# Supplementary material for: DNA signatures for detecting genetic engineering in bacteria
Source: Genome Biol. 2008 Mar 18;9(3):R56. doi: 10.1186/gb-2008-9-3-r56 (PMC2397508; doi:10.1186/gb-2008-9-3-r56)
Supplement: Additional data file 1 — The list of artificial vector identifiers. [file gb-2008-9-3-r56-s1.txt]

gi|6090378|emb|A78782.1| Sequence 3 from Patent EP0563714
gi|154735|gb|K00546.1|TIPCTTLL Integrated Ti plasmid (from A.tumefaciens octopine strain) left tumor DNA/TL-DNA junction
gi|1208491|dbj|D45834.1|SYNPKF339 Size marker plasmid pKF339 DNA, complete sequence
gi|1019639|gb|L38972.1|PH4COINJN Plasmid pHKK701 (cointegrate junctional region) ORFX, IS1252 transposase, and IS1216V1 transposase genes, complete cds
gi|22205156|emb|AX469883.1| Sequence 2 from Patent EP1221283
gi|531190|gb|M57244.1|EWDLTA Plasmid EWD 299 (from E.coli) heat-labile enterotoxin subunit A (LT-A) gene, 3' end
gi|21886369|emb|AX463606.1| Sequence 3 from Patent WO0248335	gi|151856|gb|J02591.1|R77ARO Plasmid R773 arsenical resistance operon genes, arsA, arsB and arsC, complete cds
gi|2688950|gb|AF027767.1| IncL/M plasmid R446b PemI (pemI), PemK (pemK), MucA (mucA), and MucB (mucB) genes, complete cds
gi|37653818|emb|AX800785.1| Sequence 53 from Patent WO03056021
gi|6090383|emb|A78787.1| Sequence 8 from Patent EP0563714
gi|6090381|emb|A78785.1| Sequence 6 from Patent EP0563714
gi|2662449|gb|AF012279.1| Plasmid pJHC-MW1 transposon Tn1331 mutant aminoglycoside 6'-N-acetyltransferase gene, complete cds
gi|2169475|dbj|E01216.1| Genomic DNA of plasmid vector to clone the "terminator"
gi|998381|gb|S78175.1| kanr-TEF=Tn903 kanr fused to TEF promoter and terminator {kanMX module} [pFA6 plasmid, host=Saccharomyces cerevisiae, Plasmid Recombinant, 1437 nt]
gi|2168690|dbj|E00407.1| DNA coding for trp promoter/operator of pYN6
gi|2169458|dbj|E01199.1| Plasmid DNA contained ere A gene encoding erythromycin esterase
gi|2168367|dbj|E00061.1| DNA coding for tacI promoter
gi|88500702|dbj|DD221566.1| Methods for producing sulphurous fine chemicals	gi|40312355|emb|AX930607.1| Sequence 79 from Patent WO03087386
gi|60734480|emb|CS037314.1| Sequence 20 from Patent WO2005017163
gi|152647|gb|M62960.1|SA2NORA S.aureus plamsid pSA209 norA gene, 3' end
gi|2168689|dbj|E00406.1| DNA coding for trp promoter/operator of pYN1
gi|1144339|gb|U32369.1|PPU32369 Plasmid pBC16, complete genome	gi|9507392|ref|NC_001705.1| Plasmid pBC16, complete sequence
gi|92851530|dbj|DD153112.1| Method for Production of 3-hydroxypropionaldehyde
gi|154734|gb|K00545.1|TIPCTTLB Integrated Ti plasmid (from A.tumefaciens octopine strain) junction between two TL-DNA
gi|6088713|emb|A76916.1| Sequence 2 from Patent EP0757102	gi|57864160|emb|CQ975581.1| Sequence 2 from Patent EP1496125	gi|3715125|emb|A60109.1| Sequence 2 from Patent WO9706267
gi|144338|gb|J01565.1|CE1CPTS Plasmid Colicine E1 temp-sensitive mutants pew2762 and pmm1 DNA region
gi|2318024|gb|AF011924.1| Plasmid pMUR274 oriT region
gi|152806|gb|M12733.1|SLP1ATTP Plasmid SLP1 tandemly integrated into S.lividans genome, copy 1/copy 2 region
gi|22557043|dbj|BD015906.1| Infectious cDNA clone of North American porcine reproductive and respitatory syndrome (PRRS) virus and use thereof	gi|18628054|dbj|E49323.1| Infectious cDNA clone of North American porcine reproductive and respitatory syndrome (PRRS) virus and use thereof	gi|22557412|dbj|BD016274.1| Infectious cDNA clone of North American porcine reproductive and respitatory syndrome (PRRS) virus and utilization thereof	gi|92344130|dbj|BD440218.1| AN INFECTIOUS cDNA CLONE OF NORTH AMERICAN PROCINE REPRODUCTIVE AND RESPIRATORY SYNDROME (PRRS) VIRUS AND USES THEREOF	gi|89253702|emb|CS265836.1| Sequence 32 from Patent EP1627919
gi|2168676|dbj|E00391.1| DNA coding for lambda B gene
gi|6090379|emb|A78783.1| Sequence 4 from Patent EP0563714
gi|263272|gb|S52393.1|S52393 {polylinker} [pIC20HE, Plasmid Recombinant, 153 nt]
gi|92851532|dbj|DD153114.1| Method for Production of 3-hydroxypropionaldehyde
gi|1323801|gb|U55819.1|PPU55819 Plasmid pRL765 with transposon Tn5 and luciferase (luxA and luxB) genes, complete sequence
gi|547261|gb|S70522.1|S70522 {vector} [miniplasmid RR1, Plasmid, 1914 nt]
gi|2168691|dbj|E00408.1| DNA coding env gene
gi|998707|gb|S77908.1|S77908 {broad host range, multiple cloning site region} [pRKD418, Plasmid, 322 nt]
gi|88493357|dbj|DD215661.1| Screening method
gi|545187|gb|S68148.1| MAL6Sp=maltase {promoter} [pYME1, host:Saccharomyces cerevisiae-Escherichia coli shuttle vector, Other Genetic Material Recombinant, 457 nt]
gi|40312354|emb|AX930606.1| Sequence 78 from Patent WO03087386	gi|88500701|dbj|DD221565.1| Methods for producing sulphurous fine chemicals
gi|2168368|dbj|E00062.1| DNA coding for tac promoterII promoter
gi|150426|gb|M20306.1|NT1TNIS Plasmid NTP16 DNA with inserted transposon Tn4352, flanked by direct repeats of insertion element IS176, and encodes aminoglycoside 3'-phosphotransferase, complete cds
gi|148579|gb|AH000907.1|SEG_FPLFIN F plasmid fertility inhibition (finO) gene with IS3 insertion, 5' end
gi|1226051|gb|AH003425.1|SEG_CE1RP Plasmid ColE1 (from E.coli) RNA primer for DNA replication (-224 to -143)
gi|259139|gb|S49970.1| trpE {promoter} [pATH10.1, Plasmid Recombinant, 400 nt]
gi|150538|gb|M62963.1|PB0REPU B.subtilis plasmid pUB110cop1 repU gene, 5' flank
gi|149856|gb|M62635.1|MM7TN3IS4 Plasmid pMM237 tnpA/IS4 left junction DNA
gi|1323792|gb|U55385.1|PPU55385 Plasmid pRL1063a with transposon Tn5 and luciferase (luxA and luxB) genes, complete sequence
gi|88500700|dbj|DD221564.1| Methods for producing sulphurous fine chemicals	gi|40312353|emb|AX930605.1| Sequence 77 from Patent WO03087386
gi|6090376|emb|A78780.1| Sequence 1 from Patent EP0563714
gi|469229|gb|L23221.1|DU1ORRESOL Plasmid pDU1 (from Nostoc sp., PCC 7524) putative integrase/resolvase recombinase and replication protein (rep) genes, complete cds, and origin of replication
gi|37497086|dbj|AB121443.1| Plasmid pUB110 htk gene for highly thermostable kanamycin nucleotidyltransferase, complete cds
gi|7638455|gb|AF025844.2|AF025844 Co-reporter vector pRL-Null, complete sequence	pRL-null.Promega	gi|7638455|gb|AF025844.2|AF025844 Co-reporter vector pRL-Null, complete sequence
gi|3929285|gb|AF093687.1|AF093687 MMTV-luciferase reporter vector pHH Luc *SA, complete sequence
bac_vec pAM_beta_1
RR2.ATCC
pBEn-SET2a.Stratagene
gi|87159707|dbj|AB248923.1| Cloning vector pND706 DNA, complete sequence
gi|1245106|gb|U46489.1|CVU46489 Cloning vector placZ beta-galactosidase (lacZ) gene, complete cds
gi|115342887|gb|DQ904459.1| Firefly luciferase reporter vector pGL4.27[luc2P/minP/Hygro], complete sequence
gi|1185565|gb|U46197.1|CVU46197 Cloning vector pDG1662 for ectopic integration into the Bacillus subtilis chromosome, complete sequence
gi|12060933|gb|AF310136.1|AF310136 Plasposon NKBOR, complete sequence
BSBM.ATCC
gi|51890477|dbj|AB127599.1| Expression vector pNit-QC2 DNA, complete sequence
gi|70984037|gb|DQ115378.1| Shuttle vector pMV33A-Edim6, complete sequence
gi|91983321|gb|DQ431184.1| Integrative promoter probe vector pPP1, complete sequence
pET-30b(+).Novagen
gi|31415690|gb|AY302760.1| Expression vector pAT101, complete sequence
pLEX3B.ATCC
pASK22.Generic
gi|22859188|emb|AJ507406.1| Expression vector pNCO113-TM-nusB
gi|87080795|dbj|AB248603.1| Expression vector pColdIV(SP-4) DNA, complete sequence	pColdIV.Takara
gi|118603172|gb|EF101286.1| Cloning vector pCloneHyg1, complete sequence
gi|3064001|gb|AF035682.1| Cloning vector pLG338/30, complete sequence
gi|37929983|gb|AY236520.1| Cloning vector pKZ20, complete sequence
gi|1333679|dbj|D63846.1|SYNAPG3G Cloning vector pKF18k DNA, complete sequence
pGAPZC.Invitrogen
gi|126145140|dbj|AB294496.1| Gateway binary vector pGWB529 DNA, complete sequence
gi|5758122|gb|AF149261.1|AF149261 Cloning vector pUNI(Amp), complete sequence
gi|15072766|emb|AJ318515.1| Cloning vector pHCMV-A-MLVenv, complete sequence
gi|310818|gb|L08955.1|SYNPTRS3V pTrS3 cloning vector with E.coli trp promoter, SD sequence and 'ATG' initiation codon	pTRS3.Generic
pCrII-TOPO.InVitrogen
gi|73672808|gb|DQ153108.1| Cloning vector pUC18R6K-mini-Tn7T-Gm, complete sequence
gi|208964|gb|J01753.1|SYNPBR329 Plasmid pBR329, complete genome	gi|208964|gb|J01753.1|SYNPBR329 Plasmid pBR329, complete genome
gi|220925|dbj|D01041.1|SYNUM2BT Cloning vector pAcUW2.Bt protoxin gene and p10 promoter, partial cds
pSTREP1525.Mobitec
pSPTBM20.Boehringer
gi|3808119|emb|AJ011791.1| Promoter search vector pME4507
gi|29242891|gb|AY222816.1| Cloning vector pS18mob2, complete sequence
pKK2332.Pharmacia	gi|311966|emb|X70478.1| Plasmid pKK233-2 expression vector (from Pharmacia)	pKK2332.Clontech
gi|28848816|gb|AY204476.1| Cloning vector pRK437, complete sequence
pSK241.Generic
gi|110433179|gb|DQ845760.1| Cloning vector pExpress-1, complete sequence	gi|110433179|gb|DQ845760.1| Cloning vector pExpress-1, complete sequence
pPD802.Generic	gi|208735|gb|M34297.1|SYNLACZB Cloning vector pPD8.02	gi|208735|gb|M34297.1|SYNLACZB Cloning vector pPD8.02
gi|23506937|gb|AY157312.1| Cloning vector YDp-W, complete sequence
M13PLEX20.Generic
gi|125976378|gb|EF212309.1| Cloning vector pSAT6-DEST-RFP-N1, complete sequence
gi|6272575|gb|AF140576.1| Integration vector mini-CTX1, complete sequence
gi|5006904|gb|AF146395.1|AF146395 Cloning vector pCLZip complete sequence
gi|125976315|gb|EF212296.1| Binary vector pSITE-2NB, complete sequence
gi|310828|gb|L09140.1|SYNPUC91V pUC9-1 expression vector (one member of a group of six)	pUC91.Generic
pIVEX2.7d.Roche
gi|2961152|gb|AF048702.1| Site-specific excision vector pFLP2, complete sequence
gi|23381122|emb|AJ414108.1| Binary vector pGV4042 DNA, region between right and left T-DNA border and nptII gene
pDK101.ATCC
pDsRed-Express.Clontech
gi|1490528|gb|U62636.1|CVU62636 Cloning vector pGFPuv, complete sequence	pGFPuv.Clontech	gi|1490528|gb|U62636.1|CVU62636 Cloning vector pGFPuv, complete sequence
gi|310833|gb|L09144.1|SYNPUCF1V pUC-f1 cloning vector	pUCF1.Generic
gi|2773391|gb|AF041239.1| Cloning vector pIL253 replication protein D (repD), replication protein E (repE), and adenine methylase (ermAM) genes, complete cds and complete sequence
pON3.Generic
gi|104716834|gb|DQ493877.1| Mini-Tn7 delivery vector pUC18T-mini-Tn7T-Gm-gfpmut3, complete sequence
gi|6010632|gb|AF179892.1|AF179892 Cloning vector pLM3, complete sequence
gi|208933|gb|K00451.1|SYNP17XORA chimeric plasmid pacyc 177 km-r / bacteriophage phi-x174 replication origin, clone pfh 903
gi|16209092|gb|AY048721.1| CRIM helper plasmid pAH83, complete sequence
gi|4884786|gb|AF128862.1|AF128862 Cloning vector pHIND2.2, complete sequence
gi|34558743|gb|AY303240.1| Shuttle vector pMSP3535-FT, complete sequence
gi|57157707|dbj|AB183144.1| Cloning vector pMV5 DNA, complete sequence
gi|2576368|gb|U81997.1|EVU81997 Expression vector pJB655, complete sequence
gi|34766424|gb|AY303671.1| Broad host range expression vector pMHE7Tc, complete sequence
pBMN-Z.Orbigen
pTriplEx2.Clontech
pT3T7BM.Boehringer
gi|207784|gb|K01425.1|SYN322RNI Plasmid pBR322 RNA start site i
pCBG68-Basic.Promega	gi|32455188|gb|AY258593.1| Luciferase reporter vector pCBG68-Basic, complete sequence
pTL3.Generic
gi|208976|gb|M36426.1|SYNPCE30 Expression vector pCE30, partial sequence	gi|208976|gb|M36426.1|SYNPCE30 Expression vector pCE30, partial sequence
gi|44844194|emb|AJ627603.1| Cloning vector pRAY-Cre
gi|5326974|emb|AJ247370.1| Cloning vector pYanni2, complete sequence
pGHX-.ATCC
gi|63146876|emb|AJ937361.1| Cloning vector pIJ6902
pS1.ATCC
pHA1.Generic
gi|70984255|gb|DQ115384.1| Shuttle vector pSMT3-EO6, complete sequence
gi|3777573|gb|AF083407.1|AF083407 Cloning vector p34S-Cm2, complete sequence
pEXP3-DEST.Invitrogen
pM.Clontech	gi|2293124|gb|U89962.1|UCU89962 Cloning vector pM, complete sequence	gi|2293124|gb|U89962.1|UCU89962 Cloning vector pM, complete sequence
gi|117209781|gb|EF010980.1| Silencing vector p3UTR12850S, complete sequence
gi|46488456|gb|AY585307.1| Shuttle-expression vector pEKEx2, complete sequence
gi|11061119|emb|AJ403984.1| Cloning vector pBPSKan2
gi|209129|gb|L05082.1|SYNPRLB Cloning vector (pRL277) for sacB-mediated positive selection for double recombinants in gram-negative bacteria	pRL277.Generic	gi|209129|gb|L05082.1|SYNPRLB Cloning vector (pRL277) for sacB-mediated positive selection for double recombinants in gram-negative bacteria
gi|4164309|emb|AJ132140.1| Cloning vector pUS1849, partial
gi|58122|emb|X53127.1| Cloning vector pPD26.14 for C. elegans	pPD2614.Generic
gi|2944440|gb|AF050498.1| Fusion trans-activator vector pFA-ATF, complete sequence
pAM35.ATCC
gi|915333|gb|U24178.1|CVU24178 Cloning vector pKMZB containing zero-background linker, complete sequence
LORUS.Generic
gi|109290446|gb|DQ404589.1| Cloning vector pPlat-Pds-Mod4.1, complete sequence
gi|3135553|gb|AF061921.1|AF061921 Plasposon pTnMod-OKm, complete sequence
gi|61661232|gb|AY947542.1| Shuttle vector pMV33A, complete sequence
pKOTW1.ATCC
gi|30424549|gb|AY182781.1| Shuttle vector pSK5632, complete sequence
gi|984923|gb|U35136.1|XXU35136 Plasmid pBSL97 cloning vector, complete sequence	gi|984923|gb|U35136.1|XXU35136 Plasmid pBSL97 cloning vector, complete sequence
gi|1333675|dbj|D63842.1|SYNAPG3C Cloning vector pKF298 DNA, complete sequence
gi|310826|gb|M77689.1|SYNPUC8CPL M13mp8/pUC8 cloning vector	M13MP8.Boehringer	M13MP8.Amersham	gi|208804|gb|M77826.1|SYNM13MP8V M13mp8 phage cloning vector	M13MP8.Sigma
gi|23225402|dbj|BD130457.1| Expression vector for producing DEAD protein
gi|69048110|gb|DQ058720.1| Broad host range vector pBT-2, complete sequence
pCR8_GW_TOPO.<a class="links">N_A<_a>
R199.ATCC
pTYB2.New England Biolabs
gi|82940954|dbj|AB242616.1| Exchangeable gene trap vector pU-Hachi geo gene for beta-geo, complete cds
gi|114199186|gb|DQ835188.1| Transformation vector nvYFP w-, complete sequence
gi|48995602|gb|AY613993.1| Cloning vector pSRalphablast, complete sequence
gi|104716909|gb|DQ493879.1| Mini-Tn7 delivery vector pUC18T-mini-Tn7T-Gm-eyfp, complete sequence
pRSET5A.Generic	gi|287936|emb|X54202.1| Cloning vector pRSET5a (pBluescript KS plus derivative)
pAMP19.Invitrogen
gi|8698958|gb|AF218733.1|AF218733 Filamentous phage display vector fMCS1, complete sequence
gi|124491102|gb|EF397941.1| Cloning vector pN15E6, complete sequence~~
gi|29164958|gb|AY219689.1| Expression vector pXT99A, complete sequence
pXC37.ATCC
gi|51890460|dbj|AB127596.1| Expression vector pTip-RT1 DNA, complete sequence
pMEX5.Mobitec
pBAD202_D_lacZ.Invitrogen
gi|4186176|gb|AF053698.1|AF053698 Reporter vector pAP1-Luc, complete sequence
gi|118402821|emb|AM158325.1| Cloning vector pUDSC-B
pQE-9.Qiagen
gi|34334140|gb|AY299693.1| Broad host range expression vector pMHE2, complete sequence
gi|115342891|gb|DQ904460.1| Firefly luciferase reporter vector pGL4.28[luc2CP/minP/Hygro], complete sequence
gi|1403131|emb|X98409.1| Artificial cloning vector Lorist2
gi|83699617|gb|DQ303412.1| Expression vector pRSETB glucose-galactose binding/cyan fluorescent/yellow fluorescent fusion protein gene, complete cds
gi|62736917|gb|AY995140.1| Cloning vector pBS 35S attR-hRluc, complete sequence
gi|5758124|gb|AF149262.1|AF149262 Cloning vector pUNI(Amp)-MYC3, complete sequence
gi|3142436|gb|AF062996.1|AF062996 Retrotransposon vector pVLBAG, complete sequence
gi|8250016|emb|AJ278281.1| Cloning vector pBRINT-TsCm
pJDTiCTGA.ATCC
gi|48995620|gb|AY613998.1| Cloning vector pSRalphahygroY, complete sequence
gi|3603283|gb|AF053123.1|AF053123 Cloning vector pCD342, complete sequence
gi|13442777|dbj|AB057644.1| Shuttle vector pVA838 DNA, complete sequence
pMEX7.Mobitec
gi|16209081|gb|AY048718.1| CRIM helper plasmid pAH69, complete sequence
LXSHD.Generic	gi|208855|gb|M64753.1|SYNMOV1 Moloney murine leukemia virus retroviral vector pLXSHD, complete sequence	gi|208855|gb|M64753.1|SYNMOV1 Moloney murine leukemia virus retroviral vector pLXSHD, complete sequence
gi|15383986|gb|AF346623.1|AF346623 RAGE vector pRIG20, complete sequence
gi|4754815|gb|AF130864.1|AF130864 Phagemid vector pG8SAET, complete sequence
pML2.Generic
gi|58268|emb|X14353.1| Plasmid pi-VX DNA
pFLAG-ATS.Sigma
pDual GC.Stratagene
gi|16209150|gb|AY048733.1| CRIM plasmid pAH150, complete sequence
pLP-BacPAK9-6xHN.Clontech
gi|4204723|gb|U47947.1|CVU47947 Cloning vector pGreenscript I, complete sequence including green fluorescent protein (AGP1) mRNA, partial cds
pENTR4.Invitrogen
gi|207822|gb|L00596.1|SYN3PTU2 Cloning vector pTU2 3' flank of E. coli ompA gene	gi|207822|gb|L00596.1|SYN3PTU2 Cloning vector pTU2 3' flank of E. coli ompA gene
gi|1377902|gb|U55758.1|BTU55758 Baculovirus transfer vector pBacPAK-His1, complete sequence, beta-lactamase (bla) gene, and translated products	gi|1377902|gb|U55758.1|BTU55758 Baculovirus transfer vector pBacPAK-His1, complete sequence, beta-lactamase (bla) gene, complete cds
gi|53987837|gb|AY665170.1| Expression vector pBeloBacModified, complete sequence
gi|208242|gb|M34519.1|SYNECOABC Synthetic plasmid (for E.coli) DNA	gi|208242|gb|M34519.1|SYNECOABC Synthetic plasmid (for E.coli) DNA	pWM521.Generic
gi|126165444|gb|EF372395.1| Expression vector pOPINJ, complete sequence
gi|48237781|gb|AY618909.1| Phage display vector pTScDisp, complete sequence
gi|37575398|gb|AY327136.1| Ribosome display vector pRDV, complete sequence
gi|49036565|gb|AY618310.1| Integration vector pDG3661, complete sequence
pGPS2.1.New England Biolabs
pIJ2920.Generic
pMAL-p.New England Biolabs
pFIV-H1_U6-Puro.System Biosciences
gi|122703366|dbj|AB289775.1| Gateway binary vector pGWB12 DNA, complete sequence
gi|51890434|dbj|AB127592.1| Expression vector pTip-QT1 DNA, complete sequence
gi|122703346|dbj|AB289771.1| Gateway binary vector pGWB8 DNA, complete sequence
gi|108741854|gb|DQ487212.1| Flexi Vector pFN11A (BIND), complete sequence
gi|34334146|gb|AY299696.1| Broad host range expression vector pMHE5, complete sequence
gi|115291317|gb|DQ983595.1| Cloning vector pCW, complete sequence
gi|52353994|gb|AY733071.1| Cloning vector pSW25T, complete sequence
gi|310815|gb|L08950.1|SYNPT713V pT713 cloning vector
pATH3.ATCC
gi|58246|emb|X16973.1| Cloning vector lambda-gt11 DNA sequence of SacI-KpnI region	gi|58246|emb|X16973.1| Cloning vector lambda-gt11 DNA sequence of SacI-KpnI region
pFOS1.New England Biolabs
pCDFDuet-1.Novagen
gi|8843965|gb|AF247175.1|AF247175 Synthetic construct plasmid pSB3272 RP1'-alkaline phosphatase hybrid protein gene, partial cds
pEZZ18.Amersham
pKJB1.Generic
gi|47563671|dbj|AB161698.1| Expression vector pCop-F2 DNA, complete sequence
gi|209230|gb|M86847.1|SYNPWB305A Synthetic Plasmid pWB305 constructed to function as a substrate for measurements of the fidelity of PCR. Carries a lacZ gene flanked by two selectable markers, kanamycin resistance, and supF	pWB305.Generic	gi|209230|gb|M86847.1|SYNPWB305A Synthetic Plasmid pWB305 constructed to function as a substrate for measurements of the fidelity of PCR. Carries a lacZ gene flanked by two selectable markers, kanamycin resistance, and supF
gi|209205|gb|M16192.1|SYNPTZ12 Plasmid pTZ12, a chloramphenicol-resistance plasmid, complete genome	pTZ12.Generic	gi|209205|gb|M16192.1|SYNPTZ12 Plasmid pTZ12, a chloramphenicol-resistance plasmid, complete genome
gi|498575|gb|U09942.1|CVPDB31V Cloning vector pDB31, a pTZ18R derivative containing a modified multicloning site, complete sequence	pDB31.Generic
gi|17386067|gb|AF445080.1| Cloning vector pEC-K18mob2, complete sequence
gi|208259|gb|M18145.1|SYNECOCVG E.coli synthetic cloning vector, clone pLK84	gi|208259|gb|M18145.1|SYNECOCVG E.coli synthetic cloning vector, clone pLK84
pKLY1.Generic
gi|287938|emb|X54204.1| Cloning vector pRSET5c (pBluescript KS plus derivative)	pRSET5C.Generic
F1.Generic
pENTR_SD_D-TOPO.InVitrogen
gi|208263|gb|M18149.1|SYNECOCVK E.coli synthetic cloning vector, clone pLK69-1	gi|208263|gb|M18149.1|SYNECOCVK E.coli synthetic cloning vector, clone pLK69-1
pMIB_V5-Hisc.InVitrogen
pBEn-SET3c.Stratagene
pAA113M.Generic	gi|207851|gb|M20189.1|SYNAA113M Sequencing vector pAA113M DNA
gi|4512185|gb|AF133829.1|AF133829 Shuttle vector pME6012, complete sequence
pKL192.ATCC
gi|21667078|gb|AF464139.1| Filamentous phage display vector c8-4, complete sequence
gi|310758|gb|L08817.1|SYNPAA37XV pAA3.7X cloning vector	pAA37X.Generic
gi|209604|gb|M14816.1|SYNZA65A Clone Za65 containing an HaeIII fragment of phage lambda
gi|15072757|emb|AJ318512.1| Cloning vector pHCMV-LCMV-GP(WE-HPI), complete sequence
gi|2950216|emb|Y10544.1| Cloning vector pKIL194T	gi|2950216|emb|Y10544.1| Cloning vector pKIL194T
pXC171.ATCC
gi|60326813|gb|AY768815.1| Cloning vector pCMH396, complete sequence
pDEST10.InVitrogen
pAD3.Generic
gi|86438851|emb|AM168492.1| Expression vector for Pseudoalteromonas haloplanktis amyA gene (site-directed mutant for alpha-amylase preprocursor), clone amyAMutDC-S377-G478
gi|3228556|gb|AF063584.1|AF063584 Cloning vector pMUT-Elk, complete sequence
gi|51090250|dbj|AB186389.1| Expression vector pColdII DNA, complete sequence
gi|295269|gb|L09601.1|SYNPSV2IN Cloning vector pSV2neo aminoglycoside phosphotransferase gene region with intron and partial exons from Mesocrecitus auratus mu class glutathione s-transferase gene	gi|295269|gb|L09601.1|SYNPSV2IN Cloning vector pSV2neo aminoglycoside phosphotransferase gene region with intron and partial exons from Mesocrecitus auratus mu class glutathione s-transferase gene
pMEX6.Mobitec
gi|16923909|gb|AF438204.1| Positive selection vector pMTet1, complete sequence
gi|29242885|gb|AY222813.1| Cloning vector pC19mob2, complete sequence
gi|114199188|gb|DQ835189.1| Transformation vector pdfd-HZ2.7 Yellow H-Pelican, complete sequence
gi|3790073|gb|AF087565.1|AF087565 Cloning vector pKO Scrambler 918, complete sequence	gi|3790073|gb|AF087565.1|AF087565 Cloning vector pKO Scrambler 918, complete sequence
gi|3776519|gb|AF086842.1|AF086842 Cloning vector pKO Scrambler 903, complete sequence	gi|3776519|gb|AF086842.1|AF086842 Cloning vector pKO Scrambler 903, complete sequence
gi|209221|gb|L09132.1|SYNPUC8CV pUC8c cloning vector (beta-galactosidase mRNA on complementary strand)	pUC8C.Generic
gi|48995608|gb|AY613995.1| Cloning vector pSRalphablastC, complete sequence
pMR102.ATCC
gi|90074889|dbj|AB235904.1| Expression vector pUC18VcluxOD DNA, complete sequence
gi|310834|gb|L09145.1|SYNPUR222V pUR222 cloning vector	pUR222.ATCC
pSU2718.Generic	gi|209388|gb|M64731.1|SYNSU2718 Cloning vector pSU2718 DNA	gi|209388|gb|M64731.1|SYNSU2718 Cloning vector pSU2718 DNA
pDEST27.InVitrogen
gi|87159695|dbj|AB248919.1| Cloning vector pPL451 DNA, complete sequence
gi|57157728|dbj|AB183146.1| Integration vector pCRA732 containing a mini composite Tn14751 DNA, complete sequence
gi|8050587|gb|AF223641.1|AF223641 Cloning vector pUC21, complete sequence
gi|47132189|gb|AY599229.1| Cloning vector pUC18Pv-mini-Tn7T, complete sequence
gi|287941|emb|X54207.1| Cloning vector pRSET6b (pBluescript KS plus derivative)	pRSET6B.Generic
pUC3.Generic
gi|126149168|dbj|AB294459.1| Gateway binary vector pGWB443 DNA, complete sequence
pDEST15.InVitrogen
pCDF-2 Ek_LIC.Novagen
gi|60594763|gb|AY952936.1| Expression vector pINV-110, complete sequence
gi|1246353|gb|L37432.1|SYNSUIC Expression vector pZEO-SG1, cytosine deaminase:uracil phosphoribosyltransferase fusion protein (codA:upp) gene, complete cds; (thymidine kinase):(phleomycin/zeocin binding protein) fusion protein (tk:Sh ble) gene, complete cds
pET101_D_lacZ.InVitrogen
gi|5733489|gb|AF147463.1|AF147463 T7 Expression vector pNam, complete sequence
gi|125976325|gb|EF212298.1| Binary vector pSITE-4NB, complete sequence
gi|488329|gb|M77275.1|SYNGIP2121 Cloning vector pGIP2121 with inserted Enterococcus faecalis alpha-amylase fusion protein gene, 5' end
pIVEX2.6d.Roche
gi|47132193|gb|AY599231.1| Cloning vector pUC18-mini-Tn7T-Gm, complete sequence
gi|208254|gb|M18140.1|SYNECOCVB E.coli synthetic cloning vector, clone pLK56-1	gi|208254|gb|M18140.1|SYNECOCVB E.coli synthetic cloning vector, clone pLK56-1
pGST.Generic
gi|209132|gb|L05083.1|SYNPRLC Cloning vector (pRL278) for sacB-mediated positive selection for double recombinants in gram-negative bacteria	pRL278.Generic	gi|209132|gb|L05083.1|SYNPRLC Cloning vector (pRL278) for sacB-mediated positive selection for double recombinants in gram-negative bacteria
gi|12698892|gb|AF334399.1|AF334399 AdEasy vector pShuttle, complete sequence
pUC4CM.Generic
pGlow-TOPO.InVitrogen
gi|125743112|gb|EF153730.1| Expression vector pR6K-lys-Gm, complete sequence
gi|69048434|gb|DQ058738.1| Broad host range vector pBMTL-5, complete sequence
gi|209572|gb|M20000.1|SYNXSSIA Plasmid pACYC184 single strand initiation signal (ssi) DNA
gi|4530533|gb|AF126280.1|AF126280 Expression vector pESP-4, complete sequence
gi|11093863|gb|AF286454.1|AF286454 Promoter probe vector pPROBE-NT', complete sequence
gi|110348072|gb|DQ823234.1| Expression vector mceG, complete sequence
gi|22476921|gb|AF532108.1| Cloning vector pEZSeq-Kan, complete sequence
pDONR207.InVitrogen
pHT3T7BMM.Boehringer
pSIH1-H1-copGFP.System Biosciences
gi|38230718|gb|AY333966.1| Cat.VEF detection vector, complete sequence
pMR103.ATCC
pBSL14.ATCC
gi|310801|gb|L08935.1|SYNPMC1511 pMC1511 cloning vector	pMC1511.Generic
gi|34334148|gb|AY299697.1| Broad host range expression vector pMHE5Tc, complete sequence
gi|53829097|gb|AY745747.1| PGeneClip Puromycin Vector, complete sequence
gi|11093893|gb|AF286460.1|AF286460 Promoter probe vector pPROBE'-gfp[ASV], complete sequence
gi|29242893|gb|AY222817.1| Cloning vector pS19mob2, complete sequence
gi|506684|gb|U10489.1|CVU10489 Binary cloning vector pPZP201 for plant transformation, complete sequence	pPZP201.Generic
gi|208673|gb|M10569.1|SYNINSITE Plasmid pTU4 insertion hotspot for transposon Tn3
pSM7.Generic
gi|1144523|gb|U34922.1|CVU34922 Cloning vector pI-LINK, with multiple cloning site cut by four homing endonucleases, complete sequence
gi|1490531|gb|U62637.1|CVU62637 Cloning vector pBAD-GFPuv, complete sequence	gi|1490531|gb|U62637.1|CVU62637 Cloning vector pBAD-GFPuv, complete sequence
gi|124579436|gb|EF216315.1| Shuttle vector pORI101, complete sequence
gi|11967716|emb|AJ291687.1| Expression vector pHIN-PEP, partial
gi|6272582|gb|AF140578.1| Integration vector mini-CTX-GFP, complete sequence
pGW10.ATCC
gi|4512177|gb|AF133828.1|AF133828 Shuttle vector pME6011, complete sequence
pET-32Xa_LIC.Novagen
pT7Blue-3.Novagen
pCM1.ATCC
gi|8050583|gb|AF223639.1|AF223639 Cloning vector pOK12, complete sequence
pDEPO.Generic
pFR10.Generic
gi|4378794|gb|AF118812.1| Shuttle vector pME6041, complete sequence
gi|3608512|gb|AF090454.1| Cloning vector pKONEO complete sequence	gi|3608512|gb|AF090454.1| Cloning vector pKONEO complete sequence
gi|12407856|gb|AF305919.1|AF305919 Expression vector Zm007 endoglucanase CelY gene, partial cds
gi|557208|gb|L36849.1|SYNSHBL Cloning vector pZEO (isolate SV1) phleomycin/zeocin-binding protein gene, complete cds
gi|113073376|gb|DQ869003.1| Binary vector pMOA30, partial sequence
gi|50253802|gb|AY652438.1| Promoter-probe vector pXH204, complete sequence
gi|3983116|gb|AF097411.1|AF097411 Expression vector pGST-parallel1, complete sequence
gi|209037|gb|M77749.1|SYNPKK223V pKK223-3 cloning vector from PL-Pharmacia
gi|1805217|gb|U09662.1|CVU09662 Cloning vector pSEAP-Enhancer, complete sequence	gi|1805217|gb|U09662.1|CVU09662 Cloning vector pSEAP-Enhancer, complete sequence
T7Select1-2a.Novagen
pGEM-13Zf(+).Promega
gi|3002503|gb|U85203.1|EVU85203 Expression vector pGH/F2.159-327, complete sequence
gi|986979|gb|L38499.1|SYNCCDBB Cloning vector pKIL119 ccdB gene, and translated products	gi|986979|gb|L38499.1|SYNCCDBB Cloning vector pKIL119 ccdB gene, complete cds and kanamycin-resistance gene (KmR) gene fragment
gi|208297|gb|M21656.1|SYNECOMPBA E.coli vector pCG806 encoding modified maltose binding fusion protein, partial cds
gi|117957130|gb|EF106980.1| BAC cloning vector attB-P[acman]-ApR-F-2-5-attB, complete sequence
gi|1277174|gb|U52109.1|CVU52109 Cloning vector pLK-neo DNA
pKSM712.ATCC
pRSF-2 Ek_LIC.Novagen
pEM7_zeo.InVitrogen
SRC=ATCC_pRS319a_10306_bp_dsDNA_Circular-_pRS319a_YC-type_shuttle_vector
pGEMEX-1.Promega	gi|8216952|emb|X65317.2| Cloning vector pGEMEX-1	gi|8216952|emb|X65317.2| Cloning vector pGEMEX-1
gi|126149098|dbj|AB294442.1| Gateway binary vector pGWB418 DNA, complete sequence
gi|34766422|gb|AY303670.1| Broad host range expression vector pMHE6Tc, complete sequence
pBAD18-Cm.ATCC
gi|124491158|gb|EF411199.1| Cloning vector pBS-ENTR-TOPO, complete sequence
pBAC-3.Novagen
gi|45862348|gb|AY562536.1| Binary Vector pORE_E3, complete sequence
SRC=ATCC_M2371_7734_bp_dsDNA_Circular-_M2371_YI-type_marker_swap_vector
gi|557205|gb|L36850.1|SYNLACZ Cloning vector pZEO (isolate SVLacZ) beta-galactosidase (lacZ) gene, phleomycin/zeocin-binding protein (Sh Ble) gene, complete cds
gi|31249535|gb|AF515711.1| Cloning vector pNRSAL, complete sequence
pFLAG-CTS.Sigma
pXF3.ATCC
gi|5668895|gb|AF076213.1|AF076213 Promoter screenings vector pMM225, complete sequence
gi|124483806|emb|AM490255.1| Cloning vector pSKY4-Km187 megaplasmid, laboratory host Sphingomonas sp. Km187 mutant (derived from HV3 strain)
pBAD-TOPO_lacZ.Invitrogen
gi|45862391|gb|AY562546.1| Binary Vector pORE_R3, complete sequence
gi|2343047|gb|U75326.1|EVU75326 Expression vector pJB137, complete sequence
pGEX-5X-2.Amersham	gi|595737|gb|U13857.1|XXU13857 pGEX-5X2 cloning vector, complete sequence	gi|595737|gb|U13857.1|XXU13857 pGEX-5X2 cloning vector, complete sequence
gi|804940|dbj|D50401.1|SYNPPDSZ Unidentified cloning vector Phagemid pPDS DNA for fusion protein of murine immunoglobulin kappa chain constant region and the carboxy-terminal half of coat protein III of M13mp18
gi|53987034|gb|AY751539.1| Cloning vector pHUE, complete sequence
gi|1262899|gb|U51557.1|EVU51557 Expression vector pEXT20, complete sequence
gi|2980681|emb|AJ224004.1| Retroviral vector plasmid pSF1 (NBH) DNA (5138bp)
pAMP18.Invitrogen
pLysE.Novagen
gi|42733326|dbj|AB094068.1| Expression vector pTip-CH2 DNA, complete sequence
pd4EGFP-Bid.Clontech
gi|18252809|gb|AY062236.1| Transformation vector pRLE6, complete sequence
gi|45861228|gb|AY569778.1| Cloning vector pPRCG, complete sequence
gi|4545272|gb|AF121785.1|AF121785 Expression vector pCY215, complete sequence
pBC SK-.Stratagene
gi|62736897|gb|AY995136.1| Cloning vector pBS 35S Rluc-attR, complete sequence
pEXP2-DEST.InVitrogen
gi|126145088|dbj|AB294483.1| Gateway binary vector pGWB516 DNA, complete sequence
pNS1.Generic	gi|150832|gb|M16217.1|PNS1CG Plasmid pNS1 (from Staphylococcus aureus) encoding tetracycline-resistance (tet), complete genome. and translated products
gi|310778|gb|L08877.1|SYNPIBI25V pIBI25 cloning vector	pIBI25.IBI
gi|126149185|dbj|AB294463.1| Gateway binary vector pGWB451 DNA, complete sequence
pET200_D-TOPO.Invitrogen
gi|73913508|gb|DQ164215.1| Shuttle vector pPW380, complete sequence
gi|126145116|dbj|AB294490.1| Gateway binary vector pGWB523 DNA, complete sequence
gi|29242901|gb|AY222821.1| Shuttle vector pEC-C18mob2, complete sequence
pGEM�-T Easy.Promega
pICT19H.Generic	gi|58107|emb|X53126.1| Cloning vector pICT19h for C. elegans
pNKY3.Generic
gi|125976320|gb|EF212297.1| Binary vector pSITE-1NB, complete sequence
gi|15004259|gb|AY042185.1| Cloning vector pSB3616 alkaline phosphatase (phoA), lac repressor (lacI), and chloramphenicol acetyltransferase (cat) genes, complete cds
pET2A.Generic
gi|5758134|gb|AF149267.1|AF149267 Cloning vector pUNI(Amp)-AD, complete sequence
gi|83779165|gb|DQ317600.1| Positive selection cloning vector pJET1, complete sequence
gi|50364595|gb|AY663843.1| Cloning vector pZRM2059, complete sequence
gi|21728333|gb|AF455787.1| Synthetic construct ArgF-his (argF-his) gene, complete cds
gi|33325958|gb|AF519494.1| Shuttle vector pSpcP-lac, complete sequence
gi|30268541|emb|AJ556871.1| Expression vector pET3-H2B H2B gene for Xenopus laevis-like histone H2B
gi|1817729|gb|U51114.1|CVU51114 Cloning vector pBAC108L	gi|1817729|gb|U51114.1|CVU51114 Cloning vector pBAC108L
pT7-MAT-FLAG-2.Sigma
gi|3810740|emb|AJ012294.1| Cloning vector pJC1
gi|10179615|gb|AF216803.1|AF216803 Shuttle vector pDL276, complete sequence
gi|1658406|gb|U73899.1|CVU73899 Cloning vector pJB3, complete sequence
pGEM-3Zf(-).Promega	gi|8216946|emb|X65307.2| Cloning vector pGEM-3Zf(-)	gi|8216946|emb|X65307.2| Cloning vector pGEM-3Zf(-)
gi|61097804|dbj|AB205481.1| Synthetic construct gene for synthetic FSAKIT-EGFP, complete cds
gi|52353984|gb|AY733066.1| Cloning vector pSW23T, complete sequence
gi|1403132|emb|X98450.1| Artificial cloning vector Lorist6
gi|25900784|emb|AJ518839.1| Thermosensitive cloning vector pTN1
gi|13549398|gb|AY028776.1| TnphoZ mutagenesis vector pMHL120, complete sequence
gi|208932|gb|M29626.1|SYNORIV1 Plasmid pMB080 oriV1 region of F factor	gi|208932|gb|M29626.1|SYNORIV1 Plasmid pMB080 oriV1 region of F factor
pWB146.Generic
gi|15593977|emb|AJ312391.1| Chloroplast transformation vector pRB70
gi|94982473|gb|DQ104847.1| Mutagenesis vector pNZ5319, complete sequence
gi|150454|gb|AH000913.1|SEG_P23 Plasmid pMM25-3, with DNA from pMB8, pHS1 and Tn3, pSH1/Tn3 (IR) and Tn3 (IR)/pMB8 junctions
pSKS104.Generic
gi|8843967|gb|AF247176.1|AF247176 Synthetic construct plasmid pSB3278 RP6/1'-alkaline phosphatase hybrid protein gene, partial cds
gi|984898|gb|U35128.1|XXU35128 Plasmid pBSL130 cloning vector, complete sequence	gi|984898|gb|U35128.1|XXU35128 Plasmid pBSL130 cloning vector, complete sequence
pQE-40.Qiagen
gi|4731624|gb|AF134573.1|AF134573 Cloning vector p34S-Sm3, complete sequence
gi|126145072|dbj|AB294479.1| Gateway binary vector pGWB512 DNA, complete sequence
gi|1377904|gb|U55759.1|BTU55759 Baculovirus transfer vector pBacPAK-His2, complete sequence, beta-lactamase (bla) gene, and translated products	gi|1377904|gb|U55759.1|BTU55759 Baculovirus transfer vector pBacPAK-His2, complete sequence, beta-lactamase (bla) gene, complete cds
pVE1163.Generic
gi|4176758|gb|AF058756.1|AF058756 Cloning vector pFR-Luc, complete sequence	gi|4176758|gb|AF058756.1|AF058756 Cloning vector pFR-Luc, complete sequence
gi|1144478|gb|U33751.1|XXU33751 Cloning vector pUCP28T, complete sequence
gi|124361326|gb|EF205035.1| Cloning vector pLvCmvMyocardin.Gfp, complete sequence
gi|69048359|gb|DQ058733.1| Broad host range vector pBTB-5, complete sequence
gi|124579641|gb|EF216323.1| Expression vector pWB205, complete sequence
pES1.Generic
pBS42.ATCC
pECFP.Clontech
gi|25246287|gb|AY150807.1| Expression vector pIVETHP chloramphenicol acetyl transferase (cat) and green fluorescent protein mutant 2 (gfpmut2) genes, complete cds
gi|391919|dbj|D16592.1|SYNPNTT103 Unidentified cloning vector pNTT103 DNA, vector for E. coli, polylinker sequence	gi|391919|dbj|D16592.1|SYNPNTT103 Unidentified cloning vector pNTT103 DNA, vector for E. coli, polylinker sequence
gi|18478785|gb|AF339037.1| Cloning vector pSWITCH modified MCS region containing SAG2, beta-tubulin, and LDH2 competitor sequences
gi|258428|gb|S46756.1| gam {cloning sites, loxP sites} [bacteriophage lambda, Escherichia coli, Other Plasmid Recombinant, 1039 nt]
gi|32351111|gb|AY307999.1| Insertional cloning vector pCM168, complete sequence
gi|11321061|gb|AF292556.1|AF292556 Gfp marker plasmid pWM1007, complete sequence
gi|209341|gb|M17545.1|SYNSHIRVB Synthetic helper-independent retroviral vector DNA, clone CLA12NCO	gi|209341|gb|M17545.1|SYNSHIRVB Synthetic helper-independent retroviral vector DNA, clone CLA12NCO
gi|2980682|emb|AJ224005.1| Retroviral vector plasmid pSF1 (PSNEBH) DNA (5154bp)
gi|69048123|gb|DQ058721.1| Broad host range vector pBT-3, complete sequence
pKO10.Generic
gi|391916|dbj|D16590.1|SYNPNST4 Unidentified cloning vector pNST4 DNA, vector for E. coli, polylinker sequence	gi|391916|dbj|D16590.1|SYNPNST4 Unidentified cloning vector pNST4 DNA, vector for E. coli, polylinker sequence
gi|117979208|gb|EF061139.1| Integrative promoter probe vector pPP2, complete sequence
pTrcHis2c.InVitrogen	pTrcHis2b.InVitrogen	pTrcHis2a.InVitrogen
pJB61.ATCC
gi|1147762|gb|U42373.1|XXU42373 Cloning vector pOPI3Cat target vector from Lacswitch System	gi|1147762|gb|U42373.1|XXU42373 Cloning vector pOPI3Cat target vector from Lacswitch System
gi|5733696|gb|AF167289.1|AF167289 Cloning vector pJKS14 ZnO binding sequence
pTRG.Stratagene	gi|13958039|gb|AF361441.1|AF361441 Cloning vector pTRG, complete sequence
pETcoco-1.Novagen
pFB.Stratagene	gi|4838520|gb|AF132210.1|AF132210 Cloning vector pFB, complete sequence
gi|3135592|gb|AF062078.1|AF062078 Cloning vector p34S-Cm, complete sequence
gi|47132199|gb|AY599233.1| Cloning vector pUC18-mini-Tn7T-Gm-lacZ, complete sequence
gi|16209157|gb|AY048735.1| CRIM plasmid pAH153, complete sequence
pRPM2.Generic
pJDG.ATCC
gi|51890466|dbj|AB127597.1| Expression vector pTip-RT2 DNA, complete sequence
gi|28849077|gb|AY230150.1| Expression vector pT7-5, complete sequence
gi|3746481|gb|AF053406.1|AF053406 Expression vector pUK-S, complete sequence
gi|122703482|dbj|AB289798.1| Gateway binary vector pGWB44 DNA, complete sequence
pKTH606.ATCC	gi|310795|gb|L08928.1|SYNPKTH606 pKTH606 cloning vector
gi|7862079|gb|AF252266.1|AF252266 Expression vector pDUAL-GC, complete sequence
gi|415412|gb|S65683.1|S65683 {multiple cloning sites, vector} [bacteriophage M13, M13mp28/pUC28, Genomic, 157 nt]
pQE-30.Qiagen
pUCP26.Generic	gi|460950|gb|U07168.1|U07168 Cloning vector pUCP26, Escherichia-Pseudomonas shuttle vector with tetracycline efflux protein (tet) and LacZ alpha peptide (lacZ alpha) genes, complete sequence	gi|460950|gb|U07168.1|U07168 Cloning vector pUCP26, Escherichia-Pseudomonas shuttle vector with tetracycline efflux protein (tet) and LacZ alpha peptide (lacZ alpha) genes, complete sequence
gi|30523394|gb|AY286001.1| Cloning vector pHRE1-km, complete sequence
pGEX-KN.ATCC
gi|126145108|dbj|AB294488.1| Gateway binary vector pGWB521 DNA, complete sequence
pCMV-Script.Stratagene
gi|22595311|gb|AF405697.1| Reporter vector pALH122, complete sequence
pAdenoVator-CMV5-IRES-GFP.Qbiogene
gi|134001524|gb|EF456757.1| Chimeric dengue virus type 1 vector p4(delta)30-D1-ME, complete sequence
pENTR_GeneBLAzer.Invitrogen
gi|53829614|gb|AY619004.1| Cloning vector pUC18-mini-Tn7-Gm, complete sequence
gi|1019890|gb|U36201.1|CVU36201 Cloning vector pRSGFP-C1, with green fluorescent protein (gfp) and neomycin phosphotransferase genes, complete sequence	gi|1019890|gb|U36201.1|CVU36201 Cloning vector pRSGFP-C1, with green fluorescent protein (gfp) and neomycin phosphotransferase genes, complete sequence
gi|126149164|dbj|AB294458.1| Gateway binary vector pGWB442 DNA, complete sequence
pET-21(+).Novagen
gi|8346631|emb|AJ401047.1| Artificial vector pLoxCat2
gi|30268543|emb|AJ556872.1| Expression vector pET3-H3 H3 gene for Xenopus laevis-like histone H3
gi|152805|gb|J01760.1|SL1AAA Plasmid pSLP124 for promoter studies in Streptomyces lividans
pXC33.ATCC
gi|5802282|gb|AF170481.1|AF170481 Cloning vector pUC19RP12, complete sequence
pExchange-4C.Stratagene
pEpiFOS-5.Epicentre
gi|1197852|gb|U47670.1|CVU47670 Cloning vector pJDC406, antisense expression vector for Escherichia coli, complete sequence
gi|1244641|gb|U40374.1|CVU40374 Luciferase reporter gene shuttle vector pMH30, complete sequence
gi|3228555|gb|AF063583.1|AF063583 Cloning vector pMUT-CREB, complete sequence
pENTR1A.InVitrogen
gi|1333686|dbj|D29825.1|SYNPKF397 Cloning vector pKF397 DNA, complete sequence	gi|1333686|dbj|D29825.1|SYNPKF397 Cloning vector pKF397 DNA, complete sequence
pET-9c.Novagen
gi|104716981|gb|DQ493881.1| Mini-Tn7 delivery vector pUC18T-mini-Tn7T-Tp-gfpmut3, complete sequence
gi|938042|emb|Z50121.1| Artificial DNA for pTnMax6 mini-transposon
gi|77632627|gb|DQ191757.1| Shuttle vector pCB112-HPV11-L1, complete sequence
gi|33321004|gb|AF488696.1| Cloning vector pCpG-Neo delta CpG, complete sequence
pJDTiCA.ATCC
gi|40456274|gb|AY423864.1| Cloning vector pMK2016, complete sequence
gi|3776524|gb|AF086847.1|AF086847 Cloning vector pKO Scrambler 908, complete sequence	gi|3776524|gb|AF086847.1|AF086847 Cloning vector pKO Scrambler 908, complete sequence
gi|122893037|gb|EF186083.1| Shuttle vector pUCAG.Gfp, complete sequence
gi|17864894|gb|AF403427.1|AF403427 Cloning vector pRL1342, complete sequence
gi|2293130|gb|U89964.1|UCU89964 Cloning vector pG5CAT, complete sequence	gi|2293130|gb|U89964.1|UCU89964 Cloning vector pG5CAT, complete sequence
pEF-DEST51.InVitrogen
gi|51493750|gb|AY672108.1| Mariner transposase delivery vector pFA545, complete sequence
pAdenoVator-CMV5.Qbiogene
gi|15705860|gb|AF411123.1|AF411123 Transposon vector phiMycoMarT7, complete sequence
gi|58280|emb|X65279.1| pWE15 cosmid vector DNA
gi|310816|gb|L08951.1|SYNPT7T318 pT7T318 cloning vector	pT7T318.Generic
gi|3746483|gb|AF053407.1|AF053407 Expression vector pMAS-S, complete sequence
gi|23225400|dbj|BD130455.1| Expression vector for producing DEAD protein
gi|126149086|dbj|AB294439.1| Gateway binary vector pGWB415 DNA, complete sequence
gi|126145112|dbj|AB294489.1| Gateway binary vector pGWB522 DNA, complete sequence
gi|11559657|gb|AF294976.1| Cloning vector pC1300intA, complete sequence
gi|29838547|gb|AY265466.1| Shuttle vector pAM2770, complete sequence
pKK841.Generic
gi|115342895|gb|DQ904461.1| Synthetic firefly luciferase reporter vector pGL4.29[luc2P/CRE/Hygro], complete sequence
pUC19Sce.ATCC
gi|984901|gb|U35129.1|XXU35129 Plasmid pBSL141 cloning vector, complete sequence	gi|984901|gb|U35129.1|XXU35129 Plasmid pBSL141 cloning vector, complete sequence
gi|1185601|gb|U46202.1|CVU46202 Cloning vector pDG1729 for ectopic integration into the Bacillus subtilis chromosome, complete sequence
gi|122703391|dbj|AB289780.1| Gateway binary vector pGWB17 DNA, complete sequence
gi|5420149|emb|X65315.2| Cloning vector pGEM-13Zf(+)	gi|5420149|emb|X65315.2| Cloning vector pGEM-13Zf(+)
gi|91795124|gb|DQ457004.1| Conjugative vector pHW001, complete sequence
gi|105958773|gb|DQ657243.1| Cloning vector pRKW2, complete sequence	gi|105958773|gb|DQ657243.1| Cloning vector pRKW2, complete sequence
pMAL-P2x.New England Biolabs
gi|8272485|gb|AF219942.1|AF219942 Shuttle vector pPha-T1 complete sequence
pET-42c(+).Novagen
gi|122703498|dbj|AB289801.1| Gateway binary vector pGWB204 DNA, complete sequence
gi|209549|gb|M29589.1|SYNVACHRSU Synthetic H6 promoter DNA, clone PHSE3	gi|209549|gb|M29589.1|SYNVACHRSU Synthetic H6 promoter DNA, clone PHSE3
pJQ210.<a class="links">N_A<_a>	pJQ210.ATCC
pF3K WG (BYDV).Promega	gi|62275819|gb|AY949044.1| Flexi Vector pF3K WG (BYDV), complete sequence
gi|208736|gb|M34298.1|SYNLACZC Cloning vector pPD8.33	pPD833.Generic	gi|208736|gb|M34298.1|SYNLACZC Cloning vector pPD8.33
SRC=ATCC_pMLP9_4790_bp_dsDNA_Circular
gi|126149199|dbj|AB294466.1| Gateway binary vector pGWB454 DNA, complete sequence
gi|58305|emb|X06779.1| Complete sequence of transformation vector pPI25.1
pET-40b(+).Novagen
gi|1333688|dbj|D29827.1|SYNPKF399 Cloning vector pKF399 DNA, complete sequence	gi|1333688|dbj|D29827.1|SYNPKF399 Cloning vector pKF399 DNA, complete sequence
gi|42733312|dbj|AB094066.1| Expression vector pTip-CH1 DNA, complete sequence
gi|114846653|gb|DQ917670.1| Cloning vector pGEM-S1, complete sequence	gi|114846653|gb|DQ917670.1| Cloning vector pGEM-S1, complete sequence
gi|134260420|gb|EF459695.1| Cloning vector pEFBOS-IRESGFPNeo, complete sequence
pCR3.InVitrogen
gi|54043009|gb|AY737005.1| Cloning vector pUC18-mini-Tn7T-Tp, complete sequence
gi|15593981|emb|AJ312392.1| Chloroplast transformation vector pRB94
gi|3135582|gb|AF061930.1|AF061930 Plasposon pTnMod-RKm', complete sequence
gi|4007034|emb|AJ131020.1| Cloning vector pOT1
gi|86278332|gb|DQ358864.1| Delivery vector pIEF16S, complete sequence
pT7_Nde.ATCC
pGHOST5.Appligene
gi|310796|gb|L08929.1|SYNPLBU3V pLBU3 cloning vector for cloning strong promoters	pLBU3.Generic
gi|16209065|gb|AY048714.1| CRIM plasmid pAH56, complete sequence
gi|16902899|gb|AF424805.1| Transposon mutagenesis vector pRL692, complete sequence
gi|207815|gb|M10848.1|SYN345ORJ Plasmid pBR345 replication origin	gi|207815|gb|M10848.1|SYN345ORJ Plasmid pBR345 replication origin
pOM9.ATCC	gi|310808|gb|L08942.1|SYNPOM9V pOM9 cloning vector for cDNA synthesis
gi|58057|emb|X53124.1| Cloning vector pAST 19b for C. elegans	pAST19B.Generic
gi|3929279|gb|AF093684.1|AF093684 Luciferase reporter vector pXP2 *SA, complete sequence
gi|47027945|gb|AY597270.1| Gentamycin resistance FRT vector pFGM1, complete sequence
pUChsneo.Generic
pET-47b(+).Novagen
gi|11344915|gb|AF298795.1|AF298795 Cloning vector pUG7, complete sequence
gi|1197727|gb|U47322.1|CVU47322 Cloning vector DNA, complete sequence
gi|28974289|gb|AY211882.1| Shuttle vector pCRA1, promoter and multicloning site
pCV1.Generic
gi|58269|emb|X12895.1| Plasmid ps29P expression/shuttle vector E(sigma)29 cassette DNA	gi|58269|emb|X12895.1| Plasmid ps29P expression/shuttle vector E(sigma)29 cassette DNA
gi|208035|gb|M77811.1|SYNBLUEV BlueScribe cloning vector	pBS.Stratagene	gi|208035|gb|M77811.1|SYNBLUEV BlueScribe cloning vector
gi|117572174|gb|EF028666.1| Cloning vector pDV-NTAP, complete sequence
gi|416341|gb|U03499.1|YEP213 Yeast episomal vector YEp213, complete sequence	YEP213.Generic	gi|416341|gb|U03499.1|YEP213 Yeast episomal vector YEp213, complete sequence
gi|77632624|gb|DQ191756.1| Integrative shuttle vector pCONINT, complete sequence
pAR1959.Generic
pGenBac2.1.Genscript
gi|47132187|gb|AY599228.1| Cloning vector pUC18-R6K-mini-Tn7T, complete sequence
pET-23(+).Novagen
pET-DEST42.InVitrogen
pT7T3 18U.Stratagene
pIRES2-EGFP.Clontech
gi|1184726|gb|U43611.1|CVU43611 Cloning vector pMC1neo, complete sequence	gi|1184726|gb|U43611.1|CVU43611 Cloning vector pMC1neo, complete sequence	pMC1neo.<a class="links">N_A<_a>
gi|124579577|gb|EF216320.1| Expression vector pWB102, complete sequence
gi|413803|gb|U02437.1|XXU02437 Cloning vector pT3/T7-LUC, complete sequence	gi|413803|gb|U02437.1|XXU02437 Cloning vector pT3/T7-LUC, complete sequence	pT3T7LUC.Clontech
gi|108671052|gb|DQ649434.1| Expression vector CS111, complete sequence	gi|108671052|gb|DQ649434.1| Expression vector CS111, complete sequence
pGHOST4.Appligene
gi|595782|gb|U13872.1|XXU13872 pTrc99a cloning vector, complete sequence	gi|595782|gb|U13872.1|XXU13872 pTrc99a cloning vector, complete sequence
gi|125976300|gb|EF212293.1| Binary vector pSITE-3CA, complete sequence
gi|1805225|gb|U02441.1|XXU02441 Cloning vector pGUS N358->vec.filt_S, complete sequence	gi|1805225|gb|U02441.1|XXU02441 Cloning vector pGUS N358->gbdn_S, complete sequence
pKK3881.Clontech	gi|413810|gb|U02444.1|U02444 Cloning vector pKK388-1, complete sequence	gi|413810|gb|U02444.1|U02444 Cloning vector pKK388-1, complete sequence
gi|209446|gb|K01678.1|SYNTG103 Phage M13tg103 cloning vector in the 5' end of lacZ gene	gi|209446|gb|K01678.1|SYNTG103 Phage M13tg103 cloning vector in the 5' end of lacZ gene
pSPluc+NF.Promega	gi|7745136|gb|U47123.2|CVU47123 Cloning vector pSP-luc+NF, complete sequence
pHSG399.Generic
gi|603179|gb|U17501.1|XXU17501 Cloning vector pX1918G, complete sequence
pETcoco-2.Novagen
gi|310757|gb|L08837.1|SYNMWB23V mWB23 phage cloning vector	M13WB23.Generic
pBEn-SBP-SET2-Qc.Stratagene
pBE20.Generic
gi|3694969|gb|AF092567.1|AF092567 Cloning vector pNTKV1908, complete sequence	gi|3694969|gb|AF092567.1|AF092567 Cloning vector pNTKV1908, complete sequence
gi|5668889|gb|AF076212.1|AF076212 Promoter screenings vector pMM223, complete sequence
gi|74231243|gb|DQ119283.1| Expression vector pBAD322C, complete sequence
pNEB205A.New England Biolabs
pRK101.Generic
gi|435024|gb|U03992.1|U03992 Cloning vector pX1918 with xylE cassette, complete sequence. and translated products	gi|435024|gb|U03992.1|U03992 Cloning vector pX1918 with xylE cassette, complete sequence
pDS3.Generic
gi|208359|gb|M18287.1|SYNEXPVECB Synthetic cloning vector pAZe3ss DNA	gi|208359|gb|M18287.1|SYNEXPVECB Synthetic cloning vector pAZe3ss DNA
gi|124579513|gb|EF216318.1| Shuttle vector pWB101, complete sequence
gi|29150587|gb|AY237647.1| Cloning Vector pHRGFPGUS, complete sequence
gi|29164930|gb|AY219682.1| Shuttle expression vector pEC-XC99E, complete sequence
gi|60651289|gb|AY622812.1| Reporter shuttle vector pSUN202, complete sequence
gi|8571057|gb|AF209783.1| Shuttle vector pNTLA partial sequence
gi|38524581|dbj|AB124780.2| Cloning vector pGreen DNA, complete sequence
SRC=ATCC_p34E-Tp_3527_bp_dsDNA_Circular-_p34E-Tp_plasmid_containing_trimethaprim_resistance_cassette
pSVB10.Generic
gi|5733699|gb|AF167292.1|AF167292 Cloning vector pJKS11 ZnO binding sequence
gi|122703487|dbj|AB289799.1| Gateway binary vector pGWB45 DNA, complete sequence
gi|6066251|gb|AF167311.1|AF167311 Reporter plasmid pGAS-Luc, complete sequence
gi|3694965|gb|AF092173.1|AF092173 Cloning vector pNTKV1902, complete sequence	gi|3694965|gb|AF092173.1|AF092173 Cloning vector pNTKV1902, complete sequence
gi|125976330|gb|EF212299.1| Binary vector pSITE-2NA, complete sequence
gi|109452800|gb|DQ645594.1| Shuttle vector pME6032, complete sequence
gi|118135666|gb|EF030425.1| ORF expression vector pSOX plasmid pSOX, complete sequence
pAd_CMV_V5-DEST.Invitrogen
gi|551527|gb|U13185.1|CVU13185 Cloning vector pbetagal-Enhancer, complete sequence	gi|551527|gb|U13185.1|CVU13185 Cloning vector pbetagal-Enhancer, complete sequence
gi|42538734|emb|AJ623306.1| Synthetic porcine circovirus type 2 construct, complete sequence
pLL10.Generic
SRC=ATCC_RR1_1914_bp_dsDNA_Circular-_Vector_to_facilitate_site_specific_mutagenesis	RR!.ATCC
gi|310835|gb|L09146.1|SYNPUR278V pUR278 cloning vector	pUR278.Generic
pET-27b(+).Novagen
gi|310844|gb|L09155.1|SYNPWT571V pWT571 expression vector	pWT571.Generic
gi|124579492|gb|EF216317.1| Shuttle vector pHS200, complete sequence
pGAPZalphaA.InVitrogen
gi|12802447|gb|AF316554.1|AF316554 Cloning vector pJH391, complete sequence
gi|207747|gb|M27551.1|SYN1327A Cloning vector pMU1328 polylinker DNA	gi|207747|gb|M27551.1|SYN1327A Cloning vector pMU1328 polylinker DNA
gi|5758126|gb|AF149263.1|AF149263 Cloning vector pUNI(Amp)-HA3, complete sequence
pBAD28.ATCC
gi|48237778|gb|AY618908.1| Phage display vector pTDisp, complete sequence
gi|595699|gb|U13847.1|XXU13847 pDR540 cloning vector, complete sequence	pDR540.Pharmacia	pDR540.ATCC	gi|595699|gb|U13847.1|XXU13847 pDR540 cloning vector, complete sequence
gi|42820983|emb|CR293496.1| 5'HPRT (MHPN) vector for insertion targeting and chromosome engineering
gi|1255067|gb|U50331.1|CVU50331 Cloning vector pBRkanf1 kanamycin acetyl transferase and beta galactosidase alpha complement (LacZ) genes, complete cds
gi|5921149|dbj|AB032348.1| Cloning vector pNU73 repA, Kmr genes for rep-protein, aminoglycoside phosphotransferase, complete cds
gi|104716801|gb|DQ493876.1| Cloning vector pUC18T-mini-Tn7T-Zeo, complete sequence
pCDF1-MCS1-EF1-Puro.System Biosciences
pDEST 12.2.InVitrogen	pDEST12.2.<a class="links">N_A<_a>
pRNA-U6.3_Neo.Genscript
gi|122703324|dbj|AB289767.1| Gateway binary vector pGWB4 DNA, complete sequence
gi|126149045|dbj|AB294429.1| Gateway binary vector pGWB405 DNA, complete sequence
gi|125976335|gb|EF212300.1| Binary vector pSITE-0A, complete sequence
pCRT7_VP22-2.InVitrogen
gi|8843963|gb|AF247174.1|AF247174 Synthetic construct plasmid pSB3246 RP6-alkaline phosphatase hybrid protein mRNA, partial cds
gi|11093848|gb|AF286451.1|AF286451 Promoter probe vector pPROBE-NI, complete sequence
gi|29164961|gb|AY219690.1| Shuttle vector pBHC18, complete sequence
gi|69048156|gb|DQ058724.1| Broad host range vector pBMTB-1, complete sequence
gi|12711304|emb|X65312.2| Cloning vector pGEM-9Zf(-)	gi|12711304|emb|X65312.2| Cloning vector pGEM-9Zf(-)	pGEM-9Zf(-).Promega
gi|23506933|gb|AY157310.1| Cloning vector YDp-L, complete sequence
gi|61097800|dbj|AB205477.1| Synthetic construct gene for synthetic FSAH2K-EGFP, complete cds
gi|56266761|gb|AY796342.1| Cloning vector pBlueLysis, complete sequence
gi|15982218|emb|AJ311874.1| Cloning vector pHELLSGATE
gi|90652597|dbj|AB254131.1| Cloning vector pPigBase1.4 DNA, complete sequence
gi|29414127|gb|AY150262.1| CRIM plasmid pLA4, complete sequence
gi|595745|gb|U13859.1|XXU13859 pKK232-8 cloning vector, complete sequence	pKK2328.Pharmacia	gi|595745|gb|U13859.1|XXU13859 pKK232-8 cloning vector, complete sequence
gi|47132203|gb|AY599234.1| Cloning and expression vector pUC18-mini-Tn7T-LAC, complete sequence
M13PLEX01.Generic
pKK92C2.Generic
gi|7799033|emb|AJ237753.1| Cloning vector pKID19, containing beta-lactamase and kid fusion genes
gi|28412263|gb|AY187685.1| Shuttle vector pSOS94, complete sequence
gi|2950226|emb|Y14438.1| Escherichia coli cloning vector plasmid DNA pBHRK18
pBAD24.ATCC
pMC1403.Generic
pAR939.Generic
gi|209317|gb|K02384.1|SYNS188V Plasmid vector pBRS188 derived from deletion of 12 bp of pBR322, destroying Tc-promoter
gi|2440159|emb|Y14836.1| Phagemid cloning vector pTZ19U, complete sequence	gi|2440159|emb|Y14836.1| Phagemid cloning vector pTZ19U, complete sequence
gi|8843955|gb|AF247170.1|AF247170 Synthetic construct plasmid pSB3204 RP2-alkaline phosphatase hybrid protein gene, partial cds
gi|16209105|gb|AY048724.1| CRIM helper plasmid pAH121, complete sequence
gi|6651387|gb|AF173953.1|AF173953 Cloning vector pDDB57 complete sequence
gi|125976305|gb|EF212294.1| Binary vector pSITE-2CA, complete sequence
pET-41Ek_LIC.Novagen
gi|117572195|gb|EF028673.1| Cloning vector pDV-CYFP-CTAP, complete sequence
gi|114846943|gb|DQ917671.1| Cloning vector pGEM-WIZ, complete sequence
gi|126145158|dbj|AB294500.1| Gateway binary vector pGWB541 DNA, complete sequence
pYES-DEST52.InVitrogen
SRC=ATCC_pPW264_8107_bp_dsDNA_Circular-_Shuttle_vector_allowing_positive_selection_of_cloned_inserts
gi|18140172|gb|AY070365.1| Expression vector pFHC2102, complete sequence
gi|208746|gb|M12478.1|SYNLACZVCT Synthetic DNA sequence of the polyrestriction site linker joined to the truncated W205 trp-lac fusion	gi|208746|gb|M12478.1|SYNLACZVCT Synthetic DNA sequence of the polyrestriction site linker joined to the truncated W205 trp-lac fusion
gi|1184323|gb|U46019.1|CVU46019 Cloning vector pCRSCRIPT Direct, complete sequence	gi|1184323|gb|U46019.1|CVU46019 Cloning vector pCRSCRIPT Direct, complete sequence
gi|15216973|gb|AF397196.1|AF397196 Retrofitting vector pRetroES, complete sequence
pCAT.Generic
gi|16040915|emb|AJ414668.1| Expression vector pCom11
gi|6467482|gb|AF172934.1|AF172934 Integration vector pLOI2224, complete sequence
gi|208800|gb|M95177.1|SYNM13K11W Cloning vector M13K11W DNA fragment	gi|208800|gb|M95177.1|SYNM13K11W Cloning vector M13K11W DNA fragment
gi|62754190|gb|AY917125.1| Broad host range vector pSCrhaB2, complete sequence
gi|6087821|gb|AF129432.2|AF129432 Cloning vector pJAH01, complete sequence
pSP71.Promega	gi|58237|emb|X65331.1| Cloning vector pSP71	gi|58237|emb|X65331.1| Cloning vector pSP71
M13PLEX06.Generic
gi|26801181|emb|AJ504993.1| Cloning vector pMKE1, partial
pT7T3D-PAC.ATCC
gi|126149180|dbj|AB294462.1| Gateway binary vector pGWB450 DNA, complete sequence
pCold TF.Takara	gi|66472063|dbj|AB213654.1| Expression vector pColdTF DNA, complete sequence
pKK3535.Generic
gi|47027948|gb|AY597271.1| Chloramphenicol resistance FRT vector pFCM1, complete sequence
gi|59895757|gb|AY899294.1| Expression vector pRT106, complete sequence
pHG146.Generic
gi|117572192|gb|EF028672.1| Cloning vector pDV-CGFP-CTAP, complete sequence
pGUSN358S.Clontech
gi|55724868|emb|AJ851281.1| Cloning vector pRU1100 gfpmut3.1 LVA gene for green fluorescent protein mut3.1 (unstable derivative LVA)
gi|208292|gb|M24051.1|SYNECOMPB1 E.coli vector pCG150 encoding modified maltose binding fusion protein, partial cds
pJIR751.ATCC	gi|144781|gb|L02938.1|CLOCLSB Shuttle vector pJIR751 beta-galactosidase alpha-peptide (lacZ) gene, partial cds; and replication enzyme (rep) and RNA methylase (ermBP) genes, complete cds
gi|595779|gb|U13871.1|XXU13871 pT7T3D cloning vector, complete sequence	gi|595779|gb|U13871.1|XXU13871 pT7T3D cloning vector, complete sequence	pT7T318D.Pharmacia
gi|45862344|gb|AY562535.1| Binary Vector pORE_E2, complete sequence
gi|114054345|gb|DQ871024.1| CMV hRluc-neo Flexi Vector pF9A, complete sequence
gi|47078187|gb|AY598466.1| Baculovirus expression vector pFastBac1-HM, complete sequence
gi|124015065|gb|EF198106.1| Expression vector pNIC28-Bsa4, complete sequence
pAT153.Amersham	gi|310759|gb|L08853.1|SYNPAT153V pAT153 cloning vector
gi|125976373|gb|EF212308.1| Cloning vector pSAT6A-DEST-EGFP-N1, complete sequence
gi|310746|gb|L08919.1|SYNJRD158V pJRD158 cloning vector	pJRD158.Generic	gi|58264|emb|X01453.1| Plasmid vector pJRD158 DNA sequence
gi|30171823|gb|AY260846.1| Cloning vector pUNI51, complete sequence
gi|7108470|gb|AF125994.1|AF125994 Shuttle vector pUCP-Nco, complete sequence
CARNEGIE1.Generic
pEGSH.Stratagene	gi|4321112|gb|AF104248.2|AF104248 Cloning vector pEGSH, complete sequence
gi|14794547|gb|AF327711.1| Cloning vector pDN19, complete sequence
gi|86438857|emb|AM168495.1| Expression vector for chimaeric Pseudoalteromonas haloplanktis partial amyA gene (site-directed mutant for alpha-amylase preprocursor) and Escherichia coli transposon Tn3 partial blaM gene, clone amyAMutDAB-blaM-N88-H378
gi|559552|gb|U12814.1|XXU12814 Transformation vector pPRV112A, plastid targeting segment
pSE103.ATCC
gi|15982216|emb|AJ311873.1| Cloning vector pKANNIBAL
gi|208950|gb|M55276.1|SYNPARAUG Synthetic plasmid pARAUG	gi|208950|gb|M55276.1|SYNPARAUG Synthetic plasmid pARAUG
gi|16930719|gb|AF438749.1|AF438749 Cloning vector pANT841, complete sequence
pNOM102.Generic
pKK2071.Generic
pMMB190.ATCC	gi|209067|gb|M37846.1|SYNPMMB190 Bacterial cloning vector pMMB190, complete genome	gi|209067|gb|M37846.1|SYNPMMB190 Bacterial cloning vector pMMB190, complete genome
gi|90192328|gb|DQ412056.1| Expression vector pNSTrcD, complete sequence
pSM6.ATCC
gi|1814367|gb|U84572.1|EVU84572 Expression vector pGEX-2T-6His-PL2 GST-6his (GST) gene, complete cds, complete vector sequence
pJC40.ATCC
gi|5733494|gb|AF147464.1|AF147464 T7 expression vector pViet, complete sequence
gi|208935|gb|K00453.1|SYNP17XORC chimeric plasmid pacyc 177 amp-r / bacteriophage phi-x174 replication origin, clone pfh 807
pHP45.Generic
gi|59894876|gb|AY906830.1| Gene deletion vector pEX100Tlink, complete sequence
gi|1805215|gb|U09660.1|CVU09660 Cloning vector pSEAP-Basic, complete sequence	gi|1805215|gb|U09660.1|CVU09660 Cloning vector pSEAP-Basic, complete sequence
gi|208973|gb|K02385.1|SYNPBRS240 Plasmid vector pBRS240 derived from pBR322 (Tc-s phenotype)
gi|25006373|dbj|AB095956.1| Cloning vector pHSG415r DNA, complete sequence
pSKS107.Generic
gi|29164935|gb|AY219683.1| Shuttle expression vector pEC-XK99E, complete sequence
pDR720.Generic
pET-44a(+).Novagen
gi|14794615|gb|AF327718.1| Cloning vector pCM110, complete sequence
pIVEX2.4c.Roche
pSI.Promega
gi|62736912|gb|AY995139.1| Cloning vector pBS 35S attR-Rluc, complete sequence
gi|208741|gb|M34303.1|SYNLACZH Cloning vector pPD22.04	pPD2204.Generic	gi|208741|gb|M34303.1|SYNLACZH Cloning vector pPD22.04
gi|55724862|emb|AJ851278.1| Cloning vector pRU1097 gfpmut3.1 gene for green fluorescent protein mut3.1
gi|15553035|dbj|AB055651.1| Thermosensitive suicide vector pSET5s DNA, complete sequence
gi|34334144|gb|AY299695.1| Broad host range expression vector pMHE3Tc, complete sequence
pKLY3.Generic
pIRES2-AcGFP1.Clontech
gi|1649038|gb|U74374.1|CVU74374 Cloning vector pJF5, complete sequence	gi|1649038|gb|U74374.1|CVU74374 Cloning vector pJF5, complete sequence
gi|38385702|gb|AY454397.1| Cloning vector pTA6, complete sequence
pBMN-GFP.Orbigen
gi|5758249|gb|AF156992.1|AF156992 Cloning vector pUNI75, complete sequence
gi|126145104|dbj|AB294487.1| Gateway binary vector pGWB520 DNA, complete sequence
pFR97.Generic
gi|58066|emb|X52324.1| pBluescript SK(-) vector DNA, phagemid excised from lambda ZAP	pBluescript SK-.ATCC	pBluescript SK-.Stratagene	SRC=ATCC_pBluescript\SK-_2958_bp_dsDNA_Circular-_pBluescript_SK(-)_vector_DNA,_phagemid_excised_from_lambda_ZAP
gi|126145096|dbj|AB294485.1| Gateway binary vector pGWB518 DNA, complete sequence
gi|115600327|gb|EF025688.1| Cloning vector pQLinkH, complete sequence
gi|6598312|gb|AF025843.2|AF025843 Co-reporter vector pRL-CMV, complete sequence	gi|6598312|gb|AF025843.2|AF025843 Co-reporter vector pRL-CMV, complete sequence	pRL-CMV.Promega
gi|62178039|gb|AY962893.1| Transcriptional fusion vector pUC18-mini-Tn7T-Gm-lux, complete sequence
gi|310843|gb|L09154.1|SYNPWT551V pWT551 expression vector	pWT551.Generic
gi|29569730|gb|AY234331.1| Binary vector pLH7500, complete sequence
pBI1012.Clontech	gi|529334|gb|U12668.1|PBI1012T GUS gene fusion vector pBI101.2 T-DNA region	gi|529334|gb|U12668.1|PBI1012T GUS gene fusion vector pBI101.2 T-DNA region
gi|42528337|gb|AY526355.1| Cloning vector pBR-XJ160, complete sequence
pBEn-SBP-Q.Stratagene
pET-23d(+).Novagen
gi|208909|gb|M59367.1|SYNNOMPA Cloning vector DNA, clone pTO-N	gi|208909|gb|M59367.1|SYNNOMPA Cloning vector DNA, clone pTO-N	pTON.Generic
pET-39b(+).Novagen
gi|3228554|gb|AF063582.1|AF063582 Cloning vector pMUTcJUN, complete sequence
gi|3892175|gb|AF050464.1|AF050464 Expression vector pKIL-HIS3, complete sequence	gi|3892175|gb|AF050464.1|AF050464 Expression vector pKIL-HIS3, complete sequence
pET-20b(+).Novagen
gi|126145120|dbj|AB294491.1| Gateway binary vector pGWB524 DNA, complete sequence
gi|644831|gb|U19930.1|XXU19930 Cloning vector pGlac, complete sequence
gi|24934977|gb|AY128691.1| Synthetic construct N-terminal his-tagged bacteriophage N4 RNA polymerase gene, complete cds
pTRE-Shuttle2.Clontech
pET-41a(+).Novagen
gi|209548|gb|M29588.1|SYNVACHRST Synthetic H6 promoter DNA, clone PHSE2	gi|209548|gb|M29588.1|SYNVACHRST Synthetic H6 promoter DNA, clone PHSE2
gi|3694963|gb|AF092169.1|AF092169 Cloning vector pNTKV1907, complete sequence	gi|3694963|gb|AF092169.1|AF092169 Cloning vector pNTKV1907, complete sequence
gi|50364597|gb|AY663845.1| Cloning vector p2059-RS-nirA, complete sequence
pF3A WG (BYDV).Promega	gi|62275796|gb|AY949043.1| Flexi Vector pF3A WG (BYDV), complete sequence
gi|13958037|gb|AF361440.1|AF361440 Cloning vector pBT, complete sequence	pBT.Stratagene
pHP34.ATCC
gi|2315856|gb|U66310.1|U66310 Expression vector pZE1PA1lacO-1 luc, complete sequence
gi|45826078|gb|AY557622.1| Shuttle vector pLPV111, complete sequence
gi|9294791|gb|AF178451.1|AF178451 Integration vector pCD11PZ1 chloramphenicol transacetylase (cat) and beta-galactosidase (lacZ) genes, complete cds
gi|42494366|gb|AY452085.1| Cloning vector pAGA3, complete sequence
gi|2522426|gb|AF016889.1|AF016889 Cloning vector pWSK29, complete sequence
gi|126165446|gb|EF372396.1| Expression vector pOPINM, complete sequence
gi|126148714|dbj|AB294426.1| Gateway binary vector pGWB402 DNA, complete sequence
pBAD102_D-TOPO.Invitrogen
gi|58054|emb|X53121.1| Cloning vector pAST 18a for C. elegans	pAST18A.Generic
gi|115291329|gb|DQ983597.1| Cloning vector pCW2, complete sequence
pMT-DEST48.InVitrogen
gi|12958752|gb|AF326320.1|AF326320 Shuttle vector pBHad-TRE, complete plasmid sequence
gi|40456278|gb|AY423865.1| Cloning vector pMK2017, complete sequence
gi|5825492|gb|AF167172.1|AF167172 Cloning vector pDC123, complete sequence
gi|88687071|emb|AM179852.1| Synthetic construct nptI gene for aminoglycoside 3'-phosphotransferase and bla gene for beta-lactamase
gi|29414918|gb|AY150265.1| CRIM plasmid pLA8, complete sequence
gi|126149204|dbj|AB294467.1| Gateway binary vector pGWB455 DNA, complete sequence
pMAL-p2.New England Biolabs
gi|58119|emb|V00083.1| Artificial cloning vehicle pBR327, derived from pBR322. The sequence was not resequenced but deduced from the pBR322 sequence. Contains the reading frames for ampicillin resistance (Apr) and tetracycline resistance (Tcr) and an origin of replication
pGT-N29.New England Biolabs
gi|9309346|dbj|AB042426.1| Shuttle vector pSET1 DNA, complete sequence
pSIT.<a class="links">N_A<_a>
gi|83699975|gb|DQ311662.1| Cloning vector pWW115, complete sequence
p3xFLAG-myc-CMV-25.Sigma
pAL-781.InVitrogen
gi|29164981|gb|AY219860.1| Cloning vector pT19MECA2, complete sequence
pQE-100 DoubleTag.Qiagen
gi|69048308|gb|DQ058729.1| Broad host range vector pBTB-1, complete sequence
gi|9294788|gb|AF178450.1|AF178450 Integration vector pCD11PSK chloramphenicol transacetylase (cat) and beta-galactosidase alpha peptide (lacZa) genes, complete cds
gi|207766|gb|M29363.1|SYN261CAT Plasmid pFL261 cloning vector cat gene, encoding chloramphenicol acetyltransferase, complete cds	gi|207766|gb|M29363.1|SYN261CAT Plasmid pFL261 cloning vector cat gene, encoding chloramphenicol acetyltransferase, complete cds	pFL261.Generic
gi|17473486|gb|AY061941.1| Cloning vector pCE26, complete sequence
gi|413822|gb|U02456.1|U02456 Cloning vector pRAJ275, complete sequence	pRAJ275.Generic	gi|413822|gb|U02456.1|U02456 Cloning vector pRAJ275, complete sequence
pTrcHis2-TOPO.InVitrogen
pBLCAT2.ATCC
pET151_D-TOPO.Invitrogen
pUC1318.ATCC
pSKS101.Generic
gi|94470452|gb|DQ483056.1| Integration vector pBGSC6, complete sequence
gi|3184403|dbj|AB014641.1| Cloning vector pGEX-PUC-3T DNA, complete sequence
gi|548209|gb|L27083.1|PK8CCDB Plasmid KIL18 (from E.coli) cytotoxic protein (ccdB) gene, and translated products
pJSC73.ATCC	gi|209036|gb|K01092.1|SYNPJSC73 Plasmid pJSC73 (from pBR325 and pAT153), vector for blunt-end cloning of DNA	gi|209036|gb|K01092.1|SYNPJSC73 Plasmid pJSC73 (from pBR325 and pAT153), vector for blunt-end cloning of DNA
gi|310729|gb|L08785.1|SYNBLKSPV BlueScribe KS Plus cloning vector	gi|310729|gb|L08785.1|SYNBLKSPV BlueScribe KS Plus cloning vector
gi|4732047|gb|AF118923.1|AF118923 Alk-system expression vector pSPZ4 complete sequence
gi|1101781|gb|U40577.1|CVU40577 Secretion-expression vector pINIIIompA3, complete sequence
pIVEX2.3.Roche
gi|30016923|gb|AY256857.1| Cloning vector pDXM32 plasmid replication and stability functions region, partial sequence
gi|4097019|gb|U43957.1|XXU43957 Expression vector pB10T-MRz, complete cds
gi|126149146|dbj|AB294454.1| Gateway binary vector pGWB433 DNA, complete sequence
pS194.ATCC
gi|118200044|gb|EF081457.1| Cloning vector pTARBAC6, complete sequence
pDEST26.InVitrogen
gi|76251829|gb|DQ191047.1| Constitutive expression vector pART2, complete sequence
pBEc-Q.Stratagene
pZErO-2.1.InVitrogen
gi|595729|gb|U13855.1|XXU13855 pGEX-4T3 cloning vector, complete sequence	gi|595729|gb|U13855.1|XXU13855 pGEX-4T3 cloning vector, complete sequence	pGEX-4T-3.Amersham
gi|506652|gb|U10457.1|CVU10457 Binary cloning vector pPZP102 for plant transformation, complete sequence	pPZP102.Generic
gi|695393|gb|L39948.1|SYNPAGBBS1 Cloning vector pAGBbs1 DNA sequence
pET-43.1b(+).Novagen
gi|134105591|gb|EF456740.1| Baculovirus expression/transfer vector pFBOH-LIC, complete sequence
M13LH1.Generic
gi|126149142|dbj|AB294453.1| Gateway binary vector pGWB429 DNA, complete sequence
gi|18252130|gb|AY072037.1| Expression vector pANT849, complete sequence
pBEn-SBP-SET2a.Stratagene
pQE-60.Qiagen
gi|8927566|gb|AF276982.1|AF276982 Integrative vector pNLE1, complete sequence
gi|15723302|gb|AF411596.1| Synthetic construct Transfection vector pVV/Leishmania major artificial chromosome j3c junction, partial sequence
pSE380.InVitrogen
pTrcHis2_lacZ.InVitrogen
pNRC747.Generic
gi|209330|gb|M99566.1|SYNSCOS sCos cloning vector SfiI containing bacteriophage promoters and flanking restriction sites in sCos vectors	SCOS1.Generic	gi|209330|gb|M99566.1|SYNSCOS sCos cloning vector SfiI containing bacteriophage promoters and flanking restriction sites in sCos vectors
gi|4204727|gb|U47949.1|CVU47949 Cloning vector pGreen 19 complete sequence, including green fluorescent protein (AGP1) mRNA, partial cds
pBLOCK-iT3-DEST.Invitrogen
pHook-3_lacZ.InVitrogen
gi|126149070|dbj|AB294435.1| Gateway binary vector pGWB411 DNA, complete sequence
PinPoint Xa-1.Promega	gi|9055393|gb|U47626.2|CVU47626 Cloning vector PinPoint<TM>gbdn_ Xa-1, complete sequence	PinPoint Xa-1 T-Vector.Promega	gi|9055393|gb|U47626.2|CVU47626 Cloning vector PinPoint<TM>vec.filt_ Xa-1, complete sequence
gi|14290101|gb|AF379854.1|AF379854 Cloning vector pVLH/hsp, complete sequence	gi|14290101|gb|AF379854.1|AF379854 Cloning vector pVLH/hsp, complete sequence
gi|506655|gb|U10460.1|CVU10460 Binary cloning vector pPZP200 for plant transformation, complete sequence	pPZP200.Generic
gi|887960|gb|U19279.1|XXU19279 Cloning vector pGFP-N1 green fluorescent protein, complete cds	gi|887960|gb|U19279.1|XXU19279 Cloning vector pGFP-N1 green fluorescent protein, and translated products
pWEB::TNC.Epicentre
gi|1661209|gb|U75992.1|CVU75992 Cloning vector pPAC4, complete sequence	gi|1661209|gb|U75992.1|CVU75992 Cloning vector pPAC4, complete sequence
M13PLEX10.Generic
gi|3790076|gb|AF087664.1|AF087664 Cloning vector pKO Scrambler 921, complete sequence	gi|3790076|gb|AF087664.1|AF087664 Cloning vector pKO Scrambler 921, complete sequence
pGAPZA.Invitrogen
pShuttle2.Clontech
gi|17386071|gb|AF445081.1| Cloning vector pEC-T18mob2, complete sequence
gi|74267359|dbj|AB233207.1| Cloning vector pUAST-R57 DNA, complete sequence
gi|78675524|dbj|AB199889.1| Expression vector pLD601 DNA, complete sequence
gi|15004269|gb|AY042189.1| Cloning vector pSB3652 4GB-bio precursor, gene, partial cds
pOSEX2.ATCC
gi|113073458|gb|DQ869008.1| Binary vector pMOA37, partial sequence
gi|81345491|gb|DQ266355.1| Cloning vector pBBR-IBA3plus, complete sequence
gi|52353990|gb|AY733069.1| Cloning vector pSW27, complete sequence
gi|1185610|gb|U46203.1|CVU46203 Cloning vector pDG1731 for ectopic integration into the Bacillus subtilis chromosome, complete sequence
pKSM713.ATCC
gi|138375580|gb|EF467047.1| Expression vector pCeMM-NTAP(GS), complete sequence
pET31F1P.Generic	gi|45489|emb|X62498.1| E.coli plasmid synthetic cloning vector pET31F1P
gi|559550|gb|U12813.1|XXU12813 Transformation vector pPRV111B, plastid targeting segment
gi|55724885|emb|AJ851289.1| Cloning vector pRU1075 gusA gene for beta-glucuronidase and dsRedT3 gene for Ds Red fluorescent protein T3
pfXBlue.ATCC
gi|88173988|gb|DQ384617.1| Cloning vector pBGGT, complete sequence
gi|8250026|emb|AJ278282.1| Cloning vector pBRINT-TsGm
pPolh-MAT-2.Sigma
gi|2343051|gb|U75327.1|EVU75327 Expression vector pJB653, complete sequence
gi|208863|gb|M11132.1|SYNMP8BK8 Phage m13mp8 (BK8) with an insert in the E.coli lacZ gene
gi|54306502|gb|AY727853.1| Cloning vector pMK33-NTAP, complete sequence
gi|34596493|gb|AY373338.1| Binary vector pGA1611, complete sequence
pET100_D_lacZ.InVitrogen
gi|58125|emb|X05042.1| Cloning vector pJMSP-8 polylinker sequence (SP6 polymerase transcription vector)	gi|58125|emb|X05042.1| Cloning vector pJMSP-8 polylinker sequence (SP6 polymerase transcription vector)
gi|45862373|gb|AY562542.1| Binary Vector pORE_O4, complete sequence
gi|14165158|gb|AF376056.1| Cloning vector pTZ110, complete sequence
gi|6562904|emb|AJ133193.1| Shuttle vector pMJ1 (Corynebacterium glutamicum / E. coli)
gi|125976343|gb|EF212302.1| Binary vector pSITE-1CA, complete sequence
pMETalpha_HSA.InVitrogen
gi|215218|gb|M10349.1|SYNM13MP9C Cloning vector M13mp9 chain termination sites
gi|3892162|gb|AF028837.1|AF028837 Cloning vector pKILHIS-1, complete sequence	gi|3892162|gb|AF028837.1|AF028837 Cloning vector pKILHIS-1, complete sequence
gi|45862386|gb|AY562545.1| Binary Vector pORE_R2, complete sequence
gi|7649137|gb|AF237704.1|AF237704 Cloning vector Lorist6Xh, complete sequence
gi|1277129|gb|U50976.1|CVU50976 Cloning vector pFW_phoA3 phoA gene, partial cds, and spectinomycin-resistance protein (aad9) gene, complete cds
gi|310845|gb|L08948.1|SYNSP6T719 pSP6T719 cloning vector
pET-34b(+).Novagen
pXINSECT-DEST39.InVitrogen
gi|3142239|dbj|AB013921.1| Cloning vector pKS145 DNA, multiple cloning site
pSPluc+.Promega	gi|8400742|gb|U47122.2|CVU47122 Cloning vector pSP-luc+, Luciferase cassette vector, complete sequence
gi|118200849|gb|EF090404.1| Cloning/transgenesis vector pC5-Kan, complete sequence
ptyb1.New England Biolabs
gi|122703462|dbj|AB289794.1| Gateway binary vector pGWB40 DNA, complete sequence
gi|43823410|emb|CR293541.1| 3'HPRT (MHPP) vector for insertion targeting and chromosome engineering
pUCP22.Generic	gi|460941|gb|U07166.1|U07166 Cloning vector pUCP22, Escherichia-Pseudomonas shuttle vector with beta-lactamase (bla), gentamycin acetyltransferase-3-1 (aacC1) and LacZ alpha peptide (lacZ alpha) genes, complete sequence	gi|460941|gb|U07166.1|U07166 Cloning vector pUCP22, Escherichia-Pseudomonas shuttle vector with beta-lactamase (bla), gentamycin acetyltransferase-3-1 (aacC1) and LacZ alpha peptide (lacZ alpha) genes, complete sequence
gi|126149110|dbj|AB294445.1| Gateway binary vector pGWB421 DNA, complete sequence
gi|58196|emb|X65300.1| Cloning vector pGEM-1	gi|58196|emb|X65300.1| Cloning vector pGEM-1	pGEM-1.Promega	gi|310771|gb|L08870.1|SYNPGEM1V pGEM1 cloning vector Gemini 1 from Promega Biotec
gi|9294785|gb|AF178449.1|AF178449 Integration vector pCD11PKS chloramphenicol transacetylase (cat) and beta-galactosidase alpha peptide (lacZa) genes, complete cds
gi|208265|gb|M18151.1|SYNECOCVM E.coli synthetic cloning vector, clone pJB65	gi|208265|gb|M18151.1|SYNECOCVM E.coli synthetic cloning vector, clone pJB65
gi|208936|gb|K00454.1|SYNP17XORD chimeric plasmid pacyc 177 amp-r / bacteriophage phi-x174 replication origin, clone pfh 812
gi|7208799|emb|AJ272004.1| Cloning vector pPW78
gi|29414407|gb|AY150263.1| CRIM plasmid pLA5, complete sequence
pENTR-gus.InVitrogen
gi|215217|gb|M11402.1|SYNM13MP9A Cloning vector M13mp9 DNA downstream of the 3'-OH of the 17S primer
pQBI-T7-GFP.Qbiogene
gi|126037763|gb|EF416277.1| Plastid transformation vector pPRV111Aatt, complete sequence
gi|42733403|dbj|AB094133.1| Expression vector pTip-LNH2.2 DNA, complete sequence
gi|22651575|gb|AY093430.1| Allelic exchange vector pCM351, complete sequence
gi|2440156|emb|Y14835.1| Phagemid cloning vector pTZ19R, complete sequence	gi|2440156|emb|Y14835.1| Phagemid cloning vector pTZ19R, complete sequence	pTZ19R.Fermentas
pDO17.ATCC	gi|424107|gb|U03459.1|U03459 Cloning vector pDO17, complete sequence	gi|424107|gb|U03459.1|U03459 Cloning vector pDO17, complete sequence
pHIL-D2.InVitrogen
gi|67423788|dbj|AB005475.2| Cloning vector pMW118 gene for repA protein, beta-lactamase, complete and partial cds
gi|18389937|gb|AF461427.1|AF461427 Expression vector pSFFLAG-MAC, complete sequence
pTrcHis2-TOPO_lacZ.InVitrogen
gi|220969|dbj|D10669.1|SYNRPSLA Unidentified cloning vector rpsL gene for altered ribosomal protein S12, complete cds, clone: pHSG673	gi|220969|dbj|D10669.1|SYNRPSLA Unidentified cloning vector rpsL gene for altered ribosomal protein S12, complete cds, clone: pHSG673
gi|3135559|gb|AF061923.1|AF061923 Plasposon pTnMod-SmO, complete sequence
gi|42733375|dbj|AB094129.1| Expression vector pTip-NH2.2 DNA, complete sequence
pBAD30.ATCC
pBI101.Clontech
pCR2.1_p53.InVitrogen
gi|208739|gb|M34301.1|SYNLACZF Cloning vector pPD18.32	gi|208739|gb|M34301.1|SYNLACZF Cloning vector pPD18.32	pPD1832.Generic
pATH22.ATCC	pATH21.ATCC
gi|2739063|gb|AF025746.1|AF025746 Cloning vector pUC-HY-INT, positive selection mycobacterial cloning cassette, complete sequence
gi|113073444|gb|DQ869007.1| Binary vector pMOA36, partial sequence
gi|61097806|dbj|AB205482.1| Synthetic construct gene for synthetic MSAKIT-EGFP, complete cds
gi|110348064|gb|DQ823232.1| Expression vector mce3, complete sequence
gi|3435307|gb|AF083070.1|AF083070 Expression vector pSKAP/S, complete sequence
gi|454852|gb|L24367.1|SYNBETALAC Cloning vector pTugAS (derived from E. coli JM105) beta-lactamase and repressor protein gene, and translated products	gi|454852|gb|L24367.1|SYNBETALAC Cloning vector pTugAS (derived from E. coli JM105) beta-lactamase and repressor protein gene, complete cds
gi|4165026|gb|AF053315.1|AF053315 Reporter vector pNFkB-Luc, complete sequence
gi|15290653|gb|AF402780.1| Template plasmid pSG76-CS, complete sequence
pMMB207.ATCC
gi|310814|gb|L08949.1|SYNPT712V pT712 cloning vector
pML.Generic	pML1.Generic
pFLAG-Shift12.Sigma
gi|116517419|gb|DQ995483.1| Cloning vector pSW4427T, complete sequence
gi|986983|gb|L38949.1|SYNCCDBBC Cloning vector pKIL129 ccdB gene, complete cds	gi|986983|gb|L38949.1|SYNCCDBBC Cloning vector pKIL129 ccdB gene, and translated products
gi|120573441|gb|EF189157.1| Broad-host-range expression vector pQLICE, complete sequence
gi|27573250|gb|AF525441.1| Expression vector pETAT-1, complete sequence
gi|31414875|gb|AY260554.1| Retrotransposon vector MEL/ELM, complete sequence
gi|209066|gb|M33637.1|SYNPMAMA Artificial cloning vector pMAMPF	pMAMPF3.ATCC
pDESTR4-R3.InVitrogen
gi|567892|gb|L37382.1|SYNPTZ19U Cloning vector phagemid pTZ19U ampicillin resistance (Amp) and beta-galactosidase-complementation (lacZ') genes	gi|567892|gb|L37382.1|SYNPTZ19U Cloning vector phagemid pTZ19U ampicillin resistance (Amp) and beta-galactosidase-complementation (lacZ') genes
gi|5733694|gb|AF167287.1|AF167287 Cloning vector pJKS10 ZnO binding sequence
gi|37575405|gb|AY327138.1| Expression vector pAT223, complete sequence
gi|3608509|gb|AF090451.1| Cloning vector pKOTK complete sequence	gi|3608509|gb|AF090451.1| Cloning vector pKOTK complete sequence
gi|28412256|gb|AY187684.1| Shuttle vector pSOS96, complete sequence
gi|2961144|gb|AF047519.1| Cloning vector pEX18Tc, complete sequence
gi|310783|gb|L08912.1|SYNPIC20HV pIC20H cloning vector	pIC20H.ATCC
pAX4CM.USB
gi|4003530|gb|AF098285.1|AF098285 Cloning vector pFR-Bgal, complete sequence	gi|4003530|gb|AF098285.1|AF098285 Cloning vector pFR-Bgal, complete sequence
gi|3002499|gb|U85202.1|EVU85202 Expression vector pGH/F2.79-242, complete sequence
gi|37575401|gb|AY327137.1| Expression vector pAT222, complete sequence
gi|125976387|gb|EF212311.1| Cloning vector pSAT6A-DEST, complete sequence
gi|52353988|gb|AY733068.1| Cloning vector pSW26, complete sequence
pRSET6A.Generic	gi|287940|emb|X54206.1| Cloning vector pRSET6a (pBluescript KS plus derivative)
gi|87159698|dbj|AB248920.1| Cloning vector pPL452 DNA, complete sequence
pJS132.Generic
gi|208162|gb|M19093.1|SYNCVCQV2 Cloning vector pCQV2 DNA	gi|208162|gb|M19093.1|SYNCVCQV2 Cloning vector pCQV2 DNA
pUni_V5-HisC.InVitrogen
gi|6272586|gb|AF140579.1| Integration vector mini-CTX-lacZ, complete sequence
gi|53829091|gb|AY745745.1| PGeneClip Hygromycin Vector, complete sequence
gi|209550|gb|M29590.1|SYNVACHRSV Synthetic H6 promoter DNA, clone PHSE4	gi|209550|gb|M29590.1|SYNVACHRSV Synthetic H6 promoter DNA, clone PHSE4
gi|53829088|gb|AY744386.1| PGeneClip hMGFP Vector, complete sequence
gi|208692|gb|M16198.1|SYNJRD215 Plasmid pJRD215 KmR-cos restriction-site region	gi|208692|gb|M16198.1|SYNJRD215 Plasmid pJRD215 KmR-cos restriction-site region
pFLAG-MAC.Sigma
pTZ57R_T.Fermentas
pAdenoVator-CMV5-IRES-BFP.Qbiogene
pGT-N28.New England Biolabs
gi|46879132|emb|X65320.2| Cloning vector pCAT-Promoter	gi|46879132|emb|X65320.2| Cloning vector pCAT-Promoter
gi|112382177|gb|DQ676869.1| Shuttle vector pNAK1, complete sequence
gi|310727|gb|L08787.1|SYNBLDKPV BlueScribe SK Plus cloning vector
gi|16973669|gb|AF399742.1| Cloning vector pSMART, complete sequence
gi|4512201|gb|AF133831.1|AF133831 Shuttle vector pME6040, complete sequence
gi|391915|dbj|D16589.1|SYNNT5 Unidentified cloning vector Phage NT5 DNA, polylinker sequence	gi|391915|dbj|D16589.1|SYNNT5 Unidentified cloning vector Phage NT5 DNA, polylinker sequence
gi|413819|gb|U02453.1|U02453 Cloning vector lambda EMBL3, right arm	gi|413819|gb|U02453.1|U02453 Cloning vector lambda EMBL3, right arm
pd2EGFP.Clontech
gi|17974209|emb|AJ414670.1| Cloning vector PSET152
gi|121556823|gb|DQ658217.1| Binary vector pCAMBIA1300-FAD2b, complete sequence
pSLfaHSfa.Generic
gi|17864892|gb|AF403425.1| Cloning vector pRL838, complete sequence
gi|1246362|gb|L37442.1|SYNSUICC Expression vector pZEO-SG4 cytosine deaminase:uracil phosphoribosyltransferase fusion protein (codA:upp) gene, complete cds; thymidylate:zeocin resistance protein:NDP kinase fusion protein (tmk:Sh ble:ndk) gene, complete cds
gi|644825|gb|U19867.1|XXU19867 Cloning vector pSPL3, exon splicing vector, complete sequence, HIV envelope protein gp160 and beta-lactamase, complete cds
gi|58651745|emb|AJ786825.1| Cloning vector pSin-EG-N1, partial sequence
gi|4071346|gb|AF081837.1|AF081837 Cloning vector p53-luc, complete sequence
pFH614.Generic
gi|1199492|dbj|D45833.1|SYNPKF4 Cloning vector pKF4 DNA, complete sequence	gi|1199492|dbj|D45833.1|SYNPKF4 Cloning vector pKF4 DNA, complete sequence
pENTR5prime-TOPO.Invitrogen
gi|90192322|gb|DQ412054.1| Expression vector pNST5, complete sequence
gi|4586830|dbj|AB015619.1| Cloning vector pCHR8 DNA, complete sequence	gi|4586830|dbj|AB015619.1| Cloning vector pCHR8 DNA, complete sequence
gi|51890482|dbj|AB127600.1| Expression vector pNit-QT1 DNA, complete sequence
pSIREN-RetroQ-TetH.<a class="links">N_A<_a>
gi|460946|gb|U07167.1|U07167 Cloning vector pUCP24, Escherichia-Pseudomonas shuttle vector with gentamycin acetyltransferase-3-1 (aacC1) and LacZ alpha peptide (lacZ alpha) genes, complete sequence	gi|460946|gb|U07167.1|U07167 Cloning vector pUCP24, Escherichia-Pseudomonas shuttle vector with gentamycin acetyltransferase-3-1 (aacC1) and LacZ alpha peptide (lacZ alpha) genes, complete sequence	pUCP24.Generic
pSIREN-Shuttle.Clontech
gi|14794578|gb|AF327713.1| Cloning vector pCM51, complete sequence
gi|2745825|gb|AF039139.1|AF039139 Cloning vector pIL252 replication protein D (repD), replication protein E (repE), and adenine methylase (ermAM) genes, complete cds
gi|9885345|gb|AF260831.1|AF260831 Integration vector pVH-2 complete sequence
pColdII.Takara	gi|87080789|dbj|AB248601.1| Expression vector pColdII(SP-4) DNA, complete sequence
gi|60893946|gb|AY949861.1| Expression vector pBCGL1, complete sequence
gi|833817|gb|U25059.1|XXU25059 Cloning vector pBBR1MCS-3 REP and LacZ alpha peptide (lacZ alpha) genes, complete cds; and unknown gene	gi|833817|gb|U25059.1|XXU25059 Cloning vector pBBR1MCS-3 REP and LacZ alpha peptide (lacZ alpha) genes, complete cds; and unknown gene
gi|125976295|gb|EF212292.1| Binary vector pSITE-4CA, complete sequence
pLDR20.ATCC
gi|595767|gb|U13866.1|XXU13866 pSL1190 cloning vector, complete sequence	gi|595767|gb|U13866.1|XXU13866 pSL1190 cloning vector, complete sequence	pSL1190.Pharmacia
gi|209450|gb|K01156.1|SYNTG115 Phage M13tg115 cloning vector in the 5' end of the lacZ gene	gi|209450|gb|K01156.1|SYNTG115 Phage M13tg115 cloning vector in the 5' end of the lacZ gene
gi|16209148|gb|AY048732.1| CRIM plasmid pAH145, complete sequence
gi|67867077|gb|DQ073476.1| Chloroplast transformation vector pRvdB1, complete sequence
pBR327.ATCC	gi|310762|gb|L08856.1|SYNPBR327V pBR327 cloning vector
gi|310767|gb|L08862.1|SYNPE194V pE194 cloning vector	pE194.ATCC
gi|104716769|gb|DQ493875.1| Cloning vector pUC18T-mini-Tn7T-Tp, complete sequence
gi|126149090|dbj|AB294440.1| Gateway binary vector pGWB416 DNA, complete sequence
pWEB.Epicentre	gi|3328365|gb|AF075573.1|AF075573 Cloning vector pWEB, complete sequence	gi|3328365|gb|AF075573.1|AF075573 Cloning vector pWEB, complete sequence
pET-29a(+).Novagen
gi|565104|gb|U16722.1|XXU16722 Cloning vector pLACT7, complete sequence
gi|70984213|gb|DQ115383.1| Shuttle vector pAB26-EO6, complete sequence
gi|6009634|dbj|AB025788.1| Expression vector pLED-HB TTHPOLA, bla genes for Tth DNA polymerase, beta-lactamase, complete cds
gi|6782314|emb|X65305.2| Cloning vector pGEM-4Z	gi|6782314|emb|X65305.2| Cloning vector pGEM-4Z	pGEM-4Z.Promega
gi|4959723|gb|AF136442.1|AF136442 Cloning vector pScosBC1, E. coli-Burkholderia shuttle cosmid vector, complete sequence
gi|415415|gb|S65694.1|S65694 {multiple cloning sites, vector} [bacteriophage M13, M13mpHE, Genomic, 177 nt]
pDONR201.InVitrogen
gi|124377592|dbj|AB267706.1| Moss transformation vector pTN182 DNA, partial sequence, G418 resistance gene
gi|4206192|gb|AF053462.1|AF053462 Reporter vector pSRE-Luc, complete sequence
pUC18CML.Generic
gi|3559831|emb|AJ007660.1| Cloning vector pEH3
gi|1277141|gb|U50981.1|CVU50981 Cloning vector pFW8 of multiple cloning site I gene encoding chloramphenicole-resistance protein (cat0 gene, complete cds
gi|208937|gb|K00455.1|SYNP17XORE chimeric plasmid pacyc 177 amp-r / bacteriophage phi-x174 replication origin, clone pfh 614
gi|42733396|dbj|AB094132.1| Expression vector pTip-LCH1.2 DNA, complete sequence
gi|126145144|dbj|AB294497.1| Gateway binary vector pGWB533 DNA, complete sequence
gi|29242909|gb|AY222823.1| Shuttle vector pEC-S18mob2, complete sequence
gi|126148710|dbj|AB294425.1| Gateway binary vector pGWB401 DNA, complete sequence
gi|126145136|dbj|AB294495.1| Gateway binary vector pGWB528 DNA, complete sequence
gi|5139820|dbj|AB019613.2| Cloning vector pTH19cs1 DNA, complete sequence
gi|124579599|gb|EF216321.1| Expression vector pWB104, complete sequence
pBAD_Thio.InVitrogen
gi|209038|gb|M13020.1|SYNPKM2 Synthetic cloning vector pKM-2 with promoter insertion sites
gi|559545|gb|U12809.1|XXU12809 Transformation vector pPRV1, plastid targeting seqment
gi|134105579|gb|EF456737.1| Expression vector pET21a-LIC, complete sequence
gi|124579619|gb|EF216322.1| Expression vector pWB105, complete sequence
gi|1808588|emb|Y09897.1| Suicide plasmid vector pST76-K DNA
gi|14794633|gb|AF327720.1| Cloning vector pCM132, complete sequence
gi|208954|gb|M33429.1|SYNPBEND2 Cloning vector pBend2 poly-linker region	gi|208954|gb|M33429.1|SYNPBEND2 Cloning vector pBend2 poly-linker region
pET-30Ek_LIC.Novagen
gi|310734|gb|L08915.1|SYNCEM19HP pICEM19H plus phasmid cloning vector	pICEM19HP.ATCC
pGEX-KT.ATCC
gi|110082645|dbj|AB262454.1| Transposon vector T2AL50R50G DNA, complete sequence
gi|208256|gb|M18142.1|SYNECOCVD E.coli synthetic cloning vector, clone pLK58	gi|208256|gb|M18142.1|SYNECOCVD E.coli synthetic cloning vector, clone pLK58
gi|84795126|gb|DQ349229.1| Expression vector pe2TetOn(PacI), complete sequence
pZErO-1.1.InVitrogen
gi|47420065|gb|AY603760.1| Cloning vector pLucGAL4, complete sequence
gi|126165448|gb|EF372397.1| Expression vector pOPINE, complete sequence
gi|13623803|dbj|AB049969.1| Expression vector pLEAD5 DNA, complete sequence
pUCBM21.Boehringer
pET-43b(+).Novagen
gi|5139821|dbj|AB019614.2| Cloning vector pTH19cs5 DNA, complete sequence
gi|38490698|gb|AY451994.1| BAC cloning vector pBAC-VM5 chloramphenycol acetyltransferase gene, partial cds
gi|5459335|emb|AJ243541.1| Cloning vector pAMY-em1 cat, amyL and ermAM genes
gi|209547|gb|M29587.1|SYNVACHRSS Synthetic H6 promoter DNA, clone PHSE1	gi|209547|gb|M29587.1|SYNVACHRSS Synthetic H6 promoter DNA, clone PHSE1
gi|6692768|dbj|AB031077.1| Cloning vector pMG103 DNA, complete sequence
pT7T319.Generic	gi|310817|gb|L08952.1|SYNPT7T319 pT7T319 cloning vector
pCMV-Script EX.Stratagene	gi|3236408|gb|AF067646.1|AF067646 Cloning vector pCMV-scriptEX, complete sequence	gi|3236408|gb|AF067646.1|AF067646 Cloning vector pCMV-scriptEX, complete sequence
pGKL2.Generic
gi|2218142|gb|AF004910.1| Cloning vector pEX18T, complete sequence
gi|208304|gb|M21676.1|SYNECOPGEX Plasmid pGEX-1 expression vector encoding a transformed glutathione S-transferase (Sj26) gene, 5' end	gi|208304|gb|M21676.1|SYNECOPGEX Plasmid pGEX-1 expression vector encoding a transformed glutathione S-transferase (Sj26) gene, 5' end
gi|1333678|dbj|D63845.1|SYNAPG3F Cloning vector pKF17k DNA, complete sequence
gi|209219|gb|L09138.1|SYNPUC81V pUC8-1 expression vector (one member of a group of six)	pUC81.Generic
gi|8346637|emb|AJ401049.1| Artificial vector pLoxKan2
gi|986977|gb|L38498.1|SYNCCDBA Cloning vector pKIL118 ccdB gene, complete cds and kanamycin-resistance (KmR) gene fragment	gi|986977|gb|L38498.1|SYNCCDBA Cloning vector pKIL118 ccdB gene, and translated products
gi|51090247|dbj|AB186388.1| Expression vector pColdI DNA, complete sequence
gi|18766333|gb|AF458479.1| Binary vector pLH9500, complete sequence
pCITE-4b(+).Novagen
pBRH4.ATCC
gi|20522041|gb|AF435436.1| Cloning vector pAM434, complete sequence
pIBI30.IBI	gi|310779|gb|L08878.1|SYNPIBI30V pIBI30 cloning vector
gi|11061062|emb|AJ278280.1| Cloning vector pBRINTs-Kan2
pKO11.ATCC
pLysS.Novagen
gi|53829094|gb|AY745746.1| PGeneClip Neomycin Vector, complete sequence
gi|60101687|gb|AY916793.1| Dual fluorescent protein cloning vector pGRFP, complete sequence
pEMBL19M.Generic
M13MP9.Amersham	M13MP9.Sigma	M13MP9.Boehringer
gi|3929277|gb|AF093683.1|AF093683 Luciferase reporter vector pXP1, complete sequence
gi|2343030|gb|U75323.1|CVU75323 Cloning vector pJB3Km1, complete sequence
pEMBL18M.Generic
gi|1805220|gb|U02447.1|CVU02447 Cloning vector lambda gt10, region flanking the cloning site	gi|1805220|gb|U02447.1|CVU02447 Cloning vector lambda gt10, region flanking the cloning site
gi|209113|gb|M18128.1|SYNPOLY2A Plasmid pPolyII (a cloning vector) DNA	gi|209113|gb|M18128.1|SYNPOLY2A Plasmid pPolyII (a cloning vector) DNA
pKYB1.New England Biolabs
pDO19.ATCC	gi|424109|gb|U03461.1|U03461 Cloning vector pDO19, complete sequence	gi|424109|gb|U03461.1|U03461 Cloning vector pDO19, complete sequence
gi|1840128|gb|U86347.1|ECU86347 Expression vector pCal-n-ek complete sequence	gi|1840128|gb|U86347.1|ECU86347 Expression vector pCal-n-ek complete sequence
gi|310732|gb|L08786.1|SYNBLSKMV BlueScribe SK Minus cloning vector
gi|126149062|dbj|AB294433.1| Gateway binary vector pGWB409 DNA, complete sequence
pUC931.ATCC	gi|310830|gb|L09143.1|SYNPUC931V pUC931 cloning vector
gi|126034360|gb|EF143814.2| Expression vector pCeMM-CTAP(SG)-Gw, complete sequence
gi|118200851|gb|EF090405.1| Cloning/transgenesis vector pC5-Kan_delta_SphI, complete sequence
gi|45861222|gb|AY569776.1| Cloning vector pZero++ Amp, complete sequence
gi|125976310|gb|EF212295.1| Binary vector pSITE-4NA, complete sequence
pBEn-SET1a.Stratagene
pNP6CTAP.Generic	gi|208126|gb|M88539.1|SYNCLCTAPA Expression cloning vector pNP6CTAP colicin E1-connective tissue activating peptide fusion protein gene, complete cds
gi|62736927|gb|AY995142.1| Binary vector pPZP 35S hRluc-attR, complete sequence
gi|4732036|gb|AF118920.1|AF118920 Cloning vector pSPZ1(+) complete sequence
gi|2088506|gb|U12639.1|PBI101TD GUS gene fusion vector pBI101 T-DNA region	gi|2088506|gb|U12639.1|PBI101TD GUS gene fusion vector pBI101 T-DNA region
pMETalphaB.InVitrogen
pSU23.Generic	gi|58275|emb|X53937.1| Plasmid vector pSU 23
pBEc-SBP-Q.Stratagene
gi|29164951|gb|AY219687.1| Expression vector pXK99CAT, complete sequence
pThioHisc.InVitrogen	pThioHisb.InVitrogen	pThioHisa.InVitrogen
gi|140453747|gb|EF484035.1| Cloning vector M-pOK12, complete sequence
gi|84795124|gb|DQ349228.1| Expression vector peTetOn(PacI), complete sequence
gi|45862365|gb|AY562540.1| Binary Vector pORE_O2, complete sequence
pJDTiT.ATCC
gi|208941|gb|M60088.1|SYNP806 Synthetic plasmid p806 polylinker site	gi|208941|gb|M60088.1|SYNP806 Synthetic plasmid p806 polylinker site
gi|47420067|gb|AY603761.1| Cloning vector pLucLRH-1, complete sequence
CARNEGIE2.ATCC
pES2.Generic
gi|3135604|gb|AF062082.1|AF062082 Cloning vector p34S-Tc, complete sequence
gi|117209775|gb|EF010978.1| Silencing vector pFE12860S, complete sequence
gi|1246356|gb|L37440.1|SYNSUICA Expression vector pZEO-SG2 cytosine deaminase: uracil phosphoribosyltransferase fusion protein (codA:upp) gene, complete cds; thymidine kinase:phleomycin/zeocin resistance fusion protein (tk:Sh ble) gene, complete cds
pCRT7_VP22_NES-1.InVitrogen
gi|2315858|gb|U66312.1|U66312 Expression vector pZE2 PLtetO-1 MCS2, complete sequence
gi|74231249|gb|DQ119285.1| Expression vector pBAD322K, complete sequence
pDream2.1_LIC.Genscript
gi|55724891|emb|AJ851291.1| Cloning vector pRU1161 gusA gene for beta-glucuronidase and mRFP1 gene for mono Red fluorescent protein
pET-45b(+).<a class="links">N_A<_a>
gi|126149106|dbj|AB294444.1| Gateway binary vector pGWB420 DNA, complete sequence
gi|67968376|dbj|AB005476.2| Cloning vector pMW119 DNA for repA protein and beta-lactamase, complete and partial cds
gi|122703456|dbj|AB289793.1| Gateway binary vector pGWB35 DNA, complete sequence
gi|6467490|gb|AF172938.1|AF172938 Integration vector pLOI2228, complete sequence
pMOD-2.Epicentre
gi|49065150|dbj|AB158265.1| Cloning vector TFV5 gene for M13 pIII, partial cds
gi|91199925|emb|AM235368.1| Cloning vector pIV10
gi|209040|gb|M74187.1|SYNPKP497A Cloning vector pKP497 (cloning, screening, fusion vector) encoding an IgG-binding fusion protein from protein A analogue (ZZ) and beta-Gal'(lacZ') genes, complete cds	gi|209040|gb|M74187.1|SYNPKP497A Cloning vector pKP497 (cloning, screening, fusion vector) encoding an IgG-binding fusion protein from protein A analogue (ZZ) and beta-Gal'(lacZ') genes, and translated products	pKP497.Generic
gi|1262896|gb|U51556.1|EVU51556 Expression vector pACT3, complete sequence
gi|50345953|gb|AY661563.1| Anabaena transfer vector pRL2665b, complete sequence
pUni_V5-Hisa.InVitrogen
gi|15553040|dbj|AB055652.1| Thermosensitive suicide vector pSET6s DNA, complete sequence
pQE-TriSystem His�Strep 2.Qiagen
gi|58229|emb|X65327.1| Cloning vector pSP64	gi|310811|gb|L08943.1|SYNPSP64V pSP64 cloning vector from Promega Biotec	pSP64.Promega	gi|58229|emb|X65327.1| Cloning vector pSP64
gi|60264888|gb|AY763107.1| Shuttle vector pWW102B, complete sequence
gi|117209778|gb|EF010979.1| Silencing vector pSE12860S, complete sequence
pCFB-EGSH.Stratagene
pAN81.Generic
gi|4165118|gb|AF092931.1|AF092931 Shuttle vector pCGL0609, complete sequence
gi|48995616|gb|AY613997.1| Cloning vector pSRalphaneoR, complete sequence
gi|53794349|gb|AY741093.1| Integration vector pJK202, complete sequence
gi|104717019|gb|DQ493882.1| Mini-Tn7 delivery vector pUC18T-mini-Tn7T-Tp-ecfp, complete sequence
pCHL1.Generic
pCF20.USB
gi|747953|gb|U16281.1|XXU16281 Cloning vector pACpET24, complete sequence
gi|126149102|dbj|AB294443.1| Gateway binary vector pGWB419 DNA, complete sequence
gi|209294|gb|J01783.1|SYNRSC13 Plasmid RSC13 (derived from R1), complete genome, with a complete copy of Tn3	RSC13.Generic	gi|209294|gb|J01783.1|SYNRSC13 Plasmid RSC13 (derived from R1), complete genome, with a complete copy of Tn3
gi|23506929|gb|AY157308.1| Cloning vector YDp-H, complete sequence
pKK2311.Generic
pSCREEN-1b(+).Novagen
gi|209102|gb|M17346.1|SYNPOGPARA Recombinant plasmid pOG2381 (from shuttle vector pOG2326) par locus which regulates plasmid partition	gi|209102|gb|M17346.1|SYNPOGPARA Recombinant plasmid pOG2381 (from shuttle vector pOG2326) par locus which regulates plasmid partition
gi|9294797|gb|AF178453.1|AF178453 Integration vector pCD13PSK aminoglycoside adenyltransferase (aadA) and beta-galactosidase alpha peptide (lacZa) genes, complete cds
pCDH1-MCS1-EF1-copGFP.System Biosciences
gi|415413|gb|S65686.1|S65686 {multiple cloning sites, vector} [bacteriophage M13, M13mp29/pUC29, Genomic, 157 nt]
gi|42741000|gb|AY488510.1| Gene trapping vector pEU334AN, complete sequence
gi|46561795|gb|AY584602.1| RpL23-fusion expression vector pScFV, complete sequence
gi|29569724|gb|AY234330.1| Binary vector pLH7000, complete sequence
gi|58205|emb|X65303.1|CVPGEM4 Cloning vector pGEM-4, and translated products	gi|58205|emb|X65303.1|CVPGEM4 Cloning vector pGEM-4	pGEM-4.Promega
gi|125971770|gb|EF205336.1| Expression vector pASS2SUL, complete sequence
gi|73761258|gb|DQ091278.1| Cloning vector pBMTL-6, complete sequence
pJIR418.ATCC	gi|208130|gb|M77169.1|SYNCLOSHP Cloning vector (C.perfringens,E.coli) replication enzyme (rep) gene, complete cds; chloramphenicol acetyltransferase (catP) gene, complete cds; RNA methylase (ermBP) gene, complete cds; and beta-glactosidase alpha-peptide (lacZ') gene, complete cds	gi|208130|gb|M77169.1|SYNCLOSHP Cloning vector (C.perfringens,E.coli) replication enzyme (rep) gene, and translated products
gi|3135601|gb|AF062081.1|AF062081 Cloning vector p34S-Sm, complete sequence
gi|4204725|gb|U47948.1|CVU47948 Cloning vector pGreen 18, complete sequence, including green fluorescent protein (AGP1) mRNA, partial cds
gi|48475420|gb|AY622905.1| Temperature-sensitive shuttle vector pFNLTP9, complete sequence
gi|5758663|gb|AF168612.1|AF168612 Expression vector pZH3, complete sequence
pCM4.ATCC
pFastbac CTHS.LIfeSensors
pDONR_Zeo.<a class="links">N_A<_a>
gi|340772|gb|M22849.1|SYNIS50RE Cloning vector DNA, IS50 regulatory element region
gi|2739057|gb|AF025392.1|AF025392 Cloning vector pUC-GM-INT, complete sequence
gi|27531019|dbj|AB082961.1| Cloning vector pMG171 DNA, complete genome
pET101_D-TOPO.InVitrogen
gi|3776529|gb|AF086852.1|AF086852 Cloning vector pKO Scrambler 913, complete sequence	gi|3776529|gb|AF086852.1|AF086852 Cloning vector pKO Scrambler 913, complete sequence
gi|16209176|gb|AY048740.1| CRIM plasmid pCAH63, complete sequence
pBEn-SET2c.Stratagene
pUT718.Generic
gi|208167|gb|M19092.1|SYNCVJRD9 Cloning vector pJRD179 DNA	gi|208167|gb|M19092.1|SYNCVJRD9 Cloning vector pJRD179 DNA
pExchange-5C.Stratagene
gi|57791694|gb|AY862402.1| Expression vector pShuttle-SN, complete sequence
gi|220955|dbj|D10357.1|SYNNPARP61 Expression vector pAcRP61 DNA, EcoRV-HinfI fragment	gi|220955|dbj|D10357.1|SYNNPARP61 Expression vector pAcRP61 DNA, EcoRV-HinfI fragment
pCR-Blunt II-TOPO.InVitrogen
gi|50365744|gb|AY653731.1| Cloning vector pICFP IcfP (icfP) gene, complete cds
gi|51890500|dbj|AB127604.1| Expression vector pNit-RT1 DNA, complete sequence
gi|29164945|gb|AY219685.1| Expression vector pXC99E, complete sequence
pCR2.1_VP16-CP.InVitrogen
gi|51890418|dbj|AB127589.1| Cloning vector pHN267 KanR gene for aminoglycoside-3'-0-phosphotransferase, complete cds
gi|122703509|dbj|AB289803.1| Gateway binary vector pGWB235 DNA, complete sequence
gi|37930022|gb|AY236524.1| Cloning vector pLZ42, complete sequence
gi|20141090|gb|L09137.2|SYNPUC19CV Cloning vector pUC19c, complete sequence	pUC19.Generic	gi|20141090|gb|L09137.2|SYNPUC19CV Cloning vector pUC19c, complete sequence	pUC19.Genscript	pUC19.Fermentas
gi|90192331|gb|DQ412057.1| Expression vector pNSTrcB, complete sequence
gi|122703492|dbj|AB289800.1| Gateway binary vector pGWB203 DNA, complete sequence
gi|117572201|gb|EF028675.1| Cloning vector pDV-NTAP-CYFP, complete sequence
gi|38343908|emb|AJ606312.1| Cloning vector pMR10 complete sequence
gi|1019893|gb|U36202.1|CVU36202 Cloning vector pS65T-C1, with green fluorescent protein (gfp) and neomycin phosphotransferase genes, complete sequence	gi|1019893|gb|U36202.1|CVU36202 Cloning vector pS65T-C1, with green fluorescent protein (gfp) and neomycin phosphotransferase genes, complete sequence
pTL1.Generic
pTYB4.New England Biolabs
gi|74273817|gb|DQ172901.1| Transfection vector pN-PURO-PTP, complete sequence
gi|16209194|gb|AY054372.1| CRIM plasmid pAH125, complete sequence
pUniD_V5-His_TOPO.InVitrogen
gi|133723188|gb|EF451822.1| Moss transformation vector p35S-Zeo, complete sequence
gi|11061044|emb|AJ278278.1| Cloning vector pBRINTs-Cat2
gi|220938|dbj|D14132.1|SYNCATRP12 Synthetic construct genes for chloramphenicol acetyl transferase and ribosomal protein S12, complete cds
gi|310819|gb|L08956.1|SYNPTZ18RV pTZ18R cloning vector from PL-Pharmacia
pJDTiCTGCA.ATCC
gi|11036963|gb|AF297875.1|AF297875 Cloning vector pSCANS-2-BNL, complete sequence
gi|51890492|dbj|AB127602.1| Expression vector pNit-RC1 DNA, complete sequence
gi|1674491|gb|U76561.1|CVU76561 Cloning vector pEGFP, complete sequence	pEGFP.Clontech	gi|1674491|gb|U76561.1|CVU76561 Cloning vector pEGFP, complete sequence
pEMBL19P.Generic
pGH6.ATCC
gi|1276892|gb|U41083.1|CVU41083 cloning vector pFW6, complete sequence
gi|115291323|gb|DQ983596.1| Cloning vector pCW1, complete sequence
pCITE-2c(+).Novagen
pLDR30.ATCC
pIVEX-GST.Roche
pET-41c(+).Novagen
gi|16209144|gb|AY048730.1| CRIM plasmid pAH143, complete sequence
gi|208224|gb|M32616.1|SYNDROCL Cloning vector pHS85 heat-shock protein 82/neomycin phosphotransferase fusion protein (hsp82-neo fusion) gene, complete cds
pd2EYFP-N1.Clontech
gi|126570784|gb|EF127523.1| Expression vector pT3C, complete sequence
pBEn-SBP-SET3-Qc.Stratagene
gi|55535636|gb|AY738228.1| Renilla luciferase reporter vector pGL4.72[hRlucCP], complete sequence	pGL4.72[hRlucCP].Promega
gi|29242895|gb|AY222818.1| Cloning vector pT18mob2, complete sequence
gi|208798|gb|M10216.1|SYNM13GAL Bacteriophage M13gt102 N-terminal beta-galactosidase gene (lac+ phenotype)	gi|208798|gb|M10216.1|SYNM13GAL Bacteriophage M13gt102 N-terminal beta-galactosidase gene (lac+ phenotype)
pPZP112.Generic	gi|506653|gb|U10458.1|CVU10458 Binary cloning vector pPZP112 for plant transformation, complete sequence
gi|29415027|gb|AY150266.1| CRIM plasmid pLA9, complete sequence
pMOD-1.Epicentre
pHPHM1.Generic
gi|14487946|gb|AF383623.1|AF383623 Cloning vector pREX1LC, complete sequence
gi|126145056|dbj|AB294475.1| Gateway binary vector pGWB508 DNA, complete sequence
gi|310791|gb|L08924.1|SYNPKO2V pKO2 promoter probe cloning vector
gi|111036653|dbj|AB267085.1| Shuttle vector pNV18 DNA, complete sequence
gi|28207668|gb|AY187276.1| Shuttle vector pBSV2, complete sequence
gi|110082639|dbj|AB262451.1| Transposon vector T2AL200R175G DNA, complete sequence
gi|84795130|gb|DQ349231.1| Expression vector peTetOn/FKNF(PacI), complete sequence
gi|3002511|gb|U85205.1|EVU85205 Expression vector pGH/F2.79-327, complete sequence
gi|15723303|gb|AF411597.1| Synthetic construct Transfection vector pVV/Leishmania major artificial chromosome j4c junction, partial sequence
gi|3776528|gb|AF086851.1|AF086851 Cloning vector pKO Scrambler 912, complete sequence	gi|3776528|gb|AF086851.1|AF086851 Cloning vector pKO Scrambler 912, complete sequence
pMAKK76.Generic	gi|475708|gb|U08460.1|CVPMAKK76 Cloning vector pMAKK76 with kanamycin phosphotransferase (KnR) gene, complete sequence
gi|6692771|dbj|AB031078.1| Cloning vector pMG105 DNA, complete sequence
gi|3694973|gb|AF092542.1|AF092542 Cloning vector pNTKV1905, complete sequence	gi|3694973|gb|AF092542.1|AF092542 Cloning vector pNTKV1905, complete sequence
gi|310823|gb|L08958.1|SYNPUC7V pUC7 cloning vector	pUC7.Generic
gi|984913|gb|U35133.1|XXU35133 Plasmid pBSL175 cloning vector, complete sequence	gi|984913|gb|U35133.1|XXU35133 Plasmid pBSL175 cloning vector, complete sequence
pExchange-4A.Stratagene
SRC=ATCC_M2660_8308_bp_dsDNA_Circular-_M2660_YI-type_marker_swap_vector
gi|118135669|gb|EF030426.1| ORF selection and expression vector pSOS-X, complete sequence
gi|3228553|gb|AF063581.1|AF063581 Cloning vector pFACHOP, complete sequence
gi|134307083|gb|EF468631.1| Integrative expression vector pFPN, complete sequence
gi|32140767|gb|AY303236.1| Shuttle vector pLEIItd+KR'', complete sequence
gi|116585208|gb|EF042581.1| Cloning vector pCAMBIA5105, complete sequence
pET-42b(+).Novagen
gi|53987036|gb|AY751540.1| Ubiquitin protease vector pHUsp2-cc, complete sequence
gi|118200856|gb|EF090407.1| Cloning/transgenesis vector pCaSpeR5, complete sequence
gi|2343035|gb|U75324.1|CVU75324 Cloning vector pJB3Tc20, complete sequence
gi|975871|gb|U32311.1|CVU32311 Cloning vector pOTSf1Blu, complete sequence
pET-14b.Novagen
gi|1200493|gb|U47627.1|CVU47627 Cloning vector PinPoint<TM>gbdn_ Xa-2, complete sequence	gi|1200493|gb|U47627.1|CVU47627 Cloning vector PinPoint<TM>vec.filt_ Xa-2, complete sequence
gi|60651286|gb|AY622811.1| Shuttle reporter vector pSUN119, complete sequence
gi|57790548|gb|AY712952.1| Cloning vector pUC18T-mini-Tn7T-Gm-REP, complete sequence
M13mp19.Sigma	M13mp19.Invitrogen	M13mp19.New England Biolabs	gi|310749|gb|L08821.1|SYNM13M19V M13mp19 phage cloning vector
gi|1333674|dbj|D63841.1|SYNAPG3B Cloning vector pKF297 DNA, complete sequence
pAc5_V5-His_lacZ.InVitrogen
pQE-81L.Qiagen
RSF1010KMR.Generic
gi|1661206|gb|U75991.1|CVU75991 Cloning vector pBACe4, complete sequence	gi|1661206|gb|U75991.1|CVU75991 Cloning vector pBACe4, complete sequence
pAsRed2.Clontech
pBEn-SBP-SET1-Qa.Stratagene
gi|42733389|dbj|AB094131.1| Expression vector pTip-LNH1.2 DNA, complete sequence
gi|1469206|emb|X99439.1| Artificial cloning vector Lorist4
gi|413812|gb|U02446.1|U02446 Cloning vector pBacPAK8, complete sequence	gi|413812|gb|U02446.1|U02446 Cloning vector pBacPAK8, complete sequence	pBacPAK8.Clontech
pJH101.Generic
pVL1392.Invitrogen	pVL1392.Orbigen
pCITE-4a(+).Novagen
gi|2190728|gb|U89939.1|CVU89939 Cloning vector pSEAP2-Enhancer, complete sequence	gi|2190728|gb|U89939.1|CVU89939 Cloning vector pSEAP2-Enhancer, complete sequence
pOM8.ATCC	gi|310807|gb|L08941.1|SYNPOM8V pOM8 cloning vector for cDNA synthesis
pATH2.ATCC
gi|209231|gb|M99569.1|SYNPWE15 sCos cloning vector SfiI containing bacteriophage promoters and flanking restriction sites in sCos vectors	gi|209231|gb|M99569.1|SYNPWE15 sCos cloning vector SfiI containing bacteriophage promoters and flanking restriction sites in sCos vectors
pBBRRESO.Mobitec
gi|48995612|gb|AY613996.1| Cloning vector pSRalphapuroG, complete sequence
gi|11061113|emb|AJ403983.1| Cloning vector pBPSGen4
SRC=ATCC_pSV2RbetaG_4691_bp_dsDNA_Circular-_pSV2RbetaG_plasmid_rabbit_beta-globin
pJRD174.Generic
pXC36a.ATCC
pKK4211.Generic
pBEc-SET1.Stratagene
gi|209089|gb|M37851.1|SYNPMMB213 Cloning vectors pMMB213 and pMMB313 encoding recombinant E.coli maltotriose permease, 5' end	gi|209089|gb|M37851.1|SYNPMMB213 Cloning vectors pMMB213 and pMMB313 encoding recombinant E.coli maltotriose permease, 5' end
gi|45861225|gb|AY569777.1| Cloning vector pZero++ Kan, complete sequence
gi|16209102|gb|AY048723.1| CRIM plasmid pAH120, complete sequence
gi|1333677|dbj|D63844.1|SYNAPG3E Cloning vector pKF16k DNA, complete sequence
gi|23381124|emb|AJ414109.1| Binary vector pGV4126 DNA, region between right and left T-DNA border and LECASAII gene
gi|28848837|gb|AY204478.1| Cloning vector pRK442(H), complete sequence
pET-22b(+).Novagen
pFIV-H1-Puro shRNA.System Biosciences
pOSEX3.ATCC
gi|695391|gb|L39946.1|SYNFNG1 Cloning vector FNG-1 DNA sequence
gi|55274248|gb|AY785148.1| Suicide plasmid pEE3, complete sequence
pOM3.ATCC	gi|310805|gb|L08939.1|SYNPOM3V pOM3 cloning vector for cDNA synthesis
gi|86278326|gb|DQ358863.1| Delivery vector pDGIEF, complete sequence
gi|29164970|gb|AY219693.1| Shuttle vector pBHC18mob2, complete sequence
gi|18766327|gb|AF458478.1| Binary vector pLH9000, complete sequence
pIVEX-MBP.Roche
gi|29837143|dbj|AB107950.1| Cloning vector pXcmkn12 DNA, complete sequence
gi|126149134|dbj|AB294451.1| Gateway binary vector pGWB427 DNA, complete sequence
gi|124015084|gb|EF199845.1| Expression vector pNIC-NHT-CF, complete sequence
pET-43a(+).Novagen
gi|47420061|gb|AY603758.1| Cloning vector pdLucLRH-1, complete sequence
gi|119443898|gb|EF133467.1| Cloning vector pKOS405-156, complete sequence
pMK3.ATCC
pUC19.ATCC
gi|47420059|gb|AY603757.1| Cloning vector pdLucGAL4, complete sequence
gi|208360|gb|M88535.1|SYNEXVECHD Expression cloning vector pNP6CRMCTAP-Hir connective tissue activating peptide III(Leu21)-hirudin fusion protein gene, complete cds
pBP9.Generic
T7Select1-1b.Novagen
gi|14794608|gb|AF327717.1| Cloning vector pCM160, complete sequence
gi|117939115|dbj|AB281497.1| Expression vector pCXGFP-1 DNA, complete sequence
M13M663.Generic
gi|488338|gb|M77279.1|SYNGIP3124 Cloning vector pGIP3124 with inserted Enterococcus faecalis alpha-amylase fusion protein gene, 5' end
gi|603191|gb|U17997.1|XXU17997 Cloning vector pGFP, complete sequence	pGFP.Clontech	gi|603191|gb|U17997.1|XXU17997 Cloning vector pGFP, complete sequence
gi|47027954|gb|AY597273.1| Flp expression vector pFLP3, complete sequence
gi|45655410|gb|AY508731.1| Cloning vector psiLentGene Basic, complete sequence	psiLentGene&#8482; Basic.Promega	gi|45655410|gb|AY508731.1| Cloning vector psiLentGene Basic, complete sequence
gi|433345|gb|U02374.1|XXU02374 Cloning vector pBBR1MCS plasmid pBBR1MCS, complete sequence	gi|433345|gb|U02374.1|XXU02374 Cloning vector pBBR1MCS plasmid pBBR1MCS, complete sequence	pBBR1MCS.Generic
gi|413792|gb|U02426.1|XXU02426 Cloning vector lambda EMBL3 SP6/T7, left arm	gi|413792|gb|U02426.1|XXU02426 Cloning vector lambda EMBL3 SP6/T7, left arm
gi|74231246|gb|DQ119284.1| Expression vector pBAD322G, complete sequence
gi|15554329|gb|AY048742.1| Template plasmid pKD3, complete sequence
pSE420.InVitrogen
pKTH605.ATCC	gi|310794|gb|L08927.1|SYNPKTH605 pKTH605 cloning vector
pGP11.Generic
pUC18.InVitrogen	pUC18.Fermentas	pUC18.Generic	pUC18.Genscript	gi|209210|gb|L09136.1|SYNPUC18CV pUC18c cloning vector (beta-galactosidase mRNA on complementary strand)
gi|551529|gb|U13187.1|CVU13187 Cloning vector pbetagal-Promoter, complete sequence	gi|551529|gb|U13187.1|CVU13187 Cloning vector pbetagal-Promoter, complete sequence
pF4A CMV.Promega	gi|56406608|gb|AY753580.1| Flexi Vector pF4A (CMV), complete sequence
PinPoint Xa-2.Promega
M13MP1.Generic	gi|310750|gb|L08813.1|SYNM13MP1V M13mp1 phage cloning vector
gi|110082643|dbj|AB262453.1| Transposon vector T2AL200R100G DNA, complete sequence
gi|3694974|gb|AF092543.1|AF092543 Cloning vector pNTKV1906, complete sequence	gi|3694974|gb|AF092543.1|AF092543 Cloning vector pNTKV1906, complete sequence
gi|13488583|gb|AY028642.1| Cloning vector pQStrep2, complete sequence
gi|3127116|gb|AF061336.1| Tn917 delivery vector pAJ005, complete sequence
pHG134.Generic
gi|11545510|gb|AF307747.1|AF307747 Tn10 delivery vector pHV1248 transposase, CAT, erythromycin resistance, and ampicillin resistance genes, complete cds
gi|310728|gb|L08784.1|SYNBLKSMV BlueScribe KS Minus cloning vector
pLDR32.ATCC
gi|31075616|gb|AY289598.1| Cloning vector pHRS-9, complete sequence
gi|1052554|emb|Z50148.1| Artificial DNA for plasmid pMin1
gi|993047|gb|U33186.1|CVU33186 Mycobacterium fortuitum/Escherichia coli shuttle vector pSUM36, complete sequence
gi|114325529|gb|DQ989355.1| Gene trapping Ds/T-DNA vector pDsG8, complete sequence
pHC624.Generic
gi|207767|gb|M10822.1|SYN28XJNA Transposon Tn28 beta-lactamase gene, 3' end and flank
gi|45826071|gb|AY557621.1| Shuttle vector pELS200, complete sequence
gi|69048142|gb|DQ058723.1| Broad host range vector pBT-5, complete sequence
pSK16.Generic
gi|45614|emb|X15234.1| Plasmid pMMB66EH expression vector	pMMB66EH.ATCC
gi|28630425|gb|AY150029.1| Micromonospora sp. ATCC 39149 attL region
gi|46405108|gb|AY575999.1| Chloroplast transformation vector pCLT312, plastid targeting sequence
gi|60651283|gb|AY622810.1| Cloning shuttle vector pSCR119, complete sequence
gi|58126|emb|X13068.1| Cloning vector pJOE810 polylinker DNA	gi|58126|emb|X13068.1| Cloning vector pJOE810 polylinker DNA
gi|6689911|gb|AF191089.1|AF191089 Cloning vector pSCANS-1-BNL, complete sequence
gi|62736946|gb|AY995145.1| Binary vector pBin19 35S attR-YFP, complete sequence
gi|28412270|gb|AY187686.1| Shuttle vector pSOS95, complete sequence
R229.ATCC
gi|1906552|gb|U65077.1|CVU65077 Promoter-probe vector pNF2283 with ampicillin resistance and chloramphenicol acetyl transferase genes, complete sequence
gi|1016679|gb|U30830.1|CVU30830 Cloning vector pFD288 beta-galactosidase (lacZ') gene, partial cds, spectinomycin adenyltransferase (aad9), rRNA methyltransferase (ermF), replication protein (repA) and (mobA) genes, complete cds
gi|110082635|dbj|AB262449.1| Transposon vector T2AL175R200G DNA, complete sequence
pET-35b(+).Novagen
gi|6010635|gb|AF179893.1|AF179893 Cloning vector pLM53, complete sequence
pExchange-6B.Stratagene
gi|2589217|gb|AF023620.1| Cloning vector pTM30, complete sequence
gi|117572165|gb|EF028663.1| Cloning vector EXP4(+), complete sequence
gi|104716944|gb|DQ493880.1| Mini-Tn7 delivery vector pUC18T-mini-Tn7T-Gm-DsRedExpress, complete sequence
gi|29164967|gb|AY219692.1| Shuttle vector pBHT18, complete sequence
gi|548211|gb|L27082.1|PK9CCDB Plasmid KIL19 (from E.coli) cytotoxic protein (ccdB) gene, and translated products
gi|71493342|gb|DQ124229.1| Apramycin resistance FRT vector pFAP1, complete sequence
gi|567889|gb|L37352.1|SYNPTZ18U Cloning vector phagemid pTZ18U ampicillin resistance (Amp) and beta-galactosidase-complementation (lacZ') genes	gi|567889|gb|L37352.1|SYNPTZ18U Cloning vector phagemid pTZ18U ampicillin resistance (Amp) and beta-galactosidase-complementation (lacZ') genes
gi|207862|gb|L08776.1|SYNACYC177 Cloning vector pACYC177
gi|69048475|gb|DQ058742.1| Broad host range vector pBTL-4, complete sequence
gi|436565|gb|L20317.1|SYNPETHIS pET-His expression vector (from E. coli) DNA sequence	gi|436565|gb|L20317.1|SYNPETHIS pET-His expression vector (from E. coli) DNA sequence	pETHIS.Generic
gi|207849|gb|M13468.1|SYN9KIL Plasmid pMB9 kil gene
gi|406850|emb|X70275.1| pUC18 and phage f1 derivative cloning vector
gi|60594757|gb|AY952934.1| Cloning vector pLuxI-Tet8 LuxI (luxI) gene, complete sequence
gi|119443894|gb|EF133466.1| Cloning vector pKOS405-159, complete sequence
gi|73761264|gb|DQ091279.1| Cloning vector pBTL-6, complete sequence
gi|310787|gb|L08920.1|SYNPJSC73V pJSC73 cloning vector from pBR325 and pAT153 for blunt-end cloning
gi|310822|gb|L09130.1|SYNPUC13V Cloning vector pUC13, complete sequence	gi|310822|gb|L09130.1|SYNPUC13V Cloning vector pUC13, complete sequence	pUC13.Generic
pAc5.1_V5-His_lacZ.InVitrogen
gi|23225404|dbj|BD130459.1| Expression vector for producing DEAD protein
pATH20.ATCC
gi|46561783|gb|AY584599.1| RpL23-fusion expression vector pGFP, complete sequence
gi|1817728|gb|U51113.1|CVU51113 Cloning vector pBeloBAC11	pBeloBAC11.New England Biolabs	gi|1817728|gb|U51113.1|CVU51113 Cloning vector pBeloBAC11	pBeloBAC11.Invitrogen
LNCX.Generic	gi|208846|gb|M28247.1|SYNMMLPLN3 Moloney murine leukemia virus retroviral vector pLNCX, complete genome. and translated products
gi|126149094|dbj|AB294441.1| Gateway binary vector pGWB417 DNA, complete sequence
gi|287939|emb|X54205.1| Cloning vector pRSET5d (pBluescript KS plus derivative)	pRSET5D.Generic
gi|984926|gb|U35137.1|XXU35137 Plasmid pBSL99 cloning vector, complete sequence	gi|984926|gb|U35137.1|XXU35137 Plasmid pBSL99 cloning vector, complete sequence
gi|4878025|gb|U80929.2|CVU80929 Cloning vector pBACe3.6, complete sequence	gi|4878025|gb|U80929.2|CVU80929 Cloning vector pBACe3.6, complete sequence
gi|10281476|gb|U56996.1|U56996 Cloning vector pGreen A18 complete sequence
pDO184.ATCC	gi|424108|gb|U03460.1|U03460 Cloning vector pDO184, complete sequence	gi|424108|gb|U03460.1|U03460 Cloning vector pDO184, complete sequence
gi|54043004|gb|AY737004.1| Cloning vector pUC18-mini-Tn7T-Gm-Gateway, complete sequence
pRetro-LIB.Clontech
gi|3777579|gb|AF083409.1|AF083409 Cloning vector p34S-Tp2, complete sequence
gi|24898919|dbj|AB084785.1| Transposable plasmid pSET8is DNA, complete sequence
gi|14211969|gb|AY033554.1| Fusion protein expression vector pTAG2K, complete sequence
gi|124015070|gb|EF199842.1| Baculovirus expression/transfer vector pFB-LIC-Bse, complete sequence
gi|60417429|emb|AJ885178.1| Shuttle promoter-probe vector pET2
pGEM-7Zf(+)_LIC-F.ATCC
gi|15986716|gb|AF402295.1| pk[BIG-alpha] piggyBac transformation vector, complete sequence
gi|53829622|gb|AY619006.1| Cloning vector pUC18R6K-mini-Tn7T-Km, complete sequence
pBEc-SBP-SET2-Q.Stratagene
pCRT7_NT-TOPO.InVitrogen
gi|1620906|dbj|D88215.1| Cloning vector pHSG576 DNA for alphs-peptide of beta-galactosidase, chloramphenicol acetyltransferase, pSC101 replication initiation protein, complete cds
gi|116600921|gb|DQ907526.1| Knock-in vector pCSR1::hph, complete sequence
gi|117574822|emb|CS441513.1| Sequence 2 from Patent WO2006048215
gi|209123|gb|M10567.1|SYNPRK101 Plasmid pRK101 adjoining replication origin of antibiotic resistance factor R1	gi|209123|gb|M10567.1|SYNPRK101 Plasmid pRK101 adjoining replication origin of antibiotic resistance factor R1
gi|310769|gb|L08868.1|SYNPEX2V pEX2 expression vector
gi|30268539|emb|AJ556870.1| Expression vector pET3-H2A H2A gene for Xenopus laevis-like histone H2A
gi|5758120|gb|AF149260.1|AF149260 Cloning vector pUNI70, complete sequence
gi|209029|gb|M24183.1|SYNPINA2A E.coli constitutive expression cloning vehicle pIN-I-A2	gi|209029|gb|M24183.1|SYNPINA2A E.coli constitutive expression cloning vehicle pIN-I-A2
gi|30014055|gb|AY237649.1| Cloning vector pHR3-km, complete sequence
gi|1262902|gb|U51558.1|EVU51558 Expression vector pEXT22, complete sequence
gi|23225399|dbj|BD130454.1| Expression vector for producing DEAD protein
gi|11559672|gb|AF294982.1| Binary vector pINDEX3, complete sequence
pRSET-E.InVitrogen
gi|1185571|gb|U46198.1|CVU46198 Cloning vector pDG1728 for ectopic integration into the Bacillus subtilis chromosome, complete sequence
gi|3776530|gb|AF086853.1|AF086853 Cloning vector pKO Scrambler 914, complete sequence	gi|3776530|gb|AF086853.1|AF086853 Cloning vector pKO Scrambler 914, complete sequence
pSP64F1P.ATCC
gi|887958|gb|U19277.1|XXU19277 Cloning vector pGFP-N3 green fluorescent protein, and translated products	gi|887958|gb|U19277.1|XXU19277 Cloning vector pGFP-N3 green fluorescent protein, complete cds
gi|207777|gb|AH002279.1|SEG_SYN322IS Plasmid pBR322/insertion element 91 (IS91), left junction
pET-30c(+).Novagen
gi|71493345|gb|DQ124230.1| Zeocin resistance FRT vector pFZE1, complete sequence
gi|4585224|gb|AF108217.1|AF108217 Cloning vector pLM10, complete sequence
gi|12082761|gb|AF310245.1|AF310245 Cloning vector pGEM58ZNf(-), complete sequence
pON1.Generic
gi|11321056|gb|AF292555.1|AF292555 Gfp marker plasmid pWM1001, complete sequence
gi|118135663|gb|EF030424.1| ORF selection vector pSOS plasmid pSOS, complete sequence
gi|118640543|gb|EF090412.1| Control vector GST6-LUC-NOS-At2g47730, complete sequence
gi|11934669|gb|AF187996.1| Promoter probe vector pPR9TT, complete sequence
gi|559548|gb|U12812.1|XXU12812 Transformation vector pPRV111A, plastid targeting segment
gi|984910|gb|U35132.1|XXU35132 Plasmid pBSL168 cloning vector, complete sequence	gi|984910|gb|U35132.1|XXU35132 Plasmid pBSL168 cloning vector, complete sequence
gi|126636209|gb|EF429248.1| Cloning vector pQTEV2, complete sequence
gi|37778084|gb|AY428068.1| Expression vector pKM265 complete sequence	pKM265.Generic	gi|37778082|gb|AY428067.1| Expression vector pKM264 complete sequence
pUC-JK.ATCC
gi|50364596|gb|AY663844.1| Cloning vector p2059-URA-RS, complete sequence
gi|208802|gb|M77815.1|SYNM13M18V M13mp18 phage cloning vector
gi|11344885|gb|AF298786.1|AF298786 Cloning vector pUG26, complete sequence
gi|4530306|gb|AF109242.1|AF109242 Expression vector Zm006 endoglucanase CelZ gene, partial cds
gi|207778|gb|K02039.1|SYN322MUT pBR322 H-strand factor Y effector site, with induced mutations
pTAC12H.ATCC
gi|29242905|gb|AY222822.1| Shuttle vector pEC-K19mob2, complete sequence
pET-12b.Novagen
gi|209031|gb|M24184.1|SYNPINA3A E.coli constitutive expression cloning vehicle pIN-I-A3	gi|209031|gb|M24184.1|SYNPINA3A E.coli constitutive expression cloning vehicle pIN-I-A3
gi|4545265|gb|AF121783.1|AF121783 Expression vector pARA13, complete sequence
gi|29569309|gb|AY093584.1| Cloning Vector pBANF-bar, complete sequence
gi|8698955|gb|AF218363.1|AF218363 Filamentous phage display vector f88-4, complete sequence
gi|42733361|dbj|AB094127.1| Expression vector pTip-NH1.2 DNA, complete sequence
M13WB2341.Generic	gi|310755|gb|L08840.1|SYNMWB2341 mWB2341 phage cloning vector
pEB111.Generic
gi|115600313|gb|EF025687.1| Cloning vector pQLinkGD, complete sequence
gi|38231644|gb|AY436765.1| Binary vector pAMPAT-MCS, complete sequence
gi|8346640|emb|AJ401050.1| Artificial vector pLoxCat4
gi|90192310|gb|DQ412050.1| Expression vector pNSCh, complete sequence
gi|2739067|gb|AF025747.1|AF025747 Cloning vector pUC-HY, hygromycin B-resistance gene cassette, complete sequence
pKG1800.ATCC
pJRD173.Generic
gi|208744|gb|M34306.1|SYNLACZK Cloning vector pPD34.110	pPD34110.Generic	gi|208744|gb|M34306.1|SYNLACZK Cloning vector pPD34.110
gi|126149050|dbj|AB294430.1| Gateway binary vector pGWB406 DNA, complete sequence
pGEX-3X.Amersham	gi|595717|gb|U13852.1|XXU13852 pGEX-3X cloning vector, complete sequence	gi|595717|gb|U13852.1|XXU13852 pGEX-3X cloning vector, complete sequence
SRC=ATCC_YEpFAT-RS303b_7252_bp_dsDNA_Circular-_YEpFAT-RS303b
gi|3139056|gb|AF061788.1|AF061788 Cloning vector pCSOS-72, complete sequence
gi|806892|gb|U25273.1|CVT7NCO Expression cloning vector pT7/Nco, complete sequence
gi|2315857|gb|U66311.1|U66311 Expression vector pZE1PLlacO-1 luc, complete sequence
gi|8843961|gb|AF247173.1|AF247173 Synthetic construct plasmid pSB3243 RP5-alkaline phosphatase hybrid protein gene, partial cds
pHT3T7BMP.Boehringer
gi|1333682|dbj|D29829.1|SYNPKF17C Cloning vector pKF17c DNA, complete sequence	gi|1333682|dbj|D29829.1|SYNPKF17C Cloning vector pKF17c DNA, complete sequence
pRX-3.ATCC
gi|209097|gb|M27550.1|SYNPMU1327 Cloning vector pMU1327 polylinker DNA	gi|209097|gb|M27550.1|SYNPMU1327 Cloning vector pMU1327 polylinker DNA
gi|70984049|gb|DQ115379.1| Shuttle vector pMV361-Edim6, complete sequence
pBEc-SET3.Stratagene
pCR1000.InVitrogen
pECE.Generic
gi|126145192|dbj|AB294508.1| Gateway binary vector pGWB553 DNA, complete sequence
gi|124377590|dbj|AB267705.1| Moss transformation vector pTN86 DNA, partial sequence, hygromycin resistance gene
gi|208948|gb|M30889.1|SYNPALS1A Recombinant plasmid pALS1 DNA
M13K82.Generic
gi|93277221|gb|DQ463359.1| Plastid transformation vector pCLT146, plastome targeting sequence
gi|104716870|gb|DQ493878.1| Mini-Tn7 delivery vector pUC18T-mini-Tn7T-Gm-ecfp, complete sequence
gi|16930722|gb|AF438750.1|AF438750 Cloning vector pANT846, complete sequence
gi|122703376|dbj|AB289777.1| Gateway binary vector pGWB14 DNA, complete sequence
gi|73761252|gb|DQ091277.1| Cloning vector pBTB-6, complete sequence
gi|126149172|dbj|AB294460.1| Gateway binary vector pGWB444 DNA, complete sequence
gi|18654300|gb|L47837.1|SYNKIL199P Cloning vector pKIL199, complete sequence
gi|11190851|emb|AX034926.1| Sequence 10 from Patent WO0053803
gi|208778|gb|M28734.1|SYNLJK2A Cloning vector lambda-JK2 DNA fragment	gi|208778|gb|M28734.1|SYNLJK2A Cloning vector lambda-JK2 DNA fragment
gi|11093898|gb|AF286461.1|AF286461 Promoter probe vector pPROBE-gfp[LVA], complete sequence
gi|113073402|gb|DQ869004.1| Binary vector pMOA33, partial sequence
gi|2935462|gb|AF049616.1|AF049616 Cloning vector pFA2-CREB, complete sequence
pMC1843.Generic
gi|5639948|gb|AF161077.1|AF161077 Cloning vector pPK124 complete sequence
gi|11559663|gb|AF294979.1| Binary vector pINDEX1, complete sequence
pET-11d.Novagen
gi|310737|gb|L19898.1|SYNCVLAW Cloning vector LAWRIST16 DNA sequence encoding two promoters T7 and T3, a cos site, and neo gene	LAWRIST16.Generic	gi|310737|gb|L19898.1|SYNCVLAW Cloning vector LAWRIST16 DNA sequence encoding two promoters T7 and T3, a cos site, and neo gene
pDNR-SEAP.Clontech
gi|11559656|gb|AF294975.1|AF294975 Cloning vector pIC-21H, complete sequence
gi|13508478|gb|AY027531.1| Binary vector pPAM, complete sequence
pUC8CM.Generic
gi|22476924|gb|AF532109.1| Cloning vector pEZSeq-Amp, complete sequence
gi|122703441|dbj|AB289790.1| Gateway binary vector pGWB27 DNA, complete sequence
gi|18997124|gb|AF479322.1| Expression vector pTNT(TM), complete sequence
pCS832.Generic
gi|118200845|gb|EF090402.1| Cloning/transgenesis vector pBS-C5, complete sequence
pCRT7-E_Uni-CAT.InVitrogen
gi|51890441|dbj|AB127593.1| Expression vector pTip-QT2 DNA, complete sequence
gi|46879134|emb|X65322.2| Cloning vector pCAT-Basic	gi|46879134|emb|X65322.2| Cloning vector pCAT-Basic
gi|122893047|gb|EF186088.1| Shuttle vector pUCAG.TBX5, complete sequence
pET-23a(+).Novagen
gi|1277134|gb|U50978.1|CVU50978 Cloning vector pFW13 kanamycin/gentamycin-resistance (aacA/aphD) gene, complete cds
gi|63115341|gb|AY968054.1| Cloning vector LUCTRAP-3(GW), complete sequence
pcDNA3.1_nV5-DEST.InVitrogen
gi|1673614|gb|U76715.1|CVU76715 Cloning vector pBRkanf4 kanamycin acetyl transferase and beta galactosidase alpha complement (lacZ) genes, complete cds
gi|10281478|gb|U56997.1|U56997 Cloning vector pGreen A19 complete sequence
pPD2211.Generic	gi|208742|gb|M34304.1|SYNLACZI Cloning vector pPD22.11	gi|208742|gb|M34304.1|SYNLACZI Cloning vector pPD22.11
gi|116517415|gb|DQ995482.1| Cloning vector pSW4426T, complete sequence
pMCS5.Mobitec
gi|341374|gb|M25557.1|SYNARCR Synthetic plasmid pSA300 repressor protein (arc) gene, complete cds
pSIREN-RetroQ.Clontech
pPICZalphaC.InVitrogen
gi|14994098|gb|AF369966.1|AF369966 Cloning vector pCMV-MCS, complete sequence	pCMV-MCS.Stratagene
gi|575447|gb|U16857.1|CVPTRXFUS Fusion cloning vector pTRXFUS, complete sequence	pTrxFus.InVitrogen	gi|575447|gb|U16857.1|CVPTRXFUS Fusion cloning vector pTRXFUS, complete sequence
gi|986981|gb|L38948.1|SYNCCDBBB Cloning vector pKIL128 ccdB gene, complete cds	gi|986981|gb|L38948.1|SYNCCDBBB Cloning vector pKIL128 ccdB gene, and translated products
pCMV-AD.Stratagene	gi|5354161|gb|AF151087.1|AF151087 Cloning vector pCMV-AD complete sequence
gi|28170640|emb|AJ537513.1| Synthetic construct plasmid pAC106
gi|207740|gb|M28701.1|SYN100PL Cloning vector pHV100 DNA with partial lacI, lacZ and luxA genes, and polylinker regions	gi|207740|gb|M28701.1|SYN100PL Cloning vector pHV100 DNA with partial lacI, lacZ and luxA genes, and polylinker regions
gi|51890472|dbj|AB127598.1| Expression vector pNit-QC1 DNA, complete sequence
pUni_V5-Hisb.InVitrogen
gi|2950231|emb|Y14437.1| Escherichia coli cloning vector plasmid DNA pBHRK19
gi|50365746|gb|AY653732.1| Cloning vector pIYFP IyfP (iyfP) gene, complete cds
pENTR5prime-UbCp.Invitrogen
gi|3170411|gb|AF047543.1|AF047543 Reporter vector pVIP5aLUC cAMP responsive enhancer/promoter and luciferase gene, partial cds
pET3.Generic
gi|78098951|gb|DQ208936.1| Shuttle vector pTEX5500ts, complete sequence
gi|18654298|gb|L47836.1|SYNKIL198P Cloning vector pKIL198, complete sequence
pMOD4.Epicentre
pAX4BP.USB
gi|124483819|emb|AM490257.1| Cloning vector pSKY4-Km24 megaplasmid, laboratory host Sphingomonas sp. Km24 mutant (derived from HV3 strain)
pFL281.Generic	gi|208290|gb|M68946.1|SYNECOMCS Cloning vector pFL281 beta-lactamase gene, and translated products	gi|208290|gb|M68946.1|SYNECOMCS Cloning vector pFL281 beta-lactamase gene, complete cds
gi|3953658|dbj|AB019608.1| Cloning vector pTH19ks5 DNA, complete sequence
pGL3-Enhancer.Promega	gi|13195705|gb|U47297.2|CVU47297 Cloning vector pGL3-Enhancer, complete sequence
gi|42733410|dbj|AB094134.1| Expression vector pTip-LCH2.2 DNA, complete sequence
gi|122893028|gb|EF186079.1| Shuttle vector pLvCmvLacZ, complete sequence
gi|124579467|gb|EF216316.1| Shuttle vector pHIGH100, complete sequence
pKSM714.ATCC
gi|46561775|gb|AY584597.1| RpL23-fusion expression vector pyEF1A, complete sequence
pXC14.ATCC
gi|488333|gb|M77277.1|SYNGIP2124 Cloning vector pGIP2124 with inserted Enterococcus faecalis alpha-amulase fusion protein gene, 5' end
gi|5802285|gb|AF170482.1|AF170482 Cloning vector pST76A-SceP, complete sequence
gi|55724874|emb|AJ851284.1| CLoning vector pRU1104 dsRed2 gene for Ds Red fluorescent protein 2
gi|595709|gb|U13850.1|XXU13850 pGEX-2T cloning vector, complete sequence	gi|595709|gb|U13850.1|XXU13850 pGEX-2T cloning vector, complete sequence	pGEX-2T.Amersham
gi|51890448|dbj|AB127594.1| Expression vector pTip-RC1 DNA, complete sequence
gi|2623545|gb|AF013258.1|AF013258 Expression vector pSG5, complete sequence	gi|2623545|gb|AF013258.1|AF013258 Expression vector pSG5, complete sequence	pSG5.Stratagene
pEXP2-GW_lacZ.InVitrogen
gi|112821108|emb|AJ870439.1| Cloning vector pGFP-GluR2-Sin
gi|122703396|dbj|AB289781.1| Gateway binary vector pGWB18 DNA, complete sequence
pET102_D-TOPO.InVitrogen
pUC13C.Generic	gi|209209|gb|L09135.1|SYNPUC13CV pUC13c cloning vector (beta-galactosidase mRNA on complementary strand)
M13PLEX00.Generic
gi|1902777|dbj|AB001326.1| Cloning vector pBEN77 DNA for chloramphenicol-acetyltransferase, beta-lactamase, complete cds
PinPoint Xa Control.Promega
pBTAC1.Generic
gi|17864893|gb|AF403426.1|AF403426 Cloning vector pRL1383a, complete sequence
gi|126145178|dbj|AB294505.1| Gateway binary vector pGWB550 DNA, complete sequence
gi|130693907|gb|EF437940.1| Broad host range expression vector pRK415, complete sequence
pPIC6a.InVitrogen
pET-24c(+).Novagen
pMC1neo PolyA.<a class="links">N_A<_a>	gi|1244765|gb|U43612.1|XXU43612 Cloning vector pMC1neo-polyA, complete sequence	gi|1244765|gb|U43612.1|XXU43612 Cloning vector pMC1neo-polyA, complete sequence
gi|27573253|gb|AF525442.1| Expression vector pETAT-2, complete sequence
gi|13027702|gb|AY024358.1| Integration vector pINT, complete sequence
gi|113073430|gb|DQ869006.1| Binary vector pMOA35, partial sequence
gi|56785900|gb|AY705791.1| Borna disease virus rescue plasmid pBRT7-HrBDVc, complete sequence
gi|17129564|dbj|AB062167.1| Cloning vector pRTHSP70-lacZ gene for beta-galactosidase, promoter region and complete cds
gi|3776525|gb|AF086848.1|AF086848 Cloning vector pKO Scrambler 909, complete sequence	gi|3776525|gb|AF086848.1|AF086848 Cloning vector pKO Scrambler 909, complete sequence
gi|3834574|gb|AF087042.1|AF087042 Cloning vector pCALnFLAG, complete sequence	gi|3834574|gb|AF087042.1|AF087042 Cloning vector pCALnFLAG, complete sequence
gi|60115913|gb|AY894753.1| Reporter vector pUS23, complete sequence
pJMSP8.Generic
gi|1256571|gb|U30497.1|CVU30497 Cloning vector pAS2-1, complete sequence	gi|1256571|gb|U30497.1|CVU30497 Cloning vector pAS2-1, complete sequence
pET21a(+).Novagen
gi|69061777|gb|DQ092437.1| Insertion vector pWSMK-T, complete sequence
pRSFDuet-1.Novagen
gi|209211|gb|L08752.1|SYNPUC18V pUC18 cloning vector
gi|2944441|gb|AF050499.1| Cloning vector pFA2-elk1, complete sequence
gi|220967|dbj|D13251.1|SYNPLGLACZ Unidentified cloning vector pLGlacz7 DNA	gi|220967|dbj|D13251.1|SYNPLGLACZ Unidentified cloning vector pLGlacz7 DNA	pLGLACZ7.Generic
pBEn-SET1-Q.Stratagene
pBlueBac4.5_V5-His_CAT.InVitrogen
pHAGESCRIP.Stratagene
pCAL-n-EK.Stratagene
gi|69048328|gb|DQ058731.1| Broad host range vector pBTB-3, complete sequence
gi|208857|gb|M64754.1|SYNMOV2 Moloney murine leukemia virus retroviral vector pLHDCX, complete sequence	gi|208857|gb|M64754.1|SYNMOV2 Moloney murine leukemia virus retroviral vector pLHDCX, complete sequence	LHDCX.Generic
pBEn-SBP-SET1-Qb.Stratagene
pGPS4.New England Biolabs
pOSEX4.ATCC
gi|29569712|gb|AY234328.1| Binary vector pLH6000, complete sequence
gi|126149126|dbj|AB294449.1| Gateway binary vector pGWB425 DNA, complete sequence
gi|14794622|gb|AF327719.1| Cloning vector pCM130, complete sequence
gi|6010470|gb|AF134197.1|AF134197 Integrative expression vector pWLG13, complete sequence
gi|53829086|gb|AY744385.1| PGeneClip Basic cloning vector, complete sequence
gi|54306508|gb|AY727855.1| Cloning vector pUAST-NTAP, complete sequence
gi|22595316|gb|AF405698.1| Reporter vector pVA838, complete sequence
pIVEX2.4a.Roche
pBAd_ThioGS1.InVitrogen	pBAD_ThioGS 1.InVitrogen	pBAD_Thio-TOPO.Invitrogen
gi|126149151|dbj|AB294455.1| Gateway binary vector pGWB435 DNA, complete sequence
gi|209480|gb|M35007.1|SYNTIPNPSS A.tumefaciens T-DNA vector containing octopine T-DNA borders and markers: neomycin-phosphotransferase - octopine synthase (3' end) and Sp/Sm adenyltransferase. complete cds	gi|209480|gb|M35007.1|SYNTIPNPSS A.tumefaciens T-DNA vector containing octopine T-DNA borders and markers: neomycin-phosphotransferase - octopine synthase (3' end) and Sp/Sm adenyltransferase. complete cds
gi|74231240|gb|DQ119282.1| Expression vector pBAD322, complete sequence
gi|13161000|gb|AF325903.1|AF325903 Cloning vector pFH2191, complete sequence
pET-33b(+).Novagen
M13.USB
pBAD-DEST49.Invitrogen
pCSV31.Generic
gi|12657334|emb|AJ310442.1| Cloning vector pOT2 gfpUV gene, rep gene and gent gene
gi|37575409|gb|AY327139.1| Expression vector pAT224, complete sequence
gi|38197734|gb|AY438650.1| Cloning vector pMACSiBac, complete sequence
gi|69048348|gb|DQ058732.1| Broad host range vector pBTB-4, complete sequence
gi|3790077|gb|AF087665.1|AF087665 Cloning vector pKO Scrambler 922, complete sequence	gi|3790077|gb|AF087665.1|AF087665 Cloning vector pKO Scrambler 922, complete sequence
gi|5834244|gb|AF174493.1|AF174493 Cloning vector pCL, complete sequence
gi|2190721|gb|U89936.1|CVU89936 Cloning vector p6xHis-GFP, complete sequence	gi|2190721|gb|U89936.1|CVU89936 Cloning vector p6xHis-GFP, complete sequence
pBAD22.ATCC
gi|7688144|emb|X65328.2| Cloning vector pSP64 (polyA)	gi|7688144|emb|X65328.2| Cloning vector pSP64 (polyA)	pSP64 Poly(A).Promega
pAX5P.USB
pGL2-Enhancer.Promega	gi|27650341|emb|X65325.2| Cloning vector pGL2-Enhancer	gi|27650341|emb|X65325.2| Cloning vector pGL2-Enhancer
gi|460655|gb|L26977.1|HLFINSVECA Shuttle vector pMDS20, complete sequence
gi|595702|gb|U13848.1|XXU13848 pExCell cloning vector, complete sequence	pEXCELL.Amersham	gi|595702|gb|U13848.1|XXU13848 pExCell cloning vector, complete sequence
pPICZalphaA.InVitrogen
pHC312.Generic
gi|434652|gb|U03993.1|U03993 Cloning vector pZ1918 with lacZ cassette, complete sequence. and translated products	pZ1918.Generic	gi|434652|gb|U03993.1|U03993 Cloning vector pZ1918 with lacZ cassette, complete sequence
pSP65F1P.ATCC
gi|208166|gb|M19094.1|SYNCVJRD87 Cloning vector pJRD187	gi|208166|gb|M19094.1|SYNCVJRD87 Cloning vector pJRD187
gi|5733698|gb|AF167291.1|AF167291 Cloning vector pJKS18 ZnO binding sequence
pBAC-7.invitrogen
gi|4323393|gb|AF100177.1|AF100177 Cloning vector pVZ324 complete sequence
gi|58533131|gb|AY884832.1| Cloning and suicide delivery vector pUC18R6KT, complete sequence
gi|86604367|gb|DQ333233.1| Shuttle vector pBK638, complete sequence
gi|4097015|gb|U43955.1|XXU43955 Expression vector pBRz, complete cds
pMSCVneo.Clontech
pET-37b(+).Novagen
gi|76251831|gb|DQ191048.1| Inducible expression vector pART3, complete sequence
gi|5758132|gb|AF149266.1|AF149266 Cloning vector pUNI(Amp)-DBD, complete sequence
gi|14009668|gb|AF338824.1|AF338824 Cloning vector pVLH/int(+), complete sequence
gi|73761240|gb|DQ091275.1| Cloning vector pBT-6, complete sequence
M13mp10.Invitrogen	gi|310747|gb|L08819.1|SYNM13M10V M13mp10 phage cloning vector
gi|112941747|gb|DQ842000.1| Promoter rescue plasmid pBK, complete sequence
pHY300PLK.Generic
gi|984892|gb|U35126.1|XXU35126 Plasmid pBSL121 cloning vector, complete sequence	gi|984892|gb|U35126.1|XXU35126 Plasmid pBSL121 cloning vector, complete sequence
gi|29164948|gb|AY219686.1| Expression vector pXK99E, complete sequence
gi|55724894|emb|AJ851292.1| Cloning vector pRU1156 gusA gene for beta-glucuronidase and gfpmut3.1 gene for green fluorescent protein mut3.1
pRX1.ATCC
gi|122703472|dbj|AB289796.1| Gateway binary vector pGWB42 DNA, complete sequence
gi|209091|gb|M37850.1|SYNPMMB271 Cloning vectors pMM271 and pMMB311 recombinant catechol 2,3 oxygenase, 5' end	gi|209091|gb|M37850.1|SYNPMMB271 Cloning vectors pMM271 and pMMB311 recombinant catechol 2,3 oxygenase, 5' end
gi|1699064|gb|U78873.1|CVU78873 pGEX-6P-2 cloning vector, complete sequence	gi|1699064|gb|U78873.1|CVU78873 pGEX-6P-2 cloning vector, complete sequence	pGEX-6P-2.Amersham
pRL-TK.Promega	gi|7024220|gb|AF025846.2|AF025846 Co-reporter vector pRL-TK, complete sequence	gi|7024220|gb|AF025846.2|AF025846 Co-reporter vector pRL-TK, complete sequence
pOSEX5B.ATCC
gi|48995596|gb|AY613991.1| Cloning vector pSRalphahygro, complete sequence
gi|39726222|gb|AY464562.1| Integration vector pSac-Cm, complete sequence
gi|16209090|gb|AY048720.1| CRIM plasmid pAH81, complete sequence
pEA300.DSMZ	pEA300.ATCC
gi|1016008|gb|U35316.1|CVU35316 Cloning vector pDAP2, complete sequence
gi|122703467|dbj|AB289795.1| Gateway binary vector pGWB41 DNA, complete sequence
gi|17974140|emb|AJ414669.1| Cloning vector pIJ6021
gi|7380883|dbj|AB040452.1| Shuttle vector pRES19 DNA, complete sequence
gi|124109223|gb|EF196676.1| Cloning vector pQLinkN, complete sequence
gi|118640535|gb|EF090408.1| Control vector HBT-sGFP(S65T)-NOS, complete sequence
pET-12a.Novagen
gi|207738|gb|M83743.1|SYN1000DE Synthetic DNA containing transposon Tn1000 (from Escherichia coli K-12) delta end	gi|207738|gb|M83743.1|SYN1000DE Synthetic DNA containing transposon Tn1000 (from Escherichia coli K-12) delta end
gi|25813616|emb|AX548648.1| Sequence 7 from Patent WO02055709
gi|118200854|gb|EF090406.1| Cloning/transgenesis vector pUAST-C5, complete sequence
pBR328.ATCC	gi|310763|gb|L08858.1|SYNPBR328V pBR328 cloning vector
pIE1-2.Novagen
gi|69048414|gb|DQ058736.1| Broad host range vector pBMTL-3, complete sequence
gi|938044|emb|Z50143.1| Artificial DNA for pTnMax9 mini-transposon
gi|4097011|gb|U43958.1|XXU43958 Cloning vector pRcCMV-luc luciferase gene, complete cds
pIVEX2.4b.Roche
gi|12958753|gb|AF326321.1|AF326321 Shuttle vector pBHad-CMV, complete plasmid sequence
gi|207828|gb|AH002282.1|SEG_SYN3XJN Insertion element Tn3/phi-X174 left junction, segment 1 of 2
gi|110348075|gb|DQ823235.1| Expression vector yrbE1AB, complete sequence
pSE101.Generic
gi|28971911|dbj|AB105370.1| Cloning vector RCAS-L14 DNA, complete sequence
pET-29b(+).Novagen
gi|69048456|gb|DQ058740.1| Broad host range vector pBTL-2, complete sequence
gi|46561787|gb|AY584600.1| Expression vector prpL23, complete sequence
gi|63055294|gb|AY944581.1| Cloning vector LUCTRAP-1, complete sequence
gi|209093|gb|M37849.1|SYNPMMB278 Cloning vectors pMMB277 and pMMB278 tac promoter sequence	gi|209093|gb|M37849.1|SYNPMMB278 Cloning vectors pMMB277 and pMMB278 tac promoter sequence
gi|11967714|emb|AJ291686.1| Expression vector pHIN-TRI, partial
gi|4097017|gb|U43956.1|XXU43956 Expression vector pB5T-MRz, complete cds
gi|108949234|gb|DQ504436.1| Expression vector pT7MT, complete sequence
pJRTAC99.ATCC
pBSL86.ATCC
gi|14324126|gb|AY034154.1| Cloning vector pIDN4, complete sequence
gi|13621323|gb|AF113968.2|AF113968 Cloning vector pLXRN, complete sequence
gi|5531232|emb|X65306.2| Cloning vector pGEM-3Zf(+)	gi|5531232|emb|X65306.2| Cloning vector pGEM-3Zf(+)	pGEM-3Zf(+).Promega	gi|45823090|emb|CQ789529.1| Sequence 1 from Patent WO2004022781
pKT2.Generic
gi|45548773|gb|AY489048.1| Cloning vector pDS132, complete sequence
gi|13094141|dbj|AB038602.1| Cloning vector pLCPVRGNR104 DNA, complete sequence
gi|6467486|gb|AF172936.1|AF172936 Integration vector pLOI2226, complete sequence
gi|73761234|gb|DQ091274.1| Cloning vector pBMT-6, complete sequence
gi|1333680|dbj|D63847.1|SYNAPG3H Cloning vector pKF19k DNA, complete sequence
gi|310802|gb|L08936.1|SYNPMC1871 pMC1871 cloning vector
pXC33b.ATCC
gi|69048375|gb|DQ058734.1| Broad host range vector pBMTL-1, complete sequence
gi|310853|gb|L08833.1|SYNTG131V M13tg131 phage cloning vector	M13TG131.Amersham
pBEn-SET3b.Stratagene
pCITE-4c(+).Novagen
gi|3790078|gb|AF087666.1|AF087666 Cloning vector pKO Scrambler 923, complete sequence	gi|3790078|gb|AF087666.1|AF087666 Cloning vector pKO Scrambler 923, complete sequence
pBEc-SET1-Q.Stratagene
gi|108671048|gb|DQ649432.1| Expression vector CS107, complete sequence	gi|108671048|gb|DQ649432.1| Expression vector CS107, complete sequence
pTXB3.New England Biolabs
pQE-32.Qiagen
gi|1805218|gb|U09663.1|CVU09663 Cloning vector pSEAP-Promoter, complete sequence	gi|1805218|gb|U09663.1|CVU09663 Cloning vector pSEAP-Promoter, complete sequence
gi|38230717|gb|AY333965.1| Cat.B detection vector, complete sequence
gi|1902895|dbj|AB001897.1| Cloning vector pBEN70 plasmid pBEN70 DNA for chloramphenicol acetyltransferase, beta-lactamase, complete cds
pBI221.Clontech	gi|20454202|gb|AF502128.1| Transient expression vector pBI221, complete sequence	pBI221.Generic
gi|209532|gb|M18741.1|SYNTVECT Synthetic D.discoideum transformation vectors pB101TP1 and pB10TP2, multiple cloning site
pBEn-SBP-SET2b.Stratagene
gi|2961140|gb|AF047518.1| Cloning vector pEX18Gm, complete sequence
gi|1245110|gb|U46491.1|CVU46491 Cloning vector pFRT2lacZ beta-galactosidase (lacZ) gene, complete cds, and 2 Flp recombinase target (FRT) sites
gi|117957124|gb|EF106977.1| BAC cloning vector P[acman]-CmR-F-2, complete sequence
gi|121556820|gb|DQ658216.1| Binary vector pCAMBIA1300-FAD2A, complete sequence
gi|33338582|gb|AF223250.1| Cloning vector pTrc-art(-), partial sequence.~~
gi|208908|gb|M13369.1|SYNNNLRSIS Plasmid pNNL (cosmid) DNA with an inserted IS1 fragment	gi|208908|gb|M13369.1|SYNNNLRSIS Plasmid pNNL (cosmid) DNA with an inserted IS1 fragment
pShuttle.Stratagene
pCRT7_VP22_NES-2-TOPO.Invitrogen
gi|134105587|gb|EF456739.1| Expression vector pET28GST-LIC, complete sequence
gi|117574826|emb|CS441517.1| Sequence 6 from Patent WO2006048215
gi|506658|gb|U10463.1|CVU10463 Binary cloning vector pPZP222 for plant transformation, complete sequence	pPZP222.Generic
gi|134001545|gb|EF456758.1| Chimeric dengue virus type 1 vector p4-D1L-CME, complete sequence
pCDH1-MCS1.System Biosciences
pRSF-1.Novagen
pDO6.ATCC
pTZ18R.Pharmacia	pTZ18R.USB	pTZ18R.Sigma
gi|14794585|gb|AF327714.1| Cloning vector pCM62, complete sequence
gi|110348056|gb|DQ823230.1| Expression vector mce1, complete sequence
pET-36b(+).Novagen
pET-9d.Novagen
gi|2340041|gb|AD001531.1|SYNPGR8V Cloning vector pGR8, complete sequence
gi|29569706|gb|AY234327.1| Binary vector pLH5000, complete sequence
gi|110082637|dbj|AB262450.1| Transposon vector T2AL150R200G DNA, complete sequence
pTZ18U.USB	pTZ18U.Sigma	pTZ18U.Bio-Rad
pKRX.ATCC
pET-31b(+).Novagen
gi|341656|gb|M27233.1|M27233 Figure 2. Nucleotide sequences of the cloning site, bacteriophage promoters and flanking restriction sites in sCos vectors
gi|559546|gb|U12810.1|XXU12810 Transformation vector pPRV100A, plastid targeting segment
gi|29569696|gb|AY234325.1| Binary vector pLHAB, complete sequence
gi|6691170|gb|M77789.2|SYNPUC19V Cloning vector pUC19 complete sequence	gi|6691170|gb|M77789.2|SYNPUC19V Cloning vector pUC19 complete sequence
gi|122893035|gb|EF186082.1| Shuttle vector pCX43luc, complete sequence
pBEn-SBP-SET1a.Stratagene
gi|126143635|dbj|AB289768.2| Gateway binary vector pGWB5 DNA, complete sequence
gi|2950219|emb|Y10545.1| Cloning vector pZeRO-2T	gi|2950219|emb|Y10545.1| Cloning vector pZeRO-2T
gi|33321001|gb|AF488695.1| Cloning vector pCpG-LacZdeltaCpG, complete sequence
gi|124579748|gb|EF216327.1| Expression vector pHS207, complete sequence
gi|122703446|dbj|AB289791.1| Gateway binary vector pGWB28 DNA, complete sequence
gi|3790070|gb|AF087562.1|AF087562 Cloning vector pKO Scrambler 915, complete sequence	gi|3790070|gb|AF087562.1|AF087562 Cloning vector pKO Scrambler 915, complete sequence
pLGV440.Generic
pZsYellow.Clontech
gi|4732038|gb|AF118921.1|AF118921 Alk-system cloning vector pSPZ2Not complete sequence
pSP73.Promega	gi|6759495|emb|X65333.2| Cloning vector pSP73	gi|6759495|emb|X65333.2| Cloning vector pSP73
pGEM-15Zf(-).Promega
gi|116266307|gb|DQ997052.1| Cloning vector pGATA, complete sequence
gi|1906550|gb|U65076.1|CVU65076 Cloning and expression shuttle vector pNF2176 with ampicillin resistance gene, complete sequence
pKC16.ATCC
pGEMEX-2.Promega	gi|8216954|emb|X65318.2| Cloning vector pGEMEX-2	gi|8216954|emb|X65318.2| Cloning vector pGEMEX-2
gi|68138272|gb|DQ092768.1| Cloning vector pSV2cat, partial sequence
gi|122703318|dbj|AB289766.1| Gateway binary vector pGWB3 DNA, complete sequence
gi|67968378|dbj|AB005477.2| Cloning vector pMW218 DNA for repA protein and neomycin-kanamycin phosphotransferase, complete cds
pGV001.Generic
bac_vec pE194
gi|42733333|dbj|AB094069.1| Expression vector pTip-LNH1 DNA, complete sequence
gi|83281167|dbj|AB218275.1| Cloning vector pDESTR DNA, complete sequence
gi|115600332|gb|EF025689.1| Cloning vector pQLinkG, complete sequence
gi|9957257|gb|AF177933.1| Cloning vector pBS152v, complete sequence
gi|33520706|gb|AY292368.1| Reporter vector pGUSA, complete sequence
gi|42741007|gb|AY488511.1| Gene trapping vector pEU334bn, complete sequence
gi|126566158|gb|AY303238.2| Shuttle vector pCOMT-Kan, complete sequence
gi|1488684|gb|U62024.1|RVU62024 Recombination vector pAdlox, complete sequence
gi|126145060|dbj|AB294476.1| Gateway binary vector pGWB509 DNA, complete sequence
gi|9438222|gb|AY003885.1| Cloning vector pZR80, complete sequence
pKSM711.ATCC
R208.ATCC
gi|29468588|gb|AY190304.1| Cloning vector pVCDcDL3, complete sequence
gi|12580915|emb|AJ308376.1| Shuttle vector pDA71 DNA AccIII fragment, cmrA gene, ORF1 and ORF2
gi|87133608|gb|DQ264732.1| Shuttle expression-secretion vector pP43NMK, complete sequence
gi|1333684|dbj|D29831.1|SYNPKF19C Cloning vector pKF19c DNA, complete sequence	gi|1333684|dbj|D29831.1|SYNPKF19C Cloning vector pKF19c DNA, complete sequence
gi|310730|gb|L08782.1|SYNBLM13MV BlueScribe M13 Minus cloning vector	pBSM.Stratagene	pBSM13M.Stratagene
gi|1066312|gb|U39286.1|CVU39286 Cloning vector TLF97-3, phage lambda lacZ translational fusion vector, complete sequence
gi|603183|gb|U17502.1|XXU17502 Cloning vector pX1918GT, complete cds
gi|29374659|gb|AY054373.2| CRIM plasmid pLA2, complete sequence
gi|885956|gb|U21228.1|CVPCG1408 Promoter-probe vector pCG1408, complete sequence
gi|87159701|dbj|AB248921.1| Cloning vector pCL476 DNA, complete sequence
gi|41016071|dbj|AB158755.1| Transposon delivery vector pUTKm DNA, transposable region between I and O end in pUTKm
gi|13195706|gb|U47298.2|CVU47298 Cloning vector pGL3-Promoter, complete sequence	pGL3-Promoter.Promega
gi|207768|gb|M10823.1|SYN28XJNB Transposon Tn28 beta-lactmase gene, inserted form, 5 ' end
pET81F1P.Generic	gi|45490|emb|X62499.1| E.coli plasid synthetic cloning vector pET81F1P
pSS24.ATCC
gi|95115344|gb|DQ500126.1| Cloning vector pMD-18-NiVPCRt, complete sequence
gi|117571420|gb|EF030522.1| Inducible protein expression vector pReg Neo, complete sequence
pATH23.ATCC
pBEn-SBP-SET1-Qc.Stratagene
pRPM1.Generic
gi|28864246|gb|AY189984.1| Expression vector pBS-35S-Ala-YFP, complete sequence
pBRS240.Generic
pF1A T7.Promega	gi|56406594|gb|AY753576.1| Flexi Vector pF1A T7, complete sequence
gi|208691|gb|M14395.1|SYNJRD184 Plasmid pJRD184 PstI-BalI region	gi|208691|gb|M14395.1|SYNJRD184 Plasmid pJRD184 PstI-BalI region
gi|11093888|gb|AF286459.1|AF286459 Promoter probe vector pPROBE-gfp[ASV], complete sequence
pDM1.ATCC
gi|1899169|gb|U89673.1|CVU89673 Cloning vector pIRES1neo, complete plasmid sequence	gi|1899169|gb|U89673.1|CVU89673 Cloning vector pIRES1neo, complete plasmid sequence
gi|310756|gb|L08851.1|SYNMWB2344 mWB2344 phage cloning vector	M13WB2344.Generic
gi|61661231|gb|AY947541.1| Shuttle vector pMV3319, complete sequence
gi|52353992|gb|AY733070.1| Cloning vector pSW25, complete sequence
gi|11559661|gb|AF294978.1| Cloning vector pC1300intC, complete sequence
gi|55724872|emb|AJ851283.1| Cloning vector pRU1103 lacZ gene for beta galactosidase
gi|11190867|emb|AX034942.1| Sequence 26 from Patent WO0053803
gi|12802450|gb|AF316555.1|AF316555 Cloning vector pXZ240, complete sequence
pRSET-E_Uni-CAT.InVitrogen
gi|12965137|gb|AF334827.1| Cloning vector pTurbo-Cre, complete sequence
pXINSECT-DEST38.InVitrogen
gi|208116|gb|M69273.1|SYNCHIPL Cloning vector encoding chimeric plasminogen activator K12G0S32 gene, complete cds
gi|25006368|dbj|AB095955.1| Cloning vector pHSG415s DNA, complete sequence
gi|5869538|dbj|AB032066.1| Cloning vector pNTT104 DNA, complete sequence
MUA3.ATCC
pSP19.Generic	gi|310810|gb|L08946.1|SYNPSP19V pSP19 cloning vector
CARNEGIE3.ATCC
gi|15149220|gb|AF339022.1|AF339022 Expression vector pBGH, complete sequence
pPIC6alphaA.InVitrogen
gi|559554|gb|U12815.1|XXU12815 Transformation vector pPRV112B, plastid targeting segment
gi|23262700|gb|AY047229.1| Cloning vector mini-Tn4001tet, complete sequence
gi|2664254|emb|X98501.1| Cloning vector pKIL PCR-2
pT713.Generic
pBEn-SBP-SET3-Qa.Stratagene
gi|4165113|gb|AF092036.1|AF092036 Shuttle vector pCGL0482, complete sequence
pSP6T3.Generic	gi|310813|gb|L08947.1|SYNPSP6T3V pSP6T3 cloning vector
gi|46879131|emb|X65319.2| Cloning vector pCAT-Enhancer	gi|46879131|emb|X65319.2| Cloning vector pCAT-Enhancer
pDMI1.Generic
gi|413818|gb|U02452.1|U02452 Cloning vector pAcUW31, complete sequence	pACUW31.Clontech	gi|413818|gb|U02452.1|U02452 Cloning vector pAcUW31, complete sequence
gi|3790074|gb|AF087566.1|AF087566 Cloning vector pKO Scrambler 919, complete sequence	gi|3790074|gb|AF087566.1|AF087566 Cloning vector pKO Scrambler 919, complete sequence
pHAT20.Clontech
pCFB.Stratagene
gi|209125|gb|L05081.1|SYNPRLA Cloning vector (pRL271) for sacB-mediated positive selection for double recombinants in gram-negative bacteria	pRL271.Generic	gi|209125|gb|L05081.1|SYNPRLA Cloning vector (pRL271) for sacB-mediated positive selection for double recombinants in gram-negative bacteria
gi|28394599|gb|AY178451.1| Expression vector pYPX4062, complete sequence
gi|340770|gb|M22847.1|SYNPLKRA Cloning vector pUC128 DNA, polylinker region	gi|340770|gb|M22847.1|SYNPLKRA Cloning vector pUC128 DNA, polylinker region
gi|3328183|gb|AF074376.1| Cloning vector pQE30NST, complete sequence
gi|126149058|dbj|AB294432.1| Gateway binary vector pGWB408 DNA, complete sequence
gi|208816|gb|M62983.1|SYNMCS Cloning vector M13JN72 containing mutliple cloning site	gi|208816|gb|M62983.1|SYNMCS Cloning vector M13JN72 containing mutliple cloning site
gi|434646|gb|U03991.1|U03991 Cloning vector pUC1918, complete sequence. and translated products	gi|434646|gb|U03991.1|U03991 Cloning vector pUC1918, complete sequence
gi|112941718|gb|DQ841998.1| Promoter reporter plasmid pBKGT, complete sequence
gi|3608511|gb|AF090453.1| Cloning vector pKPPURO complete sequence	gi|3608511|gb|AF090453.1| Cloning vector pKPPURO complete sequence
pEX13.ATCC	pEX11.ATCC
pPICZC.InVitrogen
bac_vec pBC16
gi|108741859|gb|DQ487213.1| Cloning vector pGL4.31 (luc2P/GAL4 UAS/Hygro), complete sequence
gi|117572177|gb|EF028667.1| Cloning vector pDV-CGFP, complete sequence
gi|12698912|gb|AF334709.1|AF334709 Envelope expression vector pVpack 10A1, complete sequence
gi|207739|gb|M83744.1|SYN1000DEA Synthetic DNA containing transposon Tn1000 (from Escherichia coli K-12) delta end	gi|207739|gb|M83744.1|SYN1000DEA Synthetic DNA containing transposon Tn1000 (from Escherichia coli K-12) delta end
gi|126145170|dbj|AB294503.1| Gateway binary vector pGWB544 DNA, complete sequence
gi|625178|gb|M28351.1|SYNVACPRM Synthetic vaccinia virus-derived cloning vector pMP528HRH with H6 promoter
gi|122703308|dbj|AB289764.1| Gateway binary vector pGWB1 DNA, complete sequence
gi|118640545|gb|EF090413.1| Control vector HSP18.2-LUC-NOS-At5g59720, complete sequence
pET-52b(+).Novagen
gi|69048401|gb|DQ058735.1| Broad host range vector pBMTL-2, complete sequence
pUCSP.Generic
gi|82581250|dbj|AB242435.1| Cloning vector pSINTK DNA, complete sequence
gi|208369|gb|M14936.1|SYNFCSGLCB Feline sarcoma virus integral transmembrane glycoprotein RNA, partial cds
pCITE-2b(+).Novagen
gi|16209137|gb|AY048729.1| CRIM helper plasmid pAH131, complete sequence
pEMBL8CAT.Generic
gi|126149118|dbj|AB294447.1| Gateway binary vector pGWB423 DNA, complete sequence
pSC194.ATCC
gi|124491094|gb|EF392865.1| Cloning vector pN15E4, complete sequence~~
gi|31335236|gb|AY292466.1| BAC cloning vector pBACVM4, complete sequence
pSG934.Generic	gi|537474|gb|U14123.1|CVU14123 Cloning vector pSG934, HIS4-based plasmid, complete sequence	gi|537474|gb|U14123.1|CVU14123 Cloning vector pSG934, HIS4-based plasmid, complete sequence
gi|208819|gb|M88478.1|SYNMCS3 Cloning vector MCS3 DNA fragment
gi|2654777|gb|AF013597.1|AF013597 Phagemid cloning vector pATCH1, complete sequence
gi|7415878|dbj|AB038146.1| Cloning vector pGFPTA DNA, complete sequence
gi|595733|gb|U13856.1|XXU13856 pGEX-5X1 cloning vector, complete sequence	gi|595733|gb|U13856.1|XXU13856 pGEX-5X1 cloning vector, complete sequence	pGEX-5X-1.Amersham
gi|5733701|gb|AF167294.1|AF167294 Cloning vector pJKS15 ZnO binding sequence
pDNR-1r.Clontech
gi|5139819|dbj|AB019612.2| Cloning vector pTH19cr DNA, complete sequence
gi|30025555|gb|AY237648.1| Cloning vector pHR50, complete sequence
pPICalpha_HSA.InVitrogen
gi|122703416|dbj|AB289785.1| Gateway binary vector pGWB22 DNA, complete sequence
gi|551423|emb|X81838.1| E.coli DNA for pBAD18 cloning vector	pBAD18.ATCC
gi|207764|gb|M29362.1|SYN260BLA Plasmid pFL260 cloning vector bla gene, encoding beta-lactamase, complete cds	gi|207764|gb|M29362.1|SYN260BLA Plasmid pFL260 cloning vector bla gene, encoding beta-lactamase, and translated products	pFL260.Generic
gi|7384995|gb|AF153422.1|AF153422 Cloning vector pTG8, complete sequence
gi|209114|gb|M18131.1|SYNPOLY3I Plasmid pPolyIII-I (a cloning vector) DNA	gi|209114|gb|M18131.1|SYNPOLY3I Plasmid pPolyIII-I (a cloning vector) DNA
pET-12c.Novagen
gi|7271400|emb|AJ133759.1| Promoter probe vector pCPP-31
pCRT7_CT-TOPO.InVitrogen
gi|60594752|gb|AY952933.1| Cloning vector pHTSUB-106, complete sequence
pCAL-n.Stratagene
gi|77080271|gb|AY672109.3| Bursa aurealis delivery vector pBursa, complete sequence
gi|138754327|emb|AM403095.1| Cloning vector PGK/Tn5-sA/IRES/NLS-LacZpA
pEXlox(+).Novagen
pDEST20.InVitrogen
gi|124377594|dbj|AB267707.1| Moss transformation vector pTN85 DNA, partial sequence, G418 resistance gene
gi|111036658|dbj|AB267086.1| Shuttle vector pNV19 DNA, complete sequence
gi|111146843|gb|DQ867071.1| Cloning vector pBlueScript-FL, complete sequence	gi|111146843|gb|DQ867071.1| Cloning vector pBlueScript-FL, complete sequence
pET-19b.Novagen
pAR2516.Generic
pRSET6D.Generic	gi|287943|emb|X54209.1| Cloning vector pRSET6d (pBluescript KS plus derivative)
pET-26b(+).Novagen
pLEX.InVitrogen
gi|1073246|gb|U39574.1|CVU39574 Expression cloning vector pBVI02, including biotin synthetase (bioB) and beta-lactamase (bla) genes, complete sequence
pMR101.ATCC
gi|310745|gb|L08866.1|SYNEMBL9PV pEMBL 9 plus phasmid cloning vector	pEMBL9+.<a class="links">N_A<_a>	pEMBL9+.ATCC
gi|104717108|gb|DQ493884.1| Mini-Tn7 delivery vector pUC18T-mini-Tn7T-Tp-DsRedExpress, complete sequence
pRNAT-H1.3_Hygro.Genscript
pCOS5.Generic	gi|537613|gb|U13206.1|XXU13206 Cloning vector pCOS5, complete sequence
gi|11934665|gb|AF187995.1| Promoter probe vector pJB785TT, complete sequence
gi|3264789|gb|AF070942.1| Expression vector pFL505 for Spinacia oleracea chloroplast ribulose-phosphate 3-epimerase transit form
pGW7.ATCC
pEVVRF.Generic
gi|4378778|gb|AF118810.1|AF118810 Shuttle vector pME6010, complete sequence
pTZ19U.Bio-Rad	pTZ19U.USB	pTZ19U.Sigma
pAO815.InVitrogen
pGEM-2.Promega	gi|58197|emb|X65301.1| Cloning vector pGEM-2	gi|310772|gb|L08871.1|SYNPGEM2V pGEM2 cloning vector Gemini 2 from Promega Biotec	gi|58197|emb|X65301.1| Cloning vector pGEM-2
gi|122703341|dbj|AB289770.1| Gateway binary vector pGWB7 DNA, complete sequence
pMOD3.Epicentre
gi|49065148|dbj|AB158264.1| Cloning vector TFV4 gene for M13 pIII, partial cds
gi|118767176|gb|EF115507.1| DNA launch vector pDE-GFP2, complete sequence
gi|40804934|gb|AY497508.1| Cloning Vector psiSTRIKE Neomycin, complete sequence
gi|134105583|gb|EF456738.1| Expression vector pET15-MHL, complete sequence
pAcGFP1.Clontech
pMAL-c2g.New England Biolabs
gi|22476916|gb|AF532106.1| Cloning vector pSMART-LCKan, complete sequence
gi|84660248|emb|AM180348.1| Transconjugation vector pROCKB2
gi|208368|gb|M14935.1|SYNFCSGLCA Feline sarcoma virus integral transmembrane glycoprotein RNA, partial cds
gi|1345433|dbj|D85525.1|SYNPBEN66 Cloning vector pBEN66 DNA for aminoglycoside 3'-phosphotransferase, beta-lactamase, complete cds
pT7-FLAG-MAT-2.Sigma
pPCV.Generic
gi|16209069|gb|AY048715.1| CRIM helper plasmid pAH57, complete sequence
pKF3.Generic
pET160_GW_D-TOPO.Invitrogen
gi|134105575|gb|EF456736.1| Expression vector p15TV-L, complete sequence
gi|59800245|gb|AY902486.1| Expression vector pHTSUB-105, complete sequence
gi|2522231|dbj|AB007632.1| Unidentified cloning vector pSSD3, complete sequence
gi|122893043|gb|EF186086.1| Shuttle vector pUCAG.GATA4, complete sequence
pTAC-MAT-1.Sigma
gi|55535630|gb|AY738226.1| Renilla luciferase reporter vector pGL4.70[hRluc], complete sequence	pGL4.70[hRluc].Promega
M13PLEX18.Generic
gi|11190873|emb|AX034948.1| Sequence 32 from Patent WO0053803
gi|208934|gb|K00452.1|SYNP17XORB chimeric plasmid pacyc 177 km-r / bacteriophage phi-x174 replication origin, clone pfh 704
gi|3135562|gb|AF061924.1|AF061924 Plasposon pTnMod-OTc, complete sequence
pPZP111.Generic	gi|506682|gb|U10487.1|CVU10487 Binary cloning vector pPZP111 for plant transformation, complete sequence
gi|208737|gb|M34299.1|SYNLACZD Cloning vector pPD16.43	pPD1643.Generic	gi|208737|gb|M34299.1|SYNLACZD Cloning vector pPD16.43
gi|208128|gb|M88538.1|SYNCLCTAPS Expression cloning vector pNP6CRMCTAP colicin E1-connective tissue activating peptide fusion protein gene, complete cds
gi|408948|gb|L25311.1|SYNCATLAC Cloning vector pBRINT encoding chloramphenicol resistance, beta-lactamase, beta-lactamase transporter, ampicillin resistance, truncated beta-galactosidase	pBRINT.Generic	gi|408948|gb|L25311.1|SYNCATLAC Cloning vector pBRINT encoding chloramphenicol resistance, beta-lactamase, beta-lactamase transporter, ampicillin resistance, truncated beta-galactosidase
gi|112441982|gb|DQ834380.1| Escherichia coli/Bifidobacterium longum shuttle vector pDP870, complete sequence
gi|89158278|gb|DQ391279.1| Cloning vector pJAZZ-KA, complete sequence
gi|17473494|gb|AY061943.1| Cloning vector pCE37, complete sequence
pUni_V5-His-TOPO.InVitrogen
gi|440199|gb|U04610.1|XXU04610 Cloning vector pUCGM gentamycin-resistance cassette, gentamycin acetyltransferase-3-1 (aacC1), beta-lactamase (bla) genes, and translated products	gi|440199|gb|U04610.1|XXU04610 Cloning vector pUCGM gentamycin-resistance cassette, gentamycin acetyltransferase-3-1 (aacC1), beta-lactamase (bla) genes, complete cds
gi|104717275|gb|DQ493888.1| Mini-Tn7 delivery vector pUC18T-mini-Tn7T-Zeo-DsRedExpress, complete sequence
gi|68272066|gb|DQ102363.1| Reporter vector p5xATF6 GL3, complete sequence
gi|134001505|gb|EF456756.1| Chimeric dengue virus type 1 vector p4-D1-ME, complete sequence
gi|34421983|gb|AY327140.1| Expression vector pPANK, complete sequence
pSP70.Promega	gi|58235|emb|X65330.1| Cloning vector pSP70	gi|58235|emb|X65330.1| Cloning vector pSP70
pAN24.Generic
gi|122703411|dbj|AB289784.1| Gateway binary vector pGWB21 DNA, complete sequence
gi|1769871|emb|Y09892.1| Suicide plasmid vector pSG76-A DNA
pSIREN-DNR-DsRed-Express.Clontech
pET-9a.Novagen
gi|11093903|gb|AF286462.1|AF286462 Promoter probe vector pPROBE'-gfp[LVA], complete sequence
gi|3790075|gb|AF087567.1|AF087567 Cloning vector pKO Scrambler 920, complete sequence	gi|3790075|gb|AF087567.1|AF087567 Cloning vector pKO Scrambler 920, complete sequence
pET-49b(+).Novagen
pIVEX1.4 WG.Roche
gi|42733305|dbj|AB094065.1| Expression vector pTip-NH1 DNA, complete sequence
pGeneBLAzer-TOPO.<a class="links">N_A<_a>
gi|1052556|emb|Z50149.1| Artificial DNA for plasmid pMin2
gi|84660253|emb|AM180349.1| Transconjugation vector pROKB1
gi|77157549|emb|AJ417488.2| Shuttle integration vector pPL1
gi|4732114|gb|AF129072.1|AF129072 Cloning vector pWD42-09, complete sequence
gi|12802444|gb|AF316553.1|AF316553 Cloning vector pJH370, complete sequence
gi|24898914|dbj|AB084784.1| Transposable plasmid pSET7is DNA, complete sequence
gi|14485027|gb|AF362081.1|AF362081 Peptide display vector fth1, complete genome
gi|208643|gb|L05669.1|SYNINCALAC Cloning vector pNO3097 (incA) gene, partial cds; (stbA and stbB) complete cds; beta-lactamase complete cds; lac repressor complete cds; ORF repA4; lambda repressor complete cds	gi|208643|gb|L05669.1|SYNINCALAC Cloning vector pNO3097 (incA) gene, partial cds; (stbA and stbB) complete cds; beta-lactamase complete cds; lac repressor complete cds; ORF repA4; lambda repressor complete cds
pSM17.ATCC
gi|1769877|emb|Y09895.1| Suicide plasmid vector pST76-A DNA
gi|3377682|gb|AF078810.1|AF078810 Cloning vector pAVA319, complete sequence	gi|3377682|gb|AF078810.1|AF078810 Cloning vector pAVA319, complete sequence
pMTL1.Generic
gi|30014058|gb|AY237650.1| Cloning vector pHR28A10, complete sequence
pKSM717.ATCC
gi|58266|emb|X13003.1| Plasmid pMK20 cloning vector	gi|58266|emb|X13003.1| Plasmid pMK20 cloning vector	pMK20.Generic
gi|8117189|dbj|AB043475.1| Shuttle vector pNIT6011 DNA, complete sequence
gi|460937|gb|U07165.1|U07165 Cloning vector pUCP20, Escherichia-Pseudomonas shuttle vector with beta-lactamase (bla) and LacZ alpha peptide (lacZ alpha) genes, complete sequence	pUCP20.Generic	gi|460937|gb|U07165.1|U07165 Cloning vector pUCP20, Escherichia-Pseudomonas shuttle vector with beta-lactamase (bla) and LacZ alpha peptide (lacZ alpha) genes, complete sequence
gi|108741849|gb|DQ487211.1| Flexi Vector pFN10A (ACT), complete sequence
pLEX1B.ATCC
pSTP1.Generic
gi|29164983|gb|AY219861.1| Shuttle vector pEC-K19MECA2, complete sequence
gi|15004265|gb|AY042187.1| Cloning vector pSB3627 hybrid alkaline phosphatase gene, partial cds
gi|3790072|gb|AF087564.1|AF087564 Cloning vector pKO Scrambler 917, complete sequence	gi|3790072|gb|AF087564.1|AF087564 Cloning vector pKO Scrambler 917, complete sequence
pHPH0.Generic
pEX12.ATCC
gi|58029|emb|X67018.1| Artificial DNA sequence (pGD56) of pBR322 derived cloning vector	pGD56.Generic
gi|23392743|emb|AJ414113.1| Cloning vector pGV4112 DNA, complete sequence
p2Bac.invitrogen
gi|8050585|gb|AF223640.1|AF223640 Cloning vector pUK21, complete sequence
gi|115342883|gb|DQ904458.1| Firefly luciferase reporter vector pGL4.26[luc2/minP/Hygro], complete sequence
gi|57864187|emb|CR847878.1| Conditional Gene Targeting vector
pPIC3.5.Invitrogen
gi|885961|gb|U21231.1|XXU21231 Synthetic construct clone pCG1069, Clavibacter xyli promoter sequence
gi|58533134|gb|AY884833.1| T7 transposase expression vector pTNS2, complete sequence
gi|34766426|gb|AY303672.1| Broad host range expression vector pMHE6, complete sequence
pET-11b.Novagen
pS3.Generic
gi|45862361|gb|AY562539.1| Binary Vector pORE_O1, complete sequence
gi|15290650|gb|AF402779.1| Expression vector pKSUC1, complete sequence
gi|30407693|gb|AY192024.1| BAC cloning vector pEBAC190G, complete sequence
gi|30424538|gb|AY182780.1| Shuttle vector pSK5630, complete sequence
pVITRO4-mcs(hygro).InvivoGen
gi|4583372|gb|AF116269.1|AF116269 Expression vector p864INS, complete sequence
gi|126145080|dbj|AB294481.1| Gateway binary vector pGWB514 DNA, complete sequence
M13BM21.Boehringer
gi|209217|gb|L09131.1|SYNPUC7CV pUC7c cloning vector (beta-galactosidase mRNA on complementary strand)	pUC7C.Generic
pAN522.Generic
gi|104717157|gb|DQ493885.1| Mini-Tn7 delivery vector pUC18T-mini-Tn7T-Zeo-gfpmut3, complete sequence
gi|50253790|gb|AY652435.1| Promoter-probe vector pXH201, complete sequence
pBEn-SBPa.Stratagene
gi|124365492|gb|EF362409.1| Cloning and transformation vector pUASTattB, complete sequence
gi|3834580|gb|AF087958.1|AF087958 Dual pho-lac fusion vector pMA632, complete sequence
gi|1144482|gb|U33752.1|XXU33752 Cloning vector pUCP30T, complete sequence
pExchange-4B.Stratagene
gi|2315854|gb|U66308.1|U66308 Expression vector pZS4Int-1, complete sequence
gi|9309351|dbj|AB042430.1| Shuttle vector pSET2 DNA, complete sequence
pET-48b(+).Novagen
gi|415414|gb|S65693.1|S65693 {multiple cloning sites, vector} [bacteriophage M13, M13mpEH, Genomic, 177 nt]
gi|508605|gb|L31614.1|SYNPUK Cloning vector pUK DNA sequence	pUK.ATCC
gi|3560095|emb|AJ007659.1| Cloning vector pEH1
FDTET.ATCC
gi|208987|gb|L11614.1|SYNPEV41A Cloning vector pEV41 beta-lactamase and carrier protein genes, complete cds's	gi|208987|gb|L11614.1|SYNPEV41A Cloning vector pEV41 beta-lactamase and carrier protein genes, and translated products	pEV41A.Generic
gi|52353982|gb|AY733065.1| Cloning vector pSW23, complete sequence
gi|310748|gb|L08820.1|SYNM13M11V M13mp11 phage cloning vector	M13mp11.Invitrogen
pAN523.Generic
pENTR_CAT.Invitrogen
pMSCVpuro.Clontech
gi|86559504|gb|DQ369740.1| Expression vector hoTG actin/EGFP fusion protein gene, complete cds
pCRT7_VP22_NES-2.InVitrogen
gi|69048099|gb|DQ058719.1| Broad host range vector pBT-1, complete sequence
gi|773412|gb|U23751.1|CVU23751 Cloning vector pBBR1MCS-2 plasmid pBBR1MCS-2, complete sequence	gi|773412|gb|U23751.1|CVU23751 Cloning vector pBBR1MCS-2 plasmid pBBR1MCS-2, complete sequence
gi|559516|emb|Z46234.1| P.pastoris DNA for pPIC9K expression vector
pET-28a(+).Novagen
gi|73745527|emb|AJ417449.2| Shuttle integration vector pPL2
pCrII.InVitrogen
gi|29242883|gb|AY222812.1| Cloning vector pC18mob2, complete sequence
pCMV-PCR.Stratagene
gi|19848239|emb|AJ438988.2| Cloning vector pCG40 synthetic construct poly(CA) poly(TG)
gi|70984119|gb|DQ115381.1| Shuttle vector pMV361-EO6, complete sequence
gi|1769875|emb|Y09894.1| Suicide plasmid vector pSG76-K DNA
pHIL-S1.InVitrogen
pGEXKG.Generic
gi|10180987|gb|AY007424.1| Cloning vector pSCANS-3-BNL, complete sequence
pMAL-c.New England Biolabs
gi|110348060|gb|DQ823231.1| Expression vector mce2, complete sequence
gi|69048446|gb|DQ058739.1| Broad host range vector pBTL-1, complete sequence
gi|28864243|gb|AY189983.1| Expression vector pBS-35S-Rluc-Ala, complete sequence
LORIC.ATCC
gi|42556320|gb|AY523576.1| Expression vector pFL506A, complete sequence
pET-32Ek_LIC.Novagen
gi|341955|gb|M28531.1|SYNPSL1A Linear cloning vector pLS1 right side (pRE)
gi|144778|gb|L02937.1|CLOCLSA Shuttle vector pJIR750 beta-galactosidase alpha-peptide (lacZ) gene, partial cds; and replication enzyme (rep) and chloramphenicol acetyltransferase (catP) genes, complete cds	pJIR750.ATCC
gi|413806|gb|U02440.1|XXU02440 Cloning vector pBacPAK9, complete sequence	gi|413806|gb|U02440.1|XXU02440 Cloning vector pBacPAK9, complete sequence	pBacPAK9.Clontech
gi|208257|gb|M18143.1|SYNECOCVE E.coli synthetic cloning vector, clone pLK59	gi|208257|gb|M18143.1|SYNECOCVE E.coli synthetic cloning vector, clone pLK59
pUCDIS.ATCC
pETBlue-2.Novagen
gi|108671046|gb|DQ649431.1| Expression vector CS105, complete sequence	gi|108671046|gb|DQ649431.1| Expression vector CS105, complete sequence
pRL138.Generic
pcDNAII.InVitrogen
gi|3132859|gb|U90554.1|SVU90554 Shuttle vector pJIR1456, complete sequence
gi|4322592|gb|AF092546.1|AF092546 Cloning vector pCPT8, complete sequence
gi|46879133|emb|X65321.2| Cloning vector pCAT-Control	gi|46879133|emb|X65321.2| Cloning vector pCAT-Control
pETBlue-1.Novagen
pBAD18s.ATCC
gi|51890454|dbj|AB127595.1| Expression vector pTip-RC2 DNA, complete sequence
pEX100T.ATCC	gi|603175|gb|U17500.1|XXU17500 Cloning vector pEX100T, complete sequence
pUCPLAC1.Generic
gi|56912129|emb|AJ868289.1| Transconjugation plasmid pBMK1
gi|209454|gb|K01157.1|SYNTG120 Phage M13tg120 cloning vector in the 5' end of the lacZ gene	gi|209454|gb|K01157.1|SYNTG120 Phage M13tg120 cloning vector in the 5' end of the lacZ gene
M13mp18.Amersham	M13mp18.Novagen
gi|45861232|gb|AY569779.1| Cloning vector pTCCR, complete sequence
gi|51890487|dbj|AB127601.1| Expression vector pNit-QT2 DNA, complete sequence
gi|33338580|gb|AF223249.1| Cloning vector pTrc-art(+), partial sequence
gi|209258|gb|M10589.1|SYNREPORI Plasmid pTU4 replication origin
gi|59800240|gb|AY902485.1| Expression vector pLuxR-wt, complete sequence
gi|51890496|dbj|AB127603.1| Expression vector pNit-RC2 DNA, complete sequence
gi|94963135|gb|DQ515893.1| HIS3/URA3 reporter vector pH3U3, complete sequence
gi|208168|gb|M19099.1|SYNCVKYLX6 Cloning vector pKYLX6 35S, promotor region	gi|208168|gb|M19099.1|SYNCVKYLX6 Cloning vector pKYLX6 35S, promotor region
gi|209491|gb|AH002303.1|SEG_SYNTNSGNL Satellite tobacco necrosis virus genome 5' end with plasmid linker pSTNV-403
gi|62903476|gb|AY943927.1| Chloroplast transformation vector pLCV2 tRNA-Ile (trnI) and tRNA-Ala (trnA) genes, complete sequence
pGEX-4T-2.Amersham	gi|595725|gb|U13854.1|XXU13854 pGEX-4T2 cloning vector, complete sequence	gi|595725|gb|U13854.1|XXU13854 pGEX-4T2 cloning vector, complete sequence
gi|74231256|gb|DQ119287.1| Expression vector pBAD322Tp, complete sequence
pKO6.Generic
gi|595755|gb|U13862.1|XXU13862 pNEO cloning vector, complete sequence	gi|595755|gb|U13862.1|XXU13862 pNEO cloning vector, complete sequence	pNEO.Pharmacia
gi|126145128|dbj|AB294493.1| Gateway binary vector pGWB526 DNA, complete sequence
gi|16209098|gb|AY048722.1| CRIM plasmid pAH95, complete sequence
gi|29415048|gb|AY150267.1| CRIM plasmid pLZ31, complete sequence
pLNHX.Clontech
gi|4322639|gb|AF092940.1|AF092940 Cloning vector pCPT9
gi|7838164|emb|AJ277764.1| Cloning vector pCCR9
gi|122703401|dbj|AB289782.1| Gateway binary vector pGWB19 DNA, complete sequence
gi|310743|gb|L08864.1|SYNEMBL8PV pEMBL 8 plus phasmid cloning vector	pEMBL8P.ATCC
gi|5733693|gb|AF167286.1|AF167286 Cloning vector pJKS9 ZnO binding sequence
gi|11061053|emb|AJ278279.1| Cloning vector pBRINTs-Gen4
gi|50593497|gb|AY680862.1| Mutagenesis vector pCAM45, complete sequence
gi|122934825|gb|EF175995.1| Expression vector pBCGE7, complete sequence
pZErO-1.InVitrogen
gi|2576380|gb|U82000.1|EVU82000 Expression vector pJB861, complete sequence
gi|208955|gb|M18327.1|SYNPBGS9 Cloning vector with pBGS9 kanamycin resistance gene from Tn903, lacZ alpha-peptide gene and pBR322 origin	gi|208955|gb|M18327.1|SYNPBGS9 Cloning vector with pBGS9 kanamycin resistance gene from Tn903, lacZ alpha-peptide gene and pBR322 origin
pPDM-2.Epicentre
pMAL-c2x.New England Biolabs
gi|29242889|gb|AY222815.1| Cloning vector pK19mob2, complete sequence
gi|8843957|gb|AF247171.1|AF247171 Synthetic construct plasmid pSB3218 RP2-alkaline phosphatase hybrid protein gene, partial cds
pBEn-SBP-SET2-Qb.Stratagene
gi|13661516|gb|AF250765.1|AF250765 Synthetic construct his-tagged canine interleukin-3 mRNA, complete cds
pBLCAT3.ATCC
gi|55535633|gb|AY738227.1| Renilla luciferase reporter vector pGL4.71[hRlucP], complete sequence	pGL4.71[hRlucP].Promega
gi|1246359|gb|L37441.1|SYNSUICB Expression vector pZEO-SG3 cytosine deaminase:uracil phosphoribosyltransferase fusion protein (codA:upp) gene, complete cds; thymidine:thymidylate kinase:zeocin resistance fusion protein (tdk:tmk:Sh ble) gene, complete cds
gi|1185593|gb|U46201.1|CVU46201 Cloning vector pDG1664 for ectopic integration into the Bacillus subtilis chromosome, complete sequence
pMTL20P.Generic	gi|209094|gb|M21875.1|SYNPMTL20P Cloning vector pMTL20P beta-galactosidase alpha-chain and beta- lactamase genes, complete cds	gi|209094|gb|M21875.1|SYNPMTL20P Cloning vector pMTL20P beta-galactosidase alpha-chain and beta- lactamase genes, and translated products
gi|117572186|gb|EF028670.1| Cloning vector pDV-NTAP-NYFP, complete sequence
gi|55975978|gb|AY820185.1| Broad-host-range Red recombinase expression plasmid pRKcIRed, complete sequence
gi|52353996|gb|AY733072.1| Cloning vector pSW29, complete sequence
gi|37930031|gb|AY236525.1| Cloning vector pLZ43, complete sequence
gi|488331|gb|M77276.1|SYNGIP2122 Cloning vector pGIP2121 with inserted Enterococcus faecalis alpha amylase fusion protein gene, 5' end
M13PLEX13.Generic
gi|55274265|gb|AY785150.1| Expression vector pFL190, complete sequence
pMAL-cri.New England Biolabs
gi|57998|emb|X51450.1| Artificial cloning vector plasmid BD64	gi|57998|emb|X51450.1| Artificial cloning vector plasmid BD64
pBK614.Generic
pBACgus-7.Invitrogen
gi|208983|gb|M88655.1|SYNPDBLUE Expression vector p-delta-blue DNA fragment	pdeltablue.ATCC	SRC=ATCC_pDeltaBlue_3507_bp_dsDNA_Circular-_ATCC_77334:_Expression_vector_pdeltablue	gi|208983|gb|M88655.1|SYNPDBLUE Expression vector p-delta-blue DNA fragment
gi|94963139|gb|DQ515894.1| TF expression vector pB1H1, complete sequence
gi|54306510|gb|AY727856.1| Cloning vector pUAST-CTAP, complete sequence
gi|124579557|gb|EF216319.1| Shuttle vector pHS201, complete sequence
gi|51890406|dbj|AB119528.1| Food-grade vector pFGV356N DNA, complete sequence
gi|209392|gb|M64732.1|SYNSU2719A Cloning vector PSU2719 DNA	pSU2719.Generic	gi|209392|gb|M64732.1|SYNSU2719A Cloning vector PSU2719 DNA
p3T.Mobitec
gi|113473483|gb|DQ882849.1| Cloning vector pYESW29' Escherichia-Saccharomyces shuttle vector, complete sequence
gi|1147760|gb|U42371.1|XXU42371 Cloning vector p3'SS LacI expression vector from Lacswitch System	gi|1147760|gb|U42371.1|XXU42371 Cloning vector p3'SS LacI expression vector from Lacswitch System
gi|340771|gb|M22848.1|SYNPLKRB Cloning vector pUC129 DNA, polylinker region	gi|340771|gb|M22848.1|SYNPLKRB Cloning vector pUC129 DNA, polylinker region
gi|550455|gb|U14594.1|XXU14594 Shuttle vector pSP189, complete sequence
gi|310744|gb|L08865.1|SYNEMBL9MV pEMBL 9 minus phasmid cloning vector	pEMBL9-.<a class="links">N_A<_a>	pEMBL9-.ATCC
pCX-TOPO.InVitrogen
gi|13446792|gb|AF327875.1|AF327875 Cloning vector pBlueSfi BA, complete sequence
gi|11190842|emb|AX034917.1| Sequence 1 from Patent WO0053803
PinPoint Xa-3.Promega
gi|5733485|gb|AF143507.1|AF143507 Cloning vector pUNI20, complete sequence
pCR2.1_LgT.InVitrogen
gi|42733354|dbj|AB094126.1| Expression vector pTip-LCH2 DNA, complete sequence
gi|73913511|gb|DQ164216.1| Inducible shuttle vector pPW578, complete sequence
gi|4726082|gb|U64449.2|CVU64449 Cloning vector pOPRSVIMCS from Lacswitch II System, complete sequence	gi|4726082|gb|U64449.2|CVU64449 Cloning vector pOPRSVIMCS from Lacswitch II System, complete sequence
pAMP2.Invitrogen
pET-38b(+).Novagen
gi|413805|gb|U02439.1|XXU02439 Cloning vector pKK233-2, complete sequence	gi|413805|gb|U02439.1|XXU02439 Cloning vector pKK233-2, complete sequence
pEMBL9M.ATCC
gi|14039722|gb|AF362547.1|AF362547 Co-reporter vector phRL-TK(Int-), complete sequence
gi|3135571|gb|AF061927.1|AF061927 Plasposon pTnMod-CmOTc, complete sequence
pET-30Xa_LIC.Novagen
pHook-3.InVitrogen
gi|732516|gb|U22104.1|SCU22104 Cloning vector pAComegaGm, complete sequence, gentamycin acetyl transferase (aacC1) and tetracycline efflux protein (tet) genes, complete cds
gi|3953638|dbj|AB019603.1| Cloning vector pTH18kr DNA, complete sequence
gi|209390|gb|M22004.1|SYNSU2719 Synthetic cloning vector plasmid pSU2719 DNA	gi|209390|gb|M22004.1|SYNSU2719 Synthetic cloning vector plasmid pSU2719 DNA
gi|8037916|gb|AF253496.1|AF253496 Cloning vector pUC58, complete sequence
pET-41b(+).Novagen
pCITE-5b(+).Novagen
N2.Generic
pUR288.Generic	gi|310836|gb|L09147.1|SYNPUR288V pUR288 cloning vector
pBAD102_D_lacZ.Invitrogen
gi|208822|gb|M31473.1|SYNMDVA Synthetic plasmid pSL1 DNA fragment
gi|6467488|gb|AF172937.1|AF172937 Integration vector pLOI2227, complete sequence
gi|31096327|gb|AY289542.1| Expression vector pBS414V, complete sequence
gi|42733382|dbj|AB094130.1| Expression vector pTip-CH2.2 DNA, complete sequence
pBEn-SBP-SET1b.Stratagene
gi|70984035|gb|DQ115377.1| Shuttle vector pMV3319-Edim6, complete sequence
gi|84782129|gb|DQ322640.1| VEEV replicon vector YFV-C3opt-NS2mut, complete sequence
gi|20799126|dbj|AB084895.1| Expression vector pUH-EX DNA, complete sequence
SRC=ATCC_lafmid\BA_3153_bp_dsDNA_Circular-_lafmid_BA
pMB121.Generic
pRNA-CMV3.1_Puro.Genscript
gi|38044074|dbj|AB117035.1| Cloning vector pGETS109 DNA, complete sequence
gi|126149074|dbj|AB294436.1| Gateway binary vector pGWB412 DNA, complete sequence
pET-21b(+).Novagen
gi|310764|gb|L08859.1|SYNPBR329V pBR329 cloning vector	pBR329.ATCC
gi|124015079|gb|EF199844.1| Expression vector pNIC-CTHF, complete sequence
gi|31790561|dbj|AB093584.1| Cloning vector pSK216 melE gene for melanin-synthesizing enzyme, promoter region
gi|16209170|gb|AY048738.1| CRIM plasmid pAH162, complete sequence
gi|126148722|dbj|AB294428.1| Gateway binary vector pGWB404 DNA, complete sequence
gi|122934827|gb|EF175996.1| Expression vector pBCGL2, complete sequence
gi|5758118|gb|AF149259.1|AF149259 Cloning vector pUNI60, complete sequence
gi|3319652|emb|X98613.1| Artificial cloning vector LoristB	gi|3319652|emb|X98613.1| Artificial cloning vector LoristB
gi|207753|gb|K01450.1|SYN1843V Plasmid cloning vector pMC1843, lacZ fragment (pMC1403/pSKS101)	gi|207753|gb|K01450.1|SYN1843V Plasmid cloning vector pMC1843, lacZ fragment (pMC1403/pSKS101)
gi|22074788|gb|AY112733.1| Broad host range vector pMLBAD, complete sequence
gi|56565977|gb|AY827488.1| Plastid transformation vector pcmtrLA, plastome targeting segment
gi|125971765|gb|EF205335.1| Expression vector pASHSUL, complete sequence
pXC35.ATCC
pENTR_TEV_D-TOPO.Invitrogen
gi|46561791|gb|AY584601.1| RpL23-fusion expression vector pSA, complete sequence
gi|117572198|gb|EF028674.1| Cloning vector pDV-NTAP-CGFP, complete sequence
gi|126149138|dbj|AB294452.1| Gateway binary vector pGWB428 DNA, complete sequence
pVL1393.Invitrogen	pVL1393.Orbigen
pBAC-2cp.Novagen
gi|3123919|gb|AF043450.1|AF043450 Reporter vector p2luc, complete sequence
LORIST2.ATCC
gi|6562908|emb|AJ133195.1| Shuttle vector pXMJ19 (Corynebacterium glutamicum / E. coli)
pCMV-3Tag-1B.Stratagene
pPICZB.InVitrogen	pPICZA.InVitrogen
pJK14.Generic
pMTL2.Generic
pET-24d(+).Novagen
gi|208293|gb|M24052.1|SYNECOMPB2 E.coli vector pCG150 encoding modified maltose binding fusion protein, partial cds
pUCBM20.Boehringer
gi|29242899|gb|AY222820.1| Cloning vector pG18mob2, complete sequence
gi|15072763|emb|AJ318514.1| Cloning vector pHCMV-VSV-G, complete sequence
gi|63055303|gb|AY944582.1| Cloning vector LUCTRAP-2, complete sequence
gi|29164973|gb|AY219694.1| Shuttle vector pBHK18mob2, complete sequence
gi|121556817|gb|DQ658215.1| Binary vector pCAMBIA1300-FAD1A, complete sequence
pTAC12.ATCC
gi|126143019|gb|EF420135.1| Reporter vector Ganesh-G1, complete sequence
pIJ2922.Generic
pSTBlue-1.Novagen
gi|92429681|gb|DQ460223.1| Tn7 delivery vector pGRG36, complete sequence
gi|74231252|gb|DQ119286.1| Expression vector pBAD322T, complete sequence
gi|122703426|dbj|AB289787.1| Gateway binary vector pGWB24 DNA, complete sequence
gi|310742|gb|L08863.1|SYNEMBL8MV pEMBL 8 minus phasmid cloning vector	pEMBL8-.ATCC
pMMB67HE.ATCC
gi|310738|gb|L19899.1|SYNCVPTCF Cloning vector cosmid pTCF DNA sequence encoding beta-lactamase gene	gi|310738|gb|L19899.1|SYNCVPTCF Cloning vector cosmid pTCF DNA sequence encoding beta-lactamase gene	pTCF.Generic
pLDR31.ATCC
gi|27531016|dbj|AB082960.1| Cloning vector pMG170 DNA, complete genome
pIE1-4.Novagen
gi|52354837|gb|AY738638.1| Cloning vector pJK95, complete sequence
pBC SK+.Stratagene
gi|55724870|emb|AJ851282.1| Cloning vector pRU1101 gfpmut3.1 ASV gene for green fluorescent protein mut3.1 (unstable derivative ASV)
gi|39726210|gb|AY464558.1| Integration vector pPyr-Cm, complete sequence
gi|595713|gb|U13851.1|XXU13851 pGEX-2TK cloning vector, complete sequence	pGEX-2TK.Amersham	gi|595713|gb|U13851.1|XXU13851 pGEX-2TK cloning vector, complete sequence
pAMP1.Invitrogen
gi|310753|gb|L08846.1|SYNMBW2342 mWB2342 phage cloning vector	M13WB2342.Generic
gi|126165450|gb|EF372398.1| Expression vector pOPINF, complete sequence
gi|67968380|dbj|AB005478.2| Cloning vector pMW219 DNA for repA protein and neomycin-kanamycin phosphotransferase, complete cds
pF1K T7.Promega	gi|56406597|gb|AY753577.1| Flexi Vector pF1K T7, complete sequence
pBAD_Thio-E.InVitrogen
gi|129278850|gb|EF431918.1| Cloning vector pD-Nus1, complete sequence
gi|37930011|gb|AY236523.1| Cloning vector pLZ41, complete sequence
pBEn-SBP-SET3-Qb.Stratagene
gi|39394|emb|X66730.1| B.bronchiseptica plasmid pBBR1 genes for mobilization and replication
pENTR2B.InVitrogen
gi|58274|emb|X05261.1| Plasmid pSS9 EcoRI-Sau 3 AI region with t(0) terminator
gi|29164987|gb|AY219862.1| Shuttle vector pBHK19MECA, complete sequence
gi|209260|gb|M18804.1|SYNRETVECB Friend murine leukemia virus retroviral vector pFR-SV(X)	gi|209260|gb|M18804.1|SYNRETVECB Friend murine leukemia virus retroviral vector pFR-SV(X)
pPIC3.5K.InVitrogen
pCAL-c.Stratagene
bac_vec pC194
pFN6A (HQ).Promega	gi|73697467|gb|DQ132629.1| PFN6A (HQ) Flexi Vector, complete sequence
gi|15723300|gb|AF411594.1| Synthetic construct Transfection vector pVV/Leishmania major artificial chromosome j1c junction, partial sequence
gi|150487|gb|AH000915.1|SEG_P55 Plasmid pMM5-5, with DNA from pMB8, pHS1 and Tn3, pSH1/Tn3 (IR-L) junction
gi|8346634|emb|AJ401048.1| Artificial vector pLoxGen4
gi|595758|gb|U13863.1|XXU13863 pPL-Lambda cloning vector, complete sequence	gi|595758|gb|U13863.1|XXU13863 pPL-Lambda cloning vector, complete sequence
pRX-2.ATCC
gi|5326970|emb|AJ247369.1| Cloning vector pYanni1, complete sequence
gi|62114611|gb|AY962288.1| Low threshold vector pLTSUB-302, complete sequence
gi|47132183|gb|AY599226.1| Cloning vector pUC18-mini-Tn7, complete sequence
gi|34873544|gb|AY386222.1| Cloning vector pRFN4, complete sequence
gi|34558750|gb|AY303241.1| Shuttle vector pMSP3535-RT, complete sequence
gi|47420029|gb|AY598820.1| VCSM13 interference-resistant helper phage, complete genome
gi|1899166|gb|U89672.1|CVU89672 Cloning vector pIRES1hyg, complete plasmid sequence	gi|1899166|gb|U89672.1|CVU89672 Cloning vector pIRES1hyg, complete plasmid sequence
pExchange-6C.Stratagene
pSE100.Generic
gi|15384316|gb|AF406953.1| Expression vector pSTKST, complete sequence
gi|60594759|gb|AY952935.1| Expression vector pFNK-101, complete sequence
pPROTet.E 6xHN.Clontech
gi|8117219|dbj|AB043582.1| Shuttle vector pNIC6012 DNA, complete sequence
gi|11321071|gb|AF292558.1|AF292558 Cfp marker plasmid pWM1009, complete sequence
gi|208693|gb|M22850.1|SYNK11RX Cloning vector M13K11RX polylinker region DNA	gi|208693|gb|M22850.1|SYNK11RX Cloning vector M13K11RX polylinker region DNA
gi|109900618|gb|DQ487156.1| Flexi vector pF5K CMV-neo, complete sequence
pPZP202.Generic	gi|506656|gb|U10461.1|CVU10461 Binary cloning vector pPZP202 for plant transformation, complete sequence
gi|6457345|gb|AF191496.1|AF191496 Cloning vector pTEX-Z, complete sequence
gi|209562|gb|M20915.1|SYNVTRPRL Cloning vector pRL126 used for promoter-detection	gi|209562|gb|M20915.1|SYNVTRPRL Cloning vector pRL126 used for promoter-detection
pBAD18-Kan.ATCC
pET161_GW_D-TOPO.Invitrogen
gi|58256|emb|X05337.1| Cloning vector pBD7 sequence fragment	gi|58256|emb|X05337.1| Cloning vector pBD7 sequence fragment
pD9.Generic
pET-32a(+).Novagen
pFR109.Generic
gi|70610263|gb|DQ096479.1| Cloning vector pCE70, complete sequence
gi|117572189|gb|EF028671.1| Cloning vector pDV-NYFP-CTAP, complete sequence
gi|31415684|gb|AY302759.1| Expression vector pBS437V, complete sequence
gi|84689052|gb|DQ317695.1| Plasposon pSCrhaBout, complete sequence
gi|3929287|gb|AF093688.1|AF093688 MMTV-luciferase reporter vector pHH Luc *SA *PS, complete sequence
pCDF1-MCS1-EF1-copGFP.System Biosciences
gi|48734401|gb|AY623046.1| Cloning vector pUCD615 aminoglycoside 6'-N-acetyltransferase (aac(6')-Ib) gene, complete cds
pShuttle-CMV.Stratagene
gi|122703386|dbj|AB289779.1| Gateway binary vector pGWB16 DNA, complete sequence
gi|126145162|dbj|AB294501.1| Gateway binary vector pGWB542 DNA, complete sequence
gi|11093883|gb|AF286458.1|AF286458 Promoter probe vector pPROBE'-gfp[AAV], complete sequence
gi|8698957|gb|AF218364.1|AF218364 Filamentous phage display vector fUSE5, complete sequence
gi|986975|gb|L38496.1|SYNCCDB Cloning vector pKIL108 ccdB gene, complete cds and beta-lactamase (ApR) gene fragment	gi|986975|gb|L38496.1|SYNCCDB Cloning vector pKIL108 ccdB gene, and translated products
gi|13937413|gb|U47102.2|CVU47102 Cloning vector pALTER<R>vec.filt_-Ex1, complete sequence	gi|13937413|gb|U47102.2|CVU47102 Cloning vector pALTER<R>gbdn_-Ex1, complete sequence	pALTER-Ex1.Promega
pBAD_gIII_calmodulin.Invitrogen
gi|28864249|gb|AY189985.1| Expression vector pBS-35S-YFP-Ala, complete sequence
M13KE.New England Biolabs
pET-46 Ek_LIC.Novagen
pQE-70.Qiagen
gi|7262998|gb|AF206717.1|AF206717 Shuttle vector pI3 hypothetical proteins, HtrU (htrU), ArdU (ardU), RepU (repU), and ResU (resU) genes, complete cds
gi|11559669|gb|AF294981.1| Binary vector pINDEX4, complete sequence
pBAD202_D-TOPO.Invitrogen
gi|15004263|gb|AY042186.1| Cloning vector pSB3621 hybrid alkaline phosphatase gene, partial cds
pTRXNM.USB
gi|69048466|gb|DQ058741.1| Broad host range vector pBTL-3, complete sequence
gi|3929275|gb|AF093682.1|AF093682 Luciferase reporter vector pXP2, complete sequence
pPICZalphaB.InVitrogen
gi|8698960|gb|AF218734.1|AF218734 Filamentous phage display vector f8-1, complete sequence
gi|71492991|gb|DQ123820.1| Shuttle vector pDOJHR, complete sequence
pJDC.ATCC
gi|124579698|gb|EF216325.1| Expression vector pWB206, complete sequence
gi|125976353|gb|EF212304.1| Cloning vector pSAT6-DEST-ECFP-C1, complete sequence
gi|310733|gb|L08914.1|SYNCEM19HM pICEM19H minus phasmid cloning vector	pICEM19HM.ATCC
pBSP.Stratagene	gi|310731|gb|L08783.1|SYNBLM13PV BlueScribe M13 Plus cloning vector	pBSM13P.Stratagene
gi|122934829|gb|EF175997.1| Expression vector pBCGE2, complete sequence
gi|39726225|gb|AY464563.1| Integration vector pSac-Kan, complete sequence
gi|47563662|dbj|AB161695.1| Expression vector pCop-H1 DNA, complete sequence
pCR2.1_GAL4-VP16.InVitrogen
pKO100.ATCC
gi|6457350|gb|AF192277.1|AF192277 Cloning vector pBgal, complete sequence
gi|208058|gb|M28702.1|SYNBSMRVPS Barley stripe mosaic virus, 3' end/E.coli T7 promoter recombinant DNA
pMAKC76.Generic	gi|475710|gb|U08461.1|CVPMAKC76 Cloning vector pMAKC76 with chloramphenicol acetyltransferase (CmR) gene, complete sequence
gi|6901343|emb|AJ251840.1| Synechocystis promoter probe vector pILA
gi|57790542|gb|AY712950.1| Tetracycline resistance FRT vector pFTC1, complete sequence
gi|28864240|gb|AY189982.1| Expression vector pBS-35S-Ala-Rluc, complete sequence
gi|42557811|emb|AJ430834.1| Cloning vector pTarg1
pQE-80L.Qiagen
gi|310782|gb|L08911.1|SYNPIC19RV pICI19R cloning vector	pIC19R.ATCC
gi|455460|gb|AH000944.1|SEG_TRN21DNA0 Plasmid pACYC184 DNA containing transposon Tn21
M13TG130.Amersham	gi|310852|gb|L08828.1|SYNTG130V M13tg130 phage cloning vector
gi|69048425|gb|DQ058737.1| Broad host range vector pBMTL-4, complete sequence
gi|45862254|gb|AY532632.1| Cloning vector pLAFR, complete sequence
gi|125976358|gb|EF212305.1| Cloning vector pSAT6-DEST-RFP-C1, complete sequence
gi|126506522|gb|EF405884.1| Cloning vector pLS205 actinomycetes conjugal transfer vector, complete sequence
pBEc-SET2-Q.Stratagene
gi|50253786|gb|AY652434.1| Promoter-probe vector pXH200, complete sequence
pHAT 10_11_12.Clontech
gi|413793|gb|U02427.1|XXU02427 Cloning vector lambda EMBL3 SP6/T7, right arm	gi|413793|gb|U02427.1|XXU02427 Cloning vector lambda EMBL3 SP6/T7, right arm
gi|126143023|gb|EF420137.1| Reporter vector Ganesh-Z1, complete sequence
gi|17473498|gb|AY061944.1| Cloning vector pCE40, complete sequence
pTriEx-1.Novagen
pDO192.ATCC
gi|310820|gb|L08957.1|SYNPTZ19R pTZ19R cloning vector from PL-Pharmacia
gi|984895|gb|U35127.1|XXU35127 Plasmid pBSL128 cloning vector, complete sequence	gi|984895|gb|U35127.1|XXU35127 Plasmid pBSL128 cloning vector, complete sequence
gi|1277132|gb|U50977.1|CVU50977 Cloning vector pFW15 erythromycin-resistance protein (ermAM) gene, complete cds
gi|3776517|gb|AF086840.1|AF086840 Cloning vector pKO Scrambler 901, complete sequence	gi|3776517|gb|AF086840.1|AF086840 Cloning vector pKO Scrambler 901, complete sequence
gi|3023154|gb|AF055298.1|AF055298 Expression vector pPK121, complete sequence
pMBL1.Generic	gi|310799|gb|L08933.1|SYNPMBL1V pMBL1 cloning vector (pOS185?)
pFA-CMV.Stratagene
gi|984907|gb|U35131.1|XXU35131 Plasmid pBSL159 cloning vector, complete sequence	gi|984907|gb|U35131.1|XXU35131 Plasmid pBSL159 cloning vector, complete sequence
gi|110082641|dbj|AB262452.1| Transposon vector T2AL200R150G DNA, complete sequence
gi|66474041|gb|DQ019612.1| Shuttle vector pCB119-Edim6, complete sequence
gi|18766962|gb|AF480833.1| Cloning vector pNOT218 beta-lactamase (bla) and beta galactosidase alpha (lacZa) genes, complete cds
pKK94.Generic
pGEM-7Zf(+)_LIC-R.ATCC
gi|208258|gb|M18144.1|SYNECOCVF E.coli synthetic cloning vector, clone pLK80-1	gi|208258|gb|M18144.1|SYNECOCVF E.coli synthetic cloning vector, clone pLK80-1
gi|22651571|gb|AY093429.1| Allelic exchange vector pCM184, complete sequence
gi|8117181|dbj|AB043474.1| Shuttle vector pNIT6010 DNA, complete sequence
pNIMB.Generic
pJDTiCAT.ATCC
gi|8117212|dbj|AB043581.1| Shuttle vector pNIC6011 DNA, complete sequence
pFH903.Generic
pTXB1.New England Biolabs
gi|209484|gb|M75724.1|SYNTN3EIE Transposon Tn3 DNA with an epitope insertion element (EIE) insertion	gi|209484|gb|M75724.1|SYNTN3EIE Transposon Tn3 DNA with an epitope insertion element (EIE) insertion
pCYB4.New England Biolabs
pSTREPHIS1525.Mobitec
gi|57547342|gb|AY786538.1| Plasmid vector pKS1, complete sequence
gi|45862356|gb|AY562538.1| Binary Vector pORE_EX, complete sequence
pMAL-c2.New England Biolabs
gi|11321076|gb|AF292559.1|AF292559 Yfp marker plasmid pWM1011, complete sequence
pIBI24.IBI	gi|310777|gb|L08876.1|SYNPIBI24V pIBI24 cloning vector
gi|37929972|gb|AY236519.1| Cloning vector pKZ14, complete sequence
pMC1827.Generic
gi|47563665|dbj|AB161696.1| Expression vector pCop-H2 DNA, complete sequence
pT7-FLAG-MAT-1.Sigma
pAP1(PMA)-TA-Luc.<a class="links">N_A<_a>
gi|68235693|gb|DQ087234.1| Chloroplast transformation vector pN-IC110B, partial sequence
pSIREN-RetroQ ZsGreen.Clontech
pDNR-LacZ.Clontech
gi|27573265|gb|AF525446.1| Expression vector pNB-13, complete sequence
pKSM710.ATCC
gi|77745049|gb|DQ202262.1| Cloning vector psalA_Km_xylR, partial sequence
pGEM�-T.Promega
gi|121763167|gb|EF177812.1| Expression vector pUNIV, complete sequence
gi|12620391|gb|AF315645.1|AF315645 Transfection vector pVV, complete sequence
pPD1651.Generic	gi|208738|gb|M34300.1|SYNLACZE Cloning vector pPD16.51	gi|208738|gb|M34300.1|SYNLACZE Cloning vector pPD16.51
gi|84782132|gb|DQ322641.1| VEEV replicon vector YFV-C2opt-NS2mut, complete sequence
pDPL13.Generic
gi|106013229|gb|DQ645630.1| Activation-tagging vector pEnLox, complete sequence
gi|37496514|emb|AJ509853.1| Cloning vector pUvBBAC
gi|126149160|dbj|AB294457.1| Gateway binary vector pGWB441 DNA, complete sequence
gi|1403523|emb|X98363.1| Cloning vector pIJ2581 glkA gene for glucose kinase and tsr gene for thiostrepton resistance protein
gi|88683523|emb|CS259497.1| Sequence 11 from Patent WO2006006062
gi|1289499|gb|U50979.1|CVU50979 Cloning vector pFW11 spectinomycin-resistance protein (aad9) gene, complete cds
gi|1132425|gb|U39779.1|CVU39779 Cloning vector pTriplEx, complete sequence	gi|1132425|gb|U39779.1|CVU39779 Cloning vector pTriplEx, complete sequence	pTriplEx.Clontech
gi|29569701|gb|AY234326.1| Binary vector pLHBA, complete sequence
gi|436566|gb|L20318.1|SYNPETHISK pET-HisK expression vector (from E. coli) DNA sequence	gi|436566|gb|L20318.1|SYNPETHISK pET-HisK expression vector (from E. coli) DNA sequence	pETHISK.Generic
gi|29242897|gb|AY222819.1| Cloning vector pT19mob2, complete sequence
pBEn-SBPb.Stratagene
gi|119394410|gb|EF143813.2| Expression vector pCeMM-NTAP(GS)-Gw, complete sequence
pRC23.Generic
pCRT7_CT-LacZ.InVitrogen
gi|54306505|gb|AY727854.1| Cloning vector pMK33-CTAP, complete sequence
gi|22074797|gb|AY112734.1| Broad host range vector pMLS7, complete sequence
LORISTE6.ATCC
pCYB3.New England Biolabs
SRC=ATCC_YEplac181_5741_bp_dsDNA_Circular-_Saccharomyces_cerevisiae/E._coli_shuttle_vector,_YEplac181.
gi|595764|gb|U13865.1|XXU13865 pSL1180 cloning vector, complete sequence	gi|595764|gb|U13865.1|XXU13865 pSL1180 cloning vector, complete sequence	pSL1180.Amersham
gi|122893031|gb|EF186080.1| Shuttle vector pANFluc, complete sequence
gi|40804931|gb|AY497507.1| Cloning vector psiSTRIKE Puromycin, complete sequence
gi|126149225|dbj|AB294472.1| Gateway binary vector pGWB505 DNA, complete sequence
gi|47027943|gb|AY597269.1| FRT source vector pFRT2, complete sequence
pBRNEO.Generic
gi|69048318|gb|DQ058730.1| Broad host range vector pBTB-2, complete sequence
pBEn-SET1b.Stratagene
gi|55724880|emb|AJ851287.1| Cloning vector pRU1144 mRFP1 gene for mono Red fluorescent protein
pPIC6_lacZ.InVitrogen
pHSG299.Generic
gi|5758922|gb|AF169189.1|AF169189 Cloning vector pLS3, complete sequence
pMB123.Generic
gi|3548969|gb|AF081836.1|AF081836 Cloning vector pFAC-dbd, complete cds
pBAD-TOPO.InVitrogen
gi|29292336|emb|AJ519490.1| Synthetic plasmid pMOL98 ORF1, ORF2, repA gene, ORF4, ORF5, ORF6, ORF7, ORF8, ssb gene and ORF10 (partial)
gi|11321066|gb|AF292557.1|AF292557 Yfp marker plasmid pWM1008, complete sequence
gi|6822252|emb|AJ251839.1| Synechocystis promoter probe vector pIGA
pBEn-SET2b.Stratagene
gi|310780|gb|L08879.1|SYNPIBI31V pIBI31 cloning vector	pIBI31.IBI
gi|29164976|gb|AY219695.1| Shuttle vector pBHT18mob2, complete sequence
gi|40549338|gb|AY456754.1| Cloning vector pSM47, complete sequence
gi|2315859|gb|U66313.1|U66313 Expression vector pUHS*2Plac/ara-1 MCS1, complete sequence
gi|126149208|dbj|AB294468.1| Gateway binary vector pGWB501 DNA, complete sequence
gi|209345|gb|M16940.1|SYNSINCATB Sindbis virus engineered defective interfering particle RNA, 5' end, clone CT25
gi|62736939|gb|AY995144.1| Binary vector pBin19 35S YFP-attR, complete sequence
pSU36.Generic	gi|58276|emb|X53938.1| Plasmid vector pSU 36
pET-24(+).Novagen
gi|14794593|gb|AF327715.1| Cloning vector pCM66, complete sequence
pQBI-T7-BFP.Qbiogene
gi|134001566|gb|EF456759.1| Chimeric dengue virus type 1 vector p4(delta)30-D1L-CME, complete sequence
gi|18150422|gb|AF409199.1| Shuttle vector pCE320, partial sequence
pBRM.ATCC
pBR322TN9.Generic
bac_vec pUB110
gi|644834|gb|U19931.1|XXU19931 Cloning vector pGlacRSV, complete sequence
gi|15383987|gb|AF346624.1|AF346624 RAGE vector pRIG1, complete sequence
gi|464018|gb|U07650.1|CVU07650 Cloning vector pUC119, complete sequence	pUC119.Generic	gi|464018|gb|U07650.1|CVU07650 Cloning vector pUC119, complete sequence
pGEM�-luc.Promega	gi|8250168|emb|X65316.2| Cloning vector pGEM-luc	pGEMEX-luc.Promega	pGEM-luc.<a class="links">N_A<_a>	gi|8250168|emb|X65316.2| Cloning vector pGEM-luc
pUC1813.ATCC
gi|49659742|gb|AY576605.1| Brucella expression vector pNSGroE, complete sequence
gi|1769880|emb|Y09896.1| Suicide plasmid vector pST76-C DNA
pCX.InVitrogen
pCMV-3Tag-1A.Stratagene
gi|27762611|gb|AY174111.1| Neisserial shuttle/reporter vector pMIDG100, complete sequence
gi|3273767|gb|AF067196.1|AF067196 Cloning vector PCMV6-XL4, complete sequence	gi|3273767|gb|AF067196.1|AF067196 Cloning vector PCMV6-XL4, complete sequence
SRC=ATCC_p3-TRF2_4428_bp_dsDNA_Circular-_TRF2_cDNA_clone_in_an_engineered_pBluescript_II_SK+_vector
gi|1144474|gb|U33750.1|XXU33750 Cloning vector pUCP20T, complete sequence
T7Select415-1b.Novagen
pDEST17.InVitrogen
pT712.Generic
gi|1117808|gb|U30496.1|CVU30496 Cloning vector pAS2, complete sequence	gi|1117808|gb|U30496.1|CVU30496 Cloning vector pAS2, complete sequence
pLEX1BT.ATCC
gi|126149220|dbj|AB294471.1| Gateway binary vector pGWB504 DNA, complete sequence
gi|310803|gb|L08937.1|SYNPOM1V pOM1 cloning vector for cDNA synthesis	pOM1.ATCC
gi|11093878|gb|AF286457.1|AF286457 Promoter probe vector pPROBE-gfp[AAV], complete sequence
pACYC177.ATCC	pACTC177.New England Biolabs	gi|58254|emb|X06402.1| Cloning vector pACYC177
gi|63108399|dbj|AB009864.2| Expression vector pME18S-FL3-3 DNA, complete sequence	gi|63108399|dbj|AB009864.2| Expression vector pME18S-FL3-3 DNA, complete sequence
gi|55724882|emb|AJ851288.1| Cloning vector pRU1064 gfpUV gene for green fluorescent protein UV and gusA gene for beta-glucuronidase
pLDR23.<a class="links">N_A<_a>
gi|58121|emb|X05580.1| Plasmid pBRG 1214 tetracycline (tet) resistance gene fragment (leader region)
gi|1200496|gb|U47628.1|CVU47628 Cloning vector PinPoint<TM>vec.filt_ Xa-3, complete sequence	gi|1200496|gb|U47628.1|CVU47628 Cloning vector PinPoint<TM>gbdn_ Xa-3, complete sequence
pRNATin-H1.2_Neo.Genscript
pSPT18.Boehringer
gi|125743117|gb|EF153731.1| Expression vector pUC19-T7pol, complete sequence
gi|27650342|emb|X65326.2| Cloning vector pGL2-Promoter	pGL2-Promoter.Promega	gi|27650342|emb|X65326.2| Cloning vector pGL2-Promoter
gi|310806|gb|L08940.1|SYNPOM4V pOM4 cloning vector for cDNA synthesis	pOM4.ATCC
gi|3776527|gb|AF086850.1|AF086850 Cloning vector pKO Scrambler 911, complete sequence	gi|3776527|gb|AF086850.1|AF086850 Cloning vector pKO Scrambler 911, complete sequence
gi|62736902|gb|AY995137.1| Cloning vector pBS 35S YFP-attR, complete sequence
gi|27650339|emb|X65323.2| Cloning vector pGL2-Basic	pGL2-Basic.Promega	gi|27650339|emb|X65323.2| Cloning vector pGL2-Basic
M13MC18.Generic
gi|21780275|gb|AF521666.1| Cloning vector pLOI2065 complete sequence
gi|6467480|gb|AF172933.1|AF172933 Integration vector pLOI2223, complete sequence
gi|1184321|gb|U46017.1|CVU46017 Cloning vector pPCR-Script Amp SK(+), complete sequence	gi|1184321|gb|U46017.1|CVU46017 Cloning vector pPCR-Script Amp SK(+), complete sequence	pPCR-Script Amp SK(+).Stratagene
gi|209343|gb|M16939.1|SYNSINCATA Sindbis virus engineered defective interfering particle RNA, 5' end, clone CTS253
gi|6010467|gb|AF134196.1|AF134196 Integrative vector pWLG11, complete sequence
gi|58233|emb|X65329.1| Cloning vector pSP65	gi|310812|gb|L08944.1|SYNPSP65V pSP65 cloning vector from Promega Biotec	pSP65.Promega	gi|58233|emb|X65329.1| Cloning vector pSP65
gi|108947435|gb|DQ666274.1| Cloning vector pDNR-LIB, complete sequence	pDNR-LIB.Clontech	gi|108947435|gb|DQ666274.1| Cloning vector pDNR-LIB, complete sequence
pDP18.Ambion
gi|467728|emb|Z22671.1| B.subtilis cloning vector DNA
gi|516004|gb|U09128.1|XXU09128 pSacBII P1 cloning vector with sacB, kilA, repL and kanamycin resistance genes, complete sequence	gi|516004|gb|U09128.1|XXU09128 pSacBII P1 cloning vector with sacB, kilA, repL and kanamycin resistance genes, complete sequence
gi|58067|emb|X52325.1| pBluescript SK(+) vector DNA, phagemid excised from lambda ZAP
gi|208894|gb|M13163.1|SYNN9CGA Plasmid pKUN9, a cloning vector, complete genome	gi|208894|gb|M13163.1|SYNN9CGA Plasmid pKUN9, a cloning vector, complete genome
p453.Generic
pET-3a.Generic	pET-3a.Novagen
pQE-30 Xa.Qiagen
gi|138375564|gb|EF450830.1| Cloning vector GWluc-basic, complete sequence
gi|122703477|dbj|AB289797.1| Gateway binary vector pGWB43 DNA, complete sequence
gi|29164979|gb|AY219859.1| Cloning vector pK19MECA2, complete sequence
psiSTRIKE&#8482; Basic.<a class="links">N_A<_a>
gi|15721873|dbj|AB071392.1| Expression vector pAQ-EX1 DNA, complete sequence
gi|29650178|gb|AY237122.1| Cloning vector pNW33N, complete sequence
pNEB193.New England Biolabs
pET11c.New England Biolabs	pET-11c.Novagen
IR1.ATCC
gi|122703431|dbj|AB289788.1| Gateway binary vector pGWB25 DNA, complete sequence
pBAD_Myc-His A.Invitrogen
pHPHP1.Generic
gi|7108474|gb|AF125995.1|AF125995 Shuttle vector pUCP-Nde, complete sequence
gi|125971755|gb|EF205333.1| Expression vector pETHSUL, complete sequence
pTRC99A.Generic	gi|340740|gb|M22744.1|SYNTRC99A Cloning vector pTrc99A, complete sequence	gi|340740|gb|M22744.1|SYNTRC99A Cloning vector pTrc99A, complete sequence
gi|208137|gb|M88537.1|SYNCOLCTAP Expression cloning vector pNP6Col-CTAP colicin E1-connective tissue activating peptide gene, complete cds
pET-24b(+).Novagen
gi|493638|dbj|D14641.1|ECORPS12B Cloning vector pKF3 DNA, complete sequence	gi|493638|dbj|D14641.1|ECORPS12B Cloning vector pKF3 DNA, complete sequence
pET-21d(+).Novagen
gi|14794600|gb|AF327716.1| Cloning vector pCM80, complete sequence
gi|55724897|emb|AJ851293.1| Cloning vector pRU1212 gusA gene, gfpmut3.1 gene and ccdB gene
pFN2K (GST).Promega	gi|56406604|gb|AY753579.1| Flexi Vector pFN2K (GST), complete sequence
pGHOST6.Appligene
pAX4AM.USB
pAN524.Generic
gi|84782111|gb|DQ322633.1| YFV replicon vector capsid-def, complete sequence
pGAL184.Generic
pUC18CMR.ATCC
pDO193.ATCC
gi|2501799|gb|U87107.1|CVU87107 Cloning vector pAL-F insertion sequence IS1 galactokinase (galK), aminoglycoside 3'-phosphotransferase (kn), beta-galactosidase (lacZ), small ribosomal protein, and beta-lactamase (Ap) genes, complete cds	gi|2501799|gb|U87107.1|CVU87107 Cloning vector pAL-F insertion sequence IS1 galactokinase (galK), aminoglycoside 3'-phosphotransferase (kn), beta-galactosidase (lacZ), small ribosomal protein, and beta-lactamase (Ap) genes, complete cds
pUB_Bsd.InVitrogen
gi|104717069|gb|DQ493883.1| Mini-Tn7 delivery vector pUC18T-mini-Tn7T-Tp-eyfp, complete sequence
gi|91983327|gb|DQ431185.1| Integrative translation probe vector pTP1, complete sequence
gi|60650125|dbj|AB206288.1| Cloning vector pND50 DNA, complete sequence
pUC9TET.Generic
pSL190.Generic
pGEX-6P-3.Amersham	gi|1699068|gb|U78874.1|CVU78874 pGEX-6P-3 cloning vector, complete sequence	gi|1699068|gb|U78874.1|CVU78874 pGEX-6P-3 cloning vector, complete sequence
gi|90192313|gb|DQ412051.1| Expression vector pNSCh2His, complete sequence
gi|48995605|gb|AY613994.1| Cloning vector pSRalphapuro, complete sequence
pCR2.1.InVitrogen
gi|59895761|gb|AY899296.1| Expression vector pRT108, complete sequence
gi|207829|gb|M16694.1|SYN4001RB Plasmid pSI4001 triple ribosome binding site	gi|207829|gb|M16694.1|SYN4001RB Plasmid pSI4001 triple ribosome binding site
gi|69048016|gb|DQ058714.1| Broad host range vector pBMT-1, complete sequence
gi|19572269|emb|AJ431689.1| Cloning vector pHK11-bla
gi|20799699|gb|AF504908.1| Cloning vector pBBRT, complete sequence
M13MP7.Generic	gi|208803|gb|M77669.1|SYNM13MP7V M13mp7 phage cloning vector
gi|70984175|gb|DQ115382.1| Shuttle vector p2619-EO6, complete sequence
pTimer.Clontech
gi|29242887|gb|AY222814.1| Cloning vector pK18mob2, complete sequence
gi|110555471|gb|DQ666282.1| Cloning vector pRGK 366, complete sequence
gi|2944442|gb|AF050500.1| Cloning vector pFA-cFos, complete sequence
gi|207837|gb|L00595.1|SYN5PTU2 Cloning vector pTU2 5' flank of E. coli ompA gene	gi|207837|gb|L00595.1|SYN5PTU2 Cloning vector pTU2 5' flank of E. coli ompA gene
gi|125976348|gb|EF212303.1| Cloning vector pSAT6-DEST-EYFP-C1, complete sequence
pT7Blue.Novagen
gi|12958751|gb|AF326319.1|AF326319 Shuttle vector pBHad, complete sequence
gi|64174809|gb|DQ016036.1| Expression vector pSFBAD09, complete sequence
gi|124015075|gb|EF199843.1| Expression vector pNIC-CH, complete sequence
gi|3273769|gb|AF067197.1|AF067197 Cloning vector PCMV6-XL3, complete sequence	gi|3273769|gb|AF067197.1|AF067197 Cloning vector PCMV6-XL3, complete sequence
pET-23b(+).Novagen
pXC46.ATCC
gi|1333685|dbj|D29824.1|SYNPKF396 Cloning vector pKF396 DNA, complete sequence	gi|1333685|dbj|D29824.1|SYNPKF396 Cloning vector pKF396 DNA, complete sequence
gi|39726213|gb|AY464559.1| Integration vector pPyr-Kan, complete sequence
gi|55233208|gb|AY786076.1| Integrative depletion plasmid pID2, complete sequence
pTYB12.New England Biolabs
pHcRed1.Clontech
pET-24a(+).Novagen
gi|67975062|gb|DQ068699.1| Integrating expression vector pALE3, complete sequence
gi|84782126|gb|DQ322639.1| VEEV replicon vector YFV-C2opt, complete sequence
pBHA1.Generic
gi|13094139|dbj|AB038601.1| Cloning vector pLCPV101 DNA, complete sequence
gi|32351117|gb|AY308000.1| Insertional expression vector pCM172, complete sequence
gi|47563668|dbj|AB161697.1| Expression vector pCop-F1 DNA, complete sequence
pIndigoBAC-5.Epicentre
pNG16.Generic
pUC12.Generic	gi|310821|gb|L09129.1|SYNPUC12V pUC12 cloning vector
gi|887962|gb|U19282.1|XXU19282 Cloning vector pGFP-N2 green fluorescent protein, complete cds	gi|887962|gb|U19282.1|XXU19282 Cloning vector pGFP-N2 green fluorescent protein, and translated products
gi|51890420|dbj|AB127590.1| Expression vector pTip-QC1 DNA, complete sequence
gi|6979873|gb|AF219231.1|AF219231 Shuttle vector pHS17 ErmF (ermF) and ErmAM (ermAM) genes, complete cds
gi|6010476|gb|AF134199.1|AF134199 Expression shuttle vector pWLG30, complete sequence
pSK15.Generic
gi|117572171|gb|EF028665.1| Cloning vector pDV-NYFP, complete sequence
gi|37778555|gb|AY187049.1| Shuttle vector cp9, complete sequence
gi|37575416|gb|AY327142.1| Expression vector pAT194, complete sequence
gi|310735|gb|L08916.1|SYNCEM19RM pICEM19R minus phasmid cloning vector	pICEM19RM.ATCC
gi|209541|gb|M64647.1|SYNUSMVCT Expression vector pUXV DNA
gi|126143021|gb|EF420136.1| Reporter vector Ganesh-R1, complete sequence
pBBR122.Mobitec
gi|287942|emb|X54208.1| Cloning vector pRSET6c (pBluescript KS plus derivative)	pRSET6C.Generic
pXC32.ATCC
gi|40646599|gb|AY453632.1| Expression vector pEMCJH04, complete sequence
pK.ATCC
pBAD_ThioGS II.InVitrogen
gi|209035|gb|M33946.1|SYNPJDA Synthetic mini-plasmid from 7.2-kb and 5.1-kb penicillinase- producing plasmid of N.gonorrhoeae
gi|10441616|gb|AF190131.1|AF190131 Cloning vector pVO205 hygromycin-B-phosphotransferase (hph) gene, complete cds
gi|7715975|gb|AF203972.1| Shuttle vector pBA complete sequence
pET-3b.Novagen	pET-3b.Generic
pT-REx-DEST31.InVitrogen
gi|108947432|gb|DQ666273.1| Cloning vector pDNR-Dual, complete sequence	pDNR-Dual.Clontech	gi|108947432|gb|DQ666273.1| Cloning vector pDNR-Dual, complete sequence
gi|3746487|gb|AF053409.1|AF053409 Expression vector pMCG50-S, complete sequence
gi|11967712|emb|AJ291685.1| Expression vector pTRI-HIN, partial
gi|34485976|gb|AF268281.2| Phagemid cloning vector pComb3X, complete sequence
gi|69048029|gb|DQ058715.1| Broad host range vector pBMT-2, complete sequence
pXC34.ATCC
gi|208391|gb|M12787.1|SYNG664CG Cloning vector pHSG664, complete sequence	pHSG664.Generic	gi|208391|gb|M12787.1|SYNG664CG Cloning vector pHSG664, complete sequence
gi|559547|gb|U12811.1|XXU12811 Transformation vector pPRV100B, plastid targeting segment
gi|52353998|gb|AY733073.1| Cloning vector pSW29T, complete sequence
pTL5.Generic	gi|460969|gb|U07340.1|U07340 Cosmid vector pTL5, complete sequence	gi|460969|gb|U07340.1|U07340 Cosmid vector pTL5, complete sequence
gi|83033226|gb|DQ296496.1| Mini-Tn7 delivery vector pUC18-mini-Tn7T-Gm-lacZ30, complete sequence
gi|3776518|gb|AF086841.1|AF086841 Cloning vector pKO Scrambler 902, complete sequence	gi|3776518|gb|AF086841.1|AF086841 Cloning vector pKO Scrambler 902, complete sequence
gi|1276890|gb|U41082.1|CVU41082 Cloning vector pFW5, complete sequence
gi|60396875|gb|AY923866.1| Expression vector pT7RS, complete sequence
gi|2343025|gb|U75322.1|CVU75322 Cloning vector pJB3Cm6, complete sequence
pCRT7_VP22-1-TOPO.InVitrogen
gi|3953642|dbj|AB019604.1| Cloning vector pTH18ks1 DNA, complete sequence
pCDH1-MCS1-EF1-Puro.System Biosciences
pETDuet-1.Novagen
gi|4097013|gb|U43954.1|XXU43954 Expression vector pBMRz, complete cds
gi|4191249|emb|Y18556.1| Cloning vector pSLJ8313, T-DNA region
pMelBacc.InVitrogen	pMelBacb.InVitrogen	pMelBaca.InVitrogen
gi|310848|gb|L08953.1|SYNT7T3A18 pT7T3A18 cloning vector
gi|10281474|gb|U56995.1|U56995 Cloning vector pGreenscript A complete sequence
SuperCos1.Stratagene
pET-3c.Novagen	pET-3c.Generic
M13PLEX07.Generic
gi|5139816|dbj|AB019609.2| Cloning vector pTH18cr DNA, complete sequence
gi|84782117|gb|DQ322636.1| VEEV replicon vector YFV-C2, complete sequence
gi|3808123|emb|AJ011792.1| Promoter search vector pME4510, containing Escherichia coli aacC1, rep and lacZ alpha genes
gi|1906555|gb|U65078.1|CVU65078 Cloning shuttle vector pNF2214 with kanamycin resistance gene, complete sequence
gi|134105571|gb|EF456735.1| Expression vector pET28-MHL, complete sequence
gi|77168242|gb|DQ137255.2| Cloning vector pFC8K, complete sequence	pFC8K (HaloTag) CMV.Promega
pCYB1.New England Biolabs
gi|9022390|gb|AF271663.1|AF271663 Cloning vector pLDR9, complete sequence
pMS_GW.InVitrogen
gi|47933787|gb|AY608405.1| Cysteine-free hCFTR in pGEMHE, complete sequence
gi|1245112|gb|U46492.1|CVU46492 Cloning vector pFRT2neo.lacZ beta-galactosidase (lacZ) gene, partial cds
gi|5354163|gb|AF151088.1|AF151088 Cloning vector pCMV-BD complete sequence	pCMV-BD.Stratagene
gi|4003526|gb|AF098284.1|AF098284 Cloning vector pERV3, complete sequence
gi|122893039|gb|EF186084.1| Shuttle vector pUCAG.myocardin, complete sequence
gi|310839|gb|L09150.1|SYNPUR291V pUR291 cloning vector	pUR291.Generic
pFIV-H1_U6-copGFP.System Biosciences
gi|20301816|gb|AY090111.1| Cloning vector pSMART-LC, complete sequence
pET100_D-TOPO.InVitrogen
gi|209178|gb|M21340.1|SYNPT75A Cloning vector pT7-5 with T7 promoter sequence DNA	gi|209178|gb|M21340.1|SYNPT75A Cloning vector pT7-5 with T7 promoter sequence DNA
gi|295268|gb|L09602.1|SYNPSV2EX Cloning vector pSV2neo aminoglycoside phosphotransferase region mRNA including partial exons from Mesocricetus auratus mu class glutathione s-transferase gene	gi|295268|gb|L09602.1|SYNPSV2EX Cloning vector pSV2neo aminoglycoside phosphotransferase region mRNA including partial exons from Mesocricetus auratus mu class glutathione s-transferase gene
pTAC11.ATCC
gi|117571411|gb|EF050536.1| Transfer vector pAcMLF9, complete sequence
pJDT.ATCC
gi|16209181|gb|AY048741.1| CRIM helper plasmid pINT-ts, complete sequence
pBEn-SET1c.Stratagene
gi|22595306|gb|AF405696.1| Reporter vector pALH109, complete sequence
gi|31415492|gb|AY291460.1| Shuttle vector pNG168, complete sequence
gi|15553030|dbj|AB055650.1| Thermosensitive suicide vector pSET4s DNA, complete sequence
gi|55724864|emb|AJ851279.1| Cloning vector pRU1098 gfpmut3.1 LAA gene for green fluorescent protein mut3.1 (unstable derivative LAA)
gi|30027630|gb|AY218787.1| Cloning vector pAJ1, complete sequence
gi|73476610|gb|DQ059989.1| Cloning vector pSCR001, complete sequence
gi|3882019|emb|Y18290.1| Expression vector pSTE2-215(Yol) for streptavidin-single chain antibody fusion protein production in E. coli
gi|125976368|gb|EF212307.1| Cloning vector pSAT6A-DEST-ECFP-N1, complete sequence
gi|30267504|gb|AY230218.1| Expression vector pDAS112 regulated promoter system for Gram-positive species
gi|984904|gb|U35130.1|XXU35130 Plasmid pBSL142 cloning vector, complete sequence	gi|984904|gb|U35130.1|XXU35130 Plasmid pBSL142 cloning vector, complete sequence
T7Select1-2c.Novagen
pEXP1-GW_lacZ.InVitrogen
gi|1017801|gb|U37573.1|XXU37573 Phagemid vector pBK-CMV, complete sequence	pBK-CMV.Stratagene	gi|1017801|gb|U37573.1|XXU37573 Phagemid vector pBK-CMV, complete sequence
gi|3776521|gb|AF086844.1|AF086844 Cloning vector pKO Scrambler 905, complete sequence	gi|3776521|gb|AF086844.1|AF086844 Cloning vector pKO Scrambler 905, complete sequence
pRX3.ATCC	pRX2.ATCC
gi|1185584|gb|U46200.1|CVU46200 Cloning vector pDG1663 for ectopic integration into the Bacillus subtilis chromosome, complete sequence
gi|208745|gb|M34307.1|SYNLACZL Cloning vector pPD16.01	gi|208745|gb|M34307.1|SYNLACZL Cloning vector pPD16.01	pPD1601.Generic
gi|90192319|gb|DQ412053.1| Expression vector pNSAmp, complete sequence
gi|220929|dbj|D13792.1|SYN163PLK Unidentified cloning vector pHY163PLK, shuttle vector for E.coli and B.subtilis, complete sequence	gi|220929|dbj|D13792.1|SYN163PLK Unidentified cloning vector pHY163PLK, shuttle vector for E.coli and B.subtilis, complete sequence	pHY163PLK.Generic
gi|110082649|dbj|AB262456.1| Transposon vector T2AR200R200G DNA, complete sequence
gi|1277126|gb|U50975.1|CVU50975 Cloning vector pFW_phoA1 phoA gene, partial cds, and spectinomycin-resistance protein (aad9) gene, complete cds
pPolh-MAT-1.Sigma
gi|126145166|dbj|AB294502.1| Gateway binary vector pGWB543 DNA, complete sequence
gi|84782113|gb|DQ322634.1| YFV replicon vector FMDV-2A-def, complete sequence
pMMB7.Generic
pFH812.Generic	pFH807.Generic
gi|4704641|gb|AF110459.1|AF110459 Cloning vector pBBR1-GFP, complete sequence
pBR322TN5.Generic
pLenti6_V5-DEST.InVitrogen
gi|29242913|gb|AY222824.1| Shuttle vector pEC-S19mob2, complete sequence
pQE-30 UA.Qiagen
pHIS1522.Mobitec
gi|29242917|gb|AY222825.1| Shuttle vector pEC-T19mob2, complete sequence
gi|47132191|gb|AY599230.1| Cloning vector pUC18T-mini-Tn7T, complete sequence
gi|33325404|gb|AF517126.1| Cloning vector pSPC-lac, complete sequence
pJRD182.Generic
gi|83033222|gb|DQ296495.1| Mini-Tn7 delivery vector pUC18-mini-Tn7T-Gm-lacZ20, complete sequence
gi|126165442|gb|EF372394.1| Expression vector pOPING, complete sequence
pIVEX2.4d.Roche
gi|28848806|gb|AY204475.1| Cloning vector pRK404, complete sequence
pBACgus-2cp.Novagen
pQE-31.Qiagen
pPCR-Script Cam SK(+).Stratagene	gi|1184322|gb|U46018.1|CVU46018 Cloning vector pCRSCRIPT Cam, complete sequence	gi|1184322|gb|U46018.1|CVU46018 Cloning vector pCRSCRIPT Cam, complete sequence
pCRT7_NT-E3.InVitrogen
gi|115342874|gb|DQ904455.1| Firefly luciferase reporter vector pGL4.23[luc2/minP], complete sequence
gi|2623821|gb|AF031088.1|AF031088 Shuttle vector pMAL-pIII, complete sequence
gi|58253|emb|X02513.1| Cloning vector M13mp18	gi|58253|emb|X02513.1| Cloning vector M13mp18
gi|3929283|gb|AF093686.1|AF093686 MMTV-luciferase reporter vector pHH Luc, complete sequence
gi|122703361|dbj|AB289774.1| Gateway binary vector pGWB11 DNA, complete sequence
pShuttle CMV.Qbiogene
pPZP221.Generic	gi|506686|gb|U10491.1|CVU10491 Binary cloning vector pPZP221 for plant transformation, complete sequence
gi|117572168|gb|EF028664.1| Cloning vector EXP5(+), complete sequence
pSC101.ATCC
pCDF-1.Novagen
pT7-FLAG-MAT-1+BAP.Sigma
gi|209039|gb|M12261.1|SYNPKO2 Synthetic cloning vector pKO-2 with promoter insertion sites
pZP19.Generic
gi|208779|gb|M28735.1|SYNLJK4A Cloning vector lambda-JK4 DNA fragment	gi|208779|gb|M28735.1|SYNLJK4A Cloning vector lambda-JK4 DNA fragment
pBEn-SBP-SET1c.Stratagene
pET-17xb.Novagen
pBEc-SBP-SET3.Stratagene
pCold I.Takara	gi|87080786|dbj|AB248600.1| Expression vector pColdI(SP-4) DNA, complete sequence
pEMBL18P.Generic
gi|4206193|gb|AF054625.1|AF054625 Reporter vector pSRF-Luc, complete sequence
pSIH1-H1-Puro shRNA.System Biosciences
gi|66775650|gb|DQ023272.1| NiaD::cre expression module recombinase (cre) gene, complete cds
pSIREN-DNR.Clontech
gi|59894879|gb|AY906831.1| Gene deletion vector pUCGM-lox, complete sequence
gi|1480644|gb|U59231.1|CVU59231 Cloning vector cLHYGpk, complete sequence	gi|1480644|gb|U59231.1|CVU59231 Cloning vector cLHYGpk, complete sequence
gi|117957126|gb|EF106978.1| BAC cloning vector P[acman]-ApR-F-2-5, complete sequence
pET-15b.Novagen
gi|90074886|dbj|AB235903.1| Expression vector pUC18VcluxOR DNA, complete sequence
pHG153.Generic
gi|469217|dbj|D14640.1|ECORPL12A Cloning vector pKF2 DNA, complete sequence	gi|469217|dbj|D14640.1|ECORPL12A Cloning vector pKF2 DNA, complete sequence
gi|21617574|gb|AF519766.1| Cloning vector pMAK705, complete sequence
pFC7A (HQ).Promega	gi|73697473|gb|DQ133906.1| PFC7A (HQ) Flexi Vector, complete sequence
gi|12958274|gb|AF311601.1|AF311601 Reporter vector pJDL, complete sequence
pET-16b.Novagen
gi|55724888|emb|AJ851290.1| Cloning vector pRU1076 gusA gene for beta-glucuronidase and dsRedT4 gene for Ds Red fluorescent protein T4
gi|34398328|gb|AY364166.1| Transposon delivery vector pUT-miniTn5-gfp-tet, complete sequence
gi|45386989|gb|AY428809.1| Cloning vector pSUP202, complete sequence
pGEM-7Zf(-).Promega	gi|6687355|emb|X65311.2| Cloning vector pGEM-7Zf(-)	gi|6687355|emb|X65311.2| Cloning vector pGEM-7Zf(-)
gi|5139818|dbj|AB019611.2| Cloning vector pTH18cs5 DNA, complete sequence
pSG111.ATCC
pL5281.Generic
gi|126145124|dbj|AB294492.1| Gateway binary vector pGWB525 DNA, complete sequence
gi|11559659|gb|AF294977.1| Cloning vector pC1300intB, complete sequence
gi|66815022|gb|DQ059139.1| Cloning vector pMBL, complete sequence
gi|42733368|dbj|AB094128.1| Expression vector pTip-CH1.2 DNA, complete sequence
gi|27573262|gb|AF525445.1| Expression vector pETAT-12, complete sequence
gi|2950213|emb|Y10543.1| Cloning vector pKIL194	gi|2950213|emb|Y10543.1| Cloning vector pKIL194
gi|83314120|gb|DQ309424.1| Expression vector JN100, complete sequence
gi|16209075|gb|AY048716.1| CRIM plasmid pAH63, complete sequence
gi|57790545|gb|AY712951.1| Trimethoprim resistance FRT vector pFTP1, complete sequence
gi|55724876|emb|AJ851285.1| Cloning vector pRU1105 dsRedT3 gene for Ds Red fluorescent protein T3
gi|87159692|dbj|AB248918.1| Cloning vector pPL450 DNA, complete sequence
pAmCyan.Clontech
gi|1769873|emb|Y09893.1| Suicide plasmid vector pSG76-C DNA
pAST18B.Generic	gi|58055|emb|X53122.1| Cloning vector pAST 18b for C. elegans
gi|111054490|gb|DQ836146.1| Transgenesis vector I-SceI-pBSII-SK+, complete sequence
gi|78098958|gb|DQ208937.1| Shuttle vector pTEX5501ts, complete sequence
pLuc-MCS.Stratagene
gi|29825787|gb|AY263154.1| Cloning vector pAM2600, complete sequence
gi|3135607|gb|AF062083.1|AF062083 Cloning vector p34S-Tp, complete sequence
pBRCRMCTAP.Generic	gi|209573|gb|M88536.1|SYNXVCTAP Expression cloning vector pBRCRMCTAP connective tissue activating peptide III(Leu21) gene, complete cds
gi|1333676|dbj|D63843.1|SYNAPG3D Cloning vector pKF299 DNA, complete sequence
gi|3790071|gb|AF087563.1|AF087563 Cloning vector pKO Scrambler 916, complete sequence	gi|3790071|gb|AF087563.1|AF087563 Cloning vector pKO Scrambler 916, complete sequence
gi|24934969|gb|AY050713.1| Synthetic construct his-tagged bacteriophage N4 mini-VRNAP gene, complete cds
pMM1522.Mobitec
gi|310832|gb|L09128.1|SYNPUC9V pUC9 cloning vector
pUC57.Genscript	gi|2440162|emb|Y14837.1| Cloning vector pUC57, complete sequence	gi|2440162|emb|Y14837.1| Cloning vector pUC57, complete sequence	pUC57.Fermentas
gi|263065|gb|S52444.1|S52444 {cloning vector} [pTF1, host=E.coli, Plasmid Recombinant Complete, 3043 nt]	pTF1.ATCC
gi|54043012|gb|AY737006.1| Cloning vector pUC18-mini-Tn7T-Tp-Gateway, complete sequence
pKKM13\(+).ATCC
pPic3.InVitrogen
gi|3983120|gb|AF097412.1|AF097412 Expression vector pMBP-parallel1, complete sequence
gi|1185578|gb|U46199.1|CVU46199 Cloning vector pDG1730 for ectopic integration into the Bacillus subtilis chromosome, complete sequence
gi|69048213|gb|DQ058726.1| Broad host range vector pBMTB-3, complete sequence
pSPT19.Boehringer
gi|109900614|gb|DQ487155.1| Flexi vector pF5A CMV-neo, complete sequence
pHA10.ATCC
gi|3953654|dbj|AB019607.1| Cloning vector pTH19ks1 DNA, complete sequence
gi|1333687|dbj|D29826.1|SYNPKF398 Cloning vector pKF398 DNA, complete sequence	gi|1333687|dbj|D29826.1|SYNPKF398 Cloning vector pKF398 DNA, complete sequence
pH2515.Generic
gi|45861238|gb|AY569780.1| Cloning vector pTCCR-Auto, complete sequence
gi|208164|gb|M19089.1|SYNCVJRD7 Cloning vector pJRD17 DNA	gi|208164|gb|M19089.1|SYNCVJRD7 Cloning vector pJRD17 DNA
gi|208842|gb|M28245.1|SYNMMLPLN1 Moloney murine leukemia virus retroviral vector pLN, complete genome. and translated products	LN.Generic
pALTERControl.Promega
gi|460933|gb|U07164.1|U07164 Cloning vector pUCP18, Escherichia-Pseudomonas shuttle vector with beta-lactamase (bla) and LacZ alpha peptide (lacZ alpha) genes, complete sequence	gi|460933|gb|U07164.1|U07164 Cloning vector pUCP18, Escherichia-Pseudomonas shuttle vector with beta-lactamase (bla) and LacZ alpha peptide (lacZ alpha) genes, complete sequence	pUCP18.Generic
pET-23c(+).Novagen
pKC7.ATCC
gi|209208|gb|L09134.1|SYNPUC12CV pUC12c cloning vector (beta-galactosidase mRNA on complementary strand)	pUC12C.Generic
gi|110555475|gb|DQ666283.1| Cloning vector pRGK 367, complete sequence
FD.Generic
gi|84795128|gb|DQ349230.1| Expression vector pe2TetOn/FKNF(PacI), complete sequence
gi|3002495|gb|U85201.1|EVU85201 Expression vector pGH/F2.2-163, complete sequence
gi|1147761|gb|U42372.1|XXU42372 Cloning vector pOPRSVICat target vector from Lacswitch	gi|1147761|gb|U42372.1|XXU42372 Cloning vector pOPRSVICat target vector from Lacswitch
gi|207990|gb|M37852.1|SYNB2061 Cloning vector pMMB206 beta lactamase (bla, truncated), 3' end	gi|207990|gb|M37852.1|SYNB2061 Cloning vector pMMB206 beta lactamase (bla, truncated), 3' end
gi|7637909|gb|AF222336.1|AF222336 Cloning vector pTacSfi, complete sequence	gi|7637909|gb|AF222336.1|AF222336 Cloning vector pTacSfi, complete sequence
gi|207771|gb|M10197.1|SYN313FR Plasmid pBR313 DNA fragment	gi|207771|gb|M10197.1|SYN313FR Plasmid pBR313 DNA fragment
gi|112789890|gb|DQ851853.1| Cloning vector pControl-1, complete sequence
gi|94537149|gb|DQ485721.1| Expression vector pIGDMCT7RS, complete sequence
pIVEX2.8d.Roche
gi|5701825|emb|X65308.2| Cloning vector pGEM-5Zf(+)	gi|5701825|emb|X65308.2| Cloning vector pGEM-5Zf(+)	pGEM-5Zf(+).Promega
gi|118200847|gb|EF090403.1| Cloning/transgenesis vector pBS-C5_delta_SphI, complete sequence
gi|14517312|gb|AY032976.1| Cloning vector pJAP8, complete sequence
gi|488335|gb|M77278.1|SYNGIP2563 Cloning vector pGIP2563 with an inserted Enterococcus faecalis alpha-amylase fusion protein gene
gi|67975064|gb|DQ068700.1| Integrating expression vector pALE4, complete sequence
gi|126145084|dbj|AB294482.1| Gateway binary vector pGWB515 DNA, complete sequence
pENTR_D-TOPO.InVitrogen
pBR322SMA.Generic
pET-43.1a(+).Novagen
gi|208358|gb|M18286.1|SYNEXPVECA Synthetic cloning vector pRMe2ss DNA	gi|208358|gb|M18286.1|SYNEXPVECA Synthetic cloning vector pRMe2ss DNA
gi|126149230|dbj|AB294473.1| Gateway binary vector pGWB506 DNA, complete sequence
gi|3135565|gb|AF061925.1|AF061925 Plasposon pTnMod-OTc', complete sequence
pT72.USB
gi|8489178|gb|AF217317.1| Filamentous phage cloning vector fd-tet, complete sequence
gi|3694966|gb|AF092174.1|AF092174 Cloning vector pNTKV1903, complete sequence	gi|3694966|gb|AF092174.1|AF092174 Cloning vector pNTKV1903, complete sequence
pA10CAT.Generic
pDEST24.Invitrogen
pET-42a(+).Novagen
gi|58652039|dbj|AB201314.1| Cloning vector pSB4U DNA, complete sequence
gi|45862381|gb|AY562544.1| Binary Vector pORE_R1, complete sequence
gi|60547279|gb|AY928469.1| Cloning vector pEX18ApGW, complete sequence
gi|310736|gb|L08917.1|SYNCEM19RP pICEM19R plus phasmid cloning vector	pICEM19RP.ATCC
gi|14211230|gb|AF372620.1| GlnQ allelic exchange vector pAG101, complete sequence
gi|118640549|gb|EF090415.1| Control vector GCC1-LUC-NOS, complete sequence
gi|31873065|gb|AY303239.1| Cloning vector pMSP3535, complete sequence
gi|5733487|gb|AF143508.1|AF143508 Cloning vector pUNI30, complete sequence
pSKS105.Generic
pET-43.1Ek_LIC.Novagen
pTRXNP.USB
pET-50b(+).Novagen
gi|22671667|gb|AF529182.1| Episomal transfection vector pHygD complete sequence
gi|124697558|gb|EF207440.1| Cloning T vector pZKT19, complete sequence
pBEc-SET3-Q.Stratagene
pSP44.Generic
gi|209292|gb|M77239.1|SYNRRV Cloning vector pLXSH from Moloney murine leukemia virus, complete vector sequence	LXSH.Generic	gi|209292|gb|M77239.1|SYNRRV Cloning vector pLXSH from Moloney murine leukemia virus, complete vector sequence
gi|11093858|gb|AF286453.1|AF286453 Promoter probe vector pPROBE-NT, complete sequence
pGAPZalphaC.InVitrogen
gi|4732041|gb|AF118922.1|AF118922 Xylene oxygenase expression vector pSPZ3 complete sequence
gi|81175355|gb|DQ236098.1| Himar1-delivery and mutagenesis vector pFNLTP16 H3, complete sequence
gi|1685274|gb|U77883.1|AVU77883 Assembly vector pNOMAD1, complete genomic sequence
gi|42733340|dbj|AB094070.1| Expression vector pTip-LCH1 DNA, complete sequence
gi|126149176|dbj|AB294461.1| Gateway binary vector pGWB445 DNA, complete sequence
gi|209112|gb|M18125.1|SYNPOLY1A Plasmid pPolyI (a cloning vector) DNA	gi|209112|gb|M18125.1|SYNPOLY1A Plasmid pPolyI (a cloning vector) DNA
pGEX3T.Generic
pFliTrx.InVitrogen
pBC KS-.Stratagene
gi|124361321|gb|EF205034.1| Cloning vector pLvCmvLacZ.Gfp, complete sequence
gi|695392|gb|L39947.1|SYNM13TSP3 Cloning vector M13tsp3 DNA sequence
pRSS56.Generic
gi|83286861|gb|DQ289040.1| Gene replacement vector pLAW344, complete sequence
gi|208165|gb|M19091.1|SYNCVJRD8 Cloning vector pJRD178 DNA	gi|208165|gb|M19091.1|SYNCVJRD8 Cloning vector pJRD178 DNA
gi|116119370|gb|DQ986515.1| Cloning vector pECSBAC4, complete sequence
pGE-1.<a class="links">N_A<_a>
pKM1.ATCC	gi|310788|gb|L08921.1|SYNPKM1V pKM1 promotor probe cloning vector
gi|3135550|gb|AF061920.1|AF061920 Plasposon pTnMod-OGm, complete sequence
pMAL-p2e.New England Biolabs
gi|30039623|gb|AY262822.1| Expression vector pMH, complete sequence
pIE1-3.Novagen
gi|3777576|gb|AF083408.1|AF083408 Cloning vector p34S-Km3, complete sequence
pIJ2921.Generic
pKTH604.ATCC	gi|310793|gb|L08926.1|SYNPKTH604 pKTH604 cloning vector
gi|46310185|gb|AY574915.1| Cloning vector pHyVec2, complete sequence
pERV3.Stratagene
gi|3169654|gb|AF067142.1|AF067142 Cloning vector pSFI polylinker, complete polylinker sequence	gi|3169654|gb|AF067142.1|AF067142 Cloning vector pSFI polylinker, complete polylinker sequence
gi|208743|gb|M34305.1|SYNLACZJ Cloning vector pPD26.77	pPD2677.Generic	gi|208743|gb|M34305.1|SYNLACZJ Cloning vector pPD26.77
gi|1377906|gb|U55760.1|BTU55760 Baculovirus transfer vector pBacPAK-His3, complete sequence, beta-lactamase (bla) gene, complete cds	gi|1377906|gb|U55760.1|BTU55760 Baculovirus transfer vector pBacPAK-His3, complete sequence, beta-lactamase (bla) gene, and translated products
gi|69957214|gb|DQ095874.1| Cloning vector pJF361 levansucrase (sacb) and apramycin resistance (aac(3)iv) genes, complete cds
pAR1032.Generic
gi|1245114|gb|U46493.1|CVU46493 Cloning vector pFlp recombinase gene, and translated products	gi|1245114|gb|U46493.1|CVU46493 Cloning vector pFlp recombinase gene, complete cds
gi|77994162|gb|DQ227505.1| Mini-Tn7 delivery vector pUC18R6K-mini-Tn7T-Gm-PlacPflaAgfpmut2, complete sequence
pPDM-1.Epicentre
gi|13937415|gb|U47103.2|CVU47103 Cloning vector pALTER<R>gbdn_-Ex2, complete sequence	gi|13937415|gb|U47103.2|CVU47103 Cloning vector pALTER<R>vec.filt_-Ex2, complete sequence
pKK1618.Generic
gi|62736907|gb|AY995138.1| Cloning vector pBS 35S hRluc-attR, complete sequence
gi|4731621|gb|AF134572.1|AF134572 Cloning vector p34S-Sm2, complete sequence
gi|86438853|emb|AM168493.1| Expression vector for Pseudoalteromonas haloplanktis amyA gene (site-directed mutant for alpha-amylase preprocursor), clone amyAMutDAB-N88-H378
gi|83778983|gb|DQ316260.1| Cloning vector pTH1522, complete sequence
pXC17.ATCC
gi|56387328|gb|AY827555.1| Shuttle vector pNAK1, complete sequence
pET-43.1c(+).Novagen
gi|208260|gb|M18146.1|SYNECOCVH E.coli synthetic cloning vector, clone pLK94	gi|208260|gb|M18146.1|SYNECOCVH E.coli synthetic cloning vector, clone pLK94
pDsRed-Monomer.Clontech
gi|126145188|dbj|AB294507.1| Gateway binary vector pGWB552 DNA, complete sequence
gi|58278|emb|X06404.1| Cloning vector pUC4K linker and kanamycin region
pGL2-Control.Promega
gi|15148788|gb|AF396261.1|AF396261 Cloning vector pFB-Neo-LacZ, complete sequence
gi|2576376|gb|U81999.1|EVU81999 Expression vector pJB864, complete sequence
gi|124483813|emb|AM490256.1| Cloning vector pSKY4-Km382 megaplasmid, laboratory host Sphingomonas sp. Km382 mutant (derived from HV3 strain)
gi|5139817|dbj|AB019610.2| Cloning vector pTH18cs1 DNA, complete sequence
gi|77632622|gb|DQ191755.1| Shuttle vector pWB100, complete sequence
gi|37654465|gb|AY217101.1| Expression vector pSlip7, complete sequence
gi|13160949|gb|AF320510.1| Promoter probe vector pJB785TTKm1, complete sequence
gi|341326|gb|M25299.1|SYNGAG Plasmid pGR102 (RSV-LTR and MMTV chimera)
gi|60326819|gb|AY768816.1| Cloning vector pCMH500, complete sequence
gi|5758116|gb|AF149258.1|AF149258 Cloning vector pUNI50, complete sequence
gi|83033218|gb|DQ296494.1| Mini-Tn7 delivery vector pUC18-mini-Tn7T-Gm-lacZ10, complete sequence
gi|91064840|dbj|AB255037.1| Cloning vector pT7XbG2 DNA, complete sequence
pAX4AP.USB
pUI108.ATCC
pCorrectClone.Mobitec
gi|460656|gb|L26978.1|HLFINSVECB Shuttle vector pMLH3, complete sequence
SRC=ATCC_pCYPAC2_18754_bp_dsDNA_Circular-_Cloning_vector_pCYPAC2,_complete_sequence.
gi|984929|gb|U35235.1|XXU35235 Plasmid pBSL167 cloning vector, complete sequence	gi|984929|gb|U35235.1|XXU35235 Plasmid pBSL167 cloning vector, complete sequence
pDO2.ATCC
gi|122703313|dbj|AB289765.1| Gateway binary vector pGWB2 DNA, complete sequence
gi|124361330|gb|EF208955.1| Cloning vector pU.CAG.MyocS, complete sequence
gi|310785|gb|L08880.1|SYNPIC7V pIC7 cloning vector	pIC7.ATCC
gi|62632860|gb|AY987393.1| Expression vector pcDNA3.1/NT-GFP-TOPO S100A13 mRNA, partial cds
gi|984920|gb|U35135.1|XXU35135 Plasmid pBSL193 cloning vector, complete sequence	gi|984920|gb|U35135.1|XXU35135 Plasmid pBSL193 cloning vector, complete sequence
pMEX8.Mobitec
M13PLEX05.Generic
gi|3264791|gb|AF070943.1| Expression vector pFL506 for Spinacia oleracea chloroplast ribulose-phosphate 3-epimerase mature form
gi|126149130|dbj|AB294450.1| Gateway binary vector pGWB426 DNA, complete sequence
gi|45862352|gb|AY562537.1| Binary Vector pORE_E4, complete sequence
pK194.ATCC
pXT5.Generic
pGAPZalphab.InVitrogen
pBRS242.Generic
pUC92.Generic	gi|310829|gb|L09141.1|SYNPUC92V pUC9-2 expression vector (one member of a group of six)
gi|287937|emb|X54203.1| Cloning vector pRSET5b (pBluescript KS plus derivative)	pRSET5B.Generic
gi|833825|gb|U25061.1|XXU25061 Cloning vector pBBR1MCS-5 REP, LacZ alpha peptide (lacZ alpha), and gentamicin-3-acetyltransferase genes, complete cds	gi|833825|gb|U25061.1|XXU25061 Cloning vector pBBR1MCS-5 REP, LacZ alpha peptide (lacZ alpha), and gentamicin-3-acetyltransferase genes, complete cds
gi|28395447|gb|AY190524.1| Cloning vector pFabZip1, complete sequence
gi|29164955|gb|AY219688.1| Expression vector pXS99A, complete sequence
gi|41411193|emb|AJ619721.1| Expression vector pVT4 synthetic gene for pentavalent protein 4 precursor
gi|208897|gb|M19265.1|SYNN9CGB Plasmid pKUN9, a cloning vector, complete genome	gi|208897|gb|M19265.1|SYNN9CGB Plasmid pKUN9, a cloning vector, complete genome
gi|69048176|gb|DQ058725.1| Broad host range vector pBMTB-2, complete sequence
gi|3043924|gb|AF038666.1|AF038666 Cloning vector pFUN, complete sequence
gi|16209079|gb|AY048717.1| CRIM plasmid pAH68, complete sequence
pEMBL9P.ATCC
gi|208818|gb|M88477.1|SYNMCS2 Cloning vector MCS2 DNA fragment
gi|215213|gb|M10654.1|SYNM13MP7A Cloning vector M13mp7 DNA downstream of the 3'-OH of the 17S primer
gi|208267|gb|M18153.1|SYNECOCVO E.coli synthetic cloning vector, clone pLK70-191p	gi|208267|gb|M18153.1|SYNECOCVO E.coli synthetic cloning vector, clone pLK70-191p
gi|29415429|gb|AY150269.1| CRIM plasmid pKD15, complete sequence
gi|41411189|emb|AJ619719.1| Expression vector pVT2 synthetic gene for pentavalent protein 2 precursor
gi|8117205|dbj|AB043580.1| Shuttle vector pNIC6010 DNA, complete sequence
pPICZ-E_Uni-lacZ.InVitrogen
pOSEX5A.ATCC
pBEn-Q.Stratagene
gi|51090253|dbj|AB186390.1| Expression vector pColdIII DNA, complete sequence
gi|69048295|gb|DQ058728.1| Broad host range vector pBMTB-5, complete sequence
gi|33338576|gb|AF223247.1| Cloning vector pTrc-pilL, partial sequence
gi|84689048|gb|DQ317694.1| Plasposon pSCrhaBoutgfp, complete sequence
gi|4588089|gb|AF097413.1|AF097413 Expression vector pHIS-parallel1, complete sequence
gi|310825|gb|L09142.1|SYNPUC830V pUC830 cloning vector	pUC830.ATCC
pBEc-SBP.Stratagene
pSPTBM21.Boehringer
pIB8.Generic	gi|405834|gb|U00003.1|PIB8 pIB8 cosmid vector; complete sequence	gi|405834|gb|U00003.1|PIB8 pIB8 cosmid vector; complete sequence
pTriEx-3Neo.Novagen
pFD51.Generic
pJRD171.Generic
ptyb11.New England Biolabs
gi|3953646|dbj|AB019605.1| Cloning vector pTH18ks5 DNA, complete sequence
pENTR3C.InVitrogen
gi|16209154|gb|AY048734.1| CRIM plasmid pAH152, complete sequence
gi|5921147|dbj|AB032347.1| Cloning vector pNI10 repA gene for hypothetical rep-protein, complete cds
gi|58430930|dbj|AB027256.2| Cloning vector pSB11 genes for streptomycin/spectinomycin nucleotydyltransferase, streptothricin acetyltransferase 3', complete cds
pRSET_CAT.InVitrogen
gi|39726219|gb|AY464561.1| Integration vector pGlt-Kan, complete sequence
gi|55274253|gb|AY785149.1| Cloning vector pFL122, complete sequence
pUT18.Generic	gi|220968|dbj|D13250.1|SYNPUT18 Cloning vector pUT18 DNA, complete sequence	gi|220968|dbj|D13250.1|SYNPUT18 Cloning vector pUT18 DNA, complete sequence
gi|59895755|gb|AY899293.1| Expression vector pRT105, complete sequence
gi|984889|gb|U35125.1|XXU35125 Plasmid pBSL119 cloning vector, complete sequence	gi|984889|gb|U35125.1|XXU35125 Plasmid pBSL119 cloning vector, complete sequence
pET-11a.Generic
gi|122703336|dbj|AB289769.1| Gateway binary vector pGWB6 DNA, complete sequence
pHC314.Generic
pShuttle (Ad).Qbiogene
pBAD_His A.Invitrogen
gi|22774031|gb|AF533984.1| Cloning vector pIA423, complete sequence
gi|209000|gb|K01449.1|SYNPFR10V Plasmid cloning vector pFR10, lacZ fragment (pCV1/pSKS106)	gi|209000|gb|K01449.1|SYNPFR10V Plasmid cloning vector pFR10, lacZ fragment (pCV1/pSKS106)
gi|47420069|gb|AY603762.1| Cloning vector pLucFXR, complete sequence
gi|11991616|gb|AF305698.1|AF305698 Cloning vector p824, complete sequence
gi|45645334|gb|AY560326.1| Cloning vector pC1300intB-35SnosBK, complete sequence
pIVEX1.3 WG.Roche
gi|104717197|gb|DQ493886.1| Mini-Tn7 delivery vector pUC18T-mini-Tn7T-Zeo-ecfp, complete sequence
pPICZalpha-E.InVitrogen
gi|2343041|gb|U75325.1|CVU75325 Cloning vector pJB321, complete sequence
gi|125747096|gb|EF408805.1| Lentiviral vector pNL-GFP-RRE(SA), complete sequence
pGL3-Control.Promega	gi|13195704|gb|U47296.2|CVU47296 Cloning vector pGL3-Control, complete sequence
gi|115531870|gb|DQ898555.1| Shuttle vector pASD2, complete sequence
gi|126149212|dbj|AB294469.1| Gateway binary vector pGWB502 DNA, complete sequence
gi|122703504|dbj|AB289802.1| Gateway binary vector pGWB228 DNA, complete sequence
gi|5758247|gb|AF156991.1|AF156991 Cloning vector pUNI65, complete sequence
pKSS.ATCC
gi|126149078|dbj|AB294437.1| Gateway binary vector pGWB413 DNA, complete sequence
gi|124579722|gb|EF216326.1| Expression vector pWB107, complete sequence
gi|310775|gb|L08874.1|SYNPHSCSKV PhageScript SK cloning vector
gi|59797027|dbj|AB027255.2| Cloning vector pSB1 tetR, tetA genes with Agrobacterium tumefaciens DNA insert
gi|58279|emb|X06291.1| Bacterial expression vector pUEX2 with universal host specifity	gi|58279|emb|X06291.1| Bacterial expression vector pUEX2 with universal host specifity	pUEX2.Amersham
pMB124.Generic
gi|8250032|emb|AJ278283.1| Cloning vector pBRINT-TsKm
gi|69048056|gb|DQ058717.1| Broad host range vector pBMT-4, complete sequence
gi|220970|dbj|D10670.1|SYNRPSLB Unidentified cloning vector rpsL gene for altered ribosomal protein S12, complete cds, clone: pHSG683	gi|220970|dbj|D10670.1|SYNRPSLB Unidentified cloning vector rpsL gene for altered ribosomal protein S12, complete cds, clone: pHSG683
gi|310792|gb|L08925.1|SYNPKTH601 pKTH601 cloning vector	pKTH601.ATCC
gi|23986282|gb|AY126342.1| Expression vector pLIV1 inducible expression cassette
pTrcHis_CAT.InVitrogen
gi|208848|gb|M28248.1|SYNMMLPLN4 Moloney murine leukemia virus retroviral vector pLXSN, complete genome. and translated products	LXSN.Generic
gi|117574827|emb|CS441518.1| Sequence 7 from Patent WO2006048215
gi|87159710|dbj|AB248924.1| Cloning vector pND707 DNA, complete sequence
pDONR222.Invitrogen
M13BM20.Boehringer
pSL180.Generic
pJC20.ATCC
pTWIN1.New England Biolabs
gi|114325746|gb|DQ846751.1| Cloning vector pEAVrVBS, complete sequence
gi|58281|emb|Z12112.1| pWE15A cosmid vector DNA
gi|61097802|dbj|AB205478.1| Synthetic construct gene for synthetic MSAH2K-EGFP, complete cds
pGPS5.New England Biolabs
pHC79.ATCC
gi|48995599|gb|AY613992.1| Cloning vector pSRalphaneo, complete sequence
gi|4512193|gb|AF133830.1|AF133830 Shuttle vector pME6030, complete sequence
pEYFP.Clontech
gi|47420063|gb|AY603759.1| Cloning vector pdLucFXR, complete sequence
gi|5758128|gb|AF149264.1|AF149264 Cloning vector pUNI(Amp)-GFP, complete sequence
pOM2.ATCC	gi|310804|gb|L08938.1|SYNPOM2V pOM2 cloning vector for cDNA synthesis
gi|42733347|dbj|AB094125.1| Expression vector pTip-LNH2 DNA, complete sequence
gi|126145064|dbj|AB294477.1| Gateway binary vector pGWB510 DNA, complete sequence
gi|2656021|dbj|AB003468.1| Cloning vector pAP3neo DNA, complete sequence
gi|38565537|gb|AY468486.1| Lentiviral transfer vector pHsCXW, complete sequence
gi|122893033|gb|EF186081.1| Shuttle vector pMHCluc, complete sequence
gi|30984049|gb|AY283058.1| Cloning vector pHRBar-6 Broad-host-range conditional lethal plasmid, complete sequence
gi|506654|gb|U10459.1|CVU10459 Binary cloning vector pPZP122 for plant transformation, complete sequence	pPZP122.Generic
gi|40804928|gb|AY497506.1| Cloning vector psiSTRIKE Hygromycin, complete sequence
gi|126149194|dbj|AB294465.1| Gateway binary vector pGWB453 DNA, complete sequence
pCC1BAC.Epicentre
gi|4838522|gb|AF132211.1|AF132211 Cloning vector pFBneo, complete sequence
pCM71.Generic
gi|13446791|gb|AF327874.1|AF327874 Cloning vector pBlueSfi AB, complete sequence
gi|39726216|gb|AY464560.1| Integration vector pGlt-Cm, complete sequence
pLEX2B.ATCC
gi|2501752|gb|U66885.1|BLU66885 Cloning vector pAL-Z galactokinase (galK), aminoglycoside 3'-phosphotransferase (Kn), lacZ-alpha, and beta-lactamase (Ap) genes, complete cds; and insertion sequence IS1, complete sequence	gi|2501752|gb|U66885.1|BLU66885 Cloning vector pAL-Z galactokinase (galK), aminoglycoside 3'-phosphotransferase (Kn), lacZ-alpha, and beta-lactamase (Ap) genes, complete cds; and insertion sequence IS1, complete sequence
gi|3694972|gb|AF092541.1|AF092541 Cloning vector pNTKV1904, complete sequence	gi|3694972|gb|AF092541.1|AF092541 Cloning vector pNTKV1904, complete sequence
gi|1805216|gb|U09661.1|CVU09661 Cloning vector pSEAP-Control, complete sequence	gi|1805216|gb|U09661.1|CVU09661 Cloning vector pSEAP-Control, complete sequence
pShuttle-CMV-lacZ.Stratagene
gi|3790079|gb|AF087667.1|AF087667 Cloning vector pKO Scrambler 924, complete sequence	gi|3790079|gb|AF087667.1|AF087667 Cloning vector pKO Scrambler 924, complete sequence
gi|55724866|emb|AJ851280.1| Cloning vector pRU1099 gfpmut3.1 AAV gene for green fluorescent protein mut3.1 (unstable derivative AAV)
gi|595705|gb|U13849.1|XXU13849 pGEX-1 Lambda T cloning vector, complete sequence	gi|595705|gb|U13849.1|XXU13849 pGEX-1 Lambda T cloning vector, complete sequence	pGEX-1 lambda T.Amersham
gi|37929992|gb|AY236521.1| Cloning vector pKZ22, complete sequence
pQE-16.Qiagen
gi|122703351|dbj|AB289772.1| Gateway binary vector pGWB9 DNA, complete sequence
gi|209342|gb|M17546.1|SYNSHIRVC Synthetic helper-independent retroviral vector DNA, clone SACLA12NCO	gi|209342|gb|M17546.1|SYNSHIRVC Synthetic helper-independent retroviral vector DNA, clone SACLA12NCO
gi|58759039|gb|AY895148.1| Chloroplast transformation vector pCLT327 Cry1Ab (cry1Ab) and AadA (aadA) genes, complete cds; tRNA-Val gene, complete sequence; and 16S ribosomal RNA, partial sequence
pMAL-p2g.New England Biolabs
gi|55724878|emb|AJ851286.1| Cloning vector pRU1106 dsRedT4 gene for Ds Red fluorescent protein T4
gi|90192316|gb|DQ412052.1| Expression vector pNSKan, complete sequence
gi|40804926|gb|AY497505.1| Cloning vector psiSTRIKE Basic, complete sequence
pJMSP0.Generic
gi|56553472|gb|AY850168.1| Cloning vector pQ-CPB recombinant cysteine protease mRNA, partial cds
gi|115342880|gb|DQ904457.1| Firefly luciferase reporter vector pGL4.25[luc2CP/minP], complete sequence
pQE-TriSystem His�Strep 1.Qiagen
gi|1066308|gb|U39285.1|CVU39285 Cloning vector TLF97-2, phage lambda lacZ translational fusion vector, complete sequence
pMC1871.Pharmacia
pATH1.ATCC
gi|4165110|gb|AF092035.1|AF092035 Integration vector pCGL0289, complete sequence
gi|887956|gb|U19276.1|XXU19276 Cloning vector pGFP-1 green fluorescent protein, and translated products	gi|887956|gb|U19276.1|XXU19276 Cloning vector pGFP-1 green fluorescent protein, complete cds
gi|30424554|gb|AY182782.1| Shuttle vector pSK5640, complete sequence
pMMB208.ATCC
gi|4139124|gb|AF091268.1|AF091268 Shuttle vector pCGL0243, complete sequence
gi|150807|gb|M11320.1|PLMCG Plasmid pAA3.7X from E.coli, complete genome
pBAD_gIII A.Invitrogen
gi|69048044|gb|DQ058716.1| Broad host range vector pBMT-3, complete sequence
gi|29468595|gb|AY190049.1| Cloning vector pVCDcDL1, complete sequence
gi|4323360|gb|AF100174.1|AF100174 Cloning vector pVZ323 complete sequence
gi|51090256|dbj|AB186391.1| Expression vector pColdIV DNA, complete sequence
pGPS1.1.New England Biolabs
gi|3132862|gb|U90555.1|SVU90555 Shuttle vector pJIR1457, complete sequence
gi|46561779|gb|AY584598.1| RpL23-fusion expression vector pmIL-6, complete sequence
gi|2394221|gb|AF016404.1|AF016404 Chloroplast transformation vector pEZC2040.2 for Euglena gracilis, complete plasmid sequence
gi|1684862|gb|U72488.1|CVU72488 Cloning vector pRNA8, complete sequence
pSS25.ATCC
gi|4323371|gb|AF100175.1|AF100175 Cloning vector pVZ322 complete sequence
pBEn-SBP-SET2c.Stratagene
gi|16209119|gb|AY048726.1| CRIM helper plasmid pAH123, complete sequence
pCSV03.Generic
gi|45862340|gb|AY562534.1| Binary Vector pORE_E1, complete sequence
pFH704.Generic
gi|33338578|gb|AF223248.1| Cloning vector pTrc-2016, partial sequence
gi|16209172|gb|AY048739.1| CRIM plasmid pCAH56, complete sequence
gi|497650|gb|U09476.1|XXU09476 Synthetic construct dihydrofolate reductase from Tn7 (dhfr) gene, and translated products
pGEM-11zf(+).Promega	pGEM-11zf(+).New England Biolabs	gi|5420374|emb|X65313.2| Cloning vector pGEM-11Zf(+)	gi|5420374|emb|X65313.2| Cloning vector pGEM-11Zf(+)
gi|126149156|dbj|AB294456.1| Gateway binary vector pGWB440 DNA, complete sequence
pSU2703.Generic
gi|126145183|dbj|AB294506.1| Gateway binary vector pGWB551 DNA, complete sequence
gi|1262182|gb|U29899.1|CVU29899 Cloning vector pACT2 MatchmakerII, complete sequence	gi|1262182|gb|U29899.1|CVU29899 Cloning vector pACT2 MatchmakerII, complete sequence
gi|112819934|gb|DQ867321.1| Cloning vector pO6T, complete sequence
gi|10504974|gb|AF264618.1|AF264618 Cloning vector pUC6S, complete sequence
gi|16930530|gb|AF422690.1|AF422690 Expression vector pDDPCB, partial sequence
pBBR1Tp.ATCC
pIVEX2.3d.Roche
pZErO-2.InVitrogen
pENTR11.InVitrogen
gi|73761245|gb|DQ091276.1| Cloning vector pBMTB-6, complete sequence
gi|48475413|gb|AY622904.1| Shuttle vector pFNLTP1, complete sequence
gi|1333681|dbj|D29828.1|SYNPKF16C Cloning vector pKF16c DNA, complete sequence	gi|1333681|dbj|D29828.1|SYNPKF16C Cloning vector pKF16c DNA, complete sequence
gi|59895759|gb|AY899295.1| Expression vector pRT107, complete sequence
gi|15554338|gb|AY048745.1| Red recombinase plasmid pKD20, complete sequence
gi|130693825|gb|EF435043.1| Broad host range expression vector pRK415iq, complete sequence
gi|1277123|gb|U50974.1|CVU50974 Cloning vector pFW gfp gene, partial cds, and spectinomycin-resistance protein (aad9) gene, complete cds
SRC=ATCC_pSV2-gpt_5294_bp_dsDNA_Circular-_pSV2-gpt_cloning_vector,_plasmid
gi|113204803|gb|DQ489715.1| Plastid transformation vector pPRV312L, complete sequence
gi|115336276|gb|EF025088.1| Cloning vector pGT2, complete sequence
pSL301.InVitrogen
gi|208782|gb|M15423.1|SYNLORISTB LoristB cosmid DNA cloning vector for chromosome walking	LORISTB.<a class="links">N_A<_a>	gi|208782|gb|M15423.1|SYNLORISTB LoristB cosmid DNA cloning vector for chromosome walking
gi|3746485|gb|AF053408.1|AF053408 Expression vector pMCG16-S, complete sequence
pEG-His1.Mobitec
gi|24415857|gb|AF544403.1| Expression vector pNCO113-hisactophilin, complete sequence
gi|310800|gb|L08934.1|SYNPMBL604 pMBL604 cloning vector	pMBL604.Generic
gi|138375594|gb|EF467048.1| Expression vector pCeMM-CTAP(SG), complete sequence
gi|5733697|gb|AF167290.1|AF167290 Cloning vector pJKS17 ZnO binding sequence
gi|3135585|gb|AF061931.1|AF061931 Plasposon pTnMod-RTp', complete sequence
gi|3776526|gb|AF086849.1|AF086849 Cloning vector pKO Scrambler 910, complete sequence	gi|3776526|gb|AF086849.1|AF086849 Cloning vector pKO Scrambler 910, complete sequence
pIVEX2.5d.Roche
gi|6003507|gb|AF179381.1|AF179381 Expression vector pJN105, complete sequence
gi|2190731|gb|U89940.1|CVU89940 Cloning vector pSEAP2-Promoter, complete sequence	gi|2190731|gb|U89940.1|CVU89940 Cloning vector pSEAP2-Promoter, complete sequence
pcDNA-DEST47.InVitrogen
gi|124697537|gb|EF207439.1| Cloning vector pZKG19, complete sequence
gi|122893045|gb|EF186087.1| Shuttle vector pUCAG.MEF2C, complete sequence
gi|804938|dbj|D50400.1|SYNPLINKY Unidentified cloning vector Phagemid pLINK DNA for flexible peptide used as scFv linker
pDNR-d2EGFP.Clontech
gi|50253794|gb|AY652436.1| Promoter-probe vector pXH202, complete sequence
gi|66474037|gb|DQ019611.1| Shuttle vector pCB112-Edim6, complete sequence
gi|3776522|gb|AF086845.1|AF086845 Cloning vector pKO Scrambler 906, complete sequence	gi|3776522|gb|AF086845.1|AF086845 Cloning vector pKO Scrambler 906, complete sequence
gi|126145068|dbj|AB294478.1| Gateway binary vector pGWB511 DNA, complete sequence
pUC5.Generic
gi|9294794|gb|AF178452.1|AF178452 Integration vector pCD13PKS aminoglycoside adenyltransferase (aadA) and beta-galactosidase alpha peptide (lacZa) genes, complete cds
gi|310751|gb|L08818.1|SYNM13MP2V M13mp2 phage cloning vector	M13MP2.Generic
gi|29421891|gb|AF428265.1| Expression vector pGIpec, partial sequence
gi|34334142|gb|AY299694.1| Broad host range expression vector pMHE3, complete sequence
pSilencer adeno 1.0-CMV.Ambion
gi|208965|gb|M10366.1|SYNPBRH4 Plasmid pBRH4, derived from pBR322 by deletion of promoter, used to test foreign DNA for promoter activity
pAAV-MCS.Stratagene	gi|15148786|gb|AF396260.1|AF396260 Cloning vector pAAV-MCS, complete sequence
gi|9309356|dbj|AB042431.1| Shuttle vector pSET3 DNA, complete sequence
SSEV19.Generic
pNOT322.ATCC
gi|13195703|gb|U47295.2|CVU47295 Cloning vector pGL3-Basic, complete sequence	pGL3-Basic.Promega
gi|70984081|gb|DQ115380.1| Shuttle vector pMV261-EO6, complete sequence
gi|4930295|dbj|AB027254.1| Cloning vector pSB4 tetR, tetA, hygromycin resistance genes with Agrobacterium tumefaciens DNA insert
gi|209518|gb|M33623.1|SYNTRPB Cloning vector pATH10, propagated in E.coli. and translated products	pATH10.ATCC	gi|209518|gb|M33623.1|SYNTRPB Cloning vector pATH10, propagated in E.coli
pEXP1-DEST.InVitrogen
gi|11093853|gb|AF286452.1|AF286452 Promoter probe vector pPROBE-NI', complete sequence
T7Select1-2b.Novagen
gi|63147361|dbj|AB052891.2| Cloning vector pCA24N DNA, complete genome
pRS413.New England Biolabs	gi|416318|gb|U03447.1|PRS413 Yeast centromere vector pRS413 with HIS3 marker, complete sequence	gi|416318|gb|U03447.1|PRS413 Yeast centromere vector pRS413 with HIS3 marker, complete sequence
gi|124579667|gb|EF216324.1| Expression vector pWB106, complete sequence
pGENE8459.Generic
pET-44c(+).Novagen
pET-44b(+).Novagen
gi|804942|dbj|D50399.1|SYNPFABCX Unidentified cloning vector Phagemid pFABC DNA for murine immunoglobulin gamma1 chain CH1 domain
pUR289.Generic	gi|310837|gb|L09148.1|SYNPUR289V pUR289 cloning vector
pCRT7_GS.InVitrogen
gi|209232|gb|M21341.1|SYNPX1VEC Cloning vector pX1 with T7 promoter sequence DNA	gi|209232|gb|M21341.1|SYNPX1VEC Cloning vector pX1 with T7 promoter sequence DNA
gi|84782120|gb|DQ322637.1| VEEV replicon vector YFV-C1, complete sequence
pT70.USB
pBSL15.ATCC
gi|58060|emb|X52329.1| pBluescript II KS(-) vector DNA, phagemid excised from lambda ZAPII	pBluescript II KS (-).Stratagene
pBR327PAR.Generic	gi|310761|gb|L08857.1|SYNPBR327P pBR327par cloning vector (more stable derivative of pBR327)
SVPHEP.Generic	gi|310846|gb|L19900.1|SYNSVPHEP Cloning vector cosmid svPHEP DNA sequence encoding beta-lactamase and HSV thymidine kinase genes	gi|310846|gb|L19900.1|SYNSVPHEP Cloning vector cosmid svPHEP DNA sequence encoding beta-lactamase and HSV thymidine kinase genes
pDEST8.InVitrogen
gi|129278837|gb|EF431916.1| Cloning vector pD-GEX1, complete sequence
gi|13432093|gb|AH010554.1|SEG_AY026044S Enterococcus faecalis strain KBL707
BICEP-CMV-1+lacZ.Sigma
gi|17129566|dbj|AB062168.1| Cloning vector pRTHSP70-GFP gene for green fluorescent protein GFP, promoter region and complete cds
plitmus28i.New England Biolabs
pMETalphac.InVitrogen
gi|29164940|gb|AY219684.1| Shuttle expression vector pEC-XT99A, complete sequence
gi|2281586|gb|AF010170.1|AF010170 Plasmid pAMS with hybrid amphotropic/Moloney murine leukemia virus, complete sequence	SRC=ATCC_pAMS_11328_bp_dsDNA_Circular-_Plasmid_pAMS_with_hybrid_amphotropic/Moloney_murine_leukemia_virus,_complete_sequence.
gi|125976339|gb|EF212301.1| Binary vector pSITE-0B, complete sequence
pExchange-6A.Stratagene
gi|1041777|gb|U36454.1|CVU36454 Expression vector pCALn, complete sequence
gi|18252134|gb|AY072038.1| Expression vector pANT1200, complete sequence
gi|58277|emb|X53939.1| Plasmid vector pSU 8	pSU8.Generic
gi|310781|gb|L08910.1|SYNPIC19HV pICI19H cloning vector	pIC19H.ATCC
gi|26278600|gb|AY091640.1| Cloning vector pRAF800, complete sequence
pDsRed2.Clontech
gi|73697470|gb|DQ132630.1| PFN6K Flexi Vector, complete sequence	pFN6K (HQ).Promega
gi|126145132|dbj|AB294494.1| Gateway binary vector pGWB527 DNA, complete sequence
gi|208299|gb|M31883.1|SYNECOMUTX Cloning vector pHC624 lacUV5 promoter carrying a single base pair change ('t' to 'a') at the -10 region	gi|208299|gb|M31883.1|SYNECOMUTX Cloning vector pHC624 lacUV5 promoter carrying a single base pair change ('t' to 'a') at the -10 region
gi|115342877|gb|DQ904456.1| Firefly luciferase reporter vector pGL4.24[luc2P/minP], complete sequence
pAX4CP.USB
pT7T319U.Pharmacia	gi|595774|gb|U13869.1|XXU13869 pT7T318U cloning vector, complete sequence	pT7T318U.Pharmacia	gi|595774|gb|U13869.1|XXU13869 pT7T318U cloning vector, complete sequence
gi|208734|gb|M34296.1|SYNLACZAB Cloning vector pPD1.27	pPD127.Generic	gi|208734|gb|M34296.1|SYNLACZAB Cloning vector pPD1.27
pGT-N38.New England Biolabs
gi|9957253|gb|AF177932.1| Cloning vector pBS150v, complete sequence
M13PLEX17.Generic
pBEn-SET3a.Stratagene
gi|215214|gb|M11403.1|SYNM13MP8A Cloning vector M13mp8 DNA downstream of the 3'-OH of the 17S primer
gi|13094134|dbj|AB038599.1| Cloning vector pPV2 DNA, complete sequence
pDS1.Generic
pET102_D_lacZ.InVitrogen
gi|46850192|gb|AY596277.1| Cloning vector pUC-gfp-neo, complete sequence
gi|126149066|dbj|AB294434.1| Gateway binary vector pGWB410 DNA, complete sequence
gi|45645331|gb|AY560325.1| Cloning vector pC1300intB-35SnosEX, complete sequence
pMAC5BG14.Generic
M13PLEX19.Generic
pET-21c(+).Novagen
gi|341985|gb|M28731.1|SYNCASPER CaSpeR cloning vector DNA fragment
gi|13775606|gb|U57025.2|RVU57025 Reporter vector pCAT<R>gbdn_3-Control vector, complete sequence	gi|13775606|gb|U57025.2|RVU57025 Reporter vector pCAT<R>vec.filt_3-Control vector, complete sequence	pCAT3-control.Promega
gi|340700|gb|M21654.1|SYNHD6711V Cloning vector pHD6711 Sp11a DNA, promoter and RBS region
gi|58032|emb|X67019.1| Artificial DNA sequence (pGD57) of pBR322 derived cloning vector	pGD57.Generic
gi|113073416|gb|DQ869005.1| Binary vector pMOA34, partial sequence
gi|984917|gb|U35134.1|XXU35134 Plasmid pBSL190 cloning vector, complete sequence	gi|984917|gb|U35134.1|XXU35134 Plasmid pBSL190 cloning vector, complete sequence
gi|85068490|gb|DQ266354.2| Cloning vector pBAD24hyg, complete sequence
gi|3135556|gb|AF061922.1|AF061922 Plasposon pTnMod-OKm', complete sequence
pUC1918.Generic
gi|45862396|gb|AY562547.1| Binary Vector pORE_R4, complete sequence
gi|122703421|dbj|AB289786.1| Gateway binary vector pGWB23 DNA, complete sequence
gi|1633040|gb|U36453.1|CVU36453 Expression vector pCALkc, complete sequence
gi|24934975|gb|AY128690.1| Synthetic construct C-terminal his-tagged bacteriophage N4 RNA polymerase gene, complete cds
pKH80.ATCC
gi|118603170|gb|EF101285.1| Cloning vector pCloneNat1, complete sequence
gi|41411191|emb|AJ619720.1| Expression vector pVT3 synthetic gene for pentavalent protein 3 precursor
gi|8843951|gb|AF247169.1|AF247169 Expression vector pSB2991 alkaline phosphatase (phoA), lac repressor (lacI), and beta-lactamase precursor (bla) genes, complete cds
pEX3.Clontech	pEX1.Clontech	pEX3.Boehringer	gi|58263|emb|X03174.1| Cloning vector pEX2	pEX2.Clontech	pEX2.Boehringer	gi|58263|emb|X03174.1| Cloning vector pEX2
pHIS1525.Mobitec
gi|3135575|gb|AF061928.1|AF061928 Plasposon pTnMod-Cm'OTc, complete sequence
gi|129278844|gb|EF431917.1| Cloning vector pD-MAL1, complete sequence
pNOT19.ATCC
gi|58064|emb|X52326.1| pBluescript KS(-) vector DNA, phagemid excised from lambda ZAP
CARNEGIE4.ATCC
pET-30a(+).Novagen
gi|23392741|emb|AJ414112.1| Cloning vector pGV1025 DNA, complete sequence
gi|28630428|gb|AY150032.1| Micromonospora nigra attR region
gi|58065|emb|X52331.1| pBluescript KS(+) vector DNA, phagemid excised from lambda ZAP
pMT_BiP_V5-Hisc.InVitrogen	pMT_BiP_V5-Hisa.InVitrogen	pMT_Bip_V5-Hisb.InVitrogen
pBluescript\II\KS(+)_LIC.ATCC
gi|60651292|gb|AY622813.1| Cloning shuttle vector pSCR202, complete sequence
gi|208957|gb|M18329.1|SYNPBGS9B Cloning vector pBGS9- with the kanamycin resistance gene from Tn903, lacZ alpha-peptide of pUC9 and SspI fragment of bacteriophage f1	gi|208957|gb|M18329.1|SYNPBGS9B Cloning vector pBGS9- with the kanamycin resistance gene from Tn903, lacZ alpha-peptide of pUC9 and SspI fragment of bacteriophage f1
gi|22671670|gb|AF529183.1| Episomal transfection vector pPac complete sequence
gi|126145154|dbj|AB294499.1| Gateway binary vector pGWB540 DNA, complete sequence
gi|126149216|dbj|AB294470.1| Gateway binary vector pGWB502omega DNA, complete sequence
pRSETb.InVitrogen	pRSETc.InVitrogen	pRSETa.InVitrogen
gi|207814|gb|K01712.1|SYN345ORI Plasmid pBR345 replication region	gi|207814|gb|K01712.1|SYN345ORI Plasmid pBR345 replication region
pTOPE-1b(+).Novagen
gi|122703451|dbj|AB289792.1| Gateway binary vector pGWB29 DNA, complete sequence
gi|208300|gb|M31882.1|SYNECOMUTY Cloning vector pHC624 reconstituted lacUV5 promoter	gi|208300|gb|M31882.1|SYNECOMUTY Cloning vector pHC624 reconstituted lacUV5 promoter
pJS133.ATCC
pLG331.Generic
lambda.<a class="links">N_A<_a>	gi|215104|gb|J02459.1|LAMCG Bacteriophage lambda, complete genome
gi|70610370|gb|DQ077692.1| Cloning vector pUC19-35S-FLAG-RBS, partial sequence
pTrx.InVitrogen
gi|91064841|dbj|AB255038.1| Cloning vector pT7XbG2-AcGFP1 DNA, complete sequence
pMMB67EH.ATCC
gi|29414664|gb|AY150264.1| CRIM plasmid pLA7, complete sequence
pGFLEX.ATCC
pLDR21.ATCC
pK19.Generic
gi|58533140|gb|AY884834.1| Cloning and Tn7 delivery vector pUC18R6K-mini-Tn7T-Km, complete sequence
gi|81175362|gb|DQ266433.1| Francisella complementation plasmid pFNLTP23, complete sequence
pSPORT2.Invitrogen	gi|531832|gb|U12391.1|XXU12391 Cloning vector pSport2, complete sequence	gi|531832|gb|U12391.1|XXU12391 Cloning vector pSport2, complete sequence
gi|1333683|dbj|D29830.1|SYNPKF18C Cloning vector pKF18c DNA, complete sequence	gi|1333683|dbj|D29830.1|SYNPKF18C Cloning vector pKF18c DNA, complete sequence
pKSM718.ATCC
pTZ57R.Fermentas	pT757R.<a class="links">N_A<_a>
gi|126566155|gb|AF209190.2| Shuttle vector pCOM9 complete sequence
gi|1619922|gb|U69267.1|IVU69267 Integration vector pSMB47 for Tn5251 and Tn916, complete sequence
gi|208407|gb|AH003170.1|SEG_SYNGALSY Plasmid vector DNA with an E.coli semisynthetic beta-galactosidase gene, 5' end
pPIC3K.InVitrogen
gi|208442|gb|M97937.1|SYNGLUTRAN Plasmid pGEX-5G/LIC expression vector(E. coli/S. japonicium) encoding glutathione S-transferase gene, complete cds	SRC=ATCC_pGEX-5G/LIC_4968_bp_dsDNA_Circular-_Plasmid_pGEX-5G/LIC_expression_vector(E._coli/S._japonicium)_encoding_glutathione_S-transferase_gene,_complete_cds.	pGEX-5G_LIC.ATCC	gi|208442|gb|M97937.1|SYNGLUTRAN Plasmid pGEX-5G/LIC expression vector(E. coli/S. japonicium) encoding glutathione S-transferase gene, and translated products
pBEn-SBP-SET3c.Stratagene
gi|22094841|gb|AF527485.1| Chloroplast transformation vector pVSR326, complete sequence
pTrcHis-TOPO_lacZ.InVitrogen
gi|80261323|gb|DQ211347.1| Plastid transformation vector pPRV110L, complete sequence
gi|18389936|gb|AF461426.1|AF461426 Expression vector pSFFLAG-CTC, complete sequence
gi|209452|gb|K01679.1|SYNTG117 Phage M13tg117 cloning vector in 5' end of lacZ gene	gi|209452|gb|K01679.1|SYNTG117 Phage M13tg117 cloning vector in 5' end of lacZ gene
gi|125976363|gb|EF212306.1| Cloning vector pSAT6A-DEST-RFP-N1, complete sequence
gi|94963141|gb|DQ515895.1| TF expression vector pB1H2, complete sequence
pExchange-5B.Stratagene
gi|86438855|emb|AM168494.1| Expression vector for chimaeric Pseudoalteromonas haloplanktis partial amyA gene (site-directed mutant for alpha-amylase preprocursor) and Escherichia coli transposon Tn3 partial blaM gene, clone amyADCt-blaM
pT-REx-DEST30.InVitrogen
pBEc-SBP-SET1.Stratagene
pET-5a.Novagen
gi|146575|gb|J01636.1|ECOLAC E.coli lactose operon with lacI, lacZ, lacY and lacA genes
gi|208032|gb|M16729.1|SYNBLAZCV S.aureus multiple cloning site vector upstream of beta-lactamase gene, clone pWN1819	gi|208032|gb|M16729.1|SYNBLAZCV S.aureus multiple cloning site vector upstream of beta-lactamase gene, clone pWN1819
gi|1236613|gb|U49939.1|CVU49939 Cloning vector pAM120, complete sequence
gi|50253798|gb|AY652437.1| Promoter-probe vector pXH203, complete sequence
pCAL-kc.Stratagene
gi|13094136|dbj|AB038600.1| Cloning vector pPVLUC441 DNA, complete sequence
gi|49066611|gb|AY631958.1| Cloning vector PZPnat1, complete sequence
gi|115291311|gb|DQ983594.1| Cloning vector pOri1, complete sequence
pCITE-2a(+).Novagen
gi|2576372|gb|U81998.1|EVU81998 Expression vector pJB658, complete sequence
gi|11991640|gb|AF306519.1|AF306519 Plasposon pTnMod2-OKm3, complete sequence
pMAC78.Generic	gi|310798|gb|L08931.1|SYNPMAC78V pMAC7-8 cloning vector for site-directed mutagenesis
gi|38230716|gb|AY333963.1| Cat.A detection vector, complete sequence
gi|208253|gb|M18110.1|SYNECOCVA E.coli synthetic cloning vector, clone pLK54-1	gi|208253|gb|M18110.1|SYNECOCVA E.coli synthetic cloning vector, clone pLK54-1
pEF5_FRT_V5-DEST.InVitrogen
gi|208752|gb|M37056.1|SYNLAMSH1 Cloning vector lambda-SHLX1 DNA, partial sequence	gi|208752|gb|M37056.1|SYNLAMSH1 Cloning vector lambda-SHLX1 DNA, partial sequence
pMAC58.Generic	gi|310797|gb|L08930.1|SYNPMAC58V pMAC5-8 cloning vector for site-directed mutagenesis
gi|3451546|emb|Y14439.1| Escherichia coli cloning vector plasmid DNA pBHR1
pJDA.ATCC
gi|23381127|emb|AJ414110.1| Binary vector pGV4128 DNA, region between right and left T-DNA border and LECASAII gene
gi|208703|gb|M14748.1|SYNLACA Plasmid pBGST7 lacZ gene, partial cds, and pre-rRNA IVS, partial sequence
gi|208762|gb|J02531.1|SYNLCM13D E.coli lac region in M13 with mWB2344 cloning region
gi|3135579|gb|AF061929.1|AF061929 Plasposon pTnMod-RCm, complete sequence
pPZP101.Generic	gi|506681|gb|U10486.1|CVU10486 Binary cloning vector pPZP101 for plant transformation, complete sequence
gi|117957128|gb|EF106979.1| BAC cloning vector attB-P[acman]-CmR-F-2-attB, complete sequence
gi|7271401|emb|AJ133760.1| Promoter probe vector pCPP-32
gi|1185558|gb|U46196.1|CVU46196 Cloning vector pDG1661 for ectopic integration into the Bacillus subtilis chromosome, complete sequence
gi|209569|gb|AH002305.1|SEG_SYNXIS91 Plasmid pACYC184/insertion element 91 (IS91), left junction
gi|3135595|gb|AF062079.1|AF062079 Cloning vector p34S-Gm, complete sequence
gi|126037747|gb|EF416276.1| Plastid transformation vector pPRV111Batt, complete sequence
pFC7K (HQ).Promega	gi|73697476|gb|DQ133907.1| PFC7K (HQ) Flexi Vector, complete sequence
gi|5733700|gb|AF167293.1|AF167293 Cloning vector pJKS16 ZnO binding sequence
gi|391917|dbj|D16591.1|SYNPNST5 Unidentified cloning vector pNST5 DNA, vector for E. coli, polylinker sequence	gi|391917|dbj|D16591.1|SYNPNST5 Unidentified cloning vector pNST5 DNA, vector for E. coli, polylinker sequence
pCAL-n-FLAG.Stratagene
gi|16209146|gb|AY048731.1| CRIM plasmid pAH144, complete sequence
gi|124365490|gb|EF362408.1| Landing site sequence M{3xP3-RFPattP'}, complete sequence
gi|1277147|gb|U51223.1|CVU51223 Cloning vector pBS302 containing loxP and STOP sequence sites	gi|1277147|gb|U51223.1|CVU51223 Cloning vector pBS302 containing loxP and STOP sequence sites
gi|3776523|gb|AF086846.1|AF086846 Cloning vector pKO Scrambler 907, complete sequence	gi|3776523|gb|AF086846.1|AF086846 Cloning vector pKO Scrambler 907, complete sequence
gi|66270755|gb|AY994192.1| Cloning vector pSJS1472, complete sequence
gi|10505048|gb|AF268280.1|AF268280 Phagemid cloning vector pComb3H, complete sequence
gi|58063|emb|X52328.1| pBluescript II SK(+) vector DNA, phagemid excised from lambda ZAPII	pBluescript II SK (+).Stratagene	pBluescript SK+.Stratagene
gi|310789|gb|L08922.1|SYNPKM2V pKM2 promoter probe cloning vector	pKM2.Generic
pShuttle Clontech.Clontech
pLEX5B.ATCC
gi|57790551|gb|AY712953.1| Mini-Tn7 delivery vector pUC18R6KT-mini-Tn7T, complete sequence
pIC20HE.Generic
gi|885964|gb|U21234.1|XXU21234 Synthetic construct clone pCG1073, Clavibacter xyli promoter sequence
gi|27573259|gb|AF525444.1| Expression vector pETAT-11, complete sequence
gi|126145149|dbj|AB294498.1| Gateway binary vector pGWB535 DNA, complete sequence
gi|123967152|gb|EF196094.1| Shuttle cloning vector pDOJ4, complete sequence
pMMB66HE.ATCC
gi|28630429|gb|AY150033.1| Micromonospora sp. ATCC 39149 attR region
pBluescript II KS+.Stratagene	gi|58061|emb|X52327.1| pBluescript II KS(+) vector DNA, phagemid excised from lambda ZAPII
gi|5758130|gb|AF149265.1|AF149265 Cloning vector pUNI(Amp)-GST, complete sequence
pBEn-SBPc.Stratagene
pBRS206.Generic
pATH11.ATCC
gi|8052207|emb|AJ289102.1| Cloning vector pAW9, Escherichia coli low copy plasmid vector
gi|1289374|gb|U43284.1|CVU43284 Cloning vector phGFP-S65T, complete sequence, green fluorescent protein (gfp) gene, complete cds	gi|1289374|gb|U43284.1|CVU43284 Cloning vector phGFP-S65T, complete sequence, green fluorescent protein (gfp) gene, and translated products
pOCUS-2.Novagen
gi|506657|gb|U10462.1|CVU10462 Binary cloning vector pPZP212 for plant transformation, complete sequence	pPZP212.Generic
gi|66775648|gb|DQ023271.1| LoxP-phleoR/HSV1 tk-loxP marker module ble/tk fusion gene, complete cds
pQE-82L.Qiagen
gi|11093873|gb|AF286456.1|AF286456 Promoter probe vector pPROBE'-gfp[tagless], complete sequence
gi|108671050|gb|DQ649433.1| Expression vector CS108, complete sequence	gi|108671050|gb|DQ649433.1| Expression vector CS108, complete sequence
gi|208797|gb|M95176.1|SYNM13BF Cloning vector M13BF DNA fragment	gi|208797|gb|M95176.1|SYNM13BF Cloning vector M13BF DNA fragment
gi|1333673|dbj|D63840.1|SYNAPG3A Cloning vector pKF296 DNA, complete sequence
gi|1066304|gb|U39284.1|CVU39284 Cloning vector TLF97-1, lambda phage lacZ translational fusion vector, complete sequence
gi|51890504|dbj|AB127605.1| Expression vector pNit-RT2 DNA, complete sequence
gi|11545515|gb|AF307748.1|AF307748 Tn10 delivery vector pHV1249 transposase, CAT, erythromycin resistance, and ampicillin resistance genes, complete cds
SRC=ATCC_pPW121_4386_bp_dsDNA_Circular-_Positive_selection_cloning_vector
gi|30268545|emb|AJ556873.1| Expression vector pET3-H4 H4 gene for Xenopus laevis-like histone H4
gi|5758924|gb|AF169190.1|AF169190 Cloning vector pLS13, complete sequence
pFLAG-Shift12c.Sigma
pFB-ERV.Stratagene	gi|22786170|gb|AF264696.2| Cloning vector pFB-ERV, complete sequence
gi|4323404|gb|AF100178.1|AF100178 Cloning vector pVZ361 complete sequence
pUC118.ATCC	pUC118.Generic	gi|464017|gb|U07649.1|CVU07649 Cloning vector pUC118, complete sequence	gi|464017|gb|U07649.1|CVU07649 Cloning vector pUC118, complete sequence
pKO7.Generic
gi|68262428|gb|AY643800.3| Large-insert cloning vector pSMART VC, complete sequence
gi|104717235|gb|DQ493887.1| Mini-Tn7 delivery vector pUC18T-mini-Tn7T-Zeo-eyfp, complete sequence
gi|117581996|gb|EF036510.1| YAC construction vector pRML1, complete sequence
pMETalphaA.InVitrogen
gi|310809|gb|L08945.1|SYNPSP18V pSP18 cloning vector	pSP18.Generic
gi|1698774|gb|U70311.1|CVU70311 Filamentous phage display expression cloning vector pZGT5 with murine Ig kappa light chain fragment insert, complete sequence
gi|3135544|gb|AF061918.1|AF061918 Plasposon pTnMod-OCm, complete sequence
gi|73698154|gb|DQ157769.1| Allelic exchange vector pJK100, complete sequence
pPZP211.Generic	gi|506685|gb|U10490.1|CVU10490 Binary cloning vector pPZP211 for plant transformation, complete sequence
gi|41411187|emb|AJ619718.1| Expression vector pVT1 synthetic gene for pentavalent protein 1 precursor
gi|30424543|gb|AY182783.1| Shuttle vector pSK5645, complete sequence
pPB1.ATCC
pORB.Orbigen
gi|51534177|emb|AJ810977.1| Cloning vector pUCTV2 tet gene, lacZ' gene (partial), bla gene and ORFD
gi|4928115|gb|AF129504.1|AF129504 Cloning vector pWDYcos1.0.1, complete sequence
pRSET_lacz.InVitrogen
pBEc-SBP-SET2.Stratagene
pCC1FOS.Epicentre
gi|56785901|gb|AY705792.1| Borna disease virus rescue plasmid pBRT7-HrBDVnc, complete sequence
gi|8216950|emb|X65310.2| Cloning vector pGEM-7Zf(+)	pGEM-7Zf(+).Promega	pGEM-7Zf(+).New England Biolabs	gi|8216950|emb|X65310.2| Cloning vector pGEM-7Zf(+)
gi|595777|gb|U13870.1|XXU13870 pT7T319U cloning vector, complete sequence	gi|595777|gb|U13870.1|XXU13870 pT7T319U cloning vector, complete sequence
pLH1.Generic
gi|117979214|gb|EF061140.1| Integrative promoter probe vector pTP2, complete sequence
gi|207838|gb|M30495.1|SYN64BL1 Synthetic cloning vector DNA
gi|9965200|gb|AF251497.1| Cloning vector HKBS1, complete sequence
gi|5733695|gb|AF167288.1|AF167288 Cloning vector pJKS12 ZnO binding sequence
gi|126149114|dbj|AB294446.1| Gateway binary vector pGWB422 DNA, complete sequence
gi|208685|gb|M33418.1|SYNIS1AA Synthetic insertion element IS1	gi|208685|gb|M33418.1|SYNIS1AA Synthetic insertion element IS1
pET-32c(+).Novagen
gi|69048132|gb|DQ058722.1| Broad host range vector pBT-4, complete sequence
pAN26.Generic	gi|501070|gb|U09715.1|CVU09715 Cosmid cloning vector AN26 with hygromycin phosphotransferase (hph) gene for transformation of filamentous fungi, complete sequence
gi|29569718|gb|AY234329.1| Binary vector pLH6500, complete sequence
gi|92918407|gb|DQ465352.1| ShRNA expression vector pSiRPG, complete sequence
pCANTAB5.Pharmacia
pSELECT-1.ATCC
gi|5815243|gb|AF175205.1|AF175205 Cloning vector pRL51, partial sequence
gi|1197366|emb|X90560.1| Physcomitrella patens mRNA for calmodulin
gi|8650401|gb|AF216802.1|AF216802 Shuttle vector pDL278, complete sequence
LNL6.Generic	gi|208850|gb|M63653.1|SYNMMLPLN6 Moloney murine leukemia virus retroviral vector pLNL6, complete genome. and translated products	gi|208850|gb|M63653.1|SYNMMLPLN6 Moloney murine leukemia virus retroviral vector pLNL6, complete genome
pPIC9K.InVitrogen
gi|15554335|gb|AY048744.1| Template plasmid pKD13, complete sequence
gi|11061106|emb|AJ403982.1| Cloning vector pBPSCat2
pGV451.Generic
gi|208031|gb|M16728.1|SYNBLAZBV S.aureus multiple cloning site vector upstream of beta-lactamase gene, clone pWN1818	gi|208031|gb|M16728.1|SYNBLAZBV S.aureus multiple cloning site vector upstream of beta-lactamase gene, clone pWN1818
pUC82.Generic	gi|310824|gb|L09139.1|SYNPUC82V pUC8-2 expression vector (one member of a group of six)
gi|209107|gb|K00947.1|SYNPOLIO poliovirus type 1 viral capsid polypeptide (vp1 and vp3) genes fused with pbr322 beta-lactamase gene
gi|23225395|dbj|BD130450.1| Expression vector for producing DEAD protein
gi|3608513|gb|AF090455.1| Cloning vector pKOHPRT complete sequence
pAN521N.Generic
gi|27573256|gb|AF525443.1| Expression vector pNB-3, complete sequence
gi|74273815|gb|DQ172900.1| Transfection vector pC-PTP-NEO, complete sequence
gi|64174788|gb|DQ016035.1| Expression vector pJJDuet30, complete sequence
gi|21667064|gb|AF464138.1| Filamentous phage display vector f8-5, complete sequence
gi|35384602|gb|AY390769.1| Synthetic construct BigDye Terminator Cycle Sequencing Standard sequence
pcDNA-DEST53.InVitrogen
gi|88174976|gb|DQ385853.1| Cloning vector pHyVec4, complete sequence
pET-28b(+).Novagen
pPZP121.Generic	gi|506683|gb|U10488.1|CVU10488 Binary cloning vector pPZP121 for plant transformation, complete sequence
gi|16209111|gb|AY048725.1| CRIM helper plasmid pAH122, complete sequence
gi|454855|gb|L24193.1|SYNLACIQ Cloning vector pTugA (derived from E. coli JM105) beta-lactamase and repressor protein (lacIq) gene, and translated products	gi|454855|gb|L24193.1|SYNLACIQ Cloning vector pTugA (derived from E. coli JM105) beta-lactamase and repressor protein (lacIq) gene, complete cds
gi|110626489|gb|DQ508095.1| Cloning vector pRC-Niv-N, complete sequence
pET-51b(+).Novagen
gi|115600308|gb|EF025686.1| Cloning vector pQLinkHD, complete sequence
gi|122703371|dbj|AB289776.1| Gateway binary vector pGWB13 DNA, complete sequence
gi|125381305|gb|EF363313.1| Promoter-trap vector pMW82, complete sequence
gi|62736933|gb|AY995143.1| Binary vector pPZP 35S attR-hRluc, complete sequence
gi|62736922|gb|AY995141.1| Cloning vector pBS 35S attR-YFP, complete sequence
gi|5733483|gb|AF143506.1|AF143506 Cloning vector pUNI10, complete sequence
pMLuc-2.<a class="links">N_A<_a>
gi|1277145|gb|U50983.1|CVU50983 Cloning vector pFW16 tetracyclin-resistance protein (tetM) gene, complete cds
pSIH1-H1-H2Kk.System Biosciences
gi|90192325|gb|DQ412055.1| Expression vector pNSTrc, complete sequence
pFB-Neo.Stratagene
gi|208940|gb|M36473.1|SYNP322P Synthetic plasmid pWH1266 origin of replication (ori) region	gi|208940|gb|M36473.1|SYNP322P Synthetic plasmid pWH1266 origin of replication (ori) region
pJP1.Generic
gi|209249|gb|M19095.1|SYNRD7KC Cloning vector pJRD187Kc DNA	gi|209249|gb|M19095.1|SYNRD7KC Cloning vector pJRD187Kc DNA
pExchange-3A.Stratagene
gi|116600908|gb|DQ907525.1| Knock-in vector pCSR1, complete sequence
gi|4186171|gb|AF053461.1|AF053461 Reporter vector pCRE-Luc, complete sequence
pIE1-1.Novagen
gi|122893041|gb|EF186085.1| Shuttle vector pUCAG.nkx2.5, complete sequence
gi|3953650|dbj|AB019606.1| Cloning vector pTH19kr DNA, complete sequence
gi|15004267|gb|AY042188.1| Cloning vector pSB3647 6GB-bio precursor, gene, partial cds
pSG424.Generic
psiLentGene&#8482; Hygromycin.Promega	gi|45655413|gb|AY508734.1| Cloning vector psiLentGene Hygromycin, complete sequence	gi|45655413|gb|AY508734.1| Cloning vector psiLentGene Hygromycin, complete sequence
gi|117582000|gb|EF036511.1| YAC construction vector pRML2, complete sequence
gi|847861|gb|U26464.1| Cloning vector pZC320, complete sequence
gi|3694964|gb|AF092172.1|AF092172 Cloning vector pNTKV1901, complete sequence	gi|3694964|gb|AF092172.1|AF092172 Cloning vector pNTKV1901, complete sequence
gi|84782115|gb|DQ322635.1| YFV replicon vector prME-def, complete sequence
pBEND2.Generic
pAN71.Generic
gi|506651|gb|U10456.1|CVU10456 Binary cloning vector pPZP100 for plant transformation, complete sequence	pPZP100.Generic
pCRT7_VP22-1.InVitrogen
pXC47.ATCC
pUC4K.Pharmacia
pT7-MAT-FLAG-1.Sigma
gi|52353986|gb|AY733067.1| Cloning vector pSW24, complete sequence
gi|87159704|dbj|AB248922.1| Cloning vector pCL478 DNA, complete sequence
gi|3715128|emb|A60112.1| Sequence 5 from Patent WO9706267
gi|14009671|gb|AF338825.1|AF338825 Cloning vector pHLH/int(+), complete sequence
gi|114848842|gb|DQ996013.1| Cloning vector pDRIVE, complete sequence	gi|114848842|gb|DQ996013.1| Cloning vector pDRIVE, complete sequence
gi|15004271|gb|AY042190.1| Cloning vector pSB3657 GTA-bio precursor, gene, partial cds
pJQ254.Generic
pGapZB.Invitrogen
gi|126145076|dbj|AB294480.1| Gateway binary vector pGWB513 DNA, complete sequence
gi|16118709|gb|AF416744.1| Cloning vector pCNS, complete sequence
gi|3135547|gb|AF061919.1|AF061919 Plasposon pTnMod-OCm', complete sequence
gi|29164964|gb|AY219691.1| Shuttle vector pBHK18, complete sequence
gi|47027951|gb|AY597272.1| Kanamycin resistance FRT vector pFKM1, complete sequence
gi|117572183|gb|EF028669.1| Cloning vector pDV-CTAP, complete sequence
gi|3135588|gb|AF061932.1|AF061932 Plasposon pTnMod-STp', complete sequence
pUR292.Generic	gi|310840|gb|L09151.1|SYNPUR292V pUR292 cloning vector
gi|5764544|gb|AF171227.1|AF171227 Shuttle vector pSLIRES11, complete sequence
pFLAG-CTC.Sigma
gi|58137|emb|X05401.1| hsp70-white P-element vector plasmid pW8 polylinker DNA sequence mediating germ line transformation of Drosophila melanogaster	gi|58137|emb|X05401.1| hsp70-white P-element vector plasmid pW8 polylinker DNA sequence mediating germ line transformation of Drosophila melanogaster
bac_vec pE03
gi|310770|gb|L08869.1|SYNPEX3V pEX3 expression vector
pUI109.Generic
pTL4.Generic
gi|29150582|gb|AY237646.1| Cloning vector pHRGFPTC, complete sequence
pMIB_V5-His_CAT.InVitrogen
gi|6272578|gb|AF140577.1| Integration vector mini-CTX2, complete sequence
gi|5327020|emb|AJ247371.1| Cloning vector pYanni3, complete sequence
pCR-XL-TOPO.InVitrogen
pBEc-SBP-SET1-Q.Stratagene
gi|29164990|gb|AY219863.1| Shuttle vector pBHK19MECA2, complete sequence
SRC=ATCC_M3499_7426_bp_dsDNA_Circular-_M3499_YI-type_marker_swap_vector
gi|122703436|dbj|AB289789.1| Gateway binary vector pGWB26 DNA, complete sequence
gi|310849|gb|L08954.1|SYNT7T3A19 pT7T3A19 cloning vector
pTZ19RBS.K.ATCC
gi|2293117|gb|U89960.1|UCU89960 Cloning vector pEG202 (pLexA), complete sequence	gi|2293117|gb|U89960.1|UCU89960 Cloning vector pEG202 (pLexA), complete sequence
gi|90192307|gb|DQ412049.1| Brucella expression vector pNSGroE2His, complete sequence
gi|595696|gb|U13846.1|XXU13846 pCM7 cloning vector, complete sequence	pCM7.Pharmacia	pCM7.ATCC	gi|595696|gb|U13846.1|XXU13846 pCM7 cloning vector, complete sequence
gi|14211233|gb|AF372621.1| GlnQ expression vector pAG200, complete sequence
pLP-PROTet-6xHN.Clontech
pBIIOI.ATCC
gi|413811|gb|U02445.1|U02445 Cloning vector pCH110, complete sequence	gi|413811|gb|U02445.1|U02445 Cloning vector pCH110, complete sequence
gi|15554332|gb|AY048743.1| Template plasmid pKD4, complete sequence
gi|40456270|gb|AY423863.1| Cloning vector pMK2010, complete sequence
gi|117572180|gb|EF028668.1| Cloning vector pDV-CYFP, complete sequence
gi|124365488|gb|EF362407.1| Landing site sequence M{3xP3-RFPattP}, complete sequence
gi|42733319|dbj|AB094067.1| Expression vector pTip-NH2 DNA, complete sequence
gi|8216948|emb|X65309.2| Cloning vector pGEM-5Zf(-)	gi|8216948|emb|X65309.2| Cloning vector pGEM-5Zf(-)	pGEM-5Zf(-).Promega
pTrcHisb.InVitrogen	pTrcHisc.InVitrogen	pTrcHisa.InVitrogen
pBluescript II SK (-).Stratagene	gi|58062|emb|X52330.1| pBluescript II SK(-) vector DNA, phagemid excised from lambda ZAPII
pRC2.Generic
pUC28.Generic
gi|56713234|emb|V00604.2| Phage M13 genome
pET-3d.Novagen
gi|938039|emb|Z50120.1| Artificial DNA for pTnMax5 mini-transposon
litmus28i.New England Biolabs	LITMUS38i.New England Biolabs
pFR98.Generic
gi|18140169|gb|AY070364.1| Expression vector pFHC2101, complete sequence
gi|1685276|gb|U77884.1|AVU77884 Assembly vector pNOMAD2, complete genomic sequence
pBEn-SBP-SET3a.Stratagene
pRNATin-H1.2_Hygro.Genscript
pBAD_Thio-E_Uni-CAT.InVitrogen
gi|2315855|gb|U66309.1|U66309 Expression vector pZA3PLtetO-1 luc, complete sequence
gi|833821|gb|U25060.1|XXU25060 Cloning vector pBBR1MCS-4 REP, LacZ alpha peptide (lacZ alpha), and beta-lactamase genes, complete cds	gi|833821|gb|U25060.1|XXU25060 Cloning vector pBBR1MCS-4 REP, LacZ alpha peptide (lacZ alpha), and beta-lactamase genes, complete cds
gi|14794554|gb|AF327712.1| Cloning vector pRK310, complete sequence
gi|110290499|emb|AM235741.1| Synthetic construct for plastid to nuclear gene transfer
gi|29423755|gb|AY229986.1| Expression vector pNEX delta R, complete sequence
gi|2281525|gb|AF007834.1|AF007834 Cloning vector pGFPCR green fluorescent protein (GFPuv) and beta-lactamase (bla) genes, complete cds
gi|45862369|gb|AY562541.1| Binary Vector pORE_O3, complete sequence
pTWIN2.New England Biolabs
gi|6752863|gb|AF214480.1| Cloning vector pMT1802 mutanase (mutA) mRNA, complete cds
pBEND1.Generic
gi|29415710|gb|AY150270.1| CRIM plasmid pKD16, complete sequence
pET-32b(+).Novagen
gi|20385948|gb|AF438205.1| Mutation screening vector pSPRX, complete sequence
pBAD_Myc-His_lacZ.Invitrogen
pEYFP-Actin.Clontech
pSPORT1.ATCC
gi|84782123|gb|DQ322638.1| VEEV replicon vector YFV-C2, complete sequence
gi|3320597|gb|AF072806.1|AF072806 Integrational vector pMUTIN2
gi|37575413|gb|AY327141.1| Expression vector pQEMBP, complete sequence
gi|17473490|gb|AY061942.1| Cloning vector pCE36, complete sequence
gi|70955702|gb|DQ131584.1| Expression vector pBAD322S, complete sequence
gi|68160254|gb|DQ086480.1| Integrating expression vector pALE2, complete sequence
gi|122703406|dbj|AB289783.1| Gateway binary vector pGWB20 DNA, complete sequence
gi|5459332|emb|AJ243540.1| Expression vector pERM-ex1 ermAM and amyL genes
pET-29c(+).Novagen
pGS21a.Genscript
pDP19.Ambion
gi|3603271|gb|AF053122.1|AF053122 Cloning vector pCD341, complete sequence
pLS88.ATCC
pBEn-SET2-Q.Stratagene
pKK1756.Generic
gi|3002507|gb|U85204.1|EVU85204 Expression vector pGH/F2.2-242, complete sequence
gi|310754|gb|L08836.1|SYNMIC7V M13mIC7 phage cloning vector	M13MIC7.ATCC
gi|49065146|dbj|AB158263.1| Cloning vector TFV3 gene for M13 pIII, partial cds
gi|341956|gb|M28532.1|SYNPLS1B Linear cloning vector pLS1 left side (pLE)
gi|4495058|emb|X65314.2| Cloning vector pGEM-11Zf(-)	gi|4495058|emb|X65314.2| Cloning vector pGEM-11Zf(-)	pGEM-11Zf(-).Promega
gi|15072760|emb|AJ318513.1| Cloning vector pHCMV-LCMV-GP(WE), complete sequence
pUR290.Generic	gi|310838|gb|L09149.1|SYNPUR290V pUR290 cloning vector
pAcIRES.Orbigen
gi|23506931|gb|AY157309.1| Cloning vector YDp-K, complete sequence
gi|114199190|gb|DQ835190.1| Transformation vector pdfd-HZ2.7 Yellow HI-Pelican, complete sequence
gi|11321081|gb|AF292560.1|AF292560 Cfp marker plasmid pWM1012, complete sequence
gi|220956|dbj|D10356.1|SYNNPAYM1 Expression vector pAcYM1 DNA, EcoRV-BamHI fragment	gi|220956|dbj|D10356.1|SYNNPAYM1 Expression vector pAcYM1 DNA, EcoRV-BamHI fragment
gi|21955180|gb|AF335420.3| Cloning vector pPGKneo-II, complete sequence
gi|94540628|gb|DQ486035.1| Delivery vector pIEFBPR, complete sequence
pPIC6alphaB.InVitrogen
pAcSec1.Orbigen
gi|126145100|dbj|AB294486.1| Gateway binary vector pGWB519 DNA, complete sequence
gi|413815|gb|U02449.1|U02449 Cloning vector pDIRECT, complete sequence	gi|413815|gb|U02449.1|U02449 Cloning vector pDIRECT, complete sequence	pDIRECT.Clontech
pCYB2.New England Biolabs
gi|4323382|gb|AF100176.1|AF100176 Cloning vector pVZ321 complete sequence
gi|4378786|gb|AF118811.1| Shuttle vector pME6031, complete sequence
gi|58262|emb|X04995.1| Cloning vector pEMBL 8 plus (pEMBL8p)	SRC=ATCC_pEMBL8+_3939_bp_dsDNA_Circular-_Cloning_vector_pEMBL_8_plus_(pEMBL8p)	gi|58262|emb|X04995.1| Cloning vector pEMBL 8 plus (pEMBL8p)
gi|69048483|gb|DQ058743.1| Broad host range vector pBTL-5, complete sequence
gi|2190707|gb|U89931.1|CVU89931 Cloning vector pTRE, complete sequence	gi|2190707|gb|U89931.1|CVU89931 Cloning vector pTRE, complete sequence
gi|50949213|emb|AJ628448.1| Cloning vector pGID052
gi|58106|emb|X53125.1| Cloning vector pICT19r for C. elegans	pICT19R.Generic
gi|57904691|gb|AY860420.1| Cloning vector MuNXKan, complete sequence
gi|6467484|gb|AF172935.1|AF172935 Integration vector pLOI2225, complete sequence
gi|23506935|gb|AY157311.1| Cloning vector YDp-U, complete sequence
gi|207793|gb|M13172.1|SYN322W77 Recombinant plasmid pRW777, B-Z junction region
pBAC-10.Novagen
pET-25b(+).Novagen
gi|6759494|emb|X65332.2| Cloning vector pSP72	pSP72.Promega	gi|6759494|emb|X65332.2| Cloning vector pSP72
pFIV-H1-copGFP shRNA.System Biosciences
gi|208753|gb|M37057.1|SYNLAMSH2 Cloning vector lambda-SHLX2 DNA, partial sequence	gi|208753|gb|M37057.1|SYNLAMSH2 Cloning vector lambda-SHLX2 DNA, partial sequence
pBGRF.Generic
gi|16209086|gb|AY048719.1| CRIM plasmid pAH70, complete sequence
gi|16209167|gb|AY048737.1| CRIM plasmid pAH156, complete sequence
gi|116062025|dbj|AB266485.1| HIV-1 vector pNL-DT5R DNA, complete sequence
gi|5758245|gb|AF156990.1|AF156990 Cloning vector pUNI55, complete sequence
pLEX_LacZ.InVitrogen
gi|207845|gb|M17626.1|SYN8KMRCG Synthetic plasmid pK18 (pBRNeo/pUC18) kanamycin resistance gene, complete cds	pK18.Generic	gi|207845|gb|M17626.1|SYN8KMRCG Synthetic plasmid pK18 (pBRNeo/pUC18) kanamycin resistance gene, and translated products
pS5.ATCC
pT7E19P.Generic
gi|5327029|emb|AJ247373.1| Cloning vector pYanni5, complete sequence
gi|208844|gb|M28246.1|SYNMMLPLN2 Moloney murine leukemia virus retroviral vector pLNSX, complete genome. and translated products	LNSX.Generic
pPIC9.InVitrogen
gi|3002515|gb|U85206.1|EVU85206 Expression vector pGH/F2.2-327, complete sequence
pEMBL18NOT.ATCC
gi|2995958|gb|AF053733.1|AF053733 Expression vector pPK113, complete sequence
pCRT7_VP22-2-TOPO.Invitrogen
pQE-TriSystem.Qiagen
pBEn-SBP-SET2-Qa.Stratagene
gi|209027|gb|M24182.1|SYNPINA1A E.coli constitutive expression cloning vehicle pIN-I-A1	gi|209027|gb|M24182.1|SYNPINA1A E.coli constitutive expression cloning vehicle pIN-I-A1
gi|126145197|dbj|AB294509.1| Gateway binary vector pGWB554 DNA, complete sequence
gi|4545268|gb|AF121784.1|AF121784 Expression vector pCY216, complete sequence
pAN562H.Generic
gi|37930002|gb|AY236522.1| Cloning vector pKZ28, complete sequence
gi|986985|gb|L38497.1|SYNCCDBC Cloning vector pKIL109 ccdB gene, complete cds and beta-lactamase (ApR) gene fragment	gi|986985|gb|L38497.1|SYNCCDBC Cloning vector pKIL109 ccdB gene, and translated products
pBAD_His_lacZ.Invitrogen
pCR-Blunt.InVitrogen
gi|126149082|dbj|AB294438.1| Gateway binary vector pGWB414 DNA, complete sequence
pSM3.Generic
pBR325.ATCC	gi|310760|gb|L08855.1|SYNPBR325V pBR325 cloning vector
gi|94481124|dbj|AB240452.1| Cloning vector pBARST DNA, complete sequence
gi|56406600|gb|AY753578.1| Flexi Vector pFN2A (GST), complete sequence	pFN2A (GST).Promega
gi|6562906|emb|AJ133194.1| Shuttle vector pMJ-A (Corynebacterium glutamicum / E. coli)
gi|83659402|gb|DQ297764.1| Cloning vector pHP13, complete sequence
gi|3776520|gb|AF086843.1|AF086843 Cloning vector pKO Scrambler 904, complete sequence	gi|3776520|gb|AF086843.1|AF086843 Cloning vector pKO Scrambler 904, complete sequence
pDONR221.InVitrogen
gi|11559666|gb|AF294980.1| Binary vector pINDEX2, complete sequence
pRJF1.Generic
pDNR-EGFP.Clontech
gi|29373934|gb|AY219701.1| Cloning vector pAZ1, complete sequence
gi|55724860|emb|AJ851277.1| Cloning vector pRU1701 gfpplus gene for green fluorescent protein plus
gi|310842|gb|L09153.1|SYNPWT511V pWT511 expression vector	pWT511.Generic
pLacI.Novagen
gi|1419476|emb|X98612.1| Artificial cloning vector pjb8	gi|1419476|emb|X98612.1| Artificial cloning vector pjb8
gi|8117197|dbj|AB043476.1| Shuttle vector pNIT6012 DNA, complete sequence
gi|150482|gb|AH000914.1|SEG_P53 Plasmid pMM5-3, with DNA from pMB8, pHS1 and Tn3, pHS1/Tn3 (IR-L) junction
pSZ7.Generic
pBEn-SET3-Q.Stratagene
gi|15982214|emb|AJ311872.1| Cloning vector pHANNIBAL
pHY320PLK.Generic
pMM1525.Mobitec
gi|125976383|gb|EF212310.1| Cloning vector pSAT6-DEST, complete sequence
gi|209059|gb|J01759.1|SYNPLBU3 Plasmid plbu3 for cloning strong promoters
pcDNA3.2-DEST.InVitrogen
gi|391914|dbj|D16588.1|SYNNT4 Unidentified cloning vector Phage NT4 DNA, polylinker sequence	gi|391914|dbj|D16588.1|SYNNT4 Unidentified cloning vector Phage NT4 DNA, polylinker sequence
pTYB3.New England Biolabs
pRX-1.ATCC
pET-43c(+).Novagen
gi|1633037|gb|U36452.1|CVU36452 Expression vector pCALc, complete sequence
pOSEX5C.ATCC
gi|58159|emb|V00089.1| Cloning vector pi-VX used for screening bacteriophage lambda gene libraries for specific DNA sequences in Escherichia coli. Probe sequences are inserted in the vector pi-VX.  Contains a polylinker, and origin of replication (derived from pMB1) and a tyrosine amber-suppressor gene (synthetic supF gene)	gi|310786|gb|L08918.1|SYNPIVXV Pi-VX cloning vector used for screening bacteriophage lambda	gi|58159|emb|V00089.1| Cloning vector pi-VX used for screening bacteriophage lambda gene libraries for specific DNA sequences in Escherichia coli. Probe sequences are inserted in the vector pi-VX.  Contains a polylinker, and origin of replication (derived from pMB1) and a tyrosine amber-suppressor gene (synthetic supF gene)
gi|13623800|dbj|AB049968.1| Expression vector pLEAD4 DNA, complete sequence
gi|125743123|gb|EF153732.1| Expression vector pBT20-Dbla-T7pol, complete sequence
pBC KS+.Stratagene
gi|126145202|dbj|AB294510.1| Gateway binary vector pGWB555 DNA, complete sequence
gi|8843959|gb|AF247172.1|AF247172 Synthetic construct plasmid pSB3230 RP4-alkaline phosphatase hybrid protein mRNA, partial cds
pCrBac.InVitrogen	pCR4Blunt-TOPO.InVitrogen	pCR4-TOPO.InVitrogen
gi|220927|dbj|D01049.1|SYN25BT Cloning vector pAcRP25.Bt protoxin gene and polyhedrin promoter,   partial cds
gi|3608510|gb|AF090452.1| Cloning vector pKODT complete sequence	gi|3608510|gb|AF090452.1| Cloning vector pKODT complete sequence
gi|56912125|emb|AJ868288.1| Transconjugation Plasmid pEMOC2
gi|124361332|gb|EF208956.1| Cloning vector pU.CAG.Hand1, complete sequence
pBEc-SET2.Stratagene
gi|15554345|gb|AY048746.1| Red recombinase plasmid pKD46, complete sequence
pGEM-3Z.Promega	gi|7018282|emb|X65304.3| Cloning vector pGEM-3Z	gi|7018282|emb|X65304.3| Cloning vector pGEM-3Z
gi|208356|gb|M18855.1|SYNEVPEX Bacteriophage MS2 expression vector pEx34b
gi|47132185|gb|AY599227.1| Cloning vector pUC18-mini-Tn7T, complete sequence
pUC9.ATCC
gi|1277138|gb|U50980.1|CVU50980 Cloning vector pFW_phoA2 phoA gene, partial cds, and spectinomycin-resistance protein (aad9) gene, complete cds
pGEX-5X-3.Amersham	gi|595741|gb|U13858.1|XXU13858 pGEX-5X3 cloning vector, complete sequence	gi|595741|gb|U13858.1|XXU13858 pGEX-5X3 cloning vector, complete sequence
pMMB206.ATCC	gi|209077|gb|M37847.1|SYNPMMB206 Bacterial cloning vector pMMB206, complete genome	gi|209077|gb|M37847.1|SYNPMMB206 Bacterial cloning vector pMMB206, complete genome
pBEc-SBP-SET3-Q.Stratagene
pAMP10.ATCC
gi|21955179|gb|AF335419.3| Cloning vector pPGKneo-I, complete sequence
pGPS3.New England Biolabs
gi|69048279|gb|DQ058727.1| Broad host range vector pBMTB-4, complete sequence
gi|126149054|dbj|AB294431.1| Gateway binary vector pGWB407 DNA, complete sequence
gi|312235|emb|X69707.1| Synthetic construct CaMV 35S promoter and multiple cloning site
pSN2.Generic
gi|2664252|emb|X98500.1| Cloning vector pKIL PCR-1
gi|16209131|gb|AY048728.1| CRIM helper plasmid pAH130, complete sequence
gi|15593985|emb|AJ312393.1| Chloroplast transformation vector pRB95
gi|16209125|gb|AY048727.1| CRIM helper plasmid pAH129, complete sequence
gi|23225397|dbj|BD130452.1| Expression vector for producing DEAD protein
gi|23381130|emb|AJ414111.1| Binary vector pGV4223 DNA, region between right and left T-DNA border and LECASAL gene
pQE-TriSystem Strep.Qiagen
gi|2576384|gb|U82001.1|EVU82001 Expression vector pJB866, complete sequence
gi|5327024|emb|AJ247372.1| Cloning vector pYanni4, complete sequence
BSBP.ATCC
pCR2.1-TOPO.InVitrogen
gi|47132196|gb|AY599232.1| Cloning vector pUC18T-mini-Tn7T-Gm, complete sequence
pBS7.ATCC
gi|2911483|gb|AF047654.1|AF047654 Expression vector pSTAR, complete sequence
pcDNA6.2-DEST.InVitrogen
gi|126148718|dbj|AB294427.1| Gateway binary vector pGWB402omega DNA, complete sequence
gi|115342899|gb|DQ904462.1| Firefly luciferase reporter vector pGL4.30[luc2P/NFAT-RE/Hygro], complete sequence
pTRE-HA.Clontech
gi|84782135|gb|DQ322642.1| VEEV replicon vector YFV-C3opt, complete sequence
gi|45862377|gb|AY562543.1| Binary Vector pORE_O5, complete sequence
gi|58261|emb|X04996.1| Cloning vector pEMBL 8 minus (pEMBL8m)	gi|58261|emb|X04996.1| Cloning vector pEMBL 8 minus (pEMBL8m)
pKSM715.ATCC
gi|13620161|emb|X65334.2| Cloning vector pALTER(R)-1	pALTER-1.Promega	gi|13620161|emb|X65334.2| Cloning vector pALTER(R)-1
gi|16209163|gb|AY048736.1| CRIM plasmid pAH154, complete sequence
gi|32185266|gb|AY303237.1| Shuttle vector pLEIItd+KR''deltaORF, complete sequence
gi|34766420|gb|AY303669.1| Broad host range expression vector pMHE7, complete sequence
gi|15027051|emb|AJ313516.1| Expression vector pNCO113-nusB/nusE
gi|3135568|gb|AF061926.1|AF061926 Plasposon pTnMod-OTp', complete sequence
gi|1814365|gb|U84571.1|EVU84571 Expression vector pGEX-2T-6H GST-6his (GST) gene, complete cds, complete vector sequence
pT7SP6.Generic
T7Select10-3b.Novagen
pKK2161.Generic
gi|3892165|gb|AF028838.1|AF028838 Cloning vector pKILHIS-2, complete sequence	gi|3892165|gb|AF028838.1|AF028838 Cloning vector pKILHIS-2, complete sequence
gi|16209060|gb|AY048713.1| CRIM plasmid pAH55, complete sequence
gi|51890427|dbj|AB127591.1| Expression vector pTip-QC2 DNA, complete sequence
pSE280.Invitrogen
gi|42476360|gb|AY266291.1| Escherichia coli/Mycobacteria shuttle vector pGB9.2, complete sequence
pAM34.ATCC	gi|208139|gb|M69063.1|SYNCOLE1 Cloning vector pAM34	gi|208139|gb|M69063.1|SYNCOLE1 Cloning vector pAM34
gi|110082633|dbj|AB262448.1| Transposon vector T2AL200R200G DNA, complete sequence
gi|69048086|gb|DQ058718.1| Broad host range vector pBMT-5, complete sequence
pDEST14.InVitrogen
pAX5M.USB
gi|15723301|gb|AF411595.1| Synthetic construct Transfection vector pVV/Leishmania major artificial chromosome j2c junction, partial sequence
gi|58056|emb|X53123.1| Cloning vector pAST 19a for C. elegans	pAST19A.Generic
gi|595721|gb|U13853.1|XXU13853 pGEX-4T1 cloning vector, complete sequence	gi|595721|gb|U13853.1|XXU13853 pGEX-4T1 cloning vector, complete sequence	pGEX-4T-1.Amersham
pcDNA2.1.InVitrogen
pSKS106.Generic
pExchange-5A.Stratagene
gi|18252139|gb|AY072039.1| Expression vector pANT1201, complete sequence
gi|644774|gb|U19585.1|XXU19585 Cloning vector pPROEX-1, complete sequence	gi|644774|gb|U19585.1|XXU19585 Cloning vector pPROEX-1, complete sequence
gi|45862401|gb|AY562548.1| Binary Vector pORE_R5, complete sequence
gi|122703356|dbj|AB289773.1| Gateway binary vector pGWB10 DNA, complete sequence
pAN561H.Generic
pJQ200.ATCC
gi|3929281|gb|AF093685.1|AF093685 Luciferase reporter vector pXP2 *SA *PS, complete sequence
gi|122703381|dbj|AB289778.1| Gateway binary vector pGWB15 DNA, complete sequence
gi|53829617|gb|AY619005.1| Cloning vector pUC18-mini-Tn7-LACM15, complete sequence
pAX4BM.USB
pMK4.ATCC
gi|3907623|gb|AF102233.1|AF102233 Transposon delivery vector pUTkm1, complete sequence	gi|3907623|gb|AF102233.1|AF102233 Transposon delivery vector pUTkm1, complete sequence
gi|58199|emb|X65302.1| Cloning vector pGEM-3	pGEM-3.Promega	gi|58199|emb|X65302.1| Cloning vector pGEM-3	gi|310773|gb|L08872.1|SYNPGEM3V pGEM3 cloning vector Gemini 3 from Promega Biotec
pCDF1-MCS1.System Biosciences
gi|13540346|gb|AF354045.1|AF354045 Binary vector pCAMBIA-1305.1, complete sequence
pIC20R.ATCC	gi|310784|gb|L08913.1|SYNPIC20RV pIC20R cloning vector
pET-28c(+).Novagen
pUC8.Sigma	gi|310827|gb|L08959.1|SYNPUC8V pUC8 cloning vector
pZsGreen.Clontech
gi|27650340|emb|X65324.2| Cloning vector pGL2-Control	gi|27650340|emb|X65324.2| Cloning vector pGL2-Control
gi|138754318|emb|AM403094.1| Cloning vector pSC101BADgbaA-ISceI(amp)
pBAD33.ATCC
gi|208956|gb|M18328.1|SYNPBGS9A Cloning vector pBGS9+ with the kanamycin resistance gene from Tn903, lacZ alpha-peptide, pBR322 origin, and the SspI fragment of bacteriophage f1	gi|208956|gb|M18328.1|SYNPBGS9A Cloning vector pBGS9+ with the kanamycin resistance gene from Tn903, lacZ alpha-peptide, pBR322 origin, and the SspI fragment of bacteriophage f1
gi|513419|emb|A18791.1| pSFV1 polylinker region
gi|37930038|gb|AY236526.1| Cloning vector pLZ44, complete sequence
gi|119034463|gb|EF059993.1| Cosmid vector pHM1, complete sequence
gi|126149122|dbj|AB294448.1| Gateway binary vector pGWB424 DNA, complete sequence
gi|126145092|dbj|AB294484.1| Gateway binary vector pGWB517 DNA, complete sequence
pIB_V5-His_CAT.InVitrogen
pPIC6b.InVitrogen
gi|392879|gb|U00800.1|ECU00800 Escherichia coli cloning vector Pk184, complete sequence, kanamycin phosphotransferase (kan) and (lacZalpha) genes, and translated products	gi|392879|gb|U00800.1|ECU00800 Cloning vector Pk184, complete sequence	pK184.ATCC
gi|11093868|gb|AF286455.1|AF286455 Promoter probe vector pPROBE-gfp[tagless], complete sequence
pAdEasy-1.Stratagene
gi|13346450|gb|AF347016.1|AF347016 Shuttle vector pYT3, complete sequence
gi|4959727|gb|AF136443.1|AF136443 Cloning vector pUC-TP with trimethoprim resistance cassette, complete sequence
gi|13540351|gb|AF354046.1|AF354046 Binary vector pCAMBIA-1305.2, complete sequence
gi|11344873|gb|AF298783.1|AF298783 C-terminal GFP fusion vector pUG23, complete sequence
gi|122893025|gb|EF186078.1| Shuttle vector pLvCmvMYOCDHA, complete sequence
gi|125976391|gb|EF212312.1| Cloning vector pSAT6A-MCS, complete sequence
pPIC6alphaC.InVitrogen
gi|144369234|dbj|AB277269.1| Cloning vector piMARK DNA, complete sequence
gi|310768|gb|L08867.1|SYNPEX1V pEX1 expression vector
gi|1277143|gb|U50982.1|CVU50982 Cloning vector pFW12 spectinomycin-resistance protein (aad9) gene, complete cds
gi|2852395|gb|AF044308.1|AF044308 Cloning vector pBIOTRX-BirA, complete sequence
pGT-N39.New England Biolabs
gi|110082647|dbj|AB262455.1| Transposon vector T2AL200L200G DNA, complete sequence
pColdIII.Takara	gi|87080792|dbj|AB248602.1| Expression vector pColdIII(SP-4) DNA, complete sequence
gi|110348068|gb|DQ823233.1| Expression vector mce4, complete sequence
pT7Blue-2.Novagen
gi|208399|gb|M10294.1|SYNGALAD Bacterophage M13gt102 N-terminal beta-galactosidase gene with synthetic oligonucleotide adaptor (lac- phenotype)	gi|208399|gb|M10294.1|SYNGALAD Bacterophage M13gt102 N-terminal beta-galactosidase gene with synthetic oligonucleotide adaptor (lac- phenotype)
pTNT.Promega
gi|529331|gb|U12640.1|PBI1013T GUS gene fusion vector pBI101.3 T-DNA region	pBI1013.Clontech	gi|529331|gb|U12640.1|PBI1013T GUS gene fusion vector pBI101.3 T-DNA region
gi|2342749|gb|U38693.1|U38693 Shuttle vector pSEmp18BBXM, complete sequence
gi|40363816|gb|AF264724.2| Cloning Vector pG5luc, complete sequence
gi|3135598|gb|AF062080.1|AF062080 Cloning vector p34S-Km, complete sequence
gi|22476919|gb|AF532107.1| Cloning vector pSMART-HCKan, complete sequence
gi|42557817|emb|AJ430835.1| Cloning vector pTarg2
gi|207797|gb|AH002280.1|SEG_SYN325S plasmid pbr325 cm-r gene and inverted duplication. (seg 1)
gi|209340|gb|M17544.1|SYNSHIRVA Synthetic helper-independent retroviral vector DNA, clone CLA 12	gi|209340|gb|M17544.1|SYNSHIRVA Synthetic helper-independent retroviral vector DNA, clone CLA 12
pBLUBAC.Invitrogen
gi|2654020|gb|AF031813.1|AF031813 Expression vector pMal-X, complete sequence
gi|112146876|gb|DQ839632.1| PCR cloning vector pAnti-Kit-Barnase, complete sequence
pRIT2T.Pharmacia	gi|595761|gb|U13864.1|XXU13864 pRIT2T cloning vector, complete sequence	gi|595761|gb|U13864.1|XXU13864 pRIT2T cloning vector, complete sequence
gi|208740|gb|M34302.1|SYNLACZG Cloning vector pPD21.28	gi|208740|gb|M34302.1|SYNLACZG Cloning vector pPD21.28	pPD2128.Generic
gi|126145174|dbj|AB294504.1| Gateway binary vector pGWB545 DNA, complete sequence
gi|209448|gb|K01680.1|SYNTG114 Phage M13tg114 cloning vector in 5' end of lacZ gene	gi|209448|gb|K01680.1|SYNTG114 Phage M13tg114 cloning vector in 5' end of lacZ gene
gi|1245108|gb|U46490.1|CVU46490 Cloning vector pFRTlacZ beta-galactosidase (lacZ) gene, complete cds, and Flp recombinase target (FRT) sequence
gi|7799030|emb|AJ237752.1| Cloning vector pKID18, containing beta-lactamase and kid fusion genes
pMAL-c2e.New England Biolabs
pACYCDuet-1.Novagen
gi|18252143|gb|AY072040.1| Expression vector pANT1202, complete sequence
gi|1051181|gb|U37692.1|CVU37692 Cloning vector lambda TXF97, lacZ transcriptional fusion vector, complete sequence
gi|77799775|dbj|AB236930.1| Cloning vector pCL1920 DNA, complete sequence
gi|29415162|gb|AY150268.1| CRIM plasmid pSK67, complete sequence
gi|46850471|gb|AY589050.1| Cloning vector pHyVec3, complete sequence
gi|207746|gb|AH002275.1|SEG_SYN1088 Plasmid pIP1088 transposable module IS15 in pBR322, left end
gi|1699060|gb|U78872.1|CVU78872 Cloning vector pGEX-6P-1, complete sequence	gi|1699060|gb|U78872.1|CVU78872 Cloning vector pGEX-6P-1, complete sequence	pGEX-6P-1.Amersham
pLP-BacPAK9.Clontech
pET-17b.Novagen
gi|72256324|gb|DQ140159.1| Cloning vector pCPF.GFP hsp promoter region
gi|125971760|gb|EF205334.1| Expression vector pETS2SUL, complete sequence
gi|73544740|gb|DQ119053.1| Cloning vector pMAB136, complete sequence
gi|414522|gb|U02284.1|CVU02284 Cloning vector pSP65 beta-lactamase gene, complete cds	gi|414522|gb|U02284.1|CVU02284 Cloning vector pSP65 beta-lactamase gene, and translated products
pV34.Generic	gi|310841|gb|L09152.1|SYNPV34V pV34 cosmid cloning vector
pET-9b.Novagen
gi|126149190|dbj|AB294464.1| Gateway binary vector pGWB452 DNA, complete sequence
gi|4262403|gb|AF100173.1|AF100173 Cloning vector pVZ209 complete sequence
gi|310790|gb|L08923.1|SYNPKO1V pKO1 promoter probe cloning vector
gi|938036|emb|Z50122.1| Artificial DNA for pTnMax10 mini-transposon
pMIB_V5-Hisb.InVitrogen
gi|207772|gb|M12904.1|SYN322CI Bacteriophage 434 cI gene inserted in plasmid pNS1	gi|207772|gb|M12904.1|SYN322CI Bacteriophage 434 cI gene inserted in plasmid pNS1
EMBL311.Generic
gi|29421419|gb|AY242526.1| CRIM plasmid pLA1, complete sequence
gi|11120587|gb|AF311737.1|AF311737 Cloning vector pCFB, complete sequence
gi|310776|gb|L08875.1|SYNPIAN7V PiAN7 cloning vector
gi|51890403|dbj|AB119527.1| Shuttle vector pUCYIT356N DNA, complete sequence
pSM23.ATCC
gi|5802289|gb|AF170483.1|AF170483 Cloning vector pST98-AS, complete sequence
gi|126149234|dbj|AB294474.1| Gateway binary vector pGWB507 DNA, complete sequence
gi|208266|gb|M18152.1|SYNECOCVN E.coli synthetic cloning vector, clone pJB66	gi|208266|gb|M18152.1|SYNECOCVN E.coli synthetic cloning vector, clone pJB66
gi|29169334|gb|AY222811.1| Cloning vector pK18PolyF2, complete sequence
gi|89475510|gb|DQ408591.1| Transposon mutagenesis vector pG18-STM, complete sequence
gi|209190|gb|M29896.1|SYNPTL61T Cloning vector pTL61T, complete sequence	gi|209190|gb|M29896.1|SYNPTL61T Cloning vector pTL61T, complete sequence	pTL61T.Generic
pPIC6c.InVitrogen
