# Supplementary material for: DNA signatures for detecting genetic engineering in bacteria
Source: Genome Biol. 2008 Mar 18;9(3):R56. doi: 10.1186/gb-2008-9-3-r56 (PMC2397508; doi:10.1186/gb-2008-9-3-r56)
Supplement: Additional data file 2 — The list of natural plasmid identifiers [file gb-2008-9-3-r56-s2.txt]

gi|154748|gb|AH003431.1|SEG_TIPMS Ti plasmid (from A.tumefaciens octopine strain) tms2 gene, complete coding sequence
gi|117621706|ref|NC_008566.1| Borrelia afzelii PKo plasmid lp34, complete sequence
gi|81330251|ref|NC_007594.1| Enterococcus faecium plasmid pHT beta, complete sequence
gi|10955536|ref|NC_002120.1| Yersinia enterocolitica plasmid pYVe227, complete sequence
gi|145306741|ref|NC_009353.1| Magnetospirillum gryphiswaldense MSR-1, complete genome
plasmid254  [organism=Nostoc punctiforme] [strain=PCC 73102]
gi|10954624|ref|NC_002518.1| Pseudomonas putida plasmid pPP81, complete sequence
gi|149125|gb|M90647.1|IP8VANY Plasmid pIP816 (from Enterococcus faecium BM4147) D, D-carboxypeptidase (vanY) gene, complete cds
gi|32469825|ref|NC_005012.1| Campylobacter jejuni plasmid pVir, complete sequence
gi|151790|gb|M13380.1|R11ORI Plasmid R1162 DNA between coordinates 5.41 and 6.13, including oriT oriV (replication origin) and mobI
gi|152809|gb|AH000932.1|SEG_SLP1C Plasmid SLP1 integrated in S.coelicolor genome, left junction
gi|311990|emb|Z22927.1|CGPSR1CG C.glutamicum plasmid pSR1 complete genome	gi|10956578|ref|NC_001456.1| Corynebacterium glutamicum plasmid pSR1, complete sequence
gi|85057971|ref|NC_007720.1| Aster yellows witchesprime-broom phytoplasma AYWB plasmid pAYWB-IV, complete sequence	gi|85057971|ref|NC_007720.1| Aster yellows witches'-broom phytoplasma AYWB plasmid pAYWB-IV, complete sequence
emb|AM039951.1|gi|78033813|Xanthomonas campestris pv. vesicatoria plasmid pXCV183, complete genome	gi|78045309|ref|NC_007507.1| Xanthomonas campestris pv. vesicatoria str. 85-10 plasmid pXCV183, complete sequence
gi|32455274|ref|NC_004971.1| Borrelia burgdorferi plasmid cp18-2, complete sequence
gi|23295788|gb|AY125331.1| Xanthomonas campestris pv. glycines plasmid pAM22, complete sequence
gi|149048|gb|M93064.1|IE5REPA Plasmid pEI545 (from Klebsiella pneumoniae) replication-associated protein (repA) gene, complete cds
gi|32455920|ref|NC_004954.1| Micrococcus sp. 28 plasmid pSD10, complete sequence
gi|75906108|ref|NC_007386.1| Spiroplasma citri plasmid pSciA, complete sequence
gi|150135|gb|M25059.1|MYCADBCG Plasmid pADB201 (from Mycoplasma mycoides), complete genome	gi|9507334|ref|NC_001382.1| Mycoplasma mycoides unnamed plasmid, complete sequence
gi|150471|gb|M58625.1|P4DNODA Plasmid p42d (from Rhizobium leguminosarum phaseoli) nodulation protein (nodA) gene, complete cds
gi|154722|gb|J01814.1|TIPA6S2 Plasmid Ti (from Agrobacterium tumefaciens) A6S/2 crown gall tumor(Ti plasmid + N.tabacum) t-region
gi|40804641|ref|NC_005312.1| Actinobacillus pleuropneumoniae plasmid pMS260, complete sequence
gi|150640|gb|M26471.1|PE194E Plasmid pE194 recombination site, juncton I
gi|3273185|dbj|AB007463.1| Plasmid ColIb-P9 gene for PilS protein, complete cds
gi|45582|emb|X17479.1| Plasmid pLMO229 aadA gene 3' end for spectinomycin and streptomycin resistance
gi|496171|gb|L27067.1|P11ORI Plasmid pCT1138 origin of replication (ori)
ref|NC_007105.1|gnl|NCBI_GENOMES|18454|gi|67078326|Bacillus cereus E33L plasmid pE33L54, complete sequence	gi|67078326|ref|NC_007105.1| Bacillus cereus E33L plasmid pE33L54, complete sequence
gi|29294591|ref|NC_004653.1| Lactococcus lactis subsp. lactis bv. diacetylactis plasmid pS7b, complete sequence	emb|AJ550510.1|gi|29170403|Lactococcus lactis subsp. lactis bv. diacetylactis pS7b plasmid complete genome
plasmid123  [organism=Nostoc punctiforme] [strain=PCC 73102]
gi|116235020|dbj|AB257757.1| Plasmid pFKY1 intA gene region and naphthalene degradation upper-pathway gene cluster (nahAa, nahAb, nahAc, nahAd, nahB, nahF, nahC, nahQ, nahE, nahD), complete cds
gi|10956535|ref|NC_001670.1| Lactobacillus delbrueckii plasmid pWS58, complete sequence	emb|Z50864.1|gi|971478|L.delbrueckii sp. lactis plasmid pWS58 DNA, complete genome
gi|30790426|dbj|BD179508.1| Novel Bioluminescent Assays and Bacterial Strains Useful Therein
gi|15004882|ref|NC_003026.1| Pyrococcus sp. JT1 plasmid pRT1, complete sequence	ref|NC_003026.1|gnl|NCBI_GENOMES|15736|gi|15004882|Pyrococcus sp. JT1 plasmid pRT1, complete sequence
gi|30387192|ref|NC_004772.1| Pasteurella multocida plasmid pJR2, complete sequence
gi|154729|gb|M63057.1|TIPAAAB Plasmid pTiAg57 octopine synthase gene, 3' end and IS867 extremity and inverted repeat
gi|154728|gb|M63056.1|TIPAAAA Plasmid pTiAB3 right border, overdrive sequence and IS867 extremity
gi|16082679|ref|NC_003132.1| Yersinia pestis CO92 plasmid pPCP1, complete sequence
gi|23356791|gb|BU644440.1|BU644440 mgmk020xN23f.b pmk1 in pBluescriptII sk(-) plasmid Magnaporthe grisea cDNA clone mgmk020xN23 5prime, mRNA sequence
gnl|REF_TIGR|gbb_4087|ref|NC_000949.1|gnl|NCBI_GENOMES|15145|gi|11497103|Borrelia burgdorferi B31 plasmid cp32-3, complete sequence	gi|11497103|ref|NC_000949.1| Borrelia burgdorferi B31 plasmid cp32-3, complete sequence
gi|58000881|gb|CP000007.1| Gluconobacter oxydans 621H plasmid pGOX4, complete sequence	gi|58038467|ref|NC_006675.1| Gluconobacter oxydans 621H plasmid pGOX4, complete sequence
gi|51246971|ref|NC_006139.1| Desulfotalea psychrophila LSv54 plasmid large, complete sequence	ref|NC_006139.1|gnl|NCBI_GENOMES|18234|gi|51246971|Desulfotalea psychrophila LSv54 plasmid large, complete sequence
gi|27356620|ref|NC_004457.1| Zymomonas mobilis plasmid 1, complete sequence
gi|27753647|ref|NC_004532.1| Lactobacillus reuteri strain AE78 plasmid pAE78, complete sequence
gi|50233940|ref|NC_005970.1| Escherichia coli plasmid pRK2, complete sequence
gi|11245974|gb|AF039836.2| IncT plasmid R394 MucA (mucA), MucB (mucB), Tus (tus), and ImpC (impC) genes, complete cds; and unknown genes
gi|70724735|ref|NC_007182.1| Sodalis glossinidius plasmid pSG1, complete sequence
gi|10954488|ref|NC_001732.1| Methanocaldococcus jannaschii DSM 2661 extrachromosomal, complete genome
gi|38261095|ref|NC_005206.1| Arcanobacterium pyogenes plasmid pAP2, complete sequence
gi|144394|gb|M31808.1|CECCOLE6A Plasmid ColE6-CT14 colicin E6, immunity proteins E6 and E8, and lysis protein genes, complete cds
Shigella_sonnei_plasmid_C
gi|104772061|ref|NC_008052.1| Campylobacter jejuni plasmid pCJ1170, complete sequence
gi|41056918|ref|NC_005324.1| Escherichia coli plasmid p9123, complete sequence
gi|44004339|ref|NC_005707.1| Bacillus cereus ATCC 10987 plasmid pBc10987, complete sequence
gi|47176959|ref|NC_005873.1| Oligotropha carboxidovorans plasmid pHCG3, complete sequence
plasmidP185  [organism=Rhodobacter sphaeroides] [strain=2.4.1]
gi|58383237|ref|NC_006816.1| Salmonella typhimurium plasmid pU302L, complete sequence
gi|16262453|ref|NC_003037.1| Sinorhizobium meliloti 1021 plasmid pSymA, complete sequence
gi|10955963|ref|NC_002088.1| Vibrio parahaemolyticus plasmid pSA19, complete sequence
gi|38639778|ref|NC_005243.1| Staphylococcus aureus plasmid pC223, complete sequence
gi|144670|gb|M12574.1|CLAORIA Plasmid ColA replication origin region
gi|4165116|gb|AF092037.1| Corynebacterium glutamicum plasmid pBl1, complete sequence
gi|116326684|ref|NC_008501.1| Streptococcus thermophilus LMD-9 plasmid 2, complete sequence
plasmidpMT	gi|145597192|ref|NC_009378.1| Yersinia pestis Pestoides F plasmid MT, complete sequence
gi|155321|gb|M86530.1|W10ICSB Plasmid pWR100 (from Shigella flexneri) intercellular spread gene (icsB) and ipgA, ipgB, ipgC genes, complete cds
gi|71725269|ref|NC_007275.1| Pseudomonas syringae pv. phaseolicola 1448A small plasmid, complete sequence	gb|CP000060.1|gi|71558859|Pseudomonas syringae pv. phaseolicola 1448A small plasmid, complete sequence
gi|148582|gb|M13780.1|FPLFINPC F plasmid type III (R1-19) finP region
gi|11466081|ref|NC_001570.1| Neurospora crassa mitochondrial plasmid Mauriceville, complete sequence
gi|32455434|ref|NC_004959.1| Lactococcus lactis plasmid pSRQ900, complete sequence
gi|10954532|ref|NC_001733.1| Methanocaldococcus jannaschii DSM 2661 small extrachromosomal element, complete genome
gi|40541|emb|X15857.1| Plasmid ColE5-099 genes for colicin E5, immunity and lysis protein
gi|27764606|ref|NC_004535.1| Corynebacterium glutamicum plasmid pGA2, complete sequence
gi|94152343|ref|NC_007971.1| Ralstonia metallidurans CH34 plasmid 1, complete sequence
gi|76803367|ref|NC_007427.1| Natronomonas pharaonis DSM 2160 plasmid PL131, complete sequence	ref|NC_007427.1|gnl|NCBI_GENOMES|18777|gi|76803367|Natronomonas pharaonis DSM 2160 plasmid PL131, complete sequence
gi|32455408|ref|NC_004986.1| Selenomonas ruminantium plasmid pONE429, complete sequence	dbj|AB003192.1|gi|2055259|Selenomonas ruminantium plasmid pONE429 DNA, complete sequence
gi|32455430|ref|NC_004968.1| Streptococcus thermophilus plasmid pER371, complete sequence
gi|115345712|ref|NC_008389.1| Roseobacter denitrificans plasmid pTB4, complete sequence
gi|149127|gb|M91609.1|IS4AAHM Plasmid pTiS4 (from Agrobacterium vitis) T2 tryptophan monooxygenase (iaaM) and indole acetamide hydrolase (iaaH) genes, complete cds
gi|151686|gb|M60580.1|PT1ORGREP Plasmid pT181 replication origin
gi|10957015|ref|NC_001898.1| Pantoea citrea plasmid pUCD5000, complete sequence
gi|144661|gb|M37402.1|CLACG Plasmid ColA, complete genome	gi|9507286|ref|NC_001373.1| Plasmid ColA, complete sequence
gi|10955181|ref|NC_001845.1| Zymomonas mobilis plasmid pZMO1, complete sequence
gi|141862|gb|M87836.1|AD1TRAE1 Plasmid pAD1 (from Enterococcus faecalis) sex pheromone response positive regulatory protein (traE1) gene, complete cds
gi|27764599|ref|NC_004534.1| Corynebacterium glutamicum plasmid pCG2, complete sequence
gi|32455506|ref|NC_004944.1| Lactobacillus plantarum plasmid pMD5057, complete sequence
gi|42761454|ref|NC_005563.1| Methanohalophilus mahii plasmid pML, complete sequence	ref|NC_005563.1|gnl|NCBI_GENOMES|17578|gi|42761454|Methanohalophilus mahii plasmid pML, complete sequence
gi|17233017|ref|NC_003276.1| Nostoc sp. PCC 7120 plasmid pCC7120alpha, complete sequence	gi|47118303|dbj|BA000020.1| Nostoc sp. PCC 7120 plasmid pCC7120alpha DNA, complete genome
gi|14141823|ref|NC_002774.1| Staphylococcus aureus subsp. aureus Mu50 plasmid VRSAp, complete sequence	dbj|AP003367.1|gi|14020884|Staphylococcus aureus subsp. aureus Mu50 plasmid VRSAp DNA, complete sequence
gi|118577231|ref|NC_008607.1| Pelobacter propionicus DSM 2379 plasmid pPRO1, complete sequence
gi|529139|gb|M95772.1|R27REPPRO Plasmid R27 (isolated from Salmonella typhimurium) replication initiation protein (repA) gene, complete cds
gi|24210992|ref|NC_004338.1| Aeromonas salmonicida subsp. salmonicida plasmid pAsal1, complete sequence
gi|150631|gb|M24940.1|PDUMERR Plasmid pDU1358 (from Serratia marcescens) mercury resistance protein genes merR, merP and merT, complete cds, and merA gene, 5' end
gi|71064313|ref|NC_007202.1| Bacillus thuringiensis miniplasmid, complete sequence
gi|31983523|ref|NC_004851.1| Shigella flexneri 2a str. 301 plasmid pCP301, complete sequence	gi|18462515|gb|AF386526.1| Shigella flexneri 2a str. 301 virulence plasmid pCP301, complete sequence
gi|67005395|gb|CP000055.1| Rickettsia felis URRWXCal2 plasmid pRFdelta, complete sequence	gi|67459862|ref|NC_007111.1| Rickettsia felis URRWXCal2 plasmid pRFdelta, complete sequence
gi|10956570|ref|NC_002133.1| Bifidobacterium breve plasmid pCIBb1, complete sequence
gi|21218443|ref|NC_003894.1| Lactobacillus plantarum plasmid pLP9000, complete sequence
gi|71024880|ref|NC_007191.1| Lactococcus lactis subsp. cremoris plasmid pAG6, complete sequence
gi|116326540|ref|NC_008504.1| Lactococcus lactis subsp. cremoris SK11 plasmid 2, complete sequence
gi|71558958|ref|NC_007206.1| Haemophilus influenzae biotype aegyptius plasmid pF1947, complete sequence
gi|10956512|ref|NC_002075.1| Bacillus subtilis plasmid p1414, complete sequence
gi|45478588|ref|NC_005815.1| Yersinia pestis biovar Microtus str. 91001 plasmid pMT1, complete sequence
gi|82749772|ref|NC_007621.1| Staphylococcus saprophyticus plasmid pSES22, complete sequence
gi|116326547|ref|NC_008505.1| Lactococcus lactis subsp. cremoris SK11 plasmid 3, complete sequence
gi|108793732|ref|NC_008118.1| Yersinia pestis Nepal516 plasmid pMT, complete sequence
gi|347711|gb|L22207.1|TIPTRAI Agrobacterium tumefaciens conjugation factor (traI) gene, complete cds
gi|38257032|ref|NC_005205.1| Pseudomonas syringae pv. syringae plasmid pPSR1, complete sequence
gi|23357156|gb|BU644805.1|BU644805 mgns016xJ24f.b pmk1 in pBluescriptII sk(-) plasmid Magnaporthe grisea cDNA clone mgns016xJ24 5prime, mRNA sequence
gi|404074|gb|L04687.1|RJ5ERMC Plasmid pRJ5 (from Staphylococcus aureus MB3) 23S rRNA methylase leader sequence, complete cds
gi|38638089|ref|NC_005246.1| Erwinia amylovora plasmid pEL60, complete sequence
gi|21912955|emb|AJ493458.1| IncP1 beta plasmid pSMA200 partial trfA gene
gi|46447666|gb|AE017286.1| Desulfovibrio vulgaris subsp. vulgaris str. Hildenborough plasmid pDV, complete sequence	gi|46562129|ref|NC_005863.1| Desulfovibrio vulgaris subsp. vulgaris str. Hildenborough megaplasmid, complete sequence
gi|144671|gb|L01251.1|CLAREPAA Plasmid ColV3-K30 (from E.coli) replication protein A (repA) gene, complete cds
gi|148333|gb|M15361.1|ENRLTPA Plasmid ENT-R pCG86 (enterotoxigenic E.coli) LTp subunit A gene
gi|10956497|ref|NC_001765.1| Bacillus subtilis plasmid pTA1015, complete sequence
gi|4903079|dbj|AB027308.1| Plasmid R64 genomic DNA, transfer region
ref|NC_006578.1|gnl|NCBI_GENOMES|18153|gi|56899872|Bacillus thuringiensis serovar konkukian str. 97-27 plasmid pBT9727, complete sequence	Plasmid pBT9727 Circular	gi|56899872|ref|NC_006578.1| Bacillus thuringiensis serovar konkukian str. 97-27 plasmid pBT9727, complete sequence
gi|58616723|ref|NC_006821.1| Bacillus thuringiensis serovar darmstadiensis plasmid pBMBt1, complete sequence
gnl|dbEST|1770359|gb|AI031522.1|gi|3818675|21D5-1M Xenopus neurula plasmid library Xenopus laevis cDNA clone 21D5-1 5' similar to XELMTCG M10217 Xenopus mitochondrial DNA, complete genome, mRNA sequence
emb|AM286278.2|gi|146218784|Arthrobacter nitroguajacolicus pAL1 plasmid, strain Rue61a, complete genome
gi|144650|gb|M34837.1|CIBRCRA Plasmid Colicin Ib-P9 replication control region replicon initiator protein (repZ) gene, complete cds
gi|51557289|gb|AY600086.1| Plasmid pB10-2 class 1 integron insertion sequence IS10, complete sequence, and class D beta-lactamase (oxa-2) and OrfE-like (orfE-like) genes, complete cds
gi|45773|emb|Y00448.1| Plasmid RK2 korB gene involved in regulation of copy number
gi|121583017|ref|NC_008758.1| Polaromonas naphthalenivorans CJ2 plasmid pPNAP02, complete sequence
gi|149152|gb|M62846.1|K2TKILA Plasmid RK2Te-r (from Klebsiella aerogenes) tellurite resistance (kilA, telA and telB) genes, complete cds
gi|45672|emb|X12868.1| Plasmid pLMO20 dhfrV gene for trimethoprim resistance
gi|150735|gb|M32817.1|PIP404A Plasmid pIP404 (from Clostridium perfringens) replication region
gi|94972373|ref|NC_008013.1| Lawsonia intracellularis PHE/MN1-00 plasmid 2, complete sequence
gi|152062|gb|J02967.1|RGNLACB Plasmid RGN238 (from E.coli) transposon 2603 OXA-1 beta-lactamase and recombinase genes, complete cds, and streptomycin resistance gene, 5' end
gi|23494796|dbj|AP005225.1| Corynebacterium efficiens plasmid pCE2 DNA, complete sequence	gi|23577970|ref|NC_004319.1| Corynebacterium efficiens plasmid pCE2, complete sequence
gi|150627|gb|M15049.1|PDUMER Plasmid pDU1358 (from S.marcescens) mercurial resistance (mer) operon encoding organomercurial lyase (merB), mercury resistance protein (merD), complete cds, and mercury reductase (merA), 3' end
gi|47024|emb|X07848.1| Shigella flexineri plasmid R387 catIII gene for type III chloramphenicol acetyltransferase (EC 2.3.1.28)
gi|144332|gb|J01563.1|CE1COL1 Plasmid ColE1 colicin E1 gene
gi|45795|emb|X12869.1| Plasmid R388 sulI gene for sulfonamide resistance
gi|18450286|ref|NC_003383.1| Listeria innocua Clip11262 plasmid pLI100, complete sequence	gi|16415787|emb|AL592102.1|LISINP100 Listeria innocua plasmid pLI100, complete sequence
gi|17158077|ref|NC_003227.1| Corynebacterium glutamicum plasmid pTET3, complete sequence
gi|150867|gb|AH003395.1|SEG_PR1REP Plasmid R1 derivative pTR1 (from E.coli) replication region (seg 1)
gi|32455421|ref|NC_004967.1| Synechocystis sp. PCC 6803 plasmid pCB2.4, complete sequence
gi|108793837|ref|NC_008119.1| Yersinia pestis Nepal516 plasmid pPCP, complete sequence
gi|10956826|ref|NC_001772.1| Clostridium sp. MCF-1 indigenous plasmid pMCF-1, complete sequence
ref|NC_006140.1|gnl|NCBI_GENOMES|18235|gi|51247073|Desulfotalea psychrophila LSv54 plasmid small, complete sequence	gi|51247073|ref|NC_006140.1| Desulfotalea psychrophila LSv54 plasmid small, complete sequence
gi|75766626|gb|DQ185141.1| Bacillus thuringiensis serovar tolworthi plasmid pBMB2062-9, complete genome
gi|150473|gb|M58626.1|P4DNODBC Plasmid p42d (from Rhizobium leguminosarum phaseoli) nodulation protein (nodB and nodC) genes, complete cds
gi|30314845|emb|AJ549243.1| Plasmid pVlo1 putative omega protein binding region
gi|150638|gb|M26469.1|PE194C Plasmid pE194 recombination site, junction I
gi|1813634|gb|U78355.1|PPU78355 Plasmid pQBR11 replicative origin sequence
gi|144127|gb|M34386.1|BS2ORIA Plasmid pBS2 origin of replication
gi|16356922|ref|NC_003158.1| Halobacterium salinarum plasmid pHH205, complete sequence	ref|NC_003158.1|gnl|NCBI_GENOMES|15806|gi|16356922|Halobacterium salinarum plasmid pHH205, complete sequence
gi|151793|gb|M27528.1|R12INCFIVC Plasmid R124 incFIVC RNA
gi|38505825|ref|NC_005232.1| Synechocystis sp. PCC 6803 plasmid pSYSX, complete sequence	gi|38423849|dbj|AP006585.1| Synechocystis sp. PCC 6803 plasmid pSYSX DNA, complete sequence
gi|10956233|ref|NC_002502.1| Lactococcus lactis subsp. lactis plasmid pCI305, complete sequence
gi|886357|gb|L42525.1|P20MOBC Plasmid pSW200 from Erwinia stewartii MobC (mobC), MobA (mobA), MobB (mobB), and MobD (mobD) genes, complete cds; and unknown gene
gi|32455909|ref|NC_004969.1| Pseudoalteromonas sp. PS1M3 plasmid pPS1M3, complete sequence
gi|10956061|ref|NC_002002.1| Fusobacterium nucleatum plasmid pPA52, complete sequence
gi|151714|gb|K02675.1|PWMBREPS Plasmid pWM5 (mini-plasmid derivative of chimeric R/Ent plasmid pCG86 from E.coli) basic replicon RepFIIA/RepFIC region
gi|19718324|ref|NC_003456.1| Salmonella enteritidis plasmid pK, complete sequence
gnl|dbEST|1770424|gb|AI031127.1|gi|3818740|9G5P Xenopus neurula plasmid library Xenopus laevis cDNA clone 9G5 3' similar to XELMTCG M10217 Xenopus mitochondrial DNA, complete genome, mRNA sequence
gi|32455446|ref|NC_004960.1| Lactococcus lactis plasmid pSRQ800, complete sequence
gi|54292907|ref|NC_006366.1| Legionella pneumophila str. Lens plasmid pLPL, complete sequence
gi|90969145|ref|NC_007928.1| Staphylococcus aureus plasmid pSA1308, complete sequence
gi|86360734|ref|NC_007766.1| Rhizobium etli CFN 42 plasmid p42f, complete sequence
ref|NC_006425.1|gnl|NCBI_GENOMES|18034|gi|55701229|Sulfolobus islandicus plasmid pHVE14, complete sequence	gi|55701229|ref|NC_006425.1| Sulfolobus islandicus plasmid pHVE14, complete sequence
gi|16082781|ref|NC_003134.1| Yersinia pestis CO92 plasmid pMT1, complete sequence	ref|NC_003134.1|gnl|NCBI_GENOMES|15799|gi|16082781|Yersinia pestis CO92 plasmid pMT1, complete sequence
gi|28191365|ref|NC_004555.1| Buchnera aphidicola str. Bp (Baizongia pistaciae) plasmid pBBp1, complete sequence	gb|AF492591.1|gi|28076687|Buchnera aphidicola str. Bp (Baizongia pistaciae) plasmid pBBp1, complete sequence
gi|9507346|ref|NC_001387.1| Plasmid pIJ101, complete sequence	gi|150731|gb|M21778.1|PIJ101CG Plasmid pIJ101 (from S.lividans), complete genome
gi|63025535|ref|NC_006988.1| Pseudomonas sp. S-47 plasmid p47L, complete sequence
gi|58616068|ref|NC_006828.1| Haemophilus parasuis plasmid pHS-Tet, complete sequence
gi|27383429|ref|NC_004464.1| Citrobacter freundii plasmid pCTX-M3, complete sequence
gi|49146768|ref|NC_005920.1| Pseudomonas syringae pv. maculicola plasmid pPMA4326D, complete sequence
gi|31983796|ref|NC_004852.1| Sulfolobus islandicus plasmid pING1, complete sequence	ref|NC_004852.1|gnl|NCBI_GENOMES|17128|gi|31983796|Sulfolobus islandicus plasmid pING1, complete sequence
gi|31983517|ref|NC_004850.1| Lactobacillus delbrueckii subsp. lactis plasmid pN42, complete sequence
gi|151791|gb|M35512.1|R11ORIA Plasmid R1162 origin of replication region DNA
gi|84060731|ref|NC_007675.1| Escherichia coli plasmid pAPEC-O2-ColV, complete sequence
gi|150644|gb|M26475.1|PE194I Plasmid pE194 recombination site, junction I
gi|150824|gb|M62886.1|PMEAUDA A.mediterranei Plasmid pMEA100 amplifiable unit of DNA right terminal region
gi|144954|gb|L01256.1|CLVREPAA Plasmid ColVBtrp (from E. coli) replication protein A (repA) gene, complete cds
gi|31982989|ref|NC_004843.1| Buchnera aphidicola plasmid pBPS1, complete sequence
gi|15983528|ref|NC_003125.1| Actinobacillus pleuropneumoniae plasmid pTYM1, complete sequence
gi|144699|gb|M24908.1|CLNREPIE Plasmid pColV-K30 REPI replication region encoding a trans-activating factor
gi|150040|gb|M28538.1|MV1MOBPA Plasmid pMV158 mobilization protein gene
gi|152712|gb|L11298.1|SG1REITERB Plasmid pSG1 (from S.griseus YP5344) DNA fragment containing right end of 3.8 kb reiteration
gi|32455516|ref|NC_004942.1| Lactobacillus sakei plasmid pRV500, complete sequence
gi|150654|gb|M37841.1|PE1METHLP Plasmid pE194 (from S.aureus) leader peptide (complete cds), and methylase (5' end) genes
gi|11466221|ref|NC_001888.1| Dictyostelium giganteum plasmid Dgp1, complete sequence
gi|23356237|gb|BU643886.1|BU643886 mgmk017xL24f.b pmk1 in pBluescriptII sk(-) plasmid Magnaporthe grisea cDNA clone mgmk017xL24 5prime, mRNA sequence
gi|23307864|ref|NC_004253.1| Bifidobacterium longum plasmid pDOJH10S, complete sequence
gi|11496831|ref|NC_001856.1| Borrelia burgdorferi B31 plasmid lp38, complete sequence	gi|2690175|gb|AE000787.1| Borrelia burgdorferi B31 plasmid lp38, complete sequence
gi|41057028|ref|NC_005329.1| Haemophilus ducreyi plasmid pNAD1, complete sequence
gi|10954552|ref|NC_001773.1| Pyrococcus abyssi GE5 plasmid pGT5, complete sequence
gi|30027757|ref|NC_004734.1| Acidithiobacillus caldus plasmid pTC-F14, complete sequence
gi|72123597|gb|CP000093.1| Ralstonia eutropha JMP134 plasmid 1, complete sequence	gi|72384244|ref|NC_007337.1| Ralstonia eutropha JMP134 plasmid 1, complete sequence	gi|49176863|ref|NC_005912.1| Ralstonia eutropha JMP134 plasmid pJP4, complete sequence
gi|14589348|ref|NC_002809.1| Shigella sonnei plasmid ColJs, complete sequence
gi|21628923|ref|NC_004058.1| Haemophilus influenzae biotype aegyptius plasmid pF3028, complete sequence
gi|32455410|ref|NC_004984.1| Microcystis aeruginosa plasmid pMa025, complete sequence
gi|32455911|ref|NC_004975.1| Fusarium oxysporum f. sp. matthiolae mitochondrial plasmid pFOXC3, complete sequence
gi|10955434|ref|NC_002487.1| Escherichia coli plasmid pCol-let, complete sequence
gi|144687|gb|M29821.1|CLKCKR Plasmid Colicin K stability (ckr) function DNA
gi|55733695|ref|NC_006427.1| Enterococcus faecium plasmid pJB01, complete sequence
gi|341759|gb|M27782.1|R12HSDS Plasmid EcoR124 (from E.Coli) hsdS gene, partial cds
gi|151809|gb|L01254.1|R36REPAA Plasmid R386 (from E. coli) replication protein A (repA) gene, complete cds
gi|30387185|ref|NC_004771.1| Pasteurella multocida plasmid pJR1, complete sequence
gi|15193453|gb|M95287.4|R46INTEGRO Plasmid R46 class 1 integron In1 integrase, beta-lactamase, aminoglycoside adenylyltransferase and dihydropteroate synthase genes, complete cds
gi|150463|gb|M62986.1|P30TRA Plasmid P307 p19, traM, traJ, traY genes, complete cds, traA gene, 5' end, and finP RNA gene, complete sequence
gi|84310666|ref|NC_007680.1| Uncultured bacterium plasmid pTP6, complete sequence
gi|10954579|ref|NC_002097.1| Methanosarcina acetivorans plasmid pC2A, complete sequence	ref|NC_002097.1|gi|10954579|gnl|NCBI_GENOMES|15188|Methanosarcina acetivorans plasmid pC2A, complete sequence
gi|89057699|ref|NC_007801.1| Jannaschia sp. CCS1 plasmid1, complete sequence
gi|115345482|ref|NC_008385.1| Burkholderia cepacia AMMD plasmid 1, complete sequence
gi|116256179|ref|NC_008489.1| Escherichia coli plasmid pMG828-4, complete sequence
gi|32455916|ref|NC_004957.1| Plasmid p121BS, complete sequence	gi|11527992|gb|AF310974.1| Plasmid p121BS, complete sequence
gi|119952258|ref|NC_008712.1| Arthrobacter aurescens TC1 plasmid TC1, complete sequence
gi|8572578|ref|NC_002364.1| Cryphonectria parasitica mitochondrial plasmid pleC9, complete sequence
gi|150519|gb|J03306.1|PAZDHFRA Plasmid pAZ1 type III dihydrofolate reductase gene, complete cds
plasmidpCD	gi|145597103|ref|NC_009377.1| Yersinia pestis Pestoides F plasmid CD, complete sequence
gi|23577986|ref|NC_004320.1| Corynebacterium efficiens plasmid pCE3, complete sequence	gi|23494812|dbj|AP005226.1| Corynebacterium efficiens plasmid pCE3 DNA, complete sequence
gi|150523|gb|K00564.1|PB0FRGMNT Plasmid pUB110 fragment
gi|2662451|gb|AF012280.1| Plasmid pJHC-MW1 transposon Tn1331 mutant aminoglycoside 6'-N-acetyltransferase gene, complete cds
gi|47104025|ref|NC_005871.1| Photobacterium profundum SS9 plasmid pPBPR1, complete sequence
gi|150389|gb|K03089.1|NR1MER Plasmid NR1 mercury resistance (mer) operon
gi|56130627|ref|NC_006466.1| Ralstonia metallidurans CH34 plasmid pMOL30, complete sequence
gi|94972343|ref|NC_008012.1| Lawsonia intracellularis PHE/MN1-00 plasmid 1, complete sequence
gi|1313892|gb|L77992.1|PA4REPA Plasmid pAB49 (from Acinetobacter baumannii) replication protein (repA) gene, complete cds
ref|NC_007790.1|gnl|NCBI_GENOMES|19208|gi|87159837|Staphylococcus aureus subsp. aureus USA300 plasmid pUSA01, complete sequence	gi|87159837|ref|NC_007790.1| Staphylococcus aureus subsp. aureus USA300 plasmid pUSA01, complete sequence
gi|126143259|ref|NC_009034.1| Bacillus thuringiensis plasmid pK1S1, complete sequence
gi|82703893|ref|NC_007615.1| Nitrosospira multiformis ATCC 25196 plasmid 1, complete sequence	gi|82411958|gb|CP000104.1| Nitrosospira multiformis ATCC 25196 plasmid 1, complete sequence
gi|23355592|gb|BU643254.1|BU643254 mgmk015xD19f.b pmk1 in pBluescriptII sk(-) plasmid Magnaporthe grisea cDNA clone mgmk015xD19 5prime, mRNA sequence
gi|110803998|ref|NC_008263.1| Clostridium perfringens SM101 plasmid 1, complete sequence
gi|150659|gb|M13465.1|PE208SFX Plasmid pED208 surface exclusion system (sfx) genes traS and traT, encoding TraTP
gi|150637|gb|M26468.1|PE194B Plasmid pE194 recombination site, junction II
ref|NC_000905.1|gi|10954572|gnl|NCBI_GENOMES|15119|Methanothermobacter thermautotrophicus plasmid pME2200, complete sequence	gi|10954572|ref|NC_000905.1| Methanothermobacter thermautotrophicus plasmid pME2200, complete sequence
gi|10956528|ref|NC_001446.1| Bacillus thuringiensis plasmid pTX14-3, complete sequence
gi|10954608|ref|NC_001476.1| Helicobacter pylori plasmid pHPM186, complete sequence
ref|NC_004531.1|gnl|NCBI_GENOMES|16858|gi|27753932|Halorubrum saccharovorum plasmid pZMX101, complete sequence	gi|27753932|ref|NC_004531.1| Halorubrum saccharovorum plasmid pZMX101, complete sequence
gi|50163691|ref|NC_007323.3| Bacillus anthracis str. primeAmes Ancestorprime plasmid pXO2, complete sequence	gi|50163691|ref|NC_007323.3| Bacillus anthracis str. 'Ames Ancestor' plasmid pXO2, complete sequence
gi|28558826|ref|NC_004574.1| Ruegeria sp. PR1b plasmid pSD25, complete sequence
gi|144377|gb|M57540.1|CE7CEICEL Plasmid colicin E7 immunity and lysis proteins (ceiE7 and celE7) genes, complete cds
gi|21263036|gb|AF511037.1| Enterococcus faecium plasmid pEFR, complete sequence
gi|23354800|gb|BU642473.1|BU642473 mgmk011xL10f.b pmk1 in pBluescriptII sk(-) plasmid Magnaporthe grisea cDNA clone mgmk011xL10 5prime, mRNA sequence
gi|82524664|ref|NC_007608.1| Shigella boydii Sb227 plasmid pSB4_227, complete sequence
gi|118480566|ref|NC_008597.1| Escherichia coli plasmid pVI678, complete sequence
gi|145075|gb|M65205.1|DK1XYLE TOL Plasmid pDK1 catechol 2,3-dioxygenase xylE gene, complete cds
gi|154723|gb|M14051.1|TIPA6VIR Ti plasmid (A.tumefaciens) virG gene promoter region, partial cds
gi|60677337|ref|NC_006871.1| Staphylococcus lentus plasmid pSTE2, complete sequence
gi|60202126|ref|NC_006860.1| Vibrio cholerae plasmid pSIO1, complete sequence
gi|54307228|ref|NC_006375.1| Lactobacillus plantarum WCFS1 plasmid pWCFS101, complete sequence
gi|147700|gb|M81668.1|ECORPLO IncN plasmid pCU1 (from E.coli) origin of replication (oriT) region
gi|341462|gb|M26308.1|FPLREPFIB IncF plasmid RepFIB replicon
gi|44680160|ref|NC_005706.1| Erwinia amylovora plasmid pEA29, complete sequence
gi|149053|gb|M20412.1|INCRPRNA Plasmid incI-gamma minireplicon RNA
gi|32455412|ref|NC_004990.1| Synechococcus elongatus PCC 7942 plasmid pUH24, complete sequence
ref|NC_001337.1|gnl|NCBI_GENOMES|10031|gi|10954476|Methanothermobacter thermautotrophicus plasmid pFZ1, complete sequence	gi|10954476|ref|NC_001337.1| Methanothermobacter thermautotrophicus plasmid pFZ1, complete sequence
gi|75906117|ref|NC_007387.1| Spiroplasma citri plasmid pSci1, complete sequence
gi|108802373|ref|NC_008147.1| Mycobacterium sp. MCS plasmid1, complete sequence
gi|108564598|ref|NC_008087.1| Helicobacter pylori HPAG1 plasmid pHPAG1, complete sequence
gi|152810|gb|M60277.1|SM3SSI Plasmid pSM32 single-strand initiation signal
gi|790833|gb|L11750.1|MPQNODS Rhizobium etli nodS gene
gi|121583590|ref|NC_008771.1| Verminephrobacter eiseniae EF01-2 plasmid pVEIS01, complete sequence
gi|40804652|ref|NC_005311.1| Bacillus licheniformis plasmid pFL5, complete sequence
gnl|dbEST|1770380|gb|AI031083.1|gi|3818696|24E11-1P Xenopus neurula plasmid library Xenopus laevis cDNA clone 24E11-1 3' similar to XELMTCG M10217 Xenopus mitochondrial DNA, complete genome, mRNA sequence
gi|510355|emb|Z34929.1| T.tonsurans gene for 18S rRNA
gi|290966|gb|L14442.1|HG2073ND Plasmid pHG207 (from Rhodococcus sp. strain: MR2253) inverted terminal repeat, 3' end
gi|121583543|ref|NC_008762.1| Polaromonas naphthalenivorans CJ2 plasmid pPNAP06, complete sequence
gi|1435085|emb|Z74787.1| Bacterial species plasmid pIE1107 DNA	gi|9507426|ref|NC_002089.1| IncQ-like plasmid pIE1107, complete sequence
gi|32455337|ref|NC_004950.1| Helicobacter pylori plasmid pHel4, complete sequence
ref|NC_006389.1|gnl|NCBI_GENOMES|18012|gi|55376107|Haloarcula marismortui ATCC 43049 plasmid pNG100, complete sequence	gi|55376107|ref|NC_006389.1| Haloarcula marismortui ATCC 43049 plasmid pNG100, complete sequence
gi|154823|gb|M16397.1|TIPVIRCC Plasmid pTiC58 (from A.tumefaciens strain LBA4301) virC operon encoding VirC1 and VirC2 proteins, complete cds and virG protein, 3' end
gi|32453769|ref|NC_004924.1| Aeromonas salmonicida subsp. salmonicida plasmid pAsa3, complete sequence
gi|10956828|ref|NC_002033.1| Novosphingobium aromaticivorans plasmid pNL1, complete sequence
gi|23353183|gb|BU640857.1|BU640857 mgmk003xK01f.b pmk1 in pBluescriptII sk(-) plasmid Magnaporthe grisea cDNA clone mgmk003xK01 5prime, mRNA sequence
gi|9507310|ref|NC_001377.1| Neisseria gonorrhoeae plasmid pJD1, complete sequence	gi|149142|gb|M10316.1|JD1CG Plasmid pJD1 from Neisseria gonorrheae DNA, complete genome
gi|10956795|ref|NC_001755.1| Rhodothermus marinus plasmid pRM21, complete sequence
gi|10956616|ref|NC_002115.1| Corynebacterium glutamicum Bacillus lactofermentum ATCC 13869 native 4.45 kb plasmid, complete sequence
gi|154810|gb|M31488.1|TIPTIPA Plasmid Ti (from Agrobacterium tumefaciens) left end transfer DNA, clone p21
gi|10956069|ref|NC_002139.1| Selenomonas ruminantium plasmid pSR1, complete sequence
gi|10956194|ref|NC_000937.1| Streptococcus thermophilus plasmid pER35, complete sequence
gi|152665|gb|M90090.1|SBKRIPA Plasmid pSBK203 (S.aureus) replication initiation protein (rep) gene, 5' end cds
gi|10956779|ref|NC_002061.1| Leptolyngbya foveolarum plasmid pPF1, complete sequence
gi|55978183|ref|NC_006462.1| Thermus thermophilus HB8 plasmid pTT27, complete sequence
gi|48243573|gb|AE003850.3| Xylella fastidiosa 9a5c plasmid pXF1.3, complete sequence	gi|10956708|ref|NC_002489.1| Xylella fastidiosa plasmid pXF1.3, complete sequence
gi|10957099|ref|NC_002252.1| Buchnera aphidicola str. APS (Acyrthosiphon pisum) plasmid pTrp, complete sequence
gi|145225871|ref|NC_009339.1| Mycobacterium gilvum PYR-GCK plasmid pMFLV01, complete sequence
gi|144688|gb|M13472.1|CLN2P18 Plasmid ColV2-K94 Rep1 replication control region, P18 fragment
gi|113911685|ref|NC_006153.2| Yersinia pseudotuberculosis IP 32953 plasmid pYV, complete sequence
gi|60683787|ref|NC_006870.1| Bacillus mycoides plasmid pDx14.2, complete sequence
gi|899054|gb|L34580.1|AE1REC Plasmid pAE1 (clone R1L) genes, complete cds
gi|32455491|ref|NC_004932.1| Bacillus pumilus plasmid pPL7065, complete sequence
gi|58383212|ref|NC_006815.1| Salmonella typhimurium plasmid pU302S, complete sequence
gi|149684|gb|M31223.1|LP1PLPREP Plasmid pLP1 (from Lactobacillus plantarum CCM 1904) replication protein (rep) gene, complete cds
gi|152625|gb|K00053.1|RTSREPA Plasmid Rts1 (from E.coli) fragment (complete mini-Rts1) coding for RepA protein
gi|150220|gb|L09673.1|N43GENOME Plasmid pNKH43 (from Xanthomonas maltophilia), complete genome	gi|9507337|ref|NC_001383.1| Plasmid pNKH43, complete sequence
gi|11497360|ref|NC_000955.1| Borrelia burgdorferi B31 plasmid lp21, complete sequence	gnl|REF_TIGR|gbb_4089|ref|NC_000955.1|gnl|NCBI_GENOMES|15151|gi|11497360|Borrelia burgdorferi B31 plasmid lp21, complete sequence
gi|14327898|ref|NC_002798.1| Lactococcus lactis plasmid pSRQ700, complete sequence
plasmid354  [organism=Nostoc punctiforme] [strain=PCC 73102]
emb|AJ744860.1|gi|53136937|uncultured bacterium pTB11 plasmid complete genome	gi|53793901|ref|NC_006352.1| Uncultured bacterium plasmid pTB11, complete sequence
gi|32470338|ref|NC_005026.1| Bacteroides fragilis plasmid pBI143, complete sequence
gi|44829427|gb|CH004499.1| Plasmid pSAR-9 2206433 genomic scaffold, whole genome shotgun sequence
gi|52421262|ref|NC_006298.1| Haemophilus somnus 129PT plasmid pHS129, complete sequence
gi|75812284|ref|NC_007410.1| Anabaena variabilis ATCC 29413 plasmid A, complete sequence	ref|NC_007410.1|gnl|NCBI_GENOMES|18760|gi|75812284|Anabaena variabilis ATCC 29413 plasmid A, complete sequence
gi|94152589|ref|NC_007972.1| Ralstonia metallidurans CH34 plasmid 2, complete sequence
gi|134287794|ref|NC_009228.1| Burkholderia vietnamiensis G4 plasmid pBVIE04, complete sequence
gi|114882150|ref|NC_008351.1| Staphylococcus simulans plasmid pLNU5 (naturally occurring), complete sequence
gi|10955975|ref|NC_001774.1| Pasteurella multocida plasmid pIG1, complete sequence
gi|154807|gb|M16877.1|TIPT37AB Ti plasmid nopaline TiT37 (from A.tumefaciens) 6a and 6b genes, complete cds
gi|13774139|dbj|AP003139.1| Staphylococcus aureus subsp. aureus N315 plasmid pN315B DNA, complete sequence	gi|16119200|ref|NC_003140.1| Staphylococcus aureus subsp. aureus N315 plasmid pN315, complete sequence
gi|83404799|ref|NC_007635.1| Escherichia coli plasmid pCoo, complete sequence
gi|10954605|ref|NC_002110.1| Helicobacter pylori plasmid pHPO100, complete sequence
gi|57790535|ref|NC_006628.1| Laribacter hongkongensis plasmid pHLHK8, complete sequence
gi|32455378|ref|NC_004991.1| Acetobacter pasteurianus plasmid pAP12875, complete sequence
gi|58616139|ref|NC_006825.1| Bacillus subtilis plasmid pBS608, complete sequence
gi|150798|gb|M13388.1|PKMMUCAB Plasmid pKM101 (from E.coli) mucAB operon encoding proteins functional in UV mutagenesis, complete cds
gi|58616422|ref|NC_006824.1| Azoarcus sp. EbN1 plasmid 2, complete sequence	gi|56315884|emb|CR555308.1| Azoarcus sp. EbN1 plasmid 2
gi|38639526|ref|NC_005249.1| Klebsiella pneumoniae plasmid pLVPK, complete sequence
gi|92109250|ref|NC_007959.1| Nitrobacter hamburgensis X14 plasmid 1, complete sequence
gi|152046|gb|M19693.1|REIATTE Plasmid pRE-I (from E.coli) genetic element e14 integration site
gi|45476499|ref|NC_005814.1| Yersinia pestis biovar Microtus str. 91001 plasmid pCRY, complete sequence
gi|62184550|ref|NC_006911.1| Streptomyces sp. F11 plasmid pFP11, complete sequence
gi|13937263|ref|NC_002757.1| Streptococcus mutans plasmid pUA140, complete sequence
gi|154659|gb|M57717.1|TFETFFC2 Plasmid pTF-FC2 from Thiobacillus ferrooxidans mobA, mobB, mobC, mobD, mobE genes, complete cds, ORF's 3, 5 and 8, complete cds, and merR gene, 3' end
gi|32479367|ref|NC_004939.1| Corynebacterium striatum plasmid pTP10, complete sequence
gi|341828|gb|M28098.1|P2SINC Plasmid pSU221 (from Escherichia coli) incFVII gene
gi|92109663|ref|NC_007961.1| Nitrobacter hamburgensis X14 plasmid 3, complete sequence
gi|85060411|ref|NC_007713.1| Sodalis glossinidius str. 'morsitans' plasmid pSG1, complete sequence
gi|10956072|ref|NC_002095.1| Chlorobium limicola plasmid pCL1, complete sequence
gi|154739|gb|M34934.1|TIPTMR Plasmid pTiA6 (from A.tumefaciens) cytokinin biosynthetic protein (tmr) gene, 3' end
gi|32455892|ref|NC_004935.1| Blumeria graminis f. sp. hordei mitochondrial plasmid pBgh, complete sequence
gi|21703333|gb|AF516141.1| Nostoc sp. PCC 7524 plasmid pDU1, complete sequence	gi|115534295|ref|NC_008440.1| Nostoc sp. PCC 7524 plasmid pDU1, complete sequence
gi|151832|gb|K03093.1|R53PIL F-like plasmid R538 subgroup Ib (from E.coli) pilin (traA) gene, complete cds, and traL gene, 3' end	gi|144171|gb|K03085.1|C1B4PIL E.coli F-like plasmid Co1B4 (subgroup II) traA gene, encoding pilin, complete cds
gi|10955253|ref|NC_002119.1| Escherichia coli plasmid CloDF13, complete sequence
gi|32455537|ref|NC_004945.1| Corynebacterium glutamicum R-plasmid pCG4, complete sequence
gi|466375|gb|U07618.1|U07618 Plasmid R751 trfA operon and trbA/trbB region (trfA, ssb, trbA, and trbB) genes, complete cds
gi|149786|gb|M19040.1|ME2PME M.thermoautotrophicum plasmid pME2001 DNA, complete cds
gi|141853|gb|M62888.1|AD1PAD1 Plasmid pAD1 (from E.faecalis) sex pheromone inhibitor (iAD1) determinant gene, complete cds
gi|144216|gb|K02667.1|CB2PIL ColB2 plasmid transfer (tra) operon, traA (pilin) gene, complete cds
gi|32470134|ref|NC_005014.1| Salmonella typhimurium plasmid R64, complete sequence
gi|152521|gb|M32794.1|RK2KORC Plasmid RK2 kil regulatory protein (korC) (complete cds), kleA (5' end), and Tn1 bla protein (3' end) genes
gi|150236|gb|M36726.1|NG2MET Plasmid pNG2 (from C.diphtheriae) methylase gene, complete cds
gi|113911683|ref|NC_001272.2| Bacillus thuringiensis plasmid pBMB9741, complete sequence
gi|31795449|ref|NC_004839.1| Yersinia pestis KIM plasmid pCD1, complete sequence
gi|16223985|gb|AF250848.1|AF250848 Plasmid pBJ14 origin of replication region
gi|58038254|ref|NC_006672.1| Gluconobacter oxydans 621H plasmid pGOX1, complete sequence
gi|11497060|ref|NC_000948.1| Borrelia burgdorferi B31 plasmid cp32-1, complete sequence
gi|76789623|ref|NC_007430.1| Chlamydia trachomatis A/HAR-13 plasmid pCTA, complete sequence	gi|76168153|gb|CP000052.1| Chlamydia trachomatis A/HAR-13 plasmid pCTA, complete genome
gi|27733883|ref|NC_004527.1| Rhodobacter blasticus plasmid pMG160, complete sequence	dbj|AB082959.1|gi|27531012|Rhodobacter blasticus plasmid pMG160 DNA, complete sequence
gi|90092212|dbj|DD230355.1| MULTI PLASMID SYSTEM FOR THE PRODUCTION OF INFLUENZA VIRUS
gi|4090650|gb|U96609.1|SAU96609 Staphylococcus aureus plasmid pSK3, complete genome	gi|10956168|ref|NC_001994.1| Staphylococcus aureus plasmid pSK3, complete sequence
gi|21644711|ref|NC_004059.1| Bacillus thuringiensis serovar entomocidus plasmid pUIBI-1, complete sequence
gi|10954617|ref|NC_002109.1| Francisella tularensis plasmid pOM1, complete sequence
gi|2467210|emb|X92946.1| Lactococcus lactis sp. lactis plasmid pK214 complete genome	emb|X92946.1|gi|2467210|Lactococcus lactis sp. lactis plasmid pK214 complete genome
gi|32455464|ref|NC_004955.1| Lactococcus lactis subsp. lactis plasmid pBL1, complete sequence
Shigella_sonnei_plasmid_A
gi|37594472|gb|AY330598.1| Plasmid pBFp1 replication region, complete sequence
gi|92134932|dbj|BD297060.1| COMPOSITIONS FOR STIMULATING CYTOKINE SECRETION AND INDUCING AN IMMUNE RESPONSE
Salmonella_enterica_serovar_Typhimurium_DT104_plasmid
gi|145301385|ref|NC_009350.1| Aeromonas salmonicida subsp. salmonicida A449 plasmid 5, complete sequence
gi|108793532|ref|NC_008120.1| Yersinia pestis Antiqua plasmid pMT, complete sequence
gi|23354673|gb|BU642346.1|BU642346 mgmk011xM10f.b pmk1 in pBluescriptII sk(-) plasmid Magnaporthe grisea cDNA clone mgmk011xM10 5prime, mRNA sequence
gi|30387182|ref|NC_004767.1| Helicobacter pylori plasmid pHP51, complete sequence
gi|42632299|ref|NC_005244.2| Pseudomonas sp. ND6 plasmid pND6-1, complete sequence
gi|29835118|gb|AE015926.1| Chlamydophila caviae GPIC plasmid pCpGP1, complete sequence	gi|29839220|ref|NC_004720.1| Chlamydophila caviae GPIC plasmid pCpGP1, complete sequence
gi|154733|gb|K00456.1|TIPCTRGV1 Integrated Ti plasmid (from A.tumefaciens octopine strain) rgv1 T-DNA plant DNA junction
gi|32455425|ref|NC_004958.1| Streptococcus thermophilus plasmid pSMQ172, complete sequence
plasmid026  [organism=Nostoc punctiforme] [strain=PCC 73102]
gi|144632|gb|L08601.1|CI5MOBPRO Plasmid pCI528 (from Lactococcus lactis cremoris UC503) mobilization protein, complete cds
gi|144641|gb|J03314.1|CIBABI Plasmid ColIB abortive infection protein (abi) gene, complete cds	gi|144643|gb|M36875.1|CIBABIZ Plasmid ColIb abi gene encoding abortive response to bacteriophage infections
gi|31795117|ref|NC_004840.1| Uncultured bacterium plasmid pB10, complete sequence
gi|83758251|gb|CP000160.1| Salinibacter ruber DSM 13855 plasmid pSR35, complete genome	gi|83816857|ref|NC_007678.1| Salinibacter ruber DSM 13855 plasmid pSR35, complete sequence
gi|34915981|ref|NC_005098.1| Streptococcus thermophilus plasmid pt38, complete sequence
gi|152576|gb|M21475.1|RSFORIVA Plasmid RSF1010 replication origin (oriV) region
gi|148581|gb|M13779.1|FPLFINPB F plasmid type II (identical alleles R124 and ColVBtrp) finP region
gi|151799|gb|M13492.1|R14EXC Plasmid R144 excA and excB genes, encoding ExcA and ExcB exclusion-determining proteins
gi|150228|gb|M17159.1|NAHCAT Plasmid NAH7 (from P.putida) catechol 2,3-dioxygenase (nahH) gene, complete cds
gi|10956546|ref|NC_002102.1| Lactobacillus helveticus plasmid pLH1, complete sequence
gi|155327|gb|M34849.1|W10PPIBCA Plasmid pWR100 (from S.flexneri) antigen ippI, ipaB, ipaC genes, complete cds, and ippD gene, 3' end
gi|11466336|ref|NC_002105.1| Gracilaria robusta plasmid Gro4970, complete sequence
gi|18875439|ref|NC_003411.1| Mannheimia varigena plasmid pMVSCS1, complete sequence
gi|104770349|ref|NC_008051.1| Campylobacter coli plasmid pCC2228-3, complete sequence
ref|NC_005562.1|gnl|NCBI_GENOMES|17577|gi|42761460|Acidianus ambivalens plasmid pDL10, complete sequence	gi|42761460|ref|NC_005562.1| Acidianus ambivalens plasmid pDL10, complete sequence
gi|341175|gb|M24492.1|FPLTRBF Plasmid F (from E.coli) trbF and traH genes, complete cds
gi|121583582|ref|NC_008764.1| Polaromonas naphthalenivorans CJ2 plasmid pPNAP08, complete sequence
gi|2688956|gb|AF027768.1| IncL/M plasmid R471a RetA (retA), MucA (mucA), MucB (mucB), TnpA (tnpA), and LspA (lspA) genes, complete cds
gi|540196|gb|U14415.1|XXU14415 IncQ plasmid pIE723 AAD(2'') aminoglycoside adenyltransferase (aadB) gene, complete cds
gi|10956200|ref|NC_000938.1| Streptococcus thermophilus plasmid pER36, complete sequence
gi|16119979|ref|NC_002608.1| Halobacterium sp. NRC-1 plasmid pNRC200, complete sequence	ref|NC_002608.1|gi|16119979|gnl|NCBI_GENOMES|166|Halobacterium sp. NRC-1 plasmid pNRC200, complete sequence
gi|32455913|ref|NC_004976.1| Fusarium oxysporum f. sp. raphani mitochondrial plasmid pFOXC2, complete sequence
gi|13449233|ref|NC_002699.1| Frankia sp. CpI1 plasmid pFQ12, complete sequence
gi|144289|gb|M12575.1|CD1ORIA Plasmid ColD replication origin region
gi|151649|gb|M37480.1|PSEXYLMA TOL plasmid of P.putida xylene monooxygenase (xylM and xylA) genes, complete cds
gi|38423692|dbj|AP004311.1| Synechocystis sp. PCC 6803 plasmid pSYSA DNA, complete genome	gi|38505668|ref|NC_005230.1| Synechocystis sp. PCC 6803 plasmid pSYSA, complete sequence
gi|27228729|ref|NC_004443.1| Bifidobacterium longum plasmid pB44, complete sequence
gi|54307184|ref|NC_006377.1| Lactobacillus plantarum WCFS1 plasmid pWCFS103, complete sequence
gi|38257087|ref|NC_005207.1| Staphylococcus warneri plasmid pPI-1, complete sequence
gi|10956588|ref|NC_001385.1| Corynebacterium glutamicum plasmid pAM330, complete sequence
ref|NC_005239.1|gnl|NCBI_GENOMES|17446|gi|38640509|Natronobacterium sp. AS-7091 plasmid pNB101, complete sequence	gi|38640509|ref|NC_005239.1| Natronobacterium sp. AS-7091 plasmid pNB101, complete sequence
ref|NC_004669.1|gnl|NCBI_GENOMES|16967|gi|29377803|Enterococcus faecalis V583 plasmid pTEF1, complete sequence	gi|29377803|ref|NC_004669.1| Enterococcus faecalis V583 plasmid pTEF1, complete sequence
gi|38257120|ref|NC_005208.1| Staphylococcus warneri plasmid pPI-2, complete sequence
gi|116256190|ref|NC_008490.1| Escherichia coli plasmid pMG828-5, complete sequence
gi|10956574|ref|NC_002522.1| Brevibacterium linens plasmid LIM, complete sequence
gi|17530571|ref|NC_003292.1| IncN plasmid R46, complete sequence	gi|17342620|gb|AY046276.1| IncN plasmid R46, complete sequence
gi|70724934|ref|NC_007188.1| Sodalis glossinidius plasmid pSG4, complete sequence	gi|70724927|ref|NC_007187.1| Sodalis glossinidius plasmid pSG4, complete sequence
gi|148640|gb|K01147.1|FPLTRAM F plasmid ( from E.coli) transfer operon, traM, finP, traJ, traY, traA, traL and traE genes, complete cds
gi|15081479|ref|NC_003042.1| Clostridium perfringens str. 13 plasmid pCP13, complete sequence
gi|32455915|ref|NC_004983.1| Thanatephorus cucumeris plasmid pRS64-2, complete sequence
gi|145294016|ref|NC_009344.1| Shigella dysenteriae Sd197 plasmid pSD197_spA, complete sequence
gi|19882262|gb|U13633.3|XXU13633 IncJ plasmid R391, partial sequence
gi|119952551|ref|NC_008713.1| Arthrobacter aurescens TC1 plasmid TC2, complete sequence
gi|85057952|ref|NC_007717.1| Aster yellows witches'-broom phytoplasma AYWB plasmid pAYWB-I, complete sequence	gi|85057952|ref|NC_007717.1| Aster yellows witchesprime-broom phytoplasma AYWB plasmid pAYWB-I, complete sequence
gi|120586808|ref|NC_008741.1| Desulfovibrio vulgaris subsp. vulgaris DP4 plasmid pDVUL01, complete sequence
gi|31795333|ref|NC_004838.1| Yersinia pestis KIM plasmid pMT-1, complete sequence
gi|294469|gb|L13265.1|R90ORIV Plasmid R906 DNA sequence, complete repeat regions
gi|32470132|ref|NC_005002.1| Salmonella enteritidis plasmid pB, complete sequence	ref|NC_005002.1|gnl|NCBI_GENOMES|17277|gi|32470132|Salmonella enteritidis plasmid pB, complete sequence
gi|54027809|ref|NC_006363.1| Nocardia farcinica IFM 10152 plasmid pNF2, complete sequence	dbj|AP006620.1|gi|54019317|Nocardia farcinica IFM 10152 plasmid pNF2 DNA, complete sequence
gi|51593942|ref|NC_006154.1| Yersinia pseudotuberculosis IP 32953 plasmid pYptb32953, complete sequence
gi|133756440|ref|NC_009133.1| Escherichia coli plasmid NR1, complete sequence
gi|145294040|ref|NC_009347.1| Shigella sonnei Ss046 plasmid pSS046_spC, complete sequence
gi|150803|gb|AH003426.1|SEG_PL11 Plasmid pSL1 (from S.lavendulae), fragment A
gi|10957087|ref|NC_001316.1| Moraxella sp. TA144 plasmid pTA144 Dw, complete sequence
gi|14141858|ref|NC_002776.1| Streptococcus thermophilus plasmid pER13, complete sequence
gi|10955350|ref|NC_002142.1| Escherichia coli plasmid pB171, complete sequence
gi|28373195|ref|NC_004566.1| Lactobacillus fermentum plasmid pLME300, complete sequence
gi|91700611|gb|CP000317.1| Polaromonas sp. JS666 plasmid 1, complete sequence	gi|91790731|ref|NC_007949.1| Polaromonas sp. JS666 plasmid 1, complete sequence
gi|23356933|gb|BU644582.1|BU644582 mgns016xO19f.b pmk1 in pBluescriptII sk(-) plasmid Magnaporthe grisea cDNA clone mgns016xO19 5prime, mRNA sequence
gi|11934954|gb|AF285185.1|AF285185 Cucumis sativus mitochondrial plasmid-like DNA pC1, complete sequence
gi|92134930|dbj|BD297058.1| COMPOSITIONS FOR STIMULATING CYTOKINE SECRETION AND INDUCING AN IMMUNE RESPONSE
ref|NC_004349.1|gnl|NCBI_GENOMES|262|gi|24376231|Shewanella oneidensis MR-1 plasmid pMR-1, complete sequence	gi|24376231|ref|NC_004349.1| Shewanella oneidensis MR-1 plasmid pMR-1, complete sequence
gi|2618625|gb|M13292.1|PSMNOD5 SYM megaplasmid nodulation gene n5, promoter region
gi|152450|gb|M26938.1|RIAVIRGA A.rhizogenes plasmid pRiA4b virG gene encoding a transcription activator
ref|NC_004445.1|gnl|NCBI_GENOMES|16821|gi|27228683|Erwinia pyrifoliae plasmid pEP36, complete sequence
ref|NC_006906.1|gnl|NCBI_GENOMES|18292|gi|62464800|Sulfolobus neozealandicus plasmid pORA1, complete sequence	gi|62464800|ref|NC_006906.1| Sulfolobus neozealandicus plasmid pORA1, complete sequence
gi|147347|gb|M20134.1|RK2PRK Plasmid RK2 (from E.coli) DNA with transposon (Tn1723) insertion sites
gi|42794283|gb|AY465897.1| Vibrio fischeri plasmid pES213, complete sequence
gi|340702|gb|M21929.1|PB2REPZZ Plasmid pUB112 (from Staphylococcus aureus) replication protein gene, 5' end
gi|840655|gb|L42524.1|PS5REP Plasmid pSW500 (from Erwinia stewartii) replication initiator and transcription repressor (rep) gene, complete cds
ref|NC_004670.1|gnl|NCBI_GENOMES|16968|gi|29377876|Enterococcus faecalis V583 plasmid pTEF3, complete sequence	gi|29377876|ref|NC_004670.1| Enterococcus faecalis V583 plasmid pTEF3, complete sequence
gi|62739041|ref|NC_006969.1| Rhodococcus opacus plasmid pKNR01, complete sequence
gi|55701144|ref|NC_006422.1| Sulfolobus islandicus plasmid pKEF9, complete sequence	ref|NC_006422.1|gnl|NCBI_GENOMES|18031|gi|55701144|Sulfolobus islandicus plasmid pKEF9, complete sequence
gi|151652|gb|M15740.1|PSEXYLR1 TOL plasmid xylR gene protein (put.); putative gene, partial cds; and xylS protein (put.); putative gene, complete cds
gi|91984624|ref|NC_007956.1| Bacillus subtilis plasmid pLS30, complete sequence
gi|152736|gb|M35403.1|INVREPA Plasmid pINV (from S.flexneri) repA gene, 5' end
gi|32470572|ref|NC_005006.1| Staphylococcus epidermidis ATCC 12228 plasmid pSE-12228-03, complete sequence	gi|27316900|gb|AE015932.1| Staphylococcus epidermidis ATCC 12228 plasmid pSE-12228-03, complete sequence
gi|4098947|gb|U81142.1|PRU81142 Plasmid R100-1 transposon Tn10 partial sequence
gi|154760|gb|L04475.1|TIPNOCRX Plasmid Ti (from Agrobacterium tumefaciens) regulatory protein (of noc genes) (nocR) gene, complete cds
gi|32453760|ref|NC_004923.1| Aeromonas salmonicida subsp. salmonicida plasmid pAsa1, complete sequence
gi|154710|gb|M11311.1|TIP58VIR Ti plasmid (from A.tumefaciens nopaline strain C58), hdv locus in vir region
gi|117621743|ref|NC_008567.1| Borrelia afzelii PKo plasmid lp32, complete sequence
gi|144652|gb|M81782.1|CIBSOG Plasmid Colicin Ib-P9 conjugative DNA primase overlapping (Sog210) and (Sog160) genes, partial cds
gi|45757|emb|X00537.1| Broad host range plasmid R1162 DNA fragment for incompatibility
gi|51209513|ref|NC_006135.1| Campylobacter jejuni plasmid pTet, complete sequence
gi|23354002|gb|BU641675.1|BU641675 mgmk007xK06f.b pmk1 in pBluescriptII sk(-) plasmid Magnaporthe grisea cDNA clone mgmk007xK06 5prime, mRNA sequence
Plasmid pZK9 Circular	gi|67078390|ref|NC_007107.1| Bacillus cereus E33L plasmid pE33L9, complete sequence	ref|NC_007107.1|gnl|NCBI_GENOMES|18456|gi|67078390|Bacillus cereus E33L plasmid pE33L9, complete sequence
gi|52220887|ref|NC_006277.1| Agrobacterium tumefaciens plasmid pAgK84, complete sequence
gi|126090236|ref|NC_009036.1| Shewanella baltica OS155 plasmid pSbal02, complete sequence
gi|43960|emb|X04878.1| Plasmid R100 finO gene
gi|67459793|ref|NC_007110.1| Rickettsia felis URRWXCal2 plasmid pRF, complete sequence	gi|67005326|gb|CP000054.1| Rickettsia felis URRWXCal2 plasmid pRF, complete sequence
gi|173334|gb|M18274.1|YSOSB2 Yeast (Z.bailii) plasmid pSB2, complete genome	gi|11466072|ref|NC_002055.1| Zygosaccharomyces bailii plasmid pSB2, complete sequence
gi|15983520|ref|NC_003124.1| Aeromonas salmonicida plasmid pRAS3.2, complete sequence
gi|45937|emb|X13541.1| R-plasmid pWP116a aacC3 gene
gi|113734249|dbj|AB244976.1| Plasmid pLB1 DNA, complete sequence	gi|114883608|ref|NC_008330.1| Plasmid pLB1, complete sequence
gi|10955834|ref|NC_002144.1| Yersinia pestis plasmid pYC, complete sequence
gi|150662|gb|M14733.1|PE2TRAA Plasmid pED208 traA, traL, traE, and traY (partial) genes
gi|13786602|ref|NC_002748.1| Plasmid pCD4, complete sequence	gi|13676625|gb|AF306799.1| Plasmid pCD4, complete sequence
gi|38423799|dbj|AP004312.1| Synechocystis sp. PCC 6803 plasmid pSYSG DNA, complete genome	gi|38505775|ref|NC_005231.1| Synechocystis sp. PCC 6803 plasmid pSYSG, complete sequence
gi|75766623|gb|DQ185140.1| Bacillus thuringiensis plasmid pBMB2062-2, complete genome
gi|152662|gb|M38300.1|SB2PSBA Plasmid pSB24.2 (from S.cyanogenus) replication-associated protein (psbA) gene, complete cds
gi|21110821|gb|AE008924.1| Xanthomonas axonopodis pv. citri str. 306 plasmid pXAC33, complete sequence	gi|21264185|ref|NC_003921.1| Xanthomonas axonopodis pv. citri str. 306 plasmid pXAC33, complete sequence
gi|23355380|gb|BU643047.1|BU643047 mgmk014xG06f.b pmk1 in pBluescriptII sk(-) plasmid Magnaporthe grisea cDNA clone mgmk014xG06 5prime, mRNA sequence
gi|75812629|ref|NC_007411.1| Anabaena variabilis ATCC 29413 plasmid B, complete sequence	gi|75705385|gb|CP000120.1| Anabaena variabilis ATCC 29413 plasmid B, complete sequence
gi|30794972|ref|NC_004808.1| Streptomyces rochei plasmid pSLA2-L, complete sequence
gi|18450232|ref|NC_003374.1| Gluconobacter oxydans plasmid pGO128, complete sequence
gi|75906156|ref|NC_007390.1| Spiroplasma citri plasmid pSci4, complete sequence
gi|148583|gb|M13781.1|FPLFINPD F plasmid type IV finP region
gi|113473678|ref|NC_008308.1| Sphingomonas sp. KA1 plasmid pCAR3, complete sequence
gi|52220778|ref|NC_006278.1| Lactobacillus plantarum plasmid p256, complete sequence
gi|114882495|ref|NC_008350.1| Streptococcus pneumoniae plasmid pSpnP1, complete sequence
gi|11496637|ref|NC_001851.1| Borrelia burgdorferi B31 plasmid lp28-1, complete sequence	gi|2689981|gb|AE000794.1| Borrelia burgdorferi B31 plasmid lp28-1, complete sequence
gi|70724907|ref|NC_007186.1| Sodalis glossinidius plasmid pSG3, complete sequence
gi|143849|gb|M64604.1|BC1REP Plasmid pBC1 (from Bacillus coagulans) replicative protein (rep) gene, complete cds
gi|58000284|ref|NC_006671.1| Escherichia coli plasmid pAPEC-O2-R, complete sequence
gi|2145301|gb|AF000360.1|STAF000360 IncN plasmid pKM101 IS26 (IS46) element TnpA (tnpA) gene, complete cds
gi|66968629|ref|NC_007101.1| Spiroplasma citri plasmid pBJS-O, complete sequence
gi|150642|gb|M26473.1|PE194G Plasmid pE194 recombination site, junction I
gi|32455396|ref|NC_004974.1| Fusobacterium nucleatum plasmid pFN1, complete sequence
gi|10956187|ref|NC_002140.1| Streptococcus suis plasmid pSSU1, complete sequence
gi|86559681|ref|NC_007771.1| Staphylococcus chromogenes plasmid pLNU4, complete sequence
gi|21205806|dbj|AP004832.1| Staphylococcus aureus plasmid pMW2 DNA, complete sequence	gi|32470355|ref|NC_005011.1| Staphylococcus aureus plasmid pMW2, complete sequence
gi|18150858|ref|NC_003350.1| Pseudomonas putida plasmid pWW0, complete sequence	emb|AJ344068.1|gi|18077099|Pseudomonas putida plasmid pWW0 complete genome
gi|23353834|gb|BU641507.1|BU641507 mgmk006xB07f.b pmk1 in pBluescriptII sk(-) plasmid Magnaporthe grisea cDNA clone mgmk006xB07 5prime, mRNA sequence
gi|32470555|ref|NC_005005.1| Staphylococcus epidermidis ATCC 12228 plasmid pSE-12228-04, complete sequence	gi|27316909|gb|AE015933.1| Staphylococcus epidermidis ATCC 12228 plasmid pSE-12228-04, complete sequence
gi|468383|gb|L31578.1|RJ2PRP Plasmid pRJF2 from Butyrivibrio fibrisolvens plasmid recombination protein, complete cds; plasmid replication protein, complete cds
gi|23354453|gb|BU642126.1|BU642126 mgmk010xJ23f.b pmk1 in pBluescriptII sk(-) plasmid Magnaporthe grisea cDNA clone mgmk010xJ23 5prime, mRNA sequence
gi|60677292|ref|NC_006869.1| Bacillus mycoides plasmid pSin9.7, complete sequence
gi|32470129|ref|NC_005018.1| Klebsiella pneumoniae plasmid pKPN2, complete sequence
gi|38637668|ref|NC_005241.1| Cupriavidus necator megaplasmid pHG1, complete sequence
Clostridium_botulinum_plasmid
gi|134288152|ref|NC_009230.1| Burkholderia vietnamiensis G4 plasmid pBVIE01, complete sequence
gi|32455890|ref|NC_004951.1| Pseudomonas fulva plasmid pNI10, complete sequence
gi|14602220|ref|NC_002810.1| Streptococcus mutans plasmid pLM7, complete sequence
ref|NC_007792.1|gnl|NCBI_GENOMES|19210|gi|87159847|Staphylococcus aureus subsp. aureus USA300 plasmid pUSA03, complete sequence	gi|87159847|ref|NC_007792.1| Staphylococcus aureus subsp. aureus USA300 plasmid pUSA03, complete sequence
gi|12084800|ref|NC_002636.1| Dichelobacter nodosus plasmid DN1, complete sequence
gi|32455363|ref|NC_004972.1| Agrobacterium tumefaciens plasmid pTiC58, complete sequence
gi|29611241|dbj|AP005645.1| Streptomyces avermitilis MA-4680 plasmid SAP1 DNA, complete sequence	gi|29826443|ref|NC_004719.1| Streptomyces avermitilis MA-4680 plasmid SAP1, complete sequence
gi|23955953|ref|NC_004334.1| Bacillus thuringiensis plasmid pTX14-2, complete sequence
gi|115534309|ref|NC_008441.1| Streptomyces laurentii plasmid pSLS, complete sequence	gi|23978901|dbj|AB093554.1| Streptomyces laurentii plasmid pSLS DNA, complete sequence
gi|144168|gb|M35683.1|C11CMIA Plasmid pColBM-C1139 colicin lysis protein (cmi) gene, 5' end
gi|90855305|emb|AM087198.1| Plasmid p2039 repA gene
ref|NC_004853.1|gnl|NCBI_GENOMES|17129|gi|31983835|Sulfolobus islandicus plasmid pHEN7, complete sequence	gi|31983835|ref|NC_004853.1| Sulfolobus islandicus plasmid pHEN7, complete sequence
gi|2618622|gb|M13289.1|PSMNOD3 Megaplasmid SYM nodulation nodE gene, promoter region and 5' end
gi|150789|gb|M54952.1|PKLMERAC Plasmid pKLH1 (from Acinetobacter) mercury resistance (merA) gene, partial cds
gi|124262546|ref|NC_008826.1| Methylibium petroleiphilum PM1 plasmid RPME01, complete sequence
gi|62195105|ref|NC_006910.1| Micromonospora rosaria plasmid pMR2, complete sequence
gi|2815579|gb|AF012911.1| Plasmid pETHIS-1, complete sequence
gi|10956175|ref|NC_002382.1| Staphylococcus haemolyticus plasmid pNVH97A, complete sequence
gi|151826|gb|M17311.1|R46PER Plasmid R46 recombinase gene, complete cds
gi|78045239|ref|NC_007504.1| Xanthomonas campestris pv. vesicatoria str. 85-10 plasmid pXCV2, complete sequence
gi|10956566|ref|NC_001787.1| Arcanobacterium pyogenes plasmid pAP1, complete sequence
gi|32455771|ref|NC_004953.1| Corynebacterium jeikeium plasmid pCJ84, complete sequence
emb|X96982.1|gi|1262158|Acidithiobacillus ferrooxidans pTF4.1 plasmid complete genome	gi|10956066|ref|NC_001520.1| Acidithiobacillus ferrooxidans plasmid pTF4.1, complete sequence
gi|134044452|ref|NC_009139.1| Yersinia ruckeri plasmid pYR1, complete sequence
gi|38639856|ref|NC_005242.1| Bacillus sphaericus plasmid pLG, complete sequence
gi|154181|gb|M34355.1|STYMKAD Plasmid pEX102 mouse killing agent D (mkaD) gene, complete cds
ref|NC_006392.1|gnl|NCBI_GENOMES|18015|gi|55376228|Haloarcula marismortui ATCC 43049 plasmid pNG400, complete sequence	gi|55376228|ref|NC_006392.1| Haloarcula marismortui ATCC 43049 plasmid pNG400, complete sequence
gi|19352339|ref|NC_003430.1| Uncultured bacterium plasmid pB4, complete sequence	emb|AJ431260.1|gi|19070006|Uncultured bacterium plasmid pB4 complete genome
gi|152803|gb|M22802.1|SHFVIRG Plasmid pMYSH6000 virulence-associated VirG gene, complete cds
gi|23356961|gb|BU644610.1|BU644610 mgns016xE14f.b pmk1 in pBluescriptII sk(-) plasmid Magnaporthe grisea cDNA clone mgns016xE14 5prime, mRNA sequence
gi|23356909|gb|BU644558.1|BU644558 mgns016xK11f.b pmk1 in pBluescriptII sk(-) plasmid Magnaporthe grisea cDNA clone mgns016xK11 5prime, mRNA sequence
gi|14010740|ref|NC_002760.1| Acinetobacter sp. EB104 plasmid pAC450, complete sequence	emb|AJ311718.1|gi|13940005|Acinetobacter sp. EB104, plasmid pAC450, complete genome
gi|23356262|gb|BU643911.1|BU643911 mgmk018xA15f.b pmk1 in pBluescriptII sk(-) plasmid Magnaporthe grisea cDNA clone mgmk018xA15 5prime, mRNA sequence
gi|119855174|ref|NC_008704.1| Mycobacterium sp. KMS plasmid pMKMS02, complete sequence
gi|151825|gb|M30197.1|R46ORIT Plasmid R46 origin of transfer (oriT)
gi|9507667|ref|NC_002137.1| Lactococcus lactis subsp. cremoris plasmid pNZ4000, complete sequence
gi|104776491|ref|NC_008053.1| Rahnella sp. 'WMR15' plasmid pHW15, complete sequence
gi|116662232|ref|NC_008538.1| Arthrobacter sp. FB24 plasmid 2, complete sequence
gi|10955016|ref|NC_002377.1| Agrobacterium tumefaciens plasmid Ti, complete sequence
gi|142426|gb|M24251.1|BA1REPAGEN Plasmid pBAA1 RepA gene, complete cds
gb|AE016854.1|gi|28856039|Pseudomonas syringae pv. tomato str. DC3000 plasmid pDC3000B, complete sequence	gi|29171546|ref|NC_004632.1| Pseudomonas syringae pv. tomato str. DC3000 plasmid pDC3000B, complete sequence
gi|150532|gb|M37273.1|PB0KANRCG Plasmid pUB110 (from S.aureus) kanamycin nucleotidyl transferase DNA, complete cds	gi|31983506|ref|NC_004848.1| Plasmid pUB110, complete sequence
gi|11466333|ref|NC_002104.1| Gracilaria robusta plasmid Gro4059, complete sequence
gi|14327908|ref|NC_002799.1| Lactococcus lactis plasmid pCRL291.1, complete sequence
gi|14010707|ref|NC_002759.1| Pseudomonas syringae pv. maculicola plasmid pFKN, complete sequence
gi|144673|gb|M57607.1|CLARPLOR Plasmid ColA-CA31 origin of replication region
gi|10956151|ref|NC_001767.1| Staphylococcus aureus plasmid pKH6, complete sequence
gi|17227177|ref|NC_003265.1| Staphylococcus aureus strain TY4 plasmid pETB, complete sequence
gi|59939313|ref|NC_006843.1| Bifidobacterium longum plasmid pTB6, complete sequence
gi|38638184|ref|NC_005248.1| Escherichia coli plasmid pIGAL1, complete sequence
gi|71558993|ref|NC_007207.1| Leuconostoc mesenteroides plasmid pFMBL1, complete sequence
gi|54295843|ref|NC_006365.1| Legionella pneumophila str. Paris plasmid pLPP, complete sequence
gi|11496607|ref|NC_001850.1| Borrelia burgdorferi B31 plasmid lp25, complete sequence	gi|2689951|gb|AE000785.1| Borrelia burgdorferi B31 plasmid lp25, complete sequence
gi|151794|gb|K03092.1|R12PIL F-like plasmid R124 subgroup Ib (from E.coli) traA gene, encoding pilin, complete cds, and traL gene
gi|150645|gb|M26476.1|PE194J Plasmid pE194 recombination site, junction II
gi|151828|gb|K00052.1|R48FOL Plasmid R483 trimethropin-resistant (Dhfr) gene
gi|77404485|ref|NC_007486.1| Rhodococcus erythropolis PR4 plasmid pREC1, complete sequence
gi|1354146|gb|U49054.1|PRU49054 Plasmid R478 region encoding immunity to R478 phage/colicin/tellurite resistance cluster, terW, terY and terX genes, complete cds
gi|121582657|ref|NC_008770.1| Campylobacter jejuni subsp. jejuni 81-176 plasmid pVir, complete sequence
gi|150636|gb|M26467.1|PE194A Plasmid pE194 recombination site, junction I
gi|7524758|ref|NC_001776.1| Oryza sativa (indica cultivar-group) mitochondrial plasmid B2, complete sequence
gi|145308075|ref|NC_009351.1| Listonella anguillarum serovar O2, complete genome
gi|152574|gb|AH000926.1|SEG_RSFGCA Plasmid RSF1010 transposon Tn951 5' inverted terminal repeat
gi|23955957|ref|NC_004335.1| Bacillus thuringiensis serovar thuringiensis plasmid pGI1, complete sequence
gi|12084924|ref|NC_002637.1| Mannheimia haemolytica plasmid pMHSCS1, complete sequence
gi|32455723|ref|NC_004946.1| Brassica napus mitochondrial linear plasmid, complete sequence
ref|NC_001771.1|gi|10954545|gnl|NCBI_GENOMES|11618|Sulfolobus islandicus plasmid pRN1, complete sequence	gi|10954545|ref|NC_001771.1| Sulfolobus islandicus plasmid pRN1, complete sequence
gi|32455498|ref|NC_004979.1| Thermoanaerobacterium thermosaccharolyticum plasmid pNB2, complete sequence
gi|10956703|ref|NC_002100.1| Phytoplasma sp. strain Khon Kaen plasmid pPSE, complete sequence
gb|CP000059.1|gi|71558731|Pseudomonas syringae pv. phaseolicola 1448A large plasmid, complete sequence	gi|71725141|ref|NC_007274.1| Pseudomonas syringae pv. phaseolicola 1448A large plasmid, complete sequence
ref|NC_006423.1|gnl|NCBI_GENOMES|18032|gi|55701186|Sulfolobus islandicus plasmid pARN3, complete sequence	gi|55701186|ref|NC_006423.1| Sulfolobus islandicus plasmid pARN3, complete sequence
gi|28848563|gb|AF142677.4| Bacillus megaterium plasmid pBM400, complete sequence	ref|NC_004604.1|gnl|NCBI_GENOMES|16909|gi|28894860|Bacillus megaterium plasmid pBM400, complete sequence	gi|28894860|ref|NC_004604.1| Bacillus megaterium plasmid pBM400, complete sequence
gi|6960320|gb|M13819.2|CIAIAIMM Plasmid ColIa colicin Ia structural protein and colicin Ia immunity protein genes, complete cds; and unknown genes
gi|92134931|dbj|BD297059.1| COMPOSITIONS FOR STIMULATING CYTOKINE SECRETION AND INDUCING AN IMMUNE RESPONSE
ref|NC_007428.1|gnl|NCBI_GENOMES|18778|gi|76803317|Natronomonas pharaonis DSM 2160 plasmid PL23, complete sequence	gi|76803317|ref|NC_007428.1| Natronomonas pharaonis DSM 2160 plasmid PL23, complete sequence
gi|152670|gb|M35134.1|SE2ATT Plasmid pSE211 (from S.erythraea) attachment site attP
gi|27316926|gb|AE015934.1| Staphylococcus epidermidis ATCC 12228 plasmid pSE-12228-05, complete sequence	gi|32470532|ref|NC_005004.1| Staphylococcus epidermidis ATCC 12228 plasmid pSE-12228-05, complete sequence
gi|114881096|ref|NC_008357.1| Pseudomonas aeruginosa plasmid pBS228, complete sequence
gi|154742|gb|M25805.1|TIPIS866A A.tumefaciens Ti plasmid IS866 insertion sequence in TA-iaaH auxin synthesis gene DNA
gi|150825|gb|M62887.1|PMEAUDB A.mediterranei Plasmid pMEA100 amplifiable DNA sequence junction
gi|30387438|ref|NC_004769.1| Bifidobacterium longum plasmid PNAC2, complete sequence
gi|143851|gb|M34478.1|BC1TETG Plasmid pBC16 (from B.thuringiensis) tetracycline resistance (tet) gene, 3' end
gi|45368547|ref|NC_005793.1| Achromobacter denitrificans plasmid pEST4011, complete sequence
gi|144344|gb|M10486.1|CE1IS Plasmid ColE1 IS102 insertion site
gi|45453|emb|X07185.1| Plasmid ColE1 cer region (recombination site)
gi|10956815|ref|NC_002523.1| Serratia entomophila plasmid pADAP, complete sequence
gi|66968640|ref|NC_007094.1| Actinobacillus porcitonsillarum plasmid pKMA505, complete sequence
gi|21912947|emb|AJ493454.1| IncP1 beta plasmid pSMA179 partial trfA gene	gi|21912943|emb|AJ493452.1| IncP1 beta plasmid pSMA168 partial trfA gene
gi|152645|gb|M27051.1|SA2ATTBAMB Plasmid pSAM2 (from S.ambofaciens) attachment region.ttB amb
gi|15004705|ref|NC_001988.2| Clostridium acetobutylicum ATCC 824 plasmid pSOL1, complete sequence
gi|126640109|ref|NC_009084.1| Acinetobacter baumannii ATCC 17978 plasmid pAB2, complete sequence
gi|78214253|ref|NC_007515.1| Geobacter metallireducens GS-15 plasmid unnamed, complete sequence
gi|23217023|ref|NC_004164.2| Lactococcus lactis subsp. lactis bv. diacetylactis cryptic plasmid pDR1-1, complete sequence
gi|10954454|ref|NC_001911.1| Buchnera aphidicola plasmid pLeu-Dn, complete sequence
gi|90969148|ref|NC_007931.1| Staphylococcus aureus plasmid pSA1379, complete sequence
gi|85060466|ref|NC_007714.1| Sodalis glossinidius str. 'morsitans' plasmid pSG2, complete sequence
gi|44829327|gb|CH004597.1| Plasmid pSAR-8 2221211 genomic scaffold, whole genome shotgun sequence
gi|9507391|ref|NC_001621.1| Birmingham IncP-alpha plasmid, complete sequence	gi|508311|gb|L27758.1|BIACOMGEN Birmingham IncP-alpha plasmid (R18, R68, RK2, RP1, RP4) complete genome
gi|144370|gb|M30445.1|CE5IMM Plasmid Colicin E5-099 (from E.coli) immunity protein (imm), and colicin release protein (lys) genes, complete cds), and structural protein (col) gene, 3' end
gi|11466090|ref|NC_002135.1| Pleurotus ostreatus mitochondrial plasmid mlp1, complete sequence
gi|400385|gb|L18919.1|RK2KILE Plasmid RK2 (from Escherichia coli K-12) kil-kor regulon
gi|23356973|gb|BU644622.1|BU644622 mgns016xG14f.b pmk1 in pBluescriptII sk(-) plasmid Magnaporthe grisea cDNA clone mgns016xG14 5prime, mRNA sequence
Escherichia_coli_042_plasmid (Enteroaggregative E. coli)
gi|49489772|ref|NC_005908.1| Staphylococcus aureus plasmid pE194, complete sequence	emb|V01278.1|gi|46555|S.aureus plasmid pE194 ORF's A,B,C,D,E, and F
gi|15320547|ref|NC_003079.1| Salmonella choleraesuis plasmid pSFD10, complete sequence
gnl|dbEST|1770412|gb|AI031115.1|gi|3818728|6C21P Xenopus neurula plasmid library Xenopus laevis cDNA clone 6C21 3' similar to XELMTCG M10217 Xenopus mitochondrial DNA, complete genome, mRNA sequence
ref|NC_002056.1|gnl|NCBI_GENOMES|11547|gi|10955533|Salmonella typhimurium plasmid pSC101, complete sequence	gi|10955533|ref|NC_002056.1| Salmonella typhimurium plasmid pSC101, complete sequence
gi|150716|gb|M15526.1|PI25BLAZA Plasmid pI258 (from S.aureus) beta-lactamase (blaZ), complete cds
gi|21264228|ref|NC_003922.1| Xanthomonas axonopodis pv. citri str. 306 plasmid pXAC64, complete sequence	gi|21110864|gb|AE008925.1| Xanthomonas axonopodis pv. citri str. 306 plasmid pXAC64, complete sequence
gi|476744|gb|L28041.1|QPHQSOP Plasmid QpH1 (from Coxiella burnetii) qsopA and qsopB genes, promoter region
gi|77404588|ref|NC_007487.1| Rhodococcus erythropolis PR4 plasmid pREC2, complete sequence
gi|44829436|gb|CH004490.1| Plasmid pSAR-3 2206067 genomic scaffold, whole genome shotgun sequence
gi|134287530|ref|NC_009227.1| Burkholderia vietnamiensis G4 plasmid pBVIE02, complete sequence
gi|10954593|ref|NC_002124.1| Haloarchaeal coccus LOC-1 plasmid pHGN1, complete sequence	ref|NC_002124.1|gnl|NCBI_GENOMES|15224|gi|10954593|Haloarchaeal coccus LOC-1 plasmid pHGN1, complete sequence
gi|468276|gb|L31491.1|AFANREA Plasmid pTOM9 from Alcaligenes xylosoxidans nreA and nreB genes, complete cds
gi|23354022|gb|BU641695.1|BU641695 mgmk007xO14f.b pmk1 in pBluescriptII sk(-) plasmid Magnaporthe grisea cDNA clone mgmk007xO14 5prime, mRNA sequence
gi|19774233|ref|NC_003486.1| Klebsiella pneumoniae plasmid pJHCMW1, complete sequence
gi|59714356|ref|NC_006842.1| Vibrio fischeri ES114 plasmid pES100, complete sequence
gi|32456039|ref|NC_004936.1| Enterobacter sp. RFL1396 plasmid pEsp1396, complete sequence
gi|152640|gb|M74446.1|S11REPO Lactococcus lactis plasmid pSK11L Rep protein gene, 5' cds
gi|63025539|ref|NC_006989.1| Pseudomonas sp. S-47 plasmid p47S, complete sequence
gi|24473547|ref|NC_004361.1| Acinetobacter junii plasmid pKLH203, complete sequence
gi|32455473|ref|NC_004966.1| Lactococcus lactis subsp. lactis plasmid pAH82, complete sequence
gi|68535047|ref|NC_007170.1| Staphylococcus haemolyticus JCSC1435 plasmid pSHaeB, complete sequence
gi|52352743|gb|AY725176.1| Bacillus megaterium plasmid pBM300, complete sequence
gi|116662073|ref|NC_008537.1| Arthrobacter sp. FB24 plasmid 1, complete sequence
gi|150753|gb|M36022.1|PIPVGB Plasmid pIP630 (from S. aureus) virginiamycin B hydrolase (vgb) gene, complete cds
gi|39840937|ref|NC_005297.1| Rhodopseudomonas palustris CGA009 plasmid pRPA, complete sequence	gi|39647235|emb|BX571964.1| Rhodopseudomonas palustris CGA009 plasmid pRPA
gi|341827|gb|M28097.1|P36INC Plasmid pSU316 (from Escherichia coli) incFVII gene
gi|125654605|ref|NC_009007.1| Rhodobacter sphaeroides 2.4.1 plasmid A, partial sequence	plasmidP191standard;  [organism=Rhodobacter sphaeroides] [strain=2.4.1]
gi|51965123|ref|NC_006257.1| Lactobacillus casei plasmid pYIT356, complete sequence
gi|45448|emb|X15873.1| Plasmid Colicin E1 mbeC, mbeA, mbeB, and mbeD mobilization region genes
gi|49145920|ref|NC_005917.1| Helicobacter pylori plasmid pAL202, complete sequence
gi|32470588|ref|NC_005008.1| Staphylococcus epidermidis ATCC 12228 plasmid pSE-12228-01, complete sequence	gi|27316889|gb|AE015930.1| Staphylococcus epidermidis ATCC 12228 plasmid pSE-12228-01, complete sequence
gi|1161298|gb|L75827.1|WC1REPB Plasmid pWC1, complete sequence	gi|32455780|ref|NC_004980.1| Plasmid pWC1, complete sequence
gi|32453477|ref|NC_004922.1| Lactococcus lactis subsp. lactis plasmid pMN5, complete sequence
gi|19482139|ref|NC_003442.1| Corynebacterium jeikeium plasmid pK64, complete sequence
gi|17134931|dbj|AP003605.1| Nostoc sp. PCC 7120 plasmid pCC7120epsilon DNA, complete sequence	gi|17227465|ref|NC_003270.1| Nostoc sp. PCC 7120 plasmid pCC7120epsilon, complete sequence
gi|66968670|ref|NC_007097.1| Actinobacillus porcitonsillarum plasmid pKMA757, complete sequence
gi|20800428|ref|NC_003846.1| Rhodococcus erythropolis plasmid pFAJ2600, complete sequence
gi|44003714|ref|NC_005701.1| Zymomonas mobilis plasmid pZMO2, complete sequence
gi|148335|gb|M15363.1|ENRLTPB Plasmid ENT-R pCG86 (enterotoxigenic E.coli) LTp subunit B gene
gi|121583183|ref|NC_008759.1| Polaromonas naphthalenivorans CJ2 plasmid pPNAP03, complete sequence
gi|20069863|ref|NC_003528.1| Lactobacillus reuteri plasmid pTE44, complete sequence
gi|62184588|ref|NC_006912.1| Streptomyces sp. FQ1 plasmid pFP1, complete sequence
gi|37595761|ref|NC_005127.1| Staphylococcus aureus plasmid pUB101, complete sequence
gnl|dbEST|1770411|gb|AI031114.1|gi|3818727|6C21M Xenopus neurula plasmid library Xenopus laevis cDNA clone 6C21 5' similar to XELMTCG M10217 Xenopus mitochondrial DNA, complete genome, mRNA sequence
gi|10956581|ref|NC_001791.1| Corynebacterium glutamicum plasmid pXZ10145.1, complete sequence
gi|10954645|ref|NC_001431.1| Ralstonia pickettii plasmid pMBCP, complete sequence
gi|87159843|ref|NC_007791.1| Staphylococcus aureus subsp. aureus USA300 plasmid pUSA02, complete sequence	ref|NC_007791.1|gnl|NCBI_GENOMES|19209|gi|87159843|Staphylococcus aureus subsp. aureus USA300 plasmid pUSA02, complete sequence
gi|10956689|ref|NC_002112.1| Streptomyces cyaneus plasmid pSA1.1, complete sequence
gi|152713|gb|L11299.1|SG1REITERC Plasmid pSG1 (from S.griseus YP5344) DNA fragment containing right end of 3.1 kb reiteration
gi|151813|gb|M29840.1|R41REPA Plasmid R401 (from Enterobacterium sp.) origin of replication associated (RepA) protein gene, complete cds
gi|145132|gb|M38221.1|EA3NIFF Plasmid pEA3 flavodoxin (nifF, nifQ, nifJ) gene, complete cds and 3' ends
gi|99078009|ref|NC_008043.1| Silicibacter sp. TM1040 mega plasmid, complete sequence
gi|49188571|ref|NC_005919.1| Pseudomonas syringae pv. maculicola plasmid pPMA4326B, complete sequence
gi|152710|gb|M86370.1|SG1ATTP Plasmid pSG1 (from Streptomyces griseus YP5344) tRNAser gene, 3' end, pSG1int attachment site (attR)
gi|10956682|ref|NC_001738.1| Streptomyces clavuligerus plasmid pSCL, complete sequence
gi|148735|gb|M36657.1|GS5SULII Plasmid pGS05 type II sulfonamide resistance dihydropteroate synthase (sulII) gene, complete cds
gi|11342754|ref|NC_002611.1| Propionibacterium acidipropionici plasmid pRGO1, complete sequence
gi|86360045|ref|NC_007764.1| Rhizobium etli CFN 42 plasmid p42c, complete sequence
gi|141975|gb|M20238.1|PLMTEAD Plasmid pMJ606 (from Alcaligenes sp.) tellurium salts resistance protein (terA, terB, terC, terD, terE) genes, complete cds
gi|15320554|ref|NC_003080.1| Corynebacterium jeikeium K411 plasmid pKW4, complete sequence
gi|134287418|ref|NC_009226.1| Burkholderia vietnamiensis G4 plasmid pBVIE05, complete sequence
gi|92429516|ref|NC_007962.1| Campylobacter lari plasmid pUPTC237, complete sequence
gi|30387442|ref|NC_004770.1| Bifidobacterium longum plasmid pNAC1, complete sequence
ref|NC_004671.1|gnl|NCBI_GENOMES|16969|gi|29377895|Enterococcus faecalis V583 plasmid pTEF2, complete sequence	gi|29377895|ref|NC_004671.1| Enterococcus faecalis V583 plasmid pTEF2, complete sequence
gi|10956485|ref|NC_002062.1| Geobacillus stearothermophilus plasmid pSTK1, complete sequence
gi|153810|gb|M18638.1|STRSLO Plasmid pMK157 streptolysin O (SLO) gene, complete cds
gi|60328255|ref|NC_006868.1| Pasteurella multocida plasmid pCCK647, complete sequence
gi|77733972|emb|AJ863570.1| IncP-1beta multiresistance plasmid pB8	gi|77993219|ref|NC_007502.1| IncP-1beta multiresistance plasmid pB8, complete sequence
gi|27764592|ref|NC_004533.1| Corynebacterium glutamicum plasmid pAG3, complete sequence
gi|116006736|ref|NC_008459.1| Bordetella pertussis plasmid pBP136, complete sequence
gi|9507302|ref|NC_001375.1| Plasmid pHV2, complete sequence	gi|149045|gb|J03014.1|HV2CG Plasmid pHV2 (from Halobacterium volcanii), complete genome
gi|119633054|ref|NC_008691.1| Acidiphilium multivorum plasmid pAM5, complete sequence
gi|10957082|ref|NC_002149.1| Streptomyces natalensis plasmid pSNA1, complete sequence
gi|61965911|ref|NC_006881.1| Escherichia coli plasmid pColK-K235, complete sequence
gi|90572619|ref|NC_007927.1| Streptomyces sp. 44414 plasmid pRL2, complete sequence
gi|145078|gb|M80600.1|DU1ORGRPL Plasmid pDU1 (from Nostoc PCC 7524) replication region
gi|145294031|ref|NC_009346.1| Shigella sonnei Ss046 plasmid pSS046_spB, complete sequence
gi|121582711|ref|NC_008757.1| Polaromonas naphthalenivorans CJ2 plasmid pPNAP01, complete sequence
gnl|dbEST|1770423|gb|AI031126.1|gi|3818739|9G5M Xenopus neurula plasmid library Xenopus laevis cDNA clone 9G5 5' similar to XELMTCG M10217 Xenopus mitochondrial DNA, complete genome, mRNA sequence
gi|38505535|ref|NC_005229.1| Synechocystis sp. PCC 6803 plasmid pSYSM, complete sequence	gi|38423559|dbj|AP004310.1| Synechocystis sp. PCC 6803 plasmid pSYSM DNA, complete genome
gi|150939|gb|K00042.1|PSC101ORI Plasmid psc101 (from E.coli) origin of replication and repA protein gene, complete cds
gi|154721|gb|J01813.1|TIPA6S Plasmid Ti (from Agrobacterium tumefaciens, strain A6S) T region
gi|117621799|ref|NC_008568.1| Borrelia afzelii PKo plasmid lp28, complete sequence
gi|32470516|ref|NC_005025.1| Synechococcus sp. PCC 7002 plasmid pAQ1, complete sequence	dbj|D13972.1|AQUPAQ1|gi|497625|Synechococcus sp. PCC 7002 plasmid pAQ1 DNA, complete sequence
gi|150641|gb|M26472.1|PE194F Plasmid pE194 recombination site, junction II
gi|56708791|ref|NC_006569.1| Silicibacter pomeroyi DSS-3 megaplasmid, complete sequence	gi|56680476|gb|CP000032.1| Silicibacter pomeroyi DSS-3 plasmid megaplasmid, complete sequence
gi|116256156|ref|NC_008487.1| Escherichia coli plasmid pMG828-2, complete sequence
gi|11465591|ref|NC_002106.1| Gracilaria chilensis plasmid Gch7220, complete sequence
dbj|D43692.1|BACPHT926|gi|601879|Brevibacillus borstelensis plasmid pHT926 DNA, complete sequence	gi|32455782|ref|NC_004938.1| Brevibacillus borstelensis plasmid pHT926, complete sequence
gi|144380|gb|M21404.1|CE8JCOL Plasmid Colicin E8 col gene, 3' end, immE8 and lysis genes, complete cds
gi|152642|gb|M90679.1|S74PEDACH Plasmid pSMB74 (from Pediococcus acidilactici H) pediocin AcH (pap) gene, complete cds
gi|144352|gb|J01571.1|CE1RNAI Plasmid ColE1 (from E.coli) replication inhibition point mutations
gi|34500478|ref|NC_005088.1| Delftia acidovorans plasmid pUO1, complete sequence
gi|20069861|ref|NC_003526.1| Micrococcus luteus plasmid pMLU1, complete sequence
ref|NC_002131.1|gi|10956020|gnl|NCBI_GENOMES|15234|Coxiella burnetii plasmid QpDV, complete sequence	gi|10956020|ref|NC_002131.1| Coxiella burnetii plasmid QpDV, complete sequence
gi|17158061|ref|NC_003241.1| Nostoc sp. PCC 7120 plasmid pCC7120zeta, complete sequence	gi|17134963|dbj|AP003606.1| Nostoc sp. PCC 7120 plasmid pCC7120zeta DNA, complete sequence
gi|30387210|ref|NC_004774.1| Corynebacterium jeikeium plasmid pA501, complete sequence
gi|45368396|ref|NC_005792.1| Thermus thermophilus plasmid pTT8, complete sequence
gi|17158637|ref|NC_003240.1| Nostoc sp. PCC 7120 plasmid pCC7120beta, complete sequence
gi|62945219|ref|NC_006975.1| Campylobacter lari plasmid pCL300, complete sequence
gi|13448939|ref|NC_002698.1| Shigella flexneri virulence plasmid pWR501, complete sequence
gi|2984550|gb|AE000667.1| Aquifex aeolicus VF5 plasmid ece1, complete sequence	gi|10957041|ref|NC_001880.1| Aquifex aeolicus VF5 plasmid ece1, complete sequence
gi|58616073|ref|NC_006829.1| Haemophilus parasuis plasmid pHS-Rec, complete sequence
gi|10957398|ref|NC_000958.1| Deinococcus radiodurans R1 plasmid MP1, complete sequence
gi|45765|emb|X15852.1| Plasmid R1033 (Tn1696) aacC1 gene for gentamicin acetyltransferase-3-I (AAC(3)-I)
gi|151679|gb|J01764.1|PT1CG Plasmid pT181, complete genome	gi|9507380|ref|NC_001393.1| Plasmid pT181, complete sequence
gi|12039046|ref|NC_002635.1| Bifidobacterium longum plasmid pKJ36, complete sequence
gi|149149|gb|M34566.1|JS3PRSEC Plasmid pJS37 promoter region DNA
gi|32469969|ref|NC_005009.1| Pseudomonas putida plasmid pYQ39, complete sequence
gi|32455404|ref|NC_004962.1| Selenomonas ruminantium plasmid pJW1, complete sequence
gi|23354129|gb|BU641802.1|BU641802 mgmk008xI13f.b pmk1 in pBluescriptII sk(-) plasmid Magnaporthe grisea cDNA clone mgmk008xI13 5prime, mRNA sequence
gi|152660|gb|M32513.1|SB2NMR Plasmid pSB24.2 (from S.cyanogenus) neomycin resistance protein gene, complete cds
gnl|dbEST|1770379|gb|AI031082.1|gi|3818695|24E11-1M Xenopus neurula plasmid library Xenopus laevis cDNA clone 24E11-1 5' similar to XELMTCG M10217 Xenopus mitochondrial DNA, complete genome, mRNA sequence
gi|32455530|ref|NC_004947.1| Lactobacillus fermentum plasmid pKC5b, complete sequence
gi|31795183|ref|NC_004835.1| Yersinia pestis KIM plasmid pMT1, complete sequence
gi|32469878|ref|NC_004999.1| Pseudomonas putida plasmid pDTG1, complete sequence
gi|134093278|ref|NC_009137.1| Lactococcus lactis subsp. lactis bv. diacetylactis plasmid pDBORO, complete sequence
gi|144348|gb|K01412.1|CE1PRM Plasmid ColE1 (from E.coli) colicin E1 promoter region
gi|16607502|emb|AX280051.1| Sequence 4 from Patent WO0177319
gi|52421214|ref|NC_006297.1| Bacteroides fragilis YCH46 plasmid pBFY46, complete sequence
gi|18143453|dbj|AB076707.1| Salmonella enterica subsp. enterica serovar Choleraesuis cryptic plasmid DNA, complete sequence
gi|114881871|ref|NC_008353.1| Staphylococcus haemolyticus plasmid pLNU7 (naturally occurring), complete sequence
gi|15722253|emb|AJ304453.1| Plasmid pSB102 complete genome	gi|15919954|ref|NC_003122.1| Plasmid pSB102, complete sequence
gi|54969559|emb|AJ639924.1| Plasmid pB3 complete genome	gi|55418005|ref|NC_006388.1| Plasmid pB3, complete sequence
gi|126640097|ref|NC_009083.1| Acinetobacter baumannii ATCC 17978 plasmid pAB1, complete sequence
gi|134046898|ref|NC_009136.1| Methanococcus maripaludis C5 plasmid pMMC501, complete sequence	ref|NC_009136.1|gnl|NCBI_GENOMES|20632|gi|134046898|Methanococcus maripaludis C5 plasmid pMMC501, complete sequence
gi|116254467|ref|NC_008381.1| Rhizobium leguminosarum bv. viciae 3841 plasmid pRL10, complete sequence	emb|AM236084.1|gi|115259115|Rhizobium leguminosarum bv. viciae plasmid pRL10 complete genome, strain 3841
gi|144347|gb|M11411.1|CE1PAR Plasmid ColE1 (from E.coli) partition locus (par) encoding ColE1 resolution function (cer)
gi|144359|gb|AH003048.1|SEG_CE1TN3 Plasmid ColE1/Tn3 5' junction
gi|32455381|ref|NC_004940.1| Erwinia amylovora plasmid pEA1.7, complete sequence
gi|115534241|ref|NC_008438.1| Campylobacter jejuni plasmid pCJ01, complete sequence	gi|11875676|gb|AF301164.1| Campylobacter jejuni plasmid pCJ01, complete sequence
gi|93004786|ref|NC_007968.1| Psychrobacter cryohalolentis K5 plasmid 1, complete sequence
gi|122815790|ref|NC_008791.1| Yersinia enterocolitica subsp. enterocolitica 8081 plasmid pYVe8081, complete sequence	emb|AM286416.1|gi|121663664|Yersinia enterocolitica subsp. enterocolitica 8081 plasmid pYVe8081 complete genome
gi|150937|gb|AH000917.1|SEG_PSC101IS Insertion element IS102 from plasmid pHS1, 5' end
gi|116334867|ref|NC_008498.1| Lactobacillus brevis ATCC 367 plasmid 1, complete sequence
gi|15081589|gb|AY040093.1| Plasmid pWW100 beta-lactamase TEM-102 (bla) gene, complete cds
gi|14141961|ref|NC_002775.1| Corynebacterium jeikeium plasmid pK43, complete sequence
gi|77539423|ref|NC_007496.1| Zygosaccharomyces rouxii plasmid pSR1, complete sequence
gi|10954446|ref|NC_001910.1| Buchnera aphidicola (Schizaphis graminum) plasmid pLeu-Sg, complete sequence	gi|3282728|gb|AF041836.1| Buchnera aphidicola (Schizaphis graminum) plasmid pLeu-Sg, complete plasmid sequence
gi|31790972|ref|NC_004833.1| Corynebacterium renale plasmid pCR1, complete sequence
gi|9507357|ref|NC_001388.1| Plasmid pIP404, complete sequence	gi|150738|gb|M32882.1|PIP404CG Plasmid pIP404 (from Clostridium perfringens), complete genome
gi|11466036|ref|NC_001400.1| Zea mays mitochondrial plasmid pBMSmt1.9, complete sequence
gi|23353070|gb|BU640744.1|BU640744 mgmk001xN01f.b pmk1 in pBluescriptII sk(-) plasmid Magnaporthe grisea cDNA clone mgmk001xN01 5prime, mRNA sequence
gi|151691|gb|K02551.1|PTBKAN Plasmid pTB913 (from a thermophilic bacillus) kanamycin nucleotidyltransferase (kan) gene, confering kanamycin resistance
gi|624694|gb|L38973.1|PH4SEQ Plasmid pHKK702 DNA sequence
gi|17922005|gb|AE008687.1| Agrobacterium tumefaciens str. C58 AT plasmid complete sequence	gi|17938588|ref|NC_003306.1| Agrobacterium tumefaciens str. C58 plasmid AT, complete sequence
gi|32455760|ref|NC_004964.1| Leptolyngbya sp. PCC 6402 plasmid pRF1, complete sequence
gi|84798614|ref|NC_007706.1| Magnetospirillum magneticum plasmid pMGT, complete sequence
gi|10956526|ref|NC_001272.1| Bacillus thuringiensis plasmid pBMB9741, complete sequence
gi|30250494|ref|NC_004758.1| Neisseria meningitidis plasmid pJS-B, complete sequence
gi|70724727|ref|NC_007167.1| Staphylococcus pasteuri plasmid pSP187, complete sequence
ref|NC_001858.1|gi|10956475|gnl|NCBI_GENOMES|13174|Bacillus pumilus plasmid pPL10, complete sequence	gi|10956475|ref|NC_001858.1| Bacillus pumilus plasmid pPL10, complete sequence
gi|154221|gb|M25261.1|STYOXA2RP Plasmid R1767 derived plasmid pBP11 (from Salmonella typhimurium), beta-lactamase (OXA-2) gene, complete cds
gi|146869|gb|M18262.1|ECOMINPCU1 Plasmid pCU1 (from E.coli) DNA fragment with direct and inverted repeats	gi|9507295|ref|NC_001374.1| Plasmid pCU1, complete sequence
gi|151643|gb|K02001.1|PSEXYLA TOL plasmid (from P.putida) xylABC operon initiation, xylA gene
gi|42761423|ref|NC_005564.1| Staphylococcus aureus plasmid pS194, complete sequence
gi|21233663|ref|NC_003905.1| Proteus vulgaris plasmid Rts1, complete sequence	dbj|AP004237.1|gi|21202847|Proteus vulgaris plasmid Rts1 DNA, complete sequence
gi|152711|gb|L11297.1|SG1REITERA Plasmid pSG1 (from S.griseus YP5344) DNA fragment containing left end of 3.1 kb reiteration
gi|11497372|ref|NC_000956.1| Borrelia burgdorferi B31 plasmid lp56, complete sequence	gnl|REF_TIGR|gbb_4082|ref|NC_000956.1|gnl|NCBI_GENOMES|15152|gi|11497372|Borrelia burgdorferi B31 plasmid lp56, complete sequence
gi|16445347|gb|AE007871.1| Agrobacterium tumefaciens str. C58 plasmid Ti, complete genome
gi|81330540|ref|NC_007593.1| Pediococcus damnosus plasmid pF8801, complete sequence
gi|60202136|ref|NC_006859.1| Vibrio salmonicida LFI1238 plasmid pVS43, complete sequence
gi|16082691|ref|NC_003131.1| Yersinia pestis CO92 plasmid pCD1, complete sequence
gi|10957125|ref|NC_001949.1| Lactococcus lactis plasmid pMRC01, complete sequence
gi|108793642|ref|NC_008122.1| Yersinia pestis Antiqua plasmid pCD, complete sequence
ref|NC_006424.1|gnl|NCBI_GENOMES|18033|gi|55701227|Sulfolobus islandicus plasmid pARN4, complete sequence	gi|55701227|ref|NC_006424.1| Sulfolobus islandicus plasmid pARN4, complete sequence
gi|121999251|ref|NC_008790.1| Campylobacter jejuni subsp. jejuni 81-176 plasmid pTet, complete sequence
gi|46255071|ref|NC_005838.1| Thermus thermophilus HB27 plasmid pTT27, complete sequence	gi|46197920|gb|AE017222.1| Thermus thermophilus HB27 plasmid pTT27, complete sequence
gi|38639487|ref|NC_005240.1| Xanthomonas citri plasmid pXcB, complete sequence
gi|8918823|dbj|AP001918.1| Plasmid F genomic DNA, complete sequence	gi|9507713|ref|NC_002483.1| Plasmid F, complete sequence
gi|150560|gb|M35740.1|PD1CRR Plasmid pCD1 (from Y.pestis) low calcium response locus-encoded proteins lcrR and lcrG, complete cds and 5' end
gi|77163517|ref|NC_007483.1| Nitrosococcus oceani ATCC 19707 plasmid A, complete sequence
gi|2258138|emb|Y07702.1| Plasmid pPV, an IRES containing vector
gi|10957566|ref|NC_002182.1| Chlamydia muridarum Nigg plasmid pMoPn, complete sequence
gi|154781|gb|J03320.1|TIPREGU Plasmid Ti (from A.tumefaciens) virulence regulon (vir) genes, complete cds
gi|148354|gb|M33655.1|ENTLACBOHI Plasmid PDS075 (from E.cloacae) beta-lactamase (Ohio-1) gene, complete cds
gi|151839|gb|K02118.1|R67DHFR Plasmid R67 from E.coli type II dihydrofolate-reductase (DHFR) gene, complete cds
gi|144362|gb|AH003049.1|SEG_CE1TN3IS Plasmid ColE1/Tn3 5' junction
gi|32455390|ref|NC_004982.1| Vibrio cholerae plasmid pTLC, complete sequence
gi|148584|gb|M13782.1|FPLFINPE F plasmid type V finP region
gi|92134935|dbj|BD297063.1| COMPOSITIONS FOR STIMULATING CYTOKINE SECRETION AND INDUCING AN IMMUNE RESPONSE
gi|62945224|ref|NC_006976.1| Mannheimia haemolytica plasmid pCCK3259, complete sequence
gi|19848304|ref|NC_003490.1| Corynebacterium jeikeium plasmid pB85766, complete sequence
gi|10956229|ref|NC_002138.1| Lactococcus lactis plasmid pCIS3, complete sequence
gi|21218441|ref|NC_003893.1| Lactobacillus plantarum plasmid pLP2000, complete sequence
gi|114883965|ref|NC_008352.1| Staphylococcus chromogenes plasmid pLNU8 (naturally occurring), complete sequence
gi|31795327|ref|NC_004837.1| Yersinia pestis KIM plasmid pPCP1, complete sequence
gi|66968610|ref|NC_007093.1| Eikenella corrodens plasmid pMU1, complete sequence
gi|76789632|ref|NC_007431.1| Streptomyces venezuelae plasmid pSVH1, complete sequence
gi|32456045|ref|NC_004943.1| Bifidobacterium longum NCC2705 plasmid pBLO1, complete sequence	gi|23395284|gb|AF540971.1| Bifidobacterium longum NCC2705 plasmid pBLO1, complete sequence
gi|113956651|ref|NC_008318.1| Thermoplasma acidophilum plasmid pTA1, complete sequence	ref|NC_008318.1|gnl|NCBI_GENOMES|19741|gi|113956651|Thermoplasma acidophilum plasmid pTA1, complete sequence
gi|10956162|ref|NC_002129.1| Staphylococcus aureus plasmid pC221, complete sequence
gi|46518338|ref|NC_005862.1| Salmonella enterica subsp. enterica serovar Choleraesuis cryptic plasmid, complete sequence
gi|151811|gb|M93063.1|R37REPA Plasmid R387 (from Escherichia coli) replication-associated protein (repA) gene, complete cds
gi|116006783|ref|NC_008460.1| Escherichia coli plasmid pO86A1, complete sequence
gi|98152871|ref|NC_008036.1| Sphingopyxis alaskensis RB2256 F plasmid, complete sequence
gi|10956823|ref|NC_001379.1| Lactobacillus helveticus subsp. jugurti plasmid pLJ1, complete sequence	gi|149589|gb|J04240.1|LBAPLJ1 Lactobacillus helveticus plasmid pLJ1, complete genome
gi|86359881|ref|NC_007763.1| Rhizobium etli CFN 42 plasmid p42b, complete sequence
gi|115345530|ref|NC_008386.1| Roseobacter denitrificans plasmid pTB1, complete sequence
gi|86360278|ref|NC_007765.1| Rhizobium etli CFN 42 plasmid p42e, complete sequence
gi|152449|gb|K03313.1|RIATL Integrated Ri plasmid agropine (A. rhizogenes strain A4) complete TL-DNA and flanking plant (Convolvulus arvensis) DNA
gi|121582466|ref|NC_008765.1| Acidovorax sp. JS42 plasmid pAOVO01, complete sequence
gi|24210991|ref|NC_004341.1| Lactobacillus curvatus plasmid pKLC2.5, complete sequence
gi|63219713|ref|NC_006994.1| Pasteurella multocida plasmid pCCK381, complete sequence
gi|154654|gb|M64981.1|TFEREPB Plasmid pTF-FC2 replication primase (repB) gene, complete cds
gi|155148|gb|M33263.1|VI1DMPB Plasmid pVI150 (from P.putida) catechol 2,3-dioxygenase (dmpB) gene, complete cds
gi|149046|gb|M94872.1|IB4ENTTOXD Plasmid pIB485 (from Staphylococcus aureus) enterotoxin D (sed) gene, putative cds
gi|154715|gb|M15814.1|TIP58VIRE Ti plasmid (from A.tumefaciens; nopaline strain; pTiC58) virE locus containing 5 ORFs
gi|116326645|ref|NC_008507.1| Lactococcus lactis subsp. cremoris SK11 plasmid 5, complete sequence
gi|12383033|ref|NC_002650.1| Treponema denticola plasmid pTS1, complete sequence
gi|15617466|ref|NC_003101.1| Lactococcus lactis plasmid pCRL1127, complete sequence
gi|10957023|ref|NC_002070.1| Pantoea citrea plasmid pPZG500, complete sequence
gi|154703|gb|AH003392.1|SEG_TIP37TD Ti plasmid (from A.tumefaciens, nopaline strain T37), T-DNA 5' (left) border
gi|23355886|gb|BU643539.1|BU643539 mgmk016xB12f.b pmk1 in pBluescriptII sk(-) plasmid Magnaporthe grisea cDNA clone mgmk016xB12 5prime, mRNA sequence
gi|153622|gb|AH000938.1|SEG_STRERMAM S.faecalis plasmid pAM-beta-1 ermAM gene encoding erythromycin resistance determinant, 5' end
gi|145297095|ref|NC_009343.1| Corynebacterium glutamicum R plasmid pCGR1, complete sequence
gi|3822114|gb|AF074613.1| Escherichia coli O157:H7 plasmid pO157, complete sequence	gi|75994447|ref|NC_007414.1| Escherichia coli O157:H7 EDL933 plasmid pO157, complete sequence
gi|133756175|ref|NC_009132.1| Escherichia coli strain 517-2H1 plasmid pLEW517, complete sequence
gi|84514243|ref|NC_007682.1| Escherichia coli plasmid pMUR050, complete sequence
gi|149132|gb|M91608.1|IS4T1OPINE Plasmid pTiS4 (from Agrobacterium vitis) T1 vitopine synthase gene, complete cds
gi|150230|gb|M22723.1|NAHNAHR Plasmid NAH7 (from Pseudomonas putida) naphthalene catabolism enzyme (nahR) gene, complete cds
gi|40544|emb|X15856.1| Plasmid ColE6-CT14 genes for colicin E6, immunity protein and lysis protein
gi|119714007|ref|NC_008697.1| Nocardioides sp. JS614 plasmid pNOCA01, complete sequence
gi|76363144|gb|DQ146636.1| Plasmid pEMT3 chlorocatechol 1,2-dioxygenase gene, partial cds
gi|21735067|ref|NC_003213.2| Plasmid pIPO2T, complete sequence	gi|21733713|emb|AJ297913.2| Plasmid pIPO2T, complete sequence
gi|32470581|ref|NC_005007.1| Staphylococcus epidermidis ATCC 12228 plasmid pSE-12228-02, complete sequence	gi|27316893|gb|AE015931.1| Staphylococcus epidermidis ATCC 12228 plasmid pSE-12228-02, complete sequence
gi|86559540|ref|NC_007769.1| Staphylococcus simulans plasmid pLNU2, complete sequence
gi|62184636|ref|NC_006904.1| Oenococcus oeni plasmid pOM1, complete sequence
gi|38347830|ref|NC_005211.1| Serratia marcescens plasmid R478, complete sequence
gi|60650141|ref|NC_006873.1| Bacteroides fragilis NCTC 9343 plasmid pBF9343, complete sequence	emb|CR626928.1|gi|60495221|Bacteroides fragilis NCTC 9343 pBF9343 plasmid
gi|58000900|gb|CP000008.1| Gluconobacter oxydans 621H plasmid pGOX5, complete sequence	gi|58038486|ref|NC_006676.1| Gluconobacter oxydans 621H plasmid pGOX5, complete sequence
gi|24473551|ref|NC_004360.1| Acinetobacter sp. BW3 plasmid pKLH207, complete sequence
gi|9507307|ref|NC_001376.1| Plasmid pIM13, complete sequence	gi|149050|gb|M13761.1|IM13CG Plasmid pIM13 (from B.subtilis), complete genome, encoding a possible replication protein and macrolide-lincosamide-streptogramin B resistance protein, complete cds
gi|33867057|ref|NC_005073.1| Rhodococcus erythropolis plasmid pBD2, complete sequence
gi|151517|gb|M20392.1|PSEPTE Plasmid pCMS1 (from P.diminuta) phosphodiesterase (opd) gene, complete cds
gi|144374|gb|M62409.1|CE7CEAE7A Plasmid ColE7 (from Escherichia coli) colicin E7 (cea E7) gene, complete cds
gi|141979|gb|M36279.1|PLMTFDCA Plasmid pAC27 (from Pseudomonas putida) pyrocatechase (tfdC) gene, complete cds
gi|23353463|gb|BU641136.1|BU641136 mgmk004xE18f.b pmk1 in pBluescriptII sk(-) plasmid Magnaporthe grisea cDNA clone mgmk004xE18 5prime, mRNA sequence
gi|121583343|ref|NC_008760.1| Polaromonas naphthalenivorans CJ2 plasmid pPNAP04, complete sequence
gi|116326609|ref|NC_008506.1| Lactococcus lactis subsp. cremoris SK11 plasmid 4, complete sequence
gi|134047083|ref|NC_009140.1| Salmonella enterica subsp. enterica serovar Newport str. SL254 plasmid pSN254, complete sequence
gi|154732|gb|K02338.1|TIPCT7KBA Ti plasmid (from A.tumefaciens) T-region .7 kb transcript gene, 5' flank
gi|10954409|ref|NC_002579.1| Actinobacillus actinomycetemcomitans plasmid pVT745, complete sequence
gi|148533|gb|M31727.1|FA3REPA Plasmid pFA3 (from N.gonorrhoeae) replication protein gene, complete cds
gi|144353|gb|J01572.1|CE1RNAP Plasmid ColE1 (from E.coli) RNA-I and RNA-II primer
gi|38638188|ref|NC_005245.1| Haemophilus paragallinarum plasmid p250, complete sequence
gi|32470385|ref|NC_005024.1| Staphylococcus aureus plasmid pSK41, complete sequence
gi|15029578|ref|NC_001735.2| Enterobacter aerogenes plasmid R751, complete sequence
gi|144399|gb|M26136.1|PLMIMM Plasmid ColE3-CA38 (from S.sonnei) immunity protein (imm) genes E2 and E8, complete cds
gi|11466614|ref|NC_001833.1| Porphyra pulchra plasmid Pp6859, complete sequence
gi|144346|gb|M14774.1|CE1NIPAA Plasmid ColE1 DNA that codes for transcripts involved in the noncomplementary initiation phenomemon
gi|29294585|ref|NC_004652.1| Lactococcus lactis subsp. lactis bv. diacetylactis plasmid pS7a, complete sequence	emb|AJ550509.1|gi|29170397|Lactococcus lactis subsp. lactis bv. diacetylactis pS7 plasmid complete genome
gi|11496697|ref|NC_001853.1| Borrelia burgdorferi B31 plasmid lp28-3, complete sequence	gi|2690041|gb|AE000784.1| Borrelia burgdorferi B31 plasmid lp28-3, complete sequence
gi|10956159|ref|NC_001565.1| Staphylococcus aureus plasmid pUB110, complete sequence
gi|16117406|ref|NC_003135.1| Acinetobacter sp. BW3 plasmid pKLH207, complete sequence
gi|10956562|ref|NC_001757.1| Lactobacillus reuteri plasmid pGT232, complete sequence
gi|40548|emb|X15858.1| Plasmid ColE9-J genes for colicin E9 and immunity protein
gi|68235689|ref|NC_007143.1| Campylobacter coli plasmid p3386, complete sequence
gi|144336|gb|J01564.1|CE1COP Plasmid Colicin E1 copy number regulatory region DNA
gi|23355979|gb|BU643629.1|BU643629 mgmk017xE05f.b pmk1 in pBluescriptII sk(-) plasmid Magnaporthe grisea cDNA clone mgmk017xE05 5prime, mRNA sequence
gi|4581937|gb|AF003958.2|AF003958 Acinetobacter sp. SUN resistance plasmid pRAY, complete genome	gi|10957030|ref|NC_000923.1| Acinetobacter sp. SUN plasmid pRAY, complete sequence
gi|10957073|ref|NC_002497.1| Edwardsiella ictaluri plasmid pEI1, complete sequence
gnl|REF_TIGR|gbb_4083|ref|NC_000950.1|gnl|NCBI_GENOMES|15146|gi|11497149|Borrelia burgdorferi B31 plasmid cp32-4, complete sequence	gi|11497149|ref|NC_000950.1| Borrelia burgdorferi B31 plasmid cp32-4, complete sequence
gi|11466608|ref|NC_001832.1| Porphyra pulchra plasmid Pp6427, complete sequence
gi|145294025|ref|NC_009345.1| Shigella sonnei Ss046 plasmid pSS046_spA, complete sequence
gi|154731|gb|M35735.1|TIPCDREG Plasmid pTiC58 promoter-active fragment CD25 DNA
gi|68164394|ref|NC_007141.1| Campylobacter jejuni plasmid pTet, complete sequence
gi|57659839|ref|NC_006629.1| Staphylococcus aureus subsp. aureus COL plasmid pT181, complete sequence
gi|154646|gb|M73777.1|TFEPTFFC2 Plasmid pTF-FC2 replication protein A and C (repA and repC) genes, complete cds
gi|349485|gb|L23118.1|LS8DISY Plasmid pLS88 dihydropteroate synthase (sulA) and aminoglycoside 3'-phosphotransferase (strA) genes, complete cds; strB pseudogene, complete sequence; and unknown gene
gi|10956149|ref|NC_002157.1| Staphylococcus aureus plasmid J3356::pOX7;3, complete sequence
gb|CP000146.1|gi|77390343|Rhodobacter sphaeroides 2.4.1 plasmid C, complete sequence	gi|77404693|ref|NC_007489.1| Rhodobacter sphaeroides 2.4.1 plasmid C, complete sequence	plasmidP003  [organism=Rhodobacter sphaeroides] [strain=2.4.1]
gi|10956216|ref|NC_000906.1| Lactococcus lactis plasmid pIL105, complete sequence
gi|19718328|ref|NC_003457.1| Salmonella enteritidis plasmid pC, complete sequence
gi|10955262|ref|NC_002127.1| Escherichia coli O157:H7 str. Sakai plasmid pOSAK1, complete sequence
gi|124246786|ref|NC_008823.1| Rhodococcus rhodochrous plasmid pNC500, complete sequence
ref|NC_007104.1|gnl|NCBI_GENOMES|18453|gi|67078320|Bacillus cereus E33L plasmid pE33L5, complete sequence	gi|67078320|ref|NC_007104.1| Bacillus cereus E33L plasmid pE33L5, complete sequence
gi|77404776|ref|NC_007490.1| Rhodobacter sphaeroides 2.4.1 plasmid D, complete sequence	gb|CP000147.1|gi|77390426|Rhodobacter sphaeroides 2.4.1 plasmid D, complete sequence	plasmidP004  [organism=Rhodobacter sphaeroides] [strain=2.4.1]
gi|111026827|ref|NC_008271.1| Rhodococcus sp. RHA1 plasmid pRHL3, complete sequence
gi|150647|gb|M26478.1|PE194L Plasmid pE194 recombination site, junction II
gi|16519565|ref|NC_003201.1| Oenococcus oeni plasmid pRS2, complete sequence
gi|11466067|ref|NC_001398.1| Saccharomyces cerevisiae 2 micron circle plasmid, complete sequence	gi|172190|gb|J01347.1|YSCPLASM Saccharomyces cerevisiae 2 micron circle plasmid, complete genome
gi|24475413|dbj|AB073701.1| Borrelia duttonii plasmid DNA, complete sequence, strain:Ly	gi|115534860|ref|NC_008442.1| Borrelia duttonii 44-kb linear plasmid, complete sequence
gi|10956085|ref|NC_001974.1| Synechococcus sp. plasmid pMA4, complete sequence	gi|3869154|dbj|AB018669.1| Synechococcus sp. (strain:MA4) plasmid pMA4 DNA, complete genome sequence
gi|41057044|ref|NC_005328.1| Bacillus methanolicus plasmid pBM19, complete sequence
gi|30387429|ref|NC_004768.1| Bifidobacterium longum plasmid pNAC3, complete sequence
gi|47566322|ref|NC_007322.2| Bacillus anthracis str. primeAmes Ancestorprime plasmid pXO1, complete sequence	gi|47566322|ref|NC_007322.2| Bacillus anthracis str. 'Ames Ancestor' plasmid pXO1, complete sequence	gi|21392688|ref|NC_003980.1| Bacillus anthracis str. A2012 plasmid pXO1, complete sequence
gi|10956825|ref|NC_001425.1| Streptomyces flavovirens plasmid pSN22, complete sequence	dbj|D14281.1|STMPSN22|gi|216846|Streptomyces flavovirens plasmid pSN22 DNA, complete sequence
gi|19225058|ref|NC_003425.1| Wigglesworthia glossinidia endosymbiont of Glossina brevipalpis plasmid pWb1, complete sequence
gi|85057958|ref|NC_007718.1| Aster yellows witchesprime-broom phytoplasma AYWB plasmid pAYWB-II, complete sequence	gi|85057958|ref|NC_007718.1| Aster yellows witches'-broom phytoplasma AYWB plasmid pAYWB-II, complete sequence
ref|NC_006827.2|gnl|NCBI_GENOMES|18224|gi|113706804|Enterococcus faecalis plasmid pCF10, complete sequence
gi|75906130|ref|NC_007388.1| Spiroplasma citri plasmid pSci2, complete sequence
gi|10956112|ref|NC_001277.1| Pediococcus pentosaceus plasmid pMD136, complete sequence
gi|116255067|ref|NC_008383.1| Rhizobium leguminosarum bv. viciae 3841 plasmid pRL8, complete sequence	emb|AM236082.1|gi|115259715|Rhizobium leguminosarum bv. viciae plasmid pRL8 complete genome, strain 3841
gi|62184640|ref|NC_006903.1| Onion yellows phytoplasma plasmid extrachromosomal DNA, complete sequence
gi|155343|gb|M80565.1|X26ARSOPRN Staphylococcus xylosus arsenic efflux pump protein (arsB) arsenate reductase (arsC) and operon regulatory protein (arsR) genes, complete operon
gi|55275313|ref|NC_006385.1| Uncultured bacterium plasmid pRSB101, complete sequence
gi|86359705|ref|NC_007762.1| Rhizobium etli CFN 42 plasmid p42a, complete sequence
gi|114326611|ref|NC_008342.1| Nitrosomonas eutropha C91 plasmid2, complete sequence
gi|6741002|emb|A92207.1| Sequence 9 from Patent WO9820141	gi|6092176|emb|A79125.1| Sequence 9 from Patent EP0839915
gi|10954629|ref|NC_001399.1| Ralstonia solanacearum plasmid pJTPS1, complete sequence
gi|2690123|gb|AE000788.1| Borrelia burgdorferi B31 plasmid lp36, complete sequence	gi|11496779|ref|NC_001855.1| Borrelia burgdorferi B31 plasmid lp36, complete sequence
gi|45775|emb|X00713.1| Plasmid RK2 gene for P116 and trfA gene for P285 and P382
gi|11497236|ref|NC_000952.1| Borrelia burgdorferi B31 plasmid cp32-7, complete sequence	gnl|REF_TIGR|gbb_4085|ref|NC_000952.1|gnl|NCBI_GENOMES|15148|gi|11497236|Borrelia burgdorferi B31 plasmid cp32-7, complete sequence
ref|NC_005907.1|gnl|NCBI_GENOMES|17719|gi|49188480|Sulfolobus solfataricus plasmid pIT3, complete sequence	gi|49188480|ref|NC_005907.1| Sulfolobus solfataricus plasmid pIT3, complete sequence
gi|58038418|ref|NC_006673.1| Gluconobacter oxydans 621H plasmid pGOX2, complete sequence	gi|58000832|gb|CP000005.1| Gluconobacter oxydans 621H plasmid pGOX2, complete sequence
gi|710572|gb|L40585.1|RP1W17A Xanthomonas sp. W17 mercury resistance transposon Tn5053, complete sequence
gi|56315609|emb|CR555307.1| Azoarcus sp. EbN1 plasmid 1	gi|58616149|ref|NC_006823.1| Azoarcus sp. EbN1 plasmid 1, complete sequence
gi|40445271|ref|NC_005308.1| Bacillus licheniformis plasmid pFL7, complete sequence
gi|32455454|ref|NC_004981.1| Lactococcus lactis plasmid pCL2.1, complete sequence
Salmonella_enterica_PT4_plasmid 59372 bp
gi|1196971|gb|J03216.1|TIPVIRBA Ti plasmid virB operon encoding twelve virulence genes, complete cds
gi|150764|gb|M36280.1|PJPTFDC Plasmid pJP4 (from Alcaligenes eutrophus) pyrocatechase (tfdC) gene, complete cds
gi|73663756|ref|NC_007351.1| Staphylococcus saprophyticus subsp. saprophyticus ATCC 15305 plasmid pSSP1, complete sequence	dbj|AP008935.1|gi|72496326|Staphylococcus saprophyticus subsp. saprophyticus ATCC 15305 plasmid pSSP1, complete sequence
gi|90576544|ref|NC_007926.1| Pseudomonas putida plasmid NAH7, complete sequence
gi|1944624|gb|U44843.1| Lactococcus lactis plasmid pND324, complete sequence	gi|115534291|ref|NC_008436.1| Lactococcus lactis plasmid pND324, complete sequence
gi|64204282|ref|NC_006997.1| Bifidobacterium longum plasmid pMG1, complete sequence
gi|57635977|gb|CP000028.1| Staphylococcus epidermidis RP62A plasmid pSERP, complete sequence	gi|57854744|ref|NC_006663.1| Staphylococcus epidermidis RP62A plasmid pSERP, complete sequence
gi|56121822|ref|NC_006493.1| Sulfolobus sp. NOB8H2 plasmid pNOB8, complete sequence	ref|NC_006493.1|gnl|NCBI_GENOMES|18074|gi|56121822|Sulfolobus sp. NOB8H2 plasmid pNOB8, complete sequence
gi|4335688|gb|U72482.2| Plasmid pKM101 resolvase (uvp1), RepA protein (repA), ArdK protein (ardK), Mpr protein (mpr), MucB protein (mucB), MucA protein (mucA), ArdB protein (ardB), ArdR protein (ardR), (orf80), CcgD protein (ccgD), CcgC protein (ccgC), ArdA protein (ardA), CcgAI protein (ccgAI), CcgAII protein (ccgAII), (orfD), (orfC), (orfB), and PsiB-like protein (orfA) genes, complete cds
gi|116255200|ref|NC_008384.1| Rhizobium leguminosarum bv. viciae 3841 plasmid pRL11, complete sequence	emb|AM236085.1|gi|115259848|Rhizobium leguminosarum bv. viciae plasmid pRL11 complete genome, strain 3841
gi|22855171|ref|NC_004163.1| Lactococcus lactis subsp. lactis bv. diacetylactis cryptic plasmid pDR1-1B, complete sequence
gi|144659|gb|M26369.1|CLACAACOLA Plasmid ColA (from C.freundii) colicin A gene, 5' end
gi|23354487|gb|BU642160.1|BU642160 mgmk010xD04f.b pmk1 in pBluescriptII sk(-) plasmid Magnaporthe grisea cDNA clone mgmk010xD04 5prime, mRNA sequence
gi|85060490|ref|NC_007715.1| Sodalis glossinidius str. 'morsitans' plasmid pSG3, complete sequence
gi|23353561|gb|BU641234.1|BU641234 mgmk004xP04f.b pmk1 in pBluescriptII sk(-) plasmid Magnaporthe grisea cDNA clone mgmk004xP04 5prime, mRNA sequence
gi|151841|gb|M65025.1|R6KECOP Plasmid R6K (from E.coli) p1 protein and gamma and beta origins of replication
gi|117676079|ref|NC_008573.1| Shewanella sp. ANA-3 plasmid 1, complete sequence
gi|2690079|gb|AE000789.1| Borrelia burgdorferi B31 plasmid lp28-4, complete sequence	gi|11496735|ref|NC_001854.1| Borrelia burgdorferi B31 plasmid lp28-4, complete sequence
gi|10956482|ref|NC_002116.1| Bacillus sp. plasmid pRBH1, complete sequence
gi|148614|gb|K00066.1|FPLSSF F plasmid (from E.coli) single-stranded DNA binding protein (ssf) gene, complete cds
gi|23356925|gb|BU644574.1|BU644574 mgns016xO03f.b pmk1 in pBluescriptII sk(-) plasmid Magnaporthe grisea cDNA clone mgns016xO03 5prime, mRNA sequence
gi|144692|gb|M18968.1|CLNIUCD Plasmid ColV-K30 N-6-hydroxylysine (iucD) gene, complete cds
gi|294243|gb|M86545.1|PL4MSSOII Plasmid P4 (from Shigella sonnei strain 47) C5-cytosine methylase (MSsoII) gene, complete cds and putative promoter region; restriction endonuclease (RSsoII) gene, complete cds and putative promoter region
gi|113706807|ref|NC_008010.2| Deinococcus geothermalis DSM 11300 plasmid 1, complete sequence
gi|104769599|ref|NC_008049.1| Campylobacter coli plasmid pCC2228-1, complete sequence
gi|49176958|ref|NC_005910.1| Hafnia alvei plasmid pAlvA, complete sequence
gi|68535050|ref|NC_007171.1| Staphylococcus haemolyticus JCSC1435 plasmid pSHaeC, complete sequence
gi|10956083|ref|NC_002060.1| Microcystis aeruginosa plasmid pMA1, complete sequence
gi|71559001|ref|NC_007208.1| Salmonella enterica plasmid pOU1113, complete sequence
gi|126464805|ref|NC_009040.1| Rhodobacter sphaeroides ATCC 17029 plasmid pRSPH01, complete sequence
gi|30314836|emb|AJ549242.1| Plasmid pIlo8 omega2 gene, ermL gene, ermIP gene, ORF3, delta gene, omega gene, epsilon gene and ORFZ
gi|42761421|ref|NC_005570.1| Yersinia enterocolitica plasmid p29807, complete sequence
gi|10957103|ref|NC_002253.1| Buchnera aphidicola str. APS (Acyrthosiphon pisum) plasmid pLeu, complete sequence	gi|7707817|dbj|AP001071.1| Buchnera aphidicola str. APS (Acyrthosiphon pisum) plasmid pLeu DNA, complete sequence
gi|78033769|emb|AM039950.1| Xanthomonas campestris pv. vesicatoria plasmid pXCV38, complete genome	gi|78045265|ref|NC_007506.1| Xanthomonas campestris pv. vesicatoria str. 85-10 plasmid pXCV38, complete sequence
gi|9112238|gb|AE003851.1| Xylella fastidiosa 9a5c plasmid pXF51, complete sequence	gi|10956711|ref|NC_002490.1| Xylella fastidiosa 9a5c plasmid pXF51, complete sequence
gi|21392893|ref|NC_003981.1| Bacillus anthracis str. A2012 plasmid pXO2, complete sequence
ref|NC_006143.1|gnl|NCBI_GENOMES|17868|gi|51492513|Aeromonas punctata plasmid pFBAOT6, complete sequence	gi|51492513|ref|NC_006143.1| Aeromonas punctata plasmid pFBAOT6, complete sequence
gi|32470434|ref|NC_005022.1| Streptococcus pneumoniae plasmid pDP1, complete sequence
gi|49146358|ref|NC_005915.1| Caedibacter taeniospiralis plasmid pKAP298, complete sequence
gi|9507372|ref|NC_001391.1| Plasmid pNS1, complete sequence	gi|150832|gb|M16217.1|PNS1CG Plasmid pNS1 (from Staphylococcus aureus) encoding tetracycline-resistance (tet), complete genome
gi|149702|gb|M17345.1|LS1PARA Plasmid pLS11 (from B.subtilis) par locus which regulates plasmid partition
gi|666930|gb|L39794.1|PWQRRMP Plasmid pWQ799 RNAII and RNAI genes, complete sequence; RNAI modulator protein (Rom), mobilization proteins (mbeC, mbeA, mbeB, and mbeD), N-acetylmannosamine transferase (wbbE), wbbF, and UDP-N-acetylglucosamine 2-epimerase (wecB) genes, complete cds
ref|NC_006390.1|gnl|NCBI_GENOMES|18013|gi|55376144|Haloarcula marismortui ATCC 43049 plasmid pNG200, complete sequence	gi|55376144|ref|NC_006390.1| Haloarcula marismortui ATCC 43049 plasmid pNG200, complete sequence
gi|92134933|dbj|BD297061.1| COMPOSITIONS FOR STIMULATING CYTOKINE SECRETION AND INDUCING AN IMMUNE RESPONSE
gi|148585|gb|M12987.1|FPLMCG F Plasmid DNA complete mini-F region (F coordinates 40.301F to 49.869F)
gi|42761442|ref|NC_005567.1| Bacillus thuringiensis plasmid pGI3, complete sequence
Shigella_sonnei_plasmid_D
gi|19387559|ref|NC_003435.1| Escherichia coli plasmid pCA4, complete sequence
gi|32455730|ref|NC_004970.1| Neurospora intermedia strain 3983 mitochondrial plasmid Harbin-1, complete sequence	gi|1332383|gb|L42455.1|NEUFRA Neurospora intermedia Harbin-1 plasmid, complete sequence
gi|77404592|ref|NC_007488.1| Rhodobacter sphaeroides 2.4.1 plasmid B, complete sequence	plasmidP002  [organism=Rhodobacter sphaeroides] [strain=2.4.1]
gi|89898813|ref|NC_007900.1| Chlamydophila felis Fe/C-56 plasmid pCfe1, complete sequence	ref|NC_007900.1|gnl|NCBI_GENOMES|19319|gi|89898813|Chlamydophila felis Fe/C-56 plasmid pCfe1, complete sequence
gnl|REF_TIGR|gbb_4077|ref|NC_000957.1|gnl|NCBI_GENOMES|15153|gi|11497445|Borrelia burgdorferi B31 plasmid lp5, complete sequence
gi|110832850|ref|NC_008259.1| Enterococcus faecium plasmid pCIZ2, complete sequence
gi|82703928|ref|NC_007617.1| Nitrosospira multiformis ATCC 25196 plasmid 3, complete sequence	gi|82411993|gb|CP000106.1| Nitrosospira multiformis ATCC 25196 plasmid 3, complete sequence
gi|118601898|ref|NC_008613.1| Photobacterium damselae subsp. piscicida plasmid pP91278, complete sequence
gi|54307181|ref|NC_006374.1| Bartonella grahamii plasmid pBGR1, complete sequence
gi|16263748|ref|NC_003078.1| Sinorhizobium meliloti 1021 plasmid pSymB, complete sequence
ref|NC_002121.1|gnl|NCBI_GENOMES|15221|gi|10954591|Halobacterium salinarum plasmid pHSB, complete sequence	gi|10954591|ref|NC_002121.1| Halobacterium salinarum plasmid pHSB, complete sequence
gi|32455321|ref|NC_004949.1| Helicobacter pylori plasmid pHel5, complete sequence
gi|90092213|dbj|DD230356.1| MULTI PLASMID SYSTEM FOR THE PRODUCTION OF INFLUENZA VIRUS
gi|154730|gb|M63058.1|TIPAAAC Plasmid pTiAB3 octopine synthase gene, 5' end
gi|598339|gb|L36668.1|P75ORI Plasmid pTJS75 (from E. coli) origin of replication
gi|13128938|ref|NC_002675.1| Bacillus sp. B-3 plasmid pA01, complete sequence
gi|51209432|ref|NC_006134.1| Campylobacter coli plasmid pCC31, complete sequence
gi|20069876|ref|NC_003527.1| Bifidobacterium pseudocatenulatum plasmid p4M, complete sequence
gi|150941|gb|M10578.1|PSC101PR Plasmid pSC101-derived plasmid pMB9 promoter region
gi|23355919|gb|BU643571.1|BU643571 mgmk016xH16f.b pmk1 in pBluescriptII sk(-) plasmid Magnaporthe grisea cDNA clone mgmk016xH16 5prime, mRNA sequence
gi|41056927|ref|NC_005327.1| Escherichia coli plasmid pC15-1a, complete sequence
gi|86559604|ref|NC_007773.1| Clostridium perfringens plasmid pCPF5603, complete sequence
gi|151835|gb|M38048.1|R65TRAX Plasmid R6-5 (from E.coli) traX, conjugative transfer co-repressor (finO) and ORF286 genes, complete cds
plasmid065  [organism=Nostoc punctiforme] [strain=PCC 73102]
gi|54307232|ref|NC_006376.1| Lactobacillus plantarum WCFS1 plasmid pWCFS102, complete sequence
gi|149697|gb|M29725.1|LS1CG Plasmid pLS1 (from Streptococcus agalactiae), complete genome	gi|9507323|ref|NC_001380.1| Plasmid pLS1, complete sequence
gi|144307|gb|J01566.1|CE1CG13 Plasmid ColE1, complete genome	gi|9507253|ref|NC_001371.1| Plasmid ColE1, complete sequence
ref|NC_006394.1|gnl|NCBI_GENOMES|18017|gi|55376412|Haloarcula marismortui ATCC 43049 plasmid pNG600, complete sequence	gi|55376412|ref|NC_006394.1| Haloarcula marismortui ATCC 43049 plasmid pNG600, complete sequence
emb|AM235768.1|gi|146187705|Pseudomonas fluorescens SBW25 plasmid pQBR103, complete genome
gi|10956560|ref|NC_002123.1| Lactobacillus plantarum plasmid pLTK2, complete sequence
gi|152894|gb|K01675.1|SMYDP Plasmid pSL2 (from S.lavendulae) duplication junction of pSL1 sequences
gi|9507277|ref|NC_001372.1| Plasmid pCHL1, complete sequence	gi|144462|gb|J03321.1|CH1L1CG Plasmid pCHL1 (from C.trachomatis) virulence proteins pGP1-D, pGP2-D, pGP3-D, pGP4-D, pGP5-D, pGP6-D, pGP7-D, and pGP8-D, complete cds
gi|49234743|ref|NC_005913.1| Beet leafhopper transmitted virescence phytoplasma plasmid pBLTVA-1, complete sequence
gi|115534916|ref|NC_008443.1| Borrelia burgdorferi strain Ip21 plasmid, complete sequence	gi|458211|gb|U03641.1|BBU03641 Borrelia burgdorferi Ip21 circular plasmid, complete sequence
gi|151716|gb|M95650.1|PWW4OXATA Pseudomonas putida 4-oxalocrotonate tautomerase gene, complete cds
gi|23356789|gb|BU644438.1|BU644438 mgmk020xN19f.b pmk1 in pBluescriptII sk(-) plasmid Magnaporthe grisea cDNA clone mgmk020xN19 5prime, mRNA sequence
gi|12956985|emb|X92945.2| Enterococcus faecalis plasmid pRE25 DNA	gi|115534802|ref|NC_008445.1| Enterococcus faecalis plasmid pRE25, complete sequence
gi|28261693|ref|NC_004562.1| Staphylococcus aureus plasmid pNVH01, complete sequence
gi|32470430|ref|NC_005021.1| Streptococcus pneumoniae plasmid pSMB1, complete sequence
gi|152537|gb|M20305.1|RP43APHA Plasmid RP4 aphA gene encoding aminoglycoside 3'-phosphotransferase, complete cds
gi|115345694|ref|NC_008388.1| Roseobacter denitrificans plasmid pTB3, complete sequence
Burkholderia_cepacia_plasmid
gi|10955964|ref|NC_002473.1| Vibrio parahaemolyticus plasmid pO3K6, complete sequence
gi|1150867|gb|U42978.1|XXU42978 Escherichia coli plasmid pKM101 fipA gene, complete cds
gi|55376579|ref|NC_006395.1| Haloarcula marismortui ATCC 43049 plasmid pNG700, complete sequence	ref|NC_006395.1|gnl|NCBI_GENOMES|18233|gi|55376579|Haloarcula marismortui ATCC 43049 plasmid pNG700, complete sequence
gi|145301211|ref|NC_009349.1| Aeromonas salmonicida subsp. salmonicida A449 plasmid 4, complete sequence
gi|42637|emb|X15279.1| Escherichia coli R1 plasmid gene 19 and gene 32
gi|23354525|gb|BU642198.1|BU642198 mgmk010xL12f.b pmk1 in pBluescriptII sk(-) plasmid Magnaporthe grisea cDNA clone mgmk010xL12 5prime, mRNA sequence
gi|32455785|ref|NC_004956.1| Pseudomonas sp. ADP plasmid pADP-1, complete sequence
ref|NC_006393.1|gnl|NCBI_GENOMES|18016|gi|55376280|Haloarcula marismortui ATCC 43049 plasmid pNG500, complete sequence	gi|55376280|ref|NC_006393.1| Haloarcula marismortui ATCC 43049 plasmid pNG500, complete sequence
gi|398105|gb|L24000.1|VT7RPA pVT736-1 replication protein, complete cds
gi|61199610|ref|NC_006877.1| Acinetobacter baumannii plasmid pMAC, complete sequence
gi|145308057|ref|NC_009352.1| Aeromonas salmonicida subsp. salmonicida plasmid pAsal5, complete sequence
gi|28372983|ref|NC_004564.1| Yersinia enterocolitica plasmid pYVa127/90, complete sequence
gi|11497007|ref|NC_001903.1| Borrelia burgdorferi plasmid cp26, complete sequence	gi|3253098|gb|AE000792.1| Borrelia burgdorferi B31 plasmid cp26, complete sequence
gi|148651|gb|M38047.1|FPLTRAX Plasmid F (from Escherichia coli K-12) conjugative transfer co-repressor (finO) and traX genes, complete cds, and DNA helicase (traI), 3' end
ref|NC_001336.1|gnl|NCBI_GENOMES|10030|gi|10954462|Methanothermobacter thermautotrophicus plasmid pFV1, complete sequence	gi|10954462|ref|NC_001336.1| Methanothermobacter thermautotrophicus plasmid pFV1, complete sequence
ref|NC_006996.1|gnl|NCBI_GENOMES|18370|gi|64204361|Natrinema sp. CX2021 plasmid pZMX201, complete sequence	gi|64204361|ref|NC_006996.1| Natrinema sp. CX2021 plasmid pZMX201, complete sequence
gi|15743558|ref|NC_003114.1| Citrobacter rodentium plasmid pCRP3, complete sequence
gi|10956390|ref|NC_002146.1| Bacillus anthracis plasmid pX02, complete sequence
gi|150563|gb|M86690.1|PD1THRMRP Plasmid colicin D (pCD1) in Yersinia pestis thermoregulatory protein (lcrF) gene, complete cds
gi|70887539|ref|NC_007190.1| Thermus thermophilus plasmid pTF62, complete sequence
gi|86559537|ref|NC_007770.1| Staphylococcus haemolyticus plasmid pLNU3, complete sequence
gi|144697|gb|L01250.1|CLNREPAA Plasmid ColV (from E. coli) replication protein A (repA) gene, complete cds
gi|116662341|ref|NC_008539.1| Arthrobacter sp. FB24 plasmid 3, complete sequence
gi|976151|gb|U30471.1|PPU30471 Plasmid pSa osa operon, replicase (repA), nuclease (nuc), and oncogenic suppressive protein (osa) genes, complete cds
gi|110346917|ref|NC_008242.1| Mesorhizobium sp. BNC1 plasmid 1, complete sequence
gi|10956137|ref|NC_001758.1| Ruminococcus flavefaciens plasmid pBAW301, complete sequence
gi|85057963|ref|NC_007719.1| Aster yellows witches'-broom phytoplasma AYWB plasmid pAYWB-III, complete sequence	gi|85057963|ref|NC_007719.1| Aster yellows witchesprime-broom phytoplasma AYWB plasmid pAYWB-III, complete sequence
gi|7262429|dbj|AB040037.1| Escherichia coli plasmid p9705 DNA, complete sequence	gi|115534260|ref|NC_008444.1| Escherichia coli plasmid p9705, complete sequence
gi|70724800|ref|NC_007183.1| Sodalis glossinidius plasmid pSG1, complete sequence
gi|32455306|ref|NC_004988.1| Borrelia burgdorferi strain ATCC 35210 plasmid lp16.9, complete sequence	gi|1655787|gb|U43414.1|BBU43414 Borrelia burgdorferi linear plasmid lp16 DNA, complete sequence
gi|31790974|ref|NC_004834.1| Erwinia sp. Ejp 556 plasmid pEJ30, complete sequence
gi|110666895|ref|NC_008246.1| Sphingobium yanoikuyae plasmid pYAN-1, complete sequence
gi|150544|gb|M37911.1|PBWIABB Plasmid pBWH77 (from K.pneumonia) beta-lactamase DNA, complete cds
gi|124111993|ref|NC_008821.1| Enterococcus faecium plasmid pVEF2, complete sequence
gi|86559678|ref|NC_007768.1| Staphylococcus chromogenes plasmid pLNU1, complete sequence
gi|349058|gb|L22613.1|PRCGRP Serratia marcescens R plasmid gentamicin resistant protein gene, complete cds
gi|150943|gb|M25018.1|PSCIS1IN Plasmid pDG128 insertion element IS1 target region sequence
gi|49457772|ref|NC_005952.1| Lactobacillus brevis plasmid pRH45II, complete sequence
gi|151860|gb|M59181.1|R97BLASHV1 Klebsiella pneumoniae plasmid R974 beta-lactamase (SHV-1) gene, complete cds
gi|56707107|ref|NC_006529.1| Lactobacillus salivarius subsp. salivarius UCC118 plasmid pSF118-20, complete sequence
gi|51518800|ref|NC_006145.1| Leuconostoc mesenteroides subsp. mesenteroides plasmid pFR18, complete sequence
gi|120536823|ref|NC_008738.1| Marinobacter aquaeolei VT8 plasmid pMAQU01, complete sequence
gi|116334879|ref|NC_008499.1| Lactobacillus brevis ATCC 367 plasmid 2, complete sequence
gi|121583564|ref|NC_008763.1| Polaromonas naphthalenivorans CJ2 plasmid pPNAP07, complete sequence
gi|150749|gb|L03355.1|PIP501A Plasmid pIP501 (from Streptococcus agalactiae) DNA sequence
gi|32456048|ref|NC_004978.1| Bifidobacterium longum plasmid pKJ50, complete sequence
gi|89142206|ref|NC_007800.1| Pasteurella trehalosi plasmid pCCK13698, complete sequence	emb|AM183225.1|gi|88853289|Pasteurella trehalosi plasmid pCCK13698, complete genome, isolate 13698
gi|32470341|ref|NC_005023.1| Acidithiobacillus ferrooxidans plasmid pTF5, complete sequence
gi|149857|gb|M62636.1|MM7TN3IS4A Plasmid pMM237 tnpA/IS4 right junction DNA
gi|21326195|ref|NC_003969.1| Staphylococcus epidermidis plasmid pSepCH, complete sequence
gi|55482307|ref|NC_006399.1| Lactobacillus plantarum plasmid pPB1, complete sequence
gi|28191370|ref|NC_004554.1| Xylella fastidiosa Temecula1 plasmid pXFPD1.3, complete sequence
gi|154812|gb|L08596.1|TIPTRARX Plasmid Ti (from Agrobacterium tumefaciens, strain octopine-type R10) regulatory protein (traR) gene, complete cds
gi|150736|gb|M14481.1|PIP404BCN Plasmid pIP404 (from Clostridium perfringens) bacteriocin (bcn5), complete cds
gi|32470491|ref|NC_005001.1| Corynebacterium diphtheriae plasmid pNG2, complete sequence
gi|66968618|ref|NC_007098.1| Actinobacillus pleuropneumoniae plasmid pKMA2425, complete sequence
gi|3088616|gb|AF047479.1| Plasmid NR79 transposon Tn2424 DNA integrase (intI1), aminoglycoside 3''-O-nucleotidyltransferase (aadA3), aminoglycoside 6'-N-acetyltransferase (aacA1), chloramphenicol acetyltransferase (catB2), ethidium bromide resistance protein (qacEdelta1), and dihydropteroate synthase (sul1) genes, complete cds; and unknown gene
emb|AL645771.1|gi|17026158|Streptomyces coelicolor A3(2) plasmid SCP2	gi|21233964|ref|NC_003904.1| Streptomyces coelicolor A3(2) plasmid SCP2, complete sequence
gi|145566|gb|M16816.1|ECOCOLB Plasmid pF166 (from E.coli) cba gene encoding colicin B activity, complete cds
gi|17548221|ref|NC_003296.1| Ralstonia solanacearum GMI1000 plasmid pGMI1000MP, complete sequence	ref|NC_003296.1|gnl|NCBI_GENOMES|219|gi|17548221|Ralstonia solanacearum GMI1000 plasmid pGMI1000MP, complete sequence
ref|NC_006426.2|gnl|NCBI_GENOMES|18035|gi|83743429|Haloarcula sp. AS7094 plasmid pSCM201, complete sequence
gi|9507440|ref|NC_002122.1| Plasmid ColIb-P9, complete sequence	gi|4512437|dbj|AB021078.1| plasmid ColIb-P9 DNA, complete sequence
gi|11465614|ref|NC_001470.1| Gracilariopsis lemaneiformis plasmid Gle4293, complete sequence
gi|152671|gb|M35138.1|SE2XREC Plasmid pSE211 (from S.erythraea) Xis protein and recombinase genes, complete cds
gi|141860|gb|M84374.1|AD1TRAA Plasmid pAD1 (from Enterococcus faecalis) traA gene, complete cds
gi|125654693|ref|NC_009008.1| Rhodobacter sphaeroides 2.4.1 plasmid E, complete sequence
emb|AL513384.1|gi|16505981|Salmonella enterica subsp. enterica serovar Typhi str. CT18 plasmid pHCM2	gi|18466665|ref|NC_003385.1| Salmonella enterica subsp. enterica serovar Typhi str. CT18 plasmid pHCM2, complete sequence
gi|12084932|ref|NC_002638.1| Salmonella enterica subsp. enterica serovar Choleraesuis strain RF-1 plasmid pKDSC50, complete sequence
gi|51039021|ref|NC_006130.1| Streptococcus pyogenes plasmid pDN571, complete sequence
gi|10956803|ref|NC_002130.1| Riemerella anatipestifer plasmid pCFC2, complete sequence
gi|116326493|ref|NC_008496.1| Leuconostoc mesenteroides subsp. mesenteroides ATCC 8293 plasmid pLEUM1, complete sequence
gi|24211005|ref|NC_004340.1| Aeromonas salmonicida subsp. salmonicida plasmid pAsal3, complete sequence
gi|67077889|ref|NC_007103.1| Bacillus cereus E33L plasmid pE33L466, complete sequence	ref|NC_007103.1|gnl|NCBI_GENOMES|687|gi|67077889|Bacillus cereus E33L plasmid pE33L466, complete sequence
gi|145570|gb|M17810.1|ECOCOLM Plasmid pColBM-Cl139 colicin M resistance (cmi) locus, complete cds
gi|13488050|ref|NC_002679.1| Mesorhizobium loti MAFF303099 plasmid pMLa, complete sequence
gi|151815|gb|M11688.1|R45OR Plasmid R485 replication origin region
gi|155454|gb|M32097.1|YEPLCREA Virulence plasmid pYVO3 (from Y.enterocolitica) lcrE gene, complete cds
gi|144956|gb|M10183.1|CN2BOM Plasmid pCN2 (from S.flexneri) bom (basis of mobilization) region
gi|150858|gb|AH003433.1|SEG_PR119 Plasmid R1-19 traM gene, 5' flank
gi|32455502|ref|NC_004985.1| Lactobacillus acidophilus plasmid pLA106, complete sequence
gi|150762|gb|M31457.1|PJPCLCB Plasmid pJP4 (from Alcaligenes eutrophus) Clc-specific cycloisomerase (clcB) gene, complete cds
gi|150772|gb|M31458.1|PJPTFDD Plasmid pJP4 (from Alcaligenes eutrophus) Clc-specific cycloisomerase (tfdD) gene, complete cds
gi|290702|gb|L17027.1|FD1REPOR Plasmid pFdA (from Fremyella diplosiphon) DNA sequence, including unidentified cds and stem loop
gi|149161|gb|M21682.1|KPNAACA4 Plasmid pJHC-MW1 aminoglycoside 6'-N-acetyltransferase (aacA4) gene, complete cds, and streptomycin-spectinomycin resistance (aadA) gene, 5' end
gi|149130|gb|M91610.1|IS4IPTVT Plasmid pTiS4 (from Agrobacterium vitis) T3 isopentenyl transferase (ipt) and pseudo vitopine synthase genes, complete cds
gi|10954622|ref|NC_002143.1| Comamonas testosteroni plasmid pPT1, complete sequence
gi|216404|dbj|D90039.1|ECORCI plasmid ColIb-P9 genes for site-specific recombinase and 6 ORFs, complete and partial cds
gi|150038|gb|M93062.1|MU7REPAA Plasmid pMU707 (from Escherichia coli) replication-associated protein (repA) gene, complete cds
ref|NC_008378.1|gnl|NCBI_GENOMES|19828|gi|116248676|Rhizobium leguminosarum bv. viciae 3841, plasmid pRL12, complete sequence
gi|118614628|ref|NC_008612.1| Photobacterium damselae subsp. piscicida plasmid pP99-018, complete sequence
dbj|AP008936.1|gi|72496379|Staphylococcus saprophyticus subsp. saprophyticus ATCC 15305 plasmid pSSP2, complete sequence	gi|73663802|ref|NC_007352.1| Staphylococcus saprophyticus subsp. saprophyticus ATCC 15305 plasmid pSSP2, complete sequence
gnl|REF_TIGR|gbb_4084|ref|NC_000951.1|gnl|NCBI_GENOMES|15147|gi|11497193|Borrelia burgdorferi B31 plasmid cp32-6, complete sequence	gi|11497193|ref|NC_000951.1| Borrelia burgdorferi B31 plasmid cp32-6, complete sequence
gi|310904|gb|M34935.1|TIPTMRA Plasmid pTiAg162 (from Agrobacterium tumefaciens) cytokinin biosynthetic protein (tmr) pseudogene with an internal deletion, 3' end
gi|70724721|ref|NC_007165.1| Staphylococcus warneri plasmid pSW174, complete sequence
gi|62868688|ref|NC_006974.1| Staphylococcus sciuri subsp. sciuri plasmid pACK6, complete sequence
gi|17232874|ref|NC_003273.1| Nostoc sp. PCC 7120 plasmid pCC7120delta, complete sequence	gi|17134864|dbj|AP003604.1| Nostoc sp. PCC 7120 plasmid pCC7120delta DNA, complete sequence
gi|122894065|ref|NC_008792.1| Streptomyces ghanaensis plasmid pSG5, complete sequence
gi|133757033|ref|NC_009130.1| Staphylococcus sp. 693-2 plasmid pLEW6932, complete sequence
gi|154737|gb|K00547.1|TIPCTTLR Integrated ti plasmid (from A.tumefaciens octopine strain) right TLDNA/tumor DNA junction
gi|151715|gb|M11559.1|PWRCIT Plasmid pWR60 (from E.coli) citrate utilization determinant region
gi|90900894|gb|DQ437521.1| Bacillus megaterium plasmid pBM200, complete sequence
gi|11496892|ref|NC_001857.1| Borrelia burgdorferi B31 plasmid lp54, complete sequence	gi|2690224|gb|AE000790.1| Borrelia burgdorferi B31 plasmid lp54, complete sequence
gi|152514|gb|M94552.1|RJ1REP Butyrivibrio fibrisolvens origin of replication and replication protein (putative), complete cds
gi|153070|gb|M19652.1|STAPT48CG Plasmid pT48 (from S.aureus strain T48) complete genome	gi|9507387|ref|NC_001395.1| Plasmid pT48, complete sequence
gi|10954584|ref|NC_002101.1| Sulfolobus islandicus plasmid pRN2, complete sequence	ref|NC_002101.1|gnl|NCBI_GENOMES|15192|gi|10954584|Sulfolobus islandicus plasmid pRN2, complete sequence
gi|9507549|ref|NC_002134.1| Plasmid R100, complete sequence	gi|5103148|dbj|AP000342.1| Plasmid R100 DNA, complete sequence
gi|58616617|ref|NC_006830.1| Achromobacter xylosoxidans plasmid pA81, complete sequence
gi|149989|gb|M23557.1|MSGPALCG Plasmid pAL5000 (from Mycobacterium fortuitum) complete genome	gi|9507328|ref|NC_001381.1| Plasmid pAL5000, complete sequence
gi|49146084|ref|NC_005916.1| Mycobacterium ulcerans plasmid pMUM001, complete sequence
gi|5668995|gb|AF078924.1| Plasmid pM3 aminoglycoside phosphotransferase (aph), putative Rep, putative Res, putative ParC, partition gene repressor, putative ParB, putative ParA, putative TrbC, and putative TrbD genes, complete cds; putative TrbE gene, partial cds; and unknown gene
gi|567859|gb|L37403.1|PW1MOBCBD Plasmid pSW100 RNA II gene, partial sequence; RNA I gene, complete sequence; and MobC (mobC), MobB (mobB), and MobD (mobD) genes, complete cds
gi|151718|gb|M64747.1|PWWXYL Pseudomonas putida plasmid pWW0 meta operon, 5' genes
dbj|AB003193.1|gi|2914012|Selenomonas ruminantium plasmid pONE430 DNA, complete sequence	gi|32455406|ref|NC_004977.1| Selenomonas ruminantium plasmid pONE430, complete sequence
gi|15426254|ref|NC_003091.1| Fusobacterium nucleatum plasmid pKH9, complete sequence
gi|152644|gb|M27049.1|SA2ATTB Plasmid pSAM2 (from S.lividans) DNA sequence attachment site attB
gi|27228492|ref|NC_004444.1| Pseudomonas resinovorans plasmid pCAR1, complete sequence
gi|9507251|ref|NC_001370.1| Plasmid pC30il, complete sequence	gi|144180|gb|J03319.1|C30ORFR Plasmid pC30il (from L.plantarum) ORF R, complete genome
gi|23464590|ref|NC_004308.1| Bartonella grahamii plasmid pBGR2, complete sequence
gi|66968659|ref|NC_007096.1| Actinobacillus porcitonsillarum plasmid pKMA1467, complete sequence
gi|10956087|ref|NC_002126.1| Pediococcus pentosaceus plasmid pMD136, complete sequence
gi|42619|emb|X14026.1| Plasmid R100 284 bp region essential for initiation of replication (pYK5)
gi|44829356|gb|CH004568.1| Plasmid pSAR-7 2219943 genomic scaffold, whole genome shotgun sequence
gi|148618|gb|M29254.1|FPLTRADFS F sex factor plasmid (from E.coli) traT gene, 3' end, cytoplasmic membrane protein (traD) gene, complete cds, and traI gene, 5' end
gi|118577427|ref|NC_008608.1| Pelobacter propionicus DSM 2379 plasmid pPRO2, complete sequence
gi|150469|gb|M96957.1|P38ORF1 Plasmid pVA380-1 (from Streptococcus ferus) replicon DNA sequence encoding ORF 1, complete cds
gi|1845359|gb|S80100.1|S80100 {closed circular DNA} [Plasmid pSM1, Plasmid, 5704 nt]
gi|10955179|ref|NC_002098.1| Neisseria gonorrhoeae plasmid pJD4, complete sequence
gi|29542648|gb|AE016829.1| Coxiella burnetii strain RSA 493 plasmid pQpH1, complete sequence	gi|29648114|ref|NC_004704.1| Coxiella burnetii RSA 493 plasmid pQpH1, complete sequence
gi|71558996|ref|NC_007209.1| Staphylococcus aureus plasmid pWBG738, complete sequence
dbj|AP006726.1|gi|57158258|Klebsiella pneumoniae NTUH-K2044 plasmid pK2044 DNA, complete genome	gi|57639934|ref|NC_006625.1| Klebsiella pneumoniae plasmid pK2044, complete sequence
gi|27733905|ref|NC_004528.1| Leuconostoc citreum plasmid pLC22R, complete sequence	emb|AJ493278.1|gi|27552369|Leuconostoc citreum pLC22R plasmid, complete genome
gi|14141971|ref|NC_002773.1| Shigella flexneri 2a plasmid p2457TS2, complete sequence
gi|44003914|ref|NC_005705.1| Propionibacterium jensenii plasmid pLME106, complete sequence
gi|10956147|ref|NC_002156.1| Staphylococcus aureus plasmid J3356::POX7;1, complete sequence
gi|60202132|ref|NC_006858.1| Vibrio salmonicida LFI1238 plasmid pVS54, complete sequence
gi|4589740|dbj|AB011549.2| Escherichia coli O157:H7 str. Sakai plasmid pO157 DNA, complete sequence	gi|10955266|ref|NC_002128.1| Escherichia coli O157:H7 str. Sakai plasmid pO157, complete sequence
gi|63021982|ref|NC_006979.1| Streptococcus pyogenes plasmid pSM19035, complete sequence
gi|86559543|ref|NC_007772.1| Clostridium perfringens plasmid pCPF4969, complete sequence
gi|10955174|ref|NC_001275.1| Acetobacter aceti plasmid pAC5, complete sequence
gi|116326658|ref|NC_008502.1| Lactobacillus casei ATCC 334 plasmid 1, complete sequence
gi|73663826|ref|NC_007349.1| Methanosarcina barkeri str. fusaro plasmid 1, complete sequence
gi|442357|gb|L20341.1|R478HTDA Plasmid R478 IncHI2 transfer repressor (htdA) gene, complete cds
gi|32455360|ref|NC_004987.1| Xanthomonas campestris pv. vesicatoria plasmid pXV64, complete sequence
gi|10956139|ref|NC_002013.1| Staphylococcus aureus plasmid pC194, complete sequence
gi|151848|gb|M22008.1|R6KTERRA Plasmid R6K terR replication terminus DNA
gi|44829379|gb|CH004545.1| Plasmid pSAR-2 2217574 genomic scaffold, whole genome shotgun sequence
gi|49169764|ref|NC_005921.1| Pseudomonas syringae pv. maculicola plasmid pPMA4326C, complete sequence
gi|119387240|ref|NC_008688.1| Paracoccus denitrificans PD1222 plasmid 1, complete sequence	gb|CP000491.1|gi|119377815|Paracoccus denitrificans PD1222 plasmid 1, complete genome
emb|AJ576039.1|gi|40217310|Gordonia westfalica strain DSM44215T plasmid pKB1 complete genome	gi|40445280|ref|NC_005307.1| Gordonia westfalica plasmid pKB1, complete sequence
gi|16119232|ref|NC_003064.1| Agrobacterium tumefaciens str. C58 plasmid AT, complete sequence	gi|16445348|gb|AE007872.1| Agrobacterium tumefaciens str. C58 plasmid AT, complete genome
gi|44003802|ref|NC_005702.1| Leuconostoc mesenteroides plasmid pTXL1, complete sequence
gi|32470383|ref|NC_005020.1| Staphylococcus aureus plasmid pKH3, complete sequence
gi|49188487|ref|NC_005914.1| Beet leafhopper transmitted virescence phytoplasma plasmid pBLTVA-2, complete sequence
gi|94972398|ref|NC_008014.1| Lawsonia intracellularis PHE/MN1-00 plasmid 3, complete sequence
gi|116256159|ref|NC_008488.1| Escherichia coli plasmid pMG828-3, complete sequence
gi|153063|gb|M17990.1|PE5PE5A Plasmid pE5 (from Staphylococcus aureus, strain RN451) repL protein and ermC protein, complete cds
gi|290967|gb|L14443.1|HG23075ND Plasmid pHG207 (from Rhodococcus sp. strain: MR2253) inverted terminal repeat, 5' end
gi|152340|gb|M11268.1|SYLNOD Sym megaplasmid (from R.meliloti 1021) nodD, nodA, nodB and nodC genes encoding nodulation proteins D, A, B and C, complete cds
gi|16223988|gb|AF250849.1|AF250849 Plasmid pBJ33 origin of replication region
gi|110666910|ref|NC_008247.1| Sphingobium yanoikuyae plasmid pYAN-2, complete sequence
gi|10956617|ref|NC_002576.1| Rhodococcus equi plasmid p103, complete sequence
gi|147360|gb|J01569.1|CE1PROR Plasmid ColE1 (from Escherichia coli) bacteriocin gene, promoter region
gi|24210997|ref|NC_004339.1| Aeromonas salmonicida subsp. salmonicida plasmid pAsal2, complete sequence
gi|108793632|ref|NC_008121.1| Yersinia pestis Antiqua plasmid pPCP, complete sequence
gi|45578|emb|X17477.1| Plasmid pLMO150 dhfrI gene for trimethoprim resistance
gi|72383731|ref|NC_007336.1| Ralstonia eutropha JMP134 megaplasmid, complete sequence
gi|150646|gb|M26477.1|PE194K Plasmid pE194 recombination site, junction I
Shigella_sonnei_plasmid_B
ref|NC_005969.1|gnl|NCBI_GENOMES|17774|gi|50198901|Sulfolobus tengchongensis plasmid pTC, complete sequence	gi|50198901|ref|NC_005969.1| Sulfolobus tengchongensis plasmid pTC, complete sequence
dbj|AP001204.1|gi|10801055|Rhodococcus equi plasmid pREAT701 DNA, complete sequence	gi|31983847|ref|NC_004854.1| Rhodococcus equi plasmid pREAT701, complete sequence
gi|19718333|ref|NC_003458.1| Lactobacillus acidophilus plasmid pLA103, complete sequence
gi|27733901|ref|NC_004526.1| Propionibacterium granulosum cryptic plasmid pPG01, complete sequence
gi|144341|gb|J01625.1|CE1GYRA Plasmid ColE1 (from E.coli) gyrase binding site A
gi|119633060|ref|NC_008690.1| Vibrio sp. TC68 plasmid pTC68, complete sequence
gi|32470115|ref|NC_005019.1| Escherichia coli plasmid pLG13, complete sequence
gi|41057037|ref|NC_005322.1| Streptococcus thermophilus plasmid pSMQ308, complete sequence
gi|10955436|ref|NC_002145.1| Escherichia coli plasmid pKL1, complete sequence
gnl|REF_TIGR|gbb_4080|ref|NC_000953.1|gnl|NCBI_GENOMES|15149|gi|11497281|Borrelia burgdorferi B31 plasmid cp32-8, complete sequence	gi|11497281|ref|NC_000953.1| Borrelia burgdorferi B31 plasmid cp32-8, complete sequence
gi|150223|gb|AH003494.1|SEG_NAH7SAL Plasmid NAH7 transcriptional activator (nahR), unknown protein, naphthalene dioxygenase (nahA), and salicylate hydroxylase (nahG) genes, partial cds
gi|10956591|ref|NC_001415.1| Corynebacterium glutamicum R-plasmid pAG1, complete sequence
gi|60115462|ref|NC_006855.1| Salmonella enterica subsp. enterica serovar Choleraesuis str. SC-B67 plasmid pSCV50, complete sequence	ref|NC_006855.1|gnl|NCBI_GENOMES|18241|gi|60115462|Salmonella enterica subsp. enterica serovar Choleraesuis str. SC-B67 plasmid pSCV50, complete sequence
gi|117621646|ref|NC_008565.1| Borrelia afzelii PKo plasmid lp60-2, complete sequence
gi|56410437|ref|NC_006509.1| Geobacillus kaustophilus HTA426 plasmid pHTA426, complete sequence
ref|NC_008696.1|gnl|NCBI_GENOMES|20187|gi|119709757|Thermofilum pendens Hrk 5 plasmid pTPEN01, complete sequence	gi|119709757|ref|NC_008696.1| Thermofilum pendens Hrk 5 plasmid pTPEN01, complete sequence
gi|2618626|gb|M13288.1|PSMNOD6 SYM megaplasmid nodulation gene n6, promoter region
gi|17227374|ref|NC_003267.1| Nostoc sp. PCC 7120 plasmid pCC7120gamma, complete sequence	gi|17134773|dbj|AP003603.1| Nostoc sp. PCC 7120 plasmid pCC7120gamma DNA, complete sequence
gi|90092216|dbj|DD230359.1| MULTI PLASMID SYSTEM FOR THE PRODUCTION OF INFLUENZA VIRUS
gi|109150015|ref|NC_008153.1| Uncultured bacterium plasmid pTRACA17, complete sequence
gi|83582730|ref|NC_007641.1| Rhodospirillum rubrum ATCC 11170 plasmid unnamed, complete sequence	plasmid1  [organism=Rhodospirillum rubrum] [strain=ATCC 1170]
gi|62464764|ref|NC_006907.1| Leptospirillum ferrooxidans plasmid p49879.1, complete sequence
gi|67078381|ref|NC_007106.1| Bacillus cereus E33L plasmid pE33L8, complete sequence	ref|NC_007106.1|gnl|NCBI_GENOMES|18455|gi|67078381|Bacillus cereus E33L plasmid pE33L8, complete sequence
gi|116235046|dbj|AB257759.1| Plasmid pFKY1 DNA, rep_origin sequence, PCR_primer: IncP-9oris
gi|150537|gb|M13651.1|PB0PROFA Plasmid pUB110 (from S.aureus) promoter in a Mbo I-Pvu II fragment
gi|23353964|gb|BU641637.1|BU641637 mgmk007xA22f.b pmk1 in pBluescriptII sk(-) plasmid Magnaporthe grisea cDNA clone mgmk007xA22 5prime, mRNA sequence
gi|10956079|ref|NC_001597.1| Microcystis aeruginosa plasmid pMA2, complete sequence	dbj|D17448.1|MA2PMA2|gi|402516|Microcystis aeruginosa plasmid pMA2 DNA, complete sequence
gi|16445224|gb|AE006471.1| Salmonella typhimurium LT2 strain SGSC1412 plasmid pSLT complete sequence	gi|17233403|ref|NC_003277.1| Salmonella typhimurium LT2 plasmid pSLT, complete sequence
gi|144647|gb|M13820.1|CIBIBIMM Plasmid ColIb-p9 colicin Ib structural and immunity genes, complete cds
gi|150732|gb|M14041.1|PIJPC Plasmid pIJ101 (Streptomyces lividans) Pc promoter region
gi|10957079|ref|NC_002498.1| Edwardsiella ictaluri plasmid pEI2, complete sequence
gi|116326679|ref|NC_008500.1| Streptococcus thermophilus LMD-9 plasmid 1, complete sequence
gi|27228439|ref|NC_004446.1| Erwinia amylovora plasmid pEA2.8, complete sequence
gi|148580|gb|M13778.1|FPLFINPA F plasmid type I finP region
gi|32455752|ref|NC_004937.1| Lactobacillus delbrueckii subsp. lactis plasmid pLL1212, complete sequence
gi|9507343|ref|NC_001386.1| Plasmid pE194, complete sequence
gi|30387198|ref|NC_004773.1| Corynebacterium jeikeium plasmid pA505, complete sequence
gi|388267|gb|L19532.1|AD1TRAC Plasmid pAD1 (from Enterococcus faecalis strain: DS16) hemolysin bacteriocin (traC) gene, complete cds, traA and traB genes, 3' end
gi|11968208|ref|NC_002630.1| Enterococcus faecalis plasmid pAM373, complete sequence
gi|27462698|gb|AF459640.1| Lactobacillus paraplantarum plasmid pC7, complete sequence
gi|30314831|emb|AJ549241.1| Plasmid pIlo1 delta gene, omega gene, epsilon gene and ORFZ
gi|108524577|ref|NC_008055.1| Plasmid QKH54, complete sequence	gi|99644148|emb|AM157767.1| Plasmid QKH54 complete genome
gi|148739|gb|L01255.1|H50REPAA Plasmid pHH502 (from E. coli) replication protein A (repA) gene, complete cds
gi|10956690|ref|NC_001759.1| Streptomyces phaeochromogenes plasmid pJV1, complete sequence
gi|45583|emb|X17478.1| Plasmid pLMO229 dhfrI gene for trimethoprim resistance
gi|111116390|ref|NC_008275.1| Pseudomonas putida plasmid pWW53, complete sequence
gi|30790427|dbj|BD179509.1| Novel Bioluminescent Assays and Bacterial Strains Useful Therein
gi|341145|gb|M24253.1|M17MCBABCD Plasmid pMccB17 microcin (mcbA, mcbB, mcbC, and mvbD) genes, complete cds, and imm gene, 5' end
gi|144366|gb|M29885.1|CE2CEALIB Plasmid Colicin E2 operon encoding the colicin activity (ceaB), colicin immunity (ceiB) and lysis (celB) protein genes, complete cds
gi|154811|gb|M30573.1|TIPTIPB Plasmid Ti (from Agrobacterium tumefaciens) left end transfer DNA, clone e6
gi|71061431|ref|NC_007203.1| Bacillus thuringiensis DAN-involved plasmid, complete sequence
gi|90962708|ref|NC_007930.1| Lactobacillus salivarius subsp. salivarius UCC118 plasmid pMP118, complete sequence
gi|54027648|ref|NC_006362.1| Nocardia farcinica IFM 10152 plasmid pNF1, complete sequence	dbj|AP006619.1|gi|54019156|Nocardia farcinica IFM 10152 plasmid pNF1 DNA, complete sequence
gi|44829222|gb|CH004702.1| Plasmid pSAR-1 2223649 genomic scaffold, whole genome shotgun sequence
gi|15426257|ref|NC_003090.1| Corynebacterium callunae plasmid pCC1, complete sequence
gi|151783|gb|M13054.1|R10TRAM Plasmid R100 traM and finP genes encoding transfer and fertility control proteins
gi|16119780|ref|NC_003065.1| Agrobacterium tumefaciens str. C58 plasmid Ti, complete sequence
gi|149529|gb|M20307.1|LB1ORF Plasmid p1 (from Lactobacillus acidophilus) DNA with an open reading frame
gi|81243805|gb|CP000035.1| Shigella dysenteriae Sd197 plasmid pSD1_197, complete sequence	gi|82524407|ref|NC_007607.1| Shigella dysenteriae Sd197 plasmid pSD1_197, complete sequence
gi|15530173|ref|NC_003099.1| Oenococcus oeni plasmid pRS3, complete sequence
gi|559858|gb|L37110.1|AD1CLYL Plasmid pAD1 (from Enterococcus faecalis) cylLl, cylLs, cylM, clyB, cylA genes, complete cds
gi|32469973|ref|NC_004998.1| Escherichia coli plasmid p1658/97, complete sequence	gb|AF550679.1|gi|28629230|Escherichia coli plasmid p1658/97, complete sequence
gi|44829422|gb|CH004504.1| Plasmid pSAR-5 2207028 genomic scaffold, whole genome shotgun sequence
gi|150871|gb|M18967.1|PRCAADA Plasmid R (from C.diversus) aminoglycoside 6'-N-acetyltransferase gene, complete cds
gi|117621570|ref|NC_008564.1| Borrelia afzelii PKo plasmid lp60, complete sequence
gi|115345636|ref|NC_008387.1| Roseobacter denitrificans plasmid pTB2, complete sequence
gi|10956155|ref|NC_002096.1| Staphylococcus aureus plasmid pKH7, complete sequence
gi|410304|gb|L20342.1|R27HTDA Plasmid R27 IncHI1 transfer repressor (htdA) gene, complete cds
gi|149352|gb|M55222.1|LABORGRPL Plasmid pLAB1000 (from Lactobacillus hilgardii) replication (rep) and mobilization (mob) genes, complete cds
gi|152446|gb|J01675.1|RI1ECOR Plasmid RI13 from E.coli, EcoRI endonuclease and methylase genes, complete cds
gi|32455731|ref|NC_004948.1| Hypocrea lixii mitochondrial plasmid pThr1, complete sequence
gi|150675|gb|M64172.1|PG1CFXXYEP Plasmid pHG1 (from Alcaligenes eutrophus strain 16) carbon dioxide fixation operon D-ribulose-5-phosphate 3-epimerase (cfxEp), cfxXp and cfxYp genes, complete cds
gi|151700|gb|M76715.1|PUHREPI Bacillus subtilis (natto) palsmid pUH1 rep gene, complete cds
gi|58616081|ref|NC_006827.1| Enterococcus faecalis plasmid pCF10, complete sequence
gi|21492658|ref|NC_004041.1| Rhizobium etli symbiotic plasmid p42d, complete sequence
gi|152517|gb|M62426.1|RK2KILA Plasmid RK2 kilA locus encoding klaA, klaB, and klaC genes
gi|148737|gb|L01252.1|H50REPA Plasmid pHH507 (from E. coli) replication protein A (repA) gene, complete cds
gi|114884166|ref|NC_008354.1| Staphylococcus chromogenes plasmid pLNU9 (naturally occurring), complete sequence
gi|51038597|ref|NC_006128.1| Borrelia garinii PBi plasmid cp26, complete sequence
gi|31983499|ref|NC_004847.1| Lactococcus lactis subsp. cremoris plasmid pHP003, complete sequence
gi|31983465|ref|NC_004846.1| Haemophilus influenzae biotype aegyptius plasmid pF3031, complete sequence
gi|662258|gb|L39769.1|PIP501AA Plasmid pIP501 (from Streptococcus) genes, six complete coding regions
gi|62464797|ref|NC_006959.1| Bacillus licheniformis plasmid pBL63.1, complete sequence
gi|294710|gb|L13842.1|RK2TETTRFA Plasmid RK2 (from E.coli tetA and trfA genes, 3'end
gi|10956058|ref|NC_001760.1| Prevotella ruminicola plasmid pRAM4, complete sequence
gi|31790962|ref|NC_004832.1| Pediococcus acidilactici plasmid pSMB74, complete sequence
gi|152664|gb|M90091.1|SBKCATA Plasmid pSBK203 (S.aureus) chloramphenicol acetyltransferase (cat) gene, putative cds
gi|150725|gb|M86824.1| Plasmid pI258 recombinase gene, partial cds; arsenic resistance operon, complete sequence; and Bin3 protein (bin3) gene, partial cds
gi|10955250|ref|NC_001537.1| Escherichia coli plasmid pECO29, complete sequence
gi|62718928|ref|NC_006970.1| Rhodococcus opacus plasmid pKNR02, complete sequence
gi|150942|gb|M29830.1|PSCIS102 Plasmid pSC101 region 3' of insertion sequence IS102 insertion site
gi|150816|gb|M11444.1|PLPPSASPR Plasmid pSa DNA region containing the Sp-R gene of pSa
gi|6435844|gb|AE001583.1| Borrelia burgdorferi B31 plasmid lp5, complete sequence	gi|11497445|ref|NC_000957.1| Borrelia burgdorferi B31 plasmid lp5, complete sequence
gi|113951722|ref|NC_008320.1| Shewanella sp. MR-7 plasmid1, complete sequence
gi|111026068|ref|NC_008270.1| Rhodococcus sp. RHA1 plasmid pRHL2, complete sequence
gi|52788052|ref|NC_006323.1| Yersinia pestis plasmid pG8786, complete sequence
gi|24323604|ref|NC_004345.1| Histophilus somni plasmid p9L, complete sequence
gi|31442392|ref|NC_004822.1| Peanut witches'-broom phytoplasma plasmid pPNWB, complete sequence
gi|77539427|ref|NC_007495.1| Kluyveromyces lactis plasmid pKD1, complete sequence
gi|116254910|ref|NC_008382.1| Rhizobium leguminosarum bv. viciae 3841 plasmid pRL7, complete sequence	emb|AM236081.1|gi|115259558|Rhizobium leguminosarum bv. viciae plasmid pRL7 complete genome, strain 3841
gi|60115514|ref|NC_006856.1| Salmonella enterica subsp. enterica serovar Choleraesuis str. SC-B67 plasmid pSC138, complete sequence	gi|45758072|gb|AY509004.1| Salmonella enterica subsp. enterica serovar Choleraesuis str. SC-B67 plasmid pSC138, complete sequence
gi|60202130|ref|NC_006857.1| Selenomonas ruminantium plasmid pSRD191, complete sequence
gi|144384|gb|M16803.1|CE9IMMLYS Plasmid ColE9 J fragment encoding E9imm, E5imm, and two lys genes, complete cds
gi|91700939|gb|CP000318.1| Polaromonas sp. JS666 plasmid 2, complete sequence	gi|91791058|ref|NC_007950.1| Polaromonas sp. JS666 plasmid 2, complete sequence
gi|10956489|ref|NC_001764.1| Bacillus subtilis plasmid pTA1040, complete sequence
gi|1449110|gb|AH003616.1|SEG_PLMTRAMA Plasmid ColB4 oriT region and traM gene
gi|116326529|ref|NC_008503.1| Lactococcus lactis subsp. cremoris SK11 plasmid 1, complete sequence
gi|3253099|gb|AE000791.1| Borrelia burgdorferi B31 plasmid cp9, complete sequence	gi|11497048|ref|NC_001904.1| Borrelia burgdorferi B31 plasmid cp9, complete sequence
gi|11497325|ref|NC_000954.1| Borrelia burgdorferi B31 plasmid cp32-9, complete sequence	gnl|REF_TIGR|gbb_4092|ref|NC_000954.1|gnl|NCBI_GENOMES|15150|gi|11497325|Borrelia burgdorferi B31 plasmid cp32-9, complete sequence
gi|68164390|ref|NC_007142.1| Campylobacter coli plasmid p3384, complete sequence
gi|155565|gb|M55182.1|YVEREP Plasmid pYVe439-80 (from Yersinia enterocolitica) replication protein (repA and repB) genes, complete cds
gi|23354606|gb|BU642279.1|BU642279 mgmk011xM21f.b pmk1 in pBluescriptII sk(-) plasmid Magnaporthe grisea cDNA clone mgmk011xM21 5prime, mRNA sequence
gi|18071173|ref|NC_003320.1| Lactobacillus casei plasmid pRC18, complete sequence
gi|10956807|ref|NC_002175.1| Methylophaga thalassica plasmid pMTS1, complete sequence
gi|151797|gb|L01253.1|R12REPAA Plasmid R124 (from S. typhi) replication protein A (repA) gene, complete cds
gi|114881553|ref|NC_008356.1| Staphylococcus epidermidis plasmid pLNU6 (naturally occurring), complete sequence
gi|121583484|ref|NC_008761.1| Polaromonas naphthalenivorans CJ2 plasmid pPNAP05, complete sequence
gi|145226197|ref|NC_009341.1| Mycobacterium gilvum PYR-GCK plasmid pMFLV03, complete sequence
gi|133757362|ref|NC_009129.1| Corynebacterium sp. L2-79-05 plasmid pLEW279b, complete sequence
gi|508556|gb|L34273.1|PH1P3059SP Plasmid QpH1 secreted protein (p30-59) gene, complete cds
ref|NC_006391.1|gnl|NCBI_GENOMES|18014|gi|55376187|Haloarcula marismortui ATCC 43049 plasmid pNG300, complete sequence	gi|55376187|ref|NC_006391.1| Haloarcula marismortui ATCC 43049 plasmid pNG300, complete sequence
gi|7524755|ref|NC_001751.1| Oryza sativa (japonica cultivar-group) mitochondrial plasmid B1, complete sequence
gi|294713|gb|L13843.1|RK2TRFABS Plasmid RK2 TrfA binding site and origin of replication DNA
gi|99077902|ref|NC_008042.1| Silicibacter sp. TM1040 plasmid unnamed, complete sequence
gi|32470520|ref|NC_005003.1| Staphylococcus epidermidis ATCC 12228 plasmid pSE-12228-06, complete sequence	gi|27316949|gb|AE015935.1| Staphylococcus epidermidis ATCC 12228 plasmid pSE-12228-06, complete sequence
gi|2098554|gb|AC002061.1|PPAC002061 Pseudomonas putida Plasmid php11, complete sequence	gi|115531578|ref|NC_008437.1| Pseudomonas putida plasmid php11, complete sequence
gi|144349|gb|J01567.1|CE1PRO Plasmid Colicin E1 (from E.coli) strong promoter region DNA
gi|16555589|emb|AJ416427.1| Plasmid pEMT8 DNA, rep gene for replication initiation protein
gi|10956209|ref|NC_002136.1| Streptococcus agalactiae plasmid pGB3631, complete sequence
gi|152646|gb|M27050.1|SA2ATTP Plasmid pSAM2 (from S.lividans) attachment region attP
gi|150643|gb|M26474.1|PE194H Plasmid pE194 recombination site, junction II
gi|11496664|ref|NC_001852.1| Borrelia burgdorferi B31 plasmid lp28-2, complete sequence	gi|2690008|gb|AE000786.1| Borrelia burgdorferi B31 plasmid lp28-2, complete sequence
gi|10956242|ref|NC_002094.1| Marinococcus halophilus plasmid pPL1, complete sequence
gi|152714|gb|L11300.1|SG1REITERD Plasmid pSG1 (from S.griseus YP5344) DNA fragment containing right end of 5.2 kb reiteration
gi|60677300|ref|NC_006872.1| Clostridium perfringens plasmid pBCNF5603, complete sequence
gi|10956221|ref|NC_002150.1| Lactococcus lactis plasmid pAH33, complete sequence
gi|144342|gb|J01626.1|CE1GYRB Plasmid ColE1 (from E.coli) gyrase binding site B
gi|152667|gb|M18263.1|SCPMMARA Plasmid SCP1 (from Streptomyces coelicolor) methylenomycin A resistance protein (mmr) gene, complete cds
gi|144303|gb|M12543.1|CE1CEA Plasmid ColE1 cea (3' end), imm and lys genes (complete cds)
gi|44003873|ref|NC_005704.1| Bacillus mycoides plasmid pBMYdx, complete sequence
gi|155333|gb|L02643.1|W53XYL TOL Plasmid pWW53 (Pseudomonas putida strain MT53) resolvase and xylS2 positive regulator genes, complete coding regions	gi|145072|gb|L02642.1|DK1XYL TOL Plasmid pDK1 (Pseudomonas putida strain HS1) resolvase and xylS2 positive regulator genes, complete coding regions
gi|32456025|ref|NC_004931.1| Streptomyces sp. EN27 plasmid pEN2701, complete sequence
gi|51980887|ref|NC_006258.1| Rhodococcus erythropolis plasmid pRE8424, complete sequence
gi|62543257|ref|NC_006968.1| Neisseria lactamica plasmid pNL01, complete sequence
gi|11342748|ref|NC_002610.1| Klebsiella pneumoniae plasmid pKlebB-k17/80, complete sequence
gi|55733715|ref|NC_006426.1| Haloarcula sp. AS7094 plasmid pSCM201, complete sequence
gi|152716|gb|L11302.1|SG1REITERF Plasmid pSG1/23 (from S.griseus YP5344) DNA fragment containing junction between 3.1 kb reiterated sequences
gi|58616147|ref|NC_006822.1| Leuconostoc citreum plasmid pIH01, complete sequence
gi|10956086|ref|NC_002141.1| Plectonema boryanum plasmid pPBS1, complete sequence
gi|56550557|ref|NC_006525.1| Ralstonia metallidurans CH34 plasmid pMOL28, complete sequence
gi|148726|gb|M64090.1|G63ERMGT Plasmid pGT633 (from Lactobacillus reuteri) methylase (ermGT) gene, complete cds and leader peptide
gi|29171478|ref|NC_004633.1| Pseudomonas syringae pv. tomato str. DC3000 plasmid pDC3000A, complete sequence	gb|AE016855.1|gi|28855971|Pseudomonas syringae pv. tomato str. DC3000 plasmid pDC3000A, complete sequence
gi|111074074|ref|NC_008273.1| Borrelia afzelii PKo plasmid cp30, complete sequence	ref|NC_008273.1|gnl|NCBI_GENOMES|19696|gi|111074074|Borrelia afzelii PKo plasmid cp30, complete sequence
gi|19718320|ref|NC_003455.1| Salmonella enteritidis plasmid pP, complete sequence
gi|116256154|ref|NC_008486.1| Escherichia coli plasmid pMG828-1, complete sequence
gi|2618624|gb|M13290.1|PSMNOD4 SYM megaplasmid nodulation (nodH) gene nodH, 5' end
gi|44003838|ref|NC_005703.1| Bacillus mycoides plasmid pBMY1, complete sequence
gi|133757280|ref|NC_009128.1| Corynebacterium sp. L2-79-05 plasmid pLEW279a, complete sequence
gi|70724886|ref|NC_007185.1| Sodalis glossinidius plasmid pSG2, complete sequence
gi|21233999|ref|NC_003903.1| Streptomyces coelicolor A3(2) plasmid SCP1, complete sequence	gi|30407154|emb|AL589148.1|SCSCP1 Streptomyces coelicolor plasmid SCP1
gi|151665|gb|M13291.1|PSMNOD1 SYM megaplasmid nodulation gene n4, promoter region
gi|150488|gb|M95179.1|P60BETALAC Plasmid pBP60-1 beta-lactamase (bla) gene, complete cds
gi|75906141|ref|NC_007389.1| Spiroplasma citri plasmid pSci3, complete sequence
gi|66968649|ref|NC_007095.1| Actinobacillus porcitonsillarum plasmid pIMD50, complete sequence
gi|144184|gb|M26832.1|CAJAPHA3 Plasmid pIP1433 (from Campylobacter coli) kanamycin resistance (aphA) gene, complete cds
gi|9507338|ref|NC_001384.1| Plasmid pUB110, complete sequence	gi|150521|gb|M19465.1|PB0110CG Plasmid pUB110 (from S.aureus) complete genome
gi|1019659|gb|L48210.1|TIPVIRAA Plasmid pTiC58 (from Agrobacterium tumefaciens) virA gene, complete cds, virB gene, 5' end of cds
gi|126090338|ref|NC_009038.1| Shewanella baltica OS155 plasmid pSbal04, complete sequence
gi|10956144|ref|NC_001763.1| Staphylococcus aureus plasmid J3358, complete sequence
gi|32455568|ref|NC_004933.1| Streptomyces lividans plasmid SLP2, complete sequence
gi|115534270|ref|NC_008439.1| Shigella sonnei plasmid pKKTET7, complete sequence	gi|20386405|gb|AF497970.1| Shigella sonnei plasmid pKKTET7, complete sequence
gi|104770113|ref|NC_008050.1| Campylobacter coli plasmid pCC2228-2, complete sequence
gi|110347349|ref|NC_008244.1| Mesorhizobium sp. BNC1 plasmid 3, complete sequence
gi|154609|gb|M87856.1|TD1CRYPLA Plasmid pTD1 (from Treponema denticola, ATCC 33520) replicative protein gene, complete cds
gi|116687164|ref|NC_008545.1| Burkholderia cenocepacia HI2424 plasmid 1, complete sequence
gi|150775|gb|K01193.1|PJRHPH Plasmid pJR225 (from E.coli) hygromycin B phosphotransferase (hgh) gene, complete cds
gi|32455733|ref|NC_004963.1| Mycobacterium celatum plasmid pCLP, complete sequence
gi|45779|emb|X03962.1| Broad host range plasmid RK2 trfB operon with trfB, incC, and korB genes
gi|9507369|ref|NC_001390.1| Plasmid pNE131, complete sequence	gi|150829|gb|M12730.1|PNECG Plasmid pNE131 (from S.epidermidis), complete genome
gi|10956792|ref|NC_002108.1| Bacillus thuringiensis serovar kurstaki plasmid pBMB2062, complete sequence
gi|121582553|ref|NC_008766.1| Acidovorax sp. JS42 plasmid pAOVO02, complete sequence
gi|10955177|ref|NC_001315.1| Moraxella sp. TA144 plasmid pTA144 Up, complete sequence
gi|21912953|emb|AJ493457.1| IncP1 beta plasmid pSMA205 partial trfA gene
gi|21912951|emb|AJ493456.1| IncP1 beta plasmid pSMA289 partial trfA gene	gi|21912957|emb|AJ493459.1| IncP1 beta plasmid pSMA214 partial trfA gene	gi|21912959|emb|AJ493460.1| IncP1 beta plasmid pSMA217 partial trfA gene	gi|21912945|emb|AJ493453.1| IncP1 beta plasmid pSMA178 partial trfA gene
gi|2168366|dbj|E00060.1| DNA coding for human interferon beta 1
gi|10956775|ref|NC_002093.1| Staphylococcus lugdunensis plasmid pLUG10, complete sequence
emb|AM260523.1|gi|109715474|Helicobacter acinonychis str. Sheeba plasmid pHac1 complete genome, strain Sheeba	gi|109948253|ref|NC_008230.1| Helicobacter acinonychis str. Sheeba plasmid pHac1, complete sequence
gi|32455611|ref|NC_004934.1| Streptomyces violaceoruber plasmid pSV2, complete sequence
gi|32470508|ref|NC_005016.1| Mycobacterium avium plasmid pVT2, complete sequence
gi|32455767|ref|NC_004992.1| Plasmid pCI411, complete sequence	gi|511600|gb|L25529.1|CI4REPAB Plasmid pCI411, complete sequence
gi|56707135|ref|NC_006530.1| Lactobacillus salivarius subsp. salivarius UCC118 plasmid pSF118-44, complete sequence
gi|10957088|ref|NC_002117.1| Chlamydophila psittaci plasmid pCpA1, complete sequence
gi|93114907|gb|DQ460733.1| Plasmid pGNB2, complete sequence
gi|32469820|ref|NC_004997.1| Campylobacter jejuni plasmid pCJ419, complete sequence
gi|10956531|ref|NC_002091.1| Bacillus thuringiensis subsp. israelensis plasmid pTX14-1, complete sequence
gi|295308|gb|L17024.1|TIPCFSYN Plasmid pTiA6 (from Agrobacterium tumefaciens, strain A348) conjugation factor synthetase (traI) gene, complete cds
gi|118445179|ref|NC_008598.1| Bacillus thuringiensis str. Al Hakam plasmid pALH1, complete sequence	plasmid
gb|CP000039.1|gi|73858315|Shigella sonnei Ss046 plasmid pSS_046, complete sequence	gi|74314838|ref|NC_007385.1| Shigella sonnei Ss046 plasmid pSS_046, complete sequence
gi|55668080|ref|NC_006400.1| Spiroplasma kunkelii plasmid pSKU146, complete sequence
gi|150542|gb|M37910.1|PBWIABA Plasmid pBWH77 (from K.pneumoniae) aminoglycoside-3', 5''-phosphotransferase-I, 5' end
gi|23353348|gb|BU641022.1|BU641022 mgmk003xD06f.b pmk1 in pBluescriptII sk(-) plasmid Magnaporthe grisea cDNA clone mgmk003xD06 5prime, mRNA sequence
gi|10956813|ref|NC_002114.1| Nitrosomonas sp. plasmid pAYL, complete sequence
gi|3068582|gb|AF000580.1|AF000580 Dictyostelium discoideum plasmid Ddp5, complete genome	gi|11466450|ref|NC_001889.1| Dictyostelium discoideum plasmid Ddp5, complete sequence
gi|42761430|ref|NC_005566.1| Staphylococcus epidermidis plasmid pSK639, complete sequence
gi|10956055|ref|NC_002059.1| Butyrivibrio fibrisolvens plasmid pOM1, complete sequence	gi|468363|gb|L31579.1|OM1CG Butyrivibrio fibrisolvens plasmid pOM1, complete genome
gi|10956798|ref|NC_002111.1| Riemerella anatipestifer plasmid pCFC1, complete sequence
gi|508552|gb|L34272.1|PH1P30128M Plasmid QpH1 membrane-associated protein (p30-128) gene, complete cds
ref|NC_001869.1|gi|10803547|gnl|NCBI_GENOMES|13234|Halobacterium sp. NRC-1 plasmid pNRC100, complete sequence	gi|10803547|ref|NC_001869.1| Halobacterium sp. NRC-1 plasmid pNRC100, complete sequence
gi|66968557|ref|NC_007100.1| Pseudomonas aeruginosa plasmid Rms149, complete sequence
gi|10956782|ref|NC_001848.1| Salmonella enterica subsp. enterica serovar Berta plasmid pBERT, complete sequence
gi|7597478|ref|NC_002192.1| Lactococcus lactis plasmid pWV01, complete sequence
gi|45940|emb|X13542.1| Plasmid pWP14a aacC3 gene
gi|62195071|ref|NC_006909.1| Leptospirillum ferrooxidans plasmid p49879.2, complete sequence
emb|BX571858.1|gi|49168429|Staphylococcus aureus plasmid pSAS, complete genome	gi|49398098|ref|NC_005951.1| Staphylococcus aureus subsp. aureus MSSA476 plasmid pSAS, complete sequence
gi|144343|gb|K01491.1|CE1INVR Plasmid ColE1 inverted repeat sequence
gi|134287902|ref|NC_009229.1| Burkholderia vietnamiensis G4 plasmid pBVIE03, complete sequence
gi|23355179|gb|BU642847.1|BU642847 mgmk013xL07f.b pmk1 in pBluescriptII sk(-) plasmid Magnaporthe grisea cDNA clone mgmk013xL07 5prime, mRNA sequence
gi|126090319|ref|NC_009037.1| Shewanella baltica OS155 plasmid pSbal03, complete sequence
gi|150490|gb|K00551.1|PA7MLSR Plasmid pAM77 mls resistance determinant sequence, coding for adenine methylase
gi|10955431|ref|NC_002482.1| Escherichia coli plasmid pGBG1, complete sequence
gi|66775708|gb|CP000045.2| Staphylococcus aureus subsp. aureus COL plasmid pT181, complete genome
gi|49188490|ref|NC_005909.1| Pseudomonas alcaligenes plasmid pRA2, complete sequence
gi|68535043|ref|NC_007169.1| Staphylococcus haemolyticus JCSC1435 plasmid pSHaeA, complete sequence
gi|111074118|ref|NC_008274.1| Borrelia afzelii PKo plasmid cp27, complete sequence
gi|145557|gb|M16754.1|ECOCMA Plasmid pColBM-Cl139 from E.coli cma gene encoding colicin M activity peptide, complete cds
gi|150823|gb|M62885.1|PMEAUD A.mediterranei Plasmid pMEA100 amplifiable unit of DNA left terminal region
gi|10957190|ref|NC_002305.1| Salmonella typhi plasmid R27, complete sequence	ref|NC_002305.1|gnl|NCBI_GENOMES|15396|gi|10957190|Salmonella typhi plasmid R27, complete sequence
gi|144957|gb|M10184.1|CN3BOM Plasmid pCN3 (from S.flexneri) bom (basis of mobilization) region
gi|32455896|ref|NC_004973.1| Uncultured eubacterium plasmid pIE1130, complete sequence
gi|66968624|ref|NC_007099.1| Actinobacillus pleuropneumoniae plasmid pPSAS1522, complete sequence
gi|149346|gb|M37218.1|KY1CEA Plasmid pKY1 (from S.sonnei) cea, immunity protein (imm), kil genes, complete cds
gi|45943|emb|X13543.1| Plasmid pWP113a aacC3 gene for gentamicin-(3)-N-acetyl- transferase
gi|49234735|ref|NC_005911.1| Hafnia alvei plasmid pAlvB, complete sequence
gi|10956541|ref|NC_002191.1| Lactobacillus delbrueckii subsp. bulgaricus plasmid pLBB1, complete sequence
gi|22789219|ref|NC_004160.1| Paracoccus pantotrophus plasmid pWKS1, complete sequence
gi|144302|gb|M10685.1|CE1ALUA Plasmid pA02 partial AluA restriction fragment with HgaI site
gi|49169775|ref|NC_005922.1| Pseudomonas syringae pv. maculicola plasmid pPMA4326E, complete sequence
gi|150853|gb|M97479.1|PP6SSOIRM Plasmid P6 from Shigella sonnei 47 restriction endonuclease (SsoIR) gene complete cds, methyltransferase (SsoIM) gene, complete cds
gi|38638158|ref|NC_005247.1| Erwinia amylovora plasmid pEU30, complete sequence
gi|152577|gb|M28829.1|RSFRMRA Plasmid RSF1010, complete sequence	gi|9507398|ref|NC_001740.1| Plasmid RSF1010, complete sequence
gi|11466622|ref|NC_001923.1| Dictyostelium firmibasis plasmid Dfp1, complete sequence
gi|149350|gb|M38574.1|KYMCGREP Plasmid pKYM (from S.sonnei) complete genome, replication protein (rep) gene, complete cds	gi|9507321|ref|NC_001378.1| Plasmid pKYM, complete sequence
gi|42761428|ref|NC_005565.1| Staphylococcus aureus plasmid pSN2, complete sequence
gi|11995221|ref|NC_002632.1| Proteus vulgaris plasmid pPvu1, complete sequence
gi|463167|gb|L30112.1|P14BLAREP Plasmid pR01614 (from Pseudomonas aeruginosa) beta-lactamase (bla) gene, 3' end; replication protein (rep) gene, complete cds
gi|91718798|gb|DQ418780.1| Bacillus megaterium plasmid pBM100, complete sequence
ref|NC_008213.1|gnl|NCBI_GENOMES|19635|gi|109644367|Haloquadratum walsbyi DSM 16790 plasmid PL47, complete sequence	gi|109644367|ref|NC_008213.1| Haloquadratum walsbyi DSM 16790 plasmid PL47, complete sequence
Clostridium dificile SANGER|Clostridium difficile 630 plasmid	gi|110666922|ref|NC_008226.1| Clostridium difficile 630 plasmid pCD630, complete sequence
gi|248706|gb|S96966.1| mobC=trans-active plasmid mobilization protein...repB'=DNA primase {oriT, promoters P1, P3, and P2} [RSF1010, Plasmid, 3 genes, 1570 nt]
gi|51038624|ref|NC_006129.1| Borrelia garinii PBi plasmid lp54, complete sequence	gi|51593840|gb|CP000015.1| Borrelia garinii PBi plasmid lp54, complete sequence
gi|23307853|ref|NC_004252.1| Bifidobacterium longum plasmid pDOJH10L, complete sequence
gi|32470123|ref|NC_005015.1| Klebsiella pneumoniae plasmid pIP843, complete sequence
gi|32470448|ref|NC_005013.1| Enterococcus faecalis plasmid pAMalpha1, complete sequence
gi|10956174|ref|NC_002517.1| Staphylococcus aureus plasmid p21, complete sequence
gi|10956503|ref|NC_001766.1| Bacillus subtilis plasmid pTA1060, complete sequence
gi|89885732|ref|NC_007901.1| Rhodoferax ferrireducens T118 plasmid1, complete sequence
gi|110347235|ref|NC_008243.1| Mesorhizobium sp. BNC1 plasmid 2, complete sequence
gi|75766620|gb|DQ185139.1| Bacillus thuringiensis serovar rongseni plasmid pBMB2062-56, complete genome
gi|150713|gb|M19270.1|PI1ERMBC Plasmid pIP1527 23S rRNA methylase (ermBC) gene, complete cds
gi|10956203|ref|NC_001797.1| Streptococcus agalactiae plasmid pGB354, complete sequence
gi|73746012|ref|NC_007353.1| Sphingomonas sp. A1 plasmid pA1, complete sequence
gi|151515|gb|M34385.1|PLMPST1 Plasmid pPST1 (from Pseudomonas stutzeri) ORF1 gene, complete cds
gi|30984504|ref|NC_004811.1| Flavobacterium psychrophilum plasmid pCP1, complete sequence
gi|145226172|ref|NC_009340.1| Mycobacterium gilvum PYR-GCK plasmid pMFLV02, complete sequence
gi|20514397|ref|NC_003789.1| Klebsiella sp. KCL-2 plasmid pMGD2, complete sequence
gi|92109490|ref|NC_007960.1| Nitrobacter hamburgensis X14 plasmid 2, complete sequence
gi|9507378|ref|NC_001392.1| Plasmid pSN2, complete sequence
gi|126090118|ref|NC_009035.1| Shewanella baltica OS155 plasmid pSbal01, complete sequence
gi|23356284|gb|BU643933.1|BU643933 mgmk018xE17f.b pmk1 in pBluescriptII sk(-) plasmid Magnaporthe grisea cDNA clone mgmk018xE17 5prime, mRNA sequence
gi|109150018|ref|NC_008154.1| Uncultured bacterium plasmid pTRACA10, complete sequence
gi|4090653|gb|U96610.1|SAU96610 Staphylococcus aureus plasmid pSK6, complete genome	gi|10956171|ref|NC_001995.1| Staphylococcus aureus plasmid pSK6, complete sequence
gi|4582920|gb|AF031146.1|AF031146 Megaplasmid pSym nodMNX operon, partial sequence
gi|5814289|gb|AF143206.1| IncW plasmid pSa ArdC antirestriction protein (ardC) gene, complete cds
gi|117621834|ref|NC_008569.1| Borrelia afzelii PKo plasmid lp25, complete sequence
gi|144339|gb|M25196.1|CE1ECORI Plasmid Colicin E1 origin of replication
gi|56687495|ref|NC_006528.1| Thermotoga petrophila plasmid pRKU1, complete sequence
gi|91206245|ref|NC_007941.1| Escherichia coli UTI89 plasmid pUTI89, complete sequence
gi|16505740|emb|AL513383.1|STYPPHCM1 Salmonella enterica subsp. enterica serovar Typhi str. CT18 plasmid pHCM1	gi|18466424|ref|NC_003384.1| Salmonella enterica subsp. enterica serovar Typhi str. CT18 plasmid pHCM1, complete sequence
gi|17939132|ref|NC_003308.1| Agrobacterium tumefaciens str. C58 plasmid Ti, complete sequence	gi|17922006|gb|AE008690.1| Agrobacterium tumefaciens str. C58 Ti plasmid, complete sequence
gi|25592039|ref|NC_004429.1| Escherichia coli invasion plasmid pIS2, complete sequence
gi|144334|gb|M16817.1|CE1COL1A Plasmid ColE1 (from E.coli) colicin E1 gene, 5' end
gi|49188520|ref|NC_005918.1| Pseudomonas syringae pv. maculicola plasmid pPMA4326A, complete sequence
gi|340701|gb|M21928.1|STAREPZZ Plasmid pC223 (from Staphylococcus aureus) replication protein gene, 5' emd
gi|41178964|ref|NC_005323.1| Streptococcus thermophilus plasmid pSMQ173b, complete sequence
gi|150791|gb|M54955.1|PKLMERAE Plasmid pKLH202 (from Acinetobacter) mercury resistance (merA) gene, partial cds
emb|AM039949.1|gi|78033746|Xanthomonas campestris pv. vesicatoria plasmid pXCV19, complete genome	gi|78045242|ref|NC_007505.1| Xanthomonas campestris pv. vesicatoria str. 85-10 plasmid pXCV19, complete sequence
gi|152717|gb|L11303.1|SG1REITERG Plasmid pSG1/16 (from S.griseus YP5344) DNA fragment containing junction between 5.2 kb reiterated sequences
gi|31983511|ref|NC_004849.1| Lactobacillus delbrueckii subsp. lactis plasmid pJBL2, complete sequence
gi|32455387|ref|NC_004989.1| Serratia marcescens plasmid R478, complete sequence
gi|10955982|ref|NC_002118.1| Coxiella burnetii plasmid QpH1, complete sequence
gi|152410|gb|M17144.1|RHLPRM Plasmid pRL1JI (from R.leguminosarum) inducible promoter nodulation region, clone pMP250
gi|10954820|ref|NC_002147.1| Agrobacterium tumefaciens plasmid pTi-SAKURA, complete sequence
gi|32455457|ref|NC_004930.1| Lactococcus lactis subsp. cremoris plasmid pBM02, complete sequence
gi|28373131|ref|NC_004565.1| Clostridium tetani E88 plasmid pE88, complete sequence	gi|28208715|gb|AF528097.1| Clostridium tetani E88 plasmid pE88, complete sequence
gi|58000862|gb|CP000006.1| Gluconobacter oxydans 621H plasmid pGOX3, complete sequence	gi|58038448|ref|NC_006674.1| Gluconobacter oxydans 621H plasmid pGOX3, complete sequence
gi|29335914|gb|AY171301.1| Bacteroides thetaiotaomicron VPI-5482 plasmid p5482, complete sequence	gi|29611500|ref|NC_004703.1| Bacteroides thetaiotaomicron VPI-5482 plasmid p5482, complete sequence
gi|114326555|ref|NC_008341.1| Nitrosomonas eutropha C91 plasmid1, complete sequence
gi|133755324|ref|NC_009131.1| Escherichia coli strain 690FNR plasmid pLEW517, complete sequence
gi|32455895|ref|NC_004961.1| Vibrio sp. 41 plasmid pPS41, complete sequence
gi|38638317|ref|NC_005250.1| Listonella anguillarum plasmid pJM1, complete sequence
gi|45478502|ref|NC_005813.1| Yersinia pestis biovar Microtus str. 91001 plasmid pCD1, complete sequence
gi|11995001|dbj|AP003017.1| Mesorhizobium loti MAFF303099 plasmid pMLb DNA, complete genome	gi|13195732|ref|NC_002682.1| Mesorhizobium loti MAFF303099 plasmid pMLb, complete sequence
gi|10955438|ref|NC_002525.1| Escherichia coli plasmid R721, complete sequence
gi|121633825|ref|NC_008768.1| Enterococcus faecium plasmid pVEF1, complete sequence
gi|150648|gb|M26479.1|PE194M Plasmid pE194 recombination protein, junction I
gi|138898339|ref|NC_009329.1| Geobacillus thermodenitrificans NG80-2 plasmid pLW1071, complete sequence
gi|32470458|ref|NC_005000.1| Enterococcus faecium plasmid pRUM, complete sequence
gi|33416233|ref|NC_005054.1| Staphylococcus aureus plasmid pLW043, complete sequence
gi|12746569|ref|NC_002664.1| Haemophilus somnus plasmid p57/98, complete sequence
gi|111038052|ref|NC_008272.1| IncP-1 plasmid pKJK5, complete sequence	gi|110781057|emb|AM261282.1| IncP-1 plasmid pKJK5 complete sequence
gi|10954614|ref|NC_002132.1| Flavobacterium sp. plasmid pFL1, complete sequence
gi|32470438|ref|NC_005010.1| Enterococcus faecalis plasmid pEF1071, complete sequence
gi|342722|gb|M37268.1|NEUMTPMCG N.intermedia mitochondrial plasmid (Varkud), complete genome	gi|11466085|ref|NC_001571.1| Neurospora intermedia mitochondrial plasmid Varkud, complete sequence
gi|150827|gb|J03427.1|PMOBLA Plasmid pMON234 PSE-2 beta-lactamase gene, complete cds
gi|120537037|ref|NC_008739.1| Marinobacter aquaeolei VT8 plasmid pMAQU02, complete sequence
gi|23356399|gb|BU644048.1|BU644048 mgmk018xM10f.b pmk1 in pBluescriptII sk(-) plasmid Magnaporthe grisea cDNA clone mgmk018xM10 5prime, mRNA sequence
gi|152409|gb|M17106.1|RHLPRF Plasmid pRL1JI (from R.leguminosarum) inducible promoter nodulation region, clone pMP168
gi|32455369|ref|NC_004965.1| Sinorhizobium meliloti plasmid pRm1132f, complete sequence
gi|141915|gb|M16964.1|PLMCLC Plasmid pAC27 (from Escherichia coli) catechol oxygenase II (clcA), muconate cycloisomerase II (clcB), and dienelactone hydrolase (clcD) genes, complete cds
gi|32128473|ref|NC_004900.1| Rhodococcus sp. B264-1 plasmid pB264, complete sequence
gi|294467|gb|L13264.1|R75TRFA Plasmid R751 trfA gene, 3' end cds
gi|10954646|ref|NC_002575.1| Agrobacterium rhizogenes plasmid pRi1724, complete sequence
gi|73853177|ref|NC_007365.1| Escherichia coli plasmid pO113, complete sequence
gi|134044743|ref|NC_009141.1| Yersinia pestis biovar Orientalis str. IP275 plasmid pIP1202, complete sequence
gi|10956610|ref|NC_002099.1| Corynebacterium glutamicum strain 1014 plasmid pXZ10142, complete sequence
gi|51593846|ref|NC_006153.1| Yersinia pseudotuberculosis IP 32953 plasmid pYV, complete sequence
gi|10956704|ref|NC_002092.1| Xylella fastidiosa plasmid pXF868, complete sequence
gi|77454567|ref|NC_007491.1| Rhodococcus erythropolis PR4 plasmid pREL1, complete sequence
gi|529756|gb|U05773.1|PRU05773 Plasmid RK2 kilC operon, (klcA) gene, complete cds, and (klcB) gene,  partial cds
gi|82703911|ref|NC_007616.1| Nitrosospira multiformis ATCC 25196 plasmid 2, complete sequence	gi|82411976|gb|CP000105.1| Nitrosospira multiformis ATCC 25196 plasmid 2, complete sequence
gi|75766632|gb|DQ185143.1| Bacillus thuringiensis serovar canadensis plasmid pBMB2062-4ac, complete genome
gi|75906174|ref|NC_007391.1| Spiroplasma citri plasmid pSci5, complete sequence
gi|116249460|ref|NC_008379.1| Rhizobium leguminosarum bv. viciae 3841 plasmid pRL9, complete sequence	emb|AM236083.1|gi|115254108|Rhizobium leguminosarum bv. viciae plasmid pRL9 complete genome, strain 3841
gi|119854889|ref|NC_008703.1| Mycobacterium sp. KMS plasmid pMKMS01, complete sequence
gi|150944|gb|M12801.1|PSCPARA Plasmid pSC101 partition (par) locus
gi|10957111|ref|NC_002524.1| Uncultured eubacterium pIE1115 plasmid pIE1115, complete sequence
gi|150836|gb|AH000916.1|SEG_PNSTETFA Plasmid pNS1981 flanking region of tet resistance gene, 5' end
gi|11465608|ref|NC_002107.1| Gracilaria chilensis plasmid Gch3937, complete sequence
ref|NC_002193.1|gnl|NCBI_GENOMES|15285|gi|7597489|Lactococcus lactis subsp. cremoris plasmid pWVO2, complete sequence	gi|7597489|ref|NC_002193.1| Lactococcus lactis subsp. cremoris plasmid pWVO2, complete sequence
gi|16519640|ref|NC_000914.1| Rhizobium sp. NGR234 plasmid pNGR234a, complete sequence
gi|118480576|ref|NC_008594.1| Lactococcus lactis subsp. lactis plasmid pL2, complete sequence
gi|18249852|ref|NC_003353.1| Aster yellows phytoplasma plasmid pJHW, complete sequence
gi|151802|gb|M22614.1|R26CML Plasmid R26 chloramphenicol-resistance protein (cml) gene, complete cds
gi|30090016|ref|NC_004747.1| Streptococcus thermophilus plasmid pND103, complete sequence
gi|56707090|ref|NC_006571.1| Streptomyces albulus plasmid pNO33, complete sequence
gi|10956247|ref|NC_001496.1| Bacillus anthracis plasmid pX01, complete sequence
gi|248835|gb|S97626.1| IncN plasmid pCU1 ORF104 and ORF70 genes, complete cds
gi|150657|gb|M17811.1|PE1REPFA Plasmid pE194 replication protein (repF) gene, complete cds
gi|10954600|ref|NC_001756.1| Helicobacter pylori plasmid pHPM180, complete sequence
ref|NC_004721.2|gnl|NCBI_GENOMES|17017|gi|56973315|Bacillus cereus ATCC 14579 plasmid pBClin15, complete sequence
gi|58616718|ref|NC_006826.1| Sphingomonas xenophaga plasmid pSx-Qyy, complete sequence
gi|31983001|ref|NC_004845.1| Helicobacter pylori plasmid pHPM8, complete sequence
gi|150639|gb|M26470.1|PE194D Plasmid pE194 recombination site, junction II
gi|49176951|ref|NC_005923.1| Escherichia coli plasmid pFL129, complete sequence
gi|110804009|ref|NC_008264.1| Clostridium perfringens SM101 plasmid 2, complete sequence
gi|21954757|ref|NC_004073.1| Synechococcus sp. PCC 7942 plasmid pANL, complete sequence
gi|32455972|ref|NC_004929.1| Ruegeria sp. PR1b plasmid pSD20, complete sequence
gi|23354035|gb|BU641708.1|BU641708 mgmk007xD05f.b pmk1 in pBluescriptII sk(-) plasmid Magnaporthe grisea cDNA clone mgmk007xD05 5prime, mRNA sequence
gi|1061413|gb|U38947.1|PRU38947 Plasmid R46 arsenical resistance operon, repressor protein (arsR), repressor protein (arsD), arsenite activated ATPase (arsA), arsenite transport protein (arsB), and arsenate reductase (arsC) genes, complete cds
gi|144340|gb|M10711.1|CE1FRAG Plasmid mini-ColE1 HindII and KpnI fragment
gi|3776597|gb|M57500.1|E12PHEAB Plasmid pEST1226 putative transposase (tnpA), catechol 1,2-dioxygenase (pheB), phenol monooxygenase (pheA), and putative transposase (tnpA) genes, complete cds
gi|41057060|ref|NC_005326.1| Clostridium difficile plasmid pCD6, complete sequence
gi|44829442|gb|CH004484.1| Plasmid pSAR-6 2206017 genomic scaffold, whole genome shotgun sequence
gi|11466087|ref|NC_000843.1| Neurospora intermedia mitochondrial plasmid Harbin-3, complete sequence
gi|10956700|ref|NC_002569.1| Mycoplasma sp. 'bovine group 7' plasmid pBG7AU, complete sequence
gi|32453780|ref|NC_004925.1| Aeromonas salmonicida subsp. salmonicida plasmid pAsa2, complete sequence
gi|155142|gb|M38416.1|UR4SCRYA Plasmid pUR400 (from S.typhimurium) sucrose porin (scrY) gene, complete cds, and scrA gene, 5' end
gi|2435445|gb|AF017391.1|AF017391 Plasmid RSF1010 sulfonamide resistance protein (sulII) gene, partial cds
gi|34328027|ref|NC_005076.1| Staphylococcus sciuri plasmid pSCFS1, complete sequence
gi|32455535|ref|NC_004941.1| Corynebacterium glutamicum plasmid pXZ608, complete sequence
gi|11036628|ref|NC_002580.1| Propionibacterium freudenreichii plasmid p545, complete sequence
gi|66473484|ref|NC_007068.1| Bifidobacterium catenulatum plasmid pBC1, complete sequence
gi|55773608|dbj|AP008228.1| Thermus thermophilus HB8 plasmid pTT8 DNA, complete sequence	gi|55978435|ref|NC_006463.1| Thermus thermophilus HB8 plasmid pTT8, complete sequence
gi|45478711|ref|NC_005816.1| Yersinia pestis biovar Microtus str. 91001 plasmid pPCP1, complete sequence
gi|150232|gb|J04233.1|NAHNAHRA NAH7 plasmid nahR gene encoding NahR transcription activator, complete cds
gi|75812661|ref|NC_007412.1| Anabaena variabilis ATCC 29413 plasmid C, complete sequence	gi|75705417|gb|CP000121.1| Anabaena variabilis ATCC 29413 plasmid C, complete sequence
gi|11496583|ref|NC_001849.1| Borrelia burgdorferi B31 plasmid lp17, complete sequence	gi|2689927|gb|AE000793.1| Borrelia burgdorferi B31 plasmid lp17, complete sequence
gi|70724865|ref|NC_007184.1| Sodalis glossinidius plasmid pSG2, complete sequence
gi|51557285|gb|AY600085.1| Plasmid pB10-1 class 1 integron class D beta-lactamase (oxa-2a), OrfE-like (orfE-like), and class D beta-lactamase (oxa-2b) genes, complete cds
gi|986930|gb|J04551.1|PI25CADA Plasmid pI258 (from S.aureus) cadmium resistance (cadA) gene, complete cds
gi|32470270|ref|NC_005017.1| Yersinia enterocolitica plasmid pYVe8081, complete sequence
gi|31795262|ref|NC_004836.1| Yersinia pestis KIM plasmid pCD1, complete sequence
gi|3309048|gb|AF070999.1| IncQ plasmid pIE1120 mobilization protein MobA (mobA) gene, partial cds; and mobilization protein MobC (mobC) and tetracycline resistance protein (tetA, class Y) genes, complete cds
gi|150788|gb|M54950.1|PKLMERAB Plasmid pKLH104 (from Acinetobacter) mercury resistance (merA) gene, partial cds
gi|151846|gb|M11128.1|R6KPIROS Plasmid R6K sequence about the initiator protein-binding site II
gi|41178951|ref|NC_005325.1| Moraxella catarrhalis plasmid pEMCJH03, complete sequence
gi|9507429|ref|NC_002090.1| Plasmid NTP16, complete sequence	gi|150419|gb|L05392.1|NT1NMRKAN Plasmid NTP16 complete nucleotide sequence
gi|11466076|ref|NC_002054.1| Zygosaccharomyces fermentati plasmid pSM1, complete sequence	gi|173329|gb|M18275.1|YSO1SM1 Yeast (Z.fermentati) plasmid pSM1 FLP, complete genome
gi|10956811|ref|NC_002113.1| Nitrosomonas sp. plasmid pAYS, complete sequence
gi|111024785|ref|NC_008269.1| Rhodococcus sp. RHA1 plasmid pRHL1, complete sequence
gi|37595821|ref|NC_005128.1| Vibrio vulnificus YJ016 plasmid pYJ016, complete sequence
gi|75906199|ref|NC_007392.1| Spiroplasma citri plasmid pSci6, complete sequence
gi|27356618|ref|NC_004458.1| Gluconobacter oxydans plasmid pAG5, complete sequence
gi|15983531|ref|NC_003123.1| Aeromonas salmonicida subsp. salmonicida plasmid pRAS3.1, complete sequence
gi|152715|gb|L11301.1|SG1REITERE Plasmid pSG1/17 (from S.griseus YP5344) DNA fragment containing junction between 3.8 kb reiterated sequences
gi|10954595|ref|NC_002125.1| Methanothermobacter thermautotrophicus plasmid pME2001, complete sequence	ref|NC_002125.1|gnl|NCBI_GENOMES|15225|gi|10954595|Methanothermobacter thermautotrophicus plasmid pME2001, complete sequence
gi|14518304|ref|NC_002806.1| Microscilla sp. PRE1 plasmid pSD15, complete sequence
gi|81230333|ref|NC_007595.1| Synechococcus elongatus PCC 7942 plasmid 1, complete sequence
gi|6460959|gb|AE001827.1| Deinococcus radiodurans R1 plasmid CP1, complete sequence	gi|10957530|ref|NC_000959.1| Deinococcus radiodurans R1 plasmid CP1, complete sequence
ref|NC_001811.1|gi|10954553|gnl|NCBI_GENOMES|12193|Methanococcus maripaludis C5 plasmid pURB500, complete sequence	gi|10954553|ref|NC_001811.1| Methanococcus maripaludis C5 plasmid pURB500, complete sequence
gi|17158057|ref|NC_003239.1| Corynebacterium diphtheriae plasmid pNGA2, complete sequence
gi|152554|gb|M93696.1|RP4TRBAO Plasmid RP4 (trbA-trbO) genes, complete cds
gi|10956564|ref|NC_002148.1| Erysipelothrix rhusiopathiae plasmid pAP1, complete sequence
gi|32455353|ref|NC_004952.1| Francisella tularensis subsp. novicida plasmid pFNL10, complete sequence
