# Supplementary material for: DNA signatures for detecting genetic engineering in bacteria
Source: Genome Biol. 2008 Mar 18;9(3):R56. doi: 10.1186/gb-2008-9-3-r56 (PMC2397508; doi:10.1186/gb-2008-9-3-r56)
Supplement: Additional data file 3 — The complete set of 30-mer signatures used in the cross-validation set [file gb-2008-9-3-r56-s3.bz2 › consig.30.bacvec.1345.fa]

>sig_0
CCATACCTACCAGTTCTCCGCCTGCAGGTC
>sig_1
AGGTCGAAGTTAAGCTTGTACAGCTCGTCC
>sig_2
GGAATAATTCTAGATGGGAAGTCAGCGTAA
>sig_3
TAGAGAAATACAAGTACATACTAAACCTAT
>sig_4
GGCGCAAAGTCCAGCAGATGATGCCCCATA
>sig_5
GCCGTGTAATAATTCTAGAGTCGGGGCGGC
>sig_6
TGAAGCTGTGCCTAGAAATAACGAGGACAG
>sig_7
ACCAGGGGGGTGGCTCTAGAGGATCCCCGG
>sig_8
GTCCGAATTGGGGATCTTGAAGTACCTATT
>sig_9
CTTACGTAGAATTCCCTAGGGCGGCCGCGA
>sig_10
CTTGTCGACCACCGTGATGGTGATGATGAT
>sig_11
CGATCCCCCCAAGCTTGCATGCCTGCAGGT
>sig_12
TTTGTCATCGTCGTCCTTGTAGTCAGCTTG
>sig_13
GAGGAACTATATGCCCGGATATCCACAGGA
>sig_14
TTCAATTTAGTTACCTCACTATGGGCTATG
>sig_15
GAGTTGTCTTCTTGTATTCAATAATTACTT
>sig_16
TCAGGCGCATATTTGAATGTATTTAGAAAA
>sig_17
GATCTCGGCGGCCGCGATAGCAATTGGTCG
>sig_18
ATAACTATAACTAATAACGTAACGTAACGT
>sig_19
CCGGGGCCGGCCATGTCTCCGGAGAGGAGA
>sig_20
CTCGAATTCATCGATGATCTCACTCACTCA
>sig_21
AACAGGCTGAGAGTATTTGATGTAAGAAGG
>sig_22
GGCCCATGCCATCAAGGTTGCTTGGCCGCC
>sig_23
ATTATACTTTTTATGAATATCGGCTGGTCC
>sig_24
CGACGGCCAGTGCCAAGCTCCCAAGCTTGG
>sig_25
CTCGAATTCATTGCAGTTTAAGGTTTACAC
>sig_26
CTTGGTCTAGAGGTACCGCATGCGATATCG
>sig_27
TACCGAGCTCGAATTCCCGTGTATTCTATA
>sig_28
TTCGCTGTAGTGCCATTTACCCCCATTCAC
>sig_29
CGCAAGGAATGGTGGTCTAGTCCGAAATCG
>sig_30
GTTCAAACATGAGAGCTTAGTACGTTAGCC
>sig_31
TCTTCGCCCACCCCAGCTTCAAAAGCGCTC
>sig_32
GCTGTTTCCTGTGTGAAATTCTCGAGGGCT
>sig_33
TCCAAGCTCAGCTAATTAAGCTTAGATCTC
>sig_34
TCTTAATAAGAATTCGGCTGTTTTGGCGGA
>sig_35
ATTCTTCCCGATCCGTCCGATTCGAACTTC
>sig_36
TTCAGGGGAAAGAGTGGGTAATGGAACTTG
>sig_37
CTTGAACGTGTGGCCTAAGAATGGATCCCC
>sig_38
ACCGTTAATTAACCCGCTCATTCTAGAGTC
>sig_39
TGACATTGAAGAGCTCCTCCATCCAGAAAA
>sig_40
GGCAGCATCACCCGCGGCCGCCATAGTGAC
>sig_41
AGGAAGCTTTCCATGGAAGACGCCAAAAAC
>sig_42
GATCCCCGGGAATTCTGCGTTTCCTGTTTG
>sig_43
GGACCATGGGCATATTTATAGGTTTTTTTA
>sig_44
GGGGAGCCAAACAGCCGACCAATTGCACTA
>sig_45
CCCCGGATCCGTCGACCTGCAGGTCGACGG
>sig_46
CGAATTAATACGACTCACTATAGGGAGATC
>sig_47
GGTGGCGACCATCCTCCAAAATCGGATATG
>sig_48
CAGTGAATCCGTAATCATGGTCATATGGCT
>sig_49
CGGGATCCATATGACGTCGACGCGTCTGCA
>sig_50
CCATGATTACGCCAGATATCAAATTAATAC
>sig_51
GCCCTAGACCTAGGGGATATATTCCGCTTC
>sig_52
GAATTCGAGCTCGGTACCCGCGGCCGCGGG
>sig_53
ACCATGCCGGCCGCGCTACAACAAAGCAAC
>sig_54
AAGAAGGAGATATACATATGGGAATTCTAC
>sig_55
TGCAAGTGGCACTTTTCGGGGAAATGTGCG
>sig_56
AGAGATCTGCCCGGGCAAGCTTGGATCCAG
>sig_57
CTCCCTCTAGATCACCACTTTGTACAAGAA
>sig_58
GCGAACCCAGGNGCTGGTGACGGAATTTTC
>sig_59
TACAAAGTTGATAGCTTGGCGTAATCATGG
>sig_60
TCCCTTTAGTGAGGGTTAATTGGCCGAATC
>sig_61
TGACTTGACGGGACGGCGCGCTTACAATTT
>sig_62
AACCAGCGGCACCAGCGGCGTTCACGAACC
>sig_63
CCTGGATCCGCAATTGTCTTGGCCATTGCG
>sig_64
ATCTAGATATCATGAGATCTCTTAAGACGC
>sig_65
GGCAAGATCGCCGTGAATTCTGCTTGCAAG
>sig_66
CCCCGGGAATTCCGCCGATACTGACGGGCT
>sig_67
CTGGAGTTCTTCGCCCACCGGGCTCGATCC
>sig_68
TGGACCCTGGAGAATCCGTCCGCGTGTCGC
>sig_69
CGACGGAAAATTTTTTTTCAAAAGTATTGA
>sig_70
GTCGGATCCGACTCGAGTCCTGCAGGCATG
>sig_71
CAATCGATGCGAATTGGCCGCGGCGTTGTG
>sig_72
AGTTGTTCCTTTCTATGCGGCCCAGCCGGC
>sig_73
CGTTGTAAAACGACGGCCAGTGCCGAATTC
>sig_74
CGACCTGCAGCCAAGCTTTGAGTAGGACAA
>sig_75
GATGCCTCAAAAATTGATTTAACTAATTTC
>sig_76
GTGGTATGGCAAAAAGCACCGGGTTAACAC
>sig_77
GTGCTGAAGAACGAGCAGAATTCTGCTTGC
>sig_78
GACCATGATTACGAATTCGGGGGGTACCGT
>sig_79
AAACACATACCACCCAACCCAAACCTTTCA
>sig_80
AGCTATGACCATGATTACGTTAGCAACTTG
>sig_81
CTCTATCAATAAGTTGGAGTCATTACCGAA
>sig_82
TTGAACTCACTAAAGGGGTACCGAGCTCGA
>sig_83
TTGTAAAACGACGGGATCTATCATCTTGGT
>sig_84
CGCGTCAGCTGCCGTTTCACTAGGGTGACG
>sig_85
GGGATCCGATTTTGGAGGATGGTCGCCACC
>sig_86
CTCAGCGGCGGCCGGATCCGATATCGTTTA
>sig_87
GGGCCCCCCCTCGAGCCGGGAACGTATTCA
>sig_88
CTCAGCGGCGGCCGGATCCGATATCGTTTG
>sig_89
CTTTCCCCCCCCCCCCTGCAGGTCGACCTG
>sig_90
TGAGCTATGAGAAAGCGCGACCGATGCCCT
>sig_91
CAAGGACCATAGATTATGAAAATCGAAGAA
>sig_92
GATCAGATCTCTTAAACAAGAATCTCTAGT
>sig_93
ATGGGTCGGGATCCGAGCTCGAGATCTGCA
>sig_94
CAACCATGGTTACTATTGTATACCATCTTA
>sig_95
GAAACGTGCAGTCTCTTCAAGCTTGGCTGC
>sig_96
ACGACGGCCAGTGAATTCGGGGGATCCAGA
>sig_97
TCCCCTGATACCGCTCGCCGCAGCCGAACG
>sig_98
GGCTGGCACGGCGCCCATTTAATGGCGAAG
>sig_99
AAGATTATTCGTCAGAGAATTCTTGAAGAC
>sig_100
TTCGGCGATCACCGCTTCCCTCATACTCTT
>sig_101
GGCCCTTTCGTCTTCAAGAATTCAGGACAG
>sig_102
CCTGCAGCCCAAGCTTGGCACTGGCCGTCG
>sig_103
CTGTCGATCGACCATGGTACGCAGCAGCAA
>sig_104
CTGGTCGCCTGAGTCTTCGAGCTCTGGGCC
>sig_105
ATCCAAGCTTGGAATTCCCTTTCATTATTA
>sig_106
CTGATCCGCGCGTCGAATTAATTCCGCGAA
>sig_107
ACGAAGTTATATTAAGGGTTCTCGAGATCT
>sig_108
CACTCCCGGGTTGGGAATTCCTACCCTCGA
>sig_109
TTTCGCCGCCACCGCAACAGCCAGGACAAC
>sig_110
TAGGAGCTCTACAAATAATGAATTCCCAGG
>sig_111
ATTCCACCACACTGGACTAGTGGATCCTCT
>sig_112
CTACTAATGGTAGTAGCGTTAACATCCAAT
>sig_113
TCCAGTAAAGGAGAAGAACTTTTCACTGGA
>sig_114
GTAAGCTTATCGATGATAAGCTGTCAAACA
>sig_115
AAGGATGACGATGACAAGGCCGAGACGGCC
>sig_116
ACGGTGCCTGAGCGTTAGCAATTTAACTGT
>sig_117
ATACGAGCCGGAAGCATAAAGTCTAAAGCC
>sig_118
GCAAATCATTAAGTGGCGCCGATTCATTGT
>sig_119
CGCACATTTCCCCGAAAAGTGCCACTTGCA
>sig_120
CGACCCCCCCGGGTCTAGGGTACCTCTAGG
>sig_121
GGTGGAGCCTGCTTTTTTGTACAAAGTTGG
>sig_122
TAATCAATTTTTAATTTTAGTACACAATCC
>sig_123
TCACACAGGAAACAGAATTCAGGAGGATTA
>sig_124
CTCTTTTGCGTCGACGGGGATCCGGCTGCT
>sig_125
GCGGTCCCCCATATGCATTTAAATCCTCCT
>sig_126
GATCTCACTGCCGATAAGGTCCGGGTTGTC
>sig_127
TGAGAGGAGCTTGAGTATTCTATAGTGTCA
>sig_128
CCGTATTTCGCGTAAGGAAATCCATTGTAC
>sig_129
CCCGGGCGAGCTCGAATTCCGAGCTTATCG
>sig_130
TCAACTAGTGGTGGTGGCGGTTCTAATAAC
>sig_131
GCTCGAAGACACCGGTAGATCTTCCGGACA
>sig_132
AGACAATAACCCTGATAAATGGTACCTCGC
>sig_133
GCAACTGCTGGGTAACCAGCTCTTTGAACT
>sig_134
GCGGATCCTCGAGTTAACGAATTCCGGCGC
>sig_135
GGAGCTCTACAAATAATGAATTCCCAGGCA
>sig_136
ACCCCACCAAACCCAAAAAAAGAGATCGAA
>sig_137
TCCGAGATCCACGCGGAACCAGCAGGCCCA
>sig_138
GGATCCTATTTAGGTGACACTATAGAATCG
>sig_139
GCAACAGCTGGCGTAATAGCGAAGAGGCCC
>sig_140
GGCGGTAGTGGGGTCTGACGCTCAGTGGAA
>sig_141
AAGCTTCGAATTGCCCTTAAGGGCAATTCC
>sig_142
GGCAATCAGCATCGTTGGATCCGGTGGTAC
>sig_143
CCGGGAATTCTCGAGAAGCTTGCGCAACGG
>sig_144
GCTCAGCCAACAACTCTCATCACTACATCA
>sig_145
CACCAGTGTATTTTTACAACAATTACCAAC
>sig_146
ACGACTCACTATAGGGGCCCGTGCAATTGA
>sig_147
TACCCGGGGATCCTCTAGATAGTTAACTAG
>sig_148
CTTCAAGAATTCCCGGGGATCCCGTCGTTT
>sig_149
CCCGATCGATCCAGACATGATAAGATACAT
>sig_150
GGGCTGCAGGTCGACTCTAGAGGATCCATC
>sig_151
TCCGTCGACCTGCAGATCTGCGTAATCATG
>sig_152
TCACTATAGGCCTTGACTAGAGGGTCGACG
>sig_153
AGGGCCAATTCCCTATAGTGAGTCGTATTA
>sig_154
TAAGCTTGGGCCCTCTAGAGCGGCCGCCCA
>sig_155
CGGTCCCCCATATGCATTTAAATCCTCCTT
>sig_156
AGCGGGCTAATTCGCCTCGAGGTGGCTTAT
>sig_157
AATCGACTTCGTTCTTTTTTTACCTCTCGG
>sig_158
TTATCCATGGCCGCGGGATATCACTAGTGC
>sig_159
TTGGGGGGGTCTCCTCTAACCTCTAGTCTT
>sig_160
GTGGCCCATGGCGTTGAACCATTTTACGAT
>sig_161
TGGCGAAAGTTGCATCTTGCTGTGGGGATC
>sig_162
TAGCAGATCTGCGCAGCTGGGGCTCTAGGG
>sig_163
TCAGTAACGTTAAGTGGATCCCGCGGTCGG
>sig_164
TATAGAATACACGGGAATTCGAGCTCGGTA
>sig_165
CATGCTTGTTCCGCGTGGGAGCCATCATCA
>sig_166
TGACCATGATTACGCCAAGCTCTCGAGAGC
>sig_167
CTGCAGGCATGCAAGGTTGGCACTGGCCGT
>sig_168
GCATGCGGTACCCCGGGTCGACCTGCAGCC
>sig_169
CATGATTACGAATTCCACAAGCTTGTGGAA
>sig_170
TGGATCTACTTATTCAAGATCCCGGCGATA
>sig_171
TCAACTTGATATTAATAGACGCCGGGCAAG
>sig_172
ATTCGCCATTCAGGCTGCGCAACATCAACC
>sig_173
GGGATCCTTTAGTGAGGGTTAATTGCGGCC
>sig_174
ATGGACGATACCCCGCAAGAGGCCCGGCAG
>sig_175
TAGCGATCGCCATGGAATAAGTAAAGGAAT
>sig_176
ATTACCAATAGCTGTCTTTCCTGCCTTCCT
>sig_177
TTTATTCTATACTTAAAAAGTGAAAATAAA
>sig_178
CATTCACTTCTGGAGCACCCTGAGTCCCAT
>sig_179
CGTGGCTTTCCCCCCCCCCCCCGAGCTCGG
>sig_180
GCTCGTCGACTCTAGACTCTTCTGGTTCTG
>sig_181
GAACACGGGGGACTCTAGAATGAGCATGGT
>sig_182
TTAATTCCCGGGGATCCGTCGACCTGCAGC
>sig_183
GGTGAGTCGAATTGGCCGCGGCGTTGTGAC
>sig_184
GAGGAGGAGGAGGAGTTCTGCGTAGACAGC
>sig_185
ACTCTAGATTAGGCGCCGGTGGAGTGGCGG
>sig_186
AACCTATAAATATGAAATTCTTAGTCAACG
>sig_187
TATCTGGTTGGCCTGCAAGGCGTTGCGCGG
>sig_188
CGGGGCGTAAACGCGTGGATCCCCCTCAAG
>sig_189
TGAACAGGTTCGCGCTGTGGAAGACCAATA
>sig_190
TAACAAAATATTTTGTTAAAATTCGCGTTA
>sig_191
ATTTGAAGATACAAGAGGTACCTTGTTTTT
>sig_192
CTCGGTACCAAGGCCCGGGCTGGCCACGGC
>sig_193
ATTTATTACGTGGCGACGCGTTGGGAAATG
>sig_194
TACGCCAAGCTCGGAATTAACCCTCACTAA
>sig_195
ACAAGACTAGTTCTAGAGAATTCATCGATG
>sig_196
ATTAAAACCGGTTTTTGAAGCCATCGCTGC
>sig_197
CAAAACCCACCGGGGCCGGCCATGTCTCCG
>sig_198
TTTGAGTGAGCTCCGCGGACGTCGTACGTC
>sig_199
CTATAAATATGGATAACAATCCGAACATCA
>sig_200
TGGAGGGTACCGAGCTCAGAAAAAATGACT
>sig_201
TGAATGGCGAAACTAGTATGGACCCCGAAG
>sig_202
CTTAAAAAGTGAAAATAAATACAAAGGTTC
>sig_203
AAGCTTGCGGCCGCCCAGCTTGGCACTGGC
>sig_204
GACCATGATTACGCCAAGCTTGCATGCCCC
>sig_205
AATGGGTCGGATCCCTTAGACGCGCATCAC
>sig_206
GCCCCAGACGGCCCGTCGAGTTCGAACAAA
>sig_207
AACGTTAAGTGGATCTCAAGCTTCCATGGT
>sig_208
GGGGAAATTCGAGCTCTAAGCCTTGTCATC
>sig_209
ATCTCTCGAGGTCGACAGCGGAGACTCTAG
>sig_210
TTGTCCTTGCATGGGAAACACTGGCGCTGG
>sig_211
CACTTAACGGCTGACAGAATTAGCTTCACG
>sig_212
GGATCAAATGGTTTCGAATTCATTAAAGAG
>sig_213
TGGGCCCTCATTACCAATGCTTAATCAGTG
>sig_214
GTTGTTTTCAAAGCAAATGAACTAACGATT
>sig_215
CTTTCCGCCTCAGGATTCTTCCTTTTTCAA
>sig_216
AGAGAGAGACTGGTGATTTTTGCGGGTCCC
>sig_217
CCACAGCGGATCCGTCGACCGATGCCCTTG
>sig_218
GAAACGCGCGAGGCAGCTCTAGAGAGTCAT
>sig_219
TGCCCACTAGACTCGACGGATCCGCTGTGG
>sig_220
GATAATAGCTCCAAAGGCTAAAGAGGACTA
>sig_221
AGGCCTGGTGCACCATCTGGCCCTGGAGGT
>sig_222
ACGAGCTCGCGGCTTTCGAACCAGCTGGTT
>sig_223
GACCTGCAGGTCGACGGATCCGGGGAATTC
>sig_224
GATTACGCTTCTCTATAAGCGGCCGCCGAG
>sig_225
AGACTCTAGCGAGCGCCGGAGGCGGCCGCT
>sig_226
CCGATCGCCCTTCCCAACAGTTGCCAAGGG
>sig_227
GATTCTTCACCACTTTTTTAACAGCTGCAT
>sig_228
CGGCCAGTGCCAAGCTTGCATGCCTGGTCG
>sig_229
AAGGAGGTTGTATGAATTCTGCGGAGACTT
>sig_230
TAAAGCTTTCCATTACGCGTTGATAAATCT
>sig_231
TACCACGACGACGCTGACGACGTTTTTTAC
>sig_232
CGACTCACTATAGGGAATTTGCGGCCGCTG
>sig_233
TTTTTTCTTCCTCCACTAGTCTCTCTCTCT
>sig_234
CCCCGTCGACGCAAAAGAGCTGATCGCGAT
>sig_235
TAAAGCGGCCGTACCATGCATGATATCCTC
>sig_236
CCGCCCATGGGATATCCCCGGGGTCTAGAA
>sig_237
AGTCATTCTGGCCTCCCCCTCCCCCAAGCC
>sig_238
ACATTTCCCCGAAAAGTGCCACCTGGATTT
>sig_239
CCCGCAAAAATCACCAGTCTCTCTCTACAA
>sig_240
AAGCTGGCGGCCGCTTTTTGACACCAGACC
>sig_241
AGCACACATTATACGCCGCTGCATTTTCCC
>sig_242
GATGGTGATGGTGATGGATCCCACGACCTT
>sig_243
TGCAGCATGAGGAACGCGGTGACATCACCC
>sig_244
GGCTACGGGGCGCAATGGGACTCAGGGTGC
>sig_245
TCACTATGGCGTGCTGCTAGCGCTGGCATT
>sig_246
CAAGCTTGCAGCTTGGCACTGGCCGTCGTT
>sig_247
CTAAGAGCAAAGCTGGTGGCACTTTTCGGG
>sig_248
TCGAGCTCTAAGCATGATGATGATGATGAT
>sig_249
TGTCGTCGTCATCCTTGTAGTCAGATCCAC
>sig_250
GAATGGCTGACGCGCCCTGTAGCGGCGCAT
>sig_251
TCCTGTTGATCATCACTGACGAATCGAGGT
>sig_252
TTCCCGGGGATCCAGGAGAACAAAAACGAT
>sig_253
GCGAATTCCTCGAGGGCTCTTCCTGCTTTG
>sig_254
CCGAGCTCGAATTCCGGTCTCCCTATAGTG
>sig_255
GGAGCTCGCCCGGGTGCTGGCGTAATAGCG
>sig_256
TTTCTGAGCTCGGTACCCTCCAAGGGTCCT
>sig_257
GCCCCGAAGTCCGCCACCTCGTGCACGCGG
>sig_258
GCCGCCTCGATCGCGCCCGCGTTCCTGCTG
>sig_259
TGTCGGCCAAGCTAGCTTATCGATGATAAG
>sig_260
AAATTCGCGAGCTCATCGATTTCGTTCCAC
>sig_261
CCACCTATCACGGAATTCGAGCTCGGTACC
>sig_262
TAGTGCTAGCTTGGCACTGGCCGTCGTTTT
>sig_263
ATAACAGCCTTGTCATCGTCATCCTTGTAG
>sig_264
TGAATGCGCAAATGCGCCCAATACGCAAAC
>sig_265
CATGGGGTCATCCAGGCGGCCCAGCCATCA
>sig_266
TGGAATTCTTGGGTCATCACGACGTCAGAA
>sig_267
TGGTCGCGACCCTACCCTCGATTGCAGGCG
>sig_268
ATTGACGTCGCGGCCGCATAACTTCGTATA
>sig_269
ATACCCTATATATAATACCAGAGCTCCCAT
>sig_270
ATTCGGATCCGATATCGCCATGGCCTTGTC
>sig_271
ACGCCCTCGCGGACGTGCTCATAGTCCACG
>sig_272
AAGCGAAAGGAGCGGGCGCTAAGGCGCTGG
>sig_273
TCGGCTCGGACCCCCTGTCGCAAGCTTCCG
>sig_274
CAGAAATTCGCGAGCTCATCGATTTCGTTC
>sig_275
CGCCCCCCCCCCCCCGAGCTCTTAATTAAT
>sig_276
CGCACGCGGCGCATCTCGGGCCGCGTTGCT
>sig_277
TACATAATGGGATCTGATAAAATTATTCAT
>sig_278
CAAGCTTGGGAGCTTGGCACTGGCCGTCGT
>sig_279
ACCCGCTTAAAAGCTTGATTCTTCTGACAC
>sig_280
CATAGATTATGAAAATCGAAGAAGGTAAAC
>sig_281
CAAAGGGAAAACTGTCCATAGATCTGACGC
>sig_282
TGTAGAGAATACCACCAAAACCGTCAATTT
>sig_283
CAAGAAGAATTGAGGAAGGAACTACTCATC
>sig_284
CATCTCGGGCCGCGTTGCTGGCGTTTTTCC
>sig_285
CCAAGTCTAGACCATGTCTGGTCGTAAAGC
>sig_286
TTTCATACACGGTGCCTGACTCTAACATCC
>sig_287
TTATGATCCTCTAGATCAGATCTTTCTTGC
>sig_288
AAAATGAGACGTTGATCGGCACTACCCATT
>sig_289
ATTTCAGCATTTCAGAACTTAACAATTTTG
>sig_290
ACCTGGTTCTTGAGATAGAAGCCGCAATGT
>sig_291
CTACCGATATCTTCGGCTTATGCCGACACC
>sig_292
CGGGAATTCCCCGGATCCGTCGACCTGCAG
>sig_293
ACAGCAATGGCAACAACGTTGCGCAAACTA
>sig_294
GGGCGAGACGAGGACTTCCATTGTTCATTC
>sig_295
TCTAAACGTTTTGCTAGACGGGTGAGAATT
>sig_296
TTGATGGTTATATGGGAATTCCGGGGGGGG
>sig_297
CGGCCGCTCTAGAATTATTGTTCATTTTTG
>sig_298
CGGTTTGCGTATTGGGCGCTCGGTCTTGCC
>sig_299
TCCGCGTGGATCCCCGGGAATTCATCGTGA
>sig_300
CTCGGCGGCCGCGGATCCCCATGGCCATAT
>sig_301
ACGATTTATTGGATGTTAACGCTACTACCA
>sig_302
GCTGTCAAACATGAGAACCAGTGCCAAGCT
>sig_303
GCGCTGGCCGTAATCGAGACCGTGGTCAGG
>sig_304
ACTATAGGGCGAATTGGAGCTCCACCGCTG
>sig_305
TAGGTTAATGTCATGATAATAATGGTTTAC
>sig_306
TAGTCGGCGGCCGCTCTAGAGGATCCAAGC
>sig_307
GGAGAGGTCCATTCCAACTGCTCAGATGAA
>sig_308
TCGGGCCCAAGCTGGCGGCCGCCGCGGCTC
>sig_309
GGGGGGGCCCGGTACCAGATCTTTAAATCT
>sig_310
CTCGAGCTAGAGAATTCCTAGAGGTACCCT
>sig_311
TCGGGAATTCAGATCTCGACGGATCAGCTT
>sig_312
GTTGCCCAGCTTTATGCTTGTAAACCGTTT
>sig_313
GAGACTGGTGATTTTTGCGGGTCCCGCTCA
>sig_314
TGCGCAGCCTGAATGGCGAATGAGCTTATC
>sig_315
TCCATGGCGATCGCTTGGAAGTACAGGTTT
>sig_316
CTGGTTCCGCGTGGATCCCCGAATTCCCGG
>sig_317
TGCGGATCCAGCTGCAGAATTCATGGATGT
>sig_318
AAGGAGATATACATATGCCCGGGCGGCCGC
>sig_319
AATTCGAGCTCTAAGCTTATTTGTATAGTT
>sig_320
GCTCGAGAGCTCACTGATTAAGCATTGGTA
>sig_321
GAGGAGCTCTTCAATGAGTAAAGGAGAAGA
>sig_322
CGATCGAATTGGGGATCTTGAAGTTCCTAT
>sig_323
CGCATTAAAGCTAGATCAGTTGGAAGAATT
>sig_324
AGCGTCAGACCCCAAGTCAAAGCACCTTTA
>sig_325
ATCGCCCACGCGTAACCGATATATTCGGTC
>sig_326
AGATTCGAACTCGAGGCCTGCAGGGATCCG
>sig_327
TCCGGAGATCTGGCGCCCTTCGATTTTTTC
>sig_328
CTCTCGTTAACGCATCCGAAACCTCCACCC
>sig_329
ATACGCTTACCCTCCCCATCGGACTCAATA
>sig_330
CAAATTCATCGTGACTGACTGACGATCTGC
>sig_331
TTTCTGATTATCAACCGGGGTCTGGCACGA
>sig_332
TGGTGCACCGTGCAGTCGATAAGCCGCTTC
>sig_333
CACGCTCCGTCACGTGGTGCGTTTTGCCTG
>sig_334
CTCGGGAATTCGTAATCATGGTCATAGCTG
>sig_335
TTAGCGTCGGGCTGGGTATCTGATTGCTTT
>sig_336
CGTCCTCGACGAGGACTTCCATTGTTCATT
>sig_337
CTGCTCTTGTACAGGAACAGGTGGTGGCGG
>sig_338
TTGAGTAAAGGAGAAGAACTTTTCACTGGA
>sig_339
CCCCTGGTGCAGGCATGCAAGCTTTTGTTC
>sig_340
AGGAAATACTTAACCATGGTCGACTGGATC
>sig_341
CCAATTGATTGGACGCGCCATCTTGCCTGC
>sig_342
AACACGGGGGACTCTAGAATGAGCATGAGT
>sig_343
TTAACCCGTGGTCCCCGCGTTGCTTCCTCT
>sig_344
CTGTCAAACATGAGAATTGAAGATCTTCGA
>sig_345
GGTTAACACGTTCTTTTTTGTGCGGCGGGG
>sig_346
GCAGGAATTCCTCGAGAAGCTGATCCCCAA
>sig_347
GTCAAAAATCCAAGGGCGAATTCGAAGCTT
>sig_348
GCCAGCAACGGCACCTGTGGCGCCGGTGAT
>sig_349
CGATAAGCTTGGTGCAGGCGGCCGCAATGA
>sig_350
GATATGATCGACGGATCCCCGGGTACCGAG
>sig_351
TCCCCGGGTACCGAGCTCGGATCCCCCCTG
>sig_352
GTGGAATTCTAGAGTTCCAGTGAATCCGTA
>sig_353
TGATTTCTGCATTAATGAATCGGCCAACGC
>sig_354
CAGATACGCACCCCGCATCACATCGCTTGT
>sig_355
CCTGAGTGCTTGCGGCAGCGTGAAGCTAGA
>sig_356
TTAATTATCTCCATGATCAGATCTGTCGAC
>sig_357
TTTCGGTGACGGGCAGGACCGGACGGGGCG
>sig_358
GATTACGCCAAGCTTGCATGCATCGGTACC
>sig_359
TATGAAACATCACCATCACCATCACCATGG
>sig_360
AAAAAACCTATAAATACGGATCCTCGAGGC
>sig_361
ATAAATTATCAGACATAGGAATTCGGCTTC
>sig_362
TGATTACGAATTCCCGGGGATCCGTCCAAG
>sig_363
CAAGCTGGGCACTAGTATGAGCTCCAATTC
>sig_364
CGTTGGCCTCATGCTTGAGCAGATTGATGA
>sig_365
CGAGATCCACGCGGAACCAGCAGTTGCTCA
>sig_366
TTATCATCGCTGCCTCGCGCGTTTCGGTGA
>sig_367
CGGCGCCGGAGCGAGTGAATTCCTGCAGCC
>sig_368
CCTCACCCTCTGCAGCGAAAGACAGCATCG
>sig_369
TTTTGGCCTTTTTGGCCTTTTTTTTGCGGC
>sig_370
GTTATTCATTCGTGACTACGCCTAAGCGAG
>sig_371
TCCCATCGCATGCGAGACTCAGTGATTGAC
>sig_372
AGCTTATCGATGATAAGCTGTCAAACATGG
>sig_373
GGGTCTTGAGGGGTTTTTTGGATCCGGGCT
>sig_374
CAAACGACCCCAAACAGGAAACGCAGCTGT
>sig_375
AACAACTAATTATTCGAAGGATCCAAACGA
>sig_376
AGCAGCCGGATCCTCAGTTGTACAGTTCAT
>sig_377
TTACAAGGATGACGACGATAAGTGAGGATC
>sig_378
CTAGACCGGTGCGGCCGCAGATCTAGCAGC
>sig_379
CTTCTGAGCGGGACTCTGGGGTTCGATTGT
>sig_380
GCCCTTTCGTCTTCAAGAATTCATTATTTG
>sig_381
ATATAATTACCTTACAAAAATTAGTAAAAA
>sig_382
CTCTAGATCTCTGCAGCTCGAGCCCGGGGC
>sig_383
ACCAAGTCAGCTTGGCACTGGCCGTCGTTT
>sig_384
GCCATTAGTCTTCTAGAACGAGCAGCGTCA
>sig_385
ACAGCAAATGGGTCGGATCAAGCTTCGAAT
>sig_386
TTGTTAGCAGCCGGATCCATGGTCTCGAGG
>sig_387
TAGATCTCGAGCTCGGATCCTTATCGTCAT
>sig_388
GCTATGACCATGATTACAAGCTTGGCTGCA
>sig_389
AACGTTAAGTGGATCTCAAGCTTCCATTGT
>sig_390
GTCCCCCCCGCGCGCGCTTGTGCCGCCCAA
>sig_391
GGCCCTACTTAAGTACAGTAATCAAGTAAA
>sig_392
GCGAGGGCGTCCCGGAAAACGATTCCGAAG
>sig_393
CGTTGATGCAATTTCTATGCGCAGTGGGCG
>sig_394
GTCCCGAGATAGGGTTGAGTGTTGTTCCAG
>sig_395
GCTCTTCAATGTCATGAGACAATAACCCTG
>sig_396
GGCGGGATCCGTCGACCTGCAGCCAAGCTT
>sig_397
TTTTTTGTTTGCAAAATAACAAATTAGTGA
>sig_398
AATGTTCTGCAGGTTTTTGTTCTGTGCAGT
>sig_399
AGCCCGGCCAGGGCAATAAAGCTTACTCCC
>sig_400
AGATCTCCTAGAATCGATCCTAGAGAATTC
>sig_401
CTATCAGCATCGATGGCCCCCGATGGTAGT
>sig_402
TCCATGGGCAAATATTATACGCAAGGCGAC
>sig_403
AAGCTGCAAGCTTGCAGCTTGGCGTAATCA
>sig_404
AGATGGTTATCTATATGTTTTTTATATGAA
>sig_405
ACTAAGCTTAGGAGTTCTGCCTATCATGGG
>sig_406
TGTCTGCCGCGCGTTTCGGTGATGACGGTG
>sig_407
GGAATTCGATAAGCTTCTAGGATCCCCAGC
>sig_408
CGTCGACGGGGATCCGGCTGCTAACAAAGC
>sig_409
CCGGATCCGTATTTATAGGTTTTTTTATTA
>sig_410
AGCTCGAATTCGATATCGGATCCCCGAGCA
>sig_411
AACACGGGGGACTCTAGAATGAGCATGGCT
>sig_412
TCAGCGATTTGCCCGATTGCGGCCGCAAGA
>sig_413
TTCGAAGCTTACTTAGATCCAGATCTCGAG
>sig_414
GAATTCCCCGGATCCGTCCTTGGCTGCAGG
>sig_415
AATTCCCGCGGCCGCCATGGCGGCCGGGAG
>sig_416
AGGTAGTGGACACGATAATCTAATTAAAGA
>sig_417
CTGTACACTCCGGAAGACGCGTTCGGCCGT
>sig_418
TTTCCCTATAGTGAGTCGTATTAAATTCGT
>sig_419
CCGATGGGGTACCTACTAGTCCAGTGTGGT
>sig_420
TTTTCATGGAACCAGATCCGTGATGGTGAT
>sig_421
ACGCGCAGCGTGACCGGCTACACTTGCCAG
>sig_422
GGATCTCGAGCTCATCGAAGGTCGCGAAAG
>sig_423
GCTTATCATCGATAAGCTTCTAGAGATCTT
>sig_424
CCAGATGTATGCTCTTCTGCTCCTGCAGGC
>sig_425
CAGCAATGGATATCTAGAATTATTCCATTG
>sig_426
GAATTGACGCGAATTCGACGCGGCGCAGAT
>sig_427
GACGAATTCGAGCTCGGCCGACTTGGCCAA
>sig_428
TGATTTGACTTGCTCAAAAAGCGGCCGCGG
>sig_429
GCGCAGCTGAATGGCGAATGGCGCCTGATG
>sig_430
ACAAAAAAACAGAAAAAAATGGAGACGTAC
>sig_431
CGGGGCACTTCTGGTTCCGCGTGGATCCCC
>sig_432
CTTCTAGGAATTCTCTAGGATCGATTCTAG
>sig_433
TCCGGCGACGACACCGACGAAGGAGTTGAT
>sig_434
TATCGGATCCCGAGCATCACACCTGACTGG
>sig_435
GGAGATCTCGTCTCCTGCACGGTGTTTCGT
>sig_436
TGGAAAGAAATGCATAAGCTTCGAATTCGA
>sig_437
AATTTTAACAAAATATTTTGTTAAAATTCG
>sig_438
TTTGATGCCCTGAACGGATCTATCGATGGT
>sig_439
ATCCCCAATTCGAGCTCGGTACCCGGGGAT
>sig_440
GACGGCCAGTGAATTGCGAATTCGCAATTC
>sig_441
TATAAGGAGGCCTCACCATGGGTACTGCAG
>sig_442
GAGATCTTACGATTCTCGGTCCATGAGGCC
>sig_443
CAGTTTACCTTCTTCAGTTTTCATGGAACC
>sig_444
TGAACAAGTCTGGAAAGAAATGCATAANCT
>sig_445
TCGTCATCACCAGAACCAGATCCACGCGGA
>sig_446
TATTCTCTCTTGTCATTGAAAAAGGAAGAG
>sig_447
GGGGACATCACCATCACCATCACGGATCCG
>sig_448
TGCTCGCGGTCCCCCATATGCATTTTTTTC
>sig_449
ATTCGTCGACTCTAGAGCTCTGCAGGCATG
>sig_450
GCATGCCTGCAGGTTTAAACAGTCGACTCT
>sig_451
AGTGGATCTCAAGCTCCTGGGACCCGTGGG
>sig_452
CTCGAATTCCCGGGATCCGTATTTATAGGT
>sig_453
ACGTGTGCCAGCGCGAGGTGGCCTACGCCC
>sig_454
ACCCAAGCGGCCGGCAGATTGGGGAAGTCG
>sig_455
ACGCGGATCCAAGCTTGTCGACGCGTCCCT
>sig_456
AATCGGATCTGGTTCCGCGTGGATCTGTCT
>sig_457
ATTCAATCAATTGTTATCTAAGGAAGTACT
>sig_458
AATCACCGCGCCCGCCATCATGGGTACCGG
>sig_459
ACACTATTGCCCACACTGGGTATCAACCCA
>sig_460
TTATTCGGTGAGGTTATGGCGGAGGGTTGC
>sig_461
GAACTTCGATGTGAATGGTATACTCTGCTT
>sig_462
GTGAGTCGAATTGGCCGCGGCGTTGTGACA
>sig_463
AGAAGAACGGAAACGCTTAAACCGGAAAAT
>sig_464
AAAGCAGGGGGTGGGCGAAGAACTCCAGCA
>sig_465
CTGAATTCCAGCACACTGGCGGCCGTTACT
>sig_466
AGTTAACCAGCTGGTTCGAAAGCCGCGAGC
>sig_467
ATGAGATCTGGAACCTTTCTTCTCGTAGAC
>sig_468
CTCCTTTCTCCCTGCCCGCCGTCCAGTATA
>sig_469
AGCCAGCCTGCCTCGCGCGTTTCGGTGATG
>sig_470
TCTTCTGAAGCTCAGATCTCAGGAAACAGC
>sig_471
CGTCTAGCGTAGGCGCCGGTCACAGCTTGG
>sig_472
CAGGGCGGGGCGTAAACGCCGCGTGGATCC
>sig_473
CGAGGCAAGCTAAACAGATCTGGCGCGCCT
>sig_474
GGGATTTTGGTCATGAGACAATAACCCTGA
>sig_475
CACACTACGTAGAATTCGGATCCTCTAGAG
>sig_476
GTTGATACTTCGGCGATAACCGCTTCACGA
>sig_477
CCGATGATTAATTAATTCAGAACGCTCGGT
>sig_478
CCGGGATCCCTAGAGGTACCCTAGAAAGCT
>sig_479
ATAAGCGGATGAATGGCAGAAATTCGATAA
>sig_480
TAATATTTGCCCATGGACGCACACCGTGGA
>sig_481
GTACAAACTTGTGATAACAGCCTTGTACAG
>sig_482
CATCTAAGAAACCATTATTATCATGACATT
>sig_483
AAGTTACCCACAGATTCCGTGGATAAGCAG
>sig_484
AACGGTTTATCCAAACCAGCACAGATGATG
>sig_485
GGTGATGGTGATGCGATCCTCTCAGGCCGG
>sig_486
AATTAAGAAGGAGGGATCCCATGAACAAAA
>sig_487
ATCGGATTCAATTGTCAAAGTAAGCTTGCA
>sig_488
CGTCGCGGTGAGTTCAGGCTTTTTACCCAT
>sig_489
TCCCCCTTTCGCCAGCTGGCTAATAGCGAA
>sig_490
TTGGATCCTAGTGGTGGTGGTGGTGGTGTG
>sig_491
CGGAAACGACTATTAAAGAACGGGCCATAT
>sig_492
TTTGACTTGAGGGGGATCCGCCCTCAGAAA
>sig_493
TGCCGACGTCCTCCCTTATGCGACTCCTGC
>sig_494
TCCCGCTGGCATTGACCCTGAGTGATTTTT
>sig_495
GCGATCTAAGTAAGCTTGGCAATCCGGTAC
>sig_496
TCCAAGCTCAGCTAATTAAGCTTATTAAAC
>sig_497
AAGTGGTGATAAACCCGCTGATCAGCCTCG
>sig_498
ACGGGATCCCCGGGAATTCTGCGTTTCCTG
>sig_499
TGTGCGGTATTTCACACCGCATAGGAAGAT
>sig_500
ACAGCGGATCCGTCGACCGATGCCCTTGAG
>sig_501
ATAAGTGCGGCGACGACACCATTCCTTGCG
>sig_502
CTAAAGGGAACAAAAGCTGGGCGACTCTAG
>sig_503
TTTGCGTCGACGGATCCGGCTGCTAACAAA
>sig_504
AACAATTCTTGAAGACGAAAGGGCCTCGTG
>sig_505
GTTTGTAAGTGACCTTAGGTAGAGCTGCTA
>sig_506
CGGCATGGACGAGCTGTACAAGATCGATGA
>sig_507
CCTCCTTTTCCGGAGTTAGTTAGTTAAGCT
>sig_508
ACGCGGATCCAAGCTTGTCGACGCGTCCTG
>sig_509
ACTAAGGAGGTTGTATGAATTCTGCGGAGA
>sig_510
TCCAAGCTCAGCTAATTAAGCTTATTAAGC
>sig_511
GTCCATTCGCCATTCAGGCCTGACATTTAT
>sig_512
ACCTGCAGGCATGCAAGCTTGGCACTGGCT
>sig_513
ATGTTTAAACTATATAGAATAAAAGAAGAA
>sig_514
TTCAGTAAGTAATCCAATTCGGCATCAAGA
>sig_515
GCTCCCGGCCGCCATGGCCGCGGGATTAGA
>sig_516
ACCGGAAATTTCCCGGGGATCCACGCGGAA
>sig_517
TATCCCGAATGTGCAGTTAACGGGCATATC
>sig_518
GCCCTTTCGTCTTCAAGAATTCCCTTTAAC
>sig_519
CCCTGGTGCCACGCGGTTCCATGGCGATAT
>sig_520
TTCTCAATAAAGAATTCGAGCTCGGTACCC
>sig_521
TAAGATAGGGATCCTCTACGCCGGACGCAT
>sig_522
TGCTAGATTTGTATGTATTACATCGGTATT
>sig_523
AGGAGGTTGTATGAATTCGAGCTCGGTACC
>sig_524
GCCTGCAGCTGTCCGGAAATTCGCGACCTT
>sig_525
TTTCCGTTGATAGGAGTCATAGGCCATGAA
>sig_526
CCCCGGGTACCGAGCTCGAATTCCCGGGGA
>sig_527
TTAGTGGTGGTGGTGGTGGTGCTCGAATCA
>sig_528
TAATATGAAACTAGCTTGGATCCAGACATG
>sig_529
AACAGAAGCTTGGCTGCAGTTAACCTACTA
>sig_530
AGTCACGTAGCGATAGCGGAGTGTATATAC
>sig_531
TGTCCTGAATTCTTGAAGACGAAAGGGCCT
>sig_532
GACCTGCAGGCATGCAAGCTTGTATTCTAT
>sig_533
GAAACAGCTATGACCATGATTACGCCAAGG
>sig_534
CTAAATAGATGGGGTTTTCTTTTAATATTA
>sig_535
TCATTCACTGCAGCATGCATCGATATCGTC
>sig_536
TGGCAGCATCACCAGCTTATCGATGATAAG
>sig_537
CGTCCATGGTCGAATCAAACAAGTTTGTAC
>sig_538
CCGAGCTCCCGAATTGCCCTTAAGGGCAAT
>sig_539
GAATTCTCCTTAGTAAAGTTAAAATTGCCT
>sig_540
TTCGTGATATCTGAATTCGTCGACAAGCTT
>sig_541
ATCAGATAAAATATTTCTAGGCACAGCTTC
>sig_542
GATTGAGATCCCCGGGGATCCTCTAGAGTC
>sig_543
CGGCATGGACGAGCTGTACAAGATCGATTA
>sig_544
GGGAGGCACGATGGCCGCTTTGGTCGACAA
>sig_545
TCCTCTCTCGCCTGTCCCCTCAGTTCAGTA
>sig_546
CGGCCGCAGATCTAGATCCGCGGTCACTTG
>sig_547
GAACCAGACATATGTATATCTCCTTCTTAA
>sig_548
TTACAGATCCTCTAGAGTCGACTCTAGAGG
>sig_549
GAATTGTGAGCGCTCACAATTCTAGTCGAC
>sig_550
CGACGACAAGGCCATGGCTGATCTGACCAA
>sig_551
GGGGCTTATCGACTGCACGGTGCACCAATG
>sig_552
GAAACAGCTATGACCATGATTACGCCACAT
>sig_553
TGACACTATAGAACTCGACTGTGGAATGTG
>sig_554
GTGGTACCGCGGCCGCGTTTAAACCACCCC
>sig_555
TGTACGTAGAGTGCACCATATGCGGTGTGA
>sig_556
CTTGCGGCAGCGTGAAGCTAGATGACGTGC
>sig_557
GTGTACATCACTTTATTTAAAACGATGCCC
>sig_558
AGATCTACGAGGAGGGGCACCCACAACAAG
>sig_559
ATCCCAGCTGAAGCTTTCGCGACCTTCGAT
>sig_560
CAACAGGAAGAATCCCCTCTGGCCAAGTGT
>sig_561
TGGGTCGGGATCCGGCTGCTAACAAAGCCC
>sig_562
GTGGATCCCCGGGAATTCTAGACTCCATGG
>sig_563
GTGTATGCATAAGGAGGAAAAACATCGATG
>sig_564
TGCAGGTCGACTCTAGATGGCCAGCTAGGC
>sig_565
CTTCGCTATTACGCCAGCTGGCACGACAGG
>sig_566
ACCTAGATCCTTTTAAAGGCCGGCCGCGGC
>sig_567
TTCTAGAGGATCCTAATAAAAGCTTGTCGA
>sig_568
TTCATCGATGAATTCTCTAGAACTAGTAAG
>sig_569
GAATGGCGCGAAATTGTAAACGTTAATATT
>sig_570
GTGGAGTATTTACGGTAAACTGCCCATTGG
>sig_571
ACCCGTCTTTTTCCGTTGGTTGTTCATTTT
>sig_572
CAACATCGCGGCCGCACATAACTCAAATCT
>sig_573
GATCCGCGCCATTTGCTGTCCACCAGTCAT
>sig_574
CGTCACAGGTATTTATTCGGACACGCGTCC
>sig_575
GACCATGATTACGAATTAATTCCCGGGGAT
>sig_576
GCTGCTTCGCGGCCGCGAAGTTCCTATACT
>sig_577
AGCTTACTCCCCATGCCCGGGCAATAAGGG
>sig_578
GCGAATACTTCATATGCCGGCCAGCCTCGC
>sig_579
ACCTGGTCCAGGGAAAGGACCCCTTCGGCC
>sig_580
CAAACATGAGAATTCGCGGATCCGATGAGC
>sig_581
GAATTCATGGGGAATTCTTGAAGACGAAAG
>sig_582
AGCGAGGAAGCGGAAGAAGCTATTCGCCAT
>sig_583
AGGAGGCCATCAGGATCCCGGGCCCTATCA
>sig_584
TTTTATAGGTGTAAACCTTAAACTGCAATG
>sig_585
CTTCTAGGAGCAGTTGATCCCAGGAAGAGC
>sig_586
TATCACGAGGCCCTTTCGTCTTCAAGCTGC
>sig_587
TTGCTGGCCTTTTGCTCACATGTCCACTTC
>sig_588
TGATTCCGCGAACCCCAGAGTCCCGCTCAG
>sig_589
GGAATTCTCGAGAAGCTTGCGCAACGGTAG
>sig_590
GCTAAAATGGAAGAACAAAGCGTGAACATG
>sig_591
GTTGTAGGGAGGGATTTATGGGGGAAGCGG
>sig_592
GTGTGATTGATGAACGATTACATGGTAACA
>sig_593
TACAAGATCGATTAACTCGAGGATCTGCTA
>sig_594
CTGGACTCAAGAAGGAGGAAGGACGTGACT
>sig_595
CAAGCTTATTTCGTACCAAAGATTTTGTCA
>sig_596
TCGAAATCGATGAGCTCGCGAATTTCTGCC
>sig_597
GTCTGGAAAGAAATGCATAAGCTTGTCGAC
>sig_598
GTTCCTGACTATGCGGGCTATCCCTATGAC
>sig_599
TTTAGCCATTAAAGAAGCTCGATTGCAACG
>sig_600
GCAACCAGCAGGTCAGGTGGCCTGTTGACC
>sig_601
AAGAGACAGCTGGCGTAATAGCGAAGAGGC
>sig_602
AAAAGGATCTTCACCTAGATCCTTTTGGCC
>sig_603
CCGCCACGGCGATAGCTTTATGCTTGTAAA
>sig_604
TGGGGGATCCCGTCGTTTTACAACGTCGTG
>sig_605
CTCTAGAGGATCCCCCTAGAGAATAGGAAC
>sig_606
TATCCCTAGCGGATCCCCGGGTACCGAGCT
>sig_607
GGAAACAGCCATGGCCATGATTACGCCAAG
>sig_608
TGGAAATACAAGTTTTCTCTGCCGCTGCTG
>sig_609
TTAAATAAACAATGGCAGATCCAATGAAGC
>sig_610
AAGACTAGTTCTAGAGAATTCATCGATGAA
>sig_611
GATTCTTGAAGACGAAAGGGCCTCGTGATA
>sig_612
CCGGTTCTAGAGTTTAAACTCGAGCTATTC
>sig_613
CTCTAGAGAGCTCATATGTACAGATCTTGA
>sig_614
TCTTCCATGGACCTGCATATAACCTGCATA
>sig_615
ATGGAGCTCGAATTGGCCGCGGCGTTGTGA
>sig_616
TTGAGAATTCACTGGCCGTCGTTTTACAAC
>sig_617
CGGCCGCCCCGACTCTAGAATTATTACACG
>sig_618
CGGAATTTACGTAGCGGCCATCAACCACTT
>sig_619
GGGAGACCGGAATTCGAGCTCGGTACCCGG
>sig_620
CCTCGAGAACGTTGGGCCCCAATTGGCTAG
>sig_621
GATCCTGTTGACAATTAATCATAGAGCTCG
>sig_622
TATCCCGTGTTAACTTGATATTAATGACGC
>sig_623
CACGATGAATTTGGTACCTCGAGTCGACCC
>sig_624
CAGTCGGGAAGCCTTTTTTGATGGATCCCC
>sig_625
TTTTTTGTGAATCGGGTCGAGGGGGTACTA
>sig_626
GAAACGCACCCGTCAGACGTACACCCGCTA
>sig_627
GGCCAGTGAATTCGAGCTCGGTACCCAGAT
>sig_628
AGGCTGAAGCTGAATTCACGTGGCCCAGCC
>sig_629
ACTTCGGATCAATTCATCGGGCGCGGGAAT
>sig_630
GTCGACCATAGGGGATCGGGAGATCCAGAT
>sig_631
TCCTGCAGGAGCTTTGGCTAACACACACGC
>sig_632
CTGTGGATCCGAGATTTTCAGGAGCTAAGG
>sig_633
CCGCATAGGGTCATGGCTGCGCCCCGACAC
>sig_634
TAGGTGGATCTTCACTTGTACAGCTCGTCC
>sig_635
CCATCGATGTTTTTCCTCCTTATGCATACA
>sig_636
TTCCCCCCCCCCCCTGCAGGTCTAGATAAC
>sig_637
GCGATAGCACCATTAGCCAGCAGAAAATTA
>sig_638
TAAAGGGAACAAAAGCTGGAGCTCTCTAGA
>sig_639
TGGGTCGTTTGTTCGGATCCGAGCTTCAAA
>sig_640
TGGTTCTATCTCCTTCGAAGCCTGCTTTTT
>sig_641
CCGAGCTCGAATTCCCGGGGATCCGACAAC
>sig_642
AGTATTCAGAGTTCTCTTCTTGTATTCAAT
>sig_643
ACAATTAATCATCGATAAGCTTCTTGGATG
>sig_644
TAGCCTACTAGTCGGCCGTACGGGCCCTTT
>sig_645
GGCCACGCCGCACGGCCAATTGGTGTTCTT
>sig_646
GAACGGGAAAGTAAAACGAATCCCGATATT
>sig_647
TTCATCGATGAATTCTCTAGAACTAGTCTT
>sig_648
CAAGAAGCTAAGCTTATCATGATTAATTGT
>sig_649
TAGGAGATCTTCTAGGAAGCTTTCTAGGAT
>sig_650
AGTTATGCGGCCCGCGTCCTCGGTACCGGG
>sig_651
TGATTACGAATTCCCGGGGATCCGTCGACC
>sig_652
TGATGTACAAACATACCAGATTCGCACAGC
>sig_653
GGGAGATCCCCCTGGATCCTCATGTTTGAC
>sig_654
GGCGCGCCCCCGGGTACCGAGCTCGAATTC
>sig_655
GATCCGATATCGTTTAAACTCGCTACCTTA
>sig_656
TTTAATTTAAAAGGATCTGCGTAATCTGCT
>sig_657
CCTGCAGGCATGCAAGCTTGGCGTAAATCA
>sig_658
CTGGCCTTTCTGCCATTCATCCGCTTATTA
>sig_659
CCTTACCCGAGGTCCTCAGATGTCACATTT
>sig_660
CAGAATTAATTAAGCTTGCATGCCTGCAGG
>sig_661
ATGGAAGATCTCTAGAAGCTTATCGATGAT
>sig_662
TCGGAGGAGGCCATGCTCATTCTAGAGTCC
>sig_663
TAATTTCGATACTATACAAACATTTGAAAG
>sig_664
TTCCTTTCTCGCCACGTTCGCCGGCAGGTG
>sig_665
GATGAGATCTGGATCCTCGCATGCTTAATT
>sig_666
TTTCAGGAGGACCCTTGGAGGGTACCGAGC
>sig_667
CCCGGGTCGAATCAAACCACTTTGTACAAG
>sig_668
TTGGGGATCAGCTTCTCGAGGAATTCCTGC
>sig_669
CGAGCTCAGCCACCATGACTGCTCCAAAGA
>sig_670
CTGAGTCCGGAGGCGCCGGTGGAGTGGCGG
>sig_671
CAAGAATTCCCCATGAATTCATGGGGGATC
>sig_672
AGTCGTCTAATCCAGAGACCCCGGATCGGG
>sig_673
CATGATTACGAATTAATTCCACAAGCTTGT
>sig_674
TTAACTTTATAAGGAGGAAAAACATATGGG
>sig_675
CCTCCAACCCACTTACCTTGGTTCAAAGAG
>sig_676
TTCTAGGAGATCTTCTAGGAATTCTCTAGC
>sig_677
CCCCACGAGTGCTGGGGCGTCGGTTTCCAC
>sig_678
ACCTGCAGGTCGACGGATCCGGGGAATTCA
>sig_679
ACCTGCAGGTCGACGGATCCGGGGAATTCC
>sig_680
CGCGTACTATGGTTGCTTTGACGTATGCGG
>sig_681
CGGTACCCCGGGGAATTCGAGCTTATGCGG
>sig_682
TGTAATAAAAAAACCTATAAATACGGATCG
>sig_683
ACCTGCAGGTCGACGGATCCGGGGAATTCG
>sig_684
ATTCATTGATGTTCGGATTGTTATCCATAT
>sig_685
CGTCGACGAATTCTGCAGATATCACAAGTT
>sig_686
AGGCCAATCTGGCCGCGGCCGCAAGGCCTG
>sig_687
GATGTGCCATGGTATATCTCCTTCTTAAAG
>sig_688
TGTAATAAAAAAACCTATAAATACGGATCT
>sig_689
GGCGGAACCGGCGGAGCCGGAAGCTTGCGA
>sig_690
GCCGCAGCTCGCCCGGGGATCTGGCTAGCG
>sig_691
TTTGTCTTTCGCGCTGGTAAACCATATGAA
>sig_692
TACTCAATGGAATAATTCTAGATGGGCCAA
>sig_693
GAATTCTGAAATCCTTCCCTCGATCACGAG
>sig_694
AACGAAATCGATGAGCTCGGGGGGGGGGGG
>sig_695
ATCCCCCTGCTCGAGCCGGGCCCCTTAAAC
>sig_696
ATCTCGAGCTGGATACTTCCCGTCCGCCAG
>sig_697
CTTTTACCGTTTTTGGCGGTGAGGCTTCTT
>sig_698
GCGCCGATCCGGTGATTGATTGAGCAAGCT
>sig_699
GAAAAGTTCTTCTCCTTTACTATTGTAATA
>sig_700
TGCTACTACTATTAGTAGAATTGATGCCAC
>sig_701
GCCAAACAATGGATCCACTAGTTCTAGAGC
>sig_702
AAGGACGACGATGATAAACATATGGGAATT
>sig_703
CGATAAAATAAAAGTTTGCCTATCATTTAC
>sig_704
GGCGAGCTCAGATCCGGCTGCTAACAAAGC
>sig_705
GGCCAGTGAATTCGAGCTCGGTACCCCCGG
>sig_706
CCCTCAGCTGCAAGAGCCGCATTCTTACTG
>sig_707
GACGACGCTGACGACGTTTTTTACGACCGT
>sig_708
CGACGGATCCACCCTTAAGGGTGGATCCCC
>sig_709
TTCAAATATCTTTAATAACTTATCAAATAT
>sig_710
ATCCGTAATCATGGTCATATGGCTTGACTC
>sig_711
TGATTACGAATTCCCGGGGATCCGTCGCTG
>sig_712
TCGGGCCCGGGTACCGAGCTCGGGGTACCG
>sig_713
CCGGCGTAGAGGATCCGGGACCAAAGCGGC
>sig_714
ACGTTCTCGGAGGAGGCCATGGTGGCGACC
>sig_715
AGGATCCCCGGGCGAGCTCGAATTCGAGCT
>sig_716
TCGCGGAATCATGACCAAAATCCCTTAACG
>sig_717
TGCAAGCTTGGGGGGATCGATCCCGTCGTT
>sig_718
GAACTGGATCTCAACAGCGGAGGACCGAAG
>sig_719
GCCATCAAGGTTGCTTGGCCGCCTCCGGCG
>sig_720
CACACTTAATTATTAAGAGGTAATACCATA
>sig_721
GGTCGCGCGAATTCGTAATCATGGTCATAG
>sig_722
CGCTCTAGCCCGGGCGGATCCCCCGGGCTG
>sig_723
GAAAGAGACCTTGCTGGAAGATACCCTTCT
>sig_724
TGGCCGTTGCCCCGAATTGGCCGCGGCGTT
>sig_725
TGCAGATCCGGATATAGTTCCTCCTTTCAG
>sig_726
CAATTTCACACAGGAAACAGACCATGAAGA
>sig_727
CGTTAAGGGATTTTGGTCAGCTTCACGCTG
>sig_728
AAGGGGATATAACTTCGTATAATGTATGCT
>sig_729
TTTCATAAGTATATCTCCTTCTTAAAGTTA
>sig_730
AGTGTCATATTTGTACTGCGTGTGGTATCT
>sig_731
TGCTGAAGCCAGTTCCTTCGGAAAAAGAGT
>sig_732
AGCGCTAGATCTGCATGCAAGCTTGGCACT
>sig_733
AATATTTCTAGGCACCAATAACTGCCTTAA
>sig_734
ATCCGCCAAAACAGCCAAGCTTCCATGGGA
>sig_735
CAGTTGGAATTCTAGAGTCGCGGCCGCTTT
>sig_736
TGCCCCTATTTGTTTATTTTTCTAAATACA
>sig_737
AGATCTGCACAATTCCACATTATACGAGCT
>sig_738
GCGTCCTCGGTACCGAGCTCGAATTGGGGA
>sig_739
TAGCCGCCGTTGTTGTTATTGTAGTTGCTC
>sig_740
TTTTCCTCCTTATAAAGTTAATTGCATACA
>sig_741
CGGATCCCTGCAGGCCTCGAGTTCGAATCT
>sig_742
ACCGACGAAGGAGGATCTTGATCCCCTGCG
>sig_743
ATCCTTGAGAGTTTTCGCCCCGAAGAACGA
>sig_744
CTCCTGCATGTACGGCTCCAAGGCCTTCAT
>sig_745
CGAATTCGAGCTCGGCCGACTTGGCCAATT
>sig_746
GTAGGTGAGAGATCTGAATTCTCATGTTTG
>sig_747
GGTGCGCTGCAGGTGTGCCACCTGACGTCA
>sig_748
TGGAGTACAGCACATCCATTTTGGGATCCC
>sig_749
GGAGCTCGGTACCCATATGGCTGCCGCGCG
>sig_750
ATTCCGGTGGAAGCCGAATTGATCCTCTAG
>sig_751
TCCAAGTCACGTCTGGTCGACCTCGAGGGG
>sig_752
CCCCGGGGATCCTCTAGACTAGTGCTAGCA
>sig_753
TTAGGAGTCACTGCCAGGTATCGTTTGAAC
>sig_754
AAACTCGATGTCGATCGACTCTAGCTAGAG
>sig_755
GCTAGAGGATCACAGGCAGCAACGCTCTGT
>sig_756
GCTAAGCTTGCATGCCTGCAGGTCGACTCT
>sig_757
AACTTTAAGAAGGAGATATACATATGTCGA
>sig_758
GCGGATAACAATTTCACACAGGAAACCAGG
>sig_759
CGATGATATCAGATCCAGGTGGCACTTTTC
>sig_760
CCCTTCCTTGTCATTTTGTTAGTCGTATAT
>sig_761
GTACCACCACACTGGGATCCGGCCGGCGCC
>sig_762
TCTAGAGGATCAATTCGGCTTCCACCGGAA
>sig_763
CCGTAATCATGGTCATATGGCTTGACTCCG
>sig_764
AAGTCACCGAGGCAGTTCCATAGGATGGCA
>sig_765
ATATGGTGAGCAAGGGCGAGGAGCTGTTCA
>sig_766
GATAGCCATAACCACTCCATATCCGGATCC
>sig_767
ATAGCGGCCGCTGGTGCACTCTCAGTACAA
>sig_768
GACGCTAGCCACCATGACCGAGTACAAGCC
>sig_769
GCTCCTGAAAATCTCGCCAAGCTTGATATC
>sig_770
TACTTACTCTAGCTTCCCGGCAACAACTAA
>sig_771
CGGAATGCCAAGCTTACTTAGATCTCGAGC
>sig_772
GATCTGCAGGTCGACGGATCCGGGGAATTC
>sig_773
CACCAATAACTGCCTTAAAAAAACTGCAGT
>sig_774
CCGAGCTCGAATTCCCGGGATCCGTATTTA
>sig_775
GCGGCCGCGAATTCCTCGAGCCCGGGTGCT
>sig_776
ATGCAAGCTTATTCCCTTTAGTGAGGGTTA
>sig_777
ATGGGCGATCAGCCCGACAAGCTACCCCTA
>sig_778
ACCGGCATGCAAGCTTGAGTATTCTATAGT
>sig_779
TACTCCTAGCTGTGGCGGGAGTTGGAACTA
>sig_780
ATAAGCTCATTCGCCATTCAGGCTGCGCAA
>sig_781
TACAATTGTAACGCGTTAATTTAAATAAAC
>sig_782
CCTTTCTTTTATGTTTTTGGCGTCTTCCAT
>sig_783
GATCCGCAGATCCACGCGGAACCAGCAGGC
>sig_784
ACCGAGCTCGCATGCGGATCCAGTTCCATT
>sig_785
ACTAGTGCTAGCTTGGCACTGGCCGTCGTT
>sig_786
CGATGAGCGCATTGTTAGATTTCATTTTAG
>sig_787
AGCTGAATGGCGAATGGCGCCTGATGCGGT
>sig_788
ACAATTTCACACAGGAAACACATATGACCA
>sig_789
ATCGCGCGCGGGGAATTCCCGGGGATCCGT
>sig_790
AGGTCGACGGATCCCCGGGAATTAATTCCG
>sig_791
TACTAAGGAGCGATCGCCATGGCACAGGTT
>sig_792
CGAAGTTATGAATTCGTCGACTTAATTAAG
>sig_793
TTGTTCATGACGGATCCCCGGGAATTCGTA
>sig_794
CAGCCAAGCTTGAAGAGACTGCACGTTTCC
>sig_795
TCCTGGGGGATGCCAGGAAGATACTTAACG
>sig_796
TCGGCAAGCAGGCATCGCCGTGGGTCACGA
>sig_797
ATGGCCGGATCCCGGGCTAAGTCAGCGACG
>sig_798
CTACGAGGAATTTGTATCGATGATCCGGTG
>sig_799
ATGAATTCTCTAGAACTAGTAAGCTTATCG
>sig_800
TCTGCTGGACTTTGCGCCATTCGCCATTCA
>sig_801
AACGGTTTACAAGCATCGAGCTCTCCATGA
>sig_802
GCACCACCACCACCACCACTGAGATCTGAC
>sig_803
GGCTGAAGCTGCAGGAATTCACGTGGCCCA
>sig_804
CCCCGGTCTCCCGCGTGACAGGCGGGGATA
>sig_805
CAAAATCGGATCTGGGTGCTGCAGGTACAA
>sig_806
TTTCGCGAATAGGAATTCCTAAACCTTTCC
>sig_807
TATTACAGGGTCATAATGTTTTTGGTCGAC
>sig_808
CCTCATTCGTGCGCTCTAGGATCCCCGGGT
>sig_809
CGAATTCGATAAGCTTCTAGGATCCGAAGG
>sig_810
CTCTACGACCGTCAAACTACAAAATCGCTT
>sig_811
CCACCTGGGAGATCCTTTTCTGTTGACTTA
>sig_812
CCACGAGCTCCCGGACTCTTGTCGTCGTCA
>sig_813
CTTAAAAACTTACTCAATGGAATTAATTCT
>sig_814
CTGCTACCCTGGTTGTAGGTGCAACTGTTG
>sig_815
CTCCGACCTGCAGGCATGCAAGCTTGGAGG
>sig_816
CGCTTAATGCGCCGCTAGATCTGCATGCAA
>sig_817
TAGGTATGGAAGATCTCTAGAATTCGGCCG
>sig_818
AAAAATTTCATCCTTCGTAGTTCAAAGTCG
>sig_819
GGTCATCGTGGCCGGATCTTGCGGCCCCTC
>sig_820
TCGTCTTCACCTCGAGATCTCGATCCCGCG
>sig_821
CTTATCATGTCTGGATCCCCCGAATTCACT
>sig_822
CTTATCATCGTTCTTTCCTGCGTTATCCCC
>sig_823
TTTTTTTTTTTTTTGATCATTTTTTCTCGG
>sig_824
CGAGCTCATCGTCCGGGCCGCAAGCTCCTA
>sig_825
GGCATCCGTTTACCCTTCCGATTTACTGCT
>sig_826
AACGAGCTCGGTACCCGGGGATCCTCTAGA
>sig_827
TGCCAAGCTTACTTAGATCTCGAGCTAGCA
>sig_828
GATCCGCAGATCCACGCGGAACCAGCAGTT
>sig_829
ATCACCATCACCATCACTCCGCGGCTCTTG
>sig_830
AAGTGGTTGATAACAGCATGGTGAGCAAGG
>sig_831
CAGGAANTTCCAGACGATTGAGCGTCAAAA
>sig_832
GTTTCGCTACCGTAGCGCAGGCCGGCGATA
>sig_833
GCACTGAAATCTAGAGGATCCCCGGGTACC
>sig_834
CATCGATGCTCTTCTGCGTTAATTAACAAT
>sig_835
GAGATCCTCGCCGTCGGGATGCGCGCCTTG
>sig_836
CTCATACCAGGCTAGTCCGAGGCCTCGAGA
>sig_837
GGCATTGTTTGGTAGGTGAGAGATCCCCGG
>sig_838
CCCTTTAACTCCCTGCAAGCCTCAGCGACC
>sig_839
CTAGAGGATCTCGATCCCGCGAAATTAATA
>sig_840
TGAGCAGCCGCGTAGTGAGATCTGATCAAG
>sig_841
CACCCGTCCTGTGGATCCGAGATTTTCAGG
>sig_842
TTTCCCTGAGCTTTACGACCAGACATGGTC
>sig_843
TGAATGGCAGAAATTCGTCGACCGATGCCC
>sig_844
CGGGAATTCGGGGATCCCACGACCTTCGAT
>sig_845
TAAAACGACGGCCAGTGCCAAGCTTGGGCT
>sig_846
TCAGCTGATACCGCTCGCCGCAGCCGAACG
>sig_847
ACCGACGACGACGACAAGGCCATGGGATAT
>sig_848
TCTCAACCCCATTAGCCACGCACGAGAACT
>sig_849
ATGGCAGAAATTCGACCTGCAGCCAAGCTT
>sig_850
GATCAGATCGGAATTCCGGCGCCTAGAGAA
>sig_851
CTTGTCATGGGAATTCGCGCGACCGGATCC
>sig_852
TTAGCCAGCAGAAAATTATGGTCTTGCGGC
>sig_853
CAAGCGACAGGCCATGTTTGACAGCTTATC
>sig_854
TAAGTTATGACGAAGAAGAACGGAAACGCT
>sig_855
AAGAGCCGCCTAAGAGCCGCCTAAGAGCCG
>sig_856
AACAACCTCGGGGATGACGATGACAAGGTA
>sig_857
TATAGTGAGTCGTATTACGGACTGGCCGTC
>sig_858
TACCGAATTCCATGGTCGCGACCCTACCCT
>sig_859
CAGCCTCGCGTCGCAGATCTGCAGGTCGAC
>sig_860
GATGACGACGACAAGCATGCATCTGCTAGC
>sig_861
TTGACTTTGTCATCGTCGTCCTTGTAGTCA
>sig_862
ACGACGGCCAGTGAATTCCCGGGGATCCAC
>sig_863
CGCTCATTAGGCGGGCTCGAATAAATACCT
>sig_864
AAGGCAGTTATTGGTGCCCGGGGATCCTCT
>sig_865
CGTTGTAAAACGACGGGATCGAAGCTTGGC
>sig_866
AAGGCGCGCCAAGTTTAAACAGTGGCCAGC
>sig_867
CCCCGAGCTCATCGATTTCGTTCCACTGAG
>sig_868
TTAATGCAGAAATCAATCTAAAGTATATAT
>sig_869
ACGACGGCCAGTGAATTCCCGGGGATCCCA
>sig_870
AGCTAGCTAATGCTCTGTCTCAGGTCACTA
>sig_871
CGGGCTGACTCGAGAGCTCCGATGATAAGC
>sig_872
TCATCCGCCAAAACAGCCGGCTTTATTATT
>sig_873
TCACTGGCCGTCGTTTTACCCGGGGATCCT
>sig_874
CACCAACTCCTGGAAGGATCCATATGAAGC
>sig_875
CCGCCTAATGAGCGGGCTGTTTTTTCCTGA
>sig_876
CTGTCGTGCCAGAGGCACACGAAAAACAAG
>sig_877
GCTCGTTCAGGGCATCAAATGCAGACTCGT
>sig_878
GAGGGCCCGCGGTTCGAACAAAAACTCATC
>sig_879
TTATATGCAGGTTATATGCAGGTCCATGGA
>sig_880
GGGTGACCCGGCGGGGACAAGGCAAGCTAA
>sig_881
ATGATTCCGCGAACCCCAGAGTCCCGCTCA
>sig_882
CCCAGGGTTCCGGTGGAAAAAATGAGTAAA
>sig_883
TTTTCCATACCTACCAGTTTTGCGCCTGCA
>sig_884
ATTCTTGATTTCCCGCGCAGATGAGTGACG
>sig_885
CCCGGCGGCACATACGGCACCAGACCGCCC
>sig_886
TGGAACGAAATCGATGAGCTCTTAATTAAT
>sig_887
AGTCGACTGTTTAAACCTGCAGGCATGCAA
>sig_888
ATTCTACTAATAGTAGTAGCATTAACATCC
>sig_889
GTTTCCCTCTAGATAATTTTGTTTAACTTT
>sig_890
GCGTCAGAGAAGGGAGCGCATATGGGAATT
>sig_891
GTGATAAGGATCCGTCGAGGAATTCACTCC
>sig_892
GTCCTGCCCGTCACCGAGATCTAACTGCAG
>sig_893
GCGGCTGGCGAACTTCCAGCGTAACCTGGA
>sig_894
ACGACGGCCAGTGAATTCCCGGGGATCCGT
>sig_895
GCTAGGCCTGCAGCTGATGCCGACGTGTGT
>sig_896
AACATGAGAATTGGTCGAGATCCGCTAGCT
>sig_897
GAAATAGAAGAAGAGTAATTAAAAATAGAG
>sig_898
GTGCTCGAGTGCGGCCGCAAGCTTCGTCAT
>sig_899
GTGAGAAGCTTATCGATGATAAGCTGTCAA
>sig_900
ACGAATTCGAGCTCGGTACCCATCACAAGT
>sig_901
AGAGCGGGACCGTGCACCCGGGGAAGACTC
>sig_902
GTCGACCATGGAATTCGGTACCAGATCTAG
>sig_903
ATCTCTTTCGTCTTCACTTGAGTTTACTCC
>sig_904
TATTGGGCGCTCTTCCGCTCAGCTGTGTAC
>sig_905
TTTTTGTTCTACGTAAGCTGGCGGCCGCCG
>sig_906
GAGGATGCCTTCCAGGCCTGCAGGGCCAAT
>sig_907
GTGGTAACCAGATCCGAATTCGATATCAGA
>sig_908
CCCGGGATCCTAGGCGCGCCATGCATAGCT
>sig_909
ATTTTGGTCATGGAGAGCTCGCACGAACCC
>sig_910
ATGCTACTACTATTAGTAGAATTGATGCCA
>sig_911
TTATTTACTCGAGAGCTCGGTACCCGGGGA
>sig_912
GGAGGAGCTCTTCAATGAGTAAAGGAGAAG
>sig_913
ATCCCCGATATCCATGGTTGAGGAGAAGCC
>sig_914
ACCTCTAGGAGATCTTCTAGCTCGAGGGGC
>sig_915
TGTGGCGCGTCCTGGCAGCGCCAAGCCTGT
>sig_916
ACTTCACCTATCCTGCCCGGCGGCATCACC
>sig_917
TGTGTCAGAAGAATCAAGCTTTTAAGCGGG
>sig_918
GAAGGAGATATACATATGCACCATCACCAT
>sig_919
TATGCATAAGGAGGAAAAACATATGGGGGA
>sig_920
GCGCTGGGCTACGTCTTGCTGGCGTTCGAT
>sig_921
CCGAAACGCGCGAGGCAGATCCCGCAAGAG
>sig_922
TGTATGAATTCGTAGCCTTTTGAAGAGGAT
>sig_923
CAGTGAATTCGAGCTCGGTACCCCATCGAT
>sig_924
TCTATATTACCCTGTTATCCCTAGCGGATC
>sig_925
GTGAAACGATGGCGATTGCAATTGGAATTC
>sig_926
TAAGGGCAATTCCTCGAGCCAATTCCTCCG
>sig_927
GACGCTCAGTGGAACGAAAACTCAACGAGC
>sig_928
TCCTATATTGCAAGTCGTTGATTACTACAC
>sig_929
GCAAAGCAGGAAGAGCCCTCGAGGAATTCG
>sig_930
ACCGTCGACAAGCTTAGATCTCGACGCTCT
>sig_931
CCGACACCATCGAATGGCCAGATGATTAAT
>sig_932
CATGATTACGAATTCAGATCTGAATTCGAG
>sig_933
TGGTCTTCTCGTCCATATGTATATCTCCTT
>sig_934
TATTTTTTGTGAATCGCTGGCACGACAGGT
>sig_935
GCTGGTTTCGCTACCGTTGCGCAAGCTTCT
>sig_936
TTGTTGTTTGTTGTTGTTGGTAATTGTTGA
>sig_937
GATCTCGAGCTCGGATCCCCATCGATCCTT
>sig_938
GGCGTTAATTAACCCGGGGATCCCCATGGC
>sig_939
CACCCGGGGATCCTCTAGAGTCCCCCGTGT
>sig_940
CACGAGGCAGACCTCTCGACGGATCGTTCC
>sig_941
CTGTACAAGGCTGTTATCACAAGTTTGTAC
>sig_942
CCGTCGCCAAGCTTGGCGACCTGCAGCAAT
>sig_943
CATTCCACAGCCGGATCCTCGAGTTAACGA
>sig_944
AGTTTAAACTCGAGTCAGAAGAACTCGTCA
>sig_945
AGCCCCGTAATCTCTTGCACAGTAATACAT
>sig_946
GAGGTGATGGTGATGGTGATGCATATGTAT
>sig_947
TTCTGGGTTGGAGATCTAGGCTGGACGATC
>sig_948
GATCCCCGGGTTAATTAACAGTAAAGGAGA
>sig_949
AGCCGGATCTTCACTTCTCGAACTGCGGAT
>sig_950
TAATCGATGTCATGATCTTTATAATCACCG
>sig_951
GTACCAGGATATCCACCACCCCCCTGGAAT
>sig_952
AATTGGTCGAGATCCGCTAGCTCACGATGA
>sig_953
TGAGTCCGGTAGCGCTAGCGGATCTGACGG
>sig_954
TTATGGGATAATTATATCAACTGTGTTTGC
>sig_955
TGATGATGATGATGATGCATGGTATATCTC
>sig_956
CGGTAAAGGATCAACTAGTGGTTCTGGTCA
>sig_957
TAAGCGGCCGCGGCCTTCGATTTCGTGCCA
>sig_958
TTAGCCCCGGGTATCCGCCTTTCTACCAGA
>sig_959
GCTTGCGGCAGCGTGAAGCTAGCCCAAGCT
>sig_960
GGGTACCGAGCTCGCATGCGGATCCGTGAT
>sig_961
CGAAGCATTGGGATCCCCGGGAATTCACTG
>sig_962
AAAATATTAACGTTTACAATTTCGCCATTC
>sig_963
GGCCGCTCGGGAACCCCACCACAGCTCGAG
>sig_964
TTGGAATTCAGGTGGCACTTTTCGGGGAAA
>sig_965
GTAGCGGCCGCGGCGCGCCGGCCCTCGAGT
>sig_966
GGCCAGTGAATTCGAGCTCGGTACCCGCGC
>sig_967
AGTGAAACGATGGCGATTGCAATTGGAATT
>sig_968
AGCACCAGGTTCCGCGGGTCTGGTGCCACG
>sig_969
CATCCGCTTACAAGCAAGCTGTGACCGTCT
>sig_970
AGCTAATTCGATCATGCATGAGCTCACTAG
>sig_971
GGCCAGTGAATTCGAGCTCGGTACCCCTTT
>sig_972
TTTCAACAGGCCAGATGTATTGCCAAACAC
>sig_973
AAACTTGGCGCGCCTTTGCGATCGCAGACC
>sig_974
AATACGACTCACTATAGGGAGATGTTAACC
>sig_975
ATTTATAGGATCTGTGATTGTAAATAAAAT
>sig_976
CAGTTCCTTCGGAAAAAGAGTTGGTAGCTC
>sig_977
CCCTTTCGCCAGCAGATCCGTCGACCTGCA
>sig_978
TTAACATGTGCTTACCCATCTCTCCGCATC
>sig_979
CATAACCTCACCGAATAATGTGAGTTAGCT
>sig_980
TTAATTCGGCTTAACCCCAAAGGATCTATG
>sig_981
ACTCGAGTCGACGACAGCGAAGTGTCTCGC
>sig_982
AGTCCGGACCATGGCTATCGTTCGTAAATG
>sig_983
CCCATACCACACATATAGAGCAAAAAGCGC
>sig_984
AGGAATTCACGTGGCCCAGCCGGCCGTGGA
>sig_985
TAAGTGGATCTCAAGCTTCCATGGTGATGT
>sig_986
TCTTCGGGTTCAGGTTGTGGCTGTGGTTGT
>sig_987
GGACCATGGAATTCGGTACCAGATCTAGAG
>sig_988
ACCCTTAAAATTGGTTGCACACAGAAAAAC
>sig_989
AATCGTTTTCCGGGACGCCCTCGCGGACGT
>sig_990
ATCCCGTGTTGATCCCCACAGCAAGATGCA
>sig_991
ATCCCTAGAGGATCTGCTGTGGAATGTGTG
>sig_992
TCGAGGGCCGGCGCGCCGCGGCCATCAACA
>sig_993
GTCATTTACGGATCTGATATTTGGTCTACT
>sig_994
TCCGGTCAGATCCGCCTGTACGACGGCCGC
>sig_995
CGGGATCCACTTAACGTTACTGAAATCATC
>sig_996
ACAATGAGCTTAGAGCTCGAATTTCCCCGA
>sig_997
TTTCTGCAGCCCAGACTTCTCCTCTTCCAA
>sig_998
CAGGAATTCACGTGGCCCAGCCGGCCGTCT
>sig_999
CGATGAGCTCGAATTGGGGATCTTGAAGTA
>sig_1000
CAGGAATTCACGTGGCCCAGCCGGCCGTGG
>sig_1001
TCGATTCGATTTGGTGTATCGAGATTGGTT
>sig_1002
TCCGGTGATGACGATGACAAGCTTATAACT
>sig_1003
TGAATTCAGATCTGCATCTCAATTAGTCAG
>sig_1004
TAAAACCATGGCAAAGTCGACTCGAGCGAG
>sig_1005
ATTACTGCAGGTCGACTCTAGATGCATGCT
>sig_1006
CGTCGACCTGCAGGTCGACGGATCCGGGGA
>sig_1007
CCGTCGACCTGCAGGTCGACGGATCCGGGG
>sig_1008
GGTTTACAAGCATCGAGCTCGGTACCCGGG
>sig_1009
GCCTGCTGGTTCCGCGTGGATCTCGGATCC
>sig_1010
GCTCCATGGGCAGGTGCGATTTCAGCTCCA
>sig_1011
TGAAGACGAAAGAGATCTTCAATTCCGGCG
>sig_1012
GGATCGATCCTCTAGAGGTACCAAATTCCG
>sig_1013
GATGAGAGAAGATTTTCAGCTGCCTCGCGC
>sig_1014
CAAAGATCCCTCGAGAAAAAAAATATAAAA
>sig_1015
AACATTTTGCTGCCGGTCACGGTTCGAACC
>sig_1016
GGCCAGTGAATTCGAGCTCGGTACCCGGCC
>sig_1017
AGTTTTTGTTCTAGAAAGCTTCGAATTCCC
>sig_1018
GGGCCCGACGTCAGGCCTCGATCGGAGCTC
>sig_1019
GCGGGCAGCACGACCGTGGCGCCGACGACG
>sig_1020
TCCGGCGTAGAGGATCCGCGCCATTTGCTG
>sig_1021
ACTAGCTAGTAAATAAATAAAAAGAAAAAA
>sig_1022
TCTAAGCTTACACGGCGATCTTTCCGCCCT
>sig_1023
GGATCCGCAGATCCACGCGGAACCAGCAGG
>sig_1024
CCCGAAAACTTTTAGTTGGAATTCGTAATC
>sig_1025
AGAAGACTGACAGCGACGAAGATGTAGTTA
>sig_1026
ACTATGGGTTATGGTGTTCTATGCTTTTCA
>sig_1027
AATTCGGCGTTGCTGGCGTTTTTCCATAGG
>sig_1028
CTGAGGGGACAGGCGAGATCCATATGACGT
>sig_1029
TCGCCGTGTAATAATTCTAGAGTCGGGGCG
>sig_1030
GGTCTTCTCGTCACTAGTTTCGCCATTCAG
>sig_1031
ATTGGGAGTTGCGGTTCTGAATTCATACAA
>sig_1032
GGATCCGCAGATCCACGCGGAACCAGCAGT
>sig_1033
CTCTCCTTTCCCTTTCGCCTGCCTTCGGCG
>sig_1034
AGGATCGATTCTAGGAATTCTCTAGCTCGA
>sig_1035
GCTGCAGAGGGTGAGGATCCCGCAAAAGCG
>sig_1036
CGGCCAGTGCCAAGCTTGGCTGCAGCCAAG
>sig_1037
ATGCAAGCTTAACTAACTAGCGATCCCGAC
>sig_1038
TCACTATGGCGGGCCTGGAAGTTGGGGGAT
>sig_1039
ATGATTACGCCACATCGATGGCTTGGCTGC
>sig_1040
AGCTTGGCTGCAGGTCGACGGATCCCCGAC
>sig_1041
GGTACCTCTAGAGGATCGATCCCCCGGATC
>sig_1042
CCGCCTGTCCACTATTCTGACTTGAAAGCT
>sig_1043
AGCTAGAGGATCGATCCGAACCCCAGAGTC
>sig_1044
CGCCGCTAGGAGCTTGCGGCCCGGACGATA
>sig_1045
TCTCCCCGCTCGTGGTCGGCGTTGACTCGA
>sig_1046
GATGATGTTAATTAACATGCATGGATCGAT
>sig_1047
AGCAACGGCACCTGTGGCGCCGGTGATGCC
>sig_1048
CACCATCACCATCACCATGGTGCTGCAGGT
>sig_1049
AGCAACACCTTCTTCACGAGGCAGACCTCT
>sig_1050
TGCAGGTCGACGGATCCCCGGAATTCTCAT
>sig_1051
CACCGGCTGTTTGCGACAGTGCCTCTCGGG
>sig_1052
CAGCTATGACCATGATTACGAATTCGGGGG
>sig_1053
NCTGCCTCGCGCGTTTCGGTGATGACGGTG
>sig_1054
CGGGCAACAGCTGGCGTAATAGCGAAGAGG
>sig_1055
TTGATAAATATTAACGCTTACAATTTCCAT
>sig_1056
AAATGCATCATCATCATCATCATGGTGGAT
>sig_1057
AAAAACGCCAGCAACGCGGCCCGAGATGCG
>sig_1058
ATCGAGCTCGGTACCCGGGGATCCTCTAGA
>sig_1059
AAGCCCTCGGCGACGTTCCGCCGGGCCTCG
>sig_1060
GTGCTTCCTCGCGATCCCCGGGAGGGTTCG
>sig_1061
CCTTTGTTCATGACGGATCCCCGGGAATTC
>sig_1062
TTGATTGACCGGATCGATCCGGCTCTAGAG
>sig_1063
AGTAGCATTAACATCCAATAAATCATACAG
>sig_1064
TCGACTGCAGAAGCTTAATTCGGCTTAACC
>sig_1065
TCAACATCGCGGCCGCCATAAACTCCTCAT
>sig_1066
ACCGGCACCAATCGCCACTGAAGTGGCATC
>sig_1067
GATGACGATAAGCTTATCGGGAATTCGTTA
>sig_1068
CTCTTAAGACGCGTATGCTTCATATGATGC
>sig_1069
TTATCGCCGAAGTATCAACTCAACTATCAG
>sig_1070
GAAACTTCACGATCGGCTCTAGAGGCCCTT
>sig_1071
TAGAGGATCTAGATATCATGAGATCTCTTA
>sig_1072
GAGATATACCATGAGTGGTTTAAACGATAT
>sig_1073
TGCCATGTTAGTCAGTAAAGTTTACTCCCC
>sig_1074
GAAACGAGCTAGTGGATCCGAGCTCGGTAC
>sig_1075
GATGCACTTTGTGATTCATGGTGTATTACC
>sig_1076
AATTCAACTCGCTCGCCCGGGCCGAACCAG
>sig_1077
TTCCAGGGGCCCCTGGGATCCCCAGGAATT
>sig_1078
TATGAGTAACCTGAGGAAGAGTATGAGTAT
>sig_1079
TTCGTGCGAGCTCATCGATTTCGAACCCCG
>sig_1080
GAGGATCCGGATGTCATGGAATTCACTGGC
>sig_1081
CCGCCAGCCGGTGGTCTTCTCGTCCATATG
>sig_1082
GAACAGGGGGTACAGCTCGTCCATGCCGAG
>sig_1083
GGCCGGCCTAGGCGCGCCAAGCTTGGCTGC
>sig_1084
ATCCGAGCTCGGTACCAAGCTTGGCGTAAT
>sig_1085
GGGGGCGACGCTCCCCGGGCCGAGGCTGAC
>sig_1086
AACAGGTCCAGTACTTTCGAATTTAAAATA
>sig_1087
CAACGCAAGCTTCTAGAGATCTGCAGGTCG
>sig_1088
GCAACAACATAACTCACCCCTGCATCTGCC
>sig_1089
GCGCTAGGGACACTTTTTCACTCGTTAAAA
>sig_1090
TCATTAATGCGGTAGTTTATCACAGTTAAA
>sig_1091
CCATATCGAAGGTCGTCATATGAAGCTTGA
>sig_1092
CCTCCCATGGTTAATTTCTCCTCTTTAATG
>sig_1093
GAATGAATGAGCTAGCTCGACCGATCTCGA
>sig_1094
TGTTGGTAAAAAGCTTGGCAATCCGGTACT
>sig_1095
TTGAATACTCATACTCTTCCTCAGGTTACT
>sig_1096
GTTCCAGATTACGCTCTTTAAATGTACAGC
>sig_1097
AGGATCCGCGGCCGCGGGTACCGAGCTCGA
>sig_1098
ACGACGGGATCTATCATTGGATCCGAGCTC
>sig_1099
AGCAGCCACCTGCATCGCCATCCTATGGAA
>sig_1100
AAGGGCCCGTACGGCCGACTAGAGTCGACC
>sig_1101
AATTCAGCAGGATCACCATATGGGGATTGG
>sig_1102
AGGATCCGGAATTCTCATGTTTGACAGCTT
>sig_1103
CCTCTCTTGGCCCCCCACACCCCGATTTTA
>sig_1104
CTCTAGAATGAGCATGGTGAGCAAGGGCGA
>sig_1105
TCTCGCCAAGCTTTTTGCAAAAGCCTAGGC
>sig_1106
TCGAATTCCAGTAAAGGAGAAGAACTTTTC
>sig_1107
TCTGCATCTCGCTGGTCGCCTGAGTCTGCA
>sig_1108
GGAGATCTCCATGGCCCGGGGTACCTACTA
>sig_1109
TAGATCCTTTTCCGCCTTTTTCCAACGCGT
>sig_1110
GCCAGGTGTGCACTGCACAGATGGCTGGTT
>sig_1111
GGTGCACTCTCTACAATCTGCTCTGATGCC
>sig_1112
TCACCAAGATGATAGATCCCGTCGTTTTAC
>sig_1113
AAAGTTCTTCTCCTTTACTCGCCATTTTTG
>sig_1114
CCAATCCGCGACCCCTTAATTAACAGCTAG
>sig_1115
ATCTGAATTATGTGACGTCATAGTAGCAGT
>sig_1116
ATGGTGGCCCATGGTATATCTCCTTCTTAA
>sig_1117
TGCGGTCGACGGATCCGGGGAATTCACTGG
>sig_1118
TCTAGGATCGATTCTAGGAATTCTCTAGCT
>sig_1119
TTAGCAGCCGGATCCTCGAGCATATGGCTG
>sig_1120
ATTTTTGGAGCTCCTGCAGTATCGATGCGG
>sig_1121
GGCCTGGTGCCGCGCGGCAGCCATATGGCT
>sig_1122
CATTTTAGCCTCCTTAGCTCCTGAAAATCT
>sig_1123
AGGATCCCCGGGCGAGCTCGAATTCGGCTG
>sig_1124
CGGGAATCCTGCTCTGCGAGGCTGGCCTTT
>sig_1125
TCCTCGAAAAAGCTGGCGGCTAGTAAAGTC
>sig_1126
TACGACTCACTATAGGCCTTGACTAGAGGG
>sig_1127
TGCAAAAAGCTTCGAATCGCGAATTCGCCC
>sig_1128
TGAATGGCGAATGGCGCTTTTCGTGGTCTG
>sig_1129
TTACTGCAGGTCGACTCTAGATGCATGCTC
>sig_1130
AATTCAGGCCTGAATTCCAGCACACTGGCG
>sig_1131
CACTATAGCAGTGAAGATTGACCATCTCAC
>sig_1132
GAGCGATCCGATGCTACGAGAAAGCGGGGC
>sig_1133
AGTTCCATTATAAGGCCTTCCCTCGATACC
>sig_1134
ACCCGGGGATCCTCTAGAGTCGATCGTTAA
>sig_1135
CGTTGGCCGATTCATTAATGCAGACCCCGG
>sig_1136
AGCCATTGCGAGGCCTTATGCTAGCTTCTT
>sig_1137
CAAGCGTTTTATGAATGAGTGCAGATCTCG
>sig_1138
GCGCCATCTCCTTGACCCCGGTTGATAATC
>sig_1139
TTCGCTGGGTTTATCGATACCGTCGACGTC
>sig_1140
CCATCACGTGGTCGACAAGCTTGGATCCCT
>sig_1141
GTACCATATGGGAATTCGAAGCTTGGCTGT
>sig_1142
ACCCGGGGATCCGGCTGTAATCCGGGCAGC
>sig_1143
TCATTCAGCATGCTGCAGATCGATATCGTC
>sig_1144
GTGGTTCAAGTCTTCTTCTGAGATTAATTT
>sig_1145
GGGGTTAAGCCGAATTCGAGCTCGGTACCC
>sig_1146
TTAACCGTACGACCGGTGGCCACTAGGGAT
>sig_1147
GATAAGCTGTCAAACATGAGAATTCCCCCC
>sig_1148
TTCTTGAAGACACTAGTTCCGGACAGCTGC
>sig_1149
GGATCCCCGGGTACCGAGCTCGAATTCACG
>sig_1150
ATCGATGGGGTACCGAGCTCGAATTCACTG
>sig_1151
GTGGCTTCTGTTTTCATCAGCTGTCCCTCC
>sig_1152
GATGGTGATGGTGATGTTTCATAGTTAATT
>sig_1153
TCGATTCTAGGAAGCTTTCTAGCTCGAGGG
>sig_1154
TCCATACCTACCAGTTTTGCGCCTGCAGGG
>sig_1155
AGGGTTATTGTCTCATGACATTGAAGAGCT
>sig_1156
AGCCATCTGTGCAGTGCACACCTGGCTGCT
>sig_1157
GCGAATTGGGTACACTTACCTGGTACCTTA
>sig_1158
CCAAGCAACCTTGATGGCATGGGCCCAGAG
>sig_1159
GAAACGAAGCATTGGGATCTATCGAATTCT
>sig_1160
CTCATACTCTTCCTTTTTCAATTATACGCC
>sig_1161
AGATCCGGTGATTGATTGAGCAAGCTTTAT
>sig_1162
CTGGCTAGTTAAGCTATCAACAAGTTTGTA
>sig_1163
GGATCCCCGGGTACCGAGCTCGAATTCACT
>sig_1164
CTCCNNNNNNNNGAGCTCAATTCGGTCGAG
>sig_1165
CGACCTGCAGCCCAAGCTTGCGATCCGCTA
>sig_1166
AGCACCGCCGGACATCAGCGCTAGCGGAAT
>sig_1167
GGGGCCGGAAACACCATTCTCACACTGGTA
>sig_1168
CTTCAAGAATTCATTATTTGTAGAGCTCAT
>sig_1169
CAAACTTGTGATCTAGAGGGAAACCGTTGT
>sig_1170
ACCGGGTTCCAGGACCCAACGCTGCCCGAG
>sig_1171
CACCGTAAATGATAGGCAAACTTTTATTTT
>sig_1172
GCTTTGTTAGCAGCCGGATCCCCGTCGACG
>sig_1173
CTACGTCTTGCTGGCGTTCGGTCAGGTGGC
>sig_1174
CCCGCGCCGATCTTGGCGCTGCTGCCATAG
>sig_1175
CCGGCGCAGGGACACTGCCAGCGCATCAAC
>sig_1176
CTCTAGAGGATCCCCGGGTAGGTCAGTCCC
>sig_1177
GACAGCAAATGGGTCGCGGATCCGAATTCG
>sig_1178
AGTACGGCCATCAAATCCGCAATTGTCTTG
>sig_1179
CACAACGGTTTCCCTCTAGCGGATCGATCC
>sig_1180
CAAACATCGATAAAATAAAAGATTTTATTT
>sig_1181
GGCATCGCGCGCGGGGAATTCCCGGGGATC
>sig_1182
GCTCAAAGAGGAATCTATCATGGCTAGCAT
>sig_1183
GGAAATAGGCCCTCTTCCTGCCCGTCGACT
>sig_1184
AACCCGTGGTCCCCGCGTTGCTTCCTCTGC
>sig_1185
GGAAGTAACCATGAGCCCAGAACGACGCCC
>sig_1186
TACCTTCAAGCTTCGAATTGATCACCACTT
>sig_1187
AACCAGCAGTTGCTCAGCGGTGGCAGCAGC
>sig_1188
AACCAAAAGGAGGTAAATAAATGAATATAG
>sig_1189
CGTTTTCACCCGTCGGTGCGCATTGGGACG
>sig_1190
CTGACCACCCGGGGATCCTCTAGAGTCCCC
>sig_1191
CTAAGGAGGTTGTATGAATTCAGAACCGCA
>sig_1192
TGGTACCGCGGGCCCTGCAGAGCTCGAGAC
>sig_1193
GTGAGCTCATGCATGATATCGTCCGGGCCG
>sig_1194
CTCACTATAGGGCGAATTGGAATTCTTGGG
>sig_1195
GGATCCCCGGGTACCGAGCTCGAATTCCGG
>sig_1196
GGCTTTGTTAGCAGCCGGATCCCGTCGACG
>sig_1197
TCGGCATGGACGAGCTGTACAAGTGAAGAT
>sig_1198
AGAACATGTTAAGGTATACTTTCCGCTGCA
>sig_1199
CCAGATGTCAAGATGGCCAAGTTGACCAGT
>sig_1200
TGCTGCACCCAACTGATCTTCAGCATCTTT
>sig_1201
GGATCCCCGATATCCATGGACCCGCGTCCC
>sig_1202
CGGCCGCGAATTCACTAGTGATATCGAATT
>sig_1203
CGGGTACCGAGCTCGAATTCCCGGGGATCC
>sig_1204
CACGGGGGACTCTAGAATGAGCGACTACAA
>sig_1205
GCGGTATTTTCTCCTTACGCATCTGTGTGG
>sig_1206
ATCGATCTGTCGAGCCATGTGAGCAAAAGG
>sig_1207
AGTTCTAGAGCGGCCGCCACCGCGGTGGAA
>sig_1208
GTGAGGTACGCGCTACTCACGCTAGCTTAT
>sig_1209
TCATCGCTAGCCAGATCCCCGGGCGAGCTG
>sig_1210
GATATCCCATGGCCTTGTCGTCGTCGTCGG
>sig_1211
TAGCAGGTAACTAGGTTTAAGGTGCAGAGG
>sig_1212
TCCCCGGGTACCGAGCTCGAATTCCAGCTT
>sig_1213
CGACAAGAGTCCCATGGCGATATCGGGGAT
>sig_1214
GGACGGCGCGCTTACAATTTCCTGATGCGG
>sig_1215
GGTCGACGCGTCTGCAGAAGCTTCTAGAAT
>sig_1216
GGGAATGGTGATGGTGATGGTGATGCGAGC
>sig_1217
CGTATAAGTCAGAGTCCAGAGATTCTTCTT
>sig_1218
CTACAGCAAGAATCTTTGCATCTATCCTAG
>sig_1219
GTAAGGAAATCCATTATGTACTATTTGGGC
>sig_1220
CATGGATCTTCTCGTCAAGACCACCAGCAC
>sig_1221
GATTTTGGTCATGATTCCGCGAACCCCAGA
>sig_1222
CGGGAGAGCTCGATGCTGCAGCATCGCATG
>sig_1223
TCGCTAGCCCTATAGTGAGTCGTATTAATA
>sig_1224
GGTCGACTCTAGAGGATCCACCGGTCGCCA
>sig_1225
AACTGTTGCCCGTCTCACTGGTGAAAAGAA
>sig_1226
TTGAACGTGTGGCCTAAGCGATGTTATTGG
>sig_1227
AGGTCGACTCTAGAGGATCCCCACGCGCCC
>sig_1228
CAGGCCCGTGGCCGGGGGACTGTTGGGCGC
>sig_1229
ATCAAATTAAACCACACCTATGGTGTAGTA
>sig_1230
TTATAACATGTATTCACGAACACTAGTTAT
>sig_1231
TCACCGTTGAGGTCTTCCTCACTGATCAAT
>sig_1232
ATGCGCGCTTGTTCAGCGGTTTCAGCCTCC
>sig_1233
CGCGTGCAGCCCTTATTGCCCGGGAATTCG
>sig_1234
AATTTCGATAAGCCAGCTGGGCGCTCTTCC
>sig_1235
CAATTTCACACAGGAAACAGACCATGGGAA
>sig_1236
TCACAGCTTGCTTGTAAGCGGATGCCGGGA
>sig_1237
CGTACATATGGCTGCCGCGCGGCACCAGGC
>sig_1238
GGATCCCCGGGTACCGAGCTCGAATTCCTG
>sig_1239
ATAACAATTGAATTGATCTTTAGCTGTCTT
>sig_1240
GGCATCACCGGCGCCGCCCTATACCTTGTC
>sig_1241
GCTGCCGGCACCTGTCCGGTTCCCAACGAT
>sig_1242
CTACGTGGGTGTATTTGTCAGACCAGGTTA
>sig_1243
AATTCAAGCTTCAGCTGCTCGAGTTCTATA
>sig_1244
CCAGCAGATCCGTCGGTCCCTATCGTTTCC
>sig_1245
CTGGCGCTCTGAATTGCTTCTTGAAGACGA
>sig_1246
AGCAGCTTCTATTAGGCCTTCGGACGTTTT
>sig_1247
AGCTCGGGCCGCAAGCTCTTAGCGGCGGAT
>sig_1248
ATCGAGCTCGGTACCGTCGACATGCATGGC
>sig_1249
GCCTGATAAAAACGGTTAGCGCTAGCAGCA
>sig_1250
TATGGATCCGCGTCAATTCGAGCTCCACCG
>sig_1251
GTACCCGGGGATCCTCTAGAGTCGACGTCA
>sig_1252
CTGACCACCCGGGGATCCTCTAGAGTCGAC
>sig_1253
CAGACCATGGGAATTCGAGCTCGGTACCCG
>sig_1254
GTTGGTGCCGGTGTGCGTGCCGCTGAAGCC
>sig_1255
AGCTTGGCTGCAGGTCGACGGATCCCCTGA
>sig_1256
AAGCGGCCGCTCTAGAATTATTGTTCATTT
>sig_1257
GCAGCACATCCCCCTTTCGCCAGCAGATCT
>sig_1258
CCAATTCGAGCTCGGTACCCTACTCAAGCA
>sig_1259
CTATAGTGTCACCTAAATACTAGCTTGATC
>sig_1260
CCCCGGGTACCGAGCTCGAATTCCTCGACC
>sig_1261
TTCAGTGATTTTTGCAGTTCGTTCCAGTCA
>sig_1262
CGGATACCTGTCCGCCTTTCTCCTTCGGGA
>sig_1263
CATGGGAGGATCCAGATCTCATCACCATCA
>sig_1264
TGCAGAAGATCCCCTCGAGAACGTTGGGCC
>sig_1265
GAATTCTGCATTAATGAATCGGCCAACGCG
>sig_1266
TTTTTCATCACGTGCTGATCAGATCCGAAA
>sig_1267
TCGGATCCTCGAGCGGCCGCGATCCGAGTT
>sig_1268
CATGCTCGTTCCGGTTGATGAAGACAACGC
>sig_1269
GTCCTCCGCTGTTGAGATCCAGTTCGATGT
>sig_1270
ATCAGGGTTATTCTCTCATGAGCGGATACA
>sig_1271
TCACCATGCTCATTCTAGAGTCCCCCGTGT
>sig_1272
CTAAGGCTTGGATCCAGAGTCTCCTGAACT
>sig_1273
CAGTGCCAATTGGCTGCAGGTCGACGGATC
>sig_1274
TCCCATGGAAGCTTGGCTGTTTTGGCGGAT
>sig_1275
TGGAGCACCCTGGCTCCCATTGCGCCCCGT
>sig_1276
TGATATCGAATTCCTGCAGGGGGGGGGGGG
>sig_1277
GCACAATTGTTCCCATGTGATTCCACGCGT
>sig_1278
TGCAGCAAACGACGAAAACTACGCTGCATC
>sig_1279
ATCTTGCGGCCGCTTAGGCCACACGTTCAA
>sig_1280
CCAATCTTTTAAGCTTTTAAAAAGCAAATA
>sig_1281
AGCTTATCATCGGCGGTAGTTTATCACAGT
>sig_1282
CGCAAGGAATGGTGCATGCCTGCAGGTCCT
>sig_1283
TTGGCGTAATCGCTAGCGGATCTGACGGTT
>sig_1284
GCGCGGATCTATGCTACTAGTAAATCAGTC
>sig_1285
TCACCTGGGTCACCTGGAGAGCAACTAACT
>sig_1286
GCGTAACAGATGAGGGCAAGCGGCGGAGAA
>sig_1287
TCCAGAGTCTCCTGAACTAGTCCAAGCTTA
>sig_1288
AATTCCAGTAAAGGAGAAGAACTTTTCACT
>sig_1289
AGAGGAGAAGTAAGCTTGGGATCCGTCGAC
>sig_1290
CCTCGAGGCCCTTTAGCTGTCTTGGTTTGC
>sig_1291
CGACCAACTTCTGCAGCTTAAGCGGCCGCA
>sig_1292
TCCTCTTTTAAAGATCTGATCATATGCATA
>sig_1293
AGCTTGGCTGCAGGTCGACGGATCCCCTTT
>sig_1294
TACTTCTATTGAACTTTTGTGCAATGTTGA
>sig_1295
GGGCCCTTTTGACTGTAAATAAAATTGTAA
>sig_1296
ATACCAAGATCTGGGTACCGACGACGACGA
>sig_1297
TTTTGTTCGGGCCCAAGCTGGCGGCCGCCG
>sig_1298
TCTACGTAGTGTGCCGCACCCGGCCCGAGG
>sig_1299
TATGGTGATGGTGATGGTGCATAATATTAA
>sig_1300
CCGGGGGATCCACTAGTTCTAGAGGATCCC
>sig_1301
GGGTACCGATGACAGAGTTAGAAGATCGCT
>sig_1302
AGATATACATATGGGAATTCTACGTAGCGG
>sig_1303
CATCGATAAGCTAGCTTGCATGCCTGCAGG
>sig_1304
CCCCGAATTAATTCACTGGCCGTCGTTTTA
>sig_1305
GCGAATGAGCTTGCGCCGTCCCGTCAAGTC
>sig_1306
TGATTACGAATTGCGGCCGCAATTCCCTTG
>sig_1307
TCATTGCGTTGCGCTCACTGCCCGCTTTCC
>sig_1308
CCTCGAGGGCTTCGCCCTGTCGCTCGACTG
>sig_1309
TAAGATCTGCCCACTAGACTCGAGGAATTC
>sig_1310
CCGCATGCTCATCAGCTATTCAGATCCTCT
>sig_1311
TCGGTACCCTAGAGCGAATAAAACTTTATA
>sig_1312
GCGATGATTAATTAATTCAGAACGCTCGGT
>sig_1313
ATCGAAGCTTGGCTGCAGGTCGACGGATCC
>sig_1314
ACAGCTATGACCATGATTACAAGCTTGGCT
>sig_1315
AGAAGTTGTGATTAAGGATGGAGTCGTTGG
>sig_1316
GCTTTAGACTTTATGCTTCCGGCTCGTATG
>sig_1317
GTACAAACTTGTGATAATTCCCAGCTTGTC
>sig_1318
GGCAAGTGTTGTTGGTTGGGGGCCCCACTC
>sig_1319
AGCGGAGTGTATCCTGGTATGAGTCAGCAA
>sig_1320
GCTTTATAACGGAGCCTGACATTTATATTC
>sig_1321
CATCAATGTATCTTAACGCGTACATCCCAG
>sig_1322
TCTGCATCTCGCTGGTCGCCTGAGTCTTGT
>sig_1323
CCCTTGCTCACCATGAGAGCAGCAGCAGCA
>sig_1324
GTGCCGAATTCCCGGGGATCCGTCGACCTG
>sig_1325
CTAGAAAGCTGGCGGCCGCTAAGCCTAAGG
>sig_1326
GGTCGACTCTAGAGGATCCCCTCCGGATGG
>sig_1327
TTACGCTGGAGTCTGCATTAGGCACCCCAG
>sig_1328
AACTCGCTCAGCTGAAACGTGAACTGAAAA
>sig_1329
CTTCATTTTTAAAGATCCGGCCACGATGCG
>sig_1330
ACCCTGCAGCGACCCGCTTAAAAGCTTGAT
>sig_1331
GGGCCGTCCAGCGGCTTTTCGTGCAGGATG
>sig_1332
AGCGAGGAAGCGGAAGATGACTGCGTTAGC
>sig_1333
AAGCTTCCACTCATAAGCTTGGATCCCCGG
>sig_1334
GGTGACTGCGCTCCTGCAAGCCAGTTACCT
>sig_1335
CCGCCTGGCCACAGTGGTCTAGAATCGAGG
>sig_1336
CAACTGCGTATCTGATTGTTAAAAATTAAG
>sig_1337
CCGAATTAATGTGAGTTAGCTCACTCATTA
>sig_1338
TTCTTGATTGACTTCGGAGTCAGAACCTCC
>sig_1339
CTCTGCAGCGAAAGACAGCATCGGAACGAG
>sig_1340
TTGTCGACGGAGCTCGAATTCGGATCCGAC
>sig_1341
TATGAAGCTTCTCGAGAATTCCCGGGTACC
>sig_1342
TTTGCTGTCCCTGATGGTCGTCATCTACCT
>sig_1343
TTCCATGGTGATGTCTGCTCAAGCGGGGTA
>sig_1344
GACAGGGTCGACAATTCGCGCGCGAAGGCG
>sig_1345
CCGCGCAGACGATGACGTCACCTAAGCAGG
>sig_1346
AAAAAAAAAAAATTGGAAAGAAAAAGCTTT
>sig_1347
TGGCCAAGTCGGCCTCTAATACGACTCACT
>sig_1348
GGTACCGAGCTCGAATTCAGATCTGAATTC
>sig_1349
TAAATTTTCCCTTGCAGGCCAACCAGATAA
>sig_1350
TGGGTACCTTTCTCCTCTTTAATGAATTCG
>sig_1351
GATCCTAGTTCTAGAGCGGCCTATCGTTTC
>sig_1352
TCTCGGCTACCGTACAGCTCGTCCATGCCG
>sig_1353
TGGGGTAAGGGTTGCTGAGATGGGAATAGA
>sig_1354
AGCGCCGGAGGCGGCCGCTCGACTCATCAC
>sig_1355
GACCATGATTACGCAGATCTGCAGGTCGAC
>sig_1356
ATCCGAGCTCGAGATCTATGTCAGTATTTG
>sig_1357
CCATGATTACGCCAAGCTGCAAGCTTGCAG
>sig_1358
GACTAGCCTCGGACTAGCATATGGAACCGT
>sig_1359
TGGTCGGGCGACACGCCGACGGTGGCCAGG
>sig_1360
CTCTAGGGATAACAGGGTAATCCCGGGTAG
>sig_1361
CAATAACTGCCTTAAAAAAAGGCCTGATCA
>sig_1362
TCATTTTCGCCAAAAGTTGGCCCATCTAGA
>sig_1363
ACTCACTTAAGGCCTTGACTAGAGGGAAGA
>sig_1364
AGCTAGAGAATAGGAACTTCGGAATAGGAA
>sig_1365
TACCATGGGCCCGCGGCCGCCTCGAGAATT
>sig_1366
ACCCCCCCGGGTCTAGGAATTCTCTAGCCG
>sig_1367
TTCAAGATCCCGGCGATACAGTCAACTGTC
>sig_1368
ACCGTCGCTTGGTCGGTCATTTCGAACCCC
>sig_1369
CGCCATCTCCTTGACCCCGGTTGATAATCA
>sig_1370
GGCATGGACGAGCTGTACCCCGAGCCTCCT
>sig_1371
CGTTAAGTGGATCTCAAGCTTCCATTGTGA
>sig_1372
CTCCCATGGAGGCCTGAATTCTAGAAGGTA
>sig_1373
ACCAACTGGCCTCAGGCATTTGAGAAGCAC
>sig_1374
CCCCCGAATTCGGGGGGATCCTCTAGAGTC
>sig_1375
TGCGATGCAGATCGATCTATTAATACGATA
>sig_1376
AACGACGGGATCCATATGACGTCGACGCGT
>sig_1377
TGCCAACTTTGTACAAGAAAGCTGTCTACC
>sig_1378
CGAAGGTTCGAACCACTCGGAGGGACGGTT
>sig_1379
TCCCAACGCGTCGCCACGTAATAAATATCT
>sig_1380
TGGATAAGGGTTGCTAGCGAATTCATACAA
>sig_1381
GCCTGGCGAAAAAAGCTTATCGATGATAAG
>sig_1382
AGGAAGACTTGAACGGTAGCGCTGTTATCA
>sig_1383
AATTAAACTAGTCACCGAACTAGAGCTTGA
>sig_1384
ACTATAGGGAAAGCTTGCATGCAGGCCTCT
>sig_1385
ATACCGCAAGCGACAGGCCATGTTTGACAG
>sig_1386
AAACTCGATAAATAAAATTTGCCTGGCGGC
>sig_1387
AACTCATCAATGTATCTTATGATGTCTGGA
>sig_1388
GCTCGGTTGAATAAGAGCTCGCATCGTCGT
>sig_1389
CCGCCTGGCCTCCGTTGAGCCATCTGGATC
>sig_1390
ATCACCATGCCCCTGAAGAACCGCTTGCTG
>sig_1391
CCCCCCCTGCAGGTCGGCATCACCGGCGCC
>sig_1392
TCCCCGGGTACCGAGCTCGAATTCCAGTAA
>sig_1393
TACATATGCATCATCACCATCACCATGGTA
>sig_1394
TTCTTCTGTAACTGTACTTTCAGATCTCGA
>sig_1395
CCCCGGGTACCGAGCTCACCGGTTAACACG
>sig_1396
ATAGTTCTAGAGGCTCGAGAGGCCTTGCGG
>sig_1397
CATTACCTGTCCTACCAATCTGCCCTTTCG
>sig_1398
CAGGGCGGGGCGAAGGGCAATTCTGCAGAT
>sig_1399
TTTCAGTGACAATTCTCATGTTTGACAGCT
>sig_1400
GTAAGCCGGATCCACGCGGCGTTTACGCCC
>sig_1401
TGGTTCCGCGTGGATCCCCGAATTCCCGGG
>sig_1402
CCATGTTGGCAAGCTGCTCTAGCATTCGCC
>sig_1403
CATTGGCCGCGGATGAGCCGCTGCAGCTCG
>sig_1404
TGAGCAGACGATGGTGCAGGATCCACCGCG
>sig_1405
GCATCAAGCTTCGCGAAATTAATACGACTC
>sig_1406
ACACGATAATACCATGGGATCTCCTAAGAA
>sig_1407
GGATCTTCACCTAGATCCTTTTGGGGGGGG
>sig_1408
TACCGAGCTCGAATTCATTGCAGTTTAAGG
>sig_1409
TTCCTCCATTCAAAAGCGGTTACCTCACTA
>sig_1410
AGAAAATACCGCATCAGGCGGCAATGGCAA
>sig_1411
CTTGCTCCAGTGGCTTCTGTTTCTATCAGC
>sig_1412
CAGAACAATATACGTAAACAGCAGGCGGCC
>sig_1413
TACAGCACGGAACGGTCTGCGTTGTCGGGA
>sig_1414
CGCCACCATGGCCTCCTCCGAGAACGTCAT
>sig_1415
GTATTCTTCAGGAAGGTGATCTCCTTGACC
>sig_1416
AAGAATTCCCGGGGATCCCCGGGGATCTCT
>sig_1417
ACATCGTTCTCTATCACTGATAGGGAGTAA
>sig_1418
TCGGGATCCGAATTCGAGCTCCGTCGACAA
>sig_1419
TTTTATTGGTCAAACATGAAAGCTTAGTAC
>sig_1420
TTAAGGGATTTTGGACGCGTAAGCCGATCT
>sig_1421
GAACACTAGTTTAATTCATTTTTATATTTC
>sig_1422
ATGTTTGACAGCTTATCATCGATTTCGTTC
>sig_1423
CCGCGGGCCCATGGTACCCGGGGATCCTCT
>sig_1424
GAACTGGGTACCGAGCTCGAATTCAATTGT
>sig_1425
AAAATGGCAGCCAAGCTCGTTCAGGGCATC
>sig_1426
CACGTGATGAAAAAGCCTGAACTCACCGCG
>sig_1427
ACCTTCTTCAGTTTTCCCCATGGAACCTTC
>sig_1428
AAGCGATCGCCATGGAATAAGTAAGGAATC
>sig_1429
GATGACAAGCTTGCGGCCGCGAATTCAGAT
>sig_1430
CGGTAATTTGAAACGAGCTAGTGGATCCGA
>sig_1431
AGCAATACGAGGTCATTAAAAGCGCCGTGA
>sig_1432
TGCAGGTGCGGTGTGAAATACCGCACAGAT
>sig_1433
CGATCCAAATGAGTCTTCGGACCTCGCGGG
>sig_1434
CTAGAGGATCCCTGTATCCCAACTGTCCTT
>sig_1435
ATGGTGTATGCATAAGGAGGAAAAACATCG
>sig_1436
AAAACGACGGCCAGTGAATTGGCCGCTCGC
>sig_1437
CTCATCATCCTCACCTCAAAACCCACCGGA
>sig_1438
CACCATCACCATTAATAAGGATCCGAATTC
>sig_1439
TCTAGCATGCGAAATTTAAAGCGCTGATAT
>sig_1440
TCCACAGTTCGCGGGATCCCCGGGAATTCA
>sig_1441
GACCTCGAGAAGTACTAGTGGCCACGTGGG
>sig_1442
GTTTAGTGTTGTTCCAGTTTGGAACAAGAG
>sig_1443
AACGTTTAATTGCCAAAAACAGCGACTGAG
>sig_1444
CTCGAGGTACCCTCCAAGGGTCCTCCTGAA
>sig_1445
CGCAGGAAAGAACATGGATCTGCGCGTCCC
>sig_1446
GGATCCCCGGGTACCGAGCTCGAATTGACA
>sig_1447
CCCCCAAAAAAAAAAAAAAAAAACCCGGGA
>sig_1448
GTTCGAAATCGATAAGCTTGGATCCTCTAG
>sig_1449
CCGCTGGTCGCCTGAGTCTGCAGAGGCATT
>sig_1450
CCAGTCTCGAACTTAACGTGCAGAAGTTGG
>sig_1451
ATACATATGGGCCATCACCATCACCATCAC
>sig_1452
AGGGATCTGTATAACACTTTATAGCCATTG
>sig_1453
CCGCGTTGCTGACGTTTTTCCATAGGCTCC
>sig_1454
ATCAGATCTTAAGGCCTAGGTCTAGAGTCT
>sig_1455
GAGGATCCCCGGGCGAGCTCGAATTCACTG
>sig_1456
CCCGGATCCAAAAAACCCCTCAAGACCCGT
>sig_1457
ATCCGAATTCTGAAATCCTTCCCTCGATCC
>sig_1458
GGATCCCGGGATTTCTCCATTGGTCTTCCA
>sig_1459
GCTTAAGTAAGTTTTTGGTTACAAACTGTT
>sig_1460
ACTGCAGGGGGATGGGGAGTAAGCTTGGCC
>sig_1461
GATCCTCGAGCGGCCGCGATCCGGTTATTT
>sig_1462
TGCCGACACCCGCCAACACCCGCTGACGCG
>sig_1463
ACCGTTCCGTGCTGTAGTGCCATTTACCCC
>sig_1464
CGATCGCGCAGTTTTTCGGGTGGTTTGTTG
>sig_1465
GTAAAACGACGGCCAGTGAATCCGTAATGG
>sig_1466
CAGCGACCCGCTTAAAAGCTCTAGCCACCA
>sig_1467
TCTCGGTACTATGCATAGATCAGATCTTTA
>sig_1468
CTGGGGCGCATGGAGCGGCGTTAATAGGGC
>sig_1469
ATCGATAAGCTTGGATCCGTCGACCTGCAG
>sig_1470
GGGTCATCCCAGAAGCCTTGCATATCCTGC
>sig_1471
ACACGGGGGACTCTAGAGGATCCCCGGGTG
>sig_1472
AGGGCGCCATGGATCCGGAATTCAAAGGCC
>sig_1473
CGGCCAACTCTCGTTAACTAGAGTAACGGG
>sig_1474
ACAGCTTACTCCCCATGCCCGGGCAATAAG
>sig_1475
TCAATTCGAGCTCGGTACCCACTACTCACT
>sig_1476
GCCTACTTCACCTATCCTGCCCGGCATATG
>sig_1477
TTAACAGATGGGGTTTTTCTGTGTGCAACC
>sig_1478
TGTGACGTCTATTTCCAATATTCTACGGTA
>sig_1479
AACTCACATTAAATTCGGTGAGGTTATGGC
>sig_1480
CTTCAGCCTCTCTCTTCTCGAGAGATACCC
>sig_1481
ACCATGGTAGATCTGAGGGTAAATTTCTAG
>sig_1482
GGATCCCCGGGTACCGAGCTCGAATTCTTA
>sig_1483
TCCCCGGGTACCGAGCTCGAATTCCCAATT
>sig_1484
TGAATTCCACAAGCTTGTGGAATTAATTCG
>sig_1485
ACATGATCCCCCTGTTGTGCAAAAAAGCGG
>sig_1486
CCATCTCATGTTTGACAGCTTATCATCGAT
>sig_1487
AGCTCGAATTCTTAGGCCACACGTTCAAGT
>sig_1488
GATCCCCGGGTACCGAGCTCGAATTCACTG
>sig_1489
ACAAAAATAGCAGCAGCAGCAGCAGCAACA
>sig_1490
TTAATTACAACTAATCCTTTCGTACTAAGT
>sig_1491
AAGCTTTCTAGGGTACCTCTAGCTCGAGGG
>sig_1492
GATTCTAGGAATTCTCTAGGGATCCCGGCG
>sig_1493
GACGCGTTGGGAAATGGCAATGATAGCGAA
>sig_1494
AAACGACGGGATCCTCTAGAGTCGACCTGC
>sig_1495
TACCCGGGAATTCTCGAGAAGCTTCATATG
>sig_1496
CAGGTCGACTCTAGCTAGAGGATCGATCCT
>sig_1497
TGCATGCCTGCAGGTCCCCGGGATCGTCTT
>sig_1498
AGCCAAGCTTGGCTGCAGGTCGACGGATCC
>sig_1499
CTACGAATCGATGGGGGACCGCGAGCAGCT
>sig_1500
GCAGCCTGAATGGCGAATGGCTGACGCGCC
>sig_1501
GAACGGTCATAAATTCTCTGTGTCTGGTGA
>sig_1502
TGCGGTATTTCACACCGCATACTAGTCCGA
>sig_1503
CAGGGATCCAAGCTTGTCGACCACCGTGAT
>sig_1504
ACTATAGGGAGAAGCTTGGATCCTATAGTG
>sig_1505
CGTGGTATGCGTTACACCTTGAGTGCGCCG
>sig_1506
AAAAAGCGGCTTCATCCGGATTCTCTGAGC
>sig_1507
TTGGAAGATTAGTACGTCTCCATTTTTTTC
>sig_1508
TCGGGGTCCATACTAGTTTCGCCATTCAGG
>sig_1509
AAATTTAACGCGAATTTTAACAAAATATTT
>sig_1510
TTAACAACAACAATCGAACCCCAGAGTCCC
>sig_1511
GCAGGTCGAGAATAGTTAGCGCGCAGTTCG
>sig_1512
CAAGCATAAAGCTGGGCCGTCGACCAATTC
>sig_1513
TCTATGAAAGCACTAAGGAATTCTTGAAGA
>sig_1514
AAAAGTTGGCCCATCTAGAATTATTCCATT
>sig_1515
CTTGTACGGCATATGTTTCCTGTGTGAAAT
>sig_1516
CGATGCGTCCGGCGTAGAGGATCCGGAATT
>sig_1517
CGAGCTCTAAGCACCCATTTGCTGTCCACC
>sig_1518
GCTCGAATTGACGCGTCAATTCTCATGTTT
>sig_1519
AACACCATAACCCATAGTAGTGACAAGTGT
>sig_1520
ATTATATCTTTTTATGAAAGCGTTGTCAAC
>sig_1521
GTTTGACAGCTTATCATCGGTGACCCGGGC
>sig_1522
GATGAATGCTCATCCGGAATTCCTGTGGTC
>sig_1523
TAATCCAGACAATGCTGGACTGGGCGCGCG
>sig_1524
ACAAAGAGCTTCAACAGGGGAGAGTCCCAC
>sig_1525
CTTTGTTAGCAGCCGGATCCCCGTCGACGC
>sig_1526
CCATCGTCTGCCTCTGCATCTCGCTGGTCG
>sig_1527
ATATTGATAATAATAATGATAATAATAATG
>sig_1528
TTTGTTAGCAGCGCCGGATCCCGACGCGTT
>sig_1529
TTTGACTTGAGGGGGATCCACGCGTTTACG
>sig_1530
ACTTGAGGGGGATCCGCCCTCAGAAAAACT
>sig_1531
GGGGGATCCGAGCTCGGTACCCGGGGATCC
>sig_1532
GCTCGATGAGTTTTTCTAAGAATTCTCATG
>sig_1533
TCGGATCCAGATCCACGCGGAACCAGCAGT
>sig_1534
GGATCCCCGGGTACCGAGCTCGAATTGGGG
>sig_1535
TGCAGGTCGACTCTAGAGGATCCCCAGTCT
>sig_1536
CAAACTTGTGATAACAGCATGATGATGATG
>sig_1537
CGGGATCCGGTACCGGCCGCATGCCGGCCT
>sig_1538
TACAGAATTCGGATCCACGAGCTCCCGGAC
>sig_1539
CATCGTGGCCGGATCTTGCGGCCGCTTAGG
>sig_1540
TGTATGCGGCGAGCGAGTTGCTCTTGCCCG
>sig_1541
CTGGGCCTGCTGGTTCCGCGTGGATCTCGG
>sig_1542
GCCCGGTAACCTCGAGGATATCATGCATGG
>sig_1543
TATCGATGAATTCCCGGGGATCCGTCGACC
>sig_1544
TTTGGGATCCCCTGGATCCGCAATTGTCTT
>sig_1545
GAGTCGACCAGGCATGCAAGCTTGGCACTG
>sig_1546
TGTAAAACGACGGCCAGTGACTGCAGGGTA
>sig_1547
CAGGCCTACGCGTACTAGTGGTACCGCGGC
>sig_1548
GCGACCATCCTCCAAAATCGGATCTGGGCC
>sig_1549
TTCACGCCGCTGCTCATTGGCTTTGTGGTC
>sig_1550
GTACTACCCTGTACGATTAGCTCTTCCGCT
>sig_1551
AATAGGAAATCTTCCTTGAAGCTCGGGTAG
>sig_1552
TTTTTTCTACCGGTACCATAGCTGTTTCCT
>sig_1553
ACCATAATTAAGCTCATAAATTAAACCTCG
>sig_1554
AGCATTGGTAATGAGGATCCCCCTCAAGTC
>sig_1555
GGGATCCTCTAGAACTAGTGGATCCCCCGG
>sig_1556
GGGTACCGAGCTCGAATTCCGGTCTCCCTA
>sig_1557
GAGCTCGCATGCGAATTCCTGCAGCCCGGG
>sig_1558
GGATCGGGAAGAATTCTTGAAGACGAAAGG
>sig_1559
GAAAGAGTAAGTCTCCTCCAACTAAACAAG
>sig_1560
ACACAAGAGGACATACTTGTATTCAGTAAC
>sig_1561
TGCGAGCTCATCGATTTCGTTCCACTGAGC
>sig_1562
GGACTCTAGAATGAGCATGGTGAGCAAGGG
>sig_1563
GCCGTAATGGCCTAACGAATTCCGGCGCCT
>sig_1564
CTAGTTAAGCTATCAACAAGTTTGTACAAA
>sig_1565
ACAGGTTGAACTGCCGCCATGTTCTTTCCT
>sig_1566
CCAGTCATGCTAGCCATGCTGTTATCAACC
>sig_1567
AATGAACAAAGATCTACAAGTTTGTACAAA
>sig_1568
GGCGAAACCCGACACCGCCGGATACCTGTC
>sig_1569
GAGCGGGCTTTTTTTTAGATCTCTGCAGCC
>sig_1570
ACGACGGGATCGAAGCTTGGCTGCAGGTCG
>sig_1571
GGCAGAAATTCGAGCGGCCGCAATTCTTAA
>sig_1572
AATTTTTAGGATTATCACATAATGATAAAG
>sig_1573
GATGTGCTTCGCCCGCTACCCCGACCACAT
>sig_1574
ACTCATCGCAGTTGAGTAAACTTGGTCTGA
>sig_1575
GAATACCTTTATACTCCTCCGATGGAATTG
>sig_1576
TCGCTCACTGACTCGCTGGCCTCGGTCGTT
>sig_1577
CTGGGCCTGCTGGTTCCGCGTGGATCTGCG
>sig_1578
AAGTAGAGGTTCTCTGCAGGTGTGCCACCT
>sig_1579
GAGGATCCCCGGGCGAGCTCGAATTCCGAG
>sig_1580
AAAATTGCCTATAGTGAGTCGTATTAATTT
>sig_1581
TCAGCCGGATCCAAGCTTGGAATTCCCTTT
>sig_1582
CATAGCGACTAATCGTTAGTTCATTTGCTT
>sig_1583
CGAGGCAGCTGAAAATCTTCTCTCATCCGC
>sig_1584
CTGTGCGGTATTTCACACCGCATAGCGGCC
>sig_1585
AAAAGGGGGAGGAGCGCTCCGGAATTCCCG
>sig_1586
ACAAAGAGCTTCAACAGGGGAGAGTCCGGC
>sig_1587
TAGGGTACCTCTAGGAATTCTCTAGGAGAT
>sig_1588
ACAAAGTGCATCATCATCATCATCATATCG
>sig_1589
GACAGGCCTTCCCTCGATATGATGATGATG
>sig_1590
TTGTTACCCTAAAATCTACAATTTTATACA
>sig_1591
GAATAGGAATTCCTAAACCTTTCCGGTCGC
>sig_1592
CGTCCCATTCGCCATTCAGGCCTGACATTT
>sig_1593
GCCGGATCCCGGGCTAAGTCAGCGACGCTG
>sig_1594
AGATCCCGGCGTCGACCATCATCATCATCA
>sig_1595
CAAATCTTCAGGGGTCTGATCGGCTTGAAT
>sig_1596
GCCCTCGAGACGCGTGGCATGCAAGCTTCT
>sig_1597
TATGGCTTCCACCTGGGCTTCCTGCAGTCT
>sig_1598
ATGATTACGAATTCATCGATATCTAGATCT
>sig_1599
GAATTTAAATGGATCCGCGGCCGCGTCGAC
>sig_1600
GGGTTTCTACAGGACGTAACATGCTGTTAT
>sig_1601
ATCAAGCTGACGCGTCCTCGGTACCGAGCT
>sig_1602
AATCGTAACCCAGCTTTCTTGTACAAAGTG
>sig_1603
TTGTGATCTAGAGTCGACCTGCAGGCATGC
>sig_1604
GCGAGCTCGAATTCCGGGGGATCTCAATCT
>sig_1605
TATGACCATGATTACGCCAAGCTTTCATCA
>sig_1606
TCCTGGGGCCACAGATCTTCGTGCTGTAGT
>sig_1607
ATGGGATCCTTATCGTCATCGTCGTACAGA
>sig_1608
GAGGATCCCCGGGCGAGCTCGAATTCCGGT
>sig_1609
GGATCCCCGGGTACCGAGCTCTATAGTGAG
>sig_1610
TGCTGGGGAACGCGTAAATTGTAAGCGTTA
>sig_1611
AATTTCACACAGGAAACAGAATTCGGATCC
>sig_1612
TTTGGTAGGTGAGAGATCTGAATTCTCATG
>sig_1613
TATCACGAGGCCCTTTCGTCTTCAAGTGTC
>sig_1614
CCTTTACTGTTAATTAACCCGGGGATCCCC
>sig_1615
CGACGATGACGATAAGGATCCGCCCTTAAG
>sig_1616
TTTAAAAATATCTCTTGCCAGTCACGGTGA
>sig_1617
TCCATACCACATTTGTAGAGGTTTTACTTG
>sig_1618
ATAGTACCGTCGGAATTAACCGTTATAACC
>sig_1619
GGTGGAGCTCCAGCTTTTGTTCCCTTTAGT
>sig_1620
TCCATGGGCAGCAGCCATCATCATCATCAT
>sig_1621
CAGATACCCAGCCCGACGCTAATGAGCGGG
>sig_1622
CAGATGCGTCGTCGCGGGACGAACAGCGAT
>sig_1623
TGTCTAGAGGATCCCCGGGTACCGAGCTCG
>sig_1624
TAGGATCGATTCTAGCCGCGGTCTAGGAAG
>sig_1625
TTTATAGGTGTAAACCTTAAACTGCAATGA
>sig_1626
ATCTTCCTTGAAGCTCGGGTATTACCTAGG
>sig_1627
TAGATCTCGAGCTCGCGAAAGCTTGGCTGC
>sig_1628
CCGTCGACCTGCAGCCAAGCTTGGCGTAAT
>sig_1629
GAGATCCACGCGGAACCAGCAGTTGCTCAG
>sig_1630
TTGCCTGTATGATTTATTGGATGTTAACGC
>sig_1631
GAATGGCAGAAATTCTGAAACGCGGTTACG
>sig_1632
GCCCATGGAGATCTCTACTAGTACGCGTTG
>sig_1633
GCTGCTGTGATGATGATGATGATGCATGGT
>sig_1634
GGCGTAGAGGATCCGGTCAATCAATCAGCA
>sig_1635
TACCGAGCTCGAATTGACCAAAATCCCTTA
>sig_1636
TAGGATCGATTCTAGCCGCGGTCTAGGAAT
>sig_1637
GATAACAATTTCACACAGGAAACAGCCATG
>sig_1638
AGACGTGATGAGTCGAGCGGCCGCCTCCGG
>sig_1639
AAGAATTCCGATTCATTAATCCAGCTGGCA
>sig_1640
AGCTTTGCACAAGGGATTGAAAAAGGAAGA
>sig_1641
GACACCACGATGCCTACAGCAATGGCAACA
>sig_1642
GACTCACTATAGGGAGACCCAAGCTTCCAT
>sig_1643
ACGCCAAGGGATGAGGGGTCTGACGCTCAG
>sig_1644
CCGGGAATTCCGGGGATCCCAGGGGCCCCT
>sig_1645
TCGAGAAGCTTGTCGACCAGATATCGGAAT
>sig_1646
TTTTTGCATCAGGAAAGCAGGGTCGACGCG
>sig_1647
AACTTCAAGATCCCCAATTCGATCGTCCGG
>sig_1648
CAGTTGCGCAGCCTGAATGGCGAATGGCTG
>sig_1649
CAGTTGCGCAGCCTGAATGGCGAATGGGAC
>sig_1650
CGTCATCACCGAAACGCGCGAGGCAGATCC
>sig_1651
CAGCCGGATCCGTCGACGCAAAAGAGCTGA
>sig_1652
ATAGAATACTCAAGCTATGCATCAAGCTTG
>sig_1653
TGGCCAGTCTTTTTCAAATAAGCATTCCAA
>sig_1654
CCATGGCTAGCGGAGTGTATACTGGCTTAC
>sig_1655
GGGTTCTTGCACTGGTGGTCATACCAATGC
>sig_1656
AACATTCTGGTGTCTGACACCCTGAGCTGC
>sig_1657
AGACTCTGCGCGGAAAAAACAAAAAGGTGG
>sig_1658
CTAGAATCGGATCCCGTCGTTTTACAACGT
>sig_1659
TATTGGATCGATCCGATGATAAGCTGTCAA
>sig_1660
TGGAATTCGAAGCTTCGACGAGATTTTCAG
>sig_1661
TGGCAAGGTACCACTTCGACTCTATGTTGC
>sig_1662
TGGCACTAGGCTAGCTTAATGTTAACGACC
>sig_1663
GACGATGACAAGCTTGAAGGTAAGCCTATC
>sig_1664
ATTAATCCAGCGGAATTCGAGCTCGGTACC
>sig_1665
CTAATAGAAGCTAGCTTGGCGAATGCGATT
>sig_1666
CCGGTGATGCCGACCTGCAGGGGGGGGGGG
>sig_1667
CGATTAGGCAAGCTTAAGGTGCACGGCCCA
>sig_1668
TGGCCGATTCATTAATGCGATCTCGATCCC
>sig_1669
GGGAAGGGCGCCGGCCTAGGACTAGTGATC
>sig_1670
GACGAGGGCAAGCTTGGCACTGGCCGTCGT
>sig_1671
CAGCTTATCATCGATAAGCTAACCTTTCCG
>sig_1672
AAGAGCTCAGGCCTACGCGTACTAGTGGTA
>sig_1673
ACTATAGGGCGAATTGGGTACCGGGCCCAA
>sig_1674
ATGCTTTAATGCGGTAGTCGAATTCTCATG
>sig_1675
GTGGCCACCACGGCCCGGCCTGCCTTTCCC
>sig_1676
ATGCCGATGATTAATTGTCAACACGTGCTC
>sig_1677
TCATAAGATACATTGATGAGTTTGGACAAA
>sig_1678
GAATACAGCGATATCTCGACGAATTCAGAT
>sig_1679
GTTCCCTACTCTCGCATGGGATCCGAATTT
>sig_1680
CAGTGATAAGCTGTCAAACATGAGAATTCC
>sig_1681
GATCACTTAGATCTGATCTAGAGGATCATA
>sig_1682
AAGTACTGATGGTTAACGACCGCGCGGGTC
>sig_1683
CTCGAGAATTCCCGGGTACCAAGATCTTGA
>sig_1684
GGAATTCGATAAGCTTCTAGGATCCGAAGG
>sig_1685
GTTTACTCAACTGCGATGAGTGGCAGGGCG
>sig_1686
ACCCTCGATGAAAGCGTTCTGATCGATGAT
>sig_1687
TTTTGATCTTTTTTCTGGTCGACGCCTGCC
>sig_1688
TCTATCCCCACCGCGCGATCGCCATGGAAT
>sig_1689
ATCAGGCCTCGAGATCTAGAGGATCCCCGG
>sig_1690
GCTTGCATGCCTGCAGGTCGACTCTAGAAT
>sig_1691
GGAAGATGACTGCGTTAGCAATTTAACTGT
>sig_1692
AAACGTCGTTAAGGCCGTTTCTGACAGAGT
>sig_1693
TAATTCACCCCCGAACACGAGCACGGCACC
>sig_1694
CTCGTCAGCAAGCACGCTCGCGGATCCACA
>sig_1695
GAATCCTCCAATTCGCCCTATAGTGAGTCG
>sig_1696
TCCTCGTTATTTCTAGGCACAGCTTCACGC
>sig_1697
TGAGGTGCGGGGATCCACGCGTCTTAAGGC
>sig_1698
GCTGAGCCGGCGGAACCGGCGGAGCCGGAG
>sig_1699
AGCTTATCGATACCGTCGACCTCGAGAACA
>sig_1700
GAGTCGACCTGCAGCCCAAGCTTGCGATCC
>sig_1701
GGAATTCAAAGGCCTACGTCGACGAGGGCA
>sig_1702
TGAATTCATACAACCTCCTTAGTACATGCA
>sig_1703
CTCTAATCACAAGTTTGTACAAAAAAGCTG
>sig_1704
CTAAGGAAGCTAAAATGAAATCTAACAATG
>sig_1705
GATCCGGACTACCGGGCGTATTTTTTGAGT
>sig_1706
ATGATATATTTCTTGAGGATCCATCGATCC
>sig_1707
ACCCTGCACGTGACCGGCGCCTAGTGTTGA
>sig_1708
AGAAGCTTATCGATGATTAATTGTCAACAG
>sig_1709
GCCTATGAAAAACGCCAGCAACGCGGCCTT
>sig_1710
TGGAATTCGTAATCATGGTCATAGCTGTTT
>sig_1711
ATTAAAGGGATTAAAGGAATTGGGCCAGCT
>sig_1712
CCAAGCTCGGAATTAACCCTCACTAAAGGG
>sig_1713
GGCGTAGAGGATCAAGCTTGTCGACCCGGG
>sig_1714
CAAACTTGTGATAACAGCGCTGCACTGAGC
>sig_1715
CGCAGTCACAGTTGAACCCAACACATGTGC
>sig_1716
TAGCTGTTTCCTGGTTTCCTGTGTGAAATT
>sig_1717
CGATGAATTCCCGGGGATCCAACAGATGCA
>sig_1718
TTGATTAGTGTTTTGTTTAAAAAGAGAAGA
>sig_1719
GCGACCAATTGAAATCGCCGGCTCCCGGTG
>sig_1720
GTGTACCCAAGTGTTGGCTTGTCACTAATG
>sig_1721
GACACTATAGAATACTCAAGCTCCTCTCAG
>sig_1722
GAAAGCTTGCATGCCTGCACCAGGGGGGTG
>sig_1723
GCCTGCTGGTTCCGCGTGGATCTGCGGATC
>sig_1724
ACGTGTGGCCTAAGAATGGATCCCCCTCAA
>sig_1725
ACGGCTGACATGGGAATTAGCCATGGAATG
>sig_1726
ATCCCTAGAGGTACCCTAGAAAGCTTCCTA
>sig_1727
TGGACATCCTAGATGTCCCTAATATGGGAC
>sig_1728
GATAACAATTTCACACAGGAAACAGCATAT
>sig_1729
CGACAAGCTTGATATCGAATTCCTGCAGCT
>sig_1730
GTGAAGCTGTCCCTGATGGTCGTCATCTAC
>sig_1731
GTTAAAAAAATCTTTCGGGGGGATGGGGAG
>sig_1732
GCTATGACCATGATTACGAATTCCACAAGC
>sig_1733
CCGCCAGATTGAGATCCCCGGGGATCCTCT
>sig_1734
GTCTCCTGTTCCAGAAGGCACTGTTGCAAA
>sig_1735
CTCTAGTCGGCCGTACGGGCCCTTAAGGCC
>sig_1736
GCTTGCATGCCTGCAGGTCGACTCTAGATA
>sig_1737
ATCCCCCTGCTCGAGCCGGGCCCTACTTAA
>sig_1738
GGACTGCTGCCAGTGGCGATAAGTCGTGTC
>sig_1739
TATCCTAATGCTGAGATCTTACGATTCTCG
>sig_1740
TCTACGTAAGCTTCGAATTCGCCCTTAAGG
>sig_1741
GGTTCGAAATCGATGAGCTCGCGAATTTCT
>sig_1742
ACCAAGCTTGAATCCGCGGTACCAGCACCA
>sig_1743
ACCGGAGGGTACCGAGCTCGAATTCACTGG
>sig_1744
GTGGAAAGGACGAAACACCGCGAGACGGAA
>sig_1745
GTCACGCTGCACTGCAGCCCGGGGGATCCG
>sig_1746
GTTAATACACAGAATTCTGATTGGATCCCG
>sig_1747
GCTCGCAGATCTGCGTAATCATGGTCATAG
>sig_1748
ACGAATTCGAGCTCGGCCGACTTGGCCAAT
>sig_1749
GTGAGATAGAGTACAGCACATCCATTTTGG
>sig_1750
GCGAATTTTAACAAAATATTTTGTTAAAAT
>sig_1751
CGGCGTAGAGGATCCGGCCCATTGGCTGCC
>sig_1752
TTGCACCATTCTATGGTGTCGGGTACCGAG
>sig_1753
TGGATCCATATGACGTCCCTATCGTTTCCA
>sig_1754
TCTTTTTTGTGCGGCGGGGACAGTACCCAC
>sig_1755
GGGGTAGCTTTCGGGCTGATCGCCCATCCC
>sig_1756
AAGCGGATCCACGCGGAACCAGATCCGATT
>sig_1757
GATTAAATAAGGAGGAATAAACCATGGATC
>sig_1758
GCTGCAGGTCGACGAGATTTTCAGGAGCTA
>sig_1759
TGGAGAGCTCTTGAAATAAGATCACTACCG
>sig_1760
TTTCTTTGGTAACACCCATGGTGGCCAAAG
>sig_1761
CCCGGGATAATTCCTGCAGCCAATATGGGA
>sig_1762
AGAGTAATCTTCGACAAGAACCGGATATTC
>sig_1763
TTCGTCGTGCGACTGTCCTCGTTATTTCTA
>sig_1764
TGAATAGGGAATTGGGAATTGGCCGGCCAA
>sig_1765
TGCATAGTCCGGGACGTCATAGGGATAGCC
>sig_1766
TAAACGCCGCGTGGATCCGGCTTACTAAAA
>sig_1767
ACCCATGGTTAATTTCTCCTCTTTAATGAA
>sig_1768
GGGCGCGTGGGGATCCTCTAGAGTCGACCT
>sig_1769
TCTCCCTTTGGGCCGCCTCCCCGCCTGGGT
>sig_1770
TTTTCCCTTTGATATTTAACGGTGAACAGT
>sig_1771
TGGTGTCAACTCCAGTCCGCCCGCTCCGTG
>sig_1772
GGCAGTGTGGCTGTCTACGCAGAACTCCTC
>sig_1773
ATCGATAAGCTTGGTACCGAGCTCGGATCC
>sig_1774
AGCACATCCATGAATTCTGCAGCTGGATCC
>sig_1775
CAGGTCCAACTGCAGGAGCTCGAGGAATTT
>sig_1776
ACTTGGTTGAATATTCACCAGTCACAGAAA
>sig_1777
ATTCCATGGTCCGACCCTACCCTCGATTGC
>sig_1778
AATAATTGACGATATGATCTGATCGGCCAG
>sig_1779
GGCAGCCTGCACCTGAGGACCGGTTTACTG
>sig_1780
GTCGGGGGATCCGTTTAAACTTGGACCTGG
>sig_1781
TGTACAAACTTGTTTGATTCGACCATGGAC
>sig_1782
CTGGAAGGATCCATATGAAGCGTGGACTGA
>sig_1783
GCCACCATAGCCGAAGCCCAGGATCCGTCG
>sig_1784
ATCCTCGAGTTAATTAATTAATTAAGATCT
>sig_1785
CCGGGCTGCAGGAATTCACCAGCCTTGAGA
>sig_1786
AAGCTTGATCCCGACCCATTTGCTGTCCAC
>sig_1787
GTGTCGGGTACCGAGCTCGAATTGACCAAA
>sig_1788
CAAAACCACACTGCTCGAGCTAGCTACGTA
>sig_1789
TTACTTAGGATCCCGACGCGTTCAATTGGC
>sig_1790
GCCTCGAACACAGCTGCAGGCCGCCACCAT
>sig_1791
CTGGGACCCGGCCTCTGCCGGCCCGGCCCG
>sig_1792
CATCACAGCAGCGGCAGAGAAAACTTGTAT
>sig_1793
ACGACACCGACGAAGGAGGATCTTGATCCC
>sig_1794
GTGGATCTGCCTCGCTGGCCTGCCGCAGTT
>sig_1795
AAAACGGGGCGAAGAAGTTGTCCATATTGG
>sig_1796
TAAATTCGAATTCCTGCAGGCCTCGAGGGC
>sig_1797
GTCTCGAGGTCGACGGTATCGATAAGCTTG
>sig_1798
ATAAGCTGTCAAACATGAGAATTCCCGGGG
>sig_1799
TTTAGGCGCGTAAATTGTAAGCGTTAATAT
>sig_1800
CGAATTCGGGGGGATCTCAATCTGGCGGCT
>sig_1801
TATGCCCCAATAACCACATGTAGGCTGGAG
>sig_1802
TAGAAGAAGCGTCAGACTCCTTAATTAAGG
>sig_1803
CCCGGGCGAGCTCGAATTCGAAGCTATTCT
>sig_1804
AGGAAATTTTAACTTTACTAAGGAGCGATC
>sig_1805
AAAATGAACAAAGATCTATCTAGAGTCCGC
>sig_1806
ACTTGATGCTCGATGAGTTTTTCTAATGAG
>sig_1807
GGCGAATTCAAGATCTTGGAAGAGGAGAAG
>sig_1808
TCCCACGCCATCCCCGCATCTGACCACCAG
>sig_1809
TTTCAGTGTGCTCGAGAAATGGAGAAAAAA
>sig_1810
AGCGGTGATACAGATAGACCAATGGAAGCC
>sig_1811
TCATCACCGAAACGCGCGAGGCAGCCAGTG
>sig_1812
CATGTCTGGATCGATCCCCGGGTACCGAGC
>sig_1813
CCCCCCCCCCCCCCCCCCCCCCTGCAGGTC
>sig_1814
ACTCAAAACCGTACACATAGTGTAGCCAGC
>sig_1815
CGATAGCAATTGGTCGACGGGATCCAAGGC
>sig_1816
GAGGATCCCCGGGCGAGCTCGAATTCGAGC
>sig_1817
CTTCGTTGGCGGCGCTGAGCACCACCACCA
>sig_1818
CACTAATAATGACTAGTCAGCTGATCCGGC
>sig_1819
AGTTCCCGGCCGAAGCGCCCAATACGCAAA
>sig_1820
TCGATGAGTTTTTCTAATCAGTACTGACAA
>sig_1821
GTGAAGCTAATTCTGTCAGCCGTTAAGTGT
>sig_1822
ATTGGATCTACTTATTCAAGATCCCGGCGA
>sig_1823
CTATAGGGAGACCGGAAGCTTGCATGCCTG
>sig_1824
TAATGGCAACAACGTTGCGCAAACTATTAA
>sig_1825
TTGATATCGAATTCCCCCGGGACCAAAATG
>sig_1826
TTCATTTCATTTGGAGAGGACAGGCTTCTT
>sig_1827
TGGATCGATCCATATGCGGTGTGAAATACC
>sig_1828
ACCTAGCTCGAATTCGAGTGCCAACGTTAT
>sig_1829
ATCGATTACGCGCCAATGCGCCCTTCCTTC
>sig_1830
TACGGCTACCATTGTTTTGCCATTGATTTC
>sig_1831
TCAAAAAGCGGCCGCTCGAGTCGGCGAGCT
>sig_1832
AGCGCTGCATGCCTATTTGTTTATTTTTCT
>sig_1833
ATCTGGCTCGAGCTCCACCGCGGTGGCGGC
>sig_1834
TGTTTGAATCTCCCGTCGTGTAGATAACTA
>sig_1835
TAACATATGAAGAGGAGAGATCCCATGAAC
>sig_1836
AGACCGTTCCGTGCTGTAGTGCCATTTACC
>sig_1837
CAAACCCATACACACCAAGTGTTACAGCGA
>sig_1838
CAATTTCACACAGGAAACAGAATTCCCCCT
>sig_1839
TCGCCACCATGGTGAGCAAGGGCGCCGAGC
>sig_1840
GTTATAGGGGCCCTTACCCGAGGTCCTCAG
>sig_1841
CTCTTCCTTTTTCAATCGCGTCTCGTGCCG
>sig_1842
ACAGCTTCACGGCCAGCAAAAGGCCAGGAA
>sig_1843
CGCACCAGGGTCACGCCGCCAGTCATCAGC
>sig_1844
AGTCCGAGGAGGGCGAGAAGATGGTGCTGG
>sig_1845
ATAATGTATGCTATACGAAGTTATCGGAGG
>sig_1846
GATCCACCATGATGATGATGATGATGCATT
>sig_1847
TCAGGGACAGCTTCAAGGATCTTCCCCATC
>sig_1848
GAGAGCAACGACCCGAACTTTCGGCCAAAG
>sig_1849
AGTGAATTCGAGCTCGCCCGGGGATCCTCT
>sig_1850
TGAGGGGGATCCATTCTTAGGCCACACGTT
>sig_1851
TTGACGAGCGCGGTGTGAAATACCGCACAG
>sig_1852
TCGCCACTACCAACCTCCATACCAACGCCA
>sig_1853
AACTCTTTTTCATGCCAAAAAGCTTATCGA
>sig_1854
CCGGAGGCTTTTGACTTGAGGGGGATCCAC
>sig_1855
TAACCGGGCAGGGGGGATCCGTCGACCTGC
>sig_1856
ATCCTATTATTTTTGACACCAGACAAGTTG
>sig_1857
ATGGTGATGGCCCATATGGTTGAACCATTT
>sig_1858
CACGCCTGGCACCGGCCGAAACCAAAACAC
>sig_1859
TTTCTACTATTTGGTGTTCGTCTTGTATTG
>sig_1860
TCCCCGGATCCGTCGACCTGCAGGTCGACG
>sig_1861
TTCATCAACATCGCGGCCGCACATAACTCA
>sig_1862
CACCACCACCATCACTCCGCGGCTCTTGAA
>sig_1863
CCCCGGGAATTCCCCGGATCCGTCGACCTG
>sig_1864
GGATCCATGGAGGCCTTAAGCTTCGAATTC
>sig_1865
TAATTTAAATAAACAATGGCAGATCCAATG
>sig_1866
CAATCACCGGATCCGCGCCGTTGGGTTCGA
>sig_1867
GGCCTGTCGACGAGCTCCCAGCTCGGTAAG
>sig_1868
TGACGACGACAAGAGTCCGGAGCTCGTGGA
>sig_1869
CTCTAGAGTCTCCGCTCGGAGGACAGTACT
>sig_1870
TCGGATCCTCGAGCGGCCGCGATCCGGTTA
>sig_1871
TTATGGGCAATGAAAATATCGATCTTTCAA
>sig_1872
GGGCGAGCTCGAATTCCGATAAGCGCCTTC
>sig_1873
CGGATCCATGGTTAATTCCTCCTGTTAGCC
>sig_1874
GTCGATCGAGCAGCTCGAAAACGGTAAAAC
>sig_1875
CACTATATATATATATATTATTTTTTCAAT
>sig_1876
GCTCGGATCCGCGACCCATTTGCTGTCCAC
>sig_1877
CTCTAAGCTCAAAAGGGCCGGCCATGTCTC
>sig_1878
GAGACCCCGGTCGCCATCTGGCCGCCGACC
>sig_1879
TACCCGGGGATCCTCTAGAGTCGACGTCAC
>sig_1880
CGCTGGTCGCCTGAGTCTTGGTGGGCTTGC
>sig_1881
TACTATTAATAACTAATGCAACGGCGCTGC
>sig_1882
CAGGTCGACGGATCCCCCGGTACCGGGGAA
>sig_1883
CGTCTGGAANTTCCTGATGCGGTATTTTCT
>sig_1884
GGAACTTCAAGATCCCCCTGGCGAAAGGGG
>sig_1885
TTTCTGAGCTCGGTACCCGGGGATCCTCTA
>sig_1886
TTGCCTGTATGATTTATTGGATGTTAATGC
>sig_1887
GGCACTAGCATGGTGATGGTGATGGTGCAT
>sig_1888
ATGGCCCGGGGTACCTACTAGTCCAGTGTG
>sig_1889
TTTACATCAGGCGAGACAATAACAGATTCA
>sig_1890
TGCGTATTGGGCGCATTTGCGCATTCACAG
>sig_1891
TCGGCCCGGCGCACTCAAGGTGTAACGCAT
>sig_1892
CGGCCCGAGATGCGCCGCGTGCGGCTGCTG
>sig_1893
GCTTTCTAGGGTACCTCTAGGAGATCTTCT
>sig_1894
TGCGTATTGGGCGCATGCAGCTAATGGATC
>sig_1895
GAATGAGCTAGCTCGACCGATCTCGACGAG
>sig_1896
CTATATCCGGGCTGCAGGAATTAATTCGAT
>sig_1897
GCTCTCTCCAGTTGCCGAATTCATACAACC
>sig_1898
CATATTCAACGGGAAACGTCTTGCTCAAGG
>sig_1899
CAAGCTTGATCACCACTTTGTACAAGAAAG
>sig_1900
TAGCTTTATAACGGAGCCTGACATTTATAT
>sig_1901
ATGATGATGATGATGCATGGTATATCTCCT
>sig_1902
TATGAGGAGGGCGGAAAATACTATATTCCC
>sig_1903
AGAGCTCAAAGCCACGTTGTGTCTCAAAAT
>sig_1904
CCGGAGGCTTTTGACTTGAGGGGGATCCTC
>sig_1905
GTGGGCGCGCTTATCGGCAGCGGCGAGCTC
>sig_1906
AGAGGATCCGGGACCAAAGCGGCCATCGTG
>sig_1907
TCGGTCATTCCATGGCTAATTCCCATGTCA
>sig_1908
CCGTTAAGTCATAGCGACTAATCGTTAGTT
>sig_1909
TCCGGCTCTAGAGGTACCGCATGCGATATC
>sig_1910
AGCCTACTAGTCGGCCGTACGGGCCCTTAA
>sig_1911
TTATGTCCCCTATACTAGGTTATTGGAAAA
>sig_1912
TGGTCTGGTGTCGGGGATCCGTCGACCTGC
>sig_1913
GATCCCCGGGTACCGAGCTCGAATTCGCTA
>sig_1914
GATCGGGAGATCTCGAGCTAGCACGCGTAA
>sig_1915
ATGATAAGCTGTCAAACATGAGCTCGGTAC
>sig_1916
CATGTCTGGATCTGACATGGTAAGTAAGCT
>sig_1917
CTTCATATGATATCTCCTGTGTGAAATTGT
>sig_1918
AAGCCTTTTACGCCAATAGCTTGTAAGTCG
>sig_1919
TTCCGCGTGGATCCCCGGGAATTCTAGACT
>sig_1920
AAATCGGAACCCTAAAGGGATCCATAGGTG
>sig_1921
TTAGTCGCACATCAAGTCATCTGTTACAAT
>sig_1922
CGAGCTCGGTACCCCATCGATGGGGGATCC
>sig_1923
TCTAGAGGATCCGGATGCTGCATCATGGAA
>sig_1924
GTTAACGAATTCGGATCCGCATGCTAGCCT
>sig_1925
AAACGCGCGAGGCAGTTGACAATTAATCAT
>sig_1926
GATAACAATTTCACACAGGAAACAGCGATA
>sig_1927
CCATACGAATTGGCCGCGGCGTTGTGACAA
>sig_1928
GTCGACATTCTGAAATGAGCTGTTGACAAT
>sig_1929
GCGTCCGGCGTAGAGGATCCGGAGCTTATC
>sig_1930
TTTCATCAAGCTCTAGTTCGGTGATGACGG
>sig_1931
CCTCCCCGCCGGTACCGATGACAGAGTTAG
>sig_1932
AGCAGCCGAATTCCCCGGTACCGGGGGATC
>sig_1933
CCTTTCGACCTGCAGCCCAAGCTTACCATG
>sig_1934
GGTCGACTCTAGATCACCTCCTTAAGCTTC
>sig_1935
GACATGGTACCCCACACATTATACGAGCCG
>sig_1936
TAATGTAAGTTAGCGCGAATTGATCTGGTT
>sig_1937
CGGCGACGGCGACGGCGAGGGCGCTGCGAT
>sig_1938
CCATGATTACGCCAAGCTCGAAATTAACCC
>sig_1939
TTACCTTCAAGCTCGCCCTTGGATTTTTGA
>sig_1940
TCTTTTTTGTGCTCATATGCTGTTTCCTGT
>sig_1941
AGGGCGGATCCCCCTCAAGTCAAAAGCCTC
>sig_1942
GTGATCCAGATCTGAGTCCGGACGCTATCG
>sig_1943
CGGGTTTAGCACTCCCGGGTTGGGAATTCC
>sig_1944
CCTTTCGTCTAGGCATTTGAGAAGCACACG
>sig_1945
AAGGACGACGATGACAAGCTTCCTCGAGTG
>sig_1946
GGAATTCGATAAGCTTCTAGGATCCGATCA
>sig_1947
GGTGGGTGCGCTGCAAGGCGATTAAGTTGG
>sig_1948
GATCCGTCGACCTGCAGCAATTCACTGGCC
>sig_1949
TCCCCGGGTACCGAGCTCGAATTCCCGGGG
>sig_1950
ATCCGCTTAGAGCTCGAATTTCCCCGATCG
>sig_1951
CAGTGAGCGCGCCGGATCCACGTGATCGAT
>sig_1952
AAGCATACAATCAACTCCAAGCTTGAATTA
>sig_1953
ACCAGGCATGCAAGCTTGGCACTGGCCGTC
>sig_1954
CACTAAGGAGGATATTCATATGACCATGAT
>sig_1955
GCGGCCTTTTTGGCCTGGTGGCACCAGGCC
>sig_1956
TCACACCGCATAGCGGCCGCTGGTGCACTC
>sig_1957
TGGCCCTGTGGATGCGCCTCCTGCCCCTGC
>sig_1958
AGCCTACTAGTCGGCCGTACGGGCCCTTTC
>sig_1959
TTCCGGGGCGAGTTCTGGCTGGCTAGCCCG
>sig_1960
AAGATCCCCTCGAGGCGAACGCCAGCAAGA
>sig_1961
ATAAAATTCAAGGTATAAAATAATTAAATA
>sig_1962
CTCTAGGAAGCTTTCTAGGGTACCTCTAGG
>sig_1963
CGTCTTCAAGAATTCACGCGTAGATCTGCT
>sig_1964
GTCAGATCCGCTAGCGCTACCGGACTCAGA
>sig_1965
GCGTTGAGTTAGTTGATCGTTAAATTTATA
>sig_1966
ATCTAGATTTAAAGATCTGGTACCGGGCCC
>sig_1967
GCTGCTGCCCATGGATGAACCATCCGATTT
>sig_1968
GCGTGGATCCCCGGGAATTCATCGTGACTG
>sig_1969
ATTGGCACCGTAAACGCCCACCATCCTTCA
>sig_1970
GTACCCGGGGATCCTCTAGAGTCGACTCTA
>sig_1971
GATCTTACTAGTCTGCAGGAATTCAGGATC
>sig_1972
TGGCAGAAATTCGGGATCCTCTACGCCGGA
>sig_1973
TGAGTGGCAGGGCGGGGCGTAAACGCCGCG
>sig_1974
GACGCGGCCGATCACCTGGCCGTTGCCCAG
>sig_1975
TTGAGCAGACATCACCATGGATCCACTTAA
>sig_1976
CTTACCTTCAAGCTTGAGCTCGCCCTTGGT
>sig_1977
AGGATCCCCGGGCGAGCTCGAATTCGTAAT
>sig_1978
AGTGTCACCTAAATACTAGCTTGATCCGGC
>sig_1979
TACATATGGCTGCCGCGCGGCACCAGGCCG
>sig_1980
TCAGATCTGCGATAAGCTTGGCGATAAGCT
>sig_1981
ATGCCTGGGAATTCATTATTTGTAGAGCTC
>sig_1982
GGTTTGCGTATTGGGCGCAGCTTGGGTCTC
>sig_1983
AGGTCGACTCTAGAGGATCCCCGGGTGGTC
>sig_1984
GTAAAACGACGGCCAGGGCCAGTGAATTCC
>sig_1985
ACACGGGGGACTCTAGAATGAGCATGGCCT
>sig_1986
TGTTGATTCTCTTCGCCATTAAATGGGCGC
>sig_1987
AATGCGCCGCTACAGGGCGCGTGAGATCTC
>sig_1988
TAGAGTCGACTCTAGAGGATCTCCATGGAA
>sig_1989
TGATTAATTGTCAACAGCTCATTTCAGATA
>sig_1990
GAAGGTCGTGGGATCCCCGAATTCCCGGGT
>sig_1991
CGGATCTGGTTCCGCGTGGATCCCCGGAAT
>sig_1992
GTAAAACGACGGCCAGGGCCAGTGAATTCT
>sig_1993
CATCGATAAGCTGGTACCAGCTTGAGAAAT
>sig_1994
CACATGTTCTTTCCTGGTACCGAGCTCGCG
>sig_1995
CGCTGAGCCGAAAACAAGAGCGCGTGATCA
>sig_1996
TTCTTCTAGAGGTACCGCATGCGATGCTGC
>sig_1997
AAACGCGCGAGGCAGCCAATACGCAAACCG
>sig_1998
GCATGGACGAGCTGTACAAGGCTGTTATCA
>sig_1999
ACGCCAAGCTTGCATGCATCGGTACCGGGC
>sig_2000
TTTTTTAGCTTGCATGCCTGCAGGTCGACT
>sig_2001
AGAGCAAGATAAAAATTTAGGAGGCATATC
>sig_2002
GACATAGATCTCGAGCTCGGATCCTTATCG
>sig_2003
TAGCTTGGCTGCAGGTCGACGGATCCCAAG
>sig_2004
GGGTCGCGGATCCGAATTCGAGCTCCGTCG
>sig_2005
GGTATTACCTAGGGCGGCCGCGCCATTCGC
>sig_2006
AGGATGATCAAGAGCATCAGGGGCTCGCGC
>sig_2007
GAGAATTCGCGGATCCGCGCGCGGATCCGC
>sig_2008
AATTCTCAAGTCAGAATAGTGGACAGGCGG
>sig_2009
GAAAAAGTTTTCAAACAGTACGCTAACGAC
>sig_2010
GCATGCCGGTCGACTCTAGAGGATCCCCGG
>sig_2011
CGACATCGATAAGCTTCGGAATTCAGGATC
>sig_2012
CCCGTAGGCGCTAGGGACACTTTTTCACTC
>sig_2013
TTGTCGACGGATCCCCGGGAATTCACTGGC
>sig_2014
TGTTCTGGGGAATATAAATGTCAGGGATCC
>sig_2015
GGCCGCCAGTGTGCTGGAATTGATCTGACA
>sig_2016
CAAGCTTAATTAATTCTGTTTCCTGTGTGA
>sig_2017
ATGATGCATGTTAACAGATCTCGTACGCGT
>sig_2018
CCCCATATGGTGATCCTGCTGAATTTCATT
>sig_2019
ATGTCCAGACCTGCAGGCCCCAGTCAGTAA
>sig_2020
GATAAGGATCCCATAACTTCGTATAATGTA
>sig_2021
AGGAATTCCAAGCTTGGATCCGGCTGAGCA
>sig_2022
ACACTAGAAAACAGTATTTGGTATCTGCGC
>sig_2023
GCTCGAGCCGGGCCCTTTTGACTGTAAATA
>sig_2024
GGATCCAACAGATGCACGACGAGATCCACG
>sig_2025
GATGGACCATGGGCATATTTATAGGTTTTT
>sig_2026
CGCTCATGGAGCTCGCTTAGGCCACACGTT
>sig_2027
ACAGCTAAACTTGAAGACGAAAGGGCCTCG
>sig_2028
ACCGTCGACGGTATCGATTAAATTTCCAAC
>sig_2029
TTTATGAGGCCTTCAAACGAATCTTGTAAA
>sig_2030
TGACCATGGCAGTACGTACCCGGTGCGCCG
>sig_2031
TCATTAATGCAGACCCCGGTTGATAATCAG
>sig_2032
TCGGTTGTGGGGATCCGTCGACCTGCAGCC
>sig_2033
CCGTACCAAAGATGGATAGATCCGGAAAGC
>sig_2034
TTGCCTGTATGATTTATTGGATGTTAGAGT
>sig_2035
CTACCGCATTAAAGCTTGGCCGGATCCCCG
>sig_2036
GCGCGTCGTTGTGGTCACCGTCTAGATTTA
>sig_2037
CGAAAAGTGCCACCTGACGAATTATTCTGA
>sig_2038
GAAAGCCTGCTGGATAAGGGTTGCTAGCGA
>sig_2039
TCAATACCCATCTCATCAGAGGGTAGTGAA
>sig_2040
CAAGCTGACTACAAGGACGACGATGACAAA
>sig_2041
ATGATAAGCTGTCAAACATGAGAATTAATC
>sig_2042
AATCTACATTCTCCAAAAAATGGGTTTTAT
>sig_2043
GCAAAACATCATCGACAAGCTGGAACGGTA
>sig_2044
CGTCCTCGGAGGAGGCCATGGCTATCGTTC
>sig_2045
ATGATAAGCTGTCAAACATGAGAATTAATG
>sig_2046
CAAGCTGACTACAAGGACGACGATGACAAG
>sig_2047
GAGGCTCCTCACCGCTTCCAAGCGGAGCAG
>sig_2048
ATTCTGCCTTTGCGGCGGATCCCGGGTACC
>sig_2049
GATTACGAATTCCCGGGGATCCACGCGTCT
>sig_2050
ATCGATAGATCTCGAGGCCTCGGACTAGCC
>sig_2051
TTACTCTAAATCAGTTTCATATTACTCTAA
>sig_2052
TATCATGTCTGGATCGATCCCCGGGTACCG
>sig_2053
AGGGTTATAAGAATTCAACAAAGAATACAA
>sig_2054
TTTTTCTGAGCTCGGTACCCTCCAAGGGTC
>sig_2055
TCTAAGCCTTGTCATCGTCATCCTTGTAGT
>sig_2056
GGGTGGGGATCCTACCAACCGGCACGATTG
>sig_2057
TGCATCAGGTCGGACACGCTGTCGAACTTT
>sig_2058
GAGGATCCCCGGGCGAGCTCGAATTCGTAA
>sig_2059
ACCATGATTACGCAGATCTGCGAGCTCGGT
>sig_2060
GAGGCGGCCGCGGGCCCATGGTACCCGGGG
>sig_2061
GTTACTCGCTCACATGGGAGCTCGAGGATT
>sig_2062
GTCTCAGGGCTGGCCTTAGGCCTTGCTGCC
>sig_2063
TATTTGCTTTTTAAAAGCTTAAAAGATTGG
>sig_2064
TAAAGATCTATCGATGCTAGCCATGGTCGA
>sig_2065
ACGACGATGACGATAAGGATCGATGGGGAT
>sig_2066
GGGCCCGGTACCTTAATTAATTAAGGTACC
>sig_2067
CAGGGCGAAGCCCTCGAGAATTTCACACAG
>sig_2068
CTGTATACCGTCGATCTTTCCGCTTCCTCG
>sig_2069
CCCGGTGTGAAATACCGCACAGATGCGTAA
>sig_2070
ATTTGTAAAATAGGTTTCGATTAGTTCAAA
>sig_2071
AGATCTCGAGCTCGGATCCCGACCCATTTG
>sig_2072
ATGATAAGCTGTCAAACATGAGAATTACTA
>sig_2073
GGGGAACGCCAGGCTCTGTTGGCCCCTCGA
>sig_2074
AGCTTGGTGAATATCGTCGTCTAAACCGCT
>sig_2075
ATAAGGGAGAGCGTCGAGGCCACCACATTC
>sig_2076
ATTCACCATGAAACATCAACATCAGCACCA
>sig_2077
CCAATCTGGCCGCGGCCGCAAGGCCTGATA
>sig_2078
TGAATTCCGAAGCTTATCGATGTCGACGTA
>sig_2079
GGGTTATTGTCTCATGGATCTCGATCCCGC
>sig_2080
GACTTGGTTGAGTGGGGGGGGGGGGAAAGC
>sig_2081
CGCAGGTAACTCAAAAATACAGGCATTTGT
>sig_2082
GCCGCTACGTAGAATTCCCATGGCCGCTCC
>sig_2083
GTTTTTGTTCGGGCCCAAGCTGGCGGCCGC
>sig_2084
TATGACTCCTATCAACGGAAACTGCAAGAT
>sig_2085
CAGCAGCTGTGGAACGGCACCGCCTCGACC
>sig_2086
GCCCAACACCCGTGCGTTTTATTCTGTCTT
>sig_2087
GTAGATCTCTGCTCGTTCTTCAGCACTCTC
>sig_2088
CTATGACCATGATTACGCCAAGCTTGCCAG
>sig_2089
GGGGCCCAACGTTCTCGAGAACGTGGATAC
>sig_2090
ATGGTGGTGATGATGGACCATGGGCATATT
>sig_2091
ATGATAAGCTGTCAAACATGAGAATTAGCT
>sig_2092
AGCGTATCTGTTCTTGGCCCCGGGCCGGGG
>sig_2093
TTGATATCGAATTCCTGCAGGGGGGGGGGG
>sig_2094
AAACTTGTGATAATTCCCAGCTTGTCATCG
>sig_2095
GAATTGATCTACAAAGGCTATCAGGTCATT
>sig_2096
CGATATCCGTTAAGTTTGTATCGTAATGGG
>sig_2097
GCTCTCGAGGGGGGGCCCGCATAAAAACTG
>sig_2098
GCGGGAGATCTGTCGAGAAAAAAAAGCCCG
>sig_2099
TTAACGGTGGAGTAGCGTCTCTGGCTTTTG
>sig_2100
ATGATCAGGCCTTTTTTTAAGGCAGTTATT
>sig_2101
CGCGTCAGCGGGTGTTGGCGGGTGTCGGCA
>sig_2102
TTTTTGTTCGGGCCCAAGCTGGCGGCCGCC
>sig_2103
GGCCAACGCGAACCCCTTGCGGCCGCCCGG
>sig_2104
ATCGATAGATCTCGAGGCCTCGGACTAGTA
>sig_2105
TATAATTCTAGTAAAAGGCAAATTTTGCTT
>sig_2106
GCACAGGCCTTGGATCCCGTCGACTAGAAT
>sig_2107
CCGGGCCCCCCCTCGAGCCGGGAACGTATT
>sig_2108
CATGAGCAACGGCCAACTCTCGTTAACTAG
>sig_2109
TGCAATTCGATGACCTTCATGTTAACCCCT
>sig_2110
TTATCTGAATTAATTCTCGCGATAAGCTCA
>sig_2111
GACCATGATTACGCCAAGCTGGCCATACTG
>sig_2112
CGCTAGCTCACGATGAGAATGGCCAGACCA
>sig_2113
AGGTACCCTAGAAAGCTTCCTAGACCCGGG
>sig_2114
ACCAGACCCGCGGAACCTGGTGCTGTACCA
>sig_2115
GGCGGGCGGTCATGGAGTTGTCACTGGCAG
>sig_2116
GCCAATTCGACTCACCAGTCACAGAAAAGC
>sig_2117
CGCCAGCCTGCTTTTTTGTACAAAGTTGGC
>sig_2118
ACCGGGCCCGCATGCGTTAACCTAGTGGAT
>sig_2119
GCAAAAAGCTTGGGATCTCTATAATCTCGC
>sig_2120
TTATAGTTAAAAAAATCTTTCGGGGGGATG
>sig_2121
CGGCCTGAGAGGATCGCATCACCATCACCA
>sig_2122
CCACTAGGATCTAACTTGTTTATTGCAGCT
>sig_2123
GGAAACGATAGGGACCGACGGATCTGCTGG
>sig_2124
TCTCGAGAGCTTGGCGTAATCATGGTCATA
>sig_2125
CGAATTATCAACCACTTTGTACAAGAAAGC
>sig_2126
AATAAGGATCCGGCTGCTAACAAAGCCCGA
>sig_2127
ACAGGAGGAATTAACCATGGATCCACTAGT
>sig_2128
GCTCGACAGATCTGCGCAGCACCATGGCCT
>sig_2129
GGGATCTAGCGGAATTAATTCATGAGCGGA
>sig_2130
CAAGCTTGCATCCCTGCAGGTCGACTCTAG
>sig_2131
TTTTTTTTTTTGGGGGGGGGGGGGTGCAGG
>sig_2132
CGGGGCGATCATTTTGCACGGACCTCGAGC
>sig_2133
GTACCAAGCTTAGCATGCCGGCATAGATGT
>sig_2134
CCGCGTAGTGAGATCTGATCAAGAGACAGG
>sig_2135
CCCGGGTACCGAGCTCGAATTCGAGCTCGG
>sig_2136
TTTAACAGATGGGGTTTTTCTGTGTGCAAC
>sig_2137
TTTCGCCAGCAGATCCGTCGGTCCCTATCG
>sig_2138
TTCAGGAGCCCTTCACCAAGGGCGAGCTCA
>sig_2139
CATGCCCCCGAACAGCAGGAGTGGGGAGGC
>sig_2140
AAGCTTGCATGCCTGCAGGTCGACTCTAAT
>sig_2141
ATCACGTCTGGGCGAACGTGGCGAGAAAGG
>sig_2142
AGCCCAAGCTTGGCACTGGCCGTCGTTTTA
>sig_2143
TTGATGGGCTAGCACGCGTAAGAGCTCGGT
>sig_2144
AGCGCGTAGGGATAACAGGGTAATGCGCGC
>sig_2145
CATGGACGAGCTGTACAAGTGAAGATCCAC
>sig_2146
ACCAAGCTTGCGGCCGCTCAGGAGCTAAGG
>sig_2147
TCGACCTGCAGCCCAAGCTTGGCACTGGCC
>sig_2148
GCGAATTCCGGGAGAGCTCGATATCGCATG
>sig_2149
CGCAGATCCACGCGGAACCAGCAGTTGCTC
>sig_2150
TCGAATTCGGCGTAATCATGGTCATAGCTG
>sig_2151
TTAAATCTAGATTTAAAGATCTGGTACCGG
>sig_2152
CGTGTTCGGGGGTGAATTAATTTCCCCGGA
>sig_2153
TAGGATCGATTCTAGGAATTCTCTAGGGAT
>sig_2154
GCGGCCGCTATGCGGTGTGAAATACCGCAC
>sig_2155
AATTCGAGCTCTAAGCACCGTTCAAGTCTT
>sig_2156
TGATGTCTAGAGGATCCCCGGGTACCGAGC
>sig_2157
CCTCAAGGATCCTCTACGCCGGACGCATCG
>sig_2158
GCGCCAAGCTTGCATGCCTGCAGGTCGACT
>sig_2159
GCATTCTGCCTTTGCGGCCATGGTCCATCA
>sig_2160
TGATAACAGCATGGCCTCCTCCGAGGACGT
>sig_2161
GTCTGTACGTTCCTTAAGGAATTGATCCGG
>sig_2162
AGAGTGTCAATATTTTTTTTAGTTTTTCAT
>sig_2163
GGTCGACGGATCCCCGTTAACGGGAATTCG
>sig_2164
CGCGGTACCAGATCTTTAAATCTAGACGGT
>sig_2165
TCATAGCTTCTGCCAACCGCATCTGTAAAA
>sig_2166
ATCGGATCCAGGCGTTTAAGGGCACCAATA
>sig_2167
ACAAGGTATAGGGCGGCGCCGGTGATGCCG
>sig_2168
CCTGCAGCGCACCATCATCACCACCATTGA
>sig_2169
GCGCCGTGACGCCGGTGAAGGACCAGGGGA
>sig_2170
GGGGAGCAATGGCGATGATAAGCTAGCCCA
>sig_2171
ATGATAAGCTGTCAAACATGAGAATTCCCG
>sig_2172
GATCAGCTGACTAGTCATTATTAGTGGTGG
>sig_2173
AAGTCTAGACCATGTCTGGTCGTAAAGCTC
>sig_2174
ACCGTCCCACCATCGGGCGCGGCACCAGGT
>sig_2175
CTAGTTATTGCTCAGCGGACTAGTGTTTAA
>sig_2176
AATTGTTTTAGTACCTAGGTAACACTGAAA
>sig_2177
AAAGGCGCGCCCTAGAGGATCTTTGTGAAG
>sig_2178
TTAACAAAAACCGGATCTCTAGAAGCTTAT
>sig_2179
GCCTGCAGGTCGACTCTAGAGCCCGGGCTT
>sig_2180
AATTCGGATCCACGAGCTCGGACTCTTGTC
>sig_2181
AAGGAATTGGGTACCTCGCGAAGGCCTTGC
>sig_2182
CCTGCAGGTCGACTCTAGATTATTGATGTT
>sig_2183
AACTGCGGTCGACGGATCCGGGGAATTCCC
>sig_2184
AGCTTCAGCTGCTCGAGGCCGGTCTCCCTA
>sig_2185
TCGATTTCTAGATCCTAAGCTTAATTGTTA
>sig_2186
GAATGGCAGAAATTCGACCTGCAGCCAAGC
>sig_2187
GAAGAGCGCTAGCAGCACGCCATAGTGACT
>sig_2188
AGCGTTAACATCCAATAAATCATACAGGCA
>sig_2189
CGCACCTGTGGCGCCGGTGATGCCGACCTG
>sig_2190
AGTCCAGTGTGGTGGAATTGCCCTTACCAT
>sig_2191
ATTCTGAGCTTCTGCAAAAAGAACAAGCGA
>sig_2192
TGCTCACCATCAGGATCCCGGGCCCTATCA
>sig_2193
GTACTGAGAGTGCACCATAAGATCGGGCGA
>sig_2194
CTTTTTTTCGAAGAGGATGAAGAGGATGAG
>sig_2195
AATAGTTAACTAATTGTCAAGTAATTCGAG
>sig_2196
CAACCCTCCGCCATAACCTCACCGAATTAA
>sig_2197
TTCAGCTGACGGAGCACGCTGTTGCACATA
>sig_2198
CGAGCGTGACACCACGATGCCTGCAGCAGT
>sig_2199
TCGAATTCGGATCCGCGACCCATTTGCTGT
>sig_2200
CGATCCCCTCGACAGCGACACACTTGCATC
>sig_2201
TGTACAAGATCGATTAACTCGAGGATCTGC
>sig_2202
GTATGTTGTGTGGAATTGTAAGGAGGTTAT
>sig_2203
CTCACTATAGTTCTAGAGGCTCGAGAGGCC
>sig_2204
CTTATCTAGAAGCTTCCAGAGGAACTGCTT
>sig_2205
CGGTACCCGGGGATCCCACGTGGGATCCTC
>sig_2206
ACCTGCAGGCATGCAAGCTTGTATTCTATA
>sig_2207
GAGAACTTTCGGCGGCTTTGCTGTGCGACA
>sig_2208
GCTAGCCGCAATTACTGTGAGTTAGCTCAC
>sig_2209
CCGCCCTCAGAAAAACTCATCGAGCATCAA
>sig_2210
ATCCGCCAAAACAGCCAAGCTTCGACGAAT
>sig_2211
GGGGCATCCGTTTACCCTTCCGATTTACTG
>sig_2212
CAACCCTCCGCCATAACCTCACCGAATTAT
>sig_2213
CCACGCTCACCGGCGCCAGATTTATCAGCA
>sig_2214
GCTTCAGTGCCAACGTCGAGCACAGCTGCG
>sig_2215
GAAAGCGCGTTACAAGAAAGCCGGGCTATT
>sig_2216
AGCCCTACGTAAAGATCACCGAACAACCGG
>sig_2217
GTATATATGAGTAACCTGAGGAAGAGTATG
>sig_2218
GAGGGTAGGGTCGGACCATGGAATTCGGTA
>sig_2219
ACTCTAGAGGATCCAAGCTTATCGATTTCG
>sig_2220
TCCGTCATAACATCGAAGATGGTTCTGTTC
>sig_2221
TGGCCGATCAGATCATATCGTCAATTATTA
>sig_2222
CCAAGTTTACTCATATATACTTAGATTGAT
>sig_2223
CAGATCTGAGTCCGGACGCTATCGTTCGTA
>sig_2224
AATTGGTTCCTTTAAAGCCTGCTTTTTTGT
>sig_2225
GCTTGAGAGAGAGACTGGTGATTTCAGCGT
>sig_2226
CCTAATCTAGAGTCCGCAAAAATCACCAGT
>sig_2227
ATTCGCAGATCTGTCGATCGACCATGGGGA
>sig_2228
TTTAGATCCGGCCAAGCTTNNNNNNNNNNN
>sig_2229
CGGATCCCCGATATCCATGGTTGAGGAGAA
>sig_2230
ATTCAAGCTTCAGCTGCTCGAGTTCTATAG
>sig_2231
TCTGATCACTCGAGGATCTGCTAGAGGTAC
>sig_2232
GCAGTTAACGGGCATATCGGCCTCCCTGCC
>sig_2233
AAGTCCTGAGCGATCTCCCGGACCAGGCGC
>sig_2234
GCTCCAGAAAAATTTGACCTGTGAGGTGTG
>sig_2235
TTCGTCTTCAAGAATTCCCAGGCATCAAAT
>sig_2236
CCGAATTAATTCCGATATCCATGGCCATCG
>sig_2237
ACAGCTATGACCATGATTACGAATTCCACA
>sig_2238
GGCCATGGCCGAGGTCAAGCTGCAGGAGTC
>sig_2239
TCACTATAGGGAAAGCTTGCATGCCTGCAC
>sig_2240
ACCACCACCACCACCACCACTAACCTAGGT
>sig_2241
ATCAGGCGCATGCATATTTGAATGTATTTA
>sig_2242
GACGACCCCCACGCCGACGCCGACCCCGAC
>sig_2243
GTTTTTGTCTTCTTGCGCTAATTTTTTGTC
>sig_2244
GTGGATAACCGTATTACCGCCTTTGAGTTC
>sig_2245
GCCAAGCTTGCGATCCCGTCGTTTTACAAC
>sig_2246
CCAGCTTACGTAGAACAAAAACTCATCTCA
>sig_2247
GCGTATTGAGCTTGGCACTGGGCCAAGCTG
>sig_2248
TGGTGATGTGCCATGGTATATCTCCTTCTT
>sig_2249
CTAGATCCTTTTATTCTTGAAGACGAAAGG
>sig_2250
TGGAGCTTGAGCTTGGATCAGATTGTCGTT
>sig_2251
AACGCACCTTCAGCCTCAAGCAGCGTTTGC
>sig_2252
GGAAAATTTTGAATGACTTATCTTCTGATG
>sig_2253
TCAGATCTCGACGGATCAGCTTCACGCTGC
>sig_2254
CTTTGTAGATCAATTCTCATGTTTGACAGC
>sig_2255
TCGACGAGCTCCCAGCTCGGTAAGCCTATC
>sig_2256
ATTGGTTAAAAAATGTGCTGATTTAACAAA
>sig_2257
AAAAATGAAGTTTTAAATCAAATCTAAAGT
>sig_2258
GTTTGCGGATCCGCAAACACGTGTCCTCCC
>sig_2259
ACGAGCTGTACAAGAGATCAGCTGCTGCTG
>sig_2260
TGATTACGAATTCCCGGGGATCCACGCGTC
>sig_2261
GCCGTGTAAGCTTAGAGCTCGAATTTCCCC
>sig_2262
GGTACCGATGACGACGACAAGAGCCCGGGC
>sig_2263
GGTACCGATCCCGAAGAGGCGAGTGTTACT
>sig_2264
TTTTTTCTGAGCTCGGTACCCTCCAAGGGT
>sig_2265
GACCCAGCGCTAAGCTTGGGATCCGTCGAC
>sig_2266
GACTCTTATACACAAGTGCGGCCGCCGCGT
>sig_2267
GGCATGCAAGCTTACTTTAACTGCCCCTAT
>sig_2268
CCTTNCAGGCTCCGGCGAAGAGAAGAATAG
>sig_2269
AAAATATTAACGTTTACAATTTCGCGCCAT
>sig_2270
GAATCTTATAAGTTCTGTATGAGACCACGG
>sig_2271
GGTCACTTGGCGCGCCGGATCTGTGTAATC
>sig_2272
AGATTTTTGAAGTTTTCGACCAACAATACC
>sig_2273
GCGGTCGGGCTGAACGGGGGGTTCGTGCAA
>sig_2274
TAAAGATCAGATCTCACTACGCGGCTGCTC
>sig_2275
CAACATGTCGAGGCTCAGCAGGGGCTCGAT
>sig_2276
CCATGGCTGATATCGGATCCGAATTCGAGC
>sig_2277
AGTGGCCACCATGGGCCCAGAACGACGCCC
>sig_2278
CAGGGCGAGAAGAGATCGGAAGCCCATGGT
>sig_2279
ATATTTTCTTGTATTCTTTGTTGAATTCTA
>sig_2280
CCTCACTGATCCGCGCGTCGAATTAATTCC
>sig_2281
AGTAGCTGACATTCATCCCAGGTGGCACTT
>sig_2282
AGATTGCAAAGTAGCCAAAGCTAAAATAAT
>sig_2283
TTAATCGCGGACGCGAGCAAGACGTTTCCC
>sig_2284
CTAGCCACCATGGCTTCCAAGGTGTACGAC
>sig_2285
AATCAGTTCTTGCGGATCCTCTAGAGTCGA
>sig_2286
GTTTCCACGGTGTGCGTCCATGGGCAAATA
>sig_2287
GGGCGAATTGGAGCTAGGCCTACGTAGCGC
>sig_2288
GGCGGTTTGCGTATTGGAGCTTGAGCTTGG
>sig_2289
TAGAAACTCGGTACCTATCGATAGAGAAAT
>sig_2290
AGGTTCAACGTTTTTACGCAGCAGCGCTCG
>sig_2291
AACCGCGGGCGCGTTCGGTGGGCCCATGGG
>sig_2292
CAATTTTCAGGGCTGGAATGTGTAAGAGCG
>sig_2293
GTCGACCGCTCTGCCGGTGGTTACCATGGG
>sig_2294
AGCTTATCATCGTTCTTTCCTGCGTTATCC
>sig_2295
TATTAATAGACGCCGGGCAAGAGCAACTCG
>sig_2296
TTTGTCATCGTCGTCCTTGTAGTCCATAAG
>sig_2297
GAGGGTATTAATAATGAAAGGGAATTCCAA
>sig_2298
AGCTCGCCCGGGGATCTGGCTAGAATTCAG
>sig_2299
ACGCTCTTAAAATTAAGCCCTGATTAACTT
>sig_2300
GGGAGCAGCTTTCTCAACGTAACACTTTAC
>sig_2301
TTCGCGAGCTCATCGATTTCGAACCCCGGC
>sig_2302
GGTGTTTTTGAGGTGCTTGCTCCAGTGGCT
>sig_2303
ACGCTCAATCGTCTGGAATTCCATTCGCCA
>sig_2304
TTCTCCTTTACTCAAGCTTGCATGCCTGCA
>sig_2305
CTGTAGCCATAAAAAATGCCAATGAACTTA
>sig_2306
TTGCTGCAGCGTAAAAGACGTTCTCATCCA
>sig_2307
CATTTCGTTTTTCTTTTGCGCGACTCTAGA
>sig_2308
TCCATTCTTAGGCCACACGTTCAAGTGCAG
>sig_2309
CTCGACAGATCTGCGCAGCACCATGGCCTG
>sig_2310
GCTTACTCCCCATCCCCCCGAAAGATTTTT
>sig_2311
CTCTTATGTAATTCTTATGCTTGAAATCAC
>sig_2312
TCGAAGCTAGAAGTACCGCTTAGGCAGGAG
>sig_2313
GTACTAAGGAGGTTGTATGAATTCGCAGCT
>sig_2314
TGAGTCGTATTAATTAGCGGCCGCAACGCG
>sig_2315
ATCATGCATGAGCTCGGGCCGCAAGCTCTT
>sig_2316
GCATGCCCGGATGGCGGCTGTCCAGCTCTG
>sig_2317
TATCTTATCATGTCTGGATCTGCTGTGGAA
>sig_2318
GAAATTCGCGAGCTCTTAATTAATTTAAAT
>sig_2319
CACGGGAATTCGAGCTCGGTACCCGGGGAT
>sig_2320
CAGTACGAGCACCACGAGCCGGATGACCTG
>sig_2321
GTGGATATCGAGGACGGACGTCTGCTCGTA
>sig_2322
AGTCACTTACTTAAGCTTGGTACCGAGCTC
>sig_2323
CGCGGATCCAAGCTTGTCGACGCGTCATCC
>sig_2324
AGGGGGGGCCCGGTACCGAGGACGCGGGCC
>sig_2325
GATCCAGATCTCGAGCCCGGGCTAGCACGC
>sig_2326
CTGCTCGAGCCGGGCCCGAGTAAAAAGTAC
>sig_2327
GCCGCGCGTTTCGGTGATGACGGTGAAAAC
>sig_2328
TTACGCTGGAAGTTCGCCAGCCGCTGCTGC
>sig_2329
GTTAGTTCATTTGCTTTGAAAACAACTAAT
>sig_2330
AATGGCAGAAATTCGAGCTTGGCCCAGTGC
>sig_2331
CAATCTGGCCGCGGCCGCAAGGCCTGATAT
>sig_2332
AAAATAATAATAACCGGGCGAGGGGGATCT
>sig_2333
CCTGGCTCCCATTGCGCCCCGTGCCCCGGC
>sig_2334
GTGAATCCGTTAGCGAGGTGCCGCCGGCAT
>sig_2335
AGCAATTCAGAGCGCCAGCAAGTGGGGGAC
>sig_2336
ACCGAGGAGCTGGAAGAGGAGAAGTAAGCT
>sig_2337
GCCAACTCATTAAACAAACCCACTTCTTCA
>sig_2338
ATGATTGATTTAACTATCCAAGAGAAACCG
>sig_2339
GAAGGCGGGAAACGACAATCTGATCATGGT
>sig_2340
ATATTAGGACATCTAGGATGTCCATATTAG
>sig_2341
AGGGAAACGGCGATGGCTGCAACGACGATC
>sig_2342
CTTCGGGCTCATGAGCAAATATTTTATCTG
>sig_2343
TCGCCCTTGCTCACCATGGATCCTCTAGAT
>sig_2344
GCAAACCAACCCGAGCTCTTAATTAATTTA
>sig_2345
ACTGCTGGTTCCGCGTGGATCTCGGATCCG
>sig_2346
TCAACCTGTTGATAGTACGGGGATCCTCTA
>sig_2347
CCTCATCCTCTTCATCCTCTTCGAAAAAAA
>sig_2348
ATCGGATATGCATAGCAGCTCGAACAACAA
>sig_2349
TCGAACTCAAAGGCGGTAATACGGTTATCC
>sig_2350
TGCAAGAACCCTCCTAGATCTGAGGGTAAA
>sig_2351
AGGTACCCTAGAAAGCTTCCTAGACCGCGG
>sig_2352
GTCTGGTGTCGGGGATCCGTCGACTCTAGA
>sig_2353
ATTCCCGGGGATCCCACGACCTTCGATCAG
>sig_2354
ATCCCTTAACGTGAGTTACGCGTCGAAGCC
>sig_2355
GCAAAAATTAAAAATGAAGTTTTGGAGGCC
>sig_2356
TGGAGTATTTACGGTAAACTGCCCATTGGC
>sig_2357
GTGCGCGCTGCCTTCGCCCCGTGCCCCGCT
>sig_2358
CATGCTCCCGGCCGCCATGGCGGCCGCGGG
>sig_2359
TGATAGATCTGAGTCCGGAGGCGCCGGTGG
>sig_2360
TCTTATTATCAACCGGGGTACATATGATTG
>sig_2361
TTATTGCCCGGAATTCGAGCTCGGTACCCG
>sig_2362
TCGTTTTATTTGATGCCTCTAGATCAGCTA
>sig_2363
GACCGGTTAACTTTGTCATCGTCATCGATC
>sig_2364
ATCATCATCATGCTGTTATCACAAGTTTGT
>sig_2365
GGTAAGGGCAATTCTAGACCCGGGTACCAG
>sig_2366
CTATAGAACTCGAGCAGCTGAAGCTTGAAT
>sig_2367
CCCGGGAATTCATCGATATCTAGATCCCCG
>sig_2368
TCCAACTGATCTGCGCCGCGTCGAATTAAT
>sig_2369
CGGACTTAGTCCTAACGCCGGCGATATGCA
>sig_2370
GGAGGAACTATATCCGGGCTTCCTCGCTCA
>sig_2371
ACGGGATCTATCATTGGATCCGAGCTCGGT
>sig_2372
TGATATCGAATTCAACTCGCTCGCCCGGGC
>sig_2373
GAAAAGTTCTTCTCCTTTACGCATTTTTTC
>sig_2374
CCACCCGGGAGAATTCTAGAAACAATGCCA
>sig_2375
TCCAACTGATCTGCGCCGCGTCGAATTAGC
>sig_2376
TGGACGCGTGACGTCGACGGTATCGATAAG
>sig_2377
GCAAAGCTTAGATCTCGACGCTCTCCCTTA
>sig_2378
CTAGAACTAGTGGATCCATTGTTTGGCCTT
>sig_2379
CTGCATAGTCCGGGACGTCATACGGATAGC
>sig_2380
ATTCCCGACTACGTAGTCGGGGATCCGTCT
>sig_2381
GAGCTAACTCACATTAATTGCGTTGCGCCA
>sig_2382
TCACAATGTCAATTGTTATCCGCTCACAAT
>sig_2383
CTTGTGCCGACTGTCTAGTCGGTCATTTCG
>sig_2384
GGATGGGGCGCGCCAAACTGGACACATGGA
>sig_2385
TGGCTCCCCGTCGGGGAACCGAACCCCGGT
>sig_2386
ATTAATTGTCAACAGCTCATTTCAGAATCC
>sig_2387
TAGGGACGTCATATGGATCCAACCCCTCCG
>sig_2388
AGCCGCCGACCTGGGTATTTACAGGTCCTC
>sig_2389
CCGCTAACGCCGCAATCAGACTGATCATGG
>sig_2390
ATTAGAATGAATTCTTATAATTTTTTTAAT
>sig_2391
AGCGACGACTGCACGGTGCACCAATGCTTC
>sig_2392
ATAGCAGGCATGCTGGGGAGATATCAGCAA
>sig_2393
TGTGGTCACCGTCTAGATTTAAAGATCTGG
>sig_2394
GCGGCCGCGGGGATCCTCTAGCTAGAGTCG
>sig_2395
CGGGGAAATCAATCTAAAGTATATATGAGT
>sig_2396
CTGGTGATGCATGGTTACTCACCACTGCGA
>sig_2397
GAGCAGCAGCACGAGCGTACATATGTATAT
>sig_2398
ATTTTCTTTAAATTTTTAACATAAAATAAT
>sig_2399
CTATAGTGAGTCGTATTACAATAGTAAAGG
>sig_2400
GTGCCGACTGTGTTGCCTGAAAGAGACAAT
>sig_2401
GAGGTAACAATGCCTCCTTTGGTTGGATCA
>sig_2402
GTGAGCGGATAACAATTCCCCTAAATAATT
>sig_2403
CCGGAGAAATTCACTGGCCGTCGTTTTACA
>sig_2404
GTCAGCTTTTCTTGGAACGTGAGTCGTGAT
>sig_2405
TCTCGTCACTAGTTTGTTCAGCGGTGGCAG
>sig_2406
CTTGTCAAAGACACGGAAGGCCTCTGGTAT
>sig_2407
AACGAAGCGTGTCCATATGGTGTTCTCCAA
>sig_2408
TTCTTCTGAGCGGGACTCTGGGGTTCGGCA
>sig_2409
CTCGCTCACATGGGAGCTCGAGTGGGGAAG
>sig_2410
ATTTCACACCGCATAAGCTGATCCGGCCAT
>sig_2411
AGAATCCTGAGGCGGAAAGAACCAGCTGTG
>sig_2412
TCAATGCCGTTTGGCCTCCGACTAACGAAA
>sig_2413
ACTTCTTGGTCTGTAGCTAACAGTGCACCG
>sig_2414
TGGGCCAAGCTCGAATTTCTGCCATTCATC
>sig_2415
GGGGACTCTAGAGGATCCCCGGGTGGTCAG
>sig_2416
GAGGGTACCGAGCTCGGATCCACTAGTCCA
>sig_2417
CAGGCAACACAGTCGGCACCTCAACTATTG
>sig_2418
ATGACGATGACAAGCTCGCCCTTAAGGGCG
>sig_2419
ATGATAAGCTGTCAAACATGAGAATTGAAG
>sig_2420
GACTGTGAGCTCCGCTTTTGTTCCCTTGGG
>sig_2421
CGGCCGCTATGCGGTGTGAAATACCGCACA
>sig_2422
GCTCGTGGCCCAGTGCGTCCAGCTCTCTGC
>sig_2423
TTGGTGGTGGCGACCATCCTCCAAAAATCG
>sig_2424
CACCCGTCCTGTGGATCCGCTGCTAACAAA
>sig_2425
CTCTTTTAAAGATCTGATCATATGCATAGT
>sig_2426
GCTGAATTCACGTGGCCCAGCCGGCCGTCT
>sig_2427
CGGCGGGCCACTCAATGCTTGAGTAGGGTA
>sig_2428
GTTCTCAAAAATGAACAAAGATCTACAAGT
>sig_2429
AATTGCTTGTGCACCTTGGTCAGATCAGCC
>sig_2430
CAGCTCGCCCGGGGATCTGGCTAGCGATGA
>sig_2431
ATGGGTGCTTAGAGCTCGAATTTCCCCGAT
>sig_2432
TCCGAACAATTACTAAAATCTCAGGGTTCC
>sig_2433
GCACAAGCATCCTCTCTCCAAAGCTCCTCC
>sig_2434
TACGAATTCGAGCTCGCCCGGGGATCCTCT
>sig_2435
CACTTCACCAACAAGGACCATAGACCATGG
>sig_2436
CAAGCTTACTCCCCATCCCCGAATTCGGGC
>sig_2437
TCATTTTTTCTGAGCTCGGTACCCTCCAAG
>sig_2438
CCATGGAATTCGAAGCTTCGACGAGATTTT
>sig_2439
GGATCGATTCTAGGAGATCTTCTAGGAATT
>sig_2440
ACCATATGTAAGTACTTCCTTAGATAACAA
>sig_2441
ATTCCAGTAAAGGAGAAGAACTTTTCACTG
>sig_2442
ATAAAAGTGCTCATCATTGGAAAACATTCA
>sig_2443
TCCGCCTAGAGAAGGAGTGAGGGCTGGATA
>sig_2444
CTTGCGTATTGGCTAGAGCAGCTTGCCAAC
>sig_2445
AATTAACGCAGAAGAGCATCGATGTCGACG
>sig_2446
ACCATGATTACGCCAAGCTTCCACTCATAA
>sig_2447
GATGTTCGGATTGTTATCCATATTTATAGG
>sig_2448
GGCCTGCATAAATAAAAAAAATTAGTCAGC
>sig_2449
AGTGGATCCCCCGGGCTGCAGGAATTCTCA
>sig_2450
CAGAAAAGCGAACCTAAACAATGACTCTAG
>sig_2451
TGTCAGCTTTGCACAAGGGATTGAAAAAGG
>sig_2452
AGCGCGGGTGAAGCTTGGGCTGCAGGTCGA
>sig_2453
TTCGTCCATGAGATCTATTGATACGACTTC
>sig_2454
TGGTAACGCGTATAACCCCTTGGGGCCTCT
>sig_2455
CAGCAAATGGGTCGGATCCGAATTCGAGCT
>sig_2456
AGTAACGTTAAGTGGATCCATGGCGATCCT
>sig_2457
CAGTGTGCTGGTCGACCTGCAGGATCCCGG
>sig_2458
ATCCCGGGTCGACGGTACCTCTAGATAACT
>sig_2459
TCCGAAGTTCCTATTCTCTAGACATCATTA
>sig_2460
AGCCTTTTCCACGACAGCCGTTCCAGCATA
>sig_2461
AATCGATCCCGGGAAGCTTAACTAACTAAC
>sig_2462
CTCATATGTCTAGACTCGAGGATCCAAATT
>sig_2463
TGTATCCGCTCATGAATTAATTCCGCTAGA
>sig_2464
AATGGCAGAAATTCGTCGAAGCTTTAATGC
>sig_2465
CCCATGGATGAACCATCCGATTTTGGAGGA
>sig_2466
TTATTTCTAGAATTCGATAGATCCCAATGC
>sig_2467
ACTTTAAGAAGGAGATATACCATGGGCCAC
>sig_2468
TAATAATGAAAGGGAATTCCAAGCTTGGAT
>sig_2469
TGCAAGGCCTTCGCGAGGTACCATTTATCA
>sig_2470
AGCAGATCTGACCAAGCTTGGCTGCAGGTC
>sig_2471
GGAGAAAAAGGTCTGCAGCCATGCTCCTCA
>sig_2472
CTAAGGAGGTTGTATGAATTCTGCGGAGAC
>sig_2473
AGATCGTTATGTTGATCGGCACTTTGCATC
>sig_2474
TCCACGGCCGGCTGGGCCACGTGAATTCAT
>sig_2475
TTGTTAGATTTCATACACGGTGCCTGACTC
>sig_2476
CTTTTCGGGGAAATGTGAGAGGAACCCCTA
>sig_2477
CTTTTATATAGAAGATCGATTTTCGTTCGT
>sig_2478
AGGAGAAGCAGCAGCAGCATTGTCAGCAGT
>sig_2479
TTTCGTCTTCAAGAATTGGTGATGATTATC
>sig_2480
CCTAGAATCGATCCTAGAGAATTCCTAGAG
>sig_2481
TCCAGCTCGAGATCTAGATATCGAATTTCT
>sig_2482
TAGTGGTCCGGCCGGGTGCCAGGTGCTGTG
>sig_2483
AAGCTTGGGATCCGTCGACCTGCAGATCCG
>sig_2484
TCCACGGCCGGCTGGGCCACGTGAATTCCT
>sig_2485
CGCCCTTGCTCACAAGCTTATCGTCATCAT
>sig_2486
CAACAATTCGATGCATGGGGTCGTGCGCTC
>sig_2487
GCGACAGGGCCTCCGGCTACCACTACAACG
>sig_2488
ACAAGCGAGTTGACAGGATTAACCTGGGCC
>sig_2489
AATACTCAAGCTTGCATGCCGGTCGACTCT
>sig_2490
AACAGCTCCTCGCCCTTGCTCACCATCAGG
>sig_2491
CTCACTATAGGGCGCCAAGCTTGCATGCCT
>sig_2492
GTAACTACAATCGAAGATTTAATTGAATTC
>sig_2493
AACCACCGTCACAAACACAAGCTTCTCGAG
>sig_2494
TTCACACAGGAAACAGGATCCTCTACGCCG
>sig_2495
AAACAAATAGCTAGCTCACTCGGTCGCTAC
>sig_2496
GGTCGAGGTGGATACCGGCCCGAACTGGAG
>sig_2497
GTGAAATCCGTCACATACTGCGTGATGAAC
>sig_2498
GATCTGTACATCGATATCATATGCAAGGGT
>sig_2499
AATCGATCCTAGAGAATTCCTAGAAGATCT
>sig_2500
TTGCAGGTCGACCCGGGGTACCGAGCTCGC
>sig_2501
TGAATGGCAGAAATTCGGACACGCGTCAAT
>sig_2502
TCGACTGTGGCCGTCTGGGTGTGGCGGACC
>sig_2503
TATTTATTATCGCATTTTTTATTAAAACGT
>sig_2504
ACTGCGGGTGGCTCCACGCGCTCGCCATGG
>sig_2505
GTTGGAGTCATTACCAACTGGCCTCAGGCA
>sig_2506
CACCTAGATCCTTTTGGCCGCAAAAATTAA
>sig_2507
GCACAAAAGCACACGACTCGACGAGAAACT
>sig_2508
AACTCACATAATTCGGTGAGGTTATGGCGG
>sig_2509
GGTATCGATAACTCGACATCTTGGTTACCG
>sig_2510
CAGCAGATCCTCTAGGGATCCGTCGACCGA
>sig_2511
CATCACCATCACCATGGGATCCGCATGCGA
>sig_2512
CCCCGGGCTCGAGCCCAGTCCAGCGCTCAC
>sig_2513
GCTTAGACAGCCGCTTAAATTCCGATCTAG
>sig_2514
TCACGACGTCAGAACCTCCGCCGCCACTGC
>sig_2515
GCTCACCATCCCGGGTTTGAATTCGATATC
>sig_2516
CATCGATGAATTCTCTAGAACTAGTAAGCT
>sig_2517
TTCCTGACTATGCGGGCTATCCCTATGACG
>sig_2518
CGTATCGATTCTAGGATCTAGTCTTATAAC
>sig_2519
CTGTGCGGTATTTCACACCGCATAGGAAGA
>sig_2520
AACCCGGATCCGATATTTATAGGTTTTTTT
>sig_2521
CATCGATTTGACACCCTATCATTGATAGAG
>sig_2522
GTACGATTTATTGGATGTTAACGCTACTAC
>sig_2523
CCCATATGTGATCCTGCTGAATTTCATTAC
>sig_2524
CCATATGTTTTTCCTCCTTATAAAGTTAAT
>sig_2525
AGGTCGACCATGGTCCGTCCTGTAGAAACC
>sig_2526
CTGTTAATTAACCCGGGGATCCCCATGGCC
>sig_2527
GACGGACCATGGTCGACCTGCAGGCATGCA
>sig_2528
GATCGCTGCATTGACGTCACAGCTATGACC
>sig_2529
GTGGAGCTCGAATTGACGCGGATCCATAAC
>sig_2530
GCCTGCAAGGCGTTGCGCGGTCAGAAAATT
>sig_2531
GACATCACCATGGCCAAGTTGACCAGTGCC
>sig_2532
CACTGGCAGCTGCACGCGCACTTTTATCGC
>sig_2533
GGGCGCGCCGGATCCTTAATTAAGTCTAGA
>sig_2534
GACGACAAGCTCGAGGGCAACTGGAGCCAT
>sig_2535
ACCAACAGGCTCCAAGCCAAGCTAGCGAAT
>sig_2536
CGACATGCAAATATGAATTCGTCCCGTTGA
>sig_2537
ATGACCACCAGTGCAAGAACCCTCCTAGAT
>sig_2538
GCCGGAGTACATCGAGATCGAGCTAGTTGA
>sig_2539
TAAGAATTCTCATGTTTGACAGCTTATCAT
>sig_2540
CATCTCGGGTTAACTCGGGCAGCGTTGGGT
>sig_2541
GTGTCACCTAAATGCAGATCTGGGCTGTCC
>sig_2542
CCCTTTCGTCTTCAAGAATTCAAACAGGGT
>sig_2543
ATGGCCATGATGATGATGATGATGCATTTT
>sig_2544
CGGCTCCGGTGGCGGCGGTTCCACGCCTGA
>sig_2545
TGCAGGTTTAAACAGTCTTGCGGCCGCAAG
>sig_2546
ACAGCTATGACCATGATTACGAATTCGCGG
>sig_2547
TGGACATCGCCCTGATAGACGGTTTTTCGC
>sig_2548
ACAGCAAATGGGTCGGGATCCGAATTCGAG
>sig_2549
GTAAGCGGGATCCCGCGTCCTTTCCACAAG
>sig_2550
CTTCTAATACCTGGAATGCTGTTTTCCCNG
>sig_2551
AGAGTGTAAACCAGCCATCTGTGCAGTGCA
>sig_2552
CGTGAAGCTGATCCGTCGAGATCTGAATTC
>sig_2553
AAAAGAGAGGCTGAAGCTGCAGGAATTCAC
>sig_2554
TCGCCGCGACCGGAAAGGTTTAGGAATTCC
>sig_2555
TACCATGGGCCACCATCACCATCACCATAT
>sig_2556
GGATCCGAATTCAGATCTCTCACCTACCAA
>sig_2557
GTTTCTCGTTCAGAAACGTTGTTAATCTGT
>sig_2558
AAGCGGCCGCGACTCTAGAATTGGATCCAG
>sig_2559
CAGCGTGAGCTATGAGAAAGCGCCCAATAC
>sig_2560
TTCTCGAGCGAAGACAGATTGCAAAGTAGC
>sig_2561
TTTAAACACTAGTCCGCTGAGCAATAACTA
>sig_2562
ATCAGATCCTCATTGTTTGCCTCCCTGCTG
>sig_2563
TCCATGGCCGACCCTGGTGACCACCTTCGC
>sig_2564
CTACCCCGCCACGCGCCACACCCTCGACCC
>sig_2565
CTGGAACGTTGTGAGGGTAACCAACTGGCG
>sig_2566
TTGCGGCAGCGTGAAGCTAGATGACGTGCG
>sig_2567
GGATCCCCGGGTACCGAGCTCGATGCTTGT
>sig_2568
GCCAGGACGACGAGGCTTGCAGGGATCCTC
>sig_2569
GCTACCGCCTGGCCACAGTGGTCTAGAATC
>sig_2570
CCCATGGCGATATCGGGGATCCGAATTCTG
>sig_2571
GCTGAAGCCAGTTCCTTCGGAAAAAGAGTT
>sig_2572
CCATGGCAAAGCCTCGCAATCCAGTGCAAA
>sig_2573
AGGGGAATTAATTCCCACGGGTTTTGCTGC
>sig_2574
ATGCCGATATCCTATTGGCATTGACGTCGC
>sig_2575
GGTCGACGGATCCCCGGGAATTCGGCTGCT
>sig_2576
TTTTTACGCGTCAAAGGACGAATATGTCGC
>sig_2577
CCATCTTGTTCAATCATGGCCGGCCCTTTT
>sig_2578
GAATTCGAAGCTTGATCCCGACCCATTTGC
>sig_2579
TTTTATTAAGGACAGTTGGGATACAGGGAT
>sig_2580
CCACCGGGCTCGATCCCCTCGCGAGTTGGT
>sig_2581
CTCTCGGCATGGACGAGCTGTACAAGGCTT
>sig_2582
AAAAATTAGTCAGCGATGGGGCGGAGAATG
>sig_2583
CGGCCAGTGCCAAGCTTTTAAAAAGCAAAT
>sig_2584
TACCGAGCTCGAATTCATACAACCTCCTTA
>sig_2585
ACGAGCGTACATATGTATATCTCCTTCTTA
>sig_2586
GGTGGAATTCTAGACTCCATGGGTCGACTC
>sig_2587
TGGTGATAATTAATTAAGATCAGATCCGGC
>sig_2588
CTCGTCACTAGTTTGTTCAGCGGTTTCAGC
>sig_2589
CCGGAAGTGCCGAGCGCAGAAGTGGTCCTG
>sig_2590
GAACATGGATCTGCGCGTCCCCCTTGGTCA
>sig_2591
TGAAAATTGTATCGATGAATTCGTAATCAT
>sig_2592
TGCTGAAGCCAGTTACCTTCGGGAAAAAGA
>sig_2593
AGAATTCAGATCTGAATTCTTGAAGACGAA
>sig_2594
GTTGCTCTTGCCCGGCGTCTATTAATATCA
>sig_2595
CACCTCGACAATTCGCGCGCGAAGGCGAAG
>sig_2596
TCGAGCTAGAAAGCTTCCTAGAGGTACCCT
>sig_2597
CTTAAGGGCCCGTACGGCCGACTAGTAGGC
>sig_2598
GAGGCTGAAGCTGAATTCACGTGGCCCAGC
>sig_2599
AATTGATTACTATTAGACCTTACGCGCTAT
>sig_2600
CTTTCTAGAGGATCCCCCTAGAGAATAGGA
>sig_2601
CCTAGTATAGGGGACATATTAATTAACCCG
>sig_2602
TCATCGGCGGTAGTTTATCACAGTTAAATT
>sig_2603
CTAGAATTCAAAAAAAGCCCGCTCATTAAG
>sig_2604
GGACGAGCTGTACAAGGCTTAGAGCTCGAA
>sig_2605
AGTCGACCTGCAGGCATGCAAGCTCCAGCT
>sig_2606
CGTTGGCCGATTCATTAATGCAGACGCGCC
>sig_2607
CGGTCAGTCCCTTATGTTACGTCCTGTAGA
>sig_2608
TTTATTTTCACTTTTTAAGTATAGAATAAA
>sig_2609
AGAAATTAAGCATGCGAGGATCCAGATCTC
>sig_2610
AGTCATTTTTTCTGAGCTCGGTACCCGGGG
>sig_2611
CGAATTCAAGATCTGTACATATGAGCTCTC
>sig_2612
GATAAGGATCGATGGGGATCCGAGCTCGAG
>sig_2613
ACATCAGAGATTTTGAGACACTCGACAAGA
>sig_2614
CAGAACAAGTGCCAGCAAAAGACTCCGGCT
>sig_2615
TCACAATGGAAGCTTGAGATCCACTTAACG
>sig_2616
CGAGGTACCATTTATCAGGGTTATTGTCTC
>sig_2617
CAGACGATGGTGCAGGATTGCAGGTCCGGT
>sig_2618
ACCTGCAGGCATGCAAGCTTTTGTTCCCTT
>sig_2619
AATTAACTATTTGCCGGACGCGGCGTAAAC
>sig_2620
GACGGAGCTCGAATTCGGATCCCCGAGCAT
>sig_2621
GATCCTCAATGGTGGTGATGATGGTGCGCT
>sig_2622
AWTTGGGGTAGCCCCCCATATGCATTTCAG
>sig_2623
TGATAATAATGGTTTCTTAGCACCCTTTCT
>sig_2624
GATTAGGGTGATGGTTCACGTAGTAATTGG
>sig_2625
TTAATGCAGCCCGGGAGATCTGTCGAGAAA
>sig_2626
ATTTAAATGGATCCGCGGCCGCGTCGACAA
>sig_2627
TCGCTCATTCTAGAGTCCCCCGTGTTCTCT
>sig_2628
TCTGGCTCTGGATCTGGTATCGAGGGAAGG
>sig_2629
AGATCTATGCTGGCGTGCCGTCATCCGAGT
>sig_2630
ACTTACTCAATGGAATAATTCTAGATATCC
>sig_2631
ACGGATCCCCGGGAATTCCCCGCGCGCGAT
>sig_2632
AGTTGACTGTATCGCCGGTATTGCAATACC
>sig_2633
ATATGTCGACGCTCTCCCTTATGCGACTCC
>sig_2634
GAGAGACTGGTGATTTTTGCGGACTAGCTT
>sig_2635
GTTATCCATGGGCCCCCCCTCGACATGAGT
>sig_2636
ATTCGGATCCTCGAGCGGCCGCGATCCGAG
>sig_2637
CATAGAAGATTCTAGATGACCGAGTACAAG
>sig_2638
ATCTCTAGAATTCAAAAAAAGCCCGCTCAT
>sig_2639
AGTGATAGAGAACGTATGTCGAGGTAGGCG
>sig_2640
CGAGCGTGACACCACGATGCCAGCAGCAAT
>sig_2641
CCGGATCTAGATATCGATTAATTAAGTCGA
>sig_2642
TAAGCATGATGATGATGATGATGGCTGTTA
>sig_2643
AAGAATCCCGGGATCCGAATTCTCATGTTT
>sig_2644
CACGCGAGGCTAGTTACCCTTAAGTTATTG
>sig_2645
GGGATCCTCTTCCGCTTCCTCGCTCACTGA
>sig_2646
CGATTCATTAATGCAGAATTCTCATGTTTG
>sig_2647
AAGGAATAGGATGGTGATCATGGCTACAGG
>sig_2648
AGAATTCGATAAGCTTCTAGGATCCGATCA
>sig_2649
GTAACACTACGGGAGACAATTGCGCCGAAT
>sig_2650
AGCTCGAGTTTAAACTCTAGAACCGGTCAT
>sig_2651
CTCGCGAAAGCTTGGCTGCAGGTCGACGGA
>sig_2652
ACGACCCCAAACAGGAAACGCAGCTGTAAT
>sig_2653
GGAGTACAGCACATCCATTTTGGGATCCGT
>sig_2654
GTTTGCGGCCGCAAATCAATCTAAAGTATA
>sig_2655
CTCATTACGGCCGGCCATCAGCAACTATAT
>sig_2656
GGACAGCAAATGGGTGCTTAGAGCTCGAAT
>sig_2657
TTCAGACGATTTGGGAAAATAATATGAAAA
>sig_2658
TCAAACTGCGGGTGGCTCCATTCGAATGCG
>sig_2659
ATTCGAGCTCGGTACCAGTGAAGACAACAC
>sig_2660
ATCCGAACAAAAACTGATCAGCGAAGAAGA
>sig_2661
CGGATCCAAGCTTCATGGTGATCCCGCTAG
>sig_2662
GCAGAATTGGGAATCAATTGTTACATGGAA
>sig_2663
AGGGCCCGGATCCGTCGACGAATTCTGCAG
>sig_2664
CTCATTGAACGACGGCGGGGGAGCTTTGGC
>sig_2665
CCATTCTTAACACTTCGGTGGAGGTGTCGA
>sig_2666
ATTCGGATCCTCGAGCGGCCGCGATCCGGT
>sig_2667
GTTTTAAAATTCGAGTAAACTTATAGAACA
>sig_2668
AATTTATATGCGGTGTGAAATACCGCACAG
>sig_2669
TCATCTGAGCAGTTGGAATGGACCTCTCCG
>sig_2670
CTTCTCGCGCAACGCGAACCACCATCAAAC
>sig_2671
CCTCGAGGTCGACCTGCAGCCAAGCTACGT
>sig_2672
TCAGGCCTTGCGGCCGCGGCCAGATTGGCC
>sig_2673
TGGCTTAATCGCCTTAAGTTCTGAAGATCT
>sig_2674
ACAAACATTTGAAAGAAAAATTAAAAAAAA
>sig_2675
ACCAGGTGCGTCGTGGTGTATTGACCGCCG
>sig_2676
TCGCCCTTGCTCACCATGCTCATTCTAGAG
>sig_2677
ATACGGCAGGACTCCCTTGTAAGACTATCC
>sig_2678
CGAACAGGCTTATGTCAATTCGCGCCGCTG
>sig_2679
CAGCTACATAAATTACACAATTTAAACAGA
>sig_2680
TATCATGTCTGGATCACTAGTGGTACCTGA
>sig_2681
ACTCACTAGTGGGTCGACCGCATGCCTGTA
>sig_2682
GGGATCCCTAGAAAGCTTCCTAGAGGTACC
>sig_2683
GTGGACAGCAAATGGGTCGCGGATCCGGCT
>sig_2684
TAGCGCGGCCGGCATGGTCCCAGCCTCCTC
>sig_2685
CATCGCCCAGAGAGTTTTCGATGGTCAGAT
>sig_2686
AAGGGGGAATTCCAAGCTTGGATCCGGCTG
>sig_2687
CAGGACGACGAGGCTTGCAGGATCCTCTAC
>sig_2688
GAAAAACGCCAGCAACGCGGCCCGAGATGC
>sig_2689
GATCCAAGCTTGTCGACCCGTGATGGTGAT
>sig_2690
GCCCGAGATAGAGTTGAGTGTTGTTCCAGT
>sig_2691
ATTCAGATCTCGAGGTACCCGGGATTCTCT
>sig_2692
CTAGAGAATTCCTAGAGGTACCCTAGAAGA
>sig_2693
GTGCCATGTTAGTCAGTAAAGTTTACTCCC
>sig_2694
TAATGAGTGAGCTAACTCACATTAATTCGG
>sig_2695
TTCCGCGTGGATCCCCGGGAATTCATCGTG
>sig_2696
TTAACTGCTAAATTTTTTTCTAGAAAATGA
>sig_2697
TCTGGTTCCGCGTGGATCCCCGAATTCCCG
>sig_2698
TCTCCATGATATCCTCGAGCAAGAAAATAA
>sig_2699
TAAGCTGTTAGTTAGTTAAGCTTCCCGGGA
>sig_2700
ATCGCATCACTGCCTAAAAAAAAAGAAGCC
>sig_2701
ATGACGACCATCAGGGACAGCTTCACGGCC
>sig_2702
CCAGTGAATTCCCGGGGATCCAGGAGAACA
>sig_2703
CATTAGAAAAACTCATCGAGCATCAAGTGA
>sig_2704
TTATTCGTCAGAGGATCCACTCGTTATTCT
>sig_2705
GATCTTTTTTCTGGTCGACGCCTGCCCCTC
>sig_2706
ATTGTCTTCTAGACAAAAAACCCCTCAAGA
>sig_2707
TGACTATGCGGGCTATCCCTATGACGTCCC
>sig_2708
CTAGAGAATTCCTAGAGGTACCCTAGACCC
>sig_2709
GAGGCTCAGAAAATCGAATGGCACGAATAA
>sig_2710
AATTCTTAACATGTGCTTACCCATCTCTCC
>sig_2711
AACGACCGGGTGTCCGGTTTGATAGGGATA
>sig_2712
AATGCAGCCCGGGAGATCTGTCGAGAAAAA
>sig_2713
GAGATCTAAGTAAGCTTGGCATTCCGGTAC
>sig_2714
TAACGACCCTGCCCTCGAGTAGGCAGCCTG
>sig_2715
CAAGACAATTGCGGATCCAACTGGGCGCCG
>sig_2716
TCCATGATCAGTCTGATTGCGGCGTTAGCG
>sig_2717
TCGACTCTAGACACGGGGTGGTTTAAACGC
>sig_2718
TTGGTCGGTCATTCGAATCAGGCACCGGGC
>sig_2719
AGCTCGAATTCGGATCCGACCCATTTGCTG
>sig_2720
TCGTGCGAGCTCATCGATTTCGTTCCACTG
>sig_2721
TATCCCATGGAAGCTTGTATTCTATAGTGT
>sig_2722
GGTCGCCACCATGGTGAGCAAGGGCGCCGA
>sig_2723
TAACTCGAGGATCCCCGGGAATTCGATGCG
>sig_2724
CTTTTTCATGGTGGCCCGGGCGATCGCTAG
>sig_2725
TTGCTCACCATGCTGTTATCAACCACTTTG
>sig_2726
CATGAAACTCTTCGAGGCTCTAGTTATCCT
>sig_2727
CGTCTTCAAGCTGCCTCGCGCGTTTCGGTG
>sig_2728
CACACACACATATCTTAAGTTATATTGCTA
>sig_2729
AAAAGTTCTTCTCCTTTCGACATGGAATTT
>sig_2730
GCGATTCACTTGCACGTAACACCGGTTTCT
>sig_2731
CCTGGCCTCCGTTGAGCCATCTGGATCGGC
>sig_2732
GCGCGCTTACCAATTAGAATGAATTCTTAT
>sig_2733
CGGATCCTAGAAGCTTATCGAATTCTCATG
>sig_2734
GTAAAACGACGGGATCGATCCCCCCCAAGC
>sig_2735
AACTATGATGGGTCTTGTTGTTGGCGTCCC
>sig_2736
CTTATCGATTTCGAACCCGGGGTACCAACT
>sig_2737
ATGATAAGCTGTCAAACATGAGAATTGTTA
>sig_2738
GTCCTGTGGATCCTGCCTCGCGCGTTTCGG
>sig_2739
GCTGTACAAGTAAAGCGGCCGTACCATGCA
>sig_2740
CCATGGCGGACCCGGGATCCGGCTGAACGG
>sig_2741
CCTGCAGGCATGCAAGCTTGGGGGGATCGA
>sig_2742
TTTGAAGTTAACTTTGGTTCCATTCTTTTG
>sig_2743
CTAGAGTCGACCTGCAGGCATGCAAGCTCA
>sig_2744
CTTGTGATCCAGATCTGAGTCCGGACGCTA
>sig_2745
ATTGATCCGGGTAATGTTGTTGCATTGCTG
>sig_2746
CCATGGGTAAAGAGAAGTCTCACATTAACG
>sig_2747
GGATCCGAATTCTTGAAGACGAAAGGGCCT
>sig_2748
ATGATGCCACTTCAGTGGCGATTGGTGCCG
>sig_2749
GGAGACCGGAATTCGAGCTCGCCCGGGGAT
>sig_2750
TTTATAGGTGTAAACCTTAAACTGCATCGT
>sig_2751
CCCACCAAACCCAAAAAAAGAGATCGAATT
>sig_2752
CACCTCGAGAATTGTGAGCGGATAACAATT
>sig_2753
TTATTATTCGTGCCATTCGATTTTCTGAGC
>sig_2754
AGCTGTCAAACATGAGAAGTCGCTTGCGGT
>sig_2755
TTCTGTTTTCATCAGCTGTCCCTCCTGTTC
>sig_2756
TAGTCATTATTAGTGGTGGTGGTGGTGGTG
>sig_2757
AACAGCTCCTCGCCCTTGCTCACCATGACC
>sig_2758
TCCCCGGGTACCGAGCTCGAATTCCCTAAC
>sig_2759
CCAAGCTGAATTCGAGCTCGGTACCCGGGG
>sig_2760
AGCCGGGGGATCAAGAGACAGGATGAGGAT
>sig_2761
CGTGTTGACGGATCCCCGGGTACCGAGCTC
>sig_2762
CGCCCACGCGTAACCGATATATTCGGTCGC
>sig_2763
GGTCATGGTGAGCAAGGGCGAGGAGCTGTT
>sig_2764
GCCGAAAACGGTGGCCGAGCAGCTACACAG
>sig_2765
TTAAGAAGGAGATATATCCATGGCGGACTA
>sig_2766
GAATTCACCTCCTTGTCGACAAGCTATTCT
>sig_2767
GCCGACCTGCAGGGGGGGGGGGGGCGCTGA
>sig_2768
ACGACGGGATCTATCATTGGATCCTTATCG
>sig_2769
TCGACGGATCCCAAGCTTACTTCTCCTCTT
>sig_2770
GCTGCTCGCGGTCCCCCATATTAATTAATC
>sig_2771
CTCGGCATGGACGAGCTGTACAAGGCTGTT
>sig_2772
ATGTATCCGCTCATGAGATTATCAAAAAGG
>sig_2773
AGGCCTCCATGGATCCCGGGTCGACGCGTA
>sig_2774
ACGGGAGCAAGCTTGGCTGCAGGTCGACGG
>sig_2775
TTGAGGGACGCGGGTCCATGGATATCGGGG
>sig_2776
CTCCAGTGAAAAGTTCTCCTTTACCCATGG
>sig_2777
CGCAGAGTCTTCTTTTTTCCGGAGCACGTG
>sig_2778
CATTAACTTTATAAGGAGGATTAATTAATA
>sig_2779
ACCCAAGCTGGCTAGTTAAGCTTACCATGG
>sig_2780
TGAGGCCAGCGATTGGCCACCTCTCCAAGC
>sig_2781
CGTCGACGGTATCGATAAGCTTTTTAGACA
>sig_2782
TCCTTCCCTCGATCCCGAGGTTGTTGTTAT
>sig_2783
CATCTAGCTTCACGCTGCCGCAAGCACTCA
>sig_2784
TTCGGCTTATCTCTGATGTTACATTGCACA
>sig_2785
ATGATGCCGGATCCGGAATTCCCTCGAGGT
>sig_2786
CAATTGGGATCCTCTAGACCCGGGATTTAA
>sig_2787
AAATTTTAAAATCTAATATAAACGTCTCAG
>sig_2788
ATTCAGCGAAGTTATTTTTCGTGGCGGAGG
>sig_2789
TCTTTAATAAAATAATTTTTCCGTCTACAA
>sig_2790
AAGATCCTCCTTCGTCGGTGTCGTCGCCGG
>sig_2791
ACGTGGCTTTCCCCCCCCCCCCTGCAGCCG
>sig_2792
TATGGATCCGATATCAAGCTTGCATGCCTG
>sig_2793
CAGTGTTACCTAGGTACTAAAACAATTCAT
>sig_2794
TCGTCGTGACCCACGGCGATGCCTGCTTGC
>sig_2795
GGCGAACTGTCAGCTGATGCTAAAAGTTGT
>sig_2796
GGGTACCCAGCTTGCATGCCGGTCGACTCT
>sig_2797
CAAGGCCTATAGTGAGTCGTATTACGGACT
>sig_2798
GATCTGCATGCGGTACCCCGGGTCGACCTG
>sig_2799
CTGCATCGCCATCCTATGGAACTGCCTCGG
>sig_2800
CTCATGATAAGGCTTAATGGTTCTCCGTTA
>sig_2801
GGAGTCGCATAAGGGAGAGCGTCGACGGGA
>sig_2802
TTATGCTAGCCTAGTTCCAGTGAAATCCAA
>sig_2803
AACCGGTTAATAAGCCGAATTCCAGCACAC
>sig_2804
ATAAACAAATAGGGGTAGCTTTCGGGCTGA
>sig_2805
AGCGGAGTGTACTGGCTTAACTATGCGGCA
>sig_2806
AAGTAAGGAGGTTAGGGTTTATGAGGACAC
>sig_2807
ATTCATTAATGCAGCCCGGGAGATCTGTCG
>sig_2808
GCTTATCGATACCGTCGACGTCACGCGTCC
>sig_2809
CGGCGTAGAGGATCCCGAGAGGGAAACCGT
>sig_2810
GATTATCAGTCTGGAACCACGGTCCCACTC
>sig_2811
GTCTAGGAAGCTTTCTAGGGTACCTCTAGC
>sig_2812
GCGCGGCGGGCGGGAGTCGCTGCGACGCTG
>sig_2813
GCGCTTTGGGCAAACCAAGACAGCTAAACT
>sig_2814
ACAGGAAACAGAATTCGAGCTCGGTACCCG
>sig_2815
GTCTAGGAAGCTTTCTAGGGTACCTCTAGG
>sig_2816
ATTGCTGCAGATCCGGGGAATTCGTAATCA
>sig_2817
GGGGAAGGGCGCCGGCCTAGGACTAGTGAT
>sig_2818
ACGGGATCAAGGGCGAGCTTGTCATCGTCA
>sig_2819
AAGCGAGACGAAATACGCGATCGCTGTTAA
>sig_2820
TCAAGCACCGTTTAGAGGCCCCAAGGGGTT
>sig_2821
GCAGCCAGCGGTTCTTGCGCACCAGGGTCA
>sig_2822
CTACTTACTCTAGCTTCCGGCAACAATTAA
>sig_2823
TACGCCAATTGGCTGCAGGTCGACGGATCC
>sig_2824
GGTTAATTTCGAGCTTGGCGTAATCATGGT
>sig_2825
TGATATCGGATCCGAATTCGAGCTCCGTCG
>sig_2826
AGCGCCTGAGTGAGGCCTGGCGCTTTGGTA
>sig_2827
ATTCCCGGGGATCCGTCGACAAGAGAGAAT
>sig_2828
TCCAGCACTGTTTCTGTTTTGGACTTGTCA
>sig_2829
TCGAAGGATCCAAACCATGGAAAATACGTA
>sig_2830
ATGGGGGTGGGCGAAGAACTCCAGCATGAG
>sig_2831
CTAGAGAATTCCTAGAGGTACCCTAGAGTT
>sig_2832
CTCGTCACTAGTTTGTTCAGCGGTGGCAGC
>sig_2833
CGTCATCACCGAAACGCGCGAGGCAGTGGA
>sig_2834
GAACGGCACCGCGTCGACCAACGGCGGCCA
>sig_2835
ATTTAAATAATTCACAACAAAGCTTCTGTA
>sig_2836
TGTTCCTGTAGGAGCTCTACAAATAATGAA
>sig_2837
CACAGGTGCCGTTGCTGGCGCCTATATCGC
>sig_2838
CAGGTACGGATCACTCAACCAAGTCATTCT
>sig_2839
TCGAGCTGCTATGCATATCCGATTTTGGAG
>sig_2840
GATTCATTAATGCAGCTGAACGGTCTGGTT
>sig_2841
TCCGACTACAAGGATGACGATGACAAGGCC
>sig_2842
AACTGACATTATGTATATCTCCTTCTTAAA
>sig_2843
CACTAGTGCGGCCGCCATGGCCTCTAGAGA
>sig_2844
GATCTAGAGTCGCGGCCGCTTTATTATTAT
>sig_2845
CAACAGGGGAGAGTGTTAAGGATCCGAATT
>sig_2846
AGAAAAATTAAAAAAAAAACCCTACAAACA
>sig_2847
ATGAGAATTCTTAGAAAAACTCATCGAGCA
>sig_2848
CCTTGCTCACCATGCTGTTATCAACCACTT
>sig_2849
GAGGCCCCGGGGATCCGAATTCGAGCTCGA
>sig_2850
TTGTTCTAGACTAGTCTAGCGGCCGCCGAG
>sig_2851
ATGCAAGCTTGTCTTTGCAGTTTAAGGTTT
>sig_2852
ACGGCCCGTCGAGGGTACCGAGCTCGGATC
>sig_2853
CCCGGGTACCGAGCTCGAATTCACGAACCC
>sig_2854
ACATCGCAAAGTCTCCGCAGAATTCATACA
>sig_2855
CATACTTGATGAGAGATTGGTCCACCCAGT
>sig_2856
TGATCAGCTAGCCAACAAAGCGACGTTGTG
>sig_2857
TCGCTGGCACGACAGGTTTCCCGACTGGAA
>sig_2858
GCCCGCTGGGTGCTTTTGTGGTTAGCAGAT
>sig_2859
CTCATGCTCATTCTAGAGTCCCCCGTGTTC
>sig_2860
CGAATGCATCCAGATCTTCCCTCTAGTCAA
>sig_2861
TTTTGGAGATCACTTAGATCTGATCTAGAG
>sig_2862
AGGGGAGAGTCCGGCGGTCCGAAGCCTTCC
>sig_2863
ATCGATGATAAGCTGTCAAACATGGCCTGT
>sig_2864
CCGAATTGGTCGACAAGCTTGATCTGGCTT
>sig_2865
CGTTCGGGCAAATCGCTGAATATTCCTTTT
>sig_2866
ATTACCCGGGTCCCTGGTCGACGCTGCAGT
>sig_2867
TACCAAGCTTGAGCTCGAGGGCCCGCGGAT
>sig_2868
ACGACGACAAGAGTCCGGGAGCTCGTGGAT
>sig_2869
TTCGGCTGCGGCGAGCGGTATCAGGGGATT
>sig_2870
TCGCAAAACGGAATTTGGTACCTCTAGAGG
>sig_2871
ACAGCACATCCATTTTGGGATCCGCAATTG
>sig_2872
TCTAGATGACCGAGTACAAGCCCACGGTGC
>sig_2873
ATTCGGCGCGCCATTTAAATGCGGCCGCGT
>sig_2874
TTCATATGGTTTACCAGCGCGAAAGACAAA
>sig_2875
GCTTTGTTGGCTAGCTGATCACCGCGGCCA
>sig_2876
ATGTATTAATTATAACAAATATAACATTTG
>sig_2877
AAATGTATTACTAGCTAAAGAAATCATCAC
>sig_2878
GGCCCTTTCGTCTTCAAGAATTGGTGATGA
>sig_2879
GGTCGCGCGAATTCTTTCGGACTTTTGAAA
>sig_2880
AAACGACGGCCAGTGAATTCGAGCTCGCCC
>sig_2881
TGGCTGCAGGAATTATCGCGGGTTGTGGCA
>sig_2882
CTACCTGTACCCCATTTAGGACCACCCACA
>sig_2883
ATCATCAAACAAGTTTGTACAAAAAAGCTG
>sig_2884
GCAGTTAAAGTACTTTTGGAATTCGAGCTC
>sig_2885
TACGAGTGGGACCGTGGTTCCAGACTGATA
>sig_2886
GGTAATGAGGATCCCCCTCAAGTCAAAAGC
>sig_2887
TGGTCATGGAGAGCTCTTGAAATAAGATCA
>sig_2888
GGGCCAAGCTCGAATTTCTGCCATTCATCC
>sig_2889
TGGATCCGAGCTCGGTACCAAGCTTAGCAT
>sig_2890
TGAATTCGGGGGATCCAGACATGATAAGAT
>sig_2891
TTCGGATCCGACCCATTTGCTGTCCACCAG
>sig_2892
TGGTTATGAGCTGGTTGGTTTTAGTGAGAT
>sig_2893
TGCAGGTTATATGCAGGTCCATGGAAGACG
>sig_2894
GAGGATCCCCGGGTACCGAGCTCGATGCTT
>sig_2895
ATTCGAATTTAAATGGATCCGCGGCCGCGT
>sig_2896
CTCGAGGCCTCGAGGCGCCGCCCTATACCT
>sig_2897
ACTTACTCAATGGAATAATTCTAGATGGGA
>sig_2898
ATCCAGATCTTATTAAAGCAGAACTTGTTT
>sig_2899
TGCAAGCAGCAGATTATAGATCCTTTTAAA
>sig_2900
CGCGAATGTTGCCGGTGGGGCTGACCTGAC
>sig_2901
GATCCCCGGGTACCGAGCTCGAATTCTGTT
>sig_2902
TAACACTCGCCTCTTCGGGATCGGTACCAT
>sig_2903
ACATCCCCCCTTCGCCAGCTGGCGAAAGGG
>sig_2904
TCGACTCTAGAGAATTCCTCGAGCCCGGGT
>sig_2905
CTCTTCGCTATTACGCCAGCTGTTGCCCGT
>sig_2906
TCGTTGGGATCTTTAGACAGGGCAGACTGG
>sig_2907
AGCTCAAATGTTAATAAAGATAAAGAGGAA
>sig_2908
CTCGGCATGGACGAGCTGTACAAGGCTTAG
>sig_2909
GTTCTTCCTTCTGGGTCACTGTGACCGGTC
>sig_2910
TGGTCTGGTGTCGGGGATCCGTCGACTCTA
>sig_2911
TCTCGACCTTGCAGGCCAACCAGATAAGTG
>sig_2912
CCGGAACCAGTAAGCTTATCGATACCGTCG
>sig_2913
TTCGACGTTTTCGCTTTTTGGTATGAGACC
>sig_2914
ACAGCAAATGGGTCGGGATCCGGCTGCTAA
>sig_2915
CAAGCTCTAGGGATAACAGGGTAATCCCGG
>sig_2916
TTAAACAACATCCCCTCCCCCTTTCCACCG
>sig_2917
GATGACGTCACCTAAGCAGGCCCATAGCTT
>sig_2918
ATTTAAATGGATCCTACTTACTTAGATCCG
>sig_2919
ATAGATCCCCCTGGCCGGGGTCCCGCGGAA
>sig_2920
TCCCCGGGTACCGAGCTCGAATTCCGAGAC
>sig_2921
GCATGCTGTGACTGCCAAGATCCTCTACGC
>sig_2922
CCACTAGACTCGAGGAATTCGGTACCTTCG
>sig_2923
TGCTCGTCAGGGGGGCGGAGCCTATGAAAA
>sig_2924
GCTTGGATCCCCGGGTACCGAGCTCGAATT
>sig_2925
CAGGATGACGCGTCGACAAGCTTGGATCCG
>sig_2926
TGTTCATGACGGATCCCCGGGAATTCGTAA
>sig_2927
GATTTAAATGCATATGGGGGACCGCGAGCA
>sig_2928
AGCGGGGCACGGGGCGAAGGCAGCGTCGCA
>sig_2929
AGAGAGACTGGTGATTTTTGCGGACTAGCT
>sig_2930
TGAATTCTGCTTGCAAGAACTGGTTCAGTA
>sig_2931
AGCCCGGGCGAATCGATAAGCTTGGGCTGC
>sig_2932
AAAATGCATCATCATCATCATCATGGCCAT
>sig_2933
TTACTCAATGGAATTCCTGCAGCCCCAAGG
>sig_2934
TCTCTAGGGGGATCCTCTAGAGGATCGATC
>sig_2935
CTGTCACTGAATAGCTCGAGGGCCGGCGCG
>sig_2936
ATTTAAATTAATTAAGAGCTCGCGAATTTC
>sig_2937
CCGTGTTCAACTTGATATTAATACAACTTG
>sig_2938
GCTGGYCCAGCTCAGGCTTGGCGAATTCCT
>sig_2939
ACCGGCGCCTAATCTAGAGTCCGCAAAAAT
>sig_2940
CGCAATTGCAGATCAAGTATCTGCGCCATT
>sig_2941
GGTACCTCGAGTCGACCCGGGGAATTCGAA
>sig_2942
ATCGGGAATTCGTCGACAAGCTTGTCGACG
>sig_2943
AAAGGGGGAATTCCAAGCTTGGATCCGGCT
>sig_2944
TTCTCTCACTCGTCGAGATCGGTCGAGCTA
>sig_2945
GCCGGCGGCCTCGAGGGCTTCGCCCTGTCG
>sig_2946
AATGGCGCGAATTCGGATCCGCGCCTGATG
>sig_2947
CTTATCATCGATAAGCTAGTTTATCACAGT
>sig_2948
TGGTGAGATCCCCAGGAAGCTCCTCTGTGT
>sig_2949
TTGTTATTTACCGTCAAAAAAGCCCGGATC
>sig_2950
AGGTCGACCCGGGGTACCGCATGCAGATCT
>sig_2951
GGATCTTTCGAAAGGGCAGATTGGTAGGAC
>sig_2952
CGACGGAGCTCGAATTCGGATCCCCGAGCA
>sig_2953
ATATGGGAGAGCTCCCATGGGGATCCATGC
>sig_2954
GGGTGCTTTTGTGGTTAGCAGATCTATGCT
>sig_2955
NNNNNNNNNNNNATGGTCATAGCTGTTTCC
>sig_2956
TCAAGATCTCACATCCCTACAGTCCCCTGC
>sig_2957
TTAATATTATGCACCATCACCATATGACGT
>sig_2958
CTAAGCATGATGATGATGATGATGGCTGTT
>sig_2959
ATAAGCTGTCAAACATGAGAATTCCGATCC
>sig_2960
TTCACACAGGAGATATACATATGTGAAGAG
>sig_2961
TCTGGTGGCGGTGGCAGTGGCGGCGGAGGT
>sig_2962
TTAAATTCTTTAATTAGATTATCGTGTCCA
>sig_2963
GCAGCAGCGGTCGGCAGCAGGTATTTCATA
>sig_2964
TGACCATGATTACGCCAAGCTTCCGCGGAT
>sig_2965
ACGACGGCCAGTGAATTGCGTAATACGACT
>sig_2966
AAGAGAATTCGAGCTCGGTACCCGGGGATC
>sig_2967
TTCAGCCCGGTCTCCTGTTCCAGAAGGCAC
>sig_2968
ACGTCTTGCTGGCGTTCGCCTCGAGGGCCC
>sig_2969
GACTGACCTACCCGGGGATCCTCTAGAGTC
>sig_2970
GAGCTCGGTACCAAGCTTGAATCCGCGGTA
>sig_2971
TTGAATTGAAAAGCTTATCGATGATAAGCT
>sig_2972
GTCCGCCCTTTCGAAAGATCCCAACGAAAA
>sig_2973
GTTGGGGTTTCTACAGGACGTAACATGCTG
>sig_2974
TCCAATTTCAGAAAGAATGCTAACCCACAG
>sig_2975
CTTTACGCATAAATAACCTCCTTACAATTC
>sig_2976
TTTAGATTCCAACCTATTTGATGTATAGTG
>sig_2977
TCTGAGCTCGGTACCCTCAAGGGTCCTCCT
>sig_2978
CGAGTCGGCGAGCTCAAGCTTGAAGGTAAG
>sig_2979
CCTTAGGCTTAGCGGCCGCCAGCTTACTAG
>sig_2980
TGGATCCGAATTCGAGCTCGGTACCGTCGA
>sig_2981
AGCTCGGAGATCTCGTCTCCTGCACGGTGT
>sig_2982
CGACTCACTATAGGGATCCCTTTAGTGAGG
>sig_2983
TTTTTTTCTCTTGAACTCGACGGATCTATG
>sig_2984
ACGACGGCGCAGCAGTGGCGGTCTGGACCA
>sig_2985
GGGTACCGAGCTCGAATTCCAGCTTGGCAT
>sig_2986
AATAATAATAATAATAGTAGAGTATTAATA
>sig_2987
ATGGGGACGCTATTAAGCGTGATCTGAATG
>sig_2988
TAGGAGATCTTCTAGGAATTCTCTAGGGTA
>sig_2989
CGGCCTCGTCTGCAACGGGTTGGCAAATGT
>sig_2990
ATTATTCGAAACGATGATAGATCCCGTCGT
>sig_2991
GTTTGCGCTGCAGGGGGGGGGGGGCGCTGA
>sig_2992
CTGCAGGTCGACACTAGTGCGGCCGCCCAT
>sig_2993
GGCGCGTACTATGGTTGCTTTGACGTATGC
>sig_2994
GTGTCGAGCTCATCAACACCAACATCAATA
>sig_2995
CAACAGATCTCTGTTCGGGGGTTCACTGAC
>sig_2996
GCGAATTCGTGGATCCAGATATCCTGCAGA
>sig_2997
CATACACAATGATCACTGTGGTGAAATGAC
>sig_2998
GAGGATCCTGTTTCCTGTGTGAAATTGTTA
>sig_2999
CGGCATCAGTTACCGTGAGCTGGCGTAATC
>sig_3000
CTCTCTCAGACTACAACATCCAGAAAGAGT
>sig_3001
CAAACATGAGCTCATCGATTTCGTTCCACT
>sig_3002
CGTTAAGGGATTTTGGTCATGATTCCGCGA
>sig_3003
ATGGCCAAAATCCCTTATAAATCAAAAGAA
>sig_3004
CTCACCGAATTATGTGAGTTAGCTCACTCA
>sig_3005
GGAAGCCATGAATCAACCAGGCCACCTCAG
>sig_3006
GACCATAGCATATGAAAATCGAAGAAGGTA
>sig_3007
CCTCGGAGGAGGCCATCAGGATCCCGGGCC
>sig_3008
CCAAGCTTGTGAGCAAGGGCGAGGAGCTGT
>sig_3009
AGCTTATCATCGATAAGCTAGCCCGCCTAA
>sig_3010
CCGGGTAATGTTGTTGCATTGCTGCAGGCG
>sig_3011
GGACCATGGGCATTTTCATTGGCGTCTAGC
>sig_3012
TACGCAGATCTGCGAGCTCGGTACCCGGGG
>sig_3013
AGATCTCCTAGAAAGCTTCCTAGAGGTACC
>sig_3014
TAATAGTTTGCGCAACGTTGTTGCCATTAA
>sig_3015
CTAGTCGATCCTCTAGCCTCGAGGCTAGAG
>sig_3016
GAGGCGTGCTTGTCAATGCGGTAAGTGTCA
>sig_3017
GGAGATATACATATGTACGGTCGTAAAAAA
>sig_3018
AGGTCAACAACAACAATTGCATTCATTTTA
>sig_3019
AATTAAGAGCTCGGGTTGGTTTGCGCATTC
>sig_3020
GGACTCTGGGGTTCGAAATGACCGACTAGA
>sig_3021
GGCCCAGTGCCAAGCTCCAATACGCAAACC
>sig_3022
CGGGAGGACAAGGCGGGGATGGTCCTGATC
>sig_3023
GGAGTCGCATAAGGGAGAGCGTCGAATGGT
>sig_3024
CGAAGTACTCAGCGTAAGCGGGATCCGAGT
>sig_3025
GCGGTGGGCCCATGGATGTGCTGTACTCTA
>sig_3026
TCTACAGGACGGACCATGGTCGACCTGCAG
>sig_3027
GTACCGAGCTCGAATTCGAGCTCGGTACCC
>sig_3028
TCTTGTATTCTTTGTTGAATTCTTATAACC
>sig_3029
GAAAATGAGAATTGCGCCGAATAAATACCT
>sig_3030
AATACAAGCTTGCATGCAAGCTAGCTTGTC
>sig_3031
GGTAATTTGAAACGAGCTAGTGGATCCGAG
>sig_3032
AGCGGCCATCGTGCCTCCCCACTCCTGCTG
>sig_3033
TTCCATGACATCCGGATCCTCTAGAGTCGA
>sig_3034
AAATATAAAAATGAATTAAACTAGTGTTCG
>sig_3035
ATGGATATCTGCAGAATTCGGCTTAAGCCG
>sig_3036
CGGGCTGCAGGAATTCGAGCTCGAGCTTAC
>sig_3037
TACAACATGGGCTACAGGCTTGTCACTCGG
>sig_3038
AAAAGGAAGAATCCTGAGGCGGAAAGAACC
>sig_3039
CATCACCATCACGGATCCGCATGCGAGCTC
>sig_3040
CCCGGGTACCGAGCTCGAATTCCCTAACTA
>sig_3041
TCCATGGTCTGTTTCCTGTGTGAAATTGAT
>sig_3042
ACTTTGTCATCGTCGTCCTTGTAGTCAGCT
>sig_3043
TCGCGAGCTCGAGATCTGATCATAGACGGA
>sig_3044
GACATAGCTGTTTCCTCGGGGATCCATAGC
>sig_3045
AACAGCTCCTCGCCCTTGCTCACCATGTGC
>sig_3046
AGGGTCGCGACGACCATGGAATTCGGTACC
>sig_3047
AGAATTACCCTCACTAAAGGGAGGTACCGC
>sig_3048
GATGGGGATCCGAGCTCGAGATCTGCAGCT
>sig_3049
GAGGACAGGCTGGAGCCATGGCTGGTGACC
>sig_3050
GGGGAAGGGCGCCGGCCTAGGACTAGTTTT
>sig_3051
CTTGCCCTGGTGGTCGGGCGACACGCCGAC
>sig_3052
AAATTTTTTATGATTTCTCGAGGTGTAGTC
>sig_3053
TTGGCACTGGGCCAAGCTCGAATTTCTGCC
>sig_3054
TCGAGCTCGATCGTCCGGGCCGCAAGCTCC
>sig_3055
CTGGTACCAAGCTTGGCTGTTTTGGCGGAT
>sig_3056
GGCAGTTAAAGTACTTTTGGAATTCGAGCT
>sig_3057
CAGCATCCAAGAAGCTAAGCTTATCATGAT
>sig_3058
GAGATCCCCATAACTTCGTATAATGTATGC
>sig_3059
AGCTCTAGTAACGGCCGCCAGTGTGCTGGA
>sig_3060
TAGGGAATTCGATATCAAGCTTATCGATAC
>sig_3061
AGTCATGAACATGTGAATTCGAGCTCGGTA
>sig_3062
TCGGTACCCGGGGATCCGTCGACTTTGTCA
>sig_3063
CCCCTTTCGCCAGCTGGCGAAGGGGGGATG
>sig_3064
GTTTTAAAAATATCTCTTGCCAGTCACGGT
>sig_3065
CTGAAACCGCTGAACAAACTAGTGACGAGA
>sig_3066
GCGCGCGGATCCGCGAATTCCGGGGATCTA
>sig_3067
AAATTATTTAGGGGAATTGTTATCCGCTCA
>sig_3068
AATGGGAAATTGTAAACGTTTAATATTTTG
>sig_3069
CCTGCTCTTGTACAGCTCGTCCATGCCGAG
>sig_3070
CAGGCATGCAAGCTTGTCTTTGCAGTTTAA
>sig_3071
ACTGTTCTAGTGTCCTGCATTTAGTACACT
>sig_3072
CAAGCTCGAATTTCTGCCATTCATCCGCTT
>sig_3073
ATACCCTCTAGAGTCTCCGCTGTCGACCTC
>sig_3074
TAAGGAGAAAATACCGCATCAGGCGCATAT
>sig_3075
CTATAGAATACACGGAATTCGAGCTCGCCC
>sig_3076
CACCGCATACTAGTCCGAGGCCTCGAGATC
>sig_3077
ACGGGATCGATCCGTCGACATATGTATATC
>sig_3078
AATTCCCAAGCTTTAATGCGGTAGTTTATC
>sig_3079
GAGGGTAATTCTCGAGTCTCCCTATAGTGA
>sig_3080
GGCCACGTGAATTCAGCTTCAGCCTCTCTT
>sig_3081
TAAGGAGAAAATACCGCATCAGGCGCATGC
>sig_3082
ATTATGCATCCCTATATCCGTATGATGTTC
>sig_3083
AGGGGAATTCTTGAAGACGAAAGGGCCTCG
>sig_3084
TCATGGGATCTCTCCTCTTCATATGTTAAC
>sig_3085
ACATTATACGAAGTTATCTAGACCTGCAGG
>sig_3086
ACGAGCTGTACAAGCTTAACTTCGACCTGC
>sig_3087
GAGTCATGAACATGTGAATTCGAGCTCGGT
>sig_3088
AACGCAGACCGTTCCGTGCTGTAGTGCCAT
>sig_3089
GGCACGAAATCGAAGGCCGCGGCCGCTTAA
>sig_3090
GGTCGACTGTGGATGGAGTTAAGTCAGCAG
>sig_3091
CCTCATATAGCATACATTATACGAAGTTAT
>sig_3092
CCCTTAAGGGCGAGCTTGTCATCGTCATCA
>sig_3093
CAGATAGGTCGCGGCGCGAGGAATGTTACC
>sig_3094
TCTTCAAGAATTCAGGACAGACAGTGGCTA
>sig_3095
GCGACTGAGGAAACAGACCATGGATCCCCG
>sig_3096
TTAGTTAGTTAAGCTTCCCGGGATCGATTC
>sig_3097
GATTTTTTTGAGCAACTGGATCCGTCGACC
>sig_3098
GTCTTCAAGAATTCAGGACAGACAGTGGCT
>sig_3099
AGATAAGCTTGCATGCCTGCAGGTCGACTC
>sig_3100
AACGTATTCTGAAAATTGTATTATTGAAGC
>sig_3101
CTTTCGGGCTTTGTTAGCAGCCGGATCCGT
>sig_3102
CGCTGGGGGCAGAGGTCAGTGACCTCTCTG
>sig_3103
CCCCAAAAAAAAAAAAAAAAAACCCGGGAG
>sig_3104
GCTTGTCGTCGTCGTCGCGACATGGTTTAT
>sig_3105
CTTATTTAGAAGTGGCGCGCCCTATTTGTA
>sig_3106
AATTTAAACAGATCTGAATTCCAGCTGAGC
>sig_3107
TTATCGGAAACTAGTTATCGGCATAATCGT
>sig_3108
AAAGAACGAAGTCGATTTTTTATTAAAACG
>sig_3109
TAACAATTTCACACAGGAAACATATGCCGT
>sig_3110
CCTGTGTCACCTGGGTCTGGTCTTTGGGTT
>sig_3111
GGGGATCCTCAGTTGTACAGTTCATCCATG
>sig_3112
ATAGGTTCGCCCTTTGAGAGCAGGGCGGCG
>sig_3113
AATCTAGACTCGAGGCCGGTCTCCCTATAG
>sig_3114
CCTCGAGCTAGAGGTACCCTAGAGAATTCC
>sig_3115
TCGCCGGGAAGCCGATCTCGGCTTGAACGA
>sig_3116
GTTAGGCGCGGATCCCAAAATGGATGTGCT
>sig_3117
ACTATAAGGACGATGATGACAAGGACTACA
>sig_3118
AAGGAGGATTTAAATGCATATGGGGGACCG
>sig_3119
ATAGGTGTAAACCTTAAACTGCAATGAATT
>sig_3120
TTAATTAAGCGGCCAGATCTGGATCCGGTA
>sig_3121
CCATGGCGGCCGCGAATTCACTGGCCGTCG
>sig_3122
GCTTTTTTGGAGGCTACCATGGAGAAGTTA
>sig_3123
TGGGGTAGGTGAAGACAAGGTTTGAAGTGC
>sig_3124
GGCCTTTTGCTCATAATGTGAGTTAGCTCA
>sig_3125
AAACCCACCGGGGCCGGCCATGATTGAACA
>sig_3126
TATGATTTATTGGATGTTGGAATTCCATTC
>sig_3127
GTGGGCCATGGAACAGGTAGTTTTCCAGTA
>sig_3128
CCCCGGGCGGCGCCGCCGCGGCGGCAACGG
>sig_3129
CACTACTTTTACGTATGGTGTTCAATGCTT
>sig_3130
GCATCGGTCGACCAAAAACATTATGACCCT
>sig_3131
AATTGAGAGCTCGGTACCTATCGATAGAGA
>sig_3132
ATTCTCAGTCCTGCTCCTCGGCCACGAAGT
>sig_3133
ACTTTGTCATCGTCGTCCTTGTAGTCCATA
>sig_3134
ATCCGTCGACCTGCAGCCAAGCCATCGATG
>sig_3135
ACCATCACCATCACCATGGGATCCGCATGC
>sig_3136
TGAGCTAGCGGATCTCGACCAATTCTCATG
>sig_3137
GCAAGGAGATCACTGCTAAGGAGGTCTACG
>sig_3138
GGCCTTCGCGAGGTACCATTTATCAGGGTT
>sig_3139
AAATAATAATAACCGGGCAGGAATTCCCGG
>sig_3140
GTATCCGCTCATGAATTAATTCCGCTAGCG
>sig_3141
ATCCGTCGACCTGCAGCCAAGCCATCGATT
>sig_3142
GATGGTGATGGTGATGGCCCATATGTATAT
>sig_3143
AACCGACGTCCAGCTGCCTAGGGGCCCTTA
>sig_3144
CGCCGGAGCGAGTGAATTCCTGCAGCCCGG
>sig_3145
TGGGGCGATTCAGGCCTCGGACTAGCCTCG
>sig_3146
CGCAGGGGATCAAGGTCTGATCAAGAGACA
>sig_3147
ATGGCGAATGGCGAAATTGTAAACGTTAAT
>sig_3148
TATGAAAAACGCCAGCAACGCGGCCTTTTT
>sig_3149
CCACCTGTTCCTGTAGGAGCTCTACAAATA
>sig_3150
ACTTCGACCTGCTGAAGCTCGCCGGCGACG
>sig_3151
CAAACATGAGAATTCCGGATCCTCTACGCC
>sig_3152
GTGATTGATGAACGATTACATGGTAACAGG
>sig_3153
TTCTTGATGCCGAATTGGATTACTTACTGA
>sig_3154
GATCATGGGCTTCACCAAAGTCGCGACCCA
>sig_3155
GGAGCAGAACAAGTGCCAGCAAAAGACTCC
>sig_3156
GAAGCTTATCTCCGAGGAGGATCTCATGGA
>sig_3157
CAGGTCGAGGTGGATACCGGCCCGAACTGG
>sig_3158
CGCCAGTGTGCTGGAATTCGGCTTAAGCCG
>sig_3159
GTATTTATTCGGCGCAATTGCCCTATGCTA
>sig_3160
TGTTTCCTGTGTGAATTCGAGCTCGCCCGG
>sig_3161
TGCGCAACGTTGTTGCCATTGCTGCAGTTT
>sig_3162
TTGGATCCGGTGGTACCCCGGGTCGACCTG
>sig_3163
TTCGTCGAAGCTTGGCTGTTTTGGCGGATG
>sig_3164
CGGCTCCTTCATCTACAAGGTGAAGTTCAT
>sig_3165
ACGGATCCCAAGCTTAGCGCTGGGTCTTGT
>sig_3166
CCCTATTCTATAGTGTCACCTAAATACTAG
>sig_3167
CGGACTGGCTTTCTACCCGGTATCAGCTCA
>sig_3168
TGCCAAGGTCAGTGACCTCTCTGGCCGCCT
>sig_3169
TGACGATATGATCGACGGATCCTCTAGAGT
>sig_3170
CCCCCCCCTGCAGGTCCGACACGGGGATGG
>sig_3171
ATATTAATGACGCCGGGCAAGAGCAACTCG
>sig_3172
TTCTGTCTAGACTCGAGGCCGGTCTCCCTA
>sig_3173
GGTCGACGGATCCCCGGGAATTCACTGGCC
>sig_3174
CTCCAAGCTTGCATGCCTGCAGGTCGGAGG
>sig_3175
CAATTCTCGAATTGACATAAGCCTGTTCGG
>sig_3176
TTCCATCTTCTCTTGCTGTTATCAACCACT
>sig_3177
GATCTATCGATGGTACCTATCTGCAGACGG
>sig_3178
GCCGCTTGTCCTCTTTGTTAGGGTTCTTCT
>sig_3179
CCTACGTCGACGAGGGCAAGCTTGGCACTG
>sig_3180
CTAGGTTTCACGCGAGGCTAGTTACCCTTA
>sig_3181
CCGGACTCAGATCTCGAGTTGCTTATTGTT
>sig_3182
CTCGCTGCGCTCGGTCGTTCGCCCGGGTCT
>sig_3183
AGCTCCGGACTCTTGTCGTCGTCATCAATC
>sig_3184
ATGGAAAAACGCCAGCAACGCGATGCGCCG
>sig_3185
GCGAATCGATAAGCTTGGGCTGCAGGTCGA
>sig_3186
ATTGCCCCCCCGGATCTGCGAAAGCTCGAG
>sig_3187
ATGGACGAGCTGTACAAGGCTTAGAGCTCG
>sig_3188
CAGCTGATACCGCTCGCCGCAGCCGAACGA
>sig_3189
TAAAATATTTCTAGGCACCAATAACTGCCT
>sig_3190
CGGTACCAAGCTTGGCGTAATCATGGTCAT
>sig_3191
ACAAGTCCGGACTCAGATCTATCACAAGTT
>sig_3192
GGCCCTTCTGTTCCCCGAATATTGCCCTGC
>sig_3193
GAGAGGCTGAAGCTGCAGGAATTCACGTGG
>sig_3194
CTTTCAACAGTTTCGGCCCCAGAGGCCAGG
>sig_3195
CGGCCGCTCTAGACAATGCTCAGGACTGAT
>sig_3196
TCGCATGCGGTACCTCTAGACGCGTGAGAT
>sig_3197
CACGGATAACGTTTTCCAGGAAAACTTTCA
>sig_3198
GCGTCGAATTAGCTTGCGAATTTCTGCCAT
>sig_3199
TAAAACGACGGGATCCATATGACGTCGACG
>sig_3200
TTAAAGAAAATTATTACTAGTGGGGAATTG
>sig_3201
GCTAATTCCCGGGATCCGCTCGGAGGACAG
>sig_3202
AGTGAGGGTTAATTGCGCGCGATGCATGGC
>sig_3203
AATGCCAACTTTGTACAAAAAAGCAGGCTG
>sig_3204
GGCCAGGTCGACGGATCCCTCTATTAATGA
>sig_3205
ATTCTAGGAGATCTTCTAGGAAGCTTTCTA
>sig_3206
GGTAAATTCATTTCGATTTTTTGGTTCAAC
>sig_3207
CGCAACGTTGTTGCCATTGCTGCAGGGTTG
>sig_3208
CCGACCTGCAGGCATGCAAGCTTGGAGGTG
>sig_3209
GAATGCGCAAACCAACCCGAGCTCTTAATT
>sig_3210
TTTACCTTCTTCGATTTTCATATCGGCCGA
>sig_3211
TAAGGAGAAAATACCGCATCAGGCGCCTAA
>sig_3212
ACTAATTCTGTATTAGTCATTCCTCTTGTT
>sig_3213
GCAATGTAACATCAGAGATAAGCCGAATTA
>sig_3214
GAACCGCCACCCTCAGAACCACCACCCTCA
>sig_3215
CCCGGGAATTCTAGACTCCATGGGTCGACT
>sig_3216
TCGTCTTCAAGGAATTGATCCCGTCGTTTT
>sig_3217
AGCATAAAGCTGACCCTCTAGCAAGCTAGC
>sig_3218
CGGGTACCGAGCTCGAATTCACTTTAACTG
>sig_3219
CTGTGCGGTATTTCACACCGCATAGGGTCA
>sig_3220
CACGCAGCCCTCCATGCGGTACTTCATGGT
>sig_3221
TGCGGCAGCGTGAAGCTAGCGGAATTCGAG
>sig_3222
TGTAATGGATGGTCGTTTTGTTCCAAATAT
>sig_3223
TGCCAAGGTCAGTGACCTCTCTGGCCGCTG
>sig_3224
AGGGTTAATTTATATAGCTTGGCACTGGCC
>sig_3225
AGTGGATCGTACGAATGCTATTTGTATAGT
>sig_3226
ATCATGGTCATATGAATATCCTCCTTAGTG
>sig_3227
ATCACGGAATTCGAGCTCGGTACCCGGGGA
>sig_3228
TTGCGGCCCGGACGATCGAGCTCGAATTGG
>sig_3229
GCACGGTTCCATATGCTAGTCCGAGGCCTG
>sig_3230
AAACTACCTGTTCCATGGCCCACCCTCGTG
>sig_3231
CCTTTACTCATATGAATTCCTCCATCCAGA
>sig_3232
GGTGATCACTAGTCCTAGGCCGGCGCCCTT
>sig_3233
TGCACCCGGGGGTGCGCGCCGTTTAACGGG
>sig_3234
AACAGCATGGCTAAAGCCGCCATCGATTTT
>sig_3235
CCGTCACAGGATCTGAAAGAAAAGTGCCAT
>sig_3236
ACGATAAGCTTACTAGTTCTAGAGAATTCA
>sig_3237
GATCAGTCGACCTGCAGGCATGCAAGCTTG
>sig_3238
CTTTGTCATCGTCGTCCTTGTAGTCAGCTT
>sig_3239
ACGATAAGCTTACTAGTTCTAGAGAATTCG
>sig_3240
CGCTGGGTGCTTTTGTGGTTAGCAGATCTA
>sig_3241
GCAACGATCGCTACCGAGTACAAAACTGTG
>sig_3242
GATGGTGGCCCATGGCCGCTCCCTTCTCTG
>sig_3243
AGGTTATATGCAGGTCGAAGACGCCAAAAA
>sig_3244
CCTCCGGAGCGCACGTCGGCAGTCGGCTCC
>sig_3245
CGATTGGCTTAATCGCCTTAAGTTCTGAGC
>sig_3246
TTCCGGAGCGCTCCTCCCCCTTTTTTTTCT
>sig_3247
GTGATGAGATCTGGATCCTCCCATGGTTAA
>sig_3248
CCCTAGGCAGCTGGACGTCGGTTCGAACCG
>sig_3249
CAGGCGTAACGGCTACGGCTGCCCGGGAAA
>sig_3250
ATACGCGTTACCACATTTGTAGAGGTTTTA
>sig_3251
TCGAGCTCGGATCCCCATCGATCCTTATCG
>sig_3252
ATAGCTCTCTCCAGTTGCCGAATTCATACA
>sig_3253
GCTTAATCGCCTTAAGTTCTGAGCAGCGCT
>sig_3254
AGGGATCCTTTAGTGAGGGTTAATTGCGGC
>sig_3255
AAGGGAGCGGCCATGGGAATTCTACGTAGC
>sig_3256
TAGCATGCCGGCATAGATGTAAGAAATGTA
>sig_3257
GGTCGGGATCCGGCTGCTAACAAAGCCCGA
>sig_3258
GCTTGAGGGGTTTTTTGGATCCGGGCTGGC
>sig_3259
TAGTCAGGGTCACCGATAAGCTTCGGGCCG
>sig_3260
CTGCAGATCTCGAGCTCGGATCCGACCCAT
>sig_3261
ACTCACATTAATTCGGTGAGGTTATGGCGG
>sig_3262
CATAGAATTCGATTGCGTGGAGACCGAAAC
>sig_3263
TGAGCTCATGCATGATCGAATTAGCTTCAA
>sig_3264
ATTTTTTCTTCCTCCACTAGTCTCTCTCTC
>sig_3265
GCATCAAGCTTGGATCCCCGGGGAATTCGG
>sig_3266
TCTCCGCCGCTTGCCCTCATCTGTTACGCC
>sig_3267
ATGCCGGCTGGTGCGCGCGCGCTACGGGCG
>sig_3268
GGGGCACTTTGATCCGGCTGCTAACAAAGC
>sig_3269
ACTCGGATCGCGGCCGCTCGAGGATCCGAA
>sig_3270
GTGATACGAAACGAAGCATTGGGATCCATA
>sig_3271
ATTTCTAAAATCGACCCCGCCTGCAATATA
>sig_3272
ACTCCATATAAAAGAGTTGGGTATAACTTT
>sig_3273
CGAAAGCTTGCATGCCTGCAGGTCGACTCT
>sig_3274
TCCCCGGGTACCGAGCTCGAATTCCGCTAG
>sig_3275
CTAGCGATCGCCATGGAATAAGTAAAGGAA
>sig_3276
CGTCTTCCATGGACCTGCATATAACCTGCA
>sig_3277
GCCTGCAGGTCCCCGGGTACCGAGCTAGAG
>sig_3278
CAAACATGAGAATTGGGTACCGAGCTCGAA
>sig_3279
TCCATCTATGGTCTCTCCCTTTAGTGAGGG
>sig_3280
TTTGACAGCTTATCATCGGTGACCCGGGCG
>sig_3281
CGGCCTAGGCGGCCGAAGCTTGCATGCCTG
>sig_3282
ACCACCACAACACACTAATCAAAACGACTT
>sig_3283
GTTCGTCTTGTATTGTCTCTTTCTTGTCTG
>sig_3284
GGCCAGCGCCTGATGCGGTATTTTCTCCTT
>sig_3285
GCTGGGTCGGCGCGCCCACCCTTAGTTTTT
>sig_3286
CCGCTAGAGATCTGGTACCGTCGACGCGGC
>sig_3287
CCGACGGCGAGGATCTCGTCGTGACCCACG
>sig_3288
CACACGGCCGCTTTGGTGGCTACGCTCAAT
>sig_3289
AGTACTCTCGAGAAGCTTTTTGAATTCTTT
>sig_3290
CTAGGAAGCTTTCTAGGGTACCTCTAGCCG
>sig_3291
TCCGGCCCCGCCCAGCGTCTTGTCATTGGC
>sig_3292
TCCTGTCTCTTGATCAGATCGGAAAACAGC
>sig_3293
ACTAGTCTCTCTCTCTCTCTATCTATCTAG
>sig_3294
TTATCATCGATAAGCTAGCCCGCCTAATGA
>sig_3295
TTTTTYTTAGCAATATAATTTGCTTATCGT
>sig_3296
GAATGGAATTCCAGACGATTGAGCGTCAAA
>sig_3297
GAATGAATATTTCTATTCCCATCTCAGCAA
>sig_3298
GAATCCGTAATGGTACCTTTCAGCCCCAGA
>sig_3299
TCATCAATGTATCTTATGATGTCTGGATCC
>sig_3300
TGCGTCCATGGGCAAATATTATACGCAAGG
>sig_3301
TCCTCGCCCTTGCTCACCATGCTCATTCTA
>sig_3302
ATTGTAAGCGTTAATATTTATCAATAAATC
>sig_3303
ACAATTTCACACAGGAAACAGCGATAAGCT
>sig_3304
TAAAGAGGTATATACATATGTCTGATAAAA
>sig_3305
CCAGCTGGGCGCTCTTCCGCTTCCTCGCTC
>sig_3306
TATGGCCACTAATACTAAGTACCAGCTAAT
>sig_3307
TTACGGATATCGAATTAATACGACTCACTA
>sig_3308
CACGATGCCAGTGGTACGGCCAGAGGCGTA
>sig_3309
TTGCCTTTTTCTAATTCTGTCTAGACTCGA
>sig_3310
AATTGGTTTCTTCTCTGAATGGCGGCTGCA
>sig_3311
GCGAGGCCCAGCGATTCGAACTTCTCGATT
>sig_3312
GAATTCCCGGGGATCCGTCGACCATTTCTC
>sig_3313
CGTAATTGATTACTATTACAGTATTACGCG
>sig_3314
AGAAGAAGACGTCGACTCTAGACCGGTACC
>sig_3315
AGAAGGAATTCAGGAGCCCTTCACCAAGGG
>sig_3316
TCAGATCTTAAGGCCTAGGTCTAGAGTCTT
>sig_3317
GGCCGTTACTAGTGGATCCATGGTTAATTC
>sig_3318
GGCGGCCGCTCGACTCATCACGTCTCCTGT
>sig_3319
GCTGCTGCCACCGCTGAACAAACTAGTATG
>sig_3320
AAAAAAAAAGAAGCCTCACCGCCAAAAACG
>sig_3321
TGATTAAATAAACCAAGATCTAAAGAGGAG
>sig_3322
AGGGCGACACGGAAATGTTGAATACTCATG
>sig_3323
AATAATATTGAAAAAGGAAGAGTATGAGCC
>sig_3324
GACTGTCCTCGTTATTTCTAGGCACAGCTT
>sig_3325
GAGAGATGGGTGTCGACGGATCGATCCCGT
>sig_3326
GGTATGGCAAAAAGCACCGGGTTCCAGGAC
>sig_3327
AGGAGGCCATGGTGGCGACCGGTACCCGGG
>sig_3328
AACTTGTGATCCAGATCTGAGTCCGGACCA
>sig_3329
TCACCACTCCAAGAATTGGAGCATCACTAC
>sig_3330
GCCAGTTCCCGGCCGAAGCGCCCAATACGC
>sig_3331
GCCCGGGCTCGAGATCTGCGATCTAAGTAA
>sig_3332
CTCTAGAGTCGACCTTCCGAGGCTGTAGCC
>sig_3333
TCGCTAGCGGGCTGCTAAAGGAAGCGGAAC
>sig_3334
GCCAGTGAATTCGAGCTCGGTACCCCCTCG
>sig_3335
GTACCCCATGGAGGCCTCTAGACTGCAGCG
>sig_3336
CCACGCCAAGAGGGTCACCATCATGCCCAA
>sig_3337
AGCACGCTCGCGGATCCACAGGACGGGTGT
>sig_3338
CCGCGGCCATGGCGGCCGGGAGCATGCAAG
>sig_3339
AACTTGTGATCCAGATCTGAGTCCGGACGC
>sig_3340
GTCAACTTCTCGCTACCCTGCAAGGAGGCG
>sig_3341
GATATCGTCCGAATTAGCTTCAAAAGCGCT
>sig_3342
CGGTATTTCACACCGCATACTAGTCCGAGG
>sig_3343
GCTGCTGCCACCGCTGAACAAACTAGTGAC
>sig_3344
AGAATTATGGCAATGAAAATATCGATCTTT
>sig_3345
AAGAATTCCTTAGTGCTTTCATAGATTAAA
>sig_3346
ATAAGCTTATCGACGGATCCGGGGAATTCG
>sig_3347
TGGCTGCTGCACCGCTGAGCAATAACTAGC
>sig_3348
AGTCACGATGAATTCCGGGGATCCGCGGCC
>sig_3349
GCATCGAGCTCGGTACCCGGGGATCCTCTA
>sig_3350
ACGGTACCGCGGGCCCGGGATCCACCGGCC
>sig_3351
GTAAAGCGGCCGTACCATGCATGATATCCT
>sig_3352
GATCTTTTCTACGGGGTCTGACGCTCAAAT
>sig_3353
TCGACGCGGCCGCAGAGCTCGCTCTGGTGC
>sig_3354
GGATCCGGCAGTCTAGAGGATGGTCCACCC
>sig_3355
TACAAACTTGTTGATAGGCCTTGACAGGAT
>sig_3356
GCTGGCGCCCTATATCGCCGACATCACCGA
>sig_3357
ACAGATATCCCATGGAACCGCGTGGCACCA
>sig_3358
CCCTTGAGGGTACCGAGCTCAGAAAAAATG
>sig_3359
CCTTTTTTATTTTCTGAACGGTCTGGTTAT
>sig_3360
CTAGGAAGCTTTCTAGGGTACCTCTAGGGA
>sig_3361
CTCTAGAGCCGGATCGATCCGGTCAATCAA
>sig_3362
CCCCCCATGTAGGCGTGGACTTCTCCTTCG
>sig_3363
CAACTAGTGGTGGTGGCGGTTCTAATAACA
>sig_3364
AAAATCTTTTATTTTATCGATAAGCTTGGC
>sig_3365
AGCTTAATTCCCTAACTAACTAAAGATTAA
>sig_3366
TTGAAGCTCATGGTCCGGGATCCTCGAGTT
>sig_3367
CTCAACTCTATCTCGGGCTATTCTTTTGAT
>sig_3368
TCGAGAACGTGGATACTTGGCAGTGGTTAC
>sig_3369
GATCCCCGGGTACCGAGCTCGAATTGGGGA
>sig_3370
GATCCTGATGGCCTCCTCCGAGGACGTCAT
>sig_3371
AAGAATCCTGAGGCCGGGCCATAACTTCGT
>sig_3372
CGTGTTGATCCCCACAGCAAGATGCAACTT
>sig_3373
CGCGCATCACTTGGTAGATCCATGTATCCA
>sig_3374
CCACGAGCTCCGGACTCTTGTCGTCGTCAT
>sig_3375
GATGTTTTTCCTCCTTATAAAGTTAATGCA
>sig_3376
GCTGTGACTGCCAAGATCCTCTACGCCGGA
>sig_3377
GATTACGAATTCCCAACCCGGGAGTGCTAA
>sig_3378
GGGATCCTACCAACCGGCACGATTGTCCAG
>sig_3379
GTTAAAGGAAGAAACGAATTCACCATGGTA
>sig_3380
CCGCCCGCGCGGACGATCGGGGGCACCACA
>sig_3381
GGGGGACCGAAGCTGAGCTCTATAGTGAGT
>sig_3382
TCACATCTCGGTGACGGGCAGGACCGGACG
>sig_3383
GACGAGCTGTACAAGCTTGGATTGTCCTCA
>sig_3384
CATGGTGATCCCGCTAGAGGGAAACCGTTG
>sig_3385
TTGTGATAACAGCCTTGTCATCGTCATCCT
>sig_3386
GGGTACCGAGCTCTCGATGGAATTCCCTCC
>sig_3387
GACGCGGATCCAAGCTTGTCGACGCGTCAT
>sig_3388
GGCCAATCTGGCCGCGGCCGCAAGGCCTGA
>sig_3389
TGGTGGACAGCAAATGGGTGCTTAGAGCTC
>sig_3390
GACAATGACAACAACCATCGCCCACGCGTA
>sig_3391
TCATCACCGAAACGCGCGAGGCAGCGATGA
>sig_3392
ATTAAAGGGATTAAAGGAATTGGGTACCTC
>sig_3393
ATTCAAAGCATCAGACGTAGACAAGCTAGG
>sig_3394
TCGCTCACAGGGAGCTCATAAGGTAGTATG
>sig_3395
TATCAGGCCTTGCGGCCGCGGCCAGATTCC
>sig_3396
CTTGGGATTGAGATTGACGAGCTCGGTTTA
>sig_3397
AATGTATCTTATGATGTCTGGATCCGTCGA
>sig_3398
AAAGTGGTTGATAACAGCATGAGTAAAGGA
>sig_3399
AAAATATGCCTTTAAATTATTTAAACCTAT
>sig_3400
AAATTATTTCATTGGACTTAGAACATATTC
>sig_3401
CGGATCCTGAGACTGAATTCGGCCCTCGAG
>sig_3402
ACGGAGGCTTCATCGGGAGATGATATCACC
>sig_3403
ATCTCGAGGCTGTACTCGTGATGGCTTTAT
>sig_3404
GGGTATTAATAATGAAAGGGAATTCCAAGC
>sig_3405
GAAGCGCCCAATACGCAAACCGCCTCTCCC
>sig_3406
TTTAAGAAGGAGATATACATAATGGGATCT
>sig_3407
GAGCTCGCGAAAGCTTGGCTGCAGGTCGAC
>sig_3408
TCCCCGAAAAGTGCCACCTGGATTTTGGTC
>sig_3409
GGCCCCAGTGCTGCAATGATACCGCGAGGG
>sig_3410
TACCGGTCTTCAAATTCCCGTTGCACATAG
>sig_3411
TTGCATATGATATCGATGTACAGATCTGAT
>sig_3412
TTATGGCGGGTCTGCGGAGTGGTGGTACCG
>sig_3413
TTCTCTTCTCCCTATAGTGAGTCGTATTAT
>sig_3414
TATCAGGCCTTGCGGCCGCGGCCAGATTGG
>sig_3415
CGCGTGGATCCCCCTCAAGTCAAAAGCCTC
>sig_3416
GTGACCTGCGTTGTGTCCATGCCTACCTCC
>sig_3417
AGAGGATCCCCGGGTACCGAGCTCGTGTAT
>sig_3418
GGAGGTAATAATTGACGATAGATCATTTAT
>sig_3419
CCCGGGGATCTGGAATTCGGATCCCGGAAC
>sig_3420
TATTTTGGGCGTTGCGTGGGGTCGTCGAGT
>sig_3421
CAATGGATTTCCTTACGCGAAATACGGGCA
>sig_3422
CATGGGAGTCCTGTTAGGAGTAGGGATGGC
>sig_3423
GCTGTTTGTTTTTCTCTCTCCATCCCTCCA
>sig_3424
GTACCCGGGGATCCTCTAGAGTCGAGTGAC
>sig_3425
GAACTTGCAAAGCAAAAAATGGATGCTATT
>sig_3426
CAGTGCCAACCTTGCATGCCTGCAGGTCGA
>sig_3427
AACTGGGTTCGTGCGAGCTCATCGATAAGA
>sig_3428
CGGATAACAATTAAGCTTAGGATCTAGAAT
>sig_3429
CTGGAATTCCCCGGGCTCGAGCCAGTCCAG
>sig_3430
ATATGTACAGATCTTGAATTCGCCGTGATG
>sig_3431
CGAGCTCGAATTCGTAACCATGGGTAAGTA
>sig_3432
TCAGTGAGCGAGGAAGCGGAAGAGCGCTAG
>sig_3433
TCGGATCAGCTTGCATGCCTGCAGGTCGAC
>sig_3434
TTCGGATCCTAGAAGCTTATCGAATTCCTG
>sig_3435
CCATGGTAGATCTGAGGGTAAATTTCTAGT
>sig_3436
AGGGGATCCCAAAATGGATGTGCTGTACTC
>sig_3437
CCAGTGAATTCGAGCTCGGTACCCCATCGA
>sig_3438
GGCAGAATAAATGATCTATCGTCAATTATT
>sig_3439
GCAGATTGTACTGAGAGTGCACCATACCTC
>sig_3440
GCAGATTGTACTGAGAGTGCACCATACGAA
>sig_3441
CAGCACGTAATGACAGTGTCATTGTGGCTG
>sig_3442
TGCCAAGCTTCCCATCGAACCACTTTGTAC
>sig_3443
CACACCCATTTCCACGTTGAAAACCATGGT
>sig_3444
TTCGGATCCTAGAAGCTTATCGAATTCGAT
>sig_3445
CGGCCAGTGAATTAATTCGTGTATAACGGA
>sig_3446
TGGTGGTGGTGGTCTGGTTCCGCGTGGATC
>sig_3447
CAGGGGGGTGGCTCTAGAGGATCCCCGGGT
>sig_3448
GGGGGGCCCGGTACCGAGGACGCGTCAGCT
>sig_3449
TCTCGAGCTGGATACTTCCCGTCCGCCAGG
>sig_3450
ATACTTTTGAATTCAACTAGGTAATGACCA
>sig_3451
CGCCATCCATCCCCGTGTCGGACCTGCAGG
>sig_3452
AACGCGGGGTTCGGTCCCAAATTGTTGTTG
>sig_3453
CCGGATCCGTCGACCTGCAGATCTGCGTAA
>sig_3454
TCCGGCCAAGCTTNNNNNNNNNNNNNNNNN
>sig_3455
AATAGAAGAAGCGTCAGACTCCTTAATTAA
>sig_3456
GATAACAATTTCACACAGGAAACAGGGGTA
>sig_3457
GGCGGCCGCGAATTCCTCGAGCCCGGGTGC
>sig_3458
CTTCTCGTCACTAGTTTGTTCAGCGGTTTC
>sig_3459
ACGAATTCCCCGGATCCGTCGACCTGCAAG
>sig_3460
GGTCCTCCAACCCACTTACCTTGGTTCAAA
>sig_3461
ACGAATTCCACAAGCTTGTGGAATTCACTG
>sig_3462
CGGATCTGATCGAAGGTCGTGGGATCCCCA
>sig_3463
ACCTCTAGGAGATCTTCTAGGAATTCTCTA
>sig_3464
CTAGAGGATCTAGATATCATGAGATCTCTT
>sig_3465
GCCAAGATCTCGGCGTATATCAAAGCGCGA
>sig_3466
AGGAAAGCAGGGTCGACGCGTCTGCAGAAG
>sig_3467
GCAGCATGCTGAATGAATGAAGCTTCTGTT
>sig_3468
AGAAATACTCATAAGCTGTTTCCTGTCTAG
>sig_3469
CGGAGCGCTTCCAGCGGGACACCTCCATGA
>sig_3470
CCTCTCCGGAGACATGGCCGGCCCTTTTGA
>sig_3471
ACATATGTATATCTCCTGTGTGAAATTGTT
>sig_3472
TTAGCTTCTTGGATGCTGTAGGCATAGGCT
>sig_3473
TGAATTCATAACTTCGTATAGCATACATTA
>sig_3474
AACGTTGTTGCCATTGCTGCAGTCACTGCC
>sig_3475
CTGGCTTTCAGCCATGGAACCAGTCTCCTG
>sig_3476
CGCAGTTACCAGACAGAGCTTCAGTCCCGT
>sig_3477
ATTGTAAACGTTAATATTTTGTTAATATTT
>sig_3478
CGATAAGCTTGATATCGAATTCCTGCAGCT
>sig_3479
GTAGAGGATCGATCCGGAGCTTATCGACTG
>sig_3480
ACAATTCTCGAGGTGAAGACGAAAGGGCCT
>sig_3481
TCGACGATATCATGCATGAGCTCACTAGTG
>sig_3482
GCCGGATCCTTAATTAATTAAGATCTTCGA
>sig_3483
GTCAGGCCTGAATGGCGAATGGACGCGCCC
>sig_3484
GAAGCTTATCGCCAAGCTTATCGCAGATCT
>sig_3485
CTTGGATTGTCCTCAAGGAAACGCCGTTCC
>sig_3486
AGGGGTACCGAGCTCGAATTGGCCGCGGCG
>sig_3487
GAAGGAGATATACATATGCATCACCATCAC
>sig_3488
CAACTGCTGGTTCCGCGTGGATCTGCGGAT
>sig_3489
CAAAATGGATGTGCTGTACTCTATCTCACG
>sig_3490
GTTATGGTACCTTGCCAGCTGGGGCGCCCT
>sig_3491
AGCTCGAATTCAGATCTGAATTCGTAATCA
>sig_3492
ATCGGTACCCAGGCGGGGAGGCGGCCCAAA
>sig_3493
TGCATCTGCCAGAACTTTCACTTTTACTGC
>sig_3494
CGCCGGGATCCCTAGAAAGCTTCCTAGAGG
>sig_3495
CGCTAGATCTGCATGGCATGCAAGCTTGGC
>sig_3496
TGGGGGATCCGTCGACCTGCAGCCAAGCTT
>sig_3497
AGTCATTTTTTCTGAGCTCGGTACCCTCAA
>sig_3498
TACGAATTCGAGCTCGCCCGGGGATCTGGC
>sig_3499
TTAATAATTCACTGGCCGTCGTTTTACAAC
>sig_3500
GATCCCGGGCCCGTCGACCTGCAGGCGGCC
>sig_3501
TTTAGATTCCAACCAAGCTTGCGGCCGCTC
>sig_3502
CAGCCCTTATAACCCCGAAAAGTGCCACCT
>sig_3503
CGTAGGACAGGTGCCGGCAGCGCTTCGACC
>sig_3504
GTAAGTTGGCAGCATCACCAGCTTATCGAT
>sig_3505
AACGACGGGATCCTCTAGAGTCGACCTGCA
>sig_3506
AAACGATGGCGATTGCAATTGGAATTCGAG
>sig_3507
CCAGTGCCAATTGGCTGCAGGTCGACGGAT
>sig_3508
GCGGGCAGTGAGCGCAACGCAATGCATGAT
>sig_3509
AACGTCCAGTGCATCATCCAGCGCCAGTGT
>sig_3510
GACTCTAGAATGAGCATGGTGAGCAAGGGC
>sig_3511
ACGAAGTACTCTAGGAGTAATTTTTTTTTC
>sig_3512
AATCCTGTTACCAGCTGGCCGCCACGTTGC
>sig_3513
TGGTCGTATACATTTCTTACATCTATGCCG
>sig_3514
CGCTACGTAGAATTCCCATATGTATATCTC
>sig_3515
CGATAGATCTCGAGGCCTCGGACTAGTGGC
>sig_3516
GCTACAGGGCGCGTGGGGATCCTCTAGAGT
>sig_3517
TTTTTTTTTCAGTCAGATCTCAGTGGTGGT
>sig_3518
TTTGAACGCTAAAATTAGGGAGGAAGCTGA
>sig_3519
GGGATCCACGCGTTTACGCCCCGCCCTGCC
>sig_3520
CAACCTCCTTAGGATCCCAATGCTTCGTTT
>sig_3521
TAGTGAGTCGTATTACAATAGTAAAGGAGA
>sig_3522
TGTTAACTCTAGGGTACCTCTAGGAATTCT
>sig_3523
GATATCGGATCCATACCTGTGACGGAAGAT
>sig_3524
GGCGAGCTCGAATTCCGGTCTCCCTATAGT
>sig_3525
TCCGTTTAGGCGCGCCAAAAGCGATTCCGC
>sig_3526
CTTGTCGACGGAGCTCGAATTCGGATCCGC
>sig_3527
GAGACCACAACGGTTTCCCTCTAGATCACA
>sig_3528
AAGGACCATAGCATATGAAAATAAAAACAG
>sig_3529
AAACAGCCAAGCTGGAGACCGTTTAAACAT
>sig_3530
CCGTAATGGCCTAACGAATTCCGGCGCCTA
>sig_3531
CGCCAAAACAGAAGCTTGGCTGCAGGTCGA
>sig_3532
GATGGTGGCCCATGGTATATCTCCTTCTTA
>sig_3533
GCTCTTGTACAGCTCGTCCATGCCGAGAGT
>sig_3534
GGAGGTTTCGGATGCGTTAACCATCAGTAC
>sig_3535
TCTTCAATGTCATGAGACAATAACCCTGAT
>sig_3536
TGCGGCCGCCATGGCCTCTAGAGCCGATCG
>sig_3537
CCCCGACTCTAGAATTATTACACGGCGATC
>sig_3538
GTTTCATGGTGAATTCTCCTTAGTAAAGTT
>sig_3539
GGCGAATTGGGTACACTTACCTGGTACCTT
>sig_3540
GTCTTGCTGGCGTTCGGCTTCCTCGCTCAC
>sig_3541
GGGGGACTCTAGAGGATCCCCGGGTACCGA
>sig_3542
GTCCGTAATACGACTCACTATAGGCCTTGA
>sig_3543
CTGCCCGTTTGGATCCACGCGGAACCAGAT
>sig_3544
TGTTGGCCATCATTTTGGGCTGCAGGAATT
>sig_3545
TCGATAAGCTTGCATGCCTGCAGGTTTAAA
>sig_3546
GGGTCGACTAGTTCATCCTCGAGATCTAAG
>sig_3547
CCCGGGCGAGCTCGAATTCCGGTCTCCCTA
>sig_3548
GGAAAGTCACTGTTGTTTAAGACCTCTGCT
>sig_3549
CTCCAGTTGCCCTCGAGCTTGTCGTCGTCG
>sig_3550
AGCCCCGGCGGTGGGCCCATGGATGTGCTG
>sig_3551
GCCCCGTCCGGTCCTGCCCGTCACCGAAAT
>sig_3552
GGTTGCTTGGCCGCCTCCGGCGCTCGCTAG
>sig_3553
ACAATCTGCAGCCAAGCTCGATAAGCTGTT
>sig_3554
GCGTCCTGCAGCAATTCGTAATCATGGTCA
>sig_3555
TCTCCTTAGTAAAGTTAAAATTGCCTATAG
>sig_3556
CCCAAAATGGATGTGCTGTACTCTATCTCA
>sig_3557
ATAGAGAACGTATGTCGAGGTAGGCGTGTA
>sig_3558
CCGCGAAAGGTTTTGCACCATTCTATGGTG
>sig_3559
CGGGAATTCGATTAATCACTAGTGAATTCG
>sig_3560
GGTCTAGGATCGATTCTAGGAAGCTTTCTA
>sig_3561
CTTGTGGAATTAATTCACTGGCCGTCGTTT
>sig_3562
AATTTATTTGAACAACCTATTTATTTTCTT
>sig_3563
CATACCCGTTTTTTTGGGAATTCGAGCTCG
>sig_3564
GGACTAGTCTCGAGCCTCTAGACAGCGCTC
>sig_3565
CGCCCCGACTCTAGAATTATTACACGGCGA
>sig_3566
GCGGGTACCGAGCTCGAATTCACTGGCCGT
>sig_3567
GATATGGGCTGAATACAAAATCACAGAATC
>sig_3568
AGAGTCGACCTGCAGCCCAAGCTTGCGATC
>sig_3569
CTGCCACCGCTGAACAAACTAGTGACGAGA
>sig_3570
ATTAATTAAGTCGACATCTAGAGTTTAAAC
>sig_3571
GTTACTCGCTCACATGGGAGCTCAAATGTT
>sig_3572
TGAATTGTTTTAGTACCTAGGTAACACTGA
>sig_3573
ATCCTAGGACGCCGCCAAGCCAGCTTAAAC
>sig_3574
ACGAACGATAGCGTCCGGACTCAGATCTGG
>sig_3575
GCGGCCGCAATGGCCAGTACTAGTGAACCT
>sig_3576
GCTAGCCATGCTGTTATCAACCACTTTGTA
>sig_3577
CCTCTGCCCCCAGCGGCCGCTCGACTCATC
>sig_3578
GGTCGCCACCATGAAATATTGCAAATTTTG
>sig_3579
GTCGAGAGACATGATAAGATACATTGATGA
>sig_3580
ATCCGCCGCCCTAGACCTAGGGGATATATT
>sig_3581
TTCAAGATACCATGGGAGCTCGCGGCCGCC
>sig_3582
TTGGTGCTGATGTTGATGTTTCATGGTGAA
>sig_3583
TGATGATGATGATGATGGCTGTTATCAACC
>sig_3584
CTTGCTCATCGGATCCGCGAATTCTCATGT
>sig_3585
AAAAATGAACAAAGATCTATCTAGAGTCCG
>sig_3586
AGTACAGCACATCCATGAATTCCGGATCCG
>sig_3587
GCGACGGATCCCCGGGAATTCGTAATCATG
>sig_3588
ATTGTATTATTGAAGCATTTATCAGGGTTA
>sig_3589
CAAGTACTGATGGTTAACGACCGCGCGGGT
>sig_3590
AGGGCCAGGAAAAAAAAGCTCCTCGAGAAG
>sig_3591
TGTTTAATGAGTTGGCGAGTCCATTTGAGA
>sig_3592
GCCCTTGGTGAAGGGCTCCTGAATTCCTTC
>sig_3593
TCGAACCATGTCTGGTTCTCATCATCATCA
>sig_3594
GAGTGATGGTGGTGATGATGGACCATGGGC
>sig_3595
GCCCTTAAGGGCGAATTCGGAGCCAACTTT
>sig_3596
GATCTGAATTCCCGATCTAGTAACATAGAT
>sig_3597
GGTTCGAAATCGATAAGCTTGGATCCTCTA
>sig_3598
ACCATGGAATTCGAAGCTTGATCCCGACCC
>sig_3599
AAAGCCCGCTCATTAAGCGGGCTAATTCGC
>sig_3600
CGGCGTAGAGGATCAAGCTTGTCGACCCGG
>sig_3601
GATGCATCAGTTCAAAAGGGATTATGGTCG
>sig_3602
CCATGGGCATATTTATAGGTTTTTTTATTA
>sig_3603
GTCACGACGTTGTAAAACGACGGGATCGCA
>sig_3604
GCACCCGGGTTAACCCGTGGTCCCCGCGTT
>sig_3605
GGCTCACCTCGACCATGTTAATAGCGATGA
>sig_3606
CACTGCGGCCAACTTACTTCTGACAACAAT
>sig_3607
GATTGACCGGATCGATCCGGCTCTAGAGGT
>sig_3608
GCCCCAGCGGCCAGAGAGGTCACTGACCTC
>sig_3609
CCCGAACGTGCTGACGGTTCACCCCGATTA
>sig_3610
TTAAGCTTGGTACCGAGCTCGGATCCGAGT
>sig_3611
AGGGGCAGTTAAAGTAAGCTTGCATGCCTG
>sig_3612
GTCGTCATATGCTCGAGGATCCGGCTGCTA
>sig_3613
TCATCGTCATCCCCGAGGTTGTTGTTATTG
>sig_3614
CTTCACGAGGCAGACCTCAGCGCTCAAAGA
>sig_3615
TGGCGCGAAATTGTAAACGTTAATATTTTG
>sig_3616
ACTGCTAACCTGCGAAGGCGCTTATCGGAA
>sig_3617
TTTAGTAGTGCTTTTGATTAAAGTACCAGA
>sig_3618
AGTAATACATTTTAATTATATTCGGCTTTG
>sig_3619
AGTGGATCCCCCGGGCTGCAGCCCGGGCTT
>sig_3620
GCCCCAGCGGCCAGAGAGGTCACTGACCTT
>sig_3621
ATCCCCGGAATTCTCATGTTTGACAGCTTA
>sig_3622
CTTTCATCGGTTGTCGGATCCCCGGGAATT
>sig_3623
GATTACGAATTCGAGCTCGGTACCCATCAC
>sig_3624
CAGGCGGCCGCACTAGTGATTAAGCTTGAA
>sig_3625
CAGGTCGACCCGGGGTACCACCGGATCCAA
>sig_3626
TGCAGCAAACTATTAACTGGCGAACTACTT
>sig_3627
GCTGCAGGTCGACGGATCCCCGACACCAGA
>sig_3628
GCGGCCCGGACGATGAGCTCGAATTGGGGA
>sig_3629
CGGGGTACCGAGCTCGCATGCGGATCCGTG
>sig_3630
ATGAGTGGCAGGGCGGGGCGTAAACGCCGC
>sig_3631
CGAATTGGCCTTCAAGGCCGCATGCGTCGA
>sig_3632
GAGTGCCTCGTGAGGCTCCGGTGCCCGTCA
>sig_3633
CTTCTAGGCCTGAGGCCATTAGTCCTTGCA
>sig_3634
CGATATCCCATGGAAGCTTGGCGTAATCAT
>sig_3635
GGATCGACAAAGTCAAAGCGGCCGCCTGAT
>sig_3636
CTTTTTGCTCTATATGTGTGGTATGGGCGA
>sig_3637
ATGGAAATTGACGGTTTTGGTGGTATTCTC
>sig_3638
ACCTGCAGATCTGCGTAATCATGGTCATAG
>sig_3639
TAAGTAATCCAATTCGGCATCAAGAAGATC
>sig_3640
CACGAATTCTCTAGAACTAGTAAGCTTATC
>sig_3641
ACCATGGGCCACCATCACCATCACCATATG
>sig_3642
TATTCGCTGTAGTGCCATTTACCCCCATTC
>sig_3643
ATCTGCAGGTCGACGGATCCGGGGAATTCA
>sig_3644
TGTAAAATTCAACTGACATTATGTATATCT
>sig_3645
AGCAGAGTCGAGAGATGATAAGATACATTG
>sig_3646
GGATCTCAGTGGTGGTGGTGGTGGTCTCGA
>sig_3647
AGAATTCCCATATGTATATCTCCTTCTTAA
>sig_3648
GTAGAAAACAATCCTTATTATCACAATTTG
>sig_3649
AGACAAAGTCCTCTAAATCAGTTACCAATG
>sig_3650
TCTTTATTCTATACTTAAAAAGTGAAAATA
>sig_3651
CTTGCTGGCGTTCGGATGACCGGAGAATGG
>sig_3652
AGTTGCATCTTGCTGTGGGGATCAACACGG
>sig_3653
CGGGCGGCCGCTCGAGCATGCATCTAGTAA
>sig_3654
ACACCGACGAAGGAGTTGATCCCCTGCGCC
>sig_3655
CCCCTCTAGGATCCGAATTCGAGCTCCGTC
>sig_3656
GGATCCCCGGGCGAGCTCGAATTCGAGCTC
>sig_3657
GAGCAGATCTCTGGAAAAATGAACAACCAA
>sig_3658
AATGCCCACTTTGTACAAGAAAGCTGAACG
>sig_3659
TAACTATGAAACATCACCATCACCATCACC
>sig_3660
TGTTGTGGGTGCCCCTCCTCGTAGATCTGA
>sig_3661
AGCGGCGGCCGGATCCGATATCGTTTGGCG
>sig_3662
CGCCTTTGGTCACTTCCTCCTTGATGTCGT
>sig_3663
AGTGAATTCGAGCTCGGTACCCGAAAAACA
>sig_3664
ATCTGGATCCTCCCATGGTTAATTTCTCCT
>sig_3665
GAGATCTGAATTCGGATCCATCGATAAGCT
>sig_3666
ATGATCCCCCTGCTCGAGCCGGGCCCGAGT
>sig_3667
CGCCAAAACAGAAGCTTCATTCATTCAGCA
>sig_3668
ATCATGACATCGATTACAAGGATGACGATG
>sig_3669
TATCAACAAGCTGGGGATCCATATGACGTC
>sig_3670
GACTTGAACGGTAGCGCTGTTATCACAAGT
>sig_3671
GGCGGTCCGAAGCCTTCCACTCCGCCCGGG
>sig_3672
GTACCGGAATGCCAAGCTCAGATCTCGAGC
>sig_3673
ATCAGGGGATAACGCAGGAAAGAACATGGC
>sig_3674
ACGGATCGTATAAATATGGCTCACAACCAC
>sig_3675
GGGCGTAAACGCGTGGATCCCCCTCAAGTC
>sig_3676
AGGATCTCCTGTCATCCCACCTTGCTCCTG
>sig_3677
TGCGGCAGCGTGAAGCTAGATGACGTGCGG
>sig_3678
AAGAAATGGATGGATCGTCATCCATTTCTT
>sig_3679
GTCATCACCGAAACGCGCGAGGCAGCCAGT
>sig_3680
GTACAAAGTGGTTGATAACAGCCATCATCA
>sig_3681
TTTTCTAAGAATTCTCATGTTTGACAGCTT
>sig_3682
ATGATCCCCCTGCTCGAGCCGGGCCCCTTA
>sig_3683
TGATTACGCCAAGCTTGCATGCAGGCCTCT
>sig_3684
CTTCTGTTCATATGGGTGAGGGCTGTATAC
>sig_3685
AGCTTAATAAGCTTAATTAGCTGAGCTTGG
>sig_3686
AGGGGGATCCATTCTTAGGCCACACGTTCA
>sig_3687
TAACCCTCACTAAAGGGAATAAGCTTGCGG
>sig_3688
TCGAATTGACGCGGATCCATAACTTCGTAT
>sig_3689
TTTTTTTTAATAAATAAATAAACATAAATA
>sig_3690
GCAGATTGTACTGAGAGTGCACCATAGCAG
>sig_3691
GGTACCTCAGAAAAGATTAGATGTCTAAAA
>sig_3692
CTAGACCGTCCAGTCTGGCAGGCCGGAACA
>sig_3693
ACCCTCCTGGCCGGCCTGGCCACTAGTGGA
>sig_3694
GAAATTAAGCATGGTCAGATCATCTTCTCG
>sig_3695
TCACTAAAGGGAATAAGCTTGCATGCCTGC
>sig_3696
ACAACATGTCGAGGCTCAGCAGGGGCTCGA
>sig_3697
TTGGGCTGCAGGTCGACTCTAGAGGATCCA
>sig_3698
GAAATTCGCGAGCTCCATGAGCGGATACAT
>sig_3699
CTTTGACCCATTTTAGCTTCCTTAGCTCCT
>sig_3700
GAATTAGTTTTTGCGGCCGCGATGTTGATG
>sig_3701
GATCTTACCGTTGTTGAGATCCAGCTCGAT
>sig_3702
AGGATCCCCCGGGCTGCAGGAATTCGATAT
>sig_3703
CAGTGGCCATTTTTTGGCTGGGCACCCGGG
>sig_3704
GCAGGTCCGGGTTCAGGGCGAAGCGCTCCA
>sig_3705
GTAGGTATGGAAGATCTCTAGAAGCTTCTA
>sig_3706
GGATGTTGGAATTCCTGATGCGGTATTTTC
>sig_3707
ATCTTGTTCAATCCAAGCTCCCATGGTGGC
>sig_3708
GAGCTCATACTGGCCGTCGTTTTACAACGT
>sig_3709
GAATTCGCATGCGAGCTCGTCGACAGCGCT
>sig_3710
TGCATCTAGATTAATCGGATCCCGGGCCCG
>sig_3711
CCCGCGGCCGCCTCGAGAATTCATCGATAC
>sig_3712
AGAACTCCTCCTCCTCCTCCTCATCGATGT
>sig_3713
CCTGCAGCGAGTGTCGCGGCCCCGACACCC
>sig_3714
CTGACAATCGATGCGAATTGGCCGCGGCGT
>sig_3715
TCGACTCGCGAGCTAGCCATGGTTATATCT
>sig_3716
GTACTGCCGGGCCTCTTGCGGGGTATCGTC
>sig_3717
CGTAATCATGGTCATAGCTGTTTCCTGGTT
>sig_3718
AACAGCTCATTTCAGAATATTTGCCAGAAT
>sig_3719
GTATTCACGAACAGATCTCGGTGATGACGG
>sig_3720
GCCGGATCCCCGGGAATTCCCTGGCAGTTT
>sig_3721
ATCTGTGCAGTGCACACCTGGCTGCTGATG
>sig_3722
CTTTTTTGTACAGATGGTTATACGCTCGAC
>sig_3723
GCGTGCTGCTAGCGCTGGCATTGACCCTGA
>sig_3724
CCGTCCTGTGGATCCCGGAAATTAATACGA
>sig_3725
GAAGGAGATATACATATGGCACATCACCAC
>sig_3726
CCGTTACTCTAGTTAACCATCAGTACTTGG
>sig_3727
CCCTCCATGCGGTACTTCATGGTCATCTCC
>sig_3728
GTCTATTAATTGTTGCCGGAAGCTAGAGTA
>sig_3729
GGGACACCATGGTATATCTCCTTCTTAAAG
>sig_3730
ACCTAGAAACTTCCCGAACTCGTATGTTGT
>sig_3731
CTAAGGTCACTTACAAACGGAATGTTGATA
>sig_3732
GGATCTGGTTCCGCGTGGATCCGCTTAGAG
>sig_3733
ATATACATTTTTTTTGTAAACATAATATAT
>sig_3734
TCCACCAGTCATGCTAGCCATATGAACAGA
>sig_3735
CTTTGTCATCGTCGTCCTTGTAGTCCATAA
>sig_3736
TCCGTTTTAGTTTCCGTTTTTTGGTTTCCA
>sig_3737
TTCACCAAGGGCGAGCTCAATTCGAAGCTT
>sig_3738
CACGGGTGCCGGTGGGTCGACTAGTTCATC
>sig_3739
CGCGGATCCCCGGAATTCATCGTGACTGAC
>sig_3740
GGGCGCCGGCCTAGGACTAGTTTTTATACT
>sig_3741
GCTGGCTGTCATGGTGCTCAGGTGGTCTGA
>sig_3742
CGAACAGGCTTATGTCAATTCGAGCTCTTA
>sig_3743
CGTGCACGACGTCTTAAGCTTGAATTCGCG
>sig_3744
TTCCCTTCTGTCTATGCATGGGAGGGAAAA
>sig_3745
CTTGCATCCCTGCAGGTCGACTCTAGAGGA
>sig_3746
CCTCCAAAACTTCATTTTTAATTTTTGCGG
>sig_3747
TCCAGCATGCAAGCTTGGCTGTTTTGGCGG
>sig_3748
CCCTCGCAAGCTCGGGCAAATCGCTGAATC
>sig_3749
TTCTCATCATCATCATCATCATTAATAAGG
>sig_3750
CGCGCGAAATGGTGATCATGTAACCCATCC
>sig_3751
TCCGTCGACCTGCAGCCAAGCTTTCGCGAG
>sig_3752
GCCGCGTAGTGAGATCTGATCAAGAGACAG
>sig_3753
CTTATCATCGATAAGCTTGCTGATTGATTG
>sig_3754
CTGGCGTGCCGTCATCCGAGTATTAGATCT
>sig_3755
AAAACGACGGGATCGATCCGTCGACACCCA
>sig_3756
TTTGTGTCAAATGGCAAACTAGAGTGGTCG
>sig_3757
GGATCCAGTCGACCATGGTTAAGTATTTCC
>sig_3758
CCTGCAGGCATTGCAAGCTTGGCGTAAATC
>sig_3759
TTGTACAAACTTGTGATAACAGCGCTACCG
>sig_3760
TGAGAAGACAGCGGAAGGGGGATCCATCGA
>sig_3761
CCTGGTAAAGCGACTCATAGAATTATTTCC
>sig_3762
CTCTAGTACTTCTCGACAAGCTTCGTCATC
>sig_3763
TGATGGTGATGGTGATGGCCCATATGCGCT
>sig_3764
CACTGATCCGCGCGTCGAATTAATTCCGCG
>sig_3765
GCGGACCCGGGATCCGGCTGAACGGTCTGG
>sig_3766
TTCGCCCACCCCAAACGTGGCCAATATGGA
>sig_3767
GTAGGTATGGAAGATCTCTAGAAGCTTGTG
>sig_3768
GATCGATTATGCCCCAATAACCACATGTAG
>sig_3769
TCGTTGGGGAAAATAGAGCTCACAATCGGC
>sig_3770
TAATCATGGTCATATGAATATCCTCCTTAG
>sig_3771
CAACCTATTTGATGTATAGTGCCTTGACTA
>sig_3772
GGTGGCGGCCGCGGATCCCCGGAATTCATC
>sig_3773
CGGGTACCGAGCTCGCGAATTTCTGCCATT
>sig_3774
AGGCAGCTGGCTGACATTTTCGGTGCGAGT
>sig_3775
TGAACAACTATTTCGAAACGAGGAATTCAC
>sig_3776
CGGAGCGCTCCTCCCCCTTTTTTTTCTTGT
>sig_3777
AACAGACCATGGGAATTCGAGCTCGGTACC
>sig_3778
CGCGACCATGGAATTCGGTACCAGATCTAG
>sig_3779
CTCGTTTTTCGCTACGCTCAAAACGCAAAA
>sig_3780
ACCACCTTTACCACGACCAGACATATGTAT
>sig_3781
CAAGAATTCCCGGGAAAGTCAGGCACCGTG
>sig_3782
CTTGCATGCCTGCAGGTTTAAACAGTCGAC
>sig_3783
ACCTCTAGGAGATCTTCTAGGAAGCTTTCT
>sig_3784
TACGGTACCTTGCCTCTCAAGCCCCGCTTT
>sig_3785
CTTCTGTAACTGTACTTTCAGATCTCGAGC
>sig_3786
CCCCCCCCCCCCTGCAGGCGCAAAACTGGT
>sig_3787
TCATGCTAGCCATGCTGTTATCAACCACTT
>sig_3788
GCAAGCTTCGAGACTTTAACTGCCCCTATC
>sig_3789
TATGATCCTTTTTTTCTGATCAAAAGTGCT
>sig_3790
GCTGGGCAGCGAGGAGCAGCAGACCAGCAG
>sig_3791
CAGTGAATTGGAGCTCATACTAGTGCCCAG
>sig_3792
GTGCGGGCCTCTTCGCTATTACGCCAGAGC
>sig_3793
TGCAGGGATCCAAGCTTGTCGACCCGTGAT
>sig_3794
GACGGGATCTATCATTGGATCCGAGCTCGG
>sig_3795
TCGCCCCGGAAGACCCCGAGGATGTCGAGC
>sig_3796
CACTTTTGATCAGAAAAAAAGGATCATATC
>sig_3797
AGGAATCCGCCTAGCGCGCGTTAACTCTCG
>sig_3798
CCGGAACCGTTATGATGTCGGCGCAAAAAA
>sig_3799
CATGATAAAATATGTTGGTGCGTTTAACAT
>sig_3800
AGCTGTCAAACATGAGAATTCCTCGGGCAG
>sig_3801
AGCTTTCATCAACATCGCGGCCGCACCCCA
>sig_3802
CACTGCTATAGTGAGTCGTATTACCCTTCT
>sig_3803
GGATCCATGGGTCGACCGGCCGCGATCCGC
>sig_3804
CTTGTCGTCGTCATCCTTGTAGTCAGATCC
>sig_3805
GTCGGGATCCGGCTGCTAACAAAGCCCGAA
>sig_3806
ACCGGAATGCCAAGCTCAGATCTCGAGCTC
>sig_3807
GCCGCCAGATTGAGATCCCCCGGAATTCGA
>sig_3808
GAGTCGTATTGACGTCGCTATTTAACGACC
>sig_3809
GGAATTCAGGATCCCCGGGCTTCCAAATCG
>sig_3810
CCCATGCCAAGGTCAGTGACCTCTCTTGGC
>sig_3811
GCGCCCACCCTTTTAGACTCGAGCGGCCGC
>sig_3812
GTTAAGCTTCCCGGGATCGATTCTAGACTC
>sig_3813
GTACCCGGGGATCCTCTAGAGTCTAACGCC
>sig_3814
GCAAGCAGGCATCGCCGTGGGTCACGACGA
>sig_3815
AGGTACCCTAGAGAATTCCTAGACCCGGGG
>sig_3816
ACTAGATATCTAGATCCGGCCACGATGCGT
>sig_3817
TGCCACTTCAGTGGCGATTGGTGCCGGTTT
>sig_3818
GCCCGAAGCTTACTCCCCATCCCCCTGTTG
>sig_3819
TCTCGGCAGGAGCAAGGTGGGATGACAGGA
>sig_3820
ATCAACACCAACATCAATAATCTAGAGTCG
>sig_3821
ATAAATTCCCTTGAAGGAGAGAGGGCTGTA
>sig_3822
AAAACGACGGCCAGTGAATTCGAGCTCGCC
>sig_3823
AGGAGGAACTATAGATCGAGATCTCGATCC
>sig_3824
CGACTTAAAGGCATTTCAAGGGTTTCCACT
>sig_3825
CATTGGTAATGAGGGCCCAAATGTAATCAC
>sig_3826
ATGCTAAACGCACCGCTACAAATCCTTAAG
>sig_3827
AAGCTTCTAGAGATCCGGTTTTTGTTAATC
>sig_3828
GCTCTCCGGACTCAGATCTGTCATGATGAT
>sig_3829
TAAAACGACGGGATCTATCATTGGATCCTT
>sig_3830
CACCCGTCCTGTGGATCCTCAACCAAGTCA
>sig_3831
CAACAGCTTGTCGAACCATGGCACATATGA
>sig_3832
CACCACCACCACCACCACTGAGATCTGACT
>sig_3833
AAACCCGAGAGCGCGCTCGGGGCCCCCAGC
>sig_3834
GCAGAATTGGTAGGTATGGAAGATCTCTAG
>sig_3835
TGAGCAACGGCCAACTCTCGTTAACGCATC
>sig_3836
GGCGCGGATCCCAAAATGGATGTGCTGTAC
>sig_3837
ATAGAATACTCAAGCTTGCATGCCGGTCGA
>sig_3838
GAATTCGCCCTTAAGGGCGGATCCTTATCG
>sig_3839
AACCGTATTACCGCATGCATTAGTTATTAA
>sig_3840
GTAAAACGACGGGATCGATCCGTCGACACC
>sig_3841
GAGACGAATTCGAGCTCGGTACCCGGGGAT
>sig_3842
TATAAGGAGGATTAATTAATGGGGGACCGC
>sig_3843
ACGGGATCCGATTCTAGACTAGAATTCGCA
>sig_3844
TAAAGTGTTACGTTGAGAAAGAATTCGGCG
>sig_3845
GGTGGACAGCAAATGGGTCGCGGATCCGAG
>sig_3846
ACGGCATCAGTTACCGTGAGCTGGCGTAAT
>sig_3847
TGAGGCGGAAAGAACCAGCTGCCTCGCGCG
>sig_3848
GCTCGGTACCAAGCTTGGCGTAATCATGGT
>sig_3849
GATAAATGCTTCAATAATAAAAAAGGATTG
>sig_3850
GGACTGACCGTACCCGGGGATCCTCTAGAG
>sig_3851
CAGCAAATGGGTCGCGGATCCGAATTCGAG
>sig_3852
TAGAAAAGAAAAAGGGATCTTTAATAAGTT
>sig_3853
GATCTATAACTTCGTATAATGTATGCTATA
>sig_3854
AAGCAAATGAACTAACGATTAGTCGCTATG
>sig_3855
TCCATGGGGATCCTTAATGGTGATGGTGAT
>sig_3856
GATCCTTTGATCTCTGCAGTTCAGTAATTT
>sig_3857
GAGAATTCGATAAGCTTCTAGGATCCGATC
>sig_3858
GTGCCAAGCTTGCATGCCTGGTCGACTCTA
>sig_3859
CACCATGGTGCTGCAGGTACAAGTTTGTAC
>sig_3860
TCCCCGCCTGTCACGCGGGAGACCGGGGTT
>sig_3861
CGGGATCCGGTAAGATCCGGCTGCTAACAA
>sig_3862
TAGGCTTACCTTCAAGCTTGAGCTCGCCCT
>sig_3863
CCTGCTGTCCCTGATGGTCGTCATCTACCT
>sig_3864
CGTCCTCGGAGGAGGCCATCAGGATCCCGG
>sig_3865
GGTTTCGCCACCTCTGACTTGAGCGTCGAN
>sig_3866
GTTCCATGGCCAACACTTGTCACTACTTTT
>sig_3867
GGCCAAGAAGGGCGGCAAGATCGCCGTGTA
>sig_3868
TGGTGCCGCGCGGCAGCCATATGGCTAGCA
>sig_3869
TCTAAATCCTCTTTATATGATCTGCCGATA
>sig_3870
TCCTCATATGGAAAAAAAGGAATTTCGTGT
>sig_3871
ATGGCGAATGGCGTGTTAACAGGTCCAGTA
>sig_3872
GCAAGCCCCGGCGGTGGGCCCATGGCAGTG
>sig_3873
CCGGGTACCGAGCTCTTGAAATAAGATCAC
>sig_3874
AACGACGGCCAGTGAATTGCTGCAGGTCGA
>sig_3875
TGGAATTCTAGAGTCGCGGCCGCTACAGGA
>sig_3876
GGATCCTCTAGAGCGGCCGCCGACTAGTGA
>sig_3877
TACCCGGGGATCCAACGCGTACTAGTAGAG
>sig_3878
TCGAATTCCCATGGTCTGTTTCCTGTGTGA
>sig_3879
TAGTTAGTTAGGATCCTCTAGAGTCGACCT
>sig_3880
GAAGGGAGCGGCCATGGGCCACCATCACCA
>sig_3881
GTTCTCCTGGATCAATTTCTTTTAAGTAAT
>sig_3882
GCCCGACGTCAGGCCTGTCGACGAGCTCCC
>sig_3883
TCCGCGCGTCGAATTAATTCCGCGAACCCC
>sig_3884
TATCAACCGGGGTGTCGACCGATGCCCTTG
>sig_3885
AAAAGTTGCAGATGAGCAAACATATAACCG
>sig_3886
GGCCTTATGCTTTCTTCGTTAAGTATCTTC
>sig_3887
AGAAGCTTCTAGAATTCCAGCCCGGGCGGA
>sig_3888
CTCTGTCGACGGTCATAGCTGTTTCCTGGG
>sig_3889
TCGACCCGGGGAATTCGAAGCTTCGGATCC
>sig_3890
GATTTTTGTGGGCCCGGGCCTAGGCTAGCG
>sig_3891
AAGCAGGCTTGATTATTCCAGTAGTAATCT
>sig_3892
TTGACTTGAGGGGGATCCTCATTACCAATG
>sig_3893
CTCATCCGCCAAAACAGCCGGTACCGGCGC
>sig_3894
CCCTGCAAGCCTCGTCGTCCTGGCCGGACC
>sig_3895
GCATGCGAGCTCGTCGACAGCGCTTCTAGA
>sig_3896
CATGAGACAATAACCCTGATAAATGCCTTG
>sig_3897
TGATACGAAACGAAGCATTGGGATCCATAT
>sig_3898
CATCTCCTTGACCCCGGTTGATAATCAGAA
>sig_3899
CCTTCTTAAAGTTAAACAAAATTATTTAGG
>sig_3900
AGCTCCTCGCCCTTGCTCACCATCAGGATC
>sig_3901
ACCTTCTCAAAAAATCTCCTGGTATCTTCA
>sig_3902
CGATACGTAACGCGTCTGCAGTTTTGAGGA
>sig_3903
GATCCGCGGGCGTAAACGCTTCGAGATGTT
>sig_3904
CGGCCAGTGCCAAATCGATGGCTTGGCTGC
>sig_3905
AACTGGGTACCGAGCTCGAATTCCCAAAAA
>sig_3906
GGCCGCCACCATCTTCACCCCCCAATTTAA
>sig_3907
GCCGTCGGGGGGGAAGTTGGTGCCGCGGAA
>sig_3908
CCGATTCATTAATGCAGAAATCAATCTAAA
>sig_3909
AATTCCCATGGTGAAAACGGGGGCGAAGAA
>sig_3910
TTTATGCAAACCAATTTTAACTTATATACG
>sig_3911
CGGCCAGTGAATTCCATGATCAGCATCCGG
>sig_3912
ACTCCCAGGTCCAAGTTTAAACGGATCCCC
>sig_3913
CCGGGCCTCTTGCGGGGTATCGTCCATTCC
>sig_3914
CCACGCCATGCCCTGGTCGATCATGGCCGC
>sig_3915
ATTACGCCAAGCTTGCATGCCCCTCGAGGG
>sig_3916
ATGGCGAAACTAGTATGGACCCCGAAGAGG
>sig_3917
ATTCACTGGCTGCCTCGCGCGTTTCGGTGA
>sig_3918
GGCCATCATCAAGGAGTTCATGCGCTTCAA
>sig_3919
TTATCGCATTTTTTATTAAAACGTCTCAAA
>sig_3920
AAAAGTTTTCTTTATCAAATATTTTAAATC
>sig_3921
CGCTAAGCGGTTAGAGTACCCAGCTTTTGT
>sig_3922
GGAATGCCAAGCTTACTTAGATCTCGAGCT
>sig_3923
AAAGCTGGGCAACGGCCAGGTGATCGGCCG
>sig_3924
TAGGGAGATAATTAAGCTCATAAATTAAAC
>sig_3925
AGTTAGCGATGAGGCAGGGTTGATCGCCAC
>sig_3926
TACGACTCACTATAGGGAATTCGAGCTCGG
>sig_3927
CAAATGGGTCGCGGATCCGGCTGCTAACAA
>sig_3928
CCGCTGGTGTTGCAGCTGCTTCATGAGGTT
>sig_3929
GCGCCCGCCGCAGTCTCACGCCCGGAGCGT
>sig_3930
CCGAGGGTGGCGGGCAGGACGCCCGCCATA
>sig_3931
GCGATCGCTAGCCCTATAGTGAGTCGTATT
>sig_3932
CAAAGTGGTTGATAACAGCATGTTACGTCC
>sig_3933
ACTGGCCTTGGACTAATAACTGATTAGTCA
>sig_3934
TTTTGCCGATTTCGGACTAGACCACCATTC
>sig_3935
GCACCTGCGGTGCTGCAGCTGAGGCATGTG
>sig_3936
GGGGCGTAAGGGCGAATTCGGTAAGCCTAT
>sig_3937
AGAGCAGCAGCCGAATTCCCGGGGATCCGT
>sig_3938
TAATGCGCCGCTACAGGGCGCGTAGGTGGC
>sig_3939
TGAAGGCCAATTCGTAATCATGGTCATAGC
>sig_3940
TTTGGCAAAATCGATGGCCTTCTCAAACGC
>sig_3941
TCGACTCTAGAGGATCCATCGAGGGTAGGA
>sig_3942
CACGGCCGGCTGGGCCACGTGAATTCATCG
>sig_3943
CAGACCTCAGCGCCCCCCCCCCCCTAGCTT
>sig_3944
TGCCAAGCTTGCATGCCTGCAGGCTCTAAT
>sig_3945
CACCACGATGCCTGCAGGTCGACGGATCCC
>sig_3946
TCGACTCTAGAGGATCCCACGTGGGATCCC
>sig_3947
TAAGGCTTTTAAAGCTTGCATGCCTGCAGG
>sig_3948
GGTGACACTATAGAATATGCATCAAGCTGA
>sig_3949
CTGTTGCAGCCCCAACAGGAAGAATCCCCT
>sig_3950
CCTTGCTCACCATGATCACCACTTTGTACA
>sig_3951
CTAGCTTATCGTCGAATTGCATCTGACCGA
>sig_3952
CTTGAGCTCGAGATCTGAGTCCGGTAGCGC
>sig_3953
CACTTATACAACAATATGGGCTTCATGTGG
>sig_3954
CCCTTTAGTGAGGGTTAATTGCGCGCGATG
>sig_3955
GAGCTTGCGGCCCGGACGATGAGCTCGAAT
>sig_3956
TAAAGATCAATTCAATTGTGAGCGGATAAC
>sig_3957
CGCACGGTGTGAAATACCGCACAGATGCGT
>sig_3958
GCGTCCCACGCCATCCCCGCATCTGACCAC
>sig_3959
TCTAGCCAGATCCCCGGGCGAGCTGCGGCC
>sig_3960
GATGTGGCGTAATCATGGTCATAGCTGTTT
>sig_3961
AGAGCCACCACCCTCCTGGCCGGCCTGGCC
>sig_3962
TATCGGAATTAATTCGGATCCGAATTCGAG
>sig_3963
TGAATTCCCCGGATCCGTCGACCTGCAGGG
>sig_3964
TTTTCCATCTTCTCTTTTCCATACTAGTGA
>sig_3965
TATCACTTTGTAATCATAAAACCAACAATA
>sig_3966
GAGATCCGAACAAACGCCCAACACCCGTGC
>sig_3967
TCGATGTGGCGTAATCATGGTCATAGCTGT
>sig_3968
AGAGCCATAAGGGATCCCCCTCAAGTCAAA
>sig_3969
TGAATTCCCCGGATCCGTCGACCTGCAGGT
>sig_3970
ATTCAGATCTGAATTCGTAATCATGGTCAT
>sig_3971
TCTTACCCAGCAATAGTATATTACGTGGGT
>sig_3972
AATTCCAAAGAAGTGCAACATCTCTTAGAA
>sig_3973
CTGCCATCATCACCATCACCACTAAATCGA
>sig_3974
GGATCTCCTTCGAAGGAAAGACCTGATGCT
>sig_3975
TCTCTGAAGAAGACCTGAACTCGAGAAATT
>sig_3976
TTTGTAGTCCTTGTCATCATCGTCCTTATA
>sig_3977
AGGAAGCGGAAGATGACTGCGTTAGCAATT
>sig_3978
AGCGAGGAAGCGGAATATATCCCCTAGGTC
>sig_3979
AAAAAAAGGATATCAAGAAGATCCTTTGAT
>sig_3980
AATATTAACGTTTACAATTTAAATTTGGAT
>sig_3981
CCCATGGACGCACACCGTGGAAACGGATGA
>sig_3982
CCCCCCCGAGCTCATCGATTTCGTTCCACT
>sig_3983
GGTATCGTCCATTCCGACAGCATCGCCAGT
>sig_3984
CGTGCTGCCAAGGAGAATGCGCCAGCCGTT
>sig_3985
GCATCTTACGGTGTGGGCGGACAAAATAGT
>sig_3986
GGCGCCCTGAAGGGCGAGATCAAGCAGAGG
>sig_3987
ATAGTGAGTCGGGATCGCTAGTTAGTTAAG
>sig_3988
CTCGCGAAGGCGGGCCGCAAGCTCTTAGCG
>sig_3989
ATATACAGTATAATTTCATATATATTTGCT
>sig_3990
GTCATCACCGAAACGCGCGAGGCAGCGATG
>sig_3991
ACCGGGCCCAAAGTCGACGGATCCCATATA
>sig_3992
TGCCCATGTTCTTTCCTGCGTTATCCCCTG
>sig_3993
ATGATATCAGATCTGGTTCTATAGTGTCAC
>sig_3994
ACAGGGGAGAGTCCCACCATCACCATCACC
>sig_3995
GCGCTCAGTTGGAATTCTACGAATGCTATT
>sig_3996
AAGTTTGTGGGCTGTAGGTTAAAAAGTCGA
>sig_3997
ATGCATCGTAGTCAAGCTAAATTAATAATA
>sig_3998
GTCCGGGAGCTCGTGGATCCGAATTCTGTA
>sig_3999
ACCTGCAGCCAAGCTAGCGGACGTAAACTC
>sig_4000
GTTATCAGCTGATACCGCTCGCCGCAGCCG
>sig_4001
TCACGGGGCCGTCGGCGGGGAAGTTGTTGC
>sig_4002
CTGTAACCACGCTTCTGTTGACTGGCAGGT
>sig_4003
GTCGACCGCGTGTAGTGCGTGGCGGAAACT
>sig_4004
ATTTAGCGGCCGCGAATTCGCCCTTAAGGG
>sig_4005
ACGTCCTCGGAGGAGGCCATCAGGATCCCG
>sig_4006
CTGGCCGTGAAGCTGTCCCTGATGGTCGTC
>sig_4007
GATGTGAGATCTTGAATTCGCCGTGATGGT
>sig_4008
TCCCCCTGCTCGAGCCGGGCCCGAGTAAAA
>sig_4009
CCAGCCCGACGCTAATGAGCGGGCTTTTTT
>sig_4010
CCAGTGAATTCCATGATGCAGCATCCGGAT
>sig_4011
AGGTGGCATTGGCGGTACGCCCGGTCATCA
>sig_4012
CAAGTACATGAACAATCCACTAGAGAGGGC
>sig_4013
TAGCGGCCGCTGGTGCACTCTCAGTACAAT
>sig_4014
GGAAGGGCGCCGGCCTAGGACTAGTGATCA
>sig_4015
AGTTTGCGGCCGCTGGTGAACCAAAGTGAA
>sig_4016
ACAAAGTGGTGATGTACAAGTAAAGCGGCC
>sig_4017
TCCAAAATCGGATATGCATAGCAGCTCGAA
>sig_4018
ACGGCCAGTGCCAAATCGATGGCTTGGCTG
>sig_4019
ACGCTAAGCGGTTAGAGTACCCAGCTTTTG
>sig_4020
GTGCTGTAGTGCCATTTACCCCCATTCACT
>sig_4021
GCTCCACCGCGGTGGCGGCCGCTCTAGCCC
>sig_4022
AAAGAACCAGCTGCCTCGCGCGTTTCGGTG
>sig_4023
TTGCCTGACTCCCCGTCGTCCCCGACGTGG
>sig_4024
GGATCTTACCGGATCCCGGGCTGCAGAGCT
>sig_4025
GGAGGGGCACCCACAACAAGGACAGATCTT
>sig_4026
CCTCATCATGTTCATATTTATCAGAGCTCG
>sig_4027
CATATGGTCTCCTGTCTAGAGGTACCTCCA
>sig_4028
TCTTTCCTGGTACCGAGCTCGATGCTTGTA
>sig_4029
CAAGGGAATTGCGGCCGCAATTCGTAATCA
>sig_4030
TCCTCTTCCAAGATCTTGAATTCGCCGTGA
>sig_4031
GCGAGCTCTGCAGCCCGGGATCCGTAAGAT
>sig_4032
GTCATCGTCATCCCCGAGGTTGTTGTTATT
>sig_4033
TATTTAGAAAAATAAACAAATAHGGGGTTC
>sig_4034
AATTGCTCTAGCATTCGCCATTCAGGCTGC
>sig_4035
TGCATCAGTTTAATAAGCTTAATTAGCTGA
>sig_4036
TCTAGTCTAGAATCGGATCCCGTCGTTTTA
>sig_4037
TCGAATTCGGATCCACAGATATCCCATGGC
>sig_4038
TGATTGGATCCCGGGTAATTAATTGAATTA
>sig_4039
GGAATTAGTTTTTGCGGCCGCGATGTTGAT
>sig_4040
TGATGGCGCAGGGGATCAAGATCCGTCGGC
>sig_4041
GCAGCGTGAAGCTGATCCGTCGAGATCTGA
>sig_4042
GGCGCGCCGTCGACGCGTCTCGAGTCAACG
>sig_4043
TATAGAACTCGAGCAGCTGAAGCTCCAATG
>sig_4044
ACCATCACCATCACTAACCGGTCCAAGAAT
>sig_4045
AACTTTGTCGCGAATGACATCATTGTACAC
>sig_4046
ACAACGGTTTCCCTCTAGATAACGAGGCGC
>sig_4047
ATGGTGCAGATCTCGACCCGTGCTATAATT
>sig_4048
ACAGTGATATGATCTCGGCGGCCGCCAATT
>sig_4049
ACAGCGACTACAAGGATGACGATGACAAGG
>sig_4050
ATTTCCGCGCAGACGATGTCGAGCTGGATA
>sig_4051
AGGACGCGGGCCGCATAACTTCGTATAGCA
>sig_4052
TATGGATCCACGTGAATTCGTAATCATGTC
>sig_4053
TAATTGACGCTTGGGTTCGTGTTTCCTTAG
>sig_4054
TTAATTAAGAGCTCGGGGGGGGGGGGGCGC
>sig_4055
TAAACTTTCGAAGCCATGAGAGCAGCAGCA
>sig_4056
TGGCCGCGGGATTAATCACTAGTGCGGCCG
>sig_4057
TGTCCACTGGGTTCGTGCCTTCATCCGTAT
>sig_4058
CGCGGTACCACTAGTACGCGTAGGCCTGAG
>sig_4059
GTGAGCTAACTCACATTAATTCGGTGAGGT
>sig_4060
TTGATGCTCGATGAGTTTTTCTAAGAATTC
>sig_4061
ATAGGGGACATGCTGTTATCAACCACTTTG
>sig_4062
CGCGCTTGTTCAGCGGTTTCAGCCTCCAAC
>sig_4063
AATTCCGATAAGCGCCTTCGCAGGTTAGCA
>sig_4064
GGGAGAATATGCGCCCAAAAGAGAAAAAAA
>sig_4065
TTCGCCAGCAGATCCGTCCCTATCGTTTCC
>sig_4066
GGATCCCCGAGATGCGCCGCGTGCGGCTGC
>sig_4067
TGATTGCCCTTCACCGCCTGGCCTCCGTTG
>sig_4068
AATAAGTTTTTGTTCACCGGGGGTGCGTGC
>sig_4069
CATAACCTCACCGAATTATGTGAGTTAGCT
>sig_4070
GTATGAAATGGCGTCGCGCCTCGACAAAAT
>sig_4071
ATGCATGGGATACTGCAGCCCCGGTAGAAA
>sig_4072
GGTCGCGACCCTACCCTCGATTGCAGGCGG
>sig_4073
ATCTCGATGATAAGCTGTCAAACATGAGAA
>sig_4074
CAAAGTGAATTCGAGCTCGGTACCCGGGGA
>sig_4075
ATCTAGAGGGGAATTGTTATCCGCTCACAA
>sig_4076
CATATGGATCCCCAGCTTGTTGATACACTA
>sig_4077
CCCTGTCGCAAGCTTCCGGCTCCGCCGGTT
>sig_4078
ACAGTGCCGAAGCGACACCCGAAAGATAGA
>sig_4079
CGTAAGGAAATCCATTGTACTGCCGGACCA
>sig_4080
CCGGATATTTATAGGTTTTTTTATTACAAA
>sig_4081
AGAGGATCCCCGGGTACCGAGCTCGTTAAC
>sig_4082
GGGATCCGGTAACTAACTAAGGTACCCAGC
>sig_4083
GATCCAGGCGTTTAAGGGCACCAATAACTG
>sig_4084
TTGACAGGATATATTGGCGGGTAAACGATA
>sig_4085
CGGGGATCCTGAATTCCTGCAGACTAGTAA
>sig_4086
TCTGAGATGAGTTTTTGTTCTAGAAAGCTT
>sig_4087
CACCGCATATGAAGATCGGCGGCAATAGCT
>sig_4088
CAAATATGTATCCGCTCATGGAGCTCGGGT
>sig_4089
CACGGCCGGCTGGGCCACGTGAATTCCTGC
>sig_4090
CATTGCCATAATTCTTATTTTCACGTTGAT
>sig_4091
GAACTGGGTACCGAGCTCGAATTCCCAAAA
>sig_4092
CGGGTTAACACGCTCACCATGAAGCGTTTC
>sig_4093
CCCGCTTCCTCGCTCACTGACTCGCTGCGC
>sig_4094
TCCAAGCTTGTCGACGCGTCCCTGCAGCAA
>sig_4095
TCCTCGACGCTAACCTGGCCTAGCTGGCCA
>sig_4096
GGGCGTTTAAACAATTCGTAATCATGGTCA
>sig_4097
AAATATAACATAAATAACATAGGTTTAAAT
>sig_4098
CTTTCGTCTTCAAGAATTCGGATCCGCGAC
>sig_4099
GTTGAGCTAACGCTGACGCTCACAAATGGC
>sig_4100
GCGTCAGAGAAGGGAGCGGCCATGGGAATT
>sig_4101
TCTGGCTAGAATCTAGATCTGATCTAGAGG
>sig_4102
GCAGATCTCGAGCTCGGATCCGCGACCCAT
>sig_4103
NTGATTTCGAGGTTTATACCTACGATGAAT
>sig_4104
AGCTTGCATGCCTGCAGGTCTGGACATTTA
>sig_4105
CACACCGCATAATTTTGTTAAAATTCGCGT
>sig_4106
TCCTGGAAAACGGGAAAGGTTCCCTTCAGG
>sig_4107
GAGGTCGGCGGAGACGGAGAAAATCTTATC
>sig_4108
AGCCATATGGCGAGACGTATTCTGGTCGTA
>sig_4109
ATGGTGATGGCCCATATGCGCTCCCTTCTC
>sig_4110
GGTACCGAGCTCGTAATTAGCTGAGAATTC
>sig_4111
TTAACTTGTTTTTCGGGTACCGAGCTCGAA
>sig_4112
AAACAGTTTGATCAAAGAGTTGTCTACAAG
>sig_4113
CCATTGCTGGAGGCATCGTGGTGTCACGCT
>sig_4114
ACTTCACCGGTGGGTGAAGACCAGAAACAG
>sig_4115
AGAAAAGATTATTCGTCAGAGAATTCTTGA
>sig_4116
CTGTCAAACATGAGAATTCAGATCTCTCAC
>sig_4117
TCCCCAATTCGAGCTCGATCGTCCGGGCCG
>sig_4118
CCGCACGCGTTCGCGACTAGTTGTCGACCT
>sig_4119
GTTTCTTAGCGATTCACAAAAAATAGGCAC
>sig_4120
AATTTTCATCAAGCTCTAGTTCGGTGATGA
>sig_4121
GGCCGATTCATTAATGCAGACGCGCCCTGT
>sig_4122
AAAAACGGGGAGCTGATCTTTAAAAGAGGA
>sig_4123
CCGCCATGGTATCAACGCCATGAATTCCCC
>sig_4124
CAGCTTATCATCGATAAGCTAGCTTTTGTC
>sig_4125
TCAGTGGAACGAAATCGATGAGCTCGGGGG
>sig_4126
TGACACTATAGAATACAGCGGCCGCGAGCT
>sig_4127
CGTGAAAAACGGGGAGCTGATCACTACTTC
>sig_4128
CTTAAAAAAAGGCCTGATCATTGGCTGGCA
>sig_4129
CACTGGCGGCCGCTCGAGCGGCCGCCTGCT
>sig_4130
TGCCACCAGCCGCCAGATTGAGATCCCCCG
>sig_4131
ATCCACGCGTTCGAACTAGTTAACTAGATT
>sig_4132
GGCGCGCCGCTAGCGTGGGCGAAGAACTCC
>sig_4133
GTGAATCCGTAATCATGGTCATATGGCTTG
>sig_4134
CCGCCCTAGGGAATTCTACGTATTTTCCAT
>sig_4135
CCTGCAGGCGCGCCTTTGATGGGTATCGGT
>sig_4136
GCATCCGCTTACAGACACTTGAAGACGAAA
>sig_4137
TATTTAAATGAGTATTCTATAGTGTCACCT
>sig_4138
TAACAATTCGTTCAAGCCGAGGGGCCGCAA
>sig_4139
AGTGGTACCGCGGCCGCGTTTAAACCACCC
>sig_4140
AGATCTTAAGGCCTAGGTCTAGAGTCTTTG
>sig_4141
GCCGGCCTGTTGCGCTACAACAAAGCAACA
>sig_4142
CGGTATTATCCCGTGTTGACGGATCCTCTA
>sig_4143
CGGGGATCTAGATATCGATGAATTCCCGGG
>sig_4144
GCGGCCGCCAGCTTACGTAGAACAAAAACT
>sig_4145
ACAACTAATTATTCGAAGGATCCTACGTAG
>sig_4146
GCAGCCTTTTTTCTCCTGCCACATGAAGCC
>sig_4147
TCTCATGGACCAAAATCCCTTAACGTGAGT
>sig_4148
GCGAGGAGGCTGGGACCATGCCGGCCTGTT
>sig_4149
CTGCTCGCGGTCCCCCATATGCATTTTTTT
>sig_4150
GGACAGCAAATGGGTCGGATCCGAATTCGA
>sig_4151
CAAGCTTACTCCCCATCCCCCTGCAGTCGA
>sig_4152
TCGACCTGCAGATCTGCGTAATCATGGTCA
>sig_4153
CAGTTAACCAGCTGGTTCGAAAGCCGCGAG
>sig_4154
TCCTGACGGATGGCCTTTTTGCGTTTAGTT
>sig_4155
ATCTTGGTTACCTCCACGGGGAGAGCCTGA
>sig_4156
GTGGATCTGGTTCTGGTGATGACGACGACA
>sig_4157
AAGTGAGACGTTCGTTTGTGCGGATCCTAA
>sig_4158
CTTTCTTGTACAAAGTGGTTGATGGGCTCG
>sig_4159
CGAAGCTTTCTAGAACAAAAACTCATCTCA
>sig_4160
TGATGGGAATGGTGATGGTGATGGTGATGG
>sig_4161
ACAACGCAGACCGTTCCGTGCTGTAGTGCC
>sig_4162
TAGGGGACATGCTGTTATCAACCACTTTGT
>sig_4163
AGGTAGGCGGATCTCCTTCGAAGGAAAGAC
>sig_4164
AACCAATCAGCAGGGTCATCGCTAGAAACC
>sig_4165
CTTCGATTTTCATATGCTATGGTCCTTGTT
>sig_4166
TCCGTCTATGATCAGATCTCGAGCTCGCGA
>sig_4167
AGTCCGGGACGTCATAGGGATAGCCCGCAT
>sig_4168
GACATCTAGACTTTCCCTCAGCTTAATTAA
>sig_4169
ACAGCCGCTTAATCAAGAAGATCCTTTGAT
>sig_4170
ATTCAGATCTCGACGGATCAGCTTCACGCT
>sig_4171
TCACATTCAGCAGCAGCCAGCGGTTCTTGC
>sig_4172
GTTTGGTTGTTGCTTTGTTGTAGCGCGGCC
>sig_4173
TGAATGGCGAATGGCGGCCTATGCGGCCGC
>sig_4174
TGCAGGCATGCAAGCTTGCGGCCGCAGTAG
>sig_4175
AATACGACTCACTATAGGGCGAATTGGGCG
>sig_4176
GTCATCACCGAAACGCGCGAGGCAGATCCC
>sig_4177
AGTCGACCTGCAGGCATGCAAGCTTAACTA
>sig_4178
GACGTCGACGGTATCGATAAACCCAGCGAA
>sig_4179
CCTCTACGCCGGACGCATCGTGGGGATCTA
>sig_4180
AACGATGGGGGATCACTGCTTGAGCCTAGG
>sig_4181
TGAATTCTCTAGAACTAGTAAGCTTATCGT
>sig_4182
CAGGGACCCGGGTACCAGGATCCTGTACAA
>sig_4183
TTAATTCCGCTAGCGCTGATGTCCGGCGGT
>sig_4184
GGACGATCGAATTGGGGATCTTGAAGTTCC
>sig_4185
TTAGCGGCCGCCAGCTTTCTAGAACAAAAA
>sig_4186
GCGGCCGCTCGAGCATGCATCTAGAGTCGA
>sig_4187
TTCAACCCCCGGGCCAGGGCATCCTAGTGT
>sig_4188
CGCCCTTTCATTACGCCCCGCCCTGCCACT
>sig_4189
GCGTCAGAGAAGGGAGCGGCCATGGGCCAC
>sig_4190
ACAAGGATGACGATGACAAGGCCGAGACGG
>sig_4191
CTGTTTGGCTCCCCGTCGGGGAACCGAACC
>sig_4192
AAAACAGGCGGAATCGCTTTTGGCGCGCCT
>sig_4193
TGCATGGGATACTGCAGCCCCGGTAGAAAA
>sig_4194
CGCCCAGTTGGATCCGCAATTGTCTTGGCC
>sig_4195
ATTTCCGCGCAGACGATGACGTCACCTAAG
>sig_4196
AAATGCTTCAATAATATTGGATCTATAACT
>sig_4197
CAAATTCGACCCATCGATCGGATCTTGATC
>sig_4198
GACAGAATTAGCCATGGGCTAGCGATGACC
>sig_4199
CTCGCCTGGCTAACGAGTACGGCCATCAAA
>sig_4200
TGAATTCCCGGGATCCGTATTTATAGGTTT
>sig_4201
TGGTTGATAACAGCGCTTAGAGCTCGAATT
>sig_4202
CGATTTAAGCGCCTTTCGCCCTTGCCGCAC
>sig_4203
TGTACAAACTTGTGATGGGTACCGAGCTCG
>sig_4204
CGCCCGCCCCGGCTCTGACTGACCGCGTCT
>sig_4205
AATTCGATTGCTGCAGAAAGGAATTACCAC
>sig_4206
CGACTGCAGAAGCTTAATTCGGCTTAACCC
>sig_4207
TGAGCTTGGCGAGATTTTCAGGAGCTAAGG
>sig_4208
CCGGAATGCCAAGCTGGAATTCGAGCTCCC
>sig_4209
CACCGCTACCGCCGTTAACTAGCAGTCTTA
>sig_4210
ACGACGATGACAAGCTTTTTTTTTTTTCTC
>sig_4211
ACGGTACCGCGGGCCCGGGATCCACCTAGT
>sig_4212
ATGGTGGCGGCCGCGATGTTGATGAAAGCT
>sig_4213
ATTTTTGAGTTACCTGCGAGATCATTAGAA
>sig_4214
GGACAGCAAATGGGTCGGATCCGGCTGCTA
>sig_4215
AAAATCTCGTCGACGCTCTCCCTTATGCGA
>sig_4216
GTATATACACTCCGCTAACTAAAGGGAACA
>sig_4217
CACAGATATCCCATGGCCTTGTCGTCGTCG
>sig_4218
AACCGTAAAAAGGCCGCGTTGCTGCGTTTT
>sig_4219
AGGTATGGAAGATCTCTAGAAGCTTCTAGA
>sig_4220
CTTATCATGTCTGGACGCGTAAATTGTAAG
>sig_4221
GTGAGGAAGTTATACTCCCCGACGTGGCCG
>sig_4222
TCCTGGCCTGAAGACAGTGTGTGCGGCAAG
>sig_4223
GCAGCCGATTGTCAGTTGTGCCCAGTCATA
>sig_4224
AGGGCACCAATAACTCTACGGGGTCTGACG
>sig_4225
TGAGCTTTACGACCAGACATGGTCTAGACT
>sig_4226
CGGCCTCCGGAAGGCTTGGTAGCCCAAGGG
>sig_4227
GGCCGGGGTTCGAAATCGATGAGCTCGCAC
>sig_4228
CCGACTCTAGATTACGCCCCGCCCTGCCAC
>sig_4229
CCATGCCATCAAGGTTGCTCTGGCCGCCTC
>sig_4230
TCCAAATTTAAATTGTAAACGTTAATATTT
>sig_4231
TATTTCACACCGCATAGGAAGATCTGACAA
>sig_4232
TACCGAGCTCCATATGCACTTTGTGATTCA
>sig_4233
CGTTAATTAACCCGCTCATTCTAGAGTCCC
>sig_4234
GACGTTGTAAAACGACGGGATCCATATGAC
>sig_4235
CCTTGCTCACCATGGCCTAGGCCTATCGTT
>sig_4236
CGATCCAGCCTCCGCGGATTCGAATCCCGG
>sig_4237
TGCGCGTAAACGCCTTATCCGGCCTACAAA
>sig_4238
ACCACCCGGGGATCCTCTAGAGTCCCCCGT
>sig_4239
ATTACGCCAAGCTTGGCTGCAGGTCGACGG
>sig_4240
TCCCCGGGTACCGAGCTCGAATTCATATGT
>sig_4241
CCGCCTCCGTCATAGGTTATGGTCTGGCAG
>sig_4242
CAATTTCACACAGGAAACAGGATCCGTCGA
>sig_4243
AAAATGCATCATCATCATCATCATGGTGGA
>sig_4244
ACGCACTGACCTCTAGATTTAAGAAGGAGA
>sig_4245
CACATCTTGAGTGAGTGAGAACTTGTTTAT
>sig_4246
GGCCGGGGTTCGAAATCGATGAGCTCGCGA
>sig_4247
ATAGCTTCTGCCAACCGCATCTGTAAAAGC
>sig_4248
TGAGGTGCTTTCGCCATGACCGTCCTTGGT
>sig_4249
CGATCCTAGAGAATTCCTAGAAGATCTCCT
>sig_4250
CAAGAGTAGTGAAGGTTTTTGATTCTTCCT
>sig_4251
CTGTCGCAAGCTTCCGGCTCCGCCGGTTCC
>sig_4252
TCATTTTTAATTCGGCTGGCTGGTTTATTG
>sig_4253
CCGCCGCAGCGCTGCTGGCGGCCGCGGCCG
>sig_4254
ACCGAGCTCGGATCCACTAGCTCGTTTCAA
>sig_4255
GGTACCCTGGTGCCACGCGGTTCCATGGCG
>sig_4256
GCTGTAAAACGACGGCCAGTGAATTCGAGC
>sig_4257
GATCCGAACCCCAGAGTCCCGCTCAGAAGA
>sig_4258
GGATATCGTCACCCTAGTGAAACGGCAGCT
>sig_4259
TCTCCTCTCCGGAGACATGGCCGGCCCTTT
>sig_4260
AATTATTAATACGACTCACTATAGGGAGAA
>sig_4261
TTAAAGCTTATCGATGGATCCGAATTCAGA
>sig_4262
CATGCCGGCCTGTTGCGCTACAACAAAGCA
>sig_4263
TTTCACACCGCATACGTCAAAGCAACCATA
>sig_4264
ACGAGGCTTGCAGGGATCCTCTACGCCGGA
>sig_4265
CCGGCGGTGGGCCCATGGTTGCACGGTCAC
>sig_4266
TTTAAGAAGGAGATATACATATGTACGCTC
>sig_4267
ATCAAGAGCATCAGGGGCTCGCGCCAGCCG
>sig_4268
ACCACCACTAGTTGAACCATCCGATTTTGG
>sig_4269
CGGGAAGCTTAACTAACTAACAGCTTACTC
>sig_4270
GGCAGCCATATGGGTACCTCGGATCCGAAT
>sig_4271
CTGCACCAGCAGCTTTAGCTTCTTCAGCTT
>sig_4272
TTGTCGTCGTCATCACCAGAACCACCACCG
>sig_4273
GCAGGTATCGTATTAATAGATCGATCTGCA
>sig_4274
TAACTTTAACCTTTAACATTAATGAGCTCC
>sig_4275
AACGACGGCCAGTGCCAAGCTTGCCCTCGT
>sig_4276
AAAGACCATGATGGAGACTATAAGGATCAC
>sig_4277
CTGGGCCTGCATGTCCATCGTCTGCCTCTG
>sig_4278
CTAGAGTCGACCTGCAGGCCTTGGCGTAAT
>sig_4279
AATTCGATCCTGCTGATGAAGCAGAACAAC
>sig_4280
CTAACATGGCACGACTACCCCAAACCCCCC
>sig_4281
GGATCCTCTCATAGTTAATTTCTCCTCTTT
>sig_4282
AAAGTGTCAAGCCTGGGGTCTAGATATGAC
>sig_4283
GGAAATCTCATCGTTTCGAAATAGTTGTTC
>sig_4284
TGATGGTTATATGGGAATTCCGGGGGGGGG
>sig_4285
AAATAACGCGTACTAGTCGACTCTAGTGTG
>sig_4286
GCGCGTCTAAGGGATCCGACCCATTTGCTG
>sig_4287
GGGCCGGCGCGCCGCGGCCATCAACAAGTT
>sig_4288
TGAAAAAAACCGCTATCGCGATCGCAGTTG
>sig_4289
CGGCCGACGTGGCCTGGCCTCTGGGGCCGA
>sig_4290
TATGATTTATTGGATGTTGGAATTCCTGAT
>sig_4291
AGCCCATCAGACAAAGGCATATTCATTCTC
>sig_4292
GCTGCAGCCAAGCTTATCGATTCTAGACTC
>sig_4293
GGAATAGCTCGAGTTTAAACTCTAGAACCG
>sig_4294
AGGAGCTATGCGGGATCGAACCGCAGACCT
>sig_4295
TAATTAATCTAAGGCCGGCCAATTGAGACC
>sig_4296
CAGCTTGAGCAGAAGGTCTGAGGCAACGAA
>sig_4297
CATACGGATAGCCCGCATAGTCAGGAACAT
>sig_4298
CATGATTACGCCAAGCTTGCATGCATCGGT
>sig_4299
GGTGATGATGGACCATGGGCATATTTATAG
>sig_4300
GTTAACTCTAGGGTACCTCTAGGAATTCTC
>sig_4301
CCAACGTCGAGCACAGCTGCGCAAGGAACG
>sig_4302
CCCCCCCCCCCGAGCTCTTAATTAATTTAA
>sig_4303
TCGAAGGTCGTGGGATCCCCGGGAATTCAT
>sig_4304
TAATAAGCGGATGAATGGCAGAAAGGCCAG
>sig_4305
TGGAATTCGCCCTTAAGGGCGAATTCTGCA
>sig_4306
TGATTACGCCAAGCTTGGCTGCAGGTCGAC
>sig_4307
GCCATCCAGATCCCGCAAGAGGCCCGGCAG
>sig_4308
TAGCCTGAACTCGGTGACGGAAGCGAATCA
>sig_4309
GGCATTGCAAGCTTGGCGTAAATCCATGGG
>sig_4310
GAGTGCACCATAGGGGATCGGGAGATCTGA
>sig_4311
TTCACTTATGGTGTTCAATGCTTTTCAAGA
>sig_4312
CTTTAGATTTCTTAGTTATTTCTTCAAAAC
>sig_4313
AAACTCATCAATGTATCTTATGATGTCTGG
>sig_4314
TCATTAATGCAGGGCATGCCATCCGGATAT
>sig_4315
GGCGTCAGAGAAGGGAGCGCATATGGGCCA
>sig_4316
TGCTAGCTCGAGATCTAAGTAAGCTTGGCA
>sig_4317
AGTGCCAAGCTCCAATACGCAAACCGCCTC
>sig_4318
TCATCAACATCGCGGCCGCTTCCTCTTTAT
>sig_4319
ATGACCATGATTACGAATTCCCCGGATCTG
>sig_4320
CAGCGGATCCACAGGACGGGTGTGGTCGCC
>sig_4321
CCCGGGTCTAGAGGATCCCAATTGTTAATT
>sig_4322
AATGAGAAACGCACATTTACCGATGAATTA
>sig_4323
ACGCGGGTCGTCGACTGCGGCGGCCGATCC
>sig_4324
GGTGGCAGGCCCGTGGCCGGGGGACTGTTG
>sig_4325
CAGCAGCCGAATTCCCGGGGATCCGTCGAC
>sig_4326
TCGATGGGAAGCTTGGCACTGGCCGTCGTT
>sig_4327
TGGCGCCGTCGACGGATCCCGACCCATTTG
>sig_4328
AAGCTTGTCGACTCTAGATTGCGGCCGCGG
>sig_4329
CCGCGGTCTAGGGTACCTCTAGGAAGCTTT
>sig_4330
GGAACCGCTGCGTTTGACCAATCACCCGTC
>sig_4331
GTTACTCACCACTGCGATCCCCTATTAATA
>sig_4332
AAACGTTGAACCTTACGAGCAACTGGGTCT
>sig_4333
TTGGTGCCCGGGGATCCTCTAGAGTCGACC
>sig_4334
GGGCAATTTTTTCTTTAATGTAGGACTGTT
>sig_4335
CAGCCAAGCTTCGATCCCGTCGTTTTACAA
>sig_4336
TGCTGATTGATTGACCGGATCCTCTACGCC
>sig_4337
TAAGGAATTCTTGAAGACGAAAGGGCCTCG
>sig_4338
CACATATTGATGCCAGCAGAGGTCTTAAAC
>sig_4339
GGGCAGTGAGGGCGGCGACCTGGTGGGCGA
>sig_4340
CGGTTTTTTCCTGTTTGGTCATTTAGAAAA
>sig_4341
CCGCCAGGGCAACAAGGACAGCTTCGGCGG
>sig_4342
CCAGTAGAAACAGACGAAGAAGCTAGAGGT
>sig_4343
GTACCGTTCCTCGAGGCCTCGAGGCCTCGA
>sig_4344
TCTAGATCTGGTACCGAATTCCATGGTCCG
>sig_4345
TGGGTGCTGTTATCACAAGTTTGTACAAAA
>sig_4346
TCAAAAGTCCGAAAGAATTCGCGCGACCGG
>sig_4347
GTCAGGTTGATGTGCTCCCAGCGCGGACGT
>sig_4348
TTAAGTACATCGCAAAGTCTCCGCAGAATT
>sig_4349
TAANCTTTTGCCATTCTCACCGGATTCAGT
>sig_4350
AGGCAGCGATGATAAGCTGTCAAACATGAG
>sig_4351
AGTCGACCTGCAGGCATGCAAGCTTACGGT
>sig_4352
TCTAGATCTGGTACCGAATTCCATGGTCGA
>sig_4353
GGCATGCAAGCTTGGCGTAAATCATGGTCA
>sig_4354
TCTAGATCTGGTACCGAATTCCATGGTCGC
>sig_4355
GATAAACTACCGCATTAAAGCTTCGACGAA
>sig_4356
ATAACGGATCTGGCAAAATATCTGAAATGA
>sig_4357
ATCCATGGGCAGCAGCCATCATCATCATCA
>sig_4358
GGAACAAAAGCTGGAGCTCCATTTGGTTAA
>sig_4359
CACCATCACCATCACTCCGCGGCTCTTGAA
>sig_4360
TTTAACTGTGATAAACTAGCTTATCGATGA
>sig_4361
ACGCAATGGCAACAACGTTGCGCAAACTAT
>sig_4362
CGGCCCGGGCGGCCGCAAGGGGTTCGCGTT
>sig_4363
TTCGGGGATCCCAGGGGCCCCTGGAACAGA
>sig_4364
TCTAAACTCTGTATAAAAAGTTTCCAGCTA
>sig_4365
ATGAATTCAGCTGCAGGATCCTAGTAAGCT
>sig_4366
ACATTATACGAAGTTATGAATTCGTCGACT
>sig_4367
AGCCGGATCCTCGAGCATATGGCTGCCGCG
>sig_4368
TAGACCACGAACAATAGCCAGTTGGACATA
>sig_4369
AGAATTCGGATCCCGGGATTCTTGAAGACG
>sig_4370
CGGGCGGGAGTCGCTGCGACGCTGCCTTCG
>sig_4371
ATCGCAGTACTGTTGTATTCATTAAGCATC
>sig_4372
ACGGGATGGGCGATCAGCCCGAAAGCTACC
>sig_4373
CCCGGGTACCGAGCTCGAATTCCCTATAGT
>sig_4374
TTATTGCCTGTTCATGTCATGCTTGAACCA
>sig_4375
TTAAGCCCGGGCTGCAGCCCGGGGGATCCA
>sig_4376
TCCTCGAGTCTAGACATATGAGTACTCTAT
>sig_4377
TCATCATCATCATATGGAGCTCGGTACCCT
>sig_4378
TTTCTTCATATGTATATCTCCTTCTTAAAG
>sig_4379
GCAGAAATTCGAGCTTGGCCCAGTGCCAAG
>sig_4380
GCATAACTTTCATATGGTCTCCTGTCTAGA
>sig_4381
CATGTTAACGGTGGAGTAGCGTCTCTGGCT
>sig_4382
GGACGCTAGAATTCGGATCCGTGGTCTCAT
>sig_4383
AACAAAACACTTAATCAAAATGCATGGGAT
>sig_4384
TAAACCCTTGCATATGATATCGATGTACAG
>sig_4385
TGCTATACGAAGTTATGCGGCCCGCGTCCT
>sig_4386
CCGGAAAAAAGAAGACTCTGCGCGGAAAAA
>sig_4387
AGATCCCCAATTCGAGCTCGGTACCCGGGG
>sig_4388
GCAGACAAGGTATAGGGCGGCGCCTCGAGG
>sig_4389
TTTCTTCAGAAAATGAAGTTAATTGGCTAT
>sig_4390
TTCGAGCTCGGTACCCGGGGGCGCGCCGGA
>sig_4391
GTACCCGGGGATCCTCTAGAGCCACCCCCC
>sig_4392
TATAGGGATGCATAATCCGGTACGTCATAG
>sig_4393
CATCGATGCTTCAGCCTCTCTCTTCTCGAG
>sig_4394
GTTGGCCATCATTTTGGGCTGCAGGAATTC
>sig_4395
GCCAGTGAATTCGCGAGCTCCATGGATATC
>sig_4396
GCTTTATCATCGTCGTCCTTGTAGTCCATA
>sig_4397
TGGTTGCTTTGACGAGCGCGGTGTGAAATA
>sig_4398
ACCCCTCGAGGGGCATGCAAGCTTGGCGTA
>sig_4399
CCGCTTATGAGACAATAACCCTGATAAATG
>sig_4400
CCGAATTCGCCCTTACGCCCCGCCCTGCCA
>sig_4401
GTGGAGGGGAATTCCCATGTCAGCCGTTAA
>sig_4402
TGGGGATCCTAGAAGCTTATCGAATTCCTG
>sig_4403
GGTCGACTCTAGAGGATCTATCTCATCTGC
>sig_4404
TCGTGGGTTCAATTCCCATCAGTCACCCGG
>sig_4405
TAAGGAGAAAATACCGCATCAGGCGGCAAT
>sig_4406
TCGCGGGATCGAGATCCTCTAGAGTCGACC
>sig_4407
AATCATGGTCATATGAATTCCTCCATCCAG
>sig_4408
CAGGTCGACGGATCCCGCGAACTGTGGACG
>sig_4409
ACGACGGCCAGTGCCAATTGGCTGCAGGTC
>sig_4410
TGGGGATCCTAGAAGCTTATCGAATTCGAT
>sig_4411
AGTGCTTGCGGCAGCGTGAAGCTAATTCTG
>sig_4412
TTTAAGGAATTTTGTGGCTGCCACGCCGTA
>sig_4413
GGCGAATGCTAGAGCAGCTTGCCAACATGG
>sig_4414
CGAATTTTAACAAAATATTTTGTTAAAATT
>sig_4415
GTCATCACCGAAACGCGCGAGGCAGATTAG
>sig_4416
ACGCTTCCAATGTTGGCCGTCATTGGGCAT
>sig_4417
TCGCCGTTTCCCTGACCACGGTCTCGATTA
>sig_4418
TCCCCGGGTTAATTAACCTGTCTTCTATCG
>sig_4419
TTACCATTTTTCTCTTCAGAAATGGCCGGA
>sig_4420
TTCGTTCCACTGAGCGTCATGTCAGCCGTT
>sig_4421
CAGGCTTGTCGTGTGGTGGAATTCATACAA
>sig_4422
TCGATGGCTTTAATCTGAATTTGCAGAAAG
>sig_4423
AGGCCTAGATAGATAGAGAGAGAGAGAGAC
>sig_4424
CAGAATTCATTAAAGAGGAGAAAGGTACCA
>sig_4425
ACGGCCAGTGAATTCCCGGGGATCCCAATG
>sig_4426
CCGGGGTGGGTACCGAGCTCGAATTCACTG
>sig_4427
GTTGTATGGATCCGTCTATGATCTCGAGGA
>sig_4428
GATTACGAATTCGCGAGCTCCATGGATATC
>sig_4429
CTTCTGCTCGATTTCGCGGGCGATCATTGC
>sig_4430
GACGAGCATCACAAAAATCGAATTTCTGCC
>sig_4431
ATCTGTTCATATGGCTAGCATGACTGGTGG
>sig_4432
TTGCGATCCCGTCGTTTTACAACGTCGTGA
>sig_4433
CCGGAATGCCAAGCTCAGATCCAAGCTTGT
>sig_4434
AGTCGAGCGGCCGCCTCCGGCGCTCGCTAG
>sig_4435
ATCACCGAAACGCGCGAGGCAGCAAGCTTA
>sig_4436
GACGATCGAATTGGGGATCTTGAAGTTCCT
>sig_4437
TAGGTGTTCTCCTGAAATTACGCGGTTGCG
>sig_4438
ACCGTCAGATCCGCTAGCGCTACCGGACTC
>sig_4439
AGGAGTATTGGGATCCCCGGGTACCGAGCT
>sig_4440
GGTCTCCTCTCCGGAGACATGGCCGGCCCC
>sig_4441
GGCTGATCAGCGAGCCGATCGAGTGAATTG
>sig_4442
CTGCGGGCCTCGAGATCCGCAAGCGTCACA
>sig_4443
AAAGCCTGGGGTGCCTAATGCAGACTCCAG
>sig_4444
ACTAGTTTGTTCAGCGGTTTCAGCCTCCAA
>sig_4445
AAGAGCTCGAATTGACATAAGCCTGTTCGG
>sig_4446
CCACCGCGGTGGAGCTCCAGCTTTTGTTCC
>sig_4447
CGAAGGTCGTGGGATCCCCGAATTCCCGGG
>sig_4448
TTACGCCGGCGGTAGCCGGCCAGCCTNGCA
>sig_4449
GGTCTCCTCTCCGGAGACATGGCCGGCCCT
>sig_4450
CATGATTACGAATTGCTGCAGGACGCGTCG
>sig_4451
TACGACCAGAATACGTCTCGCCATATGGCT
>sig_4452
TCGATCCGAACCCCAGAGTCCCGCTCAGAA
>sig_4453
CGCCCTTCAACAGATCCGAGATTTTCAGGA
>sig_4454
CTGTGGATCCTGCCTCGCGCGTTTCGGTGA
>sig_4455
GCAATGACATTATTTCTCCAAATGAAGGGC
>sig_4456
AAACTTGTGATAACAGCGCTGCACTGAGCA
>sig_4457
GGATCCAGATCCACGCGGAACCAGCAGTTG
>sig_4458
ATCTCGAGCTCGGATCCCCATCGATCCTTA
>sig_4459
GGTAACTATTGCCCTGCGGTAAAGCTCATC
>sig_4460
TAGCAGCCGGATCCGACCCATTTGCTGTCC
>sig_4461
GAGATCCCCGGGGATCCTCTAGAGTCGACC
>sig_4462
GCAGGATTCCCGTTGGACGGATCAGCTTGC
>sig_4463
AATTTACAATAATCTGAGCTCCCATGTGAG
>sig_4464
CGGTCTAGGATCGATTCTAGGAATTCTCTA
>sig_4465
AATAATTGACGATAGATCATTTATTCTGCC
>sig_4466
CGTGCAGCCGACCACCATGGCCATGATTAC
>sig_4467
TCGACCCGGAAGTTTACTCTGGTTTCGGCT
>sig_4468
ATGTGCCATATGTATATCTCCTTCTTAAAG
>sig_4469
TTCAAGCTTGAGCTCGCCCTTGGTGAAGGG
>sig_4470
GAGGATATTCATATGACCATGATTACGGAT
>sig_4471
CGTGGTCAACCCGGACGCGGTCGACATTAC
>sig_4472
TGGCTTGGCCTTAATTTTTAACAATCAGAT
>sig_4473
GGACTTATCAGCCAACCTGTTACTCCCGGG
>sig_4474
ATGAGCGGGCTTTTTTTGAATTAATTCTCG
>sig_4475
CGAAACGAAGCATTGGGATCCATATGACGT
>sig_4476
AGGTATGGAAGATCTCTAGAAGCTTGCATG
>sig_4477
CATGAGCTTCACGACCACGCCGATGAGCTT
>sig_4478
AGCTCGATATCGCATGCGGTACCTCTAGAG
>sig_4479
GATGACGACGACAAGAGTCCCATGGCGATA
>sig_4480
AACTATGTCCCCTATACTAGGTTATTGGAA
>sig_4481
CCGCGGGTCGACGACGCGTGGATCCACGGC
>sig_4482
ATGGCTCTGTTTTCTAGCGTCTCAGTTTCC
>sig_4483
CCAGTTCAAATGGGTAAAATTTTAGAAGAA
>sig_4484
GGTATCGATAAGCTATGCATGCACCATTCC
>sig_4485
TTGGCGCGCCAAACGATATCGGATCCGGCC
>sig_4486
CTATAGGCTAGCCTCGAGAATTCACGCGTG
>sig_4487
ATCCATTCTTAGGCCACACGTTCAAGTGCA
>sig_4488
CCCCCCCACTCAACCAAGTCATTCTGAGAA
>sig_4489
CTTAGTATAAAAAAGCGGCTTCATCCGGAT
>sig_4490
CTCAACAGCGGAGGACCGAAGGAGCTAACC
>sig_4491
CTTGGTTCTCTCATCTGGCCTTGTTGTGGA
>sig_4492
AAGCTTAAGACGTCGTCGTACGCGTGGCGC
>sig_4493
AGATACGTATCGCGAGTCGACCTGCAGGCA
>sig_4494
AACTGCTGGTTCCGCGTGGATCTCGGATCC
>sig_4495
TGGCCAAGTTGCCCGAGCTCGGTACCGATA
>sig_4496
AGAGAAGGGAGCGGCCATGGGCCACCATCA
>sig_4497
GTACCCGGGGATCGATCCAGACATGATAAG
>sig_4498
GCGGTCGACGGATCCGGGGAATTCACTGGC
>sig_4499
AGCTTCCAAGGAGCTAAAGAGGTCGACATA
>sig_4500
AGGGCGAATTCCTCCGATAACTTCGTATAG
>sig_4501
CCTATCAAACCGGACACCCGGTCGTTGGTC
>sig_4502
TTCCCCGGATCCGTCGCCAAGCTTGGCGAC
>sig_4503
TGGAAGCAGTGTGACCGTGTGCTTCTCAAA
>sig_4504
TAATATTTGCCCATGGCTAGCGGAGTGTAT
>sig_4505
CCGCCATAACCTCACCGAATTCTAATGTGA
>sig_4506
GGATAACGCAGGAAAGAACATGGGCAGTTC
>sig_4507
CGCCACCACCACTAGTATGGCCAGAACCAG
>sig_4508
CCACTAGTGAGCTCATGCATGATCGAATTA
>sig_4509
CAACGTCAGGAACGTCATGGAAACGTCAGG
>sig_4510
CTCGCGAGTTGGTTCAGCTGCTGCCTGATC
>sig_4511
GCCTGCATGTCCATCGTCTGCCTCTGCATC
>sig_4512
GAGCCGGGCCACCTCGACCTGAATGGAAGG
>sig_4513
GGCCGGCCTCTAGAACTAGTGGATCCCCCG
>sig_4514
CTCATATATACTTTAGATTGATTAATTCTC
>sig_4515
GTGCCAAGCTTGGGCTGCAGGTCGACTCTA
>sig_4516
ACGACGTTGTAAAACGACGGGATCCATATG
>sig_4517
TTCAATTGCGCCGGCCAGGCGCCAGAAAGC
>sig_4518
GTGGTACCGTCGACATGCATGGCGCGCCGG
>sig_4519
GCCAATCTGGCCGCGGCCGCAAGGCCTGAT
>sig_4520
CTGCAGGTCGACGGATCCCCTGACACCAGA
>sig_4521
CCATCCGTCGACTTGCGTGCCGCTTTCAGG
>sig_4522
CGACGGCCAGTGAGCTACGCGTTGCGGCCG
>sig_4523
CGCGCATGGACCCCGAAGAGGCGAGTGTTA
>sig_4524
AGCCGGCGATGGCCATGGATATCGGAATTA
>sig_4525
CTCTCTCGCCACACACACCCCCTCTCCAGC
>sig_4526
ACTATGAAACATCACCATCACCATCACCAT
>sig_4527
TGGGACAACTCCAGTGAAAAGTTCTTCTCT
>sig_4528
TAGAGTCCGCTAGGGACCTCTTTAGCTCCT
>sig_4529
ATGGCGATGCAGGTGGCTGCTGAACCCCCA
>sig_4530
CCTGGAACCCGGTGCTTTTTGCCATACCAC
>sig_4531
CTTCACCTTGGTGAAGGTGTCGTGGCCGAC
>sig_4532
TGAAGTGCCAGTCCGGCATCTTTCTTGGCA
>sig_4533
CCTTGATCAAAGATCTGAATTCCCGGGTAA
>sig_4534
TGTAAAACGACGGGATCCTCTAGAGTCGAC
>sig_4535
AACGCATTGCAAAAGCTGTGAAATTGCAGG
>sig_4536
CTCGATCGGAGCTCGGTAAGCCTATCCCTA
>sig_4537
CGATGACGATAAGGATCATCCCTTCACCAT
>sig_4538
CGCGGCCGCAAGGCCTCTCGAGCCTCTAGA
>sig_4539
AAGTCAACAGAAAAGGATCTCCCAGGTGGC
>sig_4540
CTCTGCAGGCTAGCATGCGGATCCGAATTC
>sig_4541
ATATGGATCCGGGATCATATGACAAGATGT
>sig_4542
TTTCTGGATGGAGGAATTCATATGACCATG
>sig_4543
CGAAGGAACTGGCTTCAGCAGAGCGCAGAT
>sig_4544
GAAGTCACTCATTTGCGCGGGAATTCAAAT
>sig_4545
GGGTCATAGCTGGTTCCCGTGTGTGAAAAT
>sig_4546
GGTCCGGTTAATTCTGGCGGCTCTGAGGGT
>sig_4547
TCTGCTTTTTTGTACAAACTTGGCATTATA
>sig_4548
GCCCCTCGAGCTAGAGGTACCCTAGAAAGC
>sig_4549
CAGATCCGGCGCGCCAAGTGACCACGTTGG
>sig_4550
GGGATCCGCGGCCGCCGAGATCATATCACT
>sig_4551
GTCGCCTTGCGTATAATATTTGCCCATGGC
>sig_4552
CAGACCTCGAGGCTGCATTAATGAATCGGC
>sig_4553
TTGTTGCCATTGCCCCCTGTAATCCGGGCA
>sig_4554
ATAAGACGCGACATGGAGAAAATAAAGTGA
>sig_4555
GTCACTAGTTTGTTCAGCGGTGGCAGCAGC
>sig_4556
ATAAAAATATATACAATTAATGTTTTTGGA
>sig_4557
TGACTGGTGGACAGCAAATGGGTCGGATCA
>sig_4558
GATCATGCATGAGCTCGGGCCGCAAGCTCT
>sig_4559
TGGCCGCCGGGTTTGCCTGTCCGACGAGGC
>sig_4560
AATTCCGGGGGGGGGGGGAAAGCCACGTTG
>sig_4561
GTCGACTCTAGAGGATCCCCGGGTACGGTC
>sig_4562
GAAGCTTATCGATGATTAATTGTCAACAGC
>sig_4563
TTAGTGTATCAACAAGCTGGGGATCCATAT
>sig_4564
AGGCCTGAATTCCAGCACACTGGCGGCCGT
>sig_4565
CAAGCCCGGTGCCTGATTCGAATGACCGAC
>sig_4566
AGCAGGAACGCGGGCGCGATCGAGGCGGCT
>sig_4567
CGACGCCGGCCAGCCTCGCAGAGCAGGATT
>sig_4568
GTGGTGGTGGTGGTGCTCAGCGCCGCCAAC
>sig_4569
ATGAAACATCACCATCACCATCACCATGGT
>sig_4570
CAGTGCCTTCTGGAACAGGAGACCGGGCTG
>sig_4571
TAAATGCTTCAATAATCGGTGCATGGAGCC
>sig_4572
TCACTATAGGGCGAATTGGAGCTAGGCCTA
>sig_4573
ACTTGTGATCCAGATCTGAGTCCGGACGCT
>sig_4574
CCTCGAGAATTGTGAGCGGATAACAATTGA
>sig_4575
CTCCCATGGACTAGTTCCTCCTGCTAGCCC
>sig_4576
GAAAAAGGGATCTTTAATAAGTTGTTTAAA
>sig_4577
AAACTGCTGCAGGCATCGTGGTGTCACGCT
>sig_4578
ATGAGAGCTCGCACGAACCCAGTTGACATA
>sig_4579
CTCGTTTTTGCATCAGGAAAGCAGGGTCGA
>sig_4580
CCGAGCACCTGGTCGCTTTCAGCCAGAGCG
>sig_4581
GGTGGAGCTCGAATTCGTAATCATGGTCAT
>sig_4582
GGGGATCCACTAGTTCTATGGCGGCCACCA
>sig_4583
TCGCCAAGCCTGAGCTGGYCCAGCTCAGGC
>sig_4584
TCTCCTATTCCTGGGGCCACAGATCTTCGT
>sig_4585
TCACTAGTCCTAGGCCGGCGCCCTTCCCCG
>sig_4586
AGATTCTTCTTTACCTTTAGCCAGGTTCAT
>sig_4587
GCAGGTCGACGGATCCGCTGGCGAAGGGGG
>sig_4588
TCGGATCCCTCGAGCTGCAGGAATTCGATA
>sig_4589
GCTACGTAGAATTCCCATGGTATATCTCCT
>sig_4590
TTCTGAATTAATTAATCATCGCGACTGCAG
>sig_4591
AATTGTACTTGAGTATTAGATCTGATCTAG
>sig_4592
ATGATGCCCTTTCGTCTTCGAATAAATACC
>sig_4593
GCCATCGCCAAGGCCATCAAAATGCTCGAA
>sig_4594
CACACCTGCAGCGCACCATCATCACCACCA
>sig_4595
TTACCTTCGGAAAAAGCGTTGGTAGCTCTT
>sig_4596
AGTCCGAGCTCGTGGATCCGAATTCTGTAC
>sig_4597
GAATGGCGCTTTTCGTGGTCTGGCTGAACC
>sig_4598
TTGATAAATTTTCTCGACCTTGCAGGCCAA
>sig_4599
GTACTCGGTCCCCATGGTGGCGTTGGCTGC
>sig_4600
CAGATCTGGTACGTACCAAGCTAGCTTGAG
>sig_4601
GGTCGTCATATGAAGCTTGAATTCTCGAGG
>sig_4602
TCCTGCAGCCCGGGGGATCCGCCCGGGCTA
>sig_4603
GGGAGGGATTTATGGCAGAAGCGGTGATCG
>sig_4604
CCACCAGTCATGCTAGCCATATGGCTGCCG
>sig_4605
GATCATCTCTGCTGTCCACATTGAGGCCTA
>sig_4606
TGGTCATTAGAAAAACTCATCGAGCATCAA
>sig_4607
TATCGGGAATTCGAGCTCGCCCGGGGATCC
>sig_4608
TGTGCCATGGCGATCGCTCCTTAGTAAAGT
>sig_4609
CCCCAACATCAGATCTACCCCATCAAGCAG
>sig_4610
CGGGGAAGGGCGCCGGCCTAGGACTAGTGA
>sig_4611
GATATGATCTCGGCGGCCGCGGATCCCCAT
>sig_4612
TGTTTCCTGTGTGTGAAATTGTTATCCGCT
>sig_4613
CCCCTCTTCGGAGGGGGCCTGATCTGCTGT
>sig_4614
TCTCTTGGTAATGAATCGGCCAACGCGCGG
>sig_4615
TCTACGTCACGAAGACGTCATTCTTCTCTT
>sig_4616
CGTGTGGCCTAAGAATGGATCCCCCTCAAG
>sig_4617
CTGTCAAACATGAGAATTCAGATCTGCTTG
>sig_4618
ACGACCGGGTCTCCGCAAGTGGCACTTTTC
>sig_4619
TGGTATCTTGAAATGTAGCAGGTAAATTTC
>sig_4620
TAAATCGTGCGGCCGCGGTTGGCGTAATCA
>sig_4621
GTACAAACTTGTTGATAACTCTAGAAATTG
>sig_4622
TTGGAATTCCTGATGCGGTATTTTCTCCTT
>sig_4623
CCATGTGTCCAGTTTGGCGCGCCCCGAACG
>sig_4624
CAAGCTTGTCGACGCGTCATCCTGCAGCAA
>sig_4625
GGGGGATCCTAAGTAAGTAAGGAGAAAAAA
>sig_4626
CAGCCGGATCCGCCATGGCTAGCAAAGGAG
>sig_4627
CTATCTAACATATGTAAATACACAAATAAT
>sig_4628
ACGCGTGGCGCGCCGGTTAACAGGGTTTTC
>sig_4629
GATCCCCGGAATTCGCGGATCCCCGGAATT
>sig_4630
CTGTACAAGTCCGGACTCAGATCTATCACA
>sig_4631
TGCCCAGCTTTATGCTTGTAAACCGTTTTG
>sig_4632
CGCATGCTGTGACTGCCAAGATCCTCTACG
>sig_4633
TCTTGGTTACCTCCACGGGGAGAGCCTGAG
>sig_4634
ACGGTGCTTAGAGCTCGAATTTCCCCGATC
>sig_4635
GGTTGAACAAGATGGATTGCACGCAGGTTC
>sig_4636
GCGTCGCCGCCGCGGCGGCGAGCGTCGTGC
>sig_4637
CCCGGATCCGGTCGCGCGAATTCCCATGAC
>sig_4638
GATCCCCGGGAATTGCGAATTCGCAATTCA
>sig_4639
CGATCAGAGTTTGAAGAAAAATTTATTACA
>sig_4640
CAGCTAATTAAGCTTATTAAACTGATGCAG
>sig_4641
GAATTTGAAGACCGGTAAACCAGCAATAGA
>sig_4642
GCTCGCCCTTGGTGAAGGGATCAATTCCCA
>sig_4643
TATCGACCTGCAGCCCGGGGGATCCACTAG
>sig_4644
ATAGATCTGAGTCCGGAGGCGCCGGTGGAG
>sig_4645
GAGCTCGAATTCGGATCCGACCCATTTGCT
>sig_4646
GGTCGTGGGATCCCCAGGAATTCCCGGGTC
>sig_4647
TCGGAGGGGGCCTGATCTGCTGTGGAGTAG
>sig_4648
CGATAAGCCCGGATCAATTCCTTAAGGAAC
>sig_4649
ATGTGCAGGTTGTCGGTGTCGTAATTCCCA
>sig_4650
TCACGATGCCAGAAAACTGCTGCAGGCATC
>sig_4651
GGATCCTTCAACTTCCCTGAGCTCGAAGAC
>sig_4652
AATACCAGAGCTCCCATGTGAGCGAGTAAC
>sig_4653
AAATATCGGATCCGGGTTATTAGTACATTT
>sig_4654
AGGGAGATATCGATCACTAGTGCGGCCGCA
>sig_4655
CTGGAAGAAATAGCGCCATTCGCCATTCAG
>sig_4656
CCCCGGGTACCGAGCTCGAATTCCCTAACT
>sig_4657
AGGGGCCCGGCTCGAGCAGGGGGATCATCT
>sig_4658
GTCGGACCTGCAGGGGGGGGGGGGAAAGCC
>sig_4659
CAATTCAGCATCTCTATGAACTTCCAGCCA
>sig_4660
CTAGCCGCGGTCTAGGAATTCTCTAGGATC
>sig_4661
TGCACAAGGGAATATTGAAAAAGGAAGAGT
>sig_4662
CAACTGCTGGTTCCGCGTGGATCTGGATCC
>sig_4663
TATCATATGCAAGGGTTTATTGTTTTCTAA
>sig_4664
CAACGCAGACCGTTCCGTGCTGTAGTGCCA
>sig_4665
AAGCAGGAAGAGCCCTCGAGGAATTCGCGG
>sig_4666
TTCTAGAATGACCGAGTACAAGCCCACGGT
>sig_4667
CTTAGATCTGATCTAGAGGATCATAATCAG
>sig_4668
AGATGATCCCCCTGCTCGAGCCGGGCCCCT
>sig_4669
AGATGATCCCCCTGCTCGAGCCGGGCCCGA
>sig_4670
ATGGACTACAAGGACGACGATGATAAACAT
>sig_4671
CATGTCGACGGTACCGAGCTCGATGCTTGT
>sig_4672
ACCATGATTACGCCACTAGTCCGAGGCCTC
>sig_4673
GTGAATTCGGGGGATCCAGACATGATAAGA
>sig_4674
CTATGACCATGATTACGGATATCGAATTAA
>sig_4675
GTCAAATGGGCTTTAAAAGTTGACATACGG
>sig_4676
GTCCGGGACGTCATAGGGATAGCCCGCATA
>sig_4677
GCTGGGCCACGTGAATTCCTGCAGCTTCAG
>sig_4678
CGATGACAAGGTACCCGGGGATCCTCTAGA
>sig_4679
ACCCTCTAGAGTCTCCGCTCGGAGGACAGT
>sig_4680
ATCGCCTCTGCTGCGTCCGCCACCGTACGT
>sig_4681
TAACTAAAAAGGAATTCGAGCTCGGTACCC
>sig_4682
AGTAATAGCCCTTTAGTGAGGGTTAATTGC
>sig_4683
ACCGCCTTTGAGTTCGACGGATCCTGGGCT
>sig_4684
CACTATAGGGAGACCGGAAGCTTGGGCTGC
>sig_4685
CGAGGAAGACTTGAACGGTGCTTAGAGCTC
>sig_4686
GGGTCTGGCACGACAGGTTTCCCGACTGGA
>sig_4687
AGCAGCAGCCGAATTCCCGGGGATCCGTCG
>sig_4688
TATAACCTCCTTAGAGCTCGAATTCCCAAA
>sig_4689
CTAGAGAATTCCTAGAAGATCTCCTAGAAT
>sig_4690
CACGACGTTGTAAAACGACGGGATCCACAG
>sig_4691
GGTGATCATGGTGAGCAAGGGCGAGGAGCT
>sig_4692
GACCTGCAGGCATGCAAGCTTCTAGAGATC
>sig_4693
TCAGCTGACTAGTCATTATTAGTGGTGGTG
>sig_4694
TTCTCGTGCGTCACCGAAACGCACGAAGGT
>sig_4695
GCAGCAAAACAACTATGGAAAATTTTCAAT
>sig_4696
AGGCCTGCGGCCGCAGATCTAGATCCATAG
>sig_4697
ATCAGATCTTACTTGTACTTTCACTTGAGT
>sig_4698
CGTCAGACCCCTTAATGTCTGGCTTCTGAT
>sig_4699
CGTGAGTGAAGCAGATATTTGAGTTCTGAT
>sig_4700
TGAGCGCATTGTTAGATTTCATTTTAGCTT
>sig_4701
AGGCAATGACCTGATAGCCTTTGTAGATCA
>sig_4702
CAGCTCCTGCAGCACACAGACAAAGGCGTA
>sig_4703
TAGCGTTAACATCCAATAAATCATACAGGC
>sig_4704
TTTGTTCATGTAATCACTCCTGAAGTGGTT
>sig_4705
GAATGGCGAATGGCGCTAACCGTTTTTATC
>sig_4706
TAATAAGCGGCCGCTATAATAAGACGTTTT
>sig_4707
CGAAGGTCGTCATATGAAGCTTGAATTCTC
>sig_4708
AGATGATCCCCCTGCTCGAGCCGGGCCCTT
>sig_4709
TGCTCGACGTTGGCACTGAAGCGGGAAGGG
>sig_4710
CCCCAACCAACAACACTTGCCATGGTGGAG
>sig_4711
GGACTGGTGCGTTTCTTGGAAGCACACCAC
>sig_4712
ACCTATCAGACTGGCAGGTTCTGATTAAAT
>sig_4713
CCTCACTAAAGGGAGAGACGAATTCGAGCT
>sig_4714
TAGCGTTAACATCCAATAAATCATACAGGT
>sig_4715
GCTTCCGGCTCCGCCGGTTCCGCCGGCTCA
>sig_4716
ATGGACTACAAGGACGACGATGATAAAGCC
>sig_4717
GCCGGCCTCCTGCTTTTCATTGGGCTAGGC
>sig_4718
GACTCACTATAGGGAGATAATTAAGCTCAT
>sig_4719
CTCCATTCAAGTCCTCTTCAGAAATGAGCT
>sig_4720
CATCGTCGTCCTTGTAGTCCATATGGTTGA
>sig_4721
TGACTACAAGGACGACGATGACAAAGTCAA
>sig_4722
ACCGCGAAAGGTTTTGCACCATTCTATGGT
>sig_4723
GCTTTTTTGTACAAACTTGTGATATTCCTT
>sig_4724
TGCGATATCCCATGGAAGCTTGGCTGTTTT
>sig_4725
CGGCCAGTGAATTCCCGGGGATCCAGGAGA
>sig_4726
TTCTCTATCGATAGGTACCGAGTTTCTAGA
>sig_4727
ATCGAAGGTCGTGGGATCCATCACCATCAC
>sig_4728
CAGTCTAGCCTCGGGCATCCAAGCAGCAAG
>sig_4729
AAGATCTCCAAGACCAGCCTCGAGGTTCTG
>sig_4730
CCAAGCTCTCGAGAGCTTGGCGTAATCATG
>sig_4731
CCCGGGGTTATAATTACCTCAGGTCGACGT
>sig_4732
ATAAGTTATTGAACTTTTGGTGCGAACGTA
>sig_4733
TGGCGCGGCCACGACCGGCGACAAGCAGGA
>sig_4734
ACCACCTTTTTGTTTTTTCCGCGCAGAGTC
>sig_4735
GATAATAAGCGGATGAATGGCAGAAAGGCC
>sig_4736
GCTAGCGATCGCCATGGAATAAGTAAAGGA
>sig_4737
GCCATAACCTCACCGAATTATGTGAGTTAG
>sig_4738
TTAACTAACTAGCGATCCCGACTCACTATA
>sig_4739
AATATTTATCGATTGTCATAAAACTTTGAC
>sig_4740
GCTTCGAATTGAGCTCGCCCTTGGTGAAGG
>sig_4741
AGCCGCTTTTGTTCCCTTGGGTTAATTTCG
>sig_4742
TCCAGCGCCCGTTGAACGGCTTCATCGAGA
>sig_4743
GGAATAATTCTAGATAATTCGGCTTATCTC
>sig_4744
TACCGAGCTCTCGATGGAATTCCCTCCGGA
>sig_4745
CTAGCGCTACCGGACTCAGATCTCGAGCTC
>sig_4746
TCATTAATGCAGAAATCAATCTAAAGTATA
>sig_4747
GTTTGGTCTAGTGCTTTGGTCATCTATATA
>sig_4748
AAAAGCAGTTTTGCCAACGTAAGATTTTTG
>sig_4749
AAGCTTAGATCTCGAGGATGAACTAGTCGA
>sig_4750
GACGGCCGGCTGGGCCACGTGAATTCATCG
>sig_4751
GTCGGTCATTCGAATCAGGCACCGGGCTTG
>sig_4752
GCCTCGAGGAATTCTTGAAGACGAAAGGGC
>sig_4753
AGGATTATCATATGACCATGATTGATATCA
>sig_4754
GCGCGCGCAATCGTTGACGCTCTACCGTGC
>sig_4755
TGTGGTGTGTGGGTGTGGTGTGGTGTGGTG
>sig_4756
AGCTTTTTTGTACAAACTTGTTTGATGATC
>sig_4757
TGACTGGTGGACAGCAAATGGGTCGGGATT
>sig_4758
TTGGGTACACTTACCTGGTACCTTAATTAA
>sig_4759
GTGCCAAGCTTGCCCTCGTCGACGTAGGCC
>sig_4760
CTCACTAAAGGGAATAAGCTTGCATGCCTG
>sig_4761
TTTAATACGACTCACTATAGGGAAAGCTTG
>sig_4762
TCGCCCTTAAGGGCGAATTCGCGGCCGCTA
>sig_4763
CGGCCGCTCTAGAACTAGTGGATCCGGTGA
>sig_4764
TGGAATTCAGGCCTGAATTCTGCAGATATC
>sig_4765
CTCTTCGGGGTCCATACTAGTTTCGCCATT
>sig_4766
CGGCACCTCTTCCTCACCGCTTACGACGGC
>sig_4767
CCACTACAGTAACACTACGGGAGACAATTG
>sig_4768
TGACAATTAATCATCGATAAGCTTCTTGGA
>sig_4769
CTATAGGGAGACCGGCCTCGAGTCTAGAAG
>sig_4770
AGGGGGAGGTGTGGAGGTTTTTTAAAGCAA
>sig_4771
GATGACGTTCTCGGAGGAGGCCATGGTGGC
>sig_4772
GTTGCGCAGCCTGAATGGCGAATGGCTGAC
>sig_4773
CGGCCGCTTATTAATTGGACTTGCAGGCCA
>sig_4774
TTCAGCTTTCTTGTACAAAGTGGTTGATGT
>sig_4775
CGCGATCCGCTGCCTCGCGCGTTTCGGTGA
>sig_4776
CTCGTTAACATATGAAGAGGAGAGATCCCA
>sig_4777
GTTCCTCGACGCTAACCTGGCCTAGCTGGC
>sig_4778
GCAGCCGGATCCGACCCATTTGCTGTCCAC
>sig_4779
CGTTCTTTCCTGCGTTATCCCCTGATTCTG
>sig_4780
GTTTTAACGATTATGCCGATAACTAGTCAC
>sig_4781
ACAGGGCGCGTCCCATTCGCCATTCAGGCC
>sig_4782
TTGAATGTAAGTGATATCGAATTCGCCCTT
>sig_4783
ACAACTTGTCCCACACACATACACACACAC
>sig_4784
GACGGGATCGAGATCTCGATCTATAGTTCC
>sig_4785
TGAGCACCCAGTCCGCCCTTTCGAAAGATC
>sig_4786
AAACAGGCGGAATCGCTTTTGGCGCGCCAA
>sig_4787
GACGACGACGACAAGGCCATGGCGATATCG
>sig_4788
TCTCCGCACCCGACATAGATGAATTCGGAT
>sig_4789
TAACGGCCAGAGAAATTTCTCGAGGGGATC
>sig_4790
CGGCTGGCTAGCTCCTCAAGGATCCTCTAC
>sig_4791
CGAGTGGATCCTCTGACGAATAATCTTTTC
>sig_4792
TAGCTGAACAGGAGGGACAGCTGATGAAAA
>sig_4793
CATCGATGAATTCTCTAGAACTAGTCTTGT
>sig_4794
CTCGGTACCCCGATCCGGGGTCTCTGGATT
>sig_4795
CAAATATCCTCTTTTAAAGATCTGATCATA
>sig_4796
TGGCGGCCGCGGGAATTCGATTAATCACTA
>sig_4797
TCCGCGGGCCCTCGAGCTCAAGCTTGGTAC
>sig_4798
TTTAGTGAACCGTGGATCCCGTCGCTTACC
>sig_4799
ACCCCAAACAGGAAACGCAGCTGTAATCCG
>sig_4800
AACTCTAGGGTACCTCTAGGAAGCTTTCTA
>sig_4801
AGCTCCACCGCGGTGGCGGCCGCTCTAGCC
>sig_4802
AACTTAAGGGTAACTAGCCTCGCGTGAAAC
>sig_4803
CAAGTCGGCCTCCCTTTAGTGAGGGTTAAT
>sig_4804
CGAGCTCCGTCGACAAGCTTATGCATTTCT
>sig_4805
GCTCCTGCAGGTCGACTCTAGAGGATCTGT
>sig_4806
GTTGCGCAGCCTGAATGGCGAATGGGACGC
>sig_4807
CGTCGTGACCCACGGCGATGCCTGCTTGCC
>sig_4808
CTTACCGGATACCTGTCCGCCTTTCTCCTT
>sig_4809
CTATAGGGCGAATTGGCCACGCTGAGGAAG
>sig_4810
TCACTTGATGCTCGATGAGTTTTTCTAATG
>sig_4811
TGATAACAGCCTTGTACAGCTCGTCCATGC
>sig_4812
GGGAATTCGATGCGGCCGCGCCAAACGTCT
>sig_4813
GACATCGATAAGCTCTAGATTTAAAGATCT
>sig_4814
GACACTGGCGACTTTCGCGTAGTAGAACCG
>sig_4815
TTCTGAGATGATTTTTGTTCTAGAAAGCTG
>sig_4816
GATCACTCACGGCATGGACGAGCTGTACAT
>sig_4817
GTCCTCGTCTCGCCCTCGAATTAGCCCGCC
>sig_4818
AGGGAGGGCGGGAAAGGAAGGGCGGGACAC
>sig_4819
CATGGCTAAGCTTCTTGTACAGCTCGTCCA
>sig_4820
ATAGCGGCCGCTTATTATCTTAAGCACTGT
>sig_4821
CCTCGAGTCTAGTGGGCAGATCTTAAGATT
>sig_4822
CAGAATAAAACGCACGGGTGGTGGGTCGGT
>sig_4823
AAATGGGTCGGGATCCGAGCTCGAGATCTG
>sig_4824
GGCGTGCTGCTAGCGCTGGCATTGACCCTG
>sig_4825
CATATAGCAGTTACAACAATTGGCTAACTA
>sig_4826
GAACCAGGATCCGGTCACCATCACCATCAT
>sig_4827
GACGGGATCGCAAGCTTGGCTGCAGGTCGA
>sig_4828
TATGACCATGATTACGCAGATCTGCGAGCT
>sig_4829
TGGTGTCAGGGGATCCGTCGACTCTAGAAA
>sig_4830
CAGCCATATGGCTAGCATGACTGGTGGACA
>sig_4831
ATGCTAATATTTGCAGAAAATATTCAATAA
>sig_4832
GGATCCCGTCGACGCAAAAGAGCTGATCGC
>sig_4833
CGGCCAGTGCCAAGCTTATCGCCCGGGTCA
>sig_4834
ATCATCGATAAGCTTTTTTCGCCAGGCGCA
>sig_4835
ATTCCTGGGGATCCCACGACCTTCGATCAG
>sig_4836
GCGGTTTGCGTATTGGAGCTTGGCACTGGG
>sig_4837
AAGCGCGCTGATGCTGCACCAACTGTATCC
>sig_4838
CAAACCCTTGAGCCAGTTGGGATAGAGCGT
>sig_4839
GCTATTTATTTCGCTGATCCAGGGACTCCA
>sig_4840
GCTGTCAAACATGAGAATTCCGGATCCTCT
>sig_4841
CAGCTCACTCACTCAAGATGTGTATAAGAG
>sig_4842
GGGGATCATCAATTTCACACAGGAAACAGA
>sig_4843
TTTGGCAATTCGTAATCATGGTCATAGCTG
>sig_4844
ATTCTCGCGAGTCCTGGCCGCCACATGAGG
>sig_4845
GAAGGAATTGCCCTTAAGGGCAATTCGAAG
>sig_4846
TAAGCCAGTATACACTCCGCTACGCGCAAT
>sig_4847
TGGCAACATCTCGAGTTGACAAGTTCTCTA
>sig_4848
TCCGGACTACCGGGCGTATTTTTTGAGTTA
>sig_4849
CGGCACTGGTCAACTTGGCCATGGTGATGT
>sig_4850
GGTTGTATGAATTCAGAACCGCAACTCCCA
>sig_4851
TCGCTGTTCGTCCCGCGACGACGCATCTGG
>sig_4852
ATGAGCATGGTGAGCAAGGGCGAGGAGCTG
>sig_4853
ATCCAAATTTAAATTGTAAACGTTAATATT
>sig_4854
GATGGTTAACGACCGCGCGGGTCCCGGACG
>sig_4855
TGAGCTCGACACGGGGTCATTAAACATTAT
>sig_4856
CAGCAAATGGGTCGGGATCCGAATTCGAGC
>sig_4857
GTCTTTTTCAAATAAGCATTCCAACCAGCA
>sig_4858
GCCAGTGAATTCGAGCTCGGTACCCGGGGA
>sig_4859
GGCTTTGTTGAATAAATCGCATTCGCCAAG
>sig_4860
CGCGTTTAAACCACCCCGTGTCTAGAGTCG
>sig_4861
GCCAGTGAATTCGAGCTCGGTACCCGGGGG
>sig_4862
TTCTAGAATTCCAGCCCGGGCGGATCCCGG
>sig_4863
CGGGGTTTTTTTATTACAAAACTGTTACGA
>sig_4864
ACGACTCACTATAGGGCTAGCGATCGCCAT
>sig_4865
ATAACTTTAACCTTTAACATTAATGAGCTC
>sig_4866
AGCAGCCGCACGCGGCGCATCCGTTGCTGG
>sig_4867
GAAAATACCGCATCAGGCGGCCGCTTTGAC
>sig_4868
CTCTCAAGGGCATCGGTCGACGGATCCGCT
>sig_4869
GATCTTCGAGTCGACAAGCTTGAATTCGAT
>sig_4870
CATGAGCGGATACATATTTGAATGGGCAAA
>sig_4871
CGTCGTATCAAGATATGGACAAATCGTATC
>sig_4872
TAACTTTAATAAGGAGATATACCATGGCAC
>sig_4873
TCGGGAGGGAAGCCGTGAGAATTCTGCTCG
>sig_4874
TGGCCCAGTGCCAAGCTCCAATACGCAAAC
>sig_4875
AGGCGGGGCCCTTCGGGTCCTCCGGAGCGG
>sig_4876
CTACTAGTCGGCCGTACGGGCCCTTAAGGC
>sig_4877
ATTCGGGAAGAAATGGATGGATCGTCATCC
>sig_4878
TTTTTTTTTTTTTTTCAGTCAGATCTCAGT
>sig_4879
ATCTCAAGATCTGCTGCCTCGCGCGTTTCG
>sig_4880
GCTTGGATCCTCTAGAGCCATCATCATCAT
>sig_4881
AACCCCAAGTGATGATGAAAGCTTGGCGTA
>sig_4882
GCATTCGTACGATCCACTAGTTCTAGAGCG
>sig_4883
GAGAGACGAATTCGAGCTCGGTACCCGGGG
>sig_4884
CGAAGCCGCGCGTCTTGTCTGCTGCAGCCA
>sig_4885
GATTACGAATTCGAGCTCGGTACCCGGGCG
>sig_4886
TCTTCCGTCACAGGTATTTATTCGGTCACC
>sig_4887
GGGTTTAGCACTCCCGGGTTTAGCACTCCC
>sig_4888
CATGCAAGCTCAGATCTGAGCTTGGCACTG
>sig_4889
TGGATCCCCGCACCTCACGGAGTTCGGCGT
>sig_4890
GCCGCCGGTCATGCGTACGCCTGAAGGGAA
>sig_4891
ACCTTCATCAAGAGTAATCTTCGACAAGAA
>sig_4892
GGCGATAAATCTTTGGACTTTCGTCATCAT
>sig_4893
GGGCGGCAAGATCGCCGTGTAATAATTCTA
>sig_4894
TGATGGTGATGGTGATGGCCCATATGTATA
>sig_4895
CATCATCATCACGAAAGACAGGGTAAGGAA
>sig_4896
TGCTGCCACCGCTGAACAAACTAGTGACGA
>sig_4897
GGATCGGTACCATTCCCACGTGGATACATG
>sig_4898
CTCGAATTCGGATCCTGGCTGTGGTGATGA
>sig_4899
GACCATCCTCCAAAATCGGATCTGGGCCAC
>sig_4900
GGAGATATACCATGGGAATCGAAGAAGGTA
>sig_4901
AGTTCAGATCTACAGTGCCGAAGCGACACC
>sig_4902
TTACCTTCTTCGATTTTCATATGCTATGGT
>sig_4903
CGGGCTTCTAGAACCGGTAGAAAAAATGAG
>sig_4904
TTCCTTGAGGACAATCCAAGCTTGTACAGC
>sig_4905
GCTGCAACGTCACCGGTGAGCGACAGACCG
>sig_4906
GCACTCTAGGCTACTCAGCTATCTAGAAAG
>sig_4907
AAACAGCTATGACCATGATTACGAATTCCA
>sig_4908
GCCGGCCCGGGAACCTCACACCATTTCCGC
>sig_4909
GTTTTAACGATTATGCCGATAACTAGTGTT
>sig_4910
ACAATAACCCTGATAAATGCTTAAATAATA
>sig_4911
GCCTCGAGGGCCAATTCCCTATAGTGAGTC
>sig_4912
GGATCCCAATACTCCTTTGGTCATTAGAAA
>sig_4913
CGGATCGATCCGGCGCGCACCGTGGGAAAA
>sig_4914
AACTATGAAACATCACCATCACCATCACCA
>sig_4915
GACGGCCGGCTGGGCCACGTGAATTCCTGC
>sig_4916
AATCAATCACCGGATCTAGATATCGATTAA
>sig_4917
GGAATGGTGTCGTCGCCGCACTTATGACTG
>sig_4918
GATAAGCTTCTAGAGATCTTCCATACCTAC
>sig_4919
TAACGATTATGCCGATAATGCATAAAAGGA
>sig_4920
CATGCTGCAGACGTCATGCATGGCGCCAGG
>sig_4921
ACCATCACGGCATTGAAGGCCGTGAATTCT
>sig_4922
GCTCGAGCTGTGGTGGGGTTCCCGAGCGGC
>sig_4923
TCCTCGACCGTCGATATGCGGTGTGAAATA
>sig_4924
ACAGCACATCCATTTTGGGATCCGCGCCTA
>sig_4925
AAGTTGGAACCTCTTACGTGCCGATCAGAT
>sig_4926
GATCCCTTATGGCTCTGCACCCGGCTCCAT
>sig_4927
CTTCTCCTTTTATGCATTATCGGCATAATC
>sig_4928
ATAAATTTTTTATGATTTCCCTCGACAATT
>sig_4929
TGAAGCTGCAGGAATTCACGTGGCCCAGCC
>sig_4930
GTTGTGATTAAGGATGGAGTCGTTGGTGAA
>sig_4931
TGCAGGAATTCCTCGAGAAGCTTGCATGCC
>sig_4932
GATTGATGACGACGACAAGAGTCCGGAGCT
>sig_4933
TAAAAAAACCCCGGATCCGGTTATTAGTAC
>sig_4934
TGGATGCAGTATTTTGTGCAGCGATGGGGG
>sig_4935
CGAAAAGTGCCACCTGGATCTGTTTAAACT
>sig_4936
AACGGTGCTTAGAGCTCGAATTTCCCCGAT
>sig_4937
CAAGAGTAAGTCTCTCAAGCGGTGGTAGTC
>sig_4938
TCGAAGGCATGCCTTGGTATAATCACTGAG
>sig_4939
TGATAACAGCATGGAAGACGCCAAAAACAT
>sig_4940
AACTCTATCATTGATAGAGTTCTTATAAGT
>sig_4941
ATGTGTCAGAGTTTTCACCGTCATCACCGA
>sig_4942
GATGAGCTCTACAAATAATGAATTCTTGAA
>sig_4943
CAACGCCGCGGCCAATTCGGGGCAACGGCC
>sig_4944
TCTGGTGTCAAAAAGCGGCCGCTCGAGTCG
>sig_4945
CAAATGGGTCGGGATCCGAATTCGAGCTCC
>sig_4946
CGCGCTTCCCGAGAAAAAAAAAAAAAGCTC
>sig_4947
TGATATCCGTTTAGGCGCGCCCCGAACGTG
>sig_4948
AGCAAATGGGTCGGGATCCGGCTGCTAACA
>sig_4949
CTGCCGGGAACGACGATGATTTTCTTCGCG
>sig_4950
CGCAGACTAATTCGAGCTCGGTACCCGGCC
>sig_4951
TCGTGCCTTCATCCGTATCGATGGCCCCCG
>sig_4952
GCTCTAGAAGCTTCTGCAGAGCTCGGTACC
>sig_4953
TCGATGCATATGAATTCAGCTGCAGGATCC
>sig_4954
TCTTCTCCTTTACTCATTGAAGAGCTCCTC
>sig_4955
ATAGTTTGCTGCACCCAACTGATCTTCAGC
>sig_4956
CGGTACCCTCCAAGGGTCCTCCTGAAAATG
>sig_4957
CAGCCAAGCTGACCACTTCTGCGCTCGGCC
>sig_4958
GCGGAAGCCATCATGCAGGCGATGAGCGCC
>sig_4959
TGCGCGCGAATTCCAATTCGCCCTATAGTG
>sig_4960
GGAATTCTCGAGCGAAGACAGATTGCAAAG
>sig_4961
GGAGAAAATACCGCATCAGGCGGCAATGGC
>sig_4962
CACCCACTCGACCGATGCCCTTGAGAGCCT
>sig_4963
GAGGAGAAATTAAGCATGCGAGGATCCAGA
>sig_4964
AAGGGCACCAATAACTGCCTTAAAAAAAAG
>sig_4965
CTCATGAGCGGATACATATTTGAATGTTTA
>sig_4966
AGGAAACAGACCATGGCTGGTGACCACGTC
>sig_4967
TGGCCGATTCATTAATGCAGGAGACAGCTG
>sig_4968
CTTGAAATGCCTTTAAGTCGACTCTAGAGG
>sig_4969
ATGGCGGCAGTTCAACCTGTTGATAGTACG
>sig_4970
GAGGAGAAATTAACTATGGCTGGTCTGAAC
>sig_4971
TCGTTGGGATCTTTCGAAAGGGCAGATTGG
>sig_4972
GCTACAGGGCGCGTCAGCCATTCGCCATTC
>sig_4973
ACCTGAGGTTAATCACTTAGTGTTATTTTT
>sig_4974
AGGTCGACTCTAGAGGATCCCCAGTCTGCG
>sig_4975
CTAAGCACCGTTCAAGTCTTCCTCGGAGAT
>sig_4976
CGGTCAGCCGGCGGGCCATTTACCGTAAGT
>sig_4977
TCTGAGGGGGGATCCTNTAGAGCCTGCAGG
>sig_4978
TATTTCACACCGCATATGGTGCAGATCTCG
>sig_4979
AATTCTCTAGCTCGAGGGGCGCGCCCCCAG
>sig_4980
GTAGCCGATGTATTCAGTAGCAGAAGCCTG
>sig_4981
TAAGAAGGAGATATACATAATGTCAGTTGA
>sig_4982
GGCCGCGCTGCTGGTTCCGCGTGGTTCTAC
>sig_4983
AGTGAGCTAACTCACATTATGAGCAAAAGG
>sig_4984
TGACCATGATTACGAATTGCTGCAGGACGC
>sig_4985
ATTGTGAGCGGATAACAATTTCACATCTAG
>sig_4986
TAAGAGCATGACGTCTCCTGAAGAATAGAG
>sig_4987
TATAGGGAGACCGGAAGCTTGCATGCCTGC
>sig_4988
GATGCATGGTATATCTCCTTCTTAAAGTTA
>sig_4989
CTTTCGTTTTATTTGATGCCTGGGGAATTC
>sig_4990
TTTTTCTAAGAATTCTCATGTTTGACAGCT
>sig_4991
ATTAGGAGAAATAGATACGCACATTTCCCC
>sig_4992
TTCCATTCGCCATTCAGGCTGCAACTAGAT
>sig_4993
TTGTTAGCAGCCGGATCCGACCCATTTGCT
>sig_4994
CAAGTCACGTCTGGTCGACCTCGAGGGGGG
>sig_4995
TATTTCGTCTCGCTTAGGCGTAGTCACGAA
>sig_4996
TTAGTTAACGAGCTCGGTACCCGGGGATCC
>sig_4997
AAAAGCCGGGGGATCAAGAGACAGGATGAG
>sig_4998
CATGGCCGCGGGATTAATCACTAGTGCGGC
>sig_4999
GATCTGACCAAGCTTGGCTGCAGGTCGACG
>sig_5000
GGCCTGATATCAAGCTTGAGCTCGCGGCCG
>sig_5001
TAGGTGCTCGAGTGGCGGCCGCTATTGACC
>sig_5002
GAATTGTGAGCGGATAACAATTAAGCTTAG
>sig_5003
CCAGTCATGCTAGCCATATGGCTGCCGCGC
>sig_5004
AAAGCTGGAGCTCGTAGCTCCACCGCGGCG
>sig_5005
AGGGAATCATAGATCCCCCGATTTAGAGCT
>sig_5006
CGTGCAGGAACAGCACAGGCGTGCCATCCC
>sig_5007
ACTTCGGCGATAACCGCTTCACGAGCCATG
>sig_5008
GTGATGGTGATGAGATCTGGATCCTCCCAT
>sig_5009
TGCGGCCATGGTCCATCATCACCACCATCA
>sig_5010
TGCAAGCTTCTCGAGGAATTCCTGCAGCCC
>sig_5011
GTATTAATTCGATATCCGTAATCATGGTCA
>sig_5012
GCGCACTTAATTATTAAGAGGTAATACCAT
>sig_5013
AGGGTACTGGAAATTCCAATTATCCCGAAA
>sig_5014
CGGAATTCGCCGTGATGGTGGTGATGGTGG
>sig_5015
CAACCCCAAGTGATGATGAAAGCTTGGCGT
>sig_5016
TCGAGGTCGACGGTATCGATAAGCTTGGAC
>sig_5017
AAACGACGGCCAGTGAATTAATTCGAGCTC
>sig_5018
CGTTGTTGCCATTGCTGCAGGGTTGAAGGC
>sig_5019
ATAAACCAGCCAGCCGAATTAAAAATGAAG
>sig_5020
TAAGAGACAGCTGAGCTCGCGAAAGCTTGC
>sig_5021
CGAGCGTACATATGTATATCTCCTTCTTAA
>sig_5022
CTCCGCTAGCCATGGGCAAATATTATACGC
>sig_5023
TAAGTCATAGCGACTAATCGTTAGTTCATT
>sig_5024
ATTTAATAAAAATTGGAGAATTACAAATGC
>sig_5025
CAGGCATGCAAGCTTAATTAATTCTGTTTC
>sig_5026
TTTCACACCGCATAGCGGCCGCTGGTGCAC
>sig_5027
AGACTGGGGATCCTCTAGAGTCGACCTGCA
>sig_5028
AGATGAGTTTTTGTTCGAACTCGACGGGCC
>sig_5029
TCTGAGGGGATCAATTCTCTAGCCAATGCC
>sig_5030
CGCGCTAGCTATCGATTCGCGAGCGGCCAA
>sig_5031
CGGATAACAATTGAATTGATCTTTAGCTGT
>sig_5032
TGCAGGTCAGCTTTTCTTGGAACGTGAGTC
>sig_5033
ACTCTGGGGTTCGAAATGCCGACCAAGCGA
>sig_5034
AAGACGCGTGGATCCCCGGGAATTCGTAAT
>sig_5035
GCTCGAGCCGGGCCCCTTAAACAAGAATCT
>sig_5036
AGTAAGCCAGTATATACACTCCGCTAGCGC
>sig_5037
GTCGTGAAGCTCATGTTTGACAGCTTATCA
>sig_5038
GCTAGCGCTACCGGACTCAGATCTCGAGCT
>sig_5039
GGCCAGTGAATTCCATGATGCATCCGGATC
>sig_5040
AAAGCTTACTCCCCATCCCCGGGCAATAAG
>sig_5041
TTCCTTCACAAAGATCGCGGCCGCCTAAGT
>sig_5042
TTAAGCCGAATTCTGCAGATATCCATCACA
>sig_5043
TCTAAATTTTACTGAGGCCTGCCACACGAA
>sig_5044
TGGACCGGCTATGGACCGGCTACGATAGCG
>sig_5045
ATTTAACTTTAAGAAGGAGATATATACCAT
>sig_5046
ATCATTTTAATACTGCCTTTGTTAATGAAC
>sig_5047
AATCGCCTGATGCGGTATTTTCTCCTTACG
>sig_5048
AACATATAGATAACCATCTGCGGTGATAAA
>sig_5049
TTGCTTCTAAGATCTGGGGATCCTCTAGAG
>sig_5050
ATCGATGGGACCATCATACTCATTGCTGAT
>sig_5051
ACCCGGGGATCCTCTAGATCTCGAGGCCTG
>sig_5052
GTTCTTGCAAGCAGAATTCACGGCGATCTT
>sig_5053
TCTTTAGTTAGTTAGGGAATTCGAGCTCGG
>sig_5054
GCTTGATCCGACCCATTTGCTGTCCACCAG
>sig_5055
ATTGTTCAGCGGTTTCAGCCTCCAACTCAG
>sig_5056
AATAGATTCAAATTGTGAGCGGATAACAAT
>sig_5057
ACTAGGGTGACGATATCCTGACGTTCTCTG
>sig_5058
AAAAAAAAAAAAAAAAAAAAACCGAATTCG
>sig_5059
TAGTTAACCTCCTTAGGATCCCAATGCTTC
>sig_5060
TCCATACCTACCAGTTCTCCGCCTGCAGGT
>sig_5061
TTGGGGCCCGCAACGCAACTAATGTGAGTT
>sig_5062
TGACTGGGATGGACGTACTCTATGCAGTGA
>sig_5063
TTACACGGCGATCTTGCCGCCCTTCTTGGC
>sig_5064
AGATCTTCTAGACTCGAGACGCGTGGTACC
>sig_5065
ATGTCCCAGAGCTGGACAGCCGCCATCCGG
>sig_5066
TCTGGTACCGAATTCCATGGTCCGACCCTA
>sig_5067
AACAGCTATGACCATGATTACGCCAGCTCA
>sig_5068
GCTGATCTAGAGGCATCAAATAAAACGAAA
>sig_5069
AGAAGCCTCACCGCCAAAAACGGTAAAAGG
>sig_5070
GCACCAGGGTCACGCCGCCAGTCATCAGCA
>sig_5071
GTCTTGGAGGCTTCCCCACAAGCGACCTAC
>sig_5072
TGGCGAATGATGCATGTTAACAGATCTCGT
>sig_5073
ACTCCATCCACAGTCGACCTGCAGGAGCTT
>sig_5074
CAGAGTCTAGAGGGCCCAATTCGCCCTATT
>sig_5075
AAGAACAGAGCGCCAGCAAGTGGGGGACAG
>sig_5076
GGGGAAATTCGAGCTCTAAGCGCTACCGTT
>sig_5077
CTTTACACTTTATGCTTCCGACCTGCAGAT
>sig_5078
CAGGTCGACTCTAGCGCTATATGCGTTGAT
>sig_5079
TCATGCTAGCCATATGGCTGCCGCGCGGCA
>sig_5080
AGCGGAAGAGGATCCCTTGAAGACGAAAGG
>sig_5081
TTTAACCTTTAACATTAATGAGCTCCCATG
>sig_5082
CTAAAGGGAACAAAAGCTGGCTAGAACTAG
>sig_5083
GGGTTAATTTGTGATCCCGGGTGGCATCCC
>sig_5084
ACCGAGCTCCATATGATGATGATGATGATG
>sig_5085
AGATTATGAAAATCGAAGAAGGTAAACTGG
>sig_5086
GTTATCCGCGCACAATTCCACACATTATAC
>sig_5087
CAGTCCTCACCCTGATGACCTTGACCCCAG
>sig_5088
GTTTTAACGATTATGCCGATAACTAGTTTC
>sig_5089
TGGAAGTACAGGTTTTCTCCGCCACCACCT
>sig_5090
TCTTCAAGAATTCCCGGGGATCCCGTCGTT
>sig_5091
TCTAGTCAAGGCACTATACATCAAATAGGT
>sig_5092
TCAGGCGCTGAGGTCTGCCTCGTGAAGAAG
>sig_5093
AATCGGATCCCGGGCCCGTCGACTGCAGAG
>sig_5094
TGGTACCGAGCTCGATGCTTGTAAACCGTT
>sig_5095
GATGCCTGGGAATTCTTGAAGACGAAAGGG
>sig_5096
CTCACTATAGGGAGAAGCTTGGATCCTATA
>sig_5097
CTATTGTAATACGACTCACTATAGGGCGAA
>sig_5098
CCACCGAGCATCACACCTGACTGGAATACG
>sig_5099
CCAATATATCCTGTCAAAGAGCTCAGGCCT
>sig_5100
GTTGAGTGGGGGGGGGGGGAAAGCCACGTT
>sig_5101
TGAGCTGCAGGCATGCAAGCTAGCTTGGCG
>sig_5102
AATGGCGAATGGAATTCCAACATCCAATAA
>sig_5103
CGGGCGAGCTCGAATTCCGGCGATAAGGCC
>sig_5104
GATCTGGTTCCGCGTGGATCCCCGGAATTC
>sig_5105
CTGATCGAAGGTCGTGGGATCCCCGGGAAT
>sig_5106
GTCTAGAATCGGATCCTAACTAGTTAAGGA
>sig_5107
TGACGTTCTCGGAGGAGGCCATGGTGGCGA
>sig_5108
AGGGCCGCCACTCCACCGGCGCCTAAGCTT
>sig_5109
CCCCCCCCCCGAGCTCATCGATTTCGTTCC
>sig_5110
CACCGCCGGACATCAGCGCTAGCGGAATTA
>sig_5111
TTCCATGGTACCGTAGAATATTGGAAATAG
>sig_5112
GCCGGGTACCGAGCTCGAATTAGTCTGCGC
>sig_5113
CCTCTGCTGGCCGGGACATCAGGTGGCCCC
>sig_5114
ATTACTAGTGGGGAATTGTTATCCGCTCAC
>sig_5115
TTGCACTGAAATCTAGAGCGGTTCAGTAGA
>sig_5116
AAAAGAGTTGTGCAATGGCAATTCTGATTG
>sig_5117
TACCAGCGCTTTTCCGCTGCATAACCCTGC
>sig_5118
TTTTTGTACAAACTTGTGATAATTCCCAGC
>sig_5119
AGACGCGTGGATCCCCGGGAATTCGTAATC
>sig_5120
TACCCCGAGGTAGCATGGACCCTTGTGTGA
>sig_5121
AACACGGGGGACTCTAGTTTAAACAATGGC
>sig_5122
CTTTCCGCTGGGGACTTTCCGCTGGGGACT
>sig_5123
GGTCACCTGGGTCACCTGGAGAGCAACTAA
>sig_5124
TTCATCCTCGAGATCTAAGCTTGGATCCGC
>sig_5125
GGTGTTCTGCTGGTAGTGGTCGGCCAGCTG
>sig_5126
AAGCTAAAAAACCTCCCACACCTCCCCCTG
>sig_5127
CGGTACCCGGGGATCCTAGAGCGCACGAAT
>sig_5128
AATGGCGAATGCTAGAGCAATTCGGCGTTA
>sig_5129
CATGTGAATGAAAGACCCCCGCTGACGGGT
>sig_5130
ACGACGGCCAGTGCCAAGCTAGCTTTCGAT
>sig_5131
AAGTCGGCCAGGGAGCGGCCGCCAATTCGC
>sig_5132
AGCTATGCATCCAACGCGTTGGGAGCTCGA
>sig_5133
ACAAAAAAGAACGTGTTAACCACCTGGGTA
>sig_5134
TCCCCCGGTACCGGGGAATTCGGCTGCTGC
>sig_5135
GAGACAATAACCCTGATAAATGCCTTGCAG
>sig_5136
CGGAGGCTTTTGACTTGAGGGGGATCCACG
>sig_5137
GGGCTCGAGGGGGGATCCCCACGCGCCCTG
>sig_5138
GCCTAATGAGTGAGAATTCCGTATGGCAAT
>sig_5139
AAGGATCGATGGGGATCCGAGCTCGAGATC
>sig_5140
ATCATAATCATAATCATAATCACAACTAGC
>sig_5141
TTAGGAAGCAGCCCAGTAGTAGGTTGAGCC
>sig_5142
AAGCTTACAGATCTTACTAGTCTGCAGGAA
>sig_5143
TGGTACCATTCCCACGTGGATACATGGATC
>sig_5144
TAACGTTCTAGCATGCGAAATTTAAAGCGC
>sig_5145
GCAAACCCTCACTGATCCGCTAGAGCGGCC
>sig_5146
ACAGTACCGGAATGCCAAGCTCAGATCTCG
>sig_5147
AACCAAAACACCCAGGGCGAAGAAGTAGGG
>sig_5148
GACCTCAGCGCCCCCCCCCCCCTGCAGGAA
>sig_5149
CTTTCGTTTTATTTGATGCCTCTAGATCAG
>sig_5150
GCTCGGTACCATCGATAGATCCGTTCAGGG
>sig_5151
ATTTTGACGCTCAATCGTCTGGAATTCCAT
>sig_5152
AATCGATAAGCTTGGCTGCAGCCAAGCTTG
>sig_5153
TCCNATAATGGAGGTTCCTACGCCATCCAN
>sig_5154
CGGCTGGGCCACGTGAATTCAGCTTCAGCC
>sig_5155
AGATCCGGGACCTGAAATAAAAGACAAAAA
>sig_5156
CCCTGCAGGTCCGACACGGGGATGGATGGC
>sig_5157
ACGACGGCCAGTGCCAAGCTAGCTTTATAA
>sig_5158
AACAACGGCAGGCAGCGCCACCAGGCGAGT
>sig_5159
CTAGGAGCTTGCGGCCCGGACGATCGAGCT
>sig_5160
CAGTGAATTCGAGCTCGGTACCCCGAGCTC
>sig_5161
CAAACTTGTGATCGCAAGACCGGCAACAGG
>sig_5162
CTCTCTGCACATCCGCCTCCCGTCCAAACT
>sig_5163
TAAATGTTGTTCATGTGTATTGTTAGGTTT
>sig_5164
CCTGAAGCTTGCCAGTGAATTCGAGCTCGG
>sig_5165
GATGAATTCACGTGGCCCAGCCGGCCGTCT
>sig_5166
AACTGCTGGTTCCGCGTGGATCTGCGGATC
>sig_5167
CAACAGTTGCGCAGCCTGAATGGCGAAGCG
>sig_5168
GATGAATTCACGTGGCCCAGCCGGCCGTGG
>sig_5169
TTAGTTTTACTATTTATCATTGGCTTGGCC
>sig_5170
TCTCCTCAACGATATCTGAGCTCGTGGATC
>sig_5171
CCACCTCCGGATTTTGGAGGATGGTCGCCA
>sig_5172
ATAAGCTGTCAAACATGAGAATTCTGCATT
>sig_5173
CGGTACATCCAATCAACTAGCTCGATCTCG
>sig_5174
CTTATACACAAGTGCGGCCGCCGCGTTTAA
>sig_5175
AGTAAATAAAGGCCATTCTTGTTGATTTTC
>sig_5176
TGCCGCGCGGCAGCCATATGGCTAGCATGA
>sig_5177
TGGACGAGCTGTACAAGTGAAGATCCACCT
>sig_5178
ATCCGAGCTCGTTAACATATGAAGAGGAGA
>sig_5179
CTCGCCCGGGGATCTGGCTAGAATTCAGAT
>sig_5180
CATCCGCCAAAACAGCTGTTCCTGATGCAA
>sig_5181
TTCGTCTTCAAGAATTAATTCATTGTCCGA
>sig_5182
ATTTCTGAAAAAACGCCTACCTGTCCGTTT
>sig_5183
GAGCGGCCGCTGCAGATCTGATCCTTTCCT
>sig_5184
ACAATCTGATCCAAGCTCAAGCTCCAATAC
>sig_5185
GGTACCTTAATTAATTAAGGTACCGGGCCC
>sig_5186
AGCAACTGGATCCGTCGACCTGCAGCCAAG
>sig_5187
AAACTACCTGTTCCCTGGCCAACACTTGTC
>sig_5188
ACGGTTGGATCCAGTTGCTCAAAAAAATCT
>sig_5189
CTCCGTGAGGTGCGGGGATCCACGCGTCTT
>sig_5190
CTCACGAATTCTCTAGAACTAGTAAGCTTA
>sig_5191
GCCCATGGTGGCCACTCGAGGTCCTCTCCA
>sig_5192
TCGAATTCCGATAAGCGCCTTCGCAGGTTA
>sig_5193
CAACGTCGAAAAAGCTGCCGCGAAACGCGG
>sig_5194
ATTTTGACGCTCAATCGTCTGGAATTCCTG
>sig_5195
TGAAGCTTTTCGCGACCTTCGATGAGCTCG
>sig_5196
ATGATCCGCGCCCGATGGTGGGACGGTATG
>sig_5197
ATCACCACAGCCAGGATCCGAATTCGAGCT
>sig_5198
ACTAACTAACAGCTTACTCCCCATGCCCGG
>sig_5199
AGGCGCCGGAATTCGTTAACCTCGAGAGAT
>sig_5200
AGCCATGGCCATGATTACGCCAAGCTTGCA
>sig_5201
AGCCGGATCAAGCTTCGACGAATTTCTGCC
>sig_5202
GCCTGCAGAGCTCTAGAGTCGACGGGCCGG
>sig_5203
TGCGGTTCGATCCCGCATAGCTCCTAATTA
>sig_5204
GAATTCTACGTAGTGTGCCGCACCCGGCCC
>sig_5205
GTATTTCACACCGCATACGTCAAAGCAACC
>sig_5206
TCACTTGATGCTCGATGAGTTTTTCTGAGG
>sig_5207
GGCGTGTCACTAAGATTGAAGCTCAAGAGA
>sig_5208
ATGGGTCATAATCATAATCATAATCATAAT
>sig_5209
CGGAGGCTTTTGACTTGAGGGGGATCCGCC
>sig_5210
CAGGGCGCGTCTCGAGGTCGACGGTATCGA
>sig_5211
TACTTCTGCTCTAAAAGCTGCTGCAGGAGC
>sig_5212
TGATGATGACGATAAGCTCGAGGGATCCGA
>sig_5213
TAATCAACGTGAAAATAAGAATTATGGCAA
>sig_5214
ATGTTCCTGACTATGCGGGCTATCCCTATG
>sig_5215
AGGTCGACTCTAGCGCTATATGCGTTGATG
>sig_5216
AATGGCGAATGGCGGCCTATGCGGCCGCCA
>sig_5217
CGCGAGTTTTTGGCCTTATATGACGTAAAA
>sig_5218
GAGTCAGTGAGCGAGGAAGCCGAACGCCAG
>sig_5219
CTGGAGATCCTGCCCCGGCACTTCGCCCAA
>sig_5220
CCCTTAGACGCGCATCACTTGGTAGATCCA
>sig_5221
TAGAGAATTCGGATCCTCGTCCTTTCCACA
>sig_5222
GATTGGGCGGGGCTTCAGGGTCCCGCGCTT
>sig_5223
TGATGGTTAACGACCGCGCGGGTCCCGGAC
>sig_5224
GATAAACTACCGCATTAAAGCTAATCGGTT
>sig_5225
TGAATTCCTGCAGACTAGTAAGATCTGTAA
>sig_5226
AGTCGACCTGCAGGCATGCAAGCTTCGAGA
>sig_5227
CTGCAAGCCAGTTACCTCGGTTCAAAGAGT
>sig_5228
TTGGTAATTGTTGTAAAAATACACTGGTGA
>sig_5229
TGGCTGATCTGACCAAGGTGCACAAGCAAT
>sig_5230
TCTACGTAAGCTGGCGGCCGCCGCGGCTCG
>sig_5231
CGACGAAGATGTAGTTACAACATTCATAAT
>sig_5232
GGGAAATTCGAGCTCTAAGCTCAGGTTGAC
>sig_5233
CGCGTCCAAAATCCCTTAACGTGAGTTTTC
>sig_5234
AAACTGGTAATCGGTTCCCTGGAGGGTTGC
>sig_5235
GTCTGGTGTCGGGGATCCGTCGACCTGCAG
>sig_5236
CGTCCTGCAGCAATTCGTAATCATGGTCAT
>sig_5237
ACGCGTCCCGGGGGTACCGGATCCAGATCT
>sig_5238
AAGTGTGGCAAAATTTACCAGGTTATTCGA
>sig_5239
CCTGTATCCCAACTGTCCTTAATAAAAATG
>sig_5240
TTGGTATAAAGAGTGGGATAAATTACCTGT
>sig_5241
CCAAGGGCGAATTCGAAGCTTACGTAGAAC
>sig_5242
TTCCCCCCCCCCCCTGCAGCCGACGGATCT
>sig_5243
TCATGGTCATATGAATTCCTCCATCCAAAA
>sig_5244
AATGTGTAAGAGCGGGAATGTCTTAAGCGG
>sig_5245
AGTCGCTCATTCTAGAGTCCCCCGTGTTCT
>sig_5246
ACATTTGGGCCCTCATTAGAAAAACTCATC
>sig_5247
GTTAAACCTTAAAAGCTAGCTTTAAAAGCC
>sig_5248
TGTCCCAGAGCTGGACAGCCGCCATCCGGG
>sig_5249
AAATGATTTTAAATATTACCGCTGACGCGC
>sig_5250
GAGAACTCATATGGCCCTGGAAATACAAGT
>sig_5251
TAGTCTCGAGCCACCCGAGCAAAAACTCAT
>sig_5252
AAGGATCCATATGGCCACAGACGTGAGCCG
>sig_5253
CCATTATATACCCTCTAGAGTCTCCGCTCT
>sig_5254
TGGGAGGGGAAATCTCAACCCCATTAGCCA
>sig_5255
TATTATTCGAGATCGCGGCCGCGATCTTGA
>sig_5256
AACGCGTGGATCCCCCTCAAGTCAAAAGCC
>sig_5257
GGCAAGAACCCGAACGTGCTGACGGTTCAC
>sig_5258
GTCGACCTGCAGCCAAGCTTCTTGGATGCT
>sig_5259
CTTGCTCACCATGGATCCTCTAGATCGAAC
>sig_5260
GAAAACCACACTGCTCGACCCAGGTGGCAC
>sig_5261
ATAACAATTTCACACAGGAAACAGCGATAA
>sig_5262
ATTTCGCGGGATCGAGATCAGCTTCACGCT
>sig_5263
GTACGCCTGCAGCCCGGGGGATCCACTAGT
>sig_5264
AACTATAGATCGAGATCTCGATCCCGTCGA
>sig_5265
ATGGTACGCAGCAGCAACGATGTTACGCAG
>sig_5266
ACCTGATGTCCCGGCCAGCAGAGGAAGCAA
>sig_5267
TTGATATCGAATTCTCAGCATCCAATGTTT
>sig_5268
CACTCATCGCAGTAACGTCAACAACAAGAC
>sig_5269
GAGCTCGGATCCCGACCCATTTGCTGTCCA
>sig_5270
CGCGGCAGCCATATGCTCGAGGATCCGGCT
>sig_5271
TAAATCTGGAGCCGGTGAGCGTGGGTCCCG
>sig_5272
TTATACTCGAGGAATTCGCTAGAGTCGATT
>sig_5273
GCGTTAGTCTGCGCGTCTTTCAGGGCTTCA
>sig_5274
GTAGCTTAGCCTGAAACGAGGCGCTGCTTT
>sig_5275
GATGCGGCCGCCCATCGAACCACTTTGTAC
>sig_5276
GTTTAAGACTTGGGTACCGAGCTCGAATTC
>sig_5277
CAGAAGCCAGTTACCTTCGGAAAAAGAGTT
>sig_5278
TCGATTAATTAATCTGTCTACCTCGCTGTG
>sig_5279
GGAGTTCTTCGCCCACCCGGTGAGCGTGGG
>sig_5280
GCTACGTAGAATTCCCATATGTATATCTCC
>sig_5281
TACTCTCGAGAAGCTTTTTGAATTCTTTGG
>sig_5282
GTTATAAAGCTAGCTTGGCACTGGCCGTCG
>sig_5283
CAAGAACATTAGCAACATGGAGCTGAAGGC
>sig_5284
TACCATGGGATCTATGGCCAATTTACTGAC
>sig_5285
CGGCCTCACCCCAAAAATGGCAGGACAACT
>sig_5286
CAGCCTTGTACAGCTCGTCCATGCCGAGAG
>sig_5287
GACAAGCTTGGATCTGAGCTTGGCATTCCG
>sig_5288
GGTACCGAGCTCGAATTCCCTAACTAACTA
>sig_5289
ATCAGACCTTGATCCCCTGCGCCATCAGAT
>sig_5290
CGACTACAAGGATGACGATGACAAGGCTTA
>sig_5291
GGAACCTCTTACGTGCCGATCAGATTAAAA
>sig_5292
AATGGAATAATTCTAGATATCCATTGCTGT
>sig_5293
CTCCCTTTGGGCCGCCTCCCCGCCGGTACC
>sig_5294
ATCGCCTTCTTGACGAGTTCTTCTAATAAG
>sig_5295
GCTGCGGCGAGCGGTATCAGGGGATTCCTT
>sig_5296
GCCGCGGATCTGATCCCGGGCGGGTACCGA
>sig_5297
TTGCACCATTCGATGGTGTCAGGATCCTCT
>sig_5298
GCCAGATCAATGTCGTACGTGGCTGGCTCG
>sig_5299
AGTCGCTGTTATCAACCACTTTGTACAAGA
>sig_5300
AGTTAATTAATACGACTCACTATAGGGCGA
>sig_5301
GCGACGAGTCGACCAAGATCTCCAAGACCA
>sig_5302
CACCGAGCATCACACCTGACTGGAATACGA
>sig_5303
GAGTTCGGACTACCACCGCTTGAGAGACTT
>sig_5304
GCTCTAAGCCTTGTCATCGTCATCCTTGTA
>sig_5305
ATAGAGATGTCTTGGTCAAGTTGCGCATGT
>sig_5306
GGTCGTGGGATCCATCACCATCACCATCAC
>sig_5307
CGGGTACCGAGCTCGAATTCACTTTGACAA
>sig_5308
TCAACCATCATCGATGAATTCGAGCTCGGT
>sig_5309
CGCGTCTTATCAGGGGGAATTCTGTTTCCT
>sig_5310
TGGTCGAGGCGGATCCGGCCATTAGCCATA
>sig_5311
CCCCGAAAAGTGCCACCTGGAATTCGAATC
>sig_5312
TTGCGAATAATAATTTTTTCATATGCTATG
>sig_5313
GCAGGGGGGGGGGGGGGGAGTAAACTTTAC
>sig_5314
AGCTCGGATCCGACCCATTTGCTGTCCACC
>sig_5315
GCGTCGACGTCATATGGATCCCAATGCTTC
>sig_5316
TGCGGCGGCCGATCCCTAAGTGGACAGACA
>sig_5317
CTTTCGTCTTCAAGAATTCACGCGTAGATC
>sig_5318
CGGGTTGGTCGAAGAAGCCTTGACCAGGGA
>sig_5319
GTGATCAAGCTTGAAGGTAAGCCTATCCCT
>sig_5320
CAGTTAAAGTCTCGGAATTCGAGCTCGGTA
>sig_5321
TAACTAACAGCTTACTCCCCATGCCCGGGC
>sig_5322
GTGGGGATCCTACCAACCGGCACGATTGTC
>sig_5323
GGCGCGGATCCGGTGATTGATTGAGCAAGC
>sig_5324
ATGACCATGATTACGCCAATTGGCTGCAGG
>sig_5325
TCCTTTTTTTATAACAGGAATTCGAGCTCG
>sig_5326
CGTAAGGAGAAAATACCGCATCAGGAANTT
>sig_5327
ACGAATTCGTAATCATGTCATAGCTGTTTC
>sig_5328
CTCACGCGTCTAGAGGTACCGCATGCGATA
>sig_5329
GCCGCTCATATGTGCCATGGTATATCTCCT
>sig_5330
CGGATGGTTCATCCATGGGCAGCAGCCATC
>sig_5331
CGGATCCAAGCTTAGATCTCGAGGATGAAC
>sig_5332
TCAAGCTCCTGGGACCCGTGGGCCGCCGTC
>sig_5333
AGGAGATCTTCTAGGAATTCTCTAGGATCG
>sig_5334
ATCACACTGAGTGGAGGTCAACGAGCACGC
>sig_5335
AAGCTTCCCCGCAGGTACCGTTCCTCGAGG
>sig_5336
CTCTATATGTGTGGTATGGGCGACACGGAA
>sig_5337
CACGTGATGGTGATGATGATGACCCATGGT
>sig_5338
TCCCCGGGTACCGAGCTCGAATTCATTATT
>sig_5339
TTTGTTGAATTCTTATAACCCTCTTTAATT
>sig_5340
GTCATCACCGAAACGCGCGAGGCAGGCTGG
>sig_5341
GGGCAGGCGTCGAGAAATCATAAAAAATTT
>sig_5342
ATTGACGCGTCAAAATAAAAAAGGGGACCT
>sig_5343
GGCAGCGAGGAGCAGCAGACCAGCAGCAGC
>sig_5344
CAACAGTTGCGCAGCCTGAATGGCGAATAG
>sig_5345
GCCGAAGGCCGGGTCAGCGACGGATCCCCG
>sig_5346
ACCGGATACCTGTCCGCCTTTCTCCTTCGG
>sig_5347
CGTCCATTCGCCATTCAGGGATCCAGCCGA
>sig_5348
CTTCAGGATCTGCTTGCTCACCATGGTGAA
>sig_5349
GCCTGAATTCAGTAAACCTACCCTCGATGG
>sig_5350
TCTTTGAACTCGTTGACGCTGAGGCTATCC
>sig_5351
CCGAGCTCGAATTCCTCGACCTGCAGGCAT
>sig_5352
GATTTCGCGGTTAGGCAGTACGTTCTCGAT
>sig_5353
TTCACACAGGAAACAGAATTCAGGAGGTTT
>sig_5354
AACTTGTGATGATCCGCGCCCGATGGTGGG
>sig_5355
CGTCCGGCGTAGAGGATCCTGCAAGCCTCG
>sig_5356
TCGAACTCGACGGGCCGTCTGGGGCGAGAA
>sig_5357
AACGAGCAGAATTCTCACGGCTTCCCTCCC
>sig_5358
TTCAAGAATTCAGATCTGAATTCTCATGTT
>sig_5359
AGCTGTTAATTAAGGGGTCGCGGATTGGTA
>sig_5360
GGGAAGACTCAGGCGACCAGCGGGTCGGAG
>sig_5361
CGACTCTAGAGGATCCCCGGGGCATCACCG
>sig_5362
CGAACGATAGCCATGGCCTCCTCCGAGGAC
>sig_5363
ATACATATGTCGACGGATCGATCCCGTCGT
>sig_5364
CCTTTTTTTATAACAGGAATTCGAGCTCGG
>sig_5365
AAGTACTGGACCTGTTAACACGCCATTCGC
>sig_5366
GGGATCCATTCTTAGGCCACACGTTCAAGT
>sig_5367
CGCCAGCCGGTGGTCTTCTCGTCCATATGT
>sig_5368
GGTACCACCACTCCGCAGACCCGCCATAAA
>sig_5369
GCCTGCAGGTCGACATGATCTCGATCCCGC
>sig_5370
CGCCGCGGCCAATTCGTATGGTGCACTCTC
>sig_5371
TATGACCATGATTACGCAAGCTTGGGCTGC
>sig_5372
CTTTCGTCTTCAAGAATAAAAGGATCTAGG
>sig_5373
AGCCATCCGCAGTTCGAGAAGATCGAGGGA
>sig_5374
TGTACAAACTTGTGATAACAGCGCTACCGT
>sig_5375
CTAGTACTTCTCGAGGTCGACGGTATCGAT
>sig_5376
CTTCAGGATCTGCTTGCTCACCATGGTGCT
>sig_5377
TGTTCCGCGGGTTCATCGGGACGCCTCCGC
>sig_5378
CGGATCCGAGATCCACGCGGAACCAGCAGT
>sig_5379
GCCGAATTCCCGTTAACGGGGATCCGTCGA
>sig_5380
GATGAATTCCCGGGGATCCGTCGACCTGCA
>sig_5381
TTTTGAATTCTTTGGATCCACTAGTGTCGA
>sig_5382
TGCTATTGTTACAGGAATTCATCGATATCT
>sig_5383
TGACCATGATTACGAATTGCTGCAGGGACG
>sig_5384
AATTAAGGCGCGCCACGCGTATGCATCGAT
>sig_5385
GGGGAATTCGATATCAAGCTTATCGATACC
>sig_5386
AACTATTGCCCTGCGGTAAAGCTCATCAGC
>sig_5387
CAGGATATGACTCTTTGGTTGAGTAAATTT
>sig_5388
TTATGCTAGCGGATCCAAGCTTGCATGCCT
>sig_5389
AGCAACTGCTGGTTCCGCGTGGATCTCGGA
>sig_5390
TGTCGAAAGGAGAAGAACTTTTCACTGGAG
>sig_5391
TTCTACCAGATTTAACTTTAATAAGCGGCC
>sig_5392
CCTCGGCCGACGGATCTGATCGGCCAGCCT
>sig_5393
CGCTGGACTGGGCTCGAGCCCGGGGAATTC
>sig_5394
GGGATCCCCTGGATCCGCAATTGTCTTGGC
>sig_5395
GGTGGACAAGAAAGTTGAGCCCAAATCTTG
>sig_5396
CTGCAGGGATCCGTATTTATAGGTTTTTTT
>sig_5397
TCAAGCTGGTACCAGCTTATCGATGATAAG
>sig_5398
TGCAATCGAGGGTAGGGTCGCGACCATGGA
>sig_5399
TCAAGCTTAAGACGTCGTGCACGTACGCGT
>sig_5400
CGGAGGCTTTTGACTTGAGGGGGATCCTCA
>sig_5401
ATAATCATAATCATAATCACAACTAGCCTA
>sig_5402
GGGTTCGATTGTTGTTGTTAACTTGTTTAT
>sig_5403
GATAAGGCGTTTACGCCGCGTCCGGCAAAT
>sig_5404
GTAACATCGTTGCTGCTGCGTACCATGGTC
>sig_5405
GGCTGGATCAATTCGTGTATAACGGAGCCT
>sig_5406
TCAGGAGGACCCTTGGAGGGTACCGAGCTC
>sig_5407
GGGAATTCGAAGCTTTCTAGAACAAAAACT
>sig_5408
CGCCTTCGCGCGCGAATTGTCGACCCTGTC
>sig_5409
TTGAAGCTAATTCGATCATGCATGAGCTCA
>sig_5410
GCCCCTAGGTTAATTAAAGACCTATCTTCA
>sig_5411
TATTGGGCGCTCGGTCTTGCCTTGCTCGTC
>sig_5412
AAGGCTGCACCGGATATAGTTCCTCCTTTC
>sig_5413
GGTTATATGCAGGTCCATGGAAGACGCCAA
>sig_5414
TTCGTCTTCTTTTGCGTTAGGCATGTCGTA
>sig_5415
CAGCTCCTCGCCCTTGCTCACAAGCTTGGA
>sig_5416
CTATGACCATGATTACGAATTCGCGGCCGC
>sig_5417
TACCGAGGACGCGTCGAATTAATTCCGCGA
>sig_5418
GAATTCGGATCCACGAGCTCCCGGGATATT
>sig_5419
TTGGGTGCAGATCCGTCGACCTGCAGCCAA
>sig_5420
GCACATCCATTTTGGGATCCGCGCCTAACG
>sig_5421
AAAAAGGGGATCCGTCGACCTGCAGCCAAG
>sig_5422
GGTTATCGACTAGTGCGATCGCCCTAGGAC
>sig_5423
AACTATTTGTTATAATGTATTCATAAGCTT
>sig_5424
AGACAATTGCGGATCCAGGGGATCCCAAAA
>sig_5425
CCCGGTACCGCGGCCAATTCGATAATTCCA
>sig_5426
ATAAGCTTACTAGTTCTAGAGAATTCATCG
>sig_5427
TTAATGCGCCGCTACAGGGCGCGTATGCGG
>sig_5428
TTGTTGAATTCTTATAACCCTCTTTAATTT
>sig_5429
TTATCGAATTCGATAAGCTTCTAGGATCCC
>sig_5430
GGCCAAGCTTACTCCCCATCCCCGGGCAAT
>sig_5431
TTATCGAATTCGATAAGCTTCTAGGATCCG
>sig_5432
CGATCCAGCCTCCGGACTCTAGCGTTTAAA
>sig_5433
CATTTTTTATTAAAACGTCTCAAAATCGTT
>sig_5434
GCCCCGCCAGCCGGTGGTCTTCTCGTCCAT
>sig_5435
GTGCCGCCGGCATGCGGCCGGTACCGGATC
>sig_5436
CCCCGGGTACCGAGCTCGAATTCCGAGACT
>sig_5437
CCTTGTAGTCGCTGTTATCAACCACTTTGT
>sig_5438
AGTGATGGTGGTGATGATGGACCATGGGCA
>sig_5439
GGCGTTGATAAGTCGCAGATCAGCTGGTGG
>sig_5440
CTGACAATCGGCTGCTCTGATGCCGCCGTG
>sig_5441
CAGATCAAGCTTGTCGACCAATTCGGGTCG
>sig_5442
AACCGACTTCTCCTTTTATGCATTATCGGC
>sig_5443
TCGAGCTCATCGAAGGTCGCGAAAGCTTCA
>sig_5444
ATTACGCCAAGCTTCCGCGGATCGATAGGC
>sig_5445
AGAATTCCTCGACGGATCCGCCATGAAGTG
>sig_5446
TCGACCTGCAGGCATGCAAGCTGATCCGAG
>sig_5447
ACCATTTAGGTGACACTATAGAACCGCGGC
>sig_5448
GCTGTCAAACATGAGAATTCGCTAGCTTGG
>sig_5449
CATTTTCAGGAGGACCCTTGGAGGGTACCT
>sig_5450
ATCCTTTGGGGTTAAGCCGAATTCGAGCTC
>sig_5451
GATATACCATGACCAGCTACCCATACGATG
>sig_5452
TTAGCAGCCGGATCCTCAGTTGTACAGTTC
>sig_5453
GATAAACATATGGGAATTCTACGTAGCGGC
>sig_5454
CTAGTGCGAAGTAGTGATCAGCTCCCCGTT
>sig_5455
GTCATCACCGAAACGCGCGAGGCAGGGGGT
>sig_5456
AGTTTCGGCCCCAGAGGCCAGGCCACGTCG
>sig_5457
CGGCCAGTGAATTCCATGAACATCCGGATC
>sig_5458
GCTTGGACGGATCCCCGGGAATTCGTAATC
>sig_5459
CCGGGCGAGCTCGAATTCCGGTCTCCCTAT
>sig_5460
ATTTATATGCGGTGTGAAATACCGCACAGA
>sig_5461
GTCCGCGCTGGGAGCACATCAACCTGACCG
>sig_5462
GGAGCCAGTGAATGGAAGCCTTGTTGTAGC
>sig_5463
CAGCTCCTCGCCCTTGCTCACCATGAGAGC
>sig_5464
TTCATTTGGAGAGGACCTCGAGGGCCCCGG
>sig_5465
AGCTTAGGAGTTCTGCCTATCATGGGCCCA
>sig_5466
AGAATTGCCCTTCGCCCCGCCCTGCCACTC
>sig_5467
CGGTCATGGTGGCTAGCGTCAGAAGAATCA
>sig_5468
TTCGCAATGGCCAAGACAATTGCGGATCGG
>sig_5469
AACGTTGCATGCCTGCAGGTCGATCGACGG
>sig_5470
ATAGGTGTCGACGCCCGGGCATGCTTCGAA
>sig_5471
CATCATGCTGTTATCACAAGTTTGTACAAA
>sig_5472
TTGCGCAGCCTGAATGGCGAATAGCTTCTT
>sig_5473
ACTTCATTTTTAATTCGGCTGGCTGGTTTA
>sig_5474
ATTCAGAAGCCCCAAACCTGAGGGTTAGTG
>sig_5475
ATGCTAGTCCGAGGCCTGAATCGCCCCATC
>sig_5476
CAATGTTGTGTCTAATTTTTAAGTTAACTT
>sig_5477
CCCGCGGCCGCGGGTACCGAGCTCGAATTC
>sig_5478
TCGGACCTCCTCACCGCTCCCGACGTGGGG
>sig_5479
CCCGGCCAAGCTTACTCCCCATCCCCGGGC
>sig_5480
AGGGTATTAATAATGAAAGGGGGAATTCCA
>sig_5481
CTCTAGAGGATCCGGCCCCGCCCAGCGTCT
>sig_5482
TTGTGCCTGTTTCTTCGATAATTCCTGTAG
>sig_5483
GCGCCGTCGACGCGTCTCGAGTCAACGCCG
>sig_5484
TGATAAAAACGGTTAGCGCTAGCAGCACGC
>sig_5485
GCATCAGGCGGCAATGGCAACAACGTTGCG
>sig_5486
TCCCCGGATCCGTCGACCTGCAGATCTGCG
>sig_5487
CGGGAGCTCGAATTCGGAGGCATATCAAAT
>sig_5488
TCGTCATCTCCACCGTTGTGATTATGATTA
>sig_5489
GATGCAGATCGATCTATTAATACGATACCT
>sig_5490
GATTGAGCAAGCTTCGAGTTCAAGAGAAAA
>sig_5491
GTATGGATCCGTCTATGATCTCGAGGAGTC
>sig_5492
CTGCCGATAAGGTCCGGGTTGTCTTCCTGG
>sig_5493
TGGTCAAATCTTTTTTGTGCTCATACGTTA
>sig_5494
TTGCTGACGTTTTTCCATAGGCTCCGCCCC
>sig_5495
TACTACTACTAATGATGATGATGCCCGGGA
>sig_5496
AAATAAAGATTCTCACGACCTTCGATCTCA
>sig_5497
GTCAGCGACGGATCCACCCTTAAGGGTGGA
>sig_5498
CCGTCGATAAGCTTATCGACCTGCAGCAAT
>sig_5499
AGCTTGCTCAATCAATCACCGGATCTAGAT
>sig_5500
GACTTTTGCTGGCTTTAGATCCGGCCAAGC
>sig_5501
TCAGGTAGGCGCCGGTCACAGCTTGGATCT
>sig_5502
TGTACAAAGTGGTTGATAACAGCATGGCTA
>sig_5503
GCTGAACAGGAGGGACAGCTGATGAAAACA
>sig_5504
TGGAACCTTCGTGCCATTCGATTTTCTGAG
>sig_5505
TTGAGATGTGTATAAGAGACAGCTGCATTA
>sig_5506
TCGAGAAGCTTGCGCAACGGTAGCGAAACC
>sig_5507
ATTAATAGTTCCTAGACAAGACAAACCCCC
>sig_5508
ATGCTAGAGCAGCTTGCCAACATGGTGGAG
>sig_5509
TCACAAAAATCGAATTTCTGCCATTCATCC
>sig_5510
CCTGACGTTGGACTCCATGACGTTCCTGAC
>sig_5511
CCACATGATCAGCAGACAGAACGCGATGCG
>sig_5512
GCAATAATTTATTTGATCATGTGACCACGA
>sig_5513
TGAATGCCTTCGTCAATGCCTGCAGGTCGA
>sig_5514
CCAAGCTAGCTTGGCACTGGCCGTCGTTTT
>sig_5515
CTGCTGGGGAGCCTGGTTGCTGACTAATTG
>sig_5516
CACCAGTCATGCTAGCCATGATAGATTCCT
>sig_5517
TAAAAAAACCTATAAATATGCCCATGGTCC
>sig_5518
CGGCATTAATTTATCAGCTAGAACGGTTGA
>sig_5519
AGCCCGGGATCCGGCCATTAGCCATATTAT
>sig_5520
GGGCACACGGCCGCTTTGGTGGCTACGCTC
>sig_5521
CGCCACTGTGCTGGATATCTGCAGAATTCG
>sig_5522
GACGCGTGGATCCCCGGGAATTCGTAATCA
>sig_5523
ACGGTACCTTGCCTCTCAAGCCCCGCTTTC
>sig_5524
TAACAATTCCCCTCTAGGATCCGAATTCGA
>sig_5525
GATAACAGGGAGAACACTCCATATGGCGAG
>sig_5526
CGCGTCCCATTCGCCATTCAGGCTGCGCAA
>sig_5527
AGCCACCACCCTCCTGGCCGGCCTGGCCAC
>sig_5528
AGTCTTAATCATTCGAATTCCAATTCGCCC
>sig_5529
ACAAGTCACTGCAGTTTAAATACAAGACGC
>sig_5530
CTCGATCCGCTGCTAACAAAGCCCGAAAGG
>sig_5531
GGTAGGGCGCGCCGGGATCCCTAGAAAGCT
>sig_5532
CCGCCATAACCTCACCGAATTATGTGAGTT
>sig_5533
GTACCATTCCCACGTGGATACATGGATCTA
>sig_5534
GACGTATCTCATTTTGAGATACAACAAGCT
>sig_5535
TAGATCTCTCGAGGTTAACGAATTCTACCG
>sig_5536
TGATATCGAATTCGGATCTGGTTACCACTA
>sig_5537
TCCCATGGCCTTGTCGTCGTCGTCGGTACC
>sig_5538
GGCCCGGGCGGCCGCAAGGGGTTCGCGTTG
>sig_5539
TCAATTGTGAGCGGATAACAATTGAATTGA
>sig_5540
TCTAGAATCGATAAGCTTGGCTGCAGGTCG
>sig_5541
CGAAGGTCGCGAAAAGCTTCAGCTGGGATC
>sig_5542
GACCTGCAGGCATGCAAGCTGATCCGAGAT
>sig_5543
AGTCGACCTGCAGGCATGCAAGCTTATCTT
>sig_5544
TGCCTGCAGCTCACGGTAACTGATGCCGTA
>sig_5545
GCAACCCTGGCCCTCGTTCCCATGATGTTC
>sig_5546
ATATTACTCTAAATCGCGGAGACTCTAGAG
>sig_5547
TTCTTCTGACTGCAGTTTTTTTAAGGCAGT
>sig_5548
CAGTGAATTGGAGCTCATACTAGTTTGTTC
>sig_5549
CGGCCAGTGCCAAGCTTATGCAATTTCCTC
>sig_5550
AGGTTTAAACGAATTCGCCCTTAAGGGCGA
>sig_5551
ATAGTACCGTATTCGAACATCGCCGTGTTC
>sig_5552
GATCTTCTAGGATCGATTCTAGGAAGCTTT
>sig_5553
AGAATTCAGATCTGCGATAAGCTTGGCGAT
>sig_5554
ATCTCAATATGAAGTTATGCATATTACTGG
>sig_5555
CTTCTCCTTTGCTAGCCATGGCGGATCCGG
>sig_5556
AGCAACAAGTCCACGGATCCTGAATTCCGA
>sig_5557
GGCTGTCGACATCGAACCCCAGAGTCCCGC
>sig_5558
GTTCAATCATGGCCGGCCCCGGTGGGTTTT
>sig_5559
GGTGCATAACTTCAAGACAAAGTCCTCTAA
>sig_5560
TACCCGGGGATCCTCTAGAGTCGACTCTAG
>sig_5561
GGGATCTATCATGGTGAAGGGGGCGGCCGC
>sig_5562
GTACGATTAGCTCTTCCGCTTCCTCGCTCA
>sig_5563
TCGTTGAGTTTTCGTTCCACTGAGCGTCAG
>sig_5564
TTGTCGAACCATGTCTGGTTCTCATCATCA
>sig_5565
TAGATCGCAGATCTCGAGCCCATCAACCAC
>sig_5566
ACGGGCTGGTCGGCCACGTCGGGGACGACG
>sig_5567
CATCGTTGCTGCTGCGTACCATGGTCGATC
>sig_5568
CGGGAATTAATTACTAGAAACAAATACAAA
>sig_5569
TTGTTTGTGTATTTTAGATCACAGTCCCAA
>sig_5570
CTTTGTAATCGGCACCGACAATTTTGATCA
>sig_5571
TTACGAATTCCCGGGGATCCACGCGTCTTA
>sig_5572
GACTCTAGACTTAAGTTACACGTGCGGCCG
>sig_5573
GATCCTCTAGAGTCGACCCCTCGAGGGGCA
>sig_5574
AGGTACCGGTGAAGTTCCTATTCCGAAGTT
>sig_5575
TAGGCCGTAGCTTGGCACTGGCCGTCGTTT
>sig_5576
ATCGATTCGCGAGCGGCCAATTCACTGGCC
>sig_5577
AGGTCGACTCTAGAGGATCCGGATGCTGAT
>sig_5578
GCAAATGGGTCGGGATCAAGCTTCGAATTC
>sig_5579
GATCAGCAAGGTCCGCGAGGAGTACCCCGA
>sig_5580
TATTTCAAGAGCTCGGTACCGTCGACATGC
>sig_5581
GTCGACTCTAGAGGATCCCCCATCGATGGG
>sig_5582
ACAAATTAAAAATGAAGTTTTAAATCAATC
>sig_5583
CCCCGAATTGGCCGCGGCGTTGTGACAATT
>sig_5584
GCCCGGTACCTTAATTAATTAAGGTACCAG
>sig_5585
GAATTCCATGGTCGTCGCGACCCTCGATTG
>sig_5586
TTGTAGAGCTCCTACAGGAACAGGTGGTGG
>sig_5587
AGAGTCTCCGCTTAGTCATTAGTCATTAGT
>sig_5588
CAAATAGATCTTTGTACAGCTCGTCCATGC
>sig_5589
AACATGTATTCACGAACACTAGTTTAATTC
>sig_5590
CACCGTGCAGTCGATAAGCCCCGCTTCCTC
>sig_5591
CTGGCGTTCGCCTCGAGGGCCCAGGATATC
>sig_5592
CACTGTCCGACCGCTTTGCCGCCGCCCAGT
>sig_5593
CCCGTCTTATGCCTTGTCGAACAACAACGC
>sig_5594
GATCCAAGCTTGTCGACGCGTCATCCTGCA
>sig_5595
CTTTTGACTTGAGGGGGATCCACGCGTTTA
>sig_5596
GCAACCAGGTTAGCGGCCGCTAACCTTGAT
>sig_5597
CGGGCGTGGAACCTCGAACCGGGATCCTCT
>sig_5598
TCCAGCCTCCGCGGCCCCGAATTGTTAATT
>sig_5599
TCATAATCATAATCATAATCACAACTAGCC
>sig_5600
AGAATTATTCATCCGCTTATTATCACTTAT
>sig_5601
TCGGGCTTTGTTAGCAGCGGATCCACAGGA
>sig_5602
GAAGATTCTAGAATGACCGAGTACAAGCCC
>sig_5603
TTGATGGGCTCGAGATCTGCGATCTAAGTA
>sig_5604
CTCTCGAGAAGCTTTTTGAATTCTTTGGAT
>sig_5605
TGACAAGCTCGCCCTTAAGGGCGAGCTTGA
>sig_5606
ATTACGAATTCGAGCTCGCCCGGGGATCCT
>sig_5607
GTTTCCTGTGTGGGATCCCTGCAGCTTTAA
>sig_5608
AGCGGATAACAATTAAGCTTAGGATCTAGA
>sig_5609
GCAGGACTCCCTTGTAAGACTATCCTAGCA
>sig_5610
CACCAAGCGCGTTGGCCTCATGCTTGAGCA
>sig_5611
AGTGATCTTATTTCAAGAGCTCGGTACCCG
>sig_5612
TATCGCCATGGGACTCTTGTCGTCGTCATC
>sig_5613
GTACTGTCCCCGCCGCACAAAAAAGAACGT
>sig_5614
CGTCGCCGGCGAGCTTCAGCAGGTCGAAGT
>sig_5615
TGATAATGGTCGGCCAGCTGCACGGATCCA
>sig_5616
GATCGCTTGGTGCTGATGTTGATGTTTCAT
>sig_5617
AAGTATTTCCTTAGAGAATTGGTTCTATCT
>sig_5618
AGCAACTGCTGGTTCCGCGTGGATCTGCGG
>sig_5619
TCAGAAGAGTGTAAACCAGCCATCTGTGCA
>sig_5620
GGATGAACTATACAGATCTATCTAGAGTCC
>sig_5621
AGCATTAGGATATTTCTCAGGCCACGAGAT
>sig_5622
CAGCGATCTGTCTATTTCGTTCATCCCATA
>sig_5623
GTCAGTGAGCGAGGAAGCGGAAGAAGCATT
>sig_5624
ACATCAAATAGGTTGGAATCTAAAATACAC
>sig_5625
CTCACTAAAGGGAATAAGCTTGCGGCCGCT
>sig_5626
ATGCAAGCTTGGATCCAGACATGATAAGAT
>sig_5627
CTCTGACGTCAGGCTCTCTGACGTCAGGCC
>sig_5628
GGCGGCCTCGAGGGCTTCGCCCTGTCGCTC
>sig_5629
ATAAGCTGGTGATGCTGCCAACTTACTGAT
>sig_5630
TCAATATTCCCTTGTGCAAAGCTGACAGCT
>sig_5631
GTTTTTCCTTTTCAAATTAATACCCCCTGT
>sig_5632
GCGTATTGGGCGCTTACTGCCCGGGCGACG
>sig_5633
CTCTGACGTCAGGCTCTCTGACGTCAGGCT
>sig_5634
GGGTACCGAGCTCGAATCTAGAATTCCCTG
>sig_5635
AGGGATTTTGGTCATGCTCATACCGGCTAC
>sig_5636
AAGGTCGTGGGATCCCCGAATTCCCGGGTC
>sig_5637
TTCCCCCCCCCCCCGGAATTCCCATATAAC
>sig_5638
CGCATAGCTCCTAATTAAGCTCATAAATTA
>sig_5639
TGATCCTCTAGAGTCGACCGGCATGCAAGC
>sig_5640
GCCTAGGCCGAATTCGAGCTCGGTACCCGG
>sig_5641
AAAAAAGAAGACTCTGCGCGGAAAAAACAA
>sig_5642
TTTTATCAATATATTTTGTTAAAAAGTCGA
>sig_5643
CGAGGGCGAGGTCTTCATGCTCCAGGTCAA
>sig_5644
GCGCAGGGGATCAAGATCCGATCGATGGGT
>sig_5645
AGCGCGTTGGCCTCATGCTTGAGCAGATTG
>sig_5646
GAATACTAGGAACATTGATGCTACTCCAAC
>sig_5647
GTCACGGTTCGAACCGACGTCCAGCTGCCT
>sig_5648
AACTCCTTCGTCGGTGTCGTCGCCGGATGG
>sig_5649
AGCAACTGCTGGTTCCGCGTGGATCTGGAT
>sig_5650
TACTCAAGCTATGCATCAAGCTCTAGTAAC
>sig_5651
GAATTCGAGCTCGGTACCCGGGGGCGCGCC
>sig_5652
CTCGATCCCGCGAAATTAATTTAGGTGACA
>sig_5653
TAACTTTATAAGGAGGATTAATTAATGGGG
>sig_5654
AAACAGAAGCCACTGGAGCAAGCACCTCAA
>sig_5655
CGGTACCCGCGCGGCCGCTCGCGAATCGAT
>sig_5656
GTGGCGCGGCCGCGGTACCGTTAACTACGT
>sig_5657
GTTGGTGGCCAAGCTTTAATGCGGTAGTTT
>sig_5658
AGCTTGTCGACGCGTCCTGCAGCAATTCGT
>sig_5659
ATAGGTGTAAACCTTAAACTGTAATGAATT
>sig_5660
TTAATTTCGCGGGATCGAGATCAGCTTCAC
>sig_5661
CCAAGAGACGGCCCGACCGAGACCTTCGGG
>sig_5662
CTCCCCATCCCCCCGAAAGATTTTTTTAAC
>sig_5663
ACAGCACATCCATGGGCCCACCGCCGGGGC
>sig_5664
TCACGAGGCCCTTTCGTCTTCAAGAAGCAA
>sig_5665
TTCGATAGCGTAATCTGGAACATCGTATGG
>sig_5666
CCTGCAAGGATCTGCAGAATTCGGCTTATT
>sig_5667
ATGTTATTTCATCATGATACACACACTTTG
>sig_5668
GGCACTTCTGGTTCCGCGTGGATCTGGTTC
>sig_5669
GCTTCCATCGGATTCCCGGGCTTGAAGACG
>sig_5670
GGCCTCTAAACGGTGCTTGAGGGGTTTTTT
>sig_5671
GTGAGAATGGCAAAAGNTTATGCATTTCTT
>sig_5672
AGTACCGGAATGCCAAGCTCAGATCCAAGC
>sig_5673
ACGATCGAATTGGGGATCTTGAAGTTCCTA
>sig_5674
CCTTCCCTCAAACTGGCAGATGCACGGTTA
>sig_5675
CCGTCGACCTGCAGCCAAGCTTGGCTGTTT
>sig_5676
GTAGATGCCGACCGGGATCTGCGATGAGCT
>sig_5677
CAGATCTGACCAAGCTTGGCTGCAGGTCGA
>sig_5678
TTTTACTCGGGCCCGGCTCGAGCAGGGGGA
>sig_5679
CATGGACGAGCTGTACAAGGCTGTTATCAC
>sig_5680
GCACCAGCGGCGCCTGAGAGGTATGGTGCA
>sig_5681
GTAAAACGACGGCCAGTGAATTCTCAGGGC
>sig_5682
CCACCAGTCATGCTAGCCATGCTGTTATCA
>sig_5683
GATGACGACGACAAGAGTCCCATGGGATAT
>sig_5684
CAGCACACATTATACGCCGCTGCATTTTCC
>sig_5685
GAGCGAGGAAGCGGAAGAGCGCTAGCAGCA
>sig_5686
AGCGGCCGCGGCGCGCCGGCCCTCGAGTAC
>sig_5687
CGGATCCATGGCCCCTATACTAGGTTATTG
>sig_5688
CCTGATAAATGCTTCAATAATGCAGCCTGA
>sig_5689
AGGAATAAACCATGGATCCACTAGTAACGG
>sig_5690
CAGAGATTCTTTGTATAGTTCATCCATGCC
>sig_5691
GTTGCGCAGCCTGAATGGCGAAGCGCGCAT
>sig_5692
TATCGATTAATTAACCGGAACTGTCAACCG
>sig_5693
AGCCATAAGGGATCCCCCTCAAGTCAAAAG
>sig_5694
TCACACCGCATAGGGTCATGGCTGCGCCCC
>sig_5695
GTGACTTTCACCAGTTTTGATTTAAACGTG
>sig_5696
ATTAATTAACTCGAGGATCCCCGGGAATTC
>sig_5697
GGAGTTCTTCGCCCACCCCCTGCCTCGCGC
>sig_5698
CGCGGCCATCAACAAGTTTGTACAAAAAAG
>sig_5699
TCCTAGGACGCCGCCAAGCCAGCTTAAACC
>sig_5700
CGACGACAAGAGTCCGGGCTTCTCCTCAAC
>sig_5701
TCTGTTCGTGAATACATGTTATAATAACTA
>sig_5702
GGATCGATTCTAGGAAGCTTTCTAGCTCGA
>sig_5703
GCTTGCGATCCCGTCGTTTTACAACGTCGT
>sig_5704
GTGTTGGAGGTCGCTGAGTAGTGCGCGAGT
>sig_5705
CCTGCACTTGGAGGTCGATGTGTTACACCA
>sig_5706
CGGCCGCTTATTAAAGTTAAATCTGGTAGA
>sig_5707
CCATTGCCGCCTGATGCGGTATTTTCTCCT
>sig_5708
TCACTATAGGGCGAATTGGAGCTTGGCGTA
>sig_5709
GGGAATTCCTGGGGATCCCAGGGGCCCCTG
>sig_5710
GTGCAGGCATGCAAGCTTTCCCTATAGTGA
>sig_5711
CAGATCGGGGGCAATGAGATATGAAAAAGC
>sig_5712
TTTTCTGTGACTGGTGAGTCGAATTGGCCG
>sig_5713
CGAAGCTTGAGCTCGAGATCTGAGTCCGGT
>sig_5714
GCGCGGTATTATCCCGTGTTGATCCCCACA
>sig_5715
AGCCGCAGCTCCGAGCGAAAGCGCCGTCAG
>sig_5716
AAATAAAAAATAATTATAACATGTACAAAT
>sig_5717
TCAATGGCTTTTGATCTGGATCTTCCTATG
>sig_5718
ATCTGGATCTAAGTAAGCTTCGAATCGCGA
>sig_5719
AATTTCGCCATTCGCCATTCAGGCTGCGCA
>sig_5720
GCAGCAGGGAGGCAAACAATGAGCTTAGAG
>sig_5721
GGTCGGAGCTACACATCATCCTGGGCCTGT
>sig_5722
CGGCCGCGGCGCGCCGGCCCTCGAGTACAA
>sig_5723
CTACGCTAGACGCCACCATGGAGAGCGACG
>sig_5724
TTCGCAATGGCCAAGACAATTGCGGATTTG
>sig_5725
TCGACCTTCCGAGGCTGTAGCCGACGATGG
>sig_5726
AGCTCACTCAAAGCATAATCACCTATGAAG
>sig_5727
CAGAGCTTATCGATTAATTAATCTGTCTAC
>sig_5728
TGTAGATAAAAAATCCTAATGTGTTTTATT
>sig_5729
CCCCGGAATTCGAGCTCGCCCGGGGATCCT
>sig_5730
GCTTCAAACGCGAGTGGGCAGTCCCTTTTG
>sig_5731
ACCATGGGAATTCTACGTAGCGGCCGCGGA
>sig_5732
GTTCCCTTTAGTTAGCGGAGTGTATATACT
>sig_5733
AGGGAGACCGGAATTCGAGCTCGCCCGGGG
>sig_5734
TCAAGATCTGGTACCCGGGGAATTCACTCG
>sig_5735
AGGGCGCGTCCTGATGCGGTATTTTCTCCT
>sig_5736
CGCCCCGTACGGCGCTCTGGATATGGCCGA
>sig_5737
TACGAATTCCCCGGATCCGTCGACCTGCAA
>sig_5738
AGCGGCCGCAAGCTTTTTGCAAAAGCCTAG
>sig_5739
TTCGACTCACCAGTCACAGAAAAGCATCTT
>sig_5740
TATGCCGATAATGCATAAAAGGAGAAGTCG
>sig_5741
CAGATCTGCCCCGGATCCGTCCAAGCTTGG
>sig_5742
AGCTAACTCACATTAAATTCGGTGAGGTTA
>sig_5743
CTCGCCTTGGATCGTTGGGAACCGGAGCTG
>sig_5744
TGCTATCCCTGTACGCCTCTGGCCGTACCA
>sig_5745
TCACCATCACCATCACTACCCGTACGACGT
>sig_5746
GCAAATATGAAACATCTTGATCCCGTCGTT
>sig_5747
ATGGATGAACTATACAAAGCTGTTATCACA
>sig_5748
GATCCTCTAGAGGATCCCCCTAGAGAATAG
>sig_5749
AGTTTACGGGTTGCTTCCGCCAGTGGCGCG
>sig_5750
CCCCCTTCGCCAGCGGATCCGTCGACCTGC
>sig_5751
TAGGTATGGAAGATCTCTAGAAGCTTATCG
>sig_5752
TATGGTCTTCAATGCTTTGCAAGATACCCA
>sig_5753
CAAGGTGGCTCCCCGGAACTGGAAGGTGAA
>sig_5754
CTACGCGTCGACAGGCGCCACTAGTGCATG
>sig_5755
GATCTCCAGTACTAGTCTCGAGCTCTGCAG
>sig_5756
TTCGACGGCTTCCAGGACGCGGGCTTCCAG
>sig_5757
AGTGAATTGTAATACGACTTCGAATAGGGC
>sig_5758
GCTGGATCGTTAGGTGGCGCGGGTGATATT
>sig_5759
ACATGTTTCTATTATGAACGGTATTGCAGA
>sig_5760
CCACCATCGAGGGCACCGTGAACGGCCACT
>sig_5761
AAGTTAATCTGCACGTCTAGAGCGGCCGCC
>sig_5762
CAAATGGGTCGGATCCGGCTGCTAACAAAG
>sig_5763
CCCAAACAGGAAACGCAGCCAGAGCGCTGC
>sig_5764
TCTTCACGAGGCAGACCTCAGCGCTCAAAG
>sig_5765
AGCACGAGCGTACATATGGCTGCCGCGCGG
>sig_5766
CAAAAAAAGAGTAAGCGGCCGCCGAGATCA
>sig_5767
AAAGCTGGCAAAGGGCTCTTGTCCTGCTAA
>sig_5768
AGATCTGCAGGTCGACGGATCCGGGGAATT
>sig_5769
TCACGAATTCTCTAGAACTAGTAAGCTTAT
>sig_5770
TCAGTTGGGTGCACGACCGGCCGTGCGGAA
>sig_5771
AGTTACAAAAAAGCTTTTACGAGGTATCAG
>sig_5772
GAATTCTGGCAAATATTCTGAAATGAGCTG
>sig_5773
GATCTCGAGGCCGGTCTCCCTATAGTGAGT
>sig_5774
TGGTACCATATGGGAATTCGAAGCTTCGAC
>sig_5775
TCCGCCGACCTCTTTAGCTCCTTGGAAGCT
>sig_5776
AGGTCGACGGATCCGGGGAATTCTTGAAGA
>sig_5777
AGCTCGAATTCGATATCGGATCCCGAGCAT
>sig_5778
GACGGACCATGGTGATGTCTGCTCAAGCGG
>sig_5779
ACTGCTGGTTCCGCGTGGATCTGCGGATCC
>sig_5780
AGGTCGACGGATCCCCTTTTTGACACCAGA
>sig_5781
CGATTACTGCAGGTCGACTCTAGAGGCCTG
>sig_5782
GACAGCCGCCATCCGGGCATGCATGGCCGC
>sig_5783
CCCGAAAAACTGCGCGATCGCGCCTGATAA
>sig_5784
TCCTGCCATTTTTGGGGTGAGGCCGTTCGC
>sig_5785
AAGTCTCCGCAGAATTCATACAACCTCCTT
>sig_5786
GTCATCCGAACGCCAGCAAGACGTAGCCCA
>sig_5787
AACACGGCGGGCGGCAGCGGCGTGGAGAAG
>sig_5788
ATGGGCCTGCTTAGGTGACGTCATCGTCTG
>sig_5789
TGTATTCACGAACAGATCTCGGTGATGACG
>sig_5790
CTTCGGTCATAGCTGTTTCCTGCGGCCGCA
>sig_5791
GTCGACCTGCAGCCAAGCCATCGATTTGGC
>sig_5792
CAGGAAACAGAATTCGGATCCTCTACGCCG
>sig_5793
TAGGTCTTGAAAGGAGTGCCTCGTGAGGCT
>sig_5794
CTTGCATTTATTCATGGGGAAGCTGGAGCT
>sig_5795
TAAGCTGTCAAACATGAGAATTCTGCATTA
>sig_5796
CACTGATTAAGCATTGGTAATGAGGATCCC
>sig_5797
CTAGGCTTTTGCAAAAAGCTTATCGATAAA
>sig_5798
CAGATCTGTGATTGTAAATAAAATGTAATT
>sig_5799
AGGCTTTTTACCCATGGTTGTTTATGTTCG
>sig_5800
AGCCGGTCTTGTCGATCAGGATGATCAAGA
>sig_5801
GCCGCGGTTGGCGTAATCATGGTCATAGCT
>sig_5802
CAGAAGCTTAATTCGGCTTAACCCCAAAGG
>sig_5803
ACTAGCTCGATCTCGATGTACTCCGGCCGC
>sig_5804
TAATGCAGAAGAAGACTATGGGCTGGGAGG
>sig_5805
CTGCGCAGATCATCAACCACTTTGTACAAG
>sig_5806
AGGATCTCAAGAAGCCTGTCCTCTCCAAAT
>sig_5807
AGATCGCGGCCGCGATCTCTGCCTCGCGCG
>sig_5808
AAAAGCTTTTACGAGGTATCAGCACTTTTC
>sig_5809
TCTGAGGGCGGATCCCCCTCAAGTCAAAAG
>sig_5810
ATTATCAACAAGTTTGTACAAAAAAGCTGA
>sig_5811
CTTGATATCGAATTCCTGCAGCCCGGGTAC
>sig_5812
TGACGCTGATTAGTAATGATGTCGCTGGGG
>sig_5813
GTCTTATTTCCATAACTTTAGGTCGACTCT
>sig_5814
CTCGAGCCCAGTCCAGCGCTCACAATTGTC
>sig_5815
ATAAGTTTAAACAGATCCAGGTGGCACTTT
>sig_5816
TTATCAGGCGCGATCGCGCAGTTTTTCGGG
>sig_5817
GATGATGAGAACCCCCCCCGGGAGCTCGCT
>sig_5818
CTTGCGGCCGCGGATCCATTTAAATTCGAA
>sig_5819
GGAGAGCTCGATGCTGCAGCATCGCATGCG
>sig_5820
GACGCCAGACGTTATCATTGGGCGTAAAGA
>sig_5821
GTATTCTTTGTTGAATTCTTATAACCCTCT
>sig_5822
GATGAATTGTTTTAGTACCTAGGTAACACT
>sig_5823
CGATTTCAATTTTGTCCCATGGCTAATTCC
>sig_5824
AAGCTCGCCCTTAAGGGCGAGCTTGAAGGT
>sig_5825
TGACGATAAGGATCCGCCCTTAAGGGCGAA
>sig_5826
ACAACGATCGGAGGACCGATACAAATTCCT
>sig_5827
TATTTCCGATAGGGGCAGTTAAAGTAAGCT
>sig_5828
CTGTGGTGGCTCGAGCTCAAGCTTCGAATT
>sig_5829
CGTGAGATCAGATCTGGTACCAAGCTTGAG
>sig_5830
AGGATCCCCGGGTACCGAGCTCGAATTCAC
>sig_5831
CCGGGAATTAATTCGTAATCATGGTCATAG
>sig_5832
TACCATCGGGGGCCATCGATGCTGATAGAA
>sig_5833
ATAAGCTTACTAGTTCTAGAGAATTCGTGA
>sig_5834
GTACGACGACGTCTTAAGCTTGGCACTGGC
>sig_5835
TTGTTAGAGTTGTAAAATTCAACTGACATG
>sig_5836
GTAGCGACCGGCGCTCAGTTGGAATTCATT
>sig_5837
TCGAGGGTAGGGTCGCGACCATGGAATTCG
>sig_5838
CGACGGATCTGCAGGTCGACGGATCCCAAG
>sig_5839
TTTCGTTTTATTTGATGCCTGGGAATTCAT
>sig_5840
GATAATAAGCGGATGAATGGCAGAAATTCT
>sig_5841
CCGCAGCGCCTCGTGGAAGTAGAACTTGAG
>sig_5842
CGGATCCTCGGGGACACCAAATATGGCGAT
>sig_5843
GCCGCTCGAGTCGACCCGGGAATTCCGGGG
>sig_5844
GAATCGAATCAGATAAAATATTTCTAGATT
>sig_5845
AATGAATATCCGGTTCTTGTCGAAGATTAC
>sig_5846
CTCGAATTCCAGTAAAGGAGAAGAACTTTT
>sig_5847
ACCGTCGACCTCGAGACGCGCCCTGTAGCG
>sig_5848
AGAAAATACCGCATCAGGCGCATGCATATT
>sig_5849
TGGAAAGAAAACTCGCTCAGCTGAAACGTG
>sig_5850
TTTACTCACTTGTTGTTAACTCATTATTAG
>sig_5851
GACCTGCAGCCAAGCTTTCGCGAGCTCGAG
>sig_5852
GCCAGGGCCAGTGAATTCTCGAGCAGTGTG
>sig_5853
CCCTGGCCGGGGTCCCGCGGAAACTCGGCC
>sig_5854
GGACCGAGAAAGGGTGCTAAGAAACCATTA
>sig_5855
TCCCTTTGTCAACAGCAATGGATGGGTCGA
>sig_5856
GGAATCAAAGTTAACTTAAAAATTAGACAC
>sig_5857
AGTTGTAAAATTCAACTGACATGGGCATAT
>sig_5858
CCACCGCGCGGCCGCTGAGCAAAAGGCCAG
>sig_5859
GCTGGGGCAGAGGTCAGTGACCTCTCTGGC
>sig_5860
TAAGCGGGGGCTTATGCGGATTATTTCTTA
>sig_5861
GCAAACCGTTCACCGCACTGATTCGCGGCT
>sig_5862
TTGATGCTCTGATGCCGCATAGTTAAGCCA
>sig_5863
CCAACACGGGCACGACGGCGCTGAGCGGCT
>sig_5864
AGGTGGATCTTCACTTGTACAGCTCGTCCA
>sig_5865
GGCCATATGAGTCAAAGCTGGGTATTGCAA
>sig_5866
TAGCTTGGTACGTACCAGATCTGAGATCAC
>sig_5867
ATTTCATTTGGAGAGGACCTCGAGGGCCCC
>sig_5868
TCCCATGGCCATTCGAATTCGTAATCATGG
>sig_5869
CAAAAATGCTGCATGACGCCAAAAACATAA
>sig_5870
GCGTCCGGACTCAGATCTGGATCACAAGTT
>sig_5871
TTACGCCAAGCTCGGAATTAACCCTCACTA
>sig_5872
GACGATAAGGATCCGAGCTCGAGATCTGAA
>sig_5873
ATGATCCGAGCTCGGTACCAAGCTTAAGTT
>sig_5874
GCGGCCGGGAACGGTGCATTGGAACGGACC
>sig_5875
GCCGCTAGCGTGGGCGAAGAACTCCAGCAT
>sig_5876
GATTTGGGCTCAACTTTCTTGTCCACCTTG
>sig_5877
GCCGACCTCTTTAGCTCCTTGGAAGCTGTC
>sig_5878
TTTCTTGTATTCTTTGTTAAAATAAAAAAG
>sig_5879
TAAGCTCTAGATTTAAAGATCTGGTACCGC
>sig_5880
TGAGCGGGACCCGCAAAAATCACCAGTCTC
>sig_5881
AAGTATCTGGCTAGAATCTAGATCTGATCT
>sig_5882
TTAACGGCTGACAACCGGTTAATAAGCCGA
>sig_5883
CGCCACGACGGGCGTTCCTTGCGCAGCTGT
>sig_5884
ATTTTATTGGTCAAACATGAAAGCTTAGTA
>sig_5885
AAAAAGTACTTATTTTTTGGAGATCACTTA
>sig_5886
AGGATCCCCGGGTACCGAGCTCGAATTCTG
>sig_5887
AGGATCCCCGGGTACCGAGCTCGAATTGAC
>sig_5888
GTCGTACACCTTCGAAGCCATGACCACTTT
>sig_5889
ATGGCGGCTGCAGGCATGCAAGCTTGGCAC
>sig_5890
ATAGGGATAACAGGGTAATAAGATCCGCAG
>sig_5891
AAATTGATTTTAATTCTGAATTGGGATACA
>sig_5892
TTGATCGGCACGGACATTTGATTAAGAGGA
>sig_5893
AGTCGGACTTAGTCCTAACGCCGGCGATAT
>sig_5894
ACGGAGTACAACGAGCCGCATGAGAGCCGG
>sig_5895
TAGAGATGAACCGACTTGGAAAGTGATAAG
>sig_5896
GACCATCCTCCAAAATCGGATGGTTCATCC
>sig_5897
AAGGAGGTTGTATGAATTCTTGCGTGTAAT
>sig_5898
GGGGCGCAGCCATGACCCAGGGATCCGTCA
>sig_5899
CTAGACTCACAAGTCTTCTTCAGAAATGAG
>sig_5900
ACTGGCCGTCGTTTTACAGCCAGAGCCAGA
>sig_5901
TCCTCCGGAGCCCGGCATTCTGCACGCTTC
>sig_5902
GCGATAGCTGACGTCTTTGCCAAGCATGGC
>sig_5903
GTATTCTCTACACGTCTGATGAAGCAATTC
>sig_5904
ATGGCCTGTGTGGCCCAGATCCGATTTTGG
>sig_5905
TAGAAGGCCTAATTCTAGTATGTATGTAAG
>sig_5906
CACCTCCCTGGGCATCAACACACCGGTCAA
>sig_5907
CCGATCTGATTTAGGATACATTTTTATGCC
>sig_5908
CGAATTCCGCGGGGAAGTCAACCTGAGCTT
>sig_5909
TAGCAGCCGGATCCTCAGTTGTACAGTTCA
>sig_5910
CCGGTCCTGCCCGTCACCGAGATGTGATGA
>sig_5911
CTCTAGTTAACCATCAGTACTTGGCGTGGT
>sig_5912
AGGATCCCCGGGTACCGAGCTCGAATTGGG
>sig_5913
TAAGGTTCCTTCACAAAGATCCGGGGCCCA
>sig_5914
ACGCCGAATTCTTTCTCAACGTAACACTTT
>sig_5915
TCTGATCAGCTCCCCGTTTTTCACGCCTCC
>sig_5916
TTCTGCTCCTGCAGGCATCGTGGTGTCACG
>sig_5917
CGCACTTGGACCAGATGGTAAGCCTTCCCG
>sig_5918
CGAATTGGAATTCTTGGGTCATCACGACGT
>sig_5919
ATGAGAATTCCTGCAGCCCGGGGGATCCAC
>sig_5920
CCACAGGCGCCCACGAACCCAGTTGACATA
>sig_5921
CACCACTGCGATCCCCTATTAATATCAAGT
>sig_5922
ATGACCCATGGGTACCTTTCTCCTCTTTAA
>sig_5923
ACCGAGCTCGGATCCAATGATAGATCCCGT
>sig_5924
CAAGGGTTGGTTTGGGTTTGACTGGTCAAA
>sig_5925
ATTCGGCCTCGAGGGCCAATTCCCTATAGT
>sig_5926
AGTTAAATTGCTAACGCAGTCATCTTCCGC
>sig_5927
TCTGAGCGGGACCCGCAAAAATCACCAGTC
>sig_5928
CTCTTCCACCTGCTGATCCGGATCGATCCC
>sig_5929
TGGAATTCTTAAGCTTATCGATACCGTCGA
>sig_5930
CCGCCATAAACTGCCAGGGAATTCCAACTG
>sig_5931
AAATTTTAACAAATTTCATAAGCCAATATT
>sig_5932
TGGTAAAAGGACAGGGCCATCGCCAATAGG
>sig_5933
TTAAAACTTCATTTTTAATTCGGCTGGCTG
>sig_5934
TTCCACCCTTCATCGGTCTAGGATTGAAAA
>sig_5935
GAATTCTAGAGTCGCGGCCGCTTTACTTGT
>sig_5936
CTAGAGGATCCGGATGCATCATGGAATTCA
>sig_5937
CGCCGGCCTAGGACTAGTTTTTATACTCCC
>sig_5938
GTCGACCTGCAGGCATGCAAGCTTAATTAA
>sig_5939
AAGCTCCTCGAGAAGGTCGCCGGTCTGCTT
>sig_5940
CTATTTTCTTCCAGAATTGCCATGATTTTT
>sig_5941
GGTTAACTATGACGTCGACGCGTCTGCAGA
>sig_5942
CGCATCATTTTCAACGCATGGGCCAAGGCG
>sig_5943
AAATGAACAATAATTCTAGAGCGGCCGCTT
>sig_5944
GCAATTGATATCGCGCGCGTAATACGACTC
>sig_5945
TAGGCGGATCTCCTTCGAAGGAAAGACCTG
>sig_5946
TCCGGCGTAGAGGATCCGGAGCTTATCGAC
>sig_5947
TTGAGGGGGATCCACGCGTTTACGCCCCGC
>sig_5948
GGTTCAAAGAAAGCTTTGCCGCTTTTTGTT
>sig_5949
ACCTATAAATATGCCCATGGTCCATCATCA
>sig_5950
CTTGGGCCAAGTCGGCCAGGGAGCGGCCGC
>sig_5951
CTCATCCGCCAAAACAGCCAAGCTCTCTAG
>sig_5952
CACCGAAACGCGCGAGGCAGCCCTAGGTTT
>sig_5953
CAGCTCATTTCAGAATCCTGAATGGCGAAT
>sig_5954
CACCATAGGGGATCGGGAGATCTCTATCAC
>sig_5955
ATTGAACAACTATTTCGAAACGAGGAATTC
>sig_5956
GTCGACGGATCCAGTGTAAATTTAATAAAA
>sig_5957
ATCGATAGGTACCGAGTTTCTAGACGGAGT
>sig_5958
TGCTAACGATAATCCCCTGACGCGGTGCAT
>sig_5959
GGGGATCCCGCGAACTGTGGACGAGAACTG
>sig_5960
CGCATTCAGCAGTTTCACAGCCAGGAATTT
>sig_5961
TAGGCCTGCAGGTCGACTCTAGAGGATCCC
>sig_5962
ACTGCTGATCTTCGGATGCACAAATTAAAA
>sig_5963
TAACCGTGTTATCTCGTTGGAATATTCATG
>sig_5964
TTCGATAGATCCCAATGCTTCGTTTCGTAT
>sig_5965
CTACGTAGAATTCCCATATGTATATCTCCT
>sig_5966
GGTGCCGCGCGGCAGCCGTCGTGCATCTGT
>sig_5967
CGGCCAGTGAATTCGGATCCTTAACACTCT
>sig_5968
TCGGTGATCTGGTATGAATTCTTGAAGACG
>sig_5969
GACACACATTCCACAGCAGATCCTCTAGGG
>sig_5970
GGGTACCGTCGACAAGCTTAGATCTCGACG
>sig_5971
GCAGGGGCAGGAGGCGCATCCACAGGGCCA
>sig_5972
GGTCGACTCTAGAGGATCCCCGGGTGGTCA
>sig_5973
CATTTGGAGAGAACACGGGGGACTCTAATT
>sig_5974
GCGAATTGGGATCTATCGATGCATGCCATG
>sig_5975
GATAAAAACGGTTAGCGCTGAGGTCTGCCT
>sig_5976
GTCATCCTTGTAGTCAGATCCACGCGGAAC
>sig_5977
AGAACATATGGCCATGGCCAATTTACTGAC
>sig_5978
TGGCAATTCTGGAAGAAATAGCGCCATTCG
>sig_5979
GATAGATCTGAGTCCGGACTTGTACAGCTC
>sig_5980
ATGGCCAACACTTGTCACTACTTTTACGTA
>sig_5981
GATCTGGGTACCGGTGGTGGTTCTGGTGAT
>sig_5982
GTCGACGGATCCCCGGGAATTCCCCGCGCG
>sig_5983
GAAGAAGTATATAATGAATTATATATAATG
>sig_5984
ACGATGCGTCCGGCGTAGAGGATCCGGGAC
>sig_5985
CCGAGGAGCAGGACTGAGAATTCCCGGGGA
>sig_5986
TTAAAGCTCATCTATATGGCAATGTCAAAT
>sig_5987
AGTCCGGAGGCGCCGGTGGAGTGGCGGCCC
>sig_5988
ATCTTCCCTCTAGTCAAGGCCTTAAGTGAG
>sig_5989
GTACCGAGCTCGAATTCCCTAACTAACTAA
>sig_5990
ATGAATTAATTCGGACGTACGTTCTGAACA
>sig_5991
TAAGCTCCATAATATCAGGATTAATTAATC
>sig_5992
TCGAGGTGGTAGATTTTAGACAGGAGCTCT
>sig_5993
GATAAGCTCTAGATCAAGCTTATCGATACC
>sig_5994
CCACTAAAAATTAATAGTTCCTAGACAAGA
>sig_5995
AAGTGCCACCTAATTCCCGCCCGTAGCGCG
>sig_5996
GTAACCACTGCCAAGTATCCACGTTCTCGA
>sig_5997
GAGCTAACCGCTTTTTTGCACAACAGGGGG
>sig_5998
TTCCGCACGGCCGGTCGTGCACCCAACTGA
>sig_5999
CGACGAGCGTCGCCGCCGCGGCGGCGAGCG
>sig_6000
AATTATCTCCCTATAGTGAGTCGTATTAGA
>sig_6001
CCGAGCTCGTTAACTAATTAATAATTCGAT
>sig_6002
ATAACCTAGTATAGGGGACATGCTGTTATC
>sig_6003
AAACCAAGACAGCTAAAGATCAATTCAATT
>sig_6004
ACGAGCAGCAGCACGAGCGTACATATGGCT
>sig_6005
CTAAGCTGGGGGATCTGCTGGCGAAAGGGG
>sig_6006
TCTCTAGGCGGATCTGATCAAGAGACAGGA
>sig_6007
TAATACAAGGGGTGTTATGCATCATCATCA
>sig_6008
TATTAGCTAAATTTTAACAAATTTCATAAG
>sig_6009
TCCACTAGTCTCTCTCTCTCTCTATCTATC
>sig_6010
GTCTAGGAAGCTTTCTAGCCGCGGTCTAGG
>sig_6011
GCCGGATCCAGCCGACCCAGGCTTTCCACG
>sig_6012
TTAACTGTGATAAACTACCGCATTAATGAA
>sig_6013
CTTGCGGCCGCAATCGGGCAAATCGCTGAA
>sig_6014
TAATTAAGATCAGATCCGGCTGCTAACAAA
>sig_6015
GATCGAGATCCTAGAGCGCACGAATGAGGG
>sig_6016
ACCGCGAGCTCACTGCCCGCTTTCCAGTCG
>sig_6017
TACGACTCACTATAGGGCGAATTGGCCACG
>sig_6018
GCCAGCAACGCCGAATTCTTTCTCAACGTA
>sig_6019
AAGGAGGAACTATATCCGGGCTTCCTCGCT
>sig_6020
CGGTCACTTGGTTGTTCACGATCTTGTCGC
>sig_6021
AGATCTAAGCTAGCTTCCTGAAAGATGAAG
>sig_6022
TCCGAGATCCACGCGGAACCAGCAGTTGCT
>sig_6023
AGCCGCGGTCTAGGAATTCTCTAGGATCGA
>sig_6024
ATTTAAGTACGTCTCTTGCGTTTAGATGAT
>sig_6025
TCACTTGTACAGCTCGTCCATGCCGAGAGT
>sig_6026
CCCAGCTGAAGCTTTTCGCGACCTTCGATG
>sig_6027
TCTAGAATGACCGAGTACAAGCCCACGGTG
>sig_6028
TACAATAGTAAAGGAGAAGAACTTTTCACT
>sig_6029
TGTATTGCCTATTATATTATTCCGGTTCCA
>sig_6030
CCGGGTAGGGATAACAGGGTAATGAGCTTG
>sig_6031
CTTTCTAGGGTACCTCTAGCTCGAGGGGCG
>sig_6032
GCCGGAGCCCAGAGCCTGGCGTTCGCCGCT
>sig_6033
TCCGTCGCCAAGCTTGGCGACCTGCAGCAA
>sig_6034
GAGCACCGCCGCCGCAAGGAATGGTGAGAT
>sig_6035
AAATTCGAGCTCTAAGCACCGTTCAAGTCT
>sig_6036
TTAAAGCTCATATCGATGATAAGCTGTCAA
>sig_6037
CAGGAGGGACAGGGTCGACAATTCGCGCGC
>sig_6038
CGGGGTACCGTCGACAAGCTTAGATCTCGA
>sig_6039
TCGGTCATCTAGAATCTTCTATGGAGGTCA
>sig_6040
CCGGCCGCTAACGCGGGCCTCCCATCCCCC
>sig_6041
TTGGCCTGCAAGGCCTTCGCGAGGTACCAT
>sig_6042
CCGGCGTAGAGGATCTTGGCAGTCACAGCA
>sig_6043
ACCGAGGACGCGGGCCGCATAACTTCGTAT
>sig_6044
TGCTAGCCACCATCACCATCACCAGTAACT
>sig_6045
GATGATGGCTCATTCTAGAGTCCCCCGTGT
>sig_6046
CTAGAGGATCCCCGCGGCCGCGGGTACCGA
>sig_6047
CGCGGCAGCCATATGGCTAGCATGACTGGT
>sig_6048
GGAAAACGGGAAAGGTTCCCTTCAGGACGC
>sig_6049
GGAATTGCGGCCGCAATTCGTAATCATGGT
>sig_6050
CGAATTCGGATCCGACCCATTTGCTGTCCA
>sig_6051
CTGAGGCCGCAATTCCGGTGGGGATCACCG
>sig_6052
CCTGCATGTCCATCGTCTGCCTCTGCATCT
>sig_6053
TTGCTGATCAGATCCTCATTGTTTGCCTCC
>sig_6054
GTCGACGAGCTCAACTAGTGCGGCCGCTTT
>sig_6055
AAAGGCTTGTTATCGGCGTGCGGCGAGCTT
>sig_6056
CTATACTTAAAAAGTGAAAATAAATACAAA
>sig_6057
AATAAAAAAACCTATAAATACGGATCCGGT
>sig_6058
GAGCTACCAACGCTTTTTCCGAAGGTAACT
>sig_6059
GCGGCCGCCTACTACTACTAATGATGATGA
>sig_6060
TTTGTTAGCAGCCGGATCCCGCTAGAGGGA
>sig_6061
CGCCAGTTAATAGTTTGCGCTGCAGGGGGG
>sig_6062
AAGAGTAGTTCAACCAGATCTGGGACCAAT
>sig_6063
CCCTATCTTACCGAAGCCCTTTTTAAGAAA
>sig_6064
TAAGGCTTGCCCTGACGAGAACACCAGAAC
>sig_6065
GCATACATTATACGAAGTTATGGGGATCTC
>sig_6066
GCCAGTATACACTCCGCTAGCCATGGGCAA
>sig_6067
AGTGAATTCGACTTTTTAACCTACAGCCCA
>sig_6068
TGAATGGGGGTAAATGGCACTACAGCACGG
>sig_6069
CATTGCGCACACACCAGAATCCTACTGAGT
>sig_6070
CTTGTGATGGGTACCTCGCGAAGGCCTTGC
>sig_6071
AGCTTGCTTTCGAGGTGAATTCCAAAGCTT
>sig_6072
ACCAAAACTGAGGCAGGATCCTTCCGTTAC
>sig_6073
ACGATAGGGACCGACGGATCAGCTTGCTAG
>sig_6074
TCAAGCTTAAGATCTGATCTGCCATTAAGT
>sig_6075
GCCCGACCAAGCGGGAAGCTAGCTTGGCGT
>sig_6076
AACACCCGCTGACGAGCTTAGTAAAGCCCT
>sig_6077
GCCATGGGGATCCCCGGGTTAATTAACCTG
>sig_6078
CCAGATCTGAGTCCGGACGCTATCGTTCGT
>sig_6079
GCCGCGAATTCACTAGTGATTAATCGAATT
>sig_6080
CCAGTGCCAAGCAGCTTCTATTAGGCCTTC
>sig_6081
TAGCGCAACAGGCCGGCATGGTCCCAGCCT
>sig_6082
TGGGTGCAGCAAACTATTAACTGGCGAACT
>sig_6083
GAGGGGAATTCCCATGTCAGCCGTTAAGTG
>sig_6084
TGCAGTTCGTTCCACTGAGCGTCAGACCCC
>sig_6085
CTGGATCCCTGAATGGCGAATGGACGCGCC
>sig_6086
TAGGTGACACTATAGAATACAGCGATATCT
>sig_6087
CTGTTTTTATTTTCATATGCTATGGTCCTT
>sig_6088
TGCCAACCCGTTGCAGACGAGGCCGCTCAG
>sig_6089
TGGCCTGCAAGGCATTTATCAGGGTTATTG
>sig_6090
TCCCCCGGGCTGCAGGAATTCACCAGCCTT
>sig_6091
AAGAAACTCACCAGTCACAGAAAAGCATCT
>sig_6092
AATTCGAACTTGACATTGGAACGAACATCA
>sig_6093
GCTAAACTTATCGACATCAATCTTGTCGAC
>sig_6094
GCCCCCCCTCGAGGTCGACCAGACGTGACT
>sig_6095
AAGCACCGTTCAAGTCTTCCTCGGAGATTA
>sig_6096
AGACTCAGGCGACCAGCATCGGCGTCGAGA
>sig_6097
TACCTTCTTCGATTTTCATAATCTATGGTC
>sig_6098
TCCCCTACCCGGTAGAATTAGATCTCTCGA
>sig_6099
GTACCTGCAGCACCCAGATCCGATTTTGGA
>sig_6100
GGACAGCAAATGGGTCGCGGATCCGAGCTC
>sig_6101
ACGTGAGTCTTTTCCTTACCCATGGTTGTT
>sig_6102
TCACACAGGAAACAGCCATGGCCATGATTA
>sig_6103
GAGTCGACCTGCAGCCAAGCTAATTCCGGG
>sig_6104
GGAATTCGAAGCTTATCGATGTCGACGTAG
>sig_6105
GCTCATTACCCTGTTATCCCTACCCGGGAT
>sig_6106
CTAGCTAGAGTCCATGTGAGCAAAAGGCCA
>sig_6107
CCAGACGTAAATATCGAGGGCAAGCGGGGA
>sig_6108
TGAGTAGATTTTAGGTGACGGGTGGTGATA
>sig_6109
GATATCTGCAGAATTCGGCTTAAGCCGAAT
>sig_6110
ACTTTATAAGGAGGATTTAAATGCATATGG
>sig_6111
AAGCTGTCAAACATGAGAATTCCGGATCCT
>sig_6112
GATTCGATGCTGGGCCGATCCGCAATTGTC
>sig_6113
CACCGGTCGTTAACATTAAGCTAGCCTAGT
>sig_6114
CTTGTTTGATTAGAGTCGACCTGCAGGCAT
>sig_6115
TTCAGGAGGACCCTTGGAGGGTACCGAGCT
>sig_6116
CATCCTCACCTCAAAACCCACCGGATCTAG
>sig_6117
AATCTTTAGTTAGTTAGGGAATTCGAGCTC
>sig_6118
CGCGGGTCGACGACGCGTGGATCCACGGCC
>sig_6119
GTACCCCGAGCTCGGTACCCGGGCCCGAAT
>sig_6120
TCCTGTAGCGGCCGCGACTCTAGAATTCCA
>sig_6121
AAGAATTGAAAAAGATCGTCTGGATTATAA
>sig_6122
AACGTTAATATTTTGTTAAAATTTGTTAAA
>sig_6123
TCGATAAGCTTGGATCCGGAGAGCTCCCAA
>sig_6124
TTACGCCAAGCTTTGGAGCCTTTTTTTTGG
>sig_6125
ATTGTTATCTAAGGAAATACTTACCCATGG
>sig_6126
GGAACTTCGGCGTTCCGGCACCTTCACGGG
>sig_6127
TCGAGAATGCCGGCATTCGGGCCCGGGTAC
>sig_6128
ATGGGAATTGAACCCGTACCGGGGCCCTGG
>sig_6129
CCCAACTTGATATTAATATATTAATATCAA
>sig_6130
CAAGAGATCTACAAGTTTGTACAAAAAAGC
>sig_6131
AGCTTCTAGAGATCTTCCATACCTACCAAT
>sig_6132
ATTGAGATCCCCCCGAATTGGGAATTCGAG
>sig_6133
ATAGGGCGAATTGGGCCGCTCTAGAACTAG
>sig_6134
TATGCTAGTCCGAGGCCTGAATCGCCCCAT
>sig_6135
TCGATAAGCCAGCTGGGCGCTCTTCCGCTT
>sig_6136
ACACCATTATAATATTGAAATTCCTACTTT
>sig_6137
TCCCCGGGAATTCTAGACTCCATGGGTCGA
>sig_6138
CGAGCTCGGACTCTTGTCGTCGTCATCAAT
>sig_6139
GAATTCTAACCCTCTTTAATTTGGTTATAT
>sig_6140
AGATCTCGACGGATCAGCTTCACGCTGCCG
>sig_6141
GATTAATTAAGGGCCTCTTAATTAATCTAA
>sig_6142
TTTTGTTCGAACTCGACGGGCCGTCTGGGG
>sig_6143
ATCTGGTTCCGCGTGGATCCCCGAATTCCC
>sig_6144
CATGATTACGAATTCGAATGGCCATGGGAC
>sig_6145
TGTTTAAACGAATTCGAGCTCGGTACCAGT
>sig_6146
GACGTAATCATGGTCATAGCTGTTTCCTGT
>sig_6147
CCGAATACTATACTCAGGCTGCTGTCATAG
>sig_6148
TGAACTATACAAATAAATGTCCAGACTTCC
>sig_6149
ACTAGTGCGGCCGCCATGGCCTCTAGAGCC
>sig_6150
ATCATCCGAAGTCGTATCAATAGATCTCAT
>sig_6151
AGCTGAACAGGAGGGACAGGGTCGACAATT
>sig_6152
CGCGCCCGGGTACCAGATCTCGAGATATCA
>sig_6153
GTCCTCGGAGGAGGCCATGGCTATCGTTCG
>sig_6154
TCATAGCGACTAATCGTTAGTTCATTTGCT
>sig_6155
CACAAACCCCTCACTCGGGGCGCCAGTCCT
>sig_6156
GATTCGCAGATCTGTCGATCGACCATGGTA
>sig_6157
CGTCCAGCTGCCTAGGGGCCCTTAAGTGAC
>sig_6158
GGGTACCGAGCTCGGATCCGGACAACCGAT
>sig_6159
CAAACGAATCTTGTAAAGATTATTTATTAA
>sig_6160
ATGCCGTTTCATATGATCTGGGTATCTTGC
>sig_6161
GGGGGACTCTAGAGGATCCCCGGGTGGTCA
>sig_6162
GATGACGATGACAAGCTCGCCCTTAAGGGC
>sig_6163
CGATCTGCATCTCAATTAGTCAGCAACCAT
>sig_6164
GTTCCCTTTAGTGAGGGTTAATTGCGCGTA
>sig_6165
GAGCTCATCGATAAGAACCTCAGATCCTTC
>sig_6166
GAATTTTAACAAAATATTAAACGTTTACAA
>sig_6167
CGCCACTAGTCCGAGGCCTCGAGATCTATC
>sig_6168
CTAATGAGTGAGCTAACTCACATTAATTCG
>sig_6169
ACTCACTATAGGGAATTCGAGCTCGGTACC
>sig_6170
AAATGGGAGCAATTCAAGCTCGTCTTCCCT
>sig_6171
GCCGCTTTGGTCGACAATTCGCGCTAACTT
>sig_6172
TGATCTCGCGGTACATCCAATCAACTAGCT
>sig_6173
TATCACGAGGCCCTTTCGTCTTCAATTATC
>sig_6174
AAGGGAAAACTGTCCATAGATCTGACGCTC
>sig_6175
GCCTGCAAGGGAAAATTTATCAAAAAGAGT
>sig_6176
TCTCGAGGAGCTTTTTTTTCCTGGCCCTGG
>sig_6177
CTTGCTCACCATGCTGTTATCAACCACTTT
>sig_6178
CCTGCACCTACATCTGTATTAACGAAGCGC
>sig_6179
TCGCGGCCGCGATCTCGAATAATAACTGTT
>sig_6180
GGCCGCAGCGACACACTTGCATCGGATGCA
>sig_6181
TCATAGCTGTTTCCTGGTTTCCTGTGTGAA
>sig_6182
GAACAGCTCCTCGCCCTTGCTCACCATCAG
>sig_6183
TTAAATTAATTAAGAGCTCGGGGGGGGGGG
>sig_6184
CAGGTACCGCATGCTAGCTCTAGATCTCAC
>sig_6185
TATGTCAATTCGAGCTCTTAATTAATTTAA
>sig_6186
CTCCGTTATACACGAATTGATCCAGCCGAC
>sig_6187
TAGTTTGTTCAGCGGTTTCAGCCTCCAACT
>sig_6188
ACGCCAGGGTTTTCCAGTCACGACGTTGTA
>sig_6189
GCGAGCTCGAGATCTGATCATAGACGGATC
>sig_6190
GTTATAGTTAACGTCAGGTGGCACTTTTCG
>sig_6191
TCCGGGGCACTTCTGGTTCCGCGTGGATCC
>sig_6192
GATGGCCATGATGATGATGATGATGCATTT
>sig_6193
TCTTGAGCGCACCTCCATCATCAAAATCAT
>sig_6194
TTTGCACCATTCTATGGTGTCGGGTACCGA
>sig_6195
TCATGTCTGGATCCACTAGTGTCGACGATG
>sig_6196
AAGAGGGTTATAAGAATTCAACAAAGAATA
>sig_6197
GGGCCATCGATGCTGATAGAAACAGAAGCC
>sig_6198
GTCTTCCATGCTGTTATCAACCACTTTGTA
>sig_6199
CGGCCAGTGCCAAGCTTGGGCTGCAGGTCG
>sig_6200
CTGAGTATTCCCACAGTTAGCTTGCTCAAT
>sig_6201
GAAACCTGTCGTGCCAGCTCGCGAGAATTA
>sig_6202
GCCGGATCCGACCCATTTGCTGTCCACCAG
>sig_6203
GCTACAGCCCTCTCTCCTTCAAGGGAATTT
>sig_6204
CAGATCTCTAGAAGCTTCTAGAGATCTTCC
>sig_6205
GCGAAAGGTTTTGCGCCATTCTATGGTGTC
>sig_6206
AGTATAGGGGACATGCTGTTATCAACCACT
>sig_6207
GGGCGAGCTCGAATTCGAGCTCGGTACCCG
>sig_6208
AGCGTGAAGCTGATCCGTCGAGATCTGAAT
>sig_6209
CACAACGTGGCTTTGAGCTCCATGAGCGGA
>sig_6210
GCTTTTTTGTACAAACTTGTAGATCTCTGC
>sig_6211
ACCCGCAGTTCGAAAAATAACACTAAGTGA
>sig_6212
CAGCCAGGATGAGGACGGCGAACACGAGCA
>sig_6213
AACGCGCCTGATGCGGTATTTTCTCCTTAC
>sig_6214
TTTAAATAATTCACAACAAAGCTTCTGTAG
>sig_6215
CTTCTGGGCAGATCTCAAACCAGGCCCTGG
>sig_6216
CGCGTCGACGTCATATGGATCCCCAGCTTG
>sig_6217
GCCAAGCTTGCATGCCTGCAGGTTTAAACA
>sig_6218
AGAAGACAACTCTGAATACTTTCAAAAGTT
>sig_6219
GATGATAAAGCCATGGGAATTCTACGTAGC
>sig_6220
TGGACGAGAAAGTTATGCAAGGGTTTATTG
>sig_6221
CGTCCACCCTATGGAAACCGTCGATATTCA
>sig_6222
TTTTCTGTTTTATTTGTTTCGAAAACTGCA
>sig_6223
TGAAACATCAACATCAGCACCAAGCGATCG
>sig_6224
ATATGGATCCAACCCCTCCGCTGCTATAGT
>sig_6225
TCATCATCATCATCATGCTTAGAGCTCGAA
>sig_6226
AACGCCCAACACCCGTGCGTTTTATTCTGT
>sig_6227
AGTCTAGAGGAGCATGCGACGTCGGGCCCA
>sig_6228
CTATATAGTATCAAGATAAGAAAGAAAAGG
>sig_6229
GCAAATGCGCCCAATACGCAAACCGCCTCT
>sig_6230
GATCCAAGCCTTAGAGTTTCGTCCTCACGG
>sig_6231
CACATATGACCATGATTACGCCAAGCTTGC
>sig_6232
AGGCCTTCGCGAGGTACCATTTATCAGGGT
>sig_6233
GACCATGATTACGAATTCCCGAGGAAACAG
>sig_6234
TTTTTTGTACAAACTTGTTTGATTAGAGTC
>sig_6235
CTGCAGAATGGGATAGATTGCATCCACAAC
>sig_6236
AGCGCAGAAGTGGTCAGCTTGGCTGCCATT
>sig_6237
ACTAGGTTTCACGCGAGGCTAGTTACCCTT
>sig_6238
ACCATATGGACTACAAGGACGACGATGATA
>sig_6239
ACTCGGGCCGAAACTGTTGAAAGTTGTTTA
>sig_6240
AGGTGCCGCCGGCGGGCGTGCAAGATTCCG
>sig_6241
CGGGATCTATCATTGGATCCTTATCGTCAT
>sig_6242
GATTAGGCGCCGGTGGAGTGGCGGCCCTCG
>sig_6243
TGCCTGCAGGTCGACAACTAGTCGCGAACG
>sig_6244
TGGTCTATGGTCCTTGTTGGTGAAGTGCTC
>sig_6245
TGTCTGAACGGCAGTAACGGATATGGGGTC
>sig_6246
TCATGTCAAGAATTCCTCGAGCGTGTCCTC
>sig_6247
GTTCGGGCAAATCGCTGAATATTCCTTTTG
>sig_6248
ATACGCTGTTTCCTGTGTGAAATTGTTATC
>sig_6249
CAGGCATGCAAGCTTGGGGGGATCGATCCC
>sig_6250
CCCATTTGGATTGCGGTTAATGTCATGATA
>sig_6251
TGTTAGCAGCGCCGGATCCTTAATTAATTA
>sig_6252
TCATCCGTATCGATGGCCCCCGATGGTAGT
>sig_6253
GTTGGCTGCTGCCACCGCTGAGCAACTGCT
>sig_6254
GAGGGTACCGAGCTCGAATTCACTGGCCGT
>sig_6255
AATAATAAGTCGACCCGAATTGGTCGACAA
>sig_6256
GTGAGTTCAGGCGCGGATCCCCGGGAATTC
>sig_6257
CTCCTAGATCTGAGGGTAAATTTCTAGTTT
>sig_6258
TCCTGATTCACATCCAAGCTCTTCATCTTC
>sig_6259
AAGCTCCCATGGTGGCCACTCGAGGTCCTC
>sig_6260
CCCCGGGTACCGAGCTCGCAGATCTGCGTA
>sig_6261
GTCGAACCATGATGCCGGATCCTCTCATAG
>sig_6262
CGGTACTGCCGGGCCTCTTGCGGGGTATCG
>sig_6263
AATGCTTTAGAAAAGAAAAAGGGATCTTTA
>sig_6264
CAGGCTGCTATGGTGCACTCTCAGTACAAT
>sig_6265
CTTGCGGGGTATCGTCCATTCCGACAGCAT
>sig_6266
GAAAGGGGGAATTCCAAGCTTGGATCCGGC
>sig_6267
GCTTATCATCGATAAGCTAGTTTATCACAG
>sig_6268
ATCCGGGCCCAGTAGGTAAGTGAACATGGT
>sig_6269
ACGTTACCCTGTCGTAGCCGGTCGCGCTTT
>sig_6270
GGCCGTCGCCGTCGGCGGTCTGACCGCCCT
>sig_6271
CTATTGCACACCATTATAATATTGAAATTC
>sig_6272
AAGCTCTAGATCAAGCTTATCGATACCGTC
>sig_6273
CCCGGGCGAGCTCGAATTCCGTGTATTCTA
>sig_6274
GTTCCGCGTGGATCTGTCTGGTGGTGGTGG
>sig_6275
AAGGGCGGCAAGATCGCCGTGTAATAATTC
>sig_6276
TCCGGGGAATTGACGCGTCCTCGGTACCGG
>sig_6277
ATAATAATAACCGGGCAGGGGGGATCCGTC
>sig_6278
TCTTCAGGTAAGCATATTTCCGCGCAGCGC
>sig_6279
TAAATTTTCTCGACCTTGCAGGCCAACCAG
>sig_6280
AAGGAGATATACCATGGGGCATCATCATCA
>sig_6281
ATGGCCGGATCCGCCTCGACCAAAGCGGCC
>sig_6282
TATTATAAGAGCTTGGCACTGGCCGTCGTT
>sig_6283
ACCAGTTGGTCTGGTGTCAAAAAACTAAGG
>sig_6284
TGACCATGATTACGCCAAGGCCTGCAGGTC
>sig_6285
ACGCGTGGATCCCCCTCAAGTCAAAAGCCT
>sig_6286
GTGCGCGGAACCCCDTATTTGTTTATTTTT
>sig_6287
ACCGTGGCTCCCTCGAGGCTCCGCGCCCTC
>sig_6288
GTCATATGGCTTGACTCCGTACAGAATTCC
>sig_6289
ATCGAAGAAGGTAAACTGACAAATCCTGGT
>sig_6290
TCTAGAGGGCCCAATTCGCCCTATTCGAAG
>sig_6291
GGAGCTCGGAGATCTCGTCTCCTGCACGGT
>sig_6292
ATAGGCTTACCTTCAAGCTCGCCCTTAAGG
>sig_6293
AGATCTAGATATCGATGAATTCGTAATCAT
>sig_6294
ACAACGGTTTCCCTCTAGCGGGATCACCAT
>sig_6295
GGGCTAGTGAGAGACAGCATGGCCAAATTA
>sig_6296
TGGCTTTGAGCTCGGTACCCGGGGATCCTC
>sig_6297
TCACTAGCTGAGGTTAATTAAGAATTCGTA
>sig_6298
GCCCCGCCCTGCCACTCATCGCAGTAAAAT
>sig_6299
CGCAACAGCCAGGACAACAGCCACCAGCTT
>sig_6300
CTTGTACCTGCAGCACCATGGTGATGGTGA
>sig_6301
CACGCCGAGCACCTGGTCGCTTTCAGAAAT
>sig_6302
AAGGACCATAGCATATGAAAATCGAAGAAG
>sig_6303
AGAAGCTTGGCGTAATCATGGTCATAGCTG
>sig_6304
TCATGGACCGAGAATCGTAAGATCTGAACT
>sig_6305
TCAGCGCTAGCGGAATTAATTCATGAGCGG
>sig_6306
GGATCCTCCCATGGTTAATTTCTCCTCTTT
>sig_6307
TAAGGGCGAATTCGGTAAGCCTATCCCTAA
>sig_6308
CGAGCTCGAATTCGAAGCTATTCTTACTCC
>sig_6309
ACGACGACAAGAGTCCGAGCTCGTGGATCC
>sig_6310
CTAGGAGCTTGCGGCCCGGACGATATCATG
>sig_6311
AGGCTTTAGACTTTATGCTTCCGGCTCGTA
>sig_6312
ACATCACTGCCGATGACCCATTCGAAATTA
>sig_6313
CCTGATACCGCTCGCCGCAGCCGAACGACC
>sig_6314
CGAGCTCGCGAAAGCTTGGCTGCAGGTCGA
>sig_6315
GTCGTCGACCCGCGGCGGCCGCCAGCTTAC
>sig_6316
GCTCGAATTCCCATGGTCTGTTTCCTGTGT
>sig_6317
TGCAGCCAAGCTAGCTTGGCGTAATCATGG
>sig_6318
TGACGCTCTCGCACCCATGGGCCCACCGCC
>sig_6319
TTCACCTAGATCCTTTTGGGGTGGGCGAAG
>sig_6320
AGGGATAACAGGGTAATGCGCGCGTAATAC
>sig_6321
TACCGTAAGTTATGTAACGGACTCTAGATC
>sig_6322
CGTCGACAAGCTAGCTTGGATCCGCGTCAT
>sig_6323
CCGCAGGGCATCTGATTGTGGCGCTATTCC
>sig_6324
CGCGGGCCCGGGATCCACCGGCCGGTCGCC
>sig_6325
AAGTCCAGTTCTATGTATCCCACTCGTGCC
>sig_6326
GGGGATCCTCTAGAGTCGACTTTATCGAGC
>sig_6327
GGGAATTCTGCGTTTCCTGTTTGGGGTCGT
>sig_6328
TTGGCCGCAAAAATTAAAAATGAAGTTTTG
>sig_6329
ACAGCAAATGGGTCGGATCCCTTAGACGCG
>sig_6330
ACAAAGCTCTCATCTAGCGTGGACTCAAGG
>sig_6331
AATGCCTGAGGCCAGTTGGTAATGACTCCA
>sig_6332
CATTAAGAGATCATAGACAACATAGGAGAA
>sig_6333
TGCATGAGCTCGGGCCGCAAGCTCTTAGCG
>sig_6334
AGGATTGATGGGGGTCCGTGACGGTGCGCG
>sig_6335
ATCCCCGGGTACGGTCAGTCCCTTATGTTA
>sig_6336
TTTAATTTGTGCATCCGAAGATCAGCAGTT
>sig_6337
TGTAAGCAGACAGCTTTCGGTTTGGAGATT
>sig_6338
AGAACACGGGGGACTCTAGAATGAGCCATC
>sig_6339
ACAGTTCGCCTTTTAGCACATTACAGTATT
>sig_6340
GCTTCTACAAGGCGCTTGCCGAAGAGGTGC
>sig_6341
GAGAAATTAAGCATGGTGAGCAAGGGCGAG
>sig_6342
ACCTATAACCAGACCGTTCAGCCGGATCCG
>sig_6343
CCGGCGCCTCCGGACTCAGATCTATCACAA
>sig_6344
CAGCAGATCCGTCCCTATCGTTTCCACGAT
>sig_6345
AGATTCTCCCTCCATCTTACCGAAACCCAT
>sig_6346
CCACGGAATCTGTGGGTAACTTTGTATGTG
>sig_6347
TCATATATACTTTAGATTGATTTGCGGCCG
>sig_6348
TTGCCATTGGGTCTGCTGTGAGCAACGGGC
>sig_6349
CATCACGGAGGTTCTGACTCCGAAGTCAAT
>sig_6350
GCTGCCGTCCGCCACCGTACGTAAATTTAT
>sig_6351
TGGCAGAAATTCGAGCTTGGCCCAGTGCCA
>sig_6352
CAATAACCTAGTATAGGGGACATGCTGTTA
>sig_6353
AATTCCATGATGCAGCATCCGGATCCTCTA
>sig_6354
ACCCGAGCAAAAACTCATCTCAGAAGAGGA
>sig_6355
GGATCCATTCTTAGGCCACACGTTCAAGTG
>sig_6356
CTGCAGGGTTTAAACGCTGAGGAGACATCT
>sig_6357
AAAAGCTGGAGCCTTGCTCTAGCTTCTTTA
>sig_6358
TTCCTGGATGCCGACCGGATTTGCACTGCC
>sig_6359
GAATTCCCCGGATCCGTCGACCTGCAGATC
>sig_6360
CCTCGCAAGCTCGGGCAAATCGCTGAATCG
>sig_6361
GGCCCGTCGAGTTCGAACAAAAACTCATCT
>sig_6362
AACATGCAGATCCGTCGATCTATCTCATCT
>sig_6363
GCGGGGATGGCGTGGGACGCGGCGGGGAGC
>sig_6364
GGGCGGGGCGTAATCTAGATTTAAGAAGGA
>sig_6365
GGCGCACCGGGTACGTACTGCCATGGTCAT
>sig_6366
GACGGCAGCAGAGGCGGATAAAAGTGCGCG
>sig_6367
CAGCAGCCAGGTGTGCACTGCACAGATGGC
>sig_6368
TCCCCGGGTACCGAGCTCGATGCTTGTAAA
>sig_6369
AAGCAGTCATGTTATTCTCTCTTGTCATTA
>sig_6370
CCCGTTACTCTAGTTAACCATCAGTACTTG
>sig_6371
AAGCAGTCATGTTATTCTCTCTTGTCATTG
>sig_6372
GGTGACACTATAGAATACTCAAGCTTGGGC
>sig_6373
ACTCAGACCCGCGCGCTAGACGCCACCATG
>sig_6374
TCGCTAGCTGCAGATCTCGAGCATGCGAGC
>sig_6375
AGTCGACCTGCAGGCATGCAAGCTTGCCAA
>sig_6376
TCTAGAGGATCCCCGGGTACCGAGCTCAGA
>sig_6377
GACCATGGCTATCGTTCGTAAATGGTGAAA
>sig_6378
TGTGAGCGGATAACAATTAAGCTAATTCTA
>sig_6379
AACACTTAACGGCTGACATGACGCTCAGTG
>sig_6380
GCTCGGGCAAATCGCTGAATCGAACGCCAG
>sig_6381
CAGCTCCTCGCCCTTGCTCACCATGATCAC
>sig_6382
CAAAATAAACCCTGAAGCTTGCCAGTGAAT
>sig_6383
TGAGAATTACCCTCACTAAAGGGAGGAAAA
>sig_6384
GGAAATTACTGATCTGCAGAGATCAAAGGA
>sig_6385
GTGATGTAAACTTGTACTTTCCCTGCCCAG
>sig_6386
GCAGATCTGTCGATCGACCATGGTACGCAG
>sig_6387
CGGGATCTATCATGGTGAAGGGCTCCTGAA
>sig_6388
CAAACACGCTGACTACAAGGACGACGATGA
>sig_6389
CGACGCAGACCTCAGCGCTATTCTGACCTT
>sig_6390
ACCGCATCAGGCGCATATTTGAATGTATTT
>sig_6391
TAGTAAGCCGGATCCACGCGGCGTTTACGC
>sig_6392
CAGATGCTTCGTTGGGCTGCAGGCAAGTGC
>sig_6393
GGTATGGCTGATTATGATCAGTCGACCTGC
>sig_6394
GAATAGGGATCCAGTAGATGCCGACCGGGA
>sig_6395
GACCTGCAGGCATGCAAGCTAATTCGGTGG
>sig_6396
AATTGTCCATTTTAGCCTCCTTAGCTCCTG
>sig_6397
GGCCCACTCGGGGCTCACCCGGGCGGCGGC
>sig_6398
CTGGTGCCGCGCGGCAGCCATATGGCTAGC
>sig_6399
TTAGAGCGCCTCGTCTCGCAACTCGAAGCC
>sig_6400
CCTATAAATACGGATCCCTGCAGGCCTCGA
>sig_6401
GAAAGCAAATTCGACCCATCCATTGCTGTT
>sig_6402
CTGGAACAACACTAAACCCTATCTCGGTCT
>sig_6403
TACTCTAGTTAACCATCAGTACTTGGCGTG
>sig_6404
TAGATGATAATCATTATAACTTTACGGGTA
>sig_6405
GGGGATCCTCATTACCAATGCTTAATCAGT
>sig_6406
TACATCACCACTTTGTACAAGAAAGCTGAA
>sig_6407
CGGCCGCCCTAGGTAATACCCGAGCTTCAA
>sig_6408
ATCAGGCGCATATTTGAATGTATTTAGAAA
>sig_6409
CATGGTGGCGCGCGGCTGCGCCCTCGACCA
>sig_6410
AGGCCATCCGGCAGGATGGCCTTCTGCTTA
>sig_6411
TAGTTGATTGGATGTACCGCGAGATCACAG
>sig_6412
TAGAATGAGCATGGTGAGCAAGGGCGAGGA
>sig_6413
AGGTCGACGGATCCCCACAACCGATGAAAG
>sig_6414
ATCGATAAGCTAGTTTATCACAGTTAAATT
>sig_6415
TTCTAGCCGCGGTCTAGGAATTCTCTAGGG
>sig_6416
GAATTCCCCGGATCCGTCGACCTGCAGGGG
>sig_6417
CGCCAAGCTTGCATGCCTGCAGGTCGACAA
>sig_6418
ATAAGCTGCAATAAACAAGTTCTCACTCAC
>sig_6419
CGCCAAGCTTGCATGCCTGCAGGTCGACAC
>sig_6420
CCACTACTCACTAGACTTTGCTTCGCAAAG
>sig_6421
CGCTCACTAGTATCCCGGGCCCTGATTTAA
>sig_6422
TACAGCACATCCATGGGCCCACCGAACGCG
>sig_6423
GTTATCTAGAGTCCGAATAAATACCTGTGA
>sig_6424
GGTACCCTAGAGAATTCCTAGAAGATCTCC
>sig_6425
ACCAAGCCGAATTCCAGCACACTGGCGGCC
>sig_6426
CATCTCCTGTGATGAGCTGTCCAGCATGGT
>sig_6427
GCCCTCAGAAAAACTCATCGAGCATCAAGT
>sig_6428
TCGGTCGAGTGGGTGGTGAGCAGCTCGCCG
>sig_6429
AAAATTGTACTTGAGTATTAGATCTGATCT
>sig_6430
GCGGGAAGCTAGCTTGGCGTAATCATGGTC
>sig_6431
GCTTCCGATCTCTTCTCGCCCTGAGCGGCC
>sig_6432
TGTAAACGTTTAATATTTTGTTAAAATTCG
>sig_6433
ATTGGATGTTAATGCTACTACTATTAGTAG
>sig_6434
TCAATCACCGGATCTAGATATCGATTAATT
>sig_6435
CAAAAATAAGCTGCTGCAGTAATCGTACAG
>sig_6436
CGGGTACCGAGCTCGAATTCCGCTAGCTTC
>sig_6437
ACAGTTAACCAGCTGGTTCGAAAGCCGCGA
>sig_6438
TAGTGCAATTGGTCGGCTGTTTGGCTCCCC
>sig_6439
ACTATAGGGAAAGCTCGGTACCACGCATGC
>sig_6440
AATTCCTTTTTCAAATCCTGCCGCCAATTC
>sig_6441
TCAGATATCACGAATTCTGGATCCGATACG
>sig_6442
TTGGGAGCTTGGCACTGGCCGTCGTTTTAC
>sig_6443
AGGGCCGCGGCAAAGCCGTTTCCATAGGCT
>sig_6444
TTCACCATGAAACATCAACATCAGCACCAA
>sig_6445
TGGATCCGCTGTTATCACAAGTTTGTACAA
>sig_6446
CGAGTTGCTCTTGCCCGGCGTCATTAATAT
>sig_6447
TCATCAGGGACTCCCAAGCACACTAGAGTC
>sig_6448
TAAGCTTTCTAGAGTCGACGGATCCCCGAC
>sig_6449
GGAGGCTGGGACCATGCCGGCCGCGCTACA
>sig_6450
TGCGAGCCCCTCGATCGGAGGAGCTTTTTG
>sig_6451
GCCAGTGTGCTGGAATTGATCTGACATTGT
>sig_6452
AGCCATGGGACAAAATTGAAATCGACAAAT
>sig_6453
CGATGCTACGAGAAAGCGGGGCTTGAGAGG
>sig_6454
CAAAAGGAGATCTGATATCATCGATAAGCT
>sig_6455
GAATTCCCCGGATCCGTCGACCTGCAGGTC
>sig_6456
TTAAGCTTCCCGGGATCGATTCTAGACTCG
>sig_6457
GCCGCTCGAGTCGGCGAGCTCAAGCTTGAA
>sig_6458
ATCAATTCCCTGAAAATACAGGTTTTCCGT
>sig_6459
TTCAGTCAGATCTCAGTGGTGGTGGTGGTG
>sig_6460
TTCCCGTGTATTCTATAGTGTCACCTAAAT
>sig_6461
GGAATGCCAAGCTCAGATCTCGAGCTCGGT
>sig_6462
GGTCTAGAGGATCCCAATTGTTAATTAACG
>sig_6463
GGGAAATTCGAGCTCTAAGCACCGTTCAAG
>sig_6464
ACAGTACTCCGTCTAGAAACTCGGTACCTA
>sig_6465
GCAGCCGGATCCTCGAGCATATGACGACCT
>sig_6466
GCTTCCCGGCCGACGGATCTTGATCCCCTG
>sig_6467
TCATAGCTGTTTCCTGTGTGTGAAATTGTT
>sig_6468
TCTAGAGGATCCCCGGGTACCGAGCTCGAT
>sig_6469
TTCGCGAGCTCGAGATCTGATCATAGACGG
>sig_6470
AATTCGGATCCGATATCGCCATGGCCTTGT
>sig_6471
TAATAACGAAGATGACGATGAAGAGTAGTA
>sig_6472
GCTTGCCAGTGAATTCGAGCTCGGTACCCG
>sig_6473
ATCACCGAAACGCGCGAGGCAGCGATGATA
>sig_6474
CGACCTGCAGCCAAGCTTGGCGTAATCATG
>sig_6475
TTGTAGCGTCTTTTCCAAGCCATTTATCCA
>sig_6476
CTACGCGCTTGGCGTAATCATGGTCATAGC
>sig_6477
CCCGGCGGTGGGCCCATGGATGTGCTGTAC
>sig_6478
TTTAATTTATGAGCTTAATTATCTCCCTAT
>sig_6479
TATACACAAGTGCGGCCAATTCGAGCTCGG
>sig_6480
GCCACGGCGATATCGGATCCATATGTTAAC
>sig_6481
TCTAGAGGATCCCCGGGTACCGAGCTCGGG
>sig_6482
CTTTCGTCTTCAAGAATTAATTCGCAAGGG
>sig_6483
ATGGCTCTAGAGGATCCAAGCTTACGTACG
>sig_6484
CTCGAAGCGGCCGCTCTAGAATTATTGTTC
>sig_6485
CTTCAAGCAGATCTGAATTCTCATGTTTGA
>sig_6486
AGCTCCTCAAGGATCCTCTACGCCGGACGC
>sig_6487
CTCCCCGTGGAGGTAATAATTGACGATAGA
>sig_6488
ATTCGGCGCAATTGATATCGCGCGCGTAAT
>sig_6489
GCAGAAATTCGCGAGCTCATCGATTTCGAA
>sig_6490
TCTAGATAAAAAAAATTTTTATTTATTTTT
>sig_6491
CTCTTGATCAGATCTGGCCACCTAGGCCCA
>sig_6492
TTTAATATTTTGTTAAAATTCGCGTTAAAT
>sig_6493
TTCGAAGCCATGACCACTTTGTACAAGAAA
>sig_6494
ACGCCAATTTTAATCAAAGTGGGAATATTG
>sig_6495
TGCTAGCCATGGCGGACCCGGGATCCGGCT
>sig_6496
CCGGGCCGCTATATCATCAATCACGGCGCT
>sig_6497
TCTGCGCCTGGCGAAAAAAGCTTATCGATG
>sig_6498
CAAGGATCTGATGGCGCAGGGGATCAACTC
>sig_6499
TCTGGCTTTTAGTAAGCCGGATCCACGCGG
>sig_6500
GATGACAAGCTTGAAGGTAAGCCTATCCCT
>sig_6501
AAGCAGTCATGTTATTCTCTCTTGTCGACG
>sig_6502
AAGATCCCCAATTCGAGCTCGGTACCCGGG
>sig_6503
CTAATCGAAAAAAGATAAATAATAAAAATA
>sig_6504
AGTCGACCTGCAGGCATGCAAGCTTGATCA
>sig_6505
TGACGATGACAAGCTGGGAATTATCACAAG
>sig_6506
GGGATAGGCTTACCTTCAAGCTCGCCCTTA
>sig_6507
TGGGTCGGATCCGAATTCGAGCTCCGTCGA
>sig_6508
CCCTAGAAAGCTTCCTAGAAGATCTCCTAG
>sig_6509
GAATCGATAAGCTTCGATAAGCTTGGCTGC
>sig_6510
TAGGCGCGCCGAAGTTCCTATACTTTCTAG
>sig_6511
ATCATCATCATCACGAAAGACAGGGTAAGG
>sig_6512
TTTTCGGGAATGAGTGCCTGCTACTGCGAC
>sig_6513
GCGATCGCTAGTTGATGCTGAGGATATCCC
>sig_6514
ATTCGAAGCTTACTTAGATCCAGATCTCGA
>sig_6515
GGGATAGGCTTACCTTCAAGCTCGCCCTTG
>sig_6516
ATCTTCCTGTTTTTGGGGCTTTTCTTATTA
>sig_6517
CGGGTACCGAGCTCGAATTCAATTCGGCGT
>sig_6518
CTGAGGAGACGGTGACCGTGGTCCCTGCGC
>sig_6519
AGGACCATAGCATATGAAAAAATTATTATT
>sig_6520
CTGATGGTTAACTAGAGTAACGGGCTACTC
>sig_6521
TGATAATCTCATGCATGATCTCGATCCCGC
>sig_6522
AATTTTCCAATAACCTAGTATAGGGGCCAT
>sig_6523
ATATTTCTTGAGGATCCATCGATCCTTATC
>sig_6524
TAAAACGACGGGATCGATCCCCCAAGCTTG
>sig_6525
CCCTCGGATCCCTAGGCACGCGGTTCCAGT
>sig_6526
GTAATTAAGGTTAACAAAACTCTTGAAATG
>sig_6527
GTGCTTGAGGGGTTTTTTGGATCCGGGCTG
>sig_6528
TTGACTTGAGGGGGATCCACGCGTTTACGC
>sig_6529
GGTCGACCAAGACGATCACCGGGCTCGTCG
>sig_6530
CTCGATATCGCATGCGGTACCTCTCGAGGA
>sig_6531
CTGTTATCCCTACCCGGGATTACCCTGTTA
>sig_6532
ATGGTAAGCCTATCCCTAACCCTCTCCTCG
>sig_6533
TTCAAGCTTCGAATTGCCCTTAAGGGCAAT
>sig_6534
GGCATCCGCTTACAGACACTTGAAGACGAA
>sig_6535
CTTACTAGTTCTAGAGAATTCATCGATGAA
>sig_6536
GCCCGGTACCGAGGACGCGTCAGCTTGATC
>sig_6537
GGGTACCAGCGCTTTTCCGCTGCATAACCC
>sig_6538
GCGACCATGGAATTCGGTACCAGATCTAGA
>sig_6539
GCCAGCCTGCTTTTTTGTACAAAGTTGGCA
>sig_6540
CAATAAAGTCTTAAAGGGAACAAAATAGAT
>sig_6541
TCCGGTATTGAGGGACGCGGGTCCATGGCG
>sig_6542
GCGAAGGGCCTTATCGGGAATTCGAGCTCG
>sig_6543
GATCCACGAGCTCGGACTCTTGTCGTCGTC
>sig_6544
ATGGCGCCTCAACTTTTGGCGGCCCCCAAT
>sig_6545
TACCGGACTCAGATCTCGAGATGGACTGTG
>sig_6546
TCCGTCGACCTGCAGCCAATTGGCGTAATC
>sig_6547
TGGGATCCTAAGGAGGTTAACTATGACGTC
>sig_6548
TCCCTTGGGGGACCGAAGCTGAGCTCTATA
>sig_6549
TCCGGTATTGAGGGACGCGGGTCCATGGGA
>sig_6550
TCATCACCATCACCATCACTCCGCGGCTCT
>sig_6551
CACGCGGGAGACCGGGGTTCGGTTCCCCGA
>sig_6552
AAGTACTCTAGGAGTAATTTTTATTTTCAT
>sig_6553
TCAGCGAGGAAGATCTTAATTAAGTCGACG
>sig_6554
CCAGCTGCAGAATTCATGGATGTGCTGTAC
>sig_6555
ATCTCTTAAACAAGAATCTCTAGTTTTCTT
>sig_6556
TGATTCCCTTTCAGGGGAAAGAGTGGGTAA
>sig_6557
AAATGTCAGGCCTGAATGGCGAATGGACGC
>sig_6558
AGCCATGACCACTTTGTACAAGAAAGCTGA
>sig_6559
GGAGGGAGAATATGCGCCCAAAAGAGAAAA
>sig_6560
TCTATATTAGTGTCTATATAAGTCTAGATA
>sig_6561
CAAGCTTGGACGGATCCGGGGCAGATCTGC
>sig_6562
CACCCGGGGCGGCCCCGCCGACCCCGCACC
>sig_6563
GCTCGGATCCGACCCATTTGCTGTCCACCA
>sig_6564
GGCCAGTGAATTCCCCACCGAGGCTGTAGC
>sig_6565
GATAACAGCCTTGTCATCGTCATCCTTGTA
>sig_6566
AATAACAACAACCTCGGGATCGAGGGAAGG
>sig_6567
ATTTATCAGGCGCGATCGCGCAGTTTTTCG
>sig_6568
CACTATAGAACTCGAGCAGCTGAAGCTTGC
>sig_6569
CCGCAAGAATTCGTTCCGGATCGGAACTGC
>sig_6570
ACCTGCTTTTATGTTAGTTGCTTTCATTTA
>sig_6571
GCAGAAATTCGCGAGCTCATCGATTTCGTT
>sig_6572
ACCGGAAGCTTGCATGCCTGCAGGTCGACT
>sig_6573
CGGTGGGGAATTCACTGGCCGTCGTTTTAC
>sig_6574
GGCGAGGATCTCGTCGTGACCCACGGCGAT
>sig_6575
CCGGATTACAGATCTAGTATGACGTCTGTC
>sig_6576
GCGGATCCCCGGGTACCGAGCTCGAATTCC
>sig_6577
GCCCTTCATTAATATGGCTAGTACTATTAT
>sig_6578
TAATCCTGTTACCAGCTGGCCGCCACGTTG
>sig_6579
AGTGAATTCGCGGCCGCCATGGAGATCTCG
>sig_6580
CTATACGAAGTTATGCGGCCCGCGTCCTCG
>sig_6581
ACTAGCTGCTGGGGTGCATGGCATTTCAGT
>sig_6582
ACTCGCTCCGGCGCCGGAACCAGTAAGCTT
>sig_6583
CACTAGGGATCTAGTAACATAGATGACACC
>sig_6584
CTCTAGAGGGGGATCCTCTAGAGTCGACCT
>sig_6585
CGCTGCCCGATAAACTGCATCCCTTAACTT
>sig_6586
ACTTTGATTAAAATTGGCGTTAATTAACCC
>sig_6587
CGATGATTAATTGTCAACTACTGTTTAAAT
>sig_6588
AAATTGTATTATTGAAGCATTTATCAGGGT
>sig_6589
ATGAAAGGGACGCGGGACAATATCGCCGGG
>sig_6590
TGATGATAGGTTGATTCATGCAAGCTTGGA
>sig_6591
GGATCTTCTTGATTAAGCGGCTGTCTAAGC
>sig_6592
AGCTATTTGTTTATTTTTCTAAATACATTC
>sig_6593
TATATACTTTAGATTGATTTAGCTTGAATT
>sig_6594
TGTTTATGTAAGCAGACAGCTTTCGGTTTG
>sig_6595
GATCTGAGCTTGCATGCCTGCAGGTCGACT
>sig_6596
CATCATCACGGAGGTTCTGACTCCGAAGTC
>sig_6597
AGCTTTACGACCAGACATGGTCTAGACTTG
>sig_6598
ATTGGGATCCTAAGGAGGTTAACTATGACG
>sig_6599
GCAGCGAGTCAGTGAGCGAGGAAGCCGAAC
>sig_6600
GGTGAGAGATCCCCGGGGATCCCCGGGAAT
>sig_6601
CACCTAGATCCTTTTGGGGTGGGCGAAGAA
>sig_6602
CTTGGAGGTTACTTATGGATCCCTCGAGGG
>sig_6603
TGTTGGAATTCCATTCGCCATTCAGGCTGC
>sig_6604
GTATTTTCCATGGTTTGGATCCTTCGAATA
>sig_6605
TGCTGCACCGCTGAGCAATAACTAGCATAA
>sig_6606
CATGGAAGACGCCAAAAACATAAAAGAAAG
>sig_6607
GCGGTCTAGGATCGATTCTAGGAATTCTCT
>sig_6608
CAAAACGGTTTACAAGCATAAAGCTGATCC
>sig_6609
CTCTAGAGGATCCCCGGGTACCTTGTCATC
>sig_6610
GAGATCTTCAATTCCGGCGCCTAGAGAAGG
>sig_6611
ACGGAATTTGGTACCTCTAGAGGATCGATC
>sig_6612
GCCGACGCGACAGGTAGGCCGACAGCTCAT
>sig_6613
GTTGATGAGCTCGACACGGGGTCATTAAAC
>sig_6614
HCGGTAGTTTATCACAGTTAAATTGCTAAC
>sig_6615
AGAAGAACTCGGATCGCGGCCGCTCGAGGA
>sig_6616
AACAGCTCGGCGCCCTTGCTCACCATGGTG
>sig_6617
CTNTACACCCTCAANTGCGAAGAGCCTCAA
>sig_6618
TGCGGCCCCTCGGCTTGAACGAATTGTTAG
>sig_6619
CCCTTTCGTCTTCAAGAATTCCTGATTGAT
>sig_6620
CGATACTGGGCTCTGCACCCCATTCCCGCT
>sig_6621
ATTCGGATCCATCGATAAGCTTTAATGCGG
>sig_6622
GAGAGGCTGAAGCTGAATTCACGTGGCCCA
>sig_6623
ACGGATCCGTGATGGTGATGGTGATGCGAT
>sig_6624
CTGGATCCAAGCTTGCCCGGGCAGATCTCT
>sig_6625
TTCAAAGCAAATGAACTAACGATTAGTCGC
>sig_6626
CCGGAATGCCAAGCTTACTTAGATCTCGAG
>sig_6627
GGTGTATGCATAAGGAGGAAAAACATCGAT
>sig_6628
TCACGAGGCCCTTTCGTCTTCAAGAATCCC
>sig_6629
AGAAGGAGATATACATATGCACCATCACCA
>sig_6630
ATATCGGTACCGGATCCCAGCTGAAGCTTC
>sig_6631
CTAAGCCTTGTACAGCTCGTCCATGCCGAG
>sig_6632
TTAATTCCCGGGGATCCATCAAAAAAGGCT
>sig_6633
AGTTCAGGCTTTTTCATGGTGGCGGGATGC
>sig_6634
TTCTCTGTTAGCTAAGACTTTAGCTTCAGC
>sig_6635
TTTCGTCTTCAAGAATTCAGATCTGAATTC
>sig_6636
TCTTGTCATTGAAAAAGGAAGAGTATGAGT
>sig_6637
CGTGGATCCCCGGGAATTCGTAATCATGGT
>sig_6638
GACCATGGGAATTCGAGCTCGGTACCCGGG
>sig_6639
GGGCGCCTTCGTGGGGTGGGCGAGAACCCG
>sig_6640
TCGAGCTCGGTACCCGGGGATCCCTCGAGG
>sig_6641
AGACCGGCACCGAGAAGCTCAAGTCGCTGT
>sig_6642
GCCCGGATCCGGTCGCGCGAATTCCCATGA
>sig_6643
ATTATAACCCCGGGCCCTATATATGGATCC
>sig_6644
CTGCTGCCACCGCTGAGCAACTGCTGGTTC
>sig_6645
GTTCAGCTTTCTTGTACAAAGTGGTTGCCA
>sig_6646
CGACCTGAATGGAAGGGATCCCCCTCAAGT
>sig_6647
AGCTTTCATCAACATCGCGGCCGCCACCAT
>sig_6648
CCAGTTCTTGCAAGCAGAATTCTGCTCGTT
>sig_6649
CTGATCATAGACGGATCCCCGGGAATTCGT
>sig_6650
CTGTACAGAATTCGGATCCACGAGCTCGGA
>sig_6651
GGGTTCGTGCGAGCTCTCCATGACCAAAAT
>sig_6652
AACCCACGGGGCCAGTGGCTATGGCAGGGC
>sig_6653
CTGCTGCCGACCGCTGCTGCTGGTCTGCTG
>sig_6654
GAATGACACTATTCATGCCGCCAGATGGGC
>sig_6655
CTGGATCCAAGCTAGGATGTCCATATTAGG
>sig_6656
TTTCTAGAACAAAAATCATCTCAGAAGAGG
>sig_6657
AGCTTCCTAGAATCGATCCTAGAGTTAACA
>sig_6658
CGAATTAATGTGAGTTAGCTCACTCATTAG
>sig_6659
CGTCCTTGTAGTCCATGGCGTTGAACCATT
>sig_6660
TCTGAAGCGGCGCACGAAAAACGCGAAAGC
>sig_6661
ATGTTCCTGACTATGCGGGCTATCCGTATG
>sig_6662
TTCTAGAGTCGACGGATCCCCTGACACCAG
>sig_6663
TGAGACGCACTCAAATAAAGATATAGACCC
>sig_6664
CGAGGCCCTTTCGTCTTCAAGAATTNCTGC
>sig_6665
GCTGTCGATGTGCTGGCGTTCGAATTTAGC
>sig_6666
TTAAAATTGTACTTGAGTATTAGATCTGAT
>sig_6667
TCGCCGGCTGGGCAGCGAGGAGCAGCAGAC
>sig_6668
GGTACCAGATCTGATATCGGCGCCTGCAGC
>sig_6669
GGGGATCAAAGCTGATCTATAACTTCGTAT
>sig_6670
CAGACTGGGGATCCTCTAGAGTCGACCTGC
>sig_6671
GAAAGGGTGCTAAGAAACCATTATTATCAT
>sig_6672
ATGCTGCAGATCGATATCGTCGACGGATCC
>sig_6673
GCAGATCCACGCGGAACCAGCAGTTGCTCA
>sig_6674
GGAATAGTAACTTCTCCATGGTAGCCTCCA
>sig_6675
CTGTTGACAATTAATCATCGATAAGCTTCT
>sig_6676
AGTGAGGGCGGCGGCCTGGGTGGCGGCCCT
>sig_6677
TAAGCTTTCTAGAGTCGACGGATCCCCTGA
>sig_6678
CGCAGCCACCATGACGGAGCTGGAGCGGCT
>sig_6679
ACTGACCACCCGGGGATCCTCTAGAGTCCC
>sig_6680
CGACACCATGGTGAGCAAGGGCGAGGAGCT
>sig_6681
AACTGTGATAAACTAGCTTATCGATGATAA
>sig_6682
ACTGACCACCCGGGGATCCTCTAGAGTCGA
>sig_6683
TTCGCCAGCAGATCCGTCGACCTGCAGGGG
>sig_6684
TGGAGCTCGTGTCTCAAAATCTCTGATGTT
>sig_6685
CTGCGGTCGACGGATCCGGGGAATTCACTG
>sig_6686
TAATTTATGGGGTACAGATCTTCGATACTG
>sig_6687
TACCGAGCTCGAATTCAATTTCACAATCAG
>sig_6688
CGGCACCTGTGGCGCCGGTGATGCCGGCCA
>sig_6689
GTACTGATTAGAAAAACTCATCGAGCATCA
>sig_6690
TAATTTGATATCTGGCGTAATCATGGTCAT
>sig_6691
GATCTCCTTGACCTGCTGTCGCAAGAGCTC
>sig_6692
AACTTAAGCTTGGTACCGAGCTCGGATCAT
>sig_6693
GGATCCCCGGGTACCGAGCTCACCGGTTAA
>sig_6694
TGGACAGCAAATGGGTCGGATCCGAATTCG
>sig_6695
CGGATCCGGGGAATTATTTCCTCCCGTTAA
>sig_6696
TTAGATCTCTAAGAACGATAACCCGGCTGG
>sig_6697
CTACAAATAATGAATTCTTGAAGACGAAAG
>sig_6698
GGCCTCTCGAGCCTCTAGAACTATAGTGAG
>sig_6699
GCCGCTAGATCGGCCGGATAGACAGGAGTG
>sig_6700
ATACAGGGGGTATTAATTTGAAAAGGAAAA
>sig_6701
ATTCTTAGTTTTCTGGAGACATGGTAGAGG
>sig_6702
TTTCACACACAGGAAACAGCTATGACCATG
>sig_6703
CTTGTGGCAGCTTCAAGGTGGCCATGGTGG
>sig_6704
GGTGGAAAGGGGGAGGGGATGTTGTTTAAA
>sig_6705
ACGTTCGGTGCTGGCACCAAGCTGGAAATC
>sig_6706
CCGTCGACCTGCAGCTCACGGTAACTGATG
>sig_6707
AGTCGACCTGCAGGCATGCAAGCTTGGCGC
>sig_6708
TGCAGCCAAGCTTCGATCCCGTCGTTTTAC
>sig_6709
CTCACAATTCCACACAACATACGAGCCGGG
>sig_6710
GTAGCCCGGCCAAGCTCTCCTTCCAGTTTC
>sig_6711
TAAGAAGGAGGGATCCCATGAACAAAAATA
>sig_6712
AGTCGACCTGCAGGCATGCAAGCTTGGCGG
>sig_6713
CGAGGCTTGCAGAATCGATTAGTCCAATTT
>sig_6714
TCGAGAACGTACTGCCTAACCGCGAAATCA
>sig_6715
ACACCCCAATCTCGATATGTTTGACGACTT
>sig_6716
ACCATGGTATATCTCCTTCTTAAAGTTAAA
>sig_6717
AGTTTTGTAATAAAAAAACCCCGGATCCGG
>sig_6718
ATTTAAAACTTCATTTTTAATTCGGCTGGC
>sig_6719
TGGGTCGGATCCGGCTGCTAACAAAGCCCG
>sig_6720
CAAATAGCCGTTTCTTTTTTACGTGTTCTG
>sig_6721
TCTAGAGGATCCCCGGGTACCGAGCTCTTG
>sig_6722
TACGAAGTTATCAGTCGACGGGCAGGAAGA
>sig_6723
TAAGCTTTCTAGAGTCGACGGATCCCCTTT
>sig_6724
GAGGCCCTTTCGTCTTCAAGAATAAAAGGA
>sig_6725
GGATATGCATAGCAGCTCGAACAACAACAA
>sig_6726
GTCTCTCTCTCTCTCTATCTATCTAGGCCT
>sig_6727
AACCAGGCACAGCTCCTCTTGCACCCGTGG
>sig_6728
AGGCCAAGCGAAACAATCTGGGGAGTTAAT
>sig_6729
CTCCGCGAGATCCGCCGCTACCAGAAATCC
>sig_6730
CTTACTAGTTCTAGAGAATTCATCGATTAA
>sig_6731
TCATACGGATAGCCCGCATAGTCAGGAACA
>sig_6732
GGTGGATCCCGGGCCCTATCACCACTTTGT
>sig_6733
GTATCGATAAGCTTGGTGCAGGCGGCCGCA
>sig_6734
TAGGCTAGCTTAATGTTAACGACCGGTGAG
>sig_6735
GCTGATTTAACAAATTTTAACAAAATATTA
>sig_6736
TAAGGAGGTTGTATGAATTCCACCACACGA
>sig_6737
TAGCTTAATAAGCTTAATTAGCTGACCTAC
>sig_6738
ATCCGGTCGCGCGAATTCTTTCGGACTTTT
>sig_6739
ATTAAAAGGAGGGAGAATATGCGCCCAAAA
>sig_6740
TTTCTCTGAGTTAGATTTTCTTAAATTCCA
>sig_6741
ACGCGCGGGCAGCAAGCTTGGTTGGAATCT
>sig_6742
GCGTAATACTGGTACCGCGGCCGCCTCGAG
>sig_6743
GATATCGTCGCGATGGGCCATTCGCCATTC
>sig_6744
AGAACTAGTGATATCGGATCCCTCGAGCTT
>sig_6745
ACCTCAGATCTAGATAGATGAGCTCGTCGA
>sig_6746
TGCAGATCGATCTATTAATACGATACCTGC
>sig_6747
AAGAGGGGCGTGGGGTCGACGATATCATGC
>sig_6748
GTCGACCTGCAGGCATGCAAGCTTACTTTA
>sig_6749
AGGGCAACTGGAGCCATCCGCAGTTCGAGA
>sig_6750
ATGCGATATCGAGCTCTCCCGGAATTCGCC
>sig_6751
TTCAATCATGGCCGGCCCTTTTGAGCTTAG
>sig_6752
AACTCAAAAAATACGCCCGGTAGTCCGGAT
>sig_6753
CTTCACATCGCAGCTTTCGTTCGCCGAGTA
>sig_6754
GTCGACCTGCAGGCATGCAAGCTTACTTTG
>sig_6755
CGACACTCGCTGCAGGTCGACGAGATTTTC
>sig_6756
TCTTTAATAGTCGTTTCCGCTCATATGGTG
>sig_6757
TGACAGTGTCATTGTGGCTGATCAGACCCC
>sig_6758
CGCGTCGAATTCGCGTCAATTCTCATGTTT
>sig_6759
AGCCGCGGCGGCCGCCAGCTTGGGCCCGAA
>sig_6760
ATCTTCTCTCATCCGCCAAAACAGCTGTTC
>sig_6761
GCGCCCCATCCGACCATTGACTGCCACTGG
>sig_6762
CGTCATCGGTACCCAGATCTGGGCTGTCCA
>sig_6763
AGCATAAAAGATCAACAGTCGGTACGGCTG
>sig_6764
TGCGGGGTATCGTCCATTCCGACAGCATCG
>sig_6765
GATCCAGGCCTATAACTTCGTATAGCATAC
>sig_6766
TCTAAGCGCTGTTATCAACCACTTTGTACA
>sig_6767
TCACTAAAGGGAACAAAAGCTGGAGCTACA
>sig_6768
GACCTGCAGCCAAGCCATCGATTTGGCACT
>sig_6769
CCACTTTTGTGGGCCTTTTTTACGCGTCAA
>sig_6770
GCTTTCTTGTACAAAGTGGTGATCATGGTG
>sig_6771
GGGGGCCCGGTACCGAGCTCGGGTTGGTTT
>sig_6772
GGCCACGTGAATTCCTCGTTTCGAAATAGT
>sig_6773
ATGGACGAGCTGTACAAGCTTAACTTCGAC
>sig_6774
TAGTTCCTAGACAAGACAAACCCCCGTGCG
>sig_6775
GGCCGCCGCGTTTAATGACCAGCACAGTCG
>sig_6776
GGGACGGCGCGCTTACAATTTCCTGATGCG
>sig_6777
GCAGGAATTCCCGGGGATCCGTCGACCTGC
>sig_6778
CTTGCATGGCTGAGTAATTTTGGCGAAGGG
>sig_6779
ATTGCTGCAGGATGACGCGTCGACAAGCTT
>sig_6780
AAATAAAATGTTTAAAAATGAAAAAATGAG
>sig_6781
CTGTACAAGAAGCTTAGCCATGGCTTCCCG
>sig_6782
GCGCGAGGCAGGGGGTGGGCGAAGAACTCC
>sig_6783
TGAATCTCACCGAGGACTCCTTCTTCGATT
>sig_6784
TTATTGATAGAGGTTATTTTCTTATTAAAC
>sig_6785
TGAAAACGGGGCGAAGAAGTTGTCCATATT
>sig_6786
TCGGTTGGAGGAGCAGTAGAGATCCCAGGA
>sig_6787
CAAGCCGATCAGACCCCTGAAGATTTGGAC
>sig_6788
AACAATTTCACACAGGAAACAGCGTATGAG
>sig_6789
GTCGACTCTAGAGGATCCCCGGGGATCTCA
>sig_6790
GTTATCCAAAAGTAATGTCGAGTTATGATT
>sig_6791
TGTCCAGGGCTCTGCTCTCCACTTCGGCTA
>sig_6792
AGGAATTGTCTCCCGTAGTGTTACTGTAGT
>sig_6793
GCTTTTTGCAGTTGCACGACAAACGGACTC
>sig_6794
TACCGAGCTCTTCAGCTGTACAATTGGTAC
>sig_6795
AGCCCTGCACCCGTTTTTGCCGGTGACACC
>sig_6796
TCACTAAAGGGAACAAAAGCTGGAGCTCCA
>sig_6797
TTTCCATGTGTCCAGTTTGGCGCGCCAAAA
>sig_6798
TCCGCCAGCGATCCTTAATCATCACAGCTG
>sig_6799
TCTCCAGCAGCCGCACGCGGCGCATCTCGA
>sig_6800
AATAACTGCCTTAAAAAAAGGCCTGATCAT
>sig_6801
AGGTTGTTGCGCCGGATACCAAAGCGCCAG
>sig_6802
GAGGATCCCCCTCAAGTCAAAAGCCTCCGG
>sig_6803
ACGCTACTGGCCTCACCGGTCTGAACTCAG
>sig_6804
GATAGGGAGTGGTAAACTCGAATCGAATTC
>sig_6805
TGTGCTGGAATTCGCCCTTTTATTATTCGT
>sig_6806
AGCTCATGCATGATATCGTCCGGGCCGCAA
>sig_6807
AGCGCCCCCCCCCCCCGGCCGCCACCGCGC
>sig_6808
GTGCGTAGTCGTTGGCAGTTCAACCTGTTG
>sig_6809
AATACTCATACTCTTCCTTTTTCAATCCCT
>sig_6810
GAATGGCGAAATTGTAAACGTTAATATTTT
>sig_6811
ATTTCGAAACGATGAGATTTCCTTCAATTT
>sig_6812
GGACGACGAGGCTTGCAGGATCCTCTACGC
>sig_6813
CCCGACGTCAGGCCTGTCGACGAGCTCCCA
>sig_6814
CAATTGGTCGACAATTGTGAGCGCTGGACT
>sig_6815
GAGGAGCAGAACAAGTGCCAGCAAAAGACT
>sig_6816
GAGGATCCGAGCTCGTTAACATATGGATCC
>sig_6817
TCCCGGGAATTCGAGCTCGGTACCAGATCT
>sig_6818
CCGGGCAGTGAGGGCGGCGACCTGGTGGGC
>sig_6819
TCATTATTTGTAGAGCTCCTACAGGAACAG
>sig_6820
ACGAACGAAAATCGATAGATCCGTCGACCT
>sig_6821
GAGTTTTTGTTCGAACTCGACGGGCCGTCT
>sig_6822
AAAGGCACCTTTGGTCACGGTCGACCGAGA
>sig_6823
ATATGTACGGTCGTAAAAAACGTCGTCAGC
>sig_6824
GCCAAGCTTCGATCCCGTCGTTTTACAACG
>sig_6825
TTGCTGGCGTTCGGCTTCCTCGCTCACTGA
>sig_6826
AGCCACGTTCGGGGCGCGCCAAACTGGACA
>sig_6827
AAGATCTTCAATTCTTGAAGACGAAAGGGC
>sig_6828
CAACCAACAACACTTGCCATGGTGGAGGAT
>sig_6829
TATAGGGAAAGCTTGCATGCAGGCCTCTGC
>sig_6830
CGCTCGCTGTAATGCCGATCAGTTAAGGAT
>sig_6831
AAACGACGGCCAGTGAATTGATCCTTTTTG
>sig_6832
GGACCCCACGCCCCTCTTTAATACGACGGG
>sig_6833
CGTCTCGAGTCTAGAAGATCTGCTAGCAGC
>sig_6834
TAAGACTTTAGCTTCAGCTAATTCAATTGA
>sig_6835
ATTCGGATCCACTCGAGGCCACTCGGGCCG
>sig_6836
GCGGAGTTGTTCGGTCCGGACGTCAGGTGG
>sig_6837
CTCCATTTTAGCTTCCTTAGCTCCTGCCCT
>sig_6838
TCCTGCAGCACACAGACAAAGGCGTATTTC
>sig_6839
TGAAGATCCACCTAGTCTAGAGTCCGCAAA
>sig_6840
GCTTGGCACCCAGCCTGCGCGAGCAGCTGC
>sig_6841
GCCGCTCTAGAACTAGTGGATCGTACGAAT
>sig_6842
CCCCCCCGAGCTCTTAATTAATTTAAATCT
>sig_6843
CGAATTCGGTACCGGATCCAGTCGACCATG
>sig_6844
TGCTATACGAAGTTATGAATTCAGCTTCAG
>sig_6845
ATCCCCGGGTACCAAGCCCTCGGCGACGTT
>sig_6846
CAGTGAATTCGAGCTCGCCCGGGGATCCTC
>sig_6847
ACAGATCCTCTAGAGTCGACCTGCAGGAGC
>sig_6848
ATTCGAGCTCTAAGCACCGTTCAAGTCTTC
>sig_6849
ATAACTCTAGAAATTGTAAATAGTAATTGT
>sig_6850
TGTTAACGCTACTACCATTAGTAGAATTGA
>sig_6851
TCGAATTGAGCTCGCCCTTGACTCGAGCGG
>sig_6852
TCGAGCTCCGTCGACAAGCTTATGCATTTC
>sig_6853
CACGATGCTGTAGCAATGGCAACAACGTTG
>sig_6854
CGACGGGATCCATATGACGTCGACGCGTCT
>sig_6855
CGGTACCCGGGGATCCAAGCTTATGAGTGG
>sig_6856
TAAACTCGAGGATCCTGCAGTCAGGCACCG
>sig_6857
CGTTAATATTTATCAATAAATCAGTAGTTT
>sig_6858
GGGATAACAGGGTAATCCCCTGGCACGACA
>sig_6859
AACGGGGAGCTGATCACTACTTCGCACTAG
>sig_6860
CACCATCACCATACGGATCCGCATGCGAGC
>sig_6861
TTCGATTTTCATAATCTATGGTCCTTGTTG
>sig_6862
TTCGCGAGCTCATCGATTTCGTTCCACTGA
>sig_6863
CGAAATCGATGATAAGCTGTCAAACATGAG
>sig_6864
CCCTTTCGTCTTCAAGAATAAAAGGATCTA
>sig_6865
GAACTTCAAGATCCCCAATTCGATCGTCCG
>sig_6866
CTTGTACAGGAACAGGTGGTGGCGGCCCTC
>sig_6867
AGCTTCCTAGAGGTACCCTAGAAGATCTCC
>sig_6868
TTATCGATGATAAGCTGTCAAACATGGCCT
>sig_6869
GTTTCATATGATCTGGGTATCTAGCAAAAC
>sig_6870
ATGATGATGATGATGATGCCCCATGGTATA
>sig_6871
GCGGGCGGGAGTCGTGCGCGCTGCCTTCGC
>sig_6872
CTCCTTCATCTACAAGGTGAAGTTCATCGG
>sig_6873
CCAGGATATCCACCACCCCCCTGGAATTCC
>sig_6874
TCACCTCTAGCTTCTTCGTCTGTTTCTACT
>sig_6875
CATCAATGTATCTTAACGCGGATCTGGGCG
>sig_6876
CGCTTACAATTTACGCGCCTAAATTATGCG
>sig_6877
GATCCGTCGAAGCTTCTAGAGATCTTCCAT
>sig_6878
TTACCTTCTTCGATTTTCATATCGGCCGAG
>sig_6879
TTTTTATTAGGAGATTTAGGGGATTACGAG
>sig_6880
GAAACTAGGAAGCTTGGCGTAATCATGGTC
>sig_6881
GTACATCCCAGGCCGCATAATTTAGGCGCG
>sig_6882
GTTTTCTTAACCAGTCCATTTTTTCTCGGT
>sig_6883
CAGCCCGGCCGCCACGACCGGTGCCGCCAC
>sig_6884
TGAGAATTCTGCTCGTTCTTCAGCACGCGC
>sig_6885
GGGAGTTGCGGTTCTGAATTCATACAACCT
>sig_6886
CCTAGTATAGGGGACATAGTTAATTTCTCC
>sig_6887
ATGGCAGCCAAGCTCGTTCAGGGCATCAAA
>sig_6888
TTTCATTGCAATAGTGTGTGGGAATTTTTT
>sig_6889
TCGAATTCGATATCGGATCCACCGAGCATC
>sig_6890
CTTCCTAGACCGCGGCTAGAGGTACCCTAG
>sig_6891
GGATGTTCAAGCAACAAGTCCACGGATCCT
>sig_6892
ACCTCTAGGGTCCCCAATTACGAATTGACA
>sig_6893
CTAGAGGATCCCCGGGAATTCTCAGTCCTG
>sig_6894
AAGGAGAAAGGCGGACAGGTATCCGGTAAG
>sig_6895
ACCTGCAGAAAAGAATTCACCTCCTTGTCG
>sig_6896
TTCGAAATCGATAAGCTTGGATCCTCTAGA
>sig_6897
GAAGGAGATATACATATGGGCCATCACCAT
>sig_6898
GGGATCCGTCGACCTGCAGGCATCGTGGTG
>sig_6899
CCCCCCCCCCCCCCCCTGCAGGTCGACCTC
>sig_6900
CGACGGGATCAAGATGTTTCATATTTGCCT
>sig_6901
ACGGATATCGAATTAATACGACTCACTATA
>sig_6902
TCCCGTCGACGCAAAAGAGCTGATCGCGAT
>sig_6903
TGAGGCTGGACGACCTCGCGAGTTCTACCG
>sig_6904
ATGATGATGGTGCATATCAGAACCACCGCC
>sig_6905
CTATTCCGAAGTTCCTATTCTCTAGAGGAT
>sig_6906
CGAATTTGGCCAAGTCGGCCTCTAATACGA
>sig_6907
GTGATGGTGGTGATGATGGACCATGGCCGC
>sig_6908
CGCCGGACATCAGCGCTAGCGGAGTGTATC
>sig_6909
GCAGGTCGACGGATCCCCCGGTACCGGGGA
>sig_6910
GAAGAGCAAGGAAGAACTTGAGAATTCTAG
>sig_6911
AATTTCACACAGGAAACAGAATTAATTAAG
>sig_6912
GCTTCTCAGGGTATTGGTGGTAAAAAGACT
>sig_6913
TCGGCGGAATTAATTCCCGGGGATCCGTCG
>sig_6914
TGGCCGCCAGGATGTTTATGACGCTACTGT
>sig_6915
TTTACCTTGTCTCCAAGCTTCTTCTAGAGG
>sig_6916
CTTAATGCGCCGCTACAGGGCGCGTCAGCC
>sig_6917
TTTTAATTATCTCCATGATCAGATCTGTCG
>sig_6918
CGAGCTCATCGATAAGAACCTCAGATCCTT
>sig_6919
ATGTTACTAGATCGGGAATTCAGATCTCGA
>sig_6920
ATGAGTTAACAACAAGTGAGTAAACTTGGT
>sig_6921
ATCCGACGGGTTGTTACTCGCTCACAGGGA
>sig_6922
TCTGAGCTCGGTACCCTCCAAGGGTCCTCC
>sig_6923
TCACCATCACCATCACCATTAAGGATCCGA
>sig_6924
AGCAGAGGTCTTAAACAACAGTGACTTTCC
>sig_6925
CAAGTGCCAGCAAAAGACTCCGGCTCCGCC
>sig_6926
AATATGGCTCATAACACCCCTTNGTATTAC
>sig_6927
AGAGAATTCCTAGAAGATCTCCTAGAATCG
>sig_6928
TGGTCACCAACGCTTTTCCCGAGATCCCTT
>sig_6929
ATGTTATCCATGGCCGCGGGATATCACTAG
>sig_6930
GGGATCCGATATCACTAGTATGGAAAAGAG
>sig_6931
ATAAACGCTGGTCATGAAATGACGAAAGCT
>sig_6932
CGGGATGCATTTTGATTAAGTGTTTTGTTT
>sig_6933
ATGCCATGCAGATCTAGCGCTCTAGAGGAT
>sig_6934
ATGGGCCTAGGTGGCCAGATCTGATCAAGA
>sig_6935
CAAAATATTAACGTTTACAATTTCGCGCCA
>sig_6936
CGTCGACAAGCTTGGATCCGCGTCTGAATT
>sig_6937
GGTAGAAAGCCAGTCCGCAGAAACGGTGCT
>sig_6938
AGCTCCATCATCTGGCTCCACATAGAGGCA
>sig_6939
CACAGGAACTGGGTGGGGGTCGGCGTGGTG
>sig_6940
GTAAACGGAAAGGCAGGAACAGGAGAGCGC
>sig_6941
GTTGTATGAATTCGTAGCCTTTTGAAGAGG
>sig_6942
AACGATTAGTCGCTATGACTTAACGGAGCA
>sig_6943
GATCGGTCGACGGATCCGGCAGAATTTTAC
>sig_6944
TTTCTAATCAGTCGAGATGCGAGAGTAGGG
>sig_6945
GAATTATCGGAAACTAGTTATCGGCATAAT
>sig_6946
CCACGCGTGAGCGGTCGTAATCAGCGCCGC
>sig_6947
CGCGCGAGGCAGCTGCTCGCGCAGGCTGGG
>sig_6948
CGAGAATGCTTCTTATGTTGATCAAGTACA
>sig_6949
CGGCACCGGTCATCATCACCATCACCATTG
>sig_6950
AGAATTAACAACTTATATCGTATGGGGCTG
>sig_6951
GTACCTGTCGCGGCAACGCTAACAGACGTA
>sig_6952
TATTAGCTGGTACTTAGTATTAGTGGCCAT
>sig_6953
TAATTCTAGATGGGCCAACTTTTGGCGAAA
>sig_6954
CGGCCGCCAATTGGTCGACAATTGTGAGCG
>sig_6955
TAGCGGATCGCAAGCTTGGGCTGCAGGTCG
>sig_6956
CGCGGGATCGAGATCTGATCCTCTACGCCG
>sig_6957
TAGAAGATCTGCTAGCAGCGGCCGCGAGCT
>sig_6958
TACCTCGAGCCGCGGCGGCCGCCAGCTTAC
>sig_6959
AGCATGATGATGATGATGATGGCTCATTCT
>sig_6960
CGGGCCATAACTTCGTATAATGTATCGTAT
>sig_6961
AATACTCATACTCTTCCTTTTTCAATATTC
>sig_6962
GACGGCCAGTGAATTCCATGACGTCCGGAT
>sig_6963
AAGCTTGGCTGCAGCCAAGCTTGGCACTGG
>sig_6964
CAGCATGAGGAGCATGGCTGCAGACCTTTT
>sig_6965
CTTCCCTCTTCCCTCATCCCATGGAAGCTG
>sig_6966
TGAGTTTTTCTGAGGGCGGATCCCCCTCAA
>sig_6967
GGATGACGACGACAAGGGAAGAGGATCCGA
>sig_6968
CAAAATATTAACGTTTACAATTTAAATTTG
>sig_6969
CGCCAGCTGCGCCTGCTCGGCTGGTTGTCA
>sig_6970
AGCACCTGGTCGCTTTCAGAATTCCCGGGG
>sig_6971
TTCGAACTCGACGGGCCGTCTGGGGCGAGA
>sig_6972
TGGGAGGCCTCCTCCGAGCGGATGTACCCC
>sig_6973
GATGCATCATGGAATTCACTGGCCGTCGTT
>sig_6974
TACGACTCACTATAGGGAGACCCAAGCTGC
>sig_6975
CTCGCGGTACATCCAATCAACTAGCTCGAT
>sig_6976
AAGTTGAACACGGGATAATACCGCGCCACA
>sig_6977
AGACACTTGAAGACGAAAGGGCCTCGTGAT
>sig_6978
ATCGATAAGCTTGATATCGAATTCTCAGCA
>sig_6979
GTTCGTTAGGCGCGGATCCCAAAATGGATG
>sig_6980
AGAGAAGGGAGCGGCCATGGGAATTCTACG
>sig_6981
AGGTTTCTTTGCTCGCCATGGAACCAGATC
>sig_6982
AGGAAGAGTATGAGTATTCAACCGAATTGA
>sig_6983
ACCTCTAGGGTCCCCAATTACGAATTGGCC
>sig_6984
GTGGTGATGTGCCATGGTATATCTCCTTAT
>sig_6985
GCAGCCTGAATGGCGAATGGAATTCCAACA
>sig_6986
TATCTAATTTGGACAGGGGAAGTTCGGTTA
>sig_6987
CTGCAAGGCCTTCGCGAGGTACCATTTATC
>sig_6988
CCACTACGACGCTGAGGTCAAGACCACCTA
>sig_6989
CGGCACCAATCGCCACTGAAGTGGCATCAT
>sig_6990
GTGGTGATGTGCCATGGTATATCTCCTTCT
>sig_6991
CATGGTGAAGACGAGCTAGTGTTATTCCTG
>sig_6992
ATACCTTCTAAACGTTCGGCGATTAATTCC
>sig_6993
CCGGGAATTCATAACTTCGTATAGCATACA
>sig_6994
AGATGTCGTTCAGGCCCCCGGGAGCTCGCT
>sig_6995
TGCTCTGCGAGGCTGGCCGATCAGATCTGT
>sig_6996
ATCATCAGATCATCAAGCTTACTCAAGCAT
>sig_6997
CTCGGGCCGCAAGCTCTTAGCGGCGGATTT
>sig_6998
GAAGATGGCCCCCAAAAGAAAAAGTCTAGA
>sig_6999
TCCCCGGGTACCGAGCTCAGAAAAAATGAC
>sig_7000
AATTCGGATCCTCGAGCGGCCGCGATCCGA
>sig_7001
GCGCGCCCACCCTTGGTGAAGGGCTCCTTC
>sig_7002
ACGACAAGGCCATGGGATATCTGTGGATCC
>sig_7003
AACTAATTATTCGAAACGATGATAGATCCC
>sig_7004
GCGGGGATCCTCTAGCTAGAGTCGACCTGC
>sig_7005
AATTCGGATCCTCGAGCGGCCGCGATCCGG
>sig_7006
ATCTCGAGGCCTCGGACTAGCGGATCAGTG
>sig_7007
CGGTACCAGGCCTAGATAGATAGAGAGAGA
>sig_7008
GATGAAAGCGTTCTGATCGATGATCAACTC
>sig_7009
TGAGTATTCAACCGAATTGACATAAGCCTG
>sig_7010
GTCTTCGACCTGCATATAACCTGCATATAA
>sig_7011
GTGGTAGATTTTAGACAGGAGCTCTTCGAT
>sig_7012
TGCAATGAATTCGAGCTCGGTACCCGGGGA
>sig_7013
CAGGGGGTACAGCTCGTCCATGCCGAGAGT
>sig_7014
AACATGAGAATTGACGCGTCAATTCGAGCT
>sig_7015
TATTAATACAACTTGATATTAATAACGCCG
>sig_7016
GACGGGAAGGCGAACCCGAGCGTCCAGCCG
>sig_7017
ATGACAAGGTACCTATGCATGAGCTCGAGA
>sig_7018
AACTTGTTGATAACTCTAGAAATTGTAAAT
>sig_7019
ACCCGTACGACGTTCCGGACTACGCTTCTT
>sig_7020
TTTTTTCTTGGTAGCTTTTTAAATATGGCG
>sig_7021
CAAAGTGGTTGATAACAGCATGGCTAGCAT
>sig_7022
AGTCCGGAGAGCTCTCACACCCACTCGTGC
>sig_7023
CTTTCGTCTTCAAGAATTCAGATCTGAATT
>sig_7024
GTGTTAACTCTAGGGTACCTCTAGGAAGCT
>sig_7025
TTGGTAGGTGAGAGATCTGAATTCTCATGT
>sig_7026
GAGGAATTCCCCTTTTTTTTTTTTTTTTTT
>sig_7027
CCCTCAAGAACCTTTGTATTTATTTTCACT
>sig_7028
TTGAGTGAGTGAGATCATCGATGAATTCGA
>sig_7029
GTCAGCCCCGAATTGACATAAGCCTGTTCG
>sig_7030
GCTTTTGTTAAAAATTATTTGGCAAAAATA
>sig_7031
GCCGGGCAAGAGCAACTCGCTCGCCGCATA
>sig_7032
GAAAATCTCGCGACGGATCCGGGGAATTCG
>sig_7033
CGCGAGCTCATCGATTTCGTTCCACTGAGC
>sig_7034
TGGAGGCCTAGGCTTTTGCAAAAAGCTTCG
>sig_7035
CAACCTGACCGGTGATTACCTATGGCAGCA
>sig_7036
GTTCGAGCTGCTATGCATATCCGATTTTGG
>sig_7037
ACATATGGGCCATCACCATCACCATCACGC
>sig_7038
CTGCAGCCAAGCTTGGTCTAGAGGTACCGC
>sig_7039
GCAGCTCGCCCGGGGATCTGGCTAGCGATG
>sig_7040
GTGGATCCCCCTCAAGTCAAAAGCCTCCGG
>sig_7041
TCGCACTAGTTTCTCGGTACTATGCATAGA
>sig_7042
CGACGGCGCAGCAGTGGCGGTCTGGACCAC
>sig_7043
GGGTCTAGAGGATCCCAATTGTTAATTAAC
>sig_7044
TCCGTCGACCTGCAGCCAAGCTTGGCTGTT
>sig_7045
GCCGGAAGTATAAAGTGTAAAGCCTGGGGT
>sig_7046
AAAAAAAAAAAAAAAAACCCGGGAGCTCGA
>sig_7047
CCTTTTGCTGGCCTTTTGCTCACATGCCGG
>sig_7048
TTTAAGTCCGGGCCATTGTAAAAAATTTGG
>sig_7049
GCCGCGAATTCCTCGAGCCCGGGTGCTTTG
>sig_7050
TGGTGAGTGATCCGTCCTCGGCTGCAGGTC
>sig_7051
CTTTTAGTAAGCCGGATCCACGCGGCGTTT
>sig_7052
GATTTGACACCCTATCATTGATAGAGTTAT
>sig_7053
ATGAGTGGCAGGGCGGGGCGTAAGGCGCGC
>sig_7054
TTCGTCGAGCGGCCGCTCGACGAGCTCCCT
>sig_7055
AAGTGGTTGATAACAGCGCTTAGAGCTCGA
>sig_7056
TGTGTCCAGTTTGGCGCGCCCCGAACGTGG
>sig_7057
TTTCATTCAGCTCCGGTTCCCAACGATCAA
>sig_7058
CTCTAGGAATTCTCTAGGAGATCTTCTAGG
>sig_7059
GGGGAAATTCGAGCTCTAAGCACCCATTTG
>sig_7060
TCCAGGGGCCCCTGGGATCCCCGAATTCCC
>sig_7061
GAAATCGATGAGCTCTTAGAAAAACTCATC
>sig_7062
TATGCGTCACTCTACCCCTATGACGTACCG
>sig_7063
CCATAACAGCGGAATGACACCGGTAAACGG
>sig_7064
GGGGACATATTAATTAACCCGGGGATCCCC
>sig_7065
ACAATAACAACAACCTCGGGGATGACGATG
>sig_7066
TCGATTCTAGCCGCGGTCTAGGAATTCTCT
>sig_7067
GGCCTTAAGGGCCCGTACGGCCGACTAGTA
>sig_7068
TAGCTAATGAGTTTTATAACTGCGTATTGT
>sig_7069
GTATATACACTCCGCTAGCGCCCAATACGC
>sig_7070
CTCACATGCCGGATATAGTTCCTCCTTTCA
>sig_7071
GGCCAGTAAGCTTGCATCGCTGCAGGTCGA
>sig_7072
CCTGCAGGCATGCAAGCTTACTTTGACAAT
>sig_7073
TTAACGCCGAATTGAATTCGAGCTCGGTAC
>sig_7074
GCAGCCTGAATGGCGAATGGAATTCCAGAC
>sig_7075
AAAGTATTAGAAATAAGATAAACAAAAAAG
>sig_7076
GAATTCAGCTGCCATGGTTTAAACCTCCTT
>sig_7077
CCCCACACTACCATCGGGGGCCATCGATAC
>sig_7078
AGCAAATGAACTAACGATTAGTCGCTATGA
>sig_7079
AGGGTTAATTTCGAGCTTGGCGTAATCATG
>sig_7080
CACTCGAGGCCACTCGGGCCGAAACTGTTG
>sig_7081
CGCGACCGTCAGTCCACGCTTCATATGGAT
>sig_7082
ACATGAGAATTCAGATCTGCTTGAAGACGA
>sig_7083
GAAGGGATCAATTCCTCGAGCCAATTCCTC
>sig_7084
GCACCCATGGGCCCACCGCCGGGGCTTGCC
>sig_7085
CTCTTGTACGGCATATGTTTCCTGTGTGAA
>sig_7086
AGCGGTAATATTTAAAATCATTTTCAAATG
>sig_7087
CCTTTCGTCTTCAAGAATTCAGATCTGAAT
>sig_7088
TGGGTAGCTGGTCATGGTATATCTCCTTCT
>sig_7089
GAACTAGTTAACTAGATTCGAGCAGTGTGG
>sig_7090
ATGGTCATAGCTGTTTCCTGTGGGGATCCC
>sig_7091
TTCCATGGCGAGCAAAGAAACCTTTACCCA
>sig_7092
TATATCCGGCATGTGAGCAAAAGGCCAGCA
>sig_7093
CATGCATCGTTTTGCGCTTCACTTTTTATC
>sig_7094
ATAACAATTTCACAATTCTCCCCAGCTCTT
>sig_7095
CTTGCGTGTCAGGTCGATGTTCCTCGCGAC
>sig_7096
TAAGCTTACTAGTTCTAGAGAATTCATCGA
>sig_7097
GGAGGAGTATGGCCACTAATACTAAGTACC
>sig_7098
CACTTGAACGTGTGGCCTAAGAATTCGAGC
>sig_7099
ACGAGGCCCTTTGCGCCGAATAAATACCTG
>sig_7100
CAGATCCTCTAGAGTCGACTCTAGAGGATC
>sig_7101
TCTACACCATGAAAGCCGCTCTGGGGGATA
>sig_7102
GAATTCATTGCAGTTTAAGGTTTACACCTA
>sig_7103
AAAAAGCTTTCACGCTGCCGCAAGCACTCA
>sig_7104
TGCTCGGGGATCCGATATCGAATTCGAGCT
>sig_7105
CCGCGCTCCGCACCACGGCGCCTCGAGCAA
>sig_7106
TGATCATCCTGATCGACAAGACCGGCTTCC
>sig_7107
ACTGGTGGACAGCAAATGGGTCGGATCCGG
>sig_7108
ATGAGGATCCCCCTCAAGTCAAAAGCCTCC
>sig_7109
TAGCCGCGGTCTAGGAATTCTCTAGGATCG
>sig_7110
CTCCCGAATTGCCCTTAAGGGCAATTCCTC
>sig_7111
ATGGTCATATGAATTCCTCCATCCAGAAAA
>sig_7112
AAAGATCTGATCAGCTCCCCGTTTTTCACG
>sig_7113
GCGAGGGGGGGGGGGGCGCTGAGGTCTGCC
>sig_7114
TTCTGAGATGAGTTTTTGTTCGATATCAAG
>sig_7115
GGACTCTAGACTAGGTGGATCCCGGGCCCG
>sig_7116
CGCCCCCCCCCCCCCTGCAGGTCGGCCACG
>sig_7117
GTATTCGCCTTGATCCCCGGGGCAGCGCAT
>sig_7118
TAATCTGTCTACCTCGCTGTGACGGTGTGC
>sig_7119
CCTTTCGTCTTCAAGAATTCAGATCTGCGA
>sig_7120
TTGGGCCCTCATTAGAAAAACTCATCGAGC
>sig_7121
GCCAATTCCCTATAGTGAGTCGTATTAAAT
>sig_7122
GGACTCTAGACTAGGTGGATCCCGGGCCCT
>sig_7123
TGAACTCACTAAAGGGGTACCGAGCTCGAA
>sig_7124
AGAATTCGGATCCCCGATATCCCATGGACC
>sig_7125
CCCCGGGTACCGAGCTCGAATTCCGCTAGC
>sig_7126
TCGATAAGCTTCGGAATTCAGGATCCGTGG
>sig_7127
GGGATCGAGATCGCATTAATGAATCGGCCA
>sig_7128
TTGCTGCAGGTCCAAGCTTGGACGGATCCC
>sig_7129
TAAAAAGTAGCTTTTGACGATTTTTCTTTT
>sig_7130
AAGTAATTATTGAATACAAGAAGACAACTC
>sig_7131
ACTCTAGAATGAGCGACTACAAGGATGACG
>sig_7132
TTTAATACGACTCACTATAGGGAGATGTTA
>sig_7133
ACTCCTGGAAGGATCCATATGAAGCGTGGA
>sig_7134
GGTGTCAAAAAGCGGCCGCTCGAGTCAAGG
>sig_7135
CCCTGTCGCAAGCTTATCGATTGCGCGGCC
>sig_7136
GGGGAAATTCGAGCTCGGTACCCGGGGATC
>sig_7137
CGCATCGTGGCCGACCTGCAGGGGGGGGGG
>sig_7138
TCCATATGCACTTTGTGATTCATGGTGTAT
>sig_7139
GGCCTCGAGGCCTCGAGGAATTCTTGAAGA
>sig_7140
CTGTATGATTTATTGGATGTTAATGCTACT
>sig_7141
ATCCCCATGGTCGATCGACAGATCTGCGAA
>sig_7142
GGATCCGAATTAATTCCGATATCCATGGCC
>sig_7143
GGCGCATGCATATTTGAATGTATTTAGAAA
>sig_7144
TCCATGGTGGCGTCTAGCGTAGGCGCCGGT
>sig_7145
TAATTTTTTTTTCATAGCACTATAGAACTC
>sig_7146
AAGGCCGGGTCAGCGACGGATCCCCGGGAA
>sig_7147
AAAAAAACCTATAAATACGGATCCCTGCAG
>sig_7148
AGTGAATTCCCGGGGATCCCAATGCTTCGT
>sig_7149
TTCAAGATCTGTACATATGAGCTCTCTAGA
>sig_7150
AAACAGCTATGACATGATTACGAATTCGGT
>sig_7151
CCGGTGATTGATTGAGCAAGCTTGGATCCA
>sig_7152
AATTCGTTCTTCGGGGCGAAAACTCTCAAG
>sig_7153
AGCTCATTTCAGAATGTCGACGCCTGCCCC
>sig_7154
GGTCAGGTCCCCAGAGGGCCAGCAGCGCCA
>sig_7155
ATTCTAGCCAGATCCCCGGGCGAGCTGCGG
>sig_7156
TTAGCAGCCGGATCCCCATGGACGCGGAAC
>sig_7157
TCGACCGCTCTGCCGGTGGTTACCATGGGC
>sig_7158
CGAATTCGGTTTTTTTTTTTTTTTTTTTTT
>sig_7159
AGCGCGCTTGGAAATCACATTTGCCAACCC
>sig_7160
AATCAGATCTACTAGTGAATTCTGATCACT
>sig_7161
CCCGGGGATCCCAATGCTTCGTTTCGTATC
>sig_7162
TTACGCCAAGCTAGCTTCCCGCTTGGTCGG
>sig_7163
AAGCTAGCCCAAGCTTGCATGCCTGCAGGT
>sig_7164
CTGCTCCAGGCCCTGGCAGGAGGTACTGAA
>sig_7165
AGCAGCGGATCGATATCGATCCACAGGACG
>sig_7166
ACAGGTTGTCATCCCAACTTGCCCCTTGCT
>sig_7167
GGTGTCGACGGATCGATCCCGTCGTTTTAC
>sig_7168
GAGTTGGCTGCTGCCACCGCTGAACAAGCG
>sig_7169
TGGCCTGCGCTACGGTAGCGAAACCAGCCA
>sig_7170
CAGCTCCTCGCCCTTGCTCACCATGCTCAT
>sig_7171
ACATCAGGTGGCCCCCGCTGAATTGGAATC
>sig_7172
GCTGGACTTATCCCTATCAAACCGGACACC
>sig_7173
GGCTAAGCACAATTCGAGCTCGGTACCTTT
>sig_7174
AGCGAGCTCTGCAGCCCGGGATCCGGTAAG
>sig_7175
AATTCATTACAGTTTAAGGTTTACACCTAT
>sig_7176
ACGCGCAGACTAACGCTGCCGCTATGCATA
>sig_7177
AAGCCAGATCAAGCTTGTCGACCAATTCGG
>sig_7178
CCTTCACCAAGGGCGAGCTCAAGCTTGAAG
>sig_7179
AACAAAATTTACCAATGCTTAATCAGTGAG
>sig_7180
GTCCTGTGGATCCCCGGGAATTCCCGGGGA
>sig_7181
TTGTGATATTCCTTCTTAAAGTTAAACAAA
>sig_7182
CCATCACGGATCCGTCGACCTGCAGCCAAG
>sig_7183
CATCGGTACCCAGGCGGGGAGGCGGCCCAA
>sig_7184
CAGTCATTTTTTCTGAGCTCGGTACCCTCA
>sig_7185
TGCATCAACGCATATAGCGCTAGAGTCGAC
>sig_7186
ACAGATCTGCGCAGCACCATGGCCTGAAAT
>sig_7187
CCGGGGTACCGAGCTCGCATGCGGATCCCA
>sig_7188
CTTTCGTCTTCAAGAATTCAGATCTGCGAT
>sig_7189
GGCCGCTGTATTCTATAGTGTCACCTAAAT
>sig_7190
CCTGGAAAACGGGAAAGGTTCCCTTCAGGA
>sig_7191
GGCGGCCGTTACTAGTGGATCCATGGTTAA
>sig_7192
ATGATTACGCCAAGCTTGCATGCAGGCCTC
>sig_7193
ATTGAAGCATTTATCAGGGTTATTCTCTCA
>sig_7194
GGAGGACCTGTGACTTAAGCTTATCGATGT
>sig_7195
GGCCGGGGCACGGGGCGCAATGGGAGCCAG
>sig_7196
CTGGGACCGCTCCTTCCTGTTCGAGGACGG
>sig_7197
CGACTTAAACGCCTGGTGCTACGCCTGAAT
>sig_7198
AGAATTCGGATCCCCGATATCCCATGGGAC
>sig_7199
AAACTCTAAACCAAAAACTCATTCTGATGT
>sig_7200
CCGCCGATGATAAGCTGTCAAACATGAGAA
>sig_7201
CATGGTTGGGTTTGATCCTTCACTCTTGTC
>sig_7202
CAGACATCATAAGATACATTGATGAGTTTG
>sig_7203
CCAGCGAGTCAGTGAGCGAGGAAGCGGAAG
>sig_7204
GCGGCCGCGGTACCAGGATATCCACCACCC
>sig_7205
TTTTTAATTTTTGCGGCCAAAAGGATCTAG
>sig_7206
ACTGAAAGCGGCCGCTTCCACACATTAAAC
>sig_7207
GTTAACATTAAGCTAGCCTAGTGCCATTTG
>sig_7208
CGAGTAAAAAGTACTTTTTTTTCTAAAAAA
>sig_7209
TATGATGGTGTTTTTGAGGTGCTTGCTCCA
>sig_7210
GATCCTCTGAATTCTAGCGTCCATAAGCAT
>sig_7211
CTGGCTTTTAGTAAGCCGGATCCACGCGGC
>sig_7212
GGTACCCGACACCATAGAATGGCGCAAAAC
>sig_7213
CTCAATGAATTCTAACATCCAATAAATCAT
>sig_7214
TCGAATTCCTCCGCGAGAGCACCGCGATCA
>sig_7215
GACTCTTAAAGAACGTGGACTCCAACGTCA
>sig_7216
CGTAGAATTCACCCGGGTACTGCAGAAGTT
>sig_7217
CGTCACTAGTTTGTTCAGCGGTTTCAGCCT
>sig_7218
GGGAGATATCGATCACTAGTGCGGCCGCAC
>sig_7219
TTTCTAAATACATTCAAATATGCGCCTGAT
>sig_7220
GGTGGTGCTCGAGTTTTTCGAACTGCGGGT
>sig_7221
CTAACTCTCCTCTGGCCATGGCGATATCGG
>sig_7222
AGAGAATTCCTAGAAGATCTCCTAGAGGTA
>sig_7223
TTCAAGCTTCAGCTGCTCGAGTTCTATAGT
>sig_7224
GCTCGGAATTCGAGCTCGCCCGGGGATCCT
>sig_7225
CTAGCACTAGTGGGCCCCCGCGGCCGCGTC
>sig_7226
TATCGATACCGTCGACCTCGAGAAGTACTA
>sig_7227
ACGGCCAGTGAATTCCCGGGGATCCGTCGA
>sig_7228
GGCGCGCCTGAGCTCGAATTCACTGGCCGT
>sig_7229
ACGAGCTGTACCCCGAGCCTCCTCCATCCA
>sig_7230
CTATGCCTACAGCATCCAAGAAGCTTGGCT
>sig_7231
AAATTGTTATCCGCTCGGTATCAGCTCACT
>sig_7232
TGATCTCGCCATCACCACCGTTCGCAACTG
>sig_7233
TGAGCACCGCCGCCGCAAGGAATGGTGGTC
>sig_7234
TGTTAGCAGCCGGATCCGCGACCCATTTGC
>sig_7235
ATGAGCTCGGGCCGCAAGCTCTTAGCGGCG
>sig_7236
ATCCACGAATTCGCTAGCTTCGGCCGTGAC
>sig_7237
GGCATGCAAGCTCAGATCTGAGCTTGGCAC
>sig_7238
CCATCAGTTCAACCTGTTGATAGTACGTAC
>sig_7239
CCATGGCAACCACTTTGTACAAGAAAGCTG
>sig_7240
AAGTGCGGCGACGACACCATTCCTTGCGGC
>sig_7241
GGGACCCGCGCGGTCGTTAACCATCAGTAC
>sig_7242
TTTTTTTGGGGGGGGGGGGGTGCAGGCATG
>sig_7243
TTTCTCCGTCTCCGCCGACCTCTTTAGCTC
>sig_7244
TACCGCATGCAGATCTGGAACCTTTCTTCT
>sig_7245
TACCCTACTCAAGCATTGAGTGGCCCGCCG
>sig_7246
ATTTCAGAATGCTTCTTCCGCTTCCTCGCT
>sig_7247
TAATTGGATCCAGAATTTAAAAGGAGGGAT
>sig_7248
CGGGGAAATTCGAGCTCTAAGCTTACACGG
>sig_7249
CCTGCAGGCATGCAAGCTTACTTAGATCTC
>sig_7250
GGCGGCCGTTACTAGTGGATCCATGGTTTA
>sig_7251
TCAATTTTTAATTTTAGTACACAATCCTGC
>sig_7252
ACGTAGTAATTCTCATGTTTGACAGCTTAT
>sig_7253
TCAAAAAGGGGATCCGTCGACTCTAGAAAG
>sig_7254
CTAGTGGATCCGAGCTCGGTACCATATGTA
>sig_7255
GAACGTGTGGCCTAAGAATGGATCCCCCTC
>sig_7256
TGAGGATCCCCCTCAAGTCAAAAGCCTCCG
>sig_7257
ATAGAATACACGGAATTCGAGCTCGCCCGG
>sig_7258
GTACAAAGTGGTTGATAACAGCATGGTGAG
>sig_7259
TTTTTTTTTTTTTTGATCATTTTTTTTTTT
>sig_7260
TTTTTTTTTGGGAGCTCGCCCGGGGATCCT
>sig_7261
GGAGACATGGCCGGCCCTTTTGAGCTTAGA
>sig_7262
TGACGGTGTCGCCCATTTGTTTTGACCGCA
>sig_7263
GAAATTCGAGCTCTAAGCCTTGTACAGCTC
>sig_7264
CCCCCGGCGGCCGTGGGCCATCGCCCTGAT
>sig_7265
GCTTTTTGCTCTATATGTGTGGTATGGGCG
>sig_7266
GATCCTAGTAAGCCACGTTTTAATTAATCA
>sig_7267
ACTAATCGGCACGAGACGCGATTGAAAAAG
>sig_7268
GGCGGCCGGATCCGATATCGTTTGGCGCGC
>sig_7269
TCACCAGAACCAGATCCACGCGGAACCAGA
>sig_7270
GTGCCAGCAAAAGACTCCGGCTCCGCCGGT
>sig_7271
TTCATTAAAGAGGAGAAAGGTACCATGAGA
>sig_7272
TTCGGGCTTTGTTAGCAGCGGATCGAGATC
>sig_7273
ATGATCAGATCTTTAAAAGAGGATATTTGG
>sig_7274
CAAGAAAAAAAGCGGCCAAAAAGGCCTGGT
>sig_7275
CACGCGTCTAGAGGTACCGCATGCGATATC
>sig_7276
TTGTACAAACTTGTTGATGATCTCCCGATC
>sig_7277
AACTCAGGCGTTAGTCCCATGAATTCTAAG
>sig_7278
CAGCTCCTCGCCCTTGCTCACCATGCTGTT
>sig_7279
ATGACGGATCCCCGGGAATTCGTAATCATG
>sig_7280
TTCAATTATTGAGGACGCGCTCACAGCAAA
>sig_7281
AATTCCTGCAGCCCGGGTACCATGGGCCCT
>sig_7282
TAGAGAATTCCTAGAAGATCTCCTAGAATC
>sig_7283
GATATACCATGGTGTCCCCCGGGGGGGGTT
>sig_7284
TGACCATGATTACGCCAAGCTTAAGACGTC
>sig_7285
TTGTCCTCGAGCGGACCGTAGTTTAAACCA
>sig_7286
GGATCCCCCATGAATTCATGGGGAATTCTT
>sig_7287
AAGATACATAAGATAGATGGAATATTCTTA
>sig_7288
CAGCGAAAACTGGTTTAAGCCGACTGCGGA
>sig_7289
CTGCAGGTCGAATTTCTGCCATTCATCCGC
>sig_7290
AATAATTCAGTGCCAATTTGTTTAACGGCT
>sig_7291
TCATCACCGAAACGCGCGGCAGACAAGGTA
>sig_7292
CAATCTATTGATTGTATGGGAAGCCCGATG
>sig_7293
ATCCCCGATATCGCCATGGGACTCTTGTCG
>sig_7294
TCACAGATCCTATAAATATGGATAACAATC
>sig_7295
TAGAGTCTATAGGCCCACAAAAAATGCTTT
>sig_7296
TACCTACTAGTAAGCTGGCGGCCGCTAAGC
>sig_7297
ACTGCTGGTTCCGCGTGGATCTGGATCCGA
>sig_7298
ATGTACGGCCTTAATGGTCCCGACATCTAT
>sig_7299
TGGTGATGGTGATGGCCCATATGCGCTCCC
>sig_7300
ACCGGCGCCGCTGTTATCACAAGTTTGTAC
>sig_7301
CACCTCGTAAGCGCACAAGGACTGCTCCCA
>sig_7302
ATCATCATCATGCTTAGAGCTCGAATTTCC
>sig_7303
AGACAGCTAAAGGGCCTCGAGGGCCCAGGA
>sig_7304
AGTGGATCCATGGTTAATTCCTCCTGTTAG
>sig_7305
GGCTACCATGGAGAAGTTACTATTCCGAAG
>sig_7306
GTCGACCCGAATTGGTCGACAAGCTTGATC
>sig_7307
ATGAATTCGGCAACTGGAGAGAGCTATGGA
>sig_7308
CTGAAAGTAGTGACAAGTGTTGGCCATGGA
>sig_7309
CCCTGGTGGTCGGGCGACACGCCGACGGTG
>sig_7310
CCTTCCCTGTACTTGAGGCAGCGGACTCAG
>sig_7311
CGTCAGTCCACGCTTCATATGGATCCTTCC
>sig_7312
CGTGTTGACGGATCCTCTAGAGTCGACCTG
>sig_7313
ACCTAGTATAGGGGACATGATAAATTCTCC
>sig_7314
CCTCAAAACCCACCGGGGCCGGCCATGATT
>sig_7315
GCATGCTCGATCGACCTGCAGTTGGACCTG
>sig_7316
TTAGTGAACCGTCAGATCCGCTAGCCGCAA
>sig_7317
TTACGCCAAGCTTGCATGCCCATCGATGGG
>sig_7318
CGATCTTAAGGCCTAGAGGATCCGGGTACC
>sig_7319
TGCGGCCGCAGATCTAGATCCATAGTCACT
>sig_7320
TGCAAACCCTCACTGATCCGCTAGTCCGAG
>sig_7321
CAAAACGCAGCAAAAGGGGGCCCAAGACTA
>sig_7322
GAGGAAGAAGAGGCGAACTACTCTAGAATT
>sig_7323
AGCTGGTCCGGCTGCTGCGCGAGAAAGGCG
>sig_7324
TCATATGTACAGATCTTGAATTCGCCGTGA
>sig_7325
GAATTCCCGGGGATCTGGCCCCCCCGACCG
>sig_7326
CCAGCCAGTTCCCGGCCGAAGCGCCCAATA
>sig_7327
GGGTATTATGATTATCACAAGTTTGTACAA
>sig_7328
CTAGCTAAGCAGAAGGCCATCCTGACGGAT
>sig_7329
TGAGCTTTACCGCAGGGCAATAGTTACCCT
>sig_7330
TTTTCAAGATATCCAGATCATATGAAGCGG
>sig_7331
TTTGTTAGCAGCCGGATCTTACCGGATCCC
>sig_7332
ATTCGATAATTCCACGGGGTTGGGGTTGCG
>sig_7333
TTCCGAGACTTTAACTGCCCCTATCGGAAA
>sig_7334
GCCGAATTAAAAATGAAGTTTTAAATCAAT
>sig_7335
TCTGTGGTAAGCAGTTTCGGCCCGGTCGGC
>sig_7336
GGGTACATCGAATTCAGATCTGCGGCCGCG
>sig_7337
GGCCCGATCNGGGTTGAGGCGTTGGCCGGT
>sig_7338
CTGCAGGTCGTCCTCTCCAAATGAAATGAA
>sig_7339
CTGCAGATCTCGAGCTCGGATCCGCATAGA
>sig_7340
CGCGTACTAGTCGACTCTAGTGTGCTTGGG
>sig_7341
CTCAGAAAAACTCATCGAGCATCAAGTGAA
>sig_7342
CAAGCAGCTTCTATTAGGCCTTCGGACGTT
>sig_7343
ACCGAATTCCATGGTCGTCGCGACCCTCGA
>sig_7344
CGTCATCCTTGTAGTCGCTGTTATCAACCA
>sig_7345
CAGATTCCCTAGTGGATGCCCCGTAGATCA
>sig_7346
GTGGATCGAGATCTCGATCCGCTGCTAACA
>sig_7347
CAGACCTCAGCGCTTTTCCGCTTCCTCGCT
>sig_7348
CAGGAGACGTGATGAGTCGAGCGGCCGCCT
>sig_7349
GGCCTTCGCGAGGTACCCATCACAAGTTTG
>sig_7350
AGACCCGGTAGAAAAGATCAAAGGATCTTC
>sig_7351
GACTCTAGAGGATCCATCGAGGGTAGGAAT
>sig_7352
AAATAGGTACTAATCAAAATAGTGAGGTAA
>sig_7353
GTCACTGACCTCTGCCCCAGCGGCCGCTCG
>sig_7354
TACGAATTCCCCGGATCTGCAGCAATTCAC
>sig_7355
GTTAATCTTTAGTTAGTTAGGGAATTCGAG
>sig_7356
TCAAGCTTCGAATTGCCCTTAAGGGCAATT
>sig_7357
CTTTTGTGAGATGGTCAATCTTCACTGCTA
>sig_7358
CGCTAGCGGGCTGCTAAAGGAAGCGGAACA
>sig_7359
GCGGCCGCCTCCGGCGCTCGCTAGAGTCTC
>sig_7360
AGCTCCTGCAGCACACAGACAAAGGCGTAT
>sig_7361
GGTAATAAGCCGAATTCTGCAGATCCTTGC
>sig_7362
CGGGAGCTCGAATTAATTCTAGAAATAATT
>sig_7363
GGGTATTAATAATGAAAGGGGGAATTCCAA
>sig_7364
CCTGAAAATCTCGCCAAGCTTTTTGCAAAA
>sig_7365
CAGCAGCCGGCGCCCAATACGCAAACCGCC
>sig_7366
ATGATCGAATTCGGCGCGCCCGGGCGGCCG
>sig_7367
GGAAGAGGATCCCTTGAAGACGAAAGGGCC
>sig_7368
TCCATACTAGTTTCGCCATTCAGGCTGCGC
>sig_7369
GTCGACATTGATTATTGACTAGTTATTAAT
>sig_7370
TGAGCACCGCCGCCGCAAGGAATGGTGTCG
>sig_7371
GCTCGATGAGTTTTTCTAATGACCAAAGGA
>sig_7372
CTCAAAGCCCAGATCTCCGTCGTGAGAGGG
>sig_7373
CCACAACTCTAGAGGGCCCGTTTAAACGCT
>sig_7374
GCTTGCATGCCTGCAGGTCGACTCGCGATA
>sig_7375
TTTTCAAGGTATCATCCTGATGCGCAATAT
>sig_7376
GTGGATCCCCGGGAATTCATCGTGACTGAC
>sig_7377
CGGGAGGGAAGCCGTGAGAATTCACGGCGA
>sig_7378
AACAGCATGGTGAGCAAGGGCGAGGAGCTG
>sig_7379
ACTTTCAAAAGTCCGAAAGAATTCGCGCGA
>sig_7380
CATCGCTGCCTCGCGCGTTTCGGTGATGAC
>sig_7381
TTATAGATATGTAATTATTTGTGTATTTAC
>sig_7382
TTCTCCCTATAGTGAGTCGTATTAATTTGA
>sig_7383
TTGTTCAATCATGGCCGGCCCTTTTGAGCT
>sig_7384
CCAGTCGACCACGTGAGATCTAGAGCTAGC
>sig_7385
TTGCTTTGACGTATGCGGTGTGAAATACCG
>sig_7386
TTAAGTGGATCCATGGTGATGTCTGCTCAA
>sig_7387
AAGCATTGGGATCCTAAGGAGGTTAACTAT
>sig_7388
GGTTACCCAGGTGGTTAACACGTTCTTTTT
>sig_7389
CGAGGGCCGCCACTCCACCGGCGCCTAATC
>sig_7390
CTGGATCCAAGCTCCTGCCTGGACTTGCCT
>sig_7391
CCGGGGAATTCGGCCGCCTAGGCCGCGGCC
>sig_7392
GCTTCGATAAGCTTTAATGCGGTAGTTTAT
>sig_7393
ACCACCATCACTCCGCGGCTCTTGAAGTCC
>sig_7394
ATGTTTCATAGTTAATTTCTCCTCTTTAAT
>sig_7395
TTCCTATAGTGAGTCGTATTAATTTCGCGG
>sig_7396
TGTAAACCTTAAACTGCAATGAATTCGAGC
>sig_7397
TCGCGGCCGCCCTAGGGAATTCTACGTAAG
>sig_7398
CAGTGGATCCACTAGTAACGGCCGCCAGTG
>sig_7399
TCCGAATTCTAGAGCGGCCGCGGCATGCAA
>sig_7400
CCTCGTTTTTGCATCAGGAAAGCAGGGTCC
>sig_7401
GTGTGCGATATCCCCCAGAGCGGCTTTCAT
>sig_7402
GCAGCAGCCGAATTCCCGGGGATCCGTCGA
>sig_7403
TCTCCGCTTAGTCATTAGTCATTAGTCATT
>sig_7404
GTTTTCATATGGGCGCCCTGAAAATACAGG
>sig_7405
TTGTTTTGGCGACGGGCCCGGTACCGCGGC
>sig_7406
CATGGTCATATGAATATCCTCCTTAGTGTG
>sig_7407
AAATATTTTAGAAATTGATATTATTCTATG
>sig_7408
CTCACTAAAGGGAGAGACGAATTCGAGCTC
>sig_7409
ATCGCCGTGAATTCTGCTTGCAAGAACTGG
>sig_7410
TCCGCTCGGTGTGAAATACCGCACAGATGC
>sig_7411
CGTTGTAAAACGACGGCCAGTGAATTGCTG
>sig_7412
GTTCCTGGCCTTTTGCTGGCCTTTTGCTGT
>sig_7413
AAGGGGTTATGCTAGTTATTAGCCCAGCTT
>sig_7414
CAAGCTAGCTTGGCACTGGCCGTCGTTTTA
>sig_7415
CTAATTATCAACCGGGGTACATATGATTGA
>sig_7416
ATGGTATTACCTCTTAATAATTAAGTGCGC
>sig_7417
CGGCAAGCCCCGGCGGTGGGCCCATGGGTG
>sig_7418
GGTGTCAAAAAGGGGATCCGTCGACCTGCA
>sig_7419
CCCGGCTGGAAACGTGCAGTCTCTTCAAGC
>sig_7420
TCGCGGCCGCCCTAGGGAATTCTACGTAGG
>sig_7421
CGTTGTAAAACGACGGCCAGTGAATTGGCC
>sig_7422
CGGGGATCCTCTAGAGTCGACCTGCAGGCC
>sig_7423
ATCTATCATCTTGGTGAAGGGATCAATTCC
>sig_7424
TGCAACACATTGATGAGCAATGCTTTTTTA
>sig_7425
TTGGATCCCGTCGACTAGAATTGTGAGCGC
>sig_7426
GAGAAAGTTATGCAAGGGTTTATTGTTTTC
>sig_7427
TGGCCAAGTCGGCCGAGCTCGAATTCGTCG
>sig_7428
GTCAGAGAAGGGAGCGGCCATGGGAATTCT
>sig_7429
GGTGATATCAGATCCACTAGTGGCCTATGC
>sig_7430
CGGGGATCCTCTAGAGTCGACCTGCAGGGA
>sig_7431
CCAAGCTTGCATGCCTGCAGGTCGACCATG
>sig_7432
GGTGTGATGCTCGGGATCCGATATCGAATT
>sig_7433
ATGAATTATGAATATTATTGCGACAAGACC
>sig_7434
CGGTACCACTAGTTAATAGCAGAATTAGAA
>sig_7435
AGAAATTAACTATGGCTGGTCTGAACGATA
>sig_7436
GCTGAACAATAAGCTGAGCAATAACTAGCA
>sig_7437
ATACATTATACGAAGTTATGTTTAAACGGT
>sig_7438
TGAATTCCCCGGATCCGTCGCGAATTTCTG
>sig_7439
TCGAGATCTGAGCTTGGCATTCCGGTACTG
>sig_7440
CTTATTGCCCGGGGATGGGGAGTAAGCTTG
>sig_7441
GAGATCCGGTATGCAATGCCTGCGGCCTCT
>sig_7442
CACGGTGCCTGACTGCGTTAGCCCAAGCTA
>sig_7443
CCACCCGTCATCAACAGCATTCCCAGAATG
>sig_7444
CGTTAAGTGGATCCCGCGGTCGGCATCTAC
>sig_7445
AAAACGGCTTCCCTGCGGGAGGCCGTTTTT
>sig_7446
TCCATTTCTTAAGAAATGGATGACGATCCA
>sig_7447
TCACCATGGAAGCTTGAGATCCACTTAACG
>sig_7448
ATTAATTTCGCGGGATCGAGATCCTAGAGC
>sig_7449
CCAAATATCCTCTTTTAAAGATCTGATCAG
>sig_7450
ACTCTTCCTTTTTCAATATTATTGAAAGCA
>sig_7451
CGGCGAAGCTTGGCACTGGCCGTCGTTTTA
>sig_7452
ATTGACGCGTCAATTCCCCGGATCTTCACC
>sig_7453
ACTACCTGAGCACCCAGTCCGCCCTTTCGA
>sig_7454
GTCGGATCAAGCTTCGAATTCCATGGTACC
>sig_7455
CCAAATATCCTCTTTTAAAGATCTGATCAT
>sig_7456
ATCCGGAGTTCCCGGGCGCCGGCCTAGGAC
>sig_7457
GCGCTGCCCATGTCTTGTGCCCAGGAGAGC
>sig_7458
GACCGGAATTCGAGCTCGAATTCACTGGCC
>sig_7459
TGATTACGAATTGTTTAAACGCCCGGGCGC
>sig_7460
AACAGACGAAGAAGCTAGCTAATGCTCTGT
>sig_7461
CTTATCAATCTTGCTTACATCTCCAAAATT
>sig_7462
CCAGATCCTCTAGAGTCGAGATGCGCCGCG
>sig_7463
TCTAGGGTACCTCTAGGAAGCTTTCTAGGA
>sig_7464
ATTCTGGGTTGGAGATCTAGGCTGGACGAT
>sig_7465
AAACTCGAGACTAGTCCATGGATCGATGCT
>sig_7466
CCCTTGCTCACCATGACCACTTTGTACAAG
>sig_7467
AGCAATAAACCAGCCAGCCGGGCCGCAAAA
>sig_7468
CCCTAGAAGCATTTGCGGTGGACGATGGAG
>sig_7469
TCTAGGGTACCTCTAGGAAGCTTTCTAGGG
>sig_7470
ATGGTGATGGTGATGAGATCTGGATCCTCC
>sig_7471
CTACAGGACGTAACATAAGGGACTGACCGT
>sig_7472
CGGAGCTCTCGAGTCTAGAATCGATAAGCT
>sig_7473
GTCCAAGCTTGGACGGATCCCCGGGAATTC
>sig_7474
CTAGTGGATCCATTGTTTGGCCTTGTTGGC
>sig_7475
CTAGACTAGGTGGATCTTCACTTGTACAGC
>sig_7476
CCGGGAATTCCTGGGGATCCCACGACCTTC
>sig_7477
CCGTCGACCTGCAGCCAAGCTTCTGTTTTG
>sig_7478
CAGGAGCTAAGGAAGCTAAAATGATTGAAC
>sig_7479
TGTTCAATCATGGCCGGCCCTTTTGAGCTT
>sig_7480
GTCGCGACGACCATGGAATTCGGTACCAGA
>sig_7481
ACGAGTTCTTCTGACTGCAGTTTTTTTAAG
>sig_7482
ATACTTTGTTTTATGTAAAAATAGCTCTCT
>sig_7483
ATCCGATATCAGCCATGGCCTTGTCGTCGT
>sig_7484
CTAGCTTTTTGCAAAAGCCTAGGCCTCCAA
>sig_7485
AAGATCGATTTTCGTTCGTGAATACATGTT
>sig_7486
TGGACATGTGAGCAAAAGGCCAGCAAAAGG
>sig_7487
AGGGGTAGTGAATCCGCTAGGATTGACTTG
>sig_7488
TTCGGGCTTTGTTAGCAGCCGGATCCGACC
>sig_7489
CCATGGGCTTCCGATCTCTTCTCGCCCTGA
>sig_7490
ATGATGGCTGTTATCAACCACTTTGTACAA
>sig_7491
GAATGGCGTTTTCCCTCAAGCTCTTATTTT
>sig_7492
GAAGTTATTAGGTACACAGCTGAGCGGAAG
>sig_7493
GAGTACCAGCACGCCTTCAAGACCCCCATT
>sig_7494
CTACAGGACGTAACATAAGGGACTGACCTA
>sig_7495
GCTTTTTTGTACAAACTTGTAGATCTTTGT
>sig_7496
AAGCATCGAGCTCCATGAGCGGATACATAT
>sig_7497
GAGCCCGCCTAATGAGCGGGCTTTTTTTTC
>sig_7498
GAAGGTCGCGAAAAGCTTCAGCTGGGATCC
>sig_7499
GTCATTGAAAAAGGAAGAGTATGAGTATTC
>sig_7500
GCGGTGAGGCCTAGCTTGGCACTGGCCGTC
>sig_7501
CGATAAGCTTGCTGATTGATTGACCGGATC
>sig_7502
CTTAAGCCGAATTCTGCAGATATCCATCAC
>sig_7503
AATTCAGACGCGGATCCAAGCTTGTCGACG
>sig_7504
ATAGGAACTTCGGCGCGCCTACCTGTGACG
>sig_7505
ACAAATGGGCGACACCGTCAGCCAATCGAC
>sig_7506
GTGAATTCCTCGACGGATCCTTATCACTTT
>sig_7507
CCTTTCGCCAGCAGATCCGTCCCTATCGTT
>sig_7508
TGAAGAGATAACTAGAAACAAAGGAGAGAA
>sig_7509
CCATGATGGATACTTTCTCGGCAGGGGCAA
>sig_7510
ACGCTCCTGTAAAAAATATATTTCTGAACA
>sig_7511
TGCCCGAATTAATTCCCCGGGATCCGTCGA
>sig_7512
TCACATATGGGCCTAGGTGGCCAGATCTGA
>sig_7513
TATAGGGCGAATTGGAGCTCCACCGCTGTG
>sig_7514
AAGCTAGCTTTTGTCAGTGCGCAAAAAGAT
>sig_7515
CCCGATATCCCATGGGACTCTTGTCGTCGT
>sig_7516
AGAATCGATAAGCTTGGCTGCAGGTCGACG
>sig_7517
TGTCCCTTGGCAGAACTCCCTAGTGATGTA
>sig_7518
TGTACAAACTTGTGATAACAGCGCTGCACT
>sig_7519
TCGACGGAGCTCGAATTCGGATCCCGACCC
>sig_7520
TCTGGGTACCGGTGGTGGTTCTGGTGATGA
>sig_7521
GCCAAGCTTGTATTCTATAGTGTCACCTAA
>sig_7522
GATCGAGCTAGTTGATTGGATGTACCGCGA
>sig_7523
GGGTACCGAGCTCGAATTCCGAGACTTTAA
>sig_7524
GGGCCCATGATAGGCAGAACTCCTAAGCTT
>sig_7525
TCGGAACCCTAAAGGGATCTCGGGAAAAGC
>sig_7526
CCGCACGCGATTAATTAAGGCGCGCCACGC
>sig_7527
CGGCGACGGCGAGGGCGCTGCGATTGATCT
>sig_7528
ATTTCGCGGGATCGAGATCCCCATAACTTC
>sig_7529
AGAGGATCCAAGCTTATCGATTTCGAACCC
>sig_7530
AATATTAACAAAATATTAACGTTTACAATT
>sig_7531
CGCATTAAAGCTTGGCCGGATCCCCGCAAA
>sig_7532
ATAGCGTCCGGACTCAGATCTGGATCACAA
>sig_7533
CACGAGCTGCCCGTGGAGGACTGCCCCTCC
>sig_7534
AGAAGGCAACTAAGCTTTAATHCGGTAGTT
>sig_7535
GATAAATATTAACGCTTACAATTTCCATTC
>sig_7536
ACGGAAATGTTGAATACTCATACTCTTCTT
>sig_7537
CATGGGCTAGCTTATCATCGCCATTGCTCC
>sig_7538
TTCGAGGCTGCCTCGCGCGTTTCGGTGATG
>sig_7539
TTTATCTGAATTCTAGCCAGATCCCCGGGC
>sig_7540
TACACAAGTGCGGCCAATTCGAGCTCGGTA
>sig_7541
GCTCAGTGGAACTCCGTCGAACCCGGCGGA
>sig_7542
TGAATTTAAATATAGCACTGAGCTTGGTAA
>sig_7543
ATCCTGTCTCTTGATCAGATCCCCTATTCA
>sig_7544
ATAGTCCAGACCTGCAGGAATTCGATATCA
>sig_7545
CCCCTCGAGCTAGAAAGCTTCCTAGAGGTA
>sig_7546
AAGCATAAAGCTGGGCCGTCGACCAATTCT
>sig_7547
GCTCTTCAATGAGTAAAGGAGAAGAACTTT
>sig_7548
ATGTTTCCTGTGTGAAATTGTTATCCGCTC
>sig_7549
CGACTCACTATAGCAGTGAAGATTGACCAT
>sig_7550
CCTGGGGATCCCACGACCTTCGATCAGATC
>sig_7551
GGCAATGGGGGTCTTGAAGGCGTGCTGGTA
>sig_7552
AGCACCCGGGCTCGAGGAATTCTCTAGAGT
>sig_7553
CCTCAACAGGCTTACCCGTCTTACTGTCAA
>sig_7554
GGTGCCGAGCCCGTTCGGCAGCTCGACCTT
>sig_7555
ACAATGGAAGCTTGAGATCCACTTAACGTT
>sig_7556
ATGAGAATTCAGATCTCTCACCTACCAAAC
>sig_7557
GCGATCGAGGCGGCTACAGCCGATAGTCTG
>sig_7558
CTCGGAATTCGAGCTCGGTACCCGGGGATC
>sig_7559
CAGTGAATTCGAGCTCGGTACCCGCGCGGC
>sig_7560
TGATGGCCCATATGTATATCTCCTTCTTAA
>sig_7561
TTCTTCTGAAATCAACTTTTGTTCCAGATC
>sig_7562
TCCCCCAACCCACCAACATACCCACTCGGA
>sig_7563
CTTCTCATGTTTGACAGCTTATCATCGATA
>sig_7564
ATCCCCGGGTACCGAGCTCGCTTAGGCCAC
>sig_7565
GTCAATTCGAGCTCGGTACCCGACACCATA
>sig_7566
CCCTTAACTTGCTTGCACCTATGGATCCCT
>sig_7567
GGCTTTGTTAGCAGCCGGATCCGCGACCCA
>sig_7568
AGAAAAAATGCGTAAAGGAGAAGAACTTTT
>sig_7569
CCTACCAGTTCTCCGCCTGCAGGTCGATAA
>sig_7570
ACAAAAAAGCAGGCTGGCGCCGGAACCAAT
>sig_7571
GCGAATGCTAGAGCAGCTTGCCAAATCGAC
>sig_7572
TCTCGGCGGCCGCGGATCCCCATGGCCATA
>sig_7573
CTCTAGTTAACGAGAGTTGGCCGTTGCTCA
>sig_7574
ATCTCTACTAGTACGCGTTGGATCCCCGGG
>sig_7575
TCTTGTTCTCTGGTCAAATCTTTTTTGTGC
>sig_7576
TAGCTGTTTGGTACCCCCCCATGTCAGCCG
>sig_7577
ATCCAAGCTTGTCGACGCGTCATCCTGCAG
>sig_7578
TTCGCGATTCGAAGCTTTTTGCAAAAGCCT
>sig_7579
GGTACCTCTAGGAAGCTTTCTAGGGATCCC
>sig_7580
TTCTAGAGTCGACGGATCCCCTTTTTGACA
>sig_7581
AATAATAAAGGCGCAGCTCTGCAAGGTTGA
>sig_7582
GGCGGAAAGAACCAGCTGGGGGCGCGCCGA
>sig_7583
AGGAATTCGATATCAAGCTCCTATCTCGGA
>sig_7584
CATTACCATCAATTTTTGCATCTACGGTAA
>sig_7585
ATAAGCTTGTGAGCAAGGGCGAGGAGCTGT
>sig_7586
CCGGGAGCTCGAATTCGGAGGCATATCAAA
>sig_7587
GCTGCTCACGCTGAAATCAACGAAGCTGGT
>sig_7588
GTAGCACCGCCTACATACGTCGCTCTGCTA
>sig_7589
GCGACCCTACCCTCGATTGCAGGCGGATCA
>sig_7590
GCCTACGGGGAATTTGTATCGGGGTTCGAA
>sig_7591
GATGTTCTTTCTCAGAAATAGGAGTTTGCG
>sig_7592
GGATCTCAAGCTTCCATGGTGATGTCTGCT
>sig_7593
CCGGAATTCGTTTTTATTTTTAATTTTCTT
>sig_7594
AACGAAATCGATGAGCTCTTGAAATAAGAT
>sig_7595
ATCCAAGCTAGTTTCATATTACTCTAAATC
>sig_7596
ATTACAATTACTATTTACAATTTCTAGAGT
>sig_7597
CCTTGACCTGCTGTCGCAAGAGCTCTCTCA
>sig_7598
AAACTTGGTCTGACAATCGATGCAAGGGTT
>sig_7599
AACCTTAGCGCCTTTCCTGCCGGTTGTTCG
>sig_7600
ATGCCTGCAGCCGCCATTCAGAGAAGAAAC
>sig_7601
CGGATCCCCGATCCGTGGACTTGTCAGCGA
>sig_7602
TTAGGTGACACTATAGAACTCGACTGTGGA
>sig_7603
CCGCATATGGTGCAGATCTCGACCCGTGCT
>sig_7604
TTCGTTTAAACGCCAGTCTGTATACGGGGA
>sig_7605
GTTTTTTTGTTTGCAAGCAGCAGATTATAG
>sig_7606
TCTAGAACTATAGCTAGCACCATGGTGAGC
>sig_7607
TAATTGGTAACGAATCAGACAATTGGGAAT
>sig_7608
CTTCATTCTATTTTTTTAAAAAAAATCTCT
>sig_7609
GTATGAATTCGTAGCCTTTTGAAGAGGATC
>sig_7610
AATGGCAGAAATTCGTCGACCGATGCCCTT
>sig_7611
TAAGGAGAAAATACCGCATCAGGACGCGCC
>sig_7612
GGAAAAACTGTTTCATACAGAAGGCGTAGA
>sig_7613
GAGGAATTGCCCTTAAGGGCAATTCGGGAG
>sig_7614
CCTATAAAAATAGGCGTATCACGAGGTCCT
>sig_7615
CAGTTACCAATGCTTAATCAGTGAGCTCTC
>sig_7616
TCCTTTTTAGCCCAACAACGTTGCGCAAAC
>sig_7617
ACGGCCAGTGCCAAGCTCTCGAGAGCTTGG
>sig_7618
AAACGTGACCACATGGTGCTGCTGGAATTT
>sig_7619
AAGCAAGATCACATTTTTGCTTTGAATTCC
>sig_7620
CTGCAGGTCGACGGATCCCCGGCCGGGTAC
>sig_7621
CCGGCATCGTGATTCTCATCGCCGCACAGA
>sig_7622
CATCACCATCACCATCACGGATCCGCATGC
>sig_7623
CATTAGCGTCGGGCTGGGTATCTGATTGCT
>sig_7624
TGGAAACCGACGCCCCAGCACTCGTGATCA
>sig_7625
GTACCGAGGACGCGTCGAATTAATTCCGCG
>sig_7626
CAGCAAGCGAACCGGAATTGCCGGCTGGGG
>sig_7627
CTGGGTGCTTTTGTGGTTAGCAGATCTATG
>sig_7628
CGCCAGAACCCTGTTTGAATTCTTGAAGAC
>sig_7629
ACTTCAAATCCGACCCGTAGAGATCGATCT
>sig_7630
ATAAGCTGTCAAACATGAGAATTCCTCGGG
>sig_7631
CGAAGTTATGGTACATCTAGAGGATCCCCG
>sig_7632
GTGGATCCCCCGGGTGACTAACTAGAGGAA
>sig_7633
ATGGAATAATTCTAGATGGGAAGTCAGCGT
>sig_7634
ATTACTGCAGGTCGACTCTAGATGGCCAGC
>sig_7635
TCATGCTGTTATCACAAGTTTGTACAAAAA
>sig_7636
AGGCCACGTCGGCCGAGTGAGAATAGAAAG
>sig_7637
TATACACTCCGCTATCGCTACGTGACGGAT
>sig_7638
GGCCTCGAGATCGATGATATCGAATTCTCT
>sig_7639
GATGAGCACTTTTGATCAGAAAAAAAGGAT
>sig_7640
CATTCACTTCTGGAGCACCCTGGCTCCCAT
>sig_7641
AGGTCGAGCCCAGTGACACCATTGAGAATG
>sig_7642
TTGTGCAGGCATCGTGGTGTCACGCTCGTC
>sig_7643
GGACTCTAGAATGAGCCATCATCATCATCA
>sig_7644
TTAAGCTTAAGGAGGTGATCTAGAGTCGAC
>sig_7645
GCCCTGAACGAGCTTGGCTGCCATTTTTGG
>sig_7646
AATAGCTTAGACAGCCGCTTAAATTCCGAT
>sig_7647
GCACAGCAGTTCCCTGGGGATGGAATTCTA
>sig_7648
GACCCAAGCTTGCATGCCTGCAGGTCGACT
>sig_7649
ATTGCTTTATTTGTAACCATTATAAAGCTG
>sig_7650
CGGATCGGGGATCCATGGTCTGTTTCCTCA
>sig_7651
GCCAACCTGTTACTAGAGGGCCCAATTCGG
>sig_7652
GGTCGACGGATCCCCCAGATCTGGGGAATT
>sig_7653
CCTGTAGAGGTTGGGGATCTCAGCAGACCA
>sig_7654
CCCCATCGTGGTGACCTCCACGCCTGCCAT
>sig_7655
CACTAGTGGGCCCCCGCGGCCGCGTCGACG
>sig_7656
GGTCTTCTCGTCCATATGTATATCTCCTTC
>sig_7657
GAGGCAGGCTGGCTGTTTTACGCGTATGAC
>sig_7658
CTTCGGACCGGGATCCGCGCCCGATGGTGG
>sig_7659
ATGGTATTACCTCTTAATAATTAAGTGTGC
>sig_7660
AATTTAACGCGAATTTTAACAAAATATTTT
>sig_7661
TGGACAGCAAATGGGTCGGATCCGAGCTCG
>sig_7662
GGATCTACTTATTCAAGATCCCGGCGATAC
>sig_7663
TACCCGGGGATCCTCTAGAGTCCCCCGTGT
>sig_7664
CTCTAGAGTCGACCGGCATGCAAGCTGGGT
>sig_7665
CCTCACCGAATAATGTGAGTTAGCTCACTC
>sig_7666
TGAATTGCTTCTTGAAGACGAAAGGGCCTC
>sig_7667
GACTCTAGAGGATCCGGATGCTGATCATGG
>sig_7668
CCAAGTATCCACGTTGCATGGGATCTAGTA
>sig_7669
ATCCCTGCAGGTCGACTCTAGAGGATCCCC
>sig_7670
TGGCCGTCGTTTTACAGCCAGAGCCAGAGC
>sig_7671
CCTGCAGGTCGACTCTAGATCACAAGTTTG
>sig_7672
CTATTAAAGAACGGGCCATATAACTACCTG
>sig_7673
TCGACGGATCCCAAGCTTAGCGCTGGGTCT
>sig_7674
TATAGTGCTATGAAAATAAAAATTACTCCT
>sig_7675
GTTTTTGCATCAGGAAAGCAGGGTCGACGC
>sig_7676
CACATCCCCCTTTCGCCAGCAGATCCCCCA
>sig_7677
GACCTGCAGCCCAAGCTTGGCACTGGCCGT
>sig_7678
CAGTCGGACTTAGTCCTAACGCCGGCGATA
>sig_7679
CTGCAGCGACCCGCTTAAAAGCTTGATTCT
>sig_7680
AGTTCTTCGCCCACCCCAGCTTCAAAAGCG
>sig_7681
TAGGGCGAATTGGGTACCAAATTGTAAGCG
>sig_7682
AGCTTGAGTAAAGGAGAAGAACTTTTCACT
>sig_7683
TCGGAGGGTTTATTATGAAAAAGTTAATAT
>sig_7684
CGCATTGGAGAAATGGTCGACGGATCCCCG
>sig_7685
GCGGCCATGGCGACGTCCCCGACGACGGGC
>sig_7686
CGTCGACCAACGGCGGCCAGGTCTCCGTCA
>sig_7687
TAATAAAAAATGCGATAATAAATATATATA
>sig_7688
TTATTACCCTGTTATCCCTATAGCGGCCGC
>sig_7689
CGAGGCCCTTTCGTCTTCAAGGGATCCTCT
>sig_7690
GTCTTTCGCGCTGGTAAACCATATGAATTT
>sig_7691
AAATCTTGGCGAGCCGCGCCGTGAATTCTG
>sig_7692
GAATTCAGATCTGCGATAAGCTTGGCGATA
>sig_7693
CGACGGATCCCCGGGAATTCACTGGCCGTC
>sig_7694
GGAAAAACTGTTTCATACAGAAGGCGTGGA
>sig_7695
CCATTATAAGCTGCAATAAACAAGTTTCGA
>sig_7696
GAAATCCTTCCCTCGATCACGAGAGAGGAC
>sig_7697
CGAGCTCGAATTCCTGTTATAAAAAAAGGA
>sig_7698
CACGGCGAATTCAAGATCTCACATCCCTAC
>sig_7699
CGGGTCTAGGAATTCTCTAGGGTACCTCTA
>sig_7700
GCGTTCGGTGGGCCCATGGGTGCGAGAGCG
>sig_7701
AGCTTGGAATTCCTTCCCTTTCATTATTAA
>sig_7702
ACACCATAACCCATAGTAGTGACAAGTGTT
>sig_7703
ATCATTGGAAAACATTCAATTCGTCGACCT
>sig_7704
GGAATATTGAAAAAGGAAGAGTATGAGTAT
>sig_7705
TAAATTGCTAACGCTCAGGCACCGTGTATG
>sig_7706
ACTTTAAGAAGGAGATATACCATGGTGTCC
>sig_7707
TGGGATCCGTCGACCTGCAGCAATTCACTG
>sig_7708
ATGCATGCATGCATGCATGCATGCGATCCA
>sig_7709
TGCTAGCTTCTTCGTCTGTTTCTACTGGTA
>sig_7710
TCAATAATACAATTTTCAGAATACGTTTTT
>sig_7711
GCGGATCCAGACATGATAAGATACATTGAT
>sig_7712
GCCGCCGCAAGGAATGGTGTCGTCGCCGCA
>sig_7713
GTGCTGTTCCCTGGTGCTTCCTCGCGATCC
>sig_7714
TGGATGAGCTCTACAAACCACACTAGTGCT
>sig_7715
AGATGCTGAAGATCAGTTGGGTGCAGCAAA
>sig_7716
CGAGGCCCTTTCGTCTTCAAGAAATTCTCA
>sig_7717
CAACCTGAGCTTAGAGCTCGAATTTCCCCG
>sig_7718
GCGCCGGTGATGCCGACCTGCAGGGGGGGG
>sig_7719
TAATGACTCCAACTTATTGATAGAGTACTC
>sig_7720
TACGCCGAGATCTAACGGGCATCAGTAAAG
>sig_7721
GCGCGCCCATGCATGCTCCACTTGGCTCGG
>sig_7722
TCGGGAACCTCTTGCAGTGCGCCAGAGTCG
>sig_7723
ACATGAAACGCCGAGTTAACGCCATCAAAA
>sig_7724
CGGTTCCTGGCCTTTTGCTCACATGTTCTT
>sig_7725
CTAATAGAAGCTAGCTTCTTCCGCTTCCTC
>sig_7726
TGATTACGCCAAGCTGCAAGCTTGCAGCTT
>sig_7727
CAACAATCGAACCCCAGAGTCCCGCTCAGA
>sig_7728
CCCAAACAGGAAACGCAGCTGTAATCCGGG
>sig_7729
TACTAGGAACATTGATGCTACTCCAACTGG
>sig_7730
GGGACAGGCGAGATCCATATGACGTCCCTA
>sig_7731
TTCTGCACAAATTTGTCTGCCGTTTCGAGA
>sig_7732
AATTAACCCTCACTAAAGGGAGAGACGAAT
>sig_7733
ACAGGAAACAGCGACGACTGCACGGTGCAC
>sig_7734
CAAAGTGGTTGATAACAGCGCTTAGAGCTC
>sig_7735
ATTTACGTACGGTGGCGGACGCAGCAGAGG
>sig_7736
GCTGAATTGGGGATCATTTATTCTGCCTCC
>sig_7737
ATACGACTCACTATAGAGCTCAGCTTCGGT
>sig_7738
GTTCATGTAATCACTCCTGAAGTGGTTACC
>sig_7739
TAAACTTCCGTCAAGTTACGGTTCATGTCC
>sig_7740
AAAAGGGATCTTTAATAAGTTGTTTAAAAA
>sig_7741
CTCCTCCGAGCCGCTCCGACACCGGGACTC
>sig_7742
TCAAGCTATGCAAGACAGTTTGTCGTCAAC
>sig_7743
TTCCATGGGATATCTGTGGATCCGAATTCG
>sig_7744
GAGGATCAATTCGAGCTCGGTACCCGGGGA
>sig_7745
TGAGCTGTTGACAATTAATCATCGATAAGC
>sig_7746
CACTATAGAATACACGGAATTCGAGCTCGC
>sig_7747
ACGTGAAAATAAGAATTATGGCAATGAAAA
>sig_7748
GGAATTCACCAGCCTTGAGATGGTTGAGTC
>sig_7749
TGGATCTGAGCTTGGCATTCCGGTACTGTT
>sig_7750
CCTGCAGCGACCCGCTTAAAAGCTCTAGCC
>sig_7751
CTCACGTTAAGGGATTTTGGACGCGTAAGC
>sig_7752
CCTGCAGCCAATTGGCGTAATCATGGTCAT
>sig_7753
CGCTCACAGGGAGCTCATAAGGTAGTATGA
>sig_7754
TCAGCGGCCGCAAATTCCCTATAGTGAGTC
>sig_7755
GGTTATCGACAAATGTAACCGATTTCAACG
>sig_7756
CCTTTTTTACGCGTCAAAGGACGAATATGT
>sig_7757
CCACAGATATCCCATGGAACCGCGTGGCAC
>sig_7758
AACAATGAATCGGCGCCACTTAATGATTTG
>sig_7759
AAGCCGTGTCGTCAAGAGTGGTACCCATGG
>sig_7760
CGAGAGAGGACGGTACCGAGCTCGAATTAG
>sig_7761
ATGGATCCCCCTCAAGTCAAAAGCCTCCGG
>sig_7762
ATCTGCAGAATTCAGGCCTGAATTCCAGCA
>sig_7763
CGACCTTGCAGGCCAACCAGATAAGTGAAA
>sig_7764
GATTGGCTGACGGTGTCGCCCATTTGTTTT
>sig_7765
CCACACACACCACACCCACACACCACACCA
>sig_7766
GCAGACGCGTCGACGTCATATGGATCGCCA
>sig_7767
AAAGATGCTGAAGATCAGTTGGGTGCTCGA
>sig_7768
AAAATATTAACGCTTACAATTTGAGATCTC
>sig_7769
GTCAGAGGTCAGAAAAACGTTGCTTAACGT
>sig_7770
GGAGACCGGCCTCGAGCAGCTGAAGCTTGA
>sig_7771
GTTTAAACCACCCCGTGTCTAGAGTCGACC
>sig_7772
CGCAGCCTGAATGGCGAATGGCGCTAACCG
>sig_7773
ACTGATGGTTAACTAGAGTAACGGGCTACT
>sig_7774
TCCCCGGGTACCGAGCTCGAATTCCTCGAC
>sig_7775
AGGCCTCGAGATCCCCCTATGCAAGGGTTT
>sig_7776
TCTCGACAGATCTCCCGGGCTGCATTAATG
>sig_7777
GCTATTCAGATCCTCTTCTGAGATGATTTT
>sig_7778
TATAGAACTCGAGCAGCTGAAGCTTGAATT
>sig_7779
CCGCTGAACAAACTAGTATGAGCTCCAATT
>sig_7780
GGGGAATATAAATGTCAGGCTCCGTTATAA
>sig_7781
TTGCCAAATCGACCCAAGTACCGCCACCTA
>sig_7782
TCAAAGCAAATGAACTAACGATTAGTCGCT
>sig_7783
AGCTTAGATCTCGAGGATGAACTAGTCGAC
>sig_7784
ATAAACAAATAGGGGCACTACGTGAACCAT
>sig_7785
TGATCGGATCCTAGAAGCTTATCGAATTCC
>sig_7786
GGAGTGGGCAGGAGTGGCAGGAATTCCTTA
>sig_7787
AAAGCGGCCGCGACTCTAGAATTGGATCCA
>sig_7788
ATATATTTTAAAGGAGGACCAGATTTGTCA
>sig_7789
CGGATCCCCGATATCCCATGGGACTCTTGT
>sig_7790
TCTATTATTTAACGGGAGGAAATAATTCCC
>sig_7791
GACACTATAGAACCAGATCTGATATCATCG
>sig_7792
CTAGGAATTCTCTAGGATCGATTCTAGCTC
>sig_7793
TCAAGCTTAATTGTTATCCGCTCACAATTC
>sig_7794
TGCCTTAAAAAAAGGCCTGATCATTGGCTG
>sig_7795
AGATCTATGGCCTGTGTGGCCCAGATCCGA
>sig_7796
TGATCGGATCCTAGAAGCTTATCGAATTCT
>sig_7797
CTAGGAATTCTCTAGGATCGATTCTAGGAG
>sig_7798
CTAGAGGATCCATCGAGGGTAGGAATTCCC
>sig_7799
TTGGGTACCGGGCCCCCCCTCGAGCCGGGA
>sig_7800
TGCCCCCCCTTCTCGAACCCTCCCGGCCGC
>sig_7801
AAGCTTGGATCCCCGGGGAATTCGGCCGCC
>sig_7802
CGGTTTGCGTATTGGAGCTTGGCACTGGGC
>sig_7803
ACCATACCTCTCAGGCGCCGCTGGTGCCGC
>sig_7804
GATCTAGATCCGCGGTCACTTGGTTGTTCA
>sig_7805
GAGCTCGAATTCCGATAAGCGCCTTCGCAG
>sig_7806
ACCCCATCGGATCCGGGGTCTCTGGATTAG
>sig_7807
ACAATTCTAGCGGCCGCCGAGATCATATCA
>sig_7808
TATCCATATTTATAGGATCTGTGATTGTAA
>sig_7809
AGGCATGCAAGCTTGAGTAAAGGAGAAGAA
>sig_7810
CGACGGTACCGCGGGCCCGGGATCCACCTA
>sig_7811
TGGATCCAAGCTAGGGGACTTTCCGCTTGG
>sig_7812
TTACTCCCCATCCCCCCGAAAGATTTTTTT
>sig_7813
CCCCGAAAAGTGCCACCTGGATTTTGGTCA
>sig_7814
GGAGGGCGGGAAAGGAAGGGCGGGACACAA
>sig_7815
GATCTCCATGGCGGCCGCGAATTCGTAATC
>sig_7816
CGACGCTGACGACGTTTTTTACGACCGTAC
>sig_7817
AATAATGGAGTCATGAACATGTGAATTCGA
>sig_7818
TTAAGAAGGAGATATACATAATGGGATCTG
>sig_7819
TGCATATGATATCGATGTACAGATCTGATC
>sig_7820
ACCGGTCTTCAAATTCCCGTTGCACATAGC
>sig_7821
TTATGCAAGGGTTTATTGTTTTCTAAAATC
>sig_7822
TTCTCTAGACATCATTAATTCCTAATTTTT
>sig_7823
AAGCTGCAAGCTTGCAGCTTGGCACTGGCC
>sig_7824
TCGGCGTACGGGGGGGGGGGGCGCTGAGGT
>sig_7825
TTAACCCTCACTAAAGGGATCCCTATAGTG
>sig_7826
CTGTCAAACATGAGAATTCCGGATCCTCTA
>sig_7827
GGGCAGTGCACCGTACCTTTGGAGCCCGCG
>sig_7828
GGATCCGATTAATCTAGATGCATTCGCGAG
>sig_7829
TGTTCATATTTATCAGGATCCTCTAGAGTC
>sig_7830
TGCAGGAAGCTTACTTAGATCTCGAGCTAG
>sig_7831
TTTTGCTCACATGGCTCGACAGATCTGCGC
>sig_7832
CACCATGAAATATTGCAAATTTTGCTGCAA
>sig_7833
ATTTCTAAAGAAGAATTGGGGATCAGCTTC
>sig_7834
TGACGATGACAAGGTACCGGAATTCGGATC
>sig_7835
CCGCAGCGGTCGGCAGCAGGTATTTCATAT
>sig_7836
GGCATGATAAACGGGAATTCAGCTGATCGA
>sig_7837
CAAATTAAGCAGAAGGCCATCCTGCCGGAT
>sig_7838
AACAGGAATTAGGCGCCTAATTCAAATCTT
>sig_7839
TCGCGGTCCCCCATATTAATTAATCCTCCT
>sig_7840
TTAACTCGAGGATCCGCCCCTCTCCCTCCC
>sig_7841
TATGGGTACCAATTACGCCCCGCCCTGCCA
>sig_7842
TTCTTGGTTATTTCTTCAAAACGCTCTTTA
>sig_7843
CAACCAAAATTGGGACAACACCAGTGAATA
>sig_7844
CTTACCTGGTACCTTAATTAATTAAGGTAC
>sig_7845
CGACTGCAGAAGCTTAATTCCCTAACTAAC
>sig_7846
GCGAGGCAGCCAGTGAATTCCCGGGGATCC
>sig_7847
ACGATAGGGACGGATCGCTGCAGCGCAAAC
>sig_7848
GTTGTATGAATTCAGAACCGCAACTCCCAA
>sig_7849
CATGCATCGGTACCGGGCCCCCCCTCGAGG
>sig_7850
AAGACTCTAGCTCGGTACCCGGGGACCTGC
>sig_7851
TTTTCTATAACGACAGGAACATTTGTGAAT
>sig_7852
CGGATCCTATAAATATGGATAACAATCCGA
>sig_7853
ATCATTTCGTTTTTCTTTTTGTGCGGGGAA
>sig_7854
TGGAAGAAATACTCATAAGCTGTTTCCTGT
>sig_7855
TTGATATTAATAGGGGATCGCAGTGGTGAG
>sig_7856
AGCTCAGAGGCGCCTCGGCCTCTGCATAAA
>sig_7857
GGAAAGCCTGGTCGGCTGGATCAATTCGTG
>sig_7858
TAAGGGTGGATCCGTCGCTGACCCGGCCTT
>sig_7859
GCCACCATGGTGAGCAAGGGCGCCGAGCTG
>sig_7860
TGCAGTCCCGCCTACGGAGAAGAGGTAGGT
>sig_7861
TCAGATCCGGGGGATCGATCCTCTAGAGGT
>sig_7862
CATTAAAGCTTATCGAAGCTTATCGATTCT
>sig_7863
ATATCGTTGGGTTGATGTGTGCGTGTATGT
>sig_7864
AACCTTACCAGAGGGCATGAGCGGATACAT
>sig_7865
AGCTTTCATCAACATCGCGGCCGCCATAAC
>sig_7866
CCCGTAAACAAAAAGTCGCTAAGGCTAGGT
>sig_7867
AGCATATGAAAATAAAAACAGGTGCACGCA
>sig_7868
GTACTAGTCGACTCTAGTGTGCTTGGGAGT
>sig_7869
TCGAAGGATCCTACGTAGAATTCCCTAGGG
>sig_7870
GTCCGACACGGGGATGGATGGCGTTCCCGA
>sig_7871
CACGACGGCTGCCGCGCGGCACCAGGCCGC
>sig_7872
GTAAGCTTCGAATTCGCCCTTGGATTTTTG
>sig_7873
CTTCACTATAGGGCGAATTGGAGCTCCACC
>sig_7874
GCGAAAGCTTGGCTGCAGGTCGACGGATCC
>sig_7875
GCTGGAATTCAGGCCTGAATTCTGCAGATA
>sig_7876
TTCATCAACATCGCGGCCGCACCTAATACC
>sig_7877
GGGTGAGAACGCCCGAGGTCAGATACAGCA
>sig_7878
CAAGCCGCTGGTCCCTTGGCCAGGCGACTC
>sig_7879
ACATTAAAAGGAGGGAGAATATGCGCCCAA
>sig_7880
TGCAGGTCGACGGATCCCGCGAACTGTGGA
>sig_7881
CTCTAGAAGCTTGCGTTGCTGGCGTTTTTC
>sig_7882
TCAGATAAAATATTTCTAGCTAGAGTCGAT
>sig_7883
GCAGACTGGGGATCCTCTAGAGTCGACCTG
>sig_7884
CTCAGTGGAACGAAATCGATGAGCTCATGT
>sig_7885
CGGCATGGACGAGCTGTACAAGGCTGTTAT
>sig_7886
GGTACCGAGCTCGAATTCCCGGGATCCGTA
>sig_7887
GGAAAAGATCCGTCGGCTGCAGGGGGGGGG
>sig_7888
TAGATTTCATACACGGTGCCTGACTTTCCC
>sig_7889
GGCCGGATCCGCCTCGACCAAAGCGGCCAT
>sig_7890
TAGCACTCCCGGGTTGGGAATTCGTAATCA
>sig_7891
TGTTCAGGCACAAGTGTTAAAGCAGTTGAT
>sig_7892
ATGCTCGGGGATCCGATATCGAATTCGAGC
>sig_7893
AGTTAACGTCGATCAGAAAAAAAGGATCAT
>sig_7894
TATAATAAAATGACTTATAGGTCAAAAGTG
>sig_7895
CGAGATCTAGATATCGATGAATTCTTGAAG
>sig_7896
TTGTAGCGATACAGATTCCCTGGTCCTCGT
>sig_7897
TGAGAAAGCGCCACGCTTCCCGAAGGAGAA
>sig_7898
ACACTGGCGGCCGTTACTAGAGCTTGATGC
>sig_7899
AACTTCTTCAAAATATCCACCATTGGAAAT
>sig_7900
AGCTCATCTATGTCGGGTGCGGAGAAAGAG
>sig_7901
CCATGGGTAAGTATTTCCTTAGATAACAAT
>sig_7902
CACAGTTAAATTGCTAACGCAGTCAGGAGT
>sig_7903
CGATGGGGTACCGAGCTCGAATTCACTGGC
>sig_7904
TTTACCTCTCAAATTGCCCACAGTGCGATC
>sig_7905
CATCAGGGACAGCAGGCCAGCAAAAGGCCA
>sig_7906
AACAAAAGCTTGCATGCCTGCAGGTCGACT
>sig_7907
TTCGTGACTACGCCTAAGCGAGACGAAATA
>sig_7908
CAACGTTGTTGCCATTGCTGCAGACATGAG
>sig_7909
GTTCTAGATCGTCGACCCATGGTGGCGACC
>sig_7910
GGTTGTCGGATCCCCGGGAATTCGAGCTCG
>sig_7911
TATTACGCCAGCTGTCTCTTATACACATCT
>sig_7912
CAGCCAGTGCCAAGCTTGCATGCCTGCAGG
>sig_7913
AATAATTGTGAGCGCTCACAATTCTAGACC
>sig_7914
GGCCGCTCTAGAGTCGACCTGCAGGCATGC
>sig_7915
AGGGAATTCAAAGCTTGGGATCTCTATAAT
>sig_7916
ATTTTGGTCATGAGACAATAACCCTGATAA
>sig_7917
TTAACGCGAATTTTAACAAAATATTTTGTT
>sig_7918
TTCGGTTGAATACTCATACTCTTCCTTTTT
>sig_7919
AGCAAGAGAAGATGGAAAAAGAATTTCATA
>sig_7920
AGCTCTTTTGCGTCGACGGGATCCGGCTGC
>sig_7921
GCGTGGATCTGTCTGGTGGTGGTGGTGGTC
>sig_7922
AGACAATAGCAGGCATGCTGGGGAACGCGT
>sig_7923
TGGTGGACAGCAAATGGGTCGGGATCCGGC
>sig_7924
TATAGAACTCGAGCAGCTGAAGCTTGCATG
>sig_7925
TATTACCGCCTTTGAGTGAGCATCGATCCG
>sig_7926
TATTTCCGATAGGGGCAGTTAAAGTCTCGA
>sig_7927
GTATTGCTATTGTTACAGGTTTTTTTTTTT
>sig_7928
TTTTGGCGTCTTCCATGGGCGCAGATCTAC
>sig_7929
TCAAGAATTCCTGATTGATTGACCGGATCC
>sig_7930
ACGATCTTCATGCATACGCCATTAAGGCCT
>sig_7931
CACACAGGAAACAGGATCGATCCATGGAGA
>sig_7932
TGCAAAGCATTGAAGACCATAACCGAAAGT
>sig_7933
GTGGCGTCTAAACTCTCCTCGAGAAGCTTG
>sig_7934
ATCTCCCAGGTGGCACTTTTCGGGGAAATG
>sig_7935
CGATAAGCTCGGAATTCGAGCTCGCCCGGG
>sig_7936
AGCGAGGAAGGGGATATAACTTCGTATAAT
>sig_7937
GCGCGCCTTAATTAAGGAGTCTGACGCTTC
>sig_7938
AAGCTAATTCTGTCAGCCGTTAAGTGTTCC
>sig_7939
CGCTGCAGCACCCGGGGAAAAAATGAGTAA
>sig_7940
ATCCCCGCCCACTGCATCAACAGCGATTTC
>sig_7941
CTACCGCATTAAAGCTTCGACGAATTTCTG
>sig_7942
AAACTTGTGATCCAGATCTGAGTCCGGACG
>sig_7943
GAGTCAAGGGCGAGCTCAATTCGAAGCTTG
>sig_7944
ACGAAGCATTGGGATCTATCGAATTCTAGA
>sig_7945
GTCGTGCATCTGTTGGATCCCCGGGAATTC
>sig_7946
AACAAAAGCTTGCATGCCTGCAGGTCGATC
>sig_7947
TTGGGGGGGATCGATCCCGTCGTTTTACAA
>sig_7948
CATCGATAAGCTTTTCAATTCAATTCATCA
>sig_7949
AGCTTCCCGGGATCCTAGGCGCGCCATGCA
>sig_7950
ACGAGCAATTTCACGAGAACGATCCGTCGG
>sig_7951
CACGGGCCTGCCACCATACCCACGCCGAAA
>sig_7952
GGCGGTATCAGTATCGTACTTCTTCTTGCC
>sig_7953
TTACGGTTCCTGGCCTTTTGCTGGCCGTGA
>sig_7954
GTGAACGACCCCGAATGGCTGGATGATCCT
>sig_7955
AGTCGACAGATCTCGGCCGCATATTAAGTG
>sig_7956
CTCGACGGATCGTTCCACTGAGCGTCAGAC
>sig_7957
AGCTTCCATTGTGATGTCTGCTCAAGCGGG
>sig_7958
AAGCTTCGAATTGAGCTCGCCCTTGGTGAA
>sig_7959
GTCTAGGGTACCTCTAGGAATTCTCTAGCC
>sig_7960
AACTTGTGATATTCCTTCTTAAAGTTAAAC
>sig_7961
TTCGCCCTTGATATCTACAAAAGCGACTCA
>sig_7962
GAAGCGGCCGCGATGTTGATGAAAGCTGGC
>sig_7963
CACTAGTCTCTCTCTCTCTCTATCTATCTA
>sig_7964
AAATAATGAATTATCCAGCACAGTGGCGGC
>sig_7965
ACATATGGCCATGGGGATCCGCGGCCGCCG
>sig_7966
CTATGAAATTCTTTTTCCATCTTCTCTTGC
>sig_7967
CTTGAGCAGACATCACAATGGAAGCTTGAG
>sig_7968
GGCACGGACTTGGCCTTGTACACGGTGTCG
>sig_7969
GTAGGGTCGGACCATGGAATTCGGTACCAG
>sig_7970
ATGCCGATAACTAGTTTCCGATAATTCGAT
>sig_7971
AACATCGCGGCCGCTTCCTCTTTATCTTTA
>sig_7972
CTCGCGGCTTTCGAACCAGCTGGTTAACTG
>sig_7973
CGTGCTGGCNTGCCGGGTCCCCCNATNAAG
>sig_7974
CTGGTCCCCACTGCTACTGCTTCTGCGGTG
>sig_7975
ACAGGCCAGGTTAGCGTCGAGGAACTCTTT
>sig_7976
CCTGCAGCCAAGCTTCTGTTTTGGCGGATG
>sig_7977
CCATGATTACGCAGATCTGCCCCGGATCCG
>sig_7978
TGAACAATCCTAAGGTGAAGGCTCATGGCA
>sig_7979
ATTGTCGACCCTGTCCCTCCTGTTCAGCTA
>sig_7980
GCGCGGGGAATTCCCGGGGATCCGTCGACC
>sig_7981
TAATAAAAATTGGAGAACACCATATGTTAA
>sig_7982
GCTTTCATCGGTTGTCGGATCCGACTCGAG
>sig_7983
GGGAGACTGTGATGCCGCACTTCTTGGCTA
>sig_7984
CGAGTCAGTGAGCGAGGAAGCCCCAGGCAT
>sig_7985
GATTCATTAATGCAGGGCATGCCATCCGGA
>sig_7986
GGGAATTCGAAGCTTCGACGAGATTTTCAG
>sig_7987
AGGCACACTTAATTATTAAGAGGTAATACC
>sig_7988
CTAAGAGCTTGCGGCCCGAGCTCATGCATG
>sig_7989
ATGATTACAAGCTTGCATGCCTGCAGGTCG
>sig_7990
ATCGTTGAGCTCGCCCTTTTAGACTCGAGC
>sig_7991
GATCCACAGATATCCCATGGCCTTGTCGTC
>sig_7992
AAGACCCCCATTGCCTTCGCCAGATCCCGC
>sig_7993
AACGAAATCGATGAGCTCGCGAATTTCTGC
>sig_7994
ATTTCACACAGGAAACAGCGTATGAGCACA
>sig_7995
GTCGGGATCCGGCGCTGCTAACAAAGCCCG
>sig_7996
TTCATCGGTTGTCGGATCCCCGGGAATTCG
>sig_7997
CGTCCATATGTATATCTCCTTCTTAAAGTT
>sig_7998
CTTTGTTAGCAGCCGGATCCCGTCGACGCA
>sig_7999
CCGAGCTCGAATTCGAGCTCGGTACCCGGG
>sig_8000
CAGTGAATTCGAGCTCGGTACCCCTTTAGT
>sig_8001
CAGAGACCCCGGATCGGGGTACCGAGCTCG
>sig_8002
CGGTGGAGCTCGAATTGACGCGTCGCCGGG
>sig_8003
TTCCGCGTGGATCCGCTTAGAGCTCGAATT
>sig_8004
ACCGCATGCCTCGAGGGATCCTCTAGAAGC
>sig_8005
AATCAGGGGATAACGCAGGAAAGAAGGCAA
>sig_8006
GCTGGTGGTGCTGGTACCGCGGATTCAAGC
>sig_8007
TGAAGCCAGTTACCTTCGGAAAAAGCGTTG
>sig_8008
CCCTTTCGTCTTCAAGAATTCACGCGTAGA
>sig_8009
CGCAGCCTGAATGGCGAATGGCGCTAATAA
>sig_8010
ATTTATTCGGCGCAATTGTCTCCCGTAGTG
>sig_8011
ATGGCGAATGGCGCCAAGCTTTCTAGACCA
>sig_8012
TATTTCCGATAGGGGCAGTTAAAGTGAATT
>sig_8013
ATGACGAAAGCTATCGCCATTGCACAGTTT
>sig_8014
GCCATGGTGGCCCTCCTATAGTGAGTCGTA
>sig_8015
TTGTTGCTGTTCCTGTTCTGAATATACCGG
>sig_8016
CACTATAGGGAGACCCAAGCTTAGGATCGC
>sig_8017
AGTGGATCCGATCCAGACATGATAAGATAC
>sig_8018
TGCGGTTGGCAGAAGCTATGAAACGATATG
>sig_8019
GGCATGCGATATCCCATGGAAGCTTGTATT
>sig_8020
CGTTAACCTAGTGGATCCCCCGGGCTGCAG
>sig_8021
ACGGCGGCCCACGGGTCCCAGGAGCTTGAG
>sig_8022
TGATAACAGCGCTACCGTTCAAGTCTTCCT
>sig_8023
GGGGGGCCCGGTACCGATGCATGCAAGCTT
>sig_8024
GGATCCGATTTTGGAGGATGGTCGCCACCA
>sig_8025
GGGATCCTCTAGAGTCCGGAGGCTGGATCG
>sig_8026
CTATGGTTGCCTCTCCGGCTCAGGCCACTA
>sig_8027
CTCGAATTCGGATCCTAGAGGGGAATTGTT
>sig_8028
CCAAGCTCAAGCTCCAATACGCAAACCGCC
>sig_8029
CGGATCCTAATGCGGTAGTTTATCACAGTT
>sig_8030
TTTAGAGCCCTACTCCATACGTTTTTGATA
>sig_8031
ATCACCATCACGGATCCGTCGACCTGCAGC
>sig_8032
ATGGCTGATATCGGATCCGAATTCGAGCTC
>sig_8033
AAGTGCCACCTGCAAGCTTGGCTGTGGAAT
>sig_8034
TGCTGGCTGATAATCATCACCTGCAGNAAT
>sig_8035
GTTCTAGAAAGCTGGCGGCCGCTAAGCCTA
>sig_8036
CGGTACCCGACACCATAGAATGGTGCAAAA
>sig_8037
CAATAATGACAAGAGAGAATAACATGACTG
>sig_8038
TAACTTTAACAGATGGGGTTTTTCTGTGTG
>sig_8039
ATCGCCGTGGGTCACGACGAGATCCTCGCC
>sig_8040
ATCGATAAGCTAGCCCGCCTAATGAGCGGG
>sig_8041
ACAGGAAACAGGATCAAATGGTTTCGCGAA
>sig_8042
GGAATTCATTATTTGTAGAGCTCCTACAGG
>sig_8043
GCGTGACCGCTACACTTGCCAGCGCCTTAG
>sig_8044
TCCCATGGCGATATCGGGGATCCGAATTCT
>sig_8045
GGTTTAGCACTCCCGGGTTTAGCACTCCCG
>sig_8046
AATCCTAGACCGATGAAGGGTGGAATGGAT
>sig_8047
TCGCATCACCATCACCATCACCATTCCCAT
>sig_8048
ATGCGGATCCGTGATGGTGATGGTGATGCG
>sig_8049
CTGCGCCGCGTCGAATTCGCGTCAATTCTC
>sig_8050
TGTTGACGGATCCTCTAGAGTCGACCTGCA
>sig_8051
GTCGCGGATCCGAATTCGAGCTCCGTCGAC
>sig_8052
TTAATTGTCAACAGCTCATTTCAGAATCAT
>sig_8053
TTCTTCAGAAATGAGTTTTTGTTCTTTGCC
>sig_8054
ACGCAGCCCTCCATGCGGTACTTCATGGTC
>sig_8055
CCAGGGGCCCCTGGGATCCCCAGGAATTCC
>sig_8056
GATAGAGTCTTACTACCACCAAAACATCAA
>sig_8057
TTCCTTTTTCAATCGCGTCTCGTGCCGATT
>sig_8058
TTTTACTGGCAAATCATTAAGTGGCGCCGA
>sig_8059
CCGGGTACCCCGAGCTCAAAAATATAGTAG
>sig_8060
TGGAATTCGAGCTCGGTACCCGGGGATCCA
>sig_8061
AATCATGTGAGCAAAAGGCCAGCAAAAGGC
>sig_8062
ACCATGATTACGCAGATCTGCCCCGGATCC
>sig_8063
GAAGCTTTCTAGGATCGATTCTAGCTCGAG
>sig_8064
GCAGGGCCAGGCCGTTCACCAGGCCCGGAG
>sig_8065
CTCAGTGGAACGAAATCGATGAGCTCGCGA
>sig_8066
AATACTCATACTCTTCCTTTTTCAATTATA
>sig_8067
GCCGCAATGCAGGCTTGTCGTGTGGTGGAA
>sig_8068
CTCCGCCATAACCTCACCGAATTAATGTGA
>sig_8069
ACTATTCTCAGAATGACTTGGTTGAATATT
>sig_8070
CGCCACCATGGTGAGCAAGGGCGCCGAGCT
>sig_8071
TCGACCTGCAGGCGGCCGCACTAGTGATAT
>sig_8072
GCGCTTGTTCAGCGGTTTCAGCCTCCAACT
>sig_8073
GGGAGATCGAATTCGAGCTCGGTACCCGGG
>sig_8074
TTGCCCCCCCGGATCTGCGAAAGCTCGAGA
>sig_8075
GGAGTGATGGTGGTGATGATGGACCATGGC
>sig_8076
CAAACCACACTAGTGCTGGCGGCCGCGAAT
>sig_8077
CATGGCCTGTCGCTTGCGGTATTCGGAATC
>sig_8078
TATGCAGGTTATATGCAGGTCGAAGACGCC
>sig_8079
TTCACACCGCATATGGTGCACTCTACGTAC
>sig_8080
TGCAGGTCGACTCTAGAGGATCTGAGCTTG
>sig_8081
GAGAGACCATAGATGGAATTCGAGCTCGGT
>sig_8082
GTGCAGCAAACTATTAACTGGCGAACTACT
>sig_8083
AATATAGTAGCCATATTTTTGGTTAATTTC
>sig_8084
GTCGACGGTACCACCACTCCGCAGACCCGC
>sig_8085
TCACCATGCTGTTATCAACCACTTTGTACA
>sig_8086
AATCTAAAACATCTAAATCTCCAAATTTCA
>sig_8087
TTCGTGCGAGCTCATCGATTTCGTTCCACT
>sig_8088
AAACATACCAGATTCGCACAGCACCCACTA
>sig_8089
ACTCTGGGGTTCTGAAACGCGGTTACGTAT
>sig_8090
CGGGCGAGCTCGAATTCCGTGTATTCTATA
>sig_8091
GCACCGGAGCCTCACGAGGCACTCCTTTCA
>sig_8092
CCAACCCTTAAGGGCGAATTCGAAGCTTGA
>sig_8093
TGAACCCCCGAACAGAGATCTGACGCTCAG
>sig_8094
AATTTTTTTGATCTTTTTTCTGGTCGACGC
>sig_8095
AGGAAGTGGAGACAGTGAGGAGAAGCAGCA
>sig_8096
CCTTTTTCAATATTCCCTTGTGCAAAGCTG
>sig_8097
GGATCCGCGGCCGCAAGGATCTGCGATCGC
>sig_8098
GCCACCTGGAGATCTCACGCGCCCTGTAGC
>sig_8099
CTGGGTTCGTGCCTTCATCCGTATCGATGG
>sig_8100
AGTTTGGCGCGCCAAAAGCGATTCCGCCTG
>sig_8101
GAGCAGCTGAAAATGACTGTTGTGAAGCTG
>sig_8102
CTTATGTCAACTGGGTTCGTGGGCGCCTGT
>sig_8103
ATCAGCATCCGGATCCTCTAGAGTCGACCT
>sig_8104
GCTGGACCCTCGACCGCGACGAACTCCACC
>sig_8105
TTCGCCCTATTCGAAGTCGTATTACAATTC
>sig_8106
TAAAACTGCCTGGCACAGCAATAGCCCGGC
>sig_8107
AGCTCGAATTCAGGTCACTAATACTATCTA
>sig_8108
ATTCGATTCGAGTTTACCACTCCCTATCAG
>sig_8109
CCCGGATCCGTCGACCTGCAGGTCGACGGA
>sig_8110
GGTGGTTAACTCGACATCTTGGTTACCTCC
>sig_8111
ATAATGAATTGTGTGTGCGACAGTGATGCA
>sig_8112
AGCAGAAAGTAGAGGCGCTGCGCGGAAATA
>sig_8113
CCTCGAGAAGCTTGACCTGTGAAGTGAAAA
>sig_8114
ACCCAGGCGGGGAGGCGGCCCAAAGGGAGA
>sig_8115
TAATAAGGGTAACTATTGCCCTGCGGTAAA
>sig_8116
TCGTGAGGCTCCGGTGCCCGTCAGTGGGCA
>sig_8117
GGAACGGTACCGGGCCCCCCCTCGAGGTCG
>sig_8118
TTATTTTTCGAACTGCGGGTGGCTCCAAGC
>sig_8119
AATTAACTTTATAAGGAGGAAAAAAATGCA
>sig_8120
GAATACTCATGCGAAACGATCCTCATCCTG
>sig_8121
CACAAGAAAAAAAAGGGGGAGGAGCGCTCC
>sig_8122
GCTTTCATCGGTTGTGGGGATCCGTCGACC
>sig_8123
GGATCTCGTCGTGACCCACGGCGATGCCTG
>sig_8124
TAGATGACGACCATCAGGGACAGCAGGCCA
>sig_8125
TGTTGTTGGTAATTGTTGTAAAAATACACT
>sig_8126
GACAATAACTGCCTTAAAAAAATTACGCCC
>sig_8127
GGCCATGGCTGATATCGGATCCGAATTCGA
>sig_8128
TTAATTGTCAACAGCTCATTTCAGAATGCT
>sig_8129
AAGCTGGGCGGCCGCAAGGGGTTCGCGTTG
>sig_8130
AGCTTGGGAGCTTGGCGTAATCATGGTCAT
>sig_8131
ATGGATGAACTATACAAATAAGGATCCGGC
>sig_8132
CCCCGACTCTAGATTACGCCCCGCCCTGCC
>sig_8133
TTCCCTTTAGTGAAGATCTACGCAAAAAGG
>sig_8134
GTTCCGGGACAGGATGTGCATTTGTAATAC
>sig_8135
GAGCCGTACAACGCAACGCTCTGGATCCCC
>sig_8136
GGGTACCGAGCTCGAATTCGTAACCATGGG
>sig_8137
TGTGATATTAGCCACGTTCGGGGCGCGCCT
>sig_8138
GCTCTGTGCCAGATGTGGACCTGTCTGGTT
>sig_8139
GTCGACGGATCCGTGATGGTGATGGTGATG
>sig_8140
TTTTGGTCATGAGATTATCAAAAGATCATC
>sig_8141
TTCTAGGAGATCTTCTAGGAAGCTTTCTAG
>sig_8142
CGCCAAGCTTTAATACGACTCACTATAGGG
>sig_8143
TTGAACGACGGCGGGGGAGCTTTGGCGAGC
>sig_8144
AGCTGTCGCATGCAGATCTAGCGCTCTAGA
>sig_8145
AGCTCGTCGACGTAGGCCTTTGAATTCCCA
>sig_8146
TCTTCTAGGATCGATTCTAGGAAGCTTTCT
>sig_8147
GGGTACCGAGCTCGAATTCGTAACCATGGT
>sig_8148
AAAGGTAATCCTGTATAGTAATAGGGTATG
>sig_8149
TTTCCGCGCAGACGATGTCGAGCTGGATAC
>sig_8150
TAGCGACCGAGTGAGCTAGCTATTTGTTTA
>sig_8151
ATGACGATGACAAAGTTAACCGGTCCCCGG
>sig_8152
ATGGTCGCGACCCTACCCTCGATTGCAGGC
>sig_8153
CAACGCTGCCCGAGTTAACCCGAGATGCGC
>sig_8154
TACGTCATAGGGGTAGAGTGACGCATAGTC
>sig_8155
CGCCGGGATCCCTAGAGGTACCCTAGAAAG
>sig_8156
TTGGAATTCCCCCTTTCATTATTAATACCC
>sig_8157
GCATTGTGCAACGCCCTTTGGAGAGCTATC
>sig_8158
TTCGAGCTCTAAGCTCAGGTTGACTTCCCC
>sig_8159
CTAAAGGGAACAAAAGCTGGGTACGGCCAA
>sig_8160
AAAAAAATGATGAATTGAAAAGCTTGATAT
>sig_8161
AGAGGATCCCTCGAGGCATGCGGTACCAAG
>sig_8162
AGAATTCCTCGGGCAGCGTTGGGTCCTGGC
>sig_8163
AGTCACGATGAATTCCCGGGGATCCACGCG
>sig_8164
GGCACAGCTCCTCTTGCACCCGTGGCGCAG
>sig_8165
TCCTACGTACCACCACACTGGGATCCGGCC
>sig_8166
TGTTGTTGCATTGCTGCAGGCGCAGAATTG
>sig_8167
TCCAGAAGGCCTCCAGCATAGTCTATAAGA
>sig_8168
GCCGGATATAGTTCCTCCTTTCAGCAAAAA
>sig_8169
GTCCCCGGGAACCTCACACCATTTCCGCCT
>sig_8170
GGGATCCCAATGCTTCGTTTCGTATCACAC
>sig_8171
GCAGGCACCATGGACCCAGAAACGCTGGTG
>sig_8172
TCATAAGCTTTACTCACTAGACTTTGCTTC
>sig_8173
GTGATATCATGGAGGCTCTCAGCCAGCGCT
>sig_8174
TCGCTGGTCGCCTGAGTCTGCAGAGGCATT
>sig_8175
CGACCTGCAGGCATGCAAGCTTGGCGTAAA
>sig_8176
TCCCCAATTCGATCATGCATGAGCTCACTA
>sig_8177
CATAAAGTCTAAAGCCTGGGGTGCCTAATG
>sig_8178
CGCAGTCATCTTCCGCTTCCTCGCTCACTG
>sig_8179
CTGCAGATCTCGAGCTCGGATCCGCGACCC
>sig_8180
TTCCTCCTGTCTGCTCCCTCCCACATCCCC
>sig_8181
CGACCCGGTGTTCTGGCTGCACCACGCCTA
>sig_8182
GGCTAGAGCGGCCGCCACCGCGGTGGAGCT
>sig_8183
ATCGTTTATGTCATAAAACATATTTCGCGC
>sig_8184
CCTAGAGGATCTGAACCATGGGGCGGAGAA
>sig_8185
TGCCAGAACCGTTGTGATGTCGGCCAAGCT
>sig_8186
TTAGAGCCTGCAGGCATGCAAGCTTGGCAC
>sig_8187
AGGAATTCGATAAGCTTCTAGGATCCCCAG
>sig_8188
GTGTCCGAATTTCTGCCATTCATCCGCTTA
>sig_8189
TGCCTCACTGATTAAGCATTGGTAAATTTT
>sig_8190
TGACTTTCACCAGTTTTGATTTAAACGTGG
>sig_8191
TCCTTCTTAAATCTAGATTACGCCCCGCCC
>sig_8192
ATACGATCCGTATTTATAGGTTTTTTTATT
>sig_8193
GGTTCGCGGAATTAATTCGACGCGTCCTCG
>sig_8194
ATCAATTTCACACAGGAAACAGACCATGGA
>sig_8195
TCTTTCGAAAGGGCGGACTGGGTGCTCAGG
>sig_8196
TCCTGAATTCCTGCAGACTAGTAAGATCTG
>sig_8197
CTGCAGGTCGACGGATCCGCTGGCGAAGGG
>sig_8198
CTCCGGAGATCTGGCGCCCTTCGATTTTTT
>sig_8199
CTTNATNGGGGGACCCGGCANGCCAGCACG
>sig_8200
AGCACCAGGTTCCGCGGGTTTGGTGCCCAG
>sig_8201
CGGAGTACTGTCCTCGAGCGGAGTACTGTC
>sig_8202
GCAACCATGGTTACTATTGTATACCATCTT
>sig_8203
AACAGTAACAGACCAGCAGCTGCTGTTGGT
>sig_8204
ACCCCCTGCCTCGCGCGTTTCGGTGATGAC
>sig_8205
TCAGTTTAATAAGCTTAATTAGCTGAGCTT
>sig_8206
GGAATAAACCATGTCGCGACGACGACGACA
>sig_8207
GTATAACACAAAGTTTTTTATGTCATCAAT
>sig_8208
ACTTCTCGACAAGCTTCGTCATCATGTGCA
>sig_8209
GCCAAGCTCAGATCCAAGCTTGTCGACCCG
>sig_8210
GGTCAGGTGGCCTGTTGACCCCCTGACCAG
>sig_8211
GATCAGATCTGGCCACCTAGGCCCATATGT
>sig_8212
CTGAATGGCGGCTGCAGGCATGCAAGCTTG
>sig_8213
CATGGCCAACAAAACCATGGCGGCCGGGAG
>sig_8214
GCCAAGCTTCGACGAATTTCTGCCATTCAT
>sig_8215
ACCATGATTACGCCAAGCTTGGTACCGAGC
>sig_8216
TTTTGCAAAAGCTAGCTTCACGCTGCCGCA
>sig_8217
GAATGGTGTCGTCGCCGCACTTATGACTGT
>sig_8218
GCTGCCCGGATTACAGCTGCGTTTCCTGTT
>sig_8219
GACCACCCGGGGATCCTCTAGAGTCCCCCG
>sig_8220
TCGATAAAGTCGACTCTAGAGGATCCCCGG
>sig_8221
GTAATGTCAATCTCAACCAACAGAGATGTT
>sig_8222
TTAGAGCCTGCAGGCATGCAAGCTTGGCGT
>sig_8223
AGCTATGACCATGATTACGAATTCCCAACC
>sig_8224
CCCGGGAATTCCGCCGATACTGACGGGCTC
>sig_8225
ACCATGGGAAGCTTCGTGGATCCAGATCTA
>sig_8226
TGGAGTTCTTCGCCCACCGGGCTCGATCCC
>sig_8227
CGTATTAATTTCGCGGGATCGAGATCCTCT
>sig_8228
GTGTCGGCATCGATTTAGTGGTGATGGTGA
>sig_8229
ACTCTAGAGAATTCCTCGAGCCCGGGTGCT
>sig_8230
GGTGTAAACCTTAAACTGTAATGAATTCGA
>sig_8231
GAGACCACTCGGATCCGAGCTCGGTACCAA
>sig_8232
TATCATCGCCATTGCTCCCCAAATACAAAA
>sig_8233
GCAGCCGAATTCGAGCTCGCCCGGGGATCC
>sig_8234
GAGTCATTCTGGCCTCCCCCTCCCCCAAGC
>sig_8235
ATGAGCAAAAGGCCAGCAAAAGGCCAGGAA
>sig_8236
TACTTGTTCTGATTCTGTTTCTGGCTCTGG
>sig_8237
TTTGTTAGCAGCCGGATCCCCATGGACGCG
>sig_8238
TCCAAATTGCTTCGATTCAGATCAACAAAA
>sig_8239
TCCGAGGGCAAAGGAATAGGGATCCAGTAG
>sig_8240
GGGAATTGCGAATTCGCAATTCACTGGCCG
>sig_8241
CCATCACGAAGAGGGCTGTAAATTTTTCTG
>sig_8242
ACGGGGCGAAGAAGTTGTCCATATTGGCCA
>sig_8243
GCTTGGAACTGAGAAGACAGCGGAAGGGGG
>sig_8244
GCCGGTGGGTCGACTAGTTCATCCTCGAGA
>sig_8245
TACTAGTCGGCCGTACGGGCCCTTAAGGCC
>sig_8246
GCCAAGCTCTCGAGAGCTTGGCACTGGCCG
>sig_8247
CCCCGGGAATTCCGGTCTCCCTATAGTGAG
>sig_8248
CCGGATCCCGACCCATTTGCTGTCCACCAG
>sig_8249
AACTACCGCATTAAAGCTTGGATCCCTCGA
>sig_8250
AGCCGGCGGAACCGGCGGAGCCGGAAGCTT
>sig_8251
TTAGTATTAAGCAGAGGCCGGGGACCCCTG
>sig_8252
AACCATTATAAGCTGCAATAAACAAGTTTC
>sig_8253
AGNTTATGCATTTCTTTCCAGACTTGTTCA
>sig_8254
GGTCTGATCAAGAGACAGGATGAGGATCGT
>sig_8255
TCATCACCGAAACGCGCGAGGCAGCTGAAC
>sig_8256
GGGATACAGGGATCCTCTAGAGTCGACCTG
>sig_8257
AAGCAGGCATCGCCGTGGGTCACGACGAGA
>sig_8258
GGTTGATGGGCTCGAGATCTGCGATCTAAG
>sig_8259
AAAGACTCTAGACCTAGGCCTTAAGATCTG
>sig_8260
GCTCACATGGGAGCTCGAGTGGGGAAGATG
>sig_8261
ATTCCCAGCACACTGGCGATGATATCAGAT
>sig_8262
TATGGTGATGGTGATGGTGGCCCATGGTAT
>sig_8263
ATGAGTGGCAGGGCGGGGCGTAAGGGCGAA
>sig_8264
CAGCGGCCATATCGACGACGACGACAAGCA
>sig_8265
ACAGCCCGTTTGCGGGCAGCAAAACCCGTG
>sig_8266
TGATTGACCGGATCGATCCGGCTCTAGAGG
>sig_8267
GATATACCATGGCTAGCTGGAGCCACCCGC
>sig_8268
TTATTGGTGCCTATCATTTTACGACAATTG
>sig_8269
GTGTTGACGGATCCGGGGAATTCGTAATCA
>sig_8270
AAAGCTTATCGAAGCTTATCGATTCTAGAC
>sig_8271
GGCAAGCCCCGGCGGTGGGCCCATGGATGT
>sig_8272
CGTCCCACCATCGGGCGCGGATCCCGGGTA
>sig_8273
GGTAGGTGAGAGATCCCCGGGGATCCCCGG
>sig_8274
GGATCCACAGATATCCCATGGAACCGCGTG
>sig_8275
GCTGTTCTTGAAGACGAAAGGGCCTCGTGA
>sig_8276
GATAGAGTTGAGTGTTGTTCCAGTTTGGAA
>sig_8277
TTGAGGGAAAACGCCATTCGCCATTCAGGC
>sig_8278
CAGATGAATAATTTTATCAGATCCCATTAT
>sig_8279
ATACATCGTATTTGTACAGTGAACAAATAC
>sig_8280
GCTCCTGAAAATCTCGTCGACGCTCTCCCT
>sig_8281
ATTAATCCCGCGGCCATGGCGGCCGGGAGC
>sig_8282
ATAGCTGTTTCCTGAATTCGCCCTATAGTG
>sig_8283
TCCACCATGATGATGATGATGATGCATTTT
>sig_8284
TAGCTTAATAAGCTTAATTAGCTGAGCTTG
>sig_8285
AATTTGCGGCCGCTGAATTCGAGCTCGGTA
>sig_8286
TCTAGGCACCAATAACTGCCTTAAAAAAAT
>sig_8287
ATTAAAGAACGGGCCATATAACTACCTGAA
>sig_8288
CGGCCATGCATGCCCGGATGGCGGCTGTCC
>sig_8289
GAGCTCGAATTCATTACAGTTTAAGGTTTA
>sig_8290
GATATACCATGCATCATCATCATCATCACA
>sig_8291
GTTCCTGACTATGCGGGCTATCCGTATGAC
>sig_8292
CTGTTCCAGGGGCCCCTGGGATCCCCAGGA
>sig_8293
TTTTCAATAAATATTTCTTGTGATAAAGTT
>sig_8294
CTCAGATCTCCTTTGCCCCGGAGATCACCA
>sig_8295
CGCAATTCCCTTGTATCTCTACACACAGGC
>sig_8296
GCTGGATCCCGCCATGGTATCAACGCCATG
>sig_8297
AACAGAATTAATTAAGCTTGCATGCCTGCA
>sig_8298
CACTGAGATCTCCGATCCTCTAGAGTCGAT
>sig_8299
GAGCCGGCGGAACCGGCGGAGCCGGACCCT
>sig_8300
CTATTTGCCATACATTAACCACGTAAAAGT
>sig_8301
AGAAGGAGATATACATATGGGAATTCTACG
>sig_8302
TATCGAATTCAAACCCGGGATGGTGAGCAA
>sig_8303
GGAATTCCGGCGCCTAGAGAAGGAGTGAGG
>sig_8304
TATGTTTTTGGCGTCTTCCATGCTGTTATC
>sig_8305
CATGATAAGGCTTAATGGTTCTCCGTTAAG
>sig_8306
GGGGAGGCACGATGGCCGCTTTGGTCGACG
>sig_8307
TCGCGGCCGCTAGACTAGTCTAGAGAAAAA
>sig_8308
TCTTGCGCGACATGCGTCACCACGGTAATA
>sig_8309
CGCGGCCGGGTACCATGGCATGCATCGATA
>sig_8310
ATAGCAGCGGTATGCATAAAATCGAAGAAG
>sig_8311
TCGATAAGCTTCGATAAGCTTTAATGCGGT
>sig_8312
AGCTCATACTAGTGCCCAGCTTGCAGCCGC
>sig_8313
GCCAACTTAGTATAAAAAAGCGGCTTCATC
>sig_8314
CACCTGGTCGCTTTCAGAATTCCCGGGGAT
>sig_8315
TTCGGGCGTGGAACCTCGAACCGGGATCCT
>sig_8316
GCTAGCTCGAGATCTAAGTAAGCTTGGCAT
>sig_8317
TCAGAATGACTTGGTTGAGTGATCCGTACC
>sig_8318
CCGTCGACCAATTGCTATCGCGGCCGCCGA
>sig_8319
GTCTTCCATGGACCTGCATATAACCTGCAT
>sig_8320
CGATGAACTTCACCTTGTAGATGAAGGAGC
>sig_8321
GAAAAGAGAGGCTGAAGCTTACGTAGAATT
>sig_8322
TGGTGTGCCCGGAGTGTTGTAACCTCCTCC
>sig_8323
CATGATTACGAATTCGGCGCGCCATTTAAA
>sig_8324
GAGGCCTGCGGCCGCAGATCTAGATCCATA
>sig_8325
TCGAGATCCCCATAACTTCGTATAATGTAT
>sig_8326
TTCCTGGCCTTTTGCTGGCCTTTTGCTCAT
>sig_8327
GTCCTTGTTGTGGGTGCCCCTCCTCGTAGA
>sig_8328
TCTTCGCTATTACGCCAGGATTTCCCGGTC
>sig_8329
CAAGGCCTGCAGGTCGACTCTAGAGGATCC
>sig_8330
CGAATTCGCGCCATTCGCCATTCAGGCTGC
>sig_8331
TTAGAAAACACTAGAGCTTGATGAAAATTT
>sig_8332
TAACTTCTCCATGGTAGCCTCCAAAAAAGC
>sig_8333
GGCAGAGCTTATCGATGATAAGCTGTCAAA
>sig_8334
CGACGACGACAAGGCCATGGCTGATATCGG
>sig_8335
TAACTCCTTAACAAGGGCGAATTCCAGCAC
>sig_8336
CTTGTCGACTCTAGATTGCGGCCGCGGTCA
>sig_8337
TCGATGGTGTCAACCTTGCAGAGCTGCGCC
>sig_8338
AGTAATATGAAACTGATTTAGAGTAATATG
>sig_8339
TCCGGACCCACCTCCGCCACGAAAAATAAC
>sig_8340
TACTCGAGGGCCGGCGCGCCGCGGCCGCTA
>sig_8341
AGAAGGTCGCGAATTTCCGGACAGCTGCAG
>sig_8342
AGTGAGTCGTATTACAATAGTAAAGGAGAA
>sig_8343
CGCGTCGCCACGTAATAAATATCTGGACGT
>sig_8344
ATTAAGCATTGGTAGACAGCTTTCTTGTAC
>sig_8345
GCTGGAGTGTGACCTCCCAGAGGCTGACAC
>sig_8346
TCCCCGGATCCGTCGACCTGCAGGGGGGGG
>sig_8347
GGGCCGCCACCACCTGTTCCTGTAGGAGCT
>sig_8348
ATGCCATTTCTCAAGCTGGTACCAGCTTAT
>sig_8349
GATCGATCCACTAGTTCTAGAGCGGCCGCC
>sig_8350
ATGGACGAGCTGTACAAGGCTGTTATCACA
>sig_8351
CGACGTTGTAAAACGACGGGATCCACAGGA
>sig_8352
GCTCTGCAGCCCGGGATCCGGTAAGATCCG
>sig_8353
CCAGCTCTGGAAGTAGGGCCTTTCCTGATG
>sig_8354
CCGGGTACCGAGCTCGAATTGGGGATCTTG
>sig_8355
GATCCGCTAGGGATAACAGGGTAATATAGA
>sig_8356
AATATAACATAAATAACATAGGTTTAAATA
>sig_8357
CTCTCTATAATTTCTCCATACCTGTTTTTC
>sig_8358
TATCCCGTGTTGACGGATCCTCTAGAGTCG
>sig_8359
TCATCATCGGCTAGCTTGATTAGTGTTTTG
>sig_8360
CGACTCTAGCGCTATATGCGTTGATGCAAT
>sig_8361
TGTTCAAACATGAGAGCTTAGTACGTTAGC
>sig_8362
GGCCTATCGATCCGCGGAAGCTTGGCGTAA
>sig_8363
CAGTGGAGTAGTAACCCACTCACGTTCGGT
>sig_8364
CCAGTTGGATCCGCAATTGTCTTGGCCATG
>sig_8365
GAGGCCTGCGGCCGCAGATCTAGATCCGCG
>sig_8366
ACTATAGGGAATTTGCGGCCGCTGAATTCG
>sig_8367
TCTAGAGGATCAAATCGAAACGATTATGAA
>sig_8368
ACTCATTTTTTCCACCGGAACCCTGGGATC
>sig_8369
AGATATCCCATGGCCTTGTCGTCGTCGTCG
>sig_8370
TGACCATGATTACGCCAAGCTAGCTCCCGG
>sig_8371
ATACGAAGTTATGCGGCCGCGACGTCAATG
>sig_8372
GCCACTCCACCGGCGCCTAAGCTTAGAGCT
>sig_8373
GTGGACGGCGACCGCAGTTACTCAGGCCTC
>sig_8374
GCTAACAGGAGGAATTAACCATGGATCCGA
>sig_8375
CCCGCGATAATTCCTGCAGCCAATATGGGA
>sig_8376
CCGAGCTCGAATTCCAGAAATTCCTGCAGC
>sig_8377
TAATCGATAATTGAAGACGAAAGGGCCTCG
>sig_8378
CGAATTCCTCGACCTGCAGGCATTGACGAA
>sig_8379
CCTTTTCCCCGGGGAAATCAATCTAAAGTA
>sig_8380
TTCCAGTAAAGGAGAAGAACTTTTCACTGG
>sig_8381
TAGAAAGCTTCCTAGAATCGATCCTAGAAG
>sig_8382
GCGGCCGCATTTAAATGGCGCGCCGAATTC
>sig_8383
TCCTCTCAGGCCGGCATGCGGCCGGTACCG
>sig_8384
CGAACTGGATCTCAACAGCGGTAAGATTCC
>sig_8385
GTACTTAAGTAGGGCCCGGCTCGAGCAGGG
>sig_8386
CGCGCACCCGGGTTAACCCGTGGTCCCCGC
>sig_8387
CTCAGAGCCACCACCCTCCTAAGAAGCGTA
>sig_8388
GGTAAGTGACCAAACAGGAAAAAACCGCCC
>sig_8389
AAAACAGCCAAGCTTCGAATTGAATTCGCC
>sig_8390
GATCCCTCGGAGATCTGGGCCCATGCGGCC
>sig_8391
ATTTGAGTTTTTTATTAAATTTACACTGGA
>sig_8392
CACGTGAATTCCTCGTTTCGAATAATTAGT
>sig_8393
TGATTATGATCCTCTAGATCAGATCTAATA
>sig_8394
AAGTCCCCGGTCTCTAGACCCCTATAGTGA
>sig_8395
AACCTCCTTATCGATAATTCCGGTCGAGTG
>sig_8396
CTGAAAATCTCGCCAAGCTTGATATCGAAT
>sig_8397
GACACCCGAAAGATAGATCTTCGACGCGCA
>sig_8398
GTGGCATCAATTCTACTAATAGTAGTAGCA
>sig_8399
TATAGGGGACATGATAAATTCTCCTTAGTA
>sig_8400
GGAAACGATAGGGACGGATCTGCTGGCGAA
>sig_8401
CGGGACCCGCAAAAATCACCAGTCTCTCTC
>sig_8402
CCCGGGAATTGGGCTCGACTTAGTCAGGGT
>sig_8403
CCGAGATCTGTCGACTTTATAATAAGGGCG
>sig_8404
ATTACACAGATCCGGCGCGCCAAGTGACCA
>sig_8405
CGGATCCAGATCTTATTAAAGCAGAACTTG
>sig_8406
CGAGCGAGCTCTGCAGCCCGGGATCCGGCT
>sig_8407
TTTGTTTAACTTTAAGAAGGAGATGTACAT
>sig_8408
GGTCCATGGCGATATCGGGGATCCGAATTC
>sig_8409
CTTGCCAGCCTAAAAGCTCTAGAGCGATCC
>sig_8410
TTTTTTCCTGTTTGGTCATTTAGAAAAACT
>sig_8411
TATCAGCTCGACCAAGCTTGGCGAGATTTT
>sig_8412
AGTGCTTGCGGCAGCGTGAAGCTAGATGAC
>sig_8413
GCATATGGCTAGCTCGCGAGTCGACTCTAG
>sig_8414
TGCGGCCGCGAATTAGAGTCCCCCGTGTTC
>sig_8415
GCTTAATTATCTCCCTATAGTGAGTCGTAT
>sig_8416
GCGTATTGGGCGCTAGCGGAGTGTATATAC
>sig_8417
CGAATTCTGAAATCCTTCCCTCGATCCCGA
>sig_8418
GCTCAGATTATTGTAAATTGATATGGGGTG
>sig_8419
ATGGCGGCCTATGCGGCCGCCACCCAGCTT
>sig_8420
ATTAATTTCGCGGGATCGAGATCCATGAGA
>sig_8421
TGATTATGATCCTCTAGATCAGATCTAGAT
>sig_8422
AAGCATTGGTAATGAGGATCCCCCTCAAGT
>sig_8423
GAATGGGCAAATATTATACGCAAGGCGACA
>sig_8424
ACCATGATTACGAATTCCCGGGGATCCACG
>sig_8425
TTGGGTACCGGGCCCCCCCTCGACGGCCGC
>sig_8426
GGGGTACCAAACAGCTATGACCATGATTAC
>sig_8427
AGGTCCATTCACCGTCAACACCGTTGTCGT
>sig_8428
ATTCAACCGATTAGCTTTAATGCGGTAGTT
>sig_8429
AAACATGCAATTATCTTTGCGAACCCAGGN
>sig_8430
TCTAATACTCAAGTACAATTTTAATGGAGT
>sig_8431
TGATAAGCTGTCAAACATGAGCGTTCTTCG
>sig_8432
CTCGGTACCCACTACTCACTAGACTTTGCT
>sig_8433
CGGGCTGCAGGAATTCCTCGAGAAGCTGAT
>sig_8434
GGCGCGTCTGGCACGACAGGTTTCCCGACT
>sig_8435
GCCGGGATCCGCCCGGGCTGGAATTCTAGA
>sig_8436
TTTAGGCGCGCCCCAAACGCTTTGTTCCAG
>sig_8437
ACCTATAAATACGGATCCCGGGAATTCGAG
>sig_8438
GAGTTAGTTGCCTACAAAATAATGAAATAT
>sig_8439
CGACGGCCAGTGAATTCGAGCTCGCCCGGG
>sig_8440
GACGATATGATCGACGGATCCCCGGGTACC
>sig_8441
CTATATTTTTTGGACAACGTGGAGAATTTA
>sig_8442
AGCCAAGCTTGCTCCCGTCGTTTTACAACG
>sig_8443
TGGTTCGGCCCGGGCGAGCGAGTTGAATTC
>sig_8444
CCGCGCCTGCTGCCGGTCCGCCCCCAGCCC
>sig_8445
GTGGAGACCATCCAGAAGGAAACGAAGGAA
>sig_8446
AGGAATTCGATAAGCTTCTAGGATCCGAAG
>sig_8447
AGAATGGTAGTACCCGGCTGAGTGGCAGCT
>sig_8448
GAACCAGTAAGCTTATCGATACCGTCGACC
>sig_8449
GCCCAAGCTGGCGGCCGCCGCGGCTCGAGG
>sig_8450
ACAAGCTCGCCCTTGATCCCGTCGTTTTAC
>sig_8451
CGAGGCCCTTTCGTCTAGGCATTTGAGAAG
>sig_8452
CCGGATCTTACCGGATCCCGGGCTGCAGAG
>sig_8453
GACCCTGCAGCGACCCGCTTAAAAGCTTGA
>sig_8454
GCCTTAACGACGTTTAGGGTGACCTAAGCT
>sig_8455
TTACGCTGACTTCCCATCTAGAATTATTCC
>sig_8456
CTGATAAATGCTTCAATAATACAATTTTCA
>sig_8457
GTCATAGGGATAGCCCGCATAGTCAGGAAC
>sig_8458
AAATCGATAAGCTTGGATCCTCTAGAGTCC
>sig_8459
CCTACGACATGCCTAACGCAAAAGAAGACG
>sig_8460
GTACTAAGGAGGTTGTATGAATTCGTAGCC
>sig_8461
GGACCGTGCAGCGGATCTAATGAATCCATT
>sig_8462
ATATACTTAGATTGATTTAAAACTTCATTT
>sig_8463
TATACTGTATGCTCATACAGTATTAGAAAA
>sig_8464
TCAGAGAAGGGAGCGGCCATGGGAATTCTA
>sig_8465
GCACTTGAACGTGTGGCCTAAGAAACTCAC
>sig_8466
GGGNNCATGGTCCGTCCTGTAGAAACCCCA
>sig_8467
GTGTCATCTATGTTACTAGAATCAAGCTTA
>sig_8468
AAGGATATACATTCTAATGTCTGCCCCTAT
>sig_8469
CTGGGTATCTTGCAAAGCATTGAAGACCAT
>sig_8470
CCTGGTCAGGGGGTCAACAGGCCACCTGAC
>sig_8471
GCTCGATGAGTTTTTCTAATGAGGGCCCAA
>sig_8472
TGTGCAGTTCCGATCCGGAACGAATTCTTG
>sig_8473
TGCCTGGTCGACTCTAGAGGATCCCCGGGT
>sig_8474
TAACAGGAGGAATTAACCATGGATCCGAGC
>sig_8475
CTCCGAGGAAGACTTGAACGGTGCTTAGAG
>sig_8476
AAATCGGATCTGGGTGCTGCAGGTACAAGT
>sig_8477
TTGAGCTCCATGAGCGGATACATATTTGAA
>sig_8478
GCAGAAATTCGTCGACCGATGCCCTTGAGA
>sig_8479
TACCCGGGAATTCTCGAGAAGCTTGCGCAA
>sig_8480
TTAATAATGAAAGGGAAGGAATTCCAAGCT
>sig_8481
CTGCATGCAAGCTTTCCCTATAGTGAGTCG
>sig_8482
TTATCTAGAGTTCCAGTGAATCCGTAATCA
>sig_8483
CACGCGGCCGCCCGGGTGTACACGCGTTTG
>sig_8484
CCGTCGTGTAGATAACTAGTTTCCGATAAT
>sig_8485
CCAATAACCTAGTATAGGGGACATGCTCAT
>sig_8486
GTGCCGGGCAGTGAGGGCGGCGACCTGGTG
>sig_8487
ATTTAATATTTGGGAAATATGCATTATCGG
>sig_8488
GTCGACCTGCAGGCATGCAAGCTTCAGCTC
>sig_8489
AACAGGAAACGCAGCTGTAATCCGGGCAGC
>sig_8490
GGGCGGGGCGTAAACGCGTGGATCCCCCTC
>sig_8491
GCAGCTTGAAGACGAAAGGGCCTCGTGATA
>sig_8492
ACCATGATTACGAATTCCCCGGATCTGCAG
>sig_8493
CTTCTGCAGTACCCGGGTGAATTCTACGCG
>sig_8494
ACTCATAAGCTTGGATCCCCGGGTACCGAG
>sig_8495
GGCCAATGAGCTGAGGCGGTGTGACGCTTG
>sig_8496
TAGCTCGAGATCTAAGTAAGCTTGCATGCC
>sig_8497
GTGACTTAAGGAGGCAAAATTCCATGTCGA
>sig_8498
TAGATATCCATTGCTGTTGACAAAGGGAAT
>sig_8499
CGTGCCGAGGAACTGCGCCAGTTCCTCCGG
>sig_8500
CCGGGAATTCGAGCTCGCCCGGGATCCTCT
>sig_8501
ACTAGAATTGTGAGCGCTCACAATTCTAGC
>sig_8502
AGGAATTCGATAAGCTTCTAGGATCCGATC
>sig_8503
CCCGAGTTAACCCGAGATGCGCCGCGTGCG
>sig_8504
AGCGGCCCTCGCGGCCCGCTAACGCGGAGA
>sig_8505
CGCCCATACTAAACGCTGTGTAGTGGGGTC
>sig_8506
TTAATAGTTTGCGGCCGGGAAGCCGATCTC
>sig_8507
TATAGTGAGTCGTATTAATTCACTGGCCGT
>sig_8508
TAATGCAGGAGACAGCTGAGCGGCCGCCAA
>sig_8509
AAGCCGTCTGTACGTTCCTTAAGGAATTGA
>sig_8510
GATCCGATATCGCCATGGCCTTGTCGTCGT
>sig_8511
TGTGGCAGGAGAAAAAAGGCTGCACCGGAT
>sig_8512
AGAGAGAGGCTGAAGCATCGATGAATTCAC
>sig_8513
GTATTCCCATTCGATGTACCGTCGGTCGGT
>sig_8514
TTTATATAGAAGATCGATTTTCGTTCGTGA
>sig_8515
TTGCCAGTCACGGTGATTCATTCTGCTAAC
>sig_8516
GATAAGCTGTCAAACATGAGAATTCTTAGA
>sig_8517
TCTGGTTTCGGCTTCGGGATGGGGATGGAG
>sig_8518
TGAAAATCTCGATGATAAGCTGTCAAACAT
>sig_8519
CGGGATCGCAGGATAGAGAGAATTGAGAGC
>sig_8520
CCATCACCATCACGGATCTGGTTCCATGAA
>sig_8521
AACCCTCACTAAAGGATCCCTATAGTGAGT
>sig_8522
TCATGGAGAGCTCATGTTTGACAGCTTATC
>sig_8523
GTCAACAGAAAAGGATCTCCCCAGGTGGCA
>sig_8524
GCAACGGAAAAGGTACAAGTAAAACATTCA
>sig_8525
TAATATACCATGAATCATAAAGTGCATATG
>sig_8526
ATAAAAGTGCGCGTGCAGCCCGAATTCCCG
>sig_8527
ATTTAGGTAGTGCATTATAGCGGCCGCTTA
>sig_8528
GCGGCCGCGGCGCGCCGGCCCTCGAGTACA
>sig_8529
CAGGAACAGCACAGGCGTGCCATCCCGCGG
>sig_8530
GATCCTATGGCTCGTGAAGCGGTTATCGCC
>sig_8531
TTGGCCATGGTGATGTCTGCTCAAGCGGGG
>sig_8532
AAATAAACGAAAGTGAATTTAAAAATTCGT
>sig_8533
TTTACCTTCTTCGATTTTCATATGCTATGG
>sig_8534
AACTAGCCTCGTTTTTGCATCAGGAACAGC
>sig_8535
AGATCTAGACGTCAGGTGGCACTTTTCGGG
>sig_8536
AAAAAGCTTATCGATAAAATAAAAGATTTT
>sig_8537
TCCCCAACCTTGCGGTTCCCAGGGCTTAAG
>sig_8538
TGACGCGTCGACAAGCTAGCTTGGATCCGC
>sig_8539
ACGGAGCTCGAATTCGGATCCGACCCATTT
>sig_8540
AGGAAACATATGCCGTACAAGAGAAACGAC
>sig_8541
AGCATGTCCTTGAGCTGCTGTAGCTCTGTG
>sig_8542
AACCTACAGGTGGGGTCTTTCATTCATGTA
>sig_8543
TCCTAGTTCTAGAGCGGCCTATCGTTTCCA
>sig_8544
GCAAGGGTGTCGGCATAAGCCGAAGATATC
>sig_8545
TCATCACCGAAACGCGCGAGGCAGCTGTCT
>sig_8546
ATGCCATAAGTACTTTTTTCATAGTACATT
>sig_8547
TCTTCTGAGATGATTTTTGTTCTAGAAAGC
>sig_8548
GAATACATTATAACAAATAGTTAACTAATT
>sig_8549
GACCCAGAAACGCTGGTGAAAGTAAAAGAT
>sig_8550
GATCTGGTACCTTTCAGCCCCAGAGCGGCT
>sig_8551
TGAATTCCACTTAATTAATTGGCCGGCCAA
>sig_8552
ATGATTACGCAGATCTGCCCCGGATCCGTC
>sig_8553
GCCGCTACAGGGCGCGTAGGTGGCACTTTT
>sig_8554
CGGGGTTCGAAATCGATGAGCTCGCACGAA
>sig_8555
AGGCGGCCAGAGCAACCTTGATGGCATGGG
>sig_8556
TTAACTTTACTAAGGAGAATTTATCATGTC
>sig_8557
GTGGGATCCATCACCATCACCATCACCATT
>sig_8558
CCTGCATGATTATTGAAGCATTTATCAGGG
>sig_8559
CGGGATCCCCCTGGCGAAAGGGGGATGTGC
>sig_8560
GCAACGTCCTAAACTGTTGATCTACGGGGC
>sig_8561
GCTGGAGCCAATGCTTTAGTCGCTGGTTCT
>sig_8562
TAATCGCCTTAAGTTCTGAGCAGCGCTAGA
>sig_8563
TAGAGCGGCCGCCTACTACTACTAATGATG
>sig_8564
GCGCCTTCGTCACCATCACGTTTAAACAGA
>sig_8565
AAGATCGCGGCCGCCTAAGTCATTTGGTGC
>sig_8566
CGAGCGAGCTCTGCAGCCCGGGATCCGTAA
>sig_8567
TAGCCATATGGCTGCCGCGCGGCACCAGGC
>sig_8568
GCTAAGGCGCTGGCAAGTGTAGCGGTCACG
>sig_8569
TTTATTCGGACACGCGTCCTCGGTACCGGG
>sig_8570
ATGACCATGATTACGCCAAGCTAGCTTCCC
>sig_8571
AATTCTGGCAAATATTCTGAAATGAGCTGT
>sig_8572
GTCGACGGATCCCCGGGAATTCCCTGGCAG
>sig_8573
TAAAGAGCGTTTTGAAGAAATAACCAAGAA
>sig_8574
TATTGGCATTGACGTCGCGGCCGCATAACT
>sig_8575
CTCTAGAGGATCTATATTACCCTGTTATCC
>sig_8576
ACACCACACCCACACACCACACCACACCAC
>sig_8577
CACCAAACGTGCCCGGCTGTGTTGTAACGC
>sig_8578
CATAATGGGATCTGATAAAATTATTCATCT
>sig_8579
TTGTACAAAAAAGCAGGCTAAGGAGATATA
>sig_8580
TATTGCTTCTGGTTATCGACTAGTATTTAT
>sig_8581
TAGCAGCCGGATCCCGACCCATTTGCTGTC
>sig_8582
TGGTTGATACCCGTGCGTAACCAAAAAGTG
>sig_8583
TGCGATATCCCCCAGAGCGGCTTTCATGGT
>sig_8584
CCCAGTCACGACGTTGTAAAACGACGGGAG
>sig_8585
CTTGCTCAATCAATCACCGGATCTAGATAT
>sig_8586
TCAATTTCACACAGGAAACAGACCATGGAA
>sig_8587
TTAGCGGCCGCCAGCTTACTAGTAGGTAAG
>sig_8588
AAGCTAGCGCGACCGAATATATCGGTTATG
>sig_8589
GCAGGTCGACTCTAGAGGATCCCCGGGTGG
>sig_8590
GAACAGCTGTGATGATTAAGGATCGCTGGC
>sig_8591
CATCACGGCGAATTCAAGATCTCACATCCC
>sig_8592
GCCATAACCTCACCGAATTAATGTGAGTTA
>sig_8593
CGACGGGGATCCGGCTGCTAACAAAGCCCG
>sig_8594
AGTTTAAGCCGAATTGATCCCCGGGTACCG
>sig_8595
CGCATGCGATGCTGCAGCATCGAGCTCTCC
>sig_8596
CTCTTTAAATGTACAGCAGACTCTAGAGGT
>sig_8597
CAGCCAAGCTCTCGAGAGCTTGGCGTAATC
>sig_8598
TGGATCCATGGTTAATTCCTCCTGTTAGCC
>sig_8599
AGTTAGGCGTCGCTTGGTCGGTCATTTCGA
>sig_8600
TCAGCGGTGGCAGCAGCCACTCAGCTTCCT
>sig_8601
CATGGATGAGCTCTACAAACCACACTAGTG
>sig_8602
GATCCCCGGGTACCGAGCTCGATGCTTGTA
>sig_8603
TGCTGAAAGGAGGAACTATATCAGATCCAC
>sig_8604
GCAAATGGGTCGGGATTCAAGCTTGGTACC
>sig_8605
AGGTCGACTCTAGAGGATCCGAATTCCGGT
>sig_8606
GATGAAGTACAGAGATCAGAGAGCTGGGAA
>sig_8607
CCTTTTTGGCCTGGTGGCACCAGGCCTTTT
>sig_8608
AAGATCTCTAGAAGCTTGTGGAATTAATTC
>sig_8609
ATTAATATCAAGTTGTATTAATATCAAGTT
>sig_8610
CAACCGCACCTGTGGCGCCGGTGATGCCGA
>sig_8611
CGTGTGCCTATTTTTTGTGAATCGCTAAGA
>sig_8612
TCCCCCCCCCCCCCCCCCCCGCAGGCATCG
>sig_8613
GCTTAAAAAAAAGCCCGCTCATTAGGCGGG
>sig_8614
CATGATTACGCCAAGCTTAAGACGTCGTGC
>sig_8615
AACNNNAGTCTGTATACGGGGACACGGACA
>sig_8616
TACAAACTTGTTGATTGTAAATAAAATGTA
>sig_8617
CCGGGTACCGAGCTCGAATTGACATAAGCC
>sig_8618
AGATCTCGAGGCCTCGGACTAGTATGCGGT
>sig_8619
ACTGACACCCCATATCGACAATTTGGAGGT
>sig_8620
ATCGGAGCTCTCGAGTCTAGAATCGATAAG
>sig_8621
ATTACGCTGACTTGACGGGACGGCGCGCTT
>sig_8622
ACCGAGCTCAGCCACCATGACTGCTCCAAA
>sig_8623
CTCGCCCTTGACTCGAGCGGCCGCTTTTTG
>sig_8624
GGTGGTGCTCGAGTGCGGCCGCTTACGAGT
>sig_8625
CCTGTCAAAGAGCTCAGGCCTACGCGTACT
>sig_8626
TGCGTCCCTTCGTATGGCTTCCCGCTGCCT
>sig_8627
CAGGGAGGCAAACAATGAGAGCTCGCACGA
>sig_8628
CCCTCCGCCATAACCTCACCGAATTAATGT
>sig_8629
CTAGCTTGCATGCAAGCTTGTATTCTATAG
>sig_8630
ATGGTGATGGTGGTGCTCGAGTTTTTCGAA
>sig_8631
CAACCTATTTATTTTCTTTGGGGAATAGGT
>sig_8632
CGCGAGCGGCCGCGCGGGTACCGAGCTCGA
>sig_8633
CTAAATACATTCAAATATGCGCCTGATGCG
>sig_8634
CTGTTCCAGGGGCCCCTGGGATCCCCGAAT
>sig_8635
GGGCGCGTCCCATTCGCCATTCAGGCTGCG
>sig_8636
TACGTTCTCTATCACTGATAGGGATAAACT
>sig_8637
TAGCTTGATTAGTGTTTTGTTTAAAAAGAG
>sig_8638
AGCCGGATCCGCCTCGACCAAAGCGGCCAT
>sig_8639
CGATGCAAGTGGCACTTTTCGGGGAAATGT
>sig_8640
ATACCATGGGCAGCAGCCATCACCATCATC
>sig_8641
CGTCGACAGTCTTGACAGGGAAAATGCAGC
>sig_8642
GGGTACCCAAGCTTGCGGCCGCCGGATCCG
>sig_8643
AAACTTAAGCTTGGTACCGAGCTCGGATCA
>sig_8644
GCGGTGGCGGCCGCTCTAGGATCCCCCGGG
>sig_8645
TCCCGTGTTCAACTTGATATTAATACAACT
>sig_8646
GTTTTTGGCGTCTTCCATGGATCCGTCGAC
>sig_8647
ATTAAATAAGGAGGAATAAACCATGGCTGG
>sig_8648
ATTCTCTACACGTCTGATGAAGCAATTCTC
>sig_8649
ATGTTCAAGCAACAAGTCCACGGATCCTGA
>sig_8650
GTTAGAATTCATTGAGCGTCAAAATGTAGG
>sig_8651
GAAGGCAGGAAAGACAGCTATTGGTAATTG
>sig_8652
GAATAAGCTTGCGGCCGCTTAATTAAGACG
>sig_8653
TCTTCCAAGATCTTGAATTCGCCGTGATGG
>sig_8654
GTTCAGCAGCCACCTGCATCGCAAGCTAGC
>sig_8655
TCGAGGGGGGGCCCGGTACCGATGCATGCA
>sig_8656
CAGCAAATGGGTCGGGATCCGAGCTCGAGA
>sig_8657
TCGACCTCGAGGGGGGGCCCGGTACCGATG
>sig_8658
ACGGAGTAGCCCGTTACTCTAGTTAACCAT
>sig_8659
CTAAGAATTCTCATGTTTGACAGCTTATCA
>sig_8660
TGGAGGTAACCAAGATGTCGAGTTAACCAC
>sig_8661
GGGCCTTATCGCCGGAATTCGAGCTCGCCC
>sig_8662
GACCTTCCAGGCCTTCCGGACCGCCGACGT
>sig_8663
GAGTCACCGCGGAAAGTCCCCAGCGGAAAG
>sig_8664
AGTTCTCAAAAATGAACAATAATTCTAGAG
>sig_8665
CAAGCGAGCTTTCCCTATAGTGAGTCGTAT
>sig_8666
AACATGAGAATTTCTTGAAGACGAAAGGGC
>sig_8667
CGCTTAAAAGCTTGATTCTTCTGACACAAC
>sig_8668
ATTACGGTTGGATCCAGTTGCTCAAAAAAA
>sig_8669
CAGTATATACACTCCGCTATCGCTACGTGA
>sig_8670
ATCAAGTTTTTTGGGGGAGAGGTGCCGTAA
>sig_8671
GGATCCATGGTTTATTCCTCCTTATTTAAT
>sig_8672
AAGCCAGTACACTCCGCTATCGCTACGTGA
>sig_8673
GCAGAAAATTGCCGTATTGTTAATATGTTA
>sig_8674
TAAACAACTTAAGTATCTTGAATAACGGTT
>sig_8675
TGGTACCCGGGGATCCTCTAGAACTAGTGG
>sig_8676
GATTAATCACTAGTGAATTCGCGGCCGCCT
>sig_8677
CCGTAAGTTATGTAACGGGGCGAGGGGGGA
>sig_8678
GGGTTCAGCACCTGCATGATTATTGAAGCA
>sig_8679
TTCTTCTGACGCTAGCCACCATGACCGAGT
>sig_8680
GTCAGGCTCCGTTATACACGAATTGATCCA
>sig_8681
ACTATAGGGAGACCGGAATTCGAGCTCGAA
>sig_8682
AAATAAGGAGGAATAAACCATGTCGCGACG
>sig_8683
TTGAATTCATCGATGATATCAGATCTGCCG
>sig_8684
GTATCTCTCTGAAGGACTCTGGCTTTGTCT
>sig_8685
GACAAGGCCATGGCTGATATCGGATCCGAA
>sig_8686
TTAGCTGCGAATTCATACAACCTCCTTAGT
>sig_8687
GGATATTCTTCTAATACCTGGAACGCTGTT
>sig_8688
GAGGAAGACTTGAACGGTAGCGCTTAGAGC
>sig_8689
TTCGGCTCACGTCTGTGGCCATATGGATCC
>sig_8690
TCTTTATGTTTTTGGCGTCTTCCATGGACC
>sig_8691
GCTTTTGTTCACCGTTAATTAACCCGCTCA
>sig_8692
GTACTTTAATCAAAAGCACTACTAAACATA
>sig_8693
TTCAAGAATTCCCGGGGATCCCGTCGTTTT
>sig_8694
TATAGGAACTTCATAACTTCGTATAATGTA
>sig_8695
TACATTGGTAACAGGAGCTTTAACAACACA
>sig_8696
AGTGAATGGGGGTAAATGGCACTACAGCAC
>sig_8697
CGTCCTTGTAGTCGTCCATGGTATATCTCC
>sig_8698
ATCCTTTTATTCTTGAAGACGAAAGGGCCT
>sig_8699
TCTTTATGTTTTTGGCGTCTTCCATGGAGA
>sig_8700
CCACCTGGGGAGATCCTTTTCTGTTGACTT
>sig_8701
CTTATCGATGATAAGCTGTCAAACATGGCC
>sig_8702
GAATAGACTTCACAGCGAGGATCCCAGTAC
>sig_8703
GTGACGCTCGTCGTTTGGTATGGCTTCATT
>sig_8704
CTTGCATGCCTGCAGGTCGACAACTAGTCG
>sig_8705
CCAAGCTTGGTCTAGAGGTACCGCATGCGA
>sig_8706
TCCGACATCACAACGGTTCTGGCAAATATT
>sig_8707
AGATGAGTTTTTGTTCGAACCGCGGGCCCT
>sig_8708
TTCTAGGAAGCTTTCTAGGGTACCTCTAGC
>sig_8709
ACGGAGTAGCCCGTTACTCTAGTTAACGAG
>sig_8710
GCCCATATGTGATCCTGCTGAATTTCATTA
>sig_8711
ACCTACCCTTCCCTCCAGGGACTGAGAACA
>sig_8712
GCAGCCCTTATTGCCCGAATTAATTCCCCG
>sig_8713
GATCGCTAGTTAGTTAAGCTTGCATGCCTG
>sig_8714
GCGTGAAGCTAGCGGAATTCGAGCTCGGTA
>sig_8715
CTTCAGCAGAGTCGACTCCAAGCTTCGAAT
>sig_8716
CAAGCTATCAAACCACTTTGTACAAGAAAG
>sig_8717
ACGTTATTTATGAGATGGGTTTTTACGATT
>sig_8718
AGATCAGCTCCCCGTTTTTCACGCCTCCAG
>sig_8719
GTGTGGGAGGCAGCCAATGGGCCGGATCCT
>sig_8720
ATTCGAGCTCCGTCGACAAGCTTGATATCG
>sig_8721
GATGCCGACTTCCATTGTTCATTCCACGGA
>sig_8722
TTGAAATGGTTTATCTGTTACCCCGTAGGA
>sig_8723
CGACAAGCTTGCGGCCGCATAATGCTTAAG
>sig_8724
CGACTAGTCGATCCAGGCCTCCCAGCTTTC
>sig_8725
CCGGATCCCAGCTGAAGCTTCGCGACCTTC
>sig_8726
ATAAGATCCCCTCGAGGCGAACGCCAGCAA
>sig_8727
TGAAAAAGGAAGAATCCTGAGGCGGAAAGA
>sig_8728
AGTTTGCGCTGCAGGGGGGGGGGGGCGCTG
>sig_8729
ATCACAACTAGCCTAGGAGATCCTGGTCAT
>sig_8730
GAGGGTTAGGGATAGGCTTACCGAGCTCCG
>sig_8731
GTTAACAACAACAATTTGGGACCGAACCCC
>sig_8732
CCCGGGTCATGGCTGCGCCCCGACACCCGC
>sig_8733
CTCAGATAAATATGTGCTAACGGAATGAAT
>sig_8734
GTGGTGGTGGTGGTGGTGTGGTAGATTTTC
>sig_8735
GCAAGCTTTCGCGAGCTCGAGATCTAGATA
>sig_8736
GAGGGTTAGGGATAGGCTTACCGAGCTCGC
>sig_8737
AACGACGGCCAGTGAATTCGAGCTCAGGCG
>sig_8738
GCGCGAGATTATAGAGATCCCAAGCTTTTT
>sig_8739
AAGTACTGGACTCCATGACGTTCCTGACGT
>sig_8740
TTGTTAGCAGCCGGATCCTCGAGCATATGG
>sig_8741
TCTTAAGGTAGCCAAAGTACTAGGCCTAAC
>sig_8742
TCTCAAAAAATCTCCTGGTATCTTCAGGGG
>sig_8743
TCCACGGTGTGCGTCCATGGGCAAATATTA
>sig_8744
CGTACGAGATCTGTTAACATGCATCATTCG
>sig_8745
CCAATATTATTGAAGCATTTATCAGGGTTA
>sig_8746
TCCTTCCAAGTTCCGTTGGGGAGACGATGA
>sig_8747
TGGCGTGCTGCTAGCGCTAACCGTTTTTAT
>sig_8748
TCTTCAAGAATTCGGATCCGCGACCCATTT
>sig_8749
TGCAGGTTTAAACAGTCGACTCTAGACTTA
>sig_8750
AAGCAGCGTGGCGGTTCTCGTGCGTCACCG
>sig_8751
AAAGCACCCATACTCAGGAGCACTCTCAAC
>sig_8752
CTGGACATCAGAGAGAACACCTGGGTATTC
>sig_8753
ACGCGTCCTGCAGCAATTCGTAATCATGGT
>sig_8754
GACCAGCGGGTCGGAGCGGATGGGCCACCA
>sig_8755
TCCTAGAGGTACCCTAGAAAGCTTCCTAGA
>sig_8756
GGGAATTCGAGCTTATGCGGTGTGAAATAC
>sig_8757
CATGCTGTTATCACAAGTTTGTACAAAAAA
>sig_8758
ATGTCAGGCCTGAATGGCGAATGGGACGCG
>sig_8759
GAGTTTATGGCGGCCGCGATGTTGATGAAA
>sig_8760
GAGGATCGCCATGGATCCACTTAACGTTAC
>sig_8761
CGAGATCGATCCTCTACGCCGGACGCATCG
>sig_8762
ATCATTTGGCAATAAAACACCAAAATGAAT
>sig_8763
CTTACCGAGCTCCCGAATTGCCCTTAAGGG
>sig_8764
GCGGCCGCGAATTCACTAGTGATTAATCGA
>sig_8765
GACCCAAGCTGGCTAGTTAAGCTTACCATG
>sig_8766
GCAAATGGGTCGGGATCCGGCTGCTAACAA
>sig_8767
CGGCCATAATACGACTCACTATAGGGATCC
>sig_8768
ATCGCATGCGGTACCTCTAGACGCGTGAGA
>sig_8769
CTCCAGGAAGACAACCCGGACCTTATCGGC
>sig_8770
AGCTTGCATCCCTGCAGGTCGACTCTAGAG
>sig_8771
AGTAGTCCCTATTTTAAACATTTCGTTCCT
>sig_8772
TAGATCCTTTGGGGTTAAGCCGAATTCGAG
>sig_8773
TTTAACTGTGATAAACTACCGCATTAATGA
>sig_8774
AGTTCTGCGTAGACAGCCACACTGCCATCT
>sig_8775
TTCAAAACAACATTAAATTCTCTGATTTCC
>sig_8776
ACGGTCACACTGCTTCCAACAGGGACACCA
>sig_8777
ACAATTTCCATTCGCCATTCAGGCTGCAAC
>sig_8778
GTTAGCAGCCGGATGACTCTAGAGGATCCC
>sig_8779
TTCCAGAACAGGGCCCAAGGCCTGGAGCTC
>sig_8780
GCTCATTTTTTAACGAATAGCCCGAAATCG
>sig_8781
ATATCCGGGCTTCCTCGCTCACTGACTCGC
>sig_8782
TCTTTATGTTTTTGGCGTCTTCCATGGGCG
>sig_8783
AGGGGATAACGCAGGAAAGAACATGGGCAG
>sig_8784
CGGATCAAGCTTCGAATTCTGACATTTATA
>sig_8785
GCCTGCAGGTTTAAACAGTCGACTCTAGAC
>sig_8786
GCAGCTGCTCAGGAACCTGCTTCTTCCCAG
>sig_8787
GACGAATTCCCCAGTGGAAAGACGCGCAGG
>sig_8788
ATTGGTTCAGCAGTCATATGGCTTTCCTCC
>sig_8789
CCGGGGATCCTCTAGAGTCGACTCTAGAGG
>sig_8790
GAGTACTGTCCTCCGAGCGGAGACTCTAGA
>sig_8791
GACTCTAGAGGATCCCCACGCGCCCTGTAG
>sig_8792
TTGGCCTGCAAGGATCTGCAGAATTCGGCT
>sig_8793
TATTTATTTACTCGAGAGCTCGGTACCCGG
>sig_8794
GAGGGTTAGGGATAGGCTTACCGAGCTGGG
>sig_8795
CGAATTCTCCCTATAGTGAGTCGTATTAGA
>sig_8796
GATAATCTAGAACTATAGCTAGCACCATGG
>sig_8797
TTAGCTTCTTGATTGACTTCGGAGTCAGAA
>sig_8798
GTGATGGTGATGGTGGCCCATGGCGTTGAA
>sig_8799
TGTTTGACAGCTTATCATCGGCGGTAGTTT
>sig_8800
GAGGATCCGGATGCTGATCATGGAATTCAC
>sig_8801
TCTCTCTTGTCATTGAAAAAGGAAGAGTAT
>sig_8802
TTCGGCTTATTAACCGGTTGTCAGCCGTTA
>sig_8803
AGAAGGAGATATACCATGGGCCACCATCAC
>sig_8804
CATTCGACGCCAAGGGATGAGGGGTCTGAC
>sig_8805
TCCGAATTAATTCCGATATCCATGGCCATC
>sig_8806
TTTTTCATCAACTTTGCTTTTAAAGTTTCT
>sig_8807
TGGATCCGATATCATTTAAATCTAGGGATA
>sig_8808
CCCGGGTACCGAGCTCGTAATTAGCTGAGA
>sig_8809
TCCCCGGGTACCGAGCTCGGATCCGGACAA
>sig_8810
ATATCACGAATTCTGGATCCGATACGTAAC
>sig_8811
CATGCCGGCCGCGCTACAACAAAGCAACAA
>sig_8812
TCCAGCCGCCCGCATTGGAGAAATGGTCGA
>sig_8813
TCCATGGCTGAAAGCCAGTCCCTGCCCGAG
>sig_8814
CGCGGAGCTCACTCAAAGGCGGTAATACGG
>sig_8815
GCGGTATTATCCCGTATTGATGCCGGGCAA
>sig_8816
ACCGTATTCATTTTCTAGAAAAAAATTTAG
>sig_8817
GAAGATCCACCTAGTCTAGAGTCCGCAAAA
>sig_8818
GATCATAAACTTTCGAAGCCATGAGAGCAG
>sig_8819
GAAACACCGTGCAGGAGACGAGATCTCCGA
>sig_8820
GTCAGGCCTCGATCGGAGCTCGGTAAGCCT
>sig_8821
AGATCTGTATCTGGCGGTCCCGCGGAAGAA
>sig_8822
AACGACGGGATCGATCCGTCGACACCCATC
>sig_8823
GAGGCCGCCTCGGCCTAGGAACAGTCGACG
>sig_8824
GTCCCATCTACAGGTCGCTGCCTCTCCCCT
>sig_8825
TATCCTTGGTCCCGGGTCAGAAATAGTTTC
>sig_8826
GCCAAACGATATCGGATCCGGCCGCCGCTG
>sig_8827
CTAGAGTCGACCTTCCGAGGCTGTAGCCGA
>sig_8828
TAAGCTTTTCCTCCCTTTAGTGAGGGTAAT
>sig_8829
CCCCGGAATTCTCATGTTTGACAGCTTATC
>sig_8830
AGCGGTCGCGGCCGCTCGGTCCGCACGTGG
>sig_8831
TTAATGCGCCGCTACAGGGCGCGTCTCGAG
>sig_8832
CGCCCCAAACGCTTTGTTCCAGATGAGAAC
>sig_8833
CTCGTCAAGCTCCTCACGGCTCATCAAATC
>sig_8834
AAAAACGGGGAGCTGATCAGATCTTTAAAA
>sig_8835
TAGCTTACCGGTCGCCACCATGGTGAGCAA
>sig_8836
GGATCCCAGCTGAAGCTTTTCGCGACCTTC
>sig_8837
ACACGCAAGAATTCATACAACCTCCTTAGT
>sig_8838
ATTGGATGTTGGAATTCCTGATGCGGTATT
>sig_8839
ACGGGGGACTCTAGAGGATCCCCGGGTGGT
>sig_8840
CAATATTATTGAAGCATTTATCAAGGGTTA
>sig_8841
ATGGCAAGTGTTGTTGGTTGGGGGCCCCAC
>sig_8842
CAATTCCCCTCTAGGATCCGAATTCGAGCT
>sig_8843
GAGACGGCCGGCTGGGCCACGTGAATTCAG
>sig_8844
GCCGAATTAAGCTTCTGCAGTCGACGGATC
>sig_8845
GGTATTCGGAATCTTGCACGCCCGCCGGCG
>sig_8846
AAGCTGATCCGTCGGTCCCTATCGTTTCCA
>sig_8847
CTATTTGCAAGCTTCCTCTTATGTAATTCT
>sig_8848
GGACAGCAAATGGGTCGGATCCGAGCTCGA
>sig_8849
GCCATGACCCTATGCGGTGTGAAATACCGC
>sig_8850
TCCGTCGACCTGCAGATCTCTAGAAGCTTC
>sig_8851
TTCAAGAATTAATTCCCGGGGATCCGTCGA
>sig_8852
TATAGCCCTCTGAAAACGCTGACTCAGCTT
>sig_8853
ATGGGATCCGCATGCGAGCTCGGTACCCCG
>sig_8854
GAGACGGCCGGCTGGGCCACGTGAATTCAT
>sig_8855
ACAGGGCGCGTCTGGCACGACAGGTTTCCC
>sig_8856
ACTTTTAAAAAGGGAACATAGAAATGTGTA
>sig_8857
CCGCGCGATCGCCATGGAATAAGTAAGGAA
>sig_8858
GGTACCCCGATCCGGGGTCTCTGGATTAGA
>sig_8859
AGATCTGAGTCCGGTAGCGCTAGCGGATCT
>sig_8860
TCTCGTCGCTCTCCATGGTGGCGTCTAGCG
>sig_8861
ATTGATCCCTTCACCAAGATGATAGATCCC
>sig_8862
TGGGCAGCCTATACAGGCGACAACTACGGA
>sig_8863
TATTGAAGCTGCCACAAGGCAGGAACGTTG
>sig_8864
CAAACCCTTCAAATCTTGGCGGGTTCGTTG
>sig_8865
GAGGAGCAGGACTGAGAATTCCCGGGGATC
>sig_8866
TCCCCTTTTTTATTTTGACGCGTCAATTCG
>sig_8867
TACTTCATATGCCGGCCAGCCTCGCAGAGC
>sig_8868
TGCGATAAACTAGGTTTCACGCGAGGCTAG
>sig_8869
TTCGCATGCGAGCTCGTCGACAGCGCTTCT
>sig_8870
GAAATTCGAGCTCTAAGCACCCATTTGCTG
>sig_8871
TTGACGTCGCTATTTAACGACCCTGCCCTG
>sig_8872
CGTAACCAACCACACCCGCCGCGCTTAATG
>sig_8873
GATGATATCGAATTCTCTAGAATTACACGG
>sig_8874
AGAGGAAAGGGCCTCGTGATACGCCTATTT
>sig_8875
GCTGTGGAGTAGATCCACTTGCCGGGTGAC
>sig_8876
GCTGGCCTCGGTCGTTCGGCTGCGGCGAGC
>sig_8877
GCTTGCGGCCGCCCAGCTTGGCACTGGCCG
>sig_8878
CACACAGAATTCATTAAAGAGGAGAAAGGT
>sig_8879
GCGTCTAGAGACCGGGGACTTATCAGCCAA
>sig_8880
GGATCCCAAGCTTGGGATCTGCAGCAATTC
>sig_8881
CTGTAGCCGCCTCGATCGCGCCCGCGTTCC
>sig_8882
ATGACAAGGCTGTTATCACAAGTTTGTACA
>sig_8883
TCTATAGATCCGGAACCCTTAATATAACTT
>sig_8884
GAACCAAAGTTAACTTCAAAATTAGACACA
>sig_8885
TCAGGCCTCCCGGGGAATTCACTAGTCATA
>sig_8886
TCGATGAGTTTTTCTAAGAATTCTCATGTT
>sig_8887
TCGATATGATGATGATGATGATGCACTTTA
>sig_8888
GGGCGGCGACCTGGTGGGCGATGGCCGGTG
>sig_8889
TCGTCATCGGTACCCAGATCTGGGCTGTCC
>sig_8890
CGCGGAATTAATTCGACGCGTCCTCGGTAC
>sig_8891
TGTGTATGATACATAAGGTTATGTTTTAAT
>sig_8892
AGAAAACAGGATGCTTCCATCGGATTCCCG
>sig_8893
GAGTAATCTTCGACAAGAACCGGATATTCA
>sig_8894
GCTGCAGAATTCGTTAACGAATTCGTAATC
>sig_8895
CCCGGGTACCGAGCTCGATGCTTGTAAACC
>sig_8896
CTTGATCCGACCCATTTGCTGTCCACCAGT
>sig_8897
TTCCCATCTAGAATTATTCCATTGAGTAAG
>sig_8898
TATCGAGCTCTCCCGGAATTCGCCGTGATG
>sig_8899
GTACCGGGGCCCTGGTCAGGGGGTCAACAG
>sig_8900
ATGGCGGCCGCGGGAATTCGATATCACTAG
>sig_8901
CAGTCATGCTAGCCATATGGCTGCCGCGCG
>sig_8902
CGGGCTTTGTTAGCAGCCGGATCCCGACCC
>sig_8903
GACCAGTAATAAAAGGGACATTCTGGTCGA
>sig_8904
CTGCGTAGACAGCCACACTGCCATGGGCCC
>sig_8905
TCAGATCTTCAACCGGGGTGGAGCTTCCCA
>sig_8906
CCCGGGCTGCAGGAATTCGATATATAGATC
>sig_8907
ATGCCTGCAGGTCGACTCTAGACACGGGGT
>sig_8908
ACCATGATGGCAAATTGGCCCTCGAGGTCC
>sig_8909
GCCCGGAGCTTTGGTATCCGGCGCAACGAT
>sig_8910
TAGGCGCCAGCAACGGCACCTGTGGCGCCG
>sig_8911
AGAAGCTATTCGCCATTCAGGCTGCGCAAC
>sig_8912
TCATCGATCTTGTACAGCTCGTCCATGCCG
>sig_8913
ATTGATTGAGCCTACCCTATGAACATATTC
>sig_8914
CGATGATATCAGATCTCCTTTTGCGGCCGC
>sig_8915
GAACATCGTATGGGTAAGCCATGAAATCCG
>sig_8916
CCATCTGTGCAGTGCACACCTGGCTGCTGA
>sig_8917
ATCCTGGAAAACGGGAAAGGTTCCCTTCAG
>sig_8918
TTCTCCTTTCTCGAGGATCCGGACGTCGAC
>sig_8919
AATTAAGATCAGATCCGGCTGCTAACAAAG
>sig_8920
TCCATGGACCCGCGTCCCTCAATACCGGAG
>sig_8921
GTTCCGCGTGGATCCCCAGGAATTCCCGGG
>sig_8922
TTAACGGTCACGCGTCTCGTGCCGATTAGT
>sig_8923
TAATTTAAAAGGATCTGCGTAATCTGCTGC
>sig_8924
CGTTTTTTGAATTCTAAGCGGAGATCGCCT
>sig_8925
TACAGGACGTAACATAAGGGACTGACCGTA
>sig_8926
GCCGGGCGTCGTTCTGGGCTCATGGTTACT
>sig_8927
CTCGCGAGGGGATCGAGCCCGGTGGGCGAA
>sig_8928
AGCTCCGGGCTTCTCCTCAATTTCCGCTCA
>sig_8929
TTAGGGATAGGCTTACCGAGCTGGGAGCTC
>sig_8930
TCGAGGCTCAGAAAATCGAATGGCACGAAT
>sig_8931
GGGAATCATCAGATCATCAAGCTTACTCAA
>sig_8932
AATTGTCAACACTAGGCGCCGGTCACGTGC
>sig_8933
TAGTCCATTACCTGGTAAAGCGACTCATAG
>sig_8934
ACTAATCAAAATAGTGAGGTAACCAAAAGG
>sig_8935
TTCGTCTTCAAGTGTCTGTAAGCGGATGCC
>sig_8936
TTGAGTTTCTGGAAGGAGACGAGCTGCCTC
>sig_8937
TACAAGGGAATTAATTCGTAATCATGGTCA
>sig_8938
AAGTTCTTCTCCTTTACTATTGTAATACGA
>sig_8939
GACAGATCGATCTGCGCAGCACCATGGCCT
>sig_8940
GTTTTCCCTTTGATGTCTAACGGTGAACAG
>sig_8941
GGAGCTCTCGAGTCTAGAATCGATAAGCTT
>sig_8942
ATTTAGTTTTTAGATTTTGGAAGTGAATTT
>sig_8943
GCAAGGCATTTATCAGGGTTATTGTCTCAT
>sig_8944
CCCTGCTGCGTCTCTACCACTTTGCCCACG
>sig_8945
TGGGAAATTGTAAACGTTTAATATTTTGTT
>sig_8946
TAATGTCAGTTGAATTTTACAACTCTAACA
>sig_8947
CATTGCACAACTCTTTTCTCATTTCCACGA
>sig_8948
CCGGGGATCCTCTAGAGTCATTGTTTAGGT
>sig_8949
CGTTGTAAAACGACGGGATCTATCATCTTG
>sig_8950
CTGCTGATTGCCCTTCACCGCCTGGCCCTG
>sig_8951
GGGAATTCGAGCTCGCCCGGGGATCCTCTA
>sig_8952
GCTTCAACAGGGGAGAGTCCCACCATCACC
>sig_8953
AAAAAGGATCTTCACCTAGATCCTTTTCCC
>sig_8954
CGCGGCAGCCGTCGTGCATCTGTTCATATG
>sig_8955
CGGCTGACATGGGGGGGTACCAAACAGCTA
>sig_8956
TCTAGAGGATCCCTACCGGTGATATCCTCG
>sig_8957
ATCCCGAAGAGGCGAGTGTTACTTCAACAG
>sig_8958
TTTAGTTAGTTAGGGAATTAAGCTTCTGCA
>sig_8959
CCACCATGTCCAGATCGAAATCGTCTAGCG
>sig_8960
TAAACCGGTCCTCAGGTGCAGGCTGCCTAT
>sig_8961
TTCAAGCCGAGGGGCCGCAAGATCCGGCCA
>sig_8962
TCTTGAAAAACTGTGAAGAAGTGGGTTTGT
>sig_8963
AGTCAGGAAGGCAGCTAAGTTAGCCGTGTA
>sig_8964
GGATCGATCCCCCCAAGCTTGCATGCCTGC
>sig_8965
TTAAAATTTGTTAAATCAGCTCATTTTTTA
>sig_8966
ATGAATTCCCCGGGTACGGCCGGTGCCGAT
>sig_8967
ATGTGACATCTGAGGACCTCGGGTAAGGGC
>sig_8968
ATTCACTGGCAAGCTTCAGGGTTTATTTTG
>sig_8969
TGGAGGCTGAAACCGCTGAACAAACTAGTG
>sig_8970
GGGGGATCAATTCCGTATGGCAATGAAAGA
>sig_8971
GTCAACGAGTTCAAAGAGCTGGTTACCCAG
>sig_8972
TTGCATCAACGCATATAGCGCTAGAGTCGA
>sig_8973
TCGATAAGCTTATCGACCTGCAGCAATTCA
>sig_8974
CAGGAAACAGCTATGACAGAGCAGAAAGCC
>sig_8975
GAGAAAGCGGGGCTTGAGAGGCAAGGTACC
>sig_8976
CGTAAAATTCTGCCGGATCCGTCGACCGAT
>sig_8977
AGGCGTAGCACCAGGCGTTTAAGTCGACCA
>sig_8978
ATAATTGACGATATGATCTGATCGGCCAGC
>sig_8979
CTTATGTCAATTCGGTTGAATACTCATACT
>sig_8980
TCGTCACTAGTTTGTTCAGCGGTTTCAGCC
>sig_8981
TCCATGGGCGGCCGCTCTAGAGTCGACCTG
>sig_8982
AATTCCATGAACATCCGGATCCTCTAGAGT
>sig_8983
CATCACCATCACCATGGTGCTGCAGGTACA
>sig_8984
GCATTACGCTGACTTCCCATCTAGAATTAT
>sig_8985
TTTTGACTATAACATCTTTGGACATATATT
>sig_8986
GATATCCGTTTAGGCGCGCCAAAAGCGATT
>sig_8987
CAAGACTGTTTAAACCTGCAGGCATGCAAG
>sig_8988
TTTCTTATTAAACAGGCTACTTGGAGTGTA
>sig_8989
CATCACCATCACCATCACGGATCCGGCATC
>sig_8990
CAGGACCCAACGCTGCCCGAAATTCTCATG
>sig_8991
GGCAGCGTGAAGCTGATCCGTCGAGATCTG
>sig_8992
CGTATACGCGCGTACGCGCGTGAGGAGTCA
>sig_8993
CGGACAATGAATTAATTCTTGAAGACGAAA
>sig_8994
CCATGATTACGAATTCCCCGGATCCGTCAA
>sig_8995
TCTCATCGTGAGCTAGCGGATCTCGACCAA
>sig_8996
CTTGATCAAGCTGACGCGTCCTCTAGATCT
>sig_8997
TGACCATGATTACGAATTGGCCTTCAAGGC
>sig_8998
TCACCATGGGAAGCTTCGTGGATCCAGATC
>sig_8999
GCCGCTTTGGTCCCGGATCCTCTACGCCGG
>sig_9000
AGAAATGGTCGACGGATCCCCGGGAATTCT
>sig_9001
AGGTTAATATTATGCACCATCACCATCACC
>sig_9002
CTCACAACCACCGCCACAAGCACTAATAGT
>sig_9003
AAAGGAGACCGGTGGGAGGATACGTATCGC
>sig_9004
GCAGCCGGATCCTCGAGCATATGGCTGCCG
>sig_9005
ACAATAGTAAAGGAGAAGAACTTTTCACTG
>sig_9006
GCACTCCCGGGTTGGGAATTCCTACCCTCG
>sig_9007
GAATACTCAAGCTTGGGCCAAGTCGGCCAG
>sig_9008
CAAGGTACCGGAATTCGGATCCTCTAGAGT
>sig_9009
CCATGGTGGCCTCCTGATGTCGTCAACACG
>sig_9010
CTCGGACCCTGCTTTCCTGATGCAAAAACG
>sig_9011
AGCTCCTGAAAATCTCGCGACGGATCCGGG
>sig_9012
TCCTCTAGAGTCGACCTGCAGGCCTTGGCG
>sig_9013
GTTTTTTTTTAATAAATAAATAAACATAAA
>sig_9014
CTGGGGATCCTAGAAGCTTATCGAATTCCT
>sig_9015
CTGGGGATCCTAGAAGCTTATCGAATTCGA
>sig_9016
CGGTCGCGCGAATTCCCATGACAAGGATTT
>sig_9017
TTAAGGGCCCGTACGGCCGACTAGTAGGCT
>sig_9018
ACTCTGTCATCGGTACCGGCGGGGAGGCGG
>sig_9019
TCGTTGGCAAGCTTGCATGCCTGCAGGTCG
>sig_9020
GAGCTCTCCCGGAATTCGCCGTGATGGTGG
>sig_9021
TCGAGTCGACCCGGGAATTCGGGGATCCAC
>sig_9022
CGGGAAGCCATGGCTAAGCTTCTTGTACAG
>sig_9023
CAGCGAGTCAGTGAGCGAGGAAGCGGTCGC
>sig_9024
GGGGGTGGCTCTAGCTAGAGGATCCCCGGG
>sig_9025
TAGAGTACAGCACATCCATTTTGGGATCCG
>sig_9026
AGGAAATAATTCTATGAGTCGCTTTACCAG
>sig_9027
GCGGCGAGCTTGAGACAATCTCTTTACAAT
>sig_9028
ATGATGATCGGCTAACATGCATCCACCGGC
>sig_9029
AGGCGGAATCGCTTTTGGCGCGCCAAACTG
>sig_9030
ACAAAGTGGTTGATATCTAGAATTCCATTG
>sig_9031
CCCATCCCCGGGATCCGAATTCCCGGGCAA
>sig_9032
GGGAAACCTGTCGTGCCAGGGGATTACCCT
>sig_9033
GCGGCCGCCCTAGGGAATTCTACGTAAGCT
>sig_9034
ATGATCGACGGATCCGGGGAATTCACTGGC
>sig_9035
GTCAAACATGAGAATTCCGGATCCGGAATT
>sig_9036
CATATGGATCAACCTCCTTAGGATCCCAAT
>sig_9037
CCCCGGGTACCGAGCTCGGTACCCAGCTTG
>sig_9038
TGTCAAATATGAATTCAAGAGCTTGCAAGC
>sig_9039
GGCAGGGCGGGGCGTAATGAAAGGGCGAAT
>sig_9040
ATAGGAACTTCGCGGCCGCGAAGCAGCTCC
>sig_9041
CTGCAGGTCGACGGATCCCCTTTTTGACAC
>sig_9042
ATGCTCGATCATCATAATTCTGTCTCATTA
>sig_9043
ACGCGTACGTGCACGACGTCTTAAGCTTGA
>sig_9044
GGTTAATTTGTGATCCCGGGTGGCATCCCT
>sig_9045
GCAGGGATCCAAGCTTGTCGACCACGTGAT
>sig_9046
TGAACCGTCAGATCCGCTAGCGCTACCGGA
>sig_9047
TTTCAGAATCATGTGAGCAAAAGGCCAGCA
>sig_9048
ATATACATATGTACGCTCGTGCTGCTGCTC
>sig_9049
ATTCGAGCTCGGTACCCGGGCGAGCTCGGT
>sig_9050
TCTAGAACAATGCTTTTATATCCTGTAAAG
>sig_9051
CCCCGAGCTCGGTACCCGGGGATCCTCTAG
>sig_9052
CCGTCCTGTGGATCCTGCCTCGCGCGTTTC
>sig_9053
GTCTGCTCGAAGCGGCCGCTCTAGAATTAT
>sig_9054
GCTGCCCGAGTTAACCCGAGATGCGCCGCG
>sig_9055
GGCTCGTATGTTGTGTGGATTTTGAGTTAG
>sig_9056
ATGGTGATGGTGATGCATATGTATATCTCC
>sig_9057
AGCTTCCTAGAGGTACCCTAGACCGCGGCT
>sig_9058
GTCGACGGCCCGGGCGGCCGCAAGGGGTTC
>sig_9059
TCTCTGGCTCCAAGTCTGGCACCTCAGCCT
>sig_9060
ATTCGAGCTCGGTACCCGGGGATCCCTCGA
>sig_9061
AGGGGCCATGGATCCGCGCCCGATGGTGGG
>sig_9062
ACCTCATTGTTTGCCTCCCTGCTGCGGTTT
>sig_9063
CGTTGTTGCCATTGCCGCCTGATGCGGTAT
>sig_9064
GCCCAGCCGGCCGTGGATCCACGCGTCGTC
>sig_9065
AGATCTAATACTCGGATGACGGCACGCCAG
>sig_9066
CTTGTGCACCTTGGTCAGATCAGCCATGGC
>sig_9067
ACTGCCCATGTTCTTTCCTGCGTTATCCCC
>sig_9068
TTGGAACCTCTTACGTGCCGAGGAACTGCG
>sig_9069
CCACTAGTGGATCTGGATCCTCTAGAGTCG
>sig_9070
CGGGGGATCCGCCCGGGCTAGAGCGGCCGC
>sig_9071
CTGCGCTCCCCCCAACCCCCAGTTCAGGGC
>sig_9072
CCATGGCTAGCTCGCGAGTCGACTCTAGAG
>sig_9073
TGGATGAACTATACAAGTCCGGATCTAGAT
>sig_9074
TAAAATTCAAAAAAAGCCCGCTCATTAAGC
>sig_9075
GAAGGAGATATACATATGGGAATTCTACGT
>sig_9076
GCGCGTGGAGCCACCCGCAGTTCGAAAAAT
>sig_9077
ATAAAGTTAAAGATTCACGGCCTGTACATA
>sig_9078
GATCGTCAGTCAGTCACGATGCGGCCGCAT
>sig_9079
CGAAGCATTGGGATCCTAAGGAGGTTAACT
>sig_9080
ATTTTGGGGTATGAAAAAAGACTCTAAAAC
>sig_9081
CAGCGGATCGATATCGATCCACAGGACGGG
>sig_9082
CTTCTTAATTAAGCTTATAACTTCGTATAG
>sig_9083
TTTCATAGGCTCCGCCCCCCTGACGAGCAT
>sig_9084
ATGAGAAAGCGCCCAATACGCAAACCGCCT
>sig_9085
AGAAGGTTTCTGCGTTAGGTGGAATACCAT
>sig_9086
GATCCTACCCACGTAATATACTATTGCTGG
>sig_9087
TCCTGCGTTATCAGCTGATACCGCTCGCCG
>sig_9088
TGGAGTTCTTCGCCCACCCCAAAAGGATCT
>sig_9089
TCTTACGCGTGCTAGCTCGAGATCTCCCGA
>sig_9090
TAGTTATCTAGAGGTACCGTCGACCCGGGA
>sig_9091
ACCAACGTCAACAACCACCCCCGCAGCGTT
>sig_9092
CGACTTCGAATAGGGCGAATTGGGCCCTCT
>sig_9093
GAAGAGGTTTTAAAAGAGGCTCTGCTCTCC
>sig_9094
TCAACTCGCTTGTTCCGCGTGGGAGCCATC
>sig_9095
GTTTCCTCGGGAATTCGTAATCATGGTCAT
>sig_9096
CACTTGATGATGACGATAAGCTCGAGGGAT
>sig_9097
ATTATTTCGACCAGCGGACCTTAGCTGTCA
>sig_9098
CACAGCTTGCTTGTAAGCGGATGCCGGGAG
>sig_9099
GAGCTGCTATGCATATCCGATTTTGGAGGA
>sig_9100
AATAAAGGCGCAGCTCTGCAAGGTTGACAC
>sig_9101
GTCAGACCCCGATAAGGCCCGGGAAGGCTT
>sig_9102
GGCTGCTGCCACCGCTGAGCAACTGCTGGT
>sig_9103
GTCTCCTGCAGGAGACGAGATCTCCGAGCT
>sig_9104
AGGCCTGGTACCGGGCCCGCATGCGTTAAC
>sig_9105
TTTTTTATCTAGAGTCGACCTGCAGGCATG
>sig_9106
GAGTCGACCTGCAGGCATGCAAGCTTAGCT
>sig_9107
GAACTTCAAGATCCCCCTGGCGAAAGGGGG
>sig_9108
CCGGTCTTCTCGTAATGCCCAACTTGAACT
>sig_9109
CTGGACTGGAGCTAACTTTCACTAACGACT
>sig_9110
AAGCTTGGCTGCAGGTCGACGGATCCCCCA
>sig_9111
GAACCCGTACCGGGGCCCTGGTCAGGGGGT
>sig_9112
TCATCGATAAGCTATTCATTTAACAACTTG
>sig_9113
TTTTCCCCGGGTGCTGCAGCGAGGGCGGGC
>sig_9114
CCAGTCATGCTAGCCATGCTCATTCTAGAG
>sig_9115
CGCAGACTAATTCGAGCTCGCATCACCATC
>sig_9116
TACAAATTCCCCGTAGGCGCTAGGGACACT
>sig_9117
CAGAATTGGGAATCAATTGTTACATGGAAT
>sig_9118
CTCTTCAATGAGTAAAGGAGAAGAACTTTT
>sig_9119
ACCCGGGCGAGCTCCAGGCCTTGGGCCCTG
>sig_9120
ATTAATTTCGCGGGATCGAGATCCTCTAGA
>sig_9121
AGTGAATTCCATGAATGCATCCGGATCCTC
>sig_9122
AGGGAAAAGAATAGAAGAAGCGTCAGACTC
>sig_9123
GGCCTTTGAGTGAGCTGATACCGCTCGCCG
>sig_9124
ACGGGGCCAGTGGCTATGGCAGGGCCTGCC
>sig_9125
TACTATGAAAAAAGTACTTATGGCATTCAT
>sig_9126
AGCTCGAATTCCGATCCGTCGAGAAACTCG
>sig_9127
CGGCCAGTGAATTAATTCGAGCTCAGCCAA
>sig_9128
CAGGCCTTGGATCCCGTCGACCAATTGCTA
>sig_9129
GCGTCGTTCTGGGCCCATGGTGGCCACTCG
>sig_9130
ATTCTCATGTTTGACAGCTTATCATCGAGA
>sig_9131
CGCGGGCCCTGCAGAGCTCGAGACTAGTAC
>sig_9132
GCATCCGATGCAAGTGTGTCGCTGCGGCCG
>sig_9133
AGACGCGTCGACGGCGCGCCCGCGGTTTAA
>sig_9134
GTACAAGGCTTAGAGCTCGAATTTCCCCGA
>sig_9135
AGCGGGCAGTGAGCGCAACGCAATTATCGA
>sig_9136
TTGTTAGCAGCCGGATCCCGCTAGAGGGAA
>sig_9137
TAGGGATCGCTGGTATCAAATATGTGTGCC
>sig_9138
CGAGGCCCTTTCGTCTTCACCTCGACGTCG
>sig_9139
AGGTTAATATTATGCACCATCACCATATGA
>sig_9140
CCTCTTCAGCAGAGTCGAGAGATGATAAGA
>sig_9141
CTGTGCGGTATTTCACACCGGGCCGGCCGG
>sig_9142
CGCGTGAACGTCTGGTTTTACTTATTCAGC
>sig_9143
GACCTGCAGCCAAGCTTCTGTTTTGGCGGA
>sig_9144
TCGAGGCCTCGAGGAACGGTACCTGCGGGG
>sig_9145
TAACAAAATATTAACGTTTACAATTTCGCG
>sig_9146
GAGCTCGAATTCCCTAACTAACTAAAGATT
>sig_9147
TTTCAGCACTTCTGTCTTGTTCTGGTTTCT
>sig_9148
TTTTTTAAGGCAGTTATTGGTGCGACCTGC
>sig_9149
GATCCGGGCCCGACGTCAGGCCTTCGCGAG
>sig_9150
GAGTTAACGTTACGTTAACGTTAACGTTCG
>sig_9151
GTTGCCTACAAAATAATGAAATATTTTAGA
>sig_9152
GATCCCCTCGAGGCGAACGCCAGCAAGACG
>sig_9153
ACAGGGCGCGTCTCGAGGTCGACGGTATCG
>sig_9154
TAAAGATCCCTTTTTCTTTTCTAAAGCATT
>sig_9155
ATGGTGCCCATTTTTTCGGCGTACAAAGGA
>sig_9156
ACCATGAGGAAAGATGGAATCCAGACGAGG
>sig_9157
AATGACTCCAACTTATTGATAGAGTACTCA
>sig_9158
AGCTCTAAGCGCTACCGTTCAAGTCTTCCT
>sig_9159
GATGGGGCTGGAGTGGGTCGCGGCTATTAG
>sig_9160
ATTCTCATGTTTGACAGCTTATCATCGCGG
>sig_9161
AGGCAAGAACCCGAACGTGCTGACGGTTCA
>sig_9162
CCGCGGGATTAATCACTAGTGCGGCCGCCT
>sig_9163
GGGATAGGCTTACCTTCAAGCTTGTCATCG
>sig_9164
AAATATCAAAGGGAAAACTGTCCATATGCA
>sig_9165
AAAGGTTCCAGATCTCATCACCATCACCAT
>sig_9166
CGGGTACCGAGCTCGAATTGGGGATCTTGA
>sig_9167
GGCCGCGGCCTAGGCGGCCAGATCTGATCA
>sig_9168
AATTCACTAGTGATTAATCGAATTCCCGCG
>sig_9169
AAGAAGATCTGAACCATCACCATCACCATT
>sig_9170
GCTTTTGACTTGAGGGGGATCCTCATTACC
>sig_9171
TGCCAAGCTCAGATCCAAGCTTGTCGACCC
>sig_9172
AATTAATTAAGGTACCAGGTAAGTGTACCC
>sig_9173
TTGCTGGCCTTTTGCTCAGCGGCCGCGCGG
>sig_9174
CGACGGCCAGTGAATTCCATGATCAGCATC
>sig_9175
ATGTTACTAGATCGGGAATTCGTCGACAAG
>sig_9176
AGGTCGACGGATCCCCGACACCAGACCAAC
>sig_9177
GAATTCGAGCTCGGTACCCGGGGATCCCTC
>sig_9178
TGAGCTCTACAAATAATGAATTCTTGAAGA
>sig_9179
GCGCAGGGGATCAAGATCCTCCTTCGTCGG
>sig_9180
GATCCGAACGAAAAACGTGACCACATGGTG
>sig_9181
TCACGATGAATTCCCGGGGATCCGATTTTG
>sig_9182
GAATTCTCATGTTTGACAGCTTATCATCGC
>sig_9183
AATGACAACAACCATCGCCCACGCGTAACC
>sig_9184
ATCGATCCTACGCCGGACGCATCGTGGCCG
>sig_9185
GATCGATCCGGAGCTTATCGACTGCACGGT
>sig_9186
CCTTTCGCCAGCAGATCCGTCGGTCCCTAT
>sig_9187
AGCTGGGCGCTCTTCCGCTTCCTCGCTCAC
>sig_9188
TCATCGACTCCAGTTTCTAATTAACCCTCA
>sig_9189
GGGTGGTCACGAGGGTGGGCCATGGAACAG
>sig_9190
AAGGAAGCTGAGTTGGCTGCTGCACCGCTG
>sig_9191
ATTGAGGGACGCGGGTCCATGGCGATATCG
>sig_9192
GGCCTGCTGGTTCCGCGTGGATCTCGGATC
>sig_9193
TTTGCGGCCGCGATGTTGATGAAAGCTGGC
>sig_9194
CAGCCAAGCTTTCGCGAGCTCGAGATCTAG
>sig_9195
TTTTTAATTTTTGCGGCCGCTATAGGGATA
>sig_9196
GGTCGTGAAGCTCATGTTTGACAGCTTATC
>sig_9197
TGTCCTTGTTGTGGGTGCCCCTCCTCGTAG
>sig_9198
GGCTGCAGGTCGACGGATCCCCTTTTTGAC
>sig_9199
GTGAAGGTGTCGTGGCCGACCAGCGTGGAC
>sig_9200
AAAAGTTCTTCTCCTTTACTCATATGAATT
>sig_9201
TAGATAATGTTTTTTGCGCCGACATCATAA
>sig_9202
CAAACTGCGCAACTCGTGAAAGGTAGGCAG
>sig_9203
ATATCTGCAGAATTCGCCCTTAAGGGCGAA
>sig_9204
CTAATTAAGCTCATAAATTAAACCTCGCCA
>sig_9205
CTCATACTCTTCCTTTTTCAATACAATTTT
>sig_9206
CTCGAATTCAGCGGCCGCAAATTCCCTATA
>sig_9207
GCAGCGTGAAGCTGATCTCGATCCCGCGAA
>sig_9208
GATATCAAATTAATACGACTCACTATAGGG
>sig_9209
TATTTCAAGAGCTCATCGATTTCGTTCCAC
>sig_9210
AAACTTACTTAAGCCCTGGGAACCGCAAGG
>sig_9211
GAAGTTATCTAGGACCTGCAGGGGGGGGGG
>sig_9212
TCATTTTTTCTGAGCTCGGTACCCGGGGAT
>sig_9213
CGATGCTGTCTTTCGCTGCAGAGGGTGAGG
>sig_9214
CAATTTTATTTACAGTCAAAAGGGCCCGGC
>sig_9215
CGGACTCTAGATAGATCTCTGCTCGTTCTT
>sig_9216
CTAGAACTAGAGCTTCAGGTTGACTTCCCC
>sig_9217
ATGTACTAAGGAGGTTGTATGAATTCCACC
>sig_9218
CGAATACTTTAAACGCTTCCTTCAACTCCT
>sig_9219
CTCGAGGAATTCTCAAGTCGATCTCGTAAT
>sig_9220
TGGCCATTCGAATTCGTAATCATGGTCATA
>sig_9221
CTGAGCTCGGTACCCTCCAAGGGTCCTCCT
>sig_9222
AGCTCCACCATAATTAAGCTCATAAATTAA
>sig_9223
ATCTTCGAAGCATGCCCGGGCGTCGACACC
>sig_9224
TCGAGATCTGAAAGTACAGTTACAGAAGAA
>sig_9225
GCCATCAAGGTTGCTCTGGCCGCCTCCGGC
>sig_9226
AGCACATCCCCCTTTCGCCAGCAGATCCCC
>sig_9227
AAGGCCATGGCTGATATCGGATCCGAATTC
>sig_9228
GCGGCCGCTACGTAGAATTCCCATATGTAT
>sig_9229
ATATCGATTAATTAAGTCGACATCTAGAGT
>sig_9230
AGAATTCGAGCTCGGTACCCCGATTTTATG
>sig_9231
GGCGCATCTCGGGCAGCGTTGGGTCCTGGA
>sig_9232
TATCGAAGGCCGCGGCCGCTTAATTAAACA
>sig_9233
GCCAGTGAATTCGAGCTCGGTACCCTCCGG
>sig_9234
TCTGGCTCGAGCTCCACCGCGGTGGCGGCC
>sig_9235
ACCTGCAGGCATGCAAGCTTGGGGGATCGA
>sig_9236
GCCGCGCACACGGAGAGGCGCAAGAGTCTC
>sig_9237
GAGAGGCTCGAGAGGCCTTGCGGCCGCGGC
>sig_9238
CGTCTGCTCTTCGCGGCGGATGTTGATATC
>sig_9239
CAATCAATCACCGGATCCGCGCCGTTGGGT
>sig_9240
TGATAAGCTGTCAAACATGAGAACCAGTGC
>sig_9241
CTATCAGCTAAGACCTGAAGATGTCGCGAG
>sig_9242
TAAATGTTTAAACGCCCGGGCCTCGGCCGA
>sig_9243
TGCTGCTGCTCTCATGGTGAGCAAGGGCGA
>sig_9244
AGTCCGGACTCAGATCTCGAGTTGCTTATT
>sig_9245
TTCCCCAACTTGATATTAATATATTAATAT
>sig_9246
TTCCGGGGATCCGCGAATTCCGGGGATCTA
>sig_9247
AGGTGACCAAGGGTGGCCCCCTGCCCTTCG
>sig_9248
TAAACTGCATCGTTTCACTCCATCCAAAAA
>sig_9249
TCCGATTAATCTAGATGCATTCGCGAGGTA
>sig_9250
CCGGGTCAGGTCCCCAGAGGGCCAGCAGCG
>sig_9251
GTCGTACGCGTGGCGCCTGCAGGTCGACTC
>sig_9252
TGTCGTGCCAGGTAGTCGATATGGTGCACT
>sig_9253
TTTGGCTACCTTAAGAGAGTCATCGCGATG
>sig_9254
GGTACTATTAATCTTAATATTGGCGCTTGG
>sig_9255
GTCGACCTGCAGGCATGCAAGCTTCCGGTC
>sig_9256
ATTCCGGGGATCCATATGTACTGTTTCCTG
>sig_9257
TCAGCTTTGCACAAGGGAATATTGAAAAAG
>sig_9258
TCTTTTTCCATCTTCTCTTGCTGTTATCAA
>sig_9259
GGTACCCGGGGACCGGTTAACTTTGTCATC
>sig_9260
ATCTGCGTAATCTGCTGCTTGCAAACAAAA
>sig_9261
GCCAGTATATACACTCCGCTAGCGCCCAAT
>sig_9262
ATGCGGGCTATCCCTATGACGTCCCGGACT
>sig_9263
ATTAGCTTATCGGCCAGCCTCGCAGAGCAG
>sig_9264
CAACTCCTTCGTCGGTGTCGTCGCCGGATG
>sig_9265
GCAGGCTCTAATCACAAGTTTGTACAAAAA
>sig_9266
TGCCCGGACGGGAAGGCGAACCCGAGCGTC
>sig_9267
AAAAGCAGGCACCATGGACCCAGAAACGCT
>sig_9268
CCCAGTCAGTAATACTGGGGCGTTTTTTGA
>sig_9269
GAAAGGAGGAACTATATCCGGATCTGCATT
>sig_9270
CACTAGTGCATGCATATGTGAAGCTTAGAG
>sig_9271
ATGACGTCCTCGGAGGAGGCCATGCTCATT
>sig_9272
CTGTGGTAATTCCTTTCTGCAGCAATCGAA
>sig_9273
GCATGCCTGCAGGTCGACTCTAATCAAACA
>sig_9274
ATCTCGAGCTCGGATCCGACCCATTTGCTG
>sig_9275
TTATCCCGTGTTGACGGATCCCCGGGTACC
>sig_9276
GCAACTGTTGGGAAGGCGATCGGTGCGGGC
>sig_9277
TCACGATGAATTCCCGGGGATCCACGCGGA
>sig_9278
CGTAGTCGTTGGCAAGCTTGCATGCCTGCA
>sig_9279
CGCTGCCCGGATTACAGGGGTACCGAGCTC
>sig_9280
GAATTCTAGATCCTAAGCTTAATTGTTATC
>sig_9281
TGGACGAGCTGTACAAGGCTGTTATCACAA
>sig_9282
CAGATAGCCCAGTAGCTGACATTCATCCCA
>sig_9283
TTACTCAATGGAATTAATTCTAGATGGGAA
>sig_9284
ACGCTGGTCGCCTGAGTCTTGGTGGGCTTG
>sig_9285
CAACGCTGCCCGAGGAATTCTCATGTTTGA
>sig_9286
CTCTCCAGTTGCCGAATTCATACAACCTCC
>sig_9287
CGTAGAAAAGATCAAAGGATCTTCTTGATA
>sig_9288
CAGCCTGAATGGCGAATGGCGAAATTGTAA
>sig_9289
AGGATAGAATGGCGCCGGGCCTTTCTTGAT
>sig_9290
GCGGAGCCTGCTTTTTTGTACAAAGTTGGC
>sig_9291
AAGGTAACCCATCGTCTCTTCTTGACATCT
>sig_9292
CTCCCAAGCTTGGGAGCTTGGCACTGGCCG
>sig_9293
GATCCAATTCTAGAGTCGCGGCCGCTTTAC
>sig_9294
CCAAGAAGCTTATCGATGATAAGCTGTCAA
>sig_9295
ATGTTTCAACTTCAGATCATTGGAGAAGTA
>sig_9296
CACTATAGGGATCCCTTTAGTGAGGGTTAA
>sig_9297
CGGCCAGTGAATTCGGATCCTTATTAATGG
>sig_9298
CGTAGAAAAGATCAAAGGATCTTCTTGATT
>sig_9299
CGACGGCCAGTGAATTAATTCCACAAGCTT
>sig_9300
ATTCGCCAAGCTAGCTTCTATTAGGCCTTC
>sig_9301
GCGGACTCTAGACTAGGTGGATCTTCACTT
>sig_9302
GAACAGGAGGGACAGCTGATGAAAACAGAA
>sig_9303
CGCTTAATTAAGACGGATCCCCGACTACGT
>sig_9304
GGGTACCGAGCTCGAATTGGGGATCTTGAA
>sig_9305
TCGAAGCTGGGCTGCAGAGATCTAAAAAAA
>sig_9306
TATAGAATACAAGCTTGCATGCCTGCAGGT
>sig_9307
AGCTCAGGTTGACTTCCCCGCGGAATTCGC
>sig_9308
ACGAGGCCCTTTCGTCTTCACCTCGAGATC
>sig_9309
TGACACTGAAATTTGGTCCAGCACGTAATG
>sig_9310
TGGAAAAACGCCAGCAACGCCGAATTCTTT
>sig_9311
TAAGCTTACTAGTTCTAGAGAATTCGTGAG
>sig_9312
CATATGATCTGGGTATCTTGAAAAGCATAG
>sig_9313
CGCCACCGCGGTGGATCCTGCACCATCGTC
>sig_9314
GGTTCCGCGTGGATCCGCTTAGAGCTCGAA
>sig_9315
GCCCCCCCCCCCCCGAGCTCTTAATTAATT
>sig_9316
CGATCGGGGAAATTCGAGCTCGGTACCCGG
>sig_9317
CACCGCGCGGCCGCTGAGCAAAAGGCCAGC
>sig_9318
GTTTGTGTCTTTCTATTTTTATTCAATGAA
>sig_9319
ACGCGCGAGGCAGGATCCACAGGACGGGTG
>sig_9320
TGCAAGGCATTTATCAGGGTTATTGTCTCA
>sig_9321
GTTTTGTAATAAAAAAACCTATAAATATCC
>sig_9322
AAGAATTGGTTCAGCAGTCATATGGCTTTC
>sig_9323
CTGGTCATCACCATCACCATCACTCCATCA
>sig_9324
GGACAGATAATACTCATTTCAAGAGTTTTG
>sig_9325
ATAGCGATGACTAACCGTAGATGTACTGCC
>sig_9326
CCACACTGCTCGATATGCGGTGTGAAATAC
>sig_9327
AACCAGCGGCACCAGCGGCGCGAATTGACA
>sig_9328
TCGATCTAGAGGATCCATGGTGAGCAAGGG
>sig_9329
CTTCACACGTTGAGAAGCTGAGGTGGTATC
>sig_9330
AAACATCACCATCACCATCACCATGGTGCT
>sig_9331
CGAATTCCCCGGATCCGTCGACCTGCAAGG
>sig_9332
ACGAACACCAAAAAATGACCAGCGGTAAAG
>sig_9333
ACAGCTATGACCATGATTACGCCAGCTCAC
>sig_9334
TGACCAGCTACCCATACGATGTTCCAGATT
>sig_9335
AGGCGGCCGCACTAGTGATATCCCGCGGCC
>sig_9336
GCGTAATAAGGAGTCTTAACTGCAGCCCGG
>sig_9337
CGAATTCCACAAGCTTGTGGAATTCACTGG
>sig_9338
CGAGTTTTTCGAACTGCGGGTGGCTCCACG
>sig_9339
ACGACGACGACAAGCATATGCTCGAGGATC
>sig_9340
TTCAGTAACGTTAAGTGGATCCATGGTGAT
>sig_9341
AAAATCGGATCCCCGGGAATTCATCGTGAC
>sig_9342
GTGGCTACCCATACGATGTTCCAGATTACG
>sig_9343
TCATGGAGCTCGCTTAGGCCACACGTTCAA
>sig_9344
TTTTCTGAGGGCGGATCCCCCTCAAGTCAA
>sig_9345
TGGCCCACTACATCGAGCTCTCCCGGGAAT
>sig_9346
GCCCTAGGTTTCCCTCTAGAGCGGCGGATT
>sig_9347
CGTTTCTTGCACGCTTCGTGATGATCCTCG
>sig_9348
TATATATATTTTTYTTAGCAATATAATTTG
>sig_9349
AACTTGTGATAACAGCCTTGTACAGCTCGT
>sig_9350
AAGAACCTTTGTATTTATTTTCACTTTTTA
>sig_9351
ATACGACTCACTATAGGGAGAAGAGAAGCT
>sig_9352
TGTCTGGATCCAAGCTCCTGCCTGGACTTG
>sig_9353
ACCATCACCATCACCTCGAGACCATGGATC
>sig_9354
AGACGCGCAGACTAATTCGAGCTCAGGAGG
>sig_9355
AGGGCGAATTGGAGCTAGGCCTACGTAGCG
>sig_9356
TCTAGAGTTTAAACTTTAATTAAGCCCGGG
>sig_9357
CCTGCAGGCATGCAGACTCTAGATAACTTC
>sig_9358
ACTGTAAGTTACACTAGGAATACTAGTAGG
>sig_9359
GCCATTCGAATTCGTAATCATGGTCATAGC
>sig_9360
TTGTACAAAGTGGTTGATAACAGCATGAGT
>sig_9361
TGACGTTGGTCGACTCTAGAGGATCCCGGG
>sig_9362
TCGAGATCTCCATGGCGGCCGCGAATTCAC
>sig_9363
AACTGCGGCAGGCCAACGAGGCAGATCCAC
>sig_9364
TCTTACTGTCGGGAATTCGCGTTGGCCGAT
>sig_9365
CGAATTTTAACAAAATATTAAACGTTTACA
>sig_9366
TAACAGCCTTGTCATCGTCATCCTTGTAGT
>sig_9367
CTGACTCATACCAGGCTAGTCCGAGGAGCT
>sig_9368
GCATTAACTTTATAAGGAGGAAAAACATAT
>sig_9369
TAGTTAAAAAAATCTTTCGGGGGGATGGGG
>sig_9370
TCTGCAGATAGGTACCATCGATAGATCTGC
>sig_9371
GCTCTAAGCGCTACCGTTCAAGTCTTCCTC
>sig_9372
AGAAAACCGGGTGGCAGGTAAAGCGGTTAA
>sig_9373
GAATAATATGGCTAATGGCCGGATCCGCCT
>sig_9374
GATGGCAAATTGGCCCTCGAGGTCCTCTCC
>sig_9375
TACCGGTCATCATCACCATCACCATTGACG
>sig_9376
ACGACGGCCAGTGCCAAGCTTGGACTCAAA
>sig_9377
ATAGGGACGTCATATGGATCCAACCCCTCC
>sig_9378
AATTTTCGTACTGAAAGGTTGGTGGCCAAG
>sig_9379
TCAGTGAGCGAGGAAGCCGAACGCCAGCAA
>sig_9380
GCTGCAGTACTGTTGTAATTCATTAAGCAT
>sig_9381
AGCCAAGCTCGTTCAGGGCATCAAATGCAG
>sig_9382
CAAAATTAGTTTGTTTCAAAAAACGTATTG
>sig_9383
ACCACCCACTCGAGGGCGTGCAGCGCTGCA
>sig_9384
AGCGTTGTCTTCATCAACCGGAACGAGCAT
>sig_9385
ATACTCTTAAATAGAGAGGAATATAATATC
>sig_9386
ATAACCGGATCCGTATTTATAGGTTTTTTT
>sig_9387
CCTCGACGGATCCGCCATGAAGTGCCTTTT
>sig_9388
AGCTGGTACCAGCTTGAGAAATGGCATTAA
>sig_9389
TTCGGATCCGATATCGCCATGGCCTTGTCG
>sig_9390
ACCTTCTTCACGAGGCAGACCTCACTAGTC
>sig_9391
TTGTCTGCTCCCGGCATCCGCTTACTTCTT
>sig_9392
CCTGGCCGTTGCCCAGCTTTATGCTTGTAA
>sig_9393
GAGTCGACCTGCAGGCATGCTTGGTGATAA
>sig_9394
AAGCGGCCTGATAGACCGGGACGTGATTCT
>sig_9395
GCTCGGGGTCGTACACCTTCGAAGCCATGA
>sig_9396
CATCATCATCATGCTGTTATCACAAGTTTG
>sig_9397
GCGCATTGTTAGATTTCATTTTAGCTTCCT
>sig_9398
CCCGTCTACTGCTCGCGGCGAAGTCATCCG
>sig_9399
GTTATCCATATTTATAGGATCCGGATATTT
>sig_9400
AAGCTTGTCGACCACGTGATGGTGATGATG
>sig_9401
CCAGACCGTTCAGAAAATAAAAAAGGGGAC
>sig_9402
GGTCGGAACAGGAGAAGCGCACGAGGGAGC
>sig_9403
TGAATTCGAGCTCGGTACCCACCCCGGTTG
>sig_9404
ACACATTCCACAGCCGGATCCGCCTCGACC
>sig_9405
CTGGTGGCACATGTGACTAGTCGCAAATGC
>sig_9406
CCTCGAGGGTACCGAGCTCCATATGATGAT
>sig_9407
ATCACTTTCCAAGTCGGTTCATCTCTATGT
>sig_9408
CGAATTCCCCGGATCCGTCGACCTGCAGGG
>sig_9409
ATTTTTTATTGCTTCTGGTTATCGGAGCTC
>sig_9410
CTTAGTTATTTCGTCACCAAATGAGGCCTC
>sig_9411
ACGCGTGGATCCCCGCACCTCACGGAGTTC
>sig_9412
GCTCAGCTAATTAAGCTTATTAAGCTACTA
>sig_9413
GGCGGCTGTCCAGCTCTGGGACATGTCGCG
>sig_9414
GAGTCGACCTGCAGGCATGCAAGCTTCTCG
>sig_9415
CAAAGCTAGCTTTAATGCGGTAGTTTATCA
>sig_9416
TACAGGGTCATAATGTTTTTGGTCGACCGA
>sig_9417
TGGATATAGGTGTTTCATTAGCAGGTGTTG
>sig_9418
ATCGATAAACTTAAGCTTACCATGGGGGGT
>sig_9419
CGAATTCCCCGGATCCGTCGACCTGCAGGT
>sig_9420
TTGTACAAAGTGGTTGATAACAGCATGGAA
>sig_9421
TTAACTTTATAAGGAGGATTAATTAATATG
>sig_9422
GCGGCCGCTGTATTCTATAGTGTCACCTAA
>sig_9423
TGAGCTTGCATGCCTGCAGGTCGACTCTAG
>sig_9424
CACCACCGGAAATTCCCGGGGATCCACGCG
>sig_9425
ATGGACGCTAGAATTCAGAGGATCCAAGTG
>sig_9426
TCCAGCCCTCACTCCTTCTCTAGGCGCCAC
>sig_9427
GCACCATGGTGAGCAAGCAGATCCTGAAGA
>sig_9428
ATCGGATCTGGTTCCGCGTGGATCCCCAGG
>sig_9429
TTTACAATCACAGATCTGAATTCCAGCTGA
>sig_9430
TTCAAACACGTAATCAATATCGGGGTGGGC
>sig_9431
TTTCCATGGTCGCTCGAAAGTTTTTTTCGA
>sig_9432
CCAGCACGCCTTCAAGACCCCCATTGCCTT
>sig_9433
CTGGATCGACAAAGTCAAAGCGGCCGCCTG
>sig_9434
CAATATGGACAACTTCTTCGCCCCGTTTTC
>sig_9435
AGAAGCTTGACCTGTGAAGTGAAAAATGGC
>sig_9436
CGAGCTCGCCCGGGTACCGAGCTCGAATTC
>sig_9437
TTGTACAAAGTGGTTGATAACAGCATGGCT
>sig_9438
GATGGCGAATTCGCCCTTCCGAAGCTTGAA
>sig_9439
AAAACGACGGGATCCGATTCTAGACTAGAA
>sig_9440
GATATCGATCGCGGCCAGCTTGAAGTTCCT
>sig_9441
CGAGCTCAAGCTTGGGCCCTATTCTATAGT
>sig_9442
CCTGATAAATGGTACCTCGCGAAGGCCTTG
>sig_9443
ACTCGCCTCTTCGGGGTCCATGCGCGCTTC
>sig_9444
CGAGGCAGACCTCAGCGCTAACCGTTTTTA
>sig_9445
TACTCGCTCACATGGGAGCTCAAATGTTAA
>sig_9446
CCTCTAGGAAGCTTTCTAGCTCGAGGGGCG
>sig_9447
TGGGATCCGCGCCTAACGAACTCTGCAGGT
>sig_9448
AGATCTCGAGCTCGGATCCGACCCATTTGC
>sig_9449
GATCGGATCCTAGAAGCTTATCGAATTCCT
>sig_9450
CAGAAGAACTCGGATCGCGGCCGCTCGAGG
>sig_9451
CCATCCGGCGACGACACCGACGAAGGAGTT
>sig_9452
GCCTTCACCTTTGACGGTAAAGTAATGCCC
>sig_9453
GAATCACCGTGACTGGCAAGAGATATTTTT
>sig_9454
TGGACCGAGAATCGTAAGATCTGAACTGTA
>sig_9455
CAGATCTATGCTGGCGTGCCGTCATCCGAG
>sig_9456
GCATATGCTCGAGGATCCGGCTGCTAACAA
>sig_9457
CCGCGGCCGCGTCGACAATCAACCTCTGGA
>sig_9458
TGCAGCAGCTTATTTTTGACACCAGACCAA
>sig_9459
GCTCTTACGTGCTATTATTTAAGTATCTAT
>sig_9460
CTTAATTGTTAGATCTGCACAATTCCACAT
>sig_9461
TTCGGGCCCGGATAGAACCGAGGTGCAGTT
>sig_9462
TCAGTGAGCGAGGAAGCGGAAGAGGATCCC
>sig_9463
TGAATTCGAGCTCGGTACCCGGGGGCGCGC
>sig_9464
TTAACTTTATAAGGAGGATTAATTAATGGG
>sig_9465
CACTTTCGGCCCTGGGACCAAAGTGGATAT
>sig_9466
TCGATGGGTCGAATTTGCTTTCGAAAAAAA
>sig_9467
AAGGATTTGTAGCGGTGCGTTTAGCATTGA
>sig_9468
CGTAAGGGTGGGAAAGAATATATAAGGTGG
>sig_9469
TCTAGAGTCGACTGTTTAAACCTGCAGGCA
>sig_9470
AGAATTCGGATCCACGAGCTCGGACTCTTG
>sig_9471
AAGAGAAACGCGGAAACTGAGACGCTAGAA
>sig_9472
CACTTTCAAAAGTCCGAAAGAATTAGGATC
>sig_9473
CTTAAGGGCCATGGTTTATTCCTCCTTATT
>sig_9474
TTGTACAAAGTGGTTGATAACAGCATGGTG
>sig_9475
GGTGGATCGGATCCATATGACGTCGACGCG
>sig_9476
TCCTGTGGATCCTGCCTCGCGCGTTTCGGT
>sig_9477
AAGATCAGATCCGGCTGCTAACAAAGCCCG
>sig_9478
CGTTAATTAACAATTCGGGGCCGCGGAGGC
>sig_9479
CCTTAAGACGCGTGGATCCCCGGGAATTCG
>sig_9480
ATTTCAGTAACGTTAAGTGGATCCATGGTG
>sig_9481
GCTACAGCATCGTGGTGTCACGCTCGTCGT
>sig_9482
GATCGGATCCTAGAAGCTTATCGAATTCTC
>sig_9483
GGAACGTCGTATGGGTAACCTTTAATTAAC
>sig_9484
ACTAAGTGTTCAACACCTAAGCGGGTGCCA
>sig_9485
ACAGGGGGTACAGCTCGTCCATGCCGAGAG
>sig_9486
CCACCATCACGGCGAATTCAAGATCTTGGA
>sig_9487
TGCTGAGATCTTACGATTCTCGGTCCATGA
>sig_9488
CCTTAACGACGTTTAGGGTGACCTAAGCTT
>sig_9489
CCCGGCGGGGACGAGGCAAGCTAAACAGAT
>sig_9490
CCGCTGCTGTGATGGTGGTGATGGTGTGCC
>sig_9491
GGTCTGCTGCTCCTCGCTGCCCAGCCGGCG
>sig_9492
TCGGCATATAAAATGCAAGGTGCTGCTCAA
>sig_9493
TATTATTGAAAGAGTCAAGGGTGAGAGCCC
>sig_9494
GCAATGCGGCGGCTGCATACGCTTGACCCG
>sig_9495
GGCAGCAGCCATCACCATCATCACCACAGC
>sig_9496
AGGGCAAGGGCAATTCTGCAGATATCCAGC
>sig_9497
CGGCACACCCGAGTGGAAATCTGCACACGG
>sig_9498
TTCTTTTGCCTCTTTCGTTTTAGGTTGGTG
>sig_9499
ATTTACCTAATCTAGATTAGGATCTAATTC
>sig_9500
GACCACCCGGGGATCCTCTAGAGTCGACCT
>sig_9501
CCCTGGTTCCTGGAACAATTGACTTTTACA
>sig_9502
GCGTGGATCCCCGGGAATTCGTAATCATGG
>sig_9503
GCGTTGGCCGATTCATTAATGCAGACGCGC
>sig_9504
CATAGTCTGCTTACCCTCAAAGGGCTTGCC
>sig_9505
ACCCTGAAAGGTGAAACCACCACCGAAGCT
>sig_9506
ATGTACTAAGGAGGTTGTATGAATTCGAGC
>sig_9507
CCATGGCCTCTAGAGAGCTCCAGCTTTTGT
>sig_9508
TCGAATTCGGATCCGATATCGCCATGGAAC
>sig_9509
GATCCGAATTCTTGAAGACGAAAGGGCCTC
>sig_9510
AAGAGTCCGGGCTTCTCCTCAACGATATCT
>sig_9511
GCACCAGTGCTCGCCGAACAGCTTGATGAC
>sig_9512
GAGACCGGAATTCGAGCTCGCCCGGGGATC
>sig_9513
TCCCCATCCCCCCAGTGAATTCCCCTGTTG
>sig_9514
ATCGGATCTGGTTCCGCGTGGATCCCCGGA
>sig_9515
GGAATTGCGGAATTCCGCAATTCACTGGCC
>sig_9516
TTGCCCATGGTGAAAACGGGGCGAAGAAGT
>sig_9517
TGAAGTTGCTGAGGTTTGCGTAGACCGGCG
>sig_9518
CGGGGTATCGTCCATTCCGACAGCATCGCC
>sig_9519
GGTTCGATCCCGCATAGCTCCACCATAATT
>sig_9520
GCCAGTGAATTAATTCCCGGGGATCCATCA
>sig_9521
TCTTCAAGAATTCAGATCTGAATTCTCATG
>sig_9522
ATATTTTACAATTGTTTATATAAAATATGC
>sig_9523
CGCGGGGAAGTCAACCTGAGCTTAGAGCTC
>sig_9524
TTGGCTCGAGGAATTGCCCTTAAGGGCAAT
>sig_9525
ACAACCCCGGGATAATTCCTGCAGCCAATA
>sig_9526
ATGGGGGTAAATGGCACTACAGCACGGAAC
>sig_9527
AGCCGTACCGACTGTTGATCTTTTATGCTT
>sig_9528
TTAGAGTCGACCTGCAGGCATGCAAGCTTG
>sig_9529
CGATAGGCCTAGGCCATGGCTTCGAAAGTT
>sig_9530
GATCCCGAATTTCTGCCATTCATCCGCTTA
>sig_9531
GATCCTCTAGATCAGATCTAATACTCAAGT
>sig_9532
GCCCAAGCTTAGCTCCCTATAGTGAGTCGT
>sig_9533
TCGTGCTGTAGTGTGCTTGTTGCGAGTAGA
>sig_9534
TGTTCCTTTCTATTCTCACTCGGCCGACGT
>sig_9535
CTTTGGCTTCTCTCCACAATGCTTTGTAAA
>sig_9536
AAACCGCTGAACAAACTAGTGACGAGAAGA
>sig_9537
TCGATCTCGATGATGGTTACGCCAGACTAT
>sig_9538
CTCGAGCCACCACAGCTCCAGTGACTATTG
>sig_9539
TCTCTCTTTCTAAATAGCGCGAATCCGTCG
>sig_9540
TCACTACTTCTTGGAATAGCTCAGAGGCCG
>sig_9541
GCAGGATATCTGGATCCACGAATTCGCTAG
>sig_9542
TTGATAACAGCCATCATCATCATCATCATG
>sig_9543
GCTTCCTGCATGCTGCTGCTGCTGCTGCTG
>sig_9544
GGGGCCTGAAATGAGCCTTGGGACTGTGAT
>sig_9545
CTCATGAGACAATAACCCTGATAAATGGTA
>sig_9546
AGAGGCGGTTTGCGTATTGGGCGCTTTCTC
>sig_9547
AAATCGCTAGTCCGAGGGGGATAAATACGA
>sig_9548
CCGGATCTGCGAAAGCTCGAGAGAGATAGA
>sig_9549
AGATCTGTCGATCGACCATGGTACGCAGCA
>sig_9550
TCGAATTCGGATCCGATATCGCCATGGCCT
>sig_9551
AAATATGTATCCGCTCATGGAGCTCAAAGC
>sig_9552
GCCTAGAAATAACGAGGACAGTCGCACGAC
>sig_9553
CCGGAGGCGGCCGCTCGACTCATCACGTCT
>sig_9554
GAGCCATGGCTGGTGACCACGTCGTGGAAT
>sig_9555
ACATCCATGGGCCCACCGCCGGGGCTTGCC
>sig_9556
GTGGTGGTGATGGTGGTTCAAGTCTTCTTC
>sig_9557
ATATACATATGTGAAGAGCGGAACCCCTAT
>sig_9558
ATGCCAGCGGTACGCGGTGGGATCGTCGGA
>sig_9559
ATGAGAATTCCGGGGATCCGTCGACCTGCA
>sig_9560
CTACCCGAGCTTCAAGGAAGATTTCCTATT
>sig_9561
CAGGAAACAGCTATGACCGAAGCTTAGCGT
>sig_9562
TCATCACCGAAACGCGCGAGGCAGGATCCA
>sig_9563
GCTGTTGGCGATCCATATGACGTCGACGCG
>sig_9564
GGCTGCAGGTCGACCTCGAGGCCTCGAGTT
>sig_9565
AGCAGCCGGATCAAGCTTCGACGAATTTCT
>sig_9566
GAGGTCGTGTCTACGAACTTCCGGGACGCC
>sig_9567
TTGAACAGCATCTGTTCGAATTTAAAGCTT
>sig_9568
CGTTCGCGACTAGTTGTCGACCTGCAGGCA
>sig_9569
CTTGTTGATAACTCTAGAAATTGTAAATAG
>sig_9570
AATTCCTAGAGGTACCCTAGAAGATCTCCT
>sig_9571
TTTGTTCGAACTCGACGGGCCGTCTGGGGC
>sig_9572
CGCGTTAACGCGCTCTTCCGCTTCCTCGCT
>sig_9573
AGGCTTCGGTGCGGCCCCACAAGATTTGGG
>sig_9574
TCAGATCCGCTAGCGCTACCGGACTCAGAT
>sig_9575
AGAATTCATTAATGCGGTAGTTTATCACAG
>sig_9576
CGACAACGCAGACCGTTCCGTGCTGTAGTG
>sig_9577
ACACACATTCCACAGCAGATCCTCTAGGGA
>sig_9578
TGCAGGATCCCGGGTACCCAGCACATTGGG
>sig_9579
CCCAATTCGAGCTCGGTACCCGGGGATCCT
>sig_9580
GTCGACGGATCCGCATGCACTAGTGAATTG
>sig_9581
CTGTAGCACCGCCTACATACGTCGCTCTGC
>sig_9582
ATGGGTCGACTCGAGCTCAAGCTTATTCAT
>sig_9583
TAGCCCGGGCTCGAGATCTGCGATCTAAGT
>sig_9584
AGGTCGACTCTAGAGGATCCGTCGATCATA
>sig_9585
TGGCGCAGGGGATCCCCCGTTAACCATAAC
>sig_9586
CGTCGACCTGCAGCCAAGCTTCGATCCCGT
>sig_9587
ACCTTTCTCTTCTTTTTTGGGCATGCTTGT
>sig_9588
CAAGCTAGCGAATTCTCATGTTTGACAGCT
>sig_9589
CAGGAGCATAGTCAGAGATGAGCTCTCTGC
>sig_9590
GTTACGTTAACGTTAACGTTCGAGGTCGAC
>sig_9591
CTGCTGCCCATGGATGAACCATCCGATTTT
>sig_9592
TTAAAGCTGCGGCCGCTATCGATGATAAGC
>sig_9593
TCCGCAGGGCATCTGATTGTGGCGCTATTC
>sig_9594
TCAGCATGCCGCGGTGAATACGTTCCCGGC
>sig_9595
GATGGTGGTGGTGATGTGCCATATGTATAT
>sig_9596
TAAGCCTTATCATGAGACAATAACCCTGAT
>sig_9597
CTTTTGAGGAGTACATCCCCGGGGCCTGCG
>sig_9598
TCTAATTCTACCGGGTAGGGGAGGCGCTTT
>sig_9599
GGAAAGAACATGTGAGCAAAAGGCCAGGAA
>sig_9600
CCCCGTCCGGGACCCGCGCGGTCGTTAACC
>sig_9601
ACAAAATATCTTCATTCATGTAACTCATAA
>sig_9602
AAATCTCGCCAAGCTTTTTGCAAAAGCCTA
>sig_9603
GCCCGGTACCAGGCCTAGATAGATAGAGAG
>sig_9604
ATCTTACTAGTCTGCAGGAATTCAGGATCC
>sig_9605
AGGGTATTAGGTGCGGCCGCGATGTTGATG
>sig_9606
AGCTTGCATGCCTGCAGGCCTCGAGATCTC
>sig_9607
TATATCCCCCCGAGCCAAGTGGAGCGCATT
>sig_9608
GACGGAAGTCGCCCTGGCGACCCTGGATGA
>sig_9609
TATTGTCTCATGGACCAAAATCCCTTAACG
>sig_9610
GATGAATGGCAGAAATTCGTCGAAGCTTGG
>sig_9611
ACAGGACGTAACATGCTGTTATCAACCACT
>sig_9612
AACTCGAGCAGCTGAAGCTTGCATGCCTGC
>sig_9613
TTGCGCAGCCTGAATGGCGAATGCTGGATT
>sig_9614
AGAGACAGGATGAGGATCGTTTCGCATGAG
>sig_9615
AAAATTATTTCTAGAATTCGATAGATCCCA
>sig_9616
AGCGACCCGCTTAAAAGCTTGATTCTTCTG
>sig_9617
CAGCTTGAAGACGAAAGGGCCTCGTGATAC
>sig_9618
AATTTGTATCGGTCCTCCGATCGTTGTCAG
>sig_9619
ACGACGTTGTAAAACGACGGGAGCAAGCTT
>sig_9620
TCCGGCGTAGAGGATCTGCAAGTCAACAGC
>sig_9621
ATTCCTAGAAGATCTCCTAGAATCGATCCT
>sig_9622
AGCTCGAATTCGATATCGGATCCACCGAGC
>sig_9623
ATGCTCCGTTAAGTCATAGCGACTAATCGT
>sig_9624
TCCGCGTGGATCCCCGAATTCCCGGGTCGA
>sig_9625
ACTAGCCCCGTGTGGTCTGCATAAAAACAA
>sig_9626
CGTCAATGCCTGCAGGTCGAGGAATTCGAG
>sig_9627
GATAGCCATGGTCCGGACTCAGATCTGGAT
>sig_9628
CCTGCAGCCAAGCTCTCGAGAGCTTGGCAC
>sig_9629
ACCACCACCACCACTGAGATCTGACTGAAA
>sig_9630
TGGGTACCAGCGCTTTTCCGCTGCATAACC
>sig_9631
CAGCTTATCATTTGGCAATAAAACACCAAA
>sig_9632
CGAATTCTCTAGAACTAGTAAGCTTATCGT
>sig_9633
TGACATCCGGATCCTCTAGAGTCGACCTGC
>sig_9634
AAGCTTTCGCGAGCTCGAGATCTGATCATA
>sig_9635
CATGATTACGCCAAGCTCGAAATTAACCCT
>sig_9636
GTGGATCGCCTGGGGCGCCGCACGGGACCC
>sig_9637
CTCTTATAATACGACTCACTATAGGGAGAA
>sig_9638
ATCCTGCTCCTCGGCCACGAAGTGCACGCA
>sig_9639
TAACTACCTCGAGGAACACTTCAATGGCTA
>sig_9640
ATCGTTTACGATGGATCCGACGCACGTGCG
>sig_9641
GAATTCGGTACCCGGGTCGACAAGCTTGAT
>sig_9642
GGCGAGGGCAACCCCCTGGAGGGCACCCAG
>sig_9643
CGGAGCCTGCTTTTTTGTACAAAGTTGGCA
>sig_9644
CCTTAAGGGCAATTCGAAGCTTGAAGGTAA
>sig_9645
CTGAGTGCTTGCGGCAGCGTGAAGCTAAAA
>sig_9646
CGCGGGCCCTCGAGCTCAAGCTTGGTACCA
>sig_9647
GGTCGATCGAGCATGCATCTAGGGCGGCCG
>sig_9648
GGGAGCGGCCGCCAATTCGCCCTATAGTGA
>sig_9649
TCGTAACCCAGATTTCAGGTTCTTGCACGT
>sig_9650
CGCGCGTTGGCCGATTCATTAATCCAGCGG
>sig_9651
AAATATGACTTCAAATAATTGTTGGAACTT
>sig_9652
CCCCGGGTACCGAGCTCGAATTCACATGTT
>sig_9653
CGGGACGTCTGGAATCGCTAGAGCTTGCAT
>sig_9654
CGCCTGCAATCGAGGGTAGGGTCGGACCAT
>sig_9655
AAAAACCTCTAAGCTCAAAAGTCTAGAAGG
>sig_9656
ATGAAGCTTCTCGAGAATTCCCGGGTACCA
>sig_9657
TAAGCGGATGAATGGCAGAAATTCGAGCTT
>sig_9658
AGCCTTAACAACGGCTTTTAATTGCGCTGA
>sig_9659
GAGCTGTCCAGCATGGTCCTGGAACTCAGG
>sig_9660
GTACCATCACCCCACTCTTAACAGTCATTT
>sig_9661
TGCAGGTCGGCCACGATGCGTCCGGCGTAG
>sig_9662
ATGCCTACAGCATCCAAGAAGCTAAGCTTA
>sig_9663
AGCTGTTGACAATTAATCATCGATAAGCTT
>sig_9664
CGAATTCCCGGGATCCGTATTTATAGGTTT
>sig_9665
CACTAGTCCTAGGCCGGCGCCCTTCCCCGC
>sig_9666
TGGTGATGGCCCATATGTATATCTCCTTCT
>sig_9667
ATTGATCCGGGCTTATCGACTGCACGGTGC
>sig_9668
CTGAGAAGACAGCGGAAGGGGGATCCATCG
>sig_9669
GAATTCACCCGGGATGCATTTTGATTAAGT
>sig_9670
CACCTGGATTTTGGTCATGAGATTATCAAA
>sig_9671
GCCGTCCGCCACCGTACGTAAATTTATGGT
>sig_9672
GACGGCCAGTGAATTCTCAGCTAATTACGA
>sig_9673
TACTGTCCCAAGCTGACGGATCCCGAGATG
>sig_9674
AGGATGACGCGTCGACAAGCTAGCTTGGAT
>sig_9675
CAGCTTTTTTGTACAAACTTGTTGATAATT
>sig_9676
ACGGTGTTAGATATTTATCCCTTGCGAATT
>sig_9677
CTAGAGTCGACCCATCGATGGGCATGCAAG
>sig_9678
CCGGGTACCGAGCTCGAATTCCCTATAGTG
>sig_9679
TGCGGCAGCGTGAAGCTAATTCATGGTTAA
>sig_9680
ATACGAAGTTATGCGGCCCGCGTCCTCGGT
>sig_9681
GACGGGCTTTTCTTGTATTATTTTGAGTTT
>sig_9682
GCGGTTCCACGCCTGATTGTGTAACTGGAA
>sig_9683
GCGCAGTTCCTCGGCACGTAAGAGGTTCCA
>sig_9684
TCCCACCATCGGGCGCGGATCATCACAAGT
>sig_9685
GGAAGGAATTCCAAGCTTGGATCCGGCTGA
>sig_9686
GGCGTGGGTATGGTGGCAGGCCCGTGGCCG
>sig_9687
CACACGATTAACAACCCCTAAAAATACACT
>sig_9688
CGATCCTACGCCGGACGCATCGTGGCCGGC
>sig_9689
GTACAGATGATGACTGCGAGGGTTCTAGAA
>sig_9690
CGATCTAGAGAATCCCGGGTACCTCGAGAT
>sig_9691
TTCTGAGATGAGTTTTTGTTCGAACTCGAC
>sig_9692
TTTGCAAGCTTGCATGCCTGCAGGTCGACT
>sig_9693
ACCATGATTACGCCAAGCTCTCGAGAGCTT
>sig_9694
AGCTTACAGATCTTACTAGTCTGCAGGAAT
>sig_9695
CGCCACTCCACCGGCGCCGCTGTTATCACA
>sig_9696
GAGTCGACCTGCAGGCATGCAAGCTTGTAA
>sig_9697
TGAAACCGCTGAACAATAAGCTGAGCAATA
>sig_9698
GAATCATAAAGTGCATATGGAGCTCGGTAC
>sig_9699
CGATGATCTCACTCACTCAAGATGTGTATA
>sig_9700
ATCACGAGGCCCTTTCGTCTTCAAGCTGCC
>sig_9701
TTATCATCGGCGGTAGTTTATCACAGTTAA
>sig_9702
AAGCGGCCACCGTCCTTCAGCAGCAGGTAC
>sig_9703
TTTTCGAACTGCGGGTGGCTCCACGCGCTC
>sig_9704
GAATTAATTCGACGCGGCGCAGATCAGTTG
>sig_9705
AAGTTGGCCTCGCAACGGACAAGTTGGTCT
>sig_9706
TTCCAGGACCCAACGCTGCCCGAGATGCGC
>sig_9707
ATATCGGATCCCCGAGCATCACACCTGACT
>sig_9708
ATAATGTCTAACAATTCGTTCAAGCCGAGG
>sig_9709
GCTCCCGGGAGCTTGGATATCCATTTTCGG
>sig_9710
TCCGGTGGGTTTTGAGGTGAGGATGATGAG
>sig_9711
ATCCGTCGACCTGCAGCCAAGCTTGCGATC
>sig_9712
TCGGACACGCGTCAATTCGAGCTCCACCGC
>sig_9713
CGTCATCACCGAAACGCGCGGCAGACAAGG
>sig_9714
ACGGATCCCCGAGATGCGCCGCGTGCGGCT
>sig_9715
TTAAGTCGACATCTAGAGTTTAAACTTTAA
>sig_9716
CGGATGCGTTAACGAGAGTTGGCCGTTGCT
>sig_9717
ATTTCTAAAGAAGAATTGGGGATCCCCCGG
>sig_9718
GATGTGATGGTATTTACAGACTTCTTGTCA
>sig_9719
TAAACTAGTCACCGAACTAGAGCTTGATGA
>sig_9720
GTCGTTCGGCTGCGGCGAGACGGTATCAGC
>sig_9721
TGCGAATAAATACCTGTGACGGAAGATCAC
>sig_9722
CTAGGTGCCATGGTTGAGAGTGCTCCTGAG
>sig_9723
CTTTGTCGTGATTCACCTCTAGCTTCTTCG
>sig_9724
AAGGGCGGCAAGATCGCCGTGAATTCTCAC
>sig_9725
ACCATGGCCTCCTCCGAGAACGTCATCACC
>sig_9726
TTGTGTATTTTAGGATGACTCTGGTCAGAG
>sig_9727
CCATGATTACGAATTCCCGGGGATCCACGC
>sig_9728
AGGTTATAAAAAATGGATATTAATACTGAA
>sig_9729
CGGATCTTACCGGATCCCGGGCTGCAGAGC
>sig_9730
CATGATCATCACACCCATTTCCACGTTGAA
>sig_9731
CCCGGCGTCATTAATATCAAGTTAACACGG
>sig_9732
ATCCGTCGACCTGCAGATCTGCGTAATCAT
>sig_9733
AAGCTTGCGTATTGGCTAGAGCAGCTTGCC
>sig_9734
GGGGGATCCCTTATGGCTCTGCACCCGGCT
>sig_9735
GCATGGTCAGATCATCTTCTCGAACCCCGA
>sig_9736
GCTCGGATCCCGACCCATTTGCTGTCCACC
>sig_9737
ATCCGGTACCGGCCGCATGCCGGCTAAACC
>sig_9738
GCGTGGATCCCCGAATTCCCGGGTCGACTC
>sig_9739
TTGATCAGATCTGGCCGCCTAGGCCGCGGC
>sig_9740
CCCATATGACATACTAAATGACTCAAAATT
>sig_9741
ATTGGTGCCCTTAAACGCCTGGTTCGTACG
>sig_9742
CATCTGACGTTAAACCTGAAAATCTACGCG
>sig_9743
CGAGAGCTCAGCTCGGTAAGCCTATCCCTA
>sig_9744
GAGGCGGCCGCTCGACTCATCACGTCTCCT
>sig_9745
CGCTTACAGGCTCTCCTTTTGCACGGTAGA
>sig_9746
TGTTGGCGTCCCGGAAAACGATTCCGAAGC
>sig_9747
GGCCGATTCATTAATGCAGCAGGCGCCTGA
>sig_9748
CTAGAGGATCCGGATGTCATGGAATTCACT
>sig_9749
TTTGTACAAACTTGTGATAACAGCCTTGTA
>sig_9750
CTCGGCAGGAGCAAGGTGGGATGACAGGAG
>sig_9751
AATAATGTGAGTTAGCTCACTCATTAGGCA
>sig_9752
GGAGCCGGAGTCTTTTGCTGGCACTTGTTC
>sig_9753
CACGGATCCGCATGCGAGCTCGGTACCCCG
>sig_9754
TCATCTGCACCCTTTTCGAACTGCGGGTGG
>sig_9755
ATTTTCATTGCCATAATTCTTATTTTCACG
>sig_9756
GTGACGGGTGGTGATAATGAGTCCGTGTCG
>sig_9757
CCCAGATCCGCGTTAAGATACATTGATGAG
>sig_9758
TTTACGGTTCCTGGCCTTTTGCTGGTCTTT
>sig_9759
CTGAGCTTTACGACCAGACATGGTCTAGAC
>sig_9760
GCAGCCATATGCTCGAGGATCCGGCTGCTA
>sig_9761
TACAGAATTCGGATCCACGAGCTCGGACTC
>sig_9762
ACCAAGCGGGAAGCTAGCTTGGCGTAATCA
>sig_9763
CGTCGACCCTGCTTTCCTGATGCAAAAACG
>sig_9764
GGAGAAAATACCGCATCAGGCGGCCGCTTT
>sig_9765
GTGATAACAGCGCTACCGTTCAAGTCTTCC
>sig_9766
TATGTCAATTCGAGCTCGGTACCCGGGGAT
>sig_9767
ACAGCTTATCATCGATAAGCTTCGACGAGA
>sig_9768
CGCTTCAAAGAAGAGGCTCTAATATAGCCT
>sig_9769
ATTAGGCGGGCTGTCGACATCGAACCCCAG
>sig_9770
TGACCAGTCAAACCGGGAATTCGTCAGGTG
>sig_9771
GCCTGTATGATTTATTGGATGTTAACGCTA
>sig_9772
GAATGGCACGAAATCGAAGGCCGCGGCCGC
>sig_9773
GTTAGTTAGGGAATTCGAGCTCGGTACCCG
>sig_9774
TCTTTGGCCACTTAGTATGATTCATATTTT
>sig_9775
TCTTTCCTGGTACCGAGCTCGCGAATTTCT
>sig_9776
TACCGAGCTCGCATGCGGATCCGTATGGTG
>sig_9777
CACGCGGCGTTTACGCCCCGCCCTGCCACT
>sig_9778
ACATAGATCTCGAGCTCGGATCCTTATCGT
>sig_9779
ATTATAGAGATCCCAAGCTTTTTGCAAAAG
>sig_9780
CAATGTACCTATAACTAGACCGTTTAGCTG
>sig_9781
CTAGATCCTTTTAAAGGCCGGCCGCGGCCG
>sig_9782
GCGCGTGCAGCCCTTATTGCCCGAATTCGG
[truncated: 779,346 more chars]
