# Supplementary material for: DNA signatures for detecting genetic engineering in bacteria
Source: Genome Biol. 2008 Mar 18;9(3):R56. doi: 10.1186/gb-2008-9-3-r56 (PMC2397508; doi:10.1186/gb-2008-9-3-r56)
Supplement: Additional data file 3 — The complete set of 30-mer signatures used in the cross-validation set [file gb-2008-9-3-r56-s3.bz2 › consig.30.bacvec.2145.fa]

>sig_0
ATTCGCCCTATAGTGAGTCGTATTAATGCG
>sig_1
CACTATGGCGTGCTGCTAGCGCTGGCATTG
>sig_2
CGACCCGGGAATTCCGGGGATCCCACGACC
>sig_3
CCGCCGAAAGTTCTCACTCACTCAAGATGT
>sig_4
ATCTTGGAAGAGGAGAAGTCTGGGCTGCAG
>sig_5
GCTTGCGGCCCGGACGATGAGCTCGAATTG
>sig_6
TAATTTCGAGCTTGGCGTAATCGCTAGCGG
>sig_7
GGCGCAAAGTCCAGCAGATGATGCCCCATA
>sig_8
TTACGCTGCTCAGTGCAGCGCTGTTATCAC
>sig_9
TGTAGCGCCGGTTCTGGAACCAGATCTTGA
>sig_10
TGAAGCTGTGCCTAGAAATAACGAGGACAG
>sig_11
TCGCGGCTGTTGACTTGCAGATCCTCTACG
>sig_12
CTTGTCGACCACCGTGATGGTGATGATGAT
>sig_13
CGATCCCCCCAAGCTTGCATGCCTGCAGGT
>sig_14
TTTGTCATCGTCGTCCTTGTAGTCAGCTTG
>sig_15
CGGGGGAATTCCGCCGATACTGACGGGCTC
>sig_16
AACTGCGGATCTTGCGGCCGCAATCGGGCA
>sig_17
GCCCATGGATGTGCTGTACTCTATCTCACG
>sig_18
CACCGCATATGAAGTATTCGCCTTGATCAG
>sig_19
CACAGCAGCGGTACCGTCGACCCGACTGGA
>sig_20
GGTGATCAATTCGAAGCTTGAAGGTAAGCC
>sig_21
GAAAGCTGGGTCGGCGCGCCCACCCTTAGT
>sig_22
GTCGCAGCGACTCCCGCCCGCCGCGCGCTT
>sig_23
CAGATTACGCTGCTCAGTGCAGCGCTGTTA
>sig_24
GGGCGAATGCATCCAACGCGTTGGGAGCTC
>sig_25
TCAGGCGCATATTTGAATGTATTTAGAAAA
>sig_26
ATCCGAGGTACCACGACGACGCTGACGACG
>sig_27
TACGAATTGCGGCCGCAATTCCCTTGTATC
>sig_28
TCCGGGCTTCTCCTCAACGATATCTGAGCT
>sig_29
GTCACGTTCAACCCGGTATTCTTTGAGAGC
>sig_30
TCGAATTCCCCATGGTCTGTTTCCTGTGTG
>sig_31
CGACGGCCAGTGCCAAGCTCCCAAGCTTGG
>sig_32
GACATGATCTCGATCCCGCGAAATTAATAC
>sig_33
TCCAGCCTTTGGTTCGAGACTGTTGTGTCA
>sig_34
ACCACACCCGTCCTGTGGATCCTCAACCAA
>sig_35
CTTAGAGTTTCGTCCTCACGGACTCATCAG
>sig_36
ACACCGCATAGGGTCATGGCTGCGCCCCGA
>sig_37
CATGGCCAACACTTGTCACTACTATGGGTT
>sig_38
TAAAGGAATTGGGTACCTCGCGAAGGCCTT
>sig_39
CTGACATGGGGGGGGGAAGTTCCTATTCTT
>sig_40
GTATCATAGCGGCCGCCAGGTGGCACTTTT
>sig_41
GCTGTTTCCTGTGTGAAATTCTCGAGGGCT
>sig_42
TGGAGGCTGAAACCGCTGAACAATAAGCTG
>sig_43
TCTTAATAAGAATTCGGCTGTTTTGGCGGA
>sig_44
TAAAAAATCTGGGAGCACTTTACCGACGTC
>sig_45
TTCCACAGCCAAGCTTATCGATACCGTCGA
>sig_46
TCTAGATATCGATGAATTCGTAATCATGGT
>sig_47
ATAAACTTATGTGGAGGTGTTTTGTCGACC
>sig_48
CTTGAACGTGTGGCCTAAGAATGGATCCCC
>sig_49
GGTCGACGGATCCCCACAACCGATGAAAGC
>sig_50
ACCGTTAATTAACCCGCTCATTCTAGAGTC
>sig_51
CGTCGGGGCGGCAGGCCTGCCATAGCCACG
>sig_52
CGAGGGTAGGGTCGCGACCATGGAATTCGG
>sig_53
TACCATGCATCATCATCATCATCATGGCCA
>sig_54
TTCTGAGCTCGGTACCCTCCAAGGGTCCTC
>sig_55
GAGACACAACGTGGCTTTGAGCTCGGTACC
>sig_56
GCGAAGGCGGGCCGCAAGCTCTTAGCGGCG
>sig_57
GGGGAGCCAAACAGCCGACCAATTGCACTA
>sig_58
CTGCAGCATACACTCCGCTATCGCTACGTG
>sig_59
ACCATGCCGGCCGCGCTACAACAAAGCAAC
>sig_60
CGAGCTCGAATTCCCTATAGTGAGTCGTAT
>sig_61
GCTTTTTTGTACAAACTTGTGATAATTCCA
>sig_62
AAGAAGGAGATATACATATGGGAATTCTAC
>sig_63
CTCCCTCTAGATCACCACTTTGTACAAGAA
>sig_64
CGCGTGCAGCCCTTATTGCCCGAATTCGGG
>sig_65
GTTCCGATGCTGTCTTTCGCTGCAGAGGGT
>sig_66
TACGAATTCCACAAGCTTGTGGAATTAATT
>sig_67
ACTGTGATAAACTACCGCATTAAAGCTCCT
>sig_68
TCCCTTTAGTGAGGGTTAATTGGCCGAATC
>sig_69
GACCGATCCAGCCTCCGCGGCCCCGAATTG
>sig_70
CCTGGATCCGCAATTGTCTTGGCCATTGCG
>sig_71
CCATGGGAGCTTGGATTGAACAAGATGGAT
>sig_72
GCTGGCTGCTGCTGAATGTGACCAGTGAGG
>sig_73
AGCGTTTTATGAATGAGTGCAGATCTCGAG
>sig_74
ACAAACTTGTGATTAGAGCCTGCAGGCATG
>sig_75
CTCGCCCTTGCTCACCATCAGGATCCCGGG
>sig_76
CTGGAGTTCTTCGCCCACCGGGCTCGATCC
>sig_77
GTTTTTGTTCGATATCAAGAGTAAGTCTCT
>sig_78
AGTTGTTCCTTTCTATGCGGCCCAGCCGGC
>sig_79
CTCAAACACTCGGCTTATTGTAAGATGTCG
>sig_80
TTCGCGATAAGCGCCTTCGCAGGTTAGCAG
>sig_81
TGCACTTGAACGTGTGGCCTAAGAATTCCG
>sig_82
CTAGAGTCGACCTGCAGCCCAAGCTTGCGA
>sig_83
CAGCCATGGAACCGCGTGGCACCAGGGTAC
>sig_84
AAGAGTAGCTGCTCCGCTTGCAAATCCAAA
>sig_85
CTTCCCGGGATCCTAGGCGCGCCATGCATA
>sig_86
TAACTACGTCGACATCGATGAGGAGGAGGA
>sig_87
GTCATGTTATTCTCTCTTGTCATTGAAAAA
>sig_88
TCGATCCTAGAGAATTCCTAGAGTTAACAC
>sig_89
CGCGTTCTAGAGAATTCAAGCTTAATCACT
>sig_90
AGCTATGACCATGATTACGTTAGCAACTTG
>sig_91
CTCTATCAATAAGTTGGAGTCATTACCGAA
>sig_92
GATAACTAATAGGTGAAATGCATGTTTAGC
>sig_93
TTGAACTCACTAAAGGGGTACCGAGCTCGA
>sig_94
GAGAATTCCTAGAGGTACCCTAGAAGATCT
>sig_95
CCCGAAAAGTGCCACCTGGATCTGTTTAAA
>sig_96
CCTTAAACGCCTGGATCCGATATCGTTTAA
>sig_97
CCATCAGTGAATCCCAGATTTGCAATGATA
>sig_98
TAAACTACCGCATTAAAGCTTATCGATTCT
>sig_99
GGGCCCCCCCTCGAGCCGGGAACGTATTCA
>sig_100
AGTGAGGAGGCTTTTTTGGAGGCAGATCCC
>sig_101
CTTTCCCCCCCCCCCCTGCAGGTCGACCTG
>sig_102
TTGCTCACCATCCCGGGTTTGAATTCGATA
>sig_103
TAGTACCTAGCCCGGGATCCTCTACGCCGG
>sig_104
TGGCGGCCGTTACTAGTGGATCCATGGTTA
>sig_105
TATGAATTCGAGCTCGGTACCCAGTTCGTC
>sig_106
CCTCGGGGAAGCTCTGCTTGAAGAAGTCGG
>sig_107
CAACCATGGTTACTATTGTATACCATCTTA
>sig_108
GAATTAATTCGAGCTCGGTACCCAATTCTC
>sig_109
AAGATTATTCGTCAGAGAATTCTTGAAGAC
>sig_110
AAGCTGGGCGAGCTCGAATTCGAGCTCGCC
>sig_111
GGCCCTTTCGTCTTCAAGAATTCAGGACAG
>sig_112
CCTGCAGCCCAAGCTTGGCACTGGCCGTCG
>sig_113
GGGAGCGCATATGGGAATTCTACGTAGCGG
>sig_114
GACCATGATTACGCATTATAACAAATAGTT
>sig_115
GCTAGCGAATTCACTGGCCGTCGTTTTACA
>sig_116
TGGCGGCCGTTACTAGTGGATCCATGGTTT
>sig_117
CTGTCGATCGACCATGGTACGCAGCAGCAA
>sig_118
CTTTGTATAATAAAGTTGAACGAGAAACGT
>sig_119
TACAAGGGAATTGCGGCCGCAATTCGTAAT
>sig_120
ATCCAAGCTTGGAATTCCCTTTCATTATTA
>sig_121
CTGATCCGCGCGTCGAATTAATTCCGCGAA
>sig_122
ACGTACCCGGTGCGCCGGTGCCGTATCCGG
>sig_123
AAAGGTATTGGTAAATAAGGGCCCCCGCGG
>sig_124
GTCGCTGCCTCTCCCCTCAGGACACATTGT
>sig_125
CTACTAATGGTAGTAGCGTTAACATCCAAT
>sig_126
TCTAAGGCGAATTCCTCGTTTCGAATAATT
>sig_127
GTAAGCTTATCGATGATAAGCTGTCAAACA
>sig_128
ATTTTATTTTTCTGTTATTCACTTATACAT
>sig_129
TCGACCTGCAGCGAGTGTCGCGGCCCCGAC
>sig_130
TGGGGCCGCTCTAGAACTAGTGGATCCCGA
>sig_131
ATGCTGGTCGCCTGAGTCTTGGTGGGCTTG
>sig_132
CGCCGCTCCATGAGCTTATCGCGAGAATTA
>sig_133
CACCATGGTCGGCTACAGCCTCGGGAATTG
>sig_134
CTTTCACCTCGGAGCCCACCCCCTCCCATC
>sig_135
CTAGAGTCGACCTGCAGCCCAAGCTTGGCA
>sig_136
CGACCCCCCCGGGTCTAGGGTACCTCTAGG
>sig_137
TTCATCAACATCGCGGCCGCACCCCATATC
>sig_138
CGGCGTCGAGAAGTTGGCCGGGATGGCGGA
>sig_139
CCACGACAGCCGTTCCAGCATATGGGCCTC
>sig_140
ATTGCGGCCGCAATTCGTAATCATGGTCAT
>sig_141
GGTCGACGAGCTCACTAGTCGGCGGCCGCT
>sig_142
TAATCAATTTTTAATTTTAGTACACAATCC
>sig_143
ATCGGCTGGCTGGTTTATTGCTGATAAATC
>sig_144
TGTACTGAGAGTGCACCATAAAATCAATCT
>sig_145
ATTCTCTAGGAGATCTTCTAGGGTACCTCT
>sig_146
TACAGATCTGATCGGCCAGCCTCGCAGAGC
>sig_147
TGAGAGGAGCTTGAGTATTCTATAGTGTCA
>sig_148
CCATCACCTGCACAGTCTCTGGTTTCTCAT
>sig_149
TAATAGGTGAATCATATGAAGCATACGCGT
>sig_150
GATCTAGAGTACTGGTTGAAACCCGGATCA
>sig_151
TCAACTAGTGGTGGTGGCGGTTCTAATAAC
>sig_152
CGCGGTTCGCATCACCATCACCATCACAGC
>sig_153
TGGTTAATTTCTCCTCTTTAATCAATTCTG
>sig_154
AGACAATAACCCTGATAAATGGTACCTCGC
>sig_155
GCAACTGCTGGGTAACCAGCTCTTTGAACT
>sig_156
TCATTGCGGCCGCCTGCACCAAGCTTATCG
>sig_157
TCCGAGATCCACGCGGAACCAGCAGGCCCA
>sig_158
CCCGGTATAACTTCGTATAATGTATGCTAT
>sig_159
AGAAAGCTTCCTAGAATCGATCCTAGACCG
>sig_160
ATAACCTCTATCAATAACATCAATAAATTA
>sig_161
CAAAGCCGCGCATTTTCGGAAGGCCTCGAG
>sig_162
GGCGAGTTCTGGCTGGCTAGCCCGTTTGAT
>sig_163
GCGGCTTTCGAACCAGCTGGTTAACTGTTG
>sig_164
AGCTATGACCATGATTACGAATTTGGCCAG
>sig_165
CCGTTTGATCTCGAGTGCGGCCGCAAGCTT
>sig_166
CGCGCGGCAGCCATATGGCTAGCATGACTG
>sig_167
AGCCATGGAACCGCGTGGCACCAGGGTACC
>sig_168
CTCTAGATATCGATGCATATGAATTCTCAC
>sig_169
CGCGTCTTAAACACAGCCTGATATAGGCCG
>sig_170
CCAAGCTGGAGACCGTTTAAACATAACTTC
>sig_171
TATAGGGCGGCGCCGGTGATGCCGGCCACG
>sig_172
CCATATGATGATGATGATGATGCACTTTAT
>sig_173
CGCAGGGCCGCCACCCAGGCCGCCGCCCTC
>sig_174
TAACATATGGTGTTCTCCAATTTTTATTAA
>sig_175
CACCTCGACCGCAAAAAACTTGATTAGGGT
>sig_176
TTCCATGGTCGCGACCCTACCCTCGATTGC
>sig_177
TCACTATAGGCCTTGACTAGAGGGTCGACG
>sig_178
GCGGTGGATCGGATCCATATGACGTCGACG
>sig_179
TTATCGATACCGTCGGGCTGCAGCCCTTTT
>sig_180
GGATCCGACCAAAGCGGCCATCGTGCCTCC
>sig_181
GTCGAGCCCTATGGGTACCATGCATGTATT
>sig_182
TATCGAAGCTTATCGATTCTAGACTCGAGC
>sig_183
AGCCGGATCCACGCGGCGTTTACGCCCCGC
>sig_184
GTGGCCCATGGCGTTGAACCATTTTACGAT
>sig_185
TAGCAGATCTGCGCAGCTGGGGCTCTAGGG
>sig_186
ATGTAAGAGGTTTCATATTGCTAATAGCAG
>sig_187
TTACTAGTGGATCCATGGTTTATTCCTCCT
>sig_188
CCATGGCTGACTAATTTTTTTTATTTAGGC
>sig_189
GCTTTTGCAAAAAGCTTGGCGAGATTTTCA
>sig_190
CCATATGATGATGATGATGATGCACTTTGT
>sig_191
TCATATGACCAGCATTCTGTACAACAACCT
>sig_192
CTTGCTGGCGCTCTGAATTGCTTCTTGAAG
>sig_193
AAACGTCTTGCTCGACGCTTATAAAAAATG
>sig_194
GCCGAAAGAGATGAAAGAATTTCTCGACGA
>sig_195
GCTCACTAGTCGGCGGCCGCTCTAGAGGAT
>sig_196
ACTATCATAGCCGGCCACCATCACCATCAC
>sig_197
ATCCGTCGACCTGCAGATCTGGGGAATTAA
>sig_198
GATCAGCGGGTTTATCACCACTTTGTACAA
>sig_199
GAGCTCGCCCGGGGATCTCAATCTGGCGGC
>sig_200
TAACTGTCAGACCAGTTTACTCATATATAC
>sig_201
TTATTCGCTGTAGTGCCATTTACCCCCATT
>sig_202
TGGATCTACTTATTCAAGATCCCGGCGATA
>sig_203
GGGATCCTTTAGTGAGGGTTAATTGCGGCC
>sig_204
AACCGGGCAGGGGGGATCCGAGCTCGGTAC
>sig_205
ATGGACGATACCCCGCAAGAGGCCCGGCAG
>sig_206
TTTATTCTATACTTAAAAAGTGAAAATAAA
>sig_207
GATCCAAGCTAGCTTGTCGACGCGTCATCC
>sig_208
AGGGAGCGGCCATGGGAATTCTACGTAGCG
>sig_209
CGTGGCTTTCCCCCCCCCCCCCGAGCTCGG
>sig_210
GAACACGGGGGACTCTAGAATGAGCATGGT
>sig_211
TTAATTCCCGGGGATCCGTCGACCTGCAGA
>sig_212
TTAATTCCCGGGGATCCGTCGACCTGCAGC
>sig_213
ACCGTCGACCTCGAGGGGGGGCCCGCCAAT
>sig_214
TGGAGGGAAGTGAGAGGGCCGCGGCAAAGC
>sig_215
CGATTCGCGAGCGGCCGCGCGGGTACCGAG
>sig_216
CCTATATAACCTACCCATTCCACCTTTCGC
>sig_217
TAAGCCCTACCCTATCTGCTGGACTTTGCC
>sig_218
GACCATGATTACGCCAAGCTTGCATGCAGG
>sig_219
AGCTTGGGCGTCCGGGTCTCGGTGGTGTGC
>sig_220
TAACAAAATATTTTGTTAAAATTCGCGTTA
>sig_221
AAGCTAGCTAATGCTCTGTCTCAGGTCACT
>sig_222
CTCGGTACCAAGGCCCGGGCTGGCCACGGC
>sig_223
GGCGCTAGCGGAGTGTATATACTGGCTTAC
>sig_224
GGCCGACTTGGCCTTCCCTTTAGTGAGGGT
>sig_225
AGACCCTGCTGTCCCAGAACCAGGGAGGCA
>sig_226
ACGCTGACTTGACGGGACGGCGCGCTTACA
>sig_227
GCCTAATACGACTCACTATAGGGAGCTCGA
>sig_228
TTTGAGTGAGCTCCGCGGACGTCGTACGTC
>sig_229
TGAATGGCGAAACTAGTATGGACCCCGAAG
>sig_230
AAAATAAGCTTGATCCGGCTGCTAACAAAG
>sig_231
AGAAGTAAGCTTGGGATCCGTCGACCAATT
>sig_232
CTTAAAAAGTGAAAATAAATACAAAGGTTC
>sig_233
AAGCTTGCGGCCGCCCAGCTTGGCACTGGC
>sig_234
GACCATGATTACGCCAAGCTTGCATGCCCC
>sig_235
TTGTCCTTGCATGGGAAACACTGGCGCTGG
>sig_236
CACTTAACGGCTGACAGAATTAGCTTCACG
>sig_237
CGAGGTTTAGCCGGCATGCGGCCGGTACCG
>sig_238
TAGCCATGGCTTCCCGCCGGAGGTGGAGGA
>sig_239
TAAAAGTAGTGACAAGTGTTGGCCATGGAA
>sig_240
GAGGCAAACAATGAGAGCTCGATGCTTGTA
>sig_241
CGTGGCTTTCCCCCCCCCCCCCGAGCTCTC
>sig_242
TTAGAGATATTATCGCGCAAATATCTCTTC
>sig_243
TGAAAAGTTCTTCTCCTTTACTGTTAATTA
>sig_244
CGAGTTCTCAAAAATGAACAAAGATCAGCT
>sig_245
CATGCATGTGGATGCCCATATGGTTAGAAT
>sig_246
TCGAGCATGCATCTAGAGGGAAGGGCGAAT
>sig_247
GACCATGATTACGCCAAGCTTGCATGCATC
>sig_248
AGGCGCCGTGGTGCGGAGCGCGGATTGACG
>sig_249
TGGCCGGCCAATTCCCAATTCCCTATTCAG
>sig_250
CGTGGCTTTCCCCCCCCCCCCCGAGCTCTT
>sig_251
CGCTAGCTATCGATTCGCGAGCGGCCAATT
>sig_252
ATAAGCTTGATATCGAATTCGAGCTCGGTA
>sig_253
ATGGAGTGATGGTGATGGTGATGACCAGAA
>sig_254
AGACTCTAGCGAGCGCCGGAGGCGGCCGCT
>sig_255
CGCCATTCGATGGTGTCGACACCCCGGTTG
>sig_256
GAAGGGTCCAATTACCAATTTGAAACTCAG
>sig_257
AAGGAGGTTGTATGAATTCTGCGGAGACTT
>sig_258
GATGGTTCACGTACCTAGAAGTTCCTATTC
>sig_259
AGCGGATCCGTCGACCGATGCCCTTGAGAG
>sig_260
TAAAGCTTTCCATTACGCGTTGATAAATCT
>sig_261
TCAGATCGGAATTCCGGCGCCTAGAGAAGG
>sig_262
GGCGCCGTCGACGGATCCCGACCCATTTGC
>sig_263
CCGCCCATGGGATATCCCCGGGGTCTAGAA
>sig_264
TCCTGCGTTATCAGAGCTTATCGGCCAGCC
>sig_265
ACATTTCCCCGAAAAGTGCCACCTGGATTT
>sig_266
CGGGGATCCGTCTATGATCAGATCTTTAAA
>sig_267
AAGCTGGCGGCCGCTTTTTGACACCAGACC
>sig_268
CCCTGGCACCCGCACCGCGGCATCAAGCTC
>sig_269
GAGCTAGTGGATCCTCGAGCTAGCGGCCGC
>sig_270
CCGGGCTTCTCCTCAAAACTGCAGACGCGT
>sig_271
TGCAGCATGAGGAACGCGGTGACATCACCC
>sig_272
CAAGCTTGCAGCTTGGCACTGGCCGTCGTT
>sig_273
CACCGCTGAACAAGCGCGCATGAGCTCCAA
>sig_274
CTCACACACAAAGCTGGCGATGCCTCGGCT
>sig_275
TCCTGTTGATCATCACTGACGAATCGAGGT
>sig_276
TTCCCGGGGATCCAGGAGAACAAAAACGAT
>sig_277
TCATACTAGATATCTAGATCCGGCCACGAT
>sig_278
GTTCCAGATTACGCTATCGAAGGCCGCGGC
>sig_279
GCGAATTCCTCGAGGGCTCTTCCTGCTTTG
>sig_280
GCCCCGAAGTCCGCCACCTCGTGCACGCGG
>sig_281
ACAGGGGGTTTATCACAGTGCACCCTGACA
>sig_282
TCATTCGTGCGCTCTAGGATCCCCGGGTAC
>sig_283
GCCGCCTCGATCGCGCCCGCGTTCCTGCTG
>sig_284
ATAACAGCCTTGTCATCGTCATCCTTGTAG
>sig_285
GCGAGGTTTAATTTATGAGCTTAATTAGGA
>sig_286
GACCTGCAGGCATGCAAGCTTATCTTTACA
>sig_287
ACCCGTCCTGTGGATCCGAGATTTTCAGGA
>sig_288
ACTATTGGTATTAATATCATTCTTCAAATC
>sig_289
TCCAGTCTAGAGGGCCCAAGCTTGATGCAT
>sig_290
AAGGTGTCGCAGAACTACCCGATTATGCAG
>sig_291
TGGTCATGGAGAGCTCTTAGAAAAACTCAT
>sig_292
TACGAGCCGGATGATTAATTGTCAAATTTT
>sig_293
GCGAATGGCTGACGCGCCCTGTAGCGGCGC
>sig_294
TGAACTATACAAGTCCGGATCTAGATAACT
>sig_295
ACGCCCTCGCGGACGTGCTCATAGTCCACG
>sig_296
CAAATTAAAGAGGGTTAAACAAAGAATACA
>sig_297
TCACACCGCATAATTTTGTTAAAATTCGCG
>sig_298
CAGATCCGAGATTTTCAGGAGCTAAGGAAG
>sig_299
AGATCCATATGACGTCCCTATCGTTTCCAC
>sig_300
GATATCATATGCAAGGGTTTATTGTTTTCT
>sig_301
CGTTGCGTGGGGTCGAGCAGTGTGGTTTTC
>sig_302
CTGTTTATATATTGCCTGTCAAGTAGGGGT
>sig_303
ACCTGAGCACCCAGTCCGCCCTTTCGAAAG
>sig_304
CAAGCTTGGGAGCTTGGCACTGGCCGTCGT
>sig_305
TTTTTATTGCTAATATTGTATCCAGCACTG
>sig_306
TCGGAATAGGAACTTCACCGGTACCTTACG
>sig_307
GCGCCAAACGATATCGGATCCGGCCGCCGC
>sig_308
TGGGAGCTCTGGTATTATATATAGGGTATT
>sig_309
GATTACGAATTGCGGCCGCCCGGGCGGCCG
>sig_310
TGTAGAGAATACCACCAAAACCGTCAATTT
>sig_311
CGACAAGCTTATCGATGCGGCCGCGCTAGC
>sig_312
AGCTTTATAACGGAGCCTGACATTTATATT
>sig_313
CAAGAAGAATTGAGGAAGGAACTACTCATC
>sig_314
CAAGACCCAGCGCTAAGCTTGGGATCCGTC
>sig_315
TACCATGCATCATCATCATCATCATGGTGG
>sig_316
AGCTTGGAATTCCCCCTTTCATTATTAATA
>sig_317
GACGGCCAGTGAATTCCATGATGCATCCGG
>sig_318
AATTTAAAGCAATTTGGCACTGGCCGTCGT
>sig_319
GAGGGCAGGCAGATGGTCTGTATAGTCCGG
>sig_320
TCTAGAGTCCGTTACATAACTTACGGTAAA
>sig_321
CGAACTTTGCTGTGAGCGCGTCCTCAATAA
>sig_322
TCCCCGGGCGAGCTCGAATTCGAAGCAGCT
>sig_323
AGCTCATCGTCCGGGCCGCAAGCTCCTAGC
>sig_324
ATTGTCAAGAATTAATTGTGAGCGGATAAC
>sig_325
TTATCGTCGTCATCCTTGTAATCATGGTGG
>sig_326
CGTTGTTGCCATTGCTGCAGAACGGATTGT
>sig_327
TGATCTCGGCGGCCGCGGATCCCCATGGCC
>sig_328
ATGCTATACGAAGTTATAAGCTTGTCATCG
>sig_329
GCGTCACAGGAATATGTGATACAGGATATA
>sig_330
AATTAAAGAGGGTTATAAGAATTCAACAAA
>sig_331
ACAGAATTCGAGCTCGGTACCCGGGGATCC
>sig_332
ACGATTTATTGGATGTTAACGCTACTACCA
>sig_333
CTCTAGAGGATCCCCGGGAATTCCCCGGAT
>sig_334
TCAGCGGCTCCACGACCTATGGACTGGACT
>sig_335
GCGCTGGCCGTAATCGAGACCGTGGTCAGG
>sig_336
ACTATAGGGCGAATTGGAGCTCCACCGCTG
>sig_337
AGGGGCGGAATTGGCCGCCCTAGAGGGATC
>sig_338
CGGGTCAGCGACGGATCCCCGGGAATTCGT
>sig_339
TGCTCTCCGCCATCCCGGCCAACTTCTCGA
>sig_340
CCGGCCTCGAGCAGCTGAAGCTTGCATGCC
>sig_341
TCGGGCCCAAGCTGGCGGCCGCCGCGGCTC
>sig_342
AAATCCAAGGGCAATTCGAAGCTTGAAGGT
>sig_343
AAAATGCGATAATAAATATATATAAACGTA
>sig_344
GTTAGCAGCCGGATCCTCGAGCATATGGCT
>sig_345
CTCGAGCTAGAGAATTCCTAGAGGTACCCT
>sig_346
ACCACAACGGTTTCCCTCTAGGATCCGAAT
>sig_347
GAGACTGGTGATTTTTGCGGGTCCCGCTCA
>sig_348
TCGCTCCGTAGACGAAGCGCTCTATTTATA
>sig_349
CTCAGCATTAGGATATTTCTCAGGCCACGA
>sig_350
ATCGGTCGACGGATCCCTAGAGGATCTGCT
>sig_351
GTGCCTGACTTTTGCAGGAGCAGAAGAGCA
>sig_352
AATTAATTCCGCTTTATCCATCTTTGCAAA
>sig_353
GTTTGGGGAAGTTCCTATTCTTTCTAGAGA
>sig_354
CTAGATCTGGTACCGAATTCCATGGTCCGA
>sig_355
AAGGAGATATACATATGCCCGGGCGGCCGC
>sig_356
TAAGCTGTCAAACATGAGAATTCTTAGAAA
>sig_357
GCTCGAGAGCTCACTGATTAAGCATTGGTA
>sig_358
GATCGATCCCCCCCAAGCTTGCATGCCTGC
>sig_359
TGAATTCCCGGGGATCCACGCGGAACCAGA
>sig_360
AGCGTCAGACCCCAAGTCAAAGCACCTTTA
>sig_361
CTGATGAATGCTCATCCGNNNNNNCGTATG
>sig_362
AAAGGGCCGGCCATGTCTCCGGAGAGGAGA
>sig_363
CAGCATCATGGCTCCGGCATCCCCTCCGGC
>sig_364
TAGAATGACCGAGTACAAGCCCACGGTGCG
>sig_365
ACAGCCATCATCATCATCATCATGCTTAGA
>sig_366
CTCTCGTTAACGCATCCGAAACCTCCACCC
>sig_367
GACCATGAAGGATAACACCGTGCCACTGAA
>sig_368
TAGGTTAATGTCATGATAATAATGGTTTGT
>sig_369
ACCATCCTCCAGGAGGAGGAGGAGGCCTGG
>sig_370
ATGAACAATAATTCTAGAGCGGCCGCTTCG
>sig_371
ACACCATCACCACCATCACAGCAGCGGCAT
>sig_372
CCCGGAAGAGACCCAGGCCATCGTCCCCAT
>sig_373
CCCCTGGTGCAGGCATGCAAGCTTTTGTTC
>sig_374
CCGGCGACGTGGAGAGCAACCCTGGCCCTC
>sig_375
TTTTGACTTGAGGGGGATCCGCCCTCAGAA
>sig_376
AACACGGGGGACTCTAGAATGAGCATGAGT
>sig_377
GGCAAAGAATTCGATATCCAGAGTCATTGG
>sig_378
CCAGTACTAGTTTTTGGCCACGCGTTAAAA
>sig_379
TTTTGCGTCGACGGATCCGGCTGCTAACAA
>sig_380
CTGTCAAACATGAGAATTGAAGATCTTCGA
>sig_381
TCCCCCGGGGGGGGTTCTCATCATCATCAT
>sig_382
ACTTGGACTCAACCATCTCAAGGCTGGTGA
>sig_383
CGATAAGCTTGGTGCAGGCGGCCGCAATGA
>sig_384
TCCGCTAGCCCGGGCGAATTCGGAAGCTTG
>sig_385
ATTGGTTTGGAAATGTGGGGCGATTCAGGC
>sig_386
GGCCAACACTTGTCACTACTTTTACGTATG
>sig_387
TGCGCAGCCTGAATGGCGAATGAGCTTCTT
>sig_388
GAATGAGCATGAGTAAAGGAGAAGAACTTT
>sig_389
CGGCCAGTGCCAAGCTTTTAAAAGCTTCTA
>sig_390
TTACGCGTCAAAGGACGAATATGTCGCCTA
>sig_391
GCCGCGTCGGACGTGTCAGTCCTGCTCCTC
>sig_392
TGATTACGAATTCCCGGGGATCCGTCCAAG
>sig_393
CGAGATCCACGCGGAACCAGCAGTTGCTCA
>sig_394
TTATCATCGCTGCCTCGCGCGTTTCGGTGA
>sig_395
TAAGCTGTCAAACATGGCCTGTCGCTTGCG
>sig_396
TTTTCGACCGAATTAATTCTTGAAGACGAA
>sig_397
GTTTAGAGCAGCAGCCGAATTCCCGGGGAT
>sig_398
GTTATTCATTCGTGACTACGCCTAAGCGAG
>sig_399
GCCCCGCCGGGTATACACTGCAGGGAACCG
>sig_400
GGGTCTTGAGGGGTTTTTTGGATCCGGGCT
>sig_401
AGATTTTGAGACACAACGTGGCTTTCCCAT
>sig_402
GGAAACAGCTATGACCATGATTACGCATTA
>sig_403
GGATGTTGGAATTCCATTCGCCATTCAGGC
>sig_404
CAAACGACCCCAAACAGGAAACGCAGCTGT
>sig_405
GGGCTGCAGGTCGACTCTAGAGGATCCTGA
>sig_406
AGATAAAATATTTCTAGGCACAGCTTCACG
>sig_407
GTCAGGTGAATGAAGTCGCTTAAGCTTGCT
>sig_408
GCCCTTTCGTCTTCAAGAATTCATTATTTG
>sig_409
CCAGCAGATCCGTCGACCTGCAGGGGGGGG
>sig_410
AACGGGAATTTGAAGACCGGTAAACCAGCA
>sig_411
CCCGGGCGAGCTCGAATTCCGCGATAAGGC
>sig_412
ATAACAGCGCTGCACTGAGCAGCGTAATCT
>sig_413
ACAGCAAATGGGTCGGATCAAGCTTCGAAT
>sig_414
TTGTTAGCAGCCGGATCCATGGTCTCGAGG
>sig_415
GCTAGCGTAATCTGGAACATCGTATGGGTA
>sig_416
AACGTTAAGTGGATCTCAAGCTTCCATTGT
>sig_417
GGGCCCGGATCCTTGTCTGCTCGAAGCGGC
>sig_418
CTCGAGGCGGCCGCGGTACCAGTATTACGC
>sig_419
GCGAGGGCGTCCCGGAAAACGATTCCGAAG
>sig_420
CGTTGATGCAATTTCTATGCGCAGTGGGCG
>sig_421
TCACCACCGTGTTCGACTACGGTAACCGTG
>sig_422
GGCGGGATCCGTCGACCTGCAGCCAAGCTT
>sig_423
TAACTATCATAGTTTAAACTAACTAGTGAT
>sig_424
GCTGCAAGGCGATTAAGTTGGGTGACGCCA
>sig_425
CGTTGCCCGGATCAATCAGGGGATAACGCA
>sig_426
GGAATGCGGCCCGTGATAACAAGAAGACTC
>sig_427
CGAAAAGCATCAGGTCTTTCCTTCGAAGGA
>sig_428
AGCCCGGCCAGGGCAATAAAGCTTACTCCC
>sig_429
AGCATAAAGCTTGCGGCCGCCCAGCTTGGC
>sig_430
GGCTGTACCATCCACTGCAGGTCCTGGCTG
>sig_431
CAAAAGGGAGGGGCAGGCGTCGACGGAAAA
>sig_432
GCTGACATGGGGGGGTACCAAACAGCTATG
>sig_433
TCCATGGGCAAATATTATACGCAAGGCGAC
>sig_434
TTATCATCGGTGACCCGACTGAGTCGACTT
>sig_435
AGGTTGGTGGCCAAGCTTTAATGCGGTAGT
>sig_436
ATGGGATCCAAGCTTGTGAGCAAGGGCGAG
>sig_437
CACAGTAATTGCGGCTAGCGGATCTGACGG
>sig_438
CTAATACCCTATATATAATACCAGAGCTCC
>sig_439
AACACGGGGGACTCTAGAATGAGCATGGCC
>sig_440
GCCAAGCTTGCATGCAGGCCTCTGCAGTCG
>sig_441
CCGGATCCGTATTTATAGGTTTTTTTATTA
>sig_442
CTGACTTCTGACAGGATTCTTGACAGTTGT
>sig_443
TGGATCCGGTGATGACGATGACAAGCTTAT
>sig_444
TTAACTTTATAAGGAGGAAAAACATCGATG
>sig_445
GTGTAATACGACTCACTATAGGGAGCTCAA
>sig_446
TTCGAAGCTTACTTAGATCCAGATCTCGAG
>sig_447
GCCAACGCGCGGGGAGAGGCGGTAAGGGCG
>sig_448
ATTCGAAGCTTGATCCGCGACCCATTTGCT
>sig_449
GTCGACCTGCAGGCGCCACGCGTACGTGCA
>sig_450
GTCAGTCACGATGAATTCCCGGGGATCCAC
>sig_451
TTTCCCTATAGTGAGTCGTATTAAATTCGT
>sig_452
AAAGGCTACGAATTCATACAACCTCCTTAG
>sig_453
ATCCGTATGACGTCCCGGACTATGCAGGAT
>sig_454
AGCTGCACATGAACCAAAAGGATCTAGGTG
>sig_455
ACACTGGAATTCTCTAGAGCGCGCCATGGT
>sig_456
TACCAGACTCGAGTGCGGCCGCAAGCTTGT
>sig_457
TTGTACAAACTTGTGATAACAGCACCCATT
>sig_458
GACGAATTCGAGCTCGGCCGACTTGGCCAA
>sig_459
AATTCCATGGTCGACCCTACCCTCGATTGC
>sig_460
ACGGTACCGCGGGCCCGGGATCCGCCCCTC
>sig_461
GCGCAGCTGAATGGCGAATGGCGCCTGATG
>sig_462
AAACACATATGACCATGATTACGCCAAGCT
>sig_463
GTCAGTCACGATGAATTCCCGGGGATCCGA
>sig_464
CCGAAATTCTCATGTTTGACAGCTAATTCT
>sig_465
AAACTGCCAGGGAATTCCAACTGAGCGCCG
>sig_466
GACCATGATTACGCCAAGCTTGCATGCTCC
>sig_467
CCCTTGGCAACTGTTGGGAAGGGCGATCGG
>sig_468
GCGAGGTTTAATTTATGAGCTTAATTATGG
>sig_469
GATAACGCAGGAAAGAAGCGGCCGCCGATT
>sig_470
ACGTAACCTTTGGCTCCGACATTTTGTCTG
>sig_471
TAAGTATTTCACTGTATCAGCATACTGCTG
>sig_472
TATCGGATCCCGAGCATCACACCTGACTGG
>sig_473
ACCTTTTCCCTATAGATCTTCCGTGCAGTT
>sig_474
GGATCTCGAGCTCATCGAAGGTCGCGAAGC
>sig_475
CACCGAAACGCGCGAGGCAGCTGATTTCAC
>sig_476
TTTGATGCCCTGAACGGATCTATCGATGGT
>sig_477
GAGCCCGGGCTTCTAGAACCGGTAGAAAAA
>sig_478
TCCTAAATTTTTATCTACCTAGTATAGCAT
>sig_479
GTGGCCATGGTATTATCATCGTGTTTTTCA
>sig_480
TATAAGGAGGCCTCACCATGGGTACTGCAG
>sig_481
TGAACAAGTCTGGAAAGAAATGCATAANCT
>sig_482
TATAATGTATGCTATACGAAGTTATGGGAT
>sig_483
GACCTGCAGCCCAAGCTTGCATGCCTGCAG
>sig_484
GTCTATGATGATGATGATAACTGCAGACAT
>sig_485
CTTCTGTTCTGTACAACAACCTGGGATCCA
>sig_486
GAAGAACGAGCAGAGATCTATCTAGAGTCC
>sig_487
TAGGGGTTCCGCTCTTCACATATGTATATC
>sig_488
GATTCAATTGTCAAAGTACTTTAACTGCCC
>sig_489
CTGATCCGTCGAGATCTGAATTCCCGATCT
>sig_490
CCAACTTGTCTGGTGTCAAAAATAATAGGA
>sig_491
CGCAAGGATCTGCGATCGCTCCGGTGCCCG
>sig_492
AATCACCGCGCCCGCCATCATGGGTACCGG
>sig_493
TATTACTAGTGGGGAATTGTTATCCGCTCA
>sig_494
ATTCGTCCTTTGACGCGTAAAAAAGGCCCA
>sig_495
TTATTCGGTGAGGTTATGGCGGAGGGTTGC
>sig_496
GACGTCAGGCCTCTGACGTCAGGCTGGCTA
>sig_497
TACGGCCGACTAGTAGGTCGACGCTCTCCC
>sig_498
CTGATCGATAGTACATAATGGATTTCCTTA
>sig_499
CAAAACCCACCGGGGCCGGCCATGATTGAA
>sig_500
AGCTCGAGCCTTCGAAGATCTCCTAGGGAA
>sig_501
ACGAATTCGAATGGCCATGGGACGTCGACC
>sig_502
CAAGAGCTTCAACAGGAATGAGTGTTAGGG
>sig_503
AGTTGGAATGGACCTCTCGGCAGTGGAAGC
>sig_504
TAATATTTGCCCATGGACGCACACCGTGGA
>sig_505
GTACAAACTTGTGATAACAGCCTTGTACAG
>sig_506
GGTGATGGTGATGCGATCCTCTCAGGCCGG
>sig_507
ATCGGATTCAATTGTCAAAGTAAGCTTGCA
>sig_508
TCAAAAAGGATCTAGGTGAAGATCCTTTTT
>sig_509
CCTCACCTCAAAACCCACCGGATCTAGAAG
>sig_510
CTCGGTGAGGATCTTCATGAGGTAGTCAGT
>sig_511
TTCGTGTATAACGGAGCCTGACATTTATAT
>sig_512
ATGCCAAGTTTGTACAAAAAAGCAGGCTTG
>sig_513
AAGTGGTGATAAACCCGCTGATCAGCCTCG
>sig_514
CAGTCCGTAATACGACTCACTATAGGCCTT
>sig_515
GTTCAGGCTTTTTCATCACGTGCTGATCAG
>sig_516
AATATAAACAAACAAATTAAACCCGCAACA
>sig_517
TATCTTATCATGTCTGGATCGATCCCCGGG
>sig_518
AGTCATTACGCCCCGCCCTGCCACTCATCG
>sig_519
GATATACCATGGGCCACCATCACCATCACC
>sig_520
TCCCTTTAGTGAGGGTTAATTCCGAGCTTG
>sig_521
ACAGCGGATCCGTCGACCGATGCCCTTGAG
>sig_522
GACGAATTCGAGCTCGGCCGACTTGGCCTT
>sig_523
AACAATTCTTGAAGACGAAAGGGCCTCGTG
>sig_524
GTTTGTAAGTGACCTTAGGTAGAGCTGCTA
>sig_525
CAGCTGAATTCATATGCATCGATATCTAGA
>sig_526
GAATTCGATAACTGGTTCCCGGTCGGCATC
>sig_527
TCCAAGCTCAGCTAATTAAGCTTATTAAGC
>sig_528
GGGGATCCACTAGTGAGCTCGTTGCGCGGT
>sig_529
ACCTGCAGGCATGCAAGCTTGGCACTGGCT
>sig_530
AGAGCGGGGTACCTTTAAGACCAATGACTT
>sig_531
GCTCCTCGAGGAGCTTATCGATGATAAGCT
>sig_532
TTTTTCTTTCAATCGACTTTTCCAATTTGC
>sig_533
ACTGATCCGCTAGAGCGGCCGCCACGGCGA
>sig_534
TATGACCATGATTACGCCAATTGGCTGCAG
>sig_535
TATCCCGAATGTGCAGTTAACGGGCATATC
>sig_536
GGTGACACTATAGAATACTCAAGCTATCTA
>sig_537
GCCCTTTCGTCTTCAAGAATTCCCTTTAAC
>sig_538
TTCACTTAAACGGCGAGGACGTGGCGATGG
>sig_539
CAGTCGACTCTAGACTTAATTAAGGATCCG
>sig_540
GTTCTTTCCTGGTACCGAGCTCGCGAATTT
>sig_541
ATCCATTATGTACTATTTGGGCGAGCTCGA
>sig_542
CGGTTTTTTCCTGTTTGGTCACTTACCAAT
>sig_543
CCCTTATTGGAATTCGGATCCCGGGGATGG
>sig_544
CATCACGGATCCGGCATCATGGTTCGACCA
>sig_545
TGCTAGATTTGTATGTATTACATCGGTATT
>sig_546
CGCGAGGATTGGATTGATGAACAAGCCGCT
>sig_547
ATATCGTCGACGGTAACCCGGGCCCTGGTA
>sig_548
GTCTGGAATTCCTGATGCGGTATTTTCTCC
>sig_549
TGTCCTGAATTCTTGAAGACGAAAGGGCCT
>sig_550
AAGTTTATTAACCCTCACTAAAGGGAAGGG
>sig_551
CATGGAGCTCAAAGCCACGTTGTGTCTCAA
>sig_552
CGTTACTAGTGGATCCATGGTTTATTCCTC
>sig_553
CCGTGCTCGATCCTCTAGAGTCGACCTGCA
>sig_554
GACCTGCAGGCATGCAAGCTTGTATTCTAT
>sig_555
ATAGAATACAAGCTTGCATGCAAGCTAGCT
>sig_556
AGGACCCTTGGAGGGTACCGAGCTCAGAAA
>sig_557
CTAAATAGATGGGGTTTTCTTTTAATATTA
>sig_558
AGCTCGAATTCATCGATGATAAGCTGTCAA
>sig_559
TGGCAGCATCACCAGCTTATCGATGATAAG
>sig_560
CGTCCATGGTCGAATCAAACAAGTTTGTAC
>sig_561
TACCTATTCTACCCAAGCAAAGCTTCGATT
>sig_562
CCGAGCTCCCGAATTGCCCTTAAGGGCAAT
>sig_563
CATCTAAACGCAAGAGACGTACTTAAATCG
>sig_564
GATTGAGATCCCCGGGGATCCTCTAGAGTC
>sig_565
TCCTCTCTCGCCTGTCCCCTCAGTTCAGTA
>sig_566
GTGAGCTGATACCGTCTCGCCGCAGCCGAA
>sig_567
CATATGATGATGATGATGATGCACTTTATG
>sig_568
GCCTTCTGCAGCGCGCACAGCTCTTTCTTT
>sig_569
TGCCAAGCTTCCGCGGATCGATAGGCCTCG
>sig_570
GTCGACCTGCAGGCGCGCGAGCTCCAGCTT
>sig_571
TAATTAACATGCATGGATCGATCCATATGC
>sig_572
AGATCTACGAGGAGGGGCACCCACAACAAG
>sig_573
GACAAACACAATACGATACGGCGGTAGGTT
>sig_574
TCTAGAGTCTCGGGAAAAGCGTTGGTGACC
>sig_575
TGGGTCGGGATCCGGCTGCTAACAAAGCCC
>sig_576
GTGTATGCATAAGGAGGAAAAACATCGATG
>sig_577
GAATGGCGCGAAATTGTAAACGTTAATATT
>sig_578
TGGCGCAGGGGATCAAGATCCGATCAAGAG
>sig_579
GTGGAGTATTTACGGTAAACTGCCCATTGG
>sig_580
AACTGATGCAGCGTAGTTTTCGTCGTTTGC
>sig_581
TGTATATCTCTTTATTATTATTTATGAATG
>sig_582
CGATAAGGATCGATGGGGATCCGAGCTCGA
>sig_583
CAACATCGCGGCCGCACATAACTCAAATCT
>sig_584
GCACGCTCGCGGATCCACAGGACGGGTGTG
>sig_585
GCTCCTCGCCCTTGCTCACCATGACCACTT
>sig_586
GACCATGATTACGAATTAATTCCCGGGGAT
>sig_587
GCTGCTTCGCGGCCGCGAAGTTCCTATACT
>sig_588
CCCGGGTACCGAGCTCGAATTCACTGGCAA
>sig_589
GCGGTATTTCACACCGCAGATCCTGACGCG
>sig_590
ACCTGGTCCAGGGAAAGGACCCCTTCGGCC
>sig_591
TCTGACAACAATCGGAGGACCGAAGGAGCT
>sig_592
ACACCATCACCACCATCACAGCAGCGGTAC
>sig_593
CCGTGTTTCAGTTAGCCTCCCCCGTTTATC
>sig_594
TACGCGTCAAAGGACGAATATGTCGCCTAA
>sig_595
GAAACAGCTATGACCATGATTACGCCAATT
>sig_596
TATCACGAGGCCCTTTCGTCTTCAAGCTGC
>sig_597
CTAGCGTGAGTAGCGCGTACCTCACCTCGC
>sig_598
GGGGAAATTGATAGGTTGTATTGATGTTGG
>sig_599
TCCCTGAAACAGATAGTATATATTTGAACC
>sig_600
GTGTGATTGATGAACGATTACATGGTAACA
>sig_601
ATACTAGCTAGTAAATAAATAAAAAGAAAA
>sig_602
AGTCCAAGCTCAGCTAATTAAGCTTATTTG
>sig_603
AGACCATAGATGGAATTCGAGCTCGGTACC
>sig_604
GCGAATTCTAGCTATAGTTCTAGAGGTACC
>sig_605
CGTAGAATTCCCATGGTATATCTCCTTCTT
>sig_606
TGACCACCCTGATGGATCTGTCCACCTCAT
>sig_607
TCGACTCTAATCAAACAAGTTTGTACAAAA
>sig_608
GTCTGGAAAGAAATGCATAAGCTTGTCGAC
>sig_609
TCCTTTTTCAATACAATTTTCAGAATACGT
>sig_610
AGGAAGGCCTCCTTGAAAGGATTTCCCTTC
>sig_611
CAGCTATGACCATGATTACGAATTCGAATG
>sig_612
CTGTGGATCCCGTCGTTTTACAACGTCGTG
>sig_613
GCTTACAATTTGGTACCCAATTCGCCCTAT
>sig_614
AAGAGACAGCTGGCGTAATAGCGAAGAGGC
>sig_615
GAGGTTGTATGGATCCTCTACGCCGGACGC
>sig_616
GCACTCCCGGGTTTAGCACTCCCGGGTTGG
>sig_617
TAGAACTAGTGGATCCCCCGGGCTGCAGTT
>sig_618
GTGGTGGAGGCGGTTCAGGCGGAGGTGGCT
>sig_619
GATTCTTGAAGACGAAAGGGCCTCGTGATA
>sig_620
TTTCTTGCCCAGGCTGGAATGCAGTGGCGC
>sig_621
CTGACACCATCGAATGGTGCAAAACCTTTC
>sig_622
GTGCCACGCGGTTCCATGGGATATCTGTGG
>sig_623
CCTGATGCAACTTTCCTGTTTTCGCTTCAA
>sig_624
TTGAGAATTCACTGGCCGTCGTTTTACAAC
>sig_625
CGGCCGCCCCGACTCTAGAATTATTACACG
>sig_626
AAAAGAGAGGCTGAAGCTTACGTAGAATTC
>sig_627
TCGGTCAGCTCGTCGGCGATAGCTTGGGCG
>sig_628
CCTCGAGAACGTTGGGCCCCAATTGGCTAG
>sig_629
GATCCTGTTGACAATTAATCATAGAGCTCG
>sig_630
ATGCTTCATATGATTCACCTATTAGTTATC
>sig_631
AAATTTAATTAAATAAAAAAAAAAAATTAA
>sig_632
TATCCCGTGTTAACTTGATATTAATGACGC
>sig_633
GTGTGGTGGTACGTAGGAATTCGCCAGCAC
>sig_634
AAAGCAGGTGAGGACTTCATTAACTGCAGT
>sig_635
ACCTACCTTAAAAACGTTTTTAAAGGCTTT
>sig_636
AATAAAGGATCCTTTATTTTCATTGGATCC
>sig_637
CAGATTACGCTGCTCAGTGCAGCGCTTAGA
>sig_638
TTTTCTGAGCTCGGTACCCGGGGATCCTCT
>sig_639
TTCTCTAGAAAGAATAGGAACTTCCCCCCC
>sig_640
CCATCGATGTTTTTCCTCCTTATGCATACA
>sig_641
ACCGTCAGTCCACGCTTCATATGGATCCTT
>sig_642
TGCAGTCCAGTTACGCTGGAGTCTGCATTA
>sig_643
TAGCCTACTAGTCGGCCGTACGGGCCCTTA
>sig_644
CATATGATGATGATGATGATGCACTTTGTG
>sig_645
CGCAGATCCACGCGGAACCAGCAGGCCCAG
>sig_646
ATAACTTGTTTATTGCAGCTTTATAATGGT
>sig_647
CTCACCATGGATCCTCTAGATCGAACCACT
>sig_648
CTTAGGCTTAGCGGCCGCCAGCTTTCTAGA
>sig_649
TAGTACGCGTTGGATCCCCGGGTACCGAGC
>sig_650
CTTTAAGCCAGATGCCCATCGATTCGTAGA
>sig_651
CCCTTAAAGGCCTGGTTGCTACGCCTGAAT
>sig_652
TACCAGCTGCAGATCTCGAGCTCCATGGTG
>sig_653
AACACCATACGTAAAAGTAGTGACAAGTGT
>sig_654
TAGCCTACTAGTCGGCCGTACGGGCCCTTT
>sig_655
CAAACATCAGGAGCTAAGGAAGCTAAAATG
>sig_656
GGTTCCTTTAAAGCCTGCTTTTTTGTACAA
>sig_657
GCATCAGGAACAGCTGTTTTGGCGGATGAG
>sig_658
TCAACTTGTCATTTAATGTCTTGTAGACTT
>sig_659
TCCCCGGGTACCGAGCTCGAATTCAGTACA
>sig_660
CTGCAATCGAGGGTCGCGACGACCATGGAA
>sig_661
CATGATTACGAATTCAGATCTCTCGAGGAG
>sig_662
TAGGAGATCTTCTAGGAAGCTTTCTAGGAT
>sig_663
AAATTTGCGAATTCTAGCTATAGTTCTAGA
>sig_664
ACACGGAATTCGAGCTCGCCCGGGGATCCT
>sig_665
TGATTACGAATTCCCGGGGATCCGTCGACC
>sig_666
CGAGATCTGAGTCCGGACGCTATCGTTCGT
>sig_667
GAATTCGGATCCTCTACGCCGGACGCATCG
>sig_668
CGCTTATTTAGAAGTGGCGCGCCCTATTTG
>sig_669
ACCCCGCCGGGCCTTCCCCAGCGCAGCCGG
>sig_670
CCTGCAGGCATGCAAGCTTGGCGTAAATCA
>sig_671
GGCGCGGCCGCTACCCGAGCTTCAAGGAAG
>sig_672
CTGGCGGCTGCGGCTTGTCATGGTCTGGAA
>sig_673
TGATTACGAATTCCCGGGGATCCGTCGAGA
>sig_674
TCGGAGGAGGCCATGCTCATTCTAGAGTCC
>sig_675
TTTTTGTACAAACTTGTGATATTCCTTCTT
>sig_676
TCATTGGAAAAAGCTTATCGGCCAGCCTCG
>sig_677
AAATCGAAGAGCTCCTGTCTAAAAACTACC
>sig_678
TCCCCGGGCGAGCTCGAATTCCGTGTATTC
>sig_679
TAATTTCGATACTATACAAACATTTGAAAG
>sig_680
TATCACGAGGCCCTTTCGTCTTCAAGGGAT
>sig_681
TCAGCCATTCGCCATTCAGGCTGCGCAACT
>sig_682
TTCGACCGAATAAATACCTGTGACGGAAGA
>sig_683
TACAATCTGCTCTGATGCCGCATAGCAACT
>sig_684
AATTCGAACTTTGAGGATCCGTCGACCTGC
>sig_685
CTATGACCATGATTACGCCAAGCTTCCAGG
>sig_686
TGGATGACGCGGATCCAAGCTAGCTTGTCG
>sig_687
AGCCCGGGGGATCCGCCCGGGCTAGAGCGG
>sig_688
AACACCTGCTGTCCAGGGCTCTGCTCTCCA
>sig_689
CTACGCCCACAGCGTGCCCCGCATCACCAG
>sig_690
TTTCAGGAGGACCCTTGGAGGGTACCGAGC
>sig_691
CCCGGGTCGAATCAAACCACTTTGTACAAG
>sig_692
TCCCCTGAAGATACCAGGAGATTTTTTGAG
>sig_693
ACGATATCTGAGCTCGTGGATCCGAATTCT
>sig_694
CTGAGTCCGGAGGCGCCGGTGGAGTGGCGG
>sig_695
AGTCGTCTAATCCAGAGACCCCGGATCGGG
>sig_696
GATCCATACCACCTTCTGCCCGTTTTTTGG
>sig_697
TTCTAGGAGATCTTCTAGGAATTCTCTAGC
>sig_698
CTTGCGGCCCGGACGATCGAGCTCGAATTG
>sig_699
CATTGATCCCCTGCGCCATCAGATCCTTGG
>sig_700
GCATGCAAGCTTGTCTTTGCAGTTTAAGGT
>sig_701
GAGTGTTGACATTGATTATTGACTAGTTAT
>sig_702
ACCTGCAGGTCGACGGATCCGGGGAATTCA
>sig_703
GAGTGAGAACTTGTTTATTGCAGCTTATAA
>sig_704
GCGACAATCTACCGATTGTATGGGAAGCCC
>sig_705
CGCGTACTATGGTTGCTTTGACGTATGCGG
>sig_706
CGGTACCCCGGGGAATTCGAGCTTATGCGG
>sig_707
AAATACCGCATCAGGAATTCCAACATCCAA
>sig_708
ACCTGCAGGTCGACGGATCCGGGGAATTCG
>sig_709
GCTTTTTTGTACAAACTTGTGATGGAGTGA
>sig_710
CGTCGACGAATTCTGCAGATATCACAAGTT
>sig_711
AGGCCAATCTGGCCGCGGCCGCAAGGCCTG
>sig_712
GATGTGCCATGGTATATCTCCTTCTTAAAG
>sig_713
CAGAAATGGGCTTTGAGATCTTTTTGCGGC
>sig_714
CTTTGCCGCCGAACCCCAGAGTCCCGCTCA
>sig_715
GGCGGAACCGGCGGAGCCGGAAGCTTGCGA
>sig_716
AGCAAATAATTTTTTATGATTTCCGGTCCG
>sig_717
CATGCGATATCCCATGGAAGCTTGGCGTAA
>sig_718
TTTTCTGTAAGTATTGGTGTATCAAATGAT
>sig_719
TTTGTCTTTCGCGCTGGTAAACCATATGAA
>sig_720
ATCCCCCTGCTCGAGCCGGGCCCCTTAAAC
>sig_721
GAGTTTAAACTCGAGGATCCTGCAGTCAGG
>sig_722
CTTTTACCGTTTTTGGCGGTGAGGCTTCTT
>sig_723
CAGACCCCGGATCTGAGCTTGGCATTCCGG
>sig_724
GTACCCGGGGATCCTCTAGAGTCGACCAAG
>sig_725
CAGTTGGAATTCTAGAGTCGCGGCCGCTAC
>sig_726
TCCAATTCCTCATTCTGGGAATGCTGCTGA
>sig_727
CGGGGCACTTCTGGTTCCGCGTGGATCTGG
>sig_728
GAATTCGGATCCACGAGCTCCGGACTCTTG
>sig_729
GAAAAGTTCTTCTCCTTTACTATTGTAATA
>sig_730
ACCAGCCTCTCAGAATCAGATTGTTGTGAT
>sig_731
CAGTTGGAATTCTAGAGTCGCGGCCGCTCA
>sig_732
GGCCAATTCGTATGGTGCACTCTCAGTACA
>sig_733
ATGTAAGCCCACTGCAAGCTACCTGCTTTT
>sig_734
CATGGATGAACTATACAAGTCCGGATCTAG
>sig_735
GAGCTCGAATTCGGATCCCCGAGCATCACA
>sig_736
CCCTAATTTTGCATTGACCCGGCGCATTAA
>sig_737
CTTGCGCAGATGAGATAGATCTTGGCAGTC
>sig_738
AAGGACGACGATGATAAACATATGGGAATT
>sig_739
CAGGATCTGGTGCACTCTTCATTAATTGCG
>sig_740
GGCCAGTGAATTCGAGCTCGGTACCCCCGG
>sig_741
ACGTTGTAAAACGACGGGATCCACAGGACG
>sig_742
TCTTTTAAAGATCAGCTCCCCGTTTTTCAC
>sig_743
CGACGGATCCACCCTTAAGGGTGGATCCCC
>sig_744
GTGCCGGCAGCGCTTCGACCGATGCCCTTG
>sig_745
ACTGCCAACTCTGACACCCACCTGCTTCAG
>sig_746
TCAAGCTTCAGCTGCTCGAGGCCGGTCTCC
>sig_747
ACGAATTCCCCGGATCCGTCAACACGGGAT
>sig_748
AGTGAGCGAGGAAGCNCTCGAGTGCGCGGA
>sig_749
AAATAAGGGCGAATTCGGTAAGCCTATCCC
>sig_750
TCGACTCTAGAGGATCGATCCGTGCACAGC
>sig_751
CCGTCTTCGTACGATCCGGGCCCGGCGGCG
>sig_752
CTCCTTGCATGCAGATCTAGCGGCGCATTA
>sig_753
TATCCATTGTTATCCGCTCACAATTCCACA
>sig_754
GCCTAGCTTGGACTCAGAATAATCCAGCCT
>sig_755
TAGATCTGCCTCGCTGGCCTGCCGCAGTTC
>sig_756
AGGATCTAGGTGAAGATCCGGGGAATTAAT
>sig_757
CGACTACACCTCGAGAAATCATAAAAAATT
>sig_758
TAATAGACTGAATGGAGGCGGATAAAGTTG
>sig_759
TCAGATCTGAATTCGGCGCGCCAGGTGGCA
>sig_760
TGCAAGCTTGGGGGGATCGATCCCGTCGTT
>sig_761
ATAATTGTGAGCATTTTTGTCAAAAAACAG
>sig_762
CAATTAACCCTCACTAAAGGATCCCTATAG
>sig_763
GAACTGGATCTCAACAGCGGAGGACCGAAG
>sig_764
CGCCGCGAGCAGGTGCGCTGGGAGAAGCGC
>sig_765
CACACTTAATTATTAAGAGGTAATACCATA
>sig_766
CAAGCTTGATATCGAATTCCTGCAGGTCTG
>sig_767
GAGTCGACCTGCAGCCCAAGCTTGCATGCC
>sig_768
CGCCAAGTCCCGCGGCGGCTGCGGCCGTTG
>sig_769
AGTATTTCACTGTATCAGCATACTGCTGAA
>sig_770
GGGCGCGTTCGGTGGGCCCATGGATGTGCT
>sig_771
CTCGAGGGATCCGATATCACTAGTATGGAA
>sig_772
AGCGCTAAACATGCATTTCACCTATTAGTT
>sig_773
ATCCACGGTCCGCCCTCCACTCCACTGCTC
>sig_774
GAAAGAGACCTTGCTGGAAGATACCCTTCT
>sig_775
GAGCTTTAAACTAGTTAACGCGTGCCGAGG
>sig_776
AGTACCAGCACGCCTTCAAGACCCCCATTG
>sig_777
GGCCAGTGAATTCGAGCTCGGTACCCCCTC
>sig_778
GCGGCCGCTCTAGCCCGGGCGGATCCCCCG
>sig_779
ACCTGCAGCAATTCGTAATCATGGTCATAG
>sig_780
CAATTTCACACAGGAAACAGACCATGAAGA
>sig_781
TATGTATCCGCTCATGGAGCTCAAAGCCAC
>sig_782
AAGGGGATATAACTTCGTATAATGTATGCT
>sig_783
TTGTGACGAGGCATTTGGCTACCTTAAGAG
>sig_784
CATGCTCACCTCCTTGCTTGGGCTGTCCTC
>sig_785
GTGGCCATATGGATCCTTCCAGGAGTTGGT
>sig_786
CAGGCCTGTTTGTGTGTGTCCAGGGCATCG
>sig_787
ACGACGGCCAGTGCCAAGCTAGCTTGGCTG
>sig_788
TGCTGAAGCCAGTTCCTTCGGAAAAAGAGT
>sig_789
ATCCGCCAAAACAGCCAAGCTTCCATGGGA
>sig_790
TCCCATCGATTCGAATTCGTCCCGGGAATC
>sig_791
ATAGCCATAGCACCATGGAGCTCGAGATCT
>sig_792
CAGTTGGAATTCTAGAGTCGCGGCCGCTTT
>sig_793
GCAAATGGGTCGGGATCCGAGCTCGAGATC
>sig_794
GCTGTCAAACATGAGCTCGGTACCCGGGGA
>sig_795
AAACATGAGAATTAATTCCCCCCCCCCAAA
>sig_796
AGATCTGCACAATTCCACATTATACGAGCT
>sig_797
CTCTAAGCTCAAAAGGGCCGGCCATGATTG
>sig_798
AGGTTTCTGCAAATACTCTGACAACGGCTT
>sig_799
AAAGAGAGGCTGAAGCTGAATTCATAACTT
>sig_800
TGCGCTCCTGCAAGCCAGTTACCTCGGTTC
>sig_801
ACCGACGAAGGAGGATCTTGATCCCCTGCG
>sig_802
AGAGTCTTTGAACAAATTTCGGATAATCTA
>sig_803
CGAATTCGAGCTCGGCCGACTTGGCCAATT
>sig_804
AAAATGATTCGAAATTTTCTGCAATTGAAA
>sig_805
GTAGGTGAGAGATCTGAATTCTCATGTTTG
>sig_806
AGGCCTCGGACTAGCCTCGGACTAGCATAT
>sig_807
GCAACGCGGCCCGAAGCTTATCGCCCGGGT
>sig_808
ATCATCATATCGAAGGTAGGCATATGGAGC
>sig_809
TTGTTAAGGCTGCCTTTGTGCCATGCACTT
>sig_810
CTCCATTCTTCCCTACATTCTCCACACAAC
>sig_811
GTTGGGTGCACGAGTGGGTTCTGCAGGGAA
>sig_812
ACATCCATTTTGGGATCCGCGCCTAACGAA
>sig_813
GTTTACAAGCATCGAGCTCGGTACCCGGGG
>sig_814
GCCAAGCGCGTAGGGATAACAGGGTAATGC
>sig_815
GGACATGCTGTTATCAACCACTTTGTACAA
>sig_816
GCACCCTGAGTCCCATTGCGCCCCGTAGCC
>sig_817
GGCCGCAATTAACCCTCACTAAAGGATCCC
>sig_818
GGGGGTCCCGAGCGCCTACGAGGAATTTGT
>sig_819
TATCCCATGGCCTTGTCGTCGTCGTCGGTA
>sig_820
CCTCTTCAGAAATGAGCTTTTGCTCAGAGT
>sig_821
GATTAATTAAGTCGACATCTAGAGTTTAAA
>sig_822
GACCGGATCGATCCGGGCAACGTTGTTCAT
>sig_823
AGAATGATGATGATGATGGTGGCCCATGGT
>sig_824
ATGACCATGATTACAAGCTTGCATGCCTGC
>sig_825
TTGTAAGGAGGTTATTTATGCGTAAAGGAG
>sig_826
ATGAGCTTATCGATGATAAGCTGTCAAACA
>sig_827
CAAATGGGTCGCGGATCAAGCTTCGAATTC
>sig_828
AAGTCACCGAGGCAGTTCCATAGGATGGCA
>sig_829
CTTCGACAAGAACCGGATATTCATTACCCA
>sig_830
CGATCCCCAGTTTGGCACAAGCTGTGAGAT
>sig_831
AAGCCTCGCAATCCAGTGCAAAGCTGCTTC
>sig_832
AGACGACAAAACTTTAGATCTGGGGAATTC
>sig_833
CTAGGATCGATTCTAGGAAGCTTTCTAGGG
>sig_834
GATAGCCATAACCACTCCATATCCGGATCC
>sig_835
GCGGGGCGTAAACGCCGCGTGGATCCGGCT
>sig_836
GCGCGGCCCAACAGTGACAACGCCATCGAC
>sig_837
ATTCACTCGAGGAAGCTTGTGTTTGTGACG
>sig_838
CTCACTAAAGGGAAGGCCAAGTCGGCCGAG
>sig_839
TAAGAAGGAGATATACCATGGGGCATCATC
>sig_840
GCGGCCGCGAATTCCTCGAGCCCGGGTGCT
>sig_841
GACGGCCGAATTCCAGATAACTTCGTATAA
>sig_842
GATATCGAATTCCTGCAGCCCAAAATGATG
>sig_843
AACTACGTCGACATCGATAAGCTTCGAATT
>sig_844
CTCTAGAACTAGTGGATCCATTGTTTGGCC
>sig_845
GGCGAACTACTTACTCTGGCTTCACGGCAA
>sig_846
GATCCGCAGATCCACGCGGAACCAGCAGGC
>sig_847
AGTCCCATGGCGATATCGGGGATCCGAATT
>sig_848
CGATGAGCGCATTGTTAGATTTCATTTTAG
>sig_849
GTTACCGTTGTTTTGAAGCTGCCACAAGGC
>sig_850
GAGCTCCCATGGACTAGTTCCTCCTGCTAG
>sig_851
TCGGGGGCTCGACTGTCTCTTATACACATC
>sig_852
AGCTGAATGGCGAATGGCGCCTGATGCGGT
>sig_853
TAAGGATCATCCCTTCACCATAGATCCCGT
>sig_854
ATCGCGCGCGGGGAATTCCCGGGGATCCGT
>sig_855
TAAGCAAARTTTGGGTATTTATTGCTTGAT
>sig_856
CCATGATTACGCCAAGCTTGCATGCTCCCG
>sig_857
GGTCCAATTACCAATTTGAAACTCAGCTAG
>sig_858
TACTAAGGAGCGATCGCCATGGCACAGGTT
>sig_859
ATTTATTGTATTTTAAGTATAAGATCCTTT
>sig_860
CAGGGCTTCCCAACCTTACCAGAGGGCATG
>sig_861
AGCTGTGCCTAGAAATATTTTATCTGATTA
>sig_862
TAGTAAATTAGGTACTTAGGTAGTAAAAAT
>sig_863
TCGGCAAGCAGGCATCGCCGTGGGTCACGA
>sig_864
ATGAATTCTCTAGAACTAGTAAGCTTATCG
>sig_865
TCTGCTGGACTTTGCGCCATTCGCCATTCA
>sig_866
GATCTTCAGCGCTAAACATGCATTTCACCT
>sig_867
CGGCATCGAAGGCCGCGGCCGCTTAATTAA
>sig_868
TGACACACATTCCACAGCGGATCCGTCGAC
>sig_869
GCACCACCACCACCACCACTGAGATCTGAC
>sig_870
AGGAGGCCATGGAACCGGAACCGGAACCCA
>sig_871
CGGCCGCGGTACCAGTATTACGCGCTATGA
>sig_872
CCCCGGTCTCCCGCGTGACAGGCGGGGATA
>sig_873
TATATAGTTGCTGATCAGATCCAGACATGA
>sig_874
CAGTGATATGATCTCGGCGGCCGCTTACTC
>sig_875
GTCGTCTGATTATTTGGTGGATCCGGGGGA
>sig_876
CGAATTCGATAAGCTTCTAGGATCCGAAGG
>sig_877
CTACGTAGTCGGGGATCCATACATAAGTTG
>sig_878
GCCAACATCCCGTGAACAGCCTGACGGGCT
>sig_879
GCGTGGATCCCCCTCAAGTCAAAAGCCTCC
>sig_880
ACCTGCAGGCATGCAAGCTTATCTTTACAG
>sig_881
ATTNCCATTCGCCATTCAGGCTGCGCAACT
>sig_882
AGCTGATCTCGATCCCGCGAAATTAATACG
>sig_883
AAACGACGGCCAGTGAATTGTGCGGCCGCG
>sig_884
GCCCGCATTGGAGAAATGGTCGACGGATCC
>sig_885
TCTAGAGGATCAATTCGAGCTCGGTACCCG
>sig_886
AACGAGCTCGGTACCCGGGGATCCTCTAGA
>sig_887
CCTCGAGGCGAAATGACCGACCAAGCGACG
>sig_888
TGATAGCGGTCCGATGATGCCCTTTCGTCT
>sig_889
GATCCGCAGATCCACGCGGAACCAGCAGTT
>sig_890
ATCCCACGTTTAGAATGGTTAACCAACTTA
>sig_891
AAGTGGTTGATAACAGCATGGTGAGCAAGG
>sig_892
TAGTTATATGGCCCGTTCTTTAATAGTCGT
>sig_893
GATCTGATATCATCGATGAATTCAAGCTTC
>sig_894
ATCGTATGGGTAGCTGGTCCCGGGAGCTCG
>sig_895
GCACTGAAATCTAGAGGATCCCCGGGTACC
>sig_896
CGTCGTGGCCCGCACCGATCGCCCTTCCCA
>sig_897
CATGCATCGATAGATCTCGAGTCTAGACTA
>sig_898
CTAGACCGCGGCCGCAGATCTGTTAACGAA
>sig_899
AAACAACTAATTATTCGAAGGATCCAAACC
>sig_900
CCCTTTAACTCCCTGCAAGCCTCAGCGACC
>sig_901
GGATCTATCATAAGCTTAAGAAGGGCCATG
>sig_902
GGGTATCTCTCGAGAAGAGAGAGGCTGAAG
>sig_903
TGAGCAGCCGCGTAGTGAGATCTGATCAAG
>sig_904
CCAAATTAAAGAGGGTTAAACAAAGAATAC
>sig_905
AAGGTTGGTGGCCAAGCTTTAATGCGGTAG
>sig_906
TAGTGAGTCGTATTAATTTCGACGGGATCG
>sig_907
CGACGGCGACCTGGCGGGCTTCGTGGTCAT
>sig_908
TCAGCTGATACCGCTCGCCGCAGCCGAACG
>sig_909
TTTGCCGTCGCTGACAATAGTGCGACCGTC
>sig_910
GGATCCCCGGGAATTCGGCTGCTGCTCTAA
>sig_911
TCTCAACCCCATTAGCCACGCACGAGAACT
>sig_912
CTTGTCATGGGAATTCGCGCGACCGGATCC
>sig_913
ATATGTATCCGCTCATGCTCCTTCGTCGGT
>sig_914
CAAGGACCATAGCATATGAAAACTGAAGAA
>sig_915
CATGCCTGCAGGCTCTAATCACAAGTTTGT
>sig_916
AATAATCGTCTTGTTTGATACACAAGGGTC
>sig_917
TGTAAGATAAAGTATGTTAGAAAAGCTAAA
>sig_918
TTACGCCAAGCTTGGGTCTAGAGTTATCAA
>sig_919
CCTGCAGGCGCGCCGTGTACACGAGCTCCC
>sig_920
TCGCCGGGATCCACCATGAAATTCAAGTTA
>sig_921
TTGACTTTGTCATCGTCGTCCTTGTAGTCA
>sig_922
CATGGCATGGATGAGCTCTACAAAAGCGGT
>sig_923
ATTAACCATGGATCCACTAGTAACGGCCGC
>sig_924
ACAGCAGGTCGTGGCTCGGAGACTCTCCTC
>sig_925
AGCTAGCTAATGCTCTGTCTCAGGTCACTA
>sig_926
CGAAAAGTGCCACCTGGATCCTTATCGATT
>sig_927
TCACTGGCCGTCGTTTTACCCGGGGATCCT
>sig_928
GCACCGTGGGCTTGTACTCGGTCATTCTAG
>sig_929
GCTTAGAGTGTGTTGATAGTGCAGTATCTT
>sig_930
GTTGTGATTATGACCCATGGTGGATCCGTA
>sig_931
GTTTGTCTGCCATGATGTATACGTTGTGGG
>sig_932
ACACACGAAGCTATGCCTCCTCATTTTCCG
>sig_933
TTATATGCAGGTTATATGCAGGTCCATGGA
>sig_934
TATGATGTCGGCGCAAAAAACATTATCTAG
>sig_935
CCGCTTTCACTGGCCGTCGTTTTACAACGT
>sig_936
CCTCTAGAGTCTCCGCAGATGTCCTAATAT
>sig_937
GGGCCGTGCACCTTAAGCTTGGCGTAATCA
>sig_938
CCTCTGCAGACTCAGGCGACCAGCGAGATG
>sig_939
CGAGGATCCGAGCTCGTTAACATATGAAGA
>sig_940
AGTCTGGAAAGAAATGCATAAGCTTGTCGA
>sig_941
TTGGAGCTCATACTAGTGCCCAGCTTGCAG
>sig_942
CCCGGCGGCACATACGGCACCAGACCGCCC
>sig_943
AACGAGGAATTCGCCTTAGACATGACTGTT
>sig_944
GTATTTCACACCGCATAGGAAGATCTGACA
>sig_945
TTTTTTTTTTTTTTTTTGGGAGCTCGCCCG
>sig_946
AGGGGAATTCTCATGTTTGACAGCTTATCA
>sig_947
GCATGGACGAGCTGTACATCACAAGTTTGT
>sig_948
TCACTTAAGGGGCCTAGGCAGCTGGACGTC
>sig_949
GCGCCCCCCCCCCCCCGAGCTCTTAATTAA
>sig_950
AACATGAGAATTGGTCGAGATCCGCTAGCT
>sig_951
TGTCAACTGGGTTCGTGAATTCGAGCTCGG
>sig_952
GTGCTCGAGTGCGGCCGCAAGCTTCGTCAT
>sig_953
ATAACAATTTCACACAGGAAACAGAATTCT
>sig_954
TATTGGGCGCTCTTCCGCTCAGCTGTGTAC
>sig_955
GTATTAGGCCAGTGAGGCCTAGAGTCGACC
>sig_956
TTTCGACCGAATTAGCTTGCTCAATCAATC
>sig_957
GACCTTGCCACAGAGGACTATTAGAGGTAA
>sig_958
TTCTGCTTTTTCTTCATTTTGTTATTTACC
>sig_959
TTGCTCACCATGATCACCACTTTGTACAAG
>sig_960
GGATCCATTGTTTGGCCTTGTTGGCCATCA
>sig_961
GTGCGTCACAGGAATATGTGATACAGGATA
>sig_962
GCTGCAGAAGCAGAAATACACGCGGTCAGT
>sig_963
GGAGGAACTTCCATGATCAGTCTGATTGCG
>sig_964
ATGGTGATGGTGGCCCATGGCGTTGAACCA
>sig_965
CGAGCTCGAATTACTATTAACCCTTACGAT
>sig_966
GAAGGAGATATACATATGCACCATCACCAT
>sig_967
AAAAACTCGACAACTTGTTTATTGCAGCTT
>sig_968
GCAGGAAGCTTTTTGCAAAAGCCTAGGCCT
>sig_969
CATCACCATTAATAAGGATCCGAATTCACT
>sig_970
TGCCGCGGCCCTCTCACTTCCCCCAATACG
>sig_971
AAGAATTCAAAAATTTATTTGCTTTCAGGA
>sig_972
CAGTGAATTCGAGCTCGGTACCCCATCGAT
>sig_973
GATCCCGGGTCGACGGCCGCGGTGGCCGGT
>sig_974
TCTAGCGCGTCGACATAAGCCTGTTCGGTT
>sig_975
TATGCCGATAACTAGTGTTTTCTAAAATCT
>sig_976
GATTGATCCGGGCAACGTTGTTGCCATTGC
>sig_977
TCTATATTACCCTGTTATCCCTAGCGGATC
>sig_978
TAAGGGCAATTCCTCGAGCCAATTCCTCCG
>sig_979
GCAAAGCAGGAAGAGCCCTCGAGGAATTCG
>sig_980
ACCGTCGACAAGCTTAGATCTCGACGCTCT
>sig_981
AACAATGAGAGCTCATGTTTGACAGCTTAT
>sig_982
CCGACACCATCGAATGGCCAGATGATTAAT
>sig_983
ATCACCATCACCTCGAACGTCGTGCATCTG
>sig_984
CGCGGTCATAGCTGTTTCCTGAACATGTGA
>sig_985
AAAGTGGTGATCATGGTGAGCAAGGGCGAG
>sig_986
CCATTCAATTTTCTGAGCTTCGAAGATGTC
>sig_987
TAATCTCCGAGGAAGACTTGAACGGTGCTT
>sig_988
CTCCGCGTCGCTGTCGAAGCGCACGAACTG
>sig_989
CAAACATGAGAATTCGACTACCGCATTAAA
>sig_990
TCTACTCAAGCATTGAGTGGCCCGCCGGAG
>sig_991
ACCTTATTAATGATGATGATGATGATGAGA
>sig_992
GAGCTCACTTGGCCAATTCGCCCTATAGTG
>sig_993
CCGCATAATACGACTCACTATAGGGATCCC
>sig_994
TAAAAAGGATCGATCCTCTAGAGGATCCCC
>sig_995
CCGTCGCCAAGCTTGGCGACCTGCAGCAAT
>sig_996
GAGCTCGAATTCGAGCTCGGTACCCGGGGA
>sig_997
GACCTGCAGCCAAGCTCGGATGAACAGGCA
>sig_998
CTGACAGTGAAATATCAGATCACGTAAGTG
>sig_999
TTCTGGGTTGGAGATCTAGGCTGGACGATC
>sig_1000
GCAGCTGAATTCATATGCATCGATATCTAG
>sig_1001
AATTAACCATGGATCCACTAGTAACGGCCG
>sig_1002
GATGGCATGCCCTGCATTAATGAATCGGCC
>sig_1003
GCGAAGATCGACTCTAGGATCTATTAATAC
>sig_1004
TAACGTGAGTTTTCGTTCCACTGAGCGTGA
>sig_1005
ATCTAGATCCCCGGAATTCGCGGATCCGCG
>sig_1006
TTAGCCCCGGGTATCCGCCTTTCTACCAGA
>sig_1007
AAAAATAAACAAATAGGGGTTGCTCTTCAC
>sig_1008
CGAAGCATTGGGATCCCCGGGAATTCACTG
>sig_1009
TCGAAAAGTTCGACAGCGTGTCCGACCTGA
>sig_1010
TCAGTAGCTCATCCATCTGTCCCATTTTTC
>sig_1011
TAAGCTGCTGCAGTAATCGTACAGGGTAGT
>sig_1012
GTAGCGGCCGCGGCGCGCCGGCCCTCGAGT
>sig_1013
CTAGAAATTTACCCTCAGATCTACCATGGT
>sig_1014
GGCCAGTGAATTCGAGCTCGGTACCCGCGC
>sig_1015
CATTCCACAGCAGATCCAGACATGATAAGA
>sig_1016
TCGCCGCTTCCACGTCCTTTCGTCTCTACG
>sig_1017
CATCCGCTTACAAGCAAGCTGTGACCGTCT
>sig_1018
AGATCCGGTGATTGATTGAGCAAGCTTGGA
>sig_1019
CTTTTCCTTACCCATGGTTGTTTATGTTCG
>sig_1020
CACCTCTGCTGCAGACTGCAACAGCTGCAC
>sig_1021
GTACAAACTTGTGATGGAGTGATGGTGATG
>sig_1022
AGCTAATTCGATCATGCATGAGCTCACTAG
>sig_1023
GCGATCGGTGCGGGCCTCTTCGCTATTAGC
>sig_1024
TCAGTAGCTCATCCATCTGTCCCATTTTTT
>sig_1025
CAGTTCCTTCGGAAAAAGAGTTGGTAGCTC
>sig_1026
GCTCCAATTCTTGGAGTGGTGAATCCGTTC
>sig_1027
CCCTTTCGCCAGCAGATCCGTCGACCTGCA
>sig_1028
CATAACCTCACCGAATAATGTGAGTTAGCT
>sig_1029
TTAATTCGGCTTAACCCCAAAGGATCTATG
>sig_1030
ACCAACGGCTCCAAGACCAGCCTCGGCCAG
>sig_1031
GGCAGCCAATGGGCCGGATCCTCTACGCCG
>sig_1032
TGTCAAACATGAGAATTCTTAGAAAAACTC
>sig_1033
AGTCCGGACCATGGCTATCGTTCGTAAATG
>sig_1034
CCCATACCACACATATAGAGCAAAAAGCGC
>sig_1035
ACTGAGGGGACAGGCGAGATCCATATGACG
>sig_1036
AGGAATTCACGTGGCCCAGCCGGCCGTGGA
>sig_1037
ACCCTTAAAATTGGTTGCACACAGAAAAAC
>sig_1038
AATCGTTTTCCGGGACGCCCTCGCGGACGT
>sig_1039
CATATAGCGCTAGCAGCACGCCATAGTAAC
>sig_1040
ATCCCTAGAGGATCTGCTGTGGAATGTGTG
>sig_1041
CTCAGTTGGAATTCCCTGGCAGTTTATGGC
>sig_1042
CCGCTGTGGACGACGGTGACGACGCGGCGG
>sig_1043
AGGTAAGACCCAGGTCAGGGCCGGTTCTCA
>sig_1044
CTCTAGTTCGGTGACTAGTTATCTACACGA
>sig_1045
TCTTGCTGAGTTGAAGGATCAGATCACGCA
>sig_1046
GAATTCCACTTAATTAATTGGCCGGCCAAT
>sig_1047
GTTTTTCTGGATGGAGGAATTCATATGAGT
>sig_1048
GTCGACCTGCAGGTCGACGGATCCGGGGAA
>sig_1049
CAGGAATTCACGTGGCCCAGCCGGCCGTCT
>sig_1050
CAGCAGTATGCTGATACAGTGAAATACTTA
>sig_1051
CAGGAATTCACGTGGCCCAGCCGGCCGTGG
>sig_1052
AGGCGCCATTCGCCATTCAGGCTACGCAAC
>sig_1053
CCCATGGTAAGCTTAAGTTTATCGATCCGA
>sig_1054
TGAATTCAGATCTGCATCTCAATTAGTCAG
>sig_1055
TGCGTGATCTGATCCTTCAACTCAGCAAGA
>sig_1056
GACCCGCGCGGTCGTTAACCATCAGTACTT
>sig_1057
GTCAACAGCTCATTTCAGAATGCTTCTTCC
>sig_1058
TCCCCGGGTACCGAGCTCGAATTCCAATTG
>sig_1059
AACTAAGGTACCCAGCTCTTCTGGTTTGGT
>sig_1060
TCCACAAGCTTGTGGAATTAATTCGTAATC
>sig_1061
TTGGCCGATTCATTAATGCAGAATTCTCAT
>sig_1062
AGTTTTTGTTCTAGAAAGCTTCGAATTCCC
>sig_1063
TCTAAGCTTACACGGCGATCTTTCCGCCCT
>sig_1064
TTTAACAAAATCCTATTATTTTTGACACCA
>sig_1065
GGATCCGCAGATCCACGCGGAACCAGCAGG
>sig_1066
AGAGTCGAGGTCAAAAGCGCCCCCTCAAAA
>sig_1067
CTCCTCGAGAAGCTTCTGCTAACAAAGCCC
>sig_1068
CCCGAAAACTTTTAGTTGGAATTCGTAATC
>sig_1069
AGAAGACTGACAGCGACGAAGATGTAGTTA
>sig_1070
GAGCTCGGTACCGGGCCCCCCCTCGAGGTC
>sig_1071
CTGAGGGGACAGGCGAGATCCATATGACGT
>sig_1072
TTTTCTCCATAGCTAGGATCCCAGCTGAAG
>sig_1073
CTAATTCGAGCTCGCCCGGGGATCCCCACA
>sig_1074
GGATCCGCAGATCCACGCGGAACCAGCAGT
>sig_1075
AGGATCGATTCTAGGAATTCTCTAGCTCGA
>sig_1076
AGACTGCAGCCAAGCTTGGCTGTTTTGGCG
>sig_1077
CACACAGGGGCGCTATCGCACAGACAAATT
>sig_1078
GAGGCTGGCCGATCAGATCTGTACATCGAT
>sig_1079
ATGCAAGCTTAACTAACTAGCGATCCCGAC
>sig_1080
AGCTTGGCTGCAGGTCGACGGATCCCCGAC
>sig_1081
CCGCCTGTCCACTATTCTGACTTGAAAGCT
>sig_1082
CATGAGAATTCTAACATCCAATAAATCATA
>sig_1083
TGCTGTCTTTCGCTGCAGAGGGTGAGGATC
>sig_1084
CTATATATCCGTGTCGTTCCGCCCACTCCT
>sig_1085
ATTCAGCCCCGCCGCCCCCATGGTAGCGTA
>sig_1086
GATAACAATTTCACACAGGAAACAGAATTC
>sig_1087
CTGTAGAAGCCGAATTCCAGCACACTGGCG
>sig_1088
CACCGGCTGTTTGCGACAGTGCCTCTCGGG
>sig_1089
CCCCGGGTACCGAGCTCGAATTCCTCCGCG
>sig_1090
GAGGTACCCTAGAGAATTCCTAGACCGCGG
>sig_1091
TGCACGTACGCGTGGCGCCTGCAGGTCGAC
>sig_1092
GTGGTCTTCTCGTCCATATGTATATCTCCT
>sig_1093
ATCCTTTTTTTATAACAGGAATTCGAGCTC
>sig_1094
TTCTCGCGGCGGCGGCGGAGATGGCGTCGT
>sig_1095
GAGCTCGGTACCCGGGGATCCATTATATAC
>sig_1096
GCAGTTCGAAAAGGGTGCAGATGACGACGA
>sig_1097
AAATGCATCATCATCATCATCATGGTGGAT
>sig_1098
CCGAGCTCGAATTCGATATCAAGCTTATCG
>sig_1099
CTAAGCTCAAAAGGGCCGGCCATGATTGAA
>sig_1100
TCGACTGCAGAAGCTTAATTCGGCTTAACC
>sig_1101
GCGAGTTTGGTACCCCGGGTTCGAAATCGA
>sig_1102
CTTGTAAGTCATTGGTCTTAAAGGTACCCC
>sig_1103
GTATTTCGTCTCGCTTAGGCGTAGTCACGA
>sig_1104
GCAATGGCTTCAGCACAGACAGTGACCCTG
>sig_1105
ACCGGCACCAATCGCCACTGAAGTGGCATC
>sig_1106
TGAGAGGCCTTGACATTATAATAGATTTAG
>sig_1107
GAAACTTCACGATCGGCTCTAGAGGCCCTT
>sig_1108
GGTCATCAGGGTGAGGACTGTACTGTTGGT
>sig_1109
TGCCATGTTAGTCAGTAAAGTTTACTCCCC
>sig_1110
ATGACAAGGCTCACAACCACCGTCACAAAC
>sig_1111
ACTCGCCTTCAAAACAAGGCTTTTCTTCAT
>sig_1112
CGTCCGGCGTAGAGGATCCATACAACCTCC
>sig_1113
GCGAGCTCGAATTCCGGTCTCCCTATAGTG
>sig_1114
TTCCAGGGGCCCCTGGGATCCCCAGGAATT
>sig_1115
TCCTTAATTAATTAAGATCTTCGAAGCATG
>sig_1116
AAGGCTTGCCCTGACGAGAACACCAGAACG
>sig_1117
GGATCTGATCGAAGGTCGTGGGATCCCCGG
>sig_1118
CCGCCAGCCGGTGGTCTTCTCGTCCATATG
>sig_1119
ACGAGCCGGAAGCATAAAGTCTAAAGCCTG
>sig_1120
GGGGGCGACGCTCCCCGGGCCGAGGCTGAC
>sig_1121
GAGGGCGTGGCGTCCTCACCTCATCTCCTC
>sig_1122
AACAGGTCCAGTACTTTCGAATTTAAAATA
>sig_1123
TAAGCTTAAGATCTCAGACGACGTTTCGTA
>sig_1124
CAACGCAAGCTTCTAGAGATCTGCAGGTCG
>sig_1125
GAGGAATTAACCATGGATCCGAGCTCGAGA
>sig_1126
ACTTTGAGCTTCAATAATTCGAAAAACAAA
>sig_1127
GCGCTAGGGACACTTTTTCACTCGTTAAAA
>sig_1128
TGCGTATAATATTTGCCCATGGCTAGCGGA
>sig_1129
CCGTTGTTACCGTTGTTTTGAAGCTGCCAC
>sig_1130
TCATTAATGCGGTAGTTTATCACAGTTAAA
>sig_1131
CGTTGGGTCCTGGAACCCGGTGCTTTTTGC
>sig_1132
CGGTACCCGGGGTGGCGGCCGCTCTAGTGG
>sig_1133
GTCTTGGATCGGGTTGGCGCCGTCGACGGA
>sig_1134
CCATGCTGATGCGGTTTTGGCAGTACACCA
>sig_1135
TAATCATGGTCATATGTATATCTCCTGTGT
>sig_1136
AAATATCGTTTAAACCACTCATGGTATATC
>sig_1137
CCGAGCTCGGATCCACTAGCTCGTTTCAAA
>sig_1138
ATTGGCATTGACGTCGCGGCCGCATAACTT
>sig_1139
AAGGGCCCGTACGGCCGACTAGAGTCGACC
>sig_1140
CGAGCTCGTCGACGCATGCTGATCTAGATC
>sig_1141
CGCGGTGGAGCTCCAGCTTTTGTTCCCTTT
>sig_1142
GCATACGTAAATCCTCCTGATATCAATCAT
>sig_1143
AGAATGCCGTCGGGATGGCGGCGATGGTGA
>sig_1144
AGGACCATAGATTATGAAAATCGAAGAAGG
>sig_1145
TATGGCGTGCTGCTAGCGCTGGCATTGACC
>sig_1146
AGAATTCGATAAGCTTCTAGGATCCCCAGC
>sig_1147
TTGCATTTATTCATGGGGGATCACTTTGAC
>sig_1148
CGCAGCCTGAATGGCGAATGGCTGACGCGC
>sig_1149
TTGTGCCCTTGGATGAGGTTGGAGCTCATA
>sig_1150
AAGCTTGGATCCCTCGAGACTAGTCCATGG
>sig_1151
GCTAGCTTATGCGGTGTGAAATACCGCACA
>sig_1152
CTTGCGAGGCAAGAATGATCATCACCGTAG
>sig_1153
TCTAGGATCGATTCTAGGAATTCTCTAGCT
>sig_1154
TTAGCAGCCGGATCCTCGAGCATATGGCTG
>sig_1155
CCCTTATTGCGCATGGGGAGTAAGCTGTTA
>sig_1156
CAGATATTCTGGTGAGTCTGCATGACACCT
>sig_1157
TCCCAGCTACCGCCTGGCCACAGTGGTCTA
>sig_1158
TACAAACTTGTTTGATTAGAGTCCCCCGTG
>sig_1159
CGCGTGGCTCGTCACGGAGGCCGTCCCCGG
>sig_1160
TGCGGGCCCGGTACCAGGCCTAGATAGATA
>sig_1161
CCAGTTGGTCTGGTGTCAAAAAAGGATCCG
>sig_1162
TGCAAAAAGCTTCGAATCGCGAATTCGCCC
>sig_1163
CGTATTGGGCGCTAGCGGAGTGTATATACT
>sig_1164
ACTAGTGGATCCCTCGAGTGCAAAAAGAAC
>sig_1165
CGCGGGATTAATCACTAGTGCGGCCGCCTG
>sig_1166
ACTCCGCTCGGAGGACAGTACTCCGATCCG
>sig_1167
GAGCGATCCGATGCTACGAGAAAGCGGGGC
>sig_1168
TTTCACACAGGAGATATACATATGAGTAAA
>sig_1169
GGATCCCCGGGTACCGAGCTCGAATTAGTC
>sig_1170
TGCAGCAGTTTAATAAGCTTAATTAGCTGA
>sig_1171
AACAGTACCGGAATGCCAAGCTTTTTGCAA
>sig_1172
AGTTATCTAGATCCGGACTTGTATAGTTCA
>sig_1173
CCATCACGTGGTCGACAAGCTTGGATCCCT
>sig_1174
ACCCCTGCATCTTTGAGCGCTGAGGTCTGC
>sig_1175
GACAGGCGAGATCCATATGACGTCCCTATC
>sig_1176
GTACCATATGGGAATTCGAAGCTTGGCTGT
>sig_1177
CTTTTGATCAGAAAAAAAGGATCATATCGT
>sig_1178
CCAGTGAATTCCCCGGATCCGTCGACCGCA
>sig_1179
AGGCAGACCTCAGCGCTCAAAGATGCAGGG
>sig_1180
TCTGCATTCCACCACTGCTCCCATTCATCA
>sig_1181
GGGGTTAAGCCGAATTCGAGCTCGGTACCC
>sig_1182
TCTAGTGAGTAAGCTTCACGCTGCCGCAAG
>sig_1183
AAGCTTGATCCGACCCATTTGCTGTCCACC
>sig_1184
CTGCTCACCGTTGAGGTCTTCCTCACTGAT
>sig_1185
GGATCCCCGGGTACCGAGCTCGAATTCACG
>sig_1186
GCCAAGCTTTTAAAAGCTTCTAGATATCTA
>sig_1187
ATCGATGGGGTACCGAGCTCGAATTCACTG
>sig_1188
GTGGCTTCTGTTTTCATCAGCTGTCCCTCC
>sig_1189
GTTAGCAGCCGGATCCTCAGTTGTACAGTT
>sig_1190
ACGTTTCCATGACGTTCCTGACGTTGGACC
>sig_1191
GAAATTCGATGAATTCGCGTGCTATAATTA
>sig_1192
TGACGTCGCGGCCGCATAACTTCGTATAAT
>sig_1193
TCGATGAGTTTTTCTGAGGGCGGATCCCCC
>sig_1194
ATGACGATAAGGATCCGCCCTTAAGGGCGA
>sig_1195
GAAACGAAGCATTGGGATCTATCGAATTCT
>sig_1196
ACAGGGGGTTTATCACAGTGCACCCTTACA
>sig_1197
TGTGGATTTTGTCGGATCAGCTTGAGTAGG
>sig_1198
GGATCCCCGGGTACCGAGCTCGAATTCACT
>sig_1199
CACCGTCAGCTTGCCCAGATTGGACAGCAT
>sig_1200
TCCGTAATACGACTCACTATAGGCCTTGAC
>sig_1201
TCTCGAGCTCGGATCCATGGTTTATTCCTC
>sig_1202
TTCAGAATTGAGCAAAAGGCCAGCAAAAGG
>sig_1203
ATCTCGTGGCCTGAGAAATATCCTAATGCT
>sig_1204
AGGCCCTTTCGTCTTCAAGAAGCAATTCAG
>sig_1205
AGCGTCCGGACTCAGATCTGGATCACAAGT
>sig_1206
ACGTTTCCATGACGTTCCTGACGTTGGACT
>sig_1207
TCTAGACAGGAGACCATATGGCGAGACGTA
>sig_1208
CTTCAAGAATTCATTATTTGTAGAGCTCAT
>sig_1209
AGTACTGCTTTGTAAGGCGTTTTCTCTCCA
>sig_1210
GGCTTAGCGGCCGCCAGCTTACTAGTAGGT
>sig_1211
CCCGCGCCGATCTTGGCGCTGCTGCCATAG
>sig_1212
GACAGCAAATGGGTCGCGGATCCGAATTCG
>sig_1213
ACCTCGAGCGGCCGCCACTGTGCTGGATAT
>sig_1214
CTTAAATAAACAGAATCACCAAAAAGGAAT
>sig_1215
GGCCTACTAGTCGGCCGTACGGGCCCTTAA
>sig_1216
CACAACGGTTTCCCTCTAGCGGATCGATCC
>sig_1217
CCAATAACTGCCTTAAAAAAAAGAGTTGGT
>sig_1218
AGGCGGCCGCTTTGACTTTGTCGATCCAGA
>sig_1219
CTGCAGCCCGGGGGATCCCGTCGTTTTACA
>sig_1220
CACCGTCATCACCGAAACGCGCGAGGCAGN
>sig_1221
AACCAAAAGGAGGTAAATAAATGAATATAG
>sig_1222
AATTTAAAGATATCCCAGAGATTATCAATC
>sig_1223
TAACGCAGGGCTGTTTGAATTCCCGGGGAT
>sig_1224
CGGGCTATGTGCAACGGGAATTTGAAGACC
>sig_1225
TGGTACCGCGGGCCCTGCAGAGCTCGAGAC
>sig_1226
CGGCCATGGGAATTCTACGTAGCGGCCGCG
>sig_1227
TTACCAATTTTCTTTTGTCTTTGGGTAAAC
>sig_1228
CATCCGAACATAAACAACCATGGGTAAGGA
>sig_1229
TTGACTTGAGGGGGATCCGCCCTCAGAAAA
>sig_1230
GCTGTCAAACATGAGAATTCTAACATCCAA
>sig_1231
GGCCGCTTTGGTCGGATCCTCTACGCCGGA
>sig_1232
TAAGCGGGCTAATTCGAGCTCGCCCGGGGA
>sig_1233
CGGGCGTGGAAAGCCTGGGTCGGCTGGATC
>sig_1234
GGAAAGAACATGTGAGATCTCTACGGGTCG
>sig_1235
ATCTAGAGCTCGAATTCCCCGGGGTACCGT
>sig_1236
AGTGGCAGGGCGGGGCGTAAGGGCGAATTC
>sig_1237
GATTTCTGCAAAAATGAATCCAAGCTTTTT
>sig_1238
GGTGGACTAGGGTCGACTGTGGAATTGTGA
>sig_1239
CCGGCGCCTAAGCTTAGAGCTCGAATTTCC
>sig_1240
TTCGAACCCCGATACAAATTCCCCGTAGGC
>sig_1241
GCTGCACGCCCTCGAGTGGGTGGTGAGCAG
>sig_1242
TGAAAAACACGATGATAATACCATGGCCAC
>sig_1243
GGTCGACGCGTCTGCAGAAGCTTCTAGAAT
>sig_1244
AGTGTTTCAGGCTCTACACCCAGAGCGCCT
>sig_1245
AACTGGCTTTAGACGTAAACTTCTTGAACA
>sig_1246
AGGAAAGCCACCATTGAATCTGAAGTCGTT
>sig_1247
AGTGGTTGATAACAGCGGGTTAATTAACAT
>sig_1248
AATTCGCGAGCTCATCGATTTCGTTCCACT
>sig_1249
TTGCGCAACGTTGTTGCCATTGGTGCAGGC
>sig_1250
TCACTAGTGCGGCCGCCTGCAGGTCGACCA
>sig_1251
CGGGAGAGCTCGATGCTGCAGCATCGCATG
>sig_1252
TCGCTAGCCCTATAGTGAGTCGTATTAATA
>sig_1253
AGGTCGACTCTAGAGGATCCCCACGCGCCC
>sig_1254
ATCGATCCGCGGAAGCTTGGCACTGGCCGT
>sig_1255
GATGAGTATTCAACATTTCCGTGTCGCCCT
>sig_1256
AGTGGTGATAGCTTGTCGAGAAGTACTAGA
>sig_1257
TCACAGCTTGCTTGTAAGCGGATGCCGGGA
>sig_1258
GGATCCCCGGGTACCGAGCTCGAATTCCTG
>sig_1259
AGCTCGGGCCGCAAGCTCTTAGCGGCGGAT
>sig_1260
ACGTTTCCATGACGTTCCTGACGTTGGGAC
>sig_1261
CAGACTCAGGCGACCAGCATCGGCGTCGAG
>sig_1262
GTACCCGGGGATCCTCTAGAGTCGACGTCA
>sig_1263
GCATGCAAGCTTCTGTAGGTTTTTAGGCAT
>sig_1264
TACATCGATATCATATGCAAGGGTTTATTG
>sig_1265
CTGACCACCCGGGGATCCTCTAGAGTCGAC
>sig_1266
GTCCTTGTAGTCAGCGTGTTTGTGACGGTG
>sig_1267
GACGGTCGAATTTGCTTTCGAAAAAAAAGC
>sig_1268
GTTGGTGCCGGTGTGCGTGCCGCTGAAGCC
>sig_1269
AAGCGGCCGCTCTAGAATTATTGTTCATTT
>sig_1270
GCAGCACATCCCCCTTTCGCCAGCAGATCT
>sig_1271
GCCACGTGAATTCCTGCAGCTTCAGCCTCT
>sig_1272
CAATTTCACACAGGAAACAGACCATGGGGA
>sig_1273
GAATTGGAGCTCATGGTACCATTCCCACGT
>sig_1274
TCGGATCCTCGAGCGGCCGCGATCCGAGTT
>sig_1275
ATACGACTCACTATAGGGATCCCTTTAGTG
>sig_1276
GGATCCAGGTAACCAATGGGATGCATAGCT
>sig_1277
GAGCCTTGTCATCGTCGTCCTTGTAGTCAG
>sig_1278
CAGGGCGGGGCGTAAGGGCGAATTCGGTAA
>sig_1279
GTCCTCCGCTGTTGAGATCCAGTTCGATGT
>sig_1280
CCGGTGGCCACTGCACGTCTCCGACGATCC
>sig_1281
GAATTGGAGCTCATACTAGTTTGTTCAGCG
>sig_1282
CCGCATACGGTACCCGGGGATCCATATGAC
>sig_1283
CTGACTAATTGAGATGCAGATCTGAATTCA
>sig_1284
TTCAAGAATTCCCCGGATCCGTCGACCTGC
>sig_1285
AAAACCTGTATTTTCAGGGCATCACAAGTT
>sig_1286
AAGCTGGTACGCCTGCAGCCGTCCGAGACA
>sig_1287
GACGTCGACGACTCTAGAGTCGCGCTCGCG
>sig_1288
AGTAAAGCTTTATTCCGGAGGTACCCGACG
>sig_1289
TGCAGCAAACGACGAAAACTACGCTGCATC
>sig_1290
ATCTTGCGGCCGCTTAGGCCACACGTTCAA
>sig_1291
CATTGCGGCATCGTGGTGTCACGCTCGTCG
>sig_1292
TCACTTATCGTCGTCATCCTTGTAATCAGA
>sig_1293
GCTGGTACGAAACGTCGTCACTAGTCACCA
>sig_1294
GCGAGCCGCCGAGCTGGCCGGCCAGCTCAC
>sig_1295
TTTAAGAAGGAGATATACCATGGGGCATCA
>sig_1296
AAAAAAAAAAAAAAAAAAAAAAGGGGAATT
>sig_1297
GCGCGGATCTATGCTACTAGTAAATCAGTC
>sig_1298
AGGCCTCGAGGTCGACGAATTCGAGCTCGG
>sig_1299
TCACCTGGGTCACCTGGAGAGCAACTAACT
>sig_1300
GATGATAAGCTGTCAAACATGAGCTCTCAT
>sig_1301
GTCACCTAAATGGCCGCACAATTCACTGGC
>sig_1302
CAAAGTGGTTCGATCTAGAGGATCCATGGT
>sig_1303
AATTCCCCATGGTCTGTTTCCTGTGTGAAA
>sig_1304
GTCAACTGGGTTCGTGGGCGCCTGTGGCCC
>sig_1305
GTGAATTGGAGCTCATACTAGTTTGTTCAG
>sig_1306
CAGGGAAACGGCGATGGCTGCAACGACGAT
>sig_1307
ACGGCTGACAGAATTAGATCCTCTAGCTAG
>sig_1308
CTGCACGAGTGGGTGTGAGAGCTCTCCGGA
>sig_1309
TTGGAGCCACCCGCAGTTCGAAAAATAATA
>sig_1310
CCATGGCCAGATCTGGGCCCGGTACCCAAT
>sig_1311
TCTTGGGTCCGCGTCCTTCATGTGTCGCGC
>sig_1312
AGCTACTGAACCAGTTCTTGCAAGCAGAAT
>sig_1313
CATCCAGAAAAACAGGTATGGAGAAATTAT
>sig_1314
ACGAAGGTTCCATGGGGAAAACTGAAGAAG
>sig_1315
TCCTCTTTTAAAGATCTGATCATATGCATA
>sig_1316
CTAATTAAGCTTGGTACCGGCCGCCAGTGT
>sig_1317
GGTGGGTTACAATCAATGGCTATAAAGTGT
>sig_1318
CTTGAGCCGCTTTTGTTCCCTTGGGTTAAT
>sig_1319
ACCGTTCGGGCGGCCGCCCGTTTGATCTCG
>sig_1320
TTTTGTTCGGGCCCAAGCTGGCGGCCGCCG
>sig_1321
TCAGTCCTGAGCATTGTCTAGAGCGGCCGC
>sig_1322
AGATATACATATGGGAATTCTACGTAGCGG
>sig_1323
ATCTCTTCATATGAAACAACTGTCAAGAAT
>sig_1324
CCTATCAACAAGTTTGTACAAAAAAGCTGA
>sig_1325
ATTCGAGCTCATCGTCCGGGCCGCAAGCTC
>sig_1326
CCGCGCCACCTTCTCTAGGCACCCGTTCAA
>sig_1327
CCAACACTTGTCACTACTTTCACTTATGGT
>sig_1328
ATAACCTAGTATAGGGGAATGCATACCGCT
>sig_1329
CGCTTTTCCCGAGATCCCCCGATTTAGAGC
>sig_1330
CGGATCCGGGCCCGACGTCAGGCCTCGATC
>sig_1331
TAAGATCTGCCCACTAGACTCGAGGAATTC
>sig_1332
TAAAGAGGAGAAATTAACCATGCAGAACCA
>sig_1333
AAGCATTGGTAGACAGCTTTCTTGTACAAA
>sig_1334
GATAAGCTTGATATCGAATTCTCAGCATCC
>sig_1335
AGCACAACAATATGGTATTGATATTTCGGA
>sig_1336
CCCGCGGCCATGCCATTGGTTACCTGGATC
>sig_1337
AATTCGAGCTCTAAGCCTTGTCATCGTCAT
>sig_1338
GAGGCCTTCCGAAAATGCGCGGCTTTGAAG
>sig_1339
GAAAAACGGGGAGCTGATCTTAAGGCCTAG
>sig_1340
GGTCGACTCTAGAGGATCCCCTCCGGATGG
>sig_1341
GGCCCGGACTTAAATATTCGGGATTTGCTT
>sig_1342
GCGGAAAAGCGCTGGTACCCAATTCGCCCT
>sig_1343
GCAACGATGAGGAACTGAACAAACTGCTCG
>sig_1344
TAAGCAGGAGATATAATATGGCTCACAACC
>sig_1345
CCAAGCTTACTAGTTCTAGAGAATTCGTGA
>sig_1346
TTGGCCGATTCATTAATGCAGGGGCCTTGT
>sig_1347
CTCCCAGGGGCTGCGGCCGGGAATACGAAC
>sig_1348
TTTATTAGGTTTAGAGTTATACTCTTACCT
>sig_1349
GCGGATCCGGCTGCTAACAAAGCCCGAAAG
>sig_1350
TGCAGAGTTCGTTAGGCGCGGATCCCAAAA
>sig_1351
AAGCTTCCACTCATAAGCTTGGATCCCCGG
>sig_1352
CGAGCATGTTCAGTCAGGTGATTCCATGGC
>sig_1353
ACCGTCAGATGGCCGTTACCAATAATGCCT
>sig_1354
ATACACGGAATTCGAGCTCGCCCGGGGATC
>sig_1355
TAGCTGTTTGGGGAAGTTCCTATTCTTTCT
>sig_1356
AGATTGACATGAACAGCGACGGTGTTTGGC
>sig_1357
TTCCTTTGTGTTACATTCTTGAATGTCGCT
>sig_1358
CGGCATTTATGTTTTTCATATGCACCCATC
>sig_1359
CCGAATTAATGTGAGTTAGCTCACTCATTA
>sig_1360
GCTTTTGCGGGGATCCGGCCAAGCTTTAAT
>sig_1361
CGGCGCATCTCGGGGCCGACGCGCTGGGCT
>sig_1362
TTGTCGACGGAGCTCGAATTCGGATCCGAC
>sig_1363
CCCGGTCATCAAGCTGTTCGGCGAGCACTG
>sig_1364
TATGAAGCTTCTCGAGAATTCCCGGGTACC
>sig_1365
TTTGCTGTCCCTGATGGTCGTCATCTACCT
>sig_1366
AACGTATGCAATGGGCCAGTAACCAGGTAT
>sig_1367
CGCTGCTCAGAACTTAAGGCGATTAAGCCA
>sig_1368
TTCCATGGTGATGTCTGCTCAAGCGGGGTA
>sig_1369
ATAAAGCTAGCTTGGCACTGGCCGTCGTTT
>sig_1370
TCTGCGAGGCTGGCCGATAAGCTTTTTCCA
>sig_1371
TTCTTGTACAAAGTGGTGATTATGTCCCCT
>sig_1372
GGTACCGAGCTCGAATTCAGATCTGAATTC
>sig_1373
CAGCTCGCTGATGATATGCTGACGCTCAAT
>sig_1374
GCCCGTGTCAACCAATATTCATTGAGATCC
>sig_1375
GGGCCACCTCGACCTGACCATGACCAAAAT
>sig_1376
GGCCGCTCGAGTCGGCGAGCTCAAGCTTGA
>sig_1377
GATCCTAGTTCTAGAGCGGCCTATCGTTTC
>sig_1378
AGCGCCGGAGGCGGCCGCTCGACTCATCAC
>sig_1379
ATCCCTTAGACGCGCATCACTTGGTAGATC
>sig_1380
CCATGATTACGCCAAGCTGCAAGCTTGCAG
>sig_1381
AGCTGATGAACCTGGCTAAAGGTAAAGAAG
>sig_1382
TGGTCGGGCGACACGCCGACGGTGGCCAGG
>sig_1383
GTCCATAGATCTGACGCTCAGTGGAACGAA
>sig_1384
CTCGAGCTAGAGGTACCCTAGAAAGCTTCC
>sig_1385
TTGTCGACAAGCTAGCTTGCATGCCTGCAG
>sig_1386
AATTGAGATGCAGATCTGAATTCACTGGCC
>sig_1387
CTCCTCCTCCTCCTCATCGATGTCGACGTA
>sig_1388
GGGCGGCCGGCCGCTTCGAGCAGACAAGGA
>sig_1389
TTCAAGATCCCGGCGATACAGTCAACTGTC
>sig_1390
ACCGTCGCTTGGTCGGTCATTTCGAACCCC
>sig_1391
CGTTAAGTGGATCTCAAGCTTCCATTGTGA
>sig_1392
CTCCCATGGAGGCCTGAATTCTAGAAGGTA
>sig_1393
GGGACTCTAATCAAACAAGTTTGTACAAAA
>sig_1394
CGTGGCCAGCTAGACGCCACCATGGACCCC
>sig_1395
TGGATAAGGGTTGCTAGCGAATTCATACAA
>sig_1396
TGGACACAAGACAGGCTTGCGAGATATGTT
>sig_1397
AGGAAGACTTGAACGGTAGCGCTGTTATCA
>sig_1398
CGCCAGTTAATAGTTTGCTGCACCCAACTG
>sig_1399
AATTAAACTAGTCACCGAACTAGAGCTTGA
>sig_1400
TAACAGTAAAGGAGAAGAACTTTTCACTGG
>sig_1401
CAGGAGGGTTGGTTCCAAGAGATGGCTTGG
>sig_1402
CGAGCTCTAAGCCTTGTCATCGTCATCCTT
>sig_1403
TTGCGGCCCGGACGATGAGCTCGAATTGGG
>sig_1404
GCCGGGCGTTAGACTCTAGAGGATCCCCGG
>sig_1405
AGGAATTCCTTAAGATTATTCCAGATTAGC
>sig_1406
AACTCATCAATGTATCTTATGATGTCTGGA
>sig_1407
GATGCTGTCTTTCGCTGCAGAGGGTGAGGA
>sig_1408
GCTGTCAAACATGAGAATTCTTAGAAAAAC
>sig_1409
GATCCCCGGGTACCGAGCTCGAATTAGTCT
>sig_1410
ATAGTTCTAGAGGCTCGAGAGGCCTTGCGG
>sig_1411
CATTACCTGTCCTACCAATCTGCCCTTTCG
>sig_1412
GGTTTTGCACCATTCGATGGTGTCGGCAGC
>sig_1413
CAGGGCGGGGCGAAGGGCAATTCTGCAGAT
>sig_1414
AAATTTAACGCGAATTTTAACAAAATCCTA
>sig_1415
CATTGGCCGCGGATGAGCCGCTGCAGCTCG
>sig_1416
CGATAAACTGTGCACGGTTTCCGCCACGAC
>sig_1417
TTGGGCGTTTGTTCGGATCTCCTAGGGAAG
>sig_1418
TCAATGCTCGTCGTATAACAGATGCGATGA
>sig_1419
CGTGGATCCGCTGTTATCACAAGTTTGTAC
>sig_1420
CCTGTAGCGGCCGCGACTCTAGAATTCCAA
>sig_1421
AGAAAATACCGCATCAGGCGGCAATGGCAA
>sig_1422
CGCGCATTTTCGGAAGGCCTCGAGATCCCC
>sig_1423
CAGAACAATATACGTAAACAGCAGGCGGCC
>sig_1424
TCCATGGATATCGGGGATCCGAATTCTGTA
>sig_1425
CGCCACCATGGCCTCCTCCGAGAACGTCAT
>sig_1426
GTATTCTTCAGGAAGGTGATCTCCTTGACC
>sig_1427
CTTTCGTCTTCAAGAATTAATTCCCGGGGA
>sig_1428
CCCTGAAAGAAGCTTGGGATCAACGCAATG
>sig_1429
CCCAGATCCACGCGGAACCAGATCCGATTT
>sig_1430
CCGAAGCTTATCGATGTCGACGTAGTTAAC
>sig_1431
TCGGGATCCGAATTCGAGCTCCGTCGACAA
>sig_1432
GTAAACTCGAGGACGAAAGGGCCTCGTGAT
>sig_1433
GCTTGTTTAAACTATGGCGCGCCTTTGCGA
>sig_1434
TTAAGGGATTTTGGACGCGTAAGCCGATCT
>sig_1435
CAGGTAGTCGATATGGTGCACTCTCAGTAC
>sig_1436
CAAGAGTCCGAGCTCGTGGATCCGAATTCT
>sig_1437
TACGACTGCGCGCTCGCAGATCTGCGCGAC
>sig_1438
ACACCGGATGCTCGCCGGAGTGGAACAGCC
>sig_1439
CAGCTTATTGTTCAGCGGTGGCAGCAGCCA
>sig_1440
GAACTGGGTACCGAGCTCGAATTCAATTGT
>sig_1441
ACCTTCTTCAGTTTTCCCCATGGAACCTTC
>sig_1442
GCATTCGTAGAATTCCAACTGAGCGCCGGT
>sig_1443
TATGCGGCCGCAAGCTTAATTAACCTGGTA
>sig_1444
GTAGAGGATCCGGTGATTGATTGATCAATC
>sig_1445
ATAGGGAGATGTTAACCGCGGTCCCTAGGC
>sig_1446
CTCATCATCCTCACCTCAAAACCCACCGGA
>sig_1447
TTTCTAGCATGAGCGGATACATATTTGAAT
>sig_1448
GTCATCGGTACCCAGATCTGGGCTGTCCAT
>sig_1449
GTTTGACAGCTTATCATCGGTGACCCGACT
>sig_1450
TCCACAGTTCGCGGGATCCCCGGGAATTCA
>sig_1451
GTTTAGTGTTGTTCCAGTTTGGAACAAGAG
>sig_1452
GGATCCCCGGGTACCGAGCTCGAATTGACA
>sig_1453
CCGGGAATTCGGACAGTGCTCCGAGAACGG
>sig_1454
GTTCGAAATCGATAAGCTTGGATCCTCTAG
>sig_1455
TCGGTCGACGGATCCCTAGAGGATCTGAAC
>sig_1456
GGCCCTACGCCCCCAACTGAGAGAACTCAA
>sig_1457
ATCAGATCTTAAGGCCTAGGTCTAGAGTCT
>sig_1458
ATCCGAATTCTGAAATCCTTCCCTCGATCA
>sig_1459
GAGGATCCCCGGGCGAGCTCGAATTCACTG
>sig_1460
CCCGGATCCAAAAAACCCCTCAAGACCCGT
>sig_1461
AAAAGCTTGGCGAGATTTTCAGGAGCTAAG
>sig_1462
GGAGGCCAGGGTCGGTCTCCGTTCTTGCCA
>sig_1463
GGGCCGAGGCGGCCGGATCCTGCAGGCCAT
>sig_1464
CATTTCAGAATGCTTCTTCCGCTTCCTCGC
>sig_1465
TCGGGGATCCGCATGCATATGCGGCCGCAA
>sig_1466
ACTGCAGGGGGATGGGGAGTAAGCTTGGCC
>sig_1467
CATCCAAGAAGCTTGGCTGCAGGTCGACGG
>sig_1468
AGCAACGGCCAACTCTCGTTAACTAGAGTA
>sig_1469
GTAAAACGACGGCCAGTGAATCCGTAATGG
>sig_1470
GGGTTATTATTGAAGCATTTATCAGGGTTA
>sig_1471
GAGTCTTGGTGGGCTTGCTCTCCGCCATCC
>sig_1472
GGGTCATCCCAGAAGCCTTGCATATCCTGC
>sig_1473
CGGCCAACTCTCGTTAACTAGAGTAACGGG
>sig_1474
TTAACAGATGGGGTTTTTCTGTGTGCAACC
>sig_1475
CGGTGATCCCCACCGGAATTGCGGCCTCAG
>sig_1476
TGGTCACCAGCCATGGTTTATTCCTCCTTA
>sig_1477
GCTACCAACGCTTTTTCCGAAGGTAACTGG
>sig_1478
GCGACCACACCCGTCCTGTGGATATCCGGG
>sig_1479
TATTAGAACCGCCACCACCACTAGTATGGC
>sig_1480
CCCCGGGTACCGAGCTCGAATTCCATCTAT
>sig_1481
TGCGGCCCGGACGATATCATGCATGAGCTC
>sig_1482
GCTGACCATTATCAACAAAATACTCCAATT
>sig_1483
GGATCCCCGGGTACCGAGCTCGAATTCTTA
>sig_1484
GTGTGTAGAGATACAAGGGAATTGCGGCCG
>sig_1485
ATTATGTACTATTTCCAGCTTTTGTTCCCT
>sig_1486
AACATGGGCTACAGGCTTGTCACTCGGGGT
>sig_1487
ACGATATGATCGACGGATCCGGGGAATTCA
>sig_1488
TCGAGAGATCTGAATTCGTAATCATGGTCA
>sig_1489
GCACCGGTTGCTGCTGCTGCTGCTGCTCTC
>sig_1490
CAAGGCCATGGCTGATCTGACCAAGGTGCA
>sig_1491
GATCCCCGGGTACCGAGCTCGAATTCACTG
>sig_1492
AACGGTTTACAAGCATCGAGCTCTCATTGT
>sig_1493
CACTGACTTCTGACAGGATTCTTGACAGTT
>sig_1494
TAAGGATCCCGAACAAAAAAGCGGCGAAAA
>sig_1495
TTCGAATTATCAACCACTTTGTACAAGAAA
>sig_1496
GATTCTAGGAATTCTCTAGGGATCCCGGCG
>sig_1497
AAACGACGGGATCCTCTAGAGTCGACCTGC
>sig_1498
CACGTGGCCACTAGTACTTCTCGAGGTCGA
>sig_1499
GCCGGATCGTTGAGCTCGCCCTTGGTGAAG
>sig_1500
TACCCGGGAATTCTCGAGAAGCTTCATATG
>sig_1501
TGATTACATTTGGGCCCTCATTACCAATGC
>sig_1502
ATTTTCAGGAGCTAAGGAGGCTAAAATGGA
>sig_1503
GGAATTGTGAGCGGATAACAATTCCCCACT
>sig_1504
TGCCGCCGTCCTCGTAGGTGGTGGTTCTCT
>sig_1505
TCGCCCCTGTGAATGAATCTTACATCCCAG
>sig_1506
GGATTGGCAAGAACGGAGACCGACCCTGGC
>sig_1507
CATCATCATCATTAATAGAGGGATCCGTCG
>sig_1508
TTTTTTGAGCAGCACCTTGCATTTTATAAG
>sig_1509
GCAGGAAGCTTACTTAGATCTCGAGCTAGC
>sig_1510
CAGGGATCCAAGCTTGTCGACCACCGTGAT
>sig_1511
TCCCGGGGATCCCCGGGGATCTCTCACCTA
>sig_1512
TCCTTCTTAAATCTAGAGGTCAGTGCGTCC
>sig_1513
GCCGCCACTGTGCTGGATGATCCGAGCTCG
>sig_1514
ACTATAGGGAGAAGCTTGGATCCTATAGTG
>sig_1515
CCGGAGGCTTTTGACTTCTGTCATTACCAA
>sig_1516
GTCACGGTGATTCATTCTGCTAACCAGTAA
>sig_1517
ACCCAACGCTGCCGACACCATCGAATGGTG
>sig_1518
ATTGTGCAGGCATCGTGGTGTCACGCTCGT
>sig_1519
GGGTACCGAGCTCCATATGATGATGATGAT
>sig_1520
AAATTTAACGCGAATTTTAACAAAATATTT
>sig_1521
CCGCTTAGCGTACCGGGCCCCCCCTCGTCG
>sig_1522
ATCTCCTTGCATGCAGATCTAGCGGCGCAT
>sig_1523
GCAGGTCGAGAATAGTTAGCGCGCAGTTCG
>sig_1524
GAAGGGAGCGGCCATGGGAATTCTACGTAG
>sig_1525
AAAACCTGCAGGGAAACACGCCGAGCGTCC
>sig_1526
ATCGACCTGCAGGGGGTCCCGAGCGCCTAC
>sig_1527
CGAGCTCTAAGCACCCATTTGCTGTCCACC
>sig_1528
ATTATATCTTTTTATGAAAGCGTTGTCAAC
>sig_1529
GTTTGACAGCTTATCATCGGTGACCCGGGC
>sig_1530
AGTGTATTTGTAGAGCTCATCCATGCCATG
>sig_1531
ATCCACTAGTGAGGAGCTCGAATTCTGTTT
>sig_1532
TGGAGGGGTCCATGGTGGCGTCTAGCTGGC
>sig_1533
TAATCCAGACAATGCTGGACTGGGCGCGCG
>sig_1534
TGCAGGTTATATGCAGGTCGAAGACGCCAA
>sig_1535
TCCATGTGTCCAGTTTGGCGCGCCAAATAG
>sig_1536
TCGGTCGACGGATCCCTAGAGGATCTGCTG
>sig_1537
CCAGTGCCAAGCTCTCGAGAGCTTGGCTGC
>sig_1538
TCGGATCCAGATCCACGCGGAACCAGCAGG
>sig_1539
ACTTGAGGGGGATCCGCCCTCAGAAAAACT
>sig_1540
GGGATCCCACGACCTTCGATCAGATCCGAT
>sig_1541
AGCATTGGGATCCTAAGGAGGTTAATATTA
>sig_1542
GCTCGATGAGTTTTTCTAAGAATTCTCATG
>sig_1543
TAATATCCAGCTAAACGGTCTAGTTATAGG
>sig_1544
TGCAGGTCGACTCTAGAGGATCCCCAGTCT
>sig_1545
TGAAGAATTCGAAAGGGCCTCGTGATACGC
>sig_1546
CGGGATCCGGTACCGGCCGCATGCCGGCCT
>sig_1547
TACAGAATTCGGATCCACGAGCTCCCGGAC
>sig_1548
CATCGTGGCCGGATCTTGCGGCCGCTTAGG
>sig_1549
TGTATGCGGCGAGCGAGTTGCTCTTGCCCG
>sig_1550
ATCCAAAAAACCCCTCAAGCACCGTTTAGA
>sig_1551
CTGGGCCTGCTGGTTCCGCGTGGATCTCGG
>sig_1552
GTGGACAGCAAATGGGTCGCGGATCAAGCT
>sig_1553
TTCTTAGCTCTAGAAATATTTTATCTGATT
>sig_1554
TTTGGGATCCCCTGGATCCGCAATTGTCTT
>sig_1555
TGTAAAACGACGGCCAGTGACTGCAGGGTA
>sig_1556
GGAGACCACAACGGTTTCCCTCTAGATAAT
>sig_1557
TCAGCTTATTGTTCAGCGGTTTCAGCCTCC
>sig_1558
TGGCGCTTTTCGTGGTCTGGCTGAACCCGT
>sig_1559
TTTTTTCTACCGGTACCATAGCTGTTTCCT
>sig_1560
ACTCACTATAGGGATCCCTTTAGTGAGGGT
>sig_1561
CTTTCTAGGATCGATTCTAGCTCGAGGGGC
>sig_1562
CGAATTCTTGGATTCAATAGAAAAGGTAAG
>sig_1563
ATCGTCATCCATTTCTTAAGAAATGGATGG
>sig_1564
ACTACAAGGACGACGACGACAAGCTCGAGG
>sig_1565
ATCTCGACTGTCTCTTATACACATCTTGAG
>sig_1566
TCAGGCGCCATTCGCCATTCAGGCTACGCA
>sig_1567
CGTAGAGGATCCGCGCCATTTGCTGTCCAC
>sig_1568
CAGCCAGTGCGACCGGGAAATCCTGCATTA
>sig_1569
TTAAATTGGGGGGTGAAGATGGTGGCGGCC
>sig_1570
ATGTATGCGGTGTGAAATACCGCACAGATG
>sig_1571
CTGACATGGGGGGGTACCAAACAGCTATGA
>sig_1572
ACTACCGCATTAAAGCTTCGACGAATTTCT
>sig_1573
GGTACCGAGCTCCATATGCACTTTATGATT
>sig_1574
TTAATGGAACAAAAAGATTTGAATTAGGCG
>sig_1575
CCAGTCATGCTAGCCATGCTGTTATCAACC
>sig_1576
GAATTCATATGGATCCAGGTAACCAATGGC
>sig_1577
ATCAGGCGCGGCCGCTCGCGAATCGATAGC
>sig_1578
GAGCGGGCTTTTTTTTAGATCTCTGCAGCC
>sig_1579
ATCGAATTGACGCGTCCGAACCCCAGAGTC
>sig_1580
ATCCGGATGCTGATCATGGAATTCACTGGC
>sig_1581
TTACGCGCAGAAAAAAAGGACTTCAAGAAG
>sig_1582
TAATCCTCCGAGGCCTCGAGGTCGACGAAT
>sig_1583
GAAAACCTGTATTTTCAGGGAATTATCACA
>sig_1584
CAAAGACAAAGCCAAGGCGCGTCACGTTGC
>sig_1585
CTGGGCCTGCTGGTTCCGCGTGGATCTGCG
>sig_1586
TTCGAGCTCCGTCGACAAGCTTATGCATTT
>sig_1587
ATCCTCCTTCGTCGGTGTCGTCGCCGGATG
>sig_1588
CAGATCTGCAGCGGCCGCTCCGGAATTCTA
>sig_1589
GTCGTGCATCTGTTCATATGGCTAGCATGA
>sig_1590
ATTAATTAAGAGCTCGGGGGGGGGGGGGCG
>sig_1591
TCAGCCGGATCCAAGCTTGGAATTCCCTTT
>sig_1592
ACGTGAGATAGAGTACAGCACATCCATGGG
>sig_1593
CTGGGCCTGCTGGTTCCGCGTGGATCTGGA
>sig_1594
ACAAAGTGCATCATCATCATCATCATATCG
>sig_1595
ATCACAAACTGGTCTAGAAAGCTTGGCGCC
>sig_1596
GGCAGTCGCCGTCCAGGGAGGTGTCCTGGT
>sig_1597
TATCGCCATGGCCTTGTCGTCGTCGTCGGT
>sig_1598
TGGTGCCTGCTTTTTTGTACAAAGTTGGCA
>sig_1599
ATGGATCCTCTTTGCGCTTGCGTTTTCCCT
>sig_1600
TCCGCCCTATAGTGAGTCGTATTACAATTC
>sig_1601
ACCACTGCCAAGTATCCACGTTGCATGGGA
>sig_1602
TCCCCGGGTACCGAGCTCGAATTCCCCATG
>sig_1603
GCCCTCGAGACGCGTGGCATGCAAGCTTGA
>sig_1604
GCCACCATGCGCAAGATCGTCGTTGCAGCC
>sig_1605
AGCATCATTGGTGCTATAGCGCGGCTGTTC
>sig_1606
GCCAGTGAATTCGGGGGATCTGCTGTGGAA
>sig_1607
TTGTGATCTAGAGTCGACCTGCAGGCATGC
>sig_1608
ACAAAGTGCATCATCATCATCATCATATGG
>sig_1609
TATGACCATGATTACGCCAAGCTTTCATCA
>sig_1610
GAGGATCCCCGGGCGAGCTCGAATTCCGGT
>sig_1611
CGTTCCGATGCTGTCTTTCGCTGCAGAGGG
>sig_1612
CCATGGTGAAGCTTGGATCCACGATTCGAG
>sig_1613
TGCTGGGGAACGCGTAAATTGTAAGCGTTA
>sig_1614
CGTTTAAACCGAATTATCACCACTTTGTAC
>sig_1615
AGCTGATCCGTCGAGATCTGAATTCCCGAT
>sig_1616
TATCACGAGGCCCTTTCGTCTTCAAGTGTC
>sig_1617
ACAGGAGATATACATATGTGAAGAGCGGAA
>sig_1618
ACTATTTGTTATAATGCGTAATCATGGTCA
>sig_1619
CGAGCCCATCAACCACTTTGTACAAGAAAG
>sig_1620
ACCAGCTGCATTAATGAATCGGCCAACGCG
>sig_1621
AGCCAAGCTTGGGCTTTTCAGCCTGATACA
>sig_1622
CTAGAGCTCAAGCTTTAAACTAGTTAACGC
>sig_1623
TAGAATGAGCGACTACAAGGATGACGATGA
>sig_1624
AGTCAGGTGTGATGCTCGGGGATCCGAATT
>sig_1625
CAGATGCGTCGTCGCGGGACGAACAGCGAT
>sig_1626
AAGCTGGGCACTAGTATGAGCTCCAATTCA
>sig_1627
TAGGATCGATTCTAGCCGCGGTCTAGGAAG
>sig_1628
ATCTTCCTTGAAGCTCGGGTATTACCTAGG
>sig_1629
GACCATGATTACGCCAAGCTTGCATGTTAA
>sig_1630
TGAACAATAATTCTAGAGCGGCCGCTTCGA
>sig_1631
TTGCCTGTATGATTTATTGGATGTTAACGC
>sig_1632
GAGATCCACGCGGAACCAGCAGTTGCTCAG
>sig_1633
AGGTCCAACTTTTGGCGAAAATGAGACGTT
>sig_1634
ATAGGGAGACCGGAAGCTTGGGCTGCAGGT
>sig_1635
CAGCGATTTACCATATCGATAAACTGTGCA
>sig_1636
TTTTTCTGAGCTCGGTACCCTCCAAGCAAG
>sig_1637
CTAGAGAATTCCTCGAGCCCGGGTGCTTTG
>sig_1638
ATCCCAGACGAGTTAAGTCACCATACGTTA
>sig_1639
ACACTATAGAATTCCGATATCTGGTCGACA
>sig_1640
CGGGGATCCTCTAGAGCCACCCCCCTGGTG
>sig_1641
GAGCCATGGGCGGCCGCGAATTCCTCGAGG
>sig_1642
GGAAAAGTAGTCCCTTCTCGGCGATTCTGC
>sig_1643
CATGGCGGCCGCGGGAATTCGATTAATCAC
>sig_1644
GGCGTAGAGGATCCGGTCAATCAATCAGGA
>sig_1645
GACATTCTGAAATGAGCTGTTGACAATTAA
>sig_1646
ACACCTTCGAAGCCATGACCACTTTGTACA
>sig_1647
GAGGATCCCCGGGCGAGCTCGAATTCCGTG
>sig_1648
ACCATCACCATCACGGATCCGGCATCATGG
>sig_1649
CCCAAGCTTGGCACTGGGATCTGCGAACGC
>sig_1650
GGATCCGTCTATGATCAGATCTCGAGCTCG
>sig_1651
AGACTCTGCGCGGAAAAAACAAAAAGGTGG
>sig_1652
CTAGAATCGGATCCCGTCGTTTTACAACGT
>sig_1653
CCAAAAAACCCCTCAAGCACCGTTTAGAGG
>sig_1654
CTCGGCCGGCCGTTTAAACCGAATTCCATG
>sig_1655
ACTTCTGACAGGATTCTTGACAGTTGTTTC
>sig_1656
AATAATTTTTTCACGTTGAAAATCTCCTTG
>sig_1657
TGATAGCTTTCAATTGAGCGTGTAACTTTC
>sig_1658
GCCTGCAGGTCGACGGTATCGATAAGCTTG
>sig_1659
TCGAGGAATTCGGTACCAAACTCGCTCCGG
>sig_1660
TTGATTGACTTCGGAGTCAGATTTTTCGAA
>sig_1661
CTGGAATAGCTCAGAGGCGCCTCGGCCTCT
>sig_1662
GTAGCCCAGCGCGTCGGGCCGCCATGCCGG
>sig_1663
CGAAACGCGCGAGGCAGGGGTTAAAATTCC
>sig_1664
CTCGGCATGGACGAGCTGTACAAGCTTGGA
>sig_1665
ATTTGGAGAGAACACGGGGGACTCTAATCA
>sig_1666
GTCGATTGGCTGAGCTCGAATTAATTCACT
>sig_1667
AAATCCGCCGCTCTAGAGGGAAACCTAGGG
>sig_1668
GTAGAGGATCCGGAATTCTCATGTTTGACA
>sig_1669
ACTATAGGGCGAATTGGGTACCGGGCCCAG
>sig_1670
TCATAAGATACATTGATGAGTTTGGACAAA
>sig_1671
GATCCCCGGGTACCGAGCTCGAATTCCGTG
>sig_1672
AAGTACTGATGGTTAACGACCGCGCGGGTC
>sig_1673
CGCATGCGGTACCTCTAGACCAAGCTTGGC
>sig_1674
ATCCATCTTGTTCAATCATGGCCGGCCCCG
>sig_1675
TGATAACTCTAGACCCAAGCTTGGCGTAAT
>sig_1676
ATCAGGCCTCGAGATCTAGAGGATCCCCGG
>sig_1677
CATAGCTGTTTCCTGGTTTCCTGTGTGAAA
>sig_1678
ATATCCGGTTCTTGTCGAAGATTACTCTTG
>sig_1679
TGTGATGGGTACCTCGCGAAGGCCTTGCAG
>sig_1680
TAACACAAAGTTTTTTATGTCATCAATATT
>sig_1681
TCCTCGTTATTTCTAGGCACAGCTTCACGC
>sig_1682
CAAAACAAGTTTGTTATTAACACAAGTAGA
>sig_1683
GTCACAACGCCGCGGCCAATTCGAGCTCCA
>sig_1684
CGGTCGACGGATCCGCTGTGGAATGTGTGT
>sig_1685
AGCTTATCGATACCGTCGACCTCGAGAACA
>sig_1686
CAAACGACGAAAACTACGCTGCAGCAGTTT
>sig_1687
ACGGGATCCCAAGCTTCTTCTAGAGGTACC
>sig_1688
GATCCGGACTACCGGGCGTATTTTTTGAGT
>sig_1689
TTCAGACGGCATGCAGCAATGGCAACAACG
>sig_1690
GGAACTCTTTGATCCGGTTCTTGAACAGGA
>sig_1691
TAGATACTGGACGGGAGCCAGTGAATGGAA
>sig_1692
CAACAACAATTCGATGCATGGGGTCGTGCG
>sig_1693
GCCTATGAAAAACGCCAGCAACGCGGCCTT
>sig_1694
TGTAAAACGACGGGATCGAAGCTTGGCTGC
>sig_1695
CTGCAGGCATGCAAGCTTTTGTTCCCTTTA
>sig_1696
CAATTGCGGATGATGCGCAAGTGAAAGGAA
>sig_1697
GGTTTAATTTATGAGCTTAATTATGGTGGA
>sig_1698
GTAATGCTAGAAGTTCCTATTCTTTCTAGA
>sig_1699
CAAACTTGTGATAACAGCGCTGCACTGAGC
>sig_1700
TAGCTGTTTCCTGGTTTCCTGTGTGAAATT
>sig_1701
CGCCAAGCTTAAGGTGCACGGCCCACGTGG
>sig_1702
AAGAGAAAGTAGTGACAAGTGTTGGCCAGG
>sig_1703
GACACTATAGAATACTCAAGCTCCTCTCAG
>sig_1704
AGTCGCCTTGACCCGCATGGCATAGGATAT
>sig_1705
ACACGGCGATGTTCGAATACGGTACCGAGC
>sig_1706
GCCTGCTGGTTCCGCGTGGATCTGCGGATC
>sig_1707
CGGATCCATCGTTAACGATACGTATCGCAT
>sig_1708
AACCCTACTCCCCTAGAGCTCCCATGTGAG
>sig_1709
ACGTGTGGCCTAAGAATGGATCCCCCTCAA
>sig_1710
AGCTCGGATCCTTATCGTCATCGTCGTACA
>sig_1711
TCCCCGAAAAGTGCCACCTGGGGAGATCCT
>sig_1712
ATCGCTAGTTAGTTAGGATCCCCCGGGCTG
>sig_1713
GCCAAATTGCTTTAAATTAATGATCAGATC
>sig_1714
CGACAAGCTTGATATCGAATTCCTGCAGCT
>sig_1715
CTATGTCGGCTGCTGCAGTTCAGGAAACAT
>sig_1716
AGCCGCGGTCTAGGATCGATTCTAGGAATT
>sig_1717
GTTAAAAAAATCTTTCGGGGGGATGGGGAG
>sig_1718
CCGCCAGATTGAGATCCCCGGGGATCCTCT
>sig_1719
GTCTCCTGTTCCAGAAGGCACTGTTGCAAA
>sig_1720
CGATAAGCTAGCCTCCTTCGTCGGTGTCGT
>sig_1721
GCAGGCATGCAAGCTTCAGCTGCTCGAGTT
>sig_1722
GGTTCGAAATCGATGAGCTCGCGAATTTCT
>sig_1723
CTTGCATGCCTGCAGGTCAGCTTTTCTTGG
>sig_1724
TTACGAATTAATTCCACAAGCTTGTGGAAT
>sig_1725
GAATGAGCATGGCTAGCATGACTGGTGGAC
>sig_1726
CCCGAAGCTTATCGATGATAAGCTGTCAAA
>sig_1727
ACTTAGTACCAGGTAATGGACTAATGAAAA
>sig_1728
CCAGAGCGCCGTACGGGGCGGAGTCGTGGG
>sig_1729
GGAAACAGCTATGACCATGATTACGGATAT
>sig_1730
GTTAATACACAGAATTCTGATTGGATCCCG
>sig_1731
GCTCGCAGATCTGCGTAATCATGGTCATAG
>sig_1732
GAGCTGGAGCGCTTCGCCCTGAACCCGGAC
>sig_1733
CAGCCGGATCCGCGACCCATTTGCTGTCCA
>sig_1734
ACGAATTCGAGCTCGGCCGACTTGGCCAAT
>sig_1735
GTGAGATAGAGTACAGCACATCCATTTTGG
>sig_1736
GGAACCAGTTATCGAATTCCTGCAGCCCGG
>sig_1737
TATGGTGAAGGGATGATCCTTATCGTCATC
>sig_1738
AGAAGGCCGGCCCTTCCTCAGCGTGGCCAA
>sig_1739
ACTCATCAGTCCTGAGCATTGTCTAGAGCG
>sig_1740
CCAACCCGTTGCAGACGAGGCCGCTCAGGG
>sig_1741
CCTAGAGGGAAACCGTTGTGGTCTCCCTAT
>sig_1742
GCGAATTTTAACAAAATATTTTGTTAAAAT
>sig_1743
TTGCACCATTCTATGGTGTCGGGTACCGAG
>sig_1744
TGGATCCATATGACGTCCCTATCGTTTCCA
>sig_1745
CAAGCATAAAGCTATCGCCGTGGCGGCCGC
>sig_1746
GGGGTAGCTTTCGGGCTGATCGCCCATCCC
>sig_1747
GTGTATGATGGTGTTTTTGAGGTGCTTGCT
>sig_1748
GTACTCGAGTCGCGACGTACGTTCGAACAA
>sig_1749
CATGCAAGCTTATCTTTACAGTTTAAGGTT
>sig_1750
TATCAAATTAATACGACTCACTATAGGGAG
>sig_1751
AAAACCTGTACTTCCAAGCGATCGCCATGG
>sig_1752
TTCGTCGTGCGACTGTCCTCGTTATTTCTA
>sig_1753
GTATTGAGCTTGGCACTGGGCCAAGCTGAA
>sig_1754
AACATAGTAAGCCAGTATACACTCCGCTAC
>sig_1755
GGCCCGAAGCTTATCGATGATAAGCTGTCA
>sig_1756
TCGCGCGACCCCAAGACCAGCGGAATGGAT
>sig_1757
GACTGGTGATTTTTGCGGGTCCCGCTCAGA
>sig_1758
GGGCGCGTGGGGATCCTCTAGAGTCGACCT
>sig_1759
TCTAGGATCTAGTCTTATAACTATACTGAC
>sig_1760
GGCGCTCAGTTGGAATTCCCTGGCAGTTTA
>sig_1761
GCCGCGGTACCAGATCTTTAAATCTAGAAT
>sig_1762
GAAGGGAGCGCATATGGGCCATCACCATCA
>sig_1763
ACCATGATTACGAATTGCGGAATTCCGCAA
>sig_1764
TGTGAGATCTCTACGGGTCGGATTTGAAGT
>sig_1765
TCAAGCTTGCATGCTCCCGGCCGCCATGGC
>sig_1766
CCCATCGATCCTTATCGTCATCGTCGTACA
>sig_1767
ACTCGCAAGCTCCTCCCTTACCCTTGCCCA
>sig_1768
TCCCACTCTTCTCCGACCAGGTCACATAGA
>sig_1769
CTATCAGAAGGTGGTGGCTGGTGTGGTAAT
>sig_1770
ATTCCATGGTCCGACCCTACCCTCGATTGC
>sig_1771
AATAATTGACGATATGATCTGATCGGCCAG
>sig_1772
GGCAGCCTGCACCTGAGGACCGGTTTACTG
>sig_1773
ACATGGGAATTAGCCATGGAATGACCGACC
>sig_1774
TGTACAAACTTGTTTGATTCGACCATGGAC
>sig_1775
GTGACACTATAGAACAAGTTTCGGTCCGGA
>sig_1776
TACATTTGGGCCCTCATTACCAATGCTTAA
>sig_1777
GCCATATGCTCGAGGATCCGGCTGCTAACA
>sig_1778
AAGCTTGATCCCGACCCATTTGCTGTCCAC
>sig_1779
TAATTATGAGTCATTTAGTATGTCATATGG
>sig_1780
TCGAAGATCCTCTAGCTAGAGTCAGCTTTA
>sig_1781
GCGCTTTTGAAGCTAATTCGGACGATATCA
>sig_1782
GACCTGCCTTCCTGTAGCTCTTGGAGTCAT
>sig_1783
ACGACACCGACGAAGGAGGATCTTGATCCC
>sig_1784
GACTCTGACTTATACGCTGAACTGCGTTGC
>sig_1785
GTGGATCTGCCTCGCTGGCCTGCCGCAGTT
>sig_1786
CCCCGTCGTGTAGATAACTAGTGTTCGTGA
>sig_1787
CGGCAGCGTGAAGCTAGCGGAATTAATTCA
>sig_1788
ACAAAGTTTTTTATGTCATCAATATTTTTT
>sig_1789
CCGGCCACGGGCCTGCCACCATACCCACGC
>sig_1790
GGTAATAGACACGTAATCAGCGGGTCCAGT
>sig_1791
CGAGGTACCCATATGGCTGCCGCGCGGCAC
>sig_1792
ATATTCTGGCCGGCGTGCCGGCACTGCATG
>sig_1793
CAGGAGACCATATGGCGAGACGTATTCTGG
>sig_1794
GAGCTAAGGAAGCTAAAATGATTGAACAAG
>sig_1795
TACGAAGTTATAGGCCTGGATCTTCGAGGT
>sig_1796
CGAATTCGGGGGGATCTCAATCTGGCGGCT
>sig_1797
TCCTCGAGGCCTCGAGGCGCCGCCCTATAC
>sig_1798
AAACGCGCGAGGCAGCTGGTTCTTTCCGCC
>sig_1799
ATTACCCTGTTATCCCTAGCGGATCCCCGG
>sig_1800
TATGCCCCAATAACCACATGTAGGCTGGAG
>sig_1801
GGTACCAAACAGCTATGACCATGATTACGG
>sig_1802
GGCCAGTGCCAGTGAATTAATTCGTTGCAG
>sig_1803
GGGAATTCCCCTCCACCGCGGTGGCGGCCG
>sig_1804
AGGTTTTCGGTCGTATCGATCCCGAGGTTG
>sig_1805
ATACTTGTTTTTAGTTACAGACAAACCTGA
>sig_1806
ACAGACAAACCTGAAGTTAACTATTTATCA
>sig_1807
AGGGACGCCATTACCTTGCGCACCCGCTCA
>sig_1808
TCCCCCACTTGCTGGCGCTCTGAATTGCTT
>sig_1809
GGATCAATTCCTTGAAGACGAAAGGGCCTC
>sig_1810
ACTCACGGCATGGACGAGCTGTACATCACA
>sig_1811
GCCATACGGAATTCGGGAAGAAATGGATGG
>sig_1812
GTCGAAGCTTCTAGAGATCTTCCATACCTA
>sig_1813
CCCCCCCCCCCCCCCCCCCCCCTGCAGGTC
>sig_1814
TAAAACGACGGCCAGTGCCAAGCTTGTGGT
>sig_1815
CGGCGATGCCTGCTTGCCGAATATCATGGT
>sig_1816
GCCTCCATTCAGTCTATTAATTGTTGCCGG
>sig_1817
TCAAATTGTTATCCGCTCACAATTTGAATC
>sig_1818
CTTCGTTGGCGGCGCTGAGCACCACCACCA
>sig_1819
TATCGATAAGGATCCCGAACAAAAAAGCGG
>sig_1820
GTTCAGCTTTCTTGTACAAAGTGGTGATGT
>sig_1821
GTGAAGCTAATTCTGTCAGCCGTTAAGTGT
>sig_1822
CCAAGACAATTGCGGATTTGATGGCCGTAC
>sig_1823
TGCTGACATCACCCTGACCTGGCAGTTGAA
>sig_1824
GAGGAAGAGTATGAGTATTCAACATTTCCG
>sig_1825
ATCGATTACGCGCCAATGCGCCCTTCCTTC
>sig_1826
CAGGTCGACTCTAATCAAACAAGTTTGTAC
>sig_1827
TGAGTCGGGATCGCTAGTTAGTTAAGCTTG
>sig_1828
TGACCATGATTACGAATTCCACAAGCTTGT
>sig_1829
CCGATATAATCGTTCTGACAGAGATCGCTG
>sig_1830
GTCTCATAAGCGGATACATATTTGAATGTA
>sig_1831
CGGGTCGACTTATTATTTCAGGAAAGTTTC
>sig_1832
CAAACCCATACACACCAAGTGTTACAGCGA
>sig_1833
AGTGGTTGATGGCCGCTACGTAAATTCCGC
>sig_1834
TCGCCACCATGGTGAGCAAGGGCGCCGAGC
>sig_1835
ACAACTAATTATTCGAAGGATCCAAACGAT
>sig_1836
CAGCTTATCATCGATGTTCATATCGTATGA
>sig_1837
ATTTCCGATAGGGGCAGTTAAAGTACTTTG
>sig_1838
AGTCCGAGGAGGGCGAGAAGATGGTGCTGG
>sig_1839
GGATCCGGAATTCCTCGAGGAATTCTTGAA
>sig_1840
GATCCACCATGATGATGATGATGATGCATT
>sig_1841
AGGGGGATCCACGCGTTTACGCCCCGCCCT
>sig_1842
AGTGAATTCGAGCTCGCCCGGGGATCCTCT
>sig_1843
GGTACCGGTGCGGCCGCACTAGTGATCGAT
>sig_1844
ACAGGCACATTATGCATCGATAAGCTAGCT
>sig_1845
GGCCGCGGTGATCAGCTAGCCAACAAAGCG
>sig_1846
CAAGCTTGGCTGCAGGTCGACGGATCCCGG
>sig_1847
GCTTCTGCTAGGATCAATGTGTAGGCGGCC
>sig_1848
GGGAATCCTGCTCTGCGAGGCTGGCGGGAA
>sig_1849
CGAGGCGGATCCGGCTGTGGAATGTGTGTC
>sig_1850
ACCGGTGTCCTCTATGGAGGTCAAAACAGC
>sig_1851
ATGGTGATGGCCCATATGGTTGAACCATTT
>sig_1852
TGTTTCATTATAACCCTCTTTAATTTGGTT
>sig_1853
TTTCTACTATTTGGTGTTCGTCTTGTATTG
>sig_1854
CGCTGCACCCCGCTAAGACTCAGGCGTCCA
>sig_1855
CTCATATATACTTTAGATTGATTTCCCCGG
>sig_1856
TTCATCAACATCGCGGCCGCACATAACTCA
>sig_1857
TAGAGGATCCCTCGAGGCATGCGGTACCAA
>sig_1858
CTGCTCTGCGAGGCTGGCCGGCGTCGACGG
>sig_1859
CGCATCTCGGGCAGCGTTGGGTCCTGGAAC
>sig_1860
AGCTTGGATCCTCTAGAGTCGACGAGCTCA
>sig_1861
CCCCATTGACGTCAATGGGAGAACAGATCT
>sig_1862
AATTCGCGAGCTCGGTACCAGGAAAGAACA
>sig_1863
TCACCAAGGTAGTCGGCAAATAAGAGCTCG
>sig_1864
CCGGAGGCTTTTGACTTGAGGGGGATCCAT
>sig_1865
GGATCCATGGAGGCCTTAAGCTTCGAATTC
>sig_1866
CTGCTCGAGCTAGCTACGTAGAAGTTCCTA
>sig_1867
ACAGGAAACAGAATTAATTAAGCTTGCATG
>sig_1868
TGACGACGACAAGAGTCCGGAGCTCGTGGA
>sig_1869
GAGTGGGGAAGATGAGGAGTTTATGGCGGC
>sig_1870
TACCCTCCAAGCAAGGGTCCTCCTGAAAAT
>sig_1871
CAAACATGAGAATTAATCAATCTAAAGTAT
>sig_1872
CCGGAGGCTTTTGACTTGAGGGGGATCCGC
>sig_1873
GGGCGAGCTCGAATTCCGATAAGCGCCTTC
>sig_1874
CGGATCCATGGTTAATTCCTCCTGTTAGCC
>sig_1875
CGGGGATCGCGAGGAAGCACCAGGGAACAG
>sig_1876
TGATATGATCTCGGCGGCCGCTTACTCTTT
>sig_1877
ATCCGCGGCCGCATGGGCCCAGATCTCCGA
>sig_1878
CTCTAAGCTCAAAAGGGCCGGCCATGTCTC
>sig_1879
ACTCCGCTCGGAGGACAGTACTCCGCTCGA
>sig_1880
TACCCGGGGATCCTCTAGAGTCGACGTCAC
>sig_1881
TGATGGCCATGTTATCCTCCTCGCCCTTGC
>sig_1882
TACTATTAATAACTAATGCAACGGCGCTGC
>sig_1883
TTGTCTGGTGTCAAAAATAATAGGATTTTG
>sig_1884
ATAAACAAATAGGGGTTGCTCTTCACATAT
>sig_1885
TTATCAGCAATAAACCAGCCAGCCCGATAT
>sig_1886
CATCAAGGTTGCTCTGGCCGCCTCCGGCGC
>sig_1887
CGCGAATTTTAACAAAATCCTATTATTTTT
>sig_1888
GTATCGTATTAATAGATCGATCTGCATCGC
>sig_1889
GGCTTTTTTTTGATATCGAATTACCCGGGA
>sig_1890
AATTATCGGAAACTAGTTATCTACACGACG
>sig_1891
AAAAGAACGAAACCTAGCGATCGCGATTTG
>sig_1892
GCCGACGGATCTTGATCCCCTGCGCCATCA
>sig_1893
TGCGTATTGGGCGCATGCAGCTAATGGATC
>sig_1894
TCCCCGGGTACCGAGCTCGAATTCCCGCGC
>sig_1895
CTCGGAATTCGTCGACCTCGAGGGATCCGG
>sig_1896
ACGAGCCGGATGATTAATTGTCAATACTTT
>sig_1897
AAGCTTAACTAACTAACAGCTTACTCCCCA
>sig_1898
GAGCTCGGTACCCGGGGATCCGTCAACACG
>sig_1899
CGATGCGTCCGGCGTAGAGGATCCGGGACC
>sig_1900
AACAGTACCGGAATGCCAAGCTTGGTACCG
>sig_1901
GAATGGCGAATGCTAGAGCAATTCGGCGTT
>sig_1902
TGCTTAAGGGGCCTAGGCAGCTGGACGTCC
>sig_1903
CGGGGATCCTCTACGCCGGACGCATCGTGG
>sig_1904
ATCATAAGCTTGGTACCAGCTGCAGATCTC
>sig_1905
GCGGTGATACTGAGCACATCAGGCAGGACG
>sig_1906
CCGGAGGCTTTTGACTTGAGGGGGATCCTC
>sig_1907
GATTCGCGCTATTTAGAAAGAGAGAGCAAT
>sig_1908
GACACTATAGAATACAAGCTTGCATGCAAG
>sig_1909
AGGTGTGTTCCTGAGCCCAGGAATGGGGTG
>sig_1910
TGATGATGATGATGATGGCTCCCACGCGGA
>sig_1911
ACTGGTGAAAGTCACCCAGGGATTGGCTGA
>sig_1912
TTATACGAAGTTATGCGGCCGCGACGTCAA
>sig_1913
TCCGGCTCTAGAGGTACCGCATGCGATATC
>sig_1914
GGTTCCAGCTTGGCGAGTGGGTGGTGAGCA
>sig_1915
GCCATGGCCGGCTGAGCTGCCAGCAGCAGC
>sig_1916
AGCCTACTAGTCGGCCGTACGGGCCCTTAA
>sig_1917
GGGGCCTAGGCAGCTGGACGTCCAGCTGCC
>sig_1918
GGCCGCTCGAGTCAAGGGCGAGCTCAAGCT
>sig_1919
TGGTCTGGTGTCGGGGATCCGTCGACCTGC
>sig_1920
TTTCCATCTTCTCTTTAGTTCACCTTGAAA
>sig_1921
CAATTGTCAAAGTATCGAATTGGCCGCTCT
>sig_1922
ACCGGTTAGTAATGAGTTTAAACCCGCTGA
>sig_1923
TGAGTCTTTTCCTTACCCATGGTTGTTTAT
>sig_1924
TTATTGCGCATGGGGAGTAAGCTGTTAGTT
>sig_1925
ATAATTTCTCCATACCTGTTTTTCTGGATG
>sig_1926
AAGTCGAGAACAGGAGACTGGTTCCATGGC
>sig_1927
CATTTTCAGGAGGACCCTTGAGGGTACCGA
>sig_1928
CTTCCTGCCCATCGATAGCTTCCAGTGCTT
>sig_1929
TGTTAGTAGATACTGGACGGGAGCCAGTGA
>sig_1930
AAGCTGGCGGTACCATGCAGGTCGACTCTA
>sig_1931
TATGAAGTTTGGAAATATTTGTTTTTCGTA
>sig_1932
TTGCAAAGATGGATAAAGCGGAATTAATTC
>sig_1933
CATCATCATCATCATGCTTAGAGCTCGAAT
>sig_1934
TCATCCTTGTAATCCATGGTATATCTCCTT
>sig_1935
GGTCTCTCAAGAGAGACGCACTTTTCGGGG
>sig_1936
ACTCGAGGACGAAAGGGCCTCGTGATACGC
>sig_1937
CCGATCACCTGGCCGTTGCCCAGCTTTATG
>sig_1938
AGCGCTAGATCTGCTTGAAGACGAAAGGGC
>sig_1939
TTATTCGGACTCTAGAGGATCCCCGGGTAC
>sig_1940
ATCCTTTTTTGACACCAGACCAACTGGTAA
>sig_1941
GGTCGACTCTAGATCACCTCCTTAAGCTTC
>sig_1942
GTCATCACCATCACCATCACTCCATCACAA
>sig_1943
ATTACGCCAAGCTTGCATGCCTGCAGGCTC
>sig_1944
GGAAATCCATTATGTACTATTTCCCAAGCT
>sig_1945
CTACAAAAGCGACTCATAGAATTATTTCCT
>sig_1946
CCATGATTACGCCAAGCTCGAAATTAACCC
>sig_1947
TTGCAGTTTAAGGTTTACACCTATAAAAGA
>sig_1948
GTGATCCAGATCTGAGTCCGGACGCTATCG
>sig_1949
GGATCCCACGTGGGATCCTCTAGAGTCGAC
>sig_1950
AGGATCCGAGCTCGAGATCTGCAGCTGGTA
>sig_1951
TCTGTTCCAGGGGCCCCTGGGATCCCCGAA
>sig_1952
CCTTTCGTCTAGGCATTTGAGAAGCACACG
>sig_1953
TACCCTCGATGGATCCCCGGCCGGGTACCG
>sig_1954
GGAATTCGATAAGCTTCTAGGATCCGATCA
>sig_1955
ACTCACTATAGCAGTGAAGATTGACCATCT
>sig_1956
ACCATATGCGTGAAGCACGGAAATGGAAAA
>sig_1957
CGGCCTACCTGTCGCGTCGGCCAGGGCTAC
>sig_1958
GAGATCTAAGTGGAGCACCTAGATCGCTTA
>sig_1959
CCCGCCAGAAATCTAGAGCTTATCGATGTC
>sig_1960
CCGGGCTACGGGGCGCAATGGGACTCAGGG
>sig_1961
GATCCTACGGGGTAACAGATAAACCATTTC
>sig_1962
GGCCGATAAGCTAGCTTATGTGAGCAAAAG
>sig_1963
CAGTGAGCGCGCCGGATCCACGTGATCGAT
>sig_1964
ATCTCGAGCTCCCCCGATTTAGAGCTTGAC
>sig_1965
CCCTGGCGCCATGCATGACGTCTGCAGCAT
>sig_1966
TTAATTATGGTGGAGCTATGCGGGATCGAA
>sig_1967
ATGCCGCGTGCGGCTGCTGGAGATGGCGGA
>sig_1968
CGAACACCTGGGTGGACGATATTACCGTGG
>sig_1969
TTTCTCCTCTTTAATGAATTCGAAACCATT
>sig_1970
CCGGATCAGCTTAGTAAAGCCAATCCCATT
>sig_1971
GAATTCTCGAGCAGTGTGGTTTTGCAAGAG
>sig_1972
CATCATCATCATCATATGGAGCTCGGTACC
>sig_1973
TGGCCCTGTGGATGCGCCTCCTGCCCCTGC
>sig_1974
GCTTGCATGCCTGCAGGTCGACTCTAGTCG
>sig_1975
AGCCTACTAGTCGGCCGTACGGGCCCTTTC
>sig_1976
CAAGGAGGTCTAGATGGATCCCGTCGTTTT
>sig_1977
TTCCGGGGCGAGTTCTGGCTGGCTAGCCCG
>sig_1978
CACGGGGCCGTCGGCGGGGAAGTTGGTGCC
>sig_1979
ACGAATTCGCGCGACCGGATCCGGGCAACG
>sig_1980
CCTCCAAGCAAGGGTCCTCCTGAAAATGTT
>sig_1981
AATACCATGGCCATGATTACGAATTCGAGC
>sig_1982
GAAATAGAAAGGGCCCTCAAGCAGGTTCAA
>sig_1983
TTGCCATTGTGCAGGCATCGTGGTGTCACG
>sig_1984
TCCAAGCTCAGCTAATTAAGCTTATTTGTA
>sig_1985
TCAACGCCATCACCACCAGCCAGGACCTGC
>sig_1986
CCTGATGAATGCTCATCCGGAATTCTTAGG
>sig_1987
GTAGCCGTAGCCTGCTGTAGTAATCTGGAA
>sig_1988
GACAAGCTTGATCCTCTACGCCGGACGCAT
>sig_1989
ATCCTATTTCCGATAGGGGCAGTTAAAGTC
>sig_1990
GACTATTAAAGAACGGGCCATATAACTACC
>sig_1991
CCTCCCGTGGCTTTGTCCTCCATGGCCTGG
>sig_1992
ATTGCAGTTTAAGGTTTACACCTATAAAAG
>sig_1993
CACCGCGGTGGAGCTCCAGCTTTTGTTCCC
>sig_1994
CGGCGCCTAAGCTTAGAGCTCGAATTTCCC
>sig_1995
AAGCTTGGTCTAGAGGTACCGCATGCGATA
>sig_1996
ACATTCCACAGCAGATCCTCTAGGGATCCG
>sig_1997
TTCGACGGGATCGAGATCTCGATCTATAGT
>sig_1998
CTAAAGGATCCCTATAGTGAGTCGTATTAT
>sig_1999
GCCCGGGAACTCCGGATGCATATGCATGCT
>sig_2000
ATGCCTGGGAATTCATTATTTGTAGAGCTC
>sig_2001
CGTCAGCCAATCGACTGGCGAGCGGCATCG
>sig_2002
GAGGCTGAAACCGCTGAACAATAAGCTGAG
>sig_2003
AGGTCGACTCTAGAGGATCCCCGGGTGGTC
>sig_2004
CCATGGGGATCCCCGGGTTAATTAACGCCA
>sig_2005
TTGTATATCTCCTTCTTAAAGTTAAACAAA
>sig_2006
CCCTGGCCAACACTTGTCACTACTTTCTCT
>sig_2007
GCGCAAGATCGTCGTTGCAGCCATCGCCGT
>sig_2008
GAGCTGGGTACCTTAGTTAGTTACCGGATC
>sig_2009
GCTCCTCGCCCTTGCTCACCATGGTGGCAA
>sig_2010
ACATTATGAACAGGAGGAAAAAATCTGTGA
>sig_2011
CATCGATAAGCTGGTACCAGCTTGAGAAAT
>sig_2012
TTAAGGATCCGTCGACGGTACCTCGAGCTC
>sig_2013
TTATCCGCCTCCATTCAGTCTATTAATTGT
>sig_2014
CTAGATGAGAGCTTTGTTGTAGGTGGACCA
>sig_2015
ATTCTACGGAAAACCTGTATTTTCAGGGAA
>sig_2016
TTCTTCTAGAGGTACCGCATGCGATGCTGC
>sig_2017
AAACGCGCGAGGCAGCCAATACGCAAACCG
>sig_2018
GAATTCGAAGCTTGATCCGCGACCCATTTG
>sig_2019
TATCGATGATTAATTGTCAACAGCTCATTT
>sig_2020
GCAGTTGCTCAGCGGTGGCAGCAGCCAACT
>sig_2021
GTACTAAGGAGGTTGTATGAATTCGAGCTC
>sig_2022
TTTTTTAGCTTGCATGCCTGCAGGTCGACT
>sig_2023
TCGCGAGGTACCCATCACAAGTTTGTACAA
>sig_2024
ACGACACCGACGAAGGAGCATGAGCGGATA
>sig_2025
GACCATCCTCTAGACTGCCTGGAATTATCA
>sig_2026
AACCTAGGATCCTCTAGAGACTAGAAAAAG
>sig_2027
GGGTCGCGGATCCGAATTCGAGCTCCGTCG
>sig_2028
GGTATTACCTAGGGCGGCCGCGCCATTCGC
>sig_2029
TCCTGATGGCCTCCTCCGAGGACGTCATCA
>sig_2030
GACCGCGGTCTGGATCTCCCGGGAGGTGAT
>sig_2031
CGCGGATCCATTTAAATTCGAATTCGCTAG
>sig_2032
AATTCTCAAGTCAGAATAGTGGACAGGCGG
>sig_2033
AGGATCAATTCGAGCTCGGTACCCGGGGAT
>sig_2034
GCCCCGGCGGTGGGCCCATGGGTGCGAGAG
>sig_2035
ACCCGCAGTTCGAAAAAATATCCCGGGAGC
>sig_2036
CATGCGATGGGAATTCGTAATCATGGTCAT
>sig_2037
TGGAGTGAAACGATGGCGATTGCAATTGGA
>sig_2038
GCAAGAAACAATCTCTTCTGCAGGCATCGT
>sig_2039
TACCCTAGACCGCGGCTAGAAAGCTTCCTA
>sig_2040
CGACCTGCAGGCGCGCCGTGTACACGAGCT
>sig_2041
GGAACGCCATCCATCCCCGTGTCGGACCTG
>sig_2042
CCCGTAGGCGCTAGGGACACTTTTTCACTC
>sig_2043
CGCCGAGTTCCCGTGCAACGACGTGTGTCC
>sig_2044
GTCCAGTTTGGCGCGCCAAAATCGTCCAGC
>sig_2045
TCGACAAGAACCGGATATTCATTACCCAAA
>sig_2046
TGGCCGCATTAGGCACCCCAGGCTTTACAC
>sig_2047
TACTAGTGGGGAATTGTTATCCGCTCACAA
>sig_2048
GGAGACCGGAAGCTTGCATGCCTGCAGGTC
>sig_2049
TAAGAAGGAGATATACCATGGGAATTCTAC
>sig_2050
GGGCCCCCCCTCGACATGAGTAAACTTGGT
>sig_2051
AGGAATTCCAAGCTTGGATCCGGCTGAGCA
>sig_2052
ACACTAGAAAACAGTATTTGGTATCTGCGC
>sig_2053
GGATCCAACAGATGCACGACGAGATCCACG
>sig_2054
ACCGTCGACGGTATCGATTAAATTTCCAAC
>sig_2055
AAACGCCCAACACCCGTGCGTTTTATTCTG
>sig_2056
TCAATTCTGAAATGAGCTGTTGACAATTAA
>sig_2057
CGGGCTGCAGAGCTCGCTCGAGTCGACTGC
>sig_2058
TCGACACGCCAAAGCGCTACAGGGAAGGCC
>sig_2059
CCGTACCAAAGATGGATAGATCCGGAAAGC
>sig_2060
CGAGCGTGACACCACGATGCCTGCAGAAGA
>sig_2061
AATCCATGGGTATGGACAGTTTTCCCTTTG
>sig_2062
GCATGCATGCGGCCGCAATTCGAGCTCGGC
>sig_2063
GCGCGTCGTTGTGGTCACCGTCTAGATTTA
>sig_2064
CCAGTTGTAAATCCAAAAGTTACAGGATAT
>sig_2065
CAAGCTGACTACAAGGACGACGATGACAAA
>sig_2066
ACGCCCATTATATCTCCCAGTTTGGTCCCC
>sig_2067
CAAGCTGACTACAAGGACGACGATGACAAG
>sig_2068
TCTCAAATGCCTGACTGGTAACAGGATTAG
>sig_2069
GTTGGCTTCATCGCTACTTTGACCCATTTT
>sig_2070
ATTCTGCCTTTGCGGCGGATCCCGGGTACC
>sig_2071
TCGATGTACAGATCTGATCGGCCAGCCTCG
>sig_2072
CCTTAAGGGCGAATTCGAAGCTTACGTAGA
>sig_2073
GAGACTGGTGATTTTTGCGGACTAGAACGC
>sig_2074
GATTACGAATTCCCGGGGATCCACGCGTCT
>sig_2075
GCTGATCAGCGAGCTCGTCGATCGACCACG
>sig_2076
GCTGCAGGTCGACGGATCCCCGGGCCGCCG
>sig_2077
TTTTTCTGAGCTCGGTACCCTCCAAGGGTC
>sig_2078
GGCGACGGATAGTGATCCCCCTGGCCAGTG
>sig_2079
GGGTGGGGATCCTACCAACCGGCACGATTG
>sig_2080
GGAATTGCGGAATTCCGCAATTCGTAATCA
>sig_2081
ACCATGATTACGCAGATCTGCGAGCTCGGT
>sig_2082
GCCTGAATGGCGAATGGCTGACGCGCCCTG
>sig_2083
GTGTGACTGAGGTTTGGTCTAGTGCTTTGG
>sig_2084
TCTCGAGAAGCTTGCGCAACGGTAGCGAAA
>sig_2085
GACTACCCTCATGGGACCGCTACGGCATTT
>sig_2086
TGGCTCCCGTCCAGTATCTACTAACACCAT
>sig_2087
ATTACAGATCCTCTAGAGTCGACGAATTTC
>sig_2088
GATTACGCCAAGCTCGGAATTAACCCTCAC
>sig_2089
TCGAATTCCAGTCTAGAGGGCCCAAGCTTG
>sig_2090
GAATTCACCATGAAACATCAACATCAGCAC
>sig_2091
TAGGATCGATTCTAGGAATTCTCTAGGAGA
>sig_2092
ATTCGAAGGATCCAAACCATGGAAAATACG
>sig_2093
CAGGGCGAAGCCCTCGAGAATTTCACACAG
>sig_2094
ATTTGTAAAATAGGTTTCGATTAGTTCAAA
>sig_2095
AGCTGAATTCACGTGGCCCAGCCGGCCGTC
>sig_2096
TTTAATCTATGAAAGCACTAAGGAATTCTT
>sig_2097
CCGGAGTACTGTCCTCCGAAGACGCTAGCG
>sig_2098
ATGATAAGCTGTCAAACATGAGAATTACTA
>sig_2099
GGGGAACGCCAGGCTCTGTTGGCCCCTCGA
>sig_2100
AGCTGAATTCACGTGGCCCAGCCGGCCGTG
>sig_2101
ATAGACTAGGCCAGGATCTCTAGATTATTT
>sig_2102
AAAACAGGTATGGAGAAATTATAGAGAGTC
>sig_2103
AGCTTGGTGAATATCGTCGTCTAAACCGCT
>sig_2104
AACTGTTGGGAAGGGCGATCGAGTGAATTG
>sig_2105
CAAGCTATCAACTTTGTATAGAAAAGTTGA
>sig_2106
CCAATCTGGCCGCGGCCGCAAGGCCTGATA
>sig_2107
TCATCACCGAAACGCGCGAGGCAGCCCTAG
>sig_2108
TGACGCTCAAGTCAGAGGTGGCGAAACCCG
>sig_2109
TTTTTCTTTTTGTGCGGGGAATTCCCGGGG
>sig_2110
GGATCTAGATATCATGAGATCTTCAGCGCT
>sig_2111
TAGGGAGACCGGAAGCTTGCATGCCTGCAG
>sig_2112
GCCGCTACGTAGAATTCCCATGGCCGCTCC
>sig_2113
TGATAATAATGGTTTCTTAGACGTCGGAAT
>sig_2114
GTTTTTGTTCGGGCCCAAGCTGGCGGCCGC
>sig_2115
ACATTTCAAGATACCATGGGAGCTCGCGGC
>sig_2116
CTATGACCATGATTACGCCAAGCTTGCCAG
>sig_2117
TAGATATCGATGAATTCGTAATCATGGTCA
>sig_2118
AGCGTATCTGTTCTTGGCCCCGGGCCGGGG
>sig_2119
GAATTGATCTACAAAGGCTATCAGGTCATT
>sig_2120
GTCGCCACCATGGCCTCCTCCGAGAACGTC
>sig_2121
GATCTAGCTTTTTGCAAAAGCCTAGGCCTC
>sig_2122
GCTCTCGAGGGGGGGCCCGCATAAAAACTG
>sig_2123
TTACTAAGGAGAATTCACCATGAAACATCA
>sig_2124
CACTGACTTCCCATCTGCAGAACATCGAAG
>sig_2125
CGCGTCAGCGGGTGTTGGCGGGTGTCGGCA
>sig_2126
AATTCGGATCCCCGATATCCCATGGGACTC
>sig_2127
TCTCGGGCAGCGTTGGGTCCTGGAACCCGG
>sig_2128
GACAGCAAATGGGTCGCGGATCCGAGCTCG
>sig_2129
ATCGATAGATCTCGAGGCCTCGGACTAGTG
>sig_2130
TTATCCATATTTATAGGATCCGGATATTTA
>sig_2131
CCGGGCCCCCCCTCGAGCCGGGAACGTATT
>sig_2132
GTGTTAGCCAAAGCTCCTGCAGGTCGACTG
>sig_2133
GCTATGGCAGGCCTGCCGCCCCGACGTTGG
>sig_2134
CTCGAGATTTGAGGAGAAGCCCGGACTCTT
>sig_2135
CGTAGTCACGAATGAATAACGGTTTGGTTG
>sig_2136
CATGAGCAACGGCCAACTCTCGTTAACTAG
>sig_2137
AGGACTGGTGATAAGATTGTCATGTAAATA
>sig_2138
CGCGTCAGCGGGTGTTGGCGGGTGTCGGGC
>sig_2139
ATAATGTCTAGCTAGATAACTTCGTATAAT
>sig_2140
AATTATAACCCCGGGCCCTATATATGGATC
>sig_2141
TCGACCGAATAAATACCTGTGACGGAAGAT
>sig_2142
GTGTTAGCCAAAGCTCCTGCAGGTCGACTT
>sig_2143
GCCAGTCCGCAAAAACGGTGCTGACCCCGG
>sig_2144
AAGCCGGGCGTTAGACCTGCAGGCATGCAA
>sig_2145
ACCCGGGGTACCGAATTCCTCGAGTCTAGA
>sig_2146
CGGCCTGAGAGGATCGCATCACCATCACCA
>sig_2147
CGGAATCGTTTTCCGGGACGCCAACAACAA
>sig_2148
TCGAGGAAGCTTCTTGTCATCGTCGTCCTT
>sig_2149
AACGATAGGCCTAGGCCATGGCTTCGAAAG
>sig_2150
CGCCCGCGAGCGAGCCGCCGAGCTGGCCGG
>sig_2151
ACTCTAGCTAGAGGATCTTCGAATGCATCG
>sig_2152
TGTGGAATATGAGTGATGACAAACCCTTTC
>sig_2153
CCACATGAAGCGATCCGTCCTTGGCTGCAG
>sig_2154
CCCGGGTACCGAGCTCGAATTCGAGCTCGC
>sig_2155
TCCCCGGGTACCGAGCTCGAATTCCATCTA
>sig_2156
CCGCGTAGTGAGATCTGATCAAGAGACAGG
>sig_2157
CGGGCTCGAGATCTGCGATCTAAGTAAGCT
>sig_2158
CCCGGGTACCGAGCTCGAATTCGAGCTCGG
>sig_2159
AAGTGGTCATGGCTTCGAAAGTTTATGATC
>sig_2160
TGAGACAGAATTATGATGATCGAAAGCTAG
>sig_2161
GAAGCGGAAGATGACTGCGTTAGCAATTTA
>sig_2162
AATTCCTGCAGCCCGGGTTAAGGTACATTT
>sig_2163
TTTAACAGATGGGGTTTTTCTGTGTGCAAC
>sig_2164
TTTCGCCAGCAGATCCGTCGGTCCCTATCG
>sig_2165
CAGCATGCCGTAATCATGGTCATAGCTGTT
>sig_2166
AAGCTTGCATGCCTGCAGGTCGACTCTAAT
>sig_2167
TCATATGTGTTTCCTGTGTGAAATTGTTAT
>sig_2168
ACCTGCAGGCATGCAAGCTTGGGTAATCAT
>sig_2169
TTATGTTTTTGGCGTCTTCCATGGGCGCAG
>sig_2170
GACATCTGAGGACCTCGGGTAAGGGCCCCT
>sig_2171
TCCCTTTGTCAACAGCAATGGATATCTAGA
>sig_2172
GAATAATAATTTCTCGAGTTCAGGTCTTCT
>sig_2173
CGAGGGGATCTTCTGCAAGCATCTCTATTT
>sig_2174
GGGAGAGCAGCGCAGGCATCCCAGGGCTGG
>sig_2175
TAGGATCGATTCTAGGAATTCTCTAGGGAT
>sig_2176
AATTCGAGCTCTAAGCACCGTTCAAGTCTT
>sig_2177
ACCACTATGTTCCCTGCCTTGGGCACGAGG
>sig_2178
ATTCGCGAGCTCATCGATTTCGTTCCACTG
>sig_2179
AGCTGGACCTGCAGGCATGCAAGCTTGGCA
>sig_2180
AGGCTCTCAAGGGCATCGGTCTAGACCAGA
>sig_2181
GCTCTACGAATCGCGATGGGCATCTGGCTT
>sig_2182
ATCCTTCATGGTCTTACTCCATCCAGAAAA
>sig_2183
TCTAGATTATCCGAAATTTGTTCAAAGACT
>sig_2184
ACATCTCGAGCAAGACGTTCAGTCCAGTCC
>sig_2185
AATCGGGGGATCTCGGGAAAAGCGTTGGTG
>sig_2186
AAAAGTGCCACCTGGCGGCCGCTATGATAC
>sig_2187
GCGCCAAGCTTGCATGCCTGCAGGTCGACT
>sig_2188
CCCCCCGGATCTGCGAAAGCTCGAGAGAGA
>sig_2189
ACAGGAAACAGAATTAATTAAGCTTGGCTG
>sig_2190
CGCGGTACCAGATCTTTAAATCTAGACGGT
>sig_2191
TCACTAAAGGGAGAGACCATAGATGGAATT
>sig_2192
GCAAGCTTGCCGCCACCATGGAGAAAAAAA
>sig_2193
TATCTTATCATGTCTGGCCAGCTAGCTCAG
>sig_2194
ATGATAAGCTGTCAAACATGAGAATTCCCG
>sig_2195
TTACGCCAAGCTTGCCAGTGTGCTGGTCGA
>sig_2196
AATTGTTTTAGTACCTAGGTAACACTGAAA
>sig_2197
AATAAGATCCGCAGTTCAACCTGTTGATAG
>sig_2198
ATTAAAATTGGCGTTAATTAACCCGGGGAT
>sig_2199
CCGGGTACCGAGCTCGAATTCGATCTCCCT
>sig_2200
GGTCGACTCTAGAGGATCCCCACGCGCCCT
>sig_2201
TCGATTTCTAGATCCTAAGCTTAATTGTTA
>sig_2202
ACTGGTGAAGACAAGCAGAACCCCAGAAGA
>sig_2203
CGAGCCCGGGGGATCCTAAGTAAGTAAGGA
>sig_2204
ACGACTCACTATAGGGATCCCTTTAGTGAG
>sig_2205
TTTAAGAAGGAGATATACATATGAAAATCG
>sig_2206
AGCGTTAACATCCAATAAATCATACAGGCA
>sig_2207
AGTCCAGTGTGGTGGAATTGCCCTTACCAT
>sig_2208
TGCTCACCATCAGGATCCCGGGCCCTATCA
>sig_2209
GAAGCTTCATTCATTCACTGCAGCATGCAT
>sig_2210
GGGGAAAACTGAAGAAGGTAAACTGGTAAT
>sig_2211
CTTGAATTGCCAAAGGAAGTATAATTTTGT
>sig_2212
CAACGGATCCGTGCTCGATCCTCTAGAGTC
>sig_2213
CGAGCGTGACACCACGATGCCTGCAGCAGT
>sig_2214
AGTGATATGATCTCGGCGGCCGCGGATCCC
>sig_2215
TCCCCGTCGTGTAGATAACTAGTGTTCGTG
>sig_2216
CTAGTATAGGGGACATAATCACCACTTTGT
>sig_2217
CTCACTATAGTTCTAGAGGCTCGAGAGGCC
>sig_2218
AGACAGGAGCTCTTCAACTTTGTCTTCCAG
>sig_2219
ACTATAGGGAATTCGAGCTCCCGGGTTTTT
>sig_2220
ACCTGCAGGCATGCAAGCTTGTATTCTATA
>sig_2221
ACGAAATCGATGAGCTCGCACGAACCCAGT
>sig_2222
TCTATCTCCACATGATACTTTTCTTGCAGC
>sig_2223
CTCTAGAGGATCCTTAACGTACGTTTTCGT
>sig_2224
GCCAAACCAGAACGGTCCAACCGGGCGACT
>sig_2225
GACGGCGGCTTTGTTGAATAAATCGAACTC
>sig_2226
CTTAGGATCCCCCGGGCTCGAGAAGCTTAG
>sig_2227
GGTACCGAGCTCGAATTCTAAGAAACCATT
>sig_2228
GCTTCAGTGCCAACGTCGAGCACAGCTGCG
>sig_2229
GAGGGTAGGGTCGGACCATGGAATTCGGTA
>sig_2230
TGGCCTGAACGACATCTTCGAAGCTCAGAA
>sig_2231
TGGCCGATCAGATCATATCGTCAATTATTA
>sig_2232
TGCCCGGCGTCAACTTGATATTAATAACAC
>sig_2233
CGGCCGCATCTAGAGGGCCCGGATCCAAAT
>sig_2234
TTAATTTCGCGGGATCGAGATCTCCTACGC
>sig_2235
CCAAGTTTACTCATATATACTTAGATTGAT
>sig_2236
GAATTCATCGATATCTAGATCCCCGGGTAC
>sig_2237
GGTTCTTGCCGGGTCCCAGGAAAGGATCAG
>sig_2238
GCCGTATACGCTCCGGGAGCCTGTTGCTGG
>sig_2239
TTCATCACTTATACAACAATATGGGCTTCA
>sig_2240
AGAGGGGCGGATCCCGGGCCCGCGGTACCG
>sig_2241
GGAAACGGCGATGGCTGCAACGACGATCTT
>sig_2242
GGCCGATCAGATCTGTACATCGATATCATA
>sig_2243
TCCTGCTGGCGGATGACGCATGCATTATGC
>sig_2244
GAGCTCGAATTCGCTAGCCCAAAAAAACGG
>sig_2245
TTTAGATCCGGCCAAGCTTNNNNNNNNNNN
>sig_2246
GACGACAAGGCCATGGCTGATATCGGATCC
>sig_2247
TCTGATCACTCGAGGATCTGCTAGAGGTAC
>sig_2248
ATCGTCTGGAATTCCATTCGCCATTCAGGC
>sig_2249
GCAGTTAACGGGCATATCGGCCTCCCTGCC
>sig_2250
CAGGCCAAAAAGGCCGCTTTTTTTCGAAGA
>sig_2251
GACAAAGTTGAAGAGCTCCTGTCTAAAAAC
>sig_2252
CGCCCTTGGTGAAGGGATCAATTCCCAGCT
>sig_2253
AGCAAGATCTCCTAGGAAGCTTTCCATGGA
>sig_2254
CCTCGAGGGCCCCGGGGGGCAATAAGATAT
>sig_2255
TCACTATAGGGAAAGCTTGCATGCCTGCAC
>sig_2256
CTGATGGCGCAGGGGATCAAGATCCCCCTT
>sig_2257
ATCAGGCGCATGCATATTTGAATGTATTTA
>sig_2258
GCAGGTCGACGGATCCGCATGCGAATTCGG
>sig_2259
GCGTATTGAGCTTGGCACTGGGCCAAGCTG
>sig_2260
AGACAGCCACACTGCCATGGGCCCACCGCC
>sig_2261
CATGGCATGGATGAGCTCTACAAACACCAC
>sig_2262
ATGATAAGCTGTCAAACATGGCCTGTCGCT
>sig_2263
ATCGGTACCGGGCCCCCCCTCGAGGTCGAC
>sig_2264
CTAAGCAAAAAAGTTATTGTTCGAAAAGGT
>sig_2265
GCTTTCCCCGTCAAGCTCTAAATGGGGGCA
>sig_2266
TGAGTTTTTCTAATGAGGGCCCAAATGTAA
>sig_2267
GGGAATTCGGGGATCCACGCGGAACCAGAT
>sig_2268
GTGACACTATAGAATACATAGGATCCTAAG
>sig_2269
TGGTGATGTGCCATGGTATATCTCCTTCTT
>sig_2270
AGCACCGCCGGACATCAGCGCTAGATGACG
>sig_2271
CGGGGGCCTGAACGACATCTTCGAGGCTCA
>sig_2272
AAAAGTGCCACCTGCCGGCGAACGTGGCGA
>sig_2273
TACGCCACTAGTCCGAGGCCTCGAGATCTA
>sig_2274
CGGATCCCCGGAATTCTCATGTTTGACAGC
>sig_2275
CTTTGTAGATCAATTCTCATGTTTGACAGC
>sig_2276
TCGACGAGCTCCCAGCTCGGTAAGCCTATC
>sig_2277
ACGAGCTGTACAAGAGATCAGCTGCTGCTG
>sig_2278
ACTAGTTTAAACCCGGGGATCCGCGGTCAC
>sig_2279
TCGATAAGCTTGACATCGAATTCCTGCAGG
>sig_2280
GGTACCGATGACGACGACAAGAGCCCGGGC
>sig_2281
AAAATTTGGCTCCAGAGCGCCCTCCACCTT
>sig_2282
TTTTTTCTGAGCTCGGTACCCTCCAAGGGT
>sig_2283
GGGAAAACTGTCCATAGATCTGACGCTCAG
>sig_2284
TGCAGCATGCATATGCATCCGGAGTTCCCG
>sig_2285
GGATCCGCGGCCGCCGAGATCATATCACTG
>sig_2286
CCTTCGATTTCGTGCCATTCGATTTTCTGA
>sig_2287
GACTCTTATACACAAGTGCGGCCGCCGCGT
>sig_2288
GCATAGGAAGATCTATTTTTGGTGATAATG
>sig_2289
TGCTACCGTTTAATGTCGACTAATGCTTGA
>sig_2290
GGAGATCTCGAGGATCCTCGCTCACTGACT
>sig_2291
GCGCCGGAGGCGGCCAGAGAGGTCACTGAC
>sig_2292
AAAATATTAACGTTTACAATTTCGCGCCAT
>sig_2293
TGAGCTCATGCATGATATCGTCCGAATTAG
>sig_2294
CAAGCTTGGATTGTCCTCAAGGAAACGCCG
>sig_2295
GAATCTTATAAGTTCTGTATGAGACCACGG
>sig_2296
AGCGGCCGCGCCTGATGCGGTATTTTCTCC
>sig_2297
TTGGTGGAGTTTATAAAATTAGTAGTTGGG
>sig_2298
TGACTTTTTGCTGTTCTGCAGTTCCTGCCC
>sig_2299
TCCGCTAGCGCTACCGGACTCAGATCTCGA
>sig_2300
AGTGGCCACCATGGGCCCAGAACGACGCCC
>sig_2301
ATCACCATGGAAGCTTGAGATCCACTTAAC
>sig_2302
TCGCGATCAGCTCTTTTGCGTCGACGGGAT
>sig_2303
AGTGGATCCCCCGGGCTGCAGGAATTCGCC
>sig_2304
TCCCTACCTCCTCCCAGCCTTTCCCTTTGC
>sig_2305
CCTTGGTGAAGGGATCAATTCCCAGCTTGT
>sig_2306
AATCAGTTCTTGCGGATCCTCTAGAGTCGA
>sig_2307
ACCTAAGCTTNNNNNNNNNNNNNNNNNNNN
>sig_2308
AATTTCACACAGGAAACAGCCATGGCCATG
>sig_2309
CAGACAGCGAATTAATTCCAGCACACTGGA
>sig_2310
AGGTTCAACGTTTTTACGCAGCAGCGCTCG
>sig_2311
GGGCAAGTGCACAAACAATACTTAAATAAA
>sig_2312
ATCTTTGCGAACCCAGGNGCTGGTGACGGA
>sig_2313
ACGAACCTGGGGGAGAAGCTGACTGATGAG
>sig_2314
GATACAGTTTCGCAGGTGGTGTTGGTGGTA
>sig_2315
CTCCTTTTGCGGCCGCACCGGTGTCCTCTA
>sig_2316
CAGCTTTCATCAACATCGCGGCCGCCCCCA
>sig_2317
CTTGCTCACCATGTGCAGATCTCGAGCTCG
>sig_2318
CAATTTTCAGGGCTGGAATGTGTAAGAGCG
>sig_2319
TGGCGTGCTGCTAGATTAACGCTTACAATT
>sig_2320
GTCGACCGCTCTGCCGGTGGTTACCATGGG
>sig_2321
CTGAAGCATCGATGAATTCACGTGGCCCAG
>sig_2322
CTCGCTGATCAGCTTCTGCTCAGACGCGTT
>sig_2323
CTTGTATTCTTTGTTTAACCCTCTTTAATT
>sig_2324
TTATATTACAGCTCCAGATCCGGGATCATA
>sig_2325
CCTGTTCCGTGGCCAACACTTGTCACTACT
>sig_2326
GAATTAATTCGCTGTCTGCGAGGGCCAGCT
>sig_2327
AAAACCTTTCTTCATATGTATATCTCCTTC
>sig_2328
TTCGCGAGCTCATCGATTTCGAACCCCGGC
>sig_2329
CCCCCCTCGAGGTCGACCAGACGTGACTTG
>sig_2330
TTGGTGAAGGGGGCGGCCGCGGAGCCTGCT
>sig_2331
AATTCCACAAGCTTGTGGAATTCGTAATCA
>sig_2332
ATGGAATTCTGTTTCCTGTGTGAAATTGTT
>sig_2333
TTACCAGTTGGTCTGGTGTGAAAAATGATA
>sig_2334
TGATTACGAATTGCTGCAGGTCGACGGATC
>sig_2335
TGAGTCGTATTAATTAGCGGCCGCAACGCG
>sig_2336
ATCATGCATGAGCTCGGGCCGCAAGCTCTT
>sig_2337
CTACTGACTCTTGAATGTAAGTGATATCGA
>sig_2338
ATTTACCGTAAGTTATGTAACGACCTGCAG
>sig_2339
GGGTGCTGCAGGTACAAGTTTGTACAAAAA
>sig_2340
CATCATATCGAAGGTAGGCATATGGAGCTC
>sig_2341
ATGGCATGGATGAGCTCTACAAATACACTG
>sig_2342
GGATCCTTAACGTACGTTTTCGTTCCATTG
>sig_2343
GTGCCGGCGTTAAGGTTTCTTCTGTTGAAG
>sig_2344
GCCCTCCTTGCCAACTAAATTGTGGGGATG
>sig_2345
CGGCCAGTGAATTCCCGGGGATCCAACCGT
>sig_2346
GCAGTTTAATAAGCTTAATTAGCTGAGCTT
>sig_2347
GATCCAGATCTCGAGCCCGGGCTAGCACGC
>sig_2348
AGTCTAAGCGCTGGCTGAGAGCCTCCATGA
>sig_2349
CTGCTCGAGCCGGGCCCGAGTAAAAAGTAC
>sig_2350
GGTCGAGGGTGTGGCGCGTGGCGGGGTAGT
>sig_2351
GGATCTATCGAATTCTAGAAATAATTTTGT
>sig_2352
CGGCCGCCAGCTTGGGCCCGAACAAAAACT
>sig_2353
CATTCGTAGAATTCGAGCTCGGTACCCGGG
>sig_2354
GTCGTTGCAGCCATCGCCGTTTCCCTGACC
>sig_2355
CAATCTGGCCGCGGCCGCAAGGCCTGATAT
>sig_2356
ACACCCGCTGACGAGCTTAGTAAAGCCCTC
>sig_2357
ATGGCCATGATGATGATGATGATGCATGGT
>sig_2358
TGATGCTCGGGGATCCGATATCGAATTCGA
>sig_2359
TGTACAAACTTGTTGATGGGCTAGCACGCG
>sig_2360
GTGAATCCGTTAGCGAGGTGCCGCCGGCAT
>sig_2361
GTATTATCCCGTGTTATTAATATCAAGTTG
>sig_2362
GATGAGCTCGCACCGGTCAAACAGCTGTTG
>sig_2363
GTTAGAAAAGCTAAACATTATTGGATCCAG
>sig_2364
TCCATATGAATTCGTCGACACTAGTAAGCT
>sig_2365
GAATGTATTTAGAAAAATAAACAAATAGGC
>sig_2366
AGGAACTATATCAGATCCGCATAGCAATCT
>sig_2367
TCGCCCTTGCTCACCATGGATCCTCTAGAT
>sig_2368
AGGAGAACTCATAATACTACCACGCGGAAC
>sig_2369
CGGATCCTCAGTTGTACAGTTCATCCATGC
>sig_2370
GTCTGGTGTCGGGGATCCGTCGACTCTAGA
>sig_2371
CGAGAAAAGAGAGGCTGAAGCTTACGTAGA
>sig_2372
ATCCCTTAACGTGAGTTACGCGTCGAAGCC
>sig_2373
GTGTCGACTCTAGAGGATCCCTCGAGACTA
>sig_2374
TGGAGTATTTACGGTAAACTGCCCATTGGC
>sig_2375
TTATTGCCCGGAATTCGAGCTCGGTACCCG
>sig_2376
GACCGGTTAACTTTGTCATCGTCATCGATC
>sig_2377
TGGGGATCCGCGGCCGCCGAGATCATATCA
>sig_2378
AGATTTAAAGATCAGATCTCACTACGCGGC
>sig_2379
ATCATCATCATGCTGTTATCACAAGTTTGT
>sig_2380
CCCGGGAATTCATCGATATCTAGATCCCCG
>sig_2381
CGGACTTAGTCCTAACGCCGGCGATATGCA
>sig_2382
GATAAGATGCTGGGGAGGAGCCAGGCCATC
>sig_2383
CCGCCGGAGGTGGAGGAGCAGGATGATGGC
>sig_2384
GAGTCCGGAGCTCGTGGATCCGAATTCTGT
>sig_2385
CGAGCTCGGATCCGGACAACCGATGAAAGC
>sig_2386
CGATCGACCATGGTACGCAGCAGCAACGAT
>sig_2387
CCACGATGCGTCCGGCGTAGGATCGATCCC
>sig_2388
GGGGATAACGCAGGAAAGAACATGCAGATC
>sig_2389
CATCGTCGGCTACAGCCTCGGTGGGGAATT
>sig_2390
TTACGAATTCATCGATACAATTTTCAGAAT
>sig_2391
CGGGAATTCCGGTCTCCCTATAGTGAGTCG
>sig_2392
TGGACGCGTGACGTCGACGGTATCGATAAG
>sig_2393
CCCGTCAGTATCGGCGGAATTCCCCCGGGG
>sig_2394
AATCAGATTTTAGAAAACACTAGTTATCGG
>sig_2395
GCGTTCTGAATTAATTAATCATCGGGAAGA
>sig_2396
GGTCGCGACCATGGAATTCGGTACCAGATC
>sig_2397
CAGGCTTTGCTGTGTCGCTTGACGGCGCCG
>sig_2398
TTCCAGTGGGTCCGGATACGGCACCGGCGC
>sig_2399
GAACAAAGATCTATCTAGAGTCCGCAAAAA
>sig_2400
TTTATTCGATGAATTCGCGTGCTATAATTA
>sig_2401
ATCGAGGGTCGCGACGACCATGGAATTCGG
>sig_2402
CGCTCCTCCTCAAAACACTACCGCGGGCGT
>sig_2403
ATTAATTGTCAACAGCTCATTTCAGAATAA
>sig_2404
CTTTTGCGGGGATCCGGCCAAGCTTTAATG
>sig_2405
CTTATCATGTCTGGATCTGCTGTGGAATGT
>sig_2406
TTCTTCTGAGCGGGACTCTGGGGTTCGATT
>sig_2407
TGGCTCCCCGTCGGGGAACCGAACCCCGGT
>sig_2408
ACGCGAATTTTAACAAAATATTAAACGTTT
>sig_2409
CTATAGAACTCGAGCAGCTGAAGCTTGCAT
>sig_2410
TAGGGACGTCATATGGATCCAACCCCTCCG
>sig_2411
CCTTTGGGGTTAAGCCGAATTCGAGCTCGG
>sig_2412
AGCGACGACTGCACGGTGCACCAATGCTTC
>sig_2413
TTTACGGTGCTAGCGCATTCACTGCTAATG
>sig_2414
GATTGGCTGCTGCCACCGCTGAGCAATAAC
>sig_2415
CCTTAAGGGCAATTCCTTCTTAAAGTTAAA
>sig_2416
TGTGGTCACCGTCTAGATTTAAAGATCTGG
>sig_2417
CGGGGAAATCAATCTAAAGTATATATGAGT
>sig_2418
TCCAACTGATCTGCGCCGCGTCGAATTCGC
>sig_2419
GGATCGATTCTAGGAGATCTTCTAGGAAGC
>sig_2420
CTATACGAAGTTCTCGAGGTACCTGCAGTA
>sig_2421
TGTAAAACGACGGCCAGTGAGCGGAAGAGC
>sig_2422
TACATTGGGGTCAGTGTAGTTTTATTCCTG
>sig_2423
ATGAGATTATCAAAAAGGATCTTCACCTAC
>sig_2424
CGTTAGACTCTAGAGGATCCCCGGGTACCG
>sig_2425
TGTCCCTGAAAAATTTCATCCTTCGTAGTT
>sig_2426
ATCACCGAAACGCGCGAGGCAGATCCCGCA
>sig_2427
CCTCGAGACGCGTGGCATGCAAGCTTGGCA
>sig_2428
TCCCGAACTTGGCGCGCGGTATTCTTCAAG
>sig_2429
ACTCATAGACCTTCTCAAAAAAATCTCCTG
>sig_2430
TGGATCCTCTAGAGCGGCCGGCCGCCTACT
>sig_2431
CATATGTGCCATGGTTCGACAAGCTGTTGT
>sig_2432
TTCTTCTGAGCGGGACTCTGGGGTTCGGCG
>sig_2433
CGGAATTCTAGGCTTTATGCTTTATGCTTC
>sig_2434
ACGTCGTTGCACGGGAACTCGGCGTTTCGC
>sig_2435
GAACTTAAGCTGCAGTGACTCTCTTAAATC
>sig_2436
TCGGCATGGACGAGCTGTACAAGAGGATCC
>sig_2437
TGCCTGACGCCAGAAGCATTGGTCACCGTG
>sig_2438
TGGGCCAAGCTCGAATTTCTGCCATTCATC
>sig_2439
GGGGACTCTAGAGGATCCCCGGGTGGTCAG
>sig_2440
CGTTAAGTGGATCTCAAGCTTCGGATCCAG
>sig_2441
CGCCCTGAGCGGCCTCGTCTGCAACGGGTT
>sig_2442
AAGGGCATCGGTCGACGGATCCGCTGTGGA
>sig_2443
TTCGAGGCCGCGATTAAATTCCAACATGGA
>sig_2444
ATGATAAGCTGTCAAACATGAGAATTGAAG
>sig_2445
TCGCGGCCGCCGTCGACTCGCGAACTAGTA
>sig_2446
CGATCAGATCTGTACATCGATATCATATGC
>sig_2447
ACCAAGAAGAGGATGATACAGCTCCATCCC
>sig_2448
CGGCCGCTATGCGGTGTGAAATACCGCACA
>sig_2449
TCGCGGCCGCCGTCGACTCGCGAACTAGTC
>sig_2450
GGGGAATTCGGCCGCCTAGGCCGCGGCCGC
>sig_2451
CTCTTTTAAAGATCTGATCATATGCATAGT
>sig_2452
CGTGGGTATGGTGGCAGGCCCGTTGGCCGG
>sig_2453
GCTGAATTCACGTGGCCCAGCCGGCCGTCT
>sig_2454
TGGGAAGGGCCTCTTTCCTGCGTTATCCCC
>sig_2455
AANTTCCATTCGCCATTCAGGCTGCGCAAC
>sig_2456
GCTGAATTCACGTGGCCCAGCCGGCCGTGG
>sig_2457
TAATGCGCGCAATTAACCCTCACTAAAGGG
>sig_2458
CTTTTATCAGTTGGATCATGTCGGCGTGTC
>sig_2459
TGGTGATGTGCCATGGTATATCTCCTTTGA
>sig_2460
ACTTACATACATACTAGGGGCCCGGTACGT
>sig_2461
ACCCGGATAAGATGCTGGGGAGGAGCCAGG
>sig_2462
GAAGGCCTCCTTGAAAGGATTTCCCTTCGT
>sig_2463
AAACACTAGTTATCGGCATAATCGTTAAAA
>sig_2464
TTCGAGCTCGGTACCCGGGGATCCAACGCG
>sig_2465
CAGAGTCGAATTCCTGCAGATATCCATCAC
>sig_2466
ATGGGTGCTTAGAGCTCGAATTTCCCCGAT
>sig_2467
CACTTCACCAACAAGGACCATAGACCATGG
>sig_2468
CTTGTGATCCAGATCTGAGTCCGGACCATG
>sig_2469
GGATCGATTCTAGGAGATCTTCTAGGAATT
>sig_2470
AGCTCGCCGGCGACGTGGAGAGCAACCCTG
>sig_2471
GATCGCATCACCATCACCATCACTAACCGG
>sig_2472
AGGTTCCATGGGCACCGCAACCGCGCCCGG
>sig_2473
GTCTCGAGGGATCCTCTAGAGTCGACACGC
>sig_2474
TCCGCCTAGAGAAGGAGTGAGGGCTGGATA
>sig_2475
ATGGCTGAATATCGACGGTTTCCATAGGGT
>sig_2476
TTACTCAAGCTTGCATGCCTGCAGGTCGAC
>sig_2477
ACCATGATTACGCCAAGCTTCCACTCATAA
>sig_2478
CATTAATGCAGAAATCAATCTAAAGTATAT
>sig_2479
GGCAACCCAAGGCTTTACACTTTATGCTTC
>sig_2480
TGCTTAGGTGACGTCTAAGAAACCATTATT
>sig_2481
CTCTTCGAAAAAAAGCGGCCTTTTTGGCCT
>sig_2482
CAGAAAAGCGAACCTAAACAATGACTCTAG
>sig_2483
GCTCGGTACCCTCCAAGCAAGGGTCCTCCT
>sig_2484
AGCAGAATGAATCACCGTGACTGGCAAGAG
>sig_2485
AGGGATCCCCCGACCTCGACCTCTGGCTAA
>sig_2486
AAAGGGATTAAAGGAATTGGGCCAGCTTTT
>sig_2487
TTTAATTTTTGCGGCCCGGCTGGCTGGTTT
>sig_2488
AGAGGATCCCTCGAGACTAGTCCATGGATC
>sig_2489
TAGTTTAAACTATGATAGTTAATTAACTCC
>sig_2490
GAATTCGCCCGGGCTAGCGGATCCCAATTC
>sig_2491
CTCCGTCGACAAGCTTGATATCGAATTCCT
>sig_2492
CCGACGGGTTGTTACTCGCTCACAGGGAGC
>sig_2493
TTCGTCCATGAGATCTATTGATACGACTTC
>sig_2494
CAGCAAATGGGTCGGATCCGAATTCGAGCT
>sig_2495
GGTTGAGGATCCACAGGACGGGTGTGGTCG
>sig_2496
AATAGTTAAACCATAGATTAATTACAACTA
>sig_2497
AACTAGTGGTACCGCATGCCTGCAGTACCC
>sig_2498
CAGTGTGCTGGTCGACCTGCAGGATCCCGG
>sig_2499
CGCTCGAAGGCTTTAATTTGCAAGCTGCGG
>sig_2500
GCATGATGATGATGATGATGGCTCATTCTA
>sig_2501
TCTTCGATTTTCATATCGGCCGAGTGAGAA
>sig_2502
CGCCACTCCACCGGCGCCTAAGCTTAGAGC
>sig_2503
GTTGTGTGGATTTTGAGTTAGGATCCGTCG
>sig_2504
CTCATATGTCTAGACTCGAGGATCCAAATT
>sig_2505
GAGGACGCGGGCCGCATAACTTCGTATAGC
>sig_2506
TCGATCTTCTATATAAAAGATATATTATCT
>sig_2507
CTTGCCCCAATTCGTAGAGGTTTCACATAA
>sig_2508
TTAAGGGATTTTGGTCCATGAGACAATAAC
>sig_2509
TAATAATGAAAGGGAATTCCAAGCTTGGAT
>sig_2510
TCCACGGCCGGCTGGGCCACGTGAATTCAG
>sig_2511
TGCAAGGCCTTCGCGAGGTACCATTTATCA
>sig_2512
GGTTCCATGGGATATCTGTGGATCCGAATT
>sig_2513
TTTTATTGCCGTCATAGCGCGGTTCCTTCC
>sig_2514
GGAGAAAAAGGTCTGCAGCCATGCTCCTCA
>sig_2515
CTAAGGAGGTTGTATGAATTCTGCGGAGAC
>sig_2516
AGAAAACCTGTACTTCCAAGCGATCGCCAT
>sig_2517
GGCTCGCTGATCAGCCTCGACTGTGCCTTC
>sig_2518
CGGATCCGGGGAATTCCCGGGGATCCCGTC
>sig_2519
GAATGGTGATGCCATTGTTAAAATCACAAG
>sig_2520
CTTTTCGGGGAAATGTGAGAGGAACCCCTA
>sig_2521
TTGTACAAAGTGGTTGATAACAGCAAGAGA
>sig_2522
GCATAAAGTCTAAAGCCTGGGGTGCCTAAT
>sig_2523
CGTTGCCCAGCTTTATGCTTGTAAACCGTT
>sig_2524
AAGTTACACGCTCAATTGAAAGCTATCATC
>sig_2525
TCCACGGCCGGCTGGGCCACGTGAATTCCT
>sig_2526
TTGGAATGCTTATTTGAAAAAGACTGGCCA
>sig_2527
GGCCGCCTCGGCCAAACATCGATAAAATAA
>sig_2528
CTTGATTGACTTCGGAGTCAGAACCTCCGT
>sig_2529
AGTGCCAAGCTTGCATGCCACGCGTCTCGA
>sig_2530
TCCTCAGGCGGAGGCGGTTCAGGTGGAGGT
>sig_2531
GGCGAGCTCGAATTCGCGATAAGCGCCTTC
>sig_2532
TTCAAGAGCTCGGTACCAGGAAAGAACATG
>sig_2533
AGGGCATCGTCGAGACGAGGATCCATGCAT
>sig_2534
CCCCCGAACTGCAAATTCGTTAACTGCACA
>sig_2535
CATCGAAGGCCGCGGCCGCTTAATTAAACA
>sig_2536
GCGGCTAGAATCGATCCTAGAAAGCTTCCT
>sig_2537
GCATCATCTAGGCCCAGTGGCTCGGAGACT
>sig_2538
CTGCTCGAGCCGGGCCCCTTAAACAAGAAT
>sig_2539
GATCTGATTACAAGGATGACGACGATAAGT
>sig_2540
TTGTGGAATTCGTAATCATGGTCATAGCTG
>sig_2541
GCACAAAAGCACACGACTCGACGAGAAACT
>sig_2542
CTGAAGATCCTGGCGTAATAGCGAAGAGGC
>sig_2543
GAGGAGATCTGAGCTCGGTACCCGGGTCGA
>sig_2544
CATCACCATCACCATGGGATCCGCATGCGA
>sig_2545
AGTCGCGGCCGCTTTATTATTATTTTTGAC
>sig_2546
GTCTAGAGATATCGAATTCAAGCTTGTCGA
>sig_2547
ATGATAAGCTGTCAAACATGAGAATTGGCG
>sig_2548
CTGGAAGGAGAGCTTGGCCGGGCTACGGGG
>sig_2549
CTGTCGACGTCAGGTGGCACTTTTCGGGGA
>sig_2550
AAATCTCGACGGATCCCCGGGAATTCGTAA
>sig_2551
CTTCATGCATGCGAAGACTGGATCCCATAG
>sig_2552
ATCCGAGCTCTCCCTTAGCCATCCGAGTGG
>sig_2553
GTGCTCCACCATGTTGGCAAGCTTATCGAT
>sig_2554
AAAATACCGCATCAGGAAATTGTAAGCGCG
>sig_2555
ATTCCAATAAGGGCTGCACGCGCACTTTTA
>sig_2556
TTCCCATATGCGCTCCCTTCTCTGACGCCG
>sig_2557
GACTTATACGCTGAACTGCGTTGCCTGTGC
>sig_2558
ACCTTCAAGCTTCGAATTGCCCTTAAGGGC
>sig_2559
CCCCGGGCGAGCTCGAATTCGAGCTCGCCC
>sig_2560
CCCTGTTATCCCTACCCGGGATTACCCTGT
>sig_2561
TGATGTCTAGAACCAGCAGCGGAGCCAGCG
>sig_2562
GCGGAACCAGCAGTTGCTCAGCGGTGGCAG
>sig_2563
TATCAGGGCGATGGCCCACGGCCGCCGGGG
>sig_2564
GTACGATTTATTGGATGTTAACGCTACTAC
>sig_2565
TGTCAGGCCTGAATGGCGAATGGACGCGCC
>sig_2566
CTAATATATCGGTGAAGATAAGATCTGTGT
>sig_2567
CTGATCACGCCCACGCCAGCCAGATCGTTG
>sig_2568
TACTTAGATCGCAGATCTCGAGCCCGGGCT
>sig_2569
ACCCTGTTTGAATTCTTGAAGACGAAAGGG
>sig_2570
AGGTTGTATGGATCCTCTACGCCGGACGCA
>sig_2571
GGGCTGGGGCACCATCTGGGGACCCTGACG
>sig_2572
GACACTAGAATTGTGAGCGCTCACAATTCT
>sig_2573
TGGCCATACTAGTGGTGGTGGCGGTTCTAA
>sig_2574
CGACCTGCAGCCAAGCTCTCGAGAGCTTGG
>sig_2575
CCGCGGCTAGAGGTACCCTAGAAAGCTTCC
>sig_2576
TTGTGAATCGCTAAGAAACCATTATTATCA
>sig_2577
GGCCGCGGGTACCGAGCTCGAATTCGTAAT
>sig_2578
ATGTACCCCGATCTAGATCCCCCCTTTAGT
>sig_2579
GAGCTCGGACTCTTGTCGTCGTCATCAATC
>sig_2580
GAGTTTTTCTAAGAGCTCTCCATGACCAAA
>sig_2581
TGTAAAACGACGGCCAGTAAGCTTAGCGTA
>sig_2582
AAGGGAGAGACCATAGATGGAATTCGAGCT
>sig_2583
GGGTTGGGGTTGGGGTTGGGGTTGGGGGTT
>sig_2584
CCTGTCGTGCCAGGGGAATTCTTGAAGACG
>sig_2585
TTTCACGTTTTCCATTTCCGTGCTTCACGC
>sig_2586
TGGAAGTCAACCCCCCCCCCCCCCCCCCCC
>sig_2587
CATCTCGGGTTAACTCGGGCAGCGTTGGGT
>sig_2588
TAACATCAGGAAGATCGCACTCCAGCCAGC
>sig_2589
ATGGCCATGATGATGATGATGATGCATTTT
>sig_2590
CATCTGGGCCCAAAACAAGTCCATGACCCG
>sig_2591
GGTCCCCCATATTAATTAATCCTCCTTATA
>sig_2592
CCTGCCACTCATCGCAGTAAAATAAAAAAG
>sig_2593
GGTCCCCCATATTAATTAATCCTCCTTATG
>sig_2594
GTCGCTTTTTAACACTGACCGATGTGAATC
>sig_2595
GGTACCTCTAGAAGAAGCTTGGGATCCCGT
>sig_2596
GAAGTTATCAGTCGACACCATGGTGAGCAA
>sig_2597
ACAGCAAATGGGTCGGGATCCGAATTCGAG
>sig_2598
GACTGCCATGGAATTCGGTTTAAACGGCCG
>sig_2599
ACGGTAACTGACAAGGCCTGACGTCGACAG
>sig_2600
CTTCTAATACCTGGAATGCTGTTTTCCCNG
>sig_2601
AAAAGAGAGGCTGAAGCTGCAGGAATTCAC
>sig_2602
CGTGAAGCTAGCGGAATTCGAGCTCGGTAC
>sig_2603
TTTTGGAACCAAAATCAACGGGACTTTCCA
>sig_2604
TCACACCGCATAGGGGGGGGGGGGAAAGCC
>sig_2605
TTTAAACACTAGTCCGCTGAGCAATAACTA
>sig_2606
CTGTCCGACCGCTTTGCCGCCGCCCAGTCC
>sig_2607
GTCATTCAAAATTTTCCTGTAGGAAGGCCT
>sig_2608
GCTGAAGCCAGTTCCTTCGGAAAAAGAGTT
>sig_2609
TTCCCGGGGATCTCTGCAGTCGCGATGATT
>sig_2610
TTAGACTTTATGCTTCCGGCTCGTATGTTG
>sig_2611
ATAGCATACATTATACGAAGTTATCTAGAC
>sig_2612
GTTCAGTAACTTGGGTATCCAGTGTGTCAA
>sig_2613
GAGACGCGTGGCATGCAAGCTTGGCACTGG
>sig_2614
TCCCCAGATCTGCAGGTCGACGGATCCCAA
>sig_2615
AGGAGGAATAAACCATGGATCCGAGCTCGA
>sig_2616
TGGCAGAAATTCGCGAGCTCGGTACCCGGG
>sig_2617
ACAGAAGCTTGGCTGCAGTTAACCTACTAC
>sig_2618
GAATTCGAAGCTTGATCCCGACCCATTTGC
>sig_2619
AAGATCAGATCTCACTACGCGGCTGCTCAA
>sig_2620
GACGGCCAGTGAATTATCGATTAAATTAAC
>sig_2621
ACCCGGGAATTCCGGGGATCCCACGACCTT
>sig_2622
ATTAGTCAGTCCAGAAACAACTTTGGCACA
>sig_2623
CCGGATCCAGAGCCCATGGGTATGTATATC
>sig_2624
CCACCGGGCTCGATCCCCTCGCGAGTTGGT
>sig_2625
CTCTCGGCATGGACGAGCTGTACAAGGCTT
>sig_2626
TCTTCCCTTGTCGTCGTCATCCTTGTAGTC
>sig_2627
AAGGCATGGAAAAATACATAACGCATGCCC
>sig_2628
TCGAGAGCCCGCCTAATGAGCGGGCTTTTT
>sig_2629
GAACAGAAGAGCTACTAGTTCGCGAGTCGA
>sig_2630
GCAAGCACGCATCGCCATGGGTCACGACGA
>sig_2631
TGGTGATAATTAATTAAGATCAGATCCGGC
>sig_2632
GGGTCGGCGCGCCCACCCTTGGTGAAGGGG
>sig_2633
GATTTTGGTCCATGAGACAATAACCCTGAT
>sig_2634
GTGGACAGCAAATGGGTCGCGGATCCGAAT
>sig_2635
TCGAGCTAGAAAGCTTCCTAGAGGTACCCT
>sig_2636
CTTAAGGGCCCGTACGGCCGACTAGTAGGC
>sig_2637
CTTTCTAGAGGATCCCCCTAGAGAATAGGA
>sig_2638
CAATTCTGACGGTTCACTAAACGAGCTCTG
>sig_2639
GGAGACCACAACGGTTTCCCTCTAGGATCC
>sig_2640
GACTATGATTACAACGCCCGGGCAGGAATT
>sig_2641
CCATGGTGTCGAATAACGCTTTACAAACAA
>sig_2642
GTGGACAGCAAATGGGTCGCGGATCCGAGC
>sig_2643
AACTATTTTAGGGTTGTAAAACGACGGCCA
>sig_2644
TTTCGAGCTTGGCGTAATCGCTAGCGGATC
>sig_2645
GTCGACCTGCAGATCTCTAGAAGCTTCTAG
>sig_2646
TGCTGGCGTTCGATTCAGCGATTTGCCCGA
>sig_2647
GGGGTTCGAGAAGATGATCTGACCATGCTT
>sig_2648
GGACGAGCTGTACAAGGCTTAGAGCTCGAA
>sig_2649
TGTCCACCAGTCATGCTAGCCATGCTCATT
>sig_2650
CGATACCGTCGACCTCGAGGTCCTCTCCAA
>sig_2651
TTTATTTTCACTTTTTAAGTATAGAATAAA
>sig_2652
GCAGTTGCTGGCACGCCTGGCACCGGCCGA
>sig_2653
GATCGATCCCCGGGCGAGCTCGAATTAGCC
>sig_2654
GGCATGCAAGGTTGGCACTGGCCGTCGTTT
>sig_2655
TCACAATGGAAGCTTGAGATCCACTTAACG
>sig_2656
CTGATCTTTAAAAGAGGATATTTGGGAGTA
>sig_2657
TGCGCTGGAAGCATGTCATGAGCGGATACA
>sig_2658
CCCCGGGCGAGCTCGAATTCGAGCTCGGTA
>sig_2659
TTGTCTTTGCAGTTTAAGGTTTACACCTAT
>sig_2660
GCTCGGCCGACTTGGCCTTCCCTTTAGTGA
>sig_2661
CTTAGAATTCGAGCTCGGTACCCACCCCGG
>sig_2662
TCGCTCATTCTAGAGTCCCCCGTGTTCTCT
>sig_2663
CTCAGCTGTGGAGTGAGACATGGACACACC
>sig_2664
AATGGCGTTGGCCGCAGTGTGGAAGGCGTA
>sig_2665
TTAAGCTTATTTGTATAGTTCATCCATGCC
>sig_2666
TTCATCGCTACTTTGACCCATTTTAGCTTC
>sig_2667
GTCCCCCATATGCATTTAAATCCTCCTTTG
>sig_2668
GTAGACGCCTGGCTTGTCCTTCAGGGCACA
>sig_2669
AGATCTATGCTGGCGTGCCGTCATCCGAGT
>sig_2670
CTAGGCAGCTGGACGTCCAGCTGCCTAGGC
>sig_2671
ACTTACTCAATGGAATAATTCTAGATATCC
>sig_2672
TAAGAAGGAGATATACATATGGGAATTCTA
>sig_2673
GATAACTTAGTCAGATCGTACAACAAAGCT
>sig_2674
AATTCTCTTCTGAATCAGGCATATCCATTT
>sig_2675
GCAAGCTGGGCTAATAACTAGCATAACCCC
>sig_2676
AGACCGGAATTCGAGCTCGCCCGGGGATCC
>sig_2677
GGTACCGAGCTCTTGACATCGTTCGCCAGC
>sig_2678
ATTCGGATCCTCGAGCGGCCGCGATCCGAG
>sig_2679
CTCGGGATCTCTTTAAATAGGCATCGTCCT
>sig_2680
CGAGCTCGAATTCGATAAATGGCTTCAGAA
>sig_2681
GGAGAAGTAAGCTTGGGATCCGTCGACCAA
>sig_2682
CCAACGCTGCCCGAGGAATTCTCATGTTTG
>sig_2683
AAGAATCCCGGGATCCGAATTCTCATGTTT
>sig_2684
GGGATCCTCTTCCGCTTCCTCGCTCACTGA
>sig_2685
TTTCCCNGGGATCGCAGTGGTGAGTAACCA
>sig_2686
AGAATTCGATAAGCTTCTAGGATCCGATCA
>sig_2687
CGCACTAGTGATTAATCCCGCGGCCATGGC
>sig_2688
CTCGCGAAAGCTTGGCTGCAGGTCGACGGA
>sig_2689
ACGACCCCAAACAGGAAACGCAGCTGTAAT
>sig_2690
TATTCGAAGGATCCAAACGATGAGATTTCC
>sig_2691
CTGGTGAGTCGACGCGAGGCTGGATGGCCT
>sig_2692
CGATATCGCCGTGGCGGCCGCTCTAGCCTG
>sig_2693
GGAGTACAGCACATCCATTTTGGGATCCGT
>sig_2694
CGTCGACGAATTCCAGTCTAGAGCAAAGCT
>sig_2695
CCCTCGACATGAGTAAACTTGGTCTGACAG
>sig_2696
GGAATTCCGTGTATTCTATAGTGTCACCTA
>sig_2697
GGACAGCAAATGGGTGCTTAGAGCTCGAAT
>sig_2698
CTCATCCGCCAAAACAGCCAAGCTTATTGA
>sig_2699
ACCAATTCTATTTAATCACTTTGACTAGCA
>sig_2700
GTCCTTGCAGGTCGACGGATCCGGGGAATT
>sig_2701
ATGGCATGGATGAGCTCTACAAATACGAAT
>sig_2702
GCAGAATTGGGAATCAATTGTTACATGGAA
>sig_2703
AGGGCCCGGATCCGTCGACGAATTCTGCAG
>sig_2704
CGGGTACCGAGCTCGAATTCATCGATATCT
>sig_2705
ATCATCGATGAATTCAAGCTTCAGCTGCTC
>sig_2706
CTCATTGAACGACGGCGGGGGAGCTTTGGC
>sig_2707
ATAACCATGAGTGATAACACTGCGGCCAAA
>sig_2708
AATTTATATGCGGTGTGAAATACCGCACAG
>sig_2709
GATCTCGACGGATCAGCTTCACGCTGCCGC
>sig_2710
AGCTGGATATCTTTAAACTCGAGACTAGTC
>sig_2711
CCTCGAGGTCGACCTGCAGCCAAGCTACGT
>sig_2712
TCAGGCCTTGCGGCCGCGGCCAGATTGGCC
>sig_2713
TGGCTTAATCGCCTTAAGTTCTGAAGATCT
>sig_2714
ACAAACATTTGAAAGAAAAATTAAAAAAAA
>sig_2715
ATACGGCAGGACTCCCTTGTAAGACTATCC
>sig_2716
CCGGATCCTCGAGTGCGGCCGCAAGCTTCG
>sig_2717
CGAACAGGCTTATGTCAATTCGCGCCGCTG
>sig_2718
GGGTTGGGGTTGGGGTTGGGGTTGGGGTCT
>sig_2719
AAGGCCGCTTTTGCGGGATCCTCACCCTCT
>sig_2720
CTCTAGAGGATCCGGACGTCATGGAATTCA
>sig_2721
GTGGACAGCAAATGGGTCGCGGATCCGGCT
>sig_2722
TAGCGCGGCCGGCATGGTCCCAGCCTCCTC
>sig_2723
CCACACCTATGGTGTATGCAATTAACTTTA
>sig_2724
CAGGACGACGAGGCTTGCAGGATCCTCTAC
>sig_2725
GATCCAAGCTTGTCGACCCGTGATGGTGAT
>sig_2726
TGTGTCGTCGGCATTTATGTTTTTCATATG
>sig_2727
ATTCAGATCTCGAGGTACCCGGGATTCTCT
>sig_2728
CTAGAGAATTCCTAGAGGTACCCTAGAAGA
>sig_2729
ACAAACTTGTGATAACAGCACCCATTTGCT
>sig_2730
ATGGCCCCCAAAAGAAAAAGTCTAGATAAG
>sig_2731
AGACCGGAATTCGTAATCATGGTCATAGCT
>sig_2732
GTGCCATGTTAGTCAGTAAAGTTTACTCCC
>sig_2733
CACAAGTGCGGTTGCTGGCGCCTATATCGC
>sig_2734
GTCTAGAGGGCCCAAGCTTGATGCATATTC
>sig_2735
GCCACCGCTGAACAAACTAGTGACGAGAAG
>sig_2736
GACCGCACTCACCAAAATCTGTTCTTTCAG
>sig_2737
ATCGCATCACTGCCTAAAAAAAAAGAAGCC
>sig_2738
GATCAGAAAAAAAGGATCATATCGTCAATT
>sig_2739
TCCATCTTCTCTTGCTGTTATCAACCACTT
>sig_2740
AATTTGAAGACCGGTAAACCAGCAATAGAC
>sig_2741
TGCGGACTAGAACGCGTGATCTCAGATCTC
>sig_2742
CGCTCGAGTCAAGGGCGAGCTCAAGCTTGA
>sig_2743
CCAGTGAATTCCCGGGGATCCAGGAGAACA
>sig_2744
CCGCAATTCGAGCTCGGCCGACTTGGCCAA
>sig_2745
GCAGGGAGGCAAACAATGAGAGCTCGATGC
>sig_2746
CGCATGGGCGCGCCGTTAACATATGGTGTT
>sig_2747
TATATATGAGTAACCTGAGGAAGAGTATGA
>sig_2748
GCCATTTCATCGAGTGTGCGCGTTACGCAG
>sig_2749
GAGTTTTTGTTCGGGCCCAAGCTGGCGGCC
>sig_2750
GTCGACGGATCCGTCAGACCCGTTTCGTCC
>sig_2751
TCCCAAAGATCTGATCATATGCATCCGCGG
>sig_2752
AATACGACTCACTATAGGGCGAATTCGGAT
>sig_2753
CGAATGGCGCGATAAGCTAGCCTCCTTCGT
>sig_2754
GAGATCTAAGTAAGCTTGGCATTCCGGTAC
>sig_2755
CAACGGAGGCCAGGCGGTGAAGGGCAATCA
>sig_2756
AGCTCGAATTCGGATCCGACCCATTTGCTG
>sig_2757
AATGCACTTGTCCATCGAGCTAACGAGAAC
>sig_2758
CGACGGTATCGATAAGCTTCGCTCACTTTA
>sig_2759
GGTCGCCACCATGGTGAGCAAGGGCGCCGA
>sig_2760
TAACTCGAGGATCCCCGGGAATTCGATGCG
>sig_2761
TTGCTCACCATGCTGTTATCAACCACTTTG
>sig_2762
TCACGAGGCCCTTTCGTCCTCGAGTTTACC
>sig_2763
GTAGAAACAGACGAAGAAGCTAGAGGTGAA
>sig_2764
GCTGCAGATCTCGAGCTCGGATCCTTATCG
>sig_2765
GATATTAATAGACGCCGGGCAAGAGCAACT
>sig_2766
TATGCATCACCATCACCATCACCTCGAGAC
>sig_2767
CACACACACATATCTTAAGTTATATTGCTA
>sig_2768
TAGTAAAGGAGAAGAACTTTTCACTGGAGT
>sig_2769
GCGATTCACTTGCACGTAACACCGGTTTCT
>sig_2770
GCTCCTGAAAATCTCGCCAAGCTTTTTGCA
>sig_2771
TGCCCGGCGTCTATTAATATCAAGTTGTAT
>sig_2772
AATCCCGTGCTAAATTGTAGGACTGCCCTT
>sig_2773
GGGCAGCAGCGAAGTCGAGGCATTTCTGAG
>sig_2774
ACTAGCTAGAACTAGGATCCAACCCCTCCG
>sig_2775
GCCGCAAGACCATAATTTTCTGCTGGCTAA
>sig_2776
ACCATCATCACCACCATGATTACAAGGATG
>sig_2777
AAGCGGCCCGACCAAGCGGGAAGCTAGCTT
>sig_2778
CGGATCCTAGAAGCTTATCGAATTCTCATG
>sig_2779
GTAAAACGACGGGATCGATCCCCCCCAAGC
>sig_2780
ACCTTGGCATGGGCCCAGAGAGGTCACTGA
>sig_2781
GATCATCACACCCATTTCCACGTTGAAAAC
>sig_2782
AACTATGATGGGTCTTGTTGTTGGCGTCCC
>sig_2783
CCGGAAGCTAGAGTAAGTAGTTCGCCAGTT
>sig_2784
ATGATAAGCTGTCAAACATGAGAATTGTTA
>sig_2785
GTCCTGTGGATCCTGCCTCGCGCGTTTCGG
>sig_2786
CTTGTGATCCAGATCTGAGTCCGGACGCTA
>sig_2787
CGAATTTAAATGGATCCGCGGCCGCGTCGA
>sig_2788
ATGATGCCACTTCAGTGGCGATTGGTGCCG
>sig_2789
GGAGACCGGAATTCGAGCTCGCCCGGGGAT
>sig_2790
GCACCCATCTCTTTATCCTTACCTATTGTT
>sig_2791
AGCTGTCAAACATGAGAAGTCGCTTGCGGT
>sig_2792
TTCTGTTTTCATCAGCTGTCCCTCCTGTTC
>sig_2793
GCTGGTACCCGGGGATCCATTATATACCCT
>sig_2794
TAGGATCCCTTCGCGAGGTACCGGGCCCAA
>sig_2795
GTAGTCGGGGATCCATACATAAGTTGGTTA
>sig_2796
GTACTTTCAGATCTCGAGCTCGGATCCTTA
>sig_2797
CGAGCTCATTGATAGCATTGAATCTAGTAA
>sig_2798
CATATATACAAATCTAATAAAGTGAAAATC
>sig_2799
ACTTTAAGAAGGAGATATACCATGGGGCAT
>sig_2800
TAACGGTACCGAGCTTGTGGCAGTTTAAGG
>sig_2801
CCTTGTCTGCTCGAAGCGGCCGGCCGCCCC
>sig_2802
ATTATACGAAGTTGTTGAAGCCGAATTCCA
>sig_2803
GAATTCACCTCCTTGTCGACAAGCTATTCT
>sig_2804
ACTCTGGCGACCAGCCTCGAGGTTCTGGAA
>sig_2805
GATGCTTTTCTGTGACTGGTGAATATTCAA
>sig_2806
GGGCATGGCCGCAGGAAAGCAGAGCCCTGA
>sig_2807
CAAGCTTGCATGCCTGCAGGTCGCACCAAT
>sig_2808
TCCTGCAGAGAAGCTTGGCGCCAGCCGGCT
>sig_2809
GGGGATCCCACGACCTTCGATCAGATCCGA
>sig_2810
AGGCCTCCATGGATCCCGGGTCGACGCGTA
>sig_2811
GCCGCCCCCAATAAAATCATACTACCTTAT
>sig_2812
CTGACCAGCGCGGACGCGCGTCTGTGGATA
>sig_2813
TGTTTAGCTTCCTTAGCTCCTGAAAATCTC
>sig_2814
GTGTTACGTTGAGAAAGAATTCGGCGTTGC
>sig_2815
CGCAGAGTCTTCTTTTTTCCGGAGCACGTG
>sig_2816
GCTAGAGGTACCCTAGAAAGCTTCCTAGAA
>sig_2817
CGTCGACGGTATCGATAAGCTTTTTAGACA
>sig_2818
TCCTTCCCTCGATCCCGAGGTTGTTGTTAT
>sig_2819
TACCGCATGCGATATCGAGCTCTCCCGGAA
>sig_2820
ATGATGCCGGATCCGGAATTCCCTCGAGGT
>sig_2821
GAATTAGGCGCCTAATTCCTGTTATAAAAA
>sig_2822
AAGATCCTCCTTCGTCGGTGTCGTCGCCGG
>sig_2823
CAGTGTTACCTAGGTACTAAAACAATTCAT
>sig_2824
GGCACCAGCGGCGCCTGAGAGGTATGGTGC
>sig_2825
CAAGGCCTATAGTGAGTCGTATTACGGACT
>sig_2826
CTGCATCGCCATCCTATGGAACTGCCTCGG
>sig_2827
CGCTCGCAGTGACATTAGCATTCCGGTACT
>sig_2828
GGTCCCCGGCCTCTGCTTAATACTAAAAAA
>sig_2829
CTTTGGTCGGATCCTCTACGCCGGACGCAT
>sig_2830
TAGATCTATTTTGTTCCCTTTAAGACTTTA
>sig_2831
GCATCATATGAAGCATACGCGTCTTAAGAG
>sig_2832
ATAAACAAATAGGGGTAGCTTTCGGGCTGA
>sig_2833
CTGACTCTAGATCTGGATCCACGAAGCTTC
>sig_2834
AGCTCGGATCCACTAGCTCGTTTCAAATTA
>sig_2835
AACGTTACCTTAAGAACGCGTCTGAGCAGA
>sig_2836
TGCAGCCAAGCTTGTAATCATGGTCATAGC
>sig_2837
ACAGGAAACAGAATTCGAGCTCGGTACCCG
>sig_2838
ATGAGCTTAATTATGGTGGAGCTATGCGGG
>sig_2839
CTATTTTGTTCCCTTTAAGACTTTATTGTC
>sig_2840
TCTTCTGAGCGGGACTCTGGGGTTCGGACG
>sig_2841
GAAATTCATCGATTTCGAAGCTAGCTCGCG
>sig_2842
GCTTGCCACAACCCCGGGATAATTCCTGCA
>sig_2843
CAAATATCCTCTTTTAAAGATCAGCTCCCC
>sig_2844
TCCCCGGGTACCGAGCTCGAATTCCCTATA
>sig_2845
GGCGGCAGTTCAACCTGTTGATAGTACGTA
>sig_2846
TACGCCAATTGGCTGCAGGTCGACGGATCC
>sig_2847
GGTTAATTTCGAGCTTGGCGTAATCATGGT
>sig_2848
TCGGCCGGTCGACCCATGGATCCTTCCTCC
>sig_2849
GGGCCTTTTTTACGCGTCAGTGAGCGAGGA
>sig_2850
TCCGCTCATGAATTAATTCCGCTAGATGAC
>sig_2851
TCAACCTGACTAGAGGATCTTTGTGAAGGA
>sig_2852
CTCGTCACTAGTTTGTTCAGCGGTGGCAGC
>sig_2853
TGGAACCGCGTGGCACCAGGGTGGAGAAAT
>sig_2854
GCGAATTCTGGCGAATCCTCTGACCAGCCA
>sig_2855
TCTTCAGCGCTAAACATGCATTTCACCTAT
>sig_2856
CTCGACCCGACCCGTCCGATCACCTGCGTC
>sig_2857
ACCTGCAGGGGGGGGGGGGGACATGAGGTT
>sig_2858
CATCTCCGGGCCTTTCGACTGCAGCGACCC
>sig_2859
CGAAAATCGATCTTCTATATAAAAGATATA
>sig_2860
GTGTTGACATTGATTATTGACTAGTTATTA
>sig_2861
CGATGCGTCCGGCGTAGAGGATCCGGTCAA
>sig_2862
GCTGCGGCCCGACCGGCTTCACCTTCAACC
>sig_2863
CTTGAATTCTCTAGAGGTACCCTCGAGAGA
>sig_2864
CAACTGTTGGGAAGGGCGATCGAGTGAATT
>sig_2865
GAGATATACCATGGGCAGCAGCCATCACCA
>sig_2866
TACTAGCTAGTAAATAAATAAAAAGAAAAA
>sig_2867
CGGCCGCACTCGAGATCAAACGGGCTAGCC
>sig_2868
AGAAAAATTAAAAAAAAAACCCTACAAACA
>sig_2869
ATGAGAATTCTTAGAAAAACTCATCGAGCA
>sig_2870
CCTTGCTCACCATGCTGTTATCAACCACTT
>sig_2871
TTTAGTGTTGTTCCAGTTTGGAACAAGAGT
>sig_2872
AAAAAACATTATCTAGAGGGGAATTGTTAT
>sig_2873
TCCTTTGCTAGCCATTCTAGATCGAACCAC
>sig_2874
TTTCTTGGGTTTATATATCTTGTGGAAAGG
>sig_2875
ACATCGCAAAGTCTCCGCAGAATTCATACA
>sig_2876
GCGAAAAACCGTCTATCAGGGCGATGGCCG
>sig_2877
GATCCCCGGGTACCGAGCTCGAATTGACAT
>sig_2878
TGTACAAACTTGTACCTGCAGCACCCAGAT
>sig_2879
GTCTAAACTCTCCTCGAGAAGCTTCTGCTA
>sig_2880
GCCCGCTGGGTGCTTTTGTGGTTAGCAGAT
>sig_2881
GTTTAAACGATATCGGATCCAGGCGTTTAA
>sig_2882
CCTGCAGGCATGCAAGCTTAGCTTGAGCTT
>sig_2883
GCTCATTTTCTTTCCAGAAGTCTAGATGAT
>sig_2884
GTTTAACTTTAAGAAGGAGATATACCATGC
>sig_2885
AAATATTAACGCTTACAATTTGGTACCCAA
>sig_2886
TTCTTCTCCTTTACCCATGGTGGCGATGGA
>sig_2887
ACAACAAGGCTTCCATTCACTGGCTCCCGT
>sig_2888
ACGACGACAAGAGTCCGGGAGCTCGTGGAT
>sig_2889
AGGATCCCCGGGTACCGAGCTCATGTTTGA
>sig_2890
CCAATTAAAAAACCGTTAATAAAGTATCAA
>sig_2891
AGCTCAGCTCCTGCAGCACACAGACAAAGG
>sig_2892
TTCATATGGTTTACCAGCGCGAAAGACAAA
>sig_2893
GATAAGGATCCCATAACTTCGTATAGCATA
>sig_2894
GCTACCTTAAGAGAGTCATAGTTACCCGAG
>sig_2895
TCTGCAGTCGACGGGCCCGGGATCCGATAT
>sig_2896
TAAAGGGAGAGACCATAGATGCAAGCTTGC
>sig_2897
AAACGACGGCCAGTGAATTCGAGCTCGCCC
>sig_2898
CCCAAGAGACGGCCCGAGACCTTCGGGAGC
>sig_2899
ATTTATTCGATGAATTCGCGTGCTATAATT
>sig_2900
ATCATCAAACAAGTTTGTACAAAAAAGCTG
>sig_2901
CCGGGTACCGAGCTCGCACGAACCCAGTTG
>sig_2902
GTAAAATACTAGCTAGTAAATAAATAAAAA
>sig_2903
GGGCCAAGCTCGAATTTCTGCCATTCATCC
>sig_2904
TGAGGGCGGATCCCCCTCAAGTCAAAAGCC
>sig_2905
TTGTTCCGCGTGGGAGCCATCATCATCATC
>sig_2906
TTCGGATCCGACCCATTTGCTGTCCACCAG
>sig_2907
TGGTTATGAGCTGGTTGGTTTTAGTGAGAT
>sig_2908
CTACCTTCAACTCCATCATGAAGTGTGACG
>sig_2909
TGCAGGTTATATGCAGGTCCATGGAAGACG
>sig_2910
ACTGTCTGCTTACATAAACAGTAATACAGG
>sig_2911
CCCTTCGCCAGCGGATCCGTCGACCTGCAG
>sig_2912
CGCTCACTGCTCGTTTAAGGATCTGATCAA
>sig_2913
CAACTGGGTTCGTGCGAGCTCTCCATGACC
>sig_2914
GGTCGCGACACGGCCTGTCCGCACCGCGGA
>sig_2915
ATCTGACTAATGACTAATGACTAATGACTA
>sig_2916
TCTGGGTACCGATGACGACGACAAGAGCCC
>sig_2917
CTTCTAGAAGCGATTGAGGAGATCTGAGCT
>sig_2918
GAAAGAATAGGAACTTCCCCAAACAGCTAT
>sig_2919
TGCAAGCAGCAGATTATAGATCCTTTTAAA
>sig_2920
GATCCCCGGGTACCGAGCTCGAATTCTGTT
>sig_2921
CGACGCATGCCTGTACATCCGGAGACGCGT
>sig_2922
TTGCTGTGGGGATCAACACGGGATAATACC
>sig_2923
AGGGAGAGCGTCGACGAGATTTTCAGGAGC
>sig_2924
AGTGGAAGAGTGAGTGGTCACCGTGTAAGT
>sig_2925
TACCATCCGGCCCCAGTGCTGCAATGATAC
>sig_2926
TCGTTGGGATCTTTAGACAGGGCAGACTGG
>sig_2927
CGCGGCCGCGGGGATCCTCTAGCTAGAGTC
>sig_2928
CCTAGAGTCAAGCAGATCGTTCAAACATTT
>sig_2929
ACACGGGGGACTCTAGAATGAGCATGTCCC
>sig_2930
TGGTCTGGTGTCGGGGATCCGTCGACTCTA
>sig_2931
ATAGCGGTCGCCACACCCAGCCGGCCACAG
>sig_2932
GATCCAGCTCGATGTAACCCACGCGTGCAC
>sig_2933
ACGCAGTGACCTCAGGCAGCAGCTGAACCA
>sig_2934
ACAGCAAATGGGTCGGGATCCGGCTGCTAA
>sig_2935
CCGGTGATTGATTGAGCAAGCTCGATTTGT
>sig_2936
TATGCTATACGAAGTTATGGGATCCTTATC
>sig_2937
ATTAACTATCATAGCCGGCCACCATCACCA
>sig_2938
AGGGTAGGAATTCCCAACCCGGGAGTGCTA
>sig_2939
GAGGAATTCGCCTTAGACATGACTGTTCCT
>sig_2940
CCACTAGACTCGAGGAATTCGGTACCTTCG
>sig_2941
GAGCGCTTTTGAAGCTCGGATCCGAACAAA
>sig_2942
TGCTCGTCAGGGGGGCGGAGCCTATGAAAA
>sig_2943
TCCACCAGTCATGCTAGCCATGCTCATTCT
>sig_2944
GTGATTGATTGAGCAAGCTGGGTAATAACT
>sig_2945
CCTCTTGCGGGATCTGCCTCGCGCGTTTCG
>sig_2946
GCTTGGATCCCCGGGTACCGAGCTCGAATT
>sig_2947
CTGTAGGCATCGTGGTGTCACGCTCGTCGT
>sig_2948
TCACCATGGTGCTAGCTATAGTTCTAGATT
>sig_2949
AAAATGCATCATCATCATCATCATGGCCAT
>sig_2950
TTACTCAATGGAATTCCTGCAGCCCCAAGG
>sig_2951
TCAAGCTCATTCGCCATTCAGGCTGCGCAA
>sig_2952
CGATGACAAGCTTATAACTTCGTATAGCAT
>sig_2953
TCTCTAGGGGGATCCTCTAGAGGATCGATC
>sig_2954
GGCCGCAAGCTTAGTCATCTAGAATTGGCC
>sig_2955
GATTACCAGTTTACCTTCTTCAGTTTTCCC
>sig_2956
TCTTGTACGGCATATGTTTCCTGTGTGAAA
>sig_2957
AATGGATGGATCGTCATCCATTTCTTAAGA
>sig_2958
TCAAGTGACGCTCAAGTCAGAGGTGGCGAA
>sig_2959
CTTATCATCGATAAGCTAGTTTATCACAGT
>sig_2960
CGTATTACAGCTGCTAGTAGTCCGATCCGG
>sig_2961
ATAAACTGCCAGGAATTGGGGGCGGCCCCG
>sig_2962
CCGCATGCGTTAACCTAGTGGATCCCCCGG
>sig_2963
CTGGATCCACGAATTCGCTAGCTTCGGCCG
>sig_2964
CCTGGGGGACGAGCTTCACTTAAACGGCGA
>sig_2965
TATATAATGGATCCCCGGGTACCAGCTTGG
>sig_2966
GGGAAGGGCCTCTTTCCTGCGTTATCCCCT
>sig_2967
ATATGGGAGAGCTCCCATGGGGATCCATGC
>sig_2968
GGGTGCTTTTGTGGTTAGCAGATCTATGCT
>sig_2969
TTCCATGGGCGCAGATCTACGCAAAAAGGC
>sig_2970
NNNNNNNNNNNNATGGTCATAGCTGTTTCC
>sig_2971
AAACTGCAAAGACAAGCTTGCATGCCTGCA
>sig_2972
GCCCGAGATCCGTTCGGGCAAATCGCTGAA
>sig_2973
GAATGCCAAGCTTACTTAGATCTCGAGCTA
>sig_2974
TTTCACACCGCATAGGAAGATCTGACAAAT
>sig_2975
GATCCATTAGAATTCGATTTTACCACATTT
>sig_2976
TGAAAACATCAAAAGATCCATTAAGGCTAA
>sig_2977
TTGGGATTCTAGGGGAATTAATTCGCCTGA
>sig_2978
ACTCCTGAGGAGTCTGACAGGGTCCAGGTG
>sig_2979
TTCATATGTGAAGAGCAACCCCTATTTGTT
>sig_2980
ACGACGGCCAGTGAATTGCGTAATACGACT
>sig_2981
CGTATCGATTCTAGACTCGAGAGCTCTCGA
>sig_2982
ATTTTTTTCTAGAAAATGAATACGGTAAGG
>sig_2983
TAATATTTTGTTAAAATTTGTTAAATCAGC
>sig_2984
TTCAGCCCGGTCTCCTGTTCCAGAAGGCAC
>sig_2985
GCCACCATGGCCTCCTCCGAGAACGTCATC
>sig_2986
CTAGCCATATGAACAGATGCACGACGGCTG
>sig_2987
TTGAATTGAAAAGCTTATCGATGATAAGCT
>sig_2988
CATGAGCTGTCGGCCTACCTGTCGCGTCGG
>sig_2989
CATCATCATCATCATCATAGCAGCGGCATC
>sig_2990
ATTAGCCCAGCTTGCAGCCGCCGGAGGGCT
>sig_2991
CGGGGCCGGCCATGATTGAACAAGATGGAT
>sig_2992
AGTTTAAACGATATCGGATCCAGGCGTTTA
>sig_2993
GGATCTGCATGTTCTTTCCTGCGTTATCCC
>sig_2994
CAGAAGCTTCTAGAATTCCATCCCCAGGGA
>sig_2995
CAGATCTCGGTGATGACGGTGAAAACCTCT
>sig_2996
GGTGTCAAAAAAGGATCCGGGCCCAGTAGG
>sig_2997
CGGTTTCAGCTGGACGATGTCCTCCTGTCT
>sig_2998
ATTGTCAAAGTGATCCCCCATGAATAAATG
>sig_2999
CTAGAGGATCCGGATGCTGATCATGGAATT
>sig_3000
GCGGACGGGAAGTATCCAGCTCGACATCGT
>sig_3001
CTGTCAAACATGAGAATTAATCAATCTAAA
>sig_3002
GGATCCTCACTCATTAGGCACCCCAGGCTT
>sig_3003
CTGCAGGTCGACACTAGTGCGGCCGCCCAT
>sig_3004
CGAGCTCGAATTCCCGGGGATCCGACAACC
>sig_3005
CATTTTTTCTGAGCTCGGTACCCTCCAAGG
>sig_3006
TACTCTTCCTCAGGTTACTCATATATACTT
>sig_3007
AGCCCTGAAAATACAGGTTTTCCTCGAGTA
>sig_3008
CAACAGATCTCTGTTCGGGGGTTCACTGAC
>sig_3009
CCCTGTTATCCCTACGCGCTCACTGGCCGT
>sig_3010
GCGAATTCGTGGATCCAGATATCCTGCAGA
>sig_3011
CAACAAGCTTGTATTCTATAGTGTCACCTA
>sig_3012
TATCCGATGTGACGCTGCAGCTATTCATGC
>sig_3013
CGCCTTCCTGACTCTCCTTGCATTTGCAAG
>sig_3014
GACAGCTTATCATCGCGAGCTCGGTACCCG
>sig_3015
TTTTCCGGTAGAAATAAAAGAAGTGTTACC
>sig_3016
CGGGCTCATGAGCAAATATTTTATCTGATT
>sig_3017
GAGTAGATCCTGCAAGCCTCGTCGTCCTGG
>sig_3018
TAATGGCCGAATTCCCGGGCATATGTCCGG
>sig_3019
GCGCTAGCGGAGTGTATCCTGGTATGAGTC
>sig_3020
TTTTAGTGTATTCTTTTGCCTCTTTCGTTT
>sig_3021
TTAATAGTTTTCGCAACGTTGTTGCCATTG
>sig_3022
TTTTCCAATACTTTAAAACACATACATACC
>sig_3023
AATAGGACCGGCAATTCTTCAAGCAACAAG
>sig_3024
AGCTTATCATCGATAAGCTAGCCCGCCTAA
>sig_3025
GGCCAGATCTGGGCCCGGTACCCAATTCGC
>sig_3026
GCGGCGCGGCTTAACTCAGGTGTTAGGCAT
>sig_3027
TACGCAGATCTGCGAGCTCGGTACCCGGGG
>sig_3028
CCGTCCTGTGGATCCGCCTACCTTTCACGA
>sig_3029
ATGACCATGATTACGAATTCGATGTGTAGG
>sig_3030
AGATTGTCACTGCTCGAATGGCAGGCAATA
>sig_3031
TAGCTGTTGGCCGCAATTCCGGTGGGGATC
>sig_3032
AAGGAGGAATAAACCATGGATCCACTAGTA
>sig_3033
TTTTTTGGGCTAGCGAATTCCTGCAGCCCG
>sig_3034
ATTAAGACGGATCCCCGACTACGTAGTCGG
>sig_3035
CAACAATAATTAATGTCAGATCCTGTAGAG
>sig_3036
TCGCCGTGGCGGCCGCTCTAGAACTAGTGG
>sig_3037
TGTGATCCAGATCTGAGTCCGGACGCTATC
>sig_3038
CATGGATCCTCTAGATCGAACCACTTTGTA
>sig_3039
ATTATGTACTATCGATCAGACCAGTTTTTA
>sig_3040
CGTCGACCCGGGAATTCCGGACCGGTACCT
>sig_3041
GTTACTCGCTCACATGGGAGCTCGAGTGGG
>sig_3042
GTACCGAGCTCGAATTCGAGCTCGGTACCC
>sig_3043
ATTGGGTACCAAATTGTAAGCGTTAATATT
>sig_3044
AATTAGTCCTGCATTAATGAATCGGCCAAC
>sig_3045
CCGTCGACCTGCAGCAATTCGTAATCATGG
>sig_3046
GGTTTCCCTCTAGGATCCGAATTCGAGCTC
>sig_3047
AATACAAGCTTGCATGCAAGCTAGCTTGTC
>sig_3048
TTACTAGTCAGATCTACCATGGGATCCCCG
>sig_3049
AGCGGCCATCGTGCCTCCCCACTCCTGCTG
>sig_3050
AATCACCTCTTCCACATGCGGCATCTCGAC
>sig_3051
ATGGATATCTGCAGAATTCGGCTTAAGCCG
>sig_3052
ACTTAGATCGCAGATCTAGAGTGAGGACGA
>sig_3053
ACCTCACCGAATTTAATGTGAGTTAGCTCA
>sig_3054
TCCATGGTCTGTTTCCTGTGTGAAATTGAT
>sig_3055
ACTTTGTCATCGTCGTCCTTGTAGTCAGCT
>sig_3056
GCTGCGTACCATGGTCGATCGACAGATCTG
>sig_3057
TCGCGAGCTCGAGATCTGATCATAGACGGA
>sig_3058
TTAAGAAGGAGATATACCATGGGAATTCTA
>sig_3059
TGCGGCAGCGTGAAGCTCATGAGCGGATAC
>sig_3060
GCGTCTTCCATGCTGTTATCAACCACTTTG
>sig_3061
AGGCAGCTGAAAATCTTCTCTCATCCGCCA
>sig_3062
GGCCGGGCTACGGGGCGCAATGGGACTCAG
>sig_3063
CCACCCCAGCTTCAAAAGCGCTCTGAAGTT
>sig_3064
CTTGCCCTGGTGGTCGGGCGACACGCCGAC
>sig_3065
TTGGCACTGGGCCAAGCTCGAATTTCTGCC
>sig_3066
TCGAGCTCGATCGTCCGGGCCGCAAGCTCC
>sig_3067
GAGATCCCCATAACTTCGTATAATGTATGC
>sig_3068
TCGGTACCCGGGGATCCGTCGACTTTGTCA
>sig_3069
TACAAATAATGAATTCCCAGGCATCAAATA
>sig_3070
ATTCGGGGATCCACGCGGAACCAGATCCGA
>sig_3071
GAAGTTATAAGCTTGTCGACCACCTTGTCA
>sig_3072
AGCAGCCGGATCGTCGAAATTCCAGCACAC
>sig_3073
GCTCTAGAACTAGGATCCAACCCCTCCGCT
>sig_3074
GCCTCCGGACTCAGATCTATCACAAGTTTG
>sig_3075
GGTTTGCGTATTGGGCGCTATTTCTTCCAG
>sig_3076
GTCGAGTGGGTGGTGAGCAGCTCGCCGTCG
>sig_3077
CACCTGCATCGATGGGTGGTTAACTCGACA
>sig_3078
ACAGGACGAGGATTAACCCGGGATGGAGGA
>sig_3079
AGCTTAGGATCCGCTAATCTTATGGATAAA
>sig_3080
TCCTGCGAGGCTGTCGGCAGTGCCGACCAA
>sig_3081
GGTACCGCGGATGCATGAATTCGAGCTCGC
>sig_3082
TTAGGACATCTAGGATGTCCCATATTAGGG
>sig_3083
CAAGCTCGAATTTCTGCCATTCATCCGCTT
>sig_3084
TCGGGGATCCGTCTTAATTAAGCGGCCGCA
>sig_3085
TAAGGAGAAAATACCGCATCAGGCGCATAT
>sig_3086
GAGAACTCTGGCGAATCCTCTGACCAGCCA
>sig_3087
TTACCCACTCTTTCCCCTGAAAGGGAATCA
>sig_3088
TTTACGAACGATAGCCATGGTCCGGACTCA
>sig_3089
GCGAGGAGGCTGGGACCATGCCGGCCGCGC
>sig_3090
GCTGCTGCCTGAGGCTGGACGACCTCGCGA
>sig_3091
GTCATCACCGAAACGCGCGAGGCAGAATTC
>sig_3092
CTTTTTCCGCGGTAGCAGCGTCAACAGCTT
>sig_3093
GCTCATCGGCGTGGTCGTGAAGCTCATGTT
>sig_3094
TCCCCGGGTACCGAGCTCGAATTCCGCGGA
>sig_3095
TAAGGAGAAAATACCGCATCAGGCGCATGC
>sig_3096
CGGATGAATGGCAGAAATTCGCATGACCAA
>sig_3097
GCGGCCGGGAGCATGCATCGATAGATCTCG
>sig_3098
CAAGCTTATCGATACCGTCGACCTGCAGGC
>sig_3099
CAACCATAATCACAACCATAATCACAACGA
>sig_3100
CTTTCGGGCTTTGTTAGCAGCCGGATCCGC
>sig_3101
GAGCGCGCAAATACGCATACTGTTATCTGG
>sig_3102
CTCCGCCATAACCTCACCGAATTTAATGTG
>sig_3103
TGGCCCTCGCAGACAGCGAATTAATTCCAG
>sig_3104
GAAGACGAAAGGGTGAGGTCTGCCTCGTGA
>sig_3105
CAGCACGAGGTTGCAGTCTTCCTGCATTAT
>sig_3106
CAGATAGGTCGCGGCGCGAGGAATGTTACC
>sig_3107
TCTTCAAGAATTCAGGACAGACAGTGGCTA
>sig_3108
GCTCGAATTCTCCCTATAGTGAGTCGTATT
>sig_3109
GCCGTCGTGCATCTGTTCATATGGCTAGCA
>sig_3110
TCATTGCCATACGGAATTCTCACTCATTAG
>sig_3111
GAGCTCATTAATGTTAAAGGTTAAAGTTAT
>sig_3112
GATTTTTTTGAGCAACTGGATCCGTCGACC
>sig_3113
GTCTTCAAGAATTCAGGACAGACAGTGGCT
>sig_3114
TACCAGTTCTGCCTCAAGCACCCGGGCTCA
>sig_3115
GATGTCTGCCTGTTCATCCGAGCTTGGCTG
>sig_3116
AAAGTGCCACTTGCATCGATGAATTGATCC
>sig_3117
TAAAGAGATGGGTGCATATGAAAAACATAA
>sig_3118
TGGCAATTCCGGTTCGCTTTACTCAAGCAT
>sig_3119
CAAAATTTGCAATATTTCATGGTGGCGACC
>sig_3120
GCTTGTCGTCGTCGTCGCGACATGGTTTAT
>sig_3121
CCAAGAAGCTTATCGATGATTAATTGTCAA
>sig_3122
TTATCGGAAACTAGTTATCGGCATAATCGT
>sig_3123
GGATCCCCGCACCTCACGGAGTTCGGCGTC
>sig_3124
GACCTCAGCGCCCCCCCCCCCCCGAGCTCT
>sig_3125
AGCCTCCGACCGGAGGCTTTTGACTTCTGT
>sig_3126
TCAGGAATTCCAACATCCAATAAATCATAC
>sig_3127
AAGGGCATCGCGCGCGGGGAATTCCCGGGG
>sig_3128
CACACAGATCTTATCTTCACCGATATATTA
>sig_3129
ACCACACCCGTCCTGTGGATCGAGATCTCG
>sig_3130
GTGGTGATGATGGTGCGCTGCAGGTGTGCC
>sig_3131
ATAGCGCCATTCGCCATTCAGGCTGCGCAA
>sig_3132
GAAACAGAATTCCCCCTGATAAGACGCGAC
>sig_3133
ATAGGTGTAAACCTTAAACTGCAATGAATT
>sig_3134
ACTATAAGGACGATGATGACAAGGACTACA
>sig_3135
CAGGCGAGATCCATATGACGTCCCTATCGT
>sig_3136
TATGATTTATTGGATGTTGGAATTCCATTC
>sig_3137
ATCAGCGGTTTAAACTTAAGCTTGGTACCA
>sig_3138
CGGATCTAGAAGGCCTTGGATCCACCCGGG
>sig_3139
AATTCCACTTTAATGCGGTAGTTTATCACA
>sig_3140
TTATCGTTCTTAGAGATCTAAGCTTAATTA
>sig_3141
CACTACTTTTACGTATGGTGTTCAATGCTT
>sig_3142
CTCACTATAGGGAGACCGGAAGCTTGGGCT
>sig_3143
GCATCGGTCGACCAAAAACATTATGACCCT
>sig_3144
CTGGCGGTACCATGCAGGTCGACTCTAGAG
>sig_3145
AAACCGGACACTGCAGTTTATGCTGGTTAT
>sig_3146
AAGGTGATGCGGAGAGATGGGTGTCGACGG
>sig_3147
AGTGGTTGATATCTAGAATTCCATTGAGTA
>sig_3148
CGACGCTATTACCCTCCATATGTTAGCCCT
>sig_3149
ACAGCAATGGATAATTCGGCTTTTCATGTG
>sig_3150
CTTTCGGGCTTTGTTAGCAGCCGGATCCTT
>sig_3151
TCCCCGAAAAGTGCGTCTCTCTTGAGAGAC
>sig_3152
TCGACTCTAGAGGATCCCGCGAACTGTGGA
>sig_3153
ATTCCTCCTGGATCCGAATTGTGAGCGCTC
>sig_3154
GGGGAGTAAGCTGTTAGTTAGTTAAGCTTC
>sig_3155
CCAGCTCAGACTGAATTCTTGCGGCCGCGG
>sig_3156
TGAGCTAGCGGATCTCGACCAATTCTCATG
>sig_3157
GGCCTTCGCGAGGTACCATTTATCAGGGTT
>sig_3158
CGGCCTAGGCGGCCGAATTCCCCGGGGATC
>sig_3159
GACGGTACCGCTGCTGTGATGGTGGTGATG
>sig_3160
ATGATAATAATGGTTTCTTAGACGTCACCT
>sig_3161
GATCTCCTAGGAAGCTTTCCATGGTCACCG
>sig_3162
ATCCGTCGACCTGCAGCCAAGCCATCGATT
>sig_3163
AACCGACGTCCAGCTGCCTAGGGGCCCTTA
>sig_3164
ATGCTCCCGGCCGCCATGGTTTTGTTGGCC
>sig_3165
TGTCCACCAGTCATGCTAGCCATATGGCTG
>sig_3166
ATGAATTCGAGCTCGGTACCCAGTTCGTCG
>sig_3167
TCAACATCGCGGCCGCCACCATCTTCACCC
>sig_3168
TTCCCCAGATCTGCAGGTCGACGGATCCCA
>sig_3169
GTGATTGATGAACGATTACATGGTAACAGG
>sig_3170
TCCATGATCAGCATCCGGATCCTCTAGAGT
>sig_3171
TCATTTGGAGAGAACACGCTGAAATCACCA
>sig_3172
CTGGCGAACTACTTACTCTAGCTTCCGGCA
>sig_3173
GAAAGATTAAATGCATTTGGTAACGAATCA
>sig_3174
CGACGGATCAATTTCTTTTAAGTAATCTAA
>sig_3175
CGCCAGTGTGCTGGAATTCGGCTTAAGCCG
>sig_3176
CATGGCTGTTTCCTGTGTGAAATTGTTATC
>sig_3177
TGTTTCCTGTGTGAATTCGAGCTCGCCCGG
>sig_3178
TGCGCAACGTTGTTGCCATTGCTGCAGTTT
>sig_3179
GCGATCACATGATCCTGCTGGAGTTCGTGA
>sig_3180
CGAGTTAATTAATTAATTAAGATCTTAGGC
>sig_3181
CGCGCTTTGATATACGCCGAGATCTTGGCA
>sig_3182
AGCATGGCAGTAACACATAGCATTAATGCC
>sig_3183
ATATTAATGACGCCGGGCAAGAGCAACTCG
>sig_3184
GCAAGGCCTTCGCGAGGTACCATTTATCAG
>sig_3185
ATAGGGAGACCCAAGCTTGCATGCCTGCAG
>sig_3186
TAGCCACCACCACCACCACCACGTGTGAGC
>sig_3187
CAGAATTCAGGCCTGAATTCCAGCACACTG
>sig_3188
TGGGGAGTTTCAATGTATAAAATTCGATAA
>sig_3189
TCCATATGCCTACCTTCGATACCACCACTA
>sig_3190
AATTCGCGGCCGCTAGATCGGCCGGATAGA
>sig_3191
TTCCATCTTCTCTTGCTGTTATCAACCACT
>sig_3192
CGCAACAGACGACAAACCGAGTTCTCCAGT
>sig_3193
CCACAACGGTTTCCCTCTAGATAATTTTGT
>sig_3194
CTTCCGTCACAGGTATTTATTCGATGAATT
>sig_3195
GGTCGACGGATCCCCGGGAATTCACTGGCT
>sig_3196
CGGCCTCCTGTGCCGGCGTTAAGGTTTCTT
>sig_3197
TACCCAGATCTTGGTATTCTATAGTGTCAC
>sig_3198
GATTGATGACGACGACAAGAGTCCGAGCTC
>sig_3199
AGCTCCGGACTCTTGTCGTCGTCATCAATC
>sig_3200
CGAAGTTATGTTTAAACTATATAGAATAAA
>sig_3201
GCAAATAACCCTCGAGCCACCCATGACCAA
>sig_3202
CTAGAGCTCGAGGCTGTGTGAAATTGTTAT
>sig_3203
ATGGAAAAACGCCAGCAACGCGATGCGCCG
>sig_3204
GGCATGCAAGCTTCAGCTGCTCGAGTTCTA
>sig_3205
ATTGCCCCCCCGGATCTGCGAAAGCTCGAG
>sig_3206
CCACAACCAACCCTACTCCCCTAGAGCTCC
>sig_3207
CTTCGAGTTTCTCCATAATAATGTGTGAGT
>sig_3208
ATGGACGAGCTGTACAAGGCTTAGAGCTCG
>sig_3209
TCCCCGGGTACCGAGCTCGAATTCTACGAA
>sig_3210
CAGCTGATACCGCTCGCCGCAGCCGAACGA
>sig_3211
ACAATTCCGCAGCTTTTAGAGCAGAAGTAA
>sig_3212
ACAAGTCCGGACTCAGATCTATCACAAGTT
>sig_3213
TCGTGGCCGAGGAGCAGGATGCTTCGTACC
>sig_3214
TTTCAATATTATTTGAAGCATTTATCAGGG
>sig_3215
AGAGAACAAAAACTCATCTCAGAAGAGGAT
>sig_3216
CGGCCGCTCTAGACAATGCTCAGGACTGAT
>sig_3217
AACGGGGAGCTGATCTTAAGGCCTAGGTCT
>sig_3218
CGCCCTGCTTCATCCCCGTGGCCCGTTGCT
>sig_3219
CAGATCTAGAGGACGCGTCAGCTTGATCAA
>sig_3220
CACACCCACACACCCACACACCCACACATA
>sig_3221
GGCCAGGTCGACGGATCCCTCTATTAATGA
>sig_3222
TTTTTTTTTTCCAAAAAAAAATCAAATTTT
>sig_3223
GGCCTTTGAATTCGAGTCTCTTAACTTAAA
>sig_3224
CAGTTAAAGTAAGCTTGCATGCCTGCAGGT
>sig_3225
ATCACCACCATGATTACAAGGATGACGACG
>sig_3226
TAGCAGAAGCTTCTCGAGGAGAGTTTAGAC
>sig_3227
TAGAGGATCCTTAACGTACGTTTTCGTTCC
>sig_3228
CGCCGCGTCGAGGCGCCGGTCGGAGGGGCA
>sig_3229
GCAATGTAACATCAGAGATAAGCCGAATTA
>sig_3230
CGAAACGAAGCATTGGGATCCCCGGGAATT
>sig_3231
CGGGTACCGAGCTCGAATTCACTTTAACTG
>sig_3232
CTGTGCGGTATTTCACACCGCATAGGGTCA
>sig_3233
CTTCTCGTCACTAGTTTGTTCAGCGGTGGC
>sig_3234
AGGGTTAATTTATATAGCTTGGCACTGGCC
>sig_3235
ATCATGGTCATATGAATATCCTCCTTAGTG
>sig_3236
AAACTACCTGTTCCATGGCCCACCCTCGTG
>sig_3237
AGCTTCCTAGAAGATCTCCTAGAATCGATC
>sig_3238
CGTAACAAAAGCTTATCGATACCGTCGACC
>sig_3239
TCTAGCCAATACGCAAGCTTGGCACTGGCC
>sig_3240
CCTTTACTCATATGAATTCCTCCATCCAGA
>sig_3241
GCCCTCCGGCGGCTGCAAGCTGGGCTAATA
>sig_3242
GGAATTTTAACTTTACTAAGGAGAATTTAT
>sig_3243
AACAGCATGGCTAAAGCCGCCATCGATTTT
>sig_3244
TTGTATTTATTTTCACTTTTTAAGTATAGA
>sig_3245
CCTGCCTTAGACTCGCAAGCGCTATACCAC
>sig_3246
ACGATAAGCTTACTAGTTCTAGAGAATTCA
>sig_3247
ACACCGCATAGATCCCCAGCGACATCATTA
>sig_3248
CTTTGTCATCGTCGTCCTTGTAGTCAGCTT
>sig_3249
CGCTGGGTGCTTTTGTGGTTAGCAGATCTA
>sig_3250
ACGATAAGCTTACTAGTTCTAGAGAATTCG
>sig_3251
ATCGATACCGTCGACCTCGAGACGCGCCCT
>sig_3252
GAGCTCATGCATGATATCGTCGACCCCACG
>sig_3253
CTCATTAGAAAAACTCATCGAGCATCAAGT
>sig_3254
GCTGTACAAGAGGATCCGGGCCCAGTAGGT
>sig_3255
AAGGGAGCGGCCATGGGAATTCTACGTAGC
>sig_3256
TAATTCCGACTGCGAGCTTATTGTTAAGGC
>sig_3257
GGTCGGGATCCGGCTGCTAACAAAGCCCGA
>sig_3258
TAGTCAGGGTCACCGATAAGCTTCGGGCCG
>sig_3259
CTGCAGATCTCGAGCTCGGATCCGACCCAT
>sig_3260
CGATGTCAAGAGCTCGGTACCCGGGGATCC
>sig_3261
CTGAGCGTCAGATCTATGGACAGTTTTCCC
>sig_3262
CCCGATATCCATGGACCCGCGTCCCTCAAT
>sig_3263
AAGCAGAGATGGTGCCCTTGGTGGTCGACC
>sig_3264
CTAAGTACCGGAACATCTAACGACTGCTCC
>sig_3265
CCTGACTGCGTTAGCAAGAAGCTTGGCTGC
>sig_3266
ATGGCCGAATCTTACTCGGTTACGCCCAAA
>sig_3267
ATCTGCCATAACATGTCATCATAGCTGTTT
>sig_3268
CGTGGCCTGGCCTCTGGGGCCGAAACTGTT
>sig_3269
GGGGCACTTTGATCCGGCTGCTAACAAAGC
>sig_3270
TCGCGCGAATTCTGCCTCGCGCGTTTCGGT
>sig_3271
TGCACATGAAAAGCCGAATTATCCATTGCT
>sig_3272
GTCGCGATGGGCCATTCGCCATTCAGGCTG
>sig_3273
ACTCGGATCGCGGCCGCTCGAGGATCCGAA
>sig_3274
ATTGCAATGATCATCATGACAGATCTGAGT
>sig_3275
TTCGCCACCTCTGACTTGAGCGTCACTTGA
>sig_3276
CAGCTGGCCCTCGCAGACAGCGAATTAATT
>sig_3277
TAGGTGATATCAGATCCACTAGTGGCCTAT
>sig_3278
GCAAATGGGTCGCGGATCCGGCTGCTAACA
>sig_3279
ATAATAAGCGGATGAATGGCAGAAAGGCCA
>sig_3280
CGTCTTCCATGGACCTGCATATAACCTGCA
>sig_3281
CTGCAGCCAAGCTTGCGATCCCGTCGTTTT
>sig_3282
CTGTCAAACATGAGAATTCAGATCCGTCGA
>sig_3283
TCATGTCGGCGGCCCTACGCCCCCAACTGA
>sig_3284
AGCTTGTCGAACCATGGCACATATGAGCGG
>sig_3285
TGGGCAAATGGGATTGGCTTTACTAAGCTG
>sig_3286
TTCAACTCGCTCGCCCGGGCCGAACCAGTT
>sig_3287
GTTCGTCTTGTATTGTCTCTTTCTTGTCTG
>sig_3288
TTATTTATTTACTAGCTAGTATTTTACTTA
>sig_3289
GCTGTCGGCTTTCAGCTGTCTTTAGGCATT
>sig_3290
GGCCAGCGCCTGATGCGGTATTTTCTCCTT
>sig_3291
CTAGAGCATGCGGTACCTCTCGAGGAAGCT
>sig_3292
TTATCATCGATAAGCTAGCCCGCCTAATGA
>sig_3293
CCTCTGCAGACTCAGGCGACCAGCGGGTCG
>sig_3294
GTCCTAGCTTCACGCTGCCGCAAGCACTCA
>sig_3295
GAATGGAATTCCAGACGATTGAGCGTCAAA
>sig_3296
ATAACAATTTCACACAGGAAACAAAATCCA
>sig_3297
GAATCCGTAATGGTACCTTTCAGCCCCAGA
>sig_3298
TCATCAATGTATCTTATGATGTCTGGATCC
>sig_3299
TGCGTCCATGGGCAAATATTATACGCAAGG
>sig_3300
ATACAAATAAGCTTAGAGCTCGAATTTCCC
>sig_3301
ACCATGGCTAGCCGCGGATCCGATCAGACC
>sig_3302
CAATCTACGTGTCCATCACCAAGTACTGCT
>sig_3303
TCCCGGGGATCCGATTTTGGAGGATGGTCG
>sig_3304
TTCGTCTTCAAGAATTATCCGGATATAGTT
>sig_3305
AGGTCGACGGATCCCCGAGATGCGCCGCGT
>sig_3306
CCTCTAGAGTCGACCGATGCCCTTGAGAGC
>sig_3307
CATCAGGAGGCCCATATGCTGGAACGGCTG
>sig_3308
ATCGATCCTAGAAAGCTTCCTAGAAGATCT
>sig_3309
CTACACAGTCGGCGTCCCTGGACTGGTGCG
>sig_3310
GGACCAAAATCCCTTAACGTGAGTTTTCGT
>sig_3311
TCAGATCTTAAGGCCTAGGTCTAGAGTCTT
>sig_3312
CCGCTCTAGAACTAGTGGATCCGCTTTTAC
>sig_3313
CGGATCGGGGTGGGCGAAGAACTCCAGCAT
>sig_3314
TCCAACCTTCCCAAACGCCTCCCCTGCCCC
>sig_3315
CGGATACCCTGTCCGCCTTTCTCCCTTCGG
>sig_3316
ATGATGGTGATGGCTGCTGCCCATGGTATA
>sig_3317
GGCGGCCGCTCGACTCATCACGTCTCCTGT
>sig_3318
GTATACACTCCGCTAGCCATGGGCAAATAT
>sig_3319
CGTAAAGACGTCAATGCAGCGATCACTAGC
>sig_3320
CATTCCACAGCGGATCCGTCGACCGATGCC
>sig_3321
CCTCTAGAGTCTGCTGTACATTTAAAGAGC
>sig_3322
AAAAAAAAAGAAGCCTCACCGCCAAAAACG
>sig_3323
CGAGCTGTACAAGAGATCAGCTGCTGCTGC
>sig_3324
ATTCGAGCTCGGTACCGTATTCGAACATCG
>sig_3325
TAAGGGCCCGTACGGCCGACTAGTAGGCCT
>sig_3326
CGGCCAAAAAAAGCCCGCTCATTAAGCGGG
>sig_3327
GACTGTCCTCGTTATTTCTAGGCACAGCTT
>sig_3328
GGCCGGCGATAATGGCCTGCTTCTCGCCGA
>sig_3329
TACGCAGTTCAGTTCACGGTCGGCTTTGCT
>sig_3330
GTGTTATCCTTCATGGTCTTACTCCATCCA
>sig_3331
TCACCACTCCAAGAATTGGAGCATCACTAC
>sig_3332
GCAGTGGGCTGAATCAGGGTCACACGGTGT
>sig_3333
TAAGCGGCCCCTATAACTCTCTACGGCTAA
>sig_3334
TATGACCATGATTACGCCAGCTCACGGTAA
>sig_3335
ATACAGGTTTTCCTCGAGTACGGCGGCCGC
>sig_3336
TAACCCTTGATAAATGCTTCAATAATATTG
>sig_3337
GCCAGTGAATTCGAGCTCGGTACCCCCTCG
>sig_3338
TAAGCTTGGCTGCAGAGGCCTGTCGACCCG
>sig_3339
TAGCACGCGAATTCATCGAATAAATACCTG
>sig_3340
GGCGCCGCTGTTATCACAAGTTTGTACAAA
>sig_3341
TCAATTCGAGAATTGACGCGTCCTCGGTAC
>sig_3342
TGATGATCCGGCTGCTAACAAAGCCCGAAA
>sig_3343
AACTTGTGATCCAGATCTGAGTCCGGACGC
>sig_3344
TCTACAAACTCTTGTTAACTCTAGAGCTGC
>sig_3345
AACAACGTTGCCCGGATCAATCAGGGGATA
>sig_3346
ACGTAGAATTCCCATGGTATATCTCCTTCT
>sig_3347
ACAATTATGAATTCATTATAACAAATAGTT
>sig_3348
ACTTTGTTTCTATCCCCTCGGGGGAAACCG
>sig_3349
GCTGCTGCCACCGCTGAACAAACTAGTGAC
>sig_3350
CTTGAGAGACCAGCTGCATTAATGAATCGG
>sig_3351
TGCAGACCTCGAGGCTGCATTAATGAATCG
>sig_3352
GAATGGCGAATGAGCTTCTTCCGCTTCCTC
>sig_3353
GCATCGAGCTCGGTACCCGGGGATCCTCTA
>sig_3354
ACGGTACCGCGGGCCCGGGATCCACCGGCC
>sig_3355
GGATCCGTCTATGATCAGATCTTTAAAAGA
>sig_3356
GATCTTTTCTACGGGGTCTGACGCTCAAAT
>sig_3357
TTGTTCTAGAAAGCTGGCGGCCGCTAAGCC
>sig_3358
ATCCAATTATCTATGTTAAATGATTAACGT
>sig_3359
CCGCGGTGGAATTCCCATGTCAGCCGTTAA
>sig_3360
TAAAAGCCGTTGTTAAGGCTGCCTTTGTGC
>sig_3361
GCTGGCGCCCTATATCGCCGACATCACCGA
>sig_3362
GGGCACGGGGCGCAATGGGAGCCAGGGTGC
>sig_3363
ACCATCCTGACCTGACCCCAGCGTGCCGGC
>sig_3364
TTATGAATTCCCGGGATCCGTATTTATAGG
>sig_3365
CTCCCCATCCCCGAATTCGGGCAATAAGGG
>sig_3366
CCTTTTTTATTTTCTGAACGGTCTGGTTAT
>sig_3367
TAAGGGCCCGTACGGCCGACTAGTAGGCTA
>sig_3368
TTAGCTCCTGCCCTATGGGATTCACCTTTA
>sig_3369
TGAGCAAGCTGGGTAATAACTGATATAATT
>sig_3370
CCGACGAAGGAGTTGATCCCCTGCGCCATC
>sig_3371
ATTCACCTATTAGTTATCTATAAAATTATA
>sig_3372
AACCCGAACGACGCCGTGCCGCCGGTCGGG
>sig_3373
AACAATGACTGCAGGTGGCTGCTGAACCCC
>sig_3374
GCAGCAGCATGCAGGAAGCTTACTTAGATC
>sig_3375
TCAAAAAGGGGATCCGTCGACCTGCAGCCA
>sig_3376
GAATTGGATTTAGGTGACACTATAGAATAC
>sig_3377
GCTCGGTACCCGGGGATCCCACGTGGGATC
>sig_3378
AGAGTCGACCTGCAGCCCAAGCTTGCATGC
>sig_3379
GGGACGTCATATGGATCTCGCCTGTCCCCT
>sig_3380
AGTCCAGCGCTCACAATTGCGGCCGCAATT
>sig_3381
AGCTCTAGATCAAGCTTATCGATACCGTCG
>sig_3382
CATCATCATCATCATCATATCGAGGGAAGG
>sig_3383
GGATCCAGTCGACCACGTGAGATCTAGAGC
>sig_3384
CGAGTCAGTGAGCGAGGAAGCGGAGCGCCC
>sig_3385
CCCTTGCTCACCATCAGGATCCCGGGCCCT
>sig_3386
CGGCGCGCCCCCGGGTACCGAGCTCGAATT
>sig_3387
CGGGCCGCAAAAATTAAAAATGAAGTTTTG
>sig_3388
TGGCAAAGCACCCGGGCTCGAGGAATTCGC
>sig_3389
CCACGAGCTCCGGACTCTTGTCGTCGTCAT
>sig_3390
GATGTTTTTCCTCCTTATAAAGTTAATGCA
>sig_3391
TTGATTGATCAATCAATCAGCAAGCTTATC
>sig_3392
GGGATCCTACCAACCGGCACGATTGTCCAG
>sig_3393
CTCGCGTYGGARACTTTCATTGWCACTTGA
>sig_3394
GACCAGAATACGTCTCGCCATATGGTCTCC
>sig_3395
GGGGGACCGAAGCTGAGCTCTATAGTGAGT
>sig_3396
AAATTAAAAACTGGTCTGATCGATAGTACA
>sig_3397
GATCGATACGACCGAAAACCTGTATTTTCA
>sig_3398
CCGCGATAAGGCCCTTCGCAGGTTAGCAGT
>sig_3399
CATGGTGATCCCGCTAGAGGGAAACCGTTG
>sig_3400
GATCCCTTCACCAAGGGCGAGCTCGGTAAG
>sig_3401
CAAGATCTCCTAGGAAGCTTTCCATGGAAG
>sig_3402
CGGCCGCCATGGAGATCTCGAGGCCTATCG
>sig_3403
GCTGCCTTAGGCTTAGCGGCCGCCAGCTTT
>sig_3404
AAAGCGCCGGCTCAGGCTCCTACTACCTTG
>sig_3405
CAATATAATTCCGCTCCTTTGCCAGATTGC
>sig_3406
TTTTTGGGAATTAGTTTTTGCGGCCGCGAT
>sig_3407
TTGAGGATCCACAGGACGGGTGTGGTCGCC
>sig_3408
TGGTGGACAGCAAATGGGTGCTTAGAGCTC
>sig_3409
GGCCAATCTGGCCGCGGCCGCAAGGCCTGA
>sig_3410
AGCTGGCTAGACACCATGGCCAGCAAAGGA
>sig_3411
AATAAACCCTTGCATATGATATCGATGTAC
>sig_3412
TCATCACCGAAACGCGCGAGGCAGCGATGA
>sig_3413
AATGTATCTTATGATGTCTGGATCCGTCGA
>sig_3414
CGGGGAAATTCGAGCTCTAAGCTCATTGTT
>sig_3415
TAAGGACAGTTGGGATACAGGGATCCTCTA
>sig_3416
CGGATCCTGAGACTGAATTCGGCCCTCGAG
>sig_3417
GCCATGGGATATCTGTGGATCCGAATTCGA
>sig_3418
GGTCGACTCTAGAGGATCCCCGGGTACGGT
>sig_3419
TTTCGTGCGGTTGTCCGTTGGCCGCCAAAG
>sig_3420
CGCCGCATCTTGACCAACGCTCGCTTTGGC
>sig_3421
ACTTGTCACTACTTTCGGTTATGGTCTTCA
>sig_3422
GGGTATTAATAATGAAAGGGAATTCCAAGC
>sig_3423
GAGCTCGCGAAAGCTTGGCTGCAGGTCGAC
>sig_3424
TCCTCTTCAAAAGGCTACGAATTCATACAA
>sig_3425
ACCATGATTACGCCAAGCTCGGAATTAACC
>sig_3426
CATATGGATCCAGGTAACCAATGGCATGGC
>sig_3427
GAGCGTCAGACCCCATTAACGCTTCTGGAG
>sig_3428
TTCTCTTCTCCCTATAGTGAGTCGTATTAT
>sig_3429
TATCAGGCCTTGCGGCCGCGGCCAGATTGG
>sig_3430
CGCGTGGATCCCCCTCAAGTCAAAAGCCTC
>sig_3431
AAGCTCAATACGACTCACTATAGGGCCCGG
>sig_3432
CATCACCATCACCATCACTCCGCGGCTCTT
>sig_3433
AGAGGATCCCCGGGTACCGAGCTCGTGTAT
>sig_3434
CTGATATCCTGTTTGGCCCATATTCTGCTG
>sig_3435
GCTTCTGAATAACGAACGCTGAACTAATTG
>sig_3436
AAAAGCTTCTAGATATCTAGAGGATCCCCG
>sig_3437
GCAGTCAACACATTTTAAATACTGAAACAA
>sig_3438
CAATGGATGCCCCAAGGGTTGGTTTGCGCA
>sig_3439
TTATCAGCTGATACCGCTCGCCGCAGCCGA
>sig_3440
AGAACTGGTTCAGTAGCTTAAGCCACTTTG
>sig_3441
GGATCCGAATTCCAATAAGGGCTGCACGCG
>sig_3442
ATACGAATTGGCCGCGGCGTTGTGACAATT
>sig_3443
ATGATAAAAGGCACCTTTGGTCACGGTCGA
>sig_3444
ACGTCATCTAGCGGAATTAATTCATGAGCG
>sig_3445
TCATCATCATCATGCTTAGAGCTCGAATTT
>sig_3446
AGGGGATCCCAAAATGGATGTGCTGTACTC
>sig_3447
TACCTTAGTTAGTTACCGGATCCCGGGCTG
>sig_3448
GTTATGCGGCCGCGACGTCAATGCCAATAG
>sig_3449
ATCAAAGGGAAAACTGTCCATAGATCTGAC
>sig_3450
GATCTTTTCTACGGGGTCTGACGCTCAGGG
>sig_3451
GGAGAGGCGGTTTGCGTATTGGGGGAAGTG
>sig_3452
ATTTTTGCGGACTCTAGATTAGGCGCCGGT
>sig_3453
GGTGCCGGCAGCGCTTCGACCGATGCCCTT
>sig_3454
TTGGAATTCCTTCCCTTTCATTATTAATAC
>sig_3455
GTGCGGCCGCCGCCATGGCTATCGTTCGTA
>sig_3456
GCAAATGGGTCGGATCCGAGCTCGAGATCT
>sig_3457
CAAGGATCTGCAGAATTCGGCTTATTACCG
>sig_3458
TCCCTCGAGGTCGACGAATTCCGAGCTCGG
>sig_3459
ATGTACTATTTAAAATCAAGCTCCTTGCAG
>sig_3460
CGGCCAGTGAATTAATTCGTGTATAACGGA
>sig_3461
GGGGGGCCCGGTACCGAGGACGCGTCAGCT
>sig_3462
AAAACATTATCTAGAGGGGAATTGTTATCC
>sig_3463
TGAAGCTGACCAAAATCCCTTAACGTGAGT
>sig_3464
TATTGAGAACACGGGTACCCGGGCGACTCA
>sig_3465
AAGACTGTCGACGTCAGGCCTTGTCAGTTA
>sig_3466
TCCGGCCAAGCTTNNNNNNNNNNNNNNNNN
>sig_3467
TGATTTACAATGACTTCCACGCCAAGGACG
>sig_3468
CCGAGCTCGGTACCGGGCCCCCCCTCGAGG
>sig_3469
CTCCCTTTAGTGAGGGTTAATTTAATCGAT
>sig_3470
AGCTCGAATTCCCCATGGTCTGTTTCCTGT
>sig_3471
GGCGGCCGCGAATTCCTCGAGCCCGGGTGC
>sig_3472
GAGGATCCGGTGATTGATTGAGCAAGCTTA
>sig_3473
AGGGGGATCTTGAAGTTCCTATTCCGAAGT
>sig_3474
GATCTAGATATCGATGAATTCGTAATCATG
>sig_3475
TGGGGAATTCATGGCGTTGATACCATGGCG
>sig_3476
ACCTCTAGGAGATCTTCTAGGAATTCTCTA
>sig_3477
CGGATCTGATCGAAGGTCGTGGGATCCCCG
>sig_3478
TGCAGGTCTCGAGCTCGAGTTTACCACTCC
>sig_3479
CATATTAATTAATCCTCCTTATGCATACAC
>sig_3480
CTAGAATTCTCCCGGGTGGATCCAAGGCCT
>sig_3481
GATGATGATGATGCATACTCTTCCTTTTTC
>sig_3482
CCTCTCCGGAGACATGGCCGGCCCTTTTGA
>sig_3483
GAGGCTCGGGACCTGCAGGGGGGGGGGGGA
>sig_3484
AAACTCATTGAAGTCCAGCTTTTGAGGCTG
>sig_3485
GATTTCTCCATTGGTCTTCCATAGCACTGG
>sig_3486
AACGTTGTTGCCATTGCTGCAGTCACTGCC
>sig_3487
GAGGGGGATCCTCTAGAGTCGACCTGCAGG
>sig_3488
CGATAAGCTTGATATCGAATTCCTGCAGCT
>sig_3489
CTGATCTTAAGGCCTAGGTCTAGAGTCTTT
>sig_3490
TTGGCGTCTTCCATGCTGTTATCAACCACT
>sig_3491
TAATTAACCTGTCTTCTATCGAACAAGCAT
>sig_3492
TCGACGATATCATGCATGAGCTCACTAGTG
>sig_3493
TGAGGACGAAACGGATCTGCAATGAGCTGA
>sig_3494
CTGAATGGCGAATGGCGCTTTTCGTGGTCT
>sig_3495
TTCCGCAAAGTTCAGACTGACCTCGATGTG
>sig_3496
ACGAATTCCCCGGATCCGTCGACCTGCAGG
>sig_3497
ACAAAGTGGTTCGATCTAGAGGATCCATGG
>sig_3498
GCCATCACCACCAGCCAGGACCTGCAGTGG
>sig_3499
CAACTGCTGGTTCCGCGTGGATCTGCGGAT
>sig_3500
CAAAATGGATGTGCTGTACTCTATCTCACG
>sig_3501
GGTGCTCGAGTGCGGCCGCAAGCTTCGTCA
>sig_3502
AGCTCGAATTCAGATCTGAATTCGTAATCA
>sig_3503
GCGATCATGGCGACCACACCCGTCCTGTGC
>sig_3504
ATGACCATGATTACGAATTCGCGCGACCGG
>sig_3505
CCTAGGCACGCGGTTCCAGTGGGTCCGGAT
>sig_3506
CGTTGGCCGATTCATTAATGCAGATCCGGA
>sig_3507
ATGGATGAGCTCTACAAATACACTGGCCGT
>sig_3508
CGCTAGATCTGCATGGCATGCAAGCTTGGC
>sig_3509
TGGGGGATCCGTCGACCTGCAGCCAAGCTT
>sig_3510
ATGCAAGCGAGCCGTTTCTAAAAGTGTTAC
>sig_3511
TAATTCATCGGGGTACGGTCGACGATCGTC
>sig_3512
TGGGTGGTGGCCATGGTATTATCATCGTGT
>sig_3513
GCATTAAAGCTTATCGATTCTAGACTCGAG
>sig_3514
GTAAGTTGGCAGCATCACCAGCTTATCGAT
>sig_3515
AACGACGGGATCCTCTAGAGTCGACCTGCA
>sig_3516
AACGTCCAGTGCATCATCCAGCGCCAGTGT
>sig_3517
CGAACAGGCTTATGTCAATTCGAGCTCGGT
>sig_3518
GCCTATAGTGAGTCGTATTACGGACTGGCC
>sig_3519
ACGGGGCGAAGGCAGCGCGCACGACTCCCG
>sig_3520
ACGAAGTACTCTAGGAGTAATTTTTTTTTC
>sig_3521
AATCCTGTTACCAGCTGGCCGCCACGTTGC
>sig_3522
GGCTTTGGCCGCGGACGGTATCTTCTATTT
>sig_3523
TATTTTATCGATCGTAATCTGCTGCTTGCA
>sig_3524
GCTACAGGGCGCGTGGGGATCCTCTAGAGT
>sig_3525
TTTTTTTTTCAGTCAGATCTCAGTGGTGGT
>sig_3526
TGACATCGTTCGCCAGCCAGGACAGAAATG
>sig_3527
ATCGACTTTTCCAATTTGCGTTTTATGTTG
>sig_3528
ATATGCGGCCGCAAGCTTAATTAACCTGGT
>sig_3529
GGGATCCACGCGTTTACGCCCCGCCCTGCC
>sig_3530
CTACGATTCCCGCCGATGACCGTGATCGGC
>sig_3531
CTGTCCATACCCATGGGCTAGCTTATCATC
>sig_3532
CTCATGAATTAATTCCGCTAGCTTCACGCT
>sig_3533
TAGTGAGTCGTATTACAATAGTAAAGGAGA
>sig_3534
ACGTATTCTGAAAATTGTATTATTGAAGCA
>sig_3535
GGCGACACGGAAATGTTCTGCAGGTTTTTG
>sig_3536
AGTGAATTGTGCGGCCGCGAGCTCGGGCCC
>sig_3537
GGCGAGCTCGAATTCCGGTCTCCCTATAGT
>sig_3538
CTGAAAATCTCGCCAAGCTCAGATCCTCTA
>sig_3539
TGAAGCATTTATCAAGGGTTATTGTCTCAT
>sig_3540
AAGGACCATAGCATATGAAAATAAAAACAG
>sig_3541
CGACGAGCTCACTAGTCGGCGGCCGCTCTA
>sig_3542
GAGAATTCGATAAGCTTCTAGGATCCCCAG
>sig_3543
GTATATATGAGTAAACTGGTCTGACAGTTA
>sig_3544
CATTGGTGTGCACCTCCAAGCTGGGTACCA
>sig_3545
CAACGCGGCCCGAAGCTTATCGATGATAAG
>sig_3546
TGCTGAGGTTTGCGTAGACCGGCGGCTCGC
>sig_3547
CGCCAAAACAGAAGCTTGGCTGCAGGTCGA
>sig_3548
CGAATGGAAGAGCTGGACACAGCCCATACA
>sig_3549
GGAGGTTTCGGATGCGTTAACCATCAGTAC
>sig_3550
CAAATATGTATCCGCTCATGGAGCTCAAAG
>sig_3551
AAAACCACCATTGAGGAACTCATCCCCCTC
>sig_3552
TTGAGCTCGCCCTTGGTGAAGGGATCAATT
>sig_3553
GGGGGACTCTAGAGGATCCCCGGGTACCGA
>sig_3554
GTCCGTAATACGACTCACTATAGGCCTTGA
>sig_3555
GGGTCGACTAGTTCATCCTCGAGATCTAAG
>sig_3556
AAGCTTCTAGGATCCGAAGGCAGCAGTTTT
>sig_3557
GTCGACGGATCCCCGGGAATTCACTGGCTG
>sig_3558
AGACCTCAGCGCCGGTGATGCCGACGATGC
>sig_3559
GGAAAGTCACTGTTGTTTAAGACCTCTGCT
>sig_3560
CAGATTACGCTATCGAAGGCCGCGGCCGCT
>sig_3561
GACTCTAGAGGATCCTTAACGTACGTTTTC
>sig_3562
AAGCCGCCGGAGAACCTGCGTGCAATCCAT
>sig_3563
TCTCTAGATGGGGTGGGCTCCGAGGTGAAA
>sig_3564
GCTTAGGCGCCGGTGGAGTGGCGGCCCTCG
>sig_3565
CACATAGTCATCCTTGCCCGCCTCATAGTT
>sig_3566
TCGAGGGATCCGATATCACTAGTATGGAAA
>sig_3567
GCTCTTATTACCAATGCTTAATCAGTGAGG
>sig_3568
CCCAAAATGGATGTGCTGTACTCTATCTCA
>sig_3569
TCGATAAGCTTGATATCGAATTCAACTCGC
>sig_3570
CGGGAATTCGATTAATCACTAGTGAATTCG
>sig_3571
GGTCTAGGATCGATTCTAGGAAGCTTTCTA
>sig_3572
GCTTATCATCGGTGACCCGGGCGATAAGCT
>sig_3573
CGCCCCGACTCTAGAATTATTACACGGCGA
>sig_3574
TAGTTTGTTCAGCGGTGGCAGCAGCCAACT
>sig_3575
GTCACGACGTTGTAAAACGACGGGATCATC
>sig_3576
CAAAAAGCTTGGGCTGCAGGTCGAGGCGGA
>sig_3577
AGTGTAAAGCCTGGGGTGCCTAATGCAGAC
>sig_3578
CTGCCACCGCTGAACAAACTAGTGACGAGA
>sig_3579
ATTAATTAAGTCGACATCTAGAGTTTAAAC
>sig_3580
TGAATTGTTTTAGTACCTAGGTAACACTGA
>sig_3581
CGAGGGCATCGGCTACCCCTTCAAGGGCAA
>sig_3582
ACGAACGATAGCGTCCGGACTCAGATCTGG
>sig_3583
GCTAGCCATGCTGTTATCAACCACTTTGTA
>sig_3584
CAACCACCGTCACAAACACAAGCTTCCTCG
>sig_3585
ATGACGATAAGGATCATCCCTTCACCAAGG
>sig_3586
CACAAAGAGCTTCAACAGGGGAGAGTCCGG
>sig_3587
GCACGACCTTCGATGAATTCACGACCTTCG
>sig_3588
TAGTTTCCAATATGTCTTTAAGCTCAAGTG
>sig_3589
TTCCTTTTTCAATACAATTTTCAGAATACG
>sig_3590
ATGGGGTGCGGCCGCGATGTTGATGAAAGC
>sig_3591
TGCATTCGCCCTATAGTGAGTCGTATTAAT
>sig_3592
GCCCAAGCTTGCATGCCTGCAGGTTTAAAC
>sig_3593
CAGAATTCGGCTCAACAACTTCGTATAATG
>sig_3594
AGGTCCGGATCACTTCACTGACACCCTCAT
>sig_3595
TTTGATTAGGGATCCTCTAGAGTCGACCTG
>sig_3596
AGGAAGCTGGCCACGTTGGAGGCGTTGTAG
>sig_3597
TCGAATTCGCGATAAGCGCCTTCGCAGGTT
>sig_3598
GAAGGAATATCACAAGTTTGTACAAAAAAG
>sig_3599
TTAAAGATCTCACTACGCGGCTGCTCAAAC
>sig_3600
AGTACAGCACATCCATGAATTCCGGATCCG
>sig_3601
TTCTCTAGGCGCCGGAATTCCGATCTGATC
>sig_3602
CGCCATGGTTGAGGAGAAGCCCGGGCTCTT
>sig_3603
CAAGTACTGATGGTTAACGACCGCGCGGGT
>sig_3604
TGCGCCTGGCGAAAAAAGCTTATCGATGAT
>sig_3605
CCCGGCCCCCGGCGGCCGTGGGCCATCGCC
>sig_3606
TCGCTGTTATCAACCACTTTGTACAAGAAA
>sig_3607
CCCCCCCCCTGCAGGTCCTAGATAACTTCG
>sig_3608
CTTACTCCAAGAATATCAAAGATACAGTCT
>sig_3609
TCCGGTGATTGATTGAGCAAGCTTATCGAT
>sig_3610
GGTTCGAAATCGATAAGCTTGGATCCTCTA
>sig_3611
ACCATGGAATTCGAAGCTTGATCCCGACCC
>sig_3612
GCCGCGTTGCTGACGTTTTTCCATAGGCTC
>sig_3613
TAAACAACATAAAACCTTTCTTCATATGTA
>sig_3614
CATGATTACGCAGATCTGCGAGCTCGGTAC
>sig_3615
CTTCTGACTCGAGTTTAAACTCTAGAACCG
>sig_3616
GAGGGTATTAATAATGAAAGGGGGAATTCC
>sig_3617
ATAAGGGAGAGCGTGCGGTGTGAAATACCG
>sig_3618
GTGGAACGAAATCGATGAGCTCGCACGAAC
>sig_3619
TATCCATGGGACTCTTGTCGTCGTCATCAC
>sig_3620
AACATACTTTATCTTACATTATAAATCGCC
>sig_3621
ACCTGTCGGATCACCGGAAAGTACCCGTAA
>sig_3622
ACTGCTAACCTGCGAAGGCGCTTATCGGAA
>sig_3623
TTTAGTAGTGCTTTTGATTAAAGTACCAGA
>sig_3624
TGGCGAATGCTAGAGCAATTCGGCGTTAAT
>sig_3625
ACTGTTAACGAAGAGCGGATCCCCGGGTAC
>sig_3626
GTTAACCTAGTGGATCCCCCGGGCTGCAGC
>sig_3627
GCCACCATCATCATCATCATTCTTCTGGTG
>sig_3628
CTGGGTGAGCCCGGGTGCTTGAGGCAGAAC
>sig_3629
AGTGGATCCCCCGGGCTGCAGCCCGGGCTT
>sig_3630
GACTACAAGGACGACGACGACAAGCTCGAG
>sig_3631
GGGATCCTAGAAGCTTATCGAATTCTCATG
>sig_3632
CCTTTAAGGGCACCAATAACTGCCTTAAAA
>sig_3633
CCTTGTAGTCAGATCCACGCGGAACCAGAA
>sig_3634
CAAGCTTGATGCATATTCTATAGTGTCACC
>sig_3635
ATCCCCGGAATTCTCATGTTTGACAGCTTA
>sig_3636
CGGGGTACCGAGCTCGCATGCGGATCCGTA
>sig_3637
TTTTTTGAAAAATCAATCGGCTCAGTTGTT
>sig_3638
GCTGCAGGTCGACGGATCCCCGACACCAGA
>sig_3639
GAGACATGGCCGGCCCTTTTGAGCTTAGAG
>sig_3640
ACTTGTTGATGGGCTAGCACGCGTAAGAGC
>sig_3641
ATGAGTGGCAGGGCGGGGCGTAAACGCCGC
>sig_3642
CTTTTTGCTCTATATGTGTGGTATGGGCGA
>sig_3643
ATGGAAATTGACGGTTTTGGTGGTATTCTC
>sig_3644
TTTATTAAAGGGCAGTCCTACAATTTAGCA
>sig_3645
CACGAATTCTCTAGAACTAGTAAGCTTATC
>sig_3646
TCATGCATACGCCATTAAGGCCTGAGATCC
>sig_3647
ACGATGCGTCCGGCGTAGGAGATCTCGATC
>sig_3648
TCTTTATTCTATACTTAAAAAGTGAAAATA
>sig_3649
CTTGCTGGCGTTCGGATGACCGGAGAATGG
>sig_3650
ACACCGACGAAGGAGTTGATCCCCTGCGCC
>sig_3651
GCCTAACGAATTCCGGCGCCTAGAGAAGGA
>sig_3652
CCTACTGGGCCCGGATCCTCTTGTACAGCT
>sig_3653
CCCCTCTAGGATCCGAATTCGAGCTCCGTC
>sig_3654
CAAACTGCGGCCGCCCGGGCGGCCGCAATT
>sig_3655
GGACCATAGCATATGGCTAGCTCGCGAGTC
>sig_3656
TGTTGTGGGTGCCCCTCCTCGTAGATCTGA
>sig_3657
CCCGGGGATCCTCTAGAGTCTAACGCCCGG
>sig_3658
CGCCTTTGGTCACTTCCTCCTTGATGTCGT
>sig_3659
AGTGAATTCGAGCTCGGTACCCGAAAAACA
>sig_3660
CTAGGCTAGTTGTGATTATGATTATGATTA
>sig_3661
TCGAGATCTAAGTAAGCTTGGGGGATCGAA
>sig_3662
AGGCAGCAGATCTATCGATGGTACCTATCT
>sig_3663
CCATGGGGATCCGGCTGCTAACAAAGCCCG
>sig_3664
CTTTTTTTCTGATCAAAAGTGCTCATCATT
>sig_3665
GGCCAGTGCCAAGCTTGCATGCCACGCGTC
>sig_3666
GAGGATCCTCGAGATCTCCCAATACGCAAA
>sig_3667
TTTATAGGTGTAAACCTTAAACTGTAAAGA
>sig_3668
AATCTCCGAGGAAGACTTGAACGGTGCTTA
>sig_3669
ATGATCCCCCTGCTCGAGCCGGGCCCGAGT
>sig_3670
CGAGATTTTCAGGAGCTAAGGAAGCTAAAC
>sig_3671
GTTTGGTTGTTGCTTTGTTGTAGCGCAACA
>sig_3672
AGATCCCAAGCTTTTTGCAAAAGCCTAGGC
>sig_3673
GTAACCGCGTTTCAGAACCCCAGAGTCCCG
>sig_3674
CGCTCCAATGCTTCGTTTCGTATCACACAC
>sig_3675
GACTTGAACGGTAGCGCTGTTATCACAAGT
>sig_3676
CGCTACGTAGAATTCCCATATGCGCTCCCT
>sig_3677
ACATAACTAATTACATGATGCGGCCCTCTA
>sig_3678
GGGCGTAAACGCGTGGATCCCCCTCAAGTC
>sig_3679
TAACCCTCACTAAAGGGAATAAGCTTGCAT
>sig_3680
CCAGCTGAAGCTTCGCGACCTTCGATGAGC
>sig_3681
CGGATCCGGGGAATTCCCGGGGATCCTCTA
>sig_3682
GCGTCGACAAGCTTGGATCCGCGTCATCCA
>sig_3683
GTGAATTCCTCGTTTCGAAATAGTTGTTCA
>sig_3684
CTTCTGTTCATATGGGTGAGGGCTGTATAC
>sig_3685
AAAATTATTTTAAATTTCCTCTAGTCAGGC
>sig_3686
AGCTCGAATTCAGCTTGGCTGTTTTGGCGG
>sig_3687
AGCTTAATAAGCTTAATTAGCTGAGCTTGG
>sig_3688
CGAACAGGCTTATGTCAATTCGAGCTCTCA
>sig_3689
AGGTGATTACATTTGGGCCCTCAGAAAAAC
>sig_3690
ACCCTCCTGGCCGGCCTGGCCACTAGTGGA
>sig_3691
ACCCGGGAATTCGGGGATCCCAGGGGCCCC
>sig_3692
AATTCATGGGGGATCCCGTCGTTTTACAAC
>sig_3693
TCCGGACCAGCCCTATCGGGCAAGCCAGAT
>sig_3694
TGGAATTCGGATCCCGGGGATGGGGAGTAA
>sig_3695
TATAAGGAGGATTAATTAATATGGGGGACC
>sig_3696
CTTTGACCCATTTTAGCTTCCTTAGCTCCT
>sig_3697
GAATTAGTTTTTGCGGCCGCGATGTTGATG
>sig_3698
CTATCGATTCGCGAGCGGCCAATTCACTGG
>sig_3699
CGGCGACCAACAGATGCACGACGTTCGAGG
>sig_3700
TGGATCTCGCCTGTCCCCTCAGTTCAGTAA
>sig_3701
TGGCGAATAGCTTCTTCCGCTTCCTCGCTC
>sig_3702
CGGATCCGGGCCCGACGTCAGGCCTGTCGA
>sig_3703
ATCTTGTTCAATCCAAGCTCCCATGGTGGC
>sig_3704
GCCCTTGCTCACCATGGTGTCGACTGATAA
>sig_3705
CGATACCGTCGACAGGCCTTCCCTCGATCT
>sig_3706
AAAGATCTCAAAGCCCATTTCTGTCAGGCT
>sig_3707
TCGACTCGCGAGCTAGCCATGGTTATATCT
>sig_3708
ACTTTTTACAGTCGGTTTTCTAAAACGATA
>sig_3709
TCCATGCTAGCTGCAGCTCTGGCCCGTGTC
>sig_3710
AGAATCGGATCCCGTCGTTTTACAACGTCG
>sig_3711
GCCATATGGCTAGCATGACTGGTGGACAGC
>sig_3712
TTTAAGAAGGAATTGCCCTTATGGGGGGTT
>sig_3713
AAGAAGCTTAGCCATGGCTTCCCGCCGGAG
>sig_3714
TTAGGAAAGGACAGTGGGAGTGGAACCTTC
>sig_3715
TGTAATAAAAAAACCTATAAATATCCGGAT
>sig_3716
CCGTTACTCTAGTTAACCATCAGTACTTGG
>sig_3717
GTAGTGGCATAACACTACACAGGTTTTCGT
>sig_3718
ACAAAGTGGTTGATGGGCTCGAGATCTGCG
>sig_3719
CTAAGGTCACTTACAAACGGAATGTTGATA
>sig_3720
CGCTTATTATACTTATTCAGGCGTAGCACC
>sig_3721
ATTAAAACATAACCTTATGTATCATACACA
>sig_3722
GGATCTGGTTCCGCGTGGATCCGCTTAGAG
>sig_3723
ACCTGCAGGGGGTCCCGAGCGCCTACGAGG
>sig_3724
CGCCAAGCTTGCATGCTCCCGGCCGCCATG
>sig_3725
AATGCACCGTTCCCGGCCGGGATTCGAATC
>sig_3726
CTCACTATAGGGCGAATTGGCGGGCCCCCC
>sig_3727
TTCACCAAGGGCGAGCTCAATTCGAAGCTT
>sig_3728
CACGGGTGCCGGTGGGTCGACTAGTTCATC
>sig_3729
GTTTTTTCCTGTTTGGTCACTTACCAATGC
>sig_3730
CTTGATATTAATAGACGCCGGGCAAGAGCA
>sig_3731
GTCATCACCGAAACGCGCGAGGCAGCCCTA
>sig_3732
CAGCCTGAATGGCGAATGGNAATTCCAGAC
>sig_3733
TTTGCCCATTCAAATATGTATCCGCTCATG
>sig_3734
AACAAAATATTTTGTTAAAATTCGCGTTAA
>sig_3735
AGGTACCGAGCTCATGCATCACGTGATCCT
>sig_3736
ACCGGAATTCCCGGGGATCCACGCGTCTTA
>sig_3737
GAACAGGTTCGCGCTGTGGAAGACCAATAT
>sig_3738
ATTCCACTTAATTAATTGGCCGGCCAATTC
>sig_3739
CAGATGGTGGCGTCCCTCGGTGCGCTCGTA
>sig_3740
GCCGCGTAGTGAGATCTGATCAAGAGACAG
>sig_3741
CTGGCGTGCCGTCATCCGAGTATTAGATCT
>sig_3742
TTATATAACAACTTAAATTACACTAAGTTA
>sig_3743
GGCTAGCCTCGAGAATTCACGCGTGATCTG
>sig_3744
TCCGTCGCGAGATTTTCAGGAGCTAAGGAA
>sig_3745
TTTGTGTCAAATGGCAAACTAGAGTGGTCG
>sig_3746
GAATGCCTGTTCTGAAGCCATTTATCGAAT
>sig_3747
CGGGGATCCGTCGCTGACCCGGCCTTCGGC
>sig_3748
TTGTACAAACTTGTGATAACAGCGCTACCG
>sig_3749
GCTTGCAGCGTCCATACTATATGGCGGCGC
>sig_3750
TCATAGCTGTTTGGGGAAGTTCCTATTCTT
>sig_3751
GCTCAGTGCAGCGCTTAGAGCTCGAATTTC
>sig_3752
TGTCGTACTACCATCACCATCACCATCACC
>sig_3753
AATTGTGAGCGGATAACAATTTCACACACT
>sig_3754
AGCCCTTATTGGAATTCGGATCCCGGGGAT
>sig_3755
CACTGATCCGCGCGTCGAATTAATTCCGCG
>sig_3756
CTTGCATGCCTGCAGGTTTAAACAGTCATT
>sig_3757
GTCGGCGCGCCCACCCTTGGGTACCTCTAG
>sig_3758
ATTTATTCGGTCGAAAAGGATCTAGGTGAA
>sig_3759
TCCCCTAGCGGATGACTCTTTTTTTTTCTT
>sig_3760
TTCGCCCACCCCAAACGTGGCCAATATGGA
>sig_3761
TCCCTTTGCCAAGGGATTTCGGGGCAGTGA
>sig_3762
CACGGCCGGCTGGGCCACGTGAATTCAGCT
>sig_3763
AGCGTCGACATATGATTGACATGCTAGTTT
>sig_3764
CGAAATCGATAAGCTTGTTCCTGTTGTTGT
>sig_3765
AAAATGATCCTCTAGAGTCGATACAAATTC
>sig_3766
GACTCTAGAATGAGCATGTCCCCTATACTA
>sig_3767
GATCGATTATGCCCCAATAACCACATGTAG
>sig_3768
AATCTCAGAATTCGAGCTCGGTACCCGGGG
>sig_3769
CAGCAATGGATAATTCACGAACCCAGTTGA
>sig_3770
CTTCTCACTCATTAGGCACCCCAGGCTTTA
>sig_3771
AGCTTTCGCGAGCTCGAGATCTGATCATAG
>sig_3772
TCACGATGCCAGAAAACTGCTGCAGATGAC
>sig_3773
TCCGCTCATGAATTAATTCCGCTAGCTTCA
>sig_3774
GCCCTCGAATCCTGCAGGAATTCCTCGAGA
>sig_3775
TATCGATGAATTCGAGCTCGGTACCCGGGG
>sig_3776
ATCTCTAGAATTCGAGCTCGCCCGGGGATC
>sig_3777
CGCATCAGGAAATTGTAAGCGCGCCGTCCC
>sig_3778
CCCGGGGGACACCATGGTATATCTCCTTCT
>sig_3779
TGAATTCCCCTAGCTTGGATTCTCACCAAT
>sig_3780
TACGGTACCTTGCCTCTCAAGCCCCGCTTT
>sig_3781
GGTTTCGCCACCTCTGACTTGAGCGTCACT
>sig_3782
GGATCCGAAGACAGCTTTTTTTCGTCCTTT
>sig_3783
GCAGATCTCGAGCTCGGATCCATGGTTTAT
>sig_3784
GAACACGGCGATGTTCGAATACGGTACTAT
>sig_3785
TGGACTGCCTTGAGAAAAACAGGAGAATTG
>sig_3786
CCTCTTGCAAAACCACACTGCTCGAGCTAG
>sig_3787
AGCTAGCCATATGCTATGGTCCTTGTTGGT
>sig_3788
TGCAGGGATCCAAGCTTGTCGACCCGTGAT
>sig_3789
TCGCCCCGGAAGACCCCGAGGATGTCGAGC
>sig_3790
ATGCTTTTCTGTGACTGGTGAGTACTTTCT
>sig_3791
CGAGCCCGGTGATCGTCTTGGTCGACCTGC
>sig_3792
AGGAATCCGCCTAGCGCGCGTTAACTCTCG
>sig_3793
CCGGAACCGTTATGATGTCGGCGCAAAAAA
>sig_3794
TATAGGGCGAATTGGCGGCAGGATTTGAAA
>sig_3795
AGCAGTCGGACCGCGGTCTGGATCTCCCGG
>sig_3796
TTAAGTGGATCTCAAGCTGTAACCAGATCC
>sig_3797
ATATCAAGCTTATCGATACCGTCGACGCCG
>sig_3798
CTGGTGTACTTGGTGACAGCCTTGGTGCCC
>sig_3799
CGTCCGGCGTAGAGGATCCGCGCCATTTGC
>sig_3800
TGCGGTGAAGGGGGCGGCCGCGGAGCCTGC
>sig_3801
ATATTAAGGGTTCCGGATCTATCGTCAATT
>sig_3802
TTTTGTTTAACTTTAAGAAGGAGATATAAC
>sig_3803
GTCGGGATCCGGCTGCTAACAAAGCCCGAA
>sig_3804
GTACCGAGCTCGGGGGGGGGGGGGAAAGCC
>sig_3805
TTCCCAATGTGCTGGGTACCCGGGATCCTG
>sig_3806
GCGTGACACCACGATGCCGCAATGGCAACA
>sig_3807
AGGTACCCTAGAGAATTCCTAGACCCGGGG
>sig_3808
GGTCGTGAATTCATCGAAGGTCGTGCTAGC
>sig_3809
CGACCTGCAGCCCAAGCTTCCGGTCTCCCT
>sig_3810
TGCCACTTCAGTGGCGATTGGTGCCGGTTT
>sig_3811
TACAAAAGACTTTCCCTTAAACGAAATAGT
>sig_3812
TGTGATAACAGCACCCATTTGCTGTCCACC
>sig_3813
ATCAACACCAACATCAATAATCTAGAGTCG
>sig_3814
GTCGACTTAGTCGGGCGATAAGCTTCGGGC
>sig_3815
TCGGTGACTAGTTATCGGCATAATCGTTAA
>sig_3816
TTCTTGTACAAAGTGGTTGATATCCATTGC
>sig_3817
ATGCTAAACGCACCGCTACAAATCCTTAAG
>sig_3818
GGATAACGCAGGAAAGAACATGGGCAAATA
>sig_3819
GCGAATGATGCATGTTAACAGATCTCGTAC
>sig_3820
TTTGTTCAGCGGTGGCAGCAGCCAACTCAG
>sig_3821
CCCTAACCTCCTTACTTGAGAGGACATTCC
>sig_3822
TCAGTGGAACGAAATCGATGAGCTCGCGAA
>sig_3823
TGCCCATCGTGAAAACGGGGGCGAAGAAGT
>sig_3824
AGTGTGCTGGAATTCGGCTTAAGCCGAATT
>sig_3825
CAGACGCGTCGACGTCATATGGATCAACCT
>sig_3826
CACTCGATCGAGCACCACCACCACCACCAC
>sig_3827
CCGCTCGAGTCTAAAAGGGTGGGCGCGCCG
>sig_3828
CCTGCAGCCCGGCCGCCACGACCGGTGCCG
>sig_3829
CCATCTCCAGCAGCCGCACGCGGCATCTCG
>sig_3830
TTGTACTGATCCAGTTGCTCAAAAAAATCT
>sig_3831
GTTCGTACTGTTCCACGATGGTGTAGTCCT
>sig_3832
ACGTTACTATGGCGTGCTGCTAGCGCTATA
>sig_3833
CCTGCAGGCATGCAAGCTGATCCGAGATTT
>sig_3834
TGAGCAACGGCCAACTCTCGTTAACGCATC
>sig_3835
GAGGAAAGCCATATGACTGCTGAACCAATT
>sig_3836
TCTCTCTATCTATCTAGGCCTGGTACCGGG
>sig_3837
ATAAGTCAGAGTCCAGAGATTCTTCTTTAC
>sig_3838
ACGGGATCCGATTCTAGACTAGAATTCGCA
>sig_3839
TTTGTGATGGCTTCCATGTCGGCAGATGCT
>sig_3840
CTCCCCCGTTTATCTTACCAATGCTTAATC
>sig_3841
AAAAAAGAGTTGGTAGCTCTTGATCCGGCA
>sig_3842
TCTTTGTGAAGGAAACCTTACTTCTGTGGT
>sig_3843
CCGATATCCTATTGGCATTGACGTCGCGGC
>sig_3844
GGCCCGGCCGGGCAGGCTGTGCAGGACCGG
>sig_3845
GATAAATGCTTCAATAATAAAAAAGGATTG
>sig_3846
GAAGCCCGGGCTCTAGAGTCGACCTGCAGG
>sig_3847
CAGCAAATGGGTCGCGGATCCGAATTCGAG
>sig_3848
TCGGGCTTCCCATACAATCGGTAGATTGTC
>sig_3849
CGTCCGGCGTAGAGGATCCTCTAGATTTAA
>sig_3850
ACCCAGTCACGTAGCGATAGCGGAGTGTAC
>sig_3851
TGAGCGGGACTCTGGGGTTCGCGGAATTCG
>sig_3852
GAGTGTAGTTTGACCAGTCTGATTTTGTTA
>sig_3853
AGAGGGCGCCCCAGCTGGCAAGGTACCATA
>sig_3854
TTGGTGATGATTATCAGCCAGCAGAGAATT
>sig_3855
GAGAATTCGATAAGCTTCTAGGATCCGATC
>sig_3856
TCCCCGCCTGTCACGCGGGAGACCGGGGTT
>sig_3857
CCTGCTGTCCCTGATGGTCGTCATCTACCT
>sig_3858
CCCGGGAATTCATAACTTCGTATAGCATAC
>sig_3859
TCGGGATCCGAGCTCGAGATCTGCAGCTGG
>sig_3860
CAATTGCGGCCGCAATTGTGAGCGCTGGAC
>sig_3861
CCCCGACTAGTGGTCCGGCCGGGTGCCAGG
>sig_3862
CTCGAGGGGGTACCGAGCTCGAATTCACTG
>sig_3863
CCCTAGGGAATTCTACGTAGGATCCTTCGA
>sig_3864
ATGAAAAGCCGAATTATCCATTGCTGTTGA
>sig_3865
AACGCCTGGATCCGATATCGTTTAAACTCG
>sig_3866
ATGTCGACGGATCGATCCCGTCGTTTTACA
>sig_3867
GGAGCGGCCATGGGAATTCTACGTAGCGGC
>sig_3868
TGGGAGCTCAGATTATTGTAAATTGATATG
>sig_3869
ATCATCGATAAGCTCATTCGCCATTCAGGC
>sig_3870
AACGACGGCCAGTGAATTGCTGCAGGTCGA
>sig_3871
TTATCCATTCCGCTGGTCTTGGGGTCGCGC
>sig_3872
CGTCTATGATCAGATCTTTAAAAGAGGATA
>sig_3873
GAAGGGAGCGGCCATGGGCCACCATCACCA
>sig_3874
CGCCTACCGAGTTGCTCTTGCCCGGCGTCA
>sig_3875
AATTCAGTAAACCTACCCTCGATGGATCCT
>sig_3876
GCCCGACGTCAGGCCTGTCGACGAGCTCCC
>sig_3877
TCCGCGCGTCGAATTAATTCCGCGAACCCC
>sig_3878
CGGCCGCCCGGGAATTCATATGGTACCAAG
>sig_3879
TTCGAGCTCGGTACCCAATTCTCATGTTTG
>sig_3880
TTAATTCAACTTTAAAGCGGCCGAGGAGGA
>sig_3881
CCGGGTACCGAGCTCGATGCTTGTAAACCG
>sig_3882
AAGCAGGCTTGATTATTCCAGTAGTAATCT
>sig_3883
GGCTCGAGCCCAGTCCAGCGCTCACAATTG
>sig_3884
TAGTTACTTAGGATCCCGACGCGTTCAATT
>sig_3885
CGCCGGGATCCCTAGACCGCGGCTAGAAGC
>sig_3886
CAAAGTGGTGATGTACAAGTAAAGCGGCCC
>sig_3887
CATGAGACAATAACCCTGATAAATGCCTTG
>sig_3888
GACCGAAAACCTGTATTTTCAGGGCATCAC
>sig_3889
ATGTCAACTGGGTTCGTGCGAGCTCTCATT
>sig_3890
AATTCGTGTATAACGGAGCCTGACATTTAT
>sig_3891
GGTGCACTTGAAGTCCTCTTTCAGGGACCC
>sig_3892
CATGCATCATCATCATCATCATGGCCATCA
>sig_3893
GAGCGCGTCGACGGTATCGATAAGCTTGGC
>sig_3894
AAGTGAGCTAGCCGATCTCGACGAGTGAGA
>sig_3895
CCACGCCATGCCCTGGTCGATCATGGCCGC
>sig_3896
ATGGCGAAACTAGTATGGACCCCGAAGAGG
>sig_3897
ATTCACTGGCTGCCTCGCGCGTTTCGGTGA
>sig_3898
TCCATTGTTATCCGCTCACAATTCCACACA
>sig_3899
GCTAGGGGATCCGTCGACCTACCCTCGATG
>sig_3900
CCTGGACGCGCCCTGTAGCGGCGCATTAAG
>sig_3901
CGAGGCAGCAGATCTATCGATGGTACCTAT
>sig_3902
ATAATAATTTCTCGAGTTCAGGTCTTCTTC
>sig_3903
AAAAGTTTTCTTTATCAAATATTTTAAATC
>sig_3904
AAAGTTCAAAATCACCAACTGGTCGATCCC
>sig_3905
GGTACCCGGGTCGACAAGCTTGATCCTCTA
>sig_3906
TGCAGGTCGACTCTAGATGCATGCTCGAGC
>sig_3907
TCCCCGTACTATCAACAGGTTGAACTGCGG
>sig_3908
TAGGGAGATAATTAAGCTCATAAATTAAAC
>sig_3909
CGGTAGCGAAACCAGCCAGTGCAACTGCGA
>sig_3910
AGTTAGCGATGAGGCAGGGTTGATCGCCAC
>sig_3911
ATCAATCTAAAGTATATATGAGTAAACTGG
>sig_3912
CTTTAAGAAGGAGATATACCATGGGAATTC
>sig_3913
GATCTGAGTCCGGACCATGGCTATCGTTCG
>sig_3914
TCCTCATTCTGGGAATGCTGCTGATGACTG
>sig_3915
TCGAGGAATTCCCCTTTTTTTTTTTTTTTT
>sig_3916
AAATCGAATGGCACGAAGGTTCCATGGGGA
>sig_3917
CAAAAGCTGGGCGACTCTAGAGGATCCCCG
>sig_3918
CGGCCGTTACTAGTGGATCCATGGTTAATT
>sig_3919
GCACCTGCGGTGCTGCAGCTGAGGCATGTG
>sig_3920
AACTATACAAGTCCGGATCTAGATAACTGA
>sig_3921
GGAATAAACCATGGATCCGAGCTCGAGATC
>sig_3922
GCAGATTGTACTGAGAGTGCACCATAGTAC
>sig_3923
ATCGAATTCGATGATAAGCTGTCAAACATG
>sig_3924
GGGGCAGGCGTCGACGGAAAATTTTTTTTC
>sig_3925
CATCAAGCATTTTATCCGTACTCCTGGTGA
>sig_3926
TCCCAAATATCCTCTTTTAAAGATCAGCTC
>sig_3927
CTGTCAAACATGAGAATTAGCTGTCAAACA
>sig_3928
AAACAACATTACAATTACTATTTACAATTT
>sig_3929
TTGTCCATTTTAGCCTCCTTAGCTCCTGAA
>sig_3930
CGTATAATAAAATAAAAAAGGGGACCTCTA
>sig_3931
CCCTTTAGTGAGGGTTAATTGCGCGCGCGC
>sig_3932
TGCCAAGCTTGCATGCCTGCAGGCTCTAAT
>sig_3933
CAGGCGCCGAATAAATACCTGTGACGGAAG
>sig_3934
CTTGTGATAACAGCCTTGTCATCGTCATCC
>sig_3935
AAGGGCCTTATCGCGGAATTCGAGCTCGCC
>sig_3936
TTTAACAAAATATTAACGTTTACAATTTTG
>sig_3937
GTTTGACAGCTAATTCTCATGTTTGACAGC
>sig_3938
GATCCGGTCGCGCGAATTCGTAATCATGGT
>sig_3939
GTACCTCTCGATTTATGGTCAAGAAACCAC
>sig_3940
GACGGATCCCAAGCTTAGCGCTGGGTCTTG
>sig_3941
GGGTGCTTAGAGCTCGAATTTCCCCGATCG
>sig_3942
CGGTGCGGAATGTGGTGGCCTCGACGCTCT
>sig_3943
TGGTATCGTAAAATGGTTCAACGCCATGGG
>sig_3944
GTACGTACCGAGCTCGAATTCAGACATGAT
>sig_3945
GGATCCCCGGGAATTAATTCGTAATCATGG
>sig_3946
GGATGCGTTAACGAGAGTTGGCCGTTGCTC
>sig_3947
GATGTTATTGATAGAGGTTATTTTCTTATT
>sig_3948
AGAGCCACCACCCTCCTGGCCGGCCTGGCC
>sig_3949
CTAGATATCGGATCCCGGGCCCGTCGACTG
>sig_3950
TGTGCGGTATTTCACACCGCATAGGGTCAT
>sig_3951
GTACCGCGGCCGCGTTTAAACCACCCCGTG
>sig_3952
GAATGAGCATGTCCCCTATACTAGGTTATT
>sig_3953
TACCCCGCAAGAGGCCCGGCAGTACCGGCA
>sig_3954
CCGGAAGTTGAACTGCAAGGTCTGGAAGCG
>sig_3955
TTTAAATTAATTAAGAGCTCATGTTTGACA
>sig_3956
CCCCGGATCCGTCGACCTGCAGGGGGGGGG
>sig_3957
TGAATTCCCCGGATCCGTCGACCTGCAGGT
>sig_3958
GAATTCCTAGACCGCGGCTAGAGGTACCCT
>sig_3959
GCTGTCAAACATGAGAATTCAGATCCGTCG
>sig_3960
GGGTTCAGACATATATTTATCCAATTCATT
>sig_3961
TCTTACCCAGCAATAGTATATTACGTGGGT
>sig_3962
TACCGCTGCGAGGCCGGCCGCGTGATCGGC
>sig_3963
CGAGGCCTGGGACCCGTCGGGCCGCGTCGG
>sig_3964
AATTCCAAAGAAGTGCAACATCTCTTAGAA
>sig_3965
GGATGGCCTTTTTGCGTTTAGTTAGTTAGC
>sig_3966
TCAAAACTTCATTTTTAATTTTTGCGGCCC
>sig_3967
ACTCATATGACTAGTGTGATCCTGCTGAAT
>sig_3968
CTGCCATCATCACCATCACCACTAAATCGA
>sig_3969
TTTGTAGTCCTTGTCATCATCGTCCTTATA
>sig_3970
AGAAGCGTAGTCCGGAACGTCGTACGGGTA
>sig_3971
GTCAAACATGAGAATTCCGGATCCTCTACG
>sig_3972
ATAATACCAATAACCATAGCAATCGCAAAC
>sig_3973
CGTCTTCAAGAATTCCCCTGGCACGACAGG
>sig_3974
TGCATGCCTGCACCCCCCCCCCCCCAAAAA
>sig_3975
CCCTGCTGGCGAAGATCGACTCTAGGATCT
>sig_3976
AATATTAACGTTTACAATTTAAATTTGGAT
>sig_3977
GCTCAACTAAGTCAAGTTGAGTTTATACAC
>sig_3978
TATTAATGTATCGTTTTAGAAAACCGACTG
>sig_3979
TGATGACGAAGCTTGCGGCCGCACTCGAGC
>sig_3980
GTCAAATACACTGCCCGCCAGCCCTCAGGC
>sig_3981
AAAGGGATCCCTATAGTGAGTCGTATTATG
>sig_3982
TGATGACGAAGCTTGCGGCCGCACTCGAGG
>sig_3983
GAGCCAGGTGATTACATTTGGGCCCTCAGA
>sig_3984
ATATGATCCTTTTTTTCTGATCAAAAGTGC
>sig_3985
ATAGTGAGTCGGGATCGCTAGTTAGTTAAG
>sig_3986
CTCGCGAAGGCGGGCCGCAAGCTCTTAGCG
>sig_3987
ATAACTCTAGACCCAAGCTTGGCGTAATCA
>sig_3988
GCTCCACCGCGGTGGCGGCCGCTCTAGACA
>sig_3989
CTTTCTTGTACAAAGTGGTTGATGGGCGGC
>sig_3990
TTTGGAAAAAGAGATTGATTTTCTAGAAAC
>sig_3991
TTTTTGCTTTGAATTCCTCGAGATCCGTAT
>sig_3992
ATATCCTGTTTGGCCCATATTCCAGCTGTT
>sig_3993
GGACGAGCTGTACAAGCTTGGATTGTCCTC
>sig_3994
AAGCTGTCAAACATGAGAATTCCTCGGGCA
>sig_3995
CGGGCGGCCGCGGTTTAGGAGGTTAGTTAT
>sig_3996
TTTTCCATGGATCTAGAGGTACCCTCGAGC
>sig_3997
GTCATCACCGAAACGCGCGAGGCAGCGATG
>sig_3998
ACCGGGCCCAAAGTCGACGGATCCCATATA
>sig_3999
TGCCCATGTTCTTTCCTGCGTTATCCCCTG
>sig_4000
GGGCTGCAGAGATCTAAAAAAAAGCCCGCT
>sig_4001
ATTTTGTTTAACTTTAAGAAGGAGATATAG
>sig_4002
CATAAATAACTAAAAATCAAAGTATTACAT
>sig_4003
CATTTATCAAGGGTTATTGTCTCATGAGCG
>sig_4004
GGAGGGGCAGGCGTCGACGGAAAATTTTTT
>sig_4005
AAGTTTGTGGGCTGTAGGTTAAAAAGTCGA
>sig_4006
GTTATCAGCTGATACCGCTCGCCGCAGCCG
>sig_4007
GAGGTGGCGAAACCCCGACAGGACTATAAA
>sig_4008
AAGGAGGTAGGCATGGACACAACGCAGGTC
>sig_4009
TCCCCCTGCTCGAGCCGGGCCCGAGTAAAA
>sig_4010
ATGGGGATCCTTCCCAGCCCTGGGATGCCT
>sig_4011
TCGACACCATGGTGAGCAAGGGCGAGGAGC
>sig_4012
ACGAGGCCGGCGCGCGGACCCGCCGCGGCC
>sig_4013
CCAGTGAATTCCATGATGCAGCATCCGGAT
>sig_4014
AGTTTGCGGCCGCTGGTGAACCAAAGTGAA
>sig_4015
ACAAAGTGGTGATGTACAAGTAAAGCGGCC
>sig_4016
ACGGCCAGTGCCAAATCGATGGCTTGGCTG
>sig_4017
CTGGTACCCGGGAATTCTCGAGAAGCTTCA
>sig_4018
ACGCTAAGCGGTTAGAGTACCCAGCTTTTG
>sig_4019
GTGCTGTAGTGCCATTTACCCCCATTCACT
>sig_4020
GGATCCGAGCTCGGTACCAAGCTTGGCGTA
>sig_4021
GAAATTATTATTCGCAATTCCTTTAGTTGT
>sig_4022
GGAGCTCGAATTGACGCGTCGCCGGGAAGC
>sig_4023
AAGCTTTCTAGAGTCGACGGATCCCCTGAC
>sig_4024
TCTGGTTCCGCGTGGATCCCCGGGAATTCT
>sig_4025
TGCGCAGCCTGAATGGCGAATGGCTGACGC
>sig_4026
AATGGCAGAAATTCGCATGACCAAAATCCC
>sig_4027
CAGATCCATGTTCTTTCCTGCGTTATCCCC
>sig_4028
CTTTCGTCTTCAAGAATTAATTCGACGCGG
>sig_4029
TTCCGGGGGGATCTCAATCTGGCGGCTGGT
>sig_4030
GGAGGGGCACCCACAACAAGGACAGATCTT
>sig_4031
TTGCGTATTGGGCGCTAGCGGAGTGTATAT
>sig_4032
AAAAAGATCTCAAAGCCCATTTCTGTCAGG
>sig_4033
CCTCATCATGTTCATATTTATCAGAGCTCG
>sig_4034
GAAAGCACTAAGGAATTCTTGAAGACGAAA
>sig_4035
TTTAACTTGGCATTTTTATGAATTGCCATC
>sig_4036
AGCCAAGCTTGAAGAGACTGCACGTTTCCA
>sig_4037
TCCTCTTCCAAGATCTTGAATTCGCCGTGA
>sig_4038
CAGGGCCTTGAAGAATACCGCGCGCCAAGT
>sig_4039
CTATATAAATTAACCCTCACTAAAGGGAAT
>sig_4040
ATCCCTTCCATTCAGGTCGAGGTGGCCCGG
>sig_4041
CAGCACGTGTTTTTCGGATTGCTGGGAGCG
>sig_4042
TTGCATCAGGAACAGCTGTTTTGGCGGATG
>sig_4043
AGGGTGCGGCCCAGGTGACGCAGGATGGTA
>sig_4044
CTAATTAAGCTTATTTGTATAGTTCATCCA
>sig_4045
GGGGTTCGAAATCGATGAGCTCGCGAATTT
>sig_4046
TGCATCAGTTTAATAAGCTTAATTAGCTGA
>sig_4047
AAGGAGATATAATAATGAAGCTTCCTCGAG
>sig_4048
GTGCGTACGGTTTCGAAGCTTGCGGCCGCA
>sig_4049
CAGGTCGACGGATCCCCGGAATTCTCATGT
>sig_4050
CTTTCGTCTTCAAGAATTCCCAGGCATCAA
>sig_4051
TGATTGGATCCCGGGTAATTAATTGAATTA
>sig_4052
GATCGATGAAAAGAGAAGATGGAAAAAGAA
>sig_4053
CGGATCACCGGAAAGTACCCGTAAAGTTAT
>sig_4054
CTTTTGACTTGAGGGGGATCCCTTCCATTC
>sig_4055
CGGATCCTCTTGTACAGCTCGTCCATGCCG
>sig_4056
CCCGGGCGTTGTAATCATAGTCATAATCAA
>sig_4057
ATGATTACGCCAAGCTTGGCTCGACGGATC
>sig_4058
ATGGTGCAGATCTCGACCCGTGCTATAATT
>sig_4059
CTGCCCGCGCGGTGTTCCGCATTCTGCAAG
>sig_4060
CATGGGCCCCCCCTCGACATGAGTAAACTT
>sig_4061
ACAGCGACTACAAGGATGACGATGACAAGG
>sig_4062
TGATGGGTACCTCGCGAAGGCCTTGCAGGC
>sig_4063
TTAATTAAGAGCTCGGGGGGGGGGGGGCGC
>sig_4064
GTGAATTCATCGATGCTTCAGCCTCTCTCT
>sig_4065
CTCTAGAAGCGGCCGCGACTAGTGAGCTCG
>sig_4066
GCGGAGTACTGTCCTCCGAGCGGATCCCGG
>sig_4067
GAGTAGAGTCCTGAGGACTGTAGGACAGCC
>sig_4068
CAGTTTTTATGATGGCCAGATGATTAATTC
>sig_4069
TGTCCACTGGGTTCGTGCCTTCATCCGTAT
>sig_4070
GATCTGAAAGCCCTTGTGCAACATTATTCA
>sig_4071
TTGGTGGAGCTCCAATTCGCCCTATAGTGA
>sig_4072
GCCCATGGAACCTTCGTGCCATTCGATTTT
>sig_4073
CCGTCCACGGCGCGCCGAAGGCCTTCGGCG
>sig_4074
AACATCGGCGGCTTTGGCCGAAAGTTCGGG
>sig_4075
TTGATGCTCGATGAGTTTTTCTAAGAATTC
>sig_4076
CGGGATCTATGGTGAAGGGATGATCCTTAT
>sig_4077
ATAGGGGACATGCTGTTATCAACCACTTTG
>sig_4078
CTGTCGACGTAGGCCTTTGAATTCGAGTCT
>sig_4079
GATCCCCCGGGAATTCGGGCTGCACGCGCA
>sig_4080
GTATGAAATGGCGTCGCGCCTCGACAAAAT
>sig_4081
GCTTGTCGACGGAGCTCGAATTCGGATCTT
>sig_4082
ACTCTGCTTGGCAGGCAGGTGTTGCAGGCT
>sig_4083
GGCGAATGATGCATGTTAACAGATCTCGTA
>sig_4084
CATCGAGGGTAGGTTTACTGAATTCAGGCC
>sig_4085
TTGGGCCCTCAGAAAAACTCATCGAGCATC
>sig_4086
CAAAGTGAATTCGAGCTCGGTACCCGGGGA
>sig_4087
GAAATCCATTATGTACTATTTCCAGCTTTT
>sig_4088
CTTATTGGAATTCGGATCCCGGGGATGGGG
>sig_4089
GGTCCGACACGGGGATGGATGGCGTTCCCG
>sig_4090
TGAGCTCCCTGTGAGCGAGTAACAACCCGT
>sig_4091
GTCAAACATGAGCTCTCCATGACCAAAATC
>sig_4092
GAAACACAGGTGGAAAAGGAGGGTAGGTCG
>sig_4093
GATCTAGAGTGATGGTGATGGTGATGGTAG
>sig_4094
CAATAAACAAGTTCTCACTCACTCAAGATG
>sig_4095
ACAGTGCCGAAGCGACACCCGAAAGATAGA
>sig_4096
CAACATACGAGTTCGGGAAGTTTCTAGGTC
>sig_4097
AGAGGATCCCCGGGTACCGAGCTCGTTAAC
>sig_4098
ACGAGCCGGATGATTAATTGTCAAATTTTT
>sig_4099
GGCAGGCCTCAGTAAAATTTAGATAATTAA
>sig_4100
TCTGAGATGAGTTTTTGTTCTAGAAAGCTT
>sig_4101
CAAATATGTATCCGCTCATGGAGCTCGGGT
>sig_4102
CACGGCCGGCTGGGCCACGTGAATTCCTGC
>sig_4103
GGAAATTCGAGCTCTAAGCGCTACCGTTCA
>sig_4104
CATGACCCGACACCATCGAATGGCCAGATG
>sig_4105
CGATACCGTCGACAGATCTTCTAGAGGTAC
>sig_4106
ATGTGCGGGCCCCCAATCGAATTCCTGCAG
>sig_4107
AAATACAAGTACATACTAAACCTATCTAAC
>sig_4108
GATGAGATAGATCTTGGCAGTCACAGCATG
>sig_4109
GCGCCATATTTAAAAAGCTACCAAGAAAAA
>sig_4110
CTGACCAGGTCGGCGGTCGGGCCGGCGGCC
>sig_4111
ATCATCGATAAGCTGATCCTCACAGGCCGC
>sig_4112
GTTGAGCTAACGCTGACGCTCACAAATGGC
>sig_4113
AAGAGTCCCATGGATATCGGGGATCCGAAT
>sig_4114
GCGTCAGAGAAGGGAGCGGCCATGGGAATT
>sig_4115
TCTGGCTAGAATCTAGATCTGATCTAGAGG
>sig_4116
CTGAGCTTGGCGAGATTTTCAGGAGCTAAG
>sig_4117
GGACCTCGTGATACGCCTATTTTTATAGGT
>sig_4118
AGGATGACGACGATAAGTGAAGATCCGAAT
>sig_4119
GAGGTCGGCGGAGACGGAGAAAATCTTATC
>sig_4120
CGTCGACCTGCAGCCAAGCTTGGCGTAATC
>sig_4121
GGTACCGAGCTCGTAATTAGCTGAGAATTC
>sig_4122
AGTGAATTCGTATTTGTAGAGCTCATCCAT
>sig_4123
CTGCAGCTAGCATTAATAAGCTTTAAAGCT
>sig_4124
CATTGACGTCGCGGCCGCATAACTTCGTAT
>sig_4125
GCGTCTATTAATATCAAGTTGTATTAATAT
>sig_4126
TTAACTTGTTTTTCGGGTACCGAGCTCGAA
>sig_4127
TTCTCGAGGTACCTGCAGCTAGTACTGACG
>sig_4128
CAATTCGATCCTGCTGATGAAGCAGAACAA
>sig_4129
AAACAGTTTGATCAAAGAGTTGTCTACAAG
>sig_4130
ATGGAACTTGGATGAAGAAAGAGTGAACAT
>sig_4131
AAGATGCTTTTTGATAATCTCATGACCAAA
>sig_4132
TCATATTTGACATTGCCATATAGATGAGCT
>sig_4133
TCCATTTTGGGATCCGCGCCTAACGAACTC
>sig_4134
TTCCTTTGATATTGGATCGATCCGATGATA
>sig_4135
CCCCAGCATGCCTGCTATTGTCTTCTAGAA
>sig_4136
GTTTTCATATGCTATGGTCCTTGTTGGTGA
>sig_4137
CCGCACGCGTTCGCGACTAGTTGTCGACCT
>sig_4138
TAACAGCGACTACAAGGATGACGATGACAA
>sig_4139
GGCGGATCCCCCTCAAGTCAAAAGCCTCCG
>sig_4140
CGTCAGGGCCAAGGATGAAGAAGCCTGCAT
>sig_4141
GCGCAGCCTGAATGGCGAATGGCGCTTTTC
>sig_4142
GATCTAGCAGCAGCAGCTGATCTTTGTTCA
>sig_4143
GCTGTCTTTCGCTGCAGAGGGTGAGGATCC
>sig_4144
GGAAGCTTTTTGCAAAAGCCTAGGCCTCCA
>sig_4145
TCGATGAGTTTTTCTAAGAGCTCGGTACCC
>sig_4146
TCTTCAGTTTTCATGGAACCAGATCCGTGA
>sig_4147
TAAAACGACGGGATCGAAGCTTGGCTGCAG
>sig_4148
AGGAATATGTGATACAGGATATATTCCGCT
>sig_4149
CCAACGCGTACTAGTAGAGATCTCCATGGG
>sig_4150
GCGTGTTAACAGGTCCAGTACTTTCGAATT
>sig_4151
TGATTACGAATTCATCGATATCTAGATCTC
>sig_4152
ACTTTGTACAAGAAAGCTGTCTACCAATGC
>sig_4153
TATTTAAATGAGTATTCTATAGTGTCACCT
>sig_4154
GCATCCGCTTACAGACACTTGAAGACGAAA
>sig_4155
CTTCGGAGTCAGAACCTCCGTGATGATGAT
>sig_4156
GACCATGATTACGCCAAGCTTGGTACCGAG
>sig_4157
AGATCTTAAGGCCTAGGTCTAGAGTCTTTG
>sig_4158
GATCCGTCGACCTGCAGATCTGGGGAATTA
>sig_4159
CGGGGATCTAGATATCGATGAATTCCCGGG
>sig_4160
GGTTCGACATGATCTCGATCCCGCGAAATT
>sig_4161
GCGGCCGCCAGCTTACGTAGAACAAAAACT
>sig_4162
GCAGCCTTTTTTCTCCTGCCACATGAAGCC
>sig_4163
ATCGGCTTCCCGGCCGACGCGCTAGATAAC
>sig_4164
TAAACTAGTGTTTGAAGATCTGTCAGAAAT
>sig_4165
TGGCTACTACTAAGCATTTGGCTCTTGCCA
>sig_4166
CTACTGCAGAAGCTTCGAATTCGAGCTCCC
>sig_4167
CAAGCTTACTCCCCATCCCCCTGCAGTCGA
>sig_4168
CTAGCTTGTCTACGTCTGATGCTTTGAATC
>sig_4169
CCGGCGCGCCGCGGCCATCAACAAGTTTGT
>sig_4170
TGATGGTGGTGGGTACCAACACAATGGCGC
>sig_4171
TCGATCCTAGACCGCGGCTAGAAAGCTTCC
>sig_4172
CCAGTGAATTCGAGCTCGGTACCCCCTCGA
>sig_4173
ATCCCCGGGCGAGCTCGAATTCCGTGTATT
>sig_4174
ACAACGCAGACCGTTCCGTGCTGTAGTGCC
>sig_4175
GCGGCCGCCTTAAGACGCGTGGATCCCCGC
>sig_4176
CCGCCCTAGGGAATTCTACGTAGGATCCTT
>sig_4177
ACGATGCGTCCGGCGTAGAGGATCCCAGAC
>sig_4178
TCCGTCTATGATCAGATCTCGAGCTCGCGA
>sig_4179
GGACTGCGGCAGGCCAGCGAGGCAGATCCA
>sig_4180
GCAGTGTCGTCGACTGTTCCTAGGCCGAGG
>sig_4181
ATTCGAACTTAAGGGTGGGAAAGAATATAT
>sig_4182
CACCGTGGGCTTGTACTCGGTCATTCTAGA
>sig_4183
GACATCTAGACTTTCCCTCAGCTTAATTAA
>sig_4184
CGAAATTCCAGCACACTGGCGGCCGTTACT
>sig_4185
GATCTGGTACCGAATTCCATGGTCGCGACC
>sig_4186
GGATCCGGATGCTGCATCATGGAATTCACT
>sig_4187
CGTTGCTGGCGCCTATATCGCCGACATCAC
>sig_4188
GTTTGGTTGTTGCTTTGTTGTAGCGCGGCC
>sig_4189
GTTCGACATGATCTCGATCCCGCGAAATTA
>sig_4190
TGCAGGCATGCAAGCTTGCGGCCGCAGTAG
>sig_4191
ACTGTGGAATGTGTGTCAGTTAGGGTGTGG
>sig_4192
GTCATCACCGAAACGCGCGAGGCAGATCCC
>sig_4193
AGGATCCGGTCAATCAATCAGGAATTCTTG
>sig_4194
CCCCGGAATTCATCGTGACTGACTGACGAT
>sig_4195
TGAGGATGAGTATTCAACATTTCCGTGTCG
>sig_4196
CCCAGGTTGTTGTACAGAATGCTGGTCATA
>sig_4197
ACGCCTACGATGTCTACCACCGTGAACGGC
>sig_4198
GTCGACTCTAGACTTAATTAAGGATCCGGC
>sig_4199
TGAATTCTCTAGAACTAGTAAGCTTATCGT
>sig_4200
GTGAAAGTTGGAACCTCTTACGCAAACTAT
>sig_4201
TGCTATGTAACGTTCCGCCGGGGCTTCAAC
>sig_4202
CAGCAAATGGGTCGCGGATCCGGCTGCTAA
>sig_4203
GCATCGATCCGCGGCCGCATGGGCCCAGAT
>sig_4204
TGCGGCCGCCATGATCATGGATCCCCGACT
>sig_4205
GTTTAATTTATGAGCTTAATTATGGTGGAG
>sig_4206
GCGTCAGAGAAGGGAGCGGCCATGGGCCAC
>sig_4207
AGGGCCCGGGATCCTGATGGCCTCCTCCGA
>sig_4208
CTGTTTGGCTCCCCGTCGGGGAACCGAACC
>sig_4209
GAGAAGCTTATCGATGATAAGCTGTCAAAC
>sig_4210
TTCATCTCTCATGAGAATAAGAACAACCTC
>sig_4211
CCATGGCGGCCGCGAATTCGTAATCATGGT
>sig_4212
GTTGCACTGGCCTTGGTCTAATAACTGAGT
>sig_4213
TGGATAAGGGCCCCTATAACTCTCTACGGC
>sig_4214
TGCTATATGAGGTAATTCTAGAGGGAAACC
>sig_4215
TGGAGCGTCGGAAAGGGTCGAGGAATTCCG
>sig_4216
TGGTTGATAACAGCGCTTAGAGCTCGAATT
>sig_4217
CGATTTAAGCGCCTTTCGCCCTTGCCGCAC
>sig_4218
AATGCCCACTTTGTACAAGAAAGCTGGGTG
>sig_4219
ATTCGAGCTCTAAGCGCTGTTATCAACCAC
>sig_4220
GCAGAATTCGCCCTTAAGGGCGAATTCCAG
>sig_4221
AATTCGATTGCTGCAGAAAGGAATTACCAC
>sig_4222
CGACTGCAGAAGCTTAATTCGGCTTAACCC
>sig_4223
ATACTGCCTCGCGCGTTTCGGTGATGACGG
>sig_4224
CCTATTTCCGATAGGGGCAGTTAAAGTCTC
>sig_4225
CGTATTGGCTAGAGCAATTCGGCGTTAATT
>sig_4226
GGTGGATGGCGCTCTTGAAGTGCATGTGGT
>sig_4227
GCCCGCGGACTCTGGAGATCCATCCAGCAC
>sig_4228
AAAATCTCGTCGACGCTCTCCCTTATGCGA
>sig_4229
CACCATATGGCCGAGCAGAAGCTGATCTCG
>sig_4230
CAAACTTGTTTGATGTACCCCGATCTAGAT
>sig_4231
CTTCAATATGAGTAATTTCAGCTAATTCTT
>sig_4232
TAACCGCGTTTCAGAATTTCTGCCATTCAT
>sig_4233
AACCGTAAAAAGGCCGCGTTGCTGCGTTTT
>sig_4234
CTTATCATGTCTGGACGCGTAAATTGTAAG
>sig_4235
CAAAAAACCCCTCAAGCACCGTTTAGAGGC
>sig_4236
GGATCCAGATCCACGCGGAACCAGCAGGCC
>sig_4237
TGAGCATGGCTAGCATGACTGGTGGACAGC
>sig_4238
CATGCGTCCGGCGTAGAGGATCCATACAAC
>sig_4239
TCCAAATTTAAATTGTAAACGTTAATATTT
>sig_4240
CTCGAATTCGTATTCTATAGTGTCACCTAA
>sig_4241
TATAACCAGACCGTTCAGCCGGATCCGCCA
>sig_4242
CGTCGAAGCTTTAATGCGGTAGTTTATCAC
>sig_4243
GCCGCTCTAGAACTAGTATGGTGCACTCTC
>sig_4244
ACCACCCGGGGATCCTCTAGAGTCCCCCGT
>sig_4245
GGTACCGCGGGCCCGGGATCCACCGGTCGC
>sig_4246
TGGCGAGCTCGAATTAATTCGTAATCATGG
>sig_4247
AAAATGCATCATCATCATCATCATGGTGGA
>sig_4248
AGGCCTAGGATGCATATGGCGGCCGCATAA
>sig_4249
TTCGACACCATGGTCCTATAGTGAGTCGTA
>sig_4250
AGCGCTACGATACCGTCGACGTCACGCGTC
>sig_4251
TGGGGGACGAGCTTCACTTAGACGGCGAGG
>sig_4252
CTGTCGCAAGCTTCCGGCTCCGCCGGTTCC
>sig_4253
GCGTCAACTTGATATTAATAACACGGGATA
>sig_4254
TGGCTAGCTCCTCAAGGATCCTCTACGCCG
>sig_4255
CTACATCGTCGACACTAGTGGATCCAGACA
>sig_4256
TCTCCTCTCCGGAGACATGGCCGGCCCTTT
>sig_4257
GTAATACAGGGGGTGTTATGAGCCATATTC
>sig_4258
CATGCCGGCCTGTTGCGCTACAACAAAGCA
>sig_4259
CGTCAGCCATTCGCCATTCAGGCTGCGCAA
>sig_4260
GTTGTTAAGGCTGCCTTTGTGCCATGCACT
>sig_4261
CCACCTACAACAAAGCTCTCATCTAGCGTG
>sig_4262
TCCTTGACCAGGCAGCCCAGGGCCGCTGTG
>sig_4263
AGCTCCCCTGCCTCGCGCGTTTCGGTGATG
>sig_4264
ATGCTCATCCGGAAATTCTCATGATTCCGT
>sig_4265
TAGATGCAAGCTTGCATGCCTGCAGGTCGA
>sig_4266
CTATTAATATCAAGTTGGGGGATCGCAGTG
>sig_4267
AAATCCTATTATTTTTGACACCAGACAAGT
>sig_4268
CTGCAGTCGACTTATTATTTCAGGAAAGTT
>sig_4269
CCGCAATCTAGAGTCGACAAGCTTGATATC
>sig_4270
ATGAGACCACTTGGATCCTCTGAATTCTAG
>sig_4271
CTAACATGGCACGACTACCCCAAACCCCCC
>sig_4272
GGAAATCTCATCGTTTCGAAATAGTTGTTC
>sig_4273
AAATAACGCGTACTAGTCGACTCTAGTGTG
>sig_4274
ATCAGCATTAACAAATCTTTAGCTTTTCTT
>sig_4275
AGCTTTGAATTCCCTACCACCACACTGGGA
>sig_4276
AGGCCATGGCTTCGAAAGTTTATGATCCAG
>sig_4277
AGCTGTCAAACATGAGAATTGGGTACCGAG
>sig_4278
GTGTTTCCCTGCAGGTTTTTGTTCTGTGCA
>sig_4279
CTACGTCGACATCGATAAGCTTCGAATTCC
>sig_4280
GGTCGACGGATCCCTAGAGGATCTGCTGTG
>sig_4281
TGGTCATGGCTTCGAAGGTGTACGACCCCG
>sig_4282
GGGAGATCAGCCTGCGGGTCACGTGCAGGC
>sig_4283
TCTGGTGTCAAAAATAAGCTTGATCCGGCT
>sig_4284
CCAACGTCGAGCACAGCTGCGCAAGGAACG
>sig_4285
CATCCTCGAGATCTAAGCTTGGATCCGCGG
>sig_4286
CATCGGTTGTGGGGATCCGTCGACCTGCAG
>sig_4287
TAATAAGCGGATGAATGGCAGAAAGGCCAG
>sig_4288
TGGAATTCGCCCTTAAGGGCGAATTCTGCA
>sig_4289
TACGGATCCGCATGCGAGCTCGGTACCCCG
>sig_4290
CTAGAGAATTCGGATCCTCGTCCTTTCCAC
>sig_4291
AGCCCGTCAGTATCGGCGGAATTCCCCCGG
>sig_4292
TGGTACCGAATTCCATGGTCGCGACCCTAC
>sig_4293
AAATATCCCGAATGTGCAGTTAACGAATTT
>sig_4294
AATATTACTGTAACATAAAAACAACAATAA
>sig_4295
AGGTCTGCGGTTCGATCCCGCATAGCTCCT
>sig_4296
AGATCCTAGAGTCGATCTTCGCCAGCAGGG
>sig_4297
GTCAATGCCCTTCAACTCGATTCTATTCAC
>sig_4298
TATGGATATCGGATCCCCGGGTACCGAGCT
>sig_4299
CTTTAGATTTCTTAGTTATTTCTTCAAAAC
>sig_4300
GGGGTGACTGATGGGAATTGAACCCGTACC
>sig_4301
AAACTCATCAATGTATCTTATGATGTCTGG
>sig_4302
CTAGCAGCAGCAGCTGATCTTTGTTCATTT
>sig_4303
TGCTAGCTCGAGATCTAAGTAAGCTTGGCA
>sig_4304
AGTCGACCAACGTCAACAACCACCCCCGCA
>sig_4305
GCCGACTAGTGAGCTCGTCGACCCGGGAAT
>sig_4306
AAGCGACAGGCCATGTTTGACAGCTTATCA
>sig_4307
CAAGAACCTTTGTATTTATTTTCACTTTTT
>sig_4308
CTAAAGAGGTCAAATATTTTATCTGATTAA
>sig_4309
ACGCGGTTCCATGGGATATCTGTGGATCCG
>sig_4310
AGCTAACTCACATTAGAATTCGGTGAGGTT
>sig_4311
CACCGCATACATGTGAGCAAAAGGCCAGCA
>sig_4312
CAGCAGCCGAATTCCCGGGGATCCGTCGAC
>sig_4313
GGAACCGCTGCGTTTGACCAATCACCCGTC
>sig_4314
AAACGTTGAACCTTACGAGCAACTGGGTCT
>sig_4315
CTGTGTGCTGGCCCATCACTTTGGCAAAGA
>sig_4316
TTGGTGCCCGGGGATCCTCTAGAGTCGACC
>sig_4317
ATCAAGCTTATCCGATACCGTCGACCTCGA
>sig_4318
TTAAGAAGGAGATATACATATGTCTGGTCG
>sig_4319
CTACATGCAACCATTATCACCGCCAGAGGT
>sig_4320
TTGCGTATTGGGCGCAGCTTGGGTCTCCCT
>sig_4321
ACTACTTTCGCTTACGGTGTTCAATGCTTT
>sig_4322
CACATATTGATGCCAGCAGAGGTCTTAAAC
>sig_4323
GCAGCCACCATACCCTGGCAAGTGAGCAGC
>sig_4324
ATGAAACGAAATCAACGCTCGACCATATGG
>sig_4325
CGGTTTTTTCCTGTTTGGTCATTTAGAAAA
>sig_4326
CTCTTATACACATCTCAACCCTGAAGCTCT
>sig_4327
CCGCCAGGGCAACAAGGACAGCTTCGGCGG
>sig_4328
ACCTCTTTTTCACTTCCACCACTAAGGGGG
>sig_4329
TGCGCAAGAAGTCCGGCACGCTGGACGCGG
>sig_4330
GTACAAAGTGGTTGATAACAGCATGAGTAA
>sig_4331
AAGGGCGGATCCGCAAGCTTGTCATCGTCA
>sig_4332
CAGGCATGCAAGCTTCAGCTGCTCGAGTTC
>sig_4333
TCACAATTTGAATTCGAGCTCGGTACCCGG
>sig_4334
GTCAGGTTGATGTGCTCCCAGCGCGGACGT
>sig_4335
TTAAGTACATCGCAAAGTCTCCGCAGAATT
>sig_4336
ACGGTCTCCAGTAAAGGTGGATACGGATCC
>sig_4337
AGGCAGCGATGATAAGCTGTCAAACATGAG
>sig_4338
AAGCTTTTTTCGCCAGGCGCAGACTTGCTG
>sig_4339
GGCATGCAAGCTTGGCGTAAATCATGGTCA
>sig_4340
GGATCTACTCAAGCATTGAGTGGCCCGCCG
>sig_4341
AAAGTTTTATTCGCTCTAGGGTACCGAGCT
>sig_4342
CTTTAATAGTCGTTTCCGCTCATATGGTGC
>sig_4343
TTTAACTGTGATAAACTAGCTTATCGATGA
>sig_4344
GCTGGCCTTTTGCTCACATGTTGGATCTGC
>sig_4345
AGCCTTGAGATGGTTGAGTCCAAGTCACGT
>sig_4346
GAAAGGTTTTGCGCCATTCGATTATTAATA
>sig_4347
ACTTCCCCTTGGTCGCCTTCTCGTACTCCA
>sig_4348
AATGAGCATGGCTAGCATGACTGGTGGACA
>sig_4349
GTAGGTGCAGGGAAGGGGAGGTCTGGGGAG
>sig_4350
CGGATCCGGCTGAACGGTCTGGTTATAGGT
>sig_4351
TTCTACGTAGGATCCTTCGAATAATTAGTT
>sig_4352
AGTGAATTGCGTAATACGACTCACTATAGG
>sig_4353
GCTGAAGCTTTCGCGACCTTCGATGAGCTC
>sig_4354
GCCTGCAACTCCCCGTCGTGTAGATAACTA
>sig_4355
TGGAACGAAATCGATGAGCTCGGGTTGGTT
>sig_4356
TTAAAGCTTATCGATTCTAGACTCGAGAGC
>sig_4357
ATGAATTCAGCTGCAGGATCCTAGTAAGCT
>sig_4358
GATGGTGCGATTGGAAGTAGAGGTTCTCTG
>sig_4359
AGCCGGATCCTCGAGCATATGGCTGCCGCG
>sig_4360
AATTGTCGTTCGCGGGCGCAACTGCAACTC
>sig_4361
AGAATTCGGATCCCGGGATTCTTGAAGACG
>sig_4362
TCATCACCGAAACGCGCGAGGCAGATCCCG
>sig_4363
AGCTTACCACTTTGTACAAGAAAGCTGAAC
>sig_4364
ATTGATCTGACATTGTTGAATTGATCTCGA
>sig_4365
CGAAGCTTGAGATCCACTTAACGTTACTGA
>sig_4366
TTGGAGCCGGTCAAGAACATTAGCAACATG
>sig_4367
GGCCAGCGAGGCAGATCCACAGGACGGGTG
>sig_4368
GCTCATCGATAAGAACCTCAGATCCTTCCG
>sig_4369
GTTGCGCAAGCTTCTCGAGAATTCCCGGGT
>sig_4370
ACGGGATGGGCGATCAGCCCGAAAGCTACC
>sig_4371
TCCTCGAGTCTAGACATATGAGTACTCTAT
>sig_4372
CCATTTCCGCGCAGACGATGTCGAGCTGGA
>sig_4373
GTGTCAAAAAGGGGATCCGTCGACCTGCAG
>sig_4374
TCACAAAGAGTCTGAGGTGGCCTGGTTGAT
>sig_4375
GGTACCGAGCTCGAATTCATACAACCTCCT
>sig_4376
GATAGGGAATTGACGGATCTATCTCATCTG
>sig_4377
GCCCTCTGGTTTCTCCCCAGGCTCCCGGAC
>sig_4378
GGCGACCGGTGGATCCCGGGCCCGCGGTAC
>sig_4379
CGAGGACGCGTCAATTCTTGAAGACGAAAG
>sig_4380
TGTTATCCCTACCCGGGATTACCCTGTTAT
>sig_4381
GGACGCTAGAATTCGGATCCGTGGTCTCAT
>sig_4382
TACCGAGCTCTATAGTGAGTCGTATTAATT
>sig_4383
TAAACCCTTGCATATGATATCGATGTACAG
>sig_4384
TACTTAGATCCAGATCTCGAGCCCGGGCTA
>sig_4385
TGCTATACGAAGTTATGCGGCCCGCGTCCT
>sig_4386
CCGGAAAAAAGAAGACTCTGCGCGGAAAAA
>sig_4387
ATTTACTAGGAACCTGTCGTGCTACTAGGT
>sig_4388
TTTCTTCAGAAAATGAAGTTAATTGGCTAT
>sig_4389
GTCGACTCGAGCGAGCTCCCGGGACCAGCT
>sig_4390
AACGCGCGAGGCAGAGCTTATCGATGATAA
>sig_4391
GTACCCGGGGATCCTCTAGAGCCACCCCCC
>sig_4392
AAGCTTGGCGTAATCATGGTCATCCGGGGA
>sig_4393
TATCGAATTCTTGGATTCAATAGAAAAGGT
>sig_4394
CCGTCCCGAGATAGGGTTGAGTGTTGTTCC
>sig_4395
GCTTTATCATCGTCGTCCTTGTAGTCCATA
>sig_4396
ACAATTTCACACAGGAGATATACATATGAG
>sig_4397
ACCCCTCGAGGGGCATGCAAGCTTGGCGTA
>sig_4398
GATAACTAATAGGTGAATCATATGAAGCAT
>sig_4399
TCCCCCGGGCTGCAGGAATTCGAGATATCC
>sig_4400
TGATATTCCTTCTTAAAGTTAAACAAAATT
>sig_4401
GATTATGATCCTCTAGATCAGATCTAGATT
>sig_4402
TTCTGAGCGGGACTCTGGGGTTCGGACGCG
>sig_4403
TCGTGGGTTCAATTCCCATCAGTCACCCGG
>sig_4404
CCTCACTGATCCGCTAGAGCGGCCGCCACG
>sig_4405
CCCCCAGAGCGGCTTTCATGGTGTAGAAGA
>sig_4406
TAAGGAGAAAATACCGCATCAGGCGGCAAT
>sig_4407
CAGGTCGACGGATCCCGCGAACTGTGGACG
>sig_4408
TCCGTTGGTTGTTCATTTTTCCAGAGATCT
>sig_4409
CGTGCTAGAGTCGACCTGCAGGCATGCAAG
>sig_4410
CTCAAGCTTGCATGCTCCCGGCCGCCATGG
>sig_4411
ATCGTTGAGCTCGCCCTTGGTGAAGGGATG
>sig_4412
AATCGAACTCTTGCTGAGTTGAAGGATCAG
>sig_4413
AAATATTAACGCTTACAATTTACGCGTATA
>sig_4414
TGACGAGTTCTTCTGACTCGAGTTTAAACT
>sig_4415
GAAAAGTGCCACCTGGATTTTGGTCATGAG
>sig_4416
AAACGACGAAAACTACGCTGCAGCAGTTTA
>sig_4417
TGGGGATCCTAGAAGCTTATCGAATTCGAT
>sig_4418
AGTGCTTGCGGCAGCGTGAAGCTAATTCTG
>sig_4419
GCTTAGCTTCTTGGATGCTGTAGGCATAGG
>sig_4420
GGTTGATATTTACGTTGATACGCTTATTAA
>sig_4421
CAGGTTTTCGGTCGTATCGATCCCGAGGTT
>sig_4422
CGAATTTTAACAAAATATTTTGTTAAAATT
>sig_4423
TCCCGGGGATCCCGTCGTTTTACAACGTCG
>sig_4424
AAGGGAAATTAGGGTTCTTATAGGGTTTCG
>sig_4425
CCCGTTTTTTTGGGCTAGCGAATTCCTGCA
>sig_4426
ATTTTTCACACCAGACCAACTGGTAATGGT
>sig_4427
AGGATCCCCCATCGATGGGGTACCGAGCTC
>sig_4428
CAGGCTTGTCGTGTGGTGGAATTCATACAA
>sig_4429
AGTCGACGGATCGGAGTACTGTCCTCCGAG
>sig_4430
GGCTTACCATGGTGATGGTGATGATGCATA
>sig_4431
TGTGCCATGGTTCGACAAGCTGTTGTGGGG
>sig_4432
GCTTATTGTTCAGCGGTTTCAGCCTCCAAC
>sig_4433
ACGGCCAGTGAATTCCCGGGGATCCCAATG
>sig_4434
CCGGGGTGGGTACCGAGCTCGAATTCACTG
>sig_4435
GTTGTATGGATCCGTCTATGATCTCGAGGA
>sig_4436
CACCTAAATGGGGGCCGCCACCGGTGGAGC
>sig_4437
TTGCAGGATCCCATCGATTCGAATTCGTCC
>sig_4438
CTGGAACCGCCGGCTGACCGTCGAGGACAT
>sig_4439
CCAGATCCACGCGGAACCAGCAGTTCGCCA
>sig_4440
TTACTGATATCAGGAGGATCACGTGATGCA
>sig_4441
TAGTGTCCGTTAAATTTCGAAAGTGGAGGA
>sig_4442
AGGAGTATTGGGATCCCCGGGTACCGAGCT
>sig_4443
GTTAACATGCAAGCTTGGCGTAATCATGGT
>sig_4444
CTGAGATCTTACGATTCTCGGTCCATGAGG
>sig_4445
GGCTGATCAGCGAGCCGATCGAGTGAATTG
>sig_4446
CTTTAAGAAGGAGATATACCATGGGCCACC
>sig_4447
CTGCGGGCCTCGAGATCCGCAAGCGTCACA
>sig_4448
GCTAAGGAAGCTAAAATGAAATCTAACAAT
>sig_4449
GTTTTCAAAATCACCGTTTGCTGTCGACCT
>sig_4450
GAGCTCGGATCCTTATCGTCATCGTCGTAC
>sig_4451
GTGCGGCACACTACGTAGAATTCGGATCCT
>sig_4452
CGTGCGAGCTCATCGATTTCGTTCCACTGA
>sig_4453
TATTTTCCATGGTTTGGATCCTTCGAATAA
>sig_4454
TAACTATTGCCCAGATCCGGGATCATATGG
>sig_4455
ACAATTTCACACAGGAGATATACATATGTG
>sig_4456
CTGTGGATCCTGCCTCGCGCGTTTCGGTGA
>sig_4457
CTACAGGGCGCGTCAGCCATTCGCCATTCA
>sig_4458
GCCGCGGTCTAGGATCGATTCTAGGAAGCT
>sig_4459
AAACTTGTGATAACAGCGCTGCACTGAGCA
>sig_4460
ATATGCTAGTCCGAGGCCTGAATCGCCCCA
>sig_4461
TTATGTGCGGCCGCGATGTTGATGAAAGCT
>sig_4462
GGATCCAGATCCACGCGGAACCAGCAGTTG
>sig_4463
AGCTCCGTCGACAAGCTTGATATCGAATTC
>sig_4464
GAGATCCCCGGGGATCCTCTAGAGTCGACC
>sig_4465
ACGTGAGTTGGGTTTAATAGTCGTGAGACA
>sig_4466
TCTTCCATGGAAAGCTTCCTAGGAGATCTT
>sig_4467
GGACATCTAGGATGTCCATATTAGGACATC
>sig_4468
ACGCCGACCTCTCCGCCGCCGGCTCCCCGG
>sig_4469
CGGTCTAGGATCGATTCTAGGAATTCTCTA
>sig_4470
TCGATGCTTCAGCCTCTCTCTTCTCGAGAG
>sig_4471
CAAAGCACCCGGGCTCGAGGAATTCTCTAG
>sig_4472
AGTATGGCCAGAACCAGAACCGGCCAGGTT
>sig_4473
CGTGACGTCGACGGTATCGTAGCGCTAACC
>sig_4474
TTCAAGCTTGAGCTCGCCCTTGGTGAAGGG
>sig_4475
GAGGATATTCATATGACCATGATTACGGAT
>sig_4476
TCGACCCGGGAATTCGGGGATCCCAGGGGC
>sig_4477
GATTCTAGACTCGAGCTCCGATCGATGATA
>sig_4478
GACGTAGTTAACGGTACCGCGGCCGCGCCA
>sig_4479
ACCAGAGCTCCCATGTGAGCGAGTAACAAC
>sig_4480
GCACGTACGACTGCGCGCTCGCAGATCTGC
>sig_4481
GGACTTATCAGCCAACCTGTTACTCCCGGG
>sig_4482
TGCAATTGGAATTCGAGCTCGGTACCCGGG
>sig_4483
TACATTCTCTACTTTTAACGGTCACGCGTC
>sig_4484
GGAATTCCCGGGAGAGCTCGATGTAGTGGG
>sig_4485
TAGACTCGAGGAATTCGGTACCCCGGGTTC
>sig_4486
AGCTCGATATCGCATGCGGTACCTCTAGAC
>sig_4487
CCGCATCCATCGTGGCTGATGTGACGATGA
>sig_4488
ACGACGACAAGAGTCCCATGGCGATATCGG
>sig_4489
AGCTCGATATCGCATGCGGTACCTCTAGAG
>sig_4490
ACCCTGCAGATCTGAATTCATCTATGTCGG
>sig_4491
CTAACGCCCGGCTTCATCCGGATTGACCTG
>sig_4492
TTGGCGCGCCAAACGATATCGGATCCGGCC
>sig_4493
CCTGNTTCGGTTCGTAAACTGTTAATGCAA
>sig_4494
TAAGGAGGTTGTATGGATCCTCTACGCCGG
>sig_4495
TGAAGCGCCGCTCCAGTTCATAGACCTGCG
>sig_4496
AGAAGCTCATTCGCCATTCAGGCTGCGCAA
>sig_4497
CTCAACAGCGGAGGACCGAAGGAGCTAACC
>sig_4498
CTTGGTTCTCTCATCTGGCCTTGTTGTGGA
>sig_4499
CTATCATCGAGCTCCCATGTGAGCGAGTAA
>sig_4500
TCGATGTCGACAGCCCGCCTAATGAGCGGG
>sig_4501
AAGCTTGCATGCCTGCAGGTCAGCTTTTCT
>sig_4502
AAAGCTCGACGGATCTTCGAGAGAGATAGA
>sig_4503
ACCTGCAGCCAAGCTCGGATGAACAGGCAG
>sig_4504
TTCGAGCTCGGTACCCGGCCGGGGATCCGT
>sig_4505
AGAGAAGGGAGCGGCCATGGGCCACCATCA
>sig_4506
TGCACGAGGCCCTTTCGTCTTCAAGAATTT
>sig_4507
ATGATGATGATGAGAACCCCCCCCGGGAGC
>sig_4508
TGTAGAATGCAAAAAGTGAAATCAGCTGCC
>sig_4509
AATCCATCTTGTTCAATCCAAGCTCCCATG
>sig_4510
CATGCTGCTGATTGTGAGAGAGTAAGAGGT
>sig_4511
TCAAAGAGGGAGAAGGCTTCCTTGAACTCT
>sig_4512
TAAGAAGGAATTGCCCTTATGGGGGGTTCT
>sig_4513
CTAGACCCGGGTCGATCACCACTTTGTACA
>sig_4514
AAAGCTGGGCGACTCTAGAGGATCCCCGGG
>sig_4515
GACGGGTGAGAATTCATATGCATCGATATC
>sig_4516
AGCTTCCAAGGAGCTAAAGAGGTCGACATA
>sig_4517
TCCGGGTAGATATGCCTGGCTCGGGCAGTG
>sig_4518
TTCCCCGGATCCGTCGCCAAGCTTGGCGAC
>sig_4519
AGTCGACTCGCGAGCTAGCCATATGCTATG
>sig_4520
GGATAACGCAGGAAAGAACATGGGCAGTTC
>sig_4521
CAAACTTGTGATGGAGTGATGGTGATGGTG
>sig_4522
ACGGATCCGCATGCGAATTCGGTACCCCGG
>sig_4523
TCTAGAATTCGGATCCTGCAGGAGCTTTGG
>sig_4524
AAGGGAGCGCATATGGGCCATCACCATCAC
>sig_4525
TGCACTACCGCCAGAGCCACCTCCGCCTGA
>sig_4526
GTCTCCCATATTGTGCAAAAAAGCGGTTAA
>sig_4527
CTCGCGAGTTGGTTCAGCTGCTGCCTGATC
>sig_4528
GGCCGGCCTCTAGAACTAGTGGATCCCCCG
>sig_4529
AGCAGGACAAGAGCCCTTTGCCAGCTTTCT
>sig_4530
CCGTGCAGTCGATAAGCCCGGATCAATTCC
>sig_4531
AATGTCAGGCTCCGTTATAAAGCTAGCTTG
>sig_4532
GCCAATCTGGCCGCGGCCGCAAGGCCTGAT
>sig_4533
AGTTTGTTCAGCGGTGGCAGCAGCCAACTC
>sig_4534
GTCATCATCATCACCATCACGTGGTCGACA
>sig_4535
GCTCCTGAAAATCTCGTCGACCTGCAGCGA
>sig_4536
CGACGGCCAGTGAGCTACGCGTTGCGGCCG
>sig_4537
AAAAAAAAAAAAAACCGAATTCGTAATCAT
>sig_4538
GTACCGAGCTCGAATTCCCTATAGTGAGTC
>sig_4539
AGTTGGAGTCATTACCAACTGGCCTCAGGC
>sig_4540
TTCGAGAGAGATAGATTTGTAGAGAGAGAC
>sig_4541
TCCGGGGATCCGCGAATTCCGGGGATCTAG
>sig_4542
AAAATCTCGACGGATCCCCGGGAATTCGTA
>sig_4543
TCTTTCCTTCCAAGGATAACTTGTATCCAA
>sig_4544
AGGGCGGGGCGTAATTTTTTTAAGGCACTT
>sig_4545
CAAATCAGTTAGTTACCATGTGCTGCTATG
>sig_4546
AGACATCACCATGGCCAAGTTGACCAGTGC
>sig_4547
TATCTGGTTGGCCTGCAAGGCATTTATCAG
>sig_4548
ATGGCGATGCAGGTGGCTGCTGAACCCCCA
>sig_4549
CGGGGAATTCGGCCGCCTAGGCCGCGGCCG
>sig_4550
GCCCTTGCTCACCATGGATCCTCTAGATCG
>sig_4551
CTCGATCGGAGCTCGGTAAGCCTATCCCTA
>sig_4552
CGAAGTTATGAATTCTTAATTAATTAGCGC
>sig_4553
ATATATAGCATGTTTTGTTTGCCTATGAAA
>sig_4554
ACGCATGCCTGCAGGTCGACTCTAGAGGAT
>sig_4555
CGCGGATCCAAGCTAGCTTGTCGACGCGTC
>sig_4556
CGACTCACTATAGGGAGACCGGAAGCTTGC
>sig_4557
ACCTGCCCGAGAAGGCCAACTGAAGCGGCC
>sig_4558
CGACTCACTATAGGGAGACCGGAAGCTTGG
>sig_4559
CCAGCTTGAAGTTCCTATACTTTCTAGAGA
>sig_4560
GCAGATCCCGCAAGAGGCCCGGCAGTACCG
>sig_4561
CGAAGGAACTGGCTTCAGCAGAGCGCAGAT
>sig_4562
ATGTGTAAGAGCGGGTTATTTATGCTGTTG
>sig_4563
TCTGCTTTTTTGTACAAACTTGGCATTATA
>sig_4564
GGAGGGGCAGCCTTGGCCCTTGAAGAGGAC
>sig_4565
CCAGGACGACGAGGCTTGCAGGGATCCTCT
>sig_4566
TTCCTCGAGCAGATCTCGGTACCCACTAGT
>sig_4567
TCAGAACTCAAATATCTGCTTCACTCACGG
>sig_4568
GGAAATTCGAGCTCTAAGCGGATCCACGCG
>sig_4569
GATCCAAGCTTGGAATTCCCCCTTTCATTA
>sig_4570
AGCATTACTATCACCGCCATCCTGCGTATA
>sig_4571
GCTCCTGCAGGTCGACTCTAGAGGATCCCC
>sig_4572
GAGCTAAAGAGGTCCCTAGCGGGGGATCTA
>sig_4573
GAAACAGAACTTCCAGACCGCTGCTCAGAT
>sig_4574
GCAGGTCGACGGATCCTCAAAGTTCGAATT
>sig_4575
GTCACTAGTTTGTTCAGCGGTGGCAGCAGC
>sig_4576
GTGCGGTTGCTGGGCCTCGTGATACGCCTA
>sig_4577
ATATGAGCGGAAACGACTATTAAAGAACGG
>sig_4578
TGACTGGTGGACAGCAAATGGGTCGGATCA
>sig_4579
GATCATGCATGAGCTCGGGCCGCAAGCTCT
>sig_4580
TGGCCGCCGGGTTTGCCTGTCCGACGAGGC
>sig_4581
TTATTCCGGCCTGACTAGAGGAAATTTAAA
>sig_4582
AGCAGGAACGCGGGCGCGATCGAGGCGGCT
>sig_4583
GCTGTCAAACATGAGAATTCCGGATCCAAA
>sig_4584
CCTTAAGGGCCCGTACGGCCGACTAGTAGG
>sig_4585
GTGGTGGTGGTGGTGCTCAGCGCCGCCAAC
>sig_4586
CGCGGCCGCAAGGCCTCTCGAGCCTCTCGC
>sig_4587
CAGTGCCTTCTGGAACAGGAGACCGGGCTG
>sig_4588
ATCATGGTCATATGGCTTGACTCCGTACAG
>sig_4589
ACTTGTGATCCAGATCTGAGTCCGGACGCT
>sig_4590
AAACTGCTGCAGGCATCGTGGTGTCACGCT
>sig_4591
CTCGTTTTTGCATCAGGAAAGCAGGGTCGA
>sig_4592
GGAAAAATTATTGTGCCAGGCAGTTGAAAG
>sig_4593
GGGGATCCACTAGTTCTATGGCGGCCACCA
>sig_4594
ATGATGATGATGAGAACCCCCCCCGGGGGA
>sig_4595
CAGGGATGGACAAGACCCAGCGCTAAGCTT
>sig_4596
AATATTGGATAAAGTGGGATATTTTTAAAA
>sig_4597
GTATAATATTTGCCCATCGTGAAAACGGGG
>sig_4598
AACCCACTGCTTACTGGCTTATCGAAATTG
>sig_4599
TGGCCACGACGGGGCGTTCCTTGCGCAGCT
>sig_4600
CCTCCTCTCTGCCATCAAGAGCCCCTGCCA
>sig_4601
GCTACGTAGAATTCCCATGGTATATCTCCT
>sig_4602
TGGGGATCCTAGAAGCTTATCGAATTCTCA
>sig_4603
TTAAAGCTTATCGAATTCGATGATAAGCTG
>sig_4604
AGGAACTTCACCGGTACCTTACGCTTCTTC
>sig_4605
CCCGTCCTGTGGATCCGGGTCCCCTTTGAT
>sig_4606
AATTGTACTTGAGTATTAGATCTGATCTAG
>sig_4607
GACGGCCGGCTGGGCCACGTGAATTCAGCT
>sig_4608
GATATCGATGCATGCTGCAGTGAATGAATG
>sig_4609
CTCTAAGCGCTGTTATCAACCACTTTGTAC
>sig_4610
TTGCTGGGGCTGACAGGTCCGCCTTCCTCG
>sig_4611
GTTGACACTCATATGGGCGCCCTGAAAATA
>sig_4612
TCCATGGTCGACCCTACCCTCGATTGCAGG
>sig_4613
AGCTTATCGATACCGTCGACCTGCAGGCGG
>sig_4614
TCCTGCAGCCCGGGGGATCCGCCCGGGCTA
>sig_4615
TCACCACTGGCCGTCGTTTTACAACGTCGT
>sig_4616
TGAGAATTCCTCGGGCAGCGTTGGGTCCTG
>sig_4617
ACTGCAGAGATCAAAGGATCTTCTTGAGAT
>sig_4618
CTCAGCGGCCGCCTATAGTGTCACCTAAAT
>sig_4619
TGCGGCCGCACCGGTGCCTGCACGTGACCC
>sig_4620
TCCGTCGACCTGCAGCCAAGCTTGCTCCCG
>sig_4621
CCACGCCCAGATCCGCGTTAAGATACATTG
>sig_4622
CAAATATGCGCCTGATGCGGTATTTTCTCC
>sig_4623
TGTGCCATGGCGATCGCTCCTTAGTAAAGT
>sig_4624
AGGAATTCGATATCAAGCTTGTCGACGGAG
>sig_4625
CGCGGCCATGCCATTGGTTACCTGGATCCA
>sig_4626
AGTCGACCTGCAGGCATGCAAGCTTAGCTT
>sig_4627
GCCCAGCGCGTCGGCCGCCATGCCAAATAG
>sig_4628
CCTCGGAGGATTACAATAGCTAAGAATTTC
>sig_4629
TGAGCGGCCGCGACTCTAGAATTCCAACTG
>sig_4630
AGAGACCAGCTGCATTAATGAATCGGCCAA
>sig_4631
CCCCTCTTCGGAGGGGGCCTGATCTGCTGT
>sig_4632
TGATGATCCCCGCACCTCACGGAGTTCGGC
>sig_4633
TATCGATCCCGAGGTTGTTGTTATTGTTAT
>sig_4634
TCTACGTCACGAAGACGTCATTCTTCTCTT
>sig_4635
ATCCCGTCGCTTACCGATTCAGAATGGTTG
>sig_4636
CTGTCAAACATGAGAATTCAGATCTGCTTG
>sig_4637
GTCGTATACATTTCTTACATCTATGCCGGC
>sig_4638
TAAATCGTGCGGCCGCGGTTGGCGTAATCA
>sig_4639
TGAGCTCTCCATGACCAAAATCCCTTAACG
>sig_4640
AATCCTCCTTTGCATACACCATAGGTGTGG
>sig_4641
CAGCTTATCGGAGCTCTCGAGTCTAGAATC
>sig_4642
GAAACGCCATTGACAGACTCAGAGTCAACC
>sig_4643
AAATATGTATCCGCTCATGCCCTCTGGTAA
>sig_4644
GATAAAATATTTCTAGCATGAGCGGATACA
>sig_4645
AAATATTAACGCTTACAATTTACGCGTTCC
>sig_4646
ACGGTTTCCCTCTAGGATCCGAATTCGAGC
>sig_4647
CCGAGCTCGAATTCGCTAGCCCAAAAAAAC
>sig_4648
CCGCATTAAAGCTCCTCGAGGAGCTTATCG
>sig_4649
TGGTTGATAACAGCATGGCCTCCTCCGAGG
>sig_4650
GGGGAGAGGCGGTTTGCGTATTGGAATTAA
>sig_4651
CGAGCTAGAGGTACCCTAGAAAGCTTCCTA
>sig_4652
AGAACTTCCAGACCGCTGCTGTGATGGTGG
>sig_4653
CTCAAGCTCATTCGCCATTCAGGCTGCGCA
>sig_4654
AGCCCGTCAGTATCGGCGGAATTCCCGGGG
>sig_4655
CCCGGATCCGGTCGCGCGAATTCCCATGAC
>sig_4656
CAGGCCGCATAATTTAGGCGCGTAAATTGT
>sig_4657
CATCACTACATCACCTCCTTTTGATACCTG
>sig_4658
ATTGTAATGTTGTTTGTTGTTTGTGTTGTT
>sig_4659
CAGCTAATTAAGCTTATTAAACTGATGCAG
>sig_4660
GCTCGGTACCCGGGGATCTAGAGTACTGGT
>sig_4661
AGGCCCTTTCGTCTTCAAGAATTCTTCCCG
>sig_4662
CAATGTATCTTATCATGTCTGGATCTGCTG
>sig_4663
GAGGGTAGGTCGACGGATCCCAGNNNNCTG
>sig_4664
AGGGGCCCTTATCCACCCGTCATCAACAGC
>sig_4665
TGCGTCACTCTACCCCTATGACGTACCGGA
>sig_4666
ATAAAGAGATGGGTGCATATGAAAAACATA
>sig_4667
GAGCTCGAATTCGGATCCGACCCATTTGCT
>sig_4668
TCGGAGGGGGCCTGATCTGCTGTGGAGTAG
>sig_4669
GAGCGGCCGGCCGCCTACTACTACTAATGA
>sig_4670
TCACGATGCCAGAAAACTGCTGCAGGCATC
>sig_4671
TTAATTAACTATCATAGTTTAAACTAACTA
>sig_4672
AACTATACAAATAGCATTCGTAGAATTCCA
>sig_4673
CCAAGACTCAGGCGACCAGCATCGGCGTCG
>sig_4674
TGGGATCCGTCGACCTGCAGATCTGCGTAA
>sig_4675
TGATAACAGCGGGTTAATTAACATCTTTTA
>sig_4676
CCGCGACCGTCAGTCCACGCTTCATATGGA
>sig_4677
GCGCACGACCCCATGCATCGAATTGTTGTT
>sig_4678
CCGGTGATTGATTGAGCAAGCTTATCGATG
>sig_4679
GTCAGGCCTCTGACGTCAGGCTGGCTAGCT
>sig_4680
GCATCCCGCCACCATGAAAAAGCCTGAACT
>sig_4681
TGGAGTTCGTCGCCCAGGCTGACATCGGTT
>sig_4682
CTTAAGGGCGAATTCGAAGCTTGATCCGGC
>sig_4683
CGGGGAAGGGCGCCGGCCTAGGACTAGTTT
>sig_4684
CTGGAAGAAATAGCGCCATTCGCCATTCAG
>sig_4685
GATAACTGATATTGAAGGAGCATTTTTTGG
>sig_4686
CAATTCAGCATCTCTATGAACTTCCAGCCA
>sig_4687
AGTGAGACGTTCGTTTGTGCGGATCCTAAT
>sig_4688
ATATCTCCTGCTTAAAGTTAAACAAAATTA
>sig_4689
CGGGATCGAGATCCTAGAGCGCACGAATGA
>sig_4690
GCTCCTGCCCTATGGGATTCACCTTTATGT
>sig_4691
TCTATGGTGAAGGGATCAATTCCCAGCTTG
>sig_4692
TGTCAACTGGGTTCGTGAATTATCCATTGC
>sig_4693
AATTTTATTGTTCAAACATGAGAAACATGA
>sig_4694
CAACTGCTGGTTCCGCGTGGATCTGGATCC
>sig_4695
CACAAATGAACACAGAGCACCCCGAATGGA
>sig_4696
AAGCAGGAAGAGCCCTCGAGGAATTCGCGG
>sig_4697
TGTCAAACATGAGAATTCCCCCCCCCCAAA
>sig_4698
AGATGATCCCCCTGCTCGAGCCGGGCCCGA
>sig_4699
AACTCACATTAATTCGGTGAGGTTATGGCG
>sig_4700
ATGGACTACAAGGACGACGATGATAAACAT
>sig_4701
ATGAGCTCGGGCCGCAAGCTCCTAGCGGCG
>sig_4702
CGACTCTAGCTAGAGGATCCCCGCGGCCGC
>sig_4703
CGACCTGCAGCCAAGCTTGGCTGTTTTGGC
>sig_4704
CTTGTTGTTGGGCGTAAAAAGTCATGTGGT
>sig_4705
ACTGCCGGGCCTCTTGCGGGGTATCGTCCA
>sig_4706
ATAATGCGTAATCATGGTCATAGCTGTTTC
>sig_4707
ACCCGGGAATTCTCGAGAAGCTTGCGCAAC
>sig_4708
CAGAAATTCGCGAGCTCGGTACCAGGAAAG
>sig_4709
CGATAGAGCAGTTAAGCTTGATATCGCTCC
>sig_4710
TCGGTTGTCCGGATCCGAGCTCGGTACCCG
>sig_4711
CAAAAGGCACTTCATGGCGGATCCGTCGAG
>sig_4712
ATACGTGGAGCGTCCGGGTCTAGACAGATT
>sig_4713
CGATGACAAGGTACCCGGGGATCCTCTAGA
>sig_4714
AGCTTTTTTGTACAAACTTGTGATGTACAG
>sig_4715
CACGTCATCTAGCGCTGATGTCCGGCGGTG
>sig_4716
CATAGCATATGAAAACTGAAGAAGGTAAAC
>sig_4717
TGTGTCGAGGTACCTCTAGATAAGGAGGAA
>sig_4718
GCTAAAATGGACAATTCACTGGCCGTCGTT
>sig_4719
CTCTAGACCATCACATTGGAGCTTCAGCTG
>sig_4720
GATGACGACGACAAGAGTCCCATGGATATC
>sig_4721
AGCTAGAATCGATCCTAGAGAATTCCTAGA
>sig_4722
TAATCTATGAAAGCACTAAGGAATTCTTGA
>sig_4723
AGCGTTCTGAATTAATTAATCATCGCGACT
>sig_4724
CCCCCTGTCGCAAGCTTCCGGCTCCGCCGG
>sig_4725
AGCAGCAGCCGAATTCCCGGGGATCCGTCG
>sig_4726
CTAGAGAATTCCTAGAAGATCTCCTAGAAT
>sig_4727
GTCATGTTATTCTCTCTTGTCGACGGATCC
>sig_4728
TTCTCGTGCGTCACCGAAACGCACGAAGGT
>sig_4729
TAAACGAATTCNNNTATAAAATGCAAGGTG
>sig_4730
GCAGCAAAACAACTATGGAAAATTTTCAAT
>sig_4731
AGCGCGGTGTGAAATACCGCACAGATGCGT
>sig_4732
GCTGATCTTTGTTCATTTTTGAGAACTCGC
>sig_4733
CGTCGTTCTGGGCCCATGGTGGCCACTCGA
>sig_4734
GGTACCACTAGTTAATAGCAGAATTAGAAA
>sig_4735
AGTTATGCGGCCGCGACGTCAATGCCAATA
>sig_4736
AGGCGGTTTGCGTATTGGGCGCTATTTCTT
>sig_4737
TGAGCGCATTGTTAGATTTCATTTTAGCTT
>sig_4738
TCGAAGCTTCTAGAGATCTTCCATACCTAC
>sig_4739
AGGCAATGACCTGATAGCCTTTGTAGATCA
>sig_4740
TAGCGTTAACATCCAATAAATCATACAGGC
>sig_4741
CCAGCTTTGACTCATATGGCCATGGAGGCC
>sig_4742
CGGCCCGGCGGGCTCCTCGCTGGACGGCGC
>sig_4743
AGTTGGCACGACGGTAGTCGACACCCAGTT
>sig_4744
TTGCTAAACAACTTTCAACAGTCTAGAATT
>sig_4745
TAATAAGCGGCCGCTATAATAAGACGTTTT
>sig_4746
ACCTCTCCCCGACCTTCCTCGTCGTCGGGG
>sig_4747
GCCATCATCATCATCATCATGCTTAGAGCT
>sig_4748
TTGTACAAAGTGGTTGATGGGCGGCCGCTC
>sig_4749
GCTCGAGTCTAAAAGGGCGAGCTCAACGAT
>sig_4750
CTTCGAAGCCATGGCCTAGGCCTATCGTTC
>sig_4751
ACTAGTGAATTCTGATCACTCGAGGATCTG
>sig_4752
TCCCTATAGTGAGTCGTATTAAACGCGTAT
>sig_4753
TAGCGTTAACATCCAATAAATCATACAGGT
>sig_4754
ATGGACTACAAGGACGACGATGATAAAGCC
>sig_4755
CGAGGCTGCTAACAAAGCCCGAAAGGAAGC
>sig_4756
TCTAGACAAAAAACCCCTCAAGACCCGTTT
>sig_4757
GACTCACTATAGGGAGATAATTAAGCTCAT
>sig_4758
CATCGTCGTCCTTGTAGTCCATATGGTTGA
>sig_4759
ACTGATCTGCGCCGCGTCGAATTAATTCTC
>sig_4760
TGACTACAAGGACGACGATGACAAAGTCAA
>sig_4761
CAAATGGGTCGGATCCGAGCTCGAGATCTG
>sig_4762
ACCGCGAAAGGTTTTGCACCATTCTATGGT
>sig_4763
AGGGCCAGTGAATTCCCAAGCTTTAATGCG
>sig_4764
AATTTCCTAAGGTTGATGTATATCCCAAAG
>sig_4765
TTGGCACCACGTGTTAATTAAGATCTAGAT
>sig_4766
CGGCCAGTGAATTCCCGGGGATCCAGGAGA
>sig_4767
TTGTCGTCGTCATCCTTGTAATCCATGGTA
>sig_4768
CACAGGTATTTATTCGGCGCCTGTAGTGCC
>sig_4769
GCTGCTCGATCGACTGCTGGGTAGTCCCCA
>sig_4770
TTTAATACGACTCACTATAGGGAAAGCTGA
>sig_4771
CCGGGCCGCCGATACTGACGGGCTCCAGGA
>sig_4772
CTAGCCGCGGTCTAGGAATTCTCTAGGGTA
>sig_4773
CGACGCAGAGTCTAGAGGGCCCAATTCGCC
>sig_4774
CCAGTGAATTCGAGCTCGGTACCCTAGAGC
>sig_4775
CGAACACGGCGATGTTCGAATACGGTACCG
>sig_4776
CGACGGCCAGTGCCAAGCTTGCATGCCACG
>sig_4777
ACCACCTTTTTGTTTTTTCCGCGCAGAGTC
>sig_4778
CCGACTCTAGAGGATCCGTCCTTGGCTGCA
>sig_4779
ATGGATCTCGCCTGTCCCCTCAGTTCAGTA
>sig_4780
TTAACTAACTAGCGATCCCGACTCACTATA
>sig_4781
GCTTCGAATTGAGCTCGCCCTTGGTGAAGG
>sig_4782
CTTATCATCGAATTCGATAAGCTTTAATGC
>sig_4783
AAAAGTTCTTCTCCTTTACTCAAGCTTGCA
>sig_4784
TCATGGCCGGCCCTTTTGAGCTTAGAGGTT
>sig_4785
GATCCGCGCCTGATGCGGTATTTTCTCCTT
>sig_4786
GGAATAATTCTAGATAATTCGGCTTATCTC
>sig_4787
TTTGCGCGAACAGCGTCGACGCCTGCCCCT
>sig_4788
GGCCGGCGTCGACGGTATCGATAAGCTTGA
>sig_4789
TCCGACCTGCAGATCTGCAGGTGGCACTTT
>sig_4790
ATCCGTCGACCTGCAGCCAAGCTTTCGCGA
>sig_4791
CTAGCGCTACCGGACTCAGATCTCGAGCTC
>sig_4792
CCGGTTCTTGAACAGGATCTATTTGAGGCG
>sig_4793
GCTTTACGACCAGACATGGTCTAGACTTGG
>sig_4794
AGCTTTTTTGTACAAACTTGTTTGATGATC
>sig_4795
TAGAGGATCGATCCCGGTCGGCATCTACTG
>sig_4796
ATGCAGGAAGCTTACTTAGATCTCGAGCTA
>sig_4797
CTCACTAAAGGGAATAAGCTTGCATGCCTG
>sig_4798
TTTAATACGACTCACTATAGGGAAAGCTTG
>sig_4799
TGAACTGTACAACTGAGGATCCCCCGACCT
>sig_4800
GAAGGCCGGCCCTTCCTCAGCGTGGCCAAT
>sig_4801
CTCTTCGGGGTCCATACTAGTTTCGCCATT
>sig_4802
GGGTTAATGTGAATTCACTGGCCGTCGTTT
>sig_4803
TAAGCTTAGCGTACGATTTTTTCCGAATTC
>sig_4804
ATGACGTCCGGATCCTCTAGAGTCGACCTG
>sig_4805
CGAATTCCATGGTCGCGACCCTACCCTCGA
>sig_4806
CGGCACCTCTTCCTCACCGCTTACGACGGC
>sig_4807
GAAGCAGGTCTTCCTTTAACGACTGCAAAA
>sig_4808
TAGCACGGGTCGAGATCTGCACCATATGCG
>sig_4809
AATTCGATCATGCATGAGCTCACTAGTGGA
>sig_4810
CGGCCGCTTATTAATTGGACTTGCAGGCCA
>sig_4811
TGCATATGCATCCGGAGTTCCCGGGCGCCG
>sig_4812
CCAAGCAAGGGTCCTCCTGAAAATGTTCTA
>sig_4813
TGTTTGATTAGAGTCCCCCGTGTTCTCTCC
>sig_4814
CGTCTTGCTGGCGTTCGGATCCGATATCGC
>sig_4815
TCCCAAGCTTACTTCTCCTCTTCCAGCTCC
>sig_4816
GACAGCTTATCATCGATAAGCTCCTCGAGG
>sig_4817
AGAACTAGCTAGAACTAGGATCCAACCCCT
>sig_4818
ACAGGGCGCGTCCCATTCGCCATTCAGGCC
>sig_4819
ATCGAATTTAAAATAAATGTCCGCTTGCAC
>sig_4820
GATCCTTTTCGACCGAATAAATACCTGTGA
>sig_4821
AAGCTTCCATTGTGATGTCTGCTCAAGCGG
>sig_4822
CAGGGATCCTTAGTTAGTTATACGTAGTTT
>sig_4823
ATTGTACTGAGAGTGCACCATATGCGTGAA
>sig_4824
CGATAAGGATCATCAAACAAGTTTGTACAA
>sig_4825
GGACCCAACGCTGCCCGAGATGCCGCGTGC
>sig_4826
ACAACTTGTCCCACACACATACACACACAC
>sig_4827
CGAATTGAGCTCGCCCTTGACTCGAGCGGC
>sig_4828
CCGGGTCGACCTGCAGCCAAGCTTGAAGAG
>sig_4829
ACATCCCCCTTTCGCCAGCTGGCTAATAGC
>sig_4830
CCTGTACAAGAAAGCAGGGTCCCGGGAGTA
>sig_4831
GACGGCCAGTGCCAAGCTCTCGAGAGCTTG
>sig_4832
CTCGGTACCCCGATCCGGGGTCTCTGGATT
>sig_4833
TGGCGGCCGCGGGAATTCGATTAATCACTA
>sig_4834
ACACAAAGTTTTAGCAGCGTAATATCCCAC
>sig_4835
ACCCCAAACAGGAAACGCAGCTGTAATCCG
>sig_4836
CGTTGGCCGGGGGACTGTTGGGCGCCATCT
>sig_4837
TCATCAGCTGTCCCTCCTGTTCAGCTACTG
>sig_4838
TGGTGAGGTTATAACGGTTAATTCCGACGG
>sig_4839
CAAGTCGGCCTCCCTTTAGTGAGGGTTAAT
>sig_4840
CTAGTATAGGGGACATGCTCATTCTAGAGT
>sig_4841
TTTCACCATTTACGAACGATAGCCATGGGT
>sig_4842
GATGTGCTGGCGTTCGAATTTAGCAGCAGC
>sig_4843
GGCCAGTGAATTCGTAATCATGGTCATAGC
>sig_4844
GGGAATTCGATGCGGCCGCGCCAAACGTCT
>sig_4845
CTCCTCGAGAGATCTGAATTCGTAATCATG
>sig_4846
GATCACTCACGGCATGGACGAGCTGTACAT
>sig_4847
ATCGATCCACTAGTTCTAGAGCGGCCGCCA
>sig_4848
ACTGGATACGGACCACCTGACACTGCTCAC
>sig_4849
ATAGCGGCCGCTTATTATCTTAAGCACTGT
>sig_4850
CCTCGAGTCTAGTGGGCAGATCTTAAGATT
>sig_4851
AAATGGGTCGGGATCCGAGCTCGAGATCTG
>sig_4852
CCCGTCCTGTGGATCCGGCCCATTGGCTGC
>sig_4853
GTGAGAGCTCTCCGGACTCAGATCTGTCAT
>sig_4854
GGTGGTGGTGCTCATGGCCACTATGGTGTG
>sig_4855
TATGACCATGATTACGCAGATCTGCGAGCT
>sig_4856
GAGCTGGAGAGGGGGTGTGTGTGGCGAGAG
>sig_4857
ATGCTAATATTTGCAGAAAATATTCAATAA
>sig_4858
GCAACGGGCAGAAGGACTTTGACACCATTG
>sig_4859
CCGGCCGCTTCGAGCAGACAAGGATCCGGG
>sig_4860
CCTAAGGTAGCGAAAGCTCAGATCTCCCGA
>sig_4861
GCTCTGAATTGCTTCTTGAAGACGAAAGGG
>sig_4862
CAACGCCATGGGCCACCATCACCATCACCA
>sig_4863
CAGTACCGGAATGCCAAGCTTTTTGCAAAA
>sig_4864
CCCCTCGAGGTCGACCAGACGTGACTTGGA
>sig_4865
NNNGTTTAAACGAATTCNNNTATAAAATGC
>sig_4866
CCGACGCACGTGCGAATTCGCCCTATAGTG
>sig_4867
TGTACAAACTTGTTGATTCGAGGTGATGGT
>sig_4868
AGGCTCGGGACCTGCAGGGGGGGGGGGGAA
>sig_4869
TTTGGCAATTCGTAATCATGGTCATAGCTG
>sig_4870
GTGCGCGGCGAGAGGCCTGGTGCACCATCT
>sig_4871
AAAGAAAATTATTACTAGTGGGGAATTGTT
>sig_4872
TCTGGTTGCTAACAGCAAAAAAACCACCGG
>sig_4873
TCGCGAGCTCATCGATTTCGTTCCACTGAG
>sig_4874
GGGAATTGGCCCTCGAGGCCGAATTCGAGC
>sig_4875
CACGACGTTGTAAAACGACGGGATCCCCGG
>sig_4876
CATCATGGCCGCGGTGATCAGCTAGCCAAC
>sig_4877
TCCGGACTACCGGGCGTATTTTTTGAGTTA
>sig_4878
TCGCTGTTCGTCCCGCGACGACGCATCTGG
>sig_4879
ATCCAAATTTAAATTGTAAACGTTAATATT
>sig_4880
AGCTTCCCGGGATCGATTCTAGACTCGAGA
>sig_4881
TAGACCGCGGCTAGAAGCTTCCTAGAATCG
>sig_4882
TATGTCAATTCGCCTCTCAGGCGCCGCTGG
>sig_4883
CAGCAAATGGGTCGGGATCCGAATTCGAGC
>sig_4884
CCCCCCGAAAGATTTTTTTAACTATAAACG
>sig_4885
AGAGGGTTAGGGATAGGCTTACCATGGTGA
>sig_4886
CATCGTGGTGCTAGCTTTCCAGAAGGCCTC
>sig_4887
GCCAGTGAATTCGAGCTCGGTACCCGGGGA
>sig_4888
TGTCGGATCCCCGGGAATTCGAGCTCGGTA
>sig_4889
CTGCAGACGCGTCGACGTCATATGGATCAA
>sig_4890
AAAGGGAACAAAAGCTTGCATGCCTGCAGG
>sig_4891
GTTGGGGGGAGGGGTCGGCAATTGAACGGG
>sig_4892
CGGGGTTTTTTTATTACAAAACTGTTACGA
>sig_4893
TATCGGCGGAATTCCCGGGGATCCGTCGAC
>sig_4894
GACGTTGTAAAACGACGGGATCCATCTAGA
>sig_4895
GTAAAACGACGGCCAGTGAATTCGTCGACA
>sig_4896
GGAGGCTGGGACCATGCCGGCCTGTTGCGC
>sig_4897
CGCATATGCTGGGCTGCAGGAATTCGATAT
>sig_4898
CATGAGCGGATACATATTTGAATGGGCAAA
>sig_4899
CCTGCTCGAGCCGGGCCCTACTTAAGTACA
>sig_4900
CGTCGTATCAAGATATGGACAAATCGTATC
>sig_4901
ATGATATCGTCCGGGCCGCAAGCTCCTAGC
>sig_4902
TCGGGAGGGAAGCCGTGAGAATTCTGCTCG
>sig_4903
TCTAGATCCGGACTTGTATAGTTCATCCAT
>sig_4904
CTCGATATTTTTCATTTTTTTGCTGTTCAG
>sig_4905
GAGCGGGCGCTAGGGCGCGAGCAAGTGTAG
>sig_4906
CGGATCCGATATCGCCATGGCCTTGTCGTC
>sig_4907
TTTTTTTTTTTTTTTCAGTCAGATCTCAGT
>sig_4908
TGGTGCACCGTGCAGTCGATAACGGGATCG
>sig_4909
CTCGGTACCCCATCGATGGGGGATCCTCTA
>sig_4910
GCTCGCGATGATCCCGTCGTTTTACAACGT
>sig_4911
AAGGGGGCTCTTCCCCAGCTCAGGGGGCTC
>sig_4912
GCTTGGATCCTCTAGAGCCATCATCATCAT
>sig_4913
ATTAATGCAGCAGGCGCCTGATATCGTCGC
>sig_4914
AACCCCAAGTGATGATGAAAGCTTGGCGTA
>sig_4915
TGTTCCATATTATGCATCGTGTTTTTCAAA
>sig_4916
GCAGGCATGCAAGCTAGCTTATCGATGATA
>sig_4917
ACGGCCGACTAGAGTCGACCTGCAGGCATG
>sig_4918
ATATAACCAAATTAAAGAGGGTTAAACAAA
>sig_4919
CCGTACCCGGGGATCCTCTAGAGTCGACCT
>sig_4920
TCTGGCCATGGCGATATCGGATCCGAATTC
>sig_4921
TAGAACTAGTAAGCTTGGATCCCATTTTTT
>sig_4922
GCCGCCGGTCATGCGTACGCCTGAAGGGAA
>sig_4923
GGGCGGCAAGATCGCCGTGTAATAATTCTA
>sig_4924
GCTAATTAAGCTTATTTGTATAGTTCATCC
>sig_4925
GCGCATTGGGACGCCCGCTGGGGTAGCCCA
>sig_4926
GTTTAATTAAGCGGCCGCGGCCTTCGATGC
>sig_4927
TGATGGTGATGGTGATGGCCCATATGTATA
>sig_4928
TGCTGCCACCGCTGAACAAACTAGTGACGA
>sig_4929
GGGCGGGATCCCCCGGGCTGCAGGAATTCG
>sig_4930
TTGTACAAACTTGTTTGATTAGAGTCCCCC
>sig_4931
CTACGTAAGCTGGCGGCCGCCGCGGCTCGA
>sig_4932
AGTTCAGATCTACAGTGCCGAAGCGACACC
>sig_4933
CTGGTTCCGCGTGGATCTGGTTCTGGTGAT
>sig_4934
ATGCTCATCCGGAATTCTTAGGCCACACGT
>sig_4935
GGAAAGATGCGTGACACATTGATGCTACTA
>sig_4936
GCGAAGGCGCTTATCGGAATTCGAGCTCGC
>sig_4937
GCAACCAGGCGTTTAAGGGCACCAATAAGT
>sig_4938
AATTCGGATCCGATATCGCCATGGCCAGAG
>sig_4939
GGAACAAAAGCTTGCATGCCTGCAGGTCGA
>sig_4940
GACATTATCACCAAAAATAGATCTTCCTAT
>sig_4941
GGCCGTGGGTGACAATTTCCGTCAGCAGGA
>sig_4942
CCCCGGGTACCGAGCTCGAATTCCCTATAG
>sig_4943
TTCCATGGTCCGACCCTACCCTCGATTGCA
>sig_4944
CTTTGAGCTCCATGAGCGGATACATATTTG
>sig_4945
CAAAACCATGGCGGCCGGGAGCATGCGACG
>sig_4946
ACAATAACCCTGATAAATGCTTAAATAATA
>sig_4947
GGATCCCAATACTCCTTTGGTCATTAGAAA
>sig_4948
GGGCGGCGCCTCGAGGCCTCGAGGAATTCG
>sig_4949
AGCTTAGTAAAGCCAATCCCATTTGCCCAT
>sig_4950
GTGATGGTGATGCGAGCTCGAATTAGTCTG
>sig_4951
GACGGCCGGCTGGGCCACGTGAATTCCTGC
>sig_4952
CCACTCCACCGGCGCCTAAGCTTAGAGCTC
>sig_4953
TCTGAAAATTGTATTATTGAAGCATTTATC
>sig_4954
TAGCTGAACAGGAGGGACAGATCCGGGCAT
>sig_4955
GTACTATTTCCAGCTTTTGTTCCCTTTAGT
>sig_4956
CGACAGGAGCACGATCATGCGCATAGAAAT
>sig_4957
CTCAAAAATGAACAAAGATCTATCTAGAGT
>sig_4958
ACCATCACGGCATTGAAGGCCGTGAATTCT
>sig_4959
TAGATGAATTCAGATCTGCAGGGTGTGTTA
>sig_4960
ACAGCACATCCATTTTGGGATCCGCGCCTA
>sig_4961
AATTTCACACAGGAAACAGGATCCGTCGAC
>sig_4962
GCTCATCCGGAATTCTTAGGCCACACGTTC
>sig_4963
GGAACGGCGTTTCCTTGAGGACAATCCAAG
>sig_4964
AATTTGCGAATTTGCCACTCATGCATACAC
>sig_4965
AATTAATTCGGATCCGAATTCGAGCTCCGT
>sig_4966
GATTGATGACGACGACAAGAGTCCGGAGCT
>sig_4967
TAAAAAAACCCCGGATCCGGTTATTAGTAC
>sig_4968
CTGTTATCCCTAGCGGATCCCCGGGTACCG
>sig_4969
TTTACTAGCTAGTATTTTACTTACATAGAC
>sig_4970
TGGATGCAGTATTTTGTGCAGCGATGGGGG
>sig_4971
AGCTCATTTCAGAATTAAACCGTGGAGCGG
>sig_4972
AAGTCAAAGCGGCCGCCTGATGCGGTATTT
>sig_4973
GATGATTAATTGTCAACAGGGGAATTCTTG
>sig_4974
AACAATAAACCCTTGCATATGATCATGACC
>sig_4975
CAAAAATTTAACGCGAATTTTAACATCAGG
>sig_4976
GATCGATTCTAGGAAGCTTCTAGCCGCGGT
>sig_4977
GATGAGCTCTACAAATAATGAATTCTTGAA
>sig_4978
GTCATCACCGAAACGCGCGAGGCAGCTGCT
>sig_4979
CAAATGGGTCGGGATCCGAATTCGAGCTCC
>sig_4980
CTCATCCGCCAAAACAGCTGTTCCTGATGC
>sig_4981
CTCCGGCGGGAAGCCATGGCTAAGCTTCTT
>sig_4982
GAGATATAGATATCGAATTCCTGCCCGGGC
>sig_4983
AGCAAATGGGTCGGGATCCGGCTGCTAACA
>sig_4984
AGATAGATCTCTGCTCGTTCTTCAGCACTC
>sig_4985
AAGTGCCACCTGGAGATCTCACGCGCCCTG
>sig_4986
CTGCCGGGAACGACGATGATTTTCTTCGCG
>sig_4987
TCTTGCATTTATTCATGGGGGATCACTTTG
>sig_4988
GACCACTTCCTGCGCTCGGCCCTTCCGGCT
>sig_4989
TCGATGCATATGAATTCAGCTGCAGGATCC
>sig_4990
TCTTCTCCTTTACTCATTGAAGAGCTCCTC
>sig_4991
ATCATGGCCGGCCCTTTTGAGCTTAGAGGT
>sig_4992
TGCGCGCGAATTCCAATTCGCCCTATAGTG
>sig_4993
GTAACGCCAGGGTTTTCGTCAGGTGGCACT
>sig_4994
CAATTGCGGATCCAGCTGCAGAATTCATGG
>sig_4995
TCTCGTCGAAGCTGGGCTGCAGAGATCTAA
>sig_4996
ATTGATGTTCGGATTGTTATCCATATTTAT
>sig_4997
GGAGAAAATACCGCATCAGGCGGCAATGGC
>sig_4998
AGGATATATTCTAGACGCGCTAACTTACAT
>sig_4999
GTCGACCTGCAGCCAAGCTTGGCTGTTTTG
>sig_5000
AACAGCTGGCGTAATAGCGAAGAGGCCCGC
>sig_5001
AGTCGACCTGCAGGCATGCAAGCTTCCCCC
>sig_5002
TTCGAGGCTGCTAACAAAGCCCGAAAGGAA
>sig_5003
AGGTCGACTCTAGAGGATCCCCAGTCTGCG
>sig_5004
TTGGGGGGGGGGAATTAATTCTCATGTTTG
>sig_5005
AAATTTCGCATGCTAGAACGTTAGCCGGCT
>sig_5006
GCACAGCAGACCATTGGTTGCTCTGATGCA
>sig_5007
CGGTCAGCCGGCGGGCCATTTACCGTAAGT
>sig_5008
GCGAGGACGAGGCGGCGGAGAAATCGAAGC
>sig_5009
AGCTTTTTTGTACAAACTTGTTTGATGTAC
>sig_5010
TCAGTAACGTTAAGTGGATCCATGGTGATG
>sig_5011
ATATAAATGTCAGGCTCCGTTATAAAGCTA
>sig_5012
ATGCAAGCTTCAGCTGCTCGAGGCCGGTCT
>sig_5013
TAAGAGCATGACGTCTCCTGAAGAATAGAG
>sig_5014
AAGGGCAATGAGCAGATTTTCCGAGTGAAC
>sig_5015
GTCATCACCGAAACGCGCGAGGCAGCTGTT
>sig_5016
GCTTTTTTGTACAAACTTGTTTGAGTACCA
>sig_5017
CATGACGTCCGGATCCTCTAGAGTCGACCT
>sig_5018
GTGGGCCGTCGCGCCTCGGATGGCCAGGAC
>sig_5019
AACCAAATTAAAGAGGGTTATAATGAAACA
>sig_5020
AAATATTTCTAGGCACAGCTTCACGCTGCC
>sig_5021
AGGCGTGAAAAACGGGGAGCTGATCACTAC
>sig_5022
AGCAGCCGGATCCTCGAGCATATGGCTGCC
>sig_5023
CCATTATATACCCTCTAGAGTCTCCGCAGA
>sig_5024
TTAGTTAACGAGCTCGGTACCCGGGGATCC
>sig_5025
GCAACCCTTAACTTGCTTGCACCTATGGAT
>sig_5026
GATCTGACCAAGCTTGGCTGCAGGTCGACG
>sig_5027
GGCCTGATATCAAGCTTGAGCTCGCGGCCG
>sig_5028
GGTTCAGCAGCCACCTGCATCGCAAGCTAG
>sig_5029
GAATTGTGAGCGGATAACAATTAAGCTTAG
>sig_5030
CCTCTAGCTCGAGGGGCGCGCCCCCAGCTG
>sig_5031
AGGGAATCATAGATCCCCCGATTTAGAGCT
>sig_5032
GGCACTTCTGGTTCCGCGTGGATCTGACTA
>sig_5033
TTCCCGACAACGCAGACCGTTCCGTGCTGT
>sig_5034
CAAGGCCTGCCATGGTGTCGAGATCCCCCC
>sig_5035
GCGCACTTAATTATTAAGAGGTAATACCAT
>sig_5036
TCACTCAGGGTCAATGCCAGCGCTAGCAGC
>sig_5037
CAACCCCAAGTGATGATGAAAGCTTGGCGT
>sig_5038
ATTTAATAAAAATTGGAGAATTACAAATGC
>sig_5039
CGATGGCCGCTTTGGTCGGATCCTCTACGC
>sig_5040
ACTGGTTCCGGCGCCGGAGCGAGTGAATTC
>sig_5041
TTTCACACCGCATAGCGGCCGCTGGTGCAC
>sig_5042
AGACTGGGGATCCTCTAGAGTCGACCTGCA
>sig_5043
ACGCGTGGCATGCAAGCTTGAGAGAGAGAC
>sig_5044
TTAAAGATCTGATCATAGACGGATCCCCGG
>sig_5045
AATTAAAGTTTAAACTCTAGATGTCGACTT
>sig_5046
TTATCGATGAGCTCGCACGAACCCAGTTGA
>sig_5047
GGTACCGAGCTCCTCGAGAGATCTGAATTC
>sig_5048
TTGGATCCCGTCGACCAATTGCTATCGCGG
>sig_5049
CGGCCGCTGCAGGGGGGGGGGGGGGGGGGG
>sig_5050
ACGCGAATTCATCGAATTTCTGCCATTCAT
>sig_5051
AAGACGCGTGGATCCCCGGGAATTCGTAAT
>sig_5052
GCTCGAGCCGGGCCCCTTAAACAAGAATCT
>sig_5053
GCACTTCATGGCGGATCCGTCGAGGAATTC
>sig_5054
TGTCTCCGGATCCGAGTCCCTTAACTCAAG
>sig_5055
GTCGTGAAGCTCATGTTTGACAGCTTATCA
>sig_5056
CATGAATTCGGGGGGGCCCCCCCTCCTTAA
>sig_5057
TTTCTTGTACAAAGTGGTCATGGTGAGCAA
>sig_5058
TTACGCCAAGCTTGGCTGCAGGTCGACGGA
>sig_5059
GCATGATCCGGGTTTCAACCAGTACTCTAG
>sig_5060
CCGCATTAAAGCTTATCGAATTCGATGATA
>sig_5061
TTCCTTCACAAAGATCGCGGCCGCCTAAGT
>sig_5062
TCCATCTTGTTCAATCATATGAGCTCCAAC
>sig_5063
TTAAGCCGAATTCTGCAGATATCCATCACA
>sig_5064
AATCGCCTGATGCGGTATTTTCTCCTTACG
>sig_5065
AGGACGCGTCCTCGGTACCGGGCCCCCCCT
>sig_5066
CTCTAGAGGTACCCTCGAGAGATCTAATCC
>sig_5067
TTGCTTCTAAGATCTGGGGATCCTCTAGAG
>sig_5068
ACCCGGGGATCCTCTAGATCTCGAGGCCTG
>sig_5069
CCTAGGCTTTTGCAAAAAGCTTGGGATCTC
>sig_5070
ATTGTTCAGCGGTTTCAGCCTCCAACTCAG
>sig_5071
GTCCGGGATCCTCGAGTTAACGAATTCCGG
>sig_5072
TAGTTAACCTCCTTAGGATCCCAATGCTTC
>sig_5073
AGCTGCCCGGGAGGCCTTCGCGAAATATTG
>sig_5074
TGTTGACAATTAATCATCGATAAGCTTCTT
>sig_5075
GATGTTAAAATTCGCGTTAAATTTTTGTTA
>sig_5076
GTGGCAGGCCCGTGGCCGGGGGACTGTTGG
>sig_5077
GAAGAAAAAACAGGAGAGTGCAGGGCCAGG
>sig_5078
ACACATTCCACAGCAGATCCTCTAGGGATC
>sig_5079
TTACACGGCGATCTTGCCGCCCTTCTTGGC
>sig_5080
AGATCTTCTAGACTCGAGACGCGTGGTACC
>sig_5081
GGGAATTTTTATGGGCTTCTCCTCCTCCTC
>sig_5082
TGTCTAGGGAGATCAGCCTGCGGGTCACGT
>sig_5083
TACCCGGGAGCTCGAATTCTAGAAGCTTGG
>sig_5084
CGCGGCCCGACGGGTCCCAGGCCTCGGAGA
>sig_5085
TCTGGTACCGAATTCCATGGTCCGACCCTA
>sig_5086
AGAAGCCTCACCGCCAAAAACGGTAAAAGG
>sig_5087
CACCAACAAGGACCATAGCATATGGCTAGC
>sig_5088
GTCTTGGAGGCTTCCCCACAAGCGACCTAC
>sig_5089
CCGCCCTAGACCTAGGGGATATATGATGAA
>sig_5090
TTGTTAAGGAGTTAATTAAGACTGCTAGTT
>sig_5091
AATCAATCACCGGATCCCCCATGGTAAAAA
>sig_5092
AGTGACGCTCAAGTCAGAGGTGGCGAAACC
>sig_5093
GAGCGGATTTGAACGCTTGTGGAATAATTC
>sig_5094
GGGGAAATTCGAGCTCTAAGCGCTACCGTT
>sig_5095
CGGCCGCTTCCTCTTTATCTTTATTAACAT
>sig_5096
CACAGTGGCGGCCGCTCGAGGTCACCCATT
>sig_5097
TCGTCATCATTCGAACCGGTACCCACGTGA
>sig_5098
AGCGGAAGAGGATCCCTTGAAGACGAAAGG
>sig_5099
GGGTTAATTTGTGATCCCGGGTGGCATCCC
>sig_5100
TTTGTACAAACTTGTGATATTCCTTCTTAA
>sig_5101
GAGTGGTAAACTCGAGGACGAAAGGGCCTC
>sig_5102
TGCTTCAATAATCATGTGAGCAAAAGGCCA
>sig_5103
TCAGGCGCTGAGGTCTGCCTCGTGAAGAAG
>sig_5104
TGCAGGCATGCAAGCTTTCGCGAGCTCGAG
>sig_5105
CTCACTATAGGGAGAAGCTTGGATCCTATA
>sig_5106
TGCATGCGGTACCCCGGGTCGACCTGCAGC
>sig_5107
CGATGGGGGATCCTCTAGAGTCGACCCCTC
>sig_5108
CCACCGAGCATCACACCTGACTGGAATACG
>sig_5109
CGATTAATTAATCTGTCTACCTCGCTGTGA
>sig_5110
TGAAGCTAGCGGAATTAATTCATGAGCGGA
>sig_5111
CGGGTACCGAGCTCTTAGAAAAACTCATCG
>sig_5112
GGGCTCTGGATCCGGTGATGACGATGACAA
>sig_5113
CTGATCGAAGGTCGTGGGATCCCCGGGAAT
>sig_5114
AGGGCCGCCACTCCACCGGCGCCTAAGCTT
>sig_5115
AACTAACTAACAGCTTACTCCCCATGCGCA
>sig_5116
ACGTGCACTGGCCAGGGGGATCACTATCCG
>sig_5117
GGCGGCCGCTCTAGAACTAGTATGGTGCAC
>sig_5118
ATGTACTGAATTAACGCCGAATTGAATTCG
>sig_5119
AATGCTCCTTCAATATCAGTTATCAAGCTT
>sig_5120
TGGATCCTCTAGAGTCGACGAGCTCACTAG
>sig_5121
TCGAACGTACGTCGATCGCTCCCCCGCCGT
>sig_5122
GACTCTAGATCTAGTTGCAGCCTGAATGGC
>sig_5123
GCCACCGCCACCAGAGCCGCCTCCACCTGT
>sig_5124
AGACGCGTGGATCCCCGGGAATTCGTAATC
>sig_5125
GGTCACCTGGGTCACCTGGAGAGCAACTAA
>sig_5126
GCCAGCTTTCATCAACATCGCGGCCGCACA
>sig_5127
TTCATCCTCGAGATCTAAGCTTGGATCCGC
>sig_5128
GCTGGGCCACGTGAATTCCTCGTTTCGAAT
>sig_5129
TGTTGAATACTCATACTCTTCCTCAGGTTA
>sig_5130
AGATCTGCATGCGACAGCTTATCATCGAGC
>sig_5131
AGCTATGCATCCAACGCGTTGGGAGCTCGA
>sig_5132
ACTTTATAAGGAGGATTAATTAATATGGGG
>sig_5133
TTTTTTTCAAAAGTATTGACAATTAATCAT
>sig_5134
GAGACAATAACCCTGATAAATGCCTTGCAG
>sig_5135
CGGAGGCTTTTGACTTGAGGGGGATCCACG
>sig_5136
TTGTCAAAGTACTTTAACTGCCCCTATCGG
>sig_5137
TGTACAAAGTGGTTGATAACAGCATGAGTA
>sig_5138
ATCCAGATCTGGATCCTCTAGAGTCGACCT
>sig_5139
TGGTTCCGCGTGGATCCCCGGGAATTCATC
>sig_5140
CCCGGCCAAGCTTACTCCCCATCCCCCCGA
>sig_5141
TTAGGAAGCAGCCCAGTAGTAGGTTGAGCC
>sig_5142
TGCCATTAGTCTTCTAGAACGAGCAGCGTC
>sig_5143
TGTTAAAGGTTAAAGTTATGGCGGCCGCGA
>sig_5144
ATACTAGTGGTGGTGGCGGTTCTAATAACA
>sig_5145
GCCAGCTTTCATCAACATCGCGGCCGCCAC
>sig_5146
GGCGCCATTCGCCATTCAGGCTACGCAACT
>sig_5147
CTCAACAACTTCGTATAATGTATGCTATAC
>sig_5148
AAGATCGATGAAAAGAGAAGATGGAAAAAG
>sig_5149
CTGATAAACCGATGAATTCACTGGCCGTCG
>sig_5150
TTCAGCGATTTGCCCGATTGCGGCCGCAAG
>sig_5151
GCTCGGTACCATCGATAGATCCGTTCAGGG
>sig_5152
CGCGGCCGCATCGATAAGCTTGTCGACGAT
>sig_5153
TGAGGGTGTCAGTGAAGTTCGACTGTCTCT
>sig_5154
CACCGCTGAGCAACTGCTGGTTCCGCGTGG
>sig_5155
ATAGGCGTATCACGAGGCCCTTTCGTCTAG
>sig_5156
TCCNATAATGGAGGTTCCTACGCCATCCAN
>sig_5157
CTAGCGGAATTAATTCGACGCGGCGCAGAT
>sig_5158
CGGCTGGGCCACGTGAATTCAGCTTCAGCC
>sig_5159
GCTGATCGATCAAAATATAACATAAATAAC
>sig_5160
TGCTGCAGTTCCACTTCATGGACCCGCCCC
>sig_5161
AATAATAGGTAACAAAAAAAGCCTTTAGTA
>sig_5162
GCATGCTAAGCTTGGTACCGAGCTCGGATC
>sig_5163
CTAGGAGCTTGCGGCCCGGACGATCGAGCT
>sig_5164
TGCCACTTCAAAATCGTATCGATTCTAGAC
>sig_5165
CACTATAGAAGAGCTCGAGGATCCTAGGAA
>sig_5166
TCCAGATTACTACAGCAGGCTACGGCTACC
>sig_5167
GCGAGGCAGGGGTTAAAATTCCTTCATTAC
>sig_5168
CCTCTGACTTGAGCGTCGAGATTTTCAGGA
>sig_5169
CCATGAATTCTGCAGCTGGATCCGCAATTG
>sig_5170
GTCCTCGTACCAGCTTTTGTTCCCTTTAGT
>sig_5171
TGGGAATCTTATAAGTTCCCTATCAGTGAT
>sig_5172
CCTTCGAATGGGTGACCTCGAGCGGCCGCC
>sig_5173
TCTAATTAAAGAATTTAACACAGCTTTTGC
>sig_5174
GCTGGCGGATGACGCATGCATTATGCTCGC
>sig_5175
AATTCGAGCTCGGCCGACTTGGCCTTCCCT
>sig_5176
AAGACTGGATCCCATAGTTAATTTCTCCTC
>sig_5177
CTTATACACAAGTGCGGCCGCCGCGTTTAA
>sig_5178
AGTAAATAAAGGCCATTCTTGTTGATTTTC
>sig_5179
TCTTGCTGGCGTTCGGCTTCCTCGCTCACT
>sig_5180
CAAATTCGCTTACCTTTTCTATTGAATCCA
>sig_5181
CTAGCTAGTAAATAAATAAAAAGAAAAAAA
>sig_5182
TCCTTTGTCCCAAATCTGTGCGGAGCCGAA
>sig_5183
CGGAGGCTTTTGACTTGAGGGGGATCCATT
>sig_5184
ACAATCTGATCCAAGCTCAAGCTCCAATAC
>sig_5185
AGCAACTGGATCCGTCGACCTGCAGCCAAG
>sig_5186
AGAGCACAGGCGGTGCCCCAACGTCCTGGG
>sig_5187
TCCGGCCGGCGCCTAGAGAAGGAGTGAGGG
>sig_5188
AGTATGAGCCATATTCAACGGGAAACGTCT
>sig_5189
CTCACGAATTCTCTAGAACTAGTAAGCTTA
>sig_5190
GGTACCGAGCTCGAATTCGATCTCCCTATA
>sig_5191
GCTTGCTGCTTGGATGCCCGAGGCTAGACT
>sig_5192
CCCCCTGGTGCAGGCATGCAAGCTTTCCCT
>sig_5193
TCGAATTCCGATAAGCGCCTTCGCAGGTTA
>sig_5194
CAACGTCGAAAAAGCTGCCGCGAAACGCGG
>sig_5195
ATTTTGACGCTCAATCGTCTGGAATTCCTG
>sig_5196
TCAAGAATTCCCCATGAATTCATGGGGGAT
>sig_5197
ATCGTCAGTCAGTCACGATGAATTCCGGGG
>sig_5198
TACGAATTCCCGGGGATCCGTCGAGATTTT
>sig_5199
CATATGTCGACGGATCGATCCCGTCGTTTT
>sig_5200
AGATCAATTCAGTTGTAGGGAGGGATTTAT
>sig_5201
CAGAATGAATCACCGTGACTGGCAAGAGAT
>sig_5202
CGGAGGCTTTTGACTTGAGGGGGATCCGCC
>sig_5203
GACGGCCAGTGAATTCCATGATCAGCATCC
>sig_5204
GCTGCAGGAATTCGATATCAAGCTTGTCGA
>sig_5205
ATATGGTGTTAGTAGATACTGGACGGGAGC
>sig_5206
CAGGCCTGAATGGCGAATGGGACGCGCCCT
>sig_5207
AGCCTGCGCGAGCAGCTGCCTCGCGCGTTT
>sig_5208
GCCGCCTATCAAGTCGAAGGAGCCACCAAG
>sig_5209
GGGGGATCCACGCGTTTACGCCCCGCCCTG
>sig_5210
GGTCTTCGCGGTATCATTGCAGCACTGGGG
>sig_5211
GCAGCGTGAAGCTAAAAAGGCCGTAATATC
>sig_5212
ACGAATTCCCGCAAACTTCCTCTGGCGGTT
>sig_5213
TGCAAGCTAGCTTATCGATGATAAGCTGTC
>sig_5214
GGCCTGAGATCCCTAGGCGTTTGTAATCGA
>sig_5215
ACACCACGATGCTGTACGCAATGGCAACAA
>sig_5216
CGCGGTGGCGGCCGCTCTAGCCCGGGCGGA
>sig_5217
AAACTGCACGGAAGATCTATAGGGAAAAGG
>sig_5218
CGAAATCGATGAGCTCGGGGGGGGGGGGGC
>sig_5219
CCTACTCTCGCATGGGATCCGAATTTCTGC
>sig_5220
ACTGTGATAAACTACCGCATTAAAGTGGAA
>sig_5221
GAGCTACTAGCTGTCCTCGTGCCATTCAAT
>sig_5222
TGATGGTTAACGACCGCGCGGGTCCCGGAC
>sig_5223
CGCCATGGTATATCTCCTTCTTAAAGTTAA
>sig_5224
CATACTCTTCCTTTTTCAATATTATTTAAG
>sig_5225
GTGAATTCGTCGACTCTAGAGCTCTGCAGG
>sig_5226
TGGCTGATCTGACCAAGGTGCACAAGCAAT
>sig_5227
CGTTAATTAACGTTAATTAACAATTCGGGG
>sig_5228
GCCTCTAGAGGATCTTTGTGAAGGAACCTT
>sig_5229
AATGGGATGCATAGCTTGAGTATTCTATAG
>sig_5230
CGAGGAAGCGGAAGAAGCTCATTCGCCATT
>sig_5231
GTTCTCGAGGTACCTGCAGTACTGACGGAC
>sig_5232
TATGACCATGATTACGCCAAGCTTCTAGAA
>sig_5233
CATGCATTATGCTCGCAGAGATAAAACACG
>sig_5234
TCTTTGTTTCATTATAACCCTCTTTAATTT
>sig_5235
CGACGAAGATGTAGTTACAACATTCATAAT
>sig_5236
CGCGTCCAAAATCCCTTAACGTGAGTTTTC
>sig_5237
ATCACACATGAAAACATATATTCAAAACTT
>sig_5238
TGTCACACCAGGCGTCTGGACGAAGACGCT
>sig_5239
GTCTGGTGTCGGGGATCCGTCGACCTGCAG
>sig_5240
CACGCCCGGGCGACGGATAGTGATCCCCCT
>sig_5241
ACAACGCCGCGGCCAATTCGATCCATTGCT
>sig_5242
TCCGCCAAAACAGCCAAGCTTGGCTGCAGG
>sig_5243
ACGCGTTCTTAAGGTAACGTTCCACTGCGC
>sig_5244
ATCCACCTCATGGCTGCCAGCCAGGCTGGG
>sig_5245
GCGGGCCCGGGATCCACCGGTCGCCACCAT
>sig_5246
CTGTAAAGATAAGCTTGCATGCCTGCAGGT
>sig_5247
CGGCCGTTACTAGTGGATCCATGGTTTATT
>sig_5248
GAGCTCAATGCATACGTAAATCCTCCTGAT
>sig_5249
TCCCCCCCCCCCCCGAGCTCGGTACCCGGG
>sig_5250
CGCCGCGGCCGCGCCCGGGCGTTTAAACAA
>sig_5251
CTAGAGGATCCACTAGTCCAGTGTGGTGGA
>sig_5252
CAGCACGGAACGGTCTGCGTTGTCGGGAAG
>sig_5253
AAGGATCCATATGGCCACAGACGTGAGCCG
>sig_5254
TGGGAGGGGAAATCTCAACCCCATTAGCCA
>sig_5255
TCCGAGGGCAAAGGAATAGCACGTGCTACG
>sig_5256
TACCTTCTAGAATTCCGGAGCGGCCGCTGC
>sig_5257
AACGCGTGGATCCCCCTCAAGTCAAAAGCC
>sig_5258
GACCACTGTGCTGGCGGCCGCTCGAAAATA
>sig_5259
TTTTTGTACAAACTTGTGATCGCAAGACCG
>sig_5260
AGGCGGGCTTCATTACCGGCCACGTTGGCC
>sig_5261
GCGCGCCGGATCTGCATCGCAGGATGCTGC
>sig_5262
TCAACGGGCTGGACGATTTTGGCGCGCCTA
>sig_5263
TTGATATCGAATTCTCAGCATCCAATGTTT
>sig_5264
CACTCATCGCAGTAACGTCAACAACAAGAC
>sig_5265
TTATACTCGAGGAATTCGCTAGAGTCGATT
>sig_5266
TCACCATGACCACTTTGTACAAGAAAGCTG
>sig_5267
CAGAAGCCAGTTACCTTCGGAAAAAGAGTT
>sig_5268
TCCATCACGGAGGGCAGACGCCCACGCAGA
>sig_5269
AGAACGAAGTCGAGATCACCCAATGAGTTT
>sig_5270
GGAGTTCTTCGCCCACCCGGTGAGCGTGGG
>sig_5271
GCTACGTAGAATTCCCATATGTATATCTCC
>sig_5272
TACTCTCGAGAAGCTTTTTGAATTCTTTGG
>sig_5273
ATGATTACGCCGAATTCGAGCTCGGTACCT
>sig_5274
AAGCGGCCGCTCGAGTCGGCGAGCTCAAGC
>sig_5275
AAACGACGGCCAGTGAATTCGCGGCCGCTA
>sig_5276
TCGACATTCTGAAATGAGCTGTTGACAATT
>sig_5277
GCGTCGACGTCATATGGTGATGGTGCATAA
>sig_5278
CGACGACAAGGCCATGGGATATCTGTGGAT
>sig_5279
CACCGCATACTGATTGCCCTTCACCGCCTG
>sig_5280
CAACGCTATGTCCTGATAGCGGTCCGATGA
>sig_5281
TTTGTACAAACTTGTTTGATTAGAGTCGAC
>sig_5282
GCCGCGGATCTGATCCCGGGCGGGTACCGA
>sig_5283
AGTCGCTGTTATCAACCACTTTGTACAAGA
>sig_5284
TCCAGTCGACTGAATTGGTTCCTTTAAAGA
>sig_5285
GGCGCACCATGGTCGGCTACAGCCTCGGGA
>sig_5286
AGTTAATTAATACGACTCACTATAGGGCGA
>sig_5287
GTTCAGCTTTCTTGTACAAAGTGGGCATTA
>sig_5288
CAGCAGCAGCATGCAGGAAGCTTACTTAGA
>sig_5289
GCAAGACCGATCCCCGGGGACCTGCAGGTA
>sig_5290
TCGGCGCGCCCCCAGCTGGTTCTTTCCGCC
>sig_5291
CACCGAGCATCACACCTGACTGGAATACGA
>sig_5292
GCTGTGGAAAATGCTAGAGCTTACGTAGCA
>sig_5293
GCCAGAGCGGCGCCTCCTTGCAGGGTAGCG
>sig_5294
TTCGTATGATACAGGAGTAAAACCGCCGAA
>sig_5295
GCTCTAAGCCTTGTCATCGTCATCCTTGTA
>sig_5296
ATAGAGATGTCTTGGTCAAGTTGCGCATGT
>sig_5297
CGGGTACCGAGCTCGAATTCACTTTGACAA
>sig_5298
TGGGTCGCGGATCCGGCTGCTAACAAAGCC
>sig_5299
TCAACCATCATCGATGAATTCGAGCTCGGT
>sig_5300
CTCTTGATCAGATCGGAATTCCGGCGCCTA
>sig_5301
AGCTTGAGCTCGAGATCTGAGTCCGGTAGC
>sig_5302
TCCAAGGGCGAATTCGAAGCTTACGTAGAA
>sig_5303
CACACAGGAAACAGCCATGGCCATGATTAC
>sig_5304
CAAAAATTTATTTGCTTTCAGGAAAATTTT
>sig_5305
CGAGATCTATGTCAGTATTTGATAGACTGG
>sig_5306
TAGAGAGTTATAGGGGCCCTTATCCACCCG
>sig_5307
TGCGGTGGCGGCGAAAACCTGTATTTTCAG
>sig_5308
TCCTTTGCATACACCATAGGTGTGGTTTAA
>sig_5309
GCAGGGGGGGGGGGGGGGAGTAAACTTTAC
>sig_5310
GGAGATATACATATGAAAAAGATTTGGCTG
>sig_5311
GGAGGGCACCGCGGTGTGGGCACGTAGACT
>sig_5312
GCTTGCAGGGATCCTCTACGCCGGACGCAT
>sig_5313
TCATGAATTAATTCCGCTAGCTTCACGCTG
>sig_5314
TGAATGAAGCCATACCAAACGACGAGCGTC
>sig_5315
TCCTGCAGGATTCGAGGGCCCCTGCAGGTC
>sig_5316
ATTACCATTATTATTATTACGATAATGAGC
>sig_5317
ACCTTGATGCCATTCTTTTGCTTGTCGGCC
>sig_5318
TTATGTCAACTGGGTTCGTGAATTCCGTAT
>sig_5319
CAGGAAATTACTGAACTGCAGAGATCAAAG
>sig_5320
GTGGGGATCCTACCAACCGGCACGATTGTC
>sig_5321
TCGAGCTCTGGGCCTGCATGTCCATCGTCT
>sig_5322
GGGAAGCAAAAGTATTCAACTCTAAAAAAC
>sig_5323
GAGTCAAGCCATATGGCGAGACGTATTCTG
>sig_5324
ATGATGAGCACTTTTGATCAGAAAAAAAGG
>sig_5325
CCCTCACTAAAGGGAACAAAAGCTGGAGGG
>sig_5326
TCCTTTTTTTATAACAGGAATTCGAGCTCG
>sig_5327
ATGCACTTAATGATCATAGTATTTTAAAAC
>sig_5328
AAAAAAGATTTGACCAGAGAACAAGAATAA
>sig_5329
GCCGCAAAAAAAAGGCCAAAAAGGCCAAAA
>sig_5330
ACGAATTCGTAATCATGTCATAGCTGTTTC
>sig_5331
TGGCAAGAACTTTAAAGGGGGATCTTGATC
>sig_5332
GATCCCACGTGGGATCCTCTAGAGTCGACC
>sig_5333
CGGATCCAAGCTTAGATCTCGAGGATGAAC
>sig_5334
AGCTTATTAATGCTAGCTGCAGTTAACGAA
>sig_5335
CTCTATATGTGTGGTATGGGCGACACGGAA
>sig_5336
TCTGGCGACCAGCCTCGAGGTTCTGGAAAA
>sig_5337
CACGTGATGGTGATGATGATGACCCATGGT
>sig_5338
AGTGAATTCGAGCTCGGTACCCGCGCGGCC
>sig_5339
GAGATCTAGATATCGATGAATTCGTAATCA
>sig_5340
TATCCGGTGACACCATTGTAATGACTAGTG
>sig_5341
GATTGATGACGACGACAAGAGTCCGGGCTT
>sig_5342
CCGCCGTACCCCGGTGGCCTCCATGTGGGC
>sig_5343
CGACCATGGTACGCAGCAGCAACGATGTTA
>sig_5344
TCTTTGAACTCGTTGACGCTGAGGCTATCC
>sig_5345
CGTCCGGCGTAGAGGATCCTGCAAGCCTCG
>sig_5346
AACGAGCAGAATTCTCACGGCTTCCCTCCC
>sig_5347
TTCAAGAATTCAGATCTGAATTCTCATGTT
>sig_5348
CCGTTCTTGCTTACGCTATTAATCAAGGTC
>sig_5349
CCCTGGTGCCACGCGGTTCCATGGCTGATA
>sig_5350
CGCCCTTCCGAAGCTTGAAATTCAATTAAG
>sig_5351
TTCCCCTAAATAATTTTGTTTAACTTTAAG
>sig_5352
GGTACCGAGCTCGAATTCCCGGGGATCCGA
>sig_5353
CCTTTTTTTATAACAGGAATTCGAGCTCGG
>sig_5354
ATGATTACGAATTAATTCTCCCCAGCTCTT
>sig_5355
AGTCGACCTGCAGGCATGCAAGCTTCGGTC
>sig_5356
CGCCAGCCGGTGGTCTTCTCGTCCATATGT
>sig_5357
GCACCGGTCGTGGCGGCCGGGCTGCAGGAA
>sig_5358
TTAAAGTTTAAACTCTAGATGTCGACTTAA
>sig_5359
TGTACAAACTTGTGATAACAGCGCTACCGT
>sig_5360
CTAGTACTTCTCGAGGTCGACGGTATCGAT
>sig_5361
CGATGAATTCACGACCTTCGATCTCAGCGC
>sig_5362
TCCCCGGGTACCGAGCTCGAATTCATTGCA
>sig_5363
TTTTGAATTCTTTGGATCCACTAGTGTCGA
>sig_5364
TGGAGTTTCTAGAAAATCAATCTCTTTTTC
>sig_5365
GGTTCCACGCCTGATTGTGTAACTGGAAAG
>sig_5366
CGCCGAAAGTAGACGCGAATTCGAGCTCGG
>sig_5367
CGGCCGCGGGAATTCGATTAATCACTAGTG
>sig_5368
AATTCGCGAGCTCCATGGATATCGATCGCA
>sig_5369
AGCAACTGCTGGTTCCGCGTGGATCTCGGA
>sig_5370
TTCTACCAGATTTAACTTTAATAAGCGGCC
>sig_5371
TCAGGCGCTCCCGAAGGTCTCGGGCCGTCT
>sig_5372
CAAGATCTGATCGGTCGACCTGCAGATCTG
>sig_5373
ATTCCTGCCCGGTTATTATTATTTTTGACA
>sig_5374
GGGATCCCCTGGATCCGCAATTGTCTTGGC
>sig_5375
ACACGATGATAATACCATGGCCACCACCCA
>sig_5376
TACCTATAACCAGACCGTTCAGAAAATAAA
>sig_5377
GCGAATTCCTCGAGCCCGGGTGCTTTGCCA
>sig_5378
TTCCGTTGATAGGAGTCATAGGCCATGAAG
>sig_5379
TCAAGCTGGTACCAGCTTATCGATGATAAG
>sig_5380
TCATTAATGCAGGACAGCACATGACCAGGA
>sig_5381
CGGAGGCTTTTGACTTGAGGGGGATCCTCA
>sig_5382
GTAACATCGTTGCTGCTGCGTACCATGGTC
>sig_5383
ATTGACCATGATTACGCCGAATTCGAGCTC
>sig_5384
GGGAATTCGAAGCTTTCTAGAACAAAAACT
>sig_5385
CCACCTGACGTATCGATGCGGCCGCTTAAT
>sig_5386
TCGGTCGACGGATCCGCTGTGGAATGTGTG
>sig_5387
TTGAAGCTAATTCGATCATGCATGAGCTCA
>sig_5388
TGGGCCACGTGAATTCCTCGTTTCGAATAA
>sig_5389
GGAATTAATTCCCGGGGATCCGTCGACCTG
>sig_5390
AGGTCGACTCTAGAGGATCCCCCCGAATTC
>sig_5391
CGCTCATGAGACAATAACCCTTGATAAATG
>sig_5392
TTGTAAAACGACGGGAGCAAGCTTGGCTGC
>sig_5393
AAAAAAATGCATATGGGGGACCGCGAGCAG
>sig_5394
GGTTATATGCAGGTCCATGGAAGACGCCAA
>sig_5395
CGAAGCTTGATCCCGACCCATTTGCTGTCC
>sig_5396
TTCGTCTTCTTTTGCGTTAGGCATGTCGTA
>sig_5397
CAGCTCCTCGCCCTTGCTCACAAGCTTGGA
>sig_5398
AAGGAAAGGAAAGGCCTGGATTACAGCAAA
>sig_5399
AAAACGACGGGATCGCAAGCTTGGCTGCAG
>sig_5400
GACCCGCTGGTCGCCTGAGTCTTCCCCGGG
>sig_5401
GTAGTTCACCACCTTTTCCCTATAGATCTT
>sig_5402
CACACAGGAAACAGCTATGAAGAAAAGCCT
>sig_5403
AGCTGCTGCCTGAGGTCACTGCGTGGATGG
>sig_5404
AAGGGAACAAAAGCTGGTACGAGGACAGGC
>sig_5405
CGATGTCGTAGATCGAGCTGCCTTCGCCGA
>sig_5406
TACTTATATTTATGATTCTTAGTTTTTATT
>sig_5407
TCCAAGCTTGTACAGCTCGTCCATGCCGAG
>sig_5408
TTATCGAATTCGATAAGCTTCTAGGATCCC
>sig_5409
AAAATTACAATGCAACAGCGAAAATGGGTC
>sig_5410
TAACTTTATAAGGAGGATTAATTAATATGG
>sig_5411
ACCATGGATCCTCTAGATCGAACCACTTTG
>sig_5412
TACAGGGCGCGTCCATTCGCCATTCAGGCC
>sig_5413
CACTTATCGTCGTCATCCTTGTAATCATGG
>sig_5414
AGGAAACCTTACTTCTGTGGTGTGACATAA
>sig_5415
GGCCAAGCTTACTCCCCATCCCCGGGCAAT
>sig_5416
GCCCCGCCAGCCGGTGGTCTTCTCGTCCAT
>sig_5417
CAGCGGAGCCAGCGGTACCCAGATCTTCCT
>sig_5418
GGAGGCGGCGGACGGCTTCACCTTGGTGAA
>sig_5419
ATAACTAGAAAAAAAAAAAAAAAAAAAAAA
>sig_5420
GAATACCGCAAGCGACAGGCCATGTTTGAC
>sig_5421
GTGCCGCCGGCATGCGGCCGGTACCGGATC
>sig_5422
TTGTACAAACTTGTGATAACAGCGGATCCA
>sig_5423
TGACGATGAAGAGTAGTACGATTAGCAGGA
>sig_5424
CCCATTGCGCCCCGTGCCCCGGCCAAGCTC
>sig_5425
CCATGTGTAATCCCAGCAGCCGTTACAAAC
>sig_5426
TGGAACCGCGTGGCACCAGGGACGGGTGCA
>sig_5427
GCCAGCTTTCATCAACATCGCGGCCGCTTC
>sig_5428
CATTTTCAGGAGGACCCTTGGAGGGTACCG
>sig_5429
CTCGAGGCCTGCAGGGATCCGTATTTATAG
>sig_5430
CAATGGAAGTCAACAAGCTTGTATTCTATA
>sig_5431
GCTAACCTGCGAAGGCGCTTATCGCGAATT
>sig_5432
TGACACTATAGAATACAAGCTTGCATGCAA
>sig_5433
TGGTTGATAACAGCCATCATCATCATCATC
>sig_5434
GACCAGCATCGGCGTCGAGAAGTTGGCCGG
>sig_5435
ACCATTTAGGTGACACTATAGAACCGCGGC
>sig_5436
GCGGTGGAGCTCCAGCTTTTGTTCCCTTTA
>sig_5437
ATAGGCGTATGACGAGGCCCTTGTCGACGC
>sig_5438
GATAAACATATGGGAATTCTACGTAGCGGC
>sig_5439
CGAGCTCGGATCCACTAGCTCGTTTCAAAT
>sig_5440
GTCATCACCGAAACGCGCGAGGCAGGGGGT
>sig_5441
CACCGGACGGTTTTCAACCGCCGGTGATCA
>sig_5442
GCTTGGACGGATCCCCGGGAATTCGTAATC
>sig_5443
CCGGGCGAGCTCGAATTCCGGTCTCCCTAT
>sig_5444
ATTTATATGCGGTGTGAAATACCGCACAGA
>sig_5445
GTCCGCGCTGGGAGCACATCAACCTGACCG
>sig_5446
CGGTCATGGTGGCTAGCGTCAGAAGAATCA
>sig_5447
AACGAAATCGATGAGCTCGGGTTGGTTTGC
>sig_5448
CATAGCTAGATTCCTTTAAAATCAAGTCGA
>sig_5449
AACGTTGCATGCCTGCAGGTCGATCGACGG
>sig_5450
TAGATGACGACCATCAGGGACAGCAAAAGG
>sig_5451
ACTAACTAACAGCTTACTCCCCATGCGCAA
>sig_5452
GCTGGATATCTTTAAACTCGAGACTAGTCC
>sig_5453
CATCATGCTGTTATCACAAGTTTGTACAAA
>sig_5454
AATGGCAGAAATTCGCGAGCTCTTAATTAA
>sig_5455
GGGTGAGAATTCATATGCATCGATATCTAG
>sig_5456
ACTTCATTTTTAATTCGGCTGGCTGGTTTA
>sig_5457
GCTGCTGATGGGTTGCGTAGCTGAAACCGG
>sig_5458
GTGCCTAATGAGTGAGAATTCCGTATGGCA
>sig_5459
ACTACTTTCGGTTATGGTCTTCAATGCTTT
>sig_5460
CCGCGGAATTCGAGCTCGGTACCCGGGGAT
>sig_5461
TGCGTGCACTTCGTGGCCGAGGAGCAGGAT
>sig_5462
TACGACGATGACGATAAGGATCGATGGGGA
>sig_5463
CCCGGCCAAGCTTACTCCCCATCCCCGGGC
>sig_5464
GTGTCAAAAAGCGGCCGCTCGAGTCGGCGA
>sig_5465
TCCAGCTGCCTAGGCCCCTTAAGTGACCGG
>sig_5466
CGTCATCACCAGAACCACCACCGGTACCCA
>sig_5467
GCATCAGGCGGCAATGGCAACAACGTTGCG
>sig_5468
CAACTATTTCGAAACGAGGAATTCACGTGG
>sig_5469
TTGACCCATTTTAGCTTCCTTAGCTCCTGA
>sig_5470
CGGGAGCTCGAATTCGGAGGCATATCAAAT
>sig_5471
CAATGATCCTTGACGCTCCAGCAATCCTTG
>sig_5472
GCTTCATCGCTACTTTGACCCATTTTAGCT
>sig_5473
CTGCAGACGCGTCGACGGATCCCCGGGAAT
>sig_5474
GTATGGATCCGTCTATGATCTCGAGGAGTC
>sig_5475
GGTACCGCCGTCGGCCGGCCCGCTCCGGGC
>sig_5476
ATTTTCAGGAGCTAAGGAAGCTAAAATGGG
>sig_5477
TCTGAAAGTACAGTTACAGAAGAATTAAAA
>sig_5478
TGATGGCCATGATGATGATGATGATGCATG
>sig_5479
CAGGCCAGCGAGGCAGATCCACAGGACGGG
>sig_5480
CATTGAGATTAAAGGCTAAATTGCTAGACT
>sig_5481
GCTGAACAGGAGGGACAGCTGATGAAAACA
>sig_5482
TTGAGATGTGTATAAGAGACAGCTGCATTA
>sig_5483
GAGGCGGATCCGGCCATTAGCCATATTATT
>sig_5484
CAGCTGCCTCGCGCGTNTNCGGTGATGANC
>sig_5485
GGCCTTTTTGCGTTTCTACAAAGCGGCCGC
>sig_5486
GGCCGCTTACACATGGTCGATTTTTCTCTA
>sig_5487
AAGCCTCGCAATCCAGTGCAAAGCTTGGGC
>sig_5488
TTGGCCACGCTGAGGAAGGGCCGGCCTTCT
>sig_5489
ATTTAGAAAAATAAACAAATAGGCATGCAG
>sig_5490
ACGATGCGTCCGGCGTAGAGGATCCCTGCA
>sig_5491
CCAAGCTAGCTTGGCACTGGCCGTCGTTTT
>sig_5492
TTCGCAATGGCCAAGACAATTGCGGATGAT
>sig_5493
TATTGAAGCTCATGGTCCGGGATCCTCGAG
>sig_5494
TCCCTTCGGGAAGCGTGGCGCTTTCTCAGA
>sig_5495
GACGCGTGGATCCCCGGGAATTCGTAATCA
>sig_5496
ACGGTACCTTGCCTCTCAAGCCCCGCTTTC
>sig_5497
TAACAATTCCCCTCTAGGATCCGAATTCGA
>sig_5498
TCCATGGCTGATATCGGATCCGAATTCGAG
>sig_5499
CGCGTCCCATTCGCCATTCAGGCTGCGCAA
>sig_5500
TGTATTTTTACAACAATTACCAACAACAAC
>sig_5501
TTCGGAAGGCCTCGAGATCCCCCTATGCAA
>sig_5502
AGCCACCACCCTCCTGGCCGGCCTGGCCAC
>sig_5503
GCTCAATGAATTCTAACATCCAATAAATCA
>sig_5504
ACGAGAAAACCCCTCACATGCATTTAGGAG
>sig_5505
CTCGATCCGCTGCTAACAAAGCCCGAAAGG
>sig_5506
GATGCCGGATCCGGAATTCCTCGAGGAATT
>sig_5507
GACGTATCTCATTTTGAGATACAACAAGCT
>sig_5508
TAGATCTCTCGAGGTTAACGAATTCTACCG
>sig_5509
TACGCCAAGCTTGGCTCGACGGATCCCCTT
>sig_5510
TCTAGAATCGATAAGCTTGGCTGCAGGTCG
>sig_5511
TGATGCAGCGTAGTTTTCGTCGTTTGCTGC
>sig_5512
AGTCGACCTGCAGGCATGCAAGCTTATCTT
>sig_5513
GCCATATGGCTGCCGCGCGGCACCAGGCCG
>sig_5514
TCCTCGAGAAGCTGATCCCCAATTCTTCTT
>sig_5515
TCTAGATGGGCCAACTTTTGGCGAAAATGA
>sig_5516
CATCGAATTGCATCTGACCGAATTTTACGT
>sig_5517
AAGGATCGATGGATCCTCAAGAAATATATC
>sig_5518
TCTGCAGCTGGTACCAAGCTTATGATGATG
>sig_5519
ATAATTCGTCAGGTGGCACTTTTCGGGGAA
>sig_5520
CTCGGTACCCGGCCGGGGATCCGTCGACCT
>sig_5521
TTCACAAAGATCCTCTAGTCAGGTTGACTT
>sig_5522
AGCTTGGCCGGGCTACGGGGCGCAATGGGA
>sig_5523
TTAACCTAGTGGATCCCCCGGGCTGCAGCC
>sig_5524
GGCGCCAGCAACCGCACTTGTGGCGCCGGT
>sig_5525
GATCTTCTAGGATCGATTCTAGGAAGCTTT
>sig_5526
CGTTTTCCATCCAGGGGGATCTGATAACTT
>sig_5527
GAAATCGAAGGCCGCGGCCGCTTAATTAAA
>sig_5528
GAATCATATGAAGCATACGCGTCTTAAGAG
>sig_5529
AATCAGGGGATAACGCAGGAAAGAAACATG
>sig_5530
GTATCCAAAGCATCCGGGGCTGATCCCCGG
>sig_5531
CTAGTCATTACGCCCCGCCCTGCCACTCAT
>sig_5532
ATTAATTCTAGAAATAATTTTGTTTAACTT
>sig_5533
TAGATCTCTGACAGACATTCCCTCGAGCTG
>sig_5534
TGCAAGCTTGGGCTGCAGGTCGACTCTAGA
>sig_5535
TCCAAAGCTCCCCCGCCGTCGTTCAATGAG
>sig_5536
CCGTCACAGGTATTTATTCGCTGTAGTGCC
>sig_5537
CCTTATTGCGCATGGGGAGTAAGCTGTTAG
>sig_5538
CCAAGCTCAGATCCAAGCTTCCGAAGAGGG
>sig_5539
AATACTGTAATGTGCTAAAAGGCGAACTGT
>sig_5540
TTTTCGCCCCGAAGAACGAATTCCCCGGAT
>sig_5541
GATATCACGTGGGATCCGTGATGGTGATGG
>sig_5542
CCAGAACCACCACCGGTACCCAGATCTGGG
>sig_5543
CTTTGTAATCGGCACCGACAATTTTGATCA
>sig_5544
ACAACGGTTTCCCTCTAGGATCCGAATTCG
>sig_5545
GATCGATATTTTCATTGCCATAATTCTTAT
>sig_5546
TCGCTCACATGGGAGCTCGAGGATTTTTTG
>sig_5547
TTACGAATTCCCGGGGATCCACGCGTCTTA
>sig_5548
TCTTCTGACGCTAGCCACCATGACCGAGTA
>sig_5549
GGATAACGCAGGAAAGAACATGGCGGCAGT
>sig_5550
CGCAAAACGGAATTTCGTCGACAGATCTGA
>sig_5551
ATCGATTCGCGAGCGGCCAATTCACTGGCC
>sig_5552
GCAAATGGGTCGGGATCAAGCTTCGAATTC
>sig_5553
CAAAACGGTTTACAAGCATAAAGCTATCGC
>sig_5554
AATTCACCAGCCTTGAGATGGTTGAGTCCA
>sig_5555
GATCAGCAAGGTCCGCGAGGAGTACCCCGA
>sig_5556
ATGCTGTTTTCCCTATTAATATCAAGTTGG
>sig_5557
GAATTCCGATCTGATCAAGAGACAGGATGA
>sig_5558
GACGTCCTCGGAGGAGGCCATGCTGTTATC
>sig_5559
ATTTGAAGACCGGTAAACCAGCAATAGACA
>sig_5560
GGAGACCCAAGCTTGCATGCCTGCAGGTCG
>sig_5561
GTCGACTCTAGAGGATCCCCCATCGATGGG
>sig_5562
ATCGGAGATCTCAGTGGTGGTGGTGGTGGT
>sig_5563
AACTTTATAAGGAGGAAAAACATATGGGGG
>sig_5564
TTAATTAACTCTGAGCAAAAGCTCATTTCT
>sig_5565
TTTGATATACGCCGAGATCTTGGCAGTCAC
>sig_5566
ATGACCATGATTACGCGCCAAGCTAATTCC
>sig_5567
GTGACCTGAATTCGAGCTCGCCCGGGGATC
>sig_5568
TGCTCTGATGCCGCATAGTTAAGCCAGTAC
>sig_5569
TAGATAACTAGTGTTCGTGAATACATGTTA
>sig_5570
CCAATATATCCTGTCAAGGCCTATCAACAA
>sig_5571
CCACTCCCAGGTTCAATACAGCTCTTAAGC
>sig_5572
ACAGCGTTCACCGACAAACAACAGATAAAA
>sig_5573
GAAATCCAGGGGTACCGAGCTCGAATTCGA
>sig_5574
GGCTTCGGACCGCCGGACTCTCCCCTGTTG
>sig_5575
CCCGTCTTATGCCTTGTCGAACAACAACGC
>sig_5576
CAGGTTAATTAACCCGGGGATCCCCATGGC
>sig_5577
AGGGCCCCAGGGAGCTAGACGCCTGATCTC
>sig_5578
GTTTGCGTATTGGGCGCAGCTTGGGTCTCC
>sig_5579
CGGCTCGTATAATGTGTGGGGTACCATGTC
>sig_5580
ACATGAGCTCGGTACCCGGGGATCCTCTAG
>sig_5581
AGAATTATTCATCCGCTTATTATCACTTAT
>sig_5582
AAGAGCAACCCCTATTTGTTTATTTTTCTA
>sig_5583
AACTCAATCTAGCTAGAGGCTTTACACTTT
>sig_5584
ATCCTGGGATCAAAGCGATAGTGAAGGACA
>sig_5585
GGCGTCTTCGACCTGCATATAACCTGCATA
>sig_5586
GTGATGACGACGACAAGAGTCCCATGGCGA
>sig_5587
CTCTCGAGAAGCTTTTTGAATTCTTTGGAT
>sig_5588
AATAGTTTGCGTAAGAGGTTCCAACTTTCA
>sig_5589
CTGAGGAAGAGTATGAGTATTCAACATTTC
>sig_5590
TCCCCCCAGTGAATTCCCCTGTTGACAATT
>sig_5591
AGCGGATAACAATTAAGCTTAGGATCTAGA
>sig_5592
GCAGGACTCCCTTGTAAGACTATCCTAGCA
>sig_5593
GTCCGGTGCCCTGAATGAACTCCAGGACGA
>sig_5594
AAAGTGTAAAGCCTCTAGCTAGATTGAGTT
>sig_5595
CCTCGCGACTAGTTTAAACCCGGGGATCCA
>sig_5596
GTGAGATCTTTAAATCTAGATTTAAGAAGG
>sig_5597
TTTGCAAAAAGCTTGGGCTGCAGGTCGAGG
>sig_5598
CTTTGGTTCCATTCTTTTGTTTGTCTGCCA
>sig_5599
CCTGTCGTGCTAGCTTCATAGGTGATTATG
>sig_5600
GGTGGTCATATGGCCATGGAGGCCCCGGGG
>sig_5601
GCGGGATTAATCACTAGTGCGGCCGCCTGC
>sig_5602
CCTCGCGACTAGTTTAAACCCGGGGATCCG
>sig_5603
AGCAACTGCTGGTTCCGCGTGGATCTGCGG
>sig_5604
CGCTACTGTCTTTAATATTGGTCTTCCACA
>sig_5605
GATATCTGCAGAATTGCCCTTAAGGGCAAT
>sig_5606
CCATTCATCCGCTTATTATACTTATTCAGG
>sig_5607
GTAAATCGATTATGTCTTTTGCGCAGTCGG
>sig_5608
TTGACGCCGGGCAAGAGCAACTCGCTCGCC
>sig_5609
CTGCAGATCTCGAGCTCGGATCCCGACCCA
>sig_5610
CTTATTGTTCAGCGGTTTCAGCCTCCAACT
>sig_5611
CCGCGTCGACTCGAGCGAGCTCCCGGGGGC
>sig_5612
CATGTTCTTTCCTGGTACCGAGCTCGATGC
>sig_5613
GGACTCTAGCCTAGGCCGCGGGACGGATAA
>sig_5614
CCGCGTCGACTCGAGCGAGCTCCCGGGGGG
>sig_5615
TCGGATCCGTATCCACCTTTACTGGAGACC
>sig_5616
AGCTATATAAATTAACCCTCACTAAAGGGA
>sig_5617
CCTTGCGTATAATAAAATAAAAAAGGGGAC
>sig_5618
CCCCCCTCGAGGTCGACGGTATCGATGCAT
>sig_5619
ATAAGCTGGTGATGCTGCCAACTTACTGAT
>sig_5620
TCAATATTCCCTTGTGCAAAGCTGACAGCT
>sig_5621
GTCAAGCTCTAAATCGGGGGATCTCGGGAA
>sig_5622
CAGGGGGATCAAATGGTGTTGTTTTTGGTC
>sig_5623
GATATCCTCAATCGCTTCTAGAAGCGATTG
>sig_5624
AAGCTTAGCTTCTTGGATGCTGTAGGCATA
>sig_5625
TCTCGATCTATAGTTCCTCCTTTCAGCAAA
>sig_5626
TCGTTTTAGAAAACCGACTGTAAAAAGTAC
>sig_5627
CAGACCAGCAGCTGCTGTTGGTAACAGATA
>sig_5628
GCCCTCTTCCTGCCCGACCTTGAATTAGAT
>sig_5629
CTTTCTTCATCCAAGTTCCATTACCCACTC
>sig_5630
CTTGGGCCCGGTACCTCGCGAAGGAGCTCG
>sig_5631
CCCCATCCCCGAATTCGGGCAATAAGGGCT
>sig_5632
TGAGCATTGTCTAGAGCGGCCGCCACCGCG
>sig_5633
CGTCATATGGATCTCGCCTGTCCCCTCAGT
>sig_5634
AATCCCCGTCCCCCACCATGTCCAGATCGA
>sig_5635
GAATTGGCCGCTCTAGCTAGAACTAGCTAG
>sig_5636
CGAATTACCCGGGAATTCAGATCTTTGATC
>sig_5637
TCGACGGATCCCCGGGAATTCCGGAGCGCT
>sig_5638
TCGGATCCTGCAGGAGCTTTGGCTAACACA
>sig_5639
GCCGGTAGATTCACGGAAGACCGTTCCAAT
>sig_5640
AAAAAAGAAGACTCTGCGCGGAAAAAACAA
>sig_5641
TCTGATTTAATCTGTATCAGGCTGAAAAGC
>sig_5642
TTTACAATCAAAGGAGATATACCATGGGGA
>sig_5643
GTTAGGATCCGATTCTAGACTAGAATTCGC
>sig_5644
ATCAGGAAATTGTAAGCGTTAATCTAGCAG
>sig_5645
ATTCGGATCCCCGATATCCATGGGACTCTT
>sig_5646
TGGTGGTGCTCAGCGCCGCCAACGAAGTCC
>sig_5647
GCCTAGGCTTTTGCAAAAAGCTGGCTCGAT
>sig_5648
AGCAACTGCTGGTTCCGCGTGGATCTGGAT
>sig_5649
CGGGAGATCATCAACAAGTTTGTACAAAAA
>sig_5650
ACCGGCGCTCAGTTGGAATTCCCTGGCAGT
>sig_5651
GCGGCCGGGAGCATGCAAGCTTGAGTATTC
>sig_5652
GCTTTTCGCGACCTTCGATGAGCTCGAGAT
>sig_5653
TTGTGGGGATCCGTCGACCTGCAGCCAAGC
>sig_5654
CGTGCCGCAGTCCTCAGAGCTCCGAGCTCA
>sig_5655
AGCGGCCGCTGCAGGGGGGGGGGGGGGGGG
>sig_5656
AACGGGTGGTTCGCGGTGCCCGTCACACGC
>sig_5657
TCCGGACTCTAGAGGATCCCTACCGGTGAT
>sig_5658
CTTCGAATGGGTGACCTCGAGCGGCCGCCA
>sig_5659
AAAACTACCTGTTCCGTGGCCAACACTTGT
>sig_5660
TACGACTCACTATAGGGCGAATTGGAGCTA
>sig_5661
GCCCATGGCGTTGAACCATTTTACGATACC
>sig_5662
CATGGCTAGCTCGCGAGTCGACGGCGGCCG
>sig_5663
ACTAGTTAGTTGCTCTCCAGGTGACCCAGG
>sig_5664
CCACTCCATGTAGAAGTCAGAGAAGGTGAA
>sig_5665
CTTGCAGAATCGATTAGTCCAATTTGTTAA
>sig_5666
CTACAAGGATGACGACGACAAGGGAAGAGG
>sig_5667
TTTTACTCGGGCCCGGCTCGAGCAGGGGGA
>sig_5668
TCGCCGGATCCCCGGGAATTCCCTGGCAGT
>sig_5669
CATGGACGAGCTGTACAAGGCTGTTATCAC
>sig_5670
GTAAAACGACGGCCAGTGAATTCTCAGGGC
>sig_5671
GATCAGCATCCGGATCCTCTAGAGTCGACC
>sig_5672
GTGATAACAGCACCCATTTGCTGTCCACCA
>sig_5673
CCCGCGTGGCCGCTACAAGGCTCTCCACGA
>sig_5674
TCTCGAGCTCGGATCCCGACCCATTTGCTG
>sig_5675
AGCTTTTTTGTACAAACTTGTTTGATTATG
>sig_5676
CGGATCAGCTTAGTAAAGCCAATCCCATTT
>sig_5677
GCACTAGTATGAGCTCCAATTCACTGGCCG
>sig_5678
AGCGGCCGCGGCGCGCCGGCCCTCGAGTAC
>sig_5679
CCTGATAAATGCTTCAATAATGCAGCCTGA
>sig_5680
TAGAGTCGACAAGCTTGATATCGGTACCAG
>sig_5681
AAAAAACCACCGGCAGCGAAAATTCACTGC
>sig_5682
CCGACCCGTAGAGATCTCACATGTTCTTTC
>sig_5683
TGTACAAAGTGGTTGATAACAGCATGGTGA
>sig_5684
TTAAAGAGGGGCGTGGGGTCGACGATATCA
>sig_5685
GCCTGGCCGGATAACGCCAAGGTACGATGT
>sig_5686
TTACCTTCAAGCTTGAGCTCGCCCTTGACT
>sig_5687
CGCCTGGCACCGGCCGAAACCAAAACACCC
>sig_5688
CGAATTCCACTGGCCGTCGTTTTACAACGT
>sig_5689
GGAGTTCTTCGCCCACCCCCTGCCTCGCGC
>sig_5690
TAATTAATTAAGATCAGATCCGGCTGCTAA
>sig_5691
CATTTGACAGGCACATTATGCATCGATACC
>sig_5692
TAGAACTCGAGCAGCTGAAGCTTGCATGCC
>sig_5693
AGCCAATGGTGGACACGTTATCAGCCAGTA
>sig_5694
AATATCGACGGTTTCCATAGGGTGGACGTT
>sig_5695
CCAGTGAATTCACATTAACCCTCACTAAAG
>sig_5696
GCGAGGACCGCCGCGAGCAAGATCATCTTT
>sig_5697
CGGCCGCTTATTAAAGTTAAATCTGGTAGA
>sig_5698
CTCCGATAACTTCGTATAGCATACATTATA
>sig_5699
CCATTGCCGCCTGATGCGGTATTTTCTCCT
>sig_5700
GTGCAGGCATGCAAGCTTTCCCTATAGTGA
>sig_5701
TTTTTGAGGGGGCGCTTTTGACCTCGACTC
>sig_5702
TCCTCTAGAGGATCCCCCTAGAGAATAGGA
>sig_5703
TTAGCCATTAAAGAAGCTCGATTGCAACGA
>sig_5704
TATTAATTAATCCTCCTTATAAAGTTAATG
>sig_5705
CTGCAGCCAAGCTTAGGTAGGTAATCGGAG
>sig_5706
TAAGCTAGCCCATGGGTATGGACAGTTTTC
>sig_5707
TTAAAGAGGGTTAAACAAAGAATACAAGAA
>sig_5708
GAGCTCATACTAGTGCCCAGCTTGCAGCCG
>sig_5709
CAGCGGGTCGGAGCGGATGGGCCACCAGAG
>sig_5710
AGGCATTCCGCGTGCAGGATTCACCCGTTC
>sig_5711
TCAAATATGTATCCGCTCATGCTAGAAATA
>sig_5712
TTGGCAAAGCACCCGGGCTCGAGGAATTCG
>sig_5713
ACCCAAAAAAAGAGTAAGCGGCCGCCGAGA
>sig_5714
ATTCCTGATTGATTGACCGGATCCTCTACG
>sig_5715
GAATAAGGGCGACACGGAAATGTTCTGCAG
>sig_5716
GAGCTAAAGAGGTCCCTAGCGGACTCTAGA
>sig_5717
ATCTGGATCTAAGTAAGCTTCGAATCGCGA
>sig_5718
AATTTCGCCATTCGCCATTCAGGCTGCGCA
>sig_5719
CAAAAGCTGGTACGAGGACAGGCTGGAGCC
>sig_5720
CGGCCGCGGCGCGCCGGCCCTCGAGTACAA
>sig_5721
TCTGCAGATGATCCACTAGTCCAGTGTGGT
>sig_5722
AGAATTCGCAAATTTAAAGCGCTGATATCG
>sig_5723
TTATGTCAACTGGGTTCGTGCGAGCTCGGT
>sig_5724
AGCTGAACGTGAGCGTCCAGCCGTCTACCG
>sig_5725
TCAGAGATTTTGAGACACGAGCTCCACCGC
>sig_5726
ACCATGGGAATTCTACGTAGCGGCCGCGGA
>sig_5727
GTTCCCTTTAGTTAGCGGAGTGTATATACT
>sig_5728
TTTTGCGGACTCTAGACTAGGTGGATCTTC
>sig_5729
CGCCGGCGGGAAGCCATGGCTTGACACGGC
>sig_5730
TGTTAAAATTTGTTAAATCAGCTCATTTTT
>sig_5731
CCGGCGCGCCCGTCTCTCTTGGTAATGAAT
>sig_5732
TCTCACTAGTCTAATGGTGATGGTGATGGT
>sig_5733
TTCCCGGGGATCCGTCGCTGACCCGGCCTT
>sig_5734
TACGAATTCCCCGGATCCGTCGACCTGCAG
>sig_5735
CAGATCTGCCCCGGATCCGTCCAAGCTTGG
>sig_5736
CGACAAGGCCATGGCTGATATCGGATCCGA
>sig_5737
GCCTGAGCGAGGCGAAATACGCGATCGCTG
>sig_5738
TGGTGCTCGAGTGCGGCCGCAAGCTTCGTC
>sig_5739
TTCCACAGCGGATCCGTCGACCGATGCCCT
>sig_5740
GCAGCTTATTTTTGACACCAGACCAACTGG
>sig_5741
ACCCCGTCGACCAATTGCCGTTAACCTTCA
>sig_5742
GAGACACGGGCCAGAGCTGCAGCTAGCATG
>sig_5743
GCGAGCTCTCATTGTTTGCCTCCCTGCTGC
>sig_5744
TCGAATTCATCGATGATATCAGATCTGGTT
>sig_5745
GAGAAAGCATGTACATGATTATACCCAATA
>sig_5746
CCGCTGCATCGGGTGGCAGCCTTAACTGCA
>sig_5747
TCTGCGAGGCTGGCCGATCAGATCTGTACA
>sig_5748
TCGGCGTGTTTCCCTGCAGGTTTTTGTTCT
>sig_5749
TATGGTCTTCAATGCTTTGCAAGATACCCA
>sig_5750
GTTCTTCTCCTTTGCTAGCACGACCTTCGA
>sig_5751
GACGATGACAAGGTACCTATGCATGAGCTC
>sig_5752
GCGGCCGCTCGAGTCTAAAAGGGCGAGCTC
>sig_5753
GATCTCCAGTACTAGTCTCGAGCTCTGCAG
>sig_5754
GCCCTTCCCAACAGCTGCTGCACGCGGAAG
>sig_5755
GCTGGATCGTTAGGTGGCGCGGGTGATATT
>sig_5756
GTACCCCTGTGTGAAATTGTTATCCATTGT
>sig_5757
TCCCCCATATTAATTAATCCTCCTTATAAA
>sig_5758
GATCTGAATTCTTGAAGACGAAAGGGCCTC
>sig_5759
GGCGCGCCCATGGATCGATGTTAACATGCA
>sig_5760
CCGCCTGCAATCGAGGGTCGCGACGACCAT
>sig_5761
GCCCTTAAGGGCCATGGTTTATTCCTCCTT
>sig_5762
AAGTTAATCTGCACGTCTAGAGCGGCCGCC
>sig_5763
CAAATGGGTCGGATCCGGCTGCTAACAAAG
>sig_5764
GCTGTTTTCCCTATTAATATCAAGTTGGGG
>sig_5765
TGAGCGGGACTCTGGGGTTCGACATGACCA
>sig_5766
TCTTCACGAGGCAGACCTCAGCGCTCAAAG
>sig_5767
CGACCCTCGATTGCAGGCGGATCACCATGT
>sig_5768
TCACGAATTCTCTAGAACTAGTAAGCTTAT
>sig_5769
GCCTGCAGGTCTACTGGGGATTTATTCTTT
>sig_5770
GAGCTCTTACGCGTGCTAGAGTCGACGGAT
>sig_5771
TCCGCCGACCTCTTTAGCTCCTTGGAAGCT
>sig_5772
AGGTCGACGGATCCGGGGAATTCTTGAAGA
>sig_5773
GGACACAAGACAGGCTTGCGAGATATGTTT
>sig_5774
TTTAAAAAGCTACCAAGAAAAAAAGCGGCC
>sig_5775
AAGCTGATCTCGATCCCGCGAAATTAATAC
>sig_5776
CTCGAGATCAAACGGGCTAGCCAGCCAGAA
>sig_5777
AAGTCTCCGCAGAATTCATACAACCTCCTT
>sig_5778
AGCGGATAACAATTCCCCTAAATAATTTTG
>sig_5779
GTCATCCGAACGCCAGCAAGACGTAGCCCA
>sig_5780
TGCTATACGAAGTTATGAATTCCCGGGATC
>sig_5781
GTAAGCTTCCCCGCAGGTACCGTTCCTCGA
>sig_5782
GTCGACCTGCAGCCAAGCCATCGATTTGGC
>sig_5783
AACTTTAGTAAGGAGCGATCGCCATGGCAC
>sig_5784
CGGCGCGCCCACCCTTGGTGAAGGGGGCGG
>sig_5785
GCTTGGGAGCTTGGCACTGGCCGTCGTTTT
>sig_5786
CGCCCGGGTGCTGGCGTAATAGCGAAGAGG
>sig_5787
TCCACAGATATCCCATGGAACCGCGTGGCA
>sig_5788
GGCAGACCTCAGCGCTCAAAGATGCAGGGG
>sig_5789
CCAGATCCACGCGGAACCAGCAGTTGCTCA
>sig_5790
ATCCCCGGGTACCGAGCTCTTATTTGCCGA
>sig_5791
TAGAGGATCCCGGTTCGAGGTTCCACGCCC
>sig_5792
GAGATGAGTTTTTGTTCGAACCGCGGGCCC
>sig_5793
GCAAGGCATGGAAAAATACATAACGCATGC
>sig_5794
GCCGCGGTTGGCGTAATCATGGTCATAGCT
>sig_5795
CAGAAGCTTAATTCGGCTTAACCCCAAAGG
>sig_5796
TTTATANNNGAATTCGTTTAAACNNNAGTC
>sig_5797
AATGAAACAAAGAATACAAGAAAATATTTA
>sig_5798
CCAAAGATCTGATCATATGCATCCGCGGGC
>sig_5799
CTGTTCTGCAAGGTCTGGAAGCACTGCGTG
>sig_5800
CAACAGCAATGGATATCAACAAGTTTGTAC
>sig_5801
GAGACCGGAAGCTTGCATGCCTGCAGGTCG
>sig_5802
AAGGAGGACAAGGATGGCAAGAGCCAAATG
>sig_5803
ATTGGAATTCGGATCCCGGGGATGGGGAGT
>sig_5804
GTTAATGGGTACAAATTTTCTGTCAGTGGA
>sig_5805
CGATGATAAGCTAGCCCATGGGTATGGACA
>sig_5806
ATCCTTTTTTTCTGATCAAAAGTGCTCATC
>sig_5807
TACGAACGATAGGCCTAGGCCATGGTGAGC
>sig_5808
GAGGATCCCCGGGTACCATGGGCCCTTAAG
>sig_5809
CGTTATCCCCTGATTCTGTGGATAACCGAA
>sig_5810
CAATCAGCATCGTTGGAAGCGGTCATCACC
>sig_5811
GGAGAGCTCGATGCTGCAGCATCGCATGCG
>sig_5812
AGTTCCAGATCCTTAATTAAATTTAAATGA
>sig_5813
GACCTCAGGCAGCAGCTGAACCAACTCGCG
>sig_5814
CCGCATCAGGAATTCCAGACGATTGAGCGT
>sig_5815
GTCAGTGAGCGAGGAAGCGGAAGAAGCTAT
>sig_5816
GGAGCTAAGGAAGCTAAAATGGGTCAAAGT
>sig_5817
CTAGGATCCCCCGGGCTGCAGGAATTCGAT
>sig_5818
TGGGTACCTTAGTTAGTTACCGGATCCCGG
>sig_5819
GATGAATTGTTTTAGTACCTAGGTAACACT
>sig_5820
TAGGGCCCGGCTCGAGCAGGGGGATCATCT
>sig_5821
GGTGCTTGAGGCGGTCTGTCGCTCACCGGT
>sig_5822
GAAAGGTACCATTACGGATTCACTGGCCGT
>sig_5823
ATCTCGCCAAGCTTTTTGCAAAAGCCTAGG
>sig_5824
GGGTCTGACGCTCAGTGGAACTAGAGCATG
>sig_5825
ATAACAGCGGAATGACACCGGTAAACGGAA
>sig_5826
TATTTCCGATAGGGGCAGTTAAAGTAAGCT
>sig_5827
CTTTTTATTTATTTACTAGCTAGTATTTTA
>sig_5828
CAAACTTGTGATAACAGCTTTGTATAGTTC
>sig_5829
AAACCATGGAAAATACGTAGAATTCCCTAG
>sig_5830
CGCGAGCTCGGTACCAGGAAAGAACATGTG
>sig_5831
AGGATCCCCGGGTACCGAGCTCGAATTAGT
>sig_5832
GGATCCGAATTCGCGCCATTCGCCATTCAG
>sig_5833
CCGGTGATCCGACAGGTTACGGGCGGCGAC
>sig_5834
AGGATCCCCGGGTACCGAGCTCGAATTCAC
>sig_5835
CCGGGAATTAATTCGTAATCATGGTCATAG
>sig_5836
ATAAGCTTACTAGTTCTAGAGAATTCGTGA
>sig_5837
AGACTGGAATTCGAGCTCCCTATAGTGAGT
>sig_5838
GCACCGCAACCGCGCCCGGCGGATTGAGTG
>sig_5839
TAATTAATCTGTCTACCTCGCTGTGACGGT
>sig_5840
TCCCCCATATTAATTAATCCTCCTTATGCA
>sig_5841
GTTTAGGAATGCAGCAACTGACATTTCTAA
>sig_5842
TACAAACTTGTTGATAATTCCTTCTTAAAG
>sig_5843
ATTAGAGCCGTCAACAGATAATACATTTGA
>sig_5844
ACGACGGGAGATTCAAACAACTTCTTCAGA
>sig_5845
ACGCCCAGATCCGCGTTAAGATACATTGAT
>sig_5846
GACCGAAGAACAGATTGCAGAGTTCAAGGA
>sig_5847
TTAGAAAAATAAACAAAGAGTTTGTAGAAA
>sig_5848
TTTTTATGTAATTGCAAGTGGAATTAGCTT
>sig_5849
TGGACTAGTTCCTCCTGCTAGCCCAAAAAA
>sig_5850
GTGTTAACAGGTCCAACGTCAGGAACGTCA
>sig_5851
CCGAGATAACTTTATGTCTGTAGTGCGCAA
>sig_5852
AGAAAATACCGCATCAGGCGCATGCATATT
>sig_5853
TTTACTCACTTGTTGTTAACTCATTATTAG
>sig_5854
CACTCCTGTCTATCCGGCCGATCTAGCGGC
>sig_5855
CGTCAAGCTCTAAATCGGGGGTCCCTTTAG
>sig_5856
ACAAAAAAGCAGGCTCCACCATGGGAACCA
>sig_5857
TCTTGCGCACCAGGGTCACGCCGCCAGTCA
>sig_5858
ATCGATCTCATGGTTGAGTACTGCGAGAGA
>sig_5859
TGGGATCCGTCGACCTGCAGATCTGGGGAA
>sig_5860
GTTCGGATCCGTCGACCTGCAGCCAAGCTT
>sig_5861
GACTAATTGAGATGCAGATCTGAATTCACT
>sig_5862
AAACGGGTCTGACGGATCCGTCGACGGATC
>sig_5863
GGCATGGACGAGCTGTACATCACAAGTTTG
>sig_5864
AGTTGTAAAATTCAACTGACATGGGCATAT
>sig_5865
GCTCTTCCGCTTCCTCGCTCACTGACGCGT
>sig_5866
ATTAACCATGGATCCGAGCTCGAGATCTGC
>sig_5867
AAATGGGTCGGGATCCGGCTGCTAACAAAG
>sig_5868
CCAACACGGGCACGACGGCGCTGAGCGGCT
>sig_5869
GGGTTTTTACCATGAATTCCCGGGGATCCG
>sig_5870
CCAAGCTTCTCGAGGCGGCCGCCCCGGGCT
>sig_5871
CGCCCGGATCGGCCAGCTTGAGTAGCCCGA
>sig_5872
TAAACGCCTGGATCCGATATCGTTTGGCGC
>sig_5873
CAGGTCGACTCTAGAGGATCCGGAAGTCAT
>sig_5874
GAGCAGTCATGGTGGCTGAGCTCGGTACCC
>sig_5875
AAGCTCCTGCAGGTCGACTTTTTAACAAAA
>sig_5876
GCGTCCGGACTCAGATCTGGATCACAAGTT
>sig_5877
TTCTGCAGACGCGTCGACCCTGCTTTCCTG
>sig_5878
CCTCCCAGAAAATTTCCAAGACTCTCAAAC
>sig_5879
TAAGTCTCTCAAGCGGTGGTAGGCGGCCGC
>sig_5880
GCCGACCTCTTTAGCTCCTTGGAAGCTGTC
>sig_5881
TTACACTTCCCGCCCTTTTAAGGATATCAG
>sig_5882
TCTCAAGGGCATCGGTCGAATTCTGCAGGT
>sig_5883
AGCGTCGTGATGCCAAAATCAGGCATGACC
>sig_5884
GACGATAAGGATCCGAGCTCGAGATCTGCA
>sig_5885
TGAGCGGGACCCGCAAAAATCACCAGTCTC
>sig_5886
ATTTTATTGGTCAAACATGAAAGCTTAGTA
>sig_5887
TATATGAGTAACCTGAGGAAGAGTATGAGT
>sig_5888
ATCGAACTCTTGCTGAGTTGAAGGATCAGA
>sig_5889
CCAGTCCCTCTTCCACCAGCTGATCTGCGA
>sig_5890
TCCATGGAAAGCTTCCTAGGAGATCTTGCT
>sig_5891
CTACTCGTTCTGGTGTTCTCGTCAGGGCAA
>sig_5892
AGGATCCCCGGGTACCGAGCTCGAATTCTG
>sig_5893
TTAAGGACACATACTCTGGTCCGTGAACAT
>sig_5894
TTATTTAATAAGTAAGTTAAGGGAGCAGCG
>sig_5895
TTCGTCTTCAAGAATTCCTGATTGATTGAC
>sig_5896
TCACAACGCCGCGGCCAATTCGATCCATTG
>sig_5897
TTGATCGGCACGGACATTTGATTAAGAGGA
>sig_5898
CCGAAAAGTGCCACTTGCATCGATGAATTG
>sig_5899
AGTCGGACTTAGTCCTAACGCCGGCGATAT
>sig_5900
AGGATCCAAGCTTATCGATTTCGAACCCGG
>sig_5901
GCTCAGATCAGTTGGAAGAATTTGTCCACT
>sig_5902
ATCTGGCGTAATCATGGTCATAGCTGTTTC
>sig_5903
ACGATGCGTCCGGCGTAGAGGATCCGGAAT
>sig_5904
CTAGACTCACAAGTCTTCTTCAGAAATGAG
>sig_5905
TGCATCTAGAGTCGACCTGCAGTAATCGTA
>sig_5906
GCGATAGCTGACGTCTTTGCCAAGCATGGC
>sig_5907
GTATTCTCTACACGTCTGATGAAGCAATTC
>sig_5908
GAGTAAGCTTTCAACGTATGGAATTTTGGG
>sig_5909
TGGTGTCAAAAATAAGGGCGAATTCGGTAA
>sig_5910
TAGCAGCCGGATCCTCAGTTGTACAGTTCA
>sig_5911
GGACAGGCGAGATCCATATGACGTCCCTAT
>sig_5912
ACTATAGGGCGAATTCGGATCCAGATCTTA
>sig_5913
CCGGTCCTGCCCGTCACCGAGATGTGATGA
>sig_5914
CGAGCTCGTCGACAGCGCTTCTAGACTCGA
>sig_5915
TATCTGCAGAATTGCCCTTAAGGGCAATTC
>sig_5916
GGGCCCTTACCCGAGGTCCTCACTGGTCAC
>sig_5917
CTAGTGATATCCCGCGGCCATGGATAACAT
>sig_5918
TGCCTGCAGGTCGCACCAATAACTGCCTTA
>sig_5919
CCGGCGTCTATTAATATCAAGTTGTATTAA
>sig_5920
AACAAAAAGCCCTCAAGATACTAAAGAATT
>sig_5921
TACAGGGGGTGTTATGAGCCATATTCAACG
>sig_5922
CAAATCCGCAATTGTCTTGGCCATTGCGAA
>sig_5923
TCTGAGCGGGACCCGCAAAAATCACCAGTC
>sig_5924
TTTAGGTTTAGGATGAAAAAAAATAAAAAA
>sig_5925
CCGCCATAAACTGCCAGGGAATTCCAACTG
>sig_5926
TTAAAACTTCATTTTTAATTCGGCTGGCTG
>sig_5927
TTCCACCCTTCATCGGTCTAGGATTGAAAA
>sig_5928
GAATTCTAGAGTCGCGGCCGCTTTACTTGT
>sig_5929
ATCATCACCATCACCATGGTGCTGGTGGCT
>sig_5930
GTTGGAATTCCCTGGCAGTTTATGGCGGGC
>sig_5931
TGAGATCTTACGATTCTCGGTCCATGAGGC
>sig_5932
CATTTTGAGGTTGTTCTAGGAGGCCTTTAT
>sig_5933
AACTCACTAAAGGGGTACCGAGCTCGAATT
>sig_5934
GGTTAACTATGACGTCGACGCGTCTGCAGA
>sig_5935
TGAACACAGAAAATACCGGTCCTAGGGCGA
>sig_5936
GGGGATGCCGCAGGCGTGGGCATACAGCGC
>sig_5937
CTAGGAAGCTTCTAGCCGCGGTCTAGGGAT
>sig_5938
CACCAAGCAGCCAAGCTCAAGGGAATCGGG
>sig_5939
TCGACAAGCTTGGCGTAATCATGGTCATAG
>sig_5940
AAGCTTACTAGTTCTAGAGAATTCATCGAT
>sig_5941
TTGAGGGGGATCCACGCGTTTACGCCCCGC
>sig_5942
TTTCATATCTTATTGCCCCCCGGGGCCCTC
>sig_5943
AGGGTAATTAGCTTGGCACTGGCCGTCGTT
>sig_5944
ATGCTGGTCGCCTGAGTCTGCAGAGGCATT
>sig_5945
GACCGTCAGATGGCCGTTACCAATAATGCC
>sig_5946
CTTGGGCCAAGTCGGCCAGGGAGCGGCCGC
>sig_5947
CGATGCATTCGAAGATCCTCTAGCTAGAGT
>sig_5948
AGAGAATAGGAACTTCCCCAAACAGCTATG
>sig_5949
AAGCATGTTGAACATTATGAACAGGAGGAA
>sig_5950
ACTATAGAATACAAGCTTGTTGACTTCCAT
>sig_5951
CAATGCCGTGATGGTGATGGTGGTGAGCGG
>sig_5952
TCCCTTCACCAAGGGCGAGCTCAACGATCC
>sig_5953
TCTCGGGGGGCAGGCGGGCGGGCTTCGCCT
>sig_5954
GGGGATCCCGCGAACTGTGGACGAGAACTG
>sig_5955
ATCGATATGCTTTAATGCGGTAGTCGAATT
>sig_5956
TAGGCCTGCAGGTCGACTCTAGAGGATCCC
>sig_5957
GCACTACAGCGAATAAATACCTGTGACGGA
>sig_5958
TAATGCAGGTTCGCGCAGTTAATTAATACG
>sig_5959
CGACCCTGCTTTCCTGATGCAAAAACGAGG
>sig_5960
CTATAAATACGGATCTCGAGGAATTCAGGC
>sig_5961
CTGAGCGGGACTCTGGGGTTCGGACGCGTC
>sig_5962
GGGAGGGGTCACAGGGATGCCACCCGTAGA
>sig_5963
CCGTGTTGACGACATCAGGAGGCCACCATG
>sig_5964
GTTGACTGTATCGCCGGGATCTTGAATAAG
>sig_5965
TGAGATCCCCCCGGAATTCGAGCTCGCCCG
>sig_5966
GCAGGGGGCCGCCCTCGATCACCTCGATCT
>sig_5967
TTCCCACGTGGATACATGGATCTACCAAGT
>sig_5968
GTACCGAATTCGATCGCTTACTAAAAGCCA
>sig_5969
GACACACATTCCACAGCAGATCCTCTAGGG
>sig_5970
GGGTACCGTCGACAAGCTTAGATCTCGACG
>sig_5971
GCAGGGGCAGGAGGCGCATCCACAGGGCCA
>sig_5972
GATAAAAACGGTTAGCGCTGAGGTCTGCCT
>sig_5973
CGTTGTAAAACGACGGGATCCCCGGGAATT
>sig_5974
TGGCAATTCTGGAAGAAATAGCGCCATTCG
>sig_5975
GCTTCAGCCTCTCTCTTCTCGAGAGATACC
>sig_5976
GCCAGGTGATTACATTTGGGCCCTCATTAC
>sig_5977
GCGTGCTAGCTCGAGATCTAAGTAAGCTTC
>sig_5978
AATACCTGGAATGCTGTTTTCCCNGGGATC
>sig_5979
GCTTGCGTAATCATGGTCATAGCTGTTTCC
>sig_5980
GATAGATCTGAGTCCGGACTTGTACAGCTC
>sig_5981
ACCGGCGCCGGTGGCCCGGTATAACTTCGT
>sig_5982
ATACGATATGAACATCGATGATAAGCTGTC
>sig_5983
CCAGGTCCAACTGCAGGAGCTCGAGGAATT
>sig_5984
TTCTTGTACAAAGTGGTTCGATCTAGAATG
>sig_5985
GCGGATGAGAGAAGATTTTCAGCTGCCTCG
>sig_5986
AATCTCATGCATGATCTCGATCCCGCGAAA
>sig_5987
GATAAGCTCTAGATCAAGCTTATCGATACC
>sig_5988
ATGATCAGATCTTTGGGAGCAGTCCTTGTG
>sig_5989
TGCGGCCTAGTCATGCCCCGCGCCCACCGG
>sig_5990
GTGGCCCAGCCGGCCGTGGATCCACGCGTC
>sig_5991
AATTATCTCCCTATAGTGAGTCGTATTAGA
>sig_5992
CCGAGCTCGTTAACTAATTAATAATTCGAT
>sig_5993
TATTTCGAAACGAGGAATTCACGTGGCCCA
>sig_5994
AAGCGCTCATGAGCTCCTCGAGGATAACTT
>sig_5995
ACCATCACGGATCTGGTTCCATGGCGAGCA
>sig_5996
AGCTTGCGGCCGCACTCGAGTGAGATCCGG
>sig_5997
CAACGCGTAAGATCTGAGCTCCTTAAGTTC
>sig_5998
GCTGCTGCCACCGCTGAACAATAAGCTGAG
>sig_5999
GTATACTAATCGGCACGAGACGCGATTGAA
>sig_6000
TAATACAAGGGGTGTTATGCATCATCATCA
>sig_6001
TTCTAGCATGAGCGGATACATATTTGAATG
>sig_6002
GGCCCTCGAGACGCGTGGCATGCAAGCTTG
>sig_6003
CTATCCACAGACCGCGTCCGCGCTGGTCAG
>sig_6004
CAGCGAGCTCGTCGACCACGATTTGATGAA
>sig_6005
CTTTTGCTCACATGATTATTGAAGCATTTA
>sig_6006
GTTATCACTCATGCTTATGGCAGCACTGCA
>sig_6007
CAGCACCCAGATCCGATTTTGGAGGATGGT
>sig_6008
CCGGATCTATCGCCATTCGCCATTCAGGCT
>sig_6009
TTAACTGTGATAAACTACCGCATTAATGAA
>sig_6010
AATTCGAGCTCGGTACCCGGGGTGGCGGCC
>sig_6011
GAATAGGAACTTCTTAATTAAGCTTATAAC
>sig_6012
AAAGTGGTTGATAACAGCCATCATCATCAT
>sig_6013
GGGGATCGATCCTCTAGATAACTTCGTATA
>sig_6014
CGGTCACTTGGTTGTTCACGATCTTGTCGC
>sig_6015
TGGTGCTCGAGTGCGGCCGCAAGCTTGGTA
>sig_6016
CGTTCCACTGAGCGTCAGACCCCATTAACG
>sig_6017
TCCGAGATCCACGCGGAACCAGCAGTTGCT
>sig_6018
GAAAACTCAAAGGGGGAGAACTGGGCAGGG
>sig_6019
ATTTAAGTACGTCTCTTGCGTTTAGATGAT
>sig_6020
TGAGGTGCTTGCTCCAGTGGCTTCTGTTTC
>sig_6021
AATAAAAAAACCTATAAATACGGATCCCTG
>sig_6022
ACAAGAGTTTAGTTAATGAAGTAGGAGAAG
>sig_6023
CGACTATTAAAGAACGGGCCATATAACTAC
>sig_6024
GATATGCTTTAATGCGGTAGTCGAATTCTC
>sig_6025
CGTGCGAGCTCGGTACCCGGGGATCCTCTA
>sig_6026
CCATGATTACGCCAAGCTTGGGTCTAGAGT
>sig_6027
ACGGCCAGTGAATTGTCCATTTTAGCCTCC
>sig_6028
ACCCCTCGGACAGTGGCGGAGCTCCAAAAA
>sig_6029
TCCGTCGCCAAGCTTGGCGACCTGCAGCAA
>sig_6030
TTAAAGCTCATATCGATGATAAGCTGTCAA
>sig_6031
TCCTTTTTCAAATCCTGCTGCAGGAATTCG
>sig_6032
GGCACGGGGCGAAGGCAGCGCGCACGACTC
>sig_6033
GCTTCCTAGAGGTACCCTAGAAGATCTCCT
>sig_6034
CGGGGTACCGTCGACAAGCTTAGATCTCGA
>sig_6035
ATTGCCGTTCCCGCCAGAAATCTAGAGCTT
>sig_6036
TTGGCCTGCAAGGCCTTCGCGAGGTACCAT
>sig_6037
TTATGTGACGTCATAGTAGCAGTGGCAGGA
>sig_6038
TATTAGTGGTGGTGGTGGTGGTGTTTGTAG
>sig_6039
CACACAGGAAACAGACCATGGGGAATTCGA
>sig_6040
ACGTTGTTGCCATTAATTCTCATGTTTGAC
>sig_6041
CGAATTCGGATCCGACCCATTTGCTGTCCA
>sig_6042
CGTCCGCTTTTGCCCGGAAGTTTGCCTTCC
>sig_6043
CTATACTTAAAAAGTGAAAATAAATACAAA
>sig_6044
TTCGAGCTCGGTACCCGGGGATCCCACGTG
>sig_6045
AATTAATTCCACAAGCTTGTGGAATTCGTA
>sig_6046
CCAACTGAAAAGTTAAAGGAAGAAACGAAT
>sig_6047
CCGTTTAAACATAACTTCGTATAATGTATG
>sig_6048
CCCTATCTTACCGAAGCCCTTTTTAAGAAA
>sig_6049
ACTTTTCTGATTAAATTTAAAGATCTATCG
>sig_6050
CTGATGTGCTTCGCCCGCTACCCCGACCAC
>sig_6051
TTGCCGGGAAGCCGATCTCGGCTTGAACGA
>sig_6052
GCATACATTATACGAAGTTATGGGGATCTC
>sig_6053
TTCTCCGCGGTGAAAGAAAAGTGCCATACG
>sig_6054
ACCCTGTTATCCCTAGCGGATCCCCGGGTA
>sig_6055
AGTGAATTCGACTTTTTAACCTACAGCCCA
>sig_6056
TCAACTGGGTTCGTGGGCGCCTGTGGCCCC
>sig_6057
TGAATGGGGGTAAATGGCACTACAGCACGG
>sig_6058
TCTTCTGCCCACCCCACCCCAGGAGCAGAG
>sig_6059
GTCCTGGAACCCGGTGCTTTTTGCCATACC
>sig_6060
GAGCTGTGCCTGGTTTGCGGCGACAGGGCC
>sig_6061
GTAACGACCTGCAGGCATGCAAGCTCGAAT
>sig_6062
GTACCTCTAGGAATTCTCTAGCTCGAGGGG
>sig_6063
CGCGAGGTACCATTTATCAGGGTTATTGTC
>sig_6064
AAAGCAACCATGGCCTCGACGGTCACGACC
>sig_6065
GCAGCACCATGGTGATGGTGATGGTGATGT
>sig_6066
CCAGATCTGAGTCCGGACGCTATCGTTCGT
>sig_6067
GCTTACCTTCAAGCTTGAGCTCGCCCTTGG
>sig_6068
AGAAGAGGTGCGAGAAACTGGAGGGGAAGA
>sig_6069
CCAGTGCCAAGCAGCTTCTATTAGGCCTTC
>sig_6070
TGCGCGTGCAGAGCTTATCGGCGTAGAGGA
>sig_6071
AGCTGCAGATCTCGAGCTCGGATCCCCATC
>sig_6072
GAGGCCTTTATCTCAAAAATGTTCTCTAGA
>sig_6073
CACGACGTTGTAAAACGACGGGATCGAAGC
>sig_6074
ACGATATAAGTTGTAATTCTCCGCCGCTTG
>sig_6075
CTTGTGATAACAGCATGATGATGATGATGA
>sig_6076
TTTTTCTTTGCGCTTGCGTTTTCCCTTGTC
>sig_6077
AACGGGGGATCCTGTTCTGGAAAACCGGGC
>sig_6078
CCTTCCATTCTATGATTGTTTCCATACCGT
>sig_6079
GCCAGGACGACGAGGCTTGCAGGATCTACT
>sig_6080
TCCGCCTCCATTCAGTCTATTAATTGTTGC
>sig_6081
ACGGTACCGAGCTCGATGCTTGTAAACCGT
>sig_6082
CAGGCATGCAAGCTTAATTAATTAAAGGAG
>sig_6083
GAGACCGGCCTCGAGCAGCTGAAGCTTGCA
>sig_6084
GGCCGCGAGCTCCCATGGTATCTTGAAATG
>sig_6085
GATCTGGGGCCTCGGTGCACATGCTTTACG
>sig_6086
CTGTTTTTATTTTCATATGCTATGGTCCTT
>sig_6087
GAGCTTGCTCGATCGACCTGCAGTTGGACC
>sig_6088
CTGCAGCCAAGCTTAATTAGCTGATCTAGA
>sig_6089
GGAGGAGTCTTGGGTCACGGTCACCACGCC
>sig_6090
TTGGAACGGATCTTCAGCAAGGCAATGTCA
>sig_6091
AGGATATCACCGGTAGGGATCCTCTAGAGT
>sig_6092
GCGATCGTCCATTCCGACAGCATCGCCAGT
>sig_6093
AACCCGAGCTCATCGATTTCGTTCCACTGA
>sig_6094
CACCTGGACGCGCCCTGTAGCGGCGCATTA
>sig_6095
ACTTTTTCTTAAATGTTGTTCATGTGTATT
>sig_6096
GCTAAACTTATCGACATCAATCTTGTCGAC
>sig_6097
GATCCGAACGCCAGCAAGACGTAGCCCAGC
>sig_6098
AAGCACCGTTCAAGTCTTCCTCGGAGATTA
>sig_6099
CGCTACAGGGCGCGTCTCGAGGTCGACGGT
>sig_6100
TCACATTTGCCAACCCGTTGCAGACAAGGC
>sig_6101
CAGCTCATTTCAGAATCATGTGAGCAAAAG
>sig_6102
CGACACCGACGAAGGAGTTGATCCCCTGCG
>sig_6103
ATTAAGGACAGTTGGGATACAGGGATCCTC
>sig_6104
AGAATTAATTCCCGGGGATCCGTCGACCTG
>sig_6105
TTACCCAAGCTTGCATGCCTGCAGGTCGAC
>sig_6106
CGCATCATCCGCAATTGTCTTGGCCATTGC
>sig_6107
AGTGCACCATACTAGTTCTAGAGCGGCCGC
>sig_6108
CGGATCCGCAAGCTTGTCATCGTCATCACC
>sig_6109
GTACCGAGCTCGAATTCGGCTTAACCCCAA
>sig_6110
TCCCAACCTTACCAGAGGGCATGAGCGGAT
>sig_6111
GTGGGATAGCTTCAATACGTTTTTTGAAAC
>sig_6112
TGTACAAAGTGGTTGATAACAGCGCTTAGA
>sig_6113
GTCGACCCGGGCTAGAATAGGCCACTAGTG
>sig_6114
CCAGACGTAAATATCGAGGGCAAGCGGGGA
>sig_6115
ACGGAGAAGAAGAAGAAGAAGAATCAATCG
>sig_6116
TGATGGTTGAGATGTGTATAAGAGACAGCA
>sig_6117
GATATCTGCAGAATTCGGCTTAAGCCGAAT
>sig_6118
CCGCGCGTTGGCCGATTCATTACCAAGAGA
>sig_6119
TAGATCTTTAAATTTAATCAGAAAAGTCGT
>sig_6120
ATAGGCGTATCACGAGGCCCTTTCGTTCGC
>sig_6121
GGCGGGCTTCGTGGTCATCTCGTACTCGGC
>sig_6122
CTTGTTTGATTAGAGTCGACCTGCAGGCAT
>sig_6123
CTCGGATCCCCCCTGCCCGGTTATTATTAT
>sig_6124
ATAATGTATGCTATACGAAGTTATCTAGGA
>sig_6125
GTAAAAATTGAAGGAAATCTCATCGTTTGG
>sig_6126
GTACCCCGAGCTCGGTACCCGGGCCCGAAT
>sig_6127
CCGCCACTCCACCGGCGCCTAAGCTTAGAG
>sig_6128
AAGATATCGCCCTAGGAAGATCTCGATCGA
>sig_6129
TGTTAAGAATTCCGGATGAGCATTCATCAG
>sig_6130
TCAGCTTATTGTTCAGCGGTGGCAGCAGCC
>sig_6131
AACGTTAATATTTTGTTAAAATTTGTTAAA
>sig_6132
TTACGCCAAGCTTTGGAGCCTTTTTTTTGG
>sig_6133
GGGGTGATTTATGTGAAACCTCTACGAATT
>sig_6134
ATGCGTCAGTGAAGCGACATGAGGTTGCCC
>sig_6135
GGCACCGTCTCCTCAGGTGGAGGCGGCTCA
>sig_6136
CGGATCCCCGATATCCATGGGACTCTTGTC
>sig_6137
AAAGTTAAAATTGCCTATAGTGAGTCGTAT
>sig_6138
AATGAATAATATGGCTAATGGCCGGATCCC
>sig_6139
GATCCCAAGCTTTTTGCAAAAGCCTAGGCC
>sig_6140
CCCAACTTGATATTAATATATTAATATCAA
>sig_6141
CACAGGTATTTATTCGGTCGAAAAGGATCT
>sig_6142
CCCTCGCGGACGTGCTCATAGTCCACGACG
>sig_6143
GCCACTGGCGGAAGCAACCCGTAAACTCGA
>sig_6144
CAATTGGCCGGCCTTAGATTACGGATCCCT
>sig_6145
ATTGCCAAGCTTATCGATGGGACCATCATA
>sig_6146
ATTGAGATCCCCCCGAATTGGGAATTCGAG
>sig_6147
AGGGTCGACCATGGAATTCGGTACCAGATC
>sig_6148
GTACTGAATTAACGCCGAATTGAATTCGAG
>sig_6149
TGTGAGGAGGACGAACATCCAACCTTCCCA
>sig_6150
CTCTAGACATCATTAATTCCTAATTTTTGT
>sig_6151
ATCTTTAAATCTAGACGGTGACCACAACGA
>sig_6152
AGATCTCGACGGATCAGCTTCACGCTGCCG
>sig_6153
TAATGGTTCTCCGTTAAGTAAGGCTAAACG
>sig_6154
AAACTCTTCCTGTCGTCGACGAGCTCCAAT
>sig_6155
ATACCATGAGTGGTTTAAACGATATTTTCG
>sig_6156
GATGGCCATGATGATGATGATGATGCATGG
>sig_6157
GGTGAATCCGTTAGCGAGGTGCCGCCGGCA
>sig_6158
TTCGCCCACCCCGATCCGTCGAGCGTATAA
>sig_6159
CCAGGACGAGGCAGCGCGGCTATCGTGGCT
>sig_6160
AAGAGTCCCATGGCGATATCGGGGATCCGA
>sig_6161
TGCCCCTGAAAATGCGTCAGGGCCGGTGAG
>sig_6162
CACCATAGAATGGCGCAAAACCTTTCGCGG
>sig_6163
CGAGCTCCAACGGATCCGTGCTCGATCCTC
>sig_6164
ATCATCCGAAGTCGTATCAATAGATCTCAT
>sig_6165
CTCATTCGTGCGCTCTAGGATCTCGCCTGT
>sig_6166
TGTAGATTTGGATGGTGCAATTGACGGAGA
>sig_6167
GTCCTCGGAGGAGGCCATGGCTATCGTTCG
>sig_6168
ATCCCGGGGAAAACAGCATTCCAGGTATTA
>sig_6169
GAGCAAAGCTTACTAGTGATGCATATTCTA
>sig_6170
TCTCTGTAGAGTAGCTGATGTTTCCTGAAC
>sig_6171
TGGCACCAGGGTGGAGAAATCGAGCGGCAG
>sig_6172
CGTCCAGCTGCCTAGGGGCCCTTAAGTGAC
>sig_6173
ATGCCGTTTCATATGATCTGGGTATCTTGC
>sig_6174
CTAGAGGATCCGCGGCCGCGGGTACCGAGC
>sig_6175
GACCATCCTCCAAAATCGGATCTGGGTGCT
>sig_6176
CCCTTGCTCACCATGGATCCTCTAGATCGA
>sig_6177
CCATGGTACGCAGCAGCAACGATGTTACGC
>sig_6178
TCGAGCCACCCATGACCAAAATCCCTTAAC
>sig_6179
GGGGGACTCTAGAGGATCCCCGGGTGGTCA
>sig_6180
TCCGTCGACCTGCAGCCAAGCTTGGCGTAA
>sig_6181
GGCCAACTTTTGGCGAAAATGAGGCACGTA
>sig_6182
CTAATGAGTGAGCTAACTCACATTAATTCG
>sig_6183
CCAACTTGATATTAATACAACTTGATATTA
>sig_6184
AGCTTCTAGAATTCCAGCCCGGGCGGATCC
>sig_6185
AATGTAAGTTAGCTCACTCATTACGGTAAT
>sig_6186
TCATCAAGCTCTAGTGTTTTCTAAAATCTG
>sig_6187
CTTGCTCACCATGCTGTTATCAACCACTTT
>sig_6188
CCGCCTTCGCGAGGTACCGGGCCCAAGCTT
>sig_6189
ATTTGGTGATGATGGTGAGAATTTGTAACC
>sig_6190
AGCTGCAGAATTCATGGATGTGCTGTACTC
>sig_6191
CCGGGCCTCTTGCGGGATGCCGGGGGTCCG
>sig_6192
GGCGCCAGCAACGGCACCTGTGGCGCCGGT
>sig_6193
GACTGATGAGTCCGTGAGGACGAAACTCTA
>sig_6194
TTAATTCGCTGTCTGCGAGGGCCAGCTGTT
>sig_6195
ACGAGCAGCAGCACGAGCGTACATATGTAT
>sig_6196
TTACGAACGATAGCCATGGTCCGGACTCAG
>sig_6197
TCGATGGGTCGACTCTAGAGGATCCCCCCT
>sig_6198
TGTCAAACATGAGAATTAAGATCAATTCGC
>sig_6199
CACCATTAATAAGGATCCGAATTCACTGGC
>sig_6200
GGTCTTCCATCCGGAGGGGATCCTCTAGAG
>sig_6201
AGAACATGTGAGCAAAAGGCCAGGAACCGT
>sig_6202
GAATTAACGCCGAATTGCTCTAGCCAATAC
>sig_6203
CGCGGCCCGAAGCTTATCGCCCGGGTCACC
>sig_6204
GCGAGCTCGAGATCTGATCATAGACGGATC
>sig_6205
CAATAATTACATCGCCGGCGCGCGTAATAC
>sig_6206
CTTGGCTGCAGGTCGACCCTTAGCGGCCGC
>sig_6207
TATGCTTGTCGTCGTCGTCGATATGGCCGC
>sig_6208
ATCAGATCTCGAGCTCGCGAAAGCTTGCAT
>sig_6209
CTAGAACTAGCTAGAACTAGGATCCAACCC
>sig_6210
GATGGCCATGATGATGATGATGATGCATTT
>sig_6211
AGGTGACCCCCGAAGGGGGGTTCCCCTGCG
>sig_6212
GTCTTCCATGCTGTTATCAACCACTTTGTA
>sig_6213
GTCTCTTCAAGCTTGGCTGCAGGTCGACCC
>sig_6214
ATCATGGTCATAGCTGTTTGGTACCCCCCC
>sig_6215
CGGCCAGTGCCAAGCTTGGGCTGCAGGTCG
>sig_6216
CCTGGAGTTCATTCAGGGCACCGGACAGGT
>sig_6217
GCGTCGACGGGATCCGGCTGCTAACAAAGC
>sig_6218
AGTATAGGGGACATGCTGTTATCAACCACT
>sig_6219
GGGCGAGCTCGAATTCGAGCTCGGTACCCG
>sig_6220
TGTTAGCCAAAGCTCCTGCAGGTCGACTGT
>sig_6221
CGAAGCTTGAAGCTGGTGGCTGTTGTCCTG
>sig_6222
AGCGTGAAGCTGATCCGTCGAGATCTGAAT
>sig_6223
GAAGTCCATTCGGCTCACACATTTGCCCCA
>sig_6224
GACCTGCAGGCATGCAAGCTTTTGTTCCCT
>sig_6225
CAGCCAGGATGAGGACGGCGAACACGAGCA
>sig_6226
TACGTGAGATAGAGTACAGCACATCCATTT
>sig_6227
AATTCGAAGCTTGATCCGACCCATTTGCTG
>sig_6228
CGCCAAAACAGCCAAGCTTATTTTTGACAC
>sig_6229
AATTGACGATATGATCGACGGATCCGGGGA
>sig_6230
CAAAGTAGTGAATCAACTAATGAATTTGGG
>sig_6231
CAGGGGTCTGATCGGCTTGAATTCTAATAC
>sig_6232
TCCTCTTCATATGTTAACGAGCTCGGATCC
>sig_6233
TTGCAGTTTCCGTTGATAGGAGTCATAGGC
>sig_6234
GATGATAAAGCCATGGGAATTCTACGTAGC
>sig_6235
GATGCCTGGGGCTTCCTCGCTCACTGACTC
>sig_6236
CCTCCTTCTCGACGAGGGGGGGCCCGGTAC
>sig_6237
GTAAAAAGGGTATCGCCAAGCTTTAATGCG
>sig_6238
TAATCATCAACAATCCGTTCTGCAGCAATG
>sig_6239
TTTTCTGTTTTATTTGTTTCGAAAACTGCA
>sig_6240
AGTCCGCTTATCTCCATCTAGAGGGCCCAA
>sig_6241
CGCCTCCACCTGTCGACACGGTGACTGTGA
>sig_6242
ATATGGATCCAACCCCTCCGCTGCTATAGT
>sig_6243
TGGTGATGATGGTGCGATTGGAAGTAGAGG
>sig_6244
GAGCTCTAAGCGCTGTTATCAACCACTTTG
>sig_6245
AAGATAAGCTTGCATGCCTGCAGGTCGACT
>sig_6246
GTCAGGTCAATTTCGGAAAAATTCGGTTTA
>sig_6247
CTGCAACTCCCCGTCGTGTAGATAACTACG
>sig_6248
CCCCCTCCATGCCCCTCACGAGCTTCTCGC
>sig_6249
GATCCAAGCCTTAGAGTTTCGTCCTCACGG
>sig_6250
TTACCGAGCTGAGCTCTCGCGAAGGCCTGA
>sig_6251
CTAATTCGAGCTCGGTACCCGGGGATCCTC
>sig_6252
GGCCGCGCCTGATGCGGTATTTTCTCCTTA
>sig_6253
TCCAGCACAGTGGCGGCCGCTCGAGGTCAC
>sig_6254
CCTCGGCACGCGTTAACTAGTTTAAAGCTC
>sig_6255
TGTTAGCCAAAGCTCCTGCAGGTCGACTTT
>sig_6256
CTGCAGAATGGGATAGATTGCATCCACAAC
>sig_6257
GGGAGTCAAAGGCCGCTTTTGCGGGATCCT
>sig_6258
ACCATATGGACTACAAGGACGACGATGATA
>sig_6259
GCTTTTTTGTACAAACTTGTAGATCTCTTG
>sig_6260
CCGGCCGACGCGCTGGGCTACGTCTTGCTG
>sig_6261
GACGCGAATTCCGCGGGGAAGTCAACCTAA
>sig_6262
GAGGATCCTTAACGTACGTTTTCGTTCCAT
>sig_6263
TGCCTGCAGGTCGACAACTAGTCGCGAACG
>sig_6264
TACGTATTTTCCATGGTTTGGATCCTTCGA
>sig_6265
TGGTCTATGGTCCTTGTTGGTGAAGTGCTC
>sig_6266
GTGGACCTGTCTGGTTCCTTCTATGCAGCA
>sig_6267
TAAACCAGCCAGCCCGATATGGGAAACAAA
>sig_6268
GGGTACCGAGCTCGAATTCATCGATGATAA
>sig_6269
GTTCGGGCAAATCGCTGAATATTCCTTTTG
>sig_6270
TACGCCAAGCTCCAATTCGCCCTATAGTGA
>sig_6271
TGCAGATCTCGAGCTCGGATCCTTATCGTC
>sig_6272
GTTTTTCTGAGGGCGGATCCCCCTCAAGTC
>sig_6273
CGGAGAATACAAAAATGCTGCATGACGCCA
>sig_6274
CGACCAGCTGGCCAAGCTTCTTCTAGAGGT
>sig_6275
TCATCCGTATCGATGGCCCCCGATGGTAGT
>sig_6276
ACAGTTGACTGTATCGCCGGAATTGGGATC
>sig_6277
AGCACATCCATGGGCCCACCGAACGCGCCC
>sig_6278
GACGATAGTTATCACGGAAGTTGGCACGAC
>sig_6279
CTAGAGGATCCCCCATCGATGGGGTACCGA
>sig_6280
TCCTGATTCACATCCAAGCTCTTCATCTTC
>sig_6281
GCGTAAGTCATTGATTTACAATGACTTCCA
>sig_6282
GGGGTCAGTTCCGGCTGGGGGTTCAGCACC
>sig_6283
GAGGAAAAAAATGCATATGGGGGACCGCGA
>sig_6284
TATTTCAAGCTAATTCCGGTGGAAGCCGAA
>sig_6285
CCCCGGGTACCGAGCTCGCAGATCTGCGTA
>sig_6286
CCGGGCGCCCCTGCGCTGACAACCGGAACA
>sig_6287
GCTTATCATCGATAAGCTAGTTTATCACAG
>sig_6288
ACGTTACCCTGTCGTAGCCGGTCGCGCTTT
>sig_6289
CGCCCGGGCGGCCGCAATTCGTAATCATGG
>sig_6290
TCATCTCAGAAGAGGATCTGAATAGCTGAT
>sig_6291
TTTACGCCCCCCCTGCCACTCATCGCAGTA
>sig_6292
AAGCTCTAGATCAAGCTTATCGATACCGTC
>sig_6293
AAGGGCGGCAAGATCGCCGTGTAATAATTC
>sig_6294
ACTCATCTTCGGGTGATGTTTGAGATTTTT
>sig_6295
TCTTCAGGTAAGCATATTTCCGCGCAGCGC
>sig_6296
TGGTATGAGCGATAAAATTATTCACCTGAC
>sig_6297
GTGGATGACGACGACAAGAGTCCGGGCTTC
>sig_6298
CGGCGCTCAGTTGGAATTCTACGAATGCTA
>sig_6299
CTCAAAAAATGGAATGGCGTTCTAACGCTG
>sig_6300
TATTATAAGAGCTTGGCACTGGCCGTCGTT
>sig_6301
TTCGGCTTTGTACTGATAACTTCGTATAGC
>sig_6302
ATTCGAGCTCCAACGGATCCGTGCTCGATC
>sig_6303
CTAGAGGCTTTACACTTTATGCTTCCGGCT
>sig_6304
ACCGTGGCTCCCTCGAGGCTCCGCGCCCTC
>sig_6305
TACGACGAGAGCACGTGGGACGACTCGAGA
>sig_6306
GAGCTTATCGGCGTAGAGGATCCTGTTTCC
>sig_6307
GTTGGGAAGCCCTGCAAAGTAAACTCTGCT
>sig_6308
GAAACCATATTTATATAACAACTTAAATTA
>sig_6309
ACTATAGATCGAGATCTCGATCCCGTCGAA
>sig_6310
AATATGCACATACTCCAAGCTTCCACTGCC
>sig_6311
TAATTTAAGGGTTCAAATTAAATTTAACTT
>sig_6312
CCCCCCCCCCCGGCCGCCACCGCGCGGCCG
>sig_6313
TCTGATCCAAGCTCAAGCTCCAATACGCAA
>sig_6314
TCACTAGCTGAGGTTAATTAAGAATTCGTA
>sig_6315
CCGGATCCCAGCTGAAGCTTTTCGCGACCT
>sig_6316
GCCCCGCCCTGCCACTCATCGCAGTAAAAT
>sig_6317
TTCACCGTCATCACCGAGATCTGTTCGTGA
>sig_6318
CGCAACAGCCAGGACAACAGCCACCAGCTT
>sig_6319
CCTCACTAAAGGGAGAGACCATAGATGCAA
>sig_6320
AGCACCGGGTTAACACGCTCACCATGAAGC
>sig_6321
TCATGGACCGAGAATCGTAAGATCTGAACT
>sig_6322
GATGCAGCGTAGTTTTCGTCGTTTGCTGCA
>sig_6323
CTGGTGGACAGCAAATGGGTGCTTAGAGCT
>sig_6324
CTTGGGCTGCAGGTCGACTCTAGAGGCCTA
>sig_6325
GCGACTTGAGCTTCTCGGTGCCGGTCTGGA
>sig_6326
GGATCATCTGCAGAATTCCACCACACTGGA
>sig_6327
AGTCTTATTTGATGTTATCCAATAAAAGAC
>sig_6328
GCCGCTCTAGACGTGCAGATTAACTTTAAG
>sig_6329
TGAAAAACCGCAGCAGGGAGGCAAACAAGC
>sig_6330
CATTCAGGCTGCGCAACTGTTGGGAGGCGA
>sig_6331
ATGCCCATCGATTCGTAGAGCCTCGTTGCG
>sig_6332
ACCTCTTACGCAAACTATTAACTGGCGAAC
>sig_6333
CCATATTAATTAATCCTCCTTATGCATACA
>sig_6334
ATGATTACGAATTCCCGGGGATCCGCGCCT
>sig_6335
TGACCATGATTACGAATTGCTGCAGGTCGA
>sig_6336
CCTATAAAAATAGGCGTATCACGAGGCCCA
>sig_6337
CTAGATGGGCCAACTTTTGGCGAAAATGAG
>sig_6338
CCGCAGGGCATCTGATTGTGGCGCTATTCC
>sig_6339
GTTTTGCGCTTCACTTTTTATCAGTGCGGT
>sig_6340
CGCGGGCCCGGGATCCACCGGCCGGTCGCC
>sig_6341
ATTCTCTAGCCGCGGTCTAGGGTACCTCTA
>sig_6342
CGACTCTAGAGGATCGGAGATCTCAGTGGT
>sig_6343
AGTTGTAATTATCCCCACTGCAGGGATTCC
>sig_6344
GGACTCGGCGTGCGCAGGAGAGCCGCTGCT
>sig_6345
AGCTTCTCGAGAATTCTGCAGGCGCGCCCG
>sig_6346
ATTAGCCAGAGGTCGAGGTCGGGGGATCCT
>sig_6347
TGTAAGCAGACAGCTTTCGGTTTGGAGATT
>sig_6348
CACAGGAAACAGCTATGACCTTGATTACGC
>sig_6349
GGTCGACCTGCAGGCGGCCGCACTAGTGAT
>sig_6350
AGAACACGGGGGACTCTAGAATGAGCCATC
>sig_6351
AATTTTTCCCGGGGTACCGAATTCGCATGC
>sig_6352
AGACAGGCAGACTTTTCGCCACAGCGTGGT
>sig_6353
CGGCCGCACGCGTGGAGCTAGTTATTAATA
>sig_6354
ATTCGAGCTCGGTACCCCTTTAGTGAGTTC
>sig_6355
ATTATTTATGGAGAAAATAGAGAGAGATAG
>sig_6356
CGGCAGCCATATGCTCGAGGATCCGGCTGC
>sig_6357
AATTCCATGATGCAGCATCCGGATCCTCTA
>sig_6358
ACATCTAGGATGTCCCATATTAGGGACATC
>sig_6359
TTTGACTTTGTCGATCCAGACATGATAAGA
>sig_6360
CTCCATGAAACGTGGATTTGTGCTCAAAGC
>sig_6361
CTGCAGGGTTTAAACGCTGAGGAGACATCT
>sig_6362
TGTACAAAAAAGCAGAACGAGAAACGTAAA
>sig_6363
CCAGTGAATTGTGCGGCCATTTAGGTGACA
>sig_6364
TCTAGAGGATCCCCGGGTACCGAGCTCAAA
>sig_6365
GGTACCGGGCCCGCATGCGTTAACCTAGTG
>sig_6366
AGGGTACTCCATCAGCATGGGCTCAGCTGT
>sig_6367
TCCCCGGGTACCGAGCTCGATGCTTGTAAA
>sig_6368
AAGCAGTCATGTTATTCTCTCTTGTCATTA
>sig_6369
CCCCGGGTACCGAGCTCGAATTCCGATCCG
>sig_6370
CCCGTTACTCTAGTTAACCATCAGTACTTG
>sig_6371
TAGTCGGGGATCCATGATCATGGCGGCCGC
>sig_6372
TCGCTAGCTGCAGATCTCGAGCATGCGAGC
>sig_6373
CCAGTGTGGTGGTACGTAGGAATTCGCCAG
>sig_6374
GTATGCTCTTCTGCTCCTGCAGGTCGACTC
>sig_6375
GACCATGGCTATCGTTCGTAAATGGTGAAA
>sig_6376
AGGTCCTGAAAGTTTCTTGCCACCGCCAAC
>sig_6377
TTCCCCGAAAAGTGCCACCTGGATCCTTAT
>sig_6378
GAAGTTATGAATTCAGCTTCAGCCTCTCTT
>sig_6379
GAGTTCTGAGGTCATTACTGGACCGGATCG
>sig_6380
CAAAATAAACCCTGAAGCTTGCCAGTGAAT
>sig_6381
GCCATAACATGTCATCATAGCTGTTTCCTG
>sig_6382
GGAAATTACTGATCTGCAGAGATCAAAGGA
>sig_6383
GACTTTAACTGCCCCTATCGGAAATAGGAT
>sig_6384
CATCGGGGGATCGATCCGATACCGTCTGAG
>sig_6385
AAAGATGCTGAAGATCAGTTGGGTGCAGCA
>sig_6386
ACCGCATCAGGCGCATATTTGAATGTATTT
>sig_6387
GATCTCAAAGCCCATTTCTGTCAGGCTGAA
>sig_6388
GCGTGCGGCCGCTGCAGCTCGAGGGAATGT
>sig_6389
CAGAAGCATTGGTCACCGTGCAGTCGAGCT
>sig_6390
GACCTGCAGGCATGCAAGCTAATTCGGTGG
>sig_6391
ACCGTCCCTCCGAGTGGTTCGAACCTTCGC
>sig_6392
CAGTCCAGCGCTCACAATTGTCGACCAATT
>sig_6393
GGCCCACTCGGGGCTCACCCGGGCGGCGGC
>sig_6394
GAAACGCGCGAGGCAGCGATGATAAGCTGT
>sig_6395
GCCGAGGCGGCCTAAATAAAAAAAATTAGT
>sig_6396
CTGGAACAACACTAAACCCTATCTCGGTCT
>sig_6397
TACTCTAGTTAACCATCAGTACTTGGCGTG
>sig_6398
CCTCGACGGATCCTTATCACTTTCCAAGTC
>sig_6399
TACATCACCACTTTGTACAAGAAAGCTGAA
>sig_6400
CCTGTCTCTTGATCAGATCCCAAGCTGATC
>sig_6401
CGGCCGCCCTAGGTAATACCCGAGCTTCAA
>sig_6402
ATCAGGCGCATATTTGAATGTATTTAGAAA
>sig_6403
CCATGCATCATCATCATCATCATGGCCATC
>sig_6404
GGGGTCATTAAACATTATCTGATTTTTGTA
>sig_6405
ATCGATAAGCTAGTTTATCACAGTTAAATT
>sig_6406
AGGGAGCGCATATGGGCCATCACCATCACC
>sig_6407
ACGCCGAATTGAATTCGAGCTCGGTACCCG
>sig_6408
TTACGCCAATTGGCTGCAGGTCGACGGATC
>sig_6409
TCATGTCTCTCGACGCGTCTGCAGAAGCTT
>sig_6410
GAATTCCCCGGATCCGTCGACCTGCAGGGG
>sig_6411
CGCCAAGCTTGCATGCCTGCAGGTCGACAA
>sig_6412
ATTGGTAACTGTTAACGAAGAGCGGATCCC
>sig_6413
CGCCAAGCTTGCATGCCTGCAGGTCGACAC
>sig_6414
TTGCGGCAGCGTGAAGCTTACTCACTAGAC
>sig_6415
GGCCTCGAGGTCGACGAATTCGAGCTCGGC
>sig_6416
GTACCGAGCTCGAATTCACTGGCAAGCTTC
>sig_6417
TCTAGAGGATCCCCGGGTACCGAGCTCATG
>sig_6418
GGTACCCTAGAGAATTCCTAGAAGATCTCC
>sig_6419
AAAGTACTCACCAGTCACAGAAAAGCATCT
>sig_6420
GCTCGAATTCATCGATATCTAGATCTCGAG
>sig_6421
GACGGATCCCACACACACACACACACACAC
>sig_6422
CATCTCCTGTGATGAGCTGTCCAGCATGGT
>sig_6423
TATAGGAAATTTTAACTTTACTAAGGAGCG
>sig_6424
TATCCAGCACAGTGGCGGCCGCTCGAGGTC
>sig_6425
CGAGGGCCAGGGTTGCTCTCCACGTCGCCG
>sig_6426
CCCGTCGACTAGAATTGTGAGCGCTCACAA
>sig_6427
AAAATTGTACTTGAGTATTAGATCTGATCT
>sig_6428
GATCCGCAAACACGTGTCCTCCCCCTCTAG
>sig_6429
TCACTATAGGGAGACTCGAGAATTACCCTC
>sig_6430
TGTAAACGTTTAATATTTTGTTAAAATTCG
>sig_6431
AACAACTAATTATTCGAAGGATCCTACGTA
>sig_6432
TAGTGCAATTGGTCGGCTGTTTGGCTCCCC
>sig_6433
AATTCCTTTTTCAAATCCTGCCGCCAATTC
>sig_6434
AGAACACGGGGGACTCTAGAATGAGCATGA
>sig_6435
AGGGCCGCGGCAAAGCCGTTTCCATAGGCT
>sig_6436
TGGATCCGCTGTTATCACAAGTTTGTACAA
>sig_6437
CGAGTTGCTCTTGCCCGGCGTCATTAATAT
>sig_6438
TTGCGCAGCCTGAATGGCGAAACTAGTGAC
>sig_6439
TCGACGGAGCTCGAATTCGGATCCCCGAGC
>sig_6440
CAGTGGCCAGCTTTTGTTCCCTTTAGTGAG
>sig_6441
CTCCGGGCGTGAGACTGCGGCGGGCGCTGC
>sig_6442
TCATCAGGGACTCCCAAGCACACTAGAGTC
>sig_6443
TAAGCTTTCTAGAGTCGACGGATCCCCGAC
>sig_6444
GGAGGCTGGGACCATGCCGGCCGCGCTACA
>sig_6445
TGCGAGCCCCTCGATCGGAGGAGCTTTTTG
>sig_6446
CGATGCTACGAGAAAGCGGGGCTTGAGAGG
>sig_6447
CGCCCCTCGAGCTAGAGAATTCCTAGAATC
>sig_6448
GAATTCCCCGGATCCGTCGACCTGCAGGTC
>sig_6449
CGTGACACCACGATGCCGCAATGGCAACAA
>sig_6450
CGTCAACGCCTGATCCGCGGTGCGGACAGG
>sig_6451
GGAGGCCTGCCTACAGGAAAATTTTGAATG
>sig_6452
AGGCGCTGATGTCCGGCGGTGCTTTTGCCG
>sig_6453
TATGACGTCGACGCGTCTGCAGCAGCGGCG
>sig_6454
TCTGCCCACTAGGCGGCCGCCTAGTGAGTC
>sig_6455
TTCAGTCAGATCTCAGTGGTGGTGGTGGTG
>sig_6456
GCCCGGGAAAGTCAGGCACCGTGTATGAAA
>sig_6457
GTATTAATTTCGACGGGATCGAGATCTCGA
>sig_6458
CGCGAATTCGCCCTTGATATCTACAAAAGC
>sig_6459
GGGAAATTCGAGCTCTAAGCACCGTTCAAG
>sig_6460
GGGCGGGTGCGGGGTCGGCGGGGCCGCCCC
>sig_6461
GACATCACCATGGGCTTCCGATCTCTTCTC
>sig_6462
TGAATGGGGGTAAATGGCACTACAGCGAAT
>sig_6463
TGGCCATGGGAAAAAAATTATGTACTTCAA
>sig_6464
TTCGCGAGCTCGAGATCTGATCATAGACGG
>sig_6465
AAGCTTTAATHCGGTAGTTTATCACAGTTA
>sig_6466
ACGGCCGGCTGGGCCACGTGAATTCAGCTT
>sig_6467
CGCTCCTCCGGCGTTTGCGCTGGTCCCTGC
>sig_6468
ATCACCGAAACGCGCGAGGCAGCGATGATA
>sig_6469
CCCCCACCTCCCTTCCTCCATCGGTCAAGT
>sig_6470
TTTAATTTATGAGCTTAATTATCTCCCTAT
>sig_6471
GCTGGTTTACCGCGGTAGTGATCTTATTTC
>sig_6472
GCCACGGCGATATCGGATCCATATGTTAAC
>sig_6473
GGAGGGGTCCATGGTGGCGTCTAGCTGGCC
>sig_6474
GCCGCCGCTGCTGCAGACGCGTCGACGTCA
>sig_6475
CCAGGTTAATTAAGCTTGCGGCCGCATATG
>sig_6476
TCGACCCGGGGTACCGCATGCAGATCTGGA
>sig_6477
ATGGCTCTAGAGGATCCAAGCTTACGTACG
>sig_6478
CTTCAAGCAGATCTGAATTCTCATGTTTGA
>sig_6479
CCTATAAATATGGATAACAATCCGAACATC
>sig_6480
GCAGAAATTCGCGAGCTCATCGATTTCGAA
>sig_6481
TCGCGACCCTACCCTCGATTGCAGGCGGAT
>sig_6482
ATGCGTATTTGCGCGCACCGGTGCTAGCGT
>sig_6483
TCTAGATAAAAAAAATTTTTATTTATTTTT
>sig_6484
GGGTATCGTCCATTCCGACAGCATCGCCAG
>sig_6485
GCAGCCGCACGCGGCATCTCGGGCAGCGTT
>sig_6486
CTATTTCGCCGTGTTGACGACATCAGGAAG
>sig_6487
AGCTGCTCACCACCCACTCGAGGGCGTGCA
>sig_6488
GCTATGACCATGATTACGCCAGATATCAAA
>sig_6489
CAAGGATCTGATGGCGCAGGGGATCAACTC
>sig_6490
AAGCAGTCATGTTATTCTCTCTTGTCGACC
>sig_6491
CCCCCCGAATTGGGAATTCGAGCTCGGTAC
>sig_6492
GCCGGGCCTTTCTTTATGTTTTTGGCGTCA
>sig_6493
GTTCTCGTCAGGGCAAGCCTTATTCACTGA
>sig_6494
CTAGTCCGAAATCGGCAAAATCCCTTATAA
>sig_6495
AGTCGACCTGCAGGCATGCAAGCTTGATCA
>sig_6496
CCGGTTGTCAGCGCAGGGGCGCCCGGTTCT
>sig_6497
TAAGGAGAAAATACCGCATCAATTCCAACA
>sig_6498
TGCGGGCCTCTTCGCTATTACGCCAGCGGA
>sig_6499
TCGAGCGCCGGCATCCCGAGCTGGCCGGCA
>sig_6500
GGCCCGAGACCTTCGGGAGCGCCTGAAGCC
>sig_6501
TGAACGTGTGGCCTAAGAATGGATCCCCCT
>sig_6502
ATTCGAAGCTTACTTAGATCCAGATCTCGA
>sig_6503
GCATGGCCCATGACGTTGTGCGTGCGAAGA
>sig_6504
GAAGCTAATTCGGACGATATCATGCATGAG
>sig_6505
GTCCCATGGGATATCGGGGATCCGAATTCT
>sig_6506
GTTTAAACTCAATCATTCACCCGGGCTCGA
>sig_6507
CTTCCCTTGTCGTCGTCATCACCAGAACCA
>sig_6508
CAGCCTTGAGATGGTTGAGTCCAAGTCACG
>sig_6509
AAGTGCGCGTGCAGCCCTTATTGCGCATGG
>sig_6510
GGGAGCATAAAGTGTAAAGCCTGGGGTGCC
>sig_6511
CGGACACTGCAGTTTATGCTGGTTATGCTG
>sig_6512
GCACCTTGCCGTAGAAGAACAGCTTGGCCG
>sig_6513
GTAACCAATGGGATGCATAGCTTGAGTATT
>sig_6514
AAATATTTTCTTGTATTCTTTGTTGAATTC
>sig_6515
GTAATTAAGGTTAACAAAACTCTTGAAATG
>sig_6516
TTGACTTGAGGGGGATCCACGCGTTTACGC
>sig_6517
GTTTTTCTAAGAGCTCATCGATTTCGTTCC
>sig_6518
AAGCTTATCGATACCGTCGACAGATCTTCT
>sig_6519
GCTCGGTCGTTCGGCTGCGGCGAGACGGTA
>sig_6520
GATAAGTAGTCGACGGTATCGATAAGCTTG
>sig_6521
GAGGACTTCAAGTGCACCCTTTTCGAACTG
>sig_6522
TTCAAGCTTCGAATTGCCCTTAAGGGCAAT
>sig_6523
GGCATCCGCTTACAGACACTTGAAGACGAA
>sig_6524
CTAGCTTGCATGCCTGCAGGTCGACGGATC
>sig_6525
CATACCTCGCTCTGCTAATCCTGTTACTAG
>sig_6526
TGCCCCAGTCGTATTTTTGTCAATTAAAGA
>sig_6527
GCCCGGTACCGAGGACGCGTCAGCTTGATC
>sig_6528
TTTGGTAACATAAGGCGTACTGCTTGAGGT
>sig_6529
TTAGGAATTAATGATGTCTAGAGAATAGGA
>sig_6530
CGGATTACAGGGATCTATCGATGCATGCCA
>sig_6531
TCTTATTTATTCATTCATAAATAATAATAA
>sig_6532
GCAGTGAATGAATGAAGCTTCTGTTTTGGC
>sig_6533
ATGATTTCACCTTTCTGGGCGTTTTCCATC
>sig_6534
GGCCGGATAAGGCGTTTACGCCGCGTCCGG
>sig_6535
TGGGATCCTAAGGAGGTTAACTATGACGTC
>sig_6536
GTACAAACTTGTTGATGGCCGCGGCGCGCC
>sig_6537
TCCCTTGGGGGACCGAAGCTGAGCTCTATA
>sig_6538
TTCCTGCAGCCCGGGGATCCGGTGATTGAT
>sig_6539
ATACGGTCTATGAGCTGGCAGCGTATTTGA
>sig_6540
CACGCGGGAGACCGGGGTTCGGTTCCCCGA
>sig_6541
AAGTACTCTAGGAGTAATTTTTATTTTCAT
>sig_6542
TTCCAAACCACACCATGCTGCAAGCGATAA
>sig_6543
ATTCGCCATTCAGGATTCTGAAATGAGCTG
>sig_6544
ACGACGTTGTAAAACGACGGGATCATCGCG
>sig_6545
CAAAGGGGACCCGGATCCACAGGACGGGTG
>sig_6546
TCTATATTAGTGTCTATATAAGTCTAGATA
>sig_6547
ATTCATCGATGCTTCAGCCTCTCTCTTCTC
>sig_6548
CAAGCTTGGACGGATCCGGGGCAGATCTGC
>sig_6549
CTTACCAAGGCGACGATCCTTAGCTGGTCT
>sig_6550
GGCCTAGGTACCGAGCTCATGCATCACGTG
>sig_6551
GCTCGGATCCGACCCATTTGCTGTCCACCA
>sig_6552
GATAACAGCCTTGTCATCGTCATCCTTGTA
>sig_6553
AATAACAACAACCTCGGGATCGAGGGAAGG
>sig_6554
GCAACAGAGGGAGCCGGAGAGCAAGAGGCC
>sig_6555
GCTTCGGAATTCAGGATCCGTGGACTTGTT
>sig_6556
CCGCAAGAATTCGTTCCGGATCGGAACTGC
>sig_6557
TTAACGTTTACAATTTTATGGTGCAAGGCG
>sig_6558
ATCCAGATCCACGCGGAACCAGCAGGCCCA
>sig_6559
CTCGAATTCCCGGGGATCCGACAACCGATG
>sig_6560
GGCGAGGATCTCGTCGTGACCCACGGCGAT
>sig_6561
CCGGATTACAGATCTAGTATGACGTCTGTC
>sig_6562
TAATCCTGTTACCAGCTGGCCGCCACGTTG
>sig_6563
TGCATTGAGCCCTACTAGCTCTACGACGGT
>sig_6564
AACAGTTGCGCAGCCTGAATGGCGAATAGC
>sig_6565
AATTGACGGATCTATCTCATCTGCGCAAGG
>sig_6566
TAGTCAGATCTCGAGCCCGGGCTAGCACGC
>sig_6567
CCTCATCTTCCCCACTCGAGCTCCCATGTG
>sig_6568
TTTATAGATGTTTCACCGCCGTTATTTCGA
>sig_6569
ACGCATCGTGGCCGGATCCAGCCGACCCAG
>sig_6570
TGTTTATGTAAGCAGACAGCTTTCGGTTTG
>sig_6571
ACTAGTTTGTTCAGCGGTGGCAGCAGCCAA
>sig_6572
AATTCCACAAGCTTGTGGAATTAATTCACT
>sig_6573
GCGTGCTGAAGAACGAGCAGTAATTCTAGA
>sig_6574
GTCCACCAGTCATGCTAGCCATATGGCTGC
>sig_6575
ATTGGGATCCTAAGGAGGTTAACTATGACG
>sig_6576
TCTAGAGGATCACAGGCAGCAACGCTCTGT
>sig_6577
GCGGGCAGATGAAGATAGGTGCGACGTTGT
>sig_6578
GCAGCCGAATTCCCGTTAACGGGGATCCGT
>sig_6579
GCCAAGCTTGTAAGAAGGAGATATACATAT
>sig_6580
AAGCTTGTGGAATTCACTGGCCGTCGTTTT
>sig_6581
GTGGCCCATGGTATATCTCCTTCTTAAAGT
>sig_6582
TCATCATAAGCTTGGTACCAGCTGCAGATC
>sig_6583
CTGTACAGAATTCGGATCCACGAGCTCCGG
>sig_6584
CCGCGAGTCGTCCAGCCTCAGGCAGCAGCT
>sig_6585
TTTTATAGGTGTAAACCTTAAACTGTAAAG
>sig_6586
GCGGTCTAGGATCGATTCTAGGAATTCTCT
>sig_6587
TCCCCAGGGAACTGCTGTGCAGAGGCTCCC
>sig_6588
AGCTCTAAGCATGATGATGATGATGATGGC
>sig_6589
CTCTAGAGGATCCCCGGGTACCTTGTCATC
>sig_6590
CTCTAGTCAAGGCCTATAGTGAGTCGTATT
>sig_6591
CGCCCGACACCCCAATCTCGATATGTTTGA
>sig_6592
GATGATGATGATGAGAACCCCCCCCGGGAG
>sig_6593
TAGCTCGAGATCTAAGTAAGCTTCCTGCAT
>sig_6594
GTGATGGTGATGGTGATGTTTCATAGTTAA
>sig_6595
AACAGCTCGGCGCCCTTGCTCACCATGGTG
>sig_6596
AGAAGAACTCGGATCGCGGCCGCTCGAGGA
>sig_6597
CTNTACACCCTCAANTGCGAAGAGCCTCAA
>sig_6598
GTTAATCCTGTCAACTCGTAAGCGGCCGCA
>sig_6599
TAGCTGGGCAATGGAATCCGAGGAGTCTTC
>sig_6600
GGAAGCTTTCTAGCCGCGGTCTAGGATCGA
>sig_6601
CGGGGTACCACCGGATCCGTGATGGTGATG
>sig_6602
ACGGATCCGTGATGGTGATGGTGATGCGAT
>sig_6603
CAGCTCGGCGCCCTTGCTCACCATCCCGGG
>sig_6604
CCAGATGCTGCTCGAGCACCACCACCACCA
>sig_6605
CCGGAATGCCAAGCTTACTTAGATCTCGAG
>sig_6606
GGTGTATGCATAAGGAGGAAAAACATCGAT
>sig_6607
GTTCACTGCTGCGACTTCGGCTGCGATTGC
>sig_6608
TTGTTGCCATTGCGTACAGCATCGTGGTGT
>sig_6609
GGAGGAGGCCATGGCTATCGTTCGTAAATG
>sig_6610
TCACGAGGCCCTTTCGTCTTCAAGAATCCC
>sig_6611
CTTAAGGGCAATTCTGCAGATATCCAGCAC
>sig_6612
AAATCCGCCGCTAAGAGCTTGCGGCCCGAG
>sig_6613
GATGATGATGATGAGAACCCCCCCCGGGGG
>sig_6614
CTAAGCCTTGTACAGCTCGTCCATGCCGAG
>sig_6615
TTTCGTCTTCAAGAATTCAGATCTGAATTC
>sig_6616
CATCGTATGGGTAGCTGGTCCCGGGAGCTC
>sig_6617
CATAACTTTAACCTTTAACATTAATGAGCT
>sig_6618
CGTGGATCCCCGGGAATTCGTAATCATGGT
>sig_6619
CGGTACCGGGCCCCCCCTCGAGGGGGGGCC
>sig_6620
GCCCGGATCCGGTCGCGCGAATTCCCATGA
>sig_6621
CTCGGTACCAAGCTTGGCGTAATCATGGTC
>sig_6622
TTGCGCATGGGGAGTAAGCTGTTAGTTAGT
>sig_6623
TAAAACAGGAAGAGCCGGATTGGTTCTTGC
>sig_6624
CCTACTAGTAAGCTGGCGGCCGCTAAGCCT
>sig_6625
ATTATAACCCCGGGCCCTATATATGGATCC
>sig_6626
GACAAGGTATAGGGCGGCGCCTCGAGGCCT
>sig_6627
CTGCTGCCACCGCTGAGCAACTGCTGGTTC
>sig_6628
TGATGCCTCTAGATCAGCTAATTAAGCTTG
>sig_6629
GAGCATGTTCAGTCAGGTGATTCCATGGCT
>sig_6630
GCCATTCAGGCTGCTATGGTGCACTCTCAG
>sig_6631
CGGTACCTTGTCGTCGTCATCTGCACCCTT
>sig_6632
GCAAGAACTTTAAAGGGGGATCTTGATCCC
>sig_6633
GCATGCGATATCCCATGGAAGCTTGGCGTA
>sig_6634
ACGCGGCCCGACGGGTCCCAGGCCTCGGAG
>sig_6635
CTGTACAGAATTCGGATCCACGAGCTCGGA
>sig_6636
ATCGCTAGTTAGTTAAGCTTGCATGCCTGC
>sig_6637
AAACACGATGATAATACCATGGCCACCACC
>sig_6638
CAGCAAATGGGTCGGGATCCGGCTGCTAAC
>sig_6639
GGAGCTCGAATTCGGATCCCCGAGCATCAC
>sig_6640
GGCCGATTCATTACCAAGAGAGACGGGCGC
>sig_6641
GAATGACACTATTCATGCCGCCAGATGGGC
>sig_6642
CGAATTAATGTGAGTTAGCTCACTCATTAG
>sig_6643
TATACGAAGTTATCAGTCGACACCATGCTG
>sig_6644
ACAACAATAGCACATTAACATTATGAGGAT
>sig_6645
AAACGGTGCTTGAGGGGTTTTTTGGATCCG
>sig_6646
CAGTCGACGGTACCGCGGGCCCGGGATCCG
>sig_6647
CCGGTGGCAGCGGAGCTAGCGCAGTGGAAC
>sig_6648
TTAAAATTGTACTTGAGTATTAGATCTGAT
>sig_6649
CGGAAATTCGCGACCTTCTCGTTACTGACA
>sig_6650
CCTCACTGATCCGCGCGTCGAATTCGCGTC
>sig_6651
AATAGGCGTATCACGAGGCCCTTTCGTCTA
>sig_6652
TGTCCTGCAGGTCGACCTGCAGCAATTCCC
>sig_6653
GGGGATCAAAGCTGATCTATAACTTCGTAT
>sig_6654
CAGGCGCCATTCGCCATTCAGGCTACGCAA
>sig_6655
TGCATCATCATCATCATCATATCGAAGGTA
>sig_6656
CAGACTGGGGATCCTCTAGAGTCGACCTGC
>sig_6657
TTCGCGGCCGCGTCGACAATCAACCTCTGG
>sig_6658
CTTACGGTGTTCAATGCTTTTCAAGATACC
>sig_6659
GCAGATCCACGCGGAACCAGCAGTTGCTCA
>sig_6660
AACAGTTGCGCAGCCTGAATGGCGAATGGT
>sig_6661
CGATCCTAGAAGATCTCCTAGAGAATTCCT
>sig_6662
GCATCGATACTGCAGGAGCTCATGTTACGT
>sig_6663
ACTGACCACCCGGGGATCCTCTAGAGTCCC
>sig_6664
CACCGTGGGCTTGTACTCGGTCATCTAGAA
>sig_6665
GCGCAGCCTGAATGGCGAATGATGCATGTT
>sig_6666
ACTGGAAGGAGAGCTTGGCCGGGGCACGGG
>sig_6667
AGGCCTGAGATCCCTAGGCGTTTGTAATCG
>sig_6668
ACGCAAGCGCAAAGAGGATCCATTAGAATT
>sig_6669
GTTTGTACAAAAAAGCAGAACGAGAAACGT
>sig_6670
GTGTCTAATTTTGAAGTTAACTTTGGTTCC
>sig_6671
GCTAGCGGCCGGCCTAGGGACCGCGGTTAA
>sig_6672
AACTGTGATAAACTAGCTTATCGATGATAA
>sig_6673
ACTGACCACCCGGGGATCCTCTAGAGTCGA
>sig_6674
ACTTGAGGGGGATCCATTCTTAGGCCACAC
>sig_6675
TAATTTATGGGGTACAGATCTTCGATACTG
>sig_6676
CTGGTTCCGCGTGGATCCCCGGGAATTCAT
>sig_6677
CCCGGGGTACCGAATTCCTCGAGTCTAGAG
>sig_6678
TACCGAGCTCGAATTCAATTTCACAATCAG
>sig_6679
CGGCACCTGTGGCGCCGGTGATGCCGGCCA
>sig_6680
TACCCGGGGATCCGATATCCATATGACTAG
>sig_6681
GGAGCTCGAATTCGAAGCTTCTGCAGTAGG
>sig_6682
ATTCTTTGTTTAACCCTCTTTAATTTGGTT
>sig_6683
AACTCTAGAATAATGGAATACCCTTTTGAA
>sig_6684
AGGATCGAACACACTGCTGCCTTTACCAAG
>sig_6685
GTTAGCAGAAGCTTCTCGAGGAGAGTTTAG
>sig_6686
TTAACGCCTTGCTCATCGGATCCGCGAATT
>sig_6687
GATCTCCTTGACCTGCTGTCGCAAGAGCTC
>sig_6688
CATAAAGCTGGGCGGCCGCAAGGGGTTCGC
>sig_6689
TGGACAGCAAATGGGTCGGATCCGAATTCG
>sig_6690
CGGATCCGGGGAATTATTTCCTCCCGTTAA
>sig_6691
CTACAAATAATGAATTCTTGAAGACGAAAG
>sig_6692
AAACGACGGGATCTATCATGGTGAAGGGGG
>sig_6693
GGCCTCTCGAGCCTCTAGAACTATAGTGAG
>sig_6694
GCGTTGGCTGCAGGTCGAAAGGCCCGGAGA
>sig_6695
CTCTTGCTAGCAACCCTTATCCAGCAGGCT
>sig_6696
ATGCTGAATGAATGAAGCTTCTGTTTTGGC
>sig_6697
CTCTAGAATGAGCATGAGTAAAGGAGAAGA
>sig_6698
TTGCTGACTAATTGAGATGCAGATCTGAAT
>sig_6699
AGAGAACACGGGGGACTCTAGAATGAGCCA
>sig_6700
AGTCGACCTGCAGGCATGCAAGCTTGGCGC
>sig_6701
CTCACAATTCCACACAACATACGAGCCGGG
>sig_6702
TCAACCAGACGATAGTTATCACGGAAGTTG
>sig_6703
ATATCGGCCGAGTGAGAATAGAAAGGTACC
>sig_6704
CGAGGCTTGCAGAATCGATTAGTCCAATTT
>sig_6705
ACCATGGTATATCTCCTTCTTAAAGTTAAA
>sig_6706
AGTTTTGTAATAAAAAAACCCCGGATCCGG
>sig_6707
TCTTTGAAAGATCGATATTTTCATTGCCAT
>sig_6708
TGGGTCGGATCCGGCTGCTAACAAAGCCCG
>sig_6709
GTAAGCACATGTTAAGAATTCCGGATGAGC
>sig_6710
CTGGCGCCCCGAGTGAGGATGCATCTCTGC
>sig_6711
ACAAGAGTCCGAGCTCGTGGATCCGAATTC
>sig_6712
TGCTCTGCGAGGCTGGCCGATCAGATCATA
>sig_6713
GGATATGCATAGCAGCTCGAACAACAACAA
>sig_6714
TGCTCTGCGAGGCTGGCCGATCAGATCCGT
>sig_6715
GGGGATCCCTTCCATTCAGGTCGAGGTGGC
>sig_6716
AGGCCAAGCGAAACAATCTGGGGAGTTAAT
>sig_6717
TCATACGGATAGCCCGCATAGTCAGGAACA
>sig_6718
TGGTGATGAGTTACGGGAATTCCGAAGAGA
>sig_6719
TGCAGGGATCCTTAGTTAGTTATACGTAGT
>sig_6720
CGTGACCCGCAGGCTGATCTCCCTAGACAA
>sig_6721
TGGCTTCCCGCCGGCGGTGGCGGCGCAGGA
>sig_6722
GCTGATTTAACAAATTTTAACAAAATATTA
>sig_6723
GCATCGAGCTCGGTACCGTCGACATGCATG
>sig_6724
TAAAGGCTGGCAAACCTCACGACCCCCCCC
>sig_6725
ACTCAAAGGCGGTAATACGGAAAAGGATCT
>sig_6726
CTGCAGAGTTCGTTAGGCGCGGATCCCAAA
>sig_6727
CCACTCACAACGTCCTGATGGCGTACTAAG
>sig_6728
AGTTGGCTGCTGCCACCGCTGAACAAACTA
>sig_6729
GATTGTCGACGCGGCCGCGAATTCATTTAA
>sig_6730
GATATCGTCGCGATGGGCCATTCGCCATTC
>sig_6731
GGAGGAATTAACCATGGATCCGAGCTCGAG
>sig_6732
CATTAGTCCATTACCTGGTTTAAGTCCTCT
>sig_6733
GTGCTCATACGCTGTTTCCTGTGTGAAATT
>sig_6734
GTCGACCTGCAGGCATGCAAGCTTACTTTA
>sig_6735
ATGTTATCCAATAAAAGACTCTCCAGCATG
>sig_6736
AACTCAAAAAATACGCCCGGTAGTCCGGAT
>sig_6737
GTCGACCTGCAGGCATGCAAGCTTACTTTG
>sig_6738
CCACGCAGTGACCTCAGGCAGCAGCTGAAC
>sig_6739
AGAGTAGTACGATTAGCAGGACAAGAGCCC
>sig_6740
CTTTTGACTTGAGGGGGATCCCTTATGGCT
>sig_6741
CGGAACCAGTTGGTACCGAATTCCTCGAGT
>sig_6742
TCAAGAATTCCCGGGGATCCCCGGGGATCT
>sig_6743
AATGGGATTGGCTTTACTAAGCTGATCCGG
>sig_6744
CACTGATTAAGCATTGGTAATGAGGGCCCA
>sig_6745
TAGAAGTTCCTATTCTTTCTAGAGAATAGG
>sig_6746
AGCCGCGGCGGCCGCCAGCTTGGGCCCGAA
>sig_6747
CGCCGCCTTCCTGTGCTACCCGGCCGCGCG
>sig_6748
GATCCAGGCCTATAACTTCGTATAGCATAC
>sig_6749
TCTAAGCGCTGTTATCAACCACTTTGTACA
>sig_6750
GGTGATTACATTTGGGCCCTCATTACCAAT
>sig_6751
TCACTAAAGGGAACAAAAGCTGGAGCTACA
>sig_6752
GACCTGCAGCCAAGCCATCGATTTGGCACT
>sig_6753
GAATACTCATACTCTTCCTTTTTCAAATCC
>sig_6754
GGCCCATGGTGGCCACTCGAGGTCCTCTCC
>sig_6755
GGCCACGTGAATTCCTCGTTTCGAAATAGT
>sig_6756
CCGGGCTCGAGTGCGGCCGCAAGCTTGTCG
>sig_6757
CCGCTTACACATGGTCGATTTTTCTCTATT
>sig_6758
CCGGGATCCTGATGGCCTCCTCCGAGGACG
>sig_6759
TCACAACGTCCTGATGGCGTACTAAGCTGG
>sig_6760
GTTGATAACAGCATGGCTAGCATGACTGGT
>sig_6761
GAAGCTTGCCAGTGAATTCGAGCTCGGTAC
>sig_6762
AAGGGCCCCCGCGGGTTATTATTGAAGCAT
>sig_6763
TGCGCAGCCTGAATGGCGAATGGCGAAATT
>sig_6764
GACTGCGCTTTCCATTCTGGCTTTAATGAA
>sig_6765
TCACTATAGGCCTCTAGAGTCGACCTGCAG
>sig_6766
GATTATAATAAGATGATCTTCTTGAGATCG
>sig_6767
GTACATCGATATCATATGCAAGGGTTTATT
>sig_6768
ATTCTCTAGGATCGATTCTAGGGATCCCGG
>sig_6769
GCGCGAGGCAGGGGGTGGGCGAAGAACTCC
>sig_6770
TTAAAAAATGAGCTGATTTAACAAATTTTA
>sig_6771
GCCGACGTACAGCAAGCGGACGTTGCCCGT
>sig_6772
ATACCGTCCCACCATCGGGCGCGGATCATC
>sig_6773
AGTCGACCTGCAGGCATGCAAGCTTGGGCT
>sig_6774
CGAATTCTGCCTCGCGCGTTTCGGTGATGA
>sig_6775
CATACCGCGAAAGGTTTTGCACCATTCTAT
>sig_6776
ATAGGGGGATCTCGAGGCCTTCCGAAAATG
>sig_6777
GCCAGTGCCAAGCTTGCGTATTGGCTAGAG
>sig_6778
TATGACCATGATTACGCCAAGCTAGCTTCC
>sig_6779
TAGACTAGGCCAGGATCGCTAGATTATTTG
>sig_6780
GTCGACTCTAGAGGATCCCCGGGGATCTCA
>sig_6781
TTTCGTTCCACTGAGCGTGAGACCCCGTAG
>sig_6782
AAATCGGAACCCTAAAGGGACCCCCGATTT
>sig_6783
GCTTTTTGCAGTTGCACGACAAACGGACTC
>sig_6784
TCACTTACCTACTGGGCCCGGATCCTCTTG
>sig_6785
GGTAAAGTCTCAATCAAAGGTCATCACCAC
>sig_6786
TCACTAAAGGGAACAAAAGCTGGAGCTCCA
>sig_6787
GGCAGAGGTCAGTGACCTCTCTGGGCCCAT
>sig_6788
CCCCGGGTACCATATGTAAGTATTTCCTTA
>sig_6789
AGCGCAAAGAGGATCCATTAGAATTCGATT
>sig_6790
TTGATTGAGCAAGCTTCGAGTTCAAGAGAA
>sig_6791
ATCCTCCTTATAAAGTTAATTGCATACACC
>sig_6792
CTGGGAGAGAACCACCACCTACGAGGACGG
>sig_6793
GATCCGGACCTGCAGGTCCCCGGGGATCGG
>sig_6794
ACCTTCGAAGCCATGGCCTAGGCCTATCGT
>sig_6795
CATCCTCTAGACTGCCATGGAATTCGGTTT
>sig_6796
ATTTCGAAACGATGAGATTTCCTTCAATTT
>sig_6797
GGACGACGAGGCTTGCAGGATCCTCTACGC
>sig_6798
TGTAATCATGGTGGTGATGATGGTGCGATT
>sig_6799
CCTTGCTCACAAGCTTATCGTCATCATCAA
>sig_6800
ATGTATGCTATACGAAGTTATGAATTCAGC
>sig_6801
ATGGCGGCATGTGCGACGGTGGGTATGCAA
>sig_6802
GAGGATCCGAGCTCGTTAACATATGGATCC
>sig_6803
TACGCGCAGAAAAAAAGGACTTCAAGAAGA
>sig_6804
CCCCCGGGTCTAGGAAGCTTTCTAGGGTAC
>sig_6805
TAACCCCTTGGGGCCTCTAAACGGTGCTTG
>sig_6806
ACGAACGAAAATCGATAGATCCGTCGACCT
>sig_6807
ACGAAGCATTGGGATCTATCGATGCATGCC
>sig_6808
AGGTGACACTATAGAATACAAGCTTCCATG
>sig_6809
TCTAAGCTTAATTAGCTGAGCTTGGACTCC
>sig_6810
CGATAGCCGCGCTGCCTCGTCCTTGCAGGT
>sig_6811
CGACGGTATCGATAAGCTTGGGCTGCAGCG
>sig_6812
AAGATCTTCAATTCTTGAAGACGAAAGGGC
>sig_6813
CGCTCGCTGTAATGCCGATCAGTTAAGGAT
>sig_6814
AGTTCAGATAGAATTCGTAATCATGGTCAT
>sig_6815
TGACCATGATTACGAATTGCGGCCGCAATT
>sig_6816
GAAGCTTTCTAGGGTACCTCTAGCTCGAGG
>sig_6817
CGTCTCGAGTCTAGAAGATCTGCTAGCAGC
>sig_6818
CGCCGCCCGACTCTTCGCCTCGGCGGCGGG
>sig_6819
GCAGGGATCCAAGCTTGTCGACCACCGTGA
>sig_6820
CGTAACTAACATACGCTCTCCATCAAAACA
>sig_6821
AACTGGGTTCGTGCGAGCTCGGTACCCGGG
>sig_6822
AAGGGAATAAGGGCGACACGGAAATGTTCT
>sig_6823
CCCCATCGATCCTTATCGTCATCGTCGTAC
>sig_6824
GTACGGGGCGGAGTCGTGGGGGGTAAATCC
>sig_6825
ACCCACTGCTTACTGGCTTATCGAAATTGC
>sig_6826
GACTAGTCTAGAGAAAAAACCTCCCACACC
>sig_6827
TAGATTGTTGACTTCCATTGTTCATTCCAC
>sig_6828
TATATTTAAAATCCATCTCCAACAATTTAA
>sig_6829
CAATGCGATAGTATCTCTTAGAGGAGCAAA
>sig_6830
TTCATTAATGCAGAAATCAATCTAAAGTAT
>sig_6831
AACTTTCTCGTCCATATCGGAAACTACTTT
>sig_6832
CTTTGTCAACAGCAATGGATCGAATTGGCC
>sig_6833
CCAGAGCGGGACCGTGCACCCGGGGAAGAC
>sig_6834
CGAACCGGAATTGCCAGAACTTGTTTATTG
>sig_6835
CAGTGAATTCGAGCTCGCCCGGGGATCCTC
>sig_6836
TCTGCGAGCGCGCAGTCGTACGTGCATTAT
>sig_6837
CTGGGCGGAGGACTCTAGAGGGGTATATAA
>sig_6838
GCCCTGGACAGCAGGTGTTCAGCAATCAGC
>sig_6839
ACGTCCCCCTCCGATGGAAGGGTTAGGCAT
>sig_6840
TGAAGATCTCATGATATCTAGATCCTCTAG
>sig_6841
GATGATCTCTTGCTAGCAACCCTTATCCAG
>sig_6842
TGTTAACGCTACTACCATTAGTAGAATTGA
>sig_6843
TCCCCTCCCGTCCCCGGTTCGTATCCACAA
>sig_6844
AACCGGGGACGGGAGGGGAAAACCCAGACG
>sig_6845
GGTAGGGCGCGCCGGGATCCCTAGAATCGA
>sig_6846
GGGGAGACCCCACACTACCATCTGATCCGC
>sig_6847
CGCTCAATTCTCATGTTTGACAGCTTATCA
>sig_6848
CGGTACCCGGGGATCCAAGCTTATGAGTGG
>sig_6849
TAAACTCGAGGATCCTGCAGTCAGGCACCG
>sig_6850
GGCGAAGCCCGCCCGCCTGCCCCCCGAGAC
>sig_6851
CTCCTTTGCTAGCCATTCTAGATCTGCAGA
>sig_6852
CAACAGCTGGCCCTCGCAGACAGCGAATTA
>sig_6853
CGAACTCGTGGTTGTCATGTCCGTCATGGT
>sig_6854
GAGAGGCGGTTTGCGTATTGGGCGCCGGCT
>sig_6855
TCCCGGGAGCTCGTGGATCCGAATTCTGTA
>sig_6856
GAATTGCGAATAATAATTTTTTCATATGCT
>sig_6857
AGTTTGCGTAATGTTGTTGCCATTGCCGCA
>sig_6858
TGTTGAGCAATTCACGTTCATTATAAATTG
>sig_6859
AATACTCATACTCTTCCTTTTTCAATCGCG
>sig_6860
AGCTTCCTAGAGGTACCCTAGAAGATCTCC
>sig_6861
AATGGGGGTAAATGGCACTACAGCGAATAA
>sig_6862
CAAAACGGTTTACAAGCATAAAGCTGGGCC
>sig_6863
CATGATAAGCTTAGCTTCTTGGATGCTGTA
>sig_6864
CTGGTAAAAGGACAGGGCCATCGCCAATAG
>sig_6865
CAACGCCGACAGCTTCCGCTGTCTTCTCAG
>sig_6866
CTCCAGACCCTTTCCTGGAGACTGGCGAAT
>sig_6867
TGTTTAATTAAGCGGCCGCGGCCTTCGATG
>sig_6868
CAAAACGGTTTACAAGCATAAAGCTGGGCG
>sig_6869
TATCCGCTGATCCCCATCCTATCGATGATA
>sig_6870
GAAACTAGGAAGCTTGGCGTAATCATGGTC
>sig_6871
CAATAAAGCCAATATTGGGTGATTACTACC
>sig_6872
CGTAGAAAGCCAGTCCGCAAAAACGGTGCT
>sig_6873
CGATCCCCCGATGTGTAGCAGTGGCGGACC
>sig_6874
ATCGAAGCAAACTTAAGAGTGTGTTGATAG
>sig_6875
CGTGCAGTCGATAAGCTCCGGATCGATCCT
>sig_6876
TCGAATTCGATATCGGATCCACCGAGCATC
>sig_6877
CTTCCTAGACCGCGGCTAGAGGTACCCTAG
>sig_6878
AATTATCACCACTTTGTACAAGAAAGCTGG
>sig_6879
ATTTTGTCGGATCAGCTTGAGTAGGACAAA
>sig_6880
CATGACCTCCGGATCCTCTAGAGTCGACCT
>sig_6881
TCTAGCCTAGGCCGCGGAGCGGATAACAAT
>sig_6882
TTCGAAATCGATAAGCTTGGATCCTCTAGA
>sig_6883
ATTCCGAATCATTCCGGATACTGCGATTTT
>sig_6884
AGGCGCCAGCAACGGCACCTGTGGCGCCGG
>sig_6885
GAAGGAGATATACATATGGGCCATCACCAT
>sig_6886
CTTCGTTTCCTGCATGTTTTTGTTCTGTGC
>sig_6887
CCCCCCCCCCCCCCCCTGCAGGTCGACCTC
>sig_6888
GGTCGAATTGGGTACCGCCGCCAATTTTAA
>sig_6889
AATTGTAAACGTTTAATATTTTGTTAAAAT
>sig_6890
CCTCGGAGGAGGCCATGGCTATCGTTCGTA
>sig_6891
CCAAGCTCAGCTAATTAAGCTTAGATCTCT
>sig_6892
CTAGATATCGATGAATTCGTAATCATGGTC
>sig_6893
ATGGTCCGGACTCAGATCTGGATCACAAGT
>sig_6894
AAAAAACAAAGCTTATACTCTTAATCTGAT
>sig_6895
GCCAAGGTCAGTGACCTCTCTGGCCGCTGG
>sig_6896
TCCATCGCCACCATGGGTAAAGGAGAAGAA
>sig_6897
CTATTCCGAAGTTCCTATTCTCTAGAGGAT
>sig_6898
AAGAAAAAAAATAAAAAATAAAAAGAAAAA
>sig_6899
ATTACGAATTCCCGGGGATCCACCCTTAAG
>sig_6900
CAGAGGCCGAGGCGCCTCTGAGCTATTCCA
>sig_6901
GCTATCCGTATGACGTCCCGGACTATGCAG
>sig_6902
CAGCGTGAAGCTAGCGGAATTAATTCATGA
>sig_6903
CTGAGTCTTGGTGGGCTTGCTCTCCGCCAT
>sig_6904
GAAGCTCGTGAGGGGCATGGAGGGGGCGTC
>sig_6905
GAATTAATTCCAATACGCAAACCGCCTCTC
>sig_6906
TCCGCCCCGGGAGTACCCTCGACCGCCGGA
>sig_6907
GGCTTTGTTAGCAGCCGGATCCTTATTTGT
>sig_6908
CCACCGCGGTGGCGGCCGCTCTAGACAATG
>sig_6909
TCGGCGGAATTAATTCCCGGGGATCCGTCG
>sig_6910
CGACTCTAGAGCTCGTGATACGCCTATTTT
>sig_6911
AAACAACAAGGCACCCAAGCCGGGCCAGAC
>sig_6912
CGATGCGTCCGGCGTAGAGGATCTATAGTT
>sig_6913
AGAGGATCCGGCATCATGGTTCGACCATTG
>sig_6914
TTTGTCTTCAATTTTGAGGGCTTTTTACTG
>sig_6915
TTCAGCGCATGCTAAGCTTACTAGGATCCT
>sig_6916
CCTGCAGCCCAAGCTTGCGATCCGCTAGAG
>sig_6917
TTGAGATGTGTATAAGAGACAGCTGGCGTA
>sig_6918
GCGAGTTGGTTCAGCTGCTGCCTGAGGTCA
>sig_6919
ATGAGTTAACAACAAGTGAGTAAACTTGGT
>sig_6920
TAATCAATTATGACGCAGGTATCGTCTAGA
>sig_6921
CGAGCGAAGACAGATTGCAAAGTAGCCAAA
>sig_6922
TATTCTGCATTAAAAAATCAACGGAATCTG
>sig_6923
AGCAGAGGTCTTAAACAACAGTGACTTTCC
>sig_6924
GTGAATTCCTCGTTTCGAATAATTAGTTGT
>sig_6925
AGAGAATTCCTAGAAGATCTCCTAGAATCG
>sig_6926
ACCTTAAGAACGCGTCTGAGCAGAAGCTGA
>sig_6927
GCTGGGTGCTTGAGTCGCAAGGGCTCGAGC
>sig_6928
TTTATCTGATTATAATAAGATGATCTTCTT
>sig_6929
ATGCCATGCAGATCTAGCGCTCTAGAGGAT
>sig_6930
CCATTCCATTTTTTGAGAATCCAGAATTTG
>sig_6931
TCACGAGGCCCTTTCGTCTTCAAGAATTTA
>sig_6932
TCATGACAGATCTGAGTCCGGAGAGCTCTC
>sig_6933
CCGTCGACGCCGGCCAGCCTCGCAGAGCAG
>sig_6934
GACGAGCAGCAGCACGAGCGTACATATGGC
>sig_6935
CGCTGCAGCTTGAGAAGCGCTTGGATGGTC
>sig_6936
ATCTCTCGAGAAGAGAGAGGCTGAAGCATC
>sig_6937
GATCGGTCGACGGATCCGGCAGAATTTTAC
>sig_6938
GGGAACGCCATCCATCCCCGTGTCGGACCT
>sig_6939
GTACCCTAGACCGCGGCTAGAAAGCTTCCT
>sig_6940
ATAACTAGACCGTTTAGCTGGATATTACGG
>sig_6941
ATTACGCCAAGCTTGCATGTTAACAGATCT
>sig_6942
CGAGAATGCTTCTTATGTTGATCAAGTACA
>sig_6943
CGGCACCGGTCATCATCACCATCACCATTG
>sig_6944
ATAACAGGGTAATCCCCTGGCACGACAGGT
>sig_6945
TTCTAAATTTTATATGATTTCTTTTAAATT
>sig_6946
TCCAGACCTGCAGGAATTCGATATCAAGCT
>sig_6947
TAGAAGATCTGCTAGCAGCGGCCGCGAGCT
>sig_6948
TACCTCGAGCCGCGGCGGCCGCCAGCTTAC
>sig_6949
CGCTCATTAGGCGGGCTAATTCGAGGGCGA
>sig_6950
AGCATGATGATGATGATGATGGCTCATTCT
>sig_6951
TAACAATTTCACACAGGGGTACCAATTAAA
>sig_6952
GAATGGCAGAAATTCGTCGACTCTAGAGGA
>sig_6953
ACAGGACGTAACATAAGGGACTGACCGTAC
>sig_6954
TTCCTAAAACCAAAATCCAGTGACCGGGCG
>sig_6955
GCGGGCAGTGAGCGACCCTTGAAGACGAAA
>sig_6956
GAGATCTCGATCCACAGGACGGGTGTGGTC
>sig_6957
CAGCATGAGGAGCATGGCTGCAGACCTTTT
>sig_6958
ATTGCCTTTCCTTAACAGCCGGTGAACACG
>sig_6959
CAAAATATTAACGTTTACAATTTAAATTTG
>sig_6960
ATTCCCATATGCGCTCCCTTCTCTGACGCC
>sig_6961
GTACGCTAAGCTTCGGTCATAGCTGTTTCC
>sig_6962
TCGCGACGTTAACTGCTAGCCACCATCACC
>sig_6963
CAGAAGCTTCTCGAGGAGAGTTTAGACGCC
>sig_6964
GCTTTGAGCTCGGTACCCGGGGATCCTCTA
>sig_6965
GTCGACGGATCCCCTGACACCAGACCAACT
>sig_6966
AAATTGATCTGTATAACTTCCACAACCTAC
>sig_6967
ATCGATAAGCTTGATATCGAATTCTCAGCA
>sig_6968
AGACACTTGAAGACGAAAGGGCCTCGTGAT
>sig_6969
AGAGAAGGGAGCGGCCATGGGAATTCTACG
>sig_6970
ACGAACCAGGCGTTTAAGGGCACCAATAAC
>sig_6971
TTTACAATTTCTAGAGTTATCAACAAGTTT
>sig_6972
CGACGGATCCCCGGGAATTCCGCCGATACT
>sig_6973
CGCCATCTCCTTGGCTGCCTCGCGCGTTTC
>sig_6974
GTCGACCTGCAGGCATGCAAGCTTAGCTTG
>sig_6975
CGGGAAGGTGTGCACGCCGCTGGTCAGGGC
>sig_6976
GCAGCCTGAATGGCGAATGGAATTCCAACA
>sig_6977
GAGTGCGATCTTCCTGATGTTAAAATTCGC
>sig_6978
CTGTGACTGGCCCAGAGGGAACGTCCTTCG
>sig_6979
CACATGGCATGGATGAGCTCTACAAATAAG
>sig_6980
CTGCAAGGCCTTCGCGAGGTACCATTTATC
>sig_6981
GGTACCCGGGGATCCCACGTGGGATCCTCT
>sig_6982
CGGCACCAATCGCCACTGAAGTGGCATCAT
>sig_6983
GTCGCTGACTTAGCCCGGGATCCGGCCATT
>sig_6984
GTGGTGATGTGCCATGGTATATCTCCTTCT
>sig_6985
CATGGTGAAGACGAGCTAGTGTTATTCCTG
>sig_6986
ATACCTTCTAAACGTTCGGCGATTAATTCC
>sig_6987
TTGGCAGATCTGATATCGAATTCGGATCTG
>sig_6988
AGATGTCGTTCAGGCCCCCGGGAGCTCGCT
>sig_6989
TGCTCTGCGAGGCTGGCCGATCAGATCTGT
>sig_6990
GCGCGCCCACCCTTGGTGAAGGGCTCCTTC
>sig_6991
AATTCGGATCCTCGAGCGGCCGCGATCCGA
>sig_6992
TAGCGCTGGGTCTTGTCCATCCCTGCTGAG
>sig_6993
AACTAATTATTCGAAACGATGATAGATCCC
>sig_6994
TCAACAGCAATGGATAATTCGGCTTTTCAT
>sig_6995
CGACTGAATTGGTTCCCATGGTGGAGCCTG
>sig_6996
TTGATCCTCTAGTCTCTACAACTAAGAGGT
>sig_6997
CTTAATGCGCCGCTACAGGGCGCGTCCAGG
>sig_6998
GTAGTCCGGCACGTCGTACGGGTAGGCGGC
>sig_6999
TGCAATGAATTCGAGCTCGGTACCCGGGGA
>sig_7000
GTCATCTATGTTACTAGATCCCTAGTGGCC
>sig_7001
TATCAGCTCACTCAAAGCCGAATTCTGCAG
>sig_7002
AACATGAGAATTGACGCGTCAATTCGAGCT
>sig_7003
TTCCTTCGAAGGAGATCCGCCTACCTTTCA
>sig_7004
CCGCTCTAGAATTATTGTTCATTTTTGAGA
>sig_7005
GATCCGCGGCCGCCGAGATCATATCACTGT
>sig_7006
GACGGGAAGGCGAACCCGAGCGTCCAGCCG
>sig_7007
TCATTTAAATTAGGCAAAGGAATTCTTGAA
>sig_7008
TGCTCCTCCACCTCCGGCGGGAAGCCATGG
>sig_7009
GTGCGATCTTCCTGATGTTAAAATTCGCGT
>sig_7010
GAAGAGCTGGGTACCTTATTAATGATGATG
>sig_7011
CCTAGGGAATTCTACGTAGGATCCTTCGAA
>sig_7012
CGAAGGTCGCGAAAGCTTCAGCTGGGATCC
>sig_7013
AAATCGGATGGTTCAACTAGTGGTGGTGGC
>sig_7014
CAGTCATTTTTTCTGAGCTCGGTACCCGGG
>sig_7015
TGAATTGGCCGCTCGCGAATCGATAGCTAG
>sig_7016
GCAAGCTTCAGCTGCTCGAGGCCGGTCTCC
>sig_7017
TACTGAGAGTGCACCATAAATCAATCTAAA
>sig_7018
TTACCCGAGCTCGAATTCGTAATCATGGTC
>sig_7019
ATAAGCTGTCAAACATGAGAATTGAGCGAA
>sig_7020
CCCTCAAGAACCTTTGTATTTATTTTCACT
>sig_7021
GACACACATTCCACAGCGGATCCGTCGACC
>sig_7022
CCTAGGCGCGCCATGCATAGCTTGAGTATT
>sig_7023
TCTATTTCGTTCATCCCATAGTTGCCTGCA
>sig_7024
GGGGACTGTTGGGCGCCATCTCCTTGCACC
>sig_7025
GAAAATCTCGCGACGGATCCGGGGAATTCG
>sig_7026
TGGAGGCCTAGGCTTTTGCAAAAAGCTTCG
>sig_7027
TTCTGCAGCAATGGCAACAACGTTGCGCAA
>sig_7028
CAACCTGACCGGTGATTACCTATGGCAGCA
>sig_7029
TGTAGTCCTTGTCATCATCGTCCTTATAGT
>sig_7030
TCTGGGGTTCGGCACACAGCCCAGCTTGGA
>sig_7031
CAAGAATTCCTCGAGGAATTCCGGATCCGG
>sig_7032
TGGAGGCCTAGGCTTTTGCAAAAAGCTTGC
>sig_7033
AACCACACCTATGGTGTATGCAAAGGAGGA
>sig_7034
GCAGCCGGCTCCGCGTCCGCCGACCCCCGG
>sig_7035
TGATGACCGCTTCCAACGATGCTGATTGCC
>sig_7036
TCACTAGTCCTAGGCCGGCGCCCGGGAACT
>sig_7037
TCGAATTCCACTGGCCGTCGTTTTACAACG
>sig_7038
GCCGCGAATTCCTCGAGCCCGGGTGCTTTG
>sig_7039
CCAAGCTAGCTTGTCGACGCGTCATCCTGC
>sig_7040
AGGCTCTAATCACAAGTTTGTACAAAAAAG
>sig_7041
CCCGGGAATTCCGGGGATCCACGCGGAACC
>sig_7042
TGAAATACGCCTTTGTCTGTGTGCTGCAGG
>sig_7043
CCATTGCGCCCCGTGCCCCGGCCAAGCTCT
>sig_7044
TTCGTCGAGCGGCCGCTCGACGAGCTCCCT
>sig_7045
AAGTGGTTGATAACAGCGCTTAGAGCTCGA
>sig_7046
ATTACAGGGTCATAATGTTTTTGGTCGACC
>sig_7047
GATCGGGGAAATTCGAGCTCTAAGCGCTAC
>sig_7048
GGATCTGGCAGCTGACGTCACTGTCTGGTG
>sig_7049
AATTAACTATCATAGCCGGCCACCATCACC
>sig_7050
AAGCGGCCGCGATGTTGATGAAAGCTGGCT
>sig_7051
TGGTAGTTTTTAGACAGGAGCTCTTCAACT
>sig_7052
GCAAATGGGATTGGCTTTACTAAGCTGATC
>sig_7053
CGCCGACCCCGACGCCGACGACCCCCACGC
>sig_7054
TTCATTGTTGGGAGCTATGCAGTTGCGGAT
>sig_7055
GACAAGGCTTAGAGCTCGAATTTCCCCGAT
>sig_7056
GATCAGCCAGTGCCAAGCTTGCATGCCTGC
>sig_7057
GGCCTTAAGGGCCCGTACGGCCGACTAGTA
>sig_7058
TGGCGCGCCAAACGATATCGGATCCAGGCG
>sig_7059
CGACCTGCAGCCAAGCTTGCTCCCGTCGTT
>sig_7060
CGGCCTCGAGTCTAGAAGCGCTGTCGACGA
>sig_7061
CCTGCAGGCATGCAAGCTTACTTTGACAAT
>sig_7062
CTTGAGTGAGTGAGAACCTGCATTAATGAA
>sig_7063
GAGTTTTTCTAAGAATTCTCATGTTTGACA
>sig_7064
TCCCCCGGGACCAAAATGGCAAGTAAAATA
>sig_7065
CCCCACACTACCATCGGGGGCCATCGATAC
>sig_7066
GGCATGCGATATCCCATGGAAGCTTGGCGT
>sig_7067
CCGAGTACGTGCCCGCTCGATGCGATGTTT
>sig_7068
AGGGTTAATTTCGAGCTTGGCGTAATCATG
>sig_7069
AAGATGATTCATTTAATCAAAATGATAAAG
>sig_7070
CCCGGGTACCGAGCTCGAATTGGCCGCACT
>sig_7071
ACATGAGAATTCAGATCTGCTTGAAGACGA
>sig_7072
CATATGTGAAGAGCAACCCCTATTTGTTTA
>sig_7073
AGCGGTAATATTTAAAATCATTTTCAAATG
>sig_7074
CGCGGGGATCCTCTAGCTAGAGTCGACCTG
>sig_7075
TGGGTAGCTGGTCATGGTATATCTCCTTCT
>sig_7076
ATCCGCTCTTCGTTAACAGTTACCAATGCT
>sig_7077
ACTTGTGATAACAGCACCCATTTGCTGTCC
>sig_7078
GTGTAAACCTTAAACTGCAAAGACAAGCTT
>sig_7079
TATGGTTGTGATTATGACCCATGGTGGATC
>sig_7080
CAGTCACGACGTTGTAAAACGACGGGAGCA
>sig_7081
CATGCATCGTTTTGCGCTTCACTTTTTATC
>sig_7082
ACATGAATTGCACCAAACATAAAATTAGTT
>sig_7083
ATCGAATTCAAGCTTGTCGACTCGAAGATC
>sig_7084
CTTGCGTGTCAGGTCGATGTTCCTCGCGAC
>sig_7085
GCTTTAACACTTTATGCTTCCGGCTCCTAT
>sig_7086
ATTCCCCCTATCTTTGGGAATCCCTGCAGT
>sig_7087
TTTCTTTCTTTTCATATCAATAATATCCTT
>sig_7088
GCGGTTTGCGTATTGGAGCTTGAGCTTGGA
>sig_7089
GTTGGCGTCCCGGAAAACGATTCCGAAGCC
>sig_7090
CGTGCACCTTAAGCTTGGCGTAATCATGGT
>sig_7091
AGGGCTTGCCTTTCCCGTCGCCCTCGATCA
>sig_7092
CACTTGAACGTGTGGCCTAAGAATTCGAGC
>sig_7093
GCTTTGGTCGGATCCTCTACGCCGGACGCA
>sig_7094
GGCGGAGGTGGGTCCGGACTAGCCGGATCC
>sig_7095
ATGAATTCTGGGGCCCAATTCGCCCTATAG
>sig_7096
CCGCGCTCCGCACCACGGCGCCTCGAGCAA
>sig_7097
ACTGGTGGACAGCAAATGGGTCGGATCCGG
>sig_7098
ATGAGGATCCCCCTCAAGTCAAAAGCCTCC
>sig_7099
AGACGCCACCATGCGCAAGATCGTCGTTGC
>sig_7100
CTGGCTGCCTTGGTGGCCAGCTGCTTGCGG
>sig_7101
CTCCCGAATTGCCCTTAAGGGCAATTCCTC
>sig_7102
GGACTCTAGACTAGGTGGATCCCGGGCCCG
>sig_7103
TACGCCAAGCTTGCATGCCCATCGATGGGT
>sig_7104
AGAGGATCCTTGAGGAGCTAGCCAGCCGGG
>sig_7105
ACCATGGGCCATCATCATCATCATCATCAT
>sig_7106
TGAACTCACTAAAGGGGTACCGAGCTCGAA
>sig_7107
AGAATTCGGATCCCCGATATCCCATGGACC
>sig_7108
TGACAGCTTATCATCGATGTTCATATCGTA
>sig_7109
CGATCCTAGAGAATTCCTAGAGTTAACACT
>sig_7110
TTAGTGACCTGAATTCGAGCTCGCCCGGGG
>sig_7111
AACCACCCCGTGTCTAGAGTCGACCTGCAG
>sig_7112
ATTACAATTCACTCGATCGCCCTTCCCAAC
>sig_7113
TTATATTAAGGGTTCCGGATCCGCATGCGA
>sig_7114
TTGCTGCAGGTCCAAGCTTGGACGGATCCC
>sig_7115
AGCTCGGTGACCCGCTCGATGTGGCGGTCT
>sig_7116
TAAAAAGTAGCTTTTGACGATTTTTCTTTT
>sig_7117
TGCCATTGGTTACCTGGATCCATATGAATT
>sig_7118
CGAGGACGCGTCGAATTAATTCCGCGAACC
>sig_7119
ACTCTAGAATGAGCGACTACAAGGATGACG
>sig_7120
GGGGAAATTCGAGCTCGGTACCCGGGGATC
>sig_7121
TCGTTAACGCATCCGAAACCTCCACCCCAC
>sig_7122
TATTTGGGCGAGCTCGAATTCCTGCAGCCC
>sig_7123
TGGATCTCAAGCTCCTGGGACCCGTGGGCC
>sig_7124
GGCGCATGCATATTTGAATGTATTTAGAAA
>sig_7125
TCCATGGTGGCGTCTAGCGTAGGCGCCGGT
>sig_7126
TAATTTTTTTTTCATAGCACTATAGAACTC
>sig_7127
TCCACGAGCTCCCGGGATATTTTTTCGAAC
>sig_7128
AGAATTCTTGAAGACACTAGAATTGTGAGC
>sig_7129
GTCTGATCGAGCTAGCGGTGGTATTCGAAA
>sig_7130
AGCTCATTTCAGAATGTCGACGCCTGCCCC
>sig_7131
TTTGCAAACAATTTCTTCTCTCAATCTACT
>sig_7132
GCTAAGGAAGCTAAAATGATTGAACAAGAT
>sig_7133
GGTCAGGTCCCCAGAGGGCCAGCAGCGCCA
>sig_7134
AGTGAGTCGTATTGAGCTTGGCGTAATCAT
>sig_7135
TCGACCGCTCTGCCGGTGGTTACCATGGGC
>sig_7136
CTTAGATTAATTAAGAGGCCCTTAATTAAT
>sig_7137
AGTTGGCTGCTGCCACCGCTGAACAAGCGC
>sig_7138
GACCAGCGAGCGCCCTGAAAAGCTCCAGTG
>sig_7139
TGGGCTACAGGCTTGTCACTCGGGGTTCGA
>sig_7140
CTCTAGAATGAGCATGTCCCCTATACTAGG
>sig_7141
CCCGGGGATCCCAATGCTTCGTTTCGTATC
>sig_7142
GTCCTCCTTGTAGCGGAACCGTTGTYTGTG
>sig_7143
GCAGCGTGAAGCTAGCTTGGCTGCAGGGGG
>sig_7144
CGCCATATGGCTTGACTCCGTACAGAATTC
>sig_7145
GCAGGCTCCGCGGCCGCCCCCTTCACCAAG
>sig_7146
GGGGCCTGGAAACTGGAAACCGAACGCGGT
>sig_7147
ATGATAAGCTGTCAAACTCGAGAATTGTGC
>sig_7148
CCTGATAAATGCTTCAATAATGACAAGAGA
>sig_7149
TTGGCTGCTGCCACCGCTGAACAAACTAGT
>sig_7150
TTTTCCTGTAGGCAGGCCTCCTTGAAAGGA
>sig_7151
ATAACCCTGATAAATGGTACCTCGCGAAGG
>sig_7152
CGTTCGAGCTATCGCGCATCGGGTCATGGA
>sig_7153
GGCGCGGACACGGCTCCCAGCTGAAGGTGT
>sig_7154
AATTCCCCTAGCTTGGATTCTCACCAATAA
>sig_7155
CATGGCGGCCGGGAGCATGCAAGCTTGGCG
>sig_7156
ACCGAGGACGCGTCAATTCTCGAATTGACA
>sig_7157
TCGGCATACTGCGCCGCCGGCAGCGTCGCC
>sig_7158
TTGTGATATTCCTTCTTAAAGTTAAACAAA
>sig_7159
GACGAGCTGTACCCCGAGCCTCCTCCATCC
>sig_7160
TTTTCTAATTCTGCTATTAACTAGTGGTAC
>sig_7161
TGTCAAAAATAATAATAACCGGGCAGGAAT
>sig_7162
AGGTCGACGGATCAATTTCTTTTAAGTAAT
>sig_7163
ATTCGTTAACTGCAGCTAGCATTAATAAGC
>sig_7164
CCATCACGGATCCGTCGACCTGCAGCCAAG
>sig_7165
AATCGGTGCATGGAGCCGGGCCACCTCGAC
>sig_7166
GGGCGCGTCAGCCATTCGCCATTCAGGCTG
>sig_7167
AGGATATCACGTGGGATCCGTGATGGTGAT
>sig_7168
TTGGCAAGCAATCCCGAAAAAATAATCTCT
>sig_7169
AATTAATACGACTCACTATAGGCCTCTAGA
>sig_7170
CCGGGGTACCGAGCTCGCATGCGGATCCCA
>sig_7171
TTAGTGATTTTTTCTACTATTTTCAAATAA
>sig_7172
GTCGCGCGAATTCTGCCTCGCGCGTTTCGG
>sig_7173
CGGATCCGGGCCCGACGTCAGGCCTTCGCG
>sig_7174
CNNNTATAAAATGCAAGGTGCTGCTCAAAA
>sig_7175
ATTACGGGGCTTATTGGGGCCAAGGGACCA
>sig_7176
CATCCCCTCCCCCTTTCCACCGCGTCAGAG
>sig_7177
GCGTCCGAACCCCAGAGTCCCGCTCAGAAG
>sig_7178
CGTGGAYTCAAGRMTCTCGCGAATGGCTCG
>sig_7179
GCTGCGCAACTGTTGGGAAGGGCGATCGAG
>sig_7180
CATCCTGCTCCTCCACCTCCGGCGGGAAGC
>sig_7181
CAGACATCATAAGATACATTGATGAGTTTG
>sig_7182
ATGTCAATTCGAGCTCGGTACCCGGGGATC
>sig_7183
CGCCACCACCTCCGGATTTTGGAGGATGGT
>sig_7184
CGAGTAAAAAGTACTTTTTTTTCTAAAAAA
>sig_7185
GGTACCCGACACCATAGAATGGCGCAAAAC
>sig_7186
CCTCGAGTGCGGCCGCAAGCTTCGTCATCA
>sig_7187
CCGCGTCGACCATGGCTAGCATCGATAGAT
>sig_7188
GTCGTGCACGAAGTTGTTCAAGTTCCCCAG
>sig_7189
CGAGGAGCTTTTTTTTCCTGGCCCTGGCCT
>sig_7190
TCCGGGGAATTAATTCGACGCGCGGATCAG
>sig_7191
TCGAGAATTCATCGATACGTAGCCGGCTAG
>sig_7192
CCTTTCGACATGGAATTTTGCCTCCTTAAG
>sig_7193
AAATCGTACGTCGCGATTAATTAACCGCGG
>sig_7194
ACCTCGACTCCGTCTGCCATGGTCTGTTTC
>sig_7195
CTAACTCTCCTCTGGCCATGGCGATATCGG
>sig_7196
AGAGAATTCCTAGAAGATCTCCTAGAGGTA
>sig_7197
GGCGCGCCTGAGCTCGAATTCACTGGCCGT
>sig_7198
AAGTGAAGATCCACCTAGTCTAGAGTCCGC
>sig_7199
CTCGAGCATATGGCTGCCGCGCGGCACCAG
>sig_7200
CACAGTATGACGGCCATGGGGACGTCACAG
>sig_7201
ATCACCACCATCACAGCAGCGGCATGAAAA
>sig_7202
TCGTCTTCAAGAATTATCCGGATATAGTTC
>sig_7203
CACCATAACACACAATCAACAGGGGAGTGA
>sig_7204
CCAAGGAGAATGCGCCAGCCGTTCTGCATG
>sig_7205
AGGCTGAAAAGCCCAAGCTTGGCTGCAGGT
>sig_7206
ACAAAGTGGTTGATAATTCGAAGCTTGAAG
>sig_7207
ATCCACGAATTCGCTAGCTTCGGCCGTGAC
>sig_7208
GAGGACGCGTCGAATTAATTCCGCGAACCC
>sig_7209
GGGACCCGCGCGGTCGTTAACCATCAGTAC
>sig_7210
GTTAAACCATAGATTAATTACAACTAATCC
>sig_7211
CACGCGGCGAAGGCTCCGCAGGGCCGCCAC
>sig_7212
GTAGCGGCCGCGACTCTAGAATTCCAACTG
>sig_7213
TTATAAGGGATTTTGCCGATTTCGGACTAG
>sig_7214
CAGATCTGCATCTCAATTAGTCAGCAACCA
>sig_7215
TTTCTCCGTCTCCGCCGACCTCTTTAGCTC
>sig_7216
AATTCCCGGGGATCGATCCGTCGACCTGCA
>sig_7217
CCTCTTTTAAAGATCTGATCATAGACGGAT
>sig_7218
CTGCATGTGTCAGAGGTTTTCACCGNTCAT
>sig_7219
CTTCGGCCAGCACGCGGGCCTTGTGGCCCG
>sig_7220
GATGCGTCCGGCGTAGAGGATCCCTACTTC
>sig_7221
CGGGGAAATTCGAGCTCTAAGCTTACACGG
>sig_7222
TCAATTTTTAATTTTAGTACACAATCCTGC
>sig_7223
GCTCAGCTTATTGTTCAGCGGTTTCAGCCT
>sig_7224
TCTAGACCATCACATTGGAGCTTCAGCTGC
>sig_7225
GAACGAAATCGATGAGCTCTTGAAATAAGA
>sig_7226
CAAATAATGAATTCTTGAAGACGAAAGGGC
>sig_7227
GTACAAAGTGGTTGATAACAGCATGGTGAG
>sig_7228
CGGCACCGGCAGGCTGAAGTCCAGCTGCCA
>sig_7229
TCTGGTTCTGGCCATACTAGTGGTGGTGGC
>sig_7230
CCCCCGGCGGCCGTGGGCCATCGCCCTGAT
>sig_7231
GCTTTTTGCTCTATATGTGTGGTATGGGCG
>sig_7232
GACCATGATTACGAATTCCTGCAGGCGGCC
>sig_7233
ATACCATGCATCATCATCATCATCATGGCC
>sig_7234
GCGACCGTCAGATGGCCGTTACCAATAATG
>sig_7235
TGAGTAAACTGGTCTGACAGTTACCAATGC
>sig_7236
CGACCTGCAGGCATGCAAGCTTCAGGGTTT
>sig_7237
ATTTACAATAAAAACTAAGAATCATAAATA
>sig_7238
ATACGGTACCGAGCTCGAATTCGCCCTATA
>sig_7239
TTCGGGCTTTGTTAGCAGCGGATCGAGATC
>sig_7240
AATGGAATAATTCTAGATAATTCTTAGGCC
>sig_7241
GAGGCGGTTTGCGTATTGGGCGCTTTCTCA
>sig_7242
TGTAGGGATGTGAGATCTTGAATTCGCCGT
>sig_7243
GTCGACTCGCGAGCTAGCCATGGTTATATC
>sig_7244
AACTCAGGCGTTAGTCCCATGAATTCTAAG
>sig_7245
AATCGCTAGTCCGAGGGGGATAAATACGAA
>sig_7246
CAGCTCCTCGCCCTTGCTCACCATGCTGTT
>sig_7247
CCCATAGTGGCCAGAGCTTTTCGCCCTCGG
>sig_7248
ATACAAGGGAATTGCGGCCGCAATTCGTAA
>sig_7249
GAGGCCAGGCCACGTCGGCCGAGTGAGAAT
>sig_7250
CCTCTGGTATCTCCTCCTCGCTGTCTGTAT
>sig_7251
TAGAGAATTCCTAGAAGATCTCCTAGAATC
>sig_7252
AGTGAGCTAGCTATTTGTTTATTTTTCTAA
>sig_7253
TATTAGAACCGCCACCACCACTAGTTGAAC
>sig_7254
TGTAAGCTTAGAGCTCGAATTTCCCCGATC
>sig_7255
ATCCGCGTCAATTCGATCCTGCTGATGAAG
>sig_7256
CCCGGGTACCGAGCTCGCGAATTTCTGCCA
>sig_7257
GAATTGCCCTTCGCCCCGCCCTGCCACTCA
>sig_7258
TTGCTGAAGATCCGTTCCAAGGAGGGCAGG
>sig_7259
TCGGTGCGCTCCTGCTTGTCGCCGGTCGTG
>sig_7260
CGCGCGGTGTCATCTATGTTACTAGATCTC
>sig_7261
TCCCTATTAATATCAAGTTGGGGGATCGCA
>sig_7262
CCGACCCAGCGCCCGTTGCACCACACATGA
>sig_7263
CCCGGGAGTGCTAGGGGATCCGTCGACCTA
>sig_7264
ACGACCATGGAATTCGGTACCAGATCTAGA
>sig_7265
GATCCTTAACGTACGTTTTCGTTCCATTGG
>sig_7266
TCATTTGGCAATAAAACACCAAAATGAATG
>sig_7267
CATGATTACGCCAAGCTAGCTTCCCGCTTG
>sig_7268
ACCGGCGCCGCTGTTATCACAAGTTTGTAC
>sig_7269
ATCATCATCATGCTTAGAGCTCGAATTTCC
>sig_7270
AGACAGCTAAAGGGCCTCGAGGGCCCAGGA
>sig_7271
ACCGAATTATCACCACTTTGTACAAGAAAG
>sig_7272
GCGCGGTTGCGGTGCCCATGGAACCTTCGT
>sig_7273
CAGATCTTTAAATCTAGAATAGCCCGCAGC
>sig_7274
CATTTCCCCGAAAAGTGCCACCAGCTTTGC
>sig_7275
TCAGGGCTCCTTCACCAAGGGTGGGCGCGC
>sig_7276
GAAACTAGTATGGACCCCGAAGAGGCGAGT
>sig_7277
GATTCTGTGGATAACCGTATTACCGCCACT
>sig_7278
TTGCCAGCTTTCTCGAGGTACCCTCCAAGG
>sig_7279
TATTAAAGAGTAGTTCAACCAGATCTGGGA
>sig_7280
CCGAGCGACCCTGCACGTGACCGGCGCCTA
>sig_7281
ATACCATGCATCATCATCATCATCATGGTG
>sig_7282
CGTAAAAGTAGTGACAAGTGTTGGCCATGG
>sig_7283
GTTGCAAAAATAAATAAATAAATAAATAAA
>sig_7284
TGAACAGGCAGACATCTGTGAATAGTGACC
>sig_7285
ACGATAAGGATCCGCCCTTAAGGGCGAATT
>sig_7286
TATGAATTCTAGCGTCCATAAGCATTCTTT
>sig_7287
GTCAAGACTGTCGACGTCAGGCCTTGTCAG
>sig_7288
TATCGTAGTTATCTACACGACGGGTAGTCA
>sig_7289
TGCACAACAGGGGGATCATGTAACTCGCCT
>sig_7290
TTGCAAAAAGTGCTCATCATTGGAAAACGT
>sig_7291
ATACACTCCGCTAGCCATGGGCAAATATTA
>sig_7292
GATAACTCTAGACCCAAGCTTGGCGTAATC
>sig_7293
GTGGTGGGTCGGTTGGTTATAAACGCGGGG
>sig_7294
ACCTGTTCCTTGGCCAACACTTGTCACTAC
>sig_7295
GCCAAGCTAATTCTACTCGTAAAACAAGTG
>sig_7296
GCCGAATTAAAAATGAAGTTTTAAATCAAT
>sig_7297
CCGGGAAGCTTAACTAACTAACAGCTTACT
>sig_7298
TCTGTGGTAAGCAGTTTCGGCCCGGTCGGC
>sig_7299
GGCCCGATCNGGGTTGAGGCGTTGGCCGGT
>sig_7300
TACGATTACTGCAGCAGCTTATTTTTGACA
>sig_7301
CGCGTACTAGTCGACTCTAGTGTGCTTGGG
>sig_7302
GAAAAAATCGTACGCTAAGCTTACTGGCCG
>sig_7303
CGTCATCCTTGTAGTCGCTGTTATCAACCA
>sig_7304
AGCTTACTGGCCGTCGTTTTACAGCGGCCG
>sig_7305
ACAAGGGAAGACGAGCTTGAATTGCTCCCA
>sig_7306
ATTATTGGAAGATTAGTACGTCTCCATTTT
>sig_7307
GTGGATCGAGATCTCGATCCGCTGCTAACA
>sig_7308
CAGACCTCAGCGCTTTTCCGCTTCCTCGCT
>sig_7309
CAGGAGACGTGATGAGTCGAGCGGCCGCCT
>sig_7310
AGACCCGGTAGAAAAGATCAAAGGATCTTC
>sig_7311
TCGACTCGAAGATCTATACATTGAATCAAT
>sig_7312
GGAGAGGAAGTATACGTTTAAACACGTGTC
>sig_7313
AATACTCATACTCTTCCTTTTTCAATGTGA
>sig_7314
TTCATGGAACCAGATCCGTGATGGTGATGG
>sig_7315
CAGCTAGCTCAGGTTTACTTCTGGCACCAC
>sig_7316
CATACTAATAATAAATTCAACAAACAATTT
>sig_7317
GTCAGCTTGGGACAGTAAGACGGGTAAGCC
>sig_7318
CCTGAAAATCTCGGATCCACAGGACGGGTG
>sig_7319
CAAAAAAACCACCGGCAGCGAAAATTCACT
>sig_7320
AGGCCCTTTAGCTGTCTTGGTTTGCCCAAA
>sig_7321
GCGGCCGCCTCCGGCGCTCGCTAGAGTCTC
>sig_7322
AGTGCCAAGCTTGGGCTGCAGGTCGACTCT
>sig_7323
CTGCAGGTCAATCCGGATGAAGCCGGGCGT
>sig_7324
CTGCAGGCATGCAAGCTTGGATCCGCTAGC
>sig_7325
CTAGCATTACGGATTCACTGGCCGTCGTTT
>sig_7326
ATGATCGAATTCGGCGCGCCCGGGCGGCCG
>sig_7327
GGAAGAGGATCCCTTGAAGACGAAAGGGCC
>sig_7328
AAACTGGAAGGAGAGCTTGGCCGGGGCACG
>sig_7329
CCCCTTTCGCCAGCAGATCTATGCAGGAGC
>sig_7330
CATCATCATCATCATCATATCGAAGGTAGG
>sig_7331
GTATCGTCCATTCCGACAGCATCGCCAGTC
>sig_7332
GCTCGATGAGTTTTTCTAATGACCAAAGGA
>sig_7333
AGCTACCGCTGCGAGGCCGGCCGCGTGATC
>sig_7334
CAACCCAAGGCTTTACACTTTATGCTTCCG
>sig_7335
ATCAGTGATAGAGAACGATGTCGAGTTTAC
>sig_7336
CACTTGAACGTGTGGCCTAAGAATTATCTA
>sig_7337
CGGGAGGGAAGCCGTGAGAATTCACGGCGA
>sig_7338
AACAGCATGGTGAGCAAGGGCGAGGAGCTG
>sig_7339
TTCGATTCATTAATGCAGCTGGCACGACAG
>sig_7340
GTACCATCGATAGATCTGCTGCCTCGCGCG
>sig_7341
CATCGCTGCCTCGCGCGTTTCGGTGATGAC
>sig_7342
TATTACAAATTGAAACCAAGATTCAGATTG
>sig_7343
GTAGGCTGCTCTACACCAAGCTTCTGGGCG
>sig_7344
ATGGAGCCGGGCCACCTCGACCTGACCATG
>sig_7345
TTGCTTTGACGTATGCGGTGTGAAATACCG
>sig_7346
GTCAGGCCGGAATAACTCCCTATAATGCGA
>sig_7347
TTAAGTGGATCCATGGTGATGTCTGCTCAA
>sig_7348
CTGGACCCACTGCTACCGGCAGGCTCGTTA
>sig_7349
AAGCATTGGGATCCTAAGGAGGTTAACTAT
>sig_7350
CATTGAGCGATTGAGAGGATCCGTCGACCT
>sig_7351
CTTTTTTGTACAAACTTGTTGATCAAGCTT
>sig_7352
AATCGAATGGCACGAAGGTTCCATGGGCAC
>sig_7353
CGACGAGCCCGGTGATCGTCTTGGTCGACC
>sig_7354
GCGGCCGCTCTAGAATTATTGTTCATTTTT
>sig_7355
TAAATTAGGCAAAGGAATTCTTGAAGACGA
>sig_7356
CCTCGTTTTTGCATCAGGAAAGCAGGGTCC
>sig_7357
GTGTGCGATATCCCCCAGAGCGGCTTTCAT
>sig_7358
GCAGCAGCCGAATTCCCGGGGATCCGTCGA
>sig_7359
CAGCCCGGGCGGATCCCGGCGATACAGTCA
>sig_7360
GGCGGCCGCCGAGATCATATCACTGTGGAC
>sig_7361
CATGGTCATATGAATATCCTCCTTAGTGTG
>sig_7362
TATCCCATGGAAGCTTGGCTGTTTTGGCGG
>sig_7363
ACGGCCAGTGTATTTGTAGAGCTCATCCAT
>sig_7364
TGGTCATAATTCGTAATCATGGTCATAGCT
>sig_7365
AGCTGCAGATCTCGAGCTCGGATCCGACCC
>sig_7366
GCCGGATCCTTAATTAAGTCTAGAGTCGAC
>sig_7367
CGTTGTAAAACGACGGCCAGTGAATTGCTG
>sig_7368
GTTCCTGGCCTTTTGCTGGCCTTTTGCTGT
>sig_7369
CTAATTATCAACCGGGGTACATATGATTGA
>sig_7370
ATGGTATTACCTCTTAATAATTAAGTGCGC
>sig_7371
CCACCATCACGTGGGTACCGGTTCGAATGA
>sig_7372
CGTTGTAAAACGACGGCCAGTGAATTGGCC
>sig_7373
CGGGGATCCTCTAGAGTCGACCTGCAGGCC
>sig_7374
TGAGACAACTTTTCTATTTCTGGTGACAAT
>sig_7375
TGCAACACATTGATGAGCAATGCTTTTTTA
>sig_7376
TGGCCAAGTCGGCCGAGCTCGAATTCGTCG
>sig_7377
GTCAGAGAAGGGAGCGGCCATGGGAATTCT
>sig_7378
GCAATAAACAAGTTCTGGCAATTCCGGTTC
>sig_7379
GTGAATTCTCACGGCTTCCCTCCCGAGGTG
>sig_7380
GGTGTGATGCTCGGGATCCGATATCGAATT
>sig_7381
TGATGGGCTCGAGGATATCACCGGTAGGGA
>sig_7382
ACAACCTATCAATTTCCCCTCGTCAAAAAT
>sig_7383
TAGAAAAATAAACAAATAGGGGTTCCGCGG
>sig_7384
AAGGAATTCAGGAGCCCTTCACCATGATAG
>sig_7385
CTTATTGCCCGGGGATGGGGAGTAAGCTTG
>sig_7386
CTAATTCGAGCTCGCCCGGGGATCCTCTAG
>sig_7387
CGGCGGATTTGTCCTACTCAGGACAGCGTT
>sig_7388
AGAAAATACCGCATCAGGCGGCCGCTTTGA
>sig_7389
TGCAGGGACGCGTCGACAAGCTTGGATCCG
>sig_7390
TATGATCCTCTAGATCAGATCTAGATTCTA
>sig_7391
CCACCCGTCATCAACAGCATTCCCAGAATG
>sig_7392
ACACCGCATAAGATCCCCTCGAGGCGAACG
>sig_7393
TCACCATGGAAGCTTGAGATCCACTTAACG
>sig_7394
GCGAACCCCTTGCGGCCGCCCAGCTTTATG
>sig_7395
TTCCAGCTTTTGTTCCCTTTAGTGAGGGTT
>sig_7396
CCCGACTACGTAGTCGGGGATCCGCATGCA
>sig_7397
GACAACACCGATAATCTTGCAGTTTCCGTT
>sig_7398
GCTCTCCGGCGTGGTCCAGACCGCCACTGC
>sig_7399
TGGTACTCCAGCAGAGTTTACTTTGCAGGG
>sig_7400
AAGCTAGGGACGCAGGGTCAAGAGTAGTGA
>sig_7401
ACAAAAAAAAAAAAGATGAATTGAAAAGCA
>sig_7402
ACTACCTGAGCACCCAGTCCGCCCTTTCGA
>sig_7403
GGGGGCTGGAAACACATTTGCTGAACGCCT
>sig_7404
GATAAGACGCGACATGGAGAAAATAAAGTG
>sig_7405
AAAGTTCTTCTCCTTTACGCATAAATAACC
>sig_7406
CTTATCAATCTTGCTTACATCTCCAAAATT
>sig_7407
CGAAGGAGCATGAGCGGATACATATTTGAA
>sig_7408
TCTAGGGTACCTCTAGGAAGCTTTCTAGCT
>sig_7409
TCTTCAAGAATTCGATAAGCTTTAATGCGG
>sig_7410
GCTTGTCTTTGCAGTTTAAGGTTTACACCT
>sig_7411
CGCTGGTCGCCTGAGTCTTGTCCTGCTCCG
>sig_7412
CCCCCTCGAGGTCGACCAGACGTGACTTGG
>sig_7413
ATTCTGGGTTGGAGATCTAGGCTGGACGAT
>sig_7414
AAACTCGAGACTAGTCCATGGATCGATGCT
>sig_7415
GTTGGAATTCCTGATGCGGTATTTTCTCCT
>sig_7416
CCTATGGAAAAACGGCTTTGCCGCCGAACC
>sig_7417
GCGGGGGTCGTTGGGCGGTCAGCCGGCGGG
>sig_7418
GTCCAAGCTTGGACGGATCCCCGGGAATTC
>sig_7419
GGAGCGATATCAAGCTTAACTGCTCTATCG
>sig_7420
AGGCAGATCCCGGGCTAAGTCAGCGACGCT
>sig_7421
CCGTCGACCTGCAGCCAAGCTTCTGTTTTG
>sig_7422
ATGGTGATGGTGATGGTGATGTTTCATAGT
>sig_7423
CCTTGCGCCCTGAGTGCTTGCGGCAGCGTC
>sig_7424
TAAAAGTAAAAGTATCTGGCTAGAATCTAG
>sig_7425
AGCTATGACCATGATTACGAATTCCAAAAT
>sig_7426
AAGCTGACTCTAGCTAGAGGATCCCAATAG
>sig_7427
ATCCGATATCAGCCATGGCCTTGTCGTCGT
>sig_7428
ATCAGATTTTAGAAAACACTAGAGCTTGAT
>sig_7429
AAGATCTGATCTATGCATAGTACCGAGAAA
>sig_7430
TTCGGGCTTTGTTAGCAGCCGGATCCGACC
>sig_7431
GGCGTGAAAAACGGGGAGCTGATCTTAAGG
>sig_7432
ACCATGATTACGCCAAGCAAACGTGAGTCG
>sig_7433
AATTCAGATCTACCTGTTCTGGAAAACCGG
>sig_7434
CTCATCATGTTCATATTTATCAGGATCCTC
>sig_7435
GAAGTTATTAGGTACACAGCTGAGCGGAAG
>sig_7436
AATTCCGATCTGATCAAGAGACAGGATGAG
>sig_7437
GACGATGACGATAAGGATCCGAGCTCGAGA
>sig_7438
CCCCTGTGTGAAATTCTCTTTCGACTATAA
>sig_7439
GCAGACGCGTCGACGTCATATGGATCCATA
>sig_7440
GGAAAGGTCACTGTGACCGGTCACTGTGAC
>sig_7441
ACGCTGACTACAAGGACGACGATGACAAGA
>sig_7442
GAGCGAGGCGGATATCCAGCAGTTGGTGGA
>sig_7443
ATCGATCTATTAATACGATACCTGCGTCAT
>sig_7444
CTTACGCAAACTATTAACTGGCGAACTACT
>sig_7445
TCGTCGTCATCCTTGTAGTCAGATCCACGC
>sig_7446
GTGGAATTGCCCTTAAGGGCAATTCGCCCT
>sig_7447
CTTAAGCCGAATTCTGCAGATATCCATCAC
>sig_7448
TCAAAGTGATCCCCCATGAATAAATGCAAG
>sig_7449
GTCGGGTCGACGGTACCGCTGCTGTGATGG
>sig_7450
AACCAAGTCATTCTGAGAATACCGCGGGGG
>sig_7451
ACAGACCATGGGGAATTCGAGCTCGGTACC
>sig_7452
ACGCTCCTGTAAAAAATATATTTCTGAACA
>sig_7453
TATAGGGCGAATTGGAGCTCCACCGCTGTG
>sig_7454
CGTAGTGCAGAAAAATAATCTAGAGTCGAC
>sig_7455
TAGATCGACCGGCATGCAAGCTGATATCTG
>sig_7456
ACTGATTAAGCATTGGTAAGTGACCAAACA
>sig_7457
AGAATCGATAAGCTTGGCTGCAGGTCGACG
>sig_7458
GAGCATGCATCTAGAGTCGACCTGCAGTAA
>sig_7459
TGTACAAACTTGTGATAACAGCGCTGCACT
>sig_7460
GTGATAAACTACCGCATTAAAGCTAATTCA
>sig_7461
TCGACGGAGCTCGAATTCGGATCCCGACCC
>sig_7462
GCTCATCCGGAATTCGGGACGATCACGATC
>sig_7463
AGCCGCGGCGGCCGCCAGCTTACGTAGAAC
>sig_7464
GTGGCGCGGTATTATCCCGTGTTATTAATA
>sig_7465
TTTCTTTTTTCGACCGAATTAGCTTGCTCA
>sig_7466
TCGGAACCCTAAAGGGATCTCGGGAAAAGC
>sig_7467
CGAGGGGGGGCCCGGTCACGATTAGTCCAA
>sig_7468
GTTGCACGGGAACTCGGCGTTTCGCGCGTG
>sig_7469
AGAGGATCCAAGCTTATCGATTTCGAACCC
>sig_7470
GGGTCGGATCCCTTAGACGCGCATCACTTG
>sig_7471
CAGGATTGCAGGTCCGGTACCCGGGGATCC
>sig_7472
ATCGATAAGCTTGCTCAATCAATCACCGGA
>sig_7473
ATAGCGTCCGGACTCAGATCTGGATCACAA
>sig_7474
GGATCGATTCTAGGAAGCTTCTAGCCGCGG
>sig_7475
TGCCCGGGCGTTGTAATCATAGTCATAATC
>sig_7476
GTGAATAAGGCTTGCCCTGACGAGAACACC
>sig_7477
AGCTAGCCCAAGCTTGCATGCCTGCAGGTT
>sig_7478
TAGCCGCGGTCTAGGAATTCTCTAGGGTAC
>sig_7479
GCGAGTTTAAACGATATCGGATCCAGGCGT
>sig_7480
CATTAAAGCTTCGACGAATTTCTGCCATTC
>sig_7481
TCAGGCCTCGGACTAGCATATGGAACCGTG
>sig_7482
TATCTTACCAATGCTTAATCAGTGAGGCAC
>sig_7483
GATTTTCAGCTGCCTCGCGCGTTTCGGTGA
>sig_7484
CCCCTCGAGCTAGAAAGCTTCCTAGAGGTA
>sig_7485
AAAGTGTTCTGGTCGTTCTCCAATGTCATT
>sig_7486
GCAATTTGTCAGCAACGTGCTTCCCGCCAC
>sig_7487
GGGATCTGGACTCTGGGGTTCGAAATGACC
>sig_7488
GCTCTTCAATGAGTAAAGGAGAAGAACTTT
>sig_7489
AGGTCCCGTTTAAACATGCATACGCGTTCG
>sig_7490
AACGCCGAATTGCTCTAGCATTCGCCATTC
>sig_7491
TGCAGGTCGATCGACTCTAGAGGATCGGAG
>sig_7492
AAGGAGGTTGTATGAATTCGGCAACTGGAG
>sig_7493
TCCTGCGCCGCCACCGCCGGCGGGAAGCCA
>sig_7494
AGCACCCGGGCTCGAGGAATTCTCTAGAGT
>sig_7495
GGTGCCGAGCCCGTTCGGCAGCTCGACCTT
>sig_7496
ACAATGGAAGCTTGAGATCCACTTAACGTT
>sig_7497
TCCCGGTCACAACCCCTTGTGTCATGTCGG
>sig_7498
CGGTGATTGATTGAGCAAGCTGCTTTTCAA
>sig_7499
GCGATCGAGGCGGCTACAGCCGATAGTCTG
>sig_7500
TGATGGCCCATATGTATATCTCCTTCTTAA
>sig_7501
GGTATCCACCTCGACCTGCAGGCATGCAAG
>sig_7502
CCTTCCATGCTGGAATCTCACCGGCAGAAG
>sig_7503
CTTCTCATGTTTGACAGCTTATCATCGATA
>sig_7504
GGCTTTGTTAGCAGCCGGATCCGCGACCCA
>sig_7505
GGCGGCCAGCTGGTAACAGGATTAGCAGAG
>sig_7506
CAAAAAGGGGATCCGTCGACCTGCAGCCAA
>sig_7507
GGAAGCGGAAGAAGCTCATTCGCCATTCAG
>sig_7508
CTCTAGTTAACGAGAGTTGGCCGTTGCTCA
>sig_7509
GTACCGCATGGAGGGCTGCGTGGACGGCCA
>sig_7510
CTAGTGCGGCCGCCTGCAGGTCGACCATAT
>sig_7511
AGTTCGAATTCGCGGCCGCACGTGTCCATG
>sig_7512
TCTAGACATGTCTCCGGATCCGAGTCCCTT
>sig_7513
GCAGACGCGTCGACGTCATATGGATCCGTC
>sig_7514
AAAGGGAACAAAAGCTTGCATGCCCTGCAG
>sig_7515
TTCGCGATTCGAAGCTTTTTGCAAAAGCCT
>sig_7516
GGTACCTCTAGGAAGCTTTCTAGGGATCCC
>sig_7517
TGACCATGATTACGAATTAGCGGCCGCTAG
>sig_7518
CTGAATTCCGTCGACGCGGCCGCCACTGTG
>sig_7519
TCGCATCACCATCACCATCACTAACCGGTC
>sig_7520
GAGTTGCCAGGGAAACAGCAGGTCGTGGCT
>sig_7521
TGTCACCTAAATCCAATTCACTGGCCGTCG
>sig_7522
AGGAATTCGATATCAAGCTCCTATCTCGGA
>sig_7523
ATAAGCTTGTGAGCAAGGGCGAGGAGCTGT
>sig_7524
AAGGGTATCGCCAAGCTTTAATGCGGTAGT
>sig_7525
CCATGGAGGCCTGAATTCCTCGAGATCCGT
>sig_7526
AAGTTATATTAAGGGTTCCGGATCGTCGAC
>sig_7527
CCGGGAGCTCGAATTCGGAGGCATATCAAA
>sig_7528
CGCCGCTAAGAGCTTGCGGCCCGAGCTCAT
>sig_7529
GCCTACGGGGAATTTGTATCGGGGTTCGAA
>sig_7530
GGGACCCGTCGGGCCGCGTCGGACGTGTCA
>sig_7531
CCACGTGGCCACTAGTACTTCTCGAGGTCG
>sig_7532
GGATCTCAAGCTTCCATGGTGATGTCTGCT
>sig_7533
GCTGTCGACGAGCTCGCATGCGAATTCCTG
>sig_7534
CCTTGACCTGCTGTCGCAAGAGCTCTCTCA
>sig_7535
AAGACTCAGGCGACCAGCGGGTCGGAGCGG
>sig_7536
CGATGCCGCTGCTATGATGATGATGATGAT
>sig_7537
GCGGCCGCAATTCGAGCTCACTTGGCCAAT
>sig_7538
AAGCATTGGGATCCATATGACGTCGACGCG
>sig_7539
TGTTGCTTGTGGAAGTATCTCATACCAANC
>sig_7540
CTGATATCGAATTCGGATCTGGTTACCACT
>sig_7541
CATACCCATGGGCTAGCTTATCATCGCCAT
>sig_7542
GAAACATGAGAGCTTAGCTCCGTTAAACAT
>sig_7543
TTTGTAGACAATCACGACAATCAGCGCGGG
>sig_7544
CCAGCAGCAGCAGCAGCAGCAGCATGGTGT
>sig_7545
AAACAGAATTCGAGCTCGGTACCCGGGGAT
>sig_7546
ATACATTATACGAAGTTATGTTTAAACTAT
>sig_7547
AGGAGTCTTAATAAGAATTCTAGAAATAAT
>sig_7548
ATACGAAGTTATACCTAGACTTAATTAATG
>sig_7549
TGCTGCTATTTTTGTTATTATTATTTTCTA
>sig_7550
CGTTGTAAAACGACGGCCAGTGAATTGTCC
>sig_7551
ACGAAATCGATGAGCTCGCGAATTTCTGCC
>sig_7552
GACAGAACTTAATGGCCCGCTAACAGCGCG
>sig_7553
GAGGAATTGCCCTTAAGGGCAATTCGGGAG
>sig_7554
CCTATAAAAATAGGCGTATCACGAGGTCCT
>sig_7555
CAGTTACCAATGCTTAATCAGTGAGCTCTC
>sig_7556
ACTTTAGTGTCAATTGGAAGTCTGGACATT
>sig_7557
CCGGCATCGTGATTCTCATCGCCGCACAGA
>sig_7558
AGGAGATATACATATGTACGCTCGTGCTGC
>sig_7559
TATGTTGCGGGTTTAATTTGTTTGTTTATA
>sig_7560
TAGCGCTACCGGACTCAGATCTCGAGCTCA
>sig_7561
CGAGGCTGATCAGCGGGTTTAAACTCATTA
>sig_7562
CTGGGTGCTTTTGTGGTTAGCAGATCTATG
>sig_7563
CGTCTCCGAACTCACTACCGAAAAGATCAA
>sig_7564
GGCGAGAGGCTCGAGAGGCCTTGCGGCCGC
>sig_7565
AGTCTCGAACTTAACGTGCAGAAGTTGGTC
>sig_7566
CGCCAGAACCCTGTTTGAATTCTTGAAGAC
>sig_7567
ACTTCAAATCCGACCCGTAGAGATCGATCT
>sig_7568
TGATTCATCATATATCCCCTAGGTCTAGGG
>sig_7569
AGAGACCATAGATGGAATTCGAGCTCGGTA
>sig_7570
CGAGCGGAGTACTGTCCTCCGAGCGGATCC
>sig_7571
AGATCTCGAGCTCGGATCCGCGACCCATTT
>sig_7572
GCACTGGGATCTGCGAACGCAGCAAGACGT
>sig_7573
ACTCAAGCTATGCATCCCATTGGTTACCTG
>sig_7574
TTAATTTAGCTTCAGAGTAAATTACTTCAG
>sig_7575
CGGGGGCCATCGATACGGATGAAGGCACGA
>sig_7576
GCCGGCAGCTGCATTAATGAATCGGCCAAC
>sig_7577
TTTTTGGTCGCGTTTGTTTCGAACATACCG
>sig_7578
CTTAAGAGAGTCATAGTTACCCGAGCTCGA
>sig_7579
TTGTGCAGGCATCGTGGTGTCACGCTCGTC
>sig_7580
GGACTCTAGAATGAGCCATCATCATCATCA
>sig_7581
GGTGGTTCTGATATGCACCATCATCATCAT
>sig_7582
TGAACAACCAAGTGACTATGGATCCCCGGG
>sig_7583
GACCCAAGCTTGCATGCCTGCAGGTCGACT
>sig_7584
CGAGAAATTCTTTCATCTCTTTCGGCGGCT
>sig_7585
TAGAGGATCCGAATTCTGTTTCCTGTGTGA
>sig_7586
GGTCGACGGATCCCCCAGATCTGGGGAATT
>sig_7587
GGTCTTCTCGTCCATATGTATATCTCCTTC
>sig_7588
ATGTTCTTTCCTGCGTTATCAGAGCTTATC
>sig_7589
GCATGGAAAAATACATAACGCATGCCCCAT
>sig_7590
ATGGTATTACCTCTTAATAATTAAGTGTGC
>sig_7591
AATTTAACGCGAATTTTAACAAAATATTTT
>sig_7592
GGATCTACTTATTCAAGATCCCGGCGATAC
>sig_7593
TACCCGGGGATCCTCTAGAGTCCCCCGTGT
>sig_7594
TGCTCGCCATGGAACCAGATCCGTGATGGT
>sig_7595
CAAACCATGGAAAATACGTAGAATTCCCTA
>sig_7596
CAGTTGGGTGCACGACCGGCCGTGCGGAAT
>sig_7597
CCTCACCGAATAATGTGAGTTAGCTCACTC
>sig_7598
GCTTTTGACTTGAGGGGGATCCACGCGTTT
>sig_7599
TCTCCATACCCGTTTTTTTGGGCTAACAGG
>sig_7600
GCGCTCGTGGGCCTCGTCCATGATGATGGC
>sig_7601
TGCGCAGATGAGATAGATCTTGGCAGTCAC
>sig_7602
GGAAGCTTTCTAGCCGCGGTCTAGGGATCC
>sig_7603
TATATTTATTTGTTTTGTAAAGTAAAAATA
>sig_7604
CCTGCAGGTCGACTCTAGATCACAAGTTTG
>sig_7605
ATCGATAAGCTTCGGGCCGCGTTGCTGGCG
>sig_7606
TTCGGATCCGCGACCCATTTGCTGTCCACC
>sig_7607
CAAGGACTGCTCCCAAAGATCTGATCATAT
>sig_7608
TATAGTGCTATGAAAATAAAAATTACTCCT
>sig_7609
GTTTTTGCATCAGGAAAGCAGGGTCGACGC
>sig_7610
CAGTCGGACTTAGTCCTAACGCCGGCGATA
>sig_7611
ACCCTTGGGCCTGTAGAAGATGGCTGGGAC
>sig_7612
GGTACCGAGCTCGCATGCGGATCCCATGGT
>sig_7613
TCCTCTTCATCCTCTTCGAAAAAAAGCGGC
>sig_7614
GCCTGCTGGTTCCGCGTGGATCTGGATCCG
>sig_7615
GCGGCCATGGCGACGTCCCCGACGACGGGC
>sig_7616
CAGTTGCCCTCGAGCTTGTCGTCGTCGTCC
>sig_7617
CCGGACTCTAGCCTAGGCCGCGGAGCGGAT
>sig_7618
CGAGGCCCTTTCGTCTTCAAGGGATCCTCT
>sig_7619
ACAAAATCAGACTGGTCAAACTACACTCAA
>sig_7620
GTCTTTCGCGCTGGTAAACCATATGAATTT
>sig_7621
GAGCAGTAATTCTAGAGTCGGGGCGGCCGG
>sig_7622
GCCCTTTCGTCTTCAAGAATTGGTCGACGA
>sig_7623
TACCGACGACGACGACAAGGCCATGGGATA
>sig_7624
CCACTAGTTAATAGTTATCCGAAATTTGTT
>sig_7625
ATGGAAAAATACATAACGCATGCCCCATAT
>sig_7626
GCGCCTAATCTAGAGTCCGCAAAAATCACC
>sig_7627
AACCGCCACCACCACTAGTATGGCCAGAAC
>sig_7628
TAATTCCGCACGGCCGGTCGTGCACCCAAC
>sig_7629
AAATCTTGGCGAGCCGCGCCGTGAATTCTG
>sig_7630
GCCAATTCACTGGCCGTCGTTTTACAACGT
>sig_7631
TGAGTTCAGGCTTTTTCATCACGTGCTGAT
>sig_7632
GACCATGATTACGCCAATTGGCTGCAGGTC
>sig_7633
CTTTCGACATGGAATTTTGCCTCCTTAAGT
>sig_7634
CAGGCTGAACGCCGGAGGATCAAGTCGGTC
>sig_7635
ATATTATTATACAGGTTCAAATATATACTA
>sig_7636
AGTAATCTTCGACAAGAACCGGATATTCAT
>sig_7637
CGGAAACCGTTTTCCATGAGCAAACTGAAA
>sig_7638
CGGGTCTAGGAATTCTCTAGGGTACCTCTA
>sig_7639
TGTGGCGAGAGAGTACAGCGAAAAGGTGAG
>sig_7640
TTAGAGTCAGGCACCGTGTATGAAATCTAA
>sig_7641
GGCCTATCGATCCGCGGAAGCTTGGCACTG
>sig_7642
GATAAGCTTTTCAATTCAATTCATCATTTT
>sig_7643
GAGGAATTCGGTACCAAACTCGCTCCGGCG
>sig_7644
CTTCGTGGATCCAGATCTAGAGTCAGCTTC
>sig_7645
GCGGATCAGATGGTAGTGTGGGGTCTCCCC
>sig_7646
CAATAAATAAATACAATCTAGAAGCTCGAT
>sig_7647
GATGCCGCATAGCAACTTTATTATACAAAG
>sig_7648
CTTTAATGAAGATCCATTCGTTTGTGAATA
>sig_7649
ATGCATGCATGCATGCATGCATGCGATCCA
>sig_7650
AATGAGTGAGCTAACTCACATTAAATTCGG
>sig_7651
CGTGAAGCTGTGCCTAGAAATATTTTATCT
>sig_7652
ACCAACAAGGACCATAGATTATGAAAATCG
>sig_7653
AGTAATCATGGTCATATGATAATCCTCCTG
>sig_7654
GCTAGCGGAGTGTATATACTGGCTTACTAT
>sig_7655
AGATGCTGAAGATCAGTTGGGTGCAGCAAA
>sig_7656
CAACCTGAGCTTAGAGCTCGAATTTCCCCG
>sig_7657
CGGTATTTCACACCGCATAGGGTCATGGCT
>sig_7658
GCAGGGTTATGCAGCGGAAAAGCGCTGGTA
>sig_7659
TAATGACTCCAACTTATTGATAGAGTACTC
>sig_7660
GACGGCCAGTGAATTCGTATTTGTAGAGCT
>sig_7661
ACATGAAACGCCGAGTTAACGCCATCAAAA
>sig_7662
CGACATCCTCGGGGTCTTCCGGGGCGAGTT
>sig_7663
TGATTACGCCAAGCTGCAAGCTTGCAGCTT
>sig_7664
CAACAATCGAACCCCAGAGTCCCGCTCAGA
>sig_7665
CGACTAATCGTTAGTTCATTTGCTTTGAAA
>sig_7666
GCCACCTGACGAATTATTCTGAAATGAGCT
>sig_7667
CCCAAACAGGAAACGCAGCTGTAATCCGGG
>sig_7668
TTTTGCGGCCGCGATGTTGATGAAAGCTGG
>sig_7669
CACCATCACCACCATCACGGCGAATTCCGG
>sig_7670
ACAGGAAACAGCGACGACTGCACGGTGCAC
>sig_7671
GTGGCGACCGGTGGATCCCGGGCCCGCGGT
>sig_7672
AACCACTCATGGTATATCTCCTTCTTAAAG
>sig_7673
TTTCTAGGATCGATTCTAGCTCGAGGGGCG
>sig_7674
TGAAATTGTTGTCCGCTCACAATTGTCTCC
>sig_7675
AAGGATGACGACGATAAGGACTATAAGGAC
>sig_7676
CACGTTTGGGGTGGGCGAAGAACTCCAGCA
>sig_7677
ATACGACTCACTATAGAGCTCAGCTTCGGT
>sig_7678
ATCGATAAGCTTTTTGCAAAAGCCTAGGCA
>sig_7679
GGATCTGATATCACCTAATAACTTCGTATA
>sig_7680
TAAACTTCCGTCAAGTTACGGTTCATGTCC
>sig_7681
AATGTATGCTATACGAAGTTATCTAGGACC
>sig_7682
ATAAGCCCGGGCATTAATGAATCGGCCAAC
>sig_7683
ACGGGATCGCAAGCTTGGCTGCAGGTCGAC
>sig_7684
CCCCTAATAACCCCTTATCAATTTAAGAAA
>sig_7685
TTTCCCTTTGATATTTAACGGTGAACAGTT
>sig_7686
TCAAGCTATGCAAGACAGTTTGTCGTCAAC
>sig_7687
CTCACGTTAAGGGATTTTGGACGCGTAAGC
>sig_7688
GCGCGGATCCCCGGGAATTCGTAATCATGG
>sig_7689
ACGACGGCCAGTGAATTGGCCGCTCGCGAA
>sig_7690
AACTACGTCGACATCGATAAGCTTTTACGC
>sig_7691
TCGAGCATATGGCTGCCGCGCGGCACCAGG
>sig_7692
GGATCGGGGATCCTCTACGCCGGACGCATC
>sig_7693
GTGGTCTAGTCCGAAATCGGCAAAATCCCT
>sig_7694
CAAGTAAGATGCCGGAGTGGCACTTCATCC
>sig_7695
CTGCATGCCGTTTAATGCAGATCCTTAATT
>sig_7696
GTCGAGGCATTTCTGAGGCCTACTACAGTA
>sig_7697
GCAGACGCGTCGACGTCATATGGATCGCCA
>sig_7698
CAGGATCGAATTGACGCGTCCGAACCCCAG
>sig_7699
ACCATGAGCTCCAATTCACTGGCCGTCGTT
>sig_7700
AAAGATGCTGAAGATCAGTTGGGTGCTCGA
>sig_7701
ACTTTTAGTGCTTTTTCTAATTTATAAAGA
>sig_7702
TCTATTATGCAGAATTTTTTAGGAAGTGTA
>sig_7703
GGTTGATAACAGCGCTTAGAGCTCGAATTT
>sig_7704
ATTCGCCCTTATTTTTGACACCAGACCAAC
>sig_7705
GTCAGAGGTCAGAAAAACGTTGCTTAACGT
>sig_7706
TCCAAGCTTCACCATGGGAGACGTCACCGG
>sig_7707
CACCACCTCTCCCTGGTTTTGGTCGAAGTC
>sig_7708
CAGGAGGTCCTGTCCTCAGATGAAATTGGG
>sig_7709
ACCCGTAATTCGTAATCATGTCATAGCTGT
>sig_7710
ACTGATGGTTAACTAGAGTAACGGGCTACT
>sig_7711
CACCAAAGTCGCGACCCACCGTTCCAAGAA
>sig_7712
AGCCCATCAACCACTTTGTACAAGAAAGCT
>sig_7713
CAAAGCGGCCGTGTGCCCAGAAGATAATGT
>sig_7714
CGCAGATTTAAATTCCTCGAGCTCCTGCAG
>sig_7715
AGCTTCGAATTCGCCCTTAAGGGCCATGGT
>sig_7716
ACGCATCTGTGCGGTATTTCACACCGGAAG
>sig_7717
GCTGGGTGGCAATGAAGCGCGAGGATTGGA
>sig_7718
CGGGTACCGAGCTCGAATTCGGCTTAACCC
>sig_7719
AGCTTAGATCTCGAGGATGAACTAGTCGAC
>sig_7720
AGAAGAAGCTTGGCCAGCTGGTCGACCTGC
>sig_7721
TGATCGGATCCTAGAAGCTTATCGAATTCC
>sig_7722
GGAGTGGGCAGGAGTGGCAGGAATTCCTTA
>sig_7723
ATATATTTTAAAGGAGGACCAGATTTGTCA
>sig_7724
GACCTGCAGGCATGCAAGCTTGGGGGGATC
>sig_7725
TCTATTATTTAACGGGAGGAAATAATTCCC
>sig_7726
GCTGGTGCACTCTCAGTACAATCTGCTCTG
>sig_7727
GTTCGTTAGGCGCGGATCCGGAATTCGAAG
>sig_7728
AAGGAGGGTGAATGAATCGGACGTTGACCG
>sig_7729
TCCTCTAGAGTCGACCTGCAGGCGCCACGC
>sig_7730
CTGTCCACTATTCTGACTTGACTCGACCAT
>sig_7731
TGATCGGATCCTAGAAGCTTATCGAATTCT
>sig_7732
TTGATGTGAACATGGTGGAGCACGACACTC
>sig_7733
TTGGGTACCGGGCCCCCCCTCGAGCCGGGA
>sig_7734
AATATTGAAAAAGGAAGAATCCTGAGGCCG
>sig_7735
TAACAGCATGAGTAAAGGAGAAGAACTTTT
>sig_7736
AGATCAGATCTAGATTCTAGCCAGATACTT
>sig_7737
GAGGAATTGATCCCTTCACCAAGGGCGAGC
>sig_7738
TAAGTCATTCAAAATTTTCCTGTAGGAAGG
>sig_7739
GAGCTCGAATTCCGATAAGCGCCTTCGCAG
>sig_7740
CAGCAGCAGCATGCAGGAAGCTTTTTGCAA
>sig_7741
TAGAAAAATAAACAAATAGGGGATCTATGT
>sig_7742
AAAGGCACTTCATGGCGGATCCGTCGAGGA
>sig_7743
TTGCGGCAGCGTGAAGCTGATCTCGATCCC
>sig_7744
CGACGGTACCGCGGGCCCGGGATCCACCTA
>sig_7745
CCCCGAAAAGTGCCACCTGGATTTTGGTCA
>sig_7746
AGCATCGAGCTCGGTACCGTCGACATGCAT
>sig_7747
TGCATATGATATCGATGTACAGATCTGATC
>sig_7748
CCCGGGGATCTAGAGTACTGGTTGAAACCC
>sig_7749
CGCGGCCGCACCTAATACCCTATATATAAT
>sig_7750
ATGAAGTTTGCGCAAATCAATCTAAAGTAT
>sig_7751
AAGCTGCAAGCTTGCAGCTTGGCACTGGCC
>sig_7752
CGGTCGCCACCATGGCCAGCAAGGGCGAGG
>sig_7753
AAAGCTTGCTCAATCAATCACCGGATCTAG
>sig_7754
TTTTCCAATGATGAGCACTTTTCGACCGAA
>sig_7755
GCTAACACACCCTGCAGATCTGAATTCATC
>sig_7756
TGGCCGATTCATTAATGCAGCTGGTCTCTC
>sig_7757
TTGATCAAGCTTACCTAGCCAGCTTGGGTC
>sig_7758
GACCTGCAGGCATGCAAGCTTGGGGGGGAT
>sig_7759
CTTGCACCATAAAATTGTAAACGTTAATAT
>sig_7760
ATTGAGGGACGCGGGTCCATGGATATCGGG
>sig_7761
GTCAGATCAGCCATGGCCTTGTCGTCGTCG
>sig_7762
AGGGAACAAAAGCTGGCCACTGTTTAAACT
>sig_7763
TGTACAAGAAAGCTGTCTACCAATGCTTAA
>sig_7764
TGTACAAACTTGTGATAACAGCATGATGAT
>sig_7765
ATATGGATCTCGCCTGTCCCCTCAGTTCAG
>sig_7766
CAGGGGAGAGTCCCACCATCACCATCACCA
>sig_7767
CAGCCCCGACCCCCGCGCCGCCAGCTTTAC
>sig_7768
ATCAGCACCTTGTCGCCTTGCGTATAATAA
>sig_7769
CCCTGGATTCGCAGTCACACCAAGGAAGAG
>sig_7770
TTCTTGGTTATTTCTTCAAAACGCTCTTTA
>sig_7771
GGTAGTGATCTTATTTCAAGAGCTCATCGA
>sig_7772
TAGAATTCGATAGATCCCAATGCTTCGTTT
>sig_7773
GATCTTGGGCCCGGTACCCAATTCGCCCTA
>sig_7774
GACCGGCTCGATGTGGCGGTCCGGGTCGAC
>sig_7775
ATCCGGATGAAGCCGGGCGTTAGACCTGCA
>sig_7776
CTGCTCGGCCGGCCGTTTAAACCGAATTCC
>sig_7777
AATTCGCCCTTCACCATGGACCCAGAAACG
>sig_7778
AGACTTAATTAAGGATCCGGCGCGCCCCCG
>sig_7779
TAAGGGTGGATCCGTCGCTGACCCGGCCTT
>sig_7780
GCCACCATGGTGAGCAAGGGCGCCGAGCTG
>sig_7781
TGCAGTCCCGCCTACGGAGAAGAGGTAGGT
>sig_7782
GGCCCTTTCGTCTTCAATTATCGATTAATT
>sig_7783
AGCTTTCATCAACATCGCGGCCGCCATAAA
>sig_7784
GAATTCGGCGTAATCATGGTCATAGCTGTT
>sig_7785
GCGAATTCAGATCTAGAGCTCAAGCTTTAA
>sig_7786
CAAGTCCAGCAGGTTGTAGTCAGCGAAGGA
>sig_7787
GCATGCAAGCTTGGGTCTCCCTATAGTGAG
>sig_7788
GGATCCCCGTTAACGGGAATTCGGCTGCTG
>sig_7789
CGCCCACCCTTGGTGAAGGGGGCGGCCGCG
>sig_7790
AAATCGGTGAACGGGTGCGCAATTCAGTGC
>sig_7791
GTACTAGTCGACTCTAGTGTGCTTGGGAGT
>sig_7792
TCGAAGGATCCTACGTAGAATTCCCTAGGG
>sig_7793
CTGTTCAAGTTTTCCCGGGTATGCAAACCG
>sig_7794
AGTCGGTTTCCGGAAACACTTCACAGGCCA
>sig_7795
AAAACACAACATATCCAGTCACTATGGTGG
>sig_7796
ATTTGAAGACAATAACTGCCTTAAAAAAAT
>sig_7797
CCTAGGCCGCGGACCATGGCGTACTACCAT
>sig_7798
CAAGCCGCTGGTCCCTTGGCCAGGCGACTC
>sig_7799
TCACCTTGCCCCTGCCGAGAAAGTATCCAT
>sig_7800
CTCTCTTAAGGTAGCAGATCCTTGCTAGAG
>sig_7801
TGCAGGTCGACGGATCCCGCGAACTGTGGA
>sig_7802
GTTATCAGTCGACGGGCAGGAAGAGGGCCT
>sig_7803
CTCTAGAAGCTTGCGTTGCTGGCGTTTTTC
>sig_7804
TGCTCCCAAAGATCTGATCATATGCATCCG
>sig_7805
AATTCTACGTAAGCTTCAGCCTCTCTTTTC
>sig_7806
GCTGTTGACAATTAATCATCGATAAGCTTC
>sig_7807
AGCATTTCGATGATGGCAACTCCAAATGGG
>sig_7808
ATCCCATAACTTCGTATAATGTATGCTATA
>sig_7809
GCAGACTGGGGATCCTCTAGAGTCGACCTG
>sig_7810
GCTGAAAGGAGGAACTATATCCGGATAATT
>sig_7811
CAGGTCGACCAAGACGATCACCGGGCTCGT
>sig_7812
CGGCATGGACGAGCTGTACAAGGCTGTTAT
>sig_7813
TAGATTTCATACACGGTGCCTGACTTTCCC
>sig_7814
AGGTCAAAGACAGTTGACTGTATCGCCGGT
>sig_7815
GTTCGTTTTACGGGTCAGCACTTTACTATT
>sig_7816
TGTTTTGTTAAAATTAGAAAGAGATAACAA
>sig_7817
TCCACCGTGGAAATACGCAACTTGTCTCCT
>sig_7818
CCCCCAAGTCTTCATCAGCATCAAACTGCA
>sig_7819
GAGAGAACACGGGGGACTCTAGAATGAGCC
>sig_7820
TCGGCTACGGCCTGATGTGCTTCGCCCGCT
>sig_7821
CGTAGTCCGGCACGTCGTACGGGTAGGCGG
>sig_7822
GCTTCTGGCGTCAGGCTGCCATCGGAAGCT
>sig_7823
AGCTCATCTATGTCGGGTGCGGAGAAAGAG
>sig_7824
AATACGACTCACTATAGGCAATTTTAACTT
>sig_7825
CCGGGTACCGAGCTCGGATCCCCCCTGCCC
>sig_7826
GACATCATAACGGTTCTGGCAAATTCGAGA
>sig_7827
CATCAGGGACAGCAGGCCAGCAAAAGGCCA
>sig_7828
AACAAAAGCTTGCATGCCTGCAGGTCGACT
>sig_7829
GTGGAATTCTTGAAGACGAAAGGGCCTCGT
>sig_7830
TATTACGCCAGCTGTCTCTTATACACATCT
>sig_7831
CAGCCAGTGCCAAGCTTGCATGCCTGCAGG
>sig_7832
CCACCAGCCGCCAGATTGAGATCCCCCCGG
>sig_7833
CGCAGCCTGAATGGCGAATGGAATTCCAGA
>sig_7834
CGAAGCCGCACGTCATCTAGCGCTGATGTC
>sig_7835
GATCTAAAAAATGGGATCCAAGCTTACTAG
>sig_7836
GGCCGCTCTAGAGTCGACCTGCAGGCATGC
>sig_7837
GAGCTCCGTCGACAAGCTTGTCGAGAAGTA
>sig_7838
TAGCATATGAAAACTGAAGAAGGTAAACTG
>sig_7839
TTAACGCGAATTTTAACAAAATATTTTGTT
>sig_7840
ACCTAGTATAGGGGACATGCTGTTATCAAC
>sig_7841
GCCAGTGAGCGCGTAGGGATAACAGGGTAA
>sig_7842
TAATGAAGGGTCCAATTACCAATTTGAAAC
>sig_7843
GGGTTAATTAACGCCAATTTTAATCAAAGT
>sig_7844
GAATTAATTCCCACGGGTTTTGCTGCCCGC
>sig_7845
TTAACGCTTACAATTTACGCGCCTAAATTA
>sig_7846
GAACGGTTGGGGGTTCAGCAGCCGGCGCCC
>sig_7847
CGCCATCCCGGGCCCTCAGGCGCCATTCGC
>sig_7848
AGACAATAGCAGGCATGCTGGGGAACGCGT
>sig_7849
TGGTGGACAGCAAATGGGTCGGGATCCGGC
>sig_7850
AACCAGACCGTTCAGCCGGATCCCGGGTCC
>sig_7851
ATGACGGAGGTCGTGAGACGCTGCCCCCAC
>sig_7852
TCTTAGGGCTTGAGATGTATTGCTGGGTAA
>sig_7853
AGGTACCCGGGATCCGCCGCAAAGGCAGAA
>sig_7854
TTCCCTTCAAGAGCGATACCCCTCGAATTG
>sig_7855
TGCCAAGCTTGCATGCACGACAGGTTTCCC
>sig_7856
TAATGAGGTCATCACGGCACAGGACGGGTG
>sig_7857
ATTCATTAAAGAGGAGAAAGGTACCATGAG
>sig_7858
TCGACAAGCTTGGATCCGCGTCATCCAGAA
>sig_7859
TGGCGAATGGNAATTCCAGACGATTGAGCG
>sig_7860
ATTAAGCTTAGTGATGGTGATGGTGATGAG
>sig_7861
CGTTGTCAGAGTATTTGCAGAAACCTGGTC
>sig_7862
CAAAACAGCCAAGAACATTTTCTCCTTTAG
>sig_7863
CCTAGAAAGCTTCCTAGAGGTACCCTAGAG
>sig_7864
CGCTATGATACAGGAGTAAAACCGCCGAAG
>sig_7865
GCAGCGTGAAGCTAGCGGAATTAATTCATG
>sig_7866
GGCGACTCTAGAGGATCCCCGGGTACCGAG
>sig_7867
GTGGCGTCTAAACTCTCCTCGAGAAGCTTG
>sig_7868
ATCCGGGGAATTCGTTCTTCGGGGCGAAAA
>sig_7869
AGCGAGGAAGGGGATATAACTTCGTATAAT
>sig_7870
CTGTCCACCAGTCATGCTAGCCATATGGCT
>sig_7871
AAGCTAATTCTGTCAGCCGTTAAGTGTTCC
>sig_7872
AAACTTGTGATCCAGATCTGAGTCCGGACC
>sig_7873
AAACTTGTGATCCAGATCTGAGTCCGGACG
>sig_7874
GTCGTGCATCTGTTGGATCCCCGGGAATTC
>sig_7875
TTGGGGGGGATCGATCCCGTCGTTTTACAA
>sig_7876
CATCGATAAGCTTTTCAATTCAATTCATCA
>sig_7877
AACGACCTTAACGCCTAAGACATTGTCATA
>sig_7878
ATGGTGGCGACCGGTGGATCCCGGGCCCGC
>sig_7879
GCTGTCCGTGTCCCCGTATACAGACTAGTG
>sig_7880
ATCACACTAGTCATATGAGTAAAGGAGAAG
>sig_7881
AGGTACCAAAAACTAGTGATATCCCTGTGT
>sig_7882
GTGAACGACCCCGAATGGCTGGATGATCCT
>sig_7883
TAAGTCATTCAAAATTTTCCTGTAGGCAGG
>sig_7884
GAGTACGAGCCATAGATAGAATAAAAGATT
>sig_7885
AGCTTCCATTGTGATGTCTGCTCAAGCGGG
>sig_7886
AAGCTTCGAATTGAGCTCGCCCTTGGTGAA
>sig_7887
GATCACTAGTCCTAGGCCGGCGCCCGGGAA
>sig_7888
CAGTGAATTCGTAATCATGGTCATAGCTGT
>sig_7889
AACGCCCTGGCAGGGGGCGCAGGAAACGCC
>sig_7890
TAGAGGTACCCTAGAAAGCTTCCTAGACCC
>sig_7891
ATAATTCACGAACCCAGTTGACATAAGCCT
>sig_7892
TGGTAATGGGTAAAGGTTTCTTTGCTCGCC
>sig_7893
CAGGATTTTCGCCTGCTGGGGCAAACCACC
>sig_7894
ATGCCGATAACTAGTTTCCGATAATTCGAT
>sig_7895
GGATAGGCTTACCTTCAAGCTTCGAATTAT
>sig_7896
TTACGCGTGCTAGCCCATCAACAAGTTTGT
>sig_7897
CGTGCTGGCNTGCCGGGTCCCCCNATNAAG
>sig_7898
TCTTCTCCTTTCGACATGGAATTTTGCCTC
>sig_7899
ATTTGGTCTTTTTGATGAAATTCCTATTCA
>sig_7900
TCACCACCAGCCAGGACCTGCAGTGGATGG
>sig_7901
CCTGCAGCCAAGCTTCTGTTTTGGCGGATG
>sig_7902
GGAGTCATGAACATGTGAATTCGAGCTCGG
>sig_7903
ACAAATAGTCCAGACCTGCAGGAATTCGAT
>sig_7904
CCATGATTACGCAGATCTGCCCCGGATCCG
>sig_7905
TGGATGAGCAGACGATGGTGCAGGATCCAC
>sig_7906
CCGGCACGATGTCGGCGATGCGTACCGACT
>sig_7907
AAGGCGCGCCATAGTTTAAACAAGCCGGCG
>sig_7908
CGTCCTGTGGATCTGCCTCGTTGGCCTGCC
>sig_7909
TAATAAAAATTGGAGAACACCATATGTTAA
>sig_7910
ACATAGTTAGACATTTTAATTGATGAAACT
>sig_7911
CCCGGCCGCCATGGCGGCCGCGGGAATTCG
>sig_7912
AGGCACACTTAATTATTAAGAGGTAATACC
>sig_7913
TTTGTTGGCCATGTTATCCATGGCCGCGGG
>sig_7914
CGTCGTCGTCCTTGTAGTCGTCCATGGTAT
>sig_7915
GTTAGTTTAAACTATGATAGTTAATTAACT
>sig_7916
TAGTCACTTACTTAAGCTTGGTACCGAGCT
>sig_7917
CGTCCATATGTATATCTCCTTCTTAAAGTT
>sig_7918
CGAGCTCTTCAGCTGTACAATTGGTACCAT
>sig_7919
AATGTTAAAGAATCTACTCCATCTAGACAA
>sig_7920
CCGAGCTCGAATTCGAGCTCGGTACCCGGG
>sig_7921
CAGTGAATTCGAGCTCGGTACCCCTTTAGT
>sig_7922
ATAGTTTATATATGAATAAACATAAAATAT
>sig_7923
GATCCGTCGACCTGCAGGCATGCAAGCTAG
>sig_7924
CAGAGACCCCGGATCGGGGTACCGAGCTCG
>sig_7925
CGGGTACCGAGCTCCTCGAGAGATCTGAAT
>sig_7926
GATACCACCACTACCGCGTGGCACCAGACC
>sig_7927
TCGAATTCGATAAGCTTTAATGCGGTAGTT
>sig_7928
CCACACAATCTACCCTTTCGAAAGATCCCA
>sig_7929
CGCGGGATCGAGATCAGCTTCACGCTGCCG
>sig_7930
GCATGGATGAGCTCTACAAATACGAATTCA
>sig_7931
TGGTTTTTTTTTTACACCACATCGTCGACG
>sig_7932
CAGCCACTGGGTGTTGATCCTCGCCTCGGC
>sig_7933
CATGTCGAAAGGAGAAGAACTTTTCACTGG
>sig_7934
ATTAATGCAGGACTAATTAACCCTCACTAA
>sig_7935
GATCTGCACCATATGCGGTGTGAAATACCG
>sig_7936
TATTTCCGATAGGGGCAGTTAAAGTGAATT
>sig_7937
TCTACGAATCGCGATGGGCATCTGGCTTAA
>sig_7938
TTGTTGCTGTTCCTGTTCTGAATATACCGG
>sig_7939
TTAAGGGGCCTAGGCAGCTGGACGTCCAGC
>sig_7940
GATGAATTCCCGGGGATCCACGCGGAACCA
>sig_7941
ATGGTGCCCTTGGTGGTCGACCTGCAGGCA
>sig_7942
ACAGGATCCTGGTACCCGGGTCCCTGAAAG
>sig_7943
GATCTTATTTCAAGAGCTCGGTACCCGGGG
>sig_7944
GTTGCTTTGACGTATGCGGTGTGAAATACC
>sig_7945
CTTGCTCACCATGACCACTTTGTACAAGAA
>sig_7946
TGGGGGATCTGCTGGCGAAAGGGGGATGTG
>sig_7947
TCTTCAACTTTGTCTTCCAGCTGTTTCATA
>sig_7948
CTAGAGCCCCAGCTGCGCAGATCTGCTATG
>sig_7949
GCCATGAATCAACCAGGCCACCTCAGACTC
>sig_7950
TGTGAATGCGCAAACCAACCCTTGGGGCAT
>sig_7951
TNCCATTCGCCATTCAGGCTGCGCAACTGT
>sig_7952
CTCGAATTCGGATCCTAGAGGGGAATTGTT
>sig_7953
CCAAGCTCAAGCTCCAATACGCAAACCGCC
>sig_7954
CCGGCGTGCCGTGAACCATCCGCGTCCTCA
>sig_7955
TTCCCCCCCCCCCCCGAGCTCTCATTGTTT
>sig_7956
CAGATCTCCCGATCCCCTATGGTGCACTCT
>sig_7957
GGCTTATGTCAATTCGAGCTCTCATTGTTT
>sig_7958
ATCACCATCACGGATCCGTCGACCTGCAGC
>sig_7959
AAGTGCCACCTGCAAGCTTGGCTGTGGAAT
>sig_7960
CGGTACCCGACACCATAGAATGGTGCAAAA
>sig_7961
AGTCGACGAATTTCTGCCATTCATCCGCTT
>sig_7962
CAATAATGACAAGAGAGAATAACATGACTG
>sig_7963
TAACTTTAACAGATGGGGTTTTTCTGTGTG
>sig_7964
AGAGAGCCGAGCCTTCAGCTTCGATGTCGG
>sig_7965
ATCGATAAGCTAGCCCGCCTAATGAGCGGG
>sig_7966
CGCGTTATATGCACTCAGCGCTGTGGGGCA
>sig_7967
TCCCATGGCGATATCGGGGATCCGAATTCT
>sig_7968
AATCCTAGACCGATGAAGGGTGGAATGGAT
>sig_7969
TTAATTGTCAACAGCTCATTTCAGAATCAT
>sig_7970
AGGACCTGTGACTTAAGCTTATCGATGTCG
>sig_7971
TTATTCTATCTATGGCTCGTACTCTATAGG
>sig_7972
GTGCGGTATTTCACACCGCATATGAAGTAT
>sig_7973
GCATCCTGCGATGCAGATCGATCTATTAAT
>sig_7974
GGATCGATCCGATGATAAGCTGTCAAACAT
>sig_7975
ACTAACTCCAAACCTACAATCTAGAATCAA
>sig_7976
AATCATGTGAGCAAAAGGCCAGCAAAAGGC
>sig_7977
CCCCGCAAGAGGCCCGGCAGTACCGGCATA
>sig_7978
ACCATGATTACGCAGATCTGCCCCGGATCC
>sig_7979
GAAGCTTTCTAGGATCGATTCTAGCTCGAG
>sig_7980
GCCGCAATGCAGGCTTGTCGTGTGGTGGAA
>sig_7981
ATCTTGTTCAATCATGGCCGGCCCCGGTGG
>sig_7982
CTTTTTGATCAGAAAAAAAGGATCATATCG
>sig_7983
GCGCTTGTTCAGCGGTTTCAGCCTCCAACT
>sig_7984
CATTCGTGCGCTCTAGGATCCCCGGGTACC
>sig_7985
CATGATGATGATGATGATGGCTCATTCTAG
>sig_7986
ACCGAACAGGCTTATGTCAATTCGAGCTCG
>sig_7987
CGAGCAACGCGAAGGCGTCAGCTACGATGT
>sig_7988
TATGCAGGTTATATGCAGGTCGAAGACGCC
>sig_7989
TAACTATTTGTTATAATGCGTAATCATGGT
>sig_7990
TTGCGGACTAGAACGCGTGATCTCAGATCT
>sig_7991
TTCGCAGATCTGTCGATCGACCATGGTACG
>sig_7992
TCACCATGCTGTTATCAACCACTTTGTACA
>sig_7993
GCTCGAGTGCGGCCGCAAGCTTCGTCATCA
>sig_7994
AATCTAAAACATCTAAATCTCCAAATTTCA
>sig_7995
TGTCGTCGTCATCACCAGAACCACCACCGG
>sig_7996
TTCGTGCGAGCTCATCGATTTCGTTCCACT
>sig_7997
TTATCAACTTTGTATAATAAAGTTGCTATG
>sig_7998
GAATTCGATTTTACCACATTTGTAGAGGTT
>sig_7999
ATGTATGCTATACGAAGTTATGCGGCCCGC
>sig_8000
ACTGCATCCACTGGAAGACCTCACCGCTGG
>sig_8001
TGTTGTATAAATATTCCGAATTTTTAACAA
>sig_8002
TTCGCGGAATTAATTCGACGCGTCCTCGGT
>sig_8003
TCTTTCCTCGACATGCATGGCGCGCCGGCG
>sig_8004
CCTTAAGGGCGAATTCGACCCAGCTTTCTT
>sig_8005
CTTCGAATTGCCCTTAAGGGCAATTCCTTC
>sig_8006
CCTTTTTCAATATTCCCTTGTGCAAAGCTG
>sig_8007
CACAACATATCCAGTCCTATGGGCGGCCGC
>sig_8008
CCATGGTCCCCCTGCAGGTCGACCTCGAGG
>sig_8009
CAATCCGCCGGGCGCGGTTGCGGTGCCCAT
>sig_8010
CTGGGTTCGTGCCTTCATCCGTATCGATGG
>sig_8011
AATCGGATCTGATCGAAGGTCGTGGGATCC
>sig_8012
CTTCAATACGTTTTTTGAAACAAACTAATT
>sig_8013
TAACAGGAGGAATTAACCATGGATCCACTA
>sig_8014
TATGATCCTCTAGATCAGATCTAATACTCA
>sig_8015
CATATTTGCTTTTTAAAAGCTTGGCACTGG
>sig_8016
GGCTTAAACTGCACGGAAGATCTATAGGGA
>sig_8017
CTGGCCGATAAGCTTTTTCCAATGATGAGC
>sig_8018
AGTCGACACCATGGTGAGCAAGGGCGAGGA
>sig_8019
AGCAGAAAGTAGAGGCGCTGCGCGGAAATA
>sig_8020
AGGCAGCCAATGGGCCGGATCCACAGGACG
>sig_8021
AGTGAAAGTAGTGACAAGTGTTGGCCATGG
>sig_8022
CCTCGAGAAGCTTGACCTGTGAAGTGAAAA
>sig_8023
CCAGCAGTCGATCGAGCAGCTCGAAAACGG
>sig_8024
ATCTAGACTGCAGCCAAGCTTGGCTGTTTT
>sig_8025
CCTGGCCACCGTCGGCGTGTCGCCCGACCA
>sig_8026
CTCATATGTAAGTATTTCCTTAGATAACAA
>sig_8027
TTCCACGACAGCCGTTCCAGCATATGTTTT
>sig_8028
TAGATGACGACCATCAGGGACAGCAGGCCA
>sig_8029
CGACGGAGCTCGAATTCGGATCCCGACCCA
>sig_8030
CACTCATCGCAGTCTCATACCGGCTACGGG
>sig_8031
ATCAACCTCCTTAGGATCCCAATGCTTCGT
>sig_8032
GGCCATGGCTGATATCGGATCCGAATTCGA
>sig_8033
CATCAACACGCCTTCTTCTCGTTAAATGTA
>sig_8034
ACAACAACCTCGGGATCGATACGACCGAAA
>sig_8035
ATCATAGGCTGTCTCTTATACACATCTCAA
>sig_8036
AAACAGAATTAATTAAGCTTGCATGCCTGC
>sig_8037
GCAGTTGCATCCGACTCGTGGTCTCGCTGA
>sig_8038
GGTCGACGTCCCATGGGGATCGTGCACAGC
>sig_8039
AACTAGTGAGATCCTCTAGAGTCGACCTGC
>sig_8040
GAGCCGTACAACGCAACGCTCTGGATCCCC
>sig_8041
CCCCGTAGAAAAAATCAAAGAATCTTCTTG
>sig_8042
TCGGTACCAAGCTTACTAGTGTCGACGAAT
>sig_8043
GTCGACGGATCCGTGATGGTGATGGTGATG
>sig_8044
TTTTGGTCATGAGATTATCAAAAGATCATC
>sig_8045
AGGTCCATGGAAGACGCCAAAAACATAAAG
>sig_8046
TTGAACGACGGCGGGGGAGCTTTGGCGAGC
>sig_8047
AGCTGTCGCATGCAGATCTAGCGCTCTAGA
>sig_8048
AACGCTTTTCCCGAGATCCCCCGATTTAGA
>sig_8049
TCTTCTAGGATCGATTCTAGGAAGCTTTCT
>sig_8050
CAAGAAAGCTGGGTGGCGGCCGCATAGGCC
>sig_8051
AACCCCCCCTGCACCCCCCTCCCCGAGTTG
>sig_8052
AAAGGTAATCCTGTATAGTAATAGGGTATG
>sig_8053
CACCCTTGGTGAAGGGGGCGGCCGCGGAGC
>sig_8054
CAGCCGCCAGATTGAGATCCCCCCGGAATT
>sig_8055
CTGGATATCTGCAGAATTGCCCTTAAGGGC
>sig_8056
TCCCCCCGAATTCGGGGGGATCTCAATCTG
>sig_8057
ATGACGATGACAAAGTTAACCGGTCCCCGG
>sig_8058
ATTGATCAATCAATCACCGGATCCCCCATG
>sig_8059
CAACGCTGCCCGAGTTAACCCGAGATGCGC
>sig_8060
GCATTGTGCAACGCCCTTTGGAGAGCTATC
>sig_8061
TGTAACTGTACTTTCAGATCTCGAGCTCGG
>sig_8062
TATTTTTACCTATGATGAAAGAATGTTTTA
>sig_8063
GCATTTATCAAGGGTTATTGTCTCATGAGC
>sig_8064
TGGAATGACCGACCGATACAATGATGATCG
>sig_8065
AGACCATAACCGAAAGTAGTGACAAGTGTT
>sig_8066
GGTCGACTCTAGAGGATCCCGTCGTTTTAC
>sig_8067
TTAATTGTCAACAGCTCATTTCAGAATGTC
>sig_8068
GGCCTTTTTGCGTTTCTACAAAGGTGACCA
>sig_8069
GTCCCCGGGAACCTCACACCATTTCCGCCT
>sig_8070
CGACCTGCAGGCATGCAAGCTTGGCGTAAA
>sig_8071
CCCGTTTAAACCCGCTGATCAGCCTCGACT
>sig_8072
AAACTGATCTCTGAAGAAGACCTGAACTCG
>sig_8073
CTGCAGATCTCGAGCTCGGATCCGCGACCC
>sig_8074
GGCTAGAGCGGCCGCCACCGCGGTGGAGCT
>sig_8075
CCATATGAATTCTGGGGCCCAATTCGCCCT
>sig_8076
ACCATCACCATCACGGATCTGGTTCCATGG
>sig_8077
ATGGCTGACGCGCCCTGTAGCGGCGCATTA
>sig_8078
ACGGCCGGCTGGGCCACGTGAATTCCTGCA
>sig_8079
CTTGGTACCGAGCTCGGATCCACTAGCTCG
>sig_8080
TCCTCGCCCTTGCTCACCATGGTGGCAAAT
>sig_8081
CGACGGCCAGTGAATTCAGATCTGCATCTC
>sig_8082
TTAGAGCCTGCAGGCATGCAAGCTTGGCAC
>sig_8083
ATAATTTTCTTTAACTTTAGTAAGGAGCGA
>sig_8084
GCTTTCCCCCCCCCCCCCGAGCTCTCATTG
>sig_8085
ATCCGGACGTCATGGAATTCACTGGCCGTC
>sig_8086
AAGAGCCCACAAACCCCTCACTCGGGGCGC
>sig_8087
GGCCCCGTGGGTTAGGGACGGGGTCCACTA
>sig_8088
TGCCGGGCCTCTTGCGGGGTATCGTCCATT
>sig_8089
ATCAATTTCACACAGGAAACAGACCATGGA
>sig_8090
GGGGATCCGATTTTGGAGGATGGTCGCCAC
>sig_8091
TATTAGGATCCTCTAGAAGGCCTCTCGAGG
>sig_8092
AGTGCGCGTGCAGAGCTTATCGGCGTAGAG
>sig_8093
CTTNATNGGGGGACCCGGCANGCCAGCACG
>sig_8094
ACGACTCACTATAGGGAGACCGGAAGCTTG
>sig_8095
GCAACCATGGTTACTATTGTATACCATCTT
>sig_8096
CCAGGGGCCCCTGGGATCCCCGGAATTCCC
>sig_8097
AACAGTAACAGACCAGCAGCTGCTGTTGGT
>sig_8098
ACCCCCTGCCTCGCGCGTTTCGGTGATGAC
>sig_8099
GGCTGCAGCAATTCGGAGGCATATCAAATG
>sig_8100
GCGTATCACGAGGCCCTTTCGTCTTCAAGT
>sig_8101
TTAAGCATTGGTAACTGTCAGCCAAAGTTT
>sig_8102
TCACAACGCCGCGGCCAATTCGAGCTCCAT
>sig_8103
AGGAGATCTTCGAAGGCTCGAGCTAGCTAC
>sig_8104
CGTCCGAGACAGGAGGACATCGTCCAGCTG
>sig_8105
CAGGCTTATGTCAATTCGAGCTCGGTACCC
>sig_8106
GCTTCTTAAGCTGCGGCCGCGGCGTAATCA
>sig_8107
CCCCCAACTTGATATTAATACAACTTGATA
>sig_8108
TTTTGCAAAAGCTAGCTTCACGCTGCCGCA
>sig_8109
TATCTCGAGTGCGGCCGCGAATTCGGCTAG
>sig_8110
GCTGCCCGGATTACAGCTGCGTTTCCTGTT
>sig_8111
TCGATAAAGTCGACTCTAGAGGATCCCCGG
>sig_8112
GATTACTATTAATAAGGGTGAATTCTACGC
>sig_8113
TTAGAGCCTGCAGGCATGCAAGCTTGGCGT
>sig_8114
TCTATTTTCTTTTGTTTATTCAAATAATCT
>sig_8115
AAGAAAATGAGCCTATGACTATCATCTATC
>sig_8116
CCCGGGAATTCCGCCGATACTGACGGGCTC
>sig_8117
TCCCCCCCCCCCCTGCAGGTCGACGGATCC
>sig_8118
TGGAGTTCTTCGCCCACCGGGCTCGATCCC
>sig_8119
AAAGATCTGATCATATGCATCCGCGGGCCC
>sig_8120
AGCCGCGGTCTAGGAATTCTCTAGGGTACC
>sig_8121
GTGTCGGCATCGATTTAGTGGTGATGGTGA
>sig_8122
GTGGATGTGCCCTGAAGGACAAGCCAGGCG
>sig_8123
CGCACGGGTGTTGGGCGTTTGTTCGGATCT
>sig_8124
AGGTGACGTCTAAGAAACCATTATTATCAT
>sig_8125
AAGCTTAAGACGTCGTGCACGTACGCGTGG
>sig_8126
GCTGCAGGTCGACGGATCCCCGGAATTCTC
>sig_8127
GGCCACGGGCCTGCCACCATACCCACGCCG
>sig_8128
ACCATCACATGTCCCCTATACTAGGTTATT
>sig_8129
TCTCCCTTTAGTGAGGGTTAATTTAATCGA
>sig_8130
TAAGGATCCGCCCTTAAGGGCGAATTCGAA
>sig_8131
GGGATCGAAGCTTGGCTGCAGGTCGACGGA
>sig_8132
GAATCGTTTTCCGGGACGCCAACAACAAGA
>sig_8133
GAACTCTTTGATCCGGTTCTTGAACAGGAT
>sig_8134
TCGGATCTGATCGAAGGTCGTGGGATCCCC
>sig_8135
TCCAAATTGCTTCGATTCAGATCAACAAAA
>sig_8136
CCATCACGAAGAGGGCTGTAAATTTTTCTG
>sig_8137
GCGCCTACGAGGAATTTGTATCGGTCCTCC
>sig_8138
TACTAGTCGGCCGTACGGGCCCTTAAGGCC
>sig_8139
CCCCCCCCTGCAGGTCCCGAGCCTCACGGC
>sig_8140
CCGGATCCCGACCCATTTGCTGTCCACCAG
>sig_8141
AGCCGGCGGAACCGGCGGAGCCGGAAGCTT
>sig_8142
TTGGTGCCCTTAAACGCCTGGTTCGTACGC
>sig_8143
ATTTCCCCGAAAAGTGCCACCTGGATCCTT
>sig_8144
CGGATAACAATTCCCCTAAATAATTTTGTT
>sig_8145
ATATCCGGATAATTCTTGAAGACGAAAGGG
>sig_8146
GGGATACAGGGATCCTCTAGAGTCGACCTG
>sig_8147
AAAGACTCTAGACCTAGGCCTTAAGATCTG
>sig_8148
CAGGTGGAATCCAGCTTCTCCTGTTAAACT
>sig_8149
CAGGCCTCGGACTAGCATATGGAACCGTGC
>sig_8150
GTGGTGGCTCCGGTATTGAGGGTCGCTCTA
>sig_8151
GTGTTGACGGATCCGGGGAATTCGTAATCA
>sig_8152
CGCCCTTAAGGGCGAGCTTGTCATCGTCAT
>sig_8153
CGGTCTCCGTTCTTGCCAATCCCCATATTT
>sig_8154
GCGCCATGTTCACGCTTTGTTCTTCCATTT
>sig_8155
TTCAATATCAGTTATCAAGCTTATCGATAC
>sig_8156
ACGGCCAGTATGAGCTCGGTACCGGCCACC
>sig_8157
GTAACAAAATAGGAGTGGTTTTAAGTACAT
>sig_8158
AAACCTTAAACTGCAAAGACAAGCTTGCAT
>sig_8159
CGTGCATGCAAGGAGATGGCGCCCAACAGT
>sig_8160
GGAAAACTTGGCCCTCACTGACAGCTGAGG
>sig_8161
AATTGAACGGGTGCCTAGAGAAGGTGGCGC
>sig_8162
ACGGCCAGTGAATTGCGGAATTCCGCAATT
>sig_8163
CATTAAAGCTTGGATCCCTCGAGACTAGTC
>sig_8164
GCTCCTGAAAATCTCGTCGACGCTCTCCCT
>sig_8165
ATGTCATGATAATAATGGGTTTCTTAGACG
>sig_8166
ATAGCTGTTTCCTGAATTCGCCCTATAGTG
>sig_8167
TCCACCATGATGATGATGATGATGCATTTT
>sig_8168
GATCACTTTGACAATTGAATCCGATTTTGA
>sig_8169
TAGCTTAATAAGCTTAATTAGCTGAGCTTG
>sig_8170
CAGATCTCCGAGGGATCTCGACCAAATGAT
>sig_8171
TTGGATCATAGTTCTAGCTAGTTCTAGAGC
>sig_8172
ATACTCATACTCTTCCTCAGGTTACTCATA
>sig_8173
CGGAGAGATGGGTGTCGACGGATCGATCCC
>sig_8174
AGATCTCCTAGGGAAGTTCCTATACTTTCT
>sig_8175
GCTCAGAACTTAAGGCGATTAAGCCAATCG
>sig_8176
ACAATTAAGCTTAGGATCTAGAATTCTATG
>sig_8177
GGCCCACGGCCGCCGGGGGCCGGGGGCGGC
>sig_8178
TCTAGGCACCAATAACTGCCTTAAAAAAAT
>sig_8179
CCCATCGATGGGCATGCAAGCTTGGCGTAA
>sig_8180
GAAAGGAGGAACTATATGCCCGGATATCCA
>sig_8181
TTTTCAATAAATATTTCTTGTGATAAAGTT
>sig_8182
AAAGGCGCGCCAAGTTTAAACAGTGGCCAG
>sig_8183
AGGTACCTTGTCATCGTCATCACCGGATCC
>sig_8184
AAGTGCCACCTGCCGGCGAACGTGGCGAGA
>sig_8185
AGCACGCATGGTCTCAATAAGRGCWATAGG
>sig_8186
ACGAATCGATGGGCATCTGGCTTAAAGTGC
>sig_8187
TCTTGCAAAACCACACTGCTCGAGAATTCA
>sig_8188
AGAAGGAGATATACATATGGGAATTCTACG
>sig_8189
TATGTTTTTGGCGTCTTCCATGCTGTTATC
>sig_8190
GAGCGCTGGCGATGCCTTCTGTGCCTGCTC
>sig_8191
TCTAGACTGAGGTAATCATGGTCCGTCCTG
>sig_8192
GTATCGGTCCTCCGATCGTTGTCAGAAGTA
>sig_8193
AACTATAGATCCTCTACGCCGGACGCATCG
>sig_8194
TCGGGGAGGGACTGCTTGAAGTAGTCGGGG
>sig_8195
AGTCCCTTATGGTCCGTCCTGTAGAAACCC
>sig_8196
GAAGGAGATATAATATGGCTCACAACCACC
>sig_8197
AGGGTGGGCCATGGAACAGGTAGTTTTCCA
>sig_8198
GCCAGCGCATCAGCAATATTTTCACCTGAA
>sig_8199
TCGAATTCAGATCTCCCTTTAGTGAGGGTT
>sig_8200
GTCTTCCATGGACCTGCATATAACCTGCAT
>sig_8201
GGTCAGGGAAACGGCGATGGCTGCAACGAC
>sig_8202
CAGGACTAATTAACCCTCACTAAAGGGAGA
>sig_8203
TCGAGATCCCCATAACTTCGTATAATGTAT
>sig_8204
GCGTTGGATCCCCGGGTACCGAGCTCGAAT
>sig_8205
TATATGCACCAATAATTACATCGCCGGCGC
>sig_8206
GTCCTTGTTGTGGGTGCCCCTCCTCGTAGA
>sig_8207
GCGAGGTACCCATCACAAGTTTGTACAAAA
>sig_8208
ACAAACTAGTATGAGCTCCAATTCACTGGC
>sig_8209
GGGAGGCAAACAATGAGAGCTCGCACGAAC
>sig_8210
AGTTTTCCGCGAGGTATCCACAACGCCGGT
>sig_8211
GCGAATGGAATTCCAGACGATTGAGCGTCA
>sig_8212
CGGGGGATCCTGTTCTGGAAAACCGGGCTG
>sig_8213
TAGTTTAAACCCGGGGATCCGCGGTCACTT
>sig_8214
GGCAGAGCTTATCGATGATAAGCTGTCAAA
>sig_8215
GATCTCGGCGGCCGCGGATCCCCATGGCCA
>sig_8216
ACCTATTAAAGAAATTGGAGCAATTTGTAG
>sig_8217
TTAACAAACTTTATACATAAAAATTCCCCT
>sig_8218
TCCGGACCCACCTCCGCCACGAAAAATAAC
>sig_8219
TACTCGAGGGCCGGCGCGCCGCGGCCGCTA
>sig_8220
CGAATTCGAATTTAAATGGATCCGCGGCCG
>sig_8221
CCCCCCCCCCCCCGAGCTCATCGATTTCGT
>sig_8222
GGTGATGAGTTACGGGAATTCCGAAGAGAG
>sig_8223
AACCGAATTCCATGGCAGTCTAGAGGATGG
>sig_8224
GCGGCCGCCACCGCGGTGGAGCTCTGATAA
>sig_8225
TCATCACCGAAACGCGCGAGGCAGCTGCTC
>sig_8226
ATGCCATTTCTCAAGCTGGTACCAGCTTAT
>sig_8227
ACTCCTTCGTCGGTGTCGTCGCCGGATGGT
>sig_8228
ATGGACGAGCTGTACAAGGCTGTTATCACA
>sig_8229
GCTCTGCAGCCCGGGATCCGGTAAGATCCG
>sig_8230
CGCGTTAAAAAAACCATCCCCCTGGAAGCT
>sig_8231
TAATCAATCTAAAGTATATATGAGTAAACT
>sig_8232
AACAGTTTCGGCCCCAGAGGCCAGGCCACG
>sig_8233
GATCCGCTAGGGATAACAGGGTAATATAGA
>sig_8234
TGTGATTAGAGCCTGCAGGCATGCAAGCTT
>sig_8235
GACTCACTATAGGGAATTCGAGCTCCCGGG
>sig_8236
CAGCGCCCCCCCCCCCCTGCAGGAATTCGA
>sig_8237
GCTAACAGGAGGAATTAACCATGGATCCAC
>sig_8238
TCCAAACTCATTACTAACCGGTACGCGTAG
>sig_8239
ATTCCCCTGGCACGACAGGTTTCCCGACTG
>sig_8240
ATGAGTAACCTGAGGAAGAGTATGAGTATT
>sig_8241
TACGAATTCAGATCTGAATTCGAGCTCGGT
>sig_8242
TCACAGGTATTTATTCGCTGTAGTGCCATT
>sig_8243
GATGCATCCGGATCCTCTAGAGTCGACCTG
>sig_8244
TACGAAGTTGTTGAAGCCGAATTCCAGCAC
>sig_8245
CAGCATGCAGGAAGCTTTTTGCAAAAGCCT
>sig_8246
TCTAGAGGATCAAATCGAAACGATTATGAA
>sig_8247
GCGCGAGGCAGCCTCGAGGGACCTAATAAC
>sig_8248
CACCAGTCATGCTAGCCATGCTGTTATCAA
>sig_8249
GTTAAGAAAATAATTCAAGAGTCAAAAGTA
>sig_8250
ACGGCTGCCGCGCGGCACCAGGCCGCTGCT
>sig_8251
ACGACCCCATGCATCGAATTGTTGTTGTTA
>sig_8252
AGCAGGACTGACACGTCCGACGCGGCCCGA
>sig_8253
CGCTAGTTGATGCTGAGGATATCCCGCAAG
>sig_8254
TGCGTGCAATTCATGCGAAACGATCCCATG
>sig_8255
GAAGCTAAGCTTATCATGATTAATTGTCAA
>sig_8256
ATTTGAATGGGCAAATATTATACGCAAGGC
>sig_8257
CGCCAGGATCAACGTCTAACTGCAGTCTAG
>sig_8258
CCCGGCCTAATTTCCCCTCGTCAAAAATAA
>sig_8259
AAGCTCCGGATCGATCCTCTACGCCGGACG
>sig_8260
GAGGCCTGACGTCAGAGAGCCTGACGTCAG
>sig_8261
ACTACAATATTGCCGCAACCCCTTGTAAAT
>sig_8262
TCCTCTCAGGCCGGCATGCGGCCGGTACCG
>sig_8263
ATAAACAAATAHGGGGTTCCGCGCACATTT
>sig_8264
TTTAAATTAGGCAAAGGAATTCTTGAAGAC
>sig_8265
CTCAGAGCCACCACCCTCCTAAGAAGCGTA
>sig_8266
GAAATTCGGATCCCATGCGAGAGTAGGGAA
>sig_8267
GGGCCCCTGGGATCCCCGGAATTCCCGGGT
>sig_8268
GATGACGAAATTCTTAGCTATTGGGATCCT
>sig_8269
GTCCGTGAACATATTCATTGCAATTCTTTG
>sig_8270
GCTCGATGAGTTTTTCTAATCAGTCGAGAT
>sig_8271
TCAGATCCTGCAAGCCTCGTCGTCCTGGCC
>sig_8272
CACGTGAATTCCTCGTTTCGAATAATTAGT
>sig_8273
GCAGAAAAAAACCCCGCCGGTGGCGGGAAG
>sig_8274
GTACGGCATATGTTTCCTGTGTGAAATTGT
>sig_8275
TGATTATGATCCTCTAGATCAGATCTAATA
>sig_8276
TGACCATGATTACGCCAAGCTTGCATGCAG
>sig_8277
GCTGAACAGGAGGGACAGATCCGGGCATAT
>sig_8278
GCAGGTCGACTCTAGAGGATCCCCGGGGCA
>sig_8279
GACACCCGAAAGATAGATCTTCGACGCGCA
>sig_8280
TTGGGCCCTCATTACCAATGCTTAATCAGT
>sig_8281
TGACCATGATTACGCCAAGCTTGCATGCAT
>sig_8282
CGCCCTAGACCTAGTAGCACGACAGGTTCC
>sig_8283
GCATAAGGAGGATTAATTAATATGGGGGAC
>sig_8284
AGTGCTTGCGGCAGCGTGAAGCTAGCGTCT
>sig_8285
AATCGTTTTCCGGGACGCCAACAACAAGAC
>sig_8286
CCCGGGAATTGGGCTCGACTTAGTCAGGGT
>sig_8287
CCGAGCTCGAATTCAGATCTGAATTCGTAA
>sig_8288
CTCGAGGGCCAATTCCCTATAGTGAGTCGT
>sig_8289
TAGTTTGCGCAACGTTGTTGNNNNNNAAAA
>sig_8290
GGTACGCGCTACTCACGCTAGCTTATCGCG
>sig_8291
GGTCCATGGCGATATCGGGGATCCGAATTC
>sig_8292
TTTTTTCCTGTTTGGTCATTTAGAAAAACT
>sig_8293
GTTCCATGGGGAAAACTGAAGAAGGTAAAC
>sig_8294
CGGTGCTTGAGGGGTTTTTTGGATCCGGGC
>sig_8295
TACTCGGATGGAAGCCGGTCTTGTTGACCA
>sig_8296
AGCCGTTGGTCAACTTCTCGCTACCCTGCA
>sig_8297
CGGCCCGGGCGAGCGAGTTGAATTCGATAT
>sig_8298
GCATATGGCTAGCTCGCGAGTCGACTCTAG
>sig_8299
TCGACGGAGCTCGAATTCGGATCCTCAATG
>sig_8300
TCACAACCCCTTGTGTCATGTCGGCGGCCC
>sig_8301
ATATGATCCTTCAACTCGCTTTACGAGTAA
>sig_8302
CCCACTGCAAGCTACCTGCTTTTTCTTTGC
>sig_8303
GCTGGATGATCCGAGCTCGGTACCAAGCTT
>sig_8304
AAGTCAACCTGAGCTTAGAGCTCGAATTTC
>sig_8305
GCTATGCATATCCGATTTTGGAGGATGGTC
>sig_8306
CTTAAACGCCTGGATCCGATATCGTTTGGC
>sig_8307
TGCTGCAGGGGGGGGGGGGGGGGGTTCCAT
>sig_8308
AAGGAAATCTCATCGTTTGGATCCTTCGAA
>sig_8309
GGCGGCTGCAAGCTGGGCACTAGTATGAGC
>sig_8310
GCTTAATTATCTCCCTATAGTGAGTCGTAT
>sig_8311
AGGAATTGGGGATCGGAATTCTCATGTTTG
>sig_8312
CGAATTCTGAAATCCTTCCCTCGATCCCGA
>sig_8313
TGAGTTCACCACGCGGAATTCTTGAAGACG
>sig_8314
CAAGAATTCCCGGGGATCCCCGGGGATCTC
>sig_8315
TCGTAGTACGGTCGCAAAATTCGCTCCCTC
>sig_8316
GTCTAGAATCGAGGAAGGCAGGAAAGACAG
>sig_8317
AAGCATTGGTAATGAGGATCCCCCTCAAGT
>sig_8318
TGCTGCTGCTGCTGCTCTCATGGTGAGCAA
>sig_8319
GGATCCCATAACTTCGTATAGCATACATTA
>sig_8320
CGCTCTGCTGAAGCCAGTTCCTTCGGAAAA
>sig_8321
ATCCGATATCGCCATGGTTGAGGAGAAGCC
>sig_8322
ACTATCGCTTTGATCCCAGGATGCAGATCG
>sig_8323
ACCATGATTACGAATTCCCGGGGATCCACG
>sig_8324
TTGGGTACCGGGCCCCCCCTCGACGGCCGC
>sig_8325
CCACCTGGATCCCCACGCGCCCTGTAGCGG
>sig_8326
GCATGCGAAGACTGGATCCCATAGTTAATT
>sig_8327
GATTACGCCGCGGCCGCAGCTTAAGAAGCT
>sig_8328
AGGCAGGCCTCCTTGAAAGGATTTCCCTTC
>sig_8329
GACGCACAGGCGGAAGCTGCGGGCCGCCTG
>sig_8330
TCTAATACTCAAGTACAATTTTAATGGAGT
>sig_8331
GCGAAAGATCCACGTATTGCCGCCACGATG
>sig_8332
CGAATTAATTCCCCGGATCTTCACCTAGAT
>sig_8333
CCCATCTCCCGATCCCCACGAGTGCTGGGG
>sig_8334
CGATGGGCATGCAAGCTTGGCGTAATCATG
>sig_8335
AGGATCACATATGCCATGGTACCCGGGGAT
>sig_8336
TTATCCCGTGTTGATCCCCACAGCAAGATG
>sig_8337
TTTCTGTAGGACTGGACTGAACGTCTTGCT
>sig_8338
AGGCCTGGTGCCACCAGGCCAAAAAGGCCG
>sig_8339
GACTCACTATAGGGCGAGAGGCTCGAGAGG
>sig_8340
AGAAGAGCTACTAGTTCGCGAGTCGACGGC
>sig_8341
TAGGCCTTTGAATTCGAAGACTAGCTCAGA
>sig_8342
AAATAAAATCTTTTATTCTATCTATGGCTC
>sig_8343
TTTTCCATCGGTTTTTCGCGGAACTTCGGC
>sig_8344
CGAGGCCCTTTCGTCTAGGCATTTGAGAAG
>sig_8345
TTATCTGGTTGGCCTGCAAGGCATTTATCA
>sig_8346
GGCGCAAATTCGGGTTTTCCGCGGGCAAAA
>sig_8347
ATGCATGCGATCGATATCCATGGAGCTCGC
>sig_8348
GGGTGCTGTTATCACAAGTTTGTACAAAAA
>sig_8349
TCATCGCAGTCTCATACCGGCTACGGGAGA
>sig_8350
AAATCGATAAGCTTGGATCCTCTAGAGTCC
>sig_8351
CCTACGACATGCCTAACGCAAAAGAAGACG
>sig_8352
ATATACTTAGATTGATTTAAAACTTCATTT
>sig_8353
TGCGTAACATCGTTGCTGCTGCGTACCATG
>sig_8354
TCAGAGAAGGGAGCGGCCATGGGAATTCTA
>sig_8355
GTGTCATCTATGTTACTAGAATCAAGCTTA
>sig_8356
TACTTCGGGTATACGCTAGCACCGGTGCGC
>sig_8357
ATACCAGGAGATTTTTTTGAGAAGGTCTAT
>sig_8358
GACTGTATCGCCGGATTTCATGGCTTACCC
>sig_8359
AGGCTTCCATTCACTGGCTCCCGTCCAGTA
>sig_8360
TGTGCAGTTCCGATCCGGAACGAATTCTTG
>sig_8361
GAGAGAGCAGAAACTCATGCCTCACCAGTA
>sig_8362
TTTTAAGTATAAGATCCTTTTTAACCCATC
>sig_8363
CGGGCCTCTTCGCTATTACGCCAGGACCTG
>sig_8364
CTCCGAGGAAGACTTGAACGGTGCTTAGAG
>sig_8365
CAGACCCGCGGAGGGCCCCTGGAACAGAAC
>sig_8366
TACCCGGGAATTCTCGAGAAGCTTGCGCAA
>sig_8367
TTAATAATGAAAGGGAAGGAATTCCAAGCT
>sig_8368
CTCGAGGCCTTCCGAAAATGCGCGGCTTTG
>sig_8369
GATGAATGCTCATCCGTAATTACGTATGGC
>sig_8370
GTCGATCGACCATGGTACGCAGCAGCAACG
>sig_8371
ATACAGGGGGTGTTATGAGCCATATTCAAC
>sig_8372
CACTAGCCAACAAGAGCTTCAGGGTTGAGA
>sig_8373
AACAGGAAACGCAGCTGTAATCCGGGCAGC
>sig_8374
GCTTACTGGCCGTCGTTTTACAGCGGCCGC
>sig_8375
GCAGCTTGAAGACGAAAGGGCCTCGTGATA
>sig_8376
CACAACGTCCTGATGGCGTACTAAGCTGGG
>sig_8377
CCCAGTTCTAACCCCGGGTCCTCCCCAGTC
>sig_8378
ATTGATCAATCAATCACCGGATCCCCGGGA
>sig_8379
ACTGGGTTCGTGCGAGCTCTCATTGTTTGC
>sig_8380
ACTCATAAGCTTGGATCCCCGGGTACCGAG
>sig_8381
GGCCAATGAGCTGAGGCGGTGTGACGCTTG
>sig_8382
GCTAGCTTGTCGACAATTCGAAGTTCCTAT
>sig_8383
ACACACATTCCACAGCAGATCCCCCGAATT
>sig_8384
CGACCTGCAGCCAAGCTTTCGCGAGCTCGA
>sig_8385
CCGGGAATTCGAGCTCGCCCGGGATCCTCT
>sig_8386
ACCGAGCTCGAATTCCCAATTCGGGGGGAT
>sig_8387
AGGAATTCGATAAGCTTCTAGGATCCGATC
>sig_8388
CCCGAGTTAACCCGAGATGCGCCGCGTGCG
>sig_8389
ATCGAAGGCCGCGGCCGCTTAATTAAAACC
>sig_8390
AGCGGCCCTCGCGGCCCGCTAACGCGGAGA
>sig_8391
AGTCGACTGAATTGGTTCCTTTAAAGAGCC
>sig_8392
TAATATACCATGAATCATAAAGTGCATCAT
>sig_8393
TTAATAGTTTGCGGCCGGGAAGCCGATCTC
>sig_8394
TAGCCATGGCGGATCCGGCTGAACGGTCTG
>sig_8395
TAATACTGTAATAGTAATCAATTACGGGGT
>sig_8396
CTTCTTCAGTTTTCATGGAACCAGATCCGT
>sig_8397
TAATAACTAGCATAACCCCTTGGGGCCTCT
>sig_8398
GTTGCGAAAACTATTAACTGGCGAACTACT
>sig_8399
CTGCTGTCGATGATGGCGGCGAAGTTGAAT
>sig_8400
AACAGCCACCAGCTTCAAGCTTCGAATTGA
>sig_8401
CAGGATTAATAGAAGGAATAATAATAATAT
>sig_8402
GTATTCCCATTCGATGTACCGTCGGTCGGT
>sig_8403
GATAAGCTGTCAAACATGAGAATTCTTAGA
>sig_8404
CTCAAGGGCATCGGTCGACTCTAGAGGATC
>sig_8405
AACCCTCACTAAAGGATCCCTATAGTGAGT
>sig_8406
TCATGGAGAGCTCATGTTTGACAGCTTATC
>sig_8407
CCAGAAGCGTTAATGGGGTCTGACGCTCAG
>sig_8408
CGCCCTTGGTGAAGGGATCAATTCCTCGAG
>sig_8409
TAATATACCATGAATCATAAAGTGCATATG
>sig_8410
TGGTGGCTCCGGTATTGAGGGTCGCTCTAA
>sig_8411
ATTTAGGTAGTGCATTATAGCGGCCGCTTA
>sig_8412
GCGGCCGCGGCGCGCCGGCCCTCGAGTACA
>sig_8413
TGCAGCTGGTAAGGATCGCTTGGAAGTTTC
>sig_8414
CTCCTTAGTAAAGTTAAAATTGCCTATAGT
>sig_8415
TCACAATTCTAGTCGACGGCCCATGAGGCC
>sig_8416
TCGTGTCTCAAAATCTCTGATGTTACATTG
>sig_8417
GGCGCGTGGGGATCCAGGTGGCACTTTTCG
>sig_8418
CGTCAGAGAAGGGAGCGGCCATGGGCCACC
>sig_8419
CCCGGGTTTTTTTATAATTTTTTTAATCTG
>sig_8420
ACGGAGCTCGAATTCGGATCCGACCCATTT
>sig_8421
CGATGCGGCCGCGCCAAACGTCTCTTCAGG
>sig_8422
TCATCACCGAAACGCGCGAGGCAGCTGTCT
>sig_8423
TGACTGCAGCAATGGCAACAACGTTGCGCA
>sig_8424
CTTTATCCAATATTCGTTCCTTAATTTCAT
>sig_8425
CGATATTTAACATAGTTTCGGTAATTCGAT
>sig_8426
ATAGGGCTAGCGATCGCCATGGAATAAGTA
>sig_8427
TCCGCGATCCAGTTCGGCCGCATGCCCTCG
>sig_8428
CTATTTTTTGTGAATCGAATTGATCCTCTA
>sig_8429
ATCTAGAGCGAAGCCTTCATCTGAGGTTTT
>sig_8430
ATGATTACGCAGATCTGCCCCGGATCCGTC
>sig_8431
AGTTCTTTGAACTAGGTTGTGGAATTGTGA
>sig_8432
CCACGACCGGCGACAAGCAGGAGCGCACCG
>sig_8433
GAAGCTTGAGCTCGAGATCTGAGTCCGGTA
>sig_8434
CGGTACCCGGGGATCCATTATATACCCTCT
>sig_8435
AAGTTAAAGGAAGAAACGAATTCACCATGG
>sig_8436
CCTGCATGATTATTGAAGCATTTATCAGGG
>sig_8437
CATGACTCGACCAGTTATTTGTACAATTCA
>sig_8438
TAACGCAGGAAAGAACATGGGGATTCCTTA
>sig_8439
TAGATTCATAAATTTGAAGCTTTAATGCGG
>sig_8440
TCTACAGGACGGACCATATTTATAGGTGTA
>sig_8441
AGGAAGCGGAAGAGCGACCGGTGATCACTA
>sig_8442
AAGAGCTACCAACTCTTTTTTTTAAGGCAG
>sig_8443
GCGCCTTCGTCACCATCACGTTTAAACAGA
>sig_8444
ATTAATTTTTCCTTTACATTATTTGTAATT
>sig_8445
AAGATCGCGGCCGCCTAAGTCATTTGGTGC
>sig_8446
ACCAGAATACGTCTCGCCATATGGTCTCCT
>sig_8447
GGTATCGTATTAATAGATCGATCTGCATCG
>sig_8448
CGGCCGCCATGGCCGCGGGATTAATCACTA
>sig_8449
GAAGTCTATCAGAAGTTCGAATCGGACGGA
>sig_8450
ATTGTATTTAATCGATATCAGCGCTTTAAA
>sig_8451
CAATTCGCCTCTCAGGCGCCGCTGGTGCCG
>sig_8452
TAAAGAGCGTTTTGAAGAAATAACCAAGAA
>sig_8453
CACCAAACGTGCCCGGCTGTGTTGTAACGC
>sig_8454
GGAATATGTGATACAGGATATATTCCGCTT
>sig_8455
TTTTTTTTCAAAAGTATTGACAATTAATCA
>sig_8456
AACTGTTTAAAATTAAACATTTTTCTAAAT
>sig_8457
GCAGCAGCATGCAGGAAGCTTTTTGCAAAA
>sig_8458
ACTGGTCGATCCCCGGGCGAGCTCGAATCG
>sig_8459
TATTGCTTCTGGTTATCGACTAGTATTTAT
>sig_8460
TAGCAGCCGGATCCCGACCCATTTGCTGTC
>sig_8461
TCACTGGCAAGCTTCAGGGTTTATTTTGAA
>sig_8462
AGATCATCGATTTNGTGGTGATGGTGATGA
>sig_8463
CACCATCACCATCACGGATCCGGTGGTACC
>sig_8464
TGTATATCTCCTTGGCGCGCCGGTACCCAA
>sig_8465
CGCATATGGGCCATCACCATCACCATCACG
>sig_8466
TTTTTTTCTAGTTATCTAGAGGTACCGTCG
>sig_8467
CGACGGCCAGTGCGGCCGCGAATTCGAGCT
>sig_8468
GGTGCAGAGCCATAAGGGATCCCCCTCAAG
>sig_8469
GATGGAGCCGGGTGCAGAGCCATAAGGGAT
>sig_8470
AGCCAGTGCAACTGCGATCGCGATAGCGGT
>sig_8471
TCAATTTCACACAGGAAACAGACCATGGAA
>sig_8472
ATATCAGCCATGGAACCGCGTGGCACCAGG
>sig_8473
ATTCGAGCTCGGTACCCGGGGATCCATTAT
>sig_8474
TGCAGGTCGACCCGGGGTACCGCATGCAGA
>sig_8475
CTGCTGTTGGCGGCCGCCCTGGCCCCGACT
>sig_8476
CGAAGTTATGGCCCGGCCTCAGGATTCTTC
>sig_8477
GCAGGTCGACTCTAGAGGATCCCCGGGTGG
>sig_8478
AGCGGGAAGCTAGCTTGGCGTAATCATGGT
>sig_8479
CATCACGGCGAATTCAAGATCTCACATCCC
>sig_8480
GCCATAACCTCACCGAATTAATGTGAGTTA
>sig_8481
TACGAAGTTATCTAGACCTGCAGGGGGGGG
>sig_8482
CCTCGCCCTTGCTCACCATGCTGTTATCAA
>sig_8483
CACTATTCACAGATGTCTGCCTGTTCATCC
>sig_8484
CGCATGCGATGCTGCAGCATCGAGCTCTCC
>sig_8485
GTCGACCCCTCGAGGGGCATGCAAGCTTGG
>sig_8486
ACTAATTCGAGCTCGGTACCGTCCTCTCTC
>sig_8487
ATCGAGATCTCCTACGCCGGACGCATCGTG
>sig_8488
CGACGCGGCCGCGAATTCATTTAAATTAAT
>sig_8489
GACGAACTGGGTACCGAGCTCGAATTCATA
>sig_8490
TCCACGTGGGAATGGTACCATGAGCTCCAA
>sig_8491
ATCCCCGGGTACCGAGCTCATGTTTGACAG
>sig_8492
GATCCCCGGGTACCGAGCTCGATGCTTGTA
>sig_8493
ATCATGGTGAAGGGCTCCTGAATTCCTTCT
>sig_8494
CAACCGCACCTGTGGCGCCGGTGATGCCCC
>sig_8495
CCAATAACCTAGTATAGGGGACATGCTGTT
>sig_8496
GCGTTGGCCGATTCATTAATGCAGAAATCA
>sig_8497
TGTGTTACTCATAGCGCGTAATACTGTAAT
>sig_8498
TACGGATCTCGAGGAATTCAGGCCTCCATG
>sig_8499
TCACAAATGTGTTAAGTATACAGAGCTTAG
>sig_8500
CTTTGTACAAGAAAGCTGTCTACCAATGCT
>sig_8501
GGCTTTTCTTGTATTATTTTGAGTTTCCTT
>sig_8502
GCGTAGTCACGAATGAATAACGGTTTGGTT
>sig_8503
CCATATGCTCGAGGATCCGGCTGCTAACAA
>sig_8504
GGTGGTGCTCGAGTGCGGCCGCTTACGAGT
>sig_8505
ATCGATGAATTCTCTAGAACTAGTAAGCTT
>sig_8506
ATAACTAGTGTTTTCTAAAATCTGATTACC
>sig_8507
AAGTTATGCAAGGGTTTATTGTTTTCTAAA
>sig_8508
CGAAAGAGAATTTCACACAGGGGTACCAAT
>sig_8509
TGCGTCCCTTCGTATGGCTTCCCGCTGCCT
>sig_8510
CTAGCTTGCATGCAAGCTTGTATTCTATAG
>sig_8511
TGACCATGATTACGCAGATCTGCAGGTCGA
>sig_8512
TTACCAATTGGGGTACCGTTCCTGTTGTTG
>sig_8513
ACACTCCGCTAGCCATGGGCAAATATTATA
>sig_8514
AGTTATGCGGCCGCCATATGCATCCTAGGC
>sig_8515
AGCGCACCATCATCACCACCATTGAGGATC
>sig_8516
TCACGGCGCGCTTCGGCGAGTTTCTCGACG
>sig_8517
TTCGCGGTATGGCATGATAGCGCCCGAAAG
>sig_8518
GCCGCCCCGGGTGGCTTCGGTCGGAGCCAT
>sig_8519
GGGCGGCAGGCCCTGCCATAGCAGATCTGC
>sig_8520
GAAAATACAGGTTTTCGGTCGTATCGATCC
>sig_8521
CGCGTGGCGCCTGCAGGTCGACTCTAGAGG
>sig_8522
TTATCTATAGTTCCTCCTTTCAGCAAAAAA
>sig_8523
TCGAGTGATTGATTGAGGAGATTAATAATG
>sig_8524
AGTGGTAAACTCGAATCGAATTCCTGCAGC
>sig_8525
GGGTACCCAAGCTTGCGGCCGCCGGATCCG
>sig_8526
GCGGTGGCGGCCGCTCTAGGATCCCCCGGG
>sig_8527
GATATAGACGTTGTGGCTGTGTAGTTGTAC
>sig_8528
GAACAGGCTTATGTCAATTCGAGAATTAAT
>sig_8529
TTGGTCCCGGGGGAATTCGATATCAAGCTT
>sig_8530
ATTCTCTACACGTCTGATGAAGCAATTCTC
>sig_8531
GTTAGCAGCCGGATCTGAGCTCGCCCTTGG
>sig_8532
CAGAAGAATGATGATGATGATGGTGGCCCA
>sig_8533
CCTCTAGACTCGAGGAATTCGGTACCAAAC
>sig_8534
TCTTCCAAGATCTTGAATTCGCCGTGATGG
>sig_8535
TCCAGTCGGGAAACCTGTCGTGCGAGCAAA
>sig_8536
CGCGGAACCAGCAGTTGCTCAGCGGTGGCA
>sig_8537
GACCTGCAGGCATCGTGGTGTCACGCTCGT
>sig_8538
CGCGTCCTTCATGTGTCGCGCAGATCTGCG
>sig_8539
TATAGTCTTGTTGCCAGAAAAATTTATCCC
>sig_8540
ACCTAAATAGCTTTTTGCAAAGGCCTAATG
>sig_8541
TTCACACAGGAGATATACATATGAGTAAAG
>sig_8542
ACGAAGTTATCCATGGGCCCCCCCTCGACA
>sig_8543
ATAGGTCAAAAGTGTAAAATAGACTTAAAA
>sig_8544
TCGACGCCCGGGCATGCTTCGAAGATCTTA
>sig_8545
GACCGAGGAGCTGGAAGAGGAGAAGTAAGC
>sig_8546
TGTCCCCGCCGCACAAAAAACAACGTGTTA
>sig_8547
TTGAGGGTACCGAGCTCAGAAAAAATGACT
>sig_8548
TACAGGTTTTCCTCGAGTACGGCGGCCGCG
>sig_8549
CCGTAAGTTATGTAACGGGGCGAGGGGGGA
>sig_8550
GGGTTCAGCACCTGCATGATTATTGAAGCA
>sig_8551
CCCGGGATCCATGGACACGTGCGGCCGCGA
>sig_8552
GGTACCGAGCTCGCACGAACCCAGTTGACA
>sig_8553
TGACTGTATCGCCGGGATCCGCCCGGGCTG
>sig_8554
AAATAAGGAGGAATAAACCATGTCGCGACG
>sig_8555
GGAGCTCGAATTCGGATCCTAGAGGGAAAC
>sig_8556
GACAAGGCCATGGCTGATATCGGATCCGAA
>sig_8557
CCATGATTACGCCAAGCTTGGTACCGAGCT
>sig_8558
CAAGCTGGAGACCGTTTAAACATAACTTCG
>sig_8559
GCATTATAACAAATAGTTAACTAATTGTCA
>sig_8560
GTAACGGCCGCCAGTGTGCTGGAATTCAGG
>sig_8561
CTTCATCGTGACCGCGGGCGCCGACGGCGC
>sig_8562
GAGGAAGACTTGAACGGTAGCGCTTAGAGC
>sig_8563
ACTATAGGGAGACCGGAATTCGAGCTCGCC
>sig_8564
CAGCACGTGACCGGCGCCTAGTGTTGACAA
>sig_8565
GCACCGTGCAGTCGATAAGCTCCGGATCGA
>sig_8566
TTCGGCTCACGTCTGTGGCCATATGGATCC
>sig_8567
AGCGCTACCGGACTCAGATCTCGAGCTCAA
>sig_8568
TGACCATGATTACGCCAAGCTTGCATGTTA
>sig_8569
ATCCTGCAGGTCGACAGCAAACGGTGATTT
>sig_8570
GTACTTTAATCAAAAGCACTACTAAACATA
>sig_8571
GTACCGAGCTCGAATTGACATAAGCCTGTT
>sig_8572
GCAGGCATGCAAGCTTGCAAAGCTGGGTGC
>sig_8573
AGTGAATGGGGGTAAATGGCACTACAGCAC
>sig_8574
TGTACCCCGGTTGATAATAAGAAAAGCCCC
>sig_8575
CCACCTGGGGAGATCCTTTTCTGTTGACTT
>sig_8576
AGCCGGATCCGCGACCCATTTGCTGTCCAC
>sig_8577
CTCGGTACCCGACACCATAGAATGGCGCAA
>sig_8578
GGCAAGCCCCGGCGGTGGGCCCATGGGTGC
>sig_8579
TCAGCGGGTTTAAACGGGCCCTCTAGACTC
>sig_8580
TCATGTCTGGATCGACAAAGTCAAAGCGGC
>sig_8581
CCTGGGTCGCTCAAGGCTTAACTCCAACAC
>sig_8582
ATCTAGAGGATCCATGGTGAGCAAGGGCGA
>sig_8583
AGGGAAGAATGGAGGGGCTTAAATAGGGGT
>sig_8584
CTTGCATGCCTGCAGGTCGACAACTAGTCG
>sig_8585
ATTATTCGAAGGATCCAAACCATGGAAAAT
>sig_8586
AATTGCGGATCCAGCTGCAGAATTCATGGA
>sig_8587
CCAAGCTTGGTCTAGAGGTACCGCATGCGA
>sig_8588
TCGACTCTAGAGGCCTATAGTGAGTCGTAT
>sig_8589
ACTTAGTCTACTCGAGTTTAATCCTAGCCA
>sig_8590
TTGAATACGTCAAAAAGCACCGCCAAGCGG
>sig_8591
GGACGAGCTGTACATCACAAGTTTGTACAA
>sig_8592
CGATATCAGCCATGGCCTTGTCGTCGTCGT
>sig_8593
TCATGGCTTACCCATACGATGTTCCAGATT
>sig_8594
GGGACACACGTCGTTGCACGGGAACTCGGC
>sig_8595
ATGGTCATAGCTGTTTGGTACCCCCCCATG
>sig_8596
AATTCCCATGGTATATCTCCTTCTTAAAGT
>sig_8597
GATCGCTAGTTAGTTAAGCTTGCATGCCTG
>sig_8598
CTGTTCCAGGGGCCCCTGGGATCCCCGGAA
>sig_8599
ACGTTATTTATGAGATGGGTTTTTACGATT
>sig_8600
GTGTGGGAGGCAGCCAATGGGCCGGATCCT
>sig_8601
ATTCGAGCTCCGTCGACAAGCTTGATATCG
>sig_8602
ACAGATCTCGGTGATGACGGTGAAAACCTC
>sig_8603
ATAAGATCCCCTCGAGGCGAACGCCAGCAA
>sig_8604
GAGGGTTAGGGATAGGCTTACCGAGCTCCG
>sig_8605
AAAGTTAAACAAAATTATCTAGAGGGAAAC
>sig_8606
CTTTCCCGGGCTTGAAGACGAAAGGGCCTC
>sig_8607
GAACTATAGTGAGTCGTATTACGTAGATCC
>sig_8608
CCCGGGTACCGAGCTCGCACGAACCCAGTT
>sig_8609
TACGCCGCCTGCACGAAGTGCCGGCGGGGC
>sig_8610
CTAGTCTAGCGGCCGCCGAGATCATATCAC
>sig_8611
CTAATTGAGATGCAGATCTGAATTCACTGG
>sig_8612
TCGGCTGCGGCGAGCGGTATCAGCTGATAA
>sig_8613
CACCCTTTCGTCTTCAAGAATAAAAGGATC
>sig_8614
AACGACGGCCAGTGAATTCGAGCTCAGGCG
>sig_8615
TATCCCGTGTTGACGGATCCCCGGGTACCG
>sig_8616
CGGTTTCCCTCTAGCGGATCGCAAGCTTGG
>sig_8617
GAGTTCCTCGACGCTAACCTGGCCTGTGCC
>sig_8618
AGACCACTGTGGCCAGGCGGTAGCTGGGAC
>sig_8619
CTCTAGAGAATTCCTCGAGCCCGGGTGCTT
>sig_8620
TCTTAAGGTAGCCAAAGTACTAGGCCTAAC
>sig_8621
CTGGTGCCACGCGGTTCCATGGCTGATATC
>sig_8622
CAAGCTTCTTGGATGCTGTAGGCATAGGCT
>sig_8623
TTACAGTCGACGAATTCCTCGAGGGACTAG
>sig_8624
CAGCTCCTCGCCCTTGCTCACCATGGTGTC
>sig_8625
GCAAGCTAATTCGGTCGAAAAAAGAAAAGG
>sig_8626
AAGCAGCGTGGCGGTTCTCGTGCGTCACCG
>sig_8627
AGTGAATTCCCCGGATCCGTCGCGAATTTC
>sig_8628
TATATACCCTCTAGAGTCTCCGCTCTGACG
>sig_8629
GGGAATTCGAGCTTATGCGGTGTGAAATAC
>sig_8630
AGGAGACCATGGACCCTGTTGTGCTGCAAA
>sig_8631
TGTCCCCCCCCCCCCCTGCAGGTCGACGGA
>sig_8632
CATGCTGTTATCACAAGTTTGTACAAAAAA
>sig_8633
CCACCATCACTCCGCGGCTCTTGAAGTCCT
>sig_8634
AGGTCGACTCTAGAGGATCCCTAATCAAAA
>sig_8635
AAATACCGCATCAGGAAATTGTAAGCGCGC
>sig_8636
CGAGACTTTAACTGCCCCTATCGGAAATAG
>sig_8637
CTTACCGAGCTCCCGAATTGCCCTTAAGGG
>sig_8638
GCGGCCGCGAATTCACTAGTGATTAATCGA
>sig_8639
GACCCAAGCTGGCTAGTTAAGCTTACCATG
>sig_8640
CTCCCGTGATGCAGGAAGAGCCCTCGAGGA
>sig_8641
GCAAATGGGTCGGGATCCGGCTGCTAACAA
>sig_8642
TTCAGCTTTCTTGTACAAAGTGGTGATGAT
>sig_8643
GGAAATCCTGCATTAATGAATCGGCCAACG
>sig_8644
CGGCCATAATACGACTCACTATAGGGATCC
>sig_8645
TACGCCAAGCTTGCATGCATCGGTACCGGG
>sig_8646
AGAGAGGCTGAAGCTGCAGGAATTCACGTG
>sig_8647
ATCCGTCGACCTGCAGCAATTCGTAATCAT
>sig_8648
TCGCCATGATCGTTGGGAACCGGAGCTGAA
>sig_8649
TTTAACTGTGATAAACTACCGCATTAATGA
>sig_8650
CGCGTGGATCCCGGGGAATTCCGTGTATTC
>sig_8651
AGCTGTACAAGAGGATCCGGGCCCAGTAGG
>sig_8652
AACAAGTTAACAACAACAATTTGGGACCGA
>sig_8653
TTCCAGAACAGGGCCCAAGGCCTGGAGCTC
>sig_8654
GGCAACGGGCTCGCTGGGTCCTAGGCTCAA
>sig_8655
CATGCCATGGTACCCGGGAGCTCGAATTAA
>sig_8656
CTCAATACGCAAACCGCCTCTCCCCGCGCG
>sig_8657
GCCATTGCTGTAGGCATCGTGGTGTCACGC
>sig_8658
GGACAAATTCTTCCAACTGATCTAGCTTTA
>sig_8659
GATCGCCCTTCCCAACAGTTGCCAAGGGTT
>sig_8660
GTCATAGCGCGGTTCCTTCCGGTATTGTCT
>sig_8661
CTTTCTAGAGTCGACGGATCCCCTGACACC
>sig_8662
CGGCCGCACTAGTGATTAATCCCGCGGCCA
>sig_8663
GAGCTCATGGTACCATTCCCACGTGGATAC
>sig_8664
GGTGATAGGGCCCGGGATCCTGATGGCCTC
>sig_8665
CGTGCCAGGGGAATTCTTGAAGACGAAAGG
>sig_8666
GACGTGGCGATTCCTCGAGATCTGCACTCA
>sig_8667
TTGAATTCATCGATGATATCAGATCTGGTT
>sig_8668
GAGGGTTAGGGATAGGCTTACCGAGCTGGG
>sig_8669
TGCGAGGCTGGCCTTTCTGCCATTCATCCG
>sig_8670
AGGCAATTTTAACTTTACTAAGGAGAATTC
>sig_8671
ATTGATTGATCAATCAATCAGCAAGCTTAT
>sig_8672
GCAGTGACCTCAGGCAGCAGCTGAACCAAC
>sig_8673
CGGCGCCCCGCTCGCCGGCGAACTCCGTCG
>sig_8674
CTCCTTTACTCATATGTATATCTCCTGTGT
>sig_8675
CCTAGAAAGCTTCCTAGAATCGATCCTAGA
>sig_8676
CGTCAACTTGATATTAATAACACGGGATAA
>sig_8677
AAAATAATTTCCAAGGACAAAATTGGAGAG
>sig_8678
TAGGGATAGGCTTACCGAGCTCGCCCTTGG
>sig_8679
CGAATGGAATTCCAGACGATTGAGCGTCAA
>sig_8680
TTCTTGTACAAAGTGGTGATCGCGTGCATG
>sig_8681
TAAGAAGGAGATATAACCATGGCTAGCTCG
>sig_8682
GCTAGAAAGCTTCCTAGAGGTACCCTAGAA
>sig_8683
CCCGGGTACCGAGCTCGTAATTAGCTGAGA
>sig_8684
CATGCCGGCCGCGCTACAACAAAGCAACAA
>sig_8685
TATTCCCACAGTTAATTCTTGAAGACGAAA
>sig_8686
GATCCCAGNNNNCTGGGAATTCCTACCCTC
>sig_8687
AAGCTGTCAAACATGAGAATTAATGGCAAC
>sig_8688
CGCGGAGCTCACTCAAAGGCGGTAATACGG
>sig_8689
CTTCAGAGCGCTTTTGAAGCTGGGGTGGGC
>sig_8690
GATCTACCAAGTGATGCGCGTCTAAGGGAT
>sig_8691
CCGTTTAATCACCGAAGCATCACCGCCTGA
>sig_8692
GTCAGGCCTCGATCGGAGCTCGGTAAGCCT
>sig_8693
GGAATTCAGGAGCCCTTCACCAAGGGCGAG
>sig_8694
CTAAGCGATATCTTAGGATCTCCCATCGGT
>sig_8695
AGCTTTCGCTAAGGATGGTTTCTAGCGATG
>sig_8696
TGAGTCGTATTACGCGCGCAAACTATTAAC
>sig_8697
GCGCGCCTGCAGAATTCTCGAGAAGCTTCC
>sig_8698
ATAGAATCGACGAAGCGGACGCCGCCACGC
>sig_8699
AAAAAAAAAAAAAAAAAAAAAAAACCGAAT
>sig_8700
TATCCTTGGTCCCGGGTCAGAAATAGTTTC
>sig_8701
GAGCCGGCGGAACCGGCGGAGCCGGAGTCT
>sig_8702
AGCGGTCGCGGCCGCTCGGTCCGCACGTGG
>sig_8703
GGGCCCTCGAATCCTGCAGGAATTCCTCGA
>sig_8704
CCTTTACTCATGCTGTTATCAACCACTTTG
>sig_8705
CCTCTAGACTCGAGGAATTCGGTACCCCGG
>sig_8706
TGGCGCCTAGTTAACTAGTCGACCTGCAGG
>sig_8707
TTGAATTCCGCGCCATCGATACCGTCTCGA
>sig_8708
CCAAAACAGCCAAGCTGAATTCGAGCTCGG
>sig_8709
ATAAGGATCGATGGGGATCCGAGCTCGAGA
>sig_8710
AGCCAAAATAATCGGGGGATCCTCTAGAGT
>sig_8711
GAGATCTTTAAATCTAGATTTAAGAAGGAG
>sig_8712
GGGCAAAGGAATAGCACGTGCTACGAGATT
>sig_8713
ACGGGGGACTCTAGAGGATCCCCGGGTGGT
>sig_8714
ATAATCTCATGAGCGGATACATATTTGAAT
>sig_8715
TCTAGGAAGCTTTCTAGGAGATCTTCTAGC
>sig_8716
CGCCCTTAAGGGCGGATCCTTATCGTCATC
>sig_8717
CAATTCCCCTCTAGGATCCGAATTCGAGCT
>sig_8718
GGCCGCCCTAGGGAATTCTACGTATTTTCC
>sig_8719
GAGACGGCCGGCTGGGCCACGTGAATTCAG
>sig_8720
TGGGTTCGTGAATTCGAGCTCGGTACCCGG
>sig_8721
TATACGCCTCCAAGGCGCCAGTCCTGTTTT
>sig_8722
TAGCGACCGGCGCTCAGTTGGAATTCCCTG
>sig_8723
GGACAGCAAATGGGTCGGATCCGAGCTCGA
>sig_8724
TCCTAGAAGATCTCCTAGAAAGCTTCCTAG
>sig_8725
TTCTGTGATCTCGCGGTACATCCAATCAAC
>sig_8726
GCTTCCGGCAACAATTAATAGACTGGATGG
>sig_8727
CAGAGGTCGAGGTCGGGGGATCCTCAGTTG
>sig_8728
TAGAGCGGCCGGCCGCCTACTACTACTAAT
>sig_8729
TCTTCTAATACCTGGAATGCTGTTTTCCCC
>sig_8730
GATGGTGCATATCAGAACCACCGCCACCCC
>sig_8731
CAAGCTTACTCCCCATCCCCCCGAAAGATT
>sig_8732
GGTACCCCGATCCGGGGTCTCTGGATTAGA
>sig_8733
AATTTGAAGACAATAACTGCCTTAAAAAAA
>sig_8734
GGAGTGGAAGGCTTCGGACCGCCGGACTCT
>sig_8735
TTACCATGGGGGATCCGGTGATTGATTGAT
>sig_8736
TAGATTTCATACACGGTGCCTGAGCGTTAG
>sig_8737
TGCAGCCCGGGGGATCCACTAGTTTTTACA
>sig_8738
CCTGAAAATCTCGTCGAAGCTTGGCTGCAG
>sig_8739
CCCGGCTTCATCCGGATTGACTCTAGAGGA
>sig_8740
GTTGGAATTCTAGAGTCGCGGCCGCTACAG
>sig_8741
TATTTACTAGCTAGTATTTTACTTACATAG
>sig_8742
CGCTCAGCTGGAATTCAGATCTGTGATTGT
>sig_8743
TGGGCAGCCTATACAGGCGACAACTACGGA
>sig_8744
ATTTTTGCGGACTCTAGACTAGGTGGATCT
>sig_8745
TTCAGTGTCGAAAGATCTCGAGAACCCTTA
>sig_8746
GTCTAGGAATTCTCTAGCCGCGGTCTAGGA
>sig_8747
GCGAGCTCGAATTCGAGCTCGGTACCCGGG
>sig_8748
CCGCATAGGAAGATCTATTTTTGGTGATAA
>sig_8749
CCATATGGTCGACCTGCAGGCGGCCGCACT
>sig_8750
CGAGTGAGGATGCATCTCTGCTTATATAGA
>sig_8751
GGCCTTTTGAAAAGCAAGCATAAAAGATCA
>sig_8752
GTACCAGATCTATTTACCTTTGTCACGTTT
>sig_8753
CCCGGGATCGATTCTAGACTCGAGAGCTCC
>sig_8754
GATCCGTCGACCTGCAGGCATCGTGGTGTC
>sig_8755
GAAATTCGAGCTCTAAGCACCCATTTGCTG
>sig_8756
CAACATCAGCACCAAGCGATCGCCATGGAA
>sig_8757
AGCAGTCATTTTTTCTGAGCTCGGTACCCG
>sig_8758
ATCCCTTGCAGATTTGTTAGGACGTTCTCC
>sig_8759
GCTGTGGAGTAGATCCACTTGCCGGGTGAC
>sig_8760
GCTTGCGGCCGCCCAGCTTGGCACTGGCCG
>sig_8761
ATGATTACGAATTCCCGCAAACTTCCTCTG
>sig_8762
GTCGCCTGAGTCTTCGAGCTCTGGGCCTGC
>sig_8763
GGATCCCAAGCTTGGGATCTGCAGCAATTC
>sig_8764
GCACAGAACAAAAACCTGCAGGGAAACACG
>sig_8765
CCTTTGTGGTGAAACAACCCGGCAAGGAGA
>sig_8766
CTGTAGCCGCCTCGATCGCGCCCGCGTTCC
>sig_8767
ATGACAAGGCTGTTATCACAAGTTTGTACA
>sig_8768
TGGCACTCTGGCCGGTGCTGCTTGAGTTTT
>sig_8769
GTTGACTGTATCGCCGGGATCCGCCCGGGC
>sig_8770
TGTCCGAGGGGTACGTGGCTTTGTTGGGGG
>sig_8771
GAATTAATTAAGCTTGGCTGCAGGTCGACG
>sig_8772
TCAGGCCTCCCGGGGAATTCACTAGTCATA
>sig_8773
AAGCTAGCTTGGATCCGCGTCATCCAGAAT
>sig_8774
TCGATATGATGATGATGATGATGCACTTTA
>sig_8775
GGGCGGCGACCTGGTGGGCGATGGCCGGTG
>sig_8776
TGCTTTTTTGTACAAACTTGTTGATAATTC
>sig_8777
TATGACCAGCATTCTGTACAACAACCTGGG
>sig_8778
TCGATATGATGATGATGATGATGCACTTTG
>sig_8779
CGCGGAATTAATTCGACGCGTCCTCGGTAC
>sig_8780
AATTCAACAAAGAATACAAGAAAATATTTA
>sig_8781
CTATGCATATGATCAGATCTTTAAAAGAGG
>sig_8782
CGGATGCATCATGGAATTCACTGGCCGTCG
>sig_8783
TCCTTGATGACGTCCTCGGAGGAGGCCATC
>sig_8784
CGGAGGATTCACCATGGAAAAAAAGGAATT
>sig_8785
GGTGGTGGTCCGGTTAATTCTGGCGGCTCT
>sig_8786
CCAAGCTGGCTAGTTAAGCTTGGTACTCAA
>sig_8787
GCAGTGTGCGCGAGGGGAGCGCGGCCGGGG
>sig_8788
CCCGGGTACCGAGCTCGATGCTTGTAAACC
>sig_8789
TTCCCATCTAGAATTATTCCATTGAGTAAG
>sig_8790
TCACCGAATTCTAATGTGAGTTAGCTCACT
>sig_8791
CCGATTGATCTCAGCGCTGAGTCGGTCACC
>sig_8792
AGGATCGGAGATCTCAGTGGTGGTGGTGGT
>sig_8793
TTACCTTCAAGCTCGCCCTTAAGGGCGAGC
>sig_8794
CGGGCTTTGTTAGCAGCCGGATCCCGACCC
>sig_8795
CTCGAGGAGCTCGGTACCCATATGGCTGCC
>sig_8796
GACCAGTAATAAAAGGGACATTCTGGTCGA
>sig_8797
TCCTGCAGCCCGGGGGATCCACTAGTGAGG
>sig_8798
CTCGACCTGCAGCCCAAGCTTTTTGCAAAA
>sig_8799
ACCGTCAACTCAGCAAAAGTTCGATTTATT
>sig_8800
CTGCGTAGACAGCCACACTGCCATGGGCCC
>sig_8801
TCAGATCTTCAACCGGGGTGGAGCTTCCCA
>sig_8802
CCCGGGCTGCAGGAATTCGATATATAGATC
>sig_8803
NNNNNNNNGTTAACCTGGNNNNTCGANNTA
>sig_8804
CCTTGCTCACCATGACCACTTTGTACAAGA
>sig_8805
ACCACGATGCCTACAGCAATGGCAACAACG
>sig_8806
CCAGCTGCGCAGATCATCAACCACTTTGTA
>sig_8807
GACCCGGGAATTCGGGGATCCCAGGGGCCC
>sig_8808
GTAGATGCCGACCGGAGTCCGCAAAAATCA
>sig_8809
ATTGATTGAGCCTACCCTATGAACATATTC
>sig_8810
CTGCAGGTCGACGGATCCGGGGAATTCCCC
>sig_8811
ATCCTCTTTTAAAGATCTGATCATAGACGG
>sig_8812
TCCATGGACCCGCGTCCCTCAATACCGGAG
>sig_8813
GCTCACTAGTCCGTTCGAAATATTATAAAT
>sig_8814
ATTTGTCGATTTCAATTTTGTCCCATGGCT
>sig_8815
CAATCTAAAGTATATATGAGTAAACTTTGG
>sig_8816
GATCCCCGGGGATCTCTCACCTACCAAACA
>sig_8817
TTAAGACTTGGTAATTAGGTAATACTATTG
>sig_8818
AAACGACGGCCAGTGCCAAGCTAGCTTGGC
>sig_8819
ACGACGGGATCTATGGTGAAGGGATGATCC
>sig_8820
AGGCCCTTTCGTCTTCAAGAATTATCCGGA
>sig_8821
CTCGCGAGGGGATCGAGCCCGGTGGGCGAA
>sig_8822
CTTACCATCCGGCCCCAGTGCTGCAATGAT
>sig_8823
GTTCCGCGTGGATCCCCGAATTCCCGGGTC
>sig_8824
CTCCAGCAGCGTCACTTCATCCACCACCGG
>sig_8825
TTAGGGATAGGCTTACCGAGCTGGGAGCTC
>sig_8826
CTGTAACTGTACTTTCAGATCTCGAGCTCG
>sig_8827
CGGTAACTGACAAGGCCTGACGTCGACAGT
>sig_8828
AATTGTCAACACTAGGCGCCGGTCACGTGC
>sig_8829
ACCCACTTCTTCACAGTTTTTCAAGAATCT
>sig_8830
TTATTGGTGCGACCTGCAGGCATGCAAGCT
>sig_8831
CGAATTCATAACTTCGTATAGCATACATTA
>sig_8832
CGGTACCGTATTCGAACATCGCCGTGTTCG
>sig_8833
TTCGTCTTCAAGTGTCTGTAAGCGGATGCC
>sig_8834
AAGTTCTTCTCCTTTACTATTGTAATACGA
>sig_8835
ATTTAGTTTTTAGATTTTGGAAGTGAATTT
>sig_8836
AACCTCCTGAATTCTGTTTCCTGTGTGAAA
>sig_8837
CCGGGGATCCTCTAGAGTCATTGTTTAGGT
>sig_8838
AGGATCCGGTGATTGATTGAGCAAGCTTAT
>sig_8839
CTGCTGATTGCCCTTCACCGCCTGGCCCTG
>sig_8840
AAAAAGGATCTTCACCTAGATCCTTTTCCC
>sig_8841
GGATCCAGTAGATGCCGACCGGGATCGATC
>sig_8842
TTTACCGATAAGCTCTAGAGTCGATTCACA
>sig_8843
TAAACCGGTCCTCAGGTGCAGGCTGCCTAT
>sig_8844
ATTTTAGCTTCCTTAGCTCCTGATGTTTGA
>sig_8845
TGGCCAGGACCCAACGCTGCCCGAAATTCT
>sig_8846
CAATGAATTCTAACATCCAATAAATCATAC
>sig_8847
CCGAGAGCTGCTTACTACGTGACCGCCCCG
>sig_8848
CAATCTAGCTAGAGGCTTTACACTTTATGC
>sig_8849
TTGGTACCTTATTTGTATAGTTCATCCATG
>sig_8850
GGATCGATCCCCCCAAGCTTGCATGCCTGC
>sig_8851
ACTTATCCTGAACGGTAAAACCCTGAAAGG
>sig_8852
TGGAGGCTGAAACCGCTGAACAAACTAGTA
>sig_8853
CGTCGTTTAGAGCAGCAGCCGAATTCGAGC
>sig_8854
ATGTGACATCTGAGGACCTCGGGTAAGGGC
>sig_8855
CCGAGGCGCCTCTGAGCTATTCCAGAAGTA
>sig_8856
CGGACTCTAGAGGATCCGGTACTCGAGGAA
>sig_8857
GTCAACGAGTTCAAAGAGCTGGTTACCCAG
>sig_8858
TTATATTAAGGGTTGTCGACCTGCAGCGTA
>sig_8859
ATAGATCTCGAGGCCTCGGACTAGTATGCG
>sig_8860
GAGAAAGCGGGGCTTGAGAGGCAAGGTACC
>sig_8861
ACCCTCGACCCGGACCGCCACATCGAGCGG
>sig_8862
AATTTCTCCTCTTTAATGAATTCGAAACCA
>sig_8863
CGTAAAATTCTGCCGGATCCGTCGACCGAT
>sig_8864
GCTTGTCGACCACCGTGATGGTGATGATGA
>sig_8865
ATAATTGACGATATGATCTGATCGGCCAGC
>sig_8866
AGGTCTTCCTTTAACGACTGCAAAAGGTAG
>sig_8867
GATCCAAGCTTGCTCAATCAATCACCGGAT
>sig_8868
CACTAAACTAAACTTAAATAATAATCAACA
>sig_8869
ACGCAGGTATCGTATTAATAGATCCTAGAG
>sig_8870
ACCAAACCCGCGGAGTGATGGTGGTGATGA
>sig_8871
ACCAGAAGAGCTGGGTACCTTATTAATGAT
>sig_8872
TCCATGGGCGGCCGCTCTAGAGTCGACCTG
>sig_8873
AGCGGCGCCTGAGAGGTATGGTGCACTCTC
>sig_8874
GTTCTCAAAAATGAACAAAGATCTATCTAG
>sig_8875
TAGTTAGTTAGGATCCCTTCGCGAGGTACC
>sig_8876
CGCAAGGCCTGCCATGGTGTCGAGATCCCC
>sig_8877
CATCGTCGTCCTTGTAGTCCATGGCGTTGA
>sig_8878
AATTCGCTAGCAGGGTACCCAACGCGTAAG
>sig_8879
GCTGCAGATCTGATCCTTTCCTGGGACCCG
>sig_8880
AGTTGTATTAATATCAAGTTGGGGGATCGC
>sig_8881
GTAACGGCCGCCAGTGTGCTGGAATTGATC
>sig_8882
TCATGCATGATATCGTCGACCCCACGCCCC
>sig_8883
CCATGATTACGAATTCCCCGGATCCGTCAA
>sig_8884
TCTCATCGTGAGCTAGCGGATCTCGACCAA
>sig_8885
CGCCAAAACAGCCAAGCTTGGCTGCAGTCT
>sig_8886
CTTGATCAAGCTGACGCGTCCTCTAGATCT
>sig_8887
GTCCTCGAGTTTACCACTCCCTATCAGTGA
>sig_8888
GCGGCCGCTACGTAGAATTCCCATATGCGC
>sig_8889
GAGGATCCCCGGGTACCGAGCTCAGAAAAA
>sig_8890
AAATTCGAGCTCTAAGCTTACACGGCGATC
>sig_8891
ATTCGATGGTGTCAACGTAAATCTAGAAAT
>sig_8892
CTCACAACCACCGCCACAAGCACTAATAGT
>sig_8893
CTTTTGCGTCGACGGATCCGGCTGCTAACA
>sig_8894
TTAAACGCCTGGATCCGATATCGTTTAAAC
>sig_8895
ACAATAGTAAAGGAGAAGAACTTTTCACTG
>sig_8896
TCGACCTGCAGCCGAGGACGGATCACTCAC
>sig_8897
GTCTGGTGTCAGGGGATCCGTCGACTCTAG
>sig_8898
TTAAGGGCCCGTACGGCCGACTAGTAGGCC
>sig_8899
AGCTCCTGAAAATCTCGCGACGGATCCGGG
>sig_8900
ATAACCAGCACGTTGCCCAGGAGCCTGAAG
>sig_8901
CTGGGGATCCTAGAAGCTTATCGAATTCGA
>sig_8902
GACGACAAGCTGACGACCGGGTCTCCGCAA
>sig_8903
TGAATGGCGAATGAGCTTCTTCCGCTTCCT
>sig_8904
CGGTCGCGCGAATTCCCATGACAAGGATTT
>sig_8905
TTAAGGGCCCGTACGGCCGACTAGTAGGCT
>sig_8906
TATGACCATGATTACGAATTCACTGGCCGT
>sig_8907
ATTTAAATGAATTCGCGGCCGCGTCGACAA
>sig_8908
TAAAATCCCTCTTCGGAAGCTTGGATCTGA
>sig_8909
GCTGAATATCGACGGTTTCCATAGGGTGGA
>sig_8910
CAGCGAGTCAGTGAGCGAGGAAGCGGTCGC
>sig_8911
TCATTCGCCATGCATCGCGCGCAATTAACC
>sig_8912
TAGAGGATCCCCGGGTACCGAGCTCAGAAA
>sig_8913
GGGGGTGGCTCTAGCTAGAGGATCCCCGGG
>sig_8914
TAGAGTACAGCACATCCATTTTGGGATCCG
>sig_8915
GCGGCGAGCTTGAGACAATCTCTTTACAAT
>sig_8916
GTAACTATTACTAATGAGTTCAGGACAGAC
>sig_8917
GTGGCGGAGAAAACCTGTACTTCCAAGCGA
>sig_8918
GGTGGCGGCGGCCAGCAGAAGTTCCGGGTA
>sig_8919
GACACGCCCGGGCGACGGATAGTGATCCCC
>sig_8920
GGAGTGAAACGATGGCGATTGCAATTGGAA
>sig_8921
ATCGCAGATCTCGAGCCCATCAACCACTTT
>sig_8922
CAAGCTAGCGTAATCTGGAACATCGTATGG
>sig_8923
GATAGCAATTGGTCGACGGGATCCAAGGCC
>sig_8924
TGTCAAATATGAATTCAAGAGCTTGCAAGC
>sig_8925
GGTTAAAGTTATGGCGGCCGCGATGTTGAT
>sig_8926
ATAGGAACTTCGCGGCCGCGAAGCAGCTCC
>sig_8927
TATAGTGTCACCTAAATGCNGCNNNNNNNN
>sig_8928
TGGTGTTCTTTGGTTGAAACATGACCATGA
>sig_8929
GGTTAATTTGTGATCCCGGGTGGCATCCCT
>sig_8930
ACAGCTCATTTCAGAATGTCGACGCCTGCC
>sig_8931
GCAGGGATCCAAGCTTGTCGACCACGTGAT
>sig_8932
GCTGGGCCACAACTGAAGCGGCCGCGACTC
>sig_8933
CCGTCCTGTGGATCCTGCCTCGCGCGTTTC
>sig_8934
CTGGGGATCCTAGAAGCTTATCGAATTCTC
>sig_8935
GCTGCCCGAGTTAACCCGAGATGCGCCGCG
>sig_8936
AGGAGGACCCTTGCTTGGAGGGTACCGAGC
>sig_8937
TGAACAAATGTCGACGGATCCTTCAACTTC
>sig_8938
GGCCTCGTGCATACGCCTATTTTTATAGGT
>sig_8939
AATGATGATGATGTCGACCCGGGAATTCCG
>sig_8940
AAAAGAGAGGCTGAAGCTGAATTCATAACT
>sig_8941
GCCATGCTAACACCTATGATGCTGTCTCTT
>sig_8942
CTCCAGGACGAGGCAGCGCGGCTATCGTGG
>sig_8943
CGTTGTTGCCATTGCCGCCTGATGCGGTAT
>sig_8944
CGGATCCTTGAAGACGAAAGGGCCTCGTGA
>sig_8945
GACAAGGAAGGAGAGTTATGCCATTTACGT
>sig_8946
CCAGTGAATTCCATGATCAGCATCCGGATC
>sig_8947
AGATCTAATACTCGGATGACGGCACGCCAG
>sig_8948
AACGGCGCGTCCGAACATTCGGACGGTATC
>sig_8949
CACACTACCATCGGCGCCATTCGCCATTCA
>sig_8950
CCACTAGTGGATCTGGATCCTCTAGAGTCG
>sig_8951
CGGGGGATCCGCCCGGGCTAGAGCGGCCGC
>sig_8952
CCATGGCTAGCTCGCGAGTCGACTCTAGAG
>sig_8953
GAAGGAGATATACATATGGGAATTCTACGT
>sig_8954
TGATGAAGCTCCCAGGAATCCAACCCCCAA
>sig_8955
CGCGACGTCAATGCCAATAGGATATCGGCA
>sig_8956
GCAAGGAATGGTGCAAGGAGATGGCGCCCA
>sig_8957
ATAAAGTTAAAGATTCACGGCCTGTACATA
>sig_8958
AAGCTTCAAATTTATGAATCTATTATACAG
>sig_8959
GATGACGATGACAAGGTACCTATGCATGAG
>sig_8960
GGAAATCATAAAAAATTATTTGCTTTGTGA
>sig_8961
TATTGCGTAAAAAATCTTGCCAGCTTTCCC
>sig_8962
CGAAGCATTGGGATCCTAAGGAGGTTAACT
>sig_8963
TTGTCAACACTAGGCGCCGGTCACGTGCAG
>sig_8964
TTTCATAGGCTCCGCCCCCCTGACGAGCAT
>sig_8965
AGAAGGTTTCTGCGTTAGGTGGAATACCAT
>sig_8966
GATCCTACCCACGTAATATACTATTGCTGG
>sig_8967
CCGGTGCCAGGCGTGCCAGCAACTGCGGCC
>sig_8968
GCTTGATATCGAATTCAACTCGCTCGCCCG
>sig_8969
TGAGGGGCATGGAGGGGGCGTCGCTGCACC
>sig_8970
GACGAGATTTTCAGGAGCTAAGGAGGCTAA
>sig_8971
GAAGAGGTTTTAAAAGAGGCTCTGCTCTCC
>sig_8972
TAAGCTTTTCAATTCAATTCATCATTTTTT
>sig_8973
TCTAGAGGATCCGCGGCCGCCGAAGGCAGG
>sig_8974
ATTATTTCGACCAGCGGACCTTAGCTGTCA
>sig_8975
CACAAAGTGGCTTAAGCTACTGAACCAGTT
>sig_8976
CACAGCTTGCTTGTAAGCGGATGCCGGGAG
>sig_8977
AGCTAGACTAGTCTAGCTAGAGAGAATTCC
>sig_8978
GAGCTGCTATGCATATCCGATTTTGGAGGA
>sig_8979
GCGGATGCATGAATTCGAGCTCGCCCGGGG
>sig_8980
AACCGAGCAACGCGAAGGCGTCAGCTACGA
>sig_8981
ATAATGTATGCTATACGAAGTTATGGGATC
>sig_8982
GTCAGACCCCGATAAGGCCCGGGAAGGCTT
>sig_8983
CGATAAGGATCCGAGCTCGAGATCTGAAAG
>sig_8984
GCGGTCTGTCGCTCACCGGTGACGTTGCAG
>sig_8985
TTTTTTATCTAGAGTCGACCTGCAGGCATG
>sig_8986
AGTCAACAATCTAGAAAGCTTACTCATTAG
>sig_8987
CTTGAACAGCCGCGCTATAGCACCAATGAT
>sig_8988
ATGCAGAGGCCGAGGCCGCCTCGGCCTAGG
>sig_8989
GGTACCGAGCTCTTCAGCTGTACAATTGGT
>sig_8990
ACACCGCTTCACGAGCCATGAATAAATTAA
>sig_8991
AAGCTTGGCTGCAGGTCGACGGATCCCCCA
>sig_8992
ATGGCCTTGTTGATCGCGATTTGATATACG
>sig_8993
TCATCGATAAGCTATTCATTTAACAACTTG
>sig_8994
TACAAATTCCCCGTAGGCGCTAGGGACACT
>sig_8995
CAGAATTGGGAATCAATTGTTACATGGAAT
>sig_8996
GTATGGTGTTCAATGCTTTTCAAGATACCC
>sig_8997
CTTTCCCCCCCCCCCCCGAGCTCTTAATTA
>sig_8998
CTCTTCAATGAGTAAAGGAGAAGAACTTTT
>sig_8999
CGACCCCTCGAGGGGCATGCAAGCTTGGCG
>sig_9000
AAAATTTCGCTGTTATTTTGTACATTTAAC
>sig_9001
ATCATCATCATCACATGCAAGTTTCAGTTG
>sig_9002
GCTTGCGGCCCGGACGATCGAGCTCGAATT
>sig_9003
ACGGGCAACAGCTGGCGTAATAGCGAAGAG
>sig_9004
GTCGTTGATTACTACACCATAGGTGTGGTT
>sig_9005
GGCAGCGAGAAGTTGACCAACGGCTCCAAG
>sig_9006
AGCTGTGCTCGACGTTGGCACTGAAGCGGG
>sig_9007
ATGATTACGAATTCCCGGGGATCGATCCGT
>sig_9008
GCGTCGTTCTGGGCCCATGGTGGCCACTCG
>sig_9009
CGTCCCCTCATTAGATCCTGTAAACGTTAA
>sig_9010
TGCGCAGCCTGAATGGCGAATGGCGGCCTA
>sig_9011
GAAGACACCGACTCTAGAGGATCCACTAGT
>sig_9012
AGAGAATTCCAGTGTGCTGGTGATATCACC
>sig_9013
ATGCATGCTGCAGTGAATGAATGAAGCTTC
>sig_9014
CGCGGGCCCTGCAGAGCTCGAGACTAGTAC
>sig_9015
TTGTCAACACTAGGCGCCGGTCACGTGCTG
>sig_9016
GTACAAGGCTTAGAGCTCGAATTTCCCCGA
>sig_9017
AGCGGGCAGTGAGCGCAACGCAATTATCGA
>sig_9018
GGGGATCCGTCTATGATCAGATCTTTAAAA
>sig_9019
CGAGGCCCTTTCGTCTTCACCTCGACGTCG
>sig_9020
CGCGTGAACGTCTGGTTTTACTTATTCAGC
>sig_9021
GACCTGCAGCCAAGCTTCTGTTTTGGCGGA
>sig_9022
AATGGGTCGGATCCGAGCTCGAGATCTGCA
>sig_9023
TAACAAAATATTAACGTTTACAATTTCGCG
>sig_9024
CAACTGGGTTCGTGCGAGCTCATCGATTTC
>sig_9025
CTCAGTTGGAATTCTACGAATGCTATTTGT
>sig_9026
GTACCGGATCCTCTAGAGTCCGGAGGCTGG
>sig_9027
TTTGCTCACATGACCCGACACCATCGAATG
>sig_9028
GAGTTAACGTTACGTTAACGTTAACGTTCG
>sig_9029
AGTGCTTGCGGCAGCGTGAAGCTAGGACGC
>sig_9030
GCATCACGTGATCCTCCTGATATCAGTAAT
>sig_9031
GATCCCCTCGAGGCGAACGCCAGCAAGACG
>sig_9032
CGGTGCTAGCGTATACCCGAAGTATGTCAA
>sig_9033
CATAAGGAGGATTAATTAATATGGGGGACC
>sig_9034
TCTCGGGATCCGTCAGCTTGGGACAGTAAG
>sig_9035
ACATCGATATCATATGCAAGGGTTTATTGT
>sig_9036
AAGTGGTTGATAACAGCGGGTTAATTAACA
>sig_9037
CAGAGATCTGACGCTCAGTGGAACGAAAAC
>sig_9038
GAACGACGGCGGGGGAGCGATCGACGTACG
>sig_9039
GTGGAGCTCGAATTGACGCGTCGAATTAAT
>sig_9040
AATGACTCCAACTTATTGATAGAGTACTCA
>sig_9041
AGCTCTAAGCGCTACCGTTCAAGTCTTCCT
>sig_9042
TATATTACAGCTCCAGATCAACTTTGCAAT
>sig_9043
CGGCCTGGTGCCGCGCGGCAGCCATATGCT
>sig_9044
CTAGGCTTTTGCAAAAAGCTTGGGATCTCT
>sig_9045
GCTCTCTAGAGGCCATGGCGGCCGCACTAG
>sig_9046
ATTCTCATGTTTGACAGCTTATCATCGCGG
>sig_9047
CTCTAGGATCGATTCTAGGAATTCTCTAGG
>sig_9048
GCAGCCAAGCTTGCTCCCGTCGTTTTACAA
>sig_9049
TTGTTATCGGCGTGCGGCGAGCTTGAGACA
>sig_9050
AAAGGTTCCAGATCTCATCACCATCACCAT
>sig_9051
ATTCTCATGTTTGACAGCTTATCATCGATC
>sig_9052
AAGCTTGGCTGCAGGTCGACGGATCCCCTT
>sig_9053
AGGTACCCTAGAAGATCTCCTAGAGAATTC
>sig_9054
ACGGATCCCCGGGAATTCCGGAGCGCTCCT
>sig_9055
GGCCGCGGCCTAGGCGGCCAGATCTGATCA
>sig_9056
TGAGCTAACTCACATTAGAATTCGGTGAGG
>sig_9057
GAAGGGCGATCGGTGCGGGCCTCTTCGCTT
>sig_9058
GGCGTAATCATGGCCATGGCTGTTTCCTGT
>sig_9059
CGGTCACTTTTTAAGCGCTGAAGGCGAAGC
>sig_9060
AGGTCGACGGATCCCCGACACCAGACCAAC
>sig_9061
TGAGCTCTACAAATAATGAATTCTTGAAGA
>sig_9062
GCGCAGGGGATCAAGATCCTCCTTCGTCGG
>sig_9063
GCAACCCCTTGTAAATGCTAGGATTGAACC
>sig_9064
GAATTCTCATGTTTGACAGCTTATCATCGC
>sig_9065
TTTCAACTTCGATCGCTTCCAGACCTTGCA
>sig_9066
CGTGTGGCCTAAGCGATATCTTAGGATCTC
>sig_9067
CCGGGCGAGCTCGAATTCGAGCTCGGTACC
>sig_9068
TGCCTGCTTTTTTGTACAAAGTTGGCATTA
>sig_9069
CCTTAAAAAAAAGAGTTGGTAGCTCTTGAT
>sig_9070
TAAAACTTCACCGATATCTTTAGAAATCAT
>sig_9071
CCAGCTTGGAGTCCACGTAGTGGTTGCCGG
>sig_9072
AGGATCCTTCGAATAATTAGTTGTTTTTTG
>sig_9073
TTATGCTGGATGAAGTGCCACTCCGGCATC
>sig_9074
GGGTGGTCACGAGGGTGGGCCATGGAACAG
>sig_9075
AGCTTGGATTGAACAAGATGGATTGCACGC
>sig_9076
CTGTGCTCGAGATGACCTGCAGGTCGAGAA
>sig_9077
ATTGAGGGACGCGGGTCCATGGCGATATCG
>sig_9078
GGCCTGCTGGTTCCGCGTGGATCTCGGATC
>sig_9079
TTTGCGGCCGCGATGTTGATGAAAGCTGGC
>sig_9080
CTGGTGTCAAAAATCCAAGGGCGAATTCGA
>sig_9081
CAGCCAAGCTTTCGCGAGCTCGAGATCTAG
>sig_9082
GAGTCGACCTGCAGGCATGCAAGCTTCCGG
>sig_9083
TTTTTAATTTTTGCGGCCGCTATAGGGATA
>sig_9084
GGTCGTGAAGCTCATGTTTGACAGCTTATC
>sig_9085
TCCCCATCCCCGGGATCCGAATTCCCGGGC
>sig_9086
TGTCCTTGTTGTGGGTGCCCCTCCTCGTAG
>sig_9087
TGTTTGAATTCTTGAAGACGAAAGGGCCTC
>sig_9088
CATGTTATACTGTTGAATAACAAGGACGGA
>sig_9089
GAGGATCCCAGACGAGTTAAGTCACCATAC
>sig_9090
AAAAGTTCTTCTCCTTTACTCATATGAATT
>sig_9091
ACAGCGCTGCACTGAGCAGCGTAATCTGGA
>sig_9092
GACCACCTTATGTTATTTCATCATGCATGA
>sig_9093
GGGCCCTGCAGCATGCATATGCATCCGGAG
>sig_9094
TCTGCTCCTGCAAAAGTCAGGCACCGTGTA
>sig_9095
ATATCTGCAGAATTCGCCCTTAAGGGCGAA
>sig_9096
AACAGCTTACTCCCCATGCCCGGGCAATAA
>sig_9097
GCAGCAGTGGTAGAATGCCCAATGCACCAG
>sig_9098
CTCGGTCCGAAACCATGTCGTACTACCATC
>sig_9099
GCGAATTCGCGATTCGAAGCTTACTTAGAT
>sig_9100
GGATTAAACTCGAGTAGACTAAGTTAACTA
>sig_9101
GAGAAGGGAGCGCATATGGGCCATCACCAT
>sig_9102
ATGTACTAAGGAGGTTGTATGAATTCCACC
>sig_9103
ACCGAGCTCGAATTCAATTCGGCGTTAATT
>sig_9104
CGCGGCGTTGGTGCCCGTGTGCGAGCCGTT
>sig_9105
CTGCAGGTCGACGGATCCGGGGAATTCTTG
>sig_9106
GACTGACACGTCCGACGCGGCCCGACGGGT
>sig_9107
GAATGGCGAACTGCTGGTTCCGCGTGGATC
>sig_9108
TTCGTTAACTCGAGGATCCCGGACCATGAG
>sig_9109
TGCATGGATCCGGTACCACTAGTTAATAGT
>sig_9110
CGAATACTTTAAACGCTTCCTTCAACTCCT
>sig_9111
AAACTAGTATGAGCTCCAATTCACTGGCCG
>sig_9112
GTGCCGCGCGGCAGCCATATGGCTAGCATG
>sig_9113
AGGCCATGGGATATCTGTGGATCCGAATTC
>sig_9114
CCAATAGCTAAGAATTTCGTCATCGCTGAA
>sig_9115
CATCGGTCGACGGATCCCGTCGACGCTCTC
>sig_9116
ACCTTATGAGCTCCCTGTGAGCGAGTAACA
>sig_9117
GAAGCGGAAGAAGCTCATTCGCCATTCAGG
>sig_9118
AAGGCCATGGCTGATATCGGATCCGAATTC
>sig_9119
GGAATTAATTCTGTGGAATGTGTGTCAGTT
>sig_9120
CGCCGCCGCAAGGAATGGTGGTCTAGTCCG
>sig_9121
ACGCTCTGTCGATTCGAGGAAAGACACTGG
>sig_9122
CTCAGTGGAACGAAATCGATGAGCTCTTAA
>sig_9123
GTGCACCATAAATCAATCTAAAGTATATAT
>sig_9124
ACGCTCAAGTGACGCTCAAGTCAGAGGTGG
>sig_9125
GCGGAAAGATCGCCGTGTAAGCTTAGAGCT
>sig_9126
TTAAAGATACCCCGGATCCTCTAGAGTCGA
>sig_9127
GGGGAAGTCAACCTGAAGCTCTAGTTCTAG
>sig_9128
CGTCTGCTCTTCGCGGCGGATGTTGATATC
>sig_9129
GTTTCTCCATACCTAAGGAGGAATTCATAT
>sig_9130
GCGGGTGGAACAGACGAAGCCAATAGGAAG
>sig_9131
ACTGATAGGGAGTGGTAAACTCGAGGACGA
>sig_9132
CTATCAGCTAAGACCTGAAGATGTCGCGAG
>sig_9133
ATGAGCGGATACATATTTGAATGTTTAGCT
>sig_9134
AGGCCTCCTCCTCCTCCTGGAGGATGGTCG
>sig_9135
TAGCAGTTGCATGAATAGCTGCAGCGTCAC
>sig_9136
TTCCCCAACTTGATATTAATATATTAATAT
>sig_9137
CGCCAAGCTTGCATGTTAACAGATCTCGTA
>sig_9138
TAAAGCTTTCCCCAATGCTTAATCAGTGAG
>sig_9139
GGCCTGTTGACCCCCTGACCAGGGCCCCGG
>sig_9140
GTTCCTCCTGCTAGCCCAAAAAAACGGGTA
>sig_9141
CCGGGTCAGGTCCCCAGAGGGCCAGCAGCG
>sig_9142
ACGTGAGCTTCAGCTACCGCTGCGAGGCCG
>sig_9143
CCACCACTAGTATGGCCAGAACCAGAACCG
>sig_9144
TAAACTCGACATCGTTCTCTATCACTGATA
>sig_9145
TTTGGCTACCTTAAGAGAGTCATCGCGATG
>sig_9146
TGGTTCCGCGTGGATCCCCGGAATTCCCGG
>sig_9147
GACTCGAGGAATTCGGTACCCCGGGTTCGA
>sig_9148
CTAACGCATAGGGATTAAGTTTAAAATGCA
>sig_9149
GGTACCCGGGGACCGGTTAACTTTGTCATC
>sig_9150
CAGGTCGACACTAGTGGATCCAAAGAATTC
>sig_9151
GCTTTTTTTTAGATCTCTGCAGCCCAGCTT
>sig_9152
ATCTGATATCGAATTCGGATCTGGTTACCA
>sig_9153
CCTAATGAGTGAGAATTCCGTATGGCAATG
>sig_9154
TCGCCTTGCGTATAATAAAATAAAAAAGGG
>sig_9155
TCAGATCCGCTAGCGATTACGCCAAGCTCG
>sig_9156
TTTTGCTGAGTTGACGGTCGAATTTGCTTT
>sig_9157
CCACTGATCTTCAGACCTGGAGGAGGAGAT
>sig_9158
ATTAGCTTATCGGCCAGCCTCGCAGAGCAG
>sig_9159
AAGTTGTTTGAATCTCCCGTCGTGTAGATA
>sig_9160
GCTCTGCGAGGCTGGCCGATAAGCTCCTCT
>sig_9161
CTTGGTAGATCCATGTATCCACGTGGGAAT
>sig_9162
TCGAATTCGTCCCGGGAATCTGGCCGCGGC
>sig_9163
ATAATAGGATTTTGTTAAAATTCGCGTTAA
>sig_9164
CGCAGATCTGCGAGCGCGCAGTCGTACGTG
>sig_9165
TGCCCGGACGGGAAGGCGAACCCGAGCGTC
>sig_9166
CGGGGGACTCTTGACCATGGTAGATCTGAG
>sig_9167
GTCCATGGATATCGGGGATCCGAATTCTGT
>sig_9168
AAACCGCTGAACAAGCGCGCATGAGCTCCA
>sig_9169
GATACGTAGCCGGCTAGCGATATCAGATCT
>sig_9170
CGTCTATGATCAGATCTCGAGCTCGCGAAA
>sig_9171
CCTCGGAGGAGGCCATGGAACCGGAACCGG
>sig_9172
TGCCATCGATACCGTCGACCTCGAGGGGGG
>sig_9173
GCTTGTCGTGTGGTGGAATTCATACAACCT
>sig_9174
GTAGATCGGAGCTTCCCGGTCACAACCCCT
>sig_9175
GGTACCTTTGAATTCCACTTAATTAAGTAG
>sig_9176
GTGAGCGAGGAAGCGGAAGAGCGCCCAGCT
>sig_9177
AATTTGCCCCTGGAGGTTACCCATTATTCA
>sig_9178
TCAATGTATCTTATCATGTCTGGATCTGCT
>sig_9179
TTGGGATCCGTCGACCTGCAGATCTGCGTA
>sig_9180
CTGTGGTAATTCCTTTCTGCAGCAATCGAA
>sig_9181
CACGTAGGCCTTGGAGCCGTACATGAACTG
>sig_9182
GCATGCCTGCAGGTCGACTCTAATCAAACA
>sig_9183
TTGAAGAATAAGATTGAATGAAGAGTCCTC
>sig_9184
GCGGCTGCAAGCTGGGCACTAGTATGAGCT
>sig_9185
AATCCTATTATTTTTGACACCAGACAAGTT
>sig_9186
AAAAGAAGGGCATTTATATCGAGTTCCACG
>sig_9187
ATCTAATATAAACGTCTCAGAAAAATATGA
>sig_9188
CTTGAGTAAAGCGAACCGGAATTGCCAGCT
>sig_9189
GAATTCTAGATCCTAAGCTTAATTGTTATC
>sig_9190
AGAATTCTGTTTCCTGTGTGAAATTGTTAT
>sig_9191
TCCAACCAAGCTTGCGGCCGCTCAGGAGCT
>sig_9192
CCTGGCACAGCAATAGCCCGGCTTTCTTGT
>sig_9193
TTCCTGACGTTGGGACTCCATGACGTTCCT
>sig_9194
TCACCAGTCTCTCTCTCAAGCTTGCATGCC
>sig_9195
CAGCCTGAATGGCGAATGGCGAAATTGTAA
>sig_9196
CGCCTGAGTCTTCCCCGGGTGCACGGTCCC
>sig_9197
CAGGGCTTAAGTAAGTTTTTGGTTACAAAC
>sig_9198
GAGCTGTTGACAATTAATCATCGATAAGCT
>sig_9199
CTCCCAAGCTTGGGAGCTTGGCACTGGCCG
>sig_9200
CCAAGAAGCTTATCGATGATAAGCTGTCAA
>sig_9201
GCGCTAGCCCGTGACTCGTCACGGTCGAAC
>sig_9202
GGCTTCTAGAACCGGTAGAAAAAATGAGTA
>sig_9203
AGACTGTCGACGTCAGGCCTTGTCAGTTAC
>sig_9204
GAACAGGAGGGACAGCTGATGAAAACAGAA
>sig_9205
CGCTTAATTAAGACGGATCCCCGACTACGT
>sig_9206
TATAGAATACAAGCTTGCATGCCTGCAGGT
>sig_9207
TTTACCATGGGGGATCCGGTGATTGATTGA
>sig_9208
AATATACAACTGACACACAGAGAAGCGCAG
>sig_9209
GTAGGGTTGGTTGTGGTTGCGGCCGCGATG
>sig_9210
GCACTAGTGATTAATCCCGCGGCCATGGCG
>sig_9211
TATCGTCGTCATCCTTGTAATCAGATCCGT
>sig_9212
AGATTATAGAGATCCCAAGCTTTTTGCAAA
>sig_9213
TGGAAAAACGCCAGCAACGCCGAATTCTTT
>sig_9214
TAAGCTTACTAGTTCTAGAGAATTCGTGAG
>sig_9215
CGAGGCATGCGGTACCAAGCTTGCGGCCGC
>sig_9216
TTTCTGAACAATTTATCTACTATGTAAATA
>sig_9217
TTCCCCTGGCACGACAGGTTTCCCGACTGG
>sig_9218
GCCCCCCCCCCCCCGAGCTCTTAATTAATT
>sig_9219
GCGGGATCTGGCGAAGGCAATGGGGGTCTT
>sig_9220
TCGGTACCCGGGGATCTAGAGTACTGGTTG
>sig_9221
CGATCGGGGAAATTCGAGCTCGGTACCCGG
>sig_9222
ACGCGCGAGGCAGGATCCACAGGACGGGTG
>sig_9223
GTACCCGGGGATCCTCTAGAGTCATCCGGC
>sig_9224
AGGCGCACCGTGGGCTTGTACTCGGTCATT
>sig_9225
ACCGTTTAAACATAACTTCGTATAATGTAT
>sig_9226
TCCTTAGCTCCTGAAAATCTCGTCGACGCT
>sig_9227
AGAGTCGAGATGCCGCATGTGGAAGAGGTG
>sig_9228
AATGGCCAAGACAATTGCGGATCCAGGGGA
>sig_9229
GGACAGATAATACTCATTTCAAGAGTTTTG
>sig_9230
CAAAACAGCTGTTCCTGATGCAAAAACGAG
>sig_9231
TAATCAGATAAAATATTTCTAGGCACAGCT
>sig_9232
AACCAGCGGCACCAGCGGCGCGAATTGACA
>sig_9233
CGCGTGGATCCCCGGGAATTCATCGTGACT
>sig_9234
GTAGCCACCAAAGCGGCCGTGTGCCCAGAA
>sig_9235
TATTGACGCCGGGCAAGAGCAACTCGGTAG
>sig_9236
GCTTTTGTTCCCTTTAGTGAGGGTTAATTC
>sig_9237
CCATAGCTAGGATCCCAGCTGAAGCTTCGC
>sig_9238
GGTACCGAGCTCGAATTCCGTGTATTCTAT
>sig_9239
ACATGAGAATTGGTCGACGGCCCAGCTTTA
>sig_9240
GATCCCATAACTTCGTATAGCATACATTAT
>sig_9241
GCTAGCTCGCCGCAGCCGAACGACCGAGCG
>sig_9242
GCGTAATAAGGAGTCTTAACTGCAGCCCGG
>sig_9243
TCATCATCATCATATCGAAGGTAGGCATAT
>sig_9244
CCACGCGTTCGAACTAGTTAACTAGATTCG
>sig_9245
TTCAGTAACGTTAAGTGGATCCATGGTGAT
>sig_9246
ATCTCATCGTTTGGATCCTTCGAATAATTA
>sig_9247
CGGATCCCCATGGACGCGGAACCAGATCCG
>sig_9248
CTGCAGGGCCCCCCCTCGAGGTCGACGGTA
>sig_9249
TTTGTTAGCAGCCGGATCATCACCACTTTG
>sig_9250
GCTCGGTACCCGCGGCCGCGGGGATCCTCT
>sig_9251
CCAAGGATGGCTTGGGCTCAGGGTCATTGA
>sig_9252
ATTCCTCCTGTTAGCCCAAAAAAACGGGTA
>sig_9253
CAGAATCCTGAATGGCGAATGGACGCGCCC
>sig_9254
TGCGGTGGTCCACGAAGTGGTAGTCGGGAA
>sig_9255
CCTCGCGCATTCGGGCTTCGGTGAAGGAAC
>sig_9256
CCATCGGGCGCGGATCTATGCTACTAGTAA
>sig_9257
AGCCAAGCTTGCGATCCCGTCGTTTTACAA
>sig_9258
TGGATCCATATATAGGGCCCGGGGTTATAA
>sig_9259
TTGTCTAGGGAGATCAGCCTGCGGGTCACG
>sig_9260
GGGTTGGGGTTTCTACAGGACGGACCATAA
>sig_9261
ACCTCGAGCCGCGGCGGCCGCCAGCTTACG
>sig_9262
CTTCGTACGATCCGGGCCCGGCGGCGGCTC
>sig_9263
AGCTTATCATCGATAAGCTTGCTCAATCAA
>sig_9264
AAGAACCTTTGTATTTATTTTCACTTTTTA
>sig_9265
ATACGACTCACTATAGGGAGAAGAGAAGCT
>sig_9266
ATCTCGAGCTCGCGAAAGCTTGGCTGCAGG
>sig_9267
ACCATCACCATCACCTCGAGACCATGGATC
>sig_9268
TTTTCTTGTATTCTTTGTTTCATTATAACC
>sig_9269
CCAAGCTTGCGGCCGCACTCGAGCACCACC
>sig_9270
TCTAGAGTTTAAACTTTAATTAAGCCCGGG
>sig_9271
TTTCAGGGCGCCCATATGAAAACCCCTTTA
>sig_9272
GACGATCACGATCCATCCATTTCTTAAGAA
>sig_9273
ATTCTGCTCGTTCTTCAGCACGCGCTCCAC
>sig_9274
GGGGCTTTTCTGATTATCAACCGGGGTGGA
>sig_9275
CGTCTTCAAGAATTAATTCCCGGGGATCCG
>sig_9276
TATATGGGTATAAATGGGCACGCGATAATG
>sig_9277
TTGTACAAAGTGGTTGATAACAGCATGAGT
>sig_9278
ACAGATTAGCTATATTGACATGAATCTAAC
>sig_9279
ATCGCTGTAAAAGCGGATCCACTAGTTCTA
>sig_9280
TAACAGCCTTGTCATCGTCATCCTTGTAGT
>sig_9281
GCATTAACTTTATAAGGAGGAAAAACATCG
>sig_9282
GGACCCTTGGCCACTCCCTCTCTGCGCGCT
>sig_9283
CTACCACGCGGAACCAGGCCGCTGCTGTGA
>sig_9284
TAGTTAAAAAAATCTTTCGGGGGGATGGGG
>sig_9285
CCAAGCTCAGCTAATTAAGCTTATTAAGCT
>sig_9286
TCAGAAGTCGACCAAGGAGGTCTAGATAAC
>sig_9287
GCTCTAAGCGCTACCGTTCAAGTCTTCCTC
>sig_9288
TTCTGCATGGTTAATTTCTCCTCTTTAATG
>sig_9289
GAGGCTAGCTTCTTCGTCTGTTTCTACTGG
>sig_9290
GAATAATATGGCTAATGGCCGGATCCGCCT
>sig_9291
GCTAAACCCGGGAGTGCTAGGGGATCCGTC
>sig_9292
ATAGGGACGTCATATGGATCCAACCCCTCC
>sig_9293
GAAATCCATTATGTACTATTTCCCAAGCTT
>sig_9294
CTTGGGCCCGGTACCTCGCGAAGGCGGGCC
>sig_9295
CGGCGCCCGGGAACTCCGGATGCATATGCA
>sig_9296
GTGGCCGCATTAGGCACCCCAGGCTTTACA
>sig_9297
CCTAGTGGATCCCCCGGGCTGCAGCCCGGG
>sig_9298
CGGAAAGATCGCCGTGTAAGCTTAGAGCTC
>sig_9299
ATAACCGGATCCGTATTTATAGGTTTTTTT
>sig_9300
CCATCCGGCGACGACACCGACGAAGGAGCA
>sig_9301
GGGATCTGGATGGCAAATAATGATTTTATT
>sig_9302
AAATTCGAGCTCTAAGCGCTGTTATCAACC
>sig_9303
TCGAGATCTCCATGGCGGCCGCGAATTCGT
>sig_9304
GTCCTTGTGTACCATCACTTGTGTAATAAT
>sig_9305
ATCCTTTTGGGGGGGGGGGGAAAGCCACGT
>sig_9306
GTTGATAACAGCATGTTACGTCCTGTAGAA
>sig_9307
CTTTTTTCTCGCTTAAGTATTTCACTGTAT
>sig_9308
AACTTTGGCCACCATGGGTGTTACCAAAGA
>sig_9309
GTGAGCGCTCACAATTCCACAACCTAGTAG
>sig_9310
GCGCATTGTTAGATTTCATTTTAGCTTCCT
>sig_9311
ATACATATTTGAATGTTATTTAGAAAAATA
>sig_9312
AAGCTTGTCGACCACGTGATGGTGATGATG
>sig_9313
AGAATGAAGGAAGGTATGGTGTTTTATAGA
>sig_9314
CACAGCCATAGCGTATCCCTTCCATAACTG
>sig_9315
GCTCCTGGTCATGTGCTGTCCTGGCGTAAT
>sig_9316
GCTTTTGAAGCTGGGGTGGGCGAAGAACTC
>sig_9317
CTCCTCTTTCGTGAAAGACTCGCCAGAGCT
>sig_9318
TAATAAAAAAACCTATAAATATCCGGATCC
>sig_9319
GAATTCGTAATCATGGCCATGGTGGTCGGC
>sig_9320
TATGCAAGACAGTTTGTCGTCAACGACGCA
>sig_9321
CTAGAGGATCGGAGATCTCAGTGGTGGTGG
>sig_9322
TAAGCGGAGACTCTAGAGGGTATATAATGG
>sig_9323
TCCCTCCAGCTTTTGTTCCCTTTAGTGAGG
>sig_9324
TTGTAACGGCTGCTGGGATTACACATGGCA
>sig_9325
CGAATTCCCCGGATCCGTCGACCTGCAGGG
>sig_9326
GCCAGCGAGGCAGATCCACAGGACGGGTGT
>sig_9327
TCCAAAAAATGGCCAGGATCCACTAGTTCT
>sig_9328
GCTCAGCTAATTAAGCTTATTAAGCTACTA
>sig_9329
TACTGACATAGATCTCGAGCTCGGATCCTT
>sig_9330
CAATTGAAGCCGGCTGGCGCCAAGCTTCTC
>sig_9331
TACAGGGTCATAATGTTTTTGGTCGACCGA
>sig_9332
TGGATATAGGTGTTTCATTAGCAGGTGTTG
>sig_9333
CGAATTCCCCGGATCCGTCGACCTGCAGGT
>sig_9334
AGATGTTAATTAACCCGCTCATTCTAGAGT
>sig_9335
CTTGCATGCCCCTCGAGGGGTCGACTCTAG
>sig_9336
CGCGCCGAGCTCGAATTCGGATCCTGGCTG
>sig_9337
CGTTAACCTCGAGAGATCTAATTCCGGCGC
>sig_9338
AAGATTATAGAATAACAAATATTGGTACAT
>sig_9339
GATTATGAAAATCGAAGAAGGTAAACTGGT
>sig_9340
CATTGCTATAATAAATTTATTAGAGCAATA
>sig_9341
TTCAAACACGTAATCAATATCGGGGTGGGC
>sig_9342
CCATATGCTAGTCCGAGGCCTGAATCGCCC
>sig_9343
CACCGGATCAATTCGCGCGGCCGCACTTGT
>sig_9344
TTTCCATGGTCGCTCGAAAGTTTTTTTCGA
>sig_9345
CCAGCACGCCTTCAAGACCCCCATTGCCTT
>sig_9346
TTGGGGCCCAACGTTCTCGAGAACGTGGAT
>sig_9347
ATAGGGCCCGGGATCCTGATGGCCTCCTCC
>sig_9348
GCTCAGTGTTTGTGACGGTGGTTGTGAGCC
>sig_9349
CGGCCGGGAGCATGCAAGCTTGGCGTAATC
>sig_9350
GGTCCATACTAGTTTCGCCATTCAGGCTGC
>sig_9351
AGAGGATCCCCGGGTACGGTCAGTCCCTTA
>sig_9352
AAAACGACGGGATCCGATTCTAGACTAGAA
>sig_9353
GACGTCGCATGCTCCCGGCCGCCATGGTTT
>sig_9354
ACAATTTACGCGCCTAAATTATGCGGCCTG
>sig_9355
ACGGATCGATCCTCTAGAGTCGGGCAGCGT
>sig_9356
GACAAAGGGAATCATAGATCCCCCGATTTA
>sig_9357
GATCGGATCCTAGAAGCTTATCGAATTCCT
>sig_9358
CAGAAGAACTCGGATCGCGGCCGCTCGAGG
>sig_9359
TCTATCATGGTGAAGGGGGCGGCCGCGGAG
>sig_9360
GTGCCAAGCTTGGGTCTAGAGTTATCAACA
>sig_9361
GTGAGCGCTCACAATTCCACAACCTAGTTC
>sig_9362
GAACATCGTATGGGTAGCTGGTCCCGGGAG
>sig_9363
AGTCCGCTCCAGCCCCGAAGAAAGGCTCCA
>sig_9364
CCATCCGGCGACGACACCGACGAAGGAGTT
>sig_9365
GCTCCGTTAAGTCATAGCGACTAATCGTTA
>sig_9366
AGATATACATATGCCCGGGCGGCCGCGGAG
>sig_9367
CTCATGAGACAATAACCCTGATAAATGCCT
>sig_9368
GCCTTCACCTTTGACGGTAAAGTAATGCCC
>sig_9369
TTTCAATACAATTTTCAGAATACGTTTTTT
>sig_9370
GATCCGAATTCGCCCTATAGTGAGTCGTAT
>sig_9371
TGGACCGAGAATCGTAAGATCTGAACTGTA
>sig_9372
CAGATCTATGCTGGCGTGCCGTCATCCGAG
>sig_9373
TGAGGAGAAGCCCGGAGCTCCTGCGGCCGC
>sig_9374
GCCCCCCTAGAGTCGAGATCTGGATTGAGA
>sig_9375
CCACCATCGGGCGCGGATCATCACAAGTTT
>sig_9376
TACCATGGCATGCATCGATAGATCCCAATG
>sig_9377
AATATTAGACACTTTCCAATATTTCTCAAA
>sig_9378
CCCTTGGTGAAGGGATCAATTCCTCGAGCC
>sig_9379
AACGCGCTTGCTGCTTGGATGCCCGAGGCT
>sig_9380
CTTAATTGTTAGATCTGCACAATTCCACAT
>sig_9381
TCAGTGAGCGAGGAAGCGGAAGAGGATCCC
>sig_9382
TAGTCCATTACCTGGTTTAAGTCCTCTTAT
>sig_9383
AAGGATTTGTAGCGGTGCGTTTAGCATTGA
>sig_9384
CCCGGGATCCTGATGGCCTCCTCCGAGGAC
>sig_9385
AGCTTGCAGGGATCCTTAGTTAGTTATACG
>sig_9386
CTTTCAACAGTTTCGGCCGAGTGAGAATAG
>sig_9387
AGAATTCGGATCCACGAGCTCGGACTCTTG
>sig_9388
CAGGAGCTAAGGAAGCTAAAATGGGTCAAA
>sig_9389
ACCAGTGATCACGGGATTAGGCCCAATGGG
>sig_9390
TTGTACAAAGTGGTTGATAACAGCATGGTG
>sig_9391
TCCGCGTGGATCCCCAGGAATTCCCGGGTC
>sig_9392
ACTGCTCGTTCTTCAGCACGCGCTCCACGA
>sig_9393
ATGGGGGGGGGAAGTTCCTATTCTTTCTAG
>sig_9394
TCCTGTGGATCCTGCCTCGCGCGTTTCGGT
>sig_9395
AAGATCAGATCCGGCTGCTAACAAAGCCCG
>sig_9396
GGCTGAAACCGCTGAACAAGCGCGCATGAG
>sig_9397
CCTTAAGACGCGTGGATCCCCGGGAATTCG
>sig_9398
ATTTCAGTAACGTTAAGTGGATCCATGGTG
>sig_9399
GATCGGATCCTAGAAGCTTATCGAATTCTC
>sig_9400
CAAAGGGAAAACTGTCCATACCCATGGATT
>sig_9401
GAATTCCATGACCTCCGGATCCTCTAGAGT
>sig_9402
CAACTGGGTTCGTGCGAGCTCGGTACCCGG
>sig_9403
CGGTACCCTAGAGCGAATAAAACTTTATAA
>sig_9404
GCATCAGGCGGCCGCTTTGACTTTGTCGAT
>sig_9405
GAGAATCCAAGCTTGGCGAGATTTTCAGGA
>sig_9406
TGAACCACCCAACTGCGTATCTGATTGTTA
>sig_9407
CTGACTCATACCAGGCTAGTCCGAGGCCTC
>sig_9408
ACAAAGTGCATATGGAGCTCGGTACCCTCG
>sig_9409
AGTGTTTTCCTTTCTTGATCCTTTAGCCTA
>sig_9410
ATCGGATCTGGTTCCGCGTGGATCCCCGAA
>sig_9411
TATTATTGAAAGAGTCAAGGGTGAGAGCCC
>sig_9412
ACCGGGCCCCCCCTCGATCGAGGTCGACGG
>sig_9413
GAGCTGTACAAGCTTAACTTCGACCTGCTG
>sig_9414
AGGGCAAGGGCAATTCTGCAGATATCCAGC
>sig_9415
AGCTCCTAATTAAGCTCATAAATTAAACCT
>sig_9416
GACCACCCGGGGATCCTCTAGAGTCGACCT
>sig_9417
GCGTGGATCCCCGGGAATTCGTAATCATGG
>sig_9418
AGCTTTTTGCAAAAGCCTAGGCAGATCCCG
>sig_9419
CTAACAGCTTACTCCCCATGCCCGGGCAAT
>sig_9420
TTCCATGTGTCCAGTTTGGCGCGCCCCATC
>sig_9421
CGCGAGTTGGTTCAGCTGCTGCCTGAGGTC
>sig_9422
AAGCTTGCATGCCCATCGATGGGTCGACTC
>sig_9423
GTCAGTACTGCAGGTACCTCGAGAACTTCG
>sig_9424
AACTTCGCCCTGCAGCTGCAGAGCTTGCCG
>sig_9425
GAGACCGGAATTCGAGCTCGCCCGGGGATC
>sig_9426
CTGAATATTCATGAACGAGGCCCGTCCCGT
>sig_9427
TCCCCATCCCCCCAGTGAATTCCCCTGTTG
>sig_9428
ATTTTTTTCCTCCTTACCATTGCATACACC
>sig_9429
TCACTATAGGGAGACCGGAATTCGTTTTTA
>sig_9430
GCTAATTTATCTGCTAATGTCTATTTAAAT
>sig_9431
ATCGGATCTGGTTCCGCGTGGATCCCCGGA
>sig_9432
CCCCGGGCGAGCTCGAATTCCGGGGGGATC
>sig_9433
GGAATTGCGGAATTCCGCAATTCACTGGCC
>sig_9434
TTGGGATCCGTCGACCTGCAGATCTGGGGA
>sig_9435
AGCTCTTCTGTTCTGTACAACAACCTGGGA
>sig_9436
TGTCAAACATGAGAATTCCGGGGATCCGTC
>sig_9437
CGGGGTATCGTCCATTCCGACAGCATCGCC
>sig_9438
TGAAAGGTTGGTGGCCAAGCTTTAATGCGG
>sig_9439
CCGGGTACCATGTGAGCAAAAGGCCAGCAA
>sig_9440
TCTAGCGAGCGCCGGAGGCGGCCAGAGAGG
>sig_9441
GATCCTTAATTAATCGATAATTGAAGACGA
>sig_9442
ATCCAAACCATGGAAAATACGTAGAATTCC
>sig_9443
TTGGCTCGAGGAATTGCCCTTAAGGGCAAT
>sig_9444
CTTCTGGTTCCGCGTGGATCTGACTACAAG
>sig_9445
AAAATCGGATCTGGTTCCGCGTCATAATCA
>sig_9446
TCTAGCGAGCGCCGGAGGCGGCCAGAGCAA
>sig_9447
TTAGAGTCGACCTGCAGGCATGCAAGCTTG
>sig_9448
AAGCATTGAACACCATACGTAAAAGTAGTG
>sig_9449
TTCTCCGCACCCGACATAGATCCCCTATTT
>sig_9450
TGCAGCCCAAGCTTGGCACTGGCCGTCGTT
>sig_9451
CATGGAGGCCTGAATTCCTCGAGATCCGTA
>sig_9452
ATGGTGGTCTAGTCCGAAATCGGCAAAATC
>sig_9453
CGTTCCTTAAGGAATTGATCCGGGCTTATC
>sig_9454
AATGGCTGGATGATCCTCCAGCGCGGGGAT
>sig_9455
CGATGGGGATCCGAGCTCGAGATCTGCAGC
>sig_9456
CCGGGGATCCGTCAACACGGGATAATACCG
>sig_9457
GCAGGATATCTGGATCCACGAATTCGCTAG
>sig_9458
TATATTTTGGAATTCGTAATCATGGTCATA
>sig_9459
CCTCTAGAGTCTCCGCTTAGTCATTAGTCA
>sig_9460
GCTGGGCGCTCTTCCGCTTCCTCGCTCACT
>sig_9461
TCTTGCGGCCGCAATCGGGCAAATCGCTGA
>sig_9462
AGAGGCGGTTTGCGTATTGGGCGCTTTCTC
>sig_9463
AGATCTGTCGATCGACCATGGTACGCAGCA
>sig_9464
TCCATTCAAAAGCGGTTACCTCACTATTTT
>sig_9465
TGAGGGGCGGCTGGGGTCACTCGACTCTAG
>sig_9466
TTGCTCAGCTTATTGTTCAGCGGTGGCAGC
>sig_9467
GGTCGTGGCGGCCGGGCTGCAGGAATTCGA
>sig_9468
CCGCATTAAAGCTTATCGAATTCTTGAAGA
>sig_9469
CCATACCACCTTCTGCCCGTTTTTTGGAGA
>sig_9470
TCTTATACTTAAAATACAATAAATAAACAC
>sig_9471
TGTGGCCGTCTGGGTGTGGCGGACCGCTAT
>sig_9472
CACAGGAACACTTAACGGCTGACAACCGGT
>sig_9473
ACAGCGTGAGCTATGAGAAAGCGCGACCGA
>sig_9474
TCGGGCTATTCTTTTAATTCGCGTGTAATA
>sig_9475
GTACCGGCCGCATGCCGGCTAAACCTCGCG
>sig_9476
TGGATGAACTATACAAATAAGCGGCCGCTA
>sig_9477
CATCGATTACAAGGATGACGATGACAAGCT
>sig_9478
TCATCACCGAAACGCGCGAGGCAGGATCCA
>sig_9479
GCTGTTGGCGATCCATATGACGTCGACGCG
>sig_9480
GGCTGCAGGTCGACCTCGAGGCCTCGAGTT
>sig_9481
TGTCAATTCGAGCTCTCATTGTTTGCCTCC
>sig_9482
TTGAACAGCATCTGTTCGAATTTAAAGCTT
>sig_9483
GGGGAGTAGGGTTGGTTGTGGTTGCGGCCG
>sig_9484
CTAGAGGATCTACTAGTCATATGGATATCG
>sig_9485
GCAGCCCTCCGAGGTCTCCAGCAGGTCCGG
>sig_9486
CGTTCGCGACTAGTTGTCGACCTGCAGGCA
>sig_9487
GATCCTTTTTGATCAGAAAAAAAGGATCAT
>sig_9488
AATTCCTAGAGGTACCCTAGAAGATCTCCT
>sig_9489
AGGCGTTCAGGGTGCGCGGCGAGAGGCCTG
>sig_9490
CACATTTCCCCGAAAAGTGCCACTTGCATC
>sig_9491
GGCCTCGGACTAGCCTGGTATGAGTCAGCA
>sig_9492
TATATCTCCTTCTTAAATCTAGATTACGCC
>sig_9493
GCCGGCCTTCTTAATTAAGTGGAATTCAAA
>sig_9494
TTTGGGCAAACCAAGACAGCTAAAGGGCCT
>sig_9495
CGATCCGTCCCGAGATAGGGTTGAGTGTTG
>sig_9496
AACGACGGCCAGTGAATTCCATGACCTCCG
>sig_9497
AGAATTCATTAATGCGGTAGTTTATCACAG
>sig_9498
CATCGGCGTCTCGAGATATCAGTGGTCCAG
>sig_9499
GAAGCTTTCTAGGAGATCTTCTAGGATCGA
>sig_9500
CGACAACGCAGACCGTTCCGTGCTGTAGTG
>sig_9501
AGCATCTGTTCGAATTTAAAGCTACCATGA
>sig_9502
GGCCGGCCGCGACTCTAGATCATAATCAGC
>sig_9503
TGCAGGATCCCGGGTACCCAGCACATTGGG
>sig_9504
GGTGATATCCTCGAGCCCATCAACAAGTTT
>sig_9505
TTTGCTGGCCTTTTGCTCACATGGTACCCG
>sig_9506
ACTAGTCTAGAACAATGCTTTTATATCCTG
>sig_9507
CTATTCTGATCTCGCCATCACCACCGTTCG
>sig_9508
TGCGCTCCTGCTTGTCGCCGGTCGTGGCCG
>sig_9509
AGGCCATGCTGTTATCAACCACTTTGTACA
>sig_9510
TAGCCCGGGCTCGAGATCTGCGATCTAAGT
>sig_9511
CCCCCCTCGAGGTCGAGACGGTATCGATGG
>sig_9512
GTATCACGAGGCCCTTTCGTCTAGGCATTT
>sig_9513
AGTGAATTCAGATCTGCATCTCAATTAGTC
>sig_9514
AGATCGAGCTAGTTGATTGGATGTACCGCG
>sig_9515
CGCATTTCAGGCCTCCACCTGGGTCTTGGA
>sig_9516
GTACCGAGCTCAAAGCCACGTTGTGTCTCA
>sig_9517
CACCAGCGACTAAACCATCCACGCATCTCT
>sig_9518
ACAATCTGATCCAAGCTCAAGCTCATTCGC
>sig_9519
GTAAATATCAACCCCAGCTGCACTACAGCG
>sig_9520
TCGAACTTTTGCTGAGTTGACGGTCGAATT
>sig_9521
ACAGCCAAGCTTGGCTGCAGGTCGACGGAT
>sig_9522
TGTGTGGAAAATGTGGGTTGGGTTTTGTTC
>sig_9523
GTTACGTTAACGTTAACGTTCGAGGTCGAC
>sig_9524
CCCCAGCCATGTACGTTGCTATCCAGGCTG
>sig_9525
TTAAAGCTGCGGCCGCTATCGATGATAAGC
>sig_9526
CAAGATAAAAATATATCATCATGATCAGTC
>sig_9527
TTGTACTGAGAGTGCACCATAAATTCCCGT
>sig_9528
TCCGCAGGGCATCTGATTGTGGCGCTATTC
>sig_9529
TCAGCATGCCGCGGTGAATACGTTCCCGGC
>sig_9530
CAGCAGCAGCAGCAGCAGCAGCATGGTGTC
>sig_9531
CTTTTGAGGAGTACATCCCCGGGGCCTGCG
>sig_9532
ACCCGGGAGCTCCATCAGGTGAGCACGGTC
>sig_9533
GCTCGAATTCGGATCCCGACCCATTTGCTG
>sig_9534
TCTCAAGGGCATCGGTCGAACTAGATTTTT
>sig_9535
GGAATCTGGCCGCGGCCGCAAGGCCTGATA
>sig_9536
ACAGCTGGAAGACAAAGTTGAAGAGCTCCT
>sig_9537
TCTGATATTTGGTCTACTAATACCTACAAA
>sig_9538
ATGAGTGGCAGGGCGGGGCGTAATGAAAGG
>sig_9539
CCCCGTCCGGGACCCGCGCGGTCGTTAACC
>sig_9540
TACGATAAGGGCACAGATCGCATCGTGGAA
>sig_9541
GGACGACGATGATAAACATATGGGAATTCT
>sig_9542
ACAGCAAATGGGTGCTGTTATCACAAGTTT
>sig_9543
AGATCTGTTTAGCTTGCCTTGTCCCCGCCG
>sig_9544
CTGTACTTAAGTAGGGCCCGGCTCGAGCAG
>sig_9545
TCAGTGGTGGTGGTGGTGGTGCTCGACATC
>sig_9546
AGCTTGCATGCCTGCAGGCCTCGAGATCTC
>sig_9547
TATATCCCCCCGAGCCAAGTGGAGCGCATT
>sig_9548
CTGCTGCACCTGCAGTTTGATGCTGATGAA
>sig_9549
AAAATTATTTCTAGAATTCGATAGATCCCA
>sig_9550
CTTCCTGCCCGTCGACTGATAACTTCGTAT
>sig_9551
CAGCTTGAAGACGAAAGGGCCTCGTGATAC
>sig_9552
ATGGTGATGGTGATGGTTCAGATCTTCTTC
>sig_9553
GTTCACGTTGACCTTGTGGGTGATGCTCCA
>sig_9554
GATCCTGCAGAATTCCCGGGTACCAACACA
>sig_9555
ATTCCTAGAAGATCTCCTAGAATCGATCCT
>sig_9556
AGCTCGAATTCGATATCGGATCCACCGAGC
>sig_9557
GTAATCATGGTCATATGTGTTTCCTGTGTG
>sig_9558
TCGGCGAACGCGGAGGCGAGGGTGCGTACG
>sig_9559
TCGATATCCGTAATCATGGTCATAGCTGTT
>sig_9560
GATAGCCATGGTCCGGACTCAGATCTGGAT
>sig_9561
CAGCTTATCATTTGGCAATAAAACACCAAA
>sig_9562
TTTCCGTCGACGCCTGCCCCTCCCTTTTGG
>sig_9563
CGTATGAAATATCTGTTACCAACAGCAGCT
>sig_9564
CGACTACGTAGTCGGGGATCCATGATCATG
>sig_9565
CGAATTCTCTAGAACTAGTAAGCTTATCGT
>sig_9566
AAGCTTTCGCGAGCTCGAGATCTGATCATA
>sig_9567
AGCTTATCTTTACAGTTTAAGGTTTACACC
>sig_9568
TTGTAAAACGACGGCCAGTGAATTCAGACG
>sig_9569
CATGATTACGCCAAGCTCGAAATTAACCCT
>sig_9570
CATACGGCTCCACCGCGAATCTTCCTGTCC
>sig_9571
CTCTTATAATACGACTCACTATAGGGAGAA
>sig_9572
CCGGATCCGATATCGTTTGGCGCGCCAAAC
>sig_9573
ACTGCTACACATCGGGGGATCAGCTTGGCG
>sig_9574
AGCTGAAAAAATGGGACAGATGGATGAGCT
>sig_9575
CCTTAAGGGCAATTCGAAGCTTGAAGGTAA
>sig_9576
CTGAGTGCTTGCGGCAGCGTGAAGCTAAAA
>sig_9577
CGGAATGGACGATACCCCGCAAGAGGCCCG
>sig_9578
ACTGCTGATCAACAGATCCTCTACACTAGC
>sig_9579
TCCTTGGCCAACACTTGTCACTACTTTCTC
>sig_9580
CGCACCGATCGCCCTTCCCAACAGTTGCCA
>sig_9581
TTAGCGCGCCCGGGCTTAAACGCCATCAAA
>sig_9582
CAAGCTAGCTTCCCGCTTGGTCGGGCCGCT
>sig_9583
GTTCTTTCTTGAACATAACCTTCTGGCATG
>sig_9584
AAATGCGATAATAAATATATATAAACGTAT
>sig_9585
CGATAAGCTTAAGATCTCAGACGACGTTTC
>sig_9586
CGCCTGCAATCGAGGGTAGGGTCGGACCAT
>sig_9587
CGAGGGCCGCCACTCCACCGGCGGCATGGA
>sig_9588
TAAGCGGATGAATGGCAGAAATTCGAGCTT
>sig_9589
GAGCTGTCCAGCATGGTCCTGGAACTCAGG
>sig_9590
GATCTGGTTCCGCGTGGATCCCCAGGAATT
>sig_9591
CATGATGATTTCCTCCTTGCTAGGATCTAT
>sig_9592
GAACGTGGATACTTGGCAGTGGTTACTTGG
>sig_9593
GTTGGTTTTTTGTGTGCGGCCGCGTCGACT
>sig_9594
AGAACGAGCAGAGATCTACAAGTTTGTACA
>sig_9595
TCACGAGGCCCTTTCGTCTTCACCTCGACG
>sig_9596
AGGCATGCAAGCTTGGATCCGCTAGCATAA
>sig_9597
TAGGATCTCGCCTGTCCCCTCAGTTCAGTA
>sig_9598
CATGCTGCAGTGAATGAATGAAGCTTCTGT
>sig_9599
CACCTGGATTTTGGTCATGAGATTATCAAA
>sig_9600
GACGGCCAGTGAATTCTCAGCTAATTACGA
>sig_9601
TACTGTCCCAAGCTGACGGATCCCGAGATG
>sig_9602
GACCCAAGCTTGGCACTGGCCGTCGTTTTA
>sig_9603
ATCCGGGGAATTCCCCGGGATCCCGTCGTT
>sig_9604
ACGCGGATCCATAACTTCGTATAATGTATG
>sig_9605
CTAGAGTCGACCCATCGATGGGCATGCAAG
>sig_9606
CGCGTGCAGAGCTTATCGGCGTAGAGGATC
>sig_9607
ATACGAAGTTATGCGGCCCGCGTCCTCGGT
>sig_9608
TGGTAACTGTGAGACCAAGTTTACTCATAT
>sig_9609
GGTGATGGAGCCGGGTGCAGAGCCATAAGG
>sig_9610
AAATCCTCGACTACGTCGTTAAGGCCGTTT
>sig_9611
AAATGGTTTATCTGTTACCCCGTAGGATCC
>sig_9612
GGAAGGAATTCCAAGCTTGGATCCGGCTGA
>sig_9613
GGCGTGGGTATGGTGGCAGGCCCGTGGCCG
>sig_9614
TGGTTACCCAGGCCGTGCCGGCACGTTACT
>sig_9615
ATGACGCGGATCCAAGCTAGCTTGTCGACG
>sig_9616
TAGGGATGTGAGATCTTGAATTCGCCGTGA
>sig_9617
GTTACAGGTTTTTTTTTTTTTTTTTTTTTT
>sig_9618
ACTCCCGGGTTTAGCACTCCCGGGTTTAGC
>sig_9619
CGATCTAGAGAATCCCGGGTACCTCGAGAT
>sig_9620
GAAACAGAATTCGAGCTCGGTACCCGGGGA
>sig_9621
TGTCTTTCCTGCCTTCCTCGATTCTAGACC
>sig_9622
TATCATTTCGTTTTTCTTTTGCGCGACTCT
>sig_9623
ACCATGGCATGCATCGATAGATCCCAATGC
>sig_9624
ACACGCGTATCTTAACAGCACTGGACCCGC
>sig_9625
TTTCCCGCGCAACCCCAGCAGCAGCAGCAG
>sig_9626
CACCATACTAGTTCTAGAGCGGCCGCCACG
>sig_9627
CGCCACTCCACCGGCGCCGCTGTTATCACA
>sig_9628
TGAAACCGCTGAACAATAAGCTGAGCAATA
>sig_9629
GGCCCTTTCGTCTTCAAGAATTCCCCATGA
>sig_9630
ATCACGAGGCCCTTTCGTCTTCAAGCTGCC
>sig_9631
GTCTTCGCGGTATCATTGCAGCACTGGGGC
>sig_9632
TCCGCCACCGGCTTCCTCCTCCTGAACAAT
>sig_9633
AGGTCGACTCTAGAGGATCCGAATTCTACG
>sig_9634
TGTCAAGACTGTCGACGTCAGGTGGCACTT
>sig_9635
CCGCCAGTGTGATGGATCCGAGCTCGGTAC
>sig_9636
TACCTCTAGAGAATTCAAGCTTAATCACTA
>sig_9637
CAAGTCGACGGATGGCTTGTAGATATGACG
>sig_9638
GACCGCGGCTAGAGAATTCCTAGAATCGAT
>sig_9639
CCATGATTACGAATTCCCGGGGATCCACCC
>sig_9640
TAATCATCGCGACTGCAGAGATCCCCGGGA
>sig_9641
TTAAGTCGACATCTAGAGTTTAAACTTTAA
>sig_9642
CGCGCGGGGAATTCCCGGGGATCCGTCGAC
>sig_9643
ATGGGGAGTAAGCTGTTAGTTAGTTAAGCT
>sig_9644
CGGATGCGTTAACGAGAGTTGGCCGTTGCT
>sig_9645
ACCTGCAGCCCAAGCTTGGCACTGGCCGTC
>sig_9646
TTGACAGCTTATCATCGAATTCGATAAGCT
>sig_9647
GTCTTTCATTGCCATACGGAATTCGGGAAG
>sig_9648
AAGGGCGGCAAGATCGCCGTGAATTCTCAC
>sig_9649
CCATGATTACGAATTCCCGGGGATCCACGC
>sig_9650
GGCCTGAGAAATATCCTAATGCTGAGATCT
>sig_9651
CGGCCGCACTAGTGGGTACCGAGATCTGCT
>sig_9652
GCTTCTCACTCATTAGGCACCCCAGGCTTT
>sig_9653
CCCGGCGTCATTAATATCAAGTTAACACGG
>sig_9654
GGGTTTCGCCACCTCTGACTTGAGCGTCAC
>sig_9655
AGTCTTGGCTTCTCAGTTGCTCGCTGCAGA
>sig_9656
CACTAAAGGGAACAAAAGCTGGCCACTGTT
>sig_9657
GCTCGGATCCCGACCCATTTGCTGTCCACC
>sig_9658
TATTATTAGGCAGTGAAGACTTGCCATAAC
>sig_9659
AGATTTAAATTCCTCGAGCTCCTGCAGTTG
>sig_9660
AGTGCCAAGCTCTCGAGAGCTTGGCTGCAG
>sig_9661
ATTTTCAACCTCGAGCAGAAACTGATCTCT
>sig_9662
GCGGGGAGAGGCGGTTTGCGTATTGAGCTT
>sig_9663
AATTATGATGAAAAATACCACCAACACCAC
>sig_9664
TTGATCAGATCTGGCCGCCTAGGCCGCGGC
>sig_9665
TGAAAATCTCGTCGACCTGCAGCGAGTGTC
>sig_9666
TCCAGCCCTCACTCCTTCTCTAGGCGGATC
>sig_9667
AATTCCATGACTTCCGGATCCTCTAGAGTC
>sig_9668
ACAAGTGGACAATGGTGCTGTTGTGGGCCC
>sig_9669
TAGGGTTGGTTGTGGTTGCGGCCGCGATGT
>sig_9670
TCAGGAGCCCTTCACCATGATAGATCCCGT
>sig_9671
GTCTATGTAAGTAAAATACTAGCTAGTAAA
>sig_9672
TATACTGATTCGGCATATGAAGAGGAGAGA
>sig_9673
CTCTTACGATCCCACAAGGTGCTTCCATGG
>sig_9674
TGTTGGCGTCCCGGAAAACGATTCCGAAGC
>sig_9675
GGCCGATTCATTAATGCAGCAGGCGCCTGA
>sig_9676
CGCCTGTGGCCCCCGATGGTAGTGTGGGGT
>sig_9677
CGAGAATTGTGCCTAATGAGTGAGCTAACT
>sig_9678
CTGAGTGCTTGCGGCAGCGTGAAGCTAGGA
>sig_9679
AATAATGTGAGTTAGCTCACTCATTAGGCA
>sig_9680
TTTGCTGGCCTTTTGCTCATAATGTGAGTT
>sig_9681
TACAAGTGCAAGCGGCAGCGGCAGGACCAG
>sig_9682
GACCCGGGAATTCGGGGATCCACGCGGAAC
>sig_9683
CTCCAATGCTTCGTTTCGTATCACACACCC
>sig_9684
ATAAGCTGTCAAACATGAGAATTCTTAGAA
>sig_9685
AGCTCGGTACCCTCCAAGGGTCCTCCTGAA
>sig_9686
ATGTACTAAGGAGGTTGTATGAATTCGTAG
>sig_9687
TTTACGGTTCCTGGCCTTTTGCTGGTCTTT
>sig_9688
TACAGAATTCGGATCCACGAGCTCGGACTC
>sig_9689
AATCATGGTGGCCCGGGCGATCGCTAGCGT
>sig_9690
CGTCGACCCTGCTTTCCTGATGCAAAAACG
>sig_9691
TTCGCATGAGTATTCAACATTTCCGTGTCG
>sig_9692
GGAGAAAATACCGCATCAGGCGGCCGCTTT
>sig_9693
AGCAACGTGCCTGCGCTGGAAGCATGTCAT
>sig_9694
GTCACTGTGACCAGATCTGAATTCGATATC
>sig_9695
GTGATAACAGCGCTACCGTTCAAGTCTTCC
>sig_9696
TATGTCAATTCGAGCTCGGTACCCGGGGAT
>sig_9697
CGCTTCAAAGAAGAGGCTCTAATATAGCCT
>sig_9698
TGACCAGTCAAACCGGGAATTCGTCAGGTG
>sig_9699
GAGGCTCTACGAATCGCGATGGGCATCTGG
>sig_9700
CCTGTGACAAAAGCCGCACAGGTTATCAAC
>sig_9701
TAAAAGTGCGCGTGCAGCCCTTATTGCGCA
>sig_9702
GCCTGTATGATTTATTGGATGTTAACGCTA
>sig_9703
TCTTTGGCCACTTAGTATGATTCATATTTT
>sig_9704
ATACTGGTACCGCGGCCGCCTCGAGTCTAG
>sig_9705
TACCGAGCTCGCATGCGGATCCGTATGGTG
>sig_9706
GCGGAGTACTGTCCTCCGACTCGAGCGGAG
>sig_9707
AATAAAAAACTTTATCGTGGCTCAAATGGA
>sig_9708
TGCGGCACACTACGTAGAATTCGGATCCTC
>sig_9709
AAGTATACTAATCGGCACGAGACGCGATTG
>sig_9710
GTATTACCTAGGGCGGCCGCGCCATTCGCC
>sig_9711
GCATTCAGCAGTTTCACAGCCAGGAATTTT
>sig_9712
CGGCGTCAGAGAAGGGAGCGCATATGGGCC
>sig_9713
TGATCTTATTTCAAGAGCTCATCGATTTCG
>sig_9714
ACTCACTAAAGGGGTACCGAGCTCGAATTC
>sig_9715
TGGGATCCGTCGACCTGCAGCCAAGCTAGC
>sig_9716
GCAATAAACAAGTTCTCACTCACTCAAGAT
>sig_9717
GTTAGTTAGTTACTTAAGCTCGAGCAGTGT
>sig_9718
TATGGTGAAGGGATCAATTCCCAGCTTGTC
>sig_9719
AAAGTTCTTCTCCTTTCGACATGGAATTTT
>sig_9720
GGAGGTCTAGATGGATCCCGTCGTTTTACA
>sig_9721
AGCTTGCAAAGCTGGGTGCCTAATGAGTGA
>sig_9722
CGCCATGGCCAGATCTGGGCCCGGTACCCA
>sig_9723
TGGTCTGGTGTCAAAAATCCAAGGGCGAAT
>sig_9724
GAGCTAATCGTACAGGGTAGTACAAATAAA
>sig_9725
GATGGTGATGGCCCATATGCGCTCCCTTCT
>sig_9726
GTCGACGTCATATGGTGATGGTGCATAATA
>sig_9727
GGCGGCCAAGCTTGTCGACGAATTCCCCGG
>sig_9728
GGGGATCCCAATGCTTCGTTTCGTATCACA
>sig_9729
ATCTTGGTATTCTATAGTGTCACCTAAATG
>sig_9730
ATCCAATTGTCCAGCAGCTCTAATAACAAA
>sig_9731
GAGCGAGGAAGCGGAAAAGCGCTGAGGTCT
>sig_9732
TTAACAAGGGCGAATTCCAGCACACTGGCG
>sig_9733
CGTTCGCGACTAGTGCGCGATCGCGGCCGG
>sig_9734
GTTAGCAATTTAACTGTGATAAACTACCGD
>sig_9735
TTGCTCAGCGGCCGCGCGGTGGCGGCCGGG
>sig_9736
GCCGCAGTGTTTAAACTAAGTGAAGAGGAA
>sig_9737
GGTACCAGCTTATCGATGATAAGCTGTCAA
>sig_9738
CGACTGCCATGGTTTTAATTAAGCGGCCGC
>sig_9739
GTAGTGATCAGCTCCCCGTTTTTCACGCCT
>sig_9740
GCTAGAGGTACCCTAGAAGATCTCCTAGAA
>sig_9741
TTAATATCATTCTTCAAATCAGTGCACTTT
>sig_9742
AAAAAACCTATAAATACGGATCCGGTTATT
>sig_9743
AATAAGCCGAATTCCAGCACACTGGCGGCC
>sig_9744
GCTAGAGGTACCCTAGAAGATCTCCTAGAG
>sig_9745
GCCCAAGCTTTTTGCAAAAGCCTAGGCCTC
>sig_9746
TCTGAGGAAGATCTGGGTACCGCTGGCTCC
>sig_9747
CTAGACTCGAGGAATTCGGTACCCCGGGTT
>sig_9748
ATGGCCGCCTACACATTGATCCTAGCAGAA
>sig_9749
GCAGATCTGCGCAGCTGGGGCTCTAGGGGG
>sig_9750
ATTATTGGGGAACCTCTATGGACTACTGGG
>sig_9751
CGCGCCTTCGTCACCATCACGTTTAAACAG
>sig_9752
TGATCTTCCGTCACAGGTATTTATTCGATG
>sig_9753
TCTGGATCCTCTAGAGTCGACCTCGAACGT
>sig_9754
GTAATAATTTTCTTTAACTTTAGTAAGGAG
>sig_9755
ACATGAGAATTGATCTACAAAGGCTATCAG
>sig_9756
GCCCCCCCCCCCCCGAGCTCATCGATTTCG
>sig_9757
ATCGGATCTGCTATGGCAGGGCCTGCCGCC
>sig_9758
GGTAGGGTCGCGACCATGGAATTCGGTACC
>sig_9759
GGGCCTCTTCGCTATTACGCCAGGACCTGC
>sig_9760
GCTTTTGTTCCCTTTAGTTAGCGGAGTGTA
>sig_9761
AGTGGATCTCAAGCTGTAACCAGATCCTCT
>sig_9762
TAATGCGCCGCTACAGGGCGCGTCAGCCAT
>sig_9763
CTGGCAAATCATTAAGTGGCGCCGATTCAT
>sig_9764
ACTCTAGACTAGGTGGATCTTCACTTGTAC
>sig_9765
CCCTATAGTGAGTCGTATTAATTGTCAACA
>sig_9766
GAGTTAGCGCGAATTGATCTTAATTCTCAT
>sig_9767
CCCTAGACCGCGGCTAGAAGCTTCCTAGAA
>sig_9768
CGAGAAGCTTTTTGAATTCTTTGGATCCAC
>sig_9769
CCGTAGAGAGTTATAGGGGCCCTTATCCAC
>sig_9770
TCGGTCTCCACGCAATCGAATTCTATGCTC
>sig_9771
CTAGAGGATCCGTCCTTGGCTGCAGGTCGA
>sig_9772
ATCTGCAGCAGTTTTCTGGCATCGTGACTT
>sig_9773
TGAGTGAGAACCTGCATTAATGAATCGGCC
>sig_9774
CCCCCCCCCCCGAGCTCTCATTGTTTGCCT
>sig_9775
CCGATATCGCCATGGCCAGAGGAGAGTTAG
>sig_9776
TTCAAAATAAACCCTGAAGCTTGCATGCCT
>sig_9777
CCTCTAGTACTTCTCGACAAGCTTGTCGAC
>sig_9778
CATTCGCCATTCAGGCTGCAACTAGATCTA
>sig_9779
AAACCTACAATCTAGAATCAAGCTTGGGAT
>sig_9780
ACGTCTTGCTGGCGTTCGGATCCGATATCG
>sig_9781
GAATTCCCGCGGCCGCCATGGCGGCCGGGA
>sig_9782
CCGTGGCCAGGACCCAACGCTGCTCGACAC
[truncated: 778,254 more chars]
