# Supplementary material for: DNA signatures for detecting genetic engineering in bacteria
Source: Genome Biol. 2008 Mar 18;9(3):R56. doi: 10.1186/gb-2008-9-3-r56 (PMC2397508; doi:10.1186/gb-2008-9-3-r56)
Supplement: Additional data file 3 — The complete set of 30-mer signatures used in the cross-validation set [file gb-2008-9-3-r56-s3.bz2 › consig.30.bacvec.2315.fa]

>sig_0
ATTCGCCCTATAGTGAGTCGTATTAATGCG
>sig_1
TTATTCGAAGGATCCAAACGATGAGATTTC
>sig_2
CACTATGGCGTGCTGCTAGCGCTGGCATTG
>sig_3
TAATTTCGAGCTTGGCGTAATCGCTAGCGG
>sig_4
AAAATAATTTTTCCGTCTACAAACCCCTTA
>sig_5
CTTCATATTGAGATCGGATCCCCCCTTTAG
>sig_6
TGAAGCTGTGCCTAGAAATAACGAGGACAG
>sig_7
GTCCGAATTGGGGATCTTGAAGTACCTATT
>sig_8
GCCGTGTTATACTCCCTGCATGGCTGGCAT
>sig_9
CGAGCTCTAAGCATGATGATGATGATGATG
>sig_10
CGCACCGTGGGCTTGTACTCGGTCATCTAG
>sig_11
TTTCACACAGGAAACAGCTGCTAGCCGAAA
>sig_12
CAAGATCTGGCCTCGGCGGCCAAGCTTAGA
>sig_13
TTAATAACTAATGCAACGGCGCTGCAGCCA
>sig_14
TGTGCAGACAAGGCCGCTCAGGGCGAGAAG
>sig_15
CACCGCATATGAAGTATTCGCCTTGATCAG
>sig_16
ACGACAAAGATCTATAGGGACTTTAGGAGA
>sig_17
CTGCGCCGCGTCGAATTAATTCCGCTAGCT
>sig_18
CACAGCAGCGGTACCGTCGACCCGACTGGA
>sig_19
ATTAAGCTTATTTTTCGAACTGCGGGTGGC
>sig_20
CAGGGCGAAGAATCTCGTGCTTTCAGCTTC
>sig_21
GGGCGAATGCATCCAACGCGTTGGGAGCTC
>sig_22
TAACGCAGGAAAGAACATGTTAAGGTATAC
>sig_23
TCAGGCGCATATTTGAATGTATTTAGAAAA
>sig_24
GAAGAAGCTTGGGATCCGTCGACCTGCAGA
>sig_25
ATCCCCCGGGCTGCAGGAATTCGATTCGAG
>sig_26
GATCTCGGCGGCCGCGATAGCAATTGGTCG
>sig_27
ATAACTATAACTAATAACGTAACGTAACGT
>sig_28
TGGCAGTCGACTCGAGCGAGCTCTGCAGCC
>sig_29
TCCTGATGGTGAGCAAGGGCGAGGAGCTGT
>sig_30
GTCACGTTCAACCCGGTATTCTTTGAGAGC
>sig_31
TAGGAATTCTCTAGCCGCGGTCTAGGGTAC
>sig_32
TCGAATTCCCCATGGTCTGTTTCCTGTGTG
>sig_33
ACGACGTTGTAAAACGACGGGATCAAGATG
>sig_34
ATTATACTTTTTATGAATATCGGCTGGTCC
>sig_35
CGACGGCCAGTGCCAAGCTCCCAAGCTTGG
>sig_36
GTCTAGGGAGATCAGCCTGCGGGTCACGTG
>sig_37
GGCGGCCGCTTATTTAGAAGTGGCGCTTAA
>sig_38
AGTCGAGGCATTTCTGTCCTGGCTGGTCTA
>sig_39
TCACGATCTCGATGCGGTGGTCCACGAAGT
>sig_40
CTCGAATTCATTGCAGTTTAAGGTTTACAC
>sig_41
TCCAGCCTTTGGTTCGAGACTGTTGTGTCA
>sig_42
CCTAGGCGGCCAATTCGTAATCATGTCATA
>sig_43
TGTTCATGGAATTCACTGGCCGTCGTTTTA
>sig_44
GCAGGTCGACGGATCCCCCCTGCCCGGTTA
>sig_45
CTTAGAGTTTCGTCCTCACGGACTCATCAG
>sig_46
ACACCGCATAGGGTCATGGCTGCGCCCCGA
>sig_47
TTCGCTGTAGTGCCATTTACCCCCATTCAC
>sig_48
TCATACGCTGTTTCCTGTGTGAAATTGTTA
>sig_49
TGGAGGCTGAAACCGCTGAACAATAAGCTG
>sig_50
GTGTCGACCGATGCCCTTGAGAGCCTTCAA
>sig_51
GTTTGGCGCGCCAAAAGCGATTCCGCCTGT
>sig_52
ATAAACTTATGTGGAGGTGTTTTGTCGACC
>sig_53
ACCGTTAATTAACCCGCTCATTCTAGAGTC
>sig_54
TGACATTGAAGAGCTCCTCCATCCAGAAAA
>sig_55
CGAGGGTAGGGTCGCGACCATGGAATTCGG
>sig_56
TACCATGCATCATCATCATCATCATGGCCA
>sig_57
AATATGTGGTAGTTCCTCTAGCACTAATAG
>sig_58
GCAGCGTGAAGCTAGCGGAATTCGAGCTCG
>sig_59
GATCCCCGGGAATTCTGCGTTTCCTGTTTG
>sig_60
GGACCATGGGCATATTTATAGGTTTTTTTA
>sig_61
GAGGCCCTTTCGTCCTCGAGTTTACCACTC
>sig_62
GGGTTTTACCGTTCAGGATAAGTTTGTACT
>sig_63
ACTGGAACTTTGGTTTATCGCCTCCACCAA
>sig_64
GTTAACTCTAGGAGATCTTCTAGGAAGCTT
>sig_65
CGAGCTCGAATTCCCTATAGTGAGTCGTAT
>sig_66
TTGGCCTGCAAGGAAATAGTACATAATGGA
>sig_67
GTTCCGATGCTGTCTTTCGCTGCAGAGGGT
>sig_68
ACTGTGATAAACTACCGCATTAAAGCTCCT
>sig_69
ACGCGGAACCAGACCACCACCACCACCAGA
>sig_70
TTCCCTCTAGAATTACCTCATATAGCATAC
>sig_71
CCCTTAAACGCCTGGATCCGATATCGTTTA
>sig_72
CGTTCAAGCCGAGCGGCCGCAAGATCCGGC
>sig_73
TGCACCATATCGACTACCTGGCACGACAGG
>sig_74
GGCAAGATCGCCGTGAATTCTGCTTGCAAG
>sig_75
CTGGAGTTCTTCGCCCACCGGGCTCGATCC
>sig_76
CAATCGATGCGAATTGGCCGCGGCGTTGTG
>sig_77
AGTTGTTCCTTTCTATGCGGCCCAGCCGGC
>sig_78
CGACCTGCAGCCAAGCTTTGAGTAGGACAA
>sig_79
GTGCTGAAGAACGAGCAGAATTCTGCTTGC
>sig_80
CCACCGCGGTGGAGCTCGAATTGACGCGTG
>sig_81
CAAGTGTGTCGCTGTCGACGGTGACCCTAA
>sig_82
AGCTATGACCATGATTACGTTAGCAACTTG
>sig_83
CTCTATCAATAAGTTGGAGTCATTACCGAA
>sig_84
TGTGATAGATCTGAGTCCGGACTTGTACAG
>sig_85
AAGCGGATGAATGGCAGAAATTCGGATCCC
>sig_86
GGGATCCGATTTTGGAGGATGGTCGCCACC
>sig_87
CTCAGAATGACTTGGTTGAGTGATCCGTAC
>sig_88
CATTACCAGATCTCACTGCAGAGATCCCCG
>sig_89
TAAACTACCGCATTAAAGCTTATCGATTCT
>sig_90
CTCAGCGGCGGCCGGATCCGATATCGTTTG
>sig_91
GTATGGTGAGCAAGGGCGAGGAGCTGTTCA
>sig_92
TTTGCAAGTGTACCTTGTACATACAGCATG
>sig_93
ATGTTGGTGTTGATGAGCTCGACACGGGGT
>sig_94
ATGGGTCGGGATCCGAGCTCGAGATCTGCA
>sig_95
AAGATTATTCGTCAGAGAATTCTTGAAGAC
>sig_96
TCCAACCTATTTGATGTATAGTGCCTTGAC
>sig_97
CGAAGTCGAGGCATTTCGAATTCTAAATTA
>sig_98
CGGATAACAATGATACTAGATTCAATTGTG
>sig_99
GGCCCTTTCGTCTTCAAGAATTCAGGACAG
>sig_100
CCTGCAGCCCAAGCTTGGCACTGGCCGTCG
>sig_101
GGGAGCGCATATGGGAATTCTACGTAGCGG
>sig_102
CCTTAAACGCCTGGATCCGATATCGTTTGG
>sig_103
GCTAGCGAATTCACTGGCCGTCGTTTTACA
>sig_104
TGGCGGCCGTTACTAGTGGATCCATGGTTT
>sig_105
ATGACGATGACAAGCTTATAACTTCGTATA
>sig_106
CTTCTTCGATTTTCATAATCTATGGTCCTT
>sig_107
GCGGTACCAGTATTACGCGCTATGAGTAAC
>sig_108
ATCCAAGCTTGGAATTCCCTTTCATTATTA
>sig_109
TGCACAGCTTGAAATCTAGCTTGGCGAGAT
>sig_110
CTCTGCGTCGTTGACGACAAACTGTCTGAA
>sig_111
GCCGTTACTAGTGGATCCACTGAATTCCGT
>sig_112
AAAGGTATTGGTAAATAAGGGCCCCCGCGG
>sig_113
CAATTCCGGCGATACAGTCAACTGTCTTTG
>sig_114
CTACTAATGGTAGTAGCGTTAACATCCAAT
>sig_115
ATGCCATCAAGGTTGCTCTGGCCGCCTCCG
>sig_116
TCCAGTAAAGGAGAAGAACTTTTCACTGGA
>sig_117
ATTTTATTTTTCTGTTATTCACTTATACAT
>sig_118
CTGTGTTGCCTGAAAGAGACAATTTGAGCC
>sig_119
ATGCTGGTCGCCTGAGTCTTGGTGGGCTTG
>sig_120
ATGATCCTTCAAGCTTGGCGTAATCATGGT
>sig_121
CGCCCCGCCCTGCCACTCATCGCAGTCTCA
>sig_122
CTTTCACCTCGGAGCCCACCCCCTCCCATC
>sig_123
CGCCGTCCCCTTCTCCCTCTCCAGCCTCGG
>sig_124
ATCCCGTGTTCAACTTGATATTAATACAAC
>sig_125
CAAGCTATCGCCGACGAGCTGACCGACGGG
>sig_126
CGGCGTCGAGAAGTTGGCCGGGATGGCGGA
>sig_127
TAATCAATTTTTAATTTTAGTACACAATCC
>sig_128
GAAGAGAGTTCACAAGAACATACCGGCAGT
>sig_129
TTTGTTTGCCGGAACAAGAGCTACCAACTC
>sig_130
CTCTTTTGCGTCGACGGGGATCCGGCTGCT
>sig_131
CCCTAGACCTAGGGCGTTCGGCTGCGGCGA
>sig_132
ATTCTCTAGGAGATCTTCTAGGGTACCTCT
>sig_133
TACAGATCTGATCGGCCAGCCTCGCAGAGC
>sig_134
CCATCACCTGCACAGTCTCTGGTTTCTCAT
>sig_135
CCGTATTTCGCGTAAGGAAATCCATTGTAC
>sig_136
GATCTAGAGTACTGGTTGAAACCCGGATCA
>sig_137
CCCGGGCGAGCTCGAATTCCGAGCTTATCG
>sig_138
CTAGAGTCGACCTGCAGCCCAAGCTTGGGC
>sig_139
GCTTGTACTCGGTCATGGGAATCACTCCTA
>sig_140
ATCGGGATCCACCGGATCTAGATAACTGAT
>sig_141
GCAACTGCTGGGTAACCAGCTCTTTGAACT
>sig_142
GCGGATCCTCGAGTTAACGAATTCCGGCGC
>sig_143
TAGTGGATCCTCTAGAGTCGGTGTCTTCTA
>sig_144
ACCCCACCAAACCCAAAAAAAGAGATCGAA
>sig_145
AGTATTTAAAGATACCCCGGATCCTCTAGA
>sig_146
TCCGAGATCCACGCGGAACCAGCAGGCCCA
>sig_147
CAGTTTTCCCGCGAAAATGGCCGAATCTTA
>sig_148
ACGGTTTCCCTCTAGCGGATCGCAAGCTTG
>sig_149
GTCTGGGCGGTTCTGATAACGAGCTCGAGG
>sig_150
GATTCATTAATGCAGCAGGCGCCTGATATC
>sig_151
TCACGTAAAAAGGGTATCGCCAAGCTTTAA
>sig_152
CGGCCGCCTCCGGCGCTCGCTAGAGTCTCC
>sig_153
TTAGGTGACACTATAGAACCAGATCTGATA
>sig_154
CCATTGACGTCGCATGCCTGCAGGTCGACG
>sig_155
GGATCCTATTTAGGTGACACTATAGAATCG
>sig_156
ATCAGTTCCGGGATCCGAATTCCAGATCCC
>sig_157
GTTCAAGTTGGGCATTACGAGAAGACCGGT
>sig_158
AGCTATGACCATGATTACGAATTTGGCCAG
>sig_159
CGCGTCGGCCGCCATGCCAAATAGTACATA
>sig_160
ACACCATGGGGATCCCCGGGTTAATTAAGG
>sig_161
GCGGGCTTTTTTTGAATTTTAGAGATTTTC
>sig_162
TACGATACGGGAGGGCTTACCATCCGGCCC
>sig_163
TACGAATTCCACAAGCTTGTGGAATTCACT
>sig_164
CTTCAAGAATTCCCGGGGATCCCGTCGTTT
>sig_165
TAGCGCGTCGGCCGGGAAGCCGATCTCGGC
>sig_166
TGTCAATCATATGTACCCCGATTGATAATC
>sig_167
CCTGTTATCCCTATAGCGGCCGCAAAAATT
>sig_168
GGATCCGACCAAAGCGGCCATCGTGCCTCC
>sig_169
GCCACGATGGAAAACGCCCAGAAAGGTGAA
>sig_170
CCCCGGGTACCGAGCTCGCACGAACCCAGT
>sig_171
AGCCGGATCCACGCGGCGTTTACGCCCCGC
>sig_172
CTTGTCACTCGGGGTTCGAGAAGATGATCT
>sig_173
CAACGTTGCGTGCTGCTGAAGTTGCCCGCA
>sig_174
GTCGGCATCTACTGGATCCCTATTCCTTTG
>sig_175
TAGCAGATCTGCGCAGCTGGGGCTCTAGGG
>sig_176
AAACTTGTTTGATTCGACCATGGACGCGGA
>sig_177
TTACTAGTGGATCCATGGTTTATTCCTCCT
>sig_178
GACCATGATTACGCCAAGCTTGAAGGATCA
>sig_179
GTCTTGGCTTCTCAGTTGCTCGCTGCAGAT
>sig_180
CCATATGATGATGATGATGATGCACTTTGT
>sig_181
TCAGTAACGTTAAGTGGATCCCGCGGTCGG
>sig_182
TACCACGCGTGAATTCTCGAGGCTAGCCTA
>sig_183
AAACGTCTTGCTCGACGCTTATAAAAAATG
>sig_184
GATCCCGGGTACCTTCTAGAATTCAGGCCT
>sig_185
TTTTTTTGTTTGCAAGCAGCAGATTACGAT
>sig_186
GCCTTACCTGTATGATTTATTGGATGTTAA
>sig_187
ACTATCATAGCCGGCCACCATCACCATCAC
>sig_188
TTATTCGCTGTAGTGCCATTTACCCCCATT
>sig_189
TCAACTTGATATTAATAGACGCCGGGCAAG
>sig_190
GGGATCCTTTAGTGAGGGTTAATTGCGGCC
>sig_191
AGACATCACCATGGTCCGTCCTGTAGAAAC
>sig_192
ATGGACGATACCCCGCAAGAGGCCCGGCAG
>sig_193
TTTATTCTATACTTAAAAAGTGAAAATAAA
>sig_194
GCTCCGCGGCCGCCGTACTCGAGGAAAACC
>sig_195
TTAATTCCCGGGGATCCGTCGACCTGCAGC
>sig_196
TGGTGATTCGAGCACCACCACCACCACCAC
>sig_197
AAGCCCAAAAAGTGCTCCTTCAATGTCATC
>sig_198
GCCCGAGATGCCGCGTGCGGCTGCTGGAGA
>sig_199
CGGGGCGTAAACGCGTGGATCCCCCTCAAG
>sig_200
GAATTTGCATGCAAGCTTACTAGATTTTTG
>sig_201
TAACAAAATATTTTGTTAAAATTCGCGTTA
>sig_202
AAGCTAGCTAATGCTCTGTCTCAGGTCACT
>sig_203
GTAATCTAGAGTCGGGGCGGCCGGCCGCTT
>sig_204
ACAGCAAATGGGTCGGATCCGAGCTCGAGA
>sig_205
CTGCGCAACTCGTGAAAGGTAGGCAGATCA
>sig_206
TACGCCAAGCTCGGAATTAACCCTCACTAA
>sig_207
ACAAGACTAGTTCTAGAGAATTCATCGATG
>sig_208
CTGCACCAAGCTCATCAATACCGTCAACCT
>sig_209
CAAAACCCACCGGGGCCGGCCATGTCTCCG
>sig_210
CTATAAATATGGATAACAATCCGAACATCA
>sig_211
TCATGTTTGACAGCTAATTCTCATGTTTGA
>sig_212
ATCTAGCGCGTCGACATAAGCCTGTTCGGT
>sig_213
GAGGGTTAATTATAGGCCTAGCTTGGCACT
>sig_214
TGAATGGCGAAACTAGTATGGACCCCGAAG
>sig_215
AGCACCTCTGACAACTTTAGAGTACAAATT
>sig_216
CTTAAAAAGTGAAAATAAATACAAAGGTTC
>sig_217
ATCGACTTGATCTAGAGTCCTGCTTTAATG
>sig_218
AATGGGTCGGATCCCTTAGACGCGCATCAC
>sig_219
ACTTGAACAGCCGCGCTATAGCACCAATGA
>sig_220
GAATTGCTGCAGGTCGACGGATCCGGGGAA
>sig_221
CAGATCGCCTGGAGAATTCGAGCTCGGTAC
>sig_222
TTGTCCTTGCATGGGAAACACTGGCGCTGG
>sig_223
ACCGGGCCCTACAGATCCTCTTCAGAGATG
>sig_224
TGGGCCCTCATTACCAATGCTTAATCAGTG
>sig_225
TACCATGGACGACTACAAGGACGACGACGA
>sig_226
GTTGTTTTCAAAGCAAATGAACTAACGATT
>sig_227
AGAGAGAGACTGGTGATTTTTGCGGGTCCC
>sig_228
TGCGCCGCTACAGGGCGCGTCCTGATGCGG
>sig_229
CCACAGCGGATCCGTCGACCGATGCCCTTG
>sig_230
CAGCTTGGCACTGGTTCTCATGTTTGACAG
>sig_231
GATAATAGCTCCAAAGGCTAAAGAGGACTA
>sig_232
ATTATATACCCTCTAGAGTCACCGCGGAAA
>sig_233
TCGAGCATGCATCTAGAGGGAAGGGCGAAT
>sig_234
ACCCCCCTGGTGCAGGCATGCAAGCTTTCC
>sig_235
AGGCGCCGTGGTGCGGAGCGCGGATTGACG
>sig_236
CGTGGCTTTCCCCCCCCCCCCCGAGCTCTT
>sig_237
ACCCGGGAATTCCTGGGGATCCCAGGGGCC
>sig_238
GATTCTTCACCACTTTTTTAACAGCTGCAT
>sig_239
GTACATCTAGAGAATTCCCTAGGAGATCTG
>sig_240
ATTAGCTGAGGGCGTTAATTGCGTAGTCGA
>sig_241
TAAAGCTTTCCATTACGCGTTGATAAATCT
>sig_242
ATGGTGGCAGGCCCGTGGCCGGGGGACTGT
>sig_243
CGACTCACTATAGGGAATTTGCGGCCGCTG
>sig_244
TCAGATCGGAATTCCGGCGCCTAGAGAAGG
>sig_245
CCCCGTCGACGCAAAAGAGCTGATCGCGAT
>sig_246
AAGGACCATAGATTATGAAAATCGAAGAAG
>sig_247
TATCGGCGGAATTCCCCCGGGGTACCCAAT
>sig_248
CCGCCCATGGGATATCCCCGGGGTCTAGAA
>sig_249
GTAGCGCGCGAGCTCCACCGCGGTGGCAGT
>sig_250
CTTTTTGCTGTTCTGCAGTTCCTGCCCTCT
>sig_251
AAGCTGGCGGCCGCTTTTTGACACCAGACC
>sig_252
GATTAGGGTGATGGTTCACATTGAAAAAGG
>sig_253
AATGTACTTCTGACAGGTTAACTGTTCAGA
>sig_254
GGATTTTGGTCATGATCAGCACGTGTTGAC
>sig_255
CTATCAACTTTGTATAGAAAAGTTGAACGA
>sig_256
ATTGGTTCTATCTCCTTCGAAGCCTGCTTT
>sig_257
TACGAATAGCTTAGACAGCCGCTTAAATTC
>sig_258
AATTTCGCGGGATCGAGATCCATGAGACAA
>sig_259
TTACAAGCTTGGCTGCAGGTCGACGGATCC
>sig_260
GCGAATTCCTCGAGGGCTCTTCCTGCTTTG
>sig_261
CTCGCCCTTGGATTTTTGACACCAGACCAA
>sig_262
GCGCAGTTTTTCGGGTGGTTTGTTGCCATT
>sig_263
TAGTTAATTTTTTTTATTAAAAAAAGTAGA
>sig_264
ACAGGGGGTTTATCACAGTGCACCCTGACA
>sig_265
TCATTCGTGCGCTCTAGGATCCCCGGGTAC
>sig_266
GCCGCCTCGATCGCGCCCGCGTTCCTGCTG
>sig_267
TCACAATAGACGCGTCCTCGGTACCGGGCC
>sig_268
TGTCGGCCAAGCTAGCTTATCGATGATAAG
>sig_269
TACCGGTCGCCACCATGGCCTCCTCCGAGG
>sig_270
TGAATGCGCAAATGCGCCCAATACGCAAAC
>sig_271
TCCAGTCTAGAGGGCCCAAGCTTGATGCAT
>sig_272
GTCATCGGTACCCAGGCGGGGAGGCGGCCC
>sig_273
CAACGGCCAACTCTCGTTAACTAGAGTAAC
>sig_274
ATTGGGATCCCCGGGAATTCACTGGCCGTC
>sig_275
AAGTTGGAACCTCTTACCGGCCGTATATCA
>sig_276
CGTGGCACCAGACCCGCGGAACCTGGTGCT
>sig_277
TATTGACCGCCGATTAATCTAGAGATCCTG
>sig_278
GGGAAGAGGATCCGAATTCTCTTCCCGGGT
>sig_279
CGCACGCGGCGCATCTCGGGCCGCGTTGCT
>sig_280
CTCCTAAGAGCAAAGCTGTTCTTGAAGACG
>sig_281
CAAGCTTGGGAGCTTGGCACTGGCCGTCGT
>sig_282
GTCCCTGAAAGAGGACTTCAAGAGCCGCGG
>sig_283
GTAGAATTCCCATATGTATATCTCCTTCTT
>sig_284
GCGCCAAACGATATCGGATCCGGCCGCCGC
>sig_285
GGACCACGGGCACCGTCTCCTCAGGTGGAG
>sig_286
GATTACGAATTGCGGCCGCCCGGGCGGCCG
>sig_287
AGCTTTATAACGGAGCCTGACATTTATATT
>sig_288
CAAGAAGAATTGAGGAAGGAACTACTCATC
>sig_289
ACAGAAGAAACCTTAACGCCGGCACAGGAG
>sig_290
TTAGTTTTGTAACGAAGGTACCGAATTCCT
>sig_291
TCAGCCAGACCACGAAAAGCGCCATTCGCC
>sig_292
TACTCCCAAATATCCTCTTTTAAAGATCAG
>sig_293
CGGCAGGTATATGTGGACGTCAGGTGGCAC
>sig_294
TACCATGCATCATCATCATCATCATGGTGG
>sig_295
AGATTCTGGCGTACCGTTCCTGGACGTCTG
>sig_296
GCCGAAACACGGCGGCATCAGAGCAGCCGA
>sig_297
GAAGCGCTGCCGGCACCTGTCCTACGAGTT
>sig_298
CGGGAATTCCCCGGATCCGTCGACCTGCAG
>sig_299
ACAGCAATGGCAACAACGTTGCGCAAACTA
>sig_300
CGTTGTTGCCATTGCTGCAGAACGGATTGT
>sig_301
GCCCTACTTATCGTCGTCATCCTTGTAATC
>sig_302
GCGTCACAGGAATATGTGATACAGGATATA
>sig_303
ATGCTCATACCGGCTACGGGAGACTTGACT
>sig_304
TTGATGGTTATATGGGAATTCCGGGGGGGG
>sig_305
ATCGGTCGACGGATCCCTAGAGGATCTGAA
>sig_306
CAGGAGTCGCATAAGGGAGAGCGTCGACGA
>sig_307
TCCGCGTGGATCCCCGGGAATTCATCGTGA
>sig_308
AATTAAAGAGGGTTATAAGAATTCAACAAA
>sig_309
CTGATGTTCTGGGGAATATAAGAGCTCCAG
>sig_310
ACAGAATTCGAGCTCGGTACCCGGGGATCC
>sig_311
ACGATTTATTGGATGTTAACGCTACTACCA
>sig_312
TCACTTACCTACTGGGCCCGCGCGCCAAAC
>sig_313
CTCTAGAGGATCCCCGGGAATTCCCCGGAT
>sig_314
TCTGGAGCACCCTGGCTCCCATTGCGCCCC
>sig_315
ATGATGACGATAAGCTTGTGAGCAAGGGCG
>sig_316
CAGTGCCAAGCTTGCATGCAAGCTAGCTTG
>sig_317
CACCATCACTCCATCACAAGTTTGTACAAA
>sig_318
GCACTGGTTCTCATGTTTGACAGCTTATCA
>sig_319
GGCATTGTTTCTAGAATTCTCCCGGGTGGA
>sig_320
AGGGGCGGAATTGGCCGCCCTAGAGGGATC
>sig_321
ATGGAACAGGGTCGACCCTAGAGAACCATC
>sig_322
TGCTCTCCGCCATCCCGGCCAACTTCTCGA
>sig_323
GGAGAGGTCCATTCCAACTGCTCAGATGAA
>sig_324
TCGGGCCCAAGCTGGCGGCCGCCGCGGCTC
>sig_325
AAAATGCGATAATAAATATATATAAACGTA
>sig_326
AGTGAGGTAACCACTTCAGGAGTGATTACA
>sig_327
GGGGGGGCCCGGTACCAGATCTTTAAATCT
>sig_328
GATCCTCTAGAGTCGAGCTCAAGCTAGCTT
>sig_329
GTTAGCAGCCGGATCCTCGAGCATATGGCT
>sig_330
GAATACTCAAGCTTGCATGCTCCCGGCCGC
>sig_331
GATAAGTCCCCGGTCTCTAGACCCCTATAG
>sig_332
GCGCCTCAAATAGATCCTGTTCAAGAACCG
>sig_333
GTGCCTGACTTTTGCAGGAGCAGAAGAGCA
>sig_334
GTTTGGGGAAGTTCCTATTCTTTCTAGAGA
>sig_335
CATGGATAACATGGCCAACAAAACCATGGC
>sig_336
AATTCGAGCTCTAAGCTTATTTGTATAGTT
>sig_337
TTAGGCCTGGTAAGCCTATCCCTAACCCTC
>sig_338
CGATCGAATTGGGGATCTTGAAGTTCCTAT
>sig_339
AGCTGTTTGGTACCCCCCCATGTCAGCCGT
>sig_340
TGGCTTCCCGCCGGAGGTGGAGGAGCAGGA
>sig_341
AAAGGGCCGGCCATGTCTCCGGAGAGGAGA
>sig_342
CATACTAGTTTCGCCATTCAGGCTGCGCAA
>sig_343
AGCGTCAGACCCCAAGTCAAAGCACCTTTA
>sig_344
GGGGGTCCGTGACGGTGCGCGTCTCCACGC
>sig_345
CACCGCCGCCGCAAGGAATGGTGTCGTCGC
>sig_346
GCCGCTACAGGGCGCGTCTCGAGGTCGACG
>sig_347
TCGTAACCATGGGTAAGTATTTCCTTAGAT
>sig_348
TAGGTTAATGTCATGATAATAATGGTTTGT
>sig_349
CACCACAGCCAGGATCCGAATTCGAGCTCG
>sig_350
CTCGGGAATTCGTAATCATGGTCATAGCTG
>sig_351
TTAGCGTCGGGCTGGGTATCTGATTGCTTT
>sig_352
CGGGGTGGTTTAAACGCGGCCGCGGTACCA
>sig_353
TTGAGTAAAGGAGAAGAACTTTTCACTGGA
>sig_354
GTAAACACGTTAAATAAAGCTAGCTTGGAC
>sig_355
GCGGACTAGAACGCGTGATCTCAGATCTCG
>sig_356
AGGGGATCCGTCGACCTACCCTCGATGGAT
>sig_357
CCCCTGGTGCAGGCATGCAAGCTTTTGTTC
>sig_358
AAAACCTGTATTTTCAGGGCTCCTTCACCA
>sig_359
TTTTGACTTGAGGGGGATCCGCCCTCAGAA
>sig_360
GATGACAAGGCTTAGAGCTCGAATTTCCCC
>sig_361
CTGTCAAACATGAGAATTGAAGATCTTCGA
>sig_362
TCGACTGCAGTCTAGAAGCTTGATATCGGT
>sig_363
TTCACACAGGAAACAGCGTATGAGCACAAA
>sig_364
GATATCAGCGCTTTAAATTTGCGAATTCTA
>sig_365
GCCAGCAACGGCACCTGTGGCGCCGGTGAT
>sig_366
ACTTGGACTCAACCATCTCAAGGCTGGTGA
>sig_367
ATTGGTTTGGAAATGTGGGGCGATTCAGGC
>sig_368
CAGGAAGCTTTTTGCAAAAGCCTAGGCCTC
>sig_369
GATTACGCCAAGCTTGCATGCATCGGTACC
>sig_370
GAATGAGCATGAGTAAAGGAGAAGAACTTT
>sig_371
GACCACACCCGTCCTGTGGATCCGGCCCAT
>sig_372
ATCGGATCCGCGGCCGCATGCATAGTCATA
>sig_373
CCTAACTACGGCTACACTAGAAAACAGTAT
>sig_374
GGTGATGGTGGCCCATGGCCGCTCCCTTCT
>sig_375
GTCTGAACGTTCTGCTGTTCTCCTGCCGAT
>sig_376
CGAGATCCACGCGGAACCAGCAGTTGCTCA
>sig_377
ACTTATCGCCACTGGCAGCTGGTAACAGGA
>sig_378
AAATATTTCTAGCATGAGCGGATACATATT
>sig_379
ACAGCATCACCGACTTCCGTGGTACTGTTG
>sig_380
CGGCGCCGGAGCGAGTGAATTCCTGCAGCC
>sig_381
CAGAACAGCAAAAAGTCAGATAGCACCACA
>sig_382
GTTATTCATTCGTGACTACGCCTAAGCGAG
>sig_383
TCCGCCAAAACAGCTGTTCCTGATGCAAAA
>sig_384
AGCTTATCGATGATAAGCTGTCAAACATGG
>sig_385
AGACATAAGCCTGTTCGGTTCGTAAACTGT
>sig_386
ACCACCAGACTCTACCAGTTTAACTTCGGC
>sig_387
ATGCCTACCTTCGATATGATGATGATGATG
>sig_388
AATTCGATCTAGAATTATTCCATTGAGTAA
>sig_389
CAAACGACCCCAAACAGGAAACGCAGCTGT
>sig_390
GGCGGGGCGAAGGGCAATTCTGCAGATATC
>sig_391
GCTTTTTTGTACAAACTTGTTTGATTATGA
>sig_392
CGTTCTGGTGTTCTCGTCAGGGCAAGCCTT
>sig_393
AGCAGCCGGATCCTCAGTTGTACAGTTCAT
>sig_394
CCGAATTCCGGTACCTTGTCATCGTCATCC
>sig_395
CGCTGATCAGTTTTTGTTCGGATCCGGCTA
>sig_396
ATAACAGCGCTGCACTGAGCAGCGTAATCT
>sig_397
CTTATCGGAATTCGAGCTCGCCCGGGGATC
>sig_398
GGTCATGTACTGGGCATAATGCCAGAGCGG
>sig_399
ACAGCAAATGGGTCGGATCAAGCTTCGAAT
>sig_400
CCGCTCGAGTCTAAAAGGGCGAGCTCAACG
>sig_401
GTAAGCTCGATGATAAGCTGTCAAACATGA
>sig_402
CCACGAATTTGCTGGGGAATCTCGTTTTTC
>sig_403
AACGTTAAGTGGATCTCAAGCTTCCATTGT
>sig_404
CGCTGCAGGTCGACGAGATTTTCAGGAGCT
>sig_405
GGCGGCCGCTCTAGACAATGCTCAGGACTG
>sig_406
GTCCCCCCCGCGCGCGCTTGTGCCGCCCAA
>sig_407
AGAGCCCTCGAGGAATTCTCTAGAGTCGAC
>sig_408
TCTCTCTAAAATGTTCAGCTAAAGTAAACT
>sig_409
ACCAATAACTGCCTTAAAAAAAGGCCTGAT
>sig_410
GCGAGGGCGTCCCGGAAAACGATTCCGAAG
>sig_411
TAAATACTAGATTTTTTTATTAGGAGATTT
>sig_412
GCTCTTCAATGTCATGAGACAATAACCCTG
>sig_413
TAACTATCATAGTTTAAACTAACTAGTGAT
>sig_414
CGTTGCCCGGATCAATCAGGGGATAACGCA
>sig_415
GTAGCCGCTATTCTAACCATACTGGCATCC
>sig_416
GGAATGCGGCCCGTGATAACAAGAAGACTC
>sig_417
TTGTCAGAAGTAAGTTCGCCGCAGTGTTAT
>sig_418
CGAAAAGCATCAGGTCTTTCCTTCGAAGGA
>sig_419
GCTGACATGGGGGGGTACCAAACAGCTATG
>sig_420
TTATCATCGGTGACCCGACTGAGTCGACTT
>sig_421
CGCGCGCACCAGCCGGCATCGCACCCGAGC
>sig_422
GAAGCCATTAGCAGTGAATGCGCTAGCACC
>sig_423
CTTCACCAACAAGGACCATAGACCATGGCT
>sig_424
TGTCTGCCGCGCGTTTCGGTGATGACGGTG
>sig_425
GGAATTCGATAAGCTTCTAGGATCCCCAGC
>sig_426
TCCGGGACGCCCTCGCGGACGTGCTCATAG
>sig_427
GGATATCTGCAGAATTCGGCTCAACAACTT
>sig_428
ACGAGCTGTACAAGTGAAGATCCACCTAGT
>sig_429
CATCAGGCCGCCGTCGGCGGTGGTGAAGCC
>sig_430
ATGGTGCATATGGCCAGAACCAGAACCGGC
>sig_431
ACAACGTGGCTTTGAGCTCTTAATTAATTT
>sig_432
CCGGATCCGTATTTATAGGTTTTTTTATTA
>sig_433
ATAAAGATTCTCGCCTGCTTTTTTGTACAA
>sig_434
GGACTAGTGGATCATCTGCAGAATTCCACC
>sig_435
GTGTAATACGACTCACTATAGGGAGCTCAA
>sig_436
ACAAACTTTATCACAAGAAATATTTATTGA
>sig_437
TCAGCGATTTGCCCGATTGCGGCCGCAAGA
>sig_438
GTCGACGGATCCGGGGAATTCGTAATCATG
>sig_439
TTCGGATCAATTCATCGATGCTGATAGAAA
>sig_440
TAAACTGTAATGAATTCGAGCTCGGTACCC
>sig_441
TTCGAAGCTTACTTAGATCCAGATCTCGAG
>sig_442
ATTCGAAGCTTGATCCGCGACCCATTTGCT
>sig_443
TAGCTTATCATCGCCATTGCTCCCCAAATA
>sig_444
GAGCTCTCGAGTCAGCCCGGGCGAATCGAT
>sig_445
TTTTCATGGAACCAGATCCGTGATGGTGAT
>sig_446
AACGCTTACAATTTACGCGTTCCCCAGCAT
>sig_447
GAATTGTAATACGACTTCGAATAGGGCGAA
>sig_448
GAGGTACCTCTAGACAGGAGACCATATGGC
>sig_449
CAGCTTTTTTGTACAAACTTGTACCTGCAG
>sig_450
TTCGTCTTCAAGAATTCCCCAGGCATCAAA
>sig_451
GGGAATCCTGCTCTGCGAGGCTGGCCGGCA
>sig_452
GGGCCTGCATGTCCATCGTCTGCCTCTGCA
>sig_453
CCAGATGTATGCTCTTCTGCTCCTGCAGGC
>sig_454
GTACCTCGCTGTAGTGGAACTCACCGAGCA
>sig_455
GACGAATTCGAGCTCGGCCGACTTGGCCAA
>sig_456
TATTTAAACCTATGTTATTTATGTTATATT
>sig_457
TTTAGTGAACCGTCAGATCCGCTAGAGATC
>sig_458
GCGCAGCTGAATGGCGAATGGCGCCTGATG
>sig_459
AAACACATATGACCATGATTACGCCAAGCT
>sig_460
AAGAACATGGGCAAATATTATACGCAAGGC
>sig_461
AAACTGCCAGGGAATTCCAACTGAGCGCCG
>sig_462
GCGAGGTTTAATTTATGAGCTTAATTATCT
>sig_463
ACAAAAAAACAGAAAAAAATGGAGACGTAC
>sig_464
CGGGGCACTTCTGGTTCCGCGTGGATCCCC
>sig_465
ACGTAACCTTTGGCTCCGACATTTTGTCTG
>sig_466
AATTTTAACAAAATATTTTGTTAAAATTCG
>sig_467
TCTAGAAAGCTTAAGACCCACTTTCACATT
>sig_468
CATTGGCCCGGCGGTTCAGCCACTGGAGCT
>sig_469
GTGGCCATGGTATTATCATCGTGTTTTTCA
>sig_470
GACGGCCAGTGAATTGCGAATTCGCAATTC
>sig_471
TATAAGGAGGCCTCACCATGGGTACTGCAG
>sig_472
GAGATCTTACGATTCTCGGTCCATGAGGCC
>sig_473
CAGTTTACCTTCTTCAGTTTTCATGGAACC
>sig_474
TGAACAAGTCTGGAAAGAAATGCATAANCT
>sig_475
GACCTGCAGCCCAAGCTTGCATGCCTGCAG
>sig_476
GACCGCCCACCAGGACACCTCCCTGGACGG
>sig_477
CCAGGGTTCCGGTGGAAAAAATGAGTAAAG
>sig_478
TCTCTAGAGGTACCCTCGAGAGATCTAATC
>sig_479
AACACGGGGGACTCTAGAATGAGCATGGTG
>sig_480
TTCGGATCAATTCATCGATGCAGGTGGCAC
>sig_481
TAGGGGTTCCGCTCTTCACATATGTATATC
>sig_482
TTGGAAGTACAGGTTTTCTCCGCCACCACC
>sig_483
TAGTCAAGGCACTATACATCAAATAGGTTG
>sig_484
CTCGAATTCCCGGGATCCGTATTTATAGGT
>sig_485
GATTCAATTGTCAAAGTACTTTAACTGCCC
>sig_486
GAGAGCTCGCACGAACCCAGTTGACATAAG
>sig_487
AAGCTTTCGCGAGCTCGTACGCGTAGATCT
>sig_488
AATCACCGCGCCCGCCATCATGGGTACCGG
>sig_489
TTATTCGGTGAGGTTATGGCGGAGGGTTGC
>sig_490
TGGTGATGGTAGTACGCCATGGTCCGCGGC
>sig_491
ACCGCATCAGGCGCATGCATATTTGAATGT
>sig_492
TATGTTAAATCCATAGAAATATAGTAGCCA
>sig_493
TTTTATTTTATCGATGTTAACAAGCTTGGG
>sig_494
GCCTTGCGTATAATATTTGCCCATGTTCTT
>sig_495
CAGAAGTCACGATGCCAGAAAACTGCTGCA
>sig_496
GTTGCATGGGATCTAGTAACATAGATGACA
>sig_497
CAGCAGCCATCACCATCATCACCACAGCCA
>sig_498
AAAGCCTGCTTTTTTGTACAAAGTTGGCAT
>sig_499
AACGGTTTATCCAAACCAGCACAGATGATG
>sig_500
TCTAGAATGAGCGACTACAAGGATGACGAT
>sig_501
ATCGGATTCAATTGTCAAAGTAAGCTTGCA
>sig_502
TCAAAAAGGATCTAGGTGAAGATCCTTTTT
>sig_503
CAGATGAGATAGATCGATCTAGCGTGGACT
>sig_504
TCGCGTTGCGCGAGAAGATTGTGCACCGCC
>sig_505
GGCAGCCATATGGGTACCGAGCTCCTCGAG
>sig_506
AGCTCTAAGCACCGTTCAAGTCTTCCTCGG
>sig_507
GAGATCTGATCTAGAGGATCATAATCAGCC
>sig_508
ATGGCTACAGCATACATCGTATTTGTACAG
>sig_509
CCGTCGAGCTTTCGCAGATCCGGGGGGGCA
>sig_510
ACGGGATCCCCGGGAATTCTGCGTTTCCTG
>sig_511
ACAACTAATTATTCGAAACGAGGAATTCAC
>sig_512
AGTCATTACGCCCCGCCCTGCCACTCATCG
>sig_513
TAATTTCACTAGCAGAGTTATTTATCTTTG
>sig_514
CGACTCTAGAGGATCATCACTGACGAATCG
>sig_515
ACAGCGGATCCGTCGACCGATGCCCTTGAG
>sig_516
GACGATGATGACAAGGACTACAAAGATGAT
>sig_517
CACCTGACGTCCACATATACCTGCCGTTCA
>sig_518
AACAATTCTTGAAGACGAAAGGGCCTCGTG
>sig_519
CCGTATACCAGGAAAACACACAGCAGGTAC
>sig_520
GGCATCGGTCGACACCCCGGTTGATAATCA
>sig_521
GTTTGTAAGTGACCTTAGGTAGAGCTGCTA
>sig_522
CAGCTGAATTCATATGCATCGATATCTAGA
>sig_523
TGATTACGAATTCCCGGGGATCCGTCATGA
>sig_524
TTCATACTCGTCCTTGGTCAACGTGAGGGT
>sig_525
GGCCGCTACGTAGAATTCCCATGGCCGCTC
>sig_526
TCCAAGCTCAGCTAATTAAGCTTATTAAGC
>sig_527
ACCTGCAGGCATGCAAGCTTGGCACTGGCT
>sig_528
GCTCCTCGAGGAGCTTATCGATGATAAGCT
>sig_529
ACTGATCCGCTAGAGCGGCCGCCACGGCGA
>sig_530
TATGACCATGATTACGCCAATTGGCTGCAG
>sig_531
ATCAGAGCTCCACCGCGGTGGCGGCCGCTC
>sig_532
CCCTGGTGCCACGCGGTTCCATGGCGATAT
>sig_533
CAGTCGACTCTAGACTTAATTAAGGATCCG
>sig_534
TTCTCAATAAAGAATTCGAGCTCGGTACCC
>sig_535
ATATGATCTCGGCGGCCGCGATAGCAATTG
>sig_536
CGGTTTTTTCCTGTTTGGTCACTTACCAAT
>sig_537
CCCTTATTGGAATTCGGATCCCGGGGATGG
>sig_538
TGCTAGATTTGTATGTATTACATCGGTATT
>sig_539
TGCTCACAAGCTTATCGTCATCATCAAGTG
>sig_540
CATTCTCCGCTCCATGGTTCAGATCCAGAC
>sig_541
GGGGGATCCAGACATGATAAGATACATTGA
>sig_542
GGCGCTTGGGATGCGATGGCAATTCATAAA
>sig_543
AACAGAAGCTTGGCTGCAGTTAACCTACTA
>sig_544
TGTCCTGAATTCTTGAAGACGAAAGGGCCT
>sig_545
AAGTTTATTAACCCTCACTAAAGGGAAGGG
>sig_546
CGTTACTAGTGGATCCATGGTTTATTCCTC
>sig_547
CCGTGCTCGATCCTCTAGAGTCGACCTGCA
>sig_548
GACCTGCAGGCATGCAAGCTTGTATTCTAT
>sig_549
GAAACAGCTATGACCATGATTACGCCAAGG
>sig_550
AGAGCAGTGCCATATTAACATCGCCCTTCA
>sig_551
AAACTTCATTTTTAATTTTTGCGGCCGCTA
>sig_552
AGAGGCTGAAGCTGAATTCACGTGGCCCAG
>sig_553
ACGGGGGACGAGCTCGGTACCCTCGAGCCA
>sig_554
CCCTTTGGGCCGCCTCCCCGCCTGGGTACC
>sig_555
CTAAATAGATGGGGTTTTCTTTTAATATTA
>sig_556
TCATTCACTGCAGCATGCATCGATATCGTC
>sig_557
AGCTCGAATTCATCGATGATAAGCTGTCAA
>sig_558
TGGCAGCATCACCAGCTTATCGATGATAAG
>sig_559
TCTGGATCCTACGGGGTAACAGATAAACCA
>sig_560
CATCTAAACGCAAGAGACGTACTTAAATCG
>sig_561
GAAGATCCTTTTTNNNNNNCAACAACGTTG
>sig_562
AATGGGGGTCTTGAAGGCGTGCTGGTACTC
>sig_563
GACCCTGGGTCTCGCACATTCTTCACGTCC
>sig_564
CGGCATGGACGAGCTGTACAAGATCGATTA
>sig_565
GAAGCTTTCTAGAACAAAAACTCATCTCAG
>sig_566
GGGAGGCACGATGGCCGCTTTGGTCGACAA
>sig_567
ATTCAAACAGCCCTGCGTTATAGCAGTTAT
>sig_568
ATGGTGTCGACTGATAACTTCGTATAATGT
>sig_569
CGGCCGCAGATCTAGATCCGCGGTCACTTG
>sig_570
TTACAGATCCTCTAGAGTCGACTCTAGAGG
>sig_571
CGTCTTCACTTGAGTTTACTCCCTATCAGT
>sig_572
ATGAAAGAATGTTTTATTGAAAGAGTAGAG
>sig_573
GAAACAGCTATGACCATGATTACGCCACAT
>sig_574
TACTCAATGGAATAATTCTAGATGGGAAGT
>sig_575
CGAATTCGATACGAGCGGCTATTTTGTTGA
>sig_576
TACGGCCGCTTTACTTGTACAGCTCGTCCA
>sig_577
AGATCTACGAGGAGGGGCACCCACAACAAG
>sig_578
TGGGTCGGGATCCGGCTGCTAACAAAGCCC
>sig_579
GTGGATCCCCGGGAATTCTAGACTCCATGG
>sig_580
TTCGATGCGGCCGCAAGGGGTTCGCGTCAG
>sig_581
TGCAGGTCGACTCTAGATGGCCAGCTAGGC
>sig_582
GACGAGCCCGGTGATCGTCTTGGTCGACCT
>sig_583
ACCTAGATCCTTTTAAAGGCCGGCCGCGGC
>sig_584
TTCATCGATGAATTCTCTAGAACTAGTAAG
>sig_585
GAATGGCGCGAAATTGTAAACGTTAATATT
>sig_586
GAACAAGCGCGCATGAGCTCCAATTCACTG
>sig_587
ATCCTGTCAAAGAGCTCAGGCCTACGCGTA
>sig_588
ATAAACTTTCGAAGCCATGACCACTTTGTA
>sig_589
CTCTAGAGTCTCCGCGATTTAGAGTAATAT
>sig_590
GACCATGATTACGAATTAATTCCCGGGGAT
>sig_591
AGCTTACTCCCCATGCCCGGGCAATAAGGG
>sig_592
ACCTGGTCCAGGGAAAGGACCCCTTCGGCC
>sig_593
CAAACATGAGAATTCGCGGATCCGATGAGC
>sig_594
ACACCATCACCACCATCACAGCAGCGGTAC
>sig_595
GTGATGGATATCTGCAGAATTCGCCCTTAA
>sig_596
GCCGCGCGGCAGCCATATGGCTAGCATGAC
>sig_597
GAAACAGCTATGACCATGATTACGCCAATT
>sig_598
TCACCAAGGGCGAGCTCGGTAAGCCTATCC
>sig_599
TATTAGCGCCATTCGCCATTCAGGCTGCGC
>sig_600
GCTAACCCTCACTAAAGGGAGAGACAAGCT
>sig_601
GCTAAAATGGAAGAACAAAGCGTGAACATG
>sig_602
TACAAGATCGATTAACTCGAGGATCTGCTA
>sig_603
AGTCCAAGCTCAGCTAATTAAGCTTATTTG
>sig_604
CGGCAGCGTGAAGCTCAGATCAGTTGGAAG
>sig_605
CGTAGAATTCCCATGGTATATCTCCTTCTT
>sig_606
CGGTAAAGGGCGAATTCTGCAGATATCCAT
>sig_607
ACACCATCACCACCATCACAGCAGCGGTCT
>sig_608
CTTCGATATGATGATGATGATGATGCACTT
>sig_609
ACCTCACAGTCCATCTCGAGATCTGAGTCC
>sig_610
GCTTGCAGAGTTCTATAGTGCTATGAAAAA
>sig_611
ATCAGCAGGACGCACTGACCGGTACCATGT
>sig_612
GTTGACAATTAATCATCGGCTCGTATAAAA
>sig_613
AACACGGGGGACTCTAGAATGAGCATGTCC
>sig_614
CGTCGAGGCCACCACATTCCGCACCGTAGG
>sig_615
ATCGATTCTAGCTCGAGGGGCGCGCCCCCA
>sig_616
AGGAAGGCCTCCTTGAAAGGATTTCCCTTC
>sig_617
GAGGTTGTATGGATCCTCTACGCCGGACGC
>sig_618
GGATCCAGATGTAAGAGGTTCCAACTTTCA
>sig_619
GCCCGGGATCCTGATGGTGAGCAAGGGCGA
>sig_620
TGCGGATCGGCCCAGCATCGAATCCAGCTG
>sig_621
CCAAGCTGAATTCCCGGGGATCCGTCGACC
>sig_622
TATCCCTAGCGGATCCCCGGGTACCGAGCT
>sig_623
TTAAATAAACAATGGCAGATCCAATGAAGC
>sig_624
AGGTTGAGGGTGTCTGAAGGAGGGGGTAAT
>sig_625
AAGACTAGTTCTAGAGAATTCATCGATGAA
>sig_626
GATTCTTGAAGACGAAAGGGCCTCGTGATA
>sig_627
AAGAAGAAGAATCAATCGATTGCTGAAGAA
>sig_628
TTTCTTGCCCAGGCTGGAATGCAGTGGCGC
>sig_629
CGCAGATCTGCTATGGCAGGGCCTGCCGCC
>sig_630
GGATCTGGTTCCGCGTGGATCCGCTGTTAT
>sig_631
CTTTCAAAAGTCCGAAAGAATTCGCGCGAC
>sig_632
AGCTTGCATGCCGGTGGCTGCTGAACCCCC
>sig_633
CCGCGTAGGCCTCTCTAACCATCTGTGGGT
>sig_634
AGGAGGAATAACATATGACTTCGAAAGAAA
>sig_635
CAGCCCGGGGGATCCGGGCGGAAATAGGTA
>sig_636
GATCCTGTTGACAATTAATCATAGAGCTCG
>sig_637
TATCCCGTGTTAACTTGATATTAATGACGC
>sig_638
AAAGCAGGTGAGGACTTCATTAACTGCAGT
>sig_639
ACCTACCTTAAAAACGTTTTTAAAGGCTTT
>sig_640
GCGTTGCGCGGTCAGAAAATTATTTTAAAT
>sig_641
CACGAGCCTGACGAGCAGCAGCACGAGCGT
>sig_642
AGGCTGAAGCTGAATTCACGTGGCCCAGCC
>sig_643
GAAGGTCGACGGATCCCCGGGAATTCATCG
>sig_644
CAGATTACGCTGCTCAGTGCAGCGCTTAGA
>sig_645
ATTCGCGATTCGAAGCTTACTTAGATCCAG
>sig_646
AGAAATAATTTTGTTTAACTTTAAGCAGGA
>sig_647
GCGGATCTTGAAGTTCGCTTTGATTCCATT
>sig_648
CGGTATATGCACCAATAATTACATCGCCGG
>sig_649
TGCAGTCCAGTTACGCTGGAGTCTGCATTA
>sig_650
TAGCCTACTAGTCGGCCGTACGGGCCCTTA
>sig_651
CATATGATGATGATGATGATGCACTTTGTG
>sig_652
CGCAGATCCACGCGGAACCAGCAGGCCCAG
>sig_653
ATATCCGTATGATGTTCCAGATTACGCTTC
>sig_654
CTTTAAGCCAGATGCCCATCGATTCGTAGA
>sig_655
TGGTTCTATCTCCTTCGAAGCCTGCTTTTT
>sig_656
TATTCCCTTTTTTGCGGCATTTTGCTTCCT
>sig_657
CAGTAAAGCGCCCGCTCCTTTCGCTTTCTT
>sig_658
ATAATTCCTGTAGCCATGATCACCATCCTA
>sig_659
GCCGCCAGATTGAGATCCCCCCGGAATTCG
>sig_660
TAGCCTACTAGTCGGCCGTACGGGCCCTTT
>sig_661
TCATTTTGTTTTTTTCTATGCTATAAATAG
>sig_662
CAAACATCAGGAGCTAAGGAAGCTAAAATG
>sig_663
GGCCTTGACTAGAGGGTCGACGCATGCCTG
>sig_664
CCGGGCGAGCTCGAATTCGAAGCAGCTTTG
>sig_665
CTTGAGCGTCGAGATTTTCAGGAGCTAAGG
>sig_666
ACGATGCGTCCGGCGTAGAGGATCACCACG
>sig_667
GATCCCTGTGTGTGTGTGTGTGTGTGTGTG
>sig_668
CTGCAATCGAGGGTCGCGACGACCATGGAA
>sig_669
AGCGGAGTGTATATACTGGCTTACTATGTT
>sig_670
ACGGATCGTTCTCGTGAAATTGCTCGTAAA
>sig_671
TTCATCGATGAATTCTCTAGAACTAGTCTT
>sig_672
CAAATAGGGCGCGCCACTTCTAAATAAGCG
>sig_673
CCGGGATCCTGATGGTGAGCAAGGGCGAGG
>sig_674
TGATTACGAATTCCCGGGGATCCGTCGACC
>sig_675
ACGGATGGCCTTTTTGCGTTTAGTTAGTTA
>sig_676
TAACAATTTCACACACTAAGGAGGATATTC
>sig_677
GCGTCAGGCTGCCATCGGAAGCTGTGGTAT
>sig_678
TTTAATTTAAAAGGATCTGCGTAATCTGCT
>sig_679
CCTGCAGGCATGCAAGCTTGGCGTAAATCA
>sig_680
AATTCTCTAGGGATCCCGGCGCGCCCTACC
>sig_681
AGGTCGACTCTAGAGGATCCGAAAAAACCT
>sig_682
TCATTTGGGTCAATATGTAATTTTCAGTGT
>sig_683
CCTCTCATGGTACCTTTCTCCTCTTTAATG
>sig_684
CTGGCGGCTGCGGCTTGTCATGGTCTGGAA
>sig_685
TGATTACGAATTCCCGGGGATCCGTCGAGA
>sig_686
GATCCCCCATCGTTAATATGGATCAATTTG
>sig_687
GACTTGGTTGAGTGATCCGTACCTGCAGGT
>sig_688
GAGATCTCGAGGTGAAGACGAAAGGGCCTC
>sig_689
TAATTTCGATACTATACAAACATTTGAAAG
>sig_690
GATGATAAGCTGTCGCATGCAGATCTAGCG
>sig_691
GGCTCTCCCCGTGGAGGTAACCAAGATGTC
>sig_692
CAGCGGCGCCTGAGAGGCGAATTGACATAA
>sig_693
AAACGACGGCCAGTGAATTCCACAAGCTTG
>sig_694
CGAGCGTGACACCACGATGCCTGCACAATG
>sig_695
TGGCGTCCCGGAAAACGATTCCGAAGCCCA
>sig_696
TTTCAGGAGGACCCTTGGAGGGTACCGAGC
>sig_697
GCGGATGAATGGCAGAAATTCGCGAGCTCC
>sig_698
CTGAGTCCGGAGGCGCCGGTGGAGTGGCGG
>sig_699
AGTCGTCTAATCCAGAGACCCCGGATCGGG
>sig_700
GATCCATACCACCTTCTGCCCGTTTTTTGG
>sig_701
CTTGCGGCCCGGACGATCGAGCTCGAATTG
>sig_702
TCATCCTTGTAGTCGGAGTGAGAATAGAAA
>sig_703
ACCTGCAGGTCGACGGATCCGGGGAATTCA
>sig_704
GTTTGACAGCTTATCATCGATCGGAGCTCG
>sig_705
CGCGTACTATGGTTGCTTTGACGTATGCGG
>sig_706
CGGTACCCCGGGGAATTCGAGCTTATGCGG
>sig_707
TGTAATAAAAAAACCTATAAATACGGATCG
>sig_708
GCCGCAGCTCGCCCGGGGATCTGGCTAGAA
>sig_709
ACCTGCAGGTCGACGGATCCGGGGAATTCG
>sig_710
ATTCATTGATGTTCGGATTGTTATCCATAT
>sig_711
CACGCGCTCGCCATGGTATATCTCCTTTGA
>sig_712
GATGTGCCATGGTATATCTCCTTCTTAAAG
>sig_713
CAGGAAAGAACATGGGCAAATATTATACGC
>sig_714
GGCGGAACCGGCGGAGCCGGAAGCTTGCGA
>sig_715
CATGCGATATCCCATGGAAGCTTGGCGTAA
>sig_716
GCCGCAGCTCGCCCGGGGATCTGGCTAGCG
>sig_717
TACTCAATGGAATAATTCTAGATGGGCCAA
>sig_718
AACTTCGTATAATGTATGCTATATGAGGTA
>sig_719
ACCAACAAGGACCATAGACCATGGCTAGCT
>sig_720
GATATACATAATGTCAGTTGAATTTTACAA
>sig_721
TTATGCGGCCGCGACGTCAATGCCAATAGG
>sig_722
CTTGTCGACAAGCTATTCTGACATCATAGT
>sig_723
CAGTTGGAATTCTAGAGTCGCGGCCGCTAC
>sig_724
CGGGGCACTTCTGGTTCCGCGTGGATCTGG
>sig_725
TTTGTTATTCTATAATCTTCCAATTACTCC
>sig_726
GAAAAGTTCTTCTCCTTTACTATTGTAATA
>sig_727
CAAGTGACTATGGATCCCCGGGTTTAAACT
>sig_728
GAGCTCGAATTCGGATCCCCGAGCATCACA
>sig_729
CCGGTATTGAGGGTCGCTCTAACTCTCCTC
>sig_730
TCGGCGGCCCGGGGATCCGTCGACCTGCAG
>sig_731
CTTGCGCAGATGAGATAGATCTTGGCAGTC
>sig_732
TCAACCCAACACCGGACAAAAAGGATCCCT
>sig_733
GTTCCCGGGGACCTGGTAAGGTTCTTCGCG
>sig_734
TATCACGAGGCCCTTTCGTCTTCAAGGGTC
>sig_735
CTCGAGGAATTCTACCGGGTAGGGGAGGCG
>sig_736
CGCGCCAAGTTTAAACAGTGGCCAGCTTTT
>sig_737
GCGGATAACAATTTCACACAGGAAACAGAG
>sig_738
GTCGACTGAATTGGTTCCGGCGCCAGCCTG
>sig_739
GGCCGCCATGGAGATCTCGAGGCCTATCGA
>sig_740
CCAGGAATTGGGGGCGGCCCCGTACCCAGC
>sig_741
ATGAATTGTTTTAGTACCTAGGTAACACTG
>sig_742
GGCCAGTGAATTCGAGCTCGGTACCCCATC
>sig_743
AAGACACCGACTCTAGAGGATCCACTAGTC
>sig_744
GTTCTTCTCCTTTACTCATATGACTAGTGT
>sig_745
AATTTTACGTTACGTTACGTTATTAGTTAT
>sig_746
ATACCATGCATCATCATCATCATCACAGCA
>sig_747
AGGGAACAAAAGCTGGAGCTCCACCGCGGT
>sig_748
CCGTCTTCGTACGATCCGGGCCCGGCGGCG
>sig_749
TCTTTGCCTTACCTGTATGATTTATTGGAT
>sig_750
CAGACTGTGATGGATGACACAGTTTCTGCT
>sig_751
TCGGGCCCGGGTACCGAGCTCGGGGTACCG
>sig_752
TAGATCTGCCTCGCTGGCCTGCCGCAGTTC
>sig_753
AGCCTGAATGGCGAATGGCGGCCTATGCGG
>sig_754
CGACTACACCTCGAGAAATCATAAAAAATT
>sig_755
ACGTTCTCGGAGGAGGCCATGGTGGCGACC
>sig_756
CCCATGTCAGTTGAATTTTACAACTCTAAC
>sig_757
ATAATTGTGAGCATTTTTGTCAAAAAACAG
>sig_758
ACTATAGGGAATTCGAGCTCGGTACCCGGG
>sig_759
CGCCGCGAGCAGGTGCGCTGGGAGAAGCGC
>sig_760
GCTGTACAAGATCGATGAAAAGAGAAGATG
>sig_761
GCTATTAAAAGATCCTCTAGAGTCGACCTG
>sig_762
GAGTCGACCTGCAGCCCAAGCTTGCATGCC
>sig_763
GTACCCTGGTGCCACGCGGTTCCATGGCGA
>sig_764
GGGGTTCGACATGATCTCGATCCCGCGAAA
>sig_765
CTATGACCATGATTACGCCAAGCTTCCGCG
>sig_766
AACGACGGCCAGTGCCAAGCTTATCGCCCG
>sig_767
CCAGTGAATTCCCGGGGATCCCGCGAACTG
>sig_768
ATCCGAACCCCAGAGTCCCGCTCAGAAGAA
>sig_769
GCGCAGGGGATCAAGATCCCCCTTTAAAGT
>sig_770
GGTGGATAAGGGCCCCTATAACTCTCTACG
>sig_771
TAATTCGAGCTCCCGGGTACCATGGCATGC
>sig_772
GTGATGATCCGGCTGCTAACAAAGCCCGAA
>sig_773
TTGTGACGAGGCATTTGGCTACCTTAAGAG
>sig_774
CTGCACATGGTGAGCAAGGGCGAGGAGCTG
>sig_775
CGGCGCCGGAGCGAGTTTGGTACCGAATTC
>sig_776
TGCTGAAGCCAGTTCCTTCGGAAAAAGAGT
>sig_777
ATTAGGGTGATGGTTCACATTGAAAAAGGA
>sig_778
GCCGCCGCTGCCGCTGCCCCCTGCCACCGA
>sig_779
TCTTTGGGAATCCCTGCAGTGGGGATAATT
>sig_780
CAGTTGGAATTCTAGAGTCGCGGCCGCTTT
>sig_781
CAGCTCTGCAAGGTTGACACCATCGAATGG
>sig_782
TTAATTCCCCGGGATCCGTCGACTGCAGGG
>sig_783
ATAAAATATTTCTAGGCACAGCTTCACGCT
>sig_784
CGCCGCAAGGAATGGTGCAAGGAGATGGCG
>sig_785
AGATCTGCACAATTCCACATTATACGAGCT
>sig_786
GCGTCCTCGGTACCGAGCTCGAATTGGGGA
>sig_787
TAGCCGCCGTTGTTGTTATTGTAGTTGCTC
>sig_788
GCCAGGACCCAACGCTGCCCGAGATCTCGA
>sig_789
CTCCCTAGCGCGGGATAAAGTGGTATTCTC
>sig_790
CGGATCCCTGCAGGCCTCGAGTTCGAATCT
>sig_791
TGCGCTCCTGCAAGCCAGTTACCTCGGTTC
>sig_792
TCTAGACTGTTGAAAGTTGTTTAGCAAAAT
>sig_793
TCTTAGACGTCCAGCTTATCGATGATAAGC
>sig_794
ACCGACGAAGGAGGATCTTGATCCCCTGCG
>sig_795
CGAATTCGAGCTCGGCCGACTTGGCCAATT
>sig_796
AATTGACGATAGATCATTTATTCTGCCTCC
>sig_797
AGCGATCCGTCGATCTATCTCATCTGCGCA
>sig_798
AGGCCTCGGACTAGCCTCGGACTAGCATAT
>sig_799
CGAATTCGGATCCTAGAGGGGAATTGTTAT
>sig_800
CACACAGGAAACAGAATTCCCCCTGATAAG
>sig_801
TAGTGAGGGTTAATTTGTGATCCCGGGTGG
>sig_802
TTCCGGGGATCCGCGGCCGCCACCACCACC
>sig_803
CTCTAGAGTCGACCTGCAGAAGCTTGCCTC
>sig_804
AAGCTGGGTAATAACTGATATAATTAAATT
>sig_805
GACGGCCAGTGAATTCCATGAACATCCGGA
>sig_806
CCGACGAAAGGGCCTCGTGATACGCCTATT
>sig_807
CCTCGAGCATATGACGACCTTCGATATGGC
>sig_808
GGCTAGAAGCTTCCTAGAATCGATCCTAGA
>sig_809
ACGGGCTGGATGCAGTTGACGGATCTGCTG
>sig_810
TCGACCTGCAGGCATGCAAGCTCAGATCTG
>sig_811
AAACGCTCAACTTTGACCATGGCGCGCTCT
>sig_812
GGACATGCTGTTATCAACCACTTTGTACAA
>sig_813
CGATGATATCAGATCCAGGTGGCACTTTTC
>sig_814
TAATAACGTAACGTAACGTAAAATTTGTTT
>sig_815
TCCCCATATTTTGGGACACGGCGACGATCG
>sig_816
GGAGCCCTTCACCAAGGGCGAGCTCAATTC
>sig_817
TATCCCATGGCCTTGTCGTCGTCGTCGGTA
>sig_818
CCGCAGCCGAACGACCGAGCGCAACGCGTC
>sig_819
AGAATGATGATGATGATGGTGGCCCATGGT
>sig_820
CCATGGCACATCACCATCACCATCACATGT
>sig_821
ATTTCGAAACGAGGAATTCACGTGGCCCAG
>sig_822
AAGTCACCGAGGCAGTTCCATAGGATGGCA
>sig_823
AGGGGCGGATCCTCGAGTTAACGAATTCCG
>sig_824
ATGGCAGCCAAGCTGACCACTTCTGCGCTC
>sig_825
TCGGGCCGGGTGCGGCACACTACGTAGAAT
>sig_826
GATAGCCATAACCACTCCATATCCGGATCC
>sig_827
GCGGGGCGTAAACGCCGCGTGGATCCGGCT
>sig_828
ACCAGTTGGTACCGAATTCCTCGAGTCTAG
>sig_829
ATCGCAGATCCTTGCGGCCGCGGATCCATT
>sig_830
ATGTGTCCAGTTTGGCGCGCCAAATAGCGG
>sig_831
GATCTGCAGGTCGACGGATCCGGGGAATTC
>sig_832
CGTACTAGTGGTACCGCGGCCGCGTTTAAA
>sig_833
TTAGCAGCCGGATCCGCGACCCATTTGCTG
>sig_834
TCATCTCCTCACCTGGCTGAGGGGCTTTGG
>sig_835
CCGAGCTCGAATTCCCGGGATCCGTATTTA
>sig_836
GCGGCCGCGAATTCCTCGAGCCCGGGTGCT
>sig_837
AATCCCCTGATACCGCTCGCCGCAGCCGAA
>sig_838
TTAGTCGCGCACAATGGTGGCGCGGTCATC
>sig_839
GATATCGAATTCCTGCAGCCCAAAATGATG
>sig_840
ACGATCGAGTTCAATGGTCGAACCATGATG
>sig_841
TACAGTAGACGGAGTATCTAGTATAGTCTA
>sig_842
CTTCCATTAGAAGCATGCTGGTAAAGTGAA
>sig_843
TACTGATATCAGGAGGATCACGTGATGCAT
>sig_844
GATCCGCAGATCCACGCGGAACCAGCAGGC
>sig_845
AAGGGATTGAAAAAGGAAGAGTATGAGTAT
>sig_846
TTGGTACCCCTGTGTGAAATTGTTATCCAT
>sig_847
TTCTGACTGCAGTTTTTTTAAGGCAGTTAT
>sig_848
CGATGAGCGCATTGTTAGATTTCATTTTAG
>sig_849
GTTCACTTAAATCAAAGGGGGAAATGTACT
>sig_850
AGCTGAATGGCGAATGGCGCCTGATGCGGT
>sig_851
ATCGCGCGCGGGGAATTCCCGGGGATCCGT
>sig_852
TCCAACAGAAGTCAGGCACCTCCCCCAAAA
>sig_853
GTACGGCGTGACGTTGGACGAGGTGGAGAG
>sig_854
AGGTCGACGGATCCCCGGGAATTAATTCCG
>sig_855
ATCGATGATTAATTGTCAACAGCTCATTTC
>sig_856
AGCTGTGCCTAGAAATATTTTATCTGATTA
>sig_857
CCCCCCCCCCCCCCCTGCAGGCGCAAAACT
>sig_858
TTTTTAGCTTGCATGCCTGCAGGTCGACTC
>sig_859
ACCTCTAGACAGGAAACAGCGTATGAGCAC
>sig_860
GAAAACTTGAACAGCCGCGCTATAGCACCA
>sig_861
CATTATGGTGAAAGTTGGAACCTCTTACGC
>sig_862
ATGAATTCTCTAGAACTAGTAAGCTTATCG
>sig_863
AATTCAAGCTGGGATCCCGCGTCCTTTCCA
>sig_864
GGGGGGGTACCGTCGACATGCATGGCGCGC
>sig_865
TTTTCAATATTATTGAAAGCATTTATCAGG
>sig_866
CATGGCGATCGCGCGGTGGGGATAGAAGGG
>sig_867
GAGCTCTGGTACCCACTAGGCGGCCGCCTA
>sig_868
CGAATTCGATAAGCTTCTAGGATCCGAAGG
>sig_869
TTCTTGGTACAGCACCAGGTTCCGCGGGTC
>sig_870
CTACGTAGTCGGGGATCCATACATAAGTTG
>sig_871
AGCTTGGCTGCAGGTCGACGGATCCCAAGC
>sig_872
TTACGCAGATCTGCGAGCTCGGTACCCGGG
>sig_873
CAGATCTGCAGGTCGACGGATCCCAAGCTT
>sig_874
GCGAGGGTGACTTGTTTAACATCTCCATAA
>sig_875
TGAAGGGATCAATTCCTCGAGCCAATTCCT
>sig_876
CTGCTACCCTGGTTGTAGGTGCAACTGTTG
>sig_877
ATTNCCATTCGCCATTCAGGCTGCGCAACT
>sig_878
GCGAGGCTGGCCGATCAGATCCGTCGGCCG
>sig_879
GGGGTTCCGCTCTTCACATATGACTAGTGT
>sig_880
TAAATACGGATCCCTGCAGGCCTCGAGTTC
>sig_881
TTCTTGGTACAGCACCAGGTTCCGCGGGTT
>sig_882
ATGGTGCAAGGCGCCTAGATCCCCCGCTAG
>sig_883
TCTAGAGGATCAATTCGAGCTCGGTACCCG
>sig_884
CCTCGAGGCGAAATGACCGACCAAGCGACG
>sig_885
TGCCAAGCTTACTTAGATCTCGAGCTAGCA
>sig_886
TACAAAGCAAAGTCTGTGCCAAGAAAGATG
>sig_887
GATCCGCAGATCCACGCGGAACCAGCAGTT
>sig_888
ATCCTCCTCACTATTTTGATTAGGGATCCT
>sig_889
TCTAGAACCTAGGGAGCTCTGGTACCCACT
>sig_890
ATCCCACGTTTAGAATGGTTAACCAACTTA
>sig_891
TACTCTAGTTAACGAGAGTTGGCCGTTGCT
>sig_892
AAGTGGTTGATAACAGCATGGTGAGCAAGG
>sig_893
TAGTTATATGGCCCGTTCTTTAATAGTCGT
>sig_894
CAGCGGCCATATCGAAGGTCGTCATATGCT
>sig_895
AATTATTTGTATATTCATAAAATCGGGGTA
>sig_896
ATCGTATGGGTAGCTGGTCCCGGGAGCTCG
>sig_897
CATCGATGCTCTTCTGCGTTAATTAACAAT
>sig_898
GCGTACGATTGTAAATAAAATGTAATTTAC
>sig_899
TGCAGATCGAGAAGCACCTGTCGACACCGT
>sig_900
GAGCGGGACTCTGGGGTTCGACATGATCTC
>sig_901
TCTTCGCCATTAAATGGGCGCCGTGCCAGC
>sig_902
CTAAAGGGAACAAAAGCTGGGTACCGAGCT
>sig_903
CGATCCGAACCCCAGAGTCCCGCTCAGAAG
>sig_904
AGCACCGCCGCCGCAAGGAATGGTGGTCTA
>sig_905
ACCATAGCCGAAGCCCAGGATCCGTCGAAC
>sig_906
TAAAACGACGGCCAGTGCCAAGCTTGGGCT
>sig_907
GTAAGGAAATCCATTATGTACTATTTCCCA
>sig_908
GTTATATTCGATGCGGCCGCAAGGGGTTCG
>sig_909
TTGATGACGACGACAAGAGTCCGGAGCTCG
>sig_910
TCTCAACCCCATTAGCCACGCACGAGAACT
>sig_911
AGCTTATTGTTCAGCGGTTTCAGCCTCCAA
>sig_912
CAAGCGACAGGCCATGTTTGACAGCTTATC
>sig_913
CAGTCATGCTAGCCATGCTCATTCTAGAGT
>sig_914
ACATCGAGATCGAGCTAGTTGATTGGATGT
>sig_915
GGAGGAATAAACCATGGATCCGAGCTCGAG
>sig_916
TTCGACCGTCAACTCAGCAAAAGTTCGATT
>sig_917
TATAGTGAGTCGTATTACGGACTGGCCGTC
>sig_918
ACCTGCAGCCAAGCTTTCGCGAGCTCGAGA
>sig_919
AGGCTTATGTCAACTGGGTTCGTGGCGATG
>sig_920
TGTAAGATAAAGTATGTTAGAAAAGCTAAA
>sig_921
GCCGGGCGTCGTTCTGGGCCCATGGTGGCC
>sig_922
ATCCCATTGGTTACCTGGATCCATATGAAT
>sig_923
CAGCCTCGCGTCGCAGATCTGCAGGTCGAC
>sig_924
GCAAAGACAGCACCTACAGCATGAGCAGCA
>sig_925
AACCTGGTGCCGTGGGGCTGGTCGTCGGCA
>sig_926
TGGCCATGGTGATGTCTGCTCAAGCGGGGT
>sig_927
ATTAACCATGGATCCACTAGTAACGGCCGC
>sig_928
ACAGCAGGTCGTGGCTCGGAGACTCTCCTC
>sig_929
GCGTCCGGCAAATAGTTAATTGCTCTTACT
>sig_930
CCCCGAGCTCATCGATTTCGTTCCACTGAG
>sig_931
TCGAGCCCAGTCCAGCGCTCACAATTGTCG
>sig_932
AGCTAGCTAATGCTCTGTCTCAGGTCACTA
>sig_933
CACCAACTCCTGGAAGGATCCATATGAAGC
>sig_934
CCAAGCTTACTAGTTCTAGAGAATTCATCG
>sig_935
TGCGGACGGTGTCGACAGGTGCTTCTCGAT
>sig_936
CTAGCTTATCATCGCCATTGCTCCCCAAAT
>sig_937
TCCATCCGGAGGGGATCCTCTAGAGTCGAC
>sig_938
CCAGTCACTATGGTGGCCGCATTAGGCACC
>sig_939
GTTGTGATTATGACCCATGGTGGATCCGTA
>sig_940
TCCCTTATGGCTCTGCACCCGGCTCCATCA
>sig_941
AATCATGGTCATATGGCTTGACTCCGTACA
>sig_942
AGCAGTTCGCCATTCAGGCTGCGCAACTGT
>sig_943
CCATGATTACGAATTGCTGCAGGACGCGTC
>sig_944
ATTACAGATCCTCTAGAGTCGACCTGCAGG
>sig_945
ATTCTTGATTTCCCGCGCAGATGAGTGACG
>sig_946
TTGGAGCTCATACTAGTGCCCAGCTTGCAG
>sig_947
CCATTATATACCCCTCTAGAGTCCTCCGCC
>sig_948
TGAGCTGGYCCAGCTCAGGCTTGGCGAATT
>sig_949
CCATTTACGAACGATAGCGTCCGGACTCAG
>sig_950
TTTTTTTTTTTTTTTTTGGGAGCTCGCCCG
>sig_951
AGGGGAATTCTCATGTTTGACAGCTTATCA
>sig_952
TTGCGGGATCCTCACCCTCTGCAGCGAAAG
>sig_953
TTTTTTTTTTTTTTTTTTTCAGTCAGATCT
>sig_954
GAACACGGGGGACTCTAGAATGAGCGACTA
>sig_955
TCACTTAAGGGGCCTAGGCAGCTGGACGTC
>sig_956
GCGGCTGGCGAACTTCCAGCGTAACCTGGA
>sig_957
CGGGTACCTCAGATCTAGATAGATGAGCTC
>sig_958
GCTAGGCCTGCAGCTGATGCCGACGTGTGT
>sig_959
TCCCCTGGGTGTGGGAGTGGGCAGGAGTGG
>sig_960
ATAACAATTTCACACAGGAAACAGAATTCT
>sig_961
TTTCGACCGAATTAGCTTGCTCAATCAATC
>sig_962
CGTCCTCCTTGAAATCAATTCCCTTAAGCT
>sig_963
ACGATGACAAGGTACCCGGGGATCCTCTAG
>sig_964
GTACTCCGTCTAGAAACTCGGTACCTATCG
>sig_965
GGAGGAGCTCTTCAATGAGTAAAGGAGAAG
>sig_966
TTAATTAAAGGTTACCCATACGACGTTCCT
>sig_967
GGATCCATTGTTTGGCCTTGTTGGCCATCA
>sig_968
GTGCGTCACAGGAATATGTGATACAGGATA
>sig_969
TTACCGGATAAGGCGCAGCGGTCGAACTGA
>sig_970
TGTGGCGCGTCCTGGCAGCGCCAAGCCTGT
>sig_971
GCACATATTGATGCCAGCAGAGGTCTTAAA
>sig_972
TGTGTCAGAAGAATCAAGCTTTTAAGCGGG
>sig_973
CCCCCCCCCCCCCCCCCGAGCTCCAGCTTT
>sig_974
AAAAACTCGACAACTTGTTTATTGCAGCTT
>sig_975
CTAGAGTCGCCCAGCTTTTGTTCCCTTTAG
>sig_976
CCGCGTGTAGTCTGTCCACAACAGCCTTCT
>sig_977
GCAGAACAGCAAAAAGTCAGATAGCACCAC
>sig_978
CATCACCATTAATAAGGATCCGAATTCACT
>sig_979
CACTAGTTTTTACACAGGAGTCTGGACTTG
>sig_980
AAGAATTCAAAAATTTATTTGCTTTCAGGA
>sig_981
TATGCCGATAACTAGTGTTTTCTAAAATCT
>sig_982
GTGAAACGATGGCGATTGCAATTGGAATTC
>sig_983
AGGCCGCCGGCTCAGTCTTGGCTTCTCAGT
>sig_984
GACGCTCAGTGGAACGAAAACTCAACGAGC
>sig_985
GCAAAGCAGGAAGAGCCCTCGAGGAATTCG
>sig_986
ACACAAGAGGTGAATGTTAGGACTGTTGCA
>sig_987
ACCGTCGACAAGCTTAGATCTCGACGCTCT
>sig_988
ATCACCATCACCTCGAACGTCGTGCATCTG
>sig_989
TAAGTTTTTGGTTACAAACTGTTCTTAAAA
>sig_990
CAAGGACAACCAGAACAGCAATGATTACCG
>sig_991
GCAAAGCAGGAAGAGCCCTCGAGGAATTCT
>sig_992
TAACAACGGTAGTTTTTTTACTAGTAATAA
>sig_993
TAATCTCCGAGGAAGACTTGAACGGTGCTT
>sig_994
TTTGTACAAACTTGTTGATGGCCGCGGCGC
>sig_995
CACCCGGGGATCCTCTAGAGTCCCCCGTGT
>sig_996
GAGCTCACTTGGCCAATTCGCCCTATAGTG
>sig_997
GCGTCGACGCGTTAACGATCGACTCTAGAG
>sig_998
GAGCTCGAATTCGAGCTCGGTACCCGGGGA
>sig_999
GACCTGCAGCCAAGCTCGGATGAACAGGCA
>sig_1000
TACCACAAATCCTGGTGTATCCGCTTGGCA
>sig_1001
CATATGGATCCATAATTTTTTCCTCCAGAT
>sig_1002
TTCTGGGTTGGAGATCTAGGCTGGACGATC
>sig_1003
GCCAGGACCCAACGCTGCCCGAGATGCCGC
>sig_1004
GGCGGATCCCCCGGGCTGCAGGAATTCGAT
>sig_1005
GTTGTAAAACGACGGCCAGTGTATTTGTAG
>sig_1006
TGCGAGCTCATCGATTTCGAACCCCGGCCA
>sig_1007
AGCTCTAAGCTTATTTGTATAGTTCATCCA
>sig_1008
GATGGCATGCCCTGCATTAATGAATCGGCC
>sig_1009
AAAAATAAACAAATAGGGGTTGCTCTTCAC
>sig_1010
TCGTCGAGAAATTCTTTCATCTCTTTCGGC
>sig_1011
TCGAAAAGTTCGACAGCGTGTCCGACCTGA
>sig_1012
GGCCGCTCGGGAACCCCACCACAGCTCGAG
>sig_1013
TTCCTGACGTTGGACTCCATGACGTTCCTG
>sig_1014
TGAATGGCAGAAATTCGCGAGCTCCATGAG
>sig_1015
CTCGCCCGGGGATCCATCGAGGGTAGGTCG
>sig_1016
GTAGCGGCCGCGGCGCGCCGGCCCTCGAGT
>sig_1017
CATCCGCTTACAAGCAAGCTGTGACCGTCT
>sig_1018
AATAGTTTGCTGCACCCAACTGATCTTCAG
>sig_1019
AGCTAATTCGATCATGCATGAGCTCACTAG
>sig_1020
TGGTTCAGATCTTCTTCGCTGATCAGTTTT
>sig_1021
AGTAACCTAGGATCCTCTAGGATCTGCATC
>sig_1022
AGCGATGTTATTGGTGCCCTTAAACGCCTG
>sig_1023
AAAAAGGATCTTCACCTAGATCCATATCCT
>sig_1024
ATTTATAGGATCTGTGATTGTAAATAAAAT
>sig_1025
CAGTTCCTTCGGAAAAAGAGTTGGTAGCTC
>sig_1026
CCTCCAGATCCGATTATGATGTTGTATAAA
>sig_1027
GTTTTTCTGGATGGAGGAATTCATATGACC
>sig_1028
AGCTCGAATTCGCGATAAGCGCCTTCGCAG
>sig_1029
TTAACAAAATATTAACGCTTACAATTTGAG
>sig_1030
CATAACCTCACCGAATAATGTGAGTTAGCT
>sig_1031
CCCTGTGTGAAATTCTCTTTCGACTATAAC
>sig_1032
GAGCATGGCTGCAGACCTTTTTCTCCCGTT
>sig_1033
CCSAAAGTCGCGTCGTGAACATATGCAGTC
>sig_1034
AGGAATTCACGTGGCCCAGCCGGCCGTGGA
>sig_1035
GCGAAACTAGTATGGACCCCGAAGAGGCGA
>sig_1036
TGTACAAACTTGTGATGCCCTGAAAATACA
>sig_1037
ACCCTTAAAATTGGTTGCACACAGAAAAAC
>sig_1038
AATCGTTTTCCGGGACGCCCTCGCGGACGT
>sig_1039
TCTAGAGTCGACGGATCCCCGACACCAGAC
>sig_1040
TGTGAATTCACTGGCCGTCGTTTTACAACG
>sig_1041
CTATCCACTGGCCCCTGGATCTGCTGCCCA
>sig_1042
GACGTTGTAAAACGACGGGATCCACAGGAC
>sig_1043
TTAATTTGTGATCCCGGGTGGCATCCCTGT
>sig_1044
TCGAACCCGGGGTACCAACTGGTTCCGGCG
>sig_1045
CTAATTATTCGAAACGAGGAATTCGCCTTA
>sig_1046
TCCTGCCCGGTTATTATTATTTTTGACACC
>sig_1047
CGGGATCCACTTAACGTTACTGAAATCATC
>sig_1048
TCCGCTAGCGCTACCGGACTCAGATCCACC
>sig_1049
CAGGAATTCACGTGGCCCAGCCGGCCGTCT
>sig_1050
AAACTTGTTGATCTAGAGTGATGGTGATGG
>sig_1051
TTAACAAAATATTAACGCTTACAATTTGGT
>sig_1052
CAAGCTTGGAATTCCCTTTCATTATTAATA
>sig_1053
CAGGAATTCACGTGGCCCAGCCGGCCGTGG
>sig_1054
AGGCGCCATTCGCCATTCAGGCTACGCAAC
>sig_1055
TAAAACCATGGCAAAGTCGACTCGAGCGAG
>sig_1056
GGCTTAAGCCGAATTCTGCAGATATCCATC
>sig_1057
ATGCAAGCTAGCTTGTCGACAATTCGAAGT
>sig_1058
CGGCTTAAGCCGAATTCTGCAGATATCCAT
>sig_1059
ATGGAATTCAGAGGCCTGAATAGGAACCAA
>sig_1060
GACCCGCGCGGTCGTTAACCATCAGTACTT
>sig_1061
GCCTGCTGGTTCCGCGTGGATCTCGGATCC
>sig_1062
CAAAGATCCCTCGAGAAAAAAAATATAAAA
>sig_1063
AACATTTTGCTGCCGGTCACGGTTCGAACC
>sig_1064
CCCGGGCCCGCGGTACTCGTCCGTACCTTA
>sig_1065
AGCTCGAATTCGGATCCGAGGTACCAGCAC
>sig_1066
TCTAAGCTTACACGGCGATCTTTCCGCCCT
>sig_1067
ATGCGTCGACCCTCTAGTCAAGGCCTATAG
>sig_1068
GGATCCGCAGATCCACGCGGAACCAGCAGG
>sig_1069
CCACCGCTGAACAATAAGCTGAGCAATAAC
>sig_1070
AGCTCGAGAAGCTTTTTTTTTTTTTTTTTT
>sig_1071
AGAAGACTGACAGCGACGAAGATGTAGTTA
>sig_1072
GAGGAATAAACCATGCATCATCATCATCAT
>sig_1073
GTCGTGGGATCCCCGGAATTCCCGGGTCGA
>sig_1074
GAAACTTCACGATCGGCTCTAGAGGCCATG
>sig_1075
ATTGGGAGTTGCGGTTCTGAATTCATACAA
>sig_1076
GGATCCGCAGATCCACGCGGAACCAGCAGT
>sig_1077
TATTCAAAAAGTTTACAAGCAAGGCGTCTT
>sig_1078
TTAAATCAAAGGGGGAAATGTACAATGAAA
>sig_1079
TTTGACAGGATATATTGGCGGGTAAACGAT
>sig_1080
GTTCAGGCATGGTGATGTCTGCTCAAGCGG
>sig_1081
CGCCGGAATTCGTTAACCTCGAGAGATCTA
>sig_1082
CGGCCAGTGCCAAGCTTGGCTGCAGCCAAG
>sig_1083
TATGTAATTATTTGTGTATTTACATATGTT
>sig_1084
TCACTATGGCGGGCCTGGAAGTTGGGGGAT
>sig_1085
GTAGGGATAACAGGGTAATGAGCTTGGCAC
>sig_1086
ATGATTACGCCACATCGATGGCTTGGCTGC
>sig_1087
AGCTTGGCTGCAGGTCGACGGATCCCCGAC
>sig_1088
CGCCGCTAGGAGCTTGCGGCCCGGACGATA
>sig_1089
AAAAAGCTTAGAACCTTTACCAAAGGTGAT
>sig_1090
TCTCCCCGCTCGTGGTCGGCGTTGACTCGA
>sig_1091
AGCAACGGCACCTGTGGCGCCGGTGATGCC
>sig_1092
TGCTGTCTTTCGCTGCAGAGGGTGAGGATC
>sig_1093
CTATATATCCGTGTCGTTCCGCCCACTCCT
>sig_1094
CGCCGCTAGGAGCTTGCGGCCCGGACGATG
>sig_1095
CACAACGGTTTCCCTCTAGCGGATCGCAAG
>sig_1096
GATAACAATTTCACACAGGAAACAGAATTC
>sig_1097
TCATGGGAAATAGGCCCTCTTCCTGCCCAT
>sig_1098
TATATTCAGCAATTAAGCTCTAAGCCATCC
>sig_1099
CACCGGCTGTTTGCGACAGTGCCTCTCGGG
>sig_1100
GAACGGTGCTTAGAGCTCGAATTTCCCCGA
>sig_1101
GGCCATCAACCACTTTGTACAAGAAAGCTG
>sig_1102
TGCACGTACGCGTGGCGCCTGCAGGTCGAC
>sig_1103
GCAATGGGGGTCTTGAAGGCGTGCTGGTAC
>sig_1104
GTAGGCGGATCTGGGTCGACTCTAGGCCTC
>sig_1105
GGCCCTCTTCCTGCCCAGATCTGAGCTTTC
>sig_1106
GTGAAAAGTTCTTCTCCTTTACTCGCCATT
>sig_1107
TTTTACGCCGAAACCGCGCCGCGCGTCTTG
>sig_1108
TATTTATCAAGCTTCTGACCTTTGTACCAT
>sig_1109
GTAGAACTCGCGAGGTCGTCCAGCCTCAGG
>sig_1110
TTGATAAATATTAACGCTTACAATTTCCAT
>sig_1111
AAATGCATCATCATCATCATCATGGTGGAT
>sig_1112
ATACCCATGGATTCTTCGTCTGTTTCTACT
>sig_1113
ATCGAGCTCGGTACCCGGGGATCCTCTAGA
>sig_1114
TTGATTGACCGGATCGATCCGGCTCTAGAG
>sig_1115
GCGAATGGCGCGTTAACGCGCCTGATGCGG
>sig_1116
AAATGTACAATGAAAAAAGTACTTATGGCA
>sig_1117
ATGAATTCTCTAGAACTAGTAAGCTTGGAT
>sig_1118
ACCGGCACCAATCGCCACTGAAGTGGCATC
>sig_1119
GATGACGATAAGCTTATCGGGAATTCGTTA
>sig_1120
CTCTTGATCAGATCCTTAAACGAGCAGTGA
>sig_1121
AATGGCACTACAGCGAATAAATACCTGTGA
>sig_1122
GAAACTTCACGATCGGCTCTAGAGGCCCTT
>sig_1123
TGCCATGTTAGTCAGTAAAGTTTACTCCCC
>sig_1124
CAGCTTATCATCGATAAGCTTACTCCCCAT
>sig_1125
ACCAAATTAAAGAGGGTTATAAGAATTCAA
>sig_1126
AACTACCGCATTAAAGCTTTTTCTTTCCAA
>sig_1127
AACTATACAAATAAGGATCCGGCTGCTAAC
>sig_1128
CGTCCGGCGTAGAGGATCCATACAACCTCC
>sig_1129
AGGGCGAAGCCCTCGAGCTGGTTGCCCTCG
>sig_1130
GCGAGCTCGAATTCCGGTCTCCCTATAGTG
>sig_1131
GCGCCGGGATCCCTAGAATCGATCCTAGAA
>sig_1132
GGCAGAAAGAGTTGTCCAAAGGATCCCAGG
>sig_1133
CCGCCAGCCGGTGGTCTTCTCGTCCATATG
>sig_1134
ATCCGAGCTCGGTACCAAGCTTGGCGTAAT
>sig_1135
ATTCGGATCCTTATTAATGGTGATGGTGAT
>sig_1136
GGGGGCGACGCTCCCCGGGCCGAGGCTGAC
>sig_1137
CACCACCAGACAGATCCACGCGGAACCAGA
>sig_1138
CAACGCAAGCTTCTAGAGATCTGCAGGTCG
>sig_1139
TTATTCGGACACGCGTCCTCGGTACCGGGC
>sig_1140
GGGTGTTCTGCTGGTAGTGGTCGGCCAGCT
>sig_1141
ACTTTGAGCTTCAATAATTCGAAAAACAAA
>sig_1142
GCGCTAGGGACACTTTTTCACTCGTTAAAA
>sig_1143
AGCTCGCCCTTAAGGGCGAGCTTGAAGGTA
>sig_1144
TCATTAATGCGGTAGTTTATCACAGTTAAA
>sig_1145
CCTCCCATGGTTAATTTCTCCTCTTTAATG
>sig_1146
TCTCCGCTGTCGACCTCGAGAGATCTGCCC
>sig_1147
TTCGCTGTTATTTTGTACATTTAACTTGAC
>sig_1148
GGCAGCGTGAAGCTAGGACGCGTCCTCGGT
>sig_1149
TTGAATACTCATACTCTTCCTCAGGTTACT
>sig_1150
CAACAAAAAGGAGGAATTAATGATGTCTAG
>sig_1151
CCGTCATCACCGAAACGCGCGAGGCAGACG
>sig_1152
AGGATCCGCGGCCGCGGGTACCGAGCTCGA
>sig_1153
GGTTGTGGAAGTTATACAGATCAATTTTAA
>sig_1154
TCGAAAAAATATCCCGGGAGCTCGTGGATC
>sig_1155
ATTGGCATTGACGTCGCGGCCGCATAACTT
>sig_1156
AATTCAGCAGGATCACCATATGGGGATTGG
>sig_1157
AACTTGTTTGATCCGGAGGCCAACCGCTTT
>sig_1158
GCATACGTAAATCCTCCTGATATCAATCAT
>sig_1159
GGAATGGTACCATGAGCTCCAATTCACTGG
>sig_1160
CTCTAGAATGAGCATGGTGAGCAAGGGCGA
>sig_1161
GGTTTTCGTCAGGTGGCACTTTTCGGGGAA
>sig_1162
TATGGCGTGCTGCTAGCGCTGGCATTGACC
>sig_1163
TCGAATTCCAGTAAAGGAGAAGAACTTTTC
>sig_1164
AGAATTCGATAAGCTTCTAGGATCCCCAGC
>sig_1165
GCGGGTGTGGTGGTTACGCGCGCGTGACCG
>sig_1166
CAGGCATGCAAGCTATCCCAATTCGGGATC
>sig_1167
TGAGCGGATAACAATTCCCCTCTAGGATCC
>sig_1168
GCTAGCTTATGCGGTGTGAAATACCGCACA
>sig_1169
CCCTAGAATCGATCCTAGAAAGCTTCCTAG
>sig_1170
ATGGTGGCCCATGGTATATCTCCTTCTTAA
>sig_1171
CTAGAGGGGCCCATTCAATTGCGCCGGCCA
>sig_1172
CCCTTATTGCGCATGGGGAGTAAGCTGTTA
>sig_1173
TCTAGGATCGATTCTAGGAATTCTCTAGGG
>sig_1174
TCCCAGCTACCGCCTGGCCACAGTGGTCTA
>sig_1175
AAACATTATCTAGAGGGGAATTGTTATCCG
>sig_1176
TACAAACTTGTTTGATTAGAGTCCCCCGTG
>sig_1177
AGGGCAGATTGGTAGGACAGGTAATGGTTG
>sig_1178
TCCAGTCAGGTGTGATGCTCGGGATCCGAT
>sig_1179
ATAGGCGTATCACGAGGTCCTGGCCACGGG
>sig_1180
GAGCGATCCGATGCTACGAGAAAGCGGGGC
>sig_1181
GAGCGCCGGAGGCGGCCGCTCGACTCATCA
>sig_1182
CACAGGAGATATACATATGTGAAGAGCGGA
>sig_1183
TCAAACATGAGAAGTCGCTTGCGGTATTCG
>sig_1184
CGTGGAGACGCGCACCGTCACGGACCCCCA
>sig_1185
ATTTATTGGATGTTGGAATTCCTGATGCGG
>sig_1186
TCGTCAGTCAGTCACGATGAATTTGGTACC
>sig_1187
GGATCCCCGGGTACCGAGCTCGAATTAGTC
>sig_1188
GACAGGCGAGATCCATATGACGTCCCTATC
>sig_1189
TCATTCAGCATGCTGCAGATCGATATCGTC
>sig_1190
GAATTAATGATGTCTAGAGAATAGGAACTT
>sig_1191
CTCACTTCCCCCAATACGCAAACCGCCTCT
>sig_1192
TACCCACGTGATGGTGGTGGTGATGTGCCA
>sig_1193
GGGGTTGGATCCATATGACGTCCCTATCGT
>sig_1194
ACTGACACGTCCGACGCGGCCCGACGGGTC
>sig_1195
AAGCTTGATCCGACCCATTTGCTGTCCACC
>sig_1196
GGATAACCGTATTACCGCCATGCAGTGGCT
>sig_1197
CGTTAACTGGTTCCCGGTCGGCATCTACTC
>sig_1198
GATAAGCTGTCAAACATGAGAATTCCCCCC
>sig_1199
TATTAACCTCCTTAGGATCCCAATGCTTCG
>sig_1200
ATGACGCTGATTAGTAATGATGTCGCTGGG
>sig_1201
ATCGATGGGGTACCGAGCTCGAATTCACTG
>sig_1202
AGGGTTATTGTCTCATGACATTGAAGAGCT
>sig_1203
TGACGTCGCGGCCGCATAACTTCGTATAAT
>sig_1204
GAGTCGTATTAGGCCAGTGAGGCCTAGAGT
>sig_1205
TCGATGAGTTTTTCTGAGGGCGGATCCCCC
>sig_1206
ACAGGGGGTTTATCACAGTGCACCCTTACA
>sig_1207
GGATCCCCGGGTACCGAGCTCGAATTCACT
>sig_1208
GGATCCCCGGGTACCGAGCTCGAATTCAGA
>sig_1209
CTCCNNNNNNNNGAGCTCAATTCGGTCGAG
>sig_1210
TCTCGAGCTCGGATCCATGGTTTATTCCTC
>sig_1211
ATGTGTGGTGCAACGGGCGCTGGGTCGGTT
>sig_1212
AGCACCGCCGGACATCAGCGCTAGCGGAAT
>sig_1213
GTTGTAAAACGACGGGATCGATCCCCCAAG
>sig_1214
TTAGCATTACGAGGATGAAGAAGAGGGAGA
>sig_1215
ACACCACATCGTCGACGCACTTTTCGGGGA
>sig_1216
CTAGGGTTGACTTTTCAATCCTGACGAAAA
>sig_1217
GGCTTAGCGGCCGCCAGCTTACTAGTAGGT
>sig_1218
CTACGTCTTGCTGGCGTTCGGTCAGGTGGC
>sig_1219
TGGTAGACGCTAGCTTCACGCTGCCGCAAG
>sig_1220
CCCGCGCCGATCTTGGCGCTGCTGCCATAG
>sig_1221
CCTGAAAGAAGCTTGGGATCGATCCGGAGC
>sig_1222
GACAGCAAATGGGTCGCGGATCCGAATTCG
>sig_1223
ACCTCGAGCGGCCGCCACTGTGCTGGATAT
>sig_1224
GGCCTACTAGTCGGCCGTACGGGCCCTTAA
>sig_1225
GGCATCGCGCGCGGGGAATTCCCGGGGATC
>sig_1226
ACGACCAGGAATTCTCAGCGCGACCTTGCC
>sig_1227
GGTACCGACGACGACGACAAGGCCATGGGA
>sig_1228
CGCGCTACGGGCGGGAATTAGGTGGCACTT
>sig_1229
ACCCATGGGCCCACCGCCGGGGCTTGCCGT
>sig_1230
CCGCGAAATTAATTTAGGTGACACTATAGA
>sig_1231
CACAGGAAACAGAATTAATTAAGCTTGCAT
>sig_1232
AACCAGCAGTTGCTCAGCGGTGGCAGCAGC
>sig_1233
CGGGCGAGCTCGAATTCCGATAAGCGCCTT
>sig_1234
TAAGGAGTTAATTAAGACTGCTAGTTAACG
>sig_1235
GCCATTCATCCGCTTATTATACTTATTCAG
>sig_1236
CTCCGAGGCCTGGGACCCGTCGGGCCGCGT
>sig_1237
CTGACCACCCGGGGATCCTCTAGAGTCCCC
>sig_1238
TTCCATTTTAGCTTCCTTAGCTCCTGAAAA
>sig_1239
CTAAGGAGGTTGTATGAATTCAGAACCGCA
>sig_1240
TGGTACCGCGGGCCCTGCAGAGCTCGAGAC
>sig_1241
TGCCCAGGGAGGTGTTGCTGTGGTCCAGCC
>sig_1242
GTGAGCTCATGCATGATATCGTCCGGGCCG
>sig_1243
GGATCCCCGGGTACCGAGCTCGAATTCCGG
>sig_1244
TGATAAGCTGTCAAACATGAGAATTTGCAG
>sig_1245
CTACGTAGAAGTTCCTATTCCGAAGTTCCT
>sig_1246
TGAGCAGCCGCGTAGTGAGATCTGATCTTT
>sig_1247
TAGTAGTAGCATTAACATCCAATAAATCAT
>sig_1248
TTGACTTGAGGGGGATCCGCCCTCAGAAAA
>sig_1249
TTTGTTAGACCGGAATCTGCAGAATTCCAG
>sig_1250
ATCGGTCGTCGATCCCTGGGTGTGCAACGC
>sig_1251
TACACCAACCTGTCAGGAGAGGAAAGAGAA
>sig_1252
GCGCAACGCGTCGACCACCAAGGGCACCAT
>sig_1253
AAAGTACTTTTTACTCGGGCCCGGCTCGAG
>sig_1254
CACCATCACTAATGAGCTGAGCTTGGACTC
>sig_1255
AGCCCTCGAGCTGGTTGCCCTCGCCGCTGG
>sig_1256
TCATCGCTAGCCAGATCCCCGGGCGAGCTG
>sig_1257
ATGGGTAAAAGATGTTAATTAACCCGCTCA
>sig_1258
CTATTGTATACCATCTTAGTAGGAANTGAT
>sig_1259
AAGCTCAAGCTCATTCGCCATTCAGGCTGC
>sig_1260
AGTGTTTCAGGCTCTACACCCAGAGCGCCT
>sig_1261
GCTTTGCACAAGGGAATATTGAAAAAGGAA
>sig_1262
TTTTTACGACCGTACATATGGCTGCCGCGC
>sig_1263
TCGATGAGCTCGGGGGGGGGGGGGCGCTGA
>sig_1264
CGGGAGAGCTCGATGCTGCAGCATCGCATG
>sig_1265
TCGCTAGCCCTATAGTGAGTCGTATTAATA
>sig_1266
TTTACTCCTGTATCATAGCGGCCGCCAGGT
>sig_1267
AGGTCGACTCTAGAGGATCCCCACGCGCCC
>sig_1268
GGATGGGCCACCAGAGCGGGACCGTGCACC
>sig_1269
GCCATGTTCTTTCCTGCGTTATCCCCTGAT
>sig_1270
GAATTCATTAAAGAGGAGAAAGGTACCGGG
>sig_1271
ATGCGCGCTTGTTCAGCGGTTTCAGCCTCC
>sig_1272
AGCTATGACCATGATTACCCAAGCTTGCAT
>sig_1273
CAATTTCACACAGGAAACAGACCATGGGAA
>sig_1274
CCCATTCGTTTGTGAATATCAGGGCCAATC
>sig_1275
GAATTCTCGAGTGCAAAAAGAACAAGTAGC
>sig_1276
TCACAGCTTGCTTGTAAGCGGATGCCGGGA
>sig_1277
CGTACATATGGCTGCCGCGCGGCACCAGGC
>sig_1278
GTCGTCCTTGTAGTCCATAAGATATCTCCT
>sig_1279
ACAAGCTTGTGGAATTAATTCACTGGCCGT
>sig_1280
GTAGGACAGGTGCCGGCAGCGCTTCGACCG
>sig_1281
CTGGCGCTCTGAATTGCTTCTTGAAGACGA
>sig_1282
TGGATGGAGGAGCTCTTCAATGAGTAAAGG
>sig_1283
CAGACTCAGGCGACCAGCATCGGCGTCGAG
>sig_1284
AGAATTNCTGCAGGTGATGATTATCAGCCA
>sig_1285
GTACCCGGGGATCCTCTAGAGTCGACGTCA
>sig_1286
GCGGCAAAGCTTGCGCAGCGCTGAATTCGG
>sig_1287
TACATCGATATCATATGCAAGGGTTTATTG
>sig_1288
GCTCGATGTAGTGGGCCATCGCCCTGATAG
>sig_1289
GTATCGGTCGGTCATTCCATGGCTAATTCC
>sig_1290
TGACCTTCATCAAGAGTAATCTTCGACAAG
>sig_1291
TCAGGAGGATTATCATATGACCATGATTGA
>sig_1292
CAGACCATGGGAATTCGAGCTCGGTACCCG
>sig_1293
GATAACAATTTCACACAGGAAACAGAGCTT
>sig_1294
AGCTTGGCTGCAGGTCGACGGATCCCCTGA
>sig_1295
GCCATGGAGATCTCCCGAGCGAGAGGCCAA
>sig_1296
GCAGCACATCCCCCTTTCGCCAGCAGATCT
>sig_1297
CAATTTCACACAGGAAACAGACCATGGGGA
>sig_1298
ATAAATTCTTTGTTCTGGAACTTAGAATTT
>sig_1299
GAATTGGAGCTCATGGTACCATTCCCACGT
>sig_1300
TCACGAACGAAAATCGATAGATCTTGATCC
>sig_1301
GGTACCTCTAGAGTCTGCTGTACATTTAAA
>sig_1302
TTGGAGCCACCCGCAGTTCGAAAAATAAGC
>sig_1303
TCGGATCCTCGAGCGGCCGCGATCCGAGTT
>sig_1304
AAGCCTTGTCATCGTCATCCTTGTAGTCGC
>sig_1305
CATGCTCGTTCCGGTTGATGAAGACAACGC
>sig_1306
TGGTTTATCTGTTACCCCGTAGGATCCAGA
>sig_1307
GACAAGGATTCTGGAAAATTACATAAAGGA
>sig_1308
GTCCTCCGCTGTTGAGATCCAGTTCGATGT
>sig_1309
CGGCTGTAATCCGGGCAGCGCAACGGAACA
>sig_1310
CCGCACCGATCGCCTCCCAACAGTTGCGCA
>sig_1311
CAGTGCCAATTGGCTGCAGGTCGACGGATC
>sig_1312
TTGCGGTTCGGAAAAGNCGCGGTGACGCTG
>sig_1313
ACGGCACCGCCTCGACCAACGGCGGCCAGG
>sig_1314
TCCCATGGAAGCTTGGCTGTTTTGGCGGAT
>sig_1315
GACGTCGACGACTCTAGAGTCGCGCTCGCG
>sig_1316
CGATCCCCCAAGCTTGCATGCCTGCAGGTC
>sig_1317
CATCCGAACATAAACAACCATGGGTACCAC
>sig_1318
ATGCATGCGCCTGATGCGGTATTTTCTCCT
>sig_1319
GCTATCAAGCTTGCATGCCTGCAGGTCGAC
>sig_1320
CCAATCTTTTAAGCTTTTAAAAAGCAAATA
>sig_1321
GCTGGTACGAAACGTCGTCACTAGTCACCA
>sig_1322
CCGGGGACCTGCAGGTCCGGATCACTTCAC
>sig_1323
TCGCCATGGTATATCTCCTTCTTAAAGTTA
>sig_1324
TTTCGTATTTTGGTGAGGTTTTATCCTCTT
>sig_1325
ATCGGTCGAGTGGGTGGTGAGCAGCTCGCC
>sig_1326
AGCAAGCCGCTGGTCCCTTGGCCAGGCGAC
>sig_1327
TCACCTGGGTCACCTGGAGAGCAACTAACT
>sig_1328
GCGTAACAGATGAGGGCAAGCGGCGGAGAA
>sig_1329
AGAGGAGAAGTAAGCTTGGGATCCGTCGAC
>sig_1330
ATGACAAGGCTTAGAGCTCGAATTTCCCCG
>sig_1331
TGCACATGTGTTTCTGTGTATGGGCTGTGT
>sig_1332
AAATTCCTCGTAGGCGCTCGGGACCCCTGC
>sig_1333
CCTCGAGGCCCTTTAGCTGTCTTGGTTTGC
>sig_1334
CAGGTAAAAGTCCTGGTAGACGCTAGCTTC
>sig_1335
AGCGAAGTCGAGGCATTTCGAATTCTAAAT
>sig_1336
CAGTGCAAGAACCCTCCTAGATCTGAGGGT
>sig_1337
CACTTCGCTGTCGTCGACTCGAGTTCTATA
>sig_1338
TCGGATCCACTAGTAGAATTCAGACAGTTT
>sig_1339
CCATGGCCAGATCTGGGCCCGGTACCCAAT
>sig_1340
GCCATATTCAACGGGAAACGTCTTGCTCGC
>sig_1341
AAGGAGATATACATATGAGCGATAAAATTA
>sig_1342
TCTTGGGTCCGCGTCCTTCATGTGTCGCGC
>sig_1343
GCGCCAGCCTGCTTTTTTGTACAAAGTTGG
>sig_1344
TCCTCTTTTAAAGATCTGATCATATGCATA
>sig_1345
GGTGGGTTACAATCAATGGCTATAAAGTGT
>sig_1346
CTTGCAGGATCCTCTACGCCGGACGCATCG
>sig_1347
GTTGCCATTGCTGCAGGGGGGGGGGGGGGA
>sig_1348
GGGCCCTTTTGACTGTAAATAAAATTGTAA
>sig_1349
TTGTCGACGGAGCTCGAATTCGGATCCCCG
>sig_1350
TTTTGTTCGGGCCCAAGCTGGCGGCCGCCG
>sig_1351
TTAAGAGCTCATGTTTGACAGCTTATCATC
>sig_1352
ACTTACCTACTGGGCCCGCGCGCCAAACGA
>sig_1353
CTGGGGATCCCACGACCTTCGATCAGATCC
>sig_1354
TTATTTGGGGCCCGAGATCCATGCTAGCTC
>sig_1355
GCTACGTGACTGGGTCATGGCTGCGCCCGA
>sig_1356
TGAATTCGTAGCCTTTTGAAGAGGATCAGA
>sig_1357
ATTGGAAAGAAAAAGCTTTAATGCGGTAGT
>sig_1358
CGGATCCGGGCCCGACGTCAGGCCTCGATC
>sig_1359
CACCGGTAGGCATCAAATAAAACGAAAGGC
>sig_1360
TAAGATCTGCCCACTAGACTCGAGGAATTC
>sig_1361
GCGCCACTAGTGCATGCATATGTGAAGCTT
>sig_1362
CCACGACAGCCGTTCCAGCATATGTTTTTC
>sig_1363
CGGTCTTGAAGACGAAAGGGAATTAATTCT
>sig_1364
ATCGAAGCTTGGCTGCAGGTCGACGGATCC
>sig_1365
TGTACAAATGTGGTGGGCGTAGCAGTCGCA
>sig_1366
GGCAAGTGTTGTTGGTTGGGGGCCCCACTC
>sig_1367
CAGTCAATGGTCGGATGGGGCGCGCCTAAA
>sig_1368
AGTTAATAGTTTGCGCAACGTTGTTGGGTC
>sig_1369
GTCTGCACCTGTTCCAAAGAGCACCCAGGC
>sig_1370
TGCCCGGGAATTCGGATCCCGGGGATGGGG
>sig_1371
TTGCATGCCTGCAGGTCGCACCAATAACTG
>sig_1372
GAAAAACGGGGAGCTGATCTTAAGGCCTAG
>sig_1373
TAGCGAGCGCCGGAGGCGGCCAGAGCAACC
>sig_1374
AAGATTCTCGCCTGCTTTTTTGTACAAACT
>sig_1375
CAAGCTTGTGGAATTCACTGGCCGTCGTTT
>sig_1376
CTGGTCGGAGAAGAGTGGGACCCTTCAGAC
>sig_1377
TACCCAAGCTTGCATGCCTGCAGGTCGACT
>sig_1378
CAAATATGTATCCGCTCATGCTCCTTCGTC
>sig_1379
TAAGCAGGAGATATAATATGGCTCACAACC
>sig_1380
CTCAGATCTGTCATGATGATCATTGCAATT
>sig_1381
ATCCCTTAACCCATGGAATAGGAACTTATG
>sig_1382
AAATATTTTCTTGTATTCTTTGTTTAACCC
>sig_1383
AGCGAGGAAGCGGAAGATGACTGCGTTAGC
>sig_1384
ACTCGAAGATCTGGGCGTGGTTAAGGGTGG
>sig_1385
CACCAACTCCTGGAAGGATCCATATGGCCA
>sig_1386
TAGCTGTTTGGGGAAGTTCCTATTCTTTCT
>sig_1387
GGTGAAAGTTGGAACCTCTTACGTGCCGAG
>sig_1388
CGCAATCGAGAACGTACTGCCTAACCGCGA
>sig_1389
GTCGCTGTACCGGGCCACGCTGGCCTCGTA
>sig_1390
TTCTTGATTGACTTCGGAGTCAGAACCTCC
>sig_1391
CAGGAAAGAACATGTGAGATCTCTACGGGT
>sig_1392
TTACTAATTGGTTGTAGATTGGGAAGCATC
>sig_1393
AGTGCGGGGCGATTCATGTTTGAACCGCTG
>sig_1394
ACAAAAAACGTATTCTGAAAATTGTATTGA
>sig_1395
ATAAAGCTAGCTTGGCACTGGCCGTCGTTT
>sig_1396
TGGTTTGGGTTTGACTGGTCAAATTTCGAA
>sig_1397
TCACCATGGTGGCGACCGGTGGATCGTTTA
>sig_1398
TGACCATGATTTACGCCAAGCTTGCATGCC
>sig_1399
GCACCAGGGGGGTGGCTCTAGAGGATCCCC
>sig_1400
CTGCAGATGAATGCATTGCGTGCTGAAGAC
>sig_1401
TAAATTTTCCCTTGCAGGCCAACCAGATAA
>sig_1402
TCATTGCCCCCGGGGATCAGCTTGGGCAGC
>sig_1403
TCCTTCTCTAGGCGCCGGAATTCGTTAGGC
>sig_1404
TGGGGTAAGGGTTGCTGAGATGGGAATAGA
>sig_1405
CTCGAGGGATCCGATATCACTAGTTCTAGT
>sig_1406
GATGGCTCTAGAGGATCCAAGCTTACGTAC
>sig_1407
GGGTAGGGTCGGACCATGGAATTCGGTACC
>sig_1408
ATCCGAGCTCGAGATCTATGTCAGTATTTG
>sig_1409
TCATTTTCGCCAAAAGTTGGCCCATCTAGA
>sig_1410
TCGACCTGCAGCCAAGCCATCGATGTGGCG
>sig_1411
TCCGCACCCGACATAGATCCCCTATTTGTT
>sig_1412
AAGGGCCGGCCTTCTTAATTAAGTGGAATT
>sig_1413
AACAAAAGCTGGAGAATTCGGGGGATCTGG
>sig_1414
TACCATGGGCCCGCGGCCGCCTCGAGAATT
>sig_1415
CGTTAAGTGGATCTCAAGCTTCCATTGTGA
>sig_1416
TAATGAATTCCCAGGCATCAAATAAAACGA
>sig_1417
TTATCATATGGCTAGCATGACTGGTGGACA
>sig_1418
TTTGTGTTACTCATAGCGCGTAAGGTCTAA
>sig_1419
GGGACTCTAATCAAACAAGTTTGTACAAAA
>sig_1420
TTGTACAAAGTGGTTCGATGGGCGGCCGCA
>sig_1421
GGTACCCGGGGTGGCGGCCGCTCTAGTGGA
>sig_1422
CGACGACGAGCGTCGCCGCCGCGGCGGCGA
>sig_1423
GTGGTGATAATTAATTAAGATCAGATCCGG
>sig_1424
CTAGCCATATGCTATGGTCCTTGTTGGTGA
>sig_1425
CAGGAGGGTTGGTTCCAAGAGATGGCTTGG
>sig_1426
TTCCGGATCCATGGCATCACCACTTTGTAC
>sig_1427
ACAATGTCAATTGTTATCCGCTCACAATTC
>sig_1428
ATACCGCAAGCGACAGGCCATGTTTGACAG
>sig_1429
GCTGTCAAACATGAGAATTCTTAGAAAAAC
>sig_1430
GATCCCCGGGTACCGAGCTCGAATTAGTCT
>sig_1431
TCCCCGGGTACCGAGCTCGAATTCCAGTAA
>sig_1432
TGCAACAACCAAGGACGGTCATGGCGAAAG
>sig_1433
AATCTGATCCAAGCTCAAGCTAAGCTTGCA
>sig_1434
AAGAAGGAGATATACATATGTCTGGTTCTC
>sig_1435
CTAGGAGATCTTCTAGGAATTCTCTAGGAT
>sig_1436
CCATGTTGGCAAGCTGCTCTAGCATTCGCC
>sig_1437
ATGGCACTACAGCGAATAAATACCTGTGAC
>sig_1438
ATAATGTATGCTATACGAAGTTATCCTGCA
>sig_1439
AGTCGAATTCAAGCTGGGATCCCGCGTCCT
>sig_1440
TGGTTGATAACAGCGACTACAAGGATGACG
>sig_1441
TCAATGCTCGTCGTATAACAGATGCGATGA
>sig_1442
TAGAACAAAAATCATCTCAGAAGAGGATCT
>sig_1443
TGGATCCCCCGGGCTGCAGCCCGGGCTTAA
>sig_1444
CCTGTAGCGGCCGCGACTCTAGAATTCCAA
>sig_1445
TGTAATCCTCGAGTTGTCGACGGTATCGAT
>sig_1446
CAGAACAATATACGTAAACAGCAGGCGGCC
>sig_1447
GGCGCGCCACATATACCTGCCGTTCACTAT
>sig_1448
CGCCACCATGGCCTCCTCCGAGAACGTCAT
>sig_1449
CCCAGATCCACGCGGAACCAGATCCGATTT
>sig_1450
GAAGTGGTCCGATTTCGAACCCCGATACAA
>sig_1451
TCGGGATCCGAATTCGAGCTCCGTCGACAA
>sig_1452
CTAGGAGATCTTCTAGGAATTCTCTAGGGT
>sig_1453
GAGCTCGTCGACAGCGCTTCTAGACTCGAG
>sig_1454
ATTGGAGCTCCACCGCGGTGGCGGCCTTGG
>sig_1455
CTGCGTGTTCGAATTAATTCGCCAATGACA
>sig_1456
GAGTCGCCCAGCTTTTGTTCCCTTTAGTGA
>sig_1457
TCGCCCACCGGGGATCCTCTAGACTGCGAT
>sig_1458
TACGACTGCGCGCTCGCAGATCTGCGCGAC
>sig_1459
GGATCCCTGAAAATAAAGATTCTCGCCTGC
>sig_1460
CCGCGGGCCCATGGTACCCGGGGATCCTCT
>sig_1461
GCTTGGTTGGAATCTAAAATACACAAACAA
>sig_1462
CAGCTTATTGTTCAGCGGTGGCAGCAGCCA
>sig_1463
CCAGCAGAGGTCTTAAACAACAGTGACTTT
>sig_1464
GTAATAAAATGACTAATCAGTTATTAGTCC
>sig_1465
CGGCCCGAAGCTTATCGCCCGGGTCACCGA
>sig_1466
TATGCGGCCGCAAGCTTAATTAACCTGGTA
>sig_1467
TGCAACTGCGATCGCGATAGCGGTTTTTTT
>sig_1468
GTCCACAGTGATATGATCTCGGCGGCCGCC
>sig_1469
ACGGGAAGTATCCAGCTCGATCAGGCAGCA
>sig_1470
GGAGACCACAACGGTTTCCCTCTAGCGGGA
>sig_1471
GTAGAGGATCCGGTGATTGATTGATCAATC
>sig_1472
CTAGAGGATCCCTGTATCCCAACTGTCCTT
>sig_1473
ACTATGGTTGCTTTGACGAGCGCGGTGTGA
>sig_1474
TTTTGGTCATGGAGAGCTCTTGAAATAAGA
>sig_1475
TTTCTAGCATGAGCGGATACATATTTGAAT
>sig_1476
GTTTGACAGCTTATCATCGGTGACCCGACT
>sig_1477
TCCACAGTTCGCGGGATCCCCGGGAATTCA
>sig_1478
GCGGCACGCACACCGGCACCAACACGGCGC
>sig_1479
AGGGAGACCGGCCTCGAGCAGCTGAAGCTT
>sig_1480
CACAGTGGCGGCCGCCTACCACCGCTTGAG
>sig_1481
TGTGATAACAGCTTTGTATAGTTCATCCAT
>sig_1482
GGATCCCCGGGTACCGAGCTCGAATTGACA
>sig_1483
TCAAGCCGAGATCGGCTTCCCGGCCTAATT
>sig_1484
CCGGGAATTCGGACAGTGCTCCGAGAACGG
>sig_1485
GTTCGAAATCGATAAGCTTGGATCCTCTAG
>sig_1486
CATGAGAATTGACGCGTCAATTCGAGCTCC
>sig_1487
ATACATATGGGCCATCACCATCACCATCAC
>sig_1488
GGCCCTACGCCCCCAACTGAGAGAACTCAA
>sig_1489
TGGGGCAAACCACCGTGGACCGCTTGCTGC
>sig_1490
AGGGATCTGTATAACACTTTATAGCCATTG
>sig_1491
GAGGATCCCCGGGCGAGCTCGAATTCACTG
>sig_1492
TCGAGCTAGAGGTACCCTAGAGAATTCCTA
>sig_1493
CAGGCTTTTTCATGGTGGCGGGATGCAGGT
>sig_1494
GGGCCGAGGCGGCCGGATCCTGCAGGCCAT
>sig_1495
CCCTCGATGGATCCTCTAGAGTCGACCTGC
>sig_1496
GCAATGGCCAAGACAATTGCGGATGACTTC
>sig_1497
TCGGGGATCCGCATGCATATGCGGCCGCAA
>sig_1498
ATGCCTTTAAATTATTTAAACCTATGTTAT
>sig_1499
GTTCATGACGGATCCCCGGGAATTCGTAAT
>sig_1500
ATCCAAGCTAGGGGACTTTCCGCTTGGGGA
>sig_1501
CAGCGACCCGCTTAAAAGCTCTAGCCACCA
>sig_1502
GAGTCTTGGTGGGCTTGCTCTCCGCCATCC
>sig_1503
GCGGCCGCCCCCTTCACCATGATAGATCCC
>sig_1504
GGGTCATCCCAGAAGCCTTGCATATCCTGC
>sig_1505
ACACGGGGGACTCTAGAGGATCCCCGGGTG
>sig_1506
ACAGCTTACTCCCCATGCCCGGGCAATAAG
>sig_1507
AAGCTGTCAAACATGAGCTCGGTACCCGGG
>sig_1508
TCAATTCGAGCTCGGTACCCACTACTCACT
>sig_1509
GCCAGGCCATTGCCCCCGGCGAGTCCAGCA
>sig_1510
GACAGCAAATGGGTCGGGATTCAAGCTTGG
>sig_1511
CGCCATAAACTGCCAGGGAATTCCAACTGA
>sig_1512
TTAACAGATGGGGTTTTTCTGTGTGCAACC
>sig_1513
ACTCGCGGAGTTCTACCGGCAGTGCAAATC
>sig_1514
GGGGATCGATCCATGTGAGCAAAAGGCCAG
>sig_1515
AGATTCTTCGCCCTGCGAGAGCTGCATCAG
>sig_1516
GTCGTCGCGACCCTCGATTGCAGGCGGATC
>sig_1517
ATTATGTACTATTTCCAGCTTTTGTTCCCT
>sig_1518
ACCTCCCACCGTACATGCCTACCGCCCATT
>sig_1519
AACATGGGCTACAGGCTTGTCACTCGGGGT
>sig_1520
GATCCCCGGGTACCGAGCTCGAATTCACTG
>sig_1521
AACGGTTTACAAGCATCGAGCTCTCATTGT
>sig_1522
CTAGTTCATTAATTAATTAATTACTCGAGC
>sig_1523
AACGATGAAACGACCTTTAACAGAAGCGCT
>sig_1524
GCCTATGCCTACAGCATCCAAGAAGCTTGG
>sig_1525
TGCCGGGCAGTGAGGGCGGCGACCTGGTGG
>sig_1526
CCAATATACCAAACATAACTGTTTCCTACT
>sig_1527
CCGAGGGCCGCCACTCCACCGGCGCCTAAT
>sig_1528
AACAGCTATGGTACCGGTAGAAAAAATGAG
>sig_1529
TGTACGGAGTCAAGCCATATGACCATGATT
>sig_1530
GGGTAAAAGATGTTAATTAACCCGCTCATT
>sig_1531
GCCGGATCGTTGAGCTCGCCCTTGGTGAAG
>sig_1532
CAGCGGAGCTAATGGCGTCATGGCCAAGTT
>sig_1533
CCACACCTATGGTGTATGCATAAGGAGGAA
>sig_1534
TGGCTCATAACCCCCCTTGTATTACTGTTT
>sig_1535
TGGTTAGCAGAATGAATCACCGTGACTGGC
>sig_1536
CGAAATCGATGAGCTCATGTTTGACAGCTT
>sig_1537
ATTTTCAGGAGCTAAGGAGGCTAAAATGGA
>sig_1538
ATTCAAATATGTATCCGCTCATGAGATTAT
>sig_1539
CGCCAATGACAAGACGCTGGGCGGGGCCGG
>sig_1540
GAACGGTCATAAATTCTCTGTGTCTGGTGA
>sig_1541
CCGGACGATATCATGCATGAGCTCACTAGT
>sig_1542
AGGGCGAATTCGTTAACTTTAAGAAGGAGA
>sig_1543
GCAGGAAGCTTACTTAGATCTCGAGCTAGC
>sig_1544
TCCCGGGGATCCCCGGGGATCTCTCACCTA
>sig_1545
GGTCTAGACGGTGATCAAGGCGAATACTTC
>sig_1546
TTCTTTTTCCATCTTCTCTTTTCCATGGAT
>sig_1547
TACGATTCATAGATCTCTCGAGCTCGAATT
>sig_1548
ACTATAGGGAGAAGCTTGGATCCTATAGTG
>sig_1549
TCGCGAGGTACCGAGCTCGAATTCGCCCTA
>sig_1550
GGTGGTAGTCCGAACTCGACGGGCCGTCTG
>sig_1551
GCGTTATCCTCGTGGATACCCCTGCAGTTT
>sig_1552
TTTAATTTTCATTAGTTGCAGTCACTCCGC
>sig_1553
CGTTCAGCTTTCTTGTACAAAGTGGTAAGC
>sig_1554
TTGGAAGATTAGTACGTCTCCATTTTTTTC
>sig_1555
GTCAAAAAGGGGATCCGTCGACTCTAGAAA
>sig_1556
ACCCAACGCTGCCGACACCATCGAATGGTG
>sig_1557
AAATTTAACGCGAATTTTAACAAAATATTT
>sig_1558
GATGATAAGCTGTCAAACATGAGCTCTTAA
>sig_1559
AAGAAGGAGATATACCATGGCACATCACCA
>sig_1560
AAAGATCGGGATCCACCGGATCTAGATAAC
>sig_1561
AAAAGTTGGCCCATCTAGAATTATTCCATT
>sig_1562
CTTGTACGGCATATGTTTCCTGTGTGAAAT
>sig_1563
TGTTTTTCATATGCACCCATCTCTTTATCC
>sig_1564
TCAGATCTGTCGACGAAATTCCGTTTTGCG
>sig_1565
CCACAACGGTTTCCCTCTAGGATCCGAATT
>sig_1566
ACAGTTTTTCCTCCGCTAGCGAGCTCAGGT
>sig_1567
CTAGCGTATGCGGTGTGAAATACCGCACAG
>sig_1568
CCTCGCCCTTGCTCACAAGCTTATCGTCAT
>sig_1569
GACGGCCAGTGAATTCGAGCTCGCCCGGGG
>sig_1570
TAATCCAGACAATGCTGGACTGGGCGCGCG
>sig_1571
CTAAAGGGACCCCCGATTTAGAGCTTGACG
>sig_1572
CTTTGTTAGCAGCCGGATCCCCGTCGACGC
>sig_1573
CGACCGTACATATGTATATCTCCTTCTTAA
>sig_1574
AGGGATCTATCGATGCATGCCATGGTACCC
>sig_1575
TAAAGCCGTTTTTCCATAGGCTCCGCCCCC
>sig_1576
CTCTGCATCGTCGCAAAACGGAATTTGGTA
>sig_1577
TCGGATCCAGATCCACGCGGAACCAGCAGG
>sig_1578
TTTGACTTGAGGGGGATCCACGCGTTTACG
>sig_1579
ACTTGAGGGGGATCCGCCCTCAGAAAAACT
>sig_1580
ACGCGTACATCCCAGGCCGCATAATTTAGG
>sig_1581
TAATATCCAGCTAAACGGTCTAGTTATAGG
>sig_1582
TGCAGGTCGACTCTAGAGGATCCCCAGTCT
>sig_1583
TGAAGAATTCGAAAGGGCCTCGTGATACGC
>sig_1584
CCGCTACGTAGAATTCCCATATGCGCTCCC
>sig_1585
CTGGGCTACGTCTTGCTGCGTTCGCAGATC
>sig_1586
CTAGCGAATTCTGGATCCACGATTCGAGGG
>sig_1587
TACAGAATTCGGATCCACGAGCTCCCGGAC
>sig_1588
CTTCGAATAGGGCGAATTGGGCCCTCTAGA
>sig_1589
CTGGGCCTGCTGGTTCCGCGTGGATCTCGG
>sig_1590
TGGCGAGGTTTAATTTATGAGCTTAATTAG
>sig_1591
TGGTCTGGCGGTAGTGGGGTCTGACGCTCA
>sig_1592
CCTCCACCTCCGGCGGGAAGCCATGGCTAA
>sig_1593
ACATGCCGGATATAGTTCCTCCTTTCAGCA
>sig_1594
AGGATCGATTCTAGGAATTCTCTAGGGATC
>sig_1595
GCTGGGAGGCCTGGATCGACTAGTCGATCC
>sig_1596
TATCGATGAATTCCCGGGGATCCGTCGACC
>sig_1597
GAGTCGACCAGGCATGCAAGCTTGGCACTG
>sig_1598
TGTAAAACGACGGCCAGTGACTGCAGGGTA
>sig_1599
CAGGCCTACGCGTACTAGTGGTACCGCGGC
>sig_1600
TCAGCTTATTGTTCAGCGGTTTCAGCCTCC
>sig_1601
CGAATTCTTGGATTCAATAGAAAAGGTAAG
>sig_1602
CTGTTCACCGGCGTGGTGCCCATCCTGGTC
>sig_1603
AATGTCCTGGAGCAGGAGTCGCCTTCGTCG
>sig_1604
CAGCCAGTGCGACCGGGAAATCCTGCATTA
>sig_1605
ACCACACTGCTCGAGAATTCACTGGCCCTG
>sig_1606
GGACTCTAGAATGAGCATGGTGAGCAAGGG
>sig_1607
ATGTATGCGGTGTGAAATACCGCACAGATG
>sig_1608
CTGACATGGGGGGGTACCAAACAGCTATGA
>sig_1609
GAGTGCTAAACCCGGGAGTGCTAGGGGATC
>sig_1610
AAGCTTGCCCCTTCCGCCGTTGTTCATAAT
>sig_1611
AATCGAGGGATCCTCTAGAGTCGACACGCG
>sig_1612
CAGCTTTCATCAACATCGCGGCCGCACCCC
>sig_1613
GGTACCGAGCTCCATATGCACTTTATGATT
>sig_1614
CCCCGGGTAAAACGACGGCCAGTGAATTAA
>sig_1615
GGATCCTGTGGCCTTGACGGCCGAATTCCA
>sig_1616
CCAGTCATGCTAGCCATGCTGTTATCAACC
>sig_1617
GGCGAAACCCGACACCGCCGGATACCTGTC
>sig_1618
GGGAATCCTGCTCTGCGAGGCTGGCCTTTC
>sig_1619
CAAGCTTACTCAAGCATTGAGTGGCCCGCC
>sig_1620
AAACGTCGTCTGAGATCTTAAGCTTATCGA
>sig_1621
ATCCCGGGAGCTCCGGAGATCTTCGAACTA
>sig_1622
CTCAGGAGCTAAGGAAGCTAAAATGGAGAA
>sig_1623
ACGACGGGATCGAAGCTTGGCTGCAGGTCG
>sig_1624
GTGAAAGGTAGGCAGATCATATCGTCAATT
>sig_1625
AAGCTACCTGTTCCATGGCCAACACTTGTC
>sig_1626
TTGCCCTCGTTATCTAGAGTTCCAGTGAAT
>sig_1627
ATTAATTAAGAGCTCGGGGGGGGGGGGGAA
>sig_1628
TTAATAGATCCTAGAGTCGATCTTCGCCAG
>sig_1629
AAACGCGCGAGGCAGCTGGCTGACATTTTC
>sig_1630
ACTTGTTGATCAAGCTTACCTAGCCAGCTT
>sig_1631
CAAAGACAAAGCCAAGGCGCGTCACGTTGC
>sig_1632
GTACGGCCGACTAGAGTCGACCTGCAGGCA
>sig_1633
ACATATGACGTCGACGCGTCTGCAGAAGCT
>sig_1634
GCCGCCGACCCGCTGCATCCCCCGCACCGC
>sig_1635
TTCGAATTGAGCTCGCCCTTGACTCGAGCG
>sig_1636
GAAGCTTGAGATCCACTTAACGTTACTGAA
>sig_1637
CTGGGCCTGCTGGTTCCGCGTGGATCTGCG
>sig_1638
AGACATGGCCGGCCCTTTTGAGCTTAGAGG
>sig_1639
ATCCTCCTTCGTCGGTGTCGTCGCCGGATG
>sig_1640
CAGATCTGCAGCGGCCGCTCCGGAATTCTA
>sig_1641
ATTTTATCGACCTGAGGTAATTATAACCCA
>sig_1642
GAGGATCCCCGGGCGAGCTCGAATTCCGAG
>sig_1643
TTGGTCACCAACGCTTTTCCCGAGATCCCC
>sig_1644
CCGAGCTCGAATTCCGCGGATCCTTCTATA
>sig_1645
TCAGCCGGATCCAAGCTTGGAATTCCCTTT
>sig_1646
CATAGCGACTAATCGTTAGTTCATTTGCTT
>sig_1647
ACAGGCGGGAGGCGGCAGAACGCGACTCAC
>sig_1648
CTGGGCCTGCTGGTTCCGCGTGGATCTGGA
>sig_1649
CTGCTGCCACCGCTGAACAATAAGCTGAGC
>sig_1650
CACCGCTGAACAAACTAGTGACGAGAAGAC
>sig_1651
ATGGGTCGACCGGCCGGTCAAAGCAGAAGA
>sig_1652
CGTCGACCGCGTGTAGTGCGTGGCGGAAAC
>sig_1653
CGCAACGATGTTGCCATTGCTGCAGGCATC
>sig_1654
ACTAAAGGGAACAAAAGCTGGGTACGGCCA
>sig_1655
CGATATGATCCTTTTTTTCTGATCAAAAAG
>sig_1656
TCAGATTCAATGGTGGCTTTCCTTTAAACC
>sig_1657
TGCCAAGTTTGTACAAAAAAGCAGAACGAG
>sig_1658
GCCCTCGAGACGCGTGGCATGCAAGCTTGA
>sig_1659
GGTACCCAGCTTGCATGCCGGTCGACTCTA
>sig_1660
AGCATCATTGGTGCTATAGCGCGGCTGTTC
>sig_1661
GCCAGTGAATTCGGGGGATCTGCTGTGGAA
>sig_1662
GCCCTCGAGACGCGTGGCATGCAAGCTTGG
>sig_1663
GCGAGCTCGAATTCCGGGGGATCTCAATCT
>sig_1664
ACAAAGTGCATCATCATCATCATCATATGG
>sig_1665
CAGCTTTCATCAACATCGCGGCCGCACCTA
>sig_1666
AGGCTCCGCGGCCGCCGTACTCGAGGAAAA
>sig_1667
CCTGTAAAAAATATATTTCTGAACAGTTAA
>sig_1668
TCCTGGGGCCACAGATCTTCGTGCTGTAGT
>sig_1669
GAGGATCCCCGGGCGAGCTCGAATTCCGGT
>sig_1670
ACGTGCAGGCACCGGTGCGGCCGCAAAAGG
>sig_1671
TTTGGTAGGTGAGAGATCTGAATTCTCATG
>sig_1672
TTTCTGCTGACTTAACTCCATCCACAGTCG
>sig_1673
TATCACGAGGCCCTTTCGTCTTCAAGTGTC
>sig_1674
ACAGGAGATATACATATGTGAAGAGCGGAA
>sig_1675
AACAGAATTAATTAAGCTTGGCTGCAGGTC
>sig_1676
GGTGGAGCTCCAGCTTTTGTTCCCTTTAGT
>sig_1677
AAACGATCCTCATCCTGTCTCTTGATCGGA
>sig_1678
TCCATGGGCAGCAGCCATCATCATCATCAT
>sig_1679
CAGATACCCAGCCCGACGCTAATGAGCGGG
>sig_1680
CAGATGCGTCGTCGCGGGACGAACAGCGAT
>sig_1681
AAGCTGGGCACTAGTATGAGCTCCAATTCA
>sig_1682
TCGAGGCCTCGAGGCCGACATCATAACGGT
>sig_1683
TAGATCTCGAGCTCGCGAAAGCTTGGCTGC
>sig_1684
GAGATCCACGCGGAACCAGCAGTTGCTCAG
>sig_1685
TTGCCTGTATGATTTATTGGATGTTAACGC
>sig_1686
AGGTCCAACTTTTGGCGAAAATGAGACGTT
>sig_1687
ATAGGGAGACCGGAAGCTTGGGCTGCAGGT
>sig_1688
GGCGTAGAGGATCCGGTCAATCAATCAGCA
>sig_1689
GACGGATCCATGGAAGACGCCAAAAACATA
>sig_1690
ACGCCAAGGGATGAGGGGTCTGACGCTCAG
>sig_1691
TCGAGAAGCTTGTCGACCAGATATCGGAAT
>sig_1692
AACTTCAAGATCCCCAATTCGATCGTCCGG
>sig_1693
ACAAACTTGTTGATCTAGAACGCGGAACCA
>sig_1694
CCGCCAGAAATCTAGAGCTTATCGATGTCG
>sig_1695
CAGCCGGATCCGTCGACGCAAAAGAGCTGA
>sig_1696
GGTTCCTGGTCTTTTGCTGGCCTTTTGCTC
>sig_1697
GGATCGATCCCGTCGAGCAGTGTGGTTTTG
>sig_1698
GGTTGTCACCAGCATCAGTCCCAAGAAGGC
>sig_1699
ATGGCGAATGCTAGAGCAGCTTGCCAACAT
>sig_1700
CTAGAATCGGATCCCGTCGTTTTACAACGT
>sig_1701
GTTCCGCGTGGATCCGCTTAGAGCTCGAAT
>sig_1702
TGGAATTCGAAGCTTCGACGAGATTTTCAG
>sig_1703
CGAGCTCGAATTCATTACAGTTTAAGGTTT
>sig_1704
GCCTGCAGGTCGACGGTATCGATAAGCTTG
>sig_1705
ATTACAGTCGACGAATTCCTCGAGCAGATC
>sig_1706
GGGAAGGGCGCCGGCCTAGGACTAGTGATC
>sig_1707
ACTCGAGCGAGCTCCCGGGACCAGCTACCC
>sig_1708
GTATGCTTCATATGATGCTTGAATTCGTAA
>sig_1709
CAGCTTATCATCGATAAGCTAACCTTTCCG
>sig_1710
ATTTGGAGAGAACACGGGGGACTCTAATCA
>sig_1711
GGTGCAGCAAACTATTAACTGGCGAACTAC
>sig_1712
CTGGTACCCAATTCGCCCTATAGTGAGTCG
>sig_1713
ACAGATAGACCAATGGAAGCCCAGAAAGGA
>sig_1714
AATACATCTCAAGCCCTAAGAATACACGTT
>sig_1715
ATGCCGATGATTAATTGTCAACACGTGCTC
>sig_1716
ACGGCGAATTCAAGATCTTGGAAGAGGAGA
>sig_1717
TAGTTAGTTTAAACTATGATAGTTAATTAA
>sig_1718
ACTATAGGGCGAATTGGGTACCGGGCCCAG
>sig_1719
TCTAGCGGCGCATTAAGCGCGGCGGGTGTG
>sig_1720
TCTCGCAATGGTCATGATCGATCCGTCTTC
>sig_1721
CGGGCAGTGAGGGCGGCGACCTGGTGGGCG
>sig_1722
CGCATGCGGTACCTCTAGACCAAGCTTGGC
>sig_1723
ATTGGAGTTTTACTTCACAAAATCTGCATT
>sig_1724
AGTGGTCCGATTTCGAACCCCGATACAAAT
>sig_1725
TCCCGGAGACGGTCACGCTTGTCTGTAAGC
>sig_1726
GAGGACAGATCCATGGATATCTAGCGATCG
>sig_1727
TGGGCCTCGGGGGCGGGTGCGGGTCGGCGG
>sig_1728
ATCAGGCCTCGAGATCTAGAGGATCCCCGG
>sig_1729
CATAGCTGTTTCCTGGTTTCCTGTGTGAAA
>sig_1730
CTGTGTGAAATCTTAATGAAGGGTCCAATT
>sig_1731
GGAAGATGACTGCGTTAGCAATTTAACTGT
>sig_1732
CGAATTCCGGTACCTTGTCATCGTCATCCC
>sig_1733
CTTAACGGTGAGTTTTCGTTCCACTGAGCG
>sig_1734
ACTAAGGAGGATATTCATATGACCATGATT
>sig_1735
TCCTCGTTATTTCTAGGCACAGCTTCACGC
>sig_1736
ATCTGGCCTCGGCGGCCAAGCTTAGACACT
>sig_1737
ACGGGATCCCAAGCTTCTTCTAGAGGTACC
>sig_1738
CTAAGGAAGCTAAAATGAAATCTAACAATG
>sig_1739
TTCAGACGGCATGCAGCAATGGCAACAACG
>sig_1740
GGAATTAACCATGGATCCGAGCTCGAGATC
>sig_1741
TAGATACTGGACGGGAGCCAGTGAATGGAA
>sig_1742
AGAAGCTTATCGATGATTAATTGTCAACAG
>sig_1743
GCACCATCACCATCACCATATGACGTCGAC
>sig_1744
CTGCAGGCATGCAAGCTTTTGTTCCCTTTA
>sig_1745
CCAAGCTCGGAATTAACCCTCACTAAAGGG
>sig_1746
GGTGACAAAATCTTTGGTACGAAATAAGCT
>sig_1747
GTAATGCTAGAAGTTCCTATTCTTTCTAGA
>sig_1748
AAAAATAGTCTTCGATATCGGATCCGAAGA
>sig_1749
TCCGAGGAAGACTTGAACGGTGCTTAGAGC
>sig_1750
ACCAGACATGGTCTAGACTTGGCGGACTAG
>sig_1751
ATTGTCGTTCGCGGGCGCAACTGCAACTCC
>sig_1752
GAAAGCTTGCATGCCTGCACCAGGGGGGTG
>sig_1753
GCCTGCTGGTTCCGCGTGGATCTGCGGATC
>sig_1754
CGGATCCATCGTTAACGATACGTATCGCAT
>sig_1755
GCCGGTCACGTGCAGGGTCGCTCGGTGTTC
>sig_1756
AGTCCCCAGCGGAAAGTCCCCAAGCGGAAA
>sig_1757
TCAGCTTAGTAAAGCCAATCCCATTTGCCC
>sig_1758
GGCCTTATGCTAGCTTCTTCGTCTGTTTCT
>sig_1759
AATTCAGATCTGCTTGAAGACGAAAGGGCC
>sig_1760
GCCTGCAAGGCATTTATCAGGGTTATTGTC
>sig_1761
TTGTCGTCCGGTAGGTCGCCGCCGCGCCGT
>sig_1762
ATTGTTCATGATCTGGATCACAGGCAGCAA
>sig_1763
ATTGTATATTCCTACCATCGGATAAACGAA
>sig_1764
GATCCCCGGGTACCGAGCTCGAATTCATTA
>sig_1765
ATCGCTAGTTAGTTAGGATCCCCCGGGCTG
>sig_1766
CTCAGGGTCAATGCCAGCGCTAGCAGCACG
>sig_1767
CGACAAGCTTGATATCGAATTCCTGCAGCT
>sig_1768
TCCGGGCAGGTTCTCCGGCCGCTTGGGTGG
>sig_1769
CTATGTCGGCTGCTGCAGTTCAGGAAACAT
>sig_1770
GTTAAAAAAATCTTTCGGGGGGATGGGGAG
>sig_1771
CCGCCAGATTGAGATCCCCGGGGATCCTCT
>sig_1772
GGCAGCCATATGGCTAGCATGACTGGTGGA
>sig_1773
GTCTCCTGTTCCAGAAGGCACTGTTGCAAA
>sig_1774
CCTGCTCTGCGAGGCTGGCCGATCAGATCC
>sig_1775
ATCACTAGTCATATGGATCCCCGGGTACCG
>sig_1776
TATCCTAATGCTGAGATCTTACGATTCTCG
>sig_1777
GAGTCAAAGGCCGCTTTTGCGGGATCCTCA
>sig_1778
GGAGTTGCGGTTCTGAATTCATACAACCTC
>sig_1779
ACCGGAGGGTACCGAGCTCGAATTCACTGG
>sig_1780
CCCGAAGCTTATCGATGATAAGCTGTCAAA
>sig_1781
CGAGGAAGACTTGAACGGTAGCGCTTAGAG
>sig_1782
CTGAAAGGAGGAACTATATCCGGCATGTGA
>sig_1783
CCTGCTCTGCGAGGCTGGCCGATCAGATCT
>sig_1784
GAGTCCGGACGCTATCGTTCGTAAATGGTG
>sig_1785
GTGGAAAGGACGAAACACCGCGAGACGGAA
>sig_1786
GTTAATACACAGAATTCTGATTGGATCCCG
>sig_1787
CAGCCGGATCCGCGACCCATTTGCTGTCCA
>sig_1788
TATTTCAGTGTTACCTAGGTACTAAAACAA
>sig_1789
ACGAATTCGAGCTCGGCCGACTTGGCCAAT
>sig_1790
TCAGACTGACCTCGATGTGTTGATGAATAA
>sig_1791
CGAGAAAGGAGAAGAACTTTTCACTGGAGT
>sig_1792
ACTCATCAGTCCTGAGCATTGTCTAGAGCG
>sig_1793
CTGGCCGCCGTTGGTCGAGGCGGTGCCGTT
>sig_1794
GCTTTTCTGTGACTGGTGAGTCGAATTGGC
>sig_1795
TCTCTTAAGGTAGCACTAGTGAGGCTCCGG
>sig_1796
GCAGGTCGACGGATCCCGCGAACTGTGGAC
>sig_1797
GCGAATTTTAACAAAATATTTTGTTAAAAT
>sig_1798
CAAGCATAAAGCTATCGCCGTGGCGGCCGC
>sig_1799
GGGGTAGCTTTCGGGCTGATCGCCCATCCC
>sig_1800
CTTTGCACAAGGGAATATTGAAAAAGGAAG
>sig_1801
TTTCTTTGGTAACACCCATGGTGGCCAAAG
>sig_1802
TCGATAGGTACCGAGTTTCTAGACGGAGTA
>sig_1803
GTACTCGAGTCGCGACGTACGTTCGAACAA
>sig_1804
CCTTTCGTCTTCACCTCGAGAATTGTGAGC
>sig_1805
CAACCCTGCAGCAATGGCAACAACGTTGCG
>sig_1806
AAAACCTGTACTTCCAAGCGATCGCCATGG
>sig_1807
TTCGTCGTGCGACTGTCCTCGTTATTTCTA
>sig_1808
AAAGGGAGGGGCAGGCGTCGAGAAATCATA
>sig_1809
TGAATAGGGAATTGGGAATTGGCCGGCCAA
>sig_1810
TTTGCTGATGGAGCTGCACATGAAAAGCCG
>sig_1811
GGCCCGAAGCTTATCGATGATAAGCTGTCA
>sig_1812
TAACCGCGTTTCAGAACCCCAGAGTCCCGC
>sig_1813
TCGCGCGACCCCAAGACCAGCGGAATGGAT
>sig_1814
GGGCGCGTGGGGATCCTCTAGAGTCGACCT
>sig_1815
TCTGGATGGAGGAATTCATATGACCATGAT
>sig_1816
GTTAGCAGCCGGATCAGCTGACTAGTCATT
>sig_1817
AGCATTCGTACGATCCACTAGTTCTAGAGC
>sig_1818
GAAGGGAGCGCATATGGGCCATCACCATCA
>sig_1819
TATTCCCTTTAGTGAGGGTTAATTTATATA
>sig_1820
TCAAGCTTGCATGCTCCCGGCCGCCATGGC
>sig_1821
CGAACGGTAGTCGACCTGCAGGCATGCAAG
>sig_1822
TTTTTAGATCTCTGCAGCCCAGCTTCGACG
>sig_1823
ACTCGCAAGCTCCTCCCTTACCCTTGCCCA
>sig_1824
GGAGCCCGTCAGTATCGGCGGAATTAATTC
>sig_1825
ATTCCATGGTCCGACCCTACCCTCGATTGC
>sig_1826
ACAACTAATTATTCGAAGGATCCAAACCAT
>sig_1827
AATAATTGACGATATGATCTGATCGGCCAG
>sig_1828
ACCCAGTGGTTTTGTGTTTGTCATCCAAAG
>sig_1829
CAGCTTATCATCGATCGGAGCTCGAGTCTA
>sig_1830
CGACTGTTGATCTTTTATGCTTGCTTTTCA
>sig_1831
CTCAAGCTTTAAACTAGTTAACGCGTGCCG
>sig_1832
GCCATATGCTCGAGGATCCGGCTGCTAACA
>sig_1833
AGTAGCTTAATAAGCTTAATTAGCTGAGCT
>sig_1834
CTGGAAGGATCCATATGAAGCGTGGACTGA
>sig_1835
CAGCAATGGCAACAACGTTGCGTGCTGCTG
>sig_1836
TGCGGCCGCGGAATTCGAAGATCTCGAGCT
>sig_1837
GTAGCGCAGCGCCGAAAAATCCTCGAATTC
>sig_1838
AAGCTTGATCCCGACCCATTTGCTGTCCAC
>sig_1839
TCATTGAACTTGCCTGAAGAAGGTAAAGCC
>sig_1840
GATTAAATAAGGAGGAATAAACCATGGCTG
>sig_1841
GTGTCGGGTACCGAGCTCGAATTGACCAAA
>sig_1842
TATAGTATACATTATACGAAGTTATGAGCT
>sig_1843
AAACCCCGACAGGACTATAAAGATACCAGG
>sig_1844
TTGCTTGGCCGCCTCCGGCGCTCGCTAGAG
>sig_1845
AAGGAATTCAGGAGCCCTTCACCAAGGGCG
>sig_1846
ACGACACCGACGAAGGAGGATCTTGATCCC
>sig_1847
CCCCGTCGTGTAGATAACTAGTGTTCGTGA
>sig_1848
CCGGCCACGGGCCTGCCACCATACCCACGC
>sig_1849
GTCGACTCAGGGTGGTGAATGTGAAACCAG
>sig_1850
ATATTCTGGCCGGCGTGCCGGCACTGCATG
>sig_1851
AAACGACGGCCGCCGACCCGCTGCATCCCC
>sig_1852
GAGCTAAGGAAGCTAAAATGATTGAACAAG
>sig_1853
TAAATGTGTAACAATTTCGCCCTTCATTTT
>sig_1854
AACCAGCTGGGGCGCGCCGCAAAAGGCCAG
>sig_1855
TACGAAGTTATAGGCCTGGATCTTCGAGGT
>sig_1856
ATTACCCTGTTATCCCTAGCGGATCCCCGG
>sig_1857
TAGAAGAAGCGTCAGACTCCTTAATTAAGG
>sig_1858
CATGTGTCCAGTTTGGCGCGCCAAAAGCGA
>sig_1859
GGCGGTGCTGTCGGAAAGCGGCCTGATAGA
>sig_1860
GTTCAGCTTTCTTGTACAAAGTGGTGATGA
>sig_1861
TAACTACGTCGACATCGATTCACTTTACCA
>sig_1862
TTTCAGTGTGCTCGAGAAATGGAGAAAAAA
>sig_1863
CGTGCAAGATTCCGAATAGCGCAAGCGACA
>sig_1864
CCATGGTGGCCCTCCTCTTAAAGTTTAAAC
>sig_1865
CAATTCGAGCTCGATCGTCCGGGCCGCAAG
>sig_1866
CCCCCCCCCCCCCCCCCCCCCCTGCAGGTC
>sig_1867
TCGGTTTGTCGTCTGTTGCGGGGGCGGCAG
>sig_1868
TCAGATTATTGTAAATTGATATGGGGTGCG
>sig_1869
CGATAGCAATTGGTCGACGGGATCCAAGGC
>sig_1870
CTCACGTTAAGGGATTTTGGTCATGTCGAA
>sig_1871
CTGACACGTCCGACGCGGCCCGACGGGTCC
>sig_1872
TATCGATAAGGATCCCGAACAAAAAAGCGG
>sig_1873
GGCTGGAATTCTAGAAGCTTCTGCAGAGCT
>sig_1874
TCTAGACACGGGGTGGTTTAAACGCGGCCG
>sig_1875
CCCCACTAAGTACAATTGAGTACGTGCTTG
>sig_1876
TCACCATCACGGATCCGGTGGTACCCCGGG
>sig_1877
CTTGTTGGCTAGTGCGTAGTCGTTGGCAAG
>sig_1878
CGTCACGGACCCCCATCAATCCTGCCTATT
>sig_1879
TTTTATACCTTGAATTTTATAAAAAAGCAA
>sig_1880
ATCGATTACGCGCCAATGCGCCCTTCCTTC
>sig_1881
CAGGTCGACTCTAATCAAACAAGTTTGTAC
>sig_1882
TGAGTCGGGATCGCTAGTTAGTTAAGCTTG
>sig_1883
GATTCATTAAAACTGTATGAATAATTTATT
>sig_1884
AATTAAGCTTATTAAACTGCTGCAGCGTAG
>sig_1885
ACCGAGCTCGAATTCATTACAGTTTAAGGT
>sig_1886
ATTTCCGATAGGGGCAGTTAAAGTACTTTG
>sig_1887
AGTGAATTCGAGCTCGCCCGGGGATCCTCT
>sig_1888
GATAACAGCGACTACAAGGATGACGATGAC
>sig_1889
TGAGGGGGATCCATTCTTAGGCCACACGTT
>sig_1890
ACAGGCACATTATGCATCGATAAGCTAGCT
>sig_1891
ACCGGTGTCCTCTATGGAGGTCAAAACAGC
>sig_1892
CCGGAGGCTTTTGACTTGAGGGGGATCCAC
>sig_1893
CTTGTTGGCTAGTGCGTAGTCGTTGGCAGT
>sig_1894
GCGGCCCGAGCTCCTTCGCGAGGTACCGGG
>sig_1895
TGAAGTGTTCCTCGAGGTAGTTAACTTAGT
>sig_1896
TTTCTACTATTTGGTGTTCGTCTTGTATTG
>sig_1897
TCCGCGTGGATCCCCGGAATTCCCGGGTCG
>sig_1898
ACATGATGACGAAGCTTGTCGAGAAGTACT
>sig_1899
GGCGGAGGAACTCTTTGATCCGGTTCTTGA
>sig_1900
AGCTTGGATCCTCTAGAGTCGACGAGCTCA
>sig_1901
CCCCATTGACGTCAATGGGAGAACAGATCT
>sig_1902
ACTTTCGAAGCCATGACCACTTTGTACAAG
>sig_1903
CCGGAGGCTTTTGACTTGAGGGGGATCCAT
>sig_1904
CCCCGGGAATTCCCCGGATCCGTCGACCTG
>sig_1905
GGATCCATGGAGGCCTTAAGCTTCGAATTC
>sig_1906
TTAGTAAAGTTAAAATTTCCTATAGTGAGT
>sig_1907
GGCCTGTCGACGAGCTCCCAGCTCGGTAAG
>sig_1908
CAATTTCACACAGGAGATATACATATGAGT
>sig_1909
GAGTGGGGAAGATGAGGAGTTTATGGCGGC
>sig_1910
AAGCTAGCTTGCATGCAAGCTTGGCACTGG
>sig_1911
TACCCTCCAAGCAAGGGTCCTCCTGAAAAT
>sig_1912
GCTTCATAGGTGATTCATCATATATCCCCT
>sig_1913
GACGGTCACGGCGGGCATGTCGATCACGAT
>sig_1914
CAAACATGAGAATTAATCAATCTAAAGTAT
>sig_1915
ATCCCGGGGAATTCCGTGTATTCTATAGTG
>sig_1916
TCCGCGTGGATCCCCGGGAAATTTCCGGTG
>sig_1917
AGATCTGAGCTTGGCATTCCGGTACTGTTG
>sig_1918
CGAATTCTACGAATGCTATTTGTATAGTTC
>sig_1919
TACCCGGGGATCCTCTAGAGTCGACGTCAC
>sig_1920
GGGCTTAATTAAAGTTTAAACTCTAGATGT
>sig_1921
ATACCTGGAATGCTGTTTTCCCNGGGATCG
>sig_1922
TAGGAATTCCCAACCCGGGAGTGCTAAACC
>sig_1923
TCGGTTTTCTAAAACGATACATTAATAGGT
>sig_1924
GCAAGCGACTTCTCATGTTTGACAGCTTAT
>sig_1925
ATAAACAAATAGGGGTTGCTCTTCACATAT
>sig_1926
CAGGTCGACGGATCCCCCGGTACCGGGGAA
>sig_1927
TCTGTTCCAGGGGCCCCTGGGATCCCCAGG
>sig_1928
TTGGCTAGTGCGTAGTCGTTGGCAAGCTTG
>sig_1929
CAAGCTTGGCTGCAGGTCGACGGATCCGCA
>sig_1930
GGCCAGTGAATTCGAGCTCGGTACCCTAGA
>sig_1931
TGCGTATTGGGCGCATTTGCGCATTCACAG
>sig_1932
CGGCCCGAGATGCGCCGCGTGCGGCTGCTG
>sig_1933
AAAAGAACGAAACCTAGCGATCGCGATTTG
>sig_1934
GCTTTCTAGGGTACCTCTAGGAGATCTTCT
>sig_1935
TTGCCATTGCTGCAGGGTTGAAGGCTCTCA
>sig_1936
GTGATAACAGCGCTGCACTGAGCAGCGTAA
>sig_1937
TGCTTAAGGGGCCTAGGCAGCTGGACGTCC
>sig_1938
CTTGGAGCGGGTTGATGACGTCAGCGTTCA
>sig_1939
TATGAGGAGGGCGGAAAATACTATATTCCC
>sig_1940
ATCATAAGCTTGGTACCAGCTGCAGATCTC
>sig_1941
GGCGGCCGTTACTAGTGGATCTTTACGCGA
>sig_1942
CCGGAGGCTTTTGACTTGAGGGGGATCCTC
>sig_1943
TCGGTCATTCCATGGCTAATTCCCATGTCA
>sig_1944
CAAAACAGCCAAGCTTCGAATTCTGACATT
>sig_1945
CCGTTAAGTCATAGCGACTAATCGTTAGTT
>sig_1946
ATAACAATTTCACACAGGAAACAGAGCTTT
>sig_1947
TTATACGAAGTTATGCGGCCGCGACGTCAA
>sig_1948
AGCCTACTAGTCGGCCGTACGGGCCCTTAA
>sig_1949
GGGGCCTAGGCAGCTGGACGTCCAGCTGCC
>sig_1950
TGGTCTGGTGTCGGGGATCCGTCGACCTGC
>sig_1951
CGCCGCGTCGAATTAATTCTTGAAGACGAA
>sig_1952
CATGTCTGGATCTGACATGGTAAGTAAGCT
>sig_1953
GCGAAAAAAGAGTGTCTTGTGACACTCTTA
>sig_1954
TCACCAGCCTGCCCTGGAACGGCAGCATCC
>sig_1955
CGGTTCTGGTTCTGGCCATATGCACCATCA
>sig_1956
TGTGCGACCAATTGAAATCGCCGGCTCCCG
>sig_1957
TTATTGCGCATGGGGAGTAAGCTGTTAGTT
>sig_1958
GCCTGTTCATCCGCGTCCAGGAGGCCCGGG
>sig_1959
CATTTTCAGGAGGACCCTTGAGGGTACCGA
>sig_1960
TTCCGCGTGGATCCCCGGGAATTCTAGACT
>sig_1961
ATATCATCGATGAATTCAAGCTTCAGCTGC
>sig_1962
TGTTAGTAGATACTGGACGGGAGCCAGTGA
>sig_1963
GCGTCGACGGCGCGCCCGCGGTTTAAACCG
>sig_1964
CATTTCCCCGAAAAGTGCCACCTGACGAAA
>sig_1965
AAGCTGGCGGTACCATGCAGGTCGACTCTA
>sig_1966
TCTAGAGGATCCGGATGCTGCATCATGGAA
>sig_1967
GACCGAGATAGGGTTTAGTGTTGTTCCAGT
>sig_1968
GTTAACGAATTCGGATCCGCATGCTAGCCT
>sig_1969
GCTGGAGCTGATCTGACTCAGCAGAGCAGA
>sig_1970
CATCATCATCATCATGCTTAGAGCTCGAAT
>sig_1971
CAAACATGAGAATTAATTCCGGGGATCCGC
>sig_1972
TATTGGATAAAGTGGGATATTTTTAAAATA
>sig_1973
TGGCGCGCGGGCCCAGTAGGTAAGTGAACA
>sig_1974
GTTGAGTAATTCGTAATCATGTCATAGCTG
>sig_1975
AAACGCGCGAGGCAGTTGACAATTAATCAT
>sig_1976
GATCATAAACTTTCGAAGCCATGACCACTT
>sig_1977
TCCGTTTCCACGGTGTGCGTCCATGGGCAA
>sig_1978
CTAGTGATTAAGCTTGAATTCTCTAGAGGT
>sig_1979
GATAACAATTTCACACAGGAAACAGCGATA
>sig_1980
TATTCAGTAAGTAATCCAATTCGGCAATTC
>sig_1981
GTTTCCTGTCTAGAGGTACCTCCACACAAT
>sig_1982
GTCGACATTCTGAAATGAGCTGTTGACAAT
>sig_1983
GGGTCGACCTGCAAGATCTGCGGCCGCTTG
>sig_1984
GGCTGCGGCGAGCGGTATCAGGGGATTCCT
>sig_1985
AGCAGCCGAATTCCCCGGTACCGGGGGATC
>sig_1986
TAAACTGCCAGGGAATTCCAACTGAGCGCC
>sig_1987
CACCATGGCGGCCGCGGATCCGCATGCGAG
>sig_1988
TAATAGGCCGGCCATCAGCAACTATATATT
>sig_1989
ATTACGCCAAGCTTGCATGCCTGCAGGCTC
>sig_1990
TCGTGCCAGCTGCCTCGCGCGTTTCGGTGA
>sig_1991
AGGCCATCCAGCCTCGCGTCGCAGATCTGC
>sig_1992
AGGGCGGATCCCCCTCAAGTCAAAAGCCTC
>sig_1993
GTGATCCAGATCTGAGTCCGGACGCTATCG
>sig_1994
ATATTAATTAATCCTCCTTATAAAGTTAAT
>sig_1995
TCTGTTCCAGGGGCCCCTGGGATCCCCGAA
>sig_1996
TTCCATGAACATCCGGATCCTCTAGAGTCG
>sig_1997
ATCTCGTCGAAGCTAGTCGACATGGTACCC
>sig_1998
ACTCATATGTATATCTCCTGTGTGAAATTG
>sig_1999
TACCCTCGATGGATCCCCGGCCGGGTACCG
>sig_2000
CGACGACGACAAGCTCGAGGGCAACTGGAG
>sig_2001
AAAGTTAATCTTTAGTTAGTTAGGGAATTA
>sig_2002
CATGTTAAGGTATACTTTCCGCTGCATAAC
>sig_2003
GAGATCTAAGTGGAGCACCTAGATCGCTTA
>sig_2004
ATCACCATCACCATCACGGATCTGGCTCTG
>sig_2005
GTAAAATTCGGTCAGATGCAATTCGATGAC
>sig_2006
CGCATCTCGGGCAGCGTTGGGTCCTGGGCT
>sig_2007
ATCTCGAGCTCCCCCGATTTAGAGCTTGAC
>sig_2008
GAATTCTCGAGCAGTGTGGTTTTGCAAGAG
>sig_2009
TTTTCCGAATTCTGCGGTTCCCCCGGATCT
>sig_2010
AATTCGATATCAAGCTTGTCGACGGAGCTC
>sig_2011
AGCCTACTAGTCGGCCGTACGGGCCCTTTC
>sig_2012
GAATTGATCCTTTTTGTCCGGTGTTGGGTT
>sig_2013
TTGGTCTTAAAGGTACCAGGCGGGGAGGCG
>sig_2014
GAATGGCAGAAATTCGCGAGCTCTTAATTA
>sig_2015
TCTCATGGTGAGCAAGGGCGAGGAGCTGTT
>sig_2016
AATACCATGGCCATGATTACGAATTCGAGC
>sig_2017
GGATGAATGGCAGAAATTCGATTTTTGTGA
>sig_2018
CTCTAGGAAGCTTTCTAGGGTACCTCTAGG
>sig_2019
GCGGTTTCTTTACCAGACTCGAGATTTGAG
>sig_2020
CCAATTATCTATGTTAAATGATTAACGTGC
>sig_2021
TTGCCATTGTGCAGGCATCGTGGTGTCACG
>sig_2022
AGGGAGCGGCCATGGGCCACCATCACCATC
>sig_2023
TCCAAGCTCAGCTAATTAAGCTTATTTGTA
>sig_2024
CCATGGGGATCCCCGGGTTAATTAACCTGT
>sig_2025
TTCGAGCTCTAAGCACCGTTCAAGTCTTCC
>sig_2026
CAACCATGTTAACGAGAATTCTGTCAGCAG
>sig_2027
ATCTAGATTTAAAGATCTGGTACCGGGCCC
>sig_2028
ACACTTGATGTACTGCCAATGGGCAGTTTA
>sig_2029
CTAAGCTTAGGAGTTCTGCCTATCATGGGC
>sig_2030
GCTGCTGCCCATGGATGAACCATCCGATTT
>sig_2031
GCGTGGATCCCCGGGAATTCATCGTGACTG
>sig_2032
CAAGGGCCAGGGTCTTTCACGTCTAGGGAG
>sig_2033
AGGAAATCCATTATGTACTATTTCCCAAGC
>sig_2034
GACTATTAAAGAACGGGCCATATAACTACC
>sig_2035
AGCTCTCGAGAGCTTGGCGTAATCATGGTC
>sig_2036
TCTAGAATGAGCGGGTTAATTAACATCTTT
>sig_2037
CTCCGTCTAGAAACTCGGTACCTATCGATA
>sig_2038
GTACCCGGGGATCCTCTAGAGTCGACTCTA
>sig_2039
AACCAATATTCATTGAGATCCTCTAGTTTT
>sig_2040
AGAGAGAGTAGTGACTAGTGTTGGCCATGG
>sig_2041
GATCTTACTAGTCTGCAGGAATTCAGGATC
>sig_2042
TTTCCATAGGGTGGACGTTTTGAAACTGAC
>sig_2043
CTTGTATTCTTTGTTGAATTCTTATAACCC
>sig_2044
CTAGTCGACGGCCCATGAGGCCCTCTAGGG
>sig_2045
TGAGTGGCAGGGCGGGGCGTAAACGCCGCG
>sig_2046
TTGAGCAGACATCACCATGGATCCACTTAA
>sig_2047
AAGCTTGGTCTAGAGGTACCGCATGCGATA
>sig_2048
CTTACCTTCAAGCTTGAGCTCGCCCTTGGT
>sig_2049
AGGATCCCCGGGCGAGCTCGAATTCGTAAT
>sig_2050
AGTGTCACCTAAATACTAGCTTGATCCGGC
>sig_2051
TACATATGGCTGCCGCGCGGCACCAGGCCG
>sig_2052
TCAGATCTGCGATAAGCTTGGCGATAAGCT
>sig_2053
TAAGATATCCGATCCACCGGATCTAGATAA
>sig_2054
ATTAAGCTTCGAATTCTGCAGCTGACTAGT
>sig_2055
AGGTCGACTCTAGAGGATCCCCGGGTGGTC
>sig_2056
GAAATTTATCTCAAGATCGCGGCCGCGATC
>sig_2057
AGCCTGATAAAAACGGTTAGCGCTGAGGTC
>sig_2058
AGGACCTGGGAGTAGATGAGGTACAGGCCC
>sig_2059
TCCATGACATCCGGATCCTCTAGAGTCGAC
>sig_2060
TGATTAATTGTCAACAGCTCATTTCAGATA
>sig_2061
GCTCCTCGCCCTTGCTCACCATGGTGGCAA
>sig_2062
ACATTATGAACAGGAGGAAAAAATCTGTGA
>sig_2063
GTCCGAGTTCTTGGCGCGGAGGTGCGGCTT
>sig_2064
GCCATTTTCTGCCTGTCGTGCACGTTTCTC
>sig_2065
AGGGGATCGGGAGATCTCGAGCTAGCACGC
>sig_2066
GGCTTCCTGGCGCTGAAAAATAAGATATAA
>sig_2067
ATTCTACGGAAAACCTGTATTTTCAGGGAA
>sig_2068
TTCTTCTAGAGGTACCGCATGCGATGCTGC
>sig_2069
ACAATTTCACACACTAAGGAGGATATTCAT
>sig_2070
AAACGCGCGAGGCAGCCAATACGCAAACCG
>sig_2071
GAATTCGAAGCTTGATCCGCGACCCATTTG
>sig_2072
ACGCCAAGCTTGCATGCATCGGTACCGGGC
>sig_2073
TGATGATGATGCACTTTATGATTCATGGTA
>sig_2074
TGCGGCCGCCCGGCTGCAGATCGTTCAAAC
>sig_2075
GCGAGGCAGCGGATCGCGGCCGGTCGACCC
>sig_2076
GGCGAGCTCGAATTCACACAGGAAACAGCT
>sig_2077
GGCCTGATCATTGGCTGGCACCAAGCAGTT
>sig_2078
GACATAGATCTCGAGCTCGGATCCTTATCG
>sig_2079
TAGCTTGGCTGCAGGTCGACGGATCCCAAG
>sig_2080
AAGCTTTCTAGACCAGTTTGTGATTAACCT
>sig_2081
ATCATGTCTGGACGCGTAAATTGTAAGCGT
>sig_2082
GGATCCCCTAGCACTCCCGGGTTTAGCACT
>sig_2083
GGCATGCAAGCTAGCTTATCGATGATAAGC
>sig_2084
AGGATGATCAAGAGCATCAGGGGCTCGCGC
>sig_2085
GATGCTCGGGGATCCGAATTCTCCTGCAGG
>sig_2086
GACCGCGGTCTGGATCTCCCGGGAGGTGAT
>sig_2087
ATTTTGAAGTTAACTTTGATACCATTCTTT
>sig_2088
CCATCTTTTGGGGGAGGTGCCTGACTTCTG
>sig_2089
GAGAATTCGCGGATCCGCGCGCGGATCCGC
>sig_2090
GATCAATTCATCGATGCAGGTGGCACTTTT
>sig_2091
AGGATCAATTCGAGCTCGGTACCCGGGGAT
>sig_2092
TGTCGACAGGTGCTTCTCGATCTGCATCCT
>sig_2093
GCAAGAAACAATCTCTTCTGCAGGCATCGT
>sig_2094
CCCGTAGGCGCTAGGGACACTTTTTCACTC
>sig_2095
CCACCGGGTACCGAGCTCGAATTCACTGGC
>sig_2096
GTCTAGAGGGCCCGCGGTTCGAACAAAAAC
>sig_2097
GTTTCTTCCTCTTAAGTCATGTGATTTCAT
>sig_2098
CCCCATATGGTGATCCTGCTGAATTTCATT
>sig_2099
TGGCCGCATTAGGCACCCCAGGCTTTACAC
>sig_2100
ACTATAGGGAGACAATTGTGAGCGGACAAC
>sig_2101
ATTCTTCAAGTTTGACAGCTTATCATCGAT
>sig_2102
GTCGACGGATCCGGGGAATTCCCCGGGATC
>sig_2103
ATAGAATACTCAAGCTCACGCGTAGCTAGC
>sig_2104
AGGAATTCCAAGCTTGGATCCGGCTGAGCA
>sig_2105
GCTCGAGCCGGGCCCTTTTGACTGTAAATA
>sig_2106
CTTGAATTCGTAATCATGGTCATAGCTGTT
>sig_2107
CTCGACAAGCTTTTATTAGGATCCTCTAGA
>sig_2108
ACAGCTAAACTTGAAGACGAAAGGGCCTCG
>sig_2109
ACCGTCGACGGTATCGATTAAATTTCCAAC
>sig_2110
ATCTCGAGGATGAACTAGTCGACCCACCGG
>sig_2111
TGACCATGGCAGTACGTACCCGGTGCGCCG
>sig_2112
ATGCTTCGTTGGGCTGCAGGCAAGTGCACA
>sig_2113
CGGGCTGCAGAGCTCGCTCGAGTCGACTGC
>sig_2114
GCCATGGTCCATCATCACCACCATCACTCC
>sig_2115
AATAAGGATCCGGTTATTTTCCACCATATT
>sig_2116
GAACATGTTAAGGTATACTTTCCGCTGCAT
>sig_2117
CGAGCGTGACACCACGATGCCTGCAGAAGA
>sig_2118
AATCCATGGGTATGGACAGTTTTCCCTTTG
>sig_2119
GCGCGTCGTTGTGGTCACCGTCTAGATTTA
>sig_2120
TAACCTCAACATCGAAAAGGTTTTTACAAA
>sig_2121
ACGCCCATTATATCTCCCAGTTTGGTCCCC
>sig_2122
CCGACGGGTCCCAGGCCTCGGAGATCCGTC
>sig_2123
AATCTACATTCTCCAAAAAATGGGTTTTAT
>sig_2124
GATTACGGATTCACTGGAATTCCGATTCAT
>sig_2125
AGCTTGGAGTCGACTCTGCTGAAGAGGAGG
>sig_2126
GATATCATCGATGAATTCAAGCTTCAGCTG
>sig_2127
GGTAGAATTAGCTTGCATGCCTGCAGGTCT
>sig_2128
TTCAAAGCCGCGCATTTTCGGAAGGCCTCG
>sig_2129
TGCGTAGTCGTTGGCAAGCTTGCATGCCTG
>sig_2130
GATTACGAATTCCCGGGGATCCACGCGTCT
>sig_2131
TTTGCGTATTGGGGGAAGTGAGAGGGCCGC
>sig_2132
ACGAATTCGAGCTCGGCCGACTTGGCCTTC
>sig_2133
CTCATCGAAGGTCGCGAAAGCTTCAGCTGG
>sig_2134
ATGAGCGGAGAACGAGATGACGTTGGAGAA
>sig_2135
CTGTGTGTTGGTTTTTTGTGTGCGGCCGCC
>sig_2136
AGCCAAGACTGAGCCGGCGGCCTCTAGAGT
>sig_2137
GACAAGCTTCCTCGAGTGAATTCCCCGGGT
>sig_2138
TGTGAATCGGGAATTCCCGATTATGTCTTT
>sig_2139
TTCCCCGGGTACCAGATCTCACAACCACCG
>sig_2140
ATGGCATAGCTGCTAAAACTGAATCCAGAG
>sig_2141
TCAACAGCAATGGATTTCGGCTTCGACGCG
>sig_2142
GAGGATCCCCGGGCGAGCTCGAATTCGTAA
>sig_2143
CGCCCCCTTCACCGCATGCCTCGAGGCCGG
>sig_2144
ATTCAAAATTTTCCTGTAGGAAGGCCTCCT
>sig_2145
TATTTGCTTTTTAAAAGCTTAAAAGATTGG
>sig_2146
AGATTGTACTGCCACCGCGGTGGAGCTCGC
>sig_2147
TGGCTCCCGTCCAGTATCTACTAACACCAT
>sig_2148
CTTATGGACGCTAGAATTCGGATCCGTGGT
>sig_2149
GATTACGCCAAGCTCGGAATTAACCCTCAC
>sig_2150
GAGGGTAGAATTCATGAAAAAAACCGCTAT
>sig_2151
TCGAATTCCAGTCTAGAGGGCCCAAGCTTG
>sig_2152
ATGACCATGATTACGCCAAGCTCGAAATTA
>sig_2153
CAGAACAGGTAGATCTGAATTCGCGGCCGC
>sig_2154
GCCTTTGGTTCGAGACTGTTGTGTCAGAAG
>sig_2155
TAGGATCGATTCTAGGAATTCTCTAGGAGA
>sig_2156
CCCGGTGTGAAATACCGCACAGATGCGTAA
>sig_2157
ATTTGTAAAATAGGTTTCGATTAGTTCAAA
>sig_2158
AGCTGAATTCACGTGGCCCAGCCGGCCGTC
>sig_2159
AGATCTCGAGCTCGGATCCCGACCCATTTG
>sig_2160
CTTCACCGACACACTTGGAGTCGTGGTTGT
>sig_2161
AGCTGAATTCACGTGGCCCAGCCGGCCGTG
>sig_2162
AGAATACCACTTTATCCCGCGCTAGGGAGA
>sig_2163
AGCTTGGTGAATATCGTCGTCTAAACCGCT
>sig_2164
TTTTATTTGATGCCTGGGAATTCATTATTT
>sig_2165
GGATGGACAAGACCCAGCGCTAAGCTTGGG
>sig_2166
TCATCACCGAAACGCGCGAGGCAGCCCTAG
>sig_2167
TCGAGTTTTTCGAACTGCGGGTGGCTCCAC
>sig_2168
TGACGCTCAAGTCAGAGGTGGCGAAACCCG
>sig_2169
AGGAATGGTGCAAGGAGATGGCGCCCAACA
>sig_2170
AATACACTGGTGATTTCAGCGTGTCCTCTC
>sig_2171
GCCGCTACGTAGAATTCCCATGGCCGCTCC
>sig_2172
CTCAACACCCACGTCTCCAAGACTTCCTGA
>sig_2173
TCGTACGCGTAGATCTGATATCGCTAGCCG
>sig_2174
CAGATCTTTAACGCGGCCGCCTCTGATCAG
>sig_2175
TCTACGTAAGCTTCAGCCTCTCTTTTCTCG
>sig_2176
CCCGGGATCCCGTCGTTTTACAACGTCGTG
>sig_2177
AATTTAAGAAATAATCCGCATAAGCCCCCG
>sig_2178
CCCTCGAGGGGGGGCCCGGTACCAGATCTT
>sig_2179
CGCTTCTGCCATGGATCCCTCCCTACAACT
>sig_2180
CTATGACCATGATTACGCCAAGCTTGCCAG
>sig_2181
TAGATATCGATGAATTCGTAATCATGGTCA
>sig_2182
AGATCTTCAACCGGGGTGGAGCTTCCCATT
>sig_2183
ATCCCCCTTCCGCTGTCTTCTCAGTTCCAA
>sig_2184
AGCGTATCTGTTCTTGGCCCCGGGCCGGGG
>sig_2185
GTCGCCACCATGGCCTCCTCCGAGAACGTC
>sig_2186
GCTTGAAATAGAGGCCGCAGGCATTGCATA
>sig_2187
GGGTACCTCTAGGAATTCTCTAGGAGATCT
>sig_2188
TTAACGGTGGAGTAGCGTCTCTGGCTTTTG
>sig_2189
CGCGTCAGCGGGTGTTGGCGGGTGTCGGCA
>sig_2190
TTTTTGTTCGGGCCCAAGCTGGCGGCCGCC
>sig_2191
CAATGATAGCGAGCTTTTTAACCCTAACTA
>sig_2192
GACGGCCAGTGCCAAGCTTCCATGGGATAT
>sig_2193
TCGAAGGCCGCGGCCGCTTAATTAAACATA
>sig_2194
AAACTCATCTGCAGATCTGAATTCATCTAT
>sig_2195
TGAGTCCGGACTTGTATAGTTCATCCATGC
>sig_2196
CTTCAAGAATTAATTCGACGCGGCGCAGAT
>sig_2197
GCAGGTCGCGAATTTCTGCCATTCATCCGC
>sig_2198
GAACTATACAATCTAGATCCCGGCGTCGAC
>sig_2199
TAAGCATTATGCGGCCGCAAGCTTGTCGAC
>sig_2200
GGATTCCGCCTACTCACTAGACTTTGCTTC
>sig_2201
AAGCCGGGCGTTAGACCTGCAGGCATGCAA
>sig_2202
GTGGAGCCACCCGCAGTTCGAAAAAATATC
>sig_2203
CCGCGGTCTAGAAGGCCTAATTCCAGCTGA
>sig_2204
ATTAATGTGAGTTAGCGCGAATTGATCTTA
>sig_2205
CGCCAGCCTGCTTTTTTGTACAAAGTTGGC
>sig_2206
ACCCGGGGTACCGAATTCCTCGAGTCTAGA
>sig_2207
TCCCCAGCAGGCAGAAGTATGCAAAGAGAT
>sig_2208
TCCACTGAATTCCGTCGACGCGGCCGCAGA
>sig_2209
ATGAGCATGCCCTGCCCCTGAGCGGCCGAT
>sig_2210
CAAGCTTGCATCCCTGCAGGTCGACTCTAG
>sig_2211
GAAATCGAATACTCAGCCGATGTTATGTTA
>sig_2212
ATCTGGATCCTCTAGAGTCGACCTGCAGGC
>sig_2213
CGACACCATGGTCCTATAGTGAGTCGTATT
>sig_2214
CCTCGAGGAGTGGTCCCTATAGTGAGTCGT
>sig_2215
GATCTCGACTCTAGAGGATCATAATCAGCC
>sig_2216
CGGGCTCGAGATCTGCGATCTAAGTAAGCT
>sig_2217
GTGGCATGCAAGCTTCTCCCTATAGTGAGT
>sig_2218
AATCACAAAGTGCATCATCATCATCATCAT
>sig_2219
TAAAGAGGAGAAAGGTACCATGAGAGGATC
>sig_2220
TTTAACAGATGGGGTTTTTCTGTGTGCAAC
>sig_2221
AAGCTTGCATGCCTGCAGGTCGACTCTAAT
>sig_2222
AGCCCAAGCTTGGCACTGGCCGTCGTTTTA
>sig_2223
TTAATAGTTTGCGCTGCAGCGATCCGTCCC
>sig_2224
GATGTCCAAAAAAAAAGGCTCCAAAAGGAG
>sig_2225
TGGCAGCCAAGCTCGTTCAGGGCATCAAAT
>sig_2226
TCGACCTGCAGCCCAAGCTTGGCACTGGCC
>sig_2227
CCAAAGAAGAAGCGTAAGGTACCGGTGAAG
>sig_2228
NNAAAAAGGATCTTCACCTAGATCCTTTTC
>sig_2229
TAAAGATCGGGATCCACCGGATCTAGATAA
>sig_2230
CGCAGATCCACGCGGAACCAGCAGTTGCTC
>sig_2231
TTTAAATTAATTAAGAGCTCGGGTTGGTTT
>sig_2232
CGCTCAGTTGGAATTCCGGTCTCCCTATAG
>sig_2233
TTAAATCTAGATTTAAAGATCTGGTACCGG
>sig_2234
AATGTTGAATACTCATACTCTTCTTTTTTC
>sig_2235
GGTAATGGGTAAAGGTTTCTTTGCTCGCCA
>sig_2236
TCTGATCGGATCCTAGAAGCTTATCGAATT
>sig_2237
AATTCGAGCTCTAAGCACCGTTCAAGTCTT
>sig_2238
AAGCTCCCAAGCTTGGGAGCTTGGCACTGG
>sig_2239
GGAGTAAGCTAGCTTCACCGAGGCTGTAGC
>sig_2240
TCTCCAATTTTGTCCTTGGAAATTATTTTA
>sig_2241
GCTCACCGGCGCCAGATTTATCAGCAATAA
>sig_2242
AGCTGGACCTGCAGGCATGCAAGCTTGGCA
>sig_2243
TCGTGGCCGGATCTTGCGGCCGCTTAGGCC
>sig_2244
TCCGATACGTAACGCGTCTGCAGCATGCGT
>sig_2245
AGGCTCTCAAGGGCATCGGTCTAGACCAGA
>sig_2246
CATTCAAATATGCATGCGCCTGATGCGGTA
>sig_2247
TAGGCCGCGGGACGGATAACAATTTCACAC
>sig_2248
TGATGTCTAGAGGATCCCCGGGTACCGAGC
>sig_2249
GGACCGTGCACCCGGGGAAGACTCTGGCGA
>sig_2250
GCTCTACGAATCGCGATGGGCATCTGGCTT
>sig_2251
TGATAACAGCATGGCCTCCTCCGAGGACGT
>sig_2252
CTCTTACGCGTGCTAGCTCGAGATCCCCCG
>sig_2253
CCCCCCGGATCTGCGAAAGCTCGAGAGAGA
>sig_2254
CGACGGTATCGATAAGCTTGCCAACATGGT
>sig_2255
GGTCGACGGATCCCCGTTAACGGGAATTCG
>sig_2256
AACTGGAACAACACTAAACCCTATCTCGGT
>sig_2257
CGCGGTACCAGATCTTTAAATCTAGACGGT
>sig_2258
GAATGCATCCAGATCTTCCCTCTAGTCAAG
>sig_2259
GCGCCGTGACGCCGGTGAAGGACCAGGGGA
>sig_2260
AGGGATAACAGGGTAATAAGATCCGCAGTT
>sig_2261
ATCATGGTGAGCAAGGGCGAGGAGCTGTTC
>sig_2262
GCTTCGATGGAATTCCCTCCGGGAGCTAGC
>sig_2263
TACTGGGCCCGCGCGCCAAACGAATGGTCT
>sig_2264
AAAGGCGCGCCCTAGAGGATCTTTGTGAAG
>sig_2265
CCGACTGTCTTCCCTTTCCAGATACTTCCT
>sig_2266
TTAATGCGCCGCTACAGGGCGCGTCAGCCA
>sig_2267
TCATGCTCATTCTAGAGTCCCCCGTGTTCT
>sig_2268
AATTCGGATCCACGAGCTCGGACTCTTGTC
>sig_2269
AACTGCGGTCGACGGATCCGGGGAATTCCC
>sig_2270
TCGATTTCTAGATCCTAAGCTTAATTGTTA
>sig_2271
GAAGAGCGCTAGCAGCACGCCATAGTGACT
>sig_2272
AGCGTTAACATCCAATAAATCATACAGGCA
>sig_2273
AGGGAAAATTTATCAAAAAGAGTGTTGACT
>sig_2274
AATTGCTCATCAACGTTGTGAATTGCACAA
>sig_2275
GATCCGAATTCGAGCTCGGCGCGCCTGCAG
>sig_2276
GGGTGGACGATATTACCGTGGTGACGCATG
>sig_2277
CAACGGATCCGTGCTCGATCCTCTAGAGTC
>sig_2278
AATTCGAATAAACGCAAGGGAGGTTGGTAT
>sig_2279
TCGAATTCGGATCCGCGACCCATTTGCTGT
>sig_2280
TGTACAAGATCGATTAACTCGAGGATCTGC
>sig_2281
TTAGCTCCTGAAAATCTCGCCAAGCTTTTT
>sig_2282
TCCTTCCAGAAATTACGCCCCGCCCTGCCA
>sig_2283
AGACAGGAGCTCTTCAACTTTGTCTTCCAG
>sig_2284
TAGTTGGCAAATAACTCGAGACTAAGTGGA
>sig_2285
ACCTGCAGGCATGCAAGCTTGTATTCTATA
>sig_2286
TTCTTCAAGTTTGACAGCTTATCATCGATA
>sig_2287
ATCTAGCTTGGCGAGATTTTCAGGAGCTAA
>sig_2288
TTCCTAACACCGAGTTCGTGAAAGTGAAGG
>sig_2289
TTGCTGATAAATCTGGCGCCGGTGAGCGTG
>sig_2290
CTCTAGAGGATCCTTAACGTACGTTTTCGT
>sig_2291
GCCAAACCAGAACGGTCCAACCGGGCGACT
>sig_2292
CAGTATTTGGTATCTGCGCTCTGCAGAAGC
>sig_2293
GATCCTTTTTTCTCGCTTAAGTATTTCACT
>sig_2294
TTTTTTGCGTTTTTACAAACTTTTCCTGGG
>sig_2295
AGACCGGATCCGAATTCGAGCTCCGTCGAC
>sig_2296
GCACCATGGTGGCGACCGGTACCCGGGGAT
>sig_2297
CCTCTAGTGTCTAAGCTTGGCCGCCGAGGC
>sig_2298
TCCGTCATAACATCGAAGATGGTTCTGTTC
>sig_2299
TGCCCGGCGTCAACTTGATATTAATAACAC
>sig_2300
CTTTTTTGTACAAACTTGTCTTAAGCATGT
>sig_2301
ATCGATGAGCTCGGGTTGGTTTGCGCATTC
>sig_2302
GGTTCTTGCCGGGTCCCAGGAAAGGATCAG
>sig_2303
CAAGCTTGTGGAATTAATTCACTGGCCGTC
>sig_2304
CAGATCTGAGTCCGGACGCTATCGTTCGTA
>sig_2305
CCAAGCTTCCGGTCTCCCTATAGTGAGTCG
>sig_2306
GATCCAAGCTTATAACTTCGTATAATGTAT
>sig_2307
AATTGGTTCCTTTAAAGCCTGCTTTTTTGT
>sig_2308
TCTAGAGTCGAGCTCAAGCTAGCTTGGTAC
>sig_2309
CTCGAGCCCATCACAAGTTTGTACAAAAAA
>sig_2310
TGCAGGCACCGGTGCGGCCGCAAAAGGAGA
>sig_2311
GGCCGATCAGATCTGTACATCGATATCATA
>sig_2312
CCTAATCTAGAGTCCGCAAAAATCACCAGT
>sig_2313
GGAAATTCGAGCTCTAAGCGCTGTTATCAA
>sig_2314
CCGGATAACAAGGAGGAACGCTCTATCGCG
>sig_2315
TGCAGAAGCCAGTTACCTTCGGAAAAAGAG
>sig_2316
AAGTCCTGAGCGATCTCCCGGACCAGGCGC
>sig_2317
GACAAAGTTGAAGAGCTCCTGTCTAAAAAC
>sig_2318
AGCAAGATCTCCTAGGAAGCTTTCCATGGA
>sig_2319
TCACTATAGGGAAAGCTTGCATGCCTGCAC
>sig_2320
ACCACCACCACCACCACCACTAACCTAGGT
>sig_2321
ACAAGTGTTGGCCATGGAACAGGTAGCTTC
>sig_2322
ACAGCACATCCATTTTGGGATCCCCTGGAT
>sig_2323
ACACAATAACTGCCTTAAAAAAATTACGCC
>sig_2324
TCGCGATCAGCTCTTTTGCGTCGACGGATC
>sig_2325
AAGAAGGAGATATAACCATGGCTAGCTCGC
>sig_2326
AGAGAGTCAAAAGCAGCTTTAGCCGGGTCA
>sig_2327
GCCAAGCTTGCGATCCCGTCGTTTTACAAC
>sig_2328
AGACAGCCACACTGCCATGGGCCCACCGCC
>sig_2329
GCATGGTATATCTCCTTCTTAAAGTTAAAC
>sig_2330
AACTTGTATCCAAGCGCTTCAGTATTCGCC
>sig_2331
TGTGTTGAAATATGTTTTGTATGGTGCACT
>sig_2332
GAGGTACCCGACGCGTACAAGCTTGGATCC
>sig_2333
CGAGCGGCCGCGATCCGAGTTCTTCTGAGC
>sig_2334
GGAGTAGGGTTGGTTGTGGTTGCGGCCGCG
>sig_2335
TAGATGTCTAATCTTTTCTGAAGTACATCC
>sig_2336
GTGGTCGGGGTAGCGGGCGAAGCACATCAG
>sig_2337
GGGAATTCGGGGATCCACGCGGAACCAGAT
>sig_2338
TGGTGATGTGCCATGGTATATCTCCTTCTT
>sig_2339
CAGTTGTAGGGAGGGATTTATGGCAGAAGC
>sig_2340
CGCTGCCTCTGGGCACCAAACCCGCGGAGC
>sig_2341
GAACTTCGGCGTTCCGGCACCTTCACGGGG
>sig_2342
AGCAGATCCGTCGGTCCCTATCGTTTCCAC
>sig_2343
TACAAACTTGTGATAATTCCCAGCTTGTCA
>sig_2344
GGTCAGCCGTACCGACTGTTGATCTTTTAT
>sig_2345
TTTCTAGAGTCGACGGATCCCCGACACCAG
>sig_2346
TCGACGAGCTCCCAGCTCGGTAAGCCTATC
>sig_2347
CTCGAATTCACTGGCCGTCGTTTTACAGCC
>sig_2348
GCCGTCGACTCGCGAGCTAGCCATGGTTAT
>sig_2349
GAATAATAAAAGGGCGAATTCCAGCACACT
>sig_2350
AGGGAAGATCTGGATGCATTCGCGCGCACG
>sig_2351
ACGAGCTGTACAAGAGATCAGCTGCTGCTG
>sig_2352
ACTAGTTTAAACCCGGGGATCCGCGGTCAC
>sig_2353
TGCACTCCTGTCTATCCGGCCGATCTAGCG
>sig_2354
TTAATGCCATTTCTCAAGCTTATCGATGAT
>sig_2355
GCCGTGTAAGCTTAGAGCTCGAATTTCCCC
>sig_2356
TTAAGAGACTCGAATTCAAAGGCCTACGTC
>sig_2357
GTACCCGGGGATCCTCTAGAGTCGAGATGC
>sig_2358
TGATTACGCCAAGCTCGGAATTAACCCTCA
>sig_2359
GACTCTTATACACAAGTGCGGCCGCCGCGT
>sig_2360
GCGTATTGGAGCTTGGCACTGGGCCAAGCT
>sig_2361
CGCGTGACGTCGACGGTATCGATAAGCTTT
>sig_2362
CCGTCTAGATTTAAAGATCTGGTACCGCGG
>sig_2363
AGGAATTCATATGAGTAAAGGAGAAGAACT
>sig_2364
TCACGGTCAGGTCCATAGTCTGCTTACCCT
>sig_2365
CTACCATCGGGGGCCATCGCCACGAACCCA
>sig_2366
AGATTTTTGAAGTTTTCGACCAACAATACC
>sig_2367
AGGAATTGATCCCTTCACCAAGGGCGAGCT
>sig_2368
TGACTTTTTGCTGTTCTGCAGTTCCTGCCC
>sig_2369
CGGATCTATGCTACTAGTAAATCAGTCACA
>sig_2370
ACGTAATACGACTCACTAGCTTGGCACTGG
>sig_2371
TCAACCTCCTGTACCACTCCCACGGCGCCG
>sig_2372
ATCCAAGCTTGGAATTCCCCCTTTCATTAT
>sig_2373
ATATTTTCTTGTATTCTTTGTTGAATTCTA
>sig_2374
GAAACGATAGGGACGTCATATGGATCTCGC
>sig_2375
CTAGCCACCATGGCTTCCAAGGTGTACGAC
>sig_2376
AATCAGTTCTTGCGGATCCTCTAGAGTCGA
>sig_2377
GGGCGAATTGGAGCTAGGCCTACGTAGCGC
>sig_2378
GGTCAAACGCAGCGGTTCCCAAGCGAGAGG
>sig_2379
CAGTGCCAAGCTTGGGCTGCAGGTCGACTC
>sig_2380
AGGTTCAACGTTTTTACGCAGCAGCGCTCG
>sig_2381
GGGCAAGTGCACAAACAATACTTAAATAAA
>sig_2382
TAGCTCATCGCAGATCCCGGTCGGCATCTA
>sig_2383
TTACGAACGATAGCCATGGCTTCGAAAGTT
>sig_2384
CTCCTTTTGCGGCCGCACCGGTGTCCTCTA
>sig_2385
GAGAGCTCGGTACCCGGGGATCCTCTAGAG
>sig_2386
ATATTTTCTTGTATTCTTTGTTGAATTCTT
>sig_2387
TTCATTTTTAATTTTTGCGGCCCGGCTGGC
>sig_2388
TGGCGTGCTGCTAGATTAACGCTTACAATT
>sig_2389
GTCGACCGCTCTGCCGGTGGTTACCATGGG
>sig_2390
GCGATGAGGACATGAGGTTGCCCCGTATTC
>sig_2391
TGCATAGATCAGATCTTTAAAAGAGGATAT
>sig_2392
TTCCTGCCTTGTGGCAGCTTCAAAACAACG
>sig_2393
AGCAAGTCCGCAACAACCTTTTAACAGCAG
>sig_2394
GAGCTAGAGGTACCCTAGAGAATTCCTAGA
>sig_2395
CCCCCCTCGAGGTCGACCAGACGTGACTTG
>sig_2396
AATACGACTCACTATAGGGCGAATTCAGGA
>sig_2397
ACGCTCAATCGTCTGGAATTCCATTCGCCA
>sig_2398
TGGCTGTTTTACGCGTTGGGAGCTCTCCCA
>sig_2399
CGTATACTTCCTCTCCTTTCCCTTTCGCCT
>sig_2400
TTGCTGCAGCGTAAAAGACGTTCTCATCCA
>sig_2401
ATGGATATGGTGTTCAGGCACAAGTGTTAA
>sig_2402
CCCGGAGAAGTAAGTAGAACCCAACACTTA
>sig_2403
TTACCAGTTGGTCTGGTGTGAAAAATGATA
>sig_2404
GTGAGAATCTTTATTTTCAGGGCGCCATGG
>sig_2405
ATGGCAGAAATTCGATAAGCTTTAATGCGG
>sig_2406
TGATTACGAATTGCTGCAGGTCGACGGATC
>sig_2407
TCCATTCTTAGGCCACACGTTCAAGTGCAG
>sig_2408
GCTTACTCCCCATCCCCCCGAAAGATTTTT
>sig_2409
TTCGAGCTCGAGGGTACCCGGGACATCTAG
>sig_2410
GATCCCCGGGGCATCACCGGCGCCACAGGT
>sig_2411
TGAGTCGTATTAATTAGCGGCCGCAACGCG
>sig_2412
TAGATATCGATGAATTCAAGCTTGCAAGCT
>sig_2413
TTCTCGCCCCAGACGGCCCGTCGAGTTCGA
>sig_2414
CCCCCTTCTCGAACCCTCCCGGTGGCCGGC
>sig_2415
GCATGCCCGGATGGCGGCTGTCCAGCTCTG
>sig_2416
TTCGTTTTATTTGATGCCTCTAGATCAGCT
>sig_2417
AACGTGTGGCCTAAGAAACTCACCAGTCAC
>sig_2418
ATGGCATGGATGAGCTCTACAAATACACTG
>sig_2419
CCTTTCTTTATGTTTTTGGCGTCGGTGACC
>sig_2420
GGATCCTTAACGTACGTTTTCGTTCCATTG
>sig_2421
CAGTACGAGCACCACGAGCCGGATGACCTG
>sig_2422
ACGACGGCCAGTGCCAAGCTTGTATTCTAT
>sig_2423
CGCGGTTTAGGAGGTTAGTTATATGTTACG
>sig_2424
CGGCCAGTGAATTCCCGGGGATCCAACCGT
>sig_2425
TTCAAGCTTGAGCTCGCCCTTGACTCGAGC
>sig_2426
GCAGTTTAATAAGCTTAATTAGCTGAGCTT
>sig_2427
TGGTGCTATCTGACTTTTTGCTGTTCTGCA
>sig_2428
GATCCAGATCTCGAGCCCGGGCTAGCACGC
>sig_2429
GCACCTGGGCAATTGCCGGCTGTGCCGCGA
>sig_2430
GCCGCGCGTTTCGGTGATGACGGTGAAAAC
>sig_2431
TTACGCTGGAAGTTCGCCAGCCGCTGCTGC
>sig_2432
CGGCCGCCAGCTTGGGCCCGAACAAAAACT
>sig_2433
GTTAGTTCATTTGCTTTGAAAACAACTAAT
>sig_2434
ATGGCCATGATGATGATGATGATGCATGGT
>sig_2435
ATGAATATCCTCCTTAGTGTGTGAAATTGT
>sig_2436
AATAGGCGTATCACGAGGCCCTTGTAGTGG
>sig_2437
TATACCCAATTTGACCAAGGGGGACGCGCA
>sig_2438
GTAACGTGCCGGCACGGCCTGGGTAACCAG
>sig_2439
GTATTATCCCGTGTTATTAATATCAAGTTG
>sig_2440
ACCGAGGAGCTGGAAGAGGAGAAGTAAGCT
>sig_2441
GATGAGCTCGCACCGGTCAAACAGCTGTTG
>sig_2442
AGTGGTCTCATACAGAACTTATAAGAACTC
>sig_2443
GTTAGAAAAGCTAAACATTATTGGATCCAG
>sig_2444
TCCTGTTTCCAGAGTCAGCCAGAACTTCAA
>sig_2445
TCCATATGAATTCGTCGACACTAGTAAGCT
>sig_2446
ACTGCTGGTTCCGCGTGGATCTCGGATCCG
>sig_2447
ACGAGCCCGGTGATCGTCTTGGTCGACCTG
>sig_2448
CGGATCCTCAGTTGTACAGTTCATCCATGC
>sig_2449
CACGGCGATATCGGATCCATATGTTTCACA
>sig_2450
TTTTTATCTGAATTCTAGCCAGATCCCCGG
>sig_2451
ATCCCTTAACGTGAGTTACGCGTCGAAGCC
>sig_2452
AGCTGGCTTGGCGGCGTCCTAGGATCCGGT
>sig_2453
CGACAAGGGAAGAGGATCCGAATTCTCTTC
>sig_2454
ACCTGCAGGAGCTTGGCGTAATCATGGTCA
>sig_2455
GCGTGCTAGCCCGGGCTCGAGATCTGACTA
>sig_2456
CTCTGCACAGCAGTTCCCTGGGGATGGAAT
>sig_2457
CCCGTAGCCGGTATGAGCATGACCAAAATC
>sig_2458
TGGACGCGTGACGTCGACGGTATCGATAAA
>sig_2459
CCACCCGGGAGAATTCTAGAAACAATGCCA
>sig_2460
CTCATCGTTTCGAAATAGTTGTTCAATTGA
>sig_2461
CATTTTTTCTGAGCTCGGTACCCTCAAGGG
>sig_2462
ACTCTTCCTTTTTCAATATTCCCTTGTGCA
>sig_2463
TTACGAATTCATCGATACAATTTTCAGAAT
>sig_2464
TCCAACTGATCTGCGCCGCGTCGAATTAGC
>sig_2465
CGACCTCTAGCAGATCTGACCAAGCTTGGC
>sig_2466
GCAAAGCTTAGATCTCGACGCTCTCCCTTA
>sig_2467
AATCAGATTTTAGAAAACACTAGTTATCGG
>sig_2468
CATTTTTTCTACCGGTACCCGGGGATCCTC
>sig_2469
CAGGCTTTGCTGTGTCGCTTGACGGCGCCG
>sig_2470
GCCGGTTCTGGTTCTGGTGATGACGATGAC
>sig_2471
CTGCATAGTCCGGGACGTCATACGGATAGC
>sig_2472
GTTAACGACCGCGCGGGTCCCGGACGGGGA
>sig_2473
CGCATGCTTTTTCCCTTGGGTCTCCAGGGG
>sig_2474
TGGTTTGGATCCTTCGAATAATTAGTTGTT
>sig_2475
CAAAGTGGTTGATGGGCTCGAGATCTGCGA
>sig_2476
CTTGTGCCGACTGTCTAGTCGGTCATTTCG
>sig_2477
CGCTCCTCCTCAAAACACTACCGCGGGCGT
>sig_2478
TTACGAATTCGAATGGCCATGGGACGTCGA
>sig_2479
TAAGAGATCTGATCTAGAGGATCATAATCA
>sig_2480
TTCTTCTGAGCGGGACTCTGGGGTTCGATT
>sig_2481
TAAGATGCTTTTCTGTGACTGGTGAGTTAT
>sig_2482
TAGGGACGTCATATGGATCCAACCCCTCCG
>sig_2483
TCCCTTTGTCAACAGCAATGGATAATTCAC
>sig_2484
GCATTTGCGAGATTCGGTTAGAATATCGGA
>sig_2485
ATTAGAATGAATTCTTATAATTTTTTTAAT
>sig_2486
AATGATCTGAAGTTGAAACATGATAGCCGT
>sig_2487
AGCTTATCGATACCGTCGACCTCGAGGTCA
>sig_2488
TGTGGTCACCGTCTAGATTTAAAGATCTGG
>sig_2489
TTTGTTTTAAAGCACTTGCATAGGCTAATG
>sig_2490
CCCAGATCTGGGTCGACCTGCAGGTCAACG
>sig_2491
AGTGCGCCAGATCGGGGGCAATGAGATATG
>sig_2492
TGGCCTCCAGACAAGTAGATCCCGGCGCTC
>sig_2493
CTATAGTGAGTCGTATTACAATAGTAAAGG
>sig_2494
CCACGTGTGAGCATGCAAGCTTGGCGTAAT
>sig_2495
ATATCCCGGGAGCTCGTCGACAAGCTTGCG
>sig_2496
ATGAGATTATCAAAAAGGATCTTCACCTAC
>sig_2497
CGAGAGCCTTGAGTCCACGCTAGATCGATC
>sig_2498
AAGCCGCGCATTTTCGGAAGGCCTCGAGAT
>sig_2499
ATCACCGAAACGCGCGAGGCAGATCCCGCA
>sig_2500
TCTCGTCACTAGTTTGTTCAGCGGTGGCAG
>sig_2501
TCCCGAACTTGGCGCGCGGTATTCTTCAAG
>sig_2502
TGGATCCTCTAGAGCGGCCGGCCGCCTACT
>sig_2503
CGCAGTAGATCTAGTTACTCTTCATTACCC
>sig_2504
GTAGTACGTGCTATTCCTTTGCCCTCGGAC
>sig_2505
TCAAGAATTCCCCAGGCATCAAATAAAACG
>sig_2506
TATATGGGCCCCTACCGGGGGTAACGGGGG
>sig_2507
TGATGGATATCTGCAGAATTCGCCCTTAAG
>sig_2508
AAAAAAAAAAAAAGATATCGCGCACCCGTT
>sig_2509
ACTGATGCCCGTTAGATCCTAGAAATATTT
>sig_2510
TCAGATCCACCGGTCGCCACCATGGCCTCC
>sig_2511
TGATTTTAAATAGTACATAATGGATTTCCT
>sig_2512
TAAAGGTACCGAGCTCGAATTGTGCTTAGC
>sig_2513
ATGATAAGCTGTCAAACATGAGAATTGAAG
>sig_2514
GAAGATCTGCCCACTAGGCGGCCGCCTAGT
>sig_2515
CCTGGTTTCCTGTGTGAAATTGTTATCCGC
>sig_2516
CAGTGCAACTAAAGGGGGGATCTCGAGGGA
>sig_2517
TTGGTGGTGGCGACCATCCTCCAAAAATCG
>sig_2518
CACCCGTCCTGTGGATCCGCTGCTAACAAA
>sig_2519
CTCTTTTAAAGATCTGATCATATGCATAGT
>sig_2520
CGTGGGTATGGTGGCAGGCCCGTTGGCCGG
>sig_2521
TGACAGAAAATTTGTACCCATTAACATCAC
>sig_2522
GCTGAATTCACGTGGCCCAGCCGGCCGTCT
>sig_2523
AANTTCCATTCGCCATTCAGGCTGCGCAAC
>sig_2524
CGGCGGGCCACTCAATGCTTGAGTAGGGTA
>sig_2525
GCTGAATTCACGTGGCCCAGCCGGCCGTGG
>sig_2526
GGAGTCGCATAAGGGAGAGCGTCGACCAGA
>sig_2527
TTGGGCTAGCGAATTCCTGCAGCCCGGGGG
>sig_2528
CCGGGTACCGAGCTCGAATTCCGTGTATTC
>sig_2529
AAACACTAGTTATCGGCATAATCGTTAAAA
>sig_2530
CAGCTCGCCCGGGGATCTGGCTAGCGATGA
>sig_2531
GCGCAGCCTGAATGGCGAATGGAATTCCAG
>sig_2532
TGGTATGGGCGTTGATGAAGCACTTCGAGA
>sig_2533
TACGAATTCGAGCTCGCCCGGGGATCCTCT
>sig_2534
GGAATTCACTCGCTCCGGCGCCGGAACCAG
>sig_2535
CAAGCTTACTCCCCATCCCCGAATTCGGGC
>sig_2536
TCAACAAGCTTGTATTCTATAGTGTCACCT
>sig_2537
TGCAACGTTAAAATTCACTGGCACTGGCCG
>sig_2538
CCATGGAATTCGAAGCTTCGACGAGATTTT
>sig_2539
AGCTTGGCTGCAGGTCGACGGATCCGCATG
>sig_2540
TACCGAGAAAGAAGAACTCACACACAGCTA
>sig_2541
ATTCCAGTAAAGGAGAAGAACTTTTCACTG
>sig_2542
GTATACCTTAAGGAATCCCCTGATACCGCT
>sig_2543
ATAAAAGTGCTCATCATTGGAAAACATTCA
>sig_2544
TCCGCCTAGAGAAGGAGTGAGGGCTGGATA
>sig_2545
ATGGCTGAATATCGACGGTTTCCATAGGGT
>sig_2546
AATTAACGCAGAAGAGCATCGATGTCGACG
>sig_2547
ACCATGATTACGAATTCCCAACCTTTTCCA
>sig_2548
CATTAATGCAGAAATCAATCTAAAGTATAT
>sig_2549
AATTCCCGGGGATCCACGCGTCTTAAGGCG
>sig_2550
GATGTTCGGATTGTTATCCATATTTATAGG
>sig_2551
CAGAAAAGCGAACCTAAACAATGACTCTAG
>sig_2552
GGCGCGGCCANTGGGCAACTTCAGATAACC
>sig_2553
GCTCGGTACCCTCCAAGCAAGGGTCCTCCT
>sig_2554
TAGCTCTAGAAATATTTTATCTGATTAATA
>sig_2555
GTAAAGCTCATCGGCGTGGTCGTGAAGCTC
>sig_2556
TAGTTTAAACTATGATAGTTAATTAACTCC
>sig_2557
ATGTCGAGTTAACCACCCATCGATGCAGGT
>sig_2558
CAGCAAATGGGTCGGATCCGAATTCGAGCT
>sig_2559
CTACCGCATTAAAGCATATCGATGATAAGC
>sig_2560
CAGTGTGCTGGTCGACCTGCAGGATCCCGG
>sig_2561
AACGCAGGAAAGAACTAGTGAGCAAAAGGC
>sig_2562
TCCGAAGTTCCTATTCTCTAGACATCATTA
>sig_2563
GCCTGGGGAGCCTGATCTGCACGGGTCGGG
>sig_2564
CGCCACTCCACCGGCGCCTAAGCTTAGAGC
>sig_2565
CCGGGAATTCCGGAGCGCTCCTCCCCCTTT
>sig_2566
CTCATATGTCTAGACTCGAGGATCCAAATT
>sig_2567
CCTAGATAGATAGAGAGAGAGAGAGACTAG
>sig_2568
GAGGACGCGGGCCGCATAACTTCGTATAGC
>sig_2569
TGCAGCGATCCGTCGATCTATCTCATCTGC
>sig_2570
GGCGAATGGCGTGTTAACAGGTCCAGTACT
>sig_2571
TCGATCTTCTATATAAAAGATATATTATCT
>sig_2572
ATGTGAAGGCACTGCCCGGGCAACTGAAGC
>sig_2573
ATGCTCCCGGCCGCCATGGCCGCGGGATTT
>sig_2574
TCCACGGCCGGCTGGGCCACGTGAATTCAG
>sig_2575
CACGCGTCTTAAGGCGGCCGCGGTACCCGG
>sig_2576
GGTTCCATGGGATATCTGTGGATCCGAATT
>sig_2577
ATGATTAATTGTCAACACGTGCTGCAGGTC
>sig_2578
TAGGAGTTCTGCCTATCATGGGCCCACCGC
>sig_2579
GATCAATTCGAAGCTTGAAGGTAAGCCTAT
>sig_2580
CGGATCCGGGGAATTCCCGGGGATCCCGTC
>sig_2581
CTCGAGCTCCCAACGCGTTGGATGCATAGC
>sig_2582
TCCACGGCCGGCTGGGCCACGTGAATTCAT
>sig_2583
GACCATGCCGGCCGCGCTACAACAAAGCAA
>sig_2584
AATTCGTAGCCTTTTGAAGAGGATCAGAAA
>sig_2585
TTGTACAAAGTGGTTGATAACAGCAAGAGA
>sig_2586
AGGAGAAGCAGCAGCAGCATTGTCAGCAGT
>sig_2587
TTTCGTCTTCAAGAATTGGTGATGATTATC
>sig_2588
CCCAGCTGAGCTATAGCCCCTATAGTGAGT
>sig_2589
CCGCACTAGTGATATCCCGCGGCCATGCCA
>sig_2590
TAGTGGTCCGGCCGGGTGCCAGGTGCTGTG
>sig_2591
TCCACGGCCGGCTGGGCCACGTGAATTCCT
>sig_2592
TTGATCCATAACTAACTAATCTAGAAATAA
>sig_2593
TTGCCAACGACTACGCACTAGCCAACAAGA
>sig_2594
TCGGACTCTTGTCGTCGTCATCAATCGTAC
>sig_2595
TTCACACAGGAAACAGGATCCTCTACGCCG
>sig_2596
CTTTGGTACGAAATAAGCTTGTCGACCTCG
>sig_2597
TTCAAGAGCTCGGTACCAGGAAAGAACATG
>sig_2598
GGATCCTCGAGTGCGGCCGCAAGCTTCGTC
>sig_2599
TCCCCGAAAAGTGCCACCTGCTTTGAAGAA
>sig_2600
TTATAAAAAAACCCGGGATCCTCTACGCCG
>sig_2601
CGGGAATTCATAACTTCGTATAGCATACAT
>sig_2602
CCCCCGAACTGCAAATTCGTTAACTGCACA
>sig_2603
CATCGAAGGCCGCGGCCGCTTAATTAAACA
>sig_2604
CAGCTTCCGATGGCAGCCTGACGCCAGAAG
>sig_2605
ATAGGCTTACCGAATTCGCCCTTATTTTTG
>sig_2606
GCACAAAAGCACACGACTCGACGAGAAACT
>sig_2607
AACTCACATAATTCGGTGAGGTTATGGCGG
>sig_2608
GGTCTAGGATCGATTCTAGGAAGCTTCTAG
>sig_2609
AACAATTTCACACAGAATTGATTAAAGAGG
>sig_2610
CATCACCATCACCATGGGATCCGCATGCGA
>sig_2611
AAGGAGCGGGCGCTAAGGCGCTGGCAAGTG
>sig_2612
ACGCTGGGCCCGAGGCGGCTGCGCCGGGCC
>sig_2613
ACGGGGTCGCCGAGGTTGGTGATCGTGACG
>sig_2614
TGTCGACGAATTCACTGGCCGTCGTTTTAC
>sig_2615
AAATCTCGACGGATCCCCGGGAATTCGTAA
>sig_2616
TCTCCTTGCATGCACGCGCCCTGTAGCGGC
>sig_2617
CATCGATGAATTCTCTAGAACTAGTAAGCT
>sig_2618
GCCGCCATGGCCTCTAGAGCCGATCGTGAA
>sig_2619
ATTCCAATAAGGGCTGCACGCGCACTTTTA
>sig_2620
TTCCCATATGCGCTCCCTTCTCTGACGCCG
>sig_2621
GTCGAGATCGGTCGAGCTAGCTCATTCATT
>sig_2622
GGCGCCGTGTTGGTGCCGGTGTGCGTGCCG
>sig_2623
CCGCTTAAAAGCTTGATTCTTCTGACACAA
>sig_2624
CTAGCGCGGCCGCATCGATAAGCTTGTCGA
>sig_2625
GTACGATTTATTGGATGTTAACGCTACTAC
>sig_2626
CTTCTGGAGCACCCTGAGTCCCATTGCGCC
>sig_2627
AGGTCGACCATGGTCCGTCCTGTAGAAACC
>sig_2628
AGGTTGTATGGATCCTCTACGCCGGACGCA
>sig_2629
AAGCTTGGGATCCGTCGACCTGCAGATCTG
>sig_2630
GACGTTGTAAAACGACGGGATCCGATTCTA
>sig_2631
CTTACCTACTGGGCCCGCGCGCCAAACGAA
>sig_2632
GAGCCGGGCCCGAGTAAAAAGTACTTTTTT
>sig_2633
AATTGGGTACCGGGCCCCCCCTCGAGCCGG
>sig_2634
GTACAAAGTGGTGATAGGGCCCGGGATCCA
>sig_2635
ATGGGAATTCATGCGTAAAGGAGAAGAACT
>sig_2636
AGTGACCGGGCGGCCGCCACCGCGGTGGAG
>sig_2637
TACATTTGGGCCCTCAGAAAAACTCATCGA
>sig_2638
GCGCAGATACCAAATACTGTTTTCTAGTGT
>sig_2639
CCTGTCGTGCCAGGGGAATTCTTGAAGACG
>sig_2640
CATCTCGGGTTAACTCGGGCAGCGTTGGGT
>sig_2641
ATGGCCATGATGATGATGATGATGCATTTT
>sig_2642
AGTTGAACACGGGATAATACCGCGCCACAT
>sig_2643
TTGGTGGTATTTTTCATCATAATTGGAGTT
>sig_2644
GGACTCTAATCAAACAAGTTTGTACAAAAA
>sig_2645
GAGAGACTGGTGATTTTTGCGGACTAGAAC
>sig_2646
GGTCCCCCATATTAATTAATCCTCCTTATG
>sig_2647
GGTACCTCTAGAAGAAGCTTGGGATCCCGT
>sig_2648
ACAGCAAATGGGTCGGGATCCGAATTCGAG
>sig_2649
AACCTGGCCGGTTCTGGTTCTGGCCATATG
>sig_2650
CTTCTAATACCTGGAATGCTGTTTTCCCNG
>sig_2651
TCGCCGCGACCGGAAAGGTTTAGGAATTCC
>sig_2652
CCGAGCTCGAATTCTGTTTCCTGTGTGAAA
>sig_2653
TACCATGGGCCACCATCACCATCACCATAT
>sig_2654
CGTGAAGCTAGCGGAATTCGAGCTCGGTAC
>sig_2655
GGATCCGAATTCAGATCTCTCACCTACCAA
>sig_2656
CTTCGCGAAATATTGGTACCCCATGGAATC
>sig_2657
CCCCAACACGAGCCATAGATAAAATAAAAG
>sig_2658
GAGCTCCATATGCCTACCTTCGATATGATG
>sig_2659
GTCGACTCTAGAGGATCCGGATGTCATGGA
>sig_2660
GAACTCCGGATGCATATGCATGCTGCAGGG
>sig_2661
TCCATGGCCGACCCTGGTGACCACCTTCGC
>sig_2662
TTCGACCGTGACGAGTCACGGGCTAGCGCT
>sig_2663
GTACCGATGCATGCAAGCTTGGCGTAATCA
>sig_2664
GGAATTCCGCGGATCCTCTCCCTATAGTGA
>sig_2665
GCTGAAGCCAGTTCCTTCGGAAAAAGAGTT
>sig_2666
GGGTACCCCGGGGGAATTCCGCCGATACTG
>sig_2667
ACCATGATTACGAATTCCCCGGATCCGTCG
>sig_2668
TTTTTACGCGTCAAAGGACGAATATGTCGC
>sig_2669
GAGACGCGTGGCATGCAAGCTTGGCACTGG
>sig_2670
TGATCTTTTCGGTCGTGAGTTCGGTGATGT
>sig_2671
ATGCATTATCGGCATAATCGTTAAAACAGG
>sig_2672
AGGAGGAATAAACCATGGATCCGAGCTCGA
>sig_2673
GGGTCGGCGCGCCCACCCTTGGTGAAGGAG
>sig_2674
TGGCAGAAATTCGCGAGCTCGGTACCCGGG
>sig_2675
CCATCTTGTTCAATCATGGCCGGCCCTTTT
>sig_2676
CGGATGGCTTAGAGCTTAATTGCTGAATAT
>sig_2677
GAATTCGAAGCTTGATCCCGACCCATTTGC
>sig_2678
TTTTATTAAGGACAGTTGGGATACAGGGAT
>sig_2679
ACTGCAGAAGCTTGAATTCGTATGCCGTGC
>sig_2680
TACGTGGCCAATTGGGCCCTTAATTAAGGC
>sig_2681
CTCTCGGCATGGACGAGCTGTACAAGGCTT
>sig_2682
CGGCCAGTGCCAAGCTTTTAAAAAGCAAAT
>sig_2683
GTCCCCCATATGCATTTAAATCCTCCTTAT
>sig_2684
CAGAATTCACGGCGATCTTGCCGCCCTTCT
>sig_2685
GTACAAAGTGGTGATCGCGTGCATGCGACG
>sig_2686
GAGGCAGACCATGGTCTGCGGTAAAGCTCA
>sig_2687
GCTAATTCAATTGTTATCCGCTCACAATTG
>sig_2688
GGGTCGGCGCGCCCACCCTTGGTGAAGGGG
>sig_2689
TCCTTAAGGAATTGTGCCTCACTGATTAAG
>sig_2690
CTTAAGGGCCCGTACGGCCGACTAGTAGGC
>sig_2691
GCTCGGTACCGTCCTCTCTCGTGATCGAGG
>sig_2692
CCTAGTATAGGGGACATATTAATTAACCCG
>sig_2693
CAATTCTGACGGTTCACTAAACGAGCTCTG
>sig_2694
GACTATGATTACAACGCCCGGGCAGGAATT
>sig_2695
TCATCGGCGGTAGTTTATCACAGTTAAATT
>sig_2696
ATCCTTTTTGATAATCTCATGAGCGGATAC
>sig_2697
TTTCGAGCTTGGCGTAATCGCTAGCGGATC
>sig_2698
TTACTCATATGTATATCTCCTGTGTGAAAT
>sig_2699
TCGACGTCCCATGGCCATTCGAATTCGTAA
>sig_2700
GGACGAGCTGTACAAGGCTTAGAGCTCGAA
>sig_2701
AGTCGACCTGCAGGCATGCAAGCTCCAGCT
>sig_2702
AGGCTTTTTCATATCTCATTGCCCCCGATC
>sig_2703
TTTATTTTCACTTTTTAAGTATAGAATAAA
>sig_2704
TCCGAGGTCTCCAGCAGGTCCGGGTTCAGG
>sig_2705
AAACGACGGCCAGGGCCAGTGAATTCTCGA
>sig_2706
AGAGTCACTATCGCTCAGGGCGGGGTCCTG
>sig_2707
TGGGTACCAAATTGTAAGCGTTAATATTTT
>sig_2708
GAATTCTCGTTAACATGGTTGTATACACTG
>sig_2709
TCACAATGGAAGCTTGAGATCCACTTAACG
>sig_2710
CTGGCGGCCATGCATGCCCGGATGGCGGCT
>sig_2711
TTATCGATACCGTCGACAACTCGAGGATTA
>sig_2712
ACCTGCAGGCATGCAAGCTTTTGTTCCCTT
>sig_2713
AATTAACTATTTGCCGGACGCGGCGTAAAC
>sig_2714
GTGGATCCCCGAATTCCCGGGTCGACTCGA
>sig_2715
ACTCTAGAGGATCCGGTACTCGAGGAACTG
>sig_2716
ACTCCCCCACACTTCTAGCCCTGTAAGCTT
>sig_2717
GCTTACTCACTAGACTTTGCTTCGCAAAGT
>sig_2718
TAGTTAAGCTTCCCGGGATCGATTCTAGAC
>sig_2719
CTGACCAAAATCCCTTAACGTGAGTTTTCG
>sig_2720
CGCCTGTCCCTGGTGTGCGGTGAGCTGGCC
>sig_2721
GATTAGGGTGATGGTTCACGTAGTAATTGG
>sig_2722
CAGGAAACAGACCATGGGGAATTCGAGCTC
>sig_2723
TTATTGTTCAGCGGTGGCAGCAGCCAACTC
>sig_2724
AATGGCGTTGGCCGCAGTGTGGAAGGCGTA
>sig_2725
TTAAGCTTATTTGTATAGTTCATCCATGCC
>sig_2726
GTCCCCCATATGCATTTAAATCCTCCTTTG
>sig_2727
ATATCGCCGTGGCGGCCGCTCTAGTCCGAG
>sig_2728
CTAGGCAGCTGGACGTCCAGCTGCCTAGGC
>sig_2729
TCGCGTGGGCCGGTTCTGATGCAGGACTAC
>sig_2730
ATACTGTTGAACGAGGAATATTCATTGTTT
>sig_2731
TAAGAAGGAGATATACATATGGGAATTCTA
>sig_2732
ACGGATCCCCGGGAATTCCCCGCGCGCGAT
>sig_2733
CATCCTAGATGTCCTAATATGGACATCCTA
>sig_2734
ACCCGCAGTTCGAAAAATAAGCTTAATTAG
>sig_2735
ACGCCGTCCTCGCCCCGGGGGCGAGCGTCG
>sig_2736
TGTCAAACATGAGCTCTCCATGACCAAAAT
>sig_2737
AGACCGGAATTCGAGCTCGCCCGGGGATCC
>sig_2738
ACCCTAAGCTTGCATGCAACTTCGTATAAT
>sig_2739
CGGCAACGCCGAGAGCCGCTACGTCCTGAC
>sig_2740
CTAATTGTTTGTGTATTTTAGATTCCAGAC
>sig_2741
ATTCGAGCTCTAAGCCTTGTCATCGTCATC
>sig_2742
CCAACGCTGCCCGAGGAATTCTCATGTTTG
>sig_2743
AAGAATCCCGGGATCCGAATTCTCATGTTT
>sig_2744
CCATAATACGACTCACTATAGGGATCCCTT
>sig_2745
GATATACGCGTTTAATACGACTCACTATAG
>sig_2746
CACGCGAGGCTAGTTACCCTTAAGTTATTG
>sig_2747
GGGATCCTCTTCCGCTTCCTCGCTCACTGA
>sig_2748
ACTAGACCGTCCAGTCTGGATCCAGTTGCT
>sig_2749
ACCATAGCATATGAAAATCGAAGAAGGTAA
>sig_2750
ACAGCTTATCATCGATATGCTTTAATGCGG
>sig_2751
AGAATTCGATAAGCTTCTAGGATCCGATCA
>sig_2752
ATGAATAATTTTATCAGACATATGTATATA
>sig_2753
CGACTAGTTTTCAAATGCTTCAGATGGATT
>sig_2754
CATGTGTGGTGCAACGGGCGCTGGGTCGGT
>sig_2755
ACGACCCCAAACAGGAAACGCAGCTGTAAT
>sig_2756
GCTTGGATCCTCTAGAGCGGCCGCCGACTA
>sig_2757
CGTCGACGAATTCCAGTCTAGAGCAAAGCT
>sig_2758
GGACAGCAAATGGGTGCTTAGAGCTCGAAT
>sig_2759
CCTTGCTCACCATGGATCCTCTAGATCGAA
>sig_2760
CACGCGATCACCACTTTGTACAAGAAAGCT
>sig_2761
TCACGACGCGACTTTSGGACCGGTCCTCTC
>sig_2762
TTGATACATGCTGCATGTGAATGAAAGACC
>sig_2763
CCGGTTACTCGAGTTTACCACTCCCTATCA
>sig_2764
GGATCCATTTAAATTCGAATTCGCTAGCTC
>sig_2765
TTGTCGCCGGTCGTGGCCGCGCCAACCTTT
>sig_2766
CGGGATCTGGATGGCAAATAATGATTTTAT
>sig_2767
AATTTATATGCGGTGTGAAATACCGCACAG
>sig_2768
AATCCCGACCCATTTGCTGTCCACCAGTCA
>sig_2769
TGCACAGCCATACCACAGCTTCCGATGGCA
>sig_2770
TCATCTGAGCAGTTGGAATGGACCTCTCCG
>sig_2771
CTTCTCGCGCAACGCGAACCACCATCAAAC
>sig_2772
ACTCTATGCCGGCGGGGGCTTCCTGGCCGC
>sig_2773
GCCAAAGTTTACTCATATATACTTTAGATT
>sig_2774
CCTCGAGGTCGACCTGCAGCCAAGCTACGT
>sig_2775
AAGGAAGAGTATGAGTATTCAACCGATTAG
>sig_2776
TGGCTTAATCGCCTTAAGTTCTGAAGATCT
>sig_2777
TTAGGATCCTCACTCATTAGGCACCCCAGG
>sig_2778
ACAAACATTTGAAAGAAAAATTAAAAAAAA
>sig_2779
ATACGGCAGGACTCCCTTGTAAGACTATCC
>sig_2780
ATCCGCCAAAACAGCCAAGCTTCGAATTCC
>sig_2781
GTGGACAGCAAATGGGTCGCGGATCCGGCT
>sig_2782
TAGCGCGGCCGGCATGGTCCCAGCCTCCTC
>sig_2783
CTCTGCAGGTGTGCCACCTGACGTCAATGC
>sig_2784
GTGCCGGTGGGTCGACTAGTTCATCCTCGA
>sig_2785
GAAAAACGCCAGCAACGCGGCCCGAGATGC
>sig_2786
GTGCCATGTTAGTCAGTAAAGTTTACTCCC
>sig_2787
AGCCGCTCCGCCGTCTGGCGCAGGCGCCGC
>sig_2788
TTCCGCGTGGATCCCCGGGAATTCATCGTG
>sig_2789
GGTTTATCGATCCGGTGGATGACCTTTTGA
>sig_2790
GTCTAGAGGGCCCAAGCTTGATGCATATTC
>sig_2791
GCCACCGCTGAACAAACTAGTGACGAGAAG
>sig_2792
AAACTGCTTGGTGCCAGCCAATGATCAGGC
>sig_2793
TAACGATCGACTCTAGAGGATCCCCGGGTA
>sig_2794
CGCTCTCGTCGCTCTCCATGGTGGCGTCTA
>sig_2795
CGCTCGAGTCAAGGGCGAGCTCAAGCTTGA
>sig_2796
TTATTCGTCAGAGGATCCACTCGTTATTCT
>sig_2797
ACTTTGGTTCCATTCTTTTGTTTGTCTGCC
>sig_2798
CTAGAGAATTCCTAGAGGTACCCTAGACCC
>sig_2799
GGAATTCGCGCGACCGGATCCGGGCAACGT
>sig_2800
GCAGGGAGGCAAACAATGAGAGCTCGATGC
>sig_2801
TGCTCCTCTTAACCAGTCCCATTCGGATGA
>sig_2802
AGGAACCGTAAAAAGGCCGCGTTGCTGACG
>sig_2803
CTCATCCGCCAAAACAGCCAAGCTTATTTT
>sig_2804
CTTCTAGTGATCTGACGGTTCACTAAACGA
>sig_2805
TTTATAGTGGTGTACTGCATTTGCGAGATT
>sig_2806
GTCTGAGTTCTTCTTTCTCGGTAACTTTTG
>sig_2807
GTCGACGGATCCGTCAGACCCGTTTCGTCC
>sig_2808
CAAGCTTTAAACTAGTTAACGCGTGCCGAG
>sig_2809
TCCCAAAGATCTGATCATATGCATCCGCGG
>sig_2810
TTAAACTGTAATGAATTCGAGCTCGGTACC
>sig_2811
GAGATCTAAGTAAGCTTGGCATTCCGGTAC
>sig_2812
TTCTAGAAAACATGGACAAGTCCAATAATA
>sig_2813
AGCTCGAATTCGGATCCGACCCATTTGCTG
>sig_2814
TCAGCCAGTGCCAAGCTTGCATGCAAGCTA
>sig_2815
GCGATTCACTTGCACGTAACACCGGTTTCT
>sig_2816
GCTCCTGAAAATCTCGCCAAGCTTTTTGCA
>sig_2817
TGCCCGGCGTCTATTAATATCAAGTTGTAT
>sig_2818
CCTGGCCTCCGTTGAGCCATCTGGATCGGC
>sig_2819
ATCGCAGTCTCATACCGGCTACGGGAGACT
>sig_2820
CGACCCAGCTTTCTTGTACAAAGTGGTTCG
>sig_2821
CTTGTCATCGTCATCCCCGAGGTTGTTGTT
>sig_2822
GCGCGCTTACCAATTAGAATGAATTCTTAT
>sig_2823
GCGCAGCCTGAATGGCGAATGGCGCTATTT
>sig_2824
CGGATCCTAGAAGCTTATCGAATTCTCATG
>sig_2825
TGTGAGTTAGCTCACTCATTAGGCACCCAG
>sig_2826
GTAAAACGACGGGATCGATCCCCCCCAAGC
>sig_2827
CCGGCGGAGCCGGAAGCTTGCGACAGGGGG
>sig_2828
ATGATAAGCTGTCAAACATGAGAATTGTTA
>sig_2829
GTCCTGTGGATCCTGCCTCGCGCGTTTCGG
>sig_2830
GCCTTAAGACGCGTGGATCCCCGGGAATTC
>sig_2831
CCATGGGTAAAGAGAAGTCTCACATTAACG
>sig_2832
TATCGCTAGCCGGCTACGTATCGATGAATT
>sig_2833
GGATCCGAATTCTTGAAGACGAAAGGGCCT
>sig_2834
ATGATGCCACTTCAGTGGCGATTGGTGCCG
>sig_2835
GGAGACCGGAATTCGAGCTCGCCCGGGGAT
>sig_2836
GGGCCGCCACTCCACCGGCGCCTCCGGACT
>sig_2837
TCATTTATTCTGCCTCCCCGCGTTGCGTCG
>sig_2838
CCCACCAAACCCAAAAAAAGAGATCGAATT
>sig_2839
GGGAGAGGGGCGGAATTTACGTAGCGGCCA
>sig_2840
TCTGTCAGGTACCTGTTGGTCTGAAACTCA
>sig_2841
AATAAATCGAACTTTTGCTGAGTTGACGGT
>sig_2842
GCTGGTACCCGGGGATCCATTATATACCCT
>sig_2843
TTAAATCTAGAATAGCCCGCAGCGTTCATA
>sig_2844
GATCAATCAATCAGCAAGCTTATCGATGAT
>sig_2845
TGTATTCAGTAGCAGAAGCCTGAAGAGAGT
>sig_2846
GTAGTCGGGGATCCATACATAAGTTGGTTA
>sig_2847
AGAATGAGCATGGCCTCCTCCGAGGACGTC
>sig_2848
CTTTCTTCATTAGAATCAATCCTTTTTTAT
>sig_2849
ACTTTAAGAAGGAGATATACCATGGGGCAT
>sig_2850
TGGTGCTGGCCGATTTCGTGCACCGCGTAC
>sig_2851
GGTCATGGTGAGCAAGGGCGAGGAGCTGTT
>sig_2852
GAATTCACCTCCTTGTCGACAAGCTATTCT
>sig_2853
TAAGCTTGGCCGCCGAGGCCAGATCTTGAT
>sig_2854
GCTATTTATATTAACTGTCCTTTAATTAAT
>sig_2855
TAGCGGAATTCGAGCTCGGTACCCGGGGAT
>sig_2856
GAGGGGCAGGCGTCGAGAAATCATAAAAAA
>sig_2857
CCGCAGTTCGAAAAATCTGACTCCGAAGTC
>sig_2858
TCGACGGATCCCAAGCTTACTTCTCCTCTT
>sig_2859
CACGGGGCCAGTGGCTATGCAGGGCCTGCC
>sig_2860
CAAAAGNTTATGCATTTCTTTCCAGACTTG
>sig_2861
ATGTATCCGCTCATGAGATTATCAAAAAGG
>sig_2862
TATCAAGCTTATCGATACCGTCGACGCCGG
>sig_2863
AGGCCTCCATGGATCCCGGGTCGACGCGTA
>sig_2864
CTGACCAGCGCGGACGCGCGTCTGTGGATA
>sig_2865
TATATGTACATATTAATATATGCACATTCC
>sig_2866
ACGGGAGCAAGCTTGGCTGCAGGTCGACGG
>sig_2867
CGGGCATGCCTCGAGAGCCGGAACGTTAGA
>sig_2868
GCTAGAGGTACCCTAGAAAGCTTCCTAGAA
>sig_2869
CATTAACTTTATAAGGAGGATTAATTAATA
>sig_2870
CTGCAGGTCGACTCTAGAGGATCTCGATCC
>sig_2871
CAATTGGGATCCTCTAGACCCGGGATTTAA
>sig_2872
GAAACGCGCGAGGCAGCTGGCTGACATTTT
>sig_2873
ACTACGCGAAAGTCGCCAGTGTCACCGACG
>sig_2874
TGTAGTCGAAAGGGCCTCGTGATACGCCTA
>sig_2875
CGGCTTTTTTAAAGGTATCGATGCATTACC
>sig_2876
AAGATCCTCCTTCGTCGGTGTCGTCGCCGG
>sig_2877
ACGTGGCTTTCCCCCCCCCCCCTGCAGCCG
>sig_2878
CTCGAGGTGTAGTCGAAAGGGCCTCGTGAT
>sig_2879
GGAGGCAAACAATGACTGCAGGTGGCTGCT
>sig_2880
CTTTGGTCGGATCCTCTACGCCGGACGCAT
>sig_2881
CAGCGGACTAGTGTTTAAACTTTTTTTTTT
>sig_2882
ATAAACAAATAGGGGTAGCTTTCGGGCTGA
>sig_2883
GCTTATCGATACCGTCGACGTCACGCGTCC
>sig_2884
AGCTCGGATCCACTAGCTCGTTTCAAATTA
>sig_2885
CGGCGTAGAGGATCCCGAGAGGGAAACCGT
>sig_2886
CTCGGGATCCGATATCGAATTCGAGCTCCG
>sig_2887
GCGCTTTGGGCAAACCAAGACAGCTAAACT
>sig_2888
CTGCAGCGCCGTTGCATTAGTTATTAATAG
>sig_2889
AGATCAGAGAGCTGGGAAGATCAGTGAAAG
>sig_2890
GAGCTCACCGGTTAACACGCGTACGTAGGG
>sig_2891
ATTGCTGCAGATCCGGGGAATTCGTAATCA
>sig_2892
GGGGAAGGGCGCCGGCCTAGGACTAGTGAT
>sig_2893
AGGGGACCTCTAGGGTCCCCAATTACGAAT
>sig_2894
TAGGAGTAATTTTTTTTTCATAGCACTATA
>sig_2895
TCATCGGTGACCCGGGCGATAAGCTTCGGG
>sig_2896
ATAAGAATTTCTTTGACCATATACACACAC
>sig_2897
TCCCCGGGTACCGAGCTCGAATTCCCTATA
>sig_2898
GGCGGCAGTTCAACCTGTTGATAGTACGTA
>sig_2899
CGACCTCGAGGGGGGGCCCGGTACCGTTCC
>sig_2900
CACTGGCTTTGGAAAAGAGAATTCTACCGA
>sig_2901
TTCAATGTATAGATCTTCGAGTCGAGTACC
>sig_2902
TACGCCAATTGGCTGCAGGTCGACGGATCC
>sig_2903
CAGCCTCTCTCTTCTCGAGAGATACCCCTT
>sig_2904
GGTTAATTTCGAGCTTGGCGTAATCATGGT
>sig_2905
AGCGCCTGAGTGAGGCCTGGCGCTTTGGTA
>sig_2906
TTGCATGCAAGCTTGGCACTGGCTGATCAG
>sig_2907
GTGGAGCCACCCGCAGTTCGAAAAACTCGA
>sig_2908
TCCGCTCATGAATTAATTCCGCTAGATGAC
>sig_2909
GCGCCGGAGGCGGCCAAGCAACCTTGATGG
>sig_2910
CATGGTCCGGAGGCTGGATCGGTCCCGGTG
>sig_2911
CTATAGGCCTAAGCTTACAAATACTCCCCC
>sig_2912
CTCACTATAGGGAATTCGAGCTCGGTACCC
>sig_2913
CTCGTCACTAGTTTGTTCAGCGGTGGCAGC
>sig_2914
CGTCATCACCGAAACGCGCGAGGCAGTGGA
>sig_2915
ATAACCGTATTACCGCCATGCAGTGGCTGC
>sig_2916
GCTCGAGCCCAGTCCAGCGCTCACAATTGT
>sig_2917
TTCGAGCTCGGTACCCCTGTAATCCGGGCA
>sig_2918
ATTTAAATAATTCACAACAAAGCTTCTGTA
>sig_2919
TTCGGCCGGGGCGGCCAGATAAAAAAAATC
>sig_2920
CTGATCGAAGGTCGTGGGATCCCCGAATTC
>sig_2921
CATCCACAGTCGACCTGCAGGAGCTTTGGC
>sig_2922
ACCTGCAGGGGGGGGGGGGGACATGAGGTT
>sig_2923
CGAAAATCGATCTTCTATATAAAAGATATA
>sig_2924
CACAGGTGCCGTTGCTGGCGCCTATATCGC
>sig_2925
GTACGCCTGAATAAGTGATAATAAGCGGAT
>sig_2926
ATTTCATACACGGTGCCTGAGCGTTAGCAA
>sig_2927
TCGAGCTGCTATGCATATCCGATTTTGGAG
>sig_2928
GGAGACCACAACGGTTTCCCTCTAGGGGCC
>sig_2929
CACTAGTGCGGCCGCCATGGCCTCTAGAGC
>sig_2930
AGAAAAATTAAAAAAAAAACCCTACAAACA
>sig_2931
TGGCACACCTGCAGCGCACCATCATCACCA
>sig_2932
CCTTGCTCACCATGCTGTTATCAACCACTT
>sig_2933
TCACCGTCTAGATTTCTGGCGGGAACGGCA
>sig_2934
CTCGAGTGATCAGAATTCACTAGTAGATCT
>sig_2935
GCTAGCCCGGGCTCGAGATCTGCGATCTAA
>sig_2936
CAGCTCCAAGGACAACCAGAACAGCAATGA
>sig_2937
TAGTGCGATCGCCCTAGGACCGGTATTTTC
>sig_2938
TGGCCGATTCATTAATCCAGCGGAATTCGA
>sig_2939
CAGGTCGACTCTAGAGGATCCATCGAGGGT
>sig_2940
GAACAAAAGCTTGCATGCCTGCACCAGGGG
>sig_2941
GATCCCCGGGTACCGAGCTCGAATTGACAT
>sig_2942
TACCTTAACATGTTCTTTCCTGCGTTATCC
>sig_2943
CCGGGCGTGAGACTGCGGCGGGCGCTGCGG
>sig_2944
CTCGAGGCTGGTCGCCTGAGTCTTCGAGCT
>sig_2945
ATACTCTTCCTTTTTCAATATTCCCTTGTG
>sig_2946
ATTCGAATTTAAATGGATCCGCGGCCGCAA
>sig_2947
ATCGATGATAAGCTGTCAAACATGGCCTGT
>sig_2948
CCTGCAGGCATGCAAGCTTAGCTTGAGCTT
>sig_2949
GTCTCCAGTAAAGGTGGATACGGATCCGAA
>sig_2950
CGTTCGGGCAAATCGCTGAATATTCCTTTT
>sig_2951
ACAACAAGGCTTCCATTCACTGGCTCCCGT
>sig_2952
ATCAGATGCCCTGCGGAAGCTGTCAGGAGT
>sig_2953
TACCAAGCTTGAGCTCGAGGGCCCGCGGAT
>sig_2954
ACGACGACAAGAGTCCGGGAGCTCGTGGAT
>sig_2955
ACAAAACGGTTTACAAGCATCGAGCTCTCA
>sig_2956
AGACTATGGGCTGGGAGGCCTCCACCGAGC
>sig_2957
TCAATGGTCGAACCATGATGGCAAATTGGC
>sig_2958
CTCATGCTGTTATCAACCACTTTGTACAAG
>sig_2959
ATTCGGCGCGCCATTTAAATGCGGCCGCGT
>sig_2960
GGTGTTGATCCTCGCCTCGGCGCCGCCGAC
>sig_2961
GCTACCTTAAGAGAGTCATAGTTACCCGAG
>sig_2962
TCTGCAGTCGACGGGCCCGGGATCCGATAT
>sig_2963
TACCACAACTTCGCCCTGCAGCTGCAGAGC
>sig_2964
TAAAGGGAGAGACCATAGATGCAAGCTTGC
>sig_2965
GGCCCTTTCGTCTTCAAGAATTGGTGATGA
>sig_2966
AGTGCCACCTACGCGCCCTGTAGCGGCGCA
>sig_2967
CACCTCAAAACCCACCGGGGCCGGCCATGT
>sig_2968
TCCGCTCACAATTTGAATTCGAGCTCGGTA
>sig_2969
ACCCTTGGACTCAAATGAGAAAGAGACCTT
>sig_2970
CCCAAGAGACGGCCCGAGACCTTCGGGAGC
>sig_2971
ATTTATTCGATGAATTCGCGTGCTATAATT
>sig_2972
CAGCATCGATGAATTGATCCGAAGTTCCTA
>sig_2973
GCTTTGTTAGCAGCCGGATCCCGCTAGAGG
>sig_2974
GCCATGGGCCACCATCACCATCACCATATG
>sig_2975
TGGATATCTGCAGAATTGCCCTTCGCCCCG
>sig_2976
CCCGGGTACTGCAGAAGTTGGTCGTGAGGC
>sig_2977
CGACTCTAGAGGATCCCGTCGTTTTACAAC
>sig_2978
CCGGGTACCGAGCTCGCACGAACCCAGTTG
>sig_2979
CATGCAAGCTTCAGCTCACTCACTCAAGAT
>sig_2980
ATATGATATCGATGTACAGATCTGATCGGC
>sig_2981
CCCTAGATGCATGCTCGACCTGCAGTTGGA
>sig_2982
TGAGGGCGGATCCCCCTCAAGTCAAAAGCC
>sig_2983
TTCGGATCCGACCCATTTGCTGTCCACCAG
>sig_2984
GTACCGGAATGCCAAGCTCAGATCCGGGGT
>sig_2985
GGCCATGGGGATCCGCGGCCGCCGAGATCA
>sig_2986
GAGGATCCCCGGGTACCGAGCTCGATGCTT
>sig_2987
CTCGAGGCCTCGAGGCGCCGCCCTATACCT
>sig_2988
ACTTACTCAATGGAATAATTCTAGATGGGA
>sig_2989
TCAATAACCATCTCATCAGAGGGTAGTAAA
>sig_2990
GAAAGAATAGGAACTTCCCCAAACAGCTAT
>sig_2991
CTGGTGGTCTTGACGAGAAGATCCATGTTC
>sig_2992
TGCAAGCAGCAGATTATAGATCCTTTTAAA
>sig_2993
GATCCCCGGGTACCGAGCTCGAATTCTGTT
>sig_2994
GGTCGCCACCATGGCCTCCTCCGAGAACGT
>sig_2995
CAGGAAAGAACATGTTAAGGTATACTTTCC
>sig_2996
AGCATATCGATGATAAGCTGTCAAACATGA
>sig_2997
TAAATATTTTCTTGTATTCTTTGTTTAACC
>sig_2998
AGCTCAAATGTTAATAAAGATAAAGAGGAA
>sig_2999
AGCGCAGCGAGTCAGTGAGCGAGGAAGCCC
>sig_3000
CTCGGCATGGACGAGCTGTACAAGGCTTAG
>sig_3001
TTACTTGTACTTTCACTTGAGTAAAATTTT
>sig_3002
TTAACAGCTTATCGAGCTTGGCTGCAGATT
>sig_3003
GCCGGATCCATGGTCTCGAGGTGATGGTGA
>sig_3004
CTAAATCGGGGTGGGCCATCGCCCTGATAG
>sig_3005
CCCCCCCCCCCCTGCAGGTCGAGGAATTCT
>sig_3006
TCGACCCGGGAATTCGGGGATCCCACGACC
>sig_3007
AGAGAGACTGGTGATTTTTGCGGACTAGAA
>sig_3008
ACAGCAAATGGGTCGGGATCCGGCTGCTAA
>sig_3009
TCTGCAGTCGACGGGCCCGGGATCCGATTA
>sig_3010
CCGGTGATTGATTGAGCAAGCTCGATTTGT
>sig_3011
ACTGTGATCTAAAATACACAAACAATTAGA
>sig_3012
ATTAACTATCATAGCCGGCCACCATCACCA
>sig_3013
TACTATGGTTGCTTTGACGAGCGCGGTGTG
>sig_3014
CCACTAGACTCGAGGAATTCGGTACCTTCG
>sig_3015
ACTGCCAGGGAATTCCAACTGAGCGCCGGT
>sig_3016
ATGAAAAATGATTCGAAATTTTCTGCAATT
>sig_3017
TATAGGGCGCCGCCATGGCCAAGTTACCTA
>sig_3018
TTGTCAGCCGTAATTGTGTGTATTAAGTTT
>sig_3019
CCTCTTGCGGGATCTGCCTCGCGCGTTTCG
>sig_3020
GAACTAGAGCTTGATGAAAATTTGTTTGAT
>sig_3021
TGAATTCTGCTTGCAAGAACTGGTTCAGTA
>sig_3022
CGAGCTCGAGATCTGAGCTTGGCATTCCGG
>sig_3023
AAAATGCATCATCATCATCATCATGGCCAT
>sig_3024
TTACGCCAAGGCCTGCAGGTCGACTCTAGA
>sig_3025
GGTGTCAAAAATAATAATAACCGGGCAGGA
>sig_3026
TCAAGCTCATTCGCCATTCAGGCTGCGCAA
>sig_3027
GTGTCCAGTTTGGCGCGCCAAATAGCGGTT
>sig_3028
CCGTGTTCAACTTGATATTAATACAACTTG
>sig_3029
TCTATGATCAGATCTTTAAAAGAGGATATT
>sig_3030
CGGATCCAAGCTTGACTGACTGAGTCGAGA
>sig_3031
ACCCCAAAAATGGCAGCCAAGCTGACCACT
>sig_3032
TAAATAAATACAATCTAGAAGCTCGATGAT
>sig_3033
AAAGGGGGAATTCCAAGCTTGGATCCGGCT
>sig_3034
TTGTGTGGAATTGTGAGCGGACAACAATTT
>sig_3035
TCAAGTGACGCTCAAGTCAGAGGTGGCGAA
>sig_3036
CATCGATGTTTTTCCTCCTTATGCATACAC
>sig_3037
CTTATCATCGATAAGCTAGTTTATCACAGT
>sig_3038
ATAAACTGCCAGGAATTGGGGGCGGCCCCG
>sig_3039
GCTTCCTAGAAGATCTCCTAGAGTTAACAC
>sig_3040
GAGTGGTCTCATACAGAACTTATAAGAACT
>sig_3041
TGCTCGATGAGTTTTTCTAAGAATTCTCAT
>sig_3042
GAAACTCCCGCACCTCTTCGGCAAGCGCCT
>sig_3043
CGGCTAGAGAATTCCTAGAATCGATCCTAG
>sig_3044
GACAGTACTCCGTCTAGAAACTCGGTACCG
>sig_3045
ATCCGCCAAAACAGCCAAGCTGAATTCGAG
>sig_3046
CCCCTTCGGGGGTCACCTCGCGCAGCGGGC
>sig_3047
CTTATTGTTCAGCGGTGGCAGCAGCCAACT
>sig_3048
NNNNNNNNNNNNATGGTCATAGCTGTTTCC
>sig_3049
ATCCTGCAGAGAAGCTTGGCGCCAGCCGGC
>sig_3050
GAATGCCAAGCTTACTTAGATCTCGAGCTA
>sig_3051
AAGAGCTTCAACAGGGGAGAGTCCCACCAT
>sig_3052
CTAAGCATGATGATGATGATGATGGCTGTT
>sig_3053
TTCATATGTGAAGAGCAACCCCTATTTGTT
>sig_3054
CTCAATCGTCTGGAATTCCATTCGCCATTC
>sig_3055
GATGCTGCATCATGGAATTCACTGGCCGTC
>sig_3056
TTCAGCCCGGTCTCCTGTTCCAGAAGGCAC
>sig_3057
GCTCGATATCGCATGCGGTACCTCTCGAGG
>sig_3058
TATTTATTCGGTCGAAAAGTGCTCATCATT
>sig_3059
GCCACCATGGCCTCCTCCGAGAACGTCATC
>sig_3060
CCTTTGAATTTAATTAATCCAAAAAATTCA
>sig_3061
AGTTTAAACGATATCGGATCCAGGCGTTTA
>sig_3062
TTTAGATTCCAACCTATTTGATGTATAGTG
>sig_3063
GACCACACCCGTCCTGTGGATCCGGGTCCC
>sig_3064
TGGATCCGAATTCGAGCTCGGTACCGTCGA
>sig_3065
GTCTTTCATTGCCATACGGAATTCTCACTC
>sig_3066
CCCCGAGTGAGGGGTTTGTGGGCTCTTTTA
>sig_3067
TTTTTTTCGTCCTTTCCACAAGATATATAA
>sig_3068
TGCAAAAAGCTTCCCGCAATTTGAGGTAGT
>sig_3069
ATGGGGACGCTATTAAGCGTGATCTGAATG
>sig_3070
CTAGAGGATCCGGATGCTGATCATGGAATT
>sig_3071
ACGCGCACCGTCACGGACCCCCATCAATCC
>sig_3072
AGGTTTGTGATGCACTCATCCCTGAGGCTG
>sig_3073
TCCTGTATCCACTGCTTCTCCGAGGTAATC
>sig_3074
CAAGACTCAGGCGACCAGCATCGGCGTCGA
>sig_3075
GTGGATCCCCAGGAATTCCCGGGTCGACTC
>sig_3076
ATTATTCGAAACGATGATAGATCCCGTCGT
>sig_3077
GTCGTCGTCATCGGTACCCAGATCTGGGCT
>sig_3078
TACGAATTGCTGCAGGTCGACGGATCCGGG
>sig_3079
CGAGCTCGAATTCCCGGGGATCCGACAACC
>sig_3080
GTAATCACTCCTGAAGTGGTTACCTCACTA
>sig_3081
AGCTCAGTCGCTGTTTTTGGCAATTAAACG
>sig_3082
CAACAAGCTTGTATTCTATAGTGTCACCTA
>sig_3083
AACTGCACATGTATGTACAAACATATAAAT
>sig_3084
TTTTCCGGTAGAAATAAAAGAAGTGTTACC
>sig_3085
GAGGATCCTGTTTCCTGTGTGAAATTGTTA
>sig_3086
CAGCTACCGCCTGGCCACAGTGGTCTAGAA
>sig_3087
CACAGGAAACAGAGCTTTAATGCGGTAGTT
>sig_3088
GGTACCGAGCTCGAATTCGATATCAAGCTT
>sig_3089
GTCCTGGGCTGGCATTGACCCTGAGTGATT
>sig_3090
AAACTATCGAATGCTGCCTTCGCAGGGTCG
>sig_3091
GGCCAGATCTGGGCCCGGTACCCAATTCGC
>sig_3092
GGACCATGGGCATTTTCATTGGCGTCTAGC
>sig_3093
AGCGGCGACTGAGATGTCCTAAATGCACAG
>sig_3094
TAGCTGTTGGCCGCAATTCCGGTGGGGATC
>sig_3095
AAGGAGGAATAAACCATGGATCCACTAGTA
>sig_3096
ATTAAGACGGATCCCCGACTACGTAGTCGG
>sig_3097
TAAAAACGGTTAGGATCGGAGTCAGGCAAC
>sig_3098
TCCCCCTTTCGCCAGGGGGATCCCGTCGTT
>sig_3099
AATTGTATTGAAAAAGGAAGAGTATGAGTA
>sig_3100
TATACCAAACATAACTGTTTCCTACTAGTC
>sig_3101
GCGAAGCAAAGTCTAGTGAGTAAAGCTTAT
>sig_3102
CTAGTCGATCCTCTAGCCTCGAGGCTAGAG
>sig_3103
GGAGATATACATATGTACGGTCGTAAAAAA
>sig_3104
GGACTCTGGGGTTCGAAATGACCGACTAGA
>sig_3105
GGCCCAGTGCCAAGCTCCAATACGCAAACC
>sig_3106
CGTCGACCCGGGAATTCCGGACCGGTACCT
>sig_3107
ACGTCTTGCTGGCGTTCGCCTCGAGGGGAT
>sig_3108
GCGGTGGGCCCATGGATGTGCTGTACTCTA
>sig_3109
CGGGTGTGGGCGGACAATAAAGTCTTAAAG
>sig_3110
TCTACAGGACGGACCATGGTCGACCTGCAG
>sig_3111
ATTTACAAGCAAGATCACATTTTTGCTTTG
>sig_3112
GTTACTCGCTCACATGGGAGCTCGAGTGGG
>sig_3113
GTACCGAGCTCGAATTCGAGCTCGGTACCC
>sig_3114
TCACATTATGAGCAAAAGGCCAGCAAAAGG
>sig_3115
AAGGAGGTTGTATGAATTCGTAGCCTTTTG
>sig_3116
AATTAGTCCTGCATTAATGAATCGGCCAAC
>sig_3117
CCGTCGACCTGCAGCAATTCGTAATCATGG
>sig_3118
TCCCATATGGTACCAGCCTTAGCGACTTTT
>sig_3119
AATACAAGCTTGCATGCAAGCTAGCTTGTC
>sig_3120
TAGAGTGATGGTGATGGTGATGGTAGTACG
>sig_3121
TTCCATGACATCCGGATCCTCTAGAGTCGA
>sig_3122
ATGGATATCTGCAGAATTCGGCTTAAGCCG
>sig_3123
AGGGACTGACCACCCGGGGATCCTCTAGAG
>sig_3124
TTTCGTCTTCAAGAAGAATTATCTATAGTT
>sig_3125
ACGCTGCCCGAGTAACAAAAAAACAACAGC
>sig_3126
GGGCTACGTCTTGCTGGCGTTCGATTCAGC
>sig_3127
TGCCCTTGAGAGCCTTCAACCCTGCAGCAA
>sig_3128
GGCCTTGGCGTAATCATGGTCATAGCTGTT
>sig_3129
TGGCACTACAGCGAATAAATACCTGTGACG
>sig_3130
TGCTAGCAGATCTACGCGTGTCGACTCTAG
>sig_3131
GAAAATCTCGGATCTGTTGAAGGGCGGATT
>sig_3132
TGCGCCGCTACAGGGCGCGTCAGCCATTCG
>sig_3133
TGCGAGCTCGTCGACAGCGCTTCTAGACTC
>sig_3134
AGGCAGCTGAAAATCTTCTCTCATCCGCCA
>sig_3135
TAATAGTTTGCGCAACGTTGTTGCCATTGT
>sig_3136
GATCCACGAGCTCCGGACTCTTGTCGTCGT
>sig_3137
CCACCCCAGCTTCAAAAGCGCTCTGAAGTT
>sig_3138
GTCGACCTCGAGAGATCTGCCCGGGCAAGC
>sig_3139
GTGCCAAGCTATATAAATTAACCCTCACTA
>sig_3140
AGGTCGACATGACCAAAATCCCTTAACGTG
>sig_3141
TGCTTTGCAAGATACCCAGATCATATGAAA
>sig_3142
AGTCATGAACATGTGAATTCGAGCTCGGTA
>sig_3143
AGCAAAGAAAAAATGGGTTAGCTAATGAGT
>sig_3144
TCGGTACCCGGGGATCCGTCGACTTTGTCA
>sig_3145
GACAGATCTCGAGCGGCCGCCAGTGTGATG
>sig_3146
AAGCTCCTCGAGGAGCTTATCGATGATAAG
>sig_3147
GTCGTAGATCTTCGTCAGCAGAGCTTCACC
>sig_3148
GAAGTTATAAGCTTGTCGACCACCTTGTCA
>sig_3149
GTTTTAAAAATATCTCTTGCCAGTCACGGT
>sig_3150
GCGCGCGGATCCGCGAATTCCGGGGATCTA
>sig_3151
GTTTACAAGCATCGAGCTCGGTACCGTCGA
>sig_3152
GGTTTGCGTATTGGGCGCTATTTCTTCCAG
>sig_3153
GGCAAATGGGATTGGCTTTACTAAGCTGAT
>sig_3154
GGTAGAGACCTTGAGCTGGCGTAATAGCGA
>sig_3155
CATGGCATGCAAGCTTGGCACTGGCCACGC
>sig_3156
ACTGTTCTAGTGTCCTGCATTTAGTACACT
>sig_3157
GGTACCGCGGATGCATGAATTCGAGCTCGC
>sig_3158
CCCCCCCCCCACTCAACCAAGTCATTCTGA
>sig_3159
CAAGCTACGTAATACGACTCACTATAGGGG
>sig_3160
AGCTGTTTCCTGAATTCGCCCTATAGTGAG
>sig_3161
TCGGGGATCCGTCTTAATTAAGCGGCCGCA
>sig_3162
TAAGGAGAAAATACCGCATCAGGCGCATAT
>sig_3163
CTGACTAGTCATTATTAGTGGTGGTGGTGG
>sig_3164
GCGAGGAGGCTGGGACCATGCCGGCCGCGC
>sig_3165
GTCATCACCGAAACGCGCGAGGCAGAATTC
>sig_3166
CGCGGAATTCGAGCTCGCCCGGGGATCCTC
>sig_3167
AGGGAATTGGGAATTGACACCATGGCAGGC
>sig_3168
GTCAGCTTTGCACAAGGGATTGAAAAAGGA
>sig_3169
TCGAGGGTAGGTCGACGGATCCCCTAGCAC
>sig_3170
CAAGCTTATCGATACCGTCGACCTGCAGGC
>sig_3171
ATTAACAACTTATATCGTATGGGGCTGACT
>sig_3172
GAGGGTCGCGACGACCATGGAATTCGGTAC
>sig_3173
CAACCATAATCACAACCATAATCACAACGA
>sig_3174
GAGTCATGAACATGTGAATTCGAGCTCGGT
>sig_3175
CTTATCCACGGAATCTGTGGGTAACTTTGT
>sig_3176
ATGCTGCGGGGACAGGCTTAGAGGACGCAG
>sig_3177
CAAATTTAAAAGAAATCATATAAAATTTAG
>sig_3178
TTTTAAAGCTTGCATGCCTGCAGGTCGACT
>sig_3179
GAAGACGAAAGGGTGAGGTCTGCCTCGTGA
>sig_3180
CAGATAGGTCGCGGCGCGAGGAATGTTACC
>sig_3181
CATCGGTGCCATCCATACCGGGAATTCCCC
>sig_3182
TCTTCAAGAATTCAGGACAGACAGTGGCTA
>sig_3183
AAACCTATAAATATGCCCATGTCAGTTGAA
>sig_3184
AGTAAGTCTCTCAAGCGGTGGTAGTCCGAA
>sig_3185
GTCTTCAAGAATTCAGGACAGACAGTGGCT
>sig_3186
CGCTGGTGCTCGGGCCACTCCTCGGCCGCC
>sig_3187
GACCCGGGCGATAAGCTTCGGGCCGCGTTG
>sig_3188
GATGTCTGCCTGTTCATCCGAGCTTGGCTG
>sig_3189
AACGTATTCTGAAAATTGTATTATTGAAGC
>sig_3190
TGCGGATCCAACTGGGCGCCGACCACCTGA
>sig_3191
CTTTCGGGCTTTGTTAGCAGCCGGATCCGT
>sig_3192
CCAAGAAGCTTATCGATGATTAATTGTCAA
>sig_3193
CCGCTCCGCCGTCTGGCGCAGGCGCCGCAT
>sig_3194
CAGCGTGCCGCAGATCTCGAGGAGCTTGGC
>sig_3195
GAGTACGTCCTCGCTCGATGCGATGTTTCG
>sig_3196
TAACAATTTCACACAGGAAACATATGCCGT
>sig_3197
AGAATTCGCGCCCGGGGATCCTCTAGAGTC
>sig_3198
CACACAGATCTTATCTTCACCGATATATTA
>sig_3199
GGATCTCCGAGGCCTGGGACCCGTCGGGCC
>sig_3200
AATCTAGACTCGAGGCCGGTCTCCCTATAG
>sig_3201
GGCCCGTACATCGCAGCTGCATTAATGAAT
>sig_3202
CCTGCAGGCCTGTCGACAGATCTGTTTAAA
>sig_3203
TTAATTAAGCGGCCAGATCTGGATCCGGTA
>sig_3204
TGGTTTCGGGCGTATGGTGCACTCTCAGTA
>sig_3205
GTGGTTGTGGTTCTGGTTGTGGTTGTGGTT
>sig_3206
GTCGTGCTAGCAAAGGAGAAGAACTTTTCA
>sig_3207
TATGATTTATTGGATGTTGGAATTCCATTC
>sig_3208
GTGCTAAAACTTCATTTTTAAAGATCCGGC
>sig_3209
GAACCGGCCCTGACCTGGGTCTTACCTGGG
>sig_3210
CTCACTATAGGGAGACCGGAAGCTTGGGCT
>sig_3211
ATTCGGCTTAAGCCGAATTCTGCAGATATC
>sig_3212
CTGGCGGTACCATGCAGGTCGACTCTAGAG
>sig_3213
ATACGTATCGCGAGTCGACCTGCAGGCATG
>sig_3214
CCAGTACACAACCTGGCGGGATTTCATTTG
>sig_3215
AATTGAGAGCTCGGTACCTATCGATAGAGA
>sig_3216
CTTTCGGCTCACGTCTGTGGCCATATGGAT
>sig_3217
ATTCTCAGTCCTGCTCCTCGGCCACGAAGT
>sig_3218
ACGCCAGCGGAATTCGAGCTCGGTACCCGG
>sig_3219
ATCAGGCCTCGAGATCTAGAGGATCCTTGC
>sig_3220
CATACTAGTTTGTTCAGCGGTTTCAGCCTC
>sig_3221
CCAGCTCAGACTGAATTCTTGCGGCCGCGG
>sig_3222
TGAGCTCGCCCTTGGTGAAGGGCTCCTGAA
>sig_3223
CGTCGAGAGGTCTGCCTCGTGAAGAAGGTG
>sig_3224
GACGGTACCGCTGCTGTGATGGTGGTGATG
>sig_3225
ATCCGTCGACCTGCAGCCAAGCCATCGATT
>sig_3226
GATGGTGATGGTGATGGCCCATATGTATAT
>sig_3227
CGCCGGAGCGAGTGAATTCCTGCAGCCCGG
>sig_3228
AGCTGGAATTCAGATCTGTTTAAATTGTGT
>sig_3229
GGCCTTAAGGGCCTCTAGAGCCGATCGTGA
>sig_3230
GCGCGTCGAATTAATTCCCCGGATCTTCAC
>sig_3231
TCAACATCGCGGCCGCCACCATCTTCACCC
>sig_3232
GGAGCAGAACAAGTGCCAGCAAAAGACTCC
>sig_3233
GAAAGATTAAATGCATTTGGTAACGAATCA
>sig_3234
CAGGAAGCTTACTTAGATCTCGAGCTAGCA
>sig_3235
GGCTTCGGAATCGTTTTCCGGGACGCCAAC
>sig_3236
CGACGGATCAATTTCTTTTAAGTAATCTAA
>sig_3237
GCTTTGTTGTAGCGCAACAGGCCGGCATGG
>sig_3238
CGCCAGTGTGCTGGAATTCGGCTTAAGCCG
>sig_3239
ACTATGGCGTGCTGCTAGCGCTAACCGTTT
>sig_3240
CGATTCATTAATGCAGAAATCAATCTAAAG
>sig_3241
AAACTTGTGATATTCCTTCTTAAAGTTAAA
>sig_3242
TCGCCCTTATTTTTGACACCAGACCAACTG
>sig_3243
CCTTTACTCATATGTATATCTCCTGTGTGA
>sig_3244
CGGATAACAATTAATTCTTGAAGACGAAAG
>sig_3245
CGGACTGGCTTTCTACCCGGTATCAGCTCA
>sig_3246
TTTAGCAGGCATGCTGGGGATTCTAGAAGA
>sig_3247
TCCAAGGAGCTAAAGAGGTCGGCGGAGACG
>sig_3248
AATGACCGACCAAGCGACGGTACACAAATT
>sig_3249
ATATTAATGACGCCGGGCAAGAGCAACTCG
>sig_3250
GGTCGACGGATCCCCGGGAATTCACTGGCC
>sig_3251
GCAAGGCCTTCGCGAGGTACCATTTATCAG
>sig_3252
ACGCGAACCCCTTGCGGCCGCATCGAATAT
>sig_3253
GATCTGGTACCGAATTCCATGGTCGACCCT
>sig_3254
CCTCGCCCTTGCTCACCATGCTCATTCTAG
>sig_3255
TAGAGTCGACCAGGCATGCAAGCTTGGCAC
>sig_3256
TCCATATGCCTACCTTCGATACCACCACTA
>sig_3257
GCTCACCGTCTTTCATTGCCATACGGAGTT
>sig_3258
GAGCGTGACACCACGATGCCTGCACAATGG
>sig_3259
TTCCATCTTCTCTTGCTGTTATCAACCACT
>sig_3260
AAAAAACTTTCGAGCGACCATGGAAAAGGA
>sig_3261
CTAGGTTTCACGCGAGGCTAGTTACCCTTA
>sig_3262
CGAGCTCGGTACCAGTGAAGACAACACCAC
>sig_3263
GGTCGACGGATCCCCGGGAATTCACTGGCT
>sig_3264
CTATAGAATACACGGAATTCGAGCTCGGTA
>sig_3265
CGGCCTCCTGTGCCGGCGTTAAGGTTTCTT
>sig_3266
CGGGATTTACCCCCCACGACTCCGCCCCGT
>sig_3267
CTGGTACCTCGGATCCGAATTCGAGCTCCG
>sig_3268
AGCTCCGGACTCTTGTCGTCGTCATCAATC
>sig_3269
CCGTGAGAATTCTGCTCGTTCTTCAGCACG
>sig_3270
ATTGCCCCCCCGGATCTGCGAAAGCTCGAG
>sig_3271
AGGGGGGGCCCGGTACCGAGGACGCGTCAG
>sig_3272
CCGTCGACCTGCAAGGACGAGGCAGCGCGG
>sig_3273
ACAAGTCCGGACTCAGATCTATCACAAGTT
>sig_3274
AGCAGTGATCCCCCATCGTTAATATGGATC
>sig_3275
GAGAGGCTGAAGCTGCAGGAATTCACGTGG
>sig_3276
TTTCAATATTATTTGAAGCATTTATCAGGG
>sig_3277
TATCATCGATAGGATATCCTGGGCTGCAGG
>sig_3278
AACGGGGAGCTGATCTTAAGGCCTAGGTCT
>sig_3279
TCATTGGATCTGCCATTGTTTAAACTAGAG
>sig_3280
TCGCATGCGGTACCTCTAGACGCGTGAGAT
>sig_3281
CACGGATAACGTTTTCCAGGAAAACTTTCA
>sig_3282
GCGTCGAATTAGCTTGCGAATTTCTGCCAT
>sig_3283
TTAAAGAAAATTATTACTAGTGGGGAATTG
>sig_3284
CATCTGTCTATCCACTGGCCCCTGGATCTG
>sig_3285
CCGGGAATTCGGGGATCCCAGGGGCCCCTG
>sig_3286
ATGTGGCGTAATCATGGTCATAGCTGTTTC
>sig_3287
TAGAGGATCCTTAACGTACGTTTTCGTTCC
>sig_3288
GCAATGTAACATCAGAGATAAGCCGAATTA
>sig_3289
CGAAACGAAGCATTGGGATCCCCGGGAATT
>sig_3290
GAACCGCCACCCTCAGAACCACCACCCTCA
>sig_3291
CCCGGGAATTCTAGACTCCATGGGTCGACT
>sig_3292
CGGGTACCGAGCTCGAATTCACTTTAACTG
>sig_3293
CTGTGCGGTATTTCACACCGCATAGGGTCA
>sig_3294
GCACGGTTCCATATGCTAGTCCGAGGCCTG
>sig_3295
AAACTACCTGTTCCATGGCCCACCCTCGTG
>sig_3296
GAAACCGCAGTCTCACAACGACGGCGACTT
>sig_3297
CCTTTACTCATATGAATTCCTCCATCCAGA
>sig_3298
GGAATTTTAACTTTACTAAGGAGAATTTAT
>sig_3299
GGTGATCACTAGTCCTAGGCCGGCGCCCTT
>sig_3300
TGCACCCGGGGGTGCGCGCCGTTTAACGGG
>sig_3301
AACAGCATGGCTAAAGCCGCCATCGATTTT
>sig_3302
ACGATAAGCTTACTAGTTCTAGAGAATTCA
>sig_3303
GCTATTACGCCAGCGGAATTCGAGCTCGGT
>sig_3304
CATCAGCAGCCAGGTGTGCACTGCACAGAT
>sig_3305
ATGAGCTCGGTACCCGGGGATCCTCTAGAG
>sig_3306
GCCGAGGAACTGCGCCAGTTCCTCCGGATC
>sig_3307
ACGATAAGCTTACTAGTTCTAGAGAATTCG
>sig_3308
AAAATACCGCATCAGGCGCGTTAACGCGCC
>sig_3309
ATCCTGTTCAAGAACCGGATCAAAGAGTTC
>sig_3310
TTCCCTCGATCCCGAGGTTGTTGTTATTGT
>sig_3311
TAACTCTAGGATCGATTCTAGGAGATCTTC
>sig_3312
GTTTTCGGTCGTATCGATTTTTGGAGGATG
>sig_3313
CACCATCACCTCGAGACCATGGATCCGGCT
>sig_3314
CCCTAGGCAGCTGGACGTCGGTTCGAACCG
>sig_3315
TCTAGATCAGATCTTTCTTGCTTTTACTTT
>sig_3316
ACCGGTACCGGTGATGGTGATGATGATGCG
>sig_3317
CAGATCGGAAAACAGCTTTAACTAATCCTA
>sig_3318
AATTATAGAGAGTCGCGGCAAAAACCGTCA
>sig_3319
ATTAATGCAGGATTTCCCGGTCGCACTGGC
>sig_3320
TTCCCCCCCCCCCCCGAGCTCTTAATTAAT
>sig_3321
ATCCGCCAGGATCTGCGAATTCCTCGACCA
>sig_3322
CGATCGCAGTTGCACTGGCTGGTTTCGCTA
>sig_3323
AAGGGAGCGGCCATGGGAATTCTACGTAGC
>sig_3324
CTCTCCTGACAGGTTGGTGTACAGTAGCTT
>sig_3325
AAATCTCCGAACAGAAGGAAGAACGAAGGA
>sig_3326
GGCTTATGTCAATTCGAGCTCTTAATTAAT
>sig_3327
TAGTCAGGGTCACCGATAAGCTTCGGGCCG
>sig_3328
TCATACTCTTCCTTTTTCAATATTCCCTTG
>sig_3329
CTGCAGATCTCGAGCTCGGATCCGACCCAT
>sig_3330
CCTGACTGCGTTAGCAAGAAGCTTGGCTGC
>sig_3331
TGAGCTCATGCATGATCGAATTAGCTTCAA
>sig_3332
CCACCATGCATAGAACGGCCACCACCGTCG
>sig_3333
CATACGGAATTCACGAACCCAGTTGACATA
>sig_3334
TCGCGCGAATTCTGCCTCGCGCGTTTCGGT
>sig_3335
GGGTCTTAGAGCCATGGAAGCACCTTGTGG
>sig_3336
GCCGTCTTAAATTTTCATCTTCAATACCAT
>sig_3337
AGGGAAGAGGATCCGAATTCTCTTCCCGGG
>sig_3338
ACTCCATATAAAAGAGTTGGGTATAACTTT
>sig_3339
TTCGCCACCTCTGACTTGAGCGTCACTTGA
>sig_3340
TTTGGTTGAATTAGATGGTGATGTTAATGG
>sig_3341
AGGTATGGAAGATCTCTAGAAGCTTCGACG
>sig_3342
ATAATAAGCGGATGAATGGCAGAAAGGCCA
>sig_3343
CGTGTCGGACCTGCAGGGGGGGGGGGGAAA
>sig_3344
ATTCGAGCTCGGTACCCCGATTTTATGAAT
>sig_3345
TCATGTCGGCGGCCCTACGCCCCCAACTGA
>sig_3346
GCCCTGAACCTGGGCTGCTCCGACCTGCTG
>sig_3347
AATGTGTGGAATTGTGCGCGGATAACAATT
>sig_3348
GGGATCCTGATGGCCTCCTCCGAGGACGTC
>sig_3349
CTGAATGGCGAAACTAGTATGGACCCCGAA
>sig_3350
GTTCGTCTTGTATTGTCTCTTTCTTGTCTG
>sig_3351
AGAGCAAGTGATCGGATCCGGCTGCTAACA
>sig_3352
AAAAAAACCTATAAATACGGATCCTCGAGG
>sig_3353
GCGGAATTCGAGCTCGCCCGGGGATCCTCT
>sig_3354
TCCTTGCGGGATTGCCCCGGAATTCCCCGG
>sig_3355
GAGGCAGCCAATGGGCCGGATCCACAGGAC
>sig_3356
GAATGAATATTTCTATTCCCATCTCAGCAA
>sig_3357
ATAACAATTTCACACAGGAAACAAAATCCA
>sig_3358
GCGGCCGCTCGAGCATGCATCTAGAGGGAA
>sig_3359
ATGTATCCGCTCATGCTAGAAATATTTTAT
>sig_3360
ATTGTAAGCGTTAATATTTATCAATAAATC
>sig_3361
CAATCTACGTGTCCATCACCAAGTACTGCT
>sig_3362
CGTTGCCTTTTTCTAATTCTGCTATTAACT
>sig_3363
TATGGCCACTAATACTAAGTACCAGCTAAT
>sig_3364
GTCGTTCTGGGCCCATGGTGGCCACTCGAG
>sig_3365
AGTGACCGGTCACAGTGACCCAGAAGGAAG
>sig_3366
AATTCAGGAGCCCTTCACCAAGGGCGAGCT
>sig_3367
ATGGACCCGCGTCCCTCAATACCGGAGCCA
>sig_3368
CCACCATCACAGCAGCGGTCTGGAAGTTCT
>sig_3369
GATCTGCATGGCATGCAAGCTTGGCACTGG
>sig_3370
TCAGTGAGCGAGGAAGCGGAAGAGCGCGTT
>sig_3371
GGCGGCCGCTCGACTCATCACGTCTCCTGT
>sig_3372
CCTGTCGTGCCAGACCCCGGTTGATAATCA
>sig_3373
CCAGGTTCAGGGCGTAGACCAGGCTAGGGG
>sig_3374
TCGGTACCCGGGGATCCTCTAGCTAGAGCC
>sig_3375
TAAGGGCCCGTACGGCCGACTAGTAGGCCT
>sig_3376
GACTGTCCTCGTTATTTCTAGGCACAGCTT
>sig_3377
TCGTCATCCTTGTAGTCGCTGTTATCAACC
>sig_3378
GCCCGGGCTCGAGATCTGCGATCTAAGTAA
>sig_3379
GCGGCTTAACCTCGACCCATGGTCTGTTTC
>sig_3380
TCGCTAGCGGGCTGCTAAAGGAAGCGGAAC
>sig_3381
ACTAGTGGATCTGATATCACCTAATAACTT
>sig_3382
CATCACCATCACCATCACTCTAGATCAACA
>sig_3383
AACTTTATCCGCCTCCATCCAGTCTATTAG
>sig_3384
CCACGCCAAGAGGGTCACCATCATGCCCAA
>sig_3385
TAACCCTTGATAAATGCTTCAATAATATTG
>sig_3386
TAGCACGCGAATTCATCGAATAAATACCTG
>sig_3387
AACTTGTGATCCAGATCTGAGTCCGGACGC
>sig_3388
GACGGCGCCCTGACCGGAACCTACGAGTCG
>sig_3389
TAATGCAGAAATCAATCTAAAGTATATATG
>sig_3390
ACAATTATGAATTCATTATAACAAATAGTT
>sig_3391
GATATCGTCCGAATTAGCTTCAAAAGCGCT
>sig_3392
CTTGTATTCTTTGTTTCATTATAACCCTCT
>sig_3393
TCCCGTTGAATATGGCTCATAACACCCCCT
>sig_3394
GAAAATCTCGTCGACGCTCTCCCTTATGCG
>sig_3395
GTGCTGGTACCGCGGATTCAAGCTTGGTAC
>sig_3396
ATAAGCTTATCGACGGATCCGGGGAATTCG
>sig_3397
CTTCCTGCCCGACCTTGGCGCGCGCTCGGC
>sig_3398
GCATCGAGCTCGGTACCCGGGGATCCTCTA
>sig_3399
GATCTTTTCTACGGGGTCTGACGCTCAAAT
>sig_3400
TTACGCCAAGCTTGCATGCCCCTCGAGGGG
>sig_3401
GACGCCCTCGCGGACGTGCTCATAGTCCAC
>sig_3402
CTCATCCGCCAAAACAGCCAAGCTTGCAGG
>sig_3403
TATCGTATTAATAGATCTGCATCGCAGGAT
>sig_3404
CTAGAAAGCTGCAATTTGAGCGTTTAAGCT
>sig_3405
GCTGGCGCCCTATATCGCCGACATCACCGA
>sig_3406
CGCGGCCGCAAAAACTAATTCCCAAAAAAT
>sig_3407
TCCTCTCCGGAGACATGGCCGGCCCTTTTG
>sig_3408
CCGCCTTTGAGTTCGACGGATCCTGGGCTT
>sig_3409
CCAGATTAGCCTTTTCCAATTTCAGAAAGA
>sig_3410
ACCATCCTGACCTGACCCCAGCGTGCCGGC
>sig_3411
GAAAGCTGGGTATTATTGTTTGCCTCCCTG
>sig_3412
TAAGGGCCCGTACGGCCGACTAGTAGGCTA
>sig_3413
CTCTAGAGCCGGATCGATCCGGTCAATCAA
>sig_3414
ATAAAAATATATCATCATGCCTCCTCTAGA
>sig_3415
AGCTTAATTCCCTAACTAACTAAAGATTAA
>sig_3416
GCAGCAGCATGCAGGAAGCTTACTTAGATC
>sig_3417
GAATTGGATTTAGGTGACACTATAGAATAC
>sig_3418
AGAGTCGACCTGCAGCCCAAGCTTGCATGC
>sig_3419
TTTAATTCGGCTGGCTGGTTTATTGCTGAT
>sig_3420
CCGACTAGAGTCGACCTGCAGGCATGCAAG
>sig_3421
AGCTCTAGATCAAGCTTATCGATACCGTCG
>sig_3422
CATCATCATCATCATCATATCGAGGGAAGG
>sig_3423
TGAACGGTAGCGCTTAGAGCTCGAATTTCC
>sig_3424
CCGGATACCAAAGCGCCAGGCCTCACTCAG
>sig_3425
AAGAATCCTGAGGCCGGGCCATAACTTCGT
>sig_3426
CCCTTGCTCACCATCAGGATCCCGGGCCCT
>sig_3427
CGCGCATCACTTGGTAGATCCATGTATCCA
>sig_3428
TCCGTGGAATGAACAATGGAAGTCAACAAG
>sig_3429
TGGCAAAGCACCCGGGCTCGAGGAATTCGC
>sig_3430
CGACAGTCTTGACAGGGAAAATGCAGCGGC
>sig_3431
TTGATTGATCAATCAATCAGCAAGCTTATC
>sig_3432
TGGATCTTCACTTGTACAGCTCGTCCATGC
>sig_3433
CCTTTACTGCGGCCGCATAGGCCTCAGGGC
>sig_3434
CTCGCGTYGGARACTTTCATTGWCACTTGA
>sig_3435
GGGGGACCGAAGCTGAGCTCTATAGTGAGT
>sig_3436
TCCGTGGAATGAACAATGGAAGTCAACAAT
>sig_3437
AGCCAGACATTAAGGGGTCTGACGCTCAGT
>sig_3438
CAAGATCTCCTAGGAAGCTTTCCATGGAAG
>sig_3439
GCTGTTTCCTGAATTCGCCCTATAGTGAGT
>sig_3440
GATATCAGCCATGGAACCGCGTGGCACCAG
>sig_3441
GGCCGAGCGCAGAAGTGGTCAACCATCATT
>sig_3442
TGGTCGAGGCGGTGCCGTTCCACAGCTGCT
>sig_3443
GGAACAAAAGCTGGAGCTCTCTAGAGGCCA
>sig_3444
GAGCGGCCGCCGACTAGTGAGCTCGTCGAC
>sig_3445
CCCGGGCCGCCGATACTGACGGGCTCCAGG
>sig_3446
GGCTTATTCCGGGGAAATTGTTATTTTGTA
>sig_3447
AAGTACTTTTTTCATTGTACATTTCCCCCT
>sig_3448
AATAAACCCTTGCATATGATATCGATGTAC
>sig_3449
GAGCTCGAATTCGAAGCTATTCTTACTCCT
>sig_3450
CGACCAGTAATAAAAGGGACATTCTGGTCG
>sig_3451
TGGCCGGATCCCCGCAAAAGCGGCCTTTGA
>sig_3452
AATGTATCTTATGATGTCTGGATCCGTCGA
>sig_3453
GTAGGTTTACCTTCTGTTGGCATGTCAATG
>sig_3454
AAAGTGGTTGATAACAGCATGAGTAAAGGA
>sig_3455
GAGCACCATCACAATGATCCCCATCGCGCC
>sig_3456
TTCTTTTGCGTTAGGCATGTCGTAGGAATT
>sig_3457
ACCGAGCTCGAATTCATCGATATCTAGATC
>sig_3458
GTACCAAGGCCCGGGCTGGCCACGGCCGCC
>sig_3459
CGCCGCATCTTGACCAACGCTCGCTTTGGC
>sig_3460
CCCTGGGCAGCCTGCACGAGTGGGTGTGAG
>sig_3461
TGTTTAGCTTGCCTTGTCCCCGCCGGGTCA
>sig_3462
TCCTCTTCAAAAGGCTACGAATTCATACAA
>sig_3463
CCCCCCCCCCCCTGCAGGTCGACGGATCTG
>sig_3464
GAGCGTCAGACCCCATTAACGCTTCTGGAG
>sig_3465
CGCGTGGATCCCCCTCAAGTCAAAAGCCTC
>sig_3466
CCCCCATCGATGTTTTTCCTCCTTATGCAT
>sig_3467
GCGCGCCCATTTATACCCATATAAATCAGC
>sig_3468
AAGCTCAATACGACTCACTATAGGGCCCGG
>sig_3469
AAGGAAATCCATTATGTACTATTTGGCATG
>sig_3470
TAACCTGCGAAGGGCCTTATCGCGGAATTC
>sig_3471
ACAAGCTTGCATGCCTGCAGGTCGGAGTAC
>sig_3472
CAATGGATTTCCTTACGCGAAATACGGGCA
>sig_3473
TTCCAAGGCCATGAGTGCGCCGGACGGCAT
>sig_3474
GGGATCTCGGGAAAAGCGTTGGTGACCAAA
>sig_3475
GGATCCGAATTCCAATAAGGGCTGCACGCG
>sig_3476
CGAAAGTACTGGACCTGTTAACACGCCATT
>sig_3477
AGGAGGGGGTAATAAAGGGATTGGGGCAGG
>sig_3478
GGCGTTATTAATATCAAGTTGTATTAATAT
>sig_3479
ACGTCATCTAGCGGAATTAATTCATGAGCG
>sig_3480
TCAGTGAGCGAGGAAGCGGAAGAGCGCTAG
>sig_3481
TATGTACTATTTCGAAGGCAGCAGTTTTTT
>sig_3482
TCTCAGTATTTTTTAAATAAAAATAAGAGC
>sig_3483
TCATCATCATCATGCTTAGAGCTCGAATTT
>sig_3484
CCGCCATAACCTCACCGAATTTAATGTGAG
>sig_3485
CCATGGTAGATCTGAGGGTAAATTTCTAGT
>sig_3486
GTTATGCGGCCGCGACGTCAATGCCAATAG
>sig_3487
GCAGATTGTACTGAGAGTGCACCATACCTC
>sig_3488
CGCAAGCATGCCAGGTACCGCGAGCTACTC
>sig_3489
GCAGCCGCACGCGGCGCATCTCGGGCCGCG
>sig_3490
TGCCAAGCTTCCCATCGAACCACTTTGTAC
>sig_3491
TTATTTAGAAGTGGCGCGCCCTATTTGTAT
>sig_3492
TCCCTCGAGGTCGACGAATTCCGAGCTCGG
>sig_3493
CTGGCGCTTTGGTATCCGGCGCAACAACCT
>sig_3494
TTCGGATCCTAGAAGCTTATCGAATTCGAT
>sig_3495
TATTGAGAACACGGGTACCCGGGCGACTCA
>sig_3496
CTATAGTTCTAGTGGTTGGCTACTAATAGG
>sig_3497
AATAGAAGAAGCGTCAGACTCCTTAATTAA
>sig_3498
AGCTCGAATTCCCCATGGTCTGTTTCCTGT
>sig_3499
CGCGATCACATGATCTACTTCGGCTTCGTG
>sig_3500
GGCGGCCGCGAATTCCTCGAGCCCGGGTGC
>sig_3501
TGATTACGAATTCAGATCTGAATTCGAGCT
>sig_3502
TTTACGAGCAGACAGTTGACCCAGAACTTT
>sig_3503
GAGGATCCGGTGATTGATTGAGCAAGCTTA
>sig_3504
CTAGAGGATCCGAAAAAACCTCCCACACCT
>sig_3505
CATCAAGCCGTCGCGATGGTACCGGTTATC
>sig_3506
ACGAATTCCACAAGCTTGTGGAATTCACTG
>sig_3507
GATCTAGATATCGATGAATTCGTAATCATG
>sig_3508
AGTGTAAAGCCTGGGGTGCCTAATGAGTAA
>sig_3509
ATGATAAGCTGTCAAACATGAGAATTTGCA
>sig_3510
GCAGCATGCTGAATGAATGAAGCTTCTGTT
>sig_3511
TGCAGGTCTCGAGCTCGAGTTTACCACTCC
>sig_3512
CATATTAATTAATCCTCCTTATGCATACAC
>sig_3513
GATGATGATGATGCATACTCTTCCTTTTTC
>sig_3514
GCAGGAAAGAACATGGTGAAACCTTAAAAG
>sig_3515
AAACTCATTGAAGTCCAGCTTTTGAGGCTG
>sig_3516
GAGGGGGATCCTCTAGAGTCGACCTGCAGG
>sig_3517
TTATCAGGGTTATTGTCTCATGGATCTCGA
>sig_3518
CTATGACCATGATTACGCCAAGGCCTGCAG
>sig_3519
CGATAAGCTTGATATCGAATTCCTGCAGCT
>sig_3520
CTGATCTTAAGGCCTAGGTCTAGAGTCTTT
>sig_3521
GTAGAGGATCGATCCGGAGCTTATCGACTG
>sig_3522
TCGACGATATCATGCATGAGCTCACTAGTG
>sig_3523
TGAGGACGAAACGGATCTGCAATGAGCTGA
>sig_3524
CTATTCTACCCAAGCAAAGCTTCGATTAGG
>sig_3525
ACGAATTCCCCGGATCCGTCGACCTGCAGG
>sig_3526
GAAGCTTATCGCCAAGCTTATCGCAGATCT
>sig_3527
AGCGCTTTAAATTTGCGAATTCTAGCTATA
>sig_3528
CAACTGCTGGTTCCGCGTGGATCTGCGGAT
>sig_3529
TCTGAGATTGGCCAAATACTGGGCTTACAT
>sig_3530
GCGATCATGGCGACCACACCCGTCCTGTGC
>sig_3531
TAGGGCCCTACAATTGTAACGCGTTAATTT
>sig_3532
ATGGATGAGCTCTACAAATACACTGGCCGT
>sig_3533
CTGCCACGCCGTAAGGTGGCAAGGAACTGG
>sig_3534
TGGGGGATCCGTCGACCTGCAGCCAAGCTT
>sig_3535
ATTTAAATGGCTAGCGGCCGGCCTAGGGAC
>sig_3536
CAGCTTATCATCGGAGCTCTCGAGTCAGCC
>sig_3537
TACGAATTCGAGCTCGCCCGGGGATCTGGC
>sig_3538
TTTGTGCGGGGGGAGCGGCTCGGGGGGTGC
>sig_3539
TACTAGATCGGAATTGCCGAATTGGATTAC
>sig_3540
CGGTATTTCACACCGCATACGCGCCCTGTA
>sig_3541
GCATTAAAGCTTATCGATTCTAGACTCGAG
>sig_3542
TTTAGATTCCAACCAAGCTTGCGGCCGCTC
>sig_3543
AGTATGGGAAGCTCTGGACTGGAGCTAACT
>sig_3544
ATGATGATATCCGTTTAGGCGCGCCCCGAA
>sig_3545
GTAAGTTGGCAGCATCACCAGCTTATCGAT
>sig_3546
AACGACGGGATCCTCTAGAGTCGACCTGCA
>sig_3547
GCCATGACCCCCTCGACCTGCAGCAATTCG
>sig_3548
AAACGATGGCGATTGCAATTGGAATTCGAG
>sig_3549
CCAGTGCCAATTGGCTGCAGGTCGACGGAT
>sig_3550
AACGTCCAGTGCATCATCCAGCGCCAGTGT
>sig_3551
CGGGGTACCGAGCTCGCATGCGGATCCAGT
>sig_3552
GGACCCGCGCGGTCGTTAACCATCAGTACT
>sig_3553
TCGGATCCGAACAAACGACCCAACACCCGT
>sig_3554
ACCCAGATCCACGCGGAACCAGATCCGATT
>sig_3555
AATTCCCCGGGATCCCGTCGTTTTACAACG
>sig_3556
GGGAGTACGCAGGCTGGATTTCTCCCGCGT
>sig_3557
ATATGCGGCCGCAAGCTTAATTAACCTGGT
>sig_3558
GGGATCCACGCGTTTACGCCCCGCCCTGCC
>sig_3559
GGAAGAGCCCTCGAGGAATTCTCTAGAGTC
>sig_3560
GCGCGATGAATTGATCCGAAGTTCCTATTC
>sig_3561
TAGTGAGTCGTATTACAATAGTAAAGGAGA
>sig_3562
AATCTAGCGATCCTGGCCTAGTCTATAGGA
>sig_3563
GGGATCTCGGGAAAAGCGTTGGTGACCGAA
>sig_3564
CTCAATGGAATAATTCTAGATGGGAAGTCA
>sig_3565
CGCTTTTGCGGGGATCCGGCCAAGCTTTAA
>sig_3566
GGCGAGCTCGAATTCCGGTCTCCCTATAGT
>sig_3567
CGTCGGGGACGTTCTCGGTGGTGCTGCGGT
>sig_3568
CGCTCACAATTGAATTGATCTTTAGCTGTC
>sig_3569
TCCGTTTAGGCGCGCCAAAAGCGATTCCGC
>sig_3570
TTGGCGCCCTATAGTGAGTCGTATTAAATT
>sig_3571
TTCCTGTGGAGATGGTAGAAAACTCAGCTT
>sig_3572
CCTGCAGGCATGCAAGCTTCAGGGTTTATT
>sig_3573
ATTCTCCGCGCGCCGCCGCGGCGTTCGTCA
>sig_3574
CTTGTCGACGGAGCTCGAATTCGGATCCGC
>sig_3575
GAGACCACAACGGTTTCCCTCTAGATCACA
>sig_3576
AAGGACCATAGCATATGAAAATAAAAACAG
>sig_3577
AAACAGCCAAGCTGGAGACCGTTTAAACAT
>sig_3578
GCTGTATGCCGGTACATGTTCTTTCCTGCG
>sig_3579
GTTAAGGAGGCAAATATGAAACATCTTGAT
>sig_3580
ACACACACACACACAGGGATCTCTAGCCCG
>sig_3581
GAGAATTCGATAAGCTTCTAGGATCCCCAG
>sig_3582
CCGGCGCCGGAACCAGTAAGCTTATCGATA
>sig_3583
TGGCTCGAGATAGATCTATCGATTAGTCCA
>sig_3584
CAACGCGGCCCGAAGCTTATCGATGATAAG
>sig_3585
GATGGTGGCCCATGGTATATCTCCTTCTTA
>sig_3586
GTCCCAGCTACCGCCTGGCCACAGTGGTCT
>sig_3587
CCAGTGATTTTTTTCTCCATAGCTAGGATC
>sig_3588
GGTATGGAAGATCTCTAGAGAATTCGAGCT
>sig_3589
TCTTCAATGTCATGAGACAATAACCCTGAT
>sig_3590
GGTAGAAATGTTGTCGGTCCTATTAATAAC
>sig_3591
ACAAACTTGTGATAACAGCATGATGATGAT
>sig_3592
TAGGCAGGCCTCCTTGAAAGGATTTCCCTT
>sig_3593
ACCAACCCGAGCTCATCGATTTCGTTCCAC
>sig_3594
GGGGGACTCTAGAGGATCCCCGGGTACCGA
>sig_3595
CGAGATCTCGATCCGGATATAGTTCCTCCT
>sig_3596
CCCCAGGAAACGAAGAGGAAGAATCAAAAA
>sig_3597
GGGTCGACTAGTTCATCCTCGAGATCTAAG
>sig_3598
GTCGACGGATCCCCGGGAATTCACTGGCTG
>sig_3599
GTCACGACGTTGTAAAACGACGGGATCCAC
>sig_3600
CCCGGGCGAGCTCGAATTCCGGTCTCCCTA
>sig_3601
GGTGCATGCATAGCTTATCGATACCCTTTT
>sig_3602
CTAGCCATTCTAGATCGAACCACTTTGTAC
>sig_3603
GTTGTGGTCACCGTCTAGATTTCTGGCGGG
>sig_3604
TTGAACGTGCAAAAAAAAGCTCCCAATCAT
>sig_3605
AGCGCATCAGCAATATTTTCACCTGAATCA
>sig_3606
GGTTGCTTGGCCGCCTCCGGCGCTCGCTAG
>sig_3607
GACTCTAGAGGATCCTTAACGTACGTTTTC
>sig_3608
CCCTTTAGTGAGGGTTAGCTTGGCACTGGC
>sig_3609
GACGGATCCAGACATCATAAGATACATTGA
>sig_3610
TCTCTAGATGGGGTGGGCTCCGAGGTGAAA
>sig_3611
CTCTTTCAATAAAACATTCTTTCATCATAG
>sig_3612
TTATGGTGCAAGGCGCCTAGATCCCCCGCT
>sig_3613
TCTGCGAGGCTGGCCGATCAGATCCGTCGG
>sig_3614
TTAATTTCGCGGGATCGATCCTCTACGCCG
>sig_3615
TACTAGTTAAATACGCTTCACAGTTTCTTC
>sig_3616
GCTCTTATTACCAATGCTTAATCAGTGAGG
>sig_3617
TCGTCGCCCCCGGGCATCATCCCGCCGAAG
>sig_3618
ATTCGGTACCAACTGGTTCCGGCGCCGGAG
>sig_3619
CATACCCGTTTTTTTGGGAATTCGAGCTCG
>sig_3620
GTAACTGATGTAAGAGGTTTCATATTGCTA
>sig_3621
TATAACAGGAATTAGGCGCCTAATTCAAAT
>sig_3622
AGTGTAAAGCCTGGGGTGCCTAATGCAGAC
>sig_3623
CTGCCACCGCTGAACAAACTAGTGACGAGA
>sig_3624
ATTAATTAAGTCGACATCTAGAGTTTAAAC
>sig_3625
GCGTAAGGAGAAAATACCGCATCAGGACGC
>sig_3626
GCGTAAGGAGAAAATACCGCATCAGGAANT
>sig_3627
ATCCGCCGCCCTAGACCTAGGGGATATATG
>sig_3628
ACGAACGATAGCGTCCGGACTCAGATCTGG
>sig_3629
GCGGCCGCAATGGCCAGTACTAGTGAACCT
>sig_3630
ATGACGATAAGGATCATCCCTTCACCAAGG
>sig_3631
GGCTGCAGGTCGAGCCCGGGCTAGCACGCG
>sig_3632
GGACAAGACTCAGGCGACCAGCGAGATGCA
>sig_3633
ACCTTAAACTGCATCGTTTCACTCCATCCA
>sig_3634
TACCGAGCTCAGCCACCATGACTGCTCCAA
>sig_3635
TGATCGGAAATCAGAGAATTTAATGTTGTT
>sig_3636
TCATTAGTCATTAGTCAGATCTCGAGCCCG
>sig_3637
CCACCAAGACTCAGGCGACCAGCATCGGCG
>sig_3638
TGGCGGCAAGCTTGCGGCCGCTTAAGAGCT
>sig_3639
TACACAAAACAAGTCAGATAAATCTCTTTC
>sig_3640
TGCATTCGCCCTATAGTGAGTCGTATTAAT
>sig_3641
GGCCGATTCATTAATGCCCGGGCTTATCGA
>sig_3642
GAGTGATGGTGGTGATGATGGACCATGGCC
>sig_3643
GCCCAAGCTTGCATGCCTGCAGGTTTAAAC
>sig_3644
CTTGCTCATCGGATCCGCGAATTCTCATGT
>sig_3645
TGCGTGTGACGGGCACCGCGAACCACCCGT
>sig_3646
TCGAATTCGCGATAAGCGCCTTCGCAGGTT
>sig_3647
TACGCTCGGTCGTTCGGCTGCGGCGAGACG
>sig_3648
GAAAAGATCCGTCCGAGCTTTATGCTTGTA
>sig_3649
TTCTCTAGGCGCCGGAATTCCGATCTGATC
>sig_3650
ACTGCCGCGGTAATAAGCCGAATTCTGCAG
>sig_3651
GTTTGCGCAACGATGTTGCCATTGCTGCAG
>sig_3652
CCAGCGGCACCAGCGGCGCCTGAGAGGCGA
>sig_3653
GAGTGATGGTGGTGATGATGGACCATGGGC
>sig_3654
TCCGGTGATTGATTGAGCAAGCTTATCGAT
>sig_3655
GATCTGAATTCCCGATCTAGTAACATAGAT
>sig_3656
TAACGGCGCGCCCATGCGGATCAGTGAGGG
>sig_3657
CACCCGCAGTTCGAAAAATCTGACTCCGAA
>sig_3658
TGGAGCTGAAGGCTGAACCCTTTGATGACT
>sig_3659
GGTTCGAAATCGATAAGCTTGGATCCTCTA
>sig_3660
CACCTGCATCGATGAATTGATCCGAAGTTC
>sig_3661
CTGCAGGTCGACATGATCTCGATCCCGCGA
>sig_3662
ACCATGGAATTCGAAGCTTGATCCCGACCC
>sig_3663
GTCACGACGTTGTAAAACGACGGGATCCTC
>sig_3664
CAAGAGGCGAACACACAACGTCTTGGAGCG
>sig_3665
GATCAATTCATCGATGCTGATAGAAACAGA
>sig_3666
CATGATTACGCAGATCTGCGAGCTCGGTAC
>sig_3667
AGAATTCTCGAGAAGCTTCCCGGGATCCTA
>sig_3668
ACTGCTTTTATAACAAGCGTTTTATGAATG
>sig_3669
TATCAGCGACTCTTGAATGTACGTAAATCT
>sig_3670
TCCGAGCTCGGCCGACTTGGCCCTTCCCTT
>sig_3671
AGGTCCCTAGCGCTCTTATCATGGGGAAGC
>sig_3672
AACATACTTTATCTTACATTATAAATCGCC
>sig_3673
GATTGACCGGATCGATCCGGCTCTAGAGGT
>sig_3674
TGACTATGATTACAACGCCCAACTTAATTA
>sig_3675
ATCCGAGCTCGGTACCAAGCTTGAATCCCG
>sig_3676
AGGGGCAGTTAAAGTAAGCTTGCATGCCTG
>sig_3677
GTCGTCATATGCTCGAGGATCCGGCTGCTA
>sig_3678
TGGCGCGAAATTGTAAACGTTAATATTTTG
>sig_3679
TTTAGTAGTGCTTTTGATTAAAGTACCAGA
>sig_3680
GCCACCATCATCATCATCATTCTTCTGGTG
>sig_3681
ACTGCAGGCATGCAAGCTCGATGATCCAAG
>sig_3682
AGTGGATCCCCCGGGCTGCAGCCCGGGCTT
>sig_3683
GGGATCCTAGAAGCTTATCGAATTCTCATG
>sig_3684
GGTGGATCCTGCACCATCGTCTGCTCATCC
>sig_3685
CGGACGCGACATGTCCCAGAGCTGGACAGC
>sig_3686
CAAGCTTGATGCATATTCTATAGTGTCACC
>sig_3687
ACAATAATTTGAATTTGAATACTCAAAAAA
>sig_3688
CGGGGTACCGAGCTCGCATGCGGATCCGTA
>sig_3689
GTACGGGTAGGCGGCCACCGTGAGATTGAA
>sig_3690
ACAGCTAGCCGAATTGCTGGAAGTCGTCGC
>sig_3691
CGGGGTACCGAGCTCGCATGCGGATCCGTG
>sig_3692
CAGCCAAGCTTGGTCAGATCTGCTAGAGGT
>sig_3693
ATGAGTGGCAGGGCGGGGCGTAAACGCCGC
>sig_3694
CGAATTGGCCTTCAAGGCCGCATGCGTCGA
>sig_3695
TAACTCTAGGGTACCTCTAGGAAGCTTTCT
>sig_3696
CTCGCACCGAAAATGTCAGCCAGCTGCCTC
>sig_3697
AAAGGATCTTCACCTAGATCCTTTTTGATC
>sig_3698
CACGAATTCTCTAGAACTAGTAAGCTTATC
>sig_3699
TATTCGCTGTAGTGCCATTTACCCCCATTC
>sig_3700
ATCTGCAGGTCGACGGATCCGGGGAATTCA
>sig_3701
TATATCAGATCCGCATAGCAATCTAATCTA
>sig_3702
TTTAATAGTGGACTCTTAAAGAACGTGGAC
>sig_3703
TTTACGACCGTACATATGTATATCTCCTTC
>sig_3704
TGACGCTCAGTGGAACGAAAACTCACCGTT
>sig_3705
AGATCCTTTTTGATAATCTCATGCATGACC
>sig_3706
ACCAGTAATAAAAGGGACATTCTGGTCGAC
>sig_3707
TGAGAATTCCGGATCCTCTACGCCGGACGC
>sig_3708
TCGCTCGCCGCATACACTATTCTCAGAATG
>sig_3709
TCTTTATTCTATACTTAAAAAGTGAAAATA
>sig_3710
CGATAAGCTTACTCCCCATCCCCGGGCAAT
>sig_3711
TAGATCTGAGTCCGGACTTGTACAGCTCGT
>sig_3712
GCCTTCCTGGGCGGCTTTACTACCCTCTGA
>sig_3713
ACACCGACGAAGGAGTTGATCCCCTGCGCC
>sig_3714
AAATTTTATCATAATTCTATTATAATTCTA
>sig_3715
AAAGCCTAGAATTCTTGAAGACACTAGAAT
>sig_3716
TTATCTAGACCTCCTTGGTCGACTTCTGAC
>sig_3717
GTAGGTATGGAAGATCTCTAGAAGCTTCGA
>sig_3718
TGTTGTGGGTGCCCCTCCTCGTAGATCTGA
>sig_3719
CGACCTGACCATGACCAAAATCCCTTAACG
>sig_3720
ACGCCAAGTACTGATGGTTAACGACCGCGC
>sig_3721
ATGCAATTCGATGACCTTCATGTTAACCCC
>sig_3722
CGCCTTTGGTCACTTCCTCCTTGATGTCGT
>sig_3723
AATACAACTTGATATTAATAGACGCCGGGC
>sig_3724
AGTGAATTCGAGCTCGGTACCCGAAAAACA
>sig_3725
ATAATTGGAAATTTCCAGTACCCTGCCCAT
>sig_3726
GCTAGCAGCACGCCATAGTAACGTGCCGGC
>sig_3727
AAACTTGTGATAACAGCATGATGATGATGA
>sig_3728
AATCTCCGAGGAAGACTTGAACGGTGCTTA
>sig_3729
GAGATCTGAATTCGGATCCATCGATAAGCT
>sig_3730
CGCTCTGACGTCAGGCTCTCTGACGTCAGG
>sig_3731
ATCCATGGCGATCCTCTAGAGTCGACCTTC
>sig_3732
TTTGGAAATTTAATTTTTTGTTCATTTATT
>sig_3733
CGCCAAAACAGAAGCTTCATTCATTCAGCA
>sig_3734
GTTTGGTTGTTGCTTTGTTGTAGCGCAACA
>sig_3735
CCCGGGAAAAATTCCGCCGATACTGACGGG
>sig_3736
GTAACCGCGTTTCAGAACCCCAGAGTCCCG
>sig_3737
TATCAACAAGCTGGGGATCCATATGACGTC
>sig_3738
GTACCGGAATGCCAAGCTCAGATCTCGAGC
>sig_3739
CGCTACGTAGAATTCCCATATGCGCTCCCT
>sig_3740
AACAAAAGTAGAACAACTGTTCACCGTTAA
>sig_3741
ACGGATCGTATAAATATGGCTCACAACCAC
>sig_3742
GGGCGTAAACGCGTGGATCCCCCTCAAGTC
>sig_3743
CAAGATCTCCTAGGAAGCTTTCCATGGTCA
>sig_3744
CTTGTCTAGATCAAGCTTATCGATACCGTC
>sig_3745
CGGATCCGGGGAATTCCCGGGGATCCTCTA
>sig_3746
TTTTCTAAGAATTCTCATGTTTGACAGCTT
>sig_3747
TGATAATAATGGTTTCTTAGCTCTAGAAAT
>sig_3748
AGCTTAATAAGCTTAATTAGCTGAGCTTGG
>sig_3749
GGCCCGGGGTTATAATTACCTCAGGTCGAC
>sig_3750
CGAACAGGCTTATGTCAATTCGAGCTCTCA
>sig_3751
AGGGGGATCCATTCTTAGGCCACACGTTCA
>sig_3752
CGAACAGGCTTATGTCAATTCGAGCTCTCC
>sig_3753
ATCACTCACGGCATGGACGAGCTGTACATC
>sig_3754
TGTGATAACAGCCTTGTCATCGTCATCCTT
>sig_3755
TCCAATGATGAGCACTTTTGATCAGAAAAA
>sig_3756
TAACCCTCACTAAAGGGAATAAGCTTGCGG
>sig_3757
GGTGCTGCAAGGTAGTAGGAGCCTGAGCCG
>sig_3758
ACTCATTGAAGAGCTCCTCCATCCAGAAAA
>sig_3759
GGGAGCCGACTGCCGACGTGCGCTCCGGAG
>sig_3760
ACCCGGGAATTCGGGGATCCCAGGGGCCCC
>sig_3761
TGGAATTCGGATCCCGGGGATGGGGAGTAA
>sig_3762
CTGCCATGGTTTTAATTAAGCGGCCGCGGC
>sig_3763
CTTTGACCCATTTTAGCTTCCTTAGCTCCT
>sig_3764
AGATCCTTTTTGATAATCTCATGCATGATC
>sig_3765
CGATACCGTCGACAGGCCTTCCCTCGATAT
>sig_3766
CGGCGACCAACAGATGCACGACGTTCGAGG
>sig_3767
ATCTGTTGGTCGCCGTGCTTCCGTTCTCGA
>sig_3768
TGGCGAATAGCTTCTTCCGCTTCCTCGCTC
>sig_3769
TGGCAGGAGAAAAAAGGCTGCACCGGATAT
>sig_3770
ACCATTCGATGGTGTCAGGATCCTCTAGAG
>sig_3771
GGGACTCTTGTCGTCGTCATCACCGGAGCC
>sig_3772
TGACTAATTGAGATGCAGATCGCAGATCTC
>sig_3773
GCTGGCCACGTTGGAGGCGTTGTAGGGTCC
>sig_3774
CTAGGGCGATCGCACTAGTCGATAACCAGA
>sig_3775
TCCAACACACAAGCAGGGAGCAGCTTTCTC
>sig_3776
GGCGTCTTCCATTTGGATCCGGGCCCTCTA
>sig_3777
ACTTTTTACAGTCGGTTTTCTAAAACGATA
>sig_3778
GTACTGCCGGGCCTCTTGCGGGGTATCGTC
>sig_3779
AACAGCTCATTTCAGAATATTTGCCAGAAT
>sig_3780
AAGGAAATCCATTATGTACTATTTGGGCGA
>sig_3781
AGAATCGGATCCCGTCGTTTTACAACGTCG
>sig_3782
GCCCTTTCGTCTTCAAGAATTCCTCGAGGC
>sig_3783
TGTCAACAGCAATGGATATCTAGAATTATT
>sig_3784
TGAGTTTTCTCGAGACATACCTTCAGCGTC
>sig_3785
GGCAGGGGGCCGCCCTCGATCACCTCGATC
>sig_3786
GGCCTATGCGGCCGCAGTAAAGGAGAAGAA
>sig_3787
CATGGATCGATGCTAGCAGATCTACGCGTG
>sig_3788
ACAAAGTGGTTGATGGGCTCGAGATCTGCG
>sig_3789
CTAAGGTCACTTACAAACGGAATGTTGATA
>sig_3790
CTAGAAACTCGGTACCTATCGATAGAGAAA
>sig_3791
AGCTGTCAAACATGAGAATTTCGGGCAGCG
>sig_3792
ATGCCGATGGCCGCGGCGTTGTGACAATTT
>sig_3793
ACCTGCAGGGGGTCCCGAGCGCCTACGAGG
>sig_3794
GTACCAGCACGCCTTCAAGACCCCCATTGC
>sig_3795
CACGGGTGCCGGTGGGTCGACTAGTTCATC
>sig_3796
GGGCGCCGGCCTAGGACTAGTTTTTATACT
>sig_3797
CGCCGGATACCAAAGCGCCAGGCCTCACTC
>sig_3798
ATGGCGAATGGCGTGTTAACAGGTCCAACG
>sig_3799
CTTGCATCCCTGCAGGTCGACTCTAGAGGA
>sig_3800
CGATCGGCTCTAGAGGCCCTTAAGGCCTTA
>sig_3801
CAGCCTGAATGGCGAATGGNAATTCCAGAC
>sig_3802
CTGATGGCGCAGGGGATCAAGATCCGATCA
>sig_3803
AACAAAATATTTTGTTAAAATTCGCGTTAA
>sig_3804
CCTTCCCTCGATCTTCTCGAACTGCGGATG
>sig_3805
TTCGCCAGTTAATAGTTTGCTGCACCCAAC
>sig_3806
CCCCCATATGCATTTTTTTCCTCCTTATAA
>sig_3807
TCCGTCGACCTGCAGCCAAGCTTTCGCGAG
>sig_3808
TGGTTTTATATACAGCACACATTATACGCC
>sig_3809
TTCCCGCTTGGTCGGGCCGCTTCGCGAGGG
>sig_3810
GGTAAGAAAAGTTAGAATAAGACGATTGCT
>sig_3811
TTTGTGTCAAATGGCAAACTAGAGTGGTCG
>sig_3812
GGATCCAGTCGACCATGGTTAAGTATTTCC
>sig_3813
AACGGCACTGGTCAACTTGGCCATGGTGAT
>sig_3814
TAATGGGGGACCGCGAGCAGCTGCTGCAGC
>sig_3815
TCATAGCTGTTTGGGGAAGTTCCTATTCTT
>sig_3816
GCTCAGTGCAGCGCTTAGAGCTCGAATTTC
>sig_3817
GAATTAATTAATCATCGCGACTGCAGAGAT
>sig_3818
ATTCTGGCTGAACAACTGGAGGCTTTCGTT
>sig_3819
TGTCGTACTACCATCACCATCACCATCACC
>sig_3820
CTCTAGTACTTCTCGACAAGCTTCGTCATC
>sig_3821
AGCCCTTATTGGAATTCGGATCCCGGGGAT
>sig_3822
ATCATGGTGAAGGGCTCCTTCTTAAAGTTA
>sig_3823
GACTGCAGCTGCAGTAAACAACGGTATGCA
>sig_3824
CCGACTCCCGCCGAAGTTTCATAGAATTTC
>sig_3825
CACGGCCGGCTGGGCCACGTGAATTCAGCT
>sig_3826
TTCACCGTTAAATATCAAAGGGAAAACTGT
>sig_3827
CCTAGTGGGTACCAGAGCTCCCTAGGTTCT
>sig_3828
CGTCCCATGGCCATTCGAATTCACTGGCCG
>sig_3829
TGCGAAGGCGCTTATCGCGAATTCGAGCTC
>sig_3830
CAGCAATGGATAATTCACGAACCCAGTTGA
>sig_3831
AGATCTGGTTCTATAGTGTCACCTAAATCG
>sig_3832
ATTCTTTTTCCATCGTCGCTTGGTACCATT
>sig_3833
CAACCTATTTGATGTATAGTGCCTTGACTA
>sig_3834
CCCAGATCTCCGAGGGATCCAGACATGATA
>sig_3835
GTCGAATTGCTGCAGGTCGAGGGGGTCATG
>sig_3836
TGAACAACTATTTCGAAACGAGGAATTCAC
>sig_3837
ATCCCGGGCTAGGTACTAAAACAATTCATC
>sig_3838
AACAGACCATGGGAATTCGAGCTCGGTACC
>sig_3839
GCGCGTCAGCCATTCGCCATTCAGGCTGCG
>sig_3840
GTGATTAAATAGAATTGGTGGAGCTCCAAT
>sig_3841
TTAGCTCCTGAAAATCTCGTCGAAGCTGGG
>sig_3842
ACCACCTTTACCACGACCAGACATATGTAT
>sig_3843
GCATTAAAAAATCAACGGAATCTGTTTCCT
>sig_3844
TTCTTCACGAGGCAGACCTCTCGACGGATC
>sig_3845
ATCTCTAGAATTCGAGCTCGCCCGGGGATC
>sig_3846
CTTGCATGCCTGCAGGTTTAAACAGTCGAC
>sig_3847
ACCTCTAGGAGATCTTCTAGGAAGCTTTCT
>sig_3848
TACGGTACCTTGCCTCTCAAGCCCCGCTTT
>sig_3849
TGACGTTAACTATAACGGTCCTAAGGTAGC
>sig_3850
GGTTTCGCCACCTCTGACTTGAGCGTCACT
>sig_3851
TCTAGACTTTTGAGCTTAGAGGTTTTTCTT
>sig_3852
CACCTTCGGGTGGGCCTTTCTGCGTACGAA
>sig_3853
GCAGATCTCGAGCTCGGATCCATGGTTTAT
>sig_3854
GCATTGGGATCCTAAGGAGGTTAATATTAT
>sig_3855
CCAGAATGCCATAGGTTCCGGAAAATAATA
>sig_3856
TATGATCCTTTTTTTCTGATCAAAAGTGCT
>sig_3857
ATGCTTTTCTGTGACTGGTGAGTACTTTCT
>sig_3858
CACTTTTGATCAGAAAAAAAGGATCATATC
>sig_3859
AGGAATCCGCCTAGCGCGCGTTAACTCTCG
>sig_3860
ACCATTGAATCTGAAGTCGTTTTGATTAGT
>sig_3861
CCGGAACCGTTATGATGTCGGCGCAAAAAA
>sig_3862
AGCAGTCGGACCGCGGTCTGGATCTCCCGG
>sig_3863
CGGGAGTGCTAGGGGATCCGTCGACCTACC
>sig_3864
GCGCATCCATGCCCCCGAACTGCGGTCGAC
>sig_3865
CTGGTGTACTTGGTGACAGCCTTGGTGCCC
>sig_3866
GGTACCTCCGGAATAAAGCTTTACTTACGT
>sig_3867
ACGATCCCGGGTACCGAGTCGACCTGCATC
>sig_3868
GTCCGTCGACAAGCTTGCGGCCGCAGAGCT
>sig_3869
GCAAGTGGAATTAGCTTGCTCAATCAATCA
>sig_3870
TTCCCTGTCAAGACTGTCGACGTCAGGCCT
>sig_3871
GCCGCCAGATTGAGATCCCCCGGAATTCGA
>sig_3872
GAGTCGTATTGACGTCGCTATTTAACGACC
>sig_3873
TTCCCAATGTGCTGGGTACCCGGGATCCTG
>sig_3874
GGAATTCAGGATCCCCGGGCTTCCAAATCG
>sig_3875
CACTCATTAGGCACCCAGCTTTGCAAGCTT
>sig_3876
CGGATCCCCGGGAATTCTCATGTTTGACAG
>sig_3877
CCTGCAGGCATGCAAGCTTGGGGGGGATCG
>sig_3878
CGACCTGCAGCCCAAGCTTCCGGTCTCCCT
>sig_3879
TGCCACTTCAGTGGCGATTGGTGCCGGTTT
>sig_3880
AGTCAGCTGCAGAATTCGAAGCTTAATTAA
>sig_3881
GCATTCTACATAGGGGACTCTAGAACTGTT
>sig_3882
ATAAATTCCCTTGAAGGAGAGAGGGCTGTA
>sig_3883
ATCCATCTTGTTCAATCCCCATGGTCGATC
>sig_3884
GTCGACTTAGTCGGGCGATAAGCTTCGGGC
>sig_3885
CATTGGTAATGAGGGCCCAAATGTAATCAC
>sig_3886
AAAACCTCTAAGCTCAAAAGTCTAGAAGGC
>sig_3887
ATGCTAAACGCACCGCTACAAATCCTTAAG
>sig_3888
GTAGGGCCCTAGTTAACTATCTAGAGGATC
>sig_3889
CGCGGCCCCGAATTGTTAATTAACGTTAAT
>sig_3890
AGTGTGCTGGAATTCGGCTTAAGCCGAATT
>sig_3891
TTTTTTATTAGCTGGTACTTAGTATTAGTG
>sig_3892
TTTCTGATCGACGTTAACTGGTTCCCGGTC
>sig_3893
TAGAGTGTCAACAAAAAGGAGGAATTAATG
>sig_3894
CCCACCAAACCCAAAAAAAGAGTAAGCGGC
>sig_3895
ATCATGTCGAGCTAGCTGTACAATCGATAG
>sig_3896
TTGTACTGATCCAGTTGCTCAAAAAAATCT
>sig_3897
TTCTTGTACAAAGTGGTCATGGCTTCGAAG
>sig_3898
TTGCACAGTTGCAGTAAGTGTTGAGTCTTC
>sig_3899
TTAATTCCCTAACTAACTAAAGATTAACTT
>sig_3900
ATAAAATATTTCTAGAGCTAAGAAACCATT
>sig_3901
TCAGATCTCAGTGGTGGTGGTGGTGGTGCT
>sig_3902
TATAAGGAGGATTAATTAATGGGGGACCGC
>sig_3903
ACGGGATCCGATTCTAGACTAGAATTCGCA
>sig_3904
AACAAGTGCCAGCAAAAGACTCCGGCTCCG
>sig_3905
TCGATGATAAGCTGTCGCATGCAGATCTAG
>sig_3906
CCGATATCCTATTGGCATTGACGTCGCGGC
>sig_3907
ATGGCAGCCTGACGCCAGAAGCATTGGTGC
>sig_3908
CAGCAAATGGGTCGCGGATCCGAATTCGAG
>sig_3909
TAGAAAAGAAAAAGGGATCTTTAATAAGTT
>sig_3910
GCCTCCCCCATCTCCCGATCCCCACGAGTG
>sig_3911
ATCTGATCGAAGGTCGTGGTATCCCTCGTA
>sig_3912
AAGCAAATGAACTAACGATTAGTCGCTATG
>sig_3913
TGATATGACCCCCAAACATCCCACGTCTCT
>sig_3914
GAGAATTCGATAAGCTTCTAGGATCCGATC
>sig_3915
ATTTAACTGTGATAAACTACCGCCGATGAT
>sig_3916
CGGGATCCGGTAAGATCCGGCTGCTAACAA
>sig_3917
CGTCCTCGGAGGAGGCCATCAGGATCCCGG
>sig_3918
GATACCCCACCGAGACCCCATTGGGCCAAT
>sig_3919
TGGTGCCGCGCGGCAGCCATATGGCTAGCA
>sig_3920
ATGTCGACGGATCGATCCCGTCGTTTTACA
>sig_3921
TAAAGCCTGGGGTGCCTAGTTTCCTGTGTG
>sig_3922
GTGCGGGCCTCTTCGCTATTACGCCAGGAT
>sig_3923
TCGCCCCGAAGAACGAATTCCCCGGATCCG
>sig_3924
TTATCCATTCCGCTGGTCTTGGGGTCGCGC
>sig_3925
TCGTGAAAGGTAGGCAGATCATATCGTCAA
>sig_3926
AAAGCTTGGGCTGCAGGTCGAGGCGGATCT
>sig_3927
CGCCTACCGAGTTGCTCTTGCCCGGCGTCA
>sig_3928
GTTCTCCTGGATCAATTTCTTTTAAGTAAT
>sig_3929
GCCCGACGTCAGGCCTGTCGACGAGCTCCC
>sig_3930
CTGCAGGTCGACCCTTAGCGGCCGCTTATT
>sig_3931
ACGTATGAGCACAAAAAAGATTTGACCAGA
>sig_3932
AAATCTCATCGTTTCGAAATAGTTGTTCAA
>sig_3933
AGAAGCTTCTAGAATTCCAGCCCGGGCGGA
>sig_3934
GACGTCCGGACCGTAGAGTCGAGCAGTGTG
>sig_3935
AATTCTCTAGGGTACCTCTAGCTCGAGGGG
>sig_3936
AAGCAGGCTTGATTATTCCAGTAGTAATCT
>sig_3937
GACGACGACAAGGCCATGGCGATATCGGAT
>sig_3938
ATGCTCTCTTCCGCTACTATGGTTGCCTCT
>sig_3939
GCTTATGCATGCATGCGGCCGCAATTCGAG
>sig_3940
CAAAGTGGTGATGTACAAGTAAAGCGGCCC
>sig_3941
GACGGAGACCTGGCCGCCGTTGGTCGAGGC
>sig_3942
CAATTTAAACAGATCTGAATTCCAGCTGAG
>sig_3943
CATGAGACAATAACCCTGATAAATGCCTTG
>sig_3944
AGCCTGAATTTAACCAGGAACCCTGAGATT
>sig_3945
AACGTGCAGTCTCTTCAAGCTTGGCTGCAG
>sig_3946
CGGCCAGTGCCAAATCGATGGCTTGGCTGC
>sig_3947
GACCGAAAACCTGTATTTTCAGGGCATCAC
>sig_3948
TTGGGTGCAGCAAACTATTAACTGGCGAAC
>sig_3949
AACTGGGTACCGAGCTCGAATTCCCAAAAA
>sig_3950
GCTTCGAATTCCCATATGGTACCAGCCTTA
>sig_3951
ATGTCAACTGGGTTCGTGCGAGCTCTCATT
>sig_3952
AATTCGTGTATAACGGAGCCTGACATTTAT
>sig_3953
CATGCATCATCATCATCATCATGGCCATCA
>sig_3954
AAGTGAGCTAGCCGATCTCGACGAGTGAGA
>sig_3955
TTTATGCAAACCAATTTTAACTTATATACG
>sig_3956
CGAGCTCGAATTCCAATTGCAATCGCCATC
>sig_3957
TGCTTGTTCGATAGAAGACAGGTTAATTAA
>sig_3958
TTCTTTTACGTTTCCGCTCCATCGCCAATT
>sig_3959
CCGGGCCTCTTGCGGGGTATCGTCCATTCC
>sig_3960
CCACGCCATGCCCTGGTCGATCATGGCCGC
>sig_3961
ATGGCGAAACTAGTATGGACCCCGAAGAGG
>sig_3962
ATAACTAATGCATGCGGTAATACGGTTATC
>sig_3963
AAAAGTTTTCTTTATCAAATATTTTAAATC
>sig_3964
GGAATGCCAAGCTTACTTAGATCTCGAGCT
>sig_3965
ACAAACCGAAAATGTTGAAAGTATTAGTTA
>sig_3966
GCCGCCTAGTGGGTACCAGAGCTCCCTAGG
>sig_3967
TAGTATAGGGGACATGCTCATTCTAGAGTC
>sig_3968
TAGGGAGATAATTAAGCTCATAAATTAAAC
>sig_3969
AGTTAGCGATGAGGCAGGGTTGATCGCCAC
>sig_3970
CGACCTGCAGGCATGCAAGCTTGGAGGTGC
>sig_3971
CAATGAGAGCTCATGTTTGACAGCTTATCA
>sig_3972
CAAATGGGTCGCGGATCCGGCTGCTAACAA
>sig_3973
CGGTGGAGCTCTGATAAATATGAACATGAT
>sig_3974
TTTCGGTCTCCACGCAATCGAATTCTATGC
>sig_3975
GCGATCGCTAGCCCTATAGTGAGTCGTATT
>sig_3976
TTCTTGTGAGCAGTAAGCTTGCATGCCGCG
>sig_3977
CGGCCGGCGCGCCGTTTAAACGGATTTAAA
>sig_3978
CTTTGCGAACCCAGGNGCTGGTGACGGAAT
>sig_3979
GGAATAAACCATGGATCCGAGCTCGAGATC
>sig_3980
CCGGGTCTTCCATCCGGAGGGGATCCTCTA
>sig_3981
TGAAGGCCAATTCGTAATCATGGTCATAGC
>sig_3982
ATCGAATTCGATGATAAGCTGTCAAACATG
>sig_3983
AAACAACATTACAATTACTATTTACAATTT
>sig_3984
TTGTCCATTTTAGCCTCCTTAGCTCCTGAA
>sig_3985
AATTCGAGCTCGGTACCCATCACAAGTTTG
>sig_3986
TCGGCCTCGAGGCCTCGAGGAATTCTTGAA
>sig_3987
CATCACGTGGATGACGACGACAAGAGTCCG
>sig_3988
CACGGCCGGCTGGGCCACGTGAATTCATCG
>sig_3989
TGCCAAGCTTGCATGCCTGCAGGCTCTAAT
>sig_3990
CAGGCGCCGAATAAATACCTGTGACGGAAG
>sig_3991
GGGTCCATGGTGAAGGGCGAATTGCCCTTA
>sig_3992
ACGATGGCCGCTTTGGTCGACAATTCGCGC
>sig_3993
CACCACGATGCCTGCAGGTCGACGGATCCC
>sig_3994
GGCCCCCTCCACTCGGAGGGGGCCTTCGGC
>sig_3995
ACCCGGGGATCCGTCAACACGGGATAATAC
>sig_3996
CGGTCCCCCATTAATTAATCCTCCTTATAA
>sig_3997
TGCCAAGCTTGCATGCCTGCAGGCTCTAGA
>sig_3998
CGGATCCCGGGGAATTCGGGCAATAAGGGC
>sig_3999
GGGACGCCCTCGCGGACGTGCTCATAGTCC
>sig_4000
TGGATCCTGAGAACTTCAGGCTCCTGGGCA
>sig_4001
CGGCGTTATTAATATCAAGTTGTATTAATA
>sig_4002
TTTTGACTTGAGGGGGATCCCTTCCATTCA
>sig_4003
AATATTTGTTATTCTATAATCTTCCAATTA
>sig_4004
GGGTGCTTAGAGCTCGAATTTCCCCGATCG
>sig_4005
GTGACTGGAAAACCCTGGCGTTACCCAACT
>sig_4006
GAGTGAGGATCCTAAATTATCTCTGGCGGT
>sig_4007
GGCGAATCGATAAGCTTGGGCTGCAGGTCG
>sig_4008
GATCCGTCTATGATCAGATCTCGAGCTCGC
>sig_4009
GGGGGCCCGGTACGTACCCGGGGATCATCG
>sig_4010
CTAGATATCGGATCCCGGGCCCGTCGACTG
>sig_4011
TGTGCGGTATTTCACACCGCATAGGGTCAT
>sig_4012
CTCCCGGGTTTAGCACTCCCGGGTTTAGCA
>sig_4013
CCGGAAGTTGAACTGCAAGGTCTGGAAGCG
>sig_4014
TCGATGTGGCGTAATCATGGTCATAGCTGT
>sig_4015
CTCGCCCGATCTTATGGTGCACTCTCAGTA
>sig_4016
TGAATTCCCCGGATCCGTCGACCTGCAGGT
>sig_4017
TCTTACCCAGCAATAGTATATTACGTGGGT
>sig_4018
CTAAAGGGAACAAAAGCTGGAGCTGATCTA
>sig_4019
AATTCCAAAGAAGTGCAACATCTCTTAGAA
>sig_4020
CTGCCATCATCACCATCACCACTAAATCGA
>sig_4021
TGGTGGTGCTGGTACCGCGGATTCAAGCTT
>sig_4022
AGGAAGCGGAAGATGACTGCGTTAGCAATT
>sig_4023
GATGGTGATGGTGCATAATATTAACCTCCT
>sig_4024
ACATGAGAATTAACAACTTATATCGTATGG
>sig_4025
TCTCCTCTCCGGAGACATGGCCGGCCCCGG
>sig_4026
CGCCGGGATCCCTAGACCGCGGCTAGAGGT
>sig_4027
GGAGTTCTGCCTATCATGGGCCCACCGCCG
>sig_4028
TAGCGAGCGCCGGAGGCGGCCAAGCAACCT
>sig_4029
AATATTAACGTTTACAATTTAAATTTGGAT
>sig_4030
CCCATGGACGCACACCGTGGAAACGGATGA
>sig_4031
GCTCAACTAAGTCAAGTTGAGTTTATACAC
>sig_4032
GGTATCGTCCATTCCGACAGCATCGCCAGT
>sig_4033
GTTGCGGTGCTCCAAACCTCCTCCCCACCT
>sig_4034
GCCCTTGCTCACCATCAGGATCCCGGGCCC
>sig_4035
TCGTGGCCGGCATCACCGGCGCCGCCCTAT
>sig_4036
TAATGAATTACAACAGTACTGCAGCGTCGA
>sig_4037
CTCGCGAAGGCGGGCCGCAAGCTCTTAGCG
>sig_4038
GCTCCACCGCGGTGGCGGCCGCTCTAGACA
>sig_4039
GCTCCACCGCGGTGGCGGCCGCTCTAGACG
>sig_4040
ACCGGGCCCAAAGTCGACGGATCCCATATA
>sig_4041
TGCCCATGTTCTTTCCTGCGTTATCCCCTG
>sig_4042
TCCTTCAATATCAGTTATCAAGCTTATCGA
>sig_4043
TCCGAATTCTAGCGTCCATAAGCATTCTTT
>sig_4044
GTTGTAAAACGACGGCCAGTGAGCGCGTAG
>sig_4045
CGGAAGACCTCGGCCGACGGATCTGATCGG
>sig_4046
CTTCAGCTCACTCACTCAAGATGTGTATAA
>sig_4047
AAGTTTGTGGGCTGTAGGTTAAAAAGTCGA
>sig_4048
GTCCGGGAGCTCGTGGATCCGAATTCTGTA
>sig_4049
GCTATACGTAACCGCGTTTCAGAATTTCTG
>sig_4050
CATGATTACGCCAAGCTTGCATGCTCCCGG
>sig_4051
ACGTCCTCGGAGGAGGCCATCAGGATCCCG
>sig_4052
GCAGGCGGCGTAATCATGGTCATAGCTGTT
>sig_4053
CCAGCCCGACGCTAATGAGCGGGCTTTTTT
>sig_4054
ATGACAAGCTTGAAGGTAAGCCTATCCCTA
>sig_4055
TCTGGTTCCGCGTGGATCCCCGGGAATTCA
>sig_4056
AGGTGTGGGAGGTTTTTTCGGATCCTCTAG
>sig_4057
TGAACTTCACCTTGTAGATGAAGGAGCCGT
>sig_4058
GGAAGGGCGCCGGCCTAGGACTAGTGATCA
>sig_4059
ACAAAGTGGTGATGTACAAGTAAAGCGGCC
>sig_4060
TCCAAAATCGGATATGCATAGCAGCTCGAA
>sig_4061
CAGCGGCCAGAGAGGTCACTGACCTCTGCC
>sig_4062
AACGCGCGAGGCAGCTGGCTGACATTTTCG
>sig_4063
AGCGCAGCGTTCGAACTAGCACGTGACTAG
>sig_4064
GAGCTCGCCCAAATAGTACATAATGGATTT
>sig_4065
TTTATCTGTTGTTTGTCGGTGAACGCTGTC
>sig_4066
ATAGATTCCTCTTTGAGCACAGATCTAGTT
>sig_4067
TTTGCGGACTCTAGATTAGGCGCCGGTGGA
>sig_4068
GGATTAATTAATGGGGGACCGCGAGCAGCT
>sig_4069
CAAATATGTATCCGCTCATGGAGCTCGCGA
>sig_4070
GGATCTTACCGGATCCCGGGCTGCAGAGCT
>sig_4071
TTCCGGGGGGATCTCAATCTGGCGGCTGGT
>sig_4072
GGAGGGGCACCCACAACAAGGACAGATCTT
>sig_4073
CCGGGGGATCGATCCTCTAGAGGTACCAAA
>sig_4074
ATGTTGGTGCGTTTAACATACGCATCCGTG
>sig_4075
CGTCTTCAAGAATTCCCGGGAAAGTCAGGC
>sig_4076
TGAGCGTCAGACCCCGTAGAGTTATTGGTC
>sig_4077
CCTCATCATGTTCATATTTATCAGAGCTCG
>sig_4078
TTGTTCGGATCCGAGCTTCAAAAGCGCTCT
>sig_4079
TAGGTCTGCGATCGCAAAGGCGCGCCAAGT
>sig_4080
TGAGCGTCAGACCCCGTAGAGTTATTGGTG
>sig_4081
CATTATACGAAGTTATGGGGATCTCGATCC
>sig_4082
GTTGTGTCTAATTTTGAAGTTAACTTTGGT
>sig_4083
GGCTGGCAAGCCACGTTTGGTGGTGTCGAC
>sig_4084
CAGGGCCTTGAAGAATACCGCGCGCCAAGT
>sig_4085
GAGCCAGGTGATTACATTTGGGCCCTCATT
>sig_4086
GGCAGGCCAGCGAGGCAGATCCACAGGACG
>sig_4087
CTCCAAAAATCGATACGACCGAAAACCTGT
>sig_4088
TCCCCGATCGCTAGATATCCATGGATCTGA
>sig_4089
CACCAAACCCGCGGAACCTGGTGCTGTACC
>sig_4090
ACATTTGACAATCCTTTAAAAATGGGCAAA
>sig_4091
CTAATTAAGCTTATTTGTATAGTTCATCCA
>sig_4092
TTAATTAATTAAGGTACCGGGCCCTACAGA
>sig_4093
GTCCAATAGATCTGGCGGATCCTCGAGAGC
>sig_4094
CTCATGGACGAGAAGACCACCGGGTGGCGG
>sig_4095
TGCAGGTCGACTCTAGTCGGCCGTACGGGC
>sig_4096
TTGGTACCTTAGGCCGCATATCGCGACCTG
>sig_4097
TGATTGGATCCCGGGTAATTAATTGAATTA
>sig_4098
GTCCTCACGGACTCATCAGTCCTGAGCATT
>sig_4099
CTTTTGACTTGAGGGGGATCCCTTCCATTC
>sig_4100
AGAATTCGGATCCGTGGTCTCATACAGAAC
>sig_4101
GGCGCGCCGTCGACGCGTCTCGAGTCAACG
>sig_4102
AACATAGTAAGCCAGTATATACACTCCGCT
>sig_4103
CCCGGGCGTTGTAATCATAGTCATAATCAA
>sig_4104
ATGATTACGCCAAGCTTGGCTCGACGGATC
>sig_4105
ACAACGGTTTCCCTCTAGATAACGAGGCGC
>sig_4106
TATGTTGAATAATAAAAACGAATTTTGACA
>sig_4107
GAGGCGGTTTGCGTATTGGGGGAAGTGAGA
>sig_4108
TAAACCCGGGAGTGCTAAACCCGGGAGTGC
>sig_4109
TAAACTTTCGAAGCCATGAGAGCAGCAGCA
>sig_4110
GTATCGATTCTAGAACTAGTGGATCTAAAA
>sig_4111
AATCTCGTCGAAGCTTCGAATTCCCATATG
>sig_4112
TTTGGAGAGGACAGGGTACCCGGGGATCAG
>sig_4113
AAGATCCCTTTTTCTTTTCTAAAGCATTGG
>sig_4114
CTTCCAACTGATCTAGCTTTAATGCGGTAG
>sig_4115
CCGAAACGCGCGAGGCAGAGATCGCGGCCG
>sig_4116
CGCGCTTGTTCAGCGGTTTCAGCCTCCAAC
>sig_4117
TTCGCCAGCAGATCCGTCCCTATCGTTTCC
>sig_4118
TGATTGCCCTTCACCGCCTGGCCTCCGTTG
>sig_4119
CCTGAAGGGCGAGACCACAACCAAGGCCGT
>sig_4120
GTATGAAATGGCGTCGCGCCTCGACAAAAT
>sig_4121
CTTATCATCGATAAGCTTACTCCCCATCCC
>sig_4122
GGTCGCGACCCTACCCTCGATTGCAGGCGG
>sig_4123
CAAAGTGAATTCGAGCTCGGTACCCGGGGA
>sig_4124
GAAATCCATTATGTACTATTTCCAGCTTTT
>sig_4125
CTTATTGGAATTCGGATCCCGGGGATGGGG
>sig_4126
TTGGCGCGCCAAACGATATCGGATCCAGGC
>sig_4127
TCTTACGTGCTATTATTTAAGTATCTATTT
>sig_4128
ATGAAGGTCATCGAATTGCATCTGACCGAA
>sig_4129
ACAGTGCCGAAGCGACACCCGAAAGATAGA
>sig_4130
CGTAAGGAAATCCATTGTACTGCCGGACCA
>sig_4131
CCGGATATTTATAGGTTTTTTTATTACAAA
>sig_4132
AGAGGATCCCCGGGTACCGAGCTCGTTAAC
>sig_4133
CTGGTCTTGGAGCCGTTGGTCAACTTCTCG
>sig_4134
CGGGGATCCTGAATTCCTGCAGACTAGTAA
>sig_4135
CACGGCCGGCTGGGCCACGTGAATTCCTGC
>sig_4136
AACATCTGATGGTTCTCTAGGGTCGACCCT
>sig_4137
TCATTAATGCAGACGCGCCCTGTAGCGGCG
>sig_4138
GAACTGGGTACCGAGCTCGAATTCCCAAAA
>sig_4139
AAAAATATCCCGGGAGCTCGTGGATCCGAA
>sig_4140
GGGATTTTGGTCATGTCGACCTGCAGGCAT
>sig_4141
GCTTATCATCGATACAAATTCCTCGTAGGC
>sig_4142
AGGGAGATCAGCCTGCGGGTCACGTGCAGG
>sig_4143
GATGAGATAGATCTTGGCAGTCACAGCATG
>sig_4144
TTGATTGAGCCTACCCTATGAACATATTCC
>sig_4145
AGACCACTCGGATCCCGCTTACGCTGAGTA
>sig_4146
TGATAACACTGCGGCCAACTTACTTTCTGA
>sig_4147
GATCTGCAGGTCGACGGATCAGATCTCGGT
>sig_4148
TAATTAAGGTACCGGGCCCTACAGATCCTC
>sig_4149
GCGTCAGAGAAGGGAGCGGCCATGGGAATT
>sig_4150
CCTGGAACGCTGTTTTTCCGGGGATCGCAG
>sig_4151
TCTGGCTAGAATCTAGATCTGATCTAGAGG
>sig_4152
GCAGACTAATTCGAGCTCGGTACCGTCCTC
>sig_4153
TGTCACTACTTTCACTTATGGTGTTCAATG
>sig_4154
GGACCTCGTGATACGCCTATTTTTATAGGT
>sig_4155
ACTACAGGCGCTGATGTCCGGCGGTGCTTT
>sig_4156
TCGAGCTCTAAGCGCTACCGTTCAAGTCTT
>sig_4157
AGGATGACGACGATAAGTGAAGATCCGAAT
>sig_4158
TCCTGGAAAACGGGAAAGGTTCCCTTCAGG
>sig_4159
TTTCGCGGGATCGATCCTCTACGCCGGACG
>sig_4160
AGCCATATGGCGAGACGTATTCTGGTCGTA
>sig_4161
TAAGGAGGAATAAACCATGGCCCTTAAGGG
>sig_4162
GACCATGATTACGCCAAGCTTGGTACCATA
>sig_4163
CGAGCTCGGTACCCGGGGATCCCACGTGGG
>sig_4164
ATTAAGCCCGGGCTGCAGCCCGGGGGATCC
>sig_4165
ATGTCTGGATCTGAACCATGGAGCGGAGAA
>sig_4166
CTGCAGCTAGCATTAATAAGCTTTAAAGCT
>sig_4167
AGACAATTGCGGATCGGCCCAGCATCGAAT
>sig_4168
GCGTCTATTAATATCAAGTTGTATTAATAT
>sig_4169
TTAACTTGTTTTTCGGGTACCGAGCTCGAA
>sig_4170
TTCTCGAGGTACCTGCAGCTAGTACTGACG
>sig_4171
TGCATGATATCGTCCGGGCCGCAAGCTCCT
>sig_4172
TCCTCTTTTAAAGATCTGATCATAGACGGA
>sig_4173
CAATTCGATCCTGCTGATGAAGCAGAACAA
>sig_4174
AAAAACAAGTTTAGCGGTTCAGGAAATCGG
>sig_4175
AGCTTTTATGAGTTATCGAGATTTTCAGGA
>sig_4176
TGGCATGGATGAACTATACAAGTCCGGATC
>sig_4177
CCATTGCTGGAGGCATCGTGGTGTCACGCT
>sig_4178
GAGCTCTATTTTTACAACAATTACCAACAA
>sig_4179
CCGCACGCGTTCGCGACTAGTTGTCGACCT
>sig_4180
TAACAGCGACTACAAGGATGACGATGACAA
>sig_4181
GGCGGATCCCCCTCAAGTCAAAAGCCTCCG
>sig_4182
AAAAACGGGGAGCTGATCTTTAAAAGAGGA
>sig_4183
TCAGTGGAACGAAATCGATGAGCTCGGGGG
>sig_4184
GTGAGCGGATAACAATTCCCCTCTAGATAA
>sig_4185
GGAAGCTTTTTGCAAAAGCCTAGGCCTCCA
>sig_4186
TGCCACCAGCCGCCAGATTGAGATCCCCCG
>sig_4187
AGGAATATGTGATACAGGATATATTCCGCT
>sig_4188
TTACCGTGAGCTGCAGAATGAACTCGCGCC
>sig_4189
TAGCGCTTAGAGCTCGAATTTCCCCGATCG
>sig_4190
GGCGCGCCGCTAGCGTGGGCGAAGAACTCC
>sig_4191
TTCTCTTTTTAAACAAAACACTAATCAAGC
>sig_4192
TCAAGACATAGCTGACTATTTCAAGAACTC
>sig_4193
GCATCCGCTTACAGACACTTGAAGACGAAA
>sig_4194
GCGGCCGCCAGCTTACGTAGAACAAAAACT
>sig_4195
AGGCCGAATTCGAGCTCGGTACCCGGGGAT
>sig_4196
GCAGCCTTTTTTCTCCTGCCACATGAAGCC
>sig_4197
TCCCCGGGTACCGAGCTCGCGATGATAAGC
>sig_4198
CAGCTGATCTCTTGTACAGCTCGTCCATGC
>sig_4199
CAAATAAGCTTAGAGCTCGAATTTCCCCGA
>sig_4200
ACGGGTGTTGGGTCGTTTGTTCGTGGTGCA
>sig_4201
GGACAGCAAATGGGTCGGATCCGAATTCGA
>sig_4202
CCCCCCTGCAGTTCATTCAGGGCACCGGAC
>sig_4203
TCAGTCACGATGAATTCCGGGGATCCACGC
>sig_4204
AGCTTGCGTATTGGCTAGAGCAGCTTGCCA
>sig_4205
CAATGCGCTATGCGCATTGGGTTATCGTGC
>sig_4206
ACCGCATAGGGTCATGGCTGCGCCCCGACA
>sig_4207
CCTTTCGTCTTCAAGAATTAATTCGGTCGA
>sig_4208
ACAGAAGTGTGATCGCCTCAAACCCGCTCG
>sig_4209
TCGATCCTAGACCGCGGCTAGAAAGCTTCC
>sig_4210
TAGGGGACATGCTGTTATCAACCACTTTGT
>sig_4211
ATATAGTTGCTGATGGCCGGCCTAGTTATT
>sig_4212
GCGGCCGCCTTAAGACGCGTGGATCCCCGG
>sig_4213
GACATCTAGACTTTCCCTCAGCTTAATTAA
>sig_4214
GATCTGGTACCGAATTCCATGGTCGCGACC
>sig_4215
AGAATTCGGATCCACGAGCTCCGGACTCTT
>sig_4216
ACCCGTTTAGAGGCCCCAAGGGGTTATACG
>sig_4217
CCGGCCTGTTGCGCTACAACAAAGCAACAA
>sig_4218
CCAAATTATGGCTGTTTGCTCACCGCATGC
>sig_4219
AGGAATATAACTTCGTATAATGTATGCTAT
>sig_4220
TTTCTAGAGTCGACGGATCCCCTTTTTGAC
>sig_4221
TCGATCCCCGGGCGAGCTCGAATTCTCTAG
>sig_4222
GTCAACAGCTCATGCATGACGTCCCGGGAG
>sig_4223
CCCATCGATGTTTTTCCTCCTTATGCATAC
>sig_4224
GACCATGATTACGAATTCCCGGGGATCCAC
>sig_4225
GCCGCAGATCTCTCTTGCGAGATGATCCCG
>sig_4226
CCAATTCCATTCAAACAAATGTACAAATGT
>sig_4227
TTGCAAAAAGCTTGGCGAGATTTTCAGGAG
>sig_4228
ATACTAGTTTGTTCAGCGGTGGCAGCAGCC
>sig_4229
GTCGACTCTAGACTTAATTAAGGATCCGGC
>sig_4230
TGAATTCTCTAGAACTAGTAAGCTTATCGT
>sig_4231
ACGCCGAAGGCCCCCTCCGAGTGGAGGGGG
>sig_4232
CCTCCAAAATCGGATCTGATCGAAGGTCGA
>sig_4233
CTAAAGGGAACAAAAGCTGGCCACTGTTTA
>sig_4234
AATTCGGGGATGGGGAGTAAGCTTGGCCGG
>sig_4235
TTAATTCCGCTAGCGCTGATGTCCGGCGGT
>sig_4236
GGACGATCGAATTGGGGATCTTGAAGTTCC
>sig_4237
TGTCTTGCGTTATACTACGTGAAATGCCAT
>sig_4238
TGCGGCCGCCATGATCATGGATCCCCGACT
>sig_4239
TCTGACTTGAGCGTCGANNNNNNNNNNNNN
>sig_4240
GAGGAATTCAAAGCAAAAATGTGATCTTGC
>sig_4241
ACTAGATCGGAATTGCCGAATTGGATTACT
>sig_4242
AGGTAAGAGCAACCCTAGGCTTAAACCTGC
>sig_4243
CTGTCGATCGACAAGCTCGACGGATCTTCG
>sig_4244
TGGTGCAGGCATGCAAGCTTTCCCTATAGT
>sig_4245
CAGTTACTGTCGTGCCTCTCGCTTGGGAAC
>sig_4246
GCGTCAGAGAAGGGAGCGGCCATGGGCCAC
>sig_4247
GCCTGACGTCGACAGTCTTGACAGGGAAAA
>sig_4248
ATAAGGAGGATTTAAATGCATATGGGGGAC
>sig_4249
TGCATGGGATACTGCAGCCCCGGTAGAAAA
>sig_4250
ATTTCCGCGCAGACGATGACGTCACCTAAG
>sig_4251
CCTCTAGAGTCGCCCAGCTTTTGTTCCCTT
>sig_4252
TTCATCTCTCATGAGAATAAGAACAACCTC
>sig_4253
CTCCACCCAGATCCTCTTCGCTGATCAGTT
>sig_4254
TGAATTCCCGGGATCCGTATTTATAGGTTT
>sig_4255
GGCTAGCGAATTCCTGCAGCCCGGGGGATC
>sig_4256
TGGTTGATAACAGCGCTTAGAGCTCGAATT
>sig_4257
CGATTTAAGCGCCTTTCGCCCTTGCCGCAC
>sig_4258
CGTCTCCGCCGACCTCTTTAGCTCCTTGGA
>sig_4259
TACTGATGGTTAACTAGAGTAACGGGCTAC
>sig_4260
TGTACAAACTTGTGATGGGTACCGAGCTCG
>sig_4261
TCACGAGAGAGGACGGTACCGAGCTCGAAT
>sig_4262
ATTCGAGCTCTAAGCGCTGTTATCAACCAC
>sig_4263
TCCTCTAGATCAGATCTAAGTGATCTCCAA
>sig_4264
GCAGAATTCGCCCTTAAGGGCGAATTCCAG
>sig_4265
CACAAGCGGGCACTGGAGCTTGTTGCCGCT
>sig_4266
AATTCGATTGCTGCAGAAAGGAATTACCAC
>sig_4267
CGTATTGGCTAGAGCAATTCGGCGTTAATT
>sig_4268
GCCCGCGGACTCTGGAGATCCATCCAGCAC
>sig_4269
GGACAGCAAATGGGTCGGATCCGGCTGCTA
>sig_4270
CTTAACTAACTAACAGCTTACTCCCCATGC
>sig_4271
CTTCAATATGAGTAATTTCAGCTAATTCTT
>sig_4272
GATCCATGGGTCGACCGGCCGACGCGCTGG
>sig_4273
AACCGTAAAAAGGCCGCGTTGCTGCGTTTT
>sig_4274
GGGATTTTGGTCATGTTGTTGACACTCTAT
>sig_4275
GGATCCAGATCCACGCGGAACCAGCAGGCC
>sig_4276
CCCCCCCCTGCAGGTCGAGGAATTCTTATT
>sig_4277
CATGCGTCCGGCGTAGAGGATCCATACAAC
>sig_4278
TGCCGACCGGATTTGCACTGCCGGTAGAAC
>sig_4279
GAGATCTGGTACCCGGGGAATTCACTCGAG
>sig_4280
GGCCGGGGTTCGAAATCGATGAGCTCGCAC
>sig_4281
TCCAAATTTAAATTGTAAACGTTAATATTT
>sig_4282
CATCTAGAGGGAAGGGCGAATTCTGCAGAT
>sig_4283
TATTTCACACCGCATAGGAAGATCTGACAA
>sig_4284
TTCGGTCAGATGCAATTCGATGACCTTCAT
>sig_4285
CGTTAATTAACCCGCTCATTCTAGAGTCCC
>sig_4286
CTCGAATTCGTATTCTATAGTGTCACCTAA
>sig_4287
GTCTTGTTGTTGGCGTCCCGGAAAACGATT
>sig_4288
ACTCTAGAGCCCGGGCTTCTAGAACCGGTA
>sig_4289
GTATAATAGATTCATAAATTTGAGAGAAGA
>sig_4290
GCCGCTCTAGAACTAGTATGGTGCACTCTC
>sig_4291
TCATCATATCGAGGGAAGGCCTGTCGACGG
>sig_4292
CCGCTTTTTTTCGAAGAGGATGAAGAGGAT
>sig_4293
AACACGGGGGACTCTAGAATGAGCGACTAC
>sig_4294
GATAACGCAGGAAAGAAGGCAAAGCCGTTT
>sig_4295
TGATCCGGGCAACGTTGTTGCCATTGCTGC
>sig_4296
AGCGCTACGATACCGTCGACGTCACGCGTC
>sig_4297
GGGCCCTCGAGGCCTTGAATGCGGCCGCGG
>sig_4298
GAATAATTTTATCAGATCCCATTATGTATA
>sig_4299
CTGTCGCAAGCTTCCGGCTCCGCCGGTTCC
>sig_4300
GCGTCAACTTGATATTAATAACACGGGATA
>sig_4301
AGGTTGTGGAAGTTATACAGATCAATTTTA
>sig_4302
CGTGGGATCCCCAGGAATTCCCGGGTCGAC
>sig_4303
ATATAAGAGCTCCAGCTTTTGTTCCCTTTA
>sig_4304
GATCCGAACCCCAGAGTCCCGCTCAGAAGA
>sig_4305
TCGAGGCGGTGCCGTTCCACAGCTGCTGGA
>sig_4306
CAGTACTCCGTCTAGAAACTCGGTACCTAT
>sig_4307
TTTTGTGGTTGGCGTTGCTGCAGAAGTAGT
>sig_4308
CCTGTCGACACCGTCCGCAGGGGCTCAAGA
>sig_4309
TTAAAGCTTATCGATGGATCCGAATTCAGA
>sig_4310
AACTCGAGNGCTTCCTCGCTCACTGACTCG
>sig_4311
CAATGGTATTTGCTGGGGAAACCACTTGTT
>sig_4312
ATGCTCATCCGGAAATTCTCATGATTCCGT
>sig_4313
CCTTGCTTGGGCTGTCCTCTCCAAATGAAA
>sig_4314
GCTAATGGCCAATATTGAAGATCTGTCGAG
>sig_4315
ACAGATCTTGAATTCGCCGTGATGGTGGTG
>sig_4316
TAGATGCAAGCTTGCATGCCTGCAGGTCGA
>sig_4317
TCCCGGGCTGCAGGAATTCGCATGCGAGCT
>sig_4318
CTATTAATATCAAGTTGGGGGATCGCAGTG
>sig_4319
TAGGTCTGCGATCGCAAAGGCGCGCCATAG
>sig_4320
GATCTGACCAACGACCGGGTGTCCGGTTTG
>sig_4321
ATCAAGAGCATCAGGGGCTCGCGCCAGCCG
>sig_4322
TCACGATGCGGCCGCCCATCGAACCACTTT
>sig_4323
AGCGCAACGCGTCGACCACCAAGGGCACCA
>sig_4324
CGCCAGCTGAAGCTTCTCGAGTGTACACCA
>sig_4325
TGACCTCGAGGTCGACGGTATCGATAAGCT
>sig_4326
AAGATCCCGGCGATACAGTCAACTGTCTTT
>sig_4327
CTGCACCAGCAGCTTTAGCTTCTTCAGCTT
>sig_4328
GAGATCGGCTTCAGCGGCACGCACACCGGC
>sig_4329
TCTTGATCAGATCTCACTACGCGGCTGCTC
>sig_4330
TTTTTCCTGTTTGGTCATTTAGAAAAACTC
>sig_4331
TCCTCCATCCACGGGGACTGAGAGCCATTG
>sig_4332
CTAGAGTCGACCTGCAGGCCTTGGCGTAAT
>sig_4333
TTAATGACCCCGTGTCGAGCTCATCAACAC
>sig_4334
ATGGTGCACCAGGCCTCTCGCCGCGCACCC
>sig_4335
CTAACATGGCACGACTACCCCAAACCCCCC
>sig_4336
GTCCATATGGTTGAACCATTTTACGATACC
>sig_4337
GCGCGTCTAAGGGATCCGACCCATTTGCTG
>sig_4338
CGGGGGAATTCGATATCAAGCTTATCGATA
>sig_4339
AAAATATCCCGGGAGCTCGTGGATCCGAAT
>sig_4340
TATGATTTATTGGATGTTGGAATTCCTGAT
>sig_4341
GAGGGCAGATGGTGGCATGTTATGTAGGTG
>sig_4342
ATCGTCCGAATTAGCTTCAAAAGCGCTCTG
>sig_4343
CTGCTCGAATCTAGTTAACTAGTTCGAACG
>sig_4344
GCTGCAGCCAAGCTTATCGATTCTAGACTC
>sig_4345
GGCGTCAGAGAAGGGAGCGCATATGGGAAT
>sig_4346
TCTCTCTTCTCGAGAGATACCCCTTCTTCT
>sig_4347
CATACGGATAGCCCGCATAGTCAGGAACAT
>sig_4348
CATGATTACGCCAAGCTTGCATGCATCGGT
>sig_4349
CGGAGCTCGAGTCTAGAATCGATAAGCTTC
>sig_4350
GGCCGCTGCAGCTCGAGGGAATGTCTGTCA
>sig_4351
CCGTATTTGCTCAATTAGAGCGCGAAACTA
>sig_4352
CCGTTTCCTCCCTGGGGACCCTCAGAGGGC
>sig_4353
AGTCGGGAAACCTGTCGTGCCAGCTCGCGA
>sig_4354
TTAATGAGCGGGCTTTTTTTGGCCGTTTCG
>sig_4355
TCCGATATCGCCATGGCCTTGTCGTCGTCG
>sig_4356
CATCCTCGAGATCTAAGCTTGGATCCGCGG
>sig_4357
GACGTTGTAAAACGACGGGATCTATCATCT
>sig_4358
CATCGGTTGTGGGGATCCGTCGACCTGCAG
>sig_4359
TACGGATCCGCATGCGAGCTCGGTACCCCG
>sig_4360
TGGAATTCGCCCTTAAGGGCGAATTCTGCA
>sig_4361
GTCATCCTTGTAGTCGCTGTTATCAACCAC
>sig_4362
AGTTGGTCTGGTGTCAAAAAACTAAGGGTG
>sig_4363
AAATATCCCGAATGTGCAGTTAACGAATTT
>sig_4364
TAGCCTGAACTCGGTGACGGAAGCGAATCA
>sig_4365
CTCACCATGCTCATTCTAGAGTCCCCCGTG
>sig_4366
GTTCGAACCGCGGGCCCTCTAGACTCGAGC
>sig_4367
GCAAGCTTGGAGGTGCACACCAATGTGGTG
>sig_4368
TTCAGGCCACCATGCATAGAACGGCCACCA
>sig_4369
TATGGATATCGGATCCCCGGGTACCGAGCT
>sig_4370
GGAGGCCTAGGCTTTTGCAAAAAGCTAATT
>sig_4371
GAAGGGCGAATTGCCCTTAAGGGCAATTCC
>sig_4372
TCAGGACTGATGAGTCCGTGAGGACGAAAC
>sig_4373
CTAGCAGCAGCAGCTGATCTTTGTTCATTT
>sig_4374
TGCTAGCTCGAGATCTAAGTAAGCTTGGCA
>sig_4375
TACAGACTAGTGTTTAAACGAATTCCCTTA
>sig_4376
CACCACGTGTGAGCATGCAAGCTTGGCGTA
>sig_4377
ATGACCATGATTACGAATTCCCCGGATCTG
>sig_4378
CAGCGGATCCACAGGACGGGTGTGGTCGCC
>sig_4379
AATTTTCGCTGCCGGTGGTTTTTTTGCTGT
>sig_4380
TCCGTTATAAAGCTAGCTTGGCACTGGCCG
>sig_4381
CCCGGGTCTAGAGGATCCCAATTGTTAATT
>sig_4382
CAGGAGACTTTCCCATGGGGGGTTCTCATC
>sig_4383
ACGCGGTTCCATGGGATATCTGTGGATCCG
>sig_4384
ACCCTCGATGGATCCTCTAGAGTCGACCTG
>sig_4385
GGGTTCGAAATGACCGACCAAGCGACGGTA
>sig_4386
CCCTTTAGTGAGGGTTAATTAGTCCTGCAT
>sig_4387
GGTGCGGGCGCGCTGATTCAAAGAGAGGGG
>sig_4388
TCGATGGGAAGCTTGGCACTGGCCGTCGTT
>sig_4389
AGGAGACGTGATGAGTCGAGCGGCCGCCTC
>sig_4390
TTTAAGAAGGAGATATACATATGTACGGTC
>sig_4391
CAGAGATTCTTCTTTACCTTTAGCCAGGTT
>sig_4392
TCTCTTTTCCATACTAGTGATATCGGATCC
>sig_4393
TGCTAGCTCGAGATCTAAGTAAGCTTGGGG
>sig_4394
CCTTGGAGGGGTCCATGGTGGCGTCTAGCG
>sig_4395
GTTACTCACCACTGCGATCCCCTATTAATA
>sig_4396
AAACGTTGAACCTTACGAGCAACTGGGTCT
>sig_4397
CGGCGCTCACATCCGGAGTTCGAATCCCGT
>sig_4398
GGGCAATTTTTTCTTTAATGTAGGACTGTT
>sig_4399
GTGAGCGGATAACAATTCCCCTCTAGGATC
>sig_4400
CAGCCAAGCTTCGATCCCGTCGTTTTACAA
>sig_4401
CCTGACCGGTCGTTACGACAGCGCCCCGGC
>sig_4402
GTAGCAAGTTGTGGTTTTACTGGTTTTGTT
>sig_4403
GATATCTGCAGAATTCGCCCTTAAGGGCGA
>sig_4404
TTGTTAAAAAGTCGACCTGCAGGAGCTTTG
>sig_4405
ATTAATACGACTCACTATAGGAAATTTTAA
>sig_4406
TTGATGAGCAATTATTTTTTATAATGCCAA
>sig_4407
TGCTGATTGATTGACCGGATCCTCTACGCC
>sig_4408
TTGCGTATTGGGCGCAGCTTGGGTCTCCCT
>sig_4409
GGGCAGTGAGGGCGGCGACCTGGTGGGCGA
>sig_4410
GACCCGGGCATGCGATCCCCGTCACCGGTG
>sig_4411
CCGCCAGGGCAACAAGGACAGCTTCGGCGG
>sig_4412
TCGACGGCCCCCCCGACCGACGTCAGCCTG
>sig_4413
GTACCGTTCCTCGAGGCCTCGAGGCCTCGA
>sig_4414
AAGGGCGGATCCGCAAGCTTGTCATCGTCA
>sig_4415
TGGGTGCTGTTATCACAAGTTTGTACAAAA
>sig_4416
GTCAGACTGCAGGACAGCTGGGAAGGTGTG
>sig_4417
CGGAACCAGCAGTTGCTCAGCGGTGGCAGC
>sig_4418
GTCAGGTTGATGTGCTCCCAGCGCGGACGT
>sig_4419
CAAGCTAGCTTTATAACGGAGCCTGACATT
>sig_4420
TAANCTTTTGCCATTCTCACCGGATTCAGT
>sig_4421
CGCGGTGGCGGCCGCTCTAGACGTGCAGAT
>sig_4422
GAGGCCTGAATTCTAGAAGGTACCCGGGAT
>sig_4423
AGGAACTATATCCGGCATGTGAGCAAAAGG
>sig_4424
GCACCTGTGGCGCCGGTGATGCCCCGGGGA
>sig_4425
TACTGCGATCTATACATTGAATCAATATTG
>sig_4426
TCGAGCTCGGTACCCCGATTTTATGAATAT
>sig_4427
GACTGCTGCCAGTGGCGATAAGTCGTGTCT
>sig_4428
ATAACGGATCTGGCAAAATATCTGAAATGA
>sig_4429
ATCCATGGGCAGCAGCCATCATCATCATCA
>sig_4430
CTTTAATAGTCGTTTCCGCTCATATGGTGC
>sig_4431
TTTAACTGTGATAAACTAGCTTATCGATGA
>sig_4432
CGTCGTCGTCGGTACCCAGATCTATGGCCT
>sig_4433
AGCCTTGAGATGGTTGAGTCCAAGTCACGT
>sig_4434
TTCTACGTAGGATCCTTCGAATAATTAGTT
>sig_4435
CGGATCCGGCTGAACGGTCTGGTTATAGGT
>sig_4436
AGAACTCGGATCGCGGCCGCTCGAGGATCC
>sig_4437
CCTTGAAATAGAATTTGCATGCAAGCTTAC
>sig_4438
TTAAAGCTTATCGATTCTAGACTCGAGAGC
>sig_4439
TAACGCAGCGTGGCCGGCCCACACCCACAG
>sig_4440
GCCCTGTAGCGGCGCATTAAGCGGCCGCGT
>sig_4441
GATCTCTTCTCGCCCTGAGCGGCCTTGTCT
>sig_4442
CACCATCACCATCACTGAACTAGTCGACTA
>sig_4443
AGAATTCGGATCCCGGGATTCTTGAAGACG
>sig_4444
TAATTAACGCCAATTTTAATCAAAGTGGGA
>sig_4445
TAGTGATATCCCGCGGCCATGCCATTGGTT
>sig_4446
TCATCACCGAAACGCGCGAGGCAGATCCCG
>sig_4447
CAGCTGTTAAAAAAGTGGTGAAGAATCTGC
>sig_4448
ATTGATCTGACATTGTTGAATTGATCTCGA
>sig_4449
GGCCAGCGAGGCAGATCCACAGGACGGGTG
>sig_4450
GTCCTCTGTCTCGGCGCGTCTGCGTCTGGC
>sig_4451
AAAGATTCAAAATAAAAAAAAAAGAAATAC
>sig_4452
ATCGCAGTACTGTTGTATTCATTAAGCATC
>sig_4453
ACGGGATGGGCGATCAGCCCGAAAGCTACC
>sig_4454
TCCTCGAGTCTAGACATATGAGTACTCTAT
>sig_4455
GTGTCAAAAAGGGGATCCGTCGACCTGCAG
>sig_4456
CACTCGGTCGCTACGCTCCGGGCGTGAGAC
>sig_4457
CATCCGGAATTCTTAACATGTGCTTACCCA
>sig_4458
CGCAGGTATCGTATTAATAGATCCTAGAGT
>sig_4459
CGAGGACGCGTCAATTCTTGAAGACGAAAG
>sig_4460
AAGTTTACAAGCAAGGCGTCTTGATAAGAC
>sig_4461
CATGTTAACGGTGGAGTAGCGTCTCTGGCT
>sig_4462
TACCGAGCTCTATAGTGAGTCGTATTAATT
>sig_4463
AACAAAACACTTAATCAAAATGCATGGGAT
>sig_4464
TAAACCCTTGCATATGATATCGATGTACAG
>sig_4465
ATTTCCCAAGCTTTGCACTGGATTGCGAGG
>sig_4466
TGTCATGCCATCCGTAAGATGGCTTTTCTG
>sig_4467
TACTTAGATCCAGATCTCGAGCCCGGGCTA
>sig_4468
TTAACGCATCCGAAACCTCCACCCCACTCA
>sig_4469
GCAGACAAGGTATAGGGCGGCGCCTCGAGG
>sig_4470
TTTCTTCAGAAAATGAAGTTAATTGGCTAT
>sig_4471
GCGGATAACAATTTCACACAGGAGATATCT
>sig_4472
AACGCGCGAGGCAGAGCTTATCGATGATAA
>sig_4473
ACTCTTCCTTTTTCAATAAATATTTCTTGT
>sig_4474
GTACCCGGGGATCCTCTAGAGCCACCCCCC
>sig_4475
AGGATTCTTGACAGTTGTTTCATATGAAGA
>sig_4476
GGGTGTTTGACTTCCACGATCTTCATGCAT
>sig_4477
GCCAGTGAATTCGCGAGCTCCATGGATATC
>sig_4478
ACAATTTCACACAGGAGATATACATATGAC
>sig_4479
CCGCGGCCATCAACAAGTTTGTACAAAAAA
>sig_4480
CGAGGGATCCGATATCACTAGTTCTAGTCG
>sig_4481
TATCGAATTCTTGGATTCAATAGAAAAGGT
>sig_4482
CAAGCCCCGGCGGTGGGCCCATGGGTGCGA
>sig_4483
TTCCCCAGATGGTGCCCCAGCCCATCTCAC
>sig_4484
TCGACAAGCTTGCGGCCGCACTCGAGATCA
>sig_4485
CAAACGTGACAAAGGTAAATAGATCTGGTA
>sig_4486
AGCGTCTTGGGAGCATATATCTTCGATTTT
>sig_4487
ACCCCTCGAGGGGCATGCAAGCTTGGCGTA
>sig_4488
CCGCCAGTGTGCTGGAATTCAGGCCTGAAT
>sig_4489
CAATAAACCAGCCAGCCGGGCCGCAAAAAT
>sig_4490
GTGGAGGGGAATTCCCATGTCAGCCGTTAA
>sig_4491
TGGGGATCCTAGAAGCTTATCGAATTCCTG
>sig_4492
GATTATGATCCTCTAGATCAGATCTAGATT
>sig_4493
TTAACGGTGAGTTTTCGTTCCACTGAGCGT
>sig_4494
ACCGAGCTCGAATTCATCGATGATCTCACT
>sig_4495
CCGGATTTGCACTGCCGGTAGAACTCCGCG
>sig_4496
AACTGGTGAAAGTCACCCAGGGATTGGCTG
>sig_4497
CCAGTAGAAACAGACGAAGAAGCTAGCCAT
>sig_4498
ACGACGGCCAGTGCCAATTGGCTGCAGGTC
>sig_4499
ATGCTATACGAAGTTATCCATGGGCCCCCC
>sig_4500
AGACCGAGATAGGGTTTAGTGTTGTTCCAG
>sig_4501
ATCGTTGAGCTCGCCCTTGGTGAAGGGATG
>sig_4502
AGATAGATAGAGAGAGAGAGAGACTAGTGG
>sig_4503
GCTTAGCTTCTTGGATGCTGTAGGCATAGG
>sig_4504
AAATCCGACCCGTAGAGATCGATCTCACAT
>sig_4505
GGCGAATGCTAGAGCAGCTTGCCAACATGG
>sig_4506
CACTAAAGGGGTACCGAGCTCGAATTCACT
>sig_4507
CGAATTTTAACAAAATATTTTGTTAAAATT
>sig_4508
GTCATCACCGAAACGCGCGAGGCAGATTAG
>sig_4509
ATTTTTCACACCAGACCAACTGGTAATGGT
>sig_4510
TAGATCGGGGTACATCAAACAAGTTTGTAC
>sig_4511
AGGATCCCCCATCGATGGGGTACCGAGCTC
>sig_4512
CTCTAGAGGATCCCGGCAACACGATGAAGC
>sig_4513
CCAGTAGAAACAGACGAAGAAGCTAGCATA
>sig_4514
CCTGCTCTGCGAGGCTGGCCGGCGTCGACG
>sig_4515
GAGCAGAGATCTATCTAGAGTCCGCAAAAA
>sig_4516
GGCTTACCATGGTGATGGTGATGATGCATA
>sig_4517
CAGAATTCATTAAAGAGGAGAAAGGTACCA
>sig_4518
TTAATAACTAATGCAACGGCGAATTCGTCG
>sig_4519
GAGACTGGTGATTTTTGCGGACTAGCTTTA
>sig_4520
AGTATACTAATCGGCACGAGACGCGATTGA
>sig_4521
CACCATAACTGAAAGTAGTGACAAGTGTTG
>sig_4522
TACCTTTGTTAAAACAGTTGGCGGCGATAG
>sig_4523
TTCATCGATCTTGTACAGCTCGTCCATGCC
>sig_4524
TCCTCTAGAGCCATCATCATCATTAGTAGT
>sig_4525
CATGAAAATCGAAGAAGGTAAACTGGTAAT
>sig_4526
CCGGAATGCCAAGCTCAGATCCAAGCTTGT
>sig_4527
GACGATCGAATTGGGGATCTTGAAGTTCCT
>sig_4528
AGGAGTATTGGGATCCCCGGGTACCGAGCT
>sig_4529
TAATAAAGTTTTAAACGTTTAATAAAAAAA
>sig_4530
TCGATTGCAACGAGGTTTAACTCGTGAACA
>sig_4531
CTGCGGGCCTCGAGATCCGCAAGCGTCACA
>sig_4532
TCTGCTTTGACCGGCCGGTCGACCCATGGA
>sig_4533
GCTAAGGAAGCTAAAATGAAATCTAACAAT
>sig_4534
GGTAATGAAATGGCAGATCCAACATGTGAG
>sig_4535
AAATTTCGGATAATCTAGACTCGAGGCCGG
>sig_4536
AAGAGCTCGAATTGACATAAGCCTGTTCGG
>sig_4537
CCACCGCGGTGGAGCTCCAGCTTTTGTTCC
>sig_4538
CGTGACCCTGGTGCGCAAGAACCGCTGGCT
>sig_4539
ACAATTTCACACAGGAGATATACATATGTG
>sig_4540
AATGCCAAGCTTGGTACCGAGCTCGGATCC
>sig_4541
TACGACCAGAATACGTCTCGCCATATGGCT
>sig_4542
TCGATCCGAACCCCAGAGTCCCGCTCAGAA
>sig_4543
ACATTTCGCAAATGGTCAATAACCTAACAT
>sig_4544
CTGTGGATCCTGCCTCGCGCGTTTCGGTGA
>sig_4545
CTACAGGGCGCGTCAGCCATTCGCCATTCA
>sig_4546
GCCGCGGTCTAGGATCGATTCTAGGAAGCT
>sig_4547
GGATCCAGATCCACGCGGAACCAGCAGTTC
>sig_4548
ATCCGATACGTAACGCGTCTGCAGCATGCG
>sig_4549
GGATCCAGATCCACGCGGAACCAGCAGTTG
>sig_4550
GCGACCCTCGATTGCAGGCGGATCACCATG
>sig_4551
GGGGGATCCGGGCGGAAATAGGTAAAGAAG
>sig_4552
GTCCCCCATATTAATTAATCCTCCTTATAA
>sig_4553
AGCTCCGTCGACAAGCTTGATATCGAATTC
>sig_4554
GGTAACTATTGCCCTGCGGTAAAGCTCATC
>sig_4555
TAGCAGCCGGATCCGACCCATTTGCTGTCC
>sig_4556
GAGATCCCCGGGGATCCTCTAGAGTCGACC
>sig_4557
TCTTCCATGGAAAGCTTCCTAGGAGATCTT
>sig_4558
GAGATCCCCCTCGCCCGGTTATTATTATTT
>sig_4559
CATGCATGCCCGGATGGCGGCTGTCCAGCT
>sig_4560
TCGACCCGGAAGTTTACTCTGGTTTCGGCT
>sig_4561
CGTGACGTCGACGGTATCGTAGCGCTAACC
>sig_4562
TTCAAGCTTGAGCTCGCCCTTGGTGAAGGG
>sig_4563
TAGGCAGGATTGATGGGGGTCCGTGACGGT
>sig_4564
TCGACCCGGGAATTCGGGGATCCCAGGGGC
>sig_4565
GAAACAGAACTTCCAGACCGCTGCTAGTCT
>sig_4566
CGTGATGAGTCGAGCGGCCGCCTCCGGCGC
>sig_4567
GCACGTACGACTGCGCGCTCGCAGATCTGC
>sig_4568
TTGCTCACATGCCGGATATAGTTCCTCCTT
>sig_4569
TGGTGATGGTGCATAATATTAACCTCCTTA
>sig_4570
CCGCATCCATCGTGGCTGATGTGACGATGA
>sig_4571
TGCCGGACGGGGAAATATTCGCGGCAGCGA
>sig_4572
TATGTTACTAGATCGGAATTTAAGCGGCTG
>sig_4573
CATGAGCTTCACGACCACGCCGATGAGCTT
>sig_4574
AGGAACTTCACCGGTGGGTGAAGACCAGAA
>sig_4575
CCATGGTTGCACGGTCACGAAAACGCAGGG
>sig_4576
CGGTAGGCTTTTCTCCGTCGCAGGACGCAG
>sig_4577
CCCCGTGCCCCGGCCAAGCTCTCCTTCCAG
>sig_4578
TTGGCGCGCCAAACGATATCGGATCCGGCC
>sig_4579
CCTGNTTCGGTTCGTAAACTGTTAATGCAA
>sig_4580
ACGGATCTGGCTCTGGATCTGGTATCGAGG
>sig_4581
TAAGGAGGTTGTATGGATCCTCTACGCCGG
>sig_4582
TACGACCAGAATACGTCTCGCCATATGGTC
>sig_4583
CTCAACAGCGGAGGACCGAAGGAGCTAACC
>sig_4584
TTTAGGGCCCATACATGGGCCGCCTTCATA
>sig_4585
CTTGGTTCTCTCATCTGGCCTTGTTGTGGA
>sig_4586
GAAGCCCCAGGCATCAAATAAAACGAAAGG
>sig_4587
CTATCATCGAGCTCCCATGTGAGCGAGTAA
>sig_4588
TGCCGGGCAAGAGCAACTCGGTCGCCGCAT
>sig_4589
GAATTAGCTGTCAAACATGAGAATTTCGGG
>sig_4590
TGAATGGCGAACTGCTGGTTCCGCGTGGAT
>sig_4591
AACTGCTGGTTCCGCGTGGATCTCGGATCC
>sig_4592
CGAGAGGTACCGCATGCGATATCGAGCTCT
>sig_4593
ACCTGCAGCCAAGCTCGGATGAACAGGCAG
>sig_4594
TCACCGAATTTAATGTGAGTTAGCTCACTC
>sig_4595
AAAATTATAAAAAAACCCGGGATCCTCTAC
>sig_4596
CGTAAAAAGGGTATCGCCAAGCTTTAATGC
>sig_4597
TTTAAAACTTCATTTTTAATTTGTGCATCC
>sig_4598
GATCCTTAGTTAGTTATACGTAGTTTGCCT
>sig_4599
TGGAAGCAGTGTGACCGTGTGCTTCTCAAA
>sig_4600
TAATATTTGCCCATGGCTAGCGGAGTGTAT
>sig_4601
GGATAACGCAGGAAAGAACATGGGCAGTTC
>sig_4602
CCACTAGTGAGCTCATGCATGATCGAATTA
>sig_4603
AAGGGAGCGCATATGGGCCATCACCATCAC
>sig_4604
ATACATTATACGAAGTTATATTCCTCGTTC
>sig_4605
CCACTAGTGAGCTCATGCATGATCGAATTG
>sig_4606
GAGCCGGGCCACCTCGACCTGAATGGAAGG
>sig_4607
GGCCGGCCTCTAGAACTAGTGGATCCCCCG
>sig_4608
GTGCCAAGCTTGGGCTGCAGGTCGACTCTA
>sig_4609
AATGTCAGGCTCCGTTATAAAGCTAGCTTG
>sig_4610
CTTAACGACGTAGTCGAGGATTTAGGAATC
>sig_4611
TCTACCGGTTCTAGAAGCCCGGGCTCTAGA
>sig_4612
TCCGCTAGAGGGAAACCGTTGTGGTCTCCC
>sig_4613
ATTCAGGGCTAGAATTATTGTTCATTTTTG
>sig_4614
CCTCGATGGATCCCCCTTCCGCTGTCTTCT
>sig_4615
GATCCCCCTTCCGCTGTCTTCTCAGTTCCA
>sig_4616
CGACGGCCAGTGAGCTACGCGTTGCGGCCG
>sig_4617
AAAAAAAAAAAAAACCGAATTCGTAATCAT
>sig_4618
GTCGACTCTAGAGGATCCCCGGGGCATCAC
>sig_4619
CGACGGTATCGATGCATAATGTGCCTGTCA
>sig_4620
AGGCGGGATCCTCTAGAGGATCCCCGGGTA
>sig_4621
AATTGACGATATGATCGACGGATCCCCGGG
>sig_4622
AAAATCTCGACGGATCCCCGGGAATTCGTA
>sig_4623
GATCATTTATTCTGCCTCCCCGCGTTGCGT
>sig_4624
TTTTTGTTTGCAAGCAGCAGATTACGCCGA
>sig_4625
AGGGCGGGGCGTAATTTTTTTAAGGCACTT
>sig_4626
AGAAGGAGATATACCATGGACGACTACAAG
>sig_4627
TGTAAAACGACGGGATCCTCTAGAGTCGAC
>sig_4628
TGTGAGTGAGCTGTCCCCGCCCGAAGTCTG
>sig_4629
CTCGATCGGAGCTCGGTAAGCCTATCCCTA
>sig_4630
ACGCATGCCTGCAGGTCGACTCTAGAGGAT
>sig_4631
CGATGACGATAAGGATCATCCCTTCACCAT
>sig_4632
CTCTGCAGGCTAGCATGCGGATCCGAATTC
>sig_4633
GCAGATCCCGCAAGAGGCCCGGCAGTACCG
>sig_4634
TTTCTGGATGGAGGAATTCATATGACCATG
>sig_4635
GGTGCCCTTAAACGCCTGGTTCGTACGCCT
>sig_4636
TGGAACGAAATCGATGAGCTCGGGGGGGGG
>sig_4637
CGAAGGAACTGGCTTCAGCAGAGCGCAGAT
>sig_4638
TCTGCTTTTTTGTACAAACTTGGCATTATA
>sig_4639
GACAAGTGTTGGCCATGGAACAGGTAGCTT
>sig_4640
ACTTGTTTGATGTACCCCGATCTAGATCCC
>sig_4641
GATGCATATGATCAGATCCGCCACCTGGGA
>sig_4642
GCTGCAGGTACAAGTTTGTACAAAAAAGCT
>sig_4643
CAACCACCGTCACAAACACAAGCTTCTCGA
>sig_4644
GGGATCCGCGGCCGCCGAGATCATATCACT
>sig_4645
AGCGGATCTCGACCAATTCTCATGTTTGAC
>sig_4646
AATTGACGATATGATCTGATCGGCCAGCCT
>sig_4647
TTTTCCTCCTTATAAAGTTAATGCATACAC
>sig_4648
AGCATTACTATCACCGCCATCCTGCGTATA
>sig_4649
TTTCAGCGGGCATGCCTGCAGGTCGACCTG
>sig_4650
GTCACTAGTTTGTTCAGCGGTGGCAGCAGC
>sig_4651
GTGCGGTTGCTGGGCCTCGTGATACGCCTA
>sig_4652
ATATGAGCGGAAACGACTATTAAAGAACGG
>sig_4653
TGACTGGTGGACAGCAAATGGGTCGGATCA
>sig_4654
TGGCCGCCGGGTTTGCCTGTCCGACGAGGC
>sig_4655
TCTATTCTCACTCGGCCGATATGAAAATCG
>sig_4656
GAAGCTTATCGATGATTAATTGTCAACAGC
>sig_4657
GCATGAAGACGCGGCCGCCTAGGACCCAGC
>sig_4658
CAGGACCGGACGGGGCGGCACCGGCAGGCT
>sig_4659
GTTAGGATCCTCTAGAGTCGACCTGCAGCC
>sig_4660
AGCAGGAACGCGGGCGCGATCGAGGCGGCT
>sig_4661
CCTTAAGGGCCCGTACGGCCGACTAGTAGG
>sig_4662
CAGTGCCTTCTGGAACAGGAGACCGGGCTG
>sig_4663
ACGCTACCGATCGCATCAACCGGATCCACA
>sig_4664
TGGGGTTCGCGGAATTAATTCGACGCGTCC
>sig_4665
GAAAAAGGGATCTTTAATAAGTTGTTTAAA
>sig_4666
ACTCTAGATAGATCTCTGCTCGTTCTTCAG
>sig_4667
CCCTGCAGGCGCAAAACTGGTAGGTATGGA
>sig_4668
GGAAAAATTATTGTGCCAGGCAGTTGAAAG
>sig_4669
CCGAGCACCTGGTCGCTTTCAGCCAGAGCG
>sig_4670
GGTGGAGCTCGAATTCGTAATCATGGTCAT
>sig_4671
TCTCCTATTCCTGGGGCCACAGATCTTCGT
>sig_4672
AACTTTGACCATGGCGCGCTCTAGAGAATT
>sig_4673
TCACTAGTCCTAGGCCGGCGCCCTTCCCCG
>sig_4674
CCTCCCTTTAGTGAGGGTAATTCTCAGCTT
>sig_4675
TTATCGATACCGTCGACGCCGGCCAGCCTC
>sig_4676
TGGCCACGACGGGGCGTTCCTTGCGCAGCT
>sig_4677
GGTCGACCCAGATCTGGGTCGACCTGCAGG
>sig_4678
GTTACAACCAAGTTACGCCCCGCCCTGCCA
>sig_4679
TAATGTTTCTTTCTGCCTTCGCCAAATATT
>sig_4680
TGGGGATCCTAGAAGCTTATCGAATTCTCA
>sig_4681
GCTACGTAGAATTCCCATGGTATATCTCCT
>sig_4682
CATGATAAGAGCGCTAGGGACCTCTTTAGC
>sig_4683
GAGCAACCCTAGGCTTAAACCTGCGGTGGT
>sig_4684
TTAAAGCTTATCGAATTCGATGATAAGCTG
>sig_4685
AATTGTACTTGAGTATTAGATCTGATCTAG
>sig_4686
AAGCTACCTGCTTTTTCTTTGCGCTTGCGT
>sig_4687
GACGGCCGGCTGGGCCACGTGAATTCAGCT
>sig_4688
GAATCAATCCTTTTTTATTATTGAAGCATT
>sig_4689
ATGTTAATTAACCCGCTCATTCTAGAGTCC
>sig_4690
GTGCGGCCGCAAGCTTGGTACCGCATGCCT
>sig_4691
CTCTAAGCGCTGTTATCAACCACTTTGTAC
>sig_4692
TCGCCGATCACGCGGCCGGCCTCGCAGCGG
>sig_4693
TTGCTGGGGCTGACAGGTCCGCCTTCCTCG
>sig_4694
AGCTTATCGATACCGTCGACCTGCAGGCGG
>sig_4695
GACACGGAAAGGTCACTGTGACCGGTCACT
>sig_4696
AATTCCCGTGTATTCTATAGTGTCACCTAA
>sig_4697
AACGATAGCCATGGCCTCCTCCGAGGACGT
>sig_4698
TCGAATTCGAAGCTATTCTTACTCCTAGAT
>sig_4699
TTTTACTAGTTAAATACGCTTCACAGTTTC
>sig_4700
TTTACTGGAATTCGAGCTCGGTACCCGGGG
>sig_4701
TGGTCATTAGAAAAACTCATCGAGCATCAA
>sig_4702
TATCGGGAATTCGAGCTCGCCCGGGGATCC
>sig_4703
AGGAATTCGATATCAAGCTTGTCGACGGAG
>sig_4704
AGTCGACCTGCAGGCATGCAAGCTTAGCTT
>sig_4705
CGGGGAAGGGCGCCGGCCTAGGACTAGTGA
>sig_4706
ATTACAAACTGGAACAACACTCAACCCTAT
>sig_4707
TGTTTCCTGTGTGTGAAATTGTTATCCGCT
>sig_4708
TTAGCCAAAGCTCCTGCAGGTCGACTGTGG
>sig_4709
TTCTTTATGTTTTTGGCGTCGGTGACCATG
>sig_4710
CGTGTGGCCTAAGAATGGATCCCCCTCAAG
>sig_4711
CTGTCAAACATGAGAATTCAGATCTGCTTG
>sig_4712
TAAATCGTGCGGCCGCGGTTGGCGTAATCA
>sig_4713
GCAGGAACTGCAGAACAGCAAAAAGTCAGA
>sig_4714
GCTCGAGATCTAGATATCGATGAATTCCCG
>sig_4715
CTCATGCATGATATCGTCCGGGCCGCAAGC
>sig_4716
AATCCTCCTTTGCATACACCATAGGTGTGG
>sig_4717
CAGCTTATCGGAGCTCTCGAGTCTAGAATC
>sig_4718
CCATGTGTCCAGTTTGGCGCGCCCCGAACG
>sig_4719
GGCTGATCAGCGGGTTTATCACCACTTTGT
>sig_4720
GATAAAATATTTCTAGCATGAGCGGATACA
>sig_4721
GGGAGCTCGAGGATCCTAGGAATTCGTCGA
>sig_4722
CTTGCGATCCGCTAGAGGGAAACCGTTGTG
>sig_4723
TTTCTCCATGTCGTCCCAGTTGGTGACGAT
>sig_4724
GGATCCAGATCTCCTAGGGAATTCTCTAGA
>sig_4725
CCGCATTAAAGCTCCTCGAGGAGCTTATCG
>sig_4726
CTGTACAAGTCCGGACTCAGATCTATCACA
>sig_4727
AGGATCCCTTCGCGAGGTACCGGGCCCAAG
>sig_4728
CGAGCTAGAGGTACCCTAGAAAGCTTCCTA
>sig_4729
GATCGGGGAAATTCGAGCTCTAAGCACCCA
>sig_4730
ATAACCTAGTATAGGGGCCATGGTCCGCGG
>sig_4731
CGATATCGCCATGGCCAGAGGAGAGTTAGA
>sig_4732
TAACTGCCTTAAAAAAAGGCCTGATCATTG
>sig_4733
GATCCCCGGGAATTGCGAATTCGCAATTCA
>sig_4734
TATAGGGATCCCTTTAGTGAGGGTTAATTG
>sig_4735
GCTCGGTACCCGGGGATCTAGAGTACTGGT
>sig_4736
CGTCTATCAGGGCGATGGCCCACCCCGATT
>sig_4737
GCTCGCCCTTGGTGAAGGGATCAATTCCCA
>sig_4738
TCGTCGCGACATGGTTTATTCCTCCTTATT
>sig_4739
GGATCCTAAAAATGATAGATCCCGTCGTTT
>sig_4740
GCGACACTCGCTGCAGGTCGACGAGATTTT
>sig_4741
GAGCTCGAATTCGGATCCGACCCATTTGCT
>sig_4742
GAGCGGCCGGCCGCCTACTACTACTAATGA
>sig_4743
AGCAGGCTCCGCGGCCGCCCCCTTCACCAA
>sig_4744
TTAATTAACTATCATAGTTTAAACTAACTA
>sig_4745
AAGCAAATTATATTGCTAARAAAAATATAT
>sig_4746
CCAAGACTCAGGCGACCAGCATCGGCGTCG
>sig_4747
TGATGGCGCAGGGGATCAAGATCTATCGAT
>sig_4748
CCCGATCTGGCGCACTAAAAACCAGTATTT
>sig_4749
TGCTCGACATCCTCGGGGTCTTCCGGGGCG
>sig_4750
TGATAACAGCGGGTTAATTAACATCTTTTA
>sig_4751
CCGGTGATTGATTGAGCAAGCTTATCGATG
>sig_4752
TGGAGTTCGTCGCCCAGGCTGACATCGGTT
>sig_4753
CGAGTTATTCAGGCGTAGCACCAGGCGTTT
>sig_4754
CCGCCGGACATCAGGATCCTAAGAAACCAT
>sig_4755
CTTCCTTTCTCGCCACGTGTTTATTCACTG
>sig_4756
TCTCCTGGAGATTATTACTCGGGTAGATCG
>sig_4757
GGGGCAGCTCCAGTGGCTGAACCGCCGGGC
>sig_4758
TCTATGGTGAAGGGATCAATTCCCAGCTTG
>sig_4759
GGAATTGCGAATAATAATTTTTTCATATGC
>sig_4760
TCTCTTTCGTCTTCACTTGAGTTTACTCCC
>sig_4761
TGCACAAGGGAATATTGAAAAAGGAAGAGT
>sig_4762
CAACTGCTGGTTCCGCGTGGATCTGGATCC
>sig_4763
TGATTATGATTATGATTATGACCACTCACC
>sig_4764
ATTAGTTGTTTTCAAAGCAAATGAACTAAC
>sig_4765
TTTCTTGTACAAAGTGGTTCGATGGGCGGC
>sig_4766
CAACGCAGACCGTTCCGTGCTGTAGTGCCA
>sig_4767
AAGCAGGAAGAGCCCTCGAGGAATTCGCGG
>sig_4768
GCTCGAGATCTAGATATCGATGAATTCCTG
>sig_4769
ATATATATTATATAAATTTATTATACATAT
>sig_4770
GCTCGAGATCTAGATATCGATGAATTCGAG
>sig_4771
GTATCTTATCATGTCTGGATCTGAACCATG
>sig_4772
AACTGATACATATAAATATATCACAACATA
>sig_4773
GATTTGGCCACTTTACGAGCTCGCGGCTTT
>sig_4774
TCGCGAGGTACCATTTATCAGGGTTATTGT
>sig_4775
GTTCTATAGCCATAGCACCATGGAGCTCGA
>sig_4776
AGGCATGCAAGCTTCAGGGTTTATTTTGAA
>sig_4777
ATGAAAGCCGCTCTGGGGGATATCGCACAC
>sig_4778
AAGTTCTCTGCTCCCCTCCTAAAGCTAGTC
>sig_4779
CCTGTCGAAATCGGACTGGGAACCGGTATT
>sig_4780
TACGACAGCGCCCCGGCCACCGACGGCAGC
>sig_4781
GTAGCCACTGTCTGTCCTGAACTCATTAGT
>sig_4782
GATATTCCTTCTTAAAGTTAAACAAAATTA
>sig_4783
GACGGGCACCGCGAACCACCCGTTGTTGTG
>sig_4784
TGTACAAAGTGGTGATCAAGCTTGAAGGTA
>sig_4785
ATTTTTTTCCTCCTTATAAAGTTAATTGCA
>sig_4786
CATAACGCATGCCCCATATATGGAGTTCCG
>sig_4787
CACTTTTTGATCGACGTTAACTGATATTGA
>sig_4788
CGGCAATTGGTCGACGGGGTGATGGAGAGA
>sig_4789
GCTCACATTTGACCAAAAACAACGACGTGT
>sig_4790
TCTTCTACACCATGAAAGCCGCTCTGGGGG
>sig_4791
GCCACCATGGAGAAAAAAATCACTGGATAT
>sig_4792
AACATGTTCTTTCCTGCGTTATCCCCTGAT
>sig_4793
TGCACGACGTCTTAAGCTTTCGAATTCGCG
>sig_4794
GTCATGTTATTCTCTCTTGTCGACGGATCC
>sig_4795
CGCTACGTAGGCCTAGCTCCAATTCGCCCT
>sig_4796
CCGGACTCAGATCTGTCATGATGATCATTG
>sig_4797
CCCAGCGGAAAGTCCCCAGCGGAAAGTCCC
>sig_4798
ATTGAACTCGATCGTCGCCGTGTCCCAAAA
>sig_4799
AGGCCTGCGGCCGCAGATCTAGATCCATAG
>sig_4800
ATTCTAGGAAGCTTCTAGCCGCGGTCTAGG
>sig_4801
ATCGGCTCGCTGATCAGCCTCGACTGTGCC
>sig_4802
TAAGGGCCATGGTTTATTCCTCCTTATTTA
>sig_4803
GGCTCTCAAGGGCATCGGTCGCGCTTTCTC
>sig_4804
AGTTATGCGGCCGCGACGTCAATGCCAATA
>sig_4805
AGGCGGTTTGCGTATTGGGCGCTATTTCTT
>sig_4806
CTGTCAAACATGAGCTCGGTACCCAGCTTT
>sig_4807
CGAGTTCCCGTGCAACGACGTGTGTCCCGG
>sig_4808
TGAGCGCATTGTTAGATTTCATTTTAGCTT
>sig_4809
TAGCGTTAACATCCAATAAATCATACAGGC
>sig_4810
GCGGTGGGCCCATGGTTGCACGGTCACGAA
>sig_4811
CGGCCCGGCGGGCTCCTCGCTGGACGGCGC
>sig_4812
ATACTTTAGATTGATTTCTGCATTAATGAA
>sig_4813
AGTTGGCACGACGGTAGTCGACACCCAGTT
>sig_4814
AGATGATCCCCCTGCTCGAGCCGGGCCCTT
>sig_4815
CCCCAACCAACAACACTTGCCATGGTGGAG
>sig_4816
ACTAGTGAATTCTGATCACTCGAGGATCTG
>sig_4817
GAGACCATAGATGCAAGCTTGCATGCCTGC
>sig_4818
CGAGGCTGCTAACAAAGCCCGAAAGGAAGC
>sig_4819
GACTCACTATAGGGAGATAATTAAGCTCAT
>sig_4820
CCCAGCTTTATGCTTGTAAACCGTTTTGTG
>sig_4821
TGATGTCGGCGCAAAAAACATTATCTAGAG
>sig_4822
AGACCGCGGTCCAGCTGGCGTACCGTTCCT
>sig_4823
AGCTTCTCGAGCCCGGGGGATCCTAAGTAA
>sig_4824
AAAAAACCCGGGATCCTCTACGCCGGACGC
>sig_4825
TTGGCACCACGTGTTAATTAAGATCTAGAT
>sig_4826
TAAGCTTGGTACCGAGCTCGGATCCGAGTG
>sig_4827
CTCCAGTAAAGGTGGATACGGATCCGAATT
>sig_4828
ATGGCGTGAAGTCGAATTCGATATCAAGCT
>sig_4829
CTCTAGAGGATCCCCGGGTGGTCAGTCCCT
>sig_4830
CACAGGTATTTATTCGGCGCCTGTAGTGCC
>sig_4831
CTGATCGAAGGTCGTGGGATCCCCGGAATT
>sig_4832
ATCGGATCTGGAGCTGTAATATAAAAACCT
>sig_4833
AGCCCGGTGATCGTCTTGGTCGACCTGCAG
>sig_4834
CTTGGCACCCACGCTGCGCGAGCAGAATTA
>sig_4835
GTCTGGATCTGAACCATGGAGCGGAGAATG
>sig_4836
ACTCTAGACTCGAGCAAGCTTATGCATGCA
>sig_4837
TAAACAAAGAATACAAGAAAATATTTACAA
>sig_4838
CTGCAGAATTCGCCCTTAAGGGCGAATTCC
>sig_4839
ATCCGTCGACGCAAAAGAGCTGATCGCGAT
>sig_4840
TAAACCTTAAACTGCAATGAATTCGAGCTC
>sig_4841
AGATCTCCCGAGCGAGAGGCCAACAAAGGC
>sig_4842
AGCGAGCGCCGGAGGCGGCCAGAGAGGTCA
>sig_4843
ATATGTACATATTAATATATGCACATTCCC
>sig_4844
GCCGATTCATTAATGCAGACCCCGGTTGAT
>sig_4845
AAAGCTAGTCCGCAAAAATCACCAGTCTCT
>sig_4846
GCCATAACCTCACCGAATTATGTGAGTTAG
>sig_4847
CCGACTCTAGAGGATCCGTCCTTGGCTGCA
>sig_4848
CGCGGTTCCATGGCTGATATCGGATCCGAA
>sig_4849
CTTATCATCGAATTCGATAAGCTTTAATGC
>sig_4850
ATCACCATCACGGATCCGAGCTCGAGATCT
>sig_4851
GGGAATATAAGAGCTCCAGCTTTTGTTCCC
>sig_4852
TCCAGCGCCCGTTGAACGGCTTCATCGAGA
>sig_4853
GAAGGGCCTTATCGGGAATTCGAGCTCGCC
>sig_4854
CCACCTGCATCGATGAATTGATCCGAAGTT
>sig_4855
GGAATAATTCTAGATAATTCGGCTTATCTC
>sig_4856
AAAACTTTTAGTTGGAATTCGTAATCATGG
>sig_4857
AAGCTTCGAATTCGCCCTTAAGGGCCATGG
>sig_4858
TTCAGCAGCACGCAACGTTGTTGCCATTGC
>sig_4859
AAAAGCAGTTTTGCCAACGTAAGATTTTTG
>sig_4860
GTGGAGGTAATAATTGACGATAGATCATTT
>sig_4861
GACGGCCGGCTGGGCCACGTGAATTCATCG
>sig_4862
TCGGAATTAATTCTCATGTTTGACAGCTTA
>sig_4863
TACGCTAGTTAACTACGTCGACATCGATTT
>sig_4864
CGAGCTCGAATTCCGCTGGCGTAATAGCGA
>sig_4865
TGTGGTGTGTGGGTGTGGTGTGGTGTGGTG
>sig_4866
AACAGCTATGACCGCGGCCGCAATCTAGAG
>sig_4867
ATGCAGGAAGCTTACTTAGATCTCGAGCTA
>sig_4868
TGACTGGTGGACAGCAAATGGGTCGGGATT
>sig_4869
CCATATTAATTAATCCTCCTTATAAAGTTA
>sig_4870
AGTGAGTAGGCGGAATCCTACGCTAAGGCT
>sig_4871
TGAACTGTACAACTGAGGATCCCCCGACCT
>sig_4872
CTTGGTACTTCGACGTTTGGGGTGCAGGTA
>sig_4873
ATGGAGCTCGCGAATTCAAGCTTAAGACGT
>sig_4874
CGGCACCTCTTCCTCACCGCTTACGACGGC
>sig_4875
AACCCACCGGGGCCGGCCATGTCTCCGGAG
>sig_4876
TTTTATCTGAATTAATTCTCGCGAGTCCTG
>sig_4877
ACCGGTACCGGCGCCTTTCTTGCTGAATTC
>sig_4878
TCGACCGGCCGACGCGCTGGGCTACGTCTT
>sig_4879
GATGACGTTCTCGGAGGAGGCCATGGTGGC
>sig_4880
AAGAAAAGGCAATTTGTAGATGTTAGATCT
>sig_4881
CATCGACTGTGGCCGTCTGGGTGTGGCGGA
>sig_4882
CCAAGCAAGGGTCCTCCTGAAAATGTTCTA
>sig_4883
GCCATATGATATCTCCTGTGTGAAATTGTT
>sig_4884
CGACGGTTTCCATAGGGTGGACGTTTTGAA
>sig_4885
TGTTTGATTAGAGTCCCCCGTGTTCTCTCC
>sig_4886
CGTCTTGCTGGCGTTCGGATCCGATATCGC
>sig_4887
GACAGCTTATCATCGATAAGCTCCTCGAGG
>sig_4888
CGCCTGAGAGGCGAATTGACATAAGCCTGT
>sig_4889
GCCGGAACCAGTTGGTACCCCGGGTTCGAA
>sig_4890
ACAATGAGAGCTCATGTTTGACAGCTTATC
>sig_4891
AGAACTAGCTAGAACTAGGATCCAACCCCT
>sig_4892
GATCCTTTTCGACCGAATAAATACCTGTGA
>sig_4893
GAGCTCGAGGATCCTAGGAATTCGTCGACA
>sig_4894
AAGCTTCCATTGTGATGTCTGCTCAAGCGG
>sig_4895
AGCTTATCATCGATCGGAGCTCGAGTCTAG
>sig_4896
ACCGCCCTTAGATTAGATTGCTATGCGGAT
>sig_4897
ATAGTCACCGCTGATCACGCCCAGGCCAGC
>sig_4898
TTGACATACTTCGGGTATACACCGGTTCGC
>sig_4899
ACCGCATGCGATATCGAGCTCTCCCGGAAT
>sig_4900
GCCTAGGATGCATATGGCGGCCGCATAACT
>sig_4901
AAACAGACGAAGAAGCTAGAGGTGAATCAC
>sig_4902
AAACAGGCGGAATCGCTTTTGGCGCGCCAA
>sig_4903
TAGCTTAATTAATTGAAGACGAAAGGGCCT
>sig_4904
TCTCCGCACCCGACATAGATGAATTCGGAT
>sig_4905
GCTGCTCACCACCCACTCGACCGATGCCCT
>sig_4906
CGAGTGGATCCTCTGACGAATAATCTTTTC
>sig_4907
CATCGATGAATTCTCTAGAACTAGTCTTGT
>sig_4908
TCGCTTAAGCGCATCAACAAAAAGCTCTAT
>sig_4909
CTCGGTACCCCGATCCGGGGTCTCTGGATT
>sig_4910
CAAATATCCTCTTTTAAAGATCTGATCATA
>sig_4911
GATACCTCTTAGAATTGTTTAGACTTCAGA
>sig_4912
TACAGCGATATCTCGACGAATTCAGATTCC
>sig_4913
TCCGCGGGCCCTCGAGCTCAAGCTTGGTAC
>sig_4914
GATCCGAGCTCGGTACCAAGCTTGAATCCC
>sig_4915
GATCCGAGCTCGGTACCAAGCTTGAATCCG
>sig_4916
ACCCCAAACAGGAAACGCAGCTGTAATCCG
>sig_4917
CGTTGGCCGGGGGACTGTTGGGCGCCATCT
>sig_4918
AACTTAAGGGTAACTAGCCTCGCGTGAAAC
>sig_4919
GTTCCTAGGTCTCCGCAGGAGTGAATGCAA
>sig_4920
GTGCTGGCGTAATAGCGAAGAGGCCCGCAC
>sig_4921
CTTACCGGATACCTGTCCGCCTTTCTCCTT
>sig_4922
GACCGTACGTGCGCGCGAATGCATCCAGAT
>sig_4923
AACGTGAAGAAGATCTCTAAAGCTGACGGG
>sig_4924
TGCAGGTCCCCGGGATCGTCTTGCCTTGCT
>sig_4925
GATCACTCACGGCATGGACGAGCTGTACAT
>sig_4926
TTCAGATCCGGTCCAGTAATGACCTCAGAA
>sig_4927
GGGTTGTTAATCGTGTGTGATGCCTACCTG
>sig_4928
ACTGGATACGGACCACCTGACACTGCTCAC
>sig_4929
TGTGCGGGGAATTCCCGGGGATCCGTCGAC
>sig_4930
ATGCTTTGATGACGCTTCTGTATCTATATT
>sig_4931
ATAGCGGCCGCTTATTATCTTAAGCACTGT
>sig_4932
GTCGAGTTCGGACTACCACCGCTTGAGAGA
>sig_4933
CCTCGAGTCTAGTGGGCAGATCTTAAGATT
>sig_4934
GATCCGGAATTCCTCGAGGAATTCTTGAAG
>sig_4935
CCCGTCCTGTGGATCCGGCCCATTGGCTGC
>sig_4936
AAAAAAAAAAAGTTGACCCGAGAAAAAATG
>sig_4937
CGTCTTCATGCATGCGAAGACTGGATCCCT
>sig_4938
CGGCTTTGCCGCCGAACCCCAGAGTCCCGC
>sig_4939
ACGGTGGTTGTGAGATCTGGTACCCGGGGA
>sig_4940
TTTGTATACGTTAAATTTACAGCAGAAGGG
>sig_4941
CCCCTCGAGGTCGACCAGACGTGACTTGGA
>sig_4942
TCGGTGAACGTGGTGGCCAATTGAACGCGT
>sig_4943
ACGGCCAGTGCCAAGCTAGGCCTATAATTA
>sig_4944
GCGGTTTGCGTATTGGAGCTTGGCACTGGG
>sig_4945
AGCTGATTTCCCACCGGGAGTGTCAGCAGC
>sig_4946
GCTATTTATTTCGCTGATCCAGGGACTCCA
>sig_4947
TGTACAAACTTGTTGATTCGAGGTGATGGT
>sig_4948
GCTGTCAAACATGAGAATTCCGGATCCTCT
>sig_4949
GATATTAACTTCTGCTCACCGTTGAGGTCT
>sig_4950
CGCTTCATATGGATCCTTCCAGGAGTTGGT
>sig_4951
GCCTCTTCGCTATTACGCCAGCTGGCACGA
>sig_4952
CCGAGGACGCGTCCTAGCTTCACGCTGCCG
>sig_4953
AAAGGGAACAAAAGCTTGCATGCCTGCACC
>sig_4954
TTTCTCCGAGCCACCGCTACCGCCGTTAAC
>sig_4955
GCCCACGCCGCGCTTGAGCGCTAGCGCGGG
>sig_4956
TCATCCTCCGGGGCACTTTGATCCGGCTGC
>sig_4957
TCCCCTGGCACGACAGGTTTCCCGACTGGA
>sig_4958
GGTTGTATGAATTCAGAACCGCAACTCCCA
>sig_4959
TCGCTGTTCGTCCCGCGACGACGCATCTGG
>sig_4960
TGACATGGGGGGGTACCGTCGACATGCATG
>sig_4961
ATCCAAATTTAAATTGTAAACGTTAATATT
>sig_4962
GATGGTTAACGACCGCGCGGGTCCCGGACG
>sig_4963
AAACGGTTTACAAGCATCGAGCTCCATGAG
>sig_4964
GGTCGACGGATCCCGCGAACTGTGGACGAG
>sig_4965
CAGCAAATGGGTCGGGATCCGAATTCGAGC
>sig_4966
CCCCCCGAAAGATTTTTTTAACTATAAACG
>sig_4967
AGAGGGTTAGGGATAGGCTTACCATGGTGA
>sig_4968
GCCAGTGAATTCGAGCTCGGTACCCGGGGA
>sig_4969
GGGCCCGGGATCCTGATGGCCTCCTCCGAG
>sig_4970
TGTCGGATCCCCGGGAATTCGAGCTCGGTA
>sig_4971
CTATTAATCTTAATATTGGCGCTTGGGATG
>sig_4972
TGATGTCTGGATCCGTCGACCGATGCCCTT
>sig_4973
CGCGTTTAAACCACCCCGTGTCTAGAGTCG
>sig_4974
ATCAGGCCTTTTTTTAAGGCAGTTATTGGT
>sig_4975
AAAATCCTATTATTTTTGACACCAGACAAG
>sig_4976
AAAGGGAACAAAAGCTTGCATGCCTGCAGG
>sig_4977
CGGGGTTTTTTTATTACAAAACTGTTACGA
>sig_4978
ACGACTCACTATAGGGCTAGCGATCGCCAT
>sig_4979
GGAGGCTGGGACCATGCCGGCCTGTTGCGC
>sig_4980
CTGCAGAGGGTGAGGATCCCGCAAAAGCGG
>sig_4981
GAAATTTTAACTTTACTAAGGAGCGATCGC
>sig_4982
AGCAGCCGCACGCGGCGCATCCGTTGCTGG
>sig_4983
TGCAGAATTGCCCTTCGCCCCGCCCTGCCA
>sig_4984
CGTCACCTCCTCGGCTGCGTCAGCAACCGC
>sig_4985
CTCTCAAGGGCATCGGTCGACGGATCCGCT
>sig_4986
CGGCCACGGGCCTGCCACCATACCCACGCC
>sig_4987
CGTCGTATCAAGATATGGACAAATCGTATC
>sig_4988
GGATTTTGGTCATGGCTAGTTAATTAAGCT
>sig_4989
GGCAACTGGATTTATGAGTGGGCCCCGGAT
>sig_4990
CTACTAGTCGGCCGTACGGGCCCTTAAGGC
>sig_4991
GAGCGGGCGCTAGGGCGCGAGCAAGTGTAG
>sig_4992
CTGGATCTGATATCATCGATGAATTCGAGC
>sig_4993
CCACCGCTGAACAAACTAGTATGAGCTCCA
>sig_4994
CGGATCCGATATCGCCATGGCCTTGTCGTC
>sig_4995
CTCGGTACCCCATCGATGGGGGATCCTCTA
>sig_4996
TCAACAGCGTGCCGCAGATCTCGAGGAGCT
>sig_4997
GGGGGGGGCTGGAAACACATTTGCTGAACG
>sig_4998
CACCGCATAAGATCCCCTCGAGGCGAACGC
>sig_4999
TACGCCAGATATCAAATTAATACGACTCAC
>sig_5000
TGGTTCGATCGAAGCTTGATCCGGCTGCTA
>sig_5001
GCTTGGGATCGATCCGGAGCTTGGCTGTTG
>sig_5002
AAGGACGCGGGATCCCAGCTTGAATTCGAC
>sig_5003
GATTACGAATTCGAGCTCGGTACCCGGGCG
>sig_5004
TCTGGCCATGGCGATATCGGATCCGAATTC
>sig_5005
CATGCAAGCTCAGATCTGAGCTTGGCACTG
>sig_5006
TCCAAGAAGCTTATCGATGATTAATTGTCA
>sig_5007
AAAAAGTTTAAACACTAGTCCGCTGAGCAA
>sig_5008
ATAAAAATTTCTTAATACAACCAAATTTTC
>sig_5009
CAGCTTCTGTATGGAACGGGCGGATCAGTG
>sig_5010
GCGGCCGCTCTAGGATCCATATGTCTAGAC
>sig_5011
CACGATGATAAGCTTGCCACAACCATGGAG
>sig_5012
TGCTGCCACCGCTGAACAAACTAGTGACGA
>sig_5013
ACCGGAATGCCAAGCTCAGATCCAAGCTTG
>sig_5014
TTCCCACTAAGAGACCTGGACTTGAGAGAA
>sig_5015
TTGTACAAACTTGTTTGATTAGAGTCCCCC
>sig_5016
AGGCCTGCGGCCGCAGATCTAGATCCGCGG
>sig_5017
CTACGTAAGCTGGCGGCCGCCGCGGCTCGA
>sig_5018
TTTTTCCCGTTTCCGGGGTTGGACAACCGA
>sig_5019
CAGAAATCAACTTTTGTTCGTGTCCGCCCA
>sig_5020
AGTTCAGATCTACAGTGCCGAAGCGACACC
>sig_5021
CTGGTTCCGCGTGGATCTGGTTCTGGTGAT
>sig_5022
AGCTTCTTGTACAGCTCGTCCATGCCGAGA
>sig_5023
ATGAAAATTCCGTCACCAGCNCCTGGGTTC
>sig_5024
GCAACCAGGCGTTTAAGGGCACCAATAAGT
>sig_5025
ATTTAACAAAATTTAGTCATAGATAGGCAG
>sig_5026
TGCAGCTCTCTCTGGGCTTAGCAGTAGGCT
>sig_5027
CGTTGGCCGATTCATTAATGCAGAATTCTC
>sig_5028
TTCGAAATCGATGAGCTCGCACGAACCCAG
>sig_5029
GTAGGCTCTGTTATTTCTATCTCCACATGA
>sig_5030
ACCATGAGAGCAGCAGCAGCAGCAGCAACC
>sig_5031
CCCCGGGTACCGAGCTCGAATTCCCTATAG
>sig_5032
ATGATTACGAATTCCGGTCTCCCTATAGTG
>sig_5033
AGGAGCTAAGGAAGCTAAAATGATTGAACA
>sig_5034
GCCTCGAGGGCCAATTCCCTATAGTGAGTC
>sig_5035
GGATCCCAATACTCCTTTGGTCATTAGAAA
>sig_5036
GACGGCCGGCTGGGCCACGTGAATTCCTGC
>sig_5037
GACAGCTTATCATCGATAAGCTAGCCCGCC
>sig_5038
GGGTCACTGTGACCGGTCACTGTGACCGGT
>sig_5039
CGCATCTGGTGCACTCTCAGTACAATCTGC
>sig_5040
AAAAGAATTTACTTTTAAATCAAAATTGTG
>sig_5041
TTGCACGGGAACTCGGCGTTTCGCGCGTGG
>sig_5042
AACGCGGCGGCGAGGGTGCGTACGGCCCGC
>sig_5043
GTACTATTTCCAGCTTTTGTTCCCTTTAGT
>sig_5044
CATCGCTAGCCAGATCCCCGGGCGAGCTGC
>sig_5045
CATGCTGCAGACGTCATGCATGGCGCCAGG
>sig_5046
ATGCAATTAACTTTATAAGGAGGAAAAAAA
>sig_5047
TTCGCGGCCGCCCTAGGGAATTCTACGTAG
>sig_5048
CAAGCTTAGCGCTGGGTCTTGTCCATCCCT
>sig_5049
AACAGCTATGACCATGATTACGCCAGATAT
>sig_5050
ATGAGCTGGGCCATTCTCATGAAGAATATC
>sig_5051
AATTTGCGAATTTGCCACTCATGCATACAC
>sig_5052
ACCTTCAAGCTCGCCCTTAAGGGCGAGCTT
>sig_5053
TGAAGCTGCAGGAATTCACGTGGCCCAGCC
>sig_5054
TGCAGGAATTCCTCGAGAAGCTTGCATGCC
>sig_5055
CGTCAGATTCGTGATGCTTGTCAGGGGGGC
>sig_5056
TAAAAAAACCCCGGATCCGGTTATTAGTAC
>sig_5057
CTGTTATCCCTAGCGGATCCCCGGGTACCG
>sig_5058
CGGAATTCGAGCTCGAATTCACTGGCCGTC
>sig_5059
TAGGGCCCGGGGTTATAATTACCTCAGGTC
>sig_5060
AACGGTGCTTAGAGCTCGAATTTCCCCGAT
>sig_5061
TGATAACAGCATGGAAGACGCCAAAAACAT
>sig_5062
GACCCGGGCGATAAGCTTGGCACTGGCCGT
>sig_5063
CGACGGATCCCCACAACCGATGAAAGCGGC
>sig_5064
GTCATCACCGAAACGCGCGAGGCAGCTGCT
>sig_5065
CAAATGGGTCGGGATCCGAATTCGAGCTCC
>sig_5066
ACATTATACGCCGCTGCATTTTCCCTGTCA
>sig_5067
CACCAAGGTGAAGCCGTCCGCCGCCTCCGG
>sig_5068
GAGATATAGATATCGAATTCCTGCCCGGGC
>sig_5069
TGATATCCGTTTAGGCGCGCCCCGAACGTG
>sig_5070
TGCTCACCATGGTGGCGACCGGTACCCGGG
>sig_5071
AGCAAATGGGTCGGGATCCGGCTGCTAACA
>sig_5072
CACCGCGGTGGCGGCCGCTCTAGCCCGGGC
>sig_5073
AAGTGCCACCTGGAGATCTCACGCGCCCTG
>sig_5074
CTGCCGGGAACGACGATGATTTTCTTCGCG
>sig_5075
GAGAATTCTGCTCGTTCTTCAGCACGCGCT
>sig_5076
AACAATGGATCCACTAGTTCTAGAGCGGCC
>sig_5077
TGTGATGATGATGATGATGCATGGTATATC
>sig_5078
CTTGGGTACCGAGCTCGAATTCGCTAGCCC
>sig_5079
CGTAGTTTGCCTGGCATGCAGACAGTTTCC
>sig_5080
CAAGTACTGATGGTTAACTAGAGTAACGGG
>sig_5081
GGTTCCATGGGGAAAACTGAAGAAGGTAAA
>sig_5082
GATGAGATATGACGTCTAAAAAATTCCATT
>sig_5083
CACATGGCTCGACAGATCTTAAGGCTAGAG
>sig_5084
TATGGTACCAGCTGCAGATCTCGAGCTCCA
>sig_5085
TCCCCCTCCAATTCGGGGGGATCTCAATCT
>sig_5086
GGGGTACCAAACTCGCTCCGGCGCCGGAAC
>sig_5087
AGGCCCTTTCGTCTTCAAGAATTCGGATCC
>sig_5088
TCTCGAGAAGCTTCCCGGGATCCTAGGCGC
>sig_5089
TCGACATCGATAAGCTCTAGATTTCTGGCG
>sig_5090
TAATATCAATAGCTTATTAGCTAAATTTTA
>sig_5091
AAGGGCACCAATAACTGCCTTAAAAAAAAG
>sig_5092
CTCATGAGCGGATACATATTTGAATGTTTA
>sig_5093
TCTAAGCTTCACATATGCATGCACTAGTGG
>sig_5094
TAGCCTCGTTTTTGCATCAGGAACAGCTGT
>sig_5095
CAGATCGATCTATTAATACGATACCTGCGT
>sig_5096
TTCGAGGCTGCTAACAAAGCCCGAAAGGAA
>sig_5097
ATCAAAAACGTATGGAGTAGGGCTCTAAAC
>sig_5098
CATCGTCATCCTTGTAGTCGCTGTTATCAA
>sig_5099
CTGTGGATCGAGATCTCGAGATCTCGATCC
>sig_5100
TCAATTCCCATCAGTCACCCGTACACGAAG
>sig_5101
AGGTCGACTCTAGAGGATCCCCAGTCTGCG
>sig_5102
CTTTTTTTTTTTTTTTTTTTGAATTCTTGA
>sig_5103
GGTTAGGGATAGGCTTACCGAGCTCCCGAA
>sig_5104
TGATGACTGGCGGCGTGACCCTGGTGCGCA
>sig_5105
TAAGAAGGAGATATACATAATGTCAGTTGA
>sig_5106
CCTGCCCCTAATCAGTACTGACAATAAAAA
>sig_5107
ATATAAATGTCAGGCTCCGTTATAAAGCTA
>sig_5108
AGCGTGAAGCTAGCCCAAGCTTGCATGCCT
>sig_5109
TCATCCTTGTAGTCGCTGTTATCAACCACT
>sig_5110
TCCGCTCATGAGAGAATAACCCTGATAAAT
>sig_5111
TAAGAGCATGACGTCTCCTGAAGAATAGAG
>sig_5112
TTTTTCTAAGAATTCTCATGTTTGACAGCT
>sig_5113
AAATATTTCTAGGCACAGCTTCACGCTGCC
>sig_5114
TTGTTAGCAGCCGGATCCGACCCATTTGCT
>sig_5115
TGTAGAATGCAAAAAGTGAAATCAGGGGGA
>sig_5116
AGCAGCCGGATCCTCGAGCATATGGCTGCC
>sig_5117
TTAGTTAACGAGCTCGGTACCCGGGGATCC
>sig_5118
AAGCTTGGAATTCCCTTTCATTATTAATAC
>sig_5119
GGATCCGTCGACTGCAGAAGCTTAATTCCC
>sig_5120
GGCCTGATATCAAGCTTGAGCTCGCGGCCG
>sig_5121
TGTAATACGACTTCGAATAGGGCGAATTGG
>sig_5122
ATCTTGATGAGTTTGGACAAACCACAACTA
>sig_5123
TAACGTTAATTAACGTTAATTAACAATTCG
>sig_5124
AAGCTAAAATGAAATCTAACAATGCGCTCA
>sig_5125
GTAAAGAAGAATCTCTGGACTCTGACTTAT
>sig_5126
GTGATGATGGTGATGGCTGCTGCCCATGGT
>sig_5127
TGCAAGCTTCTCGAGGAATTCCTGCAGCCC
>sig_5128
TCACTCAGGGTCAATGCCAGCGCTAGCAGC
>sig_5129
ACTACTTTCAGTTATGGTGTTCAATGCTTT
>sig_5130
GAAGACTCAACACTTACTGCAACTGTGCAA
>sig_5131
ATAAACCAGCCAGCCGAATTAAAAATGAAG
>sig_5132
CGAGCGCCGGAGGCGGCCAGAGCAACCTTG
>sig_5133
ATCCATCTTGTTCAATCATATGAGCTCCAA
>sig_5134
GGGAGGCAAACAATGAGGATCTGATCAGCA
>sig_5135
AAAGCGCCAGGCCTCACTCAGGCGCTAAAT
>sig_5136
CGATGGCCGCTTTGGTCGGATCCTCTACGC
>sig_5137
GAAGGGCCCGCATGTCTCCAAAGTTGATTC
>sig_5138
AGACTGGGGATCCTCTAGAGTCGACCTGCA
>sig_5139
CAGGTTTGGGGCTTCTGAATGTGAGTATCG
>sig_5140
ACGCGTGGCATGCAAGCTTGAGAGAGAGAC
>sig_5141
GGTACCGAGCTCCTCGAGAGATCTGAATTC
>sig_5142
ATTTTGGTTGGGAAGATTTAGCTTCTACAA
>sig_5143
TTGGATCCCGTCGACCAATTGCTATCGCGG
>sig_5144
CTAGGAATTCTCTAGGGTACCTCTAGCTCG
>sig_5145
CGGGTACCGAGCTCGAATTCACTGGCAAGC
>sig_5146
GAGACCTGTACTGCAGCGTAGCCTTTTGGT
>sig_5147
GCCACCTGCATCGATGAATTGATCCGAAGT
>sig_5148
TTTCTTGTACAAAGTGGTCATGGTGAGCAA
>sig_5149
GCATGATCCGGGTTTCAACCAGTACTCTAG
>sig_5150
CCGCATTAAAGCTTATCGAATTCGATGATA
>sig_5151
ATAGGCGTATGCACGAGGCCCTTTCGTCTT
>sig_5152
TTAAAAGCTTGGCACTGGCCGTCGTTTTAC
>sig_5153
CTGCTATAACGCAGGGCTGTTTGAATTCCC
>sig_5154
CCTGCAGGCATGCAAGCTTTAAAAGCCTTA
>sig_5155
GTGATAACAGCCTTGTCATCGTCATCCTTG
>sig_5156
TCTAGATATCGGATCCCGGGCCCGTCGACT
>sig_5157
GCATCGCCAGCGCTCTAGGAGCCGCAATCG
>sig_5158
TCGCCTGAAATGATGGTTGACCACTTCTGC
>sig_5159
AACTAACTAACAGCTTACTCCCCATGCCCG
>sig_5160
TTTACCTTCTTCGATTTTCATATGTATATC
>sig_5161
ACCCGGGGATCCTCTAGATCTCGAGGCCTG
>sig_5162
GTTCTTGCAAGCAGAATTCACGGCGATCTT
>sig_5163
ACCATGAAAGCCGCTCTGGGGGATATCGCA
>sig_5164
ATTGTTCAGCGGTTTCAGCCTCCAACTCAG
>sig_5165
CCGTCGGCTGCAGCGATCCGTCGATCTATC
>sig_5166
ATTCTGGGAATGCTGTTGATGACGGGTGGA
>sig_5167
TCCGGTGATGACGATGACAAGCTTGAAGGT
>sig_5168
GGCTTTTGCAAAAAGCTTCCTGCATGCTGC
>sig_5169
GTGGCAGGCCCGTGGCCGGGGGACTGTTGG
>sig_5170
TGGATCCGAGCTCGGTACCAAGCTTGGCGT
>sig_5171
TCAGGACGGTAGAGACCTTGAGCTGGCGTA
>sig_5172
TGCAAGCTTGTAATCATGGTCATAGCTGTT
>sig_5173
AGATCTTCTAGACTCGAGACGCGTGGTACC
>sig_5174
TCTTCCTTTTTCAATCGCGTCTCGTGCCGA
>sig_5175
ATGTCCCAGAGCTGGACAGCCGCCATCCGG
>sig_5176
ATCCCTACCCGGGATTACCCTGTTATCCCT
>sig_5177
TCTGGTACCGAATTCCATGGTCCGACCCTA
>sig_5178
AACATTTAGAAAAAGCAGGAAAATGAAATG
>sig_5179
AATTTAGGTGACACTATAGAAGGGTAATAC
>sig_5180
TCCCCCAGCTTAGTACGCCATCAGGACGTT
>sig_5181
AATCAATCACCGGATCCCCCATGGTAAAAA
>sig_5182
AGTGACGCTCAAGTCAGAGGTGGCGAAACC
>sig_5183
GAATCTGTTTCCTGTGTGAAATTGTTATCC
>sig_5184
GGCGGCGACGCTCGTCGTCGGCGCCACGGT
>sig_5185
CCAATCTGCCCTTTCGAAAGATCCCAACGA
>sig_5186
AGCGGAAGAGGATCCCTTGAAGACGAAAGG
>sig_5187
TCTAGAAATTGTAAATAGTAATTGTAATGT
>sig_5188
GCCGCCACCGGGTACCGAGCTCGAATTCTG
>sig_5189
AAGCTGAGAATTACCCTCACTAAAGGGAGG
>sig_5190
TCATTATTTGCCATCCAGCTAGCGGTAATA
>sig_5191
TTTCTGGATGTTGTAGTCTGAGAGAGTGCG
>sig_5192
CCGAATTAATTCCCCGGGATCCGTCGACTG
>sig_5193
ATTTTCCCAAATCGTCTGAACATGTACATT
>sig_5194
TCAGGCGCTGAGGTCTGCCTCGTGAAGAAG
>sig_5195
TGCTGAAGCTATAAAAGGGATCAAGGCCAG
>sig_5196
CTCACTATAGGGAGAAGCTTGGATCCTATA
>sig_5197
ACCAAGATGTCGAGTTAACCACCCATCGAT
>sig_5198
CAATTCTAGAGTCGCGGCCGCTTTACTTGT
>sig_5199
CCAATATATCCTGTCAAAGAGCTCAGGCCT
>sig_5200
TGATGGCTGTTATCAACCACTTTGTACAAG
>sig_5201
GACTAAGTTAACCTAACCAGCCCGCCTAAT
>sig_5202
CGGGCGAGCTCGAATTCCGGCGATAAGGCC
>sig_5203
GCCGCTTAATCAAGAAGATCCTTTGATCTT
>sig_5204
TAAATATTCCGAATTTTTAACAAGTACCAT
>sig_5205
TGACGTTCTCGGAGGAGGCCATGGTGGCGA
>sig_5206
AGGGCCGCCACTCCACCGGCGCCTAAGCTT
>sig_5207
AACTAACTAACAGCTTACTCCCCATGCGCA
>sig_5208
CCCCCCCCCCGAGCTCATCGATTTCGTTCC
>sig_5209
CTCAAGCTCCTGGGACCCGTGGGCCGCCGT
>sig_5210
ATTACTAGTGGGGAATTGTTATCCGCTCAC
>sig_5211
GGAGCTTGCGGCCCGGACGATCGAGCTCGA
>sig_5212
GAAGATCCGGGGAATTGACGCGTCCTCGGT
>sig_5213
TCCGGATCTATAGATCATGAGTGGGAGGAA
>sig_5214
GGCGGCCGCTCTAGAACTAGTATGGTGCAC
>sig_5215
ATGTACTGAATTAACGCCGAATTGAATTCG
>sig_5216
GACTCTAGAGGATCCAGACATGATAAGATA
>sig_5217
GGTGATGGTAGTACGCCATGGTCCGCGGCC
>sig_5218
CTCCTTGCTAGGATCTATCGCCATTGCTCC
>sig_5219
GTTTTGAGAGCGTTGAACGCGCCATGGCGG
>sig_5220
GCCAGCTTTCATCAACATCGCGGCCGCAAC
>sig_5221
ATTCAAAGGCCTACGTCGACGAGGGCAAGC
>sig_5222
AGACGCGTGGATCCCCGGGAATTCGTAATC
>sig_5223
CAATGCTTGAGTAGATCCTGCAAGCCTCGT
>sig_5224
AGTGTATGATGGTGTTTTTGAGGCCAGTGG
>sig_5225
AAGAATTCAGATCTGCGATAAGCTTGGCGA
>sig_5226
TTCATCCTCGAGATCTAAGCTTGGATCCGC
>sig_5227
CTAGGCCGGCCGCTAGCCATTTAAATGCAT
>sig_5228
TGTACAAAGTGGTCATGGCTTCGAAAGTTT
>sig_5229
TTCCGCTAGCGCTGATGTCCGGCGGTGCTT
>sig_5230
CCTGCAGGAACACTCTGTTATCCTGATCAG
>sig_5231
ACGACGGCCAGTGCCAAGCTAGCTTTCGAT
>sig_5232
AAGTCGGCCAGGGAGCGGCCGCCAATTCGC
>sig_5233
TCCCCCGGTACCGGGGAATTCGGCTGCTGC
>sig_5234
GAGACAATAACCCTGATAAATGCCTTGCAG
>sig_5235
CGGAGGCTTTTGACTTGAGGGGGATCCACG
>sig_5236
TTGTCAAAGTACTTTAACTGCCCCTATCGG
>sig_5237
CCCGGCCAAGCTTACTCCCCATCCCCCCGA
>sig_5238
ACCACGACTCCAAGTGTGTCGGTGAAGTCA
>sig_5239
TTAGGAAGCAGCCCAGTAGTAGGTTGAGCC
>sig_5240
GCCAAAACAGCCAAGCTTCGACGAATTTCT
>sig_5241
CTAAGTTAACTACCTCGAGGAACACTTCAA
>sig_5242
AAGCTTACAGATCTTACTAGTCTGCAGGAA
>sig_5243
TGCCATTAGTCTTCTAGAACGAGCAGCGTC
>sig_5244
GTTTTTTTACTAGTAATAAAGGATCCTTTA
>sig_5245
TCTGGGGGATATCGCACACCATCACCATCA
>sig_5246
AGCCCATTTATACCCACCGCGGAGCGCCGG
>sig_5247
GCCAGCTTTCATCAACATCGCGGCCGCCAC
>sig_5248
CATCACCGAGATCTATTAATCGCAACATCA
>sig_5249
GGCAGAAATTCTGAAACGCGGTTACGTATA
>sig_5250
GGCGCCATTCGCCATTCAGGCTACGCAACT
>sig_5251
TTAATTTCGCGGGATCGAGATCTCGGGCAG
>sig_5252
GCATATGAGCACAAAAAAGAAACCATTAAC
>sig_5253
TAACGCTTACAATTTACGCGTTCCCCAGCA
>sig_5254
ACAGTACCGGAATGCCAAGCTCAGATCTCG
>sig_5255
CGTACCAAGCTAGCTTGAGCTCGACTCTAG
>sig_5256
AATGCTTGAGAAACACAGAGTTCTGGAATT
>sig_5257
ATTTTGACGCTCAATCGTCTGGAATTCCAT
>sig_5258
ATAGGCGTATCACGAGGCCCTTTCGTCTAG
>sig_5259
CTGGATCTGCTGCCCAAACTAACTCCATGG
>sig_5260
AATCGATAAGCTTGGCTGCAGCCAAGCTTG
>sig_5261
TGTACTTGTCCTCAGACTCAGGGCTGTGAC
>sig_5262
TGCTGCAGTTCCACTTCATGGACCCGCCCC
>sig_5263
TTCCCTCGATATGATGATGATGATGATGCC
>sig_5264
GGCATTTCTGAGGCCTACTACAGTATGGTG
>sig_5265
GCGCCGCTCCAGTTCATAGACCTGCGCCTG
>sig_5266
GGGTCGACAAGCTTGGATCTGAGCTTGGCA
>sig_5267
GTAAAGCGACTCATAGAATTATTTCCTCCC
>sig_5268
ACTGGGTTCGTGCGAGCTCATCGATTTCGA
>sig_5269
GATGAATTCACGTGGCCCAGCCGGCCGTCT
>sig_5270
GTCCTCGTACCAGCTTTTGTTCCCTTTAGT
>sig_5271
CTAATTCGATCATGCATGAGCTCGAATTCC
>sig_5272
AACTGCTGGTTCCGCGTGGATCTGCGGATC
>sig_5273
TCATATCGGCCGAGTGAGAATAGAAAGGTA
>sig_5274
GATGAATTCACGTGGCCCAGCCGGCCGTGG
>sig_5275
TCGAGGTCGACGGTATCGATGGCAGAATTA
>sig_5276
GTGAAATACCACACAGATGCGTAAGGAGAA
>sig_5277
TCTCCTCAACGATATCTGAGCTCGTGGATC
>sig_5278
TTTTTCCTCCTTATAAAGTTAATGCATACA
>sig_5279
CGGCAGCAGGACCTTCGTGCACCACACCGC
>sig_5280
GTGCCACCTGACGAATTCCCGGTTTGACTG
>sig_5281
CTTATACACAAGTGCGGCCGCCGCGTTTAA
>sig_5282
AGTAAATAAAGGCCATTCTTGTTGATTTTC
>sig_5283
CGCTCATTAGGCGGGCTAGCTTATCGATGA
>sig_5284
CAAATTCGCTTACCTTTTCTATTGAATCCA
>sig_5285
AGATATACATATGAAATACCTGCTGCCGAC
>sig_5286
TTCGTCTTCAAGAATTAATTCATTGTCCGA
>sig_5287
TTGGTGGTCGACGCGTTGCGCTCGGTCGTT
>sig_5288
ATTTCTGAAAAAACGCCTACCTGTCCGTTT
>sig_5289
GCAGATCTACGCAAAAAGGCCATCCGTCAG
>sig_5290
TTTTAAATTCTGGATCCTACGGGGTAACAG
>sig_5291
CTACACCGTAACGGAAGGATCCTGCCTCAG
>sig_5292
ACGGTTGGATCCAGTTGCTCAAAAAAATCT
>sig_5293
ACAAGCTGTCAGCTTTGCACAAGGGAATAT
>sig_5294
GAATTCCCCACCGAGGCTGTAGCCGACGAT
>sig_5295
CTCCGTGAGGTGCGGGGATCCACGCGTCTT
>sig_5296
TTCACACCGCATAAATTCCCCAATGTCAAG
>sig_5297
CTCACGAATTCTCTAGAACTAGTAAGCTTA
>sig_5298
CCCCCTGGTGCAGGCATGCAAGCTTTCCCT
>sig_5299
CAACGTCGAAAAAGCTGCCGCGAAACGCGG
>sig_5300
ATTTTGACGCTCAATCGTCTGGAATTCCTG
>sig_5301
ACTAACTAACAGCTTACTCCCCATGCCCGG
>sig_5302
CATGACAGATCTGAGTCCGGAGAGCTCTCA
>sig_5303
TACGAATTCCCGGGGATCCGTCGAGATTTT
>sig_5304
TACTCTTTCAATAAAACATTCTTTCATCAT
>sig_5305
AGCCGGATCAAGCTTCGACGAATTTCTGCC
>sig_5306
TGCGGTTCGATCCCGCATAGCTCCTAATTA
>sig_5307
CTGGGACTCGCTGCTCTGGTTCTACAATCA
>sig_5308
CATATGTCGACGGATCGATCCCGTCGTTTT
>sig_5309
AATCTTTTATTTTATCTATGGCTCGTGTTG
>sig_5310
GTATTTCACACCGCATACGTCAAAGCAACC
>sig_5311
CAGTCGGCGTCCCTGGACTGGTGCGTTTCT
>sig_5312
TAGACTATTCTCAGAATGACTTGGTTGAGT
>sig_5313
TGTGATGGATATCTGCAGAATTCGGCTCAA
>sig_5314
GGGATCCAAGCTTGTACGCGTCGGGTACCT
>sig_5315
CGGAGGCTTTTGACTTGAGGGGGATCCGCC
>sig_5316
TGGGTTCGTGAATTCCGTATGGCAATGAAA
>sig_5317
GACGGCCAGTGAATTCCATGATCAGCATCC
>sig_5318
ATATGGTGTTAGTAGATACTGGACGGGAGC
>sig_5319
CCAGCCCAGGACCCAACGCTGCCCGAGATG
>sig_5320
CGCGATTGAAAAAGGAAGAGTATGAGTATT
>sig_5321
AGCCTGCGCGAGCAGCTGCCTCGCGCGTTT
>sig_5322
AGAAACTTCCCGAACTCGTATGTTGTGTGG
>sig_5323
TGCAAGCTCAGATCTGAGCTTGGCACTGGC
>sig_5324
CCAGCCGCCAGATTGAGATCCCCGGGGATC
>sig_5325
AGATCGGGAATTCAGATCTCGACGGATCAG
>sig_5326
GGGTTAGTGCCCCCGTCCCATCTACAGGTC
>sig_5327
CCCTTAGACGCGCATCACTTGGTAGATCCA
>sig_5328
GGTTCCGCGGGTTTGGTGCCCAGAGGCAGC
>sig_5329
CGACCAAGGCTGTGGACGCGGAGACGGCCG
>sig_5330
TCAACATCGCGGCCGCACCCCATATCAATT
>sig_5331
AAAGTTAACAGATCGATCTTGATCCCCTGC
>sig_5332
TGATAACAGCATGTTACGTCCTGTAGAAAC
>sig_5333
GTTTTTTGTTCTCATGTTTGACAGCTTATC
>sig_5334
CATACTCTTCCTTTTTCAATATTATTTAAG
>sig_5335
AAGCGTAATCCGGAACGTCGTACGGATACG
>sig_5336
TGAATTCCTGCAGACTAGTAAGATCTGTAA
>sig_5337
ATTCTTTGTTTCATTATAACCCTCTTTAAT
>sig_5338
AATGGGATGCATAGCTTGAGTATTCTATAG
>sig_5339
GTTCTCGAGGTACCTGCAGTACTGACGGAC
>sig_5340
TTGCTCACATGTCCACTTCTGCGCTCGGCC
>sig_5341
ACGTATTCTGAAAATTGTATTGAAAAAGGA
>sig_5342
CGACGAAGATGTAGTTACAACATTCATAAT
>sig_5343
CTTTGTTCATGACGGATCCCCGGGAATTCG
>sig_5344
GGGAAATTCGAGCTCTAAGCTCAGGTTGAC
>sig_5345
CCTTTCGTCTTCAAGAATTCCCCTGGCACG
>sig_5346
TGTCACACCAGGCGTCTGGACGAAGACGCT
>sig_5347
GTCTGGTGTCGGGGATCCGTCGACCTGCAG
>sig_5348
ACGCGTCCCGGGGGTACCGGATCCAGATCT
>sig_5349
GAGCTCGTTTAGTGAACCGTCAGATCACTA
>sig_5350
TGCACTACTGGAAAACTACCTGTTCCTTGG
>sig_5351
CCTGTATCCCAACTGTCCTTAATAAAAATG
>sig_5352
AAAATTGTATTGAAAAAGGAAGAGTATGAG
>sig_5353
CGGCCGTTACTAGTGGATCCATGGTTTATT
>sig_5354
TCACGAGGCAGACCTCTCGACGGATCGTTC
>sig_5355
GAGCTCAATGCATACGTAAATCCTCCTGAT
>sig_5356
TTCCCCCCCCCCCCTGCAGCCGACGGATCT
>sig_5357
TTAAAAACTGGTCTGATCGGATCCTAGAAG
>sig_5358
TCCCCCCCCCCCCCGAGCTCGGTACCCGGG
>sig_5359
CATCCGGAACTCCGTATGGCAATGAAAGAC
>sig_5360
GGTCGTTTGTTCGGATCCGAGCTTCAAAAG
>sig_5361
TGTCCCAGAGCTGGACAGCCGCCATCCGGG
>sig_5362
GCCCAGGTTAATCCTGTCAACTCGTAAGCG
>sig_5363
TCGATAAGCCCGGGCATTAATGAATCGGCC
>sig_5364
AGGCCATGGCTATCGTTCGTAAATGGTGAA
>sig_5365
GCCAAGCTTATTGAAGCTGCCACAAGGCAG
>sig_5366
TGGGAGGGGAAATCTCAACCCCATTAGCCA
>sig_5367
TACCTTCTAGAATTCCGGAGCGGCCGCTGC
>sig_5368
AACGCGTGGATCCCCCTCAAGTCAAAAGCC
>sig_5369
AATATCAAAGGGAAAACTGTCCATATGCAC
>sig_5370
GTCGACCTGCAGCCAAGCTTCTTGGATGCT
>sig_5371
ATAACAATTTCACACAGGAAACAGCGATAA
>sig_5372
ATGGTACGCAGCAGCAACGATGTTACGCAG
>sig_5373
GAGTCGCATAAGGGAGAGCGTCGACGAGAT
>sig_5374
GAGCTCGGATCCCGACCCATTTGCTGTCCA
>sig_5375
CGACCCGCAGCCCGAGCCCGTCAAGGCCGA
>sig_5376
CCGCGCACGAATTCTCTTCCCATGGTGGCC
>sig_5377
GATGCGGCCGCCCATCGAACCACTTTGTAC
>sig_5378
CCCTCGAGCTCGAATTCTGTTTCCTGTGTG
>sig_5379
CATGCCTGCAGAGCTCTAGAGTCGCCTGGC
>sig_5380
CACCACCATCACCACCATGGCCAGCAGCAG
>sig_5381
TCCCCGGGTACCGAGCTCGAATTCATTACA
>sig_5382
GACAAGCTTGGATCTGAGCTTGGCATTCCG
>sig_5383
GGCTCGAGGGTACCGAGCTCGTCCCCCGTG
>sig_5384
ACCGTAAACCAAATCAAGAGTTTGGGAGCT
>sig_5385
CGCCTCGAGGATCTTATGCGGTGTGAAATA
>sig_5386
ACAGCAAGAGAAGATGGAAAAAGAATTTCA
>sig_5387
TCGACATTCTGAAATGAGCTGTTGACAATT
>sig_5388
TTCGAAGCCATGAGAGCAGCAGCAGCAGCA
>sig_5389
CTCCCTTTGGGCCGCCTCCCCGCCGGTACC
>sig_5390
GCCTGTGCCAAGCCCCGCGCCGCCGGGCGT
>sig_5391
GCCGCGGATCTGATCCCGGGCGGGTACCGA
>sig_5392
GTGATGGTGATGAGATCTGGATCCTCGCAT
>sig_5393
GAGTGGCAGGGCGGGGCGAAGGGCAATTCG
>sig_5394
CCTCACTAAAGGGAGAAAGCTTGCATGCCA
>sig_5395
GGGTACCGAGCTCGAATTCATCGATATCTA
>sig_5396
GTTCAGCTTTCTTGTACAAAGTGGGCATTA
>sig_5397
CTTAGGTCACCCTAAACGTCGTTAAGGCCG
>sig_5398
CAGCAGCAGCATGCAGGAAGCTTACTTAGA
>sig_5399
TCAGGGCAATAATGATACAATGTATCATGC
>sig_5400
AAGGGGCAAGTTGGGATGACAACCTGTAGG
>sig_5401
CTTCACCTAGATCCTTTTGGGGTGGGCGAA
>sig_5402
CGGTACCCAGGCGGGGAGGCGGCCCAAAGG
>sig_5403
GCTCTAAGCCTTGTCATCGTCATCCTTGTA
>sig_5404
ATGGTGCGATTGGAAGTAGAGGTTCTCTGC
>sig_5405
CGGGTACCGAGCTCGAATTCACTTTGACAA
>sig_5406
CTAACTCAAAATCCACACAACATACGAGCC
>sig_5407
CTCTTGATCAGATCGGAATTCCGGCGCCTA
>sig_5408
TCCAAGGGCGAATTCGAAGCTTACGTAGAA
>sig_5409
CAAAAATTTATTTGCTTTCAGGAAAATTTT
>sig_5410
CATACAATCCATTAACGTCACCTCAGGGTA
>sig_5411
TCCTTTGCATACACCATAGGTGTGGTTTAA
>sig_5412
AGCTCGGATCCGACCCATTTGCTGTCCACC
>sig_5413
GAGCTTGGCCGGGGCACGGGGCGCAATGGG
>sig_5414
ACCCATGGAGTCTAGAATTCCACCACCACC
>sig_5415
TAACTAACAGCTTACTCCCCATGCCCGGGC
>sig_5416
GGGAATTTGTATCGGGGTTCGAAATCGGAC
>sig_5417
TGATTAAAATTGGCGTTAATTAACCCGGGG
>sig_5418
ATCCATGGTCTCGAGGTGATGGTGATGGTG
>sig_5419
CCGCATTAAAGCTTATCGATGATAAGCGGT
>sig_5420
GGCCTTCCCTCGATATGATGATGATGATGA
>sig_5421
GCATGCTGCAGACGCGTTACGTATCGGATC
>sig_5422
ATGATGAGCACTTTTGATCAGAAAAAAAGG
>sig_5423
TTCATTTGGAGAGGACCTCGAGGGCCAATT
>sig_5424
TAGCTGGTACTTAGTATTAGTGGCCATACT
>sig_5425
ATTCTGTCAGCAGATTCGTCACCAGCCAGT
>sig_5426
TGCTGGGCGTTCTCGGCGATCGGCAACATA
>sig_5427
GATCCACGCGGAACCAGACCACCACCACCA
>sig_5428
CGGATGGTTCATCCATGGGCAGCAGCCATC
>sig_5429
CGGATCCAAGCTTAGATCTCGAGGATGAAC
>sig_5430
AGCTTATTAATGCTAGCTGCAGTTAACGAA
>sig_5431
AAGCTTCCCCGCAGGTACCGTTCCTCGAGG
>sig_5432
GTCTACGGCTTCATCGTGTTGCCGGGATCC
>sig_5433
TCATGGTCATATGAATTCCTCCATCCAGAA
>sig_5434
GAAGGGATCCCCCTCAAGTCAAAAGCCTCC
>sig_5435
TCTGCTAGCATCGATCCATGGACTAGTCTC
>sig_5436
ACCGGATACCTGTCCGCCTTTCTCCTTCGG
>sig_5437
ATGGGTCGGATCCGGCTGCTAACAAAGCCC
>sig_5438
AATGGTACCAAGCGACGATGGAAAAAGAAT
>sig_5439
GGAGACCGGAATTCGAGCTCGAATTCACTG
>sig_5440
TCTTTGAACTCGTTGACGCTGAGGCTATCC
>sig_5441
TAATAATTTTTTCATATGCTATGGTCCTTG
>sig_5442
GATTTCGCGGTTAGGCAGTACGTTCTCGAT
>sig_5443
AACGAGCAGAATTCTCACGGCTTCCCTCCC
>sig_5444
GACGGCCAGTGCCAAGCTCATTACCCTGTT
>sig_5445
GCGTCCCATTAAGATTTGCCGCCGCTGCTG
>sig_5446
GCTTTGCCGCGGCCCTCTCACTTCCCCCAA
>sig_5447
GAATCTATCATAATTGTGAGCGCTCACAAT
>sig_5448
CGCCAGCCGGTGGTCTTCTCGTCCATATGT
>sig_5449
GGGATCCATTCTTAGGCCACACGTTCAAGT
>sig_5450
AGTCGACCTGCAGGCATGCAAGCTTCGGTC
>sig_5451
TCGCGAATCGATAGCTAGCGCGCACTAGTC
>sig_5452
CGGATCCGAGATCCACGCGGAACCAGCAGG
>sig_5453
GCCTGCAGGTCGACATGATCTCGATCCCGC
>sig_5454
CTATTTTAGGGTTGTAAAACGACGGCCAGT
>sig_5455
ATTAGTAAGTTATTATTTATATATATATAT
>sig_5456
CGGATCCGAGATCCACGCGGAACCAGCAGT
>sig_5457
TCCCCGGGTACCGAGCTCGAATTCATTGCA
>sig_5458
CTTCAAAAGGCTACGAATTCATACAACCTC
>sig_5459
ACTCGAGTGCGGCCGCAAGCTTGTCGACCT
>sig_5460
CTCCGCTAGCGAGCTCAGGTACCGGCCAGT
>sig_5461
GGCACATCACCACCACCATCACGTGGGTAC
>sig_5462
GGTTCCACGCCTGATTGTGTAACTGGAAAG
>sig_5463
CGCCGAAAGTAGACGCGAATTCGAGCTCGG
>sig_5464
GGGGAATTCGATATCAAGCTTATCGATACC
>sig_5465
AACTATTGCCCTGCGGTAAAGCTCATCAGC
>sig_5466
GGAAGTCCCCCCCCCCCCCCCCCCCTGCAG
>sig_5467
AGCAACTGCTGGTTCCGCGTGGATCTCGGA
>sig_5468
GCAATTAACTTTATAAGGAGGAAAAAAATG
>sig_5469
TTTTTGTACAAACTTGTGATAATTCCCTGA
>sig_5470
TGAATTCTCTAGAACTAGTAAGCTTGGATC
>sig_5471
TGGGTGACCTCGAGCGGCCGCCACTGTGCT
>sig_5472
TCAGGCGCTCCCGAAGGTCTCGGGCCGTCT
>sig_5473
CCAGTATATACACTCCGCTAGCGCCCAATA
>sig_5474
AATGCCTCTACTGCTGGCGCACCCGCGTTA
>sig_5475
GATTTTTGCGGACTCCGGTCGGCATCTACT
>sig_5476
TGCTGGCATCAATATGTGCACTCTCATTGC
>sig_5477
GCGAATTCCTCGAGCCCGGGTGCTTTGCCA
>sig_5478
TTCCGTTGATAGGAGTCATAGGCCATGAAG
>sig_5479
TCTAGAATCGATAAGCTTTAATGCGGTAGT
>sig_5480
TGCTGTTGCGACTCTTGTTCCTATGCTAAG
>sig_5481
CCATGGTAAGGGCAATTCCACCACACTGGA
>sig_5482
CGGAGGCTTTTGACTTGAGGGGGATCCTCA
>sig_5483
GATAAGGCGTTTACGCCGCGTCCGGCAAAT
>sig_5484
GTAACATCGTTGCTGCTGCGTACCATGGTC
>sig_5485
GCTCGAATTCGTCTCTCCCTTTAGTGAGGG
>sig_5486
GGCTGGATCAATTCGTGTATAACGGAGCCT
>sig_5487
GCGACCGGTGGATCCCGGGCCCGCGGTACC
>sig_5488
TGCAAAAAGCTCCCGGGAGCTTGGATATCC
>sig_5489
AACGAGGCTCTACGAATCGATGGGCATCTG
>sig_5490
CGCTCATGAGACAATAACCCTGATAAATGG
>sig_5491
CCACCTGACGTATCGATGCGGCCGCTTAAT
>sig_5492
ATCGATCCCCCAAGCTTGCATGCCTGCAGG
>sig_5493
TTAACTTTAAGAAGGAGATATAACCATGGC
>sig_5494
TGGGCCACGTGAATTCCTCGTTTCGAATAA
>sig_5495
CGCTCATGAGACAATAACCCTTGATAAATG
>sig_5496
CAGCTGCGATGTACGGGCCAGATATACGCG
>sig_5497
CGAAGCTTGATCCCGACCCATTTGCTGTCC
>sig_5498
TCCGCCTAACCGGCTCAGTTCTGCGTAGAA
>sig_5499
CAGCTCCTCGCCCTTGCTCACAAGCTTGGA
>sig_5500
CGGCGGCCGCGGAGCCTGCTTTTTTGTACA
>sig_5501
AAGGAAAGGAAAGGCCTGGATTACAGCAAA
>sig_5502
GGCCGCCAGTGTGCTGGAATTCAGGCCTGA
>sig_5503
TACCGAGGACGCGTCGAATTAATTCCGCGA
>sig_5504
CCTACAGATCCTCTTCAGAGATGAGTTTCT
>sig_5505
GCGTACTAGTAGAGATCTCCATGGGCGGCC
>sig_5506
CGAGCTTGATGCGGTGTGAAATACCGCACA
>sig_5507
AAGGGAACAAAAGCTGGTACGAGGACAGGC
>sig_5508
AGGACTAGTTTTTATACTCCCCTTGTACCA
>sig_5509
CTATGCTATAAATAGCTTAAAAATTGAAAC
>sig_5510
TACTTATATTTATGATTCTTAGTTTTTATT
>sig_5511
ATAAGCTTACTAGTTCTAGAGAATTCATCG
>sig_5512
CGGCAGCCATATGTACGGTCGTAAAAAACG
>sig_5513
CCGTCGACAGGCCTTCCCTCGATATGATGA
>sig_5514
GGCCAAGCTTACTCCCCATCCCCGGGCAAT
>sig_5515
TTATCGAATTCGATAAGCTTCTAGGATCCG
>sig_5516
CTGGGCGAAGAACTCCAGCATGAGATCCCC
>sig_5517
GGAGGAAATAATTCTATGAGTCGCTTTACC
>sig_5518
CCACCACTTAAAGCCTAACGGCTTTTGAAG
>sig_5519
TGGCTTTCCCCCCCCCCCCTGCAGCCGACG
>sig_5520
TCATTCACCCGGGCTCGAGTGCGGCCGCAA
>sig_5521
TCCCCTATAGTGAGTCGTATTAAGATCCAC
>sig_5522
CGGTAGCGCTTAGAGCTCGAATTTCCCCGA
>sig_5523
CCCGATTATGCAGAACCTCCAGGGCCAGAT
>sig_5524
AGTGATGGTGGTGATGATGGACCATGGGCA
>sig_5525
CAATGGAAGTCAACAAGCTTGTATTCTATA
>sig_5526
GCTAACCTGCGAAGGCGCTTATCGCGAATT
>sig_5527
ACTGCTAGACCCCACCAACGCTGTCACCGC
>sig_5528
GACCAGCATCGGCGTCGAGAAGTTGGCCGG
>sig_5529
GCTTATCGATGGGACCATCATACTCATTGC
>sig_5530
GAGCAAAAGGCCAGGAACCGTAAAAAGGCC
>sig_5531
TGTGATGGATATCTGCAGAATTCGGCTTAA
>sig_5532
ATAGGCGTATGACGAGGCCCTTGTCGACGC
>sig_5533
GTGAAGCTTGGGCTGCAGGTCGACTCTAGA
>sig_5534
CCGGGAATTCCTGGGGATCCACGCGGAACC
>sig_5535
CTAGTGCGAAGTAGTGATCAGCTCCCCGTT
>sig_5536
CGAGCTCGGATCCACTAGCTCGTTTCAAAT
>sig_5537
CACCGGACGGTTTTCAACCGCCGGTGATCA
>sig_5538
GTTGATAACTCTAGAAATTGTAAATAGTAA
>sig_5539
GCTTGGACGGATCCCCGGGAATTCGTAATC
>sig_5540
GTCGACCTGCAGCCCAAGCTTGGCGTAATC
>sig_5541
GGCATGTGCCTGTAATCCCCGCTACTAGGG
>sig_5542
CCGGGCGAGCTCGAATTCCGGTCTCCCTAT
>sig_5543
ATTTATATGCGGTGTGAAATACCGCACAGA
>sig_5544
GTCCGCGCTGGGAGCACATCAACCTGACCG
>sig_5545
AGTATTAGAGGGAATTCCAACCACAAAGCA
>sig_5546
TTTTGCGGACTCTAGACTAGGTGGATCCCG
>sig_5547
TTAGTCCCATGAATTCTAAGCGGAGATCGC
>sig_5548
CGTCCCCCACCATGTCCAGATCGAAATCGT
>sig_5549
TATCTTATCATGTCTGGATCCCCCGAATTC
>sig_5550
CTAGTTACTGGTGATGGTGATGGTGGCTAG
>sig_5551
ACTAACTAACAGCTTACTCCCCATGCGCAA
>sig_5552
GTATTTTCAGGGAATTATCACAAGTTTGTA
>sig_5553
AATGGCAGAAATTCGCGAGCTCTTAATTAA
>sig_5554
GGTGCTCTCGCGGAGGAATTCGAGCTCGGT
>sig_5555
GACGACAAGGGAAGAGGATCCGAATTCTCT
>sig_5556
ACTTCATTTTTAATTCGGCTGGCTGGTTTA
>sig_5557
ATTTTCAGGAGCTAAGGAAGCTAAAATGAA
>sig_5558
CCGCTACGTAGAATTCCCATGGCTTTATCA
>sig_5559
ATGCTAGTCCGAGGCCTGAATCGCCCCATC
>sig_5560
ATCCGGATGTTCATGGAATTCACTGGCCGT
>sig_5561
CCCGGCCAAGCTTACTCCCCATCCCCGGGC
>sig_5562
CCGCGCCGACGCCGACGAACCGGTGCGCCC
>sig_5563
AGGGTATTAATAATGAAAGGGGGAATTCCA
>sig_5564
ATCACGAGTACAGCCTCGAGATCTGCGATC
>sig_5565
GTTTGATGGTGGTTCGCGTTGCGCGAGAAG
>sig_5566
GCGCCGTCGACGCGTCTCGAGTCAACGCCG
>sig_5567
TCCAGCTGCCTAGGCCCCTTAAGTGACCGG
>sig_5568
TGTGATGGATATCTGCAGAATTCGGCTTGT
>sig_5569
TAGTTAACTATCTAGAGGATCCCCGGGTAC
>sig_5570
TTGACCCATTTTAGCTTCCTTAGCTCCTGA
>sig_5571
ACTACCATCTAGAAAACGAGGTAGCTCGTC
>sig_5572
CTTAATTCTCATGTTTGACAGCTTATCATC
>sig_5573
GGAATTCTAGAGTTCCAGTGAATCCGTAAT
>sig_5574
CGGGCAGTGAGCGCAACGCAATTATCGATG
>sig_5575
GCTTCATCGCTACTTTGACCCATTTTAGCT
>sig_5576
GACGTTGGACTCCATGACGTTCCTGACGTT
>sig_5577
GATAGGGCCCGGGATCCACCTAGTCTAGAG
>sig_5578
ACTATGGATCTAGATCTGCGGCCGCAGGCC
>sig_5579
TGATGGCCATGATGATGATGATGATGCATG
>sig_5580
CTCACTGATCCGCCCGTTCCATACAGAAGC
>sig_5581
TAGCTGAACAGGAGGGACAGGGTCGACAAT
>sig_5582
TATAGGCAATTTTAACTTTACTAAGGAGAA
>sig_5583
CAGGCCAGCGAGGCAGATCCACAGGACGGG
>sig_5584
CCGTCGATAAGCTTATCGACCTGCAGCAAT
>sig_5585
CAGGCATGCAAGCTTGGCGTAAATCATGGT
>sig_5586
TTGAGATGTGTATAAGAGACAGCTGCATTA
>sig_5587
CTATGATCAGATCTTTAAAAGAGGATATTT
>sig_5588
AGCTCAGCTCATTAGTGATGGTGATGGTGA
>sig_5589
CAGCTGCCTCGCGCGTNTNCGGTGATGANC
>sig_5590
AATTCCCAACCCGGGAGTGCTAAACCCGGG
>sig_5591
GGCCGCTTACACATGGTCGATTTTTCTCTA
>sig_5592
AAACATGAGAATTAATTCCGGGGATCCGCG
>sig_5593
TGATGGCCATGATGATGATGATGATGCATT
>sig_5594
ATGCTAGAGCAGCTTGCCAACATGGTGGAG
>sig_5595
GAGCTAACTCACAGTAATTGCGGCTAGCGG
>sig_5596
CGAATTCAATTCGGCGTTAATTCAGTACAT
>sig_5597
GGACTGACACGTCCCGGGAGATCTGCATGT
>sig_5598
AATTTCACACAGGAAACAGGATCATGAGCG
>sig_5599
GAGGTTAGGTTCACTCATATGCAAGCTCCT
>sig_5600
GTATGATGGTGTTTTTGAGGCCAGTGGCTT
>sig_5601
CCACATGATCAGCAGACAGAACGCGATGCG
>sig_5602
GCAATAATTTATTTGATCATGTGACCACGA
>sig_5603
AGCGAGCGCCGGAGGCGGCCAGAGCAACCT
>sig_5604
TTAATCATCGATAAGCTTCTTGGATGCTGT
>sig_5605
CTTCTTCGAGTCCTGTTACAGGCCCTTGGT
>sig_5606
ACGGTACCTTGCCTCTCAAGCCCCGCTTTC
>sig_5607
GCACGAAGTACTCTAGGAGTAATTTTTTTT
>sig_5608
ACGATGCGTCCGGCGTAGAGGATCCGACCA
>sig_5609
GTACCATTCCCACGTGGATACATGGATCTA
>sig_5610
GACACTATAGAACTCGACTGTGGAATGTGT
>sig_5611
ATCGATAAGCTTGAGAAATGGCATTAAAAA
>sig_5612
CCAACGCTGCCCGAGATCTCGATCCCGCGA
>sig_5613
TACGCCAAGCTTGGCTCGACGGATCCCCTT
>sig_5614
TCCCATGGCCTTGTCGTCGTCGTCGGTACC
>sig_5615
TCCCTAGGCACGCGGTTCCAGTGGGTCCGG
>sig_5616
CGCCCATATGGGAATTCAAAGGCCTACGTC
>sig_5617
GTACAAACTTGTGATAACAGCGCTACCGTT
>sig_5618
TCTAGAATCGATAAGCTTGGCTGCAGGTCG
>sig_5619
GCTCTGCAGAAGCCAGTTACCTTCGGAAAA
>sig_5620
CCACTTGTTTTACGAGTAGAATTACGCGCC
>sig_5621
GTTAATCATTTAACATAGATAATTGGATCC
>sig_5622
CACCCAGGGCGATTGCTCGAAATTCGACTT
>sig_5623
AGAAGGCCTCTCGAGGAGCTCGGTACCCAT
>sig_5624
CCCTGATAAATGCTTCAATAATCGGTGCAT
>sig_5625
CACTACTAGCGTTGAGTTAGTTGATCGTTA
>sig_5626
TCTGCAGCTGGTACCAAGCTTATGATGATG
>sig_5627
GAATTCACTAGTGATTAGCCCGTTTTCACA
>sig_5628
GAGGACCGGTCCSAAAGTCGCGTCGTGAAC
>sig_5629
CCGTCGACCTGCAGCCAAGCCATCGATGTG
>sig_5630
ATGACGATGACAAGCTTGCGGCCGCGAATT
>sig_5631
TTCTTCTGACTGCAGTTTTTTTAAGGCAGT
>sig_5632
TTTGCGTATTGGCACCATTCCTTGCGGCGG
>sig_5633
TGGCCGTTCTATGCATGGTGGCCTGAACGA
>sig_5634
ATAGTACCGTATTCGAACATCGCCGTGTTC
>sig_5635
AGAATTCAGATCTGCGATAAGCTTGGCGAT
>sig_5636
GGCGTATCACGAGGTCCTGGCCACGGGTGC
>sig_5637
CCACCATCACGTGGATGACGACGACAAGAG
>sig_5638
GGACACCAAAAGGGAGGGGCAGGCGTCGAG
>sig_5639
CAATTGTTGTTGTTGACCTCGAGGTCGACG
>sig_5640
GTACCTCGACTCCGTCTGCCATGGTCTGTT
>sig_5641
CTAGTCATTACGCCCCGCCCTGCCACTCAT
>sig_5642
TACCCGGGGATCCTCTAGAGTCGACTCTAG
>sig_5643
GCGAATGCTAGAGCAGCTTGCCAACATGGT
>sig_5644
TCGTTGAGTTTTCGTTCCACTGAGCGTCAG
>sig_5645
CGACTCTAGATGGCCAGCTAGGCCAGGTTA
>sig_5646
GCCGCACGCGGCGCATCTCGGGCCGCGTTG
>sig_5647
GATCCTGCTGATGAAGCAGAACAACTTTAA
>sig_5648
TTAGGGTCACCGTCGACAGCGACACACTTG
>sig_5649
TGCAAGCTTGGGCTGCAGGTCGACTCTAGA
>sig_5650
GAAAGAACATGGGCAAATATTATACGCAAG
>sig_5651
CCGTCACAGGTATTTATTCGCTGTAGTGCC
>sig_5652
TTCTCGAGAACGTGGATACTTGGCAGTGGT
>sig_5653
CATCGTTGCTGCTGCGTACCATGGTCGATC
>sig_5654
CCTTATTGCGCATGGGGAGTAAGCTGTTAG
>sig_5655
GAGTCGACGTCACGCGTCCATGGAGATCTC
>sig_5656
TTGGTGTTAGTGGGCATCCATTGCTAAACA
>sig_5657
GATGAATTCCCGGGGATCCGTCGACCTTCG
>sig_5658
CCAAGCTCAGATCCAAGCTTCCGAAGAGGG
>sig_5659
GATCTATAATCTGCTGCTTGCAAACAAAAA
>sig_5660
ACCAAAGTTAACTTCAAAATTAGACACAAC
>sig_5661
CGGATGAATGGCAGAAATTCGAAAGCAAGC
>sig_5662
CTTTGTAATCGGCACCGACAATTTTGATCA
>sig_5663
CTCATGCATGATATCGTCCGAATTAGCTTC
>sig_5664
TACCACTTTGTACAAGAAAGCTGGGTCCTA
>sig_5665
TCGGCTAGCTTGATTAGTGTTTTGTTTAAA
>sig_5666
ATTTAAGTTAAAACGTTTAGCCTTACTTAA
>sig_5667
GTGGTTGATAACAGCATGGTGAGCAAGGGC
>sig_5668
GGAGAAAATACCGCATCAGGAATTCCAACA
>sig_5669
GGATAACGCAGGAAAGAACATGGCGGCAGT
>sig_5670
TGGCCAATAGCGGCTGCTCAGCAGGGCGCG
>sig_5671
TCTAAGGAAATACTTACATATGGTACCGAG
>sig_5672
AGGTCGACGGATCCAGTTGCTCAAAAAAAT
>sig_5673
GCAAATGGGTCGGGATCAAGCTTCGAATTC
>sig_5674
CAAAACGGTTTACAAGCATAAAGCTATCGC
>sig_5675
AATTCACCAGCCTTGAGATGGTTGAGTCCA
>sig_5676
ATGCTGTTTTCCCTATTAATATCAAGTTGG
>sig_5677
GAATTCCGATCTGATCAAGAGACAGGATGA
>sig_5678
AGACCATTCGTTTGGCGCGCGGGCCCAGTA
>sig_5679
GATCCCGGGATCCGTCGTGACTGGGAAAAC
>sig_5680
GAGGAAGACCTCAACGGTGAGCAGAAGTTA
>sig_5681
CGATTCGAACTTCTCGATTCGAACTTCTGA
>sig_5682
GATCCAAGCTTGCCCGGGCAGATCTCTCGA
>sig_5683
AGGGGTCGGGATGGGCGGAGTTAGGGGCGG
>sig_5684
AGCTCGACTGCACGGTGACCAATGCTTCTG
>sig_5685
TGGTAGGTGAGAGATCTGAATTCTCATGTT
>sig_5686
AACATGTATTCACGAACACTAGTTTAATTC
>sig_5687
GAACCATGATGCCGGATCCGGAATTCCTCG
>sig_5688
TTATCGATTTCGAACCCGGGGTACCAAACT
>sig_5689
ACAGCGTTCACCGACAAACAACAGATAAAA
>sig_5690
TCGATCCTAGAAGATCTCCTAGAGAATTCC
>sig_5691
CCTTTCGGGCTTTGTTAGCAGCGGATCGAG
>sig_5692
CCCGTCTTATGCCTTGTCGAACAACAACGC
>sig_5693
CTTTTGACTTGAGGGGGATCCACGCGTTTA
>sig_5694
CGTAACCATGGTAGGCCTACCCTCGATGGA
>sig_5695
CGGGCGTGGAACCTCGAACCGGGATCCTCT
>sig_5696
ATATCGAATTCCTGCAGCCCAATATTACGT
>sig_5697
TCGGGCTTTGTTAGCAGCGGATCCACAGGA
>sig_5698
TACGTCGACATCGATAAGCTTAAGATCTCA
>sig_5699
GAAGCCACTGGCCTCAAAAACACCATCATA
>sig_5700
GGTACCGCGGCCGCAGATCTGTTAACGAAT
>sig_5701
GATCTGGTACCGTCGACGCGGCCGCTCGAG
>sig_5702
TGCGTATTGGAGGGAAGTGAGAGGGCCGCG
>sig_5703
TGACAAGCTCGCCCTTAAGGGCGAGCTTGA
>sig_5704
ATTACGAATTCGAGCTCGCCCGGGGATCCT
>sig_5705
GCAGGACTCCCTTGTAAGACTATCCTAGCA
>sig_5706
TAGCTGCGAATTCATACAACCTCCTTAGTA
>sig_5707
GTACAATGAAAAAAGTACTTATGGCATTCA
>sig_5708
GGAACAAAAGCTGGGCGACTCTAGAGGATC
>sig_5709
AAGTATTTCCTTAGAGAATTGGTTCTATCT
>sig_5710
CCTCGCGACTAGTTTAAACCCGGGGATCCG
>sig_5711
TCACCTCGAGAATTGTGAGCGGATAACAAT
>sig_5712
AATACGGTGTAAAACGTCCGAAGGCCTAAT
>sig_5713
TTATGCCCCCCTACTCCAAAAATGTCAAAG
>sig_5714
TGAGCTCGGGGGGGGGGGGGCGCTGAGGTC
>sig_5715
AGCAACTGCTGGTTCCGCGTGGATCTGCGG
>sig_5716
CGCTACTGTCTTTAATATTGGTCTTCCACA
>sig_5717
AGCATTAGGATATTTCTCAGGCCACGAGAT
>sig_5718
AACAGTTGCGCAGCCTGAATGGCGAACTGC
>sig_5719
CTTATTGTTCAGCGGTTTCAGCCTCCAACT
>sig_5720
CGGCCTCGAGTCTAGATTATCCGAAATTTG
>sig_5721
TCGCGCGAATTCTTTCGGACTTTTGAAAGT
>sig_5722
ATGAATTAAACCCGCTGATCAGCCTCGACT
>sig_5723
AGCAACTGCGGCCGCCTGTCCCTGGTGTGC
>sig_5724
GTTTATCACAGTTAAATTGCTAACGCTCAG
>sig_5725
ACATCAAATAGGTTGGAATCTAAAATACAC
>sig_5726
CGTCGACATCGATAAGCTTAAGATCTCAGA
>sig_5727
TGGCTATTTTATACTAAGTTGGCATTATAA
>sig_5728
ATAAGCTGGTGATGCTGCCAACTTACTGAT
>sig_5729
TGCAGGTCGACGGATCCCCGGCCGGGTACC
>sig_5730
GTTTTTCCTTTTCAAATTAATACCCCCTGT
>sig_5731
GAAAATCCTGTTTGATGGTGGTTCGCGTTG
>sig_5732
CAGGGGGATCAAATGGTGTTGTTTTTGGTC
>sig_5733
GAGATCTGATCATAGACGGATCCCCGGGAA
>sig_5734
AGAAAACCACCGTTGCCGTAACCACCACGA
>sig_5735
TCAGATCCACTAGTAACGGCCGCCAGTGTG
>sig_5736
CGAGATGGCGCAACGCAATTAATGTGAGTT
>sig_5737
TCGTTTTAGAAAACCGACTGTAAAAAGTAC
>sig_5738
GAGCTGTACAAGTAAAGCGGCCGTACCATG
>sig_5739
CTTGGGCCCGGTACCTCGCGAAGGAGCTCG
>sig_5740
TGCGGCCGCCCAGCTTGGCACTGGCCGTCG
>sig_5741
CGTCATATGGATCTCGCCTGTCCCCTCAGT
>sig_5742
CTATTCTCATCATTGCTTTAGGAGATGAAG
>sig_5743
TAGTCTCTCTCTCTCTCTATCTATCTAGGC
>sig_5744
CGCATAGCTCCTAATTAAGCTCATAAATTA
>sig_5745
ATCAGGAAATTGTAAGCGTTAATCTAGCAG
>sig_5746
GTCACGGTTCGAACCGACGTCCAGCTGCCT
>sig_5747
TTATTCAGTAAGTAATCCAATTCGGCATCA
>sig_5748
AACTCCTTCGTCGGTGTCGTCGCCGGATGG
>sig_5749
AGCAACTGCTGGTTCCGCGTGGATCTGGAT
>sig_5750
TGGTACCTCGCGAAGGCCTTGCAGGCCAAC
>sig_5751
AACTAGAGCTTCAGGTTGACTTCCCCGCGG
>sig_5752
GCGGCCGGGAGCATGCAAGCTTGAGTATTC
>sig_5753
GCTTTTCGCGACCTTCGATGAGCTCGAGAT
>sig_5754
TTGTTCAATCATGGTGGCCCGGGCGATCGC
>sig_5755
TCACGAGGCCCTTTCGTCTTCAAGAAGCAA
>sig_5756
GAAGGGAGAAAGGCGGACAGGTATTCCGGT
>sig_5757
GGAAACAGCGATAAGCTTTAATGCGGTAGT
>sig_5758
GACAAAAACACCTTGCGCTAATGCTCTGTT
>sig_5759
CCCTGTTATCCCTATAGCGGCCGCAAAAAT
>sig_5760
TTCGAGAATTAATTCGACGCGGCGCAGATC
>sig_5761
TGCGGCAGCGTGAAAGCTTTTTGCAAAAGC
>sig_5762
ACCTATCGTTTCCACGATCAGCGATCGGCT
>sig_5763
CTTCGAATGGGTGACCTCGAGCGGCCGCCA
>sig_5764
AGCAGCATGCAGGAAGCTTACTTAGATCTC
>sig_5765
GTACCGGATTGCCAAGCTTACTTAGATCGC
>sig_5766
CGTGAACAACCAAGTGACCGCGGATCTAGA
>sig_5767
GGCCTCTAAACGGTGCTTGAGGGGTTTTTT
>sig_5768
AAACATGAGCTCGGTACCCGGGGATCCTCT
>sig_5769
GTGAGAATGGCAAAAGNTTATGCATTTCTT
>sig_5770
GCAGGTCGACGGATCTGCTGGCGAAAGGGG
>sig_5771
AACAGAATTCGAGCTCGGTACCCGGGGATC
>sig_5772
TACTCGCACCGAAAATGTCAGCCAGCTGCC
>sig_5773
TTCTTCAGTTTTCCCCATGGAACCTTCGTG
>sig_5774
CCAAAGCTAAAATAATTTCCAAGGACAAAA
>sig_5775
ACAACCTCGGGCCGGGTGCGGCACACTACG
>sig_5776
TGATATCGAATTCGCCAAGCCTGAGCTGGY
>sig_5777
GATGACGAAGCTTGTCGAGAAGTACTAGAG
>sig_5778
CTTGCAGAATCGATTAGTCCAATTTGTTAA
>sig_5779
CAGATCTGACCAAGCTTGGCTGCAGGTCGA
>sig_5780
TGGTGATGGTTCAGATCTTCTTCGCTGATC
>sig_5781
CCGGGGTGGGTACCGAGCTCGAATTCTAAG
>sig_5782
AAGCTTGCGATCCCGTCGTTTTACAACGTC
>sig_5783
GTCGCACCTGATTGCCCGACATTATCGCGC
>sig_5784
GTTGAGCTCGCCCTTTTAGACTCGAGCGGC
>sig_5785
GCACCAGCGGCGCCTGAGAGGTATGGTGCA
>sig_5786
TGCCCGGGGGCGACGAGTCGACCAAGATCT
>sig_5787
AGTAAGCTTGATGATCTGATGATTCCCTTT
>sig_5788
TAAGGAATCCCCTGATACCGCTCGCCGCAG
>sig_5789
TGAAGCTAATTCGATCATGCATGAGCTCAC
>sig_5790
CCCCAATTTAATGAGCTCCCATGTGAGCGA
>sig_5791
GATCAGCATCCGGATCCTCTAGAGTCGACC
>sig_5792
AAAGCTACCAACTGCTTCGCGTTCCATGTT
>sig_5793
TCCTGCTCCTCCACCTCCGGCGGGAAGCCA
>sig_5794
GAGCGAGGAAGCGGAAGAGCGCTAGCAGCA
>sig_5795
CCCTCACTAAAGGGAACAAAAGCTGGGCGA
>sig_5796
CAACATCGCGGCCGCACCTAATACCCTATA
>sig_5797
GCACTAGTATGAGCTCCAATTCACTGGCCG
>sig_5798
AGCGGCCGCGGCGCGCCGGCCCTCGAGTAC
>sig_5799
GTTTTTCTTCTCTCTCTCGTCCCTAAATGT
>sig_5800
GTCGTTCGGCTGCGGCGAGCTAGCGCCCTA
>sig_5801
GAGTAGATGCCGACCGGGAACCAGTTATCG
>sig_5802
TTAAAGAGGGGCGTGGGGTCGACGATATCA
>sig_5803
CAGAGATTCTTTGTATAGTTCATCCATGCC
>sig_5804
AGCCATAAGGGATCCCCCTCAAGTCAAAAG
>sig_5805
TTTCTGAGCTCGGTACCCTCAAGGGTCCTC
>sig_5806
TGAAGCTAATTCGATCATGCATGAGCTCGA
>sig_5807
TTCCTGCAGCCCGGGACTAGTGGTACCGGA
>sig_5808
CGAATTCCACTGGCCGTCGTTTTACAACGT
>sig_5809
TATTATTGAAGCATTTATCAGGGTTATTCT
>sig_5810
CGACGACAAGAGTCCGGGCTTCTCCTCAAC
>sig_5811
CGATATCAGCGCTTTAAATTTGCGAATTCT
>sig_5812
ATGAATTCAAATTGTTATCCGCTCACAATT
>sig_5813
ACTCTTCCTGTCGTCGACGAGCTCCAATTC
>sig_5814
GCATTAAAGCTTATCGAATTTCTGCCATTC
>sig_5815
CCGTCGACCTGCAGCCAAGCCATCGATTTG
>sig_5816
GGATTGGCGATAAAAACCAACTGCTGACGC
>sig_5817
GTGCAGGCATGCAAGCTTTCCCTATAGTGA
>sig_5818
TCACTGGATCCTAAAAATGATAGATCCCGT
>sig_5819
CCTTAAACTGCATCGTTTCACTCCATCCAA
>sig_5820
GCGCCGGAGCGAGTTTGGTACCGAATTCCT
>sig_5821
AATTACATAAGAGGAAGCTTGCAAATAGAA
>sig_5822
TATTAATTAATCCTCCTTATAAAGTTAATG
>sig_5823
CCGCGATATCGCTAGCTCGAGATCGGGAGA
>sig_5824
TTCTAGGATCTAACGGGCATCAGTAAAGTC
>sig_5825
CACTTATTCAGGGCTAGAATTATTGTTCAT
>sig_5826
GAGCTCATACTAGTGCCCAGCTTGCAGCCG
>sig_5827
TCAAATATGTATCCGCTCATGCTAGAAATA
>sig_5828
TTGGCAAAGCACCCGGGCTCGAGGAATTCG
>sig_5829
ATGAGAGTCGATTGCCAAGAAAACCCACGC
>sig_5830
TGAAGCCATTTATCGAATTCGAGCTCGCCC
>sig_5831
GCTGGAGTAACTCCACCATCTACCTCAATC
>sig_5832
AATTTCGCCATTCGCCATTCAGGCTGCGCA
>sig_5833
ACAGTTGACTGTATCGCCGGGATCTTGAAT
>sig_5834
CAAAAGCTGGTACGAGGACAGGCTGGAGCC
>sig_5835
GGGTGGCGGCCCTGCGGAGCCTTCGCCGCG
>sig_5836
CGGCCGCGGCGCGCCGGCCCTCGAGTACAA
>sig_5837
TTATGTCAACTGGGTTCGTGCGAGCTCGGT
>sig_5838
AACCACATGCACTTCAAGAGCGCCATCCAC
>sig_5839
ACCATGGGAATTCTACGTAGCGGCCGCGGA
>sig_5840
GATCCCTAGAAAGCTTCCTAGAATCGATCC
>sig_5841
TCCCCGGGTACCGAGCTCGAATTGACATAA
>sig_5842
AGGGCGCGTCCTGATGCGGTATTTTCTCCT
>sig_5843
CGTGAAGCTGACGGATCGATCCGGGGAATT
>sig_5844
AATGAATTCCCAGGCATCAAATAAAACGAA
>sig_5845
TCTCACTAGTCTAATGGTGATGGTGATGGT
>sig_5846
GGCGACCAGCGGGTCGGAGCGGATGGGCCA
>sig_5847
TCACTTACTTAAGCTTGGTACCGAGCTCGG
>sig_5848
CGCCGCAGCCGAACGCCCTAGGTCTAGGGC
>sig_5849
TACGAATTCCCCGGATCCGTCGACCTGCAG
>sig_5850
CAGATCTGCCCCGGATCCGTCCAAGCTTGG
>sig_5851
AGCCTGAATGGCGAATGGCGCTTTTCGTGG
>sig_5852
CAGCTGCTCGCGGTCCCCCATCGATTCGTA
>sig_5853
TAGGGCGAATTGGGCCCCAGAATTCATATG
>sig_5854
TGGCCGCTTTGGTCCCGGATCCTCTACGCC
>sig_5855
TAGCCTGAATGGCGAATGGCGCCTGATGCG
>sig_5856
AAGCAGTTCCTGCCCCGGCTCGGGCCAAGA
>sig_5857
GCGAGCTCTCATTGTTTGCCTCCCTGCTGC
>sig_5858
GACTCGAGTCCTGCAGGCATGCAAGCTTGG
>sig_5859
GAGAAAGCATGTACATGATTATACCCAATA
>sig_5860
CTGGGTTCGTGCGAGCTCATCGATTTCGAA
>sig_5861
CGGTACCGGCCACCGCGGCCGTCGACCCGG
>sig_5862
GATTTTTTTCTCCATGGTATATATCTCCTT
>sig_5863
CTAGCTATGGAGAAAAAAATCACTGGATAT
>sig_5864
CATGCATGTCGAGGAAAGAACATGTGAGCA
>sig_5865
GATCTCCAGTACTAGTCTCGAGCTCTGCAG
>sig_5866
TTCGACGGCTTCCAGGACGCGGGCTTCCAG
>sig_5867
GCCCTTCCCAACAGCTGCTGCACGCGGAAG
>sig_5868
CCAAGCTGGCTAGGTAAGCTTGATCAACAA
>sig_5869
GGCGCGCCCATGGATCGATGTTAACATGCA
>sig_5870
AGTTGGAGTAGCATCAATGTTCCTAGTATT
>sig_5871
GAAGCGCGCGGCGGGCGGGAGTCGTGCGCG
>sig_5872
GCTGTTTTCCCTATTAATATCAAGTTGGGG
>sig_5873
CCCAAACAGGAAACGCAGCCAGAGCGCTGC
>sig_5874
GGCCAGTGCCAAGCTTGCATGCCATGCAGA
>sig_5875
GCCTCAAATAGATCCTGTTCAAGAACCGGA
>sig_5876
TCAGTTGGGTGCACGACCGGCCGTGCGGAA
>sig_5877
GAATTCTGGCAAATATTCTGAAATGAGCTG
>sig_5878
TCACGAATTCTCTAGAACTAGTAAGCTTAT
>sig_5879
AGACCAGCCTCGGCCAGAGCGGCGCCTCCT
>sig_5880
TCCGCCGACCTCTTTAGCTCCTTGGAAGCT
>sig_5881
AGCAATAAACCAGCCAGCCGAATTAAAAAT
>sig_5882
ACTGCTGGTTCCGCGTGGATCTGCGGATCC
>sig_5883
GAGTGCACATATTGATGCCAGCAGAGGTCT
>sig_5884
CATGAGAATTGGTCGACGGCGCGCCGGATC
>sig_5885
GTCGACCTGCAGCCAAGCCATCGATTTGGC
>sig_5886
GGACTCTAGAGGATCCATGGTGAGCAAGGG
>sig_5887
CGGCGCGCCCACCCTTGGTGAAGGGGGCGG
>sig_5888
GCTTGGGAGCTTGGCACTGGCCGTCGTTTT
>sig_5889
TCCGGATCCGAGTCCCTTAACTCAAGGCGA
>sig_5890
ACGGATCCGAATTCTAGCGTCCATAAGCAT
>sig_5891
ACAAGGACCATAGCATATGAAAAAATTATT
>sig_5892
CCAGATCCACGCGGAACCAGCAGTTGCTCA
>sig_5893
AGTCTGCATTTGATGCCCTGAACGAGCTTG
>sig_5894
AACGACGGCCAGTGCCAAGCTTGCATGCCA
>sig_5895
AGCCGGTCTTGTCGATCAGGATGATCAAGA
>sig_5896
ACTATAGGGATCCCTTTAGTGAGGGTTAAT
>sig_5897
TTAAGCCGCCCCGACACCCGCCAACACCCG
>sig_5898
GCCGCGGTTGGCGTAATCATGGTCATAGCT
>sig_5899
GACGGCCAGTGAATTAATTCCACAAGCTTG
>sig_5900
ACACTATAGAAGGGTAATACGACTCACTAT
>sig_5901
CCAAAGATCTGATCATATGCATCCGCGGGC
>sig_5902
CTGCGCAGATCATCAACCACTTTGTACAAG
>sig_5903
AGCTCGTTTAGTGAACCGTCAGATCACTAG
>sig_5904
TTTCATATCCACAGCAGGTATAATATACAT
>sig_5905
ATTGGAATTCGGATCCCGGGGATGGGGAGT
>sig_5906
GTTCATAACTTACTGGCTGATAACGTGTCC
>sig_5907
GTACCGAGCTCGAGATCCCCAACCTTGCGG
>sig_5908
GAACTGCAGAACAGCAAAAAGTCAGATAGC
>sig_5909
ACCGCGGTGGAGCTCCAGCTTTTGTTCCCT
>sig_5910
ACAGTTTAAGGTTTACACCTATAAAAGAGA
>sig_5911
ATTATCAACAAGTTTGTACAAAAAAGCTGA
>sig_5912
TATTAGTGGTGGTGGTGGTGGTGTTTCTTA
>sig_5913
CAAACATGAGCTCTCCATGACCAAAATCCC
>sig_5914
ACGATGAGCTCGAATTGGGGATCTTGAAGT
>sig_5915
TGCTTCTGGCGTCAGGCTGCCATCGGAAGC
>sig_5916
GTCTTATTTCCATAACTTTAGGTCGACTCT
>sig_5917
ACGGTTGGGGGTTCAGCAGCCGGCGCCCAA
>sig_5918
GATCCTCGCATGCTTAATTTCTCCTCTTTA
>sig_5919
GGAGAGCTCGATGCTGCAGCATCGCATGCG
>sig_5920
GACGCCAGACGTTATCATTGGGCGTAAAGA
>sig_5921
CCGCATCAGGAATTCCAGACGATTGAGCGT
>sig_5922
GTCAGTGAGCGAGGAAGCGGAAGAAGCTAT
>sig_5923
GGAGCTAAGGAAGCTAAAATGGGTCAAAGT
>sig_5924
GGATCCGTTAACTTCGAAAATTCACGGAGG
>sig_5925
ATCAGTTAACGTCGATCAAAAAGTGCTCAT
>sig_5926
CTAGGATCCCCCGGGCTGCAGGAATTCGAT
>sig_5927
TGAAATTCTACTATATTTTTGAGCTCGGGG
>sig_5928
GTAGCGACCGGCGCTCAGTTGGAATTCCCT
>sig_5929
TGCTCGATGAGTTTTTCTAAGAGCTCGGTA
>sig_5930
CGAGTACGGCGGCCGCGGAGCCTGCTTTTT
>sig_5931
TATTTCCGATAGGGGCAGTTAAAGTAAGCT
>sig_5932
GCTATGACATGATTACGAATTACTCAACCA
>sig_5933
CAAACTTGTGATAACAGCTTTGTATAGTTC
>sig_5934
CAGGCATGCAAGCTTAACTAACTAGCGATC
>sig_5935
CGTGAGATCAGATCTGGTACCAAGCTTGAG
>sig_5936
GGAAGCTTCTTGTCATCGTCGTCCTTGTAG
>sig_5937
AGGATCCCCGGGTACCGAGCTCGAATTAGT
>sig_5938
CACACCGCATAAGATCTAGGAGTAAGAATA
>sig_5939
TGGAATAATTCTAGATGGGAAGTCAGCGTA
>sig_5940
AGGATCCCCGGGTACCGAGCTCGAATTCAC
>sig_5941
CCGGGAATTAATTCGTAATCATGGTCATAG
>sig_5942
TACCACTAGTACGCGTAGGCCTGAGCTCTT
>sig_5943
AAATTAACCATGCAGAACCAAAGAATCCGT
>sig_5944
ATAAGCTTACTAGTTCTAGAGAATTCGTGA
>sig_5945
TTGTTAGAGTTGTAAAATTCAACTGACATG
>sig_5946
GACGCTATTATCATTCGTAGAGGAGTAAAA
>sig_5947
TCGAGGGTAGGGTCGCGACCATGGAATTCG
>sig_5948
TCTGTGGATAACCGTATTACCGCTAGCTGG
>sig_5949
AAGGATCCGCGGAATTCGAGCTCGGTACCC
>sig_5950
TTACTGCAGGTCGACTCTAGATGGCCAGCT
>sig_5951
GCTGTTCGCATTATCCGAAGGGCGAATTCA
>sig_5952
TTGTTAGAGTTGTAAAATTCAACTGACATT
>sig_5953
TCCCCCATATTAATTAATCCTCCTTATGCA
>sig_5954
CATGAGCGGATACATATTTGAATGTTTAGC
>sig_5955
TGCATAGGGGGATCTCGAGGCCTTCCGAAA
>sig_5956
GGGAGTCTTGGGGATCCACTAGTAACGGCC
>sig_5957
CGGATCCTCGGGGACACCAAATATGGCGAT
>sig_5958
GACCCGAACTTTCGGCCAAAGCCGCCGATG
>sig_5959
AATACGACTCACTATAGGGATCCCTTTAGT
>sig_5960
TTTACTCACTTGTTGTTAACTCATTATTAG
>sig_5961
GATAAGCTTACTGGTTCCGGCGCCGGAGCG
>sig_5962
GACCTGCAGCCAAGCTTTCGCGAGCTCGAG
>sig_5963
TCGAAGATCCGTCGAGCTTTCGCAGATCCG
>sig_5964
TCCCTTTGTCAACAGCAATGGATGGGTCGA
>sig_5965
ACCTGCAGTCATTGTTTGCCTCCCTGCTGC
>sig_5966
AAACGGGTCTGACGGATCCGTCGACGGATC
>sig_5967
CCAAGCTTGGTACCGAGCTCGGATCCATCA
>sig_5968
AGTTGTAAAATTCAACTGACATGGGCATAT
>sig_5969
AGTTGGTCTGGTGTCAAAAATAAGCTTGGC
>sig_5970
GGGTTTTTACCATGAATTCCCGGGGATCCG
>sig_5971
CGCCCGGATCGGCCAGCTTGAGTAGCCCGA
>sig_5972
TCCCATGGCCATTCGAATTCGTAATCATGG
>sig_5973
CAGGTCGACTCTAGAGGATCCGGAAGTCAT
>sig_5974
CGGCCAGTGCCAAGCTAACCCTCACTAAAG
>sig_5975
ATGACCATGATTTACGCCAAGCTTGCATGC
>sig_5976
AGAGGCTCGAGACTAGTCCGCGGGCTCCGG
>sig_5977
TTACGCCAAGCTCGGAATTAACCCTCACTA
>sig_5978
CATGCATGCATAAGCTTGCTCGAGTCTAGA
>sig_5979
ATGATCCGAGCTCGGTACCAAGCTTAAGTT
>sig_5980
GCCGCTAGCGTGGGCGAAGAACTCCAGCAT
>sig_5981
CCATGGGAGGATCCAGATCTCATCACCATC
>sig_5982
GTTAGGAAACTTCTTAGCGCCCTCCACGAT
>sig_5983
TCTTATCATGTCTGGACGCGTAAATTGTAA
>sig_5984
GATATCTGCAGAATTCGCCCTTTATGTATC
>sig_5985
GCCGACCTCTTTAGCTCCTTGGAAGCTGTC
>sig_5986
TAAGCTCTAGATTTAAAGATCTGGTACCGC
>sig_5987
AGCGTCGTGATGCCAAAATCAGGCATGACC
>sig_5988
TACGTAGAAGTTCCTATTCCGAAGTTCCTA
>sig_5989
ATCCTCTAGAGTCGACACGCGTAGATCTGC
>sig_5990
TTATGTCAACTGGGTTCGTGCGAGCTCTCA
>sig_5991
ATTCCGGAGGTACCCGACGCGTACAAGCTT
>sig_5992
GGCGTCACCCAACTTAATCGCCTTGCAGCA
>sig_5993
GCAAGCTTCTGTAGGTTTTTAGGCATAAAA
>sig_5994
AAAAAGTACTTATTTTTTGGAGATCACTTA
>sig_5995
TCCATGGAAAGCTTCCTAGGAGATCTTGCT
>sig_5996
TAGAATACTCAAGCTATGCATGGCGCGCCT
>sig_5997
CTACTCGTTCTGGTGTTCTCGTCAGGGCAA
>sig_5998
TTATTTAATAAGTAAGTTAAGGGAGCAGCG
>sig_5999
GCGGGCCGCATAACTTCGTATAGCATACAT
>sig_6000
TGATTACCGTGTTGGAGACAGTGGATGGAG
>sig_6001
GGAATTCCCGGGTCGACGAGCTCACTAGTC
>sig_6002
CTTTTGCTGGCCTTTTGCTCATAATGTGAG
>sig_6003
TTAGGACTTCCACACCAACTAGCTAGTAAT
>sig_6004
TTGATCGGCACGGACATTTGATTAAGAGGA
>sig_6005
AATTCTCTAGGATCGATTCTAGCTCGAGGG
>sig_6006
GACCATCCTCCAAAATCGGATGGTTCATCC
>sig_6007
GAAATCGATGAGCTCGGGGGGGGGGGGGCG
>sig_6008
TTCACCGGTGGGTGAAGACCAGAAACAGCA
>sig_6009
AACATGTGAGATCTCTACGGGTCGGATTTG
>sig_6010
TTGGCTTCATCGCTACTTTGACCCATTTTA
>sig_6011
AGCTCTAAGCCTTGTACAGCTCGTCCATGC
>sig_6012
GTGTCGACCTGCAGGCGCGCGAGCTCCAGC
>sig_6013
TGAACTGCTGATCTTCGGATGCACAAATTA
>sig_6014
GCGATAGCTGACGTCTTTGCCAAGCATGGC
>sig_6015
TAGAAGGCCTAATTCTAGTATGTATGTAAG
>sig_6016
ATTGAAAAGCAGCTTGCTCAATCAATCACC
>sig_6017
CCAGTTAATAGTTTGCTGCACCCAACTGAT
>sig_6018
GAACTTTAAAGGGGGATCTTGATCCCCTGC
>sig_6019
TAGCAGCCGGATCCTCAGTTGTACAGTTCA
>sig_6020
GGACAGGCGAGATCCATATGACGTCCCTAT
>sig_6021
ACTATAGGGCGAATTCGGATCCAGATCTTA
>sig_6022
CTCTAGTTAACCATCAGTACTTGGCGTGGT
>sig_6023
TCATATGGAGCTCGGTACCCTCGAGGGATC
>sig_6024
TCTGATCAGCTCCCCGTTTTTCACGCCTCC
>sig_6025
TTCTGCTCCTGCAGGCATCGTGGTGTCACG
>sig_6026
GTTTAAATATGATGAAGTGGACGGAAGGAA
>sig_6027
GACGGCCAGTGAATTCGGGGGATCCAGACA
>sig_6028
CACCACTGCGATCCCCTATTAATATCAAGT
>sig_6029
GGGGAACCAGTGAACGACCCCGAATGGCTG
>sig_6030
AACAAAAAGCCCTCAAGATACTAAAGAATT
>sig_6031
GACTACGCGTATCCGTACGACGTTCCGGAT
>sig_6032
AGTTAAATTGCTAACGCAGTCATCTTCCGC
>sig_6033
TGGACTAGTGGATCATCTGCAGAATTCCAC
>sig_6034
AGCTCGGATCCCGACCCATTTGCTGTCCAC
>sig_6035
AACTATAGCTAGCACCATGGTGAGCAAGCA
>sig_6036
ATATTTGCCCATGGCTAGCGGAGTGTATAC
>sig_6037
TTAAAACTTCATTTTTAATTCGGCTGGCTG
>sig_6038
CATTTCTGATCCTCTTCAAAAGGCTACGAA
>sig_6039
GAATTCTAGAGTCGCGGCCGCTTTACTTGT
>sig_6040
GCCGCCAGTGTGCTGGAATTCGCCCTTAAG
>sig_6041
CATTATACGAAGTTATACCTAGACTTAATT
>sig_6042
TTTGCGCGCTTGCTCCCGACGCTCGTTGGT
>sig_6043
CGCCGGCCTAGGACTAGTTTTTATACTCCC
>sig_6044
GAGAGAAGATTTTCAGCTGCCTCGCGCGTT
>sig_6045
CATTTTGAGGTTGTTCTAGGAGGCCTTTAT
>sig_6046
CAGTTGGTCTGGTGTCAAAAATAGGAACTT
>sig_6047
AACTCACTAAAGGGGTACCGAGCTCGAATT
>sig_6048
ATGGCGAACTGCTGGTTCCGCGTGGATCTG
>sig_6049
AAATCCGCCGCCCTAGACCTAGGGCGTTCG
>sig_6050
ACACAACGTGGCTTTGAGCTCTTAATTAAT
>sig_6051
GCTTACCTTCAAGCTTGAGCTCGCCGACTC
>sig_6052
TTGGCCATGACGCCATTAGCTCCGCTGATC
>sig_6053
CACCAAGCAGCCAAGCTCAAGGGAATCGGG
>sig_6054
TCGACAAGCTTGGCGTAATCATGGTCATAG
>sig_6055
AGCTCACACCACTGGAATCAGCTATCAAAT
>sig_6056
TTGAGGGGGATCCACGCGTTTACGCCCCGC
>sig_6057
GTCGATCGTTAACGCGTCGACGCGGCCGCG
>sig_6058
TGACAAGTGTTGGCCATGGAACAGGTAGCT
>sig_6059
AGGGTAATTAGCTTGGCACTGGCCGTCGTT
>sig_6060
ACCTATAAATATGCCCATGGTCCATCATCA
>sig_6061
ATGCTGGTCGCCTGAGTCTGCAGAGGCATT
>sig_6062
ATATACATATGGGTACCTCGGATCCGAATT
>sig_6063
CTTGGGCCAAGTCGGCCAGGGAGCGGCCGC
>sig_6064
AGAGAATAGGAACTTCCCCAAACAGCTATG
>sig_6065
TCCCTTCACCAAGGGCGAGCTCAACGATCC
>sig_6066
ATTGAACAACTATTTCGAAACGAGGAATTC
>sig_6067
GTCGACGGATCCAGTGTAAATTTAATAAAA
>sig_6068
TCTCGGGGGGCAGGCGGGCGGGCTTCGCCT
>sig_6069
CTCGCCGCCGCGGCGGCGACGCTCGTCGTC
>sig_6070
ATCGATATGCTTTAATGCGGTAGTCGAATT
>sig_6071
TAGGCCTGCAGGTCGACTCTAGAGGATCCC
>sig_6072
AGATTTCGTTGCCTCAGACCTTCTGCTCAA
>sig_6073
ACGACCGCGCGGGTCCCGGACGGGGAAGAG
>sig_6074
GCACTACAGCGAATAAATACCTGTGACGGA
>sig_6075
ATCCTACCAGTATGCCCGACTATTTCAAAC
>sig_6076
CTATAAATACGGATCTCGAGGAATTCAGGC
>sig_6077
CCGCGCGTCGAATTAATTCCGCGAACCCCA
>sig_6078
CGGCAGCGTGAAGCTAGCGGAATTCGAGCT
>sig_6079
GAATAGGAACTTCGGAATAGTAACTTCTCC
>sig_6080
TAGAATTCCGGAGCGGCCGCTGCAGATCTG
>sig_6081
GTTTCCAGCCCCCCCCCCCCCCTCCCCCCC
>sig_6082
GGGTACCGTCGACAAGCTTAGATCTCGACG
>sig_6083
CCGGTACCGAGGACGCGTCCTAGCTTCACG
>sig_6084
AATGTCAGGCTCCGTTATACACGAATTAAT
>sig_6085
ACGTAGCCGGCTAACGTTCTAGCATGCGAA
>sig_6086
GGTCGACTCTAGAGGATCCCCGGGTGGTCA
>sig_6087
AGCTTCATAGGTGATTCATCATATATCCCC
>sig_6088
TCGCTCGAACCCCTATTTAAGCCCCTCCAT
>sig_6089
TCTTTTATTTTATCGATGTTTGGCCGAGGC
>sig_6090
CGAGGTTAACGAATTCTACCGGGTAGGGGA
>sig_6091
GTTGAAAGTATTCAGAGTTCTCTTCTTGTA
>sig_6092
CCGGTCGCGCGAATTCGTAATCATGGTCAT
>sig_6093
GCGTGCTAGCTCGAGATCTAAGTAAGCTTC
>sig_6094
GCTTGCGTAATCATGGTCATAGCTGTTTCC
>sig_6095
GATAGATCTGAGTCCGGACTTGTACAGCTC
>sig_6096
GTCGACGGATCCCCGGGAATTCCCCGCGCG
>sig_6097
AAGGATCTTCACCTAGATCCTTTTTGATCA
>sig_6098
AGAACAAAAAACCCCTCAAGACCCGTTTAG
>sig_6099
TGTGGCCTAAGAATTCCGGATGAGCATTCA
>sig_6100
CCGAGGAGCAGGACTGAGAATTCCCGGGGA
>sig_6101
AAGTAGACGCGAATTAGGTACCGAGCTCGA
>sig_6102
ATCCCGAGGATCTTTAATTAACCTCAGGAT
>sig_6103
GACGAATTCAGATATCACGAATTCTGGATC
>sig_6104
GCTGGCCTTTTGCTCACATGGATCGATCCC
>sig_6105
GCGGATGAGAGAAGATTTTCAGCTGCCTCG
>sig_6106
CAACCACGACTCCAAGTGTGTCGGTGAAGT
>sig_6107
TCACGGCCGCCATCCGCCTTCTTGAGTTCA
>sig_6108
CACTACTTCTTGGAATAGCTCAGAGGCCGA
>sig_6109
GATAAGCTCTAGATCAAGCTTATCGATACC
>sig_6110
ATGATCAGATCTTTGGGAGCAGTCCTTGTG
>sig_6111
TTCCGCACGGCCGGTCGTGCACCCAACTGA
>sig_6112
CCGAGCTCGTTAACTAATTAATAATTCGAT
>sig_6113
ACCATCACGGATCTGGTTCCATGGCGAGCA
>sig_6114
CAACGCGTAAGATCTGAGCTCCTTAAGTTC
>sig_6115
AAGCTCATATCGATGATAAGCTGTCAAACA
>sig_6116
ATCACGGCGAATTCAAGATCTGTACATATG
>sig_6117
TTTGGTCATGGAGAGCTCTTGAAATAAGAT
>sig_6118
CAAAAAGCTTGGCGAGATTTTCAGGAGCTA
>sig_6119
CTATCCACAGACCGCGTCCGCGCTGGTCAG
>sig_6120
GATCCTTTTTGATAATCTCATGCATGACCA
>sig_6121
AGTAGTTGGTTCATAGTGACTGCATATGTT
>sig_6122
TTAACTGTGATAAACTACCGCATTAATGAA
>sig_6123
GCGCTTATATTGCCGATGACCTGCAGGGGG
>sig_6124
GGTCTATGGTCCTTGTTGGTGAAGTGCTCG
>sig_6125
TAGAGCGGCCGCCACCGCGGTGGAGCTCGT
>sig_6126
AAAGTGGTTGATAACAGCCATCATCATCAT
>sig_6127
TTGGCCGGGGCACGGGGCGCAATGGGAGCC
>sig_6128
TTGACAGCTTATCATCGATAAGCTTACTCC
>sig_6129
AATTATTCAAATATCTTTAATAACTTATCA
>sig_6130
CGTTCCACTGAGCGTCAGACCCCATTAACG
>sig_6131
AGATCCGTCGGCCGAGGTCTTCCGATCTCC
>sig_6132
TCCGAGATCCACGCGGAACCAGCAGTTGCT
>sig_6133
GAAAACTCAAAGGGGGAGAACTGGGCAGGG
>sig_6134
TCACTTGTACAGCTCGTCCATGCCGAGAGT
>sig_6135
CGACTATTAAAGAACGGGCCATATAACTAC
>sig_6136
GATATGCTTTAATGCGGTAGTCGAATTCTC
>sig_6137
GCTACGTAGAATTCCCATATGCGCTCCCTT
>sig_6138
ATAAAAATATATCATCATGATCAGTCCTGC
>sig_6139
CGTGAGCAGGTGTAAAGCCACCATGGAAGA
>sig_6140
AAAAAAAAAAAAAAAAAAAGTTTAAACACT
>sig_6141
GTTGTTGCCATTGTGCAGGCATCGTGGTGT
>sig_6142
ACGGCCAGTGAATTGTCCATTTTAGCCTCC
>sig_6143
TCGGTACCCTCCAAGGGTCCTCCTGAAAAT
>sig_6144
CTGATTTAGGATACATTTTTATGCCACTTT
>sig_6145
TTAAAGCTCATATCGATGATAAGCTGTCAA
>sig_6146
CAGGAGGGACAGGGTCGACAATTCGCGCGC
>sig_6147
TTGCGAGGCCTTATGCTAGCTTCTTCGTCT
>sig_6148
GCTTCCTAGAGGTACCCTAGAAGATCTCCT
>sig_6149
CGGGGTACCGTCGACAAGCTTAGATCTCGA
>sig_6150
ATCTGGTACCGATATCAAGCTTCTAGACTG
>sig_6151
GTCGAGCGGCCGCCTCCGGCGCTCGCTAGA
>sig_6152
TGATCTCACTCACTCAAGATGTGTATAAGA
>sig_6153
AGGGCCCGGGATCCTGATGGTGAGCAAGGG
>sig_6154
TAGAATTCCCATATGCGCTCCCTTCTCTGA
>sig_6155
CCCTTAAGGGCGAATTCGAAGCTTACGTAG
>sig_6156
GATGATGGCTCATTCTAGAGTCCCCCGTGT
>sig_6157
TAGAGCGGCCGCCACCGCGGTGGAGCTCTG
>sig_6158
TGGCGAATGGCGGCCTATGCGGCCGCCACC
>sig_6159
GGAAAACGGGAAAGGTTCCCTTCAGGACGC
>sig_6160
AGTGTTAACTCTAGGAGATCTTCTAGGAAG
>sig_6161
ATGATAAGCTGTCAAACATGAGCTCTCATT
>sig_6162
CTATACTTAAAAAGTGAAAATAAATACAAA
>sig_6163
AAAGGCTTGTTATCGGCGTGCGGCGAGCTT
>sig_6164
TAAAGCCTGGGGTGCCTAATGAGTAAGCTT
>sig_6165
AATAAAAAAACCTATAAATACGGATCCGGT
>sig_6166
CTCGGTACCAAGCTTGAATCCGCGGTACCA
>sig_6167
CGCCAGTTAATAGTTTGCGCTGCAGGGGGG
>sig_6168
GACTAATTCGAGCTCGCATCACCATCACCA
>sig_6169
ATCCCCGGGTACCGAGCTCTTAGAAAAACT
>sig_6170
TAAGGCTTGCCCTGACGAGAACACCAGAAC
>sig_6171
GCAAGCTTGGCTGCAGGTCGACGGATCCGC
>sig_6172
GGTGAATCCGTTAGCGAGGTGCCGCCCTGC
>sig_6173
AGTGAATTCGACTTTTTAACCTACAGCCCA
>sig_6174
CTTGTGATGGGTACCTCGCGAAGGCCTTGC
>sig_6175
AGCTTGCTTTCGAGGTGAATTCCAAAGCTT
>sig_6176
ACCTCTAGAGCGGCCGCCACCGCGGTGGAG
>sig_6177
GTCCTGGAACCCGGTGCTTTTTGCCATACC
>sig_6178
TCACTAAAGGGATCCCTATAGTGAGTCGTA
>sig_6179
TGGTACCATATGGGAATTCGAAGCTTGGCT
>sig_6180
ACGGTATCGATAAACCCAGCGAACCATTTG
>sig_6181
GACGCAGACGCAGGGAAAGCGGGCCGGGGC
>sig_6182
CACCTGATTGCCCGACATTATCGCGCGCCC
>sig_6183
AAGTAAGGTTCCTTCACAAAGATCCGGGGC
>sig_6184
GTACCTCTAGGAATTCTCTAGCTCGAGGGG
>sig_6185
GTCCGAGAGTGATTGGTCTTGCGTATGGAA
>sig_6186
AACACCCGCTGACGAGCTTAGTAAAGCCCT
>sig_6187
GAATGCCATAAGTACTTTTTTCATTGTACA
>sig_6188
GCTTACCTTCAAGCTTGAGCTCGCCCTTGA
>sig_6189
GCCGCGAATTCACTAGTGATTAATCGAATT
>sig_6190
GCAGAATTCTCATGTTTGACAGCTTATCAT
>sig_6191
GGACAAGGGAAAACGCAAGCGCAAAGAAAA
>sig_6192
AGAAGAGGTGCGAGAAACTGGAGGGGAAGA
>sig_6193
GGTACCGAGCTCGAATTCCGCTGGCGTAAT
>sig_6194
ACGTGGGATCCCCGGGTACCGAGCTCGAAT
>sig_6195
TGTTTAACCCTCTTTAATTTGGTTATATGA
>sig_6196
GAGGCCTTTATCTCAAAAATGTTCTCTAGA
>sig_6197
GAGCACCGCCGCCGCAAGGAATGGTGCAAG
>sig_6198
ACTTCTCGCTACCCTGCAAGGAGGCGCCGC
>sig_6199
CGCCAAGTACTGATGGTTAACGACCGCGCG
>sig_6200
GAGGGGAATTCCCATGTCAGCCGTTAAGTG
>sig_6201
AGGCCCCCTCCGAGTGGAGGGGGCCTTCGT
>sig_6202
CAGGCATGCAAGCTTAATTAATTAAAGGAG
>sig_6203
CTCTAGGGTACCTCTAGGAGATCTTCTAGG
>sig_6204
GATCTGGGGCCTCGGTGCACATGCTTTACG
>sig_6205
ATACAACTTGATATTAATAGACGCCGGGCA
>sig_6206
CTGTTTTTATTTTCATATGCTATGGTCCTT
>sig_6207
TGGCCTGCAAGGCATTTATCAGGGTTATTG
>sig_6208
CGAAAGGCCCTTGCCGGCGGCAACTTTTGC
>sig_6209
ATCGATCGCATGCATATGGGCCCTCGAGGC
>sig_6210
AAGAAACTCACCAGTCACAGAAAAGCATCT
>sig_6211
GCAGCTCGCCCGGGGATCTGGCTAGAATTC
>sig_6212
TTAAGGGCCCGTACGGCCGACTAGAGTCGA
>sig_6213
GATCCGAACGCCAGCAAGACGTAGCCCAGC
>sig_6214
GCATGCAAGCTTAGGTCACCCTAAACGTCG
>sig_6215
AACAAAAGAATGGAACCAAAGTTAACTTCA
>sig_6216
TTACCCAAGCTTGCATGCCTGCAGGTCGAC
>sig_6217
AGTGCACCATACTAGTTCTAGAGCGGCCGC
>sig_6218
CGGATCCGCAAGCTTGTCATCGTCATCACC
>sig_6219
AGCCGGCGCTTATATTGCCGATGACCTGCA
>sig_6220
TGTACAAAGTGGTTGATAACAGCGCTTAGA
>sig_6221
CCAGACGTAAATATCGAGGGCAAGCGGGGA
>sig_6222
TGTTTCCTGAATTCGCCCTATAGTGAGTCG
>sig_6223
CGCGGCCCTCTCACTTCCCCCAATACGCAA
>sig_6224
AAATATGTATCCGCTCATGAGATTATCAAA
>sig_6225
GATATCTGCAGAATTCGGCTTAAGCCGAAT
>sig_6226
CGAGGCCGGCACTAGTGGATCCCCCGGGCT
>sig_6227
GCTTCCTCTTGCAAAACCACACTGCTCGAG
>sig_6228
CTTGTTTGATTAGAGTCGACCTGCAGGCAT
>sig_6229
GGTTCTTGTCGAAGATTACTCTTGATGAAG
>sig_6230
GTACCCCGAGCTCGGTACCCGGGCCCGAAT
>sig_6231
TTGGGACCAATGTTGCGACCGCCACACTCG
>sig_6232
TTCTGAAATATTAACTTCTTTTGTAATGGA
>sig_6233
AAGAATTGAAAAAGATCGTCTGGATTATAA
>sig_6234
TTACGCCAAGCTTTGGAGCCTTTTTTTTGG
>sig_6235
ATGCGTCAGTGAAGCGACATGAGGTTGCCC
>sig_6236
GGCACCGTCTCCTCAGGTGGAGGCGGCTCA
>sig_6237
GTATCTGGCGAAAGTTGCATCTTGCTGTTA
>sig_6238
CCCAACTTGATATTAATATATTAATATCAA
>sig_6239
CCCTCGCGGACGTGCTCATAGTCCACGACG
>sig_6240
TGTGGGGCGGTAGTGTGGGCCCTGTTCCTG
>sig_6241
CAATTGGCCGGCCTTAGATTACGGATCCCT
>sig_6242
CCGCTCCCTATAGTGAGTCGTATTAAGCTT
>sig_6243
AGGGTCGACCATGGAATTCGGTACCAGATC
>sig_6244
GTACTGAATTAACGCCGAATTGAATTCGAG
>sig_6245
TATGCTAGTCCGAGGCCTGAATCGCCCCAT
>sig_6246
ACACCATTATAATATTGAAATTCCTACTTT
>sig_6247
AAGTCTATCAGAAGTTCGAATCGAGAAGTT
>sig_6248
ATCTGGTTCCGCGTGGATCCCCGGGAAATT
>sig_6249
ATCATCACCACCATTGAGGATCCGAATTCG
>sig_6250
GAGGACGTCCGGGAGCCTGGGGAGAAACCA
>sig_6251
TCCCCGGGAATTCTAGACTCCATGGGTCGA
>sig_6252
CGAGCTCGGACTCTTGTCGTCGTCATCAAT
>sig_6253
GAATTCTAACCCTCTTTAATTTGGTTATAT
>sig_6254
AGATCTCGACGGATCAGCTTCACGCTGCCG
>sig_6255
CTATATCTCATCCCCAGGAAACGAAGAGGA
>sig_6256
TTTGTCATGGCCTTGGTCCCGCTTTGTTAC
>sig_6257
TGCCAAGCTTGCATGCCACGCGTCTCGAGG
>sig_6258
CATGATTACGAATTCGAATGGCCATGGGAC
>sig_6259
GATGGCCATGATGATGATGATGATGCATGG
>sig_6260
CCGACACCCGCCAACACCCGCTGACGCGAA
>sig_6261
CCGGCCGAGCAGAAGCTTATCTCCGAGGAG
>sig_6262
AGATCTAAGTAAGCTTGCATGCCTGCAGGT
>sig_6263
GCCGAATTCGAGCTCGGTACCCCATGGAGG
>sig_6264
CAACCTCGGGGATGACGATGACAAGGTACC
>sig_6265
TTTTGGGATCCCCTGGATCCGCAATTGTCT
>sig_6266
GTCCGCGAGGGCGTCCCGGAAAACGATTCC
>sig_6267
TGTAAAACGACGGGATCCATATGACGTCGA
>sig_6268
ATTTGGGCGAGCTCGAATTCCTGCAGCCCG
>sig_6269
GTCCTCGGAGGAGGCCATGGCTATCGTTCG
>sig_6270
GAGCAAAGCTTACTAGTGATGCATATTCTA
>sig_6271
GATTCGCAGATCTGTCGATCGACCATGGTA
>sig_6272
TCTCTGTAGAGTAGCTGATGTTTCCTGAAC
>sig_6273
CCCGCGGGCCGTACGCACCCTCGCCGCCGC
>sig_6274
GGGGATCCTAGAGCGCACGAATGAGGGCCG
>sig_6275
CATGAGACAATAACCCTGATAAATGGTACC
>sig_6276
GGGGGACTCTAGAGGATCCCCGGGTGGTCA
>sig_6277
TTCAATATTCCCTTGTGCAAAGCTGACAGC
>sig_6278
AGCTTATCGATACCGTCGACGTCACGCGTC
>sig_6279
GCCAGGCTCAAGGCGCGCATCCCGACGGCG
>sig_6280
GAATTTTAACAAAATATTAAACGTTTACAA
>sig_6281
CTAATGAGTGAGCTAACTCACATTAATTCG
>sig_6282
ACTCACTATAGGGAATTCGAGCTCGGTACC
>sig_6283
GTTTCTATCAGCATCGATGAATTGATCCGA
>sig_6284
ATTGTCGTTTTTTTTTTTGTGATCGAATTC
>sig_6285
TCTCGAACCCCGAGTGACAAGCCTGTAGCC
>sig_6286
CCGACTGGAAAGCGGGCAGTGACTGCAGCA
>sig_6287
GCCTGCAAGGGAAAATTTATCAAAAAGAGT
>sig_6288
AAGAATTCCCCGGATCCGTCGACCTGCAGG
>sig_6289
CGTCGTAGAGCTAGTAGGGCTCAATGCACC
>sig_6290
AGTCGACCTGCAGGCATGCAAGCTTCTCGA
>sig_6291
AGTCCAATACCATCCTGCGTCACCTGGGCC
>sig_6292
GGAACCCGATATAATCCGCCCTTCAACAGA
>sig_6293
ACCATCACCACCATCACGGCGAATTCCGGG
>sig_6294
CTTGCTCACCATGCTGTTATCAACCACTTT
>sig_6295
GGCCGCAGCGACACACTTGCATCGGATGCA
>sig_6296
TTTACCTTCTTCGATTTTATGCATACCGCT
>sig_6297
TATGTCAATTCGAGCTCTTAATTAATTTAA
>sig_6298
GAATTAACGCCGAATTGCTCTAGCCAATAC
>sig_6299
TCATGTCAGCGGGCGAATCCGCACACCAGC
>sig_6300
GGGGTGTGGACACGCCCGCGGGTGCTCCCG
>sig_6301
TCCGGGGCACTTCTGGTTCCGCGTGGATCC
>sig_6302
AATCAAGCTCCTTGCAGGCCAACCAGATAA
>sig_6303
ATCAGATCTCGAGCTCGCGAAAGCTTGCAT
>sig_6304
CAATTGCACGGGCCCCTATAGTGAGTCGTA
>sig_6305
CTAGAACTAGCTAGAACTAGGATCCAACCC
>sig_6306
ACTGTTTGACCCTGCCGTTGAAGTGCTGCC
>sig_6307
CGAGGGCCCCGGGGGGCAATAAGATATGAA
>sig_6308
GATGATGATATCCGTTTAGGCGCGCCAAAA
>sig_6309
GATGGCCATGATGATGATGATGATGCATTT
>sig_6310
TTGCACGGGCCCCTATAGTGAGTCGTATTA
>sig_6311
GTCTTCCATGCTGTTATCAACCACTTTGTA
>sig_6312
ATCATGGTCATAGCTGTTTGGTACCCCCCC
>sig_6313
CGGCCAGTGCCAAGCTTGGGCTGCAGGTCG
>sig_6314
ACCCGAGCTCTTAATTAATTTAAATCTAGA
>sig_6315
TTGATAAATGCTTCAATAATATTGAAAAAG
>sig_6316
GACGACGATGACAAGCTTGCGGCCGCGAAT
>sig_6317
TCTTGATTAAGCGGCTGTCTAAGCTATTCG
>sig_6318
GCCGGATCCGACCCATTTGCTGTCCACCAG
>sig_6319
GCTACAGCCCTCTCTCCTTCAAGGGAATTT
>sig_6320
GCGAAAGGTTTTGCGCCATTCTATGGTGTC
>sig_6321
AGCGTGAAGCTGATCCGTCGAGATCTGAAT
>sig_6322
GAAGTCCATTCGGCTCACACATTTGCCCCA
>sig_6323
GCTTTTTTGTACAAACTTGTAGATCTCTGC
>sig_6324
GACCTGCAGGCATGCAAGCTTTTGTTCCCT
>sig_6325
CACCCGCTGACGCGAACCCCTTGCGGCCGC
>sig_6326
CAGCCAGGATGAGGACGGCGAACACGAGCA
>sig_6327
CGCCAAAACAGCCAAGCTTATTTTTGACAC
>sig_6328
CTCGTCGACCTGCAGCGAGTGTCGCGGCCC
>sig_6329
TCGAGTACCGGATCCTCTAGAGTCCGGAGG
>sig_6330
TTTAAATAATTCACAACAAAGCTTCTGTAG
>sig_6331
GCATCGGCGTCGAGAAGTTGGCCGGGATGG
>sig_6332
GCCACCTGTCGAGCAGCTGAAGCTTGCATG
>sig_6333
TTGCAGTTTCCGTTGATAGGAGTCATAGGC
>sig_6334
ACTGTTGCCGATTCCGCTAGGGACCCATAA
>sig_6335
GATGCCTGGGGCTTCCTCGCTCACTGACTC
>sig_6336
ATGAGTGAGCTAACTCACATTAAATTCGGT
>sig_6337
ATGGGTTTTAGCTGGTGATATTGCTGAGTC
>sig_6338
CCAACTCTCGTTAACTAGAGTAACGGGCTA
>sig_6339
TAATCATCAACAATCCGTTCTGCAGCAATG
>sig_6340
TTTTCTGTTTTATTTGTTTCGAAAACTGCA
>sig_6341
ATCGGTCGAAGCGCTGCCGGCACCTGTCCT
>sig_6342
TTGAGCAGACATCACCATGGCCAAGTTGAC
>sig_6343
GCAAATGCGCCCAATACGCAAACCGCCTCT
>sig_6344
ACTTGTGATAACAGCCTTGTACAGCTCGTC
>sig_6345
CGAGAGATCTGAATTCGTAATCATGGTCAT
>sig_6346
AGCTCGGTACCCGGGGATCCCATGGTAGAT
>sig_6347
AGGATACCAGGTGGCCCCCGCTGAATTGGA
>sig_6348
AGGGATTTTGGTCAGCTTCACGCTGCCGCA
>sig_6349
GACCATGATTACGAATTCCCGAGGAAACAG
>sig_6350
CTAATTCGAGCTCGGTACCCGGGGATCCTC
>sig_6351
GCAGCCAAGCCATCGATTTGGCACTGGCCG
>sig_6352
GAGAATTACCCTCACTAAAGATATTTGCAT
>sig_6353
GCGAAAACTCTCAAGGATCTTACCGTTGTT
>sig_6354
GAACAGCTCCTCGCCCTTGCTCACCATGAG
>sig_6355
CTGCAGAATGGGATAGATTGCATCCACAAC
>sig_6356
AGAAGGGTATCTTCCAGCAAGGTCTCTTTC
>sig_6357
CACACAGGAGATATACATATGAGTAAAGGA
>sig_6358
ACTAGGTTTCACGCGAGGCTAGTTACCCTT
>sig_6359
ACTCGGGCCGAAACTGTTGAAAGTTGTTTA
>sig_6360
AGGTGCCGCCGGCGGGCGTGCAAGATTCCG
>sig_6361
GTCGACGGCCGCGGTGGCCGGTACCGAGCT
>sig_6362
TTCGCGAGGTACCCATCACAAGTTTGTACA
>sig_6363
CTTCTCTTGGTCCCAGTCCACCCTCACTCA
>sig_6364
ATCGTTGGAAGCGGTCATCACCATCACCAT
>sig_6365
GAGGATCCTTAACGTACGTTTTCGTTCCAT
>sig_6366
GATTAGGCGCCGGTGGAGTGGCGGCCCTCG
>sig_6367
TGCCTGCAGGTCGACAACTAGTCGCGAACG
>sig_6368
CTGCCTTCGAAATAGTACATAATGGATTTC
>sig_6369
AAAGCTAGCTCTAGAGTACCGAGCTCGGAT
>sig_6370
ACTAATCGTTAGTTCATTTGCTTTGAAAAC
>sig_6371
CCTCGGCACGCGTTAACTAGTTTAAAGCTT
>sig_6372
TGTCTGAACGGCAGTAACGGATATGGGGTC
>sig_6373
GTTCGGGCAAATCGCTGAATATTCCTTTTG
>sig_6374
TACGCCAAGCTCCAATTCGCCCTATAGTGA
>sig_6375
GTTTTTCTGAGGGCGGATCCCCCTCAAGTC
>sig_6376
CCCATTTGGATTGCGGTTAATGTCATGATA
>sig_6377
GGCGCGCCCACCCTTAGTTTTTTGACACCA
>sig_6378
GTTGGCTGCTGCCACCGCTGAGCAACTGCT
>sig_6379
GAGGGTACCGAGCTCGAATTCACTGGCCGT
>sig_6380
CAGGATCCGAATTCGAGCTCGGCGCGCCTG
>sig_6381
GATCTGAGCTTCACGCTGCCGCAAGCACTC
>sig_6382
GACGATAGTTATCACGGAAGTTGGCACGAC
>sig_6383
CCTATGGTGTATGCATAAGGAGGAAAAACA
>sig_6384
CTGTGAATGCGCAAACCAACCCGAGCTCCA
>sig_6385
TCCTGATTCACATCCAAGCTCTTCATCTTC
>sig_6386
GATCCTTTTTGATAATCTCATGCATGATCT
>sig_6387
TCCGATAAGCGCCTTCGCAGGTTAGCAGTT
>sig_6388
ATTAAGTTGGGTGACGCCAGGGTTTTCCCA
>sig_6389
AACGGACTCTAGATCTAGTTGCAGCCTGAA
>sig_6390
CCGGGCGCCCCTGCGCTGACAACCGGAACA
>sig_6391
GGGTACCGAGCTCGAATTCATCGATGATCT
>sig_6392
CTTGCGGGGTATCGTCCATTCCGACAGCAT
>sig_6393
GCTTATCATCGATAAGCTAGTTTATCACAG
>sig_6394
AGTCGACCTGCAGGCATGCAAGCTTCTGTA
>sig_6395
TCTACGGCTTCATCGTGTTGCCGGGATCCT
>sig_6396
AGGCCATGGTGGCGACCGGTGGATCTGAGT
>sig_6397
ACGTTACCCTGTCGTAGCCGGTCGCGCTTT
>sig_6398
CGCCCGGGCGGCCGCAATTCGTAATCATGG
>sig_6399
GGGTACCGAGCTCGAATTCATCGATGATGG
>sig_6400
CTATTGCACACCATTATAATATTGAAATTC
>sig_6401
TCAGCAAATGTGTTTCCAGCCCCCCCCCCC
>sig_6402
AAGCTCTAGATCAAGCTTATCGATACCGTC
>sig_6403
AGGAATTCGCCTTAGACATGACTGTTCCTC
>sig_6404
ATTGTTGAAGGATCTCAAGAAGCCTGTCCT
>sig_6405
TTTGTGCGCTCCGCAGTGTGCGCGAGGGGA
>sig_6406
CTCAAAAAATGGAATGGCGTTCTAACGCTG
>sig_6407
CTAGCTAGCTACGCCACAAAGTAAAGTCTT
>sig_6408
ATTCGAGCTCCAACGGATCCGTGCTCGATC
>sig_6409
TGACCATGATTACGCCAAGGCCTGCAGGTC
>sig_6410
GTTCCGCGTGGATCCCCGGAATTCCCGGGT
>sig_6411
ACGCGTGGATCCCCCTCAAGTCAAAAGCCT
>sig_6412
TCAATCCCCATGGTCGATCGACAGATCTGC
>sig_6413
AAGAATGGAACCAAAGTTAACTTCAAAATT
>sig_6414
GTAAGCTTCCTGCATGCTGCTGCTGCTGCT
>sig_6415
CTGGACTCCATGACGTTCCTGACGTTTCCA
>sig_6416
AAAAGTGCCACCTGACGTCCACATATACCT
>sig_6417
CGAACTTTTGCTGAGTTGACGGTCGAATTT
>sig_6418
CCGGATCCCAGCTGAAGCTTTTCGCGACCT
>sig_6419
CGTAAGGAGAAAATACCGCATCAGGCGGCA
>sig_6420
GATTATGCATCCCTATATCCGTATGATGTT
>sig_6421
ATGATGATGATGATGATGAGAACCACGCTT
>sig_6422
CGCAACAGCCAGGACAACAGCCACCAGCTT
>sig_6423
CACGCCGAGCACCTGGTCGCTTTCAGAAAT
>sig_6424
TCATGGACCGAGAATCGTAAGATCTGAACT
>sig_6425
TATTTTCGTTGGGAGTGAATTAGCCCTTCC
>sig_6426
TCAGCGCTAGCGGAATTAATTCATGAGCGG
>sig_6427
GCTAGCATCGATCCATGGACTAGTCTCGAG
>sig_6428
CTGGTGGACAGCAAATGGGTGCTTAGAGCT
>sig_6429
CTAGGAGCTTGCGGCCCGGACGATATCATG
>sig_6430
AGGATCGAATTGACGCGTCCGAACCCCAGA
>sig_6431
GGGTAGAATTCTACGCGCCGGATCCACTAG
>sig_6432
AATTCGTCTCTCCCTTTAGTGAGGGTTAAT
>sig_6433
CGCGTGGCACCAGGGTGGAGAAATCGAGCG
>sig_6434
CGAGCTCGCGAAAGCTTGGCTGCAGGTCGA
>sig_6435
CTTGGGCTGCAGGTCGACTCTAGAGGCCTA
>sig_6436
GTGACTCCCTTAATTCTCCGCTCATGATCC
>sig_6437
TGAACACTTGCCGAAAAAGAAAAACTGCCG
>sig_6438
GCTCGAATTCCCATGGTCTGTTTCCTGTGT
>sig_6439
CCTAGATCCTTTTCGCAAAAGAAAAACGAA
>sig_6440
GGAAGTATCCAGCTCGATCAGGCAGCAGCT
>sig_6441
AAAATGACTTTGTAAACGCGTGGATCCCCG
>sig_6442
CTGTGAATGCGCAAACCAACCCGAGCTCTT
>sig_6443
ATGCCCATCGATTCGTAGAGCCTCGTTGCG
>sig_6444
CCATATTAATTAATCCTCCTTATGCATACA
>sig_6445
TGACCATGATTACGAATTGCTGCAGGTCGA
>sig_6446
CCTATAAAAATAGGCGTATCACGAGGCCCA
>sig_6447
ATCGCCGGGGGTGGTTTCTACGGGGAAGAG
>sig_6448
GAGCTGTACAAGGCTGTTATCACAAGTTTG
>sig_6449
CCCAACGCTGCCCGAGTAACAAAAAAACAA
>sig_6450
CGACTCTAGAGGATCGGAGATCTCAGTGGT
>sig_6451
ATGAGAATTCCGGATCCTCTACGCCGGACG
>sig_6452
GGGAATTCTGCGTTTCCTGTTTGGGGTCGT
>sig_6453
ACAGCAAATGGGTCGGATCCCTTAGACGCG
>sig_6454
TTTCAGTCAGATCTCAGTGGTGGTGGTGGT
>sig_6455
TGCATGAGCTCGGGCCGCAAGCTCTTAGCG
>sig_6456
TCCGCGGCCGCCCCCTTCACCGCATGCCTC
>sig_6457
ATTAGCCAGAGGTCGAGGTCGGGGGATCCT
>sig_6458
TGTAAGCAGACAGCTTTCGGTTTGGAGATT
>sig_6459
TTTCGAAGCCATGACCACTTTGTACAAGAA
>sig_6460
CCGGCGCCTCCGGACTCAGATCTATCACAA
>sig_6461
GCGGTATTTCACACCGCATACTAGTCCGAG
>sig_6462
CAGCAGATCCGTCCCTATCGTTTCCACGAT
>sig_6463
AACAGGCGGTAACAGCTTGGTCGAGCTGAT
>sig_6464
TTGGTGAAGGGATCAATTCCTCGAGCCAAT
>sig_6465
CATCACGGAGGTTCTGACTCCGAAGTCAAT
>sig_6466
GCTGCCGTCCGCCACCGTACGTAAATTTAT
>sig_6467
GCCCTGACGAGAACACCAGAACGAGTAGTA
>sig_6468
TTGGAAAACAATGAAAAGGCCCCCAAGGTA
>sig_6469
GGTTAGGGATAGGCTTACCGAGCTCGCCCT
>sig_6470
CGGCAGCCATATGCTCGAGGATCCGGCTGC
>sig_6471
AATTCCATGATGCAGCATCCGGATCCTCTA
>sig_6472
TAGGTCCCTCGCACATGCCGGTAGAGGTGT
>sig_6473
GCATGTCGACGGTACCCCCCCATGTCAGCC
>sig_6474
TGTGTGTGAGTATGCATCTCCAGGCAAAGC
>sig_6475
GGATCCATTCTTAGGCCACACGTTCAAGTG
>sig_6476
CATCCGCAGTTCGAGAAGATCGAGGGAAGG
>sig_6477
CTGCAGGGTTTAAACGCTGAGGAGACATCT
>sig_6478
AGAGTATGAGTATTCAACCGATTAGCTTTA
>sig_6479
GAATTCCCCGGATCCGTCGACCTGCAGATC
>sig_6480
TCTAAGCTTAGATCTCTCGAGTCGACCCGG
>sig_6481
TCACCTAGATCCTTTTGGGGTGGGCGAAGA
>sig_6482
CCTCACTAAAGGGAGAGACCATAGATGGAA
>sig_6483
AGTCACCGCGGAAAGTCCCCAGCGGAAAGT
>sig_6484
ACAGCATGATGATGATGATGATGGCTCATT
>sig_6485
GGTACCGATATCAAGCTTGTCGACTCTAGA
>sig_6486
TAGACACTTTTGTTACGGCATGCTAACTAA
>sig_6487
AACATGCAGATCCGTCGATCTATCTCATCT
>sig_6488
TGTACAAAGTGGTTGATAACAGCATGTCCC
>sig_6489
GGCGCACCGGGTACGTACTGCCATGGTCAT
>sig_6490
GACGGCAGCAGAGGCGGATAAAAGTGCGCG
>sig_6491
AATTCTAGAGTTCCAGTGAATCCGTAATCA
>sig_6492
TTTCCTAATAAAATGAGGAAATTGCATAAG
>sig_6493
TCCCCGGGTACCGAGCTCGATGCTTGTAAA
>sig_6494
TATAGCGGCCGCAAAAATTAAAAATGAAGT
>sig_6495
CCCGTTACTCTAGTTAACCATCAGTACTTG
>sig_6496
AGTATCCCATGCATTTTGATTAAGTGTTTT
>sig_6497
TAGTCGGGGATCCATGATCATGGCGGCCGC
>sig_6498
AAGCAGTCATGTTATTCTCTCTTGTCATTG
>sig_6499
CCAGCACACTGGATCCGAGCTCGAGATCTG
>sig_6500
GGTGACACTATAGAATACTCAAGCTTGGGC
>sig_6501
ACAGGACGGACCATGGTCGACCTGCAGGCA
>sig_6502
TCGCTAGCTGCAGATCTCGAGCATGCGAGC
>sig_6503
GCGGGCCCCCAATCGAATTCCTGCAGTTAT
>sig_6504
TAAGGAAGGTTACAACGTATATGGCATCGA
>sig_6505
CTCTAGAGTCCGGAGGCTGGATCGGTCCCG
>sig_6506
TGGTATCGTAAAATGGTTCAACCATATGGG
>sig_6507
AAGAGATCTCAAGCATGTTGAACATTATGA
>sig_6508
CTAGAGGATCCCCGGGTACCTTGTCATCGT
>sig_6509
GCAGATCTGTCGATCGACCATGGTACGCAG
>sig_6510
TCGAATTCATCGATATCTAGATCTCGAGCT
>sig_6511
ACCGCATCAGGCGCATATTTGAATGTATTT
>sig_6512
GACCCTAGGTACAAGAAAATATTGATTGAG
>sig_6513
GTCGCTTGGTCGGCATTTCGAACCCCAGAG
>sig_6514
GGCGGCAATGGCAACAACGTTGCGCAAACT
>sig_6515
TTCGAAGAGGATGAAGAGGATGAGGAGGCA
>sig_6516
ATCCGCTGTTATCACAAGTTTGTACAAAAA
>sig_6517
ATGAGTGAGCATTCTCACATTAGTTGCTCG
>sig_6518
GTCGACTCGCGAGCTAGCCATATGCTATGG
>sig_6519
TTTTGAAGTTAACTTTGGTTCCATTCTTTT
>sig_6520
CGAATTGACGCGTCCGAACCCCAGAGTCCC
>sig_6521
TCTTCCTGTCGTCGACGAGCTCCAATTCGC
>sig_6522
GGCCCACTCGGGGCTCACCCGGGCGGCGGC
>sig_6523
CTGGTGCCGCGCGGCAGCCATATGGCTAGC
>sig_6524
ATGGCGCAGGGGATCAAGATCCTCCTTCGT
>sig_6525
GGAGAGCAGCGCAGGCATCCCAGGGCTGGG
>sig_6526
GAAAGCAAATTCGACCCATCCATTGCTGTT
>sig_6527
AGTCGACCTGCAGGCATGCAAGCTTGCATC
>sig_6528
TCCGCGGCCGCCGTACTCGAGGAAAACCTG
>sig_6529
TCTTCTCCTTTACTCATGCTGTTATCAACC
>sig_6530
GGGGATCCTCATTACCAATGCTTAATCAGT
>sig_6531
ATCAGGCGCATATTTGAATGTATTTAGAAA
>sig_6532
TGCGCGGCCCTGCGCATGCTGCTGGCAGAT
>sig_6533
CCCGGGGGATCCACTAGTTCTAGAAAAAAA
>sig_6534
GATGAGTGGCAGGGCGGGGCGTAAACGCCG
>sig_6535
CCATGCATCATCATCATCATCATGGCCATC
>sig_6536
TAGAATGAGCATGGTGAGCAAGGGCGAGGA
>sig_6537
GGACAGCAAATGGGTCGGGATCCGAGCTCG
>sig_6538
ATCGATAAGCTAGTTTATCACAGTTAAATT
>sig_6539
ACGCCGAATTGAATTCGAGCTCGGTACCCG
>sig_6540
TTACGCCAATTGGCTGCAGGTCGACGGATC
>sig_6541
GAACACATAGCGACATGCAAATATCTTTAG
>sig_6542
CGCCAAGCTTGCATGCCTGCAGGTCGACAA
>sig_6543
CGCCAAGCTTGCATGCCTGCAGGTCGACAC
>sig_6544
CTGGTTCCAGCGCCCCACAGTAAACCGACC
>sig_6545
TCGAATTCCCATATGGTACCAGCCTTAGCG
>sig_6546
GGCGGTCCGGGTCGAGGGTGTGGCGCGTGG
>sig_6547
CCACTACTCACTAGACTTTGCTTCGCAAAG
>sig_6548
GGCCTCGAGGTCGACGAATTCGAGCTCGGC
>sig_6549
AATAACGGTGCTAATACATTTAACAAAATT
>sig_6550
AAAGTACTCACCAGTCACAGAAAAGCATCT
>sig_6551
ACAAGGACCATAGATTATGAAAATCGAAGA
>sig_6552
CATCTCCTGTGATGAGCTGTCCAGCATGGT
>sig_6553
ACCTGCAGATCTGCGACGCGAGGCTGGATG
>sig_6554
ACGGATCCCGGGATCCTCTCCCTATAGTGA
>sig_6555
CGCCAAGCTTGCATGCCTGCAGGTCGACAT
>sig_6556
ACTGATCCGCGCGTCGAATTAATTCCGCGA
>sig_6557
AATTGAAAAGCTTATCGATGATAAGCTGTC
>sig_6558
CGATGCTGTCTATTAAATGCTTCCTATATT
>sig_6559
CCCGTCGACTAGAATTGTGAGCGCTCACAA
>sig_6560
GCTGGTACCAGCTTGAGAAATGGCATTAAA
>sig_6561
CCGCCACCGGAGCCGCCGCCGGGCCCGGAT
>sig_6562
CGTCTACACCGTTATCGTTGGCATACTGTT
>sig_6563
TATGCACTTTATGATTCATGGTATATTACC
>sig_6564
CTATCATCTTGGTGAAGGGATCAATTCCCA
>sig_6565
TCACTATAGGGAGACTCGAGAATTACCCTC
>sig_6566
GAGCGGGACTCTGGGGTTCGATTGTTGTTG
>sig_6567
TAGGATCGATTCTAGGAGATCTTCTAGGAA
>sig_6568
AATTCGAGCTCGGTACCGTCCTCTCTCGTG
>sig_6569
TGTAAACGTTTAATATTTTGTTAAAATTCG
>sig_6570
TTCTTGTACGACGGTATTAGAATTCAAGCC
>sig_6571
GGACGAGCTGTACCCCCTGTTCACGCCGCT
>sig_6572
AGGGCCGCGGCAAAGCCGTTTCCATAGGCT
>sig_6573
CGGCATGGACGAGCTGTACAAGAAGCTTAG
>sig_6574
CGAGTTGCTCTTGCCCGGCGTCATTAATAT
>sig_6575
TTGCGCAGCCTGAATGGCGAAACTAGTGAC
>sig_6576
TCGACGGAGCTCGAATTCGGATCCCCGAGC
>sig_6577
GGAGGCTGGGACCATGCCGGCCGCGCTACA
>sig_6578
TGCGAGCCCCTCGATCGGAGGAGCTTTTTG
>sig_6579
CGATGCTACGAGAAAGCGGGGCTTGAGAGG
>sig_6580
TAGCATTAACATCCAATAAATCATACAGGC
>sig_6581
AGAACACGGGGGACTCTAGAATGAGCATGT
>sig_6582
TGACAAGGCTTAGAGCTCGAATTTCCCCGA
>sig_6583
GATCATTATCCATCGCGATAGCGGCTTTCG
>sig_6584
TATGACGTCGACGCGTCTGCAGCAGCGGCG
>sig_6585
GCCTGAGGGCCCGGGATGGCGCGCCATGCG
>sig_6586
GCCCGGGAAAGTCAGGCACCGTGTATGAAA
>sig_6587
CAGATCTGTCGACGAAATTCCGTTTTGCGA
>sig_6588
TTCCCGTGTATTCTATAGTGTCACCTAAAT
>sig_6589
GGTCTAGAGGATCCCAATTGTTAATTAACG
>sig_6590
GCATGAGCTCGGGCCGCAAGCTCTTAGCGG
>sig_6591
CGCATACGTCAAAGCAACCATAGTACGCGC
>sig_6592
TCATAGCTGTTTCCTGTGTGTGAAATTGTT
>sig_6593
TGAATGGGGGTAAATGGCACTACAGCGAAT
>sig_6594
CCATGAGCTCCAATTCACTGGCCGTCGTTT
>sig_6595
GCCGCCGCTGCTGCAGACGCGTCGACGTCA
>sig_6596
CAGTAGCGTCATAAACATCCTGGCGGCCAG
>sig_6597
CCAGGTTAATTAAGCTTGCGGCCGCATATG
>sig_6598
CCTTCAGGCGTACGCATGACCGGCGGCGGA
>sig_6599
ATACTCATACTCTTCCTTTTTCAATATTCC
>sig_6600
GGTCGCGAAGCTTCAGCTGGGATCCGGTAC
>sig_6601
GACCGGCGCCTACCTGAGATCACCGGCGAA
>sig_6602
TCGCGACCCTACCCTCGATTGCAGGCGGAT
>sig_6603
GCCAAAGCTCCTGCAGGATCCGAATTCTAG
>sig_6604
AAAGCCTGGGGTGCCTAATGCGGCCACCAT
>sig_6605
ACAGCTTACAATACTCCCCCACACAGCTTA
>sig_6606
GTCCGGACCGTAGAGTCGAGCAGTGTGGTT
>sig_6607
TCACAGTGACCGGTCACAGTGACCTTTCCG
>sig_6608
TTTAATATTTTGTTAAAATTCGCGTTAAAT
>sig_6609
CTATTTCGCCGTGTTGACGACATCAGGAAG
>sig_6610
CAAGGATCTGATGGCGCAGGGGATCAACTC
>sig_6611
AAGCAGTCATGTTATTCTCTCTTGTCGACC
>sig_6612
TGCTGAAGAACGAGCAGAGATCTATCTAGA
>sig_6613
TGGTGGTGCTCGAGTTTTTCGAACTGCGGG
>sig_6614
AGTCGACCTGCAGGCATGCAAGCTTGATAG
>sig_6615
GATGACAAGCTTGAAGGTAAGCCTATCCCT
>sig_6616
GTTCTCGTCAGGGCAAGCCTTATTCACTGA
>sig_6617
CCGGTTGTCAGCGCAGGGGCGCCCGGTTCT
>sig_6618
AGGAGGCCATGCTCATTCTAGAGTCCCCCG
>sig_6619
GAAAGTATACCTTAAGGAATCCCCCAGGAC
>sig_6620
GCCGGGCCTTTCTTTATGTTTTTGGCGTCG
>sig_6621
TGGGTCGGATCCGAATTCGAGCTCCGTCGA
>sig_6622
TAAGGAGAAAATACCGCATCAATTCCAACA
>sig_6623
CCCTAGAAAGCTTCCTAGAAGATCTCCTAG
>sig_6624
TAGGCGCGCCGAAGTTCCTATACTTTCTAG
>sig_6625
GGCCCGAGACCTTCGGGAGCGCCTGAAGCC
>sig_6626
ATTCGAAGCTTACTTAGATCCAGATCTCGA
>sig_6627
GCATGGCCCATGACGTTGTGCGTGCGAAGA
>sig_6628
GTTTAAACTCAATCATTCACCCGGGCTCGA
>sig_6629
GCTTATCATCGATAAGCTTACTCCCCATCC
>sig_6630
CGGAATCTGTTTCCTGTGTGAAATTGTTAT
>sig_6631
CTGATGGTTAACTAGAGTAACGGGCTACTC
>sig_6632
GGATACAACGTATGCAATGGCCAAGCTAAT
>sig_6633
CGACGCGGCCGCAAGCTTCCGAATTCGCCC
>sig_6634
CTTCCCTTGTCGTCGTCATCACCAGAACCA
>sig_6635
CAGCCTTGAGATGGTTGAGTCCAAGTCACG
>sig_6636
GTTTATGGTACCATTTCATTTTCCTGCTTT
>sig_6637
TAGCTTCCTTAGCTCCTGAAAATCTCGATG
>sig_6638
AAGTGCGCGTGCAGCCCTTATTGCGCATGG
>sig_6639
GTAACCAATGGGATGCATAGCTTGAGTATT
>sig_6640
GCCTGTTCCGCAGAGATCCCTGGGCGAAGA
>sig_6641
CCGCGTGGATCCCCGAATTCCCGGGTCGAC
>sig_6642
CCCTCGGATCCCTAGGCACGCGGTTCCAGT
>sig_6643
TAATCTGGAACATCGTATGGGTAGCTGGTC
>sig_6644
GTGCTTGAGGGGTTTTTTGGATCCGGGCTG
>sig_6645
CCGCCGATCCCCGTCCCCCGCGTCGTCGAG
>sig_6646
TTGACTTGAGGGGGATCCACGCGTTTACGC
>sig_6647
CACACAGGGATCTCTAGCCCGGGCTCGAGA
>sig_6648
GGCATCCGCTTACAGACACTTGAAGACGAA
>sig_6649
AAGGCCGGAGACAGTCAAATCACCATCAAC
>sig_6650
TTCAATTGCAGAAAATTTCGAATCATTTTT
>sig_6651
TGCCCCAGTCGTATTTTTGTCAATTAAAGA
>sig_6652
GAAGATCATCTTATTATAATCAGATAAAAT
>sig_6653
CTTACTAGTTCTAGAGAATTCATCGATGAA
>sig_6654
CCAATGATGAGCACTTTTCTGCCTCGCGCG
>sig_6655
CCACTGAGATCTGACTGAAAAAAAAAAAAA
>sig_6656
ACATTATGTATATCTCCTTCTTAAAGTTAA
>sig_6657
TGTGCGGTATTTCACACCGCATATGGATCG
>sig_6658
TGAATGCGATACGCCACCTGGCGCGGGGTC
>sig_6659
GCGAAGGGCCTTATCGGGAATTCGAGCTCG
>sig_6660
TCTCGCTTAAGTATTTCACTGTATCAGCAT
>sig_6661
CCTCAGGTCGACGTCCCATGGGGATCGTGC
>sig_6662
TCCGTCGACCTGCAGCCAATTGGCGTAATC
>sig_6663
TCCCTTGGGGGACCGAAGCTGAGCTCTATA
>sig_6664
GGACGCGTCGACAAGCTTGGATCCGCGTCA
>sig_6665
ATGAGAATTCCTCGGGCAGCGTTGGGTCCT
>sig_6666
AAGTACTCTAGGAGTAATTTTTATTTTCAT
>sig_6667
TTCCAAACCACACCATGCTGCAAGCGATAA
>sig_6668
AGGGCAAAGGAATAATCAGTACTGACAATA
>sig_6669
TCTATATTAGTGTCTATATAAGTCTAGATA
>sig_6670
AAGCGGTGGTAGTCCGAACTCGACGGGCCG
>sig_6671
CAAGCTTGGACGGATCCGGGGCAGATCTGC
>sig_6672
GCTAGTCTGCGCGTCTTTCAGGGCTTCATC
>sig_6673
GCTCGGATCCGACCCATTTGCTGTCCACCA
>sig_6674
GGCCAGTGAATTCCCCACCGAGGCTGTAGC
>sig_6675
TAAGGATAAAGAGATGGGTGCATATGAAAA
>sig_6676
AATAACAACAACCTCGGGATCGAGGGAAGG
>sig_6677
CCGCAAGAATTCGTTCCGGATCGGAACTGC
>sig_6678
GGCCCTCTAGAGCGGCCGCCCATCACCACT
>sig_6679
TTCTCCTTTGCTGGCCATGGTGTCTAGCCA
>sig_6680
CCCAAGCTTCTCATCACCATCACCATCACT
>sig_6681
ATCCCCCGGGTGACTAACTAGAGGAAGCTA
>sig_6682
ATCCAGATCCACGCGGAACCAGCAGGCCCA
>sig_6683
AGCCAGAAACAGAATCAGAACAAGTAACAT
>sig_6684
ATATTGCTCTAATAAATTTATTATAGCAAT
>sig_6685
CTCGAATTCCCGGGGATCCGACAACCGATG
>sig_6686
GCGGATCCCCGGGTACCGAGCTCGAATTCC
>sig_6687
ACGTAGGGCCCGCGGTATCGATAAGCTGGA
>sig_6688
CCCAAAAAGTGCTCCTTCAATATCATCTTC
>sig_6689
CGCCGCTAGATCTGCATGCAAGGAGATGGC
>sig_6690
ACTCGCTCCGGCGCCGGAACCAGTAAGCTT
>sig_6691
CACTAGGGATCTAGTAACATAGATGACACC
>sig_6692
CTAAAAATAGTCTTCGATATCGGATCCGAA
>sig_6693
CCGGGAATTCGGCCATTACGGCCTGCAGGA
>sig_6694
AGAGTTGAGTGTTGTTCCAGTTTGGAACAA
>sig_6695
AACAGTTGCGCAGCCTGAATGGCGAATAGC
>sig_6696
CCCCCGACAAGGATGTAGAATACTCCAGCA
>sig_6697
AAATTGTATTATTGAAGCATTTATCAGGGT
>sig_6698
TAGGAATTCTCTAGGATCGATTCTAGGGAT
>sig_6699
CTCCCCTAGAGCTCCCATGTGAGCGAGTAA
>sig_6700
AGGAGGAACTATATCCGGATCGAGATCCTC
>sig_6701
TAAAAGCAAGAAAGATCTGATCTAGAGGAT
>sig_6702
TGTTTATGTAAGCAGACAGCTTTCGGTTTG
>sig_6703
CCCGGGCGCCGGCCTAGGACTAGTGATCAC
>sig_6704
TCTAGAGGATCACAGGCAGCAACGCTCTGT
>sig_6705
ACCACACCCGTCCTGTGGATCCGGGTCCCC
>sig_6706
CAACATTACAATTACTATTTACAATTTCTA
>sig_6707
AAGAATTGGATCGGACCGGAAATCATAAAA
>sig_6708
TCGCAGATCTGTCGATCGACCATGGGGATT
>sig_6709
TCAAACATGAGAATTCTTAGAAAAACTCAT
>sig_6710
GGTGAGAGATCCCCGGGGATCCCCGGGAAT
>sig_6711
CAATGGTCCAAACTAGTTCGAAGATCTCCG
>sig_6712
TCATCATAAGCTTGGTACCAGCTGCAGATC
>sig_6713
GCGAGGCAATCAGCATCTCGGGGCTCACAG
>sig_6714
TCCATGGTCTCGAGGTGATGGTGATGGTGA
>sig_6715
CCGCGAGTCGTCCAGCCTCAGGCAGCAGCT
>sig_6716
GCCAAGCTTCGAATTCCCATATGGTACCAG
>sig_6717
ATAGTGTATGCGCCTACCGAGTTGCTCTTG
>sig_6718
AAACGGTTTACAAGCATCGAGCTCTCCATG
>sig_6719
CGGGCTAGGTACTAAAACAATTCATCCAGT
>sig_6720
GTCTCCATCATGGTCTTTGTAGTCTTCGAA
>sig_6721
GGAATTCCAGCCAGTCGCCGTTGCGAATAA
>sig_6722
TATTGCTGATAAATCTGGCGCCGGTGAGCG
>sig_6723
AGCTCTAAGCATGATGATGATGATGATGGC
>sig_6724
GATGGGGATCTAGCGGAATTAATTCATGAG
>sig_6725
CCGCTCTAGCCCGGGCGGATCCCCCGGGCT
>sig_6726
GTCTATACCACTTCACAAGTCGGAGGCTTA
>sig_6727
CCCTTTCGTCTTCAAGAATTCCTGATTGAT
>sig_6728
ACATCAATAAATTATTCATACAGTTTTAAT
>sig_6729
GGAAGCTTTCTAGCCGCGGTCTAGGATCGA
>sig_6730
GTTTTTCTGAGGGCCCAAATGTAATCACCT
>sig_6731
GGCTTTGGCCGAAAGTTCGGGTCGTTGCTC
>sig_6732
ATTCGGATCCATCGATAAGCTTTAATGCGG
>sig_6733
ACGGATCCGTGATGGTGATGGTGATGCGAT
>sig_6734
CCAGTAGAAACAGACGAAGAATCCATGGGT
>sig_6735
GGATCTATCATGGTGAAGGGCTCCTGAATT
>sig_6736
TTCAAAGCAAATGAACTAACGATTAGTCGC
>sig_6737
CCAGATGCTGCTCGAGCACCACCACCACCA
>sig_6738
AGAACACGGGGGACTCTAGAATGAGCGACT
>sig_6739
CCATGATTACGGCTAGCAAGGTACCCGGGG
>sig_6740
TCTCTCGAGACTAGTGCCTAGGTGAGTTTC
>sig_6741
CCGGAATGCCAAGCTTACTTAGATCTCGAG
>sig_6742
TCACGAGGCCCTTTCGTCTTCAAGAATCCC
>sig_6743
CGAGCTCGAATTCAGCTTGGCTGTTTTGGC
>sig_6744
AGGAAGCTGAGTGGCTGCTGCCACCGCTGA
>sig_6745
TCGTATCGATCCCGAGGTTGTTGTTATTGT
>sig_6746
CTAAGCCTTGTACAGCTCGTCCATGCCGAG
>sig_6747
GCAATGGATATCAACAAGTTTGTACAAAAA
>sig_6748
TACCATTTATCAGGGTTATTGTCTCATGAG
>sig_6749
TACCGGGGCTGCAGTATCCCATGCATTTTG
>sig_6750
GTCCACCAGTCATGCTAGCCATGCTGTTAT
>sig_6751
TCTTGTCATTGAAAAAGGAAGAGTATGAGT
>sig_6752
GATAATTGGATCCAGAATTTAAAAGGAGGG
>sig_6753
CAGCTTATTGTTCAGCGGTTTCAGCCTCCA
>sig_6754
GACCATGGGAATTCGAGCTCGGTACCCGGG
>sig_6755
TTGCGCATGGGGAGTAAGCTGTTAGTTAGT
>sig_6756
TAAAACAGGAAGAGCCGGATTGGTTCTTGC
>sig_6757
ATTTAGGTGACACTATAGAATACACGGGAA
>sig_6758
CCTACTAGTAAGCTGGCGGCCGCTAAGCCT
>sig_6759
CTGCTGCCACCGCTGAGCAACTGCTGGTTC
>sig_6760
GCCTCGAGACTAGTGCGCGCTAGCTATCGA
>sig_6761
CGACCTGAATGGAAGGGATCCCCCTCAAGT
>sig_6762
CAGTGTTAACTCTAGGAATTCTCTAGGGTA
>sig_6763
ACTTCCAGACCGCTGCTCAGATCCGATTTT
>sig_6764
GGTACCGAGCTCGAATTCCAAAAGTAGCTT
>sig_6765
CCAGTTCTTGCAAGCAGAATTCTGCTCGTT
>sig_6766
CCGAACAACGGATCCTCTAGAGTCGATCGA
>sig_6767
TTCAAGAATTCCTGATTGATTGACCGGATC
>sig_6768
CTTAGACGTCCAGCTTATCGATGATAAGCT
>sig_6769
GCATGCGATATCCCATGGAAGCTTGGCGTA
>sig_6770
TTTTTTTTTTTTTGTGATTTCAAGCATAAG
>sig_6771
CCTGGCCGTTGCCCCGAATTGGCCGCGGCG
>sig_6772
ATCGCTAGTTAGTTAAGCTTGCATGCCTGC
>sig_6773
TCGAACTGCGGGTGGCTCCACGCGCTCGCC
>sig_6774
CTGAATGGCGAATGGAATTCCAGACGATTG
>sig_6775
GGAGCTCGAATTCGGATCCCCGAGCATCAC
>sig_6776
GAATGACACTATTCATGCCGCCAGATGGGC
>sig_6777
TGTCAACTGGGTTCGTGCGAGCTCGGTACC
>sig_6778
AGCTTCCTAGAATCGATCCTAGAGTTAACA
>sig_6779
TGGTGGGTTATTGAACCAGTCTTCATCTGG
>sig_6780
ATGTTCCTGACTATGCGGGCTATCCGTATG
>sig_6781
CGAGGCCCTTTCGTCTTCAAGAATTNCTGC
>sig_6782
AGTGAGCGAGGAAGCNCTCGAGTTATTCAG
>sig_6783
GCTGTCGATGTGCTGGCGTTCGAATTTAGC
>sig_6784
TTAAAATTGTACTTGAGTATTAGATCTGAT
>sig_6785
GATAGGGCCCGGGATCCTGATGGTGAGCAA
>sig_6786
GGTACCAGATCTGATATCGGCGCCTGCAGC
>sig_6787
CAGGCGCCATTCGCCATTCAGGCTACGCAA
>sig_6788
TCCCCGGGTCGACTCGAGGTACCAAATTCA
>sig_6789
CAGACTGGGGATCCTCTAGAGTCGACCTGC
>sig_6790
TGCAGGTCGACGATTCTATAGTGTCACCTA
>sig_6791
ATGCTGCAGATCGATATCGTCGACGGATCC
>sig_6792
GCAGATCCACGCGGAACCAGCAGTTGCTCA
>sig_6793
CTGTTGACAATTAATCATCGATAAGCTTCT
>sig_6794
AGTGAGGGCGGCGGCCTGGGTGGCGGCCCT
>sig_6795
ACTTTTTAATGCCATTTCTCAAGCTGGTAC
>sig_6796
TAGGCTTACCTTCGAAGGGCCCTCTAGACT
>sig_6797
CAAAACAGCCAAGCTTATTTTTGACACCAG
>sig_6798
GTTGGTCTGGTGTCGGGGATCCGTCGACTC
>sig_6799
ACTGACCACCCGGGGATCCTCTAGAGTCCC
>sig_6800
CGCCATGGATCCACTTAACGTTACTGAAAT
>sig_6801
AACTGTGATAAACTAGCTTATCGATGATAA
>sig_6802
ACTGACCACCCGGGGATCCTCTAGAGTCGA
>sig_6803
AGGGATTTTGGTCATCAGATTATCAAAAAG
>sig_6804
TAATTTATGGGGTACAGATCTTCGATACTG
>sig_6805
CGGCACCTGTGGCGCCGGTGATGCCGGCCA
>sig_6806
TACCCGGGGATCCGATATCCATATGACTAG
>sig_6807
AGCTTCCAAGGAGCTAAAGAGGTCGGCGGA
>sig_6808
ACTTTTCTTTCAGATCCTGTGACGGAAGAT
>sig_6809
AGAAGTTATTGATAGAATCCTCGACAAAGG
>sig_6810
CAACACTAGTCACTACTCTCTCTCATGGTG
>sig_6811
GTACAAAGTGGTTTGATAGCTTGTCGAGAA
>sig_6812
TAAATGTCAGGCTCCGTTATAAAGCTAGCT
>sig_6813
AACTTAAGCTTGGTACCGAGCTCGGATCAT
>sig_6814
CACCCATGGGCCCACCGCCGGGGCTTGCCG
>sig_6815
CCCGGGGATCCATCAAAAAAGGCTTCCCGA
>sig_6816
TGGACAGCAAATGGGTCGGATCCGAATTCG
>sig_6817
CCATTCAGGCTGCAACTAGATCTAGAGTCC
>sig_6818
GGTTAGTTTTGTAACGAAGGTACCGAATTC
>sig_6819
ATACAGGGGGTATTAATTTGAAAAGGAAAA
>sig_6820
AGCTAACATCATCTTCTTTTGCTCAGGTAA
>sig_6821
GATATTAATACAACTTGATATTAATAGACG
>sig_6822
TTTCACACACAGGAAACAGCTATGACCATG
>sig_6823
GCTCGAATTCGAGCTCGCCCGGGGATCTCA
>sig_6824
CTCTAGAATGAGCATGAGTAAAGGAGAAGA
>sig_6825
ACGTTCGGTGCTGGCACCAAGCTGGAAATC
>sig_6826
CTCACAATTCCACACAACATACGAGCCGGG
>sig_6827
TCAACCAGACGATAGTTATCACGGAAGTTG
>sig_6828
GACAGCTTATCATCGGCGGTAGTTTATCAC
>sig_6829
CGAGGCTTGCAGAATCGATTAGTCCAATTT
>sig_6830
TCGAGAACGTACTGCCTAACCGCGAAATCA
>sig_6831
AGTTTTGTAATAAAAAAACCCCGGATCCGG
>sig_6832
AAATGCAATTTCTTTTCTGGTAGACCGTGA
>sig_6833
TGATGGTGATGGTGTGCGATATCCCCCAGA
>sig_6834
TTTTGGTCATGGAGAGCTCGATGCTTGTAA
>sig_6835
TGCTCTGCGAGGCTGGCCGATCAGATCATA
>sig_6836
GGGAGCTCTGGTACCCACTAGGCGGCCGCC
>sig_6837
TAAGCTTTCTAGAGTCGACGGATCCCCTTT
>sig_6838
GGATATGCATAGCAGCTCGAACAACAACAA
>sig_6839
GTCTCTCTCTCTCTCTATCTATCTAGGCCT
>sig_6840
GGCCGTAATATCCAGATGAACGGTCTGGTT
>sig_6841
CTCCATTTTAGCTTCCTTAGCTCCTGAGCG
>sig_6842
GGGGATCCCTTCCATTCAGGTCGAGGTGGC
>sig_6843
AGGCCAAGCGAAACAATCTGGGGAGTTAAT
>sig_6844
CTCCGCGAGATCCGCCGCTACCAGAAATCC
>sig_6845
TCATACGGATAGCCCGCATAGTCAGGAACA
>sig_6846
GGTGGATCCCGGGCCCTATCACCACTTTGT
>sig_6847
ACATTAATTAATTTAAATCCGTTTAAACGG
>sig_6848
GCATCGAGCTCGGTACCGTCGACATGCATG
>sig_6849
ATGGTACCAAGCGACGATGGAAAAAGAATT
>sig_6850
TGACCATGATTACTGATATCAGGAGGATCA
>sig_6851
CGTGGCTTTGAGCTCGGTACCCGGGGATCC
>sig_6852
GTGCTCATACGCTGTTTCCTGTGTGAAATT
>sig_6853
AAGAGGGGCGTGGGGTCGACGATATCATGC
>sig_6854
GTCGACCTGCAGGCATGCAAGCTTACTTTA
>sig_6855
TTCAATCATGGCCGGCCCTTTTGAGCTTAG
>sig_6856
CCATTCGATGGTGTCAACCTTGCAGAGCTG
>sig_6857
GTCGACCTGCAGGCATGCAAGCTTACTTTG
>sig_6858
GGGCGAATTCGCGATTCGAAGCTTTTTGCA
>sig_6859
CTTTTGACTTGAGGGGGATCCCTTATGGCT
>sig_6860
GTTCGCTAAACGCAACTTTTTAAAAAGACA
>sig_6861
CGCGTCGAATTCGCGTCAATTCTCATGTTT
>sig_6862
TAGAAGTTCCTATTCTTTCTAGAGAATAGG
>sig_6863
AGCCGCGGCGGCCGCCAGCTTGGGCCCGAA
>sig_6864
GGTTACCCAGGCCGTGCCGGCACGTTACTA
>sig_6865
TCGAGGGATCCGATATCACTAGTTCTAGTC
>sig_6866
TAACGCTTACAATTTGGTACCCAATTCGCC
>sig_6867
TCACTAAAGGGAACAAAAGCTGGAGCTACA
>sig_6868
CCACTTTTGTGGGCCTTTTTTACGCGTCAA
>sig_6869
CTTTTGCTGGCCTTTTGCTCACATGCCGGA
>sig_6870
CCGGGCTCGAGTGCGGCCGCAAGCTTGTCG
>sig_6871
CCGCTTACACATGGTCGATTTTTCTCTATT
>sig_6872
CATCCCCCTTTCGCCAGCAGATCCGTCGAC
>sig_6873
ATCCTTGTAGTCGGAGTGAGAATAGAAAGG
>sig_6874
GGCCGCCGCGTTTAATGACCAGCACAGTCG
>sig_6875
AAGTTAGCGCGAATTGTCGAGGGAAATCAT
>sig_6876
GTTGATAACAGCATGGCTAGCATGACTGGT
>sig_6877
GGAGATATACATAATGTCAGTTGAATTTTA
>sig_6878
CTCATTTTCGCCAAAAGTTGACCTAGAAAC
>sig_6879
GGAGCATGCAAGCTTGGCGTAATCATGGTC
>sig_6880
GCGAGGAAGCNCTCGAGTGCGCGGAACCCC
>sig_6881
AAGGGCCCCCGCGGGTTATTATTGAAGCAT
>sig_6882
ACGGATGGCCTTTTTGCGTAGATCTGCGCC
>sig_6883
GATGAATGCTCATCCGGAAACCGTTTTCCA
>sig_6884
TGCGCAGCCTGAATGGCGAATGGCGAAATT
>sig_6885
TCACTATAGGCCTCTAGAGTCGACCTGCAG
>sig_6886
CGCGGATCCGAATTCTTGAAGACGAAAGGG
>sig_6887
GGCCGCGATCCGCTGCCTCGCGCGTTTCGG
>sig_6888
ATTCTCTAGGATCGATTCTAGGGATCCCGG
>sig_6889
GCCGACGTACAGCAAGCGGACGTTGCCCGT
>sig_6890
GCTTGCAGAAGATCCCCTCGAGAACGTTGG
>sig_6891
TCAAAGTGAAATCATATAGCAGTTACAACA
>sig_6892
CGAATTCTGCCTCGCGCGTTTCGGTGATGA
>sig_6893
GCCCAAGCTTGGCACTGGCCGTCGTTTTAC
>sig_6894
CCGATGACGACGACAAGAGCCCGGGCTTCT
>sig_6895
GCTTTGACTTTGTCGATCCAGACATGATAA
>sig_6896
GCCGCTACAGGGCGCGTGAGATCTCCAGGT
>sig_6897
TAAATATGGTTTCTTGTTAAATAAGGAATT
>sig_6898
AGAACCCCCCATGGGAAAGTCTCCTGTTTT
>sig_6899
AAACCTTAAACTGCCGTACCGATACCACTT
>sig_6900
GTATGGAAGATCTCTAGAAGCTTGCATGCC
>sig_6901
TCCGAAAATGACAAGTTGTATTGAATGGTG
>sig_6902
AGGTTGTTGCGCCGGATACCAAAGCGCCAG
>sig_6903
CCGCGTGGATCCGCTTAGAGCTCGAATTTC
>sig_6904
GCCGGGTGCGGCACACTACGTAGAATTCGG
>sig_6905
CCCCGGGTACCATATGTAAGTATTTCCTTA
>sig_6906
GGCCCGGTACCGATGCATGCAAGCTTGGCG
>sig_6907
GTTCGAAGATCTCCGGAGCTCCCGGGATCC
>sig_6908
GATAGGGAGTGGTAAACTCGAATCGAATTC
>sig_6909
TTTCCATGTGTCCAGTTTGGCGCGCCAAAT
>sig_6910
AGCGGCGCATTAAGCGGCCGCGTTTGTTTA
>sig_6911
GATCCGGACCTGCAGGTCCCCGGGGATCGG
>sig_6912
GGAGATCTAATACGACTCACTATAGGGAGA
>sig_6913
AGCTGTCAAACATGAGAATTAAGATCAATT
>sig_6914
GCTGTCAAACATGAGAATTCCTCGGGCAGC
>sig_6915
CAGAATTCGAAGCTTGATCCGGCTGCTAAC
>sig_6916
GATATTAATACAACTTGATATTAATAGGGA
>sig_6917
GCTTCCTGATGTCGTCAACACGGCGAAATA
>sig_6918
ACAAGCTTGGCTGCAGGTCGACGGATCCCC
>sig_6919
AAACGCGTGGTCTGCCGTGTCGACACGAAG
>sig_6920
GCCCTGGGATGCCTGCGCTGCTCTCCCTCG
>sig_6921
CGACGGTATCGATAAGCTTGGGCTGCAGCG
>sig_6922
GGTTTCTTTTTTGTGCTCATATGCTGTTTC
>sig_6923
ACAATCGAACCCCAGAGTCCCGCTCAGAAG
>sig_6924
AAGATCTTCAATTCTTGAAGACGAAAGGGC
>sig_6925
CAACCAACAACACTTGCCATGGTGGAGGAT
>sig_6926
GGTCATATGAATTCCTCCATCCAGAAAAAC
>sig_6927
CGCTCGCTGTAATGCCGATCAGTTAAGGAT
>sig_6928
CTTCAAGAAGCAATTCAGAGCGCCAGCAAG
>sig_6929
TAATAGATCCTAGAGTCGATCTTCGCCAGC
>sig_6930
CTCATGGAGCTCGGGTTGGTTTGCGCATTC
>sig_6931
CGTCTCGAGTCTAGAAGATCTGCTAGCAGC
>sig_6932
AACTCTGTCATCGGTACCCAGGCGGGGAGG
>sig_6933
GGACCCCACGCCCCTCTTTAATACGACGGG
>sig_6934
TCATGCTATTTCCGGTTGAAGCGGTCGTTG
>sig_6935
AAAACGACGGGATCCATATGACGTCGACGC
>sig_6936
ATTCGGATCCACTCGAGGCCACTCGGGCCG
>sig_6937
CTGGACCTGTTAACACGCCATTCGCCATTC
>sig_6938
TGATGCACTTTATGATTCATGGTATATTAC
>sig_6939
CATAAACATTTGCTGTTCATAATTTTTAAC
>sig_6940
GTCATGTCGAACCCCAGAGTCCCGCTCAGA
>sig_6941
GGTGGTGGCCGTTCTATGCATGGTGGCCTG
>sig_6942
GTTCAACCTGTTGATAGTACGGGGATCCTC
>sig_6943
GACTAGTCTAGAGAAAAAACCTCCCACACC
>sig_6944
CTTCTGATATGATTGTGCCCTTGGATGAGG
>sig_6945
GACTTGAGGGGGATCCGCCCTCAGAAAAAC
>sig_6946
CGAAAACTACGCTGCATCAGTTTAATAAGC
>sig_6947
GTTGTGTCCTTCACCACCTATATATGAGGT
>sig_6948
CGAATTCGGTACCGGATCCAGTCGACCATG
>sig_6949
AACTTTCTCGTCCATATCGGAAACTACTTT
>sig_6950
TCAAGAATTCAGGCCTAAGCTTCTCGAGCC
>sig_6951
GGGACTCTAGAATGAGCATGGTGAGCAAGG
>sig_6952
CAGTGAATTCGAGCTCGCCCGGGGATCCTC
>sig_6953
TCTGCGAGCGCGCAGTCGTACGTGCATTAT
>sig_6954
AGACATCAACTTCACCCATTGTCAAGAGCT
>sig_6955
ACGTCCCCCTCCGATGGAAGGGTTAGGCAT
>sig_6956
CAGCATGGTGAGCAAGGGCGAGGAGCTGTT
>sig_6957
ATTCGAGCTCTAAGCACCGTTCAAGTCTTC
>sig_6958
CACTTGGTAGATCCATGTATCCACGTGGGA
>sig_6959
TGTTAACGCTACTACCATTAGTAGAATTGA
>sig_6960
TGTGAGAGGTAGGGCAGCGCAAGTCAATCC
>sig_6961
CGCAAGCGACTTCTCATGTTTGACAGCTTA
>sig_6962
CTTCTTCGATTTTCATGCCGCTGCTGTGAT
>sig_6963
CGTTAATATTTATCAATAAATCAGTAGTTT
>sig_6964
CGAACTCGTGGTTGTCATGTCCGTCATGGT
>sig_6965
GCGCCGTGTACACGAGCTCCCAATTGGGAT
>sig_6966
AACGGGGAGCTGATCACTACTTCGCACTAG
>sig_6967
GTCTACTAAACTCACAAATTAGAGCTTCAA
>sig_6968
GAACTTCAAGATCCCCAATTCGATCGTCCG
>sig_6969
TTATCGATGATAAGCTGTCAAACATGGCCT
>sig_6970
GTTATCCGCTCACAATTTGAATTCGAGCTC
>sig_6971
AATGGGGGTAAATGGCACTACAGCGAATAA
>sig_6972
CCGCGGCCGCGTTTAAACCACCCCGTGTCT
>sig_6973
GAACACCAGAACGAGTAGTAAATTGGGCTT
>sig_6974
TGCAGGTCGACCAAGACGATCACCGGGCTC
>sig_6975
CATGATAAGCTTAGCTTCTTGGATGCTGTA
>sig_6976
TGGTCACCAACGCTTTTCCCGAGATCCCCC
>sig_6977
GAGATATACCATGGGCCACCATCACCATCA
>sig_6978
CATGATACACGAGCTCGGTACCCGGGGATC
>sig_6979
TCATTAAAGAGGAGAAAGGTACCATGAGAG
>sig_6980
TCGCTGTAGTGCCATTTACCCCCATTCACT
>sig_6981
TTTCCCCGAAAAGTGCGTCTCTCTTGAGAG
>sig_6982
CTTCTCCACGCCGCTCACGTATGCGCGAGC
>sig_6983
GAAACTAGGAAGCTTGGCGTAATCATGGTC
>sig_6984
TTCTAATTATCAACCGGGGTACATATGATT
>sig_6985
TTTGCGTATTGGCTAGAGCAATTCGGCGTT
>sig_6986
GCCGCTTCGCGAGGGCCCGTTGACGACAAC
>sig_6987
GGGAGTTGCGGTTCTGAATTCATACAACCT
>sig_6988
TATCCAGCACAGTGGCGGCCGCCTACCACC
>sig_6989
GGCCTTTTTACGGTTCCTGGCCTTTTGCTC
>sig_6990
ACATGGGGGGGTACCAAACAGCTATGACCA
>sig_6991
GGATCGATTCTAGCTCGAGGGGCGCGCCCC
>sig_6992
CATGACCTCCGGATCCTCTAGAGTCGACCT
>sig_6993
AAGGAGAAAGGCGGACAGGTATCCGGTAAG
>sig_6994
ACCTGCAGAAAAGAATTCACCTCCTTGTCG
>sig_6995
TTCGAAATCGATAAGCTTGGATCCTCTAGA
>sig_6996
CTAGCTCCCGGAGGGAATTCCATCGAAGCT
>sig_6997
CTGGATCCCCGGGAATTCACTGGCCGTCGT
>sig_6998
ATTGATCAATCAATCAGCAAGCTTATCGAT
>sig_6999
CCCCCCCCCCCCCCCCTGCAGGTCGACCTC
>sig_7000
CAGCCAAGGACGGATCCGGGGAATTCGTTC
>sig_7001
AGGCGTTTAAGGGCACCAATAACTCTACGG
>sig_7002
AGGGAGACCACAACGGTTTCCCTCTAGGAT
>sig_7003
GGAACTTCGGATCCATGTTCTTTCCTGCGT
>sig_7004
GTACTAGTACGCTAGATGTGTATAAGAGAC
>sig_7005
GAGCACAAAAAAGATTTGACCAGAGAACAA
>sig_7006
CGTCGGGCCGCGTCGGACGTGTCAGTCCTG
>sig_7007
AAAAAACAAAGCTTATACTCTTAATCTGAT
>sig_7008
TCGGGGCCGCGGAGATCTTCCAAACTTGGA
>sig_7009
TAATTCTAGAGGGAAACCGTTGTGGTCTCC
>sig_7010
CCGCTAGCTCACGATGAGAATGGCCAGACC
>sig_7011
GGTTCGAAATCGATGAGCTCGCACGAACCC
>sig_7012
GCAGGTCGACGGATCCCCCGGTACCGGGGA
>sig_7013
CTGAGTCTTGGTGGGCTTGCTCTCCGCCAT
>sig_7014
TTTTCATTTTTTGCGCCTCGTTATCTAGAC
>sig_7015
TTCGCAGAATTGGGAATCAACTGTTATATG
>sig_7016
GCTTCTCAGGGTATTGGTGGTAAAAAGACT
>sig_7017
GTCGACCTCGAGAAGTACTAGTGGCCACGT
>sig_7018
TTCACTGGCCCTGGCCGTCGTTTTACAACG
>sig_7019
AAAGGTACCATGAGAGGATCCGTCGACCTG
>sig_7020
TTGAGATGTGTATAAGAGACAGCTGGCGTA
>sig_7021
ATGAGTTAACAACAAGTGAGTAAACTTGGT
>sig_7022
TCTGAGCTCGGTACCCTCCAAGGGTCCTCC
>sig_7023
GGCCGCCAGTGTGCTGGAATTCGCCCTTAA
>sig_7024
AGATCCTCTTCAGAGATGAGTTTCTGCTCG
>sig_7025
CAAGTGCCAGCAAAAGACTCCGGCTCCGCC
>sig_7026
AAACCAACACACAGATCCAATGAAAATAAA
>sig_7027
ATAAAAAATAAAAATCAGATCTACTAGTGA
>sig_7028
ACGTATGGAGTAGGGCTCTAAACTCTGTAT
>sig_7029
AGGAGCTCGGTACCCGGGGATCCTCTAGAG
>sig_7030
GCTGGGTGCTTGAGTCGCAAGGGCTCGAGC
>sig_7031
AACAGCATGATGATGATGATGATGGCTCAT
>sig_7032
CGGGATGCATTTTGATTAAGTGTTTTGTTT
>sig_7033
CCATTCCATTTTTTGAGAATCCAGAATTTG
>sig_7034
AAAACGACGGCCAGTGAATTGCTGCAGGTC
>sig_7035
ATACGAAGTTATATTCCTCGTTCAAACATT
>sig_7036
TCACGAGGCCCTTTCGTCTTCAAGAATTTA
>sig_7037
TACAGTTGTAGGGAGGGATCCATGGCAGAA
>sig_7038
CAAAATATTAACGTTTACAATTTCGCGCCA
>sig_7039
GGTAGAAAGCCAGTCCGCAGAAACGGTGCT
>sig_7040
CGCTGCAGCTTGAGAAGCGCTTGGATGGTC
>sig_7041
CTTGTCGTCGTCATCCACGTGATGGTGGTG
>sig_7042
AACGATTAGTCGCTATGACTTAACGGAGCA
>sig_7043
GCGCGAGGCAGCGGATCGCGGCCGGTCGAC
>sig_7044
GATCGGTCGACGGATCCGGCAGAATTTTAC
>sig_7045
AGCCCATATTGTTGTATAAGTGATGAAATA
>sig_7046
CGGCACCGGTCATCATCACCATCACCATTG
>sig_7047
CGGCCCGCGCTTGGCGTAATCATGGTCATA
>sig_7048
AGAATTAACAACTTATATCGTATGGGGCTG
>sig_7049
GCCTTATCCACGCAATCGAGAACGTACTGC
>sig_7050
TAATTCTAGATGGGCCAACTTTTGGCGAAA
>sig_7051
ACGAATTCCCGGGGATCCGTCATGAACAAA
>sig_7052
CGCGGGATCGAGATCTGATCCTCTACGCCG
>sig_7053
TACCTCGAGCCGCGGCGGCCGCCAGCTTAC
>sig_7054
TAGAAGATCTGCTAGCAGCGGCCGCGAGCT
>sig_7055
TGCGGTGAGCCTTGGAGCAGGACTCTGAGG
>sig_7056
AAGCTTGGCTGCAGCCAAGCTTGGCACTGG
>sig_7057
GCGGGCAGTGAGCGACCCTTGAAGACGAAA
>sig_7058
ATTGCCTTTCCTTAACAGCCGGTGAACACG
>sig_7059
CAAAATATTAACGTTTACAATTTAAATTTG
>sig_7060
ATTCCCATATGCGCTCCCTTCTCTGACGCC
>sig_7061
GCCCTAGGTCTAGGGCGGCGGATTTGTCCT
>sig_7062
AGCACCTGGTCGCTTTCAGAATTCCCGGGG
>sig_7063
GCATGGACGAGCTGTACAAGTGAAGATCCA
>sig_7064
CACTATAGAATACTCAAGCTTGCATGCCGG
>sig_7065
GACAGCTTATCATCGTTCTTTCCTGCGTTA
>sig_7066
TTCGAACTCGACGGGCCGTCTGGGGCGAGA
>sig_7067
ATTCTCACGACCTTCGATCTCAGCGCCGCC
>sig_7068
AAGTTGAACACGGGATAATACCGCGCCACA
>sig_7069
ATACAGTTGTAGGGAGGGATTTATGGCAGA
>sig_7070
AGACACTTGAAGACGAAAGGGCCTCGTGAT
>sig_7071
CCTTAAGGGCGAATTCCAGCACACTGGCGG
>sig_7072
GTTGGCAAGCTGCTCTAGCCAATACGCAAG
>sig_7073
AGAGAAGGGAGCGGCCATGGGAATTCTACG
>sig_7074
GGCGCTCTTGAAGTGCATGTGGTTGTCCAC
>sig_7075
GAAGTTGGCCGGGATGGCGGAGAGCAAGCC
>sig_7076
CATCACCGAAACGCGCGGCAGACAAGGTAT
>sig_7077
GTCGACCTGCAGGCATGCAAGCTTAGCTTG
>sig_7078
AGGAAGAGTATGAGTATTCAACCGAATTGA
>sig_7079
GCAGCCTGAATGGCGAATGGAATTCCAACA
>sig_7080
AGGGGACAGGCGAGATCCTAGAGCGCACGA
>sig_7081
TGCGAGGTGACCACATATGGCCACAGACGT
>sig_7082
TTTTCCAATAACCTAGTATAGGGGACATGT
>sig_7083
CTGCAGCGATCCGTCGATCTATCTCATCTG
>sig_7084
CGGCACCAATCGCCACTGAAGTGGCATCAT
>sig_7085
ACACACACACACACACACACACACAGGGAT
>sig_7086
GTGGTGATGTGCCATGGTATATCTCCTTCT
>sig_7087
CCGGGAATTCATAACTTCGTATAGCATACA
>sig_7088
ACAAGTAAAGAATTCACTCCTCAGGTGCAG
>sig_7089
TCAAGGACNGCCTGATCGCAAATGGTGCTA
>sig_7090
TGCTCTGCGAGGCTGGCCGATCAGATCTGT
>sig_7091
GCGCGCCCACCCTTGGTGAAGGGCTCCTTC
>sig_7092
AACTAATTATTCGAAACGATGATAGATCCC
>sig_7093
GGTGAGTTCAGGCGCGGATCCCCGGGAATT
>sig_7094
TGCAATGAATTCGAGCTCGGTACCCGGGGA
>sig_7095
TGAAGATCCTTTTTGATAATCTCATGAGCG
>sig_7096
TTCCTTCGAAGGAGATCCGCCTACCTTTCA
>sig_7097
TCATCGAATTGCATCTGACCGAATTTTACG
>sig_7098
TTCATGACGGATCCCCGGGAATTCGTAATC
>sig_7099
TCCTAGATGTCCCTAATATGGGACATCCTA
>sig_7100
GGCCTTAAGGGCCCGTACGGCCGACTAGAG
>sig_7101
GCATATGAAAATAAAAACAGGTGCACGCAT
>sig_7102
CGTTCTAACGACAATATGTCCATATGTCGA
>sig_7103
CTCAAGGGCATCGGTCGAGTGGGTGGTGAG
>sig_7104
CGGACCTGCAGCACGTGTTGACAATTAATC
>sig_7105
ACCACTACCTGAGCACCCAGTCCGCCCTTT
>sig_7106
AACCCTGATAAATGCTTCAATAATAACCCG
>sig_7107
TGAATTGGCCGCTCGCGAATCGATAGCTAG
>sig_7108
TTGGTAGGTGAGAGATCTGAATTCTCATGT
>sig_7109
AGTCCATTACCTGGTAAAGCGACTCATAGA
>sig_7110
TTACCCGAGCTCGAATTCGTAATCATGGTC
>sig_7111
ATAAGCTGTCAAACATGAGAATTGAGCGAA
>sig_7112
CCCTCAAGAACCTTTGTATTTATTTTCACT
>sig_7113
GGGCGCGCCAAACTGGACACATGGAAACAC
>sig_7114
CCGGGTACCGAGCTCGAATTCATCGATATC
>sig_7115
TTCTGCAGCAATGGCAACAACGTTGCGCAA
>sig_7116
CAACCTGACCGGTGATTACCTATGGCAGCA
>sig_7117
CTGCAGCCAAGCTTGGTCTAGAGGTACCGC
>sig_7118
CTGGGATCCTAGCTATGGAGAAAAAAATCA
>sig_7119
GTGGATCCCCCTCAAGTCAAAAGCCTCCGG
>sig_7120
AACAACCAAGTGACTATGGATCCCCGGGTT
>sig_7121
AATCGGATCCCCGGGAATTCATCGTGACTG
>sig_7122
GGGTCTAGAGGATCCCAATTGTTAATTAAC
>sig_7123
AACCACACCTATGGTGTATGCAAAGGAGGA
>sig_7124
GAGCCCATCTATCTGGGAGGGGTCTTCCAG
>sig_7125
CGAGGCCCTTTCGTTCGCGCGTTTCGGTGA
>sig_7126
GTCAGACCCCGTAGAAAAAATCAAAGAATC
>sig_7127
TCGAATTCCACTGGCCGTCGTTTTACAACG
>sig_7128
GCCGCGAATTCCTCGAGCCCGGGTGCTTTG
>sig_7129
CCCGGGAATTCCGGGGATCCACGCGGAACC
>sig_7130
ATGAGTGGCAGGGCGGGGCGTAAGGCGCGC
>sig_7131
AAGTGGTTGATAACAGCGCTTAGAGCTCGA
>sig_7132
TGTGTCCAGTTTGGCGCGCCCCGAACGTGG
>sig_7133
GTCATCGTCATCCTTGTAGTCGGAGTGAGA
>sig_7134
AGCCGGATCCATGGTCTCGAGGTGATGGTG
>sig_7135
GGATCTGGCAGCTGACGTCACTGTCTGGTG
>sig_7136
CTTCAAGAATTGGGCCATCGCCCTGATAGA
>sig_7137
AATTAACTATCATAGCCGGCCACCATCACC
>sig_7138
TCGAGCTCGGGCCGCTTTACTTGTACATCA
>sig_7139
GGTTTTGCGCCATTCGATGGTGTCGACACC
>sig_7140
TGGTAGTTTTTAGACAGGAGCTCTTCAACT
>sig_7141
GGGGACATATTAATTAACCCGGGGATCCCC
>sig_7142
AAGTTATGGCCCGGCCTCAGGATTCTTCCT
>sig_7143
GACAAGGCTTAGAGCTCGAATTTCCCCGAT
>sig_7144
GCAGAATTCACGGCGATCTTGCCGCCCTTC
>sig_7145
GGCCTTAAGGGCCCGTACGGCCGACTAGTA
>sig_7146
GTATATACACTCCGCTAGCGCCCAATACGC
>sig_7147
GCCGGGATCTAGATTGTATAGTTCATCCAT
>sig_7148
CCTGCAGGCATGCAAGCTTACTTTGACAAT
>sig_7149
GAATTCAGCTGCCATGGTTTAAACCTCCTT
>sig_7150
CAGCAGAGGTCTTAAACAACAGTGACTTTC
>sig_7151
CACCACCATGATTACAAGGATGACGACGAT
>sig_7152
GGCATGCGATATCCCATGGAAGCTTGGCGT
>sig_7153
AGGGTTAATTTCGAGCTTGGCGTAATCATG
>sig_7154
GGTGAAGTCATGCACCTTTTAATCAAATCC
>sig_7155
CGCGACCGTCAGTCCACGCTTCATATGGAT
>sig_7156
ACATGAGAATTCAGATCTGCTTGAAGACGA
>sig_7157
CGAAAAGTGCCACCTGACGTCCACATATAC
>sig_7158
CATATGTGAAGAGCAACCCCTATTTGTTTA
>sig_7159
TGTAGGGCCCGGTACCTTAATTAATTAAGG
>sig_7160
CGAACAGGCTTATGTCAATTCGATCTAGAA
>sig_7161
GAAGCAGCTTTGCACTGGATTGCGAGGCTT
>sig_7162
CTCTTGTACGGCATATGTTTCCTGTGTGAA
>sig_7163
AACAGTGTAAGAGGGAACGGGAACTATATC
>sig_7164
CTGTCAATTACAGGAAGTATCACTCGAGGT
>sig_7165
ACCGAGCTCGGGGGGGGGGGGGAAAGCCAC
>sig_7166
TCGACAAGCTTGGATCTGAGCTTGGCATTC
>sig_7167
AATCCCCATGGTCGATCGACAGATCTGCGA
>sig_7168
TATGGTTGTGATTATGACCCATGGTGGATC
>sig_7169
ATCTGGATCTCGAGGAGCTTGGCGAGATTT
>sig_7170
GTTAAGTGGATCTCAAGCTCCTGGGACCCG
>sig_7171
CTTGCGTGTCAGGTCGATGTTCCTCGCGAC
>sig_7172
TAAGCTTACTAGTTCTAGAGAATTCATCGA
>sig_7173
AATTCGGCTTAAGCCGAATTCTGCAGATAT
>sig_7174
AGGCCAAAAAGGCCGCTTTTTTTCGAAGAG
>sig_7175
TCCCAATATACCAAACATAACTGTTTCCTA
>sig_7176
TGGTATCGAGGGAAGGCCTTATAATGGAAC
>sig_7177
CACGATGCCTGCACAATGGCAACAACGTTG
>sig_7178
TTCTCTCCCTTTAGTGAGGGTTAATTACAG
>sig_7179
GATCTGCAGATCTGAATTCATCTATGTCGG
>sig_7180
AATTTAACGCGAATTTTAACAAAATCCTAT
>sig_7181
TGATAGATCTGAGTCCGGACTTGTACAGCT
>sig_7182
GGCCGCTCTAGAACTAGTGGATCGTACGAA
>sig_7183
GCTTTGGTCGGATCCTCTACGCCGGACGCA
>sig_7184
GGCGGAGGTGGGTCCGGACTAGCCGGATCC
>sig_7185
CAGATCCTCTAGAGTCGACTCTAGAGGATC
>sig_7186
ATTAATGATGATGATGATGATGAGAACCAC
>sig_7187
AGGATCCACCTGATCTTCTAGTTCACCTTG
>sig_7188
GAATTCATTGCAGTTTAAGGTTTACACCTA
>sig_7189
AAATAATTATAACATGTACAAATCAATCAA
>sig_7190
TCTGGTGTTCTCGTCAGGGCAAGCCTTATT
>sig_7191
CCGCGCTCCGCACCACGGCGCCTCGAGCAA
>sig_7192
AAGGAATAGAGTAGATGCCGACCGCGGGAT
>sig_7193
ATGAGGATCCCCCTCAAGTCAAAAGCCTCC
>sig_7194
CATGGCGGCCGGGAGCATGCAAGCTTGAGT
>sig_7195
CGAGCTAGTGGATCCGAGCTCGGTACCAAG
>sig_7196
CAGGAAGAGCCCTCGAGGAATTCTCTAGAG
>sig_7197
TCCGTGCGTGGCTCCCTCACTTTCTGGCTG
>sig_7198
AAAGATCTGATCAGCTCCCCGTTTTTCACG
>sig_7199
TACCATGGTCAAGAGTCCCCCGTGTTCTCT
>sig_7200
AGCGCCGGATCCTTAATTAATTAAGATCTT
>sig_7201
ATATCGCCATGGACCCGCGTCCCTCAATAC
>sig_7202
CCTTTCGTCTTCAAGAATTCAGATCTGCGA
>sig_7203
GAACCGTCAGATCCGCTAGAGATCTGGTAC
>sig_7204
GGACTCTAGACTAGGTGGATCCCGGGCCCT
>sig_7205
CGCGACGGCGGCTACCACAGCTTCGTGGTG
>sig_7206
AACCACCCCGTGTCTAGAGTCGACCTGCAG
>sig_7207
TAGAACAACTGTTCACCGTTAAATATCAAA
>sig_7208
TCGAGGCCTTGAATGCGGCCGCGGTTCCTA
>sig_7209
GAAAGCCGCTCTGGGGGATATCGCACACCA
>sig_7210
TTGCTGCAGGTCCAAGCTTGGACGGATCCC
>sig_7211
TAAAAAGTAGCTTTTGACGATTTTTCTTTT
>sig_7212
TTTATAAGGAGGAAAAAAATGCATATGGGG
>sig_7213
AGCTGGCATGTGAGCAAAAGGCCAGCAAAA
>sig_7214
GGATCGATCCCCGGGCGAGCTCGAATTCTC
>sig_7215
ACTCCTGGAAGGATCCATATGAAGCGTGGA
>sig_7216
GGGGAAATTCGAGCTCGGTACCCGGGGATC
>sig_7217
CTTCTTGGGCATCTCGAGGTTGTGGCCATA
>sig_7218
ATCCCCATGGTCGATCGACAGATCTGCGAA
>sig_7219
AGGATCCGGATGCTGATCATGGAATTCACT
>sig_7220
CAGAAACTCATCTCTGAAGAGGATCTGTAG
>sig_7221
AAAAAAACCTATAAATACGGATCCCTGCAG
>sig_7222
GGATGGATCGTCATCCATTTCTTAAGAAAT
>sig_7223
AGGCAAACAATGAGAGCTCATGTTTGACAG
>sig_7224
TCGAGGGCCCCGGGGGGCAATAAGATATGA
>sig_7225
AGCTCATTTCAGAATGTCGACGCCTGCCCC
>sig_7226
CGGTCCGCCACACCCAGACGGCCACAGTCG
>sig_7227
GGAACTCTTTCAGCAAAGAAGAAAATTAAC
>sig_7228
AGTGAGTCGTATTGAGCTTGGCGTAATCAT
>sig_7229
TCGACCGCTCTGCCGGTGGTTACCATGGGC
>sig_7230
CATGCGGATCCGTCGACCTGCAGCCAAGCT
>sig_7231
ATATAAATGTCAGAATTCGAAGCTTGATCC
>sig_7232
AAATCTTTTTCATATGTATATCTCCTTCTT
>sig_7233
CTTAGATTAATTAAGAGGCCCTTAATTAAT
>sig_7234
TGAGTGGGGTGGAGGTTTCGGATGCGTTAA
>sig_7235
TGCCCCATGGTATATCTCCTTCTTAAAGTT
>sig_7236
GCCCTAGACAATTGTACTAACCTTCTTCTC
>sig_7237
TTAACTTTATAAGGAGGATTTAAATGCATA
>sig_7238
TTACGCCAAGCTAGCTTCCCGCTTGGTCGG
>sig_7239
GTCCTCCTTGTAGCGGAACCGTTGTYTGTG
>sig_7240
CAGCTGCGCAGATCTGCTATGGCAGGGCCT
>sig_7241
TACACATCTTGAGTGAGTGAGATCATCGAT
>sig_7242
AGACCATAGATGCAAGCTTGCATGCCTGCA
>sig_7243
TGGCCTGCGCTACGGTAGCGAAACCAGCCA
>sig_7244
CAGCTCCTCGCCCTTGCTCACCATGCTCAT
>sig_7245
CGATCGCAAAGGCGCGCCAAGTTTAAACAG
>sig_7246
CGGATCCTCTAGAGTCCGGAGGCTGGATCG
>sig_7247
ATGATAAGCTGTCAAACTCGAGAATTGTGC
>sig_7248
TTTTCAGTCAGATCTCAGTGGTGGTGGTGG
>sig_7249
AGTCCGGACTCAGATCTATCACAAGTTTGT
>sig_7250
CATATGTACAGATCTTGAATTCGCCGTGAT
>sig_7251
AAAATGGTTCAACGCCATGGACTACAAGGA
>sig_7252
TTTTCCTGTAGGCAGGCCTCCTTGAAAGGA
>sig_7253
TAATTGTTTGTGTATTTTAGATCACAGTCC
>sig_7254
CGTTCGAGCTATCGCGCATCGGGTCATGGA
>sig_7255
CCTTCACCAAGGGCGAGCTCAAGCTTGAAG
>sig_7256
CGTTGTAAAACGACGGCCAGTGAATTCGTA
>sig_7257
TACGCCAGCCCGGATCCTTATCGATTTTAC
>sig_7258
ATCCTTGATCAAAGATCTGAATTCCCGGGT
>sig_7259
CCTGATTCTGTGGATAACCGTATTAGGGCC
>sig_7260
CAGGGGTACCGAGCTCGAATTGGCCGCGGC
>sig_7261
AGGTCGACGGATCAATTTCTTTTAAGTAAT
>sig_7262
ATTCGTTAACTGCAGCTAGCATTAATAAGC
>sig_7263
CCATCACGGATCCGTCGACCTGCAGCCAAG
>sig_7264
GGAATTCGTTAACCTCGAGAGATCTAATTC
>sig_7265
GGGCGCGTCAGCCATTCGCCATTCAGGCTG
>sig_7266
GCCCGCCCAATTCGCCCTATAGTGAGTCGT
>sig_7267
AACCAGATCTGATATCATCGATGAATTCGA
>sig_7268
TTGGCAAGCAATCCCGAAAAAATAATCTCT
>sig_7269
CGGCCAATTCGAGCTCCATGAGCGGATACA
>sig_7270
AATTAATACGACTCACTATAGGCCTCTAGA
>sig_7271
CCGGGGTACCGAGCTCGCATGCGGATCCCA
>sig_7272
ACAACTTGATATTAATAGACGCCGGGCAAG
>sig_7273
CCGCTACGTAGAATTCCCATATGTATATCT
>sig_7274
CTTTCGTCTTCAAGAATTCAGATCTGCGAT
>sig_7275
TTTTCATAGTTGATTTCTTCTCTTTTGATA
>sig_7276
GTCGCGCGAATTCTGCCTCGCGCGTTTCGG
>sig_7277
CGGAGGGGTTGGATCCTAGTTCTAGCTAGT
>sig_7278
ATATATATATATTTCAAGGATATACATTCT
>sig_7279
CCTGGAAAACGGGAAAGGTTCCCTTCAGGA
>sig_7280
TGGTGGTCTAGTCCGAAATCGGCAAAATCC
>sig_7281
ATAACCACATGTAGGCTGGAGCTGCTTCGC
>sig_7282
AGCATCCTGCTCCTCGGCCACGAAGTGCAC
>sig_7283
CGTGGAYTCAAGRMTCTCGCGAATGGCTCG
>sig_7284
CCGGGGTACCGAGCTCGCATGCGGATCCGC
>sig_7285
CCGCCGATGATAAGCTGTCAAACATGAGAA
>sig_7286
AAGCTTGGGCTGCAGGTCGAGGCGGATCTG
>sig_7287
TTGCACGAACCATATGTAAGTACTTCCTTA
>sig_7288
GCGGGAAACGACAATCTGATCATGGTACCC
>sig_7289
GGGCGAATTCAATTCGAAGCTTGGCTGTTT
>sig_7290
GGGAGCCGGCGATTTCAATTGGTCGCACAT
>sig_7291
ATGTCAATTCGAGCTCGGTACCCGGGGATC
>sig_7292
TATCATCGATAAGCTAGCCCGCCTAATGAG
>sig_7293
CGCCCTATACCTTGTCTGCCTCCCTAGACG
>sig_7294
CGTCGAGCGGCCGCTCGACGAGCTCCCTAT
>sig_7295
TCGGAGGACTGGCGCCCCGAGTGAGGATGC
>sig_7296
ACTGAAAGCGGCCGCTTCCACACATTAAAC
>sig_7297
CGCCACCACCTCCGGATTTTGGAGGATGGT
>sig_7298
ATGTCGAGCACCACCACCACCACCACTGAG
>sig_7299
GATGACAAGGTACCCGGGGATCCTCTAGAG
>sig_7300
CGCTAGTTAACTACGTCGACATCGATCCAG
>sig_7301
CCGTCAGGGCGCGTCAGCGGTAATATTTAA
>sig_7302
GATCCGGCGCGCCTAAGATCTTAATTAATT
>sig_7303
GGTACCGAGCTCGAATTCCGCTGGATTAAT
>sig_7304
ATCAACAGGCTTACCCGTCTTACTGTCTAG
>sig_7305
TTTCTAAATACATTCAAATATGCGCCTGAT
>sig_7306
CCTTTCGACATGGAATTTTGCCTCCTTAAG
>sig_7307
CGAGCAGTAATTCTAGAGTCGGGGCGGCCG
>sig_7308
TTCACCGGTACCTTACGCTTCTTCTTTGGA
>sig_7309
ATGTCTGGATCCCCCGAATTCACTGGCCGT
>sig_7310
GAAAGGATCAGATCTGCAGCGGCCGCTCCG
>sig_7311
AATTTAATACGACTCACTATAGGGAATTCG
>sig_7312
GATCTGGTACCAAGCTTGGCTGTTTTGGCG
>sig_7313
CGAGGAATTCGGTACCAAACTCGCTCCGGC
>sig_7314
CGCGCGCACTAGTTCTAGAGTCGACAGCCA
>sig_7315
GCTCGGAATTCGAGCTCGCCCGGGGATCCT
>sig_7316
GTGAGGGTTAATTCCGAGCTTGGCGTAATC
>sig_7317
TAGACACGGGGTGGTTTAAACGCGGCCGCG
>sig_7318
GCCCGGCCAAGCTCTCCTTCCAGTTTCCAT
>sig_7319
GATCCAGGCCTAGGTACCGAGCTCAATGCA
>sig_7320
GGCGCGCCTGAGCTCGAATTCACTGGCCGT
>sig_7321
AAGTGAAGATCCACCTAGTCTAGAGTCCGC
>sig_7322
TATCCCTTCGATCGAAGGCATGCCTTGGTA
>sig_7323
CACAGTATGACGGCCATGGGGACGTCACAG
>sig_7324
TCGGGTGGCATCCCTGTGACCCCTCCCCAG
>sig_7325
GGCAGGATGATTACCAGGATGTAGTTGTTT
>sig_7326
ACCGGGTACCGCGGCCGCAGATCTGTTAAC
>sig_7327
TGTTAGCAGCCGGATCCGCGACCCATTTGC
>sig_7328
AATCTTTTTTGTGCTCATACGTTAAATCTA
>sig_7329
GGAGGGCTAACATATGGAGGGTAATAGCGT
>sig_7330
GGTCTGACAATCGATGCGAATTGGCCGCGG
>sig_7331
AATTCCCGGGGATCGATCCGTCGACCTGCA
>sig_7332
CCCTGAAACAGAACTTCCAGACCGCTGCTC
>sig_7333
CTGCATGTGTCAGAGGTTTTCACCGNTCAT
>sig_7334
GCAGGCATGCAAGCTTCGATGGAATTCCCT
>sig_7335
CAAGTGTTGGCCATGGAACAGGTAGCTTCC
>sig_7336
TACCCTACTCAAGCATTGAGTGGCCCGCCG
>sig_7337
CGGGGAAATTCGAGCTCTAAGCTTACACGG
>sig_7338
CCTGCAGGCATGCAAGCTTACTTAGATCTC
>sig_7339
ATACCCTCTAGAGTCTCCGCTCTGACGTCA
>sig_7340
TCAATTTTTAATTTTAGTACACAATCCTGC
>sig_7341
CGCCCATCGAACCACTTTGTACAAGAAAGC
>sig_7342
TCAAAAAGGGGATCCGTCGACTCTAGAAAG
>sig_7343
AGTCGACCCGGGAATTCCGGGGATCCACGC
>sig_7344
GATACCAAAGCGCCAGGCCTCACTCAGGCG
>sig_7345
GTACAAAGTGGTTGATAACAGCATGGTGAG
>sig_7346
TGATGACGACGACAAGAGTCCGGAGCTCGT
>sig_7347
GGCTGCAGGTCGACGGATCCCCGACACCAG
>sig_7348
GAAATTCGAGCTCTAAGCCTTGTACAGCTC
>sig_7349
CCCCCGGCGGCCGTGGGCCATCGCCCTGAT
>sig_7350
CGAGACGCGATTGAAAAAGGAAGAGTATGA
>sig_7351
ATACCATGCATCATCATCATCATCATGGCC
>sig_7352
CGTCTAGATTTAAAGATCTGGTACCGCGGC
>sig_7353
GGCGGCCGGATCCGATATCGTTTGGCGCGC
>sig_7354
GCTCGCGCCCTATAGTGAGTCGTATTACAA
>sig_7355
TTGCTCGAGGATATCATGGAGATAATTAAA
>sig_7356
CACTGCTGCGCAAGGAACGCCCGTCGTGGC
>sig_7357
TTCGGGCTTTGTTAGCAGCGGATCGAGATC
>sig_7358
ATGATCAGATCTTTAAAAGAGGATATTTGG
>sig_7359
CACGCGTCTAGAGGTACCGCATGCGATATC
>sig_7360
TGTAGGGATGTGAGATCTTGAATTCGCCGT
>sig_7361
GAGTCGACCTGCAGCCCAAGCTTGGCACTG
>sig_7362
CATGCCCGGATGGCGGCTGTCCAGCTCTGG
>sig_7363
ATTTTCTGAGCCTCGAAGATGTCGTTCAGG
>sig_7364
TTGTACAAACTTGTTGATGATCTCCCGATC
>sig_7365
TCTAGCGGGATCCGGCTGCTAACAAAGCCC
>sig_7366
CGTTGTAAAACGACGGGATCCATATGACGT
>sig_7367
AACAACAACCTCGGGATCGATACGACCGAA
>sig_7368
CAGCTCCTCGCCCTTGCTCACCATGCTGTT
>sig_7369
AATTCCTGCAGCCCGGGTACCATGGGCCCT
>sig_7370
TGACCATGATTACGCCAAGCTTAAGACGTC
>sig_7371
TCCTTCAACAATTACCAACAACAACAAACA
>sig_7372
ACGTAGAATTCCCATATGTATATCTCCTTC
>sig_7373
TTATCATCGATACAAATTCCTCGTAGGCGC
>sig_7374
TCACTAAAGGGAACAAAAGCTGGAGGGACG
>sig_7375
AAGCTGGCTAGTTAAGCTTGGTACTCAAAC
>sig_7376
CGAGCTCGAATTCCAAAAGTCGAATTTCGA
>sig_7377
GGATCCCGGGCTAAGTCAGCGACGCTGAGA
>sig_7378
GCTCGGTACCCATCACAAGTTTGTACAAAA
>sig_7379
TCATCACCGAAACGCGCGGCAGACAAGGTA
>sig_7380
CGGCCAATTCGCATCGATTGTCAGACCAAG
>sig_7381
CCCGGGTACCGAGCTCGCGAATTTCTGCCA
>sig_7382
CCTCTAGGGTACGCGCTAGAGTCGAGCTAG
>sig_7383
TCACAGATCCTATAAATATGGATAACAATC
>sig_7384
TGATGGTGGTGATGATGGACCATGGGCATA
>sig_7385
TCCCTATTAATATCAAGTTGGGGGATCGCA
>sig_7386
GATCCTTAACGTACGTTTTCGTTCCATTGG
>sig_7387
CTCCAGTAAAGGTGGATACGGATCTGATTA
>sig_7388
CCAGTTTGGCGCGCCAAAAGCGATTCCGCC
>sig_7389
AGACAGCTAAAGGGCCTCGAGGGCCCAGGA
>sig_7390
TCCAGAGGTTGATTGTCGACGCGGCCGCGA
>sig_7391
GATGATGCACTTTATGATTCATGGTATATT
>sig_7392
AGTGGATCCATGGTTAATTCCTCCTGTTAG
>sig_7393
CGCAGTCTCATACCGGCTACGGGAGACTTG
>sig_7394
AAGACAGTCATAAGTGCGGCGACGACACCA
>sig_7395
GAAACTAGTATGGACCCCGAAGAGGCGAGT
>sig_7396
CGTCAGTCCACGCTTCATATGGATCCTTCC
>sig_7397
ATCGCAAAGTCTCCGCAGAATTCATACAAC
>sig_7398
CTTGCGGCAGCGTGAAGCTAGCGGAATTCG
>sig_7399
ATACCATGCATCATCATCATCATCATGGTG
>sig_7400
GCACGCGGCGCATCTCGGGTTAACTCGGGC
>sig_7401
GGTTCCGCGTGGATCTCGTCGTGCATCTGT
>sig_7402
TGCGGCCGCAGATCTAGATCCATAGTCACT
>sig_7403
GCAGCAGCGGTTTCTTTGGTAACACCCATG
>sig_7404
TGAACAGGCAGACATCTGTGAATAGTGACC
>sig_7405
GGATCCGGTCGCGCGAATTCGTAATCATGG
>sig_7406
TACCCGGCCGGGGATCCATCGAGGGTAGGC
>sig_7407
AATTCTAGATAATTCTTAGGCCACACGTTC
>sig_7408
TTTGAGATTTCCTTTTCGTAGTCGCTGTAA
>sig_7409
CTCTATCTCGGGCTATTCTTTTGATTTATA
>sig_7410
TATTGAAAAATTAAGAGTATGAGTATTCAA
>sig_7411
CATGATATTCAACCGTTCTAGCTGATAAAT
>sig_7412
ACCGGCATGCAAGCTGGGTACCCAATTCGC
>sig_7413
ATCTGTGCTCAAAGAGGAATCTATCATGGC
>sig_7414
TGAGCTTTACCGCAGGGCAATAGTTACCCT
>sig_7415
ATCTAATACTCAAGTACAATTTTAATGGAG
>sig_7416
ACACCGGTGACGGGGATCGCATGCCCGGGT
>sig_7417
AATTCGAGCTCGGCGCGCCTGCAGGTCGAC
>sig_7418
TTTGTTAGCAGCCGGATCTTACCGGATCCC
>sig_7419
AAATAGATCCTGTTCAAGAACCGGATCAAA
>sig_7420
CCCGTCGACCAATTGCTATCGCGGCCGCCG
>sig_7421
GCCGAATTAAAAATGAAGTTTTAAATCAAT
>sig_7422
ATACCGCATCAGGCGCATGCATATTTGAAT
>sig_7423
GCAGATCCATGTTCTTTCCTGCGTTATCCC
>sig_7424
TCTGTGGTAAGCAGTTTCGGCCCGGTCGGC
>sig_7425
CCTCGTGGCGTAAATGGAACAGGCTTTCCA
>sig_7426
AGAAGATGATCTGACCATGCTTAATTTCTC
>sig_7427
ACTCCCAAGCTTATCGATACCGTCGAGATC
>sig_7428
TATGAAATTCTTTTTCCATCTTCTCTTGCT
>sig_7429
GAAGGAGATATAATAATGAAGCTTCCTCGA
>sig_7430
GAACTAGTGAGCAAAAGGCCAGCAAAAGGC
>sig_7431
CTCGAGATCTGAGTCCGGACTTGTATAGTT
>sig_7432
CAGACCTCAGCGCTTTTCCGCTTCCTCGCT
>sig_7433
CAGGAGACGTGATGAGTCGAGCGGCCGCCT
>sig_7434
GGCCTTCGCGAGGTACCCATCACAAGTTTG
>sig_7435
AAATAGGTACTAATCAAAATAGTGAGGTAA
>sig_7436
TCGTGCTAGCAAAGGAGAAGAACTTTTCAC
>sig_7437
AAACAGCTATGACATGATTACGAATTCTTA
>sig_7438
TACGAATTCCCCGGATCTGCAGCAATTCAC
>sig_7439
ATTCGAGCTCGGTACCCGGCCGGGGATCCG
>sig_7440
CATGGTAGAAGACACGGCCTCGGTGGCGGC
>sig_7441
CCACCTGACGAGCTCGGTACCTCGCTGTAG
>sig_7442
GGCTTTTGACTTGAGGGGGATCCGCCCTCA
>sig_7443
TGGTTCCGCGTGGATCCGCTGTTATCACAA
>sig_7444
TGATAAAGAATACAGTCATAAGTGCGGCGA
>sig_7445
CGCTAGCGGGCTGCTAAAGGAAGCGGAACA
>sig_7446
TTTCGTCTTCAAGAATTAGCTTGGCCATTG
>sig_7447
CTAGCATTACGGATTCACTGGCCGTCGTTT
>sig_7448
GGGTATTAATAATGAAAGGGGGAATTCCAA
>sig_7449
ATGATCGAATTCGGCGCGCCCGGGCGGCCG
>sig_7450
GGAAGAGGATCCCTTGAAGACGAAAGGGCC
>sig_7451
CCCCTTTCGCCAGCAGATCTATGCAGGAGC
>sig_7452
CCAAGCTTGCATGCCTGCAGGTCGACCAAG
>sig_7453
CGTGTTTGTGACGGTGGTTGTGAGCCATAT
>sig_7454
GCTCGATGAGTTTTTCTAATGACCAAAGGA
>sig_7455
TAAGCTGGCGGCCGCCGCGGGTCGACGACG
>sig_7456
GCCCTTAAGGGCAATTCCTCGAGCCAATTC
>sig_7457
TTTTCAAGGTATCATCCTGATGCGCAATAT
>sig_7458
CACTTGAACGTGTGGCCTAAGAATTATCTA
>sig_7459
TACCGCGAGACCCACGCTCACCGGCGCCAG
>sig_7460
TTAACCAATACTCGTATGGCACTTTTCTTT
>sig_7461
ATCTGAATTCCCGGGTAATTCGATATCAAA
>sig_7462
TTGTTCAATCATGGCCGGCCCTTTTGAGCT
>sig_7463
TCGACTAGAACTAGTGATATCGGATCCCTC
>sig_7464
TTGCTTTGACGTATGCGGTGTGAAATACCG
>sig_7465
CTGGACCCACTGCTACCGGCAGGCTCGTTA
>sig_7466
GGCCAGTGAATTCGAGCTCGAATTCCGGTC
>sig_7467
CTGGATCCAAGCTCCTGCCTGGACTTGCCT
>sig_7468
TCCACGTTCTCGAGAACGTTGGGCCCCAAT
>sig_7469
TGGCGGGTGTCGGGGCGGCTTAACTATGCG
>sig_7470
CCCGGGTGCACGGTCCCGCTCTGGTGGCCC
>sig_7471
ACGGCCGGCTGGGCCACGTGAATTCATCGA
>sig_7472
CGACGAGCCCGGTGATCGTCTTGGTCGACC
>sig_7473
CCATCCGGAGGGGATCCTCTAGAGTCGACC
>sig_7474
ACACCCGCCAACACCCGCTGACGCGAACCC
>sig_7475
TAACTCACATTATGAGCAAAAGGCCAGCAA
>sig_7476
ACGAATTCGATATCGCGCGCGGCCGCGGAT
>sig_7477
AAAATTTTACTCAAGTGAAAGTACAAGTAA
>sig_7478
ACGACGATGACAAGCTTCCTCGAGTGAATT
>sig_7479
ATCGCCGTGAATTCTGCTTGCAAGAACTGG
>sig_7480
GCCCTACAGATCCTCTTCAGAGATGAGTTT
>sig_7481
ACGGCCAGTGTATTTGTAGAGCTCATCCAT
>sig_7482
CCCCGTACCCAGCTTTTGTTCCCTTTAGTG
>sig_7483
TGGTCATAATTCGTAATCATGGTCATAGCT
>sig_7484
GCCGGATCCTTAATTAAGTCTAGAGTCGAC
>sig_7485
CGTTGTAAAACGACGGCCAGTGAATTGCTG
>sig_7486
GCGGGCCTCTTCGCTTTACGCCAGCTGGCG
>sig_7487
AAGGGGTTATGCTAGTTATTAGCCCAGCTT
>sig_7488
AAAGGGCCGGCCATGATTGAACAAGATGGA
>sig_7489
AAACAGCTATGACATGATTACGAATTGGCG
>sig_7490
AGCTCGCCCTTAAGGGCGAGCTTGTCATCG
>sig_7491
CGGGGATCCTCTAGAGTCGACCTGCAGGCC
>sig_7492
ATGGTGCACAGGCCTTGGATCCCGTCGACC
>sig_7493
CCCGGGAATTCGGGGATCCACGCGGAACCA
>sig_7494
TGGCCAAGTCGGCCGAGCTCGAATTCGTCG
>sig_7495
ACAACGGTTTCCCTCTAGCGGGATCCGGCT
>sig_7496
GTCAGAGAAGGGAGCGGCCATGGGAATTCT
>sig_7497
AAAATTTTCACCATTTACGAACGATAGCGT
>sig_7498
AACGGGCCACGGGGATGAAGCAGGGCGGCA
>sig_7499
CGGGGATCCTCTAGAGTCGACCTGCAGGGA
>sig_7500
CCAAGCTTGCATGCCTGCAGGTCGACCATG
>sig_7501
TCCGCGCCTGAACTCACCGCGACGTCTGTC
>sig_7502
CGCGCGTCAATTCTCATGTTTGACAGCTTA
>sig_7503
TTTCAGCTGTCTTTAGGCATTGGTTTCGAA
>sig_7504
TAGAAAAATAAACAAATAGGGGTTCCGCGG
>sig_7505
CGGCCAGTGCCAAGCTTGGTACCGCATGCC
>sig_7506
TCGAGATCTGAGCTTGGCATTCCGGTACTG
>sig_7507
ATGATGTCTGGATCCGTCGACCGATGCCCT
>sig_7508
CTTTGTACAAGAAAGCTGGGTCCTAGGCGG
>sig_7509
CTTATTGCCCGGGGATGGGGAGTAAGCTTG
>sig_7510
GTTTAAACCTGCAGGACTAGTCCCTTTAGT
>sig_7511
GCAAAGTCTCCGCAATTACACGCAAGAATT
>sig_7512
GTGTCGACCTGCAGGCGCGCGAGCTCTTAA
>sig_7513
GAGCTCGAATTCATCGATATCTAGATCTCG
>sig_7514
TATGATCCTCTAGATCAGATCTAGATTCTA
>sig_7515
GTTCTTCGCCCACCCGGTGAGCGTGGGTCT
>sig_7516
CCAAATATCCTCTTTTAAAGATCTGATCAG
>sig_7517
TTCCAGCTTTTGTTCCCTTTAGTGAGGGTT
>sig_7518
AGGTGATTATGCTTTGAGTGAGCTGATACC
>sig_7519
CCCGACTACGTAGTCGGGGATCCGCATGCA
>sig_7520
CGGCGAAGCTTGGCACTGGCCGTCGTTTTA
>sig_7521
GACAACACCGATAATCTTGCAGTTTCCGTT
>sig_7522
AACAGCTGGAATATGGGCCAAACAGGATAT
>sig_7523
AAGTTCTGGCAATTCCGGTTCGCTTGCTGT
>sig_7524
CGACCTGCAGATCTGCGTAATCATGGTCAT
>sig_7525
ACAAAAAAAAAAAAGATGAATTGAAAAGCA
>sig_7526
CCAAATATCCTCTTTTAAAGATCTGATCAT
>sig_7527
CCCCCATTACGATACAAACTTAACGGATAT
>sig_7528
CGCACGACCCCATGCATCGATAAAATAAAA
>sig_7529
CCAGTCGGGTCGACGGTACCGCTGCTGTGA
>sig_7530
GCAGGGATGGACAAGACCCAGCGCTAAGCT
>sig_7531
GAGGAGGCCATCAGGATCCCGGGCCCTATC
>sig_7532
TGGTACCGAGCTTTCCCTATAGTGAGTCGT
>sig_7533
CGTTTAATCACCGAAGCATCACCGCCTGAA
>sig_7534
TCTTCAAGAATTCGATAAGCTTTAATGCGG
>sig_7535
CCCCCTCGAGGTCGACCAGACGTGACTTGG
>sig_7536
AAACGACGGCCAGTGAATTTCTCCGGAGGG
>sig_7537
CCAACATAGTAAGCCAGTATATACACTCCG
>sig_7538
ATTCTGGGTTGGAGATCTAGGCTGGACGAT
>sig_7539
CCCCGGGTACCGAGCTCTTGACATCGTTCG
>sig_7540
ACTCGAGGAACTGAAAAACCAGAAAGTTAA
>sig_7541
ATGGTGATGGTGATGAGATCTGGATCCTCG
>sig_7542
GTCCAAGCTTGGACGGATCCCCGGGAATTC
>sig_7543
CGACTAGAACTAGTGATATCGGATCCCTCG
>sig_7544
CAGGAGCTAAGGAAGCTAAAATGATTGAAC
>sig_7545
TAAAAGTAAAAGTATCTGGCTAGAATCTAG
>sig_7546
GGCCAGTGAATTCCCGGGGATCCAGGAGAA
>sig_7547
TGTTCAATCATGGCCGGCCCTTTTGAGCTT
>sig_7548
TGAGAGCTCGGTACCTATCGATAGAGAAAT
>sig_7549
CAGTGAATTAATACGACTCACTATAGAGCT
>sig_7550
GCCACCATCCAGTGCAGGAGTTCGTTATCG
>sig_7551
CGCGCGCGATATCGAATTCGTAATCATGTC
>sig_7552
GCTCGTCGGCGATAGCTTGGGCGTCCGGGT
>sig_7553
CATACATGCCAGATGTTCTTGAGAAACTGG
>sig_7554
AATCACCACTTTGTACAAGAAAGCTGAACG
>sig_7555
GAAGGGCAATCAACTGTTGCCCGTCTCACT
>sig_7556
GGCGTGAAAAACGGGGAGCTGATCTTAAGG
>sig_7557
CGGATCCAAATGGAAGACGCCAAAAACATA
>sig_7558
CTAATGACTAATGACTAATGACTAAGCGGA
>sig_7559
TTATCATCGATAGGATGGGGATCAGCGGAT
>sig_7560
AATTCCGATCTGATCAAGAGACAGGATGAG
>sig_7561
CTACAGGACGTAACATAAGGGACTGACCTA
>sig_7562
CCCCTTTCGCCAGCAGATCCGTCGACCTGC
>sig_7563
CAATGGCGATGATAAGCTAGCCCATGGGTA
>sig_7564
GAGCGAGGCGGATATCCAGCAGTTGGTGGA
>sig_7565
CGTTCCCGCTTTCAGAGCAATATTCAAAGA
>sig_7566
GCAGACGCGTCGACGTCATATGGATCCCGT
>sig_7567
ATTTCACACCGCATACATGTGAGCAAAAGG
>sig_7568
GTCATTGAAAAAGGAAGAGTATGAGTATTC
>sig_7569
GCTCAGAAGAACTCGGATCGCGGCCGCTCG
>sig_7570
CCTCAGAAGGGTATCTTCCAGCAAGGTCTC
>sig_7571
ACATCGCGGCCGCTTCCTCTTTATCTTTAT
>sig_7572
ACGTAGAATTCCCATGGCTTTATCATCGTC
>sig_7573
CGATAAGCTTGCTGATTGATTGACCGGATC
>sig_7574
GTCGGGTCGACGGTACCGCTGCTGTGATGG
>sig_7575
ATAGGAACTTCGGCGCGCCTACCTGTGACG
>sig_7576
CCTTTCGCCAGCAGATCCGTCCCTATCGTT
>sig_7577
ACAGACCATGGGGAATTCGAGCTCGGTACC
>sig_7578
TCAAGCTAGCCGATGATGAAGTTGCCCGCC
>sig_7579
CGTAGTGCAGAAAAATAATCTAGAGTCGAC
>sig_7580
CATAAGCTTCGAATTCGAGCTCCCGGGTAC
>sig_7581
ACTGATTAAGCATTGGTAAGTGACCAAACA
>sig_7582
ACCGCAGCAGGGAGGCAAACAATGAGCTTA
>sig_7583
AGAATCGATAAGCTTGGCTGCAGGTCGACG
>sig_7584
AAAAAAAAAAAAAAAAAAAAAGTTTAAACA
>sig_7585
TCGACGGAGCTCGAATTCGGATCCCGACCC
>sig_7586
AGCGCTCCGGAATTCCCGGGGATCCGTCGA
>sig_7587
TTCACCCTGCCTCTTCTCAATGACCCTGAG
>sig_7588
TTCTACGTAGCTAGCTCGAGCAGTGTGGTT
>sig_7589
GCCAAGCTTGTATTCTATAGTGTCACCTAA
>sig_7590
GAGCTCGAATTCGGACGTACGTTCTGAACA
>sig_7591
AGCCGCGGCGGCCGCCAGCTTACGTAGAAC
>sig_7592
GTGGCGCGGTATTATCCCGTGTTATTAATA
>sig_7593
ATCATCGATAAGCTTGGATCCGTCGACCTG
>sig_7594
TAGCATATGGCTAGCTCGCGAGTCGACTCT
>sig_7595
AGAGGATCCAAGCTTATCGATTTCGAACCC
>sig_7596
ATCGATAAGCTTGCTCAATCAATCACCGGA
>sig_7597
CATGAATTAATTCCGCTAGCGCTGATGTCC
>sig_7598
GAGCGCACGACCCCATGCATCGAATTGTTG
>sig_7599
GATAAATATTAACGCTTACAATTTCCATTC
>sig_7600
GCTTTGGTATCCGGCGCAACGATCTGGCTG
>sig_7601
TGCCCGGGCGTTGTAATCATAGTCATAATC
>sig_7602
AGCTAGCCCAAGCTTGCATGCCTGCAGGTT
>sig_7603
GCGTGCTAGCCCATCAACAAGTTTGTACAA
>sig_7604
CGAGCTCGGTACCCATCACAAGTTTGTACA
>sig_7605
CGCGGCAGCCATATGTACGGTCGTAAAAAA
>sig_7606
GCCTGGATCCGATATCGTTTGGCGCGCCAA
>sig_7607
TTCGAGGCTGCCTCGCGCGTTTCGGTGATG
>sig_7608
ACACAGGAAACAGAATTCGAGCTCCTCACT
>sig_7609
TGGTAGTTTTTAGACAGGAGCTCTTCGATT
>sig_7610
ACGTAACGCGTCTGCAGCATGCGTGGTACC
>sig_7611
GCGAGTTTAAACGATATCGGATCCAGGCGT
>sig_7612
AATGGGTCGGATCCGGCTGCTAACAAAGCC
>sig_7613
CCTCAAAACCCACCGGGGCCGGCCATGTCT
>sig_7614
GGCACTAGTGGATCCCCCGGGCTGCAGGAA
>sig_7615
GCCGAGCGCAGAAGTGGTCAGCTTGGCTGC
>sig_7616
ACGCAGAACTCCTCCTCCTCCTCCTCATCG
>sig_7617
CCGGAACCAGTTGGTACCCCGGGTTCGAAA
>sig_7618
CGTCGACCTGCAGCCAAGCTTCTTGGATGC
>sig_7619
GATTTTCAGCTGCCTCGCGCGTTTCGGTGA
>sig_7620
GTAGTTCGATACCAACTAAGGAAACACGAA
>sig_7621
AAAGTGTTCTGGTCGTTCTCCAATGTCATT
>sig_7622
GAGTCAGTCATCAGGAGATCATTGAAAAAG
>sig_7623
CCAAGCTCAAGCTAAGCTTGCATGCCTGCA
>sig_7624
ATGTTTCCTGTGTGAAATTGTTATCCGCTC
>sig_7625
CCTGGGGATCCCACGACCTTCGATCAGATC
>sig_7626
TGCAGGTCGATCGACTCTAGAGGATCGGAG
>sig_7627
GTGCACGTACGCGTGGCGCCTGCAGGTCGA
>sig_7628
AGTTAAACTGCTTGGTGCCAGCCAATGATC
>sig_7629
GGTGCCGAGCCCGTTCGGCAGCTCGACCTT
>sig_7630
ACAATGGAAGCTTGAGATCCACTTAACGTT
>sig_7631
GAGCTCTAAGCACCCATTTGCTGTCCACCA
>sig_7632
ATGAGAATTCAGATCTCTCACCTACCAAAC
>sig_7633
CTTATTGCCCGAATTCGGGGATGGGGAGTA
>sig_7634
GCGATCGAGGCGGCTACAGCCGATAGTCTG
>sig_7635
GCTTGCAGCTTGGCTGCAGGTCGACGGATC
>sig_7636
GTCAATTCGAGCTCGGTACCCGACACCATA
>sig_7637
CATCAAGCTTGGGCCCTCTAGACTGGAATT
>sig_7638
GGACGAGCTGTACAAGAAGCTTAGCCATGG
>sig_7639
TCGAATTCGTAACCATGGTAGGCCTACCCT
>sig_7640
ACGAAGCTTGCGGCCGCACTCGAGGATCCG
>sig_7641
ACTAAGGAGGTTGTATGAATTCGGCAACTG
>sig_7642
CAAAAAGGGGATCCGTCGACCTGCAGCCAA
>sig_7643
TGCACTTAATATGCGGCCGAGATCTGTCGA
>sig_7644
CTCTAGTTAACGAGAGTTGGCCGTTGCTCA
>sig_7645
TTCTAGAGTCGACGGATCCCCTTTTTGACA
>sig_7646
CCTAGGATGCATATGGCGGCCGCATAACTT
>sig_7647
ATTTATTGGATGTTAATGCTACTACTATTA
>sig_7648
CTAGATGTCGACTTAATTAATCGATATCTA
>sig_7649
GAGTTGCCAGGGAAACAGCAGGTCGTGGCT
>sig_7650
AGACGGCCACAGTCGATGAATCCAGAAAAG
>sig_7651
GATCTGTAGGGCCCGGTACCTTAATTAATT
>sig_7652
TAAGTATCATATTAGGAAATCGGTATTTTC
>sig_7653
CCATGGAGGCCTGAATTCCTCGAGATCCGT
>sig_7654
AAGTTATATTAAGGGTTCCGGATCGTCGAC
>sig_7655
GTAACCGTGCATCTGCCAGTTTGAGGGAAG
>sig_7656
GCTGCTCACGCTGAAATCAACGAAGCTGGT
>sig_7657
GTAGCACCGCCTACATACGTCGCTCTGCTA
>sig_7658
GACTTAAACGCCTGGTGCTACGCCTGAATA
>sig_7659
TGTAATGAATTCGAGCTCGGTACCCGGGGA
>sig_7660
GTAGGAGCGACCATAGGCATAAAACTGTTC
>sig_7661
GTTCATTTCATTTGGAGAGGACCTCGAGGT
>sig_7662
GACCGTTTAAACATAACTTCGTATAATGTA
>sig_7663
AATGCATGATCGAATTAGCTTCAAAAGCGC
>sig_7664
ATTACAATTACTATTTACAATTTCTAGAGT
>sig_7665
GCGGCCGCAATTCGAGCTCACTTGGCCAAT
>sig_7666
TGATCCTTTTTTTCTGATCAAAAGTGCTCA
>sig_7667
AAGCATTGGGATCCATATGACGTCGACGCG
>sig_7668
GAAACATGAGAGCTTAGCTCCGTTAAACAT
>sig_7669
GTAAACGCGTGGATCCCCCTCAAGTCAAAA
>sig_7670
AATTCCTCCATCCAAAAAAACGGGTATGGA
>sig_7671
GGGCTAATTCACTCCCAACGATGTCAAGAA
>sig_7672
AAACAGAATTCGAGCTCGGTACCCGGGGAT
>sig_7673
CATGGACGAGCTGTACAAGAGATCAGCTGC
>sig_7674
GACTGAGAGCCATTGCTATTGCTGTATTTG
>sig_7675
TAAGGAGAAAATACCGCATCAGGACGCGCC
>sig_7676
ATGGAATTCCCTCCGGGAGCTAGCTTGGCG
>sig_7677
TTGGTTTTTTCAACTGCGTCGACGCGGCCG
>sig_7678
ATAGAATACACGGGAATTCGAGCTCGGTAC
>sig_7679
TTTGGAGTAGGGGGGCCAATTCTCATGTTT
>sig_7680
AATTCCTGATTGATTGACCGGATCCTCTAC
>sig_7681
GTCATAGCCATTGAAGTGTTCCTCGAGGTA
>sig_7682
ACTTCGGAATAGGAACTTCTACGTAGCTAG
>sig_7683
TGGCTCGAGGAATTGATCCCTTCACCAAGG
>sig_7684
AAACGTGACCACATGGTGCTGCTGGAATTT
>sig_7685
CCGCCACTCCACCGGCGCCGCTGTTATCAC
>sig_7686
GCTCCCGACGGACGCATTTTCATCGTTTCC
>sig_7687
GGGTCTGACGCTCAGGGAACGACGCGTACC
>sig_7688
CATCACCATCACCATCACGGATCCGCATGC
>sig_7689
CCTGCAAGGCCTTCGCGAGGTACCCATCAC
>sig_7690
AGGAGATATACATATGTACGCTCGTGCTGC
>sig_7691
CATTAGCGTCGGGCTGGGTATCTGATTGCT
>sig_7692
GTACCGAGGACGCGTCGAATTAATTCCGCG
>sig_7693
GAGACAACTTTTCTATTTCTGGTGACAATT
>sig_7694
GCGTAGTGAGATCTTTAAATCTAGATTTAA
>sig_7695
GCAGTCGACGGGCCCGGGATCCGATATCTA
>sig_7696
TTTGCGCAACGTTGTTGCCATTGTGCAGGC
>sig_7697
AATCTCGCCAAGCTTTTTGCAAAAGCCTAG
>sig_7698
ACTCAAGCTATGCATCCCATTGGTTACCTG
>sig_7699
ATTACTGCAGGTCGACTCTAGATGGCCAGC
>sig_7700
TTGTACTGGTTTCGGGCGATGGTGCACTCT
>sig_7701
GCCGGCAGCTGCATTAATGAATCGGCCAAC
>sig_7702
TTTTTGGTCGCGTTTGTTTCGAACATACCG
>sig_7703
CTTAAGAGAGTCATAGTTACCCGAGCTCGA
>sig_7704
GATGAGCACTTTTGATCAGAAAAAAAGGAT
>sig_7705
AGGTCGAGCCCAGTGACACCATTGAGAATG
>sig_7706
ACACTATAGAAGGATCCGCGGAATTCCGCG
>sig_7707
GGACTCTAGAATGAGCCATCATCATCATCA
>sig_7708
TTAAGCTTAAGGAGGTGATCTAGAGTCGAC
>sig_7709
GGTGGTTCTGATATGCACCATCATCATCAT
>sig_7710
AGGTCGACGGATCCCCGGGCCGCCGATACT
>sig_7711
CCGGTACCTTGTCATCGTCATCCCCGAGGT
>sig_7712
TGAACAACCAAGTGACTATGGATCCCCGGG
>sig_7713
TCCTTTACGCATAAAAAACCTCCTTGGTAC
>sig_7714
AGTTTACCTTCTTCAGTTTTCCCCATGGAA
>sig_7715
GCTGGGCTGCAGAGATCTAAAAAAAAGCCC
>sig_7716
GGTCGACGGATCCCCCAGATCTGGGGAATT
>sig_7717
CATGTCAGAAAAAAGACGTGACAATAGAGG
>sig_7718
AGGATCACGTGATGCATGAGCTCGGTACCT
>sig_7719
AATTTAACGCGAATTTTAACAAAATATTTT
>sig_7720
TACCCGGGGATCCTCTAGAGTCCCCCGTGT
>sig_7721
GAAACGCGCGAGGCAGCGGATCGCGGCCGG
>sig_7722
CAGTTGGGTGCACGACCGGCCGTGCGGAAT
>sig_7723
GCGCTCGTGGGCCTCGTCCATGATGATGGC
>sig_7724
TGCGCAGATGAGATAGATCTTGGCAGTCAC
>sig_7725
AAATACGGATCTCGAGGAATTCAAAGCAAA
>sig_7726
GGAAGCTTTCTAGCCGCGGTCTAGGGATCC
>sig_7727
ATCCCTGCAGGTCGACTCTAGAGGATCCCC
>sig_7728
ATTTGCCAGAACCGTTATGATGTCGGCCTC
>sig_7729
CACAGTGATATGATCTCGGCGGCCGCGGAT
>sig_7730
CGTCCGGCGTAGAGGATCCGGCCCATTGGC
>sig_7731
AAGCAATACTTCACAATGATCAATGAAATT
>sig_7732
CTAGAATCGATCCCGGGAAGCTTAACTAAC
>sig_7733
TTGTAAACGGAAGTTCCTATTCTTTCTAGA
>sig_7734
ATCGATAAGCTTCGGGCCGCGTTGCTGGCG
>sig_7735
CAAGGACTGCTCCCAAAGATCTGATCATAT
>sig_7736
TATAGTGCTATGAAAATAAAAATTACTCCT
>sig_7737
CTCTGTCAGAAACGGCCTTAAGCACGTAGT
>sig_7738
GACCTGCAGCCCAAGCTTGGCACTGGCCGT
>sig_7739
ACCCTTGGGCCTGTAGAAGATGGCTGGGAC
>sig_7740
TCAAGCTTCGAATTGAGCTCGCCCTTGGTG
>sig_7741
GGTACCGAGCTCGCATGCGGATCCCATGGT
>sig_7742
AGCTTGAGTAAAGGAGAAGAACTTTTCACT
>sig_7743
TGTGTATATACTATATATAAGAAGAAGTAT
>sig_7744
GCCTGCTGGTTCCGCGTGGATCTGGATCCG
>sig_7745
CAATTGTGAGCGCTGGACTGGGCTCGAGCC
>sig_7746
CAAATAGCAAGTACTCAGAACAGCTGCTGA
>sig_7747
ATCTGATGGCGCAGGGGATCAAGGTCTGAT
>sig_7748
TCTGGTGTCAAAAAGGGGATCCGTCGACCT
>sig_7749
CGAGGCCCTTTCGTCTTCAAGGGATCCTCT
>sig_7750
TATTTTCTTGTATTCTTTGTTTAACCCTCT
>sig_7751
GTGATCTTATTTCAAGAGCTCATCGATTTC
>sig_7752
CTCGAAGCGGCCGCCCGGGTCGACTCTAGA
>sig_7753
CCATGGGTCGACCGGCCGGTCAAAGCAGAA
>sig_7754
GAGCAGTAATTCTAGAGTCGGGGCGGCCGG
>sig_7755
CCACTAGTTAATAGTTATCCGAAATTTGTT
>sig_7756
AGTTCTAGAAAAAAAAAGCCCGCTCATTAG
>sig_7757
AAATCATCTCAGAAGAGGATCTGAATAGCG
>sig_7758
ACCGCGGCTAGAGAATTCCTAGAATCGATC
>sig_7759
AAATCTTGGCGAGCCGCGCCGTGAATTCTG
>sig_7760
CCTTTTTCAATCCCTTGTGCAAAGCTGACA
>sig_7761
TGAACTGCACTGTGACAAGCTGCACGTGGA
>sig_7762
GACCATGATTACGCCAATTGGCTGCAGGTC
>sig_7763
GTCTCCCGTAGTGTTACTGTAGTGGTTCAA
>sig_7764
AGCTTGGAATTCCTTCCCTTTCATTATTAA
>sig_7765
ATCATTGGAAAACATTCAATTCGTCGACCT
>sig_7766
ATCGAATTCCTGCAGCCCGGGGGATCCGCC
>sig_7767
GAATTCACTGGCCGTCGTTTTACAGCCAAG
>sig_7768
TCAAGCTATGCATCAGATCTCATATGCCTA
>sig_7769
TTAGCAATCGTCTTATTCTAACTTTTCTTA
>sig_7770
TCAATAATACAATTTTCAGAATACGTTTTT
>sig_7771
CGTGAAGCTGTGCCTAGAAATATTTTATCT
>sig_7772
CAAGCCTCTCCTGAAGCGAAGGTTCGAACC
>sig_7773
AAAGTAGTTTCCGATATGGACGAGAAAGTT
>sig_7774
GTACCACTAGTACGCGTAGGCCTGAGCTCT
>sig_7775
GAGCATGGTGAGCAAGGGCGAGGAGCTGTT
>sig_7776
AAGCCATATGACCATGATTACGGATTCACT
>sig_7777
GCCGCTAAGGGTCGACCTGCAGCCAAGCTT
>sig_7778
CAACCTGAGCTTAGAGCTCGAATTTCCCCG
>sig_7779
CGGTATTTCACACCGCATAGGGTCATGGCT
>sig_7780
GCTCACCATGAGAGCAGCAGCAGCAGCAGC
>sig_7781
GATTCGAAGAAGGTACAGTACACACACATG
>sig_7782
TAATGACTCCAACTTATTGATAGAGTACTC
>sig_7783
GCGCGCCCATGCATGCTCCACTTGGCTCGG
>sig_7784
TCGGGAACCTCTTGCAGTGCGCCAGAGTCG
>sig_7785
TCCAGTGCAAAGCTGCTTCGAATTCGAGCT
>sig_7786
CGGTTCCTGGCCTTTTGCTCACATGTTCTT
>sig_7787
CAACAATCGAACCCCAGAGTCCCGCTCAGA
>sig_7788
TTAAATCAATCTAAAGTATATTTAATTAAG
>sig_7789
CGACTAATCGTTAGTTCATTTGCTTTGAAA
>sig_7790
CCCAAACAGGAAACGCAGCTGTAATCCGGG
>sig_7791
CGATGATAATATGGAACAAAAACTTATTTC
>sig_7792
ACCTCGGGCCGGGTGCGGCACACTACGTAG
>sig_7793
TGGTGATGGTGATGGTTCAGATCTTCTTCG
>sig_7794
TGGGCTACAGTACTGGTCTCTCAGCCCTTC
>sig_7795
GAAGTTTCATTCCATGTAACAATTGATTCC
>sig_7796
TCCCCGGGTACCATGGGCCCGCGGCCGCCT
>sig_7797
GAAAAAATCAGAAAATCATCAAAGCCGAAT
>sig_7798
TGAAATTGTTGTCCGCTCACAATTGTCTCC
>sig_7799
CTTGGATCATCGAGCTTGCATGCCTGCAGT
>sig_7800
ATACGACTCACTATAGAGCTCAGCTTCGGT
>sig_7801
CGAAAAACTGCGCGATCGCGCCTGATAAAT
>sig_7802
TAGCACGAAAAGGATCTAGGTGAAGATCCT
>sig_7803
ACGGGATCGCAAGCTTGGCTGCAGGTCGAC
>sig_7804
TTTCCCTTTGATATTTAACGGTGAACAGTT
>sig_7805
TGAGCTGTTGACAATTAATCATCGATAAGC
>sig_7806
AATTCCCAGCGTCACAGACTCCAGGCGTAA
>sig_7807
CCTGCAGCGACCCGCTTAAAAGCTCTAGCC
>sig_7808
CTCACGTTAAGGGATTTTGGACGCGTAAGC
>sig_7809
CCTGCAGCCAATTGGCGTAATCATGGTCAT
>sig_7810
CACTATAGAATACACGGAATTCGAGCTCGG
>sig_7811
CAGTTACCAATGCTTAATCAGTGAGGCACA
>sig_7812
AATGAGTGAGCTAACTCACATTATTCGGTG
>sig_7813
CATAGCTGTTTCCTGTGTGAAATTCTCGAG
>sig_7814
TCAGCGGCCGCAAATTCCCTATAGTGAGTC
>sig_7815
ATTATGAAAAAGTTAATATTTTTAATTGTA
>sig_7816
CAAGTAAGATGCCGGAGTGGCACTTCATCC
>sig_7817
TGTCGTGATTCACCTCTAGCTTCTTCGTCT
>sig_7818
CCACAGATATCCCATGGAACCGCGTGGCAC
>sig_7819
TCGCGGAGACTCTAGAGGGTATATAATGGA
>sig_7820
AACGCCAGCACATGGACAGCCCAATTGATG
>sig_7821
ATTGATTATGACTATGATTACAACGCCCAA
>sig_7822
ATGGATCCCCCTCAAGTCAAAAGCCTCCGG
>sig_7823
TCGACTAGTCGATCCTCTAGCCTCGAGGCT
>sig_7824
GCTCATCGAAGGTCGCGAAAGCTTCAGCTG
>sig_7825
AAACAACTAATTATTCGAAGGATCCTACGT
>sig_7826
TATTCCCTTGTGCAAAGCTGACAGCTTGTA
>sig_7827
CCACACACACCACACCCACACACCACACCA
>sig_7828
GCAGACGCGTCGACGTCATATGGATCGCCA
>sig_7829
AAAGATGCTGAAGATCAGTTGGGTGCTCGA
>sig_7830
AACGCCGGCACAGGAGGCCGCACGCACCCG
>sig_7831
GTCTTAAGCTTGAATTCGCGAGCTCCATGG
>sig_7832
TCTATTATGCAGAATTTTTTAGGAAGTGTA
>sig_7833
GGTGATGGTGATGGTGGGACTCTCCCCTGT
>sig_7834
CCTCTAGATCAGATCTAAGTGATCTCCAAA
>sig_7835
GTCAGAGGTCAGAAAAACGTTGCTTAACGT
>sig_7836
GTTTAAACCACCCCGTGTCTAGAGTCGACC
>sig_7837
TAGTGCTATGAAAAAAAAATTACTCCTAGA
>sig_7838
TGTATCGGTCGGTCATTCCATGGCTAATTC
>sig_7839
ACTGATGGTTAACTAGAGTAACGGGCTACT
>sig_7840
TCCCCGGGTACCGAGCTCGAATTCCTCGAC
>sig_7841
AAACTGTGAAGCGTATTTAACTAGTAAAAT
>sig_7842
AGCCAGTGCGACCGGGAAATCCTGCATTAA
>sig_7843
CGGCCGCCGACTAGTGAGCTCGTCGACCCG
>sig_7844
GACCATGATTACGATTTGAATAGAGGGTAG
>sig_7845
GGTCCAGACCGCCACTGCTGCGCCGTCGTC
>sig_7846
TGGCGAACTACTTACTCTAGCTTCCGGCAA
>sig_7847
GGGGAATATAAATGTCAGGCTCCGTTATAA
>sig_7848
TCAAAGCAAATGAACTAACGATTAGTCGCT
>sig_7849
AGCTTAGATCTCGAGGATGAACTAGTCGAC
>sig_7850
AAAGCGGCCGCGACTCTAGAATTGGATCCA
>sig_7851
GAGGATGCCTCTCTTGCTCTGGGCCTCGTC
>sig_7852
ATATATTTTAAAGGAGGACCAGATTTGTCA
>sig_7853
CGAAAATAGTACATAATGGATTTCCTTACG
>sig_7854
CAGCGAGGAGGCTGGGACCATGCCGGCCTG
>sig_7855
ACGCTCAGTGGAACGAAAACTCACCGTTAA
>sig_7856
AAGGAGGGTGAATGAATCGGACGTTGACCG
>sig_7857
AAGTCCGGATCTAGATAACTGATCATAATC
>sig_7858
CCAGCTGCACTACAGCGATTTACCATATCG
>sig_7859
ACCATACCTCTCAGGCGCCGCTGGTGCCGC
>sig_7860
AGATCAGATCTAGATTCTAGCCAGATACTT
>sig_7861
GATCTAGATCCGCGGTCACTTGGTTGTTCA
>sig_7862
TAAGTCATTCAAAATTTTCCTGTAGGAAGG
>sig_7863
GACGTAACATATAACTAACCTCCTAAACCG
>sig_7864
GCACTACAGCACGGAACGGTCTGCGTTGTC
>sig_7865
GCACCGGTAAGCCCATTGGGGGCCGCCAAA
>sig_7866
CAGCAGCAGCATGCAGGAAGCTTTTTGCAA
>sig_7867
TATCCATATTTATAGGATCTGTGATTGTAA
>sig_7868
GAAAACTACCTGTTCCATGGCCCACCCTCG
>sig_7869
CTCGCGTGATACACAAAGCCAGCCTCTTGC
>sig_7870
TAGAAAAATAAACAAATAGGGGATCTATGT
>sig_7871
AATCTTTAGTTAGTTAGGGAATTAAGCTTC
>sig_7872
AGGGAGACCGGAAGCTTGGGCTGCAGGTCG
>sig_7873
CGGCCGCCACCGCGGTGGATCCTGCACCAT
>sig_7874
TGTTAAAATAAAAAAGGGGACCTCTAGGGT
>sig_7875
CTTTCATCGGTTGTGGGGATCCGTCGACCT
>sig_7876
AATAATGGAGTCATGAACATGTGAATTCGA
>sig_7877
TGCATATGATATCGATGTACAGATCTGATC
>sig_7878
ACCGCGGATCTAGATCTGCGGCCGCAGGCC
>sig_7879
CCCGGGGATCTAGAGTACTGGTTGAAACCC
>sig_7880
TTCCAGAACAGGATCCCCCGTTAACGATAA
>sig_7881
CTGATTATTCCTTTGCCCTCGGACGAGTGC
>sig_7882
CCCCCCCCCCCCCCCCCTGCAGGCGCAAAA
>sig_7883
GAAGATTACTCTTGATGAAGGTCAGCCAGC
>sig_7884
ATGAATTGAAAAGCAGCTTGCTCAATCAAT
>sig_7885
GCCCGACGGTATCGATAAGCTTGATTGGCC
>sig_7886
GTTTAAACTTTAATTAAGCCCGGGCTGCAG
>sig_7887
CTGTCAAACATGAGAATTCCGGATCCTCTA
>sig_7888
GTGTCGGTGAAGTCATGCACCTTTTAATCA
>sig_7889
TGGCCGATTCATTAATGCAGCTGGTCTCTC
>sig_7890
TTGGCGACCGCGCGTACCTCCTGCGTCAGC
>sig_7891
CATGGCCATGGATTTTGTTTCCTGTGTGAA
>sig_7892
TGACCATGATTACGCCAAGCTCGGAATTAA
>sig_7893
CCTCTTCGCTATTACGCCAGCTGGCACGAC
>sig_7894
TCTTCTAGGATCGATTCTAGGAATTCTCTA
>sig_7895
ATGATGCACTTTATGATTCATGGTATATTA
>sig_7896
ATATCAGATCTACGCGTACGAGCTCGCGAA
>sig_7897
TTAACTCGAGGATCCGCCCCTCTCCCTCCC
>sig_7898
GATATACATATGACCATGATTACGGATTCA
>sig_7899
CCCTGGATTCGCAGTCACACCAAGGAAGAG
>sig_7900
TTCTTGGTTATTTCTTCAAAACGCTCTTTA
>sig_7901
ATGATCATAATCAAGCCATATCACATCTGT
>sig_7902
AGAAGGAGATATACATATGGGCCATCACCA
>sig_7903
ATCCGGATGAAGCCGGGCGTTAGACCTGCA
>sig_7904
CTTCACCGTTCGTCAGTAGGTTCCTGGCCA
>sig_7905
CATGCATCGGTACCGGGCCCCCCCTCGAGG
>sig_7906
AACCTCACGACCCCCCCCCCAGCACAGACC
>sig_7907
GAAAATCGATAGATCTTGATCCCCTGCGCC
>sig_7908
TTGACCGCTTATCATCGATAAGCTTTAATG
>sig_7909
CGGATCCTATAAATATGGATAACAATCCGA
>sig_7910
TTGATATTAATAGGGGATCGCAGTGGTGAG
>sig_7911
CTTGACGTGGTACTTGGCGAGCTTCAAGCT
>sig_7912
TGCAGTCCCGCCTACGGAGAAGAGGTAGGT
>sig_7913
GGATCCACGAGCTCGGACTCTTGTCGTCGT
>sig_7914
ATATCGTTGGGTTGATGTGTGCGTGTATGT
>sig_7915
GTTTTTCTAAATGACCAAACAGGAAAAAAC
>sig_7916
TATGCTATACGAAGTTATCAGTACAAGCCG
>sig_7917
AACGGAAAGGCAGGAACAGGAGAGCGCACG
>sig_7918
TGGCCGATTCATTAATGCAGAAATCAATCT
>sig_7919
AGCATATGAAAATAAAAACAGGTGCACGCA
>sig_7920
CTGTTCAAGTTTTCCCGGGTATGCAAACCG
>sig_7921
AGGGGATCAAGATCCGATCAAGAGACAGGA
>sig_7922
AAAACACAACATATCCAGTCACTATGGTGG
>sig_7923
ACAGGTATTTATTCGGCGCAATTGATATCG
>sig_7924
TAACGCATAATACAAAGTCTTTAAGTTTTG
>sig_7925
AGCTTATTAGCTAAATTTTAACAAATTTCA
>sig_7926
GCGAAAGCTTGGCTGCAGGTCGACGGATCC
>sig_7927
CGAGGCATGCGGTACCAAGCTTGGCACTGG
>sig_7928
ATCTCTAGAGAATTCGAGCTCGCCCGGGGA
>sig_7929
CTCTAGAAGCTTGCGTTGCTGGCGTTTTTC
>sig_7930
TGCTCCCAAAGATCTGATCATATGCATCCG
>sig_7931
AACAACAACCTCGGGCCGGGTGCGGCACAC
>sig_7932
GGTGAGTTTTCGTTCCACTGAGCGTCAGAC
>sig_7933
ACCCACCGGGGCCGGCCATGTCTCCGGAGA
>sig_7934
AGCATTTCGATGATGGCAACTCCAAATGGG
>sig_7935
TCGCTAGCTTCGGCCGTGACGCGTCTCCGG
>sig_7936
GCAGACTGGGGATCCTCTAGAGTCGACCTG
>sig_7937
GGTACCGAGCTCGAATTCCCGGGATCCGTA
>sig_7938
GGAAAAGATCCGTCGGCTGCAGGGGGGGGG
>sig_7939
TTTCTGAGCTTCGAAGATGTCGTTCAGGCC
>sig_7940
GACCATTCGTTTGGCGCGCGGGCCCAGTAG
>sig_7941
GAGGCCGAATTCGAGCTCGGTACCCGCGGC
>sig_7942
GATACACCAAATCGACTCTAGCGAATTCCT
>sig_7943
CGATAAGGATCCAACCCTTCCCTCAAACTG
>sig_7944
TATAATAAAATGACTTATAGGTCAAAAGTG
>sig_7945
TGAGAAAGCGCCACGCTTCCCGAAGGAGAA
>sig_7946
GCTCGTAAAATGTGTGGAATTGTGAGCGGA
>sig_7947
TGGTGGACAGCAAATGGGTCGGGATCCGAA
>sig_7948
GAATTCCTGCAGCCCGGGTCATTATCCTTC
>sig_7949
TATGTAGCGCTGATAACTAGAACTATGCAA
>sig_7950
AACAAAAGCTTGCATGCCTGCAGGTCGACT
>sig_7951
CCACCAGCCGCCAGATTGAGATCCCCCCGA
>sig_7952
TATTACGCCAGCTGTCTCTTATACACATCT
>sig_7953
TTCTAACTCTGTCATCGGTACCCAGGCGGG
>sig_7954
TACGAATTCCGGTCTCCCTATAGTGAGTCG
>sig_7955
CAGCCAGTGCCAAGCTTGCATGCCTGCAGG
>sig_7956
CGGCGGCCGCGATAGCAATTGGTCGACGGG
>sig_7957
CGTACAGGGATAGCACAGCCTGGATAGCAA
>sig_7958
TTACGCATCTGTGCGGTATTTCACACCGNN
>sig_7959
GGGGAGCGATCGACGTACGTTCGAACAATT
>sig_7960
CCAGGGGGATCTATCGATGAATTCCCGATC
>sig_7961
AATAATTGTGAGCGCTCACAATTCTAGACC
>sig_7962
CGAAGCCGCACGTCATCTAGCGCTGATGTC
>sig_7963
GAATACTCATACTCTTCCTTTTTCAATCCC
>sig_7964
GAGCTCCGTCGACAAGCTTGTCGAGAAGTA
>sig_7965
ATGGGTGGCTCGAGGGTTATTTGCCGACTA
>sig_7966
TTAACGCGAATTTTAACAAAATATTTTGTT
>sig_7967
GAATTAATTCCCACGGGTTTTGCTGCCCGC
>sig_7968
TTCGGTTGAATACTCATACTCTTCCTTTTT
>sig_7969
GGTACGTCGCTTTCGGTCCTAGCCAGCGCA
>sig_7970
CCACCGGCGCCGCTGTTATCACAAGTTTGT
>sig_7971
CGGGATCGAGATCGCATTAATGAATCGGCC
>sig_7972
CGGATCCAGCTGCAGAATTCGGCCGGCCAT
>sig_7973
CGGATCCCCGGGAATTGCGGAATTCCGCAA
>sig_7974
CAGTGAATTCCCGGGGATCCCAATGCTTCG
>sig_7975
GCCACGGAGCAGGACCAACAGGACGCAGAG
>sig_7976
TAATGAGGTCATCACGGCACAGGACGGGTG
>sig_7977
CGGTATTTCACACCGCATATGAAGTATTCG
>sig_7978
TGGCGAATGGNAATTCCAGACGATTGAGCG
>sig_7979
ACAGCCAAGCTTCGACGAATTTCTGCCATT
>sig_7980
CATGCAAGCTTGAGTAAAGGAGAAGAACTT
>sig_7981
GAGACGCGATTGAAAAAGGAAGAGTATGAG
>sig_7982
GAGTGTATATACTGGCTTACTATGTTGGCA
>sig_7983
GAGGATCCCCGGGTACCGAGCTCATGTTTG
>sig_7984
ATCGACGTAGTGCATACGCTCGCCCAGGAC
>sig_7985
CTGACTTGGTTTGGTATCAAAGGTTCTGAT
>sig_7986
TTTCGGCTGCGGCTGCGGCTGCGGCTGCGG
>sig_7987
ACTAGTTTCTCGGTACTATGCATAGATCAG
>sig_7988
CGATAAGCTCGGAATTCGAGCTCGCCCGGG
>sig_7989
ACGACGTTGTAAAACGACGGCCAGTATGAG
>sig_7990
GTGGGATCCCCGGGTACCGAGCTCGAATTC
>sig_7991
GCGCGCCTTAATTAAGGAGTCTGACGCTTC
>sig_7992
GTCACCCCAGGTAAGACCCAGGTCAGGGCC
>sig_7993
GTGAGAATCCAAGCTTGGCGAGATTTTCAG
>sig_7994
CTGCAAGATCTGCGGCCGCTTGGAGCCACC
>sig_7995
GGATGACGATGACAAGGCTTAGAGCTCGAA
>sig_7996
AAGTCACTGTTGTTTAAGACCTCTGCTGGC
>sig_7997
AGTCGTATTAATTCACTGGCCGTCGTTTTA
>sig_7998
CTCTTCCTTTTTCAATATTCCCTTGTGCAA
>sig_7999
CATGGAATGACCGACCGATACAATGATGAT
>sig_8000
ACCCGGGAATTCGGGGATCCACGCGGAACC
>sig_8001
GCCAATTTGTTTAACGGCTATCATGTTTCA
>sig_8002
GGGCCCGAGTAAAAAGTACTTTTTTTTCTA
>sig_8003
AGCTTCCATTGTGATGTCTGCTCAAGCGGG
>sig_8004
TGTTGGGAAGGGCGCTAGTGAAGTTACCAT
>sig_8005
GTCTAGGGTACCTCTAGGAATTCTCTAGCC
>sig_8006
TCGGATCCGACTCGAGTCCTGCAGGCATGC
>sig_8007
ATACACGGTGCCTGACTTTCCCGGGAATTC
>sig_8008
CACTAGTCTCTCTCTCTCTCTATCTATCTA
>sig_8009
ATAATTCACGAACCCAGTTGACATAAGCCT
>sig_8010
GGCTTTTGACTTGAGGGGGATCCCTTATGG
>sig_8011
TGGTAATGGGTAAAGGTTTCTTTGCTCGCC
>sig_8012
ACATATGGCCATGGGGATCCGCGGCCGCCG
>sig_8013
CCGCGCCCCGACCCATGAGGCGCCTGATCC
>sig_8014
CGGTACCCGGGGATCCTCTAGATCTCGAGG
>sig_8015
GCGGCCGCCTCTGATCAGGATAACAGAGTG
>sig_8016
CCGGGAATTCTGCAGGATCCGTCGACTCTA
>sig_8017
GCAGGAAGAGCCCTCGAGGAATTCTCTAGA
>sig_8018
TTTCATTATAACCCTCTTTAATTTGGTTAT
>sig_8019
AAACCATGTCGCGACGACGACGACAAGCGT
>sig_8020
CCATGATTACGCAGATCTGCCCCGGATCCG
>sig_8021
ACGGGATCTATCATCTTGGTGAAGGGATCA
>sig_8022
ATTGTCGACCCTGTCCCTCCTGTTCAGCTA
>sig_8023
TAACCAAATTAAAGAGGGTTAGAATTCAAC
>sig_8024
GCGCGGGGAATTCCCGGGGATCCGTCGACC
>sig_8025
CGTCAGAGAAGGGAGCGGCCATGGGAATTC
>sig_8026
GTATCGCGAGTCGACCTGCAGGCATGCAAG
>sig_8027
CCCGGCCGCCATGGCGGCCGCGGGAATTCG
>sig_8028
GGGAGACTGTGATGCCGCACTTCTTGGCTA
>sig_8029
AACGGGCTAGCCAGCCAGAACTCGCCCCGG
>sig_8030
ACACCAGGGACAGGCGGCCGCAGTTGCTGG
>sig_8031
GGATCCGCTAGCCCGGGCGAATTCGGAAGC
>sig_8032
ATCGTTGAGCTCGCCCTTTTAGACTCGAGC
>sig_8033
CTGCCTTAAAAAAACTGCAGTCAGAAGAAC
>sig_8034
TCAAGACTGTCGACGTCAGGCCTTGTCAGT
>sig_8035
GTTAGTTTAAACTATGATAGTTAATTAACT
>sig_8036
CAACGTTGTTGCCATTGCTGCAGTCACTGC
>sig_8037
CGTCCATATGTATATCTCCTTCTTAAAGTT
>sig_8038
TAGTCACTTACTTAAGCTTGGTACCGAGCT
>sig_8039
GGTGCGCGTAAGTCATTGATTTACAATGAC
>sig_8040
CCCGCGACGACGTCCCGCGGGCCGTACGCA
>sig_8041
CAGAGACCCCGGATCGGGGTACCGAGCTCG
>sig_8042
AGAATCGGATCCTAACTAGTTAAGGAGGCA
>sig_8043
GATACCACCACTACCGCGTGGCACCAGACC
>sig_8044
TCGAATTCGATAAGCTTTAATGCGGTAGTT
>sig_8045
TCGATAAGCTTTTCAATTCAATTCATCATT
>sig_8046
CCACCGGGTACCGAGCTCGAATTCTGAGAT
>sig_8047
TTCCGCGTGGATCCGCTTAGAGCTCGAATT
>sig_8048
GAATTCCCCTGGCACGACAGGTTTCCCGAC
>sig_8049
AAGAAAGACAAAGCCAGAGTCCTTCAGAGA
>sig_8050
CATGTCGAAAGGAGAAGAACTTTTCACTGG
>sig_8051
ATTAATGCAGGACTAATTAACCCTCACTAA
>sig_8052
GGTAGGTATGGAAGATCCGAATTTCTGCCA
>sig_8053
CCCGGGGATCCGTCTATGATCAGATCTCGA
>sig_8054
AGCTACCTGTTCCATGGCCAACACTTGTCA
>sig_8055
ACGTGATGCATGAGCTCGGTACCTAGGCCT
>sig_8056
TATTTCCGATAGGGGCAGTTAAAGTGAATT
>sig_8057
CTAAACATAGCAATTCAGATCCGGTCCAGT
>sig_8058
TCTACGAATCGCGATGGGCATCTGGCTTAA
>sig_8059
GGCGTTGCTAGTACCAACTCTCTTGAAGTT
>sig_8060
TTAAGGGGCCTAGGCAGCTGGACGTCCAGC
>sig_8061
CGATAGGGACGTCATATGGATCCAACCCCT
>sig_8062
GATCTTATTTCAAGAGCTCGGTACCCGGGG
>sig_8063
ATTTATTCGGTCACCAACGCTTTTCCCGAG
>sig_8064
GTTGCTTTGACGTATGCGGTGTGAAATACC
>sig_8065
TGGGGGATCTGCTGGCGAAAGGGGGATGTG
>sig_8066
TCTTCAACTTTGTCTTCCAGCTGTTTCATA
>sig_8067
GGTGTGCGATATCCCCCAGAGCGGCTTTCA
>sig_8068
ACGCCCCGCCCTGCCACTCATCGCAGTAAA
>sig_8069
CTAGAGCCCCAGCTGCGCAGATCTGCTATG
>sig_8070
CGAGATCGAGCTAGTTGATTGGATGTACCG
>sig_8071
GGATCCGATTTTGGAGGATGGTCGCCACCA
>sig_8072
TNCCATTCGCCATTCAGGCTGCGCAACTGT
>sig_8073
TCCACAGCAGATCCAGACATGATAAGATAC
>sig_8074
TTCCCCCCCCCCCCCGAGCTCTCATTGTTT
>sig_8075
GGCTTATGTCAATTCGAGCTCTCATTGTTT
>sig_8076
TCAGGATCTGCTTGCTCACCATGGTGCTAG
>sig_8077
ATCACCATCACGGATCCGTCGACCTGCAGC
>sig_8078
AAGAAGGAGATATACATATGCATACCCCAG
>sig_8079
GCTTGGCACCACGTGTTAATTAAGATCTAG
>sig_8080
TTGACAGCTTATCATCGATAAGCTTCTTGG
>sig_8081
GTTCTAGAAAGCTGGCGGCCGCTAAGCCTA
>sig_8082
TAACTTTAACAGATGGGGTTTTTCTGTGTG
>sig_8083
CCGCACATGCGGCAAGACATTACCGGCAAG
>sig_8084
CGGATCAATTCATCGATGCAGGTGGCACTT
>sig_8085
ACGAGGGCAAGCTTGGCACTGGCCGTCGTT
>sig_8086
GGTTTAGCACTCCCGGGTTTAGCACTCCCG
>sig_8087
TCGCATCACCATCACCATCACCATTCCCAT
>sig_8088
GATTACGAATTCAGATCTGAATTCGAGCTC
>sig_8089
CTGCGCCGCGTCGAATTCGCGTCAATTCTC
>sig_8090
GGAGGCGCCGGTGGAGTGGCGGCCCTCGGC
>sig_8091
CGCGGGGAGAGGCGGTTTGCGTATTGGGAC
>sig_8092
GTCGCGGATCCGAATTCGAGCTCCGTCGAC
>sig_8093
AGGACCTGTGACTTAAGCTTATCGATGTCG
>sig_8094
CCAGGGGCCCCTGGGATCCCCAGGAATTCC
>sig_8095
TTATTCTATCTATGGCTCGTACTCTATAGG
>sig_8096
AGTTGGCTGCTGCCACCGCTGAACAATAAG
>sig_8097
GCCATATGGGTACCGAGCTCCTCGAGAGGC
>sig_8098
GATAGAGTCTTACTACCACCAAAACATCAA
>sig_8099
GTGCGGTATTTCACACCGCATATGAAGTAT
>sig_8100
GCGTGCTAGCGCGGCCGCATCGATAAGCTT
>sig_8101
CAGCGGTAAAGGATCAACTAGTGGTTCTGG
>sig_8102
ACCATGATTACGCAGATCTGCCCCGGATCC
>sig_8103
AGCCAATTGGGGCCCAACGTTCTCGAGAAC
>sig_8104
AAACGGGCTAGCCAGCCAGAACTCGCCCCG
>sig_8105
TCGACCTGCAGGCGGCCGCACTAGTGATAT
>sig_8106
GCCTGAATGGCGAATGGCGACCCCGGTTGA
>sig_8107
ATTGTTTGGCCTTGTTGGCCATCATTTTGG
>sig_8108
CATGGCCTGTCGCTTGCGGTATTCGGAATC
>sig_8109
CTCGTCGAAATCGAATTATCAATTCGTAAT
>sig_8110
TTCACACCGCATATGGTGCACTCTACGTAC
>sig_8111
TCGACAAGCTTCGTCATCATGTGCATGATC
>sig_8112
TCACCATGCTGTTATCAACCACTTTGTACA
>sig_8113
AATCTAAAACATCTAAATCTCCAAATTTCA
>sig_8114
GGTTTGCGTATTGGCACCATTCCTTGCGGC
>sig_8115
TTAAGAATTACCTGAGGAATAAGTGACTTA
>sig_8116
GGCGCAGGCGCCGCATTGAAGATCTCCGGA
>sig_8117
CTGCATGCGCCCAATACGCAAACCGCCTCT
>sig_8118
TTATACGAAGTTATAAGCTTAAGATCCCGA
>sig_8119
GGTATCTGCGCTCTGCCAAAGCCAGTTACC
>sig_8120
AGGAAGTGGAGACAGTGAGGAGAAGCAGCA
>sig_8121
CTATAATTGAAAAAGCGTAGTTATAATCGC
>sig_8122
AGCTCACTCACTCAAGATGTGTATAAGAGA
>sig_8123
CGTGGCGCCTGCAGGTCGACTCTAGAGGAT
>sig_8124
GCTCGCCGCAGCCGAACGCCCTAGGTCTAG
>sig_8125
TATGATCCTCTAGATCAGATCTAATACTCA
>sig_8126
TTTAACGGTGAACAGTTGTTCTACTTTTGT
>sig_8127
GCAGGAGGTCCTGTCCTCAGATGAAATTGG
>sig_8128
TCCCCCGGGCTGCAGGAATTCGATTCGAGT
>sig_8129
CATCGATAAGCTAGCCCGCCTAATGAGCGG
>sig_8130
TAATAAGGGTAACTATTGCCCTGCGGTAAA
>sig_8131
CTAGAAAGTATAGGAACTTCACCGGTGGGT
>sig_8132
TTTTCTGAGCCTCGAAGATGTCGTTCAGGC
>sig_8133
TACGTCGACAAGGAGCTTGCATATGAGTGA
>sig_8134
ATCTGATCGCATGCGATCAGATCTTGATCC
>sig_8135
GGCACTGGTCAACTTGGCCATGGTGATGTC
>sig_8136
GGAATTCAGGAGCCCTTCACCATGATAGAT
>sig_8137
GATCAAGGCGAATACTTCATATGCGGTGTG
>sig_8138
TAAATAAGGAGGAATAAACCATGGCTGGTG
>sig_8139
CGACGGAGCTCGAATTCGGATCCCGACCCA
>sig_8140
TATATTATCAATGTTTAATCTATTTTAATT
>sig_8141
CGAAGGCGCTTATCGGAATTCGAGCTCGCC
>sig_8142
AGCTTGGGAGCTTGGCGTAATCATGGTCAT
>sig_8143
CTAAGCTTATTTGTATAGTTCATCCATGCC
>sig_8144
ACCACGGCGCCTCGAGCAACACCTTCTTCA
>sig_8145
CCACCCCGGGTACCGAGCTCGAATTCTGAG
>sig_8146
AAGCCGGATCCACGCGGCGTTTACGCCCCG
>sig_8147
CGTGACCGTGCAACCATGGGCCCACCGCCG
>sig_8148
TCCGGGCCTTTCGACCTGCAGGTCGGCCGC
>sig_8149
AACTAGTGAGATCCTCTAGAGTCGACCTGC
>sig_8150
CGCCGGTGAGCGTGGGTCTCGCGGTATCAT
>sig_8151
TGTGATATTAGCCACGTTCGGGGCGCGCCT
>sig_8152
TCGGCGGATTTGTCCTACTCAAAGCTTGGC
>sig_8153
GATTGGCGACGGTTTCGAGAAAGCGCGTGC
>sig_8154
CCGCCGCAAGGAATGGTGCCAATACGCAAA
>sig_8155
TCGGTACCAAGCTTACTAGTGTCGACGAAT
>sig_8156
GAAAATCTTCTCTCATCCGCCAAAACAGCG
>sig_8157
GTCGACGGATCCGTGATGGTGATGGTGATG
>sig_8158
TTCTAGGAGATCTTCTAGGAAGCTTTCTAG
>sig_8159
CGGGTTTCGCCACCACTGATTTGAGCCGTC
>sig_8160
TGTTTGAGAATACCACTTTATCCCGCGCTA
>sig_8161
CGGCCAGTGAATTCCCGGGGATCCCGCGAA
>sig_8162
AAAGGTAATCCTGTATAGTAATAGGGTATG
>sig_8163
TACGAGCTCGCTTGGACTCCTGTTGATAGA
>sig_8164
AAACTATGGCGCGCCTTTGCGATCGCAGAC
>sig_8165
CAGCCGCCAGATTGAGATCCCCCCGGAATT
>sig_8166
ATGGTCGCGACCCTACCCTCGATTGCAGGC
>sig_8167
ATTGATCAATCAATCACCGGATCCCCCATG
>sig_8168
CTAGAACTATAGCTAGAATTCGCAAATTTA
>sig_8169
AGGATCCCTAGAGGGCCTCATGGGCCGTCG
>sig_8170
GCAAAGCTTGGGAAATAGTACATAATGGAT
>sig_8171
AGCATATGGCTAGCTCGCGAGTCGACTCTA
>sig_8172
GGAAAAACGCCAGCAACGCACCTTCAGCCT
>sig_8173
TTCGAGCTCTAAGCTCAGGTTGACTTCCCC
>sig_8174
CGGATCCCATGGTGATGGTGATGGTGAGAT
>sig_8175
CCGATCAGATCATATCGTCAATTATTACCT
>sig_8176
GCATTTATCAAGGGTTATTGTCTCATGAGC
>sig_8177
CCGCTGTGCAGTCGGCTGAGGCCAGAGTGA
>sig_8178
GGACGCGGGCCGCATAACTTCGTATAGCAT
>sig_8179
ACAAATAACGAAGAGCGGATCCCCGGGTAC
>sig_8180
TCCTACGTACCACCACACTGGGATCCGGCC
>sig_8181
ATCGAATTCGAGCTCCGTCGACAAGCTTGC
>sig_8182
CCCGTCACCGAGATCTGATCCGTCGACCTG
>sig_8183
TCAAGGGCGAGCTTGTCATCGTCATCACCG
>sig_8184
CGCAGTCATCTTCCGCTTCCTCGCTCACTG
>sig_8185
GGGGTTCAGCAGCCACCTGCAGGTCGACTC
>sig_8186
GTCGACGGATCCCCGGGAATTCTCATGTTT
>sig_8187
TTTTCTTTCTTATCTTGATACTATATAGAA
>sig_8188
ACCATCACCATCACGGATCTGGTTCCATGG
>sig_8189
TGCCAGAACCGTTGTGATGTCGGCCAAGCT
>sig_8190
CTTGGTACCGAGCTCGGATCCACTAGCTCG
>sig_8191
TCCTCGCCCTTGCTCACCATGGTGGCAAAT
>sig_8192
TTAGAGCCTGCAGGCATGCAAGCTTGGCAC
>sig_8193
AGGAATTCGATAAGCTTCTAGGATCCCCAG
>sig_8194
TTGCGGCAGCGTGAAGCTAGCGGAATTCGA
>sig_8195
GCTTTCCCCCCCCCCCCCGAGCTCTCATTG
>sig_8196
ACTAGTCCCTTTAGTGAGGGTTAATTCTGA
>sig_8197
ATACGATCCGTATTTATAGGTTTTTTTATT
>sig_8198
CGCCCTTGCTCACCATGAGAGCAGCAGCAG
>sig_8199
GGTTCGCGGAATTAATTCGACGCGTCCTCG
>sig_8200
TGCCGGGCCTCTTGCGGGGTATCGTCCATT
>sig_8201
TCCTGAATTCCTGCAGACTAGTAAGATCTG
>sig_8202
TACGCCAAGCTCTAGGGATAACAGGGTAAT
>sig_8203
AGCACCAGGTTCCGCGGGTTTGGTGCCCAG
>sig_8204
AAATCGATAAGCTTGGATCCTCTAGAGAGC
>sig_8205
TCGGCCGACTTGGCCTTCCCTTTAGTGAGG
>sig_8206
TCAGTTTAATAAGCTTAATTAGCTGAGCTT
>sig_8207
AACTAATTATTCGAAACGAGGAATTCACGT
>sig_8208
GGCTGCAGCAATTCGGAGGCATATCAAATG
>sig_8209
ACTTCTCGACAAGCTTCGTCATCATGTGCA
>sig_8210
GCCAAGCTCAGATCCAAGCTTGTCGACCCG
>sig_8211
AAGCTTATCGATACCGTCGACAACTCGAGG
>sig_8212
GGGAAGCTACCTGTTCCATGGCCAACACTT
>sig_8213
CCTTTTGCTCACATGGTCCTCAACGACAGG
>sig_8214
GTGGAGGTTTCGGATGCGTTAACCATCAGT
>sig_8215
AAACCACACTGCTCGAGCTAGCTACGTAGA
>sig_8216
ACCATGATTACGCCGCCTGCACGAAGTGCC
>sig_8217
GGAGATATAATAATGAAGCTTCCTCGAGTG
>sig_8218
CAGATCTGGGTACCGGTGGTGGCTCCGGTG
>sig_8219
TTTTGCAAAAGCTAGCTTCACGCTGCCGCA
>sig_8220
ACCATGGGGACCGAGTACAAGCCCACGGTG
>sig_8221
GCTGCCCGGATTACAGCTGCGTTTCCTGTT
>sig_8222
GACCACCCGGGGATCCTCTAGAGTCCCCCG
>sig_8223
TCGATAAAGTCGACTCTAGAGGATCCCCGG
>sig_8224
ACGACGACAAGAGTCCGGAGCTCGTGGATC
>sig_8225
TTAGAGCCTGCAGGCATGCAAGCTTGGCGT
>sig_8226
GCCAATATTTTACAATTGTTTATATAAAAT
>sig_8227
GGATGCACAAATTAAAAATGAAGTTTTAAA
>sig_8228
GCTTTTGAAGCTAATTCGATCGTCCGGGCC
>sig_8229
GATGATGAGAACCAGACATATGTATATCTC
>sig_8230
TGGAGTTCTTCGCCCACCGGGCTCGATCCC
>sig_8231
AAAGATCTGATCATATGCATCCGCGGGCCC
>sig_8232
ACATGGACAGCCCAGATCTGGGTACCGATG
>sig_8233
ACCTGATAGCCTTTGTAGATCAATTCTCAT
>sig_8234
CGGAATTCTTAGGCCACACGTTCAAGTGCA
>sig_8235
GAAAGTATAGGAACTTCAAGCTGGCCGCGA
>sig_8236
ACAAGGCAAGCTAAACAGATCTGGCGCGCC
>sig_8237
GTGTCGGCATCGATTTAGTGGTGATGGTGA
>sig_8238
ACCGTCGACGATATCGATGCATGCTGCAGT
>sig_8239
TGCGCAGCCTGAATGGCGAATGGCGCGTTA
>sig_8240
GCAGCATGCAGGAAGCTTTTTGCAAAAGCC
>sig_8241
GATTGCAATTGGAATTCGAGCTCGGTACCC
>sig_8242
ACAGGGCGCGTCAGGATCTGCGGTGTGAAA
>sig_8243
CATCGAGGGTAGGCCTGAATTCAGTAAACC
>sig_8244
GTCTCGCTGGTGAAAAGAAAAACCACCCTG
>sig_8245
CGGAGAGAAGGCTCACGAGGGAGAGCAGCG
>sig_8246
AAGCTTAAGACGTCGTGCACGTACGCGTGG
>sig_8247
GAGCAGGACTGACACGTCCGACGCGGCCCG
>sig_8248
GGTCGACGGCCCAGCTTTATGCTTGTAAAC
>sig_8249
GGCCACGGGCCTGCCACCATACCCACGCCG
>sig_8250
AGCTAGCTACGTAGAAGTTCCTATTCCGAA
>sig_8251
GTGAGCTCGTCGACCCGGGAATTCCGGACC
>sig_8252
TACCGGTCGCCACCATGGTGCGCTCCTCCA
>sig_8253
AATTCTGGCGGCTCTGAGGGTGGCGGTTCT
>sig_8254
CGAAGAAGCTAGCATAAGGCCTCGCAATGG
>sig_8255
ATCCCCTAGCACTCCCGGGTTTAGCACTCC
>sig_8256
TCCAAATTGCTTCGATTCAGATCAACAAAA
>sig_8257
GGGAATTGCGAATTCGCAATTCACTGGCCG
>sig_8258
TCGCTTTACGAGTAAAGCTTGGCACTGGCC
>sig_8259
TGCAGATCTCGAGCTCGGATCCATGGTTAA
>sig_8260
CGGATCTGATCTTAATTAATTATCACCACT
>sig_8261
TCCCCCATATGCATTTTTTTCCTCCTTACC
>sig_8262
CGCTGTTTCCTGTCTAGAGGTACCTCCACA
>sig_8263
GGGGTACCGTCGACATGCATGGCGCGCCGG
>sig_8264
CGTGGCTCAGTTCTTGTATATATGGAGACA
>sig_8265
TACTAGTCGGCCGTACGGGCCCTTAAGGCC
>sig_8266
ACTAACTAAACGCAAAAAGGCCATCCGTCA
>sig_8267
TCAATGTATCTTATCATGTCTGGATCGACA
>sig_8268
CCCCCCCCTGCAGGTCCCGAGCCTCACGGC
>sig_8269
AGCCGGCGGAACCGGCGGAGCCGGAAGCTT
>sig_8270
GGGATACAGGGATCCTCTAGAGTCGACCTG
>sig_8271
TCCGGAATTCTTAACATGTGCTTACCCATC
>sig_8272
GTGATGGTGATGGTGGCCCATGGTATATCT
>sig_8273
CTGATGCAGCTCTCGCAGGGCGAAGAATCT
>sig_8274
GGATCCGATATCGCCATGGCCTTGTCGTCG
>sig_8275
TATGGTGATGGTGATGGTGGCCCATGGTAT
>sig_8276
GGAAGCTACCTGTTCCATGGCCAACACTTG
>sig_8277
CATGGCTAGCGGAGTGTATACTGGCTTACT
>sig_8278
TGATTGACCGGATCGATCCGGCTCTAGAGG
>sig_8279
ATGTCAACACCGCCAGAGATAATTTAGGAT
>sig_8280
GTGTTGACGGATCCGGGGAATTCGTAATCA
>sig_8281
AAAGCTTATCGAAGCTTATCGATTCTAGAC
>sig_8282
GCGCCATGTTCACGCTTTGTTCTTCCATTT
>sig_8283
GGCAAGCCCCGGCGGTGGGCCCATGGATGT
>sig_8284
CGGGCTAGAGATCCCTGTGTGTGTGTGTGT
>sig_8285
GGTAGGTGAGAGATCCCCGGGGATCCCCGG
>sig_8286
AGGAAATCCATTATGTACTATTTAAAATCA
>sig_8287
AGTCGACCTGCAGGCATGCATAAGCTTTTC
>sig_8288
CCAACGTGGTCACTTGGCGCGCCGGATCTG
>sig_8289
TCGTTTTATTTGATGCCTCTAGCACGCGTA
>sig_8290
GGATCCACAGATATCCCATGGAACCGCGTG
>sig_8291
TCCCCTCTAGGATCCGAATTCGAGCTCCGT
>sig_8292
ATTGGGGTACCGAATTCCTCGAGCGTGTCC
>sig_8293
CAGGATGCAGATCGAGAAGAACCTGTCGGC
>sig_8294
CTTAGATAGACAACTGAAAGCGTTAGAGGG
>sig_8295
ATTATCTTTGCGAACCCAGGNGCTGGTGAC
>sig_8296
AGGCTAGCATGGATCTCGGGCCCCAAATAA
>sig_8297
GTCCCCCCCCCCCCCCCCCCCTGCAGCAAT
>sig_8298
ATGGTCATAGCTGTTTCCTCCACTTTGTAC
>sig_8299
TCCACCATGATGATGATGATGATGCATTTT
>sig_8300
TAGCTTAATAAGCTTAATTAGCTGAGCTTG
>sig_8301
TTGGATCATAGTTCTAGCTAGTTCTAGAGC
>sig_8302
GTATTTATTCGCTGTAGTGCCATTTACCCC
>sig_8303
CTTTTTTTAAGGCAGTTATTGGTGCCTAGA
>sig_8304
GAGTGGCAGGAATTCCTTAAGATTATTCCA
>sig_8305
GAATTCGGCTCAACAACTTCGTATAATGTA
>sig_8306
AATTTGCGGCCGCTGAATTCGAGCTCGGTA
>sig_8307
ATTGATGACGACGACAAGAGTCCGGAGCTC
>sig_8308
GATTCCGAATACCGCAAGCGACTTCTCATG
>sig_8309
GAAAGGAGGAACTATATGCCCGGATATCCA
>sig_8310
GTGTCTAATTTTTAAGTTAACTTTGATTCC
>sig_8311
GTTCCTGACTATGCGGGCTATCCGTATGAC
>sig_8312
AGATCTCCTAGAATCGATCCTAGAGTTAAC
>sig_8313
CGACGGCCAGTGAATTCCATGAACATCCGG
>sig_8314
CGCATACTGATTGCCCTTCACCGCCTGGCC
>sig_8315
TCCCCCATATGCATTTTTTTCCTCCTTATA
>sig_8316
CGTGGCCCGCGACCTTCGTCCCAGCGCACG
>sig_8317
ACGAATCGATGGGCATCTGGCTTAAAGTGC
>sig_8318
TCTTGCAAAACCACACTGCTCGAGAATTCA
>sig_8319
AGAAGGAGATATACATATGGGAATTCTACG
>sig_8320
TATGTTTTTGGCGTCTTCCATGCTGTTATC
>sig_8321
TAATGTCAATCTCAACCAACAGAGATGTTT
>sig_8322
CCATCAATGATAGAGTGTCAACAACATGAC
>sig_8323
CATCATCATCATCATCATGCTGTTATCACA
>sig_8324
GATTGTATAGTTCATCCATGCCATGTGTAA
>sig_8325
CACCTGGTCGCTTTCAGAATTCCCGGGGAT
>sig_8326
GCCTGGCACAATAATTTTTCCTTTTTCAGT
>sig_8327
CGGATCCACGAGCTCCCGGACTCTTGTCGT
>sig_8328
TCGAATTCAGATCTCCCTTTAGTGAGGGTT
>sig_8329
CCGTCGACCAATTGCTATCGCGGCCGCCGA
>sig_8330
CATGATTACGAATTCGGCGCGCCATTTAAA
>sig_8331
CGACATTATCGCGCGCCCATTTATACCCAT
>sig_8332
CCCGGGGATCCGTCTATGATCAGATCTTTA
>sig_8333
ATCCGTTGACCTGCAGGTCGACCCAGATCT
>sig_8334
GAGGCCTGCGGCCGCAGATCTAGATCCATA
>sig_8335
GATGATGATGAGAACCAGACATGGTTCGAC
>sig_8336
GTCCTTGTTGTGGGTGCCCCTCCTCGTAGA
>sig_8337
GGGAGGCAAACAATGAGAGCTCGCACGAAC
>sig_8338
AGCGCCACGCTTCCCGAAGGAGAAAGGCGG
>sig_8339
CTTCCCTCAAACTGGCAGATGCACGGTTAC
>sig_8340
AGTGGATCCGAGCTCGGTACCAAGCTTGGC
>sig_8341
GGCCAATTCGATCCATTGCTGTTGACAAAG
>sig_8342
TTAGAAAACACTAGAGCTTGATGAAAATTT
>sig_8343
TAGTTTAAACCCGGGGATCCGCGGTCACTT
>sig_8344
GGCAGAGCTTATCGATGATAAGCTGTCAAA
>sig_8345
GTCGTATTACTCGAGCCATGGTCGGGCTTG
>sig_8346
ATATCGTCCGAATTAGCTTCAAAAGCGCTC
>sig_8347
GATAGGCTTACCTTCAAGCTTGTCATCGTC
>sig_8348
TTCGGATCCCCGATATCCATGGGACTCTTG
>sig_8349
GCGTAGCTGAAACCGGTACCGTCGACCCGA
>sig_8350
GCTTTGTTAGCAGCCGGATCCGACCCATTT
>sig_8351
GTTCGAAATCGGACCACTTCTGCGCTCGGC
>sig_8352
TCCGGACCCACCTCCGCCACGAAAAATAAC
>sig_8353
TACTCGAGGGCCGGCGCGCCGCGGCCGCTA
>sig_8354
AGTGAGTCGTATTACAATAGTAAAGGAGAA
>sig_8355
GCGTAATACGACTCACTATAGGGTCTAGAG
>sig_8356
TCATCACCGAAACGCGCGAGGCAGCTGCTC
>sig_8357
ACTCCTTCGTCGGTGTCGTCGCCGGATGGT
>sig_8358
CGTCCCCCCGCGGACAGCCCCGAGGCTGGA
>sig_8359
AACTGGGTTCGTGCCTTCATCGGTTTCCAC
>sig_8360
CGGAAGCTTGGGCTGCAGGTCGACTCTAGA
>sig_8361
TTATACACGAATTAATTCACTGGCCGTCGT
>sig_8362
CAGATCCTCTTCTGAGATGATTTTTGTTCT
>sig_8363
ATGAGAGCTCATGTTTGACAGCTTATCATC
>sig_8364
CTCTCTATAATTTCTCCATACCTGTTTTTC
>sig_8365
TTCTTTCCTGGTACCGAGCTCGATGCTTGT
>sig_8366
TACGAATTCAGATCTGAATTCGAGCTCGGT
>sig_8367
TCACAGGTATTTATTCGCTGTAGTGCCATT
>sig_8368
GAGGCCTGCGGCCGCAGATCTAGATCCGCG
>sig_8369
ACTATAGGGAATTTGCGGCCGCTGAATTCG
>sig_8370
TCTAGAGGATCAAATCGAAACGATTATGAA
>sig_8371
GCTCGAATTCGGATCCTGGCTGTGGTGATG
>sig_8372
GCGCGAGGCAGCCTCGAGGGACCTAATAAC
>sig_8373
CACCAGTCATGCTAGCCATGCTGTTATCAA
>sig_8374
AGATATCCCATGGCCTTGTCGTCGTCGTCG
>sig_8375
TGATTATGATCCTCTAGATCAGATCTAAGT
>sig_8376
GCTGAAGCTTGAATTCATCGATGATATCAG
>sig_8377
GATCAGAAAGAAAAGTGCCATACAAGTATT
>sig_8378
GCCACTCCACCGGCGCCTAAGCTTAGAGCT
>sig_8379
CCAAGACAATTGCGGATCTATAAATACCCA
>sig_8380
AGTAAGTCTCTCAAGCGGTGGTAGGCGGCC
>sig_8381
CATGATTACGGATTCACTGGCCGTCGTGGC
>sig_8382
CTTTACCCATTGAGTTCAGCTAGAAAGATT
>sig_8383
TAGACAGATCCTCAGCACTTTCGATGGGAG
>sig_8384
GAAGCTAAGCTTATCATGATTAATTGTCAA
>sig_8385
TGATATCGTCCGGGCCGCAAGCTCCTAGCG
>sig_8386
TGGGCCCATGCCATCAAGGTTGCTTGGCCG
>sig_8387
TTCCAGTAAAGGAGAAGAACTTTTCACTGG
>sig_8388
GCGGCCGCATTTAAATGGCGCGCCGAATTC
>sig_8389
GGTTCTGGTGATGACGATGACAAGGTACCC
>sig_8390
CTGGCTTCTGTTTGCGATCCAGGCTACATC
>sig_8391
TAAGATCAATTCGCGCTAACTCACATTAAT
>sig_8392
AATTCCGGATCCTCTACGCCGGACGCATCG
>sig_8393
CAATCACCGGATCAATTCGCGCGGCCGCAC
>sig_8394
CGGAGGCCGCTTGGAAGATGGTCATCCGTC
>sig_8395
ATACGCCCCGGAGCCGCGGCGATCCTGCAA
>sig_8396
TCAGATCCTGCAAGCCTCGTCGTCCTGGCC
>sig_8397
GAATTCCCGGGGATCCGTCATGAACAAAGG
>sig_8398
TTGAGCTCTTAATTAATTTAAATCTAGACT
>sig_8399
ACCATGCTTAATTTCTCCTCTTTAATGAAT
>sig_8400
TGATTATGATCCTCTAGATCAGATCTAATA
>sig_8401
CCAAGCCTTAGAGTTTCGTCCTCACGGACT
>sig_8402
GAGTAGCCCGTTACTCTAGTTAACGAGAGT
>sig_8403
GAATTCTGCGGAGACTTTGCGATGTACTTA
>sig_8404
TAAAAATTATGAACAGCAAATGTTTATGTA
>sig_8405
GACACCCGAAAGATAGATCTTCGACGCGCA
>sig_8406
GGAAACGATAGGGACGGATCTGCTGGCGAA
>sig_8407
GCAGGTCGACTCTAGAGGATCCCCGGGGAT
>sig_8408
GATGGCTTCCATGTCGGCAGAATAGATCTC
>sig_8409
GCATAAGGAGGATTAATTAATATGGGGGAC
>sig_8410
TTAGGCATTCTGCAGGGCAGATCTAAGGAG
>sig_8411
GTGTCGACTCTAGAGGATCCCTCGATTCCA
>sig_8412
CCCGGGAATTGGGCTCGACTTAGTCAGGGT
>sig_8413
CCGAGCTCGAATTCAGATCTGAATTCGTAA
>sig_8414
CTCGAGGGCCAATTCCCTATAGTGAGTCGT
>sig_8415
CCCGTTTTCCAGGCGGGATCCTCTAGAGGA
>sig_8416
AGGTAATTATAACCCCGGGCCCTATATATG
>sig_8417
ATGCAGAATTCTCATGTTTGACAGCTTATC
>sig_8418
ATCCGGCATCATGGTTCGACCATTGAACTC
>sig_8419
TTTTTTCCTGTTTGGTCATTTAGAAAAACT
>sig_8420
CCCTACAGATCCTCTTCAGAGATGAGTTTC
>sig_8421
TCGATTTCGAACCCGGGGTACCAACTGGTT
>sig_8422
GTTGGTTATAAACGCGGGGGTCGGTCCCAA
>sig_8423
TCTCTTTTATAGGTGTAAACCTTAAACTGT
>sig_8424
TATACGAAGTTATCTAGCGCGTCGACATAA
>sig_8425
TCACAACCCCTTGTGTCATGTCGGCGGCCC
>sig_8426
TCTGGATTCTCAAAAAATGGAATGGCGTTC
>sig_8427
AGCTCGGGATCTCGAGCTCGCGAAAGCTTG
>sig_8428
GCTATGCATATCCGATTTTGGAGGATGGTC
>sig_8429
CTTAAACGCCTGGATCCGATATCGTTTGGC
>sig_8430
GGCGGCTGCAAGCTGGGCACTAGTATGAGC
>sig_8431
GCTTAATTATCTCCCTATAGTGAGTCGTAT
>sig_8432
GTTTAATGGTATTATATTTACTTATATTTA
>sig_8433
AGCCGCATTCGAATGGAGCCACCCGCAGTT
>sig_8434
AGAACGTGGATACTTGGCAGTGGTTACTTG
>sig_8435
GCAGCCTGAATGGCGAATGGCGAAATTGTA
>sig_8436
ATGACGATCCATCCATTTCTTCCCGAATTC
>sig_8437
AGTCATGTTATTCTCTCTTGTCATTATTGA
>sig_8438
TTTTTGCTGAAAGGAGGAACTATATCCGGC
>sig_8439
TACTCCGGAGCAGTCTAGAGCGCCGCGGAC
>sig_8440
AAGCATTGGTAATGAGGATCCCCCTCAAGT
>sig_8441
TCACAGCAGCGGTCTGGAAGTTCTGTTTCA
>sig_8442
CCGGTACCAGATCTTAGTTATTAATAGTAA
>sig_8443
TGCCAGCCAATGATCAGGCCTTTTTTTAAG
>sig_8444
CGGGTTATTATTGAAGCATTTATCAGGGTT
>sig_8445
CTTAGCTCCTGAAAATCTCGTCGACGCTCT
>sig_8446
CATATGCTAGTCCGAGGCTAGTCCGAGGCC
>sig_8447
AGGCAGGCCTCCTTGAAAGGATTTCCCTTC
>sig_8448
AATTGACGATATGATCTGCCTACCTTTCAC
>sig_8449
TCTAATACTCAAGTACAATTTTAATGGAGT
>sig_8450
AAAATTTTATCGACCTGAGGTAATTATAAC
>sig_8451
AACAATTTATCTACTATGTAAATATATTAT
>sig_8452
GAGGTACCTTGTTTTTTCAATACGTTGAGA
>sig_8453
TGGTGATGGCCCATATGCGCTCCCTTCTCT
>sig_8454
CTCGGTACCCACTACTCACTAGACTTTGCT
>sig_8455
ATCCGGCAGGATGGCCTTCTGCTTAATTTG
>sig_8456
GTTACCTGGATCCATATGAATTCTGGGGCC
>sig_8457
GAAATGAGCCTTGGGACTGTGATCTAAAAT
>sig_8458
TCCCCGGGTACCGAGCTCGAATTCGAGCTC
>sig_8459
GCCGGGATCCGCCCGGGCTGGAATTCTAGA
>sig_8460
ACCTATAAATACGGATCCCGGGAATTCGAG
>sig_8461
ACGGCCTTTTTAGCTTCACGCTGCCGCAAG
>sig_8462
CAGTGAAGCGGATCTTCTTTGCAAAAGCCC
>sig_8463
AGCCAAGCTTGCTCCCGTCGTTTTACAACG
>sig_8464
CCGCGCCTGCTGCCGGTCCGCCCCCAGCCC
>sig_8465
CAATTTCACACAGGAAACAGCGTATGAGCA
>sig_8466
GAACCAGTAAGCTTATCGATACCGTCGACC
>sig_8467
GCCCAAGCTGGCGGCCGCCGCGGCTCGAGG
>sig_8468
CCGGATCTTACCGGATCCCGGGCTGCAGAG
>sig_8469
GTAAGCCCACTGCAAGCTACCTGCTTTTTC
>sig_8470
GTGACGGTGGTTGTGAGATCTGGTACCCGG
>sig_8471
GATTTTGGTCATGGTCAGGTCGAGGTGGCC
>sig_8472
AGCTATGACATGATTACGAATTACTCAACC
>sig_8473
TCAGAGAAGGGAGCGGCCATGGGAATTCTA
>sig_8474
GCACTTGAACGTGTGGCCTAAGAAACTCAC
>sig_8475
TGACGAGCTCGGTACCTCGCTGTAGTGGAA
>sig_8476
TCGATGTTTGGCCGAGGCGGCCGGATCCAG
>sig_8477
TTGGGTCGTTTGTTCGGATCCGAGCTTCAA
>sig_8478
ATACAAATAACGAAGAGCGGATCCCCGGGT
>sig_8479
CACGCGTGGGTTACATCGAGCTGGATCTCA
>sig_8480
AGGCTTCCATTCACTGGCTCCCGTCCAGTA
>sig_8481
GGAGAGCGTCGACCAGAATGTCCCTTTTAT
>sig_8482
TGCATAGTCATATGGCCTCCTTAATCTAGA
>sig_8483
TGTGCAGTTCCGATCCGGAACGAATTCTTG
>sig_8484
TTTTAAGTATAAGATCCTTTTTAACCCATC
>sig_8485
CGGTGGTTGTGAGCCATATTATATCTCCTG
>sig_8486
ACCCCAGGCTTTACACTTTATGCTAACGAT
>sig_8487
CTCGAGTTAACCTGCAGGCGCGCCTTTGAT
>sig_8488
AAGAGAGTTGGTACTAGCAACGCCTTTTTT
>sig_8489
AAATCAGATAAGCCATCTGTTGCTTCTGAA
>sig_8490
AGAGCGGTATGAAAGGAACCATGTAAGAGT
>sig_8491
CAGACCCGCGGAGGGCCCCTGGAACAGAAC
>sig_8492
TTAATAATGAAAGGGAAGGAATTCCAAGCT
>sig_8493
GCGTATTGGCACCATTCCTTGCGGCGGCGG
>sig_8494
GTGCCGGGCAGTGAGGGCGGCGACCTGGTG
>sig_8495
TAACAGGAATTCGAGCTCGGTACCCGGGGA
>sig_8496
CGAGCTCCTTCGCGAGGTACCGGGCCCAAG
>sig_8497
AACAGGAAACGCAGCTGTAATCCGGGCAGC
>sig_8498
GGGCGGGGCGTAAACGCGTGGATCCCCCTC
>sig_8499
TAACCACCCATCGATGCAGGTGGCACTTTT
>sig_8500
ACCATGATTACGAATTCCCCGGATCTGCAG
>sig_8501
ATTGATCAATCAATCACCGGATCCCCGGGA
>sig_8502
TAGTGGATCCGGTGATTGATTGAGCAAGCT
>sig_8503
GAAGGCCTTCGGCGCGCCGTGGACGGCGAC
>sig_8504
ACACACATTCCACAGCAGATCCCCCGAATT
>sig_8505
TTCCCCATGGTCTGTTTCCTGTGTGAAATT
>sig_8506
ATTCTGCAGCATCGATGTCGACGGATCCAA
>sig_8507
CCGGGAATTCGAGCTCGCCCGGGATCCTCT
>sig_8508
ATTTCTCCTCTTTAATGAATTCGAAACCAT
>sig_8509
AACGACGGGATCCCCGGGAATTCTTGAAGA
>sig_8510
ACTGCGATCTATACATTGAATCAATATTGG
>sig_8511
AGCGGCCCTCGCGGCCCGCTAACGCGGAGA
>sig_8512
GGCATGCAAGCTGATCCGAGATTTTCAGGA
>sig_8513
TGCGGTTTTTAAAAGATTTTGGCGTTCCAT
>sig_8514
ATGGTTGGGATAAGGCTGGATTATTCTGAG
>sig_8515
TATCCGTTTAGGCGCGCCCCAAACGCTTTG
>sig_8516
AATTAATTAAGGTACCGGGCCCTACTTATC
>sig_8517
ACTAGAATTGTGAGCGCTCACAATTCTAGT
>sig_8518
AACAGCCACCAGCTTCAAGCTTCGAATTGA
>sig_8519
TTGTTTTGAAGGCGAGTGTGGCGGTCGCAA
>sig_8520
ATAACCAAATTAAAGAGGGTTAAACAAAGA
>sig_8521
GGAAACGATAGGTTAATTTCTAGATTTACG
>sig_8522
GTATTCCCATTCGATGTACCGTCGGTCGGT
>sig_8523
TCTGGTTTCGGCTTCGGGATGGGGATGGAG
>sig_8524
CTAAAGGGAACAAAAGCTGGGTACGGGGCC
>sig_8525
CGGGATCGCAGGATAGAGAGAATTGAGAGC
>sig_8526
CCATCACCATCACGGATCTGGTTCCATGAA
>sig_8527
AACCCTCACTAAAGGATCCCTATAGTGAGT
>sig_8528
CCAGAAGCGTTAATGGGGTCTGACGCTCAG
>sig_8529
ACAAGAGTCCGGAGCTCGTGGATCCGAATT
>sig_8530
TATGGTGCAAGGCGCCTAGATCCCCCGCTA
>sig_8531
TACAAATAAGCTTAGAGCTCGAATTTCCCC
>sig_8532
GGGAATTCATAACTTCGTATAGCATACATT
>sig_8533
TAATATACCATGAATCATAAAGTGCATATG
>sig_8534
TGATTAATTGTCAACACGTGCTGCAGGTCC
>sig_8535
TGGTGGCTCCGGTATTGAGGGTCGCTCTAA
>sig_8536
GCGGCCGCGGCGCGCCGGCCCTCGAGTACA
>sig_8537
AGGCTTATGTCAATTCGAGCTCGGTACCCC
>sig_8538
TCTCTTAAGGTAGCGAGTACTCACCTGTCG
>sig_8539
TGCAGCTGGTAAGGATCGCTTGGAAGTTTC
>sig_8540
CCAGGACGCGAATCCCATCAGCGGTGAGCA
>sig_8541
AGGCTTATGTCAATTCGAGCTCGGTACCCG
>sig_8542
TACCCGGGGATCCGCTCTTCGTTAACAGTT
>sig_8543
ATCCCGGGTACCTTCTAGAATTCAGGCCTC
>sig_8544
CACCCATATATATGTCCAGACCTCAAGCCT
>sig_8545
CCCTCCAAGCAAGGGTCCTCCTGAAAATGT
>sig_8546
CCGCTCGAGACCATGGTCGTTTTACAACGT
>sig_8547
ATCGAAGGCCGCGGCCGCTTAATTAAACAT
>sig_8548
CGTCAGAGAAGGGAGCGGCCATGGGCCACC
>sig_8549
GAACTTAACGTGCAGAAGTTGGTCGTGAGG
>sig_8550
ACGGAGCTCGAATTCGGATCCGACCCATTT
>sig_8551
GAAATAGCGCTTTCAGCCTGTGGGCGGACA
>sig_8552
AGGAAACATATGCCGTACAAGAGAAACGAC
>sig_8553
CCCCAACTTGATATTAATACAACTTGATAT
>sig_8554
GGATATCACCGGTGTGATGGTGATGGTGAT
>sig_8555
AGCTTGCTTTCGAATTTCTGCCATTCATCC
>sig_8556
TATGGATCCCCAGCTTGTTGATACACTAAT
>sig_8557
TCCCCGAATTCGGGCAATAAGGGCTGCACG
>sig_8558
CGACGCAGAGTCGAATTCCTGCAGATATCC
>sig_8559
GATCCTCTAGAGTCCGGAGGCTGGATCGGT
>sig_8560
GTCACTATGAACCAACTACTTAGATGGTAT
>sig_8561
CCGTGTGACCAATTCGGGTCGACTTATTAT
>sig_8562
CCTGCTCACGGTGTTTCGTCCTTTCCACAA
>sig_8563
CAAATATGTATCCGCTCATGAGATTATCAA
>sig_8564
TGAATTCCACTTAATTAATTGGCCGGCCAA
>sig_8565
CCGTACGCCGATCATCTGCGCTTTGGCTTC
>sig_8566
CAAGAGAAGACTGCTTTGAATATGGCTAGA
>sig_8567
ATGATTACGCAGATCTGCCCCGGATCCGTC
>sig_8568
AGCTCGCCCGGGGATCTCAATCTGGCGGCT
>sig_8569
CCACGACCGGCGACAAGCAGGAGCGCACCG
>sig_8570
ACCCGGGAATTCTCGAGAAGCTTGTGTTTG
>sig_8571
CCGGTACCGAGGACGCGTCAGCTTGATCAA
>sig_8572
TAAGATCGGGCGAGCTCGCCTCGAGGATCT
>sig_8573
CGCCATGTTCACGCTTTGTTCTTCCATTTT
>sig_8574
GCTCCGGATCGATCCCAAGCTTCTTTCAGG
>sig_8575
GCAGCCAAGCTTCTTGGATGCTGTAGGCAT
>sig_8576
GCAACGTCCTAAACTGTTGATCTACGGGGC
>sig_8577
TAGATTCATAAATTTGAAGCTTTAATGCGG
>sig_8578
CCCGACTGGAAAGCGGGCAGTGACTGCAGC
>sig_8579
GACGTTGTAAAACGACGGGATCCTCTAGAG
>sig_8580
CCTTTTGCTGGCCTTTTGCTCACATGTTTA
>sig_8581
TAGCCATATGGCTGCCGCGCGGCACCAGGC
>sig_8582
AATTCTGGCAAATATTCTGAAATGAGCTGT
>sig_8583
TAAAGAGCGTTTTGAAGAAATAACCAAGAA
>sig_8584
TCTCTCGGAAAATGAGGAGGCATAGCTTCG
>sig_8585
CTCTAGAGGATCTATATTACCCTGTTATCC
>sig_8586
ACACCACACCCACACACCACACCACACCAC
>sig_8587
CACCAAACGTGCCCGGCTGTGTTGTAACGC
>sig_8588
CAAACATGAGAATTCAGATCTCTCACCTAC
>sig_8589
GGAATATGTGATACAGGATATATTCCGCTT
>sig_8590
GACCCGCGTCCCTCAATACCGGAGCCACCA
>sig_8591
CGCATATGGGCCATCACCATCACCATCACG
>sig_8592
GGTGCAGAGCCATAAGGGATCCCCCTCAAG
>sig_8593
GTCGGGGAACCGAACCCCGGTCTCCCGCGT
>sig_8594
TACAAGAAAGCTGGGTTACGATTTAGGTGA
>sig_8595
GGGAACGCTAACGTTATCCTTACCGCAGGT
>sig_8596
TCCATTCAGTCTATTAATTGTTGCCGGGAA
>sig_8597
GATGGAGCCGGGTGCAGAGCCATAAGGGAT
>sig_8598
TTGGGCGCATGCAGCTAATGGATCACCGCA
>sig_8599
CGGTCAGATGGATATCTCCATGGACACCCA
>sig_8600
CGGAGAACTGGTAGGTATGGAAGATCCGAA
>sig_8601
TGGTGTCGTCGCCGCACTTATGACTGTCTT
>sig_8602
GGCCAGTGCCAAGCTCTCGAGAGCTTGGCT
>sig_8603
GCAGGTCGACTCTAGAGGATCCCCGGGTGG
>sig_8604
AATACGACTCACTATAGGGAATTCGAGCTC
>sig_8605
CATCACGGCGAATTCAAGATCTCACATCCC
>sig_8606
ACAGCCGCCATCCGGGCATGCATGGCCGCC
>sig_8607
CCTCGCCCTTGCTCACCATGCTGTTATCAA
>sig_8608
CACTATTCACAGATGTCTGCCTGTTCATCC
>sig_8609
CGACGGGGATCCGGCTGCTAACAAAGCCCG
>sig_8610
AATGCGCAAACCAACCCTTGACTCACCAGT
>sig_8611
CGCATGCGATGCTGCAGCATCGAGCTCTCC
>sig_8612
GCCATTTCTCAAGCTTATCGATGATAAGCT
>sig_8613
ACCAGGGACCCGGGTAATGAAGAGTAACTA
>sig_8614
TGAGGGGGATCCACGCGTTTACGCCCCGCC
>sig_8615
TCCACGTGGGAATGGTACCATGAGCTCCAA
>sig_8616
GCTTTTGATCTGGATCTTCCTATGGTGCAC
>sig_8617
GATCCCCGGGTACCGAGCTCGATGCTTGTA
>sig_8618
GCGTGAAGCTAGCGTCTACCAGGACTTTTA
>sig_8619
GCAAATGGGTCGGGATTCAAGCTTGGTACC
>sig_8620
TACCTTCAAGCTCGCCCTTGGATTTTTGAC
>sig_8621
CGCGCAGACTAATTCGAGCTCGGTACCGTC
>sig_8622
TACGGATCTCGAGGAATTCAGGCCTCCATG
>sig_8623
TATATATATATATATATGTTGTGATATATT
>sig_8624
GGCGTCCCTGGACTGGTGCGTTTCTTGGAA
>sig_8625
ACGATGACAAGGCTTAGAGCTCGAATTTCC
>sig_8626
CATGATTACGCCAAGCTTAAGACGTCGTGC
>sig_8627
ATCCAAGCTCAAGCTAAGCTTGCATGCCTG
>sig_8628
GGTACCCCCCGAATTCGTAATCATGGTCAT
>sig_8629
ACAGCTTCCGATGGCAGCCTGACGCCAGAA
>sig_8630
CCATATGCTCGAGGATCCGGCTGCTAACAA
>sig_8631
AAACTACCGCATTAAAGCTCATATCGATGA
>sig_8632
ATAACTAGTGTTTTCTAAAATCTGATTACC
>sig_8633
CCTGTCAAAGAGCTCAGGCCTACGCGTACT
>sig_8634
AAAAATAAAAAAGGGGACCTCTAGGGTCCC
>sig_8635
CTAGCTTGCATGCAAGCTTGTATTCTATAG
>sig_8636
TGACCATGATTACGCAGATCTGCAGGTCGA
>sig_8637
TGCAATTAACTTTATAAGGAGGAAAAAAAT
>sig_8638
CTAAATACATTCAAATATGCGCCTGATGCG
>sig_8639
GAGGGCGGTGCCGCTGCCGTCGGTGGCCGG
>sig_8640
GGGCGGCAGGCCCTGCCATAGCAGATCTGC
>sig_8641
TAAGCCCGGGCTGCAGCCCGGGGGATCCAC
>sig_8642
AAACTTAAGCTTGGTACCGAGCTCGGATCA
>sig_8643
GCGGTGGCGGCCGCTCTAGGATCCCCCGGG
>sig_8644
TCCCGTGTTCAACTTGATATTAATACAACT
>sig_8645
CGGGCTGCAGGAATTCCTCGAGAAGCTTGC
>sig_8646
GGATCCTCTAGAGTCGCGCAAAAGAAAAAC
>sig_8647
CTCAGAATTCGAGCTCGGTACCCGGGGTGG
>sig_8648
GGCCGAAGCGCCCAATACGCAAACCGCCTC
>sig_8649
GTTAGCAGCCGGATCTGAGCTCGCCCTTGG
>sig_8650
ATCCATCACCATCACCATCACCATTCCCAT
>sig_8651
TAAGGCGTTTACGCCGCGTCCGGCAAATAG
>sig_8652
GCAACCCTCCGCCATAACCTCACCGAATTT
>sig_8653
TAGCGCTGTTATCACAAGTTTGTACAAAAA
>sig_8654
GCTTGATATCGAATTCCATAACTTCGTATA
>sig_8655
TCGAGGGGGGGCCCGGTACCGATGCATGCA
>sig_8656
CAGCAAATGGGTCGGGATCCGAGCTCGAGA
>sig_8657
ACGGAGTAGCCCGTTACTCTAGTTAACCAT
>sig_8658
CGCGTCCTTCATGTGTCGCGCAGATCTGCG
>sig_8659
CTAAGAATTCTCATGTTTGACAGCTTATCA
>sig_8660
GGGCCTTATCGCCGGAATTCGAGCTCGCCC
>sig_8661
GAGATCTGAATTCTCATGTTTGACAGCTTA
>sig_8662
GTTTTTGGCGTCTTCCATGCTGTTATCAAC
>sig_8663
GCAGTTAAGACTCCTTATTACGCAGTATGT
>sig_8664
ACAGCTATGACCATGATTACGCCAGATATC
>sig_8665
CAAGCGAGCTTTCCCTATAGTGAGTCGTAT
>sig_8666
TCCGCTCACAATTGAATTGATCTTTAGCTG
>sig_8667
CCTAGACCGCGGCTAGAAGCTTCCTAGAAT
>sig_8668
ATTACGGTTGGATCCAGTTGCTCAAAAAAA
>sig_8669
GGTATTTATTCGGCGCAATTGATATCGCGC
>sig_8670
ATATTAAGATTAATAGTACCGTCGGAATTA
>sig_8671
ATCTCACGCGCCCTGTAGCGGCGCATTAAG
>sig_8672
GTCTTGGTCATCTCATCATTGAACCGGGCT
>sig_8673
ACAGCATGGTGAGCAAGGGCGAGGAGCTGT
>sig_8674
TTGAGGGTACCGAGCTCAGAAAAAATGACT
>sig_8675
TGCCACCTGACGAGCTCGGTACCTCGCTGT
>sig_8676
ATGTGCCTGAAAGTCTCCTAGTGAGAAACT
>sig_8677
GATNNNTTAATTAAGGATCCNNNCGGTGTG
>sig_8678
GATTAATCACTAGTGAATTCGCGGCCGCCT
>sig_8679
CCGTAAGTTATGTAACGGGGCGAGGGGGGA
>sig_8680
ATAGTGTATCACATAGCAGAACTTTAAAAG
>sig_8681
AACCGCATCACTATGGTAATAGCGATGACT
>sig_8682
TTGCTGACTCATACCAGGATACACTCCGCT
>sig_8683
GTCAGGCTCCGTTATACACGAATTGATCCA
>sig_8684
CAAACTTGTGATAACAGCGCTACCGTTCAA
>sig_8685
TCGTTCAACTTTTCTATACAAAGTTGATAG
>sig_8686
AGGCATGTGAGCAAAAGGCCAGCAAAAGGC
>sig_8687
TCAGTGGCCGCTTGCTGTGCGGTGGTCTTA
>sig_8688
GTTAACTTAGTCTACTCGAGTTTAATCCTA
>sig_8689
GTCTGGAATTCCATTCGCCATTCAGGCTGC
>sig_8690
GAGGAAGACTTGAACGGTAGCGCTTAGAGC
>sig_8691
ACTATAGGGAGACCGGAATTCGAGCTCGCC
>sig_8692
AAAGGATCCCTGACATTTATATTCCCCAGA
>sig_8693
TGATGATGATGATGCACTTTATGATTCATG
>sig_8694
TTCATTAGAATCAATCCTTTTTTATTATTG
>sig_8695
GTATTGCATGTATGGAATTCATCCGGCCTA
>sig_8696
ATCCTGCAGGTCGACAGCAAACGGTGATTT
>sig_8697
GTACTTTAATCAAAAGCACTACTAAACATA
>sig_8698
TTCAAGAATTCCCGGGGATCCCGTCGTTTT
>sig_8699
GGGTGGCTCTAGCTAGAGGATCCCCGGGTA
>sig_8700
AGTGAGTAAGCTTCACGCTGCCGCAAGCAC
>sig_8701
CGCATGCTAGAACGTTAGCCGGCTACGTAT
>sig_8702
ATAAAGGCCATCGTGCACGCCGAGTCCGTG
>sig_8703
TTATGCTTCCGGCTCGTATGTTGTGTGGTA
>sig_8704
CTTATCGATGATAAGCTGTCAAACATGGCC
>sig_8705
GGCAAGCCCCGGCGGTGGGCCCATGGGTGC
>sig_8706
CTTGCATGCCTGCAGGTCGACAACTAGTCG
>sig_8707
CTAAGCTTGGCCGCCGAGGCCAGATCTTGA
>sig_8708
CCAAGCTTGGTCTAGAGGTACCGCATGCGA
>sig_8709
TCCGACATCACAACGGTTCTGGCAAATATT
>sig_8710
GATGACAAGCTTCCTCGAGTGAATTCCCCG
>sig_8711
GATTAAACTCGAGGAACACTTCAATGGCTA
>sig_8712
GCCATGGTTGAGAGTGCTCCTGAGTATGGG
>sig_8713
GGATCCTAGAGGGAAACCGTTGTGGTCTCC
>sig_8714
TCGACTCTAGAGGCCTATAGTGAGTCGTAT
>sig_8715
TTCTAGGAAGCTTTCTAGGGTACCTCTAGC
>sig_8716
TTTAAATGAATTCGCGGCCGCGTCGACAAT
>sig_8717
CGCGGCCGCCGAAGGCAGGCGAAAGGGAAA
>sig_8718
ACTTAGTCTACTCGAGTTTAATCCTAGCCA
>sig_8719
TCTCGAGAATTCCCGGGTACCTCAGATCTA
>sig_8720
GCAGCCCTTATTGCCCGAATTAATTCCCCG
>sig_8721
GTGGCCACCGGTCGTACGGTTAAAACCACC
>sig_8722
ATGGTCATAGCTGTTTGGTACCCCCCCATG
>sig_8723
AATTCCCATGGTATATCTCCTTCTTAAAGT
>sig_8724
ACGTTATTTATGAGATGGGTTTTTACGATT
>sig_8725
TCTTGTTGTTGGCGTCCCGGAAAACGATTC
>sig_8726
GCCTACCACCGCTTGAGAGACTTACTCTTG
>sig_8727
CATGAGAATTGATCTACAAAGGCTATCAGG
>sig_8728
GACTCTAGCCTAGGCCGCGGACCATGGCCC
>sig_8729
ACTGGTGATTTTTGCGGACTCTAGATTAGG
>sig_8730
CAAGGTCGAGAAAATTTATCAAAAAGAGTG
>sig_8731
AGTTTGCGCTGCAGGGGGGGGGGGGCGCTG
>sig_8732
GGAATACCTGTCCGCCTTTCTCCCTTCGGA
>sig_8733
TCAACAAGCTGGGGATCCATATGACGTCGA
>sig_8734
GAGGGTTAGGGATAGGCTTACCGAGCTCCG
>sig_8735
TGATGATCCTTATCGTCATCGTCGTACAGA
>sig_8736
TACAGTTTAAGGTTTACACCTATAAAAGAG
>sig_8737
CTTTCCCGGGCTTGAAGACGAAAGGGCCTC
>sig_8738
TACATGCCAGATGTTCTTGAGAAACTGGAA
>sig_8739
TTACTCCCCATCCCCGAATTCGGGCAATAA
>sig_8740
GGTCATGACATTAACCTATAAAAATAGGCG
>sig_8741
GCATGCATATGGGCCCTCGAGGCCTTGAAT
>sig_8742
CACCCTTTCGTCTTCAAGAATAAAAGGATC
>sig_8743
AACGACGGCCAGTGAATTCGAGCTCAGGCG
>sig_8744
TCTTTATGTTTTTGGCGTCTTCCATGGATC
>sig_8745
TATCCCGTGTTGACGGATCCCCGGGTACCG
>sig_8746
CCATACCTACCAGTTTTGCGCCTGCAGGGG
>sig_8747
GATTGGTCTTGCGTATGGAATTCCCGCGGG
>sig_8748
ACTCCACCCGTCATCAACAGCATTCCCAGA
>sig_8749
TTTTGTTCCCTTTAGTGAGGGTTAATTCCG
>sig_8750
AATTGGTCGACGGGATCCAAGGCCTGTGCA
>sig_8751
GCAAGCTAATTCGGTCGAAAAAAGAAAAGG
>sig_8752
TAAGTAATCCAATTCGGCAATTCCGATCTA
>sig_8753
TTTTCAGGGCGCCCATATGGGAATTCAAAG
>sig_8754
CTCGGTACCCGGGGATCCGCTCTTCGTTAT
>sig_8755
GTCTAAGCTTGGCCGCCGAGGCCAGATCTT
>sig_8756
CTCGTTTAGTGAACCGTCAGATCACTAGAA
>sig_8757
TGGTCTTAAAGGTACCAGGCGGGGAGGCGG
>sig_8758
ATCTGATCGAAGGTCGTGGGATCCCCAGGA
>sig_8759
ATAGCGCCTGTTTCGTTTCAGGCAGGTTAT
>sig_8760
AAAACGTATGGAGTAGGGCTCTAAACTCTG
>sig_8761
TCCTAGAGGTACCCTAGAAAGCTTCCTAGA
>sig_8762
AAGTGCATCATCATCATCATCATATCGAAG
>sig_8763
GGGAATTCGAGCTTATGCGGTGTGAAATAC
>sig_8764
GGAAACAGATTCCGTTGATTTTTTAATGCA
>sig_8765
GCGGTGAGTTCAGGCTTTTTACCCATGGTT
>sig_8766
TGTCCCCCCCCCCCCCTGCAGGTCGACGGA
>sig_8767
TTACCGCGGCAGTTCAACCTGTTGATAGTA
>sig_8768
ATCATCTGAGTCCGGTAGCGCTAGCGGATC
>sig_8769
CGAGATCGATCCTCTACGCCGGACGCATCG
>sig_8770
TTGACTTGAGGGGGATCCATTCTTAGGCCA
>sig_8771
GCGGCCGCGAATTCACTAGTGATTAATCGA
>sig_8772
CGCAGGGGATCAACTCCTTCGTCGGTGTCG
>sig_8773
GCAAATGGGTCGGGATCCGGCTGCTAACAA
>sig_8774
GTAACGTAACGTAAAATTTGTTTGATTTGT
>sig_8775
GATCCAGATCTGGATCTCGAGGAGCTTGGC
>sig_8776
ACGAAATTCCTTTTTTTCCATATGAGGAAT
>sig_8777
ATCGCATGCGGTACCTCTAGACGCGTGAGA
>sig_8778
ATCCGTCGACCTGCAGCAATTCGTAATCAT
>sig_8779
AGCTTGCATCCCTGCAGGTCGACTCTAGAG
>sig_8780
CGTGGATCCAAACGGGCAGGCACCCAATGC
>sig_8781
AGTAGTCCCTATTTTAAACATTTCGTTCCT
>sig_8782
ACAGTCCCCCGGCCACGGGCCTGCCACCAT
>sig_8783
TTTAACTGTGATAAACTACCGCATTAATGA
>sig_8784
ATAGTACATTTCCCCCTTTGATTTAAGTGA
>sig_8785
ACGGTCACACTGCTTCCAACAGGGACACCA
>sig_8786
GGGATCCGTCGATCATATCGTCAATTATTA
>sig_8787
GCTACTAATTAACAGTTGTCCCCCTACCCC
>sig_8788
ATGCCGGTCGACTCTAGAGGATCCCCGGGT
>sig_8789
TTTTGCTCACATGGCTCGACAGATCTTCAA
>sig_8790
ACAATGCTCAGGACTGATGAGTCCGTGAGG
>sig_8791
GGAGTGTTCACAGACCTGGCATCTGTGGAC
>sig_8792
GAGACCACAACGGTTTCCCTCTAGGATCCG
>sig_8793
AGGGGATAACGCAGGAAAGAACATGGGCAG
>sig_8794
CCCTCTAGACAGGAATTCGAGCTCAGCTTG
>sig_8795
CCGGGGATCCTCTAGAGTCGACTCTAGAGG
>sig_8796
TATATTATTGATGATGTTAATTAATTTAAA
>sig_8797
GACTCTAGAGGATCCCCACGCGCCCTGTAG
>sig_8798
GAGGGTTAGGGATAGGCTTACCGAGCTGGG
>sig_8799
TGCGAGGCTGGCCTTTCTGCCATTCATCCG
>sig_8800
CGGCGGCAAAGCCGTTTTTCCATAGGCTCC
>sig_8801
GGAAGCTTTCTAGCCGCGGTCTAGGGTACC
>sig_8802
ATTGATTGATCAATCAATCAGCAAGCTTAT
>sig_8803
GGGCCCGGATCCAAATGGAAGACGCCAAAA
>sig_8804
AAGCTTGAATTCATCGATGATATCAGATCT
>sig_8805
GCAGTGACCTCAGGCAGCAGCTGAACCAAC
>sig_8806
GGAATAAACCATGGCCCTTAAGGGCGAATT
>sig_8807
AACGGATCTCGACGGTATCGATAAGCTTGG
>sig_8808
CGTCAACTTGATATTAATAACACGGGATAA
>sig_8809
TTAGCTTCTTGATTGACTTCGGAGTCAGAA
>sig_8810
CATTCGACGCCAAGGGATGAGGGGTCTGAC
>sig_8811
GCTAGAAAGCTTCCTAGAGGTACCCTAGAA
>sig_8812
CATGCCGGCCGCGCTACAACAAAGCAACAA
>sig_8813
ACCACCACCAGACAGATCCACGCGGAACCA
>sig_8814
CGCTCCGCGGCCTAGGCTAGAGTCCGGAGG
>sig_8815
GAAGATCCACCTAGTCTAGAGTCCGCAAAA
>sig_8816
GGCATCGCATCCTGCCTCGCGCGTTTCGGT
>sig_8817
CATCTCCTTGCACCATTCCTTGCGGCGGCG
>sig_8818
TGAGTTTTTCTGAGGGCCCAAATGTAATCA
>sig_8819
TCGAGCTCTAAGCACCGTTCAAGTCTTCCT
>sig_8820
CGCGGCCGCACCCCATATCAATTTACAATA
>sig_8821
TAAACAAGAATCTCTAGTTTTCTTTCTTGC
>sig_8822
GTCAGGCCTCGATCGGAGCTCGGTAAGCCT
>sig_8823
GAAAATCAGAGGGCAGGAACTGCAGAACAG
>sig_8824
ACGCGTACTAGTAGAGATCTCCATGGGCGG
>sig_8825
CACGTCTAGAGCGGCCGCCACCGCGGTGGA
>sig_8826
GGTCGACCATGGTCCGTCCTGTAGAAACCC
>sig_8827
TTACCTTCGGAAAAAGAGTTGGTAAGCTCT
>sig_8828
AGTGAGTCGTATTACAATTCACTCGATCGG
>sig_8829
AAAAAAAAAAAAAAAAAAAAAAAACCGAAT
>sig_8830
CCAGTGAATTCCCCACCGAGGCTGTAGCCG
>sig_8831
TGCAAGGATCTGCAGAATTCGGCTTATTAC
>sig_8832
CTCGTCAAGCTCCTCACGGCTCATCAAATC
>sig_8833
AAAAACGGGGAGCTGATCAGATCTTTAAAA
>sig_8834
TGAACGTTCTGCTGTTCTCCTGCCGATAGT
>sig_8835
AGTCGTATTACGCGCGCGATATCAATTGCG
>sig_8836
CCAAAACAGCCAAGCTGAATTCGAGCTCGG
>sig_8837
GCCTTGGACTAATAACTGATTAGTCATTTT
>sig_8838
TAAATCTAGAGCTTATCGATGTCGACGTAG
>sig_8839
ACGGGGGACTCTAGAGGATCCCCGGGTGGT
>sig_8840
ATAATCTCATGAGCGGATACATATTTGAAT
>sig_8841
GGGCCCGGGATCCACCGGTCGCCACCATGG
>sig_8842
ATAACCGGATCCTTATTTTTGACACCAGAC
>sig_8843
GGGCGCGGAGCCTCGAGGGAGCCACGGTTG
>sig_8844
ATGGCAAGTGTTGTTGGTTGGGGGCCCCAC
>sig_8845
GAGACGGCCGGCTGGGCCACGTGAATTCAG
>sig_8846
GGTATTCGGAATCTTGCACGCCCGCCGGCG
>sig_8847
GACTCTAGAGGATCCGGGAATGTTAAACTG
>sig_8848
CGCGGCCAATTCGACTCACCAGTCACAGAA
>sig_8849
GGACAGCAAATGGGTCGGATCCGAGCTCGA
>sig_8850
TTAAGAAGGAGATATACCATGGACGACTAC
>sig_8851
TAGAGCGGCCGGCCGCCTACTACTACTAAT
>sig_8852
GGTGGCGGCCGCTCTAGCCCGGGCGGATCC
>sig_8853
GAGACGGCCGGCTGGGCCACGTGAATTCAT
>sig_8854
GGCGTGAAAAACGGGGAGCTGATCTTTAAA
>sig_8855
TTGTACAGTCTAGCCTCGGGCATCCAAGCA
>sig_8856
GATGGTGCATATCAGAACCACCGCCACCCC
>sig_8857
ATTTTTGCGGACTCTAGACTAGGTGGATCC
>sig_8858
CTGAAGAAGGGCTTTATTTGCATACATTCA
>sig_8859
CAAGCTTACTCCCCATCCCCCCGAAAGATT
>sig_8860
TTCTAGGAAGCTTTCTAGGGATCCCGGCGC
>sig_8861
GGTACCCCGATCCGGGGTCTCTGGATTAGA
>sig_8862
TTCAGCTTGATATCGAATTAATTCTACCGG
>sig_8863
TTACCATGGGGGATCCGGTGATTGATTGAT
>sig_8864
GACTGTTGATCTTTTATGCTTGCTTTTCAA
>sig_8865
AAGAATTTTAATTCCCAATTCCAGGCATCA
>sig_8866
GCCGCGGCCAATTCGACTCACCAGTCACAG
>sig_8867
TACAGTCTAGCCTCGGGCATCCAAGCAGCA
>sig_8868
CCTGAAAATCTCGTCGAAGCTTGGCTGCAG
>sig_8869
CCCGGCTTCATCCGGATTGACTCTAGAGGA
>sig_8870
GTTGGAATTCTAGAGTCGCGGCCGCTACAG
>sig_8871
ATTTTTGCGGACTCTAGACTAGGTGGATCT
>sig_8872
GTCTAGGAATTCTCTAGCCGCGGTCTAGGA
>sig_8873
GTCTAGGAATTCTCTAGCCGCGGTCTAGGG
>sig_8874
GTAATGAAGAGTAACTAGATCTACTGCGAT
>sig_8875
AATAAAAGCCCGTTTTTTAGACGCGTATTA
>sig_8876
CCGAGCTCGAATTCCAGTAAAGGAGAAGAA
>sig_8877
GAATTCGGATCCTAGAGGGAAACCGTTGTG
>sig_8878
GCGGCCAAAAAGGCCTGGTGCCACCAGGCC
>sig_8879
TTGCTGGCGACCACTACACGAAATTCACAT
>sig_8880
GAGGAGCAGGACTGAGAATTCCCGGGGATC
>sig_8881
TCCCCTTTTTTATTTTGACGCGTCAATTCG
>sig_8882
AGCCTTAGCGTAGGATTCCGCCTACTCACT
>sig_8883
GATGAAGCCCTGAAAGACGCGCAGACTAAC
>sig_8884
GAAATTCGAGCTCTAAGCACCCATTTGCTG
>sig_8885
GTCGACCTGCAGGCATGCAAGCTTCCCCCT
>sig_8886
CATTAAAGAGGAGAAATTAAGCATGCGAGG
>sig_8887
TGATCCAGATTTCGTTGTCTCAGACCTTCT
>sig_8888
TTGACGTCGCTATTTAACGACCCTGCCCTG
>sig_8889
GCACCATACGCCCGAAACCAGTACAATAGT
>sig_8890
GCTCTGGGGGATATCGCACACCATCACCAT
>sig_8891
CAGATCTTTAAATCTAGAGCTTATCGATGT
>sig_8892
GTCAAACCAGATCAATTCGCGCTAACTTAC
>sig_8893
GCAGCGAAGTCGAGGCATTTCGAATTCTAA
>sig_8894
CTAGGCCATGGCTTCGAAGGTGTACGACCC
>sig_8895
CATTATATACCCTCTAGAGTCTCCGCAGAT
>sig_8896
ACGAACGAAAATCAAGCTTGAATGCTATTT
>sig_8897
CAGGAGTCCAAGCTTGGCCGGATCTAAAGC
>sig_8898
ATGATTACGAATTCCCGCAAACTTCCTCTG
>sig_8899
GCACAGAACAAAAACCTGCAGGGAAACACG
>sig_8900
CTGTAGCCGCCTCGATCGCGCCCGCGTTCC
>sig_8901
ATGACAAGGCTGTTATCACAAGTTTGTACA
>sig_8902
GTTCCAAAATTAAAACGACCTTTCGACATT
>sig_8903
GTCGACCTGCAGATCTGCGACGCGAGGCTG
>sig_8904
GAACCAAAGTTAACTTCAAAATTAGACACA
>sig_8905
CAGAGCGCTTTTGAAGCTGGGGTGGGCGAA
>sig_8906
TCAGGCCTCCCGGGGAATTCACTAGTCATA
>sig_8907
TCGATGAGTTTTTCTAAGAATTCTCATGTT
>sig_8908
CATTTGGAGAGGACCTCGAGGGCCCCGGGG
>sig_8909
ATCGTCGTCATCCTTGTAATCAGATCCGTA
>sig_8910
GGGCGGCGACCTGGTGGGCGATGGCCGGTG
>sig_8911
CAATGGAATAATTCTAGATAGCTTGAGTAT
>sig_8912
TCGATATGATGATGATGATGATGCACTTTG
>sig_8913
CGCGGAATTAATTCGACGCGTCCTCGGTAC
>sig_8914
CTTTGCACAAGGGATTGAAAAAGGAAGAGT
>sig_8915
GGGGATCTGGCTAGAATTCGGCCGGGGCGG
>sig_8916
CCACGGGCCTGCCACCATACCCACGCCGAA
>sig_8917
CGATGAGCTCTTAGAAAAACTCATCGAGCA
>sig_8918
ATCTCCATGCAGTTGGACGATAGCTTCCAT
>sig_8919
CCAAGCTGGCTAGTTAAGCTTGGTACTCAA
>sig_8920
CCCGGGTACCGAGCTCGATGCTTGTAAACC
>sig_8921
GCTTCCACGACGAGACGGGGTCGCCGAGGT
>sig_8922
ACCCGGGATCCGGCTGCTAACAAAGCCCGA
>sig_8923
TTCCCATCTAGAATTATTCCATTGAGTAAG
>sig_8924
AGATCGAAGGTCGTGAATTCATCGAAGGTC
>sig_8925
GCCGCGGTGATCAGCTAGCCAACAAAGCGA
>sig_8926
TTACCTTCAAGCTCGCCCTTAAGGGCGAGC
>sig_8927
CAGTCATGCTAGCCATATGGCTGCCGCGCG
>sig_8928
TCCACGCCGGCGGCAATTCGTTGACGATTT
>sig_8929
ACCGTCAACTCAGCAAAAGTTCGATTTATT
>sig_8930
ATACACGGAATTCGAGCTCGGTACCCGGGG
>sig_8931
CCTTGCTCACCATGACCACTTTGTACAAGA
>sig_8932
GGGGCGTAAACGCGTGGATCCCCCTCAAGT
>sig_8933
GGCGGCCGTGGCCAGCCCGGGCCTTGGTAC
>sig_8934
AAGGGAAAACTGTCCATACCCATGGACTCC
>sig_8935
TAGGCGCCAGCAACGGCACCTGTGGCGCCG
>sig_8936
GACCCGGGAATTCGGGGATCCCAGGGGCCC
>sig_8937
TCATCGATCTTGTACAGCTCGTCCATGCCG
>sig_8938
GCCCGCGGCCGCCTCGAGAATTCATCGATA
>sig_8939
AACGACGGCCAGTGAATTCGAGCTCCAACG
>sig_8940
CTCACCATGGTGGCGACCGGTACCCGGGGA
>sig_8941
ATCCTGGAAAACGGGAAAGGTTCCCTTCAG
>sig_8942
TCAGGGCGATGGCCCACCCCGATTTAGAGC
>sig_8943
CTCGCTGGCCTCGGTCGTTCGGCTGCGGCG
>sig_8944
CTGCAGGTCGACGGATCCGGGGAATTCCCG
>sig_8945
AAACTAGAGATTCTTGTTTAAGAGATCTGA
>sig_8946
TCCTGCAGCCCGGGGGATCCACTAGTGCCG
>sig_8947
ATTTGTCGATTTCAATTTTGTCCCATGGCT
>sig_8948
TAATTTAAAAGGATCTGCGTAATCTGCTGC
>sig_8949
GCAGTACTTGGTGATGGACACGTAGATTGA
>sig_8950
TCCGGAGATCTTCGAACTAGTTTGGACCAT
>sig_8951
AACGCCGCGGCCAATTCGAGCTCCATGAGC
>sig_8952
CTCGCGAGGGGATCGAGCCCGGTGGGCGAA
>sig_8953
CCGGTCGACCCAGATCCACTCGTTATTCTC
>sig_8954
TGCGCTGCAGGTGTGCCACCTGACGTCAAT
>sig_8955
GGGTGCCTAATGAGTGAGCTAACTCACAGT
>sig_8956
CAGAACCTCGAGGCTGGTCGCCTGAGTCTT
>sig_8957
GGTATCGATAAGCTTGATCTAGACAAGGTC
>sig_8958
TTAGGGATAGGCTTACCGAGCTGGGAGCTC
>sig_8959
GACCTGCAGGCATGCAAGCTTAGCTTGAGC
>sig_8960
GCACTGGAAGCTATCGATGAACGCTGACGT
>sig_8961
ATTTTTTACATGCCAATACAGTGTAGGCTG
>sig_8962
ACTCGAGACTAGTCCATGGATCGATGCTAG
>sig_8963
CAGCCTGCTTTTTTGTACAAAGTTGGCATT
>sig_8964
AGAGAATAACCCTGATAAATGCTTCAATAA
>sig_8965
TTTAATACGACTCACTATAGGGCGCCAAGC
>sig_8966
CGAATTCATAACTTCGTATAGCATACATTA
>sig_8967
GCTGACGCGTCCTCGGTACCGGGCCCCCCC
>sig_8968
TTCGTCTTCAAGTGTCTGTAAGCGGATGCC
>sig_8969
TTGTAACGCGTTAATTTAAATAAACAATGG
>sig_8970
AAGTTCTTCTCCTTTACTATTGTAATACGA
>sig_8971
TGACAGCTTATCATCGATAAGCTTACTCCC
>sig_8972
GCAAGGCATTTATCAGGGTTATTGTCTCAT
>sig_8973
CACCACGCCAAGTACTGATGGTTAACGACC
>sig_8974
CCGGGGATCCTCTAGAGTCATTGTTTAGGT
>sig_8975
TCCGGGTAATGTTGTTGCATTGCTGCAGGC
>sig_8976
AGGATCCGGTGATTGATTGAGCAAGCTTAT
>sig_8977
GGGAATTCGAGCTCGCCCGGGGATCCTCTA
>sig_8978
ATTACAAGCTTGGCTGCAGGTCGACGGATC
>sig_8979
TATTTTTYTTAGCAATATAATTTGCTTATC
>sig_8980
AAGCTCATGGTCCGGGATCCTCGAGTTAAC
>sig_8981
TTTACCGATAAGCTCTAGAGTCGATTCACA
>sig_8982
ATTTTAGCTTCCTTAGCTCCTGATGTTTGA
>sig_8983
TCGACCTGCAGCCCAGGATATCCTATCGAT
>sig_8984
TGACCCGGGCGATAAGCTTCGGGCCGCGTT
>sig_8985
GCAGACGCGTCGACGTCATATGGATCTTCT
>sig_8986
ACCGGCCTCGAGTCTAGATTATCCGAAATT
>sig_8987
AAGCCTGCTGGATAAGGGTTGCTAGCAAGA
>sig_8988
GGCGGTGGGCCCATGGCAGTGTGGCTGTCT
>sig_8989
GTCAACGAGTTCAAAGAGCTGGTTACCCAG
>sig_8990
TCGATAAGCTTATCGACCTGCAGCAATTCA
>sig_8991
ATAGATCTCGAGGCCTCGGACTAGTATGCG
>sig_8992
CCTCCTTAGTGTGTGAAATTGTTATCCGCT
>sig_8993
GAGAAAGCGGGGCTTGAGAGGCAAGGTACC
>sig_8994
TGGTTATATCTCCTTCTTAAAGTTAAACAA
>sig_8995
ACCAAATTAAAGAGGGTTATAATGAAACAA
>sig_8996
CGTAAAATTCTGCCGGATCCGTCGACCGAT
>sig_8997
ATAATTGACGATATGATCTGATCGGCCAGC
>sig_8998
GGGGATCAAGATCCGATCGATGGGTCGAAT
>sig_8999
TATCGCGCGCGTAATACGACTCACTATAGG
>sig_9000
GACGAGAAAGTACTCACCAGTCACAGAAAA
>sig_9001
TATGAAGGAATCATGGAAAATAGGCCCTCT
>sig_9002
AAGGTTAACGGCAATTGGTCGACGGGGTGA
>sig_9003
CCGGGTTAATTAACCTGTCTTCTATCGAAC
>sig_9004
GATATCCGTTTAGGCGCGCCAAAAGCGATT
>sig_9005
AATTCGCTAGCAGGGTACCCAACGCGTAAG
>sig_9006
TGGCTGCAGGTCGACGGATCCCCGACACCA
>sig_9007
CGGACAATGAATTAATTCTTGAAGACGAAA
>sig_9008
TCATGCATGATATCGTCGACCCCACGCCCC
>sig_9009
CCATGATTACGAATTCCCCGGATCCGTCAA
>sig_9010
CCAGTGCCAAGCTTGCATGCAAGCTAGCTT
>sig_9011
TGTGATACGAAACGAAGCATTGGGATCCCC
>sig_9012
GCGGCCGCTACGTAGAATTCCCATATGCGC
>sig_9013
TGGTCCTGAAGGGCATGGTCTTCTTCAGCA
>sig_9014
CCATAAACTGCCGGAATTAGAATTCGAGCT
>sig_9015
TGACCATGATTACGAATTGGCCTTCAAGGC
>sig_9016
ACATATGGGTACCTCGGATCCGAATTCGAG
>sig_9017
CTCACAACCACCGCCACAAGCACTAATAGT
>sig_9018
CGAAGCCATGGCCTAGGCCTATCGTTCGTA
>sig_9019
TCTCCTTTACTCATTTTTTCTACCGGGGCT
>sig_9020
TTAAACGCCTGGATCCGATATCGTTTAAAC
>sig_9021
GACGATAAGTGAAGATCCGAATTCGAGCTC
>sig_9022
ACAATAGTAAAGGAGAAGAACTTTTCACTG
>sig_9023
GAATACTCAAGCTTGGGCCAAGTCGGCCAG
>sig_9024
GACCCCCGCTTCTTTTTCCCTTTGCCAGAT
>sig_9025
CCATGGTGGCCTCCTGATGTCGTCAACACG
>sig_9026
TCGGGGATCCGTCGACCTGCAGCCAAGCTT
>sig_9027
TTAAGGGCCCGTACGGCCGACTAGTAGGCC
>sig_9028
CCATGATTACGAATTCCCCGGATCCGTCGA
>sig_9029
CTGGGGATCCTAGAAGCTTATCGAATTCCT
>sig_9030
GTTCGAAATGACCGACCAAGCGACGGTACA
>sig_9031
CCTAATACCCTATATATAATACCAGAGCTC
>sig_9032
TTAAGGGCCCGTACGGCCGACTAGTAGGCT
>sig_9033
TCGTTGGCAAGCTTGCATGCCTGCAGGTCG
>sig_9034
CTATAGGAGGGCCATCATGAAGACCTTCAA
>sig_9035
TTCTCGCCACGTTCGCCGGCAGGTGGCACT
>sig_9036
TAAAATCCCTCTTCGGAAGCTTGGATCTGA
>sig_9037
ATGGACACGTGCGGCCGCGAATTCGAACTC
>sig_9038
GAGGTTGTATGAATTCAGAACCGCAACTCC
>sig_9039
TTCTAGAACTATTAGCCGGCCTGGCGGGGT
>sig_9040
AGAAACTCTTCTGTATTGGCTAATAATTTA
>sig_9041
CGCAATGCATTCATCTGCAGGTACAGGATC
>sig_9042
GGGGGTGGCTCTAGCTAGAGGATCCCCGGG
>sig_9043
ATGATGATCGGCTAACATGCATCCACCGGC
>sig_9044
GCGGCGAGCTTGAGACAATCTCTTTACAAT
>sig_9045
GCGCCACGCGTACGTGCACGACGTCTTAAG
>sig_9046
GTGGCGGAGAAAACCTGTACTTCCAAGCGA
>sig_9047
ACGAAGTTATGCGGCCGCGACGTCAATGCC
>sig_9048
TCGAAAGTACTGGACCTGTTAACACGCCAT
>sig_9049
ATGATCGACGGATCCGGGGAATTCACTGGC
>sig_9050
ATCGTGGACTTACGTCATTTTTCCGCCCAA
>sig_9051
CGGGGATCCGTCCAAGCTTGGACCTGCAGC
>sig_9052
ACAGATCCTCTTCAGAGATGAGTTTCTGCT
>sig_9053
CCCCGGGTACCGAGCTCGGTACCCAGCTTG
>sig_9054
CGGCCGCTACGTAGAATTCCCATGGCCGCT
>sig_9055
TTGACGTATGCGGTGTGAAATACCGCACAG
>sig_9056
TGCATCGATACCGTCGACCTCGAGGGGGGG
>sig_9057
ATGCTCGATCATCATAATTCTGTCTCATTA
>sig_9058
AGAATTCCCTGCTTTCCTGATGCAAAAACG
>sig_9059
ACAGCTCATTTCAGAATGTCGACGCCTGCC
>sig_9060
ATTCGAGCTCGGTACCCGGGCGAGCTCGGT
>sig_9061
CCGTCCTGTGGATCCTGCCTCGCGCGTTTC
>sig_9062
ATCTGATGGCGCAGGGGATCAAGATCCCCC
>sig_9063
GTGGAAATCAAGTGAACCTCACTATCCAAG
>sig_9064
GACAGGATTCTTGACAGTTGTTTCATATGA
>sig_9065
ACGCGCCCTGTAGCGGCGCATTAAGCGGCC
>sig_9066
ACGGCCGACTAGTAGGAAACAGTTATGTTT
>sig_9067
GTTAACCACCCATCGATGCAGGTGGCACTT
>sig_9068
CTGGGGATCCTAGAAGCTTATCGAATTCTC
>sig_9069
AAGGAGATATACATATGGGTACCTCGGATC
>sig_9070
AGGAGGACCCTTGCTTGGAGGGTACCGAGC
>sig_9071
TATTGACGCCGGGCAAGAGCAACTCGCTCG
>sig_9072
CGCCACCATCCAAGCCCACCGTTCTCAACC
>sig_9073
TCAGAGGGCAGGAACTGCAGAACAGCAAAA
>sig_9074
TTAACCGGAACTGTCAACCGCAGGCCGGCC
>sig_9075
GTCGACTGCAGGCATGCAAGCTTGGCGTAA
>sig_9076
ATACAGAAGTGAGAAAAATGGCTTCTATGA
>sig_9077
AATGATGATGATGTCGACCCGGGAATTCCG
>sig_9078
TTGAGGCTGGTTTAGTGGTAACCAGATCAC
>sig_9079
CCGAACTAGAGCTTGATGAAAATTTGTTTG
>sig_9080
GATCTCACTCACTCAAGATGTGTATAAGAG
>sig_9081
GTCCAGGCAGGCCAGGCAAGTCCAGGCAGG
>sig_9082
GACAAGGAAGGAGAGTTATGCCATTTACGT
>sig_9083
CCTGCGGTGGTGATTATTTTATTGAGTTTC
>sig_9084
CTACGGAAAACCTGTATTTTCAGGGCCCGG
>sig_9085
ACTGCCCATGTTCTTTCCTGCGTTATCCCC
>sig_9086
CACACTACCATCGGCGCCATTCGCCATTCA
>sig_9087
CCACTAGTGGATCTGGATCCTCTAGAGTCG
>sig_9088
ATCTGATCGAAGGTCGTGGGATCCCCGAAT
>sig_9089
GAAGGAGATATACATATGGGAATTCTACGT
>sig_9090
GGATCCCCGGGTACCGAGCTCAAAGCCACG
>sig_9091
CGCGACGTCAATGCCAATAGGATATCGGCA
>sig_9092
GACGCGTGACGTCGACGGTATCGATAAGCT
>sig_9093
ATAAAGTTAAAGATTCACGGCCTGTACATA
>sig_9094
AAGCTTCAAATTTATGAATCTATTATACAG
>sig_9095
GAGAATTAATTCCGGGGATCCGCGAATTCC
>sig_9096
GTTCCGGGATCCGAATTCCAGATCCCCGGG
>sig_9097
ATCTGAGGTACCCGGGAATTCTCGAGAAAA
>sig_9098
CTACTTATTCAAGATCCCGGCGATACAGTC
>sig_9099
CTGGAACGCGGCGACCGCCTGGTGATGGAT
>sig_9100
GGGTACCTTCTAGAATTCCGGAGCGGCCGC
>sig_9101
GATCCTACCCACGTAATATACTATTGCTGG
>sig_9102
TCCGTGGTCTCATACAGAACTTATAAGATT
>sig_9103
TTACTGGTTTCATATTCACCACCCTGAATT
>sig_9104
AACAGTACTGCAGCGTCGACCAGGGACCCG
>sig_9105
TGTACAAACTTGTAGATCTCTGCTCGTTCT
>sig_9106
TTTCCCAGTCACGACGTACTCCATGGGACG
>sig_9107
TGAGGGGCATGGAGGGGGCGTCGCTGCACC
>sig_9108
CTTGCTGGCGTTCGATTCAGCGATTTGCCC
>sig_9109
GACGAGATTTTCAGGAGCTAAGGAGGCTAA
>sig_9110
GAAGAGGTTTTAAAAGAGGCTCTGCTCTCC
>sig_9111
CTGGTCTTTTGCTGGCCTTTTGCTCACATG
>sig_9112
CATCGTAGGTATAAACCTCGAAATCANTTC
>sig_9113
TGGTGATGGCTGCTGCCCATGGTATATCTC
>sig_9114
CACAGCTTGCTTGTAAGCGGATGCCGGGAG
>sig_9115
GAGCTGCTATGCATATCCGATTTTGGAGGA
>sig_9116
GTCAGACCCCGATAAGGCCCGGGAAGGCTT
>sig_9117
ATTCGCCTTGATCCCCGGGGCAGCGCATCG
>sig_9118
GGCAGATCCCGGGCTAAGTCAGCGACGCTG
>sig_9119
CTTACTCAATGGAATAATTCTAGATCGAAT
>sig_9120
GTCTCCTGCAGGAGACGAGATCTCCGAGCT
>sig_9121
TGCTGCTGCTGCTGCTGCTCTCATGGTGAG
>sig_9122
GGAGCTCGAATTCGGATCCTAGAGGGGAAT
>sig_9123
CGATCGTGGCAAAACGCGTAAAACAGCCAG
>sig_9124
AAAAGTTCTTCTCCTTTACTCATGCTCATT
>sig_9125
ATCTGATGGCGCAGGGGATCAAGATCCGAT
>sig_9126
AAGCTTGGCTGCAGGTCGACGGATCCCCCA
>sig_9127
TCAACTGACATTATGTATATCTCCTTCTTA
>sig_9128
GAAAAGTTTTCAAAATTGAGTATTCGGAAA
>sig_9129
TACAAATTCCCCGTAGGCGCTAGGGACACT
>sig_9130
TTAATGCGCCGCTACAGGGCGCGTCTGGCA
>sig_9131
CACCCGTCCTGTGGATCCGGGTCCCCTTTG
>sig_9132
GGGTACCTCTAGAGAATTCAAGCTTAATCA
>sig_9133
CGACCCCTCGAGGGGCATGCAAGCTTGGCG
>sig_9134
GCCTCTTGCGGGATTCGGGCAGCGTTGGGT
>sig_9135
ATCATGCATGAGATTATCAAAAAGGATCTT
>sig_9136
CCCGGCCCGTCGACTCTAGAGCTCTGCAGG
>sig_9137
AAAATTTCGCTGTTATTTTGTACATTTAAC
>sig_9138
ATCATCATCATCACATGCAAGTTTCAGTTG
>sig_9139
AGTGAATTCCATGAATGCATCCGGATCCTC
>sig_9140
GCTTGCGGCCCGGACGATCGAGCTCGAATT
>sig_9141
AGGGAAAAGAATAGAAGAAGCGTCAGACTC
>sig_9142
AGAATTCCAGTGTGCTGGTGATATCACCAG
>sig_9143
GTGGTTTAAACGCGGCCGCGGTACCACTAG
>sig_9144
TTCTGGATCATAAACTTTCGAAGCCATGAC
>sig_9145
ATGATTACGAATTCCCGGGGATCGATCCGT
>sig_9146
GATATCGCCATGGAACCGCGTGGCACCAGG
>sig_9147
CGCTACAGGGCGCGTCAGCCATTCGCCATT
>sig_9148
CGGGCTACGGCAGCACTGGCACGGCAGGTG
>sig_9149
CGCGGGCCCTGCAGAGCTCGAGACTAGTAC
>sig_9150
ATTGAATTATTCCACAAGCGTTCAAATCCG
>sig_9151
AGACGCGTCGACGGCGCGCCCGCGGTTTAA
>sig_9152
TGGGCTTCGGAATCGTTTTCCGGGACGCCC
>sig_9153
ATCGTCAGTCAGTCACGATGAATTTGGTAC
>sig_9154
CTGTGCGGTATTTCACACCGGGCCGGCCGG
>sig_9155
CGCGTGAACGTCTGGTTTTACTTATTCAGC
>sig_9156
CTTGGTACCGAGCTCGGATCCACTAGTAGA
>sig_9157
TCGAGGCCTCGAGGAACGGTACCTGCGGGG
>sig_9158
TTGTGCTCATACGCTGTTTCCTGTGTGAAA
>sig_9159
ATCTGATCGAAGGTCGTGGGATCCCCGGAA
>sig_9160
GTAGAGGGCTTAGACACAGCTGGGCGCTTT
>sig_9161
GAGTTAACGTTACGTTAACGTTAACGTTCG
>sig_9162
CATACAAATCCAAAAGTGTAGAGGAGGTCG
>sig_9163
CATAAGGAGGATTAATTAATATGGGGGACC
>sig_9164
ATCTGATGGCGCAGGGGATCAAGATCCGTC
>sig_9165
AAGTGGTTGATAACAGCGGGTTAATTAACA
>sig_9166
CAATTTAATTATATCAGTTATTACCCAGCT
>sig_9167
GTGGAGCTCGAATTGACGCGTCGAATTAAT
>sig_9168
AATGACTCCAACTTATTGATAGAGTACTCA
>sig_9169
CCGCGGTGGAGCTCCAGCTTTTGTTCCCTT
>sig_9170
GTGCGGCCGCACTAGTGATCGATATCTCCC
>sig_9171
CGGCCTGGTGCCGCGCGGCAGCCATATGGC
>sig_9172
AATTATTCGAAGGATCCTACGTAGAATTCC
>sig_9173
ATTCTCATGTTTGACAGCTTATCATCGCGG
>sig_9174
CTCTAGGATCGATTCTAGGAATTCTCTAGG
>sig_9175
ATCTAGATCCCCCCTTTAGTTGCACTGAGA
>sig_9176
GACGTCGCATGCTCCCGGCCGCCATGGCGG
>sig_9177
CGCTCTACATGAGCATGCCCTGCCCCTAAT
>sig_9178
AGCTCGGATCCCCCCTGCCCGGTTATTATT
>sig_9179
GGGATAGGCTTACCTTCAAGCTTGTCATCG
>sig_9180
TCAATTCGATCCTGCTGATGAAGCAGAACA
>sig_9181
GAGCCGCCAATACGCAAACCGCCTCTCCCC
>sig_9182
AAGCTTGGCTGCAGGTCGACGGATCCCCTT
>sig_9183
AGGTACCCTAGAAGATCTCCTAGAGAATTC
>sig_9184
CTTTAGATCCGGCCAAGCTTGGACTCCTGT
>sig_9185
AAGCTTGGCTGCAGGTCGACGGATCCCGCG
>sig_9186
GGCCGCGGCCTAGGCGGCCAGATCTGATCA
>sig_9187
AATTCACTAGTGATTAATCGAATTCCCGCG
>sig_9188
TGCCAAGCTCAGATCCAAGCTTGTCGACCC
>sig_9189
GCGCAGGGGATCAAGATCCTCCTTCGTCGG
>sig_9190
GATCCGAACGAAAAACGTGACCACATGGTG
>sig_9191
GAATTCTCATGTTTGACAGCTTATCATCGC
>sig_9192
CATGCAAGCTTGATAGCTTCAAAAGTACTT
>sig_9193
TTTCAACTTCGATCGCTTCCAGACCTTGCA
>sig_9194
TAAAACTTCACCGATATCTTTAGAAATCAT
>sig_9195
CCAGCTTGGAGTCCACGTAGTGGTTGCCGG
>sig_9196
AGGATCCTTCGAATAATTAGTTGTTTTTTG
>sig_9197
AGCTTCTCAACGTGTGAAGTGGTTCGGTTG
>sig_9198
TTATGCTGGATGAAGTGCCACTCCGGCATC
>sig_9199
CTCTCTCCAGTTGCCGAATTCATACAACCT
>sig_9200
GGCCTGCTGGTTCCGCGTGGATCTCGGATC
>sig_9201
GTGATGGTAGTACGCCATGGTCCGCGGCCT
>sig_9202
CGGTTGGGGGTTCAGCAGCCGGCGCCCAAT
>sig_9203
TGAATAATTTTATCAGATCCCATTATGTAT
>sig_9204
CTGGTGTCAAAAATCCAAGGGCGAATTCGA
>sig_9205
TCCCCATCCCCGGGATCCGAATTCCCGGGC
>sig_9206
TGTCCTTGTTGTGGGTGCCCCTCCTCGTAG
>sig_9207
AAAAGTTCTTCTCCTTTACTCATATGAATT
>sig_9208
ACAGCGCTGCACTGAGCAGCGTAATCTGGA
>sig_9209
ATTCTCATGTTTGACAGCTTATCATCGCTG
>sig_9210
CGATATGAAAATCGAAGAAGGTAAACTGGT
>sig_9211
TCTGCTCCTGCAAAAGTCAGGCACCGTGTA
>sig_9212
TACAAAGTTGGCATTATAAAAAATAATTGC
>sig_9213
ATATCTGCAGAATTCGCCCTTAAGGGCGAA
>sig_9214
TAAACCCTCTTGCAGTTGCATCCGACTCGT
>sig_9215
CTCGAATTCAGCGGCCGCAAATTCCCTATA
>sig_9216
AATACGCAAACCGCCTCTCCCCGCGCGTCG
>sig_9217
GGAGATATACATATGGGCCATCACCATCAC
>sig_9218
CTAGGCTTTTGCAAAAAGCTTTCACGCTGC
>sig_9219
GGCTGGCGAACGATGTCAAGAGCTCGGTAC
>sig_9220
CTCGGTCCGAAACCATGTCGTACTACCATC
>sig_9221
ACTGTAATGAATTCGAGCTCGGTACCCGGG
>sig_9222
GCGAATTCGCGATTCGAAGCTTACTTAGAT
>sig_9223
GCCACGCACGGAACGGTCTGCGTTGTCGGG
>sig_9224
GTCCGGAGCTCGTGGATCCGAATTCTGTAC
>sig_9225
GGGCGGCGGCCTGGGTGGCGGCCCTGCGGA
>sig_9226
CCGTAACGGAAGGATCCTGCCTCAGTTTTG
>sig_9227
CAATTTTATTTACAGTCAAAAGGGCCCGGC
>sig_9228
TTGAAAGCTTACTCCCCATCCCCGGGCAAT
>sig_9229
TTGCGTATTGGGGGAAGTGAGAGGGCCGCG
>sig_9230
GAGAAGGGAGCGCATATGGGCCATCACCAT
>sig_9231
ACCGAGCTCGAATTCAATTCGGCGTTAATT
>sig_9232
CAATGCTTTGCAAGATACCCAGATCATATG
>sig_9233
TGCATGGATCCGGTACCACTAGTTAATAGT
>sig_9234
CCAATTGATGCATCAGTTCAAAAGGGATTA
>sig_9235
CGAATACTTTAAACGCTTCCTTCAACTCCT
>sig_9236
GTCAGCCATGAGCTCCATGGTGCTATGGCT
>sig_9237
TGGCCATTCGAATTCGTAATCATGGTCATA
>sig_9238
ACGAATTGCCAAAGCTCTACGCGAAGATCA
>sig_9239
ACCCGAACTTCAATCTCACGGTGGCCGCCT
>sig_9240
CTCTAGAGGATCCCCGGGCGCGAATTCTAG
>sig_9241
GATACCGAGGGGAATTTATGGTACGTCAGT
>sig_9242
ACCAGTCATGCTAGCCATGCTGTTATCAAC
>sig_9243
ATATCGATTAATTAAGTCGACATCTAGAGT
>sig_9244
CATTATCGCGCGCCCATTTATACCCATATA
>sig_9245
CACCTATCACGGAATTCGAGCTCGGTACCC
>sig_9246
GAATTCTCTAGAGGTACCCTCGAGAGATCT
>sig_9247
CACCATGCTCATTCTAGAGTCCCCCGTGTT
>sig_9248
CTCAGTGGAACGAAATCGATGAGCTCTTAA
>sig_9249
ACGCTCAAGTGACGCTCAAGTCAGAGGTGG
>sig_9250
GCCAGTGAATTCGAGCTCGGTACCCTCCGG
>sig_9251
GGGGAAGTCAACCTGAAGCTCTAGTTCTAG
>sig_9252
CTTTCATTGCCATACGGAATTCGGGAAGAA
>sig_9253
TTGCTGGCCTTTTGCTCACATGCCGGATAT
>sig_9254
CGTCTGCTCTTCGCGGCGGATGTTGATATC
>sig_9255
GTCAACAGCAATGGATATCTAGAATTATTC
>sig_9256
GCGGGTGGAACAGACGAAGCCAATAGGAAG
>sig_9257
GCTAGAAGATCTCCTAGAGGTACCCTAGAG
>sig_9258
ATCGAGCTGGATCTCAACAACGGTAAGATC
>sig_9259
GCCTGCGCGTCTTTCCACTGGGGAATTCGT
>sig_9260
ATCTGGAATTCCCCGGGCTCGAGCCCAGTC
>sig_9261
CTATCAGCTAAGACCTGAAGATGTCGCGAG
>sig_9262
CAGCCAGAACTCGCTCCGGAAGATCCCGAG
>sig_9263
TCAAACATGAGAATTCAGATCTCTCACCTA
>sig_9264
AATATCCGGTTCTTGTCGAAGATTACTCTT
>sig_9265
TTCCCCAACTTGATATTAATATATTAATAT
>sig_9266
CGCCAAGCTTGCATGTTAACAGATCTCGTA
>sig_9267
AAAAAGCTTATCGGCCAGCCTCGCAGAGCA
>sig_9268
ATTGAGGGTCGCTCTAACTCTCCTCTGGCC
>sig_9269
ATTGTAGCCGTCCGCTTTAATGTGTTCAGT
>sig_9270
CTTCATCTAGGCATCCCATTTAAATTTTGT
>sig_9271
TCGATCCTAGAAGATCTCCTAGAAAGCTTC
>sig_9272
TCCCCGGGTACCGGTCGCCACCATGGTGAG
>sig_9273
CGCTCACAATTCGGATCCAGGAGGAATCAC
>sig_9274
TGAGGATCCCGCAAAAGCGGCCTTTGACTC
>sig_9275
GACTCGAGGAATTCGGTACCCCGGGTTCGA
>sig_9276
CGAATTACGGGTCGCTTAATTAACCTCAGC
>sig_9277
CTAGAATGAGCGACTACAAGGATGACGATG
>sig_9278
CTGGTGTCAAAAATAATAGGATTTTGTTAA
>sig_9279
TCGATTTTCATATCGGCCGAGTGAGAATAG
>sig_9280
CCCTTAACGTGAGTTTCGTTCCACTGAGCG
>sig_9281
TCAGATCCGCTAGCGATTACGCCAAGCTCG
>sig_9282
ATCTGCGTAATCTGCTGCTTGCAAACAAAA
>sig_9283
TTTTGCTGAGTTGACGGTCGAATTTGCTTT
>sig_9284
ATCAGCAGCATTCCCAGAATGAGGAATTGG
>sig_9285
GCCAGTATATACACTCCGCTAGCGCCCAAT
>sig_9286
ATTTAAAAGATCCCGGCGCAGCACCATGGC
>sig_9287
CTTACTTCTCCTCTTCCAGCTCCTCGGTCT
>sig_9288
GGGATAGGCTTACCTTCAAGCTTGATCACC
>sig_9289
GGTGGAGCTCGTGTCTCAAAATCTCTGATG
>sig_9290
AAAAAGGAAGAGTATGAGTATTCAACAGAT
>sig_9291
CATAAGTACTTTTTTCATAGTACATTTCCC
>sig_9292
GCCCGGAGCGGGCCGGCCGACGGCGGTACC
>sig_9293
CGCAGATCTGCGAGCGCGCAGTCGTACGTG
>sig_9294
CGTCTATGATCAGATCTCGAGCTCGCGAAA
>sig_9295
TAGCTGACGCCTTCGCGTTGCTCGGTTGTC
>sig_9296
TCGCGCAAGACTGTAACCACGCTTCTGTTG
>sig_9297
GTGAGCGAGGAAGCGGAAGAGCGCCCAGCT
>sig_9298
GGGCGTTCGGCTGCGGCGAGCGGTATCAGC
>sig_9299
AATTTGCCCCTGGAGGTTACCCATTATTCA
>sig_9300
CCACCTCCGGCGGGAAGCCATGGCTAAGCT
>sig_9301
CTGTGGTAATTCCTTTCTGCAGCAATCGAA
>sig_9302
GCATGCCTGCAGGTCGACTCTAATCAAACA
>sig_9303
ATCTCGAGCTCGGATCCGACCCATTTGCTG
>sig_9304
GCGGCTGCAAGCTGGGCACTAGTATGAGCT
>sig_9305
TCACGATGAATTCCCGGGGATCCACGCGGA
>sig_9306
AATCCTATTATTTTTGACACCAGACAAGTT
>sig_9307
AAAAGAAGGGCATTTATATCGAGTTCCACG
>sig_9308
GGCCTACTTCACCTATCCTGCCCGGCATAT
>sig_9309
AGAATTCTGTTTCCTGTGTGAAATTGTTAT
>sig_9310
AGAGAATTTCACACAGGGGTACCAATTAAA
>sig_9311
GGCTTGGGGGTCCTCGTGCCCAAGGCAGGG
>sig_9312
GCGGCCGCTACGTAGAATTCCCATATGTTT
>sig_9313
GTCTTTAATTAAATACAAAGGATACCAGGT
>sig_9314
ACTATTCTCAGAATGACTTGGTTGAGGATC
>sig_9315
GATCACTACCGCATTAAAGCATATCGATGA
>sig_9316
ATCTGATGGCGCAGGGGATCAAGATCCTCC
>sig_9317
GCTGCCCAGCCGGCGATGGCCATGGATATC
>sig_9318
TAAAACGACGGGATCCCCCTGGCGAAAGGG
>sig_9319
CTCCCAAGCTTGGGAGCTTGGCACTGGCCG
>sig_9320
GATCCAATTCTAGAGTCGCGGCCGCTTTAC
>sig_9321
CCAAGAAGCTTATCGATGATAAGCTGTCAA
>sig_9322
GAGCATCTGACTTCTGGGTAATAAAGGAAA
>sig_9323
CGCTCCCAAAGGTACGGGTGCACTGCCCAA
>sig_9324
GTACTTGGCGAGCTTCAAGCTTGCATGCTC
>sig_9325
AGCTCATTAATACGACTCACTATAGGCCTA
>sig_9326
CGCTTAATTAAGACGGATCCCCGACTACGT
>sig_9327
TTGTAAAATATTGGCTTATGAAATTTGTTA
>sig_9328
TATAGAATACAAGCTTGCATGCCTGCAGGT
>sig_9329
TTTACCATGGGGGATCCGGTGATTGATTGA
>sig_9330
GGGAATTAATTCGTAATCATGGTCATAGCT
>sig_9331
AATATACAACTGACACACAGAGAAGCGCAG
>sig_9332
AGCTCAGGTTGACTTCCCCGCGGAATTCGC
>sig_9333
TGTCCATCACCTGCACAGTCTCTGGTTTCT
>sig_9334
CCTGAGGTTAATCACAAACTGGTCTAGAAA
>sig_9335
TAAGCTTACTAGTTCTAGAGAATTCGTGAG
>sig_9336
TGCACATGATGACGAAGCTTGTCGAGAAGT
>sig_9337
GGCAGAAAGGCCAGCCTCGCAGAGCAGGAT
>sig_9338
CGGGGGACTCTAGAATGAGCATGGCCTCCT
>sig_9339
GAATTCTGTACGGAGTCAAGCCATATGACC
>sig_9340
TGATCCTCTAGTACTTCTCGACAAGCTTTT
>sig_9341
AAACTTGTGATGCCCTGAAAATACAGGTTT
>sig_9342
CGATCGGGGAAATTCGAGCTCGGTACCCGG
>sig_9343
ACGCGCGAGGCAGGATCCACAGGACGGGTG
>sig_9344
TGCAAGGCATTTATCAGGGTTATTGTCTCA
>sig_9345
GTTTTGTAATAAAAAAACCTATAAATATCC
>sig_9346
TTCATCGATGCTGATAGAAACAGAAGCCAC
>sig_9347
TGTTACTAGATCGGAATTTAAGCGGCTGTC
>sig_9348
GGACAGATAATACTCATTTCAAGAGTTTTG
>sig_9349
AAAAACAGGTATGGAGAAATTATAGAGAGT
>sig_9350
TGCGAAGGCGCTTATCGGAATTCGAGCTCG
>sig_9351
TAATCAGATAAAATATTTCTAGGCACAGCT
>sig_9352
ACTCGAGATTTGAGGAGAAGCCCGGACTCT
>sig_9353
GCAGGATCACACTAGTCATATGTGAAGAGC
>sig_9354
GGCCTGCAAGGCATTTATCAGGGTTATTGT
>sig_9355
CTTATCTTCGATAAGCTATAATGCGGTAGT
>sig_9356
GGTACCGAGCTCGAATTCCGTGTATTCTAT
>sig_9357
CAGCAGGAAGATACTTTCTTTTGGAAATTT
>sig_9358
GATCCCATAACTTCGTATAGCATACATTAT
>sig_9359
CTGGCCATCATAAAAACTGTTGTAATTCAT
>sig_9360
CGAACAGGCTTATGTCAATTCGTAATTGGG
>sig_9361
AGGCGGCCGCACTAGTGATATCCCGCGGCC
>sig_9362
AATTCATTAAAGAGGAGAAATTAACTATGT
>sig_9363
TAAATTTCGCATGCTAGAACGTTAGCCGGC
>sig_9364
GAAGTAACCTAGGATCCTCTAGGATCTGCA
>sig_9365
AAACTGTCTGCATGCCAGGCAAACTACGTA
>sig_9366
TGTCGTCGTCGTCGGTACCCAGATCTATGG
>sig_9367
CGAGTTTTTCGAACTGCGGGTGGCTCCACG
>sig_9368
AAAATCGGATCCCCGGGAATTCATCGTGAC
>sig_9369
CTAGGACGCGTCCTCGGTACCGGGCCCCCC
>sig_9370
CCGCTCTAGAGTCGACCTGCAGGCATGCAA
>sig_9371
CCCAATGCACTAACTGTCAAACGACCACTA
>sig_9372
GTGGCTACCCATACGATGTTCCAGATTACG
>sig_9373
CTGCAGGGCCCCCCCTCGAGGTCGACGGTA
>sig_9374
GAGTCTGCATTTGATGCCCTGAACGAGCTT
>sig_9375
TTGGCCACGGGCCCGGATCCTCATGACCAA
>sig_9376
GAATTCCGCTAGCTTCACGCTGCCGCAAGC
>sig_9377
TTTGTTAGCAGCCGGATCATCACCACTTTG
>sig_9378
TTCGACTCTAGATTTTTTGGAATGGTTTTT
>sig_9379
CGGTATGAGACTGCGATGAGTGGCAGGGCG
>sig_9380
GCAACGGCCAGGTGATCGGCCGCGTCCACG
>sig_9381
CGTTTCTTGCACGCTTCGTGATGATCCTCG
>sig_9382
AGCCAAGCTTGCGATCCCGTCGTTTTACAA
>sig_9383
ACCTCGAGCCGCGGCGGCCGCCAGCTTACG
>sig_9384
CGTCAAAGGTGAAGGCAGCGGGAAGCCATA
>sig_9385
CTTCGTACGATCCGGGCCCGGCGGCGGCTC
>sig_9386
TATACAACAATATGGCCGGCCGGCTCGAGC
>sig_9387
AGGAAATAGTACATAATGGATTTCCTTACG
>sig_9388
CTCTCGAGAGCTTGGCGTAATCATGGTCAT
>sig_9389
AGCTTATCATCGATAAGCTTGCTCAATCAA
>sig_9390
AAGAACCTTTGTATTTATTTTCACTTTTTA
>sig_9391
ATCTCGAGCTCGCGAAAGCTTGGCTGCAGG
>sig_9392
CTAATTTTGAAGTTAACTTTGGTTCCATTC
>sig_9393
TTTTCTTGTATTCTTTGTTTCATTATAACC
>sig_9394
CCAAGCTTGCGGCCGCACTCGAGCACCACC
>sig_9395
TCTAGAGTTTAAACTTTAATTAAGCCCGGG
>sig_9396
ACGGTATCGGGGGATCGCCAACAAATACTA
>sig_9397
TGATAACAGCGGATCCACGCGGAACCAGAT
>sig_9398
GGCTTGCAGGATCCTCTACGCCGGACGCAT
>sig_9399
GCCATTCGAATTCGTAATCATGGTCATAGC
>sig_9400
TCCTGTCAACTCGTAAGCGGCCGCACTCGA
>sig_9401
CCTGTGTTACCTGCACTTGGAGGTCGATGT
>sig_9402
TTGTACAAAGTGGTTGATAACAGCATGAGT
>sig_9403
CGAATTTTAACAAAATATTAAACGTTTACA
>sig_9404
TAACAGCCTTGTCATCGTCATCCTTGTAGT
>sig_9405
CCGTCGACCTGCAGCCAAGCTGCAAGCTTG
>sig_9406
TGTGCCCGCCCGCGGGCTTGTACGCATCCT
>sig_9407
TGAAACCGCTGAACAAGCGCGCATGAGCTC
>sig_9408
GGGCGAATTCGAGCTCGGTACCTCGCGAAT
>sig_9409
TAGTTAAAAAAATCTTTCGGGGGGATGGGG
>sig_9410
CCAAGCTCAGCTAATTAAGCTTATTAAGCT
>sig_9411
GTGAAATAATCCTTTCTATTAGTAATGCGA
>sig_9412
CATCAGGCGCATGCATATTTGAATGTATTT
>sig_9413
GCTCTAAGCGCTACCGTTCAAGTCTTCCTC
>sig_9414
TCCCTCTTCCACCAGCTGATCTGCGACTTA
>sig_9415
GACGACGACAAGGGAAGAGGATCCGAATTC
>sig_9416
GAGGCTAGCTTCTTCGTCTGTTTCTACTGG
>sig_9417
GTCTGGATCCAAGCTAGCCAGCCTGACGTC
>sig_9418
ATAGGGACGTCATATGGATCCAACCCCTCC
>sig_9419
GAAACAGACGAAGAATCCATGGGTATGGAC
>sig_9420
GAATTCGCAGCTAAGAGGAGGACAAATGTC
>sig_9421
TGGGGCGATTCAGGCGATCCCCATCCAACA
>sig_9422
AGCGTTGTCTTCATCAACCGGAACGAGCAT
>sig_9423
GTGGCCGCATTAGGCACCCCAGGCTTTACA
>sig_9424
ATAACCGGATCCGTATTTATAGGTTTTTTT
>sig_9425
ACAGCATGTCCCCTATACTAGGTTATTGGA
>sig_9426
GTACCGACTGTTGATCTTTTATGCTTGCTT
>sig_9427
CCGGCGCCTAGTGTTGACAATTAATCATCG
>sig_9428
CCTGCAAGGTCGAGAAAATTTATCAAAAAG
>sig_9429
GAGTCGACCTGCAGGCATGCTTGGTGATAA
>sig_9430
AGAATCAAGCTTTTAAGCGGGTCGCTGCAG
>sig_9431
AGTGCATCTCCCGTGATGCAGGAAGAGCCC
>sig_9432
GTTATCCATATTTATAGGATCCGGATATTT
>sig_9433
GCTTTTGAAGCTGGGGTGGGCGAAGAACTC
>sig_9434
CTCCTCTTTCGTGAAAGACTCGCCAGAGCT
>sig_9435
TCAGGCTCCCCACTGGGTCGGCCAGGTTCA
>sig_9436
CAAGATCCCCAATTCGAGCTCGATCGTCCG
>sig_9437
GATTCCAACCTATTTGATGTATAGTGCCTT
>sig_9438
GTAAGATGCTTTTCTGTGACTGGTGAGTCA
>sig_9439
TGAATTCGAGCTCGGTACCCACCCCGGTTG
>sig_9440
CTGGTGGCACATGTGACTAGTCGCAAATGC
>sig_9441
CTAGAGGATCGGAGATCTCAGTGGTGGTGG
>sig_9442
TAAGCGGAGACTCTAGAGGGTATATAATGG
>sig_9443
GCCAGTGAATCCGTAATGGTACCTTTCAGC
>sig_9444
TGCCTGCAGGTCGACATGATCTCGATCCCG
>sig_9445
GCCAGCGAGGCAGATCCACAGGACGGGTGT
>sig_9446
ATTTTTTATTGCTTCTGGTTATCGGAGCTC
>sig_9447
AAATTCCCTTGAAGGAGAGAGGGCTGTAGC
>sig_9448
ACGCGTGGATCCCCGCACCTCACGGAGTTC
>sig_9449
GCTCAGCTAATTAAGCTTATTAAGCTACTA
>sig_9450
GGGCCCTCGCGAAGCGGCCCGACCAAGCGG
>sig_9451
CCTCGAGGAATTCGGTACCCCAATTGGTAA
>sig_9452
GAGTCGACCTGCAGGCATGCAAGCTTCTCG
>sig_9453
GCCAGAGAGGTCACTGACCTTGGCATGGGC
>sig_9454
GATGCTCGATGAGTTTTTCTAAGAATTCTC
>sig_9455
GGCCAACTAGAGACCCAGCTTTCTTGTACA
>sig_9456
TGGATATAGGTGTTTCATTAGCAGGTGTTG
>sig_9457
CGAATTCCCCGGATCCGTCGACCTGCAGGT
>sig_9458
CAGCAAACGACGAAAACTACGCTGCATCAG
>sig_9459
TTAACTTTATAAGGAGGATTAATTAATATG
>sig_9460
ACACGCGTCAATTCGAGCTCCACCGCGGTG
>sig_9461
CCGCCAGTCATCAGCAGCATTCCCAGAATG
>sig_9462
AGATCATCTTCTCGAACCCCGAGTGACAAG
>sig_9463
TGATTCGAGCACCACCACCACCACCACTAA
>sig_9464
TGTCAGAGTTTTCACCGTCATCACCGAAAC
>sig_9465
AATAGACCGAGATAGGGTTTAGTGTTGTTC
>sig_9466
ATTAATGCAGCCCGGGAGATCTGTCGAGAA
>sig_9467
GAAATGGTGTGAGGTTCCCGGGCCGGCCAA
>sig_9468
AGAATTGGTCGAGATCCGCTAGCTCACGAT
>sig_9469
CACCGGATCAATTCGCGCGGCCGCACTTGT
>sig_9470
GAGGCAGACGCGCCCTGTAGCGGCGCATTA
>sig_9471
CAAAGGGAAAACTGTCCATACCCATGGACT
>sig_9472
CGAGCTCGCCCGGGTACCGAGCTCGAATTC
>sig_9473
ATAGGGCCCGGGATCCTGATGGCCTCCTCC
>sig_9474
CGGCCGGGAGCATGCAAGCTTGGCGTAATC
>sig_9475
GGTCCATACTAGTTTCGCCATTCAGGCTGC
>sig_9476
AAAACGACGGGATCCGATTCTAGACTAGAA
>sig_9477
AAGCTTGATCACCACTTTGTACAAGAAAGC
>sig_9478
CTAGCGAGCGCCGGAGGCGGCCAAGAGAGG
>sig_9479
AGATCTCGAGCTCGGATCCGACCCATTTGC
>sig_9480
CCGGTGGTTTTTTTGCTGTTAGCAACCAGA
>sig_9481
TGTCCATACCCATGGGCTAGCTTATCATCG
>sig_9482
CGGGGGCGACGAGTCGACCAAGATCTCCAA
>sig_9483
ATATGCATCACCATCACCATCACCTCGAGA
>sig_9484
GAACATCGTATGGGTAGCTGGTCCCGGGAG
>sig_9485
AGTCCGCTCCAGCCCCGAAGAAAGGCTCCA
>sig_9486
CCATCCGGCGACGACACCGACGAAGGAGTT
>sig_9487
AGCCTCTCTTTTCTCGAGATACCCCTTCTT
>sig_9488
GCTCCGTTAAGTCATAGCGACTAATCGTTA
>sig_9489
CATGATTACGAATTCAAGCATCATATGAAG
>sig_9490
TTCTCGCCACGTTCGCCGCCGGCCAGCCTC
>sig_9491
GTTCTCCTGGATCCCCGGGAATTCACTGGC
>sig_9492
TTGGAGCGGGTTGATGACGTCAGCGTTCAT
>sig_9493
TGGACCGAGAATCGTAAGATCTGAACTGTA
>sig_9494
GTAACTGCGGTCGCCGTCCACGGCGCGCCG
>sig_9495
CTTCACCTAGATCCTTTTCGACCGAATAAA
>sig_9496
CCCCTCCACCCATGTGCTCCTCACCCACAC
>sig_9497
TCATATCTTATTGCCCCCCGGGGCCCTCGA
>sig_9498
CACATCCATTTTGGGATCCGTGGACTTGTT
>sig_9499
CGGATTCAAATGGTGTGTTGTCACCTATCG
>sig_9500
GATAATGAGATCTAGTTAGAAGTTCGAATC
>sig_9501
TGAGTAACTGCGGTCGCCGTCCACGGCGCG
>sig_9502
AATTCGCCCTTAAGGGCGAATTCTGCAGAT
>sig_9503
TACCATGGCATGCATCGATAGATCCCAATG
>sig_9504
GCGGTGGCGGCCGCTCTAGACAATGCTCAG
>sig_9505
TTACGAATTCCCGGGGATCCGTCATGAACA
>sig_9506
AACTTTGTATAGAAAAGTTGAACGAGAAAC
>sig_9507
GAANTTCCATTCGCCATTCAGGCTGCGCAA
>sig_9508
CTAGGCCAGGATCGCTCTAGAGCTTTTAGG
>sig_9509
GCTCGGTACCCCCGGTCCGGATGGAAGACC
>sig_9510
GATCCCTCTATTAATGATGATGATGATGAT
>sig_9511
CGGCGGCGACGACTTCCAGCAATTCGGCTA
>sig_9512
ACACTGGACTAGTGGATCATCTGCAGAATT
>sig_9513
CTTAATTGTTAGATCTGCACAATTCCACAT
>sig_9514
TCAGTGAGCGAGGAAGCGGAAGAGGATCCC
>sig_9515
TCACTTCTATTTCAGTGTTACCTAGGTACT
>sig_9516
TGTAGATGAGGGAGATGTATTTGCAGCGGA
>sig_9517
ATATCAAGCTTGTCGACGGAGCTCGAATTC
>sig_9518
AAGGATTTGTAGCGGTGCGTTTAGCATTGA
>sig_9519
AGTTATTATTCGAGATCGCGGCCGCGATCT
>sig_9520
TCTAGAGTCGACTGTTTAAACCTGCAGGCA
>sig_9521
AGAATTCGGATCCACGAGCTCGGACTCTTG
>sig_9522
CAGGAGCTAAGGAAGCTAAAATGGGTCAAA
>sig_9523
CCTCTAGAACTATAGCTAGAATTCGCAAAT
>sig_9524
ATGGGGGGGGGAAGTTCCTATTCTTTCTAG
>sig_9525
ACAGCTAATTCTCATGTTTGACAGCTTATC
>sig_9526
TCCTGTGGATCCTGCCTCGCGCGTTTCGGT
>sig_9527
CTGATCGAAAAGTTCGACAGCGTGTCCGAC
>sig_9528
GATCGGATCTTGATCCCCTGCGCCATCAGA
>sig_9529
ATTTCAGTAACGTTAAGTGGATCCATGGTG
>sig_9530
CAAAGGGAAAACTGTCCATACCCATGGATT
>sig_9531
GCAGCATCCTGCGATGCAGATCTATTAATA
>sig_9532
TATTTGTGTATTTACATATGTTAGATAGGT
>sig_9533
GAATTCCATGACCTCCGGATCCTCTAGAGT
>sig_9534
GATTTACATAAAATAGTCCTTCCTACCCCA
>sig_9535
ACACTACCATCGGGGGCCATCGATACGGAT
>sig_9536
TGCTGAGATCTTACGATTCTCGGTCCATGA
>sig_9537
CAATGGATATCTAGAATTATTCCATTGAGT
>sig_9538
ATGAGCTCTCATTGTTTGCCTCCCTGCTGC
>sig_9539
ACAAAGTGCATATGGAGCTCGGTACCCTCG
>sig_9540
CTCGAACTGTTCACCAGTGCGGCCGTCGTA
>sig_9541
TTCTGAGGGCCCAAATGTAATCACCTGGCT
>sig_9542
TATTATTGAAAGAGTCAAGGGTGAGAGCCC
>sig_9543
ACCGGGCCCCCCCTCGATCGAGGTCGACGG
>sig_9544
ATGAGTCGAGCGGCCGCTGGGGGCAGAGGT
>sig_9545
GACCACAACGGTTTCCCTCTAGAATTACCT
>sig_9546
GACCACCCGGGGATCCTCTAGAGTCGACCT
>sig_9547
CAGTAAGTAATCCAATTCGGCATCAAGAAG
>sig_9548
TAGCGCGGGATAAAGTGGTATTCTCAAACA
>sig_9549
CTCATCCTGTCTCTTGATCACTACCGCATT
>sig_9550
CGCGAGTTGGTTCAGCTGCTGCCTGAGGTC
>sig_9551
AACTAATAGCTATATTCAAGTAAATCAACA
>sig_9552
GATCCGAATTCTTGAAGACGAAAGGGCCTC
>sig_9553
TAACCATGCAGAACCAAAGAATCCGTATCC
>sig_9554
GAGACCGGAATTCGAGCTCGCCCGGGGATC
>sig_9555
GAACCATCACCCTAATCAAGTTTTTTGCGG
>sig_9556
ATCGATAAGCTTACTGGTTCCGGCGCCGGA
>sig_9557
GTCCAAACTCATCAATGTATCTTATGATGT
>sig_9558
AATAGGGGTAGCTTTCGGGCTGATCGCCCA
>sig_9559
CGGGGTATCGTCCATTCCGACAGCATCGCC
>sig_9560
CGAGGCTGGCCGATAAGCTCCTCTCAGGCG
>sig_9561
CCGGGTACCATGTGAGCAAAAGGCCAGCAA
>sig_9562
GTTCCATGGCGATATCGGATCCGAATTCGA
>sig_9563
ATGTACTAAGGAGGTTGTATGAATTCGCAG
>sig_9564
GCCGCAATTCGAGCTCGGCCGACTTGGCCA
>sig_9565
CGCGGGGAAGTCAACCTGAGCTTAGAGCTC
>sig_9566
GCTTCTAGTGATCTGACGGTTCACTAAACG
>sig_9567
ATCACAGTTAAATTGCTAACGCTCAGGCAC
>sig_9568
AAAAAAAAAAAAAAAGCTTCTCGAGCTGCA
>sig_9569
GCCCCCATCGCTGCACAAAATACTGCATCC
>sig_9570
TTAGAGTCGACCTGCAGGCATGCAAGCTTG
>sig_9571
TTTCGTCCACCACTTTTAGTACTATTACCT
>sig_9572
CATGGAGGCCTGAATTCCTCGAGATCCGTA
>sig_9573
GCGGCCGCTAAATTCAATTCGCCCTATAGT
>sig_9574
AATCGATGTCGTGATCCTTATAGTCTCCAT
>sig_9575
CCTCAAATGGTTCGCTGGGTTTATCGATAC
>sig_9576
TCCCGGGGATCCGACAACCGATGAAAGCGG
>sig_9577
TCGTGCTGTAGTGTGCTTGTTGCGAGTAGA
>sig_9578
CTCACTATAGGGGCCCGTGCAATTGAAGCC
>sig_9579
GGAGACGTGATGAGTCGAGCGGCCGCCTCC
>sig_9580
TCGATCTCGATGATGGTTACGCCAGACTAT
>sig_9581
GATCCACTGAATTCCGTCGACGCGGCCGCA
>sig_9582
CTGGATCCTCCCATGGTTAATTTCTCCTCT
>sig_9583
GCCGAACACCTGGGTGGACGATATTACCGT
>sig_9584
CCTCTAGAGTCTCCGCTTAGTCATTAGTCA
>sig_9585
CTTTTAAAGCTTGCATGCCTGCAGGTCGAC
>sig_9586
AGTTAAAGTACTTTTGAAGCTATCAAGCTT
>sig_9587
CTCATGAGACAATAACCCTGATAAATGGTA
>sig_9588
AGATCCTTAAACGAGCAGTGAGCGTCCGCC
>sig_9589
AGTAATCCAATTCGGCAATTCCGATCTAGT
>sig_9590
TCTCCAACGTCATCTCGTTCTCCGCTCATG
>sig_9591
AAGCTTGATGATCTGATGATTCCCTTTGTC
>sig_9592
CCGCATTAAAGCTTATCGAATTCTTGAAGA
>sig_9593
GCGAATTGGGCCCCAGAATTCATATGGATC
>sig_9594
GACACACACTCTAGWGGATCCCTCGAGGAG
>sig_9595
CCATACCACCTTCTGCCCGTTTTTTGGAGA
>sig_9596
TCTTATACTTAAAATACAATAAATAAACAC
>sig_9597
GAAGATCCTTTTTGATAATCTCATGAGCGG
>sig_9598
CCCCGACTGCATCTGCGTGTTCGAATTAAT
>sig_9599
GTTCTGCTTCATCAGCAGGATCGAATTGAC
>sig_9600
GAGCTCGGTACCCCATCGATGGGGGATCCT
>sig_9601
CTTTTAAGATTTAACTCATACGATAATTAT
>sig_9602
TAATTAAAACGTGGCTTACTAGGATCCGAT
>sig_9603
TCGGGCTATTCTTTTAATTCGCGTGTAATA
>sig_9604
GACCAAGGAGGTCTAGATGGATCCCGTCGT
>sig_9605
TCATCACCGAAACGCGCGAGGCAGGATCCA
>sig_9606
CAGACCATGGTCTGCGGTAAAGCTCATCAG
>sig_9607
GCTGTTGGCGATCCATATGACGTCGACGCG
>sig_9608
GGCTGCAGGTCGACCTCGAGGCCTCGAGTT
>sig_9609
TGTCAATTCGAGCTCTCATTGTTTGCCTCC
>sig_9610
AGCAGCCGGATCAAGCTTCGACGAATTTCT
>sig_9611
AAGCTTGTTGACTTCCATTGTTCATTCCAC
>sig_9612
CTCTTTAATCAATTCTGTGTGAAATTGTTA
>sig_9613
CTAGAGGATCTACTAGTCATATGGATATCG
>sig_9614
CGTTCGCGACTAGTTGTCGACCTGCAGGCA
>sig_9615
GATCCTTTTTGATCAGAAAAAAAGGATCAT
>sig_9616
AATAAATGTCCAGACCTGCAGGCATGCAAG
>sig_9617
TTTGGGCAAACCAAGACAGCTAAAGGGCCT
>sig_9618
CATGCCTGGTCGACTCTAGAGGATCCCCGG
>sig_9619
GTCTCTCAAGCGGTGGTAGTCCGAACTCGA
>sig_9620
AACGACGGCCAGTGAATTCCATGACCTCCG
>sig_9621
ATGTACTAAGGAGGTTGTATGAATTCGGCA
>sig_9622
CTGCAGGTCGACTCTAGAGCGGCCGCCCAT
>sig_9623
CACCCACGCGCCTGGAGATCTGATCATGTG
>sig_9624
AGAATTCATTAATGCGGTAGTTTATCACAG
>sig_9625
GGACCATAGCATATGAAAATCGAAGAAGGT
>sig_9626
CTCACATGGGAGCTCTAGGGGAGTAGGGTT
>sig_9627
TAACGTTAAGTGGATCCCGCGGTCGGCATC
>sig_9628
CGGGGGACTCTAGAATGAGCGACTACAAGG
>sig_9629
GCGCGGCGACGAGCAGCAGGTTTCATGGTT
>sig_9630
ATGATGATGATGATGATGCACTTTGTGATT
>sig_9631
TGCAGGATCCCGGGTACCCAGCACATTGGG
>sig_9632
CTTGGGCTACCAAGCCTTCCGGAGGCCGTG
>sig_9633
GACGAGCTGTACAAGATCGATTAACTCGAG
>sig_9634
CGGCCGCAGTTTGGCACTGGCCAGCTTGGC
>sig_9635
TTTGCTGGCCTTTTGCTCACATGGTACCCG
>sig_9636
CTTGGCCGGGCTACGGGGCGCAATGGGACT
>sig_9637
GCCTCCTTGCAGGGTAGCGAGAAGTTGACC
>sig_9638
CTGTAGCACCGCCTACATACGTCGCTCTGC
>sig_9639
AGGCCATGCTGTTATCAACCACTTTGTACA
>sig_9640
TAGCCCGGGCTCGAGATCTGCGATCTAAGT
>sig_9641
TCCGACCTGCAGGCATGCAAGCTTACTTAG
>sig_9642
GGGATCCCCGGGAATTCCCCGGATCCGTCG
>sig_9643
GCATTAAAGCTAGATCAGTTGGAAGAATTT
>sig_9644
GTATCACGAGGCCCTTTCGTCTAGGCATTT
>sig_9645
CGGGCCCTACTTAAGTACAGTAATCAAGTA
>sig_9646
CGTCGACCTGCAGCCAAGCTTCGATCCCGT
>sig_9647
AGCCAAGCTTCGAATTGAATTCGCCCTTCG
>sig_9648
CGCATTTCAGGCCTCCACCTGGGTCTTGGA
>sig_9649
ACTAGTAGAATTCAGACAGTTTGTCGTCAA
>sig_9650
TCGAACTTTTGCTGAGTTGACGGTCGAATT
>sig_9651
CTATCGATACCGTCGACCTCGAGGGGGGGC
>sig_9652
ATACCCATGGGCTAGCTTATCATCGCCATT
>sig_9653
ACCCCGTGTCTAGAGTCGACCTGCAGGCAT
>sig_9654
GTTACGTTAACGTTAACGTTCGAGGTCGAC
>sig_9655
ATTGGGTACCGAGCTCGAATTTCCCCGATC
>sig_9656
TTCCCGGGGATCCACGCGTCTTAAGGCGGC
>sig_9657
AGGCCTGTCGACAGATCTGTTTAAACGCGC
>sig_9658
CTTTTGAGGAGTACATCCCCGGGGCCTGCG
>sig_9659
ACCCGGGAGCTCCATCAGGTGAGCACGGTC
>sig_9660
GCTCGAATTCGGATCCCGACCCATTTGCTG
>sig_9661
ATCCGTCGACCTGCAGCCAAGCTTCTTGGA
>sig_9662
TTAGGATGAAAACTAGAGGATCTCAATGAA
>sig_9663
GAAATTGTAAGCGTTAATATTTATCAATAA
>sig_9664
TTGTACAAAGTGGTTGATAACAGCATGTCC
>sig_9665
ACAGCTGGAAGACAAAGTTGAAGAGCTCCT
>sig_9666
GGAAAGAACATGTGAGCAAAAGGCCAGGAA
>sig_9667
GCTGGTACCTCGGATCCGAATTCGAGCTCC
>sig_9668
TACGATAAGGGCACAGATCGCATCGTGGAA
>sig_9669
CAGAGGCAGACGATGGACATGCAGGCCCAG
>sig_9670
ACAAAATATCTTCATTCATGTAACTCATAA
>sig_9671
ATCTTACTAGTCTGCAGGAATTCAGGATCC
>sig_9672
AGCTTGCATGCCTGCAGGCCTCGAGATCTC
>sig_9673
ATAGATCTGAGTCCGGACTTGTACAGCTCG
>sig_9674
GAGAAATACAAGTACATACTAAACCTATCT
>sig_9675
AGTCTAGATCTACGCCTTCTGTATGAAACA
>sig_9676
TCATCACCGAAACGCGCGAGGCAGGATGAT
>sig_9677
TTCTCGTCGTTTCCGCAACAAGTCCTCTTC
>sig_9678
TGATCACTCGAGGATCTGCTAGAGGTACCA
>sig_9679
CTATGAGCACGTCCGCGAGGGCGTCCCGGA
>sig_9680
CCCTTTCGTCTTCAAGAAGAATTATCTATA
>sig_9681
CTATGACGTCGCATGCACGCGTAAGCTTGG
>sig_9682
CGGGATCCGAGTGGTCTCATACAGAACTTA
>sig_9683
ACCCTCACTAAAGGGAGAGAATTCGAGCTC
>sig_9684
ACGACGTTGTAAAACGACGGGAGCAAGCTT
>sig_9685
GAACGTAGCCGATGCGGTGCCCCTGCACGA
>sig_9686
CTCTCTCCCTATAGTGAGTCGTATTAAACG
>sig_9687
AGGCTGCAACTAGATCTAGAGTCCGTTACA
>sig_9688
CTCGAGGGATCCACTAGAGTGTGTGTCTCT
>sig_9689
ATCCTCTAGAGCGGCCGCCGACTAGTGAGC
>sig_9690
CGTCAATGCCTGCAGGTCGAGGAATTCGAG
>sig_9691
GCTTGCATGCACGACAGGTTTCCCGACTGG
>sig_9692
TGTAATAGTCACTTACTCCATATTTGTCAA
>sig_9693
CAGCCTCCGGACTCTAGAGGATCCGGTACT
>sig_9694
TATACAAATAAGCTTAATTAGCTGAGCTTG
>sig_9695
CGACTACGTAGTCGGGGATCCATGATCATG
>sig_9696
CGACCTGCAGCCAAGCTTGTAATCATGGTC
>sig_9697
CGAATTCTCTAGAACTAGTAAGCTTATCGT
>sig_9698
AGGATCGATGGGGATCCGAGCTCGAGATCT
>sig_9699
CATGATTACGCCAAGCTCGAAATTAACCCT
>sig_9700
CATACGGCTCCACCGCGAATCTTCCTGTCC
>sig_9701
CGTCGACCTGCAGCCAAGCTTAGGTAGGTA
>sig_9702
TTCAGCTCTCCTGCTCCCATCCTGGAGACT
>sig_9703
ATTCGGATCCGTATCCACCTTTACTGGAGA
>sig_9704
CGCGGGCCCTCGAGCTCAAGCTTGGTACCA
>sig_9705
GGCTTTTTTTTGCAGTTCTAGATGCAGCCA
>sig_9706
GCGATGTACGGGCCAGATATACGCGTCGAG
>sig_9707
ATCAACAGGTTGAACTGCCGCCATGTTCTT
>sig_9708
CCCCGGGTACCGAGCTCGAATTCACATGTT
>sig_9709
CCGTCCCCTTCTCCCTCTCCAGCCTCGGGG
>sig_9710
AAATGCGATAATAAATATATATAAACGTAT
>sig_9711
ATGAAGCTTCTCGAGAATTCCCGGGTACCA
>sig_9712
CTTATGTCGACGCGCTAGATAACTTCGTAT
>sig_9713
CGGGTACCGAGCTCTTATTTGCCGACTACC
>sig_9714
TAGGCAGCCTGCACCTGAGGTTAATCACAA
>sig_9715
CAGGCGCAAAACTGGTAGGTATGGAAAATC
>sig_9716
ACATCAACATCAGCACCAAGCGATCGCCAT
>sig_9717
GTACCATCACCCCACTCTTAACAGTCATTT
>sig_9718
AGCTGTTGACAATTAATCATCGATAAGCTT
>sig_9719
GAGAGCTTGGCACTGGCCGTCGTTTTACAA
>sig_9720
CGAATTCCCGGGATCCGTATTTATAGGTTT
>sig_9721
CACTAGTCCTAGGCCGGCGCCCTTCCCCGC
>sig_9722
ATTTCACACAGGAAACCAGGAAACAGCTAT
>sig_9723
AGTGAAGCGGATCTTCTTTGCAAAAGCCCA
>sig_9724
GAATTCACCCGGGATGCATTTTGATTAAGT
>sig_9725
GCCGTCCGCCACCGTACGTAAATTTATGGT
>sig_9726
GACGGCCAGTGAATTCTCAGCTAATTACGA
>sig_9727
TACTGTCCCAAGCTGACGGATCCCGAGATG
>sig_9728
TACCGAGTCGACCTGCATCCCTTAACTTAC
>sig_9729
GCTCCCGGAGGGAATTCCATCGAAGCTTGC
>sig_9730
CGAAGCCTGCTTTTTTGTACAAAGTTGGCA
>sig_9731
TAGGATCTATTAATACGATACCTGCGTCAT
>sig_9732
CAGCTTTTTTGTACAAACTTGTTGATAATT
>sig_9733
GTATAAGAGTCAGGTTAAACAAAAAAAAAA
>sig_9734
ACTTTAAGAAGGAGATATACATAATGGGAT
>sig_9735
TGGTAACTGTGAGACCAAGTTTACTCATAT
>sig_9736
GCTTAATGTTAACGACCGGTGAGCGCTGTC
>sig_9737
AAGATGCTTTTCTGTGACTGGTGAGTCGAA
>sig_9738
GACGGGCTTTTCTTGTATTATTTTGAGTTT
>sig_9739
GCCCACCGGGGATCCTCTAGACTGCGATGA
>sig_9740
ATGGCGATCGCTTGGTGCTGATGTTGATGT
>sig_9741
GGTGATGGAGCCGGGTGCAGAGCCATAAGG
>sig_9742
GACGTGACGCAGCTCAGCAGCACTGATGTA
>sig_9743
GGAAGGAATTCCAAGCTTGGATCCGGCTGA
>sig_9744
GGCGTGGGTATGGTGGCAGGCCCGTGGCCG
>sig_9745
TTAATACGACTCACTATAGGGAATTCGAGC
>sig_9746
CCGGATGCCGACGCGAAGCGGGTAAATATC
>sig_9747
GAAACAGAATTCGAGCTCGGTACCCGGGGA
>sig_9748
CGGGTACCGAGCTCGAATTCCCGTGTATTC
>sig_9749
GAGGTAATAATTGACGATATGATCTGCCTA
>sig_9750
AGCTTACAGATCTTACTAGTCTGCAGGAAT
>sig_9751
TGATCACCATCCCCAGGTGGTAGATAGCAT
>sig_9752
TGAAACCGCTGAACAATAAGCTGAGCAATA
>sig_9753
CTTTTACAGATGCGGTTGGCAGAAGCTATG
>sig_9754
CGATAGATCCGTCGACCTGCAGGCATGCAA
>sig_9755
TTACACTTTATACTTCCGGCTCGTATATTG
>sig_9756
TAACTCTGTCATCGGTACCCAGGCGGGGAG
>sig_9757
CCGTCGCGAGTAGCTCGCGGTACCTGGCAT
>sig_9758
GTTTTCCAGAACCTCGAGGCTGGACGCCTG
>sig_9759
TCGTAAAATGGTTCAACCATATGGGCCATC
>sig_9760
ATTCGACTATATTAGGATCTTTGGGAGCAC
>sig_9761
TTAAATGGCTAGCGGCCGGCCTAGGGACCG
>sig_9762
CTTCCATACCTACCAATTCTGCGCCTGCAG
>sig_9763
GGGGAAATTAGGCCGGGAAGCCGATCTCGG
>sig_9764
ATCCGTCGACCTGCAGCCAAGCTTGCGATC
>sig_9765
CGTCATCACCGAAACGCGCGGCAGACAAGG
>sig_9766
TTAAGTCGACATCTAGAGTTTAAACTTTAA
>sig_9767
CAAAATACTGCATCAGCGTCCCATTAAGAT
>sig_9768
CTTGTTTTTCGTGTGCCTCTGGCACGACAG
>sig_9769
CCGGTTTTCCAGAACCTCGAGGCTGGACGC
>sig_9770
CTGCAGGCATGCAAGCTTCGGCCGCCTAGG
>sig_9771
TTGACAGCTTATCATCGAATTCGATAAGCT
>sig_9772
TGCGAATAAATACCTGTGACGGAAGATCAC
>sig_9773
GACGCGTCGACGTCATATGGATCCCGTCGT
>sig_9774
GTATATCCAGTGATTTTTTTCTCCATGGAT
>sig_9775
AACTGGTAGGTATGGAAGATCCGAATTTCT
>sig_9776
CCATGATTACGAATTCCCGGGGATCCACGC
>sig_9777
CGGAAGCTAGAGTAAGTAGTTCGCCAGTTA
>sig_9778
TCAGTGGAACGAAATCGATGAGCTCTTGAA
>sig_9779
GCCCGGCGGCATCACCGGCGCCACAGGTGC
>sig_9780
CGGATCTTACCGGATCCCGGGCTGCAGAGC
>sig_9781
ATGTGACCTGCGTTGTGTCCATGCCTACCT
>sig_9782
CCCGGCGTCATTAATATCAAGTTAACACGG
[truncated: 780,312 more chars]
