# Supplementary material for: DNA signatures for detecting genetic engineering in bacteria
Source: Genome Biol. 2008 Mar 18;9(3):R56. doi: 10.1186/gb-2008-9-3-r56 (PMC2397508; doi:10.1186/gb-2008-9-3-r56)
Supplement: Additional data file 3 — The complete set of 30-mer signatures used in the cross-validation set [file gb-2008-9-3-r56-s3.bz2 › consig.30.bacvec.2341.fa]

>sig_0
ATTCGCCCTATAGTGAGTCGTATTAATGCG
>sig_1
GGTTAGGGATAGGCTTACCTTCAAGCTTGT
>sig_2
GAGAGAAGCTTGGAGGATGGCCATCGTGTG
>sig_3
CGACCCGGGAATTCCGGGGATCCCACGACC
>sig_4
TGAAGCTGTGCCTAGAAATAACGAGGACAG
>sig_5
CACAGCAGCGGCATGAAAATCGAAGAAGGT
>sig_6
CCCGCTTTATCAGAAGCCAGACATTAAGGG
>sig_7
TTTTACTTGTTTATCAACATCGACGTTTCG
>sig_8
CGATCCCCCCAAGCTTGCATGCCTGCAGGT
>sig_9
TTTGTCATCGTCGTCCTTGTAGTCAGCTTG
>sig_10
GAACCTGCTAAGGTTGACATGAATTGCACC
>sig_11
TAACAACAACAATTTGGGACCGAACCCCGC
>sig_12
ATTAAGCTTATTTTTCGAACTGCGGGTGGC
>sig_13
TTCGTGAATTCGAGCTCGGTACCCGGGGAT
>sig_14
GGGCGAATGCATCCAACGCGTTGGGAGCTC
>sig_15
GATCTCGGCGGCCGCGATAGCAATTGGTCG
>sig_16
TCTAGAGTCGCGGCCGCGCATCTACACATT
>sig_17
TACGAATTGCGGCCGCAATTCCCTTGTATC
>sig_18
GTCACGTTCAACCCGGTATTCTTTGAGAGC
>sig_19
TCGAACTCCAATTTGTAAATTTTCGAACAT
>sig_20
TCGAATTCCCCATGGTCTGTTTCCTGTGTG
>sig_21
ATTATACTTTTTATGAATATCGGCTGGTCC
>sig_22
CGACGGCCAGTGCCAAGCTCCCAAGCTTGG
>sig_23
TATATATTTGCTTTAAAAAAAAATTGACAA
>sig_24
TCATCGCTACTTTGACCCATTTTAGCTTCC
>sig_25
CTGAACTCATTAGTAATAGTTACGCTGCGG
>sig_26
TGTTCATGGAATTCACTGGCCGTCGTTTTA
>sig_27
CAAGTTTACTCATGTCGAGGGGGGGCCCAT
>sig_28
ACACCGCATAGGGTCATGGCTGCGCCCCGA
>sig_29
TTCAAAATATTATAGAATTTAAACATTTTA
>sig_30
CGCAACGAGCTCACTAGTGGATCCCCCGGG
>sig_31
GATGGTTATATGGGAATTCCGGGGGGGGGG
>sig_32
GCCGGGATCCCTAGAGAATTCCTAGAGGTA
>sig_33
GCGGTATTTCACACCGCATATGGATCCATG
>sig_34
ACCCGGGGATCCTCTAGAGGATCCCGCCTG
>sig_35
TCTTCACTTATCGTCGTCATCCTTGTAATC
>sig_36
TCATACGCTGTTTCCTGTGTGAAATTGTTA
>sig_37
GTATCATAGCGGCCGCCAGGTGGCACTTTT
>sig_38
TTAACAGCGATCGCGTATTTCGTCTCGCTT
>sig_39
GACAGACGTAGATCAGGCTTCCCGGGTGTC
>sig_40
TCCCTCGAAGAGGTTCACTAGTACTGGCCA
>sig_41
TCTAGATATCGATGAATTCGTAATCATGGT
>sig_42
GATGATCCTGCCAACCTCCGCCGCGCAGGC
>sig_43
CGTCGGGGCGGCAGGCCTGCCATAGCCACG
>sig_44
GGGGGCGGCCGCGATGTTGATGAAAGCTGG
>sig_45
GACTGCAGTTTTTTTAAGGCAGTTATTGGT
>sig_46
GCAGCGTGAAGCTAGCGGAATTCGAGCTCG
>sig_47
GATCCCCGGGAATTCTGCGTTTCCTGTTTG
>sig_48
GCGAAGGCGGGCCGCAAGCTCTTAGCGGCG
>sig_49
GGTATTGAGGGACGCGGGTCCATGGGATAT
>sig_50
GGGGAGCCAAACAGCCGACCAATTGCACTA
>sig_51
CGCAAGGGGTTCGCGTCAGCGGGTGTTGGC
>sig_52
CAGTGAATCCGTAATCATGGTCATATGGCT
>sig_53
CCATGATTACGCCAGATATCAAATTAATAC
>sig_54
CCGGGTACCATATGTAAGTATTTCCTTAGA
>sig_55
GGGGAAATTCGAGCTCTAAGCCTTGTACAG
>sig_56
TGCCTGCAGGTCGACTCTAGACACGGGGTG
>sig_57
GACGGTATCGATAAGCTTGGACTAGTTCAG
>sig_58
CGAGCTCGAATTCCCTATAGTGAGTCGTAT
>sig_59
GTAGTGGGTACCGAGCTCGAATTGACATAA
>sig_60
ATTCGTTTAAACTCCCTCTCAAGTCTGTAT
>sig_61
GGACCGGTCCSAAAGTCGCGTCGTGAACAT
>sig_62
TTTGTTCGGGCCCAAGCTTCGAATTCCCAT
>sig_63
ACTGTGATAAACTACCGCATTAAAGCTCCT
>sig_64
TCCCTTTAGTGAGGGTTAATTGGCCGAATC
>sig_65
CCTACAGCATCCAAGAAGCTTATCGCCAAG
>sig_66
CTAATACGACTCACTATAGGGAGATAATTA
>sig_67
CCCTTAAACGCCTGGATCCGATATCGTTTA
>sig_68
CGTTCAAGCCGAGCGGCCGCAAGATCCGGC
>sig_69
GGCAAGATCGCCGTGAATTCTGCTTGCAAG
>sig_70
ACAAACTTGTGATTAGAGCCTGCAGGCATG
>sig_71
GGTATGCATTCCCCTATACTAGGTTATTGG
>sig_72
TCCGTCGACCTGCAGCCAAGCTTGCGATCC
>sig_73
CGACCTGCAGCCAAGCTTTGAGTAGGACAA
>sig_74
GACAGCTTATCATCGGAGCTCTCGAGTCAG
>sig_75
GTGCTGAAGAACGAGCAGAATTCTGCTTGC
>sig_76
CTAGAGTCGACCTGCAGCCCAAGCTTGCGA
>sig_77
CAGCCATGGAACCGCGTGGCACCAGGGTAC
>sig_78
CTCTATCAATAAGTTGGAGTCATTACCGAA
>sig_79
TGTGATAGATCTGAGTCCGGACTTGTACAG
>sig_80
ATCTGGTACGTACCAAGCTAGCTTGAGCTC
>sig_81
GCTGTCAAACATGAGCTCTTAATTAATTTA
>sig_82
ATTAAGAGCTCGAATTGACATAAGCCTGTT
>sig_83
TAATACGACTCACTATAGGGAGATAATTAA
>sig_84
TCCCATGGCCATTCGAATTCACTGGCCGTC
>sig_85
AATTCGGATCCCCGATATCCCATGGACCCG
>sig_86
TAAACTACCGCATTAAAGCTTATCGATTCT
>sig_87
GAAAAGTGCCACCTGACGTCGGCGCGCCCC
>sig_88
GCACCACCACCACCACCACCACCACTAACC
>sig_89
TAGTACCTAGCCCGGGATCCTCTACGCCGG
>sig_90
CCTTATTAGAAGAACTCGTCAAGAAGGCGA
>sig_91
AACTGGGTTCGTGCGAGCTCTCATTGTTTG
>sig_92
ATGGGTCGGGATCCGAGCTCGAGATCTGCA
>sig_93
GTCCCATGGATATCGGGGATCCGAATTCTG
>sig_94
TCCCCTGATACCGCTCGCCGCAGCCGAACG
>sig_95
ACGATCCCGGGGACCTGCAGGCATGCAAGC
>sig_96
GTCCGGTGCCCTGAATGAACTGCAGGGGGG
>sig_97
GGGAGCGCATATGGGAATTCTACGTAGCGG
>sig_98
ATGAATGGCAGAAATTCGATAAGCTTTAAT
>sig_99
CCTTAAACGCCTGGATCCGATATCGTTTGG
>sig_100
GCTAGCGAATTCACTGGCCGTCGTTTTACA
>sig_101
GAGTTTGGAATTAATTCTGTGGAATGTGTG
>sig_102
ATCCAAGCTTGGAATTCCCTTTCATTATTA
>sig_103
ATATATCAAATTGTGGCATGGTGGAAGCTT
>sig_104
GTGGGGATCCAGGTGGCACTTTTCGGGGAA
>sig_105
CTACTAATGGTAGTAGCGTTAACATCCAAT
>sig_106
GCTTCAAAGCCCTGTCGAATTGGTTTTTAG
>sig_107
TCCAGTAAAGGAGAAGAACTTTTCACTGGA
>sig_108
GCGAATTGGGTACCGGGCCCAGATCTGGCC
>sig_109
ATGCTGGTCGCCTGAGTCTTGGTGGGCTTG
>sig_110
ATACGAGCCGGAAGCATAAAGTCTAAAGCC
>sig_111
GGTTCACATTGAAAAAGGAAGAGTATGAGT
>sig_112
CGCCGCTCCATGAGCTTATCGCGAGAATTA
>sig_113
CGCACATTTCCCCGAAAAGTGCCACTTGCA
>sig_114
CGCCCCGCCCTGCCACTCATCGCAGTCTCA
>sig_115
CAAACGACCCCAAACAGGAAACGCAGCCAG
>sig_116
ATCCCGTGTTCAACTTGATATTAATACAAC
>sig_117
TTTAGCGCCTGAGTGAGGCCTGGCGCTTTG
>sig_118
CGGCGTCGAGAAGTTGGCCGGGATGGCGGA
>sig_119
CTATGACCATGATTACGCCAAGCTCGGAAT
>sig_120
ATTGCGGCCGCAATTCGTAATCATGGTCAT
>sig_121
CGATCCGAATTCGAGCTCGCCCGGGGATCC
>sig_122
CACTCCTTCTCTAGGCGCCGGAATTCCGAT
>sig_123
GTTATTATAACATGTATTCACGAACAGATC
>sig_124
TCGACTCTAGAGGATCCCCTAAAAATAATG
>sig_125
GTTGCGCTGCCCGGATTACAGATCTAGTAT
>sig_126
CCGTATTTCGCGTAAGGAAATCCATTGTAC
>sig_127
GATCTAGAGTACTGGTTGAAACCCGGATCA
>sig_128
CCCGGGCGAGCTCGAATTCCGAGCTTATCG
>sig_129
GCAACTGCTGGGTAACCAGCTCTTTGAACT
>sig_130
CTGGTCTTCACCCACCGGTGAAGTTCCTAT
>sig_131
GCGGATCCTCGAGTTAACGAATTCCGGCGC
>sig_132
CTGAAAGGAGGAACTATATGCCCGGATCTG
>sig_133
TCCGAGATCCACGCGGAACCAGCAGGCCCA
>sig_134
ACCGGATCCGGGCAACGTTGTTGCCATTGC
>sig_135
ACCAGACTCGAGATTTGAGGAGAAGCCCGG
>sig_136
TGGGCTAGCGATGACCCTGCTGATTGGTTC
>sig_137
CCCGAGGATGTCGAGCACCACCACCACCAC
>sig_138
TTTCTAGCTCGAGGGGCGCGCCGGGATCCC
>sig_139
AGCTATGACCATGATTACGAATTTGGCCAG
>sig_140
AGCCATGGAACCGCGTGGCACCAGGGTACC
>sig_141
AGCTGTACAAGGCTTAGAGCTCGAATTTCC
>sig_142
GGCCAGTGAATTCGAGCTCGGTACCAATTA
>sig_143
TACGATACGGGAGGGCTTACCATCCGGCCC
>sig_144
CCGGGAATTCTCGAGAAGCTTGCGCAACGG
>sig_145
TACGAATTCCACAAGCTTGTGGAATTCACT
>sig_146
TCCTCTTATAAATTTCTTTTCTACCATTTT
>sig_147
GAGCTCGAATTCCGGCGATAAGGCCCTTCG
>sig_148
TGGTCATAGTCACCGCTGATCACGCCCAGG
>sig_149
GGAAGCTAAAATGATTGAACAAGATGGATT
>sig_150
AGCTTGGCTGCAGCCAAGCTTATCGATTCT
>sig_151
CCATGGACTAGTCTCGAGTTTAAAGATATC
>sig_152
CCAAGCTTAACTAGCCAGCTTGGGTCTCCC
>sig_153
TCCGTCGACCTGCAGATCTGCGTAATCATG
>sig_154
GGATCCGACCAAAGCGGCCATCGTGCCTCC
>sig_155
CCCCGGGTACCGAGCTCGCACGAACCCAGT
>sig_156
AGCCGGATCCACGCGGCGTTTACGCCCCGC
>sig_157
ATTCCTTTTTCAAATCCTGCCGCCAATTCG
>sig_158
CATATGACTAGTTCGCGAGTCGACGGCGGC
>sig_159
CATTAGTCAAGCTTGGATCCAGACATGATA
>sig_160
GAACACGGGGGACTCTAGAATGAGCATGAG
>sig_161
ACGCCGCCATCCACGGTCCGCCCTCCACTC
>sig_162
TAGCAGATCTGCGCAGCTGGGGCTCTAGGG
>sig_163
ACCGGACCGGCGTCGCATCCGGCGCTAGCC
>sig_164
GGGCAGCTCGTGGAGGGCGCGGGCCAGCTC
>sig_165
TTACTAGTGGATCCATGGTTTATTCCTCCT
>sig_166
GCTTTTGCAAAAAGCTTGGCGAGATTTTCA
>sig_167
GAATTCGGATCTTCACTTATCGTCGTCATC
>sig_168
TTCCGTGGATAAGCAGGGGACTAACATGTG
>sig_169
TCAGTAACGTTAAGTGGATCCCGCGGTCGG
>sig_170
AGTTGACTGTATCGCCGGGATCCGCCCGGG
>sig_171
AAACGTCTTGCTCGACGCTTATAAAAAATG
>sig_172
TACTTAACCATGGTCGACTGGATCCGGTAC
>sig_173
CATGCTTGTTCCGCGTGGGAGCCATCATCA
>sig_174
TGACCATGATTACGCCAAGCTCTCGAGAGC
>sig_175
ACTATCATAGCCGGCCACCATCACCATCAC
>sig_176
TGCAGCGCTTAGAGCTCGAATTTCCCCGAT
>sig_177
ACGAAGGTTTTCCTCCTGCCCTGGGCCCAG
>sig_178
ATCCACAATGTCCACAAAGAGGAGCACGCT
>sig_179
ACCGGTCGACCCAGATCCACTCGTTATTCT
>sig_180
TATCACGAGGCCCTTTCGTCTTCAAGAAGT
>sig_181
TTATTCGCTGTAGTGCCATTTACCCCCATT
>sig_182
GATTATGATCTAGAGTCGCGGCCGCTTTAT
>sig_183
TCAACTTGATATTAATAGACGCCGGGCAAG
>sig_184
TCCGGTACCGGCCGCATGCCGGCTAAACCT
>sig_185
GGGATCCTTTAGTGAGGGTTAATTGCGGCC
>sig_186
GTGATAAACTACCGDATTAAAGCTTAGTTG
>sig_187
TAGCGATCGCCATGGAATAAGTAAAGGAAT
>sig_188
TTTATTCTATACTTAAAAAGTGAAAATAAA
>sig_189
AGGGAGCGGCCATGGGAATTCTACGTAGCG
>sig_190
CACGACGTTGTAAAACGACGGCCAGTGCCG
>sig_191
GAACACGGGGGACTCTAGAATGAGCATGGT
>sig_192
TGTTCAATCATTTTAGCTTCCTTAGCTCCT
>sig_193
TTAATTCCCGGGGATCCGTCGACCTGCAGC
>sig_194
AATTCGCGAGCTCGGTACCCGGGGATCCTC
>sig_195
CCGGGTTATTCTTGTTCTCTGGTCAAATCT
>sig_196
CCGTTGCGCTGCCCGGATTACAGGGGTACC
>sig_197
CACTAGTCCCTCGAGGAATTCGTCGACTGT
>sig_198
DATTAAAGCTTAGTTGCCTTCTCCGGCTTC
>sig_199
CATGCCTGCAGGTCGACTCTAGACACGGGG
>sig_200
CGGGGCGTAAACGCGTGGATCCCCCTCAAG
>sig_201
CTTTCGCCAGCAGATCCGTCGACCTGCAGG
>sig_202
AAGCTAGCTAATGCTCTGTCTCAGGTCACT
>sig_203
GAATTCGCCCTTTTATTAATGATGATGATG
>sig_204
CTCGGTACCAAGGCCCGGGCTGGCCACGGC
>sig_205
GGCGCTAGCGGAGTGTATATACTGGCTTAC
>sig_206
CCGCCGGCGCTCCGGGGGCCGCCGCGCCCC
>sig_207
ATTTATTACGTGGCGACGCGTTGGGAAATG
>sig_208
GACCATGATTACGAATTCAGATCTGAATTC
>sig_209
GCAGGTCGATCGACTCTAGAGGATCGGAGA
>sig_210
ACAAGACTAGTTCTAGAGAATTCATCGATG
>sig_211
GCCTAATACGACTCACTATAGGGAGCTCGA
>sig_212
CAAGGGATTGAAAAAGGAAGAGTATGAGTA
>sig_213
CAAAACCCACCGGGGCCGGCCATGTCTCCG
>sig_214
TTTGAGTGAGCTCCGCGGACGTCGTACGTC
>sig_215
TGAATGGCGAAACTAGTATGGACCCCGAAG
>sig_216
CGGTCACCAACGCTTTTCCCGAGATCCCCC
>sig_217
CTTAAAAAGTGAAAATAAATACAAAGGTTC
>sig_218
GAATTGCTGCAGGTCGACGGATCCGGGGAA
>sig_219
ACTTCCCCCAATACGCAAACCGCCTCTCCC
>sig_220
ACAAGACTAGTTCTAGAGAATTCATCGATT
>sig_221
CACTTAACGGCTGACAGAATTAGCTTCACG
>sig_222
TAAGTTATGTAACGGACTCTAGATCTAGTT
>sig_223
CAAGCTTAGGATCCGGAACCCTTAATATAA
>sig_224
TTTTCAGGCAGCCTGAAACGTACATTGCGC
>sig_225
TACCATGGACGACTACAAGGACGACGACGA
>sig_226
GGTGTGCACTGCACAGATGGCTGGTTTACA
>sig_227
CCTTAGCTCCTGAAAATCTCGACGGATCCC
>sig_228
TGGACCATCCTCTAGACTGCCATGGAATTC
>sig_229
GTGAAAACGCCCGCCTTGCCGATGACCGCG
>sig_230
ATCCATGGCAGCTGAGTCCCTGCCTTTCAC
>sig_231
TTTTTATTTTATTATACGCAAGGCGACAAG
>sig_232
CGAGCTCGGATCCAGTGTGCTGGTGATATC
>sig_233
TGATATCGGATCCTGCAGCATTTCACACTC
>sig_234
CGCCAAGCTAGCTTGCATGCCTGCAGCTCA
>sig_235
AGTGAATTCCCCGGATCCGTCGACCGCAGT
>sig_236
GACCGGCCGCGATCCGCTGCCTCGCGCGTT
>sig_237
AGGCGCCGTGGTGCGGAGCGCGGATTGACG
>sig_238
ACCCGGGAATTCCTGGGGATCCCAGGGGCC
>sig_239
CGTGGCTTTCCCCCCCCCCCCCGAGCTCTT
>sig_240
ATTTTTTATTGCTTCTGGTTATCGACTAGT
>sig_241
ACGAGCTCGCGGCTTTCGAACCAGCTGGTT
>sig_242
GACCTGCAGGTCGACGGATCCGGGGAATTC
>sig_243
GCAGCTCACACCCGGAAGATGACTGGATGG
>sig_244
ACCGTCCAGGAAAGGTCTCAATATAACCGG
>sig_245
GTACATCTAGAGAATTCCCTAGGAGATCTG
>sig_246
CGCCATTCGATGGTGTCGACACCCCGGTTG
>sig_247
AGCCCATGGTGGCACCTGCTTCATCCCCGT
>sig_248
CAGCGGGGCCGCTAAAGCGCATGCTCCAGA
>sig_249
GGATCCGCTGTGGAATGTGTGTCAGTTAGG
>sig_250
GATATCGATGAATTCGAGCTCGGTACCCGG
>sig_251
GAGTCGCGGCCGCGCATCTACACATTGATC
>sig_252
AAGCTCTAGATTTAAAGATCTGGTACCGCG
>sig_253
TCACATGGCTCGACAGATCTCGAGCGGCCG
>sig_254
TAAAGCTTTCCATTACGCGTTGATAAATCT
>sig_255
CAGTGATATGATCTCGGCGGCCGCGATAGC
>sig_256
TCAGATCGGAATTCCGGCGCCTAGAGAAGG
>sig_257
CGACTCACTATAGGGAATTTGCGGCCGCTG
>sig_258
TTCAAGTTGGGCATTACGAGAAGACCGGTC
>sig_259
TCTTGATCAGATCTGGCCACCTAGGCCCAT
>sig_260
ACATTTCCCCGAAAAGTGCCACCTGGATTT
>sig_261
TCTTCAGTTTTCATATGCTATGGTCCTTGT
>sig_262
TCGGGAAGAAATGGATGGATCGTCATCCAT
>sig_263
TCACAAAGATCCGGGGCCCACTCATAAATC
>sig_264
GAGGCACTCACCATGGGTACTGCAGGCATG
>sig_265
GCTACGTCCGCACCGCGTTGAGGGATCAAG
>sig_266
AATACAAACCGAAAATGTTGAAAGTATTAG
>sig_267
CACCGCTGAACAAGCGCGCATGAGCTCCAA
>sig_268
AATTAATTCGAGCTCCCGGGTACCATGGCA
>sig_269
CCGGTACCCACGTGATGGTGGTGGTGATGT
>sig_270
CGGATATCGACGTCTAAGAAACCATTATTA
>sig_271
TTACAAGCTTGGCTGCAGGTCGACGGATCC
>sig_272
CGAATTCGAGCTCCGTCGACAAGCTTATGC
>sig_273
TCTAATCCAGAGACCCCGGATCCGATGGGG
>sig_274
CTCGCCCTTGGATTTTTGACACCAGACCAA
>sig_275
GGAGCTCGCCCGGGTGCTGGCGTAATAGCG
>sig_276
TTTCTGAGCTCGGTACCCTCCAAGGGTCCT
>sig_277
GCCGCCTCGATCGCGCCCGCGTTCCTGCTG
>sig_278
TTGATTTATTGAAAAAGGAAGAGTCCTGAG
>sig_279
GGGATCCGCTCTTCGTTATTTGTATAGTTC
>sig_280
CTGACCGTACCCGGGGATCCTCTAGAGTCG
>sig_281
TACCGGTCGCCACCATGGCCTCCTCCGAGG
>sig_282
GCGAGGTTTAATTTATGAGCTTAATTAGGA
>sig_283
AGGCCTGAGCTCTTTGACAGGATATATTGG
>sig_284
TCCAGTCTAGAGGGCCCAAGCTTGATGCAT
>sig_285
AGTCTAACGCCCGGCTTCATCCGGATTGAC
>sig_286
ACGCCCTCGCGGACGTGCTCATAGTCCACG
>sig_287
CAAATTAAAGAGGGTTAAACAAAGAATACA
>sig_288
ATCACCATCACCATGGTGCTGCAGGTACAA
>sig_289
CTTCAAGGGTCCGGCTCCGCCGGTTCCGCC
>sig_290
AACGAGATCCTTCGGGGTCTAGTGGCGCAC
>sig_291
GCGGTATTTTATAATCAAGCCCCCAAGAAT
>sig_292
GCAGCCGGATCAAGCTTATTTTTGACACCA
>sig_293
CCGGACTCTAGCCTAGGCCGCGGACCATGG
>sig_294
CCCTGTCCAAATTAGATAAGAGGTAATAAT
>sig_295
CAAGCTTGGGAGCTTGGCACTGGCCGTCGT
>sig_296
GCTCGAGTCGACTGCCATGGTTTTAATTAA
>sig_297
GATTACGAATTGCGGCCGCCCGGGCGGCCG
>sig_298
ATCGGGCTCGCCACTTCGGGCTCATGAGCA
>sig_299
AAGCGTGAAACCAGTAACGTTATACGATGT
>sig_300
CAAAGGGAAAACTGTCCATAGATCTGACGC
>sig_301
TGTAGAGAATACCACCAAAACCGTCAATTT
>sig_302
TTTTATTATTTAATATTTGGGAAATATGCA
>sig_303
GCACTCGAGTCTGGTAAAGAAACCGCTGCT
>sig_304
CAAGAAGAATTGAGGAAGGAACTACTCATC
>sig_305
GAGTTTTTGTTCGGGCCCAAGCTTCGAATT
>sig_306
CATCTCGGGCCGCGTTGCTGGCGTTTTTCC
>sig_307
CTCTTCAGTAGAAGGTAAACAGAATCTGGT
>sig_308
GGGAACCAATTCAGTCGACTGGATCCGGTA
>sig_309
TCCCAAGCTTTAATGCGGTAGTTTATCACA
>sig_310
CTGCTCATCCGAAATGGCTCTGAGGTGCGG
>sig_311
ACCTGGTTCTTGAGATAGAAGCCGCAATGT
>sig_312
CCGCTGGTGGTGCCGTTCTATAGCCATAGC
>sig_313
CTAGACTGCCTGGAATTATCACAAGTTTGT
>sig_314
ACAGCAATGGCAACAACGTTGCGCAAACTA
>sig_315
ATTGTCAAGAATTAATTGTGAGCGGATAAC
>sig_316
ATCCTGTCAAGGCCTATCAACAAGTTTGTA
>sig_317
TATGAAATTAAAAAAAACTTCATTGAACAT
>sig_318
CGTTGTTGCCATTGCTGCAGAACGGATTGT
>sig_319
CTAGAGTCGACCTGCAGCCCAAGCTTGTAT
>sig_320
GCCGCCACCGCGGTGGATCCTGCACCATCG
>sig_321
CCTCCAAAAAAGAAGAGAAAGGTCGAATTG
>sig_322
GCGTCACAGGAATATGTGATACAGGATATA
>sig_323
ACGATGCGTCCGGCGTAGAGGATCAAGCTT
>sig_324
CTCTGCGTCGTTGACGACAAACTGTCTTGC
>sig_325
TCCGCGTGGATCCCCGGGAATTCATCGTGA
>sig_326
TGTGGTTTGTAGAGCTCATCCATGCCATGT
>sig_327
GAATTCGGATCCTGGCTGTGGTGATGATGG
>sig_328
CCTGACTCCTAGAATGACATCTAGGACAAA
>sig_329
CTCGGCGGCCGCGGATCCCCATGGCCATAT
>sig_330
ACGATTTATTGGATGTTAACGCTACTACCA
>sig_331
ACAGAATTCGAGCTCGGTACCCGGGGATCC
>sig_332
CTCTAGAGGATCCCCGGGAATTCCCCGGAT
>sig_333
AGTGTTTTATAATCATTTGAAAACATATGC
>sig_334
TCAGCGGCTCCACGACCTATGGACTGGACT
>sig_335
TGTCAGTTTCGGGGTCTGACGCTCAGTGGA
>sig_336
ATCTCTGCTTATATAGACCTCCCACCGTAC
>sig_337
AGCTATGACCCATGGATTTACGCCAAGCTT
>sig_338
AGGGGCGGAATTGGCCGCCCTAGAGGGATC
>sig_339
TGCTCTCCGCCATCCCGGCCAACTTCTCGA
>sig_340
CCGGCCTCGAGCAGCTGAAGCTTGCATGCC
>sig_341
TCGGGCCCAAGCTGGCGGCCGCCGCGGCTC
>sig_342
AAAATGCGATAATAAATATATATAAACGTA
>sig_343
GTTAGCAGCCGGATCCTCGAGCATATGGCT
>sig_344
TGCCTGCAGGTCGACATGACCAAAATCCCT
>sig_345
ACCACAACGGTTTCCCTCTAGGATCCGAAT
>sig_346
GATATACCATGGGGATCCTTCCCAGCCCTG
>sig_347
GCGCCTCAAATAGATCCTGTTCAAGAACCG
>sig_348
GTGCCTGACTTTTGCAGGAGCAGAAGAGCA
>sig_349
AATTAACCATGGGAGGATCCAGATCTCATC
>sig_350
GTTTGGGGAAGTTCCTATTCTTTCTAGAGA
>sig_351
GCTGGTTTATTGCTGATAAATCTGGCGCCG
>sig_352
AAGGAGATATACATATGCCCGGGCGGCCGC
>sig_353
AATTCGAGCTCTAAGCTTATTTGTATAGTT
>sig_354
GCTCGAGAGCTCACTGATTAAGCATTGGTA
>sig_355
CGATCGAATTGGGGATCTTGAAGTTCCTAT
>sig_356
AGCTGTTTGGTACCCCCCCATGTCAGCCGT
>sig_357
TTACCAGACTCGAGTGCGGCCGCAAGCTTG
>sig_358
TGGTCGGCTGGATCATTTATTCTGCCTCCC
>sig_359
AGCGTCAGACCCCAAGTCAAAGCACCTTTA
>sig_360
AGATTCGAACTCGAGGCCTGCAGGGATCCG
>sig_361
TAGGTTAATGTCATGATAATAATGGTTTGT
>sig_362
CACCACAGCCAGGATCCGAATTCGAGCTCG
>sig_363
TGGTGCACCGTGCAGTCGATAAGCCGCTTC
>sig_364
TAACGAGTGTTGGCCATGGAACAGGTAGCT
>sig_365
TGAAACAGAACTTCCAGACCGCTGCTAGTC
>sig_366
GGCCACCGACGGCAGCGGCACCGCCCTCGG
>sig_367
CTCGGGAATTCGTAATCATGGTCATAGCTG
>sig_368
TTAGCGTCGGGCTGGGTATCTGATTGCTTT
>sig_369
CCTGAGTGCTTGCGGCAGCGTGAAGCTAAA
>sig_370
GCGGACTAGAACGCGTGATCTCAGATCTCG
>sig_371
CCCCTGGTGCAGGCATGCAAGCTTTTGTTC
>sig_372
TTTTGACTTGAGGGGGATCCGCCCTCAGAA
>sig_373
CAAATCTGGAGCGGAACCATGGCATGGTTC
>sig_374
GATGACAAGGCTTAGAGCTCGAATTTCCCC
>sig_375
CTGTCAAACATGAGAATTGAAGATCTTCGA
>sig_376
GGTTAACACGTTCTTTTTTGTGCGGCGGGG
>sig_377
GGGCACCCAACTGATCTTCAGCATCTTTTA
>sig_378
TTCACACAGGAAACAGCGTATGAGCACAAA
>sig_379
GATATCAGCGCTTTAAATTTGCGAATTCTA
>sig_380
GTAAGCTTGATGATCTGATGATTCCCTTTG
>sig_381
CGATAAGCTTGGTGCAGGCGGCCGCAATGA
>sig_382
ATTGGTTTGGAAATGTGGGGCGATTCAGGC
>sig_383
GAATTCGCCCTTAAGGGCGAATTCTGCAGA
>sig_384
AGCTACAGTGACACGGCATTTGGCGGCACT
>sig_385
CGAATTCAAGCTTAAGACGTCGTGCACGTA
>sig_386
TGATGACGTCAGCGTTCATCGATAGCTTCC
>sig_387
CAGTGAATTCGAGCTCGGTACCCCCGGTCC
>sig_388
ACGAGCAAGGCAAGACCGAGCGCCCAATAC
>sig_389
GATTACGCCAAGCTTGCATGCATCGGTACC
>sig_390
AGGATCCGAATTCTGAAATCCTTCCCTCGA
>sig_391
TTCTGAAGAGAAAAATGGTAAACTGATAGA
>sig_392
GAAGTTTAGGGTTTTGCAATGAAGATGATG
>sig_393
CTAGATCTGGTACCGAATTCCATGGTCGAC
>sig_394
CGAGATCCACGCGGAACCAGCAGTTGCTCA
>sig_395
GTGCCTGCGTGACGGGTGTGGCTGTGTATG
>sig_396
AAATATTTCTAGCATGAGCGGATACATATT
>sig_397
CAGGTCGACTCTAGAGGATCCGAATTCTGA
>sig_398
TTCGAACAAGCCGAATTCCAGCACACTGGC
>sig_399
TTTTTTGTGAATCGGGAATTCCCGATTATG
>sig_400
CGAATTGTGCTTAGCCCTCCCACACATAAC
>sig_401
ACCACCAGACTCTACCAGTTTAACTTCGGC
>sig_402
AATTCGATCTAGAATTATTCCATTGAGTAA
>sig_403
CGAATTGGGTACACTTACCTGGTACCGGGC
>sig_404
AAGGTTCCTTCACAAAGATCCGGGGCCCAC
>sig_405
AGATAAAATATTTCTAGGCACAGCTTCACG
>sig_406
ATATGGCTAATGGCCGGATCCGCCTCGACC
>sig_407
TACAAAGTGGTTGATCGCGTGCATGCGACG
>sig_408
ACTCTAAATCGCGGAGACTCTAGAGGGTAT
>sig_409
CTAGACCGGTGCGGCCGCAGATCTAGCAGC
>sig_410
CCTGAGTGCTTGCGGCAGCGTGAAGCTCAT
>sig_411
CATCGATGGCTTGGCTGCAGGTCGACGGAT
>sig_412
AACGGGAATTTGAAGACCGGTAAACCAGCA
>sig_413
GGATGAACTATACAAATAAGACGTCAGGTG
>sig_414
CAGNNNNCTGGGATCCGTCGACCTACCCTC
>sig_415
CCAGATCTATTTACCTTTGTCACGTTTGCT
>sig_416
AGCTGTTTCCTGTGTGTGAAATTGTTATCC
>sig_417
AAGCTGTCAAACATGAGAATTCTTAGAAAA
>sig_418
AATAAGGAAAAGAGGTGCGAGCCTCTTTTT
>sig_419
GGCCAGATCTAGTAACATAGATGACACCGC
>sig_420
ACCGTCATCACCGAACTAGAGCTTGATGAA
>sig_421
AGCTCGAATTCCCGATAAGGCCCTTCGCAG
>sig_422
TAACTATCATAGTTTAAACTAACTAGTGAT
>sig_423
GGGCTTTGTTAGCAGCCGGATCTGATCTTA
>sig_424
TTTAAATAGTGTACCATAACTTCGTATAAT
>sig_425
AAGCTACCTGTTCCATGGCCAACACTCGTT
>sig_426
CTTCAAGAATTCTCTGACGAATAATCTTTT
>sig_427
CATCGATGCAAGTGGCACTTTTCGGGGAAA
>sig_428
ATAAAAGCTTATCGATGATAAGCTGTCAAA
>sig_429
GGAATGCGGCCCGTGATAACAAGAAGACTC
>sig_430
GTCACCAGAAATAGAAAAGTTGTCTCAGAG
>sig_431
AATTCCCGGGAAAGTCAGGCACCGTGTATG
>sig_432
GCTGACATGGGGGGGTACCAAACAGCTATG
>sig_433
CTATCAGCATCGATGGCCCCCGATGGTAGT
>sig_434
TCCATGGGCAAATATTATACGCAAGGCGAC
>sig_435
TTATCATCGGTGACCCGACTGAGTCGACTT
>sig_436
GGGGATAACGCAGGAAAGAACTAGTGAGCA
>sig_437
AGGTTGGTGGCCAAGCTTTAATGCGGTAGT
>sig_438
AGAGCTCAGGCCTACGCGTACTAGTGGTAC
>sig_439
CCAGACGTGACTTGGACTCAACCATCTCAA
>sig_440
TGTCTGCCGCGCGTTTCGGTGATGACGGTG
>sig_441
GGAATTCGATAAGCTTCTAGGATCCCCAGC
>sig_442
CGTCGACGGGGATCCGGCTGCTAACAAAGC
>sig_443
ATCCATCTTTGGTACGGGGTTGTGGCAAGC
>sig_444
CCGGATCCGTATTTATAGGTTTTTTTATTA
>sig_445
CTAGATCTGGTACCGAATTCCATGGTCGTC
>sig_446
CCTAGATCCCTCGAGGCTGTTTCCTGTGTG
>sig_447
TTATAGAGATCCCAAGCTTTTTGCAAAAGC
>sig_448
GTGTAATACGACTCACTATAGGGAGCTCAA
>sig_449
TCAGGAANTTCCAGACGATTGAGCGTCAAA
>sig_450
TTCGGATCAATTCATCGATGCTGATAGAAA
>sig_451
TAAACTGTAATGAATTCGAGCTCGGTACCC
>sig_452
GTCGACCTGCAGGCGCCACGCGTACGTGCA
>sig_453
TGGATCCGGTGATGACGATGACAAGCTTGC
>sig_454
TGGCAGAAATTCGACCTGCAGCCAAGCTTG
>sig_455
TAAGGCAGTTATTGGTGCCCGGGGATCCTC
>sig_456
GGCCAGTGCCAAGCTATATAAATTAACCCT
>sig_457
GGATCTCGAGCTCATCGAAGGTCGCGAAAA
>sig_458
GAGGTACCTCTAGACAGGAGACCATATGGC
>sig_459
TGAATTCGCTAGCAACCCTTATCCAGCAGG
>sig_460
TATTTTTATTTTTGGGGTGTAGTGGGGTTG
>sig_461
ATTATGATCTAGAGTCGCGGCCGCTTTATT
>sig_462
ACAAAAAAACAGAAAAAAATGGAGACGTAC
>sig_463
CCCTTGGCAACTGTTGGGAAGGGCGATCGG
>sig_464
GCGAGGTTTAATTTATGAGCTTAATTATGG
>sig_465
AGCAACGGCCAACTCTCGTTAACGCATCCG
>sig_466
GTGGCCATGGTATTATCATCGTGTTTTTCA
>sig_467
GACGGCCAGTGAATTGCGAATTCGCAATTC
>sig_468
AGATCCATATGACGTCGACGCGTCTGCAGC
>sig_469
GACCTGCAGCCCAAGCTTGCATGCCTGCAG
>sig_470
TTTTAACAAAATCCTATTATTTTTGACACC
>sig_471
CCGGGCTAGAGCGGCCGCCACCGCGGTGGA
>sig_472
CGCTACAGGGCGCGTCTGGCACGACAGGTT
>sig_473
GAAGAACGAGCAGAGATCTATCTAGAGTCC
>sig_474
CGGGTACCGAGCTCGAATTCATTGCAGTTT
>sig_475
GTCGGCTGGATCCCTGAATGGCGAATGGAC
>sig_476
CGACGGATTTGCACTGCCGGTAGAACTCGC
>sig_477
CTCGAATTCCCGGGATCCGTATTTATAGGT
>sig_478
GATTCAATTGTCAAAGTACTTTAACTGCCC
>sig_479
ACGTGTGCCAGCGCGAGGTGGCCTACGCCC
>sig_480
ACGCGGATCCAAGCTTGTCGACGCGTCCCT
>sig_481
CATGCAAGCTTGCATCTATGGTCTCTCCCT
>sig_482
CGGCGCCGGAACCAGTTGGTACCGAATTCC
>sig_483
AGTTAACCAGCTGGTTCGAAAGCCGCGAGC
>sig_484
CTGGATCCGATATCGTTTGGCGCGCCAAAC
>sig_485
CTTCTATAGTGTCACCTAAATGGCCATTTA
>sig_486
CCGGCGAACTCCGTCGCGAGCCCCATCAAC
>sig_487
TCTTCTGAAGCTCAGATCTCAGGAAACAGC
>sig_488
CATCAGAGATAAGCCGAATTATCTAGAATT
>sig_489
ATGATAAGCTGTCAAACATGAGCTCATCGA
>sig_490
GTCCTAACCTTGGATTACATCAAGATCCTC
>sig_491
TAATATTTGCCCATGGACGCACACCGTGGA
>sig_492
CATCCAGCATAAGCTCACCCGTGAAGACCG
>sig_493
CAGTTGGAATTCTAGAGTCGCGGCCGCATC
>sig_494
AAGTTACCCACAGATTCCGTGGATAAGCAG
>sig_495
AACGGTTTATCCAAACCAGCACAGATGATG
>sig_496
TCTAGAATGAGCGACTACAAGGATGACGAT
>sig_497
ATCGGATTCAATTGTCAAAGTAAGCTTGCA
>sig_498
CGGAAACGACTATTAAAGAACGGGCCATAT
>sig_499
TGACTAGTCAGCTGATCCGGCTGCTAACAA
>sig_500
AGCTCTAAGCACCGTTCAAGTCTTCCTCGG
>sig_501
CGTCGTTTGCTGCTTTGTATAGTTCATCCA
>sig_502
AGGCCGTAATATCCAGCAGATCCGTCAACA
>sig_503
TCCAAGAAGCTTATCGATGATAAGCTGTCA
>sig_504
TGGCCATCTAGAGTCGACCTGCAGTAATCG
>sig_505
CTCAGCAACCCTTACCCCAGTGAGGAAGCC
>sig_506
GTCGACGGATCCCCGGGAATTCGGCTGCTG
>sig_507
ACGGGATCCCCGGGAATTCTGCGTTTCCTG
>sig_508
CCGCTCAGAAGAACTCGGATCGCGGCCGCT
>sig_509
ACAACTAATTATTCGAAACGAGGAATTCAC
>sig_510
AGTCATTACGCCCCGCCCTGCCACTCATCG
>sig_511
TAATTTCACTAGCAGAGTTATTTATCTTTG
>sig_512
TCCCTTTAGTGAGGGTTAATTCCGAGCTTG
>sig_513
ATAAGTGCGGCGACGACACCATTCCTTGCG
>sig_514
CATGACTGCTCCAAAGAAGAAGCGTAAGGT
>sig_515
GACGGCGTGCTGGTGAACAACCGCCTGCGT
>sig_516
GTTCCGCGTTCTAGATCAACAAGTTTGTAC
>sig_517
GCCAAGTATCCACGTTCTCGAGAACGTTGG
>sig_518
ACGCGGATCCAAGCTTGTCGACGCGTCCTG
>sig_519
CCACCTGACGTTAACTATAACGGTCCTAAG
>sig_520
TCCAAGCTCAGCTAATTAAGCTTATTAAGC
>sig_521
CTATACAAGAAAATTATGGAAAAATATTTG
>sig_522
ACGATAAGGATCCAACCCTTAAGGGCGAAT
>sig_523
AAACAGCCAAGCTTCGAATTCCCATATGGT
>sig_524
GCTCCTCGAGGAGCTTATCGATGATAAGCT
>sig_525
ACTGATCCGCTAGAGCGGCCGCCACGGCGA
>sig_526
ACCGGAAATTTCCCGGGGATCCACGCGGAA
>sig_527
GCCCTTTCGTCTTCAAGAATTCCCTTTAAC
>sig_528
TATAAAGCTAGCTTGGCACTGGCCGTCGTT
>sig_529
AGTTAGCGGAGTGTATATACTGGCTTACTA
>sig_530
TTCTCAATAAAGAATTCGAGCTCGGTACCC
>sig_531
ACGATGAATTCCCGGGGATCCAACTGCGCC
>sig_532
TGGATGAACTATACAAATAAGCTTAATTAG
>sig_533
AAACCGCAAGAATTCGTTAACACGGGATAA
>sig_534
GTTCTTTCCTGGTACCGAGCTCGCGAATTT
>sig_535
TAAGATAGGGATCCTCTACGCCGGACGCAT
>sig_536
CCCTTATTGGAATTCGGATCCCGGGGATGG
>sig_537
TGCTAGATTTGTATGTATTACATCGGTATT
>sig_538
AGGAGGTTGTATGAATTCGAGCTCGGTACC
>sig_539
GTCTGGCCATTCTCATCGTGATCGACATGC
>sig_540
CCCCGGGTACCGAGCTCGAATTCCCGGGGA
>sig_541
TGGATGGAGGAGCTCTTCAATGTCATGAGA
>sig_542
GGGGGATCCAGACATGATAAGATACATTGA
>sig_543
CGACCTGCAGGCATGCAAGCTTCTCGAGGA
>sig_544
AGACGAAGAAGCTAGAGGTGAATCACGACA
>sig_545
CCGTGCTCGATCCTCTAGAGTCGACCTGCA
>sig_546
ATAGAATACAAGCTTGCATGCAAGCTAGCT
>sig_547
CTAAATAGATGGGGTTTTCTTTTAATATTA
>sig_548
TTGCATGCCTGCAGGACTCGAGTCGGATCC
>sig_549
TACCTATTCTACCCAAGCAAAGCTTCGATT
>sig_550
CAAACTTGTGATAACAGCGGCGCCGGTGGA
>sig_551
TCCTCTCTCGCCTGTCCCCTCAGTTCAGTA
>sig_552
CGGCCGCAGATCTAGATCCGCGGTCACTTG
>sig_553
TGATACCGCGAGACCCACGCTCACCGGCGC
>sig_554
AGCGGTTAATTCCTTCGGTCCACCGATGGT
>sig_555
TTACAGATCCTCTAGAGTCGACTCTAGAGG
>sig_556
TTGAAGATCTCCGGAGCTCCCGGGATCCGG
>sig_557
TCTGTTTAAATTGTGTAATTTATGTAGCTG
>sig_558
CGAATTCGATACGAGCGGCTATTTTGTTGA
>sig_559
TGTACGTAGAGTGCACCATATGCGGTGTGA
>sig_560
CTTGCGGCAGCGTGAAGCTAGATGACGTGC
>sig_561
ATCCCAGCTGAAGCTTTCGCGACCTTCGAT
>sig_562
TGGGTCGGGATCCGGCTGCTAACAAAGCCC
>sig_563
GATCTCACCATCACCATCACCATACGGATC
>sig_564
GATATATTACGGTTGGATCCCCGGGAATTC
>sig_565
CGAGGCAGACCATGGTCTGCGGTAAAGCTC
>sig_566
TCCGCTCACAATTCCACACATATATGCTCG
>sig_567
TTCATCGATGAATTCTCTAGAACTAGTAAG
>sig_568
GAATGGCGCGAAATTGTAAACGTTAATATT
>sig_569
GCACGCTCGCGGATCCACAGGACGGGTGTG
>sig_570
GAATTATTATATAGTCACTACATAAAAGTG
>sig_571
GGGATCCTCTAGAGTCGACCCATCGATGGG
>sig_572
ATAAACTTTCGAAGCCATGACCACTTTGTA
>sig_573
CGTCACAGGTATTTATTCGGACACGCGTCC
>sig_574
CCCGGGTACCGAGCTCGAATTCACTGGCAA
>sig_575
CGAGATCGGCTTCCCGGCAATTCGACGCGC
>sig_576
CGTAATTCGTTAACTCTAGAAGATCTAACA
>sig_577
TAAAGTGTAAAGCCTCTAGCTAGATTGAGT
>sig_578
CGACAAGGCCATGGCGATATCGGATCCGAA
>sig_579
GCGGGCATGTCGATCACGATGAGAATGGCC
>sig_580
GGCGCGCCATGCATGTCGACGGTACCGAGC
>sig_581
AGCGAGGAAGCGGAAGAAGCTATTCGCCAT
>sig_582
ACGAATTCCCTTATAAAATGCAAGGTGCTG
>sig_583
GCCGCGCGGCAGCCATATGGCTAGCATGAC
>sig_584
TGCCTGCACCCGTCCCTGGTGCCACGCGGT
>sig_585
TTTTATAGGTGTAAACCTTAAACTGCAATG
>sig_586
TATCACGAGGCCCTTTCGTCTTCAAGCTGC
>sig_587
GCTGTACCAAGCCTCCCCCAGACTGCACCA
>sig_588
GGAATTCTCGAGAAGCTTGCGCAACGGTAG
>sig_589
GTTGTAGGGAGGGATTTATGGGGGAAGCGG
>sig_590
GTGTGATTGATGAACGATTACATGGTAACA
>sig_591
GGTGGTGGTGGCTAGCTTGTTTGCCTCCCT
>sig_592
TCTGTGTGAAATCTTAATGAAGGGTCCAAT
>sig_593
GTTATGCAGCGGAAAGTATACCTTAACATG
>sig_594
CGTAGAATTCCCATGGTATATCTCCTTCTT
>sig_595
CCCCGGGAATTCCCGGGGATCCTCTACGCC
>sig_596
TTATACACAAGTGCGGCCGCGCGAATTGAT
>sig_597
AAGAAGGAGATATACATATGGACGAGAAGA
>sig_598
CCGGCGAGGGCATCGGCTACCCCTTCAAGG
>sig_599
CGGGGGACACCATGGTATATCTCCTTCTTA
>sig_600
ATTCAAGAATACATCCAGGTTTGGCCTCAG
>sig_601
TCCTTTTTCAATACAATTTTCAGAATACGT
>sig_602
AACACGGGGGACTCTAGAATGAGCATGTCC
>sig_603
ATTTAATGTGAGTTAGCTCACTCATTAGGC
>sig_604
CGGTCGTATCGATTTTTGGAGGATGGTCGC
>sig_605
CAGCTATGACCATGATTACGAATTCGAATG
>sig_606
GAGGTTGTATGGATCCTCTACGCCGGACGC
>sig_607
AATTTACACTGGATCCGTCGACCTGCAGGG
>sig_608
TGTCATGACCAAAATCCCTTAACGTGAGTT
>sig_609
AGGTTAATTGTCATGATAATAATGGTTTCT
>sig_610
TTAAATAAACAATGGCAGATCCAATGAAGC
>sig_611
GATTCTTGAAGACGAAAGGGCCTCGTGATA
>sig_612
AAGACTAGTTCTAGAGAATTCATCGATGAA
>sig_613
GAGAGTGCACCATAAAATTGTAAACGTTAA
>sig_614
GAAACAGCTATGACCATGATTACGCCAGAT
>sig_615
CGCAGATCTGCTATGGCAGGGCCTGCCGCC
>sig_616
ATTTTCTTTAACTTTAGTAAGGAGCGATCG
>sig_617
TTGAGAATTCACTGGCCGTCGTTTTACAAC
>sig_618
CGGCCGCCCCGACTCTAGAATTATTACACG
>sig_619
TCTTCCCCCCCCCTCCCTCTTCTTCCCACG
>sig_620
AAGGGCATCGGTCGACCAAAAACATTATGA
>sig_621
GATCCTGTTGACAATTAATCATAGAGCTCG
>sig_622
AGTCGTCTAATCCAGAGACCCCGGATCCGA
>sig_623
AAAGCAGGTGAGGACTTCATTAACTGCAGT
>sig_624
ACCTACCTTAAAAACGTTTTTAAAGGCTTT
>sig_625
ATCTTGTCATATGATCCCGGATCTGGAGCT
>sig_626
CTTGCTGTGGGGATCAACACGGGATAATAC
>sig_627
TTTTTTGTGAATCGGGTCGAGGGGGTACTA
>sig_628
AACTCTAGGAATTCTCTAGGATCGATTCTA
>sig_629
TACCATATGAATTCCCGGGCGGCCGCTCGA
>sig_630
TTTTCTGAGCTCGGTACCCGGGGATCCTCT
>sig_631
TGGCGGCCGCTCTAGATTCGATCTTAATTA
>sig_632
AGAAATAATTTTGTTTAACTTTAAGCAGGA
>sig_633
GGGGAATTCTCATGTTTGACAGCTTATCAT
>sig_634
CCCCGCGGAGTTCGCGTCTACTTTCGGCGC
>sig_635
CGCAGATCCACGCGGAACCAGCAGGCCCAG
>sig_636
TTGCTGGCGCTCTGAATTGCTTCTTGAAGA
>sig_637
ACTTTAAGAAGGAATTGCCCTTATGGGGGG
>sig_638
CTTTAAGCCAGATGCCCATCGATTCGTAGA
>sig_639
TCTGAGCGGGACTCTGGGGTTCGGACGCGC
>sig_640
CCGAGCTCGAATTCCCGGGGATCCGACAAC
>sig_641
ACGCCGGCCAGCCTCGCAGAGCAGGATTCC
>sig_642
GGTACCCGGGGATCCACGCGTTTACAAAGT
>sig_643
TAAAGAGGAGAAATTAACCATGGGAGGATC
>sig_644
GGGGGGTTCGTGCAATGGTAAATCTGCGCA
>sig_645
TAGGGCGCGCCGCAAAAGGCCAGGAACCGT
>sig_646
GTTAGAATTCTCATGTTTGACAGCTTATCA
>sig_647
TCATTTTGTTTTTTTCTATGCTATAAATAG
>sig_648
GCTCTTAAGCTTAAGCTTGGCACTGGCCGT
>sig_649
CAAACATCAGGAGCTAAGGAAGCTAAAATG
>sig_650
AAACAATAATAATGGAGTCATGAACATATG
>sig_651
CGTGACTAGTTAAGATACATTGATGAGTTT
>sig_652
TAGATAAAAAACATTTATTTTTCTATTTGT
>sig_653
ATAAGCGGATGAATGGCAGAAATTCGGACC
>sig_654
CATGATTACGAATTCAGATCTCTCGAGGAG
>sig_655
CGACCGTCAGTCGCGCGAGCGCGATCTAGA
>sig_656
TTCATCGATGAATTCTCTAGAACTAGTCTT
>sig_657
CTCTAGTACTTCTCGACAAGCTTGTCGACG
>sig_658
TAGGAGATCTTCTAGGAAGCTTTCTAGGAT
>sig_659
CAGCATTCTGTACAACAACCTGGGATCCAA
>sig_660
TCGTCGCTCTCCATGGTGGCGTCTAGCGTA
>sig_661
TGATTACGAATTCCCGGGGATCCGTCGACC
>sig_662
CGAGATCTGAGTCCGGACGCTATCGTTCGT
>sig_663
CCTTAAGGGCGAATTCGACCCAAGTTTGTA
>sig_664
TTTAATTTAAAAGGATCTGCGTAATCTGCT
>sig_665
CCTGCAGGCATGCAAGCTTGGCGTAAATCA
>sig_666
GGCCCCCGCTGAATTGGAGTCGATATTGTT
>sig_667
CAGGGTAATGCGCGCGTAATACGACTCACT
>sig_668
ATTCGCCATTCAGGCTGCAACTAGATCTAG
>sig_669
TTTAAACGATATTTTCGAGGCTCAGAAAAT
>sig_670
NTTCCTGATGCGGTATTTTCTCCTTACGCA
>sig_671
CCTTTCGGGCTTTGTTAGCAGCCGGATCAT
>sig_672
TGCGCACCAGGGTCACGCCGCCAGTCATCA
>sig_673
TGCCCGGGAATTCCTGCAGGATCCGCTCGA
>sig_674
CAAGCTGTCAGCTTTGCACAAGGGATTGAA
>sig_675
TCATTTGGGTCAATATGTAATTTTCAGTGT
>sig_676
ACGCCGTGCGCTGTTCGCATTATCCGAAGG
>sig_677
GAGATCTCGAGGTGAAGACGAAAGGGCCTC
>sig_678
GGCCATGGGCCACCATCACCATCACCATAT
>sig_679
TAGGAGATCTTCTAGGAAGCTTTCTAGGGT
>sig_680
TATCACGAGGCCCTTTCGTCTTCAAGGGAT
>sig_681
TAATTTCGATACTATACAAACATTTGAAAG
>sig_682
CTAGCCGAAATAGCGTGATTTTGCGGTTTT
>sig_683
CGCCGCCGCGGCGGCGAGCGTCGTGCGCAG
>sig_684
TACAATCTGCTCTGATGCCGCATAGCAACT
>sig_685
GATGAGATCTGGATCCTCGCATGCTTAATT
>sig_686
GCGCTGCCGAAGAAACGGCACTGGCAGGAG
>sig_687
CGAGCGTGACACCACGATGCCTGCACAATG
>sig_688
TTCACACAGGAAACAGCCATGGCCATGATT
>sig_689
ACCATAGCTGTTTCCTGTGTGAATTCGAGC
>sig_690
TTTCAGGAGGACCCTTGGAGGGTACCGAGC
>sig_691
ATCATCATCATCATCATTAATAAAAGGGCG
>sig_692
ACGACTCACTATAGGGAGATAATTAAGCTC
>sig_693
CATGATTACGAATTAATTCCACAAGCTTGT
>sig_694
GATCCATACCACCTTCTGCCCGTTTTTTGG
>sig_695
TTAACTTTATAAGGAGGAAAAACATATGGG
>sig_696
CTTGCGGCCCGGACGATCGAGCTCGAATTG
>sig_697
ACCTGCAGGTCGACGGATCCGGGGAATTCA
>sig_698
GAGTGAGAACTTGTTTATTGCAGCTTATAA
>sig_699
ACCTGCAGGTCGACGGATCCGGGGAATTCC
>sig_700
GCCGCAGCTCGCCCGGGGATCTGGCTAGAA
>sig_701
ACCTGCAGGTCGACGGATCCGGGGAATTCG
>sig_702
CACGGATCCCAAAATGGATGTGCTGTACTC
>sig_703
ACAAAGTGGTGATAATTAATTAAGATAAAC
>sig_704
AGGCCAATCTGGCCGCGGCCGCAAGGCCTG
>sig_705
TCGAATTATCGGAAACTAGTTATCTACACG
>sig_706
GATGTGCCATGGTATATCTCCTTCTTAAAG
>sig_707
GGCGGAACCGGCGGAGCCGGAAGCTTGCGA
>sig_708
AGCAGCGCCGGATCCCGACGCGTTCAATTG
>sig_709
AGCAAATAATTTTTTATGATTTCCGGTCCG
>sig_710
CATGCGATATCCCATGGAAGCTTGGCGTAA
>sig_711
GCCGCAGCTCGCCCGGGGATCTGGCTAGCG
>sig_712
TTTGTCTTTCGCGCTGGTAAACCATATGAA
>sig_713
CGTCCGGCGTAGGATCGATCCCGCGAAATT
>sig_714
ATCCCCCTGCTCGAGCCGGGCCCCTTAAAC
>sig_715
GATATACATAATGTCAGTTGAATTTTACAA
>sig_716
CGTAGTCGGGGATCCGTCTTAATTAAGCGG
>sig_717
CTTTTACCGTTTTTGGCGGTGAGGCTTCTT
>sig_718
GTTTTGGTACCGAAATTTTAACCGTTGAGT
>sig_719
GTACCCGGGGATCCTCTAGAGTCGACCAAG
>sig_720
TCAACCCAACACCGGACAAAAAGGATCCCC
>sig_721
CGGGGCACTTCTGGTTCCGCGTGGATCTGG
>sig_722
GGTCTCTAGACCCTATAGTGAGTCGTATTA
>sig_723
CCCCTTCACCAAGGGTGGGCGCGCCGACCC
>sig_724
ATATATTGGCGGGTAAACGATATCGGCACC
>sig_725
ACCAGCCTCTCAGAATCAGATTGTTGTGAT
>sig_726
CAAGTGACTATGGATCCCCGGGTTTAAACT
>sig_727
TGCTACTACTATTAGTAGAATTGATGCCAC
>sig_728
GTTATTGGTGCCCGGGGATCCTCTAGAGTC
>sig_729
CTTGCGCAGATGAGATAGATCTTGGCAGTC
>sig_730
CCTTAAGGGCAATTCGCCCTTCACCATGGA
>sig_731
GGCCAGTGAATTCGAGCTCGGTACCCCCGG
>sig_732
CTCGAATTCGATCTCCCTATAGTGAGTCGT
>sig_733
GCGGATAACAATTTCACACAGGAAACAGAG
>sig_734
GGGATCCCCGGGAATTCTTGAAGACGAAAG
>sig_735
GTCGACTGAATTGGTTCCGGCGCCAGCCTG
>sig_736
CTAATTCTACTCGTAAAACAAGTGGCATTT
>sig_737
TAGTTCTTTCCTGCGTTATCCCCTGATTCT
>sig_738
TGGACGTCAGGTGGCACTTTTCGGGGAAAT
>sig_739
CGACGGCCAGTGAATTCACATTAACCCTCA
>sig_740
TCAAGCTTCAGCTGCTCGAGGCCGGTCTCC
>sig_741
GACCGGCGTTGTGGATACCTCGCGGAAAAC
>sig_742
GTTCTTCTCCTTTACTCATATGACTAGTGT
>sig_743
AATTCGGATCCGATATCGCCATGGAACCGC
>sig_744
ATACCATGCATCATCATCATCATCACAGCA
>sig_745
ACGAAGCGCTGGCATTGACCCTTGAGTGAT
>sig_746
GGGATCGATCCCGCGGCCTTAATTAAATTT
>sig_747
AAACAATAATAATGGAGTCATGAACATGTG
>sig_748
TAGATCTGCCTCGCTGGCCTGCCGCAGTTC
>sig_749
TCGAGCTAGAGAATTCCTAGAATCGATCCT
>sig_750
ACCCGGGGATCCTCTAGAGTCCCCCGTGTT
>sig_751
AAACCATGTCGTACTACCATCACCATCACC
>sig_752
ATAATTGTGAGCATTTTTGTCAAAAAACAG
>sig_753
ACTATAGGGAATTCGAGCTCGGTACCCGGG
>sig_754
CGCCGCGAGCAGGTGCGCTGGGAGAAGCGC
>sig_755
TCGACCTGCAGGTCGACGGATCCGGGGAAT
>sig_756
GCTGTACAAGATCGATGAAAAGAGAAGATG
>sig_757
CACACTTAATTATTAAGAGGTAATACCATA
>sig_758
CACCTATGGTGTATGCAAAGGAGGATTTAA
>sig_759
GAGTCGACCTGCAGCCCAAGCTTGCATGCC
>sig_760
GGGCGCGTTCGGTGGGCCCATGGATGTGCT
>sig_761
TAGCAGTGATCATATTTTATTTGATACCGA
>sig_762
GGGGTTCGACATGATCTCGATCCCGCGAAA
>sig_763
TTTCATTGCCATACGGAATTCTCACTCATT
>sig_764
CTATGACCATGATTACGCCAAGCTTCCGCG
>sig_765
AACGACGGCCAGTGCCAAGCTTATCGCCCG
>sig_766
GCGGTATTATCCCGTGTTCAACTTGATATT
>sig_767
GTCCAGCGCTCACAATTGCGGCCGCAATTG
>sig_768
CGAACGCGACAGTCCCGCCGGGCAACGGCC
>sig_769
GTCGTGTAGATAACTAGTTTCCGATAATTC
>sig_770
TCACGGTGGTCGACAAGCTTGGATCCCTGC
>sig_771
AAAAAACGTATTCTGAAAATTGTATCTAGA
>sig_772
ACCTGCAGCAATTCGTAATCATGGTCATAG
>sig_773
CTCAGGGTCAATGCCAGCCCAGGACCCAAC
>sig_774
GCCGCGGCCGCAAGGCCTCTCGAGCCTCTC
>sig_775
TTGTGACGAGGCATTTGGCTACCTTAAGAG
>sig_776
TCATGTCGAGGGGGGGCCCATGGATAACTT
>sig_777
AGATAAAATAATATCATCATGATCAGTCCT
>sig_778
AAGAATAATCTAATCCATAATTGGATGCCC
>sig_779
GGATCCACCGGTCGCCACCATGGGTAAAGG
>sig_780
GGAAGCCGTGAGAATTCACGGCGATCTTGC
>sig_781
ACGACGGCCAGTGCCAAGCTAGCTTGGCTG
>sig_782
TCGGCTGGCGCGAGCCCCTGATGCTCTTGA
>sig_783
AATATTAACGTTTACAATTTCGCGCCATTC
>sig_784
GGCCGGTTCTGGTTCTGGCCATACTAGTGG
>sig_785
GCCCTCTAGAGCGGCCGCCCATCAACCACT
>sig_786
ATTCCACAAGCTTGTGGAATTAATTCACTG
>sig_787
CAGTTGGAATTCTAGAGTCGCGGCCGCTTT
>sig_788
CAGCTCTGCAAGGTTGACACCATCGAATGG
>sig_789
ACGCCAAGTACTGATGGTTAACTAGAGTAA
>sig_790
TTAATTCCCCGGGATCCGTCGACTGCAGGG
>sig_791
AAACATGAGAATTAATTCCCCCCCCCCAAA
>sig_792
AGATCTGCACAATTCCACATTATACGAGCT
>sig_793
CGAGCGTGACACCACGATGCCTGCACCAAT
>sig_794
AGGTTTCTGCAAATACTCTGACAACGGCTT
>sig_795
GACAGTTACCAATGCTTAGGCGCGCCACAT
>sig_796
TGCGCTCCTGCAAGCCAGTTACCTCGGTTC
>sig_797
TCTAGACTGTTGAAAGTTGTTTAGCAAAAT
>sig_798
TCTTAGACGTCCAGCTTATCGATGATAAGC
>sig_799
ACCGACGAAGGAGGATCTTGATCCCCTGCG
>sig_800
CAACCGGGGTCTGCATTAATGAATCGGCCA
>sig_801
CAGCTATGACCATGATTACGAATTCGCGCG
>sig_802
GTAGGTGAGAGATCTGAATTCTCATGTTTG
>sig_803
AGGCCTCGGACTAGCCTCGGACTAGCATAT
>sig_804
AAGCTTCCTAGACCGCGGCTAGAATCGATC
>sig_805
CGAATTCGGATCCTAGAGGGGAATTGTTAT
>sig_806
ATCGGGAATTGCCAAGCTTATCGATGGGAC
>sig_807
GAGGTCGAAGCCGCACGTCATCTAGCTTCA
>sig_808
AGCTACTGGTCGTTAACCTTTCCGGTCGCG
>sig_809
AAGCTGGGTAATAACTGATATAATTAAATT
>sig_810
GACGGCCAGTGAATTCCATGAACATCCGGA
>sig_811
CGGATCCGCGCCGTTGGGTTCGAAATCGAT
>sig_812
GTTGGGTGCACGAGTGGGTTCTGCAGGGAA
>sig_813
TGAAGAACATTTTAAATAACACTCAGAAAG
>sig_814
GTTTACAAGCATCGAGCTCGGTACCCGGGG
>sig_815
AACTTTAAGAAGGAGATATACATATGTCGA
>sig_816
AAGACTAGTTCTAGAGAATTCATCGATTAA
>sig_817
GGAAGACCAATGGAGAAATCCCGGAGCCCG
>sig_818
ATCGATGTGGCGTAATCATGGTCATAGCTG
>sig_819
GTTCGCGTTGCGCGAGAAGATTGTGCACCG
>sig_820
CGGCCATATGGTGGTGGTGGTGGTGACTAG
>sig_821
TATCCCATGGCCTTGTCGTCGTCGTCGGTA
>sig_822
AGACCGCCACTGCTGCGCCGTCGTCCGCGA
>sig_823
GACCGGATCGATCCGGGCAACGTTGTTCAT
>sig_824
CCGCAGCCGAACGACCGAGCGCAACGCGTC
>sig_825
CCGTAATCATGGTCATATGGCTTGACTCCG
>sig_826
CCATGGCACATCACCATCACCATCACATGT
>sig_827
ATTTCGAAACGAGGAATTCACGTGGCCCAG
>sig_828
CAAATGGGTCGCGGATCAAGCTTCGAATTC
>sig_829
GCTCACATGATTATTGAAGCATTTATCAGG
>sig_830
AGGGGCGGATCCTCGAGTTAACGAATTCCG
>sig_831
CATGGAGCTTTAAACTAGTTAACGCGTGCC
>sig_832
GCGGGGCGTAAACGCCGCGTGGATCCGGCT
>sig_833
AATTAAGCTTAGATCTCTAAGAACGATAAC
>sig_834
CCTGTGCCTGATGACCTGTTGGTAAAAGGG
>sig_835
GCCGCCGTACTCGAGGAAAACCTGTATTTT
>sig_836
GATCTGCAGGTCGACGGATCCGGGGAATTC
>sig_837
CTATGGAGCAGTCAACACATTTTAAATACT
>sig_838
AAGCTGAATTCATAACTTCGTATAGCATAC
>sig_839
CCACCAGGTGTTTCTTTTGGAAGTGTGGTT
>sig_840
AATCCCCTGATACCGCTCGCCGCAGCCGAA
>sig_841
CCGCCCCCTTCACCAAGGGTGGGCGCGCCG
>sig_842
GACGGCCGAATTCCAGATAACTTCGTATAA
>sig_843
GCCTGCTTAGGTGACGTCTAAGAAACCATT
>sig_844
CCGGTTTCGGCTGCGGTTTCGGCTGCGGCT
>sig_845
ACGATCGAGTTCAATGGTCGAACCATGATG
>sig_846
TACTCCTAGCTGTGGCGGGAGTTGGAACTA
>sig_847
TACTGATATCAGGAGGATCACGTGATGCAT
>sig_848
ATTAAACTAGTGTTCGTGAATACATGTTAT
>sig_849
CAGAGCCACCACCCTCCTGGCCGGCCTGGC
>sig_850
GATCCGCAGATCCACGCGGAACCAGCAGGC
>sig_851
ATACATATGGCTAGCAAAGGAGAAGAACTT
>sig_852
TTCTGACTGCAGTTTTTTTAAGGCAGTTAT
>sig_853
TTGGTCATGGAGAGCTCTTGAAATAAGATC
>sig_854
TCGACCTGCAGGCATGCAAGCTTGGGTCTC
>sig_855
AGGTCGACGGATCCCCGGGAATTAATTCCG
>sig_856
TAAGCAAARTTTGGGTATTTATTGCTTGAT
>sig_857
GCTGTCGTCGACTCGAGTTCTATAGTGTCA
>sig_858
ATCGATGATTAATTGTCAACAGCTCATTTC
>sig_859
TCGGCATGGACGAGCTGTACAAGAGCAGGC
>sig_860
TACTAAGGAGCGATCGCCATGGCACAGGTT
>sig_861
GTCCATGGAAGACGCCAAAAACATAAAGAA
>sig_862
CAGGGCTTCCCAACCTTACCAGAGGGCATG
>sig_863
AGCTGTGCCTAGAAATATTTTATCTGATTA
>sig_864
TTGGGGTACCGAATTCCTCGAGCGTGTCCT
>sig_865
TCATTGGTTCCCTGCCATCTTTATCTTTTG
>sig_866
TCGGCAAGCAGGCATCGCCGTGGGTCACGA
>sig_867
ACGTGGCTTTCCCCCCCCCCCCCGAGCTCG
>sig_868
CAGTACTGACGGACACACCGAAGCCCCGGC
>sig_869
GAGGCGCCGCTCTGGCCGAGGCTGGTCTTG
>sig_870
GGCTGAAGCTGCAGGAATTCACGTGGCCCA
>sig_871
GCCATCTCCAGCAGCCGCACGCGGCATCTC
>sig_872
GTTCCAGCCTCAGGGATGAGTGCATCACAA
>sig_873
AACCAGCCATCTGTGCAGTGCACACCTGGC
>sig_874
GGCCTTGGATCCCGTCGACTAGAATTGTGA
>sig_875
CTCTACGACCGTCAAACTACAAAATCGCTT
>sig_876
AGCTTGGCTGCAGGTCGACGGATCCCAAGC
>sig_877
AATCACAAACACCTGCTGAAGATACTGTTA
>sig_878
GAGAACACGGGGGACTCTAGAGGATCCCCG
>sig_879
CAGTTCTCCGCCTGCAGGTCGATAAACCGA
>sig_880
CCGGACAAAAAGGATCCCTGACATTTATAT
>sig_881
TGCTCTCATGGTGAGCAAGGGCGAGGAGCT
>sig_882
AAACGACGGCCAGTGAATTGTGCGGCCGCG
>sig_883
GGGGTTCCGCTCTTCACATATGACTAGTGT
>sig_884
CATCGCGGCCGCCAACCCTACATTAACTTC
>sig_885
GCCCGCATTGGAGAAATGGTCGACGGATCC
>sig_886
ATACATATGGCACATCACCACCACCATCAC
>sig_887
GCCAGTGCCAAGCTTATGCAATTTCCTCAT
>sig_888
AACGAGCTCGGTACCCGGGGATCCTCTAGA
>sig_889
TGGTCCTCCACTTCACAGATGTAAGTATCT
>sig_890
GAGATCTGAATTCCCGATCTAGTAACATAG
>sig_891
CCACTATCGATTACGCGATCATGGCGACCA
>sig_892
CCTCGAGGCGAAATGACCGACCAAGCGACG
>sig_893
TGCCAAGCTTACTTAGATCTCGAGCTAGCA
>sig_894
GATCCGCAGATCCACGCGGAACCAGCAGTT
>sig_895
CTTCCTGTTTTTGGGGCTTTTCTTATTATC
>sig_896
AGTTATCTAGAGTCTGCATGCCTGCAGGTC
>sig_897
AAGTGGTTGATAACAGCATGGTGAGCAAGG
>sig_898
AGCTCAGCTAATTAAGCTTATTAAACTGCT
>sig_899
GTTTCGCTACCGTAGCGCAGGCCGGCGATA
>sig_900
TAATAAATCTCTCCACATACCTAGATGTTG
>sig_901
CATCGATGCTCTTCTGCGTTAATTAACAAT
>sig_902
GAGCGGGACTCTGGGGTTCGACATGATCTC
>sig_903
CCCTTTAACTCCCTGCAAGCCTCAGCGACC
>sig_904
ACGGATCCGAGCTCGAGATCTGCAGCTGGT
>sig_905
CTATGACCATGATTACGCCAAGCTATCAAC
>sig_906
AGGTCGACGGATCCCCGGGAATTAATTCTT
>sig_907
CCAAATTAAAGAGGGTTAAACAAAGAATAC
>sig_908
AAGGTTGGTGGCCAAGCTTTAATGCGGTAG
>sig_909
TCCATGGCAACCACTTTGTACAAGAAAGCT
>sig_910
ATCGAGCTAGTTGATTGGATGTACCGCGAG
>sig_911
TAAAACGACGGCCAGTGCCAAGCTTGGGCT
>sig_912
TCAGCTGATACCGCTCGCCGCAGCCGAACG
>sig_913
ACCGACGACGACGACAAGGCCATGGGATAT
>sig_914
TGTTGTGTCAGAAGAATCAAGCTTTTAAGC
>sig_915
TCTCAACCCCATTAGCCACGCACGAGAACT
>sig_916
CGATTACTGCAGGTCGACTCTAGATGCATG
>sig_917
CAAGGACCATAGCATATGAAAACTGAAGAA
>sig_918
TTTAACGATTATGCCGATAATGCATATTTC
>sig_919
GCCCCGGGGGGCAATAAGATATGAAAAAGC
>sig_920
GGGCAGGAAGAGGGCCTATTTTCCATGATT
>sig_921
ACTCATACTCTTCCTTTTTCAATGTGAACC
>sig_922
GGCCGCTCGAGTCTAAAAGGGTGGGCGCGC
>sig_923
CAGTCATGCTAGCCATGCTCATTCTAGAGT
>sig_924
TAACGGCTGACAGAATTAGCTTCACGCTGC
>sig_925
AGGAGACGGTGACCGTGGTCCCTGCGCCCC
>sig_926
ACATCGAGATCGAGCTAGTTGATTGGATGT
>sig_927
TTCGACCGTCAACTCAGCAAAAGTTCGATT
>sig_928
GGCGGCTTCGGCCTCTGCGCCGCCGATCTG
>sig_929
ATACCAGGATCTCCTAGGGAAACAGCTATG
>sig_930
TTTAGTGAACCGTCAGATCCGCTAGCCGCA
>sig_931
GCCGGGCGTCGTTCTGGGCCCATGGTGGCC
>sig_932
TGGACCAAAATCCCTTAACGTGAGTTTTCG
>sig_933
TCGCGATGATAAGCTGTCAAACATGAGAAC
>sig_934
TTGACTTTGTCATCGTCGTCCTTGTAGTCC
>sig_935
ACAGCAGGTCGTGGCTCGGAGACTCTCCTC
>sig_936
CCCCGAGCTCATCGATTTCGTTCCACTGAG
>sig_937
ACGGAGCTCGAATTCGGATCCGAGGTACCC
>sig_938
TCGAGCCCAGTCCAGCGCTCACAATTGTCG
>sig_939
AGCTAGCTAATGCTCTGTCTCAGGTCACTA
>sig_940
AGGGTTAACCCGCGGGAATTCCATACGCAA
>sig_941
GTAGCGCAGGCCGGCGATAATGGCCTGCTT
>sig_942
TATGACCATGATTACGCCAAGCTTTAATAC
>sig_943
GAACCGCCACCACCACTAGTTGAACCATCC
>sig_944
GCTTAGAGTGTGTTGATAGTGCAGTATCTT
>sig_945
CCGCTTTCACTGGCCGTCGTTTTACAACGT
>sig_946
TTGGTGCCGGCGCCAAAGGTCAGCGGGTAA
>sig_947
GGATTTATGAGTGGGCCCCGGATCTTTGTG
>sig_948
TTTTCCATACCTACCAGTTTTGCGCCTGCA
>sig_949
ATGAATCATAAAGTGCATATGGAGCTCGGT
>sig_950
TTGGAGCTCATACTAGTGCCCAGCTTGCAG
>sig_951
AGGGGAATTCTCATGTTTGACAGCTTATCA
>sig_952
ATGAGCTCTCCATGACCAAAATCCCTTAAC
>sig_953
TATAACTGTTTCCATGAATTTCGTGATGGG
>sig_954
TCACTTAAGGGGCCTAGGCAGCTGGACGTC
>sig_955
GCGGCTGGCGAACTTCCAGCGTAACCTGGA
>sig_956
GCGCCCCCCCCCCCCCGAGCTCTTAATTAA
>sig_957
GAACTGTCCTTCATCGGGCCGCCATGCCGG
>sig_958
TCCCCTGGGTGTGGGAGTGGGCAGGAGTGG
>sig_959
ATAACAATTTCACACAGGAAACAGAATTCT
>sig_960
AACCTGTATTTTCAGGGAATTATCACAAGT
>sig_961
GTATTAGGCCAGTGAGGCCTAGAGTCGACC
>sig_962
TTTCGACCGAATTAGCTTGCTCAATCAATC
>sig_963
CTTCCGCCGTTGTTCATAATCGGTTATGGC
>sig_964
TCGGAGGACAGTACTCCGTCTAGAAACTCG
>sig_965
ACAAACTTGTGATAACAGCCTTGTCATCGT
>sig_966
ATGCTACTACTATTAGTAGAATTGATGCCA
>sig_967
GTGCGTCACAGGAATATGTGATACAGGATA
>sig_968
TTACCGGATAAGGCGCAGCGGTCGAACTGA
>sig_969
AGGTGTAAACCTTAAACTGCAATGAATTCG
>sig_970
TGTGGCGCGTCCTGGCAGCGCCAAGCCTGT
>sig_971
GCTGCAGAAGCAGAAATACACGCGGTCAGT
>sig_972
GCACATATTGATGCCAGCAGAGGTCTTAAA
>sig_973
GACTTGGACTCAACCATCTCAAGGCTGGTG
>sig_974
GATCCTTTTGGCCGCAAAAATTAAAAATGA
>sig_975
AAAAACTCGACAACTTGTTTATTGCAGCTT
>sig_976
AAAGAGTCTTTGAACAAATTTCGGATAACT
>sig_977
GCAGGAAGCTTTTTGCAAAAGCCTAGGCCT
>sig_978
AAGCTTCGAATTCCCCGGGTCGACTCGAGG
>sig_979
GCGCTGGGCTACGTCTTGCTGGCGTTCGAT
>sig_980
GCAGAACAGCAAAAAGTCAGATAGCACCAC
>sig_981
AAATCTCGTCGACGCTCTCCCTTATGCGAC
>sig_982
AAGAATTCAAAAATTTATTTGCTTTCAGGA
>sig_983
ATACGAAGTTATGGCCCGGCCTCAGGATTC
>sig_984
GATTGATCCGGGCAACGTTGTTGCCATTGC
>sig_985
TCTATATTACCCTGTTATCCCTAGCGGATC
>sig_986
GACGCTCAGTGGAACGAAAACTCAACGAGC
>sig_987
GCGGTTTCTTTACCAGACTCGAGTGCGGCC
>sig_988
GCGGCGAGCGAGTTGCTCTTGCCCGGCGTC
>sig_989
GGGTCTTTCAGTAGGATCTCGACCGATGCC
>sig_990
CGTGGCCGGATCTTGCGGCCGCTCGGCTTG
>sig_991
AAAGTGGTGATCATGGTGAGCAAGGGCGAG
>sig_992
GCTGGTTTCGCTACCGTTGCGCAAGCTTCT
>sig_993
TAACAACGGTAGTTTTTTTACTAGTAATAA
>sig_994
CGAGCTCGGTACCGAGGACGCGTCAGCTTG
>sig_995
CCATTCAATTTTCTGAGCTTCGAAGATGTC
>sig_996
TAATCTCCGAGGAAGACTTGAACGGTGCTT
>sig_997
GGATCCGGTGATTGATTGATCAATCAATCA
>sig_998
GGGATCCGTCGACCTGCAGCAATTCACTGG
>sig_999
AACGGCTGACATGGGGGGGTACCACTTGTG
>sig_1000
CTGTACAAGGCTGTTATCACAAGTTTGTAC
>sig_1001
CCGCATAATACGACTCACTATAGGGATCCC
>sig_1002
CCGTCGCCAAGCTTGGCGACCTGCAGCAAT
>sig_1003
ACCGTCGGCGTGTCGCCCGACCACCAGGGC
>sig_1004
AGTTTAAACTCGAGTCAGAAGAACTCGTCA
>sig_1005
GACCTGCAGCCAAGCTCGGATGAACAGGCA
>sig_1006
GAGGTGATGGTGATGGTGATGCATATGTAT
>sig_1007
CATATGGATCCATAATTTTTTCCTCCAGAT
>sig_1008
TTGACCTGCAGGCATGCAAGCTTGGCACTG
>sig_1009
TTTTTTTTCTAGAACTAGTGGATCCCCCGG
>sig_1010
GGCAAATGTGATTTCCAAGCGCGCTGGATC
>sig_1011
GTTGTAAAACGACGGCCAGTGTATTTGTAG
>sig_1012
TGCGAGCTCATCGATTTCGAACCCCGGCCA
>sig_1013
CACCGACGAAGGAGGATCTTGATCCCCTGC
>sig_1014
AAAGCTGGGTACGCCCCGCCCTGCCACTCA
>sig_1015
GCCACGCGTACGTGCACGACGTCTTAAGCT
>sig_1016
CCGCATAATACGACTCACTATAGGGATCCT
>sig_1017
TTAGCCCCGGGTATCCGCCTTTCTACCAGA
>sig_1018
GGGTACCGAGCTCGCATGCGGATCCGTGAT
>sig_1019
CAAGCTTCCATTGTGATGTCTGCTCAAGCG
>sig_1020
CTAGCGTTACAATGGTTTTAAAATTCGAGT
>sig_1021
TCGAAAAGTTCGACAGCGTGTCCGACCTGA
>sig_1022
GGCCGCTCGGGAACCCCACCACAGCTCGAG
>sig_1023
GGCCAGTGAATTCGAGCTCGGTACCCGCGC
>sig_1024
CGCCAGCGCACGAGGCCGGCGCGCGGACCC
>sig_1025
CTTTTCCTTACCCATGGTTGTTTATGTTCG
>sig_1026
GTCGACTCTAATCAAACAAGTTTGTACAAA
>sig_1027
TTCCCATGGCCGCTCCCTTCTCTGACGCCG
>sig_1028
AGTAACCTAGGATCCTCTAGGATCTGCATC
>sig_1029
CCTCCAGATCCGATTATGATGTTGTATAAA
>sig_1030
GTTTTTCTGGATGGAGGAATTCATATGACC
>sig_1031
CCCTTTCGCCAGCAGATCCGTCGACCTGCA
>sig_1032
GAGCATGGCTGCAGACCTTTTTCTCCCGTT
>sig_1033
ACCAACGGCTCCAAGACCAGCCTCGGCCAG
>sig_1034
CAATTGAACGCGTCGGGATCCGGCGCTGCT
>sig_1035
CCCATACCACACATATAGAGCAAAAAGCGC
>sig_1036
ACTGAGGGGACAGGCGAGATCCATATGACG
>sig_1037
TGCCTGTATGATTTATTGGATGTTAGAGTC
>sig_1038
TCTCGGCATGGACGAGCTGTACAAGTAAGG
>sig_1039
ACCCTTAAAATTGGTTGCACACAGAAAAAC
>sig_1040
AATCGTTTTCCGGGACGCCCTCGCGGACGT
>sig_1041
CATATAGCGCTAGCAGCACGCCATAGTAAC
>sig_1042
TACTTCTCCCATGTGAATTTCGTGTAGTGG
>sig_1043
TCCGGTCAGATCCGCCTGTACGACGGCCGC
>sig_1044
GCGGGACTCTGGGGTTCGGATCGATCCTCT
>sig_1045
TGCAGGATGACGCGTCGACAAGCTTGGATC
>sig_1046
CGGGATCCACTTAACGTTACTGAAATCATC
>sig_1047
TTCCTCGACGGATCCTTATCACTTTCCAAG
>sig_1048
GCACAGGTACACTTGTTTAGAGGGCTCGTC
>sig_1049
CCTATAGTGAGTCGTATTACGGACTGGCCG
>sig_1050
CGATGAGCTCGAATTGGGGATCTTGAAGTA
>sig_1051
CAAGCTTGGAATTCCCTTTCATTATTAATA
>sig_1052
AGGCGCCATTCGCCATTCAGGCTACGCAAC
>sig_1053
TCCGGTGATGACGATGACAAGCTTATAACT
>sig_1054
AGTAAGCGGATGCCGGGAGCAGACAAGCCC
>sig_1055
CGTCGACCTGCAGGTCGACGGATCCGGGGA
>sig_1056
CGGCTTAAGCCGAATTCTGCAGATATCCAT
>sig_1057
CCGTCGACCTGCAGGTCGACGGATCCGGGG
>sig_1058
GACCCGCGCGGTCGTTAACCATCAGTACTT
>sig_1059
GCCTGCTGGTTCCGCGTGGATCTCGGATCC
>sig_1060
ATACTGGTTTTTAGTGCGCCAGATCGGGGG
>sig_1061
AACTAAGGTACCCAGCTCTTCTGGTTTGGT
>sig_1062
AACATTTTGCTGCCGGTCACGGTTCGAACC
>sig_1063
CATGTGCTCGCCGAGGCGGCATAAATCGCA
>sig_1064
TTGGACCACTGGAGCTGCCCCTCAGCTTGA
>sig_1065
CTAGAACTAGTGTCGACATGCCCGCCGTGA
>sig_1066
GTCTCGAACTTAAGGCTAGAATTCTGGCTA
>sig_1067
GGATCCGCAGATCCACGCGGAACCAGCAGG
>sig_1068
AGCACGTTCGGGTTCTTGCCTTCTGTGATC
>sig_1069
GATTACGCCAAGCTGCAAGCTTGCAGCTTG
>sig_1070
CTGAGGGGACAGGCGAGATCCATATGACGT
>sig_1071
GTCGTGGGATCCCCGGAATTCCCGGGTCGA
>sig_1072
CATGAGAGGATCCGTCGACCTGCAGCCAAG
>sig_1073
GAAACTTCACGATCGGCTCTAGAGGCCATG
>sig_1074
GGATCCGCAGATCCACGCGGAACCAGCAGT
>sig_1075
TATTCAAAAAGTTTACAAGCAAGGCGTCTT
>sig_1076
AAGCTTGCGATGCAGGTGGCTGCTGAACCC
>sig_1077
GTGGGGGCCCGAGCTCGCGGCCGCTGTATT
>sig_1078
TTTGACAGGATATATTGGCGGGTAAACGAT
>sig_1079
GTTCAGGCATGGTGATGTCTGCTCAAGCGG
>sig_1080
CACACAGGGGCGCTATCGCACAGACAAATT
>sig_1081
TGGTGGCTAGCTTGTTTGCCTCCCTGCTGC
>sig_1082
TTCTCTAGAGGATCGATCCTTTTTAACCCA
>sig_1083
ATGCAAGCTTAACTAACTAGCGATCCCGAC
>sig_1084
AGCTTGGCTGCAGGTCGACGGATCCCCGAC
>sig_1085
CTTCCAGACCGCTGCTCAGATCCGATTTTG
>sig_1086
CGCCGCTAGGAGCTTGCGGCCCGGACGATA
>sig_1087
CCGCCTGTCCACTATTCTGACTTGAAAGCT
>sig_1088
GAGTCTAGAATCGATAAGCTTGGCTGCAGG
>sig_1089
AAGGTGCTGTGCACGGATCTGCCCCTGGCT
>sig_1090
TGCCGGATATAGTTCCTCCTTTCAGCAAAA
>sig_1091
CTATATATCCGTGTCGTTCCGCCCACTCCT
>sig_1092
GCGATTTGCCCGATTGCGGCCGCAAGATCC
>sig_1093
GATAACAATTTCACACAGGAAACAGAATTC
>sig_1094
AGCAACACCTTCTTCACGAGGCAGACCTCT
>sig_1095
GCGTAGAGGATCCCGGGTTTTTTTATAATT
>sig_1096
TGTTTCTGGTCTTCACCCACCGGTGAAGTT
>sig_1097
ACGGGATCCATCTAGACCTCCTTGGTCGAC
>sig_1098
TATTGAAATCTATATATTTATATAATTGTA
>sig_1099
CAGCATGCAGGAAGCTTACTTAGATCTCGA
>sig_1100
GTTAAGCCAGTACACTCCGCTATCGCTACG
>sig_1101
AAAAACGCCAGCAACGCGGCCCGAGATGCG
>sig_1102
CCTTTGTTCATGACGGATCCCCGGGAATTC
>sig_1103
TTGATTGACCGGATCGATCCGGCTCTAGAG
>sig_1104
GCGAATGGCGCGTTAACGCGCCTGATGCGG
>sig_1105
ACACCGCATAAGATCCTCGAGGAATTGGTG
>sig_1106
GTATTTCGTCTCGCTTAGGCGTAGTCACGA
>sig_1107
GATATCAAGAGTAAGTCTCTCAAGCGGTGG
>sig_1108
GAAACTTCACGATCGGCTCTAGAGGCCCTT
>sig_1109
TGCCATGTTAGTCAGTAAAGTTTACTCCCC
>sig_1110
ATTATATACCCTTTGTTGAAAAGTGTCAAT
>sig_1111
GAGAACAGAAATTGATCAGTGAGGAAGACC
>sig_1112
AATTCAACTCGCTCGCCCGGGCCGAACCAG
>sig_1113
CGTCCGGCGTAGAGGATCCATACAACCTCC
>sig_1114
GCGAGCTCGAATTCCGGTCTCCCTATAGTG
>sig_1115
GCTCTTTTTTTTGTTTCCGTTTATACCATC
>sig_1116
TTATTCCTTTGCCCTCGGACGAGTGCTGGG
>sig_1117
TTGCGGCCGCTTAGGCCACACGTTCAAGTG
>sig_1118
CTGGATGCGTTCCCAAAATTAGTTTGTTTC
>sig_1119
CCGCTCGGAGGACAGTACTCCGTCTAGAAA
>sig_1120
GCGCCGGGATCCCTAGAATCGATCCTAGAG
>sig_1121
TTTTTGCGGACTCTAGATTAGGCGCCGGTG
>sig_1122
CCGCCAGCCGGTGGTCTTCTCGTCCATATG
>sig_1123
CACCTTAAGCTTGGCGTAATCATGGTCATA
>sig_1124
GAGGGCGTGGCGTCCTCACCTCATCTCCTC
>sig_1125
AACAGGTCCAGTACTTTCGAATTTAAAATA
>sig_1126
CAACGCAAGCTTCTAGAGATCTGCAGGTCG
>sig_1127
ACTTTGAGCTTCAATAATTCGAAAAACAAA
>sig_1128
GCAACAACATAACTCACCCCTGCATCTGCC
>sig_1129
AGGAATTCGAGCTCGGTACCCGGGTTTTGG
>sig_1130
CCATATCGAAGGTCGTCATATGAAGCTTGA
>sig_1131
CGTTGGGTCCTGGAACCCGGTGCTTTTTGC
>sig_1132
ATAATGAATTCGAGCTCGGTACCCGGGGAT
>sig_1133
GAATGAATGAGCTAGCTCGACCGATCTCGA
>sig_1134
GGGTTAACCCTAAAGTTATGGAAATAAGAC
>sig_1135
ATTTATTGGATGTTAGAATTCATTGAGCGT
>sig_1136
ACGACGGGATCTATCATTGGATCCGAGCTC
>sig_1137
AACTTGTGATGTACAGCTCGTCCATGCCGT
>sig_1138
ACGACGGCCAGTGAATTCCCCTTGCGGCCG
>sig_1139
AGGACCATAGATTATGAAAATCGAAGAAGG
>sig_1140
ACAAAAAACGTATTCTGAAAATTGTATCGA
>sig_1141
CTCTAGAATGAGCATGGTGAGCAAGGGCGA
>sig_1142
CTGNAAGGCGTTACTAGGTTGCAGTCAATG
>sig_1143
TCTCGACGGTCACGGCGGGCATGTCGATCA
>sig_1144
TCGAATTCCAGTAAAGGAGAAGAACTTTTC
>sig_1145
TGGTGTCAAAAAGCGGCCGCTCGAGTCTAA
>sig_1146
AGAATTCGATAAGCTTCTAGGATCCCCAGC
>sig_1147
ATCCGGGCCCGGCGGCGGCTCCGGTGGCGG
>sig_1148
TCACATGGGAGCTCGATGATAGAAGTTAAT
>sig_1149
TTTGCTCACATGCCGGATATAGTTCCTCCT
>sig_1150
GTCTTTTTTTGAGCTTTTTCGATGGGGATC
>sig_1151
GCGGGTGTGGTGGTTACGCGCGCGTGACCG
>sig_1152
CCTGCAGGTCGATCGACTCTAGAGGATCGG
>sig_1153
CTTCACCAAGGGCGAGCTCAACGATCCGGC
>sig_1154
ACGACGATGACAAGGCTCACAACCACCGTC
>sig_1155
AACGACGGCCAGTGCCAAGCTAGCACTAGT
>sig_1156
AGTCAGATCTCAGTGGTGGTGGTGGTGGTG
>sig_1157
AAGCTTGGATCCCTCGAGACTAGTCCATGG
>sig_1158
AACTCGCGGGTTCATTTTCACCGACAGCAG
>sig_1159
CACCCTAACTGACACACATTCCACAGCGGA
>sig_1160
GCTAGCTTATGCGGTGTGAAATACCGCACA
>sig_1161
CCCTTATTGCGCATGGGGAGTAAGCTGTTA
>sig_1162
TCTAGGATCGATTCTAGGAATTCTCTAGGG
>sig_1163
TAAGCGTGCATAATAAGCCCTACGCGTATG
>sig_1164
CGTATTGGGCGCTAGCGGAGTGTATATACT
>sig_1165
CTATGTCCACCCCGCTCTGGAGGCGAGATG
>sig_1166
TTACTGCAGGTCGACTCTAGATGCATGCTC
>sig_1167
AATTCAGGCCTGAATTCCAGCACACTGGCG
>sig_1168
CATTATACGAAGTTATGGGATCCTTATCGT
>sig_1169
ATAGGCGTATCACGAGGTCCTGGCCACGGG
>sig_1170
GAGCGATCCGATGCTACGAGAAAGCGGGGC
>sig_1171
GTCGACCTGCAGCCAAGCCATCGATGTGGC
>sig_1172
TCAAACATGAGAAGTCGCTTGCGGTATTCG
>sig_1173
CGTGGAGACGCGCACCGTCACGGACCCCCA
>sig_1174
TTTCACACAGGAGATATACATATGAGTAAA
>sig_1175
CCATCTTGTTCAATCATGGCCGGCCCCGGT
>sig_1176
CATGGGTCGACCGGCCGCGATCCGCTGCCT
>sig_1177
GGATCCCCGGGTACCGAGCTCGAATTAGTC
>sig_1178
TGCTGCAGGTCCGTTCCAATGCACCGTTCC
>sig_1179
TGCAGCAGTTTAATAAGCTTAATTAGCTGA
>sig_1180
GCTGTCAAACATGAGCTCTCATTGTTTGCC
>sig_1181
TATTGGATGTTAGAGTCAGGCACCGTGTAT
>sig_1182
CTTTTGATCAGAAAAAAAGGATCATATCGT
>sig_1183
CCAGTGAATTCCCCGGATCCGTCGACCGCA
>sig_1184
AATTCTAGAGTCGCGGCCGCATCTACACAT
>sig_1185
GAATTAATGATGTCTAGAGAATAGGAACTT
>sig_1186
GACAAAGGATCCCACCCAGAAACGCTGGTG
>sig_1187
TCTGCATTCCACCACTGCTCCCATTCATCA
>sig_1188
TAGGGGACATGTGATGGTGATGGTGATGTG
>sig_1189
CCGGTCATCCGAACGCCAGCAAGACGTAGC
>sig_1190
ATGACGCTGATTAGTAATGATGTCGCTGGG
>sig_1191
GATTACGCCAAGCTTCCGCGGATCGATAGG
>sig_1192
ACGTTTCCATGACGTTCCTGACGTTGGACC
>sig_1193
TCGATGAGTTTTTCTGAGGGCGGATCCCCC
>sig_1194
CTCATACTCTTCCTTTTTCAATTATACGCC
>sig_1195
AATGGGTCAAAGTAGCGATGAAGCCAACGC
>sig_1196
CCACAATCATGGAGGAGGATGCCTTCCAGG
>sig_1197
GATGCCATGGATCCGGAATTCAAAGGCCTA
>sig_1198
GCTGACGGGAGACGCATAGCCTTGTGGGGA
>sig_1199
GGATCCCCGGGTACCGAGCTCGAATTCACT
>sig_1200
AGTCAGCTGATCCGGCTGCTAACAAAGCCC
>sig_1201
CATATGCAGTCACTATGAACCAACTACTTA
>sig_1202
CTCCNNNNNNNNGAGCTCAATTCGGTCGAG
>sig_1203
TCTCGAGCTCGGATCCATGGTTTATTCCTC
>sig_1204
AGCTGACAGTTCGCCTTTTAGCACATTACA
>sig_1205
AGCGTCCGGACTCAGATCTGGATCACAAGT
>sig_1206
ACGTTTCCATGACGTTCCTGACGTTGGACT
>sig_1207
CTGTCATCAAGCCCATCAGCATCGCCGGGG
>sig_1208
AGCACCGCCGGACATCAGCGCTAGCGGAAT
>sig_1209
AGGCCTATAATTAACCCTCACTAAAGGGAG
>sig_1210
GTTGTAAAACGACGGGATCGATCCCCCAAG
>sig_1211
ACACCACATCGTCGACGCACTTTTCGGGGA
>sig_1212
ACCGAGCTCGAATTCTAATTCCGGCAGTTT
>sig_1213
GCTTTGTTAGCAGCCGGATCCCCGTCGACG
>sig_1214
GGTACCGACGACGACGACAAGGCCATGGCG
>sig_1215
CCTGAAAGAAGCTTGGGATCGATCCGGAGC
>sig_1216
CTCTAGAGGATCCCCGGGTAGGTCAGTCCC
>sig_1217
GACAGCAAATGGGTCGCGGATCCGAATTCG
>sig_1218
AGTGAATTCGTCGACAAGCTTGGCGTAATC
>sig_1219
ACCTCGAGCGGCCGCCACTGTGCTGGATAT
>sig_1220
ACCGAATATATCGGTTACGCGTGGGCGATG
>sig_1221
AGTACGGCCATCAAATCCGCAATTGTCTTG
>sig_1222
GGCCTACTAGTCGGCCGTACGGGCCCTTAA
>sig_1223
GCTCAAAGAGGAATCTATCATGGCTAGCAT
>sig_1224
GTAATCCTCCGAGGCCTCGAGGTCGACGAA
>sig_1225
AAATAATGAATTCCAACTGAGCGCCGGTCG
>sig_1226
AGTTGTCCATATTGGCCACGTTTGGGGTGG
>sig_1227
ATTGTTATCCATTGTTATCCGCTCACAATT
>sig_1228
TTAAGATCTTAGGCGCGCCGGATCTGCATC
>sig_1229
ACTCGGCCGATATGAAAATCGAAGAAGGTA
>sig_1230
CGGGCTATGTGCAACGGGAATTTGAAGACC
>sig_1231
GTGAGCTCATGCATGATATCGTCCGGGCCG
>sig_1232
GTGGCCCATGGCCGCTCCCTTCTCTGACGC
>sig_1233
CGGCCATGGGAATTCTACGTAGCGGCCGCG
>sig_1234
CATCCGAACATAAACAACCATGGGTAAGGA
>sig_1235
CCACGCCTCTAACTGTGCCTCCTGAATGCA
>sig_1236
TTGACTTGAGGGGGATCCGCCCTCAGAAAA
>sig_1237
GGATCCCCGATATCCATGGACCCGCGTCCC
>sig_1238
GATTACAGCTGCGTTTCCTGTTTGGGGTCG
>sig_1239
GAAGACTGACAGCGACGAAGATGTAGTTAC
>sig_1240
CACGGGGGACTCTAGAATGAGCGACTACAA
>sig_1241
CGGGTACCGAGCTCGAATTCCCGGGGATCC
>sig_1242
GCGGTATTTTCTCCTTACGCATCTGTGTGG
>sig_1243
ATCGATCTGTCGAGCCATGTGAGCAAAAGG
>sig_1244
GCGCAACGCGTCGACCACCAAGGGCACCAT
>sig_1245
GGGGAATGCATACCGCTGCTATGATGATGA
>sig_1246
CTACCGGTTCTAGAAGCCCGGGCTCTAGAG
>sig_1247
CGGGACGAATTCATATTTGCATGTCGCTAT
>sig_1248
AGGGAGACCGGAAGCTTGCATGCCTGCAGG
>sig_1249
CTTGTAGTCGCTCATTCTAGAGTCCCCCGT
>sig_1250
CATGTTGGAATTTAATCGCGGCCTCGTCGA
>sig_1251
TCATCGCTAGCCAGATCCCCGGGCGAGCTG
>sig_1252
CGCAGCCTGAATGGCGAATGCTAGAGCAAT
>sig_1253
GATATCCCATGGCCTTGTCGTCGTCGTCGG
>sig_1254
TTGATAACAGCATGGCTAGCATGACTGGTG
>sig_1255
GCACGCCCTCGAGTGGGTGGTGAGCAGCTC
>sig_1256
CGACAAGAGTCCCATGGCGATATCGGGGAT
>sig_1257
AAGCTCAAGCTCATTCGCCATTCAGGCTGC
>sig_1258
AGTGTTTCAGGCTCTACACCCAGAGCGCCT
>sig_1259
TTTTTACGACCGTACATATGGCTGCCGCGC
>sig_1260
AGTGGTTGATAACAGCGGGTTAATTAACAT
>sig_1261
AATTCGCGAGCTCATCGATTTCGTTCCACT
>sig_1262
TTCTCCTCCATTGCGGACATGGACTTCTCT
>sig_1263
TCGATGAGCTCGGGGGGGGGGGGGCGCTGA
>sig_1264
CTACAGCAAGAATCTTTGCATCTATCCTAG
>sig_1265
TCACTAGTGCGGCCGCCTGCAGGTCGACCA
>sig_1266
CGGGAGAGCTCGATGCTGCAGCATCGCATG
>sig_1267
TCTCAAGCGGTGGTAGTCCGAACTCGACGG
>sig_1268
CACCGACGGCAGCGGCACCGCCCTCGGTTG
>sig_1269
GAGCATGCAAGCTTGGCGTAATCATGGTCA
>sig_1270
TTATAACATGTATTCACGAACACTAGTTCG
>sig_1271
CAGGCCCGTGGCCGGGGGACTGTTGGGCGC
>sig_1272
ACTATAGTGAGTCGTATTACGTAGATCCAG
>sig_1273
GAATTCATTAAAGAGGAGAAAGGTACCGGG
>sig_1274
GGCTGCAGCCAAGCTTGGCACTGGCCGTCG
>sig_1275
ATGCGCGCTTGTTCAGCGGTTTCAGCCTCC
>sig_1276
CAATTTCACACAGGAAACAGACCATGGGAA
>sig_1277
CAATTTCACACAGGAAACAGACCATGGCTG
>sig_1278
CGCGCCCCTAGGTTAATTAAAGACCTATCT
>sig_1279
GGCATCACCGGCGCCGCCCTATACCTTGTC
>sig_1280
AATAATGGTTTCTTAGACGTCGGAATTGCC
>sig_1281
AAGTGCATATGGAGCTCGGTACCCTCGAGG
>sig_1282
ACGTTTCCATGACGTTCCTGACGTTGGGAC
>sig_1283
CAGACTCAGGCGACCAGCATCGGCGTCGAG
>sig_1284
TTCTGGCGTCAGGCTGCCATCGGAAGCTGT
>sig_1285
TCACACCGCATAAGATCCTCGAGGAATTGG
>sig_1286
GTACCCGGGGATCCTCTAGAGTCGACGTCA
>sig_1287
CTTGGAGTTTCTAGAAAATCAATCTCTTTT
>sig_1288
AAGCTGTCAAACATGAGAATTTGCAGCAAT
>sig_1289
TACAAAGTGGTTCGATGGGAAGCTTGGCAC
>sig_1290
GTCCTTGTAGTCAGCGTGTTTGTGACGGTG
>sig_1291
CTCAGATCTGAGCTTGGCACTGGCCGTCGT
>sig_1292
CAGACCATGGGAATTCGAGCTCGGTACCCG
>sig_1293
CTGACCGGTACCATGTCGACTAGCTTCGAC
>sig_1294
GATAACAATTTCACACAGGAAACAGAGCTT
>sig_1295
AGCTTGGCTGCAGGTCGACGGATCCCCTGA
>sig_1296
GCAGCACATCCCCCTTTCGCCAGCAGATCT
>sig_1297
GCCACGTGAATTCCTGCAGCTTCAGCCTCT
>sig_1298
CAATTTCACACAGGAAACAGACCATGGGGA
>sig_1299
GAATTGGAGCTCATGGTACCATTCCCACGT
>sig_1300
CGGATACCTGTCCGCCTTTCTCCTTCGGGA
>sig_1301
CTTGAAGAGACTGCACGTTTCCAGCCGGGT
>sig_1302
TCGAAGCTTCGAATTCCATGGTACCAGCTG
>sig_1303
ATCTGATCCAAGCTCAAGCTCCAATACGCA
>sig_1304
CAGTGATATGATCTCGGCGGCCGCGGATCC
>sig_1305
TCACCATGCTCATTCTAGAGTCCCCCGTGT
>sig_1306
GTTGCCATTGTGCAGGCATCGTGGTGTCAC
>sig_1307
TATCAGAAGAGTGTAAACCAGCCATCTGTG
>sig_1308
GACGTCGACGACTCTAGAGTCGCGCTCGCG
>sig_1309
GTACCAAGCTTATCGATACCGTCGACCTCG
>sig_1310
CGATCCCCCAAGCTTGCATGCCTGCAGGTC
>sig_1311
TGGTAGCGTTAACTCGGGCCCGAGCTTAAG
>sig_1312
CCAATCTTTTAAGCTTTTAAAAAGCAAATA
>sig_1313
GACGGGATCTATCATCGTTTCGAATAATTA
>sig_1314
CGAGGAAAACCTGTATTTTCAGGGCTCCTT
>sig_1315
GTGAGTTCAGGCTTTCCGGATCTATCCATC
>sig_1316
ACGTTAAGTGGATCTCAAGCTTCGGATCCA
>sig_1317
GAATCCATGGGTATGGACAGTTTTCCCTTT
>sig_1318
CCTCCGCCGCGCAGGCGCCGCAGCAGAGCC
>sig_1319
TCACCTGGGTCACCTGGAGAGCAACTAACT
>sig_1320
AATTCCAGTAAAGGAGAAGAACTTTTCACT
>sig_1321
ATGACAAGGCTTAGAGCTCGAATTTCCCCG
>sig_1322
AATTCCCCATGGTCTGTTTCCTGTGTGAAA
>sig_1323
CAGTGCAAGAACCCTCCTAGATCTGAGGGT
>sig_1324
GAAAAGTGCCACCTGACGTCTTATTTGTAT
>sig_1325
TGACCTTTGATTGAGACTTTACCGCCATGA
>sig_1326
AGCCACTGGAGCTGCCCCTCAGCTTGAGGG
>sig_1327
TCTTGGGTCCGCGTCCTTCATGTGTCGCGC
>sig_1328
GCGCCAGCCTGCTTTTTTGTACAAAGTTGG
>sig_1329
TGATTACAAGGATGACGACGATAAGTGAAG
>sig_1330
CTTGCAGGATCCTCTACGCCGGACGCATCG
>sig_1331
TTTTGTTCGGGCCCAAGCTGGCGGCCGCCG
>sig_1332
GGGTACCGATGACAGAGTTAGAAGATCGCT
>sig_1333
TTGTCGACGGAGCTCGAATTCGGATCCCGA
>sig_1334
CCCCGAATTAATTCACTGGCCGTCGTTTTA
>sig_1335
TTCCCTTGCAGGCCAACCAGATAAGTGAAA
>sig_1336
CGCTTTTCCCGAGATCCCCCGATTTAGAGC
>sig_1337
ATTCGAATGCGGCTCCTGCGCCAGACGGCG
>sig_1338
ATGGACGAGCTGTACAAGAGCAGGCACAGA
>sig_1339
CGGTCTTGAAGACGAAAGGGAATTAATTCT
>sig_1340
TCGGAGCTCGGTAAGCCTATCCCTAACCCT
>sig_1341
GGCAAGTGTTGTTGGTTGGGGGCCCCACTC
>sig_1342
GCCTGCAGGTCGACGGATCTATCGATTTTC
>sig_1343
GATAAGCTTGATATCGAATTCTCAGCATCC
>sig_1344
CATTTTCAACTATATTCATTTATTTACCTC
>sig_1345
GAAAAACGGGGAGCTGATCTTAAGGCCTAG
>sig_1346
CTAGAAAGCTGGCGGCCGCTAAGCCTAAGG
>sig_1347
AAAATAGATCTTCCTATGCGGTGTGAAATA
>sig_1348
AACTGACACACATTCCACAGGATCCAGACA
>sig_1349
GGTCGACTCTAGAGGATCCCCTCCGGATGG
>sig_1350
TTTAAACGATCCACCGGTCGCCACCATGGC
>sig_1351
TACCCAAGCTTGCATGCCTGCAGGTCGACT
>sig_1352
TAAGCAGGAGATATAATATGGCTCACAACC
>sig_1353
CCAAGCTTACTAGTTCTAGAGAATTCGTGA
>sig_1354
TTGGCCGATTCATTAATGCAGGGGCCTTGT
>sig_1355
TGATTTCAAGAGGTACGCTGAAATTCATTT
>sig_1356
AGTTGGTCTGGTGTCAAAAATCCAAGGGCA
>sig_1357
GCGGATCCGGCTGCTAACAAAGCCCGAAAG
>sig_1358
AGCGAGGAAGCGGAAGATGACTGCGTTAGC
>sig_1359
AGTATAGGGGACATAATCACCACTTTGTAC
>sig_1360
AGCGTAGTTTTCGTCGTTTGCTGCTTTGTA
>sig_1361
TCGCAAAACGGAATTTCGTCGACAGATCTG
>sig_1362
TTGATGGTGGTTCGCGTTGCGCGAGAAGAT
>sig_1363
GAGGGTTAGAATTCAACAAAGAATACAAGA
>sig_1364
TAGCTGTTTGGGGAAGTTCCTATTCTTTCT
>sig_1365
AATTTAACCATGAATTAGCTTCACGCTGCC
>sig_1366
GCTTTTGCGGGGATCCGGCCAAGCTTTAAT
>sig_1367
CTGTTCATGTCAAGAATTCCTCGAGCGTGT
>sig_1368
GTATCATAATTAAAAGTTGTTAAAGAATGT
>sig_1369
GATGGCGCAGGGGATCAAGATCCTCCTTCG
>sig_1370
GGGGCGTAATCTTTTTAAGGCAGTTATTGG
>sig_1371
TTTGCTGTCCCTGATGGTCGTCATCTACCT
>sig_1372
GCACGCGTCAGCTGACTAGAGGATCCCCGG
>sig_1373
GACCGCAAAAAACTTGATTAGGGTGATGGT
>sig_1374
TTCCATGGTGATGTCTGCTCAAGCGGGGTA
>sig_1375
AGTCCACTGTTCCAATGGAAAAGGTTGGGA
>sig_1376
TTCTTGTACAAAGTGGTGATTATGTCCCCT
>sig_1377
CCCAGGGCGAAGAAGTAGGGCGGTGGATTG
>sig_1378
CCGCTCGAGTCAAGGGCGAGCTCAAGCTTG
>sig_1379
GATCCTAGTTCTAGAGCGGCCTATCGTTTC
>sig_1380
CCATTGTGCAGGCATCGTGGTGTCACGCTC
>sig_1381
GACCATGATTACGCAGATCTGCAGGTCGAC
>sig_1382
GAATCGATCCTAGAGAATTCCTAGAAGATC
>sig_1383
CAATAACTGCCTTAAAAAAAGGCCTGATCA
>sig_1384
TGCCCTGCTGGCGAAGATCGACTCTAGGAT
>sig_1385
AATTGAGATGCAGATCTGAATTCACTGGCC
>sig_1386
TACCATGGGCCCGCGGCCGCCTCGAGAATT
>sig_1387
GCCTCATTCTTCGCCTCGGTGTTTTCATGG
>sig_1388
ACCCCCCCGGGTCTAGGAATTCTCTAGCCG
>sig_1389
TAGCAGCCGGATCCCCCGGGCTGCAGGAAT
>sig_1390
TTCGAACTTCTAACTAGATCTGTGCTCAAA
>sig_1391
CCCCGAAAAGTGCCACTTGCATCGATGAAT
>sig_1392
AGGCGGCCGCCTAGTGGGCAGATCTTCGAA
>sig_1393
CACCGCATAAGATCCTCGAGGAATTGGTGA
>sig_1394
AATAACTCACAATAGACGCGTCCTCGGTAC
>sig_1395
GCCATTATCGCCGGCCTGCGCTACGGTAGC
>sig_1396
TGCCAACTTTGTACAAGAAAGCTGTCTACC
>sig_1397
GCCTGGCGAAAAAAGCTTATCGATGATAAG
>sig_1398
TCCCAACGCGTCGCCACGTAATAAATATCT
>sig_1399
AGGAAGACTTGAACGGTAGCGCTGTTATCA
>sig_1400
AATGGAGTCATGAACATATGAATTCGAGCT
>sig_1401
AATTAAACTAGTCACCGAACTAGAGCTTGA
>sig_1402
ATTCCATTGTCCTCGAGCGGACCGTAGTTT
>sig_1403
CAGGAGGGTTGGTTCCAAGAGATGGCTTGG
>sig_1404
TTCCGGATCCATGGCATCACCACTTTGTAC
>sig_1405
ACAATGTCAATTGTTATCCGCTCACAATTC
>sig_1406
GAAGCTTCGAATTCCATGGTACCAGCTGCA
>sig_1407
GATGCTGTCTTTCGCTGCAGAGGGTGAGGA
>sig_1408
GATCCCCGGGTACCGAGCTCGAATTAGTCT
>sig_1409
ACCACTGCCAAGTATCCACGTTCTCGAGAA
>sig_1410
TTTCAATCCCTTGTGCAAAGCTGACAGCTT
>sig_1411
AATCTGATCCAAGCTCAAGCTAAGCTTGCA
>sig_1412
GGTTTTGCACCATTCGATGGTGTCGGCAGC
>sig_1413
AGAATAACGAGTGGATCTGGGTCGACCGGT
>sig_1414
CTCAATTTCCGCTCATCACCACCATCATCA
>sig_1415
CCATGTTGGCAAGCTGCTCTAGCATTCGCC
>sig_1416
GTAAAACGACGGGATCCCGGGGAATTCCCC
>sig_1417
CCTTTTATTAATGATGATGATGATGATGAG
>sig_1418
TGTATGGTCCTTCTTTTAAGGTTAAAAAAA
>sig_1419
CGTCATCACCGAAACGCGCGAGGCAGACCA
>sig_1420
GTTCCGCGTCCATGGGGATCCGGCTGCTAA
>sig_1421
TCGGCGCCCTTGCTCACCATGGTTGTGGCC
>sig_1422
CAGCCTCAGGAAAAAAAAGCCCGCTCATTA
>sig_1423
TCAATGCTCGTCGTATAACAGATGCGATGA
>sig_1424
TAGAACAAAAATCATCTCAGAAGAGGATCT
>sig_1425
AGAAAATACCGCATCAGGCGGCAATGGCAA
>sig_1426
GGGTACCGAGCTCGAATTCCGTGATAGGTG
>sig_1427
GTCAGCATGTATGCGAACGCCCAGACGGCG
>sig_1428
AAGCTGGCATGTGAGCAAAAGGCCAGCAAA
>sig_1429
GCAGGGGCAAGGTGAGATGACAGGAGGTCC
>sig_1430
TCTCGGCATGGACGAGCTGTACAAGTGAAG
>sig_1431
TCGGGATCCGAATTCGAGCTCCGTCGACAA
>sig_1432
GAAACAGCTATGACCATGATTACGCATTAT
>sig_1433
TTGGAATTTATCCAAATCTTATGTAAATGC
>sig_1434
AACTGACATGGGCATATTTATAGGTTTTTT
>sig_1435
TACGACTGCGCGCTCGCAGATCTGCGCGAC
>sig_1436
CCAGTGTGGTGGAATTGCCCTTGGCATGCT
>sig_1437
CAGCTTATTGTTCAGCGGTGGCAGCAGCCA
>sig_1438
TGATGGTTAACGCATCCGAAACCTCCACCC
>sig_1439
GTGCTGCACTGATACCGCGAGATCCACGCT
>sig_1440
CCAGCAGAGGTCTTAAACAACAGTGACTTT
>sig_1441
GTAATAAAATGACTAATCAGTTATTAGTCC
>sig_1442
CGGCCCGAAGCTTATCGCCCGGGTCACCGA
>sig_1443
CACGCCCAGATCCGATCTCCGAGGGATCTC
>sig_1444
CGGATCCGTCGAAGCTTCTAGAGATCTTCC
>sig_1445
GGAAGCTTTCTAGGGTACCTCTAGCTCGAG
>sig_1446
TGGGGGGGGGGGGGTGCAGGCATGCAAGCT
>sig_1447
ACCGAGGGTTAGATCATGCCTAGCTTGGCT
>sig_1448
ATGGTGTATGCATAAGGAGGAAAAACATCG
>sig_1449
TGACGCGGATCCATAACTTCGTATAATGTA
>sig_1450
TTTCTAGCATGAGCGGATACATATTTGAAT
>sig_1451
GTTTGACAGCTTATCATCGGTGACCCGACT
>sig_1452
TCCACAGTTCGCGGGATCCCCGGGAATTCA
>sig_1453
CTCGAATTCCCAACACAATGGAGATCCTCT
>sig_1454
CACAGTGGCGGCCGCCTACCACCGCTTGAG
>sig_1455
AGGAGAAATTAACTATGTCCCCTATACTAG
>sig_1456
GGATCCCCGGGTACCGAGCTCGAATTGACA
>sig_1457
CCGGGAATTCGGACAGTGCTCCGAGAACGG
>sig_1458
TCTGCAGCTGGATCCGCAATTGTCTTGGCC
>sig_1459
TTTTTTTTTTGGGGGGGGGGGGGTGCAGGC
>sig_1460
TTATTTTTGACGAGGGGAAATTGATAGGTT
>sig_1461
AAGGAGGTGGCAATTACAGATGCCAATTCC
>sig_1462
GGCCCTACGCCCCCAACTGAGAGAACTCAA
>sig_1463
TGGGGCAAACCACCGTGGACCGCTTGCTGC
>sig_1464
AGGGATCTGTATAACACTTTATAGCCATTG
>sig_1465
CGGGCTCGAGTGCGGCCGCAAGCTTGTCGA
>sig_1466
GGGATTCAAGCTTGGTACCGAGCTCGGATC
>sig_1467
TAGCCATTCTAGATCGAACCACTTTGTACA
>sig_1468
GAGGATCCCCGGGCGAGCTCGAATTCACTG
>sig_1469
GCTGGCTCCGCTGCTGGTTCTAGACATCAC
>sig_1470
GTAAAACGACGGCCAGTGAATCCGTAATCG
>sig_1471
AAAAGCTTGGCGAGATTTTCAGGAGCTAAG
>sig_1472
TAGTTTTTTCAGGCGCGCGTTTTCGTTCTC
>sig_1473
GCAATGGCCAAGACAATTGCGGATGACTTC
>sig_1474
CGTCGAAGCTAGTCGACATGGTACCGGTCA
>sig_1475
GTAAAACGACGGCCAGTGAATCCGTAATGG
>sig_1476
GCATAAAGTGTAAAGAATTCGGCGCGCCTC
>sig_1477
AGGTCGACGAATTCGAGCTCGGCCGACTTG
>sig_1478
GGGTCATCCCAGAAGCCTTGCATATCCTGC
>sig_1479
TATCTGCAGAATTCGCCCTTAAGGGCGAAT
>sig_1480
GACAGCAAATGGGTCGGGATTCAAGCTTGG
>sig_1481
TTAACAGATGGGGTTTTTCTGTGTGCAACC
>sig_1482
TCGTTGTGGTCACCGTCTAGATTTAAAGAT
>sig_1483
TGCGGCCCGGACGATATCATGCATGAGCTC
>sig_1484
CCCCGGGTACCGAGCTCGAATTCCCGTGTA
>sig_1485
GTGTGTAGAGATACAAGGGAATTGCGGCCG
>sig_1486
ACATGATCCCCCTGTTGTGCAAAAAAGCGG
>sig_1487
TCGAGAGATCTGAATTCGTAATCATGGTCA
>sig_1488
GATCATCAGCCCTACCGCAACATTTCACAG
>sig_1489
GATCCCCGGGTACCGAGCTCGAATTCACTG
>sig_1490
GGGATCCCCGGGTTAATTAACTCTGAGCAA
>sig_1491
AACGGTTTACAAGCATCGAGCTCTCATTGT
>sig_1492
ATGCGGATCCCCGACTACGTAGTCGGGAAT
>sig_1493
CTAGTTCATTAATTAATTAATTACTCGAGC
>sig_1494
TGCCGGGCAGTGAGGGCGGCGACCTGGTGG
>sig_1495
GCTTTTCTGATTATCAACCGGGGTGGCCTC
>sig_1496
GACGGGATCCCCGGGAATTCTTGAAGACGA
>sig_1497
GACGCGTTGGGAAATGGCAATGATAGCGAA
>sig_1498
GTATAACCCCTTGGGGCCTCTAAACGGGTC
>sig_1499
ATACTTTTGAAAAAAAATTTTCCGTCGACG
>sig_1500
CGCTTTCTATCGATGACCTTCATGTTAACC
>sig_1501
TTACAGCGGATCAATTCCCAATTCCAGGCA
>sig_1502
TCGACTCTAGAGGATCGGAGATCTCAGTGG
>sig_1503
TCTACAGGACGGACCATGATTACCTCAGTC
>sig_1504
GCAGCCTGAATGGCGAATGGCTGACGCGCC
>sig_1505
TTATATGCAGGTCGAAGACGCCAAAAACAT
>sig_1506
GAACGGTCATAAATTCTCTGTGTCTGGTGA
>sig_1507
GCAGGAAGCTTACTTAGATCTCGAGCTAGC
>sig_1508
GGCCGCACTTCACTGACACCCTCATCAGTG
>sig_1509
ACTATAGGGAGAAGCTTGGATCCTATAGTG
>sig_1510
TTGAAGCTACTTTTGGAATTCGAGCTCGGT
>sig_1511
TTGGAAGATTAGTACGTCTCCATTTTTTTC
>sig_1512
ACCCAACGCTGCCGACACCATCGAATGGTG
>sig_1513
ATTGTGCAGGCATCGTGGTGTCACGCTCGT
>sig_1514
GCTGCAGGAATTCGATATCAAGCTCCTATC
>sig_1515
GGAATTGGGGATCGGAATTCTCATGTTTGA
>sig_1516
AAGAAGGAGATATACCATGGCACATCACCA
>sig_1517
GAAGGGAGCGGCCATGGGAATTCTACGTAG
>sig_1518
AAAACCTGCAGGGAAACACGCCGAGCGTCC
>sig_1519
GGGACGTCATAGGGATAGCCCGCATAGTCA
>sig_1520
ATTGTGAATTCACCCGGGATGCATTTTGAT
>sig_1521
TTGCAAAAAGCTTCCTGCATGCTGCTGCTG
>sig_1522
ACAAGAGGATCCGGGCCCAGTAGGTAAGTG
>sig_1523
AACAGCCAAGCTTGGCTGCAGTCTAGATGT
>sig_1524
TGTTTTTCATATGCACCCATCTCTTTATCC
>sig_1525
ATTATATCTTTTTATGAAAGCGTTGTCAAC
>sig_1526
TGGATGATCCGAGCTCGGTACCAAGCTTAA
>sig_1527
TTGGTCTGACAATCGATGCAAGGGTTGGTT
>sig_1528
AGTGGTGATAGGGCCCGGGATCCTGATGGC
>sig_1529
GGGCCCAGATCTCCGAGGGATCCAGACATG
>sig_1530
GCTTGCATGCCTGCAGGTCGACTCTAATCA
>sig_1531
TTCTTTACCAGACTCGAGATTTGAGGAGAA
>sig_1532
AGGGAATTGACGGATCTATCTCATCTGCGC
>sig_1533
GCCTTTTGCTCAATTCTGAAATGAGCTGTT
>sig_1534
GGTGGAAGCTACTGTACACCAACCTGTCAG
>sig_1535
CCATGATCAGATCTGTCGACGAAATTCCGT
>sig_1536
TCGGATCCAGATCCACGCGGAACCAGCAGG
>sig_1537
TTTGACTTGAGGGGGATCCACGCGTTTACG
>sig_1538
ACCCTAACTGACACACATTCCACAGCGGAT
>sig_1539
ACTTGAGGGGGATCCGCCCTCAGAAAAACT
>sig_1540
GAAAGCTGGCGGCCGCTAAGCCTAAGGCAG
>sig_1541
ATCGCCGTGGCGGCCGTCTGGACCGATGGC
>sig_1542
CTCGAGTCGACCCGGGGAATTCGAAGCTTC
>sig_1543
CTGAACAGGAGGGACAGGGTCGACAATTCG
>sig_1544
GCTCGGTACCCAATTCTCATGTTTGACAGC
>sig_1545
GAGTCCAAGCTCAGCTAATTAAGCTTAGAT
>sig_1546
CCCAACAAAGCCACGTACCCCTCGGACAGT
>sig_1547
CCCAGCACTCGTCCGAGGGCAAAGGAATAA
>sig_1548
TATATTACCCTGTTATCCCTAGCGGATCCC
>sig_1549
TGAAGAATTCGAAAGGGCCTCGTGATACGC
>sig_1550
ACGGCCAGTGCCAAGCTAGCTTTATAACGG
>sig_1551
CCGCTACGTAGAATTCCCATATGCGCTCCC
>sig_1552
CAAACTTGTGATAACAGCATGATGATGATG
>sig_1553
TACAGAATTCGGATCCACGAGCTCCCGGAC
>sig_1554
ACTAACTCGGAATTAATTCTCATGTTTGAC
>sig_1555
CTGGGCCTGCTGGTTCCGCGTGGATCTCGG
>sig_1556
GTGGACAGCAAATGGGTCGCGGATCAAGCT
>sig_1557
AGGATCGATTCTAGGAATTCTCTAGGGATC
>sig_1558
GCTGGGAGGCCTGGATCGACTAGTCGATCC
>sig_1559
GCGACCATCCTCCAAAATCGGATCTGGGCC
>sig_1560
ATTTCTAGGATCTAACGGGCATCAGTAAAG
>sig_1561
TCAGCTTATTGTTCAGCGGTTTCAGCCTCC
>sig_1562
GCCCAAAAAATGCTCCTTCAATATCAGTTT
>sig_1563
AAGTAATCGGGGTGAACCGTCAGCACGTTC
>sig_1564
CGAATTCTTGGATTCAATAGAAAAGGTAAG
>sig_1565
ATCGTCATCCATTTCTTAAGAAATGGATGG
>sig_1566
AAGAAGAAGTCAAAATTTGATTTTTTTTTG
>sig_1567
TCAGGCGCCATTCGCCATTCAGGCTACGCA
>sig_1568
CGTAGAGGATCCGCGCCATTTGCTGTCCAC
>sig_1569
CACACAGGAAACAGCCTCGAGGGATCTAGG
>sig_1570
TCTGAATTAATTAATCATCGCGACTGCAGA
>sig_1571
GTTTGTGTATTTTAGATTCCAACCTATTTG
>sig_1572
CAGCCAGTGCGACCGGGAAATCCTGCATTA
>sig_1573
GAGCTCGCATGCGAATTCCTGCAGCCCGGG
>sig_1574
CGACCTGCAGCCAAGCTAGCTTGGCACTGG
>sig_1575
GAGATATACATAATGGGATCTGATAAAATT
>sig_1576
ATTCCTAGAGGTACCCTAGAGTTAACACTG
>sig_1577
CGTGGCCGGATCTTGCGGCCGCTTAGGCCA
>sig_1578
TGCGAGCTCATCGATTTCGTTCCACTGAGC
>sig_1579
ATGTATGCGGTGTGAAATACCGCACAGATG
>sig_1580
GCCGGATCCCCATGGACGCGGAACCAGATC
>sig_1581
AATCGAGGGATCCTCTAGAGTCGACACGCG
>sig_1582
CGATCGACCTGCAGGCATGCAAGCTTTTGT
>sig_1583
GCACTTGTGGCGCCGGTGATGCCGGCCACG
>sig_1584
AGCTTCTAGGATCCGAAGGCAGCAGTTTTT
>sig_1585
CCAGTCATGCTAGCCATGCTGTTATCAACC
>sig_1586
CGAAGGATAGTGGGATTGTGCGTCATCCTC
>sig_1587
GGCGAAACCCGACACCGCCGGATACCTGTC
>sig_1588
ATCAGGCGCGGCCGCTCGCGAATCGATAGC
>sig_1589
CTAACAGCAAAAAAACCACCGGCAGCGAAA
>sig_1590
GAATTCATATGGATCCAGGTAACCAATGGG
>sig_1591
CTGGTGATTTTTGCGGACTAGAACGCGTGA
>sig_1592
CAGCCGGATCCCCGTCGACGCAAAAGAGCT
>sig_1593
CCACGATGCCTGCAGGAGCAGAAGAGCATA
>sig_1594
GCCCGCTTACTCTGGAGAAAAAGAAGAGAG
>sig_1595
TTACGCGCAGAAAAAAAGGACTTCAAGAAG
>sig_1596
ATTAATTAAGAGCTCGGGGGGGGGGGGGAA
>sig_1597
AAACGCGCGAGGCAGCTGGCTGACATTTTC
>sig_1598
CAAAGACAAAGCCAAGGCGCGTCACGTTGC
>sig_1599
CCGGGGATCCTCTAGACATCATTAATTCCT
>sig_1600
CTGGGCCTGCTGGTTCCGCGTGGATCTGCG
>sig_1601
GATGAACCGACTTGGAAAGTGATAAGGATC
>sig_1602
TGAAGACGAAAGGGCCTCGTGCATACGCCT
>sig_1603
GAGGATCCCCGGGCGAGCTCGAATTCCGAG
>sig_1604
TTGGTCACCAACGCTTTTCCCGAGATCCCC
>sig_1605
CGCAGTCAGGCACCGCGTATGAAATCTAAC
>sig_1606
ATTAATTAAGAGCTCGGGGGGGGGGGGGCG
>sig_1607
CAAGCTCCGGATCCGGCTCTAGAGGTACCG
>sig_1608
TCACCGGCGCCGCCCTATACCTTGTCTGCC
>sig_1609
TCAGCCGGATCCAAGCTTGGAATTCCCTTT
>sig_1610
CTGTGCGGTATTTCACACCGCATAGCGGCC
>sig_1611
AATCTCGATGATAAGCTGTCAAACATGAGA
>sig_1612
CTGGGCCTGCTGGTTCCGCGTGGATCTGGA
>sig_1613
TGGCATGTGAGCAAAAGGCCAGCAAAAGGC
>sig_1614
ATATAATCGGGAAGACTCCTCGGATTCCAT
>sig_1615
CGCGAGCTCCCATGGAGGCCTGAATTCTAG
>sig_1616
TATCGCCATGGCCTTGTCGTCGTCGTCGGT
>sig_1617
CACTAGTGATTAATCCCGCGGCCATGGCGG
>sig_1618
CGTCGACCGCGTGTAGTGCGTGGCGGAAAC
>sig_1619
TCCCCGGGTACCGAGCTCGAATTCCCCATG
>sig_1620
CGATATGATCCTTTTTTTCTGATCAAAAAG
>sig_1621
GATGGTGATGTGCCATGGTATATCTCCTTT
>sig_1622
TGCCAAGTTTGTACAAAAAAGCAGAACGAG
>sig_1623
AATTGATGCACATAAATTGGTTTTCTTCAG
>sig_1624
GCCAGTGAATTCGGGGGATCTGCTGTGGAA
>sig_1625
GTTGCTCAATGTACCTATAACTAGACCGTT
>sig_1626
TTTCAGGAGGACCCTTGGAGGGTACCTCGA
>sig_1627
ATGATTACGAATTCATCGATATCTAGATCT
>sig_1628
GAATTTAAATGGATCCGCGGCCGCGTCGAC
>sig_1629
AGGAAGCTAAAATGATTGAACAAGATGGAT
>sig_1630
CGCAGGATAGAGAGAATTGAGAGCTCGGTA
>sig_1631
GCCCTCGAGACGCGTGGCATGCAAGCTTGG
>sig_1632
ATAACGCAGGAAAGAACATGGTGAAACCTT
>sig_1633
TTGTGATCTAGAGTCGACCTGCAGGCATGC
>sig_1634
GCGAGCTCGAATTCCGGGGGATCTCAATCT
>sig_1635
ACAAAGTGCATCATCATCATCATCATATGG
>sig_1636
TATGACCATGATTACGCCAAGCTTTCATCA
>sig_1637
GCGAGGCAGCAGATCTTGAGATAAATTTCA
>sig_1638
TCCTGGGGCCACAGATCTTCGTGCTGTAGT
>sig_1639
GAGGATCCCCGGGCGAGCTCGAATTCCGGT
>sig_1640
GACCATGATTACGCCAAGCTTTAATACGAC
>sig_1641
CGTTCCGATGCTGTCTTTCGCTGCAGAGGG
>sig_1642
TTTGGTAGGTGAGAGATCTGAATTCTCATG
>sig_1643
AGCTGATCCGTCGAGATCTGAATTCCCGAT
>sig_1644
TATCACGAGGCCCTTTCGTCTTCAAGTGTC
>sig_1645
AACAGAATTAATTAAGCTTGGCTGCAGGTC
>sig_1646
ACCAGCTGCATTAATGAATCGGCCAACGCG
>sig_1647
GGTGGAGCTCCAGCTTTTGTTCCCTTTAGT
>sig_1648
GAGATGATAAGATACATTGATGAGTTTGGA
>sig_1649
CAGATGCGTCGTCGCGGGACGAACAGCGAT
>sig_1650
CAGATACCCAGCCCGACGCTAATGAGCGGG
>sig_1651
AAGCTGGGCACTAGTATGAGCTCCAATTCA
>sig_1652
TTTATAGGTGTAAACCTTAAACTGCAATGA
>sig_1653
GGGGGGGGGCACGTTGTGTCTCAAAATCTC
>sig_1654
CTTAATATAAAATGCAAGGTGCTGCTCAAA
>sig_1655
GACCATGATTACGCCAAGCTTGCATGTTAA
>sig_1656
ATCCAAGGCCTTCTAGACTTTTGAGCTTAG
>sig_1657
TTGCCTGTATGATTTATTGGATGTTAACGC
>sig_1658
GAATGGCAGAAATTCTGAAACGCGGTTACG
>sig_1659
AGGTCCAACTTTTGGCGAAAATGAGACGTT
>sig_1660
GATAACAATTTCACACAGGAAACAGCCATG
>sig_1661
GCGATTCCAGCTGAGCGCCGGTCGCTACCA
>sig_1662
AAGAATTCCGATTCATTAATCCAGCTGGCA
>sig_1663
GACACCACGATGCCTACAGCAATGGCAACA
>sig_1664
AACTTCAAGATCCCCAATTCGATCGTCCGG
>sig_1665
CAGTTGCGCAGCCTGAATGGCGAATGGCTG
>sig_1666
TTTGTTCTACGTAAGCTTCGAATTCCCATA
>sig_1667
AGGAGCTTTTTTTTCCTGGCCCTGGCCTGT
>sig_1668
GATCCCAAGCTTCTTCTAGACTGTCTCTTG
>sig_1669
TGCGGTCGACGGATCCGGGGAATTCCCGGG
>sig_1670
GACCATGATTACAAGCTTGGCTGCAGGTCG
>sig_1671
AGACTCTGCGCGGAAAAAACAAAAAGGTGG
>sig_1672
GTTCCGCGTGGATCCGCTTAGAGCTCGAAT
>sig_1673
CCAAGGGGTTATGCTAGTCGACTAGTTCAT
>sig_1674
CTCGGCCGGCCGTTTAAACCGAATTCCATG
>sig_1675
TGGCAAGGTACCACTTCGACTCTATGTTGC
>sig_1676
GTCTCTCAACCCAGGCAGCTGGAGAACCTG
>sig_1677
GGACTAGTCCTGCAGGTTTAAACGAATTCG
>sig_1678
TCAAGCTCTAGTTCGGTGACTAGTTATCTA
>sig_1679
AGGATCCCATAACTTCGTATAGCATACATT
>sig_1680
GCCTGCAGGTCGACGGTATCGATAAGCTTG
>sig_1681
GACGAGGGCAAGCTTGGCACTGGCCGTCGT
>sig_1682
TTGATTGACTTCGGAGTCAGATTTTTCGAA
>sig_1683
CTGGAATAGCTCAGAGGCGCCTCGGCCTCT
>sig_1684
TTCGGGGGGATCCTCTAGAGTCGACCTGCA
>sig_1685
TAGTTAGTTTAAACTATGATAGTTAATTAA
>sig_1686
ATCTTACGGATCCCGGGCTGCAGAGCTCGC
>sig_1687
AACCTTAAACTGTAAAGATAAGCTTGCATG
>sig_1688
TACGTAGAATTCCCATATGTATATCTCCTT
>sig_1689
GATCACTTAGATCTGATCTAGAGGATCATA
>sig_1690
GCGGATGAATAGATCTATGCAGGAGCAAAG
>sig_1691
AAGTACTGATGGTTAACGACCGCGCGGGTC
>sig_1692
CGGGCAGTGAGGGCGGCGACCTGGTGGGCG
>sig_1693
CGCATGCGGTACCTCTAGACCAAGCTTGGC
>sig_1694
TCTTATAAATTTCTTTTCTACCATTTTCGA
>sig_1695
GGAAGATGACTGCGTTAGCAATTTAACTGT
>sig_1696
AACTAGATCTAGAGTCCGTTACATAACTTA
>sig_1697
GGCGAGATCCATATGACGTCCCTATCGTTT
>sig_1698
CGAATTCCGGTACCTTGTCATCGTCATCCC
>sig_1699
TCGCAGATCTGCGTAATCATGGTCATAGCT
>sig_1700
TCCTCGTTATTTCTAGGCACAGCTTCACGC
>sig_1701
AGCTTATCGATACCGTCGACCTCGAGAACA
>sig_1702
GGAATTCAAAGGCCTACGTCGACGAGGGCA
>sig_1703
ACGGGATCCCAAGCTTCTTCTAGAGGTACC
>sig_1704
GTTCTTGTGAACTCTCTTCGGAATTCCCGT
>sig_1705
ACGCCTAAGCGAGACGAAATACGCGATCGC
>sig_1706
GATCCGGACTACCGGGCGTATTTTTTGAGT
>sig_1707
TTCAGACGGCATGCAGCAATGGCAACAACG
>sig_1708
TAGATACTGGACGGGAGCCAGTGAATGGAA
>sig_1709
AGAAGCTTATCGATGATTAATTGTCAACAG
>sig_1710
CTGCAGGCATGCAAGCTTTTGTTCCCTTTA
>sig_1711
ATTGAAAAGGCTAATCTGGGGACCGAATTC
>sig_1712
GGTTTAATTTATGAGCTTAATTATGGTGGA
>sig_1713
GTAATGCTAGAAGTTCCTATTCTTTCTAGA
>sig_1714
CAAACTTGTGATAACAGCGCTGCACTGAGC
>sig_1715
CGATGGTGTCGGATCCTCTACGCCGGACGC
>sig_1716
CACACAGAATTGATTAAAGAGGAGAAATTA
>sig_1717
GCAGTCATGTTATTCTCTCTTGTCGACGGA
>sig_1718
TTTCGGCTTCGACGCGTAACTCACGTTAAG
>sig_1719
AATCATGGCCATGGTGGTCGGCTGCACGTC
>sig_1720
GCTGATCAGTTTTTGTTCGGATCCGGCTAG
>sig_1721
GCCTGCTGGTTCCGCGTGGATCTGCGGATC
>sig_1722
CGGATCCATCGTTAACGATACGTATCGCAT
>sig_1723
ATGAATGGCAGAAATTCTGAAACGCGGTTA
>sig_1724
TCCCCGCGAGACTTTTTTCGCGGACTCCCG
>sig_1725
GCTTGGATCCTCTAGAGTCCTGCTTTAATG
>sig_1726
ACCTGCAGCCAAGCTTGTAATCATGGTCAT
>sig_1727
ATTATTGACTAGGCTTTTGCAAAAAGCTTT
>sig_1728
TAATTCCGAGCTTGGCGTAATCATGGTCAT
>sig_1729
TTCTGAGCGGGACTCTGGGGTTCGATTGTT
>sig_1730
ATCGCTAGTTAGTTAGGATCCCCCGGGCTG
>sig_1731
CATGGTGTCGACTGATAACTTCGTATAATG
>sig_1732
TTTCGTCTTCAAGAAGCAATTCAGAGCGCC
>sig_1733
CCCTTAACGTGAGTTACGCGTCGAAGCCGA
>sig_1734
CTATGTCGGCTGCTGCAGTTCAGGAAACAT
>sig_1735
ATTCTAGGAGATCTTCTAGGAATTCTCTAG
>sig_1736
GGCAGCCATATGGCTAGCATGACTGGTGGA
>sig_1737
AAAAGCTTGCATGCCTGCAGGTCGATCGAC
>sig_1738
AGAGGAGGAAGAGCAAGGAAGAACTTGAGA
>sig_1739
CCTGCTCTGCGAGGCTGGCCGATCAGATCA
>sig_1740
CTCCTGAAGTTAAACGATTTGTTTGTAATT
>sig_1741
GTCGAGGAGATCAATTCTAGTCCTCAACGA
>sig_1742
ATCGATAAGCTTCTAGAGATCCGGTTTTTG
>sig_1743
GCAGGCATGCAAGCTTCAGCTGCTCGAGTT
>sig_1744
GGTTCGAAATCGATGAGCTCGCGAATTTCT
>sig_1745
ACCAAGCTTGAATCCGCGGTACCAGCACCA
>sig_1746
ACCGGAGGGTACCGAGCTCGAATTCACTGG
>sig_1747
CCCGAAGCTTATCGATGATAAGCTGTCAAA
>sig_1748
TGGTGTCAACCTTGCAGAGCTGCGCCTTTA
>sig_1749
CCTGCTCTGCGAGGCTGGCCGATCAGATCT
>sig_1750
CAGCCGGATCCGCGACCCATTTGCTGTCCA
>sig_1751
TTTCAATATTATTGAAGCATTTATCAAGGG
>sig_1752
TATGTATCCGCTCATGGAGCTCGGGTTGGT
>sig_1753
AGAAGGCCGGCCCTTCCTCAGCGTGGCCAA
>sig_1754
AAGCTGAATTGGGGATCATTTATTCTGCCT
>sig_1755
ACGCGAACCACCATCAAACAGGATTTTCGC
>sig_1756
GATCTCTTGCATGCTACCTGCAGGATACCG
>sig_1757
CGGCGTAGAGGATCCGGCCCATTGGCTGCC
>sig_1758
ATTATGCCGATAATGCATATTTCCCAAATA
>sig_1759
CAAGCATAAAGCTATCGCCGTGGCGGCCGC
>sig_1760
TGGATCCATATGACGTCCCTATCGTTTCCA
>sig_1761
CGCGGTGAGTTCAGGCTTTTTACCCATGGT
>sig_1762
TCTTTTTTGTGCGGCGGGGACAGTACCCAC
>sig_1763
TACGAAACGAAGCATTGGGATCTATCGAAT
>sig_1764
GCTGCAGGTCGACGAGATTTTCAGGAGCTA
>sig_1765
CTTTGCACAAGGGAATATTGAAAAAGGAAG
>sig_1766
GTACTCGAGTCGCGACGTACGTTCGAACAA
>sig_1767
TGGGTCGACCGGTCGACCCAGATCTGGGTC
>sig_1768
CTCGCCATGATCGTTGGGAACCGGAGCTGA
>sig_1769
GAATGCCAAGCTTGGTACCGAGCTCGGATC
>sig_1770
CCTTTCGTCTTCACCTCGAGAATTGTGAGC
>sig_1771
CTGGCCTGSCAGRAGAAACTGCATCAGCCG
>sig_1772
CCTACATTTTGACGCTCAATGAATTCTAAC
>sig_1773
AATTCCTGGGGATCCCACGACCTTCGATCA
>sig_1774
TTCGTCGTGCGACTGTCCTCGTTATTTCTA
>sig_1775
ATCACTATCCGTCGCCCGGGCGTGTCAATA
>sig_1776
AACAACAAAGCAAAACGGCACGTAGTTTTA
>sig_1777
AGGTCGACGGATCCCGCGAACTGTGGACGA
>sig_1778
GGCCCGAAGCTTATCGATGATAAGCTGTCA
>sig_1779
CCCAGGGGGGGCTTGATGTCCTCGCTGCTG
>sig_1780
GCTTATGTCAACTGGGTTCGTGAATTCGAG
>sig_1781
GCCGCGGTACCAGATCTTTAAATCTAGACG
>sig_1782
TCTCCCTTTGGGCCGCCTCCCCGCCTGGGT
>sig_1783
TCTAGGATCTAGTCTTATAACTATACTGAC
>sig_1784
GGCGCTCAGTTGGAATTCCCTGGCAGTTTA
>sig_1785
TCAAGCTTGCATGCTCCCGGCCGCCATGGC
>sig_1786
GATCTGAGATCACGCGTTCTAGTCCGCAAA
>sig_1787
CCCATCGATCCTTATCGTCATCGTCGTACA
>sig_1788
CATTGAATCTGAAGTCGTTTTGATTAGTGT
>sig_1789
TGTGCTTCTCAAATGCCTGACTGGTAACAG
>sig_1790
TTTATATAGCTTGGCACTGGCCGTCGTTTT
>sig_1791
TGATGGCACTGGCCGTCGTTTTACAACGTC
>sig_1792
CTCAAGCTTTAAACTAGTTAACGCGTGCCG
>sig_1793
GCCATATGCTCGAGGATCCGGCTGCTAACA
>sig_1794
AGTAGCTTAATAAGCTTAATTAGCTGAGCT
>sig_1795
CGGCCTGGGCGGGCAGCACGACCGTGGCGC
>sig_1796
GATTAAATAAGGAGGAATAAACCATGGCTG
>sig_1797
GCGCTGTGGAAGACCAATATTAAAGACAGT
>sig_1798
GCGCTTTTGAAGCTAATTCGGACGATATCA
>sig_1799
AGGGAAAGCTTGCATGCAGGCCTCTGCAGT
>sig_1800
GATGTCGACTTAATTAATCGATATCTAGAT
>sig_1801
AAGGGACATTCTGGTCGACGCTCTCCCTTA
>sig_1802
CATGATTACGCCAAGCTTGCATGCCCATCG
>sig_1803
CTCTATTGTGAGTTATTAGTGGTACAGTTT
>sig_1804
GTGGTGGCCATGGTATTATCATCGTGTTTT
>sig_1805
AGCATGCAAGCTTGGCGTAATCATGGTCAT
>sig_1806
GCAGGGAGGCAAACAATGAGAGCTCATGTT
>sig_1807
CCGGCCACGGGCCTGCCACCATACCCACGC
>sig_1808
CGGCAGCGTGAAGCTAGCGGAATTAATTCA
>sig_1809
CCTAGATCCTTTTCGACCGAATAAATACCT
>sig_1810
TCTCCAGTACTAGTCTCGAGCTCTGCAGGG
>sig_1811
ATATTCTGGCCGGCGTGCCGGCACTGCATG
>sig_1812
TAGTACGACATGGTTTCGGACCGAGATCCG
>sig_1813
GAGCTAAGGAAGCTAAAATGATTGAACAAG
>sig_1814
AGTGGATCCACTAGTGAGCTCATGCATGAT
>sig_1815
ATCCGNNNNNNCGTATGGCAATGAAAGACG
>sig_1816
GAGCTGACCGACGGGCGGTTCTACTACGCG
>sig_1817
CGAATTCGGGGGGATCTCAATCTGGCGGCT
>sig_1818
ATTACCCTGTTATCCCTAGCGGATCCCCGG
>sig_1819
TAGAAGAAGCGTCAGACTCCTTAATTAAGG
>sig_1820
GGTCGGCGGCCGTCGTTTTACAACGTCGTG
>sig_1821
CGACCGGAGTCCGCAAAAATCACCAGTCTC
>sig_1822
ATACTTGTTTTTAGTTACAGACAAACCTGA
>sig_1823
GGTTGCTGCCCATAAAGGCGGCGTTTACAA
>sig_1824
CAATTCGAGCTCGATCGTCCGGGCCGCAAG
>sig_1825
CCCCCCCCCCCCCCCCCCCCCCTGCAGGTC
>sig_1826
TCGGTTTGTCGTCTGTTGCGGGGGCGGCAG
>sig_1827
CGATAGCAATTGGTCGACGGGATCCAAGGC
>sig_1828
CCCCGGGAATTCCCCGGATCCGTCGACCGC
>sig_1829
CTCACGTTAAGGGATTTTGGTCATGTCGAC
>sig_1830
CCGGCCTCGGCGGCCGAGACCTGGGCCTTC
>sig_1831
GTGAAGCTAATTCTGTCAGCCGTTAAGTGT
>sig_1832
TAATGGCAACAACGTTGCGCAAACTATTAA
>sig_1833
CCAAGACAATTGCGGATTTGATGGCCGTAC
>sig_1834
TCACCATCACGGATCCGGTGGTACCCCGGG
>sig_1835
CTTGTTGGCTAGTGCGTAGTCGTTGGCAAG
>sig_1836
GTAATCCATGGTGGCGGCCGCCACCGCGGT
>sig_1837
CGTCACGGACCCCCATCAATCCTGCCTATT
>sig_1838
ACCTAGCTCGAATTCGAGTGCCAACGTTAT
>sig_1839
TTTTATACCTTGAATTTTATAAAAAAGCAA
>sig_1840
ATCGATTACGCGCCAATGCGCCCTTCCTTC
>sig_1841
TGAGTCGGGATCGCTAGTTAGTTAAGCTTG
>sig_1842
CCGATATAATCGTTCTGACAGAGATCGCTG
>sig_1843
AATTAAGCTTATTAAACTGCTGCAGCGTAG
>sig_1844
GTCTCATAAGCGGATACATATTTGAATGTA
>sig_1845
CGGTATCGCGGGTGATCCCCCCTCGGACTA
>sig_1846
ATCTAGAGTAACGGAATAGCTGTTCGTTGA
>sig_1847
CGAGCTGTACAAGAGGATCCGGGCCCAGTA
>sig_1848
AGTGCCACCTGACGAATTCCCGGTTTGACT
>sig_1849
ACGACGGCCAGCCTAGGAACCGCGGCCGCA
>sig_1850
TTTTGTTTGAACGCTAAAATTAGGGAGGAA
>sig_1851
CAAACCCATACACACCAAGTGTTACAGCGA
>sig_1852
TCGCCACCATGGTGAGCAAGGGCGCCGAGC
>sig_1853
GCCAGCTCATAGACCGTATCCAAAGCATCC
>sig_1854
GGGGAGTGGGACAAAATTGAAATCAAATAA
>sig_1855
ATTTCCGATAGGGGCAGTTAAAGTACTTTG
>sig_1856
ACGACGTTGTAAAACGACGGGATCAGCCAT
>sig_1857
TGCTGCGTCCGCCACCGTACGTAAATTTAT
>sig_1858
AGTGAATTCGAGCTCGCCCGGGGATCCTCT
>sig_1859
CTCCTTCGGGAAGCGTGGCGCTTTCTCATA
>sig_1860
CTCCTTAGCTCCTGAAAATCTCGTCGAAGC
>sig_1861
AGCTCGCATGCGGATCCGTGATGGTGATGG
>sig_1862
GGGAATCCTGCTCTGCGAGGCTGGCGGGAA
>sig_1863
ACCGGTGTCCTCTATGGAGGTCAAAACAGC
>sig_1864
CCGGAGGCTTTTGACTTGAGGGGGATCCAC
>sig_1865
CTTGTTGGCTAGTGCGTAGTCGTTGGCAGT
>sig_1866
AGGTTCCAGATCTGCATGCGGTACCCCGGG
>sig_1867
GCGGCCCGAGCTCCTTCGCGAGGTACCGGG
>sig_1868
TATTATCCCGTGTTAACGAATTCTTGCGGT
>sig_1869
TGTTTCATTATAACCCTCTTTAATTTGGTT
>sig_1870
TCCGCGTGGATCCCCGGAATTCCCGGGTCG
>sig_1871
CTCATATATACTTTAGATTGATTTCCCCGG
>sig_1872
ACATGATGACGAAGCTTGTCGAGAAGTACT
>sig_1873
CTCGACATGAGTAAACTTGGTCTGACAGTT
>sig_1874
GGCGGAGGAACTCTTTGATCCGGTTCTTGA
>sig_1875
CGCATCTCGGGCAGCGTTGGGTCCTGGAAC
>sig_1876
TCTGGGGTTCGACATGACCAAAATCCCTTA
>sig_1877
CCCCATTGACGTCAATGGGAGAACAGATCT
>sig_1878
AATTCGCGAGCTCGGTACCAGGAAAGAACA
>sig_1879
ACTTTCGAAGCCATGACCACTTTGTACAAG
>sig_1880
TGTCGGATCCGACTCGAGTCCTGCAGGCAT
>sig_1881
TCATCATCACAGCAGCGGCAGAGAAAACTT
>sig_1882
TGACGACGACAAGAGTCCGGAGCTCGTGGA
>sig_1883
GCTTCATAGGTGATTCATCATATATCCCCT
>sig_1884
TGATCAGGATATAAAAAAAGATGACACGAA
>sig_1885
CCCGCTTAAAAGCTCTAGCCACCATGGCTT
>sig_1886
CCGGAGGCTTTTGACTTGAGGGGGATCCGC
>sig_1887
AACAAGTTGTCGACTCCAAGCTAGAGACGT
>sig_1888
AGATCTGAGCTTGGCATTCCGGTACTGTTG
>sig_1889
AAGAAAAACCTCTAAGCTCAAAAGTCTAGA
>sig_1890
CTTTTCTACAGTATTTAAAGATACCCCGGA
>sig_1891
TACCCGGGGATCCTCTAGAGTCGACGTCAC
>sig_1892
TGATGGCCATGTTATCCTCCTCGCCCTTGC
>sig_1893
CGTTACTGATGGTGACCAGGTACAGATTAA
>sig_1894
TCGGTTTTCTAAAACGATACATTAATAGGT
>sig_1895
GCAAGCGACTTCTCATGTTTGACAGCTTAT
>sig_1896
TGGATATCTGCAGAATTCGCCCTTAAGGGC
>sig_1897
TTTAATATTTGGGAAATATGCATTATCGGC
>sig_1898
CAGTGTTAACTCTAGGATCGATTCTAGGAG
>sig_1899
CGAGCTCGGTACCCGCGGCCGCGGGGATCC
>sig_1900
TCTGTTCCAGGGGCCCCTGGGATCCCCAGG
>sig_1901
CAGGTCGACGGATCCCCCGGTACCGGGGAA
>sig_1902
TTGGCTAGTGCGTAGTCGTTGGCAAGCTTG
>sig_1903
CAGCCAAGCTTGCGATCCCGTCGTTTTACA
>sig_1904
TTATCAGCAATAAACCAGCCAGCCCGATAT
>sig_1905
AAGCTTGGGATCCGTCGACCTGCAGCAATT
>sig_1906
GATCCGACGTCGGTCGACAAGCTTGCGGCC
>sig_1907
TTGCCTGTATGATTTATTGGATGTTAATGC
>sig_1908
CGCGAATTTTAACAAAATCCTATTATTTTT
>sig_1909
GATAACAATTTCACACAGGAAACAGCGACG
>sig_1910
GGCAGATCTGATATCGAATTCGGATCTGGT
>sig_1911
ATGAATCGAATCAGATAAAATATTTCTAGA
>sig_1912
GAGCTCGTTCCTCGAGGCCTCGAGGCCTCG
>sig_1913
TGATCTACTCTAAAGTGGATATTGAATATC
>sig_1914
GGACGCGTCGGGTATCGTCTGGAAGGTCGG
>sig_1915
TGCGTATTGGGCGCATTTGCGCATTCACAG
>sig_1916
GACACTATAGAACCAGATCGGTACCGCTAG
>sig_1917
AGTTGTAGAGACTAGAGGATCAATTCGATT
>sig_1918
ACTCTAGAGGATCCGGCCCCGCCCAGCGTC
>sig_1919
GAATGAGCTAGCTCGACCGATCTCGACGAG
>sig_1920
GAGCTCGGTACCCGGGGATCCGTCAACACG
>sig_1921
TGCTTAAGGGGCCTAGGCAGCTGGACGTCC
>sig_1922
TATGAGGAGGGCGGAAAATACTATATTCCC
>sig_1923
ATCATAAGCTTGGTACCAGCTGCAGATCTC
>sig_1924
AAGTGACCACGTTGGTCAAGAAATCACAGC
>sig_1925
CCGGAGGCTTTTGACTTGAGGGGGATCCTC
>sig_1926
ACGCAGATCTGCGAGCTCGGTACCCGGGGA
>sig_1927
GACACTATAGAATACAAGCTTGCATGCAAG
>sig_1928
GAGGTCGAGGTCGGGGGATCCGTTTAAACT
>sig_1929
ATAACAATTTCACACAGGAAACAGAGCTTT
>sig_1930
GGGGCCTAGGCAGCTGGACGTCCAGCTGCC
>sig_1931
GATCCCCGGGTACCGAGCTCGAATTCGCTA
>sig_1932
ATGATAAGCTGTCAAACATGAGCTCGGTAC
>sig_1933
AGATCCCATTATGTATATCTCCTTCTTAAA
>sig_1934
GCAGGCACCGGTGCGGCCGCAAAAGGAGAT
>sig_1935
TGAGTCTTTTCCTTACCCATGGTTGTTTAT
>sig_1936
TTATTGCGCATGGGGAGTAAGCTGTTAGTT
>sig_1937
GCCTGTTCATCCGCGTCCAGGAGGCCCGGG
>sig_1938
TAATHCGGTAGTTTATCACAGTTAAATTGC
>sig_1939
CGCGTCGCCGCTTTCATCGGTTGTGGGGAT
>sig_1940
TCACGACGTTGTAAAACGACGGCCGCCGAC
>sig_1941
TGTTAGTAGATACTGGACGGGAGCCAGTGA
>sig_1942
AAGCTGGCGGTACCATGCAGGTCGACTCTA
>sig_1943
TAATTCCACAAGCTTCTAGAGATCTTCCAT
>sig_1944
GGCAGCCTGACGCCAGAAGCATTGGTGCAC
>sig_1945
CATCATCATCATCATGCTTAGAGCTCGAAT
>sig_1946
GGTCTCTCAAGAGAGACGCACTTTTCGGGG
>sig_1947
GCGACTACAAGGATGACGATGACAAGGCTG
>sig_1948
CGCCTGTCGACGCGTAGAATTCACCCGGGT
>sig_1949
CATATTACTCTAAATCGCGGAGACTCTAGA
>sig_1950
GATAACAATTTCACACAGGAAACAGCGATA
>sig_1951
GTCGACATTCTGAAATGAGCTGTTGACAAT
>sig_1952
GGGTCGACCTGCAAGATCTGCGGCCGCTTG
>sig_1953
GCGTCCGGCGTAGAGGATCCGGAGCTTATC
>sig_1954
AGCAGCCGAATTCCCCGGTACCGGGGGATC
>sig_1955
CCTTGCAGCACCCGCTGGAACAATGTGGGC
>sig_1956
GACATGGTACCCCACACATTATACGAGCCG
>sig_1957
CATGAGCAACGGCCAACTCTCGTTAACGCA
>sig_1958
ATTACGCCAAGCTTGCATGCCTGCAGGCTC
>sig_1959
CGAGCTCGAGATCTGAAAGTACAGTTACAG
>sig_1960
CCATGATTACGCCAAGCTCGAAATTAACCC
>sig_1961
TTGCAGTTTAAGGTTTACACCTATAAAAGA
>sig_1962
ATAATCAGTACTGACAATAAAAAGATTCTT
>sig_1963
ACACTAGTCCGCTGAGCAATAACTAGCATA
>sig_1964
GGATCCCACGTGGGATCCTCTAGAGTCGAC
>sig_1965
CTACTGGGCCCGGATCCTCTTGTACAGCTC
>sig_1966
TAAATCAAAAGAATAGCCCGAGACCTGCAG
>sig_1967
TTCCATGAACATCCGGATCCTCTAGAGTCG
>sig_1968
CACTCCTGAAGTGGTTACCTCACTATTTTG
>sig_1969
AAGGACGACGATGACAAGCTTCCTCGAGTG
>sig_1970
CTATGACCATGATTACGCCAAGCTTGAAGG
>sig_1971
ACTCATATGTATATCTCCTGTGTGAAATTG
>sig_1972
AGCTTGATCCTCTACGCCGGACGCATCGTG
>sig_1973
TACCCTCGATGGATCCCCGGCCGGGTACCG
>sig_1974
GGAATTCGATAAGCTTCTAGGATCCGATCA
>sig_1975
GGGGTGGACCATCCTCTAGACTGCCTGGAA
>sig_1976
ACCATATGCGTGAAGCACGGAAATGGAAAA
>sig_1977
TCCCCGGGTACCGAGCTCGAATTCCCGGGG
>sig_1978
GAGATCTAAGTGGAGCACCTAGATCGCTTA
>sig_1979
CCACGCGGAACCAGCAGTTGCTCAGCGGTG
>sig_1980
ATCCGCTTAGAGCTCGAATTTCCCCGATCG
>sig_1981
CCTTGACCCTGGAAGGTTCCACTCCCACTG
>sig_1982
GTAAAATTCGGTCAGATGCAATTCGATGAC
>sig_1983
GAATTAACGCCGAATTGAATTCGAGCTCGG
>sig_1984
AAGCTAAGCTTGCATGCCTGCAGGTCGACT
>sig_1985
GGACGCATCGTGGCCGGATCCAGCCGACCC
>sig_1986
ATCTCGAGCTCCCCCGATTTAGAGCTTGAC
>sig_1987
TTAATTATGGTGGAGCTATGCGGGATCGAA
>sig_1988
CACTAAAGGGAACAAAAGCTGGGTACGGGG
>sig_1989
GGGACGAATTCATATTTGCATGTCGCTATG
>sig_1990
TCTGTTCCAGGGGCCCCTGGGATCCCCGGA
>sig_1991
CGGGAGTCGCTGCGACGCTGCCTTCGCCCC
>sig_1992
GTTTAAACCGAATTCCATGGCAGTCTAGAG
>sig_1993
TCACACCGCATAGCGGCCGCTGGTGCACTC
>sig_1994
TGGCCCTGTGGATGCGCCTCCTGCCCCTGC
>sig_1995
CTGAGCTTAGAGCTCGAATTTCCCCGATCG
>sig_1996
TACCGAGCTGAGCTCTCGCGAAGGCCTGAC
>sig_1997
AATACCATGGCCATGATTACGAATTCGAGC
>sig_1998
AAATTTCGGATAACTATTAACTAGTGGTAC
>sig_1999
GCCACCTGGATCTGATATCATCGATGAATT
>sig_2000
GGTTCCCATGGTGGAGCCTGCTTTTTTGTA
>sig_2001
GCAGCTGCCTCGCGCGTNTNCGGTGATGAN
>sig_2002
AGGGAGCGGCCATGGGCCACCATCACCATC
>sig_2003
GGATCTGATCGGCCAGCCTCGCAGAGCAGG
>sig_2004
CTCGAATTCGGATCCGATATCGCCATGGTT
>sig_2005
TTCGAGCTCTAAGCACCGTTCAAGTCTTCC
>sig_2006
CCTGATGAATGCTCATCCGGAATTCTTAGG
>sig_2007
CTAAGCTTAGGAGTTCTGCCTATCATGGGC
>sig_2008
GCGTGGATCCCCGGGAATTCATCGTGACTG
>sig_2009
AGCAAATGGGTGCTGTTATCACAAGTTTGT
>sig_2010
AACCAGATCGGTACCGCTAGCAAGATCTCC
>sig_2011
GTACCCGGGGATCCTCTAGAGTCGACTCTA
>sig_2012
TGCAGCCGACCACCATGGCCATGATTACGA
>sig_2013
TACAAAGCAGCAAACGACGAAAACTACGCT
>sig_2014
CGGCGCCTAAGCTTAGAGCTCGAATTTCCC
>sig_2015
GATCTTACTAGTCTGCAGGAATTCAGGATC
>sig_2016
ATCTCAGCATTAGGATATTTCTCAGGCCAC
>sig_2017
AAGCTTGGTCTAGAGGTACCGCATGCGATA
>sig_2018
GGTACCCACTAGTGCGGCCGCCCGGCTGCA
>sig_2019
GAGGCTGAAACCGCTGAACAATAAGCTGAG
>sig_2020
AGGTCGACTCTAGATCACAAGTTTGTACAA
>sig_2021
AGGTCGACTCTAGAGGATCCCCGGGTGGTC
>sig_2022
GAGCTGGGTACCTTAGTTAGTTACCGGATC
>sig_2023
TCCATGACATCCGGATCCTCTAGAGTCGAC
>sig_2024
TGATTAATTGTCAACAGCTCATTTCAGATA
>sig_2025
GCTCCTCGCCCTTGCTCACCATGGTGGCAA
>sig_2026
CGTACCATGGTCGATCGACAGATCTGCGAA
>sig_2027
ACATTATGAACAGGAGGAAAAAATCTGTGA
>sig_2028
AGGTCGACCTGCAGGCATGCAAGCTTGGGG
>sig_2029
TACCAGGACATTGCCCTAGCAACCAGGGAC
>sig_2030
ACAATTAATCATGATAAGCTTAGCTTCTTG
>sig_2031
GTAAAACGACGGCCAGGGCCAGTGAATTCT
>sig_2032
ACCGAGCTCGAATTCACGAACCCAGTTGAC
>sig_2033
TACGCAGCATGCCTGCAGGTCGGAGTACTG
>sig_2034
TTCTTCTAGAGGTACCGCATGCGATGCTGC
>sig_2035
CGGGCTGCAGGAATTCGCATGCGAGCTCGT
>sig_2036
GAATTCGAAGCTTGATCCGCGACCCATTTG
>sig_2037
GCATGGACGAGCTGTACAAGGCTGTTATCA
>sig_2038
ACGCCAAGCTTGCATGCATCGGTACCGGGC
>sig_2039
TCGACAAGCTTGTCGACGGAGCTCGAATTC
>sig_2040
TTTTTTAGCTTGCATGCCTGCAGGTCGACT
>sig_2041
CTTTTGCTGGCCTTTTGCTCAGCGGCCGCG
>sig_2042
TAGCTTGGCTGCAGGTCGACGGATCCCAAG
>sig_2043
TAATATGGCTAATGGCCGGATCCGCCTCGA
>sig_2044
TAATGATTAATTGTCAACAGCTCATTTCAG
>sig_2045
AACCTAGGATCCTCTAGAGACTAGAAAAAG
>sig_2046
GGGTCGCGGATCCGAATTCGAGCTCCGTCG
>sig_2047
CCATGATTACGAATTCATCGATATCTAGAT
>sig_2048
GACCGCGGTCTGGATCTCCCGGGAGGTGAT
>sig_2049
AATTCTCAAGTCAGAATAGTGGACAGGCGG
>sig_2050
GCCCCGGCGGTGGGCCCATGGGTGCGAGAG
>sig_2051
ACAGATTGCAAAGTAGCCAAAGCTAAAATA
>sig_2052
GCAAGAAACAATCTCTTCTGCAGGCATCGT
>sig_2053
AAGAGCATCCATATCTGTACGATATACAAT
>sig_2054
GGGGGATTCAGCGAAGTTATTTTTCGTGGC
>sig_2055
GCATGCCGGTCGACTCTAGAGGATCCCCGG
>sig_2056
GTCCAGTTTGGCGCGCCAAAATCGTCCAGC
>sig_2057
CAAGCTTCTAGAGATCTTCCATACCTACCA
>sig_2058
GAGGCTGAAGCTGCAGGAATTCACGTGGCC
>sig_2059
ATTCTTCAAGTTTGACAGCTTATCATCGAT
>sig_2060
GTCGACGGATCCGGGGAATTCCCCGGGATC
>sig_2061
AGGAATTCCAAGCTTGGATCCGGCTGAGCA
>sig_2062
ACCGTCGACGGTATCGATTAAATTTCCAAC
>sig_2063
ACAGCTAAACTTGAAGACGAAAGGGCCTCG
>sig_2064
CTCGAATTCGGATCCCCGAGCATCACACCT
>sig_2065
TCATTAATGCAGACCCCGGTTGATAATCAG
>sig_2066
TTCATTGTACATTTCCCCCTTTGATTTAAG
>sig_2067
CGAGCGTGACACCACGATGCCTGCAGAAGA
>sig_2068
CGAAAAGTGCCACCTGACGAATTATTCTGA
>sig_2069
TGTCAACAGCTCATTTCAGAATGCTTCTTC
>sig_2070
TTGATGGCATGGGCCCAGAGCAACCTTGAC
>sig_2071
ATGATAAGCTGTCAAACATGAGAATTAATC
>sig_2072
CAAGCTGACTACAAGGACGACGATGACAAA
>sig_2073
ACGCCCATTATATCTCCCAGTTTGGTCCCC
>sig_2074
ATGGATCATCCGGAGCTTGGCTGTTGCCCG
>sig_2075
TCCGAAAGTCGCGTCGTGAACATATGCAGT
>sig_2076
ATGATAAGCTGTCAAACATGAGAATTAATG
>sig_2077
CAAGCTGACTACAAGGACGACGATGACAAG
>sig_2078
TTCAAAGCCGCGCATTTTCGGAAGGCCTCG
>sig_2079
TCGATGTACAGATCTGATCGGCCAGCCTCG
>sig_2080
ATGTATCCGCTCATGGAGCTCGCGAATTTC
>sig_2081
TGCGTAGTCGTTGGCAAGCTTGCATGCCTG
>sig_2082
GATTACGAATTCCCGGGGATCCACGCGTCT
>sig_2083
GCTGCAGGTCGACGGATCCCCGGGCCGCCG
>sig_2084
TAAGGATCCCATAACTTCGTATAGCATACA
>sig_2085
TTTGCTGGCCTTTTGCTCACATGCCGGATA
>sig_2086
TTTTTCTGAGCTCGGTACCCTCCAAGGGTC
>sig_2087
GGGTGGGGATCCTACCAACCGGCACGATTG
>sig_2088
CATCATCCTCACCTCAAAACCCACCGGATC
>sig_2089
TCCAACTGATCTGCGCGAGCTTTAATGCGG
>sig_2090
GTACAAAGTGGTGATCAAGCTTGAAGGTAA
>sig_2091
TATTTGCTTTTTAAAAGCTTAAAAGATTGG
>sig_2092
TGGCTCCCGTCCAGTATCTACTAACACCAT
>sig_2093
GCCGCAGAATGTGCTCTAGACTCGACAGAA
>sig_2094
CCGGATCCCCACGGATCCGGGGAATTCCCG
>sig_2095
GATTACGCCAAGCTCGGAATTAACCCTCAC
>sig_2096
TCGAATTCCAGTCTAGAGGGCCCAAGCTTG
>sig_2097
GCGGTTACCTCACTATTTTGATTAGTACCT
>sig_2098
GACGACGACGACAAGCTCGAGGGCAACTGG
>sig_2099
TAGGATCGATTCTAGGAATTCTCTAGGAGA
>sig_2100
AAGATCCGGGGAATTAATTCGACGCGCGGA
>sig_2101
CCCGGTGTGAAATACCGCACAGATGCGTAA
>sig_2102
AGCTGAATTCACGTGGCCCAGCCGGCCGTC
>sig_2103
ATGATAAGCTGTCAAACATGAGAATTACTA
>sig_2104
TACCGTCGACCTCGAGAAGTACTAGTGGCC
>sig_2105
AGCTGAATTCACGTGGCCCAGCCGGCCGTG
>sig_2106
AGCTTGGTGAATATCGTCGTCTAAACCGCT
>sig_2107
CCAATCTGGCCGCGGCCGCAAGGCCTGATA
>sig_2108
CCCATGGGCTAGCTTATCATCGCCATTGCT
>sig_2109
GGGTTATTGTCTCATGGATCTCGATCCCGC
>sig_2110
TGAGCAGGGTGGTGCTTCAGGCAGTGGGCG
>sig_2111
TGACGCTCAAGTCAGAGGTGGCGAAACCCG
>sig_2112
TAGGGAGACCGGAAGCTTGCATGCCTGCAG
>sig_2113
TCTGTGGGCAGCAATCTCCACCCAGGGTAC
>sig_2114
CGGGCTGCAGAGCTCGCTCGAGTCGACTTT
>sig_2115
TCGTGCGCTCTAGGATCTCGATCCCGCGAA
>sig_2116
CCGGGAATTAATTCACTGGCCGTCGTTTTA
>sig_2117
GTCGACTTTGCCATGGTTTTAATTAAGCGG
>sig_2118
TATGAATACACTGACTGTTTGACAATTAAT
>sig_2119
CGCTTCTGCCATGGATCCCTCCCTACAACT
>sig_2120
CTATGACCATGATTACGCCAAGCTTGCCAG
>sig_2121
ATGGTGGTGATGATGGACCATGGGCATATT
>sig_2122
AGCGTATCTGTTCTTGGCCCCGGGCCGGGG
>sig_2123
GCTTGAAATAGAGGCCGCAGGCATTGCATA
>sig_2124
ACTCGGCCGGGAGATGGGGGAGGCTAACTG
>sig_2125
GTTGGGGCGTAAGCGGCCCCTATAACTCTC
>sig_2126
CAGGTTGTTGTACAGAACAGAAGAGCTACT
>sig_2127
AGTAAACTTGGTCTGACAATCGATGCGAAT
>sig_2128
ATGATCAGGCCTTTTTTTAAGGCAGTTATT
>sig_2129
TTTTTGTTCGGGCCCAAGCTGGCGGCCGCC
>sig_2130
TCTCGGGCAGCGTTGGGTCCTGGAACCCGG
>sig_2131
TACGAATTCATCGATATCTAGATCTCGAGC
>sig_2132
TCCACCGGTCGCCACCATGGGTAAAGGAGA
>sig_2133
GCACAGGCCTTGGATCCCGTCGACTAGAAT
>sig_2134
GGTTCATCTCTGTCGGCTACGTGGACGACA
>sig_2135
GATCCCCGGGTACCGAGCTCGAATTCGTCT
>sig_2136
GCTATGGCAGGCCTGCCGCCCCGACGTTGG
>sig_2137
TCTAGCCTTAAGATCTGTCGAGCCATGTGA
>sig_2138
AGATCCTCATACCAGGCTTCCAGCTCCCAG
>sig_2139
AACTCCAGGACGAGGCAGCGCGGCTATCGT
>sig_2140
CGTAGTCACGAATGAATAACGGTTTGGTTG
>sig_2141
TAAACGATCCACCGGTCGCCACCATGGCCT
>sig_2142
CTTCAAGAATTAATTCGACGCGGCGCAGAT
>sig_2143
TCTCCGTGCTGCTGATGGGTTGCGTAGCTG
>sig_2144
GCTCGTAAGCGGCCCTCGCGGCCCGCTAAC
>sig_2145
CAATTTCACACAGGAGATATACATATGTGA
>sig_2146
CGCGTCAGCGGGTGTTGGCGGGTGTCGGGC
>sig_2147
AGGTACCCTAGAAAGCTTCCTAGACCCGGG
>sig_2148
ACCAGACCCGCGGAACCTGGTGCTGTACCA
>sig_2149
CTCTAACTCTCCTCTGGCCATGGCGATATC
>sig_2150
TAAGCATTATGCGGCCGCAAGCTTGTCGAC
>sig_2151
GGATTCCGCCTACTCACTAGACTTTGCTTC
>sig_2152
AAGCCGGGCGTTAGACCTGCAGGCATGCAA
>sig_2153
ATTCGTCGAAGCTTGATCCGGCTGCTAACA
>sig_2154
CGCCAGCCTGCTTTTTTGTACAAAGTTGGC
>sig_2155
ATAAGGATCATCCCTTCACCAAGGGCGAGC
>sig_2156
GCAAAAAGCTTGGGATCTCTATAATCTCGC
>sig_2157
CGGGCGACACGCCGACGGTGGCCAGGAACC
>sig_2158
GGCTCTGGTTTTGACTCAGCAATATCACCA
>sig_2159
TCCACTGAATTCCGTCGACGCGGCCGCAGA
>sig_2160
TCTCGAGAGCTTGGCGTAATCATGGTCATA
>sig_2161
ACGCGGCCGCAGATATCGATCCGAGCTCGG
>sig_2162
TGACCTCCACGCCTGCCATCACTCCCGGCA
>sig_2163
GCTCGACAGATCTGCGCAGCACCATGGCCT
>sig_2164
CTCGGCCGGCCGTTTAAACCGAATTATCAC
>sig_2165
GGGATCTAGCGGAATTAATTCATGAGCGGA
>sig_2166
CAAGCTTGCATCCCTGCAGGTCGACTCTAG
>sig_2167
ATCGCAGATCTGAATTCTTGAAGACGAAAG
>sig_2168
ATCTGGATCCTCTAGAGTCGACCTGCAGGC
>sig_2169
CCCGGGTACCGAGCTCGAATTCGAGCTCGC
>sig_2170
GGCCGCCCATCGAACCACTTTGTACAAGAA
>sig_2171
CCCGGGTACCGAGCTCGAATTCGAGCTCGG
>sig_2172
AAGTGGTCATGGCTTCGAAAGTTTATGATC
>sig_2173
TTTAACAGATGGGGTTTTTCTGTGTGCAAC
>sig_2174
CTTTCGTCTTCAAGAATTCCCGGGGATCCC
>sig_2175
CCGGGTACCGAGCTCGAATTCACGAACCCA
>sig_2176
AGCCCAAGCTTGGCACTGGCCGTCGTTTTA
>sig_2177
GACATCTGAGGACCTCGGGTAAGGGCCCCT
>sig_2178
TGGCAGCCAAGCTCGTTCAGGGCATCAAAT
>sig_2179
GGCTCGAGGGTACCTCTAGATCCATGGAAA
>sig_2180
TCGACCTGCAGCCCAAGCTTGGCACTGGCC
>sig_2181
GGTCCCCAGATTAGCCTTTTCCAATTTCAG
>sig_2182
CGCAGATCCACGCGGAACCAGCAGTTGCTC
>sig_2183
TGACGGAGCACGCTGTTGCACATATAACCT
>sig_2184
TTAAATCTAGATTTAAAGATCTGGTACCGG
>sig_2185
CTGAAAGTACAGTTACAGAAGAATTAAAAG
>sig_2186
GGATCCCTAGACCGCGGCTAGAAGCTTCCT
>sig_2187
ATGCTATACGAAGTTATGAATTCAGCTTCA
>sig_2188
GCATCAGGCGGCCTTAAGGGCCCGTACGGC
>sig_2189
GCGGCCGCTATGCGGTGTGAAATACCGCAC
>sig_2190
AATTCGAGCTCTAAGCACCGTTCAAGTCTT
>sig_2191
GTGTAATGCTGCAATCTGCATGCAAGCTTG
>sig_2192
AGCTGGACCTGCAGGCATGCAAGCTTGGCA
>sig_2193
TCCAAGCTCAGCTAATTAAGCTTATTTTTC
>sig_2194
TCTGAGGGGATCCGTCGACCTGCAGCCAAG
>sig_2195
ATTAGTCCATTACCTGGTAAAGCGACTCAT
>sig_2196
GCTCTACGAATCGCGATGGGCATCTGGCTT
>sig_2197
AAAAGTGCCACCTGGCGGCCGCTATGATAC
>sig_2198
GCATTCTGCCTTTGCGGCCATGGTCCATCA
>sig_2199
GGGAGAGAAGCTTGGAGGATGGCCATCGTG
>sig_2200
TGATAACAGCATGGCCTCCTCCGAGGACGT
>sig_2201
CCCCCCGGATCTGCGAAAGCTCGAGAGAGA
>sig_2202
GTCTGTACGTTCCTTAAGGAATTGATCCGG
>sig_2203
TCATAGCTTCTGCCAACCGCATCTGTAAAA
>sig_2204
ACAAGGTATAGGGCGGCGCCGGTGATGCCG
>sig_2205
TTGTCTCATGATAAGGCTTAATGGTTCTCC
>sig_2206
GCCTATTTGCTCTTCTATGAACTGGCCAGT
>sig_2207
ATGATAAGCTGTCAAACATGAGAATTCCCC
>sig_2208
TATCTTATCATGTCTGGCCAGCTAGCTCAG
>sig_2209
GCGCCGTGACGCCGGTGAAGGACCAGGGGA
>sig_2210
GCTTCGATGGAATTCCCTCCGGGAGCTAGC
>sig_2211
AATTCGGATCCACGAGCTCGGACTCTTGTC
>sig_2212
TACTTTCCTCGCTCACTATGAGCTATTACA
>sig_2213
CCTGCAGGTCGACTCTAGATTATTGATGTT
>sig_2214
CTTCCTCTTGCAAAACCACACTGCTCGAGA
>sig_2215
TGCTGATTGATTGATCAATCAATCACCGGA
>sig_2216
TCGATTTCTAGATCCTAAGCTTAATTGTTA
>sig_2217
ACTGGTGAAGACAAGCAGAACCCCAGAAGA
>sig_2218
TGTGGCCTAAGCGGCCGCAAGATCCGGCCA
>sig_2219
GTACAAAGTGGTGATAATTCGGTTTAAACG
>sig_2220
CTTCGCGTTCGCGTAAAGATCCACTAGTAA
>sig_2221
GAAGAGCGCTAGCAGCACGCCATAGTGACT
>sig_2222
AGCGTTAACATCCAATAAATCATACAGGCA
>sig_2223
CGCACCTGTGGCGCCGGTGATGCCGACCTG
>sig_2224
TGACAACCGGAACACGGCGGCATCAGAGCA
>sig_2225
TTGTTCATGTAATCACTCCTGAAGTGGTTA
>sig_2226
GGTCTGGTGTCAAAAATAACTCGAGTACAA
>sig_2227
GAAGGGCGATCGTTGTCAGAAGTAAGTTGG
>sig_2228
GATCCGAATTCGAGCTCGGCGCGCCTGCAG
>sig_2229
TGCTCACCATCAGGATCCCGGGCCCTATCA
>sig_2230
TGGCTGTCTACGCAGAACTCCTCCTCCTCC
>sig_2231
CATCCAGCCATTCGGGGTCGTTCACTGGTT
>sig_2232
CAACGGATCCGTGCTCGATCCTCTAGAGTC
>sig_2233
CGAGCGTGACACCACGATGCCTGCAGCAGT
>sig_2234
AATTCGAATAAACGCAAGGGAGGTTGGTAT
>sig_2235
TCGAATTCGGATCCGCGACCCATTTGCTGT
>sig_2236
ATACCTACCAATTCTGCGCCTGCAGCAATG
>sig_2237
AGAATTCCAGCCCGGGCGGATCCCGGCGAT
>sig_2238
TTAGCTCCTGAAAATCTCGCCAAGCTTTTT
>sig_2239
AATTCCCCAGATCTGCAGGTCGACGGATCC
>sig_2240
AGGGCGGGGCGTAAGGGCGAATTCGGTAAG
>sig_2241
TTCTATAGTGTCACCTAAATGGCCATTTAG
>sig_2242
CTTATCTAGAAGCTTCCAGAGGAACTGCTT
>sig_2243
TTCTTCAAGTTTGACAGCTTATCATCGATA
>sig_2244
ATCCGCCAAAACAGCCAAGCTTCGACGAAT
>sig_2245
TTTAAGAAGGAATTGCCCTTAAGGGCAATT
>sig_2246
CAGCAACACCTTCTTCACGACGCAGACCTC
>sig_2247
ATTGCTGGGGCAACACGTGAAAGGCGAGAT
>sig_2248
CGCAATTCCTTTAGTGGTACCTTTCTATTC
>sig_2249
TACGAATTCGAGCTCCACCGCGGTGGCGGC
>sig_2250
CTCTAGAGGATCCTTAACGTACGTTTTCGT
>sig_2251
GATCCCGTCGACTAGAATTGTGAGCGCTCA
>sig_2252
GATCCTTTTTTCTCGCTTAAGTATTTCACT
>sig_2253
AAGATCTATAGGGAAAAGGTGGTGAACTAC
>sig_2254
TGGCCTGAACGACATCTTCGAAGCTCAGAA
>sig_2255
TCCGTCATAACATCGAAGATGGTTCTGTTC
>sig_2256
GTGAAATTGTTATCCATTGTTATCCGCTCA
>sig_2257
TGCCCGGCGTCAACTTGATATTAATAACAC
>sig_2258
CCAAGTTTACTCATATATACTTAGATTGAT
>sig_2259
GCGATCAACCACTTTGTACAAGAAAGCTGA
>sig_2260
GAGGCCTGGTTCCGCGGAGCGAGGCGCAGT
>sig_2261
GGGAACAAAAGCTGGAGCTCTTATATTCCC
>sig_2262
TTACTCGCTCACATGGGAGCTCGGTGAATT
>sig_2263
CGCCACTAGTGCATGCATATGTGAAGCTTA
>sig_2264
ATTGTAGTTTTGATATCGGTAAGGGTGAAC
>sig_2265
CCAACATCAATACAACCTATCAATTTCCCC
>sig_2266
TTTAGATCCGGCCAAGCTTNNNNNNNNNNN
>sig_2267
GGAAATTCGAGCTCTAAGCGCTGTTATCAA
>sig_2268
TTAACTATGTCCCCTATACTAGGTTATTGG
>sig_2269
GACGACAAGGCCATGGCTGATATCGGATCC
>sig_2270
AAAGGGGAACCAGTGAACGACCCCGAATGG
>sig_2271
AAGTCCTGAGCGATCTCCCGGACCAGGCGC
>sig_2272
ACGGTTCCTGGCCTTTTGCGGCGCGCCCTA
>sig_2273
CGCCCTTGGTGAAGGGATCAATTCCCAGCT
>sig_2274
CGGATCCAGTTCCATTATAAGGCCTTCCCT
>sig_2275
ACAGCACATCCATTTTGGGATCCCCTGGAT
>sig_2276
CTGATGGCGCAGGGGATCAAGATCCCCCTT
>sig_2277
GGTCGGGATCCGAATTCGAGCTCCGTCGAC
>sig_2278
GACGACCCCCACGCCGACGCCGACCCCGAC
>sig_2279
AGCCAATGATCAGGCCTTTTTTTAAGGCAG
>sig_2280
AAGAAGGAGATATAACCATGGCTAGCTCGC
>sig_2281
GCGTATTGAGCTTGGCACTGGGCCAAGCTG
>sig_2282
GCATGGTATATCTCCTTCTTAAAGTTAAAC
>sig_2283
TAGAAAGCTTACTCATTAGGCACCCCAGGC
>sig_2284
CGCCCTATAGTGAGTCGTATTACAATTCTT
>sig_2285
TTTGCGCAACGTTGTTGCCATTGCGTACAG
>sig_2286
TGAGTTTTTCTAATGAGGGCCCAAATGTAA
>sig_2287
TGGTGATGTGCCATGGTATATCTCCTTCTT
>sig_2288
TGGAGCTTGAGCTTGGATCAGATTGTCGTT
>sig_2289
CGCTCTTCACATATGTATATCTCCTGTGTG
>sig_2290
CGGATCCCCGGAATTCTCATGTTTGACAGC
>sig_2291
GAATATGGCTCATAACACCCCTTNGTATTA
>sig_2292
ACCATGGGTCATCACCATCATCATCACGGA
>sig_2293
GAGCTTGGAATTCCTTTGTGTTACATTCTT
>sig_2294
CCGATCCAACACTTACGTTTGCAACGTCCA
>sig_2295
GAAGCCCGCCCGCCTGCCCCCCGAGACCTG
>sig_2296
GCAACGCTAACAGACGTAGTAAGAACCACC
>sig_2297
ACTAGTTTAAACCCGGGGATCCGCGGTCAC
>sig_2298
GACCCAGCGCTAAGCTTGGGATCCGTCGAC
>sig_2299
CGGAGGCGGCCAAGAGAGGTCACTGACCTT
>sig_2300
GGGAAAACTGTCCATAGATCTGACGCTCAG
>sig_2301
TGATTACGCCAAGCTCGGAATTAACCCTCA
>sig_2302
GGCATGCAAGCTTACTTTAACTGCCCCTAT
>sig_2303
AGGAATTCATATGAGTAAAGGAGAAGAACT
>sig_2304
AAAATATTAACGTTTACAATTTCGCGCCAT
>sig_2305
TGAGCTCATGCATGATATCGTCCGAATTAG
>sig_2306
ATCCCAAAATGGATGTGCTGTACTCTATCT
>sig_2307
CTGTACAAGTGAGCGGCCGCGACTCTAGAT
>sig_2308
AGCGGCCGCGCCTGATGCGGTATTTTCTCC
>sig_2309
AGATTTTTGAAGTTTTCGACCAACAATACC
>sig_2310
CCAATTCGACTCACCAGTCACAGAAAAGCA
>sig_2311
TCCGCTAGCGCTACCGGACTCAGATCTCGA
>sig_2312
ATCACCATGGAAGCTTGAGATCCACTTAAC
>sig_2313
TCGCGATCAGCTCTTTTGCGTCGACGGGAT
>sig_2314
CCTTGGTGAAGGGATCAATTCCCAGCTTGT
>sig_2315
ATCCAAGCTTGGAATTCCCCCTTTCATTAT
>sig_2316
GTCGACAAGCTTGGATCTGAGCTTGGCATT
>sig_2317
AATCAGTTCTTGCGGATCCTCTAGAGTCGA
>sig_2318
GTTTCCACGGTGTGCGTCCATGGGCAAATA
>sig_2319
CAGTGCCAAGCTTGGGCTGCAGGTCGACTC
>sig_2320
GGCGGTTTGCGTATTGGAGCTTGAGCTTGG
>sig_2321
GCCAGTGAATTGCTGCAGGTCGACGGATCC
>sig_2322
AACAGTCTCGAACCAAAGGCTGGAGCCACC
>sig_2323
GGGCAAGTGCACAAACAATACTTAAATAAA
>sig_2324
GCTAGAATCGATCCTAGACCCGGGGGGGTC
>sig_2325
GACAAAGGTAAATAGATCTGGTACCAAGCT
>sig_2326
AACCGCGGGCGCGTTCGGTGGGCCCATGGG
>sig_2327
CTCCTTTTGCGGCCGCACCGGTGTCCTCTA
>sig_2328
GAGAGCTCGGTACCCGGGGATCCTCTAGAG
>sig_2329
GTAAACGTTAATATTTTGTTAAAATTTGTT
>sig_2330
AAACGCGCGAGGCAGAGATCGCGGCCGCGA
>sig_2331
TTCATTTTTAATTTTTGCGGCCCGGCTGGC
>sig_2332
GGTCCGAATTTCTGCCATTCATCCGCTTAT
>sig_2333
CTTGTATTCTTTGTTTAACCCTCTTTAATT
>sig_2334
TGGGATATTAGCACTGGTCAGCTTCCTTTT
>sig_2335
ACAAAAAATACATAGTATATCATATCATAT
>sig_2336
TTCGCGAGCTCATCGATTTCGAACCCCGGC
>sig_2337
CTCCTGTTCCTGCCTTTCCGTTTACCGGTG
>sig_2338
AATACGACTCACTATAGGGCGAATTCAGGA
>sig_2339
ACGCTCAATCGTCTGGAATTCCATTCGCCA
>sig_2340
CAGGAACAATTTGGGGAAGGTCAGAATCTT
>sig_2341
TTGCTGCAGCGTAAAAGACGTTCTCATCCA
>sig_2342
CATTCTGCAAGCCTCCGGAGCGCACGTCGG
>sig_2343
TTACCAGTTGGTCTGGTGTGAAAAATGATA
>sig_2344
TGATTACGAATTGCTGCAGGTCGACGGATC
>sig_2345
CTCGACAGATCTGCGCAGCACCATGGCCTG
>sig_2346
TCTGGTTCCATGAAAACTGAAGAAGGTAAA
>sig_2347
AGTGAATTGCTGCAGGTCGACGGATCCCAA
>sig_2348
CATCATATCGAAGGTAGGCATATGGAGCTC
>sig_2349
ACAACGCCGGCGGCCTCGAGGGCTTCGCCC
>sig_2350
AACGTGTGGCCTAAGAAACTCACCAGTCAC
>sig_2351
TGTTTAACTTTAAGAAGGAGATATAGATAT
>sig_2352
TAGAACTCGAGCAGCTGAAGCTTGAATTCA
>sig_2353
ATGGCATGGATGAGCTCTACAAATACACTG
>sig_2354
GGATCCTTAACGTACGTTTTCGTTCCATTG
>sig_2355
GAGCATCGATCCGCGGCCGCATGGGCCCAG
>sig_2356
ACGACGGCCAGTGCCAAGCTTGTATTCTAT
>sig_2357
TGATTGGCTGCTGCCACCGCTGAGCAATAA
>sig_2358
TGATCACCGGCGAGGGCATCGGCTACCCCT
>sig_2359
CGCGGATCCAAGCTTGTCGACGCGTCATCC
>sig_2360
TGGTGCTATCTGACTTTTTGCTGTTCTGCA
>sig_2361
CTGGACAGCCGCCATCCGGGCATGCATGGC
>sig_2362
GCCGCGCGTTTCGGTGATGACGGTGAAAAC
>sig_2363
TTACGCTGGAAGTTCGCCAGCCGCTGCTGC
>sig_2364
CAATCTGGCCGCGGCCGCAAGGCCTGATAT
>sig_2365
ACACCCGCTGACGAGCTTAGTAAAGCCCTC
>sig_2366
TCACGTAAAAAGGGTATCGATAAGCTATGC
>sig_2367
TGTACAAACTTGTTGATGGGCTAGCACGCG
>sig_2368
AATTCGCCCTTATTTTTGACACCAGACCAA
>sig_2369
GACGCGGATCCAAGCTAGCTTGTCGACGCG
>sig_2370
GTATTATCCCGTGTTATTAATATCAAGTTG
>sig_2371
AGTGGTCTCATACAGAACTTATAAGAACTC
>sig_2372
AATATATCCTGTCAAAGAGCTCAGGCCTAC
>sig_2373
TCCATATGAATTCGTCGACACTAGTAAGCT
>sig_2374
ACTGCTGGTTCCGCGTGGATCTCGGATCCG
>sig_2375
ATGATCTGATCGGCCAGCCTCGCAGAGCAG
>sig_2376
CACGGCGATATCGGATCCATATGTTTCACA
>sig_2377
CAGATCTGGCTCGAGCTCCACCGCGGTGGC
>sig_2378
GTCTGGTGTCGGGGATCCGTCGACTCTAGA
>sig_2379
CGAGAAAAGAGAGGCTGAAGCTTACGTAGA
>sig_2380
TTAGTCCATTACCTGGTACTAAGTTATTTT
>sig_2381
TTTTGCGTAGATCTTCACTAAAGGGAACAA
>sig_2382
TTTTTATCTGAATTCTAGCCAGATCCCCGG
>sig_2383
GTGTCGACTCTAGAGGATCCCTCGAGACTA
>sig_2384
GCCAGAGAGGTCACTGACCTCTGCCCCAGC
>sig_2385
TTATTGCCCGGAATTCGAGCTCGGTACCCG
>sig_2386
GACCGGTTAACTTTGTCATCGTCATCGATC
>sig_2387
AGCAACCAGACTTAATGGCAGATCAGATCT
>sig_2388
AGCATACGCGTCTTAAGAGATCTCATGATA
>sig_2389
TCTGAACCATGGGGCGGAGAATGGGCGGAA
>sig_2390
CTATAGAACTCGAGCAGCTGAAGCTTGAAT
>sig_2391
CTACTGACTCTTGAATGTAAGTGATATCTT
>sig_2392
CCCGGGAATTCATCGATATCTAGATCCCCG
>sig_2393
CACGTTCGGGGCGCGCCTAAACGGATATCA
>sig_2394
CGGACTTAGTCCTAACGCCGGCGATATGCA
>sig_2395
GTAACAAGTACGATCCGATATATGCGGTGT
>sig_2396
GAGTCCGGAGCTCGTGGATCCGAATTCTGT
>sig_2397
GGGCAAATAAACAGTTTAGGGAATGCAGCA
>sig_2398
ACGGGATCTATCATTGGATCCGAGCTCGGT
>sig_2399
TGGACGCGTGACGTCGACGGTATCGATAAA
>sig_2400
CTTTCTTGTACAAAGTGGTGATTATGTCCC
>sig_2401
CATCGTCGGCTACAGCCTCGGTGGGGAATT
>sig_2402
TCCAACTGATCTGCGCCGCGTCGAATTAGC
>sig_2403
CGACCTCTAGCAGATCTGACCAAGCTTGGC
>sig_2404
TCAAAAAGGATCTTCACCTAGATCCTTTTT
>sig_2405
TCATGGCGGCCGCAAGCTTAATTAACCTGG
>sig_2406
CAGGCTTTGCTGTGTCGCTTGACGGCGCCG
>sig_2407
CTGCATAGTCCGGGACGTCATACGGATAGC
>sig_2408
AAGTGAAGAGGAAAGCTTGAATTCTATATA
>sig_2409
TGTCAAGAATCCTGTCAGAAGTCAGTGTCG
>sig_2410
TGGTTTGGATCCTTCGAATAATTAGTTGTT
>sig_2411
CTAGCCGCGGTCTAGGAAGCTTTCTAGGGT
>sig_2412
CTTGTGCCGACTGTCTAGTCGGTCATTTCG
>sig_2413
CTTTTGCGGGGATCCGGCCAAGCTTTAATG
>sig_2414
TTACGAATTCGAATGGCCATGGGACGTCGA
>sig_2415
GTTTAAGCCGAATTGATCCCCGGGTACCGA
>sig_2416
TCGTGCGAGCTCTCATTGTTTGCCTCCCTG
>sig_2417
TGGCTCCCCGTCGGGGAACCGAACCCCGGT
>sig_2418
TTAAGGGCCCAATTGGCCACGTACGTCTAG
>sig_2419
ATAACCTGTGCCATGGCGATCGCTCCTTAC
>sig_2420
TAAGATGCTTTTCTGTGACTGGTGAGTTAT
>sig_2421
GGAACAAAAGCTGGAGAATTCGGGGGATCT
>sig_2422
TTGCCCGGCGTCTATTAATATCAAGTTGTA
>sig_2423
CTATAGAACTCGAGCAGCTGAAGCTTGCAT
>sig_2424
ATTAGAATGAATTCTTATAATTTTTTTAAT
>sig_2425
AGCGACGACTGCACGGTGCACCAATGCTTC
>sig_2426
AAGTCAGGAAACCACTTGTCTCACATCCTC
>sig_2427
CGCGAATTCACTAGTGATATCGAATTCCCG
>sig_2428
CTGTCAAAGAGCTCAGGCCTACGCGTACTA
>sig_2429
CGATATCTAGATCCGGTGATTGATTGAGCA
>sig_2430
GAGCAGCAGCACGAGCGTACATATGTATAT
>sig_2431
GATGGCCTTCTCAAACGCCGCTTCGAAGTC
>sig_2432
TTTGTCGTCAACGACGCAGAGTCTAGAGGG
>sig_2433
ATGAGATTATCAAAAAGGATCTTCACCTAC
>sig_2434
CGAGTCTAGACAGAATTAGAAAAAGGCAAC
>sig_2435
CACCATAAATTCCCGTTTTAAGAGCTTGGT
>sig_2436
CGCCTCCCCGCCTGATCGAACGTTAGCCGG
>sig_2437
CGAGCTCACTAGTCGCGGCCGCTTCTAGAG
>sig_2438
AAGCCGCGCATTTTCGGAAGGCCTCGAGAT
>sig_2439
TCCCTTTGTCAACAGCAATGGATAATTCGG
>sig_2440
GCCTAAGCGAGACGAAATACGCGATCGCTG
>sig_2441
TCTCGTCACTAGTTTGTTCAGCGGTGGCAG
>sig_2442
TCCCGAACTTGGCGCGCGGTATTCTTCAAG
>sig_2443
TCATCTTATTAATCAGATAAAATATTTGCT
>sig_2444
TGGATCCTCTAGAGCGGCCGGCCGCCTACT
>sig_2445
AGCCCGGGCTCGAGATCTGGATCTAAGTAA
>sig_2446
AGACCCGGACGCCCAAGCTATCGCCGACGA
>sig_2447
GCTATTGCTGTGCCAGGCAGTTTTAACGAT
>sig_2448
CGAAATGGAAAGCGGGGGAGTCCATTGCGC
>sig_2449
GATGAATGGCAGAAATTCGGACACGCGTCA
>sig_2450
TGGGCCAAGCTCGAATTTCTGCCATTCATC
>sig_2451
GGGGACTCTAGAGGATCCCCGGGTGGTCAG
>sig_2452
GACTCTAGAGGATCCGGACGTCATGGAATT
>sig_2453
AACTCGTAGGACAGGTGCCCAGGAAAAGGA
>sig_2454
ATGACGATGACAAGCTCGCCCTTAAGGGCG
>sig_2455
ATGATAAGCTGTCAAACATGAGAATTGAAG
>sig_2456
TTCGAGGCCGCGATTAAATTCCAACATGGA
>sig_2457
GACAGCCAGTGCCTTTCAGCCCCTGACCTC
>sig_2458
CGGCCGCTATGCGGTGTGAAATACCGCACA
>sig_2459
CATCACCATCACCATCACTAATGAGCTGAG
>sig_2460
CACCCGTCCTGTGGATCCGCTGCTAACAAA
>sig_2461
CGTGGGTATGGTGGCAGGCCCGTTGGCCGG
>sig_2462
GCTGAATTCACGTGGCCCAGCCGGCCGTCT
>sig_2463
GCAGAATACAGCAGCCTGCATTAATGAATC
>sig_2464
TAATTAAAAGCTTTACGTACTCGAGTGTAC
>sig_2465
AGGTCATTACTGGACCGGATCTGAATTGCT
>sig_2466
GCTGAATTCACGTGGCCCAGCCGGCCGTGG
>sig_2467
ACCCAAGGGAACAAAAGCGGCTCAAGGAGA
>sig_2468
GTCGCCCGGGCTGCAGCATGCATTTAAATG
>sig_2469
CGCGGTACCAGATCTTTAAATCTAGAGCTT
>sig_2470
GCGCAGCCTGAATGGCGAATGGAATTCCAA
>sig_2471
GTTCTCAAAAATGAACAAAGATCTACAAGT
>sig_2472
TTGGGCTAGCGAATTCCTGCAGCCCGGGGG
>sig_2473
CAGCTCGCCCGGGGATCTGGCTAGCGATGA
>sig_2474
TATACCATGGGTCATCACCATCATCATCAC
>sig_2475
CACTTCACCAACAAGGACCATAGACCATGG
>sig_2476
TCAACAAGCTTGTATTCTATAGTGTCACCT
>sig_2477
ATTCCAGTAAAGGAGAAGAACTTTTCACTG
>sig_2478
GATCGCATCACCATCACCATCACTAACCGG
>sig_2479
CACCGCCGGACATCAGCGATGATAAGCTGT
>sig_2480
CTGCAGCCCGGGGGATCTGGTTCTATAGTG
>sig_2481
ATGGCTGAATATCGACGGTTTCCATAGGGT
>sig_2482
GCACCTTCAGCCTGCGCGACGGCGGCTACC
>sig_2483
TTACTCAAGCTTGCATGCCTGCAGGTCGAC
>sig_2484
AATTAACGCAGAAGAGCATCGATGTCGACG
>sig_2485
CATTAATGCAGAAATCAATCTAAAGTATAT
>sig_2486
CTGCAGCTTCAGCCTCTCTTTTCTCGAGAG
>sig_2487
TGCTTAGGTGACGTCTAAGAAACCATTATT
>sig_2488
AGGCTTTTGCAAAAAGCTTGGCATTCCGGT
>sig_2489
TCCATTCGCCATTCAGGCTGCTATGGTGCA
>sig_2490
GGCGCGGCCANTGGGCAACTTCAGATAACC
>sig_2491
CAGAAAAGCGAACCTAAACAATGACTCTAG
>sig_2492
TAGCTCTAGAAATATTTTATCTGATTAATA
>sig_2493
TCCGTCGGCTGCAGGGGGGGGGGGGAAAGC
>sig_2494
AAAGGGATTAAAGGAATTGGGCCAGCTTTT
>sig_2495
GTGATTTTTGCGGACTCTAGATAGATCTGT
>sig_2496
GCTAGCCCATGGCTAATTCTGTCAGCCGTT
>sig_2497
CGAGGCCCTTTCGTCTTCAAGAATTCCCCT
>sig_2498
AGAGGATCCCTCGAGACTAGTCCATGGATC
>sig_2499
TAGTTTAAACTATGATAGTTAATTAACTCC
>sig_2500
GATCTCCTAGAGGTACCCTAGAGTTAACAC
>sig_2501
TTCGTCCATGAGATCTATTGATACGACTTC
>sig_2502
CAGCAAATGGGTCGGATCCGAATTCGAGCT
>sig_2503
CTAAATAAAAAAAATTAGTCAGCCATGGGG
>sig_2504
AACTAGTGGTACCGCATGCCTGCAGTACCC
>sig_2505
CAGTGTGCTGGTCGACCTGCAGGATCCCGG
>sig_2506
TCCGAAGTTCCTATTCTCTAGACATCATTA
>sig_2507
TGTTCCCTGGCCAACACTTGTCACTACTTT
>sig_2508
CTCATATGTCTAGACTCGAGGATCCAAATT
>sig_2509
TTATTTCTAGAATTCGATAGATCCCAATGC
>sig_2510
TGCTGCCCCGGGACGAGGTGTCAAAGTTCC
>sig_2511
ATTATTTTCATTGGATCTGTGTGTTGGTTT
>sig_2512
TCCACGGCCGGCTGGGCCACGTGAATTCAG
>sig_2513
TGTAGGCAGGCCTCCTTGAAAGGATTTCCC
>sig_2514
GATCCCCGTCGACGCAAAAGAGCTGATCGC
>sig_2515
GGTTCTGGTTCTGGTGATGACGATGACAAG
>sig_2516
CGGGCGTGCAAGATTCCGAATACCGCAAGC
>sig_2517
TCCACGGCCGGCTGGGCCACGTGAATTCAT
>sig_2518
CGATAAGCTTTTTGCAAAAGCCTAGGCCTC
>sig_2519
AGGAGAAGCAGCAGCAGCATTGTCAGCAGT
>sig_2520
ATTCTCGCCTGCTTTTTTGTACAAACTTGT
>sig_2521
CCATGGCGCGCTTACCAATTAGAATGAATT
>sig_2522
TAACAGCGCTTAGAGCTCGAATTTCCCCGA
>sig_2523
ACAAGCGAGTTGACAGGATTAACCTGGGCC
>sig_2524
GGCCAGTGCCAAGCTTGGCTGCAGGTCGAA
>sig_2525
TTGCCAACGACTACGCACTAGCCAACAAGA
>sig_2526
TCACTAGTGATATCGAATTCCCGCGGCCGC
>sig_2527
AATACTCAAGCTTGCATGCCGGTCGACTCT
>sig_2528
TCGGACTCTTGTCGTCGTCATCAATCGTAC
>sig_2529
AGCTTGTCGACCACGTGATGGTGATGATGA
>sig_2530
TTGTAGTCGCTGTTATCAACCACTTTGTAC
>sig_2531
AAAAAAACCTATAAATACGGATCCCGGGAA
>sig_2532
AACCACCGTCACAAACACAAGCTTCTCGAG
>sig_2533
GTCCTCGTTCAGGGCGATGTAATCGCAGCC
>sig_2534
GGCGAGCTCGAATTCGCGATAAGCGCCTTC
>sig_2535
CTTGACGCGCCCTGTAGCGGCGCATTAAGC
>sig_2536
GCCGACCCAGGCTTTCCACGCCCGCGTGCC
>sig_2537
GGATCCTCGAGTGCGGCCGCAAGCTTCGTC
>sig_2538
CCCCCGAACTGCAAATTCGTTAACTGCACA
>sig_2539
ATTCGCATCGATTGTCAGACCAAGTTTACT
>sig_2540
CATCGAAGGCCGCGGCCGCTTAATTAAACA
>sig_2541
TGAATGGCAGAAATTCGGACACGCGTCAAT
>sig_2542
TTCTAGATCCGGTGGGTTTTGAGGTGAGGA
>sig_2543
CTGCTCGAGCCGGGCCCCTTAAACAAGAAT
>sig_2544
ACAGCAAATGGGTCGCGGATCAAGCTTCGA
>sig_2545
TTTTCATCAGCTGTCCCTCCTGTTCAGCTA
>sig_2546
ACTAAAAAGGAATTCGAGCTCGGTACCCGG
>sig_2547
TGGTGGCGGTTCTATGCATGCTAGCCTCGA
>sig_2548
CTGAAGATCCTGGCGTAATAGCGAAGAGGC
>sig_2549
CATCACCATCACCATGGGATCCGCATGCGA
>sig_2550
CCGGCCGCCATGGCCGCGGGATTAATCACT
>sig_2551
TGGGAGCGAACTCCGGGCGAATTTGAAGCG
>sig_2552
GATCCTTTATTTTCATTGGATCCGTGTGTT
>sig_2553
ATGATAAGCTGTCAAACATGAGAATTGGCG
>sig_2554
AACCTGGCCGGTTCTGGTTCTGGCCATACT
>sig_2555
CTTCATGCATGCGAAGACTGGATCCCATAG
>sig_2556
ACAGCTTTGTATAGTTCATCCATGCCATGT
>sig_2557
CATCGATGAATTCTCTAGAACTAGTAAGCT
>sig_2558
GCCGCCATGGCCTCTAGAGCCGATCGTGAA
>sig_2559
AGACTAGGTGGATCCCGGGCCCTATCACCA
>sig_2560
AAACCTGCAGAACATTTCCGTGTCGCCCTT
>sig_2561
ACTAAGGAGGTTGTATGAATTCGCTAGCAA
>sig_2562
CCCTGTTATCCCTACCCGGGATTACCCTGT
>sig_2563
GAGAGTTATAGGGGCCCTTATCCACCCGTC
>sig_2564
TGCTGCAGACATGAGGTTGCCCCGTATTCA
>sig_2565
CAAGTATCCACGTTCTCGAGAACGTTGGGC
>sig_2566
ACGAATTCCAAAATATAACATAAATAACAT
>sig_2567
TTTTAGAGATTTTCCATACCTACCAGTTTT
>sig_2568
GTACGATTTATTGGATGTTAACGCTACTAC
>sig_2569
CCATATGTTTTTCCTCCTTATAAAGTTAAT
>sig_2570
AGGTCGACCATGGTCCGTCCTGTAGAAACC
>sig_2571
AGGTTGTATGGATCCTCTACGCCGGACGCA
>sig_2572
GTGCAGTTTAAGCCGAATTGATCCCCGGGT
>sig_2573
GCCTGCAAGGCGTTGCGCGGTCAGAAAATT
>sig_2574
AAGTGCCAGTAAAGCGCCCGCTCCTTTCGC
>sig_2575
CAAAAAGTGAAATCAGGGGGATCCTCTAGA
>sig_2576
TACATTTGGGCCCTCAGAAAAACTCATCGA
>sig_2577
TTTCACGTTTTCCATTTCCGTGCTTCACGC
>sig_2578
AAAGTAGCCAAAGCTAAAATAATTTCCAAG
>sig_2579
CGTCACCGAGATCTGAGATCACGCGTTCTA
>sig_2580
CCCTTTCGTCTTCAAGAATTCAAACAGGGT
>sig_2581
AGTTGAACACGGGATAATACCGCGCCACAT
>sig_2582
GGACTCTAATCAAACAAGTTTGTACAAAAA
>sig_2583
CCCGGGATCCTGATGGTGAGCAAGGGCGAG
>sig_2584
TAGAAATTTTGAGTAATTGCTCGAGACTCT
>sig_2585
ACAGCTATGACCATGATTACGAATTCGCGG
>sig_2586
TTACCTGTCCTACCAATCTGCCCTTTCGAA
>sig_2587
GGTACCTCTAGAAGAAGCTTGGGATCCCGT
>sig_2588
ACAGCAAATGGGTCGGGATCCGAATTCGAG
>sig_2589
TACAAAGTGGTGATGCCATGGATCCGGAAT
>sig_2590
ATCATTGCAATTGGATCCAGACATGATAAG
>sig_2591
GACTGCCATGGAATTCGGTTTAAACGGCCG
>sig_2592
TATAGATCAGCTCCGCGCCCCTCGGGTCGT
>sig_2593
TGGTACCCGGGAATTCGGCCATTATGGCCT
>sig_2594
TCGGCCGCCGAGGCCGGCATCACCGGCACC
>sig_2595
ATATCGAATTCCTGCCCGGGCGTTGTAATC
>sig_2596
AAAAGAGAGGCTGAAGCTGCAGGAATTCAC
>sig_2597
CCGAGCTCGAATTCTGTTTCCTGTGTGAAA
>sig_2598
TACCATGGGCCACCATCACCATCACCATAT
>sig_2599
GGATCCGAATTCAGATCTCTCACCTACCAA
>sig_2600
CCTAAAAGTCACGACCGGTTGTGTGAGGAA
>sig_2601
TCGATCCGGATCAGCAGGTGGAAGAGGGAC
>sig_2602
GTCGACTCTAGAGGATCCGGATGTCATGGA
>sig_2603
TCCATGGCCGACCCTGGTGACCACCTTCGC
>sig_2604
GTGAATTAATTCCACAAGCTTGTGGAATTC
>sig_2605
TTGCGGCAGCGTGAAGCTAGATGACGTGCG
>sig_2606
GCGGCCGAGACCTGGGCCTTCGAGTCCTTG
>sig_2607
GTACCGATGCATGCAAGCTTGGCGTAATCA
>sig_2608
GGAATTCCGCGGATCCTCTCCCTATAGTGA
>sig_2609
TCCTGGATGCCGACCGGATTTGCACTGCCG
>sig_2610
CCTCTAGGAATTCTCTAGGGATCCCGGCGC
>sig_2611
TCGTAACGACCGGTCAGGACGTAGCGGCTC
>sig_2612
GCGTCTAGCGTAGGCGCCGGTCACAGCTTG
>sig_2613
CAGCCAAGCTGCAAGCTTGCAGCTTGGCGT
>sig_2614
GTTGCAGACAAGGCCGCTCAGGGCGAGAAG
>sig_2615
GAGACGCGTGGCATGCAAGCTTGGCACTGG
>sig_2616
AGGAGGAATAAACCATGGATCCGAGCTCGA
>sig_2617
AATATATCTCTAAGCAAATCCCGAATATTT
>sig_2618
CTCTCGGCATGGACGAGCTGTACAAGGCTG
>sig_2619
ATACGGCATCAGTTACCGTGAGCTGCAGAA
>sig_2620
AGACGAATTCGAGCTCGGTACCCGGGGATC
>sig_2621
CAGTCATGTTATTCTCTCTTGTCATTGAAA
>sig_2622
CCCGGACTCTTGTCGTCGTCATCCACGTGA
>sig_2623
CTCAGAGGCTGTAGGTGTCAGGTCTTCAGC
>sig_2624
TTTCCGGTGGTGGTGGTGGAATTCTAGACT
>sig_2625
TAACCTTATTTTTGACGAGGGGAAATTAGG
>sig_2626
TTGGCGTCTTCGACCTGCATATAACCTGCA
>sig_2627
TACCGAGCTCGAATTCATACAACCTCCTTA
>sig_2628
ACGAGCGTACATATGTATATCTCCTTCTTA
>sig_2629
GATCTGCCATTGTCAGACATGATACCCCGT
>sig_2630
ACACCCGTCCTGTGGATCCGGGTCCCCTTT
>sig_2631
TACGGGCCCTTAAGGCCGCCTGATGCGGTA
>sig_2632
AGAATTCAGATCTGAATTCTTGAAGACGAA
>sig_2633
ATTCAGGCGTACGAACCAGGCGTTTAAGGG
>sig_2634
GAGGCTGAAGCTGAATTCACGTGGCCCAGC
>sig_2635
AATTGATTACTATTAGACCTTACGCGCTAT
>sig_2636
ACGACTCACTATAGGGTCTAGAGACCGGGG
>sig_2637
CAATTCTGACGGTTCACTAAACGAGCTCTG
>sig_2638
GATATCACTAGTTTTTGGTACCTTATTTGT
>sig_2639
GGAGACCACAACGGTTTCCCTCTAGGATCC
>sig_2640
TCCGGGGAATTCCCGGTATGGATGGCACCG
>sig_2641
TCATCGGCGGTAGTTTATCACAGTTAAATT
>sig_2642
GTGGACAGCAAATGGGTCGCGGATCCGAGC
>sig_2643
GCCCCCCGCTAGCGTCTTCGGAGGACAGTA
>sig_2644
ATACGGCATCAGTTACCGTGAGCTGCAGGT
>sig_2645
TCGACGTCCCATGGCCATTCGAATTCGTAA
>sig_2646
TGTCCACCAGTCATGCTAGCCATGCTCATT
>sig_2647
TCATTCGTGCGCTCTAGGATCTCGCCTGTC
>sig_2648
TTTATTTTCACTTTTTAAGTATAGAATAAA
>sig_2649
AGAAATTAAGCATGCGAGGATCCAGATCTC
>sig_2650
AGAGTCACTATCGCTCAGGGCGGGGTCCTG
>sig_2651
AAAATTTTTCTAAATGTTTTACGATTTTCC
>sig_2652
AGCGCTCACAATTGCGGCCGCAATTGTTAA
>sig_2653
CGTAATACGACTCACTATAGTTCTAGAGGC
>sig_2654
ATATGTTTTTCCTCCTTATAAAGTTAATGC
>sig_2655
TGTTCAAGCAACAAGTCCACGGATCCTGAA
>sig_2656
ACCTGCAGGCATGCAAGCTTTTGTTCCCTT
>sig_2657
GACGGAGCTCGAATTCGGATCCCCGAGCAT
>sig_2658
TCGCTAGTTAGTTAGGATCCCTTCGCGAGG
>sig_2659
ACTCTAGAGGATCCGGTACTCGAGGAACTG
>sig_2660
CTTAAAACTTACTGAACAACCAGAATTAGC
>sig_2661
TGATAATAATGGTTTCTTAGCACCCTTTCT
>sig_2662
CCCCGGGCGAGCTCGAATTCGAGCTCGGTA
>sig_2663
TTGTCTTTGCAGTTTAAGGTTTACACCTAT
>sig_2664
CTGACCAAAATCCCTTAACGTGAGTTTTCG
>sig_2665
TCCAAAAGTCGAATTTCGAGCAATCGCCCT
>sig_2666
GATTAGGGTGATGGTTCACGTAGTAATTGG
>sig_2667
CCCTAGCAACCAGGGACATAGCAGAAGAGC
>sig_2668
GTGACACCACGATGCCTGCACAATGGCAAC
>sig_2669
TGAGCGGGACTCTGGGGTTCGATGTCGACA
>sig_2670
GAGATCGGCTTCCCGGCAATTCGACGCGCG
>sig_2671
AATGGCGTTGGCCGCAGTGTGGAAGGCGTA
>sig_2672
TTAAGCTTATTTGTATAGTTCATCCATGCC
>sig_2673
ATATCGCCGTGGCGGCCGCTCTAGTCCGAG
>sig_2674
AGATCTATGCTGGCGTGCCGTCATCCGAGT
>sig_2675
CTAGGCAGCTGGACGTCCAGCTGCCTAGGC
>sig_2676
TTAGTAGTAGTAGGCGGCCCCCGGGAATTC
>sig_2677
GCAAGCTTCCCCCTCCAATTCGGGGGGATC
>sig_2678
GGAGTACAGCACATCCATTTTGGGATCCCC
>sig_2679
ACTACCGDATTAAAGCTTAGTTGCCTTCTC
>sig_2680
TGGCTCGAGCCCGGGGAATTCCAGATAACT
>sig_2681
AAGGATCCCTATAGTGAGTCGTATTATGCG
>sig_2682
AGACCGGAATTCGAGCTCGCCCGGGGATCC
>sig_2683
ATTCGGATCCTCGAGCGGCCGCGATCCGAG
>sig_2684
TATGAGTATTCAACCGATTAGCTTTAATGC
>sig_2685
AAGAATCCCGGGATCCGAATTCTCATGTTT
>sig_2686
TAAGCATGATGATGATGATGATGGCTGTTA
>sig_2687
GGGATCCTCTTCCGCTTCCTCGCTCACTGA
>sig_2688
GATATACGCGTTTAATACGACTCACTATAG
>sig_2689
CACGCGAGGCTAGTTACCCTTAAGTTATTG
>sig_2690
AGAATTCGATAAGCTTCTAGGATCCGATCA
>sig_2691
GTAACACTACGGGAGACAATTGCGCCGAAT
>sig_2692
GGATATCTAGAATTATTCCATTGAGTAAGT
>sig_2693
CTCGCGAAAGCTTGGCTGCAGGTCGACGGA
>sig_2694
TATTCGAAGGATCCAAACGATGAGATTTCC
>sig_2695
GCTTGGATCCTCTAGAGCGGCCGCCGACTA
>sig_2696
CGTCGACGAATTCCAGTCTAGAGCAAAGCT
>sig_2697
CGGATAACAATTCCCCTCTAGGATCCGAAT
>sig_2698
CTCATCCGCCAAAACAGCCAAGCTTATTGA
>sig_2699
GGACAGCAAATGGGTGCTTAGAGCTCGAAT
>sig_2700
CCTTGCTCACCATGGATCCTCTAGATCGAA
>sig_2701
ATTTCACACCGCATATGGATCCATGCATGT
>sig_2702
TCTGCAGGCGCGCCCGCCCAATTCGCCCTA
>sig_2703
GCACACATACATATACACAGTTTTCATGTA
>sig_2704
ATTCGAGCTCGGTACCAGTGAAGACAACAC
>sig_2705
ATCCGAACAAAAACTGATCAGCGAAGAAGA
>sig_2706
TGTGATAAACTACCGDATTAAAGCTTAGTT
>sig_2707
GCAGAATTGGGAATCAATTGTTACATGGAA
>sig_2708
GTGTGGCGCTGATCACCCAGCAAGGGCTGA
>sig_2709
TATTTGCCCATGTTCTTTCCTGCGTTATCC
>sig_2710
TAGGGCCCGGGATCCTGATGGCCTCCTCCG
>sig_2711
CGATATCCATGGCCATCGCCGGCTGGGCAG
>sig_2712
GACCATAGCATATGAAAACTGAAGAAGGTA
>sig_2713
AATATGCATCAAGCTGAGCTCGAATTCCTG
>sig_2714
AATCCCGACCCATTTGCTGTCCACCAGTCA
>sig_2715
GTCGTCATCATTCGAACCGGTACCCACGTG
>sig_2716
GCCAAAGTTTACTCATATATACTTTAGATT
>sig_2717
CCTCGAGGTCGACCTGCAGCCAAGCTACGT
>sig_2718
TCAGGCCTTGCGGCCGCGGCCAGATTGGCC
>sig_2719
ACAAACATTTGAAAGAAAAATTAAAAAAAA
>sig_2720
TCGCCCTTGCTCACCATGCTCATTCTAGAG
>sig_2721
CCGGATCCTCGAGTGCGGCCGCAAGCTTCG
>sig_2722
ATCCGCCAAAACAGCCAAGCTTCGAATTCC
>sig_2723
TTAAATCAAATCTAAAGTATATATGAGTAA
>sig_2724
AGCTGAACAGGAGGGACAGCTGATGAAAAC
>sig_2725
TGCGTTAACGAGAGTTGGCCGTTGCTCATG
>sig_2726
GTGGACAGCAAATGGGTCGCGGATCCGGCT
>sig_2727
AGGACCTCCTGTCATCTCACCTTGCCCCTG
>sig_2728
GAAAAACGCCAGCAACGCGGCCCGAGATGC
>sig_2729
GTGCCATGTTAGTCAGTAAAGTTTACTCCC
>sig_2730
CTGGAGCCGGTGAGCGTGGGTCCCGCGGTA
>sig_2731
ACGGGATCGATCCCCCCAAGCTTGCATGCC
>sig_2732
GTCTAGAGGGCCCAAGCTTGATGCATATTC
>sig_2733
ATCGCATCACTGCCTAAAAAAAAAGAAGCC
>sig_2734
TCGTCTTCAAGAATTATTCATCCGCTTATT
>sig_2735
TCCATCTTCTCTTGCTGTTATCAACCACTT
>sig_2736
AATTTGAAGACCGGTAAACCAGCAATAGAC
>sig_2737
CATCAGGAATTCCAGACGATTGAGCGTCAA
>sig_2738
ACAAAACGGTTTACAAGCATCGAGCTCGGT
>sig_2739
TTATTCGTCAGAGGATCCACTCGTTATTCT
>sig_2740
GATCTTTTTTCTGGTCGACGCCTGCCCCTC
>sig_2741
CTAGAGGATCCCCAGATCTTAGAAGCAAAC
>sig_2742
CTAGAGAATTCCTAGAGGTACCCTAGACCC
>sig_2743
GGAATTCGCGCGACCGGATCCGGGCAACGT
>sig_2744
GCAGGGAGGCAAACAATGAGAGCTCGATGC
>sig_2745
TAGCCACGTTCGGGGCGCGCCTAAACGGAT
>sig_2746
GTACCAGTGAAGACAACACCACTAGCACAA
>sig_2747
GCCGCAGCTTTAATGCGGTAGTTTATCACA
>sig_2748
GGAGTCGCATAAGGGAGAGCGTCGACGAGA
>sig_2749
GTCGACGGATCCGTCAGACCCGTTTCGTCC
>sig_2750
CAAGCTTTAAACTAGTTAACGCGTGCCGAG
>sig_2751
TCCCAAAGATCTGATCATATGCATCCGCGG
>sig_2752
GAGATCTAAGTAAGCTTGGCATTCCGGTAC
>sig_2753
CGATTTCGAAGCTAGCTCGCGAGTCGACCG
>sig_2754
CCGAGATCCATGCTAGCTGCAGCTCTGGCC
>sig_2755
TCTCTCCTCTTCATATGTTAACGAGCTCGG
>sig_2756
AAATCTCGATGATAAGCTGTCAAACATGAG
>sig_2757
GGTGGCCGGGGCGCTGTCGTAACGACCGGT
>sig_2758
AGCTCGAATTCGGATCCGACCCATTTGCTG
>sig_2759
TCGTGCGAGCTCATCGATTTCGTTCCACTG
>sig_2760
GGTCGCCACCATGGTGAGCAAGGGCGCCGA
>sig_2761
TTGCTCACCATGCTGTTATCAACCACTTTG
>sig_2762
ATATCTTAGGATCTCCCATCGGTGATGTCG
>sig_2763
CGTCTTCAAGCTGCCTCGCGCGTTTCGGTG
>sig_2764
CACACACACATATCTTAAGTTATATTGCTA
>sig_2765
TAGTAAAGGAGAAGAACTTTTCACTGGAGT
>sig_2766
GGGCAGGGGGGATCCACTAGTTCTAGAGCG
>sig_2767
AAAGGATCGATCCTCTAGAGGATCCCCCTA
>sig_2768
GCGATTCACTTGCACGTAACACCGGTTTCT
>sig_2769
GCTCCTGAAAATCTCGCCAAGCTTTTTGCA
>sig_2770
TGGCGGCAACTGGATTTATGAGTGGGCCCC
>sig_2771
ACTAGCTAGAACTAGGATCCAACCCCTCCG
>sig_2772
ACGGATCCCGGGAATTCGAGCTCGGTACCA
>sig_2773
GCCGCAAGACCATAATTTTCTGCTGGCTAA
>sig_2774
ATCGCAGTCTCATACCGGCTACGGGAGACT
>sig_2775
CTTGTCATCGTCATCCCCGAGGTTGTTGTT
>sig_2776
GCGCGCTTACCAATTAGAATGAATTCTTAT
>sig_2777
CGGATCCTAGAAGCTTATCGAATTCTCATG
>sig_2778
CGGGGGCCACAGGCGCCCACGAACCCAGTT
>sig_2779
CTTATCGATTTCGAACCCGGGGTACCAACT
>sig_2780
GCATCGCTGACGAGTAACCGGATCCCCGAT
>sig_2781
CCGGAAGCTAGAGTAAGTAGTTCGCCAGTT
>sig_2782
AACTTAGTACCAGGTAATGGACTAATGAAA
>sig_2783
AACGATCCACCGGTCGCCACCATGGCCTCC
>sig_2784
CTGGGGATCGTTATACATCGAGGGCAGGCA
>sig_2785
GGATCCGAATTCTTGAAGACGAAAGGGCCT
>sig_2786
GGAGACCGGAATTCGAGCTCGCCCGGGGAT
>sig_2787
CATCGGGGGCCATCGATGCTGATAGAAACA
>sig_2788
CCTGGGCCCTCGAGGCCCTTTAGCTGTCTT
>sig_2789
CAGGTCGACAAGCTTGCGGCCGCATAATGC
>sig_2790
AAAAATCTGGTCATTTCACCACAGTGATCA
>sig_2791
AGAAGGAGATATACCATGGTGTCCCCCGGG
>sig_2792
GCCAGTGAGCGGAAGAGCGCCTGATGCGGT
>sig_2793
ACTGGAGAATATTACTAAGGGTACTGTTGA
>sig_2794
AGCTGTCAAACATGAGAAGTCGCTTGCGGT
>sig_2795
AATAAATCGAACTTTTGCTGAGTTGACGGT
>sig_2796
AGGAGATCTGGTCTCCCACAATGAAGGTCT
>sig_2797
CTTTCTTCATTAGAATCAATCCTTTTTTAT
>sig_2798
GCTTAGGCGTAGTCACGAATGAATAACGGT
>sig_2799
CTCAGATCTGAGCTTGCATGCCTGCAGGTC
>sig_2800
TCCGCTCATGAATTAATTCCGCTAGATCCC
>sig_2801
GAATTCACCTCCTTGTCGACAAGCTATTCT
>sig_2802
TTAAGAAGGAGATATATCCATGGCGGACTA
>sig_2803
ACGCGTTAACGATCGACTCTAGAGGATCCC
>sig_2804
ACAGGGCGCGTGCCCTTTCGTCTTCAAGAA
>sig_2805
GCCGACCTGCAGGGGGGGGGGGGGCGCTGA
>sig_2806
CTACCGGACTCAGATGATCCACCGGCCGGT
>sig_2807
AATAAACAAATAGGGGTTGCTCTTCACATA
>sig_2808
GAGGGGCAGGCGTCGAGAAATCATAAAAAA
>sig_2809
GATGTAACCCACTCGCGCACCCAAGTGATC
>sig_2810
GAATTCACTCGAGGAAGCTTGTCATCGTCG
>sig_2811
CACCAGTCATGCTAGCCATATGGCTGCCGC
>sig_2812
AACCGGTGTATACCCGAAGTATGTCAAAAA
>sig_2813
TGCCATTGCTGCTGGCATCGTGGTGTCACG
>sig_2814
CCGGGTTGGGAATTCGTAATCATGGTCATA
>sig_2815
CTCGGCATGGACGAGCTGTACAAGGCTGTT
>sig_2816
CTCGCGCCGAGCGATGCCGACCAGCTGGAC
>sig_2817
TTGAGGGACGCGGGTCCATGGATATCGGGG
>sig_2818
CGCAGAGTCTTCTTTTTTCCGGAGCACGTG
>sig_2819
ATGGACCACTATCGCGAGCCCTTCCTCAAG
>sig_2820
GTACCTCTAGAGAATTCAAGCTTAATCACT
>sig_2821
TGGTCCAACCGCTGGGCCAATGCCCTCCTG
>sig_2822
CATTAACTTTATAAGGAGGATTAATTAATG
>sig_2823
CATCTAGCTTCACGCTGCCGCAAGCACTCA
>sig_2824
ACTCCGATCGGAGGACAGTACTCCGCTCGA
>sig_2825
ATGATGCCGGATCCGGAATTCCCTCGAGGT
>sig_2826
CCCGAAAAGTGCCACTTGCATCGATGAATT
>sig_2827
CAATTGGGATCCTCTAGACCCGGGATTTAA
>sig_2828
GGAGTCGCATAAGGGAGAGCGTCGACGGAT
>sig_2829
TGACGCTAGCCACCATGACCGAGTACAAGC
>sig_2830
GAAACGCGCGAGGCAGCTGGCTGACATTTT
>sig_2831
CAAGAAAAACCTCTAAGCTCAAAAGTCTAG
>sig_2832
ATGTTGAATACTCATACTCTTCTTTTTTCA
>sig_2833
GGGTACCCAGCTTGCATGCCGGTCGACTCT
>sig_2834
CTTTACCCATGGTGGCGACCGGTGGATCCC
>sig_2835
TTCGCTGATCGCCGGTTACGGCAGTACTCA
>sig_2836
ACACCACCTTTGAAGAAATTATTATTGGAT
>sig_2837
AGCGGAGTGTACTGGCTTAACTATGCGGCA
>sig_2838
CCACCACACTGGACTAGTGGATCATCTGCA
>sig_2839
CGGCGTAGAGGATCCCGAGAGGGAAACCGT
>sig_2840
ACGAAGTTATGAATTCAGCTTCAGCCTCTC
>sig_2841
GCGCGGCGGGCGGGAGTCGCTGCGACGCTG
>sig_2842
GCGCTTTGGGCAAACCAAGACAGCTAAACT
>sig_2843
GTCTAGGAAGCTTTCTAGGGTACCTCTAGG
>sig_2844
ATTGCTGCAGATCCGGGGAATTCGTAATCA
>sig_2845
ATGAGCTTAATTATGGTGGAGCTATGCGGG
>sig_2846
ATTAGGCGCCGGTGGAGTGGCGGCCCTCGG
>sig_2847
TTTACTGTTGCCATATAGCTATCATTTTAC
>sig_2848
CCCGCGTTAGCGGCCGGGAGGGTTCGAGAA
>sig_2849
TCATACTAGAATGGTGATGGTGGTGATGGC
>sig_2850
AAGCGAGACGAAATACGCGATCGCTGTTAA
>sig_2851
TCATCGGTGACCCGGGCGATAAGCTTCGGG
>sig_2852
TCTTCTGAGCGGGACTCTGGGGTTCGGACG
>sig_2853
TCGAGGGATCCACTAGTTCTAGAGCGGCCG
>sig_2854
TCCCCGGGTACCGAGCTCGAATTCCCTATA
>sig_2855
CAGCCTCTCTCTTCTCGAGAGATACCCCTT
>sig_2856
CGGCCGCGGTACCGGGCCCGTCAGTTCCTA
>sig_2857
TCCGCTCATGAATTAATTCCGCTAGATGAC
>sig_2858
TCCTGCAGGTCGACAGCAAACGGTGATTTT
>sig_2859
CGCTGTCGACCTCGAGAGATCTGCCCGGGC
>sig_2860
GGCCGTCGACGAACAAAAACTCATCTCAGA
>sig_2861
TGTACTCGAGTTATTTTTGACACCAGACCA
>sig_2862
CGTCATCACCGAAACGCGCGAGGCAGTGGA
>sig_2863
GCGCCGAGGTCCAGTCAAAGGATCTCCCAT
>sig_2864
GCTCGAGCCCAGTCCAGCGCTCACAATTGT
>sig_2865
GAACGGCACCGCGTCGACCAACGGCGGCCA
>sig_2866
GGGATCCCAGCTTGAATTCGACTCTAGATT
>sig_2867
TTAAAAAGGATCGATCCTCTAGAGGATCCC
>sig_2868
ATTTAAATAATTCACAACAAAGCTTCTGTA
>sig_2869
CTGATCGAAGGTCGTGGGATCCCCGAATTC
>sig_2870
AGAATTTATCATGTCCCCTATACTAGGTTA
>sig_2871
ACCTGCAGGGGGGGGGGGGGACATGAGGTT
>sig_2872
AAGGATCCCCAATTCTCATGTTTGACAGCT
>sig_2873
CTAGATCCGGTGATTGATTGAGCAAGCTTT
>sig_2874
GCTCGAGTTTTTCAGCAAGATATCTTTCTA
>sig_2875
TTCCGGTCAGATCCGCCTGTACGACGGCCG
>sig_2876
CGGTGGATCTCATATGCCTAGGAGCTCCGC
>sig_2877
GCGTGACACCACGATGCCAGCAGCAATGGC
>sig_2878
CAACTGTTGGGAAGGGCGATCGAGTGAATT
>sig_2879
AAAAATGCTCCTTCAATATCAGTTTCGACA
>sig_2880
AACAGCTCCTCGCCCTTGCTCACCATGCTG
>sig_2881
AGGACAGTACTCCGTCTAGAAACTCGGTAC
>sig_2882
AGGCAAACAATGAGAGCTCGGGGGGGGGGG
>sig_2883
CGGCCGCACTCGAGATCAAACGGGCTAGCC
>sig_2884
TATCGATGGGACCATCATACTCATTGCTGA
>sig_2885
CACTAGTGCGGCCGCCATGGCCTCTAGAGC
>sig_2886
AGAAAAATTAAAAAAAAAACCCTACAAACA
>sig_2887
TAATCTAGAGTCCGCAAAAATCACCAGTCT
>sig_2888
ATGAGAATTCTTAGAAAAACTCATCGAGCA
>sig_2889
AAGCACCGCCGGACATCAGCGCTAGATGAC
>sig_2890
ACACTTGTCACTACTTTCGGTTATGGTCTT
>sig_2891
ACGTGGCTTTCCCCCCCCCCCCTGCAGGCA
>sig_2892
ATTTTGATCGATCAGCTGAATTCCCGTTTA
>sig_2893
AACAGAAATTGTAAATCTCGCTTCATTTAA
>sig_2894
TGATCAGCTAGCCAACAAAGCGACGTTGTG
>sig_2895
GCTGGCCTCACTGGCCTAGGATGCAATTTC
>sig_2896
CGGCGCCAGATTTATCAGCAATAAACCAGC
>sig_2897
AACAGCTCCTCGCCCTTGCTCACCATGGCT
>sig_2898
GCCCGCTGGGTGCTTTTGTGGTTAGCAGAT
>sig_2899
AAGAGTATGAGTATTCAACCGATTAGCTTT
>sig_2900
ATGCGATCCTCTCAGGCCGGCATGCGGCCG
>sig_2901
TCCCTAGAATCGATCCTAGAAAGCTTCCTA
>sig_2902
TTTTGGAGATCACTTAGATCTGATCTAGAG
>sig_2903
CCTGCAGGCATGCAAGCTTAGCTTGAGCTT
>sig_2904
GATAATAATGGTTTCTTAGTCGGGACGCTC
>sig_2905
ACAACAAGGCTTCCATTCACTGGCTCCCGT
>sig_2906
ATTACCCGGGTCCCTGGTCGACGCTGCAGT
>sig_2907
TACCAAGCTTGAGCTCGAGGGCCCGCGGAT
>sig_2908
CCCCTCCGACAGGGTGAAGCTCTTTCCCCA
>sig_2909
CGCTAGCCGCAATTACTGTGAGTTAGCTCA
>sig_2910
ACGACGACAAGAGTCCGGGAGCTCGTGGAT
>sig_2911
ACAAAACGGTTTACAAGCATCGAGCTCTCA
>sig_2912
CTCATGCTGTTATCAACCACTTTGTACAAG
>sig_2913
CGCCTGATGAATGCTCATCCGGAACTCCGT
>sig_2914
GCTACCTTAAGAGAGTCATAGTTACCCGAG
>sig_2915
TACCACAACTTCGCCCTGCAGCTGCAGAGC
>sig_2916
AGTGCCACCTACGCGCCCTGTAGCGGCGCA
>sig_2917
CTCGATATCGCATGCGGTACCTCTAGACGC
>sig_2918
ACGTTGTTGCCATTGCGGCAGGCATCGTGG
>sig_2919
ATCATCAAACAAGTTTGTACAAAAAAGCTG
>sig_2920
CCGGGTACCGAGCTCGCACGAACCCAGTTG
>sig_2921
GCCACTCCACCGGCGCCTAATCTAGAGTCC
>sig_2922
GCAGTTAAAGTACTTTTGGAATTCGAGCTC
>sig_2923
CTCGTAGGTTCCGGTCAGGGCGCCGTCGGC
>sig_2924
GGGCCAAGCTCGAATTTCTGCCATTCATCC
>sig_2925
CCGCATATGCATGCGGATCCCCGACTACGT
>sig_2926
ATATGATATCGATGTACAGATCTGATCGGC
>sig_2927
TTCGGATCCGACCCATTTGCTGTCCACCAG
>sig_2928
CCTTAAGCTTGGCGTAATCATGGTCATAGC
>sig_2929
AGGGGGGGCCCGGTACCAGGTAAGTGTACC
>sig_2930
CGCTCACTGCTCGTTTAAGGATCTGATCAA
>sig_2931
CAACTGGGTTCGTGCGAGCTCTCCATGACC
>sig_2932
CGGTATATCCTTATGTTTGTAATGGTTCAA
>sig_2933
CCCCCCCCCCTGCAGGTCGACGGATCCGGG
>sig_2934
GAAAGAATAGGAACTTCCCCAAACAGCTAT
>sig_2935
GATCCCCGGGTACCGAGCTCGAATTCTGTT
>sig_2936
AATTCCGCAATTCACTGGCCGTCGTTTTAC
>sig_2937
ACCAGGTCCCCGGGAACCTCACACCATTTC
>sig_2938
AGCAGCCATCACCACCATCACCATTCTAGT
>sig_2939
TTAAAAGAAATTGATCCGTCGACCTGCAGC
>sig_2940
TTACTTGTACTTTCACTTGAGTAAAATTTT
>sig_2941
TGGTCTGGTGTCGGGGATCCGTCGACTCTA
>sig_2942
TGTAACGGACTCTAGATCTAGTTGCAGCCT
>sig_2943
ATGTCATGATAATAATGGTTTCTTAGCACC
>sig_2944
TCTCGACCTTGCAGGCCAACCAGATAAGTG
>sig_2945
CACCATGGCTCAGTCAAAGCACGGTCTAAC
>sig_2946
TCGACCCGGGAATTCGGGGATCCCACGACC
>sig_2947
AGAGAGACTGGTGATTTTTGCGGACTAGAA
>sig_2948
ACAGCAAATGGGTCGGGATCCGGCTGCTAA
>sig_2949
ACGCAGTGACCTCAGGCAGCAGCTGAACCA
>sig_2950
GATGACGTCACCTAAGCAGGCCCATAGCTT
>sig_2951
CCGGTGATTGATTGAGCAAGCTCGATTTGT
>sig_2952
ATTAACTATCATAGCCGGCCACCATCACCA
>sig_2953
CTCGATATCGCATGCGGTACCTCTAGAGCC
>sig_2954
CGCGTGCATGCAAGGAGATGGCGCCCAACA
>sig_2955
CCCCCATCGATGTTTTTCCTCCTTATAAAG
>sig_2956
CAGGATGACGCGTCGACAAGCTTGGATCCG
>sig_2957
TGTTCATGACGGATCCCCGGGAATTCGTAA
>sig_2958
TGAATTCTGCTTGCAAGAACTGGTTCAGTA
>sig_2959
CGAGCTCGAGATCTGAGCTTGGCATTCCGG
>sig_2960
TTACGCCAAGGCCTGCAGGTCGACTCTAGA
>sig_2961
TCAAGCTCATTCGCCATTCAGGCTGCGCAA
>sig_2962
GGTGAAGTTCCTATACTTTCTAGAGAATAG
>sig_2963
GTGGGGAATTGTTATCCGCTCACAATTCCC
>sig_2964
GTCATCACCGAAACGCGCGAGGCAGACCAT
>sig_2965
GAGTCGACCTGCAGGCATGCAAGCTCAGAT
>sig_2966
CCGTGTTCAACTTGATATTAATACAACTTG
>sig_2967
TCTGATCGAAGGTCGACGGATCCCCGGGAA
>sig_2968
CGGATCCAAGCTTGACTGACTGAGTCGAGA
>sig_2969
AACTCTAGGATCGATTCTAGGAGATCTTCT
>sig_2970
AAAGGGGGAATTCCAAGCTTGGATCCGGCT
>sig_2971
TTCTCTCACTCGTCGAGATCGGTCGAGCTA
>sig_2972
TCTTGTACGGCATATGTTTCCTGTGTGAAA
>sig_2973
AATGGATGGATCGTCATCCATTTCTTAAGA
>sig_2974
GATGAGCTCGAATTGGCCGCGGCGTTGTGA
>sig_2975
TCAAGTGACGCTCAAGTCAGAGGTGGCGAA
>sig_2976
CATCGATGTTTTTCCTCCTTATGCATACAC
>sig_2977
CTTATCATCGATAAGCTAGTTTATCACAGT
>sig_2978
TTTATTGCTGATAAATCTGGGGCAGGAGAG
>sig_2979
ATAAACTGCCAGGAATTGGGGGCGGCCCCG
>sig_2980
GTGATAGATCTGAGTCCGGAGGCGCCGGTG
>sig_2981
GCCGCAGCCGAAACGACCGAGCGCAGCGAG
>sig_2982
CGACGGAGCTCGAATTCGGATCCCCGAGCA
>sig_2983
CGTCTGGCGCAGGAGCCGCATTCGAATGGA
>sig_2984
ATATGGGAGAGCTCCCATGGGGATCCATGC
>sig_2985
GGGTGCTTTTGTGGTTAGCAGATCTATGCT
>sig_2986
ATTTAACGTATGAGCACAAAAAAGATTTGA
>sig_2987
NNNNNNNNNNNNATGGTCATAGCTGTTTCC
>sig_2988
CTAAAGGGAACAAAAGCTGGGTACTCTAAC
>sig_2989
AAACTGCAAAGACAAGCTTGCATGCCTGCA
>sig_2990
GCAGGGAGGCAAACAATGAGAGCTCGGGGG
>sig_2991
GAATGCCAAGCTTACTTAGATCTCGAGCTA
>sig_2992
TTAATATTATGCACCATCACCATATGACGT
>sig_2993
CTAAGCATGATGATGATGATGATGGCTGTT
>sig_2994
GAAGTCACGATGCCAGAAAACTGCTGCAGA
>sig_2995
CGACATCGATAAGCTTAAGATCTCAGACGA
>sig_2996
CATTGCAATTGGATCCAGACATGATAAGAT
>sig_2997
ACGACGGCCAGTGAATTGCGTAATACGACT
>sig_2998
CTCAATCGTCTGGAATTCCATTCGCCATTC
>sig_2999
CGTATCGATTCTAGACTCGAGAGCTCTCGA
>sig_3000
AACCCGCGGAGCGAGTCGTGCAGGTCGCGC
>sig_3001
GGGAAGGGTTGGATCCTTATCGTCATCGTC
>sig_3002
GACTGACCTACCCGGGGATCCTCTAGAGTC
>sig_3003
AGCTAGCTTAAACGCTCAAATTGCAGCTTT
>sig_3004
TGTCTGGATCCAAGCTTGCCCGGGCAGATC
>sig_3005
CCGATATCCCATGGACCCGCGTCCCTCAAT
>sig_3006
AGTTTAAACGATATCGGATCCAGGCGTTTA
>sig_3007
CATGCTGGAGAGTCTTTTATTGGATAACAT
>sig_3008
TGGATCCGAATTCGAGCTCGGTACCGTCGA
>sig_3009
ACGACGGCGCAGCAGTGGCGGTCTGGACCA
>sig_3010
TTCCATTGTCCTCGAGCGGACCGTAGTTTA
>sig_3011
AGCGCAACGCAGTTAATGTGAGTTAGCTCA
>sig_3012
ACGCGCACCGTCACGGACCCCCATCAATCC
>sig_3013
GCTTTGTTAGCAGCCGGATCCCCACGGATC
>sig_3014
CAAGACTCAGGCGACCAGCATCGGCGTCGA
>sig_3015
GTCATCACCGAAACGCGCGAGGCAGACGCG
>sig_3016
TGGTGATTTTTGCGGACTCTAGATTAGGCG
>sig_3017
GTCGTCGTCATCGGTACCCAGATCTGGGCT
>sig_3018
TCCTTTACTCAAGCTTGCATGCCTGCAGGT
>sig_3019
GTGTCGAGCTCATCAACACCAACATCAATA
>sig_3020
CAACAAGCTTGTATTCTATAGTGTCACCTA
>sig_3021
GTCGACTCGCGAGCTAGCCATATGTATATC
>sig_3022
TGAGATGAGTTTTTGTTCTACGTAAGCTGG
>sig_3023
CGGCATCAGTTACCGTGAGCTGGCGTAATC
>sig_3024
ACAATTCTAGTCGACGGGATCCAAGGCCTG
>sig_3025
CACAGGAAACAGAGCTTTAATGCGGTAGTT
>sig_3026
AACTAGTAAGCTTATCGTCATCATCAAGTG
>sig_3027
TAACAGCAAGAGAAGATGGAAAAAGAATTT
>sig_3028
TTGATCAGATCCGAAAATGGATATCCAAGC
>sig_3029
TTTTCCAATACTTTAAAACACATACATACC
>sig_3030
AAACTATCGAATGCTGCCTTCGCAGGGTCG
>sig_3031
TCATCGCGACTGCAGAGATCCCCGGGAATT
>sig_3032
GCCACGTGAATTCAGCTTCAGCCTCTCTTT
>sig_3033
CCTGCAGCACCCAGATCCGATTTTGGAGGA
>sig_3034
GGACCATGGGCATTTTCATTGGCGTCTAGC
>sig_3035
ATGACCATGATTACGAATTCGATGTGTAGG
>sig_3036
AGATTGTCACTGCTCGAATGGCAGGCAATA
>sig_3037
CTGCTGCTGTCGGCTTTCAGCTGTCTTTAG
>sig_3038
AAGGAGGAATAAACCATGGATCCACTAGTA
>sig_3039
TAGCTGTTGGCCGCAATTCCGGTGGGGATC
>sig_3040
AATTGTATTGAAAAAGGAAGAGTATGAGTA
>sig_3041
TAATAGTTTGCGCAACGTTGTTGCCATTAA
>sig_3042
CTAGTCGATCCTCTAGCCTCGAGGCTAGAG
>sig_3043
GAGGATCCCCCCTCGAGGGGGTACCGAGCT
>sig_3044
AAGGAAGAGATCCAGATATTGAAGGTAAAA
>sig_3045
TGTGATCCAGATCTGAGTCCGGACGCTATC
>sig_3046
GGACTCTGGGGTTCGAAATGACCGACTAGA
>sig_3047
TAGTTCTAGAGGCTCGAGAGGCCTTGCGGC
>sig_3048
GCGCATACCCGTACGACGTTCCGGACTACG
>sig_3049
TTCAACAGATCCGAGATTTTCAGGAGCTAA
>sig_3050
CATTTCTTACATCTATGCCGGCATGCTAAG
>sig_3051
CGTCGACCCGGGAATTCCGGACCGGTACCT
>sig_3052
GGGAAATCAATCTAAAGTATATATGAGTAA
>sig_3053
TCTAGCGGCCGCATATGAATTCGGTACCAA
>sig_3054
TCTACAGGACGGACCATGGTCGACCTGCAG
>sig_3055
TAGAGCTCGTTCCTCGAGGCCTCGAGGCCT
>sig_3056
CCCAGTCACGTAGCGATAGCGGAGTGTACT
>sig_3057
GTACCGAGCTCGAATTCGAGCTCGGTACCC
>sig_3058
CCGTCGACCTGCAGCAATTCGTAATCATGG
>sig_3059
TTTATTGGATGTTGGAANTTCCATTCGCCA
>sig_3060
TCTTGTATTCTTTGTTGAATTCTTATAACC
>sig_3061
CGGTTTCCCTCTAGGATCCGAATTCGAGCT
>sig_3062
GAAAATGAGAATTGCGCCGAATAAATACCT
>sig_3063
CAGTTGTGAGGTTGTTGCGACGCACATTCA
>sig_3064
TTCCATGACATCCGGATCCTCTAGAGTCGA
>sig_3065
AAATATTTTATCTGATTATAATAAGATGAT
>sig_3066
ATGGATATCTGCAGAATTCGGCTTAAGCCG
>sig_3067
GATCTCTGCAGCCCAGCTTCGACGAGATTT
>sig_3068
CATAGCTGTTTCCTGTGTGTGAAATTGTTA
>sig_3069
GGGTCCAGTGCTGTTAAGATACGCGTGTTG
>sig_3070
GCGTCGACCAGAAAAAAGATCAAAAAAATT
>sig_3071
CATCACCATCACGGATCCGCATGCGAGCTC
>sig_3072
CCCGGGTACCGAGCTCGAATTCCCTAACTA
>sig_3073
TCCATGGTCTGTTTCCTGTGTGAAATTGAT
>sig_3074
ACTTTGTCATCGTCGTCCTTGTAGTCAGCT
>sig_3075
CGTGCTGCCGTAACCCGCTGTGAGTGAGCT
>sig_3076
GCTGCGTACCATGGTCGATCGACAGATCTG
>sig_3077
CCTGATTGATCCGGGTAATGTTGTTGCATT
>sig_3078
GATCCGGCCACGATGACCCGGTCGTCGGTT
>sig_3079
GACATAGCTGTTTCCTCGGGGATCCATAGC
>sig_3080
TCTCCCCCTAGCTCTTCTGCTATGTCCCTG
>sig_3081
CCAGGCCGGCCAGGAGGGTGGTGGCTCTGA
>sig_3082
CACGAGGCCCTTTCGTCTTCAAGAAGCAAT
>sig_3083
TTGGCACTGGGCCAAGCTCGAATTTCTGCC
>sig_3084
TCGAGCTCGATCGTCCGGGCCGCAAGCTCC
>sig_3085
GGCAGTTAAAGTACTTTTGGAATTCGAGCT
>sig_3086
TGCTTTGCAAGATACCCAGATCATATGAAA
>sig_3087
AAATCACTCAGGGTCAATGCCAGCGGGAGA
>sig_3088
GCTCTAGAACTAGGATCCAACCCCTCCGCT
>sig_3089
GGTTTGCGTATTGGGCGCTATTTCTTCCAG
>sig_3090
AAGTGGGTTGGAGGACCGCACTCACCAAAA
>sig_3091
CTTATCATCGATAAGCTAGCTTGCATGCCT
>sig_3092
AGCTTAGGATCCGCTAATCTTATGGATAAA
>sig_3093
ACTGTTCTAGTGTCCTGCATTTAGTACACT
>sig_3094
GGTACCGCGGATGCATGAATTCGAGCTCGC
>sig_3095
TTAGGACATCTAGGATGTCCCATATTAGGG
>sig_3096
CAAGCTCGAATTTCTGCCATTCATCCGCTT
>sig_3097
GTGGATCCAAGGCCTTCTAGACTTTTGAGC
>sig_3098
TGCAGGCATGCAAGCTTCCCCCTCCAATTC
>sig_3099
AAGCGGTAATGCATCGATACCTTTAAAAAA
>sig_3100
AAGATACTGCACTATCAACACACTCTAAGC
>sig_3101
CCTCGAGAGATCTAAGCTTGGATCCGCGGC
>sig_3102
ACCATCGCCCACGCGTAACCGATATATTCG
>sig_3103
TGCCTGCAGGGGGGGGGGGGAAAGCCACGT
>sig_3104
CTATAGAATACACGGAATTCGAGCTCGCCC
>sig_3105
CGCGGAATTCGAGCTCGCCCGGGGATCCTC
>sig_3106
GCTCATCGGCGTGGTCGTGAAGCTCATGTT
>sig_3107
CTCCTTTACTCATATGAATTCCTCCATCCA
>sig_3108
CAAGCATGTCCTTGAGCTGCTGTAGCTCTG
>sig_3109
GAGGCAAACAATGAGAGCTCATGTTTGACA
>sig_3110
GGAAGCCCCGGTTCATCTCTGTCGGCTACG
>sig_3111
TTGCAGCTGCCCCTGGCGTTCCTCATCCAC
>sig_3112
TAAATATCAACCCCAGCTGCACTACAGCGA
>sig_3113
GATTTTAGAAAACACTAGAGCTTGATGAAA
>sig_3114
TTCGAAGATCTGCCCTATAGTGAGTCGTAT
>sig_3115
CGTCGACGAGGGCAAGCTTGGCACTGGCCG
>sig_3116
AGGGGAATTCTTGAAGACGAAAGGGCCTCG
>sig_3117
CAAGCTTATCGATACCGTCGACCTGCAGGC
>sig_3118
ACGTGGCTTTCCCCCCCCCCCCTGCAGTTC
>sig_3119
CCATGGTGATGGTGATGGTGCTGGCCGGCC
>sig_3120
GCCACCTGCAGGTCGACTCTAGAGGGTCAG
>sig_3121
CAACCATAATCACAACCATAATCACAACGA
>sig_3122
AACAATGAGCGGCCGCTCTAGAGGATCCCC
>sig_3123
TTTTAAAGCTTGCATGCCTGCAGGTCGACT
>sig_3124
TTAGATCTGATCTAGAGGATCATAATCAGC
>sig_3125
TGGATCTACGTAATACGACTCACTATAGTT
>sig_3126
CCCTTAAGGGCGAGCTTGTCATCGTCATCA
>sig_3127
CAGATAGGTCGCGGCGCGAGGAATGTTACC
>sig_3128
GGGGGGATCTAAGCTCTAGATAAGTAATGA
>sig_3129
GCCGCCGAATGGAGCCACCGCGGCCGATTG
>sig_3130
GATCAATCGCAGCGCCCTCGCCGTCGCCGT
>sig_3131
GCCGTCGTGCATCTGTTCATATGGCTAGCA
>sig_3132
GCGACTGAGGAAACAGACCATGGATCCCCG
>sig_3133
TCATTGCCATACGGAATTCTCACTCATTAG
>sig_3134
AGATAAGCTTGCATGCCTGCAGGTCGACTC
>sig_3135
GACCCGGGCGATAAGCTTCGGGCCGCGTTG
>sig_3136
CTTTCGGGCTTTGTTAGCAGCCGGATCATC
>sig_3137
GATGTCTGCCTGTTCATCCGAGCTTGGCTG
>sig_3138
TTAATTAAAGGAGGAAACAGCTATGACCAT
>sig_3139
CACGCTCCTGTAAAAAATATATTTCTGAAC
>sig_3140
GCAGCGCTCTGGCTGCGTTTCCTGTTTGGG
>sig_3141
AAAATCAGAGGGCAGGAACTGCAGAACAGC
>sig_3142
TCCATACCCATGGGCTAGCTTATCATCGCC
>sig_3143
AAACCAGGTAATGGACTAATGAAAATGTAA
>sig_3144
GCATTCGCGCGCACGTACGGTCTCGAGGAA
>sig_3145
CCAAGAAGCTTATCGATGATTAATTGTCAA
>sig_3146
GACCTCAGCGCCCCCCCCCCCCCGAGCTCT
>sig_3147
ATCGAAGGTCGTCATATGAAGCTTGAATTC
>sig_3148
CTAGATCCTTTTGGCCGCAAAAATTAAAAA
>sig_3149
TAACCCTGATAAATGCCTTGCAGGCCAACC
>sig_3150
CCGACTCTAGAATTATTACACGGCGATCTT
>sig_3151
CTGAATTCTAGAAGGTACCCGGGATCCGCC
>sig_3152
TCGCCGGGAAGCCGATCTCGGCTTGAACGA
>sig_3153
TAAAATATTTGCTCATGAGCCCGAAGTGGC
>sig_3154
CCTGTTGGAAGCAGTGTGACCGTGTGCTTC
>sig_3155
CCATGGCGGCCGCGAATTCACTGGCCGTCG
>sig_3156
CCTCTAGATAATGTTTTTTGCGCCGACATC
>sig_3157
CAGGCGAGATCCATATGACGTCCCTATCGT
>sig_3158
TATGATTTATTGGATGTTGGAATTCCATTC
>sig_3159
CGCCCTTGCTCACCATGCTGTTATCAACCA
>sig_3160
CGGATCTAGAAGGCCTTGGATCCACCCGGG
>sig_3161
TGCCCGTTAGATCCTAGAAATATTTTATCT
>sig_3162
GAACCGGCCCTGACCTGGGTCTTACCTGGG
>sig_3163
GCATCGGTCGACCAAAAACATTATGACCCT
>sig_3164
CTGGCGGTACCATGCAGGTCGACTCTAGAG
>sig_3165
AATTGAGAGCTCGGTACCTATCGATAGAGA
>sig_3166
ATAGAAGCTAGCTTGGCGAATGCGATTTAT
>sig_3167
TGGTGGCAGATCGTCGAACAGCTCGAACGC
>sig_3168
CTGCCCATTCTGCTATTCCTGTATACACCC
>sig_3169
CGACGCTATTACCCTCCATATGTTAGCCCT
>sig_3170
GGATTTTTAGTTAAACCTTGTTCAGGTCTA
>sig_3171
ACTTTGTCATCGTCGTCCTTGTAGTCCATA
>sig_3172
TCCCCGAAAAGTGCGTCTCTCTTGAGAGAC
>sig_3173
AAGCTCAGCTAATTAAGCTTGGCTGCAGAG
>sig_3174
AGCTCATCTGGGATGTAAGATTCATTCACA
>sig_3175
CATACTAGTTTGTTCAGCGGTTTCAGCCTC
>sig_3176
TCGACTCTAGAGGATCCCGCGAACTGTGGA
>sig_3177
GAGGAGCATGCGACGTCGGGCCCAATTCGC
>sig_3178
CCAGCTCAGACTGAATTCTTGCGGCCGCGG
>sig_3179
AATGCCAACTTTGTACAAAAAAGCAGGCAC
>sig_3180
AGCCGGAAGCATAAAGTGTCAAGCCTGGGG
>sig_3181
AAATAATAATAACCGGGCAGGAATTCCCGG
>sig_3182
TGAGAAGATCACCATGCTCTATGAGGACAA
>sig_3183
GTATCCGCTCATGAATTAATTCCGCTAGCG
>sig_3184
TCCAGCTGCAGAATTCATGGATGTGCTGTA
>sig_3185
ATGATAATAATGGTTTCTTAGACGTCACCT
>sig_3186
AACCGACGTCCAGCTGCCTAGGGGCCCTTA
>sig_3187
CCGCCTGTCCACTATTCTGACTTGAGAATT
>sig_3188
GGCCTTAAGGGCCTCTAGAGCCGATCGTGA
>sig_3189
CGCCAAAACAGCCAAGCTTGCAGGGATCCT
>sig_3190
GTGATTGATGAACGATTACATGGTAACAGG
>sig_3191
ATTTTAAATAGTGATCTGTGTGTGAATGTT
>sig_3192
GATCCCCACGAGTGCTGGGGCGTCGGTTTC
>sig_3193
CTGGCGAACTACTTACTCTAGCTTCCGGCA
>sig_3194
GATGCGTTCCCAAAATTAGTTTGTTTCAAA
>sig_3195
ACTTCTCCTCACTGGACAGATGCACCATTC
>sig_3196
CGCCAGTGTGCTGGAATTCGGCTTAAGCCG
>sig_3197
ACTATGGCGTGCTGCTAGCGCTAACCGTTT
>sig_3198
TGCGCAACGTTGTTGCCATTGCTGCAGTTT
>sig_3199
GCTGAAGAACGAGCAGAGATCTATCTAGAG
>sig_3200
ACGGATCCCAAGCTTAGCGCTGGGTCTTGT
>sig_3201
AAAGTTAAAGAAAATTATTACTAGTGGGGA
>sig_3202
CGCGGCGCCCGCACCGCTCTGCGCACGACG
>sig_3203
GACTCGAGCGGCCGCCACTGTGCTGGATAA
>sig_3204
TAGGCGCCGGAATTAGATCTCTCGAGGTTA
>sig_3205
TCCAAGGAGCTAAAGAGGTCGGCGGAGACG
>sig_3206
CCCCCCCCTGCAGGTCCGACACGGGGATGG
>sig_3207
AGCGAGTTGACAGGATTAACCTGGGCCAGC
>sig_3208
GCCAGCGATTGGCCACCTCTCCAAGCACAC
>sig_3209
GGTCGACGGATCCCCGGGAATTCACTGGCC
>sig_3210
GCAAGGCCTTCGCGAGGTACCATTTATCAG
>sig_3211
ATAGGGAGACCCAAGCTTGCATGCCTGCAG
>sig_3212
CGGAATTCCCGGGTCGACATCATCATCATT
>sig_3213
GAGCGTGACACCACGATGCCTGCACAATGG
>sig_3214
TGTCTGCCAATGACTCTGGATATCGAATTC
>sig_3215
TCCATATGCCTACCTTCGATACCACCACTA
>sig_3216
CCATTCAATACAACTTGTCATCTTCGGACC
>sig_3217
CCTACGTCGACGAGGGCAAGCTTGGCACTG
>sig_3218
CCGATCCGCAATTGTCTTGGCCATTGCGAA
>sig_3219
CTAGGTTTCACGCGAGGCTAGTTACCCTTA
>sig_3220
TATCATGAGTCCAAATTTTATGGAGTGAAT
>sig_3221
GGTCGACGGATCCCCGGGAATTCACTGGCT
>sig_3222
CCGCTTAGAATTCATGGGACTAACGCCTGA
>sig_3223
AGCTCCGGACTCTTGTCGTCGTCATCAATC
>sig_3224
GCAAATAACCCTCGAGCCACCCATGACCAA
>sig_3225
GACTCGAGCGGCCGCCACTGTGCTGGATGA
>sig_3226
GGCATGCAAGCTTCAGCTGCTCGAGTTCTA
>sig_3227
ACGAAGATTGATAACTGAACAGTGAAACAA
>sig_3228
ATTTTTAATTCGGCTGGCTGGTTTATTGCT
>sig_3229
ATTGCCCCCCCGGATCTGCGAAAGCTCGAG
>sig_3230
CTTCGAGTTTCTCCATAATAATGTGTGAGT
>sig_3231
ATGGACGAGCTGTACAAGGCTTAGAGCTCG
>sig_3232
CTCACAACCACCGCCACAAGCACCTCGAGG
>sig_3233
CTCATCTTCTTCCGAATGAACTCGGGTAGA
>sig_3234
CAGCTGATACCGCTCGCCGCAGCCGAACGA
>sig_3235
TAAAATATTTCTAGGCACCAATAACTGCCT
>sig_3236
CCTGCATCTACCATCGCCCAGAGAGTTTTC
>sig_3237
AACGGGGAGCTGATCTTAAGGCCTAGGTCT
>sig_3238
GCGTCGAATTAGCTTGCGAATTTCTGCCAT
>sig_3239
ATTTTCAACCATGATGTTGGGAAGGCAGGC
>sig_3240
AGTAATATTTATTTTTGATAGACACCCAAT
>sig_3241
TGGGAGGCCCGCGTTAGCGGCCGGGAGGGT
>sig_3242
GGCCTTCGCGAGGTACCCAATTCCTTTAAT
>sig_3243
CTGTCAAACATGAGATGGTACCATAATTCT
>sig_3244
TAGAGGATCCTTAACGTACGTTTTCGTTCC
>sig_3245
CCAATTGTCTGATTCGTTACCAATTATGAC
>sig_3246
AGAATTTGATGATGATGAGGCTACAACAGT
>sig_3247
CGGGTACCGAGCTCGAATTCACTTTAACTG
>sig_3248
CTGTGCGGTATTTCACACCGCATAGGGTCA
>sig_3249
TGGGCTCGAGGATATCACCGGTAGGGATCC
>sig_3250
ACCACTGGAGCTGCCCCTCAGCTTGAGGGT
>sig_3251
GGTGGCGGCGGTTCCACGCCTGATTGTGTA
>sig_3252
AGAGCAGCCGCGTCCCTGCGCAAACCCAGG
>sig_3253
CAACGTTGTTGCCATTGCTGGAGGCATCGT
>sig_3254
GCACGGTTCCATATGCTAGTCCGAGGCCTG
>sig_3255
GGCCGCCCCCTTCACCGCATGCCTCGAGGC
>sig_3256
GATGGGAGATCCTAAGATATCGCTTAGGCC
>sig_3257
CTTTGTCATCGTCGTCCTTGTAGTCAGCTT
>sig_3258
CGCTGGGTGCTTTTGTGGTTAGCAGATCTA
>sig_3259
ACGATAAGCTTACTAGTTCTAGAGAATTCG
>sig_3260
AAAATACCGCATCAGGCGCGTTAACGCGCC
>sig_3261
ATCCTGTTCAAGAACCGGATCAAAGAGTTC
>sig_3262
CTCATTAGAAAAACTCATCGAGCATCAAGT
>sig_3263
AGTCGTATTAGATCTCCCGATCCGTCGACG
>sig_3264
CCCTAGGCAGCTGGACGTCGGTTCGAACCG
>sig_3265
TCTAGATCAGATCTTTCTTGCTTTTACTTT
>sig_3266
GCCCATCGATGATCAGGCCTCGAGATCTAG
>sig_3267
TTCCCCCCCCCCCCCGAGCTCTTAATTAAT
>sig_3268
AAGGGAGCGGCCATGGGAATTCTACGTAGC
>sig_3269
TAGTCAGGGTCACCGATAAGCTTCGGGCCG
>sig_3270
TGGTGGAATTGCCCTTGGCATGCTAAGCTT
>sig_3271
AATTCCTCATTCTGGGAATGCTGCTGATGA
>sig_3272
ATCTTATGACGAACAAAACAGTAATAACGA
>sig_3273
ACACATGGCATGGATGAACTATACAAAGCA
>sig_3274
CTCGCGAACTAGTCATATGACCAGCATTCT
>sig_3275
AAGCAGAGATGGTGCCCTTGGTGGTCGACC
>sig_3276
CAAGTAACCACTGCCAAGTATCCACGTTCT
>sig_3277
CAATTGCTAGCAATTCCCATCTTGTTCAAT
>sig_3278
GGCCTTTTGCTGGCCTTTTGCTCATAATGT
>sig_3279
CTTGCATGCCCATCGATGGGTCGACTCTAG
>sig_3280
ATCTGCCATAACATGTCATCATAGCTGTTT
>sig_3281
TTCCTGGCTATGGAGCTGGCCTGGCTCCTG
>sig_3282
ATGTCATGATAATAATGGTTTCTTAGGATC
>sig_3283
ACTCGGATCGCGGCCGCTCGAGGATCCGAA
>sig_3284
ACTCCATATAAAAGAGTTGGGTATAACTTT
>sig_3285
TTCGCCACCTCTGACTTGAGCGTCACTTGA
>sig_3286
CTAGCGATCGCCATGGAATAAGTAAAGGAA
>sig_3287
CCGTACATATGTATATCTCCTTCTTAAAGT
>sig_3288
TCATGTCGGCGGCCCTACGCCCCCAACTGA
>sig_3289
ATCATCATCATTAATAAAAGGGCGAATTCC
>sig_3290
CTCACTAAAGGGAACAAAAGCTGGTACGAG
>sig_3291
TCTAGAGGAGCATGCGACGTCGGGCCCAAT
>sig_3292
CACACGGCCGCTTTGGTGGCTACGCTCAAT
>sig_3293
AGAGCAAGTGATCGGATCCGGCTGCTAACA
>sig_3294
GCGGAATTCGAGCTCGCCCGGGGATCCTCT
>sig_3295
TTATCATCGATAAGCTAGCCCGCCTAATGA
>sig_3296
ACTCGAGGAATTCGGTACCAAACTCGCTCC
>sig_3297
TCCCCGGGTACCGAGCTCGAATTCCGCTGG
>sig_3298
CCCCATGGAATCGAGGGATCCAAGCTTTAA
>sig_3299
TTTGTTAGCAGCCGGATCAAGCTTCGACGA
>sig_3300
ATAACAATTTCACACAGGAAACAAAATCCA
>sig_3301
GAATCCGTAATGGTACCTTTCAGCCCCAGA
>sig_3302
GCGGCCGCTCGAGCATGCATCTAGAGGGAA
>sig_3303
TGCGTCCATGGGCAAATATTATACGCAAGG
>sig_3304
TCCTCGCCCTTGCTCACCATGCTCATTCTA
>sig_3305
ACCATGGCTAGCCGCGGATCCGATCAGACC
>sig_3306
CAATCTACGTGTCCATCACCAAGTACTGCT
>sig_3307
TTGTACCTCCCGGGTTATGTTAGCTCAGTT
>sig_3308
TATGGCCACTAATACTAAGTACCAGCTAAT
>sig_3309
GCGAGGCCCAGCGATTCGAACTTCTCGATT
>sig_3310
TACCCGGAGATCTTCTAGAGTCGACCTGCA
>sig_3311
TGTCGTAATTCCCATGTCAGCCGTTAAGTG
>sig_3312
ATCGATACCGTCCGAATGTTCGGACGCGCC
>sig_3313
AGTCGACCTGCAGGCGCCACGCGTACGTGC
>sig_3314
TCGATACCCCACCGAGACCCCATTGGGCCA
>sig_3315
TCAGATCTTAAGGCCTAGGTCTAGAGTCTT
>sig_3316
GAGAAAACTTGTATTTCCAGGGCCATATGA
>sig_3317
AGCGGATAACAATTGAATTAGCTTTAATGC
>sig_3318
CCTGTCGTGCCAGACCCCGGTTGATAATCA
>sig_3319
TGTGAGATCCGCGGTATCTCTCAGACGTTT
>sig_3320
GCGCCCACCCTTGGTGAAGGGCTCCTTCTT
>sig_3321
AAAAAAAAAGAAGCCTCACCGCCAAAAACG
>sig_3322
TAAGGGCCCGTACGGCCGACTAGTAGGCCT
>sig_3323
GACTGTCCTCGTTATTTCTAGGCACAGCTT
>sig_3324
GCAGTGGGCTGAATCAGGGTCACACGGTGT
>sig_3325
TCGCTAGCGGGCTGCTAAAGGAAGCGGAAC
>sig_3326
GTACTGCAGGTACCTCGAGAACTTCGTATA
>sig_3327
CCACGCCAAGAGGGTCACCATCATGCCCAA
>sig_3328
GTACCCCATGGAGGCCTCTAGACTGCAGCG
>sig_3329
CGGGAAGACTCCTCGGATTCCATTGCCCAG
>sig_3330
AACAACGTTGCCCGGATCAATCAGGGGATA
>sig_3331
ACAATTATGAATTCATTATAACAAATAGTT
>sig_3332
CTCCTACATTGCACTGAGGGGCTACTACCA
>sig_3333
GCTGCTGCCACCGCTGAACAAACTAGTGAC
>sig_3334
GAAAATCTCGTCGACGCTCTCCCTTATGCG
>sig_3335
ATAAGCTTATCGACGGATCCGGGGAATTCG
>sig_3336
GCCCTTTCGTCTTCAAGAATTCCATCAAGC
>sig_3337
TAAGGAGAAAATACCGCATCAGGCGCGGAT
>sig_3338
TGTTTTTGAGGTGCTTGCTCCAGTGGCTTC
>sig_3339
CTTGAGAGACCAGCTGCATTAATGAATCGG
>sig_3340
GAATGGCGAATGAGCTTCTTCCGCTTCCTC
>sig_3341
GCTGTCAAACATGAGAATTGATCTACAAAG
>sig_3342
GATCTTTTCTACGGGGTCTGACGCTCAAAT
>sig_3343
GAAAGGTTTAGGAATTCCTATTCGCGAAAA
>sig_3344
CTAGCGCCTACGGGGAATTTGTATCGAAGT
>sig_3345
ATCAAGCATTTTATCCGTACTCCTGGTGAT
>sig_3346
CGGACCTGCTGGAGACCTCGGAGGGCTGCA
>sig_3347
GCGTCAGCCATTCGCCATTCAGGCTGCGCA
>sig_3348
ACAGTTGAAGAAAGAAATAGAAATAGAAAT
>sig_3349
ACCATCCTGACCTGACCCCAGCGTGCCGGC
>sig_3350
GAAAGCTGGGTATTATTGTTTGCCTCCCTG
>sig_3351
ATATGATCCTTTTTTTCTGATCAAAAAGGA
>sig_3352
CAGGAATCGAGTGCAACCGGCGCAGGAACA
>sig_3353
CGGTACCAAGCTTACCTAGCCAGCTTGGGT
>sig_3354
GCTGCAGGTCGACGGATCCCCGGGTACCGA
>sig_3355
CTAGGAAGCTTTCTAGGGTACCTCTAGGGA
>sig_3356
GCGGTTTGCGTATTGGGCGCTCGGTCTTGC
>sig_3357
TCCACTCCCAGGTCCAAGTTTGGAAGATCT
>sig_3358
AATGGTGGACACGTTATCAGCCAGTAAGTT
>sig_3359
ATTAATTAATCCTCCTTATAAAGTTAATGC
>sig_3360
CATCAGCAGGACGCACTGACCGGTACCATG
>sig_3361
CCCCCCCCCCCCTGCAGGTCGACGGATCCG
>sig_3362
TATGGCCATGGGGATCCGCGGCCGCCGAGA
>sig_3363
GCAGCAGCATGCAGGAAGCTTACTTAGATC
>sig_3364
GCCAAGCTGGAATTCGAGCTCGGTACCCGG
>sig_3365
CTGTGACCGGCGCCTACGCTAGACGCCACC
>sig_3366
GAATTGGATTTAGGTGACACTATAGAATAC
>sig_3367
AATTGGCCGCTCGCGAATCGATAGCTAGCG
>sig_3368
ATGAATTACAACAGTTTTTATGATGGCCAG
>sig_3369
AGTCCAGCGCTCACAATTGCGGCCGCAATT
>sig_3370
ACGACGAGCGTGACACCACGATGCCGCAAT
>sig_3371
TTTAATTCGGCTGGCTGGTTTATTGCTGAT
>sig_3372
AGCTCTAGATCAAGCTTATCGATACCGTCG
>sig_3373
GTTCGGCTGCGGCGAGCGGTATCAGCTGAT
>sig_3374
CGCGCTGATGTCCGGCGGTGCTTTTGCCGT
>sig_3375
CGAGTCAGTGAGCGAGGAAGCGGAGCGCCC
>sig_3376
CCCTTGCTCACCATCAGGATCCCGGGCCCT
>sig_3377
AATGTCAGCCCCGAATTGACATAAGCCTGT
>sig_3378
CGCGCATCACTTGGTAGATCCATGTATCCA
>sig_3379
CCGAATCATTCCGGATACTGCGATTTTAAG
>sig_3380
TCGAGGTACCGAGCTTGAGGCATCAAATAA
>sig_3381
CGACAGTCTTGACAGGGAAAATGCAGCGGC
>sig_3382
CCACGAGCTCCGGACTCTTGTCGTCGTCAT
>sig_3383
GAATTCATGCGTAAAGGAGAAGAACTTTTC
>sig_3384
GGGATCCTACCAACCGGCACGATTGTCCAG
>sig_3385
CTCGCGTYGGARACTTTCATTGWCACTTGA
>sig_3386
TCGAGAAAGCTGGCAAAGGGCTCTTGTCCT
>sig_3387
GCTGCCTTAGGCTTAGCGGCCGCCAGCTTA
>sig_3388
TTGTCTCTAGGAGTTGGGGCGTAAGCGGCC
>sig_3389
CCGCGATAAGGCCCTTCGCAGGTTAGCAGT
>sig_3390
CATGGTGATCCCGCTAGAGGGAAACCGTTG
>sig_3391
GCTGTTTCCTGAATTCGCCCTATAGTGAGT
>sig_3392
CGCAGGGCGTAGACGGCGCGGCGGTTGCCC
>sig_3393
TTGTGATAACAGCCTTGTCATCGTCATCCT
>sig_3394
AGAATGGAATCAAAGTTAACTTAAAAATTA
>sig_3395
GACGCGGATCCAAGCTTGTCGACGCGTCAT
>sig_3396
GAGCGGCCGCCGACTAGTGAGCTCGTCGAC
>sig_3397
GACCCGGGGTACCGCATGCAGATCTGGAAC
>sig_3398
TTGTCAACAGCAATGGATATCTAGAATTAT
>sig_3399
GCTGCCTTAGGCTTAGCGGCCGCCAGCTTT
>sig_3400
AAAGCGCCGGCTCAGGCTCCTACTACCTTG
>sig_3401
GCCGGTTCTGGTTCTGGCCATACTAGTGGT
>sig_3402
CTAGACTAGGTGGATCCCGGGCCCTATCAC
>sig_3403
CGAAAGCAAGCTNNNNNNNNNNNNNNNNNN
>sig_3404
GGCCAATCTGGCCGCGGCCGCAAGGCCTGA
>sig_3405
GGAGCGTGACCGCGCGCCGAGCGCGCGCCA
>sig_3406
CCATCTTGTTCAATCATTTTAGCTTCCTTA
>sig_3407
TATCAGGCCTTGCGGCCGCGGCCAGATTCC
>sig_3408
AAAGTGGTTGATAACAGCATGAGTAAAGGA
>sig_3409
CGGATCCTGAGACTGAATTCGGCCCTCGAG
>sig_3410
CAGCTGAATGGCGAATGGCGCCTGATGCGG
>sig_3411
TTAAAAATACTTAATTAGATTCTCTTTTTA
>sig_3412
TTATCCATATTTATAGGATCTGTGATTGTA
>sig_3413
CGAGCTTTAATGCGGTAGTTTATCACAGTT
>sig_3414
GAGCTCGCGAAAGCTTGGCTGCAGGTCGAC
>sig_3415
TCCCCGAAAAGTGCCACCTGGATTTTGGTC
>sig_3416
GGTTATGCAGCGGAAAGTATACCTTAACAT
>sig_3417
TTATGGCGGGTCTGCGGAGTGGTGGTACCG
>sig_3418
ACCATGATTACGCCAAGCTCGGAATTAACC
>sig_3419
CCTCTTGCAAAACCACACTGCTCGAGAATT
>sig_3420
TATCAGGCCTTGCGGCCGCGGCCAGATTGG
>sig_3421
CGCGTGGATCCCCCTCAAGTCAAAAGCCTC
>sig_3422
CCCCCATCGATGTTTTTCCTCCTTATGCAT
>sig_3423
GTTGGAATTCTAGAGTCGCGGCCGCATCTA
>sig_3424
TAACCTGCGAAGGGCCTTATCGCGGAATTC
>sig_3425
TCACTATAGGGAGACCGGCAGATCGATCTG
>sig_3426
CAATGGATTTCCTTACGCGAAATACGGGCA
>sig_3427
TACACGGTGCCTGACTTTCCCGGGAATTCT
>sig_3428
GGATCCGAATTCCAATAAGGGCTGCACGCG
>sig_3429
TAGTCCGCTGAGCAATAACTAGCATAACCC
>sig_3430
GGGGCCGTCGACGAACAAAAACTCATCTCA
>sig_3431
CGGATAACAATTAAGCTTAGGATCTAGAAT
>sig_3432
TCCCTGCAAGCCTCGTCGTCCTGGCCGGAC
>sig_3433
GGCGTTATTAATATCAAGTTGTATTAATAT
>sig_3434
CGAGCTCGAATTCGTAACCATGGGTAAGTA
>sig_3435
ACGTCATCTAGCGGAATTAATTCATGAGCG
>sig_3436
TCAGTGAGCGAGGAAGCGGAAGAGCGCTAG
>sig_3437
TCATCATCATCATGCTTAGAGCTCGAATTT
>sig_3438
GCAGATTGTACTGAGAGTGCACCATACCTC
>sig_3439
CCTTTACCCATGGCTATCGTTCGTAAATGG
>sig_3440
TTGGAATTCCTTCCCTTTCATTATTAATAC
>sig_3441
GTATGCTATACGAAGTTATAGTTTTGATCT
>sig_3442
TCCCTCGAGGTCGACGAATTCCGAGCTCGG
>sig_3443
GAGTGAGAATTAGCTTATCGATGATAAGCT
>sig_3444
AATTTGTAATATACTGCTTACATTTTTATC
>sig_3445
CTCTCGGCATGGACGAGCTGTACAAGTAAG
>sig_3446
TCTTGTTCAATCATGATCTGCCTCCTGGGT
>sig_3447
TAGTTCGGTGACTAGTTTAATTCATTTTTA
>sig_3448
GTTTTATTATTTGGTTGAGTACTTTTTCAT
>sig_3449
ATGGTGATGGTGATGCGATCCTCTCAGGCC
>sig_3450
CCGGATCCGTCGACCTGCAGATCTGCGTAA
>sig_3451
TCCGGCCAAGCTTNNNNNNNNNNNNNNNNN
>sig_3452
TTTTTTTTTTTGTACAAATATCATAAAAAA
>sig_3453
AATAGAAGAAGCGTCAGACTCCTTAATTAA
>sig_3454
AGCTCGAATTCCCCATGGTCTGTTTCCTGT
>sig_3455
GAGGATCCGGTGATTGATTGAGCAAGCTTA
>sig_3456
ACGAATTCCCCGGATCCGTCGACCTGCAAG
>sig_3457
ACGAATTCCACAAGCTTGTGGAATTCACTG
>sig_3458
GTTTGGTGCAATTCATGTCAACCTTAGCAG
>sig_3459
TGCAGGTCTCGAGCTCGAGTTTACCACTCC
>sig_3460
GATGATGATGATGCATACTCTTCCTTTTTC
>sig_3461
AGGTCGAAGCCGCACGTCATCTAGCTTCAC
>sig_3462
GAGGCTCGGGACCTGCAGGGGGGGGGGGGA
>sig_3463
AGGTACCGCATGCGATGCTGCAGCATCGAG
>sig_3464
AAACTCATTGAAGTCCAGCTTTTGAGGCTG
>sig_3465
TGAATTCATAACTTCGTATAGCATACATTA
>sig_3466
AACGTTGTTGCCATTGCTGCAGTCACTGCC
>sig_3467
CGATAAGCTTGATATCGAATTCCTGCAGCT
>sig_3468
CTATGACCATGATTACGCCAAGGCCTGCAG
>sig_3469
CTGATCTTAAGGCCTAGGTCTAGAGTCTTT
>sig_3470
ACCTGGATCCCCACGCGCCCTGTAGCGGCG
>sig_3471
GTAGAGGATCGATCCGGAGCTTATCGACTG
>sig_3472
TGAGGACGAAACGGATCTGCAATGAGCTGA
>sig_3473
AATGAGCGGGTTAATTAACGGTGAACAAAA
>sig_3474
CGCCGGGATCCCTAGAAAGCTTCCTAGAAT
>sig_3475
CATGCAAGCTAATTCTACCGGGTAGGGGAG
>sig_3476
AGCGCTTTAAATTTGCGAATTCTAGCTATA
>sig_3477
TAGAGGGTATATAATGCGCCAGCTCGAATT
>sig_3478
CAACTGCTGGTTCCGCGTGGATCTGCGGAT
>sig_3479
GAAGGAGATATACATATGCATCACCATCAC
>sig_3480
GCGATCATGGCGACCACACCCGTCCTGTGC
>sig_3481
ATCGGTACCCAGGCGGGGAGGCGGCCCAAA
>sig_3482
TAGGGCCCTACAATTGTAACGCGTTAATTT
>sig_3483
CGTTGGCCGATTCATTAATGCAGATCCGGA
>sig_3484
TGCATCTGCCAGAACTTTCACTTTTACTGC
>sig_3485
TCTTCGCTATTACGCCAGCCCGTGGAGGTA
>sig_3486
TGGGGGATCCGTCGACCTGCAGCCAAGCTT
>sig_3487
GTCGACGGATCCCCGGGAATTCACTGGCCG
>sig_3488
CACGAGCTCGGACTCTTGTCGTCGTCATCA
>sig_3489
ATGCAAGCGAGCCGTTTCTAAAAGTGTTAC
>sig_3490
CACAAGCTTCTAGAGATCTTCCATACCTAC
>sig_3491
TCGACTTTGCCGAGTCTGGGCAGGTCTACT
>sig_3492
TACGAATTCGAGCTCGCCCGGGGATCTGGC
>sig_3493
GTCACAAAGAGCTTCAACAGGGGAGAGTCC
>sig_3494
GCATTAAAGCTTATCGATTCTAGACTCGAG
>sig_3495
CCATCTAGAGTCGACCTGCAGTAATCGTAC
>sig_3496
GGCGGGGCAGGAGTTCTTGAAGTAGTCGAC
>sig_3497
CCAGTGCCAATTGGCTGCAGGTCGACGGAT
>sig_3498
GGCGAAACTAGTATGGACCCCGAAGAGGCG
>sig_3499
ATGGTTCATCCATGGGCAGCAGCCATCATC
>sig_3500
GACTCTAGAATGAGCATGGTGAGCAAGGGC
>sig_3501
ACGAAGTACTCTAGGAGTAATTTTTTTTTC
>sig_3502
AATCCTGTTACCAGCTGGCCGCCACGTTGC
>sig_3503
CATCGATAAGCTTCTCACTCATTAGGCACC
>sig_3504
CGCTACGTAGAATTCCCATATGTATATCTC
>sig_3505
TCCACTGAGCGTCAGACCCCTACGATACCC
>sig_3506
AATTCCCCGGGATCCCGTCGTTTTACAACG
>sig_3507
CTTGTCGACGGAGCTCGAATTCGGATCCCC
>sig_3508
GGGATCCACGCGTTTACGCCCCGCCCTGCC
>sig_3509
AGGACCATAGCATATGAAAATCGAAGAAGG
>sig_3510
AGTCCAGCTGGTGCCTGGCCAGGGGCTGGG
>sig_3511
CTCATGAATTAATTCCGCTAGCTTCACGCT
>sig_3512
AATCTAGCGATCCTGGCCTAGTCTATAGGA
>sig_3513
TTGGGCCCTATTCTATAGTGTCACCTAAAT
>sig_3514
AGTGAATTGTGCGGCCGCGAGCTCGGGCCC
>sig_3515
TCGAGGGTACCTCTAGAGAATTCAAGCTTA
>sig_3516
GGCGAGCTCGAATTCCGGTCTCCCTATAGT
>sig_3517
TCCGTTTAGGCGCGCCAAAAGCGATTCCGC
>sig_3518
GTTTTTTTGGGCTAGCAGGAGGAACTAGTC
>sig_3519
CTTGTCGACGGAGCTCGAATTCGGATCCGC
>sig_3520
AAACAGCCAAGCTGGAGACCGTTTAAACAT
>sig_3521
TACGGATTCACTGGAATTCCCGGGGATCCC
>sig_3522
TAAGCTTCATTTTTAGATAAAATTTATTAA
>sig_3523
TGATATCCCGCGGCCATGCCATTGGTTACC
>sig_3524
GAGAATTCGATAAGCTTCTAGGATCCCCAG
>sig_3525
TAAAACGACGGCCAGTGAATTCGTAATCAT
>sig_3526
CAACGCGGCCCGAAGCTTATCGATGATAAG
>sig_3527
GATGGTGGCCCATGGTATATCTCCTTCTTA
>sig_3528
CGAATGGAAGAGCTGGACACAGCCCATACA
>sig_3529
GCCAATTCGCATCGATTGTCAGACCAAGTT
>sig_3530
GGGGTTTTGCTAAACAACTTTCAACAGTTG
>sig_3531
CCCTCGAGGAATTCGTCGACTGTAATTGTA
>sig_3532
GGAGGTTTCGGATGCGTTAACCATCAGTAC
>sig_3533
GCATAATACGACTCACTATAGGGATCCCTT
>sig_3534
CTCGAATTCTACGAATGCTATTTGTATAGT
>sig_3535
GCGAACCACCATCAAACAGGATTTTCGCCT
>sig_3536
ACCAACCCGAGCTCATCGATTTCGTTCCAC
>sig_3537
GGGTCGACTAGTTCATCCTCGAGATCTAAG
>sig_3538
AAGCTTCTAGGATCCGAAGGCAGCAGTTTT
>sig_3539
GTCGACGGATCCCCGGGAATTCACTGGCTG
>sig_3540
CCCGGGCGAGCTCGAATTCCGGTCTCCCTA
>sig_3541
TCAACCATGGATATCGGGGATCCGAATTCT
>sig_3542
CTGGCCTTTTGCTGGCCTTGATCCCTTTTA
>sig_3543
GGCGCGGATCCGGAATTCATGGATGTGCTG
>sig_3544
GTCACGACGTTGTAAAACGACGGGATCCAG
>sig_3545
TGACTGGTATCGTAAAATGGTTCAACGCCA
>sig_3546
GACTCTAGAGGATCCTTAACGTACGTTTTC
>sig_3547
GCGTCCTGCAGCAATTCGTAATCATGGTCA
>sig_3548
GCTCTTATTACCAATGCTTAATCAGTGAGG
>sig_3549
AAACAAGAAGTCATCAAAGGGTTCAGCCTT
>sig_3550
TCCTGTCGGGGTTTCGCCACCTCTGACTTG
>sig_3551
TTCCCTTTGTCAACAGCAATGGATGGGAAA
>sig_3552
ATTCATTACAGTTTAAGGTTTACACCTATA
>sig_3553
CGCCCCGACTCTAGAATTATTACACGGCGA
>sig_3554
GCCCGAGGGCTATGTGCAGGAGAGAACCAT
>sig_3555
CGCTTGTTCAGCGGTTTCAGCCTCCAACTC
>sig_3556
TGAGCAGCCGCGTAGTGAGATCTTTAAATC
>sig_3557
CAAAAAGCTTGGGCTGCAGGTCGAGGCGGA
>sig_3558
ATCCGCCGCCCTAGACCTAGGGGATATATG
>sig_3559
AGCGGGCTTTTTTTTAGATCTCTGCAGCCC
>sig_3560
GGAGGGTACCTCGAGAAAGCTGGCAAAGGG
>sig_3561
GCTCGGCGGCTCGCTCGCGGGCGCTGAGGT
>sig_3562
GGGATCTGGCTAGAATTCGGCCGGGGCGGC
>sig_3563
GCACGACCTTCGATGAATTCACGACCTTCG
>sig_3564
TAAGGAGAAAATACCGCATCAGGCGCGTTA
>sig_3565
CCACCAAGACTCAGGCGACCAGCATCGGCG
>sig_3566
CAATTTCACACAGGAAACAGAATTCGGATC
>sig_3567
TGCATTCGCCCTATAGTGAGTCGTATTAAT
>sig_3568
TGATGATGATGATGATGGCTGTTATCAACC
>sig_3569
TCGAATTCGCGATAAGCGCCTTCGCAGGTT
>sig_3570
TAGATTCCCTTTAGTAACGTGTAACTTTCC
>sig_3571
GGGCGGAATTCTCTCTAGCTAGACTAGTCT
>sig_3572
CAAGTACTGATGGTTAACGACCGCGCGGGT
>sig_3573
TGCGGCAGCGTGAAGCTAATTCTGTCAGCC
>sig_3574
TCCGGTGATTGATTGAGCAAGCTTATCGAT
>sig_3575
ACGTTGTAAAACGACGGGAGCAAGCTTGGC
>sig_3576
CTGCAGGTCGACATGATCTCGATCCCGCGA
>sig_3577
CAAGAGGCGAACACACAACGTCTTGGAGCG
>sig_3578
TACAAAGTGGTTGATAACAGCATGGTGAGC
>sig_3579
TCCGAGCTCGGCCGACTTGGCCCTTCCCTT
>sig_3580
CCATGGGCATATTTATAGGTTTTTTTATTA
>sig_3581
AGGTCCCTAGCGCTCTTATCATGGGGAAGC
>sig_3582
CCGGGGAATTGGGGGGGGGCGCTGAGGTCT
>sig_3583
GATTGACCGGATCGATCCGGCTCTAGAGGT
>sig_3584
ATCCGAGCTCGGTACCAAGCTTGAATCCCG
>sig_3585
CCATACCGCGAAAGGTTTTGCGCCATTCTA
>sig_3586
GATGACTGGCGGCGTGACCCTGGTGCGCAA
>sig_3587
CCCGGGAATTCATCGATATCTAGATCTCGA
>sig_3588
AGGGGCAGTTAAAGTAAGCTTGCATGCCTG
>sig_3589
TCGACTCTAGCTAGAGGATCCCCGGGTACC
>sig_3590
GTCGTCATATGCTCGAGGATCCGGCTGCTA
>sig_3591
CTTCACGAGGCAGACCTCAGCGCTCAAAGA
>sig_3592
TGGCGCGAAATTGTAAACGTTAATATTTTG
>sig_3593
ACTACCTTGGTGATCTCGCCTTTCACGTGT
>sig_3594
GGTCGACGGATCAATTTCTTTTAAGTAATC
>sig_3595
TAGTGAGTCGTATTACAATTCACTCGATCG
>sig_3596
GCTGCAGCGTAGTTTTCGTCGTTTGCTGCA
>sig_3597
GGGATCCTAGAAGCTTATCGAATTCTCATG
>sig_3598
AAATAAAATAAAAAAGGGGACCTCTAGGGT
>sig_3599
CAAGCTTGATGCATATTCTATAGTGTCACC
>sig_3600
ATCCCCGGAATTCTCATGTTTGACAGCTTA
>sig_3601
CTTTCATCGGTTGTCGGATCCCCGGGAATT
>sig_3602
CGGGGTACCGAGCTCGCATGCGGATCCGTG
>sig_3603
CAGCCAAGCTTGGTCAGATCTGCTAGAGGT
>sig_3604
ACTTGTTGATGGGCTAGCACGCGTAAGAGC
>sig_3605
CGAATTGGCCTTCAAGGCCGCATGCGTCGA
>sig_3606
CTTCTAGGCCTGAGGCCATTAGTCCTTGCA
>sig_3607
GGATCGACAAAGTCAAAGCGGCCGCCTGAT
>sig_3608
CTTTTTGCTCTATATGTGTGGTATGGGCGA
>sig_3609
GGGGTTTCTACAGGACGTAACATGCTGTTA
>sig_3610
CGATCGCTCCTTACTAAAGTTAAAGAAAAT
>sig_3611
ATGGAAATTGACGGTTTTGGTGGTATTCTC
>sig_3612
GAACTAGTAGCTCTTCTGTTCTGTACAACA
>sig_3613
TTTATTAAAGGGCAGTCCTACAATTTAGCA
>sig_3614
CTCGCACCGAAAATGTCAGCCAGCTGCCTC
>sig_3615
CCACCGATGGTTGTCAGAAGTAAGTTCGCC
>sig_3616
CAGGGAATGCGCGTATGACAGTCTCCGGAA
>sig_3617
ATCTGCAGGTCGACGGATCCGGGGAATTCA
>sig_3618
TGTAAAATTCAACTGACATTATGTATATCT
>sig_3619
GGATCTCAGTGGTGGTGGTGGTGGTCTCGA
>sig_3620
TCGCTCGCCGCATACACTATTCTCAGAATG
>sig_3621
ACGATGCGTCCGGCGTAGGAGATCTCGATC
>sig_3622
TTGCTAGCAGAGATCCAAACGGAACCCCGT
>sig_3623
TCTTTATTCTATACTTAAAAAGTGAAAATA
>sig_3624
AGAATTCCCATATGTATATCTCCTTCTTAA
>sig_3625
CAAACTGCGGCCGCCCGGGCGGCCGCAATT
>sig_3626
TCTGCCAGGCAATACAAGGACCTGTGGAAT
>sig_3627
CTAAAACTTCATTTTTAAAGATCCGGCCAC
>sig_3628
AAAGCCTAGAATTCTTGAAGACACTAGAAT
>sig_3629
GCACACTGGATCAGTTATCTATGCGGCCGC
>sig_3630
TCGGGGGCAATGAGATATGAAAAAGCCTGA
>sig_3631
CCATGCTGTCCCCGACCTGGGCGAGGTGCC
>sig_3632
ACGCCAAGTACTGATGGTTAACGACCGCGC
>sig_3633
GACTCTAGCCTAGGCCGCGGAGCGGATAAC
>sig_3634
GCGAATGGCGCGAAATTGTAAACGTTAATA
>sig_3635
ATGCAATTCGATGACCTTCATGTTAACCCC
>sig_3636
AGTGAATTCGAGCTCGGTACCCGAAAAACA
>sig_3637
GCCCAAGCTTCGAATTCCCATATGGTACCA
>sig_3638
CTAAAGGGAATAAGCTTGCGGCCGCTTAAT
>sig_3639
AATCTCCGAGGAAGACTTGAACGGTGCTTA
>sig_3640
CGATCCCCCAACTTGATATTAATACAACTT
>sig_3641
GAGATCTGAATTCGGATCCATCGATAAGCT
>sig_3642
GACTTGAACGGTAGCGCTGTTATCACAAGT
>sig_3643
ATCCCAAGCTTCTTCCTGACTCTTATACAC
>sig_3644
ATAGAATACTCAAGCTCCTCTCAGGCGCCG
>sig_3645
GTTAACGAATTCCCGATAAGCTTATCGTCA
>sig_3646
ACTACTCTTTAATAAAATAATTTTTCCGTC
>sig_3647
GGGCGTAAACGCGTGGATCCCCCTCAAGTC
>sig_3648
GTCCACTCGGATGGCTAAGGGAGAGCTCGG
>sig_3649
CAGCATGTTACGTCCTGTAGAAACCCCAAC
>sig_3650
CCAGCTGAAGCTTCGCGACCTTCGATGAGC
>sig_3651
CGGATCCGGGGAATTCCCGGGGATCCTCTA
>sig_3652
TGCGGCAGCGTGAAGCTAGATGACGTGCGG
>sig_3653
GGCCGCGAATTCGTCGACAAGCTTGTCGAC
>sig_3654
GTCATCACCGAAACGCGCGAGGCAGCCAGT
>sig_3655
TTTTCTAAGAATTCTCATGTTTGACAGCTT
>sig_3656
GTGAATTCCTCGTTTCGAAATAGTTGTTCA
>sig_3657
TGATAATAATGGTTTCTTAGCTCTAGAAAT
>sig_3658
CTTCTGTTCATATGGGTGAGGGCTGTATAC
>sig_3659
CTCAGTGGAACGAACTGCAGGTCCCCGGGG
>sig_3660
AGCTTAATAAGCTTAATTAGCTGAGCTTGG
>sig_3661
GGCCCGGGGTTATAATTACCTCAGGTCGAC
>sig_3662
ATCAGGGGATAACGCAGGAAAGAACATGGT
>sig_3663
TAGGCTTACCTTCAAGCTTGTCATCGTCAT
>sig_3664
CGAACAGGCTTATGTCAATTCGAGCTCTCC
>sig_3665
TGTGATAACAGCCTTGTCATCGTCATCCTT
>sig_3666
AGGTGATTACATTTGGGCCCTCAGAAAAAC
>sig_3667
CACGAATTCTCTAGAACTAGTAAGCTTGGA
>sig_3668
ACCCGGGAATTCGGGGATCCCAGGGGCCCC
>sig_3669
GGGAACGTGCACCGGCCTCGTCTCACGCAG
>sig_3670
CTTTGACCCATTTTAGCTTCCTTAGCTCCT
>sig_3671
CAACTGCGGCCGCCTGTCCCTGGTGTGCGG
>sig_3672
CTATCGATTCGCGAGCGGCCAATTCACTGG
>sig_3673
TGGATCTCGCCTGTCCCCTCAGTTCAGTAA
>sig_3674
TGCTTCTTCCGCTTCCTCGCTCACTGACTC
>sig_3675
GATCTTCTAGGAAGCTTTCTAGGGTACCTC
>sig_3676
TGACTAATTGAGATGCAGATCGCAGATCTC
>sig_3677
CATATGGATCCCGTCGTTTTACAACGTCGT
>sig_3678
AGGCCTACGCGTACTAGTGGTACCGCGGCC
>sig_3679
CGATGGCCCAATTACTACGTGAACCATCAC
>sig_3680
GGCGTAGAGGATCCCTGCAAGCCTCGTCGT
>sig_3681
ACCTACCGCCGTATCGTATTGTGTTTGTCT
>sig_3682
CCTGCAGCGAGTGTCGCGGCCCCGACACCC
>sig_3683
ACTTTTTACAGTCGGTTTTCTAAAACGATA
>sig_3684
GTACTGCCGGGCCTCTTGCGGGGTATCGTC
>sig_3685
AACAGCTCATTTCAGAATATTTGCCAGAAT
>sig_3686
TGATTAAGCATTGGTAAATTTTGTTAAAAT
>sig_3687
ACTTAAAATAACGGATCCTCTAGAGTCGAC
>sig_3688
CGACGGCCAGTGCCAAGCTTGGCTGCAGCC
>sig_3689
AGCAGCCAGGTGTGCACTGCACAGATGGCT
>sig_3690
CCGGATCCTAGGACGCCGCCAAGCCAGCTT
>sig_3691
CCGTCCTGTGGATCCCGGAAATTAATACGA
>sig_3692
ACAAAGTGGTTGATGGGCTCGAGATCTGCG
>sig_3693
GATCAGCTTCTCGAGGAATTCCTGCAGCCC
>sig_3694
AATTTGTATCGAAGTGTGCGAACAGCTGGG
>sig_3695
CGCTTATTATACTTATTCAGGCGTAGCACC
>sig_3696
ATTAAAACATAACCTTATGTATCATACACA
>sig_3697
ATGCCGATGGCCGCGGCGTTGTGACAATTT
>sig_3698
GGATCTGGTTCCGCGTGGATCCGCTTAGAG
>sig_3699
TCCACCAGTCATGCTAGCCATATGAACAGA
>sig_3700
CTTTGTCATCGTCGTCCTTGTAGTCCATAA
>sig_3701
TACATGAGCATGCCCTGCCCCTGAGCGGCC
>sig_3702
TGGGCTGGCATTGACCCTGAGTGATTTTTC
>sig_3703
AATACGACTCACTATAGGGCGAATTGAATT
>sig_3704
CGCGGATCCCCGGAATTCATCGTGACTGAC
>sig_3705
CTAGAACTATTAGCCGGCCTGGCGGGGTAG
>sig_3706
CCGCATGCATATGCGGCCGCAAGCTTAATT
>sig_3707
GAGAATACCACTTTATCCCGCGCTAGGGAG
>sig_3708
GAAGCGTGCAAACATGGCAGGCCTTGCGCA
>sig_3709
CTTGCATCCCTGCAGGTCGACTCTAGAGGA
>sig_3710
GGCTGCAACTAGATCTAGAGTCCGTTACAT
>sig_3711
TCTCCTAGAGGTACCCTAGAGTTAACACTG
>sig_3712
CGATCGGCTCTAGAGGCCCTTAAGGCCTTA
>sig_3713
TATGGAAAAACGGCTTTGCCCAAGCTTCTA
>sig_3714
CCTACTGACTCTTGAATGTAAGTGATATCT
>sig_3715
CAGCCTGAATGGCGAATGGNAATTCCAGAC
>sig_3716
TCCGTCGACCTGCAGCCAAGCTTATCGATT
>sig_3717
GTGAAGAGGAAGAGGGCACGAGGTCGACTA
>sig_3718
ACGCGTCGACGTCATATGGATCCCGTCGTT
>sig_3719
CCTTCCCTCGATCTTCTCGAACTGCGGATG
>sig_3720
CCCTCGCAAGCTCGGGCAAATCGCTGAATC
>sig_3721
ACGAGCGTGACACCACGATGCTGTACGCAA
>sig_3722
TTCTCATCATCATCATCATCATTAATAAGG
>sig_3723
TGACAGCTTATCATCGCTGCCTCGCGCGTT
>sig_3724
TTCCCATTGTAATTCCCATTACCAAGCCCT
>sig_3725
TGGTTTTATATACAGCACACATTATACGCC
>sig_3726
CTTCACCAACAAGGACCATAGCATATGGCT
>sig_3727
CTGGCGTGCCGTCATCCGAGTATTAGATCT
>sig_3728
TCATAGCTGTTTGGGGAAGTTCCTATTCTT
>sig_3729
TGAGAAGACAGCGGAAGGGGGATCCATCGA
>sig_3730
CAGTGAATTCCATGATGCAGCATCCGGATC
>sig_3731
GCGTTTTCGTGACCGTGCAACCATGGGCCC
>sig_3732
GATCGAGATCAGCTTCACGCTGCCGCAAGC
>sig_3733
CTCTAGTACTTCTCGACAAGCTTCGTCATC
>sig_3734
TGATGGTGATGGTGATGGCCCATATGCGCT
>sig_3735
ATCATGGTGAAGGGCTCCTTCTTAAAGTTA
>sig_3736
CGTCGCCGCACTTATGACTGTATTCTTTAT
>sig_3737
CAATTGCTTGTGCACCTTGGTCAGATCAGC
>sig_3738
CTTGCATGCCTGCAGGTTTAAACAGTCATT
>sig_3739
ATCCCGGCGCGCCCCTCGAGCTAGAAAGCT
>sig_3740
ATTTATTCGGTCGAAAAGGATCTAGGTGAA
>sig_3741
AAATAATGAATTCCCAGGCATCAAATAAAA
>sig_3742
CACGGCCGGCTGGGCCACGTGAATTCAGCT
>sig_3743
AGCGTCGACATATGATTGACATGCTAGTTT
>sig_3744
TGTTTCCTGAACTAGCTCGCCAAAGCTCCC
>sig_3745
CGTCCCATGGCCATTCGAATTCACTGGCCG
>sig_3746
GTTTTATTTGATGCCTGGGAATTCTTGAAG
>sig_3747
AGCGGCCGCACTCGAGCACCACCACCACCA
>sig_3748
ATCGAGAACCTGCTGTGCTCCCAGCCGGAC
>sig_3749
AACTATACAAAGCTGTTATCACAAGTTTGT
>sig_3750
TCCGCTCATGAATTAATTCCGCTAGCTTCA
>sig_3751
CGGGTACCGAGCTCGCGAATTTCTGCCATT
>sig_3752
TGAACAACTATTTCGAAACGAGGAATTCAC
>sig_3753
AACAGACCATGGGAATTCGAGCTCGGTACC
>sig_3754
GGCCGGCCGAATTTCGAGAAATTTCTCTGG
>sig_3755
TCACATGATTCTGAAATGAGCTGTTGACAA
>sig_3756
AAACGCCTGGTGCTACGCCTGAATAACTCG
>sig_3757
ATCTCTAGAATTCGAGCTCGCCCGGGGATC
>sig_3758
TACGGTACCTTGCCTCTCAAGCCCCGCTTT
>sig_3759
GGTTTCGCCACCTCTGACTTGAGCGTCACT
>sig_3760
TAGACGCCACCATGGAGAGCGACGAGAGCG
>sig_3761
GCAGATCTCGAGCTCGGATCCATGGTTTAT
>sig_3762
TCACATATGTATATCTCCTGTGTGAAATTG
>sig_3763
CCCCCCCCCCCCTGCAGGCGCAAAACTGGT
>sig_3764
TCATGCTAGCCATGCTGTTATCAACCACTT
>sig_3765
TCGCCCCCCCGACCGATGTCAGCCTGGGGG
>sig_3766
GACGGGATCTATCATTGGATCCGAGCTCGG
>sig_3767
GCATAATACGACTCACTATAGGGATCCTTT
>sig_3768
TCGCCCCGGAAGACCCCGAGGATGTCGAGC
>sig_3769
CTGGGCCCAGTCGAGAAGAGGATTAAAGGA
>sig_3770
CCGGAACCGTTATGATGTCGGCGCAAAAAA
>sig_3771
TCGGGACGTCTGGAATCGCTAGAGCTTGCA
>sig_3772
AGCAGTCGGACCGCGGTCTGGATCTCCCGG
>sig_3773
CGGGAGTGCTAGGGGATCCGTCGACCTACC
>sig_3774
TCGGCGTGGAACCGCCGGCTGACCGTCGAG
>sig_3775
AATCTCAGAATTCGAGCTCGGTACCCGGTG
>sig_3776
ACGATCCCGGGTACCGAGTCGACCTGCATC
>sig_3777
ATATTAAGGGTTCCGGATCTATCGTCAATT
>sig_3778
GCAAGTGGAATTAGCTTGCTCAATCAATCA
>sig_3779
AATTGGGTACCAGCGCTTTTCCGCTGCATA
>sig_3780
TCGTGCATCTGTTGGATCGCATATGCCCAT
>sig_3781
GCCGCCAGATTGAGATCCCCCGGAATTCGA
>sig_3782
TTCCCAATGTGCTGGGTACCCGGGATCCTG
>sig_3783
GGAATTCAGGATCCCCGGGCTTCCAAATCG
>sig_3784
TCGATAAGCTCCGGATCGATCCTCTACGCC
>sig_3785
GCGGCCGCCACCACCACCCAGATCCACGCG
>sig_3786
GCAAGCAGGCATCGCCGTGGGTCACGACGA
>sig_3787
AGGTACCCTAGAGAATTCCTAGACCCGGGG
>sig_3788
GAAATGTTCTGCAGGTTTTTGTTCTGTGCA
>sig_3789
GGTGCGTAGGTTCTGGTTAATAAAATTCAC
>sig_3790
GCCCGAAGCTTACTCCCCATCCCCCTGTTG
>sig_3791
CAATTACGATACCTTTGTCGAGGATTCTAT
>sig_3792
TCACACAGGAAACAGAATTCGAGCTCGAGG
>sig_3793
GCATTCTACATAGGGGACTCTAGAACTGTT
>sig_3794
AAATATAATCGAATTGTGAATTCACCCGGG
>sig_3795
ATAAATTCCCTTGAAGGAGAGAGGGCTGTA
>sig_3796
GTTATCCCTACCCCTGGCGAAAGGGGGATG
>sig_3797
ATCAACACCAACATCAATAATCTAGAGTCG
>sig_3798
AGGAGGAACTATAGATCGAGATCTCGATCC
>sig_3799
ATCCATCTTGTTCAATCCCCATGGTCGATC
>sig_3800
GTCGACTTAGTCGGGCGATAAGCTTCGGGC
>sig_3801
TACCAACAGTACCGGATTGCCAAGCTTTTT
>sig_3802
ATGCAGGTTATATGCAGGTCCATGGAAGAC
>sig_3803
GTAGGGCCCTAGTTAACTATCTAGAGGATC
>sig_3804
GCGAATGATGCATGTTAACAGATCTCGTAC
>sig_3805
CACCCGGGGAAAAAATGAGTAAAGGAGAAG
>sig_3806
CACGCTCGAGGAATTCGGTACCCCAATTGG
>sig_3807
AGTGTGCTGGAATTCGGCTTAAGCCGAATT
>sig_3808
CAGACGCGTCGACGTCATATGGATCAACCT
>sig_3809
CAACAGCTTGTCGAACCATGGCACATATGA
>sig_3810
ACCGGAAATCATAAAAAATTATTTGCTTTG
>sig_3811
CCCACCAAACCCAAAAAAAGAGTAAGCGGC
>sig_3812
CTAGAAGGTACCCGGGATCCTTTCCTGGGA
>sig_3813
AGGTCAGTGACCTCTCTGGCCGCCTCCGGC
>sig_3814
CGATCCGTCTAGAGGGAAACCGTTGTGGTC
>sig_3815
ACGTTACTATGGCGTGCTGCTAGCGCTATA
>sig_3816
TGAGCAACGGCCAACTCTCGTTAACGCATC
>sig_3817
ATAGAATACTCAAGCTTGCATGCCGGTCGA
>sig_3818
CTTGTGATGTACAGCTCGTCCATGCCGTGA
>sig_3819
AACGCGTATATCTGGCCCGTACATCGCAGC
>sig_3820
ATAAAATATTTCTAGAGCTAAGAAACCATT
>sig_3821
GCAGCCGGATCCTCGAGCATATGCTTGTCG
>sig_3822
GAAATAGCTAAAATGTGGATAGAAAATGGT
>sig_3823
CGACACGGAAAATGTTGAATACTCATACTC
>sig_3824
TCTTTGTGAAGGAAACCTTACTTCTGTGGT
>sig_3825
AATTCCCAACCTTTTCCATTGGAACAGTGG
>sig_3826
ACGGCATCAGTTACCGTGAGCTGGCGTAAT
>sig_3827
GGACTGACCGTACCCGGGGATCCTCTAGAG
>sig_3828
CTGTGGAACGGCACCGCCTCGACCAACGGC
>sig_3829
CAGCAAATGGGTCGCGGATCCGAATTCGAG
>sig_3830
AGCTTACTTAGATCCAGATCTCGAGCCCGG
>sig_3831
GACGGATCCCCGGGAATTCCCCGCGCGCGA
>sig_3832
TCTTCCCGACAACGCAGACCGTTCCGTGCT
>sig_3833
AGAGGGCGCCCCAGCTGGCAAGGTACCATA
>sig_3834
TTCTTCTGAGCGGGACCCGCAAAAATCACC
>sig_3835
AGCCTGAATGGCGAATGGAANTTCCAACAT
>sig_3836
GGGGAGCTTTGGGAATTCGAGCTCGGTACC
>sig_3837
GAGAATTCGATAAGCTTCTAGGATCCGATC
>sig_3838
ATTTAACTGTGATAAACTACCGCCGATGAT
>sig_3839
GGATCGATCCTACGCCGGACGCATCGTGGC
>sig_3840
TCCCCGCCTGTCACGCGGGAGACCGGGGTT
>sig_3841
GGATAGGCTTACCGAGCTGGGAGCTCGTCG
>sig_3842
CTTTACTAAGGAGAATTTATCATGTCCCCT
>sig_3843
CCTGCTGTCCCTGATGGTCGTCATCTACCT
>sig_3844
GGCAAAAGCTCCGAATTCTTGAAGACGAAA
>sig_3845
TTTTTGTTCGGGCCCAAGCTTCGAATTCCC
>sig_3846
CAATTGCGGCCGCAATTGTGAGCGCTGGAC
>sig_3847
AGAACCTCGAGGCTAGCATGCATAGAACCG
>sig_3848
GGGATCAATGATCAAGAGACAGGATGAGGA
>sig_3849
TGGTGCCGCGCGGCAGCCATATGGCTAGCA
>sig_3850
GGGTATCATGTCTGACAATGGCAGATCCCA
>sig_3851
GGAGCGGCCATGGGAATTCTACGTAGCGGC
>sig_3852
TAACCGCTATTTGGCGCGCCAAACTGGACA
>sig_3853
CCGGGTACCGAGCTCTTGAAATAAGATCAC
>sig_3854
GGCCCGGGATCCTGATGGCCTCCTCCGAGG
>sig_3855
GGCCGCAAGCTTGTCGACCGACGTCGGATC
>sig_3856
GTTCAGCCACTGGAGCTGCCCCTCAGCTTG
>sig_3857
GTTCTCCTGGATCAATTTCTTTTAAGTAAT
>sig_3858
AAATCTCATCGTTTCGAAATAGTTGTTCAA
>sig_3859
AATGGCAGGACAACTGGTGAGTCTGGATCT
>sig_3860
TTCAAGATCCCCCTGGCGAAAGGGGGATGT
>sig_3861
GGGCCGCACCCTTGGGCTCTATGGGAAGGA
>sig_3862
CTCACAATTCTAGTCGACGGGATCCAAGGC
>sig_3863
TTTTACAGATGCGGTTGGCAGAAGCTATGA
>sig_3864
AAGCAGGCTTGATTATTCCAGTAGTAATCT
>sig_3865
GGTGGTCATACCAATGCTAAGGAGGACAAG
>sig_3866
CTTCCCGGCCGACGGATCTTGATCCCCTGC
>sig_3867
GTAAAACGACGGGATCGATCCGTCGACATA
>sig_3868
GGGGGTTCGGACCAAGGGCCTGTAACAGGA
>sig_3869
GATTAATTAAAACGTGGCTTACTAGGATCC
>sig_3870
TTTGACTAGCTTAGTCATTTTTGAGATTTA
>sig_3871
GGTGATGGTGATGGTGCTGGCCGGCCTGGC
>sig_3872
GTGCGCACCAGCGACGCCTATTTGCTCTTC
>sig_3873
GCTTATGCATGCATGCGGCCGCAATTCGAG
>sig_3874
ATTAATTCCCCAGATCTGCAGGTCGACGGA
>sig_3875
GCGCGCCCTGCAGGTCTGGACATTTATTTG
>sig_3876
AGCTTTCATCAACATCGCGGCCGCACATAA
>sig_3877
ATAACAATTTCACACAGGAAACAGCCATGG
>sig_3878
TGATGATGGTGATGACCCATGGCGTCTCAA
>sig_3879
TGCTGCAAATTCTCATGTTTGACAGCTTAT
>sig_3880
AACTGGGTACCGAGCTCGAATTCCCAAAAA
>sig_3881
AATTCGTGTATAACGGAGCCTGACATTTAT
>sig_3882
GGTGCACTTGAAGTCCTCTTTCAGGGACCC
>sig_3883
AAGTGAGCTAGCCGATCTCGACGAGTGAGA
>sig_3884
ACGGGTTGTTACTCGCTCACAGGGAGCTCA
>sig_3885
AGGCGGCCTAAATAAAAAAAATTAGTCAGC
>sig_3886
TCGACCTGCAGCCCAAGCTTGTATTCTATA
>sig_3887
TTCTTTTACGTTTCCGCTCCATCGCCAATT
>sig_3888
CCGGGCCTCTTGCGGGGTATCGTCCATTCC
>sig_3889
AGTCCGGAGTCATAATGTAAGACTCGGTAA
>sig_3890
ATTACGCCAAGCTTGCATGCCCCTCGAGGG
>sig_3891
ATTCACTGGCTGCCTCGCGCGTTTCGGTGA
>sig_3892
CACCCGGGGATCCTCTAGATCGAACCACTT
>sig_3893
AGCTTATCATCGATAAGCTCATTCGCCATT
>sig_3894
GGAATGCCAAGCTTACTTAGATCTCGAGCT
>sig_3895
TCTTTGTTGAATTCTAACCCTCTTTAATTT
>sig_3896
ACCGGACCACCACCTGCGGCCGCAGATTTA
>sig_3897
CAATGAGAGCTCATGTTTGACAGCTTATCA
>sig_3898
CAAATGGGTCGCGGATCCGGCTGCTAACAA
>sig_3899
GCCTAATGAGTGAAGTAACTCACATTAATT
>sig_3900
GCGGATCTAGCTTGGGGCTGCAGGTCGACT
>sig_3901
TATTGGGCGCGTTAACGCGCTCTTCCGCTT
>sig_3902
ATATCATGCATTCTAGACATGTCTCCGGAT
>sig_3903
CTTAAGGCCTGCAGGGCCCGCGGTATACTA
>sig_3904
GGCCGGGTGGCCGGGTGCGGGCGTGGTACG
>sig_3905
TCTTGGGCTCAACCTGCGCGCCGAGCTGGG
>sig_3906
CCACCCTGTAGAATGAAGTCACGTAAGTAG
>sig_3907
TAATTAAGCTTATTTGTATAGTTCATCCAT
>sig_3908
CGCCCCCTTCACCAAGGGTGGGCGCGCCGA
>sig_3909
GCACCTGCGGTGCTGCAGCTGAGGCATGTG
>sig_3910
GTAGCATGCAAGAGATCTTATAGGCCTCGA
>sig_3911
GGAATAAACCATGGATCCGAGCTCGAGATC
>sig_3912
TGAAGGCCAATTCGTAATCATGGTCATAGC
>sig_3913
ATCGAATTCGATGATAAGCTGTCAAACATG
>sig_3914
TCTCGCGCAGAGAGTCAGTGGGCTGATCAT
>sig_3915
CAAGCTTGCATGCCTGCAGGTCAATCCGGA
>sig_3916
TAGACGTACGTGGCCAATTGGGCCCTTAAT
>sig_3917
GATCCGGGCCCGACGTCAGGCCTCGATCGG
>sig_3918
TTGAATAAGGCGCATTTTTCTTCAAAGCAG
>sig_3919
CACGGCCGGCTGGGCCACGTGAATTCATCG
>sig_3920
TGCCAAGCTTGCATGCCTGCAGGCTCTAAT
>sig_3921
CTGATCGACGTTAACTGGTTCCCGGTCGGC
>sig_3922
CACCACGATGCCTGCAGGTCGACGGATCCC
>sig_3923
TTTAACAAAATATTAACGTTTACAATTTTA
>sig_3924
TGTCAAAGAGCTCAGGCCTACGCGTACTAG
>sig_3925
GGCCCCCTCCACTCGGAGGGGGCCTTCGGC
>sig_3926
ACCCGGGGATCCGTCAACACGGGATAATAC
>sig_3927
CGGATCCCGGGGAATTCGGGCAATAAGGGC
>sig_3928
NNNNNNTCGACGCTCAAGTCAGAGGTGGCG
>sig_3929
TGGATCCTGAGAACTTCAGGCTCCTGGGCA
>sig_3930
CGGCGTTATTAATATCAAGTTGTATTAATA
>sig_3931
CTTGAGCTCGAGATCTGAGTCCGGTAGCGC
>sig_3932
TTTTGACTTGAGGGGGATCCCTTCCATTCA
>sig_3933
ATCGCATCACCATCACCATCACTAACCGGT
>sig_3934
GTACCTCTCGATTTATGGTCAAGAAACCAC
>sig_3935
TAAAGATCAATTCAATTGTGAGCGGATAAC
>sig_3936
ATGCCGACCGGGAACCAGTTATCGAATTCC
>sig_3937
TTTTCAATTTCCTTTGGAAATCACCCCAAT
>sig_3938
GGGTGCTTAGAGCTCGAATTTCCCCGATCG
>sig_3939
CTCTGTTTTCTAGCGTCTCAGTTTCCGCGT
>sig_3940
TGGCTGAGAGCCTCCATGATATCACCGCCG
>sig_3941
TTAAATCTAGACGGTGACCACAACGACGCG
>sig_3942
GTGACTGGAAAACCCTGGCGTTACCCAACT
>sig_3943
GAGGTTGATTGTCGACGCGGCCGCGGATCC
>sig_3944
GGCGTCGTCGCCGACACCCACCCCGGCGGC
>sig_3945
GGCCACGACACCTTCACCAAGGTGAAGCCG
>sig_3946
GGGGGCCCGGTACGTACCCGGGGATCATCG
>sig_3947
GGATGCGTTAACGAGAGTTGGCCGTTGCTC
>sig_3948
GATGTGGCGTAATCATGGTCATAGCTGTTT
>sig_3949
CTGTGCCTTCTAAGATCCAGACATGATAAG
>sig_3950
AGAGCCACCACCCTCCTGGCCGGCCTGGCC
>sig_3951
TGTGCGGTATTTCACACCGCATAGGGTCAT
>sig_3952
CCGGTGATGACGATGACAAGCTGGGAATTA
>sig_3953
TGGTATTATATATAGGGTATTAGGTGCGGC
>sig_3954
CCGGAAGTTGAACTGCAAGGTCTGGAAGCG
>sig_3955
TGGAGTAGGGCTCTAAACTCTGTATAAAAA
>sig_3956
TGAATTCCCCGGATCCGTCGACCTGCAGGT
>sig_3957
GGGTTCAGACATATATTTATCCAATTCATT
>sig_3958
TCTTACCCAGCAATAGTATATTACGTGGGT
>sig_3959
AATTCCAAAGAAGTGCAACATCTCTTAGAA
>sig_3960
AGGAAGCGGAAGATGACTGCGTTAGCAATT
>sig_3961
GTGTGAGATCCGCGGTATCTCTCAGACGTT
>sig_3962
GTTTTTGGTACCTTATTTGTATAGTTCATC
>sig_3963
CTTCAGTTTTCATATGCTATGGTCCTTGTT
>sig_3964
TATGAATTCGCTAGCAACCCTTATCCAGCA
>sig_3965
CCATCTAGAATTATTCCATTGAGTAAGTTT
>sig_3966
GTCAAATACACTGCCCGCCAGCCCTCAGGC
>sig_3967
TGATGACGAAGCTTGCGGCCGCACTCGAGG
>sig_3968
ATATGATCCTTTTTTTCTGATCAAAAGTGC
>sig_3969
TTTTTGCTTTGAATTCCTCGAGATCCGTAT
>sig_3970
AACGTACGTCCGAATTAATTCATCGGGGTA
>sig_3971
AACGAAAACTCACGTTAAGGGATTCGTCCA
>sig_3972
CTGGATTTCGATCACGGCACGATCATGCTG
>sig_3973
AGACTAGTGGAGGAAGAAAAAATGGCCTCC
>sig_3974
GGGTGAACCGTCAGCACGTTCGGGTTCTTG
>sig_3975
CCACGCGGTTCCATGGCGATATCGGATCCG
>sig_3976
GATAATGATGCAATCAATCGCTTCCCGTTT
>sig_3977
TGCCCATGTTCTTTCCTGCGTTATCCCCTG
>sig_3978
AGCCAGATCCCCGGGCGAGCTCGAATTCGT
>sig_3979
AAGTTTGTGGGCTGTAGGTTAAAAAGTCGA
>sig_3980
TAGCTGAAAAATGAGCCTGAACTCCGAAGC
>sig_3981
GTCCGGGAGCTCGTGGATCCGAATTCTGTA
>sig_3982
TTTTTTTTTCCCCTAGCGGATGACTCTTTT
>sig_3983
CCTTTTGCTCATAATGTGAGTTAGCTCACT
>sig_3984
AATTCTAGATATCCATTGCTGTTGACAAAG
>sig_3985
GTTATCAGCTGATACCGCTCGCCGCAGCCG
>sig_3986
GCTTACCTTCAAGCTCGCCCTTAAGGGCGG
>sig_3987
CAGGTAGCATGCAAGAGATCTTATAGGCCT
>sig_3988
ATTTACAGTCAAAAGGGCCCGGCTCGAGCA
>sig_3989
CATGATTACGCCAAGCTTGCATGCTCCCGG
>sig_3990
TGAAGGACTAGGCCGAGGGCCGCAGCGGCG
>sig_3991
TTGAATGCGGTTCAGAGCCCCGGGATTCCG
>sig_3992
CCAGCCCGACGCTAATGAGCGGGCTTTTTT
>sig_3993
CCAGTGAATTCCATGATGCAGCATCCGGAT
>sig_3994
TCTGGTTCCGCGTGGATCCCCGGGAATTCA
>sig_3995
TAGCGGCCGCTGGTGCACTCTCAGTACAAT
>sig_3996
ACAAAGTGGTGATGTACAAGTAAAGCGGCC
>sig_3997
ATGATTACGAATTCGCGCGACCGGATCCGG
>sig_3998
TGTTAGCAGAAGCTTCTCGAGGAGAGTTTA
>sig_3999
AACGCGCGAGGCAGCTGGCTGACATTTTCG
>sig_4000
ATTATATTCGGCTTTGATGATTTTCTGATT
>sig_4001
GGTACCTTGCCAGCTGGGGCGCCCTCTGGT
>sig_4002
TGCAGGTCGAATTTCTGCCATTCATCCGCT
>sig_4003
GCCCATGGGTATGTATATCTCCTTCTTAAA
>sig_4004
TTCCGGGGGGATCTCAATCTGGCGGCTGGT
>sig_4005
TACAAGGCTGTTATCACAAGTTTGTACAAA
>sig_4006
TTGCGTATTGGGCGCTAGCGGAGTGTATAT
>sig_4007
CATGGATGAACTATACAAAGCAGCAAACGA
>sig_4008
AAAGTATACCTTAAGGAATCCCCCAGGACC
>sig_4009
GGAGGCCTCCCAGCCCATAGTCTTCTTCTG
>sig_4010
AACTCATCAATGTATCTTAACGCGTAGAAT
>sig_4011
AGCTTTCATCAACATCGCGGCCGCACCTAA
>sig_4012
TGGGAGCTCTAGGGGAGTAGGGTTGGTTGT
>sig_4013
TGCATGCCTGCAGGTCGAGGTGGATACCGG
>sig_4014
CTGCTCGAGAATTCACTGGCCCTGGCCGTC
>sig_4015
ACAGGGAGACCGCGGATGGCCGGATGGGCG
>sig_4016
GTTGCTCTTCACATATGAATTCCTCCATCC
>sig_4017
TTGCATCAGGAACAGCTGTTTTGGCGGATG
>sig_4018
ACATTTGACAATCCTTTAAAAATGGGCAAA
>sig_4019
TATTTAGAAAAATAAACAAATAHGGGGTTC
>sig_4020
AGGCCTTGACTAGAGGGGCCCATTCAATTG
>sig_4021
GGGGTTCGAAATCGATGAGCTCGCGAATTT
>sig_4022
GTCCAATAGATCTGGCGGATCCTCGAGAGC
>sig_4023
AGCTGAATTCATAACTTCGTATAGCATACA
>sig_4024
CAGGTCGACGGATCCCCGGAATTCTCATGT
>sig_4025
TCGAATTCGGATCCACAGATATCCCATGGA
>sig_4026
ATAAATAAATAAATATTTAAAAAATATAAA
>sig_4027
TCGAATTCGGATCCACAGATATCCCATGGC
>sig_4028
GATCGATGAAAAGAGAAGATGGAAAAAGAA
>sig_4029
CGGATCACCGGAAAGTACCCGTAAAGTTAT
>sig_4030
CTTTTGACTTGAGGGGGATCCCTTCCATTC
>sig_4031
CGCTTGGAAGCGGTGAGGAGCCTCGTCCTG
>sig_4032
CACCAGCACCATGGTGATGGTGATGATGCA
>sig_4033
ACAACGGTTTCCCTCTAGATAACGAGGCGC
>sig_4034
ATGGTGCAGATCTCGACCCGTGCTATAATT
>sig_4035
ATTTCCGCGCAGACGATGTCGAGCTGGATA
>sig_4036
GCACGATCATGCGCACCCGTGGGAAAGGCA
>sig_4037
TTAATTAAGAGCTCGGGGGGGGGGGGGCGC
>sig_4038
AAAAGCTGGAGAATTCGGGGGATCTGGATT
>sig_4039
TAAACTTTCGAAGCCATGAGAGCAGCAGCA
>sig_4040
CGCCGTGTAATAATTCTAGAGTCGGGGCGG
>sig_4041
CGCTGTTTCTCACGCTTTCTATCGATGACC
>sig_4042
CCCCCACCCCCACCCCCGTAGCTCCAATCC
>sig_4043
AGAACCGGTAGAAAAAATGAGTAAAGGAGA
>sig_4044
ATTCCGGTACTGTTGGTAAAAAGCTTGGCA
>sig_4045
CCGACCTGCAGGCATGCAAGCTTGGATCCA
>sig_4046
CTCGAGGGGCGCGCCGGGATCCCTAGAGAA
>sig_4047
CGGCCGCGGGGGCCCACTAGTGCTAGCTTG
>sig_4048
TTGATGCTCGATGAGTTTTTCTAAGAATTC
>sig_4049
CGCGCTTGTTCAGCGGTTTCAGCCTCCAAC
>sig_4050
ATAGGGGACATGCTGTTATCAACCACTTTG
>sig_4051
TCGGTTGTCCAACCCCGGAAACGGGAAAAA
>sig_4052
CAAATATGTATCCGCTCATGGAGCTCGCTT
>sig_4053
TTAGGATCGGAGTCAGGCAACTATGGATGA
>sig_4054
TAACCTGCGAAGGGCCTTATCGGGAATTCG
>sig_4055
CGGAAGAAGCTATTCGCCATTCAGGCTGCG
>sig_4056
GTCGACCGATCCCGTACACAAGTAGCGTCC
>sig_4057
GATCCCCCGGGAATTCGGGCTGCACGCGCA
>sig_4058
TTCCGTTTACCGGTGTCATTCCGCTGTTAT
>sig_4059
AATGGAATTCCAACATCCAATAAATCATAC
>sig_4060
GTATGAAATGGCGTCGCGCCTCGACAAAAT
>sig_4061
GGCGAATGATGCATGTTAACAGATCTCGTA
>sig_4062
GGTCGCGACCCTACCCTCGATTGCAGGCGG
>sig_4063
CAAAGTGAATTCGAGCTCGGTACCCGGGGA
>sig_4064
TTGGCGCGCCAAACGATATCGGATCCAGGC
>sig_4065
TTAAGGGCGGATCCTTATCGTCATCGTCGT
>sig_4066
GTTTACATAAGCATTTACATAAGATTTGGA
>sig_4067
GGCGGCCCCGTACCCAGCTTTTGTTCCCTT
>sig_4068
AATTGGTTCTATCTCCTTCGAAGCCTGCTT
>sig_4069
CAGCAAATGGGTCGCGGATCCGAATTCTTG
>sig_4070
ATGAAGGTCATCGAATTGCATCTGACCGAA
>sig_4071
CAACATACGAGTTCGGGAAGTTTCTAGGTC
>sig_4072
CGTAAGGAAATCCATTGTACTGCCGGACCA
>sig_4073
AGAGGATCCCCGGGTACCGAGCTCGTTAAC
>sig_4074
CGGGGATCCTGAATTCCTGCAGACTAGTAA
>sig_4075
GGAAATTCGAGCTCTAAGCGCTACCGTTCA
>sig_4076
TCATTAATGCAGACGCGCCCTGTAGCGGCG
>sig_4077
GAACTGGGTACCGAGCTCGAATTCCCAAAA
>sig_4078
TCCAAGCTTGTCGACGCGTCCCTGCAGCAA
>sig_4079
AAGGACCATAGACCATGGCTAGCTCGCGAG
>sig_4080
CCCATGGCTGACTAATTTTTTTTATTTAGG
>sig_4081
TCAAGCTGAGGGGCAGCTCCAGTGGCTGAA
>sig_4082
GATGAGATAGATCTTGGCAGTCACAGCATG
>sig_4083
CCCCGGGCACCAATAACTGCCTTAAAAAAA
>sig_4084
TTGATTGAGCCTACCCTATGAACATATTCC
>sig_4085
ACGACGGGATCCCCCATGAATTCATGGGGA
>sig_4086
GTTGAGCTAACGCTGACGCTCACAAATGGC
>sig_4087
TTTGTACAAACTTGTGATAATTCCCAGCTT
>sig_4088
GCGTCAGAGAAGGGAGCGGCCATGGGAATT
>sig_4089
GCAGATCTCGAGCTCGGATCCGCGACCCAT
>sig_4090
GGACCTCGTGATACGCCTATTTTTATAGGT
>sig_4091
TCGAGCTCTAAGCGCTACCGTTCAAGTCTT
>sig_4092
TCCTGGAAAACGGGAAAGGTTCCCTTCAGG
>sig_4093
ATGGTGATGGCCCATATGCGCTCCCTTCTC
>sig_4094
ATCAAGATCCTCCTTCGTCGGTGTCGTCGC
>sig_4095
CTGCAGCTAGCATTAATAAGCTTTAAAGCT
>sig_4096
TAGCGGATCGCGGCCTCCTCGCTCACTGAC
>sig_4097
TTCTCGAGGTACCTGCAGCTAGTACTGACG
>sig_4098
ACAGCAATGGATGGGTCGAATTTGCTTTCG
>sig_4099
CAATTCGATCCTGCTGATGAAGCAGAACAA
>sig_4100
AAGATGCTTTTTGATAATCTCATGACCAAA
>sig_4101
CCATTGCTGGAGGCATCGTGGTGTCACGCT
>sig_4102
CTGTCAAACATGAGAATTCAGATCTCTCAC
>sig_4103
CAATCAATCACCGGATCCCCGGGAATTCCG
>sig_4104
CAGCAGCAGCAGCAGCAGCATGGTGGGCGA
>sig_4105
GTTGTAAAACGACGGGATCTATCATCTTGG
>sig_4106
TAACAGCGACTACAAGGATGACGATGACAA
>sig_4107
AATTTTCATCAAGCTCTAGTTCGGTGATGA
>sig_4108
TGCAGCCCGGGAGATCTGTCGAGAAAAAAA
>sig_4109
CCCGGATCCGTCGACCGATGCCCTTGAGAG
>sig_4110
CAGATCTGGCCGGCTGGGCCCAGCACACAT
>sig_4111
CAGCTTATCATCGATAAGCTAGCTTTTGTC
>sig_4112
ACGTGCAGCCGACCACCATGGCCATGATTA
>sig_4113
TGACACTATAGAATACAGCGGCCGCGAGCT
>sig_4114
CGCCAAAACAGCCAAGCTTGGATCCAGGCC
>sig_4115
TTTCTTGTATTCTTTGTTGAATTCTTATAA
>sig_4116
GCTGTCTTTCGCTGCAGAGGGTGAGGATCC
>sig_4117
CGTGAAAAACGGGGAGCTGATCACTACTTC
>sig_4118
AGGAACAGGGAATGCGCGTATGACAGTCTC
>sig_4119
GATCTAGCAGCAGCAGCTGATCTTTGTTCA
>sig_4120
TAACAATAACAACAACCTCGGGCCGGGTGC
>sig_4121
CTTAAAAAAAGGCCTGATCATTGGCTGGCA
>sig_4122
GTCGAATTTCTGCCATTCATCCGCTTATTA
>sig_4123
CCACCATCGGAACCTCCTCGAATTCTGCAG
>sig_4124
ACATTTTTGTGAATTTTTCAACTTGCCCAC
>sig_4125
TGCCACCAGCCGCCAGATTGAGATCCCCCG
>sig_4126
AGGAATATGTGATACAGGATATATTCCGCT
>sig_4127
GCATCATTGGTGCTATAGCGCGGCTGTTCA
>sig_4128
GAGTCGCAAAAGAAAAACGAAATGATACAC
>sig_4129
GGCGCGCCGCTAGCGTGGGCGAAGAACTCC
>sig_4130
GCGTGTTAACAGGTCCAGTACTTTCGAATT
>sig_4131
TGGACAGCGAGGCCAGGATGGAGCCGCCGA
>sig_4132
TGATTACGAATTCATCGATATCTAGATCTC
>sig_4133
GTGAATCCGTAATCATGGTCATATGGCTTG
>sig_4134
AGCTTATCATCGATAAGCTTCTTGGATGCT
>sig_4135
TATTTAAATGAGTATTCTATAGTGTCACCT
>sig_4136
GCATCCGCTTACAGACACTTGAAGACGAAA
>sig_4137
AGCAGACCATTGGTTGCTCTGATGCAGCAG
>sig_4138
AGATCTTAAGGCCTAGGTCTAGAGTCTTTG
>sig_4139
AGTCTAGAGGGCCCAATTCGCCCTATTCGA
>sig_4140
CGGGGATCTAGATATCGATGAATTCCCGGG
>sig_4141
AATTTCACACAGGAAACAGCTATGACAGAG
>sig_4142
GGGGGGATCCTCTAGAGTCGACCTGCAGCC
>sig_4143
TTTTTGTTTGCAACGAGCAGATTACGCGCA
>sig_4144
CAAATAAGCTTAGAGCTCGAATTTCCCCGA
>sig_4145
GTCGACTCTAGAGGATCCCCGGGTACCAAG
>sig_4146
GGACAGCAAATGGGTCGGATCCGAATTCGA
>sig_4147
TCGACCTGCAGATCTGCGTAATCATGGTCA
>sig_4148
TCAGTCACGATGAATTCCGGGGATCCACGC
>sig_4149
TGGTTTGATAGCTTGTCGAGAAGTACTAGA
>sig_4150
TGATGGTGGTGGGTACCAACACAATGGCGC
>sig_4151
TCTTGTATTATTTTGAGTTTCCTTGCATGA
>sig_4152
CTCCAGCTTTTGTTCCCTTTAGTTAGCGGA
>sig_4153
GCCCGGGATCCACCGGTCGCCACCATGGGT
>sig_4154
TGCTTGGATCCCAGGTTGTTGTACAGAACA
>sig_4155
CACCAATTCCTCGAGGATCTTATGCGGTGT
>sig_4156
CCTCTTTAATGAATTCCGCGCGCTTCGGAC
>sig_4157
GGATCCGGATGCTGCATCATGGAATTCACT
>sig_4158
CAAAGCAGAATACAGCAGCCTGCATTAATG
>sig_4159
TCAAGCTCCAATACGCAAACCGCCTCTCCC
>sig_4160
TTTATTTACAGTCAAAAGGGCCCGGCTCGA
>sig_4161
CCATCACCATCACCATCACCATTCCCATCA
>sig_4162
ATAATGGTTTCTTAGAATTCGAGCTCGGTA
>sig_4163
GCGGGACCCGCAAAAATCACCAGTCTCTCT
>sig_4164
TATATCTTGGTTTACATAAGCATTTACATA
>sig_4165
GCGTATCACGAGGCCCTTTCGTCTAGGCAT
>sig_4166
CCCATCGATGTTTTTCCTCCTTATGCATAC
>sig_4167
CTTGATCCTCTACGCCGGACGCATCGTGGC
>sig_4168
CCAAGAAGCTAAGCTTATCATGATTAATTG
>sig_4169
GCCTAATGAGCGGGCTTTTTTTTCCTGAGG
>sig_4170
CTTTGGATCCTTAATTAAGTCTAGAGTCGA
>sig_4171
ATACTAGTTTGTTCAGCGGTGGCAGCAGCC
>sig_4172
TCCGAGCTCGGTACCAAGCTTGGCATTCCG
>sig_4173
ACGCCGAAGGCCCCCTCCGAGTGGAGGGGG
>sig_4174
TTATACAAATATACACGAACACATATATTT
>sig_4175
AAAACAGGCGGAATCGCTTTTGGCGCGCCA
>sig_4176
TTAATTCCGCTAGCGCTGATGTCCGGCGGT
>sig_4177
GGACGATCGAATTGGGGATCTTGAAGTTCC
>sig_4178
CAGCAAATGGGTCGCGGATCCGGCTGCTAA
>sig_4179
TTAGCGGCCGCCAGCTTTCTAGAACAAAAA
>sig_4180
ATCTGGCCCGTACATCGCAGCTGCATTAAT
>sig_4181
GAGGGGATCGAGCCCGGTGGGCGAAGAACT
>sig_4182
GTCGACTCTAGAGGATCCCCGGGTACCATA
>sig_4183
GTAATATAGATCCTCTAGAGTCGACCTGCA
>sig_4184
CTTTTGCGTCGACGGGATCCGGCTGCTAAC
>sig_4185
GTTTAATTTATGAGCTTAATTATGGTGGAG
>sig_4186
CTGTTTGGCTCCCCGTCGGGGAACCGAACC
>sig_4187
AAAACAGGCGGAATCGCTTTTGGCGCGCCT
>sig_4188
TTTTGCGGCGCGCCCTACCGGGTAGGGGAG
>sig_4189
ATTTCCGCGCAGACGATGACGTCACCTAAG
>sig_4190
TTCATCTCTCATGAGAATAAGAACAACCTC
>sig_4191
ACGGTGAGGGTGGCCTCGGAACTGCAGCCC
>sig_4192
CAAATTCGACCCATCGATCGGATCTTGATC
>sig_4193
GGCCTACGAGGCGCGTGTAAGTTACAGGCA
>sig_4194
CTCCACCCAGATCCTCTTCGCTGATCAGTT
>sig_4195
CACTAGGCGGCCGCCTAGTGGGTACCAGAG
>sig_4196
TGGTTGATAACAGCGCTTAGAGCTCGAATT
>sig_4197
CGCACCATCGTCGGCTACAGCCTCGGTGGG
>sig_4198
CGTCTCCGCCGACCTCTTTAGCTCCTTGGA
>sig_4199
ATTCGAGCTCTAAGCGCTGTTATCAACCAC
>sig_4200
GCAGAATTCGCCCTTAAGGGCGAATTCCAG
>sig_4201
AATTCGATTGCTGCAGAAAGGAATTACCAC
>sig_4202
ATTCATTCTCAAATGGACTCGCCAACTCAT
>sig_4203
TACCAGTCAGGCATTTGAGAAGCACACGGT
>sig_4204
AGATGGGCCAACTTTTGGCGAAAATGAGAC
>sig_4205
GCTTCTGTATATGTACGACTCAGCATGGAC
>sig_4206
AATTCCGATATCCATGGCCATCGCCGGCTG
>sig_4207
AAGTGGTGATAATTAATTAAGATAAACCCG
>sig_4208
CAATTTGAAACTCAGCTAGCTACGCGTTCT
>sig_4209
GCCCGCGGACTCTGGAGATCCATCCAGCAC
>sig_4210
GGACAGCAAATGGGTCGGATCCGGCTGCTA
>sig_4211
CTGTCAAACATGAGAATTCAGATCTGAATT
>sig_4212
CTTCAATATGAGTAATTTCAGCTAATTCTT
>sig_4213
AGTTGCTGAATCAAAGGCAGAGTTTGGTGT
>sig_4214
GATCCATGGGTCGACCGGCCGACGCGCTGG
>sig_4215
CCTCTCGAGCCTCTCGCCCTATAGTGAGTC
>sig_4216
GGGCGGTTTTTTCCTGTTTGGTCATTTAGA
>sig_4217
GGATCCAGATCCACGCGGAACCAGCAGGCC
>sig_4218
TGAGCATGGCTAGCATGACTGGTGGACAGC
>sig_4219
CATGCGTCCGGCGTAGAGGATCCATACAAC
>sig_4220
GGCCGGGGTTCGAAATCGATGAGCTCGCAC
>sig_4221
CATCTAGAGGGAAGGGCGAATTCTGCAGAT
>sig_4222
ATACGGATCGTATAAATATGGCTCACAACC
>sig_4223
TTCGGTCAGATGCAATTCGATGACCTTCAT
>sig_4224
CTCGAATTCGTATTCTATAGTGTCACCTAA
>sig_4225
GACGTTGTAAAACGACGGGATCCATATGAC
>sig_4226
CCTTGCTCACCATGGCCTAGGCCTATCGTT
>sig_4227
CGTCGAAGCTTTAATGCGGTAGTTTATCAC
>sig_4228
ACCACCCGGGGATCCTCTAGAGTCCCCCGT
>sig_4229
CTCCTCTCTCATCTTTTTGTCTGTCTCTCT
>sig_4230
AACACGGGGGACTCTAGAATGAGCGACTAC
>sig_4231
GCGCGCGCGCAATTAACCCTCACTAAAGGG
>sig_4232
GATAACGCAGGAAAGAAGGCAAAGCCGTTT
>sig_4233
ATTACCTGGTTTAAGTCCTCTTATAAATTT
>sig_4234
TAGCATGCATAGAACCGCCACCACCGTCGA
>sig_4235
GGTACCGATCTGGTTCTATAGTGTCACCTA
>sig_4236
AATTAAGTTCGAATGGCTTCCAAGCGCTCA
>sig_4237
GCGTCAACTTGATATTAATAACACGGGATA
>sig_4238
CCGCCGCAGCGCTGCTGGCGGCCGCGGCCG
>sig_4239
TGGCTAGCTCCTCAAGGATCCTCTACGCCG
>sig_4240
GATCCGAACCCCAGAGTCCCGCTCAGAAGA
>sig_4241
TTGGCCGATTCNNNNNNNNNGTTAACCTGG
>sig_4242
CCTTGGCCAAAAAGCCTGAACTCACCGCGA
>sig_4243
GGATCCGGTACCACTAGTCCCGGGCTGCAG
>sig_4244
TTTTGTGGTTGGCGTTGCTGCAGAAGTAGT
>sig_4245
TGTTCCATGGCCCACCCTCGTGACCACCCT
>sig_4246
CTCGAGCTATTACACCCACTCGTGCAGGCT
>sig_4247
TTAAAGCTTATCGATGGATCCGAATTCAGA
>sig_4248
CCTTGAGAGTTTTCGCCCTGAAGAGCGTTT
>sig_4249
AAGCTTTCTAGAGTCGACGGATCCCCTTTT
>sig_4250
TTATTGGATGTTAGAATTCTCATGTTTGAC
>sig_4251
ATGCTCATCCGGAAATTCTCATGATTCCGT
>sig_4252
AGCAGGCCGCATCTCCAGTGAAAGATGAGT
>sig_4253
ACGTCGTGCATCTGTTGGTCGCCGTGCTTC
>sig_4254
TTTAAGAAGGAGATATACATATGTACGCTC
>sig_4255
CTATTAATATCAAGTTGGGGGATCGCAGTG
>sig_4256
CCAGGCGAAGGGCAGGGGGCCACCCTTGGT
>sig_4257
AGCGCAACGCGTCGACCACCAAGGGCACCA
>sig_4258
CAATAAAATCATACTACCTTATGAGCTCCC
>sig_4259
TAAGCATTGGTAATGAGGGCCCAAATGTAA
>sig_4260
CTGCACCAGCAGCTTTAGCTTCTTCAGCTT
>sig_4261
CCTTTCAAGGAGGCCTTCCTACAGGAAAAT
>sig_4262
TAACTTTAACCTTTAACATTAATGAGCTCC
>sig_4263
CGCGACCGGATCCGGGCAACGTTGTTGCCA
>sig_4264
TGAATACTCATGCGAAACGATCCTCATCCT
>sig_4265
TCATAGAATTAGCTTATCGGCCAGCCTCGC
>sig_4266
TTGCTCACCATGGCTATCGTTCGTAAATGG
>sig_4267
CTAACATGGCACGACTACCCCAAACCCCCC
>sig_4268
AAATAACGCGTACTAGTCGACTCTAGTGTG
>sig_4269
GCGCGTCTAAGGGATCCGACCCATTTGCTG
>sig_4270
TGCTGGAGTTCTTCGCCCACCCCAAACGTG
>sig_4271
CGGCCGACGTGGCCTGGCCTCTGGGGCCGA
>sig_4272
TATGATTTATTGGATGTTGGAATTCCTGAT
>sig_4273
AGCCCATCAGACAAAGGCATATTCATTCTC
>sig_4274
GTGTTTCCCTGCAGGTTTTTGTTCTGTGCA
>sig_4275
GCTGCAGCCAAGCTTATCGATTCTAGACTC
>sig_4276
GGCGTCAGAGAAGGGAGCGCATATGGGAAT
>sig_4277
CGGCCGCATGTTTTATACCCATTTTATGCA
>sig_4278
AGGAGCTATGCGGGATCGAACCGCAGACCT
>sig_4279
CATACGGATAGCCCGCATAGTCAGGAACAT
>sig_4280
TCTCTCTTCTCGAGAGATACCCCTTCTTCT
>sig_4281
CATGATTACGCCAAGCTTGCATGCATCGGT
>sig_4282
CATTGTGTTGGGAATTCGAGCTCACGCGTA
>sig_4283
GGTGATGATGGACCATGGGCATATTTATAG
>sig_4284
TGGTCATGGCTTCGAAGGTGTACGACCCCG
>sig_4285
ACTCCTCCTCCTCCTCCTCATCGATGTCGA
>sig_4286
TCGAAGGTCGTGGGATCCCCGGGAATTCAT
>sig_4287
TCTCACATCCTCGTTTTAAGAACAGTTTGT
>sig_4288
TTCCCCACTAGTAATAATTTTCTTTAACTT
>sig_4289
GCAGCCCGGGGGATCCGCCCGGGCTAGAGC
>sig_4290
TGGAATTCGCCCTTAAGGGCGAATTCTGCA
>sig_4291
GGCAGATCGGCTACTGCACTCACAAGCCTG
>sig_4292
AGTTGGTCTGGTGTCAAAAAACTAAGGGTG
>sig_4293
AAATATCCCGAATGTGCAGTTAACGAATTT
>sig_4294
AGGTCTGCGGTTCGATCCCGCATAGCTCCT
>sig_4295
CCCGGGGATCCGTCGAGATTTTCAGGAGCT
>sig_4296
CTTTAGATTTCTTAGTTATTTCTTCAAAAC
>sig_4297
CTTACCTTCAAGCTTCGAATTGATCACCAC
>sig_4298
GGCGTCAGAGAAGGGAGCGCATATGGGCCA
>sig_4299
CGAAAAGTGCCACCTGACGTCTTATTTGTA
>sig_4300
TGCTAGCTCGAGATCTAAGTAAGCTTGGCA
>sig_4301
GGTGACTAGTTATCGGCATAATCGTTAAAA
>sig_4302
AGTCGACCAACGTCAACAACCACCCCCGCA
>sig_4303
GCAGATCTCGAGGAGCTTGGCGAGATTTTC
>sig_4304
ATGACCATGATTACGAATTCCCCGGATCTG
>sig_4305
CAGCGGATCCACAGGACGGGTGTGGTCGCC
>sig_4306
CTAAAGAGGTCAAATATTTTATCTGATTAA
>sig_4307
TGGTACCGAGCTCGGATCCACTAGCTCGTT
>sig_4308
ACTCGAGGCCTGCAGGGATCCGTATTTATA
>sig_4309
CGCGGATCAGATCTGCAGCGGCCGCTCCAG
>sig_4310
CCCGGGTCTAGAGGATCCCAATTGTTAATT
>sig_4311
GGTGGCAGGCCCGTGGCCGGGGGACTGTTG
>sig_4312
CATACTCTTCCTTTTTCAATATTATTGAAA
>sig_4313
CACCGCATACATGTGAGCAAAAGGCCAGCA
>sig_4314
CATACTCTTCCTTTTTCAAATCCATCACAC
>sig_4315
TCCCCGGGTACCGAGCTCGAATTCCGTGAT
>sig_4316
GGAGATATACATATGGCTAGCTCGCGAGTC
>sig_4317
CCATGATTACGAATTCCCAACCCGGGAGTG
>sig_4318
TAATAAGCGGATGAATGGCAGAAATTCTGA
>sig_4319
TGAGCTCGAATTGCGGCCGCATGCATAAGC
>sig_4320
GTTACTCACCACTGCGATCCCCTATTAATA
>sig_4321
CGGCGCTCACATCCGGAGTTCGAATCCCGT
>sig_4322
GGGCAATTTTTTCTTTAATGTAGGACTGTT
>sig_4323
CAGCCAAGCTTCGATCCCGTCGTTTTACAA
>sig_4324
CTTGTACAAAGTGGGCATTATAAGAAAGCA
>sig_4325
GGGCAGTGAGGGCGGCGACCTGGTGGGCGA
>sig_4326
CCGATCCAGCCTCCGGACTCTAGCGTTTAA
>sig_4327
CCGCCAGGGCAACAAGGACAGCTTCGGCGG
>sig_4328
GGCTTTGTTAGCAGCCGGATCCCCGTCGAC
>sig_4329
CAGGCATGCAAGCTTCAGCTGCTCGAGTTC
>sig_4330
TGGGTGCTGTTATCACAAGTTTGTACAAAA
>sig_4331
CTATGACGTCCCGGACTATGCAGGATCCTA
>sig_4332
CAGCACCTGCATGATTATTGAAGCATTTAT
>sig_4333
GGTTGATCGCGTGCATGCGACGTCATAGCT
>sig_4334
ACGGTCTCCAGTAAAGGTGGATACGGATCC
>sig_4335
AGGCAGCGATGATAAGCTGTCAAACATGAG
>sig_4336
AGTCGACCTGCAGGCATGCAAGCTTACGGT
>sig_4337
GGCATGCAAGCTTGGCGTAAATCATGGTCA
>sig_4338
GACTGCTGCCAGTGGCGATAAGTCGTGTCT
>sig_4339
TATCGAGCAGTGTGGTTTTGCAAGAGGAAG
>sig_4340
ATAACGGATCTGGCAAAATATCTGAAATGA
>sig_4341
TTTAACTGTGATAAACTAGCTTATCGATGA
>sig_4342
ACCTGCAGGCCTTGGCGTAATCATGGTCAT
>sig_4343
GAAACATCACCATCACCATCACCATGGTGC
>sig_4344
TCGCTTCTCATCAGCATCAGCACGTCGTCG
>sig_4345
CCGCTGTGGAATGTGTGTCAGTTAGGGTGT
>sig_4346
GTAGGTGCAGGGAAGGGGAGGTCTGGGGAG
>sig_4347
TTCTACGTAGGATCCTTCGAATAATTAGTT
>sig_4348
TTCGGGGATCCCAGGGGCCCCTGGAACAGA
>sig_4349
AGTGAATTGCGTAATACGACTCACTATAGG
>sig_4350
TTAAAGCTTATCGATTCTAGACTCGAGAGC
>sig_4351
TTATCCCTATCAAACCGGACACTGCAGTTT
>sig_4352
AAGATCCGGGGAATTGACGCGTCAATTCGA
>sig_4353
TATCAGCCATGGCCTTGTCGTCGTCGTCGG
>sig_4354
GAGTTCCTGCCACAGCTGGGTTGCTTAGGC
>sig_4355
AGAATTCGGATCCCGGGATTCTTGAAGACG
>sig_4356
TAATTAACGCCAATTTTAATCAAAGTGGGA
>sig_4357
CGGGCGGGAGTCGCTGCGACGCTGCCTTCG
>sig_4358
TGGGAATTGATCCCTTCACCAAGATGATAG
>sig_4359
TACGTAATACGACTCACTATAGTTCTAGAG
>sig_4360
AGCTGTACAAGAGCAGGCACAGAAGGCATC
>sig_4361
CCCGGGTACCGAGCTCGAATTCCCTATAGT
>sig_4362
TCCTCGAGTCTAGACATATGAGTACTCTAT
>sig_4363
CCAAGCTTCGCCGGTGGTTTAAACGCCCGG
>sig_4364
TACATCTCCTTCTTAAAGTTAAACAAAATT
>sig_4365
CCTTGAAATAGAATTTGCATGCAAGCTTGG
>sig_4366
TGAACTGCGGATCTTGCGGCCGCAAAAATT
>sig_4367
TTGAAGACGACGGCATGGCTGTTCTGGCGA
>sig_4368
GCAGAAATTCGAGCTTGGCCCAGTGCCAAG
>sig_4369
TGTTATCCCTACCCGGGATTACCCTGTTAT
>sig_4370
AAGTTTACAAGCAAGGCGTCTTGATAAGAC
>sig_4371
TAAACCCTTGCATATGATATCGATGTACAG
>sig_4372
ACCATCATCATCACGGAGGTTCTGACTCCG
>sig_4373
CCGGAAAAAAGAAGACTCTGCGCGGAAAAA
>sig_4374
CCATAGCTTGCGAGACGAGTTTAAGTCTGG
>sig_4375
TTTCTTCAGAAAATGAAGTTAATTGGCTAT
>sig_4376
AACGCGCGAGGCAGAGCTTATCGATGATAA
>sig_4377
GGCTGATAAGTCCCCGGTCTGACACATCTA
>sig_4378
GTACCCGGGGATCCTCTAGAGCCACCCCCC
>sig_4379
TGGCGTTCTAACGCTGGTGGTTCTATGAGC
>sig_4380
CACAATTGAATTGATCTTTAGCTGTCTTGG
>sig_4381
AACCCTCACTAAAGGGAGAAAGCTTGCATG
>sig_4382
TATCGAATTCTTGGATTCAATAGAAAAGGT
>sig_4383
GTCTTCAAGAATTCAGATCTGAATTCTCAT
>sig_4384
CAATAAACCAGCCAGCCGGGCCGCAAAAAT
>sig_4385
TGGGGATCCTAGAAGCTTATCGAATTCCTG
>sig_4386
TCCCAGGTCCAAGTTTAAACGGATCCCCCG
>sig_4387
ACCGAGCTCGAATTCATCGATGATCTCACT
>sig_4388
TAACCTAGTATAGGGGACATGATAAATTCT
>sig_4389
TCGTGGGTTCAATTCCCATCAGTCACCCGG
>sig_4390
TAAGGAGAAAATACCGCATCAGGCGGCAAT
>sig_4391
AACATGAGAATTCTTAGAAAAACTCATCGA
>sig_4392
TCCGTTGGTTGTTCATTTTTCCAGAGATCT
>sig_4393
CTCAAGCTTGCATGCTCCCGGCCGCCATGG
>sig_4394
TCCTTCTCCTTCTGGGCCTTCTTTTCGCGC
>sig_4395
CCAGTAGAAACAGACGAAGAAGCTAGCCAT
>sig_4396
ACGACGGCCAGTGCCAATTGGCTGCAGGTC
>sig_4397
GTCGACTCTAGAGGATCCGGATGTTCATGG
>sig_4398
ATGGGTAGCTGGTCCCGGGAGCTCGCTCGA
>sig_4399
AGGTCGACTCTAGAGGATCCGGATGCATCA
>sig_4400
GGCGAATGCTAGAGCAGCTTGCCAACATGG
>sig_4401
TAAAATGGTTCAACCATATGGGCCATCACC
>sig_4402
GTTGGCAGGGTCGGCTCGAGTGATTGGGCG
>sig_4403
GTCGACGAATTCGAGCTCGGCCGACTTGGC
>sig_4404
CCGAGCTCGGTACCAAGCTTGAATCCCGAC
>sig_4405
GTCATCACCGAAACGCGCGAGGCAGATTAG
>sig_4406
ATTTTTCACACCAGACCAACTGGTAATGGT
>sig_4407
CAGGCTTGTCGTGTGGTGGAATTCATACAA
>sig_4408
CCCACAACAAGATCGATGACGATGACAAAG
>sig_4409
CAGAATTCATTAAAGAGGAGAAAGGTACCA
>sig_4410
GCTTATTGTTCAGCGGTTTCAGCCTCCAAC
>sig_4411
GTTGTATGGATCCGTCTATGATCTCGAGGA
>sig_4412
CATCTAGGGCGGCCAATTCGCCCCTCTCCC
>sig_4413
GCCAAAGCAGAATACAGCAGCCTGCATTAA
>sig_4414
CTGAGCGGGACCCGCAAAAATCACCAGTCT
>sig_4415
CATGAAAATCGAAGAAGGTAAACTGGTAAT
>sig_4416
TCATTTTCTAGAAAAAAATTTAGCAGTTAA
>sig_4417
ATCTGTTCATATGGCTAGCATGACTGGTGG
>sig_4418
AGGAGTATTGGGATCCCCGGGTACCGAGCT
>sig_4419
GACGATCGAATTGGGGATCTTGAAGTTCCT
>sig_4420
GTTAACATGCAAGCTTGGCGTAATCATGGT
>sig_4421
AGGAGATATATACCATGGAGAAAAAAATCA
>sig_4422
CCGATGGGCCCTTGGTGGAGGCGCGCCTGC
>sig_4423
GTTCAAGAAGCACACGACTGAGGCACCTCC
>sig_4424
GCTAAGGAAGCTAAAATGAAATCTAACAAT
>sig_4425
ATGCATCCGGAGTTCCCGGGCGCCGGCCTA
>sig_4426
ACAAGGACCATAGCATATGAAAATCGAAGA
>sig_4427
CCAGCGTTTCTGGGTCCATGGTGCCTGCTT
>sig_4428
GTACAAGTAAGGCCTAGGTGGCCAGATCTG
>sig_4429
CCACCGCGGTGGAGCTCCAGCTTTTGTTCC
>sig_4430
CATGATTACGAATTGCTGCAGGACGCGTCG
>sig_4431
GCATACATTATACGAAGTTATCTAGAGTCC
>sig_4432
CATAACCAATCTCGATACACCAAATCGACT
>sig_4433
AAACTTGTGATAACAGCGCTGCACTGAGCA
>sig_4434
TCGTAGAATTCCAACTGAGCGCCGGTCGCT
>sig_4435
TCTCTTTAGTTCACCCTGAAAATATAAATT
>sig_4436
GGATCCAGATCCACGCGGAACCAGCAGTTG
>sig_4437
AGCTCCGTCGACAAGCTTGATATCGAATTC
>sig_4438
GGTAACTATTGCCCTGCGGTAAAGCTCATC
>sig_4439
TAGCAGCCGGATCCGACCCATTTGCTGTCC
>sig_4440
TTATCCCCTGATTCTGTGGATAACCGAATG
>sig_4441
CCGGGTCTAGGATCGATTCTAGCCGCGGTC
>sig_4442
GCAAACTGTGATGGACGACACCGTCAGTCC
>sig_4443
TCGACCCGGGAATTCGGGGATCCCAGGGGC
>sig_4444
ACATGTTGGATCTGCCATTTCATTACCTCT
>sig_4445
ACCGTCAGTCCGTCCGTCGCGCAGGCTCTC
>sig_4446
GCACGTACGACTGCGCGCTCGCAGATCTGC
>sig_4447
AACTGTTGGGAAGGGCCTCTTTCCTGCGTT
>sig_4448
CACGCAACGTTGTTGCCATTGCTGCAGGCA
>sig_4449
TGTTGGTGTTGGGGTCTGATCAGCCACAAT
>sig_4450
AGCTATTGAATTCGTTTAAACTCCCTCTCA
>sig_4451
CCGCATCCATCGTGGCTGATGTGACGATGA
>sig_4452
GCGGGCCTCTTCGCTATTACGCCAGGATTT
>sig_4453
CGGCCGCGGGAATTCGATATCACTAGTGAA
>sig_4454
CTTTCGTTTTATTTGATGCCTCTAGAGTCA
>sig_4455
TTTGGTACCCCGGGTTCGAAATCGATAAGC
>sig_4456
GAGATAGAAGCCGCAATGTTTTTTTGTCAA
>sig_4457
GAGCGGATAACAATTCCCCTCTAGGATCCG
>sig_4458
GCTTGGCGTAATCGCTAGCGGATCTGACGG
>sig_4459
CGGTAGGCTTTTCTCCGTCGCAGGACGCAG
>sig_4460
AGGGCGGCAAGATCGCCGTGAATTCTGCTT
>sig_4461
TGAATTCGAGCTCGGTACCCGGGGATCCGA
>sig_4462
TGACGCTCAATCGTCTGGAANTTCCTGATG
>sig_4463
CATGGTCTCCCATATTGTGCAAAAAAGCGG
>sig_4464
TAAGGAGGTTGTATGGATCCTCTACGCCGG
>sig_4465
TACGACCAGAATACGTCTCGCCATATGGTC
>sig_4466
AGAAGCTCATTCGCCATTCAGGCTGCGCAA
>sig_4467
CAGCTGCAGAATTCATGGATGTGCTGTACT
>sig_4468
AAGCTTAAGACGTCGTCGTACGCGTGGCGC
>sig_4469
AGGTGATGGTGATGGTGATGCATATGTATA
>sig_4470
TGAATGGCGAACTGCTGGTTCCGCGTGGAT
>sig_4471
TCCCTTTGTCAACAGCAATGGATGGGAAAG
>sig_4472
AACTGCTGGTTCCGCGTGGATCTCGGATCC
>sig_4473
AAAGCTCGACGGATCTTCGAGAGAGATAGA
>sig_4474
TGGCCAAGTTGCCCGAGCTCGGTACCGATA
>sig_4475
TGCTGTTGCTCACCTGCCTCTGTGGAACTG
>sig_4476
CGGAGCCAGCGGTACCCAGATCTTCCTCAG
>sig_4477
ACCTGCAGCCAAGCTCGGATGAACAGGCAG
>sig_4478
GGAGGCCATGGTGGCGACCGGTACCCGGGG
>sig_4479
TCTCATGACATTGAAGAGCTCCTCCATCCA
>sig_4480
CTTTGTACTGATAACTTCGTATAGCATACA
>sig_4481
CTAGACCCGGGTCGATCACCACTTTGTACA
>sig_4482
GCGGTCGACGGATCCGGGGAATTCACTGGC
>sig_4483
AGCTCTACAAATAATGAATTCTTGAAGACG
>sig_4484
AGCTTCCAAGGAGCTAAAGAGGTCGACATA
>sig_4485
TTTTTTGTACAAACTTGTGATGGGTACCGA
>sig_4486
TTCCCCGGATCCGTCGCCAAGCTTGGCGAC
>sig_4487
TTTCCGCGCAATGTACGTTTCAGGCTGCCT
>sig_4488
TGCGGAGCCGAAATCTGGGAGGCGCCGCCG
>sig_4489
GGAACATCGTATGGGTAGCTGGTCATGGTA
>sig_4490
GGATAACGCAGGAAAGAACATGGGCAGTTC
>sig_4491
GTGCCAAGCTTGGGCTGCAGGTCGACTCTA
>sig_4492
TGAATTCCCGGGGATCCAACAGATGCACGA
>sig_4493
CCAGACCACCACCACCACCAGACAGATCCA
>sig_4494
GAGTTGGCTGCTGCCACCGCTGAGCAACTG
>sig_4495
GTGGTACCGTCGACATGCATGGCGCGCCGG
>sig_4496
GCCAATCTGGCCGCGGCCGCAAGGCCTGAT
>sig_4497
GCGCAAACCAACCCGAGCTCTTAATTAATT
>sig_4498
CTGCAGGTCGACGGATCCCCTGACACCAGA
>sig_4499
GCGAAGCAACGGCCCCGAGGGTGGCGGGCA
>sig_4500
TGCATGCCTGCAGGTCGATCGACTCTAGAG
>sig_4501
GTACCGAGCTCGCAGATCTGCGTAATCATG
>sig_4502
CCTGCATTAATGAATCGGCGGGAATTTAGC
>sig_4503
AATTGACGATATGATCGACGGATCCCCGGG
>sig_4504
GCAGGGGAATTAATTCCCACGGGTTTTGCT
>sig_4505
CGATGACGATAAGGATCATCCCTTCACCAA
>sig_4506
TATCTGGTTGGCCTGCAAGGCATTTATCAG
>sig_4507
CTCATTCTTCGCCTCGGTGTTTTCATGGTT
>sig_4508
TTCTGATCGAAAAGTTCGACAGCGTGTCCG
>sig_4509
CGAAGTTATGAATTCTTAATTAATTAGCGC
>sig_4510
ACGCATGCCTGCAGGTCGACTCTAGAGGAT
>sig_4511
ACCAGTAGAAACAGACGAAGAATCCATGGG
>sig_4512
ACCTGCCCGAGAAGGCCAACTGAAGCGGCC
>sig_4513
ACCATCCTCCAAAAATCGATACGACCGAAA
>sig_4514
CGACTCACTATAGGGAGACCGGAAGCTTGG
>sig_4515
CCCAACTGTCCTTAATAAAAATGTTAAAAA
>sig_4516
GGAGGCCTTCCTACAGGAAAATTTTGAATG
>sig_4517
TGGAACGAAATCGATGAGCTCGGGGGGGGG
>sig_4518
TCTGCTTTTTTGTACAAACTTGGCATTATA
>sig_4519
TTTTTATTTTATTTTGTTAAAATTCGCGTT
>sig_4520
TCGGAAAAAGCGTTGGTAGCTCTTGATCCG
>sig_4521
TTAGCAGCCGGATCCCCCGGGCTGCAGGAA
>sig_4522
TTCCTCGAGCAGATCTCGGTACCCACTAGT
>sig_4523
GGGATCCGCGGCCGCCGAGATCATATCACT
>sig_4524
AGCGGATCTCGACCAATTCTCATGTTTGAC
>sig_4525
GGAAATTCGAGCTCTAAGCGGATCCACGCG
>sig_4526
ATAAGACGCGACATGGAGAAAATAAAGTGA
>sig_4527
TGGATCCCTGAAAATAAAGATTCTCGCCTG
>sig_4528
GTCACTAGTTTGTTCAGCGGTGGCAGCAGC
>sig_4529
ACGGGCGGGAATTCTTGAAGACGAAAGGGC
>sig_4530
TGACTGGTGGACAGCAAATGGGTCGGATCA
>sig_4531
TGGCCGCCGGGTTTGCCTGTCCGACGAGGC
>sig_4532
AAACTCACGTCCACGCAGGTCAAGATCTGG
>sig_4533
TGGATCCGTATTTATAGGTTTTTTTATTAC
>sig_4534
AGGCCTGAATTCCAGCACACTGGCGGCCGT
>sig_4535
AGCAGGAACGCGGGCGCGATCGAGGCGGCT
>sig_4536
CGCCAAAACAGCCAAGCTTCCATGGGATAT
>sig_4537
GAATTCTTTCGGACTTTTGAAAGTGATGGT
>sig_4538
GTGGTGGTGGTGGTGCTCAGCGCCGCCAAC
>sig_4539
ACTTGTGATCCAGATCTGAGTCCGGACGCT
>sig_4540
CGACGAAGGAGTTGATCCCCTGCGCCATCA
>sig_4541
CGTCTTCAAGAATTCCTTAGTGCTTTCATA
>sig_4542
ATCTCGAGCGGCCGCCAGTGTGATGGATAT
>sig_4543
AAACTGCTGCAGGCATCGTGGTGTCACGCT
>sig_4544
GCAGGTACCGATGCATGCATCGATAGATCC
>sig_4545
GGAAAAATTATTGTGCCAGGCAGTTGAAAG
>sig_4546
CCGAGCACCTGGTCGCTTTCAGCCAGAGCG
>sig_4547
GGTGGAGCTCGAATTCGTAATCATGGTCAT
>sig_4548
TCTCCTATTCCTGGGGCCACAGATCTTCGT
>sig_4549
TGCTCACCATGACCACTTTGTACAAGAAAG
>sig_4550
TGGAAGCTTGGGCTGCAGTTGGACCTGGGA
>sig_4551
CCTCCCTTTAGTGAGGGTAATTCTCAGCTT
>sig_4552
TTATCGATACCGTCGACGCCGGCCAGCCTC
>sig_4553
TGGGGATCCTAGAAGCTTATCGAATTCTCA
>sig_4554
GCTACGTAGAATTCCCATGGTATATCTCCT
>sig_4555
CATGATAAGAGCGCTAGGGACCTCTTTAGC
>sig_4556
TTAAAGCTTATCGAATTCGATGATAAGCTG
>sig_4557
AATGCCCAACTTGAACTGAGGAACAGTCAT
>sig_4558
ACCCAGTCACGTAGCGATAGCGGAGTTGGC
>sig_4559
GACGGCCGGCTGGGCCACGTGAATTCAGCT
>sig_4560
ACCGGGGTCAAGGAGATGGCGCCCAACAGT
>sig_4561
TGGTAGGTATGGAAGATCTCTAGAAGCTTG
>sig_4562
TTAACATCACCATCTAATTCAACCAAAATT
>sig_4563
TTGATAAATTTTCTCGACCTTGCAGGCCAA
>sig_4564
GTGCGGCCGCAAGCTTGGTACCGCATGCCT
>sig_4565
AATCCAGTCATGGATTTGAGGCCGCCGAAT
>sig_4566
CTCTAAGCGCTGTTATCAACCACTTTGTAC
>sig_4567
TTGCTGGGGCTGACAGGTCCGCCTTCCTCG
>sig_4568
TTGGTGAAGGGATGATCCTTATCGTCATCG
>sig_4569
AGCTTATCGATACCGTCGACCTGCAGGCGG
>sig_4570
ATAATGGGAGCTCGAATTCCAGCTTGGCAT
>sig_4571
CTTCAAGCTTGGCTGCAGGTCGACCCGGGG
>sig_4572
GGTCGTCATATGAAGCTTGAATTCTCGAGG
>sig_4573
TGCCACCTGCATCGATGGCCCCCCGATGGT
>sig_4574
ACCGGCGCTCAGTTGGAATTCATTATTTGT
>sig_4575
CGGGTCGACCTGCAGCCCAAGCTTCTCATC
>sig_4576
CAAATACTGACATAGATCTCGAGCTCGGAT
>sig_4577
TGGTCATTAGAAAAACTCATCGAGCATCAA
>sig_4578
TGTGCCATGGCGATCGCTCCTTAGTAAAGT
>sig_4579
AGGAATTCGATATCAAGCTTGTCGACGGAG
>sig_4580
AGTCGACCTGCAGGCATGCAAGCTTAGCTT
>sig_4581
GATATGATCTCGGCGGCCGCGGATCCCCAT
>sig_4582
ACTGCTTCCAACAGGGACACCAGGATTTAT
>sig_4583
AGAGACCAGCTGCATTAATGAATCGGCCAA
>sig_4584
CTGGCTGCGTTTCCTGTTTGGGGTCGTTTG
>sig_4585
CCCCTCTTCGGAGGGGGCCTGATCTGCTGT
>sig_4586
TGATGATCCCCGCACCTCACGGAGTTCGGC
>sig_4587
CATAAGATCCTCGAGGCTGTTTCCTGTGTG
>sig_4588
TTCTTTATGTTTTTGGCGTCGGTGACCATG
>sig_4589
CTGTCAAACATGAGAATTCAGATCTGCTTG
>sig_4590
GCTATGACCATGATTACGAATTCCCAACCC
>sig_4591
GCAGGAACTGCAGAACAGCAAAAAGTCAGA
>sig_4592
GCTCGAGATCTAGATATCGATGAATTCCCG
>sig_4593
CAGCTTATCGGAGCTCTCGAGTCTAGAATC
>sig_4594
GACGGGCAACAGCCAAGCTCCGGATCGATC
>sig_4595
CCATGTGTCCAGTTTGGCGCGCCCCGAACG
>sig_4596
CAAGCTTGTCGACGCGTCATCCTGCAGCAA
>sig_4597
AAATATGTATCCGCTCATGCCCTCTGGTAA
>sig_4598
GATAAAATATTTCTAGCATGAGCGGATACA
>sig_4599
ACGGTTTCCCTCTAGGATCCGAATTCGAGC
>sig_4600
GGATCCAGATCTCCTAGGGAATTCTCTAGA
>sig_4601
CCGCATTAAAGCTCCTCGAGGAGCTTATCG
>sig_4602
TGGTTGATAACAGCATGGCCTCCTCCGAGG
>sig_4603
AATCAAAGGATAAATTTAAAGCCTGTGCTT
>sig_4604
GTCGACTCTAGAATTCGCTGTCTGCGAGGG
>sig_4605
CGATATCGCCATGGCCAGAGGAGAGTTAGA
>sig_4606
TACCCTCGATATCCTCTAGAGTCGACCTGC
>sig_4607
GATCCCCGGGAATTGCGAATTCGCAATTCA
>sig_4608
ACGTATTCTGAAAATTGTATCGATGAATTC
>sig_4609
GCTAGAGAATTCCTAGAGGTACCCTAGAAG
>sig_4610
GCTCGGCGCCCTTGCTCACCATGGTTGTGG
>sig_4611
TTTAGTGGTAACCAGATCCGAATTGTCACT
>sig_4612
GCTCGGTACCCGGGGATCTAGAGTACTGGT
>sig_4613
ACCCGGGGTACCAACTGGTTCCGGCGCCGG
>sig_4614
AGGCCCTTTCGTCTTCAAGAATTCTTCCCG
>sig_4615
GAGGGTAGGTCGACGGATCCCAGNNNNCTG
>sig_4616
TGGTTGAGTGGGGGGGGGGGGAAAGCCACG
>sig_4617
GAGCTCGAATTCGGATCCGACCCATTTGCT
>sig_4618
TCGGAGGGGGCCTGATCTGCTGTGGAGTAG
>sig_4619
CGATAAGCCCGGATCAATTCCTTAAGGAAC
>sig_4620
GAGCGGCCGGCCGCCTACTACTACTAATGA
>sig_4621
TCACGATGCCAGAAAACTGCTGCAGGCATC
>sig_4622
TTAATTAACTATCATAGTTTAAACTAACTA
>sig_4623
GGATCCTTCAACTTCCCTGAGCTCGAAGAC
>sig_4624
GCTATTAATCTGTGTGTGGTCGAAGGTGGA
>sig_4625
CCAAGACTCAGGCGACCAGCATCGGCGTCG
>sig_4626
TGTCCGCCTTTCTCCTTCGGGAAGCGTGGC
>sig_4627
TGCTGGAGTGAAAACCTACAATAATGCTAT
>sig_4628
TTATCCATTTATTGTGGCTAATTTGATGAC
>sig_4629
GGAATTCGCCCTTTTATTAAGCGTAATCTG
>sig_4630
GTCGGACCTGCAGGGGGGGGGGGGAAAGCC
>sig_4631
CAATTCAGCATCTCTATGAACTTCCAGCCA
>sig_4632
CAGATATCCCATGGAACCGCGTGGCACCAG
>sig_4633
CAACTGCTGGTTCCGCGTGGATCTGGATCC
>sig_4634
TATCATATGCAAGGGTTTATTGTTTTCTAA
>sig_4635
CAGCAAGATCGTCGACCCTTTCCGACGCTC
>sig_4636
CTCCAGCAGCCGCACGCGGCATCTCGGGCA
>sig_4637
CACAAATGAACACAGAGCACCCCGAATGGA
>sig_4638
AGAGTCGACCTGCAGCCCAAGCTTGGCACT
>sig_4639
CTTAGATCTGATCTAGAGGATCATAATCAG
>sig_4640
CCGATCACGCGGCCGGCCTCGCAGCGGTAG
>sig_4641
NNNNTCGACGCTCAAGTCAGAGGTGGCGAA
>sig_4642
GCTCGAGATCTAGATATCGATGAATTCGAG
>sig_4643
GGCCCACAAAAAATGCTTTCTTCTTTTAAT
>sig_4644
CTTGTGATATTCCTTCTTAAAGTTAAACAA
>sig_4645
ATCCGGCCCCGCCCAGCGTCTTGTCATTGG
>sig_4646
TCGCGAGGTACCATTTATCAGGGTTATTGT
>sig_4647
TATATATATGTATATATTTTATATGTACTG
>sig_4648
CAGCCTCGGTGGGGAATTCACTGGCCGTCG
>sig_4649
CGAGCTCGAATTCGGATCCTGGCTGTGGTG
>sig_4650
GGATCCCCGGGAATTCCGGTCTCCCTATAG
>sig_4651
GCTGGGCCACGTGAATTCCTGCAGCTTCAG
>sig_4652
ATACGTGGAGCGTCCGGGTCTAGACAGATT
>sig_4653
ACTGATCTGCGCCGCGTCGAATTAATTCCG
>sig_4654
CATAGCATATGAAAACTGAAGAAGGTAAAC
>sig_4655
TACCGCGGATTCAAGCTTGGTACCGAGCTC
>sig_4656
CATCACCACCATCACAGCAGCGGCATGAAA
>sig_4657
CCAGGCTGGAGTGCAGTGCTGCGATCTCAG
>sig_4658
CTCTAGACCATCACATTGGAGCTTCAGCTG
>sig_4659
ATTTTTTTCCTCCTTATAAAGTTAATTGCA
>sig_4660
CACTATAGGGAGACCGGAAGCTTGGGCTGC
>sig_4661
TGCACGACGTCTTAAGCTTTCGAATTCGCG
>sig_4662
AAAGCTTGCATGCCTGCAGGTCGATCGACT
>sig_4663
CCCAGCGCGTCGGGCCGCCATGCCGGCGAT
>sig_4664
ATGAGCTCCCATGTGAGCGAGTAACAACCC
>sig_4665
GCAGCGAGAAGTTGACCAACGGCTCCAAGA
>sig_4666
CAATTCGAGCTCGGTACCTTTAAGACCAAT
>sig_4667
GCAGCAAAACAACTATGGAAAATTTTCAAT
>sig_4668
CCGGCGCCACAAGTGCGGTTGCTGGCGCCT
>sig_4669
ATTGAACTCGATCGTCGCCGTGTCCCAAAA
>sig_4670
AGGCCTGCGGCCGCAGATCTAGATCCATAG
>sig_4671
CGTCAGACCCCTTAATGTCTGGCTTCTGAT
>sig_4672
AGGCGGTTTGCGTATTGGGCGCTATTTCTT
>sig_4673
CAGTCAGATAGATGTCAGACGCACGGCTTT
>sig_4674
TAGCGTTAACATCCAATAAATCATACAGGC
>sig_4675
AGCGGCCGCCACTGTGCTGGATGATCCGAG
>sig_4676
AGTTGGCACGACGGTAGTCGACACCCAGTT
>sig_4677
TGATGTGCGACTAATCTTTACACATTAAAC
>sig_4678
ATTGGGAATTCGAGCTCGGTACCCGGGGAT
>sig_4679
TTCCTCGAGTCTAGACAGTAAGACGGGTAA
>sig_4680
AATGGCGGTGTTCTTGTCTGGCAAAGAGGC
>sig_4681
AAAAAAAAAAAAAAAAAAAAAAGTTTAAAC
>sig_4682
TAATAAGCGGCCGCTATAATAAGACGTTTT
>sig_4683
GAATTCCCAAGCTTTAATGCGGTAGTTTAT
>sig_4684
CGAAGGTCGTCATATGAAGCTTGAATTCTC
>sig_4685
GCGCTCGGTGAGGATCTTCATGAGGTAGTC
>sig_4686
CCCCAACCAACAACACTTGCCATGGTGGAG
>sig_4687
TTTTAATTATGATGTAATTATAAACAAAGT
>sig_4688
TAGCGTTAACATCCAATAAATCATACAGGT
>sig_4689
ATATACGCGTCGAGTTTACCACTCCCTATC
>sig_4690
GAGACCATAGATGCAAGCTTGCATGCCTGC
>sig_4691
GCCAAGCTTGTAATCATGGTCATAGCTGTT
>sig_4692
CCCAGCTTTATGCTTGTAAACCGTTTTGTG
>sig_4693
TGACTACAAGGACGACGATGACAAAGTCAA
>sig_4694
ACCGAAACGCGCGAGGCAGCGGATCGCGGC
>sig_4695
TTGGCACCACGTGTTAATTAAGATCTAGAT
>sig_4696
TATGGCCCGGCCTCAGGATTCTTCCTTTTT
>sig_4697
AATTGTATTATTGAAGCATTTATCAGGGTT
>sig_4698
ATCCTTAGACATGACTGTTCCTCAGTTCAA
>sig_4699
CCGGGCCGCCGATACTGACGGGCTCCAGGA
>sig_4700
CCGCAGACCCCGGATCTGAGCTTGGCATTC
>sig_4701
CTTTACCCATGGCGCCCTGAAAATAAAGAT
>sig_4702
GCTGGAATTCTAGAAGCTTCTGCAGAGCTC
>sig_4703
ATGACTAATGACTAATGACTAATGACTAAG
>sig_4704
CTTGGCACCCACGCTGCGCGAGCAGAATTA
>sig_4705
ACTCTAGACTCGAGCAAGCTTATGCATGCA
>sig_4706
CCATCGCCACATCGCCAATCACCGGCGTCG
>sig_4707
GCGCGGGCTGTCGCCCATCGAGGTGACGAT
>sig_4708
CGCATAATACGACTCACTATAGGGATCCCT
>sig_4709
GACATTGAGTAAAAGTTATTTATTGAATGT
>sig_4710
ACCACCTTTTTGTTTTTTCCGCGCAGAGTC
>sig_4711
GCTAGCGATCGCCATGGAATAAGTAAAGGA
>sig_4712
CCGACTCTAGAGGATCCGTCCTTGGCTGCA
>sig_4713
AGCATTATGCGGCCGCAAGCTTTATTTATT
>sig_4714
ATGGATCTCGCCTGTCCCCTCAGTTCAGTA
>sig_4715
CTTATCATCGAATTCGATAAGCTTTAATGC
>sig_4716
CTTAGTACCAGGTAATGGACTAATGAAAAT
>sig_4717
TTTCTACAGGACGTAACATATAACTAACCT
>sig_4718
TGGGCCCCCGCGGCCGCGTCGACGCGTTAA
>sig_4719
CGCGTTGCTCGGTTGTCCAACCCCGGAAAC
>sig_4720
CTTGATAGCTTCAAAAGTACTTTAACTGCC
>sig_4721
GCACGATCATGCGCATAGAAATTGCATCAA
>sig_4722
GAAGGGCCTTATCGGGAATTCGAGCTCGCC
>sig_4723
ATCCGTCGACCTGCAGCCAAGCTTTCGCGA
>sig_4724
AAGATTTCCACATAAGTCTCTTTCTGTCGT
>sig_4725
CTGGGGGCTGAGCCAGAGGTACCATGGCTG
>sig_4726
GGGATCCGTCTATGATCAGATCTTTAAAAG
>sig_4727
AAAAGCAGTTTTGCCAACGTAAGATTTTTG
>sig_4728
TTAAGTGGCGCCGATTCATTGTTTGCCTCC
>sig_4729
GACGGCCGGCTGGGCCACGTGAATTCATCG
>sig_4730
AAGGGATTTTGGTCATGGTCAGGTCGAGGT
>sig_4731
TGTGGTGTGTGGGTGTGGTGTGGTGTGGTG
>sig_4732
AGCTTTTTTGTACAAACTTGTTTGATGATC
>sig_4733
TTGGCTGCAGGTCGACGGATCAATTTCTTT
>sig_4734
ATGCAGGAAGCTTACTTAGATCTCGAGCTA
>sig_4735
GGGGGGGCGTAAACGCCGCGTGGATCCGGC
>sig_4736
GCAGGATCCGCTCGAGAAGCTTTCTAGACC
>sig_4737
AACACTCTTTTTGATAAATTTTCCCTTGCA
>sig_4738
GTGCCAAGCTTGCCCTCGTCGACGTAGGCC
>sig_4739
TCGGCTTGTACTGATAACTTCGTATAGCAT
>sig_4740
AAGGTCGCGAAAAGCTTCAGCTGGGATCCG
>sig_4741
TTTAATACGACTCACTATAGGGAAAGCTTG
>sig_4742
AGTGAGTAGGCGGAATCCTACGCTAAGGCT
>sig_4743
ATATGGATCCTAGAGCGGCCGCCACCGCGG
>sig_4744
TGGAATTCAGGCCTGAATTCTGCAGATATC
>sig_4745
GAAGGCCGGCCCTTCCTCAGCGTGGCCAAT
>sig_4746
ACCAGTTTACCTTCTTCAGTTTTCATATGC
>sig_4747
CCACTACAGTAACACTACGGGAGACAATTG
>sig_4748
GGCTAGCGGATCTGACGGTTCACTAAACCA
>sig_4749
TTTTATCTGAATTAATTCTCGCGAGTCCTG
>sig_4750
CTATAGGGAGACCGGCCTCGAGTCTAGAAG
>sig_4751
GTTGCGCAGCCTGAATGGCGAATGGCTGAC
>sig_4752
TCGACCGGCCGACGCGCTGGGCTACGTCTT
>sig_4753
CTGCCGGGCATCACCTGCTGGGTGTGCAGC
>sig_4754
CGGCCGCTTATTAATTGGACTTGCAGGCCA
>sig_4755
ATGACGACGACAAGAGTCCGGATCCCAATT
>sig_4756
ATAAAGGTGAATCCCATAGGGCAGGAGCTA
>sig_4757
AAGAAAAGGCAATTTGTAGATGTTAGATCT
>sig_4758
CGTCTTGCTGGCGTTCGGATCCGATATCGC
>sig_4759
AAGATAAGCTGTCAAACATGAGAACAAAAA
>sig_4760
AGAAATTCCTCGAGTCTAGACAGTAAGACG
>sig_4761
GACAGCTTATCATCGATAAGCTCCTCGAGG
>sig_4762
GTTGAATACTCACCAGTCACAGAAAAGCAT
>sig_4763
TCTTAGGAGGCCTCAGGCTGCTCTGCCCGC
>sig_4764
CTGATCGACGAAATCAAGCCGGGCGATTAC
>sig_4765
CGCATAATACGACTCACTATAGGGATCCTT
>sig_4766
CGACTCTAGAGGATCCGCAAGAACTGATTA
>sig_4767
GCAGCCGGATCCGACCCATTTGCTGTCCAC
>sig_4768
TATCAAAAACAATGAATATTCCTCGTTCAA
>sig_4769
AACAGTGAGCTGTATGTGCGGGTACCGAGC
>sig_4770
TTCGAGCTCACTTGGCCAATTCGCCCTATA
>sig_4771
CATGATTACGGCTAGCAAGGTACCCGGGGA
>sig_4772
ATGGACGAGAAGACCACCGGCTGGCGGGGC
>sig_4773
CGATAAGGATCATCAAACAAGTTTGTACAA
>sig_4774
ACAACTTGTCCCACACACATACACACACAC
>sig_4775
TCTCCGCACCCGACATAGATGAATTCGGAT
>sig_4776
CGAGTGGATCCTCTGACGAATAATCTTTTC
>sig_4777
CATCGATGAATTCTCTAGAACTAGTCTTGT
>sig_4778
TCTCCTATGTTGTCTATGATCTCTTAATGG
>sig_4779
TCCGCGGGCCCTCGAGCTCAAGCTTGGTAC
>sig_4780
GATCCGAGCTCGGTACCAAGCTTGAATCCC
>sig_4781
CTGACGCGTGCTAGCGCGGCCGCATCGATA
>sig_4782
GTTAGGGATAGGCTTACCATGGTGATGGTG
>sig_4783
AGCCCGGGCGGATCCCCCGGGCTGCAGGAA
>sig_4784
CGTTGGCCGGGGGACTGTTGGGCGCCATCT
>sig_4785
CTTCAGCTGCCCAACGAAGAGATCCCCAAT
>sig_4786
TCATCAGCTGTCCCTCCTGTTCAGCTACTG
>sig_4787
AAGCCCCGGCGGTGGGCCCATGATAGGCAG
>sig_4788
AACTTAAGGGTAACTAGCCTCGCGTGAAAC
>sig_4789
CTAGTATAGGGGACATGCTCATTCTAGAGT
>sig_4790
TGATAACAGCCTTGTACAGCTCGTCCATGC
>sig_4791
CCCCATTACGATACAAACTTAACGGATATC
>sig_4792
GACATCGATAAGCTCTAGATTTAAAGATCT
>sig_4793
GCTTTCTAGGATCGATTCTAGGGATCCCGG
>sig_4794
TCCGTCGACCTGCAGCCAAGCTTAATTAAT
>sig_4795
CTCCTCGAGAGATCTGAATTCGTAATCATG
>sig_4796
GATCACTCACGGCATGGACGAGCTGTACAT
>sig_4797
ACTGGATACGGACCACCTGACACTGCTCAC
>sig_4798
CAGGAATTCATCGATATCTAGATCTCGAGC
>sig_4799
CCCGTCCTGTGGATCCGGCCCATTGGCTGC
>sig_4800
TTTCACAAAGCACTGGAAGCTATCGATGAA
>sig_4801
TGGGCCCATGCGGCCGGCCGCGGATCGATG
>sig_4802
ATAACAGCGACTACAAGGATGACGATGACA
>sig_4803
TGGTGTCAGGGGATCCGTCGACTCTAGAAA
>sig_4804
CAACATCAAAAAAAAAAAAAGAAAGAAATA
>sig_4805
CGGCCAGTGCCAAGCTTATCGCCCGGGTCA
>sig_4806
CAACGCCATGGGCCACCATCACCATCACCA
>sig_4807
CAAGCTTGAAGAGACTGCACGTTTCCAGCC
>sig_4808
AATGTCCACAAAGAGGAGCACGCTCATGCC
>sig_4809
GCAGGGTCATCGCTAGAAACCATCCTTAGC
>sig_4810
GCTATTTATTTCGCTGATCCAGGGACTCCA
>sig_4811
AAAAACCACCGCGCGGATTTCTGGCGCCCA
>sig_4812
TGCTTAAAGTTAAACAAAATTATTTCTAGA
>sig_4813
TCTGGTTGCTAACAGCAAAAAAACCACCGG
>sig_4814
TCGCGAGCTCATCGATTTCGTTCCACTGAG
>sig_4815
GTAGATCAATTCTCATGTTTGACAGCTTAT
>sig_4816
TCGCTGTTCGTCCCGCGACGACGCATCTGG
>sig_4817
TCCGGACTACCGGGCGTATTTTTTGAGTTA
>sig_4818
TAACTATGACGTCGACGCGTCTGCAGAAGC
>sig_4819
CGACGTCAGGCCTTGTCAGTTACCGTACCG
>sig_4820
CTCAAGCTGAGGGGCAGCTCCAGTGGCTGA
>sig_4821
ATGAGCATGGTGAGCAAGGGCGAGGAGCTG
>sig_4822
TTAATATCAAGTTGAACACGGGATAATACC
>sig_4823
GATGGTTAACGACCGCGCGGGTCCCGGACG
>sig_4824
AAACGGTTTACAAGCATCGAGCTCCATGAG
>sig_4825
GTCGGGATCCGAGCTCGAGATCTGCAGCTG
>sig_4826
CATCGATAGATCTGAATTCGTAATCATGGT
>sig_4827
CTTCGCGAGGTACCCAATTCCTTTAATCCC
>sig_4828
GCCAGTGAATTCGAGCTCGGTACCCGGGGA
>sig_4829
TCATTGCAATTGGATCCAGACATGATAAGA
>sig_4830
AGAACGTCAGGATATCGTCACCCTGGTGAA
>sig_4831
CATGGCGGCCCGACGCGCTGGGCTACGTCT
>sig_4832
GCGAGGAAGCCCGGATATAGTTCCTCCTTT
>sig_4833
ATCAGGCCTTTTTTTAAGGCAGTTATTGGT
>sig_4834
ATAACTTTAACCTTTAACATTAATGAGCTC
>sig_4835
CTACACGACGGGTAGTCAGGCAACTATGGA
>sig_4836
AGCAGCCGCACGCGGCGCATCCGTTGCTGG
>sig_4837
GAAAATACCGCATCAGGCGGCCGCTTTGAC
>sig_4838
GTTAACTGATATTGAAGGAGCATTTTTTGG
>sig_4839
GTGCACCATAAAATTGTAAACGTTAATATT
>sig_4840
GCTTTTGCAAAAAGCTTCCTGCATGCTGCT
>sig_4841
GCAACAGCCAAGCTCCGGATCGATCCCAAG
>sig_4842
GACGGATCCGCCATGAAGTGCCTTTTGTAC
>sig_4843
CATGAGCGGATACATATTTGAATGGGCAAA
>sig_4844
CGTCGTATCAAGATATGGACAAATCGTATC
>sig_4845
ATGATATCGTCCGGGCCGCAAGCTCCTAGC
>sig_4846
TCGGGAGGGAAGCCGTGAGAATTCTGCTCG
>sig_4847
GTCGGCCTCGAGGCCTCGAGGAATTCTTGA
>sig_4848
CTTAGCGGCCGCCAGCTTTCTAGAACAAAA
>sig_4849
GAGCGGGCGCTAGGGCGCGAGCAAGTGTAG
>sig_4850
CCACCGCTGAACAAACTAGTATGAGCTCCA
>sig_4851
CACTGGGCCAAGCGCAATCCGGAACGGGTC
>sig_4852
CGGATCCGATATCGCCATGGCCTTGTCGTC
>sig_4853
TAGAGTCGAGATCTGTCGAGCCATGTGAGC
>sig_4854
ATTCAACGGGAAACGTCTTGCTCAAGGCCG
>sig_4855
CAAGAATTCTAGGCTTTATGCTTTATGCTT
>sig_4856
CAGTGCAGCGCTTAGAGCTCGAATTTCCCC
>sig_4857
ACCGCAAGAATTCGTTAACACGGGATAATA
>sig_4858
TTCTTCTCCTTTACTATTGTAATACGACTC
>sig_4859
ATGATCCCCCTGCTCGAGCCGGGCCCTTTT
>sig_4860
ACAAGGAGCATCGTGGAAAAAGAAGACGTT
>sig_4861
CAGAGCATTACGCTGACTTCCCATCTAGAA
>sig_4862
CTCTAGACTGAGGTAATCATGGTCCGTCCT
>sig_4863
AACCCCAAGTGATGATGAAAGCTTGGCGTA
>sig_4864
TAAATGGAACAGGCTTTCCACCTTAGCCAG
>sig_4865
ATATAACCAAATTAAAGAGGGTTAAACAAA
>sig_4866
GCTTGGGATCGATCCGGAGCTTGGCTGTTG
>sig_4867
CTTCCTAGAATCGATCCTAGACCGCGGCTA
>sig_4868
CTAGATCCTTTTGGGGTGGGCGAAGAACTC
>sig_4869
GATTACGAATTCGAGCTCGGTACCCGGGCG
>sig_4870
TCTGGCCATGGCGATATCGGATCCGAATTC
>sig_4871
CCACTCAGCTTCCTTTCGGGCTTTGTTAGC
>sig_4872
TAACTCTGAGCAAAAGCTCATTTCTGAAGA
>sig_4873
GGGCGGCAAGATCGCCGTGTAATAATTCTA
>sig_4874
AGGAGCTTGATTTTAAATAGTACATAATGG
>sig_4875
GTTTAATTAAGCGGCCGCGGCCTTCGATGC
>sig_4876
TGATGGTGATGGTGATGGCCCATATGTATA
>sig_4877
TGCTGCCACCGCTGAACAAACTAGTGACGA
>sig_4878
ACTCTGGGGTTCGACATGACCAAAATCCCT
>sig_4879
CTGACAGCTTCCGCAGGGCATCTGATTGTG
>sig_4880
AGGCCTGCGGCCGCAGATCTAGATCCGCGG
>sig_4881
ACGAATTCCCGGGGATCCACCCTTAAGGGT
>sig_4882
CAATGATGAGCACTTTTGATCAGAAAAAAA
>sig_4883
CTGGTTCCGCGTGGATCTGGTTCTGGTGAT
>sig_4884
ATGCTCATCCGGAATTCTTAGGCCACACGT
>sig_4885
CAGTCACGGTGATTCATTCTGCTAACCAGT
>sig_4886
TTCCTTGAGGACAATCCAAGCTTGTACAGC
>sig_4887
AATTCGGATCCGATATCGCCATGGCCAGAG
>sig_4888
TTCGAAATCGATGAGCTCGCACGAACCCAG
>sig_4889
GCCGATCAGATCATATCGTCAATTATTACC
>sig_4890
ATGTTGAATACTCATGCGAAACGATCCTCA
>sig_4891
AAGAAGCTTATCGATGATAAGCTGTCAAAC
>sig_4892
CCCCGGGTACCGAGCTCGAATTCCCTATAG
>sig_4893
GCGGATGAATGGCAGAAATTCGAGCTTGGC
>sig_4894
AGCGGCCGCAAACTGGTTTAAGCCGACTGC
>sig_4895
GGATCCCAATACTCCTTTGGTCATTAGAAA
>sig_4896
GACAGCTTATCATCGATAAGCTAGCCCGCC
>sig_4897
CCGGGGATCCTCTAGAGTCGAGTGACCCCA
>sig_4898
GGAATGGTGTCGTCGCCGCACTTATGACTG
>sig_4899
GTACTATTTCCAGCTTTTGTTCCCTTTAGT
>sig_4900
TAACGATTATGCCGATAATGCATAAAAGGA
>sig_4901
GGCAGCCATGAGGTGGATGTGATACAGACT
>sig_4902
CATGCTGCAGACGTCATGCATGGCGCCAGG
>sig_4903
AGCTGATAGAAACAGAAGCCACTGGCCTCA
>sig_4904
ACAGCACATCCATTTTGGGATCCGCGCCTA
>sig_4905
CTGCAGACGCGTCGACGTCATATGGATCTT
>sig_4906
GTCATCACCGAAACGCGCGAGGCAGCTGAA
>sig_4907
TGTACACGAGCTCCCAATTGGGATCCGGAC
>sig_4908
GCTCATCCGGAATTCTTAGGCCACACGTTC
>sig_4909
GACAGCTTATCATCGATAAGCTTCTCACTC
>sig_4910
AATTTGCGAATTTGCCACTCATGCATACAC
>sig_4911
GTGCACTGCACAGATGGCTGGTTTACACTC
>sig_4912
GATTGATGACGACGACAAGAGTCCGGAGCT
>sig_4913
CTGTTATCCCTAGCGGATCCCCGGGTACCG
>sig_4914
GAAAGTTGGAACCTCTTACGCAAACTATTA
>sig_4915
ACGGATCCCCTCAGAAGAACTCGTCAAGAA
>sig_4916
GTTAGCGCGAATTGTCGACCAAAGCGGCCA
>sig_4917
TGATAACAGCATGGAAGACGCCAAAAACAT
>sig_4918
GTTTTAATATACAGCCTGAAAATCTTGAGA
>sig_4919
GATGATTAATTGTCAACAGGGGAATTCTTG
>sig_4920
GACCCGGGCGATAAGCTTGGCACTGGCCGT
>sig_4921
CAACGCCGCGGCCAATTCGGGGCAACGGCC
>sig_4922
TCTGGTGTCAAAAAGCGGCCGCTCGAGTCG
>sig_4923
CAAATGGGTCGGGATCCGAATTCGAGCTCC
>sig_4924
GCTTTGATGGTTATATGGGAATTCCGGGGG
>sig_4925
CTCATCCGCCAAAACAGCTGTTCCTGATGC
>sig_4926
AACAAATTGATGAGCAATTATTTTTTATAA
>sig_4927
AGTGGTGATGCCATGGATCCGGAATTCAAA
>sig_4928
TCCTCGAGGCCTCGAGGCCTCGAGGAACGA
>sig_4929
AGCAAATGGGTCGGGATCCGGCTGCTAACA
>sig_4930
CACCGCGGTGGCGGCCGCTCTAGCCCGGGC
>sig_4931
TCCTCGAGGCCTCGAGGCCTCGAGGAACGG
>sig_4932
CTGCCGGGAACGACGATGATTTTCTTCGCG
>sig_4933
TAATGTATGCTATACGAAGTTATGGGATCC
>sig_4934
TAAACACTAGTCCGCTGAGCAATAACTAGC
>sig_4935
CTTGCGGCCCGGACGATATCATGCATGAGC
>sig_4936
GGCGGAAAGAACCAGCCGGATCCCTCGAGG
>sig_4937
ATGCCGCAATGGCAACAACGTTGCGCAAAC
>sig_4938
GAACTCGAGGGGATCCAAATAAAAAACTAG
>sig_4939
ACCACAGCTTCCGATGGCAGCCTGACGCCA
>sig_4940
CAGCCAAGCTGACCACTTCTGCGCTCGGCC
>sig_4941
GCCCCTCGAGCTAGAGGTACCCTAGAGAAT
>sig_4942
TGCGCGCGAATTCCAATTCGCCCTATAGTG
>sig_4943
AGGCCCTTTCGTCTTCAAGAATTCGGATCC
>sig_4944
TTAGTGACATTTGCATGCTTCAAAGCCCTG
>sig_4945
ATTGATGTTCGGATTGTTATCCATATTTAT
>sig_4946
AGTGATTATATCTATAAATAAATACAGAAG
>sig_4947
GGAGAAAATACCGCATCAGGCGGCAATGGC
>sig_4948
ACCGCTAGCGAGAATCTTTATTTTCAGGGC
>sig_4949
AGTTATTAGGTCCCTCGACTACGTCGTTAA
>sig_4950
TACAGAATTCGGATCCCCGATATCCATGGA
>sig_4951
GTCGACCTGCAGCCAAGCTTGGCTGTTTTG
>sig_4952
AACAGCTGGCGTAATAGCGAAGAGGCCCGC
>sig_4953
CCTTTCTCGAGGATCCGGACGTCGACGGCC
>sig_4954
TACAGAATTCGGATCCCCGATATCCATGGG
>sig_4955
AGGAAACAGACCATGGCTGGTGACCACGTC
>sig_4956
TGGCCGATTCATTAATGCAGGAGACAGCTG
>sig_4957
ACATTATACGAAGTTATCAGTCGACACCAT
>sig_4958
ACTCTCTTGAAGTTGGTACTAGCAACGCAC
>sig_4959
ACGACGTTTTTTACGACCGTACATATGGCT
>sig_4960
TAGAGTCGACCCCTCGAGGGGCATGCAAGC
>sig_4961
GCTACAGGGCGCGTCAGCCATTCGCCATTC
>sig_4962
TCAATTCCCATCAGTCACCCGTACACGAAG
>sig_4963
TTGGGGGGGGGGAATTAATTCTCATGTTTG
>sig_4964
TATTTCACACCGCATATGGTGCAGATCTCG
>sig_4965
AATTCTCTAGCTCGAGGGGCGCGCCCCCAG
>sig_4966
TCAGTAACGTTAAGTGGATCCATGGTGATG
>sig_4967
TAAGAAGGAGATATACATAATGTCAGTTGA
>sig_4968
GTGCCCTTGGATGAGGTTGGAGCTCATATG
>sig_4969
CCGGGATCCACCGGTCGCCACCATGGGTAA
>sig_4970
AGTCCGGGACGTCATACGGATAGCCCGCAT
>sig_4971
AGTGAGCTAACTCACATTATGAGCAAAAGG
>sig_4972
TGACCATGATTACGAATTGCTGCAGGACGC
>sig_4973
ATGCAAGCTTCAGCTGCTCGAGGCCGGTCT
>sig_4974
CATAAGTGAGAGTAGTGACAAGTGTTGGCC
>sig_4975
CCGCCAGAGATAATTTAGGATCCTCACTCA
>sig_4976
CCTCGAGGCCGACATCATAACGGTTCTGGC
>sig_4977
GGTACCGAGCTCGCAGATCTGCGTAATCAT
>sig_4978
CTTTCGTTTTATTTGATGCCTGGGGAATTC
>sig_4979
TTTTTCTAAGAATTCTCATGTTTGACAGCT
>sig_4980
AATATGTCCCCTATACTAGGTTATTGGAAA
>sig_4981
AACCAAATTAAAGAGGGTTATAATGAAACA
>sig_4982
ATTAGGAGAAATAGATACGCACATTTCCCC
>sig_4983
AAATATTTCTAGGCACAGCTTCACGCTGCC
>sig_4984
TTAGTTTTTTTGGTATAATTAGAATTCGGC
>sig_4985
TCGAGAATTCACTGGCCCTGGCCGTCGTTT
>sig_4986
AGTGAGAATGGACCTAAGCAATATGTATCC
>sig_4987
AGGCGTGAAAAACGGGGAGCTGATCACTAC
>sig_4988
TTAGTTAACGAGCTCGGTACCCGGGGATCC
>sig_4989
AGCAGCCGGATCCTCGAGCATATGGCTGCC
>sig_4990
CCATTATATACCCTCTAGAGTCTCCGCAGA
>sig_4991
AAGCTTGGAATTCCCTTTCATTATTAATAC
>sig_4992
ACCAGTTTACCTTCTTCAGTTTTCATGGAA
>sig_4993
GGAATGCCAAGCTTTTTGCAAAAGCCTAGG
>sig_4994
TCCAAGCTTGGAATTCCGGCCTGCGCTACG
>sig_4995
AAGCTAAAATGAAATCTAACAATGCGCTCA
>sig_4996
CGATTAAGTTGGGTAACGCCAGGGTTTTCG
>sig_4997
GCGTCGACCCGGGATCCATGGAGGCCTTAA
>sig_4998
TGCGGCCATGGTCCATCATCACCACCATCA
>sig_4999
CGCGCGAGGCAGCGATGATAAGCTGTCAAA
>sig_5000
ACTAGAGCGGCCGCCACCCCGGGTACCGAG
>sig_5001
GTGATGATGGTGATGGCTGCTGCCCATGGT
>sig_5002
TTCCCGACAACGCAGACCGTTCCGTGCTGT
>sig_5003
ACCGTTCGGATTATTGATGCCTCAAAAATT
>sig_5004
GACGACGACAAGGCCATGGCTGATATCGGA
>sig_5005
GCGCACTTAATTATTAAGAGGTAATACCAT
>sig_5006
CAACCCCAAGTGATGATGAAAGCTTGGCGT
>sig_5007
TCATCTATGTTACTAGATCGGGAATTCGTT
>sig_5008
AAACGACGGCCAGTGAATTAATTCGAGCTC
>sig_5009
TTTCATGGTGGCGACCGGTGGATCGTTTAA
>sig_5010
AGAATTCAGATCTGAATTCTCATGTTTGAC
>sig_5011
GGTTCAGCAGCCACCTGCATCGCAAGCTGA
>sig_5012
ATAAACCAGCCAGCCGAATTAAAAATGAAG
>sig_5013
GCGGAGCCTATGTAAAAACGCCAGCAACGC
>sig_5014
GCCAGATCTAGACGTACGTGGCCAATTGGG
>sig_5015
CATGAGGATCCAGGGGGATCTCCCCGCCCA
>sig_5016
CGGGGGTGGACCATCCTCTAGACTGCCATG
>sig_5017
GGGTCAATGCCAGCGGGAGATCTGTCGAGA
>sig_5018
CGAGCGTACATATGTATATCTCCTTCTTAA
>sig_5019
TAAGTCATAGCGACTAATCGTTAGTTCATT
>sig_5020
ATTTAATAAAAATTGGAGAATTACAAATGC
>sig_5021
CGATGGCCGCTTTGGTCGGATCCTCTACGC
>sig_5022
TTTCACACCGCATAGCGGCCGCTGGTGCAC
>sig_5023
CCAAGTACTGATGGTTAACTAGAGTAACGG
>sig_5024
CTCTTCCTCAGGTTACTCATATATACTTTA
>sig_5025
AGCCGGGAGATGAAGAGCTACGACAGCTCA
>sig_5026
TGGGTGTTGATCCTCGCCTCGGCGCCGCCG
>sig_5027
TATCATCGATAAGCTCATTCGCCATTCAGG
>sig_5028
GGTACCGAGCTCCTCGAGAGATCTGAATTC
>sig_5029
GACTCGAGCAAGCTTATGCATGCATGCGGC
>sig_5030
CGATGCGTCCGGCGTAGGATCGATCCCGCG
>sig_5031
AAGACGCGTGGATCCCCGGGAATTCGTAAT
>sig_5032
GCTCGAGCCGGGCCCCTTAAACAAGAATCT
>sig_5033
AGTAAGCCAGTATATACACTCCGCTAGCGC
>sig_5034
GTCGTGAAGCTCATGTTTGACAGCTTATCA
>sig_5035
CATGAATTCGGGGGGGCCCCCCCTCCTTAA
>sig_5036
TTTCTTGTACAAAGTGGTCATGGTGAGCAA
>sig_5037
GTTGCTGTTCTATAAGTTTACTCGAATTTT
>sig_5038
GCATGATCCGGGTTTCAACCAGTACTCTAG
>sig_5039
CCGCATTAAAGCTTATCGAATTCGATGATA
>sig_5040
TAAACCAGCCAGCCGAATTAAAAATGAAGT
>sig_5041
TCCATCTTGTTCAATCATATGAGCTCCAAC
>sig_5042
TCAGCGCTAGATGACGTGCGGCTTCGACCT
>sig_5043
TTAAGCCGAATTCTGCAGATATCCATCACA
>sig_5044
GCAGAGAAAAAGGATGATCACCGGCCCCCA
>sig_5045
CCTGCAGGCATGCAAGCTTTAAAAGCCTTA
>sig_5046
GTGATAACAGCCTTGTCATCGTCATCCTTG
>sig_5047
AATCGCCTGATGCGGTATTTTCTCCTTACG
>sig_5048
GTTCTTGCAAGCAGAATTCACGGCGATCTT
>sig_5049
CCTTTTTTTATATATATTTATGTTCAAATT
>sig_5050
GTGATAGGGCCCGGGATCCTGATGGTGAGC
>sig_5051
ATTGTTCAGCGGTTTCAGCCTCCAACTCAG
>sig_5052
TGTATACACGTGCAAGCGCGTGGAGCCACC
>sig_5053
CCAGTAGCGTGGCTGACGAACCCGTTCGTG
>sig_5054
GTCCGGGATCCTCGAGTTAACGAATTCCGG
>sig_5055
CCGACGGCCCCGTGATGAAGAACAAGAGCG
>sig_5056
AACAGCTCATTTCAGAATCCTGAATGGCGA
>sig_5057
GTGGCAGGCCCGTGGCCGGGGGACTGTTGG
>sig_5058
TGGATCCGAGCTCGGTACCAAGCTTGGCGT
>sig_5059
TTACACGGCGATCTTGCCGCCCTTCTTGGC
>sig_5060
TTTCCATGGTGAATCCTCCGGTCCGAGATA
>sig_5061
CCTTAAGATTATTCCAGATTAGCAATCCAT
>sig_5062
TGTAAGTTAGCGCGAATTGTCGACCAAAGC
>sig_5063
CCCGGGCGAGCTCGAATTCCCGATAAGGCC
>sig_5064
AACAGCTATGACCATGATTACGCCAGCTCA
>sig_5065
TGGTGTCCCTGTTGGAAGCAGTGTGACCGT
>sig_5066
CTGATTTAACAAATTTTAACAAAATATTAA
>sig_5067
AGAAGCCTCACCGCCAAAAACGGTAAAAGG
>sig_5068
CCTGCTGAGAGATGTTGAAGGTCTTCATGA
>sig_5069
CAGCGCGGGTGCGTGCGGCCTCCTGTGCCG
>sig_5070
TCCTCGAGAAGCTTCTGCTAACAAAGCCCG
>sig_5071
AATCAATCACCGGATCCCCCATGGTAAAAA
>sig_5072
AGTGACGCTCAAGTCAGAGGTGGCGAAACC
>sig_5073
AAAACTCCTCAAGACCCGTTTAGAGGCCCC
>sig_5074
CGTTACTACTTTCGCTTACGGTGTTCAATG
>sig_5075
CACCGGATCAGCTTAGTAAAGCCAATCCCA
>sig_5076
CACAGTGGCGGCCGCTCGAGGTCACCCATT
>sig_5077
TCATGCTAGCCATATGGCTGCCGCGCGGCA
>sig_5078
CTCATCCGGAATTCCTGTGGTCTCCCTTTA
>sig_5079
AGCGGAAGAGGATCCCTTGAAGACGAAAGG
>sig_5080
GCCGCCACCGGGTACCGAGCTCGAATTCTG
>sig_5081
CTTTCTAGGGTACCTCTAGGAGATCTTCTA
>sig_5082
ACCGAGCTCCATATGATGATGATGATGATG
>sig_5083
GAGCACGATCATGCGCATAGAAATTGCATC
>sig_5084
AAGCTGAGAATTACCCTCACTAAAGGGAGG
>sig_5085
TTTCTGGATGTTGTAGTCTGAGAGAGTGCG
>sig_5086
CCGAATTAATTCCCCGGGATCCGTCGACTG
>sig_5087
GTTTTGGTTAGTTTTCTCTCTCTAAAATGT
>sig_5088
CACCAGGCCAAAAAGGCCGCTTTTTTTCGA
>sig_5089
ATCAGCTCTTTTGCGTCGACGGGATCCGGC
>sig_5090
TACGCTGCATCAGTTTAATAAGCTTAATTA
>sig_5091
GTCCGGGACACACGTCGTTGCACGGGAACT
>sig_5092
TCAGGCGCTGAGGTCTGCCTCGTGAAGAAG
>sig_5093
TCAGATTTTAGAAAACACTAGAGCTTGATG
>sig_5094
CAACAGTTGCGCAGCCTGAATGGCGAAACT
>sig_5095
GGTGGAGCTCGAATTGACGCGTGTCCGAAT
>sig_5096
CTCACTATAGGGAGAAGCTTGGATCCTATA
>sig_5097
AATAACAATAACAACAACCTCGGGGATGAC
>sig_5098
AGGTTATATGCAGGTCCATGGAAGACGCCA
>sig_5099
CAATCCACAGCTTCCGATGGCTGCCTGACG
>sig_5100
TTACCCGGGATTCTAGAGTCGAGGGACCTA
>sig_5101
CCACCGAGCATCACACCTGACTGGAATACG
>sig_5102
TGATGGCTGTTATCAACCACTTTGTACAAG
>sig_5103
CTTCGAGTCGAGTACCAGTATTACGCGCTA
>sig_5104
GTTGAGTGGGGGGGGGGGGAAAGCCACGTT
>sig_5105
CGATTAATTAATCTGTCTACCTCGCTGTGA
>sig_5106
TGAAGCTAGCGGAATTAATTCATGAGCGGA
>sig_5107
ATCATTTAAAGAATTCCGGTGCGGGCCTCT
>sig_5108
CGGGCGAGCTCGAATTCCGGCGATAAGGCC
>sig_5109
AGTACTCCGACCTGCAGGCATGCTGCGTAC
>sig_5110
TAAATATTCCGAATTTTTAACAAGTACCAT
>sig_5111
ACCCAGATCCACTCGTTATTCTCGGACGAG
>sig_5112
AACTAACTAACAGCTTACTCCCCATGCGCA
>sig_5113
CCCCCCCCCCGAGCTCATCGATTTCGTTCC
>sig_5114
CACCGCCGGACATCAGCGCTAGCGGAATTA
>sig_5115
CCGCCACCATGGTGAGCAAGGGCGAGGAGC
>sig_5116
AGCGGCCGCGTTTGTTTAAACATTTAAATG
>sig_5117
GGAGCTTGCGGCCCGGACGATCGAGCTCGA
>sig_5118
CACAATTCTCCCCAGCTCTTTCTGCGCTGT
>sig_5119
GAAGATCCGGGGAATTGACGCGTCCTCGGT
>sig_5120
TTGCACTGAAATCTAGAGCGGTTCAGTAGA
>sig_5121
TCGAATTCAATTGTTATCCGCTCACAATTC
>sig_5122
TTATATATATATAGTAGATCCCAAATTTTT
>sig_5123
CTAATTGGTAATCAGATTTTAGAAAACACT
>sig_5124
AGACGCGTGGATCCCCGGGAATTCGTAATC
>sig_5125
CTTTCCGCTGGGGACTTTCCGCTGGGGACT
>sig_5126
GGTCACCTGGGTCACCTGGAGAGCAACTAA
>sig_5127
CACCATACCAACCCGGCCCATGTGTGGCCC
>sig_5128
TTCATCCTCGAGATCTAAGCTTGGATCCGC
>sig_5129
GGCCCGGCCTCAGGATTCTTCCTTTTTCAA
>sig_5130
TGTACAAAGTGGTCATGGCTTCGAAAGTTT
>sig_5131
TTCCGCTAGCGCTGATGTCCGGCGGTGCTT
>sig_5132
ACCATCACCATTAAGGATCCCCATGGAGAA
>sig_5133
AAGTCGGCCAGGGAGCGGCCGCCAATTCGC
>sig_5134
GATCCGAGCTCGTTAACATATGAAGAGGAG
>sig_5135
CATATCGACGACGACGACAAGCATATGCTC
>sig_5136
ACAAAAAAGAACGTGTTAACCACCTGGGTA
>sig_5137
TCCCCCGGTACCGGGGAATTCGGCTGCTGC
>sig_5138
CGGAGGCTTTTGACTTGAGGGGGATCCACG
>sig_5139
TTGTCAAAGTACTTTAACTGCCCCTATCGG
>sig_5140
GAGCGAGGAAGCGGAAGAAGCTCATTCGCC
>sig_5141
TTTAATTATCTCCATGATCAGATCTGTCGA
>sig_5142
TTTGTACAAACTTGTGATAATCATAATACC
>sig_5143
TTAGGAAGCAGCCCAGTAGTAGGTTGAGCC
>sig_5144
AGATCTTTCTTGCTTTTACTTTTACTTCCT
>sig_5145
TATCCCTGTACGCCTCTGGCCGTACCACTG
>sig_5146
GAGGCCTGTTTAAACGATCCACCGGGAGCC
>sig_5147
CTAGGAATTCTCTAGGGTACCTCTAGGGAT
>sig_5148
GTCCATGGCGATATCGGGGATCCGAATTCT
>sig_5149
AAGCTTACAGATCTTACTAGTCTGCAGGAA
>sig_5150
AAGCTATCGATGAACGCTGACGTCATCAAC
>sig_5151
GTTTTTTTACTAGTAATAAAGGATCCTTTA
>sig_5152
CGCGGCGGCCGCCAGCTTACGTAGAACAAA
>sig_5153
GGAAGCGGTCGCGGCCGCTCGGTCCGCACG
>sig_5154
ACCAAGTGACCGCGGATCCCCGGGTTTAAA
>sig_5155
GGCGCCATTCGCCATTCAGGCTACGCAACT
>sig_5156
AAGATCGATGAAAAGAGAAGATGGAAAAAG
>sig_5157
AGAAGACTATGGGCTGGGAGGCCTCCACCG
>sig_5158
CCATGGGCCACCATCATCATCATCATTCTT
>sig_5159
AATAGAGTAGATGCCGACCGGAGTCCGCAA
>sig_5160
TTCTACAGGACGGACCATATTTATAGGTGT
>sig_5161
CCGCCCTTAAGGGCGAATTCGAAGCTTGAT
>sig_5162
ATTTTGACGCTCAATCGTCTGGAATTCCAT
>sig_5163
TGAGGGTGTCAGTGAAGTTCGACTGTCTCT
>sig_5164
ATAGGCGTATCACGAGGCCCTTTCGTCTAG
>sig_5165
CGACCTTCGATGAATTCACGACCTTCGATC
>sig_5166
TCCNATAATGGAGGTTCCTACGCCATCCAN
>sig_5167
CCCTGCAGGTCCGACACGGGGATGGATGGC
>sig_5168
TGCTGCAGTTCCACTTCATGGACCCGCCCC
>sig_5169
GCTTGGCCGCCTAGGCCGCGGCCGCAAGCT
>sig_5170
ACGACGTTTTTTACGACCGTACATATGTAT
>sig_5171
TGCCACTTCAAAATCGTATCGATTCTAGAC
>sig_5172
CTAGCTCGGTCATTATTTTTAGGGGATCCT
>sig_5173
ATAGGCTTACCTTCAAGCTTGATCACCACT
>sig_5174
CCGAGATCCCTTTAGGGTTCCGATTTAGTG
>sig_5175
CGGTACCTCTAGACGCGTGAGATCAGATCT
>sig_5176
ACAAGGCCATGGCGATATCGGATCCGAATT
>sig_5177
ACTGGGTTCGTGCGAGCTCATCGATTTCGA
>sig_5178
GATGAATTCACGTGGCCCAGCCGGCCGTCT
>sig_5179
AACTGCTGGTTCCGCGTGGATCTGCGGATC
>sig_5180
GTTGCTGCTGCGTACCATGGTCGATCGACA
>sig_5181
GATGAATTCACGTGGCCCAGCCGGCCGTGG
>sig_5182
TAGGCCGCTCTAGAACTAGCTAGAACTAGG
>sig_5183
CCTTCGAATGGGTGACCTCGAGCGGCCGCC
>sig_5184
GGACAATCCAAGCTTGTACAGCTCGTCCAT
>sig_5185
CGAGACCCACGCTCACCGGCGCCAGATTTA
>sig_5186
CCCGACGTATCCGGCAAGCCGTGTACGACG
>sig_5187
CTACGCACCCGTGGCCAGGACCCAACGCTG
>sig_5188
ATGCTTCTGGCGTCAGGCTGCCATCGGAAG
>sig_5189
CAAATTCGCTTACCTTTTCTATTGAATCCA
>sig_5190
TTCGTCTTCAAGAATTAATTCATTGTCCGA
>sig_5191
ATTTCTGAAAAAACGCCTACCTGTCCGTTT
>sig_5192
CAAGATCGACGGATCGATCCGGGGAATTCC
>sig_5193
CGCGGCCGCGGGGGCCCACTAGTGCTAGCT
>sig_5194
GTTCTCCGTTAAGTAAGGCTAAACGTTTTA
>sig_5195
GACTCTGGGGTTCGGACGCGCTAGATAACT
>sig_5196
TAGAGTACGAGCCATGATAACTGCAGGTCG
>sig_5197
CAGCATTATCTAGCTCCTCAGATCTCATTA
>sig_5198
TTTTCGTGACCGTGCAACCATGGGCCCACC
>sig_5199
GACTCATAGAATTAGCTTATCGGCCAGCCT
>sig_5200
TTGATCCATATTAACGATGGGGGATCACTG
>sig_5201
ACGGTTGGATCCAGTTGCTCAAAAAAATCT
>sig_5202
GCACTCCCGGGTTGGGAATTCGTAATCATG
>sig_5203
AATTAAGTACGTAAGTAAAGCTTTATTCCG
>sig_5204
CTCACGAATTCTCTAGAACTAGTAAGCTTG
>sig_5205
TCAAGAATTCCCCATGAATTCATGGGGGAT
>sig_5206
CTTAATCAAAATGCATCCCGGGTGAATTCA
>sig_5207
GCCGGATCCGATATCGTTTGGCGCGCCAAA
>sig_5208
TAGACTATTCTCAGAATGACTTGGTTGAGT
>sig_5209
GGGATCCAAGCTTGTACGCGTCGGGTACCT
>sig_5210
CGGAGGCTTTTGACTTGAGGGGGATCCGCC
>sig_5211
TATTGGGGGAAGTGAGAGGGCCGCGGCAAA
>sig_5212
CTTGAATTCGCGAGCTCCATGGATATCGAT
>sig_5213
ATATGGTGTTAGTAGATACTGGACGGGAGC
>sig_5214
GCTGCAGGAATTCGATATCAAGCTTGTCGA
>sig_5215
GGGGGATCCACGCGTTTACGCCCCGCCCTG
>sig_5216
CCAATCCACCGCCCTACTTCTTCGCCCTGG
>sig_5217
GATCGAGATCCTCTAGAGTCGACCTGCAGG
>sig_5218
ACTCCTTAATTGTAGATTTTCAATTAATTT
>sig_5219
TGCAAGCTCAGATCTGAGCTTGGCACTGGC
>sig_5220
TGCGTCCGGCGTAGAGGATCCGCGCCATTT
>sig_5221
GGGCTTCCGACAGCGTGCCTTCCCCAGCCT
>sig_5222
AAAAAAAAAACCCGGGAGCTCGAATTCCCT
>sig_5223
AGATCGGGAATTCAGATCTCGACGGATCAG
>sig_5224
CCCTTAGACGCGCATCACTTGGTAGATCCA
>sig_5225
GAGCTACTAGCTGTCCTCGTGCCATTCAAT
>sig_5226
TGATGGTTAACGACCGCGCGGGTCCCGGAC
>sig_5227
CAAGAGGATAAAACCTCACCAAAATACGAA
>sig_5228
TGCAGGGTAGCGAGAAGTTGACCAACGGCT
>sig_5229
CATACTCTTCCTTTTTCAATATTATTTAAG
>sig_5230
TTATCATCGATGTTCATATCGTATGAGCGC
>sig_5231
TGAATTCCTGCAGACTAGTAAGATCTGTAA
>sig_5232
GGTTAGGGATAGGCTTACCGAGCTCCGATC
>sig_5233
CGAGGAAGCGGAAGAAGCTCATTCGCCATT
>sig_5234
TCTACGTAAGCTGGCGGCCGCCGCGGCTCG
>sig_5235
TCACCATGGGAGACGTCACCGGTTCTAGAA
>sig_5236
TCTTTGTTTCATTATAACCCTCTTTAATTT
>sig_5237
ATTCGATATCCGTAATCATGGTCATAGCTG
>sig_5238
GGCCAACTTCTCGACGCCGATGCTGGTCGC
>sig_5239
GGGAAATTCGAGCTCTAAGCTCAGGTTGAC
>sig_5240
CAGCAGTTGCTCAGCGGTGGCAGCAGCCAA
>sig_5241
ATCACACATGAAAACATATATTCAAAACTT
>sig_5242
CGTCCTGCAGCAATTCGTAATCATGGTCAT
>sig_5243
TCCGCCAAAACAGCCAAGCTTGGCTGCAGG
>sig_5244
TCACGAGGCAGACCTCTCGACGGATCGTTC
>sig_5245
TATCGTACCGAGCTTTCCCTATAGTGAGTC
>sig_5246
AACTTGTGATAACAGCTTTGTATAGTTCAT
>sig_5247
CGGAACCAGTTGGTACCCCGGGTTCGAAAT
>sig_5248
CTCGAGCTCTGCAGGGCCCGCGGTACCATG
>sig_5249
CTTATAAAGTTAATTGCATACACCATAGGT
>sig_5250
CCTTTACTCATTTTTTCCCCGGGTGCTGCA
>sig_5251
AGTCGCTCATTCTAGAGTCCCCCGTGTTCT
>sig_5252
AGAGGAGAAATTAACTATGAAACATCACCA
>sig_5253
CGATTGCGGCCGCAAGATCCGCAGTTCAAC
>sig_5254
ATCTAGATCCATAGTCACTTGGTTGTTCAC
>sig_5255
CAGCACGGAACGGTCTGCGTTGTCGGGAAG
>sig_5256
AAGGATCCATATGGCCACAGACGTGAGCCG
>sig_5257
AGGCCATGGCTATCGTTCGTAAATGGTGAA
>sig_5258
GCCGCTACAGGGCGCGTCTGCCTCGCGCGT
>sig_5259
TGGGAGGGGAAATCTCAACCCCATTAGCCA
>sig_5260
AACGCGTGGATCCCCCTCAAGTCAAAAGCC
>sig_5261
AACAGTTGCGCAGCCTGAATGGCGAAACTA
>sig_5262
TTTTTGTACAAACTTGTGATCGCAAGACCG
>sig_5263
GCTTGGCTGCAGGTCGACGGATCCCCGACA
>sig_5264
AAGATGGCTGGTTTACACTCTTCTGATAAG
>sig_5265
TAACCAAATGGAGCTCCAGCTTTTGTTCCC
>sig_5266
CGATCCGGGGTCTCTGGATTAGACGACTGC
>sig_5267
CTTGCTCACCATGGATCCTCTAGATCGAAC
>sig_5268
CATTAATGCAGGCTGCTGTATTCTGCTTTG
>sig_5269
ATAACAATTTCACACAGGAAACAGCGATAA
>sig_5270
AGCTCGTGTATCATGGTCATAGCTGTTTCC
>sig_5271
TTGATATCGAATTCTCAGCATCCAATGTTT
>sig_5272
TAAAATTTCCTCTTACAACTAATTGAGCTG
>sig_5273
GATTGATGACGACGACAAGAGTCCGGGAGC
>sig_5274
CCCTCGAGCACCACCACCACCACCACTAAT
>sig_5275
GTCAAGGGCGAGCTCAAGCTTGAAGGTAAG
>sig_5276
GGCTTACCTTCAAGCTTGAGCTCGCCGACT
>sig_5277
CGAATTCGAGCTCCACCGCGGTGGCGGCCG
>sig_5278
ATTCTCTAGGGTACCTCTAGGGATCCCGGC
>sig_5279
CAGCCTTGTACAGCTCGTCCATGCCGAGAG
>sig_5280
TCGACATTCTGAAATGAGCTGTTGACAATT
>sig_5281
ACAGCAAGAGAAGATGGAAAAAGAATTTCA
>sig_5282
GACCGGCGGCCGGGCGAGCCTGGCGAAAGG
>sig_5283
GAGAGGAAAGAGAAGAAGGTTAGTACAATT
>sig_5284
TTCGAAGCCATGAGAGCAGCAGCAGCAGCA
>sig_5285
ATCCGCTCATGAGACAATAACCCTTGATAA
>sig_5286
GCCGCGGATCTGATCCCGGGCGGGTACCGA
>sig_5287
GCTGCGGCGAGCGGTATCAGGGGATTCCTT
>sig_5288
GTGATGGTGATGAGATCTGGATCCTCGCAT
>sig_5289
GGGTACCGAGCTCGAATTCATCGATATCTA
>sig_5290
CTGAGAGCCTGCCGTTCCGGCTCGCCCAAG
>sig_5291
AGTCGCTGTTATCAACCACTTTGTACAAGA
>sig_5292
CAGCAGCAGCATGCAGGAAGCTTACTTAGA
>sig_5293
GCGACGAGTCGACCAAGATCTCCAAGACCA
>sig_5294
TTTTGCGGCCCGGCTGGCTGGTTTATTGCT
>sig_5295
CGTGGATCTGGGTGGTGGTGGCGGCCGCGG
>sig_5296
CACCGAGCATCACACCTGACTGGAATACGA
>sig_5297
GCTGTGGAAAATGCTAGAGCTTACGTAGCA
>sig_5298
GAATTAATTCCACAAGCTTGTGGAATTCGT
>sig_5299
CTTCACCTAGATCCTTTTGGGGTGGGCGAA
>sig_5300
GCTCGGGACCCCCTGCAGGTCGATAAACCC
>sig_5301
GCCAGAGCGGCGCCTCCTTGCAGGGTAGCG
>sig_5302
CGCCAAGCTTGCATGCTCACACGTGGTGGT
>sig_5303
CCATTATATACCCTCTAGAGTCTCCGCTTA
>sig_5304
GCTCTAAGCCTTGTCATCGTCATCCTTGTA
>sig_5305
CAGCACCGTTGTACAGTTCATCCATGCCAT
>sig_5306
ATAGAGATGTCTTGGTCAAGTTGCGCATGT
>sig_5307
CGGGTACCGAGCTCGAATTCACTTTGACAA
>sig_5308
TGGGTCGCGGATCCGGCTGCTAACAAAGCC
>sig_5309
GGTGACTAGTTATCTACACGACGGGGAGTC
>sig_5310
AGCTTGAGCTCGAGATCTGAGTCCGGTAGC
>sig_5311
GGTTCATCGCGCTTTCCCGGGCAGCCGTAG
>sig_5312
TATGCATGCGCCTGATGCGGTATTTTCTCC
>sig_5313
CAAAAATTTATTTGCTTTCAGGAAAATTTT
>sig_5314
TGGTCGAGGCGGATCCGGCCATTAGCCATA
>sig_5315
CGCTGACGCGAACCCCTTGCGGCCGCATCG
>sig_5316
GCAGGGGGGGGGGGGGGGAGTAAACTTTAC
>sig_5317
TGAATGAAGCCATACCAAACGACGAGCGTA
>sig_5318
TCATGAATTAATTCCGCTAGCTTCACGCTG
>sig_5319
GCGGGCCACTCAATGCTTGAGTAAGCTTGA
>sig_5320
TTATTGCTCAGCGGACTAGTGTTTAAACTT
>sig_5321
TTATGTCAACTGGGTTCGTGAATTCCGTAT
>sig_5322
GGGAATTTGTATCGGGGTTCGAAATCGGAC
>sig_5323
TTTGTACAACAAAGCCCAAGATGTTATCAA
>sig_5324
GTGGGGATCCTACCAACCGGCACGATTGTC
>sig_5325
AAAATAGGCCCTCTTCCTGCCCGACCTTGA
>sig_5326
GCCGGCGGCGAACGTGGCGAGAAAGGAAGG
>sig_5327
ATGCACTTAATGATCATAGTATTTTAAAAC
>sig_5328
GCTAACATAACCCGGGAGGTACAAGCTTGC
>sig_5329
TGGCAAGAACTTTAAAGGGGGATCTTGATC
>sig_5330
GATCCCACGTGGGATCCTCTAGAGTCGACC
>sig_5331
CGGATCCAAGCTTAGATCTCGAGGATGAAC
>sig_5332
AGCTTATTAATGCTAGCTGCAGTTAACGAA
>sig_5333
CGGGCCCACATACACCAAAAAAATGCTGCA
>sig_5334
TTCGGATCGATCCGCTAGAGGGAAACCGTT
>sig_5335
CTCTATATGTGTGGTATGGGCGACACGGAA
>sig_5336
TTTGTTGAATTCTTATAACCCTCTTTAATT
>sig_5337
GCCCTCTTCCTGCCCATCGATAGCTTCCAG
>sig_5338
CGCCGCATCAGCAAGTGTATCTGCCGTGCA
>sig_5339
TATTTGCACTATGAGCCTATAGACTATCAG
>sig_5340
GCCATGGTGGCCATTTAAATATTACCCTGT
>sig_5341
TACAAACTTGTTTGATTAGAGTCGACCTGC
>sig_5342
GAAGGGATCCCCCTCAAGTCAAAAGCCTCC
>sig_5343
AGTGAATTCGAGCTCGGTACCCGCGCGGCC
>sig_5344
GAGATCTAGATATCGATGAATTCGTAATCA
>sig_5345
ATGGGTCGGATCCGGCTGCTAACAAAGCCC
>sig_5346
TCTTTGAACTCGTTGACGCTGAGGCTATCC
>sig_5347
AACGAGCAGAATTCTCACGGCTTCCCTCCC
>sig_5348
GCGTCCCATTAAGATTTGCCGCCGCTGCTG
>sig_5349
CCCTGGTGCCACGCGGTTCCATGGCTGATA
>sig_5350
GCTTGGCTGCAGGTCGACGGATCCCCGGCC
>sig_5351
GGTTCGGCGGCAAAGCCGTTTTTCCATAGG
>sig_5352
GAATCTATCATAATTGTGAGCGCTCACAAT
>sig_5353
ATACATATGTCGACGGATCGATCCCGTCGT
>sig_5354
CTGATTATGATCCTCTAGAGATATCGTCGA
>sig_5355
AAGTACTGGACCTGTTAACACGCCATTCGC
>sig_5356
TCGAGCTCTTAATTAATTTAAATCTAGACT
>sig_5357
AGTCGACCTGCAGGCATGCAAGCTTCGGTC
>sig_5358
CGCCAGCCGGTGGTCTTCTCGTCCATATGT
>sig_5359
CGGATCCGAGATCCACGCGGAACCAGCAGG
>sig_5360
GGCGGCCCCGCCCAAAAAAATCTAGTGCGG
>sig_5361
TGTACAAACTTGTGATAACAGCGCTACCGT
>sig_5362
GGATCCTCGTCTTATTGATGGGAAAGCGGC
>sig_5363
AAGCGACCCAATTGGGGGATCACCAGCTGA
>sig_5364
CGGATCCGAGATCCACGCGGAACCAGCAGT
>sig_5365
TTTTTTTTTGGAGATTTTCAACGTGGATCC
>sig_5366
AATTCGTTAACAAGCTTGTCGACCTCGAGG
>sig_5367
TGTCAAAAAGGGGATCCGTCGACCTGCAGC
>sig_5368
TGACCATGATTACGAATTGCTGCAGGGACG
>sig_5369
CGCCGAAAGTAGACGCGAATTCGAGCTCGG
>sig_5370
ATCCCAAGCTTCTTTCAGGGTTATGCGTTG
>sig_5371
AACTATTGCCCTGCGGTAAAGCTCATCAGC
>sig_5372
GGAAGTCCCCCCCCCCCCCCCCCCCTGCAG
>sig_5373
AAAACGACGGCCAGTATGCATGGTACCGCG
>sig_5374
AGCAACTGCTGGTTCCGCGTGGATCTCGGA
>sig_5375
GCAATTAACTTTATAAGGAGGAAAAAAATG
>sig_5376
TTCTACCAGATTTAACTTTAATAAGCGGCC
>sig_5377
CCTCGGCCGACGGATCTGATCGGCCAGCCT
>sig_5378
TCAGGCGCTCCCGAAGGTCTCGGGCCGTCT
>sig_5379
TCCATTGTGATGTCTGCTCAAGCGGGGTAG
>sig_5380
CTGGAACATCGTATGGGTAGCTGGTCATGG
>sig_5381
CTGCAGGGATCCGTATTTATAGGTTTTTTT
>sig_5382
GCCTTCTTAATTAAGTGGAATTCAAAGGTA
>sig_5383
GATTTTTGCGGACTCCGGTCGGCATCTACT
>sig_5384
TGCTGGCATCAATATGTGCACTCTCATTGC
>sig_5385
GTCATCCACGTGATGGTGGTGGTGATGTGC
>sig_5386
GAGCTTGATATCGAATTCCTGCAGCCCCCT
>sig_5387
AATGGGATCTGATAAAATTATTCATCTGAC
>sig_5388
TTCCGTTGATAGGAGTCATAGGCCATGAAG
>sig_5389
TCGTTTATTTGTCAGATTGTAAGTACTTTC
>sig_5390
TCATTAATGCAGGACAGCACATGACCAGGA
>sig_5391
TCGGATCGATCCGCTAGAGGGAAACCGTTG
>sig_5392
CGGAGGCTTTTGACTTGAGGGGGATCCTCA
>sig_5393
CCCGGACTCTGACTACAACCGTGCGCAAGG
>sig_5394
GAGCTCCGGAGATCTTCAATGCGGCGCCTG
>sig_5395
CGCTGGTGGTTCTATGAGCGATAAAATTAT
>sig_5396
TCAGGAGGACCCTTGGAGGGTACCGAGCTC
>sig_5397
AACGAGGCTCTACGAATCGATGGGCATCTG
>sig_5398
GGAACCAGTTGGTACCGAATTCCTCGAGTC
>sig_5399
CGCTCATGAGACAATAACCCTGATAAATGG
>sig_5400
CCACCTGACGTATCGATGCGGCCGCTTAAT
>sig_5401
GAATTATGGTGGATGGCGTTGGCGATGAGC
>sig_5402
ATCGATCCCCCAAGCTTGCATGCCTGCAGG
>sig_5403
GGGAAGATGGATACAGTTGGTGCAGCATCA
>sig_5404
CCGGGTCTCCGCAAGTGGCACTTTTCGGGG
>sig_5405
ACCATCTGGGCCCAAAACAAGTCCATGACC
>sig_5406
TGCAATGCGGCAGGGGTGATGGCCGGGGTC
>sig_5407
AAGGAAAGGAAAGGCCTGGATTACAGCAAA
>sig_5408
CTATGACCATGATTACGAATTCGCGGCCGC
>sig_5409
CGTAATCAATATCGGGGTGGGCGAAGAACT
>sig_5410
CGAGCTTGATGCGGTGTGAAATACCGCACA
>sig_5411
GAAGTATCATCTAAGAATTTAAATGAAGAA
>sig_5412
CTATGCTATAAATAGCTTAAAAATTGAAAC
>sig_5413
CGATGTCGTAGATCGAGCTGCCTTCGCCGA
>sig_5414
AGTGATCCCCCATCGTTAATATGGATCAAT
>sig_5415
TTATCGAATTCGATAAGCTTCTAGGATCCC
>sig_5416
TGCTGATCAGATCCAGACATGATAAGATAC
>sig_5417
CGTTTTATTTGATGCCTGGGAATTCATTAT
>sig_5418
CGGCAGCCATATGTACGGTCGTAAAAAACG
>sig_5419
TACAGGGCGCGTCCATTCGCCATTCAGGCC
>sig_5420
GGCCAAGCTTACTCCCCATCCCCGGGCAAT
>sig_5421
AGGAAACCTTACTTCTGTGGTGTGACATAA
>sig_5422
TTCCCGGGGATCCAACAGATGCACGACGAG
>sig_5423
ACGGGATCCGGCTGCTAACAAAGCCCGAAA
>sig_5424
CGGTAGCGCTTAGAGCTCGAATTTCCCCGA
>sig_5425
GACTGTACTTTCGGATCCTAAACGCAATTG
>sig_5426
CAATGGAAGTCAACAAGCTTGTATTCTATA
>sig_5427
GCTAACCTGCGAAGGCGCTTATCGCGAATT
>sig_5428
TGACACTATAGAATACAAGCTTGCATGCAA
>sig_5429
TTCCTCGAGTACGGCGGCCGCGGAGCCTGC
>sig_5430
AACCGACTTCTCCTTTTATGCATTATCGGC
>sig_5431
ATTACGCCAAGCTTCCGCGGATCGATAGGC
>sig_5432
GACCAGCATCGGCGTCGAGAAGTTGGCCGG
>sig_5433
ATTCTGCCTCCCCGCGTTGCGTCGCGGTGC
>sig_5434
CATGGCCGCGGGATTAGATCTCTCGAGGGT
>sig_5435
GATAATTCCAGGCAGTCTAGAGGATGGTCC
>sig_5436
ATTGCTGCAGGTCGACGGATCCCAAGCTTC
>sig_5437
AGATATACATATGTACGGTCGTAAAAAACG
>sig_5438
GGTTAATTGCGCGCATTACCCTGTTATCCC
>sig_5439
AACTAGCTTTGTATAGTTCATCCATGCCAT
>sig_5440
ATAGGCGTATGACGAGGCCCTTGTCGACGC
>sig_5441
TGGATCTTTCAGGAGGAGAACTCATATGGC
>sig_5442
GCTCTTCACCGCCACCTTCGTGTGCCCGTT
>sig_5443
TCCTGAAAATCTCGATGATAAGCTGTCAAA
>sig_5444
GTCATCACCGAAACGCGCGAGGCAGGGGGT
>sig_5445
CACCGGACGGTTTTCAACCGCCGGTGATCA
>sig_5446
AGTTTCGGCCCCAGAGGCCAGGCCACGTCG
>sig_5447
TTTACTTCGTCAGGATAATTTGAAGTTCGT
>sig_5448
CCGGGCGAGCTCGAATTCCGGTCTCCCTAT
>sig_5449
CAGCTCCTCGCCCTTGCTCACCATGAGAGC
>sig_5450
GGGCAACCGCCGCCTATCAAGTCGAAGGAG
>sig_5451
TGACACTATAGAATACAAGCTTGCATGCCT
>sig_5452
TTACAGAATGGTGCATCTGTCCAGTGAGGA
>sig_5453
TCCTGACTATGCGGGCTATCCGTATGACGT
>sig_5454
GTTCGGTTCCCCGACGGGGAGCCAAACAGC
>sig_5455
GTAATTCTAGAGGGAAACCGTTGTGGTCTC
>sig_5456
AACGGTACAGCCCGGGCATGAGCTCCGATC
>sig_5457
TATCTTATCATGTCTGGATCCCCCGAATTC
>sig_5458
ACGGGATCCCGGGGAATTCCCCGGATCCGT
>sig_5459
AACGTTGCATGCCTGCAGGTCGATCGACGG
>sig_5460
ACTAACTAACAGCTTACTCCCCATGCGCAA
>sig_5461
ACGGTAATACGGTTATCCACAGAATCAGGG
>sig_5462
CAAGCTTATGCATTTCTTTCCAGACTTGTT
>sig_5463
GGTGCTCTCGCGGAGGAATTCGAGCTCGGT
>sig_5464
GGAATGCCAAGCTCAGATCCAAGCTTGTCG
>sig_5465
TTGGGCGTTGTAATCATAGTCATAATCAAT
>sig_5466
TTCACCCACCGGTACCTTGTTAGATCTTAT
>sig_5467
ATTTTCAGGAGCTAAGGAAGCTAAAATGAA
>sig_5468
ATGCTAGTCCGAGGCCTGAATCGCCCCATC
>sig_5469
GTGCCTAATGAGTGAGAATTCCGTATGGCA
>sig_5470
AGGGTATTAATAATGAAAGGGGGAATTCCA
>sig_5471
TCCAGCTGCCTAGGCCCCTTAAGTGACCGG
>sig_5472
CGTCATCACCAGAACCACCACCGGTACCCA
>sig_5473
GCATCAGGCGGCAATGGCAACAACGTTGCG
>sig_5474
TAGTTAACTATCTAGAGGATCCCCGGGTAC
>sig_5475
TCCCCGGATCCGTCGACCTGCAGATCTGCG
>sig_5476
TTGACCCATTTTAGCTTCCTTAGCTCCTGA
>sig_5477
CGGGAGCTCGAATTCGGAGGCATATCAAAT
>sig_5478
CTTTATTTCCTTACAGATATGAGTTCAATG
>sig_5479
GAGGCCTCCAAAACTTCATTTTTAATTTTT
>sig_5480
TTCGCCCTTAAGGGCGAATTCCAGCACACT
>sig_5481
TGGTGTCAAAAAGCGGCCGCCAGCTTTCTA
>sig_5482
GGAATTCTAGAGTTCCAGTGAATCCGTAAT
>sig_5483
CGCCACGACTTTGCAGTTCATAACTTACTG
>sig_5484
GGAAAAATAACAGGGCATTAGAAAAATAAT
>sig_5485
CATACTTAGCATGCTGCAGCCCGGGTTATT
>sig_5486
GTATGGATCCGTCTATGATCTCGAGGAGTC
>sig_5487
TGTACTGAATTAACGCCGAATTGAATTCGA
>sig_5488
ACTATGGATCTAGATCTGCGGCCGCAGGCC
>sig_5489
TAGCTGAACAGGAGGGACAGGGTCGACAAT
>sig_5490
CCGTCGATAAGCTTATCGACCTGCAGCAAT
>sig_5491
TGTGATGATCCGCGCCCGATGGTGGGACGG
>sig_5492
GGACAGCAAATGGGTCGGGATCCGAATTCG
>sig_5493
ACAATTGCGGATCGGCCCAGCATCGAATCC
>sig_5494
GGCAGGCCGCTCTCGTCGCTCTCCATGGTG
>sig_5495
GAGTTCAGGTCTTCTTCAGAGATCAGTTTC
>sig_5496
TTCGATAAGCTTCTAGGATCCGATCAGACC
>sig_5497
TGTACAAAGTGGTTGATAACAGCATGGCTA
>sig_5498
TCGAGAAGCTTGCGCAACGGTAGCGAAACC
>sig_5499
GGCCTTTTTGCGTTTCTACAAAGCGGCCGC
>sig_5500
GGCCGCTTACACATGGTCGATTTTTCTCTA
>sig_5501
CAACATTTATAGGTTGCTGAACCTGAAGAC
>sig_5502
TTAAGGGATAAACTGCATCCCTTAACTTGT
>sig_5503
ATGCTAGAGCAGCTTGCCAACATGGTGGAG
>sig_5504
CTATTTATGAAAATTTTCCGGTTTAAGCGT
>sig_5505
CGTGCAGTCGATAAGCTCCGGATCCTCTAC
>sig_5506
TATCGCATGCCTGCAGGAGCTCGGCTTGTA
>sig_5507
CAGCCATTGCAAAGAATTAATTCCAGTCAC
>sig_5508
TAACAAGATACTGAGCACATCAGCAGGACG
>sig_5509
TCTCGAGAAGCTTACTCCAAGAATATCAAA
>sig_5510
TAAAAAAACCTATAAATATGCCCATGGTCC
>sig_5511
AATTCCCCACCGAGGCTGTAGCCGACGATG
>sig_5512
CTCGAGGTCAACCCCTCCACCGCGGTGGCG
>sig_5513
ACGGTACCTTGCCTCTCAAGCCCCGCTTTC
>sig_5514
TCCATGGCTGATATCGGATCCGAATTCGAG
>sig_5515
CGCGTCCCATTCGCCATTCAGGCTGCGCAA
>sig_5516
TGCGAATAGAAACTCACCTAGGCACTAGTC
>sig_5517
ATCGAAACCCTTCTCACCTCGGCCGATAAG
>sig_5518
ACGAGAAAACCCCTCACATGCATTTAGGAG
>sig_5519
AGGATCCGAGCTCGAGATCTATGTCAGTAT
>sig_5520
GGTAGGGCGCGCCGGGATCCCTAGAAAGCT
>sig_5521
ACGATGCGTCCGGCGTAGAGGATCCGACCA
>sig_5522
GTACCATTCCCACGTGGATACATGGATCTA
>sig_5523
TACGCCAAGCTTGGCTCGACGGATCCCCTT
>sig_5524
TCCCATGGCCTTGTCGTCGTCGTCGGTACC
>sig_5525
GTACAAACTTGTGATAACAGCGCTACCGTT
>sig_5526
TCTAGAATCGATAAGCTTGGCTGCAGGTCG
>sig_5527
CGAAGGTCGCGAAAAGCTTCAGCTGGGATC
>sig_5528
GCTAGCTTATCGGCCAGCCTCGCAGAGCAG
>sig_5529
TCACTGATCAATTTCTGTTCTCCATTCAAG
>sig_5530
ACCTGTCAGGAGAGGAAAGAGAAGAAGGTT
>sig_5531
AGATTGACGAGCTCGGTTTATTGTTTTCTA
>sig_5532
TCTGCAGCTGGTACCAAGCTTATGATGATG
>sig_5533
GAATTCACTAGTGATTAGCCCGTTTTCACA
>sig_5534
TCTAAGGAAATACTTACATATGGTACCCGG
>sig_5535
CTCTAGAGTCATCGAGTCGTTCAAGGGCGT
>sig_5536
ACTCATACTCTTCTTTTTTCAATATTATTG
>sig_5537
TCTGCTCTAAAAGCTGCGGAATTGTACCCG
>sig_5538
CGGCCCCGAGGGTGGCGGGCAGGACGCCCG
>sig_5539
GGCGTATCACGAGGTCCTGGCCACGGGTGC
>sig_5540
AGTGCCACTTGCATCGATGAATTGATCCGA
>sig_5541
TAGAGAGCTCGCGTTGCTGGCGTTTTTCCA
>sig_5542
AGTGAATGTCGACGTTTTCTTGGGTTAATT
>sig_5543
GTTGATATTTACGTTGATACGCTTATTAAC
>sig_5544
AAACGCGCGAGGCAGCAGATCCCCCGATCA
>sig_5545
GGACACCAAAAGGGAGGGGCAGGCGTCGAG
>sig_5546
CGAGGCCTTATGCTAGCTTCTTCGTCTGTT
>sig_5547
CAGCGGCGCCTGAGAGGAGCTTGAGTATTC
>sig_5548
AAATTCGAGCTCGGTACCCAATTCGCGGCC
>sig_5549
GATAACGCAGGAAAGAACGATGATAAGCTG
>sig_5550
TGTTCGGGCCCAAGCTTCGAATTCCCATAT
>sig_5551
GTTGTTTCATATGATCTGGGTATCTAGCAA
>sig_5552
GTTCAATCATGGCCGGCCCCGGTGGGTTTT
>sig_5553
CTAGTCATTACGCCCCGCCCTGCCACTCAT
>sig_5554
TTACGGATATACCCTTATTGGCGACCCGGC
>sig_5555
GAGTTGCTCATCTCTCCACCCAATCATCAC
>sig_5556
TACCCGGGGATCCTCTAGAGTCGACTCTAG
>sig_5557
TCGTTGAGTTTTCGTTCCACTGAGCGTCAG
>sig_5558
ATCCTTGTAGTCGGATCCACGCGGAACCAG
>sig_5559
ACAAAGCCCGAAAGGAAGCTGATTGGCTGC
>sig_5560
TAGATCTCTGACAGACATTCCCTCGAGCTG
>sig_5561
TGCAAGCTTGGGCTGCAGGTCGACTCTAGA
>sig_5562
CCGTCACAGGTATTTATTCGCTGTAGTGCC
>sig_5563
CGAAACGCGCGAGGCAGCGGATCGCGGCCG
>sig_5564
CCTTATTGCGCATGGGGAGTAAGCTGTTAG
>sig_5565
CCTGCAGCGACCCGCTTAAAAGCTTGATTC
>sig_5566
CCAAGCTCAGATCCAAGCTTCCGAAGAGGG
>sig_5567
CCAGAACCACCACCGGTACCCAGATCTGGG
>sig_5568
CTTTGTAATCGGCACCGACAATTTTGATCA
>sig_5569
GATCCTCTAGAGTCGACCCCTCGAGGGGCA
>sig_5570
TAGGCCGTAGCTTGGCACTGGCCGTCGTTT
>sig_5571
CCATTACCTGGTACTAAGTTATTTTATTGA
>sig_5572
CAAAACGGTTTACAAGCATAAAGCTATCGC
>sig_5573
GATCAGCAAGGTCCGCGAGGAGTACCCCGA
>sig_5574
ATGCTGTTTTCCCTATTAATATCAAGTTGG
>sig_5575
GAATTCCGATCTGATCAAGAGACAGGATGA
>sig_5576
GACGTCCTCGGAGGAGGCCATGCTGTTATC
>sig_5577
GTTGCGCTGCCCGGATTACAGCTGCGTTTC
>sig_5578
GGAGACCCAAGCTTGCATGCCTGCAGGTCG
>sig_5579
CCCCGAATTGGCCGCGGCGTTGTGACAATT
>sig_5580
GGGATGCAGCGGGTCGGCGGCCGTCGTTTT
>sig_5581
CACGCTCGAGGAATTCTCAAGTCGATCTCG
>sig_5582
CGGTACCAGGTAAGTGTACCCAATTCGCCC
>sig_5583
ACAACGCATAACCCTGAAAGATGGATCATC
>sig_5584
AACAATTTCACACAGCGGCCGCTGAGAAAA
>sig_5585
AGCTCGACTGCACGGTGACCAATGCTTCTG
>sig_5586
GGAGGCCTAGGCTTTTGCAAAAAGCTTACA
>sig_5587
NNNNNNNNNNNGGTACCGGGGGTGGCGGCA
>sig_5588
TTATTCAGAAGCTTTGGACTTCTTCGCCAG
>sig_5589
GAAAGTATAGGAACTTCCCTAGGAGATCTT
>sig_5590
ATTCCTCGAGGGCTCTTCCTGCTTTGCCAA
>sig_5591
CTTTTGACTTGAGGGGGATCCACGCGTTTA
>sig_5592
GGCAGGGGCTCTTCCGGCGATCTTTCGGTT
>sig_5593
TCTACAAATAATGAATTCTTGAAGACGAAA
>sig_5594
ACCCTGCTGTGGAAGCTGATCGACGAAATC
>sig_5595
TCGGGCTTTGTTAGCAGCGGATCCACAGGA
>sig_5596
AAGAGCAACCCCTATTTGTTTATTTTTCTA
>sig_5597
GAAGATTCTAGAATGACCGAGTACAAGCCC
>sig_5598
AAACGACGGCCAGTGAATTATCAACTTTGT
>sig_5599
TGCAGAGGACAGGTCCCCAAAGGACTCGAA
>sig_5600
TTGCCCATGGCTAGCGGAGTGTATACTGGC
>sig_5601
CCACCTGGCGGAGTTCTACCGGGAGGTCTT
>sig_5602
TGCGTATTGGAGGGAAGTGAGAGGGCCGCG
>sig_5603
GAAGCGCGCTTGATAAGCTTGGCACTGGCC
>sig_5604
TCCCCCCAGTGAATTCCCCTGTTGACAATT
>sig_5605
AGCGGATAACAATTAAGCTTAGGATCTAGA
>sig_5606
TTTATGTTATATTTTGATCGATCAGCTGAA
>sig_5607
AGTGATCTTATTTCAAGAGCTCGGTACCCG
>sig_5608
TAGGTCTTTAATTAACCTAGGGGCGCGCCG
>sig_5609
CTACCGGTGATATCCTCGAGCCCATCAACA
>sig_5610
TATCGCCATGGGACTCTTGTCGTCGTCATC
>sig_5611
GTACTGTCCCCGCCGCACAAAAAAGAACGT
>sig_5612
TTTGCAAAAAGCTTGGGCTGCAGGTCGAGG
>sig_5613
CCTCGCGACTAGTTTAAACCCGGGGATCCG
>sig_5614
TCACCTCGAGAATTGTGAGCGGATAACAAT
>sig_5615
TGAGCTCGGGGGGGGGGGGGCGCTGAGGTC
>sig_5616
AGCAACTGCTGGTTCCGCGTGGATCTGCGG
>sig_5617
GATATCTGCAGAATTGCCCTTAAGGGCAAT
>sig_5618
GTAAATCGATTATGTCTTTTGCGCAGTCGG
>sig_5619
ATAGTAACTTCTCCATGGTAGCCTCCAAAA
>sig_5620
AAGAGGAGAAATTAACCATGGGAGGATCCA
>sig_5621
AACAGTTGCGCAGCCTGAATGGCGAACTGC
>sig_5622
TCCGGGCTTCTCCTCAAATCTCGAGTCTGG
>sig_5623
CCTCCACGCCGCCGAGTGTGGGGGACAGTA
>sig_5624
CGAGCTCGAATTCAATTGTTATCCGCTCAC
>sig_5625
ATCGATCCTAGAAAGCTTCCTAGACCGCGG
>sig_5626
TCGGATCCGTATCCACCTTTACTGGAGACC
>sig_5627
TGGCTATTTTATACTAAGTTGGCATTATAA
>sig_5628
AAACGACGGCCAGTGCCAATTGGCTGCAGG
>sig_5629
TAAGCTGTAATGGAGTTAAGGGAGATTATC
>sig_5630
GTTAGTTTGGCCGGCCTGCAGGGCCCGGGC
>sig_5631
GTCAAGCTCTAAATCGGGGGATCTCGGGAA
>sig_5632
CAGGGGGATCAAATGGTGTTGTTTTTGGTC
>sig_5633
TCTCGATCTATAGTTCCTCCTTTCAGCAAA
>sig_5634
GTGAGCCAGGGCATTGGCTAGAGAATTGAT
>sig_5635
GGAGCAAAAGTACATTCAGATACACGGCCT
>sig_5636
TCGTTTTAGAAAACCGACTGTAAAAAGTAC
>sig_5637
ATAAGGATCCGCCCTTAAGGGCGAATTCGA
>sig_5638
AACGACGGCCAGTGCCAAGCTATATAAATT
>sig_5639
CTTGGGCCCGGTACCTCGCGAAGGAGCTCG
>sig_5640
TCCCTGTCAAGACTGTCGACGTCAGGCCTT
>sig_5641
GGAACGACGCGTACCGCTAGCCAGGAAGAG
>sig_5642
AATAAGTTGGTGGAGACTGTAGATTACATT
>sig_5643
TGTATCTTATCATGTCTGGATCTGCTGTGG
>sig_5644
TGATCCTCTAGAGTCGACCGGCATGCAAGC
>sig_5645
AAAAAAGAAGACTCTGCGCGGAAAAAACAA
>sig_5646
GTGATGACGACGACAAGAGTCCCATGGGAT
>sig_5647
GCGCAGGGGATCAAGATCCGATCGATGGGT
>sig_5648
GGGTGGCCGTGGCACGCCAGGGGCCCGGCC
>sig_5649
TTTACAATCAAAGGAGATATACCATGGGGA
>sig_5650
GACGAGTTCTTCTGAGCGGGACCCGCAAAA
>sig_5651
GAACAAAAGCTGGGTACGGGGCCGCCCCCA
>sig_5652
GTCACGGTTCGAACCGACGTCCAGCTGCCT
>sig_5653
TTATTCAGTAAGTAATCCAATTCGGCATCA
>sig_5654
TGGTGGTGCTCAGCGCCGCCAACGAAGTCC
>sig_5655
ATCGCGATAGCGGTTTTTTTCATGAATTCT
>sig_5656
AGCAACTGCTGGTTCCGCGTGGATCTGGAT
>sig_5657
TATTTTGTTAAAATTTGTTAAATCAGCTCA
>sig_5658
TGGTACCTCGCGAAGGCCTTGCAGGCCAAC
>sig_5659
ACAGTGGGAGTGGAACCTTCCAGGGTCAAG
>sig_5660
GCGGCCGGGAGCATGCAAGCTTGAGTATTC
>sig_5661
AGCTTGTCGACGCGTCCTGCAGCAATTCGT
>sig_5662
ATAGGTGTAAACCTTAAACTGTAATGAATT
>sig_5663
GGAAACAGCGATAAGCTTTAATGCGGTAGT
>sig_5664
GTGAGCGGATAACAATTCCCCACTAGTAAT
>sig_5665
ACCTATCGTTTCCACGATCAGCGATCGGCT
>sig_5666
GTCATCACCGAAACGCGCGAGGCAGGGTTT
>sig_5667
ATCCACCGGTCGCCACCATGAAATATTGCA
>sig_5668
TGAGCGAGGAAGCGGTCGCGGCCGCTCGGT
>sig_5669
AGGAGGGCTCCCAGTTGTCGGTCATCTTCT
>sig_5670
AGTTTACGTCCTGTAGAAACCCCAACCCGT
>sig_5671
CGTGAACAACCAAGTGACCGCGGATCTAGA
>sig_5672
CGACGGAGCTCGAATTCGGATCCGACCCAT
>sig_5673
CACAGTTGCGGCCGCCAGGCGCGCCTGCAG
>sig_5674
AACAGAATTCGAGCTCGGTACCCGGGGATC
>sig_5675
TACTCGCACCGAAAATGTCAGCCAGCTGCC
>sig_5676
ACGATCGAATTGGGGATCTTGAAGTTCCTA
>sig_5677
TGATATCGAATTCGCCAAGCCTGAGCTGGY
>sig_5678
CCGTCGACCTGCAGCCAAGCTTGGCTGTTT
>sig_5679
GATGACGAAGCTTGTCGAGAAGTACTAGAG
>sig_5680
CAGATCTGACCAAGCTTGGCTGCAGGTCGA
>sig_5681
TTCCGGTTGTCAGCGCAGGGGCGCCCGGTT
>sig_5682
AAGCTTGCGATCCCGTCGTTTTACAACGTC
>sig_5683
GCACCAGCGGCGCCTGAGAGGTATGGTGCA
>sig_5684
TGCCCGGGGGCGACGAGTCGACCAAGATCT
>sig_5685
GTACTGGCTTAACTATGCGGCATCAGAGCA
>sig_5686
CAGGGAGGCAAACAAGCTAGCCACCACCAC
>sig_5687
CCACCAGTCATGCTAGCCATGCTGTTATCA
>sig_5688
GGCTTATCGAAATTGCGGCCGCCACGGCGA
>sig_5689
GTGATAACAGCACCCATTTGCTGTCCACCA
>sig_5690
GAGCGAGGAAGCGGAAGAGCGCTAGCAGCA
>sig_5691
CCCGAGTTGGTCTGCGACATGGCCTTCGGC
>sig_5692
CCTGATAAATGCTTCAATAATGCAGCCTGA
>sig_5693
CGAGGCAGCGGATCGCGGCCGGTCGACCCA
>sig_5694
GAGTAGATGCCGACCGGGAACCAGTTATCG
>sig_5695
TGTACAAAGTGGTTGATAACAGCATGGTGA
>sig_5696
GGCACTTTTCTTTCTGATCCTCCACGGGGA
>sig_5697
TATCGATTAATTAACCGGAACTGTCAACCG
>sig_5698
CCCGTGACGGGCTTTTCTTGTATTATTTTG
>sig_5699
CGGCCGGATCCGATATCGTTTGGCGCGCCA
>sig_5700
CGAATTCCACTGGCCGTCGTTTTACAACGT
>sig_5701
GGAGTTCTTCGCCCACCCCCTGCCTCGCGC
>sig_5702
TTCTCGAGAACGTTGGGCCCCAATTGGCTA
>sig_5703
CAAGAATTATTCATCCGCTTATTATCACTT
>sig_5704
CACCCAGGGCGATTGCTCGAAATTCGATCA
>sig_5705
CTTGAGTAAAGGAGAAGAACTTTTCACTGG
>sig_5706
CGATATCAGCGCTTTAAATTTGCGAATTCT
>sig_5707
GGGCATCGGTCGAGTGGGTGGTGAGCAGCT
>sig_5708
CAATTGTACAGCTGAAGAGCTCGGTACCCG
>sig_5709
CCGGACATCAGCGATGATAAGCTGTCAAAC
>sig_5710
CGGCCGCTTATTAAAGTTAAATCTGGTAGA
>sig_5711
CCATTGCCGCCTGATGCGGTATTTTCTCCT
>sig_5712
TGAAAATCTCGTCGACGCTCTCCCTTATGC
>sig_5713
AGGAATTCGATTCCGGAGCCATCCACTTTA
>sig_5714
TCCTCTAGAGGATCCCCCTAGAGAATAGGA
>sig_5715
CTGAATGGCGAATGGCTGACGCGCCCTGTA
>sig_5716
CCGCGATATCGCTAGCTCGAGATCGGGAGA
>sig_5717
TAGTGCTTGTCATTGTAGCCGTCCGCTTTA
>sig_5718
CGAAGCTTGAGCTCGAGATCTGAGTCCGGT
>sig_5719
TAAGCTAGCCCATGGGTATGGACAGTTTTC
>sig_5720
GCTAGAGAATTGATCCCCTCAGAAGAACTC
>sig_5721
TTAAAGAGGGTTAAACAAAGAATACAAGAA
>sig_5722
GAGCTCATACTAGTGCCCAGCTTGCAGCCG
>sig_5723
TCAAATATGTATCCGCTCATGCTAGAAATA
>sig_5724
AGGAGACCATATGAAAGTTATGCGTACCAC
>sig_5725
TGAAGCCATTTATCGAATTCGAGCTCGCCC
>sig_5726
TGCAGTCGATAAGCTCCGGATCGATCCTCT
>sig_5727
AATTTCGCCATTCGCCATTCAGGCTGCGCA
>sig_5728
ACCCATGGATTCTTCGTCTGTTTCTACTGG
>sig_5729
AGCAGCCGGATCCCCCGGGCTGCAGGAATT
>sig_5730
ACCATGGGAATTCTACGTAGCGGCCGCGGA
>sig_5731
AGGGAGACCGGAATTCGAGCTCGCCCGGGG
>sig_5732
TGCCGTAATCATGGTCATAGCTGTTTCCTG
>sig_5733
AGGGCGCGTCCTGATGCGGTATTTTCTCCT
>sig_5734
CCGGCGCGCCCGTCTCTCTTGGTAATGAAT
>sig_5735
TACGAATTCCCCGGATCCGTCGACCTGCAA
>sig_5736
TCTCACTAGTCTAATGGTGATGGTGATGGT
>sig_5737
GGCGGACGCAGCAGAGGCGATAAAAGTGCG
>sig_5738
TATGCCGATAATGCATAAAAGGAGAAGTCG
>sig_5739
AACCCTCACTAAAGGGAAGCGGCCGCTGCA
>sig_5740
TTCGAACGCGTATGCATCGATCACGTGGAT
>sig_5741
AAAAATTTTCCGTCGACGCCTGCCCCTCCC
>sig_5742
TATCATCGATAAGCTTGGATCCGTCGACCT
>sig_5743
ATGCCAGCGGGAGATCTGTCGAGAAAAAAA
>sig_5744
AAAGCCCAAGCTTGGCTGCAGGTCGACGGA
>sig_5745
CGCCACCGGCTTCCTCCTCCTGAACAATCA
>sig_5746
ATGCCTCCGAATTGGTTACCTCACTATTTT
>sig_5747
ATCTTTTCTACTGAACCGCTCTAGATTTCA
>sig_5748
GTGGTGATAGGGCCCGGGATCCACCTAGTC
>sig_5749
TCTGCGAGGCTGGCCGATCAGATCTGTACA
>sig_5750
TCGGCGTGTTTCCCTGCAGGTTTTTGTTCT
>sig_5751
TCTTCGATCGTGTCATCTGGGAGAACTTCT
>sig_5752
CTGGGTTCGTGCGAGCTCATCGATTTCGAA
>sig_5753
CCCCGATATCCCATGGACCCGCGTCCCTCA
>sig_5754
GCGTTGGCCGATTCATTAATGCGATCTCGA
>sig_5755
GTTCTTCTCCTTTGCTAGCACGACCTTCGA
>sig_5756
ACAATAATTCTAGCCCTGAATAAGTGATAA
>sig_5757
AGTGCCAAGCTTCCCATCGAACCACTTTGT
>sig_5758
ACAAAGCACTGGAAGCTATCGATGAACGCT
>sig_5759
TCATGGAATTGTCTCTGGAGATGGTCAATC
>sig_5760
GCCCTTCCCAACAGCTGCTGCACGCGGAAG
>sig_5761
CCGGGAATTCATCGATATCTAGATCTCGAG
>sig_5762
GGCGCGCCCATGGATCGATGTTAACATGCA
>sig_5763
CGCGTGTTAACCGGTGAGCTCGGTACCCGG
>sig_5764
TTGCCGTTGTTGACGCCGGCCTTCTTCGCC
>sig_5765
AAGTTAATCTGCACGTCTAGAGCGGCCGCC
>sig_5766
AAGAAGCTATTCGCCATTCAGGCTGCGCAA
>sig_5767
CAAATGGGTCGGATCCGGCTGCTAACAAAG
>sig_5768
GCTGTTTTCCCTATTAATATCAAGTTGGGG
>sig_5769
CTACTACTTCTGGTTCTGGGGTTTCCACGG
>sig_5770
TCTTCACGAGGCAGACCTCAGCGCTCAAAG
>sig_5771
AGATCTGCAGGTCGACGGATCCGGGGAATT
>sig_5772
GCCTCAAATAGATCCTGTTCAAGAACCGGA
>sig_5773
GAATTCTGGCAAATATTCTGAAATGAGCTG
>sig_5774
GTACAAAGTGGTTGATAACAGCATGGAAGA
>sig_5775
TGGTACCATATGGGAATTCGAAGCTTCGAC
>sig_5776
AGCAATAAACCAGCCAGCCGAATTAAAAAT
>sig_5777
ACTGCTGGTTCCGCGTGGATCTGCGGATCC
>sig_5778
CGGGTTTGAATTCGATATCAGATCTGCCAA
>sig_5779
GAGTGCACATATTGATGCCAGCAGAGGTCT
>sig_5780
GGCTCCAAGGATGGCTTGGGCTCAGGGTCA
>sig_5781
TCTAGCAAGACCGGTCTTCTCGTAATGCCC
>sig_5782
CTCGAGATCAAACGGGCTAGCCAGCCAGAA
>sig_5783
TTTCATATCGGCCGAGTGAGAATAGAAAGG
>sig_5784
GCTCGAGGTTGAAAATCTCCAAAAAAAAAG
>sig_5785
CGGCTGCAGGGGGGGGGGGGAAAGCCACGT
>sig_5786
CGCTCAATCGTCTGGAATTCCTGATGCGGT
>sig_5787
TTCCCGACTACGTAGTCGGGGATCCATGAT
>sig_5788
GGACTCTAGAGGATCCATGGTGAGCAAGGG
>sig_5789
ATCAGTCCTGAGCATTGTCTAGTTCAGGAG
>sig_5790
TATTCGAAACGATGATAGATCCCGTCGTTT
>sig_5791
CCAGATCCACGCGGAACCAGCAGTTGCTCA
>sig_5792
AGTCTGCATTTGATGCCCTGAACGAGCTTG
>sig_5793
AACGACGGCCAGTGCCAAGCTTGCATGCCA
>sig_5794
TATAAGGAGGCCGCCAATTTACTCAACGAC
>sig_5795
CCGACTCTTCAATAGCTCAGAGTTACGAAT
>sig_5796
CGCCAAGCTAGCTTCTATTAGGCCTTCGGA
>sig_5797
AAATACGGCATCAGTTACCGTGAGCCGGAT
>sig_5798
CTTCCATGGACCTGCATATAACCTGCATAT
>sig_5799
AATGAAACAAAGAATACAAGAAAATATTTA
>sig_5800
CCTGAACCGCCTCCACCACTCGAGACGGTG
>sig_5801
TGATTACGCCAAGCTTAAGGTGCACGGCCC
>sig_5802
CCAAAGATCTGATCATATGCATCCGCGGGC
>sig_5803
CTGCGCAGATCATCAACCACTTTGTACAAG
>sig_5804
GCTGTCAGCTTTGCACAAGGGAATATTGAA
>sig_5805
GAGACCGGAAGCTTGCATGCCTGCAGGTCG
>sig_5806
GTACGGCCGTCGACGTCCGGATCCTCGAGA
>sig_5807
GAACTGCAGAACAGCAAAAAGTCAGATAGC
>sig_5808
ACCGCGGTGGAGCTCCAGCTTTTGTTCCCT
>sig_5809
TAGAAGCTTGCATGCCTGCAGGTCGACGGA
>sig_5810
CTTGTAGTCAGATCCACGCGGAACCAGAAG
>sig_5811
ATTATCAACAAGTTTGTACAAAAAAGCTGA
>sig_5812
TGACGCTGATTAGTAATGATGTCGCTGGGG
>sig_5813
GTCTTATTTCCATAACTTTAGGTCGACTCT
>sig_5814
GAATTGATCACATATGGGGTATCACTAGTG
>sig_5815
ATAAGTTTAAACAGATCCAGGTGGCACTTT
>sig_5816
GTCAGTGAGCGAGGAAGCGGAAGAAGCTCA
>sig_5817
GGAGAGCTCGATGCTGCAGCATCGCATGCG
>sig_5818
GATCCTCGCATGCTTAATTTCTCCTCTTTA
>sig_5819
CAATCAGCATCGTTGGAAGCGGTCATCACC
>sig_5820
GACGCCAGACGTTATCATTGGGCGTAAAGA
>sig_5821
GTATTCTTTGTTGAATTCTTATAACCCTCT
>sig_5822
CCGCATCAGGAATTCCAGACGATTGAGCGT
>sig_5823
GGTTCGTGCGAGCTCTCATTGTTTGCCTCC
>sig_5824
ATTCGTTAACTCGAGGATCCCGGACCATGA
>sig_5825
TCAAGCTTTTAAGCGGGTCGCTGCAGGGTC
>sig_5826
TTTCACAGTCAGGAATAACACTAGCTCGTC
>sig_5827
TCATGTCTAAGGATCCCGGGGAATTCTCGA
>sig_5828
TGAAATTCTACTATATTTTTGAGCTCGGGG
>sig_5829
GTCATAGAGCTTGGCGTAATCATGGTCATA
>sig_5830
TGGGTACCTTAGTTAGTTACCGGATCCCGG
>sig_5831
TTCTTCCTGACTCTTATACACAAGTGGTAC
>sig_5832
AAGCTCGCCCTTAAGGGCGAGCTTGAAGGT
>sig_5833
ATCTCGCCAAGCTTTTTGCAAAAGCCTAGG
>sig_5834
CTCCTTCAATATCATCTTCTGTCGAGTCTA
>sig_5835
TATTTCCGATAGGGGCAGTTAAAGTAAGCT
>sig_5836
CGCGAGCTCGGTACCAGGAAAGAACATGTG
>sig_5837
CGTGAGATCAGATCTGGTACCAAGCTTGAG
>sig_5838
AGGATCCCCGGGTACCGAGCTCGAATTAGT
>sig_5839
GGATCCGAATTCGCGCCATTCGCCATTCAG
>sig_5840
AGGATCCCCGGGTACCGAGCTCGAATTCAC
>sig_5841
TACCATCGGGGGCCATCGATGCTGATAGAA
>sig_5842
TACCACTAGTACGCGTAGGCCTGAGCTCTT
>sig_5843
AAATTAACCATGCAGAACCAAAGAATCCGT
>sig_5844
TGAGTTTTTGTTCTACGTAAGCTGGCGGCC
>sig_5845
GTACGACGACGTCTTAAGCTTGGCACTGGC
>sig_5846
TCTTTCTGATCCTCCACGGGGAGAGCCTGA
>sig_5847
TCGAGGGTAGGGTCGCGACCATGGAATTCG
>sig_5848
TCTGTGGATAACCGTATTACCGCTAGCTGG
>sig_5849
GATAATAAGCGGATGAATGGCAGAAATTCT
>sig_5850
GTCAGTTGCTCAATGTACCTATAACTAGAC
>sig_5851
CCCCTGGAATTCCCTATAGTGAGTCGTATT
>sig_5852
TTGTTAGAGTTGTAAAATTCAACTGACATT
>sig_5853
ATTAGAGCCGTCAACAGATAATACATTTGA
>sig_5854
TGCATAGGGGGATCTCGAGGCCTTCCGAAA
>sig_5855
AGAGTCGACCATAGGGGATCGGGAGATCCG
>sig_5856
TTCTTCGATTTTCATGCCGCTGCTGTGATG
>sig_5857
TGGACTAGTTCCTCCTGCTAGCCCAAAAAA
>sig_5858
GTGTTAACAGGTCCAACGTCAGGAACGTCA
>sig_5859
GACCCGAACTTTCGGCCAAAGCCGCCGATG
>sig_5860
TTTACTCACTTGTTGTTAACTCATTATTAG
>sig_5861
CAAACATGAGCTCTTAATTAATTTAAATCT
>sig_5862
GGACCGAGAAAGGGTGCTAAGAAACCATTA
>sig_5863
GGATCCCGGGAGCTCCGGAGATCTTCAATG
>sig_5864
GACTAATTGAGATGCAGATCTGAATTCACT
>sig_5865
AAACGGGTCTGACGGATCCGTCGACGGATC
>sig_5866
AAATGGGTCGGGATCCGGCTGCTAACAAAG
>sig_5867
TTGATGCTCTGATGCCGCATAGTTAAGCCA
>sig_5868
CTTCTCGAACCCTCCCGGGGATCGCGAGGA
>sig_5869
CCAACACGGGCACGACGGCGCTGAGCGGCT
>sig_5870
GGGTTTTTACCATGAATTCCCGGGGATCCG
>sig_5871
AACGACCCCAAACAGGAAACGCAGCCAGAG
>sig_5872
CGCCCGGATCGGCCAGCTTGAGTAGCCCGA
>sig_5873
TAAACGCCTGGATCCGATATCGTTTGGCGC
>sig_5874
TCCCATGGCCATTCGAATTCGTAATCATGG
>sig_5875
CATGGTGAAGGGGGCGGCCGCGGAGCCTGC
>sig_5876
CAGGTCGACTCTAGAGGATCCGGAAGTCAT
>sig_5877
TGCGCTCTAGGATCTCGATCCCGCGAAATT
>sig_5878
CATGCATGCATAAGCTTGCTCGAGTCTAGA
>sig_5879
GCCGCTAGCGTGGGCGAAGAACTCCAGCAT
>sig_5880
AATTTCCTCCTCTTCAGCAGAGTCGAGAGA
>sig_5881
TTACACTTCCCGCCCTTTTAAGGATATCAG
>sig_5882
AGCGTCGTGATGCCAAAATCAGGCATGACC
>sig_5883
CGAATTCATATTTGCATGTCGCTATGTGTT
>sig_5884
GCTAATTCTCACTCATTAGGCACCCCAGGC
>sig_5885
CAGCCACTGGAGCTGCCCCTCAGCTTGAGG
>sig_5886
ATACCGTCGACCTCGAGACGCGCCCTGTAG
>sig_5887
GCAAGCTTCTGTAGGTTTTTAGGCATAAAA
>sig_5888
AAAAAGTACTTATTTTTTGGAGATCACTTA
>sig_5889
CATTCCCCTATACTAGGTTATTGGAAAATT
>sig_5890
AGGATCCCCGGGTACCGAGCTCGAATTGAC
>sig_5891
ATTCCCTTTGTCAACAGCAATGGATATCTA
>sig_5892
AAAAGGTGAGAGGCGAACGGGTGAATCCTG
>sig_5893
GATCTGCCCTATAGTGAGTCGTATTACGTA
>sig_5894
TTATTTAATAAGTAAGTTAAGGGAGCAGCG
>sig_5895
GGAATTCCCGGGTCGACGAGCTCACTAGTC
>sig_5896
AATTGGGTACCGAGCTCGAATTTCCCCGAT
>sig_5897
TTGATCGGCACGGACATTTGATTAAGAGGA
>sig_5898
AATGGCAGAAATTCGGACCTGCAGGCATGC
>sig_5899
AGTCGGACTTAGTCCTAACGCCGGCGATAT
>sig_5900
TCCAAGCCTTAGAGTTTCGTCCTCACGGAC
>sig_5901
CATGGTCATAGCTGTTTCCTGTGTGTGAAA
>sig_5902
TGCTGGCGCTCTGAATTGCTTCTTGAAGAC
>sig_5903
GAAATCGATGAGCTCGGGGGGGGGGGGGCG
>sig_5904
GTATTCTCTACACGTCTGATGAAGCAATTC
>sig_5905
ATTGAAAAGCAGCTTGCTCAATCAATCACC
>sig_5906
AATTTAACGCGAATTTTAACAAAATAAAAT
>sig_5907
GTGACGGGGGGGCATGCAAGCTGACCTGCA
>sig_5908
GCTTTGGGAATTCGAGCTCGGTACCCGGGG
>sig_5909
GTGCTGCAGGTCCGTTCCAATGCACCGTTC
>sig_5910
CCTCGAGGTCGACGAATTCGAGCTCGGCCG
>sig_5911
TGCCTTCCTCGATTCTAGACCACTGTGGCC
>sig_5912
TATCTGCAGAATTGCCCTTAAGGGCAATTC
>sig_5913
TCCTAGTATATTAAATAACACCTTAAGTCT
>sig_5914
ATGAGAATTCCTGCAGCCCGGGGGATCCAC
>sig_5915
TGACCATGATTACGAATTTGGCCAAGTCGG
>sig_5916
GACGGCCAGTGAATTCGGGGGATCCAGACA
>sig_5917
CACCACTGCGATCCCCTATTAATATCAAGT
>sig_5918
ACCGAGCTCGGATCCAATGATAGATCCCGT
>sig_5919
CCAGTGCCAAGCTAGCTTTATAACGGAGCC
>sig_5920
TAGTTGGAATTCGTAATCATGGTCATAGCT
>sig_5921
AACAAAAAGCCCTCAAGATACTAAAGAATT
>sig_5922
AGTTAAATTGCTAACGCAGTCATCTTCCGC
>sig_5923
GAAGTAAAGACCCAGCCACCCAGGCAACCT
>sig_5924
GACTGTCGACGTCAGGCCTTGTCAGTTACC
>sig_5925
CAAATCCGCAATTGTCTTGGCCATTGCGAA
>sig_5926
AGCTCGGATCCCGACCCATTTGCTGTCCAC
>sig_5927
GTACCCAGCTTTCTTGTACAAAGTTGGCAT
>sig_5928
TGGAATTCTTAAGCTTATCGATACCGTCGA
>sig_5929
TTCCACCCTTCATCGGTCTAGGATTGAAAA
>sig_5930
GAATTCTAGAGTCGCGGCCGCTTTACTTGT
>sig_5931
TCCACGCTCACATCCCTACAGTCCCCTGCC
>sig_5932
AATTAATTCCACAAGCTTGTGGAATTCACT
>sig_5933
GGCCATAAACTGGAATACAACTACAACTCT
>sig_5934
CTGGTTAGCAGAATGAATCACCGTGACTGG
>sig_5935
GGCTTTATACTTTATGCTTCCGGCTCGTAT
>sig_5936
AGTCGACCAAGGAGGTCTAGATAACGAGGC
>sig_5937
GTCGACCTGCAGGCATGCAAGCTTAATTAA
>sig_5938
TGGGCCTGCTTAGGTGACGTCTAAGAAACC
>sig_5939
AAGCTCCTCGAGAAGGTCGCCGGTCTGCTT
>sig_5940
ATGGCGAACTGCTGGTTCCGCGTGGATCTG
>sig_5941
CACAGTGGACACTCACTATATCAGCACCAG
>sig_5942
CGCATCATTTTCAACGCATGGGCCAAGGCG
>sig_5943
GGGGAATTCCCGGGGATCCGTCGACCTGCA
>sig_5944
TAGTCTGTATACGGGGACACGGACAGCCTT
>sig_5945
TTCTCAGGATCGATCCAGCTTTTTGCAAAA
>sig_5946
CACCAAGCAGCCAAGCTCAAGGGAATCGGG
>sig_5947
CAGATCCTGCTGAGAGATGTTGAAGGTCTT
>sig_5948
TCGGGAGATCTCGAGCTAGCACGCGTAAGA
>sig_5949
TCCGGCGTAGAGGATCCGGAGCTTATCGAC
>sig_5950
TTGAGGGGGATCCACGCGTTTACGCCCCGC
>sig_5951
AGGGTAATTAGCTTGGCACTGGCCGTCGTT
>sig_5952
ATGCTGGTCGCCTGAGTCTGCAGAGGCATT
>sig_5953
CTTGGGCCAAGTCGGCCAGGGAGCGGCCGC
>sig_5954
GAGCTCTACAAATAATGAATTCCAACTGAG
>sig_5955
AGAGAATAGGAACTTCCCCAAACAGCTATG
>sig_5956
AAGCATGTTGAACATTATGAACAGGAGGAA
>sig_5957
GCCGGAACCAGTTGGTACCGAATTCCTCGA
>sig_5958
ACTATAGAATACAAGCTTGTTGACTTCCAT
>sig_5959
CTTTAACAAATTGGACTAATCGTGACCGGG
>sig_5960
CTCAGCGCCCCCCCCCCCCTGCAGCGCAAA
>sig_5961
ATTGAACAACTATTTCGAAACGAGGAATTC
>sig_5962
GTCGACGGATCCAGTGTAAATTTAATAAAA
>sig_5963
GGGGATCCCGCGAACTGTGGACGAGAACTG
>sig_5964
GGCCATAGAACTCTGACTGGAATCTGGAGA
>sig_5965
TAGGCCTGCAGGTCGACTCTAGAGGATCCC
>sig_5966
AGATGTCGACTTAATTAATCGATATCTAGA
>sig_5967
GCACTACAGCGAATAAATACCTGTGACGGA
>sig_5968
GTGATCTCAGATCTCGGTGACGGGCAGGAC
>sig_5969
ATCCTACCAGTATGCCCGACTATTTCAAAC
>sig_5970
CTATAAATACGGATCTCGAGGAATTCAGGC
>sig_5971
ACCGAGCTCGAATTAATTCGTAATCATGGT
>sig_5972
CCGCGCGTCGAATTAATTCCGCGAACCCCA
>sig_5973
CGCTTTTGGCGCGCCAAACTGGACACATGG
>sig_5974
TTCGATAGATCCCAATGCTTCGTTTCGTAT
>sig_5975
CTACGTAGAATTCCCATATGTATATCTCCT
>sig_5976
GGATCCCCGGGTACCGAGCTCAGCCACCAT
>sig_5977
GGTGCCGCGCGGCAGCCGTCGTGCATCTGT
>sig_5978
TTTGTTGGCTAGCTGATCACCGCGGCCATG
>sig_5979
TGAGATCCCCCCGGAATTCGAGCTCGCCCG
>sig_5980
GGTCGACTCTAGATCACAAGTTTGTACAAA
>sig_5981
GTACACGGCGCGCCTGCAGGTCGACAAGCT
>sig_5982
CAGGGAACAGGTAGTTTTCCAGTAGTGCAA
>sig_5983
CGTCTTGCTCGCGTCCGCGATTAAATTCCA
>sig_5984
TCGAATTGACGCGTCAATTCCCCGGATCTT
>sig_5985
GCAGGGGCAGGAGGCGCATCCACAGGGCCA
>sig_5986
CACGCTTCCCGAAGGAGAAAGGCGGACAGG
>sig_5987
GGTCGACTCTAGAGGATCCCCGGGTGGTCA
>sig_5988
AGCTTCATAGGTGATTCATCATATATCCCC
>sig_5989
TATAGGGCAGATCTTCGAATGCATCGCGCG
>sig_5990
GATTATGACCCATGGGTACCTTTCTCCTCT
>sig_5991
AGGCCTGTCGACGAGCTCCCAGCTCGGTAA
>sig_5992
TCGCTCGAACCCCTATTTAAGCCCCTCCAT
>sig_5993
CGACTCTAGAGGATCCGTTATTTTAAGTCT
>sig_5994
CTTGATCTTCATGTCGGGCTTGATCACGCC
>sig_5995
GCGTGCTAGCTCGAGATCTAAGTAAGCTTC
>sig_5996
GCTTGCGTAATCATGGTCATAGCTGTTTCC
>sig_5997
AGCCCGGGAGATCTGTCGAGAAAAAAAAGC
>sig_5998
ACAAGCTTGGATCTGAGCTTGGCATTCCGG
>sig_5999
TAAAGGGAATAAGCTTGCGGCCGCTTAATT
>sig_6000
CGAGATCTAGATATCGATGAATTCGAGCTC
>sig_6001
CCCCTGCGCTGACAACCGGAACACGGCGGC
>sig_6002
GCATTTAAATCCTCCTTTGCATACACCATA
>sig_6003
AAGAGGATCCGGGCCCAGTAGGTAAGTGAA
>sig_6004
GATAAGCTCTAGATCAAGCTTATCGATACC
>sig_6005
TGTTCTTGGGATTGTCTCTGGAGATGGTGA
>sig_6006
ATGATCAGATCTTTGGGAGCAGTCCTTGTG
>sig_6007
GAGCTAACCGCTTTTTTGCACAACAGGGGG
>sig_6008
CCCCCACTACTGTGGCCTAGGAGCTTGGAA
>sig_6009
CCGAGCTCGTTAACTAATTAATAATTCGAT
>sig_6010
TATTTCGAAACGAGGAATTCACGTGGCCCA
>sig_6011
ACGAGCAGCAGCACGAGCGTACATATGGCT
>sig_6012
CTGCAAATTCTCATGTTTGACAGCTTATCA
>sig_6013
CAACGCGTAAGATCTGAGCTCCTTAAGTTC
>sig_6014
AGGGCCGCCACTCCACCGGCGCCTAATCTA
>sig_6015
GCTGCTGCCACCGCTGAACAATAAGCTGAG
>sig_6016
GTATACTAATCGGCACGAGACGCGATTGAA
>sig_6017
GAATTCCACAAGCTTGTGGAATTCACTGGC
>sig_6018
TAATACAAGGGGTGTTATGCATCATCATCA
>sig_6019
CATTGCGGCTTCTATCTCAAGAACCAGGTT
>sig_6020
GACAAGGATGGCAAGAGCCAAATGCTTAGT
>sig_6021
AGGACGTAACATGCTGTTATCAACCACTTT
>sig_6022
GGAGAGGACCTCGAGGGCCCCGGGGGGCAA
>sig_6023
GGAGGAGAAGCCCATAAAAATTCCCTAAAA
>sig_6024
AAAGTGGTTGATAACAGCCATCATCATCAT
>sig_6025
CGAGCACGGGATTGCCATGCCGGTCAAGGA
>sig_6026
GTCGCCCGACCACCAGGGCAAGGGTCTGGG
>sig_6027
TCGAGGATCCGAGCTCGTTAACATATGAAG
>sig_6028
GTCTCATTTTCGCCAAAAGTTGGCCCATCT
>sig_6029
CCCAGCTGAAGCTTTTCGCGACCTTCGATG
>sig_6030
GCTACGTAGAATTCCCATATGCGCTCCCTT
>sig_6031
TCTAGAATGACCGAGTACAAGCCCACGGTG
>sig_6032
CGTGCGAGCTCGGTACCCGGGGATCCTCTA
>sig_6033
ATGCATATGATCAGATCTTTAAAAGAGGAT
>sig_6034
GATCCGAAAGGGCTGGACTTGCTGAGGATG
>sig_6035
GTTGTTGCCATTGTGCAGGCATCGTGGTGT
>sig_6036
TCGGTACCCTCCAAGGGTCCTCCTGAAAAT
>sig_6037
TCCGTCGCCAAGCTTGGCGACCTGCAGCAA
>sig_6038
GAGCACCGCCGCCGCAAGGAATGGTGAGAT
>sig_6039
AAATTCGAGCTCTAAGCACCGTTCAAGTCT
>sig_6040
GGTACGCAGCAGCAACGATGTTACGCAGCA
>sig_6041
TTAAAGCTCATATCGATGATAAGCTGTCAA
>sig_6042
GGCACGGGGCGAAGGCAGCGCGCACGACTC
>sig_6043
TGATCTCACTCACTCAAGATGTGTATAAGA
>sig_6044
TAGAATTCCCATATGCGCTCCCTTCTCTGA
>sig_6045
CTCGGTCGTTCGGCTGCGGCGAGCAGCTAG
>sig_6046
TATTAGTGGTGGTGGTGGTGGTGTTTGTAG
>sig_6047
CACACAGGAAACAGACCATGGGGAATTCGA
>sig_6048
GCCCGGGAATTCCTGCAGGATCCGCTCGAG
>sig_6049
GCGTCGAGAAATCATAAAAAATTTATTTGC
>sig_6050
GGAAAACGGGAAAGGTTCCCTTCAGGACGC
>sig_6051
GACTCTAGACACGGGGTGGTTTAAACGCGG
>sig_6052
ATGATAAGCTGTCAAACATGAGCTCTCATT
>sig_6053
AATTGATTACTATTAATAAGATCTGTCGAC
>sig_6054
GTAGCGACCGGCGCTCAGTTGGAATTCTAC
>sig_6055
TTTTTCCCCGGGTGCTGCAGCGAGGGCGGG
>sig_6056
CTATACTTAAAAAGTGAAAATAAATACAAA
>sig_6057
TTCGAGCTCGGTACCCGGGGATCCCACGTG
>sig_6058
AATAAAAAAACCTATAAATACGGATCCGGT
>sig_6059
GACGCGTGGATCCCCGGGAATTCCGGTCTC
>sig_6060
AGACATAATCGGGAATTCCCGATTCACAAA
>sig_6061
TCCATTATATACCCTCTAGAGTCTCCGCGA
>sig_6062
CCCTATCTTACCGAAGCCCTTTTTAAGAAA
>sig_6063
TAAGGCTTGCCCTGACGAGAACACCAGAAC
>sig_6064
GACGTCATAGTTAACCTCCTTAGGATCCCA
>sig_6065
GCTTCATATGATTCACCTATTAGTTATCTA
>sig_6066
GCCAGTATACACTCCGCTAGCCATGGGCAA
>sig_6067
AGTGAATTCGACTTTTTAACCTACAGCCCA
>sig_6068
AATCTGTCTACCTCGCTGTGACGGTGTGCG
>sig_6069
TGTATCCGCTCATGACATGCTTCCAGCGCA
>sig_6070
CTCGGCGTTTCGCGCGTGGCACTCGGCATA
>sig_6071
ACCTCTAGAGCGGCCGCCACCGCGGTGGAG
>sig_6072
TGGATCCAAGCTTGACTAATGACTAATGAC
>sig_6073
GTCCTGGAACCCGGTGCTTTTTGCCATACC
>sig_6074
TGGTACCATATGGGAATTCGAAGCTTGGGC
>sig_6075
TGACCCATTTTAGCTTCCTTAGCTCCTGAA
>sig_6076
GCCCGACCAAGCGGGAAGCTAGCTTGGCGT
>sig_6077
ATAATATCAGGATTAATTAATCCTGATATT
>sig_6078
GGGATCGAGATCCATGAGACAATAACCCTG
>sig_6079
TGTGAGCGGATAACAATTTCACACACAGGA
>sig_6080
GAACCAGCTGCCTCGCGCGTTTCGGTGATG
>sig_6081
GCAAGGGCCAGGGTCTTTCACGTCTAGGGA
>sig_6082
GCTTACCTTCAAGCTTGAGCTCGCCCTTGG
>sig_6083
AGAAGAGGTGCGAGAAACTGGAGGGGAAGA
>sig_6084
CTCTAACATCCAATAAATCATACAGGCAAG
>sig_6085
CCTTTGTCAACAGCAATGGATTTCGGCTTC
>sig_6086
CACGACGTTGTAAAACGACGGGATCGAAGC
>sig_6087
GAATACATTTTGTTTTATATATATTTTTTT
>sig_6088
CTCCCCTACCCGGTAGAATTCCTCGAGATG
>sig_6089
CGCCAAGTACTGATGGTTAACGACCGCGCG
>sig_6090
GACGCAGAGTCGAATTCCTGCAGATATCCA
>sig_6091
GTCATCCCCCCCCCACCCCCAGTATCTGCA
>sig_6092
AGGCCCCCTCCGAGTGGAGGGGGCCTTCGT
>sig_6093
CTTGGTGAAGGGGGCGGCCGCGGAGCCTGC
>sig_6094
CAGGCATGCAAGCTTAATTAATTAAAGGAG
>sig_6095
CAGTAGCTGAACAGGAGGGACAGGGTCGAC
>sig_6096
GGCCGCGAGCTCCCATGGTATCTTGAAATG
>sig_6097
GAGACCGGCCTCGAGCAGCTGAAGCTTGCA
>sig_6098
GATCTGGGGCCTCGGTGCACATGCTTTACG
>sig_6099
GGAGGTTAACTATGACGTCGACGCGTCTGC
>sig_6100
AGAATTCAAGCTTCATATGTACATCTCCTT
>sig_6101
TAGGCAGATAACGGTTCCCCACCGGCTCAC
>sig_6102
AAGAAACTCACCAGTCACAGAAAAGCATCT
>sig_6103
GCAGCTCGCCCGGGGATCTGGCTAGAATTC
>sig_6104
GCGATCGTCCATTCCGACAGCATCGCCAGT
>sig_6105
ATTGCCCAGATCCGGGATCATATGACAAGA
>sig_6106
CACCTGGACGCGCCCTGTAGCGGCGCATTA
>sig_6107
TCTGGAACATCGTATGGGTAGCTGGTCCCG
>sig_6108
GATCCGAACGCCAGCAAGACGTAGCCCAGC
>sig_6109
CCGCCATGATCATGGATCCCCGACTACGTA
>sig_6110
TCGGCGTGTCGCGGCCAAGACGGTCGAGCT
>sig_6111
GGCGATCGTCTAGAGGTACCCTCCCACCAT
>sig_6112
GGACAGCAAATGGGTCGCGGATCCGAGCTC
>sig_6113
TCGAGCGGATCCTGCAGGAATTCCCGGGCA
>sig_6114
AAATTCACATGGGAGAAGTACCGCAAGCTG
>sig_6115
TTACCCAAGCTTGCATGCCTGCAGGTCGAC
>sig_6116
TGTTTCCTGAATTCGCCCTATAGTGAGTCG
>sig_6117
TGATGGTTGAGATGTGTATAAGAGACAGCA
>sig_6118
GATATCTGCAGAATTCGGCTTAAGCCGAAT
>sig_6119
CCGCGCGTTGGCCGATTCATTACCAAGAGA
>sig_6120
CGCGCAGAGAGGGAGTGGCCAAGGGTCCCT
>sig_6121
CTTGTTTGATTAGAGTCGACCTGCAGGCAT
>sig_6122
CCCAATACGCAAACCGCCCTCTCCCCGCGC
>sig_6123
CCCACATGGAGGCCACCGGGGTACGGCGGG
>sig_6124
GGCAAGGGCGTGCTTTTCTAGTCCCATTTA
>sig_6125
GTAAAAATTGAAGGAAATCTCATCGTTTGG
>sig_6126
TCCTGTAGCGGCCGCGACTCTAGAATTCCA
>sig_6127
TTGGGACCAATGTTGCGACCGCCACACTCG
>sig_6128
ACATGAATCCAATCACAACCAGCCAATTCA
>sig_6129
AAGAATTGAAAAAGATCGTCTGGATTATAA
>sig_6130
TCAGCTTATTGTTCAGCGGTGGCAGCAGCC
>sig_6131
ATGCGTCAGTGAAGCGACATGAGGTTGCCC
>sig_6132
AAGCTTGGGCTTTTCAGCCTGATACAGATT
>sig_6133
AATGAATAATATGGCTAATGGCCGGATCCC
>sig_6134
CCCAACTTGATATTAATATATTAATATCAA
>sig_6135
CAAGAGATCTACAAGTTTGTACAAAAAAGC
>sig_6136
CACAGGTATTTATTCGGTCGAAAAGGATCT
>sig_6137
CCCTCGCGGACGTGCTCATAGTCCACGACG
>sig_6138
ATTGAGATCCCCCCGAATTGGGAATTCGAG
>sig_6139
TATGCTAGTCCGAGGCCTGAATCGCCCCAT
>sig_6140
ACACCATTATAATATTGAAATTCCTACTTT
>sig_6141
ACTGATCCGCGCGTCGAATTAATTCCCCGG
>sig_6142
CGAGCTCGGACTCTTGTCGTCGTCATCAAT
>sig_6143
CTATGCATCCCATTGGTTACCTGGATCCAT
>sig_6144
CTGCGTTTTCGTGACCGTGCAACCATGGGC
>sig_6145
TTTGTCATGGCCTTGGTCCCGCTTTGTTAC
>sig_6146
TGCCAAGCTTGCATGCCACGCGTCTCGAGG
>sig_6147
CCAGGACGAGGCAGCGCGGCTATCGTGGCT
>sig_6148
GCCGAATTCGAGCTCGGTACCCCATGGAGG
>sig_6149
ATGTTTGACAGCTTATCATCGATAGGATGG
>sig_6150
CGAGCTCCAACGGATCCGTGCTCGATCCTC
>sig_6151
AACCAGGCGGTGGCGTACACCGTCGCCTCG
>sig_6152
ATCATCCGAAGTCGTATCAATAGATCTCAT
>sig_6153
GCCGCGCTCGCCGGACTCGCTGTCGCCGGC
>sig_6154
CAGATCCGAATTCGATATCAGATCTGCCAA
>sig_6155
GCTGCCCGTATAGGCAGGAGGCTTTGAGTG
>sig_6156
GCAGGCATGCAAGCTTCCCCCTCCAATTCG
>sig_6157
AACCCTGAAGCTTGCCAGTGAATTCGAGCT
>sig_6158
AAGAATTCCCCGGATCCGTCGACCTGCAAG
>sig_6159
GGTGATGAGAAGCTTGGGCTGCAGGTCGAC
>sig_6160
GAGCAAAGCTTACTAGTGATGCATATTCTA
>sig_6161
GGGTTGATGACGTCAGCGTTCATCGATAGC
>sig_6162
CGTCTTGGGTCAGAAACCCAGATGAAGACT
>sig_6163
TCATAGCGACTAATCGTTAGTTCATTTGCT
>sig_6164
GCCACCAGCACCATGGTGATGGTGATGATG
>sig_6165
GTGTCCACTCCCAGGTCCAACTGCACCTCG
>sig_6166
TTTATCCTTTACCTTGTCTCCAAGCTTCTT
>sig_6167
TCTCTGTAGAGTAGCTGATGTTTCCTGAAC
>sig_6168
CGTCCAGCTGCCTAGGGGCCCTTAAGTGAC
>sig_6169
CATGAGACAATAACCCTGATAAATGGTACC
>sig_6170
CCATGGTACGCAGCAGCAACGATGTTACGC
>sig_6171
GATGACGATGACAAGCTCGCCCTTAAGGGC
>sig_6172
GAGCTCATCGATAAGAACCTCAGATCCTTC
>sig_6173
TACCCCGGGTCGACCTGCAGCCAAGCTTGA
>sig_6174
CCTCCAAGCTTCTCTCCCCATTCTTCCAGC
>sig_6175
CTAATGAGTGAGCTAACTCACATTAATTCG
>sig_6176
ACTCACTATAGGGAATTCGAGCTCGGTACC
>sig_6177
AGGCCGCTCTAGAACTAGGATCCAACCCCT
>sig_6178
GCCTGCAGCAATGCAACAACATTACCCGGA
>sig_6179
GTTTCTATCAGCATCGATGAATTGATCCGA
>sig_6180
GAACTCTAGAATTCCACCTGTGAAGTGAAA
>sig_6181
TATCACGAGGCCCTTTCGTCTTCAATTATC
>sig_6182
ACGATGCGTCCGGCGTAGAGGATCCGGTCA
>sig_6183
AAGGGAAAACTGTCCATAGATCTGACGCTC
>sig_6184
AAGAATTCCCCGGATCCGTCGACCTGCAGG
>sig_6185
AGTCGACCTGCAGGCATGCAAGCTTCTCGA
>sig_6186
CTTGCTCACCATGCTGTTATCAACCACTTT
>sig_6187
TATGGCCAATTTACTGACCGTACACCAAAA
>sig_6188
GGCCGCAGCGACACACTTGCATCGGATGCA
>sig_6189
GGTCAGTTCCGGCTGGGGGTTCAGCACCTG
>sig_6190
GGTCTTCCATCCGGAGGGGATCCTCTAGAG
>sig_6191
GAACAGCTCCTCGCCCTTGCTCACCATCAG
>sig_6192
ATTTTCTGACCGCGCAACGCCTTGCAGGCC
>sig_6193
GAATTAACGCCGAATTGCTCTAGCCAATAC
>sig_6194
CAGATGTGGATTGGCGATAAAAACCAACTG
>sig_6195
AGGACATCTCAGTCGCCGCTTGGAGCTCCC
>sig_6196
TGTCTGGATCTTAGAAGGCACAGTCGAGGC
>sig_6197
AAGATCCGAATTCGAGCTCCGTCGACAAGC
>sig_6198
TTACATCCCTAACCCCTCTCGAGGCCTGTC
>sig_6199
CTTAATTGGCCTATATGGCCTCTAGAGGAT
>sig_6200
ATCAGATCTCGAGCTCGCGAAAGCTTGCAT
>sig_6201
CGAGGGCCCCGGGGGGCAATAAGATATGAA
>sig_6202
CCTTTACCCATGGTGGCGACCGGTGGATCC
>sig_6203
AAAAATTAGCGCAAGAAGACAAAAACACCT
>sig_6204
GCTTGGCTGCAGGTCGACGGATCCCCTAGC
>sig_6205
AAGAGGGTTATAAGAATTCAACAAAGAATA
>sig_6206
GGGCCATCGATGCTGATAGAAACAGAAGCC
>sig_6207
GTCTTCCATGCTGTTATCAACCACTTTGTA
>sig_6208
TCCTTACTGGCTCAAGGCCTAAAGGCACTT
>sig_6209
ATCATGGTCATAGCTGTTTGGTACCCCCCC
>sig_6210
TCGACAGATCTCCCGGGCTGCATTAATGAA
>sig_6211
CCTGGAGTTCATTCAGGGCACCGGACAGGT
>sig_6212
ACCTGCGTGCAATCCATCTTGTTCGATAGC
>sig_6213
GCCGGATCCGACCCATTTGCTGTCCACCAG
>sig_6214
CAGGAATTCGCCAAGCCTGAGCTGGRCCAG
>sig_6215
TAACAAGGGAGGTGTTTTTTAACATGACTA
>sig_6216
GCTACAGCCCTCTCTCCTTCAAGGGAATTT
>sig_6217
GGGCGAGCTCGAATTCGAGCTCGGTACCCG
>sig_6218
CGAAGCTTGAAGCTGGTGGCTGTTGTCCTG
>sig_6219
GAAGTCCATTCGGCTCACACATTTGCCCCA
>sig_6220
GACCTGCAGGCATGCAAGCTTTTGTTCCCT
>sig_6221
CAGCCAGGATGAGGACGGCGAACACGAGCA
>sig_6222
CGTAGAGGATCCCGAATTTCTGCCATTCAT
>sig_6223
TAGATCTCGAGGCCTCGGACTAGTGGCGTA
>sig_6224
CGCCAAAACAGCCAAGCTTATTTTTGACAC
>sig_6225
CACCATGGAAGACACCTGCCAACTTTTTTC
>sig_6226
CAGGGGTCTGATCGGCTTGAATTCTAATAC
>sig_6227
TTTAAATAATTCACAACAAAGCTTCTGTAG
>sig_6228
ACAAATCAAACAAATTTTACGTTACGTTAC
>sig_6229
GCATCGGCGTCGAGAAGTTGGCCGGGATGG
>sig_6230
CAGCAGCCATCACCACCATCACCATTCTAG
>sig_6231
TCCTCTTCATATGTTAACGAGCTCGGATCC
>sig_6232
GCCACCTGTCGAGCAGCTGAAGCTTGCATG
>sig_6233
TTGCAGTTTCCGTTGATAGGAGTCATAGGC
>sig_6234
GTAAATCGTTTATTGGGATTTCTGGCAGGA
>sig_6235
GAATCTGCACTCGANNGAATTCACTGGCCG
>sig_6236
TTTTTTTTTTTTTTTTTGCGGCCGCCCGGG
>sig_6237
GTAAAAAGGGTATCGCCAAGCTTTAATGCG
>sig_6238
TAATCATCAACAATCCGTTCTGCAGCAATG
>sig_6239
ATCATCCGGAGCTTGGCTGTTGCCCGTCTC
>sig_6240
TTTTCTGTTTTATTTGTTTCGAAAACTGCA
>sig_6241
ATATGGATCCAACCCCTCCGCTGCTATAGT
>sig_6242
ACAACTGCTTCTGAAAATTTATATTTTCAG
>sig_6243
CCCCGGGTACCGAGCTCGGATCCGGACAAC
>sig_6244
AGTCTAGAGGAGCATGCGACGTCGGGCCCA
>sig_6245
TTTTCATCAAGCTCTAGTTCGGTGATGACG
>sig_6246
AGCTCGAATTCAATTCGGCGTTAATTCAGT
>sig_6247
GCAAATGCGCCCAATACGCAAACCGCCTCT
>sig_6248
ACTTGTGATAACAGCCTTGTACAGCTCGTC
>sig_6249
TAACTCACATTAGAATTCGGTGAGGTTATG
>sig_6250
TGGAACATCGTATGGGTAGCTGGTCCCGGG
>sig_6251
AGGGATTTTGGTCAGCTTCACGCTGCCGCA
>sig_6252
TGGTGAAAGTAAAAGATATGGATCCACTAG
>sig_6253
GACCATGATTACGAATTCCCGAGGAAACAG
>sig_6254
CTAATTCGAGCTCGGTACCCGGGGATCCTC
>sig_6255
GGCCGCGCCTGATGCGGTATTTTCTCCTTA
>sig_6256
TCCAGCACAGTGGCGGCCGCTCGAGGTCAC
>sig_6257
CCACGATGCCGCAATGGCAACAACGTTGCG
>sig_6258
AGCGCAGAAGTGGTCAGCTTGGCTGCCATT
>sig_6259
GGGAGTCAAAGGCCGCTTTTGCGGGATCCT
>sig_6260
ACTAGGTTTCACGCGAGGCTAGTTACCCTT
>sig_6261
TACCCTCGAGCATTGGCCACATGTGCTTGG
>sig_6262
TTCGCGAGGTACCCATCACAAGTTTGTACA
>sig_6263
GAGGATCCTTAACGTACGTTTTCGTTCCAT
>sig_6264
ACGTAACATATAACTAACCTCCTAAACCGC
>sig_6265
TGGTCTATGGTCCTTGTTGGTGAAGTGCTC
>sig_6266
CTTGTACAAAGTGGTTCGATCTAGAATGGC
>sig_6267
CCTCGGCACGCGTTAACTAGTTTAAAGCTT
>sig_6268
TAAACCAGCCAGCCCGATATGGGAAACAAA
>sig_6269
GCAACTGTTGGGAAGGGCGATCGAGTGAAT
>sig_6270
GTAATGCTCTGCCAGTGTTACAACCAAGTT
>sig_6271
GGGTACCGAGCTCGAATTCATCGATGATAA
>sig_6272
TGTCCATTTTAGCCTCCTTAGCTCCTGAAA
>sig_6273
GTTTTTCTGAGGGCGGATCCCCCTCAAGTC
>sig_6274
CTAGATCAGATCTCTTAAACAAGAATCTCT
>sig_6275
GGCGCGCCCACCCTTAGTTTTTTGACACCA
>sig_6276
CCCATTTGGATTGCGGTTAATGTCATGATA
>sig_6277
GAGGGTACCGAGCTCGAATTCACTGGCCGT
>sig_6278
CAGGATCCGAATTCGAGCTCGGCGCGCCTG
>sig_6279
AGCACATCCATGGGCCCACCGAACGCGCCC
>sig_6280
AGCCCGGGGGATCCGGCTGCTAACAAAGCC
>sig_6281
GATATAATAATGAAGCTTCCTCGAGTGAAT
>sig_6282
GACGATAGTTATCACGGAAGTTGGCACGAC
>sig_6283
CACCAGGGGGGTGGCTCTAGCTAGAGGATC
>sig_6284
CTAGAGGATCCCCCATCGATGGGGTACCGA
>sig_6285
TCCTGATTCACATCCAAGCTCTTCATCTTC
>sig_6286
GTAACATAAGGGACTGACCGTACCCGGGGA
>sig_6287
AGCATATGGGCCTCCTGATGTCGTCAACAC
>sig_6288
TCCTTGACGCGCCCTGTAGCGGCGCATTAA
>sig_6289
ATTATCTTTACTATTTATTGTCTTTAGCTA
>sig_6290
CGGTACTGCCGGGCCTCTTGCGGGGTATCG
>sig_6291
CTTGCGGGGTATCGTCCATTCCGACAGCAT
>sig_6292
AGTCGACCTGCAGGCATGCAAGCTTCTGTA
>sig_6293
GCTTATCATCGATAAGCTAGTTTATCACAG
>sig_6294
TCCATATCTTTTACTTTCACCAGCGTTTCT
>sig_6295
ATCCGGGCCCAGTAGGTAAGTGAACATGGT
>sig_6296
GGCGGCCCCGCCCAAAAAAATCTAGTTCGA
>sig_6297
GGGTACCGAGCTCGAATTCATCGATGATGG
>sig_6298
CGCCCGGGCGGCCGCAATTCGTAATCATGG
>sig_6299
TTTTGACGCTCAATCGTCTGGAANTTCCAT
>sig_6300
CTATTGCACACCATTATAATATTGAAATTC
>sig_6301
AGACGTACGTGGCCAATTGGGCCCTTAATT
>sig_6302
AAGCTCTAGATCAAGCTTATCGATACCGTC
>sig_6303
CCCGGGCGAGCTCGAATTCCGTGTATTCTA
>sig_6304
AAGGGCGGCAAGATCGCCGTGTAATAATTC
>sig_6305
GGGCGGCAAGATCGCCGTGAATTCTGCTTG
>sig_6306
ATGGCCGGATCCGCCTCGACCAAAGCGGCC
>sig_6307
CAATGCAACAACATTACCCGGATCAATCAG
>sig_6308
TATTATAAGAGCTTGGCACTGGCCGTCGTT
>sig_6309
CCGGAGGACAAGCGCCTTATGCTGCGGGCG
>sig_6310
ATTCGAGCTCCAACGGATCCGTGCTCGATC
>sig_6311
CATGATGATATATTTCTTGAGGATCCATCG
>sig_6312
GTTCCGCGTGGATCCCCGGAATTCCCGGGT
>sig_6313
GTGCGCGGAACCCCDTATTTGTTTATTTTT
>sig_6314
GTGATGAGTCGAGCGGCCGCTGGGGCAGTC
>sig_6315
TCGATGTGGCGGTCTGGATCGACGGTGTGG
>sig_6316
GGGCGGAGCCTATGGAAAAACGGCTTTACG
>sig_6317
AGATCTAGATATCGATGAATTCGTAATCAT
>sig_6318
GAAACCATATTTATATAACAACTTAAATTA
>sig_6319
ACAACGGTTTCCCTCTAGCGGGATCACCAT
>sig_6320
CGTAAGGAGAAAATACCGCATCAGGCGCTG
>sig_6321
CTAGAATCGATAAGCTTGGCTGCAGGTCGA
>sig_6322
TCAGGGCGAGAAGAGATCGGAAGCCCATGG
>sig_6323
TCAGATCCAGGTGGCACTTTTCGGGGAAAT
>sig_6324
CGAACTTTTGCTGAGTTGACGGTCGAATTT
>sig_6325
TAACGGACTCTAGATCTAGTTGCAGCCTGA
>sig_6326
TCACTAGCTGAGGTTAATTAAGAATTCGTA
>sig_6327
CGCAACAGCCAGGACAACAGCCACCAGCTT
>sig_6328
TGCAAATCGTAATTGTCTTATTATTAGATA
>sig_6329
TCAGCGCTAGCGGAATTAATTCATGAGCGG
>sig_6330
GATGCAGCGTAGTTTTCGTCGTTTGCTGCA
>sig_6331
CTAGGAGCTTGCGGCCCGGACGATATCATG
>sig_6332
CCGACGACGACGACAAGGCCATGGCGATAT
>sig_6333
AGGCTTTAGACTTTATGCTTCCGGCTCGTA
>sig_6334
CCTGATACCGCTCGCCGCAGCCGAACGACC
>sig_6335
CTTGGGCTGCAGGTCGACTCTAGAGGCCTA
>sig_6336
TCTAGATCAACAAGTTTGTACAAAAAAGCT
>sig_6337
GTGACTCCCTTAATTCTCCGCTCATGATCC
>sig_6338
CCCTCAAGCCGCCGACCTGGGTATTTACAG
>sig_6339
TCGTGCACGTACGCGTGGCGCCTGCAGGTC
>sig_6340
GCTCGAATTCCCATGGTCTGTTTCCTGTGT
>sig_6341
CGGATCCGATATCAGCCATGGCCTTGTCGT
>sig_6342
CCTCCCTTTAGTGAGGGTAATTCTCGAGTC
>sig_6343
GTCACAGGTATTTATTCGGCGCAATTGCCC
>sig_6344
CCTATAAAAATAGGCGTATCACGAGGCCAC
>sig_6345
GGTTTAATTAATTCTCCCTTCCAGCTCTCT
>sig_6346
AAAATGACTTTGTAAACGCGTGGATCCCCG
>sig_6347
GCTATACGAAGTTATCTAGGACCTGCAGGG
>sig_6348
ATGCCCATCGATTCGTAGAGCCTCGTTGCG
>sig_6349
ATGATTACGAATTCCCGGGGATCCGCGCCT
>sig_6350
ATTAACCCTCACTAAAGGGAGAGACGAATT
>sig_6351
TGACCATGATTACGAATTGCTGCAGGTCGA
>sig_6352
GCCAAGCTTTTTACCAACAGTACCGGAATG
>sig_6353
AGCAGACCGGTGGTGGGAGCGGAGGTGGCG
>sig_6354
GAGCTGTACAAGGCTGTTATCACAAGTTTG
>sig_6355
CGACTCTAGAGGATCGGAGATCTCAGTGGT
>sig_6356
AGTTGTAATTATCCCCACTGCAGGGATTCC
>sig_6357
GGGAATTCTGCGTTTCCTGTTTGGGGTCGT
>sig_6358
TGCATGAGCTCGGGCCGCAAGCTCTTAGCG
>sig_6359
GAAGATCCGAATTTCTGCCATTCATCCGCT
>sig_6360
GGCGAGCGGCAGGCGCTCTACATGAGCATG
>sig_6361
CGGGAATTAATTCACTGGCCGTCGTTTTAC
>sig_6362
AGCACATCACTATCATAAGCTTTACTCACT
>sig_6363
GTACCACCACTCCGCAGACCCGCCATAAAA
>sig_6364
GTCGACTCTAGAACTAGTGCGCGCGAATTC
>sig_6365
ACATCTAGGATGTCCCATATTAGGGACATC
>sig_6366
CATCCGCAGTTCGAGAAGATCGAGGGAAGG
>sig_6367
CGGGCACCGTGCCGACGACCAGCCCCACGG
>sig_6368
TATCGGAAACTAGTTATCGGCATAATCGTT
>sig_6369
GAATTCCCCGGATCCGTCGACCTGCAGATC
>sig_6370
TCACCTAGATCCTTTTGGGGTGGGCGAAGA
>sig_6371
GCCTCCGCCACCTGATCCGCCACCTCCGCT
>sig_6372
ACTGTGCTGGATAATTCATTATTTGTAGAG
>sig_6373
ACCCCCCTGGAATTCCCTATAGTGAGTCGT
>sig_6374
TTAACGCGAATTTTAACAAAATTATGCGGT
>sig_6375
CTTCAAGAATTCCCCATGAATTCATGGGGG
>sig_6376
AGGGATCCWCTAGAGTGTGTGTCTCTCAGA
>sig_6377
TACCTTAAGGAATCCCCATGTTCTTTCCTG
>sig_6378
AAGCAGTCATGTTATTCTCTCTTGTCATTA
>sig_6379
TTCAAAATTTTCCTGTAGGAAGGCCTCCTT
>sig_6380
TAAATCTAGACGGTGACCACAACGACGCGC
>sig_6381
CTGCAGGACTCGAGTCGGATCCGACAACCG
>sig_6382
ATTTTTCTGATGTACTAAACCGAGGGCAAA
>sig_6383
ACTTCTCGACAAGCTTGGTACCGCATGCTC
>sig_6384
TTCTCAGGATCCACGTGCAGCTTGTCACAG
>sig_6385
TACGCGTAGGCCTGAGCTCTTTGACAGGAT
>sig_6386
CTTCGCCCACCGGGGATCCTCTAGACTGCG
>sig_6387
GGTGACACTATAGAATACTCAAGCTTGGGC
>sig_6388
TCGCTAGCTGCAGATCTCGAGCATGCGAGC
>sig_6389
GCGGTTCTTGCGCACCAGGGTCACGCCGCC
>sig_6390
GAGCATCCGCGGAGATAGGTTATGCAAGAT
>sig_6391
TGGTATCGTAAAATGGTTCAACCATATGGG
>sig_6392
ACGCTGTCACCGCGGCGGTCGAAATGCTGC
>sig_6393
GCTCGGGCAAATCGCTGAATCGAACGCCAG
>sig_6394
CAAAATAAACCCTGAAGCTTGCCAGTGAAT
>sig_6395
GCCATAACATGTCATCATAGCTGTTTCCTG
>sig_6396
GGCGATCGCTTGGTGCTGATGTTGATGTTT
>sig_6397
TCCGCTCATGAGACAATAACCCTTGATAAA
>sig_6398
TGGATGAGCTCTACAAATAATGAATTCTTG
>sig_6399
CCGCCGACGGCCCCGTGATGAAGAACAAGA
>sig_6400
GATCCGGGCCCGACGTCAGGCCTGTCGACG
>sig_6401
GTCGCTTGGTCGGCATTTCGAACCCCAGAG
>sig_6402
ATCTTCTCTCATCCGCCAAAACAGCTGAAA
>sig_6403
ATAGCGCTAGCAGCACGCCATAGTAACGTG
>sig_6404
GATCCCAATCCGCATCGAATAAGACGCAAA
>sig_6405
TCTCTAGAAGCTTCTAGAGATCTTCCATAC
>sig_6406
GGGTCGGACTCAATGAACATCTTGGGCAGG
>sig_6407
GCGTGCGGCCGCTGCAGCTCGAGGGAATGT
>sig_6408
GACCTGCAGGCATGCAAGCTAATTCGGTGG
>sig_6409
AGGGGGTGAACCCGTGGATTGAGGTAGATG
>sig_6410
CTGGTGCCGCGCGGCAGCCATATGGCTAGC
>sig_6411
GAAACGCGCGAGGCAGCGATGATAAGCTGT
>sig_6412
TCTTGTACAAAGTGGTTTGATAGCTTGTCG
>sig_6413
ACCTGCAGGCATGCAAGCTCAGATCTGAGC
>sig_6414
AGTCGACCTGCAGGCATGCAAGCTTGCATC
>sig_6415
ATCTGGTTCCGCGTGGATCCCCGGGAATTC
>sig_6416
TACATCACCACTTTGTACAAGAAAGCTGAA
>sig_6417
GTTTTCCCGCGAAAATGGCCGAATCTTACT
>sig_6418
CTCCCCATGCGCAATAAGGGCTGCACGCGC
>sig_6419
AAGAACAGAAGTATGTCAAAAAGAGGTGTG
>sig_6420
GGGATACCACGACCTTCGATCAGATCGAGA
>sig_6421
GATGAGTGGCAGGGCGGGGCGTAAACGCCG
>sig_6422
TAAGCCAGTATACACTCCGCTAGCCATGGG
>sig_6423
ATGGCTCGTGTTAGGCCTATCGATAGGCCT
>sig_6424
TTGCGCAGCCTGAATGGCGAAACTAGTATG
>sig_6425
GGACAGCAAATGGGTCGGGATCCGAGCTCG
>sig_6426
ATCGATAAGCTAGTTTATCACAGTTAAATT
>sig_6427
GCTTTTTTGTACAAACTTGTTGATGGGCTC
>sig_6428
GGCCCAAGCTTCGAATTCCCATATGGTACC
>sig_6429
ATTATCCATTTATTGTTGCTAATTTGATGA
>sig_6430
TATTGCTGATGCGCTGGCAGTGTTCCTGCG
>sig_6431
GTACCGAGCTCGAATTCACTGGCAAGCTTC
>sig_6432
TATCCAGCACAGTGGCGGCCGCTCGAGGTC
>sig_6433
CCCGTCGACTAGAATTGTGAGCGCTCACAA
>sig_6434
TATGCACTTTATGATTCATGGTATATTACC
>sig_6435
GAGCTGTACAAGCTTGGATTGTCCTCAAGG
>sig_6436
GGTCAATACGCACAAAATCAGCTGCAGAAA
>sig_6437
TCACTATAGGGAGACTCGAGAATTACCCTC
>sig_6438
ATTGGATGTTAATGCTACTACTATTAGTAG
>sig_6439
ATACTCTTCCTTTTTCAATGACAAGAGAGA
>sig_6440
TCAATCACCGGATCTAGATATCGATTAATT
>sig_6441
CAAAAATAAGCTGCTGCAGTAATCGTACAG
>sig_6442
CTTGATCCCCCGGCTTTTCGCCATTCGTAT
>sig_6443
CGAGCTCGAATTCCCGTGTATTCTATAGTG
>sig_6444
ACAGTTAACCAGCTGGTTCGAAAGCCGCGA
>sig_6445
TAGTGCAATTGGTCGGCTGTTTGGCTCCCC
>sig_6446
AGAACACGGGGGACTCTAGAATGAGCATGA
>sig_6447
TTGGGAGCTTGGCACTGGCCGTCGTTTTAC
>sig_6448
AGGGCCGCGGCAAAGCCGTTTCCATAGGCT
>sig_6449
AGTTTGGCGCGCCAAACGATATCGGATCCA
>sig_6450
ACGGTCAGGTCCATAGTCTGCTTACCCTCA
>sig_6451
AGTTTGGCGCGCCAAACGATATCGGATCCG
>sig_6452
TAAGCTTTCTAGAGTCGACGGATCCCCGAC
>sig_6453
TCATCAGGGACTCCCAAGCACACTAGAGTC
>sig_6454
TCGAGTCGGCGAGCTCAAGCTTGAAGGTAA
>sig_6455
GTCGCCACCATGGCTCAGTCAAAGCACGGT
>sig_6456
TGCGAGCCCCTCGATCGGAGGAGCTTTTTG
>sig_6457
CGATGCTACGAGAAAGCGGGGCTTGAGAGG
>sig_6458
TAGCATTAACATCCAATAAATCATACAGGC
>sig_6459
GAATTCCCCGGATCCGTCGACCTGCAGGTC
>sig_6460
TGACAAGGCTTAGAGCTCGAATTTCCCCGA
>sig_6461
GGAGGCCTGCCTACAGGAAAATTTTGAATG
>sig_6462
AGGCGCTGATGTCCGGCGGTGCTTTTGCCG
>sig_6463
TAGGAATTCTCTAGGATCGATTCTAGCTCG
>sig_6464
ATCCCCATGGTATATCTCCTTTGATTGTAA
>sig_6465
GCCCGGGAAAGTCAGGCACCGTGTATGAAA
>sig_6466
GGTCTAGAGGATCCCAATTGTTAATTAACG
>sig_6467
GCATGAGCTCGGGCCGCAAGCTCTTAGCGG
>sig_6468
GCAGCCGGATCCTCGAGCATATGACGACCT
>sig_6469
TGAATGGGGGTAAATGGCACTACAGCGAAT
>sig_6470
TATCGTTCTTAGAGATCTAAGCTTAATTAG
>sig_6471
TCAAAACCGACTGTATCATTTTTACAGGAA
>sig_6472
GCTTGCCAGTGAATTCGAGCTCGGTACCCG
>sig_6473
TTGCAAGCAGAATTCACGGCGATCTTGCCG
>sig_6474
CCATGAGCTCCAATTCACTGGCCGTCGTTT
>sig_6475
CCCGGCGGTGGGCCCATGGATGTGCTGTAC
>sig_6476
GCTGGTTTACCGCGGTAGTGATCTTATTTC
>sig_6477
CCCGTGTCGAGCTCATCAACACCAACATCA
>sig_6478
AACTCTCGAGTAGGCAGCCTGGCGGCTGCG
>sig_6479
CTTCAAGCAGATCTGAATTCTCATGTTTGA
>sig_6480
CGTAGGGCTTATTATGCACGCTTAAAAATA
>sig_6481
CCTATAAATATGGATAACAATCCGAACATC
>sig_6482
GCAGAAATTCGCGAGCTCATCGATTTCGAA
>sig_6483
GTTGGATCCTAGTTCTAGAGCGGCCTATCG
>sig_6484
ACTCTCGTTAACGCATCCGAAACCTCCACC
>sig_6485
AGGGGAATTCCTCGATAATTAAGCGGCCGC
>sig_6486
GCAGCCGCACGCGGCATCTCGGGCAGCGTT
>sig_6487
TTGGGTCCTGGGCTGGCATTGACCCTGAGT
>sig_6488
TCCTCGAGAAGCTTGCATGCCTGCAGGTCG
>sig_6489
GGGAACAAAAGCTGGAAATAGTACATAATG
>sig_6490
TCTGCGCCTGGCGAAAAAAGCTTATCGATG
>sig_6491
GGAGAGAAGCTTGGAGGATGGCCATCGTGT
>sig_6492
AAGCAGTCATGTTATTCTCTCTTGTCGACC
>sig_6493
GCATGGGCTGTTTGCTGTCGCCTTGTTTTG
>sig_6494
TGCGTAACCAAAAAGTGGCATAAAAATGTA
>sig_6495
CCCCCCGAATTGGGAATTCGAGCTCGGTAC
>sig_6496
TTTTATGATTTCCGGTCCGATCCAATTCTT
>sig_6497
AGTCGACCTGCAGGCATGCAAGCTTGATCA
>sig_6498
AAAGATGCTGAAGATCAGTTGGGTGCCCGA
>sig_6499
TGGGTCGGATCCGAATTCGAGCTCCGTCGA
>sig_6500
TAAGGAGAAAATACCGCATCAATTCCAACA
>sig_6501
GGCCCGAGACCTTCGGGAGCGCCTGAAGCC
>sig_6502
GCATGGCCCATGACGTTGTGCGTGCGAAGA
>sig_6503
CCTGCCCTGCTGGCGAAGATCGACTCTAGG
>sig_6504
GAAGCTAATTCGGACGATATCATGCATGAG
>sig_6505
ATGTACATCTCCTTCTTAAAGTTAAACAAA
>sig_6506
GCTTATCATCGATAAGCTTACTCCCCATCC
>sig_6507
CAGTGTTAACTCTAGGAATTCTCTAGGAGA
>sig_6508
AACAAGGACCATAGCATATGAAAATCGAAG
>sig_6509
CTGATGGTTAACTAGAGTAACGGGCTACTC
>sig_6510
GTATCGATGGCCCCCGATGGTAGTGTGGGG
>sig_6511
ACGACCGGCGACAAGCAGGAGCGCACCGAC
>sig_6512
CTTCCCTTGTCGTCGTCATCACCAGAACCA
>sig_6513
TTCCTGTGTGAGATCCGCGGTATCTCTCAG
>sig_6514
CGTATTGGGCGCTCGGTCTTGCCTTGCTCG
>sig_6515
TGATAATCTCATGCATGATCTCGATCCCGC
>sig_6516
AAGTGCGCGTGCAGCCCTTATTGCGCATGG
>sig_6517
TTGACTTGAGGGGGATCCACGCGTTTACGC
>sig_6518
CGATAGGGAATTGACGGATCTATCTCATCT
>sig_6519
GATAAGTAGTCGACGGTATCGATAAGCTTG
>sig_6520
GAGGACTTCAAGTGCACCCTTTTCGAACTG
>sig_6521
GCCCGGCGCGGCCACTTCCACCGCCGCCAT
>sig_6522
GGCATCCGCTTACAGACACTTGAAGACGAA
>sig_6523
CTGCCACCAGGCCAAAAAGGCCGCTTTTTT
>sig_6524
CATACCTCGCTCTGCTAATCCTGTTACTAG
>sig_6525
TGCCCCAGTCGTATTTTTGTCAATTAAAGA
>sig_6526
CTTACTAGTTCTAGAGAATTCATCGATGAA
>sig_6527
GCCAACTTTTCTATACAAAGTTGGCATTAT
>sig_6528
CATCCCGGGAGCTTTTTGCAAAAGCCTAGG
>sig_6529
CCAATGATGAGCACTTTTCTGCCTCGCGCG
>sig_6530
GCGACCATGGAATTCGGTACCAGATCTAGA
>sig_6531
GCTTGGCTGCAGGTCGACGGATCCCCTTTT
>sig_6532
ATTCGATGCGGCCGCAAGGGGTTCGCGTCA
>sig_6533
ACCATTCAAATATGTTTTATGACATAAACG
>sig_6534
GAGAAGCAGGCCATTATCGCCGGCCTGCGC
>sig_6535
ACATTATGTATATCTCCTTCTTAAAGTTAA
>sig_6536
CATCGCTGACGTCATCGCTGAATACAGTTA
>sig_6537
GATTTGTGGTACCTTTGTTAAAACAGTTGG
>sig_6538
GACTTTGCAGTTCATAACTTACTGGCTGAT
>sig_6539
TGGCAGCGGAGCTAGCGCAGTGGAACGTTA
>sig_6540
TGTTTTTATCGGTCTGTATATCGAGGTTTA
>sig_6541
TCTCGCTTAAGTATTTCACTGTATCAGCAT
>sig_6542
CCTCAGGTCGACGTCCCATGGGGATCGTGC
>sig_6543
GATCCACGAGCTCGGACTCTTGTCGTCGTC
>sig_6544
CATATATTTGCCGAGCGGGTTGACGTCGTG
>sig_6545
TTCCTGCAGCCCGGGGATCCGGTGATTGAT
>sig_6546
CACGCGGGAGACCGGGGTTCGGTTCCCCGA
>sig_6547
AAGTACTCTAGGAGTAATTTTTATTTTCAT
>sig_6548
TTCCAAACCACACCATGCTGCAAGCGATAA
>sig_6549
TTTTTTAAGGCAGTTATTGGTGCCCGGGGA
>sig_6550
CAGAATTCATGGATGTGCTGTACTCTATCT
>sig_6551
TAATTTAAATGAATTCGCGGCCGCGTCGAC
>sig_6552
CACCATGGTGAATTCGTCGACTCTAGAGCT
>sig_6553
GTACCGGTCGCCACCATGGCCTCCTCCGAG
>sig_6554
GCTAGTCTGCGCGTCTTTCAGGGCTTCATC
>sig_6555
TAAGGATAAAGAGATGGGTGCATATGAAAA
>sig_6556
CTGCAGCCAAGCTAGCTTGGCACTGGCCGT
>sig_6557
TGATGAAAGAATGTTTTATTGAAAGAGTAG
>sig_6558
CGCGGAACCCCTATTTGTTTATTTTTCTGC
>sig_6559
TCCGTAAGGAGTCTGTTGCGTTAACAACAA
>sig_6560
AGTTTAAAGCTCCATGGACCCGTGCAGGGG
>sig_6561
CGCTGAGATCGAAGGTCGTGAATTCATCGA
>sig_6562
GCAGCCGAATTCCCGGGGATCCGTCGACCT
>sig_6563
AAGAATTCCCGGGAAAGTCAGGCACCGTGT
>sig_6564
GGCTAGCATGACTGGTGGACAGCAAATGGC
>sig_6565
ATCCAGATCCACGCGGAACCAGCAGGCCCA
>sig_6566
AGCCAGAAACAGAATCAGAACAAGTAACAT
>sig_6567
GGCGAGGATCTCGTCGTGACCCACGGCGAT
>sig_6568
GTAATAGCTCATAGTGAGCGAGGAAAGTAT
>sig_6569
TAATCCTGTTACCAGCTGGCCGCCACGTTG
>sig_6570
ATTAACTTGATTATCAAGTTCTATAAAATT
>sig_6571
CCGCGGCCGCTACGTAGAATTCCCATGGCC
>sig_6572
GGCCGCAAGGCCTCTCGAGCCTCTAGAACT
>sig_6573
AGGTTAGCTTATCGATGATAAGCTGTCAAA
>sig_6574
AGCTATTTGTTTATTTTTCTAAATACATTC
>sig_6575
TAAAAGCAAGAAAGATCTGATCTAGAGGAT
>sig_6576
GAGACGGGCAACAGCCAAGCTCCGGATGAT
>sig_6577
GCCGCTCTAGAACTAGGATCCTTGTTCGGT
>sig_6578
ATTGGGATCCTAAGGAGGTTAACTATGACG
>sig_6579
CTCGTCGCTCTCCATGGTGGCGTCTAGCGT
>sig_6580
TACAAGCATAAAGCTGGGCAACGGCCAGGT
>sig_6581
ATGTGTTTCCAGCCCCCCCCCCCCCCTCCC
>sig_6582
CAATGGTCCAAACTAGTTCGAAGATCTCCG
>sig_6583
AGGCCATAGGGCGCTGGCAAGTGTAGCGGT
>sig_6584
TCATCATAAGCTTGGTACCAGCTGCAGATC
>sig_6585
GCCAAGCTTCGAATTCCCATATGGTACCAG
>sig_6586
AAACGGTTTACAAGCATCGAGCTCTCCATG
>sig_6587
AGCTCTAAGCATGATGATGATGATGATGGC
>sig_6588
GAACTGGGTACCGAGCTCGAATTCATACAA
>sig_6589
CCGCTCTAGCCCGGGCGGATCCCCCGGGCT
>sig_6590
AGTCAACAGAAAAGGATCTCCCAGGTGGCA
>sig_6591
TAGCTCGAGATCTAAGTAAGCTTCCTGCAT
>sig_6592
TATAGCAATGGTATTAACCCTGTAGGCACT
>sig_6593
AACAGCTCGGCGCCCTTGCTCACCATGGTG
>sig_6594
AGAAGAACTCGGATCGCGGCCGCTCGAGGA
>sig_6595
CTNTACACCCTCAANTGCGAAGAGCCTCAA
>sig_6596
TGCGGCCCCTCGGCTTGAACGAATTGTTAG
>sig_6597
GAAGCACACGGTCACACTGCTTCCAACAGG
>sig_6598
GGAAGCTTTCTAGCCGCGGTCTAGGATCGA
>sig_6599
AACTACAAGTGTTTTACTCCTCATATTAAC
>sig_6600
GCCAGTAAGCTTGCATCGCTGCAGGTCGAC
>sig_6601
ATTCGGATCCATCGATAAGCTTTAATGCGG
>sig_6602
ACGGATCCGTGATGGTGATGGTGATGCGAT
>sig_6603
CTCACCACTGCGATCCCGGGGAAAACAGCA
>sig_6604
CCAGATGCTGCTCGAGCACCACCACCACCA
>sig_6605
AGAACACGGGGGACTCTAGAATGAGCGACT
>sig_6606
CCGGAATGCCAAGCTTACTTAGATCTCGAG
>sig_6607
TGCGGCCGCCGGGTACAATTCCGCAGCTTT
>sig_6608
TCACGAGGCCCTTTCGTCTTCAAGAATCCC
>sig_6609
CTTAAGGGCAATTCTGCAGATATCCAGCAC
>sig_6610
TATTGTTTGTGCACTTGCCCTTGCTCAATC
>sig_6611
ATGTATATGGAATTGGTTAATAAAATGCAT
>sig_6612
CTAAGCCTTGTACAGCTCGTCCATGCCGAG
>sig_6613
TACCATTTATCAGGGTTATTGTCTCATGAG
>sig_6614
GCCGCTAGCGACATCGGATCTCCCGATCCC
>sig_6615
NTCGACGCTCAAGTCAGAGGTGGCGAAACC
>sig_6616
TTTCGTCTTCAAGAATTCAGATCTGAATTC
>sig_6617
TCCACGCGCTTGCACGTGTATACAGCTGTG
>sig_6618
CCCAAGCTTGTATTCTATAGTGTCACCTAA
>sig_6619
GTACCAGCTGCAGATCTCGAGCTCCATGGT
>sig_6620
GACCATGGGAATTCGAGCTCGGTACCCGGG
>sig_6621
TAACAACAACCTCGGGCCGGGTGCGGCACA
>sig_6622
TTGCGCATGGGGAGTAAGCTGTTAGTTAGT
>sig_6623
TAAAACAGGAAGAGCCGGATTGGTTCTTGC
>sig_6624
AGAGGGGCAAGTTTTACATGTTATTAGAAC
>sig_6625
ACGATGCGTCCGGCGTAGGATCGATCCCGC
>sig_6626
ATTTAGGTGACACTATAGAATACACGGGAA
>sig_6627
TCATGAGACAATAACCCTGATAAATGCCTT
>sig_6628
CAGTGTTAACTCTAGGAATTCTCTAGGGTA
>sig_6629
ACTTCCAGACCGCTGCTCAGATCCGATTTT
>sig_6630
TACAAGTGAAGATCCACCTAGTCTAGAGTC
>sig_6631
CCTGGTATCCTTTGTATTTAATTAAAGACT
>sig_6632
GCAAGAACTTTAAAGGGGGATCTTGATCCC
>sig_6633
CCAGTTCTTGCAAGCAGAATTCTGCTCGTT
>sig_6634
CCGAACAACGGATCCTCTAGAGTCGATCGA
>sig_6635
CTTAATAAGCTTAATTAGCTGAGCTTGGAC
>sig_6636
TCGTCGAAGCTTGGCTGTTTTGGCGGATGA
>sig_6637
CTTAGACGTCCAGCTTATCGATGATAAGCT
>sig_6638
GCATGCGATATCCCATGGAAGCTTGGCGTA
>sig_6639
ATCGCTAGTTAGTTAAGCTTGCATGCCTGC
>sig_6640
CTGAATGGCGAATGGAATTCCAGACGATTG
>sig_6641
GTCGTCACTAGTCACCACCACCACCACCAT
>sig_6642
GAATGACACTATTCATGCCGCCAGATGGGC
>sig_6643
GGCCGATTCATTACCAAGAGAGACGGGCGC
>sig_6644
GTCGACATATGATTGACATGCTAGTTTTAC
>sig_6645
TTTTATAGGTGTAAACCTTAAACTGTAATG
>sig_6646
AGCCCGCTCATTAGGCGGGCTAATTCGAGG
>sig_6647
GGAATTCAGATCTCGACGGATCAGCTTCAC
>sig_6648
ATGTTCCTGACTATGCGGGCTATCCGTATG
>sig_6649
TTCTAGAGTCGACGGATCCCCTGACACCAG
>sig_6650
TAGTACTTCTCGAGGTCGACGGTATCGATA
>sig_6651
GGTACCAGATCTGATATCGGCGCCTGCAGC
>sig_6652
CTTTTGCTGGCCTTTTGCTCACATGCCAGC
>sig_6653
GAAAGGGTGCTAAGAAACCATTATTATCAT
>sig_6654
TGCAGGTCGACGATTCTATAGTGTCACCTA
>sig_6655
CTTACGGTGTTCAATGCTTTTCAAGATACC
>sig_6656
GCAGATCCACGCGGAACCAGCAGTTGCTCA
>sig_6657
TATTACATGCTTAACGTAATTCGTTAACTC
>sig_6658
CTGTTGACAATTAATCATCGATAAGCTTCT
>sig_6659
TAAGCTTTCTAGAGTCGACGGATCCCCTGA
>sig_6660
AACAGTTGCGCAGCCTGAATGGCGAATGGT
>sig_6661
TTATTTATGTTTGAATTAATATATAAACTT
>sig_6662
TAGAACGCCATTCCATTTTTTGAGAATCCA
>sig_6663
ACTGACCACCCGGGGATCCTCTAGAGTCCC
>sig_6664
ACCATTATCAACAAAATACTCCTATTGGCG
>sig_6665
AGCGCCCTATGGCCTAAACGGCCGGACAGT
>sig_6666
ACTGGTGGACAGCAAATGGGTGCTGTTATC
>sig_6667
CAGAGCGCTTTTGAAGCTCACGCTGCCGCA
>sig_6668
GCGCAGCCTGAATGGCGAATGATGCATGTT
>sig_6669
GCTTGACTGAGGGACTTTCCCTTTCGTCCG
>sig_6670
GTATAGGGGACATGCTCATTCTAGAGTCCC
>sig_6671
CTTTCTCCACCATTACAACGAACGCCATTT
>sig_6672
CGGACACTGACGGCTTTAGGTTAACGGATC
>sig_6673
AACTGTGATAAACTAGCTTATCGATGATAA
>sig_6674
ACTGACCACCCGGGGATCCTCTAGAGTCGA
>sig_6675
GGTATCGTAAAATGGTTCAACCATATGGGC
>sig_6676
TTCGCCAGCAGATCCGTCGACCTGCAGGGG
>sig_6677
CTGCGGTCGACGGATCCGGGGAATTCACTG
>sig_6678
TACCGAGCTCGAATTCAATTTCACAATCAG
>sig_6679
ATTCTTTGTTTAACCCTCTTTAATTTGGTT
>sig_6680
AACTCTAGAATAATGGAATACCCTTTTGAA
>sig_6681
AGGGAATTCCCGGGGATCCGTCGACCTGCA
>sig_6682
CTGGGGAATATAAATGTCAGGGATCCTTTT
>sig_6683
AGCTCGGTACCTAGGCCTGGATCCAAGCTT
>sig_6684
GATCAGATCCCCTATTCAGAGTTCTCTTCT
>sig_6685
ATCATCTTGGTGAAGGGATCAATTCCCAGC
>sig_6686
TTATATGCAGGTTATATGCAGGTCGAAGAC
>sig_6687
TGGACAGCAAATGGGTCGGATCCGAATTCG
>sig_6688
GATATATGCTCCCAAGACGCTTTAATACAG
>sig_6689
CGGATCCGGGGAATTATTTCCTCCCGTTAA
>sig_6690
GAGTCAAGCCATATGACCATGATTACGGAT
>sig_6691
GCCCTTACCCGAGGTCCTCAGATGTCACAT
>sig_6692
AAGCCGCACGTCATCTAGCGCTGATGTCCG
>sig_6693
TTGCTGACTAATTGAGATGCAGATCTGAAT
>sig_6694
CTGCAGCAAACGACGAAAACTACGCTGCAG
>sig_6695
TCAACCAGACGATAGTTATCACGGAAGTTG
>sig_6696
AGTCGACCTGCAGGCATGCAAGCTTGGCGG
>sig_6697
CACATAAGCTAGCTTATCGGCCAGCCTCGC
>sig_6698
TTTCGCCATTCAGGCTGCGCAACTGTTGGG
>sig_6699
GACAGCTTATCATCGGCGGTAGTTTATCAC
>sig_6700
ATTTAAAACTTCATTTTTAATTCGGCTGGC
>sig_6701
GTAAGCACATGTTAAGAATTCCGGATGAGC
>sig_6702
TTTTGGTCATGGAGAGCTCGATGCTTGTAA
>sig_6703
TAAGCTTTCTAGAGTCGACGGATCCCCTTT
>sig_6704
GATGAGGGCCCAAATGTAATCACCTGGCTC
>sig_6705
GGGGATCCCTTCCATTCAGGTCGAGGTGGC
>sig_6706
AGGCCAAGCGAAACAATCTGGGGAGTTAAT
>sig_6707
CTCCGCGAGATCCGCCGCTACCAGAAATCC
>sig_6708
CCATCACCTCGAACGTCGTGCATCTGTTGG
>sig_6709
CTTACTAGTTCTAGAGAATTCATCGATTAA
>sig_6710
TCATCTTCTGTCGAATCGGTACCCTCGAGG
>sig_6711
AATTTATCATGTCCCCTATACTAGGTTATT
>sig_6712
TTTCTAGGATCGATTCTAGGAGATCTTCTA
>sig_6713
GATATCGTCGCGATGGGCCATTCGCCATTC
>sig_6714
GTGCTCATACGCTGTTTCCTGTGTGAAATT
>sig_6715
GAAGAAGCTTGGGATCGGGAAGTTCCTATA
>sig_6716
GTCGACCTGCAGGCATGCAAGCTTACTTTA
>sig_6717
AGCCATTGAAGTGTTCCTCGAGGTAGTTAA
>sig_6718
GCGCAGCCTGAATGGCGAATGGCTGACGCG
>sig_6719
AACTCAAAAAATACGCCCGGTAGTCCGGAT
>sig_6720
GGTGTATGTAGAAGCTTCGAATATAGCTCT
>sig_6721
ATAAACGGGGGAGGCTAACTGAAACACGGA
>sig_6722
CCATTCGATGGTGTCAACCTTGCAGAGCTG
>sig_6723
GTCGACCTGCAGGCATGCAAGCTTACTTTG
>sig_6724
CGACACTCGCTGCAGGTCGACGAGATTTTC
>sig_6725
GACCTGCAGGCTGATCTCCCTAGACAAATA
>sig_6726
TCTTTAATAGTCGTTTCCGCTCATATGGTG
>sig_6727
CTTTTGACTTGAGGGGGATCCCTTATGGCT
>sig_6728
CGGCCGCCACCATGGATTACAAGGATGACG
>sig_6729
CACTGATTAAGCATTGGTAATGAGGGCCCA
>sig_6730
CACATGAAAAGCCGAATTATCCATTGCTGT
>sig_6731
TAGAAGTTCCTATTCTTTCTAGAGAATAGG
>sig_6732
AGCCGCGGCGGCCGCCAGCTTGGGCCCGAA
>sig_6733
CGCCGCCTTCCTGTGCTACCCGGCCGCGCG
>sig_6734
TGCGGGGTATCGTCCATTCCGACAGCATCG
>sig_6735
CCGAGCTCGAATTCTAAGAAACCATTATTA
>sig_6736
GGCCCATGGTGGCCACTCGAGGTCCTCTCC
>sig_6737
GGGCCTAGGTGGCCAGATCTGATCAAGAGA
>sig_6738
TGCCATAAATCCCTCCCTACAACTGTATCC
>sig_6739
GGCCACGTGAATTCCTCGTTTCGAAATAGT
>sig_6740
CCGCTTACACATGGTCGATTTTTCTCTATT
>sig_6741
CTTATGTCAATTCGAGCTCTTAATTAATTT
>sig_6742
GAAGCTTGCCAGTGAATTCGAGCTCGGTAC
>sig_6743
GACTGATCATGATGATATTATTTTATCTTG
>sig_6744
GCAGGAATTCCCGGGGATCCGTCGACCTGC
>sig_6745
ATTTTGTTTAACTTTAAGAAGGAATATCAC
>sig_6746
GGAGCATGCAAGCTTGGCGTAATCATGGTC
>sig_6747
TTCCTGGCCGCCCTGAGTGCAGGCCGCTAC
>sig_6748
GATGAATGCTCATCCGGAAACCGTTTTCCA
>sig_6749
TGCGCAGCCTGAATGGCGAATGGCGAAATT
>sig_6750
TCACTATAGGCCTCTAGAGTCGACCTGCAG
>sig_6751
ATATGGGCCTAGGTGGCCAGATCTGATCAA
>sig_6752
CGCGGATCCGAATTCTTGAAGACGAAAGGG
>sig_6753
GCGAGGGCGGCAGGAACCTGAGTTTCTGCC
>sig_6754
GCGCGAGGCAGGGGGTGGGCGAAGAACTCC
>sig_6755
CCCGAAACTGACATTAACCGACTTTGCCCG
>sig_6756
TAATAATTGACGATAGATCATTTATTCTGC
>sig_6757
CACGGATCCGGGGAATTCCCGGTATGGATG
>sig_6758
GCCCAAGCTTGGCACTGGCCGTCGTTTTAC
>sig_6759
CCGATGACGACGACAAGAGCCCGGGCTTCT
>sig_6760
GTACCGGATCCAGATCTGGCCGCTTAATTA
>sig_6761
GGAACAAAAGCTGGAGCTCTTATATTCCCC
>sig_6762
TCGAGCTAGCTCATTCATTCAAGATCTTGG
>sig_6763
AACAACCTCGGGCCGGGTGCGGCACACTAC
>sig_6764
TGAGGTTCCCGGGGACCTGGTAAGGTTCTT
>sig_6765
TATCAACAATTGCTTTATTATAGGGTGTAT
>sig_6766
TTAAAATCAAGCTCCTTGCAGGCCAACCAG
>sig_6767
GCTTTTTGCAGTTGCACGACAAACGGACTC
>sig_6768
AGGAGGAACTATATCCGGATCGAGATCTCG
>sig_6769
AGGAATTGTCTCCCGTAGTGTTACTGTAGT
>sig_6770
AATTCCTGCAGGTCTGGACATTTATTTGTA
>sig_6771
TTCACCGTCATCACCGAAACGCGCGAACGA
>sig_6772
AATAACTGCCTTAAAAAAAGGCCTGATCAT
>sig_6773
GATCTGAAAGAAAAGTGCCATACGAGTATT
>sig_6774
CCCCGGGTACCATATGTAAGTATTTCCTTA
>sig_6775
GTACCATGGGCCCGCGGCCGCCTCGAGAAT
>sig_6776
ACCACCTCGAGAACGAAAACGCGCGCCTGA
>sig_6777
GGCCCGGTACCGATGCATGCAAGCTTGGCG
>sig_6778
TTGATTGAGCAAGCTTCGAGTTCAAGAGAA
>sig_6779
TAGAGAGTTATAGGGGCCGCTTACGCCCCA
>sig_6780
AGCTCATGCATGATATCGTCCGGGCCGCAA
>sig_6781
GATCCGGACCTGCAGGTCCCCGGGGATCGG
>sig_6782
TTCCTGCAGCCCGGGGGATCCGCCCGGGCT
>sig_6783
CCACGCGTCGTCGACCCGCGGCGGCCGCCA
>sig_6784
TCGCGGCCGCCAGCACTAGTGTGGTTTGTA
>sig_6785
CTGCGGTCGACGGATCCGGGGAATTCCCGG
>sig_6786
TACGCGCAGAAAAAAAGGACTTCAAGAAGA
>sig_6787
GCTCCCGGACTCTTGTCGTCGTCATCAATC
>sig_6788
GATATTAATACAACTTGATATTAATAGGGA
>sig_6789
ACAAGCTTGGCTGCAGGTCGACGGATCCCC
>sig_6790
AGACGCGTCGACGTCATATGGATCAACCTC
>sig_6791
CGACGGTATCGATAAGCTTGGGCTGCAGCG
>sig_6792
AGCCACGTTCGGGGCGCGCCAAACTGGACA
>sig_6793
CAACCAACAACACTTGCCATGGTGGAGGAT
>sig_6794
CTGCTTCCCGGCCTCTGCGTATGGCAGATT
>sig_6795
GGTCATATGAATTCCTCCATCCAGAAAAAC
>sig_6796
GCTTATCATGATTAATTGTCAACAGCTCAT
>sig_6797
TAATAGATCCTAGAGTCGATCTTCGCCAGC
>sig_6798
ACGATGCAGTTTAAGGTTTACACCTATAAA
>sig_6799
TGAATGCAAGCCCTTTGTATACGTTAAATT
>sig_6800
ACATAAGGGACTGACCGTACCCGGGGATCC
>sig_6801
TTTGACAGCTTATCATCGAGCTTACTCCCC
>sig_6802
GGGAATTGTGAGCGGATAACAATTCCCCAC
>sig_6803
CTGTCCGGCCGTTTAGGCCATAGGGCGCTG
>sig_6804
AACTGGGTTCGTGCGAGCTCGGTACCCGGG
>sig_6805
TAGCGCCCGCTACGGGCTTTTTCATGCCCT
>sig_6806
CATAAACATTTGCTGTTCATAATTTTTAAC
>sig_6807
GACTAGTCTAGAGAAAAAACCTCCCACACC
>sig_6808
CCGGCCAGCTGTACGGCCACTTCCCAACAT
>sig_6809
AACAAACGACCCANCACCCGTGCGTTTTAT
>sig_6810
TGCTATACGAAGTTATGAATTCAGCTTCAG
>sig_6811
AAAAAAGCGGCCAAAAAGGCCTGGTGCCAC
>sig_6812
CTTAATGCGCCGCTACAGGGCGCGTCAAGG
>sig_6813
ATCGATGTCTAGATCTCCAGTACTAGTCTC
>sig_6814
CAGTGAATTCGAGCTCGCCCGGGGATCCTC
>sig_6815
TCTGCGAGCGCGCAGTCGTACGTGCATTAT
>sig_6816
CACACAGGAGATATACATATGTGAAGAGCG
>sig_6817
CAGCATGGTGAGCAAGGGCGAGGAGCTGTT
>sig_6818
TGTTAACGCTACTACCATTAGTAGAATTGA
>sig_6819
GAGTCGACCTGCAGGCATGTTCTTTCCTGC
>sig_6820
CGCAAGCGACTTCTCATGTTTGACAGCTTA
>sig_6821
GGTAGGGCGCGCCGGGATCCCTAGAATCGA
>sig_6822
CGACGGGATCCATATGACGTCGACGCGTCT
>sig_6823
CCACCGTATTTTTTCCCTTCAGAAAACAGT
>sig_6824
GCGGAAGTGTTCAGGCTTGTGAGTGCAGTA
>sig_6825
CCTTGACTCGAGCGGCCGCTTTTTGACACC
>sig_6826
TCGTCGTGCATCTGTTGGATCCCCGGGAAT
>sig_6827
GAACTTCAAGATCCCCAATTCGATCGTCCG
>sig_6828
AATACTCATACTCTTCCTTTTTCAATCGCG
>sig_6829
CGCCGCTCTGGCCGAGGCTGGTCTTGGAGG
>sig_6830
TACCAGTTTTGCGCCTGCAGGGGGGGGGGG
>sig_6831
TTTTATATACAGCACACATTATACGCCGCT
>sig_6832
CTATGACCATGATTACGAATTTGGCCAAGT
>sig_6833
AATGGGGGTAAATGGCACTACAGCGAATAA
>sig_6834
ACGTTCACACTATTGTATCGCTGGGAATAC
>sig_6835
CGGATCTTGCGGCCGCCTTGAACGAATTGT
>sig_6836
TGGTGATCGCGTGCATGCGACGTCATAGCT
>sig_6837
TGGTCACCAACGCTTTTCCCGAGATCCCCC
>sig_6838
TGTTTAATTAAGCGGCCGCGGCCTTCGATG
>sig_6839
CATGATACACGAGCTCGGTACCCGGGGATC
>sig_6840
CTAGATATCGATTAATTAAGTCGACATCTA
>sig_6841
TACCCCATATGTGATCAATTCGGGCACGAA
>sig_6842
CGCCCACCAGGTCGCCGCCCTCACTGCCCG
>sig_6843
CACTCGAGCCCGGGTGAATGATTGAGTTTA
>sig_6844
AAAAGTGCCACCTGCATCGATAATTGCGTT
>sig_6845
GGATGTTCAAGCAACAAGTCCACGGATCCC
>sig_6846
TTTGCGTATTGGCTAGAGCAATTCGGCGTT
>sig_6847
ATCTCCACCTACTACATTATCCCATTCATA
>sig_6848
TGAGAATTCTGCTCGTTCTTCAGCACGCGC
>sig_6849
GTGCGCTCTAGGATCTCGCCTGTCCCCTCA
>sig_6850
CTTCGATTTTGTCTTCCAGCTGTTTCATAT
>sig_6851
TCGCTCACATGGGAGCTCTAGGGGAGTAGG
>sig_6852
TATCCAGCACAGTGGCGGCCGCCTACCACC
>sig_6853
TCGAATTCGATATCGGATCCACCGAGCATC
>sig_6854
CGTAGAGGATCCGACCAAAGCGGCCATCGT
>sig_6855
ACATGGGGGGGTACCAAACAGCTATGACCA
>sig_6856
CGAATTTAATACGACTCACTATAGGGAAAG
>sig_6857
TTGGATGTTAGAGTCAGGCACCGTGTATGA
>sig_6858
GCTTACAGACAAGCTGTGACCGTCTCGGGG
>sig_6859
CATGACCTCCGGATCCTCTAGAGTCGACCT
>sig_6860
ACCTGCAGAAAAGAATTCACCTCCTTGTCG
>sig_6861
ACCTCACGACCCCCCCCCCAGCACAGACCC
>sig_6862
CTAGCTCCCGGAGGGAATTCCATCGAAGCT
>sig_6863
CTGGATCCCCGGGAATTCACTGGCCGTCGT
>sig_6864
GAAGGAGATATACATATGGGCCATCACCAT
>sig_6865
CCCCCCCCCCCCCCCCTGCAGGTCGACCTC
>sig_6866
GACGGCCGACTCGTAGGTTCCGGTCAGGGC
>sig_6867
AATTGTAAACGTTTAATATTTTGTTAAAAT
>sig_6868
GAGCTCTAAGCCTTGTCATCGTCATCCTTG
>sig_6869
CTAGATATCGATGAATTCGTAATCATGGTC
>sig_6870
AAAAAACAAAGCTTATACTCTTAATCTGAT
>sig_6871
AGCAAATGGGTGCTTAGAGCTCGAATTTCC
>sig_6872
GGGAATTCCTACCCTCGATATCCTCTAGAG
>sig_6873
CCGCTAGCTCACGATGAGAATGGCCAGACC
>sig_6874
GGTTCGAAATCGATGAGCTCGCACGAACCC
>sig_6875
GCAGGTCGACGGATCCCCCGGTACCGGGGA
>sig_6876
CAGAGGCCGAGGCGCCTCTGAGCTATTCCA
>sig_6877
CAGCGTGAAGCTAGCGGAATTAATTCATGA
>sig_6878
CTGAGTCTTGGTGGGCTTGCTCTCCGCCAT
>sig_6879
GAAGCTCGTGAGGGGCATGGAGGGGGCGTC
>sig_6880
TTCCACGACAGCCGTTCCAGCATATGGGCC
>sig_6881
ATAATATTGATAATCTTCAATAATATTTAA
>sig_6882
GCTTCTCAGGGTATTGGTGGTAAAAAGACT
>sig_6883
TGATAAATTTTCCCTTGCAGGCCAACCAGA
>sig_6884
TCGGCGGAATTAATTCCCGGGGATCCGTCG
>sig_6885
AAACAACAAGGCACCCAAGCCGGGCCAGAC
>sig_6886
CGATCCTAGAAAGCTTCCTAGACCGCGGCT
>sig_6887
CGATGCGTCCGGCGTAGAGGATCTATAGTT
>sig_6888
CTTAATGCGCCGCTACAGGGCGCGTCAGCC
>sig_6889
TGAGCGAGGAAGCGGAAGAAGCTCATTCGC
>sig_6890
CGAGCTCATCGATAAGAACCTCAGATCCTT
>sig_6891
ATGAGTTAACAACAAGTGAGTAAACTTGGT
>sig_6892
GCGAGTTGGTTCAGCTGCTGCCTGAGGTCA
>sig_6893
TCTGAGCTCGGTACCCTCCAAGGGTCCTCC
>sig_6894
TTGGATGTTGGAATTCCATTCGCCATTCAG
>sig_6895
TCTAGACTCGAGATCTATCGATGCATGCCA
>sig_6896
CGAATTCCACAAGCTTGTGGAATTAATTCA
>sig_6897
GGCCCAAACGAATTCAATAGCTTGTTGCAT
>sig_6898
GGTACTATGCATATGATCAGATCTTTAAAA
>sig_6899
TCCGAAAATGGATATCCAAGCTCCCGGGAG
>sig_6900
TAGCTGCATGCGCCCAATACGCAAACCGCC
>sig_6901
TTCGCGGATCCGATGAGCAAGGCGTTAAAA
>sig_6902
TCACGAGGCCCTTTCGTCTTCAAGAATTTA
>sig_6903
AGAATTCGAGCTCGGTACCCGGTGGCGGCC
>sig_6904
TACAGTTGTAGGGAGGGATCCATGGCAGAA
>sig_6905
GAGTGCTTGCGGCAGCGTGAAAGCTTTTTG
>sig_6906
CAAAATATTAACGTTTACAATTTCGCGCCA
>sig_6907
CGTCGACAAGCTTGGATCCGCGTCTGAATT
>sig_6908
CGCTGCAGCTTGAGAAGCGCTTGGATGGTC
>sig_6909
GGTCCCGGAAACTCTCCTGTGCAGCCTCTG
>sig_6910
ATTACGCCAAGCTTGCATGTTAACAGATCT
>sig_6911
GAACTATACAAATAGCATTCAAGCTTGATT
>sig_6912
GAATTCCCCTCCACCGCGGTGGCGGCCGCT
>sig_6913
TCCCGGCATCCGCTTACTTCTTGAAGACGA
>sig_6914
TATTAGCTGGTACTTAGTATTAGTGGCCAT
>sig_6915
TCCCCCAATACGCAAACCGCCTCTCCCCGC
>sig_6916
GAAATTCGAAAGCAAGCTNNNNNNNNNNNN
>sig_6917
TTTTTGTTCGGATCCGGCTAGTCCGGACCC
>sig_6918
CGCGGGATCGAGATCTGATCCTCTACGCCG
>sig_6919
TTACGAATTACCCTCACTAAAGGGAGGAGA
>sig_6920
GGCTCTCGAGGGGGGGCCCGCATAAAAACT
>sig_6921
GACGGCCAGTGAATTCCATGACGTCCGGAT
>sig_6922
ATCCAATGAAAACATTTAACATTTCTCAAC
>sig_6923
AAGCTTGGCTGCAGCCAAGCTTGGCACTGG
>sig_6924
CTTTTATTAATGATGATGATGATGATGAGA
>sig_6925
CAAGCTTCGAATTCGCCCTTAAGGGCGGAT
>sig_6926
GCGGGCAGTGAGCGACCCTTGAAGACGAAA
>sig_6927
ATTGCCTTTCCTTAACAGCCGGTGAACACG
>sig_6928
ATTCCCATATGCGCTCCCTTCTCTGACGCC
>sig_6929
GAGCGCGTAGGGATAACAGGGTAATGCGCG
>sig_6930
TTCGAACTCGACGGGCCGTCTGGGGCGAGA
>sig_6931
GGCGGCCGCCTAGTGGGCAGATCTTCGAAT
>sig_6932
TTATCAGCAATAAACCAGCCAGCCGAATTA
>sig_6933
AAATTGATCTGTATAACTTCCACAACCTAC
>sig_6934
ATACAGTTGTAGGGAGGGATTTATGGCAGA
>sig_6935
ATCGATAAGCTTGATATCGAATTCTCAGCA
>sig_6936
GATGGTTCAACTAGTGGTGGTGGCGGTTCT
>sig_6937
AGACACTTGAAGACGAAAGGGCCTCGTGAT
>sig_6938
GTGGCACCAGGGTGGAGAAATCGAGCGGCA
>sig_6939
AGTGAATTAATTCCACAAGCTTGTGGAATT
>sig_6940
TAATGGGATCTGATAAAATTATTCATCTGA
>sig_6941
GAAAGTAGTATATTATAAATATTAATTTTT
>sig_6942
AACAGTTGCGCAGCTGAATGGCGAATGGCG
>sig_6943
GAAGTTGGCCGGGATGGCGGAGAGCAAGCC
>sig_6944
CATCACCGAAACGCGCGGCAGACAAGGTAT
>sig_6945
TTTAGGTGACACTATAGAAGAGCTCGAGGA
>sig_6946
GGGGACATGTGATGGTGATGGTGATGTGCC
>sig_6947
TTTTCCAATAACCTAGTATAGGGGACATGT
>sig_6948
TAAATTTTTAAGGAAGGTTCAGTCCTGCTC
>sig_6949
GGTACCCGGGGATCCCACGTGGGATCCTCT
>sig_6950
GCCCTTATTGCCCAACGACCCCCCATTCAA
>sig_6951
GTGGTGATGTGCCATGGTATATCTCCTTCT
>sig_6952
TTTCGTCTTCAAGAATTCCCGGGAAAGTCA
>sig_6953
ATCACAATGGAAGCTTGAGATCCACTTAAC
>sig_6954
TCCACTAGTGCGGCCGCCATGGCCTCTAGA
>sig_6955
TTGGCAGATCTGATATCGAATTCGGATCTG
>sig_6956
TGCTCTGCGAGGCTGGCCGATCAGATCTGT
>sig_6957
TGCGGCCGCTAGCGGTACCGGGCCCCCCCT
>sig_6958
ATTCGGATCCACGAGCTCGGACTCTTGTCG
>sig_6959
TAGAGAAAAGTTTTGTTACTTTATAGAAGA
>sig_6960
TCACCATGAAACATCAACATCAGCACCAAG
>sig_6961
GGAAAACTGTCCATAGATCTGACGCTCAGT
>sig_6962
TTTATTTTGACGCGTCAATTCGAGCTCCAC
>sig_6963
ACGACAAGGCCATGGGATATCTGTGGATCC
>sig_6964
CTTAATGCGCCGCTACAGGGCGCGTCCAGG
>sig_6965
GTAGTCCGGCACGTCGTACGGGTAGGCGGC
>sig_6966
CGGTACCAGGCCTAGATAGATAGAGAGAGA
>sig_6967
AGCTAATTAAGCTTATTAAACTGATGCAGC
>sig_6968
CGGTTGTCCAACCCCGGAAACGGGAAAAAG
>sig_6969
ATATAATAACGGTGCTAATACATTTAACAA
>sig_6970
CCCGGGTACCGAGCTCGAATTCAGATCTGA
>sig_6971
TCATCGAATTGCATCTGACCGAATTTTACG
>sig_6972
TTCATGACGGATCCCCGGGAATTCGTAATC
>sig_6973
TAGCTGGGACGTGCAGCCGACCACCATGGC
>sig_6974
CAAAAGCGGTTACCTCACTATTTTGATTAG
>sig_6975
TCGAATTCAAGCTGGGATCCCGCGTCCTTT
>sig_6976
ACCCGTACGACGTTCCGGACTACGCTTCTT
>sig_6977
ACTATAGGCAATTTTAACTTTACTAAGGAG
>sig_6978
CAAAGTGGTTGATAACAGCATGGCTAGCAT
>sig_6979
CGCCGGAGGCGGCCAGAGAGGTCACTGACC
>sig_6980
CTTTCGTCTTCAAGAATTCAGATCTGAATT
>sig_6981
TCTGGTGTCAAAAATAATAAAGCCGGCTGT
>sig_6982
CAAGAATTCCCGGGGATCCCGTCGTTTTAC
>sig_6983
CGTGGATCCCCGCACCTCACGGAGTTCGGC
>sig_6984
TTGGTAGGTGAGAGATCTGAATTCTCATGT
>sig_6985
TTACCCGAGCTCGAATTCGTAATCATGGTC
>sig_6986
ATAAGCTGTCAAACATGAGAATTGAGCGAA
>sig_6987
CCCTCAAGAACCTTTGTATTTATTTTCACT
>sig_6988
TGGAGGCCTAGGCTTTTGCAAAAAGCTTCC
>sig_6989
GAAAATCTCGCGACGGATCCGGGGAATTCG
>sig_6990
TTCTGCAGCAATGGCAACAACGTTGCGCAA
>sig_6991
ACATATGGGCCATCACCATCACCATCACGC
>sig_6992
GCAGCTCGCCCGGGGATCTGGCTAGCGATG
>sig_6993
ACAAATTTCGGATAACTATTAACTAGTGGT
>sig_6994
TCGCACTAGTTTCTCGGTACTATGCATAGA
>sig_6995
AACAACCAAGTGACTATGGATCCCCGGGTT
>sig_6996
CAAGCTAGTATTTAGGTGACACTATAGAAT
>sig_6997
CGACGGCGCAGCAGTGGCGGTCTGGACCAC
>sig_6998
GGGTCTAGAGGATCCCAATTGTTAATTAAC
>sig_6999
CAAGAATTCCTCGAGGAATTCCGGATCCGG
>sig_7000
CGGATTACAGCTGCGTTTCCTGTTTGGGGT
>sig_7001
TCCGTCGACCTGCAGCCAAGCTTGGCTGTT
>sig_7002
TCGCCCTGAGCGGCCTTGTCTGCAACGGGT
>sig_7003
TGGTACCATATGGGAATTCGAAGCTTTCTA
>sig_7004
TTCGCGAATAGGAATTCCTAAACCTTTCCG
>sig_7005
TCGAATTCCACTGGCCGTCGTTTTACAACG
>sig_7006
GCCGCGAATTCCTCGAGCCCGGGTGCTTTG
>sig_7007
AGGCTCTAATCACAAGTTTGTACAAAAAAG
>sig_7008
CCCGGGAATTCCGGGGATCCACGCGGAACC
>sig_7009
TGTGTCCAGTTTGGCGCGCCCCGAACGTGG
>sig_7010
ATTACAGGGTCATAATGTTTTTGGTCGACC
>sig_7011
GATCGGGGAAATTCGAGCTCTAAGCGCTAC
>sig_7012
GGATCTGGCAGCTGACGTCACTGTCTGGTG
>sig_7013
AATTAACTATCATAGCCGGCCACCATCACC
>sig_7014
GGGGAAATTCGAGCTCTAAGCACCCATTTG
>sig_7015
GCAAATGGGATTGGCTTTACTAAGCTGATC
>sig_7016
TGAGCAGACATCACAATGGAAGCTTGAGAT
>sig_7017
GACAAGGCTTAGAGCTCGAATTTCCCCGAT
>sig_7018
AAATCTCGAGTCTGGTAAAGAAACCGCTGC
>sig_7019
ACGACGGCCAGTGCCAAGCTTGGGCTGCAG
>sig_7020
CCTGCAGGCATGCAAGCTTACTTTGACAAT
>sig_7021
TTTCGTCTTCAAGAAGTAAGCGGATGCCGG
>sig_7022
CTGAGCGGGACTCTGGGGTTCGGATCGATC
>sig_7023
GCAGCCTGAATGGCGAATGGAATTCCAGAC
>sig_7024
GAATTCAGCTGCCATGGTTTAAACCTCCTT
>sig_7025
CAGCAGAGGTCTTAAACAACAGTGACTTTC
>sig_7026
GGCATGCGATATCCCATGGAAGCTTGGCGT
>sig_7027
ATAGGGCCCGGGATCCACCTAGTCTAGAGT
>sig_7028
AGCAAATGAACTAACGATTAGTCGCTATGA
>sig_7029
GGGATCCTGCAGCGCTGCAGAATTCGTTAA
>sig_7030
GAATTCGGATCCCGACCCATTTGCTGTCCA
>sig_7031
AGGGTTAATTTCGAGCTTGGCGTAATCATG
>sig_7032
ATATCTCTTGCCAGTCACGGTGATTCATTC
>sig_7033
ATAAATGCTTCAATAATACAATTTTCAGAA
>sig_7034
CCACCCTTGGTGAAGGGCTCCTTCTTAAAG
>sig_7035
CCTGCAGGTAGCATGCAAGAGATCTTATAG
>sig_7036
ACATGAGAATTCAGATCTGCTTGAAGACGA
>sig_7037
GAAGGGATCAATTCCTCGAGCCAATTCCTC
>sig_7038
GATCGGGGAAATTCGAGCTCTAAGCGCTGT
>sig_7039
CGAACAGGCTTATGTCAATTCGATCTAGAA
>sig_7040
ATTCGAATAAACGCAAGGGAGGTTGGTATG
>sig_7041
AGCGGTAATATTTAAAATCATTTTCAAATG
>sig_7042
TATAGAATACTCAAGCTATGCAAGACAGTT
>sig_7043
ACCGAGCTCGGGGGGGGGGGGGAAAGCCAC
>sig_7044
CCGGGGAAAAGGATCTAGGTGAAGATCCTT
>sig_7045
CCTTTCGTCTTCAAGAATTCAGATCTGAAT
>sig_7046
AATCCCCATGGTCGATCGACAGATCTGCGA
>sig_7047
ATCTGGATCTCGAGGAGCTTGGCGAGATTT
>sig_7048
CTCGACCAACTGCTGCACGGCGAGGAGAAC
>sig_7049
ATTCCCCCTATCTTTGGGAATCCCTGCAGT
>sig_7050
GGAGGAGTATGGCCACTAATACTAAGTACC
>sig_7051
CACGATGCCTGCACAATGGCAACAACGTTG
>sig_7052
ATTCCCCAGATCTGCAGGTCGACGGATCCC
>sig_7053
TTCTCTCCCTTTAGTGAGGGTTAATTACAG
>sig_7054
GGCATGCGATATCCCATGGAAGCTTGGCTG
>sig_7055
ATGCCCACAACAAGATCGATGACGATGACA
>sig_7056
CCGGGTACCGAGCTCGAATTCATTACAGTT
>sig_7057
TGATACCGCGAGGGGGGGGGGGGCGCTGAG
>sig_7058
GTCGCATAAGGGAGAGCGTCGACGGATCCC
>sig_7059
TTCGGTTTGACCACGGGGACCAAGATGCAG
>sig_7060
GACAGGAGCTCTTCAACTTTGTCTTCCAGC
>sig_7061
CAGATCCTCTAGAGTCGACTCTAGAGGATC
>sig_7062
AAGTATATACATTTTCAACCCCGTTTATTT
>sig_7063
TTAGCCGTAGAGAGTTATAGGGGCCCTTAT
>sig_7064
TGCTCGGGGATCCGATATCGAATTCGAGCT
>sig_7065
CCGCGCTCCGCACCACGGCGCCTCGAGCAA
>sig_7066
AAATACGGATCCCTGCAGGCCTCGAGTTCG
>sig_7067
AAGGAATAGAGTAGATGCCGACCGCGGGAT
>sig_7068
ATGAGGATCCCCCTCAAGTCAAAAGCCTCC
>sig_7069
ATGGTCATATGAATTCCTCCATCCAGAAAA
>sig_7070
AAAGATCTGATCAGCTCCCCGTTTTTCACG
>sig_7071
GCGAGGGGGGGGGGGGCGCTGAGGTCTGCC
>sig_7072
GGACTCTAGACTAGGTGGATCCCGGGCCCG
>sig_7073
CGCCCCCCCCCCCCCTGCAGGTCGGCCACG
>sig_7074
GTATTCGCCTTGATCCCCGGGGCAGCGCAT
>sig_7075
AGGGTTAATTTCGAGCTTGGCGTAATCGCT
>sig_7076
AGAGGATCCTTGAGGAGCTAGCCAGCCGGG
>sig_7077
GGACTCTAGACTAGGTGGATCCCGGGCCCT
>sig_7078
TTCAATGCTTTGCAAGATACCCAGATCATA
>sig_7079
AGATATCCCATGGAACCGCGTGGCACCAGG
>sig_7080
ATGTAGCCTATTTATACAAGTATAAATTTA
>sig_7081
CGTTGTAAAACGACGGCCAGTGAATTCGAA
>sig_7082
TTCTGCAGCAGCGGCGGCAAATCTTAATGG
>sig_7083
ATTACAATTCACTCGATCGCCCTTCCCAAC
>sig_7084
AGCCGAATTGATCCCCGGGTACCGAGCTCG
>sig_7085
GGGATCGAGATCGCATTAATGAATCGGCCA
>sig_7086
TAAAAAGTAGCTTTTGACGATTTTTCTTTT
>sig_7087
TTTATAAGGAGGAAAAAAATGCATATGGGG
>sig_7088
TGCGGCCGCAGATTTAAATTCCTCGAGCTC
>sig_7089
AGCCATGGTTTATTCCTCCTTATTTAATCG
>sig_7090
GGGGCAGTTAAAGTCTCGGAATTCGAGCTC
>sig_7091
GGTTCAGCAGCCACCGGCATGCAAGCTTGC
>sig_7092
TCGTTAACGCATCCGAAACCTCCACCCCAC
>sig_7093
ATTACTCTTGGCCTCCTCTAAGTACACTCT
>sig_7094
AAGCCGGAGAAGGCAACTAAGCTTTAATHC
>sig_7095
ATCCCCATGGTCGATCGACAGATCTGCGAA
>sig_7096
CTCATCGGCGTGGTCGTGAAGCTCATGTTT
>sig_7097
GGACAACAGCCACCAGCACCATGGTGATGG
>sig_7098
TAATTTTTTTTTCATAGCACTATAGAACTC
>sig_7099
TAGGGCAACTAGTGCATCTCCCGTGATGCA
>sig_7100
AGGCAAACAATGAGAGCTCATGTTTGACAG
>sig_7101
AGCTCATTTCAGAATGTCGACGCCTGCCCC
>sig_7102
CTCTAGAAAGTATAGGAACTTCCCTAGGAG
>sig_7103
GGTCAGGTCCCCAGAGGGCCAGCAGCGCCA
>sig_7104
CGCGAGTTCATTCTGCAGCTCACGGTAACT
>sig_7105
AGTGAGTCGTATTGAGCTTGGCGTAATCAT
>sig_7106
GGCCCGGATCCCTCGAGGTCGACGAATTCG
>sig_7107
GCACGACCGTGGCGCCGACGACGAGCGTCG
>sig_7108
AAATCTTTTTCATATGTATATCTCCTTCTT
>sig_7109
CGGCGCGCCAAGTGACCACGTTGGTCAAGA
>sig_7110
AGTTGGCTGCTGCCACCGCTGAACAAGCGC
>sig_7111
GGATCCGGCTGAGCAACGACGTGAACGCAA
>sig_7112
CGCCATGGCCAGAGGAGAGTTAGAGCGACC
>sig_7113
GCTCACATGTTGGATCTGCCATTTCATTAC
>sig_7114
CTCTAGAATGAGCATGTCCCCTATACTAGG
>sig_7115
CATTTACAACATAATGTAGTCCGGAGAATA
>sig_7116
AGTCAATATTACTGTAACATAAAAACAACA
>sig_7117
GTCCTCCTTGTAGCGGAACCGTTGTYTGTG
>sig_7118
GCAGCGTGAAGCTAGCTTGGCTGCAGGGGG
>sig_7119
TTGGTTCATAGTGACTGCATATGTTGTGTT
>sig_7120
TCATGATGATATATTTCTTGAGGATCCATC
>sig_7121
TACACATCTTGAGTGAGTGAGATCATCGAT
>sig_7122
TGGCCTGCGCTACGGTAGCGAAACCAGCCA
>sig_7123
CTTCAGAAATGGCCGGATTCTGCCCCGGTT
>sig_7124
GGGAGAGAACCACCACCTACGAGGACGGCG
>sig_7125
GAACCAGATCTGATATCATCGATGAATTCA
>sig_7126
TGATTAATTCTCATGTTTGACAGCTTATCA
>sig_7127
AGCTTGCAGCTTGGCTGCAGGTCGACGGAT
>sig_7128
ATGATAAGCTGTCAAACTCGAGAATTGTGC
>sig_7129
CCTGATAAATGCTTCAATAATGACAAGAGA
>sig_7130
AGTCCGGACTCAGATCTATCACAAGTTTGT
>sig_7131
AATTCATTACAGTTTAAGGTTTACACCTAT
>sig_7132
ACGCGCAGACTAACGCTGCCGCTATGCATA
>sig_7133
GCGGTCGACGGATCCGGGGAATTCCCGGGG
>sig_7134
AACAAAATTTACCAATGCTTAATCAGTGAG
>sig_7135
CTCCAACAATACGGCACGCCGTGCCCTATT
>sig_7136
GCTGGAATTCGGCTTCAACAACTTCGTATA
>sig_7137
TGGATGAACTATACAAAGCAGCAAACGACG
>sig_7138
CGACCTGCAGGTCGACGGATCCATGGAAGA
>sig_7139
AGGTCGACGGATCAATTTCTTTTAAGTAAT
>sig_7140
GGGAACGGTGCATTGGAACGGACCTGCAGC
>sig_7141
CACCCAGGGCGAAGAAGTAGGGCGGTGGAT
>sig_7142
ATTCGTTAACTGCAGCTAGCATTAATAAGC
>sig_7143
CCATCACGGATCCGTCGACCTGCAGCCAAG
>sig_7144
CATCGGTACCCAGGCGGGGAGGCGGCCCAA
>sig_7145
AACCAGATCTGATATCATCGATGAATTCGA
>sig_7146
TTGGCAAGCAATCCCGAAAAAATAATCTCT
>sig_7147
ACAGATCTGCGCAGCACCATGGCCTGAAAT
>sig_7148
CGGCCAATTCGAGCTCCATGAGCGGATACA
>sig_7149
AATTAATACGACTCACTATAGGCCTCTAGA
>sig_7150
TTACTAAGGAAAACGAAACTAGCTAGTGTA
>sig_7151
CCGGGGTACCGAGCTCGCATGCGGATCCCA
>sig_7152
CCGCTACGTAGAATTCCCATATGTATATCT
>sig_7153
GCTGGTACGAAACGTCGTCTGAGATCTTAA
>sig_7154
GGCCGCTGTATTCTATAGTGTCACCTAAAT
>sig_7155
CCTGGAAAACGGGAAAGGTTCCCTTCAGGA
>sig_7156
ATGATTACGCCAAGCTTGCATGCAGGCCTC
>sig_7157
CGAGCGCAGCGAGTCAGTGAGCGAGGAGGC
>sig_7158
TTTAACCCTAAAGTTATGGAAATAAGACTT
>sig_7159
ATGCAACCCTTAACTTGCTTGCACCTATGG
>sig_7160
GCATGGTACCGCGGGCCCTGCAGAGCTCGA
>sig_7161
CGTGGAYTCAAGRMTCTCGCGAATGGCTCG
>sig_7162
CGGTTTCCCTCTAGACGGATCGGGGATCCT
>sig_7163
AGAGTTTCGTCCTCACGGACTCATCAGTCC
>sig_7164
CCGCCGATGATAAGCTGTCAAACATGAGAA
>sig_7165
CCAGCGAGTCAGTGAGCGAGGAAGCGGAAG
>sig_7166
AAATCGGGGTACCGAGCTCGAATTCTCCCT
>sig_7167
GGTGTTATCCTTCATGGTCTTACTCCATCC
>sig_7168
TATCATCGATAAGCTAGCCCGCCTAATGAG
>sig_7169
CACACTGCGGAGCGCACAAAGCCCCGCGCC
>sig_7170
CCCCGGGTACCGAGCTCGAATTCCGCTGGC
>sig_7171
GAATTCCTCGACGGATCCGCCATGAAGTGC
>sig_7172
CGCTAGTTAACTACGTCGACATCGATCCAG
>sig_7173
GGGAACAAAAGCTGGAGCTCTCTAGAGGCC
>sig_7174
CGAGCAGTAATTCTAGAGTCGGGGCGGCCG
>sig_7175
ATGTCTGGATCCCCCGAATTCACTGGCCGT
>sig_7176
CAGTGAACCCCCGAACAGAGATCTGTTGAA
>sig_7177
GGTGGTGCTCGAGTTTTTCGAACTGCGGGT
>sig_7178
ATGGTACCAGCTGCAGATCTCGAGCGGCCG
>sig_7179
GATTTTTGCGGACTCTAGATTAGGCGCCGG
>sig_7180
GGGTACCGAGCTCGAATTCATTACAGTTTA
>sig_7181
GCTCGGAATTCGAGCTCGCCCGGGGATCCT
>sig_7182
ATGGCGATGAGGATCCTCTAGAGTCGACCT
>sig_7183
ATTCCCTTTGTCAACAGCAATGGATGGGTC
>sig_7184
GTGAGGGTTAATTCCGAGCTTGGCGTAATC
>sig_7185
AAGTGAAGATCCACCTAGTCTAGAGTCCGC
>sig_7186
CACAGTATGACGGCCATGGGGACGTCACAG
>sig_7187
TGCTTGCGGCAGCGTGAAGCTAGATGACGT
>sig_7188
ATAGATCCATCTCAGCCTAGGATTAGTTAA
>sig_7189
AGAAGGGAGCGGCCATGGGCCACCATCACC
>sig_7190
TGAGCTGCAGGTCGACGGATCTTTTCCGCT
>sig_7191
TGTTAGCAGCCGGATCCGCGACCCATTTGC
>sig_7192
GCAGGTTCTGATTAAATGAAATTTTCTGGA
>sig_7193
CCGCCCTGCCACTCATCGCAGTCTAGAGGA
>sig_7194
AATAGGAACTTCGGAATAGGAACTTCACCG
>sig_7195
AATTAATTCCCCAGATCTGCAGGTCGACGG
>sig_7196
AAGTGCGGCGACGACACCATTCCTTGCGGC
>sig_7197
GGGACCCGCGCGGTCGTTAACCATCAGTAC
>sig_7198
CCTGCTGTTGGCCGCCGCCCTGGCCCCGAC
>sig_7199
GTGTTAACTCTAGGGTACCTCTAGGAATTC
>sig_7200
CAGATCTGCATCTCAATTAGTCAGCAACCA
>sig_7201
AATTCCCGGGGATCGATCCGTCGACCTGCA
>sig_7202
AGATCTAGAGCTCGCTGATCAGCCTCGACT
>sig_7203
TCACGGTGATTCATTCTGCTAACCAGTAAG
>sig_7204
GCAGGCATGCAAGCTTCGATGGAATTCCCT
>sig_7205
GCGTGAAGCTTACTCACTAGACTTTGCTTC
>sig_7206
GAGATCTTCCATACCTACCAATTCTGCGCC
>sig_7207
GAAGGAGATATACATAATGGGATCTGATAA
>sig_7208
CGGGGAAATTCGAGCTCTAAGCTTACACGG
>sig_7209
TCTAGACCATCACATTGGAGCTTCAGCTGC
>sig_7210
TCAGGCGCATGCATATTTGAATGTATTTAG
>sig_7211
ACGTAGTAATTCTCATGTTTGACAGCTTAT
>sig_7212
ACAGGAGCGCACGAGCCTGGTCGCAGGCTA
>sig_7213
TCATCATGGTCTGGCCATTCTCATCGTGAT
>sig_7214
AGTCGACCCGGGAATTCCGGGGATCCACGC
>sig_7215
CTAGTGGATCCGAGCTCGGTACCATATGTA
>sig_7216
CTTGGGCTTGAACATCGAGCGCCAGGGCTC
>sig_7217
CTATAGAACAAGTTTCGGTCCGGAATTCCC
>sig_7218
ATAGAATACACGGAATTCGAGCTCGCCCGG
>sig_7219
GCGCTAGATCTGCATGCGACAGCTTATCAT
>sig_7220
GGAAGCTGTGGATTGGCTGTGCAGGTCGTA
>sig_7221
GGCTGCAGGTCGACGGATCCCCGACACCAG
>sig_7222
CGCTAAGAGCTTGCGGCCCGCCTTCGCGAG
>sig_7223
GCTTTTTGCTCTATATGTGTGGTATGGGCG
>sig_7224
CTGAAGCGCTTGGATACAAGTTATCCTTGG
>sig_7225
CGAGCCTGCGGAACGACCAGGAATTCTCAG
>sig_7226
CGACCTGCAGGCATGCAAGCTTCAGGGTTT
>sig_7227
CGGGGGACTCTAGAGGATCCATGGTGAGCA
>sig_7228
AGAAGATCTCCTAGAGGTACCCTAGAGTTA
>sig_7229
GAGTCGACCTGCAGCCCAAGCTTGGCACTG
>sig_7230
TTGTACAAACTTGTTGATGATCTCCCGATC
>sig_7231
GCGTCGAATTAATTCTCGAATTGACATAAG
>sig_7232
CAGCTCCTCGCCCTTGCTCACCATGCTGTT
>sig_7233
ATACAAGGGAATTGCGGCCGCAATTCGTAA
>sig_7234
ATGACGGATCCCCGGGAATTCGTAATCATG
>sig_7235
TGCGGCATCAGAGCAGATTGTACTGCCACC
>sig_7236
AATTAAGCCCGGGCTGCAGCCCGGGGGATC
>sig_7237
TATTAGAACCGCCACCACCACTAGTTGAAC
>sig_7238
ACGTAGAATTCCCATATGTATATCTCCTTC
>sig_7239
TTATCATCGATACAAATTCCTCGTAGGCGC
>sig_7240
TATGATTTTCCAAAGGTTTCAATTAATCCA
>sig_7241
TGGATCTCAAGCTTCGGATCCAGCGCGCTT
>sig_7242
TCATCACCGAAACGCGCGGCAGACAAGGTA
>sig_7243
CGGACCATATTTATAGGTGTAATTTATGTA
>sig_7244
TGAGTATTCAACCAAGTCATTCTGAGAATA
>sig_7245
ATCCCCGATATCGCCATGGGACTCTTGTCG
>sig_7246
CCCCCCTGCAGGTCATCGGCAATATAAGCG
>sig_7247
TCGGTGCGCTCCTGCTTGTCGCCGGTCGTG
>sig_7248
AATTAATTAAGATCAGATCCGGCTGCTAAC
>sig_7249
TCCCTATTAATATCAAGTTGGGGGATCGCA
>sig_7250
AATAGAATTTGCATGCAAGCTTGGCGTAAT
>sig_7251
GATCCTTAACGTACGTTTTCGTTCCATTGG
>sig_7252
TCTCGAGAACGTTGGGCCCCAATTGGCTAG
>sig_7253
TGGTGATGGTGATGGCCCATATGCGCTCCC
>sig_7254
CATGATTACGCCAAGCTAGCTTCCCGCTTG
>sig_7255
AGCATCGATCCGCGGCCGCATGGGCCCAGA
>sig_7256
ATCATCATCATGCTTAGAGCTCGAATTTCC
>sig_7257
TGCGGATCTTGCGGCCGCAATCGGGCAAAT
>sig_7258
TCCAGAGGTTGATTGTCGACGCGGCCGCGA
>sig_7259
GATGATGCACTTTATGATTCATGGTATATT
>sig_7260
CGCAGTCTCATACCGGCTACGGGAGACTTG
>sig_7261
AAAAGCACCGCCGGACATCAGCGCCTGTAG
>sig_7262
TGCCAATAGTAGCACCAACGATAACAACCA
>sig_7263
GATCTTCTAGGAAGCTTTCTAGGATCGATT
>sig_7264
GAAACTAGTATGGACCCCGAAGAGGCGAGT
>sig_7265
AGATGAATTCAGATCTGCAGATCTGCTGGT
>sig_7266
CAGCTTATCATCGATAAGCTTCTTGGATGC
>sig_7267
GTTAATAAGTATTGCTCTTTGGACTTGCTA
>sig_7268
CCTCAAAACCCACCGGGGCCGGCCATGATT
>sig_7269
TGACAAGGCATCGGGCAGTTCAAGCGATCC
>sig_7270
CTGGTACCCGGGCGCGCCTGCAGGCATGCA
>sig_7271
TGCGGCCGCAGATCTAGATCCATAGTCACT
>sig_7272
AATTCTAGATAGCTTGAGTATTCTATAGTG
>sig_7273
AGTCAGGTGAATAATTTTATCGCTCATAGA
>sig_7274
TCGGGGTACCGAGCTCGAATTCTCCCTATA
>sig_7275
CGCATAACCGATATATTCGGTCGCGCTAGC
>sig_7276
GTCAAGACTGTCGACGTCAGGCCTTGTCAG
>sig_7277
TATTGAAAAATTAAGAGTATGAGTATTCAA
>sig_7278
TTTGATCTTTTTTCTGGTCGACGCCTGCCC
>sig_7279
TGCGGTGGTGATTATTTTATTGAGTTTCAT
>sig_7280
TGCTGGTACGAAACGTCGTCTGAGATCTTA
>sig_7281
CTTCAAGCTTGATCACCACTTTGTACAAGA
>sig_7282
TGAGCTTTACCGCAGGGCAATAGTTACCCT
>sig_7283
CCCGGGAATTCGGCTGCTGCTCTAAACGAC
>sig_7284
AAATAGATCCTGTTCAAGAACCGGATCAAA
>sig_7285
TTCATTAAAGAGGAGAAAGGTACCATGGAA
>sig_7286
TCTGTGGTAAGCAGTTTCGGCCCGGTCGGC
>sig_7287
GGCCCGATCNGGGTTGAGGCGTTGGCCGGT
>sig_7288
CGCGTACTAGTCGACTCTAGTGTGCTTGGG
>sig_7289
GAAGGAGATATAATAATGAAGCTTCCTCGA
>sig_7290
ACTCTTCCTTTTTCAATGACAAGAGAGAAT
>sig_7291
GCAGAAATTCGGGATCCTCTACGCCGGACG
>sig_7292
CGGTGGAGCTCGAATTGACGCGTCGAATTA
>sig_7293
AAAGCACGGTCTAACAAAAGAAATGACAAT
>sig_7294
CAGACCTCAGCGCTTTTCCGCTTCCTCGCT
>sig_7295
GATCCCTAGTCACTTATTTGTATAGTTCAT
>sig_7296
TCTGGTATTATATATAGGGTATTAGGTGCG
>sig_7297
CGAGGGCCGCCACTCCACCGGCGCCTAAGC
>sig_7298
AATAATGCCATAGGCCACCTATTCGTCTTC
>sig_7299
TTCATGGAACCAGATCCGTGATGGTGATGG
>sig_7300
TACAGTCAAAAGGGCCCGGCTCGAGCAGGG
>sig_7301
ATCTCTAAAGCTGACGGGGTAAACTATATA
>sig_7302
AAATAGGTACTAATCAAAATAGTGAGGTAA
>sig_7303
CAGCTAGCTCAGGTTTACTTCTGGCACCAC
>sig_7304
TACGAATTCCCCGGATCTGCAGCAATTCAC
>sig_7305
ATTCGAGCTCGGTACCCGGCCGGGGATCCG
>sig_7306
TCGAGGGGGGGCCCATGGATAACTTCGTAT
>sig_7307
CATGGTAGAAGACACGGCCTCGGTGGCGGC
>sig_7308
CAAAAAAACCACCGGCAGCGAAAATTCACT
>sig_7309
GTTAATCTTTAGTTAGTTAGGGAATTCGAG
>sig_7310
AGCTAGAGGATCCCCGCGGCCGCGGGTACC
>sig_7311
TGTTGTTCCAGTTTGTAATACGACTCACTA
>sig_7312
CGCAGATCTGCGTAATCATGGTCATAGCTG
>sig_7313
CGCTAGCGGGCTGCTAAAGGAAGCGGAACA
>sig_7314
ATACAGATTAAATCAGAAGCGGTCTGATAA
>sig_7315
CTAGCATTACGGATTCACTGGCCGTCGTTT
>sig_7316
GTCCAAGCGAGCTCGTAAACTTGGTCTGAC
>sig_7317
GAATAATTCTAGATAATTCGGCTTATCTCT
>sig_7318
GTACCTCGCGAAGGCGGGCCGCAAGCTCTT
>sig_7319
GGGTATTAATAATGAAAGGGGGAATTCCAA
>sig_7320
GGAAGAGGATCCCTTGAAGACGAAAGGGCC
>sig_7321
GGGATGCGGCCGTGGGTGACAATTTCCGTC
>sig_7322
TCAAGCTAGCTTGGTACGTACCAGATCTGA
>sig_7323
CGCTCAGCAGAAGCTCCGCGGGATGCGTAG
>sig_7324
GCTCGATGAGTTTTTCTAATGACCAAAGGA
>sig_7325
TGAGCACCGCCGCCGCAAGGAATGGTGTCG
>sig_7326
GGGCCCGGTACCGAGGACGCGTCAATTCCC
>sig_7327
CTCCCGGGATATCCCTGCAGGAGAATTCGG
>sig_7328
GCTTGCATGCCTGCAGGTCGACTCGCGATA
>sig_7329
TTTTCAAGGTATCATCCTGATGCGCAATAT
>sig_7330
GAAACAGAACTTCCAGACCGCTGCTGTGAT
>sig_7331
CGGGAGGGAAGCCGTGAGAATTCACGGCGA
>sig_7332
AACAGCATGGTGAGCAAGGGCGAGGAGCTG
>sig_7333
CCTGCAGCCCAAGCTTGTATTCTATAGTGT
>sig_7334
GGTCATGTCGACCTGCAGGCATGCAAGCTA
>sig_7335
TGGATCCCACGACCTTCGATCAGATCCGAT
>sig_7336
TTAAGTGGATCCATGGTGATGTCTGCTCAA
>sig_7337
GGTTACCCAGGTGGTTAACACGTTCTTTTT
>sig_7338
CGAGGGCCGCCACTCCACCGGCGCCTAATC
>sig_7339
TTAGTGTGTCTAGAGCTATCTAATATATTT
>sig_7340
TGCAGAGGCATTTCTGGTGTCCGGGCTTTT
>sig_7341
GCATTAAAGCTGCGGCCGCTATCGATGATA
>sig_7342
GCTTCGATAAGCTTTAATGCGGTAGTTTAT
>sig_7343
GCGCAAAAGACATAATCGGGAATTCCCGAT
>sig_7344
ACGTGGCCACTAGTACTTCTCGAGGTCGAC
>sig_7345
TCCTGCAGGCATCGTGGTGTCACGCTCGTC
>sig_7346
AAAATTTTACTCAAGTGAAAGTACAAGTAA
>sig_7347
GTGTCCACTCCCAGGTCCAACTGCAGCCCA
>sig_7348
ATCGCCGTGAATTCTGCTTGCAAGAACTGG
>sig_7349
CCCCGTACCCAGCTTTTGTTCCCTTTAGTG
>sig_7350
TGGTCATAATTCGTAATCATGGTCATAGCT
>sig_7351
GCGCTGCAGAAGGCGGTGGAGCTGGAGAAG
>sig_7352
GTTCCTGGCCTTTTGCTGGCCTTTTGCTGT
>sig_7353
GTTTATCATGCAACTCGTAGGACAGGTGCC
>sig_7354
ACGCCGGCGGTAGCCGGCCAGCCTNGCAGA
>sig_7355
CTAATTATCAACCGGGGTACATATGATTGA
>sig_7356
ATGGTATTACCTCTTAATAATTAAGTGCGC
>sig_7357
AGGCGGCTCTTAGGCGGCTCTTAGGCGGCT
>sig_7358
CCCCCTGCATTAATGAATCGGCCAACGCGC
>sig_7359
CGGGGATCCTCTAGAGTCGACCTGCAGGCC
>sig_7360
GAGTCGTATTACAATTCTTTGCCAAAATGA
>sig_7361
ATCTATCATCTTGGTGAAGGGATCAATTCC
>sig_7362
TTGGATCCCGTCGACTAGAATTGTGAGCGC
>sig_7363
GTCGACAAGCTTTTGCGATCAATAAATGGA
>sig_7364
TTTCAAAATCACCGTTTGCTGTCGACCTGC
>sig_7365
TTTTCCAATAACCTAGTATAGGGGAATGCA
>sig_7366
CGTCATCCTTGTAATCCATGGTGGCGGCCG
>sig_7367
CTATGCATAGATCAGATCTTTAAAAGAGGA
>sig_7368
TTAAAGAGCCTGCTTTTTTGTACAAAGTTG
>sig_7369
CGGGGATCCTCTAGAGTCGACCTGCAGGGA
>sig_7370
CCAAGCTTGCATGCCTGCAGGTCGACCATG
>sig_7371
ATGGTGCACAGGCCTTGGATCCCGTCGACT
>sig_7372
GTATAATGTATGCTATACGAAGTTATGGGA
>sig_7373
GTGAATTCTCACGGCTTCCCTCCCGAGGTG
>sig_7374
TAGAAAAATAAACAAATAGGGGTTCCGCGG
>sig_7375
TTCCGCGGGGAAGTCAACCTGATCGCCTGA
>sig_7376
TAGGGATAGGCTTACCGAGCTCCGATCGAG
>sig_7377
TGAATTCCCCGGATCCGTCGCGAATTTCTG
>sig_7378
TCGAGATCTGAGCTTGGCATTCCGGTACTG
>sig_7379
TAGTCGGGGATCCGCATGCATATGCGGCCG
>sig_7380
CTTATTGCCCGGGGATGGGGAGTAAGCTTG
>sig_7381
AGGAGCATGCGACGTCGGGCCCAATTCGCC
>sig_7382
TTAACGCGAATTTTAACATCAGGAAGATCG
>sig_7383
CTGTATGATTTATTGGATGTTGGAATTCCA
>sig_7384
GATTTTGGTCATGACATTAACCTATAAAAA
>sig_7385
AAAACGGCTTCCCTGCGGGAGGCCGTTTTT
>sig_7386
TTCCAGCTTTTGTTCCCTTTAGTGAGGGTT
>sig_7387
AGGTGATTATGCTTTGAGTGAGCTGATACC
>sig_7388
CCAAGCTGGCCGCGTACCCAATTCAACAGG
>sig_7389
GACAACACCGATAATCTTGCAGTTTCCGTT
>sig_7390
AGTCAGCGTGTTTGTGACGGTGGTTGTGAG
>sig_7391
ACAAAAAAAAAAAAGATGAATTGAAAAGCA
>sig_7392
GAAGAATCCATGGGTATGGACAGTTTTCCC
>sig_7393
GGGGGCTGGAAACACATTTGCTGAACGCCT
>sig_7394
GACCGGAATTCGAGCTCGAATTCACTGGCC
>sig_7395
GGGCGGCCGCTCTAGAGTCGACCTGCAGGC
>sig_7396
AGTTGGCTTAACTATGCGGCATCAGAGCAG
>sig_7397
TCTTCAAGAATTCGATAAGCTTTAATGCGG
>sig_7398
GCTTGTCTTTGCAGTTTAAGGTTTACACCT
>sig_7399
AAACGACGGCCAGTGAATTTCTCCGGAGGG
>sig_7400
CCCCGGGTACCGAGCTCTTGACATCGTTCG
>sig_7401
GGACAATTAATCCTACCGATCCTTAGGATT
>sig_7402
GCCGGATGACTCTAGAGGATCCCCGGGTAC
>sig_7403
CTACAGGACGTAACATAAGGGACTGACCGT
>sig_7404
ACTCGAGGAACTGAAAAACCAGAAAGTTAA
>sig_7405
ATGGTGATGGTGATGAGATCTGGATCCTCG
>sig_7406
TCAAACATGAGAATTTGCAGCAATGGCAAC
>sig_7407
CGCTAGTTAACTACGTCGACATCGATCTGA
>sig_7408
GGCCAAGACAATTGCGGATCCAGGGGATCC
>sig_7409
AGTTGTACTCGAGTTATTTTTGACACCAGA
>sig_7410
CTTGTATTATTTTGAGTTTCCTTGCATGAA
>sig_7411
GAGCAGCAGCCGAATTCCCGGGGATCCGTC
>sig_7412
CACATTCCACAGCCAAGCTAAAAAACCTCC
>sig_7413
GTGACCCTAAGCTTGCATGCAACTTCGTAT
>sig_7414
GGAATAATTCTAGATAGCTTGAGTATTCTA
>sig_7415
CCCTCGGAGATCGGATCTGGGCGTGGTTAA
>sig_7416
CGGACTCTTGTCGTCGTCATCATTCGAACC
>sig_7417
GGCGTGAAAAACGGGGAGCTGATCTTAAGG
>sig_7418
CATTTCCACCTCCCCAGACCCCATCCCCGG
>sig_7419
CTAGAATCGATCCTAGAAAGCTTCCTAGAG
>sig_7420
CTGTGCGTTCAGCATGGCGTAAAGCGCTTC
>sig_7421
AAGCTTTCTAGGAGATCTTCTAGCTCGAGG
>sig_7422
AATCAGGGGATAACGCAGGAAAGAACTAGT
>sig_7423
GCTGCCACCGCTGAGCAACTGCTGGTTCCG
>sig_7424
CTACAGGACGTAACATAAGGGACTGACCTA
>sig_7425
GGAAAGGTCACTGTGACCGGTCACTGTGAC
>sig_7426
CATGTGCACCGAGGCCCCAGAAGATCCCAT
>sig_7427
ACGCTGACTACAAGGACGACGATGACAAGA
>sig_7428
GCTTTTTTGTACAAACTTGTAGATCTTTGT
>sig_7429
GAGCGAGGCGGATATCCAGCAGTTGGTGGA
>sig_7430
GCAGACGCGTCGACGTCATATGGATCCCGT
>sig_7431
ATTTCACACCGCATACATGTGAGCAAAAGG
>sig_7432
TATATCATTTTACGTTTCTCGTTCAGAAAC
>sig_7433
AATTCAGACGCGGATCCAAGCTTGTCGACG
>sig_7434
TGCAGGCATGCAAGCTTGGATCCAGACATG
>sig_7435
ACAGACCATGGGGAATTCGAGCTCGGTACC
>sig_7436
CCATGGAATTCGGTTTAAACGGCCGGCCGA
>sig_7437
ATAGGGCGGCGCCGGTGATGCCGGCCACGA
>sig_7438
TATCCGCTCATGAATTAATTCCGCTAGCTT
>sig_7439
ACGTACACCCGCTACCAGACCCTGGAGCTC
>sig_7440
CCTGCAACTTTATCCGCCTCCATTCAGTCT
>sig_7441
CTCTAAGCTCAGGTTGACTTCCCCGCGGAA
>sig_7442
TCGAGAATTCAAGCTTCATATGACGACCTT
>sig_7443
AAGGAGATATAACCATGGCTAGCTCGCGAG
>sig_7444
CCCGATATCCCATGGGACTCTTGTCGTCGT
>sig_7445
GGCTCCCCCAAGGACCTGAAATGACCCTGC
>sig_7446
AGAATCGATAAGCTTGGCTGCAGGTCGACG
>sig_7447
TGTACAAACTTGTGATAACAGCGCTGCACT
>sig_7448
TCGACGGAGCTCGAATTCGGATCCCGACCC
>sig_7449
GCTCATCCGGAATTCGGGACGATCACGATC
>sig_7450
GCCAAGCTTGTATTCTATAGTGTCACCTAA
>sig_7451
GTGGCGCGGTATTATCCCGTGTTATTAATA
>sig_7452
TGAAATAGAATTTTCATGGAAGCTTGGCGT
>sig_7453
CCAGTGCCAAGCTAGGCCTATAATTAACCC
>sig_7454
TATAGGGATCCTTTAGTGAGGGTTAATTGC
>sig_7455
AGCTTAAAAAAAGACTACACCAAACCAAAA
>sig_7456
TTCGGGCTTTGTTAGCAGCCGGATCCGCGA
>sig_7457
TACATTTTCATTAGTCCATTACCTGGTAAA
>sig_7458
CGGACGCATCGTGGCCGGATCTTTAAAAAT
>sig_7459
CGGATCCGGGGAATTCCCGGTATGGATGGC
>sig_7460
ATAGCGTCCGGACTCAGATCTGGATCACAA
>sig_7461
CATGATGATCATTGCAATTGGATCCAGACA
>sig_7462
GCTTTGGTATCCGGCGCAACGATCTGGCTG
>sig_7463
CCTGATAAATGCTTCAATAATCATGCAGGT
>sig_7464
CGCGGCAGCCATATGTACGGTCGTAAAAAA
>sig_7465
GATCTGATCATAGACGGATCCATACAACCT
>sig_7466
GCGAGTTTAAACGATATCGGATCCAGGCGT
>sig_7467
AATGGGTCGGATCCGGCTGCTAACAAAGCC
>sig_7468
GATAGCGGAGTGTACTGGCTTAACTATGCG
>sig_7469
CATTAAAGCTTCGACGAATTTCTGCCATTC
>sig_7470
CTCCTCCCCTTTCAATGTGAAACATATGGA
>sig_7471
TGCATATGGAGCTCGGTACCCTCGAGGGAT
>sig_7472
AAAGTGTTCTGGTCGTTCTCCAATGTCATT
>sig_7473
CCAAGCTCAAGCTAAGCTTGCATGCCTGCA
>sig_7474
GCCTTGTCATCGTCATCCTTGTAGTCGCTC
>sig_7475
GCTAGAGCCACCCCCCTGGTGCAGGCATGC
>sig_7476
AGAATCGATCCTAGAAAGCTTCCTAGACCG
>sig_7477
GGCTTTGTTAGCAGCCGGATCCCGGGCTGC
>sig_7478
AGTTAAACTGCTTGGTGCCAGCCAATGATC
>sig_7479
GGTGCCGAGCCCGTTCGGCAGCTCGACCTT
>sig_7480
AAGCTGTCAAACATGAGAATTGGTCGACGA
>sig_7481
ACAATGGAAGCTTGAGATCCACTTAACGTT
>sig_7482
ATGAGAATTCAGATCTCTCACCTACCAAAC
>sig_7483
TTGGCCGATTCATTAATGCAGGGGGATCCG
>sig_7484
GCGATCGAGGCGGCTACAGCCGATAGTCTG
>sig_7485
ATGAGATCTGGATCCTCCCATGGTTAATTT
>sig_7486
TGATGGCCCATATGTATATCTCCTTCTTAA
>sig_7487
GGAGAATTCGAGCTCGGTACCCCGATTTTA
>sig_7488
TAGGCCTGAGCTCTTTGACAGGATATATTG
>sig_7489
ACAAAATATTAACAAAATATTAACGCTTAC
>sig_7490
CATCAAGCTTGGGCCCTCTAGACTGGAATT
>sig_7491
GTGGATCGATCCGGCAGAATTTTACGCTGA
>sig_7492
TGAATGGCGAATGGAATTCCAACATCCAAT
>sig_7493
CCCATTCGCCATTCAGGCCTGACATTTATA
>sig_7494
ACGAAGCTTGCGGCCGCACTCGAGGATCCG
>sig_7495
GCCGAATTCCCCGGGGATCCAAGCTTGATG
>sig_7496
GGCGGCCAGCTGGTAACAGGATTAGCAGAG
>sig_7497
TCTCGGCGGCCGCGGATCCCCATGGCCATA
>sig_7498
GTACCTCTAGAAGATCTGTCGACGGTATCG
>sig_7499
CTAGTGCGGCCGCCTGCAGGTCGACCATAT
>sig_7500
GAGGCCCTTTCGTCTTCAAGAAGCAATTCA
>sig_7501
ATCCAAGCTTGTCGACGCGTCATCCTGCAG
>sig_7502
ATAATGAATGCCATAAGTACTTTTTTCATT
>sig_7503
AGTACCAAGCTTAACTAGCCAGCTTGGGTC
>sig_7504
TTCTAGAGTCGACGGATCCCCTTTTTGACA
>sig_7505
GCCGCACATAACTCAAATCTCAAATTCACC
>sig_7506
TCGCATCACCATCACCATCACTAACCGGTC
>sig_7507
ATTTATTGGATGTTAATGCTACTACTATTA
>sig_7508
ACTTCTCGCTGCCCTGCAAGGAGGCGCCGC
>sig_7509
GAGTTGCCAGGGAAACAGCAGGTCGTGGCT
>sig_7510
AAGGGTATCGCCAAGCTTTAATGCGGTAGT
>sig_7511
ACGACTCACTATAGGGAGAATTCGAGCTCG
>sig_7512
CCATGGAGGCCTGAATTCCTCGAGATCCGT
>sig_7513
AAGTTATATTAAGGGTTCCGGATCGTCGAC
>sig_7514
CCGGGAGCTCGAATTCGGAGGCATATCAAA
>sig_7515
CCCCGCGGCCGCGGGTACCGAGCTCGAATT
>sig_7516
GTAGCACCGCCTACATACGTCGCTCTGCTA
>sig_7517
ATGCATAAGGAGGAAAAACATATGGGGGAC
>sig_7518
TACGAATTAATTCCACAAGCTTGTGGAATT
>sig_7519
GATGTTCTTTCTCAGAAATAGGAGTTTGCG
>sig_7520
GGATCTCAAGCTTCCATGGTGATGTCTGCT
>sig_7521
GTAGGAGCGACCATAGGCATAAAACTGTTC
>sig_7522
TAACCGGGCAGGGGGGATCTAAGCTCTAGA
>sig_7523
CCGGCATTAATTTATCAGCTAGAACGGTTG
>sig_7524
CCGCATATGGTGCAGATCTCGACCCGTGCT
>sig_7525
GAAACATGAGAGCTTAGCTCCGTTAAACAT
>sig_7526
TTTGTAGACAATCACGACAATCAGCGCGGG
>sig_7527
TTAAAGGAGGAAACAGCTATGACCATGATT
>sig_7528
TCGAGAGATCTAATTCCGGCGCCTAGAGAA
>sig_7529
AATTCCTCCATCCAAAAAAACGGGTATGGA
>sig_7530
AGAATTAATTCCGAGTTAGTTGTGAGTGTT
>sig_7531
AAACAGAATTCGAGCTCGGTACCCGGGGAT
>sig_7532
CATAGTCCGGGACGTCATACGGATAGCCCG
>sig_7533
ATACGAAGTTATACCTAGACTTAATTAATG
>sig_7534
ACGAAATCGATGAGCTCGCGAATTTCTGCC
>sig_7535
TAAGGAGAAAATACCGCATCAGGACGCGCC
>sig_7536
ATGGAATTCCCTCCGGGAGCTAGCTTGGCG
>sig_7537
AAACAAAAAAACAGAAAAAAATGGAGACGT
>sig_7538
GACAGAACTTAATGGCCCGCTAACAGCGCG
>sig_7539
ATCCCCTGGATCCGCAATTGTCTTGGCCAT
>sig_7540
ATAGAATACACGGGAATTCGAGCTCGGTAC
>sig_7541
GAGACTCTGGATCCAAGCCTTAGAGTTTCG
>sig_7542
CAGTTACCAATGCTTAATCAGTGAGCTCTC
>sig_7543
ATTCGACTCACCAGTCACAGAAAAGCATCT
>sig_7544
CAGCTGGAAGACAAAGTTGAAGAGCTCCTG
>sig_7545
CATGATCAGATCTGTCGACGAAATTCCGTT
>sig_7546
CTTGTCAAAAATGCTCCACTGACGTACCAT
>sig_7547
ACGGCCAGTGCCAAGCTCTCGAGAGCTTGG
>sig_7548
CTTCTGACACAACAGTCTCGAACCAAAGGC
>sig_7549
AAACGTGACCACATGGTGCTGCTGGAATTT
>sig_7550
AAGCAAGATCACATTTTTGCTTTGAATTCC
>sig_7551
TGAACAGCTCGGCGCCCTTGCTCACCATCC
>sig_7552
CCGGCATCGTGATTCTCATCGCCGCACAGA
>sig_7553
GCCGCTCGAGCATGCATCTAGAGGGAAGGG
>sig_7554
TCCCTTCACCAAGATGATAGATCCCGTCGT
>sig_7555
CATCACCATCACCATCACGGATCCGCATGC
>sig_7556
CCTGCAAGGCCTTCGCGAGGTACCCATCAC
>sig_7557
TCTCCCGGCCGAGTAATAATCTCCAGGAGA
>sig_7558
GGCCTGCAAGGCCTTCGCGAGGTACCCAAT
>sig_7559
TAGCGCTACCGGACTCAGATCTCGAGCTCA
>sig_7560
CATTAGCGTCGGGCTGGGTATCTGATTGCT
>sig_7561
TGGAAACCGACGCCCCAGCACTCGTGATCA
>sig_7562
CCGCGTGACCCACGCTCACCGGCTCCTGAT
>sig_7563
GCTTGGTTATAGATATACACACGCACGCAC
>sig_7564
CTGGGTGCTTTTGTGGTTAGCAGATCTATG
>sig_7565
TTCGGATCCTCTACGCCGGACGCATCGTGG
>sig_7566
AGCCGGGAACGTATTCACCGCGGCATGCTG
>sig_7567
TTTGCGCAACGTTGTTGCCATTGTGCAGGC
>sig_7568
AGTCGACCTGCAGGCATGCAAGCTTGTAAT
>sig_7569
CGAAGTTATGGTACATCTAGAGGATCCCCG
>sig_7570
TCTTGTTTATCATGCAACTCGTAGGACAGG
>sig_7571
GCGTCTTCGACCTGCATATAACCTGCATAT
>sig_7572
GTTGCGCAGCCTGAATGGCGAATAGCTTCT
>sig_7573
ATCGCAGTGGTGAGTAACCATGCATCACCA
>sig_7574
TCATGCTGTTATCACAAGTTTGTACAAAAA
>sig_7575
GGTGTCAAAAAGCGGCCGCTCGAGTCGGCG
>sig_7576
TTTTTGGTCGCGTTTGTTTCGAACATACCG
>sig_7577
CTTAAGAGAGTCATAGTTACCCGAGCTCGA
>sig_7578
AAGCATTTCCGGCTGGTCGCTAATCGTTGA
>sig_7579
CTGCAGATCTCGAGCTCCATGGTGCTATGG
>sig_7580
AAACTCTCAAGGATCTTACCGTTGTTGAGA
>sig_7581
AGGTCGAGCCCAGTGACACCATTGAGAATG
>sig_7582
TTGTGCAGGCATCGTGGTGTCACGCTCGTC
>sig_7583
ACACTATAGAAGGATCCGCGGAATTCCGCG
>sig_7584
GTTCGTTAGGCGCGGATCCGGAATTCATGG
>sig_7585
TTAAGCTTAAGGAGGTGATCTAGAGTCGAC
>sig_7586
AGCTCTCTCCAGTTGCCGAATTCATACAAC
>sig_7587
CCGGTACCTTGTCATCGTCATCCCCGAGGT
>sig_7588
GACCCAAGCTTGCATGCCTGCAGGTCGACT
>sig_7589
TAAGGGATTTTGGTCATGAGGATCCGGGCC
>sig_7590
GCGCCCCCCCCCCCCTGCAGCGCAAACTAT
>sig_7591
CGTGGAGGTAACCAAGATGTCGAGTTAACC
>sig_7592
CGGATCGGGGATCCATGGTCTGTTTCCTCA
>sig_7593
GGTCGACGGATCCCCCAGATCTGGGGAATT
>sig_7594
GTGAATTGCTGCAGGTCGACGGATCCCAAG
>sig_7595
TGAGATCTTTAAATCTAGATTTAAGAAGGA
>sig_7596
ACTATACAAATAAGCTTAATTAGCTGAGCT
>sig_7597
ATTTTCAGTGTCAGAAGTCGAGATCTCGAT
>sig_7598
AAACGACGGCCAGTAAGCTTAGCGTACGAT
>sig_7599
ATGGTATTACCTCTTAATAATTAAGTGTGC
>sig_7600
TGGACAGCAAATGGGTCGGATCCGAGCTCG
>sig_7601
CTCTAGAGTCGACCGGCATGCAAGCTGGGT
>sig_7602
ATGGGAATTCGAAGCTTGGCTGTTTTGGCG
>sig_7603
CCTCACCGAATAATGTGAGTTAGCTCACTC
>sig_7604
GCTTTTGACTTGAGGGGGATCCACGCGTTT
>sig_7605
GCGCTCGTGGGCCTCGTCCATGATGATGGC
>sig_7606
TGCGCAGATGAGATAGATCTTGGCAGTCAC
>sig_7607
GAGCGGATAACAATTAAGCTTAGGATCTAG
>sig_7608
GGAAGCTTTCTAGCCGCGGTCTAGGGATCC
>sig_7609
ATCCCTGCAGGTCGACTCTAGAGGATCCCC
>sig_7610
GTATACCTTAAGGAATCCCCATGTTCTTTC
>sig_7611
GGATCCCAGGTTGTTGTACAGAACAGAAGA
>sig_7612
CTATTAAAGAACGGGCCATATAACTACCTG
>sig_7613
CAACGTTGCCCGGATCCGGTCGCGCGAATT
>sig_7614
ATCGATAAGCTTCGGGCCGCGTTGCTGGCG
>sig_7615
TCGACGGATCCCAAGCTTAGCGCTGGGTCT
>sig_7616
TCCGCGTGGTATCCACAACGCCGGCGGCCT
>sig_7617
CAAGGACTGCTCCCAAAGATCTGATCATAT
>sig_7618
TATAGTGCTATGAAAATAAAAATTACTCCT
>sig_7619
TTCAACTTGATATTAATACAACTTGATATT
>sig_7620
GACCTGCAGCCCAAGCTTGGCACTGGCCGT
>sig_7621
CAGTCGGACTTAGTCCTAACGCCGGCGATA
>sig_7622
ACCCTTGGGCCTGTAGAAGATGGCTGGGAC
>sig_7623
GTGCTGGAATTCGCCCTTAAGGGCGAATTC
>sig_7624
GGTACCGAGCTCGCATGCGGATCCCATGGT
>sig_7625
AAGACAAAGTTGAAGAGCTCCTGTCTAAAA
>sig_7626
TCGGAGGGTTTATTATGAAAAAGTTAATAT
>sig_7627
TGTGTATATACTATATATAAGAAGAAGTAT
>sig_7628
GCCTGCTGGTTCCGCGTGGATCTGGATCCG
>sig_7629
CGTCGACCAACGGCGGCCAGGTCTCCGTCA
>sig_7630
GATCTAGATCGGGGTACATCAAACAAGTTT
>sig_7631
TCTGGTGTCAAAAAGGGGATCCGTCGACCT
>sig_7632
AATAAGTTTTTGTTCCATATTATGCATCGT
>sig_7633
CCAGTTTGATACCTGGGAGACTGTGATGCC
>sig_7634
CCCGCAGGGAAGCCGTTTTTTTCGTTATCT
>sig_7635
CGAGGCCCTTTCGTCTTCAAGGGATCCTCT
>sig_7636
GTTCGAATGATGACGACGACAAGAGTCCGG
>sig_7637
AGTCGACCTGCAGGCATGCAAGCTTGTATT
>sig_7638
CTCGGTACCCGGGGATCCAACGCGTACTAG
>sig_7639
GCCCACCTATCACGGAATTCGAGCTCGGTA
>sig_7640
TGTTGTTGTTGCTGTGAAGCAGCGTCGAGT
>sig_7641
GAGCAGTAATTCTAGAGTCGGGGCGGCCGG
>sig_7642
AAGGGATTTTGGTCATGCATGAGATTATCA
>sig_7643
GCTGAACTCCCTATCACTGCATGAGTAGGG
>sig_7644
AAATCATCTCAGAAGAGGATCTGAATAGCG
>sig_7645
AGGGTTAATTCCGAGCTTGGCGTAATCATG
>sig_7646
TTTCATAACCAACCATAAATTTACCTAATC
>sig_7647
TCACCTCCTTAGTCGACATTGCTATAATAA
>sig_7648
CATCGCCGTCGGGCATACGCGCCTTGAGCC
>sig_7649
CAATTTCTAGCTAGAAGCTAGCTTGCGTTG
>sig_7650
GCCAATTCACTGGCCGTCGTTTTACAACGT
>sig_7651
TAGAACTATAGTGAGTCGTATTACGTAGAT
>sig_7652
GCAGGTCGACTCTAGAGGATCCCTAATCAA
>sig_7653
CCTAGATAACTTCGTATAGCATACATTATA
>sig_7654
GTGGTCCCTATAGTGAGTCGTATTATAAGC
>sig_7655
TCTGGATGACGCGGATCCAAGCTAGCTTGT
>sig_7656
TGAGAACCAGACATGGTATATCTCCTTCTT
>sig_7657
CTCACGACCAACTTCTGCAGTACCCCGCTA
>sig_7658
ATGCATGCATGCATGCATGCATGCGATCCA
>sig_7659
CGTGAAGCTGTGCCTAGAAATATTTTATCT
>sig_7660
AGAGGGCCCGGATCCAAATGGAAGACGCCA
>sig_7661
GCCGCCGCAAGGAATGGTGTCGTCGCCGCA
>sig_7662
GAGCATGGTGAGCAAGGGCGAGGAGCTGTT
>sig_7663
TCTGATATGATTGTGCCCTTGGATGAGGTT
>sig_7664
GCTAGCGGAGTGTATATACTGGCTTACTAT
>sig_7665
AGTCGACCTGCAGGCATGCAAGCTTGTCTT
>sig_7666
AGATGCGGCCGCGACTCTAGAATTCCAACT
>sig_7667
TGCTGCTTTGTATAGTTCATCCATGCCATG
>sig_7668
TAGCAGCGGTCTGGAAGTTCTGTTTCAGGG
>sig_7669
GTTCGACATGACCAAAATCCCTTAACGTGA
>sig_7670
CAACCTGAGCTTAGAGCTCGAATTTCCCCG
>sig_7671
TCTAAGCTTAGAGGATCTCACCATCACCAT
>sig_7672
CGGTATTTCACACCGCATAGGGTCATGGCT
>sig_7673
GCTCACCATGAGAGCAGCAGCAGCAGCAGC
>sig_7674
TAATGACTCCAACTTATTGATAGAGTACTC
>sig_7675
GCGCGCCCATGCATGCTCCACTTGGCTCGG
>sig_7676
TCGGGAACCTCTTGCAGTGCGCCAGAGTCG
>sig_7677
CGGTTCCTGGCCTTTTGCTCACATGTTCTT
>sig_7678
ATGAAAATGTGTCCAGGCTTTAATTAGGTG
>sig_7679
CTAATAGAAGCTAGCTTCTTCCGCTTCCTC
>sig_7680
AAGAGTCCGGATCCCAATTGGGAGCTCGTG
>sig_7681
CGACTAATCGTTAGTTCATTTGCTTTGAAA
>sig_7682
CGTTGCGCCCTCGCCGGCAGCAAAAAGCCA
>sig_7683
TTCTAGATAATTCGGCTTATCTCTGATGTT
>sig_7684
CATCGTGTTTTTCAAAGGATAAACCACGTC
>sig_7685
ACATTTTATTTACAATCACAGATCCTATAA
>sig_7686
TAGTACGATTAGCAGGACAAGAGCCCTTTG
>sig_7687
TCACCATCACCATATGACGTCGACGCGTCT
>sig_7688
TTGATTAGGGTGATGGTTCACATTGAAAAA
>sig_7689
TGGAATTAATTCTGTGGAATGTGTGTCAGT
>sig_7690
ACAGGAAACAGCGACGACTGCACGGTGCAC
>sig_7691
CAAAGTGGTTGATAACAGCGCTTAGAGCTC
>sig_7692
ATCTTATCATGTCTGGATCTCGAGGAGCTT
>sig_7693
TGAAATTGTTGTCCGCTCACAATTGTCTCC
>sig_7694
TCAGCGCTTGGAGCCACCCGCAGTTCGAAA
>sig_7695
TAAAAATCAGTTTCGTCAAGCAATGAAACA
>sig_7696
TAAACTTCCGTCAAGTTACGGTTCATGTCC
>sig_7697
ATAAGCCCGGGCATTAATGAATCGGCCAAC
>sig_7698
TTTCCCTTTGATATTTAACGGTGAACAGTT
>sig_7699
CTCCTCCGAGCCGCTCCGACACCGGGACTC
>sig_7700
GCGGCCAAAAGGATCTAGGTGAAGATCCTT
>sig_7701
CACTATAGAATACACGGAATTCGAGCTCGC
>sig_7702
GCGCGGATCCCCGGGAATTCGTAATCATGG
>sig_7703
ACCGAGCTCGAATTCCCAAAGCTCCCCCGC
>sig_7704
ACGACGGCCAGTGAATTGGCCGCTCGCGAA
>sig_7705
AACTACGTCGACATCGATAAGCTTTTACGC
>sig_7706
TCAGCGGCCGCAAATTCCCTATAGTGAGTC
>sig_7707
TCCACGCGGCGTTTACGCCCCGCCCTGCCA
>sig_7708
CAAGTAAGATGCCGGAGTGGCACTTCATCC
>sig_7709
TCATATGATCTGGGTATCTTGAAAAGCATA
>sig_7710
ACTAGGCCAGGATCGCTAGATTATTTGCCG
>sig_7711
TAGGACCTGCAGGGGGGGGGGGGCGCTGAG
>sig_7712
TCGACTAGTCGATCCTCTAGCCTCGAGGCT
>sig_7713
ATCTGCAGAATTCAGGCCTGAATTCCAGCA
>sig_7714
CGACCTTGCAGGCCAACCAGATAAGTGAAA
>sig_7715
GCAGACGCGTCGACGTCATATGGATCGCCA
>sig_7716
CCACACACACCACACCCACACACCACACCA
>sig_7717
AGCTCGGTACCCTCCAAGCAAGGGTCCTCC
>sig_7718
ACGGGTGCGTTTCGAGTCTTTGCAATCTGT
>sig_7719
TTAGAGCCATGGAAGCACCTTGTGGGATCG
>sig_7720
CTGAACCACTGCTTCCCAGGTTCCCAGTGG
>sig_7721
CACTAAGTACAATTGAGTACGTGCTTGATG
>sig_7722
TCTATCACATCCATATAGTTGTTGGAAGGC
>sig_7723
GGCCTTATCGGGAATTCGAGCTCGCCCGGG
>sig_7724
GGTTGATAACAGCGCTTAGAGCTCGAATTT
>sig_7725
AGGTCGCGAAGCTTCAGCTGGGATCCGGTA
>sig_7726
GCCATGGCTAGCAAAGGAGAAGAACTCTTC
>sig_7727
GTCAGAGGTCAGAAAAACGTTGCTTAACGT
>sig_7728
CCGGAGGTCAGCAGCCACTGGGTGTTGATC
>sig_7729
ACCTCGAGGCTAGCATGCATAGAACCGCCA
>sig_7730
CACCAAAGTCGCGACCCACCGTTCCAAGAA
>sig_7731
AGCCCATCAACCACTTTGTACAAGAAAGCT
>sig_7732
CATCACTTTCAAAAGTCCGAAAGACCGCGG
>sig_7733
AAACTGTGAAGCGTATTTAACTAGTAAAAT
>sig_7734
CGGCCGCCGACTAGTGAGCTCGTCGACCCG
>sig_7735
AACAGACCATGGCTGGTGACCACGTCGTGG
>sig_7736
TGATCGGATCCTAGAAGCTTATCGAATTCC
>sig_7737
ATATATTTTAAAGGAGGACCAGATTTGTCA
>sig_7738
CGGATCCCCGATATCCCATGGGACTCTTGT
>sig_7739
CCGGGTACCGAGCTCGAATTCCGCTAGCTT
>sig_7740
AATGGCTAGCAAAGGAGAAGAACTCTTCAC
>sig_7741
AAGGAGGGTGAATGAATCGGACGTTGACCG
>sig_7742
TGCCTTAAAAAAAGGCCTGATCATTGGCTG
>sig_7743
AGATCTATGGCCTGTGTGGCCCAGATCCGA
>sig_7744
TGATCGGATCCTAGAAGCTTATCGAATTCT
>sig_7745
CTAGGAATTCTCTAGGATCGATTCTAGGAG
>sig_7746
CTAGAGGATCCATCGAGGGTAGGAATTCCC
>sig_7747
TTGGGTACCGGGCCCCCCCTCGAGCCGGGA
>sig_7748
GCCCCCCCCCCCCTGCAGGTCTCGGGGGGC
>sig_7749
ACCATACCTCTCAGGCGCCGCTGGTGCCGC
>sig_7750
ATAGCGGTACCCCAATTGGTAAGGAAATAA
>sig_7751
GGAGCAAGCTTGGCTGCAGGTCGACGGATC
>sig_7752
GCACTACAGCACGGAACGGTCTGCGTTGTC
>sig_7753
CGACAAGAGTCCCATGGGATATCGGGGATC
>sig_7754
GCAGTTATTGGTGCCCGGGGATCCTCTAGA
>sig_7755
ATCAACATCGCGGCCGCAACCACAACCAAC
>sig_7756
GCCGGATCCCGCTAGAGGGAAACCGTTGTG
>sig_7757
GACAACTCCAGTGAAAAGTTCTCCTTTACC
>sig_7758
CGACGGTACCGCGGGCCCGGGATCCACCTA
>sig_7759
TGGATCCAAGCTAGGGGACTTTCCGCTTGG
>sig_7760
AAAAGTTCTTCTCCTTTACTGCGGCCGCAT
>sig_7761
CCCCGAAAAGTGCCACCTGGATTTTGGTCA
>sig_7762
TTTATAGGTTAATGTCATGACCAAAATCCC
>sig_7763
GATCTCCATGGCGGCCGCGAATTCGTAATC
>sig_7764
ATCGTCGGCTACAGCCTCGGTGGGGAATTC
>sig_7765
CAGTACGTTGTAAAACGACGGCCAGTGCCA
>sig_7766
TGCATATGATATCGATGTACAGATCTGATC
>sig_7767
ACCGCGGATCTAGATCTGCGGCCGCAGGCC
>sig_7768
CCCGGGGATCTAGAGTACTGGTTGAAACCC
>sig_7769
TTCTCAGTCCTGCTCCTCGGCCACGAAGTG
>sig_7770
TTCTCTAGACATCATTAATTCCTAATTTTT
>sig_7771
GCGCGCGAATTGTCGACCCTGTCCCTCCTG
>sig_7772
AGTGCTTGCGGCAGCGTGAAGCTAGCCCAA
>sig_7773
GACTAGTGGAGGAAGAAAAAATGGCCTCCT
>sig_7774
ATGAATTGAAAAGCAGCTTGCTCAATCAAT
>sig_7775
AATTTATATAGCTTGGCACTGGCCGTCGTT
>sig_7776
GATCGACCTGCAGGCATGCAAGCTTTTGTT
>sig_7777
TTTTGCTCACATGGCTCGACAGATCTGCGC
>sig_7778
GGGATCCGTCGCTGACCCGGCCTTCGGCGG
>sig_7779
TGGCCGATTCATTAATGCAGCTGGTCTCTC
>sig_7780
CCTCTGTTCCTCGGAGCGGCCGCGATCCGT
>sig_7781
TAGGTAAGGATAAAGAGATGGGTATGAAAA
>sig_7782
ATGACTGGTGGACAGCAAATGGGTGCTTAG
>sig_7783
TGGGCCCAGATCTCCGAGGGATCCAGACAT
>sig_7784
TGACCATGATTACGCCAAGCTCGGAATTAA
>sig_7785
TCTTCTAGGATCGATTCTAGGAATTCTCTA
>sig_7786
ATATGGATCTCGCCTGTCCCCTCAGTTCAG
>sig_7787
TTAACTCGAGGATCCGCCCCTCTCCCTCCC
>sig_7788
TTCTTGGTTATTTCTTCAAAACGCTCTTTA
>sig_7789
GCGAGGCAGCCAGTGAATTCCCGGGGATCC
>sig_7790
TTCCCGGGGATCCCACGACCTTCGATCAGA
>sig_7791
AGAAGGAGATATACATATGGGCCATCACCA
>sig_7792
GCGAAATTTAAAGCGCTGATATCGATCGCG
>sig_7793
ATCCGGATGAAGCCGGGCGTTAGACCTGCA
>sig_7794
GTGTCAATAGCCCTTTGGTCTTCTGAGACT
>sig_7795
CTGCTCGGCCGGCCGTTTAAACCGAATTCC
>sig_7796
ATTTCTGAAGAGGACTTGAATGGAGAACAG
>sig_7797
TTGATATTAATAGGGGATCGCAGTGGTGAG
>sig_7798
CTGCTCGGCCGGCCGTTTAAACCGAATTAT
>sig_7799
TCACCATCACCATCACGGATCTGGTTCCAT
>sig_7800
CAAGGGCATCGGCATTCGCCATTCAGGCTG
>sig_7801
CGGTAAAGTCTCAATCAAAGGTCATCACCA
>sig_7802
GATCCAAGGCCTTCTAGATCCGGTGGGTTT
>sig_7803
CTTATGACTGTATTCTTTATCATGCAACTC
>sig_7804
CTGGGACTTCTGGAGCCTGTCGCCGGAGGC
>sig_7805
GCCACCATGGTGAGCAAGGGCGCCGAGCTG
>sig_7806
TGGTGATGGTGATGGTGGCCCATGGCCGCT
>sig_7807
CACGAACGAAAATCGATCTTCTATATAAAA
>sig_7808
CATTAAAGCTTATCGAAGCTTATCGATTCT
>sig_7809
GGATCCACGAGCTCGGACTCTTGTCGTCGT
>sig_7810
CCTCGAGGCCGCCGGCGTTGTGGATACCAC
>sig_7811
AGCTTTCATCAACATCGCGGCCGCCATAAC
>sig_7812
CGCTATTACGCCAGCTCAAGGTCTCTACCG
>sig_7813
AGCTGGTCCCGGGAGCTCGCTCGAGTCGAC
>sig_7814
GTACTAGTCGACTCTAGTGTGCTTGGGAGT
>sig_7815
ACATGGCTGAATATCGACGGTTTCCATAGG
>sig_7816
TCGAAGGATCCTACGTAGAATTCCCTAGGG
>sig_7817
CGACGGGATCTATCATCGTTTCGAACAAGC
>sig_7818
GTCCGACACGGGGATGGATGGCGTTCCCGA
>sig_7819
ACAGGTATTTATTCGGCGCAATTGATATCG
>sig_7820
CACGACGGCTGCCGCGCGGCACCAGGCCGC
>sig_7821
CACCGACGCCGGCGTGCAGCCGGTGTATAG
>sig_7822
AAACCACACCTATGGTGTATGCAAAGGAGG
>sig_7823
GGGATCCCCGGAATTCCCGGGTCGACTCGA
>sig_7824
TCAAGCTTGGGCCCTATTCTATAGTGTCAC
>sig_7825
CAGAATACAGCAGCCTGCATTAATGAATCG
>sig_7826
CTCTAGAAGCTTGCGTTGCTGGCGTTTTTC
>sig_7827
TGCTCCCAAAGATCTGATCATATGCATCCG
>sig_7828
AATTCTACGTAAGCTTCAGCCTCTCTTTTC
>sig_7829
GTGGCAGGGGCGGGCGTAATTTTTTTAAGG
>sig_7830
GGAAGCTGATTGGCTGCTGCCACCGCTGAG
>sig_7831
TGGTGATTTTTGCGGACTAGAACGCGTGAT
>sig_7832
AGCATTTCGATGATGGCAACTCCAAATGGG
>sig_7833
ATCCCATAACTTCGTATAATGTATGCTATA
>sig_7834
GGCCGGATCCGCCTCGACCAAAGCGGCCAT
>sig_7835
TTTTATTTTATTATACGCAAGGCGACAAGG
>sig_7836
ACCGGTGCCCTGTACAAGAAAGCTGGGTCC
>sig_7837
GGAGGTTAATATTATGCACCATCACCATCA
>sig_7838
AGGTCAAAGACAGTTGACTGTATCGCCGGT
>sig_7839
TCATTAATGCAGCTGCGATGTACGGGCCAG
>sig_7840
AAACCACACTAGTGCTGGCGGCCGCGAATT
>sig_7841
TGCGCAGCCTGAATGGCGAATGGCGCGAAT
>sig_7842
TATAATAAAATGACTTATAGGTCAAAAGTG
>sig_7843
CGTAGTCCGGCACGTCGTACGGGTAGGCGG
>sig_7844
CTCGCAGTCGGAATTATTCCAATGCTTCGT
>sig_7845
GGATTAGATCTCTCGAGACTAGTGCCTAGG
>sig_7846
CAGGAGCTTTGACAACACAACAATGGGAGC
>sig_7847
AGCTCATCTATGTCGGGTGCGGAGAAAGAG
>sig_7848
CGATGGGGTACCGAGCTCGAATTCACTGGC
>sig_7849
TCGCCCCGGGGGCGAGCGTCGAGATCGGCT
>sig_7850
CATCTAGAACTGCAAAAAAAAGCCCGCTCA
>sig_7851
CATCAGGGACAGCAGGCCAGCAAAAGGCCA
>sig_7852
GGTTGTCGGATCCCCGGGAATTCGAGCTCG
>sig_7853
TTCTAACTCTGTCATCGGTACCCAGGCGGG
>sig_7854
GGGGAGCGATCGACGTACGTTCGAACAATT
>sig_7855
CCACCAGCCGCCAGATTGAGATCCCCCCGG
>sig_7856
AATAATTGTGAGCGCTCACAATTCTAGACC
>sig_7857
TCGAACTGCGGGTGGCTCCACGCGCTTGCA
>sig_7858
TCTAGCCACTGTCACAAGCTGGCCAGGCCA
>sig_7859
GAGTCCGCCCAGTAGTGGCTCCAGAGCCCA
>sig_7860
TAGCATATGAAAACTGAAGAAGGTAAACTG
>sig_7861
AAGGCCTCCTTGAAAGGATTTCCCTTCGTT
>sig_7862
ATCATCATCACAGCAGCGGCCATATCGACG
>sig_7863
GTAATTTATTGTGGATTCTTTTGAGTATAT
>sig_7864
ACCTAGTATAGGGGACATGCTGTTATCAAC
>sig_7865
GGACGGTAGAGACCTTGAGCTGGCGTAATA
>sig_7866
CGAGCGGTATCAGCTGATAACGCAGGAAAG
>sig_7867
GGTACGTCGCTTTCGGTCCTAGCCAGCGCA
>sig_7868
CAATTAACCCTCACTAAAGGGATCCCTATA
>sig_7869
CTTCTGAGCGGGACCCGCAAAAATCACCAG
>sig_7870
GGTGGATCCGTCGCTGACCCGGCCTTCGGC
>sig_7871
CATGATTACGTTAGCAACTTGTATGTTAAC
>sig_7872
TGGTGGACAGCAAATGGGTCGGGATCCGGC
>sig_7873
ATTCTGGAAGAAATAGCGCCATTCGCCATT
>sig_7874
TTTGAGTTTCCTTGCATGAATCCATAAAAG
>sig_7875
TTCGCGTTGCTCGGTTGTCCAACCCCGGAA
>sig_7876
TATAGAACTCGAGCAGCTGAAGCTTGCATG
>sig_7877
CGGGATCGAGATCGCATTAATGAATCGGCC
>sig_7878
CTGATCTTAATTAATTATCACCACTTTGTA
>sig_7879
TGCCGGGAATTATTCACCACTCCAAGAATT
>sig_7880
TAATGAGGTCATCACGGCACAGGACGGGTG
>sig_7881
TGGCGAATGGNAATTCCAGACGATTGAGCG
>sig_7882
TCCGGCCAGGACGACGAGGCTTGCAGGGAT
>sig_7883
CGTTGTCAGAGTATTTGCAGAAACCTGGTC
>sig_7884
CACACAGGAAACAGGATCGATCCATGGAGA
>sig_7885
CAAAACAGCCAAGAACATTTTCTCCTTTAG
>sig_7886
CGCTATGATACAGGAGTAAAACCGCCGAAG
>sig_7887
GCAGCGTGAAGCTAGCGGAATTAATTCATG
>sig_7888
GATAATAAGTATACCATCTTAGCTGGCTTC
>sig_7889
CGATAAGCTCGGAATTCGAGCTCGCCCGGG
>sig_7890
TATGGGATCCAGTCTTCGCATGCATGAAGA
>sig_7891
GATAACAGGGTAATCCCCTGGCACGACAGG
>sig_7892
TGGGCCCCCCCTCGACATGAGTAAACTTGG
>sig_7893
GCGCGCCTTAATTAAGGAGTCTGACGCTTC
>sig_7894
GTCACCCCAGGTAAGACCCAGGTCAGGGCC
>sig_7895
AAAAAGCAGGCGAGAATCTTTATTTTCAGG
>sig_7896
AAACTTGTGATCCAGATCTGAGTCCGGACG
>sig_7897
ACGAAGCATTGGGATCTATCGAATTCTAGA
>sig_7898
CTCGCGCCCCCTGGACCCCCCGGCCCAGCG
>sig_7899
AACAAAAGCTTGCATGCCTGCAGGTCGATC
>sig_7900
AGTCACGATGAATTCCCGGGGATCCAACAG
>sig_7901
CTGCAAGATCTGCGGCCGCTTGGAGCCACC
>sig_7902
GGGCCAGGGTCTTTCACGTCTAGGGAGGCA
>sig_7903
GGATGACGATGACAAGGCTTAGAGCTCGAA
>sig_7904
AAGTCACTGTTGTTTAAGACCTCTGCTGGC
>sig_7905
CACGGGCCTGCCACCATACCCACGCCGAAA
>sig_7906
TGCTAGCTTGGCACTGGCCGTCGTTTTACA
>sig_7907
TAAGTCATTCAAAATTTTCCTGTAGGCAGG
>sig_7908
TCGACATCTTGGTTACCTCCACGGGGAGAG
>sig_7909
GTCTAGGGTACCTCTAGGAATTCTCTAGCC
>sig_7910
TTGAATCTCCCGTCGTGTAGATAACTACGA
>sig_7911
TCGGATCCGACTCGAGTCCTGCAGGCATGC
>sig_7912
AACGCCCTGGCAGGGGGCGCAGGAAACGCC
>sig_7913
ACATATGGCCATGGGGATCCGCGGCCGCCG
>sig_7914
CTATGAAATTCTTTTTCCATCTTCTCTTGC
>sig_7915
CTTGAGCAGACATCACAATGGAAGCTTGAG
>sig_7916
CGTACGCCTGGCGGTGAAAGCGACATATGT
>sig_7917
CCGGGAATTCTGCAGGATCCGTCGACTCTA
>sig_7918
CTCGCGGCTTTCGAACCAGCTGGTTAACTG
>sig_7919
TTACGCGTGCTAGCCCATCAACAAGTTTGT
>sig_7920
CGTGCTGGCNTGCCGGGTCCCCCNATNAAG
>sig_7921
TCTTCTCCTTTCGACATGGAATTTTGCCTC
>sig_7922
CGACAAGCTAGCTTGGATCCGCGTCATCCA
>sig_7923
AATTGACACCATGGCAGGCCTTGCGCAACA
>sig_7924
ATCGCGATAGGTGACAACACACCATTTGAA
>sig_7925
CAAACTACGTATAACTAACTAAGGATCCCT
>sig_7926
AAAGCTGTCTTCGGATCCGATATCGAAGAC
>sig_7927
GAAGGCCGGGTCAGCGACGGATCCCCGGGA
>sig_7928
CATCGATAAGCTTGGCAATTCCCGATCTAG
>sig_7929
CGTCAGAGAAGGGAGCGGCCATGGGAATTC
>sig_7930
ACATAGTTAGACATTTTAATTGATGAAACT
>sig_7931
CCCGGCCGCCATGGCGGCCGCGGGAATTCG
>sig_7932
CTCTAGAGGCCATGGCGGCCGCACTAGTGG
>sig_7933
GGGAATTCGAAGCTTCGACGAGATTTTCAG
>sig_7934
GTCTGTGCCAAGAAAGATGCCGGACTGGCA
>sig_7935
AGGCACACTTAATTATTAAGAGGTAATACC
>sig_7936
GATCCACAGATATCCCATGGCCTTGTCGTC
>sig_7937
CTGCCTTAAAAAAACTGCAGTCAGAAGAAC
>sig_7938
TTGTGTATTTTAGATTCCAGACATGATAAG
>sig_7939
GTTAGTTTAAACTATGATAGTTAATTAACT
>sig_7940
CGAATGAGCTTCTTCCGCTTCCTCGCTCAC
>sig_7941
TTCATCGGTTGTCGGATCCCCGGGAATTCG
>sig_7942
CGAGGTCGACCAGACGTGACTTGGACTCAA
>sig_7943
TTTAATTAAGCCCGGGCTGCAGCCCGGGGG
>sig_7944
CCGAGCTCGAATTCGAGCTCGGTACCCGGG
>sig_7945
TATGGTGATGGTGATGGTGGCCCATGGCCG
>sig_7946
CGGGTACCGAGCTCCTCGAGAGATCTGAAT
>sig_7947
CGGTGGAGCTCGAATTGACGCGTCGCCGGG
>sig_7948
GATACCACCACTACCGCGTGGCACCAGACC
>sig_7949
TCGAATTCGATAAGCTTTAATGCGGTAGTT
>sig_7950
TTCCGCGTGGATCCGCTTAGAGCTCGAATT
>sig_7951
TTAAGGTACGGACGAGTACCGCGGGCCCGG
>sig_7952
GCTGGTGGTGCTGGTACCGCGGATTCAAGC
>sig_7953
GAGGATGTCGAGCACCACCACCACCACCAC
>sig_7954
CCCTACTCTATGGGCTGGCACGGCGCCCAT
>sig_7955
TGAGAAATGATCTCCTGAATATTATTCGAG
>sig_7956
CATGTCGAAAGGAGAAGAACTTTTCACTGG
>sig_7957
AACTTGTGATGGGTACCTCGCGAAGGCCTT
>sig_7958
ATTTATTCGGCGCAATTGTCTCCCGTAGTG
>sig_7959
TCCGTTTGTCACGTCCGGCACGCCGCGAAC
>sig_7960
GAATTGGGCCCGTGGCCAAATCAGATGCCG
>sig_7961
TATTTCCGATAGGGGCAGTTAAAGTGAATT
>sig_7962
TCTACGAATCGCGATGGGCATCTGGCTTAA
>sig_7963
TTGTTGCTGTTCCTGTTCTGAATATACCGG
>sig_7964
TCCCCGGGTACCGGTCGCCACCATGGCCTC
>sig_7965
TTAAGGGGCCTAGGCAGCTGGACGTCCAGC
>sig_7966
TATGGTGATGGTGATGGTGGCCCATGGCGT
>sig_7967
GTGATTAAGCTTGAATTCTCTAGAGGTACC
>sig_7968
ATGGTGCCCTTGGTGGTCGACCTGCAGGCA
>sig_7969
CACACTGCTTCCAACAGGGACACCAGGATT
>sig_7970
GGTACCGGTCGCCACCATGGTGCGCTCCTC
>sig_7971
AACACCGGACAAAAAGGATCCCTGACATTT
>sig_7972
ACAGGATCCTGGTACCCGGGTCCCTGAAAG
>sig_7973
TCACTATAGGGAGACCCAAGCTTGCATGCC
>sig_7974
TGCGGTTGGCAGAAGCTATGAAACGATATG
>sig_7975
TAGGCTTTTGCAAAAAGCTTGGCATTCCGG
>sig_7976
GCGCGTAATTCTACTCGTAAAACAAGTGGC
>sig_7977
ATTACGCCGAATTCGAGCTCGGTACCTCGA
>sig_7978
CAACTAGCTCGATCTCGATGTACTCCGGCC
>sig_7979
GCGAATTGGGCGGGCGCGCCTGCAGAATTC
>sig_7980
CCCGGCATAAACGAGCTACCGCCGAGCCCA
>sig_7981
ACGAGGTAGCGGGCAAGGATCCGGACTACT
>sig_7982
GGGGGGCCCGGTACCGATGCATGCAAGCTT
>sig_7983
CTTATTCCCTTTTTTGCGGCATTTTGCTTC
>sig_7984
TNCCATTCGCCATTCAGGCTGCGCAACTGT
>sig_7985
CCAAGCTCAAGCTCCAATACGCAAACCGCC
>sig_7986
CCGGCGTGCCGTGAACCATCCGCGTCCTCA
>sig_7987
GGGAATTCGAAGCTTACGTAGAACAAAAAC
>sig_7988
GATGGTGGTGATGATGGACCATGGCCGCAA
>sig_7989
TATGATCACCAATTGAAAGGTATTTACCGC
>sig_7990
ATCACCATCACGGATCCGTCGACCTGCAGC
>sig_7991
GCTTGGCACCACGTGTTAATTAAGATCTAG
>sig_7992
AAGTGCCACCTGCAAGCTTGGCTGTGGAAT
>sig_7993
GATAAATGCTTCAATAATGCTTCGTTAATA
>sig_7994
CACCGTCTAGATTTAAAGATCTGGTACCGC
>sig_7995
CCCCAAACAGGAAACGCAGCTGTAATCCGG
>sig_7996
TAACTTTAACAGATGGGGTTTTTCTGTGTG
>sig_7997
CAATAATGACAAGAGAGAATAACATGACTG
>sig_7998
TTGCTCGAAATTCGACTTTTGGAATTCGAG
>sig_7999
ACTTTACTAAGGAGAATTTATCATGTCCCC
>sig_8000
TCCCATGGCGATATCGGGGATCCGAATTCT
>sig_8001
GGTTTAGCACTCCCGGGTTTAGCACTCCCG
>sig_8002
AATCCTAGACCGATGAAGGGTGGAATGGAT
>sig_8003
GTTGGAATTCTACGAATGCTATTTGTATAG
>sig_8004
CAATTAGAATGAATTCTTATAATTTTTTTA
>sig_8005
TGGACCACTGGAGCTGCCCCTCAGCTTGAG
>sig_8006
ATGCGGATCCGTGATGGTGATGGTGATGCG
>sig_8007
GGAGGCGCCGGTGGAGTGGCGGCCCTCGGC
>sig_8008
CTACTCCCCTAGAGCTCCCATGTGAGCGAG
>sig_8009
CCCACAAGGTGCTTCCATGGCTCTAAGACC
>sig_8010
GTCGCGGATCCGAATTCGAGCTCCGTCGAC
>sig_8011
GATAGAGTCTTACTACCACCAAAACATCAA
>sig_8012
TCCTGTATCATAGCGGCCGCCAGGTGGCAC
>sig_8013
TTAATTGTCAACAGCTCATTTCAGAATCCT
>sig_8014
AGCAAAAGCTCATTTCTGAAGAGGACTTGA
>sig_8015
GGCCATTGCGGCCGCTTCGAGGCTGCCTCG
>sig_8016
GAAGCTTTCTAGGATCGATTCTAGCTCGAG
>sig_8017
AATACTCATACTCTTCCTTTTTCAATTATA
>sig_8018
GCCGCAATGCAGGCTTGTCGTGTGGTGGAA
>sig_8019
TCCGTATGGTGATGGTGATGGTGAGATCCT
>sig_8020
GCCTGAATGGCGAATGGCGACCCCGGTTGA
>sig_8021
CAGGTCGACTCTAGCTAGCAGGAACCGAGC
>sig_8022
CCACCGGCGCCTCCGGACTCAGATCTATCA
>sig_8023
GGAGTGATGGTGGTGATGATGGACCATGGC
>sig_8024
CTCAACACCCACAGAGGCGGCCGCTCTAGG
>sig_8025
TTCACACCGCATATGGTGCACTCTACGTAC
>sig_8026
TAGAGTCGATTTAAATGACTGTTTAAACCT
>sig_8027
TTCGCAGATCTGTCGATCGACCATGGTACG
>sig_8028
GTCGACGGTACCACCACTCCGCAGACCCGC
>sig_8029
TCACCATGCTGTTATCAACCACTTTGTACA
>sig_8030
CCATTCGATTTTCTGAGCCTCGAAAATATC
>sig_8031
GGGACTCTAGAATGAGCCATCATCATCATC
>sig_8032
TTCGTGCGAGCTCATCGATTTCGTTCCACT
>sig_8033
CAATGGGCCGGATCCTCTACGCCGGACGCA
>sig_8034
GATACATTTTTATGCCACTTTTTGGTTACG
>sig_8035
CGGGCGAGCTCGAATTCCGTGTATTCTATA
>sig_8036
GCCCTCCATGTACATCTTGATGCGCATACT
>sig_8037
CTAGGGAGGCAGACAAGGTATAGGGCGGCG
>sig_8038
AGGAAGTGGAGACAGTGAGGAGAAGCAGCA
>sig_8039
GCTATGACATGATTACGAATTCTGCTTTCC
>sig_8040
CCTTAAGGGCGAATTCGACCCAGCTTTCTT
>sig_8041
CTTCGAATTGCCCTTAAGGGCAATTCCTTC
>sig_8042
GAAGCATAAAGTGTCAAGCCTGGTCTAGAT
>sig_8043
CTGGCTGAGAGCCTCCATGATATCACCGCC
>sig_8044
TAACTATAACTAATAACGTAACGTAACGTA
>sig_8045
GGATCCGCGGCCGCAAGGATCTGCGATCGC
>sig_8046
GGCCCTGTGTGCTTGGAGAGGTGGCCAATC
>sig_8047
TCGACCTCTAGAGCCGGATCGATCCGGTCA
>sig_8048
TTCGCCCTATTCGAAGTCGTATTACAATTC
>sig_8049
ATTGAAAACTATACACAAAACAAGTCAGAT
>sig_8050
AAGATTCGGCCATTTTCGCGGGAAAACTGA
>sig_8051
TTCTTGACGAGTTCTTCTAATAAGGGGATC
>sig_8052
TCTCTCCAATTTTGTCCTTGGAAATTATTT
>sig_8053
CGCCTTGCAAGTGACAGTGACTCTCTCTCC
>sig_8054
CTGTACCAAGCTTAGCATGCCAAGGGCAAT
>sig_8055
ATTCTTCCAACTGATCTGCGCGAGCTTTAA
>sig_8056
AGGCAGCCAATGGGCCGGATCCACAGGACG
>sig_8057
TAATAAGGGTAACTATTGCCCTGCGGTAAA
>sig_8058
CATGGTCTCAGCGCTTGGAGCCACCCGCAG
>sig_8059
TTTTCTGAGCCTCGAAGATGTCGTTCAGGC
>sig_8060
GCTTTCATCGGTTGTGGGGATCCGTCGACC
>sig_8061
CCCTCCATCGTCCACCGCAAATGCTTCTAG
>sig_8062
TAGATGACGACCATCAGGGACAGCAGGCCA
>sig_8063
GTTTTATTCGCTCTAGGGTACCGAGCTCGA
>sig_8064
AGGTGTAAACCTTAAACTGTAATGAATTCG
>sig_8065
CGGCCGCTCGAGCATGCATCTAGAGGGAAG
>sig_8066
ATCAACCTCCTTAGGATCCCAATGCTTCGT
>sig_8067
CCGAGCTCGAATTCCGCTGGATTAATGAAT
>sig_8068
GCTTTTAAAGCTAGCTTTTAAGGTTTCACC
>sig_8069
CGCCCTTTCGAAAGATCCCAACGAAAAGAG
>sig_8070
AGCTTGGGAGCTTGGCGTAATCATGGTCAT
>sig_8071
CTATAACTAGACCGTTTAGCTGGATATTAC
>sig_8072
CTAAGCTTATTTGTATAGTTCATCCATGCC
>sig_8073
TCTTTTAAAGATCTGATCATATGCATAGTA
>sig_8074
GCGCCCACCCTTGGTGAAGGGGGCGGCCGC
>sig_8075
ATGGATGAACTATACAAATAAGGATCCGGC
>sig_8076
CGACCTCGAGAGCTTGGCGTAATCATGGTC
>sig_8077
TATCAGGGTTATTGTCTCATGGATCTCGAT
>sig_8078
TCACGCTTAATAGCGTCCCCATGAGTAGGC
>sig_8079
AAAAGCTTGGCATTCCGGTACTGTTGGTAA
>sig_8080
TTTGTACAAACTTGTTGATCTAGAACGCGG
>sig_8081
GTCCCGACTAAGAAACCATTATTATCATGA
>sig_8082
ATCATAGGCTGTCTCTTATACACATCTCAA
>sig_8083
AAGCCGGATCCACGCGGCGTTTACGCCCCG
>sig_8084
GCTCTAAGCTTAGGCGCCGGTGGAGTGGCG
>sig_8085
AACTAGTGAGATCCTCTAGAGTCGACCTGC
>sig_8086
GAGCCGTACAACGCAACGCTCTGGATCCCC
>sig_8087
CCCCGTAGAAAAAATCAAAGAATCTTCTTG
>sig_8088
CTCAGTGGAACGAAATCGATGAGCTCGGGT
>sig_8089
TCGGCGGATTTGTCCTACTCAAAGCTTGGC
>sig_8090
TCGGTACCAAGCTTACTAGTGTCGACGAAT
>sig_8091
GTCGACGGATCCGTGATGGTGATGGTGATG
>sig_8092
ATTGCTGCAAATTCTCATGTTTGACAGCTT
>sig_8093
AACGCTTTTCCCGAGATCCCCCGATTTAGA
>sig_8094
GGGTACCGAGCTCGAATTCGTAACCATGGT
>sig_8095
TCACCAAGGGCGAGCTCAAGCTTGAAGGTA
>sig_8096
CCGGGCCTTTCGACCTGCATCCCGCCACCA
>sig_8097
AAAGGTAATCCTGTATAGTAATAGGGTATG
>sig_8098
TAGCGACCGAGTGAGCTAGCTATTTGTTTA
>sig_8099
TTTTGGTCATGTCGACCTGCAGGCATGCAA
>sig_8100
CAGCCGCCAGATTGAGATCCCCCCGGAATT
>sig_8101
CTGGATATCTGCAGAATTGCCCTTAAGGGC
>sig_8102
ATGACGATGACAAAGTTAACCGGTCCCCGG
>sig_8103
ATGGTCGCGACCCTACCCTCGATTGCAGGC
>sig_8104
TGCCCCCCCTTCTCGAACCCTCCCGGGGAT
>sig_8105
ATTGATCAATCAATCACCGGATCCCCCATG
>sig_8106
CTAGAACTATAGCTAGAATTCGCAAATTTA
>sig_8107
AGCTCCGGATGATCCATCTTTCAGGGTTAT
>sig_8108
CGCCCCGTGCCCCGGCCAAGCTCTCCTTCC
>sig_8109
CTGCTCAGTGCAGCGCTTAGAGCTCGAATT
>sig_8110
ACCTACCAGTTTTGCGCCTGCAGGGGGGGG
>sig_8111
CAGCAGACCAGCAGCAGCGGTCGGCAGCAG
>sig_8112
TTCGAGCTCTAAGCTCAGGTTGACTTCCCC
>sig_8113
AGCTGAAGCTTTCGCGACCTTCGATGAGCT
>sig_8114
TAGGGAATTGGGAATTGACACCATGGCAGG
>sig_8115
CTTTCTTGTACAAAGTGGGCATTATAAGAA
>sig_8116
AACAATTTCACACACAGGAAACAGCTATGA
>sig_8117
CTGCATGCAAATCCTGCTTTTCCACATCGG
>sig_8118
ACAAATAACGAAGAGCGGATCCCCGGGTAC
>sig_8119
GGCCTTTTTGCGTTTCTACAAAGGTGACCA
>sig_8120
TGGTGATGAGATCTGGATCCTCCCATGGTT
>sig_8121
GCAGGCACCATGGACCCAGAAACGCTGGTG
>sig_8122
GTTAGCGAGGTGCCGCCGGCATGCGGCCGG
>sig_8123
GTTAATGTCAGTTTCGGGGTCTGACGCTCA
>sig_8124
TGGGCGCCATCTCCTTGACGCGCCCTGTAG
>sig_8125
CGACCTGCAGGCATGCAAGCTTGGCGTAAA
>sig_8126
CATAAAGTCTAAAGCCTGGGGTGCCTAATG
>sig_8127
ATATGGTAAATCGCTGTAGTGCAGCTGGGG
>sig_8128
TCAAGGGCGAGCTTGTCATCGTCATCACCG
>sig_8129
CGCAGTCATCTTCCGCTTCCTCGCTCACTG
>sig_8130
CTGCAGATCTCGAGCTCGGATCCGCGACCC
>sig_8131
CTATAGTGTCACCTAAATAGCTTTTTGCAA
>sig_8132
CAACGTCGTGACTGGGGGTACCCAATTCGC
>sig_8133
AAATCAGTTTCATATTACTCTAAATCAGTT
>sig_8134
AGGTCGACTCTAGATTATTAGTGGTGGTGG
>sig_8135
TCCTCGCCCTTGCTCACCATGGTGGCAAAT
>sig_8136
CGACGGCCAGTGAATTCAGATCTGCATCTC
>sig_8137
TTAGAGCCTGCAGGCATGCAAGCTTGGCAC
>sig_8138
AGGAATTCGATAAGCTTCTAGGATCCCCAG
>sig_8139
AGCTCTAGATCTGCACCCAATCGGCAGGCA
>sig_8140
GTGTCCGAATTTCTGCCATTCATCCGCTTA
>sig_8141
TGAACTATACAAAGCTGTTATCACAAGTTT
>sig_8142
CTGTACCAAGCTTAGCATGCCAAGGGCCTG
>sig_8143
TTTGACAGCTTATCATCGATGTTCATATCG
>sig_8144
TCCTTCTTAAATCTAGATTACGCCCCGCCC
>sig_8145
TGGCTCCAGCCTGTCCTCGTACCAGCTTTT
>sig_8146
CAGGCGTAGCAACCAGGCCTTTAAGGGCAC
>sig_8147
GGATCGTCGACTTAATTAATTAGGCCTCTC
>sig_8148
ATCAATTTCACACAGGAAACAGACCATGGA
>sig_8149
TATTAGGATCCTCTAGAAGGCCTCTCGAGG
>sig_8150
TCCTGAATTCCTGCAGACTAGTAAGATCTG
>sig_8151
ACGTAAGCTGGCGGCCGCCGCGGCTCGAGG
>sig_8152
CTTNATNGGGGGACCCGGCANGCCAGCACG
>sig_8153
ACCCCCTGCCTCGCGCGTTTCGGTGATGAC
>sig_8154
AACTAATTATTCGAAACGAGGAATTCACGT
>sig_8155
GGCTGCAGCAATTCGGAGGCATATCAAATG
>sig_8156
TAGAATCAATCCTTTTTTATTATTGAAGCA
>sig_8157
GGCGACGATCGAGTTCAATGGTCGAACCAT
>sig_8158
ACTTCTCGACAAGCTTCGTCATCATGTGCA
>sig_8159
ACTCATTTTTTCCCCGGGTGCTGCAGCGAG
>sig_8160
AAAAGTGCCACCTGACGTTAACTATAACGG
>sig_8161
GTGGAGGTTTCGGATGCGTTAACCATCAGT
>sig_8162
GCTTCTTAAGCTGCGGCCGCGGCGTAATCA
>sig_8163
CGGGCGCGCCTGCAGAATTCTCGAGAAGCT
>sig_8164
GAATGGTGTCGTCGCCGCACTTATGACTGT
>sig_8165
AACCATGGCTAGCTCGCGAGTCGACGGCGG
>sig_8166
AGATCCATGCTAGCTGCAGCTCTGGCCCGT
>sig_8167
AAGAAAATGAGCCTATGACTATCATCTATC
>sig_8168
TCCCCCCCCCCCCTGCAGGTCGACGGATCC
>sig_8169
GGCCGCGGATATCTCTGTCGACGGTCATAG
>sig_8170
AAAGATCTGATCATATGCATCCGCGGGCCC
>sig_8171
TTGACTGGGGGTCTGCCTGAGGCTACCACC
>sig_8172
CCGATATCGCCATGGCCTTGTCGTCGTCGT
>sig_8173
GGTGTAAACCTTAAACTGTAATGAATTCGA
>sig_8174
AAGGATCATCCCTTCACCAAGGGCGAGCTC
>sig_8175
ACGCGTTATACCGGTATCCTGCAGGTAGCA
>sig_8176
GACCCGGGAATTCCTGGGGATCCCAGGGGC
>sig_8177
CATCGAGGGTAGGCCTGAATTCAGTAAACC
>sig_8178
TATTACACGGCGATCTTGCCGCCCTTCTTG
>sig_8179
AGGTGACGTCTAAGAAACCATTATTATCAT
>sig_8180
CCGCATTGAAGATCTCCGGAGCTCCCGGGA
>sig_8181
CGAAGGTCGTGGGATCCCCGGGAATTCATC
>sig_8182
GCCATTTAAACAACATCCCCTCCCCCTTTC
>sig_8183
GCTGCAGGTCGACGGATCCCCGGAATTCTC
>sig_8184
TATACTTTCTAGAGGATCCCCCTAGAGAAT
>sig_8185
GTAGGAATTCCCAGNNNNCTGGGATCCGTC
>sig_8186
CCTCACTGATCCGGCTCACGGTAACTGATG
>sig_8187
ATGAGCAAAAGGCCAGCAAAAGGCCAGGAA
>sig_8188
GTGAGCTCGTCGACCCGGGAATTCCGGACC
>sig_8189
CACATCCCCCTTTCGCCAGCAGATCCGTCG
>sig_8190
AGAAGAGATCGGAAGCCCATGGTGATGTCT
>sig_8191
GTGGCCTGGCCTCTGGGGCCGAAACTGTTG
>sig_8192
GGGAATTGCGAATTCGCAATTCACTGGCCG
>sig_8193
CCATCACGAAGAGGGCTGTAAATTTTTCTG
>sig_8194
TCGGATCTGATCGAAGGTCGTGGGATCCAT
>sig_8195
TCCCCCATATGCATTTTTTTCCTCCTTACC
>sig_8196
GCTTGGAACTGAGAAGACAGCGGAAGGGGG
>sig_8197
TGTGGTCGCCATGATCGCGTAATCGATAGT
>sig_8198
GCCAAGCTCTCGAGAGCTTGGCACTGGCCG
>sig_8199
AGTACTATTATGATCCCCATATATCCTTTT
>sig_8200
TTCTCCTCAACCATGGCGATATCGGATCCG
>sig_8201
AGCCGGCGGAACCGGCGGAGCCGGAAGCTT
>sig_8202
TTAGTATTAAGCAGAGGCCGGGGACCCCTG
>sig_8203
ACCCTTGGTGAAGGGGGCGGCCGCGGAGCC
>sig_8204
GTCAACACCGTTGTCGTTAGCGTACTGTTT
>sig_8205
ATCTTCTCTTTTCCATGGATCTAGAGGTAC
>sig_8206
AAAGACTCTAGACCTAGGCCTTAAGATCTG
>sig_8207
TCTGAAGTTTCCAACTGTAAAATTTTGTTG
>sig_8208
TATGGTGATGGTGATGGTGGCCCATGGTAT
>sig_8209
GAATTCATATGAGTAAAGGAGAAGAACTTT
>sig_8210
AAGCACCCATTTGCTGTCCACCAGTCATGC
>sig_8211
GTGGTGGCTCCGGTATTGAGGGTCGCTCTA
>sig_8212
CAGCGGCCATATCGACGACGACGACAAGCA
>sig_8213
TGATTGACCGGATCGATCCGGCTCTAGAGG
>sig_8214
GCGCCATGTTCACGCTTTGTTCTTCCATTT
>sig_8215
GGCAAGCCCCGGCGGTGGGCCCATGGATGT
>sig_8216
AGTCGACCTGCAGGCATGCATAAGCTTTTC
>sig_8217
TTCCCGGGATCCTAGGCGCGCCATGCATAG
>sig_8218
CGTGGAGGTAATAATTGACGATAGATCATT
>sig_8219
CTTAATGCGCCGCTACAGGGCGCGTCTCGA
>sig_8220
TCCCCTCTAGGATCCGAATTCGAGCTCCGT
>sig_8221
GACTCTGCATGGATCCGGTACCACTAGTCC
>sig_8222
GTCCCCCCCCCCCCCCCCCCCTGCAGCAAT
>sig_8223
GAATTCCTGCAGGATTCGAGGGCCCCTGCA
>sig_8224
CATTAAAGCTTGGATCCCTCGAGACTAGTC
>sig_8225
ATTAATCCCGCGGCCATGGCGGCCGGGAGC
>sig_8226
TAGCTTAATAAGCTTAATTAGCTGAGCTTG
>sig_8227
TTGGATCATAGTTCTAGCTAGTTCTAGAGC
>sig_8228
CTTTTTTTAAGGCAGTTATTGGTGCCTAGA
>sig_8229
CTGATGGAGCTGCACATGAAAAGCCGAATT
>sig_8230
AAAACGACGGGATCCCCGGGAATTCTTGAA
>sig_8231
CATGGGTCATCACCATCATCATCACGGAGG
>sig_8232
GAGTGGCAGGAATTCCTTAAGATTATTCCA
>sig_8233
AATTTGCGGCCGCTGAATTCGAGCTCGGTA
>sig_8234
TCTAGGCACCAATAACTGCCTTAAAAAAAT
>sig_8235
GATTCCGAATACCGCAAGCGACTTCTCATG
>sig_8236
ATTAAAGAACGGGCCATATAACTACCTGAA
>sig_8237
GAGCTCGAATTCATTACAGTTTAAGGTTTA
>sig_8238
CTGAGTGCATATAATGCAGGTCGACTCTAG
>sig_8239
AGCTCGAGGAATTTAAATCTGCGGCCGCAG
>sig_8240
GTTCCTGACTATGCGGGCTATCCGTATGAC
>sig_8241
AAAGGCGCGCCAAGTTTAAACAGTGGCCAG
>sig_8242
CGCATACTGATTGCCCTTCACCGCCTGGCC
>sig_8243
TCCCCCATATGCATTTTTTTCCTCCTTATA
>sig_8244
CACTGAGATCTCCGATCCTCTAGAGTCGAT
>sig_8245
CGTGGCCCGCGACCTTCGTCCCAGCGCACG
>sig_8246
ACGAATCGATGGGCATCTGGCTTAAAGTGC
>sig_8247
TATGTTTTTGGCGTCTTCCATGCTGTTATC
>sig_8248
TGACGGGTGGAGTGACCTTGGTGCGGAAAT
>sig_8249
AACTATAGATCCTCTACGCCGGACGCATCG
>sig_8250
TTTTTCTGGATGGAGGAGCTCTTCAATGTC
>sig_8251
ATAGCAGCGGTATGCATAAAATCGAAGAAG
>sig_8252
TCGATAAGCTTCGATAAGCTTTAATGCGGT
>sig_8253
TACCAATTGGGGTACCGAATTCCTCGAGCG
>sig_8254
ATCCGACGCTGTCGAAAATCGTGATCTGCT
>sig_8255
TGGGTCTTGTTGTTGGCGTCCCGGAAAACG
>sig_8256
GCCTGGCACAATAATTTTTCCTTTTTCAGT
>sig_8257
CTTGTGATAATTCCCTGAAAATACAGGTTT
>sig_8258
GCTAGCTCGAGATCTAAGTAAGCTTGGCAT
>sig_8259
TGGCGTACAGGTCTTTGCGGATGTCCACGT
>sig_8260
CCGTCGACCAATTGCTATCGCGGCCGCCGA
>sig_8261
TTCTGAGCTCGGTACCCGGGGATCCTCTAG
>sig_8262
ATCCGTTGACCTGCAGGTCGACCCAGATCT
>sig_8263
TGTTATTCTCTCTTGTCATTGAAAAAGGAA
>sig_8264
GAGGCCTGCGGCCGCAGATCTAGATCCATA
>sig_8265
TTCCTGGCCTTTTGCTGGCCTTTTGCTCAT
>sig_8266
TTTGCGCTTTGGGAAATATCTTCTTTAAGT
>sig_8267
AGTGGATCCGAGCTCGGTACCAAGCTTGGC
>sig_8268
GGCCAATTCGATCCATTGCTGTTGACAAAG
>sig_8269
GCAGAACGCTGTATTTTTTGAGCCAAATCC
>sig_8270
TGCATTAGCTAGAACTATATTTTTTGGACA
>sig_8271
CCCCGAAAAGTGCCACCTGGGTCGAGCAGT
>sig_8272
GGCAGAGCTTATCGATGATAAGCTGTCAAA
>sig_8273
CGACGACGACAAGGCCATGGCTGATATCGG
>sig_8274
AGCTCGAATTCTAATTCCGGCAGTTTATGG
>sig_8275
CTCTAGTTCGGTGACTAGTTATCGGCATAA
>sig_8276
AATTCAATGTACCATAAAAATTAATAACTA
>sig_8277
CCATGGCTCCAGCCTGTCCTCGTACCAGCT
>sig_8278
ATTCGGCTGGCTGGTTTATTGCTGATAAAT
>sig_8279
TGCTCTGGTTCTACAATCATCAGATGCACA
>sig_8280
TTCATCCATGGGCAGCAGCCATCATCATCA
>sig_8281
CCCCCCCCCCCCCGAGCTCATCGATTTCGT
>sig_8282
AGTGAGTCGTATTACAATAGTAAAGGAGAA
>sig_8283
CGCGTCGCCACGTAATAAATATCTGGACGT
>sig_8284
TCAGCGGCGGCCGGATCCGATATCGTTTGG
>sig_8285
ATTAAGCATTGGTAGACAGCTTTCTTGTAC
>sig_8286
CTTGACTAAAACAGGGATGAAAGTAGGATG
>sig_8287
GAAATATAGTAAATAAGATATCGATCGCGG
>sig_8288
AACCGAATTCCATGGCAGTCTAGAGGATGG
>sig_8289
GCGGCCGCCACCGCGGTGGAGCTCTGATAA
>sig_8290
CTCCTCATCTATAGTAATAATCAGCGGCCC
>sig_8291
GTGTAAACCTTAAACTGTAATGAATTCGAG
>sig_8292
GATCCGCTAGGGATAACAGGGTAATATAGA
>sig_8293
GACTCACTATAGGGAATTCGAGCTCCCGGG
>sig_8294
CAAAAAACTTGATTAGGGTGATGGTTCACA
>sig_8295
CAGATCCTCTTCTGAGATGATTTTTGTTCT
>sig_8296
ATTCCCCTGGCACGACAGGTTTCCCGACTG
>sig_8297
CTCTCTATAATTTCTCCATACCTGTTTTTC
>sig_8298
CCCTGAATGAACTCCAGGACGAGGCAGCGC
>sig_8299
TCACAGGTATTTATTCGCTGTAGTGCCATT
>sig_8300
GATATCCGTTTAGGCGCGCCCCAAACGCTT
>sig_8301
CTTCTTCAGTTTTCATATGCTATGGTCCTT
>sig_8302
TTACGGATTCACTGGAATTCTCATGTTTGA
>sig_8303
TCTAGAGGATCAAATCGAAACGATTATGAA
>sig_8304
GAGGCCTGCGGCCGCAGATCTAGATCCGCG
>sig_8305
ACTATAGGGAATTTGCGGCCGCTGAATTCG
>sig_8306
CAGCATGCAGGAAGCTTTTTGCAAAAGCCT
>sig_8307
GCTCGAATTCGGATCCTGGCTGTGGTGATG
>sig_8308
TCACACAGGAAACAGCGACGACTGCACGGT
>sig_8309
TATTAACGTTTACAATTTTATGGTGCACTC
>sig_8310
GCGCGAGGCAGCCTCGAGGGACCTAATAAC
>sig_8311
GCCACTCCACCGGCGCCTAAGCTTAGAGCT
>sig_8312
AAGCTTATTAAACTGCTGCAGCGTAGTTTT
>sig_8313
AGTAAGTCTCTCAAGCGGTGGTAGGCGGCC
>sig_8314
CGCTAGTTGATGCTGAGGATATCCCGCAAG
>sig_8315
AAACCCTCTTGCAGTTGCATCCGACTCGTG
>sig_8316
CCGAGCTCGAATTCCAGAAATTCCTGCAGC
>sig_8317
TAATCGATAATTGAAGACGAAAGGGCCTCG
>sig_8318
CAGGTTTTAAAACTTTTATGAGGATAACTC
>sig_8319
TCGAGATCTGAGTCCGGACTTGTATAGTTC
>sig_8320
CGGGCTATTCACGCGCCAGAGGAAAATAGG
>sig_8321
TTCATCAGCTTGGCGAGATTTTCAGGAGCT
>sig_8322
GATCTGATGATTCCCTTTGTCAACAGCAAT
>sig_8323
AATAACCTAGTATAGGGGAATGCATACCGC
>sig_8324
GATCTGAATTCGGCGCGCCAGGTGGCACTT
>sig_8325
ATGTTCAAGCAACAAGTCCACGGATCCCAA
>sig_8326
TCAGATCCTGCAAGCCTCGTCGTCCTGGCC
>sig_8327
GTGAAGCTGACGGATCGATCCGGGGAAATT
>sig_8328
GCCCCGGATCTTTGTGAAGGAACCTTACTT
>sig_8329
TCGCGGTCCCCCATCGATTCGTAGAGCCTC
>sig_8330
GTACGGCATATGTTTCCTGTGTGAAATTGT
>sig_8331
GCCAGATCCGTGATGGTGATGGTGATGCGA
>sig_8332
GGGTCGCTTCCATCAAAGTTTTAGCCCATT
>sig_8333
CTGAAAATCTCGCCAAGCTTGATATCGAAT
>sig_8334
CATGTCTGGATCCAATTGCAATGATCATCA
>sig_8335
ACAAATAHGGGGTTCCGCGCACATTTCCCC
>sig_8336
GTGGCATCAATTCTACTAATAGTAGTAGCA
>sig_8337
GCATAAGGAGGATTAATTAATATGGGGGAC
>sig_8338
CAATTACAGTCGACGAATTCCTCGAGGGAC
>sig_8339
CGGGACCCGCAAAAATCACCAGTCTCTCTC
>sig_8340
CCCGGGAATTGGGCTCGACTTAGTCAGGGT
>sig_8341
TGGTGATGGTGATGGTGGCCCATGGCGTTG
>sig_8342
AATGGAATAATTCTAGATGGGCCAACTTTT
>sig_8343
GGTGATGACGGTGAAAACCTCTGATGAGGG
>sig_8344
CCTAGAAGATCTCCTAGAGGTACCCTAGAG
>sig_8345
AACATCGCGGCCGCACCTAATACCCTATAT
>sig_8346
GGTCCATGGCGATATCGGGGATCCGAATTC
>sig_8347
ACTCATACTCTTCCTTTTTCAATATTCCCT
>sig_8348
TACTCGGATGGAAGCCGGTCTTGTTGACCA
>sig_8349
AGTGCTTGCGGCAGCGTGAAGCTAGATGAC
>sig_8350
GCATATGGCTAGCTCGCGAGTCGACTCTAG
>sig_8351
GAAGTCGAGGCATTTCGAATTCTAAATTAT
>sig_8352
GTGGTGCGGTATTATCCCGTGTTAACGAAT
>sig_8353
AGGCCTATTTAGGTGACACTATAGAACAAG
>sig_8354
CGTCCCACCATCGGGCGCGGATCCCGGTCC
>sig_8355
TCACAACCCCTTGTGTCATGTCGGCGGCCC
>sig_8356
TTCAAGCTGGCATGTGAGCAAAAGGCCAGC
>sig_8357
AAGTCAACCTGAGCTTAGAGCTCGAATTTC
>sig_8358
GGCGGCTGCAAGCTGGGCACTAGTATGAGC
>sig_8359
CCCCCAAACTCCTCATCTATAGTAATAATC
>sig_8360
CGACCGCATGCCTGTACACTCCGGAAGACG
>sig_8361
TGAGCAACGGCCAACTCTCGTTAACTAGAG
>sig_8362
GCAGCCTGAATGGCGAATGGCGAAATTGTA
>sig_8363
CAGTAACGTTAGATCTCGGTGACGGGCAGG
>sig_8364
TCGTAGTACGGTCGCAAAATTCGCTCCCTC
>sig_8365
AACTAATTATTCGAAACGAGGAATTCATAA
>sig_8366
TGCGTATTGGGGGAAGTGAGAGGGCCGCGG
>sig_8367
CTTTTAAAGATCTGATCATAGACGGATCCC
>sig_8368
GCGCTCCTCGAGGGATCCWCTAGAGTGTGT
>sig_8369
AGTCATGTTATTCTCTCTTGTCATTATTGA
>sig_8370
CGCGGCCGGCCTCGCAGCGGTAGCTGAAGC
>sig_8371
CTCGAATTCGTCGACCTCGAGGGATCCGGG
>sig_8372
CCGGTACCAGATCTTAGTTATTAATAGTAA
>sig_8373
GAATGGGCAAATATTATACGCAAGGCGACA
>sig_8374
ACCATGATTACGAATTCCCGGGGATCCACG
>sig_8375
TCCTCGCTCACTGACTCGCTGGCCTCGGTC
>sig_8376
TTGGGTACCGGGCCCCCCCTCGACGGCCGC
>sig_8377
GATTACGCCGCGGCCGCAGCTTAAGAAGCT
>sig_8378
CTCTCGAGGGTACCTCTAGAGAATTCAAGC
>sig_8379
ACAACGGTTTCCCTCTAGAATTACCTCATA
>sig_8380
CATATGCTAGTCCGAGGCTAGTCCGAGGCC
>sig_8381
GGTGCAGCCTTTTTTCTCCTGCCACCTAGA
>sig_8382
AGAGACTAGTGGAGGAAGAAAAAATGGCCT
>sig_8383
AAGGAGGCCTTCCTACAGGAAAATTTTGAA
>sig_8384
TGGTTCGGCCCGGGCGAGCGAGTTGAATTC
>sig_8385
CAATTTCACACAGGAAACAGCGTATGAGCA
>sig_8386
AGGAATTCGATAAGCTTCTAGGATCCGAAG
>sig_8387
GCCCAAGCTGGCGGCCGCCGCGGCTCGAGG
>sig_8388
ACCGAGCTCGAATTCATCGATGATGGTTGA
>sig_8389
TACCAGTAGAAACAGACGAAGAATCCATGG
>sig_8390
GGATCCCTCGAGGTCGACCTGCAGGCATGC
>sig_8391
ACGCCTTCGCGTTGCTCGGTTGTCCAACCC
>sig_8392
AACCTGTATTTTCAGGGCTCCTTCACCAAG
>sig_8393
GCCATAAATCCCTCCCTACAACTGTATCCA
>sig_8394
TACAAAGTGGTGATAGGGCCCGGGATCCAC
>sig_8395
TAAGAAGGAGATATACATATGGACGAGAAG
>sig_8396
ATATACTTAGATTGATTTAAAACTTCATTT
>sig_8397
GACTTGGCCAAATTCGTAATCATGGTCATA
>sig_8398
TGCGTAACATCGTTGCTGCTGCGTACCATG
>sig_8399
GCACTTGAACGTGTGGCCTAAGAAACTCAC
>sig_8400
CCGGGGCGGCCCCGCCGACCCCGCACCCGC
>sig_8401
TGAGACGGAGCCGGGCGTGGGCCGTCGCGC
>sig_8402
TGGCTTTCCCCCCCCCCCCCCTGCAGGTCT
>sig_8403
ATACAAATAACGAAGAGCGGATCCCCGGGT
>sig_8404
AGGCTTCCATTCACTGGCTCCCGTCCAGTA
>sig_8405
CGGTGGTTGTGAGCCATATTATATCTCCTG
>sig_8406
GCTTTGAGTGAGCCCTCCTGCCACGTCTCC
>sig_8407
CTCCGAGGAAGACTTGAACGGTGCTTAGAG
>sig_8408
AAATCAGATAAGCCATCTGTTGCTTCTGAA
>sig_8409
CAGACCCGCGGAGGGCCCCTGGAACAGAAC
>sig_8410
CTAGCTAGAGTCGACCTGCATCCCTTAACT
>sig_8411
TACCCGGGAATTCTCGAGAAGCTTGCGCAA
>sig_8412
TTAATAATGAAAGGGAAGGAATTCCAAGCT
>sig_8413
AGCTAGCGGAATTAATTCGACGCGGCGCAG
>sig_8414
GTGCCGGGCAGTGAGGGCGGCGACCTGGTG
>sig_8415
CGAGCTCCTTCGCGAGGTACCGGGCCCAAG
>sig_8416
GGGCGGGGCGTAAACGCGTGGATCCCCCTC
>sig_8417
GCAGCTTGAAGACGAAAGGGCCTCGTGATA
>sig_8418
ACCATGATTACGAATTCCCCGGATCTGCAG
>sig_8419
ATTGATCAATCAATCACCGGATCCCCGGGA
>sig_8420
ATAATACAATTTTCAGAATACGTTTTTTGT
>sig_8421
GGCGCCCTTGCTCACCATCCCGGGTTTGAA
>sig_8422
TCTGGGCGTTTTCCATTGTGGCGGCAATAC
>sig_8423
CTCGGCGGCCGCGATAGCAATTGGTCGACG
>sig_8424
ACACACATTCCACAGCAGATCCCCCGAATT
>sig_8425
ATTCTGCAGCATCGATGTCGACGGATCCAA
>sig_8426
AGGGCGGCCAGGAAGCCCCCGCCGGCATAG
>sig_8427
AGGAATTCGATAAGCTTCTAGGATCCGATC
>sig_8428
TTAATAGTTTGCGGCCGGGAAGCCGATCTC
>sig_8429
CAGACCGTTCCGTGCTGTAGTGCCATTTAC
>sig_8430
TAATGCAGGAGACAGCTGAGCGGCCGCCAA
>sig_8431
AAGCCGTCTGTACGTTCCTTAAGGAATTGA
>sig_8432
GCGATCCGCTAGAGGGAAACCGTTGTGGTC
>sig_8433
ACTAGAATTGTGAGCGCTCACAATTCTAGT
>sig_8434
AACAGCCACCAGCTTCAAGCTTCGAATTGA
>sig_8435
TGTAATCCTTGTCATCGTCATCCTTGTAGT
>sig_8436
TTGTTTTGAAGGCGAGTGTGGCGGTCGCAA
>sig_8437
CCCGCCATAAACTGCCAGGGAATTCCAACT
>sig_8438
GAATAATGTGAGTTAGCTCACTCATTAGGC
>sig_8439
GGAAACGATAGGTTAATTTCTAGATTTACG
>sig_8440
GATAAGCTGTCAAACATGAGAATTCTTAGA
>sig_8441
AAATCAGTTTCATATTACTCTAAATCGCGG
>sig_8442
AACCCTCACTAAAGGATCCCTATAGTGAGT
>sig_8443
CTCCTAGATCCCTCGAGGCTGTTTCCTGTG
>sig_8444
TACAAATAAGCTTAGAGCTCGAATTTCCCC
>sig_8445
GTCAACAGAAAAGGATCTCCCCAGGTGGCA
>sig_8446
AGTGGTGATATTAATGAATCGGCCAACGCG
>sig_8447
CACATGTTCTTTCCTGCGTTATCAGCTGAT
>sig_8448
CAGTTGTACAGTTCATCCATGCCATGTGTA
>sig_8449
GGTTTTCCAGAACCTCGAGGCTAGCATGCA
>sig_8450
CACTATAGAATACAAGCTTGGCACTGGCCG
>sig_8451
TGGTGGCTCCGGTATTGAGGGTCGCTCTAA
>sig_8452
ATTTAGGTAGTGCATTATAGCGGCCGCTTA
>sig_8453
AGTGGTCGTTTGACAGTTAGTGCATTGGGT
>sig_8454
TGCAGCTGGTAAGGATCGCTTGGAAGTTTC
>sig_8455
CAGCAATACATCTCAAGCCCTAAGAATACA
>sig_8456
CCTGGGCGGCTTTACTACCCTCTGATGAGA
>sig_8457
ATGACAGGCCAGGCTCCGTCTTGATGGGAC
>sig_8458
CCCTCCAAGCAAGGGTCCTCCTGAAAATGT
>sig_8459
TTTCACACAGGAAACAGCCTCGAGGATCTT
>sig_8460
ACAAGGATGACGATGACAAGGCTTAGAGCT
>sig_8461
TCTCTAGAACTAGTAAGCTTATCGTCATCA
>sig_8462
ACGGAGCTCGAATTCGGATCCGACCCATTT
>sig_8463
CCCCAACTTGATATTAATACAACTTGATAT
>sig_8464
TGACTGCAGCAATGGCAACAACGTTGCGCA
>sig_8465
TATGGATCCCCAGCTTGTTGATACACTAAT
>sig_8466
TCCAAGCTCAGATCTCGAGCTCGGTACCCG
>sig_8467
ATCGATCCGCTAGAGGGAAACCGTTGTGGT
>sig_8468
CTCTTTTCATCGATCTTGTACAGCTCGTCC
>sig_8469
AGCTCGCCCGGGGATCTCAATCTGGCGGCT
>sig_8470
CGGTACCCGGGGATCCGATATCCATATGAC
>sig_8471
GAAGCTTGAGCTCGAGATCTGAGTCCGGTA
>sig_8472
GATCCTCTAGATATCTAGAAGCTTTTAAAA
>sig_8473
GTTGAACAGGTTCGCGCTGTGGAAGACCAA
>sig_8474
CGAGAGATCTAATTCCGGCGCCTAGAGAAG
>sig_8475
CCCTTTCGTCTTCAAGAATTCTAGGCTTTA
>sig_8476
TAGATTCATAAATTTGAAGCTTTAATGCGG
>sig_8477
TACCGAGCTCGAATTCCTCGACCTGCAGGC
>sig_8478
TAGCCATATGGCTGCCGCGCGGCACCAGGC
>sig_8479
CGGCCGCCATGGCCGCGGGATTAATCACTA
>sig_8480
TACAGATCTAGTATGACGTCTGTCGCACCT
>sig_8481
GAAGTCTATCAGAAGTTCGAATCGGACGGA
>sig_8482
ATGACCATGATTACGCCAAGCTAGCTTCCC
>sig_8483
TAGACCAGTTTGTGATTAACCTCAGGTGCA
>sig_8484
AATTCTGGCAAATATTCTGAAATGAGCTGT
>sig_8485
TAAAGAGCGTTTTGAAGAAATAACCAAGAA
>sig_8486
ACACCACACCCACACACCACACCACACCAC
>sig_8487
GGAATATGTGATACAGGATATATTCCGCTT
>sig_8488
GATCCACAGATATCCCATGGAACCGCGTGG
>sig_8489
AGCCTCGGGCATCCAAGCAGCAAGCGCGTT
>sig_8490
GCAGCAGCATGCAGGAAGCTTTTTGCAAAA
>sig_8491
TCACTGGCAAGCTTCAGGGTTTATTTTGAA
>sig_8492
TCCAGATCCCCCGAATTCTCCAGCTTTTGT
>sig_8493
GCAACCCTCCGCCATAACCTCACCGAATAA
>sig_8494
CGACGGCCAGTGCGGCCGCGAATTCGAGCT
>sig_8495
GGTGCAGAGCCATAAGGGATCCCCCTCAAG
>sig_8496
TTCGAGCTCGGTACCCGGGGATCCTAGAGC
>sig_8497
TCCATTCAGTCTATTAATTGTTGCCGGGAA
>sig_8498
AGATCCAGATCTCGAGCCCGGGCTAGCACG
>sig_8499
GATGGAGCCGGGTGCAGAGCCATAAGGGAT
>sig_8500
GAGAATTGGTCGACGATGTAGGTCACGGTC
>sig_8501
TCAATTTCACACAGGAAACAGACCATGGAA
>sig_8502
GGGATCCCGGCGCGCCCCTCGAGCTAGAAA
>sig_8503
ATATCAGCCATGGAACCGCGTGGCACCAGG
>sig_8504
TCGAATTGACGCGTCAAAATAAAAAAGGGG
>sig_8505
ACGTATTATTAGTGGTGGTGGTGGTGGTGC
>sig_8506
CATGAGACAATAACCCTTGATAAATGCTTC
>sig_8507
GCAGGTCGACTCTAGAGGATCCCCGGGTGG
>sig_8508
ACCTCGAGAGATCTAATTCCGGCGCCTAGA
>sig_8509
AGCGGGAAGCTAGCTTGGCGTAATCATGGT
>sig_8510
GTACCGGTTCGAATGATGACGACGACAAGA
>sig_8511
GCCATAACCTCACCGAATTAATGTGAGTTA
>sig_8512
CCTCGCCCTTGCTCACCATGCTGTTATCAA
>sig_8513
GAAAAATCACTCAGGGTCAATGCCAGCCCA
>sig_8514
CGCATGCGATGCTGCAGCATCGAGCTCTCC
>sig_8515
ATCCAAGCTAGCTTGTCGACGCGTCATCCT
>sig_8516
CAGCCAAGCTCTCGAGAGCTTGGCGTAATC
>sig_8517
TCCACGTGGGAATGGTACCATGAGCTCCAA
>sig_8518
CCAATAACCTAGTATAGGGGACATGCTGTT
>sig_8519
GATATACCATGGGTCATCACCATCATCATC
>sig_8520
CCTTAACGTGAGTTACGCGTCGAAGCCGAA
>sig_8521
CGATGCGGCCGCTCGAGACTGCAGGCTCTA
>sig_8522
CGTAAGCGGCCCCTATAACTCTCTACGGCT
>sig_8523
ATATATCCCTTTTCTCCGATTTTACAACGG
>sig_8524
GATGAAGTACAGAGATCAGAGAGCTGGGAA
>sig_8525
CCTGCAGAACATTTCCGTGTCGCCCTTATT
>sig_8526
TACGGATCTCGAGGAATTCAGGCCTCCATG
>sig_8527
CTGATGAGGGCCCAAATGTAATCACCTGGC
>sig_8528
TTCTCTCATCCGCCAAAACAGCTGTTCCTG
>sig_8529
TCGGCGCGCCCACCCTTGGTGAAGGGCTCC
>sig_8530
ATCGATGAACGCTGACGTCATCAACCCGCT
>sig_8531
CAGTGAATTAATTCGTGTATAACGGAGCCT
>sig_8532
GGTTCCGCGGAGCGAGGCGCAGTTGGATCC
>sig_8533
CCGGGTACCGAGCTCGAATTGACATAAGCC
>sig_8534
GCGTAGTCACGAATGAATAACGGTTTGGTT
>sig_8535
GTGGTAGCCGCCGTCGCGCAGGCTGAAGGT
>sig_8536
GGTACCCCCCGAATTCGTAATCATGGTCAT
>sig_8537
GGCCAAGGTCGCGCGGTTCGTCACGCGCGT
>sig_8538
CCATATGCTCGAGGATCCGGCTGCTAACAA
>sig_8539
AAACTACCGCATTAAAGCTCATATCGATGA
>sig_8540
CGTACGGCCGACTAGTAGGCTAGATTTGCG
>sig_8541
TCGCTGCACCCGTCTGGTGCCACGCGGTTC
>sig_8542
TTTGTCTGTTAAAGATAAGCATTTTTGCTG
>sig_8543
CGCGTAGTAGAACCGCCCGTCGGTCAGCTC
>sig_8544
TCGACAGGCCTGACGTCGGGCCCGGATCCG
>sig_8545
CGCCTAAGCGAGACGAAATACGCGATCGCT
>sig_8546
AATTCGTCGACAAGCTTGTCGACGAATTCC
>sig_8547
TAATGAGTTCAGGACAGACAGTGGCTACGG
>sig_8548
ATCTGATCCGCGCCCGATGGTGGGACGGTA
>sig_8549
ATGGTGATGGTGGTGCTCGAGTTTTTCGAA
>sig_8550
ATTGTCTCATGGATCTCGATCCCGCGAAAT
>sig_8551
AATTCGTCGACAAGCTTGTCGACGAATTCG
>sig_8552
GGTCGGGTGGCTCTAGCCTTAAGTTCGAGA
>sig_8553
GCAGTTCCATAGGATGGCGATGCAGGTGGC
>sig_8554
GTTAACGAATTCGATCCGGCAGTCTAGAGG
>sig_8555
TGCAATTAACTTTATAAGGAGGAAAAAAAT
>sig_8556
AGGTGACACTATAGAATACAAGCTTGGGCT
>sig_8557
CGCGAGCGGCCGCGCGGGTACCGAGCTCGA
>sig_8558
AACCGAGCTCGTCAATCTCAATCCCAAGGA
>sig_8559
CGATGCAAGTGGCACTTTTCGGGGAAATGT
>sig_8560
AGACGGAAAAATTATTTTATTAAAGAGTAG
>sig_8561
AGCAGGCCGCTCACCATGGTGGCGACCGGT
>sig_8562
TCCCGTGTTCAACTTGATATTAATACAACT
>sig_8563
CTCAGAATTCGAGCTCGGTACCCGGGGTGG
>sig_8564
CGGGCTGCAGGAATTCCTCGAGAAGCTTGC
>sig_8565
ATTAGGACATCTGCGGAGACTCTAGAGGGT
>sig_8566
GGTCGACGGCGCGCCGGATCTGTGTAATCC
>sig_8567
TCGGATCCGATATCGCCATGGAACCGCGTG
>sig_8568
ATTCTCTACACGTCTGATGAAGCAATTCTC
>sig_8569
GTGTCGGGGCGGCTTAACTATGCGGCATCA
>sig_8570
CAGAAGAATGATGATGATGATGGTGGCCCA
>sig_8571
TCGAGGGGGGGCCCGGTACCGATGCATGCA
>sig_8572
CCCCGGGTACCGGTCGCCACCATGGTGCGC
>sig_8573
CCGCACGATCTGCACCACGTCGGGCTTGCC
>sig_8574
CGTAAGCGGCCCTCGCGGCCCGCTAACGCG
>sig_8575
ACGGAGTAGCCCGTTACTCTAGTTAACCAT
>sig_8576
CGCGTCCTTCATGTGTCGCGCAGATCTGCG
>sig_8577
CTAAGAATTCTCATGTTTGACAGCTTATCA
>sig_8578
GAGTCACCGCGGAAAGTCCCCAGCGGAAAG
>sig_8579
TTCACACAGGAGATATACATATGAGTAAAG
>sig_8580
GTTTTTGGCGTCTTCCATGCTGTTATCAAC
>sig_8581
GATAGGGTGTCAAATCGATGGCCCCCGATG
>sig_8582
GCAGTTAAGACTCCTTATTACGCAGTATGT
>sig_8583
TCGAATTAAATTTAATTTTTTCATCGAAAT
>sig_8584
AAGGATCCATGGTGGAAGCTACTGTACACC
>sig_8585
GCAGCGGAGGGGTTGGATCCTAGTTCTAGC
>sig_8586
ATTACGGTTGGATCCAGTTGCTCAAAAAAA
>sig_8587
AGCGGCCCCTATAACTCTCTACGGCTAACC
>sig_8588
GGTATTTATTCGGCGCAATTGATATCGCGC
>sig_8589
GCGCCTAAGCTTAGAGCTCGAATTTCCCCG
>sig_8590
TGACAAGGTACCCGGGGATCCTCTAGAGTC
>sig_8591
TTCCTCGAGTATAAGAGCTCTATTTTTACA
>sig_8592
GCTTTCATCAACATCGCGGCCGCCCCCAAT
>sig_8593
TCGAATTCGTCTCTCCCTTTAGTGAGGGTT
>sig_8594
GCAATGGATAATTCGGCTTTTCATGTGCAG
>sig_8595
ATCGATTTGACACCCTATCATTGATAGAGT
>sig_8596
GCCCTCGAGGCCGCCGGCGTTGTGGATACC
>sig_8597
ATCATGGCCATGGTGGTCGGCTGCACGTCC
>sig_8598
CATCAGTCCTGAGCATTGTCTAGAGCGGCC
>sig_8599
TTCTTTCATACAAGACTTTTTTAGACTAAA
>sig_8600
GACAAGGCCATGGCTGATATCGGATCCGAA
>sig_8601
GAGGAAGACTTGAACGGTAGCGCTTAGAGC
>sig_8602
TAAAACGACGGCCAGTGAATTGTCCATTTT
>sig_8603
TCCATGGGCCCCCCCTCGACATGAGTAAAC
>sig_8604
TTCATTAGAATCAATCCTTTTTTATTATTG
>sig_8605
TGACCATGATTACGCCAAGCTTGCATGTTA
>sig_8606
AGTGAGTAAGCTTCACGCTGCCGCAAGCAC
>sig_8607
AATTATTCGAGGTAGCCATAATTGTCATCA
>sig_8608
TATGATCTCGGCGGCCGCGGATCCCCATGG
>sig_8609
CGCGGCCGCTCATATGTGCCATGGTTCGAC
>sig_8610
GGCAAGCCCCGGCGGTGGGCCCATGGGTGC
>sig_8611
GGATCGATTCTAGACTCGAGAGCTCCGATG
>sig_8612
AGTCACGATGAATTCCCGGGGATCCCACGA
>sig_8613
CCAAGCTTGGTCTAGAGGTACCGCATGCGA
>sig_8614
TCCGACATCACAACGGTTCTGGCAAATATT
>sig_8615
GTGTGGGAGGCAGCCAATGGGCCGGATCCA
>sig_8616
CTCAGATCTCGGTGACGGGCAGGACCGGAC
>sig_8617
GATTAAACTCGAGGAACACTTCAATGGCTA
>sig_8618
TCGACTCTAGAGGCCTATAGTGAGTCGTAT
>sig_8619
ACGGAGTAGCCCGTTACTCTAGTTAACGAG
>sig_8620
CCGATGCCGGGGAACGACAGGTGGGACGCC
>sig_8621
TTTAAATGAATTCGCGGCCGCGTCGACAAT
>sig_8622
ACTTAGTCTACTCGAGTTTAATCCTAGCCA
>sig_8623
TTGAATACGTCAAAAAGCACCGCCAAGCGG
>sig_8624
GAGGCGGCTCTGGTGGCGGTGGCAGTGGCG
>sig_8625
ATTGAACGACGGCGGGGGAGCTTTGGAAGC
>sig_8626
GCAGCCCTTATTGCCCGAATTAATTCCCCG
>sig_8627
ATGGTCATAGCTGTTTGGTACCCCCCCATG
>sig_8628
AATTCCCATGGTATATCTCCTTCTTAAAGT
>sig_8629
ACGTTATTTATGAGATGGGTTTTTACGATT
>sig_8630
TCCTCATTACCAATGCTTAATCAGTGAGGC
>sig_8631
GCCTACCACCGCTTGAGAGACTTACTCTTG
>sig_8632
GTGTGGGAGGCAGCCAATGGGCCGGATCCT
>sig_8633
GATGAGCTCTACAAACCACACTAGTGCTGG
>sig_8634
ACAGATCTCGGTGATGACGGTGAAAACCTC
>sig_8635
AAAGGGAACAAAAGCTGGAAATAGTACATA
>sig_8636
TGAAAAATAATTTTCCAATTTTTCCAGATT
>sig_8637
TCAACAAGCTGGGGATCCATATGACGTCGA
>sig_8638
CTTTCCCGGGCTTGAAGACGAAAGGGCCTC
>sig_8639
TCGATTCTAGGAAGCTTTCTAGGGATCCCG
>sig_8640
CTAATTGAGATGCAGATCTGAATTCACTGG
>sig_8641
CGAAATTAACCCAAGGGAACAAAAGCGGCT
>sig_8642
GAGGGTTAGGGATAGGCTTACCGAGCTCGC
>sig_8643
TATCCCGTGTTGACGGATCCCCGGGTACCG
>sig_8644
CGGTTTCCCTCTAGCGGATCGCAAGCTTGG
>sig_8645
AATTGGTCGACGGGATCCAAGGCCTGTGCA
>sig_8646
CTGGTGCCACGCGGTTCCATGGCTGATATC
>sig_8647
TCCACGGTGTGCGTCCATGGGCAAATATTA
>sig_8648
CCACCACCACTAATAATGACTAGTCAGCTG
>sig_8649
TAGAAAAATAAACAAATAGGGGTTTACCGC
>sig_8650
AAGCCGCTTTTATCGGGTACCGCGAGCTCA
>sig_8651
GCAAGCTAATTCGGTCGAAAAAAGAAAAGG
>sig_8652
GCACCAGCGGCGCCTGAGAGGAGCTTGAGT
>sig_8653
ATCTGATCGAAGGTCGTGGGATCCCCAGGA
>sig_8654
ACGCGTCCTGCAGCAATTCGTAATCATGGT
>sig_8655
TGGTGGCTGAGCTCGGTACCCGGGGATCCT
>sig_8656
GATGTTCCAGATTACGCTATCGAAGGCCGC
>sig_8657
AGGAGACCATGGACCCTGTTGTGCTGCAAA
>sig_8658
TGTCCCCCCCCCCCCCTGCAGGTCGACGGA
>sig_8659
AAGCTTCCTAGACCGCGGCTAGAGGTACCC
>sig_8660
CTCGACTGGACCTACACCGCAGGCCAGCGT
>sig_8661
CGAGATCGATCCTCTACGCCGGACGCATCG
>sig_8662
CGCAGGGGATCAACTCCTTCGTCGGTGTCG
>sig_8663
GCAAATGGGTCGGGATCCGGCTGCTAACAA
>sig_8664
TTCAGCTTTCTTGTACAAAGTGGTGATGAT
>sig_8665
GGAAATCCTGCATTAATGAATCGGCCAACG
>sig_8666
GTAACGTAACGTAAAATTTGTTTGATTTGT
>sig_8667
CGGCCATAATACGACTCACTATAGGGATCC
>sig_8668
GATCCAGATCTGGATCTCGAGGAGCTTGGC
>sig_8669
TGGAAGTTCAATGCCCGCAGACTTAAGTGC
>sig_8670
AGAGAGGCTGAAGCTGCAGGAATTCACGTG
>sig_8671
ATCCGTCGACCTGCAGCAATTCGTAATCAT
>sig_8672
CAGAATTCGGATCCACGAGCTCCCGGACTC
>sig_8673
AGCTTGCATCCCTGCAGGTCGACTCTAGAG
>sig_8674
CGTGGATCCAAACGGGCAGGCACCCAATGC
>sig_8675
AGTAGTCCCTATTTTAAACATTTCGTTCCT
>sig_8676
TGACCCTCTAGCAAGCTGCAAGATCCTGGT
>sig_8677
GGGATCCGTCGATCATATCGTCAATTATTA
>sig_8678
TATCATTGCCATTTCCCAACGCGTCGCCAC
>sig_8679
TTCCAGAACAGGGCCCAAGGCCTGGAGCTC
>sig_8680
AGAAGGAGATATACATATGGCTAGCTCGCG
>sig_8681
CTCAATACGCAAACCGCCTCTCCCCGCGCG
>sig_8682
TATAGAATACTCAAGCTATGCATCCCATTG
>sig_8683
GAGACCACAACGGTTTCCCTCTAGGATCCG
>sig_8684
TCAGGCGCCATTCGCCATTCAGCTGCGCAA
>sig_8685
AGGGGATAACGCAGGAAAGAACATGGGCAG
>sig_8686
GTAATGTCAGTGTTGACCTTCTTAACTGGG
>sig_8687
ATAAGCTTCGAATTCCGGATCCGCGCCTAA
>sig_8688
GATCGCCCTTCCCAACAGTTGCCAAGGGTT
>sig_8689
CGGCCGCACTAGTGATTAATCCCGCGGCCA
>sig_8690
AACCCGGGATCCTCTACGCCGGACGCATCC
>sig_8691
GACGGATCCGGGGAATTATTTCCTCCCGTT
>sig_8692
AGTTGCGCAGCCTGAATGGCGCCTAGTTAA
>sig_8693
TAATCTCAGAAGAAGACTTGAACCACCATC
>sig_8694
GAGCTCATGGTACCATTCCCACGTGGATAC
>sig_8695
CCGGGGATCCTCTAGAGTCGACTCTAGAGG
>sig_8696
GAAGAGATCGGAAGCCCATGGTGATGTCTG
>sig_8697
TCGTGATCGACATGCCCGCCGTGACCGTCG
>sig_8698
TCCTTATTTCTTTTTATGATTTAATACGGC
>sig_8699
TTGAATTCATCGATGATATCAGATCTGGTT
>sig_8700
AGTTCAAAATCACCAACTGGTCGATCCCCG
>sig_8701
GCAGTGACCTCAGGCAGCAGCTGAACCAAC
>sig_8702
GATCCCGACGCGTTCAATTGGCCACCACGT
>sig_8703
CTCCTTTACTCATATGTATATCTCCTGTGT
>sig_8704
CGTCAACTTGATATTAATAACACGGGATAA
>sig_8705
TATCAGCAATAAACCAGCCAGCCGGGCCGC
>sig_8706
TCGACCTGCAGATCTCTAGAAGCTTCTAGA
>sig_8707
CATTCGACGCCAAGGGATGAGGGGTCTGAC
>sig_8708
GACGATTTTGGCGCGCCTAAACGGATATCA
>sig_8709
CCAAGCTTGAATCCGCGGTACCAGCACCAC
>sig_8710
TGATTATGATCCTCTAGATCAGATCTCTTA
>sig_8711
GCTAGAAAGCTTCCTAGAGGTACCCTAGAA
>sig_8712
GCGGCCGCACCATGGCGCGTTCAACGCTCT
>sig_8713
CTAGTATGAACAAAGAAATTTTGGCTGTAG
>sig_8714
CGCGGAGCTCACTCAAAGGCGGTAATACGG
>sig_8715
GATTATGCAGAACCTCCAGGGCCAGATGGT
>sig_8716
ACGTGCGGACCGAGCGGCCGCGACCGCTTC
>sig_8717
CTGCCACCGCTGAGCAACTGCTGGTTCCGC
>sig_8718
TTCTTCAGGTAAGCATATTTCCGCGCAGCG
>sig_8719
GCGTACAGCATCGTGGTGTCACGCTCGTCG
>sig_8720
ATTTCACACAGGAAACAGCATATGAGCACA
>sig_8721
TCTTATCATGTCTGGATCCAAGCTAGTTTC
>sig_8722
AAAAAAAAAGCTTGTCATCGTCGTCCTTGT
>sig_8723
TGGGTGCTGCAGGTACAAGTTTGTACAAAA
>sig_8724
GGTCGACCATGGTCCGTCCTGTAGAAACCC
>sig_8725
TGGATGAACTATACAAAGCTGTTATCACAA
>sig_8726
TACCTTCTATAGTGTCACCTAAATAGCTTT
>sig_8727
CTGGGAAGGATCCCCATGGTATATCTCCTT
>sig_8728
TAAGCGGCCGCACTCGAGCACCACCACCAC
>sig_8729
TGAGTCGTATTACGCGCGCAAACTATTAAC
>sig_8730
CCTTATTGCCCGAATTCCCCGGGATCCGTC
>sig_8731
TCCACGAGCTGCCCGTGGAGGACTGCCCCT
>sig_8732
TTACCTTCGGAAAAAGAGTTGGTAAGCTCT
>sig_8733
GGATCTGCCTAGGCTTTTGCAAAAAGCTTA
>sig_8734
CGAGGCCTCGAGGCCTCGAGGAACGAGCTC
>sig_8735
TATCCTTGGTCCCGGGTCAGAAATAGTTTC
>sig_8736
GAGCCGGCGGAACCGGCGGAGCCGGAGTCT
>sig_8737
CCATACTAGTGGTGGTGGCGGTTCTAATAA
>sig_8738
AAAAACGGGGAGCTGATCAGATCTTTAAAA
>sig_8739
AGTCGTATTACGCGCGCGATATCAATTGCG
>sig_8740
ATAAGGATCGATGGGGATCCGAGCTCGAGA
>sig_8741
TTCCTTACCGTATTCATTTTCTAGAAAAAA
>sig_8742
GCCGGCGGAACCGGCGGAGCCGGAAGCTTG
>sig_8743
ACGGGGGACTCTAGAGGATCCCCGGGTGGT
>sig_8744
GCGGATAACAATTGAATTCGAGCTCGGTAC
>sig_8745
ATGGCAAGTGTTGTTGGTTGGGGGCCCCAC
>sig_8746
TAGTTGCCTGACTCCTAGAATGACATCTAG
>sig_8747
GAGACGGCCGGCTGGGCCACGTGAATTCAG
>sig_8748
GCTTCCGGCAACAATTAATAGACTGGATGG
>sig_8749
TAGAGCGGCCGGCCGCCTACTACTACTAAT
>sig_8750
GGTGGCGGCCGCTCTAGCCCGGGCGGATCC
>sig_8751
GAGACGGCCGGCTGGGCCACGTGAATTCAT
>sig_8752
CTCCTGATATCAGTAATCATGGTCATATGA
>sig_8753
TCTTCTAATACCTGGAATGCTGTTTTCCCC
>sig_8754
ACTTTTAAAAAGGGAACATAGAAATGTGTA
>sig_8755
ATATCGCCATGGAACCGCGTGGCACCAGGG
>sig_8756
AGATCTGAGTCCGGTAGCGCTAGCGGATCT
>sig_8757
TTACCATGGGGGATCCGGTGATTGATTGAT
>sig_8758
CATGATTACGCCAAGCTCGGAATTAACCCT
>sig_8759
CTTTGTTAGCAGCCGGATCCGACCCATTTG
>sig_8760
CCTGAAAATCTCGTCGAAGCTTGGCTGCAG
>sig_8761
CCCGGCTTCATCCGGATTGACTCTAGAGGA
>sig_8762
ATTTTTGCGGACTCTAGACTAGGTGGATCT
>sig_8763
TTGGCGCGCCTTTGCGATCGCAGACCTAGG
>sig_8764
GCGAGCTCGAATTCGAGCTCGGTACCCGGG
>sig_8765
ATTTGCAAAGCTCGGGATCTCGAGCTCGCG
>sig_8766
AGCCTTAGCGTAGGATTCCGCCTACTCACT
>sig_8767
TGCGATAAACTAGGTTTCACGCGAGGCTAG
>sig_8768
AGGTGCCGATATCGTTTACCCGCCAATATA
>sig_8769
GAAATTCGAGCTCTAAGCACCCATTTGCTG
>sig_8770
GCTTNNNNNNNNNNNNNNNNNNNNNNNNAA
>sig_8771
CCGGTACCGAGGACGCGGGCCGCATAACTT
>sig_8772
CAAAGAATTCCTCGACGGATCCGCCATGAA
>sig_8773
CACCTCCGAAGGCTAGTCTTCCCTGGCGCG
>sig_8774
TGCGATATCCCATGGAAGCTTGTATTCTAT
>sig_8775
AGCAGTCATTTTTTCTGAGCTCGGTACCCG
>sig_8776
GATGATACTTCATCTGGAAAATTGTCCCAA
>sig_8777
GCTGTGGAGTAGATCCACTTGCCGGGTGAC
>sig_8778
AGTTCTTCTGAGGGGATCCGTCGACCTGCA
>sig_8779
GCTGGCCTCGGTCGTTCGGCTGCGGCGAGC
>sig_8780
GGATCCCAAGCTTGGGATCTGCAGCAATTC
>sig_8781
GCACAGAACAAAAACCTGCAGGGAAACACG
>sig_8782
CTGTAGCCGCCTCGATCGCGCCCGCGTTCC
>sig_8783
TCGATGAGTTTTTCTAAGAATTCTCATGTT
>sig_8784
CATTTGGAGAGGACCTCGAGGGCCCCGGGG
>sig_8785
CTGAAAATACAGGTTTTCGCCGCCACCGCA
>sig_8786
TTGCATGCGCTGCTGCCACCGCTGAGCAAT
>sig_8787
CTATGCATATGATCAGATCTTTAAAAGAGG
>sig_8788
CGGATGCATCATGGAATTCACTGGCCGTCG
>sig_8789
TGGCTAGCGACATCGATGGCGAATTCGCCC
>sig_8790
CCCGGGTACCGAGCTCGATGCTTGTAAACC
>sig_8791
GCACATGATGACGAAGCTTGTCGAGAAGTA
>sig_8792
AAGTCGGGGATCTCGGCGGTGTGGTGCACG
>sig_8793
AGGATCGGAGATCTCAGTGGTGGTGGTGGT
>sig_8794
CCCTCTAGCAAGCTAGCTTGCGATGCAGGT
>sig_8795
CTCGAGGAGCTCGGTACCCATATGGCTGCC
>sig_8796
CAGTCATGCTAGCCATATGGCTGCCGCGCG
>sig_8797
CGGGCTTTGTTAGCAGCCGGATCCCGACCC
>sig_8798
CTCGACCTGCAGCCCAAGCTTTTTGCAAAA
>sig_8799
ACCGTCAACTCAGCAAAAGTTCGATTTATT
>sig_8800
CCCGGGCTGCAGGAATTCGATATATAGATC
>sig_8801
GTTACCAACAGCAGCTGCTGGTCTGTTACT
>sig_8802
CCTTGCTCACCATGACCACTTTGTACAAGA
>sig_8803
ACCTGTGGCGCCGGTGATGCCGACCTGCAG
>sig_8804
GGCGGCCGTGGCCAGCCCGGGCCTTGGTAC
>sig_8805
GAGCGGGCTGTTTTTTCCTGAGGCTGGACG
>sig_8806
AGTCATGTTATTCTCTCTTGTCATTGAAAA
>sig_8807
GACCCGGGAATTCGGGGATCCCAGGGGCCC
>sig_8808
AGAAGCTATTCGCCATTCAGGCTGCGCAAC
>sig_8809
CTAGTGACAGCGGCCGCCCCGGGAATTCCG
>sig_8810
ATCCTGGAAAACGGGAAAGGTTCCCTTCAG
>sig_8811
TTATCAATCTTCGTTTGTTGTGCTTCTCAG
>sig_8812
GCAATTCCCTTGTATCTCTACACACAGGCT
>sig_8813
CTGCAGGTCGACGGATCCGGGGAATTCCCG
>sig_8814
TCCATGGACCCGCGTCCCTCAATACCGGAG
>sig_8815
ATTTGTCGATTTCAATTTTGTCCCATGGCT
>sig_8816
TAATTTAAAAGGATCTGCGTAATCTGCTGC
>sig_8817
TCCGTCGACCTGCAGATCTGGGGAATTAAT
>sig_8818
GCAGTACTTGGTGATGGACACGTAGATTGA
>sig_8819
AGATCTGCAGCGGCCGCTCCAGAATTCTAG
>sig_8820
AAACGACGGCCAGTGCCAAGCTAGCTTGGC
>sig_8821
TCGGATCAATTCATCGATGCTGATAGAAAC
>sig_8822
AACGCCGCGGCCAATTCGAGCTCCATGAGC
>sig_8823
ACTCTGAGTTGTCCACAGATGCCAGGTCTG
>sig_8824
GACCTGCAGGCATGCAAGCTTAGCTTGAGC
>sig_8825
ACTCGAGACTAGTCCATGGATCGATGCTAG
>sig_8826
CAGCCATCGGAAGCTGTGGATTGGCTGTGC
>sig_8827
CTTCTCCTTTACCCATGGTGGCGACCGGTG
>sig_8828
CAGCCTGCTTTTTTGTACAAAGTTGGCATT
>sig_8829
CTGACTGGGGCCTGCAGGTCTGGACATTTA
>sig_8830
CAGGAAAAAAAAGCCCGCTCATTAGGCGGG
>sig_8831
TTCGTCTTCAAGTGTCTGTAAGCGGATGCC
>sig_8832
TTGTAACGCGTTAATTTAAATAAACAATGG
>sig_8833
TGACAGCTTATCATCGATAAGCTTACTCCC
>sig_8834
ATTTAGTTTTTAGATTTTGGAAGTGAATTT
>sig_8835
TAATGTCAGTTGAATTTTACAACTCTAACA
>sig_8836
CCGGGGATCCTCTAGAGTCATTGTTTAGGT
>sig_8837
TGAGTTTTTCTAAGAATTCTCATGTTTGAC
>sig_8838
AGGATCCGGTGATTGATTGAGCAAGCTTAT
>sig_8839
GCGGTAAACCCCTATTTGTTTATTTTTCTA
>sig_8840
CGTTGTAAAACGACGGGATCTATCATCTTG
>sig_8841
GACATCACCATGGTCCGTCCTGTAGAAACC
>sig_8842
ATTACAAGCTTGGCTGCAGGTCGACGGATC
>sig_8843
AAAAAGGATCTTCACCTAGATCCTTTTCCC
>sig_8844
CGCGGCAGCCGTCGTGCATCTGTTCATATG
>sig_8845
TTTACCGATAAGCTCTAGAGTCGATTCACA
>sig_8846
ATTCTCTCTTGTCGACGGATCCCCGGGAAT
>sig_8847
ATTTTAGCTTCCTTAGCTCCTGATGTTTGA
>sig_8848
AATTCGAGCTCCGTCGACAAGCTTATGCAT
>sig_8849
GGATCGATCCCCCCAAGCTTGCATGCCTGC
>sig_8850
TGACCCGGGCGATAAGCTTCGGGCCGCGTT
>sig_8851
ATGAATTCCCCGGGTACGGCCGGTGCCGAT
>sig_8852
GCAGACGCGTCGACGTCATATGGATCTTCT
>sig_8853
AAGCCTGCTGGATAAGGGTTGCTAGCAAGA
>sig_8854
CCGAGGCGCCTCTGAGCTATTCCAGAAGTA
>sig_8855
GTCAACGAGTTCAAAGAGCTGGTTACCCAG
>sig_8856
CAGACCCCAACACCAACAAGATTCTTGAAA
>sig_8857
ATTAACTTACATACATACTAGGGGCCCGGT
>sig_8858
TCGATAAGCTTATCGACCTGCAGCAATTCA
>sig_8859
GCAGTTCGGTGCCCAGGAGCGGATCCTAGA
>sig_8860
GAGAAAGCGGGGCTTGAGAGGCAAGGTACC
>sig_8861
CGCAGATCTGCAGGTCGACGGATCCCAAGC
>sig_8862
CGCCGCCAATTTTAATCAAAGTGGGAATAT
>sig_8863
TATCGCGCGCGTAATACGACTCACTATAGG
>sig_8864
TGCCCCCAGCGGCCGCTCGACTCATCACGT
>sig_8865
GATGCGGTTGGCAGAAGCTATGAAACGATA
>sig_8866
ATACAAATAATCAGGTAGAAACATGGCAAC
>sig_8867
CAATGACTCTAGAGGATCCCCGGGCGAGCT
>sig_8868
CATCGGTACCCAGATCTGGGCTGTCCATGT
>sig_8869
TCTGCAGAATTCGGCTCAACAACTTCGTAT
>sig_8870
CCCACAATGAAGGTCTTGCCTCCCTGGTTC
>sig_8871
GATATCCGTTTAGGCGCGCCAAAAGCGATT
>sig_8872
AATTCGCTAGCAGGGTACCCAACGCGTAAG
>sig_8873
GGGGATCCGTCGACAAGAGAGAATAACATG
>sig_8874
TTTAACTGTGATAAACTACCGCATTAGGAT
>sig_8875
TGGCTGCAGGTCGACGGATCCCCGACACCA
>sig_8876
AGGATCTAGATATCATGAGATCTCTTAAGA
>sig_8877
CGGACAATGAATTAATTCTTGAAGACGAAA
>sig_8878
CCGAAAAGTGCCACCTGACGTCTTATTTGT
>sig_8879
GCGGCCGCTACGTAGAATTCCCATATGCGC
>sig_8880
CGTCGACCAATTGCTATCGCGGCCGCCGAG
>sig_8881
GAGGATCCCCGGGTACCGAGCTCAGAAAAA
>sig_8882
TGACCATGATTACGAATTGGCCTTCAAGGC
>sig_8883
GGATCGTACGAAGACGGCCTGCGCAACGGT
>sig_8884
AGGACGGACCATGGTGATGTCTGCTCAAGC
>sig_8885
TTGGTACTCAAACAAGTTTGTACAAAAAAG
>sig_8886
GGTACCTTTGAATTCCACTTAATTAAGAAG
>sig_8887
AGGAAGTATACGTTTAAACACGTGTCTCTG
>sig_8888
TTAAACGCCTGGATCCGATATCGTTTAAAC
>sig_8889
CGAGCTCGGATCCGACCCATTTGCTGTCCA
>sig_8890
GAATACTCAAGCTTGGGCCAAGTCGGCCAG
>sig_8891
GACCCCCGCTTCTTTTTCCCTTTGCCAGAT
>sig_8892
TTAAGGGCCCGTACGGCCGACTAGTAGGCC
>sig_8893
AGCTCCTGAAAATCTCGCGACGGATCCGGG
>sig_8894
TCTGGGAATGCTGTTGATGACGGGTGGAGT
>sig_8895
AGTGCCACCTGGGAGATCCTTTTCTGTTGA
>sig_8896
AAGGTACCGGATCCGACGTCGGTCGACAAG
>sig_8897
CTGGGGATCCTAGAAGCTTATCGAATTCCT
>sig_8898
GTAGCTTAATAAGCTTAATTAGCTGAGCTT
>sig_8899
TGAATGGCGAATGAGCTTCTTCCGCTTCCT
>sig_8900
AGCGACCTGTAGATGGGACGGGGGCACTAA
>sig_8901
CTCCAGGACATCAAAGCCCTGCTCACCGGC
>sig_8902
ACGGGTGGATAAGGGCCCCTATAACTCTCT
>sig_8903
TAAAATCCCTCTTCGGAAGCTTGGATCTGA
>sig_8904
TCGATCCGGGGAAATTAATTCACCCCCGAA
>sig_8905
GGTACCGCGGATTCAAGCTTGGTACCGAGC
>sig_8906
TCGTAGACACGACCTCCGACCACTCGGCGT
>sig_8907
GGCCATGAGCAGAGCGTTCATCATCGATCC
>sig_8908
TAGAGGATCCCCGGGTACCGAGCTCAGAAA
>sig_8909
ATGATGATCGGCTAACATGCATCCACCGGC
>sig_8910
TATTTTCAGGGCGCCCATATGAGTGTCAAC
>sig_8911
ACGAAGTTATGCGGCCGCGACGTCAATGCC
>sig_8912
GGGATCTAGAGTCTCGGGAAAAGCGTTGGT
>sig_8913
ATCGCAGATCTCGAGCCCATCAACCACTTT
>sig_8914
CCCCGGGTACCGAGCTCGGTACCCAGCTTG
>sig_8915
GCATATCTCATTAAAGCAGGACTCTAGAGG
>sig_8916
TGTCATTGAAAAAGGAAGAGTATGAGTATT
>sig_8917
CCGCCACCGGGTACCGAGCTCGAATTCTGA
>sig_8918
ATGCTCGATCATCATAATTCTGTCTCATTA
>sig_8919
GATAACAATTTCACACAGGAAACAGTTCTA
>sig_8920
ATATACATATGTACGCTCGTGCTGCTGCTC
>sig_8921
ATTCGAGCTCGGTACCCGGGCGAGCTCGGT
>sig_8922
ATCTCGCCTTTCACGTGTTGCCCCAGCAAT
>sig_8923
GAAGGAGATATACATATGTCGTACTACCAT
>sig_8924
CACGAGGCCCTTTCGTCTTCAAGAATTATG
>sig_8925
CCAATTCGAGCTCATCGTCCGGGCCGCAAG
>sig_8926
GATGCGTCCGGCGTAGGATCGATCCCGCGA
>sig_8927
CTGGGGATCCTAGAAGCTTATCGAATTCTC
>sig_8928
CGGTACCAAGCTTAAGTTTAAACGCTAGAG
>sig_8929
AGGAGGACCCTTGCTTGGAGGGTACCGAGC
>sig_8930
TTGGTAATTGTTGTAAAAATAGAGCTCTTA
>sig_8931
TATTGACGCCGGGCAAGAGCAACTCGCTCG
>sig_8932
CATCGATAAGCTTCGGAATTCAGGATCCGT
>sig_8933
GTGGAGAAAATAAAGTGAAACAAAGCACTA
>sig_8934
AATGATGATGATGTCGACCCGGGAATTCCG
>sig_8935
TTGAGGCTGGTTTAGTGGTAACCAGATCAC
>sig_8936
GGGCTCGGGGGAGGGGCGCGGCGGCCCCCG
>sig_8937
GCCATGCTAACACCTATGATGCTGTCTCTT
>sig_8938
GATCTCACTCACTCAAGATGTGTATAAGAG
>sig_8939
GGAGAAAGGCGGACAGGTATTCCGGTAAAG
>sig_8940
ACAGGAGGGACAGATCCCGGAGACGGTCAC
>sig_8941
CGTTGTTGCCATTGCCGCCTGATGCGGTAT
>sig_8942
CTCCAGGACGAGGCAGCGCGGCTATCGTGG
>sig_8943
TCCGGGACACACGTCGTTGCACGGGAACTC
>sig_8944
GACAAGGAAGGAGAGTTATGCCATTTACGT
>sig_8945
CGGCCATGGGCCACCATCACCATCACCATA
>sig_8946
AGATCTAATACTCGGATGACGGCACGCCAG
>sig_8947
TTAATGCGCCGCTACAGGGCGCGTCTGCCT
>sig_8948
ACTGCCCATGTTCTTTCCTGCGTTATCCCC
>sig_8949
GGAGGAGGAGTTCTGCGTAGACAGCCACAC
>sig_8950
TATATTAAAGCACATGTGCGTGCTGTGCTT
>sig_8951
CACACTACCATCGGCGCCATTCGCCATTCA
>sig_8952
CCACTAGTGGATCTGGATCCTCTAGAGTCG
>sig_8953
TCTTCCTGCCCAGATCTGAGCTTTCGCTAC
>sig_8954
AAGTTGGCATTATAAAAAATAATTGCTCAT
>sig_8955
CCATGGCTAGCTCGCGAGTCGACTCTAGAG
>sig_8956
ATCTGATCGAAGGTCGTGGGATCCCCGAAT
>sig_8957
GCATATCTCATTAAAGCAGGACTCTAGATC
>sig_8958
ATAAAGTTAAAGATTCACGGCCTGTACATA
>sig_8959
ATTATGAATGTTGTAACTACATCTTCGTCG
>sig_8960
AGAAATTCGTCGAAGCTTGGCTGTTTTGGC
>sig_8961
AAGCTTCAAATTTATGAATCTATTATACAG
>sig_8962
GTCGCGGATCCGGCTGCTAACAAAGCCCGA
>sig_8963
ATAAGCGTATCAACGTAAATATCAACCCCA
>sig_8964
CGACGACGACAAGGCCATGGCTGATCTGAC
>sig_8965
AATGGCGATGATAAGCTAGCCCATGGGTAT
>sig_8966
CCCGGGTACCGAGCTCGAATTCTGCACAGC
>sig_8967
AGAAGGTTTCTGCGTTAGGTGGAATACCAT
>sig_8968
GATCCTACCCACGTAATATACTATTGCTGG
>sig_8969
CTTTGTATAGAAAAGTTGGGCCTCGCGCCG
>sig_8970
ACCGTACCCGGGGATCCTCTAGAGTCGACC
>sig_8971
TAGAAGCTTCGAATATAGCTCTTCTTTCTT
>sig_8972
GTTGAAAACCATGGTGGTAAAGTTGCATTA
>sig_8973
TGAGGGGCATGGAGGGGGCGTCGCTGCACC
>sig_8974
CGACTTCGAATAGGGCGAATTGGGCCCTCT
>sig_8975
CGGCGGATCCCGGGTACCTTCTAGAATTCA
>sig_8976
AAGGTGCTGGTACGAAACGTCGTCACTAGT
>sig_8977
GAAGAGGTTTTAAAAGAGGCTCTGCTCTCC
>sig_8978
CTGGTCTTTTGCTGGCCTTTTGCTCACATG
>sig_8979
GTTTCCTCGGGAATTCGTAATCATGGTCAT
>sig_8980
TGGTGATGGCTGCTGCCCATGGTATATCTC
>sig_8981
TCGGCCATTATGGCCTGCAGGATCCGGCCG
>sig_8982
ATTATTTCGACCAGCGGACCTTAGCTGTCA
>sig_8983
GTCAGACCCCGATAAGGCCCGGGAAGGCTT
>sig_8984
CGATAAGGATCCGAGCTCGAGATCTGAAAG
>sig_8985
GGCAGATCCCGGGCTAAGTCAGCGACGCTG
>sig_8986
AGGCTTACCTTCAAGCTTGTCATCGTCATC
>sig_8987
GGCTGCTGCCACCGCTGAGCAACTGCTGGT
>sig_8988
AAGCTTGGCTGCAGGTCGACGGATCCCCAC
>sig_8989
GGAGCTCGAATTCGGATCCTAGAGGGGAAT
>sig_8990
AAGCTTGGCTGCAGGTCGACGGATCCCCCA
>sig_8991
ACGAGGCCCTTTCGTCTTCACCTCGACGTC
>sig_8992
TCATCGATAAGCTATTCATTTAACAACTTG
>sig_8993
CAGAATTGGGAATCAATTGTTACATGGAAT
>sig_8994
GATAAGCTTGCTGATTGATTGACCGGATCC
>sig_8995
ACCCGGGCGAGCTCCAGGCCTTGGGCCCTG
>sig_8996
TTCCACGACGTGGTCACCAGCCATGGTTTA
>sig_8997
ACAAAAAATTCCCACACACTATTGCAATGA
>sig_8998
GGGGATCCCCGGGTACCGAGCTCTCGAGTA
>sig_8999
ATCATCATCATCACATGCAAGTTTCAGTTG
>sig_9000
AGTGAATTCCATGAATGCATCCGGATCCTC
>sig_9001
GCTTGCGGCCCGGACGATCGAGCTCGAATT
>sig_9002
AGGGAAAAGAATAGAAGAAGCGTCAGACTC
>sig_9003
ACGGGCAACAGCTGGCGTAATAGCGAAGAG
>sig_9004
CGGCCAGTGAATTAATTCGAGCTCAGCCAA
>sig_9005
ATGATTACGAATTCCCGGGGATCGATCCGT
>sig_9006
CAGGCCTTGGATCCCGTCGACCAATTGCTA
>sig_9007
CTAGTGGGCCCCCGCGGCCGCGTCGACGCG
>sig_9008
GAGTACCAGTATTACGCGCTATGAGTAACA
>sig_9009
GCTCGGTACCGTCGACATGCATGGCGCGCC
>sig_9010
GTGCTGCAGCGAGGGCGGGCAACTTCATCA
>sig_9011
GTACAAGGCTTAGAGCTCGAATTTCCCCGA
>sig_9012
TATTTATAGATCCGCAATTGTCTTGGCCAT
>sig_9013
CGGGGAAATTCGAGCTCTAAGCTTAGGCGC
>sig_9014
CAGATACTTCCTCCACATCTGTCGCCCCTT
>sig_9015
CGAGGCCCTTTCGTCTTCACCTCGACGTCG
>sig_9016
CATGGGAGAAGTACCGCAAGCTGTCGCCGA
>sig_9017
CTGTGCGGTATTTCACACCGGGCCGGCCGG
>sig_9018
CGCGTGAACGTCTGGTTTTACTTATTCAGC
>sig_9019
CCGAATTCTAATGTGAGTTAGCTCACTCAT
>sig_9020
TAACAAAATATTAACGTTTACAATTTCGCG
>sig_9021
TTGTGCTCATACGCTGTTTCCTGTGTGAAA
>sig_9022
TCGAGGGTACCGATTCGACAGAAGATGACA
>sig_9023
GAGCTCGGTACCCACTACTCACTAGACTTT
>sig_9024
GAGTTAACGTTACGTTAACGTTAACGTTCG
>sig_9025
CCAGCCATCTGTGCAGTGCACACCTGGCTG
>sig_9026
TGCAGCCAAGCTTCGACGAGATTTTCAGGA
>sig_9027
TCGAGCCGGGCCCTTTTGACTGTAAATAAA
>sig_9028
CATAAGGAGGATTAATTAATATGGGGGACC
>sig_9029
CAGAATTCGGATCCACGAGCTCCCGGGATA
>sig_9030
GCTGTTCCACTCCGGCGAGCATCCGGTGTA
>sig_9031
ACATCGATATCATATGCAAGGGTTTATTGT
>sig_9032
CAATTTAATTATATCAGTTATTACCCAGCT
>sig_9033
ATTCCTGGATCGATATCGTACCGAGCTTTC
>sig_9034
TCGGAATTCGAGCTCGCCCGGGGATCCTCT
>sig_9035
AATGACTCCAACTTATTGATAGAGTACTCA
>sig_9036
TTCGGCACTGGCCGTCGTTTTACAACGTCG
>sig_9037
TACGTCCTCAGCGTATTTTATACGAGCCGA
>sig_9038
AAGAATTCCATCAAGCTTAGGATCCGGAAC
>sig_9039
AGCTCTAAGCGCTACCGTTCAAGTCTTCCT
>sig_9040
CGACGTCATATGGATCCGTCGACCTGCAGG
>sig_9041
CGGCCTGGTGCCGCGCGGCAGCCATATGGC
>sig_9042
ATTCTCATGTTTGACAGCTTATCATCGCGG
>sig_9043
AAATATATTTCTGAACAGTTAACCTGTCAG
>sig_9044
CTCTAGGATCGATTCTAGGAATTCTCTAGG
>sig_9045
AGCTCGGATCCCCCCTGCCCGGTTATTATT
>sig_9046
GAAGGGATGTGCACCTGGGCGCTGCCACTG
>sig_9047
CCGCGTAACGATGAGTTAGCAACATGCCTT
>sig_9048
ACTGGGCCAAGCTCGAATTTCTGCCATTCA
>sig_9049
ACGCTCCGGTCAGCCGCGTGACCCGGCTCG
>sig_9050
GTCTGGTGTCAAAAATAAGCTGCTGCAGTA
>sig_9051
AGGTACCCTAGAAGATCTCCTAGAGAATTC
>sig_9052
AAGCTTGGCTGCAGGTCGACGGATCCCGCG
>sig_9053
GAGCTCATCGAAGGTCGCGAAAAGCTTCAG
>sig_9054
GGGGGGGAATTCTCATGTTTGACAGCTTAT
>sig_9055
GAAGGGCGATCGGTGCGGGCCTCTTCGCTT
>sig_9056
CGAAGATGTAGTTACAACATTCATAATTAA
>sig_9057
CGCCCTTAAGGGCGAATTCTGCAGATATCC
>sig_9058
TCGAATTCGGATCCGATATCAGCCATGGCC
>sig_9059
ATCCTAGTTCTAGCTAGTTCTAGAGCGGCC
>sig_9060
TGGCGCGCCAAACGATATCGGATCCGGCCG
>sig_9061
GCGCAGGGGATCAAGATCCTCCTTCGTCGG
>sig_9062
GATCCGAACGAAAAACGTGACCACATGGTG
>sig_9063
GAGGCGGATCCGGCTGTGGAATGTGTGTCA
>sig_9064
GAATTCTCATGTTTGACAGCTTATCATCGC
>sig_9065
TTTCAACTTCGATCGCTTCCAGACCTTGCA
>sig_9066
CTAATTCTCACTCATTAGGCACCCCAGGCT
>sig_9067
GTCCCTTTAGTGAGGGTTAATTCTGAGCTT
>sig_9068
GATCGATCCGGAGCTTATCGACTGCACGGT
>sig_9069
CCGGGCGAGCTCGAATTCGAGCTCGGTACC
>sig_9070
TAGGCGTATCACGAGGCCACCCCGGTTGAT
>sig_9071
TAAAACTTCACCGATATCTTTAGAAATCAT
>sig_9072
CCAGCTTGGAGTCCACGTAGTGGTTGCCGG
>sig_9073
AGGATCCTTCGAATAATTAGTTGTTTTTTG
>sig_9074
CAGCATGGAAGACGCCAAAAACATAAAGAA
>sig_9075
TCATCGACTCCAGTTTCTAATTAACCCTCA
>sig_9076
TTATGCTGGATGAAGTGCCACTCCGGCATC
>sig_9077
CTCTCTCCAGTTGCCGAATTCATACAACCT
>sig_9078
ATTGAGGGACGCGGGTCCATGGCGATATCG
>sig_9079
GGCCTGCTGGTTCCGCGTGGATCTCGGATC
>sig_9080
TCGAGACGCGTGGCATGCAAGCTTCTCCCT
>sig_9081
CAGCCAAGCTTTCGCGAGCTCGAGATCTAG
>sig_9082
GAGTCGACCTGCAGGCATGCAAGCTTCCGG
>sig_9083
GGTCGTGAAGCTCATGTTTGACAGCTTATC
>sig_9084
CCTGTTTGGTCATTTAGAAAAACTCATCGA
>sig_9085
GTACCGAGCTCGAATTCTACGAATGCTATT
>sig_9086
ATATATATATTATTTTTTCAATTAAAAGTG
>sig_9087
TTAAGCATTGGTAATGAGGGCCCAAATGTA
>sig_9088
AAAAGTTCTTCTCCTTTACTCATATGAATT
>sig_9089
TAGATAATGTTTTTTGCGCCGACATCATAA
>sig_9090
CCGCTCTAGAATTACTGCTCGTTCTTCAGC
>sig_9091
ATCGTTTATGTCATAAAACATATTTGAATG
>sig_9092
TCTGCTCCTGCAAAAGTCAGGCACCGTGTA
>sig_9093
ATTACGCCAAGCTTGATATCGAATTCCTGC
>sig_9094
TGTACAAGAAAGCTGGGTACGCCCCGCCCT
>sig_9095
CTCATACTCTTCCTTTTTCAATACAATTTT
>sig_9096
CTCGAATTCAGCGGCCGCAAATTCCCTATA
>sig_9097
ATTCTCATGTTTGACAGCTTATCATCGGCG
>sig_9098
GCTGGCGTTCGCCTCGAGGGGATCTTATGC
>sig_9099
GGAGATATACATATGGGCCATCACCATCAC
>sig_9100
GGCTGGCGAACGATGTCAAGAGCTCGGTAC
>sig_9101
TCGAGTGGCCACCATGGGAGCTTGGATTGA
>sig_9102
ACATGCCAGCTTGAACGCTTGGTGTGGATC
>sig_9103
GATATCAAATTAATACGACTCACTATAGGG
>sig_9104
AAAAAGGATCTTCACCTAGATCCTTTTTGA
>sig_9105
CGACGCGTTAACGATCGACTCTAGAGGATC
>sig_9106
GCGTTGGCCGATTCATTAATGCAGACCCCG
>sig_9107
ATGTACTAAGGAGGTTGTATGAATTCCACC
>sig_9108
TTCGTTAACTCGAGGATCCCGGACCATGAG
>sig_9109
CCTACTACTACTAATGATGATGATGGCTCT
>sig_9110
TGGCCATTCGAATTCGTAATCATGGTCATA
>sig_9111
GTGCACCTTGGTCAGATCAGCCATGGCCTT
>sig_9112
AGGCCTTCTAGATCCGGTGGGTTTTGAGGT
>sig_9113
AAGGCCATGGCTGATATCGGATCCGAATTC
>sig_9114
GCGGCCGCTACGTAGAATTCCCATATGTAT
>sig_9115
ATAAGGGAGAGCGTCGACGAGATTTTCAGG
>sig_9116
TAAGAAATTCGGGAAATATCGAAGAGGACA
>sig_9117
AAAATTAACCGTAATTTTCTTAGAGAGATT
>sig_9118
CACCATGCTCATTCTAGAGTCCCCCGTGTT
>sig_9119
ACGCTCAAGTGACGCTCAAGTCAGAGGTGG
>sig_9120
TGAGAGGATCTCACCATCACCATCACCATA
>sig_9121
GCCAGTGAATTCGAGCTCGGTACCCTCCGG
>sig_9122
TTAAAGATACCCCGGATCCTCTAGAGTCGA
>sig_9123
CGGCGTTTCCTTGAGGACAATCCAAGCTTG
>sig_9124
GCCGCGCACACGGAGAGGCGCAAGAGTCTC
>sig_9125
GAGAGGCTCGAGAGGCCTTGCGGCCGCGGC
>sig_9126
CGTCTGCTCTTCGCGGCGGATGTTGATATC
>sig_9127
AAGGATCCCATAACTTCGTATAGCATACAT
>sig_9128
GCGGGTGGAACAGACGAAGCCAATAGGAAG
>sig_9129
GGCTCTAGAGGATCCCCGGGTACCGAGCTC
>sig_9130
TGGCAACAACGTTGCCCGGATCCGGTCGCG
>sig_9131
GCTAGAAGATCTCCTAGAGGTACCCTAGAG
>sig_9132
ATCGAGCTGGATCTCAACAACGGTAAGATC
>sig_9133
ATCTGGAATTCCCCGGGCTCGAGCCCAGTC
>sig_9134
TGCTGCTGCTCTCATGGTGAGCAAGGGCGA
>sig_9135
GCCTATCAACAAGTTTGTACAAAAAAGCTG
>sig_9136
ACGGAAGAGCCATGGGCGGCCGCGAATTCC
>sig_9137
TTCCCCAACTTGATATTAATATATTAATAT
>sig_9138
ATCTGGCGAAAGTTGCATCTTGCTGTGGGG
>sig_9139
CGCCAAGCTTGCATGTTAACAGATCTCGTA
>sig_9140
CCGGGTCAGGTCCCCAGAGGGCCAGCAGCG
>sig_9141
TTTGGCTACCTTAAGAGAGTCATCGCGATG
>sig_9142
ATCTGATATCGAATTCGGATCTGGTTACCA
>sig_9143
TCCCCGGGTACCGGTCGCCACCATGGTGCG
>sig_9144
CGCGTCGACCACCAAGGGCACCATCTCTGC
>sig_9145
CCCGCCGCGGCCCACGAGCGGACGCCGCAG
>sig_9146
CCTAATGAGTGAGAATTCCGTATGGCAATG
>sig_9147
ATCTGCGTAATCTGCTGCTTGCAAACAAAA
>sig_9148
TTTTGCTGAGTTGACGGTCGAATTTGCTTT
>sig_9149
TCCTGAAAGCTTTTGACCGCGCGCGCTTCG
>sig_9150
CCCAAGCTTCTTCTAGACTGTCTCTTGATC
>sig_9151
ATTTAAAAGATCCCGGCGCAGCACCATGGC
>sig_9152
ATGCGGGCTATCCCTATGACGTCCCGGACT
>sig_9153
AACTACCGCATTAAAGCTTATCGAAGCTTA
>sig_9154
TTCGATCCCGTCGTTTTACAACGTCGTGAC
>sig_9155
CGCAGATCTGCGAGCGCGCAGTCGTACGTG
>sig_9156
TGCCCGGACGGGAAGGCGAACCCGAGCGTC
>sig_9157
GAGCTCGGTACCCATCACAAGTTTGTACAA
>sig_9158
AAACCGCTGAACAAGCGCGCATGAGCTCCA
>sig_9159
GGATGAGCTCTACAAATAATGAATTCCAAC
>sig_9160
CGTCTATGATCAGATCTCGAGCTCGCGAAA
>sig_9161
TGCCATCGATACCGTCGACCTCGAGGGGGG
>sig_9162
AATTTGCCCCTGGAGGTTACCCATTATTCA
>sig_9163
AAAAGCAGGCACCATGGACCCAGAAACGCT
>sig_9164
CTGTGGTAATTCCTTTCTGCAGCAATCGAA
>sig_9165
CACGTAGGCCTTGGAGCCGTACATGAACTG
>sig_9166
GCATGCCTGCAGGTCGACTCTAATCAAACA
>sig_9167
TCACGATGAATTCCCGGGGATCCACGCGGA
>sig_9168
CGGATCTAGATATCGATTAATTAAGTCGAC
>sig_9169
AAAAGAAGGGCATTTATATCGAGTTCCACG
>sig_9170
GGGCGCGTGCATGCAAGGAGATGGCGCCCA
>sig_9171
AGAATTCTGTTTCCTGTGTGAAATTGTTAT
>sig_9172
CGATAGGGACGTCATATGGATCTCGCCTGT
>sig_9173
GATGCGCTGGGCGGCGGTGAGTTTGTTGGT
>sig_9174
TGGACGAGCTGTACAAGGCTGTTATCACAA
>sig_9175
CTGCGAGCTCGGTACCCGGGGATCCTCTAG
>sig_9176
ATTGGTAAATTTTGTTAAAATTTTTGTTAA
>sig_9177
CTCCCAAGCTTGGGAGCTTGGCACTGGCCG
>sig_9178
ACGAAGGGAAATCCTTTCAAGGAGGCCTGC
>sig_9179
TTATCAACCGGGGTAATTCGTAATCATGGT
>sig_9180
CCATGTGTCCAGTTTGGCGCGCCAAAAGCG
>sig_9181
CGCTCCCAAAGGTACGGGTGCACTGCCCAA
>sig_9182
CCTAAATGGGGTACAGGTAGTGTTAGACCT
>sig_9183
TTTACCATGGGGGATCCGGTGATTGATTGA
>sig_9184
AATAAATGTCCAGACCTGCAGGAATTCGAT
>sig_9185
AATATACAACTGACACACAGAGAAGCGCAG
>sig_9186
GAATTCGGCCGGCCATGAGCAGAGCGTTCA
>sig_9187
AGCTCAGGTTGACTTCCCCGCGGAATTCGC
>sig_9188
TTCACCAGCGTTTCTGGGTGGGATCCTTTG
>sig_9189
GCACTAGTGATTAATCCCGCGGCCATGGCG
>sig_9190
TGCGAATAATAATTTCTCGAGTTCAGGTCT
>sig_9191
TACCAGTGAAGACAACACCACTAGCACAAA
>sig_9192
AGGATCCCTGCAAGCCTCGTCGTCCTGGCC
>sig_9193
GGTTCCGCGTGGATCCGCTTAGAGCTCGAA
>sig_9194
GCCCCCCCCCCCCCGAGCTCTTAATTAATT
>sig_9195
GCTGACTCTAGCTAGAGGATCCCAATAGCT
>sig_9196
TCGGTACCCGGGGATCTAGAGTACTGGTTG
>sig_9197
ATTCTCGAGTGCAAAAAGAACAAGTAGCTT
>sig_9198
TTCATCGATGCTGATAGAAACAGAAGCCAC
>sig_9199
CTCCATCCAGTCTATTAATTGTTGCCGGAA
>sig_9200
CATATCGAAGGTAGGCATATGGAGCTCGGT
>sig_9201
GGACAGATAATACTCATTTCAAGAGTTTTG
>sig_9202
CAAAACAGCTGTTCCTGATGCAAAAACGAG
>sig_9203
TAATCAGATAAAATATTTCTAGGCACAGCT
>sig_9204
TGCAGCCCTTATTGGAATTCGGATCCCGGG
>sig_9205
TCGATCTAGAGGATCCATGGTGAGCAAGGG
>sig_9206
CACAGGGCCCTGGGCGCACCATGGCCGACG
>sig_9207
GCAGGATCACACTAGTCATATGTGAAGAGC
>sig_9208
ATGACCATGATTACGCCAAGCTTGTCGACG
>sig_9209
AGCTCGAGATCTATGTCAGTATTTGATAGA
>sig_9210
GCTTTTGTTCCCTTTAGTGAGGGTTAATTC
>sig_9211
CGAATTCCCCGGATCCGTCGACCTGCAAGG
>sig_9212
GCCGTCGTGGCCTTTGTTGGCCTCTCGCTC
>sig_9213
ACAGCTATGACCATGATTACGCCAGCTCAC
>sig_9214
AGGCGGCCGCACTAGTGATATCCCGCGGCC
>sig_9215
CTTACTCAATGGAATAATTCTAGATATCCA
>sig_9216
TAAATTTCGCATGCTAGAACGTTAGCCGGC
>sig_9217
CGAATTCCACAAGCTTGTGGAATTCACTGG
>sig_9218
TCATCATCATCATATCGAAGGTAGGCATAT
>sig_9219
TTGGAGCTCCACCGCTGTGGTGGCCGCCAT
>sig_9220
CGAGTTTTTCGAACTGCGGGTGGCTCCACG
>sig_9221
TTCAGTAACGTTAAGTGGATCCATGGTGAT
>sig_9222
ATCCTGTGGCCTTGACGGCCGAATTCCAGA
>sig_9223
AAGCTGGGTACGGGGCCGCCCCCAATTCCT
>sig_9224
TGCTCTAAAAGCTGCTGCAGGAGCTCGGAC
>sig_9225
TCAGCTCTTTTGCGTCGACGGGGATCCGGC
>sig_9226
CCCAATGCACTAACTGTCAAACGACCACTA
>sig_9227
CTGCAGGGCCCCCCCTCGAGGTCGACGGTA
>sig_9228
CTGTTACCAGCTGGCCGCCACGTTGCCCAT
>sig_9229
GAGTCTGCATTTGATGCCCTGAACGAGCTT
>sig_9230
CGGTGCATGGAGCCGGGCCACCTCCACCTG
>sig_9231
GAATTCCGCTAGCTTCACGCTGCCGCAAGC
>sig_9232
GAATTCCTGCAGCCCAGCATATGCGCGGTT
>sig_9233
GAGCTCGGTACCCGCGGCCGCGGGGATCCT
>sig_9234
TGGCTGCTGCCACCGCTGAGCAACTGCTGG
>sig_9235
CGGTATGAGACTGCGATGAGTGGCAGGGCG
>sig_9236
ACTCTAGATGGCCAGCTAGGCCAGGTTAGC
>sig_9237
ACACAATTTAAACAGATCTGAATTCCAGCT
>sig_9238
CGTCAAAGGTGAAGGCAGCGGGAAGCCATA
>sig_9239
AACTTGTGATAACAGCCTTGTACAGCTCGT
>sig_9240
GGGAAATTCGAGCTCTAAGCGCTGCACTGA
>sig_9241
CGGCCGCTACGTAGAATTCCCATATGTATA
>sig_9242
AGCTTATCATCGATAAGCTTGCTCAATCAA
>sig_9243
AAGAACCTTTGTATTTATTTTCACTTTTTA
>sig_9244
TCAGAAATAAGTTTTTGTTCCATATTATCA
>sig_9245
ATACGACTCACTATAGGGAGAAGAGAAGCT
>sig_9246
GGCAGAAGCGGTGATCGCCGAAGTATCAAC
>sig_9247
GGTATTGTTCAAGACATAACCGAGTATACA
>sig_9248
GGTGAATTTGAGATTTGAGTTATGTGCGGC
>sig_9249
GACTCTAGAGGATCCGGCCCCGCCCAGCGT
>sig_9250
TTTTCTTGTATTCTTTGTTTCATTATAACC
>sig_9251
ATTCGAGCTCGGTACCCGGGGATCCGATAT
>sig_9252
AGATATCTAGATCCGGCCACGATGCGTCCG
>sig_9253
TTTCAGGGCGCCCATATGAAAACCCCTTTA
>sig_9254
TCGACGGATCCGGCCAATGCTTCTGGCGTC
>sig_9255
TTACCTCCACGGGCTGGCGTAATAGCGAAG
>sig_9256
GACGATCACGATCCATCCATTTCTTAAGAA
>sig_9257
GGCTTGCAGGATCCTCTACGCCGGACGCAT
>sig_9258
CGACACTAGTGGATCCAAAGAATTCGGTCA
>sig_9259
GCTCGGTGGAGGCCTCCCAGCCCATAGTCT
>sig_9260
GTATACAGACTTGAGAGGGAGTTTGGGCCG
>sig_9261
TTGTACAAAGTGGTTGATAACAGCATGAGT
>sig_9262
GCATTAACTTTATAAGGAGGAAAAACATCG
>sig_9263
TGAAACCGCTGAACAAGCGCGCATGAGCTC
>sig_9264
GCATTAACTTTATAAGGAGGAAAAACATAT
>sig_9265
CCAAGCTCAGCTAATTAAGCTTATTAAGCT
>sig_9266
GTCGCATAAGGGAGAGCGTCGAGGCCACCA
>sig_9267
GCTCTAAGCGCTACCGTTCAAGTCTTCCTC
>sig_9268
GGAGATCTCTACTAGTACGCGTTGGATCCC
>sig_9269
GAGGCTAGCTTCTTCGTCTGTTTCTACTGG
>sig_9270
CCAGGGGAATTCTTGAAGACGAAAGGGCCT
>sig_9271
GGCCGCTCTAGATTTAAGAAGGAGATATAC
>sig_9272
GCTGCAGTACTGTTGTAATTCATTAAGCAT
>sig_9273
ACCACCCACTCGAGGGCGTGCAGCGCTGCA
>sig_9274
AAGCCTGCTGGATAAGGGTTGCTAGCGAAT
>sig_9275
ACCGGGTACCGAGCTCGAATTCTGAGATTT
>sig_9276
ATAACCGGATCCGTATTTATAGGTTTTTTT
>sig_9277
AGCATCCAAGAAGCTTATCGATGATAAGCT
>sig_9278
ACAGCATGTCCCCTATACTAGGTTATTGGA
>sig_9279
AAATTCGAGCTCTAAGCGCTGTTATCAACC
>sig_9280
TGGCATAACTCTCCTTCCTTGTCTTCCTGC
>sig_9281
TCTCAGAAGAGGATCTGAATAGCTGATGAG
>sig_9282
GAATTCTGTACGGAGTCAAGCCATATGGCG
>sig_9283
CCCGTCTACTGCTCGCGGCGAAGTCATCCG
>sig_9284
TTAAACGCGGCCGCGGTACCACTAGTACGC
>sig_9285
TCCTGCAGCCCGGGGGATCCGGCTGCTAAC
>sig_9286
CCTGCAGGTCGACATGACCAAAATCCCTTA
>sig_9287
CTTCTCGTAATGCCCAACTTGAACTGAGGA
>sig_9288
GGCCAGTGCCGAATTCCCGGGGATCCGTCG
>sig_9289
AACAGCTTTGTATAGTTCATCCATGCCATG
>sig_9290
GCAAATGTGTTTCCAGCCCCCCCCCCCCCC
>sig_9291
GCGGCCAAGCAACCTTGATGGCATGGGCCC
>sig_9292
CCGCGAATTCACTAGTGATATCGAATTCCC
>sig_9293
GGGGGGTCGTGAGGTTTGCCAGCCTTTAGC
>sig_9294
AGAGGTACCCGGGCGGCCGCGGTTTAGGAG
>sig_9295
CCTCGAGGGTACCGAGCTCCATATGATGAT
>sig_9296
ACAACTATAACTCTCACAATGTTTACATCA
>sig_9297
AAATTCCCTTGAAGGAGAGAGGGCTGTAGC
>sig_9298
TTCCATTGTGATGTCTGCTCAAGCGGGGTA
>sig_9299
GCTCAGCTAATTAAGCTTATTAAGCTACTA
>sig_9300
GGCCGCGGATCGATGCTCACTCAAAGGCGG
>sig_9301
AGGAATAAACCATGGCTGGTGACCACGTCG
>sig_9302
ATCGATAAACTTAAGCTTACCATGGGGGGT
>sig_9303
CGAATTCCCCGGATCCGTCGACCTGCAGGT
>sig_9304
GGATGAACTATACAAATAAGCTTAATTAGC
>sig_9305
GAGACCGGATCCGAATTCGAGCTCCGTCGA
>sig_9306
CCTGCAGTCATTGTTTGCCTCCCTGCTGCG
>sig_9307
GAATTTTAACAAAATCCTATTATTTTTGAC
>sig_9308
ATTAATGCAGCCCGGGAGATCTGTCGAGAA
>sig_9309
CATTGCTATAATAAATTTATTAGAGCAATA
>sig_9310
CTGGATCGACAAAGTCAAAGCGGCCGCCTG
>sig_9311
AGCTGTTTCCTAGGAGATCCTGGTCATGAC
>sig_9312
CGAGCTCGCCCGGGTACCGAGCTCGAATTC
>sig_9313
TTCTACAGGACGGACCATGATTACCTCAGT
>sig_9314
TTGTACAAAGTGGTTGATAACAGCATGGCT
>sig_9315
CTTCAAACACCATCCCGCCCTCCTTGGGTA
>sig_9316
TTTCGAAAGCAAATTCGACCCATCGATCGG
>sig_9317
GGTCGGATCATTGGGCCCGGTAACCTCGAG
>sig_9318
GTTGTAAAATTCAACTGACATGGGCATATT
>sig_9319
CGCAGGTCTATGAACTGGAGCGGCGCTTCA
>sig_9320
AAGCCGACGGATATCGAGCTCGCTTGGACT
>sig_9321
TAGTTTTTCTATATCGTTAGGTACAGGACT
>sig_9322
GATCGGATCCTAGAAGCTTATCGAATTCCT
>sig_9323
CAGAAGAACTCGGATCGCGGCCGCTCGAGG
>sig_9324
CGGGGGCGACGAGTCGACCAAGATCTCCAA
>sig_9325
AGTCCGCTCCAGCCCCGAAGAAAGGCTCCA
>sig_9326
CCATCCGGCGACGACACCGACGAAGGAGTT
>sig_9327
GCTCCGTTAAGTCATAGCGACTAATCGTTA
>sig_9328
CTCATGAGACAATAACCCTGATAAATGCCT
>sig_9329
TTTCAATACAATTTTCAGAATACGTTTTTT
>sig_9330
GTTCTCCTGGATCCCCGGGAATTCACTGGC
>sig_9331
CAGATCTATGCTGGCGTGCCGTCATCCGAG
>sig_9332
CCGCCTGTCCCTGGTGTGCGGTGAGCTGGC
>sig_9333
GCATATGCTCGAGGATCCGGCTGCTAACAA
>sig_9334
TCCTAGGCCGGCGCCCGGGAACTCCGGATG
>sig_9335
CCGCGGCCGCGTCGACAATCAACCTCTGGA
>sig_9336
TCATATCTTATTGCCCCCCGGGGCCCTCGA
>sig_9337
ACCGCATTAAAGCTTATCGAATTTCTGCCA
>sig_9338
GGATGGAGGAGCTCTTCAATGTCATGAGAC
>sig_9339
GGTTATGCAGCGGAAAAGCGCTGGTACCCA
>sig_9340
GCCGGAATTCGAGCTCGCCCGGGGATCCTC
>sig_9341
GAANTTCCATTCGCCATTCAGGCTGCGCAA
>sig_9342
CTCGGCCGACGTGGCCTGGCCTCTGGGGCC
>sig_9343
CTTAATTGTTAGATCTGCACAATTCCACAT
>sig_9344
AATGGCATGGCCGCGGGATATCACTAGTGC
>sig_9345
ATTACGGATTCACTGGAACTCTAGATAACG
>sig_9346
TCAGTGAGCGAGGAAGCGGAAGAGGATCCC
>sig_9347
TACAAGTTTGTACAAAAAAGCAGGCGAGAA
>sig_9348
AACTCAAGTGAAGACGAAAGAGATCTTCAA
>sig_9349
TTAACTTTATAAGGAGGATTAATTAATGGG
>sig_9350
TTTATTCTTGAAGACGAAAGGGTGAGGTCT
>sig_9351
TCGATGGGTCGAATTTGCTTTCGAAAAAAA
>sig_9352
AGGAATTCGGTACCAACTGGTTCCGGCGCC
>sig_9353
CGTAAGGGTGGGAAAGAATATATAAGGTGG
>sig_9354
AGAATTCGGATCCACGAGCTCGGACTCTTG
>sig_9355
TATAGGGTATAAATACAAGCATTCCCTTAG
>sig_9356
CACTTTCAAAAGTCCGAAAGAATTAGGATC
>sig_9357
CTCTAGCTTCTTCGTCTGTTTCTACTGGTA
>sig_9358
CCTCTAGAACTATAGCTAGAATTCGCAAAT
>sig_9359
ATGGGGGGGGGAAGTTCCTATTCTTTCTAG
>sig_9360
GGTGACACAGGACGAGGGCCCAGATGGCCG
>sig_9361
CTGATCGAAAAGTTCGACAGCGTGTCCGAC
>sig_9362
CCCTCAGTGCAATGTAGGAGTCCAAGGGGT
>sig_9363
GGCTGAAACCGCTGAACAAGCGCGCATGAG
>sig_9364
CCTTAAGACGCGTGGATCCCCGGGAATTCG
>sig_9365
GATCGGATCCTAGAAGCTTATCGAATTCTC
>sig_9366
GTTTTTCTGGATGGAGTAAGACCATGAAGG
>sig_9367
GAATTCCATGACCTCCGGATCCTCTAGAGT
>sig_9368
TAAGGAGGATTAATTAATATGGGGGACCGC
>sig_9369
CTCCAAGCTTCTTCTAGAGGTACCGCATGC
>sig_9370
CTGTCTTTAACAAATTGGACTAATCGTGAC
>sig_9371
TTTCACCAGTGAGACGGGCAACAGTTGATT
>sig_9372
GAGAATCCAAGCTTGGCGAGATTTTCAGGA
>sig_9373
CTGACTCATACCAGGCTAGTCCGAGGCCTC
>sig_9374
GCTCTCGCACCCATGGGCCCACCGAACGCG
>sig_9375
ATTCCCGATTATGTCTTTTGCGCAGTCGGC
>sig_9376
ATATTCATTTATTTACCTCCTTTTGGTTAC
>sig_9377
TTCTGAGGGCCCAAATGTAATCACCTGGCT
>sig_9378
GTCGACCTGCAGCCCAAGCTTCCGGTCTCC
>sig_9379
GCAGCGGATCGCGGCCGGTCGACCCATGGA
>sig_9380
ACCGGGCCCCCCCTCGATCGAGGTCGACGG
>sig_9381
GTCTGGATCCCTCGGAGATCTGGGCCCATG
>sig_9382
AGCTCCTAATTAAGCTCATAAATTAAACCT
>sig_9383
CGAGGACGGCGTTCCAGGCCTCGTTGGTCG
>sig_9384
TCTTGCGACAGCAGGTCAAGGAGATCACCT
>sig_9385
CGGAAAGTATACCTTAAGGAATCCCCATGT
>sig_9386
GCGTGGATCCCCGGGAATTCGTAATCATGG
>sig_9387
CAGCTCAGCTCCTGCAGCACACAGACAAAG
>sig_9388
ACAATTCTTTGCCAAAATGATGAGACAGCA
>sig_9389
TGACTATGCGGGCTATCCGTATGACGTCCC
>sig_9390
CGCGAGTTGGTTCAGCTGCTGCCTGAGGTC
>sig_9391
ATGTACTAAGGAGGTTGTATGAATTCGAGC
>sig_9392
CCAGCCCTCACTCCTTCTCTAGGCGCCACC
>sig_9393
TAACCATGCAGAACCAAAGAATCCGTATCC
>sig_9394
TCCCCGCCTTGTCCTCCCGTTCCAGGGTGA
>sig_9395
GAGACCGGAATTCGAGCTCGCCCGGGGATC
>sig_9396
TCCCCATCCCCCCAGTGAATTCCCCTGTTG
>sig_9397
CCCCGGGCGAGCTCGAATTCCGGGGGGATC
>sig_9398
CCACAATTTGATATATTATGTAAAACACCA
>sig_9399
TGTCAAACATGAGAATTCCGGGGATCCGTC
>sig_9400
GTGTTGCTGACTCATACCAGGAATTGACGG
>sig_9401
CCGGGTACCATGTGAGCAAAAGGCCAGCAA
>sig_9402
TCTTCAAGAATTCAGATCTGAATTCTCATG
>sig_9403
GCCGCAATTCGAGCTCGGCCGACTTGGCCA
>sig_9404
CGCGGGGAAGTCAACCTGAGCTTAGAGCTC
>sig_9405
CGGGGTACCGAGCTCGGATCCACTAGTCCA
>sig_9406
TGCCGCTCGATTTCTCCACCCTGGTGCCAC
>sig_9407
TTTGTACAAACTTGTGATGGGTACCGAGCT
>sig_9408
ATAATGAGATCTGAGGAGCTAGATAATGCT
>sig_9409
CGATAGGCCTAGGCCATGGCTTCGAAAGTT
>sig_9410
GAAGTACCGAGCTCGATCGTACCCAGCTTG
>sig_9411
TTCTCCGCACCCGACATAGATCCCCTATTT
>sig_9412
CATGGAGGCCTGAATTCCTCGAGATCCGTA
>sig_9413
AAGCTATGCATCCCATTGGTTACCTGGATC
>sig_9414
CATGGATGAACTGTACAACTGAGGATCCGG
>sig_9415
CCTCAAATGGTTCGCTGGGTTTATCGATAC
>sig_9416
CAGCTGCGCAACTGTTGGGAAGGGCGATCG
>sig_9417
TTGGTAACTGTCAGACCAAGTTTACTCATG
>sig_9418
TCGTGCTGTAGTGTGCTTGTTGCGAGTAGA
>sig_9419
ATAAGCTGTCAAACATGAGCTCTCATTGTT
>sig_9420
TTTTTTAGTATTTTATCATATTGAAAGTAG
>sig_9421
CCGGGGATCCGTCAACACGGGATAATACCG
>sig_9422
GAGATAGAGTACAGCACATCCATGAATTCC
>sig_9423
TCGATCTCGATGATGGTTACGCCAGACTAT
>sig_9424
GATCCACTGAATTCCGTCGACGCGGCCGCA
>sig_9425
GCCGAACACCTGGGTGGACGATATTACCGT
>sig_9426
GGAGACCGGCCTCGAGATCGATGATATCGA
>sig_9427
CTTTTAAAGCTTGCATGCCTGCAGGTCGAC
>sig_9428
TAGCTCCTGAAAATCTCGTCGAAGCTGGGC
>sig_9429
CTCATGAGACAATAACCCTGATAAATGGTA
>sig_9430
TTTGGCAAAAATAATATAATTCGAATTCAC
>sig_9431
ATCCTAAATTATCTCTGGCGGTGTTGACAT
>sig_9432
GCAGTGAATTTTCGCTGCCGGTGGTTTTTT
>sig_9433
TTGCTCAGCTTATTGTTCAGCGGTGGCAGC
>sig_9434
CCGCATTAAAGCTTATCGAATTCTTGAAGA
>sig_9435
AATGATATCTTAAAGTTAATCTGCACGTCT
>sig_9436
AACTCAATCAAGTTAGATTAGATTACTCTC
>sig_9437
CCATACCACCTTCTGCCCGTTTTTTGGAGA
>sig_9438
TAAAAATATCTCTTGCCAGTCACGGTGATT
>sig_9439
TATGTTTTTCCTCCTTATCTAGAGGTACCT
>sig_9440
CAATCAGCTTATTAGTATCTCGTATATCTT
>sig_9441
TATGTCGAGGTAGGCGTGTACGGTCATATG
>sig_9442
CTCTTCAGCTGTACAATTGGTACCATGGAT
>sig_9443
CGAGACCTTCGGGAGCGCCTGAAGCCCGTT
>sig_9444
GGGTCGTTTGTTCGTGGTGCACTCTCAGTA
>sig_9445
TCGGGCTATTCTTTTAATTCGCGTGTAATA
>sig_9446
GCTGTTGGCGATCCATATGACGTCGACGCG
>sig_9447
GGCTGCAGGTCGACCTCGAGGCCTCGAGTT
>sig_9448
AAGCTTGTTGACTTCCATTGTTCATTCCAC
>sig_9449
CTAGAGGATCTACTAGTCATATGGATATCG
>sig_9450
ATGTACTAAGGAGGTTGTATGAATTCGCTA
>sig_9451
GGCCTCGGACTAGCCTGGTATGAGTCAGCA
>sig_9452
GCCGGCCTTCTTAATTAAGTGGAATTCAAA
>sig_9453
ATAGTTTAAACATAACTTCGTATAATGTAT
>sig_9454
AACGACGGCCAGTGAATTCCATGACCTCCG
>sig_9455
ATACGACTCACTATAGGGAGAAGAGAATTC
>sig_9456
TACCGCCTTTGAGTGAGCTGATACCGGGTA
>sig_9457
GCTGTTGGTAACAGATATTTCATACGAGTG
>sig_9458
AAATGATCTATCGTCAATTATTACCTCCAC
>sig_9459
CATCGGCGTCTCGAGATATCAGTGGTCCAG
>sig_9460
TAACGTTAAGTGGATCCCGCGGTCGGCATC
>sig_9461
TAAGTGGAAGAGTGAGTGGTCACCGTGTAA
>sig_9462
ACCGGCTTCCTCCTCCTGAGCAGTCAGCCC
>sig_9463
CGGGGGACTCTAGAATGAGCGACTACAAGG
>sig_9464
CAGGCTGGAGCCATGGCTGGTGACCACGTC
>sig_9465
TGCAGGATCCCGGGTACCCAGCACATTGGG
>sig_9466
TTTGCTGGCCTTTTGCTCACATGGTACCCG
>sig_9467
CTGTAGCACCGCCTACATACGTCGCTCTGC
>sig_9468
TGCGCTCCTGCTTGTCGCCGGTCGTGGCCG
>sig_9469
GCCTGCTCTTGTACAGCTCGTCCATGCCGA
>sig_9470
AGCGGAAAGTATACCTTAACATGTTCTTTC
>sig_9471
ATGATCAAGAGCATCAGGGGCTCGCGCCAG
>sig_9472
GTATCACGAGGCCCTTTCGTCTAGGCATTT
>sig_9473
CGGGCCCTACTTAAGTACAGTAATCAAGTA
>sig_9474
CGTCGACCTGCAGCCAAGCTTCGATCCCGT
>sig_9475
ACAATCTGATCCAAGCTCAAGCTCATTCGC
>sig_9476
TGGCAAGCTATACGTAACCGCGTTTCAGAA
>sig_9477
TCGAACTTTTGCTGAGTTGACGGTCGAATT
>sig_9478
ACTGATGGTTAACGCATCCGAAACCTCCAC
>sig_9479
ACAGCCAAGCTTGGCTGCAGGTCGACGGAT
>sig_9480
GTTACGTTAACGTTAACGTTCGAGGTCGAC
>sig_9481
GCTAGCTTGCATGCCTGCAGCTCACGGTAA
>sig_9482
CCAGCCTCGAGGTTCTGGAAAACCGGGCTG
>sig_9483
GGAGGAGCGCACCATGGTGGCGACCGGTAC
>sig_9484
CACCTGTTTATTTTTGGAGATCTTTTTTTC
>sig_9485
CTCGCTGCAGCACCCGGGGAAAAAATGAGT
>sig_9486
TGTCGCGCAGCGCAAGACCCCGTGCGCCTG
>sig_9487
GGAAAGAACATGTGAGCAAAAGGCCAGGAA
>sig_9488
CCCCGTCCGGGACCCGCGCGGTCGTTAACC
>sig_9489
TACGATAAGGGCACAGATCGCATCGTGGAA
>sig_9490
ACAAAATATCTTCATTCATGTAACTCATAA
>sig_9491
ACTCGCGATACGTATCTAGACAAACACAAT
>sig_9492
CTTTAGATTGATTTCCCCGGGGAAAAGGAT
>sig_9493
ACAGCAAATGGGTGCTGTTATCACAAGTTT
>sig_9494
AGCCTTCGAAGATCTCCTAGGGAAGTTCCT
>sig_9495
GCGGCCGCTCGAGCTATTACACCCACTCGT
>sig_9496
GCCCCTCGAGCTAGAAAGCTTCCTAGAATC
>sig_9497
ATCTTACTAGTCTGCAGGAATTCAGGATCC
>sig_9498
TGCAGCCCGGGATCCGGTAACTAACTAAGG
>sig_9499
AGCTTGCATGCCTGCAGGCCTCGAGATCTC
>sig_9500
TATTGTCTCATGGACCAAAATCCCTTAACG
>sig_9501
CTCAGTTGTACAGTTCATCCATGCCATGTG
>sig_9502
ATGATGGTCCCATCGATAAGCTTGGCAATT
>sig_9503
AGAGACAGGATGAGGATCGTTTCGCATGAG
>sig_9504
GTTCGCCTCGAGGGGATCTTATGCGGTGTG
>sig_9505
ATTAATCATCTGGCCATCATAAAAACTGTT
>sig_9506
CAGCTTGAAGACGAAAGGGCCTCGTGATAC
>sig_9507
TGCCTGCAGGTCGACTCTAGAACTAGTGGA
>sig_9508
ACCCTCACTAAAGGGAGAGAATTCGAGCTC
>sig_9509
AGCTCGAATTCGATATCGGATCCACCGAGC
>sig_9510
ATGCTCCGTTAAGTCATAGCGACTAATCGT
>sig_9511
TCAGGGTCACCGATAAGCTTCGGGCCGCGT
>sig_9512
ATCCTCTAGAGCGGCCGCCGACTAGTGAGC
>sig_9513
CCTGCAGCCAAGCTCTCGAGAGCTTGGCAC
>sig_9514
TGTAATAGTCACTTACTCCATATTTGTCAA
>sig_9515
TATACAAATAAGCTTAATTAGCTGAGCTTG
>sig_9516
CCCGGGAACTCCGGATGCATATGCATGCTG
>sig_9517
CGACCTGCAGCCAAGCTTGTAATCATGGTC
>sig_9518
CATACGGCTCCACCGCGAATCTTCCTGTCC
>sig_9519
CTCTTATAATACGACTCACTATAGGGAGAA
>sig_9520
CCGGATCCGATATCGTTTGGCGCGCCAAAC
>sig_9521
GCCAGCTTGAACGCTTGGTGTGGATCAGGG
>sig_9522
CAGTCAGTCACGATGCGGCCGCCCATCGAA
>sig_9523
AAGTGCCTTAAAAAAATTACGCCCCGCCCT
>sig_9524
CGCGGGCCCTCGAGCTCAAGCTTGGTACCA
>sig_9525
CGCACCGATCGCCCTTCCCAACAGTTGCCA
>sig_9526
TTAGCGCGCCCGGGCTTAAACGCCATCAAA
>sig_9527
GATGTCCCCATCGATCCGCATAGATGTAAG
>sig_9528
GGGAGCGGCCGCCAATTCGCCCTATAGTGA
>sig_9529
AAATATGACTTCAAATAATTGTTGGAACTT
>sig_9530
AAATGCGATAATAAATATATATAAACGTAT
>sig_9531
TAAGCGGATGAATGGCAGAAATTCGAGCTT
>sig_9532
CGGGTACCGAGCTCTTATTTGCCGACTACC
>sig_9533
TTGTACAAAGTGGTTGATAACAGCATGTTA
>sig_9534
AGCTTATCGATAGGCCTAGGCCTATCGATA
>sig_9535
GATCCCCAATTCGAGCTCATCGTCCGGGCC
>sig_9536
GTACCATCACCCCACTCTTAACAGTCATTT
>sig_9537
TACCGCGGGCCCTGCAGAGCTCGAGACTAG
>sig_9538
AGCTGTTGACAATTAATCATCGATAAGCTT
>sig_9539
TCCATGGTGGCGGCCGCCACCGCGGTGGAG
>sig_9540
GCTCACCATGACCACTTTGTACAAGAAAGC
>sig_9541
AGCTTTCACTAATGGTGATGGTGATGGTTC
>sig_9542
ATTGATCCGGGCTTATCGACTGCACGGTGC
>sig_9543
CTGAGAAGACAGCGGAAGGGGGATCCATCG
>sig_9544
GAATTCACCCGGGATGCATTTTGATTAAGT
>sig_9545
CACCTGGATTTTGGTCATGAGATTATCAAA
>sig_9546
TACCGAGTCGACCTGCATCCCTTAACTTAC
>sig_9547
GCTCCCGGAGGGAATTCCATCGAAGCTTGC
>sig_9548
TAGGATCTATTAATACGATACCTGCGTCAT
>sig_9549
CAGCTTTTTTGTACAAACTTGTTGATAATT
>sig_9550
GTATAAGAGTCAGGTTAAACAAAAAAAAAA
>sig_9551
ATAAAAATTGGAGAACACCATATGGACACG
>sig_9552
GGTGATGGAGCCGGGTGCAGAGCCATAAGG
>sig_9553
AAATCCTCGACTACGTCGTTAAGGCCGTTT
>sig_9554
TCAGTGCCATCATAACTTGTGCTTCAGACA
>sig_9555
GGAAGGAATTCCAAGCTTGGATCCGGCTGA
>sig_9556
GGCGTGGGTATGGTGGCAGGCCCGTGGCCG
>sig_9557
TGGTTACCCAGGCCGTGCCGGCACGTTACT
>sig_9558
ATATCGGAATTAATTCGGATCCGAATTCGA
>sig_9559
GAAACAGAATTCGAGCTCGGTACCCGGGGA
>sig_9560
TGTCTTTCCTGCCTTCCTCGATTCTAGACC
>sig_9561
CGGGTACCGAGCTCGAATTCCCGTGTATTC
>sig_9562
ACCATGATTACGCCAAGCTCTCGAGAGCTT
>sig_9563
AGCTTACAGATCTTACTAGTCTGCAGGAAT
>sig_9564
TGAAACCGCTGAACAATAAGCTGAGCAATA
>sig_9565
CGGACTCTAGACTAGGTGGATCTTCACTTG
>sig_9566
ATCACGAGGCCCTTTCGTCTTCAAGCTGCC
>sig_9567
TAACTCTGTCATCGGTACCCAGGCGGGGAG
>sig_9568
GAATGGCAGAAATTCGCGAGCTCGGTACCC
>sig_9569
ATATCGGATCCCCGAGCATCACACCTGACT
>sig_9570
TCGTAAAATGGTTCAACCATATGGGCCATC
>sig_9571
TCGGACACGCGTCAATTCGAGCTCCACCGC
>sig_9572
CGTCATCACCGAAACGCGCGGCAGACAAGG
>sig_9573
CAAAATACTGCATCAGCGTCCCATTAAGAT
>sig_9574
CGCGCGGGGAATTCCCGGGGATCCGTCGAC
>sig_9575
CGGGATATCGCCATGGTATATCTCCTTCTT
>sig_9576
CGCTCGGCTTGAACGAATTGTTAGACATTA
>sig_9577
TAAACTAGTCACCGAACTAGAGCTTGATGA
>sig_9578
GTCGTTCGGCTGCGGCGAGACGGTATCAGC
>sig_9579
TTGACAGCTTATCATCGAATTCGATAAGCT
>sig_9580
TAAAAGTGCGCGTGCAGCCCTTATTGCCCA
>sig_9581
GAATTCTCTAGGGATCCCGGCGCGCCCCTC
>sig_9582
GTCTTTCATTGCCATACGGAATTCGGGAAG
>sig_9583
TGCGAATAAATACCTGTGACGGAAGATCAC
>sig_9584
GACGCGTCGACGTCATATGGATCCCGTCGT
>sig_9585
CGAACGGATTCACCACTCCAAGAATTGGAG
>sig_9586
AGCCGGATCTGATCTTAATTAATTATCACC
>sig_9587
GTTTCCGGCATCATCTAGGCCCAGTGGCTC
>sig_9588
AAGGGCGGCAAGATCGCCGTGAATTCTCAC
>sig_9589
CCATGATTACGAATTCCCGGGGATCCACGC
>sig_9590
GTGCTGAAGAACGAGCAGTAATTCTAGAGC
>sig_9591
TATCGCTGTATTCTATAGTGTCACCTAAAT
>sig_9592
TAACCATGCATCACCAGGAGTACGGATAAA
>sig_9593
CGGCCGCACTAGTGGGTACCGAGATCTGCT
>sig_9594
ATGCCACCAGCCGCCAGATTGAGATCCCCG
>sig_9595
CCATTCTCCGGTCATCCGAACGCCAGCAAG
>sig_9596
ATCCGTCGACCTGCAGATCTGCGTAATCAT
>sig_9597
GGGTTTCGCCACCTCTGACTTGAGCGTCAC
>sig_9598
GTCATGCTAGCCATGCTGTTATCAACCACT
>sig_9599
AANTTCCTGATGCGGTATTTTCTCCTTACG
>sig_9600
CATTAACCCTCACTAAAGGGAACAAAAGCT
>sig_9601
TATTATTAGGCAGTGAAGACTTGCCATAAC
>sig_9602
TCAATGATGATGATGATGATGGTCGACGCC
>sig_9603
CAGCGTGAAGCTAGATGACGTGCGGCTTCG
>sig_9604
GTGCTGAAGAACGAGCAGTAATTCTAGAGT
>sig_9605
CGGCGGAGCCGGAAGCTTGCGACAGGGGGT
>sig_9606
GGATCCTCTAGACATCATTAATTCCTAATT
>sig_9607
GCGGGGAGAGGCGGTTTGCGTATTGAGCTT
>sig_9608
ATCTAGATTACGCCCCGCCCTGCCACTCAT
>sig_9609
GTTGGGAATTCACTGGCCGTCGTTTTACAA
>sig_9610
CTTTTTTTTTGGAGATTTTCAACCTCGAGC
>sig_9611
TATTTTTATAGGTTAATGTCATGAGACAAT
>sig_9612
AGGCAAACAATGAATCGGCGCCACTTAATG
>sig_9613
AATTAATTCCCAGCGTCACAGACTCCAGGC
>sig_9614
GCGCGTGCAGCCCTTATTGCCCGAATTAAT
>sig_9615
ATCGATGAGCTCATGTTTGACAGCTTATCA
>sig_9616
TGAAAATCTCGGATCCACAGGACGGGTGTG
>sig_9617
GGCCGATTCATTAATGCAGCAGGCGCCTGA
>sig_9618
CGAGAATTGTGCCTAATGAGTGAGCTAACT
>sig_9619
AAACTGGTCTGATCGGATCCTAGAAGCTTA
>sig_9620
TTTGTACAAACTTGTGATAACAGCCTTGTA
>sig_9621
GGTACCGGATCCCAGCTGAAGCTTCGCGAC
>sig_9622
TTTGCTGGCCTTTTGCTCATAATGTGAGTT
>sig_9623
CACACAGGAAACAGACCATGGCTGGTGACC
>sig_9624
TGATAAATGCTTCAATAATACAATTTTCAG
>sig_9625
TCCGGTGATTGATTGAGCAAGCTTGGATCC
>sig_9626
CCCCCGGGCTGCAGCCCGGGCTTAATTAAA
>sig_9627
AATCATGGTGGCCCGGGCGATCGCTAGCGT
>sig_9628
ACGACGGGATCTATCATCTTGGTGAAGGGA
>sig_9629
ACCAACAGTACCGGATTGCCAAGCTTTTTA
>sig_9630
CAGGACGGCTCCTTCATCTACAAGGTGAAG
>sig_9631
GCGCGTGCAGCCCTTATTGCCCGAATTCCC
>sig_9632
ATATCAGATCTCCTTTTGCGGCCGCCGGGT
>sig_9633
TAATATTTGCCCATGTTCTTTCCTGCGTTA
>sig_9634
GTCACTGTGACCAGATCTGAATTCGATATC
>sig_9635
TATGTCAATTCGAGCTCGGTACCCGGGGAT
>sig_9636
CGCTTCAAAGAAGAGGCTCTAATATAGCCT
>sig_9637
GAGGCTCTACGAATCGCGATGGGCATCTGG
>sig_9638
CCTGCAGCCCGGGGGATCCGCCCGGGCTAG
>sig_9639
GCCTGTATGATTTATTGGATGTTAACGCTA
>sig_9640
TTTTGAGAATCCAGAATTTGACGCAGAGAA
>sig_9641
TTGGGACAGGACCATCGGCCGGAACTGCGG
>sig_9642
GCATGGACCGTAGCATCCCTCCGGGCCTGG
>sig_9643
AACTATCTAGAGGATCCCCGGGTACCGAGC
>sig_9644
GTTAGTTAGGGAATTCGAGCTCGGTACCCG
>sig_9645
GGTCGCGGATCCGAATTCGAGCTCCGTCGA
>sig_9646
CCCTTGCAGGCCAACCAGATAAGTGAAATC
>sig_9647
TTCGAATGATGACGACGACAAGAGTCCGGA
>sig_9648
TACCGAGCTCGCATGCGGATCCGTATGGTG
>sig_9649
CAATGTACCTATAACTAGACCGTTTAGCTG
>sig_9650
CTAGATCCTTTTAAAGGCCGGCCGCGGCCG
>sig_9651
CCCAGCTCTTTCTGCGCTGTCCATAATGAA
>sig_9652
TAGAATACACGGGAATTCGAGCTCGGTACC
>sig_9653
CATCTCTGCTTATATAGACCTCCCACCGTA
>sig_9654
TGGGATCCGTCGACCTGCAGCCAAGCTAGC
>sig_9655
GCAATAAACAAGTTCTCACTCACTCAAGAT
>sig_9656
ACTGGTGCCGGGACCATGAAAGAAGATCCA
>sig_9657
GCTGGGAATTATCACAAGTTTGTACAAAAA
>sig_9658
GGGATCGAGCCCGGTGGGCGAAGAACTCCA
>sig_9659
AAGGGCGGCAAGATCGCCGTGAATTCTGCT
>sig_9660
GACCAAGTTTACTCCATCGGTATCATTACC
>sig_9661
TATAAATATGTGATTTCTAATGTACACAAA
>sig_9662
ACCATGTTCACTTACCTACTGGGCCCGGAT
>sig_9663
GTCGACGTCATATGGTGATGGTGCATAATA
>sig_9664
GATCTATCATGGTGAAGGGCTCCTTCTTAA
>sig_9665
GCTGTCAAACATGAGAATTCAGATCTCTCA
>sig_9666
ATAATACGACTCACTATAGGGAGAAGAGAA
>sig_9667
CCCCATGTTCTTTCCTGCGTTATCCCCTGA
>sig_9668
GAGCGAGGAAGCGGAAAAGCGCTGAGGTCT
>sig_9669
TGGTCTGGTGTCAAAAATCCAAGGGCGAGC
>sig_9670
CTGAACTCCCTATCACTGCATGAGTAGGGA
>sig_9671
TGATGCGCGTCTAAGGGATCCGACCCATTT
>sig_9672
GTAGTGATCAGCTCCCCGTTTTTCACGCCT
>sig_9673
GCGACGCAACGCGGGGAGGCAGAATAAATG
>sig_9674
CGTTGCGAAAACTATTAACTGGCGAACTAC
>sig_9675
GCTGCAGGAATTCCATTGAGTAAGTTTTTA
>sig_9676
TAGGCTTACCTTCAAGCTTGATCACCACTT
>sig_9677
GCAGATCTGCGCAGCTGGGGCTCTAGGGGG
>sig_9678
CGTTCCGCCGTGGTGGTCAAAACGCCATCC
>sig_9679
AGCTCGGCGCGCCTGCAGGTCGACAAGCTT
>sig_9680
TCTGGATCCTCTAGAGTCGACCTCGAACGT
>sig_9681
CGGCGTAGGAGATCTCGATCCCGCGAAATT
>sig_9682
CGAGCGGCCGCTGGGGGCAGAGGTCAGTGA
>sig_9683
CGGGGGATCCAGACATGATAAGATACATTG
>sig_9684
ATAGGTTAATGTCATGACCAAAATCCCTTA
>sig_9685
GGACGTCATGCATGAGCTGTTGACAATTAA
>sig_9686
GGGGATTCAGCGAAGTTATTTTTCGTGGCG
>sig_9687
ATCCCTAGCGGATCCCCGGGTACCGAGCTC
>sig_9688
ACTCTAGACTAGGTGGATCTTCACTTGTAC
>sig_9689
CCATAAAATTGTAAACGTTAATATTTTGTT
>sig_9690
TTTAAGAAGGAGATATACATATGGCTAGCT
>sig_9691
CCAGCTCCGTTGGAGCTCCGGACAGCAGCA
>sig_9692
CTAGAGGATCCGTCCTTGGCTGCAGGTCGA
>sig_9693
AATTGTAATACGACTTCGAATAGGGCGAAT
>sig_9694
CTTGTGAGCAGTAAGCTTGCATGCCGCGGC
>sig_9695
CATGGTCGACCTGCAGGCATGCAAGCTTGG
>sig_9696
GTTAACCTCGAGAGATCTAATTCTACCGGG
>sig_9697
GCATGCAAGCTTGGATCCAGACATGATAAG
>sig_9698
CGGTACCCGGGGATCCCCGGGTACCGAGCT
>sig_9699
CGGCAAGATCGCCGTGTAATAATTCTAGAG
>sig_9700
GCTGATTGATTGATCAATCAATCACCGGAT
>sig_9701
GTTGCGCTGCCCGGATTACAGCCGGATCCC
>sig_9702
CCGATATCGCCATGGCCAGAGGAGAGTTAG
>sig_9703
TTCAAAATAAACCCTGAAGCTTGCATGCCT
>sig_9704
TATTTCAGTGTCGAAAGATCTCCAGTCAGA
>sig_9705
GATAAGCTCTAGATTTAAAGATCTGGTACC
>sig_9706
CCTATAAATATGCCCATGGTCCATCATCAC
>sig_9707
AGGGCTAGCGATCGCCATGGAATAAGTAAA
>sig_9708
CCTCTAGCTAGATTGAGTTAATCTCCATGT
>sig_9709
GAACAGCCGCGCTATAGCACCAATGATGCT
>sig_9710
CGACTTGATAGGCGGCGGTTGCCCCGCCCA
>sig_9711
GTAAAATGGTTCAACCATATGGGCCATCAC
>sig_9712
ACGTCTTGCTGGCGTTCGGATCCGATATCG
>sig_9713
TCAACACGCACGGTGTTAGATATTTACTAG
>sig_9714
CCCGAAGCTGTCAGTAGTATACCTAATAAT
>sig_9715
GCCAGGGAACAGGTAGTTTTCCAGTAGTGC
>sig_9716
GTTGCGCTGCCCGGATTACAGCCGGATCCT
>sig_9717
CGAGGCTGGCCGATAAGCTCTAAGAAACCA
>sig_9718
GAAGATGGCTCTAATATAGCCTAAAAGTGT
>sig_9719
GGCACTGGCGGTGCCTCACTGATTAAGCAT
>sig_9720
GAAAGGAGGAACTATATCCGGGCTTCCTCG
>sig_9721
ACAGATTCCCTGGTCCTCGTATGTCATGCT
>sig_9722
TTCTCCTTTACTCATGCTGTTATCAACCAC
>sig_9723
TGACACGTACATGATACATGGTGAGTAGGG
>sig_9724
GGCGCCTGATCCTCTAGAGTCGACCGGCAT
>sig_9725
CCAAACGGTTCGAGAGGAATTCCCACAGCA
>sig_9726
AAAACGGTTTACAAGCATCGAGCTCCATGA
>sig_9727
GGAGGAACTGGCGCAGTTCCTCGGCACGTA
>sig_9728
TGCGGCCAAAAGGATCTAGGTGAAGATCCT
>sig_9729
TACAAAGTGGTGATGGGCGGCCGCTCTAGA
>sig_9730
TCCAGGGTTTAAGACAACTCCAGCTTTAGC
>sig_9731
CCTATGGTGTATGCAAAGGAGGATTTAAAT
>sig_9732
TTGTTGCCATTGTGCAGGCATCGTGGTGTC
>sig_9733
TGTTTCGACAAGTCAGTAGCTCATCCATCT
>sig_9734
CCGCGATCCGCTGCCTCGCGCGTTTCGGTG
>sig_9735
GCAGCGGCCCCTGGCGTAATAGCGAAGAGG
>sig_9736
GGATCTCACCATCACCATCACCATACGGAT
>sig_9737
AGTGGTAACCAGATCCGAATTCGATATCAG
>sig_9738
CAGGTCGACGGATCCCCGGGAATTAATTCC
>sig_9739
CAACCATGGCACCTAGAATATCATTTTCGC
>sig_9740
GAGGATCCGTTATTTTAAGTCTTAGTTTAG
>sig_9741
TTAATGCGCCGCTACAGGGCGCGTGCCCTT
>sig_9742
TTGGCCGATTCATTAATGCAGCTGGTCTCT
>sig_9743
CATCCAAATTTAAATTGTAAACGTTAATAT
>sig_9744
GAGGCAGCCTGAATGGCGAATGCCGATGCC
>sig_9745
CACTTGCTGGCGCTCTGAATTGCTTCTTGA
>sig_9746
CGCTCTGGCCGAGGCTGGTCTTGGAGCCGT
>sig_9747
GCTGTCAAACATGAGAATTCAGATCTGCTT
>sig_9748
CCTCGGCGACGTTCCGCCGGGCCTCGGCGA
>sig_9749
TGACACTATAGAATACAAGCTTGGCACTGG
>sig_9750
TACGCATCTGTGCGGTATTTCACACCGGGC
>sig_9751
ACAGCAGCGGTCTGGAAGTTCTGTTTCAGG
>sig_9752
TGTAATAGTCACTTACTCCATATTTGTTGA
>sig_9753
GCCGCGGGGATCCTCTAGCTAGAGTCGACC
>sig_9754
CTAGATCGGGAATTGCCAAGCTTATCGATG
>sig_9755
ACAGCGTCGACGCCTGCCCCTCCCTTTTGG
>sig_9756
GAATGGGTACCGAGCTCGCCCGGGTACCGA
>sig_9757
TCGAGCTTGGCTGCAGATTGTTTAGCTTGT
>sig_9758
ATGGACCATGGGCATATTTATAGGTTTTTT
>sig_9759
CATGGTCGTCGCGACCCTCGATTGCAGGCG
>sig_9760
TGAATACTCATACTCTTCCTTTTTCAATCC
>sig_9761
TGCAAGCTTGGGCTAGCTTCACGCTGCCGC
>sig_9762
CTAATTGAGATGCAGATCGCAGATCTCGAG
>sig_9763
GCTGCAGGAATTGTCTCCCGTAGTGTTACT
>sig_9764
GATCTCGAGCTCGGATCCGCGACCCATTTG
>sig_9765
TTCCAATAAGCTTGCATGCCTGCAGGTCGA
>sig_9766
AGTTAAGCCAGTACACTCCGCTATCGCTAC
>sig_9767
GATCCAAGCTTCATGGTGATCCCGCTAGAG
>sig_9768
CGACTTCTCCTTTTATGCATTATCGGCATA
>sig_9769
TGACGCGTCGAATTAATTCCGCTAGCTTCA
>sig_9770
GACAGTCGGACTTAGTCCTAACGCCGGCGA
>sig_9771
CGTCACAGGTATTTATTCGGCGCCTGTAGT
>sig_9772
CGCCAAGCTCTCGAGAGCTTGGCTGCAGGT
>sig_9773
GGTTGATAACAGCATGGCCTCCTCCGAGGA
>sig_9774
ATAAGCTTAAGATCTCAGACGACGTTTCGT
>sig_9775
GAAGCTTTCTAGGGTACCTCTAGGAGATCT
>sig_9776
CGAATTCGGATCCGCGACCCATTTGCTGTC
>sig_9777
GCCGCCAGATTGAGATCCCCCCGAATTGGA
>sig_9778
GACAAGCTGCACGTGGATCCTGAGAACTTC
>sig_9779
TGAATTCCGTCGACGCGGCCGCAGATATCG
>sig_9780
GTTGACTAAGAATTTCATGGTAGCTTTAAA
>sig_9781
CTAGTCCAGTGTGGTGGAATTCTGCAGATG
>sig_9782
TCGCGAAAAGCTTCAGCTGGGATCCGGTAC
[truncated: 776,784 more chars]
