# Supplementary material for: DNA signatures for detecting genetic engineering in bacteria
Source: Genome Biol. 2008 Mar 18;9(3):R56. doi: 10.1186/gb-2008-9-3-r56 (PMC2397508; doi:10.1186/gb-2008-9-3-r56)
Supplement: Additional data file 3 — The complete set of 30-mer signatures used in the cross-validation set [file gb-2008-9-3-r56-s3.bz2 › consig.30.bacvec.2345.fa]

>sig_0
ATTCGCCCTATAGTGAGTCGTATTAATGCG
>sig_1
ATTCATTAATGCAGGATTTCCCGGTCGCAC
>sig_2
CCATCACACCGGTGATATCCTCGAGCCCAT
>sig_3
TGCACCATAGGGGATCGGGAGATCTGAGCT
>sig_4
GTCCTCCTTCTTTGGGTAATCAATGAAGCA
>sig_5
CGACCCGGGAATTCCGGGGATCCCACGACC
>sig_6
GGAATAATTCTAGATGGGAAGTCAGCGTAA
>sig_7
GCCGTGTAATAATTCTAGAGTCGGGGCGGC
>sig_8
CTTCATATTGAGATCGGATCCCCCCTTTAG
>sig_9
CACAGCAGCGGCATGAAAATCGAAGAAGGT
>sig_10
CTGCTTTAATAAGATCTGGTACCGAGCTCC
>sig_11
TTTCACACAGGAAACAGCTGCTAGCCGAAA
>sig_12
TCCCTTCCATTCAGGTCGAGGTGGCCCGGC
>sig_13
TTTGACAGCTTATCATCGATAGTTTATCAC
>sig_14
ACCTGCAGGCATGCAAGCTTGTAATCATGG
>sig_15
ATATTATTTTAATTTATTTATTCTTATTTT
>sig_16
CGGCCAATTCGAGCTCGGTACCCTACTCAA
>sig_17
AGCTTGCGGCCGCACTCGAGTCTGGTAAAG
>sig_18
GCGAATCTTCAGTCTCTTCTTCTCAGTGCG
>sig_19
GGATCTAGATCGGGGTACATCAAACAAGTT
>sig_20
GTCGCAGCGACTCCCGCCCGCCGCGCGCTT
>sig_21
GGGCGAATGCATCCAACGCGTTGGGAGCTC
>sig_22
TCAGGCGCATATTTGAATGTATTTAGAAAA
>sig_23
GATCTCGGCGGCCGCGATAGCAATTGGTCG
>sig_24
ATAACTATAACTAATAACGTAACGTAACGT
>sig_25
AAAAATTTGTTGGAAAAGTTAAAGGTTGTA
>sig_26
CTGTCCTTCACTATCGCTTTGATCCCAGGA
>sig_27
TACGAATTGCGGCCGCAATTCCCTTGTATC
>sig_28
TCCTGATGGTGAGCAAGGGCGAGGAGCTGT
>sig_29
GTCACGTTCAACCCGGTATTCTTTGAGAGC
>sig_30
CCAGAGACTGGATGTTTTTCGGGTGGATCC
>sig_31
TAGGAATTCTCTAGCCGCGGTCTAGGGTAC
>sig_32
TCGAATTCCCCATGGTCTGTTTCCTGTGTG
>sig_33
GGCCCATGCCATCAAGGTTGCTTGGCCGCC
>sig_34
ATTATACTTTTTATGAATATCGGCTGGTCC
>sig_35
CTCGAATTCATTGCAGTTTAAGGTTTACAC
>sig_36
CCGCTCGAGAAGCTTTCTAGACCATTCGTT
>sig_37
CTGAACTCATTAGTAATAGTTACGCTGCGG
>sig_38
TGTTCATGGAATTCACTGGCCGTCGTTTTA
>sig_39
GGGACGGATCTCCGAGGCCTGGGACCCGTC
>sig_40
TTCGCTGTAGTGCCATTTACCCCCATTCAC
>sig_41
TTCCAACTGATCTAGCTTTAATGCGGTAGT
>sig_42
TCTTCGCCCACCCCAGCTTCAAAAGCGCTC
>sig_43
CCACCGCGGTGGAGCTCGAATTGACGCGGA
>sig_44
TTAACAGCGATCGCGTATTTCGTCTCGCTT
>sig_45
TAGCTGGATATTACGGCCTTTTTAAAGACC
>sig_46
ACCATGATTACGGATTCACTGGCCGTCGTG
>sig_47
ATTCTTCCCGATCCGTCCGATTCGAACTTC
>sig_48
TCTTAATGAATCGGCCAACGCGCGGGGAGA
>sig_49
ATAAACTTATGTGGAGGTGTTTTGTCGACC
>sig_50
TAGGGTACCGAGCTCGAATTCACTGGCCGT
>sig_51
TGACATTGAAGAGCTCCTCCATCCAGAAAA
>sig_52
TACCATGCATCATCATCATCATCATGGCCA
>sig_53
TTCTGAGCTCGGTACCCTCCAAGGGTCCTC
>sig_54
GATCCCCGGGAATTCTGCGTTTCCTGTTTG
>sig_55
AGGTACCCTAGAAAGCTTCCTAGAAGATCT
>sig_56
CGGGTGTCGGGGCGCAGCCATGACCCTATG
>sig_57
GCAGATCTCGGTACCCACTAGTGCGGCCGC
>sig_58
GGTATTGAGGGACGCGGGTCCATGGGATAT
>sig_59
CCCCGGATCCGTCGACCTGCAGGTCGACGG
>sig_60
ACTGGAACTTTGGTTTATCGCCTCCACCAA
>sig_61
CGGGATCCATATGACGTCGACGCGTCTGCA
>sig_62
ATCCGTCGACCTACCCTCGATGGATCCCCG
>sig_63
ATTGCTCTAGCATTCGCCATTCAGGCTGCG
>sig_64
CGTGGGCCGTGCACCTTAAGCTTGGCGTAA
>sig_65
GGGTGCGGCCCAGGTGACGCAGGATGGTAT
>sig_66
CGAGCTCGAATTCCCTATAGTGAGTCGTAT
>sig_67
AAGAAGGAGATATACATATGGGAATTCTAC
>sig_68
AGAGATCTGCCCGGGCAAGCTTGGATCCAG
>sig_69
CTCCCTCTAGATCACCACTTTGTACAAGAA
>sig_70
CGACCTGCAGCCAAGCTTATCGATGATAAG
>sig_71
TATTGGATGTTGGAATTCCATTCGCCATTC
>sig_72
ACTGTGATAAACTACCGCATTAAAGCTCCT
>sig_73
ACGCGGAACCAGACCACCACCACCACCAGA
>sig_74
CTCCAATTCGGGGGGATCTCAATCTGGCGG
>sig_75
ACTGTGATAAACTACCGCATTAAAGCTCGC
>sig_76
TGATCAGATCTGATCAGCAACTATATATTG
>sig_77
CGTTCAAGCCGAGCGGCCGCAAGATCCGGC
>sig_78
AGCGTTTTATGAATGAGTGCAGATCTCGAG
>sig_79
GGCAAGATCGCCGTGAATTCTGCTTGCAAG
>sig_80
AGGTCGAGCTGCAGTCTAGAGGTCGACGCG
>sig_81
TACGTTTTCGTTTGGGGGCTGTAGAGGGCT
>sig_82
CAATCGATGCGAATTGGCCGCGGCGTTGTG
>sig_83
AGTTGTTCCTTTCTATGCGGCCCAGCCGGC
>sig_84
CTATAGCAGCGGAGGGGTTGGATCCATATG
>sig_85
CGACCTGCAGCCAAGCTTTGAGTAGGACAA
>sig_86
AATGCGGCCGCGTCGACGGTACCGGATCCG
>sig_87
TTCGCGATAAGCGCCTTCGCAGGTTAGCAG
>sig_88
TGATGGTGATGGTGATGAGAAGCTTGGGCT
>sig_89
CTCGTGCTGCTGCTCGTCAGGCTCGTGCTG
>sig_90
AGCTATGACCATGATTACGTTAGCAACTTG
>sig_91
TTGAACTCACTAAAGGGGTACCGAGCTCGA
>sig_92
TGTGATAGATCTGAGTCCGGACTTGTACAG
>sig_93
TTCATTGCCATACGGAATTCACGAACCCAG
>sig_94
TTGTAAAACGACGGGATCTATCATCTTGGT
>sig_95
GGGATCCCTAGAATCGATCCTAGAGAATTC
>sig_96
GAGAATTCCTAGAGGTACCCTAGAAGATCT
>sig_97
CCCGAAAAGTGCCACCTGCATCGATGGGTG
>sig_98
GCAAAATATTCTGGTAAATCAATCCCCATC
>sig_99
TCCCATGGCCATTCGAATTCACTGGCCGTC
>sig_100
CTCAGCGGCGGCCGGATCCGATATCGTTTA
>sig_101
TTGTTGATGGCCGCGGCGCGCCGGCCCTCG
>sig_102
TAAACTACCGCATTAAAGCTTATCGATTCT
>sig_103
AGTGAGGAGGCTTTTTTGGAGGCAGATCCC
>sig_104
CGGATCCCCTTTTTGACACCAGACCAACTG
>sig_105
CGCATTTTTCTTCAAAGCAGGTGGCACTTT
>sig_106
TAGTACCTAGCCCGGGATCCTCTACGCCGG
>sig_107
TGAGCTATGAGAAAGCGCGACCGATGCCCT
>sig_108
CAAGGACCATAGATTATGAAAATCGAAGAA
>sig_109
AGCTGTCAAACATGAGCGTTCTTCGGGGCG
>sig_110
GGGGGGGGGAGGGAGAGGGGCGGATCCTCG
>sig_111
TCGAGAGGGGTTAGGGATGTAAATCGTTTA
>sig_112
TCCCCATGGAACCTTCGTGCCATTCGATTT
>sig_113
TCCCCTGATACCGCTCGCCGCAGCCGAACG
>sig_114
GTGAATATTCAACCAAGTCATTCTGAGAAT
>sig_115
AAGCTGGGCGAGCTCGAATTCGAGCTCGCC
>sig_116
GGCCCTTTCGTCTTCAAGAATTCAGGACAG
>sig_117
GGGAGCGCATATGGGAATTCTACGTAGCGG
>sig_118
ATGAATGGCAGAAATTCGATAAGCTTTAAT
>sig_119
GCTAGCGAATTCACTGGCCGTCGTTTTACA
>sig_120
CTGGTCGCCTGAGTCTTCGAGCTCTGGGCC
>sig_121
CTTCTTCGATTTTCATAATCTATGGTCCTT
>sig_122
TACAAGGGAATTGCGGCCGCAATTCGTAAT
>sig_123
CCGCATTAAAGCTAGATCAGTTGGAAGAAT
>sig_124
TCGTATTAAAGAGGGGCGTGGGGTCGACGA
>sig_125
CCAAACTAGTTCGAAGATCTCCGGAGCTCC
>sig_126
TCCAGTAAAGGAGAAGAACTTTTCACTGGA
>sig_127
ATTTTATTTTTCTGTTATTCACTTATACAT
>sig_128
ATGCTGGTCGCCTGAGTCTTGGTGGGCTTG
>sig_129
ATACGAGCCGGAAGCATAAAGTCTAAAGCC
>sig_130
TAAATGGCCATTTAGGCCTAGAGTCGACCC
>sig_131
CTTTCACCTCGGAGCCCACCCCCTCCCATC
>sig_132
CTAGAGTCGACCTGCAGCCCAAGCTTGGCA
>sig_133
ATCCCGTGTTCAACTTGATATTAATACAAC
>sig_134
CGGCGTCGAGAAGTTGGCCGGGATGGCGGA
>sig_135
ATTGCGGCCGCAATTCGTAATCATGGTCAT
>sig_136
TAATCAATTTTTAATTTTAGTACACAATCC
>sig_137
CTCTTTTGCGTCGACGGGGATCCGGCTGCT
>sig_138
GGGAAGCTAAGTTGACACTCATATGGGCGC
>sig_139
ATTCTCTAGGAGATCTTCTAGGGTACCTCT
>sig_140
CCATCACCTGCACAGTCTCTGGTTTCTCAT
>sig_141
CGTGACTACGCCTAAGCGAGACGAAATACG
>sig_142
TAGCCAGCCAGAACTCGCCCCGGAAGACCC
>sig_143
ATCTGTTTAAATTGTGTAATTTATGTAGCT
>sig_144
CCGTATTTCGCGTAAGGAAATCCATTGTAC
>sig_145
GATCTAGAGTACTGGTTGAAACCCGGATCA
>sig_146
CCCGGGCGAGCTCGAATTCCGAGCTTATCG
>sig_147
TCAACTAGTGGTGGTGGCGGTTCTAATAAC
>sig_148
AGACAATAACCCTGATAAATGGTACCTCGC
>sig_149
GCGGATAACAATTTCACACAGGAAAACATT
>sig_150
TAGCACTCCCGGGTTGGGAATTCCTACCCT
>sig_151
TCCGAGATCCACGCGGAACCAGCAGGCCCA
>sig_152
AGCGTACCGGGCCCCCCCTCGTCGAGAAGG
>sig_153
GTGACACTATAGAATACACGGGAATTCGAG
>sig_154
CGATAGCCATGGCTTCGAAAGTTTATGATC
>sig_155
TGTCACCGTCCATGATGACACCGCGTTCGG
>sig_156
GGCGAGTTCTGGCTGGCTAGCCCGTTTGAT
>sig_157
CCCGAGGATGTCGAGCACCACCACCACCAC
>sig_158
CGGCCGCCTCCGGCGCTCGCTAGAGTCTCC
>sig_159
CCTATAGCGGCCGCAAAAATTAAAAATGAA
>sig_160
GCGGTGGCGGCCGCTCTAGTGATTGCGCCA
>sig_161
AGCTATGACCATGATTACGAATTTGGCCAG
>sig_162
CCGTTTGATCTCGAGTGCGGCCGCAAGCTT
>sig_163
CTCTAGATATCGATGCATATGAATTCTCAC
>sig_164
TACGATACGGGAGGGCTTACCATCCGGCCC
>sig_165
TTATTCGAAACGAGGAATTCATAACTTCGT
>sig_166
AAAGCATCAGGTCTTTCCTTCGAAGGAGAT
>sig_167
CCGGGAATTCTCGAGAAGCTTGCGCAACGG
>sig_168
TACGAATTCCACAAGCTTGTGGAATTCACT
>sig_169
AGACTCTAGCGAGCGCCGGAGGCGGCCAGA
>sig_170
GAGCTCGAATTCCGGCGATAAGGCCCTTCG
>sig_171
CCAAGCTGGAGACCGTTTAAACATAACTTC
>sig_172
CTTCAAGAATTCCCGGGGATCCCGTCGTTT
>sig_173
CCATATGATGATGATGATGATGCACTTTAT
>sig_174
CAATTCCGATCTAGTAACATAGATGACACC
>sig_175
TCACTATAGGCCTTGACTAGAGGGTCGACG
>sig_176
GTCGGGGCGCAGCATGACCCAGTCACGTAG
>sig_177
AGGGCCAATTCCCTATAGTGAGTCGTATTA
>sig_178
GGATCCGACCAAAGCGGCCATCGTGCCTCC
>sig_179
TTTGAGCGCGTCGGCGCGGCTCCTGCGGTG
>sig_180
CTTGTCACTCGGGGTTCGAGAAGATGATCT
>sig_181
TTGGGGGGGTCTCCTCTAACCTCTAGTCTT
>sig_182
GTGGCCCATGGCGTTGAACCATTTTACGAT
>sig_183
TGGCGAAAGTTGCATCTTGCTGTGGGGATC
>sig_184
GGGCAGCTCGTGGAGGGCGCGGGCCAGCTC
>sig_185
GCTTTTGCAAAAAGCTTGGCGAGATTTTCA
>sig_186
AAGATAAAATAATATCATCATGATCAGTCC
>sig_187
CCATATGATGATGATGATGATGCACTTTGT
>sig_188
GACGCCATCCGATTCTTCCGGAAGAGTGCC
>sig_189
AAACGTCTTGCTCGACGCTTATAAAAAATG
>sig_190
CATGCTTGTTCCGCGTGGGAGCCATCATCA
>sig_191
CGCTCGAGGAATTCGGTACCCCGGGTTCGA
>sig_192
CTGTGCGGTATTTCACACCGCATACTAGTC
>sig_193
ACTATCATAGCCGGCCACCATCACCATCAC
>sig_194
ATCCGTCGACCTGCAGATCTGGGGAATTAA
>sig_195
CTGCAGGCATGCAAGGTTGGCACTGGCCGT
>sig_196
TAAGCTTCAGCCTCTCTTTTCTCGAGAGAT
>sig_197
ACATTTAAAGAGCGTAATCTGGAACATCGT
>sig_198
GGTGATAGCTTGTCGAGAAGTACTAGAGGA
>sig_199
TTATTCGCTGTAGTGCCATTTACCCCCATT
>sig_200
ATTACAAGCCGAGCTCCTGCAGGCATGCGA
>sig_201
TAGCGATCGCCATGGAATAAGTAAAGGAAT
>sig_202
ATTTGGAGAGGACCTCGAGGGCCAATTTGC
>sig_203
GATCCAAGCTAGCTTGTCGACGCGTCATCC
>sig_204
GCTCGTCGACTCTAGACTCTTCTGGTTCTG
>sig_205
GAACACGGGGGACTCTAGAATGAGCATGGT
>sig_206
CCGGGTTATTCTTGTTCTCTGGTCAAATCT
>sig_207
GAGGAGGAGGAGGAGTTCTGCGTAGACAGC
>sig_208
CAGGACCCAACGCTGCCCGATAAACTGCAT
>sig_209
GACCATGATTACGCCAAGCTTGCATGCAGG
>sig_210
CGAGCTCTAGTTATTAATAGTAATCAATTA
>sig_211
AGAATAATTTGAAATATATTTATATAATTT
>sig_212
GCCCGCGATGGAGCAGGCGAAGATCCACGC
>sig_213
GGCGAATTGCCCTTAAGGGCAATTCCACCA
>sig_214
TGAACAGGTTCGCGCTGTGGAAGACCAATA
>sig_215
GGCGCTAGCGGAGTGTATATACTGGCTTAC
>sig_216
ATTTATTACGTGGCGACGCGTTGGGAAATG
>sig_217
TCAGGGCTGGGGAGAGCTGCCTGGATTTCT
>sig_218
TACGCCAAGCTCGGAATTAACCCTCACTAA
>sig_219
CAAAACCCACCGGGGCCGGCCATGTCTCCG
>sig_220
TTTGAGTGAGCTCCGCGGACGTCGTACGTC
>sig_221
CTATAAATATGGATAACAATCCGAACATCA
>sig_222
TGAATGGCGAAACTAGTATGGACCCCGAAG
>sig_223
CTTAAAAAGTGAAAATAAATACAAAGGTTC
>sig_224
AAGCTTGCGGCCGCCCAGCTTGGCACTGGC
>sig_225
CCTTTACTCATTTTTTCTTCCTCCACTAGT
>sig_226
CAGTCCGATTTCGACAGGCCTTGACAGGAT
>sig_227
GCGGGCATGCCTGCAGGTCGACCTGCAGCC
>sig_228
ACTTGAACAGCCGCGCTATAGCACCAATGA
>sig_229
GAATTGCTGCAGGTCGACGGATCCGGGGAA
>sig_230
ACGCTTTGTTCTTCCATTTTAGCTTCCTTA
>sig_231
ATCTCTCGAGGTCGACAGCGGAGACTCTAG
>sig_232
GCTTGCATGCTCCCGGCCGCCATGGCCGCG
>sig_233
TGTCGCCGGTCGTGGCCGCGCCAACCTTTG
>sig_234
ACAAGACTAGTTCTAGAGAATTCATCGATT
>sig_235
TTGTCCTTGCATGGGAAACACTGGCGCTGG
>sig_236
ACCTGGATCCATATGAATTCTGGGGCCCAA
>sig_237
ACCAANCCTTACCGAAATAACCTGGATGGT
>sig_238
CACTTAACGGCTGACAGAATTAGCTTCACG
>sig_239
TTTGGAGCAGTCATGGTGGCTGAGCTCGGT
>sig_240
ATCGATGAATTCGTAATCATGGTCATAGCT
>sig_241
ACATGAGAATTAGCTGTCAAACATGAGAAT
>sig_242
CCACAGCGGATCCGTCGACCGATGCCCTTG
>sig_243
TTTTTATTTTATTATACGCAAGGCGACAAG
>sig_244
GTAGACAGCCACACTGCCATGGGCCCACCG
>sig_245
ACCCCCCTGGTGCAGGCATGCAAGCTTTCC
>sig_246
GGTGGCGGCCCTGCGGAGCCTTCGCCGCGT
>sig_247
AGGCGCCGTGGTGCGGAGCGCGGATTGACG
>sig_248
ATTTTTTATTGCTTCTGGTTATCGACTAGT
>sig_249
ACGAGCTCGCGGCTTTCGAACCAGCTGGTT
>sig_250
GACCTGCAGGTCGACGGATCCGGGGAATTC
>sig_251
AGACTCTAGCGAGCGCCGGAGGCGGCCGCT
>sig_252
GTACATCTAGAGAATTCCCTAGGAGATCTG
>sig_253
ATTAGCTGAGGGCGTTAATTGCGTAGTCGA
>sig_254
AAGGAGGTTGTATGAATTCTGCGGAGACTT
>sig_255
CTAGACTGTCTCTTGATCAGATCTTGGATC
>sig_256
CAGTGATATGATCTCGGCGGCCGCGATAGC
>sig_257
CGACTCACTATAGGGAATTTGCGGCCGCTG
>sig_258
CCCCGTCGACGCAAAAGAGCTGATCGCGAT
>sig_259
GTCGACGGCCCAGCTTTATGCTTGTAAACC
>sig_260
TCTTGATCAGATCTGGCCACCTAGGCCCAT
>sig_261
CCGCCCATGGGATATCCCCGGGGTCTAGAA
>sig_262
ACATTTCCCCGAAAAGTGCCACCTGGATTT
>sig_263
CGGACCATGGAATTCGGTACCAGATCTAGA
>sig_264
TGAATGGCGAATGGAANTTCCAACATCCAA
>sig_265
GCGCGACACTCTGCGGAACACGATGGAGTA
>sig_266
CAAGCTTGCAGCTTGGCACTGGCCGTCGTT
>sig_267
TCGAGCTCTAAGCATGATGATGATGATGAT
>sig_268
TACGAATAGCTTAGACAGCCGCTTAAATTC
>sig_269
CGCGAGAATTAATTCAAAAAAAGCCCGCTC
>sig_270
TAGAACGCGTAGCTAGCTGAGTTTCAAATT
>sig_271
AGAGTCGACGGATCCCCTTTTTGACACCAG
>sig_272
CGGGCCGCTATATCATCAATCACGGCGCTT
>sig_273
CTCGCCCTTGGATTTTTGACACCAGACCAA
>sig_274
GAGCTCGAGATCAAACGGGCGGCCGCCCGA
>sig_275
GGCCTTTTTAGCTTCACGCTGCCGCAAGCA
>sig_276
CTGACCGTACCCGGGGATCCTCTAGAGTCG
>sig_277
ACAACAATAACAATAACAACAACCTCGGGC
>sig_278
AAATTCGCGAGCTCATCGATTTCGTTCCAC
>sig_279
CCACCTATCACGGAATTCGAGCTCGGTACC
>sig_280
TACCGGTCGCCACCATGGCCTCCTCCGAGG
>sig_281
TGAATGCGCAAATGCGCCCAATACGCAAAC
>sig_282
TCCAGTCTAGAGGGCCCAAGCTTGATGCAT
>sig_283
TTTAAGAAGGAGATATACATATGGACCCTC
>sig_284
CACTAGGTTAACGCATGCGGGCCCGGTACC
>sig_285
ATTGACGTCGCGGCCGCATAACTTCGTATA
>sig_286
GTTGGCCGATTCATTAATGCAGGATTTCCC
>sig_287
TGAACTATACAAGTCCGGATCTAGATAACT
>sig_288
ACGCCCTCGCGGACGTGCTCATAGTCCACG
>sig_289
CAAATTAAAGAGGGTTAAACAAAGAATACA
>sig_290
CTCGGATCGCGGCCGCTCGAGGATCCGAAT
>sig_291
GCGTATTTGACCGATCCGGACACCTGGGAT
>sig_292
AGATCCATATGACGTCCCTATCGTTTCCAC
>sig_293
GTCTAACTTCACGCCTGCTGCAGCTTCTCA
>sig_294
CAGAAATTCGCGAGCTCATCGATTTCGTTC
>sig_295
GGGAATTCGGGGATCCCACGACCTTCGATC
>sig_296
TGAGCGGGCTTTTTTTTGTGATCCGCGTTG
>sig_297
CGCCCCCCCCCCCCCGAGCTCTTAATTAAT
>sig_298
CGCACGCGGCGCATCTCGGGCCGCGTTGCT
>sig_299
TGGATCTCAACAACGGTAAGATCCTTGAGA
>sig_300
GAATGACGGTAAGAGAATTATGTAGTGCCG
>sig_301
GAGAGTTTTCGCCCCGAAGAACGAATTCCC
>sig_302
GATTACGAATTGCGGCCGCCCGGGCGGCCG
>sig_303
TGTAGAGAATACCACCAAAACCGTCAATTT
>sig_304
GAAACAGCTATGACCATGATTACGCAGATC
>sig_305
TCAGCCAGACCACGAAAAGCGCCATTCGCC
>sig_306
CGGTGAATTTGAGATTTGAGTTATGTGCGG
>sig_307
AAGATAGTGGATGATTTTTACAGGGATATT
>sig_308
TACCATGCATCATCATCATCATCATGGTGG
>sig_309
GTAGGGTCGCGACCATGGAATTCGGTACCA
>sig_310
GACGGCCAGTGAATTCCATGATGCATCCGG
>sig_311
TTAGTCATTAGTCATTAGTCAAGCTTGGAT
>sig_312
TGACGCGTCGACAAGCTTGGATCCGCGTCA
>sig_313
CTAGACTGCCTGGAATTATCACAAGTTTGT
>sig_314
TCCCCGGGCGAGCTCGAATTCGAAGCAGCT
>sig_315
TATCGAATTCGACTTCACGCCATAATCATG
>sig_316
TCATTAATGCCCGGGCTTATCGACTGCACG
>sig_317
ATCTGCATGTTCTTTCCTGCGTTATCCCCT
>sig_318
CGTTGTTGCCATTGCTGCAGAACGGATTGT
>sig_319
GCGTCACAGGAATATGTGATACAGGATATA
>sig_320
CGGCTGTGGCACAGGCTGAACGCCCCAATA
>sig_321
ATTGGGAGAACGCAAACGTGCAAGAGGTAA
>sig_322
CTCTGCGTCGTTGACGACAAACTGTCTTGC
>sig_323
AGCATTGGGATCTATCGAATTCTAGAAATA
>sig_324
AACTGGTCTGATCGGATCCTAGAAGCTTAT
>sig_325
CTCGGCGGCCGCGGATCCCCATGGCCATAT
>sig_326
ACAGAATTCGAGCTCGGTACCCGGGGATCC
>sig_327
TAGGAACTTCGGAATAGGAACTTCTACGTA
>sig_328
TAGAGGATCGACTAGTCGATCCAGGCCTCC
>sig_329
ACTATAGGGCGAATTGGAGCTCCACCGCTG
>sig_330
TCTCCGTGCATCCGAACGCGACAGTCCCGC
>sig_331
TCTCTTATACACATCTCAACCCTGAAGCTC
>sig_332
AGGGGCGGAATTGGCCGCCCTAGAGGGATC
>sig_333
TGCTCTCCGCCATCCCGGCCAACTTCTCGA
>sig_334
ACATGCACCCGGTTGTGCAGATTGACCCCG
>sig_335
CCGGCCTCGAGCAGCTGAAGCTTGCATGCC
>sig_336
TCGGGCCCAAGCTGGCGGCCGCCGCGGCTC
>sig_337
CTCGAGCTAGAGAATTCCTAGAGGTACCCT
>sig_338
ACCACAACGGTTTCCCTCTAGGATCCGAAT
>sig_339
CGGATCCTTAATTAATTAAGATCTTCGAAG
>sig_340
TGCGCAGCCTGAATGGCGAATGAGCTTATC
>sig_341
CTGGTTCCGCGTGGATCCCCGAATTCCCGG
>sig_342
ATCGGTCGACGGATCCCTAGAGGATCTGCT
>sig_343
GTGCCTGACTTTTGCAGGAGCAGAAGAGCA
>sig_344
CATGGATAACATGGCCAACAAAACCATGGC
>sig_345
TGGCAGAAATTCGCGAGCTCTTAATTAATT
>sig_346
AATTCGAGCTCTAAGCTTATTTGTATAGTT
>sig_347
TATCACGAGGCCCTTTCGTCTTCAAGCCCG
>sig_348
TTAGGCCTGGTAAGCCTATCCCTAACCCTC
>sig_349
GCTCGAGAGCTCACTGATTAAGCATTGGTA
>sig_350
ATGCAAGCTGATATCTGGTAGAGACGTTAG
>sig_351
GTACCGGAATGCCAAGCTCAGATCCAAGCT
>sig_352
CGATCGAATTGGGGATCTTGAAGTTCCTAT
>sig_353
GTAATACGACTCACTATAGGGGTCTAGAGA
>sig_354
AAAGGGCCGGCCATGTCTCCGGAGAGGAGA
>sig_355
GGGGGTCCGTGACGGTGCGCGTCTCCACGC
>sig_356
CTTTGTATAGAAAAGTTGGCTCCGAATTCG
>sig_357
TAGGTTAATGTCATGATAATAATGGTTTGT
>sig_358
TGAAACAGAACTTCCAGACCGCTGCTAGTC
>sig_359
CTCGGGAATTCGTAATCATGGTCATAGCTG
>sig_360
TTAGCGTCGGGCTGGGTATCTGATTGCTTT
>sig_361
TTTAACTTTAATAAGGAGATATACCATGGG
>sig_362
GTGCACCATACGAATTGGCCGCGGCGTTGT
>sig_363
TGAATAGAATCGAGTTGAAGGGCATTGACT
>sig_364
CCCCTGGTGCAGGCATGCAAGCTTTTGTTC
>sig_365
GCTTGACACTTTATGCTTCCGGCTCGTATA
>sig_366
AGCGCAACGCAATTAATGAAGAGTGCACCA
>sig_367
AACACGGGGGACTCTAGAATGAGCATGAGT
>sig_368
ACATTTCCCCGAAAAGTGCCACCTGGGAGA
>sig_369
GATGACAAGGCTTAGAGCTCGAATTTCCCC
>sig_370
GATATCAGCGCTTTAAATTTGCGAATTCTA
>sig_371
GTCAAAAATCCAAGGGCGAATTCGAAGCTT
>sig_372
CAGGTCGACTCTAGAGGATCCGAATTCTAC
>sig_373
ATTGGTTTGGAAATGTGGGGCGATTCAGGC
>sig_374
GTCGAAGATCTATGGGGCCTCATGGACCGA
>sig_375
TGCGCAGCCTGAATGGCGAATGAGCTTCTT
>sig_376
CAGGAAGCTTTTTGCAAAAGCCTAGGCCTC
>sig_377
GACCACACCCGTCCTGTGGATCCGGCCCAT
>sig_378
GGTGATGGTGGCCCATGGCCGCTCCCTTCT
>sig_379
TGATTACGAATTCCCGGGGATCCGTCCAAG
>sig_380
CTAGATCTGGTACCGAATTCCATGGTCGAC
>sig_381
GCCCATGGTGGAGCTCCAGCTTTTGTTCCC
>sig_382
CGAGATCCACGCGGAACCAGCAGTTGCTCA
>sig_383
TTATCATCGCTGCCTCGCGCGTTTCGGTGA
>sig_384
GCGTGGATCCCCGGAATTCCCGGGTCGACT
>sig_385
GAGCGCTAATTTTTCAAACAAAGAATCCTG
>sig_386
GTTTAGAGCAGCAGCCGAATTCCCGGGGAT
>sig_387
TTTTTTGTGAATCGGGAATTCCCGATTATG
>sig_388
GTTATTCATTCGTGACTACGCCTAAGCGAG
>sig_389
AGCTTATCGATGATAAGCTGTCAAACATGG
>sig_390
GGATGTTGGAATTCCATTCGCCATTCAGGC
>sig_391
GAGCTCGGAGATCTCGTCTCCTGCAGGAGA
>sig_392
TAATGATTTAACAACATTAATTTAAGACTG
>sig_393
GGCGGGGCGAAGGGCAATTCTGCAGATATC
>sig_394
TTCGGCTGCGGCGAGCGGTATCAGCTGATA
>sig_395
ACCAAGCGACGCCCAACCTGCCATCACGCG
>sig_396
TTCTCAAAAAATCTCCTGGTATCTTCAGGG
>sig_397
AGAATTCGGCGTTGCTGGCGTTTTTCCATA
>sig_398
CTTATCGGAATTCGAGCTCGCCCGGGGATC
>sig_399
GAAGATCTCCTAGAGGTACCCTAGAAAGCT
>sig_400
CGGATGCTTTGGATACGGTCTATGAGCTGG
>sig_401
TCTCATAAACTCCAAATTTGTAAATGTCCA
>sig_402
CCGCTCGAGTCTAAAAGGGCGAGCTCAACG
>sig_403
TTGTTAGCAGCCGGATCCATGGTCTCGAGG
>sig_404
GTCCCCCCCGCGCGCGCTTGTGCCGCCCAA
>sig_405
GCGAGGGCGTCCCGGAAAACGATTCCGAAG
>sig_406
TAACTATCATAGTTTAAACTAACTAGTGAT
>sig_407
GAAGATCCGTCGAGCTTGTCGATCGACAGA
>sig_408
GCTAGACGCCACCATGGAGAGCGACGAGAG
>sig_409
GGAATGCGGCCCGTGATAACAAGAAGACTC
>sig_410
CCTGCACCCCCCCCCCCCCAAAAAAAAAAA
>sig_411
AGCCCGGCCAGGGCAATAAAGCTTACTCCC
>sig_412
AAACTCGAGGACGAAAGGGCCTCGTGATAC
>sig_413
GGTTCCGGCGCCGGAGCGAGTGAATTCCTG
>sig_414
ATTGCTGCAGGCGCAGAATTGGTAGGTATG
>sig_415
TTATCATCGGTGACCCGACTGAGTCGACTT
>sig_416
AGGTTGGTGGCCAAGCTTTAATGCGGTAGT
>sig_417
SAAAGTCGCGTCGTGAACATATGCAGTCAA
>sig_418
CACAGTAATTGCGGCTAGCGGATCTGACGG
>sig_419
GTTCTTCTCCTTTACTGGAATTCGAGCTCG
>sig_420
TGTCTGCCGCGCGTTTCGGTGATGACGGTG
>sig_421
GGAATTCGATAAGCTTCTAGGATCCCCAGC
>sig_422
TGGTCAAAAGACTTTTTGTTGAGAGCCGAG
>sig_423
CGAACCACTTCACACGTTGAGAAGCTGAGG
>sig_424
AGCTCGAATTCGATATCGGATCCCCGAGCA
>sig_425
CTAGATCTGGTACCGAATTCCATGGTCGTC
>sig_426
GAATTCCCCGGGCTCGAGCCCAGTCCAGCG
>sig_427
AACACGGGGGACTCTAGAATGAGCATGGCT
>sig_428
TTATAGAGATCCCAAGCTTTTTGCAAAAGC
>sig_429
GTGTAATACGACTCACTATAGGGAGCTCAA
>sig_430
TCAGCGATTTGCCCGATTGCGGCCGCAAGA
>sig_431
ATTTGGGGCCCGCAACGCAACTAATGTGAG
>sig_432
TAAACTGTAATGAATTCGAGCTCGGTACCC
>sig_433
TGGATCCGGTGATGACGATGACAAGCTTGA
>sig_434
CCTAGTGACATTAGAAAACCGACTGTAAAA
>sig_435
TTGTTGCGATTGGAAGCGTAAACACTGATT
>sig_436
ATTCGAAGCTTGATCCGCGACCCATTTGCT
>sig_437
TTTCCCTATAGTGAGTCGTATTAAATTCGT
>sig_438
AAAGGCTACGAATTCATACAACCTCCTTAG
>sig_439
TGCCGCCGCTGCCACTCGGCCCACAGCTTG
>sig_440
GATTACAAGGATGACGACGATAAGGACTAT
>sig_441
ATCTGCGAAAGCTCGACGGATCTTCGAGAG
>sig_442
GAGGTACCTCTAGACAGGAGACCATATGGC
>sig_443
ACGCGCAGCGTGACCGGCTACACTTGCCAG
>sig_444
CAGCTTTCTTGTACAAAGTGGTTTGATTCG
>sig_445
GAATTGACGCGAATTCGACGCGGCGCAGAT
>sig_446
GGCTGATCAGCGGGTTTATCTTAATTAATT
>sig_447
ACGGTACCGCGGGCCCGGGATCCGCCCCTC
>sig_448
AAACACATATGACCATGATTACGCCAAGCT
>sig_449
AAGAACATGGGCAAATATTATACGCAAGGC
>sig_450
TGGGGGCGCGCCCCTCGAGCTAGAATCGAT
>sig_451
GACCATGATTACGCCAAGCTTGCATGCTCC
>sig_452
CAACAGCCACCAGCACCATGGTGATGGTGA
>sig_453
TATCGGATCCCGAGCATCACACCTGACTGG
>sig_454
AGCAACGGCCAACTCTCGTTAACGCATCCG
>sig_455
GTGGCCATGGTATTATCATCGTGTTTTTCA
>sig_456
GTCAGTCACGATGAATTCCCGGGGATCCGT
>sig_457
GACGGCCAGTGAATTGCGAATTCGCAATTC
>sig_458
TATAAGGAGGCCTCACCATGGGTACTGCAG
>sig_459
AGGCCGAGGCGCCTCTGAGCTATTCCAGAA
>sig_460
TGAACAAGTCTGGAAAGAAATGCATAANCT
>sig_461
TATAATGTATGCTATACGAAGTTATGGGAT
>sig_462
GACCTGCAGCCCAAGCTTGCATGCCTGCAG
>sig_463
AGCGTAATCTGGAACATCGTATGGGTACAT
>sig_464
ATGGTTCAACGCCATGGGCCACCATCACCA
>sig_465
GGAGAGCTCTTAGAAAAACTCATCGAGCAT
>sig_466
TATCCGTAATCATGGTCATAGCTGTTTCCT
>sig_467
GTAAATACCCAGGTCGGCGGCTTGAGGGAG
>sig_468
ACGTGTGCCAGCGCGAGGTGGCCTACGCCC
>sig_469
GATTCAATTGTCAAAGTACTTTAACTGCCC
>sig_470
TTTCATTGCCATACGGAACCGGATGAGCAT
>sig_471
ATACATTATACGAAGTTATGGGGATCCTCT
>sig_472
CGGGTACCGAGCTCGAATTGGCCGCGGCGT
>sig_473
GCGTTCATGACTAAATTGCTTGCATCACAA
>sig_474
CATGCAAGCTTGCATCTATGGTCTCTCCCT
>sig_475
GACAGAATAAAACGCACGGGTGTTGGGCGT
>sig_476
TGCTTAAGCGACTTCATTCACCTGACGCAG
>sig_477
GACGTCAGGCCTCTGACGTCAGGCTGGCTA
>sig_478
AGTTAACCAGCTGGTTCGAAAGCCGCGAGC
>sig_479
TTTAAGAAGGAGATATACATATGGACGAGA
>sig_480
TCGAATAAATACCTCATTGGCTGGCACCAA
>sig_481
TAGAGCTCGTTAACGGTACCCGAATTTCCC
>sig_482
TTTTATTTTATCGATGTTAACAAGCTTGGG
>sig_483
TTTTTGGGTCTCTCCCTCTCTGCACTAATG
>sig_484
CAAAACCCACCGGGGCCGGCCATGATTGAA
>sig_485
CAGGGCGGGGCGTAAACGCCGCGTGGATCC
>sig_486
TATCACGAGGCCCTTTCGTCTTCAAGATTT
>sig_487
CAAGAGCTTCAACAGGAATGAGTGTTAGGG
>sig_488
CGACATGCTTTAAACGTGGATCATTTTCTT
>sig_489
GCAGTACTGTTGTAATTCATTAAGCATTCA
>sig_490
AAAGCCTGCTTTTTTGTACAAAGTTGGCAT
>sig_491
TAGTTATCACTAACATGCAATAATATTATT
>sig_492
GCCACTAGTAACAGGATTAGCAGAGCGAGG
>sig_493
AACGACGGCCAGTGCCAAGCTTCCGCGGAT
>sig_494
GTACAAACTTGTGATAACAGCCTTGTACAG
>sig_495
ATCTTCTCGCGCAACGCGAACCACCATCAA
>sig_496
AACGGTTTATCCAAACCAGCACAGATGATG
>sig_497
TCTAGAATGAGCGACTACAAGGATGACGAT
>sig_498
CTTAGTACGCCATCAGGACGTTGTGAGTGG
>sig_499
CAGATGAGATAGATCGATCTAGCGTGGACT
>sig_500
AAAGCTTGATTCTTCTGACGCTAGCCACCA
>sig_501
GCGATCTAAGTAAGCTTGGCAATCCGGTAC
>sig_502
AGCTCTAAGCACCGTTCAAGTCTTCCTCGG
>sig_503
GTTCTTCTGACTCGAGTTTAAACTCTAGAA
>sig_504
GTTCAGGCTTTTTCATCACGTGCTGATCAG
>sig_505
CCAGACTTCTCCTCTTCCAAGATCTTGAAT
>sig_506
TGAATTAATTCCGCTAGCTTCACGCTGCCG
>sig_507
ACGGGATCCCCGGGAATTCTGCGTTTCCTG
>sig_508
AGTCATTACGCCCCGCCCTGCCACTCATCG
>sig_509
AAATCGATGAGCTCTTGAAATAAGATCACT
>sig_510
ACAGCGGATCCGTCGACCGATGCCCTTGAG
>sig_511
TTTGCGTCGACGGATCCGGCTGCTAACAAA
>sig_512
AACAATTCTTGAAGACGAAAGGGCCTCGTG
>sig_513
TTATGCAGCGGAAAACGGAATTGATCCGGC
>sig_514
GTTTGTAAGTGACCTTAGGTAGAGCTGCTA
>sig_515
CAGCTGAATTCATATGCATCGATATCTAGA
>sig_516
GTTCCGCGTTCTAGATCAACAAGTTTGTAC
>sig_517
ACGCGGATCCAAGCTTGTCGACGCGTCCTG
>sig_518
ACTAAGGAGGTTGTATGAATTCTGCGGAGA
>sig_519
TCCAAGCTCAGCTAATTAAGCTTATTAAGC
>sig_520
CCGAGATGAAGCGCGCTGATGCTGCACCAA
>sig_521
ACGATAAGGATCCAACCCTTAAGGGCGAAT
>sig_522
CCCGGATCCTCACATTGATCCTAGCAGAAG
>sig_523
ACCTGCAGGCATGCAAGCTTGGCACTGGCT
>sig_524
GCTCCTCGAGGAGCTTATCGATGATAAGCT
>sig_525
TAAGTACAAAAGGCACTTCATGGCGGATCC
>sig_526
TATCCCGAATGTGCAGTTAACGGGCATATC
>sig_527
GCCCTTTCGTCTTCAAGAATTCCCTTTAAC
>sig_528
GACCATGATTACGAATTAATTCCCTTGTAT
>sig_529
CCCTGGTGCCACGCGGTTCCATGGCGATAT
>sig_530
CAGTCGACTCTAGACTTAATTAAGGATCCG
>sig_531
CGATTTTACATAATTCACCATTTATTGAAG
>sig_532
TTCTCAATAAAGAATTCGAGCTCGGTACCC
>sig_533
ATATGATCTCGGCGGCCGCGATAGCAATTG
>sig_534
GTTCTTTCCTGGTACCGAGCTCGCGAATTT
>sig_535
CCCTTATTGGAATTCGGATCCCGGGGATGG
>sig_536
GTCTGGAATTCCTGATGCGGTATTTTCTCC
>sig_537
AAAGGTTATGCATTTCTTTCCAGACTTGTT
>sig_538
AGTCACGTAGCGATAGCGGAGTGTATATAC
>sig_539
AAGTTTATTAACCCTCACTAAAGGGAAGGG
>sig_540
CCGTGCTCGATCCTCTAGAGTCGACCTGCA
>sig_541
GACCTGCAGGCATGCAAGCTTGTATTCTAT
>sig_542
GAAACAGCTATGACCATGATTACGCCAAGG
>sig_543
AGGACCCTTGGAGGGTACCGAGCTCAGAAA
>sig_544
CATGGTCTGCGGTAAAGCTCATCAGCGTGG
>sig_545
TCATTCACTGCAGCATGCATCGATATCGTC
>sig_546
TGGCAGCATCACCAGCTTATCGATGATAAG
>sig_547
CCTCTAAACGGGTCTTGAGGGGTTTTTTGG
>sig_548
GAATTAGCCATGGCAAAGCCTCGCAATCCA
>sig_549
TATCTCCCTTTAGTGAGGGTTAATGTGAAT
>sig_550
TAAAATGAATGCAATTGTTGTTGTTGACCT
>sig_551
TTGCACCATTCGATGGTGTCAACGTAAACA
>sig_552
GATTGAGATCCCCGGGGATCCTCTAGAGTC
>sig_553
TGTGGGGTAGGCAGTCAGAGGTCGATTTGC
>sig_554
TACCCCGTAGGATCCAGAATTTAAAAGGAG
>sig_555
ATCTCTCCACCCAATCATCACTAGCTAATA
>sig_556
CGGCCGCAGATCTAGATCCGCGGTCACTTG
>sig_557
CATATGATGATGATGATGATGCACTTTATG
>sig_558
CTGATGAATTCGAGCTGGCGCATTATATAC
>sig_559
CTGCCCATTGGCAGTACATCAAGTGTATCA
>sig_560
GTCGACCTGCAGGCGCGCGAGCTCCAGCTT
>sig_561
GAAACAGCTATGACCATGATTACGCCACAT
>sig_562
TGACACTATAGAACTCGACTGTGGAATGTG
>sig_563
GCGCGTTCGGTGGGCCCATGGGTGCGAGAG
>sig_564
CGAGACGCGTGGCATGCAAGCTTGGCACTG
>sig_565
AGATCTACGAGGAGGGGCACCCACAACAAG
>sig_566
TGGGTCGGGATCCGGCTGCTAACAAAGCCC
>sig_567
AGATCGATCTGTCGAGCCATGTGAGCAAAA
>sig_568
GACGAGCCCGGTGATCGTCTTGGTCGACCT
>sig_569
ACCTAGATCCTTTTAAAGGCCGGCCGCGGC
>sig_570
CCCCGGGCGAGCTCGAATTCCGGCGATAAG
>sig_571
CTCTAATAAATTTATTATAGCAATGTCGAC
>sig_572
TTCATCGATGAATTCTCTAGAACTAGTAAG
>sig_573
GAATGGCGCGAAATTGTAAACGTTAATATT
>sig_574
ACTAGCCTAGGAGATCCTGGTCATGACTAG
>sig_575
ACAAATAGCATTCGTAGAATTCACAATTCG
>sig_576
TTCGGGTGAGGTGGTAATTTTGAGTCATTT
>sig_577
ACCCGTCTTTTTCCGTTGGTTGTTCATTTT
>sig_578
GCACGCTCGCGGATCCACAGGACGGGTGTG
>sig_579
ATCCTGTCAAAGAGCTCAGGCCTACGCGTA
>sig_580
CTCTAGAGTCTCCGCGATTTAGAGTAATAT
>sig_581
GCTGCTTCGCGGCCGCGAAGTTCCTATACT
>sig_582
CCCGGGTACCGAGCTCGAATTCACTGGCAA
>sig_583
CCTGCCATAGCAGATCTGCGCAGCTGGGGC
>sig_584
ACCTGGTCCAGGGAAAGGACCCCTTCGGCC
>sig_585
ATGACCCCGTAATTGATTACTATTAATAAG
>sig_586
GCCGCGCGGCAGCCATATGGCTAGCATGAC
>sig_587
TATCACGAGGCCCTTTCGTCTTCAAGCTGC
>sig_588
CAGATCTGATCGGCCAGCCTCGCAGAGCAG
>sig_589
GCTGTACCAAGCCTCCCCCAGACTGCACCA
>sig_590
GGAATTCTCGAGAAGCTTGCGCAACGGTAG
>sig_591
ACATCACCACCACCATCACTCCGCGGCTCT
>sig_592
CGTGCGCTGTTCGCATTATCCGAAGGGCGA
>sig_593
GTTGTAGGGAGGGATTTATGGGGGAAGCGG
>sig_594
CACTTTTATCCGCCTCTGCTGCCGTCCGCC
>sig_595
GTGTGATTGATGAACGATTACATGGTAACA
>sig_596
TTCGCACACTTCGATACAAATTCCCCGTAG
>sig_597
TAGAGGTCCCCTTTTTTATTTTATTTTGTT
>sig_598
CTTTTTTGTACAAACTTGGGTCGAATTCGC
>sig_599
CGTAGAATTCCCATGGTATATCTCCTTCTT
>sig_600
TCGAAATCGATGAGCTCGCGAATTTCTGCC
>sig_601
ACACCATCACCACCATCACAGCAGCGGTCT
>sig_602
TTCTCTAGAAAGAATAGGAACTTCCCCAAA
>sig_603
GTCTGGAAAGAAATGCATAAGCTTGTCGAC
>sig_604
GCAGCCCAGACTTCTCCTCTTCCAAGATCT
>sig_605
GTTCCTGACTATGCGGGCTATCCCTATGAC
>sig_606
TTCCCGGGGATCCGTCCAAGCTTGGACCTG
>sig_607
GAGGTTGTATGGATCCTCTACGCCGGACGC
>sig_608
TATTACGCGTACCCCAGAGTCCCGCTCAGA
>sig_609
CGCCTTGCGTATAATAAAATAAAAAAGGGG
>sig_610
GCCCGGGATCCTGATGGTGAGCAAGGGCGA
>sig_611
TGCGGATCGGCCCAGCATCGAATCCAGCTG
>sig_612
AATTTACACTGGATCCGTCGACCTGCAGGG
>sig_613
TATCCCTAGCGGATCCCCGGGTACCGAGCT
>sig_614
TTAAATAAACAATGGCAGATCCAATGAAGC
>sig_615
TTTCTTGCCCAGGCTGGAATGCAGTGGCGC
>sig_616
ATTTTCTTTAACTTTAGTAAGGAGCGATCG
>sig_617
CGGCCGCCCCGACTCTAGAATTATTACACG
>sig_618
AGCTTGCATGCCGGTGGCTGCTGAACCCCC
>sig_619
CGATCCGTATTTATAGGTTTTTTTATTACA
>sig_620
TATCCCGTGTTAACTTGATATTAATGACGC
>sig_621
CTCATCTTCCCCACTCGAGCTCCCATGTGA
>sig_622
AAAGCAGGTGAGGACTTCATTAACTGCAGT
>sig_623
ACCTACCTTAAAAACGTTTTTAAAGGCTTT
>sig_624
GCGTTGCGCGGTCAGAAAATTATTTTAAAT
>sig_625
TTTTTTGTGAATCGGGTCGAGGGGGTACTA
>sig_626
AATAAAGGATCCTTTATTTTCATTGGATCC
>sig_627
ATCGAGCTCTCCATGACCAAAATCCCTTAA
>sig_628
CTCGACCGATCTCGACGAGTGAGAGAAGAT
>sig_629
TTTTCTGAGCTCGGTACCCGGGGATCCTCT
>sig_630
TGGCGGCCGCTCTAGATTCGATCTTAATTA
>sig_631
CATATGATGATGATGATGATGCACTTTGTG
>sig_632
CGCAGATCCACGCGGAACCAGCAGGCCCAG
>sig_633
ATATCCGTATGATGTTCCAGATTACGCTTC
>sig_634
GCACTCCCGGGTTTAGCACTCCCGGGTTTA
>sig_635
CTCACCATGGATCCTCTAGATCGAACCACT
>sig_636
CTTTAAGCCAGATGCCCATCGATTCGTAGA
>sig_637
GTCTAGCCGCGGTCTAGGAATTCTCTAGGA
>sig_638
TCGGGTTCTTGCCTTCTGTGATCTCGCGGT
>sig_639
GTCTAGCCGCGGTCTAGGAATTCTCTAGGG
>sig_640
GGGGGGTTCGTGCAATGGTAAATCTGCGCA
>sig_641
TGGTTGAATATTCACCAGTCACAGAAAAGC
>sig_642
TAGGGCGCGCCGCAAAAGGCCAGGAACCGT
>sig_643
TAGCCTACTAGTCGGCCGTACGGGCCCTTT
>sig_644
CCTACAGCATCCAAGAAGCTTATCGATGAT
>sig_645
GCTTTTCTGTGACTGGTGAGTACTTTCTCG
>sig_646
CCGGGCGAGCTCGAATTCGAAGCAGCTTTG
>sig_647
ACGATGCGTCCGGCGTAGAGGATCACCACG
>sig_648
GGAGACCGAGGAGCTGGAAGAGGAGAAGTA
>sig_649
CATGATTACGAATTCAGATCTCTCGAGGAG
>sig_650
TGATTACGAATTCCCGGGGATCCGTCGACC
>sig_651
TTTAATTTAAAAGGATCTGCGTAATCTGCT
>sig_652
AATTCTCTAGGGATCCCGGCGCGCCCTACC
>sig_653
CTGGCCTTTCTGCCATTCATCCGCTTATTA
>sig_654
CCTTACCCGAGGTCCTCAGATGTCACATTT
>sig_655
AGGTTTCTCTAGAAATGGACGGAATTATTA
>sig_656
CGAATTGACGCGTCAATTCCCCGGATCTTC
>sig_657
NTTCCTGATGCGGTATTTTCTCCTTACGCA
>sig_658
TGCGCACCAGGGTCACGCCGCCAGTCATCA
>sig_659
CCTAGGGAAGTTCCTATACTTTCTAGAGAA
>sig_660
CAAGCTGTCAGCTTTGCACAAGGGATTGAA
>sig_661
TCATTTGGGTCAATATGTAATTTTCAGTGT
>sig_662
CTGGCGGCTGCGGCTTGTCATGGTCTGGAA
>sig_663
TGATTACGAATTCCCGGGGATCCGTCGAGA
>sig_664
GAGATCTCGAGGTGAAGACGAAAGGGCCTC
>sig_665
TAGGAGATCTTCTAGGAAGCTTTCTAGGGT
>sig_666
CGAATTCGAGCTCCGTCGACAAGCTTGTCG
>sig_667
CTAGCCGAAATAGCGTGATTTTGCGGTTTT
>sig_668
TACAATCTGCTCTGATGCCGCATAGCAACT
>sig_669
GGTACCGCATGCTCTAGAGAGCTCATATGT
>sig_670
TCTTCGACCGCCATCCCATCGCCGCCTTCC
>sig_671
GATCCATACCACCTTCTGCCCGTTTTTTGG
>sig_672
TTAACTTTATAAGGAGGAAAAACATATGGG
>sig_673
TTCTAGGAGATCTTCTAGGAATTCTCTAGC
>sig_674
CTTGCGGCCCGGACGATCGAGCTCGAATTG
>sig_675
GCATGCAAGCTTGTCTTTGCAGTTTAAGGT
>sig_676
TGAAAAAAGCAGTCATTAACGGGGAACAAA
>sig_677
ACCTGCAGGTCGACGGATCCGGGGAATTCA
>sig_678
ACCTGCAGGTCGACGGATCCGGGGAATTCC
>sig_679
CGGTACCCCGGGGAATTCGAGCTTATGCGG
>sig_680
ACCTGCAGGTCGACGGATCCGGGGAATTCG
>sig_681
GAACTTCCTTGGCCAAAAAGCCTGAACTCA
>sig_682
ATTCATTGATGTTCGGATTGTTATCCATAT
>sig_683
CCATACGGAATTCACGAACCCAGTTGACAT
>sig_684
TCAATTCATCGATGCAGGTGGCACTTTTCG
>sig_685
AGGCCAATCTGGCCGCGGCCGCAAGGCCTG
>sig_686
NNNGAATTCGTTTAAACNNNAGTCTGTATA
>sig_687
CGCTAGACTAGTCTAGAACAATGCTTTTAT
>sig_688
CACGCGCTCGCCATGGTATATCTCCTTTGA
>sig_689
CCTCGAATTGACGCGTCAATTCTCATGTTT
>sig_690
GATGTGCCATGGTATATCTCCTTCTTAAAG
>sig_691
TAACGCGGAACTCCATATATGGGGCATGCG
>sig_692
GGCGGAACCGGCGGAGCCGGAAGCTTGCGA
>sig_693
AATCTCGCCAAGCTCCTCGAGATCTGCGGC
>sig_694
GCAGCCAGAAGCCATCGATTACAAACGCCT
>sig_695
ACGAAAGCTGGGAGGCCTGGATCGACTAGT
>sig_696
GCGGTATTTCACACCGCATAAATTCCCCAA
>sig_697
GAGTTTAAACTCGAGGATCCTGCAGTCAGG
>sig_698
CTTTTACCGTTTTTGGCGGTGAGGCTTCTT
>sig_699
GATCTGACTACAAGGACGACGATGACAAGG
>sig_700
GTACCCGGGGATCCTCTAGAGTCGACCAAG
>sig_701
CAGTTGGAATTCTAGAGTCGCGGCCGCTAC
>sig_702
GCGCCGATCCGGTGATTGATTGAGCAAGCT
>sig_703
GAATTCGGATCCACGAGCTCCGGACTCTTG
>sig_704
ATGATTAATTGTCAACAGTTAATTAAGCTT
>sig_705
GATCTGACTACAAGGACGACGATGACAAGT
>sig_706
CAAGTGACTATGGATCCCCGGGTTTAAACT
>sig_707
AGGGTGCACTCTCTACAATCTGCTCTGATG
>sig_708
TGCTACTACTATTAGTAGAATTGATGCCAC
>sig_709
GGGCGGAATTCCCGGGTTTACCCAAAGACA
>sig_710
AATGGGCGACACCGTCAGCCAATCGACTGG
>sig_711
CTTGCGCAGATGAGATAGATCTTGGCAGTC
>sig_712
AGTTATGGATCCGCGTCAATTCGAGCTCCA
>sig_713
CTCGAGGAATTCTACCGGGTAGGGGAGGCG
>sig_714
GCGGATAACAATTTCACACAGGAAACAGAG
>sig_715
ACGCGTCAATTCTCGAATTGACATAAGCCT
>sig_716
CCAGGAATTGGGGGCGGCCCCGTACCCAGC
>sig_717
ATTTTCCCTTGCAGGCCAACCAGATAAGTG
>sig_718
TTGACAGCTTATCATCGAATTAATTCTCAT
>sig_719
GAGACTAGTGGAGGAAGAAAAAATGCGTAA
>sig_720
GACCGGTACCCGGGGATCCGAGCTCGGTAC
>sig_721
AATTTTACGTTACGTTACGTTATTAGTTAT
>sig_722
TCGTCGTCCTTGTAGTCGTCCATGGTATAT
>sig_723
AAACGGAGTAGCCCGTTACTCTAGAGTCAT
>sig_724
ATACCATGCATCATCATCATCATCACAGCA
>sig_725
GCCAAGCTCCGGATCGATCCCAAGCTTCTT
>sig_726
ACCCATTTCCACGTTGAAAACCATGGTGGT
>sig_727
TAGATCTGCCTCGCTGGCCTGCCGCAGTTC
>sig_728
TCGAGCTAGAGAATTCCTAGAATCGATCCT
>sig_729
CCGGCGTAGAGGATCCGGGACCAAAGCGGC
>sig_730
ATCCTCGAGCATATGACGACCTTCGATATG
>sig_731
CCCCGCTTGAGCAGACATCACCATGCCTGA
>sig_732
ATCACCATCACACCGGTGATATCCTCGAGC
>sig_733
AAGGCTCTCCACGACGACTTCACCAGGTTG
>sig_734
ATAAGCGGATGAATGGCAGAAATTCGGGAT
>sig_735
GGATCCCTTCCATTCAGGTCGAGGTGGCCC
>sig_736
GGGAATTCCCCGGATCCGTCGACCGCAGTT
>sig_737
ATAATTGTGAGCATTTTTGTCAAAAAACAG
>sig_738
ACTATAGGGAATTCGAGCTCGGTACCCGGG
>sig_739
GCCATCAAGGTTGCTTGGCCGCCTCCGGCG
>sig_740
CGCCGCGAGCAGGTGCGCTGGGAGAAGCGC
>sig_741
GCTGTACAAGATCGATGAAAAGAGAAGATG
>sig_742
CACACTTAATTATTAAGAGGTAATACCATA
>sig_743
GAGTCGACCTGCAGCCCAAGCTTGCATGCC
>sig_744
GGGCGCGTTCGGTGGGCCCATGGATGTGCT
>sig_745
CGCTCTAGCCCGGGCGGATCCCCCGGGCTG
>sig_746
AACGACGGCCAGTGCCAAGCTTATCGCCCG
>sig_747
GTCCAGCGCTCACAATTGCGGCCGCAATTG
>sig_748
AGCAGGCATCGCCGTGGGTCACGACGAGAT
>sig_749
AACTCTAGAAATTGTAAATAGTAATTGTAA
>sig_750
ACGAACTCCAATTCACTGTTCCTTGCAAAA
>sig_751
CCGTCGACCTTCGATCAGATCCGATTTTGG
>sig_752
GTGATGATCCGGCTGCTAACAAAGCCCGAA
>sig_753
ACCTGCAGCAATTCGTAATCATGGTCATAG
>sig_754
TAGACTAGGTGGATCCCGGGCCCTATCACC
>sig_755
GGCCCTTCCCAACAGTTGCGCAGCCTGAAA
>sig_756
TTGTGACGAGGCATTTGGCTACCTTAAGAG
>sig_757
CAATGCAGATCCGGATGCAATAGCATGTTC
>sig_758
CAGTGAAAAGTTCTTCTCCTTTGCTAGCAC
>sig_759
TATCATCGATAGGATATCCTGGGCCCTCGA
>sig_760
ACGACGGCCAGTGCCAAGCTAGCTTGGCTG
>sig_761
TGCTGAAGCCAGTTCCTTCGGAAAAAGAGT
>sig_762
AATATTAACGTTTACAATTTCGCGCCATTC
>sig_763
ATCTTCAATGTTGTGTCTAATTTTTAAGTT
>sig_764
GGCCGGTTCTGGTTCTGGCCATACTAGTGG
>sig_765
CGGTCACGCTCCGTCACGTGGTGCGTTTTG
>sig_766
ATTCCACAAGCTTGTGGAATTAATTCACTG
>sig_767
CAGTTGGAATTCTAGAGTCGCGGCCGCTTT
>sig_768
CAGCTCTGCAAGGTTGACACCATCGAATGG
>sig_769
TTAATTCCCCGGGATCCGTCGACTGCAGGG
>sig_770
GCTGTCAAACATGAGCTCGGTACCCGGGGA
>sig_771
GCCAGGACCCAACGCTGCCCGAGATCTCGA
>sig_772
TTTCAAAGCAAATGAACTAACGATTAGTCG
>sig_773
ACAGCAATGGATCGAATTGGCCGCGGCGTT
>sig_774
CAGTGCACCGTATTAGCTAGTGATGATTGG
>sig_775
ACCGACGAAGGAGGATCTTGATCCCCTGCG
>sig_776
CACTTTTCGGGGTTATAAGGGCTGCAGGAA
>sig_777
GGATAACAATTTCACACACTAAGGAGGATA
>sig_778
GCTAGTGATGATTGGGTGGAGAGATGAGCA
>sig_779
GGGGGAAGTTCCTATTCTTTCTAGAGAATA
>sig_780
GCTGATCTTAAGGCCTAGGTCTAGAGTCTT
>sig_781
CGAATTCGGATCCTAGAGGGGAATTGTTAT
>sig_782
CAGAATTCGGCTTTATTATTTTTGACACCA
>sig_783
AAGCTGGGTAATAACTGATATAATTAAATT
>sig_784
GACGGCCAGTGAATTCCATGAACATCCGGA
>sig_785
CCGACGAAAGGGCCTCGTGATACGCCTATT
>sig_786
ATCATCATATCGAAGGTAGGCATATGGAGC
>sig_787
GTACCCTGGTGCCACGCGGTTCCATGGCTG
>sig_788
GTTGGGTGCACGAGTGGGTTCTGCAGGGAA
>sig_789
ACATCCATTTTGGGATCCGCGCCTAACGAA
>sig_790
GCCTCTGGCACGACAGGTTTCCCGACTGGA
>sig_791
GGACATGCTGTTATCAACCACTTTGTACAA
>sig_792
GCGGATAACAATTTCACACAGGAAACCAGG
>sig_793
GTACTATATAAAAATAATATGCATTTAATA
>sig_794
GTTCGCGTTGCGCGAGAAGATTGTGCACCG
>sig_795
CGCGCCCCTCGAGCTAGAGGTACCCTAGAG
>sig_796
ATTTCGAAACGAGGAATTCACGTGGCCCAG
>sig_797
AAGTCACCGAGGCAGTTCCATAGGATGGCA
>sig_798
GATAGCCATAACCACTCCATATCCGGATCC
>sig_799
ATAGCGGCCGCTGGTGCACTCTCAGTACAA
>sig_800
AAATACCATCCAGGTTATTTCGGTAAGGNT
>sig_801
GTCACTAGTTTCGCCATTCAGGCTGCGCAA
>sig_802
CGTAGCCCAGCGCGTCGGCCGCCATGCCCA
>sig_803
GATCTGCAGGTCGACGGATCCGGGGAATTC
>sig_804
ATCGAGATCTCGAGATCTCGATCCACAGGA
>sig_805
CACCAATAACTGCCTTAAAAAAACTGCAGT
>sig_806
ACAGCACCAGGTTCCGCGGGTTTGGTGCCC
>sig_807
AATCCCCTGATACCGCTCGCCGCAGCCGAA
>sig_808
TTATTAACTTACATACATACTAGGGGCCCG
>sig_809
AACTACGTCGACATCGATAAGCTTCGAATT
>sig_810
CTCTAGAACTAGTGGATCCATTGTTTGGCC
>sig_811
ATCCGCGCGTCGAATTGCCGGGAAGCCGAT
>sig_812
AGGGCGAATTGGGTACCAAATTGTAAGCGT
>sig_813
ACCGGCATGCAAGCTTGAGTATTCTATAGT
>sig_814
GTGGCAGGAGAAAAAAGGCTGCACCGGATA
>sig_815
ATAAGCTCATTCGCCATTCAGGCTGCGCAA
>sig_816
TACAATTGTAACGCGTTAATTTAAATAAAC
>sig_817
GATCCGCAGATCCACGCGGAACCAGCAGGC
>sig_818
TTTCCACGACAGCCGTTCCAGCATATGGGC
>sig_819
ATTCGGCGCAATTCTCATTTTCTGCATCAT
>sig_820
TTCTGACTGCAGTTTTTTTAAGGCAGTTAT
>sig_821
CGATGAGCGCATTGTTAGATTTCATTTTAG
>sig_822
TCGGGGGCTCGACTGTCTCTTATACACATC
>sig_823
AATTTTTGCGGCCGCTATAGGGATAACAGG
>sig_824
GGGATCTCTACTGCTCCTCCAACCGATGTC
>sig_825
GCTTGGATCCGAATTCTTATTAATGGTGAT
>sig_826
GGTCCAATTACCAATTTGAAACTCAGCTAG
>sig_827
CATTATGGTGAAAGTTGGAACCTCTTACAT
>sig_828
GTTGCGCCGGATACCAAAGCGCCAGGCCTC
>sig_829
TTGTTCATGACGGATCCCCGGGAATTCGTA
>sig_830
TGGGGGATCACTTTGACAATTGAATCCGAT
>sig_831
GAAAACTTGAACAGCCGCGCTATAGCACCA
>sig_832
ATGAATTCTCTAGAACTAGTAAGCTTATCG
>sig_833
CGGCATCGAAGGCCGCGGCCGCTTAATTAA
>sig_834
GAAGGCACGAACCCAGTGGACATAAGCCTC
>sig_835
TGGGAGGCCTGGATCGACTAGTCGATCCTC
>sig_836
ATGGTAACTTCACTAGTTTAAAAGGATCTA
>sig_837
TCCAGTCGGGAAACCTGTCGTGCCAGACGC
>sig_838
CTACGTAGTCGGGGATCCATACATAAGTTG
>sig_839
CTCTACGACCGTCAAACTACAAAATCGCTT
>sig_840
GTGGCACTAGCATGGTGATGGTGATGGTGC
>sig_841
AGCTTGGCTGCAGGTCGACGGATCCCAAGC
>sig_842
CAGATCTGCAGGTCGACGGATCCCAAGCTT
>sig_843
ACCTGCAGGCATGCAAGCTTATCTTTACAG
>sig_844
CTGCAGCCAAGCTCCCAAGCTTGGGAGCTT
>sig_845
ATTNCCATTCGCCATTCAGGCTGCGCAACT
>sig_846
TTCCCGCCAGAAATCTAGAGCTTATCGATG
>sig_847
AAAAATTTCATCCTTCGTAGTTCAAAGTCG
>sig_848
TTTTTTTTTTTTTTGATCATTTTTTCTCGG
>sig_849
CTGTTTGGTCACTTACCAATGCTTAATCAG
>sig_850
CCTCGAGGCGAAATGACCGACCAAGCGACG
>sig_851
TGCCAAGCTTACTTAGATCTCGAGCTAGCA
>sig_852
GATCCGCAGATCCACGCGGAACCAGCAGTT
>sig_853
ATCCCACGTTTAGAATGGTTAACCAACTTA
>sig_854
TGGCAACAACGTTGCGTGCTGCTGAAGTTG
>sig_855
AAGTGGTTGATAACAGCATGGTGAGCAAGG
>sig_856
TAGTTATATGGCCCGTTCTTTAATAGTCGT
>sig_857
TAAGGAGGATTTAAATGCATATGGGGGACC
>sig_858
AGCTCAGCTAATTAAGCTTATTAAACTGCT
>sig_859
ATCGTATGGGTAGCTGGTCCCGGGAGCTCG
>sig_860
CATCGATGCTCTTCTGCGTTAATTAACAAT
>sig_861
GAGATCCTCGCCGTCGGGATGCGCGCCTTG
>sig_862
AAACAACTAATTATTCGAAGGATCCAAACG
>sig_863
ACGGATCCGAGCTCGAGATCTGCAGCTGGT
>sig_864
CCAAATTAAAGAGGGTTAAACAAAGAATAC
>sig_865
TTTTTGATAATCTCATGAGCGGATACATAT
>sig_866
AAGGTTGGTGGCCAAGCTTTAATGCGGTAG
>sig_867
TAAAACGACGGCCAGTGCCAAGCTTGGGCT
>sig_868
ACCGACGACGACGACAAGGCCATGGGATAT
>sig_869
CGTGTTTCCCTGCAGGTTTTTGTTCTGTGC
>sig_870
TCGAGGCTGATCAGCGAGCCGATCGAGTGA
>sig_871
GATGCTACTCCAACTGGTAATTATAATTAT
>sig_872
TGCCGCTCGCCAGTCGATTGGCTGAGCTCG
>sig_873
ATATGTATCCGCTCATGCTCCTTCGTCGGT
>sig_874
CAAGCGACAGGCCATGTTTGACAGCTTATC
>sig_875
TAAGTTATGACGAAGAAGAACGGAAACGCT
>sig_876
TACTCATACTCTTCCTTTTTCAATCCCTTG
>sig_877
ACATCGAGATCGAGCTAGTTGATTGGATGT
>sig_878
GAAGAACTCGGATCGCGGCCGCTCGAGGAT
>sig_879
TGTAAGATAAAGTATGTTAGAAAAGCTAAA
>sig_880
TCGCGATGATAAGCTGTCAAACATGAGAAC
>sig_881
TCGCCGGGATCCACCATGAAATTCAAGTTA
>sig_882
TTGACTTTGTCATCGTCGTCCTTGTAGTCA
>sig_883
CGCTCATTAGGCGGGCTCGAATAAATACCT
>sig_884
ACAGCAGGTCGTGGCTCGGAGACTCTCCTC
>sig_885
TTGCACGCAGGTTCTCCGGCCGACTTCCCC
>sig_886
ATTAGTGGTGGTGGTGGTGGTGCTCGAATC
>sig_887
TTAAAAAAAGACTACACCAAACCAAAAAAA
>sig_888
AGGGTTAACCCGCGGGAATTCCATACGCAA
>sig_889
TCACTGGCCGTCGTTTTACCCGGGGATCCT
>sig_890
CCAAGCTTACTAGTTCTAGAGAATTCATCG
>sig_891
GCTTAGAGTGTGTTGATAGTGCAGTATCTT
>sig_892
ACCCTAGACCGCGGCTAGAAAGCTTCCTAG
>sig_893
TCCCTTATGGCTCTGCACCCGGCTCCATCA
>sig_894
GTGGCGGCCGCTCTAGTGATTGCGCCATGT
>sig_895
ATTACAGATCCTCTAGAGTCGACCTGCAGG
>sig_896
GGGCCGTGCACCTTAAGCTTGGCGTAATCA
>sig_897
ATTTATTATTTTTTTTTATTTAATTAAATT
>sig_898
TGGAACGAAATCGATGAGCTCTTAATTAAT
>sig_899
AGGGGAATTCTCATGTTTGACAGCTTATCA
>sig_900
AGCTATACGTAACCGCGTTTCAGTGCACGA
>sig_901
TCACTTAAGGGGCCTAGGCAGCTGGACGTC
>sig_902
GCGGCTGGCGAACTTCCAGCGTAACCTGGA
>sig_903
CACTTGTACAGCTCGTCCATGCCGAGAGTG
>sig_904
GTCGACGGAAAATTTTTTTTCAAAAGTATT
>sig_905
ACGACGGCCAGTGAATTCCCGGGGATCCGT
>sig_906
GCTAGGCCTGCAGCTGATGCCGACGTGTGT
>sig_907
AACATGAGAATTGGTCGAGATCCGCTAGCT
>sig_908
ATAACAATTTCACACAGGAAACAGAATTCT
>sig_909
CTTAGCTCCTGAAAATCTCGACGCTCAAGT
>sig_910
GCTCGGTACCCGGGGATCCATTATATACCC
>sig_911
ATCTTTCAAAAGGGCAGATTGTGTCGACAG
>sig_912
TAAATTACTTATTTGATACTAGAGATAATA
>sig_913
TTTCGACCGAATTAGCTTGCTCAATCAATC
>sig_914
CTTCCGCCGTTGTTCATAATCGGTTATGGC
>sig_915
TTCTGCTTTTTCTTCATTTTGTTATTTACC
>sig_916
GTACTCCGTCTAGAAACTCGGTACCTATCG
>sig_917
ATCAGTGACGCACCTATCTCAGCGATCTGT
>sig_918
TCGTGCCAGACCCCGGTTGATAATCAGAAA
>sig_919
TTGACGCGTCAATTCCCCGGATCTTCACCT
>sig_920
ATGCTACTACTATTAGTAGAATTGATGCCA
>sig_921
GGAGGAGCTCTTCAATGAGTAAAGGAGAAG
>sig_922
GTGCGTCACAGGAATATGTGATACAGGATA
>sig_923
TGTGGCGCGTCCTGGCAGCGCCAAGCCTGT
>sig_924
GCTGCAGAAGCAGAAATACACGCGGTCAGT
>sig_925
GGCGGATCCCCCGGGCTGCAGGAATTCATT
>sig_926
ATGGTGATGGTGGCCCATGGCGTTGAACCA
>sig_927
GGGTACCGAGCTCGCATGCGGATCCGTATG
>sig_928
GCAGGAAGCTTTTTGCAAAAGCCTAGGCCT
>sig_929
CGCATCAGGAATTCCAGACGATTGAGCGTC
>sig_930
GGCCAGTGAATTCGAGCTCGGTACCCGACA
>sig_931
AAGAATTCAAAAATTTATTTGCTTTCAGGA
>sig_932
CTCGGCAGCCTGACGCCGTTCGAGATGATC
>sig_933
TATGCCGATAACTAGTGTTTTCTAAAATCT
>sig_934
GACGCTCAGTGGAACGAAAACTCAACGAGC
>sig_935
GCGGTTTCTTTACCAGACTCGAGTGCGGCC
>sig_936
ACCGTCGACAAGCTTAGATCTCGACGCTCT
>sig_937
ATTCATCAGTTCCGGGATCCGAATTCCAGA
>sig_938
CCGACACCATCGAATGGCCAGATGATTAAT
>sig_939
ACGATAAGGATCATCAAACAAGTTTGTACA
>sig_940
ATCACCATCACCTCGAACGTCGTGCATCTG
>sig_941
CAAACCCGCTCGAGGGATTACTGCCATCTG
>sig_942
GATGCTGGGGAGGAGCCAGGCCATCACCAT
>sig_943
ACATAATATACCAAATTGTGGCATTGTTTC
>sig_944
CCATTCAATTTTCTGAGCTTCGAAGATGTC
>sig_945
TAATCTCCGAGGAAGACTTGAACGGTGCTT
>sig_946
GATCTCGAGCTCGGATCCCCATCGATCCTT
>sig_947
GGAGAGCTCGCACGAACCCAGTTGACATAA
>sig_948
CTGTACAAGGCTGTTATCACAAGTTTGTAC
>sig_949
CCGTCGCCAAGCTTGGCGACCTGCAGCAAT
>sig_950
GAGCTCGAATTCGAGCTCGGTACCCGGGGA
>sig_951
GACCTGCAGCCAAGCTCGGATGAACAGGCA
>sig_952
TTCTGGGTTGGAGATCTAGGCTGGACGATC
>sig_953
GATCCCCGGGTTAATTAACAGTAAAGGAGA
>sig_954
GCAGCTGAATTCATATGCATCGATATCTAG
>sig_955
TGTGATGTACAGCTCGTCCATGCCGTGAGT
>sig_956
TGCGAGCTCATCGATTTCGAACCCCGGCCA
>sig_957
AGCTCTAAGCTTATTTGTATAGTTCATCCA
>sig_958
AATTGGTCGAGATCCGCTAGCTCACGATGA
>sig_959
CTCGATCCTAACTGAGACCTTACACCGTTT
>sig_960
GCGCTAGCACCGTAAACAGTAGCGTCATAA
>sig_961
TTAGCCCCGGGTATCCGCCTTTCTACCAGA
>sig_962
TCTGGCTACCCATGCCCCTCAGGTTTCTTC
>sig_963
GGCCGCTCGGGAACCCCACCACAGCTCGAG
>sig_964
TAAGCTGCTGCAGTAATCGTACAGGGTAGT
>sig_965
ATCATCGATAAGCTTCTAGAGATCTTCCAT
>sig_966
GTAGCGGCCGCGGCGCGCCGGCCCTCGAGT
>sig_967
GGCCAGTGAATTCGAGCTCGGTACCCGCGC
>sig_968
CCCACGAACCCAGTTGACATAAGCCTGTTC
>sig_969
CATCCGCTTACAAGCAAGCTGTGACCGTCT
>sig_970
CTTTTCCTTACCCATGGTTGTTTATGTTCG
>sig_971
AGCTAATTCGATCATGCATGAGCTCACTAG
>sig_972
GGCCAGTGAATTCGAGCTCGGTACCCCTTT
>sig_973
GACTCAGATCCACCGGTCGCCACCATGGCC
>sig_974
AAATTCTGGATCCAATTATCTATGTTAAAT
>sig_975
ATTTATAGGATCTGTGATTGTAAATAAAAT
>sig_976
CAGTTCCTTCGGAAAAAGAGTTGGTAGCTC
>sig_977
AGCTTTTTTGTACAAACTTGTTTGAGTACC
>sig_978
TCGATGAATTCGTAATCATGGTCATAGCTG
>sig_979
ATTTTTAATATATTTAATCTATAGATCGTA
>sig_980
GTTTTTCTGGATGGAGGAATTCATATGACC
>sig_981
CCCATACCACACATATAGAGCAAAAAGCGC
>sig_982
CGCACCGTGGGCTTGTACTCGGTCATTCTA
>sig_983
ACTGAGGGGACAGGCGAGATCCATATGACG
>sig_984
AGGAATTCACGTGGCCCAGCCGGCCGTGGA
>sig_985
TTCTTTCTCCGCGGTGAAAGAAAAGTGCCA
>sig_986
TCCTTCTTAAAGTTAAACAAAATTATTTAG
>sig_987
CCACTCCCGGCCCATCGGCGTACTGGCGGC
>sig_988
CATGCAAGCTTCTCTTCTCCCTATAGTGAG
>sig_989
AATCGTTTTCCGGGACGCCCTCGCGGACGT
>sig_990
ATCCCGTGTTGATCCCCACAGCAAGATGCA
>sig_991
CATATAGCGCTAGCAGCACGCCATAGTAAC
>sig_992
ATCCCTAGAGGATCTGCTGTGGAATGTGTG
>sig_993
GACGTTGTAAAACGACGGGATCCACAGGAC
>sig_994
CAGGAATTCACGTGGCCCAGCCGGCCGTCT
>sig_995
GAAACGATAGGGACGTCATATGGATCCAAC
>sig_996
CCTATAGTGAGTCGTATTACGGACTGGCCG
>sig_997
TCACCACCCGCACCCTGCGCACCCCATGCT
>sig_998
CAGGAATTCACGTGGCCCAGCCGGCCGTGG
>sig_999
AGGCGCCATTCGCCATTCAGGCTACGCAAC
>sig_1000
CCCATGGTAAGCTTAAGTTTATCGATCCGA
>sig_1001
TGAATTCAGATCTGCATCTCAATTAGTCAG
>sig_1002
ACTGGCTAGCAGCACGCCATAGTGACTGGC
>sig_1003
CGTCGACCTGCAGGTCGACGGATCCGGGGA
>sig_1004
CTCCCGGGTGGATCCAAGGCCTTCTAGACT
>sig_1005
CTTGACGAGTTCTTCTAATAAGGGGATCTT
>sig_1006
CGGCTTAAGCCGAATTCTGCAGATATCCAT
>sig_1007
CCGTCGACCTGCAGGTCGACGGATCCGGGG
>sig_1008
GCCTGCTGGTTCCGCGTGGATCTCGGATCC
>sig_1009
GTCAACAGCTCATTTCAGAATGCTTCTTCC
>sig_1010
GCTCCATGGGCAGGTGCGATTTCAGCTCCA
>sig_1011
TCCCCGGGTACCGAGCTCGAATTCCAATTG
>sig_1012
GACATCGTGCCGGGTGCGCGGCCCAACAGT
>sig_1013
AACATTTTGCTGCCGGTCACGGTTCGAACC
>sig_1014
TTGGCCGATTCATTAATGCAGAATTCTCAT
>sig_1015
TCTGCGCCGCGTCGAATTCGCGTCAATTCT
>sig_1016
AGGAGTCCAAGCGAGCTCGTAAACTTGGTC
>sig_1017
GGATCCGCAGATCCACGCGGAACCAGCAGG
>sig_1018
TAGGATCCGATCAGACCAGTTTTTAATTTG
>sig_1019
AGAGTCGAGGTCAAAAGCGCCCCCTCAAAA
>sig_1020
CCGCGGCCAATTCGATCCATTGCTGTTGAC
>sig_1021
TCGCCGTGTAATAATTCTAGAGTCGGGGCG
>sig_1022
TTATCGATACCGTCGACCTGCAGGCGGCCG
>sig_1023
GGACTCTAGATAACTTCGTATAATGTATGC
>sig_1024
TCAAACATGAGAGCTTAGTACGTTAGCCAT
>sig_1025
GGATCCGCAGATCCACGCGGAACCAGCAGT
>sig_1026
AGGATCGATTCTAGGAATTCTCTAGCTCGA
>sig_1027
TTAAATCAAAGGGGGAAATGTACAATGAAA
>sig_1028
TATTGGCGGGTAAACGATATCGGCACCTTC
>sig_1029
TTTGACAGGATATATTGGCGGGTAAACGAT
>sig_1030
TGGTGGCTAGCTTGTTTGCCTCCCTGCTGC
>sig_1031
ATGATTACGCCACATCGATGGCTTGGCTGC
>sig_1032
CCGCCTGTCCACTATTCTGACTTGAAAGCT
>sig_1033
TATCGTATTAATAGATCGATCTGCATCGCA
>sig_1034
GAGTCTAGAATCGATAAGCTTGGCTGCAGG
>sig_1035
AAAAAGCTTAGAACCTTTACCAAAGGTGAT
>sig_1036
ATCGATTAATTAATCTGTCTACCTCGCTGT
>sig_1037
CCTGAATGAACTCCAGGACGAGGCAGCGCG
>sig_1038
TATTTCCGCCCGGATCCCCCGGGCTGCAGT
>sig_1039
AATTAAGAGCTCGGGGGGGGGGGGGCGCTG
>sig_1040
CTATATATCCGTGTCGTTCCGCCCACTCCT
>sig_1041
AGAAACAGAAGCCACTGGCTAGCAGCACGC
>sig_1042
GATAACAATTTCACACAGGAAACAGAATTC
>sig_1043
AGCAACACCTTCTTCACGAGGCAGACCTCT
>sig_1044
CACCGGCTGTTTGCGACAGTGCCTCTCGGG
>sig_1045
AGAAGCTTCTGCAGACGCGTCGACCCTGCT
>sig_1046
AGACGAGCTACCTCGTTTTCTAGATGGTAG
>sig_1047
TCCGGAATTCCCGGGCATCATCATCATTAG
>sig_1048
TGCACGTACGCGTGGCGCCTGCAGGTCGAC
>sig_1049
TCCTCGAGCGGCCGCGATCCGAGTTCTTCT
>sig_1050
GTGGTCTTCTCGTCCATATGTATATCTCCT
>sig_1051
TATTTATCAAGCTTCTGACCTTTGTACCAT
>sig_1052
CGTTTTTTGGTTTCCAATATTGCCCTCAAG
>sig_1053
ATATATCCTGTCAAGGCCTATCAACAAGTT
>sig_1054
TTAGGGATAGGCTTACCTTCAAGCTTGTCA
>sig_1055
CAGCATGCAGGAAGCTTACTTAGATCTCGA
>sig_1056
TTGATAAATATTAACGCTTACAATTTCCAT
>sig_1057
AAATGCATCATCATCATCATCATGGTGGAT
>sig_1058
ATGCGGTACCTGCAGAATTCGACCGATGCC
>sig_1059
CTAAGCTCAAAAGGGCCGGCCATGATTGAA
>sig_1060
CCTTTGTTCATGACGGATCCCCGGGAATTC
>sig_1061
CAAGATCTGCTGCCTCGCGCGTTTCGGTGA
>sig_1062
TTGATTGACCGGATCGATCCGGCTCTAGAG
>sig_1063
GCGAATGGCGCGTTAACGCGCCTGATGCGG
>sig_1064
ATGAATTCTCTAGAACTAGTAAGCTTGGAT
>sig_1065
ATTCCGGATCCATGGCATCACCACTTTGTA
>sig_1066
ACCGGCACCAATCGCCACTGAAGTGGCATC
>sig_1067
GACCATGATTACGAATTAATTCCACAAGCT
>sig_1068
CTCTTAAGACGCGTATGCTTCATATGATGC
>sig_1069
GGACTTAAACCAGGTAATGGACTAATGAAA
>sig_1070
GAAACGAGCTAGTGGATCCGAGCTCGGTAC
>sig_1071
CGTCCGGCGTAGAGGATCCATACAACCTCC
>sig_1072
CTCTAGAGGATCGGAGATCTCAGTGGTGGT
>sig_1073
GCGAGCTCGAATTCCGGTCTCCCTATAGTG
>sig_1074
GAAGAATCAAGCTTTTAAGCGGGTCGCTGC
>sig_1075
TGCCCATGTCAGTTGAATTTTACAACTCTA
>sig_1076
AAGGCTTGCCCTGACGAGAACACCAGAACG
>sig_1077
GCGCCGGGATCCCTAGAATCGATCCTAGAA
>sig_1078
TTGCAATATTTCATGGTGGCGACCGGTGGA
>sig_1079
GTCGACTGCAGAAGCTTAATTCGGCTTAAC
>sig_1080
GGCTATGTGCAACGGGAATTTGAAGACCGG
>sig_1081
TTAGCAGCCGGATCCTCGAGCATATGCTTG
>sig_1082
GCGCCGGGATCCCTAGAATCGATCCTAGAG
>sig_1083
TTTTTGCGGACTCTAGATTAGGCGCCGGTG
>sig_1084
CCGCCAGCCGGTGGTCTTCTCGTCCATATG
>sig_1085
ATCCGAGCTCGGTACCAAGCTTGGCGTAAT
>sig_1086
GAGGGCGTGGCGTCCTCACCTCATCTCCTC
>sig_1087
GGGTGTTCTGCTGGTAGTGGTCGGCCAGCT
>sig_1088
ACTTTGAGCTTCAATAATTCGAAAAACAAA
>sig_1089
TGCAACATTTCAAAAGATGTTATATTAGTC
>sig_1090
GCAACAACATAACTCACCCCTGCATCTGCC
>sig_1091
AGCTCGCCCTTAAGGGCGAGCTTGAAGGTA
>sig_1092
TGTGACGCTGGGAATTAATTCCCATGGTGA
>sig_1093
TCATTAATGCGGTAGTTTATCACAGTTAAA
>sig_1094
CCATATCGAAGGTCGTCATATGAAGCTTGA
>sig_1095
TAAGTAAAATACTAGCTAGTAAATAAATAA
>sig_1096
CCTCCCATGGTTAATTTCTCCTCTTTAATG
>sig_1097
TAATTTGTTTAAAATATAGAAATAAATAAA
>sig_1098
GGGTTAACCCTAAAGTTATGGAAATAAGAC
>sig_1099
CCATCACGGAGGGCAGACGCCCACGCAGAT
>sig_1100
CGAATGGGTGACCTCGAGCGGCCGCCACTG
>sig_1101
TTGGTTGAGTACTTTTTCATTCGTTAAAAA
>sig_1102
GTATTATTACGATCAGGCTCATTTTATACT
>sig_1103
GAGCTCGGTACCAAGCTTAAGTAAGTGACT
>sig_1104
CGAGCTCGTCGACGCATGCTGATCTAGATC
>sig_1105
GAGCTCTACAAATAATGAATTATCCAGCAC
>sig_1106
TTTATGCTTCCGGGTTTTCTTTGCCTCACG
>sig_1107
AGGATCCGGAATTCTCATGTTTGACAGCTT
>sig_1108
TCGAATTCCAGTAAAGGAGAAGAACTTTTC
>sig_1109
AGAATTCGATAAGCTTCTAGGATCCCCAGC
>sig_1110
GAATTCTCTAGCCGCGGTCTAGGGTACCTC
>sig_1111
TAGATCCTTTTCCGCCTTTTTCCAACGCGT
>sig_1112
CGCAGCCTGAATGGCGAATGGCTGACGCGC
>sig_1113
GCCAGGTGTGCACTGCACAGATGGCTGGTT
>sig_1114
GTCTTTTTTTGAGCTTTTTCGATGGGGATC
>sig_1115
GCGGGTGTGGTGGTTACGCGCGCGTGACCG
>sig_1116
GGAGGTAATAATTGACGATAGATCCGGAAC
>sig_1117
TCACCAAGATGATAGATCCCGTCGTTTTAC
>sig_1118
AAGCTTGGATCCCTCGAGACTAGTCCATGG
>sig_1119
TGAGCGGATAACAATTCCCCTCTAGGATCC
>sig_1120
GTTTCTTAGACGTCCCTCCAGCTTTTGTTC
>sig_1121
GCTAGCTTATGCGGTGTGAAATACCGCACA
>sig_1122
TGCGGTCGACGGATCCGGGGAATTCACTGG
>sig_1123
CATTTAGGCCTAGAGTCGACCCAGATCCAC
>sig_1124
TCTAGGATCGATTCTAGGAATTCTCTAGCT
>sig_1125
TTAGCAGCCGGATCCTCGAGCATATGGCTG
>sig_1126
CATTTTAGCCTCCTTAGCTCCTGAAAATCT
>sig_1127
CGGCCTGGTTCCGCGTGGTAGTATTATGAG
>sig_1128
TCCCAGCTACCGCCTGGCCACAGTGGTCTA
>sig_1129
CGGGAATCCTGCTCTGCGAGGCTGGCCTTT
>sig_1130
ACCTTAACGCCGGCACAGGAGGCCGCACGC
>sig_1131
TACAAACTTGTTTGATTAGAGTCCCCCGTG
>sig_1132
TGCAAAAAGCTTCGAATCGCGAATTCGCCC
>sig_1133
CGTATTGGGCGCTAGCGGAGTGTATATACT
>sig_1134
GAGGCAGACGATGGACATGCAGGCCCAGAG
>sig_1135
ACTCCGCTCGGAGGACAGTACTCCGATCCG
>sig_1136
GGGAGTGGCCGGTTGATAGGCGGGGTTCCA
>sig_1137
GGCCTGGTGCCGCGCGGCAGCCATATGGGT
>sig_1138
GAGCGCCGGAGGCGGCCGCTCGACTCATCA
>sig_1139
TTTAGTGAACCGTCAGATCCGCTAGCGATT
>sig_1140
TGTCAAAAATAAGCTTGGCTGTTTTGGCGG
>sig_1141
TCAAACATGAGAAGTCGCTTGCGGTATTCG
>sig_1142
TTTCACACAGGAGATATACATATGAGTAAA
>sig_1143
CATTTAGCGCCTCAAATAGATCCTGTTCAA
>sig_1144
ATTTATTGGATGTTGGAATTCCTGATGCGG
>sig_1145
GGATCCCCGGGTACCGAGCTCGAATTAGTC
>sig_1146
CTCTCGCCGCGCACCCTGAACGCCTGGGTG
>sig_1147
GACAAAGGATCCCACCCAGAAACGCTGGTG
>sig_1148
GGATCCCCGGGTACCGAGCTCGAATTCACA
>sig_1149
CCCTAGAGGCATCAAATAAAACGAAAGGCT
>sig_1150
GCATGCGGTGAAGGGGGCGGCCGCGGAGCC
>sig_1151
GATTACGCCAAGCTTCCGCGGATCGATAGG
>sig_1152
TCAGGAGGACCCTTGGAGGGTACCTCGAGA
>sig_1153
GTGGCTTCTGTTTTCATCAGCTGTCCCTCC
>sig_1154
AGGGTTATTGTCTCATGACATTGAAGAGCT
>sig_1155
AGCCATCTGTGCAGTGCACACCTGGCTGCT
>sig_1156
AAGGTTCCAGATCTGCATGCGGTACCCCGG
>sig_1157
CCAAGCAACCTTGATGGCATGGGCCCAGAG
>sig_1158
AAAGTGGTGATTCGAGCACCACCACCACCA
>sig_1159
ACAGGGGGTTTATCACAGTGCACCCTTACA
>sig_1160
TTAAAGCTCGCGCAGATCAGTTGGAAGAAT
>sig_1161
GGATCCCCGGGTACCGAGCTCGAATTCACT
>sig_1162
ACTTGAATGAGACCCATTTTAGTGATCAAA
>sig_1163
CTCCNNNNNNNNGAGCTCAATTCGGTCGAG
>sig_1164
GTCGTATTACAATAGTAAAGGAGAAGAACT
>sig_1165
AGCTGACAGTTCGCCTTTTAGCACATTACA
>sig_1166
CGACTCGAGTCCTGCAGGCATGCAAGCTTG
>sig_1167
CGACCTGCAGCCCAAGCTTGCGATCCGCTA
>sig_1168
CTCACCGGCGATGGGCAGCTCGTTGGGGAA
>sig_1169
CTAGGGTTGACTTTTCAATCCTGACGAAAA
>sig_1170
CCCGCGCCGATCTTGGCGCTGCTGCCATAG
>sig_1171
GCTCGAATTCCGCTAGCTTCACGCTGCCGC
>sig_1172
CTCTAGAGGATCCCCGGGTAGGTCAGTCCC
>sig_1173
TTGGCTGCAGGTCGACGGATCCCCGTTAAC
>sig_1174
GGCCTACTAGTCGGCCGTACGGGCCCTTAA
>sig_1175
CACAACGGTTTCCCTCTAGCGGATCGATCC
>sig_1176
GGTACCGACGACGACGACAAGGCCATGGCT
>sig_1177
GCTCAAAGAGGAATCTATCATGGCTAGCAT
>sig_1178
GCCAGATCCCCGCTGATTTATGCTGGTTAC
>sig_1179
GTAATCCTCCGAGGCCTCGAGGTCGACGAA
>sig_1180
AGGCGGCCGCTTTGACTTTGTCGATCCAGA
>sig_1181
CCTCGACATGAGTAAACTTGGTCTGACAGT
>sig_1182
CGCGCTACGGGCGGGAATTAGGTGGCACTT
>sig_1183
AAATATGCCCATGTCAGTTGAATTTTACAA
>sig_1184
AACCAGCAGTTGCTCAGCGGTGGCAGCAGC
>sig_1185
GCGGATCCGCGAATTCCGGGGATCTAGATA
>sig_1186
CGGGCGAGCTCGAATTCCGATAAGCGCCTT
>sig_1187
TGGTACCGCGGGCCCTGCAGAGCTCGAGAC
>sig_1188
ATTTGTGAACCCAAAAGACCACAACAAGCC
>sig_1189
CTCACTATAGGGCGAATTGGAATTCTTGGG
>sig_1190
GTTGTAAAACGACGGGATCGATCCCCCCAA
>sig_1191
GTCTGCGACATGGCCTTCGGCCAGCACGCG
>sig_1192
GGATCCCCGGGTACCGAGCTCGAATTCCGG
>sig_1193
TCGGCATGGACGAGCTGTACAAGTGAAGAT
>sig_1194
TGATAAGCTGTCAAACATGAGAATTTGCAG
>sig_1195
CATCCGAACATAAACAACCATGGGTAAGGA
>sig_1196
TCTTTTTTTCTTTTTATTTATTTACTAGCT
>sig_1197
TGGCCTCTAGAGCCGATCGTGAAGTTTCTC
>sig_1198
GGATCCCCGATATCCATGGACCCGCGTCCC
>sig_1199
AAAAACTAATTCCCAAAAAATCCTCGAGCT
>sig_1200
ACAACTGTCAAGAATCCTGTCAGAAGTCAG
>sig_1201
GTTGTAAAACGACGGGATCGATCCCCCCCA
>sig_1202
AAATAACTTAGTACCAGGTAATGGACTAAT
>sig_1203
TGTCAGGCGATCTCTTTGTGAAGGAAACCT
>sig_1204
TCGAAGGTGCCGATATCGTTTACCCGCCAA
>sig_1205
GGGCAACAGCTGGCGTAATAGCGAAGAGGC
>sig_1206
ATTCGGCGTTGCTGGCGTTTTTCCATAGGC
>sig_1207
AGGGAGACCGGAAGCTTGCATGCCTGCAGG
>sig_1208
ACTAAGCTTTAATHCGGTAGTTTATCACAG
>sig_1209
GTCATCCTTGTAATCCTCGAGGTCGACGGT
>sig_1210
GATATCCCATGGCCTTGTCGTCGTCGTCGG
>sig_1211
CCGGCGCCTAAGCTTAGAGCTCGAATTTCC
>sig_1212
GTGCCCGCTCGATGCGATGTTTCGCTTGGT
>sig_1213
ACGCTCAGTGGAACGAAATCGATGAGCTCA
>sig_1214
GCTGCACGCCCTCGAGTGGGTGGTGAGCAG
>sig_1215
TGAAAAACACGATGATAATACCATGGCCAC
>sig_1216
CCGACTATCATTCTCAGTATGGACAACGAC
>sig_1217
CGACAAGAGTCCCATGGCGATATCGGGGAT
>sig_1218
TTGACGATATGATCTGATCGGCCAGCCTCG
>sig_1219
AAGCTCAAGCTCATTCGCCATTCAGGCTGC
>sig_1220
AGTGTTTCAGGCTCTACACCCAGAGCGCCT
>sig_1221
ACCCCCTAGAGCCCCAGCTGCGCAGATCTG
>sig_1222
TTTTTACGACCGTACATATGGCTGCCGCGC
>sig_1223
TTCTCCTTTACTCATTGAAGAGCTCCTCCA
>sig_1224
TCGATGAGCTCGGGGGGGGGGGGGCGCTGA
>sig_1225
GAGTCGTATTAATAATTCACTGGCCGTCGT
>sig_1226
AGGTCGACTCTAGAGGATCCCCACGCGCCC
>sig_1227
TCCGATAATTCTCTCAATTATGTTGTTTTG
>sig_1228
GGATGGGCCACCAGAGCGGGACCGTGCACC
>sig_1229
GAATTCATTAAAGAGGAGAAAGGTACCGGG
>sig_1230
AGGAATTCAGCTGATGAACCTGGCTAAAGG
>sig_1231
ATCGATCCGCGGAAGCTTGGCACTGGCCGT
>sig_1232
GGCTGGGAAGGATCCCCATGGTATATCTCC
>sig_1233
GCATCTGATTTGGCCACGGGCCCGGATCCT
>sig_1234
AGTGGTGATAGCTTGTCGAGAAGTACTAGA
>sig_1235
TGCGGCCCGCGTCCTCGGTACCGGGCCCCC
>sig_1236
CAATTTCACACAGGAAACAGACCATGGGAA
>sig_1237
TCACAGCTTGCTTGTAAGCGGATGCCGGGA
>sig_1238
AACGCAGGAAAGAACATGGCGGCAGTTCAA
>sig_1239
ATAACAATTGAATTGATCTTTAGCTGTCTT
>sig_1240
GAATTCGGGGGATCCAGACATGATAAGATA
>sig_1241
AATTCAAGCTTCAGCTGCTCGAGTTCTATA
>sig_1242
TACCCGGCCCGTCGACTCTAGAGCTCTGCA
>sig_1243
GTAGGACAGGTGCCGGCAGCGCTTCGACCG
>sig_1244
AGCAGCTTCTATTAGGCCTTCGGACGTTTT
>sig_1245
GCCTGATAAAAACGGTTAGCGCTAGCAGCA
>sig_1246
GCGATTTATGCGCCTCGGCGAGCACATGGA
>sig_1247
CAGACTCAGGCGACCAGCATCGGCGTCGAG
>sig_1248
ACATTAATTCGGTGAGGTTATGGCGGAGGG
>sig_1249
GCGTCACCTAAATAGCTTGGCGTAATCATG
>sig_1250
CTGACCACCCGGGGATCCTCTAGAGTCGAC
>sig_1251
AGTCGACTCTAGAGAATTCCTCGAGCCCGG
>sig_1252
ATATCGTACCCAGCTTGGAGGTGCACACCA
>sig_1253
TGACCTTCATCAAGAGTAATCTTCGACAAG
>sig_1254
GGTAGTACGCCATGGTCCGCGGCCTAGGCT
>sig_1255
CAGACCATGGGAATTCGAGCTCGGTACCCG
>sig_1256
GATAACAATTTCACACAGGAAACAGAGCTT
>sig_1257
GCAGCACATCCCCCTTTCGCCAGCAGATCT
>sig_1258
CAATTTCACACAGGAAACAGACCATGGGGA
>sig_1259
CCCCGGGTACCGAGCTCGAATTCCTCGACC
>sig_1260
GAATTGGAGCTCATGGTACCATTCCCACGT
>sig_1261
GGATCCCCGGGTACCGAGCTCGAATTCGCT
>sig_1262
CGGATACCTGTCCGCCTTTCTCCTTCGGGA
>sig_1263
CATGGGAGGATCCAGATCTCATCACCATCA
>sig_1264
CACCATGGTGGCGACCGGTGGATCCTCTAG
>sig_1265
TGCAGAAGATCCCCTCGAGAACGTTGGGCC
>sig_1266
AGAAATTCGCGAGCTCTTAATTAATTTAAA
>sig_1267
AAGCCTTGTCATCGTCATCCTTGTAGTCGC
>sig_1268
CTAGACCGTTTAGCTGGATATTACGGCCTT
>sig_1269
GGATCCAGGTAACCAATGGGATGCATAGCT
>sig_1270
TAATTTCTCCTCTTTAATGAATTCAAATTG
>sig_1271
TGTTTAACTTTAAGAAGGAGATATAATAAT
>sig_1272
TCCAGGCCTAGGTACCGAGCTCAATGCATA
>sig_1273
CAGTGCCAATTGGCTGCAGGTCGACGGATC
>sig_1274
CTGACTAATTGAGATGCAGATCTGAATTCA
>sig_1275
TGTCAGACCAAGTTTACTCATGTCGAGGGG
>sig_1276
GAGAGAGAGTAGTGACTAGTGTTGGCCATG
>sig_1277
TGCAGCAAACGACGAAAACTACGCTGCATC
>sig_1278
CCCTCGAGCTAGAAAGCTTCCTAGAGGTAC
>sig_1279
CATTGCGGCATCGTGGTGTCACGCTCGTCG
>sig_1280
ATTCGGAGCTTTTGCCATTCTCACCGGATT
>sig_1281
GCTATCAAGCTTGCATGCCTGCAGGTCGAC
>sig_1282
CCAATCTTTTAAGCTTTTAAAAAGCAAATA
>sig_1283
TGGTACGTAGGAATTCGCCAGCACAGTGGT
>sig_1284
TCACTTATCGTCGTCATCCTTGTAATCAGA
>sig_1285
ATCAGTTCAAAAGGGATTATGGTCGATAAA
>sig_1286
CCGGATCGAATTCGAGCTCAAGCTTGGGCC
>sig_1287
TATTGGGCGCTTTCTCATAGCTCACGCTGT
>sig_1288
CTCGACATCGTCTGCGCGGAAATGGACGAA
>sig_1289
TTAAAAGCGCCGTGATTGATGATATAGCGG
>sig_1290
ATTAAGAGCTCGGGGGGGGGGGGGCGCTGA
>sig_1291
AATTCCAGTAAAGGAGAAGAACTTTTCACT
>sig_1292
AGAGGAGAAGTAAGCTTGGGATCCGTCGAC
>sig_1293
CTAGCTAGTTCTAGTATGCATGGCGGTAAT
>sig_1294
CAAAGTGGTTCGATCTAGAGGATCCATGGT
>sig_1295
GATGACCCGTACGGGATTCGAACTCCGGAT
>sig_1296
GCATCGTTGGAAGCGGTCATCACCATCACC
>sig_1297
GCTACGATACCGTCGACGTCACGCGTCCAT
>sig_1298
AATTCCCCATGGTCTGTTTCCTGTGTGAAA
>sig_1299
TACGAATAGCTTAGACAGCCGCTTAATCAA
>sig_1300
TCGTTCAAGCCGAGATCGGCTTCCCGGCGA
>sig_1301
AGTGTTCCCCATCAATAACATATCCTGAGC
>sig_1302
NNNNNNNNAGCTTGCTTTCGAATTTCTGCC
>sig_1303
TTGGAGCCACCCGCAGTTCGAAAAATAATA
>sig_1304
TCTTGGGTCCGCGTCCTTCATGTGTCGCGC
>sig_1305
TGCAAGCTTGGGGGGGATCGATCCCGTCGT
>sig_1306
CTTGCAGGATCCTCTACGCCGGACGCATCG
>sig_1307
CTTGAGCCGCTTTTGTTCCCTTGGGTTAAT
>sig_1308
GGGCCCTTTTGACTGTAAATAAAATTGTAA
>sig_1309
TCAGTCCTGAGCATTGTCTAGAGCGGCCGC
>sig_1310
TATGGTGATGGTGATGGTGCATAATATTAA
>sig_1311
CCCTCGATCTTCTCGAACTGCGGATGGCTC
>sig_1312
AGATATACATATGGGAATTCTACGTAGCGG
>sig_1313
AACGACGGGATCTATCATGGTGAAGGGCTC
>sig_1314
TTGTCGACGGAGCTCGAATTCGGATCCCGA
>sig_1315
TGCCCGGAGTGTTGTAACCTCCTCCTCCTC
>sig_1316
ATTCGAATGCGGCTCCTGCGCCAGACGGCG
>sig_1317
ATCGATTTTAATATATTCCTTGGTCTTTTC
>sig_1318
TATTGCTCAGCGGACTAGTGTTTAAACTTT
>sig_1319
ACCTAATTAAAGCCTGGACACATTTTCATT
>sig_1320
GGAGGCCATGGTGGCGACCGGTGGATCGTT
>sig_1321
CGAGCGGATCCTGCAGGAATTCCCGGGCAT
>sig_1322
GCTTTAGACTTTATGCTTCCGGCTCGTATG
>sig_1323
GGCAAGTGTTGTTGGTTGGGGGCCCCACTC
>sig_1324
CTGCTCGCGGTCCCCCATTAATTAATCCTC
>sig_1325
GATAAGCTTGATATCGAATTCTCAGCATCC
>sig_1326
ATTTTAATTATCTCCATGATCAGATCTGAT
>sig_1327
AGCGCTCACAATTCTAGTTCCGGACAGCTG
>sig_1328
ACAAGCAAATCGACCTCTGACTGCCTACCC
>sig_1329
TAGCGAGCGCCGGAGGCGGCCAGAGCAACC
>sig_1330
AAAATAGATCTTCCTATGCGGTGTGAAATA
>sig_1331
TTACGCTGGAGTCTGCATTAGGCACCCCAG
>sig_1332
GACGACGACAAGAGTCCGAGCTCGTGGATC
>sig_1333
CCAAGCTTACTAGTTCTAGAGAATTCGTGA
>sig_1334
AGTTGCGGTTCTGAATTCATACAACCTCCT
>sig_1335
ACCCTGCAGCGACCCGCTTAAAAGCTTGAT
>sig_1336
GTTCAATATTTTTGATACAAATTCCATGCC
>sig_1337
TTGGCCGATTCATTAATGCAGGGGCCTTGT
>sig_1338
ACCATTCGATGGTGTCGGGGATGGGGAGTA
>sig_1339
TGCAGAGTTCGTTAGGCGCGGATCCCAAAA
>sig_1340
AAGCTTCCACTCATAAGCTTGGATCCCCGG
>sig_1341
ATACACGGAATTCGAGCTCGCCCGGGGATC
>sig_1342
TTGATGGTGGTTCGCGTTGCGCGAGAAGAT
>sig_1343
AAACGATCCACCGGTCGCCACCATGGCCTC
>sig_1344
GTACTACCATCACCATCACCATCACCTCGA
>sig_1345
GTGAGATCTGATCAAGAGACAGGATGAGGA
>sig_1346
CGCAATCGAGAACGTACTGCCTAACCGCGA
>sig_1347
CGGCATTTATGTTTTTCATATGCACCCATC
>sig_1348
CAAAATATTAACGTTTACAATTTCTAGCTA
>sig_1349
AAAAGGCCGCTTTTTTTCGAAGAGGATGAA
>sig_1350
ACAAAAAACGTATTCTGAAAATTGTATTAT
>sig_1351
TTGTCGACGGAGCTCGAATTCGGATCCGAC
>sig_1352
AGCTGATCAGATCTTTAAAAGAGGATATTT
>sig_1353
TTTGCTGTCCCTGATGGTCGTCATCTACCT
>sig_1354
CATAATTTAATTAAATCATCATGACCTTTA
>sig_1355
GACCGCAAAAAACTTGATTAGGGTGATGGT
>sig_1356
CCTCTGACTGCCTACCCCACAACAACTACT
>sig_1357
CGCTGCTCAGAACTTAAGGCGATTAAGCCA
>sig_1358
TTCCATGGTGATGTCTGCTCAAGCGGGGTA
>sig_1359
CCCAGGCTTTAGACTTTATGCTTCCGGCTC
>sig_1360
CGTCGTCATCATTCGAACCGGTACCCACGT
>sig_1361
TAGAGCGGCCGCCACCGCGGTGGAATTCCC
>sig_1362
GGTGGCTAGCGTCAGAAGAATCAAGCTTTT
>sig_1363
TCGGTCCGAAACCATGTCGTACTACCATCA
>sig_1364
TCCGGCCAAGCTTCGACCGGAAACCAGGCA
>sig_1365
TGGGGTAAGGGTTGCTGAGATGGGAATAGA
>sig_1366
AGCGCCGGAGGCGGCCGCTCGACTCATCAC
>sig_1367
GGGTAGGGTCGGACCATGGAATTCGGTACC
>sig_1368
CGATCCTCTAGCCTCGAGGCTAGAGTCGAC
>sig_1369
CCATGATTACGCCAAGCTGCAAGCTTGCAG
>sig_1370
GAATCGATCCTAGAGAATTCCTAGAAGATC
>sig_1371
TCGACCTGCAGCCAAGCCATCGATGTGGCG
>sig_1372
TGTGCCAGGGAGGCCAGCCTTGCCTCCTTG
>sig_1373
CACTAATGAGCTGAGCTTGGACTCCTGTTG
>sig_1374
GCCTCATTCTTCGCCTCGGTGTTTTCATGG
>sig_1375
ACCGTCGCTTGGTCGGTCATTTCGAACCCC
>sig_1376
TTCGAACTTCTAACTAGATCTGTGCTCAAA
>sig_1377
AAAAACTTGATTAGGGTGATGGTTCACATT
>sig_1378
GGGACTCTAATCAAACAAGTTTGTACAAAA
>sig_1379
GATGCAGTTTAAATTCTTGAAGACGAAAGG
>sig_1380
AACGACGGGATCCATATGACGTCGACGCGT
>sig_1381
CCTGTAGCCATGATCACCATCCTATTCCTT
>sig_1382
TCCCAACGCGTCGCCACGTAATAAATATCT
>sig_1383
AGGAAGACTTGAACGGTAGCGCTGTTATCA
>sig_1384
GGCGTGGGGTCGACGATATCATGCATGAGC
>sig_1385
TCGGCATGGACGAGCTGTACAAGAGATCAG
>sig_1386
TTTGTACAAAAAAGCAGGCGAGAATCTTTA
>sig_1387
TTTCATATTTATAGGTTTTTTTATTACAAA
>sig_1388
GTACCGAGCTCGAATTCATACAACCTCCTT
>sig_1389
CGCCAGTTAATAGTTTGCTGCACCCAACTG
>sig_1390
AATTAAACTAGTCACCGAACTAGAGCTTGA
>sig_1391
ACTATAGGGAAAGCTTGCATGCAGGCCTCT
>sig_1392
CAGGAGGGTTGGTTCCAAGAGATGGCTTGG
>sig_1393
CGAGCTCTAAGCCTTGTCATCGTCATCCTT
>sig_1394
ATACCGCAAGCGACAGGCCATGTTTGACAG
>sig_1395
TCCGGGGATCCCAGGGGCCCCTGGAACAGA
>sig_1396
CAGCTTTCATCAACATCGCGGCCGCAAAAA
>sig_1397
GATCCCCGGGTACCGAGCTCGAATTAGTCT
>sig_1398
TCCCCGGGTACCGAGCTCGAATTCCAGTAA
>sig_1399
TTTCAATCCCTTGTGCAAAGCTGACAGCTT
>sig_1400
ATAGTTCTAGAGGCTCGAGAGGCCTTGCGG
>sig_1401
GGTCGACGGATCCCCGGGAATTCTTGAAGA
>sig_1402
AAAAAACTGCTGCCTTCGAAATAGTACATA
>sig_1403
TGGTTCCGCGTGGATCCCCGAATTCCCGGG
>sig_1404
ATAATGTATGCTATACGAAGTTATCCTGCA
>sig_1405
TGCCTAATGAGTGAGCATTCTCACATTAGT
>sig_1406
CGCTGGGGGGCGCAGAGCTGGCATACATGC
>sig_1407
CTATCAACAGGAGTCCAAGCGAGCTCTAGT
>sig_1408
TCAATGCTCGTCGTATAACAGATGCGATGA
>sig_1409
TAGAACAAAAATCATCTCAGAAGAGGATCT
>sig_1410
AATGGAACCTCGGGATGCGCTCTCGTTCCA
>sig_1411
GAATGGAAATTGTAAGCGTTAATATTTATC
>sig_1412
CCTGTAGCGGCCGCGACTCTAGAATTCCAA
>sig_1413
GGTCTTGAGGGGTTTTTTGGATCCGGGCTG
>sig_1414
AAATCCGCCGCTCTAGCTAAGCAGAAGGCC
>sig_1415
TGTAATCCTCGAGTTGTCGACGGTATCGAT
>sig_1416
TACCGAGCTCGAATTCATTGCAGTTTAAGG
>sig_1417
GCAGGCTTTAAAGGAACCAATTCAGTCGAC
>sig_1418
AAGCTGGCATGTGAGCAAAAGGCCAGCAAA
>sig_1419
CAGAACAATATACGTAAACAGCAGGCGGCC
>sig_1420
GGGGGATCCCTTCCATTCAGGTCGAGGTGG
>sig_1421
CTCTGGCTCGCACACATTCCACATCCACCG
>sig_1422
CGGATTACGCTTACCCTTACGACGTACCTG
>sig_1423
GTCCAAAAAAAAAGGCTCCAAAAGGAGCCT
>sig_1424
GTATTCTTCAGGAAGGTGATCTCCTTGACC
>sig_1425
GATTACGAATTCGAGCTCCACCGCGGTGGC
>sig_1426
CTTCGAAGATCTTAATTAATTAAGGATCCG
>sig_1427
TACCATATGGGAATTCGAAGCTTGGCTGTT
>sig_1428
CTGCTCGAGGTTGAAAATCTCCAAAAAAAA
>sig_1429
TCGGGATCCGAATTCGAGCTCCGTCGACAA
>sig_1430
CCACCATCTTCACCCCCCAATTTAATGAGC
>sig_1431
ATTGGAGCTCCACCGCGGTGGCGGCCTTGG
>sig_1432
TTAAGGGATTTTGGACGCGTAAGCCGATCT
>sig_1433
TACGACTGCGCGCTCGCAGATCTGCGCGAC
>sig_1434
CCAGTGTGGTGGAATTGCCCTTGGCATGCT
>sig_1435
GAACACTAGTTTAATTCATTTTTATATTTC
>sig_1436
CCGCGGGCCCATGGTACCCGGGGATCCTCT
>sig_1437
CAGCTTATTGTTCAGCGGTGGCAGCAGCCA
>sig_1438
TGATGGTTAACGCATCCGAAACCTCCACCC
>sig_1439
CCAGCAGAGGTCTTAAACAACAGTGACTTT
>sig_1440
CGGCCCGAAGCTTATCGCCCGGGTCACCGA
>sig_1441
ATTAATGCAGCCTCGAGGTCTGCACCAATG
>sig_1442
TATGCGGCCGCAAGCTTAATTAACCTGGTA
>sig_1443
GAGATCTAGAATCGTCCATTCCGACAGCAT
>sig_1444
GGAAGCTTTCTAGGGTACCTCTAGCTCGAG
>sig_1445
GTCCACAGTGATATGATCTCGGCGGCCGCC
>sig_1446
ACTAAGAATCATAAATATAAGTAAATATAA
>sig_1447
ACAGGTTTTCGCCGCCACCGCAACAGCCAG
>sig_1448
GTAGAGGATCCGGTGATTGATTGATCAATC
>sig_1449
TTTCTAGCATGAGCGGATACATATTTGAAT
>sig_1450
GTCATCGGTACCCAGATCTGGGCTGTCCAT
>sig_1451
GTTTGACAGCTTATCATCGGTGACCCGACT
>sig_1452
GAGATATACATATGGCGAGACGTATTCTGG
>sig_1453
CCGCCACCGCGGTGGAGCTCGTGTCTCAAA
>sig_1454
CAAAACAGCCATCGCCATTCAGGCTGCGCA
>sig_1455
CACACTTTCCCCTGCTTACCCACCCAAAAA
>sig_1456
CTCACGGACTCATCAGTCCTGAGCATTGTC
>sig_1457
CACAGTGGCGGCCGCCTACCACCGCTTGAG
>sig_1458
GATCCCCGGGTACCGAGCTCGAATTCACGA
>sig_1459
CCGGGAATTCGGACAGTGCTCCGAGAACGG
>sig_1460
GCCAGGACTCGCGAGAATTAATTCAGATAA
>sig_1461
ATTCAACTCGCTCGCCCGGGCCGAACCAGT
>sig_1462
AACAATTGGTACCTAGAATTGCTTAAAGAG
>sig_1463
ATACATATGGGCCATCACCATCACCATCAC
>sig_1464
TTGTACAAAAAAGCAGGCACCATGGACCCA
>sig_1465
CGCGGCCGCACAATTCACTGGCCGTCGTTT
>sig_1466
GAGGGTTAATTAGTCCTGCATTAATGAATC
>sig_1467
CCATAACTGAAAGTAGTGACAAGTGTTGGC
>sig_1468
ATCAGATCTTAAGGCCTAGGTCTAGAGTCT
>sig_1469
TAAGTTTCTTAATGAAACGAAACCTTTATT
>sig_1470
CAAAGTGGTTTGATTCGACCCGGGATCCGG
>sig_1471
GGATCCCGGGATTTCTCCATTGGTCTTCCA
>sig_1472
AAAAGCTTGGCGAGATTTTCAGGAGCTAAG
>sig_1473
GCTCGAGATCTCGTCTCCTGCACGGTGTTT
>sig_1474
GGAGGCCATGGTGGCGACCGGTGGATCTGA
>sig_1475
ATGCGCAAACCAACCCTTGGGGCATCCATT
>sig_1476
GCAATGGCCAAGACAATTGCGGATGACTTC
>sig_1477
TCGGGGATCCGCATGCATATGCGGCCGCAA
>sig_1478
TGCCGACACCCGCCAACACCCGCTGACGCG
>sig_1479
CTAGTAACAGGATTAGCAGAGCGAGGTATG
>sig_1480
TATACCATGAGTGGTTTAAACGATATTTTC
>sig_1481
ACACGGGGGACTCTAGAGGATCCCCGGGTA
>sig_1482
AGCAACGGCCAACTCTCGTTAACTAGAGTA
>sig_1483
GTGTCAAAAAGGGGATCCGTCGACTCTAGA
>sig_1484
CCTTTGCTGGCCATGGTGTCTAGCCAGCTT
>sig_1485
AGGCCGGGCCATAACTTCGTATAATGTATG
>sig_1486
GCCTATGCCTACAGCATCCAAGAAGCTTAA
>sig_1487
CAGCGACCCGCTTAAAAGCTCTAGCCACCA
>sig_1488
GAGTCTTGGTGGGCTTGCTCTCCGCCATCC
>sig_1489
CGACCGATCTCGACGAGTGAGAGAAGATTT
>sig_1490
ATAGCTTCAAATAGTTTCATTGTAATTTCA
>sig_1491
ACACGGGGGACTCTAGAGGATCCCCGGGTG
>sig_1492
CGGCCAACTCTCGTTAACTAGAGTAACGGG
>sig_1493
GTTGGATCCATATGACGTCCCTATCGTTTC
>sig_1494
CCAATCCCATTTGCCCATGGACGCACACCG
>sig_1495
ACAGTACTCCGCTCGAGGACAGTACTCCGC
>sig_1496
GTGATCTTATTTCAAGAGCTCTCCATGACC
>sig_1497
CTTCAGCCTCTCTCTTCTCGAGAGATACCC
>sig_1498
TGGCTGACGGTGTCGCCCATTTGTTTTGAC
>sig_1499
CCTTTTATGGATTCATGCAAGGAAACTCAA
>sig_1500
GTGTGTAGAGATACAAGGGAATTGCGGCCG
>sig_1501
GCTACAATGATGCAGAAAATGAGAATTCCT
>sig_1502
ACATGATCCCCCTGTTGTGCAAAAAAGCGG
>sig_1503
TCGAGAGATCTGAATTCGTAATCATGGTCA
>sig_1504
TCCTCTGGGCGCTCCTTCCAGCACAGCCTC
>sig_1505
CCATCTCATGTTTGACAGCTTATCATCGAT
>sig_1506
ATTGTTGATATTATATTCCTCTCTATTTAA
>sig_1507
GATCCCCGGGTACCGAGCTCGAATTCACTG
>sig_1508
AACGGTTTACAAGCATCGAGCTCTCATTGT
>sig_1509
TTCGCGCTGTGGAAGACCAATATTAAAGAC
>sig_1510
ATGCCCCTCGAGGGGTCGACTCTAGAGGAT
>sig_1511
TAGGGTACCTCTAGGAATTCTCTAGCTCGA
>sig_1512
CTAGTTCATTAATTAATTAATTACTCGAGC
>sig_1513
TCGACCAGCGAGCGCCCTGAAAAGCTCCAG
>sig_1514
GCCTATGCCTACAGCATCCAAGAAGCTTGG
>sig_1515
TGCCGGGCAGTGAGGGCGGCGACCTGGTGG
>sig_1516
TTCGAATTATCAACCACTTTGTACAAGAAA
>sig_1517
CACCATGCTTAATTTCTCCTCTTTAAGCAA
>sig_1518
GACGCGTTGGGAAATGGCAATGATAGCGAA
>sig_1519
GCCGGATCGTTGAGCTCGCCCTTGGTGAAG
>sig_1520
CCACACCTATGGTGTATGCATAAGGAGGAA
>sig_1521
GTCTAGATCTGAATTCAGCTGTACAATTGG
>sig_1522
CGACCCGGGAATTCCGGGGATCCCAGGGGC
>sig_1523
CTTGGATCCCGTCGACTAGAATTGTGAGCG
>sig_1524
TAAAGAGGGTTAGAATTCAACAAAGAATAC
>sig_1525
TCGACTCTAGAGGATCGGAGATCTCAGTGG
>sig_1526
CGTCAGACCCCGTAGAGTTATTGGTCGACT
>sig_1527
CTAGACAATGCTCAGGACTGATGAGTCCGT
>sig_1528
GCGGCCAGTACGTCGGCGGCGCCGAGGCGA
>sig_1529
GAACGGTCATAAATTCTCTGTGTCTGGTGA
>sig_1530
GGTGGCGGCCGGGGGGGGGGGGCGCTGAGG
>sig_1531
TCCCGGGGATCCCCGGGGATCTCTCACCTA
>sig_1532
TGTACAAAAAAGCAGGCTTGGCCCTGAGGG
>sig_1533
CCTGCAGTTCCGCCTCAGTGGGGTTTTGCC
>sig_1534
CACCGGTCGCCACCATGGTGCGCTCCTCCA
>sig_1535
TTCTTTTTCCATCTTCTCTTTTCCATGGAT
>sig_1536
ACTATAGGGAGAAGCTTGGATCCTATAGTG
>sig_1537
GCATATGCCGGGCAGGATAGGTGAAGTAGG
>sig_1538
AACTCCATCAATGATAGAGTGTCAACAACA
>sig_1539
GCAGCCCGGGGGATCCTAGAGCGGCCGCCA
>sig_1540
CCAAAATGGATGTGCTGTACTCTATCTCAC
>sig_1541
GCCAAAGCTCCTGCAGGTCGACTTTTTAAC
>sig_1542
ATTGTGCAGGCATCGTGGTGTCACGCTCGT
>sig_1543
CGTACGATATCGATGTCTAGATCTCCAGTA
>sig_1544
AGGAAGCTAAAATGGAAGAACAAAGCGTGA
>sig_1545
ATCGACCTCTGACTGCCTACCCCACAACAA
>sig_1546
TCTATTTCCCAGAGCGTTGCCATTCGCTCG
>sig_1547
CCACGTGAATTCCTCGTTTCGAAATAGTTG
>sig_1548
GCGCCATCGCCACGTCCTCGCCGTTTAAGT
>sig_1549
GAGATATACCATGCATCATCATCATCATCA
>sig_1550
TCTATGAAAGCACTAAGGAATTCTTGAAGA
>sig_1551
TTGCAAAAAGCTTCCTGCATGCTGCTGCTG
>sig_1552
ACAAGAGGATCCGGGCCCAGTAGGTAAGTG
>sig_1553
CGAGCTCTAAGCACCCATTTGCTGTCCACC
>sig_1554
ATTATATCTTTTTATGAAAGCGTTGTCAAC
>sig_1555
TTGGTCTGACAATCGATGCAAGGGTTGGTT
>sig_1556
AGTGTATTTGTAGAGCTCATCCATGCCATG
>sig_1557
GCTTGCATGCCTGCAGGTCGACTCTAATCA
>sig_1558
GACGGCCAGTGAATTCGAGCTCGCCCGGGG
>sig_1559
TCAATCACGATCTTCTAATAAGAACAAGAA
>sig_1560
TTGAACGGATACTCGGCGAACGAAAGGACA
>sig_1561
CTTTGTTAGCAGCCGGATCCCCGTCGACGC
>sig_1562
TCGGTCGACGGATCCCTAGAGGATCTGCTG
>sig_1563
TCGGATCCAGATCCACGCGGAACCAGCAGG
>sig_1564
TTTGACTTGAGGGGGATCCACGCGTTTACG
>sig_1565
CGATGGATCCTCTAGAGTCGACCTGCAGCC
>sig_1566
AACCTTTCTTCATATGTATATCTCCTTCTT
>sig_1567
ATCGCCGTGGCGGCCGTCTGGACCGATGGC
>sig_1568
GCACGTAGTTTAAGGAAGTACGGTAAGGTA
>sig_1569
CTGAACAGGAGGGACAGGGTCGACAATTCG
>sig_1570
GCTCGATGAGTTTTTCTAAGAATTCTCATG
>sig_1571
TAAGCGAGCTCGGTACCCGGGGATCCTCTA
>sig_1572
TGCAGGTCGACTCTAGAGGATCCCCAGTCT
>sig_1573
GATCCACGAGCTCAGATATCGTTGAGGAGA
>sig_1574
TATATTACCCTGTTATCCCTAGCGGATCCC
>sig_1575
TGAAGAATTCGAAAGGGCCTCGTGATACGC
>sig_1576
GACAAGACGCGCGGCGCGGTTTCGGCGTAA
>sig_1577
CAAACTTGTGATAACAGCATGATGATGATG
>sig_1578
TACAGAATTCGGATCCACGAGCTCCCGGAC
>sig_1579
CTTCGAATAGGGCGAATTGGGCCCTCTAGA
>sig_1580
AAATATCTGTTACCAACAGCAGCTGCTGGT
>sig_1581
GCGAGCTTTAATGCGGTAGTTTATCACAGT
>sig_1582
CTGGGCCTGCTGGTTCCGCGTGGATCTCGG
>sig_1583
TTACAAACGCCTAGGGATCTCAGGCCTTAA
>sig_1584
TATCGATGAATTCCCGGGGATCCGTCGACC
>sig_1585
CCAGTGCCAAGCTTGCATGCGGCCTCCTGA
>sig_1586
TGTAAAACGACGGCCAGTGACTGCAGGGTA
>sig_1587
TGGAGTTCTTCGCCCACCGGGGATCCTCTA
>sig_1588
CTGCTGAAGCCAGTTACCTTCGGAAAAAGC
>sig_1589
CGAATTCTTGGATTCAATAGAAAAGGTAAG
>sig_1590
CTGTTCACCGGCGTGGTGCCCATCCTGGTC
>sig_1591
ATCTCGACTGTCTCTTATACACATCTTGAG
>sig_1592
TCAGGCGCCATTCGCCATTCAGGCTACGCA
>sig_1593
AAATGCGTAAAGGAGAAGAACTTTTCACTG
>sig_1594
AATTTGAATTCATTAAAGAGGAGAAATTAA
>sig_1595
GGCACTTTTCGGGGTTATAAGGGCTGCAGG
>sig_1596
GCTTGTTCAGCGGTTTCAGCCTCCAACTCA
>sig_1597
GGATCGGGAAGAATTCTTGAAGACGAAAGG
>sig_1598
GGGCGGGGCGTAATCTAGAGTCGGGGCGGC
>sig_1599
CGCTGGTGCACTCTCAGTACAATCTGCTCT
>sig_1600
ATGATCAACTCTCGGCCGACGTCGGCGGTC
>sig_1601
GGACTCTAGAATGAGCATGGTGAGCAAGGG
>sig_1602
ATGTATGCGGTGTGAAATACCGCACAGATG
>sig_1603
GTGATTATGACCCATGGTGGATCCGTATTT
>sig_1604
AACTACGCTGCATCAGTTTAATAAGCTTAA
>sig_1605
ACTACCGCATTAAAGCTTCGACGAATTTCT
>sig_1606
CAAAAGCCCATTTCTTAATAGGTCGGAAGT
>sig_1607
GCCGCACGTCATCTAGCGGAATTAATTCAT
>sig_1608
ACAGGTTGAACTGCCGCCATGTTCTTTCCT
>sig_1609
CCAGTCATGCTAGCCATGCTGTTATCAACC
>sig_1610
CACACCGCATAGGGTGCACTCTCTACAATC
>sig_1611
AATGAACAAAGATCTACAAGTTTGTACAAA
>sig_1612
GGCGAAACCCGACACCGCCGGATACCTGTC
>sig_1613
AACCACGCCCAGATCTTCGAGTCGACAAGC
>sig_1614
CGAAGATCTATGGGGCCTCATGGACCGAGA
>sig_1615
ATCAGGCGCGGCCGCTCGCGAATCGATAGC
>sig_1616
TCGCATCTGGGTACCATCGATAAGCTTCTA
>sig_1617
CCGTTTTTTTGGGAATTCGAGCTCGGTACC
>sig_1618
CAAGCTTACTCAAGCATTGAGTGGCCCGCC
>sig_1619
ATCCCGGGAGCTCCGGAGATCTTCGAACTA
>sig_1620
AGCCTATGGAAAAACGGCTTTGCCGCCGAA
>sig_1621
TTCCAATAACCTAGTATAGGGGACATGCTG
>sig_1622
TCAGGAATTCTTGAAGACGAAAGGGCCTCG
>sig_1623
GTGGCTCCTGGAGCGAGATTGCGACATCAG
>sig_1624
CCACGATGCCTGCAGGAGCAGAAGAGCATA
>sig_1625
ATCCGGATGCTGATCATGGAATTCACTGGC
>sig_1626
AAACGCGCGAGGCAGCTGGCTGACATTTTC
>sig_1627
CAGCTTTCATCAACATCGCGGCCGCACATA
>sig_1628
ACATATGACGTCGACGCGTCTGCAGAAGCT
>sig_1629
TTCGAATTGAGCTCGCCCTTGACTCGAGCG
>sig_1630
CTGGGCCTGCTGGTTCCGCGTGGATCTGCG
>sig_1631
CAGATCTGCAGCGGCCGCTCCGGAATTCTA
>sig_1632
GAGGATCCCCGGGCGAGCTCGAATTCCGAG
>sig_1633
AAACCAAGATTCAGATTTGCGATCTCTTTA
>sig_1634
TATGAAAAAGATTTGGCTGGCGCTGGCTGG
>sig_1635
AAACGTTAATTATTTTGTTAAAATTCGCGT
>sig_1636
AATCTCGATGATAAGCTGTCAAACATGAGA
>sig_1637
CTGGGCCTGCTGGTTCCGCGTGGATCTGGA
>sig_1638
AGCAAGGCAATGTCATTGTGGTGAGCAAGC
>sig_1639
ACCAACGCTTTTTCCGAAGGTAACTGGCTT
>sig_1640
ACAAAGTGCATCATCATCATCATCATATCG
>sig_1641
AACTAGTAGCTCTTCTGTTCTGTACAACAA
>sig_1642
CGTCGACCGCGTGTAGTGCGTGGCGGAAAC
>sig_1643
ACTAAAGGGAACAAAAGCTGGGTACGGCCA
>sig_1644
TCCCCGGGTACCGAGCTCGAATTCCCCATG
>sig_1645
GGTACCCAGCTTGCATGCCGGTCGACTCTA
>sig_1646
GTTGCTCAATGTACCTATAACTAGACCGTT
>sig_1647
ATGATTACGAATTCATCGATATCTAGATCT
>sig_1648
GAATTTAAATGGATCCGCGGCCGCGTCGAC
>sig_1649
GCCCTCGAGACGCGTGGCATGCAAGCTTGG
>sig_1650
TTCTGAAGCTCAGATCTCAGGAAACAGCTA
>sig_1651
GCGAGCTCGAATTCCGGGGGATCTCAATCT
>sig_1652
ACAAAGTGCATCATCATCATCATCATATGG
>sig_1653
TATGACCATGATTACGCCAAGCTTTCATCA
>sig_1654
CCAGCGGTAAAGGATCAACTAGTGGTTCTG
>sig_1655
TCCTGGGGCCACAGATCTTCGTGCTGTAGT
>sig_1656
CCTGTTCCTGTACAAGAGCAGGCACAGAAG
>sig_1657
TGCTGGGGAACGCGTAAATTGTAAGCGTTA
>sig_1658
TTGGGTAAGGGTAGAATCCCAAATGTTCCA
>sig_1659
GTACTCGGTCATCTAGAATCTTCTATGGAG
>sig_1660
TATCACGAGGCCCTTTCGTCTTCAAGTGTC
>sig_1661
CCTTTACTGTTAATTAACCCGGGGATCCCC
>sig_1662
ACCTATAACCAGACCGTTCAGAAAATAAAA
>sig_1663
ACCAGCTGCATTAATGAATCGGCCAACGCG
>sig_1664
GGTGGAGCTCCAGCTTTTGTTCCCTTTAGT
>sig_1665
CTGGGTTCGTGAATTATCCATTGCTGTTGA
>sig_1666
AAGNTTATGCATTTCTTTCCAGACTTGTTC
>sig_1667
GTTCTAGAGTTTAAACTCGAGGATCCTGCA
>sig_1668
CAGATACCCAGCCCGACGCTAATGAGCGGG
>sig_1669
TGTCTAGAGGATCCCCGGGTACCGAGCTCG
>sig_1670
CGAGCTCCCGGGGGGGGTTCTCATCATCAT
>sig_1671
TAGGATCGATTCTAGCCGCGGTCTAGGAAG
>sig_1672
ATCTTCCTTGAAGCTCGGGTATTACCTAGG
>sig_1673
TAGATCTCGAGCTCGCGAAAGCTTGGCTGC
>sig_1674
CTTAATATAAAATGCAAGGTGCTGCTCAAA
>sig_1675
CCGTCGACCTGCAGCCAAGCTTGGCGTAAT
>sig_1676
GACCATGATTACGCCAAGCTTGCATGTTAA
>sig_1677
TAAGCTCTGCACGCGCACTTTTATCCGCCT
>sig_1678
AGGTCCAACTTTTGGCGAAAATGAGACGTT
>sig_1679
GGCGTAGAGGATCCGGTCAATCAATCAGCA
>sig_1680
CTAAGAATTCGAGCTCGGTACCCGGGGATC
>sig_1681
TTTTTCTGAGCTCGGTACCCTCCAAGCAAG
>sig_1682
GGAGACCGGAAGCTTAGGATCCTATGTATT
>sig_1683
CGGGGATCCTCTAGAGCCACCCCCCTGGTG
>sig_1684
ACGCCAAGGGATGAGGGGTCTGACGCTCAG
>sig_1685
TCGTGTGCCTATTTTTTGTGAATCGGGAAT
>sig_1686
GCAGCTGTGGAACGGCACCGCGTCGACCAA
>sig_1687
AGTTGCTTATGTTTACAAACCTAACAATAC
>sig_1688
TTTTTGCATCAGGAAAGCAGGGTCGACGCG
>sig_1689
AACTTCAAGATCCCCAATTCGATCGTCCGG
>sig_1690
CAGCCGGATCCGTCGACGCAAAAGAGCTGA
>sig_1691
TCCGGTGAGAATGGCAAAAGCTCCGAATTC
>sig_1692
GGATCCGGTACCGTCGACGCGGCCGCATTT
>sig_1693
AGAGTCCCACCATCACCATCACCATTAATA
>sig_1694
CTACTAGTTCGCGAGTCGACGGCGGCCGCG
>sig_1695
GGTTGTCACCAGCATCAGTCCCAAGAAGGC
>sig_1696
AGACTCTGCGCGGAAAAAACAAAAAGGTGG
>sig_1697
ATGGCGAATGCTAGAGCAGCTTGCCAACAT
>sig_1698
ACGCCTCCAAGGCGCCAGTCCTGTTTTGAC
>sig_1699
TGGCAAGGTACCACTTCGACTCTATGTTGC
>sig_1700
AATAATTTTTTCACGTTGAAAATCTCCTTG
>sig_1701
GAACCCCCCCCGGGAGCTCGCTCGAGTCGA
>sig_1702
GTCTCTCAACCCAGGCAGCTGGAGAACCTG
>sig_1703
CCCCGGGAGTCAGCGCAGAATGGTGAACCA
>sig_1704
CGAGCTCGAATTCATTACAGTTTAAGGTTT
>sig_1705
GAGAATAGAAAGGTACCACTAAAGGAATTG
>sig_1706
GACGATGACAAGCTTGAAGGTAAGCCTATC
>sig_1707
AACGCGCGAGGCAGCTGAAAATCTTCTCTC
>sig_1708
TGGGTATCTTGCAAAGCATTGAAGACCATA
>sig_1709
CTAATAGAAGCTAGCTTGGCGAATGCGATT
>sig_1710
TGGCCGATTCATTAATGCGATCTCGATCCC
>sig_1711
TAATTTGCGAGTACGCAAAGCTTGGGCTGC
>sig_1712
TCCTCTTCTGAGATGAGTTTTTGTTCGATA
>sig_1713
CAGCTTATCATCGATAAGCTAACCTTTCCG
>sig_1714
ATTTGGAGAGAACACGGGGGACTCTAATCA
>sig_1715
TAAATTTGCAAAAATTACTTAAATTTGAAT
>sig_1716
GTCGATTGGCTGAGCTCGAATTAATTCACT
>sig_1717
AGCAGTACTGGGATCCTCGCTGTGAAGTCT
>sig_1718
TAGTTAGTTTAAACTATGATAGTTAATTAA
>sig_1719
ACTATAGGGCGAATTGGGTACCGGGCCCAG
>sig_1720
TCATAAGATACATTGATGAGTTTGGACAAA
>sig_1721
CCGAATTCATTAAAGAGGAGAAAGGTACCA
>sig_1722
TCTAGCGGCGCATTAAGCGCGGCGGGTGTG
>sig_1723
AAGTACTGATGGTTAACGACCGCGCGGGTC
>sig_1724
TCCGCGTGGATCTGTCTGGTGGTGGTGGTG
>sig_1725
GGAATTCGATAAGCTTCTAGGATCCGAAGG
>sig_1726
AATACAGGTTTTCGCCGCCACCGCAACAGC
>sig_1727
ATTACAAGGATGACGACGATAAGGACTATA
>sig_1728
ATCCATCTTGTTCAATCATGGCCGGCCCCG
>sig_1729
CATAGCTGTTTCCTGGTTTCCTGTGTGAAA
>sig_1730
CATAATCACAACCATAATCACAACCATAAT
>sig_1731
GCTTGCATGCCTGCAGGTCGACTCTAGAAT
>sig_1732
TCCCCAGTTTGGCACAAGCTGTGAGATCAC
>sig_1733
GCTGAGCCGGCGGAACCGGCGGAGCCGGAA
>sig_1734
GGCAACAGCTGGCGTAATAGCGAAGAGGCC
>sig_1735
CGGTGCGAGCTCATCCTTCTTGTACAGCTC
>sig_1736
GCTGCAGGTCGACGGATCCGCTGGCGAAGG
>sig_1737
TGCACTAACTGTCAAACGACCACTACAACA
>sig_1738
AGCTTATCGATACCGTCGACCTCGAGAACA
>sig_1739
CAAACGACGAAAACTACGCTGCAGCAGTTT
>sig_1740
GAGTCGACCTGCAGCCCAAGCTTGCGATCC
>sig_1741
CATGGTACCAATTGTACAGCTGAAGAGCTC
>sig_1742
ACGGGATCCCAAGCTTCTTCTAGAGGTACC
>sig_1743
GACCATAGCATATGGCTAGCTCGCGAGTCG
>sig_1744
GATCCGGACTACCGGGCGTATTTTTTGAGT
>sig_1745
TTCAGACGGCATGCAGCAATGGCAACAACG
>sig_1746
GGAACTCTTTGATCCGGTTCTTGAACAGGA
>sig_1747
TGTAGATCAGGCAGTTGCCCTCCAGGCTGG
>sig_1748
GAGTGCACCAGATCCTGTAAACGTTAATAT
>sig_1749
CTAATAACTAGCATAACCCCTTGGGGCCTC
>sig_1750
TCCCCGGGTACCGAGCTCGAATTCCCATGG
>sig_1751
CCAAGCTCGGAATTAACCCTCACTAAAGGG
>sig_1752
CATGGCATATGTGATCCTGCTGAATTTCAT
>sig_1753
CAAACTTGTGATAACAGCGCTGCACTGAGC
>sig_1754
TAGCTGTTTCCTGGTTTCCTGTGTGAAATT
>sig_1755
CGATGAATTCCCGGGGATCCAACAGATGCA
>sig_1756
CGATGGTGTCGGATCCTCTACGCCGGACGC
>sig_1757
CCCCCATATGCATTTAAATCCTCCTTATAA
>sig_1758
CACACAGAATTGATTAAAGAGGAGAAATTA
>sig_1759
AAGCTTGGATTCATTTTTGCAGAAATCGGA
>sig_1760
GCCTGCTGGTTCCGCGTGGATCTGCGGATC
>sig_1761
CGGATCCATCGTTAACGATACGTATCGCAT
>sig_1762
TCTACGCCGGACGCATCGTGGCCGACCTGC
>sig_1763
TCATCACCGAAACGCGCGAGGCAGCCAATA
>sig_1764
CTACGCTGCATCAGTTTAATGAGCTCTACA
>sig_1765
CTATGTCGGCTGCTGCAGTTCAGGAAACAT
>sig_1766
TGGAGGCTGAAACCGCTGAACAAGCGCGCA
>sig_1767
CCGCCAGATTGAGATCCCCGGGGATCCTCT
>sig_1768
GGCAGCCATATGGCTAGCATGACTGGTGGA
>sig_1769
AAAAGCTTGCATGCCTGCAGGTCGATCGAC
>sig_1770
ACGTTGACGATCGTCGAGGAACGGTACCTG
>sig_1771
CCTGCTCTGCGAGGCTGGCCGATCAGATCA
>sig_1772
GTCTCCTGTTCCAGAAGGCACTGTTGCAAA
>sig_1773
TTTGGGGAAGTTCCTATTCTCTAGAAAGAA
>sig_1774
CCTGCTCTGCGAGGCTGGCCGATCAGATCC
>sig_1775
GCGCAGCCATGACCCAGGGATCCGTCACGT
>sig_1776
ATGAGAAGCTTGGGCTGCAGGTCGACCCGG
>sig_1777
ATCACTAGTCATATGGATCCCCGGGTACCG
>sig_1778
TATAAATACGGATCCCGGGAATTCGAGCTC
>sig_1779
GCAGGCATGCAAGCTTCAGCTGCTCGAGTT
>sig_1780
ACCAAGCTTGAATCCGCGGTACCAGCACCA
>sig_1781
CGTATCACGAGGCCCTTTCGTCCTCGAGTT
>sig_1782
GGAGTTGCGGTTCTGAATTCATACAACCTC
>sig_1783
ACCGGAGGGTACCGAGCTCGAATTCACTGG
>sig_1784
CCCGAAGCTTATCGATGATAAGCTGTCAAA
>sig_1785
TGGTGTCAACCTTGCAGAGCTGCGCCTTTA
>sig_1786
CAATTGCTATCGCGGCCGCCGAGATCATAT
>sig_1787
GTGGAAAGGACGAAACACCGCGAGACGGAA
>sig_1788
GTTAATACACAGAATTCTGATTGGATCCCG
>sig_1789
AATAGAATCGACGAAGCGGACGCCGCCACG
>sig_1790
TACTCAGGGCGGCCTTGTTGTAATCAATTA
>sig_1791
CTTTCAAAAGTCCGAAAGAATTAGGATCCG
>sig_1792
CAGAGTTCGTTAGGCGCGGATCCGGAATTC
>sig_1793
TTTTTGTACAAACTTGTGATGGAGTGATGG
>sig_1794
TGATGGATATCTATAACAAGAAAATATATA
>sig_1795
GGGGTAGCTTTCGGGCTGATCGCCCATCCC
>sig_1796
GATTAAATAAGGAGGAATAAACCATGGATC
>sig_1797
TGGAGAGCTCTTGAAATAAGATCACTACCG
>sig_1798
TCGATAGGTACCGAGTTTCTAGACGGAGTA
>sig_1799
GTACTCGAGTCGCGACGTACGTTCGAACAA
>sig_1800
CATGCAAGCTTATCTTTACAGTTTAAGGTT
>sig_1801
ATCAGATAAAATATTTCTAGGCACCAATAA
>sig_1802
AGATTCCGAATAGCGCAAGCGACAGGCCGA
>sig_1803
AATTCCTGGGGATCCCACGACCTTCGATCA
>sig_1804
CGACCGGTACCCGGGGATCCGAGCTCGGTA
>sig_1805
GTATTGAGCTTGGCACTGGGCCAAGCTGAA
>sig_1806
TGCATAGTCCGGGACGTCATAGGGATAGCC
>sig_1807
GGCCCGAAGCTTATCGATGATAAGCTGTCA
>sig_1808
TCGAGGAAGCTTGTGTTTGTGACGGTGGTT
>sig_1809
GGGCGCGTGGGGATCCTCTAGAGTCGACCT
>sig_1810
TGGAGCAGTCATGGTGGCTGAGCTCGGTAC
>sig_1811
CCTCCCTCCCTCCCTCTCTCTCTCTCTCCG
>sig_1812
GGCGCTCAGTTGGAATTCCCTGGCAGTTTA
>sig_1813
GGCAGTGTGGCTGTCTACGCAGAACTCCTC
>sig_1814
TCAATTCAGGGTGGTGAATATGAAACCAGT
>sig_1815
GAATTCGAACGCTGACGTCATCAACCCGCT
>sig_1816
TGATGGCACTGGCCGTCGTTTTACAACGTC
>sig_1817
GTGACACTATAGAACAAGTTTCGGTCCGGA
>sig_1818
AGAATTCAAAAAGCTTCTCGAGAGTACTTC
>sig_1819
AAGCTTGATCCCGACCCATTTGCTGTCCAC
>sig_1820
GTGGAGGTAACCAAGATGTCGAGTTAACCA
>sig_1821
GAGATCTAGATATCGATGAATTCGAGCTCG
>sig_1822
AGAATACAAGCTTGGGCTGCAGGTCGACTC
>sig_1823
CAGCTCCTCGCCCTTGCTCACCATATGTGA
>sig_1824
CTCTATTGTGAGTTATTAGTGGTACAGTTT
>sig_1825
GTGGATCTGCCTCGCTGGCCTGCCGCAGTT
>sig_1826
CCCCGTCGTGTAGATAACTAGTGTTCGTGA
>sig_1827
TGGAAAGCCTGGTCGGCTGGATCAATTCGT
>sig_1828
CGAGGTACCCATATGGCTGCCGCGCGGCAC
>sig_1829
ATATTCTGGCCGGCGTGCCGGCACTGCATG
>sig_1830
GAGCTAAGGAAGCTAAAATGATTGAACAAG
>sig_1831
TAAATGTGTAACAATTTCGCCCTTCATTTT
>sig_1832
GAATCGATCCTAGAGAATTCCTAGACCCGG
>sig_1833
TACGAAGTTATAGGCCTGGATCTTCGAGGT
>sig_1834
CGAATTCGGGGGGATCTCAATCTGGCGGCT
>sig_1835
ATTACCCTGTTATCCCTAGCGGATCCCCGG
>sig_1836
TAGAAGAAGCGTCAGACTCCTTAATTAAGG
>sig_1837
CTTACGACGTACCTGACTACGCTTAATAGA
>sig_1838
GTTCTCTGCATTTTTTCATCTTAATTAACA
>sig_1839
GTTCAGCTTTCTTGTACAAAGTGGTGATGA
>sig_1840
AAGCAGGGTCCGAGGGCCCGTTGACGACAA
>sig_1841
ACTCACGGCATGGACGAGCTGTACATCACA
>sig_1842
TCATCACCGAAACGCGCGAGGCAGCCAGTG
>sig_1843
TCGGTTTGTCGTCTGTTGCGGGGGCGGCAG
>sig_1844
TCAGATTATTGTAAATTGATATGGGGTGCG
>sig_1845
AGGGCCCGGGATCCACCTAGTCTAGAGTCC
>sig_1846
GTTCAGCTTTCTTGTACAAAGTGGTGATGT
>sig_1847
GTGAAGCTAATTCTGTCAGCCGTTAAGTGT
>sig_1848
ACCAGCATTTCTATACCTTTTACCTTCAAT
>sig_1849
CCCTAGGTTTCCCTCTAGAGCGGCGGATTT
>sig_1850
CGTCACGGACCCCCATCAATCCTGCCTATT
>sig_1851
ACCTAGCTCGAATTCGAGTGCCAACGTTAT
>sig_1852
AGGCCGGCCAATTAACCCTCACTAAAGGGA
>sig_1853
GTCTCATAAGCGGATACATATTTGAATGTA
>sig_1854
ACCGAGCTCGAATTCATTACAGTTTAAGGT
>sig_1855
CGGTATCGCGGGTGATCCCCCCTCGGACTA
>sig_1856
TCAAAAAGCGGCCGCTCGAGTCGGCGAGCT
>sig_1857
TACTACTAATGATGATGATGCCCGGGAATT
>sig_1858
CTTATCGATACCGTCGACCTGCAGGCGGCC
>sig_1859
CGAGCTGTACAAGAGGATCCGGGCCCAGTA
>sig_1860
AGGTTTTCCGTAGAATCGAGACCGAGGAGA
>sig_1861
GCGTAGATCTGCGCCCATGGAAGACGCCAA
>sig_1862
CAAACCCATACACACCAAGTGTTACAGCGA
>sig_1863
TGGTGATACTACTTATAACCAGAAGTTCAA
>sig_1864
CAATTTCACACAGGAAACAGAATTCCCCCT
>sig_1865
AGCTAGCCATGGTATATCTCCTTCTTAAAG
>sig_1866
ACGTGAGATAGAGTACAGCACATCCATTTT
>sig_1867
CGCACCAGGGTCACGCCGCCAGTCATCAGC
>sig_1868
ATTTCCGATAGGGGCAGTTAAAGTACTTTG
>sig_1869
GGATCCGGAATTCCTCGAGGAATTCTTGAA
>sig_1870
TACTGGCCATTGCGGCCGCTTCGAGGCTGC
>sig_1871
GATCCACCATGATGATGATGATGATGCATT
>sig_1872
AGTGAATTCGAGCTCGCCCGGGGATCCTCT
>sig_1873
GATCCCCGGGTACCGAGCTCGAATTCCTGT
>sig_1874
GAGGATCCCCGGGCGAGCTCGAATTCGCGA
>sig_1875
GCCGAGGGCCGCCACCACCTGTTCCTGTAC
>sig_1876
GGGAATCCTGCTCTGCGAGGCTGGCGGGAA
>sig_1877
CGAGGCGGATCCGGCTGTGGAATGTGTGTC
>sig_1878
ACGATCGGGGAAATTCGAGCTCGGTACCCG
>sig_1879
ACCGGTGTCCTCTATGGAGGTCAAAACAGC
>sig_1880
CCGGAGGCTTTTGACTTGAGGGGGATCCAC
>sig_1881
ATCCTATTATTTTTGACACCAGACAAGTTG
>sig_1882
CACGCCTGGCACCGGCCGAAACCAAAACAC
>sig_1883
TGTTTCATTATAACCCTCTTTAATTTGGTT
>sig_1884
TTTCTACTATTTGGTGTTCGTCTTGTATTG
>sig_1885
CGCTGCACCCCGCTAAGACTCAGGCGTCCA
>sig_1886
CTCATATATACTTTAGATTGATTTCCCCGG
>sig_1887
CCTGGACAACCTCAAAGGCACCTTTGCTAA
>sig_1888
CAGCACATCCCCCTTTCGCCAGCAGATCCC
>sig_1889
CCCTTTGGGCCGCCTCCCCGCCGGTACCGA
>sig_1890
AGCTTGGATCCTCTAGAGTCGACGAGCTCA
>sig_1891
CCCCATTGACGTCAATGGGAGAACAGATCT
>sig_1892
AATTCGCGAGCTCGGTACCAGGAAAGAACA
>sig_1893
TCACCAAGGTAGTCGGCAAATAAGAGCTCG
>sig_1894
CCGCTCATGCCCTCTGGTAAGGTTGGGAAG
>sig_1895
GGATCCATGGAGGCCTTAAGCTTCGAATTC
>sig_1896
CAATCACCGGATCCGCGCCGTTGGGTTCGA
>sig_1897
CCTGCAGGCGGCCGCAAGCTTGGGCCCGAA
>sig_1898
GCTTGGCTGCAGGTCGACCCGGGGTACCGC
>sig_1899
TTCCCTTTGTCAACAGCAATGGATGCCCCA
>sig_1900
TGACGACGACAAGAGTCCGGAGCTCGTGGA
>sig_1901
TACCCTCCAAGCAAGGGTCCTCCTGAAAAT
>sig_1902
CCGGAGGCTTTTGACTTGAGGGGGATCCGC
>sig_1903
TGGGGGCCCGAGCTCGCGGCCGCACAATTC
>sig_1904
TCCGGAGGGATTGAACAAGATGGATTGCAC
>sig_1905
CTCTAAGCTCAAAAGGGCCGGCCATGTCTC
>sig_1906
TCGGTTTTCTAAAACGATACATTAATAGGT
>sig_1907
GCAAGCGACTTCTCATGTTTGACAGCTTAT
>sig_1908
TGATAAATAGTTAACTTCAGGTTTGTCTGT
>sig_1909
GAAGCTAAAATGAAATCTAACAATGCGCTC
>sig_1910
TACTATTAATAACTAATGCAACGGCGCTGC
>sig_1911
CGAGCTCGGTACCCGCGGCCGCGGGGATCC
>sig_1912
ATAAACAAATAGGGGTTGCTCTTCACATAT
>sig_1913
CAGGTCGACGGATCCCCCGGTACCGGGGAA
>sig_1914
TTATCAGCAATAAACCAGCCAGCCCGATAT
>sig_1915
CATCATCACCATCACGTGGTCGACAAGCTT
>sig_1916
ATTCTAATCATTGCTTTATAATTATAGTTA
>sig_1917
TGCGTATTGGGCGCATTTGCGCATTCACAG
>sig_1918
CGGCCCGAGATGCGCCGCGTGCGGCTGCTG
>sig_1919
ACTACTTCTGGAATAGAAGGGCGAATTCGA
>sig_1920
GGACGAGAAAGTTATGCAAGGGTTTATTGT
>sig_1921
TTTTTGCAGTCTCTCGAGCTCAAGCTTCGA
>sig_1922
GCTAAACAATCTGCAGCCAAGCTCGATAAG
>sig_1923
ACAACTATTTCGAAACGAGGAATTCACGTG
>sig_1924
CTCGGAATTCGTCGACCTCGAGGGATCCGG
>sig_1925
GGCAGAATAAATGATCCCCAATTCAGCTTT
>sig_1926
AAGCTTAACTAACTAACAGCTTACTCCCCA
>sig_1927
CGTAAGGGCGAATTCGGTAAGCCTATCCCT
>sig_1928
TATAGGGCGAATTGGCCAAGTCGGCCGAGC
>sig_1929
TGCTTAAGGGGCCTAGGCAGCTGGACGTCC
>sig_1930
ATGATGATGATGATGCATGGTATATCTCCT
>sig_1931
TATGAGGAGGGCGGAAAATACTATATTCCC
>sig_1932
ATCATAAGCTTGGTACCAGCTGCAGATCTC
>sig_1933
GGTTCCGCTCCAGATTTGCCAAAGAATAAG
>sig_1934
GCGGTGATACTGAGCACATCAGGCAGGACG
>sig_1935
AGCTCGAATTCGGATCCACAGATATCCCAT
>sig_1936
CCGGAGGCTTTTGACTTGAGGGGGATCCTC
>sig_1937
AGAGGATCCGGGACCAAAGCGGCCATCGTG
>sig_1938
GACACTATAGAATACAAGCTTGCATGCAAG
>sig_1939
ATAACAATTTCACACAGGAAACAGAGCTTT
>sig_1940
ATTTTCTCCTTACGCATCTGTGTGGTATTT
>sig_1941
TCCGGCTCTAGAGGTACCGCATGCGATATC
>sig_1942
GCTGCCCATGGTATATCTCCTTATTAAAGT
>sig_1943
ATTGTTTAAACGTGCTCCAGTGGCTTCTGT
>sig_1944
TGTTGGCCAGGGAACAGGTAGTTTTCCAGT
>sig_1945
TCGAGCTCCCCCGATTTAGAGCTTGACGGG
>sig_1946
GGGGCCTAGGCAGCTGGACGTCCAGCTGCC
>sig_1947
TTCTAGAATTCTTATTAAGACTCCTTATTA
>sig_1948
CGCCGCGTCGAATTAATTCTTGAAGACGAA
>sig_1949
CTCGAATTCGGATCCGATATCGCCATGGAA
>sig_1950
CTTCATATGATATCTCCTGTGTGAAATTGT
>sig_1951
GCGAAAAAAGAGTGTCTTGTGACACTCTTA
>sig_1952
CAACCGGAACACGGCGGCATCAGAGCAGCC
>sig_1953
TGAGTCTTTTCCTTACCCATGGTTGTTTAT
>sig_1954
TATGTAAGTAAAATACTAGCTAGTAAATAA
>sig_1955
AGTGAGCGAGGAAGCGGAAGAGCATCCCGC
>sig_1956
AAGCTGGCGGTACCATGCAGGTCGACTCTA
>sig_1957
TAATTCCACAAGCTTCTAGAGATCTTCCAT
>sig_1958
GGCAGCCTGACGCCAGAAGCATTGGTGCAC
>sig_1959
CATCATCATCATCATGCTTAGAGCTCGAAT
>sig_1960
GTCTCGCTCAGGCGCAGTCACGAATGAATA
>sig_1961
GGTCTCTCAAGAGAGACGCACTTTTCGGGG
>sig_1962
AAGACGTCGTGCACGTACGCGTGGCGCCTG
>sig_1963
ACTCGAGGACGAAAGGGCCTCGTGATACGC
>sig_1964
CAATTCTTGGAGTGGTGAATCCGTTCGCGA
>sig_1965
CCGCCCCCCCCCTGGAGACCCAAGGGAAAA
>sig_1966
AGCGCTAGATCTGCTTGAAGACGAAAGGGC
>sig_1967
TAACCGGGCAGGGGGGATCCGTCGACGCTC
>sig_1968
CGCCTGTCGACGCGTAGAATTCACCCGGGT
>sig_1969
GATAACAATTTCACACAGGAAACAGCGATA
>sig_1970
CCATACGAATTGGCCGCGGCGTTGTGACAA
>sig_1971
GCGTCCGGCGTAGAGGATCCGGAGCTTATC
>sig_1972
TACTGCCGGGCCTCTTGCGGGATGCCGGGG
>sig_1973
AGCAGCCGAATTCCCCGGTACCGGGGGATC
>sig_1974
CACCATGGCGGCCGCGGATCCGCATGCGAG
>sig_1975
CATGAGCAACGGCCAACTCTCGTTAACGCA
>sig_1976
ATTACGCCAAGCTTGCATGCCTGCAGGCTC
>sig_1977
CGAGCTCGAGATCTGAAAGTACAGTTACAG
>sig_1978
GGAAATCCATTATGTACTATTTCCCAAGCT
>sig_1979
CCATGATTACGCCAAGCTCGAAATTAACCC
>sig_1980
AAAACGGTTTACAAGCATAAAGCTGGGCCG
>sig_1981
CTACTGGGCCCGGATCCTCTTGTACAGCTC
>sig_1982
ATATCCATGGCCATCGCCGGCTGGGCAGCG
>sig_1983
TTCCATGAACATCCGGATCCTCTAGAGTCG
>sig_1984
AGAATACTGGGCAATTTCATTGTTTCTTCA
>sig_1985
TGCAAGCTTCTAGAGATCTTCCATACCTAC
>sig_1986
GGTTTTGCACCATTCGATGGTGTCGGGTAC
>sig_1987
ACTCATATGTATATCTCCTGTGTGAAATTG
>sig_1988
GGGGTGGACCATCCTCTAGACTGCCTGGAA
>sig_1989
GGACCCTTGAGGGTACCGAGCTCAGAAAAA
>sig_1990
AAAGTTAATCTTTAGTTAGTTAGGGAATTA
>sig_1991
TCCCATGTGCAGGTGCTGAATTCGAAGGCA
>sig_1992
CCGGAGCAGGACAAGACTCAGGCGACCAGC
>sig_1993
AAAGTTAATCTTTAGTTAGTTAGGGAATTC
>sig_1994
GAGATCTAAGTGGAGCACCTAGATCGCTTA
>sig_1995
GGATCCCCCGGGTGACTAACTAGAGGAAGC
>sig_1996
CCACGCGGAACCAGCAGTTGCTCAGCGGTG
>sig_1997
ATCGCCCGGCTTGATTTCGTCGATCAGCTT
>sig_1998
CAGTGAGCGCGCCGGATCCACGTGATCGAT
>sig_1999
ATCTCGAGCTCCCCCGATTTAGAGCTTGAC
>sig_2000
GAAGCTAGATCCCCATCAATCCTGCCTATT
>sig_2001
CGAACACCTGGGTGGACGATATTACCGTGG
>sig_2002
TTTTTCTTTATTTCAATTCTGGTAATCCTC
>sig_2003
TTTTCCGAATTCTGCGGTTCCCCCGGATCT
>sig_2004
TGGCCCTGTGGATGCGCCTCCTGCCCCTGC
>sig_2005
GCTTGCATGCCTGCAGGTCGACTCTAGTCG
>sig_2006
TTCCGGGGCGAGTTCTGGCTGGCTAGCCCG
>sig_2007
ATTTGTAATTAAGAAGGAGGGATCCCATGA
>sig_2008
AATACCATGGCCATGATTACGAATTCGAGC
>sig_2009
CCGGATCCCCGGGAATTCCCTGGCAGTTTA
>sig_2010
CTGCGGGCGGTAGTGATAGCGGCTGCACCT
>sig_2011
GATATCGATCACTAGTGCGGCCGCACCGGT
>sig_2012
AGGGAGCGGCCATGGGCCACCATCACCATC
>sig_2013
ATGACTAAATTTTGTTAAATGTATTAGCAC
>sig_2014
TGCAAATGCTGCGCAACACGATGACCATGG
>sig_2015
AGCAGCTGCTCGCGGTCCCCCATTAATTAA
>sig_2016
AAAGGCCTACGTCGACGAGGGCAAGCTTGG
>sig_2017
CTTGGCCCAGTGCCAAGCAGCTTCTATTAG
>sig_2018
TTCGAGCTCTAAGCACCGTTCAAGTCTTCC
>sig_2019
CTAAGCTTAGGAGTTCTGCCTATCATGGGC
>sig_2020
GACTATTAAAGAACGGGCCATATAACTACC
>sig_2021
TAGATGGATAACAATGCAATAAATAAAGGG
>sig_2022
CTCCGTCTAGAAACTCGGTACCTATCGATA
>sig_2023
AATAACTTGATACCGATAGTTGCGCCGACA
>sig_2024
CACTCACGGCATGGACGAGCTGTACATCAC
>sig_2025
CGGCGCCTAAGCTTAGAGCTCGAATTTCCC
>sig_2026
GATCTTACTAGTCTGCAGGAATTCAGGATC
>sig_2027
AGAGCGCTTTTGAAGCTAATTCGGACGATA
>sig_2028
ATGGAGAGCTCTTAGAAAAACTCATCGAGC
>sig_2029
ATTACACGTGTTACAATTTGGACTTTCCGC
>sig_2030
ACATTCCACAGCAGATCCTCTAGGGATCCG
>sig_2031
AGGATCCCCGGGCGAGCTCGAATTCGTAAT
>sig_2032
CTAAAGGATCCCTATAGTGAGTCGTATTAT
>sig_2033
TCAGATCTGCGATAAGCTTGGCGATAAGCT
>sig_2034
GGTACCCACTAGTGCGGCCGCCCGGCTGCA
>sig_2035
GAGTTTTTCTAATGAGGGCCCAAATGTAAT
>sig_2036
AGGTCGACTCTAGAGGATCCCCGGGTGGTC
>sig_2037
TAGTCGTCGCAACGAGAACCGATGTAGCCT
>sig_2038
GTCGCGCGAATTCTTTCGGACTTTTGAAAG
>sig_2039
CCCCTGCAGGCGCAGAACTGGTAGGTATGG
>sig_2040
CCCGTCATCAACAGCATTCCCAGAATGAGG
>sig_2041
AGGAAGCTTGTGTTTGTGACGGTGGTTGTG
>sig_2042
TCCATGACATCCGGATCCTCTAGAGTCGAC
>sig_2043
TGATTAATTGTCAACAGCTCATTTCAGATA
>sig_2044
CGTACCATGGTCGATCGACAGATCTGCGAA
>sig_2045
TACCAGGACATTGCCCTAGCAACCAGGGAC
>sig_2046
GTGGTGGTGCTCAGCGCCGCCAACGAAGTC
>sig_2047
TCAACAAAGAATACAAGAAAATATTTACAA
>sig_2048
TGCCTGCAGGTCGACGGATCCCCCCTGCCC
>sig_2049
CACATGTTCTTTCCTGGTACCGAGCTCGAT
>sig_2050
ACAATTTCACACACTAAGGAGGATATTCAT
>sig_2051
GAATTCGAAGCTTGATCCGCGACCCATTTG
>sig_2052
TTCTAGAATTCGATAGATCCCAATGCTTCG
>sig_2053
ACGACACCGACGAAGGAGCATGAGCGGATA
>sig_2054
TAGCTTGGCTGCAGGTCGACGGATCCCAAG
>sig_2055
AAAGATATTTGCATGTCGCTATGTGTTCTG
>sig_2056
AACCTAGGATCCTCTAGAGACTAGAAAAAG
>sig_2057
GATTATAGAGATCCCAAGCTTTTTGCAAAA
>sig_2058
GGTATTACCTAGGGCGGCCGCGCCATTCGC
>sig_2059
CCATGATTACGAATTCATCGATATCTAGAT
>sig_2060
GACCGCGGTCTGGATCTCCCGGGAGGTGAT
>sig_2061
CCTATGGAAAAACGCCAGCAACGCCGAATT
>sig_2062
CGTCATCCTTGTAGTCAGATCCACGCGGAA
>sig_2063
AGCCTGAATGGCGAATGGCGCTTGATGCGG
>sig_2064
TGGAGTGAAACGATGGCGATTGCAATTGGA
>sig_2065
ACCGAGCTCGAATTCAGCTTGGCTGTTTTG
>sig_2066
GCATGCCGGTCGACTCTAGAGGATCCCCGG
>sig_2067
CGAATTCCCCGGGTCGACTCGAGGTACCAA
>sig_2068
CGACATCGATAAGCTTCGGAATTCAGGATC
>sig_2069
CGCCGAGTTCCCGTGCAACGACGTGTGTCC
>sig_2070
AGGTTAATCACTTAGTGTTATTTTTCGAAC
>sig_2071
AGTCGACCCATGGAGTCTAGAATTCCCGGG
>sig_2072
CGGTTCTAGAGTTTAAACTCGAGGATCCTG
>sig_2073
ACTATAGGGAGACAATTGTGAGCGGACAAC
>sig_2074
GCCCGGTACCGAGGACGCGGGCCGCATAAC
>sig_2075
GAGGCTGAAGCTGCAGGAATTCACGTGGCC
>sig_2076
ATTCTTCAAGTTTGACAGCTTATCATCGAT
>sig_2077
ATCGCGTATTTCGTCTCGCTCAGGCGCAGT
>sig_2078
ACATTATACGAAGTTGTTGAAGCCGAATTC
>sig_2079
GCTCGAGCCGGGCCCTTTTGACTGTAAATA
>sig_2080
ATTAATTCTCGAATTGACATAAGCCTGTTC
>sig_2081
GCTTCAATAATACAATTTTCAGAATACGTT
>sig_2082
ACAGCTAAACTTGAAGACGAAAGGGCCTCG
>sig_2083
ATCTCGAGGATGAACTAGTCGACCCACCGG
>sig_2084
GGTCGTAATGAAATTCAGCAGGATCACCAT
>sig_2085
CTCGAATTCGGATCCCCGAGCATCACACCT
>sig_2086
GCCATGGTCCATCATCACCACCATCACTCC
>sig_2087
CGAGCGTGACACCACGATGCCTGCAGAAGA
>sig_2088
GAGAAGTACCTCCCCCTCGCGACCACCGAG
>sig_2089
GGATCCCCATGGACGCGGAACCAGATCCGA
>sig_2090
CGAAAAGTGCCACCTGACGAATTATTCTGA
>sig_2091
CCCCCCCGGGAGCTCGCTCGAGTCGACGCG
>sig_2092
ACGCCCATTATATCTCCCAGTTTGGTCCCC
>sig_2093
CTCCCCCGATTTAGAGCTTGACGGGGAAAG
>sig_2094
TGGGGAAGATGAGGAGTTTATGGCGGCCGC
>sig_2095
ATGGATCATCCGGAGCTTGGCTGTTGCCCG
>sig_2096
CAGGAAACAGAATTCGAGCTCGGTACCCGG
>sig_2097
TAGTCATTCTTTGCGGCCGCGAATTGGGGA
>sig_2098
CCTTAAGGGCGAATTCGAAGCTTACGTAGA
>sig_2099
ACGAATTCGAGCTCGGCCGACTTGGCCTTC
>sig_2100
CGCGTTTCAGTGCACGAACCCCCCGTTCAG
>sig_2101
CTCATCGAAGGTCGCGAAAGCTTCAGCTGG
>sig_2102
TTTGTATAGAAAAGTTGAACGAGAAACGTA
>sig_2103
GCTGCAGGTCGACGGATCCCCGGGCCGCCG
>sig_2104
TACGTAAGCTTCAGCCTCTCTTTTCTCGAG
>sig_2105
GGATCCGGGGAATTCCCGGGGATCCTCTAG
>sig_2106
TCAACAACATGACCAAAATCCCTTAACGTG
>sig_2107
GGGTGGGGATCCTACCAACCGGCACGATTG
>sig_2108
GGAATTGCGGAATTCCGCAATTCGTAATCA
>sig_2109
TCCAACTGATCTGCGCGAGCTTTAATGCGG
>sig_2110
TATTTGCTTTTTAAAAGCTTAAAAGATTGG
>sig_2111
TTCACAGGTCAAGCTTCTCGAGGAGAGTTT
>sig_2112
CTTATGGACGCTAGAATTCGGATCCGTGGT
>sig_2113
TCGAATTCCAGTCTAGAGGGCCCAAGCTTG
>sig_2114
ATGACCATGATTACGCCAAGCTCGAAATTA
>sig_2115
GCCTTTGGTTCGAGACTGTTGTGTCAGAAG
>sig_2116
AGCCGAATTGCTGGAAGTCGTCGCCGCCGA
>sig_2117
TAGGATCGATTCTAGGAATTCTCTAGGAGA
>sig_2118
CCCGGTGTGAAATACCGCACAGATGCGTAA
>sig_2119
ATTTGTAAAATAGGTTTCGATTAGTTCAAA
>sig_2120
AGCTGAATTCACGTGGCCCAGCCGGCCGTC
>sig_2121
TTATCATGTCTGGATCGATCCTCGCGCCCC
>sig_2122
ACTATAACTAATAACGTAACGTAACGTAAA
>sig_2123
AGCTGAATTCACGTGGCCCAGCCGGCCGTG
>sig_2124
CCTGTGGATCCGCGAGCGTGCTTGCTGACG
>sig_2125
TAGGCGTATCACGAGGCCCTTTCCTCTCGC
>sig_2126
CCAATCTGGCCGCGGCCGCAAGGCCTGATA
>sig_2127
CAAATAGGGGTTCCGCGCACTCGAGNGCTT
>sig_2128
AAAGAATAGGAACTTCCCCAAACAGCTATG
>sig_2129
GGGTTATTGTCTCATGGATCTCGATCCCGC
>sig_2130
GCAGGAATTCGCTAGCCCAAAAAAACGGGT
>sig_2131
GAGTAGCCCGTTACTCTAGTTAACCATCAG
>sig_2132
TGACGCTCAAGTCAGAGGTGGCGAAACCCG
>sig_2133
TAGGGAGACCGGAAGCTTGCATGCCTGCAG
>sig_2134
GTAAAGCCAATCCCATTTGCCCATGGACGC
>sig_2135
AATAAGTTTTTGTTCCATATTATCATCGTG
>sig_2136
TCCTCTAGAGTCGACCTGCAGCGATGCAAG
>sig_2137
GCCGCTACGTAGAATTCCCATGGCCGCTCC
>sig_2138
GTCGACTTTGCCATGGTTTTAATTAAGCGG
>sig_2139
TGGCGCCGCACCGGGCCCAAGGAGCCCGCG
>sig_2140
CCCTCGAGGGGGGGCCCGGTACCAGATCTT
>sig_2141
GTAGATCTCTGCTCGTTCTTCAGCACTCTC
>sig_2142
GATCTAGCTTTTTGCAAAAGCCTAGGCCTC
>sig_2143
CAGGTTGTTGTACAGAACAGAAGAGCTACT
>sig_2144
CCAGTGCCAAGCTTAAGGTGCACGGCCCAC
>sig_2145
CCTACGGGGAATTTGTATCGAAGTGTGCGA
>sig_2146
CGCGTCAGCGGGTGTTGGCGGGTGTCGGCA
>sig_2147
TTTTTGTTCGGGCCCAAGCTGGCGGCCGCC
>sig_2148
TACGAATTCATCGATATCTAGATCTCGAGC
>sig_2149
GGCGAGCTCGAATTCCGGCGATAAGGCCCT
>sig_2150
GACAGCAAATGGGTCGCGGATCCGAGCTCG
>sig_2151
ATCGATAGATCTCGAGGCCTCGGACTAGTG
>sig_2152
GAATTTTAACATCAGGAAGATCGCACTCCA
>sig_2153
CATGAGCAACGGCCAACTCTCGTTAACTAG
>sig_2154
CGTAGTCACGAATGAATAACGGTTTGGTTG
>sig_2155
CTTCAAGAATTAATTCGACGCGGCGCAGAT
>sig_2156
AGGACTGGTGATAAGATTGTCATGTAAATA
>sig_2157
CAGCTTTCATCAACATCGCGGCCGCCAACC
>sig_2158
CGCTAGCTCACGATGAGAATGGCCAGACCA
>sig_2159
GCCAGTCCGCAAAAACGGTGCTGACCCCGG
>sig_2160
ACCAGACCCGCGGAACCTGGTGCTGTACCA
>sig_2161
CTCTAACTCTCCTCTGGCCATGGCGATATC
>sig_2162
AAGCCGGGCGTTAGACCTGCAGGCATGCAA
>sig_2163
GTGGAGCCACCCGCAGTTCGAAAAAATATC
>sig_2164
AGGCCCTGTCCTTTCGTTCGCCGAGTATCC
>sig_2165
ACCGGGCCCGCATGCGTTAACCTAGTGGAT
>sig_2166
GCGGTCCCAGGTGTAGCCGGCGGGGCAGGA
>sig_2167
CGGATCCGACTCGAGTCCTGCAGGCATGCA
>sig_2168
TCAGCTGGAATTCAGATCTGTTTAAATTGT
>sig_2169
TGACGGCGTAGTCGACGCGGCAGCCGGGAC
>sig_2170
CTCGGCCGGCCGTTTAAACCGAATTATCAC
>sig_2171
TGTGGAATATGAGTGATGACAAACCCTTTC
>sig_2172
CCGCTGGTCATTTTTTGGTGTTCGTCGAGA
>sig_2173
CAAGCTTGCATCCCTGCAGGTCGACTCTAG
>sig_2174
ATCTGGATCCTCTAGAGTCGACCTGCAGGC
>sig_2175
CCCGGGTACCGAGCTCGAATTCGAGCTCGC
>sig_2176
CGGGCTCGAGATCTGCGATCTAAGTAAGCT
>sig_2177
CCCGGGTACCGAGCTCGAATTCGAGCTCGG
>sig_2178
TCCCCGGGTACCGAGCTCGAATTCCCGTGT
>sig_2179
CGTGGGCTTGTACTCGGTCATGGTGGCTAG
>sig_2180
TCCTGAAAATCTCGGATCAGCTTGCATGCC
>sig_2181
CAGCTTTCATCAACATCGCGGCCGCCACCA
>sig_2182
ACCTGCAGGCATGCAAGCTTGGGTAATCAT
>sig_2183
GATGTCCAAAAAAAAAGGCTCCAAAAGGAG
>sig_2184
GACATCTGAGGACCTCGGGTAAGGGCCCCT
>sig_2185
TGGCAGCCAAGCTCGTTCAGGGCATCAAAT
>sig_2186
CATGGACGAGCTGTACAAGTGAAGATCCAC
>sig_2187
CCAAAGAAGAAGCGTAAGGTACCGGTGAAG
>sig_2188
CGAATTGGGTACATCGAATTCAGATCTGCG
>sig_2189
AAACTCTTCCTGTCGTCATATCTAGACCCC
>sig_2190
CTTTCAGCGGTAAACCCCTATTTGTTTATT
>sig_2191
GATAACAATTTCACACAGGAAACAGCGTAT
>sig_2192
GGTTCATGTTGGAGCGGCTACTGGCCTGCG
>sig_2193
GATAGGGGCAGTTAAAGTCTCGAAGCTTGC
>sig_2194
CTCTAGAAAGTATAGGAACTTCACCGGTGG
>sig_2195
TCTGATCGGATCCTAGAAGCTTATCGAATT
>sig_2196
GCGGCCGCTATGCGGTGTGAAATACCGCAC
>sig_2197
AATTCGAGCTCTAAGCACCGTTCAAGTCTT
>sig_2198
GGCGGCCGCACCTAGGACGGTCAGCTTGGT
>sig_2199
AGCTGGACCTGCAGGCATGCAAGCTTGGCA
>sig_2200
TGATGTCTAGAGGATCCCCGGGTACCGAGC
>sig_2201
GGACCGTGCACCCGGGGAAGACTCTGGCGA
>sig_2202
CTCTCGGCATGGACGAGCTGTACAAGAGCA
>sig_2203
GCTCTACGAATCGCGATGGGCATCTGGCTT
>sig_2204
AATGATTTTCATTTTTTTTTTTCCCCTAGC
>sig_2205
GCGCCAAGCTTGCATGCCTGCAGGTCGACT
>sig_2206
TGATAACAGCATGGCCTCCTCCGAGGACGT
>sig_2207
TCTTGCCATGAGCCTTCACCTTAGGATTGT
>sig_2208
GCTTATCGAATTCGAGCTCGGTACCCCGGG
>sig_2209
GTCTGTACGTTCCTTAAGGAATTGATCCGG
>sig_2210
CGGTGATGACGATGACAAGCTCGCCCTTAA
>sig_2211
TAGCGCCTCAAATAGATCCTGTTCAAGAAC
>sig_2212
CTTTTTGCAAGGAACAGTGAATTGGAGTTC
>sig_2213
TCATAGCTTCTGCCAACCGCATCTGTAAAA
>sig_2214
ATCGGATCCAGGCGTTTAAGGGCACCAATA
>sig_2215
CTCTAGAGTCGACTCGCGAGCTAGCCATGG
>sig_2216
GAATTCGGATCCGAATTAATTCCGATATCC
>sig_2217
AGATCTCGAGCTCATGCATAGGTACCTTGT
>sig_2218
CCAAGTGTGGGAGGCAGCCAATGGGCCGGA
>sig_2219
GCGCCGTGACGCCGGTGAAGGACCAGGGGA
>sig_2220
CTCATCCGCCAAAACAGCCAAGCTTCGACG
>sig_2221
CCCATCCTGATCGAGCTGAATGGCGATGTG
>sig_2222
GGTTGGCAAATGTGATTTCCAAGCGCGCTG
>sig_2223
CCGGCGTCTGCGTTCAGGTCGTAAATGGGG
>sig_2224
GGTGATGGCGGCGGCGGTCACGAAGCCGAA
>sig_2225
TTGAAAAGCATTGAACACCATACGTAAAAG
>sig_2226
AACTGCGGTCGACGGATCCGGGGAATTCCC
>sig_2227
ACTGGTGAAGACAAGCAGAACCCCAGAAGA
>sig_2228
GTACAAAGTGGTGATAATTCGGTTTAAACG
>sig_2229
GAAGAGCGCTAGCAGCACGCCATAGTGACT
>sig_2230
AGGGAAAATTTATCAAAAAGAGTGTTGACT
>sig_2231
GCCGGTGGTCTTCTCGTCACTAGTTTCGCC
>sig_2232
GGGTGGACGATATTACCGTGGTGACGCATG
>sig_2233
GTACTGAGAGTGCACCATAAGATCGGGCGA
>sig_2234
GGCCGCCATGGCGGCCGCGGGAATTCGATT
>sig_2235
AATTCCATGACATCCGGATCCTCTAGAGTC
>sig_2236
CAACGGATCCGTGCTCGATCCTCTAGAGTC
>sig_2237
GGTCGCGCTGATTGCTGGGGCAACACGTGA
>sig_2238
CTCACTATAGTTCTAGAGGCTCGAGAGGCC
>sig_2239
CTTATCTAGAAGCTTCCAGAGGAACTGCTT
>sig_2240
CGGTACCCGGGGATCCCACGTGGGATCCTC
>sig_2241
ACTATAGGGAATTCGAGCTCCCGGGTTTTT
>sig_2242
ACCTGCAGGCATGCAAGCTTGTATTCTATA
>sig_2243
TTCTTCAAGTTTGACAGCTTATCATCGATA
>sig_2244
TGTCCAGCTCTGGGACATGTCGCGTCCGCG
>sig_2245
TTAAAATAAAATTAAAATTATATGCATCGT
>sig_2246
CTCTAGAGGATCCTTAACGTACGTTTTCGT
>sig_2247
GCCAAACCAGAACGGTCCAACCGGGCGACT
>sig_2248
GGGATCCTCTAGGGGAGTCTCGATCCCGCG
>sig_2249
GGTCCAGTGTGCTGGGCCCAGCCGGCCAGA
>sig_2250
CGTCCGGACTCAGATCTCGAGCTCAAGCTT
>sig_2251
TGGCCTGAACGACATCTTCGAAGCTCAGAA
>sig_2252
TCCGTCATAACATCGAAGATGGTTCTGTTC
>sig_2253
TGGCCGATCAGATCATATCGTCAATTATTA
>sig_2254
TGCCCGGCGTCAACTTGATATTAATAACAC
>sig_2255
TTAATTTCGCGGGATCGAGATCTCCTACGC
>sig_2256
CCAAGTTTACTCATATATACTTAGATTGAT
>sig_2257
CGGCCGCACTTAAGTTACGCGTGGATCCCC
>sig_2258
GGTTCTTGCCGGGTCCCAGGAAAGGATCAG
>sig_2259
ATGATAAGCTGTCAAACATGAGAATTCCTC
>sig_2260
CGCCACTAGTGCATGCATATGTGAAGCTTA
>sig_2261
TGCAGGTCGACGGTATCGATAAGCTTGATA
>sig_2262
GGCCGATCAGATCTGTACATCGATATCATA
>sig_2263
CCTAATCTAGAGTCCGCAAAAATCACCAGT
>sig_2264
TCCTGCTGGCGGATGACGCATGCATTATGC
>sig_2265
CGCTGCCTCTGGGCACCAAACCCGCGGAAC
>sig_2266
GGAAATTCGAGCTCTAAGCGCTGTTATCAA
>sig_2267
ATTCAAGCTTCAGCTGCTCGAGTTCTATAG
>sig_2268
CAAGGTAAGTGGGTTGGAGGACCGCACTCA
>sig_2269
GCAGTTAACGGGCATATCGGCCTCCCTGCC
>sig_2270
TCACTAGTAGCCTGAGCAAACTGGCCTCAG
>sig_2271
ACGGTTCCTGGCCTTTTGCGGCGCGCCCTA
>sig_2272
AGCAAGATCTCCTAGGAAGCTTTCCATGGA
>sig_2273
CGGATCCAGTTCCATTATAAGGCCTTCCCT
>sig_2274
CCTCGAGGGCCCCGGGGGGCAATAAGATAT
>sig_2275
CTGATGGCGCAGGGGATCAAGATCCCCCTT
>sig_2276
GGTCGGGATCCGAATTCGAGCTCCGTCGAC
>sig_2277
AGCCAATGATCAGGCCTTTTTTTAAGGCAG
>sig_2278
TCGATCCTGCTGATGAAGCAGAACAACTTT
>sig_2279
CTCGAATTCGGCTTAACCCCAAAGGATCTA
>sig_2280
GCGTATTGAGCTTGGCACTGGGCCAAGCTG
>sig_2281
GCATGGTATATCTCCTTCTTAAAGTTAAAC
>sig_2282
TGCACACGGCGCCGTCCTCGAACAGGAAGG
>sig_2283
GTCTCAACAAAGCCGCCGTCCCGTCAAGTC
>sig_2284
ATCGGTACCGGGCCCCCCCTCGAGGTCGAC
>sig_2285
TCGGTACCCCATTTAGGACCACCCACAGCA
>sig_2286
TGGTGATGTGCCATGGTATATCTCCTTCTT
>sig_2287
ATCTTCTAGAGTTAACGAATTACGTTAAGC
>sig_2288
AAATGACCCTGCGCCTTATTTGAATTAACC
>sig_2289
ATTCGGCTTGTTCGAAACGATGATAGATCC
>sig_2290
TACGCCACTAGTCCGAGGCCTCGAGATCTA
>sig_2291
CGGATCCCCGGAATTCTCATGTTTGACAGC
>sig_2292
CCTCTGATGAGGGCCCAAATGTAATCACCT
>sig_2293
ACTAGTTTAAACCCGGGGATCCGCGGTCAC
>sig_2294
GCGCCCGCGAACGACAATTTATAATGAACG
>sig_2295
GAGCACCTGGTCGCTTTCAGAATTCCCGGG
>sig_2296
GGTACCGATGACGACGACAAGAGCCCGGGC
>sig_2297
GATACAGTTGTAGGGAGGGATTTATGGCAG
>sig_2298
TTTTTTCTGAGCTCGGTACCCTCCAAGGGT
>sig_2299
TATTAACGCTTACAATTTGGTACCCAATTC
>sig_2300
CGCAGCAGCAACGATGTTACGCAGCAGCAA
>sig_2301
GACTCTTATACACAAGTGCGGCCGCCGCGT
>sig_2302
AGGCGACCAGCGAGATGCAGAGGCAGACGA
>sig_2303
CGCGTGACGTCGACGGTATCGATAAGCTTT
>sig_2304
AGTCAGAACCTCCGTGATGATGATGGTGAT
>sig_2305
AAAATATTAACGTTTACAATTTCGCGCCAT
>sig_2306
AGCGGCCGCGCCTGATGCGGTATTTTCTCC
>sig_2307
AGATTTTTGAAGTTTTCGACCAACAATACC
>sig_2308
CTGCATGCCTATTTGTTTATTTTTCTAAAT
>sig_2309
AACAATTCCCCTCTAGGATCCGAATTCGAG
>sig_2310
ATCACCATGGAAGCTTGAGATCCACTTAAC
>sig_2311
TGTGGGCCTTTTTTACGCGTCAGTGAGCGA
>sig_2312
TTAATCGCGGACGCGAGCAAGACGTTTCCC
>sig_2313
CTAGCCACCATGGCTTCCAAGGTGTACGAC
>sig_2314
TGAATGCTCATCCGGAACTCCGTATGGCAA
>sig_2315
AGAAGCTTTGCGTACTCGCAAATTATTAAA
>sig_2316
AATCACCCAATATTGGCTTTATTGCATTGG
>sig_2317
CAGTGCCAAGCTTGGGCTGCAGGTCGACTC
>sig_2318
AATTTCACACAGGAAACAGCCATGGCCATG
>sig_2319
ACGGTTTACAAGCATCGAGCTCGGTACCCG
>sig_2320
GTTTCCACGGTGTGCGTCCATGGGCAAATG
>sig_2321
AGGTTCAACGTTTTTACGCAGCAGCGCTCG
>sig_2322
GGGCAAGTGCACAAACAATACTTAAATAAA
>sig_2323
CGAGCGGCCGCCAGTGTGATGGATCCGAGC
>sig_2324
TTCGGAGTCAGATTTTTCGAACTGCGGGTG
>sig_2325
TTAAATTAATGATCAGATCTAAGCTTCCCG
>sig_2326
TCGGGAACGCCATCCATCCCCGTGTCGGAC
>sig_2327
CGGATCGAATTCGAGCTCAAGCTTGGGCCC
>sig_2328
AACCGCGGGCGCGTTCGGTGGGCCCATGGG
>sig_2329
CTCCTTTTGCGGCCGCACCGGTGTCCTCTA
>sig_2330
ATCACGGCGCTTTTAATGACCTCGTATTGC
>sig_2331
CTACTGGGCCCGGATCCTTGTCTGCTCGAA
>sig_2332
GTAAACGTTAATATTTTGTTAAAATTTGTT
>sig_2333
ATCCTCACTTATCGTCGTCATCCTTGTAAT
>sig_2334
CACCATGGACCCAGAAACGCTGGTGAAAGT
>sig_2335
TGGCGTGCTGCTAGATTAACGCTTACAATT
>sig_2336
GTCGACCGCTCTGCCGGTGGTTACCATGGG
>sig_2337
CTTGTATTCTTTGTTTAACCCTCTTTAATT
>sig_2338
GGGAATTAATTCTGTCCCTCCTGTTCAGCT
>sig_2339
GGTATGGTCGATAGTGCGTCTTCTCGTAGC
>sig_2340
CTGGGCCGTCGACCAATTCTCATGTTTGAC
>sig_2341
TTCGCGAGCTCATCGATTTCGAACCCCGGC
>sig_2342
TAGCGGCCGCGCCATTCGCCATTCAGGCTG
>sig_2343
GTATCATGAGTCCAAATTTTATGGAGTGAA
>sig_2344
GATCCCTGACATTTATATTCCCCAGAACAT
>sig_2345
TTGCTGCAGCGTAAAAGACGTTCTCATCCA
>sig_2346
CCCGGAGAAGTAAGTAGAACCCAACACTTA
>sig_2347
TTACCAGTTGGTCTGGTGTGAAAAATGATA
>sig_2348
CATTTCGTTTTTCTTTTGCGCGACTCTAGA
>sig_2349
TCACTGCAACCAGGTTGAAGTTATCGCTAC
>sig_2350
TGATTACGAATTGCTGCAGGTCGACGGATC
>sig_2351
GTCCTGAACCCTTACTACTCTCAGTGCCTG
>sig_2352
GCCAGAGCTGGAAGGAGGAGGTGGTGACCG
>sig_2353
GAAGAAGCGTAAGGTACCGGTGAAGTTCCT
>sig_2354
TGAGTCGTATTAATTAGCGGCCGCAACGCG
>sig_2355
ATTTACCGTAAGTTATGTAACGACCTGCAG
>sig_2356
TCTCAAGCTTCGGATCCAGCGCGCTTGGAA
>sig_2357
AACGTGTGGCCTAAGAAACTCACCAGTCAC
>sig_2358
TAGAACTCGAGCAGCTGAAGCTTGAATTCA
>sig_2359
GCAGCCGGATCTTACGGATCCCGGGCTGCA
>sig_2360
GGATTTCGGCTTCGACGCGTAACTCACGTT
>sig_2361
TCATTTTTTCTGAGCTCGGTACCCTCAAGG
>sig_2362
TTGATATCGAATTCAACTCGCTCGCCCGGG
>sig_2363
TACGGGGAATTTGTATCGGGGTTCGCCTTT
>sig_2364
GGATCCTTAACGTACGTTTTCGTTCCATTG
>sig_2365
AAGAATTCATTATTTGTAGAGCTCATCCAT
>sig_2366
TTTCCTGTTTGGTCACTTACCAATGCTTAA
>sig_2367
GCGATTGCAATTGGAATTCGAGCTCGGTAC
>sig_2368
ACGACGGCCAGTGCCAAGCTTGTATTCTAT
>sig_2369
TGATTGGCTGCTGCCACCGCTGAGCAATAA
>sig_2370
AGCTAGATCAGTTGGAAGAATTTGTCCACT
>sig_2371
CGGCCAGTGAATTCCCGGGGATCCAACCGT
>sig_2372
AACTGGGTTCGTGCGAGCTCTCCATGACCA
>sig_2373
CTGCTCGAGCCGGGCCCGAGTAAAAAGTAC
>sig_2374
ATTTATTTTTACACGCCTTTCGGTCTCCCG
>sig_2375
GACCTTGCAGGCCAACCAGATAAGTGAAAT
>sig_2376
GCCGCGCGTTTCGGTGATGACGGTGAAAAC
>sig_2377
TTACGCTGGAAGTTCGCCAGCCGCTGCTGC
>sig_2378
AGAACGAATTCCCCGGATCCGTCCTTGGCT
>sig_2379
CAATCTGGCCGCGGCCGCAAGGCCTGATAT
>sig_2380
AATTCGGGTACCCAGCTTTTGTTCCCTTTA
>sig_2381
ATGGCCATGATGATGATGATGATGCATGGT
>sig_2382
ATGAATATCCTCCTTAGTGTGTGAAATTGT
>sig_2383
TTGCCCGGCGTCTATTAATATCAAGTTGAA
>sig_2384
GTATTATCCCGTGTTATTAATATCAAGTTG
>sig_2385
CGGAACCGGATGAGCATTCATCAGGCGGGC
>sig_2386
GATGAGCTCGCACCGGTCAAACAGCTGTTG
>sig_2387
GTTAGAAAAGCTAAACATTATTGGATCCAG
>sig_2388
TCCATATGAATTCGTCGACACTAGTAAGCT
>sig_2389
GCAAACAAAAAAATCAGTTAGATTCATGTC
>sig_2390
TCGCCCTTGCTCACCATGGATCCTCTAGAT
>sig_2391
GCAAACCAACCCGAGCTCTTAATTAATTTA
>sig_2392
ACTGCTGGTTCCGCGTGGATCTCGGATCCG
>sig_2393
ACGAGCCCGGTGATCGTCTTGGTCGACCTG
>sig_2394
CACGGCGATATCGGATCCATATGTTTCACA
>sig_2395
GCCAGTGTGCTGGAATTCGCCCTTAAGGGC
>sig_2396
TTACTCATGTCGAGGGGGGGCCCATGGATA
>sig_2397
ATTCCCGGGGATCCCACGACCTTCGATCAG
>sig_2398
GTGTCGACTCTAGAGGATCCCTCGAGACTA
>sig_2399
AAAGCAAATGAACTAACGATTAGTCGCTAT
>sig_2400
CATGCTCCCGGCCGCCATGGCGGCCGCGGG
>sig_2401
GACCGGTTAACTTTGTCATCGTCATCGATC
>sig_2402
CATATTCAACGGGAAACGTCTTGCTCGCGT
>sig_2403
ATCATCATCATGCTGTTATCACAAGTTTGT
>sig_2404
CTATAGAACTCGAGCAGCTGAAGCTTGAAT
>sig_2405
CCCGGGAATTCATCGATATCTAGATCCCCG
>sig_2406
ACAGCTATGACCATGATTACGAATTCATCG
>sig_2407
CGGACTTAGTCCTAACGCCGGCGATATGCA
>sig_2408
ATATCGAATTCCTGCAGCTCGAGGGATCCG
>sig_2409
GCTGGAGGATCATCCAGCCATTCGGGGTCG
>sig_2410
GCAGCTGCTGTTGGTAACAGATATTTCATA
>sig_2411
ATGGGGTACCGAGCTCGAATTCACTGGCCG
>sig_2412
CTGCAGGTCGAGGTGGATACCGGCCCGAAC
>sig_2413
CTAGAGTCGACGGATCCCCTGACACCAGAC
>sig_2414
CGGGAATTCCGGTCTCCCTATAGTGAGTCG
>sig_2415
GCAAAGCTTAGATCTCGACGCTCTCCCTTA
>sig_2416
CAGGCTTTGCTGTGTCGCTTGACGGCGCCG
>sig_2417
AACGGTTAGCGCTACGATACCGTCGACGTC
>sig_2418
TGTCAAGAATCCTGTCAGAAGTCAGTGTCG
>sig_2419
GGAGAATTCACCATGAAACATCAACATCAG
>sig_2420
AGAAAAACATGTTTCCCAATGCCATAATAC
>sig_2421
TGGTTTGGATCCTTCGAATAATTAGTTGTT
>sig_2422
CGGTACCGGTGGAATGGTGAGCAAGGGCGA
>sig_2423
TTTGACGCTCAATCGTCTGGAANTTCCTGA
>sig_2424
TAAGAGATCTGATCTAGAGGATCATAATCA
>sig_2425
TTCTTCTGAGCGGGACTCTGGGGTTCGATT
>sig_2426
TTAAGGGCCCAATTGGCCACGTACGTCTAG
>sig_2427
ATAACCTGTGCCATGGCGATCGCTCCTTAC
>sig_2428
TTGCCCGGCGTCTATTAATATCAAGTTGTA
>sig_2429
CTATAGAACTCGAGCAGCTGAAGCTTGCAT
>sig_2430
CCTTTGGGGTTAAGCCGAATTCGAGCTCGG
>sig_2431
TGGTTGTGAGCCATATTTATACGATCCGTA
>sig_2432
AGACGGCCCGTCGAGTTCGAACAAAAACTC
>sig_2433
GAATTGGGGATCGATCCACTAGTTCTAGAG
>sig_2434
ATACACGGGAATTCGAGCTCGGTACCCGGG
>sig_2435
CGGGGAAATCAATCTAAAGTATATATGAGT
>sig_2436
GGATCGATTCTAGGAGATCTTCTAGGAAGC
>sig_2437
CTGGTGATGCATGGTTACTCACCACTGCGA
>sig_2438
AGTGCGCCAGATCGGGGGCAATGAGATATG
>sig_2439
TTTGTCGTCAACGACGCAGAGTCTAGAGGG
>sig_2440
CTATAGTGAGTCGTATTACAATAGTAAAGG
>sig_2441
CACGAGGCCCTTTCGTCTTCAAGAAATTCT
>sig_2442
ATGAGATTATCAAAAAGGATCTTCACCTAC
>sig_2443
GCTATAGTTCTAGTGGTTGGCTACGACGGT
>sig_2444
CGAGAGCCTTGAGTCCACGCTAGATCGATC
>sig_2445
AATTCGAGCTCGCCCCGGGATCCTCTAGAG
>sig_2446
ATCACCGAAACGCGCGAGGCAGATCCCGCA
>sig_2447
CACACAGGAAAACAGCTATGACCATGATTA
>sig_2448
TCTCGTCACTAGTTTGTTCAGCGGTGGCAG
>sig_2449
CTGGCGCCCCGAGTGAGGGGTTTGTGGGCT
>sig_2450
CCGGGTACCAACACAATGGCGCGCTTCCCG
>sig_2451
TCCCGAACTTGGCGCGCGGTATTCTTCAAG
>sig_2452
AACGAAGCGTGTCCATATGGTGTTCTCCAA
>sig_2453
CTATCAATGTTATTGAGCTTAGCCGCCGTC
>sig_2454
TCTTGAACTCGAAGCTTGCTCAATCAATCA
>sig_2455
TGGATCCTCTAGAGCGGCCGGCCGCCTACT
>sig_2456
AAAAAAATCTCCTGGTATCTTCAGGGGAAA
>sig_2457
GGCTCATACTCTTCCTTTTTCAATATTATT
>sig_2458
GGGTACCGAGCTCGAATTCGGCTTAACCCC
>sig_2459
GGGTTCGCGTCAGCGGGTGTTGGCGGGTGT
>sig_2460
ATGTACAGCTCGTCCATGCCGTGAGTGATC
>sig_2461
TGGGCCAAGCTCGAATTTCTGCCATTCATC
>sig_2462
ACAAAGTGGTTGATAACAGCAAGAGAAGAT
>sig_2463
ATGCTCCCGGCCGCCATGGCCGCGGGATAT
>sig_2464
GTCCCCGACCTGGGCGAGGTGCCTGGCAAT
>sig_2465
TGCGTGCGGCCTCCTGTGCCGGCGTTAAGG
>sig_2466
TTCGAGGCCGCGATTAAATTCCAACATGGA
>sig_2467
CGGCCGCTATGCGGTGTGAAATACCGCACA
>sig_2468
GGATGCTCTTCCGCTTCCTCGCTCACTGAC
>sig_2469
CACCCGTCCTGTGGATCCGCTGCTAACAAA
>sig_2470
TATCCCTATGACGTCCCGGACTATGCAGGA
>sig_2471
CGTGGGTATGGTGGCAGGCCCGTTGGCCGG
>sig_2472
TTTTGCGTTTAGTTAGTTAGCATGCCGTAA
>sig_2473
TCGAGCTCTAAGCTTATTTGTATAGTTCAT
>sig_2474
GCTGAATTCACGTGGCCCAGCCGGCCGTCT
>sig_2475
GATGAGCCCAGGGGTGGCTTGGCACTGAAG
>sig_2476
TAATTAAAAGCTTTACGTACTCGAGTGTAC
>sig_2477
AGGTCATTACTGGACCGGATCTGAATTGCT
>sig_2478
GCTGAATTCACGTGGCCCAGCCGGCCGTGG
>sig_2479
CTTTTATCAGTTGGATCATGTCGGCGTGTC
>sig_2480
CCCGGCCTGCCTTTCTGCATCTCAATTAGT
>sig_2481
GTTCTCAAAAATGAACAAAGATCTACAAGT
>sig_2482
AAACACTAGTTATCGGCATAATCGTTAAAA
>sig_2483
GCGCAGCCTGAATGGCGAATGGAATTCCAG
>sig_2484
AGCGTAAGCGGGATCCCGCGTCCTTTCCAC
>sig_2485
ATGGCAGAAATTCGGATCCCATGCGAGAGT
>sig_2486
AAGCTGTCAAACATGAGAATTAATTCCCCC
>sig_2487
CAAGCTTACTCCCCATCCCCGAATTCGGGC
>sig_2488
AAATGCTTCAATAATCATGCAGGTGCTGAA
>sig_2489
GGATCGATTCTAGGAGATCTTCTAGGAATT
>sig_2490
CGAATTATCCATTGCTGTTGACAAAGGGAA
>sig_2491
TTTGTATCGGTCCTCCGATCGTTGTCAGAA
>sig_2492
ATTCCAGTAAAGGAGAAGAACTTTTCACTG
>sig_2493
GTGGCCGAGGAGCAGGACTGACCGACGCCG
>sig_2494
CAGCTTATCATCGCGACGCGAGGCTGGATG
>sig_2495
GTCTCGAGGGATCCTCTAGAGTCGACACGC
>sig_2496
TCCGCCTAGAGAAGGAGTGAGGGCTGGATA
>sig_2497
CCGGGCTAGAGATCCCTGTGTGTGTGTGTG
>sig_2498
AATTAACGCAGAAGAGCATCGATGTCGACG
>sig_2499
ACCATGATTACGCCAAGCTTCCACTCATAA
>sig_2500
ACCATGATTACGAATTCCCAACCTTTTCCA
>sig_2501
ATTAACTATGAGAGGATCCGGCATCATGGT
>sig_2502
CATTAATGCAGAAATCAATCTAAAGTATAT
>sig_2503
GATGTTCGGATTGTTATCCATATTTATAGG
>sig_2504
TCCNNNCGGTGTGAAATACCGCACAGATGC
>sig_2505
CTGCAGCTTCAGCCTCTCTTTTCTCGAGAG
>sig_2506
TCCATTCGCCATTCAGGCTGCTATGGTGCA
>sig_2507
GCTCGGTACCCTCCAAGCAAGGGTCCTCCT
>sig_2508
TAGCTCTAGAAATATTTTATCTGATTAATA
>sig_2509
TTTAATTTTTGCGGCCCGGCTGGCTGGTTT
>sig_2510
AGAGGATCCCTCGAGACTAGTCCATGGATC
>sig_2511
TAGTTTAAACTATGATAGTTAATTAACTCC
>sig_2512
TCTCCTTTACTGGAATTCGAGCTCGGTACC
>sig_2513
TCGCGTCCGCGATTAAATTCCAACATGGAT
>sig_2514
CCGACGGGTTGTTACTCGCTCACAGGGAGC
>sig_2515
CATATACTTCAAATTTGTACTTAATGCCTT
>sig_2516
TTCGTCCATGAGATCTATTGATACGACTTC
>sig_2517
CAGCAAATGGGTCGGATCCGAATTCGAGCT
>sig_2518
CCATCACGGCGAATTCAAGATCTTGGAAGA
>sig_2519
TGGTCGAACCATGATGGCAAATTGGCCCTC
>sig_2520
CGCGGATCCAAGCTTGTCGACGCGTCCTGC
>sig_2521
TCCACGGCCGGCTGGGCCACGTGAATTCAG
>sig_2522
AGCAGATCTGACCAAGCTTGGCTGCAGGTC
>sig_2523
CAATTGACATTGTGAGCGGATAACAAGATA
>sig_2524
CATATCTTTTACTTTCACCAGCGTTTCTGG
>sig_2525
CTAAGGAGGTTGTATGAATTCTGCGGAGAC
>sig_2526
CTCGAGCTCCCAACGCGTTGGATGCATAGC
>sig_2527
TCCACGGCCGGCTGGGCCACGTGAATTCAT
>sig_2528
TAAGATCCGCAGTTCAACCTGTTGATAGTA
>sig_2529
AGGAGAAGCAGCAGCAGCATTGTCAGCAGT
>sig_2530
CCCAGCTGAGCTATAGCCCCTATAGTGAGT
>sig_2531
CTTTTTTATTTTATTTTGTTAAAATTCGCG
>sig_2532
TCGCAGTCTAGAGGATCCCCGGTGGGCGAA
>sig_2533
TAGTGGTCCGGCCGGGTGCCAGGTGCTGTG
>sig_2534
TCCACGGCCGGCTGGGCCACGTGAATTCCT
>sig_2535
CCATGGCGCGCTTACCAATTAGAATGAATT
>sig_2536
ACAAGCGAGTTGACAGGATTAACCTGGGCC
>sig_2537
AATACTCAAGCTTGCATGCCGGTCGACTCT
>sig_2538
GACTGCAGGCATGCAAGCTTGGCACTGGCT
>sig_2539
GCTCAAAAGGCTGCTAAGAAACACCACCAC
>sig_2540
GGATCCCCATCGATCCTTATCGTCATCGTC
>sig_2541
GGATCCTCGAGTGCGGCCGCAAGCTTCGTC
>sig_2542
GGCGAGCTCGAATTAGCCCGCTTAATGAGC
>sig_2543
CCAGATCTGATCTCACGCGTCTAGAGGTAC
>sig_2544
CGGGAATTCATAACTTCGTATAGCATACAT
>sig_2545
CCCCCGAACTGCAAATTCGTTAACTGCACA
>sig_2546
ACAAAAGAATGGAACCAAAGTTAACTTCAA
>sig_2547
ATGGTTGAGATGTGTATAAGAGACAGCTGT
>sig_2548
AGGTATTTATTCGGCGCAATTGATATCGCG
>sig_2549
CATCGAAGGCCGCGGCCGCTTAATTAAACA
>sig_2550
ATACTTACATATGGCTTCTTCTCTGCGTCA
>sig_2551
TATACGAAGTTATCTAGAGTCCGAATAAAT
>sig_2552
GCACAAAAGCACACGACTCGACGAGAAACT
>sig_2553
CTGAAGATCCTGGCGTAATAGCGAAGAGGC
>sig_2554
AAAAGCACCGCCGGACATCAGCGCTAGATG
>sig_2555
AACAATTTCACACAGAATTGATTAAAGAGG
>sig_2556
CATCACCATCACCATGGGATCCGCATGCGA
>sig_2557
CCGGCCGCCATGGCCGCGGGATTAATCACT
>sig_2558
ATGAGGTATTTATTCGAGCCCGCCTAATGA
>sig_2559
AAGCTTACTTAGATCGCAGATCTCGAGCCC
>sig_2560
AACCTGGCCGGTTCTGGTTCTGGCCATACT
>sig_2561
TCACGACGTCAGAACCTCCGCCGCCACTGC
>sig_2562
AAATCTCGACGGATCCCCGGGAATTCGTAA
>sig_2563
CATCGATGAATTCTCTAGAACTAGTAAGCT
>sig_2564
CCTGCAGGCATGCAAGCTTCAGGGTTGAGA
>sig_2565
TTCCTGACTATGCGGGCTATCCCTATGACG
>sig_2566
ATTCCAATAAGGGCTGCACGCGCACTTTTA
>sig_2567
TTCCCATATGCGCTCCCTTCTCTGACGCCG
>sig_2568
TTATGTACTATTTCGAAGGCAGCAGTTTTT
>sig_2569
GGAATTCGATATCAAGCTTGGCGAGATTTT
>sig_2570
GGATCATGTAACTCGCCATGATCGTTGGGA
>sig_2571
TCCCCAGCGGAAAGTCCCCAAGCGGAAAGT
>sig_2572
TACTACATACTTATTACTTAATTAGTAATT
>sig_2573
CCTTTCCTAATAAAATGAGGAAATTGCATA
>sig_2574
CCCTGTTATCCCTACCCGGGATTACCCTGT
>sig_2575
TGATGTCTAGAACCAGCAGCGGAGCCAGCG
>sig_2576
GAGAGTTATAGGGGCCCTTATCCACCCGTC
>sig_2577
ACGAATTCCAAAATATAACATAAATAACAT
>sig_2578
TGTCAGGCCTGAATGGCGAATGGACGCGCC
>sig_2579
ATGATAAGCTGTCAAACATGAGAATTGGGT
>sig_2580
TACTTAGATCGCAGATCTCGAGCCCGGGCT
>sig_2581
AGGTCGACCATGGTCCGTCCTGTAGAAACC
>sig_2582
CTGTTAATTAACCCGGGGATCCCCATGGCC
>sig_2583
GACGGACCATGGTCGACCTGCAGGCATGCA
>sig_2584
AGGTTGTATGGATCCTCTACGCCGGACGCA
>sig_2585
TATGGATCCGCGTCAATTCGATCCTGCTGA
>sig_2586
AAGCTTGGGATCCGTCGACCTGCAGATCTG
>sig_2587
AAGCATTCATCAGGCGGGCAAGAATGTGAA
>sig_2588
GATTACGCCAGCTCACGGTAACTGATGCCG
>sig_2589
AGCCGAATTAAGCTTCTGCAGTCGACGGAT
>sig_2590
GTACAAAGTGGTGATAGGGCCCGGGATCCA
>sig_2591
CGACATGCAAATATGAATTCGTCCCGTTGA
>sig_2592
TGTAAAACGACGGCCAGTAAGCTTAGCGTA
>sig_2593
TCCCTACTCTCGCATCTCGACTGATTAGAA
>sig_2594
TACATTTGGGCCCTCAGAAAAACTCATCGA
>sig_2595
CATCTCGGGTTAACTCGGGCAGCGTTGGGT
>sig_2596
GGTCCCCCATATTAATTAATCCTCCTTATA
>sig_2597
GGCCCAGGTGAGTGGTCATAATCATAATCA
>sig_2598
CGGCTCCGGTGGCGGCGGTTCCACGCCTGA
>sig_2599
AGCGTCGCTGACTTAGCCCGGGATCTGCCT
>sig_2600
ACAGCTATGACCATGATTACGAATTCGCGG
>sig_2601
CGAGCTCGAATTCCGTGATAGGTGGGCTGC
>sig_2602
GGTCCCCCATATTAATTAATCCTCCTTATG
>sig_2603
GGTACCTCTAGAAGAAGCTTGGGATCCCGT
>sig_2604
ACAGCAAATGGGTCGGGATCCGAATTCGAG
>sig_2605
AAATCACTCAGGGTCAATGCCAGCGCTAGC
>sig_2606
AATCATTCTGCAATCGCTGTAAAAGCGGAT
>sig_2607
AGAGTGTAAACCAGCCATCTGTGCAGTGCA
>sig_2608
CCGAGCTCGAATTCTGTTTCCTGTGTGAAA
>sig_2609
TCGCCGCGACCGGAAAGGTTTAGGAATTCC
>sig_2610
ATTGTTGGCGGATCCGGACCGGTAGGGCCC
>sig_2611
AAGCGGCCGCGACTCTAGAATTGGATCCAG
>sig_2612
AATTGTAATTGACAAATTAGTCCCCCAACC
>sig_2613
TCACACCGCATAGGGGGGGGGGGGAAAGCC
>sig_2614
TCGATCCGGATCAGCAGGTGGAAGAGGGAC
>sig_2615
TCGTCGAAGCTTCGAATTCCCATATGGTAC
>sig_2616
GTCGACTCTAGAGGATCCGGATGTCATGGA
>sig_2617
TCCATGGCCGACCCTGGTGACCACCTTCGC
>sig_2618
GTGAATTAATTCCACAAGCTTGTGGAATTC
>sig_2619
CTGGAACGTTGTGAGGGTAACCAACTGGCG
>sig_2620
GGATCCCCGGGTACCGAGCTCGATGCTTGT
>sig_2621
GGAATTCCGCGGATCCTCTCCCTATAGTGA
>sig_2622
TCCTGGATGCCGACCGGATTTGCACTGCCG
>sig_2623
GCTGAAGCCAGTTCCTTCGGAAAAAGAGTT
>sig_2624
AGATCTGGATCCTCGCATGCTTAATTTCTC
>sig_2625
TCTGAGCGGGACTCTGGGGTTCGCGAAATG
>sig_2626
TTGCTTTAAATTAATGATCAGATCTAAGCT
>sig_2627
GGTCGACGGATCCCCGGGAATTCGGCTGCT
>sig_2628
AGCTTGGATCCGCTAGCATAACTTCGTATA
>sig_2629
CAGGACAGACTGCCTCCTTCGTGCCTGAAG
>sig_2630
TCCCCAGATCTGCAGGTCGACGGATCCCAA
>sig_2631
TGGCAGAAATTCGCGAGCTCGGTACCCGGG
>sig_2632
CCATCTTGTTCAATCATGGCCGGCCCTTTT
>sig_2633
CGGATGGCTTAGAGCTTAATTGCTGAATAT
>sig_2634
GAATTCGAAGCTTGATCCCGACCCATTTGC
>sig_2635
ACCCGGGAATTCCGGGGATCCCACGACCTT
>sig_2636
CTCTCGGCATGGACGAGCTGTACAAGGCTT
>sig_2637
GATCTCCCGGGGGTACCCTGCAGGCGGCCG
>sig_2638
ACTTACTCAATGGAATAATTCTAGATCGAA
>sig_2639
CAGAATTCACGGCGATCTTGCCGCCCTTCT
>sig_2640
GCCGGGGTTGGCCCGGCCGGGCAGGCTGTG
>sig_2641
TTCGATCCCCCAAGCTTTTTGCAAAAGCCT
>sig_2642
GCAAAAGCCGCCACGGCGATATCGGATCCA
>sig_2643
TGGACGAGCTGTACAAGAGCAGGCACAGAA
>sig_2644
AGAATTCAGATCTGAATTCTTGAAGACGAA
>sig_2645
CTCGGATCCCCCGGGCCAGTGTGCTGGAAG
>sig_2646
TAGAATACAAGCTTGCATGCAAGCTAGCTT
>sig_2647
CTTAAGGGCCCGTACGGCCGACTAGTAGGC
>sig_2648
GAGGCTGAAGCTGAATTCACGTGGCCCAGC
>sig_2649
AATTGATTACTATTAGACCTTACGCGCTAT
>sig_2650
CCTAGTATAGGGGACATATTAATTAACCCG
>sig_2651
CAATTCTGACGGTTCACTAAACGAGCTCTG
>sig_2652
GACCCGGATCTCAGCGGTGGCAGCAGCCAC
>sig_2653
GGAGCAGTACGAGCGCACCGAGGGACGCCA
>sig_2654
TCATCGGCGGTAGTTTATCACAGTTAAATT
>sig_2655
AGATATCGCCCTAGGAAGATCTCGATCGAT
>sig_2656
AAGGCCAGACCAGGATCATCTTTGATGGAG
>sig_2657
GGACGAGCTGTACAAGGCTTAGAGCTCGAA
>sig_2658
TATCAAGCTTATCGATACCGTCGACCTGCA
>sig_2659
TTAATTAATGGGGGACCGCGAGCAGCTGCT
>sig_2660
AGAGTCACTATCGCTCAGGGCGGGGTCCTG
>sig_2661
AGCGCTCACAATTGCGGCCGCAATTGTTAA
>sig_2662
ATATGTTTTTCCTCCTTATAAAGTTAATGC
>sig_2663
TTATCGATACCGTCGACAACTCGAGGATTA
>sig_2664
CGGTACCCTACTCAAGCATTGAGTGGCCCG
>sig_2665
AATTAACTATTTGCCGGACGCGGCGTAAAC
>sig_2666
GCGTTACCACATTTGTAGAGGTTTTACTTG
>sig_2667
CCCGAAAAGTGCCACCTGGGTCGACATTGA
>sig_2668
ACAGATATTCTGGTGAGTCTGCATGACACC
>sig_2669
CCCCGGGCGAGCTCGAATTCGAGCTCGGTA
>sig_2670
TAGTTAAGCTTCCCGGGATCGATTCTAGAC
>sig_2671
TGGGGTCTCCCTCTGGCAGGGGCTCTTGAT
>sig_2672
CATTAGTCGACATTCACTTGTGTTTATGAA
>sig_2673
GATTAGGGTGATGGTTCACGTAGTAATTGG
>sig_2674
CCCTAGCAACCAGGGACATAGCAGAAGAGC
>sig_2675
GAAGTTGTGATTAAGGATGGAGTCGTTGGT
>sig_2676
AATGGCGTTGGCCGCAGTGTGGAAGGCGTA
>sig_2677
TTCATCGCTACTTTGACCCATTTTAGCTTC
>sig_2678
ATATCGCCGTGGCGGCCGCTCTAGTCCGAG
>sig_2679
AGATCTATGCTGGCGTGCCGTCATCCGAGT
>sig_2680
AGGGAGACCGGAATTCCCGGGGATCCACGC
>sig_2681
CTAGGCAGCTGGACGTCCAGCTGCCTAGGC
>sig_2682
CACAGCAGCGGCCATATCGACGACGACGAC
>sig_2683
GCTTGGTCGGCATTTCGAACCCCAGAGTCC
>sig_2684
TAAGAAGGAGATATACATATGGGAATTCTA
>sig_2685
GGCTGCATGGCAGCCCAAGCAGCGCGACCT
>sig_2686
TGGCTCGAGCCCGGGGAATTCCAGATAACT
>sig_2687
CACACAGGAAACAGCGACTGCACGGTGCAC
>sig_2688
AGACCGGAATTCGAGCTCGCCCGGGGATCC
>sig_2689
GGTACCGAGCTCTTGACATCGTTCGCCAGC
>sig_2690
TTTTTCAATCGCGTCTCGTGCCGATTAGTA
>sig_2691
TTCCAACCTATTTGATGTATAGTGCCTTGA
>sig_2692
GTATCTCATTTTGAGATACAACAAGCTTAT
>sig_2693
AGATTTTTTGAGAAGGTCTATGAGTATCTT
>sig_2694
CACGCGAGGCTAGTTACCCTTAAGTTATTG
>sig_2695
GCCAAGCTCAGATCTCGAGCTCGGTACCCG
>sig_2696
ACCCGTTACCCTGCAGCTGGCTTCTGTTTG
>sig_2697
CTCGCGAAAGCTTGGCTGCAGGTCGACGGA
>sig_2698
GGAGTACAGCACATCCATTTTGGGATCCGT
>sig_2699
CGTCGACGAATTCCAGTCTAGAGCAAAGCT
>sig_2700
GGACAGCAAATGGGTGCTTAGAGCTCGAAT
>sig_2701
CGGCTGTCCAGCTCTGGGACATGTCGCGTC
>sig_2702
CACGTTTGGTGGTGTCGACCATCCTCCAGG
>sig_2703
TCTAGATCGAATTGACATAAGCCTGTTCGG
>sig_2704
TCCTTGAAGCTCGGGTAGCGGCCGCGCCAT
>sig_2705
ATTCGCCCTTTCATTACGCCCCGCCCTGCC
>sig_2706
AATTTATATGCGGTGTGAAATACCGCACAG
>sig_2707
TCGACGCCACATCTTTTGCCTCTCTGTTTC
>sig_2708
AGCTGGATATCTTTAAACTCGAGACTAGTC
>sig_2709
TTAATAGCCTGTTTCCCTTTGAACGGATAT
>sig_2710
TCAGGCCTTGCGGCCGCGGCCAGATTGGCC
>sig_2711
TGGCTTAATCGCCTTAAGTTCTGAAGATCT
>sig_2712
GAGGCCTGCAGGGATCCAAGCTTGTACGCG
>sig_2713
ATACGGCAGGACTCCCTTGTAAGACTATCC
>sig_2714
CCACGCCGATCGAGGGCAGGCCTGAATTCG
>sig_2715
TGCGTTAACGAGAGTTGGCCGTTGCTCATG
>sig_2716
CTCTAGAGGATCCGGACGTCATGGAATTCA
>sig_2717
GTGGACAGCAAATGGGTCGCGGATCCGGCT
>sig_2718
CCATGATTACGAATTAATTCCCTTGTATCT
>sig_2719
CATATGCATCACCATCACCATCACCTCGAG
>sig_2720
ACGCCAAGCTGATCCCCCGATGTGTAGCAG
>sig_2721
GTGCCGGTGGGTCGACTAGTTCATCCTCGA
>sig_2722
GAAAAACGCCAGCAACGCGGCCCGAGATGC
>sig_2723
GCCCGAGATAGAGTTGAGTGTTGTTCCAGT
>sig_2724
AATTGGCCCTCGAGGTCCTCTCCAAATGAA
>sig_2725
TTAACTGCTAAATTTTTTTCTAGAAAATGA
>sig_2726
TCTGGTTCCGCGTGGATCCCCGAATTCCCG
>sig_2727
GTCTAGAGGGCCCAAGCTTGATGCATATTC
>sig_2728
AAACTGCTTGGTGCCAGCCAATGATCAGGC
>sig_2729
TAAGCTGTTAGTTAGTTAAGCTTCCCGGGA
>sig_2730
ATCGCATCACTGCCTAAAAAAAAAGAAGCC
>sig_2731
GATCGTCAGTCAGTCACGATGAATTCCGGG
>sig_2732
TCTACAAATAATGAATTCCAACTGAGCGCC
>sig_2733
CGGCCGCGCTAGCACGCGTCAGCTGACTAG
>sig_2734
ACTACAAGGATGACGATGACAAGGCTTAGA
>sig_2735
ACTTGTGATAACAGCGCTGCACTGAGCAGC
>sig_2736
GATCTAAGTAAGCTTGCATGCCTGCAGGTC
>sig_2737
TTATTCGTCAGAGGATCCACTCGTTATTCT
>sig_2738
ACTTTGGTTCCATTCTTTTGTTTGTCTGCC
>sig_2739
CCATTTATCAGGGTTATTGTCTCATGAGCG
>sig_2740
TGACTATGCGGGCTATCCCTATGACGTCCC
>sig_2741
CTAGAGAATTCCTAGAGGTACCCTAGACCC
>sig_2742
GCAGGGAGGCAAACAATGAGAGCTCGATGC
>sig_2743
CTTCTAGTGATCTGACGGTTCACTAAACGA
>sig_2744
CTGATGAATGCTCATCCGGTTCCGTATGGC
>sig_2745
TATATATGAGTAACCTGAGGAAGAGTATGA
>sig_2746
GTCGACGGATCCGTCAGACCCGTTTCGTCC
>sig_2747
TCCCAAAGATCTGATCATATGCATCCGCGG
>sig_2748
TTAAACTGTAATGAATTCGAGCTCGGTACC
>sig_2749
AAATCTCGATGATAAGCTGTCAAACATGAG
>sig_2750
AGCTCGAATTCGGATCCGACCCATTTGCTG
>sig_2751
TTCCCTTTAGTGAGGGTTAATTGGCCGGCC
>sig_2752
AGGGACGTCATATGGATCCAACCCCTCCGC
>sig_2753
TTGCTCACCATGCTGTTATCAACCACTTTG
>sig_2754
CACACACACATATCTTAAGTTATATTGCTA
>sig_2755
CCAGGCCACGTCGGCCGAGTGAGAATAGAA
>sig_2756
GCTCCTGAAAATCTCGCCAAGCTTTTTGCA
>sig_2757
CCGGATCCAGTCGACCATGGTTAAGTATTT
>sig_2758
ACGGATCCCGGGAATTCGAGCTCGGTACCA
>sig_2759
ATCGCAGTCTCATACCGGCTACGGGAGACT
>sig_2760
ACTAGAAATTAGTCTATGGATCCGATATCA
>sig_2761
AAAACAGAAATGAATGATTGGTCTAGCTAT
>sig_2762
CGGGGGCCACAGGCGCCCACGAACCCAGTT
>sig_2763
GTCCTGTGGATCCTGCCTCGCGCGTTTCGG
>sig_2764
CTTGTACAAAGTGGTGATTATGTCCCCTAT
>sig_2765
GAAAAATAAACAAATAHGGGGTTCCGCGCA
>sig_2766
CTAGAGTCGACCTGCAGGCATGCAAGCTCA
>sig_2767
CTTGTGATCCAGATCTGAGTCCGGACGCTA
>sig_2768
AGCTCGAAGACGCCAAAAACATAAAGAAAG
>sig_2769
ACCTCGACCTGACCATGACCAAAATCCCTT
>sig_2770
GGATCCGAATTCTTGAAGACGAAAGGGCCT
>sig_2771
ATGATGCCACTTCAGTGGCGATTGGTGCCG
>sig_2772
GGAGACCGGAATTCGAGCTCGCCCGGGGAT
>sig_2773
TTTATAGGTGTAAACCTTAAACTGCATCGT
>sig_2774
CAAAGTGGTGATAGGGCCCGGGATCCACCT
>sig_2775
CTCACTATAGGGAGAATTCGAGCTCGGTAC
>sig_2776
CCCACCAAACCCAAAAAAAGAGATCGAATT
>sig_2777
CTTAACAAGGGCGAATTCCAGCACACTGGC
>sig_2778
CCTTCAAGCTTGAGCTCGCCCTTGGTGAAG
>sig_2779
AGCTGTCAAACATGAGAAGTCGCTTGCGGT
>sig_2780
TTCTGTTTTCATCAGCTGTCCCTCCTGTTC
>sig_2781
AATAAATCGAACTTTTGCTGAGTTGACGGT
>sig_2782
GCTGGTACCCGGGGATCCATTATATACCCT
>sig_2783
GATCAATCAATCAGCAAGCTTATCGATGAT
>sig_2784
GTAGTCGGGGATCCATACATAAGTTGGTTA
>sig_2785
GGGTTATCGCGATGGTTGAACAGAATCACG
>sig_2786
AAGCCTCCAGTTGTTCAGCCAGAATGGTTG
>sig_2787
TCCGTTACATAACTTACGGTAAATGGCCCG
>sig_2788
TTAAGAAGGAGATATATCCATGGCGGACTA
>sig_2789
ACGCGTTAACGATCGACTCTAGAGGATCCC
>sig_2790
GTTGCGCAGCCTGAATGGCGAATGCTGGAT
>sig_2791
CAATTGAAGGAAGCGGGTCTCGACTACTAC
>sig_2792
GAGGGGCAGGCGTCGAGAAATCATAAAAAA
>sig_2793
TCTCAAAGGGCGAACCTATCCCCTTTACCG
>sig_2794
GGCCGCGGAATTCGAAGATCTCGAGCTCAT
>sig_2795
CCGGGTTGGGAATTCGTAATCATGGTCATA
>sig_2796
ATTCGAAGCTTGTCGTTGGATGGAAAGGAA
>sig_2797
ATGTATCCGCTCATGAGATTATCAAAAAGG
>sig_2798
ATATGAGCTCTCTAGAGCATGCGGTACCTC
>sig_2799
ACGGGAGCAAGCTTGGCTGCAGGTCGACGG
>sig_2800
TTGAGGGACGCGGGTCCATGGATATCGGGG
>sig_2801
CGCAGAGTCTTCTTTTTTCCGGAGCACGTG
>sig_2802
GACTAAGAATTTCATGGTAGCTTTAAATTC
>sig_2803
AAGACGCGTGGATCCCCGGGAATTCCGGTC
>sig_2804
GGGCAGGGGGGATCCGTCGACGCTCTCCCT
>sig_2805
CACCGCCTGGCCTCCGTTGAGCCATCTGGA
>sig_2806
ATGATGCCGGATCCGGAATTCCCTCGAGGT
>sig_2807
CAATTGGGATCCTCTAGACCCGGGATTTAA
>sig_2808
GAAACGCGCGAGGCAGCTGGCTGACATTTT
>sig_2809
AAGATCCTCCTTCGTCGGTGTCGTCGCCGG
>sig_2810
ACGTGGCTTTCCCCCCCCCCCCTGCAGCCG
>sig_2811
TATGGATCCGATATCAAGCTTGCATGCCTG
>sig_2812
TCGTCGTGACCCACGGCGATGCCTGCTTGC
>sig_2813
GTATTTGTCAGACCAGGTTACGTAACAGGT
>sig_2814
TCCCATCTAGAATTATTCCATTGAGTAAGT
>sig_2815
CAGCAAAATTTGCAATATTTCATGGTGGCG
>sig_2816
AAGTAAGGAGGTTAGGGTTTATGAGGACAC
>sig_2817
GCTTATCGATACCGTCGACGTCACGCGTCC
>sig_2818
GCGGTACTTGGGTCGATTTGGCAAGCTGCT
>sig_2819
TCGATCGGCACCAGTTCGCCCTCCTTGATG
>sig_2820
CGGCGTAGAGGATCCCGAGAGGGAAACCGT
>sig_2821
GTCCGGGTCGAGGGTGTGGCGCGTGGCGGG
>sig_2822
ACGAAGTTATGAATTCAGCTTCAGCCTCTC
>sig_2823
GCGCTTTGGGCAAACCAAGACAGCTAAACT
>sig_2824
CCCCGGCTTTTCGCCATTCGTATTGCACGA
>sig_2825
GTCTAGGAAGCTTTCTAGGGTACCTCTAGG
>sig_2826
ATTGCTGCAGATCCGGGGAATTCGTAATCA
>sig_2827
ATTAGGCGCCGGTGGAGTGGCGGCCCTCGG
>sig_2828
CTGTTGCGGGCAACTTCAGCAGCACGCAAC
>sig_2829
CCCGCTCGATGTGGCGGTCCGGGTCGAGGG
>sig_2830
TCATCGGTGACCCGGGCGATAAGCTTCGGG
>sig_2831
GCAGCCAGCGGTTCTTGCGCACCAGGGTCA
>sig_2832
TCCCCGGGTACCGAGCTCGAATTCCCTATA
>sig_2833
TACGCCAATTGGCTGCAGGTCGACGGATCC
>sig_2834
GGAGCTGCACATGAACCAAAAGGATCTAGG
>sig_2835
GGTTAATTTCGAGCTTGGCGTAATCATGGT
>sig_2836
GCCTCACTGATTAAGCATTGGTAAGATAAA
>sig_2837
TCGGCCGGTCGACCCATGGATCCTTCCTCC
>sig_2838
TTTATTTACTCGAGAGCTCGGTACCCGGGG
>sig_2839
AGCGCTCACAATTCTAGTCGACGGCCCATG
>sig_2840
ATGTCGGCGATATAGGCGCCAGCAACGGCA
>sig_2841
CGTCATCACCGAAACGCGCGAGGCAGTGGA
>sig_2842
TTCTTGCATTTATTCATGGGGGATCACTTT
>sig_2843
CAAGCTCAGAATAAACGCTCAACTTTGGCA
>sig_2844
TGCGGTACCAAGCTTGGCTGTTTTGGCGGA
>sig_2845
GGGATCCCAGCTTGAATTCGACTCTAGATT
>sig_2846
ATTTAAATAATTCACAACAAAGCTTCTGTA
>sig_2847
AGAATTTATCATGTCCCCTATACTAGGTTA
>sig_2848
ACCTGCAGGGGGGGGGGGGGACATGAGGTT
>sig_2849
TTAAGCGGCCGCGGCCTTCGATTTCGTGCC
>sig_2850
TTTTCAATTATACGCCTCCAAGGCGCCAGT
>sig_2851
ATAACTTTCATATGGTCTCCTGTCTAGAGG
>sig_2852
CGCAAACCAACCCGAGCTCGGTACCGGGCC
>sig_2853
ATTTAAGTTTGATGCCTTAATTTGTGGGTC
>sig_2854
TGGGAATTAAAATTCTTGAAGACGAAAGGG
>sig_2855
TTACTTTAAAAAAATACTATGAAAAATCTA
>sig_2856
GCCAGCTGGCTAATAGCGAAGAGGCCCGCA
>sig_2857
AACAGCTCCTCGCCCTTGCTCACCATGCTG
>sig_2858
GTACAAGTAAAGCGGCCGCGTCGAGCCCTA
>sig_2859
TGCAGAATTCGGCTTGTACTGATAACTTCG
>sig_2860
ATTTTTTTCTCCGAGCCACCGCTACCGCCG
>sig_2861
ATGAGAATTCTTAGAAAAACTCATCGAGCA
>sig_2862
ACTGTGAATGCGCAAACCAACCCGAGCTCT
>sig_2863
AACAGAAATTGTAAATCTCGCTTCATTTAA
>sig_2864
TTTCGCGAACCCCAGAGTCCCGCTCAGAAG
>sig_2865
ACATCGCAAAGTCTCCGCAGAATTCATACA
>sig_2866
TGGTGTATGCAATGGTAAGGAGGAAAAAAA
>sig_2867
GCGGCAGCGTGAAGCTAGCGGAATTCGAGC
>sig_2868
GATCCCCGGGTACCGAGCTCGAATTGACAT
>sig_2869
TTTCATACACGGTGCCTGACTGCGTTAGCC
>sig_2870
GTCTCCACAAGCTCCATGTCCTGGGTCAGC
>sig_2871
AAAAAGCCCGCTCATTAAGCGGGCTAATTC
>sig_2872
GCCCGCTGGGTGCTTTTGTGGTTAGCAGAT
>sig_2873
CTCATGCTCATTCTAGAGTCCCCCGTGTTC
>sig_2874
ATCGATGATAAGCTGTCAAACATGGCCTGT
>sig_2875
CCTGCAGGCATGCAAGCTTAGCTTGAGCTT
>sig_2876
ATATACGCCGAGATCTTGGCAGTCACAGCA
>sig_2877
ATCTCGAGACAACCTCCTTAGTACATGCAA
>sig_2878
CCAGTCTCTGGAAGTTATCGGTAAAGGCAC
>sig_2879
GTCTCCAGTAAAGGTGGATACGGATCCGAA
>sig_2880
CGTTCGGGCAAATCGCTGAATATTCCTTTT
>sig_2881
ATTACCCGGGTCCCTGGTCGACGCTGCAGT
>sig_2882
TACCAAGCTTGAGCTCGAGGGCCCGCGGAT
>sig_2883
ACGACGACAAGAGTCCGGGAGCTCGTGGAT
>sig_2884
ACAAAACGGTTTACAAGCATCGAGCTCTCA
>sig_2885
AGGATCCCCGGGTACCGAGCTCATGTTTGA
>sig_2886
GCTACCTTAAGAGAGTCATAGTTACCCGAG
>sig_2887
TAAAGGGAGAGACCATAGATGCAAGCTTGC
>sig_2888
CCTTCACATAGTCATCCTTGCCCGCCTCAT
>sig_2889
TCTGCTGGCTGATAATCATCACCAATTCTT
>sig_2890
CCCAAGAGACGGCCCGAGACCTTCGGGAGC
>sig_2891
ATTTATTCGATGAATTCGCGTGCTATAATT
>sig_2892
CAGCATCGATGAATTGATCCGAAGTTCCTA
>sig_2893
GCTGCAGCGATCCGTCCCTATCGTTTCCAC
>sig_2894
CCCCCCCGAGCTCGGTACCCGGGGATCCTC
>sig_2895
ATCATCAAACAAGTTTGTACAAAAAAGCTG
>sig_2896
GCCACTCCACCGGCGCCTAATCTAGAGTCC
>sig_2897
GCAGTTAAAGTACTTTTGGAATTCGAGCTC
>sig_2898
GACTCTAGACTAGGTGGATCCCGGGCCCTA
>sig_2899
GATCCCTGGGTCATGGCTGCGCCCCGACAC
>sig_2900
GGGCCAAGCTCGAATTTCTGCCATTCATCC
>sig_2901
CATCTGAGTCCGGTAGCGCTAGCGGATCTG
>sig_2902
GTTCTAGGAAGTCAGTGTTTATATTAAAGA
>sig_2903
TGAATTCGGGGGATCCAGACATGATAAGAT
>sig_2904
GATGGTATGAGCGATAAAATTATTCACCTG
>sig_2905
TTCGGATCCGACCCATTTGCTGTCCACCAG
>sig_2906
ACTAGTATGGTGCACTCTCAGTACAATCTG
>sig_2907
AAACCTCTAAGCTCAAAAGTCTAGAAGGCC
>sig_2908
ATCAGCAGGCGAATCGCCCCATCGCTGATG
>sig_2909
CCTTAAGCTTGGCGTAATCATGGTCATAGC
>sig_2910
GGCCATGGGGATCCGCGGCCGCCGAGATCA
>sig_2911
ACTGTCTGCTTACATAAACAGTAATACAGG
>sig_2912
CGCTCACTGCTCGTTTAAGGATCTGATCAA
>sig_2913
CTCGAGGCCTCGAGGCGCCGCCCTATACCT
>sig_2914
GATCTGACCATGCTTAATTTCTCCTCTTTA
>sig_2915
TCTGGGTACCGATGACGACGACAAGAGCCC
>sig_2916
TTGCTCACCATGCTTAATTTCTCCTCTTTA
>sig_2917
GATTTTCCTCCATTCAAAAGCGGTTACCTC
>sig_2918
TACCGCGGGCCCGGGATCCACCTAGTCTAG
>sig_2919
TGCAAGCAGCAGATTATAGATCCTTTTAAA
>sig_2920
TACAGAATTCGGATCCACGAGCTCCGGACT
>sig_2921
TCGACTCTAGAGAATTCCTCGAGCCCGGGT
>sig_2922
TTCCGGCTCGTATATTGTGTGGAATTGTGA
>sig_2923
ACCCCTACGGGGGGAACCGTTTTCTGCCTA
>sig_2924
TCACCGAGCTCCCATGTGAGCGAGTAACAA
>sig_2925
CGCCGGAGATATACATATGAGTAAAGGAGA
>sig_2926
ATCAAGCTCCTTGCAGGCCAACCAGATAAG
>sig_2927
CACTTACCTACTGGGCCCGGATCCTCACAT
>sig_2928
CTCGGCATGGACGAGCTGTACAAGGCTTAG
>sig_2929
GGATGAATGGCAGAAATTCGTCGACTCTAG
>sig_2930
ACCGGCGCCACAGGTGCCGTTGCTGGCGCC
>sig_2931
CTCTGCGCCTAGCCACCAGCTACATCGCCT
>sig_2932
AAAGGAGATATACCATGGCACATCACCATC
>sig_2933
TCGACCCGGGAATTCGGGGATCCCACGACC
>sig_2934
ACAGCAAATGGGTCGGGATCCGGCTGCTAA
>sig_2935
CATGCCTGCAGGTCCGAATTTCTGCCATTC
>sig_2936
TTTTTTGTACAAACTTGTGATAATTCCCTG
>sig_2937
GCCCGGTACCTCGCGAAGGGATCCTAACTA
>sig_2938
CCGGTGATTGATTGAGCAAGCTCGATTTGT
>sig_2939
GAAGCGGAAGAAGCTATTCGCCATTCAGGC
>sig_2940
TATGCTATACGAAGTTATGGGATCCTTATC
>sig_2941
TGCCCATGTTAAGCGCTATTGTTTTATATG
>sig_2942
CGCACCTGTGGCGCCGGTGATGCCGCCGGG
>sig_2943
AATGAATTCGCGGCCGCAAGGATCTGCGAT
>sig_2944
GCATGCTGTGACTGCCAAGATCCTCTACGC
>sig_2945
AGAGCGGCGCCTCCTTGCAGGGTAGCGAGA
>sig_2946
GGTACCCAGCTTGGAGGTGCACACCAATGT
>sig_2947
CCTCTTGCGGGATCTGCCTCGCGCGTTTCG
>sig_2948
GCTTGGATCCCCGGGTACCGAGCTCGAATT
>sig_2949
CTGTAGGCATCGTGGTGTCACGCTCGTCGT
>sig_2950
TGTTCATGACGGATCCCCGGGAATTCGTAA
>sig_2951
GGTCTCGACTCATTGAAGCTGCCACAAGGC
>sig_2952
TCGACCGATCTCGACGAGTGAGAGAAGATT
>sig_2953
AAAATGCATCATCATCATCATCATGGCCAT
>sig_2954
TCAAGCTCATTCGCCATTCAGGCTGCGCAA
>sig_2955
GTGGGGAATTGTTATCCGCTCACAATTCCC
>sig_2956
CTGAGGTACCCGGGAATTCTCGAGAAAAAA
>sig_2957
CCGTGTTCAACTTGATATTAATACAACTTG
>sig_2958
AAAAAGCTTGTCATCGTCGTCCTTGTAGTC
>sig_2959
CGGATCCAAGCTTGACTGACTGAGTCGAGA
>sig_2960
CCTTTCCGAATCCGCTGATTTTCATAATGG
>sig_2961
ACCTACCGGACGACAAGCGCGGACGCCGTT
>sig_2962
GAACAAAAGCTGGAGCTGATCTAAGCCTCC
>sig_2963
CGCGGCCGTCGCCGTCGGCGGTCTGACCGC
>sig_2964
TCAAGTGACGCTCAAGTCAGAGGTGGCGAA
>sig_2965
TGATCTGTCATTGGTTCCCTGCCATCTTTA
>sig_2966
ATAAACTGCCAGGAATTGGGGGCGGCCCCG
>sig_2967
ATATCGGATCCATATGTTAACGAGCTCGGA
>sig_2968
TGCTCGATGAGTTTTTCTAAGAATTCTCAT
>sig_2969
GAAACTCCCGCACCTCTTCGGCAAGCGCCT
>sig_2970
CAAAGTGCATATGGAGCTCGGTACCCTCGA
>sig_2971
CGGCTAGAGAATTCCTAGAATCGATCCTAG
>sig_2972
TATATAATGGATCCCCGGGTACCAGCTTGG
>sig_2973
GACAGTACTCCGTCTAGAAACTCGGTACCG
>sig_2974
CGTCTGGCGCAGGAGCCGCATTCGAATGGA
>sig_2975
ATATGGGAGAGCTCCCATGGGGATCCATGC
>sig_2976
GGGTGCTTTTGTGGTTAGCAGATCTATGCT
>sig_2977
ATTTAACGTATGAGCACAAAAAAGATTTGA
>sig_2978
GCGGCCTGGTGCCGCGCGGCAGCCGTCGTG
>sig_2979
CCAAACTGGAACAACACTAAACCCTATCTC
>sig_2980
AAACTGCAAAGACAAGCTTGCATGCCTGCA
>sig_2981
TTAATATTATGCACCATCACCATATGACGT
>sig_2982
CCCCCCCCCCCCCCCTGCAGGCGCAGAACT
>sig_2983
TCAATGAATTCCTGCAGCCCGGGGGATCCG
>sig_2984
TTCATATGTGAAGAGCAACCCCTATTTGTT
>sig_2985
TGACCATGATTACGCCAAGCTTCCGCGGAT
>sig_2986
ACGACGGCCAGTGAATTGCGTAATACGACT
>sig_2987
CTCAATCGTCTGGAATTCCATTCGCCATTC
>sig_2988
GGCCTCTTGCGGGGTATCGTCCATTCCGAC
>sig_2989
AGTTATGGCCCGGCCTCAGGATTCTTCCTT
>sig_2990
TTCAGCCCGGTCTCCTGTTCCAGAAGGCAC
>sig_2991
GACTGACCTACCCGGGGATCCTCTAGAGTC
>sig_2992
TAGGCGTAGTCACGAATGAATAACGGTTTG
>sig_2993
GAGCTCGGTACCAAGCTTGAATCCGCGGTA
>sig_2994
TTGAATTGAAAAGCTTATCGATGATAAGCT
>sig_2995
CCGATATCCCATGGACCCGCGTCCCTCAAT
>sig_2996
TTTGTTTTTCGATTTTTCAACTTCTGATCA
>sig_2997
CAATGGTAAATCTGCGCAGACAGCCCTGTG
>sig_2998
CATCATCATCATCATCATAGCAGCGGCATC
>sig_2999
TACCTGGTACTAAGTTATTTTATTGAACAT
>sig_3000
ACATTATACGAAGTTATGGCCCGGCCTCAG
>sig_3001
CGGGGCCGGCCATGATTGAACAAGATGGAT
>sig_3002
GGGACGGCCAGTGAATTGATCCCCAATTCC
>sig_3003
TGGATCCGAATTCGAGCTCGGTACCGTCGA
>sig_3004
GGTGGTGCTCAGCGCCGCCAACGAAGTCCA
>sig_3005
TTTCGGGTGGATCCCAGAAGTAGTTTTGAT
>sig_3006
GTCAGATCCGCTAGCGGGGTACTGCAGAAG
>sig_3007
CTAGATAGATCTCTGCTCGTTCTTCAGCAC
>sig_3008
GGTGATGATGGTGCGCTGCAGGTGTGCCAC
>sig_3009
ATGGGGACGCTATTAAGCGTGATCTGAATG
>sig_3010
AGCATTAACATCCAATAAATCATACAGGCA
>sig_3011
TTGGATCCATATGACGTCCCTATCGTTTCC
>sig_3012
ACGCGCACCGTCACGGACCCCCATCAATCC
>sig_3013
CAAGACTCAGGCGACCAGCATCGGCGTCGA
>sig_3014
TGGTGATTTTTGCGGACTCTAGATTAGGCG
>sig_3015
CATTTTTTCTGAGCTCGGTACCCTCCAAGG
>sig_3016
GGCGCGTACTATGGTTGCTTTGACGTATGC
>sig_3017
TCCTTTACTCAAGCTTGCATGCCTGCAGGT
>sig_3018
GCGAATTCGTGGATCCAGATATCCTGCAGA
>sig_3019
GTCGAATTGCCGGGAAGCCGATCTCGGCTT
>sig_3020
GACAGCTTATCATCGCGAGCTCGGTACCCG
>sig_3021
TACTAGTGGTACCGCGGCCGCGTTTAAACC
>sig_3022
TTTTCCGGTAGAAATAAAAGAAGTGTTACC
>sig_3023
TCAGCTTCTCAACGTGTGAAGTGGTTCGGT
>sig_3024
GGAGCTAAGGAAGCTAAAATGAAATCTAAC
>sig_3025
ACAATTCTAGTCGACGGGATCCAAGGCCTG
>sig_3026
GAGGCGGCCGCTCTAGACCCGGGTCGATCA
>sig_3027
TTCCGCGTGGATCCCCGGAATTCCCGGGTC
>sig_3028
CAAACATGAGCTCATCGATTTCGTTCCACT
>sig_3029
AAAAACCGTCTATCAGGGCGATGGCCGCCC
>sig_3030
CGATCGCACTAGTCGATAACCAGAAGCAAT
>sig_3031
CAAGCTTGTCGACGCGTCCCTGCAGCAATT
>sig_3032
CTCGAGGCGAGCTCGCCCGATCTTATGGTG
>sig_3033
CTCAAATGGTTCGCTGGGTTTATCGATACC
>sig_3034
GGCCAGATCTGGGCCCGGTACCCAATTCGC
>sig_3035
TTCATTTGGAGAGGACCTCGAGTGGCCACC
>sig_3036
ATGACCATGATTACGAATTCGATGTGTAGG
>sig_3037
CTGCTGCTGTCGGCTTTCAGCTGTCTTTAG
>sig_3038
GACGCTGTTATTTGCGCTCATCTTCTTGCT
>sig_3039
TCCATGGACCTGCATATAACCTGCATATAA
>sig_3040
TAGCTGTTGGCCGCAATTCCGGTGGGGATC
>sig_3041
AACCGGATTTAGAAGCACCGTTCGGGCGGC
>sig_3042
AATTGTATTGAAAAAGGAAGAGTATGAGTA
>sig_3043
GATCCCCGGGTACCGAGCTCGAATTCTTAG
>sig_3044
TCGCCGTGGCGGCCGCTCTAGAACTAGTGG
>sig_3045
CGCAGTAGCGGCCCACGGCGGCCTCGTACT
>sig_3046
CATGGATCCTCTAGATCGAACCACTTTGTA
>sig_3047
GGAGTCGCATAAGGGAGAGCGTCGAATGGT
>sig_3048
CATTTCTTACATCTATGCCGGCATGCTAAG
>sig_3049
CTAGATCCGGACTTGTATAGTTCATCCATG
>sig_3050
TCGCGGGATCGAGATCAATTCGAGCTCGGT
>sig_3051
CGAAGTACTCAGCGTAAGCGGGATCCGAGT
>sig_3052
GCGGTGGGCCCATGGATGTGCTGTACTCTA
>sig_3053
TCTAGCGGCCGCATATGAATTCGGTACCAA
>sig_3054
TCTACAGGACGGACCATGGTCGACCTGCAG
>sig_3055
AAGCCCGGACTCTTGTCGTCGTCATCCACG
>sig_3056
CCTGACGTCGACGGATCGGGAGATCTAATA
>sig_3057
GTACCGAGCTCGAATTCGAGCTCGGTACCC
>sig_3058
GGATGGCTGAGATCACCACCACCTTAAAGG
>sig_3059
CCGTCGACCTGCAGCAATTCGTAATCATGG
>sig_3060
CGGTTTCCCTCTAGGATCCGAATTCGAGCT
>sig_3061
AAATATAAAAATGAATTAAACTAGTGTTCG
>sig_3062
ATGGATATCTGCAGAATTCGGCTTAAGCCG
>sig_3063
TAGGGTCGGACCATGGAATTCGGTACCAGA
>sig_3064
ACGCTGCCCGAGTAACAAAAAAACAACAGC
>sig_3065
ACGGCCAACGGAGTCCCTCAACCATCGCGC
>sig_3066
CATCACCATCACGGATCCGCATGCGAGCTC
>sig_3067
TCCATGGTCTGTTTCCTGTGTGAAATTGAT
>sig_3068
GCCGAGTTTCCGCGGGACCCCGGCCAGGGG
>sig_3069
GGGCTACGTCTTGCTGGCGTTCGATTCAGC
>sig_3070
TCGCGAGCTCGAGATCTGATCATAGACGGA
>sig_3071
TGCGGCAGCGTGAAGCTCATGAGCGGATAC
>sig_3072
GACATAGCTGTTTCCTCGGGGATCCATAGC
>sig_3073
GTCTAATTTTGAAGTTAACTTTGGTTCCAT
>sig_3074
TTGTGAATCGGGAATTCCCGATTATGTCTT
>sig_3075
CCTAATGAGCGGGCTTTTTTTTTCTAGAAC
>sig_3076
TCTCCCCCTAGCTCTTCTGCTATGTCCCTG
>sig_3077
CCACCCCAGCTTCAAAAGCGCTCTGAAGTT
>sig_3078
CAGAGTTTACTTTGCAGGGCTTCCCAACCT
>sig_3079
AAAAGGAAGAGTATGAGCCATATTCAACGG
>sig_3080
TTGGCACTGGGCCAAGCTCGAATTTCTGCC
>sig_3081
CAAATGCCATAACACAGTGTTGTGGTAGGA
>sig_3082
TCGAGCTCGATCGTCCGGGCCGCAAGCTCC
>sig_3083
AAATTATATATGAGGTAAGAGTATAACTCT
>sig_3084
ATACTAATCGGCACGAGACGCGATTGAAAA
>sig_3085
GGCAGTTAAAGTACTTTTGGAATTCGAGCT
>sig_3086
ACTGTCTGCTTACATAAACAGTAATACNAA
>sig_3087
AAATCACTCAGGGTCAATGCCAGCGGGAGA
>sig_3088
GAGATCCCCATAACTTCGTATAATGTATGC
>sig_3089
TCGGTACCCGGGGATCCGTCGACTTTGTCA
>sig_3090
AAACTTCACCTTCAACCCCCGGGCCAGGGC
>sig_3091
CAATGACAAGACGCTGGGCGGGGCCGGATC
>sig_3092
GCCCGGATTACAGCCGGATCCTCTAGAGTC
>sig_3093
TGTGTGAAATTGATGATCCCCGCACCTCAC
>sig_3094
AAATGATCCACGTTTAAAGCATGTCGGGCA
>sig_3095
GAACTTTCAGCGGTAGATACATTGATGAGT
>sig_3096
GGTTTGCGTATTGGGCGCTATTTCTTCCAG
>sig_3097
TAAGAATTCATTCTAATTGGTAAGCGCGCC
>sig_3098
TTTAAGAAGGAGATATACATATGGCACATC
>sig_3099
TTCGAATAAACGCAAGGGAGGTTGGTATGA
>sig_3100
GGGTTGGATCCTAGTTCTAGAGCGGCCTAT
>sig_3101
AATTTCGCGGGATCGAGATCCTCTAGAGTC
>sig_3102
ACTGTTCTAGTGTCCTGCATTTAGTACACT
>sig_3103
TCAATCAATCACCGGATCGTAACCAGTAAT
>sig_3104
TAGGCCGCTCTAGAACTAGGATCCAACCCC
>sig_3105
AAGATACTGCACTATCAACACACTCTAAGC
>sig_3106
GAAGATTTTCAGCTGCCTCGCGCGTTTCGG
>sig_3107
TAAGGAGAAAATACCGCATCAGGCGCATAT
>sig_3108
CGAGGGCCGCCACTCCACCGGCGCCGCTGT
>sig_3109
GCGGTGAGAACCGTTTCTCTCGATATCGAA
>sig_3110
ACTGCCAAGATCTCGGCGTATATCAAAGCG
>sig_3111
GGGGCAACACGTGAAAGGCGAGATCACCAA
>sig_3112
AATTCCCAAGCTTTAATGCGGTAGTTTATC
>sig_3113
GTCATCACCGAAACGCGCGAGGCAGAATTC
>sig_3114
CTGAGATGTCCTAAATGCACAGCGACGGAT
>sig_3115
TAAATATCAACCCCAGCTGCACTACAGCGA
>sig_3116
AGGGGAATTCTTGAAGACGAAAGGGCCTCG
>sig_3117
GTCAGGAACGTCATGGAAACGTCAGGAACG
>sig_3118
CTTTCGGGCTTTGTTAGCAGCCGGATCCGC
>sig_3119
GAGTCATGAACATGTGAATTCGAGCTCGGT
>sig_3120
GAAGACGAAAGGGTGAGGTCTGCCTCGTGA
>sig_3121
CTCGGTACCCGGGGATCCTCTAGAGTCGCC
>sig_3122
TCTTCAAGAATTCAGGACAGACAGTGGCTA
>sig_3123
TTAGTTAGTTAAGCTTCCCGGGATCGATTC
>sig_3124
TAATATCAATTTCTAAAATATTTCATTATT
>sig_3125
GACCCGGGCGATAAGCTTCGGGCCGCGTTG
>sig_3126
TATAATCTGCTGCTTGCAAACAAAAAAACC
>sig_3127
GATGTCTGCCTGTTCATCCGAGCTTGGCTG
>sig_3128
TATCAACAAAATACTCCTATTGGCGATGGC
>sig_3129
GGAAATTCGAGCTCCCTCTAGATCACCACT
>sig_3130
CGGTCATGGTAAGCTTGGGCTGCAGGTCGA
>sig_3131
CATATGGATCCGATATCGCCGTGGCGGCTT
>sig_3132
CGTACAGCATCGTGGTGTCACGCTCGTCGT
>sig_3133
TAAAGAGATGGGTGCATATGAAAAACATAA
>sig_3134
CTGCAGGTCGACTCTAGAGGATCCGTCAAC
>sig_3135
GCAGCGCTCTGGCTGCGTTTCCTGTTTGGG
>sig_3136
GCGTGTCTCACACCAAATATCTGCGTGGCG
>sig_3137
CTAGAGGATCCCAATAGCTAAGAATTTCGT
>sig_3138
CTACAAATAATGAATTATCCAGCACAGTGG
>sig_3139
AAGCTGTCAGCTTTGCACAAGGGATTGAAA
>sig_3140
TTATCGGAAACTAGTTATCGGCATAATCGT
>sig_3141
AAAAAAAAAAAAAAGCTTCTCGAGCTGCAG
>sig_3142
AATTCGTCGACTCTAGAGGATCTGTAATCC
>sig_3143
CACCATGCCTGAACTCACCGCGACGTCTGT
>sig_3144
AGGATCTCCAGTCATCTCACCTTGCTCCTG
>sig_3145
CCTGCAGGCCTGTCGACAGATCTGTTTAAA
>sig_3146
CCATGGCGGCCGCGAATTCACTGGCCGTCG
>sig_3147
AGTCCAAGCGAGCTCTAGTTATTAATAGTA
>sig_3148
GCGGCCGATGCAAAGTGCCGATCAACATAA
>sig_3149
CAGGCGAGATCCATATGACGTCCCTATCGT
>sig_3150
GCCCATATGCTGGAACGGCTGTCGTGGAAA
>sig_3151
CCCCGGGCGGCGCCGCCGCGGCGGCAACGG
>sig_3152
GCATCGGTCGACCAAAAACATTATGACCCT
>sig_3153
CTGGCGGTACCATGCAGGTCGACTCTAGAG
>sig_3154
AATTGAGAGCTCGGTACCTATCGATAGAGA
>sig_3155
TTTTTTCTGGTCGACGCCTGCCCCTCCCTT
>sig_3156
CGGTCGAACTGAACGGGGGGTTCGTGCATA
>sig_3157
CGACGCTATTACCCTCCATATGTTAGCCCT
>sig_3158
ATTCTCAGTCCTGCTCCTCGGCCACGAAGT
>sig_3159
TCCCCGAAAAGTGCGTCTCTCTTGAGAGAC
>sig_3160
AAGCTCAGCTAATTAAGCTTGGCTGCAGAG
>sig_3161
TATGACCATGATTACGCAGATCTGCAGGTC
>sig_3162
CATACTAGTTTGTTCAGCGGTTTCAGCCTC
>sig_3163
ACCATCACCATCACCATGGGATCCGCATGC
>sig_3164
ATATCGATCTGCAGCATGCTGAATGAATGA
>sig_3165
GAGGAGCATGCGACGTCGGGCCCAATTCGC
>sig_3166
CCAGCTCAGACTGAATTCTTGCGGCCGCGG
>sig_3167
TGAGCTAGCGGATCTCGACCAATTCTCATG
>sig_3168
GGCCTTCGCGAGGTACCATTTATCAGGGTT
>sig_3169
CGGCCGACTAGTAGGCTAGATTTGCGGTTT
>sig_3170
CAAGCTTGCATGCTGGAGAGTCTTTTATTG
>sig_3171
GATCTCCTAGGAAGCTTTCCATGGTCACCG
>sig_3172
ATCCGTCGACCTGCAGCCAAGCCATCGATT
>sig_3173
GGTTATATCTCCTTCTTAAAGTTAAACAAA
>sig_3174
GATGGTGATGGTGATGGCCCATATGTATAT
>sig_3175
AACCGACGTCCAGCTGCCTAGGGGCCCTTA
>sig_3176
AACTCAAATCTCAAATTCACCGAGCTCCCA
>sig_3177
AGTGAGCGAGGAAGCCCGGATATAGTTCCT
>sig_3178
TATGAAAAACGCCAGCAACGCGGCCTTTTT
>sig_3179
GCGCGTCGAATTAATTCCCCGGATCTTCAC
>sig_3180
GTATTATGAGTTCTCCTCCTGAAAGATCCA
>sig_3181
GGACCATAGATTATGAAAACTGAAGAAGGT
>sig_3182
CCCGGGTACCGAGCTCGAATTGATCCTCTA
>sig_3183
TTCCCCAGATCTGCAGGTCGACGGATCCCA
>sig_3184
GTGATTGATGAACGATTACATGGTAACAGG
>sig_3185
ATGAACTAGTCGACTAGCATAACCCCTTGG
>sig_3186
TCCATGATCAGCATCCGGATCCTCTAGAGT
>sig_3187
GGGCGGGGCGTAAACGCCGCGTGGATCCGG
>sig_3188
GATGCGTTCCCAAAATTAGTTTGTTTCAAA
>sig_3189
TATCGGTGTGAAATACCGCACAGATGCGTA
>sig_3190
CGACGGATCAATTTCTTTTAAGTAATCTAA
>sig_3191
CGCCAGTGTGCTGGAATTCGGCTTAAGCCG
>sig_3192
GTATTTATTCGGCGCAATTGCCCTATGCTA
>sig_3193
CATGGCTGTTTCCTGTGTGAAATTGTTATC
>sig_3194
TTCGTCGAAGCTTGGCTGTTTTGGCGGATG
>sig_3195
AATCCCGTTACCAGTGGCTGCTGCCAGTGG
>sig_3196
CGCGCTTTGATATACGCCGAGATCTTGGCA
>sig_3197
TCGATATCGTCGACGGATCCCCGGGAATTC
>sig_3198
TTTTTTACAATTTCTTCATTGATAAATGCA
>sig_3199
ATACAAGCTTGCATGCAAGCTAGCTTGTCG
>sig_3200
TCCAAGGAGCTAAAGAGGTCGGCGGAGACG
>sig_3201
CGTCGACAAGCTTATGCATTTCTTTCCAGA
>sig_3202
ATATTAATGACGCCGGGCAAGAGCAACTCG
>sig_3203
GAGCAGCCGCGTAGTGAGATCTGATCAAGA
>sig_3204
GCTGGCTAGGTAAGCTTGGTACCGAGCTCG
>sig_3205
GCAAGGCCTTCGCGAGGTACCATTTATCAG
>sig_3206
ATAGGGAGACCCAAGCTTGCATGCCTGCAG
>sig_3207
TCGAGCATATGCTTGTCGTCGTCGTCGATA
>sig_3208
CATGTTCACGCTTTGTTCTTCCATTTTAGC
>sig_3209
TCCATATGCCTACCTTCGATACCACCACTA
>sig_3210
GCTCACCGTCTTTCATTGCCATACGGAGTT
>sig_3211
ATCCGGGCTTCCTCGCTCACTGACTCGCTG
>sig_3212
CTAGGTTTCACGCGAGGCTAGTTACCCTTA
>sig_3213
GGTCGACGGATCCCCGGGAATTCACTGGCT
>sig_3214
TGCCGACCGCTGCGGCCGGCCTGCTGCTCC
>sig_3215
TTATAAGAGGACTTAAACCAGGTAATGGAC
>sig_3216
CTCGAGAGCTTGGCTGCAGGTCGACGGATC
>sig_3217
AGCTCCGGACTCTTGTCGTCGTCATCAATC
>sig_3218
GAGTCGACCTGCAGCCCAAGCTTGTATTCT
>sig_3219
CCCGGGGATCCAAGCTTGATGCTTGTAAAC
>sig_3220
GGCATGCAAGCTTCAGCTGCTCGAGTTCTA
>sig_3221
CATCACGGGTCGACAAGCTTGGATCCCTGC
>sig_3222
ATTTTTAATTCGGCTGGCTGGTTTATTGCT
>sig_3223
ATGGACGAGCTGTACAAGGCTTAGAGCTCG
>sig_3224
ACAATTCCGCAGCTTTTAGAGCAGAAGTAA
>sig_3225
GCTGAAAAAATGGGACAAATGGATGAACTA
>sig_3226
TTTCAATATTATTTGAAGCATTTATCAGGG
>sig_3227
GTACGTTCTCGATTGCGTGGATAAGGCTAA
>sig_3228
TATGTATCCGCTCATGAGATTATCAAAAAG
>sig_3229
TCATTGGATCTGCCATTGTTTAAACTAGAG
>sig_3230
TCGCATGCGGTACCTCTAGACGCGTGAGAT
>sig_3231
CACGGATAACGTTTTCCAGGAAAACTTTCA
>sig_3232
ATCAGCATCGATGAATTGATCCGAAGTTCC
>sig_3233
GCTCTTTTGCGTCGACGGGATCCGGCTGCT
>sig_3234
TAAAACGACGGGATCCATATGACGTCGACG
>sig_3235
GCCTTAATTAACCCGGGGATCCCCATGGTG
>sig_3236
ATTTTCAACCATGATGTTGGGAAGGCAGGC
>sig_3237
GCTAGATTTTGTATTTCAAATCTTGTATAT
>sig_3238
CACACCCACACACCCACACACCCACACATA
>sig_3239
ATCCCTAGAGGTACCCTAGAGAATTCCTAG
>sig_3240
GAATGCGCAAACCAACCCGAGCTCTTAATT
>sig_3241
ATGGATGAACTATACAAATAAGGTACCAAA
>sig_3242
TAGAGGATCCTTAACGTACGTTTTCGTTCC
>sig_3243
CGAAACGAAGCATTGGGATCCCCGGGAATT
>sig_3244
GAACCGCCACCCTCAGAACCACCACCCTCA
>sig_3245
TGCGGCAGCGTGAAGCTAGCGGAATTCGAG
>sig_3246
AGGGTTAATTTATATAGCTTGGCACTGGCC
>sig_3247
AGTGGATCGTACGAATGCTATTTGTATAGT
>sig_3248
GGCCAGCTGGTCGACCTGCAGATCCGGCCC
>sig_3249
ATCACGGAATTCGAGCTCGGTACCCGGGGA
>sig_3250
TTGCGGCCCGGACGATCGAGCTCGAATTGG
>sig_3251
AAACTACCTGTTCCATGGCCCACCCTCGTG
>sig_3252
AGCTTCCTAGAAGATCTCCTAGAATCGATC
>sig_3253
TGCACCCGGGGGTGCGCGCCGTTTAACGGG
>sig_3254
AACAGCATGGCTAAAGCCGCCATCGATTTT
>sig_3255
ACGATAAGCTTACTAGTTCTAGAGAATTCA
>sig_3256
CTTTGTCATCGTCGTCCTTGTAGTCAGCTT
>sig_3257
CTTCACCTAGATCCTTTTTGATCAGAAAAA
>sig_3258
CGCTGGGTGCTTTTGTGGTTAGCAGATCTA
>sig_3259
AAAATACCGCATCAGGCGCGTTAACGCGCC
>sig_3260
GTGGTTGCGGCCGCGATGTTGATGAAAGCT
>sig_3261
GGTCAGTCCGGAGTCATAATGTAAGACTCG
>sig_3262
TGTAATCCATGGTATATCTCCTTAGCCTGC
>sig_3263
CACACCGCATAGGGTCATGGCTGCGCCCCG
>sig_3264
CCATTCTAGATCTGCAGAATTGCCCTTAAG
>sig_3265
GACAAGCTGACGACCGGGTCTCCGCAAGTG
>sig_3266
GTGATGAGATCTGGATCCTCCCATGGTTAA
>sig_3267
CCCTAGGCAGCTGGACGTCGGTTCGAACCG
>sig_3268
TCTAGATCAGATCTTTCTTGCTTTTACTTT
>sig_3269
GCCCATCGATGATCAGGCCTCGAGATCTAG
>sig_3270
ACCCGCCAATATATCCTGTCAAGGCCTGTC
>sig_3271
CAGCCAAGCTTCGACGAATTTCTGCCATTC
>sig_3272
TCGAGCTCGGATCCCCATCGATCCTTATCG
>sig_3273
TGTACAAGTGAGCGGCCGCGACTCTAGATC
>sig_3274
AAGGGAGCGGCCATGGGAATTCTACGTAGC
>sig_3275
GTAATAATTGACGATATGATCTGATCGGCC
>sig_3276
GGCTTATGTCAATTCGAGCTCTTAATTAAT
>sig_3277
CGATATCCCATGGAAGCTTGGCTGTTTTGG
>sig_3278
AATTCCTCATTCTGGGAATGCTGCTGATGA
>sig_3279
CGATGTCAAGAGCTCGGTACCCGGGGATCC
>sig_3280
ACGACGTTGTAAAACGACGGGATCCACAGG
>sig_3281
AAGCAGAGATGGTGCCCTTGGTGGTCGACC
>sig_3282
AAGTAAAAGCAAGAAAGAAAACTAGAGATT
>sig_3283
TGAGCTCATGCATGATCGAATTAGCTTCAA
>sig_3284
GGGGCACTTTGATCCGGCTGCTAACAAAGC
>sig_3285
GTGATACGAAACGAAGCATTGGGATCCATA
>sig_3286
TAGCGAGTTTAAACCAATTGTCGTAGATCT
>sig_3287
CTGCCTTAAAAAAAAGAGTTGGTAGCTCTT
>sig_3288
ACTCCATATAAAAGAGTTGGGTATAACTTT
>sig_3289
TTCGCCACCTCTGACTTGAGCGTCACTTGA
>sig_3290
TAAATTTTTTATGATTTCTCGAGGTGTAGT
>sig_3291
TCTTCTTTACCTTTAGCCAGGTTCATCAGC
>sig_3292
CAGTATCCATTGCTGTTGACAAAGGGAATC
>sig_3293
CGAAAGCTTGCATGCCTGCAGGTCGACTCT
>sig_3294
ACTTCAAAATCGTATCGATTCTAGACTCGA
>sig_3295
GCAAATGGGTCGCGGATCCGGCTGCTAACA
>sig_3296
CTAGCGATCGCCATGGAATAAGTAAAGGAA
>sig_3297
CGTGTCGGACCTGCAGGGGGGGGGGGGAAA
>sig_3298
GGTACCGCTAGCAGATCTCACAACCACCGC
>sig_3299
AATGTGTGGAATTGTGCGCGGATAACAATT
>sig_3300
NNGTTTAAACGAATTCNNNTATAAAATGCA
>sig_3301
GACTGGTGAGTACTTTCTCGTCCATATCGG
>sig_3302
CAGCAGTCATATGGCTTTCCTCCTGTCGAC
>sig_3303
GTTCGTCTTGTATTGTCTCTTTCTTGTCTG
>sig_3304
TCTAGAGGAGCATGCGACGTCGGGCCCAAT
>sig_3305
CCGACGGCGAGGATCTCGTCGTGACCCACG
>sig_3306
AGAGCAAGTGATCGGATCCGGCTGCTAACA
>sig_3307
GGTGTTAGATATTTATCCCTTGCGAATTAA
>sig_3308
GAGGCAGCCAATGGGCCGGATCCACAGGAC
>sig_3309
TGCATCTAGGGCGGCCGCACTAGAGGAATT
>sig_3310
TTTGTTAGCAGCCGGATCAAGCTTCGACGA
>sig_3311
ATTCGCCCAGGTGCAGCTGTTGCAGTCTGC
>sig_3312
ATAACAATTTCACACAGGAAACAAAATCCA
>sig_3313
GCGGCCGCTCGAGCATGCATCTAGAGGGAA
>sig_3314
TCATCAATGTATCTTATGATGTCTGGATCC
>sig_3315
TCCTCGCCCTTGCTCACCATGCTCATTCTA
>sig_3316
ATTGTAAGCGTTAATATTTATCAATAAATC
>sig_3317
TATTACAATAGTAAAGGAGAAGAACTTTTC
>sig_3318
CAATCTACGTGTCCATCACCAAGTACTGCT
>sig_3319
CCAAGCTTGTCGACCACGTGATGGTGATGA
>sig_3320
TTACGGATATCGAATTAATACGACTCACTA
>sig_3321
TACCGAGCTCAATGCATACGTAAATCCTCC
>sig_3322
GATCACGAGAGAGGACGGTACCGAGCTCGA
>sig_3323
TGTGGTTGCGGCCGCGATGTTGATGAAAGC
>sig_3324
TAATTCGAGCTCAGCCAATCGACTGGCGAG
>sig_3325
GCCCGTCGACTGATAACTTCGTATAATGTA
>sig_3326
TCAGATCTTAAGGCCTAGGTCTAGAGTCTT
>sig_3327
GGCGGCCGCTCGACTCATCACGTCTCCTGT
>sig_3328
CCTGTCGTGCCAGACCCCGGTTGATAATCA
>sig_3329
AACGCCAGGGTTTTCCCAGTCACGACGTAC
>sig_3330
AAAAAAAAAGAAGCCTCACCGCCAAAAACG
>sig_3331
CGAGCTGTACAAGAGATCAGCTGCTGCTGC
>sig_3332
AGGAGGCCATGGTGGCGACCGGTACCCGGG
>sig_3333
TCGTCATCCTTGTAGTCGCTGTTATCAACC
>sig_3334
CCATCACCATCACCATTAATAAGGATCCGA
>sig_3335
CCGTTCGATCGTGGCGGGGGGAGGTACCAT
>sig_3336
TATGACCATGATTACGCCAGCTCACGGTAA
>sig_3337
GCGGCTTAACCTCGACCCATGGTCTGTTTC
>sig_3338
TTGGCTGCTGCACCGCTGAGCAATAACTAG
>sig_3339
CGGCTTCAACAACTTCGTATAATGTATGCT
>sig_3340
CGAGATCTCGAGCTCCCAACGCGTTGGATG
>sig_3341
AACTTTATCCGCCTCCATCCAGTCTATTAG
>sig_3342
GCCAGTGAATTCGAGCTCGGTACCCCCTCG
>sig_3343
GTACCCCATGGAGGCCTCTAGACTGCAGCG
>sig_3344
TAGCACGCGAATTCATCGAATAAATACCTG
>sig_3345
CATCTAGAATCTTCTATGGAGGTCAAAACA
>sig_3346
TGATGATCCGGCTGCTAACAAAGCCCGAAA
>sig_3347
CGACGAACTGGGTACCGAGCTCGAATTCCC
>sig_3348
GTCAACTTCTCGCTACCCTGCAAGGAGGCG
>sig_3349
ACAATTATGAATTCATTATAACAAATAGTT
>sig_3350
GCTGCTGCCACCGCTGAACAAACTAGTGAC
>sig_3351
CGATACCGTCGACCTCGAGACGCGCCCTGT
>sig_3352
AAGAATTCCTTAGTGCTTTCATAGATTAAA
>sig_3353
ATAAGCTTATCGACGGATCCGGGGAATTCG
>sig_3354
CTTGAGAGACCAGCTGCATTAATGAATCGG
>sig_3355
CTTGCATGCACGACAGGTTTCCCGACTGGA
>sig_3356
ATTGGCCACGTTTGGGGTGGGCGAAGAACT
>sig_3357
TCAAGGGCATCGGTCGACGAATTTCTGCCA
>sig_3358
GAGAATCAGGCCGGTGGCCACCGCGTTTCG
>sig_3359
AGGAACTATATCCGGATCTGCATTAATGAA
>sig_3360
GCTGGCGCCCTATATCGCCGACATCACCGA
>sig_3361
CAGCTTTCTTGTACAAAGTGGTGATCATGG
>sig_3362
CCAGATTAGCCTTTTCCAATTTCAGAAAGA
>sig_3363
ACCATCCTGACCTGACCCCAGCGTGCCGGC
>sig_3364
CCTAGGGAAACAGCTATGACCATGTTCACT
>sig_3365
TTAAGGGCACCAATAACATCGCTTAGGCCA
>sig_3366
CCCTCCTGTTCAGTCTAGAGCCGGGATCCT
>sig_3367
CTAGGAAGCTTTCTAGGGTACCTCTAGGGA
>sig_3368
GGGTGGTTTAAACGCGGCCGCGGTACCACT
>sig_3369
TCGTCGGCTACAGCCTCGGAAGGTCGACTC
>sig_3370
GTGCCAAGCTTAAGGTGCACGGCCCACGTG
>sig_3371
AATGGTGGACACGTTATCAGCCAGTAAGTT
>sig_3372
AGTGCATTCCGTCCTGGCTGCGAAGGGGGA
>sig_3373
TTATTACCTCCACGGGCTGGCGTAATAGCG
>sig_3374
AGCCAAGCTCCGGATCGATCCCAAGCTTCT
>sig_3375
GGGGCAGTTAAAGTCTCGAAGCTTGCATGC
>sig_3376
GCCTAACTACGGCTACACTAGAAAACAGTA
>sig_3377
GAATTGGATTTAGGTGACACTATAGAATAC
>sig_3378
AATTGGCCGCTCGCGAATCGATAGCTAGCG
>sig_3379
GCTCGGTACCCGGGGATCCCACGTGGGATC
>sig_3380
ACATTACAATTACTATTTACAATTTCTAGA
>sig_3381
TCGAATTCGGCGTAATCATGGTCAATGTTT
>sig_3382
AGAGTCGACCTGCAGCCCAAGCTTGCATGC
>sig_3383
AGTCCAGCGCTCACAATTGCGGCCGCAATT
>sig_3384
AGGAAATACTTACATATGGTACCGAGCTCG
>sig_3385
CCGACTAGAGTCGACCTGCAGGCATGCAAG
>sig_3386
GGCCCGCATGCGTTAACCTAGTGGATCCCC
>sig_3387
CGTGTTGATCCCCACAGCAAGATGCAACTT
>sig_3388
ACAGGTCAGAGAGGCTCGCGCATACGTGAG
>sig_3389
AGAAACACTCGATTCGTCGGTCAGATTCTG
>sig_3390
CGGGCCGCAAAAATTAAAAATGAAGTTTTG
>sig_3391
TGGCAAAGCACCCGGGCTCGAGGAATTCGC
>sig_3392
CCACGAGCTCCGGACTCTTGTCGTCGTCAT
>sig_3393
GCTGTGACTGCCAAGATCCTCTACGCCGGA
>sig_3394
TTGATTGATCAATCAATCAGCAAGCTTATC
>sig_3395
GGGATCCTACCAACCGGCACGATTGTCCAG
>sig_3396
TGGATCTTCACTTGTACAGCTCGTCCATGC
>sig_3397
CCTTTACTGCGGCCGCATAGGCCTCAGGGC
>sig_3398
CTCGCGTYGGARACTTTCATTGWCACTTGA
>sig_3399
TTTGGTATTTGGGAAATTAATTTTATATTA
>sig_3400
GGGGGACCGAAGCTGAGCTCTATAGTGAGT
>sig_3401
ATAGATATAATCACTTCAGGAGTGATTACA
>sig_3402
CATGGTGATCCCGCTAGAGGGAAACCGTTG
>sig_3403
AGCCAGACATTAAGGGGTCTGACGCTCAGT
>sig_3404
GCGGTGTGAAATACCACACAGATGCGTAAG
>sig_3405
CAAGATCTCCTAGGAAGCTTTCCATGGAAG
>sig_3406
AGAATGGAATCAAAGTTAACTTAAAAATTA
>sig_3407
GGAGATATCGATCACTAGTGCGGCCGCACC
>sig_3408
GGAACAAAAGCTGGAGCTCTCTAGAGGCCA
>sig_3409
TGTCACTAATCGTTGCAACGGTCTCATTCC
>sig_3410
GCCGGTTCTGGTTCTGGCCATACTAGTGGT
>sig_3411
ACTCTAGAAGATCTCCGGGTACCGAGCTCG
>sig_3412
GACGCGGATCCAAGCTTGTCGACGCGTCCT
>sig_3413
GCCACTGCCGCGACTCCGCTTCGCGAAGCC
>sig_3414
GGCCAATCTGGCCGCGGCCGCAAGGCCTGA
>sig_3415
AATAAACCCTTGCATATGATATCGATGTAC
>sig_3416
CGATCACGACACCACCTTTGAAGAAATTAT
>sig_3417
GCTGCGTTAGCCCAGGCGGTGTGTGGTCGG
>sig_3418
TCATCACCGAAACGCGCGAGGCAGCGATGA
>sig_3419
TATCAGGCCTTGCGGCCGCGGCCAGATTCC
>sig_3420
GGCGACCGAGTTGCTCTTGCCCGGCGTCTA
>sig_3421
AATGTATCTTATGATGTCTGGATCCGTCGA
>sig_3422
GCAATGGCCAAGACAATTGCGGATTTGATG
>sig_3423
CTCGGGCCGGGTGCGGCACACTACGTAGAA
>sig_3424
CGGGGAAATTCGAGCTCTAAGCTCATTGTT
>sig_3425
AAAGTGGTTGATAACAGCATGAGTAAAGGA
>sig_3426
TGGGCACGATGCCGGTGAACAGCTCGGCGC
>sig_3427
CGGATCCTGAGACTGAATTCGGCCCTCGAG
>sig_3428
ACCGAGCTCGAATTCATCGATATCTAGATC
>sig_3429
GGATCTGCTTGCTCACCATGGTGAATTCGT
>sig_3430
GTACTATTTCGAAGGCAGCAGTTTTTTGGC
>sig_3431
CGAAGGCCCCCTCCACTCGGAGGGGGCCTT
>sig_3432
TCCCCGAAAAGTGCCACCTGGATTTTGGTC
>sig_3433
GAGCGTCAGACCCCATTAACGCTTCTGGAG
>sig_3434
TATCAGGCCTTGCGGCCGCGGCCAGATTGG
>sig_3435
AAGCTTCGAATTCCGGATCCGCGCCTAACG
>sig_3436
AATGTTAAAGGTTAAAGTTATGGCGGCCGC
>sig_3437
AATTAATGAAGAGTGCACCAGATCCTGTAA
>sig_3438
TGGGCCGTCGACCAATTCTCATGTTTGACA
>sig_3439
GACCTGCAGGCATGCAAGCTTACTTAGATC
>sig_3440
GCAGTCAACACATTTTAAATACTGAAACAA
>sig_3441
CAATGGATTTCCTTACGCGAAATACGGGCA
>sig_3442
TTATGCTTACAGATTGCAAAGACTCGAAAC
>sig_3443
ATGATATTCTCCTTAATGGTGCCAGGCATA
>sig_3444
GGATCCGAATTCCAATAAGGGCTGCACGCG
>sig_3445
TAGTCCGCTGAGCAATAACTAGCATAACCC
>sig_3446
ATCCCCAATTCGCGGCCGCAAAGAATGACT
>sig_3447
CAGTGCCAACCTTGCATGCCTGCAGGTCGA
>sig_3448
CGGATAACAATTAAGCTTAGGATCTAGAAT
>sig_3449
GGCGTTATTAATATCAAGTTGTATTAATAT
>sig_3450
TCAGTGAGCGAGGAAGCGGAAGAGCGCTAG
>sig_3451
TATTCGTTCCGCGAGAGCAGAACACAAGAT
>sig_3452
CCTTAATTTAATAAAAAACAACTGAGCCGA
>sig_3453
TTCGGATCCTAGAAGCTTATCGAATTCCTG
>sig_3454
GCAGATTGTACTGAGAGTGCACCATACCTC
>sig_3455
CCTTAATTTTCCAATAACCTAGTATAGGTA
>sig_3456
GCAGATTGTACTGAGAGTGCACCATACGAA
>sig_3457
AATACGATTACTTTCTGTTCGACTTAAGCA
>sig_3458
GCAGCCGCACGCGGCGCATCTCGGGCCGCG
>sig_3459
TGGGTCCATGGTGAAGGGCGAATTGCCCTT
>sig_3460
ATCTTCACTAAAGGGAACAAAAGCTGGGTA
>sig_3461
TCCCTCGAGGTCGACGAATTCCGAGCTCGG
>sig_3462
GCCGCCCTAGACCTAGGGCGTTCGGCTGCG
>sig_3463
GCCGCTTATGTCTATTGCTGGTTTACCGGG
>sig_3464
CCGCTCGAGCTATTACACCCACTCGTGCAG
>sig_3465
GGGGGGCCCGGTACCGAGGACGCGTCAGCT
>sig_3466
CTCTCGGCATGGACGAGCTGTACAAGTAAG
>sig_3467
ACTGCAGAAGCTTAATTCGGCTTAACCCCA
>sig_3468
CCTTGCTACGCATGGGTTTTTAAGGGCTTT
>sig_3469
CCGGATCCGTCGACCTGCAGATCTGCGTAA
>sig_3470
ACTCATACTCTTCCTTTTTCAATTATACGC
>sig_3471
ACTTCACAAAATGCTATACTAGGTAGATAA
>sig_3472
AATAGAAGAAGCGTCAGACTCCTTAATTAA
>sig_3473
GATAACAATTTCACACAGGAAACAGGGGTA
>sig_3474
TTTACGAGCAGACAGTTGACCCAGAACTTT
>sig_3475
TGGACTTCAGCCTGCCGGTGCCGCCCCGTC
>sig_3476
GAGGATCCGGTGATTGATTGAGCAAGCTTA
>sig_3477
ACGAATTCCCCGGATCCGTCGACCTGCAAG
>sig_3478
ACGAATTCCACAAGCTTGTGGAATTCACTG
>sig_3479
GCAAGCTTCTCGAGAATTCCCGGGTACCAG
>sig_3480
TCGCGGCCGCCACCATCTTCACCCCCCAAT
>sig_3481
ATGATAAGCTGTCAAACATGAGAATTTGCA
>sig_3482
ACCTCTAGGAGATCTTCTAGGAATTCTCTA
>sig_3483
AGGAAAGCAGGGTCGACGCGTCTGCAGAAG
>sig_3484
TGCAGGTCTCGAGCTCGAGTTTACCACTCC
>sig_3485
CATATTAATTAATCCTCCTTATGCATACAC
>sig_3486
GATGATGATGATGCATACTCTTCCTTTTTC
>sig_3487
ATGATGATATCCGTTTAGGCGCGCCCCATC
>sig_3488
CCTCTCCGGAGACATGGCCGGCCCTTTTGA
>sig_3489
GAGGCTCGGGACCTGCAGGGGGGGGGGGGA
>sig_3490
AAACTCATTGAAGTCCAGCTTTTGAGGCTG
>sig_3491
CCGGCTGGGGGTTCAGCAGCCACCTGCAGT
>sig_3492
GCGACCGGTGGATCCTCTAGAGTCGACCTG
>sig_3493
GAGGGGGATCCTCTAGAGTCGACCTGCAGG
>sig_3494
ATCCTCTAGTTTTCATCCTAAACCTAAAGT
>sig_3495
CTTTTTTGTACAAACTTGTTTGATGGGAAT
>sig_3496
TTGGCGTCTTCCATGCTGTTATCAACCACT
>sig_3497
TCGACGATATCATGCATGAGCTCACTAGTG
>sig_3498
TGAGGACGAAACGGATCTGCAATGAGCTGA
>sig_3499
GGCAGGGGGGATCCGTCGACCTGCAGGCAT
>sig_3500
AGATGCCGCGTGCGGCTGCTGGAGATGGCG
>sig_3501
GAAGCTTATCGCCAAGCTTATCGCAGATCT
>sig_3502
AGCGCTTTAAATTTGCGAATTCTAGCTATA
>sig_3503
CAACTGCTGGTTCCGCGTGGATCTGCGGAT
>sig_3504
TGTCTCGAGCAAGCTTGGGCTGCAGGTCGA
>sig_3505
GCGATCATGGCGACCACACCCGTCCTGTGC
>sig_3506
ACGCTCAATGAAGCTTGATTCATATGTTCC
>sig_3507
TGCATCTGCCAGAACTTTCACTTTTACTGC
>sig_3508
GTCGACGGATCCCCGGGAATTCACTGGCCG
>sig_3509
ATGCAAGCGAGCCGTTTCTAAAAGTGTTAC
>sig_3510
GGCGAATTGGGTACACTTACCTGGTACCGG
>sig_3511
AGTCATTTTTTCTGAGCTCGGTACCCTCAA
>sig_3512
TTCCGCGGCCGCATTCAAGGCCTCGAGGGC
>sig_3513
GCCCTTTCGTCTTCAAACGCGTGTACACCC
>sig_3514
TACGAATTCGAGCTCGCCCGGGGATCTGGC
>sig_3515
AATTCAACTGACATTATGTATATCTCCTTC
>sig_3516
GCATTAAAGCTTATCGATTCTAGACTCGAG
>sig_3517
CGCGTCACCTAAATAGCTTGGCGTAATCAT
>sig_3518
TCCCAAGCTTTTTGCAAAAGCCTAGGCCTC
>sig_3519
GTAAGTTGGCAGCATCACCAGCTTATCGAT
>sig_3520
CCAGCCCTGGGATGCCTGCGCTGCTCTCCC
>sig_3521
TGTGTATAAGAGTCAGGAAGAAGCTTGGGA
>sig_3522
AAAATACAGGTTTTCCTCGAGTACGGCGGC
>sig_3523
CCAGTGCCAATTGGCTGCAGGTCGACGGAT
>sig_3524
AACGTCCAGTGCATCATCCAGCGCCAGTGT
>sig_3525
GACTCTAGAATGAGCATGGTGAGCAAGGGC
>sig_3526
CATCGATAAGCTTCTCACTCATTAGGCACC
>sig_3527
AGCTCATAGACCGTATCCAAAGCATCCGGG
>sig_3528
TATTTTATCGATCGTAATCTGCTGCTTGCA
>sig_3529
GCTACAGGGCGCGTGGGGATCCTCTAGAGT
>sig_3530
TACTATTGTAATACGACTCACTATAGGGCG
>sig_3531
TCGCCAAGCTTTAATGCGGTAGTTTATCAC
>sig_3532
CTTGTCGACGGAGCTCGAATTCGGATCCCC
>sig_3533
AAACATGAGCGTTCTTCGGGGCGAAAACTC
>sig_3534
ATATGCGGCCGCAAGCTTAATTAACCTGGT
>sig_3535
GTACCGAGCTCAGATCTCCTCAATCGCTTC
>sig_3536
AATTCATCGGTTTATCAGCTTGCTTTCGAG
>sig_3537
AGGACCATAGCATATGAAAATCGAAGAAGG
>sig_3538
CAACCTCCTTAGGATCCCAATGCTTCGTTT
>sig_3539
GTCCGGAATTCCCGGGCATCATCATCATTA
>sig_3540
GACGTCACCCGAGGCTGTAGCCGACCATGG
>sig_3541
CTCATGAATTAATTCCGCTAGCTTCACGCT
>sig_3542
CAAAAGACCAGGAACCGTAAAAAGGCCGCG
>sig_3543
GATATCGGATCCATACCTGTGACGGAAGAT
>sig_3544
TACCTCTAGGGATCCCGGCGCGCCCTACCG
>sig_3545
GGCGAGCTCGAATTCCGGTCTCCCTATAGT
>sig_3546
TGGAAGTCCAGATCCCCGGGTACGTACCGA
>sig_3547
CGGTTCTGCGGGTGGACATCAAGGAGCTCC
>sig_3548
ACGGGCTTTTCTTGTATTATTTTGAGTTTC
>sig_3549
AAGGACCATAGCATATGAAAATAAAAACAG
>sig_3550
GAGAATTCGATAAGCTTCTAGGATCCCCAG
>sig_3551
TAAAACGACGGCCAGTGAATTCGTAATCAT
>sig_3552
CCTGATACCAATTTTTAAGCGGGGGCTTAT
>sig_3553
CAACGCGGCCCGAAGCTTATCGATGATAAG
>sig_3554
CGCCAAAACAGAAGCTTGGCTGCAGGTCGA
>sig_3555
CGAATGGAAGAGCTGGACACAGCCCATACA
>sig_3556
ACGGATCCGGGCCCTGAAAATACAGGTTTT
>sig_3557
AAGGAGATATACATAATGGGATCTGATAAA
>sig_3558
GCTCTTGTACAGCTCGTCCATGCCGAGAGT
>sig_3559
CGGATCCTCAATGGTGGTGATGATGGTGCG
>sig_3560
GGAGGTTTCGGATGCGTTAACCATCAGTAC
>sig_3561
CCAGTGATTTTTTTCTCCATAGCTAGGATC
>sig_3562
GTGATGGAGCCGGGTGCAGAGCCATAAGGG
>sig_3563
TCTTCAATGTCATGAGACAATAACCCTGAT
>sig_3564
TGCGGCCGCCATGGCCTCTAGAGCCGATCG
>sig_3565
CCCCGACTCTAGAATTATTACACGGCGATC
>sig_3566
GTCGACGGATCCCCGGGAATTCACTGGCTG
>sig_3567
GTCACGACGTTGTAAAACGACGGGATCCAC
>sig_3568
CCCGGGCGAGCTCGAATTCCGGTCTCCCTA
>sig_3569
TCAACCATGGATATCGGGGATCCGAATTCT
>sig_3570
GGTGCATGCATAGCTTATCGATACCCTTTT
>sig_3571
CAAGATCCGTCGGCCGGGAAGCCGATCTCG
>sig_3572
AGACCTCAGCGCCGGTGATGCCGACGATGC
>sig_3573
TGTACAAAAAAGCAGGCTCCACCATGGGAA
>sig_3574
TTTAAAAAGGCCGTAATATCCAGCTAAACG
>sig_3575
CGCCTCGTTTAAGTATGGACAGAAATACAG
>sig_3576
CTGGTTGGCCTGCAAGGTCGAGAAAATTTA
>sig_3577
GGTTGCTTGGCCGCCTCCGGCGCTCGCTAG
>sig_3578
GTCACGACGTTGTAAAACGACGGGATCCAT
>sig_3579
GACTCTAGAGGATCCTTAACGTACGTTTTC
>sig_3580
TCTCTAGATGGGGTGGGCTCCGAGGTGAAA
>sig_3581
GCTTAGGCGCCGGTGGAGTGGCGGCCCTCG
>sig_3582
GCTACTCCGTCATAACTTCGTATAGCATAC
>sig_3583
ACGAACGATAGCGTCCGGACTCAGATCTCG
>sig_3584
GGTCTAGGATCGATTCTAGGAAGCTTTCTA
>sig_3585
CAAGGACGGATCCGGGGAATTATTTCCTCC
>sig_3586
GGCCGACTTGGCCAATTCGCCCTATAGTGA
>sig_3587
TTTTCCCTTGCAGGCCAACCAGATAAGTGA
>sig_3588
TGAGCAGCCGCGTAGTGAGATCTTTAAATC
>sig_3589
CACGGATCTGGTTCCATGGCGAGCAAAGAA
>sig_3590
AGGTGATGCGGAGAGATAGGTGTCGACGCC
>sig_3591
CATACCCGTTTTTTTGGGAATTCGAGCTCT
>sig_3592
ATCCTAGGACGCCGCCAAGCCAGCTTAAAC
>sig_3593
CCGCACGGGACCCCGGCCATCACCCCTGCC
>sig_3594
GGCTTCATCGTGTTGCGCAAGGCCTGCCAT
>sig_3595
ACGAACGATAGCGTCCGGACTCAGATCTGG
>sig_3596
CCATGGCGATCGCTCCTTACTAAAGTTAAA
>sig_3597
TAGGCCTTACTTGTACAGCTCGTCCATGCC
>sig_3598
ATGACGATAAGGATCATCCCTTCACCAAGG
>sig_3599
TCCCGGCGTCGACCATCATCATCATCATCA
>sig_3600
TAAGGAGAAAATACCGCATCAGGCGCGTTA
>sig_3601
CCACCAAGACTCAGGCGACCAGCATCGGCG
>sig_3602
CAATTTCACACAGGAAACAGAATTCGGATC
>sig_3603
TTCCTGCAGCTCGAGGGATCCGACTACAAG
>sig_3604
TGCATTCGCCCTATAGTGAGTCGTATTAAT
>sig_3605
TCTCATCAGAGGGTAGTAAAGCCGCCCAGG
>sig_3606
GAAGCCATGGCTATCGTTCGTAAATGGTGA
>sig_3607
TTTGATTAGGGATCCTCTAGAGTCGACCTG
>sig_3608
TGCAGTTGACGGATCTGCTGGCGAAAGGGG
>sig_3609
GCACATCCATTTTGGGATCCGCAATTGTCT
>sig_3610
CAGAGCTGGACAGCCGCCATCCGGGCATGC
>sig_3611
GAAAAGATCCGTCCGAGCTTTATGCTTGTA
>sig_3612
CAAGTACTGATGGTTAACGACCGCGCGGGT
>sig_3613
TCCGGTGATTGATTGAGCAAGCTTATCGAT
>sig_3614
CCCCTCGAGGTCGACGGTATCGATGCATAA
>sig_3615
CAAGAGGCGAACACACAACGTCTTGGAGCG
>sig_3616
GATCAATTCATCGATGCTGATAGAAACAGA
>sig_3617
ATTTCCCCGAAAAGTGCCACCTGGAGATCT
>sig_3618
TAGAGTAACAAAAGAGTGGTAAGGAACTGT
>sig_3619
TACAAAGTGGTTGATAACAGCATGGTGAGC
>sig_3620
CTCGTAGGACAGGTGCCGGCAGCGCTTCGA
>sig_3621
TCGCCACGTTCGCCGCCGGCCAGCCTCGCA
>sig_3622
ATAAGGGAGAGCGTGCGGTGTGAAATACCG
>sig_3623
TATCCATGGGACTCTTGTCGTCGTCATCAC
>sig_3624
CCGGGGAATTGGGGGGGGGCGCTGAGGTCT
>sig_3625
GATGAGAAACTTCACGATCGGCTCTAGAGG
>sig_3626
AACATACTTTATCTTACATTATAAATCGCC
>sig_3627
GGCCCACAGCATTCAGATCCTCTTCTGAGA
>sig_3628
CCCTTTCGTCTTCACCTCGAGAATTGTGAG
>sig_3629
CCCGGGGATCCGTCGACCATTTCTCCAATG
>sig_3630
GATTGACCGGATCGATCCGGCTCTAGAGGT
>sig_3631
CCGCCTTAAGACGCGTGGATCCCGGGGAAT
>sig_3632
GATGACTGGCGGCGTGACCCTGGTGCGCAA
>sig_3633
GCTGTTTGGGGAAGTTCCTATTCTTTCTAG
>sig_3634
TCATCGTCATCCCCGAGGTTGTTGTTATTG
>sig_3635
TTTAGTAGTGCTTTTGATTAAAGTACCAGA
>sig_3636
GAAAAAGGGGTCCTGCTGCACCAGCGACTA
>sig_3637
GGGATCCTAGAAGCTTATCGAATTCTCATG
>sig_3638
AAATAAAATAAAAAAGGGGACCTCTAGGGT
>sig_3639
CAAGCTTGATGCATATTCTATAGTGTCACC
>sig_3640
ATCCCCGGAATTCTCATGTTTGACAGCTTA
>sig_3641
GTACGGGTAGGCGGCCACCGTGAGATTGAA
>sig_3642
TCTACTTTGTCTTCCAGCTGTTTCATACGG
>sig_3643
TCACTAGTTTCGCCATTCAGGCTGCGCAAC
>sig_3644
CGGGGTACCGAGCTCGCATGCGGATCCGTG
>sig_3645
GAGACATGGCCGGCCCTTTTGAGCTTAGAG
>sig_3646
CGAATTGGCCTTCAAGGCCGCATGCGTCGA
>sig_3647
CTTTTTGCTCTATATGTGTGGTATGGGCGA
>sig_3648
TAACTCTAGGGTACCTCTAGGAAGCTTTCT
>sig_3649
CGATCGCTCCTTACTAAAGTTAAAGAAAAT
>sig_3650
GCCATTTACCGTAAGTTATGTAACGGACTC
>sig_3651
ATGGAAATTGACGGTTTTGGTGGTATTCTC
>sig_3652
GAACTAGTAGCTCTTCTGTTCTGTACAACA
>sig_3653
CTCGCACCGAAAATGTCAGCCAGCTGCCTC
>sig_3654
TATTCGCTGTAGTGCCATTTACCCCCATTC
>sig_3655
ATCTGCAGGTCGACGGATCCGGGGAATTCA
>sig_3656
TGTAAAATTCAACTGACATTATGTATATCT
>sig_3657
TAGTTATTATAACATGTATTCACGAACAGA
>sig_3658
TGAGAATTCCGGATCCTCTACGCCGGACGC
>sig_3659
TTTGACAATCCTTTAAAAATGGGCAAATTA
>sig_3660
ACGATGCGTCCGGCGTAGGAGATCTCGATC
>sig_3661
CTTGCTGGCGTTCGGATGACCGGAGAATGG
>sig_3662
TAGATCTGAGTCCGGACTTGTACAGCTCGT
>sig_3663
AGTTGCATCTTGCTGTGGGGATCAACACGG
>sig_3664
GACCTGTCCGGTGCCCTGAATGAACTCCAG
>sig_3665
ACACCGACGAAGGAGTTGATCCCCTGCGCC
>sig_3666
CTAGAATCGATAAGCTTGGCTGCAGCCAAG
>sig_3667
GCCAGGTCGACGGATCCCTCTATTAATGAT
>sig_3668
GAGCAGATCTCTGGAAAAATGAACAACCAA
>sig_3669
TGTTGTGGGTGCCCCTCCTCGTAGATCTGA
>sig_3670
GCGAATGGCGCGAAATTGTAAACGTTAATA
>sig_3671
CGCCTTTGGTCACTTCCTCCTTGATGTCGT
>sig_3672
ACGGAGGCCAGGCGGTGAAGGGCAATCAGC
>sig_3673
CAGGTCGACCCGGGGTACCACCGGATCCGT
>sig_3674
GGGTTCGAAATCGATGAGCTCGCGAATTTC
>sig_3675
AATCTCCGAGGAAGACTTGAACGGTGCTTA
>sig_3676
ATCTGGATCCTCCCATGGTTAATTTCTCCT
>sig_3677
ATGATCCCCCTGCTCGAGCCGGGCCCGAGT
>sig_3678
CTTATATAGACCTCCCACCGTACATGCCTA
>sig_3679
TATCAACAAGCTGGGGATCCATATGACGTC
>sig_3680
GACTTGAACGGTAGCGCTGTTATCACAAGT
>sig_3681
GACGGCGTCTTTGTTCACGTTGTCCTGGAC
>sig_3682
CGCTACGTAGAATTCCCATATGCGCTCCCT
>sig_3683
ATAGAATACTCAAGCTCCTCTCAGGCGCCG
>sig_3684
TTAAGAAGGAGATATACATAATGTCAGTTG
>sig_3685
AACAAAAGTAGAACAACTGTTCACCGTTAA
>sig_3686
GATCCCAGGTTGTTGTACAGAATGCTGGTC
>sig_3687
TTTATAAGGAGGATTAATTAATATGGGGGA
>sig_3688
TCGACGAATTCACCATGGTGAGCAAGCAGA
>sig_3689
GTCCACTCGGATGGCTAAGGGAGAGCTCGG
>sig_3690
TTGTAATACGACTTCGAATAGGGCGAATTG
>sig_3691
CCGATTCATTAATGCAGCCCGGGAGATCTG
>sig_3692
GTCATCACCGAAACGCGCGAGGCAGCCAGT
>sig_3693
GTACAAAGTGGTTGATAACAGCCATCATCA
>sig_3694
TTTTCTAAGAATTCTCATGTTTGACAGCTT
>sig_3695
GTGAATTCCTCGTTTCGAAATAGTTGTTCA
>sig_3696
ATGATCCCCCTGCTCGAGCCGGGCCCCTTA
>sig_3697
TGATAATAATGGTTTCTTAGCTCTAGAAAT
>sig_3698
TGATTACGCCAAGCTTGCATGCAGGCCTCT
>sig_3699
CTTCTGTTCATATGGGTGAGGGCTGTATAC
>sig_3700
GAATAAGCCGAATTCGAGCTCGGTACCCGG
>sig_3701
AGCTTAATAAGCTTAATTAGCTGAGCTTGG
>sig_3702
TAATCTCATGAGCGGATACATATTTGAATG
>sig_3703
GCTTCCTCTTTATCTTTATTAACATTTGAG
>sig_3704
TGTGATAACAGCCTTGTCATCGTCATCCTT
>sig_3705
TGTCAACACTAGGCGCCGGTCACGTGCAGG
>sig_3706
AGCCGTAGCCACTGTCTGTCCTGAATTCTT
>sig_3707
ACCCTCCTGGCCGGCCTGGCCACTAGTGGA
>sig_3708
TGGAATTCGGATCCCGGGGATGGGGAGTAA
>sig_3709
TATAAGGAGGATTAATTAATATGGGGGACC
>sig_3710
CTTTGACCCATTTTAGCTTCCTTAGCTCCT
>sig_3711
CTATCGATTCGCGAGCGGCCAATTCACTGG
>sig_3712
CGGCGACCAACAGATGCACGACGTTCGAGG
>sig_3713
TTTCTAGGCACCAATAACTGCCTTAAAAAA
>sig_3714
GTCCCCGTGACTGTCGGCCAAGACCAGGCT
>sig_3715
ATCTGTTGGTCGCCGTGCTTCCGTTCTCGA
>sig_3716
AAGTTATGGCGGCCGCGATGTTGATGAAAG
>sig_3717
GATCTTCTAGGAAGCTTTCTAGGGTACCTC
>sig_3718
TGCATCTAGATTAATCGGATCCCGGGCCCG
>sig_3719
TGGCGCAGGGGATCAACTCCTTCGTCGGTG
>sig_3720
CCGCCCGGGCCGATCGCGATTAATTAACGG
>sig_3721
CTGACAATCGATGCGAATTGGCCGCGGCGT
>sig_3722
TCGACTCGCGAGCTAGCCATGGTTATATCT
>sig_3723
ACTTTTTACAGTCGGTTTTCTAAAACGATA
>sig_3724
TCCATGCTAGCTGCAGCTCTGGCCCGTGTC
>sig_3725
ATAATGACCCGGGCTGCAGGAATTCGATAT
>sig_3726
AACAGCTCATTTCAGAATATTTGCCAGAAT
>sig_3727
GCCCTTTCGTCTTCAAGAATTCCTCGAGGC
>sig_3728
ATCTGTGCAGTGCACACCTGGCTGCTGATG
>sig_3729
CCCTCTTCCTGCCCGACCTTGGCGCGCGCT
>sig_3730
CATCACCAGAACCAGATCCACGCGGAACCA
>sig_3731
GAAAGAACATGTTAAGGTATACTTTCCGCT
>sig_3732
GGCCTATGCGGCCGCAGTAAAGGAGAAGAA
>sig_3733
CCGTCCTGTGGATCCCGGAAATTAATACGA
>sig_3734
CCGTTACTCTAGTTAACCATCAGTACTTGG
>sig_3735
GGTTAAATAAAATAAAAAAGTGTCAATCAC
>sig_3736
ATCTGTGCATTTAAAATGGAATTAACATTT
>sig_3737
GGGACACCATGGTATATCTCCTTCTTAAAG
>sig_3738
TATGTTGCATTTTAGTTGTGCAATTAAGCA
>sig_3739
CTAAGGTCACTTACAAACGGAATGTTGATA
>sig_3740
GACCACTTTTAATAATATCTAAAATACAAA
>sig_3741
CTAGAAACTCGGTACCTATCGATAGAGAAA
>sig_3742
CGCTTATTATACTTATTCAGGCGTAGCACC
>sig_3743
CCTTGGCACCCCTGGTGCATCAGAAGATAA
>sig_3744
AAGCAAAACATGTACTACTTGGTTTATAAA
>sig_3745
TTCACCAAGGGCGAGCTCAATTCGAAGCTT
>sig_3746
CACGGGTGCCGGTGGGTCGACTAGTTCATC
>sig_3747
CGCCAGCGGAATTCGAGCTCGGTACCCGGG
>sig_3748
AGCTGTATTGAACCTGGGAGTGGACACCTG
>sig_3749
TTTTGTACAAACTTGTGATGTACAGCTCGT
>sig_3750
GTTTCTTAGACGTCCAGCTTATCGATGATA
>sig_3751
TCCGTCGACCTGCAGCCAAGCTTATCGATG
>sig_3752
CAATGTATCTTATCATGTCTGTTCATGAAG
>sig_3753
CTTGCATCCCTGCAGGTCGACTCTAGAGGA
>sig_3754
CGAAAATCAAGCTTAAGATCTGATCTGCCA
>sig_3755
ATATTATGCACCATCACCATCACCATATGA
>sig_3756
TGATGGTGCGCTGCAGGTGTGCCACCTGAC
>sig_3757
CAGCCTGAATGGCGAATGGNAATTCCAGAC
>sig_3758
AACAAAATATTTTGTTAAAATTCGCGTTAA
>sig_3759
TCCGTCGACCTGCAGCCAAGCTTATCGATT
>sig_3760
TAAATAGAGCGCTTCGTCTACGGAGCGACA
>sig_3761
CCCTCGCAAGCTCGGGCAAATCGCTGAATC
>sig_3762
TTAACGTGTTTTTTGATTTAAAAAAAACGA
>sig_3763
TGCCCAACGACCCCCCATTCAAGAACAGCA
>sig_3764
CCCCCATATGCATTTTTTTCCTCCTTATAA
>sig_3765
TCCGTCGACCTGCAGCCAAGCTTTCGCGAG
>sig_3766
TCAGTGGAACGAAATCGATGAGCTCGCACG
>sig_3767
CTGGCGTGCCGTCATCCGAGTATTAGATCT
>sig_3768
TTATATAACAACTTAAATTACACTAAGTTA
>sig_3769
TCCGTCGCGAGATTTTCAGGAGCTAAGGAA
>sig_3770
TTTGTGTCAAATGGCAAACTAGAGTGGTCG
>sig_3771
TTGTACAAACTTGTGATAACAGCGCTACCG
>sig_3772
CCAAGGCTACGGCCTCGGCCTCTAGGTGGC
>sig_3773
ATCTCCTTCGAAGCCTGCTTTTTTGTACAA
>sig_3774
ATAACTAATTTTATGTTTGGTGCAATTCAT
>sig_3775
TGATGGTGATGGTGATGGCCCATATGCGCT
>sig_3776
AGCCCTTATTGGAATTCGGATCCCGGGGAT
>sig_3777
TGGGTGATTCATGGCTTCCTTATAAACAGA
>sig_3778
GATCCCGGGCTAAGTCAGCGACGCTGAGAG
>sig_3779
GTTGGTCTGGTGTCAAAAATAATAATAAAG
>sig_3780
GACAAGAGTCCGGATCCCAATTGGGAGCTC
>sig_3781
CACGGCCGGCTGGGCCACGTGAATTCAGCT
>sig_3782
AGCGTCGACATATGATTGACATGCTAGTTT
>sig_3783
GCATTGTCTAGAGCGGCCGCCACCGCGGTG
>sig_3784
TACTTGTTGATAAAAAAACTACATACAAAT
>sig_3785
CGTCCCATGGCCATTCGAATTCACTGGCCG
>sig_3786
AAAGTGCCACCTGCATCGATGAATTGATCC
>sig_3787
TCGCCATGTATATCCTCAAAGCGGGGGGGA
>sig_3788
GATCGATTATGCCCCAATAACCACATGTAG
>sig_3789
CTTATGACGAACAAAACAGTAATAACGAAG
>sig_3790
AAGTACATGAACAATCCACTAGAGAGGGCT
>sig_3791
TGTTGCCATTGCGTACAGCATCGTGGTGTC
>sig_3792
TTTTTCAATGTGAACCATCACCCTAATCAA
>sig_3793
AACAGACCATGGGAATTCGAGCTCGGTACC
>sig_3794
CGAGCTCGAATTCCGGGGGATCTCAATCTG
>sig_3795
GCTAGAGGCCCTTAAGGCCTTACTAGTGGA
>sig_3796
ACCACCTTTACCACGACCAGACATATGTAT
>sig_3797
CGACATCGATTTAAGTACGTCTCTTGCGTT
>sig_3798
GGTTTCGCCACCTCTGACTTGAGCGTCACT
>sig_3799
TCTAGACTTTTGAGCTTAGAGGTTTTTCTT
>sig_3800
TTAACATCATGGAGCTCAAAACAAATGGAC
>sig_3801
GAAAATTCATCGATGATGGTTGAGATGTGT
>sig_3802
GCCTTATCGCGGAATTCGAGCTCGCCCGGG
>sig_3803
CCCCTTCTCGAACCCTCCCGGGGATCGCGA
>sig_3804
AGGAATCCGCCTAGCGCGCGTTAACTCTCG
>sig_3805
CTCAGGATCCACGTGCAGCTTGTCACAGTG
>sig_3806
CCAAGCTTACCATGACCGAGTACAAGCCCA
>sig_3807
AGCAGTCGGACCGCGGTCTGGATCTCCCGG
>sig_3808
TATTCCATGGCGATCGCTTGGTGCTGATGT
>sig_3809
AGCTGTCAAACATGAGAATTCCTCGGGCAG
>sig_3810
ATCGACATGCCCGCCGTGACCGTCGAGAAC
>sig_3811
GGATCCATGGGTCGACCGGCCGCGATCCGC
>sig_3812
TTTTGTTTAACTTTAAGAAGGAGATATAAC
>sig_3813
GCAAGTGGAATTAGCTTGCTCAATCAATCA
>sig_3814
GTCGGGATCCGGCTGCTAACAAAGCCCGAA
>sig_3815
TTTTTTTATCTGAATTAATTCTCGCGAGTC
>sig_3816
GGAATTCAGGATCCCCGGGCTTCCAAATCG
>sig_3817
CTCCATACCTAAGGAGGAATTCATATGACC
>sig_3818
GTTAAGCTTCCCGGGATCGATTCTAGACTC
>sig_3819
GCGTGACACCACGATGCCGCAATGGCAACA
>sig_3820
TGCCACTTCAGTGGCGATTGGTGCCGGTTT
>sig_3821
CTCGCTCGCGGGCGCTGAGGTCTGCCTCGT
>sig_3822
GCCCGAAGCTTACTCCCCATCCCCCTGTTG
>sig_3823
TACAAAAGACTTTCCCTTAAACGAAATAGT
>sig_3824
TAATAAGGAGATATACCATGGGCAGCAGCC
>sig_3825
ATAAATTCCCTTGAAGGAGAGAGGGCTGTA
>sig_3826
AGGAGGAACTATAGATCGAGATCTCGATCC
>sig_3827
GTCGACTTAGTCGGGCGATAAGCTTCGGGC
>sig_3828
AGACAAGCCAGATTTCCCCTCTTTCCAATG
>sig_3829
AAAACCTCTAAGCTCAAAAGTCTAGAAGGC
>sig_3830
ATGCTAAACGCACCGCTACAAATCCTTAAG
>sig_3831
GTAGGGCCCTAGTTAACTATCTAGAGGATC
>sig_3832
GGATAACGCAGGAAAGAACATGGGCAAATA
>sig_3833
GCGAATGATGCATGTTAACAGATCTCGTAC
>sig_3834
GCTCTCCGGACTCAGATCTGTCATGATGAT
>sig_3835
ATTATGTACTATTTGGGCGAGCTCGAATTC
>sig_3836
GTCAATTCGAGCTCGGTACCCCTGTAATCC
>sig_3837
TTTTTTTCAGTCAGATCTCAGTGGTGGTGG
>sig_3838
AGTGTGCTGGAATTCGGCTTAAGCCGAATT
>sig_3839
AGCAGCGGTACCGTCGACCCGACTGGAAAG
>sig_3840
GGTGCTCAACGGGAATCCTGCTCTGCNAGG
>sig_3841
TTCTCGCTGCCCTGCAAGGAGGCGCCGCTC
>sig_3842
TTGTACTGATCCAGTTGCTCAAAAAAATCT
>sig_3843
AGCTTATCATCGCTGATGTCCGGCGGTGCT
>sig_3844
ACGTTACTATGGCGTGCTGCTAGCGCTATA
>sig_3845
CCCTTCTCTACACACATTTTTCTCAGATCT
>sig_3846
CGATGGGCGGCCGCATCGTGACTGACTGAC
>sig_3847
TGAGCAACGGCCAACTCTCGTTAACGCATC
>sig_3848
GAATTCGCCCTTAAGGGCGGATCCTTATCG
>sig_3849
TTAATTCCCTAACTAACTAAAGATTAACTT
>sig_3850
AGCAGCAGCGGTCGGCAGCAGGTATTTCAT
>sig_3851
ACGTCGATGCGGTCGACGAGGCCGGCCTTG
>sig_3852
ATAAAATATTTCTAGAGCTAAGAAACCATT
>sig_3853
TCAGATCTCAGTGGTGGTGGTGGTGGTGCT
>sig_3854
TCATTCGTGCGCTCTAGGATCTCGATCCCG
>sig_3855
AATTCGACCGATGCCCTTGAGAGCCTTCAA
>sig_3856
TCTTTGTGAAGGAAACCTTACTTCTGTGGT
>sig_3857
TGCCCAGGGTCTGGCTGGTCTTCGAAACCT
>sig_3858
CAGGTATTTATTCGCTGTAGTGCCATTTAC
>sig_3859
GCTCGGTACCAAGCTTGGCGTAATCATGGT
>sig_3860
GGACTGACCGTACCCGGGGATCCTCTAGAG
>sig_3861
TAGAAAAGAAAAAGGGATCTTTAATAAGTT
>sig_3862
AAGGATCCAATGATAGATCCCGTCGTTTTA
>sig_3863
CGCAGCCGAACGACCGAGCGCAACGCGTCG
>sig_3864
AGAGGGCGCCCCAGCTGGCAAGGTACCATA
>sig_3865
GTGCATCATCATCATCATCATATCGAAGGT
>sig_3866
CATTAACTTCTATCATCGAGCTCCCATGTG
>sig_3867
TTCAAGAATGTAACACAAAGGAATTCCAAG
>sig_3868
AATGAAGCGAGATTTACAATTTCTGTTGCA
>sig_3869
CTTTACTAAGGAGAATTTATCATGTCCCCT
>sig_3870
CCTGCTGTCCCTGATGGTCGTCATCTACCT
>sig_3871
TCGAGATCTAAGTAAGCTTGCATGCCTGCA
>sig_3872
CGTCCTCGGAGGAGGCCATCAGGATCCCGG
>sig_3873
CAATTGCGGCCGCAATTGTGAGCGCTGGAC
>sig_3874
GGCCAAGAAGGGCGGCAAGATCGCCGTGTA
>sig_3875
TGGTGCCGCGCGGCAGCCATATGGCTAGCA
>sig_3876
GTAAAACGACGGCCAGTGCCAAATCGATGG
>sig_3877
TCCATAGAAGATTCTAGAATGACCGAGTAC
>sig_3878
ATGTGTAGATGCGCGGCCGCGACTCTAGAT
>sig_3879
GAGGAAGTGGATGAGATGATCCGAGAGGCG
>sig_3880
CTCCATGAATCAAGCCACACTGGACACGAA
>sig_3881
CCGGGAGCTCGTGGATCCGAATTCTGTACA
>sig_3882
TGGATGTTAACGCTACTACTATTAGTAGAA
>sig_3883
GCATTGAGCGTCAGCATATCATCAGCGAGC
>sig_3884
GTTATGGTGTTCAATGCTTTTCAAGATACC
>sig_3885
TCGAATTCCCATGGTCTGTTTCCTGTGTGA
>sig_3886
GTTCTCCTGGATCAATTTCTTTTAAGTAAT
>sig_3887
CGGTCGATCATTCAGCCCGGCTCATAAGCC
>sig_3888
CTGCAGGTCGACCCTTAGCGGCCGCTTATT
>sig_3889
AAATCTCATCGTTTCGAAATAGTTGTTCAA
>sig_3890
AAGAATTAATTCCTTCTTAACGCCCCAAGT
>sig_3891
AAAAGTTGCAGATGAGCAAACATATAACCG
>sig_3892
GAACTAGTTTGGACCATTGTACATTTCCCC
>sig_3893
ATAAGTTCTGTATGAGACCACTCTAAAAAT
>sig_3894
ACAACACAGCGTGATCTCACCGAGCTCGAG
>sig_3895
TTTTACAGATGCGGTTGGCAGAAGCTATGA
>sig_3896
TTGACTTGAGGGGGATCCTCATTACCAATG
>sig_3897
GCAAGAGACGTACTTAAATCGATGTCGACG
>sig_3898
CCTCGAGGGGTCGACTCTAGAGGATCCCCC
>sig_3899
TCATCTCCCTGATGAAGAAAAGGGGCGACA
>sig_3900
CCCTGCAAGCCTCGTCGTCCTGGCCGGACC
>sig_3901
CATGAGACAATAACCCTGATAAATGCCTTG
>sig_3902
TGATACGAAACGAAGCATTGGGATCCATAT
>sig_3903
TTGTCTGCAACGGGTTGGCAAATGTGATTT
>sig_3904
GGTGCACTTGAAGTCCTCTTTCAGGGACCC
>sig_3905
CATGCATCATCATCATCATCATGGCCATCA
>sig_3906
GTCGACCTGCAGCCAATTGGCGTAATCATG
>sig_3907
TTTATGCAAACCAATTTTAACTTATATACG
>sig_3908
AAAGCGGCAAAGCTTTCTTTGAACCAAAAT
>sig_3909
CTCATCCGCCAAAACAGCCAAGCTTGGTAC
>sig_3910
CCACGCCATGCCCTGGTCGATCATGGCCGC
>sig_3911
ATGGCGAAACTAGTATGGACCCCGAAGAGG
>sig_3912
AAATTTCAACAAAAAGCGTACTTTTACATA
>sig_3913
ATTCACTGGCTGCCTCGCGCGTTTCGGTGA
>sig_3914
CCTGGACGCGCCCTGTAGCGGCGCATTAAG
>sig_3915
AAAAGTTTTCTTTATCAAATATTTTAAATC
>sig_3916
CACCCGGGGATCCTCTAGATCGAACCACTT
>sig_3917
GGAATGCCAAGCTTACTTAGATCTCGAGCT
>sig_3918
CCCGCGTGGCGACGAGGGCGGCGCGGGCCA
>sig_3919
TAGTATAGGGGACATGCTCATTCTAGAGTC
>sig_3920
TTCTCCTTTGCTAGCCATTCTAGATCGAAC
>sig_3921
AGTTAGCGATGAGGCAGGGTTGATCGCCAC
>sig_3922
TACGACTCACTATAGGGAATTCGAGCTCGG
>sig_3923
ACCAGCCTCGGCCAGAGCGGCGCCTCCTTG
>sig_3924
CATGAGAACTTATACTTTCGACCAGGTAGA
>sig_3925
CAAATGGGTCGCGGATCCGGCTGCTAACAA
>sig_3926
GGCGAATTGGGTACCAAATTGTAAGCGTTA
>sig_3927
GACGTACTTAAATCGATGTCGACGTAGTTA
>sig_3928
CTAGATATCGGATCCCGGGCCCGTCGACCT
>sig_3929
TATTGGGCGCGTTAACGCGCTCTTCCGCTT
>sig_3930
ACTATAGAATACATAGGATCCTAAGCTTCC
>sig_3931
TCCGCCCACAGGCCACGATGCGTCCGGCGT
>sig_3932
AGCTTTCTAGAGTCGACGGATCCCCTGACA
>sig_3933
CGAGCTCGAATTCCCGGGATCCGTATTTAT
>sig_3934
GAATTGCCCTTAAGGGCAATTCCTTCTTAA
>sig_3935
GCACCTGCGGTGCTGCAGCTGAGGCATGTG
>sig_3936
AACTATACAAGTCCGGATCTAGATAACTGA
>sig_3937
TGAAGGCCAATTCGTAATCATGGTCATAGC
>sig_3938
ATCGAATTCGATGATAAGCTGTCAAACATG
>sig_3939
AATTCGAGCTCGGTACCCATCACAAGTTTG
>sig_3940
TGCAAATACGGCATCAGTTACCGTGAGCCG
>sig_3941
TCTCGCGCAGAGAGTCAGTGGGCTGATCAT
>sig_3942
TCGGCCTCGAGGCCTCGAGGAATTCTTGAA
>sig_3943
CCATGGTCTGTTTCCTCAGTCGCTGACAAG
>sig_3944
CTCGCCAACCAGTGGTCTTCTCGTCCATCC
>sig_3945
CACGGCCGGCTGGGCCACGTGAATTCATCG
>sig_3946
GGTATCGATAAGCTTAAGAATTCCAATACT
>sig_3947
TGCCAAGCTTGCATGCCTGCAGGCTCTAAT
>sig_3948
CAGGCGCCGAATAAATACCTGTGACGGAAG
>sig_3949
TAAGGATTTTTTTTATCTGAATTCTAGCCA
>sig_3950
AGTCTAGAGTCGACTGGGCCGAGGCGGCCG
>sig_3951
CGGATCCCGGGGAATTCGGGCAATAAGGGC
>sig_3952
TGATCGATCAGCTGAATTCCCGTTTATCAT
>sig_3953
CGGCGTTATTAATATCAAGTTGTATTAATA
>sig_3954
GAATGTCGACTAATGCTTGAAACCCAGGAC
>sig_3955
GTACCTCTCGATTTATGGTCAAGAAACCAC
>sig_3956
GACGGATCCCAAGCTTAGCGCTGGGTCTTG
>sig_3957
AGCTAACTTACATTAATGCGTGGTTCACTG
>sig_3958
CCATTTTAAATGCACAGATGTTTTTATTTC
>sig_3959
GATACCGTCGACCTCGAGGTCAACAACAAC
>sig_3960
CGCACGGTGTGAAATACCGCACAGATGCGT
>sig_3961
CCGGCGCTCAGCTGGAATTCAGATCTGTTT
>sig_3962
CAATCAGCTGTTGCCCGTCTCGCTGGTGAA
>sig_3963
GTGACTGGAAAACCCTGGCGTTACCCAACT
>sig_3964
GAGGTTGATTGTCGACGCGGCCGCGGATCC
>sig_3965
GCTGCAGGCATGCAAGCTTGTATTCTATAG
>sig_3966
AATTAATAGACTGAATGGAGGCGGATAAAG
>sig_3967
GATCCGGTACCGTCGACGCGGCCGCATTTA
>sig_3968
GAACACGGGGGACTCTAATTCGCGGCCGCA
>sig_3969
GGGGGCCCGGTACGTACCCGGGGATCATCG
>sig_3970
AGAGCCACCACCCTCCTGGCCGGCCTGGCC
>sig_3971
TCCTCGACGGATCCTTATCACTTTCCAAGT
>sig_3972
TGAATTCCCCGGATCCGTCGACCTGCAGGG
>sig_3973
TCTGGGTCGACTCTAGGCCTAAATGGCCAT
>sig_3974
TTTCTAGCCGCGGTCTAGGGTACCTCTAGG
>sig_3975
CCGGAAGTTGAACTGCAAGGTCTGGAAGCG
>sig_3976
GGAATCAAAAATTATTGAATTTGATCAGGT
>sig_3977
TCGATGTGGCGTAATCATGGTCATAGCTGT
>sig_3978
AGAGCCATAAGGGATCCCCCTCAAGTCAAA
>sig_3979
CCCCGGATCCGTCGACCTGCAGGGGGGGGG
>sig_3980
TGAATTCCCCGGATCCGTCGACCTGCAGGT
>sig_3981
GAATTCCTAGACCGCGGCTAGAGGTACCCT
>sig_3982
TCAAAACTTCATTTTTAATTTTTGCGGCCA
>sig_3983
GAAATCCATTATGTACTATTTGGGGCCCAG
>sig_3984
CTGAACGGGGGGTTCGTGCACTGAAACGCG
>sig_3985
AGCTCGAATTGACGCGTCAATTCCCCGGAT
>sig_3986
CTGACGTATCGATGCGGCCGCTTAATTAAT
>sig_3987
CTGCCATCATCACCATCACCACTAAATCGA
>sig_3988
TTTGTAGTCCTTGTCATCATCGTCCTTATA
>sig_3989
TGACGCCATTAGCGTACATCGAATAAATAC
>sig_3990
GATGGTGATGGTGCATAATATTAACCTCCT
>sig_3991
GAGGATCCGAATTCCGGTACCTTGTCATCG
>sig_3992
ATAATACCAATAACCATAGCAATCGCAAAC
>sig_3993
CGTCTTCAAGAATTCCCCTGGCACGACAGG
>sig_3994
TGCATGCCTGCACCCCCCCCCCCCCAAAAA
>sig_3995
ATCGACTAGTCGATCCTCTAGCCTCGAGGC
>sig_3996
GCCGGAAGCATAAAGTGTAAAGAATTCGGC
>sig_3997
CCATCTAGAATTATTCCATTGAGTAAGTTT
>sig_3998
CCATATATAGGGCCCGGGGTTATAATTACC
>sig_3999
TAACGATTATGCCGATAACTAGTGTTTTCT
>sig_4000
TTATCATGTCTGGATCCAATTCTAGAGTCG
>sig_4001
CTCGCGAAGGCGGGCCGCAAGCTCTTAGCG
>sig_4002
GGGATCAACTCCTTCGTCGGTGTCGTCGCC
>sig_4003
GTCATCACCGAAACGCGCGAGGCAGCGATG
>sig_4004
ACCGGGCCCAAAGTCGACGGATCCCATATA
>sig_4005
TGCCCATGTTCTTTCCTGCGTTATCCCCTG
>sig_4006
AGCCAGATCCCCGGGCGAGCTCGAATTCGT
>sig_4007
TCCGAATTCTAGCGTCCATAAGCATTCTTT
>sig_4008
GTTTCTGCTCGAGGTTGAAAATCTCCAAAA
>sig_4009
GCTATACGTAACCGCGTTTCAGAATTTCTG
>sig_4010
AATCATACTACCTTATGAGCTCCCTGTGAG
>sig_4011
GTTGGTCTGGTGTCAGGGGATCCGTCGACT
>sig_4012
GACACTTGGCCAGAGGGGATTCTTCCTGTT
>sig_4013
ACGTCCTCGGAGGAGGCCATCAGGATCCCG
>sig_4014
TCGTCCACAGTTCGCGGGATCCTCTAGAGT
>sig_4015
GATGTGAGATCTTGAATTCGCCGTGATGGT
>sig_4016
TCCCCCTGCTCGAGCCGGGCCCGAGTAAAA
>sig_4017
CCAGCCCGACGCTAATGAGCGGGCTTTTTT
>sig_4018
CTCACAATTCTAGTTCCGGACAGCTGCAGG
>sig_4019
GGGTGGATCCCCGGGAATTCGTAATCATGG
>sig_4020
ATGGCGTTTCGACTGTCTCTTATACACATC
>sig_4021
GTGCTGTAGTGCCATTTACCCCCATTCACT
>sig_4022
AACGCGCGAGGCAGCTGGCTGACATTTTCG
>sig_4023
TATGTTCTTGTGAACTCTCTTCGGAATTCC
>sig_4024
GCTCCACCGCGGTGGCGGCCGCTCTAGCCC
>sig_4025
TCTGGTTCCGCGTGGATCCCCGGGAATTCT
>sig_4026
TGCGCAGCCTGAATGGCGAATGGCTGACGC
>sig_4027
AGCCGCCATCCGGGCATGCATGGCCGCCAG
>sig_4028
TAGTCAGATCCACGCGGAACCAGAAGTGCC
>sig_4029
GGTACCTTGCCAGCTGGGGCGCCCTCTGGT
>sig_4030
CGCGCCCCTCGAGCTAGAGAATTCCTAGAG
>sig_4031
GGAGGGGCACCCACAACAAGGACAGATCTT
>sig_4032
TTGCGTATTGGGCGCTAGCGGAGTGTATAT
>sig_4033
CGTCTTCAAGAATTCCCGGGAAAGTCAGGC
>sig_4034
TGAGCGTCAGACCCCGTAGAGTTATTGGTC
>sig_4035
CTTCTTCACGAGGCAGACCTCAGCGCTCAA
>sig_4036
TAAGTGCGGCCGCGGTACCGGGCCCGTCGA
>sig_4037
TCTTTCCTGGTACCGAGCTCGATGCTTGTA
>sig_4038
TGGTACCGAATTCCATGGTCCGACCCTACC
>sig_4039
CAGATCTGGATAACTTCGTATAGCATACAT
>sig_4040
CAGGGCCTTGAAGAATACCGCGCGCCAAGT
>sig_4041
GTCATCGTCATCCCCGAGGTTGTTGTTATT
>sig_4042
CGGCTCGTATAATGCGCGGAATAGCTTGGG
>sig_4043
CTCCAAAAATCGATACGACCGAAAACCTGT
>sig_4044
CAGCACGTGTTTTTCGGATTGCTGGGAGCG
>sig_4045
ACTGTCCTTCACTATCGCTTTGATCCCAGG
>sig_4046
TGATCCGCGTTGCTGGCGTTTTTCCATAGG
>sig_4047
AATTAATTCGAGCTCGCCAATTCTCATGTT
>sig_4048
TGGAGTTGTCACTGGCAGATTTACCTATGA
>sig_4049
AATTGCTCTAGCATTCGCCATTCAGGCTGC
>sig_4050
CAGTTGGGTGGTTCAACAAAATAGCCGCTC
>sig_4051
ATGGTGGTTCGCGTTGCGCGAGAAGATTGT
>sig_4052
AGCTGAATTCATAACTTCGTATAGCATACA
>sig_4053
CAGGTCGACGGATCCCCGGAATTCTCATGT
>sig_4054
GGAATAAGCCGAATTCGAGCTCGGTACCCG
>sig_4055
TCGAATTCGGATCCACAGATATCCCATGGC
>sig_4056
CGCCCGGGCGCGCCGAATTCGATCATTAAA
>sig_4057
TGATTGGATCCCGGGTAATTAATTGAATTA
>sig_4058
GATCGATGAAAAGAGAAGATGGAAAAAGAA
>sig_4059
GCGGCCGGCCTAGGGACCGCGGTTAACATC
>sig_4060
AGAATTCGGATCCGTGGTCTCATACAGAAC
>sig_4061
CCTCGAGCAGCTGAAGCTTGAATTCATCGA
>sig_4062
ATGATTACGCCAAGCTTGGCTCGACGGATC
>sig_4063
TCACATGTAACTTGAATTTCATGGTGGATC
>sig_4064
ACAACGGTTTCCCTCTAGATAACGAGGCGC
>sig_4065
ATGGTGCAGATCTCGACCCGTGCTATAATT
>sig_4066
CATGGGCCCCCCCTCGACATGAGTAAACTT
>sig_4067
ATTTCCGCGCAGACGATGTCGAGCTGGATA
>sig_4068
AGGAGGAGGAGGTTACAACACTCCGGGCAC
>sig_4069
GAGCGCAGATACCAAATACTGTTTTCTAGT
>sig_4070
AACGCTTACAATTTACGCGCGCGTTGACAT
>sig_4071
GGCGGGATCCCCCGGGCTGCAGGAATTCGA
>sig_4072
TCAACAGTTTAGGACGTTGCCCTGGTTTCT
>sig_4073
TGGCCGCGGGATTAATCACTAGTGCGGCCG
>sig_4074
CAGTTTTTATGATGGCCAGATGATTAATTC
>sig_4075
GATCTGAAAGCCCTTGTGCAACATTATTCA
>sig_4076
TACACGGGAATTCGAGCTCGGTACCCGGGG
>sig_4077
TTGGTGGAGCTCCAATTCGCCCTATAGTGA
>sig_4078
CGGCCGCGGGGGCCCACTAGTGCTAGCTTG
>sig_4079
AATTTCCGTCAATATTTACCTTCCCTTCCT
>sig_4080
TCTTTAAGAGTCCACTATTAAAGAACGTGG
>sig_4081
CCTGAGCCCCTCACCCTGAGATGGGAGCCT
>sig_4082
GTTATCCGCTCACAAAGCAAATAATTTTTT
>sig_4083
GGATCCCCGAGATGCGCCGCGTGCGGCTGC
>sig_4084
GCCCCGGGGATCCTCTAGAGTCGACCTGCA
>sig_4085
TAACCTGCGAAGGGCCTTATCGGGAATTCG
>sig_4086
CAGCTCCCCTAAGGGAAGCCAGGCCAGAAT
>sig_4087
TGCATGCCTGCAGCTGTCCGGAACTAGAAT
>sig_4088
GGTCATGGAGAGCTCTTAGAAAAACTCATC
>sig_4089
GGCGAATGATGCATGTTAACAGATCTCGTA
>sig_4090
TTTCACACAGGAAACAGCGACTGCACGGTG
>sig_4091
TCACGATGAATTCCCGGGGATCCAACAGAT
>sig_4092
CTTTGAACCAAGGTAAGTGGGTTGGAGGAC
>sig_4093
TTAAGGGCGGATCCTTATCGTCATCGTCGT
>sig_4094
CTTATTGGAATTCGGATCCCGGGGATGGGG
>sig_4095
CATATGGATCCCCAGCTTGTTGATACACTA
>sig_4096
GATCTAGAGTGATGGTGATGGTGATGGTAG
>sig_4097
ACAGTGCCGAAGCGACACCCGAAAGATAGA
>sig_4098
CGTAAGGAAATCCATTGTACTGCCGGACCA
>sig_4099
CCGGATATTTATAGGTTTTTTTATTACAAA
>sig_4100
TGACTATAATGATAAAAAAATCGGATTTTT
>sig_4101
CGGGGATCCTGAATTCCTGCAGACTAGTAA
>sig_4102
CACGGCCGGCTGGGCCACGTGAATTCCTGC
>sig_4103
GGAAATTCGAGCTCTAAGCGCTACCGTTCA
>sig_4104
CAAGCGGCCGGAGAACCTGCCCGGATCCGG
>sig_4105
AAAAATATCCCGGGAGCTCGTGGATCCGAA
>sig_4106
GATGAGATAGATCTTGGCAGTCACAGCATG
>sig_4107
GAATTAATTCCTTCTTAACGCCCCAAGTTC
>sig_4108
CCCCGGGCACCAATAACTGCCTTAAAAAAA
>sig_4109
ATTGTTTGTAAAGCGTTATTCGACACCATG
>sig_4110
CTAGAGTCGACCTGCAGCGATGCAAGCTTA
>sig_4111
AGCGCTGGCCGTAATCGAGACCGTGGTCAG
>sig_4112
TCCAACGCGTTGGGAGCTCGAGATCTCGTC
>sig_4113
GTTGAGCTAACGCTGACGCTCACAAATGGC
>sig_4114
TTTGTACAAACTTGTGATAATTCCCAGCTT
>sig_4115
GCGATCGGTACCGTCGACGGATCCCGGGAT
>sig_4116
AAGAGTCCCATGGATATCGGGGATCCGAAT
>sig_4117
GCGTCAGAGAAGGGAGCGGCCATGGGAATT
>sig_4118
TCTGGCTAGAATCTAGATCTGATCTAGAGG
>sig_4119
GTGTGGAATTGTAAGGAGGTTATTTATGCG
>sig_4120
GGCGTTTGTTCGGATCTCCTAGGGAAGTTC
>sig_4121
AGGATGACGACGATAAGTGAAGATCCGAAT
>sig_4122
GGCGAATGGCAAAGTCCAGCAGATAGGGTA
>sig_4123
TGCATTAAACGGCATGCAGGAAAAGGACAA
>sig_4124
TCCTGGAAAACGGGAAAGGTTCCCTTCAGG
>sig_4125
TGTGCTGGAATTCGGCTTCAACAACTTCGT
>sig_4126
ATGGTGATGGCCCATATGCGCTCCCTTCTC
>sig_4127
GGTACCGAGCTCGTAATTAGCTGAGAATTC
>sig_4128
AGTGAATTCGTATTTGTAGAGCTCATCCAT
>sig_4129
TCCTTTAGTGGTACCTTTCTATTCTCACTC
>sig_4130
CTGCAGCTAGCATTAATAAGCTTTAAAGCT
>sig_4131
AGACAATTGCGGATCGGCCCAGCATCGAAT
>sig_4132
TTCTGATCCTCTTCAAAAGGCTACGAATTC
>sig_4133
CAATTCGATCCTGCTGATGAAGCAGAACAA
>sig_4134
CTAGAGGGCCCATGCATGACGTCGGCGCCT
>sig_4135
AAGATGCTTTTTGATAATCTCATGACCAAA
>sig_4136
TCATATTTGACATTGCCATATAGATGAGCT
>sig_4137
ATGGAAGCTTGGGTCTCCCTATAGTGAGTC
>sig_4138
TCCATTTTGGGATCCGCGCCTAACGAACTC
>sig_4139
TAACAGCGACTACAAGGATGACGATGACAA
>sig_4140
GTTTCTTAGCGATTCACAAAAAATAGGCAC
>sig_4141
CAATCAATCACCGGATCCCCGGGAATTCAT
>sig_4142
TGCAGCCCGGGAGATCTGTCGAGAAAAAAA
>sig_4143
AAAAACGGGGAGCTGATCTTTAAAAGAGGA
>sig_4144
CAGCTTATCATCGATAAGCTAGCTTTTGTC
>sig_4145
CCTAGGCGATATCAGTGATCAGATCCAGAC
>sig_4146
CAATGTACCTATAACCAGACCGTTCAGAAA
>sig_4147
CAGCTGTGAATCCTTGTGTACTCTCAAGAC
>sig_4148
GGAAGCTTTTTGCAAAAGCCTAGGCCTCCA
>sig_4149
ATGGACAGTTTTCCCTTTGATATTTAACGG
>sig_4150
TCTAGAGTCGATTTAAATGACTGTTTAAAC
>sig_4151
CTAGAAATTGTAAATAGTAATTGTAATGTT
>sig_4152
AGGAATATGTGATACAGGATATATTCCGCT
>sig_4153
GGCGCGCCGCTAGCGTGGGCGAAGAACTCC
>sig_4154
TGATTACGAATTCATCGATATCTAGATCTC
>sig_4155
GTATTTGAAAAAATTGATAAAAATAGTTGG
>sig_4156
TATTTAAATGAGTATTCTATAGTGTCACCT
>sig_4157
GCATCCGCTTACAGACACTTGAAGACGAAA
>sig_4158
AGCAGACCATTGGTTGCTCTGATGCAGCAG
>sig_4159
AGATCTTAAGGCCTAGGTCTAGAGTCTTTG
>sig_4160
GATCCGTCGACCTGCAGATCTGGGGAATTA
>sig_4161
CGGGGATCTAGATATCGATGAATTCCCGGG
>sig_4162
AAAGCGCCCAATACGCAAACCGCCTCTCCC
>sig_4163
CCGGGTACCGGTCGCCACCATGGCCTCCTC
>sig_4164
GTAACCGCGTTTCAGAATTTCTGCCATTCA
>sig_4165
CCAGGACCCAACGCTGCTCCCTTAACTTAC
>sig_4166
GGACAGCAAATGGGTCGGATCCGAATTCGA
>sig_4167
GCGGCAGCCGTCGTGCATCTGTTCATATGG
>sig_4168
TGATGGTGGTGGGTACCAACACAATGGCGC
>sig_4169
TACGCTTCTTTTTAGGGCCCATGGTGGAGC
>sig_4170
TCGATCCTAGACCGCGGCTAGAAAGCTTCC
>sig_4171
GCCCCTAACGGGTCTGCGGAGGGGGCGGGG
>sig_4172
AACCTCGGGATCGAAGGCAGGCCTGGCCGC
>sig_4173
TCCGTCTATGATCAGATCTCGAGCTCGCGA
>sig_4174
AGTCCGGGACGTCATAGGGATAGCCCGCAT
>sig_4175
GACATCTAGACTTTCCCTCAGCTTAATTAA
>sig_4176
CGTTTCTCGTTCAACTTTTCTATACAAAGT
>sig_4177
GTAATACGACTCACTAGTGGGTCGACCGCA
>sig_4178
ATTTGAGATCTCGATCCCGCGAAATTAATA
>sig_4179
TCACATTCAGCAGCAGCCAGCGGTTCTTGC
>sig_4180
CGTTGCTGGCGCCTATATCGCCGACATCAC
>sig_4181
TCAGGTCTTTCCTTCGAAGGAGATCCGCCT
>sig_4182
ACACAGGAAACAGACCATGGCTGGTGACCA
>sig_4183
AATTCACTAGTGATACCCCATATGTGATCA
>sig_4184
AGGAATATAACTTCGTATAATGTATGCTAT
>sig_4185
GCGCTCACAATTCTAGTCGACGGGATCCAA
>sig_4186
AGTGGCTCAAGAATATGGGCACGATATTCA
>sig_4187
TGAATGGCGAATGGCGGCCTATGCGGCCGC
>sig_4188
GCGTATCACGAGGCCCTTTCGTCTAGGCAT
>sig_4189
ACTGTGGAATGTGTGTCAGTTAGGGTGTGG
>sig_4190
GTCATCACCGAAACGCGCGAGGCAGATCCC
>sig_4191
TATTTCGTCTCGCTCAGGCGCAGTCACGAA
>sig_4192
CGACGATTCTATAGTGTCACCTAAATAGGA
>sig_4193
TTTGTTCTTCCATTTTAGCTTCCTTAGCTC
>sig_4194
ACCGAGCTCGAATTGATCTCGATCCCGCGA
>sig_4195
GCCGCAGATCTCTCTTGCGAGATGATCCCG
>sig_4196
ATACTAGTTTGTTCAGCGGTGGCAGCAGCC
>sig_4197
GTCGACTCTAGACTTAATTAAGGATCCGGC
>sig_4198
CGCGATCCCCGGGAGGGTTCGAGAAGGGGG
>sig_4199
TGAATTCTCTAGAACTAGTAAGCTTATCGT
>sig_4200
TACTCGAATTTTAAAACCATTGTAACGCTA
>sig_4201
AATTCGGGGATGGGGAGTAAGCTTGGCCGG
>sig_4202
CTCGAATTCATTATTTGTAGAGCTCATCCA
>sig_4203
GGACGATCGAATTGGGGATCTTGAAGTTCC
>sig_4204
CAGATCTCCCGCTGGCATTGACCCTGAGTG
>sig_4205
TGCGGCCGCCATGATCATGGATCCCCGACT
>sig_4206
GGGATCCCCGGGAATTCCGGCGATACAGTC
>sig_4207
GTAATATAGATCCTCTAGAGTCGACCTGCA
>sig_4208
GTTCCCTGGTGCTTCCTCGCGATCCCCGGG
>sig_4209
AGGTAAGAGTATAACTCTAAACCTAATAAA
>sig_4210
CAGTTACTGTCGTGCCTCTCGCTTGGGAAC
>sig_4211
GCGTCAGAGAAGGGAGCGGCCATGGGCCAC
>sig_4212
TTTTGCGGCGCGCCCTACCGGGTAGGGGAG
>sig_4213
ATTGTTAGATTTCATTTTAGCTTCCTTAGC
>sig_4214
TTCATCTCTCATGAGAATAAGAACAACCTC
>sig_4215
CCATGGCGGCCGCGAATTCGTAATCATGGT
>sig_4216
AGGAGTCGTGGACTTGAAAGCGAACGACCA
>sig_4217
CCTGCAGCCAAGCTTATCGATGATAAGCTG
>sig_4218
ACGGTGAGGGTGGCCTCGGAACTGCAGCCC
>sig_4219
CTATACAAATAAATGTCCAGACCTGCAGGC
>sig_4220
TGAATTCCCGGGATCCGTATTTATAGGTTT
>sig_4221
CGATTTAAGCGCCTTTCGCCCTTGCCGCAC
>sig_4222
CGTCTCCGCCGACCTCTTTAGCTCCTTGGA
>sig_4223
GATCTGATCTGGGGCCTCGGTACACATGCT
>sig_4224
ATTCGAGCTCTAAGCGCTGTTATCAACCAC
>sig_4225
ATCCCTTATGGCTCTGCACCCGGCTCCATC
>sig_4226
GCACTGAAATCTAGAGTAACGGAATAGCTG
>sig_4227
TTGTGCAGGTCGACGGATCCGGCCAATGCT
>sig_4228
TCCTCTAGATCAGATCTAAGTGATCTCCAA
>sig_4229
CACAAGCGGGCACTGGAGCTTGTTGCCGCT
>sig_4230
TGGTCCAAACTAGTTCGAAGATCTCCGGAG
>sig_4231
TAGACTGCCATGGAATTCGGTTTAAACGGC
>sig_4232
CGATTATTTAAAGCTGCAGGGATCCCACAC
>sig_4233
GCCCGCGGACTCTGGAGATCCATCCAGCAC
>sig_4234
GGACAGCAAATGGGTCGGATCCGGCTGCTA
>sig_4235
TAATTCGAGCTCTAGAGCTGCAGGGCGGCC
>sig_4236
ACAATAACAACAACCTCGGGCCGGGTGCGG
>sig_4237
AAGAGCTACTAGTTCGCGAGTCGACGGCGG
>sig_4238
CTTCAATATGAGTAATTTCAGCTAATTCTT
>sig_4239
CGAGAACGTACTGCCTAACCGCGAAATCAG
>sig_4240
GATCCATGGGTCGACCGGCCGACGCGCTGG
>sig_4241
GCACAGCCATACCACAGCTTCCGATGGCAG
>sig_4242
AACCGTAAAAAGGCCGCGTTGCTGCGTTTT
>sig_4243
TAATTTCGAGCTTGGCGTAATCATGGTCAT
>sig_4244
CTTATCATGTCTGGACGCGTAAATTGTAAG
>sig_4245
AAATCATTTGTCAGATCTTCCTATGCGGTG
>sig_4246
GGATCCAGATCCACGCGGAACCAGCAGGCC
>sig_4247
GGCGCAGCCCTGACCAGGGTATTTGTGATG
>sig_4248
ACGGCGCTAGCTCATTCGCCAAGGGCGTGC
>sig_4249
CATGCGTCCGGCGTAGAGGATCCATACAAC
>sig_4250
CCGGAATGCCAAGCTGGAATTCGAGCTCGG
>sig_4251
CCATGCCATCAAGGTTGCTCTGGCCGCCTC
>sig_4252
CATCTAGAGGGAAGGGCGAATTCTGCAGAT
>sig_4253
CTCGAATTCGTATTCTATAGTGTCACCTAA
>sig_4254
GACGTTGTAAAACGACGGGATCCATATGAC
>sig_4255
CGTCGAAGCTTTAATGCGGTAGTTTATCAC
>sig_4256
ACCACCCGGGGATCCTCTAGAGTCCCCCGT
>sig_4257
ATTACGCCAAGCTTGGCTGCAGGTCGACGG
>sig_4258
TGGTGCTCGAATCACCACTTTGTACAAGAA
>sig_4259
AAAATGCATCATCATCATCATCATGGTGGA
>sig_4260
GCTGGGAGCCCTCCACCGAGATCGTGTACG
>sig_4261
GCCGCCCGGGCATATGTATATCTCCTTGGC
>sig_4262
CATATGGCACATCACCACCACCATCACTCC
>sig_4263
TTTGGTCATGGAGAGCTCGATGCTTGTAAA
>sig_4264
AACACGGGGGACTCTAGAATGAGCGACTAC
>sig_4265
CAGGCTGCGCAACTGTTGGGAGGCGATCGG
>sig_4266
GGCCGGGGTTCGAAATCGATGAGCTCGCGA
>sig_4267
AAGGATCTGATGGCGCAGGGGATCAACTCC
>sig_4268
CGATCCTAGAGAATTCCTAGAAGATCTCCT
>sig_4269
CGGGTGCAGAGCCATAAGGGATCCCCCTCA
>sig_4270
ACTATCAACAGGTTGAACTGCCGCGGTAAT
>sig_4271
AAGGAGGTTATAAAAAATGGATATTAATAC
>sig_4272
AATTAAGTTCGAATGGCTTCCAAGCGCTCA
>sig_4273
TCTAATGGGAAATTATGTGCGGGCCCCCAA
>sig_4274
TATCAACAGGAGTCCAAGCGAGCTCTTATT
>sig_4275
GCGTCAACTTGATATTAATAACACGGGATA
>sig_4276
CAGTACTCCGTCTAGAAACTCGGTACCTAT
>sig_4277
TCTCCTCTCCGGAGACATGGCCGGCCCTTT
>sig_4278
GTAATACAGGGGGTGTTATGAGCCATATTC
>sig_4279
GCCAGTGAATTCCCCACCGAGGCTGTAGCC
>sig_4280
CGTCAGCCATTCGCCATTCAGGCTGCGCAA
>sig_4281
AAGCTTTCTAGAGTCGACGGATCCCCTTTT
>sig_4282
TTTCACACCGCATACGTCAAAGCAACCATA
>sig_4283
ACGAGGCTTGCAGGGATCCTCTACGCCGGA
>sig_4284
TGCTAGCTCGAGATCTAAGTAAGCTTGCAT
>sig_4285
GGTCCGGGATCTCCAGCGATTCCGTCGACA
>sig_4286
TTCGGTCCTCCGCTGTTGAGATCCAGTTCG
>sig_4287
ATGCTCATCCGGAAATTCTCATGATTCCGT
>sig_4288
TGTGGTACTCCAGCAGAGTTTACTTTGCAG
>sig_4289
CTTCGGAATTCAGGATCCGTGGACTTGTTG
>sig_4290
CTATTAATATCAAGTTGGGGGATCGCAGTG
>sig_4291
GGCAGCCATATGGGTACCTCGGATCCGAAT
>sig_4292
CTGCACCAGCAGCTTTAGCTTCTTCAGCTT
>sig_4293
CTTCTAGCATTACGGATTCACTGGCCGTCG
>sig_4294
TCTTGATCAGATCTCACTACGCGGCTGCTC
>sig_4295
AACGACGGCCAGTGCCAAGCTTGCCCTCGT
>sig_4296
TCGATCCCCCCAAGCTTGCATGCCTGCAGG
>sig_4297
AATTCGACGCGTCAATTCGAGCTCCACCGC
>sig_4298
CGAGCTCGAATTCGCGATAAGCGCCTTCGC
>sig_4299
GCTGATAATCATCACCAATTCTTGAAGACG
>sig_4300
TCATAGAATTAGCTTATCGGCCAGCCTCGC
>sig_4301
GGAAATCTCATCGTTTCGAAATAGTTGTTC
>sig_4302
AAATAACGCGTACTAGTCGACTCTAGTGTG
>sig_4303
AATATGCCCATGTTAAGCGCTATTGTTTTA
>sig_4304
AAAAAGTATATTAAAAGAAGAAAGCATTTT
>sig_4305
GAAGATATCGCACGGCTCTCCCCGCTTTGC
>sig_4306
GGCTAGAATTCAGATAAAAAAAATCCTTAG
>sig_4307
GGTTCGTGCGAGCTCATCGATTTCGTTCCA
>sig_4308
AGCTTCTCATCACCATCACCATCACTAATG
>sig_4309
GGGCGTAATTTCTGGAAGGATAATGACCCG
>sig_4310
TAAGCTTCCAGGGGGATGGTTTTTTTAACG
>sig_4311
ATCCCCGGGTACCGAGCTCGGGGGGGGGGG
>sig_4312
CTACGTCGACATCGATAAGCTTCGAATTCC
>sig_4313
GGTCGACGGATCCCTAGAGGATCTGCTGTG
>sig_4314
AAGCTTCCGAATTCGCCCGGGCTGGATCCT
>sig_4315
ATCGAATTGTGAATTCACCCGGGATGCATT
>sig_4316
CATCCTCGAGATCTAAGCTTGGATCCGCGG
>sig_4317
TCGAAGGTCGTGGGATCCCCGGGAATTCAT
>sig_4318
CCTGGTCGGCTGGATCCCTGAATGGCGAAT
>sig_4319
TTCCCCACTAGTAATAATTTTCTTTAACTT
>sig_4320
TAATAAGCGGATGAATGGCAGAAAGGCCAG
>sig_4321
GTACAAAGTGGTCATGGCTTCGAAAGTTTA
>sig_4322
TGGAATTCGCCCTTAAGGGCGAATTCTGCA
>sig_4323
CCGATTATGTCTTTTGCGCAGTCGGCTTAA
>sig_4324
AATTCATTGGAAAGAGGGGAAATCTGGCTT
>sig_4325
AAATATCCCGAATGTGCAGTTAACGAATTT
>sig_4326
CACAACGCCGCGGCCAATTCGATCCATTGC
>sig_4327
CGTGCAGGGTCGCTCGGTGTTCGAGGCCAC
>sig_4328
TAGCCTGAACTCGGTGACGGAAGCGAATCA
>sig_4329
TCTCTCTACAAATCTATCTCTCTCGAAGAT
>sig_4330
GAATTCAGCTGATCGATCAAAATATAACAT
>sig_4331
TATGGATATCGGATCCCCGGGTACCGAGCT
>sig_4332
AAACTCATCAATGTATCTTATGATGTCTGG
>sig_4333
GCGACTGCACGGTGCACCAATGCTTCTGGC
>sig_4334
GGCGTCAGAGAAGGGAGCGCATATGGGCCA
>sig_4335
TACAGACTAGTGTTTAAACGAATTCCCTTA
>sig_4336
CCTGGTCGGCTGGATCAATTCGTGTATAAC
>sig_4337
ATGACCATGATTACGAATTCCCCGGATCTG
>sig_4338
CAGCGGATCCACAGGACGGGTGTGGTCGCC
>sig_4339
CCCGGGTCTAGAGGATCCCAATTGTTAATT
>sig_4340
CACCGCATACATGTGAGCAAAAGGCCAGCA
>sig_4341
CGAGCTCGAATTAGCCCGCTTAATGAGCGG
>sig_4342
GTTTATTGATAAATTACAAGCAGATTGGAA
>sig_4343
TCGAAAAATAACACTAAGTGATTAACCTCA
>sig_4344
CGACTCTAGAGGATCCCCCGATTATTTTGG
>sig_4345
CGCGGCCGCTGTATTCTATAGTGTCACCTA
>sig_4346
GTTACTCACCACTGCGATCCCCTATTAATA
>sig_4347
AAACGTTGAACCTTACGAGCAACTGGGTCT
>sig_4348
GGGCAATTTTTTCTTTAATGTAGGACTGTT
>sig_4349
GGATCCCCGGGCGAGCTCGAATTCGCGATA
>sig_4350
GTGAGCGGATAACAATTCCCCTCTAGGATC
>sig_4351
TTTCATTAGTCCATTACCTGGTACTAAGTT
>sig_4352
ACGCGTCTTAAGGCGGCCGCGGTACCCGGC
>sig_4353
TGCTGATTGATTGACCGGATCCTCTACGCC
>sig_4354
GCTTTTCAGAAAGTCTCCTGGAGAAGGTGG
>sig_4355
CTTAACGCCGGCACAGGAGGCCGCACGCAC
>sig_4356
TAAGGAATTCTTGAAGACGAAAGGGCCTCG
>sig_4357
GGGCAGTGAGGGCGGCGACCTGGTGGGCGA
>sig_4358
TGGTACCGAGCTCGCGAATTTCTGCCATTC
>sig_4359
CCAGTAGAAACAGACGAAGAAGCTAGAGGT
>sig_4360
TTTTGCGGACTCTAGATAGATCTCTGCTCG
>sig_4361
AAGGGCGGATCCGCAAGCTTGTCATCGTCA
>sig_4362
CAGGCATGCAAGCTTCAGCTGCTCGAGTTC
>sig_4363
AAGCTAGAGGCCCTTAAGGCCTTACTAGTG
>sig_4364
GTCAGGTTGATGTGCTCCCAGCGCGGACGT
>sig_4365
TTAAGTACATCGCAAAGTCTCCGCAGAATT
>sig_4366
ATTTAAATGACTGTTTAAACCTGCAGGCAT
>sig_4367
TAANCTTTTGCCATTCTCACCGGATTCAGT
>sig_4368
AGTCGACCTGCAGGCATGCAAGCTTACGGT
>sig_4369
GTACCGAGCTCGAGATCTGAGCTTGGCATT
>sig_4370
CGTCTAGATCTGAATTCAGCTGTACAATTG
>sig_4371
ATAACGGATCTGGCAAAATATCTGAAATGA
>sig_4372
CCCCTTTTAAAGGGCAAAAGTGAGTATGGT
>sig_4373
CTTTAATAGTCGTTTCCGCTCATATGGTGC
>sig_4374
CGCTCATGCTAGAAATATTTTATCTGATTA
>sig_4375
AATGAAAGCAACTAACATAAAAGCAGGTAC
>sig_4376
GCTGGCCTTTTGCTCACATGTTGGATCTGC
>sig_4377
GTAGGTGCAGGGAAGGGGAGGTCTGGGGAG
>sig_4378
TTCTACGTAGGATCCTTCGAATAATTAGTT
>sig_4379
TTAAAGCTTATCGATTCTAGACTCGAGAGC
>sig_4380
CTGGACCTACACCGCAGGCCAGCGTATCCA
>sig_4381
TCTAAACTCTGTATAAAAAGTTTCCAGCTA
>sig_4382
ATGAATTCAGCTGCAGGATCCTAGTAAGCT
>sig_4383
TCGAGGAATTCGAGCTCGGTACCCGGGGAT
>sig_4384
TCGGAGGAGGACCTGTAAATACCCAGGTCG
>sig_4385
AGCCGGATCCTCGAGCATATGGCTGCCGCG
>sig_4386
TGCGCGGCTAGAACCTGCGCCATCGAAGCG
>sig_4387
TCATCACCGAAACGCGCGAGGCAGATCCCG
>sig_4388
TACATACATACTAGAATTAGGCCTTCTAGT
>sig_4389
ATCGGATCTGGTTCCGCGTTCTAGATCAAC
>sig_4390
GAGCTGATCAGATCTTTAAAAGAGGATATT
>sig_4391
ATCGCAGTACTGTTGTATTCATTAAGCATC
>sig_4392
ACGGGATGGGCGATCAGCCCGAAAGCTACC
>sig_4393
CCCGGGTACCGAGCTCGAATTCCCTATAGT
>sig_4394
TTGAACTGATGCATCAATTGGCCGGCCCGG
>sig_4395
TGGTTGAGTACTTTTTCATTCGTTAAAAAG
>sig_4396
TACATCTCCTTCTTAAAGTTAAACAAAATT
>sig_4397
TATAGAATACAAGCTTGCATGCAAGCTAGC
>sig_4398
AGCGTAGGCCTCTGGCTTGAAGGCGGCCAG
>sig_4399
TTGAAGACGACGGCATGGCTGTTCTGGCGA
>sig_4400
ACCGCCGGTTCTCCAGCAGAGGACAACTAC
>sig_4401
TGTTATCCCTACCCGGGATTACCCTGTTAT
>sig_4402
AAGTTTACAAGCAAGGCGTCTTGATAAGAC
>sig_4403
TACCGAGCTCTATAGTGAGTCGTATTAATT
>sig_4404
TAAACCCTTGCATATGATATCGATGTACAG
>sig_4405
ACTCTGAGGAAGCCAGGACAGACAGGCCCA
>sig_4406
GCGGCCGCCATGGCCTCTAGAGCCGATCGT
>sig_4407
CCGGAAAAAAGAAGACTCTGCGCGGAAAAA
>sig_4408
GCAGACAAGGTATAGGGCGGCGCCTCGAGG
>sig_4409
GTCGACTCGAGCGAGCTCCCGGGACCAGCT
>sig_4410
GTACCCGGGGATCCTCTAGAGCCACCCCCC
>sig_4411
GGCGGTGATATCATGGAGGCTCTCAGCCAG
>sig_4412
GCCAGTGAATTCGCGAGCTCCATGGATATC
>sig_4413
GCAGCCAAGCTCGATAAGCTGTTAACTAAT
>sig_4414
TATTAGTGACCTGAATTCGAGCTCGCCCGG
>sig_4415
TATCGAATTCTTGGATTCAATAGAAAAGGT
>sig_4416
CTCCCACTCTTTGATTGCCATGGGTATGGA
>sig_4417
GATAACTAATAGGTGAATCATATGAAGCAT
>sig_4418
TGCAGGCATGCAAGCTTGGATCCGCTAGCA
>sig_4419
TGGGGATCCTAGAAGCTTATCGAATTCCTG
>sig_4420
CTATTTCAGTGTTACCTAGGTACTAAAACA
>sig_4421
GATCTATGGACAGTTTTCCCTTTGATATGT
>sig_4422
GATTATGATCCTCTAGATCAGATCTAGATT
>sig_4423
GAAGATGATCTGACCATGCTTAATTTCTCC
>sig_4424
TAACCTAGTATAGGGGACATGATAAATTCT
>sig_4425
GAAGATCCGTCGAGCTTTCGCAGATCCGGG
>sig_4426
TCGTGGGTTCAATTCCCATCAGTCACCCGG
>sig_4427
ACGACGGCCAGTGCCAATTGGCTGCAGGTC
>sig_4428
AGTTAACGAATTCGGATCCGCATGCTAGCC
>sig_4429
ATCGTTGAGCTCGCCCTTGGTGAAGGGATG
>sig_4430
GAAAAGTGCCACCTGGATTTTGGTCATGAG
>sig_4431
AGATAGATAGAGAGAGAGAGAGACTAGTGG
>sig_4432
AGTGCTTGCGGCAGCGTGAAGCTAATTCTG
>sig_4433
GGCGAATGCTAGAGCAGCTTGCCAACATGG
>sig_4434
CGAATTTTAACAAAATATTTTGTTAAAATT
>sig_4435
GTCATCACCGAAACGCGCGAGGCAGATTAG
>sig_4436
ATTTTTCACACCAGACCAACTGGTAATGGT
>sig_4437
TCAATATTATTGAAGCATTTATCAAGGGTT
>sig_4438
CAGGCTTGTCGTGTGGTGGAATTCATACAA
>sig_4439
ATATGACTAGTGTGATCCTGCTGAATTTCA
>sig_4440
ACTCTAGAGGATCCCCGGGGCATCACCGGC
>sig_4441
GAGCAGAGATCTATCTAGAGTCCGCAAAAA
>sig_4442
AGTCATGCATTTTTGCATACTCTACATCTC
>sig_4443
CTCTTCCTTTTTCAATGACAAGAGAGAATA
>sig_4444
CAGAATTCATTAAAGAGGAGAAAGGTACCA
>sig_4445
CCCCGGGTACCAGATCTCACAACCACCGTC
>sig_4446
GGCCGCTTCTAGAGGATCCCTCGAGGCATG
>sig_4447
GCTCTTGTTGGCTAGTGCGTAGTCGTTGGC
>sig_4448
GCTTTCTAGCCGCGGTCTAGGGTACCTCTA
>sig_4449
GGGCGCGAACGCCATCACGACCGCCGAGGT
>sig_4450
CCGGGGTGGGTACCGAGCTCGAATTCACTG
>sig_4451
GGTATCTTGAAAAGCATAGAACACCATAAC
>sig_4452
GTTGTATGGATCCGTCTATGATCTCGAGGA
>sig_4453
GATCCAAGGCCTTCTAGACTTTTGAGCTTA
>sig_4454
GGCCGCGGGTACAATTCCGCAGCTTTTAGA
>sig_4455
TACCGTCGACAGGCCTTCCCTCGATCTTCT
>sig_4456
GACGAGCATCACAAAAATCGAATTTCTGCC
>sig_4457
CATGAAAATCGAAGAAGGTAAACTGGTAAT
>sig_4458
GTTAACATGCAAGCTTGGCGTAATCATGGT
>sig_4459
CTGCGGGCCTCGAGATCCGCAAGCGTCACA
>sig_4460
GCTAAGGAAGCTAAAATGAAATCTAACAAT
>sig_4461
TGATCTGGGTATCTTGAAAAGCATAGAACA
>sig_4462
CCACCGCGGTGGAGCTCCAGCTTTTGTTCC
>sig_4463
AGCTGATCTCTTGTACAGCTCGTCCATGCC
>sig_4464
CTGTGGATCCTGCCTCGCGCGTTTCGGTGA
>sig_4465
AAACTTGTGATAACAGCGCTGCACTGAGCA
>sig_4466
TCGTAGAATTCCAACTGAGCGCCGGTCGCT
>sig_4467
ACAGTCGACGAATTCCTCGAGGGACTAGTG
>sig_4468
GGATCCAGATCCACGCGGAACCAGCAGTTG
>sig_4469
GTACCGGAATGCCAAGCTTTTTACCAACAG
>sig_4470
CTCTGCGTCCTGTTGGTCCTGCTCCGTGGC
>sig_4471
ATCTCGAGCTCGGATCCCCATCGATCCTTA
>sig_4472
GGTAACTATTGCCCTGCGGTAAAGCTCATC
>sig_4473
TAGCAGCCGGATCCGACCCATTTGCTGTCC
>sig_4474
GAGATCCCCGGGGATCCTCTAGAGTCGACC
>sig_4475
TCTTCCATGGAAAGCTTCCTAGGAGATCTT
>sig_4476
GCAATAAATAAAGGGGACCCAATAAAAAAA
>sig_4477
GAGAGCAGGGCGGCGATGGAAAGCATTAAC
>sig_4478
GTACTTTTTTCATTGTACATTTCCCCCTTT
>sig_4479
CATGAGCGGAGAACGAGATGACGTTGGAGA
>sig_4480
GGAAGCGGAAGAGCGCTGCATGCCTATTTG
>sig_4481
TAGGCAGGATTGATGGGGGTCCGTGACGGT
>sig_4482
GGGGGTTCAGCACCTGCATGATTATTGAAG
>sig_4483
CGTGATGAGTCGAGCGGCCGCCTCCGGCGC
>sig_4484
TGAAATGAGCTGTTGACAATTAATCATTAA
>sig_4485
GCACGTACGACTGCGCGCTCGCAGATCTGC
>sig_4486
TTGTTATTGTAGTTGCTCATGTTATTTCTG
>sig_4487
TACATTCTCTACTTTTAACGGTCACGCGTC
>sig_4488
AATTTATAAGAGGACTTAAACCAGGTAATG
>sig_4489
CCGCATCCATCGTGGCTGATGTGACGATGA
>sig_4490
TATGTTACTAGATCGGAATTTAAGCGGCTG
>sig_4491
CATGAGCTTCACGACCACGCCGATGAGCTT
>sig_4492
GATGACGACGACAAGAGTCCCATGGCGATA
>sig_4493
GAGTCCTGCAGGCATGCAAGCTTGGCACTG
>sig_4494
CCAAGCTGAAGGTGACCAAGGGTGGCCCCC
>sig_4495
CGGTAGGCTTTTCTCCGTCGCAGGACGCAG
>sig_4496
TAAGCTATCTAATTCGTCTTCTTTATCTAC
>sig_4497
GGTATCTGGAAAAGCACTGCACGCCATAGG
>sig_4498
CTATAGGCTAGCCTCGAGAATTCACGCGTG
>sig_4499
CCTGNTTCGGTTCGTAAACTGTTAATGCAA
>sig_4500
TAAGGAGGTTGTATGGATCCTCTACGCCGG
>sig_4501
CGGACAAAAAGGATCCCCAATTCTCATGTT
>sig_4502
TACGACCAGAATACGTCTCGCCATATGGTC
>sig_4503
AGAAGCTCATTCGCCATTCAGGCTGCGCAA
>sig_4504
CTTGGTTCTCTCATCTGGCCTTGTTGTGGA
>sig_4505
TTGGGCTCAACTTTCTTGTCCACCTTGGTG
>sig_4506
TGCCGGGCAAGAGCAACTCGGTCGCCGCAT
>sig_4507
TGAATGGCGAACTGCTGGTTCCGCGTGGAT
>sig_4508
AACTGCTGGTTCCGCGTGGATCTCGGATCC
>sig_4509
TGGCCAAGTTGCCCGAGCTCGGTACCGATA
>sig_4510
ACCTGCAGCCAAGCTCGGATGAACAGGCAG
>sig_4511
TGCACGAGGCCCTTTCGTCTTCAAGAATTT
>sig_4512
TTTAAAACTTCATTTTTAATTTGTGCATCC
>sig_4513
CTTTGTACTGATAACTTCGTATAGCATACA
>sig_4514
GCGGTCGACGGATCCGGGGAATTCACTGGC
>sig_4515
GACGGGTGAGAATTCATATGCATCGATATC
>sig_4516
AGCTTCCAAGGAGCTAAAGAGGTCGACATA
>sig_4517
AGCCTGTGCTTCTGCTAGGATCAATGTGAG
>sig_4518
CTCGGGGATGACGATGACAAGGTACCGGAA
>sig_4519
TTCCCCGGATCCGTCGCCAAGCTTGGCGAC
>sig_4520
TGGAAGCAGTGTGACCGTGTGCTTCTCAAA
>sig_4521
CTACCAGTTCTGCGCCTGCAGGGGGGGGGG
>sig_4522
GAACACAGAAAATACCGGTCCTAGGGCGAT
>sig_4523
GAGAGGACCTCGAGGGCCAATTTGCCATCA
>sig_4524
GGATAACGCAGGAAAGAACATGGGCAGTTC
>sig_4525
CCACTAGTGAGCTCATGCATGATCGAATTA
>sig_4526
CTTCCGTCACAGGTATTTATTCGATGTACG
>sig_4527
GTACCCAGCTCTTCTGGTTTGGTTTGGACC
>sig_4528
GGCCGGCCTCTAGAACTAGTGGATCCCCCG
>sig_4529
TAGCCTCCTTCGTCGGTGTCGTCGCCGGAT
>sig_4530
GTTTACAATTTCTAGCTAGAAGCTAGCTTG
>sig_4531
GGAAGGATAATGACCCGGGCTGCAGGAATT
>sig_4532
TGAATTCCCGGGGATCCAACAGATGCACGA
>sig_4533
ACGACGTTGTAAAACGACGGGATCCATATG
>sig_4534
CTTAACGACGTAGTCGAGGATTTAGGAATC
>sig_4535
GAGTTGGCTGCTGCCACCGCTGAGCAACTG
>sig_4536
GCCAATCTGGCCGCGGCCGCAAGGCCTGAT
>sig_4537
CCACGCCAAGTACTGATGGTTAACGACCGC
>sig_4538
TCACTATAGGGCGAATTGGCCAAGTCGGCC
>sig_4539
CATTTGTTAAACCGAACAGCTGTGATGATT
>sig_4540
CCATCCGTCGACTTGCGTGCCGCTTTCAGG
>sig_4541
CGACGGCCAGTGAGCTACGCGTTGCGGCCG
>sig_4542
CTGGGTACCGAGCTCGAATTCCCAAAAAAA
>sig_4543
AAAATCTCGACGGATCCCCGGGAATTCGTA
>sig_4544
GATTTTGGTCATGGAGAGCTCGATGCTTGT
>sig_4545
AGGGCGGGGCGTAATTTTTTTAAGGCACTT
>sig_4546
CTCATTCTTCGCCTCGGTGTTTTCATGGTT
>sig_4547
CCTGGAACCCGGTGCTTTTTGCCATACCAC
>sig_4548
GCCCTTGCTCACCATGGATCCTCTAGATCG
>sig_4549
CATACTCTTCCTTTTTCAATGACAAGAGAG
>sig_4550
GATTGTCGTTTTTTTTTTTGTGATCGAATT
>sig_4551
CGCGCCGCTGGTGCCGCTGGTTGGACGCCA
>sig_4552
GCCTGAATGGCGATGGCTGTTTTGGCGGAT
>sig_4553
ACGCATGCCTGCAGGTCGACTCTAGAGGAT
>sig_4554
CGCGGATCCAAGCTAGCTTGTCGACGCGTC
>sig_4555
CGCGGCCGCAAGGCCTCTCGAGCCTCTAGA
>sig_4556
AAGTCAACAGAAAAGGATCTCCCAGGTGGC
>sig_4557
ACCTGCCCGAGAAGGCCAACTGAAGCGGCC
>sig_4558
ATCATCGGCGGTAGTTTATCACAGTTAAAT
>sig_4559
GCAGATCCCGCAAGAGGCCCGGCAGTACCG
>sig_4560
CGAAGGAACTGGCTTCAGCAGAGCGCAGAT
>sig_4561
TTTTTATTTTATTTTGTTAAAATTCGCGTT
>sig_4562
TCGGAAAAAGCGTTGGTAGCTCTTGATCCG
>sig_4563
GATGCATATGATCAGATCCGCCACCTGGGA
>sig_4564
AAACCGTTATTCATTCGTGACTGCGCCTGA
>sig_4565
AGGAGTTGGGGCGTAAGCGGCCCCTATAAC
>sig_4566
GGGATCCGCGGCCGCCGAGATCATATCACT
>sig_4567
ACCAGTTTACCTTCTTCAGTTTTCATAATC
>sig_4568
GGAAATTCGAGCTCTAAGCGGATCCACGCG
>sig_4569
GATGTTTCATGGTGAATTCTCCTTAGTAAA
>sig_4570
ATTCTTGCGTGTAATTGCGGAGACTTTGCG
>sig_4571
TTTTCCTCCTTATAAAGTTAATGCATACAC
>sig_4572
AGCATTACTATCACCGCCATCCTGCGTATA
>sig_4573
GTCACTAGTTTGTTCAGCGGTGGCAGCAGC
>sig_4574
GTGCGGTTGCTGGGCCTCGTGATACGCCTA
>sig_4575
ATATGAGCGGAAACGACTATTAAAGAACGG
>sig_4576
CCATAGCATATGGCTAGCTCGCGAGTCGAC
>sig_4577
CGACGCCGGCCAGCCTCGCAGAGCAGGATT
>sig_4578
CGCCAAAACAGCCAAGCTTCCATGGGATAT
>sig_4579
CGGGGTTCGAGAAGATGATCTGACCATGCT
>sig_4580
CGGTGCGGCCCCACAAGATTTGGGCTCAAC
>sig_4581
CAGTGCCTTCTGGAACAGGAGACCGGGCTG
>sig_4582
TGGGGTTCGCGGAATTAATTCGACGCGTCC
>sig_4583
GAAAAAGGGATCTTTAATAAGTTGTTTAAA
>sig_4584
GGAAAAATTATTGTGCCAGGCAGTTGAAAG
>sig_4585
CCGAGCACCTGGTCGCTTTCAGCCAGAGCG
>sig_4586
ATGACTAGTGTGATCCTGCTGAATTTCATT
>sig_4587
GTTAATTAAGCTTAAGTTTAAACGCTAGCT
>sig_4588
TGGCTGCAGGTCGACCCGGGGTACCGCATG
>sig_4589
TTCGCGGGATCGAGACTCCCCTAGAGGATC
>sig_4590
AAACACGATGCATAATATGGAACAAAAACT
>sig_4591
TCTCCTATTCCTGGGGCCACAGATCTTCGT
>sig_4592
CATGGCATGGATGAGCTCTACAAATACGAA
>sig_4593
TGCTCACCATGACCACTTTGTACAAGAAAG
>sig_4594
GCAGGTCGACGGATCCGCTGGCGAAGGGGG
>sig_4595
CAGGGATGGACAAGACCCAGCGCTAAGCTT
>sig_4596
TGGGGATCCTAGAAGCTTATCGAATTCTCA
>sig_4597
GCTACGTAGAATTCCCATGGTATATCTCCT
>sig_4598
GAAGCTTGCATGCATCGGTACCGGGCCCCC
>sig_4599
CATGATAAGAGCGCTAGGGACCTCTTTAGC
>sig_4600
TTAAAGCTTATCGAATTCGATGATAAGCTG
>sig_4601
AATTGTACTTGAGTATTAGATCTGATCTAG
>sig_4602
AACACCGGACAAAAAGGATCAATTCACTGG
>sig_4603
GACGGCCGGCTGGGCCACGTGAATTCAGCT
>sig_4604
TGGTCATGAGGATCCGGGCCCGTGGCCAAA
>sig_4605
TGAGCTAACTTACATTAATGCGTGGTTCAC
>sig_4606
GTGCGGCCGCAAGCTTGGTACCGCATGCCT
>sig_4607
CTCTAAGCGCTGTTATCAACCACTTTGTAC
>sig_4608
TTGCTGGGGCTGACAGGTCCGCCTTCCTCG
>sig_4609
GCTGCAGGTCCGTTCCAATGCACCGTTCCC
>sig_4610
GGTCGTCATATGAAGCTTGAATTCTCGAGG
>sig_4611
GTCGCCTTGCGTATAATATTTGCCCATGTT
>sig_4612
GGCAACGGCTTTGGATGGCCTGGACGAAGA
>sig_4613
ATGAATTCCAACTGAGCGCCGGTCGCTACC
>sig_4614
GAATAATTTTGTTTAACTTTAAGAAGGAAT
>sig_4615
AGTCGACCTGCAGGCATGCAAGCTTAGCTT
>sig_4616
CGTTGTAGTGGTAGCCGGAGGCCCTGTCCT
>sig_4617
GATATGATCTCGGCGGCCGCGGATCCCCAT
>sig_4618
TGTTTCCTGTGTGTGAAATTGTTATCCGCT
>sig_4619
AGAGACCAGCTGCATTAATGAATCGGCCAA
>sig_4620
GAGGGGTTGGATCCTAGTTCTAGAGCGGCC
>sig_4621
CCCCTCTTCGGAGGGGGCCTGATCTGCTGT
>sig_4622
AATAACAACAACCTCGGGCCGGGTGCGGCA
>sig_4623
TCAAGCCGTCAATTCCTGGTATGAGTCAGC
>sig_4624
GCTATGACCATGATTACGAATTCCCAACCC
>sig_4625
CACGCTGATGAGCTTTACCGCAGACCATGG
>sig_4626
TAAATCGTGCGGCCGCGGTTGGCGTAATCA
>sig_4627
CTGAAGGTAGGCCACGTCCCGCCGTACCCC
>sig_4628
AATCCTCCTTTGCATACACCATAGGTGTGG
>sig_4629
GAATTGGCTCGAGGAATTGCCCTTAAGGGC
>sig_4630
CAGCTTATCGGAGCTCTCGAGTCTAGAATC
>sig_4631
ATTGAACACCATACGTCAGAGTAGTGACAA
>sig_4632
TTCTCCTTTACTCATTTTTTCTTCCTCCAC
>sig_4633
ATAGCGAAAACCCGCGAGGTCGCCGCCCGT
>sig_4634
AAATATGTATCCGCTCATGCCCTCTGGTAA
>sig_4635
GATAAAATATTTCTAGCATGAGCGGATACA
>sig_4636
ACTGCATCCATTTACCGTCATTGACGTCAA
>sig_4637
CCGCATTAAAGCTCCTCGAGGAGCTTATCG
>sig_4638
CTGTACAAGTCCGGACTCAGATCTATCACA
>sig_4639
AGCTCGTACGCGTAGATCTGATATCGCTAG
>sig_4640
GAGGGTCGACGGTATCGATAAGCTTGATAT
>sig_4641
CCGATTGATAATCAGAAAAGCCCCAAAAAC
>sig_4642
TTGTATACCATCTTAGTAGGAANTGATTTC
>sig_4643
GCGCGAGGCAGCTGAAAATCTTCTCTCATC
>sig_4644
CGCATGCTGTGACTGCCAAGATCCTCTACG
>sig_4645
CGAGCTAGAGGTACCCTAGAAAGCTTCCTA
>sig_4646
ACGGTGCTTAGAGCTCGAATTTCCCCGATC
>sig_4647
CCAACGGACAACCGCACGAAACTTTGCGGC
>sig_4648
CGTCGCGGTGAGTTCAGGCTTTTTCATGGT
>sig_4649
GCTCGGTACCCGGGGATCTAGAGTACTGGT
>sig_4650
TATCGACCTGCAGCCCGGGGGATCCACTAG
>sig_4651
TATATGCAGGTCCATGGAAGACGCCAAAAA
>sig_4652
TTGTAGTCGGATCCCTCGAGCTGCAGGAAT
>sig_4653
ATAAAGAGATGGGTGCATATGAAAAACATA
>sig_4654
GAGCTCGAATTCGGATCCGACCCATTTGCT
>sig_4655
TCGGAGGGGGCCTGATCTGCTGTGGAGTAG
>sig_4656
CGATAAGCCCGGATCAATTCCTTAAGGAAC
>sig_4657
GAGCGGCCGGCCGCCTACTACTACTAATGA
>sig_4658
TTATGCCTATGGTCGCTCCTACGATAACGA
>sig_4659
TTAATTAACTATCATAGTTTAAACTAACTA
>sig_4660
AATTCCTGCAGGATCCGCTCGAGAAGCTTT
>sig_4661
CCAAGACTCAGGCGACCAGCATCGGCGTCG
>sig_4662
CAACCCGTTGCAGACGAGGCCGCTCAGGGC
>sig_4663
CCGGTGATTGATTGAGCAAGCTTATCGATG
>sig_4664
GTCAGGCCTCTGACGTCAGGCTGGCTAGCT
>sig_4665
CCGCCGGACATCAGGATCCTAAGAAACCAT
>sig_4666
GATCGGGGAAATTCGAGCTCTAAGCACCGT
>sig_4667
AGGGGCCCGGCTCGAGCAGGGGGATCATCT
>sig_4668
CTGGAAGAAATAGCGCCATTCGCCATTCAG
>sig_4669
CAATTCAGCATCTCTATGAACTTCCAGCCA
>sig_4670
GGGGCAGCTCCAGTGGCTGAACCGCCGGGC
>sig_4671
ACATCTTGATCCCGTCGTTTTACAACGTCG
>sig_4672
GATCGAAGGCAGGCCTGGCCGCGGCCGCTT
>sig_4673
CAACTGCTGGTTCCGCGTGGATCTGGATCC
>sig_4674
TATCATATGCAAGGGTTTATTGTTTTCTAA
>sig_4675
CACAAATGAACACAGAGCACCCCGAATGGA
>sig_4676
AGAGTCGACCTGCAGCCCAAGCTTGGCACT
>sig_4677
AGATGATCCCCCTGCTCGAGCCGGGCCCCT
>sig_4678
CCGATCACGCGGCCGGCCTCGCAGCGGTAG
>sig_4679
AGATGATCCCCCTGCTCGAGCCGGGCCCGA
>sig_4680
CGACTCTAGCTAGAGGATCCCCGCGGCCGC
>sig_4681
CATGTCGACGGTACCGAGCTCGATGCTTGT
>sig_4682
GTTTAAACTTTTTTTTTTTTTTTTTTTTTT
>sig_4683
CTTGACAAGTCTACTATATATTGGTAGGTA
>sig_4684
CGGTACCAGATCTTATTAAAGCAGAACTTG
>sig_4685
GCTCGAGATCTAGATATCGATGAATTCGAG
>sig_4686
TCCGCTAGGGGAAAAAAAAAAATGAAAATC
>sig_4687
TGCGGTATACCCTCAAGTAGCACTAGGCTT
>sig_4688
GTGAATTCGGGGGATCCAGACATGATAAGA
>sig_4689
CTATGACCATGATTACGGATATCGAATTAA
>sig_4690
CTTTCGCGAGCTCGAGATCTGATCATAGAC
>sig_4691
AGCTTTTTTGTACAAACTTGTGATGTACAG
>sig_4692
CACGTCATCTAGCGCTGATGTCCGGCGGTG
>sig_4693
CATCACCACCATCACAGCAGCGGCATGAAA
>sig_4694
ATTTTTTTCCTCCTTATAAAGTTAATTGCA
>sig_4695
GATGACGACGACAAGAGTCCCATGGATATC
>sig_4696
TGCAGCTGCAGGCGCGCCTCCACCAAGGGC
>sig_4697
AGATCTCCCGCTGGCATTGACCCTGAGTGA
>sig_4698
TATAACCTCCTTAGAGCTCGAATTCCCAAA
>sig_4699
CTAGAGAATTCCTAGAAGATCTCCTAGAAT
>sig_4700
AGACGCGGATCCAAGCTTGTCGACGCGTCC
>sig_4701
TTCTCGTGCGTCACCGAAACGCACGAAGGT
>sig_4702
TTAACCTGTCTTCTATCGAACAAGCATGCG
>sig_4703
GCAGCAAAACAACTATGGAAAATTTTCAAT
>sig_4704
AGGCCTGCGGCCGCAGATCTAGATCCATAG
>sig_4705
AGGCGGTTTGCGTATTGGGCGCTATTTCTT
>sig_4706
TGAGCGCATTGTTAGATTTCATTTTAGCTT
>sig_4707
TTGGACCTCTGGTGGTTGATGCCTTGCGAC
>sig_4708
GGCGTCGACCAGAAAAAAGATCAAAAAAAT
>sig_4709
TAGCTTGCATGCCTGCAGGTCGAATATAGC
>sig_4710
TCCAAGTGTGGGAGGCAGCCAATGGGCCGG
>sig_4711
GGAACGCGTAAATTGTAAGCGTTAATATTT
>sig_4712
CGATCGAGCATGCATCTAGGGCGGCCGCAC
>sig_4713
TATAGTGAGTCGTATTACAAACTGGAACAA
>sig_4714
AGTTGGCACGACGGTAGTCGACACCCAGTT
>sig_4715
AAAAAAAAAAAAAAAAAAAAAAGTTTAAAC
>sig_4716
AAAGCTAGCTTATCGATGCATAATGTGCCT
>sig_4717
TAATAAGCGGCCGCTATAATAAGACGTTTT
>sig_4718
CGAAGGTCGTCATATGAAGCTTGAATTCTC
>sig_4719
AGATGATCCCCCTGCTCGAGCCGGGCCCTT
>sig_4720
CCCCAACCAACAACACTTGCCATGGTGGAG
>sig_4721
TCGCCACTGGCAGCAGTCCCTTAACTTACT
>sig_4722
ACAATTTCCCCGGAATAAGCCTTATCGATT
>sig_4723
ACTAGTGAATTCTGATCACTCGAGGATCTG
>sig_4724
GCTCGAGATCTAGATATCGATGAATTCGTA
>sig_4725
TCGGTACCCCTGTAATCCGGGCAGCGCAAC
>sig_4726
GAGACCATAGATGCAAGCTTGCATGCCTGC
>sig_4727
CTGCTCTGATGCCGCCGTGTTCCGGTTGTC
>sig_4728
TAGACTGCAGCTCGAGGGGGGGCCCGGTAC
>sig_4729
CTTGGGTGCCATGGTGGGCAAGCTTCGATC
>sig_4730
TTGGCACCACGTGTTAATTAAGATCTAGAT
>sig_4731
CCTAATACGGTTATCCACAGAATCAGGGGA
>sig_4732
CTCCAGTAAAGGTGGATACGGATCCGAATT
>sig_4733
AATTGTATTATTGAAGCATTTATCAGGGTT
>sig_4734
TCTGCGTCAGGTGAATGAAGTCGCTTAAGC
>sig_4735
TGATGAATGCTTAATGAATTACAACAGTAC
>sig_4736
CACAGGTATTTATTCGGCGCCTGTAGTGCC
>sig_4737
TCCTTCCCCCCACCCCCGGAACCCGCTCCG
>sig_4738
TGGATCCGGTACCTCTAGAATTCTCGAGCG
>sig_4739
CCGGGCCGCCGATACTGACGGGCTCCAGGA
>sig_4740
AAGATCTCCAAGACCAGCCTCGAGGTTCTG
>sig_4741
AGCCCGGTGATCGTCTTGGTCGACCTGCAG
>sig_4742
CCCGGCTCGGGCCAAGAACAGATGGTCCCC
>sig_4743
AGAGCCCCAGCTGCGCAGATCTGCTATGGC
>sig_4744
GGATCCGGCCGCCGCTGAGGTCTGCCTCGT
>sig_4745
CGACGCAGAGTCTAGAGGGCCCAATTCGCC
>sig_4746
TAGACCTAGGGCGTTCGGCTGCGGCGAGCG
>sig_4747
CGGAGATCTTCTAGAGTCGACCTGCAGGCA
>sig_4748
TCACTAGTGCATGCGGATCCGTCGACCTGC
>sig_4749
TCGTTTGTGCGGATCCTAATGCGGTAGTTT
>sig_4750
ACCACCTTTTTGTTTTTTCCGCGCAGAGTC
>sig_4751
GCCGATTCATTAATGCAGACCCCGGTTGAT
>sig_4752
GATAATAAGCGGATGAATGGCAGAAAGGCC
>sig_4753
GCTAGCGATCGCCATGGAATAAGTAAAGGA
>sig_4754
CCGACTCTAGAGGATCCGTCCTTGGCTGCA
>sig_4755
ACCATGTCCAGATCGAAATCGTCTAGCGCG
>sig_4756
CCTTAAGGGCCTCTAGCTTGCATGCCTGCA
>sig_4757
CGAGCTCGGTACCCAATTCTCATGTTTGAC
>sig_4758
GCTTCGAATTGAGCTCGCCCTTGGTGAAGG
>sig_4759
CTTATCATCGAATTCGATAAGCTTTAATGC
>sig_4760
TTTTCCTCCGCTAGCGAGCTCAGGTACCGG
>sig_4761
TGGGCCCCCGCGGCCGCGTCGACGCGTTAA
>sig_4762
CTGCGTGTGACGGGCACCGCGAACCACCCG
>sig_4763
AAAAATACCGGTTCCCAGTCCGATTTCGAC
>sig_4764
TCCTTGGTCAGGCCGTGCTTGGACTGGGCC
>sig_4765
TCCAGCGCCCGTTGAACGGCTTCATCGAGA
>sig_4766
TCGCTCAGGCGCAGTCACGAATGAATAACG
>sig_4767
ATCCGTCGACCTGCAGCCAAGCTTTCGCGA
>sig_4768
CGCATCAGGAANTTCCAGACGATTGAGCGT
>sig_4769
CCCGGGAATTCCCGATACAGTCAACTGTCT
>sig_4770
GTTTCGGATGCGTTAACGAGAGTTGGCCGT
>sig_4771
AAGGCCTCGAGATCCCCCTATGCAAGGGTT
>sig_4772
CCGGTTCTTGAACAGGATCTATTTGAGGCG
>sig_4773
TCGTATTACTCGAGCCATGGTCGGGCTTGT
>sig_4774
AAAAGCAGTTTTGCCAACGTAAGATTTTTG
>sig_4775
GTCTGTTTCCTCAGTCGCTGACAAGTCCAC
>sig_4776
AGACAGTTGACTGTATCGCCGGAATTGGGA
>sig_4777
CTCTACTTCCAATCGCACCATCATCACCAC
>sig_4778
GACGGCCGGCTGGGCCACGTGAATTCATCG
>sig_4779
AACAATAGGTAAGGATAAAGAGATGGGTAT
>sig_4780
GCTATACGAAGTTATGAATTCAGCTTCAGC
>sig_4781
GCCTCGAGGAATTCTTGAAGACGAAAGGGC
>sig_4782
GCTGCGCAGATCTGCTATGGCAGGGCCTGC
>sig_4783
ATGCAGGAAGCTTACTTAGATCTCGAGCTA
>sig_4784
TGACTGGTGGACAGCAAATGGGTCGGGATT
>sig_4785
TTTAATACGACTCACTATAGGGAAAGCTTG
>sig_4786
TGGATCCATATGAATTCTGGGGCCCAATTC
>sig_4787
TCGCCCTTAAGGGCGAATTCGCGGCCGCTA
>sig_4788
CTGTGCTGGCGAATTCCTACGTACCACCAC
>sig_4789
CTGCAATCGAGGGTAGGGTCGGACCATGGA
>sig_4790
ACAACGCCGCGGCCAATTCGAGCTCATCGA
>sig_4791
GAAAATACCGCATCAGGAATTCCAGACGAT
>sig_4792
CATCATCATCACGGAGGTTCTGACTCCGAA
>sig_4793
CGGCACCTCTTCCTCACCGCTTACGACGGC
>sig_4794
ATCGTTTGGATCCTTCGAATAATTAGTTGT
>sig_4795
TGGTCTCACAGTTACCAATGCTTAATCAGT
>sig_4796
TCGACCGGCCGACGCGCTGGGCTACGTCTT
>sig_4797
TGCGCAGCCTGAATGGCGAATGGGACGCGC
>sig_4798
CGGCCGCTTATTAATTGGACTTGCAGGCCA
>sig_4799
AAGAAAAGGCAATTTGTAGATGTTAGATCT
>sig_4800
CCAAGCAAGGGTCCTCCTGAAAATGTTCTA
>sig_4801
CGACGGTTTCCATAGGGTGGACGTTTTGAA
>sig_4802
TGTTTGATTAGAGTCCCCCGTGTTCTCTCC
>sig_4803
GCCGCACGCGATTAATTAAGGCGCGCCACG
>sig_4804
CCACACAGATGCGTAAGGAGAAAATACCGC
>sig_4805
CGCGATCCGCTGCCTCGCGCGTTTCGGTGA
>sig_4806
GACAGCTTATCATCGATAAGCTCCTCGAGG
>sig_4807
TGGGCGGGGGTCGTTGGGCGGTCAGCCGGC
>sig_4808
AGGCGCTTATCGCGAATTCGAGCTCGCCCG
>sig_4809
AGAATTTCAGCACTTCTGTCTTGTTCTGGT
>sig_4810
ATCGAATTTAAAATAAATGTCCGCTTGCAC
>sig_4811
CTGCGTAATCATGGTCATAGCTGTTTCCTG
>sig_4812
CTATCGCGGCCGCCGAGATCATATCACTGT
>sig_4813
GCCTAGGATGCATATGGCGGCCGCATAACT
>sig_4814
TACAATGATCTATTTTAGATATATCATGAC
>sig_4815
AAGCTCACGCGTAGCTAGCCCAAGCTTGCA
>sig_4816
GGGTCGGGGTCGCTGTAGGCACGTGGATAG
>sig_4817
ACAACTTGTCCCACACACATACACACACAC
>sig_4818
GGGATAGGCTTACCTTCGAATGGGTGACCT
>sig_4819
TCTCCGCACCCGACATAGATGAATTCGGAT
>sig_4820
TACAAACTTGTGATAACAGCACCCATTTGC
>sig_4821
CGAGTGGATCCTCTGACGAATAATCTTTTC
>sig_4822
TAGCTGAACAGGAGGGACAGCTGATGAAAA
>sig_4823
GGCAGGCACGACGGCAAGCCCCGGCGGTGA
>sig_4824
ACAGGGCGCGTGCATGCAAGGAGATGGCGC
>sig_4825
TACAGCGATATCTCGACGAATTCAGATTCC
>sig_4826
CCCCGAAAAGTGCCACCTGACGTTAACTAT
>sig_4827
TCCGCGGGCCCTCGAGCTCAAGCTTGGTAC
>sig_4828
TTTCTCGAGAATTCCCGGGTACCTCAGATC
>sig_4829
ACAAAATATTAACGCTTACAATTTGAGATC
>sig_4830
CGTTGGCCGGGGGACTGTTGGGCGCCATCT
>sig_4831
ATTCCAAAAGTCGAATTTCGAGCAATCGCC
>sig_4832
AGCTCCACCGCGGTGGCGGCCGCTCTAGCC
>sig_4833
CGCGCGAACGAAAGGGCCTCGTGATACGCC
>sig_4834
AACTTAAGGGTAACTAGCCTCGCGTGAAAC
>sig_4835
CGTCGTGACCCACGGCGATGCCTGCTTGCC
>sig_4836
CTTACCGGATACCTGTCCGCCTTTCTCCTT
>sig_4837
TGATAACAGCCTTGTACAGCTCGTCCATGC
>sig_4838
GAGCTCGAATTCAGCTTGGCTGTTTTGGCG
>sig_4839
CTCCTCGAGAGATCTGAATTCGTAATCATG
>sig_4840
GTAAAGCTGGCGGCGCGGGGGTCGGGGCTG
>sig_4841
ACTGGATACGGACCACCTGACACTGCTCAC
>sig_4842
ATAGCGGCCGCTTATTATCTTAAGCACTGT
>sig_4843
CCACCAACTATCCAGACCATGTCTACTTTA
>sig_4844
CTTTTTTGTACAAACTTGTGATGATCCGCG
>sig_4845
CCCATCTAGAATTATTCCATTGAGTAAGTT
>sig_4846
CCTGAGGTTAATCACTTAGTGTTATTTTTC
>sig_4847
ATTCCATGATCAGCATCCGGATCCTCTAGA
>sig_4848
CGGCCGCCTGCAGGTCGACGGGCCCGGGAT
>sig_4849
ATAACAATAACAACAACCTCGGGCCGGGTG
>sig_4850
GACCGTTTAGCTGGATATTACGGCCTTTTT
>sig_4851
ATGCTAATATTTGCAGAAAATATTCAATAA
>sig_4852
CAGGGCTGTTTGAATTCCCGGGGATCCTCT
>sig_4853
CGGCCAGTGCCAAGCTTATCGCCCGGGTCA
>sig_4854
TCGGCCGTGCTAGCGAATTCTGGATCCACG
>sig_4855
GCACCAAATGACTTAGGCGGCCGCGATCCG
>sig_4856
GCTATTTATTTCGCTGATCCAGGGACTCCA
>sig_4857
CGTGGCTTTGAGCTCCATGAGCGGATACAT
>sig_4858
AGTGTGTCGCTGTCGAGGGGATCGTCTTGC
>sig_4859
GCTGTCAAACATGAGAATTCCGGATCCTCT
>sig_4860
ACTCTAGAGGATCCGGATGTCATGGAATTC
>sig_4861
TCCGGACTACCGGGCGTATTTTTTGAGTTA
>sig_4862
CAAGCTTGCATGCCCCTCGAGGGGTCGACT
>sig_4863
AAAATAATATCATCATGATCAGTCCTGCTC
>sig_4864
ATGAGCATGGTGAGCAAGGGCGAGGAGCTG
>sig_4865
AATCGATCCTAGAGAATTCCTAGACCGCGG
>sig_4866
AGCTTCCCGGGATCGATTCTAGACTCGAGA
>sig_4867
AAACAGGCGGAATCGCTTTTGGCGCGCCTA
>sig_4868
TATGTCAATTCGCCTCTCAGGCGCCGCTGG
>sig_4869
CAGCAAATGGGTCGGGATCCGAATTCGAGC
>sig_4870
CTTTTTTTCTTTTTATTTATTTACTAGCTA
>sig_4871
CATCGATAGATCTGAATTCGTAATCATGGT
>sig_4872
GCCAGTGAATTCGAGCTCGGTACCCGGGGA
>sig_4873
GGCTTTGTTGAATAAATCGCATTCGCCAAG
>sig_4874
ACTCTAGATCTGGATCCACGAATTCGCTAG
>sig_4875
TGATGTCTGGATCCGTCGACCGATGCCCTT
>sig_4876
CAGGGTAATAAGATCCGCAGTTCAACCTGT
>sig_4877
GAGGCAGACCTCAGCGCCCCCCCCCCCCGG
>sig_4878
TGCATCGATGGGTGGTTAACTCGACATCTT
>sig_4879
CGGGGTTTTTTTATTACAAAACTGTTACGA
>sig_4880
AGCAGCCGCACGCGGCGCATCCGTTGCTGG
>sig_4881
TGCAGAATTGCCCTTCGCCCCGCCCTGCCA
>sig_4882
TGAGTAGATCCTGCAAGCCTCGTCGTCCTG
>sig_4883
GCTTTTGCAAAAAGCTTCCTGCATGCTGCT
>sig_4884
CTCTCAAGGGCATCGGTCGACGGATCCGCT
>sig_4885
CATGAGCGGATACATATTTGAATGGGCAAA
>sig_4886
CGGCGCCTGCAGGCATGCCGTAATCATGGT
>sig_4887
GCAGCCAAGCTTGTAATCATGGTCATAGCT
>sig_4888
AATACCGCATCAGGAATTCCAGACGATTGA
>sig_4889
CTACTAGTCGGCCGTACGGGCCCTTAAGGC
>sig_4890
GAGCGGGCGCTAGGGCGCGAGCAAGTGTAG
>sig_4891
CCACCGCTGAACAAACTAGTATGAGCTCCA
>sig_4892
GGTTGTGATTATGGTTGTGATTATGACCCA
>sig_4893
TCAGCACCAGCTTTGATGAAGTCTGGGACT
>sig_4894
ATGATCCCCCTGCTCGAGCCGGGCCCTTTT
>sig_4895
ACAAGGAGCATCGTGGAAAAAGAAGACGTT
>sig_4896
AACCCCAAGTGATGATGAAAGCTTGGCGTA
>sig_4897
GCATTCGTACGATCCACTAGTTCTAGAGCG
>sig_4898
ACGGCCGACTAGAGTCGACCTGCAGGCATG
>sig_4899
ATATAACCAAATTAAAGAGGGTTAAACAAA
>sig_4900
CTCTTTTAAAGATCTGATCAGCTCCCCGTT
>sig_4901
CTAGATCCTTTTGGGGTGGGCGAAGAACTC
>sig_4902
GATTACGAATTCGAGCTCGGTACCCGGGCG
>sig_4903
GCGCGTCGAAGATCTATGGGGCCTCATGGA
>sig_4904
CTGCCCAGCCCCAGCCACTTCTCATGTATT
>sig_4905
ATACGCCGCGGGGTTTACTTTTACCTTATG
>sig_4906
CATGCAAGCTCAGATCTGAGCTTGGCACTG
>sig_4907
TCGACCTGCAGCCAAGCTTGCGATCCCGTC
>sig_4908
TACAAGGACGACGATGACAAGCTTCCTCGA
>sig_4909
AAAAAGTTTAAACACTAGTCCGCTGAGCAA
>sig_4910
CCAGCGGCGAGGGCAACCAGCTCGAGGGCT
>sig_4911
GGGCGGCAAGATCGCCGTGTAATAATTCTA
>sig_4912
ACAGTACCGGAATGCCAAGCTCAGATCCAA
>sig_4913
GTTTAATTAAGCGGCCGCGGCCTTCGATGC
>sig_4914
TGATGGTGATGGTGATGGCCCATATGTATA
>sig_4915
TTAATTTCGCGGGATCGAGATCCTAGAGCG
>sig_4916
TGCTGCCACCGCTGAACAAACTAGTGACGA
>sig_4917
TATTAAGGAAACTGCATAGGAAAGGATATT
>sig_4918
TTGTACAAACTTGTTTGATTAGAGTCCCCC
>sig_4919
AGGCCTGCGGCCGCAGATCTAGATCCGCGG
>sig_4920
TAATGACCCCGTAATTGATTACTATTACAG
>sig_4921
CTACGTAAGCTGGCGGCCGCCGCGGCTCGA
>sig_4922
CAGAAATCAACTTTTGTTCGTGTCCGCCCA
>sig_4923
AGTTCAGATCTACAGTGCCGAAGCGACACC
>sig_4924
CAAGTATAAGGAGGCCGCCAATTTACTCAA
>sig_4925
TTCGAAATCGATGAGCTCGCACGAACCCAG
>sig_4926
CCCCGGGTACCGAGCTCGAATTCCCTATAG
>sig_4927
GACGGCCGGCTGGGCCACGTGAATTCCTGC
>sig_4928
CTGCAGTGCCAGTTCAAGTGTAAGGTACAT
>sig_4929
TTCGCCGAGGACATCTTGTCCGCCGCCTTC
>sig_4930
CCCGTCAGTAGCTGAACAGGAGGGACAGGG
>sig_4931
TAACGATTATGCCGATAATGCATAAAAGGA
>sig_4932
TGCATGCAAGCTTGGCACTGGCTGATCAGC
>sig_4933
GGAATTGACGAGTACGGTGGGGAATTCCCG
>sig_4934
TTCGCGGCCGCCCTAGGGAATTCTACGTAA
>sig_4935
ATTGGATCCTTATCGTCATCGTCGTACAGA
>sig_4936
TTCGCGGCCGCCCTAGGGAATTCTACGTAG
>sig_4937
CGACCTGCAGCCAAGCTTAATTAATTCTGT
>sig_4938
ACAGCACATCCATTTTGGGATCCGCGCCTA
>sig_4939
GATCCCTTATGGCTCTGCACCCGGCTCCAT
>sig_4940
GACAGCTTATCATCGATAAGCTTCTCACTC
>sig_4941
ATGAGCTGGGCCATTCTCATGAAGAATATC
>sig_4942
AATTTGCGAATTTGCCACTCATGCATACAC
>sig_4943
ACCATCATCGATGAATTTTCTCGGGTGTTC
>sig_4944
CTTCTCCTTTTATGCATTATCGGCATAATC
>sig_4945
GTGCCGTGGGGCTGGTCGTCGGCACGGTGC
>sig_4946
ACCTTCAAGCTCGCCCTTAAGGGCGAGCTT
>sig_4947
AATTAATTCGGATCCGAATTCGAGCTCCGT
>sig_4948
TAGTAGATCCTCTTGAATGCTTTGGAAATT
>sig_4949
GATTGATGACGACGACAAGAGTCCGGAGCT
>sig_4950
AGTTGATACTTCGGCGATCACCGCTTCTGC
>sig_4951
TAAAAAAACCCCGGATCCGGTTATTAGTAC
>sig_4952
CTGTTATCCCTAGCGGATCCCCGGGTACCG
>sig_4953
ATCGATGGGTGGTTAACTCGACATCTTGGT
>sig_4954
TACCGAGCTCGAATTCCCGGGATCCGTATT
>sig_4955
ACTAGGCTAGCTTAATGTTAACGACCGGTG
>sig_4956
ATATGTGATCAATTCGGGCACGAACCCAGT
>sig_4957
GCTGGTAGCGGTGGTTTTTTTGTTTGCAAC
>sig_4958
GGGTGCACTCTCAGTACAATCTGCTCTGAT
>sig_4959
TTTTTGAGTTACCTGCGAGATCATTAGAAC
>sig_4960
GTTAGCGCGAATTGTCGACCAAAGCGGCCA
>sig_4961
TAAGGGCAATTCGGGAGCTCGGTAAGCCTA
>sig_4962
TGATAACAGCATGGAAGACGCCAAAAACAT
>sig_4963
AGATCCCCGCGCTGGAGGATCATCCAGCCA
>sig_4964
GATGATTAATTGTCAACAGGGGAATTCTTG
>sig_4965
TCAGCTGATCCGGCTGCTAACAAAGCCCGA
>sig_4966
CTTGAGAGTTTTCGCCCCGAAGAACGAATT
>sig_4967
AACAATAAACCCTTGCATATGATCATGACC
>sig_4968
GACCCGGGCGATAAGCTTGGCACTGGCCGT
>sig_4969
CGAGCTCGAATTCACATGTTCATGACTCCA
>sig_4970
GTCATCACCGAAACGCGCGAGGCAGCTGCT
>sig_4971
CAAATGGGTCGGGATCCGAATTCGAGCTCC
>sig_4972
GGGGGAAATGTACAATGGTCCAAACTAGTT
>sig_4973
AGCAAATGGGTCGGGATCCGGCTGCTAACA
>sig_4974
GAGAAGCTGAGGTGGGTCAATTGGTGAAGA
>sig_4975
GGTAGATGAATTTCCTGGGATCTCTACTGC
>sig_4976
CGCAGACTAATTCGAGCTCGGTACCCGGCC
>sig_4977
TGTGATGATGATGATGATGCATGGTATATC
>sig_4978
CTTGCGGCCCGGACGATATCATGCATGAGC
>sig_4979
TCGATGCATATGAATTCAGCTGCAGGATCC
>sig_4980
CGTAGTTTGCCTGGCATGCAGACAGTTTCC
>sig_4981
TCTTCTCCTTTACTCATTGAAGAGCTCCTC
>sig_4982
CAGCCAAGCTGACCACTTCTGCGCTCGGCC
>sig_4983
AGGCCCTTTCGTCTTCAAGAATTCGGATCC
>sig_4984
CATCGATAGGATATCCTGGGCCCCAAATAG
>sig_4985
GGGGGCGCGCCCCTCGAGCTAGAATCGATC
>sig_4986
GTCGACCTGCAGCCAAGCTTGGCTGTTTTG
>sig_4987
TTTGGTCATGAGGATCCGGGCCCGTGGCCA
>sig_4988
CCAGCCGCCAGATTGAGATCCCCGGGCGAG
>sig_4989
AAGGGCACCAATAACTGCCTTAAAAAAAAG
>sig_4990
CTCATGAGCGGATACATATTTGAATGTTTA
>sig_4991
TGGCCGATTCATTAATGCAGGAGACAGCTG
>sig_4992
ATGGCGGCAGTTCAACCTGTTGATAGTACG
>sig_4993
ACGACGTTTTTTACGACCGTACATATGGCT
>sig_4994
CCTTAGCTCCTGCCCTATGGGATTCACCTT
>sig_4995
AGGTCGACTCTAGAGGATCCCCAGTCTGCG
>sig_4996
CGCGAAGTCCGCGAAGTTCCACGCTTGCTC
>sig_4997
TATTTCACACCGCATATGGTGCAGATCTCG
>sig_4998
GGCGGCTCTGGTGGCGGTGGCAGTGGCGGC
>sig_4999
TAAGAAGGAGATATACATAATGTCAGTTGA
>sig_5000
AGTCCGGGACGTCATACGGATAGCCCGCAT
>sig_5001
CTCGCCGGCGTCGAGACGCGGGTCGTCGAC
>sig_5002
ATGCAAGCTTCAGCTGCTCGAGGCCGGTCT
>sig_5003
TCATCCTTGTAGTCGCTGTTATCAACCACT
>sig_5004
GATGATGATGGTGATGACCCATGGTATATC
>sig_5005
TCTAGAATCGATAAGCTTGGCTGCAGCCAA
>sig_5006
TAAGAGCATGACGTCTCCTGAAGAATAGAG
>sig_5007
GATGCATGGTATATCTCCTTCTTAAAGTTA
>sig_5008
TTTTTCTAAGAATTCTCATGTTTGACAGCT
>sig_5009
AACCAAATTAAAGAGGGTTATAATGAAACA
>sig_5010
TTATAAGGAGGATTAATTAATATGGGGGAC
>sig_5011
AACAATAAACCCTTGCATAACTTTCTCGTC
>sig_5012
TATTTCGTCTCGCTTAGGCGTAGTCACGAA
>sig_5013
GTCGTCAACGGGCCCTCGGACCCTGCTTTC
>sig_5014
ATTAGTGGTGGTGGTGGTGGTGTTTGTAGA
>sig_5015
CATGGCCGCGGGATTAATCACTAGTGCGGC
>sig_5016
GGATCCGTCGACTGCAGAAGCTTAATTCCC
>sig_5017
GATCTGACCAAGCTTGGCTGCAGGTCGACG
>sig_5018
GGCCTGATATCAAGCTTGAGCTCGCGGCCG
>sig_5019
CAGCCATACCACAGCTTCCGATGGCAGCCT
>sig_5020
TGTAATACGACTTCGAATAGGGCGAATTGG
>sig_5021
GAATTGTGAGCGGATAACAATTAAGCTTAG
>sig_5022
AGGGAATCATAGATCCCCCGATTTAGAGCT
>sig_5023
GCGGCAGCGTGAAGCTAGATGACGTGCGGC
>sig_5024
GTGATGGTGATGAGATCTGGATCCTCCCAT
>sig_5025
TTAGTCATTAGTCATTAGTCATTAGTCAAG
>sig_5026
GCGCACTTAATTATTAAGAGGTAATACCAT
>sig_5027
GGGCCAAGGTACCCTGGTCACCGTCTCGAG
>sig_5028
CAACCCCAAGTGATGATGAAAGCTTGGCGT
>sig_5029
GCATGCAAGCTTGCAAAGCTGGGTGCCTAA
>sig_5030
AGAATTCAGATCTGAATTCTCATGTTTGAC
>sig_5031
CCATGGTTATATCTCCTTCTTAAAGTTAAA
>sig_5032
ACTTGCGGAGACCCGGTCGTCAGCTTGTCG
>sig_5033
AATTCGATCATGCATTGCGTTGCGCTCACT
>sig_5034
TAAGTCATAGCGACTAATCGTTAGTTCATT
>sig_5035
CGATGGCCGCTTTGGTCGGATCCTCTACGC
>sig_5036
TTTCACACCGCATAGCGGCCGCTGGTGCAC
>sig_5037
CGCCGTGTTCCGGTTGTCAGCGCAGGGGCG
>sig_5038
AGACTGGGGATCCTCTAGAGTCGACCTGCA
>sig_5039
CTACCGCATTAAAGCTCGCGCAGATCAGTT
>sig_5040
GGTACCGAGCTCCTCGAGAGATCTGAATTC
>sig_5041
CGGATAACAATTGAATTGATCTTTAGCTGT
>sig_5042
CTAGGAATTCTCTAGGGTACCTCTAGCTCG
>sig_5043
GTCGTGAAGCTCATGTTTGACAGCTTATCA
>sig_5044
CATGAATTCGGGGGGGCCCCCCCTCCTTAA
>sig_5045
CATAACCCTGAAAGAAGCTTGGGATCGATC
>sig_5046
TTTGATTTTTTTTTGGAAAAAAAAAATCAA
>sig_5047
TTTCTTGTACAAAGTGGTCATGGTGAGCAA
>sig_5048
GCATGATCCGGGTTTCAACCAGTACTCTAG
>sig_5049
CCGCATTAAAGCTTATCGAATTCGATGATA
>sig_5050
TTAAAAGCTTGGCACTGGCCGTCGTTTTAC
>sig_5051
TAAACCAGCCAGCCGAATTAAAAATGAAGT
>sig_5052
TTCCTTCACAAAGATCGCGGCCGCCTAAGT
>sig_5053
TTAAGCCGAATTCTGCAGATATCCATCACA
>sig_5054
TCTAAATTTTACTGAGGCCTGCCACACGAA
>sig_5055
GGACCACGGTCACCGTCTCCTCAGGCGGAG
>sig_5056
ATTCTCTCTTGTCATTGAAAAAGGAAGAGT
>sig_5057
AAACTTGTTGATTCGAGGTGATGGTGATGG
>sig_5058
TGGCGGCCATGCATGCCCGGATGGCGGCTG
>sig_5059
ACCCGGGGATCCTCTAGATCTCGAGGCCTG
>sig_5060
ATTGTTCAGCGGTTTCAGCCTCCAACTCAG
>sig_5061
TCTTCATATGAAACAACTGTCAAGAATCCT
>sig_5062
GATCCTAGAAGATCTCCTAGAGAATTCCTA
>sig_5063
GATGGCCGCGGCGTTGTGACAATTTACCGA
>sig_5064
AGCTGCCCGGGAGGCCTTCGCGAAATATTG
>sig_5065
CCTCTAGGGGGTCATCAGATCTCGGTGACG
>sig_5066
ACACATTCCACAGCAGATCCTCTAGGGATC
>sig_5067
AGATCTTCTAGACTCGAGACGCGTGGTACC
>sig_5068
CAATTCGGGTCGACTTATTATTTCAGGAAA
>sig_5069
TCTCGACTCTAGAGGATCTGGAGCGCCCAC
>sig_5070
TGTAAGTTAGCGCGAATTGTCGACCAAAGC
>sig_5071
AATCAAAATGCATCCCGGGTGAATTCACAA
>sig_5072
AGGCGTGAAAAACGGGGAGCTGATCAGATC
>sig_5073
CTGATTTAACAAATTTTAACAAAATATTAA
>sig_5074
GGTGATGCCGACCTGCAGGGGGGGGGGGGA
>sig_5075
TCCCCCAGCTTAGTACGCCATCAGGACGTT
>sig_5076
AGAAGCCTCACCGCCAAAAACGGTAAAAGG
>sig_5077
TTTGCGTAAGAGGTTCCAACTTTCACCATA
>sig_5078
GCACCAGGGTCACGCCGCCAGTCATCAGCA
>sig_5079
GTCTTGGAGGCTTCCCCACAAGCGACCTAC
>sig_5080
CCGCCCTAGACCTAGGGGATATATGATGAA
>sig_5081
AATCAATCACCGGATCCCCCATGGTAAAAA
>sig_5082
AGTGACGCTCAAGTCAGAGGTGGCGAAACC
>sig_5083
TTTTGAAGCTATCAAGCTTGCATGCCTGCA
>sig_5084
ATCCCAGAAGTAGTTTTGATGCACAGGCAA
>sig_5085
ATTTGTAAGCTGTGTGGGGGAGTATTGTAA
>sig_5086
CCATTATATACCCTCTAGAGTCTCCGCGAT
>sig_5087
GGGGAAATTCGAGCTCTAAGCGCTACCGTT
>sig_5088
CCATACGGATCCGCATGCGAGCTCGGTACC
>sig_5089
TCTAGAATCGGATCCTAACTAGTTAAGGAG
>sig_5090
ACCGAGCTCGAATTCCTCGACCTGCAGGCA
>sig_5091
TCATGCTAGCCATATGGCTGCCGCGCGGCA
>sig_5092
TTTGGGAATTAGTTTTTGCGGCCGCGATGT
>sig_5093
GCTTATCGATACCGTCGACGCCGGCCAGCC
>sig_5094
ACCGAGCTCCATATGATGATGATGATGATG
>sig_5095
TAATGGAACTGAAGAAAACCAATTTATGTG
>sig_5096
AGATTATGAAAATCGAAGAAGGTAAACTGG
>sig_5097
GAAGGCGCTTATCGCGAATTCGAGCTCGCC
>sig_5098
CCGAATTAATTCCCCGGGATCCGTCGACTG
>sig_5099
GTTTTAACGATTATGCCGATAACTAGTTTC
>sig_5100
TACGCTGCATCAGTTTAATAAGCTTAATTA
>sig_5101
AGCCACCTGCAGTCATTGTTTGCCTCCCTG
>sig_5102
TAGCGATAGCGGAGTGTATATACTGGCTTA
>sig_5103
ATAAATATTTATATGTTTGTACATACATGT
>sig_5104
AATCGGATCCCGGGCCCGTCGACTGCAGAG
>sig_5105
TGGTACCGAGCTCGATGCTTGTAAACCGTT
>sig_5106
CTCACTATAGGGAGAAGCTTGGATCCTATA
>sig_5107
CGTGAGCAGCGTGAACAGCCTGAGAGATTT
>sig_5108
ACCAAGATGTCGAGTTAACCACCCATCGAT
>sig_5109
CCACCGAGCATCACACCTGACTGGAATACG
>sig_5110
CTGATCGAAGGTCGTGGGATCCCCGGGAAT
>sig_5111
GGCCCTGATTTAAATCCGCTAGCTGTTAAT
>sig_5112
AGGGCCGCCACTCCACCGGCGCCTAAGCTT
>sig_5113
ACCCAGATCCACTCGTTATTCTCGGACGAG
>sig_5114
ACATTTTATTTACAATCACAGATCTGAATT
>sig_5115
AACTGAATCGAATTCCTGCAGCCCGGGGGA
>sig_5116
CTCCACATGATACTTTTCTTGCAGCAGAGC
>sig_5117
AAAGAACATGTACCGGCATACAGCATGTGC
>sig_5118
GCTGGGCCACGTGAATTCCTCGTTTCGAAA
>sig_5119
GAAGATCCGGGGAATTGACGCGTCCTCGGT
>sig_5120
TCCGGATCTATAGATCATGAGTGGGAGGAA
>sig_5121
ATGTACTGAATTAACGCCGAATTGAATTCG
>sig_5122
ACCCTACTGCAGAAGCTTCGAATTCGAGCT
>sig_5123
GAACAGGCGGTCGAAGGTGCCGATATCGTT
>sig_5124
CGCCGGCTGGATGATCCTCCAGCGCGGGCC
>sig_5125
TCGCGGCCGCAAGGATCTGCGATCGCTCCG
>sig_5126
TACCAGCGCTTTTCCGCTGCATAACCCTGC
>sig_5127
CATTTGCTGGAGTAACTCCACCATCTACCT
>sig_5128
AAGCGAAAGGAGCGGGCGCTTTACTGGCAC
>sig_5129
AAGAATTCAGATCTGCGATAAGCTTGGCGA
>sig_5130
AACTTGTTGATAGGCCTTGACAGGATATAT
>sig_5131
GCTGGGCCACGTGAATTCCTCGTTTCGAAT
>sig_5132
GCCAGCTTTCATCAACATCGCGGCCGCACC
>sig_5133
AAGCTAAAAAACCTCCCACACCTCCCCCTG
>sig_5134
AACAATTTCACACAGGAGATATCATATGGC
>sig_5135
CATTTCGCGAACCCCAGAGTCCCGCTCAGA
>sig_5136
AAGTCGGCCAGGGAGCGGCCGCCAATTCGC
>sig_5137
ACTTTATAAGGAGGATTAATTAATATGGGG
>sig_5138
GATCCGAGCTCGTTAACATATGAAGAGGAG
>sig_5139
TCCCCCGGTACCGGGGAATTCGGCTGCTGC
>sig_5140
GAGACAATAACCCTGATAAATGCCTTGCAG
>sig_5141
CGGAGGCTTTTGACTTGAGGGGGATCCACG
>sig_5142
TTGTCAAAGTACTTTAACTGCCCCTATCGG
>sig_5143
ATCGGATCCGGGTTATTAGTACATTTATTA
>sig_5144
GGCCGCGGCCGCTTAATTAAAACCATGGCA
>sig_5145
ACGGTGTTTTTTGTTACCCTAAAATCTACA
>sig_5146
CCCGGCCAAGCTTACTCCCCATCCCCCCGA
>sig_5147
ACCGTTATTCATTCGTGACTGCGCCTGAGC
>sig_5148
CCTCGAAAATATCGTTTAAACCACTCATGG
>sig_5149
GGCCTACGTAGCGCGCGAGCTCCACCGCGG
>sig_5150
AGATCTTTCTTGCTTTTACTTTTACTTCCT
>sig_5151
AAGCTTACAGATCTTACTAGTCTGCAGGAA
>sig_5152
GGTTAACTAGAGTAACGGGCTACTCCGTTT
>sig_5153
CCAATTTAATGAGCTCCCATGTGAGCGAGT
>sig_5154
CTTCAGCTGGCGGCCGCGTTCTATAGTGTC
>sig_5155
ACCAAGTGACCGCGGATCCCCGGGTTTAAA
>sig_5156
GGCGCCATTCGCCATTCAGGCTACGCAACT
>sig_5157
AAGATCGATGAAAAGAGAAGATGGAAAAAG
>sig_5158
CAAGTCGGCCGAGCTCGGAATTCGTCGACC
>sig_5159
AACCAAAACACCCAGGGCGAAGAAGTAGGG
>sig_5160
AATTTCTAGAGTTATCAACAAGTTTGTACA
>sig_5161
TGGTAGCGACCGGCGCTCAGTTGGAATTCA
>sig_5162
ATAGGCGTATCACGAGGCCCTTTCGTCTAG
>sig_5163
TCCNATAATGGAGGTTCCTACGCCATCCAN
>sig_5164
GTGAATGCGCAAACCAACCCTTGGCAACTG
>sig_5165
AGATCCGGGACCTGAAATAAAAGACAAAAA
>sig_5166
TAAAACGACGGCCAGTGCCAAGCTTTCACT
>sig_5167
GGCCGACGTGGCCTGGCCTCTGGGGCCGAA
>sig_5168
ATGGAGTCGTTAGTGAAAGTTAGCTCCAGT
>sig_5169
CCTCCCTACAACTGTATCCAAGCGCTTCAA
>sig_5170
CCGACGAGCAAGGCAAGACGATCCCCTCGA
>sig_5171
TGCTGCAGTTCCACTTCATGGACCCGCCCC
>sig_5172
CTTAACGTAATTCGTTAACTCTAGAAGATC
>sig_5173
ACGACGTTTTTTACGACCGTACATATGTAT
>sig_5174
GCATGCTAAGCTTGGTACCGAGCTCGGATC
>sig_5175
CTAGGAGCTTGCGGCCCGGACGATCGAGCT
>sig_5176
ATAGGCTTACCTTCAAGCTTGATCACCACT
>sig_5177
TCAATGACCTTCATGTTGACCCCTCAAGCT
>sig_5178
TTGACGCATGTGTTTTATCGGTCTGTATAT
>sig_5179
CAACAGTTGCGCAGCCTGAATGGCGAACTG
>sig_5180
GATGAATTCACGTGGCCCAGCCGGCCGTCT
>sig_5181
TGGTCGACGGATCCCAAGCTTACTTCTCCT
>sig_5182
AACTGCTGGTTCCGCGTGGATCTGCGGATC
>sig_5183
GATGAATTCACGTGGCCCAGCCGGCCGTGG
>sig_5184
TCGCCCAGGACTTCCACATAATGGGGGTCG
>sig_5185
ACTAGCTAGTATTTTACTTACATAGACTTT
>sig_5186
GCGTCAGCTCCTACGAGACGTACTACGTGA
>sig_5187
TTTTTCCTCCTTATAAAGTTAATGCATACA
>sig_5188
GCTGGCGGATGACGCATGCATTATGCTCGC
>sig_5189
GTGAGCGCTCACAATTCCACAGTCGACCCT
>sig_5190
TTTTGTGGCCAAAGCGAACAGCCTGGAGCC
>sig_5191
CTTATACACAAGTGCGGCCGCCGCGTTTAA
>sig_5192
AGTAAATAAAGGCCATTCTTGTTGATTTTC
>sig_5193
ATGCTTCTGGCGTCAGGCTGCCATCGGAAG
>sig_5194
ATACGGATAGCCCGCATAGTCAGGAACATC
>sig_5195
CAAATTCGCTTACCTTTTCTATTGAATCCA
>sig_5196
GCAAGATCATCTTTGTTCAACATTGCACGA
>sig_5197
TTCGTCTTCAAGAATTAATTCATTGTCCGA
>sig_5198
ATTTCTGAAAAAACGCCTACCTGTCCGTTT
>sig_5199
GGTTCCATGGCGATATCGGATCCGAATTCG
>sig_5200
CGCGGCCGCGGGGGCCCACTAGTGCTAGCT
>sig_5201
TACCTTGTCTGCCTCCCTAGACGTGAAAGA
>sig_5202
ACGGTTGGATCCAGTTGCTCAAAAAAATCT
>sig_5203
GGACAAGAAAGCAGAGCCCAAATCTTGTGC
>sig_5204
TCCTCTACTTTGTCTTCCAGCTGTTTCATA
>sig_5205
CCCCCTGGTGCAGGCATGCAAGCTTTCCCT
>sig_5206
TCTCCAGCAGCCGCACGCGGCATCTCGGGC
>sig_5207
CAACGTCGAAAAAGCTGCCGCGAAACGCGG
>sig_5208
GATCGATTTTCGTTCGTGAATACATGTTAT
>sig_5209
CAACTAATTATTCGAAGGATCCAAACGATG
>sig_5210
CCTCTGCAGCCAAGCTTAATTAGCTGAGCT
>sig_5211
TACGAATTCCCGGGGATCCGTCGAGATTTT
>sig_5212
CAGGTCGACGGTATCGATAAGCTTGATATC
>sig_5213
TTCAAGCTTCAGCTGCTCGAGGCCGGTCTC
>sig_5214
TAGACTATTCTCAGAATGACTTGGTTGAGT
>sig_5215
CCGGCTTCAATTGCACGGGCCCCACTAGGC
>sig_5216
CCCGCTGGCATTGACCCTGAGTGATTTTTC
>sig_5217
ACCATGGACGCGGAACCAGATCCGATTTTG
>sig_5218
GACGGCCAGTGAATTCCATGATCAGCATCC
>sig_5219
ACCGACTGTTGATCTTTTATGCTTGCTTTT
>sig_5220
ATATGGTGTTAGTAGATACTGGACGGGAGC
>sig_5221
TACTTCTGCTCTAAAAGCTGCTGCAGGAGC
>sig_5222
AGCCTGCGCGAGCAGCTGCCTCGCGCGTTT
>sig_5223
CTTACGTCTAAGAAACCATTATTATCATGA
>sig_5224
AGAGTCGACCTGCAGCCCAAGCTTGGGTCT
>sig_5225
ATGTTCCTGACTATGCGGGCTATCCCTATG
>sig_5226
GTGAATTCGAGCTCGCCCGGGGATCCTCTA
>sig_5227
TTCTGAGATTTTTCAAATCAGTGCGCAAGA
>sig_5228
AATGGCGAATGGCGGCCTATGCGGCCGCCA
>sig_5229
TTCGAGCACCACCACCACCACCACTAATGT
>sig_5230
TCTCCTTCTTAAAGTTAAACAAAATTATCT
>sig_5231
TGCGTCCGGCGTAGAGGATCCGCGCCATTT
>sig_5232
CCTACTCTCGCATGGGATCCGAATTTCTGC
>sig_5233
AGATCGGGAATTCAGATCTCGACGGATCAG
>sig_5234
GTCGGCTACAGCCTCGGAAGGTCGACTCTA
>sig_5235
TTAACAAGCTTGGGGCCGCGGAGGCTGGAT
>sig_5236
TGGGGTGGTGATTGGTTTTTGGGTGGGTAA
>sig_5237
TCAACATCGCGGCCGCACCCCATATCAATT
>sig_5238
CAGCTGGCTTGTTTAGATACAGTAGTCCCC
>sig_5239
GAGCTACTAGCTGTCCTCGTGCCATTCAAT
>sig_5240
TGATGGTTAACGACCGCGCGGGTCCCGGAC
>sig_5241
CGCTAGTCCCGGCTGCCGCGTCGACTACGC
>sig_5242
GGACCCGTCGGGCCGCGTCGGACGTGTCAG
>sig_5243
ATTATGTAGTGCCGCCATAACGATGAGTGA
>sig_5244
TTAGAGCAGCAGCCGAATTCGAGCTCGCCC
>sig_5245
CATACTCTTCCTTTTTCAATATTATTTAAG
>sig_5246
TTATCATCGATGTTCATATCGTATGAGCGC
>sig_5247
TGAATTCCTGCAGACTAGTAAGATCTGTAA
>sig_5248
TTATTTTTCTGCCCTTACGAGGCATTCTTA
>sig_5249
AATGGGATGCATAGCTTGAGTATTCTATAG
>sig_5250
TCTACGTAAGCTGGCGGCCGCCGCGGCTCG
>sig_5251
CATGCATTATGCTCGCAGAGATAAAACACG
>sig_5252
ACGTATTCTGAAAATTGTATTGAAAAAGGA
>sig_5253
TCTTTGTTTCATTATAACCCTCTTTAATTT
>sig_5254
TGTGCCGCACCCGGCCCGAGGTTGTTGTTA
>sig_5255
GGGCTCGAGGAATTCTCTAGAGTCGACTCG
>sig_5256
CGCGTCCAAAATCCCTTAACGTGAGTTTTC
>sig_5257
CAGGGGATCAAGATCTGATCTAGATATCGA
>sig_5258
GAGCTCGTTTAGTGAACCGTCAGATCACTA
>sig_5259
ATCATCGATAAGCTTGCATGCCTGCAGGTC
>sig_5260
CCAAGGGCGAATTCGAAGCTTACGTAGAAC
>sig_5261
TCACGAGGCAGACCTCTCGACGGATCGTTC
>sig_5262
TGCAGGGGGGGTTGCAGCCCGACCGACGCG
>sig_5263
GAGCTCAATGCATACGTAAATCCTCCTGAT
>sig_5264
TTCCCCCCCCCCCCTGCAGCCGACGGATCT
>sig_5265
AAAGCTTAGATCTCGACGCTCTCCCTTATG
>sig_5266
CTCGAGCTCTGCAGGGCCCGCGGTACCATG
>sig_5267
TTAAAAACTGGTCTGATCGGATCCTAGAAG
>sig_5268
GGGACATCTAGACTGCAGCCAAGCTTGGCT
>sig_5269
GTATATAATGGATCCCCGGGTACCGAGCTC
>sig_5270
ATCTAGATCCATAGTCACTTGGTTGTTCAC
>sig_5271
TACCTTCTAGAATTCCGGAGCGGCCGCTGC
>sig_5272
ATCCGGGGAATTGACGCGTCCTCGGTACCG
>sig_5273
AACGCGTGGATCCCCCTCAAGTCAAAAGCC
>sig_5274
TGATTACATTTGGGCCCTCATTAGAAAAAC
>sig_5275
GTCGACCTGCAGCCAAGCTTCTTGGATGCT
>sig_5276
CTTGCTCACCATGGATCCTCTAGATCGAAC
>sig_5277
ATAACAATTTCACACAGGAAACAGCGATAA
>sig_5278
AACTATAGATCGAGATCTCGATCCCGTCGA
>sig_5279
ATGGTACGCAGCAGCAACGATGTTACGCAG
>sig_5280
TCAACGGGCTGGACGATTTTGGCGCGCCTA
>sig_5281
TTGATATCGAATTCTCAGCATCCAATGTTT
>sig_5282
CGCGGCAGCCATATGCTCGAGGATCCGGCT
>sig_5283
TGCCTGGTTTCCGGTCGAAGCTTGGCCGGA
>sig_5284
GGAGTTCTTCGCCCACCCGGTGAGCGTGGG
>sig_5285
GCTACGTAGAATTCCCATATGTATATCTCC
>sig_5286
AGGAGGTTGTATGAATTCCACCACACGACA
>sig_5287
TCCCCGGGTACCGAGCTCGAATTCATTACA
>sig_5288
GGCAACAACGTTGCCCGGATCAATCAGGGG
>sig_5289
CAGCCTTGTACAGCTCGTCCATGCCGAGAG
>sig_5290
GACAAGCTTGGATCTGAGCTTGGCATTCCG
>sig_5291
TAGTCAAAATAAAATCATTTGTCAGATCTT
>sig_5292
GGTACCGAGCTCGAATTCCCTAACTAACTA
>sig_5293
GTCAAGGCACTATACATCAAATAGGTTGGA
>sig_5294
ATCGCCTTCTTGACGAGTTCTTCTAATAAG
>sig_5295
GCTGCGGCGAGCGGTATCAGGGGATTCCTT
>sig_5296
GAGTGGCAGGGCGGGGCGAAGGGCAATTCG
>sig_5297
GCGACGAGTCGACCAAGATCTCCAAGACCA
>sig_5298
CACCGAGCATCACACCTGACTGGAATACGA
>sig_5299
ATACGGATCCCGGGAATTCGAGCTCGGTAC
>sig_5300
CGGGCGAGCTCGAATTCCCGATAAGGCCCT
>sig_5301
GCTGTGGAAAATGCTAGAGCTTACGTAGCA
>sig_5302
GAATTAATTCCACAAGCTTGTGGAATTCGT
>sig_5303
CTTCACCTAGATCCTTTTGGGGTGGGCGAA
>sig_5304
GCTCGGGACCCCCTGCAGGTCGATAAACCC
>sig_5305
CGCCAAGCTTGCATGCTCACACGTGGTGGT
>sig_5306
CCCTCACTAAAGGGAACAAAAGCTGGAGAA
>sig_5307
ATAGAGATGTCTTGGTCAAGTTGCGCATGT
>sig_5308
CACACAGGAAACAGCCATGGCCATGATTAC
>sig_5309
CAAAAATTTATTTGCTTTCAGGAAAATTTT
>sig_5310
CGCGTCTTATCAGGGGGAATTCTGTTTCCT
>sig_5311
GAGATCTAAGTAAGCTTGCATGCCTGCAGG
>sig_5312
TCCTTTGCATACACCATAGGTGTGGTTTAA
>sig_5313
TCATGAATTAATTCCGCTAGCTTCACGCTG
>sig_5314
ACCTTGATGCCATTCTTTTGCTTGTCGGCC
>sig_5315
CAGGAAATTACTGAACTGCAGAGATCAAAG
>sig_5316
GTGGGGATCCTACCAACCGGCACGATTGTC
>sig_5317
GGCGCGGATCCGGTGATTGATTGAGCAAGC
>sig_5318
TTTGGGCGTTGCGTGGGGTCGAGCAGTGTG
>sig_5319
ATGCACTTAATGATCATAGTATTTTAAAAC
>sig_5320
ACGAATTCGTAATCATGTCATAGCTGTTTC
>sig_5321
GACCCATGACATTAACCTATAAAAATAGGC
>sig_5322
CTCACGCGTCTAGAGGTACCGCATGCGATA
>sig_5323
GCCGCTCATATGTGCCATGGTATATCTCCT
>sig_5324
TGGCAAGAACTTTAAAGGGGGATCTTGATC
>sig_5325
CATATCTAGAGTTTAGCGGACGCGATTTAG
>sig_5326
GATCCCACGTGGGATCCTCTAGAGTCGACC
>sig_5327
AGCTTATTAATGCTAGCTGCAGTTAACGAA
>sig_5328
GGAAACAGACCATGGGGAATTCGAGCTCGG
>sig_5329
CCCTAGGCGTTTGTAATCGATGGCTTCTGG
>sig_5330
CTCTATATGTGTGGTATGGGCGACACGGAA
>sig_5331
CCTTTAGTGAGGGTTAATTAGTCCTGCATT
>sig_5332
TTACTTATATTTATGATTCTTAGTTTTTAT
>sig_5333
ATTTCGTCGACAGATCTGATCATGGAGATA
>sig_5334
GCTGTAAAAGCGGATCCATCGAAGGGCGAA
>sig_5335
CGATCCCCCCCAAGCTTGCATGCCTGCAGG
>sig_5336
CCATGATATTCGGCAAGCAGGCATCGCCGT
>sig_5337
GGTAGTTGGCAAATAACTGCAGGATCCTGG
>sig_5338
AGTGAATTCGAGCTCGGTACCCGCGCGGCC
>sig_5339
ATTGACGCGTCAAAATAAAAAAGGGGACCT
>sig_5340
CAACAGTTGCGCAGCCTGAATGGCGAATAG
>sig_5341
ACCGGATACCTGTCCGCCTTTCTCCTTCGG
>sig_5342
ATGGGTCGGATCCGGCTGCTAACAAAGCCC
>sig_5343
CCGCCGTACCCCGGTGGCCTCCATGTGGGC
>sig_5344
GCCTGAATTCAGTAAACCTACCCTCGATGG
>sig_5345
CCGAGCTCGAATTCCTCGACCTGCAGGCAT
>sig_5346
CCGTTCTTGCTTACGCTATTAATCAAGGTC
>sig_5347
GCTCACAATTGAATTGATCTTTAGCTGTCT
>sig_5348
GCGCTTGTTCAGCGGTGGCAGCAGCCAACT
>sig_5349
GCGTCCCATTAAGATTTGCCGCCGCTGCTG
>sig_5350
GGTTATGCTAGTCGACTAGTTCAGTGATGG
>sig_5351
GAATCTATCATAATTGTGAGCGCTCACAAT
>sig_5352
CGTTTTTCATAGGCTCCGCCCCCCTGACGA
>sig_5353
AGTCGACCTGCAGGCATGCAAGCTTCGGTC
>sig_5354
CGCCAGCCGGTGGTCTTCTCGTCCATATGT
>sig_5355
ATCCAAGCTTGTCGACGCGTCCTGCAGCAA
>sig_5356
CGGATCCGAGATCCACGCGGAACCAGCAGG
>sig_5357
AAGCAAAGTCTAGTGAGTAGTGGGTACCGA
>sig_5358
CTCGACCTTGCAGGCCAACCAGATAAGTGA
>sig_5359
TTAAAGTTTAAACTCTAGATGTCGACTTAA
>sig_5360
AAATGAGTGACTTCATTTTCTGCATTATTG
>sig_5361
CGCCGCGGCCAATTCGTATGGTGCACTCTC
>sig_5362
TGTACAAACTTGTGATAACAGCGCTACCGT
>sig_5363
TCGCCCGGGCCACCATGATTGAACAAGATG
>sig_5364
GCTTCTTTTTAGGGCCCATGGTGGAGCTCC
>sig_5365
CTTCAGGATCTGCTTGCTCACCATGGTGCT
>sig_5366
CGGATCCGAGATCCACGCGGAACCAGCAGT
>sig_5367
GGGTTATGCTAGTTATTAGCCCAGCTTGCA
>sig_5368
GATGAATTCCCGGGGATCCGTCGACCTGCA
>sig_5369
CGCCGAAAGTAGACGCGAATTCGAGCTCGG
>sig_5370
AACTATTGCCCTGCGGTAAAGCTCATCAGC
>sig_5371
GATGGTGCCCTTGGTGGTCGACGCGTTGCG
>sig_5372
CCCCAGAATTCATATGGATCCAGGTAACCA
>sig_5373
GGAAGTCCCCCCCCCCCCCCCCCCCTGCAG
>sig_5374
GTTTAACTTTAAGAAGGAGATATAATATGG
>sig_5375
TCCCCGGGTACCGAGCTCGAATTCATTGGA
>sig_5376
AAAACGACGGCCAGTATGCATGGTACCGCG
>sig_5377
AGCAACTGCTGGTTCCGCGTGGATCTCGGA
>sig_5378
GCAATTAACTTTATAAGGAGGAAAAAAATG
>sig_5379
TTAAAAATTAAGGCCAAGCCAATGATAAAT
>sig_5380
TGAATTCTCTAGAACTAGTAAGCTTGGATC
>sig_5381
TTCTACCAGATTTAACTTTAATAAGCGGCC
>sig_5382
TCAGGCGCTCCCGAAGGTCTCGGGCCGTCT
>sig_5383
TCCTGTTACCAGTCAGGCATTTGAGAAGCA
>sig_5384
ACACGATGATAATACCATGGCCACCACCCA
>sig_5385
GCGAATTCCTCGAGCCCGGGTGCTTTGCCA
>sig_5386
TTCCGTTGATAGGAGTCATAGGCCATGAAG
>sig_5387
TCATTAATGCAGGACAGCACATGACCAGGA
>sig_5388
ATGGACGAGCTGTACGGTAGCCGAGATAAC
>sig_5389
AGGGATAGGCTTACCGAATTCGCCCTTACG
>sig_5390
CCATGGTAAGGGCAATTCCACCACACTGGA
>sig_5391
TCTAGGGATAACAGGGTAATCCCCTGGCAC
>sig_5392
AAAGTTAATATAAGCAAACCTTACTTTGAC
>sig_5393
CGGAGGCTTTTGACTTGAGGGGGATCCTCA
>sig_5394
GGTCTCGATTCTACGGAAAACCTGTATTTT
>sig_5395
GATAAGGCGTTTACGCCGCGTCCGGCAAAT
>sig_5396
GTAACATCGTTGCTGCTGCGTACCATGGTC
>sig_5397
AAGTTATGGATCCGCGTCAATTCGATCCTG
>sig_5398
TTCGCTACCGTTGCGCAAGCTGACTACAAG
>sig_5399
CACTAGTCGGAGCAGAGCCGGTCTGGGAAG
>sig_5400
GAAAGGCTATCATTCAAGATGCCTCTGCCG
>sig_5401
GTTATGCTAGTTATTGCTCAGCGGACTAGT
>sig_5402
ACCGCATACGTCAAAGCAACCATAGTACGC
>sig_5403
AACGAGGCTCTACGAATCGATGGGCATCTG
>sig_5404
GGAACCAGTTGGTACCGAATTCCTCGAGTC
>sig_5405
CGCTCATGAGACAATAACCCTGATAAATGG
>sig_5406
TTGAAGCTAATTCGATCATGCATGAGCTCA
>sig_5407
AATGAAATATTTTAGAAATTGATATTATTC
>sig_5408
CCCATCTCTAGATTTAAAGATCTGGTACCG
>sig_5409
GCCCCTAGGTTAATTAAAGACCTATCTTCA
>sig_5410
AGGTCGACTCTAGAGGATCCCCCCGAATTC
>sig_5411
CGAAGCTTGATCCCGACCCATTTGCTGTCC
>sig_5412
TTCGTCTTCTTTTGCGTTAGGCATGTCGTA
>sig_5413
TCCGCCTAACCGGCTCAGTTCTGCGTAGAA
>sig_5414
AAGGAAAGGAAAGGCCTGGATTACAGCAAA
>sig_5415
TACCGAGGACGCGTCGAATTAATTCCGCGA
>sig_5416
TGTTACTTCTGCTCTAAAAGCTGCGGAATT
>sig_5417
TAATACTTGTAGTTTTATTAACTTCTAAAT
>sig_5418
GCGTACTAGTAGAGATCTCCATGGGCGGCC
>sig_5419
GCGGAATTAATTCGACGCGTCAATTCGAGC
>sig_5420
CGAGCTTGATGCGGTGTGAAATACCGCACA
>sig_5421
AATCGCACCATCATCACCACCATGATTACA
>sig_5422
CTATGCTATAAATAGCTTAAAAATTGAAAC
>sig_5423
TTCGCTCCAAGCTGGGCTGTGTGCCGAACC
>sig_5424
GGTGTCAGTGAAGTTCGACTGTCTCTTATA
>sig_5425
ATAAGCTTACTAGTTCTAGAGAATTCATCG
>sig_5426
TAACTTTATAAGGAGGATTAATTAATATGG
>sig_5427
TTTAATAAGGAGATATACCATGGGCAGCAG
>sig_5428
CGGCAGCCATATGTACGGTCGTAAAAAACG
>sig_5429
TACAGGGCGCGTCCATTCGCCATTCAGGCC
>sig_5430
AGGAAACCTTACTTCTGTGGTGTGACATAA
>sig_5431
TGGCTTTCCCCCCCCCCCCTGCAGCCGACG
>sig_5432
CAGCGGAGCCAGCGGTACCCAGATCTTCCT
>sig_5433
TGGCGGCCGCGAATTCGTAATCATGGTCAT
>sig_5434
ATCACCAAACACAAGTGGGAGCAGGCTGGT
>sig_5435
CGCGGCGTTTACGCCCCGCCCTGCCACTCA
>sig_5436
CATTTTCAGGAGGACCCTTGGAGGGTACCG
>sig_5437
TGGTTGATAACAGCCATCATCATCATCATC
>sig_5438
ACCGCCGATGATAAGCTGTCAAACATGAGA
>sig_5439
AACCGACTTCTCCTTTTATGCATTATCGGC
>sig_5440
ATTACGCCAAGCTTCCGCGGATCGATAGGC
>sig_5441
GACCAGCATCGGCGTCGAGAAGTTGGCCGG
>sig_5442
ATTCTGCCTCCCCGCGTTGCGTCGCGGTGC
>sig_5443
GATAATTCCAGGCAGTCTAGAGGATGGTCC
>sig_5444
GCTTATCGATGGGACCATCATACTCATTGC
>sig_5445
GGAATATAAATGTCAGAATTCGAAGCTTGA
>sig_5446
AGATATACATATGTACGGTCGTAAAAAACG
>sig_5447
GACATAAAGTTATCTCGGCTACCGTACAGC
>sig_5448
AACTAGCTTTGTATAGTTCATCCATGCCAT
>sig_5449
ATAGGCGTATGACGAGGCCCTTGTCGACGC
>sig_5450
TGTGTGGCCCAGATCCGATTTTGGAGGATG
>sig_5451
GCTATTCGATGATAAGCTGTCAAACATGAT
>sig_5452
TCCTGAAAATCTCGATGATAAGCTGTCAAA
>sig_5453
GTCATCACCGAAACGCGCGAGGCAGGGGGT
>sig_5454
CACCGGACGGTTTTCAACCGCCGGTGATCA
>sig_5455
ACTCTAGAGGATCCGTCAACACGGGATAAT
>sig_5456
CGGGGAAATTCGAGCTCGGTACCCGGGGAT
>sig_5457
GCTTGGACGGATCCCCGGGAATTCGTAATC
>sig_5458
ATTTATATGCGGTGTGAAATACCGCACAGA
>sig_5459
GTCCGCGCTGGGAGCACATCAACCTGACCG
>sig_5460
TGGAAGCTTGGCTGTTTTGGCGGATGAGAG
>sig_5461
GGGCAACCGCCGCCTATCAAGTCGAAGGAG
>sig_5462
AGCTTAGGAGTTCTGCCTATCATGGGCCCA
>sig_5463
TTAGGCGGGCTAAATTCCCGCCGATTCATT
>sig_5464
TCCTGACTATGCGGGCTATCCGTATGACGT
>sig_5465
AACGTTGCATGCCTGCAGGTCGATCGACGG
>sig_5466
GGCAATTCTGCAGATCTAGAATGGCTAGCA
>sig_5467
TGGACTCTAGCTAGAGGATCACAGGCAGCA
>sig_5468
GCTGGATATCTTTAAACTCGAGACTAGTCC
>sig_5469
AGAGTCGACGGATCCCCTGACACCAGACCA
>sig_5470
CCGAAACGCGCGAGGCAGCAGATCTTGAGA
>sig_5471
CCAGTGAATTGATCCTTTTTGTCCGGTGTT
>sig_5472
GGGTGAGAATTCATATGCATCGATATCTAG
>sig_5473
TTGCGCAGCCTGAATGGCGAATAGCTTCTT
>sig_5474
TACATTATACGAAGTTGTTGAAGCCGAATT
>sig_5475
ACTACTTTCGGTTATGGTCTTCAATGCTTT
>sig_5476
TTACAAACCTAACAATACACATGAACAACA
>sig_5477
ATCCGGATGTTCATGGAATTCACTGGCCGT
>sig_5478
ATCACGAGTACAGCCTCGAGATCTGCGATC
>sig_5479
GTTTGATGGTGGTTCGCGTTGCGCGAGAAG
>sig_5480
TCCAGCTGCCTAGGCCCCTTAAGTGACCGG
>sig_5481
TGATAAAAACGGTTAGCGCTAGCAGCACGC
>sig_5482
CGTCATCACCAGAACCACCACCGGTACCCA
>sig_5483
TCCCCGGATCCGTCGACCTGCAGATCTGCG
>sig_5484
TTGACCCATTTTAGCTTCCTTAGCTCCTGA
>sig_5485
CGGGAGCTCGAATTCGGAGGCATATCAAAT
>sig_5486
CGGCTCTAGAGGTACCGCATGCGATATCGA
>sig_5487
GAGGCCTCCAAAACTTCATTTTTAATTTTT
>sig_5488
GCGCTTAAAAAGTGACCGTGATGTGATTTG
>sig_5489
GGGAGACAATTGCGCCGAATAAATACCTGT
>sig_5490
CGCCACGACTTTGCAGTTCATAACTTACTG
>sig_5491
CTGCAGACGCGTCGACGGATCCCCGGGAAT
>sig_5492
ACGCGTCGCCGGGAAGCCGATCTCGGCTTG
>sig_5493
GTATGGATCCGTCTATGATCTCGAGGAGTC
>sig_5494
GATAGGGCCCGGGATCCACCTAGTCTAGAG
>sig_5495
TATTTTAATGAGGTCATATCTTTCATTTTG
>sig_5496
CAGCAGCGGCCATATCGACGACGACGACAA
>sig_5497
GGCATCAGTTACCGTGAGCTGCAGGCATGC
>sig_5498
CTGACCTTGGCATGGGCCCAGAGAGGTCAC
>sig_5499
TCTGAAAGTACAGTTACAGAAGAATTAAAA
>sig_5500
TGGAGGAAGAAAAAATGAGTAAAGGAGAAG
>sig_5501
ACTATGGATCTAGATCTGCGGCCGCAGGCC
>sig_5502
TGATGGCCATGATGATGATGATGATGCATG
>sig_5503
CAAATAGATCCTGTTCAAGAACCGGATCAA
>sig_5504
TAGCTGAACAGGAGGGACAGGGTCGACAAT
>sig_5505
CTGTATGATTTATTGGATGTTGGAANTTCC
>sig_5506
CCGTCGATAAGCTTATCGACCTGCAGCAAT
>sig_5507
GCTGAACAGGAGGGACAGCTGATGAAAACA
>sig_5508
CAGCTGCCTCGCGCGTNTNCGGTGATGANC
>sig_5509
TCGAGAAGCTTGCGCAACGGTAGCGAAACC
>sig_5510
GGCCTTTTTGCGTTTCTACAAAGCGGCCGC
>sig_5511
GGCCGCTTACACATGGTCGATTTTTCTCTA
>sig_5512
TTCAGCTGGCGGCCGCGTTCTATAGTGTCA
>sig_5513
GACTACAAAGACCATGACGGTGATTATAAA
>sig_5514
AAACATGAGAATTAATTCCGGGGATCCGCG
>sig_5515
AAGCCTCGCAATCCAGTGCAAAGCTTGGGA
>sig_5516
ATCTCTAGAAGCTTATCGATGGTACCCAGA
>sig_5517
AAGCCTCGCAATCCAGTGCAAAGCTTGGGC
>sig_5518
TACGGCCTCGGCCTCTAGGTGGCAGGAGAA
>sig_5519
CGTGCAGTCGATAAGCTCCGGATCCTCTAC
>sig_5520
GCTTATCGAATTCGATAACCCTAAAGTTAT
>sig_5521
GCCACCTGCTTTGAAGAAAAATGCGCCTTA
>sig_5522
GAGAGAGACTAGTGGAGGAAGAAAAAATGC
>sig_5523
CCACATGATCAGCAGACAGAACGCGATGCG
>sig_5524
GGCTGGGGGTTCAGCAGCCACCTGCAGTCA
>sig_5525
TGAATGCCTTCGTCAATGCCTGCAGGTCGA
>sig_5526
GCAGGACATGATCAATGAGGTGGATGCTGA
>sig_5527
CCAAGCTAGCTTGGCACTGGCCGTCGTTTT
>sig_5528
TGATCCTCTAGAGTCGAGATCCCCCTCGCC
>sig_5529
TCTCGAGAAGCTTACTCCAAGAATATCAAA
>sig_5530
TAGTATTATGAGTTCTCCTCCTGAAAGATC
>sig_5531
CGCGTCCCATTCGCCATTCAGGCTGCGCAA
>sig_5532
TGTATTTTTACAACAATTACCAACAACAAC
>sig_5533
AGCCACCACCCTCCTGGCCGGCCTGGCCAC
>sig_5534
ACAAGTCACTGCAGTTTAAATACAAGACGC
>sig_5535
GATATCCATGGAGCTCGCGAATTCGAAAGC
>sig_5536
GCTCAATGAATTCTAACATCCAATAAATCA
>sig_5537
ACGAGAAAACCCCTCACATGCATTTAGGAG
>sig_5538
CTCGATCCGCTGCTAACAAAGCCCGAAAGG
>sig_5539
GATGCCGGATCCGGAATTCCTCGAGGAATT
>sig_5540
CAGTCGACCTGCAGGAGCTTTGGCTAACAC
>sig_5541
ACGATGCGTCCGGCGTAGAGGATCCGACCA
>sig_5542
GCCAGAGGAGAGTTAGAGCGACCCTCAATA
>sig_5543
TTAATACGACTCACTATAGGAAATTTTAAC
>sig_5544
CCAACGCTGCCCGAGATCTCGATCCCGCGA
>sig_5545
GACTGTATCGCCGGAATTGGGATCCGCTAG
>sig_5546
TACGCCAAGCTTGGCTCGACGGATCCCCTT
>sig_5547
GTACAAACTTGTGATAACAGCGCTACCGTT
>sig_5548
TCAATTGTGAGCGGATAACAATTGAATTGA
>sig_5549
GGGACGTCGACCTGAGGTAATTATAACCCC
>sig_5550
TCTAGAATCGATAAGCTTGGCTGCAGGTCG
>sig_5551
GGCGGTGTGAGAAGGTCCTGTCTTCCCACA
>sig_5552
AGTCGACCTGCAGGCATGCAAGCTTATCTT
>sig_5553
CACCCAGGGCGATTGCTCGAAATTCGACTT
>sig_5554
CCAAAAAATCCTCGAGCTCCCATGTGAGCG
>sig_5555
CCCTGATAAATGCTTCAATAATCGGTGCAT
>sig_5556
CCGTCGACTGCAGAAGCTTAATTCGGCTTA
>sig_5557
TCTGCAGCTGGTACCAAGCTTATGATGATG
>sig_5558
GAATTCACTAGTGATTAGCCCGTTTTCACA
>sig_5559
AAAGTGTATTTTTAGGGGTTGTTAATCGTG
>sig_5560
ATCTGATATCACCTAATAACTTCGTATAGC
>sig_5561
CCGTCGACCTGCAGCCAAGCCATCGATGTG
>sig_5562
TTCTTCTGACTGCAGTTTTTTTAAGGCAGT
>sig_5563
TACTTTTACGTATGGTGTTCAATGCTTTTC
>sig_5564
AGGTTTAAACGAATTCGCCCTTAAGGGCGA
>sig_5565
CAAGCTTGCGGCCGCTCAGGAGCTAAGGAA
>sig_5566
GATCTTCTAGGATCGATTCTAGGAAGCTTT
>sig_5567
AGAATTCAGATCTGCGATAAGCTTGGCGAT
>sig_5568
GTTGATATTTACGTTGATACGCTTATTAAC
>sig_5569
GGACACCAAAAGGGAGGGGCAGGCGTCGAG
>sig_5570
ATCGTCTGGAATTCCTGATGCGGTATTTTC
>sig_5571
GGAATTCCCCGCACAAAAAGAAAAACGAAA
>sig_5572
AGCAACAAGTCCACGGATCCTGAATTCCGA
>sig_5573
CAGCGGCGCCTGAGAGGAGCTTGAGTATTC
>sig_5574
CGCGAGGCAGCTCTAGGTCGACGTTAACCG
>sig_5575
CTAGTCATTACGCCCCGCCCTGCCACTCAT
>sig_5576
CTTATCGGGAATTCGAGCTCGCCCGGGGAT
>sig_5577
ACGATGCGTCCGGCGTAGAGGATCCGAATT
>sig_5578
GCGAATGCTAGAGCAGCTTGCCAACATGGT
>sig_5579
TCGTTGAGTTTTCGTTCCACTGAGCGTCAG
>sig_5580
CGACTCTAGATGGCCAGCTAGGCCAGGTTA
>sig_5581
GCCGCACGCGGCGCATCTCGGGCCGCGTTG
>sig_5582
TAGATCTCTGACAGACATTCCCTCGAGCTG
>sig_5583
ATTTAGGCCTAGAGTCGACCCAGATCCACT
>sig_5584
TGCAAGCTTGGGCTGCAGGTCGACTCTAGA
>sig_5585
TTCTCGAGAACGTGGATACTTGGCAGTGGT
>sig_5586
CTGGGCGGCCGCAAGCTTTATGCTTGTAAA
>sig_5587
CATCGTTGCTGCTGCGTACCATGGTCGATC
>sig_5588
CCAAGCTCAGATCCAAGCTTCCGAAGAGGG
>sig_5589
TGATAAGCGGCCGCGATCCGAGTTCTTCTG
>sig_5590
GATCTATAATCTGCTGCTTGCAAACAAAAA
>sig_5591
CACTCGAGATCAAACGGGCTAGCCAGCCAG
>sig_5592
AGCTTGGCCAGCTGGTCGACCTGCAGATCC
>sig_5593
CCAGAACCACCACCGGTACCCAGATCTGGG
>sig_5594
CCTAATGAGTGAGCTAACTCACATAATTCG
>sig_5595
GCAGCTGAAGCTCCAATGTGATGGTCTAGA
>sig_5596
GGAGAAAATACCGCATCAGGAATTCCAACA
>sig_5597
GCGGGGCACGGGGCGAAGGCAGCGCGCACG
>sig_5598
TAGGCCGTAGCTTGGCACTGGCCGTCGTTT
>sig_5599
TGCAGGCATGCAAGCTTATCTTTACAGTTT
>sig_5600
AATTCTACGTAGTGTGCCGCACCCGGCCCG
>sig_5601
CGTGCGAGCTCATCGATAAGAACCTCAGAT
>sig_5602
GATCAGCAAGGTCCGCGAGGAGTACCCCGA
>sig_5603
TGCAGGCTTGTCGTGTGGTGGAATTCATAC
>sig_5604
ATGCTGTTTTCCCTATTAATATCAAGTTGG
>sig_5605
TACCGCATTAAAGCTAGCTTATCGATGCAT
>sig_5606
CGGCCGACGGATCTTGATCCCCTGCGCCAT
>sig_5607
GGAGACCCAAGCTTGCATGCCTGCAGGTCG
>sig_5608
ATCGGAGATCTCAGTGGTGGTGGTGGTGGT
>sig_5609
GATCATAAACTTTCGAAGCCATGGCTATCG
>sig_5610
TTTGATATACGCCGAGATCTTGGCAGTCAC
>sig_5611
ATGACCATGATTACGCGCCAAGCTAATTCC
>sig_5612
AACAATTTCACACAGCGGCCGCTGAGAAAA
>sig_5613
AGCTCGACTGCACGGTGACCAATGCTTCTG
>sig_5614
TCGGTACCCTACTCAAGCATTGAGTGGCCC
>sig_5615
GTGGGCTCAGAGAATCCGGATGAAGCCGCT
>sig_5616
TAGATAACTAGTGTTCGTGAATACATGTTA
>sig_5617
AGCTATTACACATGTACTTGTAGTGGATGG
>sig_5618
AACATGTATTCACGAACACTAGTTTAATTC
>sig_5619
GCCTTCGCGAGGTACCGGGCCCAAGCTTGG
>sig_5620
CACTGTCCGACCGCTTTGCCGCCGCCCAGT
>sig_5621
CCCGTCTTATGCCTTGTCGAACAACAACGC
>sig_5622
TCACACAGGAAACAGCGACTGCACGGTGCA
>sig_5623
GATCCAAGCTTGTCGACGCGTCATCCTGCA
>sig_5624
GGGGCCGTTGCTTCGCAACGTTCAAATCCG
>sig_5625
CTTTTGACTTGAGGGGGATCCACGCGTTTA
>sig_5626
GCCACGCGGTTCCATGGCTGATATCGGATC
>sig_5627
CTAGCAGCAGCAGCTGATCTCTTGTACAGC
>sig_5628
GATCAGCCCCGGATGCTTTGGATACGGTCT
>sig_5629
AGAATTATTCATCCGCTTATTATCACTTAT
>sig_5630
GTGATCGTGGTGTTCTTTGGTTGAAACATG
>sig_5631
TCGGGCTTTGTTAGCAGCGGATCCACAGGA
>sig_5632
GGGATCCACGCGGAACCAGACCACCACCAC
>sig_5633
AACTATGATGGGTCTTGTTGTTGACGTTAC
>sig_5634
ACGGTCTATGAGCTGGCAGCGTATTTGACC
>sig_5635
TGCGTATTGGAGGGAAGTGAGAGGGCCGCG
>sig_5636
ATTACGAATTCGAGCTCGCCCGGGGATCCT
>sig_5637
TCCCCCCAGTGAATTCCCCTGTTGACAATT
>sig_5638
AGCGGATAACAATTAAGCTTAGGATCTAGA
>sig_5639
GCAGGACTCCCTTGTAAGACTATCCTAGCA
>sig_5640
TAGCTGCGAATTCATACAACCTCCTTAGTA
>sig_5641
GTCCGGTGCCCTGAATGAACTCCAGGACGA
>sig_5642
TATCGCCATGGGACTCTTGTCGTCGTCATC
>sig_5643
TTTGCAAAAAGCTTGGGCTGCAGGTCGAGG
>sig_5644
AGATCTCGAGCTCCCAACGCGTTGGATGCA
>sig_5645
ATCGCGGCCGCCGAGATCATATCACTGTGG
>sig_5646
TGGTTCCGCGTCCATGGGGATCCGGCTGCT
>sig_5647
CCTCGCGACTAGTTTAAACCCGGGGATCCG
>sig_5648
AGGGCCCCGGGGGGCAATAAGATATGAAAA
>sig_5649
CANTTCCTACTAAGATGGTATACAATAGTA
>sig_5650
CCATTCATCCGCTTATTATACTTATTCAGG
>sig_5651
CTTTTATCCGCCTCTGCTGCCGTCCGCCAC
>sig_5652
TTTGAGCAGCCGCGTAGTGAGATCTGATCA
>sig_5653
AGCTAGCCATTATGAAAATCAGCGGATTCG
>sig_5654
AAGAATTGTTAACAATTCTCATGTTTGACA
>sig_5655
TGGCTATTTTATACTAAGTTGGCATTATAA
>sig_5656
ATGTCTAACAATTCGTTCAAGCCGAGGGGC
>sig_5657
TGTTCCCGGGCGCCAGGAGCTGCCGCTCCG
>sig_5658
TGGCCCGCACCGATCGCCCTTCCCAACAGT
>sig_5659
ATAAGCTGGTGATGCTGCCAACTTACTGAT
>sig_5660
TCAATATTCCCTTGTGCAAAGCTGACAGCT
>sig_5661
CAGGGGGATCAAATGGTGTTGTTTTTGGTC
>sig_5662
AGGTCGACTCTAGAGGATCCAGACATGATA
>sig_5663
CCTAATAAAATGAGGAAATTGCATAAGCTT
>sig_5664
TCGTTTTAGAAAACCGACTGTAAAAAGTAC
>sig_5665
GCCCTCTTCCTGCCCGACCTTGAATTAGAT
>sig_5666
CTTGGGCCCGGTACCTCGCGAAGGAGCTCG
>sig_5667
CCAAACGATGAGATTTCCTTCAATTTTTAC
>sig_5668
TGAATTCGAGCTCGCCCGGGGATCCTCTAG
>sig_5669
GGAGTGCTAAACCCGGGAGTGCTAAACCCG
>sig_5670
TAATCACAACCATAATCACAACCATAATCA
>sig_5671
TTGAAGGCCAAAAAACTGCTGCCTTCGAAA
>sig_5672
AAAAAAGAAGACTCTGCGCGGAAAAAACAA
>sig_5673
GTGATGACGACGACAAGAGTCCCATGGGAT
>sig_5674
TACATTATACGAAGTTATGGCCCGGCCTCA
>sig_5675
ATCAGGAAATTGTAAGCGTTAATCTAGCAG
>sig_5676
GTCACGGTTCGAACCGACGTCCAGCTGCCT
>sig_5677
ATTCGGATCCCCGATATCCATGGGACTCTT
>sig_5678
ATCATGGTATGGCTAGCAAAGGAGAAGAAC
>sig_5679
AGCAACTGCTGGTTCCGCGTGGATCTGGAT
>sig_5680
GAAATTCGTCGACTCTAGAGGATCTGTAAT
>sig_5681
TATTTTGTTAAAATTTGTTAAATCAGCTCA
>sig_5682
TGAGCTCGAAGACGCCAAAAACATAAAGAA
>sig_5683
GAGGCCATCAGGATCCCGGGCCCTATCACC
>sig_5684
GCTTTTCGCGACCTTCGATGAGCTCGAGAT
>sig_5685
AGCTTGTCGACGCGTCCTGCAGCAATTCGT
>sig_5686
GAAGGGAGAAAGGCGGACAGGTATTCCGGT
>sig_5687
GCTAAGAGCTTGCGGCCCGAGCTCATGCAT
>sig_5688
AGATTCTAGAATGACCGAGTACAAGCCCAC
>sig_5689
GGAAACAGCGATAAGCTTTAATGCGGTAGT
>sig_5690
GACAAAAACACCTTGCGCTAATGCTCTGTT
>sig_5691
CCTTCTCTAGGCGCCGGAATTCGTTAGGCC
>sig_5692
GGGTTTCTACAGGACGGACCATGGTCGACC
>sig_5693
ACCTATCGTTTCCACGATCAGCGATCGGCT
>sig_5694
CGGTGAGCGTGGGTCCCGCGGTATCATTGC
>sig_5695
GTCATCACCGAAACGCGCGAGGCAGGGTTT
>sig_5696
CTCGGCGCGCCGGTGATTTAAATTTAATTA
>sig_5697
ATATCGGAATTCTATAGTGTCACCTAAATA
>sig_5698
CGTGAACAACCAAGTGACCGCGGATCTAGA
>sig_5699
CGACGGAGCTCGAATTCGGATCCGACCCAT
>sig_5700
AACAGAATTCGAGCTCGGTACCCGGGGATC
>sig_5701
TTTATTCTTGAAGACGAAAGGGCCTCGTGA
>sig_5702
TACTCGCACCGAAAATGTCAGCCAGCTGCC
>sig_5703
AGTACCGGAATGCCAAGCTCAGATCCAAGC
>sig_5704
ACGATCGAATTGGGGATCTTGAAGTTCCTA
>sig_5705
CATGGCTAGCTCGCGAGTCGACGGCGGCCG
>sig_5706
CCGTCGACCTGCAGCCAAGCTTGGCTGTTT
>sig_5707
ACAATTTCACACAGGAAACAGCGTATGAGC
>sig_5708
CTTGCAGAATCGATTAGTCCAATTTGTTAA
>sig_5709
CAGATCTGACCAAGCTTGGCTGCAGGTCGA
>sig_5710
AGCATCACAAATTTCACAAATTTAATTAAG
>sig_5711
CATGGACGAGCTGTACAAGGCTGTTATCAC
>sig_5712
AGACTCGAGATTTGAGGAGAAGCCCGGACT
>sig_5713
GTTGAGCTCGCCCTTTTAGACTCGAGCGGC
>sig_5714
GCACCAGCGGCGCCTGAGAGGTATGGTGCA
>sig_5715
AGTAAGCTTGATGATCTGATGATTCCCTTT
>sig_5716
GTAAAACGACGGCCAGTGAATTCTCAGGGC
>sig_5717
CCACCAGTCATGCTAGCCATGCTGTTATCA
>sig_5718
GCTGATCAGATCTGATCATGGAGATAATTA
>sig_5719
GAGCGAGGAAGCGGAAGAGCGCTAGCAGCA
>sig_5720
TTTTTATAACAGGAATTCCCGGGGATCCGT
>sig_5721
ATAAGGATCACGACATCGATTACAAGGACG
>sig_5722
AGCGGCCGCGGCGCGCCGGCCCTCGAGTAC
>sig_5723
GCCAGAACCCTGTTTGAATTCTTGAAGACG
>sig_5724
CCTGACGTCGGGCCCGGATCCGCCCACACG
>sig_5725
TGTACAAAGTGGTTGATAACAGCATGGTGA
>sig_5726
ATGGTTCCTGTTCGATGTAGTAGAATACAA
>sig_5727
TATCGATTAATTAACCGGAACTGTCAACCG
>sig_5728
CAAACTCAAATATATAAAGCATTTGACTTG
>sig_5729
CGAATTCCACTGGCCGTCGTTTTACAACGT
>sig_5730
GGAGTTCTTCGCCCACCCCCTGCCTCGCGC
>sig_5731
TCCTAGGACGCCGCCAAGCCAGCTTAAACC
>sig_5732
TAGAACTCGAGCAGCTGAAGCTTGCATGCC
>sig_5733
CTTGAGTAAAGGAGAAGAACTTTTCACTGG
>sig_5734
ATGTATCTTAACGCGGGTTAAGGGTGGGAA
>sig_5735
CGATATCAGCGCTTTAAATTTGCGAATTCT
>sig_5736
TCTGGGCCCATGCCATCAAGGTTGCTTGGC
>sig_5737
AATATCGACGGTTTCCATAGGGTGGACGTT
>sig_5738
GCGACACGGAAATGTTGAATACTCATGCGA
>sig_5739
CGGCCGCTTATTAAAGTTAAATCTGGTAGA
>sig_5740
CCGGGCGAGCTCGAATTCCGGGGGATCTCA
>sig_5741
CCCAACTGCACAGAACAAAAACCTGCAGGG
>sig_5742
GTGCAGGCATGCAAGCTTTCCCTATAGTGA
>sig_5743
CCTGAAATAATAAGTCGACCCGAATTGGTC
>sig_5744
GGATCGATCCGGATCAGCAGGTGGAAGAGG
>sig_5745
TATTAATTAATCCTCCTTATAAAGTTAATG
>sig_5746
CCGCGATATCGCTAGCTCGAGATCGGGAGA
>sig_5747
CCGGCGTTAAGGTTTCTTCTGTTGAAGTAA
>sig_5748
TTAAAGAGGGTTAAACAAAGAATACAAGAA
>sig_5749
GCGCGGTATTATCCCGTGTTGATCCCCACA
>sig_5750
AGCAGTAATTCTAGAGTCGGGGCGGCCGGC
>sig_5751
TCAAATATGTATCCGCTCATGCTAGAAATA
>sig_5752
TTGGCAAAGCACCCGGGCTCGAGGAATTCG
>sig_5753
ATACTTACATATGAGCGATAAAATTATTCA
>sig_5754
TTGTTCCCTTTAGTGAGGGTTAATTGGCCG
>sig_5755
TAATACGACTCACTATAGGCCTTGACTAGA
>sig_5756
GATTACTATTACAGTATTACGCGCTATGAG
>sig_5757
CGGCCGCGGCGCGCCGGCCCTCGAGTACAA
>sig_5758
AGCTTATCGAGCTTGGCTGCAGATTGTTTA
>sig_5759
ACCATGGGAATTCTACGTAGCGGCCGCGGA
>sig_5760
AGGGAGACCGGAATTCGAGCTCGCCCGGGG
>sig_5761
TCCCCGGGTACCGAGCTCGAATTGACATAA
>sig_5762
AATACGGGGCAACCTCATGTCGCTTCACTG
>sig_5763
AGGGCGCGTCCTGATGCGGTATTTTCTCCT
>sig_5764
CGTGAAGCTGACGGATCGATCCGGGGAATT
>sig_5765
CCGGCGCGCCCGTCTCTCTTGGTAATGAAT
>sig_5766
TACGAATTCCCCGGATCCGTCGACCTGCAA
>sig_5767
TCTCACTAGTCTAATGGTGATGGTGATGGT
>sig_5768
GGCGGACGCAGCAGAGGCGATAAAAGTGCG
>sig_5769
CGGCCGACGCGCGGGGAGAGGCGGTTTGCG
>sig_5770
TATGCCGATAATGCATAAAAGGAGAAGTCG
>sig_5771
CCGCCTAGGCCGGCCGCGATCGCCGGCGCG
>sig_5772
CAGATCTGCCCCGGATCCGTCCAAGCTTGG
>sig_5773
CGACAAGGCCATGGCTGATATCGGATCCGA
>sig_5774
AGCCTGAATGGCGAATGGCGCTTTTCGTGG
>sig_5775
ATGCCAGCGGGAGATCTGTCGAGAAAAAAA
>sig_5776
TTCTCCCTATAGTGAGTCGTATTAATAATT
>sig_5777
GAGACACGGGCCAGAGCTGCAGCTAGCATG
>sig_5778
TCGAATTCATCGATGATATCAGATCTGGTT
>sig_5779
CGAGCTAGAGAATTCCTAGAGGTACCCTAG
>sig_5780
CCCCCTTCGCCAGCGGATCCGTCGACCTGC
>sig_5781
GTGGTGATAGGGCCCGGGATCCACCTAGTC
>sig_5782
CTGGGTTCGTGCGAGCTCATCGATTTCGAA
>sig_5783
CCCCGATATCCCATGGACCCGCGTCCCTCA
>sig_5784
GCGTTGGCCGATTCATTAATGCGATCTCGA
>sig_5785
CCAACCCTTGATCAAGCTGACGCGGGCCGC
>sig_5786
ATATCCAGTGATTTTTTTCTCCGAGCCACC
>sig_5787
ACTAGTGATTAATCGAATTCCCGCGGCCGC
>sig_5788
CTAGCTATGGAGAAAAAAATCACTGGATAT
>sig_5789
TGACCTGTTCGTTGCAACACATTGATGAGC
>sig_5790
TCATGGAATTGTCTCTGGAGATGGTCAATC
>sig_5791
GATCTCCAGTACTAGTCTCGAGCTCTGCAG
>sig_5792
AACGATAGCCATGGCGGCGGCCGCACCGGT
>sig_5793
GCCCTTCCCAACAGCTGCTGCACGCGGAAG
>sig_5794
TATAATACCATTAAACAAAATATAAAGCTC
>sig_5795
TCCCCCATATTAATTAATCCTCCTTATAAA
>sig_5796
GGCGCGCCCATGGATCGATGTTAACATGCA
>sig_5797
TAGTGGTAGCCGGAGGCCCTGTCCTTTCGT
>sig_5798
GAAGAAGGTGTTGCTGACTCATACCAGGAT
>sig_5799
CCGCCTGCAATCGAGGGTCGCGACGACCAT
>sig_5800
GCCCTTAAGGGCCATGGTTTATTCCTCCTT
>sig_5801
GCTGTTTTCCCTATTAATATCAAGTTGGGG
>sig_5802
CTACTACTTCTGGTTCTGGGGTTTCCACGG
>sig_5803
CCTCACTGAAGGCAGCCAGCACCTTCTTGC
>sig_5804
ACCGGTGAATTCCTCGAGCCAATTCCTCCG
>sig_5805
AGATCTGCAGGTCGACGGATCCGGGGAATT
>sig_5806
TCAGTTGGGTGCACGACCGGCCGTGCGGAA
>sig_5807
AAATAAACAAATAHGGGGTTCCGCGCACAT
>sig_5808
GAATTCTGGCAAATATTCTGAAATGAGCTG
>sig_5809
GCTTGTCGACCTGCAGGCGCGCCGTGTACA
>sig_5810
TCCGCCGACCTCTTTAGCTCCTTGGAAGCT
>sig_5811
GGTACCGAGCTCGAATTCATTGGAAAGAGG
>sig_5812
AGCTCGAATTCGATATCGGATCCCGAGCAT
>sig_5813
ACTGCTGGTTCCGCGTGGATCTGCGGATCC
>sig_5814
GAGTGCACATATTGATGCCAGCAGAGGTCT
>sig_5815
GACAGCCGCCATCCGGGCATGCATGGCCGC
>sig_5816
TCCTGCCATTTTTGGGGTGAGGCCGTTCGC
>sig_5817
CTCGAGATCAAACGGGCTAGCCAGCCAGAA
>sig_5818
TCACGAATTCTCTAGAACTAGTAAGCTTGG
>sig_5819
AAGTCTCCGCAGAATTCATACAACCTCCTT
>sig_5820
GTGGTGGTGGTGCTCGACATCCTCGGGGTC
>sig_5821
GTCATCCGAACGCCAGCAAGACGTAGCCCA
>sig_5822
GCTCGAGGTTGAAAATCTCCAAAAAAAAAG
>sig_5823
GTCGACCTGCAGCCAAGCCATCGATTTGGC
>sig_5824
TCCTCGTTTTAAGAACAGTTTGTAACCAAA
>sig_5825
ATACTCATACTCTTCCTTTTTCAATCCCTT
>sig_5826
ACGGATCCGAATTCTAGCGTCCATAAGCAT
>sig_5827
AGTCGACGGGCCCGGTACCGCGGCCGCACT
>sig_5828
CCAGATCCACGCGGAACCAGCAGTTGCTCA
>sig_5829
AGTCTGCATTTGATGCCCTGAACGAGCTTG
>sig_5830
AACGACGGCCAGTGCCAAGCTTGCATGCCA
>sig_5831
GTGGTTGATAACAGCATGTCCCCTATACTA
>sig_5832
ATCAGATCCCCGGGGATCTTGATCCCCGCG
>sig_5833
GGAGCTCTTCAATGTCATGAGACAATAACC
>sig_5834
CCTACATACCTCGCTCTGCTAATCCCGTTA
>sig_5835
GCCGCGGTTGGCGTAATCATGGTCATAGCT
>sig_5836
AATGAAACAAAGAATACAAGAAAATATTTA
>sig_5837
GACGGCCAGTGCCAAGCTCTAGCGGCCGCC
>sig_5838
TGATTACGCCAAGCTTAAGGTGCACGGCCC
>sig_5839
CCAAAGATCTGATCATATGCATCCGCGGGC
>sig_5840
CCCCCAAGCTTTTTGCAAAAGCCTAGGCCT
>sig_5841
AGCTCGTTTAGTGAACCGTCAGATCACTAG
>sig_5842
GAGACCGGAAGCTTGCATGCCTGCAGGTCG
>sig_5843
ATTGGAATTCGGATCCCGGGGATGGGGAGT
>sig_5844
GACCGTCAGTCCACGCTTCATATGGATCCT
>sig_5845
TTTACAGTTGAAGAAAGAAATAGAAATAGA
>sig_5846
TCAGCGGGTTTAAACTCATTACTAACCGGT
>sig_5847
CTTGATATCGAATTCCTGCAGCCCGGGTAC
>sig_5848
TGACGCTGATTAGTAATGATGTCGCTGGGG
>sig_5849
TGCTTCTGGCGTCAGGCTGCCATCGGAAGC
>sig_5850
GTCTTATTTCCATAACTTTAGGTCGACTCT
>sig_5851
CCACTAGTAATAATTTTCTTTAACTTTAGT
>sig_5852
GTCAGTGAGCGAGGAAGCGGAAGAAGCTAG
>sig_5853
TACGAACGATAGGCCTAGGCCATGGTGAGC
>sig_5854
GATGATGAGAACCCCCCCCGGGAGCTCGCT
>sig_5855
TTACCTTCAAGCTTGAGCTCGCCCTTGGTG
>sig_5856
GACGCCAGACGTTATCATTGGGCGTAAAGA
>sig_5857
CCCGCCTGATGAATGCTCATCCGNNNNNNC
>sig_5858
AAGTCAGAGTCCAGAGATTCTTCTTTACCT
>sig_5859
CCGCATCAGGAATTCCAGACGATTGAGCGT
>sig_5860
GGATCCGTTAACTTCGAAAATTCACGGAGG
>sig_5861
CTAGGATCCCCCGGGCTGCAGGAATTCGAT
>sig_5862
AGCCCTTCACCATGATAGATCCCGTCGTTT
>sig_5863
CAGCTTTCTTGTACAAAGTGGTGATGTACA
>sig_5864
GTGAGACTTCTCTTTACCCATGGCGCCCTG
>sig_5865
AAGCTCGCCCTTAAGGGCGAGCTTGAAGGT
>sig_5866
TGACGATAAGGATCCGCCCTTAAGGGCGAA
>sig_5867
ATCTCGCCAAGCTTTTTGCAAAAGCCTAGG
>sig_5868
TTAGGCACCCCAGGCTTTAACACTTTATGC
>sig_5869
GATCAAACTCTAAATTCTTGTACCCCATTT
>sig_5870
TTTAAGAGATCTGATCTAGAGGATCATAAT
>sig_5871
ACGCGTCTCGAGTCAACGCCGACCACGAGC
>sig_5872
CTCGAGGGCCGGCGCGCCGCGGCCATCAAC
>sig_5873
CGTGAGATCAGATCTGGTACCAAGCTTGAG
>sig_5874
AGGATCCCCGGGTACCGAGCTCGAATTAGT
>sig_5875
GGATCCGAATTCGCGCCATTCGCCATTCAG
>sig_5876
AGGATCCCCGGGTACCGAGCTCGAATTCAC
>sig_5877
CCGGGAATTAATTCGTAATCATGGTCATAG
>sig_5878
TACCACTAGTACGCGTAGGCCTGAGCTCTT
>sig_5879
AAATTAACCATGCAGAACCAAAGAATCCGT
>sig_5880
GTAGCGACCGGCGCTCAGTTGGAATTCATT
>sig_5881
ACACATTCGCTGACTTTGCCTACTAGCTCA
>sig_5882
GTCAGTTGCTCAATGTACCTATAACTAGAC
>sig_5883
TTGTTAGAGTTGTAAAATTCAACTGACATT
>sig_5884
TCCCCCATATTAATTAATCCTCCTTATGCA
>sig_5885
AGCTCTCACCCCTTCATTATTCTGAGCTGA
>sig_5886
CATGAGCGGATACATATTTGAATGTTTAGC
>sig_5887
TACAAACTTGTTGATAATTCCTTCTTAAAG
>sig_5888
TTCTTCGATTTTCATGCCGCTGCTGTGATG
>sig_5889
CCGCAGCGCCTCGTGGAAGTAGAACTTGAG
>sig_5890
GCTGGACGTCTAAGAAACCATTATTATCAT
>sig_5891
TGGACTAGTTCCTCCTGCTAGCCCAAAAAA
>sig_5892
CGGAACCGCGTGGCACCAGACCCTCGAGTG
>sig_5893
ATCACCATCACCATCACTCCATCACAAGTT
>sig_5894
TTACATCACTAGGGAGTTCTGCCAAGGGAC
>sig_5895
GACCTGCAGCCAAGCTTTCGCGAGCTCGAG
>sig_5896
GGACCGAGAAAGGGTGCTAAGAAACCATTA
>sig_5897
GTCGACGAGCTCACTAGTCGCGGCCGCTTC
>sig_5898
TGGGATCCGTCGACCTGCAGATCTGGGGAA
>sig_5899
GGGAAATTCGAGCTCTAAGCTTATTTGTAT
>sig_5900
AAACGGGTCTGACGGATCCGTCGACGGATC
>sig_5901
AAAAGAAGATTATTTGAAATTGTAGTTGAA
>sig_5902
GCTGGGGCAGAGGTCAGTGACCTCTCTGGC
>sig_5903
AAATGGGTCGGGATCCGGCTGCTAACAAAG
>sig_5904
TTGATGCTCTGATGCCGCATAGTTAAGCCA
>sig_5905
GTTTCCAACTGCGACAGTAAATATGGGACA
>sig_5906
GCTGGGGCAGAGGTCAGTGACCTCTCTGGG
>sig_5907
GGGTTTTTACCATGAATTCCCGGGGATCCG
>sig_5908
CGCCCGGATCGGCCAGCTTGAGTAGCCCGA
>sig_5909
CTAGCTCGAGATCTCCCGATCCCCTATGGT
>sig_5910
AATGGCAACAACGTTGCCCGGATCGATCCG
>sig_5911
CAGGTCGACTCTAGAGGATCCGGAAGTCAT
>sig_5912
GAGCAGTCATGGTGGCTGAGCTCGGTACCC
>sig_5913
GCGTCCGGACTCAGATCTGGATCACAAGTT
>sig_5914
CTCATCATCTTTACTTTTATTTTCGTTTTC
>sig_5915
TTACGCCAAGCTCGGAATTAACCCTCACTA
>sig_5916
ATGATCCGAGCTCGGTACCAAGCTTAAGTT
>sig_5917
CTCTGACACATGCAGCTCCCCGAGACGGTC
>sig_5918
GCCGCTAGCGTGGGCGAAGAACTCCAGCAT
>sig_5919
GCCGACCTCTTTAGCTCCTTGGAAGCTGTC
>sig_5920
TTACACTTCCCGCCCTTTTAAGGATATCAG
>sig_5921
TCCAGGCCTAGGTACCGAGCTCATGCATCA
>sig_5922
TAAGCTCTAGATTTAAAGATCTGGTACCGC
>sig_5923
AGCGTCGTGATGCCAAAATCAGGCATGACC
>sig_5924
AAGTATCTGGCTAGAATCTAGATCTGATCT
>sig_5925
AAAAAGTACTTATTTTTTGGAGATCACTTA
>sig_5926
TCCATGGAAAGCTTCCTAGGAGATCTTGCT
>sig_5927
CTACTCGTTCTGGTGTTCTCGTCAGGGCAA
>sig_5928
TATTCTCATTAATATAATATGATTATATTG
>sig_5929
ACGACTCACTATAGGACCATGGTGTCGAAT
>sig_5930
TTGTTCAACCATTGTGGACCTCCCGGGGGG
>sig_5931
GCCTTTTTGCGTTTAGTTAGTTAGCATGCC
>sig_5932
TAAAGATTCTCGCTAGCGGTGGCCCAGGGC
>sig_5933
TTCCTGGAACAATTGACTTTTACAGATGCA
>sig_5934
CTCCGGATCGATCCCAAGCTTCTTTCAGGG
>sig_5935
TTAGGACTTCCACACCAACTAGCTAGTAAT
>sig_5936
AAATTGATTTTAATTCTGAATTGGGATACA
>sig_5937
AGTCGGACTTAGTCCTAACGCCGGCGATAT
>sig_5938
AGGATCCCCGGGTACCGAGCTCGAATTGAT
>sig_5939
CGACAACTCGAGGATTACAAGGATGACGAC
>sig_5940
TTCACCGGTGGGTGAAGACCAGAAACAGCA
>sig_5941
TGAACTGCTGATCTTCGGATGCACAAATTA
>sig_5942
GCGATAGCTGACGTCTTTGCCAAGCATGGC
>sig_5943
GTATTCTCTACACGTCTGATGAAGCAATTC
>sig_5944
CCTCGAGGATCCGTATTTATAGGTTTTTTT
>sig_5945
ATTGAAAAGCAGCTTGCTCAATCAATCACC
>sig_5946
CGAATTCCGCGGGGAAGTCAACCTGAGCTT
>sig_5947
GTGCTGCAGGTCCGTTCCAATGCACCGTTC
>sig_5948
TAAGGTTCCTTCACAAAGATCCGGGGCCCA
>sig_5949
CCCATCCCCCCGAAAGATTTTTTTAACTAT
>sig_5950
CGAATTGGAATTCTTGGGTCATCACGACGT
>sig_5951
GCTCACAATTCTCGAGGTGAAGACGAAAGG
>sig_5952
CACCACTGCGATCCCCTATTAATATCAAGT
>sig_5953
ATTCGGCCTCGAGGGCCAATTCCCTATAGT
>sig_5954
AACAAAAAGCCCTCAAGATACTAAAGAATT
>sig_5955
TGTTCAAGAACCGGATCAAAGAGTTCCTCC
>sig_5956
TACAGGGGGTGTTATGAGCCATATTCAACG
>sig_5957
TATCAACGGCCAGCAGGTCCTGAATAAATA
>sig_5958
TGTCAGCCTGGGCGACGAACTCCACTTAGA
>sig_5959
CCGCCATAAACTGCCAGGGAATTCCAACTG
>sig_5960
CCATGAGTGGTATGGTTTGCAAAAATAGAA
>sig_5961
CGTATATCTGGCCCGTACATCGCAGCTGCA
>sig_5962
TTAAAACTTCATTTTTAATTCGGCTGGCTG
>sig_5963
TTCCACCCTTCATCGGTCTAGGATTGAAAA
>sig_5964
GGCGCGATAAGCTAGCCTCCTTCGTCGGTG
>sig_5965
GAATTCTAGAGTCGCGGCCGCTTTACTTGT
>sig_5966
CTTACCTTCAAGCTTCGAATTGCCCTTAAG
>sig_5967
TTAAGTATTTCACTGTATCAGCATACTGCT
>sig_5968
GGCCATAAACTGGAATACAACTACAACTCT
>sig_5969
CAACCGCCAAAAAGTTGCGCGGAGGAGTTG
>sig_5970
CGATGGGCCCTTGGTGGAGGCGCGCCTGCA
>sig_5971
GCCCGGACCGTGTTCGCCATCGCCTACGTC
>sig_5972
CATTTTGAGGTTGTTCTAGGAGGCCTTTAT
>sig_5973
CTGAGCTCTTTGACAGGATATATTGGCGGG
>sig_5974
ATGGCGAACTGCTGGTTCCGCGTGGATCTG
>sig_5975
TTCTTCCATTTTAGCTTCCTTAGCTCCTGA
>sig_5976
GTTGCGGTGGCGGCGAAAACCTGTATTTTC
>sig_5977
CCAAAAGGAGGTAAATAAATGAATATAGTT
>sig_5978
CGCATCATTTTCAACGCATGGGCCAAGGCG
>sig_5979
GATGCAGAAAATGAGAATTGCGCCGAATAA
>sig_5980
GCGGTATTTCACACCGCGCTCGTCAAAGCA
>sig_5981
CACCAAGCAGCCAAGCTCAAGGGAATCGGG
>sig_5982
CACTCCACCGGCGCCGCTGTTATCACAAGT
>sig_5983
TTATTTTAACAAAGAATACAAGAAAATATT
>sig_5984
TCCGGCGTAGAGGATCCGGAGCTTATCGAC
>sig_5985
TTGAGGGGGATCCACGCGTTTACGCCCCGC
>sig_5986
CTGATCGGGTACCGGGCCCAGATCTGGCCA
>sig_5987
TTTCATATCTTATTGCCCCCCGGGGCCCTC
>sig_5988
AGGGTAATTAGCTTGGCACTGGCCGTCGTT
>sig_5989
GCCCTTCCGCTAGAASCGGAAGAGGCTGGA
>sig_5990
GCCTCGGGGCTGTCCGCGGGGGGACGGCTG
>sig_5991
ATGCTGGTCGCCTGAGTCTGCAGAGGCATT
>sig_5992
ATATACCATGGAGAAAAAAATCACTGGATA
>sig_5993
ATATACATATGGGTACCTCGGATCCGAATT
>sig_5994
CTTGGGCCAAGTCGGCCAGGGAGCGGCCGC
>sig_5995
TATAATGTATGCTATACGAAGTTATTTCGA
>sig_5996
ACTATAGAATACAAGCTTGTTGACTTCCAT
>sig_5997
CTGCAGGTTTAAACAGTCATTTAAATCGAC
>sig_5998
AGATCCGGACTTGTATAGTTCATCCATGCC
>sig_5999
TCCCTTCACCAAGGGCGAGCTCAACGATCC
>sig_6000
ATTGAACAACTATTTCGAAACGAGGAATTC
>sig_6001
GTCGACGGATCCAGTGTAAATTTAATAAAA
>sig_6002
TCTCGGGGGGCAGGCGGGCGGGCTTCGCCT
>sig_6003
GCACTACAGCGAATAAATACCTGTGACGGA
>sig_6004
CCGGGGACCTGCAGGCATGCAAGCTTTCGC
>sig_6005
CGTGCTGCTAGCGCTGGCATTGACCCTGAG
>sig_6006
CTATAAATACGGATCTCGAGGAATTCAGGC
>sig_6007
ACGGAGTAGCCCGTTACTCTAGAGTCATCG
>sig_6008
CCACAGGCTGAAAGCGCTATTTCTTCCAGA
>sig_6009
GTTGACTGTATCGCCGGGATCTTGAATAAG
>sig_6010
TGAGATCCCCCCGGAATTCGAGCTCGCCCG
>sig_6011
GGGTACCGTCGACAAGCTTAGATCTCGACG
>sig_6012
ACCCTTGCATAGGGGGATCTCGAGGCCTTC
>sig_6013
GCAGATCAGATCTTAAGCTTGATTTTCGTT
>sig_6014
GCAGGGGCAGGAGGCGCATCCACAGGGCCA
>sig_6015
GATCGGGAGATCTGAGCTTTCGCTACCTTA
>sig_6016
AGAACATATGGCCATGGCCAATTTACTGAC
>sig_6017
TGGCAATTCTGGAAGAAATAGCGCCATTCG
>sig_6018
CCGGTCGCGCGAATTCGTAATCATGGTCAT
>sig_6019
GCGTGCTAGCTCGAGATCTAAGTAAGCTTC
>sig_6020
CCGATCGCCTCCCAACAGTTGCGCAGCCTG
>sig_6021
ATGTATTCTATAGTGTCACCTAAATCGTAT
>sig_6022
CCCTCTGGTCTTCTGAGACCGGGCGCGCCC
>sig_6023
CAGTGCCAAGCTTCCGCGGATCGATAGGCC
>sig_6024
ACGATGCGTCCGGCGTAGAGGATCCGGGAC
>sig_6025
ATGGGAATTCAAAGGCCTACGTCGACGAGG
>sig_6026
CCAGGTCCAACTGCAGGAGCTCGAGGAATT
>sig_6027
TTAATAGACTGAATGGAGGCGGATAAAGTT
>sig_6028
AGTGGTTGATATCCAGCACAGTGGCGGCCG
>sig_6029
GATCCGGGGAATTCCCCGGGATCCCGTCGT
>sig_6030
GTCCGCTAGGGACCTCTTTAGCTCCTTGGA
>sig_6031
CCGGGCATCATCATCATTAGTAGTAGTAGG
>sig_6032
ATGATCAGATCTTTGGGAGCAGTCCTTGTG
>sig_6033
GAGCTAACCGCTTTTTTGCACAACAGGGGG
>sig_6034
TTCCGCACGGCCGGTCGTGCACCCAACTGA
>sig_6035
TATTTCGAAACGAGGAATTCACGTGGCCCA
>sig_6036
CTAAGCTGGGGGATCTGCTGGCGAAAGGGG
>sig_6037
CAACGCGTAAGATCTGAGCTCCTTAAGTTC
>sig_6038
CCGGGAAAAATTCCGCCGATACTGACGGGC
>sig_6039
GCTGCTGCCACCGCTGAACAATAAGCTGAG
>sig_6040
CCTTAAGACGCGTGGATCCCCGCACCTCAC
>sig_6041
GTATACTAATCGGCACGAGACGCGATTGAA
>sig_6042
GAATTCCACAAGCTTGTGGAATTCACTGGC
>sig_6043
TAATACAAGGGGTGTTATGCATCATCATCA
>sig_6044
AGTAGTTTTGATGCACAGGCAACGCAGTTC
>sig_6045
ACTTTCATATGGTCTCCTGTCTAGAGGTAC
>sig_6046
CCAGTGAATTCAGATCTGCATCTCAATTAG
>sig_6047
TTAACTGTGATAAACTACCGCATTAATGAA
>sig_6048
CTTGCGGCCGCAATCGGGCAAATCGCTGAA
>sig_6049
GATCGAGATCCTAGAGCGCACGAATGAGGG
>sig_6050
GGTCGACCTGCAGGCATGCAAGCTTGGGGG
>sig_6051
AGTGCCAAGCTTGCATGCAGATCTAGCGCT
>sig_6052
AAAGTGGTTGATAACAGCCATCATCATCAT
>sig_6053
GCGCCGGGCGGGCGGCCTCGCCAAGCAGAG
>sig_6054
AGATCTAAGCTAGCTTCCTGAAAGATGAAG
>sig_6055
CGTTCCACTGAGCGTCAGACCCCATTAACG
>sig_6056
AGATATAATATGGACTACAAGGACGACGAT
>sig_6057
GAAAACTCAAAGGGGGAGAACTGGGCAGGG
>sig_6058
TCGAGGATCCGAGCTCGTTAACATATGAAG
>sig_6059
GGGATCCACCGGTCGCCACCATGGTGAGCA
>sig_6060
CTCCCCGTGGAGGTAACCAAGATGTCGAGT
>sig_6061
CGACTATTAAAGAACGGGCCATATAACTAC
>sig_6062
TGCCCGGGAATTCCGGACCGGTACCTGCAG
>sig_6063
TCCGAGGTTATGTTTGCACCTTTCTGCTAA
>sig_6064
ACTTGAACGTGTGGCCTAAGAATTCCGGAT
>sig_6065
TCCGTCGCCAAGCTTGGCGACCTGCAGCAA
>sig_6066
ACCCACGGCGATGCCTGCTTGCCGAATATC
>sig_6067
GAGCACCGCCGCCGCAAGGAATGGTGAGAT
>sig_6068
GAACAACATGAGACAAAAGCCGTCCTTCCC
>sig_6069
AAATTCGAGCTCTAAGCACCGTTCAAGTCT
>sig_6070
CAGGAGGGACAGGGTCGACAATTCGCGCGC
>sig_6071
TAAAGCTAATTCAATTGTGAGCGGATAACA
>sig_6072
CGGGGTACCGTCGACAAGCTTAGATCTCGA
>sig_6073
ATTGCCGTTCCCGCCAGAAATCTAGAGCTT
>sig_6074
ATTTTCAGAGATTCTTTGTATAGTTCATCC
>sig_6075
CACACAGGAAACAGACCATGGGGAATTCGA
>sig_6076
CCCACCGTTCTCAACCAACCCCTCCCTGGA
>sig_6077
TTCAGGAGCTAAGGAAGCTAAAATGAAATC
>sig_6078
GCGTCGAGAAATCATAAAAAATTTATTTGC
>sig_6079
ACGTTGTTGCCATTAATTCTCATGTTTGAC
>sig_6080
GTCTTCAAGAAATTCTCATGTTTGACAGCT
>sig_6081
GGAAAACGGGAAAGGTTCCCTTCAGGACGC
>sig_6082
GCGGCTCTTAAGCTTAAGCTTGGCACTGGC
>sig_6083
CGAATTCGGATCCGACCCATTTGCTGTCCA
>sig_6084
GTAGCGACCGGCGCTCAGTTGGAATTCTAC
>sig_6085
CCTGCATGTCCATCGTCTGCCTCTGCATCT
>sig_6086
CTATACTTAAAAAGTGAAAATAAATACAAA
>sig_6087
AAAGGCTTGTTATCGGCGTGCGGCGAGCTT
>sig_6088
CCCAACTTCCAGGCCCGCCATAGTGATTTG
>sig_6089
GTTCCCAGGGCTTAAGTAAGTTTTTGGTTA
>sig_6090
ACATCCCCCTTTCGCCAGGGGTAGGGATAA
>sig_6091
CGCCAGTTAATAGTTTGCGCTGCAGGGGGG
>sig_6092
ATCCCCGGGTACCGAGCTCTTAGAAAAACT
>sig_6093
CCCTATCTTACCGAAGCCCTTTTTAAGAAA
>sig_6094
CATCTATCTAGATCTGAGGTACCCGGGAAT
>sig_6095
GATAACAGCATGTCCCCTATACTAGGTTAT
>sig_6096
TCGAGGTCACCCATTCGAAGGTAAGCCTAT
>sig_6097
GCATACATTATACGAAGTTATGGGGATCTC
>sig_6098
GCTTCATATGATTCACCTATTAGTTATCTA
>sig_6099
TGAATGGGGGTAAATGGCACTACAGCACGG
>sig_6100
TTCGAAAAAATATCCCGGGAGCTCGTGGAT
>sig_6101
AGCTTGCTTTCGAGGTGAATTCCAAAGCTT
>sig_6102
ACCTCTAGAGCGGCCGCCACCGCGGTGGAG
>sig_6103
AACGTGGCTTTGAGCTCTTAATTAATTTAA
>sig_6104
GCCCGACCAAGCGGGAAGCTAGCTTGGCGT
>sig_6105
GCATGCAAGCTTGGGGGGATCGATCCCGTC
>sig_6106
TTGAGAAACAACGTGGCTTTGTTGAATAAA
>sig_6107
AGAGTACCCAGCTTTTGTTCCCTTTAGTGA
>sig_6108
GGGATCGAGATCCATGAGACAATAACCCTG
>sig_6109
CCAGATCTGAGTCCGGACGCTATCGTTCGT
>sig_6110
ACTCGAGTTTAAACTCTAGAACCGGTCATG
>sig_6111
CGCTCAGCTGGAATCGCCGATACTGACGGG
>sig_6112
GAGGCCTTTATCTCAAAAATGTTCTCTAGA
>sig_6113
ACGAGGCCCTTTCGTCCTCGAGTTTACCAC
>sig_6114
CCACATCATCGTGGGACCTAATCTCCCTTA
>sig_6115
GAGAGGCGGTTTGCGTATTGGGCGCAGCTT
>sig_6116
GAGACCGGCCTCGAGCAGCTGAAGCTTGAA
>sig_6117
CTACAGGGAAGGCCTGTGGCCGGTCCGCCT
>sig_6118
GTGATGGTGCATATGTATATCTCCTTCTTA
>sig_6119
CCCTCATTAGAAAAACTCATCGAGCATCAA
>sig_6120
CGACTCTAGACTCTTCCGCTTCCTCGCTCA
>sig_6121
ACGGGAGATGCACTAGTTGCCCTACCCGAG
>sig_6122
GACGCAGAGTCGAATTCCTGCAGATATCCA
>sig_6123
AAAAGGCCTGCAGTTCACTTACACCGCTTC
>sig_6124
TGCAGGGAGGAGTCTTGGGTCACGGTCACC
>sig_6125
CAGTAGCTGAACAGGAGGGACAGGGTCGAC
>sig_6126
GAGACCGGCCTCGAGCAGCTGAAGCTTGCA
>sig_6127
GATCTGGGGCCTCGGTGCACATGCTTTACG
>sig_6128
GGGAGAGGCGGTTTGCGTATTGGGCGCTTT
>sig_6129
CTGTTTTTATTTTCATATGCTATGGTCCTT
>sig_6130
ATATTGAGACCTTTCCTGGACGGTAACTAA
>sig_6131
ATATACCATGGGTCATCACCATCATCATCA
>sig_6132
AGAATTCAAGCTTCATATGTACATCTCCTT
>sig_6133
CTTGCACTTTCGCTGCTGCTTCCTCGACTT
>sig_6134
AAGAAACTCACCAGTCACAGAAAAGCATCT
>sig_6135
TCGAGGAAAACCTGTATTTTCAGGGCTCCT
>sig_6136
TTAAGGGCCCGTACGGCCGACTAGAGTCGA
>sig_6137
TTTAAACCACCCCGTGTCTAGAGTCGACCT
>sig_6138
GTCATATGGATCCAACCCCTCCGCTGCTAT
>sig_6139
GCTAAACTTATCGACATCAATCTTGTCGAC
>sig_6140
GATCCGAACGCCAGCAAGACGTAGCCCAGC
>sig_6141
AAGCACCGTTCAAGTCTTCCTCGGAGATTA
>sig_6142
AGCTGAAAGCACGAGATTCTTCGCCCTGCG
>sig_6143
AGTTGATCCCCTGCGCCATCAGATCCTTGG
>sig_6144
TTACCCAAGCTTGCATGCCTGCAGGTCGAC
>sig_6145
CGGATCCGCAAGCTTGTCATCGTCATCACC
>sig_6146
TCCCAACCTTACCAGAGGGCATGAGCGGAT
>sig_6147
CCGACTCTAGAGGATCGATCCGTGCACAGC
>sig_6148
AGGGCAGATCTAAGGAGGTAGGCATGGACA
>sig_6149
CCAGACGTAAATATCGAGGGCAAGCGGGGA
>sig_6150
GCCTTCAGAGAAATGGCATTGACCGTCCAT
>sig_6151
TCTTCGGATCCGATATCGAAGACTATTTTT
>sig_6152
AAATATGTATCCGCTCATGAGATTATCAAA
>sig_6153
TACCAAACTCGCTCCGGCGCCGGAACCAGT
>sig_6154
GATATCTGCAGAATTCGGCTTAAGCCGAAT
>sig_6155
CCGCGCGTTGGCCGATTCATTACCAAGAGA
>sig_6156
CCTGTCGTGCCAGCTGCATTAATGAATCGA
>sig_6157
GTTCTCCTTTACCCATGGCTATCGTTCGTA
>sig_6158
CTATACGAAGTTATAGTTTTGATCTTGAAA
>sig_6159
TGAAGCTTTCGCGACCTTCGATGAGCTCGA
>sig_6160
CATCCTCACCTCAAAACCCACCGGATCTAG
>sig_6161
TTAAGAAGGAGATATACATATGGCACATCA
>sig_6162
GGTTCTTGTCGAAGATTACTCTTGATGAAG
>sig_6163
GTACCCCGAGCTCGGTACCCGGGCCCGAAT
>sig_6164
TTGGGACCAATGTTGCGACCGCCACACTCG
>sig_6165
CCTTTGTCAACAGCAATGGATAATTCGGCT
>sig_6166
CCGGCGGTGATATCATGGAGGCTCTCAGCC
>sig_6167
TCGCACTAGTTTCTCGGTACTATGCAGGCT
>sig_6168
AAGAATTGAAAAAGATCGTCTGGATTATAA
>sig_6169
TCAGCTTATTGTTCAGCGGTGGCAGCAGCC
>sig_6170
TTACGCCAAGCTTTGGAGCCTTTTTTTTGG
>sig_6171
TGAGCGTCATGTCAGCCGTTAAGTGTTCCT
>sig_6172
GTGTCGCCCGACCACCAGGGCAAGGGTCTG
>sig_6173
AAAGTTAAAATTGCCTATAGTGAGTCGTAT
>sig_6174
CGGATCCCCGATATCCATGGGACTCTTGTC
>sig_6175
ACCGAGCTCGAATTCCCAAAAAAACGGGTA
>sig_6176
AATAAACGAAAGTGAATTTAAAAATTCGTT
>sig_6177
TAGCTAGAGGATCCCAATAGCTAAGAATTT
>sig_6178
TGCTAGTCGACTAGTTCATTTATCATCGTC
>sig_6179
CCCTCGCGGACGTGCTCATAGTCCACGACG
>sig_6180
GCCACTGGCGGAAGCAACCCGTAAACTCGA
>sig_6181
GCTGGCCGATAAGCTAATTCTATGAGTCGC
>sig_6182
CAAGCTTACTTAGATCGCAGATCTCGAGCC
>sig_6183
TCGGTCATGGTGGCTAGCGTCAGAAGAATC
>sig_6184
CAATTGGCCGGCCTTAGATTACGGATCCCT
>sig_6185
AGGGTCGACCATGGAATTCGGTACCAGATC
>sig_6186
GTACTGAATTAACGCCGAATTGAATTCGAG
>sig_6187
ACACCATTATAATATTGAAATTCCTACTTT
>sig_6188
ACTGATCCGCGCGTCGAATTAATTCCCCGG
>sig_6189
AGTCCCCGGTCTGACACATAGATGGCGTCG
>sig_6190
GTGGTATGTGTTTATGGGGTGCCATTGCTC
>sig_6191
CGAGCTCGGACTCTTGTCGTCGTCATCAAT
>sig_6192
TTCAATTGTGAGCGGATAACAATTGAATTA
>sig_6193
CGACGGCCAGTGCCAAGCTTAAGACGTCGT
>sig_6194
TTTGTCATGGCCTTGGTCCCGCTTTGTTAC
>sig_6195
ATCTGGTTCCGCGTGGATCCCCGAATTCCC
>sig_6196
TGCCAAGCTTGCATGCCACGCGTCTCGAGG
>sig_6197
CATGATTACGAATTCGAATGGCCATGGGAC
>sig_6198
TTCTTACATCTATGCCGGCATGCTAAGCTT
>sig_6199
GATGGCCATGATGATGATGATGATGCATGG
>sig_6200
CCAGGACGAGGCAGCGCGGCTATCGTGGCT
>sig_6201
GCCGAATTCGAGCTCGGTACCCCATGGAGG
>sig_6202
GGTTCTGGCCATATGCACCATCATCATCAT
>sig_6203
GCTTGTCGACTCGAAGATCTGGGCGTGGTT
>sig_6204
GGGACCGCGGTCTCCCATTTGTATATCTCC
>sig_6205
AACCAGGCGGTGGCGTACACCGTCGCCTCG
>sig_6206
ATCATCCGAAGTCGTATCAATAGATCTCAT
>sig_6207
TGCAAGCTAGAGGCCCTTAAGGCCTTACTA
>sig_6208
AGGAATTCGAATAACCTGGTAAATTTTGCC
>sig_6209
GAATGAAAAAGTACTCAACCAAATAATAAA
>sig_6210
ATAGGCAATTTTAACTTTACTAAGGAGAAT
>sig_6211
ATCCCGGGGAAAACAGCATTCCAGGTATTA
>sig_6212
GAGCAAAGCTTACTAGTGATGCATATTCTA
>sig_6213
GATTCGCAGATCTGTCGATCGACCATGGTA
>sig_6214
TCTCTGTAGAGTAGCTGATGTTTCCTGAAC
>sig_6215
TGGCACCAGGGTGGAGAAATCGAGCGGCAG
>sig_6216
CGTCCAGCTGCCTAGGGGCCCTTAAGTGAC
>sig_6217
CACCCTTGGTGAAGGAGCCCTGAAAATACA
>sig_6218
CATGAGACAATAACCCTGATAAATGGTACC
>sig_6219
CCCTTGCTCACCATGGATCCTCTAGATCGA
>sig_6220
GGGGGACTCTAGAGGATCCCCGGGTGGTCA
>sig_6221
GTACAAAGTGGTTGATAACAGCATGGCTAG
>sig_6222
GATGACGATGACAAGCTCGCCCTTAAGGGC
>sig_6223
AGCTTATCGATACCGTCGACGTCACGCGTC
>sig_6224
GCAAATATCTTTAGTGAGGGTAATTCTCTC
>sig_6225
ACTCACTATAGGGAATTCGAGCTCGGTACC
>sig_6226
ATAGCCATGGCCTCCTCCGAGGACGTCATC
>sig_6227
CCAACTTGATATTAATACAACTTGATATTA
>sig_6228
TCTCGAACCCCGAGTGACAAGCCTGTAGCC
>sig_6229
AAGGGAAAACTGTCCATAGATCTGACGCTC
>sig_6230
AGTCGACCTGCAGGCATGCAAGCTTCTCGA
>sig_6231
CTTTGCTAATAGCAAAATTGTCGCCATATC
>sig_6232
CTTGCTCACCATGCTGTTATCAACCACTTT
>sig_6233
CCTGAATGGCGATGGCTGTTTTGGCGGATG
>sig_6234
ATAAGCTAATTCTATGAGTCGCTTTTGTAA
>sig_6235
GGCGCCAGCAACGGCACCTGTGGCGCCGGT
>sig_6236
AGCTGGTCATGGTATATCTCCTTCTTAAAG
>sig_6237
AAAGCATTGAACACCATAACAGAAAGTAGT
>sig_6238
TTGCGTAAAAAATCTTGCCAGCTTTCCCCT
>sig_6239
GGCCGCAGCGACACACTTGCATCGGATGCA
>sig_6240
AAACGGGGAGCTGATCTTTAAAAGAGGATA
>sig_6241
AGAACATGTGAGCAAAAGGCCAGGAACCGT
>sig_6242
GAATTAACGCCGAATTGCTCTAGCCAATAC
>sig_6243
GCGAGCTCGAGATCTGATCATAGACGGATC
>sig_6244
TTCAAATATGTATCCGCTCATGCTAGAAAT
>sig_6245
TGGATGAGCTCTACAAATAATGAATTATCC
>sig_6246
GATGGCCATGATGATGATGATGATGCATTT
>sig_6247
AGGTGACCCCCGAAGGGGGGTTCCCCTGCG
>sig_6248
GCTTGGCTGCAGGTCGACGGATCCCCTAGC
>sig_6249
CATTGAACACCATAACTGAAAGTAGTGACA
>sig_6250
GTCTTCCATGCTGTTATCAACCACTTTGTA
>sig_6251
AGCCTGGCGCGCCGCAAAAGGCCAGGAACC
>sig_6252
AATTCCGATTCATTAATCCAGCTGGCACGA
>sig_6253
TCGACAGATCTCCCGGGCTGCATTAATGAA
>sig_6254
GGGATCCACGCGTTTACAAAGTCATTTTGT
>sig_6255
CCTGGAGTTCATTCAGGGCACCGGACAGGT
>sig_6256
GCGTCGACGGGATCCGGCTGCTAACAAAGC
>sig_6257
GCCGGATCCGACCCATTTGCTGTCCACCAG
>sig_6258
GCTTGAGCAGACATCACCATGCCTGAACTC
>sig_6259
GCTACAGCCCTCTCTCCTTCAAGGGAATTT
>sig_6260
CAGATCTCTAGAAGCTTCTAGAGATCTTCC
>sig_6261
GCGAAAGGTTTTGCGCCATTCTATGGTGTC
>sig_6262
GACGGCCAGTGCCAAGCTTGGCTGCAGCCA
>sig_6263
TCATCGATAAGCTTGCATGCCTGCAGGTCG
>sig_6264
AGCGGCGCGAATTGACATAAGCCTGTTCGG
>sig_6265
GCATCCCTTAACTTGTTTTTCGTGTGCCTC
>sig_6266
GAAGTCCATTCGGCTCACACATTTGCCCCA
>sig_6267
GCTTTTTTGTACAAACTTGTAGATCTCTGC
>sig_6268
CGCGCCAAGGAGATATACATATGCCCGGGC
>sig_6269
TACGTGAGATAGAGTACAGCACATCCATTT
>sig_6270
CGCCAAAACAGCCAAGCTTATTTTTGACAC
>sig_6271
TTTAAATAATTCACAACAAAGCTTCTGTAG
>sig_6272
ACAAATCAAACAAATTTTACGTTACGTTAC
>sig_6273
GCATCGGCGTCGAGAAGTTGGCCGGGATGG
>sig_6274
TCCTCTTCATATGTTAACGAGCTCGGATCC
>sig_6275
TAGGAATTCTCTAGGATCGATTCTAGCCGC
>sig_6276
TTGCAGTTTCCGTTGATAGGAGTCATAGGC
>sig_6277
GACGGTATTAGAATTCAAGCCGATCAGACC
>sig_6278
ACGTGTTAATTAAGAGCTCGCGCGCCTGCA
>sig_6279
AGAAGACAACTCTGAATACTTTCAAAAGTT
>sig_6280
ACTACGTCGACATCGATTTAAGTACGTCTC
>sig_6281
TGGACGAGAAAGTTATGCAAGGGTTTATTG
>sig_6282
ATCATCCGGAGCTTGGCTGTTGCCCGTCTC
>sig_6283
TCAGTTATCTAGATCCGGACTTGTATAGTT
>sig_6284
TACCGGGCCCTATAGTGAGTCGTATTGAGC
>sig_6285
GAGCTCTAAGCGCTGTTATCAACCACTTTG
>sig_6286
AAGATAAGCTTGCATGCCTGCAGGTCGACT
>sig_6287
AGTCTAGAGGAGCATGCGACGTCGGGCCCA
>sig_6288
TTTTCATCAAGCTCTAGTTCGGTGATGACG
>sig_6289
TATGGCCTGTGTGGCCCAGATCCGATTTTG
>sig_6290
GCAAATGCGCCCAATACGCAAACCGCCTCT
>sig_6291
TAACTCACATTAGAATTCGGTGAGGTTATG
>sig_6292
CCCCCTCCATGCCCCTCACGAGCTTCTCGC
>sig_6293
CCAGCCGCCCGCATTGGAGAAATGGTCGAC
>sig_6294
AGGCCTTCGCGAGGTACCATTTATCAGGGT
>sig_6295
TCACCGAAACGCGCGAGGCAGCCCTAGGTT
>sig_6296
GACCATGATTACGAATTCCCGAGGAAACAG
>sig_6297
CTAATTCGAGCTCGGTACCCGGGGATCCTC
>sig_6298
GGCCGCGCCTGATGCGGTATTTTCTCCTTA
>sig_6299
CTGCAGAATGGGATAGATTGCATCCACAAC
>sig_6300
ATGCATCGCGCGCAATTAACCCTCACTAAA
>sig_6301
AGCGCAGAAGTGGTCAGCTTGGCTGCCATT
>sig_6302
ACTAGGTTTCACGCGAGGCTAGTTACCCTT
>sig_6303
TACCCTCGAGCATTGGCCACATGTGCTTGG
>sig_6304
ACTCGGGCCGAAACTGTTGAAAGTTGTTTA
>sig_6305
GCTTTTTTGTACAAACTTGTAGATCTCTTG
>sig_6306
GTATTTCACACCGCATAGGGTCATGGCTGC
>sig_6307
AGGTGCCGCCGGCGGGCGTGCAAGATTCCG
>sig_6308
TTCGCGAGGTACCCATCACAAGTTTGTACA
>sig_6309
GAGGATCCTTAACGTACGTTTTCGTTCCAT
>sig_6310
GATTAGGCGCCGGTGGAGTGGCGGCCCTCG
>sig_6311
GGCAAGCTTGGATCCAGACATGATAAGATA
>sig_6312
CATGGTCGAATCAAACAAGTTTGTACAAAA
>sig_6313
TGTCTGAACGGCAGTAACGGATATGGGGTC
>sig_6314
TAAACCAGCCAGCCCGATATGGGAAACAAA
>sig_6315
CCGACCTGCAGGCATGCAAGCTTACTTAGA
>sig_6316
TCCGAGCTTGGAATTCCTTTGTGTTACATT
>sig_6317
TCGGGGATGACGATGACAAGGTACCGGAAT
>sig_6318
TCACCATCACCATGGGATCCGCATGCGAGC
>sig_6319
CATGAGAATTCCCGGGGATCCGTCGACCTG
>sig_6320
AGAAAACAGTATTTGGTATCTGCGCTCTGC
>sig_6321
CCCATTTGGATTGCGGTTAATGTCATGATA
>sig_6322
GTTGGCTGCTGCCACCGCTGAGCAACTGCT
>sig_6323
GGTCAGTCCTGCTCCTCGGCCACGAAGTGC
>sig_6324
GAGGGTACCGAGCTCGAATTCACTGGCCGT
>sig_6325
GACGATAGTTATCACGGAAGTTGGCACGAC
>sig_6326
GTAACATAAGGGACTGACCGTACCCGGGGA
>sig_6327
CTTGCAGCACATCCCCCCTTCGCCAGCGGA
>sig_6328
TCCGATAAGCGCCTTCGCAGGTTAGCAGTT
>sig_6329
TACGCCAAGCTAGCTTCCCGCTTGGTCGGG
>sig_6330
CTGTGAATGCGCAAACCAACCCGAGCTCAT
>sig_6331
CTTGCGGGGTATCGTCCATTCCGACAGCAT
>sig_6332
ATCCGGGCCCAGTAGGTAAGTGAACATGGT
>sig_6333
CAAATAAATTTTTTATGATTTCCCTCGACA
>sig_6334
GTGGAATTAATTCGTAATCATGGTCATAGC
>sig_6335
CGCCCGGGCGGCCGCAATTCGTAATCATGG
>sig_6336
CCTTTCATAGAAGGCCCGCGCTGGAGGATC
>sig_6337
CTATTGCACACCATTATAATATTGAAATTC
>sig_6338
TTTTTGGCGTCTTCCATGGATCCGTCGACC
>sig_6339
CTCGCCAGTCGATTGGCTGACGGTGTCGCC
>sig_6340
ATGCGGCAGGGATGCGATATTTCGCCAAGA
>sig_6341
TCCCGGGAATTCGGATCCGGCCCTCGAGGC
>sig_6342
CGGCGCTCAGTTGGAATTCTACGAATGCTA
>sig_6343
TATTATAAGAGCTTGGCACTGGCCGTCGTT
>sig_6344
AGGTCGACTCTAGAGGATCTCGATCCCGCG
>sig_6345
GGCCTTTTGCTCACATAAGCTAGCTTATCG
>sig_6346
GAATTGGGCCCCAGAATTCATATGGATCCA
>sig_6347
ATTCGAGCTCCAACGGATCCGTGCTCGATC
>sig_6348
CTCGAAGCTTGCATGCCTGCAGGTCGACTC
>sig_6349
TCCATCCACAGTCGACCTGCAGGAGCTTTG
>sig_6350
TGACCATGATTACGCCAAGGCCTGCAGGTC
>sig_6351
TGAAGCAGCCGTCCTGCAGGGAGGAGTCTT
>sig_6352
TGCTCCTGTCGTTGAGGACTAGAATTGATC
>sig_6353
TCGAGCGGCCGCGATCCGAGTTCTTCTGAG
>sig_6354
AAGAATGGAACCAAAGTTAACTTCAAAATT
>sig_6355
GAAACCATATTTATATAACAACTTAAATTA
>sig_6356
ACAACGGTTTCCCTCTAGCGGGATCACCAT
>sig_6357
CTAGAATCGATAAGCTTGGCTGCAGGTCGA
>sig_6358
TACGTAATACGACTCACTAGCTTGGCACTG
>sig_6359
AAAAGTGCCACCTGACGTCCACATATACCT
>sig_6360
CGAACTTTTGCTGAGTTGACGGTCGAATTT
>sig_6361
GTACCGAGCTCGGATCCCCGGGTACCGGTC
>sig_6362
TGGGGTCAGTTCCGGCTGGGGGTTCAGCAC
>sig_6363
AAGCATAGAACACCATAACCCATAGTAGTG
>sig_6364
ACGCGTCACCTAAATAGCTTGGCGTAATCA
>sig_6365
CCGGATCCCAGCTGAAGCTTTTCGCGACCT
>sig_6366
GATTATGCATCCCTATATCCGTATGATGTT
>sig_6367
AGCACCGGGTTAACACGCTCACCATGAAGC
>sig_6368
GGATCCTCCCATGGTTAATTTCTCCTCTTT
>sig_6369
GATGCAGCGTAGTTTTCGTCGTTTGCTGCA
>sig_6370
ACGACGACAAGAGTCCGAGCTCGTGGATCC
>sig_6371
CTGGTGGACAGCAAATGGGTGCTTAGAGCT
>sig_6372
GGGTAGAATTCTACGCGCCGGATCCACTAG
>sig_6373
CCGACGACGACGACAAGGCCATGGCGATAT
>sig_6374
CTTGTCGACCCGTGATGGTGATGATGATGA
>sig_6375
CCTGATACCGCTCGCCGCAGCCGAACGACC
>sig_6376
CGAGCTCGCGAAAGCTTGGCTGCAGGTCGA
>sig_6377
CTTGGGCTGCAGGTCGACTCTAGAGGCCTA
>sig_6378
GCTCAAGCTTGGGCCCTATTCTATAGTGTC
>sig_6379
TATCCTCCTTAGTGTGTGAAATTGTTATCC
>sig_6380
GTCCGACCCTACCCTCGATTGCAGGCGGAT
>sig_6381
GGTTTAATTAATTCTCCCTTCCAGCTCTCT
>sig_6382
ACTGGGTACCGAGCTCGAATTCATACAACC
>sig_6383
TTGTCGACCTCGAGGGTACCGATTCGACAG
>sig_6384
ATGCCCATCGATTCGTAGAGCCTCGTTGCG
>sig_6385
CCATATTAATTAATCCTCCTTATGCATACA
>sig_6386
CTTTAAAGCGGCCGAGGAGGAACATATGAA
>sig_6387
TGACCATGATTACGAATTGCTGCAGGTCGA
>sig_6388
CCTATAAAAATAGGCGTATCACGAGGCCCA
>sig_6389
AGAACCCGGGAGAGCTCGCTACCTTAGGAC
>sig_6390
CCCAACGCTGCCCGAGTAACAAAAAAACAA
>sig_6391
AGGAACTTCCCGATCCCAAGCTTCTTCCTG
>sig_6392
ATGAGAATTCCGGATCCTCTACGCCGGACG
>sig_6393
GATCCCCCGGGCTGCAGGAATTCGCTAGCC
>sig_6394
TCCCAATGCCATAATACTCGAACTCAGTAG
>sig_6395
GGGAATTCTGCGTTTCCTGTTTGGGGTCGT
>sig_6396
CCTGGCCCGGGGGTTGAAGGTGAAGTTTAG
>sig_6397
CGAAGAACTGTTCGAACGAGTTGGTGTACT
>sig_6398
ATTAGGTCCCTCGACTACGTCGTTAAGGCC
>sig_6399
TGCATGAGCTCGGGCCGCAAGCTCTTAGCG
>sig_6400
GTCACAGGTATTTATTCGGCGCAATTGATA
>sig_6401
TGTAAGCAGACAGCTTTCGGTTTGGAGATT
>sig_6402
CACAGGAAACAGCTATGACCTTGATTACGC
>sig_6403
AGAACACGGGGGACTCTAGAATGAGCCATC
>sig_6404
CCAGCTTCGTTGATTTCAGCGTGAGCAGCG
>sig_6405
ACCTATAACCAGACCGTTCAGCCGGATCCG
>sig_6406
CGCTGCAGGTGTGCCACCTGACGTCAATGC
>sig_6407
CCACCATTCCTTGCGGCGGCGGTGCTCAAC
>sig_6408
TTGGAAAACAATGAAAAGGCCCCCAAGGTA
>sig_6409
TTTGACTTTGTCGATCCAGACATGATAAGA
>sig_6410
TTTTTGGCGTCTTCCATGCTGTTATCAACC
>sig_6411
CTGCAGGGTTTAAACGCTGAGGAGACATCT
>sig_6412
TGTACAAAAAAGCAGAACGAGAAACGTAAA
>sig_6413
GAATTCCCCGGATCCGTCGACCTGCAGATC
>sig_6414
CCTCGCAAGCTCGGGCAAATCGCTGAATCG
>sig_6415
TCTAAGCTTAGATCTCTCGAGTCGACCCGG
>sig_6416
TCACCTAGATCCTTTTGGGGTGGGCGAAGA
>sig_6417
CCTCACTAAAGGGAGAGACCATAGATGGAA
>sig_6418
AACATGCAGATCCGTCGATCTATCTCATCT
>sig_6419
TTAACGCGAATTTTAACAAAATTATGCGGT
>sig_6420
CAGCAGCCAGGTGTGCACTGCACAGATGGC
>sig_6421
TAGCGATCGCCCGGGCCACCATGAAAAAGC
>sig_6422
CTAGAGGATCCCCGGGCACCAATAACTGCC
>sig_6423
CCCGTTACTCTAGTTAACCATCAGTACTTG
>sig_6424
GATAAACTACCGCATTAAAGCTCGCGCAGA
>sig_6425
CGTGGAAACGATAGGGACCGACGGATCTGC
>sig_6426
TAGTCGGGGATCCATGATCATGGCGGCCGC
>sig_6427
CGCGAGCTCATCGATTTCGAACCCCGGCCA
>sig_6428
CTCTAAGGCTTGGATCCAGAGTCTCCTGAA
>sig_6429
GGGCGAATTCCTCCGATAACTTCGTATAGC
>sig_6430
CGAATTCCGGGAGAGCTCGATATCGCATGC
>sig_6431
GGTGACACTATAGAATACTCAAGCTTGGGC
>sig_6432
CTGACCTCGGGCGTTCTCACCCTGGAACGG
>sig_6433
GCGGTTCTTGCGCACCAGGGTCACGCCGCC
>sig_6434
GCAGCGAGTCAGTGAGCGAGGAAGCCCGGA
>sig_6435
AATTAAGGATCTGCATTAAACGGCATGCAG
>sig_6436
ACGCTGTCACCGCGGCGGTCGAAATGCTGC
>sig_6437
CAAAATAAACCCTGAAGCTTGCCAGTGAAT
>sig_6438
CGCCACGCAGGCCACGGAAGGTTGCCAGTG
>sig_6439
GGAAATTACTGATCTGCAGAGATCAAAGGA
>sig_6440
GCAGATCTGTCGATCGACCATGGTACGCAG
>sig_6441
TCGAATTCATCGATATCTAGATCTCGAGCT
>sig_6442
AGTGGTTCGATCTAGAGGATCCATGGTGAG
>sig_6443
AAAGATGCTGAAGATCAGTTGGGTGCAGCA
>sig_6444
ACCGCATCAGGCGCATATTTGAATGTATTT
>sig_6445
CACGGACTCATCAGTCCTGAGCATTGTCTA
>sig_6446
GAGTTCTGAGGTCATTACTGGACCGGATCT
>sig_6447
ACTTTTCAGGAGCTAAGGAAGCTAAAATGG
>sig_6448
ATTATGATCCTCTAGAGATATCGTCGACAA
>sig_6449
ATAGCGCTAGCAGCACGCCATAGTAACGTG
>sig_6450
CACCATGTCCACCAGGGCTGCCTCCTGCTG
>sig_6451
GCGTGCGGCCGCTGCAGCTCGAGGGAATGT
>sig_6452
TAACTACTCTGTTTGTAGTGTATCCCAATT
>sig_6453
GCCGAATTGCTGGAAGTCGTCGCCGCCGAC
>sig_6454
GACCTGCAGGCATGCAAGCTAATTCGGTGG
>sig_6455
CTGCAGCCCGGGGGATCCGGCTGCTAACAA
>sig_6456
AATTGTCCATTTTAGCCTCCTTAGCTCCTG
>sig_6457
GGCCCACTCGGGGCTCACCCGGGCGGCGGC
>sig_6458
CTGGTGCCGCGCGGCAGCCATATGGCTAGC
>sig_6459
GGTGCGCTCCTGCTTGTCGCCGGTCGTGGC
>sig_6460
ATAACAATTTCACACAGGAAACAGCGTATG
>sig_6461
GAGAGGACAGGGTACCAGCTTTGCAATTCA
>sig_6462
TATTCCATGGCGATCGCTAGCCCTATAGTG
>sig_6463
AGTCGACCTGCAGGCATGCAAGCTTGCATC
>sig_6464
TACTCTAGTTAACCATCAGTACTTGGCGTG
>sig_6465
GGGGATCCTCATTACCAATGCTTAATCAGT
>sig_6466
CGGCCGCCCTAGGTAATACCCGAGCTTCAA
>sig_6467
ATCAGGCGCATATTTGAATGTATTTAGAAA
>sig_6468
ATCCGCGGCCGCGCGCGATATCGAATTCGT
>sig_6469
GAAAACTACGCTGCAGCAGTTTAATAAGCT
>sig_6470
CCATGCATCATCATCATCATCATGGCCATC
>sig_6471
CGTCTTCAAGAATTCCCCATGAATTCATGG
>sig_6472
TAGAATGAGCATGGTGAGCAAGGGCGAGGA
>sig_6473
GATCCCCTTATTAGAAGAACTCGTCAAGAA
>sig_6474
GATCGTTCAGAAAAAACTGGCTGGTGACGA
>sig_6475
TTTCTTGCATTTATTCATGGGGGATCACTT
>sig_6476
ACGCCGAATTGAATTCGAGCTCGGTACCCG
>sig_6477
TCACCATCACCATACGGATCCGCATGCGAG
>sig_6478
GAATTCCCCGGATCCGTCGACCTGCAGGGG
>sig_6479
CCGTCCTGTGGATCCGCGAGCGTGCTTGCT
>sig_6480
CGCCAAGCTTGCATGCCTGCAGGTCGACAC
>sig_6481
ATCTGGTTCCGCGTGGATCCCCGGGAATTT
>sig_6482
CAGGGCCGCCACCCAGGCCGCCGCCCTCAC
>sig_6483
CTCGAGACAACCTCCTTAGTACATGCAACC
>sig_6484
TTCAATAATCAGGTGGCACTTTTCGGGGAA
>sig_6485
GTACCGAGCTCGAATTCACTGGCAAGCTTC
>sig_6486
TACAGCACATCCATGGGCCCACCGAACGCG
>sig_6487
TCTAGAGGATCCCCGGGTACCGAGCTCATG
>sig_6488
CGTCGTCGTCGCGACATGGTTTATTCCTCC
>sig_6489
TAAAAAAACCTATAAATATGCCCATGTTAA
>sig_6490
ACCAACTGGTTCCGGCGCCGGAGCGAGTTT
>sig_6491
ACAAGGACCATAGATTATGAAAATCGAAGA
>sig_6492
CATCTCCTGTGATGAGCTGTCCAGCATGGT
>sig_6493
CTGAATTAACGCCGAATTGCTCTAGCATTC
>sig_6494
TCACCTATCCTGCCCGGCATATGCGGTGTG
>sig_6495
AGGATCCCCAATTCGCGGCCGCAAAGAATG
>sig_6496
CTATTTAAATTGGTATCAGCAGAAACCAGG
>sig_6497
AAAATTGTACTTGAGTATTAGATCTGATCT
>sig_6498
GCAGGACAAGAGCCCTTTGCCAGCTTTCTC
>sig_6499
CGGCCTGGTGCCGCGCGGCAGCCGTCGTGC
>sig_6500
ACCAGCGGGAATGGATAACGAGCCTGGCCG
>sig_6501
CGGGTACCGAGCTCGAATTCCGCTAGCTTC
>sig_6502
ACAGTTAACCAGCTGGTTCGAAAGCCGCGA
>sig_6503
CGAGTTGCTCTTGCCCGGCGTCATTAATAT
>sig_6504
ATGCCCGGGCGGCCGCGGAGCTCCAGCTTT
>sig_6505
TCGGATCCATATGTTAACGAGCTCGGATCC
>sig_6506
AGAGTCCACTATTAAAGAACGTGGACTCTT
>sig_6507
TCATCAGGGACTCCCAAGCACACTAGAGTC
>sig_6508
TCATGCATGCGAAGACTGGATCCCTGAAAA
>sig_6509
CGCCCCTCGAGCTAGAGAATTCCTAGAATC
>sig_6510
TCATGGAGCTCGATGCTTGTAAACCGTTTT
>sig_6511
GCGTCGGTCAGTCCTGCTCCTCGGCCACGA
>sig_6512
GCCTCTTCGCTATTACGCCAGCTGTTGCCC
>sig_6513
CGTGACACCACGATGCCGCAATGGCAACAA
>sig_6514
GCCGCTCGAGTCGGCGAGCTCAAGCTTGAA
>sig_6515
TGACAAGGCTTAGAGCTCGAATTTCCCCGA
>sig_6516
AGGCGCTGATGTCCGGCGGTGCTTTTGCCG
>sig_6517
TAGGAATTCTCTAGGATCGATTCTAGCTCG
>sig_6518
TATGACGTCGACGCGTCTGCAGCAGCGGCG
>sig_6519
TCGCCCTTGCTCACCATATGTGATCCTGCT
>sig_6520
ACCGGTTCCCAGTCCGATTTCGACAGGCCT
>sig_6521
GCCCGGGAAAGTCAGGCACCGTGTATGAAA
>sig_6522
GGTCTAGAGGATCCCAATTGTTAATTAACG
>sig_6523
GGGAAATTCGAGCTCTAAGCACCGTTCAAG
>sig_6524
TGATCACCGGTCGCTCTTCCGCTTCCTCGC
>sig_6525
GCGGATCCGTATGGTGATGGTGATGGTGAG
>sig_6526
TCATAGCTGTTTCCTGTGTGTGAAATTGTT
>sig_6527
TGAATGGGGGTAAATGGCACTACAGCGAAT
>sig_6528
TCTAGAGGATCCCCGGGTACCGAGCTCGAT
>sig_6529
TTCGCGAGCTCGAGATCTGATCATAGACGG
>sig_6530
GGCAGAAAGAAACATTATGATGTATTATTA
>sig_6531
AAGCTTTAATHCGGTAGTTTATCACAGTTA
>sig_6532
GCTTGCCAGTGAATTCGAGCTCGGTACCCG
>sig_6533
ATCACCGAAACGCGCGAGGCAGCGATGATA
>sig_6534
CCCGGCGGTGGGCCCATGGATGTGCTGTAC
>sig_6535
TCACCATCACCATCACCATGGGATCCGCAT
>sig_6536
TATACACAAGTGCGGCCAATTCGAGCTCGG
>sig_6537
ACAAGAACTGGAGCCATCCGCAGTTCGAGA
>sig_6538
TCTGCAGGCTAGCATGCGGATCCGAATTCG
>sig_6539
GCCGCCGCTGCTGCAGACGCGTCGACGTCA
>sig_6540
CGCGTAACCGATATATTCGGTCGCGCTAGC
>sig_6541
CCAGGTTAATTAAGCTTGCGGCCGCATATG
>sig_6542
GCTTACCTTCAAGCTTCGAATTATCAACCA
>sig_6543
GGTCGCGAAGCTTCAGCTGGGATCCGGTAC
>sig_6544
ACTCTCGTTAACGCATCCGAAACCTCCACC
>sig_6545
ACGACGACAAGTGAAGAGCGATATCAAGCT
>sig_6546
GATCAAGCTTACCTAGCCAGCTTGGGTCTC
>sig_6547
GAATGCACAGGTACACTTGTTTAGAGGGCT
>sig_6548
ACTCGAGGGTACCGACGTCAGCGATCGCGT
>sig_6549
TCTAGATAAAAAAAATTTTTATTTATTTTT
>sig_6550
GAATTCGGAAAAAATCGTACGCTAAGCTTA
>sig_6551
CTTGTACAAAGTGGTCATGGTGAGCAAGGG
>sig_6552
AGCTGCTCACCACCCACTCGAGGGCGTGCA
>sig_6553
AAGCAGTCATGTTATTCTCTCTTGTCGACC
>sig_6554
AGTCGACCTGCAGGCATGCAAGCTTGATAG
>sig_6555
GTTCTCGTCAGGGCAAGCCTTATTCACTGA
>sig_6556
AGTCGACCTGCAGGCATGCAAGCTTGATCA
>sig_6557
AACCAGACCGTTCAGCCGGATCCGCCATGG
>sig_6558
CCACCCCCGGCTGGCTGGTTTATTGCTGAT
>sig_6559
CGACCTGCAGCCCAAGCTTTGCGTACTCGC
>sig_6560
CGTGATTCACCTCTAGCTTCTTCGTCTGTT
>sig_6561
TGGGTCGGATCCGAATTCGAGCTCCGTCGA
>sig_6562
TAAGGAGAAAATACCGCATCAATTCCAACA
>sig_6563
GAATCGATAAGCTTCGATAAGCTTGGCTGC
>sig_6564
TAGGCGCGCCGAAGTTCCTATACTTTCTAG
>sig_6565
GGCCCGAGACCTTCGGGAGCGCCTGAAGCC
>sig_6566
GCATGGCCCATGACGTTGTGCGTGCGAAGA
>sig_6567
ATGTACATCTCCTTCTTAAAGTTAAACAAA
>sig_6568
TGTCAAAAATAATAATAACCGGATCCTAGG
>sig_6569
CAATTATATAAGCAAGCCGGTAATTCAATT
>sig_6570
ACGACCGGCGACAAGCAGGAGCGCACCGAC
>sig_6571
TCAGCAGTCATATGGCTTTCCTCCTGTCGA
>sig_6572
GTAACCAATGGGATGCATAGCTTGAGTATT
>sig_6573
CGCCCCTCGAGCTAGAGAATTCCTAGAGGT
>sig_6574
TTGACTTGAGGGGGATCCACGCGTTTACGC
>sig_6575
CTAGCCCCCGCTCCTTTCGCTTTCTTCCCT
>sig_6576
GATAAGTAGTCGACGGTATCGATAAGCTTG
>sig_6577
GAGACGGGCAACAGCCAAGCTCCGGATCGA
>sig_6578
ACAACGTATACATCATGGCAGACAAACAAA
>sig_6579
CACACAGGGATCTCTAGCCCGGGCTCGAGA
>sig_6580
GGCATCCGCTTACAGACACTTGAAGACGAA
>sig_6581
CAGGCGGCCGCAAGCTTGGGCCCGAATTCA
>sig_6582
TGCCCCAGTCGTATTTTTGTCAATTAAAGA
>sig_6583
CTTACTAGTTCTAGAGAATTCATCGATGAA
>sig_6584
GCCCGGTACCGAGGACGCGTCAGCTTGATC
>sig_6585
ATTCAACTTTAAAGCGGCCGAGGAGGAACA
>sig_6586
GGGTACCAGCGCTTTTCCGCTGCATAACCC
>sig_6587
CGAGCAGAGATCTATCTAGAGTCCGCAAAA
>sig_6588
GCCAGCCTGCTTTTTTGTACAAAGTTGGCA
>sig_6589
GACTCTTGAATGTAAGTGATATCTTATTTA
>sig_6590
CAATCTGATCGGGTACCGGGCCCAGATCTG
>sig_6591
TCCAGTCGACTGAATTGGTTCCCATGGTGG
>sig_6592
GACTTTGCAGTTCATAACTTACTGGCTGAT
>sig_6593
GTCGCTTTGTTGGCTAGCTCACACAACCGG
>sig_6594
CCTCAGGTCGACGTCCCATGGGGATCGTGC
>sig_6595
ATGGGCCCAGAGAGGTCACTGACCTCTGCC
>sig_6596
TCCGTCGACCTGCAGCCAATTGGCGTAATC
>sig_6597
TCCCTTGGGGGACCGAAGCTGAGCTCTATA
>sig_6598
TTCCAAACCACACCATGCTGCAAGCGATAA
>sig_6599
TAATGTTAAAGGTTAAAGTTATGGCGGCCG
>sig_6600
AAGTCAAGAAGACATCATCCGGAATATTGC
>sig_6601
TCTATATTAGTGTCTATATAAGTCTAGATA
>sig_6602
CAAGCTTGGACGGATCCGGGGCAGATCTGC
>sig_6603
GCTAGTCTGCGCGTCTTTCAGGGCTTCATC
>sig_6604
GCTCGGATCCGACCCATTTGCTGTCCACCA
>sig_6605
GGCCAGTGAATTCCCCACCGAGGCTGTAGC
>sig_6606
ACAACACTACAACGGAGTTCGCCACGTACA
>sig_6607
CCGCAAGAATTCGTTCCGGATCGGAACTGC
>sig_6608
GCAGAAATTCGCGAGCTCATCGATTTCGTT
>sig_6609
GACGACCTGCGCCTCGTCCTGCCCGGTGGC
>sig_6610
TCTCTTCATATGAAACAACTGTCAAGAATC
>sig_6611
ACAAGCTGTCAGCTTTGCACAAGGGATTGA
>sig_6612
TGGTGGCGGCAAGCTTGCGGCCGCTTAAGA
>sig_6613
GGCTAGCATGACTGGTGGACAGCAAATGGC
>sig_6614
TGACGTTGGAGAAGCCGAATTATCTAGAAT
>sig_6615
ATCCAGATCCACGCGGAACCAGCAGGCCCA
>sig_6616
GCGGATCCCCGGGTACCGAGCTCGAATTCC
>sig_6617
CGCCGCTAGATCTGCATGCAAGGAGATGGC
>sig_6618
TTAGGTGACGTCTAAGAAACCATTATTATC
>sig_6619
GGATCGATCCCCCCCAAGCTTGCATGCCTG
>sig_6620
ACCGAGCTCGAATTCCCTAACTAACTAAAG
>sig_6621
AGGGCAAAGGAATAGCTCGAGTTTAAACTC
>sig_6622
TTAATTCGGGGGTGGGCGAAGAACTCCAGC
>sig_6623
TTTTTTAAGGCAGTTATTGGTGCCTAGAAA
>sig_6624
ATGAGCCTTTTATAGAAGAGGAGCCAAAAC
>sig_6625
CATGCAAGCTTGGGTCTCCCTATAGTGAGT
>sig_6626
TAAAAGCAAGAAAGATCTGATCTAGAGGAT
>sig_6627
TTATAAATTATCAGACATAGGAATTCGGCT
>sig_6628
TACAGCGGCCGCGAGCTCGGGCCCCCACAC
>sig_6629
TGTTTATGTAAGCAGACAGCTTTCGGTTTG
>sig_6630
CTCTAGGATCCCCCGGGCTGCAGGAATTCG
>sig_6631
TCACGAGGCCCTTTCGTCTTCAAGAATAAA
>sig_6632
GATCTGAGCTTGCATGCCTGCAGGTCGACT
>sig_6633
GAGACGGGCAACAGCCAAGCTCCGGATGAT
>sig_6634
CTTAAGGTAGCCTTGCAGAAGTTGGTCGTG
>sig_6635
GTGGCCCATGGTATATCTCCTTCTTAAAGT
>sig_6636
TCAAACATGAGAATTCTTAGAAAAACTCAT
>sig_6637
GGTGAGAGATCCCCGGGGATCCCCGGGAAT
>sig_6638
TCATCATAAGCTTGGTACCAGCTGCAGATC
>sig_6639
GGCAGGGCGGGGCGTAATTCCCGGGTCATG
>sig_6640
CTGTACAGAATTCGGATCCACGAGCTCCGG
>sig_6641
CAACATCGCGGCCGCCACCATCTTCACCCC
>sig_6642
CAGCGGTTTCTTTGGTAACACCCATGGTGG
>sig_6643
AGTTCTTCTGAGCGGGACCCGCAAAAATCA
>sig_6644
GCTTCTTGGCCTTGTAGGTGGTCTTGACCT
>sig_6645
AGCTCTAAGCATGATGATGATGATGATGGC
>sig_6646
GAAAAGTTCTTCTCCTTTGCTAGCACGACC
>sig_6647
GATGGGGATCTAGCGGAATTAATTCATGAG
>sig_6648
GCAGGGCGGGGCGTAAACGCCGCGTGGATC
>sig_6649
GCTTGCGAATAAATACCTGTGACGGAAGAT
>sig_6650
CCGCTCTAGCCCGGGCGGATCCCCCGGGCT
>sig_6651
AAGTTATCTAGAGTCTGCATGCCTGCAGGT
>sig_6652
CATGGACGAGCTGTACAAGAGGATCCGGGC
>sig_6653
GTTGATGAGCTCGACACGGGGTCATTAAAC
>sig_6654
GTCTATACCACTTCACAAGTCGGAGGCTTA
>sig_6655
CTNTACACCCTCAANTGCGAAGAGCCTCAA
>sig_6656
AGCTTGGGATCGATCCGGAGCTTGGCTGTT
>sig_6657
CCCTTTCGTCTTCAAGAATTCCTGATTGAT
>sig_6658
GGAAGCTTTCTAGCCGCGGTCTAGGATCGA
>sig_6659
ATTCGGATCCATCGATAAGCTTTAATGCGG
>sig_6660
CGGGGTACCACCGGATCCGTGATGGTGATG
>sig_6661
GATCAGCCAGTGCCAAGCTTGCATGCAAGC
>sig_6662
CTCACCACTGCGATCCCGGGGAAAACAGCA
>sig_6663
AATAATTTATAAATATATTGTTTACATAAA
>sig_6664
GGATCTATCATGGTGAAGGGCTCCTGAATT
>sig_6665
CCAGATGCTGCTCGAGCACCACCACCACCA
>sig_6666
ATCAGATCTGATCATGGAGATAATTAAAAT
>sig_6667
TATTGTTTGTGCACTTGCCCTTGCTCAATC
>sig_6668
CGAGCTCGAATTCAGCTTGGCTGTTTTGGC
>sig_6669
AGAGTGCACCATAGTAATATTTAAAATCAT
>sig_6670
TCGTATCGATCCCGAGGTTGTTGTTATTGT
>sig_6671
CTAAGCCTTGTACAGCTCGTCCATGCCGAG
>sig_6672
GAACGATAGCCATGGCCTCCTCCGAGGACG
>sig_6673
TACCATTTATCAGGGTTATTGTCTCATGAG
>sig_6674
TTCCTGAAATAATAAGTCGACCCGAATTGG
>sig_6675
TTTCGTCTTCAAGAATTCAGATCTGAATTC
>sig_6676
CATCGTATGGGTAGCTGGTCCCGGGAGCTC
>sig_6677
TCAAAATTTTCCTGTAGGAAGGCCTCCTTG
>sig_6678
AGGAGAAAATACCGCATCAGGAANTTCCAG
>sig_6679
TTATACGAGCCGGATGATTAATTGTCAAAT
>sig_6680
CCCAAGCTTGTATTCTATAGTGTCACCTAA
>sig_6681
GCTTGTTCGAAACGATGATAGATCCCGTCG
>sig_6682
TGAGCTGTTGACAATTAATCATTAAGCTTC
>sig_6683
GACCATGGGAATTCGAGCTCGGTACCCGGG
>sig_6684
AACATGTATTCACGAACACTAGTTATCTAC
>sig_6685
ACGGGCAACAGCCAAGCTCCGGATCGATCC
>sig_6686
TAAAACAGGAAGAGCCGGATTGGTTCTTGC
>sig_6687
CTGCTGCCACCGCTGAGCAACTGCTGGTTC
>sig_6688
AGAAACTTCACGATCGGCTCTAGAGGCCAT
>sig_6689
CAGTGTTAACTCTAGGAATTCTCTAGGGTA
>sig_6690
GCAAGAACTTTAAAGGGGGATCTTGATCCC
>sig_6691
GGTACCGAGCTCGAATTCCAAAAGTAGCTT
>sig_6692
TTCGCGTCAGCGGGTGTTGGCGGGTGTCGG
>sig_6693
CCGAACAACGGATCCTCTAGAGTCGATCGA
>sig_6694
CTTAATAAGCTTAATTAGCTGAGCTTGGAC
>sig_6695
CCAACAGATGTACAGATTTACCTTTCGGAA
>sig_6696
GCGCCGAATTCGTAATCATGGTCATAGCTG
>sig_6697
CCGAGCTCGAATTCACATGTTCATGACTCC
>sig_6698
TATAGTAAATAAGATATCACTTACATTCAA
>sig_6699
CTGAATGGCGAATGGAATTCCAGACGATTG
>sig_6700
GGCCGATTCATTACCAAGAGAGACGGGCGC
>sig_6701
AGCTTATCGATACCGTCGACGCCGGCCAGC
>sig_6702
AGCTTCCTAGAATCGATCCTAGAGTTAACA
>sig_6703
TTGATCCTTTTTTTATAACAGGAATTCCCG
>sig_6704
GATCTTGCAGCTTGCTAGAGGGTCAGCTTT
>sig_6705
GTCAGTCAGTCACGATGAATTTGGTACCTC
>sig_6706
CTAGATCTGCATGCAAGCTTGGCACTGGCC
>sig_6707
TTAAAATTGTACTTGAGTATTAGATCTGAT
>sig_6708
GAGTCAGGGGGAGGCTTAGTGCAGCCTGGA
>sig_6709
CGTGGTGCGTTTTGCCTGCGCGTCTTTCCA
>sig_6710
CGCTCCAGATCCTCTAGAGTCGACCTGCAG
>sig_6711
CAGGCGCCATTCGCCATTCAGGCTACGCAA
>sig_6712
TGCATCATCATCATCATCATATCGAAGGTA
>sig_6713
CAAAGAAGAAGCGTAAGGTACCGGTGAAGT
>sig_6714
CTTTTGCTGGCCTTTTGCTCACATGCCAGC
>sig_6715
CAGACTGGGGATCCTCTAGAGTCGACCTGC
>sig_6716
CTTAAATCAAAGGGGGAAATGTACAATGAA
>sig_6717
GAGATCTTCGAACTAGTTTGGACCATTGTA
>sig_6718
AACAGTTGCGCAGCCTGAATGGCGAATGGT
>sig_6719
CGGAATTCATCGTGACTGACTGACGATCTG
>sig_6720
GCATCGATACTGCAGGAGCTCATGTTACGT
>sig_6721
ACTGACCACCCGGGGATCCTCTAGAGTCCC
>sig_6722
ACGCGATTGAAAAAGGAAGAGTATGAGTAT
>sig_6723
AGCGCCCTATGGCCTAAACGGCCGGACAGT
>sig_6724
GCGCAGCCTGAATGGCGAATGATGCATGTT
>sig_6725
TGCTCGATGAGTTTTTCTAAGAGCTCTCCA
>sig_6726
GTCGACTTTTTAACAAAATATATTGATAAA
>sig_6727
GTTTGTACAAAAAAGCAGAACGAGAAACGT
>sig_6728
ACTGACCACCCGGGGATCCTCTAGAGTCGA
>sig_6729
CTGCGGTCGACGGATCCGGGGAATTCACTG
>sig_6730
AGGGATTTTGGTCATCAGATTATCAAAAAG
>sig_6731
TAATTTATGGGGTACAGATCTTCGATACTG
>sig_6732
GTACTTCAGAAAAGATTAGACATCTAAATC
>sig_6733
ACGTCATGGAGTCCCAACGTCAGGAACGTC
>sig_6734
TACCCGGGGATCCGATATCCATATGACTAG
>sig_6735
ATTCTTTGTTTAACCCTCTTTAATTTGGTT
>sig_6736
AACTTAAGCTTGGTACCGAGCTCGGATCCC
>sig_6737
ACTTTTCTTTCAGATCCTGTGACGGAAGAT
>sig_6738
AGAAGTTATTGATAGAATCCTCGACAAAGG
>sig_6739
AATTTCGAGCTTGGCGTAATCGCTAGCGGA
>sig_6740
GGTCGGGCTGAACGGGGGGTTCGTGCACTG
>sig_6741
GATAACAATTGACATTGTGAGCGGATAACA
>sig_6742
GATCTCCTTGACCTGCTGTCGCAAGAGCTC
>sig_6743
AACTTAAGCTTGGTACCGAGCTCGGATCAT
>sig_6744
TTCGTGATTAACCAATACTCGTATGGCACT
>sig_6745
GGATCCCCGGGTACCGAGCTCACCGGTTAA
>sig_6746
CTTAAATCAAAGGGGGAAATGTACAATGGT
>sig_6747
TGGACAGCAAATGGGTCGGATCCGAATTCG
>sig_6748
GGCCTCTCGAGCCTCTAGAACTATAGTGAG
>sig_6749
CTGGGGGACGAGCTTCACTTAAACGGCGAG
>sig_6750
CCGACCCTACCCTCGATTGCAGGCGGATCA
>sig_6751
AACGGACCCCAGGATCGGGAAGTGGCTCCG
>sig_6752
GAAAAAAGATCAAAAAAATTTGACAATTAA
>sig_6753
CTGCAGCAAACGACGAAAACTACGCTGCAG
>sig_6754
TTGATCCTTTTTTTATAACAGGAATTCGAG
>sig_6755
CTCACAATTCCACACAACATACGAGCCGGG
>sig_6756
TCAACCAGACGATAGTTATCACGGAAGTTG
>sig_6757
GGCTTACCGAGCTCCCGAATTGCCCTTAAG
>sig_6758
TATTTTTGAGTTACCTGCGAGATCATTAGA
>sig_6759
CGAGGCTTGCAGAATCGATTAGTCCAATTT
>sig_6760
AGTTTTGTAATAAAAAAACCCCGGATCCGG
>sig_6761
GCTCGAATTGACCAAAATCCCTTAACGTGA
>sig_6762
AAATATTACTATTGGACCTCTGGTGGTTGA
>sig_6763
CTGTCTCTTGATCAGATCTCACTACGCGGC
>sig_6764
TACGAAGTTATCAGTCGACGGGCAGGAAGA
>sig_6765
GAAGAATGGAGGGGCTTAAATAGGGGTTCG
>sig_6766
CCGTCGGCCGGGAAGCCGATCTCGGCTTGA
>sig_6767
GGATATGCATAGCAGCTCGAACAACAACAA
>sig_6768
GCCAACCATGGCTCCCCACAGCTGGGAGAG
>sig_6769
AACTGGCTTCTGCAGAGCGCAGATACCAAA
>sig_6770
AATAATGGTTTCTTAGAGCTTATCGGCCAG
>sig_6771
AAGATGGTTCTCTCCTGCACATAGCCCTCG
>sig_6772
AATTTATCATGTCCCCTATACTAGGTTATT
>sig_6773
GGTGGATCCCGGGCCCTATCACCACTTTGT
>sig_6774
ACGATATCTCTAGAGGATCATAATCAGCCA
>sig_6775
CTGCAGAGTTCGTTAGGCGCGGATCCCAAA
>sig_6776
GGGCTTGTACTCGGTCATCTAGAATCTTCT
>sig_6777
CGAGCTGTTGACAATTAATCATCGAACTAG
>sig_6778
AAGAGGGGCGTGGGGTCGACGATATCATGC
>sig_6779
GTATTCGGGCCCGGATAGAACCGAGGTGCA
>sig_6780
GAACCCGAACGTGCTGACGGTTCACCCCGA
>sig_6781
CTCCTCGCCCTTGCTCACCATACCAGCCGA
>sig_6782
AACTCAAAAAATACGCCCGGTAGTCCGGAT
>sig_6783
CCGACGTCGGCGGTCCGGAAGGCCTGGAAG
>sig_6784
CCATTCGATGGTGTCAACCTTGCAGAGCTG
>sig_6785
GTGCCACCTGACGTCTAGATCTGAATTCAG
>sig_6786
GGCCAAGCAACCTTGATGGCATGGGCCCAG
>sig_6787
CTTTTGACTTGAGGGGGATCCCTTATGGCT
>sig_6788
GCGACATGGCCTTCGGCCAGCACGCGGGCC
>sig_6789
GATTTTAGACAGGAGCTCTTCGATTTTGTC
>sig_6790
ATAAACCGAGCTCGTCAATCTCAATCCCAA
>sig_6791
CAAAAAACTGCTGCCTTCGAAATAGTACAT
>sig_6792
TACCCCGGGAAAAATTCCGCCGATACTGAC
>sig_6793
GATATCGAATTCCTGCAGCCCTTAATTAAC
>sig_6794
CCCGGGTACCGAGCTCGCTTAGGCCACACG
>sig_6795
CGTCATCGGTACCCAGATCTGGGCTGTCCA
>sig_6796
TCGATTCTAGGAATTCTCTAGGGATCCCGG
>sig_6797
GATCCAGGCCTATAACTTCGTATAGCATAC
>sig_6798
TCTAAGCGCTGTTATCAACCACTTTGTACA
>sig_6799
TCACTAAAGGGAACAAAAGCTGGAGCTACA
>sig_6800
GGGCCTAGGTGGCCAGATCTGATCAAGAGA
>sig_6801
CTTAAGAACTGAAACACGGAAGGAGACAAT
>sig_6802
GGCCACGTGAATTCCTCGTTTCGAAATAGT
>sig_6803
CCGCTTACACATGGTCGATTTTTCTCTATT
>sig_6804
ATCCTTGTAGTCGGAGTGAGAATAGAAAGG
>sig_6805
GAAGCTTGCCAGTGAATTCGAGCTCGGTAC
>sig_6806
TGGAGAAGTTACTATTCCGAAGTTCCTATT
>sig_6807
ATTGCTGCAGGATGACGCGTCGACAAGCTT
>sig_6808
GATGAATGCTCATCCGGAAACCGTTTTCCA
>sig_6809
TGCGCAGCCTGAATGGCGAATGGCGAAATT
>sig_6810
TCACTATAGGCCTCTAGAGTCGACCTGCAG
>sig_6811
ATATGGGCCTAGGTGGCCAGATCTGATCAA
>sig_6812
CGCGGATCCGAATTCTTGAAGACGAAAGGG
>sig_6813
CCGAGCTCGAATTCGGCTTATTCCCTAACT
>sig_6814
GAGCTCGGTACCCGCGGCCGCGGATCCTCT
>sig_6815
GCGCGAGGCAGGGGGTGGGCGAAGAACTCC
>sig_6816
TAATAATTGACGATAGATCATTTATTCTGC
>sig_6817
CCTGTGGATCGAGATCTCGATCCGCTGCTA
>sig_6818
CACATAGTGACATGCTAATCACTATAATGT
>sig_6819
ATACCGTCCCACCATCGGGCGCGGATCATC
>sig_6820
GTTACGTTGAGAAAGAATTCGGCGTTGCTG
>sig_6821
CGAATTCTGCCTCGCGCGTTTCGGTGATGA
>sig_6822
GCCCAAGCTTGGCACTGGCCGTCGTTTTAC
>sig_6823
TATGTTTTTGGCGTCTTCCATTTGGATCCG
>sig_6824
CAGAGCCGCCAGAATTAACCGGCGGCGCGC
>sig_6825
CGCGCAGGGAAGCGTTAATCACGCTGGCGA
>sig_6826
CCAGTGAATTCCACAAGCTTGTGGAATTCG
>sig_6827
GTGGGGTACATCGAACTGGATCTCAACAGC
>sig_6828
GTCGACTCTAGAGGATCCCCGGGGATCTCA
>sig_6829
AGGAGGAACTATATCCGGATCGAGATCTCG
>sig_6830
AGCCCTGCACCCGTTTTTGCCGGTGACACC
>sig_6831
AGAATTATCATGTTTGACAGCTTATCATCG
>sig_6832
TCACTAAAGGGAACAAAAGCTGGAGCTCCA
>sig_6833
CATCCCCCTTTCGCCAGCAGATCCGTCGGT
>sig_6834
TCCAAGCTTGTCGACGCGTCCTGCAGCAAT
>sig_6835
GAGCTCGTTTAGTGAACCGTCAGAATTAAT
>sig_6836
CCTTCCGAGGCTGTAGCCGACGATGGTGCG
>sig_6837
CCCGGGGGATCCGGCCTACATGGCCTTAAT
>sig_6838
TAGACTTCCTGCGTCACCGGGTTACGCTTC
>sig_6839
TTGATTGAGCAAGCTTCGAGTTCAAGAGAA
>sig_6840
TAGAGAGTTATAGGGGCCGCTTACGCCCCA
>sig_6841
ATCCTCCTTATAAAGTTAATTGCATACACC
>sig_6842
CAGCAACGCGGCCCGAGATCCGTTCGGGCA
>sig_6843
GTATAATAAAGTTGAACGAGAAACGTAAAA
>sig_6844
GCGTGACCGCTACACTTGCCAGCGCCCTAT
>sig_6845
TTAACTTCTATCATCGAGCTCCCATGTGAG
>sig_6846
ATCGTAGTTATCTACACGACGGGAGATTCA
>sig_6847
TCTGGCCGCTTAATTAATTGATCCGGGTTA
>sig_6848
ATTTCGAAACGATGAGATTTCCTTCAATTT
>sig_6849
CCTTGCTCACAAGCTTATCGTCATCATCAA
>sig_6850
TACGCGCAGAAAAAAAGGACTTCAAGAAGA
>sig_6851
CCATGGCTAGCTCGCGAGTCGACGGCGGCC
>sig_6852
TAACCCCTTGGGGCCTCTAAACGGTGCTTG
>sig_6853
ATTCCATGGCGATCGCTAGCCCTATAGTGA
>sig_6854
GCCAAGCTTCGATCCCGTCGTTTTACAACG
>sig_6855
TCTAACGCGTCACCTAAATAGCTTGGCGTA
>sig_6856
CATGCGGATCCCATGGTGATGGTGATGGTG
>sig_6857
AAATTGGAAAGAAAAAGCTTATCGACGGAT
>sig_6858
CGACGGTATCGATAAGCTTGGGCTGCAGCG
>sig_6859
ACAATCGAACCCCAGAGTCCCGCTCAGAAG
>sig_6860
CAACCAACAACACTTGCCATGGTGGAGGAT
>sig_6861
TATAGGGAAAGCTTGCATGCAGGCCTCTGC
>sig_6862
CGATAGCTGTCTTTTTCATTTTTTGCCCTC
>sig_6863
CGCTCGCTGTAATGCCGATCAGTTAAGGAT
>sig_6864
TCATATGAATTCCTCCATCCAGAAAAACAG
>sig_6865
TATGATCGGAATTGGTCGAGGGACCTAATA
>sig_6866
ACATCACCACTTTGTACAAGAAAGCTGAAC
>sig_6867
ACATAAGGGACTGACCGTACCCGGGGATCC
>sig_6868
CGTCTCGAGTCTAGAAGATCTGCTAGCAGC
>sig_6869
GTGCCCGGGCTGCGGCCGCCAGGCGCGCCT
>sig_6870
AGGATCCCCCCTCGAGGGGGTACCGAGCTC
>sig_6871
TGGCGGTACTTGGGTCGATTTGGCAAGCTG
>sig_6872
ATTCGGATCCACTCGAGGCCACTCGGGCCG
>sig_6873
AACTGGGTTCGTGCGAGCTCGGTACCCGGG
>sig_6874
TCCCCGGGTACCGAGCTCGAATTCTGTTTC
>sig_6875
ATCGAGCTCTCCCGGAATTCGCCGTGATGG
>sig_6876
GGGCGCGTCCAGGTGGCACTTTTCGGGGAA
>sig_6877
CTGAAATCCTTCCCTCGATCACGAGAGAGG
>sig_6878
GTATGATTTATTGGATGTTAATGCTACTAC
>sig_6879
TGGAGGCCTAGGCTTTTGCAAAAAGCTGGC
>sig_6880
GCCGCTCTAGAACTAGTGGATCGTACGAAT
>sig_6881
TTCATTAATGCAGAAATCAATCTAAAGTAT
>sig_6882
AACTTTCTCGTCCATATCGGAAACTACTTT
>sig_6883
TCTGCGAGCGCGCAGTCGTACGTGCATTAT
>sig_6884
TATAGTGAGTCGTATTACAATTCACTCGAT
>sig_6885
ACGTCCCCCTCCGATGGAAGGGTTAGGCAT
>sig_6886
CAGCATGGTGAGCAAGGGCGAGGAGCTGTT
>sig_6887
CGACGGGATCCATATGACGTCGACGCGTCT
>sig_6888
CGGTACCCGGGGATCCAAGCTTATGAGTGG
>sig_6889
ATGCTTATGGACGCTAGAATTCAGAGGATC
>sig_6890
CGTTAATATTTATCAATAAATCAGTAGTTT
>sig_6891
AGAGGATCCTGACACCATCGAATGGTGCAA
>sig_6892
CACCATCACCATACGGATCCGCATGCGAGC
>sig_6893
TTCGATTTTCATAATCTATGGTCCTTGTTG
>sig_6894
TTCGCGAGCTCATCGATTTCGTTCCACTGA
>sig_6895
TGTCAGGGTAGTTCTCCTGAGGGCCTAAGC
>sig_6896
TTAATTAATGGGCCATCCTGGACTTGAACC
>sig_6897
GAACTTCAAGATCCCCAATTCGATCGTCCG
>sig_6898
AATACTCATACTCTTCCTTTTTCAATCGCG
>sig_6899
GACCCTTATGGTGATAGGTTGTTTTTTTAT
>sig_6900
TTATCGATGATAAGCTGTCAAACATGGCCT
>sig_6901
AATGGGGGTAAATGGCACTACAGCGAATAA
>sig_6902
CGGATCTTGCGGCCGCCTTGAACGAATTGT
>sig_6903
TGCAGGTCGACCAAGACGATCACCGGGCTC
>sig_6904
CCCTTAAACAAGAATCTCTAGTTTTCTTTC
>sig_6905
CTGGTAAAAGGACAGGGCCATCGCCAATAG
>sig_6906
TAGGAACATTGATGCTACTCCAACTGGTAA
>sig_6907
TGTTTAATTAAGCGGCCGCGGCCTTCGATG
>sig_6908
CCTGCGAAGGGCCTTATCGCGGAATTCGAG
>sig_6909
TCACCTCTAGCTTCTTCGTCTGTTTCTACT
>sig_6910
ATCTTTATTTTCAGGGCGCCATGGGTAAAG
>sig_6911
TGGGCTCGAGCCCGGGGAATTCCAGATAAC
>sig_6912
GAAACTAGGAAGCTTGGCGTAATCATGGTC
>sig_6913
NNNNNNNNNNNNNNAGCTTGCTTTCGAATT
>sig_6914
TTTGCGTATTGGCTAGAGCAATTCGGCGTT
>sig_6915
GGGAGTTGCGGTTCTGAATTCATACAACCT
>sig_6916
TCAATAATCAGGTGGCACTTTTCGGGGAAA
>sig_6917
AATAAGGAGGAATAAACCATGTCGCGACGA
>sig_6918
GACTCCGGCTCCGCCGGTTCCGCCGGCTCA
>sig_6919
ACGCGTATAGATCTCGGCCGCATATTAAGT
>sig_6920
GCCGGCCGCCCCGACTCTAGAATTATTACA
>sig_6921
GCTAGCTCTAGAGTCCTGCTTTAATGAGAT
>sig_6922
TCGAATTCGATATCGGATCCACCGAGCATC
>sig_6923
CGTAGAGGATCCGACCAAAGCGGCCATCGT
>sig_6924
CTTCCTAGACCGCGGCTAGAGGTACCCTAG
>sig_6925
GTAGTGGTAGCCGGAGGCCCTGTCCTTTCG
>sig_6926
GGATGTTCAAGCAACAAGTCCACGGATCCT
>sig_6927
GTCCGAGCTCGTGGATCCGAATTCTGTACA
>sig_6928
ATGATGTCTAGAGGATCCCCGGGTACCGAG
>sig_6929
GAAGCTTGATCCCGACCCATTTGCTGTCCA
>sig_6930
CATGACCTCCGGATCCTCTAGAGTCGACCT
>sig_6931
AAGGAGAAAGGCGGACAGGTATCCGGTAAG
>sig_6932
TCTAGCCTAGGCCGCGGAGCGGATAACAAT
>sig_6933
AGGCGCCAGCAACGGCACCTGTGGCGCCGG
>sig_6934
GAAGGAGATATACATATGGGCCATCACCAT
>sig_6935
AGCCGGTGGTCTTCTCGTCACTAGTTTCGC
>sig_6936
ATTGATCAATCAATCAGCAAGCTTATCGAT
>sig_6937
GGCCGGGTGCGGGCGTGGTACGAGGGTCCA
>sig_6938
AATTGTAAACGTTTAATATTTTGTTAAAAT
>sig_6939
CTCGTACGCGTAGATCTGATATCGCTAGCC
>sig_6940
ACGGATATCGAATTAATACGACTCACTATA
>sig_6941
TTCAACTGACATTATGTATATCTCCTTCTT
>sig_6942
CTAGATATCGATGAATTCGTAATCATGGTC
>sig_6943
AAAAAAGTCTATGTAAGTAAAATACTAGCT
>sig_6944
TCCCGTCGACGCAAAAGAGCTGATCGCGAT
>sig_6945
AAAAAACAAAGCTTATACTCTTAATCTGAT
>sig_6946
GAAGACTAGCCTTCGGAGGTGGCGAGGCCA
>sig_6947
GGTTCGAAATCGATGAGCTCGCACGAACCC
>sig_6948
GCAGGTCGACGGATCCCCCGGTACCGGGGA
>sig_6949
CTGAGTCTTGGTGGGCTTGCTCTCCGCCAT
>sig_6950
GAAGCTCGTGAGGGGCATGGAGGGGGCGTC
>sig_6951
GCGGCCCGGACGATCGAATTAGCTTCAAAA
>sig_6952
GCTTCTCAGGGTATTGGTGGTAAAAAGACT
>sig_6953
GTTGACCGTCTCGACGGCCCCCCCGACCGA
>sig_6954
CCACCGCGGTGGCGGCCGCTCTAGACAATG
>sig_6955
GGGGACTGTTGGGCGCCATCTCCTTGACGC
>sig_6956
GTGGAGCTTGGCCGTGGCCCAACTTGTTTA
>sig_6957
AAACAACAAGGCACCCAAGCCGGGCCAGAC
>sig_6958
TTCAGCGCATGCTAAGCTTACTAGGATCCT
>sig_6959
TGGGTCGCGGATCCGAGCTCGAGATCTGCA
>sig_6960
CGAATTCCACAAGCTTGTGGAATTAATTCA
>sig_6961
GTGAATTCCTCGTTTCGAATAATTAGTTGT
>sig_6962
AGAGAATTCCTAGAAGATCTCCTAGAATCG
>sig_6963
AAATAACACTAAGTGATTAACCTCAGGTGC
>sig_6964
TGGTCACCAACGCTTTTCCCGAGATCCCTT
>sig_6965
TCTGCCATTGTCAGACATGATACCCCGTAC
>sig_6966
CGGGGCGTGTCTCCGCGTTAGCGGGCCGTG
>sig_6967
ATGCCATGCAGATCTAGCGCTCTAGAGGAT
>sig_6968
CGGCCGGCCGCCCCGACTCTAGAATTATTA
>sig_6969
CGCTGCAGCTTGAGAAGCGCTTGGATGGTC
>sig_6970
GGTGGCTCCACGCGCTCGCCATGGTATATC
>sig_6971
CCGGATCAAACAAGTTTGTACAAAAAAGCT
>sig_6972
GATCGGTGCGGGCCTCTTCGCTATTAGCCA
>sig_6973
AGCCCATATTGTTGTATAAGTGATGAAATA
>sig_6974
ATTACGCCAAGCTTGCATGTTAACAGATCT
>sig_6975
AGCCTTTCGTTTTATTTGATGCCTGGGGCT
>sig_6976
GCCGTAAAGCTTCCCAGTAAATGTGCCATC
>sig_6977
GGCGGGGCGTAATTTGATATCGAGCTCAAG
>sig_6978
ATCCATGCCGTGGGTGATGGCGGCGGCGGT
>sig_6979
GCCCGGACGATCGAATTAGCTTCAAAAGCG
>sig_6980
CGCGGGATCGAGATCTGATCCTCTACGCCG
>sig_6981
TAGAAGATCTGCTAGCAGCGGCCGCGAGCT
>sig_6982
TTACGAATTACCCTCACTAAAGGGAGGAGA
>sig_6983
TCAGTTTCGTCAAGCAATGAAACACGCCAA
>sig_6984
GCTCATGGAGCTCGATGCTTGTAAACCGTT
>sig_6985
GGCTCTCGAGGGGGGGCCCGCATAAAAACT
>sig_6986
TCACCATGGTGGCGGCAAGCTTCCGGTCTC
>sig_6987
CCGAGAGCTGAGAGATTACTGCCTCCAGAG
>sig_6988
GACGGCCAGTGAATTCCATGACGTCCGGAT
>sig_6989
CGATTGATAATCAGAAAAGCCCCAAAAACA
>sig_6990
GCATTGGGATCCTAAGGAGGTTAACTATGA
>sig_6991
ATCCCCGGGTACCGAGCTCTTGACATCGTT
>sig_6992
ATTGCCTTTCCTTAACAGCCGGTGAACACG
>sig_6993
CCAGTGAATTCCATGACATCCGGATCCTCT
>sig_6994
ATTCCCATATGCGCTCCCTTCTCTGACGCC
>sig_6995
CGGATCAATTCATCGATGCTGATAGAAACA
>sig_6996
GTACGCTAAGCTTCGGTCATAGCTGTTTCC
>sig_6997
AGCACCTGGTCGCTTTCAGAATTCCCGGGG
>sig_6998
GGCCGCCTAGGCCGCGGCCGCAAGCTGGCC
>sig_6999
TGACTAATTGAGATGCATGCTTTGCACACT
>sig_7000
ACTGGTACCAGCAGCTCCCAGGAACGGCCC
>sig_7001
TTCGAACTCGACGGGCCGTCTGGGGCGAGA
>sig_7002
TGGGGCATCCATTGCTGTTGACAAAGGGAA
>sig_7003
TGAATTCCACAAGCTTGTGGAATTCGTAAT
>sig_7004
AATAAATGTACTAATAACCCGGATCCGATA
>sig_7005
ATCGATAAGCTTGATATCGAATTCTCAGCA
>sig_7006
AGACACTTGAAGACGAAAGGGCCTCGTGAT
>sig_7007
AGAGAAGGGAGCGGCCATGGGAATTCTACG
>sig_7008
TTATAAGCTGCAATAAACAAGTTGTCGACT
>sig_7009
AGTGAATTAATTCCACAAGCTTGTGGAATT
>sig_7010
GAAGTTGGCCGGGATGGCGGAGAGCAAGCC
>sig_7011
CATCACCGAAACGCGCGGCAGACAAGGTAT
>sig_7012
GTCGACCTGCAGGCATGCAAGCTTAGCTTG
>sig_7013
AGGAAGAGTATGAGTATTCAACCGAATTGA
>sig_7014
CCTGAATGGCGAATGGAANTTCCAACATCC
>sig_7015
TTTCCCATCCTACTTTCATCCCTGCGTCGA
>sig_7016
CGGCACCAATCGCCACTGAAGTGGCATCAT
>sig_7017
GTGGTGATGTGCCATGGTATATCTCCTTCT
>sig_7018
TCTAGTGTCTTCAAGAATTCTAGGCTTTAT
>sig_7019
GCAGCCAATTGGCGTAATCATGGTCATAGC
>sig_7020
CCGGGAATTCATAACTTCGTATAGCATACA
>sig_7021
GTACCGAGCTCGAATTCACGAACCCAGTTG
>sig_7022
TGCTCTGCGAGGCTGGCCGATCAGATCTGT
>sig_7023
GGAAAACTGTCCATAGATCTGACGCTCAGT
>sig_7024
GCCGACTGCGCAAAAGACATAATCGGGAAT
>sig_7025
TAGCGCTGGGTCTTGTCCATCCCTGCTGAG
>sig_7026
ACGACAAGGCCATGGGATATCTGTGGATCC
>sig_7027
AAGAAGCTAGCCATTATGAAAATCAGCGGA
>sig_7028
ATTTTTGTTAAATCAGCACATTTTTTAACC
>sig_7029
TCACCATCACGGATCCCACGTGATATCCTC
>sig_7030
TTGATCCTCTAGTCTCTACAACTAAGAGGT
>sig_7031
CTTAATGCGCCGCTACAGGGCGCGTCCAGG
>sig_7032
ATCTCGAGGCCTCGGACTAGCGGATCAGTG
>sig_7033
AGCTAATTAAGCTTATTAAACTGATGCAGC
>sig_7034
TGAGTATTCAACCGAATTGACATAAGCCTG
>sig_7035
AAGCCGGCCCCCGCTGCGGCCCGACCGGCT
>sig_7036
CCCCGGGGCATCACCGGCGCCACAGGTGCG
>sig_7037
AACATGAGAATTGACGCGTCAATTCGAGCT
>sig_7038
TCTTGTTCAATCATGGCCGGCCCTTTTGAG
>sig_7039
GGGGGATCACTTTGACAATTGAATCCGATT
>sig_7040
GGAAACAGATATGACCATGATTACGCCAAG
>sig_7041
TCGAATTCAAGCTGGGATCCCGCGTCCTTT
>sig_7042
GGCCTTAAGGGCCCGTACGGCCGACTAGAG
>sig_7043
TTCAACTTTTCTATACAAAGTTGATAGCTT
>sig_7044
ACCCGTACGACGTTCCGGACTACGCTTCTT
>sig_7045
CAAAGTGGTTGATAACAGCATGGCTAGCAT
>sig_7046
GATCCTCACATTGATCCTAGCAGAAGCACA
>sig_7047
CGCGGCCGCCTCGAGAATTCATCGATACGT
>sig_7048
AGTCCGGAGAGCTCTCACACCCACTCGTGC
>sig_7049
CTTTCGTCTTCAAGAATTCAGATCTGAATT
>sig_7050
AAATCGGATGGTTCAACTAGTGGTGGTGGC
>sig_7051
GCAAGCTTCAGCTGCTCGAGGCCGGTCTCC
>sig_7052
GGAGCCCAGCACCGAGGTGGTGTACCCCGA
>sig_7053
TGTACAAACTTGTGATGTACAGCTCGTCCA
>sig_7054
TTACCCGAGCTCGAATTCGTAATCATGGTC
>sig_7055
ATAAGCTGTCAAACATGAGAATTGAGCGAA
>sig_7056
ACGAAGTTATGCGGCCGCCATATGCATCCT
>sig_7057
TAATAGTTTGCGTAAGAGGTTCCAACTTTC
>sig_7058
CCGGGTACCGAGCTCGAATTCATCGATATC
>sig_7059
GGGGACTGTTGGGCGCCATCTCCTTGCACC
>sig_7060
GAAAATCTCGCGACGGATCCGGGGAATTCG
>sig_7061
CGCGAGCTCATCGATTTCGTTCCACTGAGC
>sig_7062
TTCTGCAGCAATGGCAACAACGTTGCGCAA
>sig_7063
CAACCTGACCGGTGATTACCTATGGCAGCA
>sig_7064
ACATATGGGCCATCACCATCACCATCACGC
>sig_7065
AACGCCAGCAACGCGGCCCGAGATCCGTTC
>sig_7066
TATAGACTATACTAGATACTCCGTCTACTG
>sig_7067
CTGGGATCCTAGCTATGGAGAAAAAAATCA
>sig_7068
AACAACCAAGTGACTATGGATCCCCGGGTT
>sig_7069
TGACGTCGACGCGTCTGCAGCAGCGGCGGC
>sig_7070
AATCGGATCCCCGGGAATTCATCGTGACTG
>sig_7071
GGGTCTAGAGGATCCCAATTGTTAATTAAC
>sig_7072
GGTACCAGCTTTGCAATTCATACAGAAGTG
>sig_7073
GGAAAGAACTGTCCTTCATCGGGCCGCCAT
>sig_7074
TCCGTCGACCTGCAGCCAAGCTTGGCTGTT
>sig_7075
AACCACACCTATGGTGTATGCAAAGGAGGA
>sig_7076
GCGCGAGGCAGGGGAGCTCTCCCATATGGT
>sig_7077
GCCGGGTGCAGAGCCATAAGGGATCCCCCT
>sig_7078
TGATGACCGCTTCCAACGATGCTGATTGCC
>sig_7079
TCGAATTCCACTGGCCGTCGTTTTACAACG
>sig_7080
ATCAAGGCGAATACTTCATATGCCGGCCAG
>sig_7081
CCAAGCTAGCTTGTCGACGCGTCATCCTGC
>sig_7082
ATGAGTGGCAGGGCGGGGCGTAAGGCGCGC
>sig_7083
GCGCGAGGGCTCGATCCCCTCGCGAGTTGG
>sig_7084
GTCATCGTCATCCTTGTAGTCGGAGTGAGA
>sig_7085
ATTACAGGGTCATAATGTTTTTGGTCGACC
>sig_7086
GATCGGGGAAATTCGAGCTCTAAGCGCTAC
>sig_7087
GGATCTGGCAGCTGACGTCACTGTCTGGTG
>sig_7088
GGTCATAGCTGTTTCCTGAACTAGCTCGTG
>sig_7089
GGGCAGGGGGGATCAATTCCGTATGGCAAT
>sig_7090
AATTAACTATCATAGCCGGCCACCATCACC
>sig_7091
ATGTAACACAAAGGAATTCCAAGCTCGGAT
>sig_7092
TAACTGTCAGACCAAGTTTACGAGCTCGCT
>sig_7093
GGGGACATATTAATTAACCCGGGGATCCCC
>sig_7094
AAGTTATGGCCCGGCCTCAGGATTCTTCCT
>sig_7095
GGTCGACGAGCTCGCTGATCAGCCTCGTCT
>sig_7096
GTGCCTAATGAGTGAGCTAACTCACATAAT
>sig_7097
GACAAGGCTTAGAGCTCGAATTTCCCCGAT
>sig_7098
GCAGAATTCACGGCGATCTTGCCGCCCTTC
>sig_7099
GGCCTTAAGGGCCCGTACGGCCGACTAGTA
>sig_7100
ACGACGGCCAGTGCCAAGCTTGGGCTGCAG
>sig_7101
GCCACCGCAACAGCCAGGACAACAGCCACC
>sig_7102
ATCCCCAGATCTTAGAAGCAAACTTAAGAG
>sig_7103
CTTGAGTGAGTGAGAACCTGCATTAATGAA
>sig_7104
CTCTCAAGGATCTTACCGTTGTTGAGATCC
>sig_7105
CATATGATATCGATGTACAGATCTGATCGG
>sig_7106
CAGCAGAGGTCTTAAACAACAGTGACTTTC
>sig_7107
AATACTCATACTCTTCCTTTTTCAATGACA
>sig_7108
GGCATGCGATATCCCATGGAAGCTTGGCGT
>sig_7109
CTCTGTCCACTGTTGCCAATGCTCCTCTTA
>sig_7110
AGCAAATGAACTAACGATTAGTCGCTATGA
>sig_7111
GCCCGGATCCCTCGAGGTCGACGAATTCCG
>sig_7112
AGGGTTAATTTCGAGCTTGGCGTAATCATG
>sig_7113
CACTCGAGGCCACTCGGGCCGAAACTGTTG
>sig_7114
ATAAATGCTTCAATAATACAATTTTCAGAA
>sig_7115
ACCCTTAACCACGCCCAGATCCGCGTTAAG
>sig_7116
CGAAAAGTGCCACCTGACGTCCACATATAC
>sig_7117
CATATGTGAAGAGCAACCCCTATTTGTTTA
>sig_7118
GAAGCAGCTTTGCACTGGATTGCGAGGCTT
>sig_7119
GTGCGGGCGTGGTACGAGGGTCCATATGTA
>sig_7120
CGCGGGGATCCTCTAGCTAGAGTCGACCTG
>sig_7121
CCCCCCCCCCCCCCCCTGCAGGCGCAGAAC
>sig_7122
CCGGGGAAAAGGATCTAGGTGAAGATCCTT
>sig_7123
CCTTTCGTCTTCAAGAATTCAGATCTGAAT
>sig_7124
GCAATTCTAGGTACCAATTGTTATCAGCTA
>sig_7125
GTGTAAACCTTAAACTGCAAAGACAAGCTT
>sig_7126
GGGCGTAAGGGCGAATTCGGTAAGCCTATC
>sig_7127
CCATGATTACGCCAAGCTATTTAGGTGACG
>sig_7128
TTAAGCTTATTAAACTGATGCAGCGTAGTT
>sig_7129
CGCATAGCGGCCGCTGGTGCACTCTCAGTA
>sig_7130
GTCGACTCTAGACACGGGGTGGTTTAAACG
>sig_7131
CATGCATCGTTTTGCGCTTCACTTTTTATC
>sig_7132
ATCCGCCCTTCAACAGATCCGAGATTTTCA
>sig_7133
CTTGCGTGTCAGGTCGATGTTCCTCGCGAC
>sig_7134
TAAGCTTACTAGTTCTAGAGAATTCATCGA
>sig_7135
CCGGTTCAGCATGTAGTAGGGACTGGGGCT
>sig_7136
TATGAATTCAGCTTCAGCCTCTCTTTTCTC
>sig_7137
TGATAGATCTGAGTCCGGACTTGTACAGCT
>sig_7138
TTAGCCGTAGAGAGTTATAGGGGCCCTTAT
>sig_7139
AGGATCCACCTGATCTTCTAGTTCACCTTG
>sig_7140
GAATTCATTGCAGTTTAAGGTTTACACCTA
>sig_7141
AAAAAGCTTTCACGCTGCCGCAAGCACTCA
>sig_7142
TAACCAAAAAGTGGCATAAAAATGTATCCT
>sig_7143
TGCTCGGGGATCCGATATCGAATTCGAGCT
>sig_7144
CCGCGCTCCGCACCACGGCGCCTCGAGCAA
>sig_7145
ATGAGGATCCCCCTCAAGTCAAAAGCCTCC
>sig_7146
ATGGTCATATGAATTCCTCCATCCAGAAAA
>sig_7147
GGGACTCTGGGGTTCGAAATGCCGACCAAG
>sig_7148
AGAGGATCCTTGAGGAGCTAGCCAGCCGGG
>sig_7149
CCTTTCGTCTTCAAGAATTCAGATCTGCGA
>sig_7150
GCCAATTCCCTATAGTGAGTCGTATTAAAT
>sig_7151
GATGGTGATGGTGATGAGAAGCTTGGGCTG
>sig_7152
GGACTCTAGACTAGGTGGATCCCGGGCCCT
>sig_7153
AGAGTACTCGGTACCATATGTTGTTGAAAT
>sig_7154
TGAACTCACTAAAGGGGTACCGAGCTCGAA
>sig_7155
CCCCGGGTACCGAGCTCGAATTCCGCTAGC
>sig_7156
TGAGCACCGCCGCCGCAAGGAATGGTGCAA
>sig_7157
CGTTGTAAAACGACGGCCAGTGAATTCGAA
>sig_7158
TCGATAAGCTTCGGAATTCAGGATCCGTGG
>sig_7159
CAGCCGCGTAGTGAGATCTGATCAAGAGAC
>sig_7160
GCAGGAAAGAACATGTTAAGGTATACTTTC
>sig_7161
GGGATCGAGATCGCATTAATGAATCGGCCA
>sig_7162
CGATAGGCCGCTCTAGAACTAGCTAGAACT
>sig_7163
CCGGCCGTTTAAACCGAATTCCATGGCAGT
>sig_7164
TTGCTGCAGGTCCAAGCTTGGACGGATCCC
>sig_7165
TTTATAAGGAGGAAAAAAATGCATATGGGG
>sig_7166
CGAGGACGCGTCGAATTAATTCCGCGAACC
>sig_7167
GTCGTTTGACAGTTAGTGCATTGGGTGCCT
>sig_7168
TCGTTAACGCATCCGAAACCTCCACCCCAC
>sig_7169
AGGGGCAGTTAAAGTCTCGAAGCTTGCATG
>sig_7170
CCTCTTCATACCAATCCATATAACCATATT
>sig_7171
TCCATGGTGGCGTCTAGCGTAGGCGCCGGT
>sig_7172
CGTTTGTTTCTTCACTCAGTCCAATCTCAG
>sig_7173
ATCCACCATGGGTCATAATCACAACCATAA
>sig_7174
TGTTTCTATCAGCATCGATGAATTGATCCG
>sig_7175
CCTGAGTTCAGACCGGTGAGGCCAGTAGCG
>sig_7176
CAATTATCTTTGCGAACCCAGGNGCTGGTG
>sig_7177
TCGCCTTCTTGACGAGTTCTTCTGACTCGA
>sig_7178
GATGAGAACCCCCCCCGGGGGACACCATGG
>sig_7179
TGGTGCTCGAGTGCGGCCGCAAGCTTTTAG
>sig_7180
GGTCAGGTCCCCAGAGGGCCAGCAGCGCCA
>sig_7181
TCGACCGCTCTGCCGGTGGTTACCATGGGC
>sig_7182
CGAATTCGGTTTTTTTTTTTTTTTTTTTTT
>sig_7183
TCGGGAAACCTGTCGTGCCAGGGGAATTCT
>sig_7184
GGGGAGAGCCGTGCGATATCTTCATCATTC
>sig_7185
CTTAGATTAATTAAGAGGCCCTTAATTAAT
>sig_7186
GGATCCGGCTGAGCAACGACGTGAACGCAA
>sig_7187
TCGCTGGTCGAGGGCGCAGCCGCGCGCCAC
>sig_7188
TTTCGCCATTCGCCATTCAGGCTGCGCAAC
>sig_7189
TAGGTTTCCCTCTAGAGCGGCGGATTTGTC
>sig_7190
GGCTACTCAGCTATCTAGAAAGCTTAAGAC
>sig_7191
GTCCTCCTTGTAGCGGAACCGTTGTYTGTG
>sig_7192
CCCGGGTACCGAGCTCGAATTGGCCGCGGC
>sig_7193
TTTCGATAAGCCAGCTGGGCGCTCTTCCGC
>sig_7194
AGCAGCGGATCGATATCGATCCACAGGACG
>sig_7195
AGACCATAGATGCAAGCTTGCATGCCTGCA
>sig_7196
TGGCCTGCGCTACGGTAGCGAAACCAGCCA
>sig_7197
CAGCTCCTCGCCCTTGCTCACCATGCTCAT
>sig_7198
ACCGAATTCCTCGAGCGTGTCCTCTCCAAA
>sig_7199
ATGATAAGCTGTCAAACTCGAGAATTGTGC
>sig_7200
AACCAGATCTGATATCATCGATGAATTCAA
>sig_7201
ATTCAAATATGTATCCGCTTATGAGACAAT
>sig_7202
AGCGAGCTCTGCAGCCCGGGATCCGGTAAG
>sig_7203
AGTCCGGACTCAGATCTATCACAAGTTTGT
>sig_7204
AAGCCAGATCAAGCTTGTCGACCAATTCGG
>sig_7205
CGTTCGAGCTATCGCGCATCGGGTCATGGA
>sig_7206
CTGCTCGGCGCTCGCCCATCCGGCCATCCG
>sig_7207
GTCCTGTGGATCCCCGGGAATTCCCGGGGA
>sig_7208
GACGAGCTGTACCCCGAGCCTCCTCCATCC
>sig_7209
AGTTCGGGTGAAGGCCCAGGGCTCGCAACC
>sig_7210
CACCATGAAAAAGCCTGAACTCACCGCGAC
>sig_7211
AGGTCGACGGATCAATTTCTTTTAAGTAAT
>sig_7212
ATTCGTTAACTGCAGCTAGCATTAATAAGC
>sig_7213
TTTACGAACCGAACAGGCTTATGTCTATAC
>sig_7214
CAGTCATTTTTTCTGAGCTCGGTACCCTCA
>sig_7215
TTGGCAAGCAATCCCGAAAAAATAATCTCT
>sig_7216
ATTCCCCTCACTAATTTGTTATTTTGCAAA
>sig_7217
AATTAATACGACTCACTATAGGCCTCTAGA
>sig_7218
CCGGGGTACCGAGCTCGCATGCGGATCCCA
>sig_7219
CTTTCGTCTTCAAGAATTCAGATCTGCGAT
>sig_7220
GTCGCGCGAATTCTGCCTCGCGCGTTTCGG
>sig_7221
CCTGGAAAACGGGAAAGGTTCCCTTCAGGA
>sig_7222
TCGACTCGAGCTCAAGCTTATTCATCGTGA
>sig_7223
TGGTGGTCTAGTCCGAAATCGGCAAAATCC
>sig_7224
TGGGTCATAGGTAAATCTGCCAGTGACAAC
>sig_7225
GCATGGTACCGCGGGCCCTGCAGAGCTCGA
>sig_7226
GTGCTGGAATTCGGCTTCAACAACTTCGTA
>sig_7227
TAGCGGGTGTACGTCTGACGGGTGCGTTTC
>sig_7228
CGTGGAYTCAAGRMTCTCGCGAATGGCTCG
>sig_7229
CCGGGGTACCGAGCTCGCATGCGGATCCGC
>sig_7230
CCGCCGATGATAAGCTGTCAAACATGAGAA
>sig_7231
ATGTCAATTCGAGCTCGGTACCCGGGGATC
>sig_7232
TTTTTTGTGCTCATACGCTGTTTCCTGTGT
>sig_7233
CAATGCCAGCGGGAGATCTGTCGAGAAAAA
>sig_7234
CGAAGCAAAGTCTAGTGAGTAAGCTTCACG
>sig_7235
AGCCGCGTAGTGAGATCTGATCAAGAGACA
>sig_7236
GATCCTAGAGAATTCCTAGAGTTAACACTG
>sig_7237
GGTAGGTGAGAGATCTGAATTCGGATCCAT
>sig_7238
AATTGCGGCTAGCGGATCTGACGGTTCACT
>sig_7239
CGAGTAAAAAGTACTTTTTTTTCTAAAAAA
>sig_7240
GGTACCCGACACCATAGAATGGCGCAAAAC
>sig_7241
GCCGTCAACAGATAATACATTTGAGGATTT
>sig_7242
TTTCTAAATACATTCAAATATGCGCCTGAT
>sig_7243
TCGAGAATTCATCGATACGTAGCCGGCTAG
>sig_7244
TTCACCGGTACCTTACGCTTCTTCTTTGGA
>sig_7245
GAAAGGATCAGATCTGCAGCGGCCGCTCCG
>sig_7246
GGTGGTGCTCGAGTTTTTCGAACTGCGGGT
>sig_7247
AGAGAATTCCTAGAAGATCTCCTAGAGGTA
>sig_7248
TGTGAATTCGAGCTCGGTACCCGGGGATCC
>sig_7249
TGGCAGGGCGGGGCGTAACTTGGTTGTAAC
>sig_7250
CGGCTTTACGCCCGATTGCTGACGCTGTTA
>sig_7251
TTCAAGCTTCAGCTGCTCGAGTTCTATAGT
>sig_7252
GCTCGGAATTCGAGCTCGCCCGGGGATCCT
>sig_7253
GGCGCGCCTGAGCTCGAATTCACTGGCCGT
>sig_7254
AATCTCATCGTTTCGAAATAGTTGTTCAAT
>sig_7255
TCAAAGGGGGAAATGTACAATGAAAAAAGT
>sig_7256
CACAGTATGACGGCCATGGGGACGTCACAG
>sig_7257
TGCTTGCGGCAGCGTGAAGCTAGATGACGT
>sig_7258
CTATGCCTACAGCATCCAAGAAGCTTGGCT
>sig_7259
AAAACGACGGGATCCCCGGGAATTCTGAAA
>sig_7260
TGATCTCGCCATCACCACCGTTCGCAACTG
>sig_7261
TGTTAGCAGCCGGATCCGCGACCCATTTGC
>sig_7262
ACAAAGTGGTTGATAATTCGAAGCTTGAAG
>sig_7263
GGCATGCAAGCTCAGATCTGAGCTTGGCAC
>sig_7264
GAGGACGCGTCGAATTAATTCCGCGAACCC
>sig_7265
GGATCCCGGGCCCGTCGACCTGCAGGCGGC
>sig_7266
GGGACCCGCGCGGTCGTTAACCATCAGTAC
>sig_7267
GTGCGGATCCTAATGCGGTAGTTTATCACA
>sig_7268
CACGCGGCGAAGGCTCCGCAGGGCCGCCAC
>sig_7269
GTAGCGGCCGCGACTCTAGAATTCCAACTG
>sig_7270
GGCCGAGCGCAGAAGTGGTCAGCTTGGCTG
>sig_7271
TAGGATTGTTCATAACAGCATTTGCAGAGG
>sig_7272
AATTCCCGGGGATCGATCCGTCGACCTGCA
>sig_7273
TCACTGGCCGTCGTGGCCCGCACCGATCGC
>sig_7274
CTGCATGTGTCAGAGGTTTTCACCGNTCAT
>sig_7275
CGGCGCCTCGAGCAACACCTTCTTCACGAG
>sig_7276
TTTCTTGTACAAAGTGGTGATCTAGAGGGA
>sig_7277
CGGGGAAATTCGAGCTCTAAGCTTACACGG
>sig_7278
TCAATTTTTAATTTTAGTACACAATCCTGC
>sig_7279
GAACGAAATCGATGAGCTCTTGAAATAAGA
>sig_7280
TTAAGGGCGAATTCTGCAGATATCCATCAC
>sig_7281
TGTGGCCTAAGAATTATCTAGAATTATTCC
>sig_7282
CAACTTTGTACAAAAAAGCAGGCTGGCGCC
>sig_7283
CGGCGGTTCATGCCCCCCATGCAGGAGCTA
>sig_7284
TAAAGAGGAAGCGGCCGCGATGTTGATGAA
>sig_7285
ATAGGGACGGATCTGCTGGCGAAAGGGGGA
>sig_7286
CGACTGCGCAAAAGACATAATCGGGAATTC
>sig_7287
GTACAAAGTGGTTGATAACAGCATGGTGAG
>sig_7288
CAGTCGACACCATGCTGCTGCTGCTGCTGC
>sig_7289
AAGCCGAGATCGGCTTCCCGGCGACGCGTC
>sig_7290
TTTTTTTTTTTTTTGATCATTTTTTTTTTT
>sig_7291
GAAATTCGAGCTCTAAGCCTTGTACAGCTC
>sig_7292
CCCCCGGCGGCCGTGGGCCATCGCCCTGAT
>sig_7293
GCTTTTTGCTCTATATGTGTGGTATGGGCG
>sig_7294
TCCACGCAATCGAGAACGTACTGCCTAACC
>sig_7295
ATACCATGCATCATCATCATCATCATGGCC
>sig_7296
CGACCTGCAGGCATGCAAGCTTCAGGGTTT
>sig_7297
TCACCAGAACCAGATCCACGCGGAACCAGA
>sig_7298
CACGCGTCTAGAGGTACCGCATGCGATATC
>sig_7299
GAGTCGACCTGCAGCCCAAGCTTGGCACTG
>sig_7300
GTCGACTCGCGAGCTAGCCATGGTTATATC
>sig_7301
GCGTCGAATTAATTCTCGAATTGACATAAG
>sig_7302
ATACAAGGGAATTGCGGCCGCAATTCGTAA
>sig_7303
CATGGGGCATTAGTTCGGGAGCCAGATTTG
>sig_7304
ATGACGGATCCCCGGGAATTCGTAATCATG
>sig_7305
CTCCGGATCCGGCTCTAGAGGTACCGCATG
>sig_7306
AATTCCTGCAGCCCGGGTACCATGGGCCCT
>sig_7307
TAGAGAATTCCTAGAAGATCTCCTAGAATC
>sig_7308
GATATACCATGGTGTCCCCCGGGGGGGGTT
>sig_7309
TGACCATGATTACGCCAAGCTTAAGACGTC
>sig_7310
TATTAGAACCGCCACCACCACTAGTTGAAC
>sig_7311
TGTAAGCTTAGAGCTCGAATTTCCCCGATC
>sig_7312
AGATCTGTACCGACTCTGCTGAAGAGGAGG
>sig_7313
GGGATCCTCTAGACTGCGATGAGTGGCAGG
>sig_7314
CCTCGAGGATTACAAGGATGACGACGATAA
>sig_7315
CGAGCTCGAATTCCAAAAGTCGAATTTCGA
>sig_7316
GCTCGGTACCCATCACAAGTTTGTACAAAA
>sig_7317
CCCCACCCCCGGAACCCGCTCCGGAGGACC
>sig_7318
TCATCACCGAAACGCGCGGCAGACAAGGTA
>sig_7319
ATCCCCGATATCGCCATGGGACTCTTGTCG
>sig_7320
CCGAATTTGATTGCGTCTCAACCCCTACTT
>sig_7321
GCCGCTGTATTCTATAGTGTCACCTAAATG
>sig_7322
TCACAGATCCTATAAATATGGATAACAATC
>sig_7323
TCCCTATTAATATCAAGTTGGGGGATCGCA
>sig_7324
ACGACCATGGAATTCGGTACCAGATCTAGA
>sig_7325
GATCCTTAACGTACGTTTTCGTTCCATTGG
>sig_7326
TGGTGATGGTGATGGCCCATATGCGCTCCC
>sig_7327
TCATTTGGCAATAAAACACCAAAATGAATG
>sig_7328
TTCGGGCTTTGTTAGCAGCCGGATCCCGGG
>sig_7329
CATGATTACGCCAAGCTAGCTTCCCGCTTG
>sig_7330
GACCGAGTTGCTCTTGCCCGGCGTCTATTA
>sig_7331
GTAACCGCTTTTGAATGGAGGAAAATCACA
>sig_7332
GGGCGCCGAGCTGTTCACCGGCATCGTGCC
>sig_7333
AAAAGCACCGCCGGACATCAGCGCCTGTAG
>sig_7334
GACCCAACGCTGCCCGAAATTCTCATGTTT
>sig_7335
GCGGGTCGCTGCAGTCGAAAGGCCCGGAGA
>sig_7336
GAAACTAGTATGGACCCCGAAGAGGCGAGT
>sig_7337
CATCCTCCAAAATCGGATCTGAGCAGCGGT
>sig_7338
AAACGACGGCCAGTGCCAAGCTTGCCCTCG
>sig_7339
GGCCGCACTGGTGAACAGTTCGAGCGTCCG
>sig_7340
TTACGCCAAGCTTGCATGCCCATCGATGGG
>sig_7341
ATACCATGCATCATCATCATCATCATGGTG
>sig_7342
TGCGGCCGCAGATCTAGATCCATAGTCACT
>sig_7343
GATTAAATAAACCAAGATCTAAAGAGGAGA
>sig_7344
CAAAACGCAGCAAAAGGGGGCCCAAGACTA
>sig_7345
TGAACAGGCAGACATCTGTGAATAGTGACC
>sig_7346
CGAGGGGGGGCCCATGGATAACTTCGTATA
>sig_7347
TCGAATTCATACAACCTCCTTAGTACATGC
>sig_7348
TTTGAGATTTCCTTTTCGTAGTCGCTGTAA
>sig_7349
TATTGAAAAATTAAGAGTATGAGTATTCAA
>sig_7350
CCGAATTCTGAAATCCTTCCCTCGATCACG
>sig_7351
TGCGGTGGTGATTATTTTATTGAGTTTCAT
>sig_7352
CTTCAAGCTTGATCACCACTTTGTACAAGA
>sig_7353
ACCGGCATGCAAGCTGGGTACCCAATTCGC
>sig_7354
TGAGCTTTACCGCAGGGCAATAGTTACCCT
>sig_7355
CTCGAATTCAGATCTCCCTTTAGTGAGGGT
>sig_7356
ACCTGTTCCTTGGCCAACACTTGTCACTAC
>sig_7357
TTTGTTAGCAGCCGGATCTTACCGGATCCC
>sig_7358
TATCATTTCGTTTTTCTTTTGTGCTAGAGG
>sig_7359
GGCCCGATCNGGGTTGAGGCGTTGGCCGGT
>sig_7360
TGGGTCATCATCATCACCATCACGTGGTCG
>sig_7361
AGAAGATGATCTGACCATGCTTAATTTCTC
>sig_7362
CCGATAACACCAACTCCTGGAAGGATCCAT
>sig_7363
CGCGTACTAGTCGACTCTAGTGTGCTTGGG
>sig_7364
TGACGTCGGTCGATGTGCAGCTGGTGACGG
>sig_7365
AGATCACAATGCATTTGGTTGACAATAAAA
>sig_7366
CTACGTAGAATTCGGATCCTCTAGAGTCGA
>sig_7367
AGGCTCTCAAGGGCATCGGTCGAAGCGCTG
>sig_7368
AAACATTGCGGCTTCTATCTCAAGAACCAG
>sig_7369
AAGGGGGAAATGTACTATGAAAAAAGTACT
>sig_7370
ATTATTGGAAGATTAGTACGTCTCCATTTT
>sig_7371
GTGGATCGAGATCTCGATCCGCTGCTAACA
>sig_7372
CAGGAGACGTGATGAGTCGAGCGGCCGCCT
>sig_7373
AGCATACATTATACGAAGTTATCTAGAGTC
>sig_7374
AAATAGGTACTAATCAAAATAGTGAGGTAA
>sig_7375
CAGCTAGCTCAGGTTTACTTCTGGCACCAC
>sig_7376
GATCCCTAGAATCGATCCTAGAGAATTCCT
>sig_7377
CTGCATCTTTGAGCGCTGAGGTCTGCCTCG
>sig_7378
TACGAATTCCCCGGATCTGCAGCAATTCAC
>sig_7379
AGCTAGAGGATCCCCGCGGCCGCGGGTACC
>sig_7380
AGATTTGCGATCTCTTTAAAGGGTGGTCCC
>sig_7381
TCAAGCTTCGAATTGCCCTTAAGGGCAATT
>sig_7382
TTAGCCGTAGAGAGTTATAGGGGCCGCTTA
>sig_7383
CGCTAGCGGGCTGCTAAAGGAAGCGGAACA
>sig_7384
GCGGCCGCCTCCGGCGCTCGCTAGAGTCTC
>sig_7385
ACCCCCCATAAGGGCAATTCCTTCTTAAAG
>sig_7386
AGTGCCAAGCTTGGGCTGCAGGTCGACTCT
>sig_7387
ATCAGTTGGGTGCACGAGTGGGGTACATCG
>sig_7388
GAGCATTTTCGCATCTGGGTACCATCGATA
>sig_7389
CAGCAGCCGGCGCCCAATACGCAAACCGCC
>sig_7390
ATGATCGAATTCGGCGCGCCCGGGCGGCCG
>sig_7391
TAGCCTTGCAGAAGTTGGTCGTGAGGCACT
>sig_7392
AAACAGCTATGACATGATTACGAATTGATA
>sig_7393
CCAAGCTTGCATGCCTGCAGGTCGACCAAG
>sig_7394
CATCATCATCATCATCATATCGAAGGTAGG
>sig_7395
GGGCCCGGTACCGAGGACGCGTCAATTCCC
>sig_7396
CTCCCGGGATATCCCTGCAGGAGAATTCGG
>sig_7397
TTTTCAAGGTATCATCCTGATGCGCAATAT
>sig_7398
GAAACAGAACTTCCAGACCGCTGCTGTGAT
>sig_7399
CATCGCTGCCTCGCGCGTTTCGGTGATGAC
>sig_7400
ATTCGAGCTCGGTACCCGGGGGCGCGCCTT
>sig_7401
ATGACCATGATTACGCCAAGCTTTAATACG
>sig_7402
GTGGAGGAAGAAAAAATGCGTAAAGGAGAA
>sig_7403
TTGTTCAATCATGGCCGGCCCTTTTGAGCT
>sig_7404
CAACGATCATGGCGAGTTACATGATCCCCC
>sig_7405
TGGAATAATTCTAGATAGCTTGAGTATTCT
>sig_7406
AAACAAAGAGTTTGTAGAAACGCAAAAAGG
>sig_7407
CTGGATCCAAGCTCCTGCCTGGACTTGCCT
>sig_7408
TCCACGTTCTCGAGAACGTTGGGCCCCAAT
>sig_7409
GTGGGTAAGGGGGCTCTTCCCCAGCTCAGG
>sig_7410
CGGCCGCAGATCTTGCAGGTCGACGATTCT
>sig_7411
GCTTCGATAAGCTTTAATGCGGTAGTTTAT
>sig_7412
CGACGAGCCCGGTGATCGTCTTGGTCGACC
>sig_7413
GCGCAAAAGACATAATCGGGAATTCCCGAT
>sig_7414
GATCTGGTTCTGGTGATGACGACGACAAGG
>sig_7415
TGTAAACCTTAAACTGCAATGAATTCGAGC
>sig_7416
ACTCAATGGAATAATTCTAGATAATTCTTA
>sig_7417
TACAAGTTGCTAACCGGCGGTTCGTAATCA
>sig_7418
TCCTGCAGGCATCGTGGTGTCACGCTCGTC
>sig_7419
CTCTTACATCTGGATCCATGCATGGCCAAA
>sig_7420
ACGGCCAGTGTATTTGTAGAGCTCATCCAT
>sig_7421
TGGTCATAATTCGTAATCATGGTCATAGCT
>sig_7422
GCCGGATCCTTAATTAAGTCTAGAGTCGAC
>sig_7423
GTTCCTGGCCTTTTGCTGGCCTTTTGCTGT
>sig_7424
AAGGGGTTATGCTAGTTATTAGCCCAGCTT
>sig_7425
AAAGGGCCGGCCATGATTGAACAAGATGGA
>sig_7426
ATGGTATTACCTCTTAATAATTAAGTGCGC
>sig_7427
GCAAAGTCTAGTGAGTAGGCGGAATCCTAC
>sig_7428
AGCTCGCCCTTAAGGGCGAGCTTGTCATCG
>sig_7429
ATGGTGCACAGGCCTTGGATCCCGTCGACC
>sig_7430
CCCTTCACCGCATGCCTCGAGGCCGGCACT
>sig_7431
GTCGATCGAGCATGCATCTAGGGCGGCCGC
>sig_7432
GTCAGAGAAGGGAGCGGCCATGGGAATTCT
>sig_7433
ATCAAGCTTGGCGTAATCATGGTCATAGCT
>sig_7434
TTAAAGAGCCTGCTTTTTTGTACAAAGTTG
>sig_7435
CGGGGATCCTCTAGAGTCGACCTGCAGGGA
>sig_7436
CCAAGCTTGCATGCCTGCAGGTCGACCATG
>sig_7437
ATGGTGCACAGGCCTTGGATCCCGTCGACT
>sig_7438
GTGAATTCTCACGGCTTCCCTCCCGAGGTG
>sig_7439
GGTGTGATGCTCGGGATCCGATATCGAATT
>sig_7440
TAGACACCATGGCCAGCAAAGGAGAAGAAC
>sig_7441
CACTATAGAATACACGGGAATTCGAGCTCG
>sig_7442
ATGAATCGACCTGCAGGCATGCTCTAGAGA
>sig_7443
TGAATTCCCCGGATCCGTCGCGAATTTCTG
>sig_7444
CCATACGATGTTCCAGATTACGCTATCGAA
>sig_7445
AGAAAATACCGCATCAGGCGGCCGCTTTGA
>sig_7446
GAGCTCGAATTCATCGATATCTAGATCTCG
>sig_7447
AGCCATTAAAGAAGCTCGATTGCAACGAGG
>sig_7448
TATGATCCTCTAGATCAGATCTAGATTCTA
>sig_7449
TTCGAGCTTGGCCCAGTGCCAAGCAGCTTC
>sig_7450
AAAGTTCTTCTCCTTTACTATTGTAATACG
>sig_7451
CACGCCAAGTACTGATGGTTAACTAGAGTA
>sig_7452
GTTCGCGCAGTTAATTAATACGACTCACTA
>sig_7453
TACCGACGACGACGACAAGGCCATGGCGAT
>sig_7454
CCCGACTACGTAGTCGGGGATCCGCATGCA
>sig_7455
AACAAAAACCTGCAGGGAAACACGCCGAGC
>sig_7456
TTTCATCGGTTGTCGGATCCGACTCGAGTC
>sig_7457
ATTGACGCGTCAATTCCCCGGATCTTCACC
>sig_7458
ACAAAAAAAAAAAAGATGAATTGAAAAGCA
>sig_7459
ACTACCTGAGCACCCAGTCCGCCCTTTCGA
>sig_7460
AGGGGGAAATGTACAATGGTCCAAACTAGT
>sig_7461
ATTACGCCAAGCTATTTAGGTGACGCGTTA
>sig_7462
CGAGACGGGCAACAGCTGATTGCCCTTCAC
>sig_7463
GGATCACCGTTCAGTAGAAAAGATCAAAGG
>sig_7464
CGAAGGAGCATGAGCGGATACATATTTGAA
>sig_7465
TCTTCAAGAATTCGATAAGCTTTAATGCGG
>sig_7466
GCTTGTCTTTGCAGTTTAAGGTTTACACCT
>sig_7467
CGCGGACGCGACATGTCCCAGAGCTGGACA
>sig_7468
ATTCTGGGTTGGAGATCTAGGCTGGACGAT
>sig_7469
AAACTCGAGACTAGTCCATGGATCGATGCT
>sig_7470
TTCCGTCACAGGTATTTATTCGCTGTAGTG
>sig_7471
ATACCGCATCAGACTCTAGAGGATCGATCC
>sig_7472
CTACAGGACGTAACATAAGGGACTGACCGT
>sig_7473
ATTTCGCGGGATCGAGATCCTCTAGAGTCG
>sig_7474
CCCAGCGGCGAGGGCAACCAGCTCGAGGGC
>sig_7475
TCAAACATGAGAATTTGCAGCAATGGCAAC
>sig_7476
GTCCAAGCTTGGACGGATCCCCGGGAATTC
>sig_7477
ACTACCACCTCGAGAACGAAGTTGCGCGCC
>sig_7478
GGTGAGGTGGTAATTATGAGTCATTTAGTA
>sig_7479
GTGGCTTCTGTTTCTATCAGCATCGATGAA
>sig_7480
CCGTCGACCTGCAGCCAAGCTTCTGTTTTG
>sig_7481
CAGGAGCTAAGGAAGCTAAAATGATTGAAC
>sig_7482
TAAAAGTAAAAGTATCTGGCTAGAATCTAG
>sig_7483
ACGAGTTCTTCTGACTGCAGTTTTTTTAAG
>sig_7484
TGAATTCGTTTCTTCCTTTAACTTTTCAGT
>sig_7485
TGTGGCGGCCAGGACTCGCGAGAATTAATT
>sig_7486
ATGATGGCTGTTATCAACCACTTTGTACAA
>sig_7487
TTATCATCGATAGGATGGGGATCAGCGGAT
>sig_7488
GCCTAATAGAAGCTGCTTGGCACTGGGCCA
>sig_7489
GCTGCCACCGCTGAGCAACTGCTGGTTCCG
>sig_7490
CTACAGGACGTAACATAAGGGACTGACCTA
>sig_7491
GGAAAGGTCACTGTGACCGGTCACTGTGAC
>sig_7492
GCTTTTTTGTACAAACTTGTAGATCTTTGT
>sig_7493
GAGCGAGGCGGATATCCAGCAGTTGGTGGA
>sig_7494
GGTTGTGAGCCTTGTCATCGTCGTCCTTGT
>sig_7495
TGGAGGCCCCGGGGATCCGTCGACCTGCAG
>sig_7496
AATGTATTTAGAAAAATAAACAAATAHGGG
>sig_7497
ATTTCACACCGCATACATGTGAGCAAAAGG
>sig_7498
GCAATTCCGGTTCGCTTTACTCAAGCATTG
>sig_7499
ATCGATCTATTAATACGATACCTGCGTCAT
>sig_7500
GTGAGAATCCAAGCACTAGTCATACCAGGA
>sig_7501
CGATAAGCTTGCTGATTGATTGACCGGATC
>sig_7502
CTTAAGCCGAATTCTGCAGATATCCATCAC
>sig_7503
ATAGGAACTTCGGCGCGCCTACCTGTGACG
>sig_7504
ATGAACTCCAGGACGAGGCAGCGCGGCTAT
>sig_7505
AACCAAGTCATTCTGAGAATACCGCGGGGG
>sig_7506
CCTTTCGCCAGCAGATCCGTCCCTATCGTT
>sig_7507
ACAGACCATGGGGAATTCGAGCTCGGTACC
>sig_7508
TATCCGCTCATGAATTAATTCCGCTAGCTT
>sig_7509
ACGCTCCTGTAAAAAATATATTTCTGAACA
>sig_7510
CTCTAAGCTCAGGTTGACTTCCCCGCGGAA
>sig_7511
TATAGGGCGAATTGGAGCTCCACCGCTGTG
>sig_7512
AAGCTAGCTTTTGTCAGTGCGCAAAAAGAT
>sig_7513
CAGCGCTAGCAGCACGCCATAGTGACTGGC
>sig_7514
CCCGATATCCCATGGGACTCTTGTCGTCGT
>sig_7515
AGAATCGATAAGCTTGGCTGCAGGTCGACG
>sig_7516
TGTACAAACTTGTGATAACAGCGCTGCACT
>sig_7517
GAAAAACATTTAAATACAGCATAAGTGTAT
>sig_7518
TCGACGGAGCTCGAATTCGGATCCCGACCC
>sig_7519
GCCAAGCTTGTATTCTATAGTGTCACCTAA
>sig_7520
ACCAACAAGGACCATAGATTATGAAAACTG
>sig_7521
TACGATTTAGGTGACACTATAGGCGGCCGC
>sig_7522
AGCCGCGGCGGCCGCCAGCTTACGTAGAAC
>sig_7523
GTGGCGCGGTATTATCCCGTGTTATTAATA
>sig_7524
ACTGCAGGAGCTCCAAAAATGGCGAGTAAA
>sig_7525
TCGGAACCCTAAAGGGATCTCGGGAAAAGC
>sig_7526
GTCGACCTGCAGCCAAGCTTGCGATCCCGT
>sig_7527
CAGCACCTTGCATTTTATANNNGAATTCGT
>sig_7528
CGAATTCCGTTGACCTGCAGGTCGACCCAG
>sig_7529
GCCGCAGCTTGCAAATTAAAGCCTTCGAGC
>sig_7530
ATTTCGCGGGATCGAGATCCCCATAACTTC
>sig_7531
GTTGCACGGGAACTCGGCGTTTCGCGCGTG
>sig_7532
TCTGCAGATCTAGAATGGCTAGCAAAGGAG
>sig_7533
ATCGATAAGCTTGCTCAATCAATCACCGGA
>sig_7534
GAGGTACCAGCACGAGCCTGACGAGCAGCA
>sig_7535
GATAAATATTAACGCTTACAATTTCCATTC
>sig_7536
CAAGTTTACCACAATTTATTTGAACAACCT
>sig_7537
CTTCTCGAGAATTCCCGGGTACCAAGATCT
>sig_7538
GTGAATAAGGCTTGCCCTGACGAGAACACC
>sig_7539
GGAGGCTGAAACCGCTGAACAAGCGCGCAT
>sig_7540
AGTCCATTACCTGGTACTAAGTTATTTTAT
>sig_7541
CGCGGCAGCCATATGTACGGTCGTAAAAAA
>sig_7542
ACACAGGAAACAGAATTCGAGCTCCTCACT
>sig_7543
TGGTAGTTTTTAGACAGGAGCTCTTCGATT
>sig_7544
TGCAGGTCGGAAGCATAAAGTGTAAAGCCT
>sig_7545
CATTAAACATGTCTAATTATTAGACTTTAT
>sig_7546
AATGGGTCGGATCCGGCTGCTAACAAAGCC
>sig_7547
ATATCCTCTTTTAAAGATCTGATCAGCTCC
>sig_7548
GATCATTACTTATCTAGACTTTTTCTTTTG
>sig_7549
CATTAAAGCTTCGACGAATTTCTGCCATTC
>sig_7550
TGCTTAGGTGACGTCATCGTCTGCGCGGAA
>sig_7551
CGTCGACCTGCAGCCAAGCTTCTTGGATGC
>sig_7552
AAAGTGTTCTGGTCGTTCTCCAATGTCATT
>sig_7553
TTGGGGAAGTTCCTATTCTCTAGAAAGAAT
>sig_7554
CCCACCGGGGATCCTCTAGACTGCGATGAG
>sig_7555
TGCAGGTCGATCGACTCTAGAGGATCGGAG
>sig_7556
TATCGATGAATTCGTAATCATGGTCATAGC
>sig_7557
TCTATAGGCTCATAGTGCAAATAAACAGTT
>sig_7558
GTTTCCGCAGTTACCAGACAGAGCTTCAGT
>sig_7559
CAGAACTTCCAGATCCGATTTTGGAGGATG
>sig_7560
GAGCTCTAAGCACCCATTTGCTGTCCACCA
>sig_7561
CTTATTGCCCGAATTCGGGGATGGGGAGTA
>sig_7562
GTTTACTCCCCTGAGCTTGAGGGGTCAACA
>sig_7563
TGATGGCCCATATGTATATCTCCTTCTTAA
>sig_7564
ATCCGGATCGAGATCTCGAGATCTCGATCC
>sig_7565
CTTCTCATGTTTGACAGCTTATCATCGATA
>sig_7566
ATCCCCGGGTACCGAGCTCGCTTAGGCCAC
>sig_7567
CGTAGGATCCAGAATTTAAAAGGAGGGATT
>sig_7568
ATTCGATAAGCTTCTAGGATCCGATCAGAC
>sig_7569
CATCAAGCTTGGGCCCTCTAGACTGGAATT
>sig_7570
GCCCTCGAGCTCGTTATCAGAACCGCCCAG
>sig_7571
ACGAAGCTTGCGGCCGCACTCGAGGATCCG
>sig_7572
CCCATTCGCCATTCAGGCCTGACATTTATA
>sig_7573
GGTGCACCGTGCAGTCGATAAGCTCCGGAT
>sig_7574
CGTGACGTATATGATCTGCGTACACGTGAG
>sig_7575
TCTCGGCGGCCGCGGATCCCCATGGCCATA
>sig_7576
TACTGTCTTCTATCGAACAAGCATGCCCAA
>sig_7577
CTCTAGTTAACGAGAGTTGGCCGTTGCTCA
>sig_7578
TTCGCGATTCGAAGCTTTTTGCAAAAGCCT
>sig_7579
GGTACCTCTAGGAAGCTTTCTAGGGATCCC
>sig_7580
ATTAAGCGGCCGCGGCCTTCGATAGCGTAA
>sig_7581
CGCCCTTGCTCACCATGGTGTTTGACAAGG
>sig_7582
AGTATAGTATTCGGCGGAGGGACCAAGCTG
>sig_7583
GACCCAACGCTGCCCGAGATGCCGCGTGCG
>sig_7584
CCAGGTCTGCTGGTCTCACCTGGTAACTTG
>sig_7585
GAGTTGCCAGGGAAACAGCAGGTCGTGGCT
>sig_7586
TGTCACCTAAATCCAATTCACTGGCCGTCG
>sig_7587
ATAAGCTTGTGAGCAAGGGCGAGGAGCTGT
>sig_7588
AAGGGTATCGCCAAGCTTTAATGCGGTAGT
>sig_7589
AAGTTATATTAAGGGTTCCGGATCGTCGAC
>sig_7590
CCGGGAGCTCGAATTCGGAGGCATATCAAA
>sig_7591
TGAATTCGAGCTCGGTACCCTAGAGCGAAT
>sig_7592
AGAAGATTCTAGAATGACCGAGTACAAGCC
>sig_7593
GTAGCACCGCCTACATACGTCGCTCTGCTA
>sig_7594
GACTTAAACGCCTGGTGCTACGCCTGAATA
>sig_7595
GGATCTCAAGCTTCCATGGTGATGTCTGCT
>sig_7596
TGTAATGAATTCGAGCTCGGTACCCGGGGA
>sig_7597
AATGCATGATCGAATTAGCTTCAAAAGCGC
>sig_7598
GACGGGTTCCGGGGTGGTTTGTTGTGGTTT
>sig_7599
CCTTGACCTGCTGTCGCAAGAGCTCTCTCA
>sig_7600
GTTTGACAGCTTATCATCGCTGATGTCCGG
>sig_7601
AAGCATTGGGATCCATATGACGTCGACGCG
>sig_7602
GACGACGACGACAAGCATATGCTCGAGGAT
>sig_7603
TTTGTAGACAATCACGACAATCAGCGCGGG
>sig_7604
TCTAGAACTATAGCTAGCACCATGGTGAGC
>sig_7605
CCCCGGGTACCGAGCTCTTATTTGCCGACT
>sig_7606
AAACAGAATTCGAGCTCGGTACCCGGGGAT
>sig_7607
CACGAGGCCCTTTCGTCTTCAAGAATAAAA
>sig_7608
CATAGTCCGGGACGTCATACGGATAGCCCG
>sig_7609
TAAGGAGAAAATACCGCATCAGGACGCGCC
>sig_7610
TTGGTTTTTTCAACTGCGTCGACGCGGCCG
>sig_7611
TCTGCAGAAGCCAGTTACCTTCGGAAAAAG
>sig_7612
TCCTCGCATGCTTAATTTCTCCTCTTTAAT
>sig_7613
CAGTTACCAATGCTTAATCAGTGAGCTCTC
>sig_7614
TTTCTTTCTTGCTTTTACTTTTACTTCCTT
>sig_7615
CCCCCCCTCGAGGTCGACGGTATCGATGCA
>sig_7616
AAACGTGACCACATGGTGCTGCTGGAATTT
>sig_7617
AACCCTGATAAATGCTTCAATAATACAATT
>sig_7618
CCGGCATCGTGATTCTCATCGCCGCACAGA
>sig_7619
GCCGCTCGAGCATGCATCTAGAGGGAAGGG
>sig_7620
CATCACCATCACCATCACGGATCCGCATGC
>sig_7621
CCTGCAAGGCCTTCGCGAGGTACCCATCAC
>sig_7622
TCCCTTGTTCCTTTCTCCCCCTTCTATAAA
>sig_7623
CATTAGCGTCGGGCTGGGTATCTGATTGCT
>sig_7624
TGGAAACCGACGCCCCAGCACTCGTGATCA
>sig_7625
TCAGTGAGGGTCTGAGTCACCTGGACAACC
>sig_7626
ACCGTCAGATCCGCTAGCGGGGTACTGCAG
>sig_7627
ACGATCGGGGATCCTCTAGGGGGTCATCAG
>sig_7628
CTGGGTGCTTTTGTGGTTAGCAGATCTATG
>sig_7629
TTCGAGACCGTGACCTACATCGTCGACCAA
>sig_7630
ACGAATGGTCTAGAAAGCTTCTCGAGGGCC
>sig_7631
CGACAAGCTAGCTTGCATGCAAGCTTGGCA
>sig_7632
TTCGGATCCTCTACGCCGGACGCATCGTGG
>sig_7633
TGATTCATCATATATCCCCTAGGTCTAGGG
>sig_7634
ATAAGCTGTCAAACATGAGAATTCCTCGGG
>sig_7635
CGAAGTTATGGTACATCTAGAGGATCCCCG
>sig_7636
CCATTTGACAGGCACATTATGCATCGATAC
>sig_7637
ACCTAGTAACGCCTTNCAGGCTCCGGCGAA
>sig_7638
TTGGTTCCCATGGTGGAGCCTGCTTTTTTG
>sig_7639
AGATCTCGAGCTCGGATCCGCGACCCATTT
>sig_7640
ACTCAAGCTATGCATCCCATTGGTTACCTG
>sig_7641
ATGGAATAATTCTAGATGGGAAGTCAGCGT
>sig_7642
ATTACTGCAGGTCGACTCTAGATGGCCAGC
>sig_7643
TCATGCTGTTATCACAAGTTTGTACAAAAA
>sig_7644
TTGTACTGGTTTCGGGCGATGGTGCACTCT
>sig_7645
ATTATTACACGGCGATCTTGCCGCCCTTCT
>sig_7646
TTTTTGGTCGCGTTTGTTTCGAACATACCG
>sig_7647
CTTAAGAGAGTCATAGTTACCCGAGCTCGA
>sig_7648
AGGTCGAGCCCAGTGACACCATTGAGAATG
>sig_7649
TTGTGCAGGCATCGTGGTGTCACGCTCGTC
>sig_7650
ACACTATAGAAGGATCCGCGGAATTCCGCG
>sig_7651
GGACTCTAGAATGAGCCATCATCATCATCA
>sig_7652
TTAAGCTTAAGGAGGTGATCTAGAGTCGAC
>sig_7653
GGCTTGTCTGCTCCCGGGACGTCATGCATG
>sig_7654
GACCCAAGCTTGCATGCCTGCAGGTCGACT
>sig_7655
TGCAGGCGCGCCTGGCGGCCGCAGCCCGGG
>sig_7656
ATTGCTTTATTTGTAACCATTATAAAGCTG
>sig_7657
CTAAGTACCAGCTAATAAAAAAATTTGCTA
>sig_7658
GGTCTTCTCGTCCATATGTATATCTCCTTC
>sig_7659
AGGACCCTTGAGGGTACCGAGCTCAGAAAA
>sig_7660
ATGGTATTACCTCTTAATAATTAAGTGTGC
>sig_7661
TGCTCGCCATGGAACCAGATCCGTGATGGT
>sig_7662
ATGGGAATTCGAAGCTTGGCTGTTTTGGCG
>sig_7663
GCGCTCGTGGGCCTCGTCCATGATGATGGC
>sig_7664
TGCGCAGATGAGATAGATCTTGGCAGTCAC
>sig_7665
GGAAGCTTTCTAGCCGCGGTCTAGGGATCC
>sig_7666
ATCCCTGCAGGTCGACTCTAGAGGATCCCC
>sig_7667
CTGAGCTCGCTAGCGGAGGAAAAACTGTTT
>sig_7668
ATTTGCCAGAACCGTTATGATGTCGGCCTC
>sig_7669
CACAGTGATATGATCTCGGCGGCCGCGGAT
>sig_7670
CTCCGGACCATGGCGTACTACCATCACCAT
>sig_7671
TTTTAAACTGTTCATTAATAGGCATAGACA
>sig_7672
ATCGATAAGCTTCGGGCCGCGTTGCTGGCG
>sig_7673
TCCGCGTGGTATCCACAACGCCGGCGGCCT
>sig_7674
TCGACGGATCCCAAGCTTAGCGCTGGGTCT
>sig_7675
CAAGGACTGCTCCCAAAGATCTGATCATAT
>sig_7676
CAGCCTCCGCGGCCCCAAGCTTGTTAACAT
>sig_7677
TGAGCGAGGAAGCGGAAGAGCATCCCGCAA
>sig_7678
TTCAACTTGATATTAATACAACTTGATATT
>sig_7679
GACCTGCAGCCCAAGCTTGGCACTGGCCGT
>sig_7680
CAGTCGGACTTAGTCCTAACGCCGGCGATA
>sig_7681
GTCTCCATCCCAGTGTCCAGCCACAACAGT
>sig_7682
ACCCTTGGGCCTGTAGAAGATGGCTGGGAC
>sig_7683
CCTGGGGTGCCTAGTTTCCTGTGTGAAATT
>sig_7684
CTGCAGCGACCCGCTTAAAAGCTTGATTCT
>sig_7685
ACAAAGTGGTCATGGCTTCGAAAGTTTATG
>sig_7686
GAACTTCGAATTGTCGACAAGCTCCCCGGG
>sig_7687
GCCTGCTGGTTCCGCGTGGATCTGGATCCG
>sig_7688
CAATTGTGAGCGCTGGACTGGGCTCGAGCC
>sig_7689
GAGCCATAAGGGATCCCCCTCAAGTCAAAA
>sig_7690
TGCCCGGATGGCGGCTGTCCAGCTCTGGGA
>sig_7691
TCACGCTTTGTTCTTCCATTTTAGCTTCCT
>sig_7692
GTTCTCGAGAACGTTGGGCCCCAATTGGCT
>sig_7693
CCGGACTCTAGCCTAGGCCGCGGAGCGGAT
>sig_7694
GTTCGAATGATGACGACGACAAGAGTCCGG
>sig_7695
TTTAGTTCCCATACAATGACCCTAAACTAA
>sig_7696
GAAGTTATGCGGCCCGCGTCCTCGGTACCG
>sig_7697
GTGAAGGGCAATCAACTGTTGCCCGTCTCA
>sig_7698
GAGCAGTAATTCTAGAGTCGGGGCGGCCGG
>sig_7699
AAGGGATTTTGGTCATGCATGAGATTATCA
>sig_7700
AAATCATCTCAGAAGAGGATCTGAATAGCG
>sig_7701
TCATATGGATCAACCTCCTTAGGATCCCAA
>sig_7702
ACCGCGGCTAGAGAATTCCTAGAATCGATC
>sig_7703
AAATCTTGGCGAGCCGCGCCGTGAATTCTG
>sig_7704
GCCAATTCACTGGCCGTCGTTTTACAACGT
>sig_7705
TAGCGCTTTCAGCCTGTGGGCGGACAAAAT
>sig_7706
CAATATTCATTGAGATCCTCTAGTTTTCAT
>sig_7707
TGGGCCGTGCACCTTAAGCTTGGCGTAATC
>sig_7708
GCGTTCGGTGGGCCCATGGGTGCGAGAGCG
>sig_7709
TTAGAGTCAGGCACCGTGTATGAAATCTAA
>sig_7710
GGCCACCTCGACCTGAATGGAAGGGATCCC
>sig_7711
CGAGATCTGAGCTTGGCATTCCGGTACTGT
>sig_7712
GATGCCGCATAGCAACTTTATTATACAAAG
>sig_7713
ACTTTAAGAAGGAGATATACCATGGTGTCC
>sig_7714
ATGCATGCATGCATGCATGCATGCGATCCA
>sig_7715
ACACCCGCTGACGCGAACCCCTTGCGGCCG
>sig_7716
GAAGTTGTCCATATTGGCCACGTTTGGGGT
>sig_7717
AAAGTAGTTTCCGATATGGACGAGAAAGTT
>sig_7718
AGAGGGCCCGGATCCAAATGGAAGACGCCA
>sig_7719
TGGCCCGCCGGCTGACCGCCCAACGACCCC
>sig_7720
GCAGCCCGGGGGATCCGGCCTACATGGCCT
>sig_7721
GCCGCTAAGGGTCGACCTGCAGCCAAGCTT
>sig_7722
ATGGCCATGGATATCGGAATTAATTCGGAT
>sig_7723
GCTAGCGGAGTGTATATACTGGCTTACTAT
>sig_7724
AGATGCTGAAGATCAGTTGGGTGCAGCAAA
>sig_7725
TAGCAGCGGTCTGGAAGTTCTGTTTCAGGG
>sig_7726
TGAATTAATTCCGCTAGATGACGTGCGGCT
>sig_7727
ACCTCCATAGAAGATTCTAGAATGACCGAG
>sig_7728
GACGGCCAGTGAATTCGTATTTGTAGAGCT
>sig_7729
AGGTGACACTATAGAACGCGGCCGCCAGCT
>sig_7730
GCGCGCCCATGCATGCTCCACTTGGCTCGG
>sig_7731
TCGGGAACCTCTTGCAGTGCGCCAGAGTCG
>sig_7732
CGACATCCTCGGGGTCTTCCGGGGCGAGTT
>sig_7733
GCGGCCCATGGTCTAGAACTAGTGGATCCG
>sig_7734
TCCAGTGCAAAGCTGCTTCGAATTCGAGCT
>sig_7735
GTGATTCCATGGCTAATTCCCATGTCAGCC
>sig_7736
ATGAAAATGTGTCCAGGCTTTAATTAGGTG
>sig_7737
CTAATAGAAGCTAGCTTCTTCCGCTTCCTC
>sig_7738
TGATTACGCCAAGCTGCAAGCTTGCAGCTT
>sig_7739
CAACAATCGAACCCCAGAGTCCCGCTCAGA
>sig_7740
ATCTGGCCGCCTAGGCCGAATTCGAGCTCG
>sig_7741
TAGTAGCATTAACATCCAATAAATCATACA
>sig_7742
CAAAGTGGTTGATAACAGCGCTTAGAGCTC
>sig_7743
GAGGATGGTCGACACCACCAAACGTGGCTT
>sig_7744
TGAAATTGTTGTCCGCTCACAATTGTCTCC
>sig_7745
ATACGACTCACTATAGAGCTCAGCTTCGGT
>sig_7746
TAAACTTCCGTCAAGTTACGGTTCATGTCC
>sig_7747
ATCGATAAGCTTTTTGCAAAAGCCTAGGCC
>sig_7748
CTCCTCCGAGCCGCTCCGACACCGGGACTC
>sig_7749
GGCGGATGAGAGAAGATTTTCAGCTGCCTC
>sig_7750
GGCTTTGTTAGCAGCCGGATCAGCTGACTA
>sig_7751
TCACTAGTGATTAATCGAATTCCCGCGGCC
>sig_7752
AGGCCTAATAGAAGCTGCTTGGCACTGGGC
>sig_7753
CCTGCAGCGACCCGCTTAAAAGCTCTAGCC
>sig_7754
CTCACGTTAAGGGATTTTGGACGCGTAAGC
>sig_7755
CCTGCAGCCAATTGGCGTAATCATGGTCAT
>sig_7756
CAAGGGCCTCGTGATACGCCTATTTTTATA
>sig_7757
ACGACGGCCAGTGAATTGGCCGCTCGCGAA
>sig_7758
TCAGCGGCCGCAAATTCCCTATAGTGAGTC
>sig_7759
CAAGTAAGATGCCGGAGTGGCACTTCATCC
>sig_7760
CGATTGAGGATATCACGTGGGATCCGTGAT
>sig_7761
GGATCCTCTAGGATCTGCATCGCAGGATGC
>sig_7762
CTCTAGGGTAGGCCTGCAGCAGCTGCTCCA
>sig_7763
AAACAACTAATTATTCGAAGGATCCTACGT
>sig_7764
CCATCATTTTGGGCTGCAGGAATTCGATAT
>sig_7765
AAAGATGCTGAAGATCAGTTGGGTGCTCGA
>sig_7766
AACGCCGGCACAGGAGGCCGCACGCACCCG
>sig_7767
TCTATTATGCAGAATTTTTTAGGAAGTGTA
>sig_7768
GGCCTTATCGGGAATTCGAGCTCGCCCGGG
>sig_7769
GTTTAAACGCCCGGGCGAGCTCGGATCCGG
>sig_7770
AAATTGTAAATAGTAATTGTAATGTTGTTT
>sig_7771
GGTTGATAACAGCGCTTAGAGCTCGAATTT
>sig_7772
CCTCTAGATCAGATCTAAGTGATCTCCAAA
>sig_7773
TAAGCGAGCTCCATGAGCGGATACATATTT
>sig_7774
ACTGATGGTTAACTAGAGTAACGGGCTACT
>sig_7775
TCCCCGGGTACCGAGCTCGAATTCCTCGAC
>sig_7776
AGCTTCGAATTCGCCCTTAAGGGCCATGGT
>sig_7777
CGAGATGCCGCGTGCGGCTGCTGGAGATGG
>sig_7778
AGTGGTCATGGCTTCGAAGGTGTACGACCC
>sig_7779
AGCTTAGATCTCGAGGATGAACTAGTCGAC
>sig_7780
TGATCGGATCCTAGAAGCTTATCGAATTCC
>sig_7781
CCGCGGCGGCGAGCGTCGTGCGCAGAGCGG
>sig_7782
TCAGAAGAACTCGGATCGCGGCCGCTCGAG
>sig_7783
CGGATCCCCGATATCCCATGGGACTCTTGT
>sig_7784
GTCCACTCAGTAGATGCCTGTTGAATTGGG
>sig_7785
ATCACGAGGCCCTTTCGTCTTCAAGAATAA
>sig_7786
CGCCCTGCCACTCATCGCAGTCTAGAGGAT
>sig_7787
CCAAGTTTACGAGCTCGCTTGGACTCCTGT
>sig_7788
AAGGAGGGTGAATGAATCGGACGTTGACCG
>sig_7789
AAGTCCGGATCTAGATAACTGATCATAATC
>sig_7790
GGAATGTCGGTTCGAACATATAGATGTCTC
>sig_7791
CATGTTTGACAGCTAATTCTCATGTTTGAC
>sig_7792
CCATCATATGTACCGCGGTTGATAATCAGA
>sig_7793
ATGCGCAAACCAACCCTTGCATCGATTGTC
>sig_7794
ATCCCCGGGAATTCGGCTGCTGCTCTAAAC
>sig_7795
TAACAGCATGAGTAAAGGAGAAGAACTTTT
>sig_7796
GCCCCCCCCCCCCTGCAGGTCTCGGGGGGC
>sig_7797
ACCATACCTCTCAGGCGCCGCTGGTGCCGC
>sig_7798
AGATCAGATCTAGATTCTAGCCAGATACTT
>sig_7799
CACATTAAATTCGGTGAGGTTATGGCGGAG
>sig_7800
TACATCAAACAAGTTTGTACAAAAAAGCTG
>sig_7801
GGGGGCCCGGTACCAGGTAAGTGTACCCAA
>sig_7802
CAGCAGCAGCATGCAGGAAGCTTTTTGCAA
>sig_7803
TATCCATATTTATAGGATCTGTGATTGTAA
>sig_7804
GGATCAATTCGGATCCTTGACATGAGGTTG
>sig_7805
GGCGTTTACGCCCCGCCCTGCCACTCATCG
>sig_7806
CGACAAGAGTCCCATGGGATATCGGGGATC
>sig_7807
ACATAAGATTTGGATAAATTCCAAAAGAAC
>sig_7808
GCCGGATCCCGCTAGAGGGAAACCGTTGTG
>sig_7809
AATGGTTTCTTAGACGTCCAGCTTATCGAT
>sig_7810
AGGCATGCAAGCTTGAGTAAAGGAGAAGAA
>sig_7811
AATCTTTAGTTAGTTAGGGAATTAAGCTTC
>sig_7812
CCATCGCCACGTCCTCGCCGTTTAAGTGAA
>sig_7813
CGGCCGCCACCGCGGTGGATCCTGCACCAT
>sig_7814
CCCCGAAAAGTGCCACCTGGATTTTGGTCA
>sig_7815
GAAGAAAAAATGCGTAAAGGAGAAGAACTT
>sig_7816
ATTCGGGGCGGGATTTCATGGATATGTTTC
>sig_7817
TGCATATGATATCGATGTACAGATCTGATC
>sig_7818
ACCGCGGATCTAGATCTGCGGCCGCAGGCC
>sig_7819
CCCGGGGATCTAGAGTACTGGTTGAAACCC
>sig_7820
GCGCGCGAATTGTCGACCCTGTCCCTCCTG
>sig_7821
AAGCTGCAAGCTTGCAGCTTGGCACTGGCC
>sig_7822
GAAGATTACTCTTGATGAAGGTCAGCCAGC
>sig_7823
ATGAATTGAAAAGCAGCTTGCTCAATCAAT
>sig_7824
CTGTCAAACATGAGAATTCCGGATCCTCTA
>sig_7825
GGATCCGATTAATCTAGATGCATTCGCGAG
>sig_7826
TGTTCATATTTATCAGGATCCTCTAGAGTC
>sig_7827
TGATCTGATCGGCCAGCCTCGCAGAGCAGG
>sig_7828
TGGCCGATTCATTAATGCAGCTGGTCTCTC
>sig_7829
GGGAATTCCGGTCTCCCTATAGTGAGTCGT
>sig_7830
CGACAAGCTAGCTTGCATGCAAGCTTGTAT
>sig_7831
GCCGGAGTCTTTTGCTGGCACTTGTTCTGC
>sig_7832
TCTTCTAGGATCGATTCTAGGAATTCTCTA
>sig_7833
ATATGGATCTCGCCTGTCCCCTCAGTTCAG
>sig_7834
TTGTGAACTCTCTTCGGAATTCCCGTAACT
>sig_7835
CTGCATTAATGAATCGGAATTCTTGAAGAC
>sig_7836
TTAACTCGAGGATCCGCCCCTCTCCCTCCC
>sig_7837
TGCATAGTCCGGGACGTCATACGGATAGCC
>sig_7838
CCCTGGATTCGCAGTCACACCAAGGAAGAG
>sig_7839
GGTAGTGATCTTATTTCAAGAGCTCATCGA
>sig_7840
TCGCTATTACGCCAGGACTTCCATTGTTCA
>sig_7841
GCGAGGCAGCCAGTGAATTCCCGGGGATCC
>sig_7842
CCAAAAAACTGCTGCCTTCGAAATAGTACA
>sig_7843
ATCCGGATGAAGCCGGGCGTTAGACCTGCA
>sig_7844
AACCCTTGATCAAGCTGACGCGTCCTCGGT
>sig_7845
TCTAGAGGATCCGAATTCTACGTAGTGTGC
>sig_7846
TTTAATTTTTGCGGCCGCTATAGGGATAAC
>sig_7847
TAGAACGCATGACTGCCCGGCATAAACGAG
>sig_7848
GACGTGCCCCAAGTGTCTTGCGCAGGTGAA
>sig_7849
ATTCCTAGAATCGATCCTAGAAGATCTCCT
>sig_7850
GTCGCGACCCTACCCTCGATTGCAGGCGGA
>sig_7851
GGCTTTTGACTTGAGGGGGATCCCTTCCAT
>sig_7852
CGTCTTCCATGGCAACCACTTTGTACAAGA
>sig_7853
CGGATCCTATAAATATGGATAACAATCCGA
>sig_7854
TTTTAACTTACATTTAGATTCGATAGATCA
>sig_7855
TTGATATTAATAGGGGATCGCAGTGGTGAG
>sig_7856
CTGCTCGGCCGGCCGTTTAAACCGAATTAT
>sig_7857
CAAGGGCATCGGCATTCGCCATTCAGGCTG
>sig_7858
GCGCCCCTCGAGCTAGAGAATTCCTAGAGG
>sig_7859
CATAATCACAACCATAATCACAACGAATTC
>sig_7860
TGCAGTCCCGCCTACGGAGAAGAGGTAGGT
>sig_7861
TTGCGGCAGCGTGAAGCTAGATCCCCATCA
>sig_7862
TCCAAGCTTGCATGCCTGCAGGTCGGAGGC
>sig_7863
CATTAAAGCTTATCGAAGCTTATCGATTCT
>sig_7864
GGATCCACGAGCTCGGACTCTTGTCGTCGT
>sig_7865
TTGTTGCCGGGAAGCTAGAGTAAGTAAGTT
>sig_7866
GAATTCGGCGTAATCATGGTCATAGCTGTT
>sig_7867
ATAGGAAATCTTCCTTGAAGCTCGGGTAGC
>sig_7868
GGATCCCCGTTAACGGGAATTCGGCTGCTG
>sig_7869
TTCACCGTCATCACCGAACTAGAGCTTGAT
>sig_7870
TTCAGAACCGCAACTCCCAATAAACGCAAA
>sig_7871
AGATCTCACAACCACCGTCACAAACACTGA
>sig_7872
TGGCCGATTCATTAATGCAGAAATCAATCT
>sig_7873
GTACTAGTCGACTCTAGTGTGCTTGGGAGT
>sig_7874
ACAAACTTGTTGATGGCCGCGGCGCGCCGG
>sig_7875
TAACGCATAATACAAAGTCTTTAAGTTTTG
>sig_7876
GCCTGCTTAGGTGACGTCATCGTCTGCGCG
>sig_7877
CGATATCTCGACGAATTCAGATTCCAATAC
>sig_7878
GTAAGCTTCGAATTCGCCCTTGGATTTTTG
>sig_7879
AGGATGCAATTTCTTTCAATTCCCGGGGAT
>sig_7880
CAAGCCGCTGGTCCCTTGGCCAGGCGACTC
>sig_7881
TGTCGACCCGTGATGGTGATGATGATGACC
>sig_7882
TGCTCCCAAAGATCTGATCATATGCATCCG
>sig_7883
GCTGTTGACAATTAATCATCGATAAGCTTC
>sig_7884
AGCATTTCGATGATGGCAACTCCAAATGGG
>sig_7885
GCAGACTGGGGATCCTCTAGAGTCGACCTG
>sig_7886
CTCAGTGGAACGAAATCGATGAGCTCATGT
>sig_7887
TTACGCATTTTTTCTTCCTCCACTAGTCTC
>sig_7888
TAAAACTTAAAACCTTAGAAGCTATTTAAG
>sig_7889
CGGCATGGACGAGCTGTACAAGGCTGTTAT
>sig_7890
GGAAAAGATCCGTCGGCTGCAGGGGGGGGG
>sig_7891
GTCCGTGACGGCCGCCTCGTTTAAGTATGG
>sig_7892
ACAAAATATTAACGCTTACAATTTGGTACC
>sig_7893
ATGCTCGGGGATCCGATATCGAATTCGAGC
>sig_7894
CCATCTCATCAGAGGGTAGTAAAGCCGCCC
>sig_7895
TGGAAACCGACGCCCCAGCACTCGTGGGGA
>sig_7896
TCAGCTCATTAGTGATGGTGATGGTGATGA
>sig_7897
CCGAGCTCGCATGCGGATCCGTATGGTGAT
>sig_7898
CGAATAGCTTCTTCCGCTTCCTCGCTCACT
>sig_7899
CTCGCAGTCGGAATTATTCCAATGCTTCGT
>sig_7900
TGAGAAAGCGCCACGCTTCCCGAAGGAGAA
>sig_7901
ATAACACTAAGTGATTAACCTCAGGTGCAG
>sig_7902
AATACGACTCACTATAGGCAATTTTAACTT
>sig_7903
GCCTAATAATATAGTGATAGGTTTCAAAAT
>sig_7904
CATCAGGGACAGCAGGCCAGCAAAAGGCCA
>sig_7905
AACAAAAGCTTGCATGCCTGCAGGTCGACT
>sig_7906
TTCGTGACTACGCCTAAGCGAGACGAAATA
>sig_7907
CAGCCAGTGCCAAGCTTGCATGCCTGCAGG
>sig_7908
GCTCCTGAAAATCTCGCCAAGCTCAGATCC
>sig_7909
CCACCAGCCGCCAGATTGAGATCCCCCCGG
>sig_7910
AATAATTGTGAGCGCTCACAATTCTAGACC
>sig_7911
GACCGGCGCTCACATCCGGAGTTCGAATCC
>sig_7912
TGGTGATTTTTGCGGACTCCGGTCGGCATC
>sig_7913
GCTGCCCGGATTACAGCGGATCAATTCCCA
>sig_7914
TTCGGTTGAATACTCATACTCTTCCTTTTT
>sig_7915
AGGAACTCATCCCCCTCAAGTACACCAGGA
>sig_7916
AGCAAGAGAAGATGGAAAAAGAATTTCATA
>sig_7917
AGCTCTTTTGCGTCGACGGGATCCGGCTGC
>sig_7918
AGACAATAGCAGGCATGCTGGGGAACGCGT
>sig_7919
TGGTGGACAGCAAATGGGTCGGGATCCGGC
>sig_7920
CCACCGGCGCCGCTGTTATCACAAGTTTGT
>sig_7921
GGAATTAATTCCCAGCGTCACAGACTCCAG
>sig_7922
CAGTGAATTCCCGGGGATCCCAATGCTTCG
>sig_7923
AGTCAAAGCTGGGTATTGCAATACCGGCGA
>sig_7924
TAATGAGGTCATCACGGCACAGGACGGGTG
>sig_7925
GCTATTACGCCAGGACTTCCATTGTTCATT
>sig_7926
TGGCGAATGGNAATTCCAGACGATTGAGCG
>sig_7927
TCAAGAATTCCTGATTGATTGACCGGATCC
>sig_7928
CACACAGGAAACAGGATCGATCCATGGAGA
>sig_7929
TCTAGTTTTCTTTCTTGCTTTTACTTTTAC
>sig_7930
CAAAACAGCCAAGAACATTTTCTCCTTTAG
>sig_7931
GCAGCGTGAAGCTAGCGGAATTAATTCATG
>sig_7932
AAAAGATCAAAAAAATTTGACAATTAATCA
>sig_7933
CGATAAGCTCGGAATTCGAGCTCGCCCGGG
>sig_7934
GGGCGAGCTCGAATTCCGTGTATTCTATAG
>sig_7935
GCGCGCCTTAATTAAGGAGTCTGACGCTTC
>sig_7936
AAGCTAATTCTGTCAGCCGTTAAGTGTTCC
>sig_7937
GAGCCTGCGGAACGACCAGGAATTCTCAGC
>sig_7938
TTTCGCATGCTAGAACGTTAGCCGGCTACG
>sig_7939
GTCCGGCGTAGAGGATCCCTGCAAGCCTCG
>sig_7940
AAACTTGTGATCCAGATCTGAGTCCGGACG
>sig_7941
GTCGTGCATCTGTTGGATCCCCGGGAATTC
>sig_7942
CATCGATAAGCTTTTCAATTCAATTCATCA
>sig_7943
TGGCCAGAAAGATGAAGGATACAGACAGCG
>sig_7944
CTTAAGGGCGAATTCTGCAGATATCCATCA
>sig_7945
ATGGTGGCGACCGGTGGATCCCGGGCCCGC
>sig_7946
GGATGACGATGACAAGGCTTAGAGCTCGAA
>sig_7947
ACAGCGAATAAATACCTGTGACGGAAGATC
>sig_7948
CTCTTCCTTTTTCAATATTCCCTTGTGCAA
>sig_7949
GCTGTCCGTGTCCCCGTATACAGACTAGTG
>sig_7950
ATCACACTAGTCATATGAGTAAAGGAGAAG
>sig_7951
TGCTAGCTTGGCACTGGCCGTCGTTTTACA
>sig_7952
AGGTACCAAAAACTAGTGATATCCCTGTGT
>sig_7953
AAGCTTCGAATTGAGCTCGCCCTTGGTGAA
>sig_7954
GTCTAGGGTACCTCTAGGAATTCTCTAGCC
>sig_7955
ATACACGGTGCCTGACTTTCCCGGGAATTC
>sig_7956
CTATGAAATTCTTTTTCCATCTTCTCTTGC
>sig_7957
TGTATGCTGCAGGCATGCAAGCTTGGCACT
>sig_7958
CTCCTTCTTAAATCTAGAGGATCCTCTACG
>sig_7959
CGGTACCCGGGGATCCTCTAGATCTCGAGG
>sig_7960
AGTGAAAAGTTCTTCTCCTTTACGCATTTT
>sig_7961
TTTTTCTGAGCTCGGTACCCTCAAGGGTCC
>sig_7962
ATGCCGATAACTAGTTTCCGATAATTCGAT
>sig_7963
GGATAGGCTTACCTTCAAGCTTCGAATTAT
>sig_7964
CTCGCGGCTTTCGAACCAGCTGGTTAACTG
>sig_7965
CGTGCTGGCNTGCCGGGTCCCCCNATNAAG
>sig_7966
TCTTCTCCTTTCGACATGGAATTTTGCCTC
>sig_7967
GGTGGATCCAAGGCCTTCTAGATCCGGTGG
>sig_7968
TCCCCCGGGCTGCAGGAATTCGAGCTCGCC
>sig_7969
CCATGATTACGCAGATCTGCCCCGGATCCG
>sig_7970
GCCGCCTCCCCGCCTGGGTACCGATGACAG
>sig_7971
TGGATGAGCAGACGATGGTGCAGGATCCAC
>sig_7972
GATCACATATGCCATGGTACCCGGGGATCC
>sig_7973
GGTCGACTCTAGAGGATCCTCATCGCCATT
>sig_7974
GTTAACCTCCTTAGGATCCCAATGCTTCGT
>sig_7975
TAATAAAAATTGGAGAACACCATATGTTAA
>sig_7976
ACATAGTTAGACATTTTAATTGATGAAACT
>sig_7977
CCCGGCCGCCATGGCGGCCGCGGGAATTCG
>sig_7978
GGGAGACTGTGATGCCGCACTTCTTGGCTA
>sig_7979
TGGATTGAGAGAGATCTGAGCTTATCGATG
>sig_7980
GAAGTAGTGAGGAGGCTTTTTTGGAGGCTA
>sig_7981
CAGCCAAGCTTGAGTAGGACAAATCCGCCG
>sig_7982
AGGCACACTTAATTATTAAGAGGTAATACC
>sig_7983
GTCGACTCGAGCTCAAGCTTATTCATCGTG
>sig_7984
ATCGTTGAGCTCGCCCTTTTAGACTCGAGC
>sig_7985
CTGCCTTAAAAAAACTGCAGTCAGAAGAAC
>sig_7986
GAGGGAGAGGGGCGGATCCCGGGCCCGCGG
>sig_7987
AACGAAATCGATGAGCTCGCGAATTTCTGC
>sig_7988
CTCTGATGAGATGGGTATTGATTTACCAGA
>sig_7989
GTTAGTTTAAACTATGATAGTTAATTAACT
>sig_7990
TGGCTTCAAAGAAAAATCCTAAACTCATTA
>sig_7991
CGTCCATATGTATATCTCCTTCTTAAAGTT
>sig_7992
CGAGCTCTTCAGCTGTACAATTGGTACCAT
>sig_7993
TGCTGAGAAGCACAACAAACGAAGATTGAT
>sig_7994
TTTAATTAAGCCCGGGCTGCAGCCCGGGGG
>sig_7995
TTAGCAGCCGGATCAAGCTTCGAATTCTGA
>sig_7996
CCGAGCTCGAATTCGAGCTCGGTACCCGGG
>sig_7997
CAGTGAATTCGAGCTCGGTACCCCTTTAGT
>sig_7998
CTGCAGCCAAGCTTGGTCTAGAGGTCGAAA
>sig_7999
CGGGTACCGAGCTCCTCGAGAGATCTGAAT
>sig_8000
GGGAAGGACGGCTTTTGTCTCATGTTGTTC
>sig_8001
GATACCACCACTACCGCGTGGCACCAGACC
>sig_8002
TCGAATTCGATAAGCTTTAATGCGGTAGTT
>sig_8003
TTCCGCGTGGATCCGCTTAGAGCTCGAATT
>sig_8004
AATCAGGGGATAACGCAGGAAAGAAGGCAA
>sig_8005
GCTGGTGGTGCTGGTACCGCGGATTCAAGC
>sig_8006
TATAAAGCTCTAAAGTTTACAATTCAATCA
>sig_8007
GAGGATGTCGAGCACCACCACCACCACCAC
>sig_8008
CCTCGTCTCGACGATGCCCTTGAGAGCCTT
>sig_8009
GGTTTCGCTACCGTTGCGCAAGCTGACTAC
>sig_8010
CCGCACCCGGCCACCCGGCCCGCGGCGCCC
>sig_8011
AAGAAAGACAAAGCCAGAGTCCTTCAGAGA
>sig_8012
CATGTCGAAAGGAGAAGAACTTTTCACTGG
>sig_8013
GTCGCATAAGGGAGAGCGTCGAATGGTGCA
>sig_8014
CGCAGCCTGAATGGCGAATGGCGCTAATAA
>sig_8015
GATCTGCACCATATGCGGTGTGAAATACCG
>sig_8016
CTTGTTGGTCAAGCGATGTGGCTTTGGACA
>sig_8017
TCTACGAATCGCGATGGGCATCTGGCTTAA
>sig_8018
GGATCCCTAGAATCGATCCTAGAGAATTCC
>sig_8019
TTGTTGCTGTTCCTGTTCTGAATATACCGG
>sig_8020
TAGAATACACGGAATTCGAGCTCGCCCGGG
>sig_8021
TAATGCGCCGCTACAGGGCGCGTCAAGGAG
>sig_8022
TTAAGGGGCCTAGGCAGCTGGACGTCCAGC
>sig_8023
ATGGTGCCCTTGGTGGTCGACCTGCAGGCA
>sig_8024
TGCGGTTGGCAGAAGCTATGAAACGATATG
>sig_8025
GCATCATCATCATCATCATATCGAAGGTAG
>sig_8026
CGTTAACCTAGTGGATCCCCCGGGCTGCAG
>sig_8027
GATCTTATTTCAAGAGCTCGGTACCCGGGG
>sig_8028
CGAATTCGTTAACAAGCTTGTCGACCTCGA
>sig_8029
ATCTTCCTGATGTTAAAATTCGCGTTAAAT
>sig_8030
AAGCTTCGGAATTCAGGATCCGTGGACTTG
>sig_8031
ACGCCCCGCCCTGCCACTCATCGCAGTAAA
>sig_8032
TGGGTGTGAGAGCTCTCCGGACTCAGATCT
>sig_8033
CGAGATCGAGCTAGTTGATTGGATGTACCG
>sig_8034
ATATTTTAATTTATTATGCGATATTTAATC
>sig_8035
GGATCCGATTTTGGAGGATGGTCGCCACCA
>sig_8036
TNCCATTCGCCATTCAGGCTGCGCAACTGT
>sig_8037
AACGGGAGGAAATAATTCCCCGGATCCGTC
>sig_8038
CTTGGGATCGATCCGGAGCTTGGCTGTTGC
>sig_8039
CCGGCGTGCCGTGAACCATCCGCGTCCTCA
>sig_8040
CCCCCCCCGCACCGCGGGGCACCGCCCCCG
>sig_8041
GCCCTGGGAACCGCAAGGTTGGGGATCTCG
>sig_8042
TTACGAATTCGGCGCGCCATTTAAATGCGG
>sig_8043
GCTTTTGCTGGCCTTTTGCTCACATGATTA
>sig_8044
CATATGGCAAGAAGAAGTACGATACTGATA
>sig_8045
TACACTGGCCGTCGTTTTACAACGTCGTGA
>sig_8046
TTATTTTATTATACGCAAGGCGACAAGGTG
>sig_8047
ATCGCCGTGGGTCACGACGAGATCCTCGCC
>sig_8048
ACTTTACTAAGGAGAATTTATCATGTCCCC
>sig_8049
AAAATGCATCCCGGGTGAATTCACAATTCG
>sig_8050
AGAAGATCCTTTGATCTTTTCTACCGGGTC
>sig_8051
GCGTGACCGCTACACTTGCCAGCGCCTTAG
>sig_8052
GGACCATATTTATAGGTGTAATTTATGTAG
>sig_8053
GGCTAGTTGTGATTATGATTATGATTATGA
>sig_8054
TCCCATGGCGATATCGGGGATCCGAATTCT
>sig_8055
AATCCTAGACCGATGAAGGGTGGAATGGAT
>sig_8056
ATTAAGGCCGGCCCAATTCTAGTATGTATG
>sig_8057
CAATTAGAATGAATTCTTATAATTTTTTTA
>sig_8058
ATGCGGATCCGTGATGGTGATGGTGATGCG
>sig_8059
AATTCGCGGATCCCCGGAATTAATTCTCAT
>sig_8060
AGTTGGCTGCTGCCACCGCTGAACAATAAG
>sig_8061
GATAGAGTCTTACTACCACCAAAACATCAA
>sig_8062
TGGTCTCAGCGCTTGGAGCCACCCGCAGTT
>sig_8063
AGCTAATTCAATTGTGAGCGGATAACAATT
>sig_8064
ACTGCGGATCTTGCGGCCGCAATCGGGCAA
>sig_8065
GCATGTCGACGGTACCACCACTCCGCAGAC
>sig_8066
ACCATGATTACGCAGATCTGCCCCGGATCC
>sig_8067
CCCTAGTCACTTATTTGTATAGTTCATCCA
>sig_8068
CTCAGTGGAACGAAATCGATGAGCTCGCGA
>sig_8069
GCCGCAATGCAGGCTTGTCGTGTGGTGGAA
>sig_8070
ATCTTGTTCAATCATGGCCGGCCCCGGTGG
>sig_8071
TTCACCATGATAGATCCCGTCGTTTTACAA
>sig_8072
CCCGGGCGTGGCCCTCGAACTTGGTGAACT
>sig_8073
CATGGCCTGTCGCTTGCGGTATTCGGAATC
>sig_8074
GATGGCTGCAACGACGATCTTGCGCATGGT
>sig_8075
TCTGGTGTCAAAAATCCAAGGGCAATTCGA
>sig_8076
CACGAGACGCGATTGAAAAAGGAAGAGTAT
>sig_8077
AGCCCTGGGAACCGCAAGGTTGGGGATCTC
>sig_8078
GGGACTCTAGAATGAGCCATCATCATCATC
>sig_8079
AATCTAAAACATCTAAATCTCCAAATTTCA
>sig_8080
TTCGTGCGAGCTCATCGATTTCGTTCCACT
>sig_8081
GGCCCCAGAAGCCATGAGAATTCTAGAAGC
>sig_8082
TTATCAACTTTGTATAATAAAGTTGCTATG
>sig_8083
AACCATGATGCCGGATCCGTGATGGTGATG
>sig_8084
GGTATCTGCGCTCTGCCAAAGCCAGTTACC
>sig_8085
ATGTATGCTATACGAAGTTATGCGGCCCGC
>sig_8086
CCAACCCTTAAGGGCGAATTCGAAGCTTGA
>sig_8087
AGGAAGTGGAGACAGTGAGGAGAAGCAGCA
>sig_8088
TTCGCGGAATTAATTCGACGCGTCCTCGGT
>sig_8089
AGTTATTTGTCAAACTAGTTTTTTATTTGG
>sig_8090
CCTTTTTCAATATTCCCTTGTGCAAAGCTG
>sig_8091
CCATGGTCCCCCTGCAGGTCGACCTCGAGG
>sig_8092
TAACTATAACTAATAACGTAACGTAACGTA
>sig_8093
GGATCCGCGGCCGCAAGGATCTGCGATCGC
>sig_8094
CTGTGGCGCCGGTGATGCCCCGGGGATCCT
>sig_8095
TCGACCTCTAGAGCCGGATCGATCCGGTCA
>sig_8096
AGCTTGCATGCCTGCAGGTCGACCTCGAGG
>sig_8097
TTCTCGGTCCATGAGGCCCCATAGATCTTC
>sig_8098
CCCGGATCCGTCGACCTGCAGGTCGACGGA
>sig_8099
ATAATGAATTGTGTGTGCGACAGTGATGCA
>sig_8100
TGCAAGCTTCAGGGTTGAGATGTGTATAAG
>sig_8101
CTTCCTTTTTCAATGACAAGAGAGAATAAC
>sig_8102
ATGAATTCCTGCAGCCCGGGGGATCCGCCC
>sig_8103
ACCCAGGCGGGGAGGCGGCCCAAAGGGAGA
>sig_8104
TAATAAGGGTAACTATTGCCCTGCGGTAAA
>sig_8105
CTAGAAAGTATAGGAACTTCACCGGTGGGT
>sig_8106
ACCTGCAGCGTACGAAGCTTCAGCTGGCGG
>sig_8107
ATACTGTAATAGTAATCAATTACGGGGTCA
>sig_8108
CCTGGCCACCGTCGGCGTGTCGCCCGACCA
>sig_8109
CTTTCCTGAAATAATAAGTCGACCCGAATT
>sig_8110
GGAATTCAGGAGCCCTTCACCATGATAGAT
>sig_8111
GGATCTCGTCGTGACCCACGGCGATGCCTG
>sig_8112
TAGATGACGACCATCAGGGACAGCAGGCCA
>sig_8113
CGGCCGCTCGAGCATGCATCTAGAGGGAAG
>sig_8114
CGAAGGCGCTTATCGGAATTCGAGCTCGCC
>sig_8115
GCCGCTCTCGTCGCTCTCCATGGTGGCGTC
>sig_8116
CTATAACTAGACCGTTTAGCTGGATATTAC
>sig_8117
CTTTTGGCGCGCCAAACTGGACACATGGAA
>sig_8118
GGCGCTGATTACGACCGCTCACGCGTGGCA
>sig_8119
GCGTGGCGAATGGCGCTTTGCCTGGTTTCC
>sig_8120
TGGATCCAAGCCTTAGAGTTTCGTCCTCAC
>sig_8121
CTAAGCTTATTTGTATAGTTCATCCATGCC
>sig_8122
TCAAGCCTGGGGTCTAGATATGACGACAGG
>sig_8123
AGTCGATTTAAATGACTGTTTAAACCTGCA
>sig_8124
GAAGCTTACTCACTAGACTTTGCTTCGCAA
>sig_8125
TTTGTACAAACTTGTTGATCTAGAACGCGG
>sig_8126
CTAGAGCGGCCGCTCATTGTTTGCCTCCCT
>sig_8127
CGTGACCGTGCAACCATGGGCCCACCGCCG
>sig_8128
GCTCTAAGCTTAGGCGCCGGTGGAGTGGCG
>sig_8129
AGAAACCGCAAGAATTCGTTAACACGGGAT
>sig_8130
AAGCTTCCCCCTCCAATTCGGGGGGATCTC
>sig_8131
GGAGAGTATCCAAAATACAGAATTAGAAGA
>sig_8132
CATGGCAGACAAACAAAAGAATGGAACCAA
>sig_8133
AACTAGTGAGATCCTCTAGAGTCGACCTGC
>sig_8134
GAGCCGTACAACGCAACGCTCTGGATCCCC
>sig_8135
TTCTTCTAATAAGGGGATCTTGAAGTTCCT
>sig_8136
TCGGCGGATTTGTCCTACTCAAAGCTTGGC
>sig_8137
TCGGTACCAAGCTTACTAGTGTCGACGAAT
>sig_8138
ATATCCGTTTAGGCGCGCCAAAAGCGATTC
>sig_8139
GTCCCGGATCCTCTACGCCGGACGCATCGT
>sig_8140
TTCTAGGAGATCTTCTAGGAAGCTTTCTAG
>sig_8141
ATTGCTGCAAATTCTCATGTTTGACAGCTT
>sig_8142
CTTGAGTCCACGCTAGATCCGTCAATTCGA
>sig_8143
TCTTCTAGGATCGATTCTAGGAAGCTTTCT
>sig_8144
NNNGGTACCTTACCGTACTTCCTTAAACTA
>sig_8145
GAAATTTAAAGCGCTGATATCGATCGCGCG
>sig_8146
CAAACCAACCCTTGGCAACTGTTGGGAAGG
>sig_8147
CTAGATAATTCGGCTTATCTCTGATGTTAC
>sig_8148
GCCGCAGATCTCGAGGAGCTTGGCGAGATT
>sig_8149
CGCTGATTTATGCTGGTTACTGTTGCGCCT
>sig_8150
CAGCCGCCAGATTGAGATCCCCCCGGAATT
>sig_8151
TCCCCCCGAATTCGGGGGGATCTCAATCTG
>sig_8152
ATGACGATGACAAAGTTAACCGGTCCCCGG
>sig_8153
TGCCCCCCCTTCTCGAACCCTCCCGGGGAT
>sig_8154
ATTGATCAATCAATCACCGGATCCCCCATG
>sig_8155
CAACGCTGCCCGAGTTAACCCGAGATGCGC
>sig_8156
CTAGAACTATAGCTAGAATTCGCAAATTTA
>sig_8157
AGCTCCGGATGATCCATCTTTCAGGGTTAT
>sig_8158
CGCGTGCGGCCGCACGCGTGAGCCCACCAG
>sig_8159
TGTAACTGTACTTTCAGATCTCGAGCTCGG
>sig_8160
AGCTGAAGCTTTCGCGACCTTCGATGAGCT
>sig_8161
TCAGATCTCTTAAACAAGAATCTCTAGTTT
>sig_8162
ACATGGGGGGGGGAAGTTCCTATTCTTTCT
>sig_8163
AGACCATAACCGAAAGTAGTGACAAGTGTT
>sig_8164
CCCCGGGAATTCTCAGTCCTGCTCCTCGGC
>sig_8165
CCAGTGCCAAATCGATGGCTTGGCTGCAGG
>sig_8166
GGCCTTTTTGCGTTTCTACAAAGGTGACCA
>sig_8167
GGTCTGCTTCTTCAGCCCTCCTGTTTGAAG
>sig_8168
GACGGTGACCACAACGACGCGCCCGCTTTG
>sig_8169
CACCGTGCAGTCGCTGTTTCCTGTGTGAAA
>sig_8170
CACCACTAATAATGACTAGTCAGCTGATCC
>sig_8171
GTGAAAAGTTCTTCTCCTTTACTGGAATTC
>sig_8172
CATAAAGTCTAAAGCCTGGGGTGCCTAATG
>sig_8173
ATATGGTAAATCGCTGTAGTGCAGCTGGGG
>sig_8174
TCAAGGGCGAGCTTGTCATCGTCATCACCG
>sig_8175
TTAATTAAGAGCTCGCGAATTTCTGCCATT
>sig_8176
GCCAGGGTCAATGATACTGGCTCTCTTTTA
>sig_8177
TTGGGTTCACAAATTCAGTGCAACCGAACT
>sig_8178
CTATAGTGTCACCTAAATAGCTTTTTGCAA
>sig_8179
TCCTCGCCCTTGCTCACCATGGTGGCAAAT
>sig_8180
TTAGAGCCTGCAGGCATGCAAGCTTGGCAC
>sig_8181
AGGAATTCGATAAGCTTCTAGGATCCCCAG
>sig_8182
GGCCTCATGGGCCGTCGACTAGAATTGTGA
>sig_8183
TTTGACAGCTTATCATCGATGTTCATATCG
>sig_8184
CGGCCGCTACGTAGAATTCCCATATGCGCT
>sig_8185
ATCAATTTCACACAGGAAACAGACCATGGA
>sig_8186
GTAATTGATTACTATTAGGAATTACGCGCT
>sig_8187
TCCTGAATTCCTGCAGACTAGTAAGATCTG
>sig_8188
CTGCAGGTCGACGGATCCGCTGGCGAAGGG
>sig_8189
CTTNATNGGGGGACCCGGCANGCCAGCACG
>sig_8190
CAAGCTCCGGATCGATCCCAAGCTTCTTTC
>sig_8191
TCGGCCGACTTGGCCTTCCCTTTAGTGAGG
>sig_8192
CCTCTAGACCAAGCTTGGCTGCAGGTCGAC
>sig_8193
AACAGTAACAGACCAGCAGCTGCTGTTGGT
>sig_8194
ACCCCCTGCCTCGCGCGTTTCGGTGATGAC
>sig_8195
AAAGACTCTAGACCTAGGCCTTAAGATCAG
>sig_8196
GGCTGCAGCAATTCGGAGGCATATCAAATG
>sig_8197
CGGCAGATACACTTGCTGATGCGGCGCTGA
>sig_8198
ACTGTGAAAGTCGACTGCAGGCATGCAAGC
>sig_8199
AAGCTTTTTGAATTCTTTGGATCCACTAGT
>sig_8200
GTGGAGGTTTCGGATGCGTTAACCATCAGT
>sig_8201
GCCAAGCTTCGACGAATTTCTGCCATTCAT
>sig_8202
ATATACATATGTCTGATAAAATTATTCATC
>sig_8203
GGAGTATTTGTAAGCTTAGGCCTATAGTGA
>sig_8204
CCCCCAACTTGATATTAATACAACTTGATA
>sig_8205
ACCATGATTACGCCAAGCTTGGTACCGAGC
>sig_8206
GAATGGTGTCGTCGCCGCACTTATGACTGT
>sig_8207
TCGATAAAGTCGACTCTAGAGGATCCCCGG
>sig_8208
CTTGTCGTCGTCGTCGATATGGCCGCTGCT
>sig_8209
TCCCCCCCCCCCCTGCAGGTCGACGGATCC
>sig_8210
TATATACCCTCTAGAGTCACCGCGGAAAGT
>sig_8211
AAAGATCTGATCATATGCATCCGCGGGCCC
>sig_8212
CTCGGAGGGGGCCTTCGGCGTTCCTGAGGG
>sig_8213
TCACCATGGATCCTCTAGAGTCCCCCGTGT
>sig_8214
GTGTCGGCATCGATTTAGTGGTGATGGTGA
>sig_8215
ACTCTAGAGAATTCCTCGAGCCCGGGTGCT
>sig_8216
AGGAATTCGATATCAAGCTTGAAATCCAGG
>sig_8217
AAGCTTAAGACGTCGTGCACGTACGCGTGG
>sig_8218
GTGGCGCCGGTGATGCCGACCTGCAGGGGG
>sig_8219
GCTGCAGGTCGACGGATCCCCGGAATTCTC
>sig_8220
CTATGCTTTTCAAGATACCCAGATCATATG
>sig_8221
GCCGCGATAGCAATTGGTCGACGGGATCCA
>sig_8222
CGATTAATCACTAGTGAATTCGCGGCCGCC
>sig_8223
ACGTTGTAAAACGACGGGATCCCCCATGAA
>sig_8224
GAACTCTTTGATCCGGTTCTTGAACAGGAT
>sig_8225
ACAGAATTAATTAAGCTTGGCTGCAGGTCG
>sig_8226
GATCCCCATCGATCCTTATCGTCATCGTCG
>sig_8227
TCCAAATTGCTTCGATTCAGATCAACAAAA
>sig_8228
CCATCACGAAGAGGGCTGTAAATTTTTCTG
>sig_8229
CCGATATCGTTTACCCGCCAATATATCCTG
>sig_8230
TCCCCCATATGCATTTTTTTCCTCCTTACC
>sig_8231
ACGTGGTGGCGGCGATCCTCAAAAAGGACG
>sig_8232
TACTAGTCGGCCGTACGGGCCCTTAAGGCC
>sig_8233
CCCCCCCCTGCAGGTCCCGAGCCTCACGGC
>sig_8234
AGCCGGCGGAACCGGCGGAGCCGGAAGCTT
>sig_8235
TAATCACAAACTGGTCTAGAAAGCTTGGCG
>sig_8236
ACAGGATCTGGTGCACTCTTCATTAATTGC
>sig_8237
TCTTCCTCCTTCCTTCCGTCCACTTCATCA
>sig_8238
GGATCCACGCGTAACTTAAGTGCGGCCGCG
>sig_8239
AAGCAGGCATCGCCGTGGGTCACGACGAGA
>sig_8240
TTCTATCTCAGCCAGACCAATGGGGGCAAA
>sig_8241
CGTAGGATTAGCTAGTTGGTAAGGTAAAGG
>sig_8242
AAAGACTCTAGACCTAGGCCTTAAGATCTG
>sig_8243
TGCTCACATGGACTCTAGAGGATCACAGGC
>sig_8244
GTGTTGTGGTGGCATCCGTGGCGCGGCCGC
>sig_8245
ATTCCCAGCACACTGGCGATGATATCAGAT
>sig_8246
GCTTAATTAATTAAAGGAGGAAACAGCTAT
>sig_8247
TGATTGACCGGATCGATCCGGCTCTAGAGG
>sig_8248
GTGTTGACGGATCCGGGGAATTCGTAATCA
>sig_8249
GCCCGGGGGATCCACTAGTGCCGGCCTCGA
>sig_8250
GCGCCATGTTCACGCTTTGTTCTTCCATTT
>sig_8251
GGCAAGCCCCGGCGGTGGGCCCATGGATGT
>sig_8252
TCGGTACCCCATCGATGGGGGATCCTCTAG
>sig_8253
TCGACCTCGAGGGGGGGCCCGGTACCAGGT
>sig_8254
TGCAGAAAATGAGAATTCCTGCAGCCCGGG
>sig_8255
CGTGGAGGTAATAATTGACGATAGATCATT
>sig_8256
TCGTTTTATTTGATGCCTCTAGCACGCGTA
>sig_8257
CTGCAAGGATCTGCAGAATTCGGCTTATTA
>sig_8258
AAACCTTAAACTGCAAAGACAAGCTTGCAT
>sig_8259
GTCCCCCCCCCCCCCCCCCCCTGCAGCAAT
>sig_8260
ACGGCCAGTGAATTGCGGAATTCCGCAATT
>sig_8261
CATTAAAGCTTGGATCCCTCGAGACTAGTC
>sig_8262
ATTAATCCCGCGGCCATGGCGGCCGGGAGC
>sig_8263
TAGCTTAATAAGCTTAATTAGCTGAGCTTG
>sig_8264
GCTCAGAACTTAAGGCGATTAAGCCAATCG
>sig_8265
GGACATCAGCGCTAGATGACGTGCGGCTTC
>sig_8266
GGAACAAAAGCTGGGTACTCTAACCGCTTA
>sig_8267
AATTTGCGGCCGCTGAATTCGAGCTCGGTA
>sig_8268
ATTGATGACGACGACAAGAGTCCGGAGCTC
>sig_8269
TCTAGGCACCAATAACTGCCTTAAAAAAAT
>sig_8270
GATTCCGAATACCGCAAGCGACTTCTCATG
>sig_8271
CGGCCATGCATGCCCGGATGGCGGCTGTCC
>sig_8272
TCCCCGGGAATTCCCCACCGTACTCGTCAA
>sig_8273
CGGGACGTCATACGGATAGCCCGCATAGTC
>sig_8274
CGACGGCCAGTGAATTCCATGAACATCCGG
>sig_8275
TCCCCCATATGCATTTTTTTCCTCCTTATA
>sig_8276
CGCCCACTCCGCGACCACGTGGAGCGGCCA
>sig_8277
CGTGGCCCGCGACCTTCGTCCCAGCGCACG
>sig_8278
ACGAATCGATGGGCATCTGGCTTAAAGTGC
>sig_8279
AGAAGGAGATATACATATGGGAATTCTACG
>sig_8280
TATGTTTTTGGCGTCTTCCATGCTGTTATC
>sig_8281
CGGGGTATCATGTCTGACAATGGCAGATCC
>sig_8282
TGGAGGAAGAAAAAATGCGTAAAGGAGAAG
>sig_8283
TGCAGATCTCGAGCTCGGATCCATGGTTTA
>sig_8284
TAATGTCAATCTCAACCAACAGAGATGTTT
>sig_8285
ACCAATCACCCGTCGAACTGCGCGCTAACT
>sig_8286
GAGACCCAAGCTTGGGCTGCAGGTCGACTC
>sig_8287
CGGAGCTCTCGAGTCTAGAATCGATCCCGG
>sig_8288
TCGATAAGCTTCGATAAGCTTTAATGCGGT
>sig_8289
ACTATGGCGGGCCTGGAAGTTGGGGGATCC
>sig_8290
GCCTGGCACAATAATTTTTCCTTTTTCAGT
>sig_8291
GCCAGCGCATCAGCAATATTTTCACCTGAA
>sig_8292
GCTAGCTCGAGATCTAAGTAAGCTTGGCAT
>sig_8293
TTTTTTTTCAGTCAGATCTCAGTGGTGGTG
>sig_8294
CCGTCGACCAATTGCTATCGCGGCCGCCGA
>sig_8295
GTTTCTTCGATAATTCCTGTAGCCATGATC
>sig_8296
TTCTGAGCTCGGTACCCGGGGATCCTCTAG
>sig_8297
GGCCTGCTTAGTCGCGCACAATGGTGGCGC
>sig_8298
TAAAAAGATTAGTAGATCCTCTTGAATGCT
>sig_8299
ATTGACGGCTTGACGGAGTAGCATAGGGCA
>sig_8300
ATCCGTTGACCTGCAGGTCGACCCAGATCT
>sig_8301
TGTTATTCTCTCTTGTCATTGAAAAAGGAA
>sig_8302
GAGGCCTGCGGCCGCAGATCTAGATCCATA
>sig_8303
TCGAGATCCCCATAACTTCGTATAATGTAT
>sig_8304
GGGCGGATCGCCGCCCGCATCCTGGGCGTG
>sig_8305
GGTGAGGATCTGGGTAACGATGTAAATTGG
>sig_8306
GATAAGCTTCGAATTCCGGATCCGCGCCTA
>sig_8307
GTCCTTGTTGTGGGTGCCCCTCCTCGTAGA
>sig_8308
CACGTGATCGATGCATACGCGTTCGAAAGC
>sig_8309
CTAGTTAGTTAGGATCCCCCGGGCTGCAGG
>sig_8310
CGCATTCAAGTCCCCGACGCCGAAGTTCAC
>sig_8311
AAGTCCCCTAGCTTGGATCCAGACATGATA
>sig_8312
TGCATTAGCTAGAACTATATTTTTTGGACA
>sig_8313
GCCAGTGAATTCGAGCTCGAATTCCGGTCT
>sig_8314
GCTTCTTCTCTGCGTCAAATTCTGGATTCT
>sig_8315
TGACACTATAGAATACACGGGAATTCGAGC
>sig_8316
TCGATGTGGCGGTCCGGGTCGAGGGTGTGG
>sig_8317
CTAGAGTCGACTCGCGAGCTAGCCATATGC
>sig_8318
GGGGCGGAATTCCCGGGTTTACCCAAAGAC
>sig_8319
GGCCTCTGGGGCCGAAACTGTTGAAAGTTG
>sig_8320
ATTCGGCTGGCTGGTTTATTGCTGATAAAT
>sig_8321
TCAAAAGAATAGACCGAGTTAGTTGTGAGT
>sig_8322
GTGATAAACTACCGCATTAAAGCTAGATCA
>sig_8323
TACTCGAGGGCCGGCGCGCCGCGGCCGCTA
>sig_8324
ACGCCCCGCCCTGCCACTCATCGCAGTTGA
>sig_8325
AAACTGCCGTACCGATACCACTTTGTACAA
>sig_8326
AGTGAGTCGTATTACAATAGTAAAGGAGAA
>sig_8327
TCCCCGGATCCGTCGACCTGCAGGGGGGGG
>sig_8328
GCGGCCGCCACCGCGGTGGAGCTCTGATAA
>sig_8329
TCATCACCGAAACGCGCGAGGCAGCTGCTC
>sig_8330
TCGTCTTCAAGAATTCCCCTGGCACGACAG
>sig_8331
ATGGACGAGCTGTACAAGGCTGTTATCACA
>sig_8332
GTGTAAACCTTAAACTGTAATGAATTCGAG
>sig_8333
GCTCTGCAGCCCGGGATCCGGTAAGATCCG
>sig_8334
AAGCTGTCAAACATGAGAATTTCTTGAAGA
>sig_8335
GGTAGGGCGCGCCGGGATCCCTAGAGGTAC
>sig_8336
CAGATCCTCTTCTGAGATGATTTTTGTTCT
>sig_8337
TTTCGCGGGATCGAGATCATGTCGACCTGC
>sig_8338
ATTCCCCTGGCACGACAGGTTTCCCGACTG
>sig_8339
ATGAGAGCTCATGTTTGACAGCTTATCATC
>sig_8340
GTTTACCCGAAGTCGGGGCGTGTCTCCGCG
>sig_8341
CATTGGTGCTATAGCGCGGCTGTTCAAGTT
>sig_8342
TGTTCAAACATGAGAGCTTAGTACGTTAGC
>sig_8343
GCCGGGCCATAACTTCGTATAATGTATGCT
>sig_8344
TCACAGGTATTTATTCGCTGTAGTGCCATT
>sig_8345
GATGCATCCGGATCCTCTAGAGTCGACCTG
>sig_8346
GAGGCCTGCGGCCGCAGATCTAGATCCGCG
>sig_8347
AGTGCTTGCGGCAGCGTGAAGCTAGATCCC
>sig_8348
ACTATAGGGAATTTGCGGCCGCTGAATTCG
>sig_8349
CAGCATGCAGGAAGCTTTTTGCAAAAGCCT
>sig_8350
CACCAGTCATGCTAGCCATGCTGTTATCAA
>sig_8351
TGATTATGATCCTCTAGATCAGATCTAAGT
>sig_8352
GATCAGAAAGAAAAGTGCCATACAAGTATT
>sig_8353
GCCACTCCACCGGCGCCTAAGCTTAGAGCT
>sig_8354
CAATACGCAAACCGCCCTCTCCCCGCGCGT
>sig_8355
ACCCCGTAGAGTTATTGGTGCCCTTAAACG
>sig_8356
GGTATCTCGAAGGGGTGGTGGTACGGTCTC
>sig_8357
CCAAGACAATTGCGGATCTATAAATACCCA
>sig_8358
ACTGCGAGCGACATTCAAGAATGTAACACA
>sig_8359
AGTAAGTCTCTCAAGCGGTGGTAGGCGGCC
>sig_8360
CGCTAGTTGATGCTGAGGATATCCCGCAAG
>sig_8361
TGCAGATCTCGAGCTCGGATCCGCGACCCA
>sig_8362
TGAATTAATTCCACAAGCTTCTAGAGATCT
>sig_8363
TAATCGATAATTGAAGACGAAAGGGCCTCG
>sig_8364
CCCGGCCTAATTTCCCCTCGTCAAAAATAA
>sig_8365
CGAATTCCTCGACCTGCAGGCATTGACGAA
>sig_8366
GAGGCCTGACGTCAGAGAGCCTGACGTCAG
>sig_8367
TTCCAGTAAAGGAGAAGAACTTTTCACTGG
>sig_8368
GAAATTCAGCAGGATCACATATGGTGAGCA
>sig_8369
CCACAGTGCGCGGACCGCCACTAGTCATTA
>sig_8370
GAGTCGACTGTTTAAACCTGCAGGCATGCA
>sig_8371
CTCAGAGCCACCACCCTCCTAAGAAGCGTA
>sig_8372
CGAATTCATTAAAGAGGAGAAAGGTACCAT
>sig_8373
GCAGTCTCTCTATCGCTTCTGAACCCGGTG
>sig_8374
TCAGATCCTGCAAGCCTCGTCGTCCTGGCC
>sig_8375
ATACAAAGAATCTCTGAAAATCTCTCAGGC
>sig_8376
ACCATGCTTAATTTCTCCTCTTTAATGAAT
>sig_8377
CCTTGAATGCGGCCGCGGAACCTAGCCGTA
>sig_8378
TATTCGGACACGCGTCCTCGGTACCGGGCC
>sig_8379
TGATTATGATCCTCTAGATCAGATCTAATA
>sig_8380
ACGCAATCGAGAACGTACTGCCTAACCGCG
>sig_8381
TCATCGATAAGCTTGGCTGCAGGTCGACGG
>sig_8382
TGACCATGATTACGCCAAGCTTGCATGCAG
>sig_8383
AAAGATCCTCTAGAGGCCATATAGGCCAAT
>sig_8384
GCCAGATCCGTGATGGTGATGGTGATGCGA
>sig_8385
GACACCCGAAAGATAGATCTTCGACGCGCA
>sig_8386
GTGGCATCAATTCTACTAATAGTAGTAGCA
>sig_8387
TGCACTGAAATCTAGAGTAACGGAATAGCT
>sig_8388
ATGCATTTAAATCCTCCTTATAAAGTTAAT
>sig_8389
GCATAAGGAGGATTAATTAATATGGGGGAC
>sig_8390
GACTAATAACTGATTAGTCATTTTATTACA
>sig_8391
AATTTTCCAATAACCTAGCATTCTACATAG
>sig_8392
GGCTCGAGATAGATCTATCGATTAGTCCAA
>sig_8393
GGTACGCGCTACTCACGCTAGCTTATCGCG
>sig_8394
CAATTGCTTTTACAGATGCGGTTGGCAGAA
>sig_8395
AGGTAATTATAACCCCGGGCCCTATATATG
>sig_8396
TAAAACGACGGCCAGTGAATTCGAATGGCC
>sig_8397
ATTTCGGTGAAATCTATATTGCTTAACATC
>sig_8398
CGGTGCTTGAGGGGTTTTTTGGATCCGGGC
>sig_8399
AGCCGTTGGTCAACTTCTCGCTACCCTGCA
>sig_8400
CGAAAGAATTCGCGCGACCGGATCCGGGCA
>sig_8401
CTCATTTCAGAATCCTGAATGGCGAATGGA
>sig_8402
TCTGGCCGCCTAGGCCGGCCGCGATCGCCG
>sig_8403
TTCAAGCTGGCATGTGAGCAAAAGGCCAGC
>sig_8404
CTGCAGCCCAAGCTTGGCACTGGCCGTCGT
>sig_8405
GCAGCCTGAATGGCGAATGGCGAAATTGTA
>sig_8406
TAGAAAACAATAAACCGAGCTCGTCAATCT
>sig_8407
CTAATGAGTGAGCTAACTCACATTAGTTGC
>sig_8408
ATGGCGGCCTATGCGGCCGCCACCCAGCTT
>sig_8409
TGCTTTCGAGGTGAATTTCGACCTCTAGAC
>sig_8410
TCGTAGTACGGTCGCAAAATTCGCTCCCTC
>sig_8411
AGTCATGTTATTCTCTCTTGTCATTATTGA
>sig_8412
GTGTGCTTGTCACATACTGAACTTGGTTGC
>sig_8413
AAGCATTGGTAATGAGGATCCCCCTCAAGT
>sig_8414
TATTGGTGCCCTTCGAAATGACCGACCAAG
>sig_8415
GGATCCCATAACTTCGTATAGCATACATTA
>sig_8416
TCCTCGCTCACTGACTCGCTGGCCTCGGTC
>sig_8417
GCGACTGCACGAGCTGTTCCAGGTCGTAGG
>sig_8418
GCATGCGAAGACTGGATCCCATAGTTAATT
>sig_8419
GATTACGCCGCGGCCGCAGCTTAAGAAGCT
>sig_8420
TCTAATACTCAAGTACAATTTTAATGGAGT
>sig_8421
TGGTGGCCCTCCTATAGTGAGTCGTATTAT
>sig_8422
CCGGAAAGCTGGCTGGAGCGCAACGCAATT
>sig_8423
GGCGGGCAGAGAGCTCTCCGGCGGCAGCCA
>sig_8424
GTCGACTGCAGGCATGCAAGCTTGGCACTG
>sig_8425
CGACGGCCAGTGAATTCGAGCTCGCCCGGG
>sig_8426
ATGTAGCAACCATGCTGAACATTTTGGCTC
>sig_8427
AGCCAAGCTTGCTCCCGTCGTTTTACAACG
>sig_8428
TGATTTATTGGATGTTAACGCTACTACTAT
>sig_8429
CCGCGCCTGCTGCCGGTCCGCCCCCAGCCC
>sig_8430
AGGAATTCGATAAGCTTCTAGGATCCGAAG
>sig_8431
TAGGCCTTTGAATTCGAAGACTAGCTCAGA
>sig_8432
GCTCTGCGAGGCTGGCCGATAAGCTAATTC
>sig_8433
GCCCAAGCTGGCGGCCGCCGCGGCTCGAGG
>sig_8434
AAAGGGACCCCCGATTTAGAGCTTGACGGG
>sig_8435
AGACAGTCGAAACGCCATGAGCGGCCTCAT
>sig_8436
CCGCTCGGCTTGAACGAATTGTTAGACATT
>sig_8437
CCGGATCTTACCGGATCCCGGGCTGCAGAG
>sig_8438
TTATACTTATATCAACCCTCTCGACGGCAC
>sig_8439
GACCCTGCAGCGACCCGCTTAAAAGCTTGA
>sig_8440
CTACGAGAAGAAAGGTTCCAGATCTCATCA
>sig_8441
GGAGGTGAGCATGATTGAACAAGACGGATT
>sig_8442
TTACGCTGACTTCCCATCTAGAATTATTCC
>sig_8443
ACCCTACATTAACTTCTATCATCGAGCTCC
>sig_8444
CCTACGACATGCCTAACGCAAAAGAAGACG
>sig_8445
ATATACTTAGATTGATTTAAAACTTCATTT
>sig_8446
TCAGAGAAGGGAGCGGCCATGGGAATTCTA
>sig_8447
GCACTTGAACGTGTGGCCTAAGAAACTCAC
>sig_8448
TTGGGTGATGGTTCACGTAGTGCCCCTATT
>sig_8449
ACGATAGGGACCGACGGATCTGCTGGCGAA
>sig_8450
CAAGTTAAGGGATGCAGTTTATCGGGCAGC
>sig_8451
ACCACCTCAGCTTCTCAACGTGTGAAGTGG
>sig_8452
TCCGTCCAACGAGAGAAAACGAGGAACTAA
>sig_8453
TGTGCAGTTCCGATCCGGAACGAATTCTTG
>sig_8454
GTTAGCCTCCCCCATCTCCCGATCCCCACG
>sig_8455
ATCATTGGTGCTATAGCGCGGCTGTTCAAG
>sig_8456
GGCAAATTGGCCCTCGAGGTCCTCTCCAAA
>sig_8457
GGAGGATTATCATATGACCATGATTACTGA
>sig_8458
CTCCGAGGAAGACTTGAACGGTGCTTAGAG
>sig_8459
AAATCAGATAAGCCATCTGTTGCTTCTGAA
>sig_8460
CAGACCCGCGGAGGGCCCCTGGAACAGAAC
>sig_8461
GGGAATCTGGCCGCGGCCGCAAGGCCTGAT
>sig_8462
ATACAGGGGGTGTTATGAGCCATATTCAAC
>sig_8463
GTGCCGGGCAGTGAGGGCGGCGACCTGGTG
>sig_8464
CGCAGATACCAAATACTGTTTTCTAGTGTA
>sig_8465
ATTTAATATTTGGGAAATATGCATTATCGG
>sig_8466
CGAGCTCCTTCGCGAGGTACCGGGCCCAAG
>sig_8467
GCAGCTTGAAGACGAAAGGGCCTCGTGATA
>sig_8468
TTAAAAAGGCCGTAATATCCAGCTAAACGG
>sig_8469
ACCATGATTACGAATTCCCCGGATCTGCAG
>sig_8470
ATTGATCAATCAATCACCGGATCCCCGGGA
>sig_8471
GGGCCGTCGGCGGGGAAGTTGGTGCCGTGC
>sig_8472
CTTTAGCAAATTTTTTTATTAGCTGGTACT
>sig_8473
ACTCATAAGCTTGGATCCCCGGGTACCGAG
>sig_8474
ACTGTGGATGGAGTTAAGTCAGCAGAAAGT
>sig_8475
CTCGGCGGCCGCGATAGCAATTGGTCGACG
>sig_8476
GGCCAATGAGCTGAGGCGGTGTGACGCTTG
>sig_8477
CGACCTGCAGCCAAGCTTTCGCGAGCTCGA
>sig_8478
CAATTCAATTGTGAGCGGATAACAATTGAA
>sig_8479
CCCGAGTTAACCCGAGATGCGCCGCGTGCG
>sig_8480
AACGACGGGATCCCCGGGAATTCTTGAAGA
>sig_8481
ATCGAAGGCCGCGGCCGCTTAATTAAAACC
>sig_8482
TAATATACCATGAATCATAAAGTGCATCAT
>sig_8483
ATGGCGTGCTGCTAGCGCTGGCATTGACCC
>sig_8484
ATCCGCAGTTCAACCTGTTGATAGTACGGG
>sig_8485
AAGCCGTCTGTACGTTCCTTAAGGAATTGA
>sig_8486
GGGCCCGAGCTCGCGGCCGCACAATTCACT
>sig_8487
CTTCCCGGGATCGATTCTAGACTCGAGAGC
>sig_8488
GGAAACGATAGGTTAATTTCTAGATTTACG
>sig_8489
GTATTCCCATTCGATGTACCGTCGGTCGGT
>sig_8490
CGGGATCGCAGGATAGAGAGAATTGAGAGC
>sig_8491
CCAGAAGCGTTAATGGGGTCTGACGCTCAG
>sig_8492
ACAAGAGTCCGGAGCTCGTGGATCCGAATT
>sig_8493
ATTTAGGTAGTGCATTATAGCGGCCGCTTA
>sig_8494
GCGGCCGCGGCGCGCCGGCCCTCGAGTACA
>sig_8495
CATGTGCAGGTGCTGAATTCGAAGGCATTC
>sig_8496
AGGCTTATGTCAATTCGAGCTCGGTACCCC
>sig_8497
AAGTACTCTAGCAATTGTGAGCGGACAACA
>sig_8498
TGCAGCTGGTAAGGATCGCTTGGAAGTTTC
>sig_8499
GTCTGGATCTGATCACTGATATCGCCTAGG
>sig_8500
AGGCTTATGTCAATTCGAGCTCGGTACCCG
>sig_8501
GGTCTGCTGTGAGCAACGGGCAGAAGGACT
>sig_8502
CACCCATATATATGTCCAGACCTCAAGCCT
>sig_8503
CCCTCCAAGCAAGGGTCCTCCTGAAAATGT
>sig_8504
GTGACACTATAGAAGGGTAATACGACTCAC
>sig_8505
CCATCACCATCACGGATCTGGTTCCATGGC
>sig_8506
CGTCAGAGAAGGGAGCGGCCATGGGCCACC
>sig_8507
CCCGGGTTTTTTTATAATTTTTTTAATCTG
>sig_8508
ACGGAGCTCGAATTCGGATCCGACCCATTT
>sig_8509
AGCATGTCCTTGAGCTGCTGTAGCTCTGTG
>sig_8510
GATCCTTTTTTTCTGATCAAAAGTGCTCAT
>sig_8511
ACGACTCACTATAGGGAGCGGCCGCAGATC
>sig_8512
TATGGATCCCCAGCTTGTTGATACACTAAT
>sig_8513
CTTTATCCAATATTCGTTCCTTAATTTCAT
>sig_8514
TCCCCGAATTCGGGCAATAAGGGCTGCACG
>sig_8515
GTTAGGGATAGGCTTACCGAGCTCCCGAAT
>sig_8516
TAAATTCTGGATCCAATTATCTATGTTAAA
>sig_8517
CTCTTTTCATCGATCTTGTACAGCTCGTCC
>sig_8518
GAAAACGGGGCGAAGAAGTTGTCCATATTG
>sig_8519
CTATTTTTTGTGAATCGAATTGATCCTCTA
>sig_8520
AAAAGGATATATGGGGATCATAATAGTACT
>sig_8521
CTTCTGCGGTGAGCCTTGGAGCAGGACTCT
>sig_8522
ATGATTACGCAGATCTGCCCCGGATCCGTC
>sig_8523
ATTAATTCCACAAGCTTCTAGAGATCTTCC
>sig_8524
GAGTCGACCCATGGAGTCTAGAATTCCACC
>sig_8525
GCCACCTGACGTCCGGACCGAACAACTCCG
>sig_8526
CGGGGTTCGAAATCGATGAGCTCGCACGAA
>sig_8527
AGGCGGCCAGAGCAACCTTGATGGCATGGG
>sig_8528
TGTGGGGGCCCGAGCTCGCGGCCGCTGTAT
>sig_8529
GCAGCCAAGCTTCTTGGATGCTGTAGGCAT
>sig_8530
GGATTTAGAAGCACCGTTCGGGCGGCCGCC
>sig_8531
TAGATTCATAAATTTGAAGCTTTAATGCGG
>sig_8532
CTCTTTTTTCCGGTAAGCCTTCGCACATAT
>sig_8533
GACAAGACGCTGGGCGGGGCCGGATCCTCT
>sig_8534
ATAATGTATGCTATACGAAGTTATGCTAGC
>sig_8535
GTACCGAGCTCGAATTCCTCCGCGAGAGCA
>sig_8536
GCGCCTTCGTCACCATCACGTTTAAACAGA
>sig_8537
AAGATCGCGGCCGCCTAAGTCATTTGGTGC
>sig_8538
TAGCCATATGGCTGCCGCGCGGCACCAGGC
>sig_8539
TTCTTCTCCTTTACTCATTTTTTCTTCCTC
>sig_8540
CTGCAGCCAAGCTTGAGTAGGACAAATCCG
>sig_8541
GCTCTATTGGTAGATGGTTACGTTGCAGGT
>sig_8542
ATGACCATGATTACGCCAAGCTAGCTTCCC
>sig_8543
AATTCTGGCAAATATTCTGAAATGAGCTGT
>sig_8544
CAATTCGCCTCTCAGGCGCCGCTGGTGCCG
>sig_8545
CTCTAGAGGATCTATATTACCCTGTTATCC
>sig_8546
CACCAAACGTGCCCGGCTGTGTTGTAACGC
>sig_8547
GGAATATGTGATACAGGATATATTCCGCTT
>sig_8548
GACGAACTGGGTACCGAGCTCGAATTCCCA
>sig_8549
GCAGCAGCATGCAGGAAGCTTTTTGCAAAA
>sig_8550
TCACTGGCAAGCTTCAGGGTTTATTTTGAA
>sig_8551
CACCATCACCATCACGGATCCGGTGGTACC
>sig_8552
TATCGATAAGCTTGCATGCCTGCAGGTCTG
>sig_8553
CGACGGCCAGTGCGGCCGCGAATTCGAGCT
>sig_8554
GGTGCAGAGCCATAAGGGATCCCCCTCAAG
>sig_8555
ATCACCATGGTGCTGGTGGCTGTTGTCCTG
>sig_8556
AGTTTGAAGTTGATTTTGCAACTAAAAAAA
>sig_8557
GATGGAGCCGGGTGCAGAGCCATAAGGGAT
>sig_8558
TCAATTTCACACAGGAAACAGACCATGGAA
>sig_8559
ATGGCCAAGACAATTGCGGATTTGATGGCC
>sig_8560
CTGCTGTTGGCGGCCGCCCTGGCCCCGACT
>sig_8561
GTTGGTAAAAAGCTTGGCATTCCGGTACTG
>sig_8562
GATTGAGGTAGATGGTGGAGTTACTCCAGC
>sig_8563
AGCGGGAAGCTAGCTTGGCGTAATCATGGT
>sig_8564
CATCACGGCGAATTCAAGATCTCACATCCC
>sig_8565
GCGGATAACAATTGAATTAGCTTTAATGCG
>sig_8566
CCTCGCCCTTGCTCACCATGCTGTTATCAA
>sig_8567
CACTATTCACAGATGTCTGCCTGTTCATCC
>sig_8568
CGACGGGGATCCGGCTGCTAACAAAGCCCG
>sig_8569
AGGGCTCTAAACTCTGTATAAAAAGTTTCC
>sig_8570
AGTTTAAGCCGAATTGATCCCCGGGTACCG
>sig_8571
AAGCCGCCGACCTGGGTATTTACAGGTCCT
>sig_8572
TCATCACCGAAACGCGCGAGGCAGCTGTTT
>sig_8573
ATCGAGATCTCCTACGCCGGACGCATCGTG
>sig_8574
TCCACGTGGGAATGGTACCATGAGCTCCAA
>sig_8575
ATCCCCGGGTACCGAGCTCATGTTTGACAG
>sig_8576
GAGGATATCACCGGTAGGGATCCTCTAGAG
>sig_8577
CAATATTTTTTTTAGTTTTTCATGAACTCG
>sig_8578
CTCTAGAGTCGACCGGCATGCAAGCTTGAG
>sig_8579
GCAAATGGGTCGGGATTCAAGCTTGGTACC
>sig_8580
CCAATAACCTAGTATAGGGGACATGCTGTT
>sig_8581
AGTTCTTGCAAGCAGAATTCTGCTCGTTCT
>sig_8582
TACCTTCAAGCTCGCCCTTGGATTTTTGAC
>sig_8583
GCGTTGGCCGATTCATTAATGCAGAAATCA
>sig_8584
CTCAAGGCTGAGTTTCAGACCAACAGGTAC
>sig_8585
TCGAATGGCACGAAGGTTCCATGGGGAAAA
>sig_8586
GAATTCGGCACTGGCCGTCGTTTTACAACG
>sig_8587
TAGGGGAATTGTTATCCGCTCACAATTCCC
>sig_8588
CTGATGAGGGCCCAAATGTAATCACCTGGC
>sig_8589
GGCATCAGGAGTTCATCCATGTAAACACTA
>sig_8590
GGCTTTTCTTGTATTATTTTGAGTTTCCTT
>sig_8591
GTCTTCGAGCTCTGGGCCTGCATGTCCATC
>sig_8592
TAAAATCGATAAGTTTAAACAGATCCAGGT
>sig_8593
ATTGCTAGCAATTCCCATCTTGTTCAATTG
>sig_8594
CTAGAGTCGACTCGCGAGCTAGCCATGGTC
>sig_8595
CGTGTGCCTATTTTTTGTGAATCGCTAAGA
>sig_8596
CATGATTACGCCAAGCTTAAGACGTCGTGC
>sig_8597
GCATAAGCTCACCCGTGAAGACCGCAGCGA
>sig_8598
GTGGTAGCCGCCGTCGCGCAGGCTGAAGGT
>sig_8599
GGTACCCCCCGAATTCGTAATCATGGTCAT
>sig_8600
CATCCAGGTTATTTCGGTAAGGNTTGGTAT
>sig_8601
CTTTGTACAAGAAAGCTGGGTACGCCCCGC
>sig_8602
TTTGTCTGTTAAAGATAAGCATTTTTGCTG
>sig_8603
ATAACTAGTGTTTTCTAAAATCTGATTACC
>sig_8604
ACGACTCACTATAGGCCTTGACTAGAGGGT
>sig_8605
CGCCTAAGCGAGACGAAATACGCGATCGCT
>sig_8606
AAAAATAAAAAAGGGGACCTCTAGGGTCCC
>sig_8607
TAGCTGTTAATTAAGGGGTCGCGGATTGGT
>sig_8608
TAATGAGTTCAGGACAGACAGTGGCTACGG
>sig_8609
GGAAGCGAGGGTAAAATTCGTATGATCAAT
>sig_8610
ATGGTGATGGTGGTGCTCGAGTTTTTCGAA
>sig_8611
TGATCTGGGGCCTCGGTACACATGCTTTAC
>sig_8612
TTCTATAGTGTCACCTAAATTAATTTCGCG
>sig_8613
TCATTAAGCGGGCTAATTCGAGCTCGCCCG
>sig_8614
GGCACGTACTCGGATGGAAGCCGGTCTTGT
>sig_8615
TGCAATTAACTTTATAAGGAGGAAAAAAAT
>sig_8616
CGCGAGCGGCCGCGCGGGTACCGAGCTCGA
>sig_8617
CTAAATACATTCAAATATGCGCCTGATGCG
>sig_8618
TTCGCGGTATGGCATGATAGCGCCCGAAAG
>sig_8619
TTCGGCTTTTCATGTGCAGCTCCATCAGCA
>sig_8620
TATGATCATTCTGACAGTAATAAACTGCCA
>sig_8621
GGGTACCCAAGCTTGCGGCCGCCGGATCCG
>sig_8622
AAACTTAAGCTTGGTACCGAGCTCGGATCA
>sig_8623
AGCAGGCCGCTCACCATGGTGGCGACCGGT
>sig_8624
TCCCGTGTTCAACTTGATATTAATACAACT
>sig_8625
GGTACTACTGCCACTACTAATATATGCGAC
>sig_8626
TCCTAGAATCGATCCTAGACCCGGGGGGGT
>sig_8627
CCCTAGAATCGATCCTAGAGAATTCCTAGA
>sig_8628
GCGCGAGGCAGCTGATTTCACTTTTTGCAT
>sig_8629
GGCCGAAGCGCCCAATACGCAAACCGCCTC
>sig_8630
TTACGCATAAATAACCTCCTTACAATTCCA
>sig_8631
ATTCTCTACACGTCTGATGAAGCAATTCTC
>sig_8632
ATGTTCAAGCAACAAGTCCACGGATCCTGA
>sig_8633
CCAACACCGGACAAAAAGGATCAATTCACT
>sig_8634
TAAGGCGTTTACGCCGCGTCCGGCAAATAG
>sig_8635
TTTAAGGTACATTTTTATGCGAATTAATTC
>sig_8636
CGCGTCCTTCATGTGTCGCGCAGATCTGCG
>sig_8637
CTAAGAATTCTCATGTTTGACAGCTTATCA
>sig_8638
TCCCGCGTAGCGGTTTCCGACATCGGAGAC
>sig_8639
GTTTTTGGCGTCTTCCATGCTGTTATCAAC
>sig_8640
CGCTTAAAAGCTTGATTCTTCTGACACAAC
>sig_8641
ATAGGTCAAAAGTGTAAAATAGACTTAAAA
>sig_8642
ATTACGGTTGGATCCAGTTGCTCAAAAAAA
>sig_8643
AGCGGCCCCTATAACTCTCTACGGCTAACC
>sig_8644
ATCTGTATAGTTCATCCATGCCATGTGTAA
>sig_8645
TCCCAAACTGTAGCACTAACCCCCTACTCT
>sig_8646
GCGCCTAAGCTTAGAGCTCGAATTTCCCCG
>sig_8647
GGATCCATGGTTTATTCCTCCTTATTTAAT
>sig_8648
CTGGTACCGAGCTCGAATTCCCGGGATCCG
>sig_8649
TTACTCGAGAGCTCGGTACCCGGGGATCCC
>sig_8650
ACAGCATGGTGAGCAAGGGCGAGGAGCTGT
>sig_8651
AACGGATAACTATGATCATTCTGACAGTAA
>sig_8652
TCATACCAGGATACACTCCGCTAGCGCTGA
>sig_8653
AACCGCATCACTATGGTAATAGCGATGACT
>sig_8654
CGAAGCGGCGCATGAGATTATCAAAAAGGA
>sig_8655
TGTCCGGTGCCCTGAATGAACTCCAGGACG
>sig_8656
CTCGCGGTCCCCCATTAATTAATCCTCCTT
>sig_8657
GTCTGGAATTCCATTCGCCATTCAGGCTGC
>sig_8658
GAGGAAGACTTGAACGGTAGCGCTTAGAGC
>sig_8659
ACTATAGGGAGACCGGAATTCGAGCTCGCC
>sig_8660
CCGAACAGGCTTATGTCAATTCGCGCCGCT
>sig_8661
TGACCATGATTACGCCAAGCTTGCATGTTA
>sig_8662
ACTTGGCTGTCCCAGACTGCAGGAAGCCCA
>sig_8663
GTACTTTAATCAAAAGCACTACTAAACATA
>sig_8664
TTCAAGAATTCCCGGGGATCCCGTCGTTTT
>sig_8665
GGGTGGCTCTAGCTAGAGGATCCCCGGGTA
>sig_8666
TTATTTCCATAACTTTAGGGTTAAAAGGAT
>sig_8667
CGCATGCTAGAACGTTAGCCGGCTACGTAT
>sig_8668
TCTTTATGTTTTTGGCGTCTTCCATGCTGT
>sig_8669
AGTGAATGGGGGTAAATGGCACTACAGCAC
>sig_8670
CCTCGAGGTCGACGGTATCGATGCATAATG
>sig_8671
CATGCAAGCTTGGAGGTGCACACCAATGTG
>sig_8672
TCACTGATCCGCGCGTCGAATTAGCTTGCG
>sig_8673
CTTATCGATGATAAGCTGTCAAACATGGCC
>sig_8674
GAAAATACAGGTTTTCGGTCGTATCGATTT
>sig_8675
AAAAGCAGGCTCCGCGGCCGCCCCCTTCAC
>sig_8676
CTCGGTACCCGACACCATAGAATGGCGCAA
>sig_8677
TCATGTCTGGATCGACAAAGTCAAAGCGGC
>sig_8678
ATCTAGAGGATCCATGGTGAGCAAGGGCGA
>sig_8679
GCCATAACCTCACCGAATTTAATGTGAGTT
>sig_8680
TCCGACATCACAACGGTTCTGGCAAATATT
>sig_8681
GGATCCTAGAGGGAAACCGTTGTGGTCTCC
>sig_8682
TCGACTCTAGAGGCCTATAGTGAGTCGTAT
>sig_8683
GCAGCCCTTATTGCCCGAATTAATTCCCCG
>sig_8684
GGGACACACGTCGTTGCACGGGAACTCGGC
>sig_8685
AATTCCCATGGTATATCTCCTTCTTAAAGT
>sig_8686
GCGTGAAGCTAGCGGAATTCGAGCTCGGTA
>sig_8687
GCCTACCACCGCTTGAGAGACTTACTCTTG
>sig_8688
CAGGAAATCGTGTCAGGCGATCTCTTTGTG
>sig_8689
GAAGGCAAGAACCCGAACGTGCTGACGGTT
>sig_8690
TTGAAATGGTTTATCTGTTACCCCGTAGGA
>sig_8691
TCGAGACCGTGACCTACATCGTCGACCAAT
>sig_8692
GCCCTGCACGGTCGGCGTCGAGCACCACCA
>sig_8693
AGTTTGCGCTGCAGGGGGGGGGGGGCGCTG
>sig_8694
GGAATACCTGTCCGCCTTTCTCCCTTCGGA
>sig_8695
ATATCAGATCTCCTTTTGCGGCCGCACCGG
>sig_8696
TCAACAAGCTGGGGATCCATATGACGTCGA
>sig_8697
TGATGATCCTTATCGTCATCGTCGTACAGA
>sig_8698
CTTTCCCGGGCTTGAAGACGAAAGGGCCTC
>sig_8699
AAGCTTCCTCGAGAGGTACCGCATGCTCTA
>sig_8700
GGGAGCGCTCGCAGCCCGCCCCTCGTCACG
>sig_8701
TTACTCCCCATCCCCGAATTCGGGCAATAA
>sig_8702
GATAAGAACCTCAGATCCTTCCGTATTTAG
>sig_8703
CGTCGTTTAGAGCAGCAGCCGAATTCCCGG
>sig_8704
CACCCTTTCGTCTTCAAGAATAAAAGGATC
>sig_8705
CCGAGCTCAGATCTCCTCAATCGCTTCTAG
>sig_8706
GCAAGCTTTCGCGAGCTCGAGATCTAGATA
>sig_8707
TTGTTAGCAGCCGGATCCTCGAGCATATGA
>sig_8708
AACGACGGCCAGTGAATTCGAGCTCAGGCG
>sig_8709
TTGTTAGCAGCCGGATCCTCGAGCATATGC
>sig_8710
TTGTTAGCAGCCGGATCCTCGAGCATATGG
>sig_8711
TTTTGTTCCCTTTAGTGAGGGTTAATTCCG
>sig_8712
TCTTAAGGTAGCCAAAGTACTAGGCCTAAC
>sig_8713
ACAAAGTGGTTGATAACAGCATGAGTAAAG
>sig_8714
AAGCCGCTTTTATCGGGTACCGCGAGCTCA
>sig_8715
TGGCGTGCTGCTAGCGCTAACCGTTTTTAT
>sig_8716
GCAAGCTAATTCGGTCGAAAAAAGAAAAGG
>sig_8717
AAGCAGCGTGGCGGTTCTCGTGCGTCACCG
>sig_8718
ACGGGGGACTCTAGAGGATCCCCGGGTACC
>sig_8719
CTCGTTTAGTGAACCGTCAGATCACTAGAA
>sig_8720
TAAAGGGAACAAAAGCTGGCCACTGTTTAA
>sig_8721
ATCTGATCGAAGGTCGTGGGATCCCCAGGA
>sig_8722
CTGATCCGCGCGTCGAATTCGCGTCAGCTT
>sig_8723
TATATACCCTCTAGAGTCTCCGCTCTGACG
>sig_8724
GGGAATTCGAGCTTATGCGGTGTGAAATAC
>sig_8725
TGTCCCCCCCCCCCCCTGCAGGTCGACGGA
>sig_8726
TTGCTCTTGCCCGGCGTCTATTAATATCAA
>sig_8727
GCTCACTCAAAGCATAATCACCTATGAAGC
>sig_8728
CATGCTGTTATCACAAGTTTGTACAAAAAA
>sig_8729
GAGCTCTCTAGAGCATGCGGTACCTCTCGA
>sig_8730
ATTTCGACCTCGATGCCCTCCGACTCGTCG
>sig_8731
AGGTCGACTCTAGAGGATCCCTAATCAAAA
>sig_8732
CGAGATCGATCCTCTACGCCGGACGCATCG
>sig_8733
GCAAATGGGTCGGGATCCGGCTGCTAACAA
>sig_8734
GTAACGTAACGTAAAATTTGTTTGATTTGT
>sig_8735
GATCCAGATCTGGATCTCGAGGAGCTTGGC
>sig_8736
ATCGCATGCGGTACCTCTAGACGCGTGAGA
>sig_8737
ATCCGTCGACCTGCAGCAATTCGTAATCAT
>sig_8738
ATTCAAGATCTCACATCCCTACAGTCCCCT
>sig_8739
AGCTTGCATCCCTGCAGGTCGACTCTAGAG
>sig_8740
AGTAGTCCCTATTTTAAACATTTCGTTCCT
>sig_8741
TAGATCCTTTGGGGTTAAGCCGAATTCGAG
>sig_8742
AAACTGTCCGAGGTTATGTTTGCACCTTTC
>sig_8743
TTTAACTGTGATAAACTACCGCATTAATGA
>sig_8744
AGTTCTGCGTAGACAGCCACACTGCCATCT
>sig_8745
ACGGTCACACTGCTTCCAACAGGGACACCA
>sig_8746
ATGCTATACGAAGTTATTAGGTCTAGAAAG
>sig_8747
TATCATTGCCATTTCCCAACGCGTCGCCAC
>sig_8748
TCATGTCTGGATCCAATTCTAGAGTCGCGG
>sig_8749
CTCAATACGCAAACCGCCTCTCCCCGCGCG
>sig_8750
TACCGAGGACGCGTCAGCTTGATCAAGGGT
>sig_8751
GAGACCACAACGGTTTCCCTCTAGGATCCG
>sig_8752
CCGCCACCGGGTACCGAGCTCGAATTCACT
>sig_8753
TGCCACCTGACGTCGAATGAGGCCTCTAAA
>sig_8754
TAGCGGAGTGTATATACTGGCTTAACTATG
>sig_8755
GGGAAGGGCGATCGGTACGGGCCTCTTCGC
>sig_8756
CCCTCTAGACAGGAATTCGAGCTCAGCTTG
>sig_8757
AGTTGCGCAGCCTGAATGGCGCCTAGTTAA
>sig_8758
GAGCTCATGGTACCATTCCCACGTGGATAC
>sig_8759
CGATCCTCTAGAGGTACCAAATTCCGTTTT
>sig_8760
CAAGCGAGCTCGGTACCCCGGTCGCCACCA
>sig_8761
GTGATGGTGTGCGATATCCCCCAGAGCGGC
>sig_8762
CGCCTTAATTAACCCGGGGATCCCCATGGT
>sig_8763
GACGTGGCGATTCCTCGAGATCTGCACTCA
>sig_8764
AGCCACCCGCAGTTCGAAAAATAACACTAA
>sig_8765
GCGGCCGCAAGCTTTTTGCAAAAGCCTAGG
>sig_8766
GCCACGTCGGCCGAGTGAGAATAGAAAGGA
>sig_8767
GGTTTAGGAATTCCTATTCGCGAAAATGGA
>sig_8768
AGGCAATTTTAACTTTACTAAGGAGAATTC
>sig_8769
GCCGGATCCGTCGACGCAAAAGAGCTGATC
>sig_8770
AGTTCTAGCTAGTTCTAGAGCGGCCTATCG
>sig_8771
ATTGATTGATCAATCAATCAGCAAGCTTAT
>sig_8772
TTTGATCCGGTTCTTGAACAGGATCTATTT
>sig_8773
TTTGATAATCTCATGACCAAAATCCCTACT
>sig_8774
CGTCAACTTGATATTAATAACACGGGATAA
>sig_8775
GATAATCTAGAACTATAGCTAGCACCATGG
>sig_8776
TGTTTGACAGCTTATCATCGGCGGTAGTTT
>sig_8777
CATTCGACGCCAAGGGATGAGGGGTCTGAC
>sig_8778
TAAGAAGGAGATATAACCATGGCTAGCTCG
>sig_8779
AAGGGATTTTGGTCATGAGGATCCGGGCCC
>sig_8780
CCCGGGTACCGAGCTCGTAATTAGCTGAGA
>sig_8781
TCTCTCATCCGCCAAAACAGCCAAGCTTCC
>sig_8782
GATCCATATATAGGGCCCGGGGTTATAATT
>sig_8783
ATGATGATGAGAACCAGACATATGTATATC
>sig_8784
ACCACCACCAGACAGATCCACGCGGAACCA
>sig_8785
ACAGAACTTCCAGATCCGATTTTGGAGGAT
>sig_8786
TGACGAATTATTCTGAAATGAGCTGTTGAC
>sig_8787
ACCATGGAATTCGAAGCTTGATCCGACCCA
>sig_8788
AAGCTGTCAAACATGAGAATTAATGGCAAC
>sig_8789
CGCGGAGCTCACTCAAAGGCGGTAATACGG
>sig_8790
ACCGTATTCATTTTCTAGAAAAAAATTTAG
>sig_8791
GAAGATCCACCTAGTCTAGAGTCCGCAAAA
>sig_8792
CTGCCACCGCTGAGCAACTGCTGGTTCCGC
>sig_8793
CGTTGTAAAACGACGGCCAGTATGAGCTCG
>sig_8794
TCGAGCTCTAAGCACCGTTCAAGTCTTCCT
>sig_8795
CGCGGCCGCACCCCATATCAATTTACAATA
>sig_8796
AGAACGGCACCACCAGCGGAATCGCGAACA
>sig_8797
TCTCGAAGCTTGCATGCCTGCAGGTCGACT
>sig_8798
GGAATTCAGGAGCCCTTCACCAAGGGCGAG
>sig_8799
ACGCGTACTAGTAGAGATCTCCATGGGCGG
>sig_8800
TGATCCGCCTGCAATCGAGGGTAGGGTCGC
>sig_8801
CACGCGAGGCACCGGCCATTCTTCCTCTCG
>sig_8802
GCGAACTAGTAGCTCTTCTGTTCTGTACAA
>sig_8803
AGCTCGCATGCGGATCCCATGGTGATGGTG
>sig_8804
CTACATAAATTACACAATTTAAACAGATCT
>sig_8805
TATTTACTTATATCTTTAAACAGATTCCAA
>sig_8806
TATCCTTGGTCCCGGGTCAGAAATAGTTTC
>sig_8807
CCATCAACGCCGTCGAGGGGCGCGGCCGGA
>sig_8808
ATCAAGATGTTTCATATTTGCCTCCTTAAC
>sig_8809
GAGCCGGCGGAACCGGCGGAGCCGGAGTCT
>sig_8810
CATGCTAGCCATATGAACAGATGCACGACG
>sig_8811
AACGCAGGAAAGAACGATGATAAGCTGTCA
>sig_8812
CCAACCAGCGGCACCAGCGGCGCGAATTGA
>sig_8813
CGGGCTTTGTTAGCAGCGGATCGAGATCTC
>sig_8814
TCTTAAAAATTAAGCCCTGAAGAAGGGCTT
>sig_8815
CACGGGGCGAAGGCAGCGCGCACGACTCCC
>sig_8816
GTACCGAGCTCGAATTCTGCACAGCGGCCG
>sig_8817
GCCGGCGGAACCGGCGGAGCCGGAAGCTTG
>sig_8818
TTTCACTAGGGTGACGATATCCTGACGTTC
>sig_8819
CCCCGGGAATTCGGCACTGGCCGTCGTTTT
>sig_8820
ACGGGGGACTCTAGAGGATCCCCGGGTGGT
>sig_8821
TTATACGAAGTTATCTGGAATTCGGCCGTC
>sig_8822
CCAGGCTTTACACTTTATGCTTCCGACCTG
>sig_8823
GCCCATGGATAACTTCGTATACGATACATT
>sig_8824
ATTTCTAGGCACCAATAACTGCCTTAAAAA
>sig_8825
ATGGCAAGTGTTGTTGGTTGGGGGCCCCAC
>sig_8826
CAATTCCCCTCTAGGATCCGAATTCGAGCT
>sig_8827
GAGACGGCCGGCTGGGCCACGTGAATTCAG
>sig_8828
TCGAGAGCTCTCGAGTCTAGAATCGATAAG
>sig_8829
GGTATTCGGAATCTTGCACGCCCGCCGGCG
>sig_8830
TTTTGCTCACATGTCCTGCAGGCAGCTGCG
>sig_8831
GCTTCCGGCAACAATTAATAGACTGGATGG
>sig_8832
TTCAAGAATTAATTCCCGGGGATCCGTCGA
>sig_8833
TAGAGCGGCCGGCCGCCTACTACTACTAAT
>sig_8834
TCGAGAGCTCTCGAGTCTAGAATCGATACG
>sig_8835
ATGGGATCCGCATGCGAGCTCGGTACCCCG
>sig_8836
GAGACGGCCGGCTGGGCCACGTGAATTCAT
>sig_8837
GATTTTTTCACTATCATTTAAAGAATTCGT
>sig_8838
TCTTCTAATACCTGGAATGCTGTTTTCCCC
>sig_8839
CTTAATTAATTGGCCGGCCAATTCCCAATT
>sig_8840
TTACCATGGGGGATCCGGTGATTGATTGAT
>sig_8841
TAGATTTCATACACGGTGCCTGAGCGTTAG
>sig_8842
TGCAGCCCGGGGGATCCACTAGTTTTTACA
>sig_8843
TCTCGTCGCTCTCCATGGTGGCGTCTAGCG
>sig_8844
CCTGAAAATCTCGTCGAAGCTTGGCTGCAG
>sig_8845
CCCGGCTTCATCCGGATTGACTCTAGAGGA
>sig_8846
ATTGATCCCTTCACCAAGATGATAGATCCC
>sig_8847
GTTGGAATTCTAGAGTCGCGGCCGCTACAG
>sig_8848
GTCTAGGAATTCTCTAGCCGCGGTCTAGGA
>sig_8849
GATCGCAAGCTTGGCTGCAGGTCGACGGAT
>sig_8850
TTGCTGGCGACCACTACACGAAATTCACAT
>sig_8851
GAGGAGCAGGACTGAGAATTCCCGGGGATC
>sig_8852
GGCGAATTGGGCCCGTGGCCAAATCAGATG
>sig_8853
TGCGATAAACTAGGTTTCACGCGAGGCTAG
>sig_8854
GAAATTCGAGCTCTAAGCACCCATTTGCTG
>sig_8855
GCATTCGTAGAATTCACAATTCGATTATAT
>sig_8856
CAACATCAGCACCAAGCGATCGCCATGGAA
>sig_8857
CAGATCTTTAAATCTAGAGCTTATCGATGT
>sig_8858
ACCTACTGGGCCCGGATCCTCACATTGATC
>sig_8859
CTGATACCGGGTAGAAAGCCAGTCCGCAGA
>sig_8860
TTTAGCTGGATATTACGGCCTTTTTAAAGA
>sig_8861
AGCAGTCATTTTTTCTGAGCTCGGTACCCG
>sig_8862
TAACCGGATCCCCGATCCGTGGACTTGTCA
>sig_8863
GCTGTGGAGTAGATCCACTTGCCGGGTGAC
>sig_8864
ACCCATTCGAAGGTAAGCCTATCCCTAACC
>sig_8865
GCTGGCCTCGGTCGTTCGGCTGCGGCGAGC
>sig_8866
GCTTGCGGCCGCCCAGCTTGGCACTGGCCG
>sig_8867
TTGAGCGCTGAGGTCTGCCTCGTGAAGAAG
>sig_8868
GTGGTTGATAACAGCATGTTACGTCCTGTA
>sig_8869
GGATCCCAAGCTTGGGATCTGCAGCAATTC
>sig_8870
CGTCAGCACGTTCGGGTTCTTGCCTTCTGT
>sig_8871
CGGTGGTCTTCTCGTCACTAGTTTCGCCAT
>sig_8872
ATACACTGGCCGTCGTTTTACAACGTCGTG
>sig_8873
TCAGGCCTCCCGGGGAATTCACTAGTCATA
>sig_8874
AAGCTAGCTTGGATCCGCGTCATCCAGAAT
>sig_8875
TCGATGAGTTTTTCTAAGAATTCTCATGTT
>sig_8876
TCGATATGATGATGATGATGATGCACTTTA
>sig_8877
ATCGTCGTCATCCTTGTAATCAGATCCGTA
>sig_8878
GGGCGGCGACCTGGTGGGCGATGGCCGGTG
>sig_8879
TCGATATGATGATGATGATGATGCACTTTG
>sig_8880
GGGGCGGAATTCTCTCTAGCTAGACTAGTC
>sig_8881
TGTGTATGATACATAAGGTTATGTTTTAAT
>sig_8882
CGGATGCATCATGGAATTCACTGGCCGTCG
>sig_8883
ATCAATTCCGTGATAGGTGGGCTGCCCTTC
>sig_8884
GCTGCAGAATTCGTTAACGAATTCGTAATC
>sig_8885
CTTGCCGGTGCACTTGAAGTAGTGGCCGTT
>sig_8886
GTAAAGCATGTGTACCGAGGCCCCAGATCA
>sig_8887
AGGATCGGAGATCTCAGTGGTGGTGGTGGT
>sig_8888
GCCGCCCAGCTTTATGCTTGTAAACCGTTT
>sig_8889
TTACCTTCAAGCTCGCCCTTAAGGGCGAGC
>sig_8890
CTTTACAAAAATCAGATAACGAAAAAAACG
>sig_8891
CAGTCATGCTAGCCATATGGCTGCCGCGCG
>sig_8892
CGGGCTTTGTTAGCAGCCGGATCCCGACCC
>sig_8893
GGATCCTCTAGAGTCGACCAACGTCAACAA
>sig_8894
CTCGACCTGCAGCCCAAGCTTTTTGCAAAA
>sig_8895
AAACATGAGAATTAGCTGTCAAACATGAGA
>sig_8896
ACCACGATGCCTACAGCAATGGCAACAACG
>sig_8897
TCGAGGGTAGGGTCGGACCATGGAATTCGG
>sig_8898
GTAGATGCCGACCGGAGTCCGCAAAAATCA
>sig_8899
AGAAGCTATTCGCCATTCAGGCTGCGCAAC
>sig_8900
GCTAGAGAATTCCTAGAATCGATCCTAGAA
>sig_8901
GAGCGAGGAAGCGGAAGAGCATCCCGCAAG
>sig_8902
AACGACGGCCAGTGAATTCGAGCTCCAACG
>sig_8903
CTGCAGGTCGACGGATCCGGGGAATTCCCC
>sig_8904
ATCCTGGAAAACGGGAAAGGTTCCCTTCAG
>sig_8905
GGCCCTCATTAGAAAAACTCATCGAGCATC
>sig_8906
GGTGCATATGGCCAGAACCAGAACCGGCCA
>sig_8907
CTGCAGGTCGACGGATCCGGGGAATTCCCG
>sig_8908
TCCATGGACCCGCGTCCCTCAATACCGGAG
>sig_8909
CAATGTGTAGATGCGCGGCCGCGACTCTAG
>sig_8910
TAATTTAAAAGGATCTGCGTAATCTGCTGC
>sig_8911
CTTCGGCTTATGCCGACACCCTTGCGATGT
>sig_8912
TCGAGGCTCAGAAAATCGAATGGCACGAAA
>sig_8913
GATCCCCGGGGATCTCTCACCTACCAAACA
>sig_8914
TGATTTCTCGATTAAGCTGGCGCGAGGACC
>sig_8915
CGACGGCCAGTAAGCTTAGCGTACGATTTT
>sig_8916
CTTTGTTTATTTTTCTAAATACATTCAAAT
>sig_8917
TCCACGGTGTGCGTCCATGGGCAAATGGGA
>sig_8918
AAACGACGGCCAGTGCCAAGCTAGCTTGGC
>sig_8919
TCGGATCAATTCATCGATGCTGATAGAAAC
>sig_8920
CATGGTCGCGACCCTACCCTCGATTGCAGG
>sig_8921
AGCTCCGGGCTTCTCCTCAATTTCCGCTCA
>sig_8922
CCGCCTGATGAATGCTCATCCGGCCGGAAT
>sig_8923
GTCCGGGACGTCATACGGATAGCCCGCATA
>sig_8924
CTGTAACTGTACTTTCAGATCTCGAGCTCG
>sig_8925
TGCCTGCTCTTGTACAGGAACAGGTGGTGG
>sig_8926
TTTAATACGACTCACTATAGGGCGCCAAGC
>sig_8927
TTCGTCTTCAAGTGTCTGTAAGCGGATGCC
>sig_8928
TTGTAACGCGTTAATTTAAATAAACAATGG
>sig_8929
ATTTAGTTTTTAGATTTTGGAAGTGAATTT
>sig_8930
TGCGAAGCAAAGTCTAGTGAGTAAAGCTTA
>sig_8931
TAATGTCAGTTGAATTTTACAACTCTAACA
>sig_8932
TGAGTTTTTCTAAGAATTCTCATGTTTGAC
>sig_8933
AGGATCCGGTGATTGATTGAGCAAGCTTAT
>sig_8934
GACATCACCATGGTCCGTCCTGTAGAAACC
>sig_8935
AGGGCGAATTGGCCAAGTCGGCCGAGCTCG
>sig_8936
AAAAAGGATCTTCACCTAGATCCTTTTCCC
>sig_8937
TTTACCGATAAGCTCTAGAGTCGATTCACA
>sig_8938
ATTTTAGCTTCCTTAGCTCCTGATGTTTGA
>sig_8939
CAATGAATTCTAACATCCAATAAATCATAC
>sig_8940
TGACCCGGGCGATAAGCTTCGGGCCGCGTT
>sig_8941
ATGAATTCCCCGGGTACGGCCGGTGCCGAT
>sig_8942
CGAGATCGGCTTCCCGGCGACGCGTCAATT
>sig_8943
ATTGATGAGCAATTATTTTTTATAATGCCA
>sig_8944
TCACTACTTTTACGTATGGTGTTCAATGCT
>sig_8945
ATGTGACATCTGAGGACCTCGGGTAAGGGC
>sig_8946
CGGACTCTAGAGGATCCGGTACTCGAGGAA
>sig_8947
GCTACCTCGTATCTTCCCTGCGATGCATAC
>sig_8948
AGAGTCGACCTGCAGAAGCTTGCCTCGAGC
>sig_8949
TCGATAAGCTTATCGACCTGCAGCAATTCA
>sig_8950
CCTCCTTAGTGTGTGAAATTGTTATCCGCT
>sig_8951
AGTAGTAGTAGTACATTAATGCAGCTGGCA
>sig_8952
TCTTCGCCCACCCCAAAAGGATCTAGGTGA
>sig_8953
TGACAAGGTACCGGAATTCGGATCCTCTAG
>sig_8954
CTTATGTCAATTCGGTTGAATACTCATACT
>sig_8955
GATGCGGTTGGCAGAAGCTATGAAACGATA
>sig_8956
CTGCAGGGGCCCTCGAATCCTGCAGAGAAG
>sig_8957
GCATTACGCTGACTTCCCATCTAGAATTAT
>sig_8958
TCTGCAGAATTCGGCTCAACAACTTCGTAT
>sig_8959
CATCGTCGTCCTTGTAGTCCATGGCGTTGA
>sig_8960
AATTCGCTAGCAGGGTACCCAACGCGTAAG
>sig_8961
GCTGCAGATCTGATCCTTTCCTGGGACCCG
>sig_8962
AGTTGTATTAATATCAAGTTGGGGGATCGC
>sig_8963
TTAGCCGCTCCGCCGTCTGGCGCAGGCGCC
>sig_8964
GTAAGATGCTTTTCTGTGACTGGTGAATAT
>sig_8965
CGGACAATGAATTAATTCTTGAAGACGAAA
>sig_8966
CCATGATTACGAATTCCCCGGATCCGTCAA
>sig_8967
TCTCATCGTGAGCTAGCGGATCTCGACCAA
>sig_8968
TGTGATACGAAACGAAGCATTGGGATCCCC
>sig_8969
GCGGCCGCTACGTAGAATTCCCATATGCGC
>sig_8970
CGTCGACCAATTGCTATCGCGGCCGCCGAG
>sig_8971
GAGGATCCCCGGGTACCGAGCTCAGAAAAA
>sig_8972
TGACCATGATTACGAATTGGCCTTCAAGGC
>sig_8973
GCCGCTTTGGTCCCGGATCCTCTACGCCGG
>sig_8974
ACATATGGGTACCTCGGATCCGAATTCGAG
>sig_8975
TTAAAGATCTGATCAGCTCCCCGTTTTTCA
>sig_8976
AATCTGCTCAAGCATGAGGCCAACGCGCTT
>sig_8977
AGGTTAATATTATGCACCATCACCATCACC
>sig_8978
ATTGGTTATATTGAAAAAGGAAGAGTATGA
>sig_8979
TTTATTTGGATCCCCTCGAGTTCATGAAAA
>sig_8980
GATTCGAGGTGATGGTGATGGTGATGGTAG
>sig_8981
GCAGCCGGATCCTCGAGCATATGGCTGCCG
>sig_8982
GACGATAAGTGAAGATCCGAATTCGAGCTC
>sig_8983
GAATACTCAAGCTTGGGCCAAGTCGGCCAG
>sig_8984
TTAAGGGCCCGTACGGCCGACTAGTAGGCC
>sig_8985
AGCTCCTGAAAATCTCGCGACGGATCCGGG
>sig_8986
TCCTCTAGAGTCGACCTGCAGGCCTTGGCG
>sig_8987
GCGTGACACCACGATGCTGTACGCAATGGC
>sig_8988
TGGGCCTGCTTAGGTGACGTCATCGTCTGC
>sig_8989
GAAAAACACGATGATAATACCATGGCCACC
>sig_8990
CTGGGGATCCTAGAAGCTTATCGAATTCCT
>sig_8991
CTTTATTAACATTTGAGCTCCCATGTGAGC
>sig_8992
GTAGCTTAATAAGCTTAATTAGCTGAGCTT
>sig_8993
GATAAGCTTGGCTGCAGCCAAGCTTGGCAC
>sig_8994
AAAGCTAGCTTGGCACTGGCCGTCGTTTTA
>sig_8995
ACGGGTGGATAAGGGCCCCTATAACTCTCT
>sig_8996
TAAAATCCCTCTTCGGAAGCTTGGATCTGA
>sig_8997
GAGGTTGTATGAATTCAGAACCGCAACTCC
>sig_8998
TCGAGTCGACCCGGGAATTCGGGGATCCAC
>sig_8999
AATTGACGCGGATCCATAACTTCGTATAAT
>sig_9000
TAGAGGATCCCCGGGTACCGAGCTCAGAAA
>sig_9001
GGGGGTGGCTCTAGCTAGAGGATCCCCGGG
>sig_9002
ATGATGATCGGCTAACATGCATCCACCGGC
>sig_9003
GCGGCGAGCTTGAGACAATCTCTTTACAAT
>sig_9004
GTTGTCACTGTTGGGCCGCGCACCCGGCAC
>sig_9005
TTGCTGCAGGGACGCGTCGACAAGCTTGGA
>sig_9006
AGGCGGAATCGCTTTTGGCGCGCCAAACTG
>sig_9007
TTCGCTAAACTGCATCGTCGCTGTGTCCCA
>sig_9008
GCGCCACGCGTACGTGCACGACGTCTTAAG
>sig_9009
ATGATCGACGGATCCGGGGAATTCACTGGC
>sig_9010
CATATGGATCAACCTCCTTAGGATCCCAAT
>sig_9011
GGACTCTTGTCGTCGTCATCATTCGAACCG
>sig_9012
CCCCGGGTACCGAGCTCGGTACCCAGCTTG
>sig_9013
TGTCAAATATGAATTCAAGAGCTTGCAAGC
>sig_9014
ATAGGAACTTCGCGGCCGCGAAGCAGCTCC
>sig_9015
ATGCTCGATCATCATAATTCTGTCTCATTA
>sig_9016
GTCGTCGTCGTCGGTACCCAGATCTATGGC
>sig_9017
ATTCGAGCTCGGTACCCGGGCGAGCTCGGT
>sig_9018
TATTAATTTCGCGGGATCGAGATCAATTCG
>sig_9019
CCGTCCTGTGGATCCTGCCTCGCGCGTTTC
>sig_9020
CGCTTGGTCGGTCATTTCGCGAACCCCAGA
>sig_9021
GCAGCGCAGGCATCCCAGGGCTGGGAAGGA
>sig_9022
GACTTGGTTGAGTAATTCGTAATCATGTCA
>sig_9023
CTGGGGATCCTAGAAGCTTATCGAATTCTC
>sig_9024
AAGGAGATATACATATGGGTACCTCGGATC
>sig_9025
ATGGCGAATGCTGGATTAATGAATCGGCCA
>sig_9026
GCTGCCCGAGTTAACCCGAGATGCGCCGCG
>sig_9027
AGGAGGACCCTTGCTTGGAGGGTACCGAGC
>sig_9028
TGGCGATATCGGGGATCCGAATTCTGTACA
>sig_9029
GGCCTCGTGCATACGCCTATTTTTATAGGT
>sig_9030
TTGAGGCTGGTTTAGTGGTAACCAGATCAC
>sig_9031
GGAATAGGTACTTCAAGATCCCCAATTCGG
>sig_9032
GGCCTGAGTTCAGACCGGTCCCGGGCTGCT
>sig_9033
CCCAGCTGCGCAGATCTGCTATGGCAGGGC
>sig_9034
CTCCAGGACGAGGCAGCGCGGCTATCGTGG
>sig_9035
GTCCAGGCAGGCCAGGCAAGTCCAGGCAGG
>sig_9036
GACAAGGAAGGAGAGTTATGCCATTTACGT
>sig_9037
CCAGTGAATTCCATGATCAGCATCCGGATC
>sig_9038
AGATCTAATACTCGGATGACGGCACGCCAG
>sig_9039
TCTGATTATCAACCGGGGTCTGGCACGACA
>sig_9040
GCGACATCACCATCATACTTTCTTAATACG
>sig_9041
GAAGGAGATATACATATGGGAATTCTACGT
>sig_9042
GACGCGTGACGTCGACGGTATCGATAAGCT
>sig_9043
AAGCTTCAAATTTATGAATCTATTATACAG
>sig_9044
ATAAGCGTATCAACGTAAATATCAACCCCA
>sig_9045
ACGCGTACGTGCACGACGTCTTAAGCTTTC
>sig_9046
CTACTTATTCAAGATCCCGGCGATACAGTC
>sig_9047
ATGCAGCGGAAAAGATCCGTCGACCTGCAT
>sig_9048
GGGTACCTTCTAGAATTCCGGAGCGGCCGC
>sig_9049
CAGCGGATCGATATCGATCCACAGGACGGG
>sig_9050
ATCTTTCGGGGGGATGGGGAGTAAGCTTGG
>sig_9051
GCTAGGATCAATGTGAGGATCCGGGCCCAG
>sig_9052
AGAAGGTTTCTGCGTTAGGTGGAATACCAT
>sig_9053
ATCAGCAGCACGGAGAGAAGGCTCACGAGG
>sig_9054
TCCGTGGTCTCATACAGAACTTATAAGATT
>sig_9055
ACCGTACCCGGGGATCCTCTAGAGTCGACC
>sig_9056
TCCTGCGTTATCAGCTGATACCGCTCGCCG
>sig_9057
TGAGGGGCATGGAGGGGGCGTCGCTGCACC
>sig_9058
GGTACCTTTGAATTCCACTTAATTAAGGCC
>sig_9059
CTTGCTGGCGTTCGATTCAGCGATTTGCCC
>sig_9060
GAAGGACAAGCCAGGCGTCTACACGAGAGT
>sig_9061
TTCAACTATCAATGTTATTGAGCTTAGCCG
>sig_9062
AGGAATGGTGTCGTCGCCGCACTTATGACT
>sig_9063
TCAACTCGCTTGTTCCGCGTGGGAGCCATC
>sig_9064
TAAGCTTTTCAATTCAATTCATCATTTTTT
>sig_9065
TAATGTGTGAGTAGTTTCCCGATAAGGGAA
>sig_9066
GCGCGAATTGACATAAGCCTGTTCGGTTCG
>sig_9067
GTTTCCTCGGGAATTCGTAATCATGGTCAT
>sig_9068
ATTATTTCGACCAGCGGACCTTAGCTGTCA
>sig_9069
CACAGCTTGCTTGTAAGCGGATGCCGGGAG
>sig_9070
GAGCTGCTATGCATATCCGATTTTGGAGGA
>sig_9071
GAAATGGAGAAAAAAATCACTGGATATACC
>sig_9072
CTGTTCCTGTAGCGGCCGCGACTCTAGAAT
>sig_9073
ATTCGCCTTGATCCCCGGGGCAGCGCATCG
>sig_9074
CGACGGGATCGCAAGCTTGGCTGCAGGTCG
>sig_9075
GGCTGCTGCCACCGCTGAGCAACTGCTGGT
>sig_9076
GTCTCCTGCAGGAGACGAGATCTCCGAGCT
>sig_9077
AGGCCTGGTACCGGGCCCGCATGCGTTAAC
>sig_9078
TTTTTTATCTAGAGTCGACCTGCAGGCATG
>sig_9079
ATGGTGATGAGATCTGGAACCTTTCTTCTC
>sig_9080
CTCTAGAGGATCAATTCGAGCTCGGTACCC
>sig_9081
GGAGCTCGAATTCGGATCCTAGAGGGGAAT
>sig_9082
AGATCTGCGCAGCTGGGGCTCTAGGGGGTA
>sig_9083
ACGAGGCCCTTTCGTCTTCACCTCGACGTC
>sig_9084
ATGGCCTTGTTGATCGCGATTTGATATACG
>sig_9085
TCATCGATAAGCTATTCATTTAACAACTTG
>sig_9086
CGTGTGCCTATTTTTTGTGAATCGCTGGCA
>sig_9087
CCAGTCATGCTAGCCATGCTCATTCTAGAG
>sig_9088
ACAAAGATCCCTCGAGAAAAAAAATATAAA
>sig_9089
CACTCACAACTAACTCGGTCTATTCTTTTG
>sig_9090
ATCATCATCATCACATGCAAGTTTCAGTTG
>sig_9091
AGTGAATTCCATGAATGCATCCGGATCCTC
>sig_9092
GCTTGCGGCCCGGACGATCGAGCTCGAATT
>sig_9093
ACGGTCAAGTCTGTATGTGAGAGTGCTGAA
>sig_9094
AGGGAAAAGAATAGAAGAAGCGTCAGACTC
>sig_9095
GTGGTTTAAACGCGGCCGCGGTACCACTAG
>sig_9096
ACGTTTAATATTTTGTTAAAATTCGCGTTA
>sig_9097
ATGATTACGAATTCCCGGGGATCGATCCGT
>sig_9098
CTAGTGGGCCCCCGCGGCCGCGTCGACGCG
>sig_9099
CGTCCCCTCATTAGATCCTGTAAACGTTAA
>sig_9100
ATTCTCATGTTTGACAGCTTATCATCGAGA
>sig_9101
TAGATCTGTATAGTTCATCCATGCCATGTG
>sig_9102
AAGCTTGGCTGCAGGTCGACGGATCCCCGT
>sig_9103
GCGATTGAGGTCGCCGTTCCGGGGAAGGTC
>sig_9104
CGCGGGCCCTGCAGAGCTCGAGACTAGTAC
>sig_9105
CCCGGTACCAGATCTTTAAATCTAGATTTA
>sig_9106
GTACAAGGCTTAGAGCTCGAATTTCCCCGA
>sig_9107
ATGGACGAGCTGTACATCACAAGTTTGTAC
>sig_9108
CGAGGCCCTTTCGTCTTCACCTCGACGTCG
>sig_9109
AGGTTAATATTATGCACCATCACCATATGA
>sig_9110
CTGTGCGGTATTTCACACCGGGCCGGCCGG
>sig_9111
GAAATGGCAGATCCCTGGCTTGTTGTCCAC
>sig_9112
GACCTGCAGCCAAGCTTCTGTTTTGGCGGA
>sig_9113
TAACAAAATATTAACGTTTACAATTTCGCG
>sig_9114
GAGCTCGAATTCCCTAACTAACTAAAGATT
>sig_9115
GTAGAGGGCTTAGACACAGCTGGGCGCTTT
>sig_9116
CGGCCTGGTGCCGCGCGGCAGCCATATGCA
>sig_9117
AATTGGTCGACGGATCCCAAGCTTACAGGG
>sig_9118
CTCACGGCATGGACGAGCTGTACATCACAA
>sig_9119
CATAAGGAGGATTAATTAATATGGGGGACC
>sig_9120
ACAACCATTACCTGTCCTACCAATCTGCCC
>sig_9121
ATACCGTCGACCTCGAGGATTACAAGGATG
>sig_9122
TAAAGATCCCTTTTTCTTTTCTAAAGCATT
>sig_9123
CAATTTAATTATATCAGTTATTACCCAGCT
>sig_9124
GTGGAGCTCGAATTGACGCGTCGAATTAAT
>sig_9125
GAAGCTTGTATTCTATAGTGTCACCTAAAT
>sig_9126
CGACCGGGAAATCCTGCATTAATGAATCGG
>sig_9127
AAAAAGCCTCCTCACTACTTCTTGGAATAG
>sig_9128
CTATAGTGAGTCGTATTAATAATTCACTGG
>sig_9129
CCCAGTCTAGCTATCGCCATGTAGGCCCAC
>sig_9130
AGCTCTAAGCGCTACCGTTCAAGTCTTCCT
>sig_9131
CGACGTCATATGGATCCGTCGACCTGCAGG
>sig_9132
CTCACCATCACCATCACCATACGGATCCGC
>sig_9133
CTCGGTGGTGTGCTTCCAAGAAACGCACCA
>sig_9134
CGGCCTGGTGCCGCGCGGCAGCCATATGGC
>sig_9135
AATTATTCGAAGGATCCTACGTAGAATTCC
>sig_9136
CTCTAGGATCGATTCTAGGAATTCTCTAGG
>sig_9137
GAGTCGTCGACATCATCGAACAAGGGGCCG
>sig_9138
ATCTGATCGAAGGTCGTGGGATCCCCGGGA
>sig_9139
CCGCGGGATTAATCACTAGTGCGGCCGCCT
>sig_9140
TAATTTAAAAGTGCTCATCATTGGAAAAAG
>sig_9141
TCAATTCGATCCTGCTGATGAAGCAGAACA
>sig_9142
ACCTAAAGCTGGTTACGGATACGTTGCAAC
>sig_9143
AGGTACCCTAGAAGATCTCCTAGAGAATTC
>sig_9144
GGCCGCGGCCTAGGCGGCCAGATCTGATCA
>sig_9145
GCAGCATGGTGGGCGAATTCGCGATTCGAA
>sig_9146
TCGAATTCGGATCCGATATCAGCCATGGAA
>sig_9147
GAAGGGCGATCGGTGCGGGCCTCTTCGCTT
>sig_9148
TGCCAAGCTCAGATCCAAGCTTGTCGACCC
>sig_9149
TTTCATATTTTTGTTTCACTTTGTTTATAA
>sig_9150
TAGAATTCCTGCAGCCCTGGCGAATGGCGA
>sig_9151
ATGAATTCTTATAATTTTTTTAATCTGTTA
>sig_9152
GGCGTAATCATGGCCATGGCTGTTTCCTGT
>sig_9153
TGGTTCTTCCTACTCAAGCTCTCCCCAGCA
>sig_9154
TCGAATTCGGATCCGATATCAGCCATGGCC
>sig_9155
GAACCCCTTGCGGCCGCATCGAATATAACT
>sig_9156
ACAGGCCCAGCACGGAGGAGGGCACCGCGG
>sig_9157
GCGCAGGGGATCAAGATCCTCCTTCGTCGG
>sig_9158
GATCCGAACGAAAAACGTGACCACATGGTG
>sig_9159
CATGCAAGCTTGATAGCTTCAAAAGTACTT
>sig_9160
TTTCAACTTCGATCGCTTCCAGACCTTGCA
>sig_9161
TCGCCTCAAACCCGCTCGAGGGATTACTGC
>sig_9162
CCGGGCGAGCTCGAATTCGAGCTCGGTACC
>sig_9163
GATCGTCAGTCAGTCACGATGAATTTGGTA
>sig_9164
TAAAACTTCACCGATATCTTTAGAAATCAT
>sig_9165
CTGCATCGTTTCACTCCATCCAAAAAAACG
>sig_9166
CCAGCTTGGAGTCCACGTAGTGGTTGCCGG
>sig_9167
AGGATCCTTCGAATAATTAGTTGTTTTTTG
>sig_9168
CAGCATGGAAGACGCCAAAAACATAAAGAA
>sig_9169
TTATGCTGGATGAAGTGCCACTCCGGCATC
>sig_9170
GGGTGGTCACGAGGGTGGGCCATGGAACAG
>sig_9171
TTTTACGTTGGAGTCCACGTTCTTTAATAG
>sig_9172
GGCCTGCTGGTTCCGCGTGGATCTCGGATC
>sig_9173
GTGATGGTAGTACGCCATGGTCCGCGGCCT
>sig_9174
CTATCTAGGCCTGGTACCGGGCCCGCATGC
>sig_9175
GAGTCGACCTGCAGGCATGCAAGCTTCCGG
>sig_9176
ACAAAGAATTCGAGCTCGGTACCCGGGGAT
>sig_9177
GGTCGTGAAGCTCATGTTTGACAGCTTATC
>sig_9178
TGGAGGATCATCCAGCCATTCGGGGTCGTT
>sig_9179
CAGGCTGATTGGTTAATTCAAATAAGGCGC
>sig_9180
TCCCCATCCCCGGGATCCGAATTCCCGGGC
>sig_9181
TGTCCTTGTTGTGGGTGCCCCTCCTCGTAG
>sig_9182
TAACATTAATGAGCTCCCATGTGAGCGAGT
>sig_9183
ATCGTTTATGTCATAAAACATATTTGAATG
>sig_9184
AGACATTTGTCCTCCTCTTAGCTGCGAATT
>sig_9185
TCTGCTCCTGCAAAAGTCAGGCACCGTGTA
>sig_9186
ATATCTGCAGAATTCGCCCTTAAGGGCGAA
>sig_9187
TTAACGTCAGGTGGCACTTTTCGGGGAAAT
>sig_9188
CTCGAATTCAGCGGCCGCAAATTCCCTATA
>sig_9189
TTACCAATTAGAATGAATTCTTATAATTTT
>sig_9190
ACTGTAATGAATTCGAGCTCGGTACCCGGG
>sig_9191
ACATGCCAGCTTGAACGCTTGGTGTGGATC
>sig_9192
ATGCGAATTTCTGCCATTCATCCGCTTATT
>sig_9193
GTCCGGAGCTCGTGGATCCGAATTCTGTAC
>sig_9194
CCACTAGTCGGAGCAGAGCCGGTCTGGGAA
>sig_9195
CAATTTTATTTACAGTCAAAAGGGCCCGGC
>sig_9196
ATGAGTCAAAGCTGGGTATTGCAATACCGG
>sig_9197
TTGTCCTACTCAAGCTTGGCTGCAGGTCGA
>sig_9198
ATGTACTAAGGAGGTTGTATGAATTCCACC
>sig_9199
ACCGAGCTCGAATTCAATTCGGCGTTAATT
>sig_9200
CTGCAGGTCGACGGATCCGGGGAATTCTTG
>sig_9201
TAAGGATCCCATAACTTCGTATAATGTATG
>sig_9202
CGAATACTTTAAACGCTTCCTTCAACTCCT
>sig_9203
AAGGCTCCGCAGGGCCGCCACCCAGGCCGC
>sig_9204
TCATATTTGCCTCCTTAACTAGTTAGGATC
>sig_9205
CATATGGCTAGCTCGCGAGTCGACTCTAGA
>sig_9206
TGCTGGGGCTCGAGGGGGGATCCCCACGCG
>sig_9207
ACCCGAACTTCAATCTCACGGTGGCCGCCT
>sig_9208
CCTTTTTGCGTTTAGTTAGTTAGCATGCCG
>sig_9209
AGCTCCACCATAATTAAGCTCATAAATTAA
>sig_9210
GCCATCAAGGTTGCTCTGGCCGCCTCCGGC
>sig_9211
GAAGCGGAAGAAGCTCATTCGCCATTCAGG
>sig_9212
TACCGAGCTCGAATTCCCAATTCGGGGGGA
>sig_9213
TCGATAAGCTTTTATGAGTTATCGAGATTT
>sig_9214
AGAGTCGACCTGCAGGAGCTTGGCGTAATC
>sig_9215
AACAAGCCGAATTCCAGCACACTGGCGGCC
>sig_9216
AGCCTGCAGCACGTGTTGACAATTAATCAT
>sig_9217
ACGCTCAAGTGACGCTCAAGTCAGAGGTGG
>sig_9218
GCGGAAAGATCGCCGTGTAAGCTTAGAGCT
>sig_9219
TAGAGGATCCCCGGGTACCGGGCCCCCCCT
>sig_9220
GCCAGTGAATTCGAGCTCGGTACCCTCCGG
>sig_9221
TTAAAGATACCCCGGATCCTCTAGAGTCGA
>sig_9222
GCCGCGCACACGGAGAGGCGCAAGAGTCTC
>sig_9223
GAGAGGCTCGAGAGGCCTTGCGGCCGCGGC
>sig_9224
CAATCAATCACCGGATCCGCGCCGTTGGGT
>sig_9225
GAAAGCTGGGAGGCCTGGATCGACTAGTCG
>sig_9226
GCGGGTGGAACAGACGAAGCCAATAGGAAG
>sig_9227
GCTAGAAGATCTCCTAGAGGTACCCTAGAG
>sig_9228
CAGATCTTGAATTCGCCGTGATGGTGGTGA
>sig_9229
TGGTAAATCAATACCCATCTCATCAGAGGG
>sig_9230
CTATCAGCTAAGACCTGAAGATGTCGCGAG
>sig_9231
AAAGCTGGCCACTGTTTAAACTTGGCGCGC
>sig_9232
GGCGCCAGCCTGCTTTTTTGTACAAAGTTG
>sig_9233
CTTCATCATCGGCCATTTTGATTAAGTGTT
>sig_9234
GATTAAGCATTGGTAAATTTTGTTAAAATT
>sig_9235
CCCCCCCCCCCTGCAGGTCGGCATCACCGG
>sig_9236
GGAAATTAATTCACCCCCGAACACGAGCAC
>sig_9237
CGCCAAGCTTGCATGTTAACAGATCTCGTA
>sig_9238
TAAACTGCATCGTTTCACTCCATCCAAAAA
>sig_9239
GTTCCTCCTGCTAGCCCAAAAAAACGGGTA
>sig_9240
TCCGATTAATCTAGATGCATTCGCGAGGTA
>sig_9241
CCGGGTCAGGTCCCCAGAGGGCCAGCAGCG
>sig_9242
CAACGCGTCGACCACCAAGGGCACCATCTC
>sig_9243
AACTGACTGCCGGTATGTTCTTGTGAACTC
>sig_9244
TCTTTTTCCATCTTCTCTTGCTGTTATCAA
>sig_9245
GGTACCCGGGGACCGGTTAACTTTGTCATC
>sig_9246
CCCGACGGGCCCGGTACCGCGGCCGCACTT
>sig_9247
AGCTCTAGGTCCCGGGGCTTCCGGCCCTTC
>sig_9248
CGAATTACGGGTCGCTTAATTAACCTCAGC
>sig_9249
CTAGAATGAGCGACTACAAGGATGACGATG
>sig_9250
AATTTATAATGAACGTGAATTGCTCAACAG
>sig_9251
ATCTGCGTAATCTGCTGCTTGCAAACAAAA
>sig_9252
AGAAGTGTGGGGGAGTTCAAGGAGTCTGAT
>sig_9253
ATTTAAAAGATCCCGGCGCAGCACCATGGC
>sig_9254
CTTACTTCTCCTCTTCCAGCTCCTCGGTCT
>sig_9255
AACTACCGCATTAAAGCTTATCGAAGCTTA
>sig_9256
AAGTTGTTTGAATCTCCCGTCGTGTAGATA
>sig_9257
TTCGATCCCGTCGTTTTACAACGTCGTGAC
>sig_9258
CTTGGTAGATCCATGTATCCACGTGGGAAT
>sig_9259
CGCAGATCTGCGAGCGCGCAGTCGTACGTG
>sig_9260
GATACGTAGCCGGCTAGCGATATCAGATCT
>sig_9261
CGTCTATGATCAGATCTCGAGCTCGCGAAA
>sig_9262
TGCCATCGATACCGTCGACCTCGAGGGGGG
>sig_9263
TAGTTGATCCTTTTTTCTCGCTTAAGTATT
>sig_9264
TCGCGCAAGACTGTAACCACGCTTCTGTTG
>sig_9265
AATTTGCCCCTGGAGGTTACCCATTATTCA
>sig_9266
TGGTTGTGAGCCATATTATATCTCCTGCTT
>sig_9267
AATCGATCCTAGAAGATCTCCTAGAAAGCT
>sig_9268
AACGATAGCGTCCGGACTCAGATCTCGAGC
>sig_9269
CGTTAACCTCGAGAGATCTAATTCTACCGG
>sig_9270
ATCTCGAGCTCGGATCCGACCCATTTGCTG
>sig_9271
CGTTCAAGCCGAGATCGGCTTCCCGGCAAT
>sig_9272
ACAAGCATAAAGCTGGGCGGCCGCAAGGGG
>sig_9273
AAAAGAAGGGCATTTATATCGAGTTCCACG
>sig_9274
GAATTCTAGATCCTAAGCTTAATTGTTATC
>sig_9275
AGAATTCTGTTTCCTGTGTGAAATTGTTAT
>sig_9276
TGTACCATCAGGGGCTGCCTGAGCCCCTCA
>sig_9277
CAACGCTGCCCGAGGAATTCTCATGTTTGA
>sig_9278
CATTTATCAGGGTTATTGTCTCATGACATT
>sig_9279
CTACCGCATTAGGATCCGCACAAACGAACG
>sig_9280
GCTGCCCAGCCGGCGATGGCCATGGATATC
>sig_9281
TACAAAAGCAAGAATATAAGACATTGGAAT
>sig_9282
GAGTCGACCTGCAGGCATGCAAGCTTATCT
>sig_9283
GAGCTGTTGACAATTAATCATCGATAAGCT
>sig_9284
CGCCTCAAATAGATCCTGTTCAAGAACCGG
>sig_9285
CAAAGTGGTGATCGCGTGCATGCGACGTCA
>sig_9286
GCGCTAGCCCGTGACTCGTCACGGTCGAAC
>sig_9287
GTAATCCTCGAGGTCGACGGTATCGATAAG
>sig_9288
GCCGCTACGTAGAATTCCCATATGCGCTCC
>sig_9289
CGCTCCCAAAGGTACGGGTGCACTGCCCAA
>sig_9290
CATCGATACAAATTCCTCGTAGGCGCTCGG
>sig_9291
ACATGGAGACATCACCCAGTGAAGAAGATT
>sig_9292
ATTCGCCAAGCTAGCTTCTATTAGGCCTTC
>sig_9293
GCGGACTCTAGACTAGGTGGATCTTCACTT
>sig_9294
GAACAGGAGGGACAGCTGATGAAAACAGAA
>sig_9295
TATAGAATACAAGCTTGCATGCCTGCAGGT
>sig_9296
TTTACCATGGGGGATCCGGTGATTGATTGA
>sig_9297
AATATACAACTGACACACAGAGAAGCGCAG
>sig_9298
TGTCCATCACCTGCACAGTCTCTGGTTTCT
>sig_9299
TGGCCTAAGAATGGATCCCCCTCAAGTCAA
>sig_9300
GGCGAGCTCGAATTCCGGGGGATCTCAATC
>sig_9301
CCTGAGGTTAATCACAAACTGGTCTAGAAA
>sig_9302
GATCCCCGGGAATTCTCATGTTTGACAGCT
>sig_9303
GGTTCCGCGTGGATCCGCTTAGAGCTCGAA
>sig_9304
TCGGTACCCGGGGATCTAGAGTACTGGTTG
>sig_9305
CCCCCCCCCCCCCATGACATTAACCTATAA
>sig_9306
GGCGGGTGTCGGGGCGCAGCCATGACCCTA
>sig_9307
ACGCGCGAGGCAGGATCCACAGGACGGGTG
>sig_9308
GTACGCAAAGCTTGGCTGCATGGCGCGCCT
>sig_9309
GTTTTGTAATAAAAAAACCTATAAATATCC
>sig_9310
ACCGCCGGTTAGCAACTTGTATGTTAACAC
>sig_9311
CTGGTCATCACCATCACCATCACTCCATCA
>sig_9312
TGTTACTAGATCGGAATTTAAGCGGCTGTC
>sig_9313
TGCGAAGGCGCTTATCGGAATTCGAGCTCG
>sig_9314
TCGATCTAGAGGATCCATGGTGAGCAAGGG
>sig_9315
AGGAGGTTAACTATGACGTCGACGCGTCTG
>sig_9316
CCAACAAGGACCATAGATTATGAAAACTGA
>sig_9317
TTTAAAGATCTGATCAGCTCCCCGTTTTTC
>sig_9318
TGGTGCACCAGGCCTCTCGCCGCGCACCCT
>sig_9319
TATTGACGCCGGGCAAGAGCAACTCGGTAG
>sig_9320
CGAATTCCCCGGATCCGTCGACCTGCAAGG
>sig_9321
GATCCCATAACTTCGTATAGCATACATTAT
>sig_9322
TAAATTTCGCATGCTAGAACGTTAGCCGGC
>sig_9323
AAACTGTCTGCATGCCAGGCAAACTACGTA
>sig_9324
GGTACCCAGATCTATGGCCTGTGTGGCCCA
>sig_9325
CGAGTTTTTCGAACTGCGGGTGGCTCCACG
>sig_9326
ATCCTGTGGCCTTGACGGCCGAATTCCAGA
>sig_9327
AAAATCGGATCCCCGGGAATTCATCGTGAC
>sig_9328
GAATTCCCGGGGATCCAACAGATGCACGAC
>sig_9329
CTCCGGAAGACGCGTTCGGCCGTGCTAGCG
>sig_9330
TTATGAATTCCTCGTTTCGAATAATTAGTT
>sig_9331
CTGCAGGGCCCCCCCTCGAGGTCGACGGTA
>sig_9332
GAGTCTGCATTTGATGCCCTGAACGAGCTT
>sig_9333
CGGTGCATGGAGCCGGGCCACCTCCACCTG
>sig_9334
ACCATGGTCGAGGTGAGCCCCACGTTCTGC
>sig_9335
TCAACATAACGATCTTTGTAGAAACCATCG
>sig_9336
CAGATTGTACTGCCACCGCGGTGGAGCTCG
>sig_9337
GAATTCCTGCAGCCCAGCATATGCGCGGTT
>sig_9338
TTTGTTAGCAGCCGGATCATCACCACTTTG
>sig_9339
CGGTATGAGACTGCGATGAGTGGCAGGGCG
>sig_9340
GCAACGGCCAGGTGATCGGCCGCGTCCACG
>sig_9341
CTGAATTCCGAAGCTTATCGATGTCGACGT
>sig_9342
GGCGACCTTCTCGAGGAGCTTTTTTTTCCT
>sig_9343
TATACAACAATATGGCCGGCCGGCTCGAGC
>sig_9344
CTCTCGAGAGCTTGGCGTAATCATGGTCAT
>sig_9345
AGCTTATCATCGATAAGCTTGCTCAATCAA
>sig_9346
ATACGACTCACTATAGGGAGAAGAGAAGCT
>sig_9347
ATCTCGAGCTCGCGAAAGCTTGGCTGCAGG
>sig_9348
TGTCTGGATCCAAGCTCCTGCCTGGACTTG
>sig_9349
ACCATCACCATCACCTCGAGACCATGGATC
>sig_9350
TTGACCAAAATCCCTTAACGTGAGTTTTCG
>sig_9351
TTTTCTTGTATTCTTTGTTTCATTATAACC
>sig_9352
CCAAGCTTGCGGCCGCACTCGAGCACCACC
>sig_9353
TTTCAGGGCGCCCATATGAAAACCCCTTTA
>sig_9354
TAAGGAAGCTAAAATGGAAGAACAAAGCGT
>sig_9355
ATTCTGCTCGTTCTTCAGCACGCGCTCCAC
>sig_9356
GGCTTGCAGGATCCTCTACGCCGGACGCAT
>sig_9357
GCCATTCGAATTCGTAATCATGGTCATAGC
>sig_9358
TGACGTTGGTCGACTCTAGAGGATCCCGGG
>sig_9359
TCGAGATCTCCATGGCGGCCGCGAATTCAC
>sig_9360
CATACCTACCAATTCTGCGCCTGCAGCAAT
>sig_9361
GCATTAACTTTATAAGGAGGAAAAACATAT
>sig_9362
CATCTTCCCCACTCGAGCTCCCATGTGAGC
>sig_9363
GAAGCTTCAGCTGGCGGCCGCGTTCTATAG
>sig_9364
GCTCTAAGCGCTACCGTTCAAGTCTTCCTC
>sig_9365
AGCAGCTGCTGTTGGTAACAGATATTTCAT
>sig_9366
CACTAGTCGCGGCCGCTTCTAGAGGATCCC
>sig_9367
GAATAATATGGCTAATGGCCGGATCCGCCT
>sig_9368
CCAGGGGAATTCTTGAAGACGAAAGGGCCT
>sig_9369
GAATTCGCAGCTAAGAGGAGGACAAATGTC
>sig_9370
GCTGCAGTACTGTTGTAATTCATTAAGCAT
>sig_9371
CGGAAAGATCGCCGTGTAAGCTTAGAGCTC
>sig_9372
GTCCCACCATCACCATCACCATTAATAAGG
>sig_9373
AGCTAGCTTGCATGCAAGCTTGGCACTGGC
>sig_9374
TTCGGATCCGATATCGCCATGGCCTTGTCG
>sig_9375
CCATCCGGCGACGACACCGACGAAGGAGCA
>sig_9376
TCATCATCACCATCACGGTGGTCGACAAGC
>sig_9377
ACAGCATGTCCCCTATACTAGGTTATTGGA
>sig_9378
AAATTCGAGCTCTAAGCGCTGTTATCAACC
>sig_9379
TCGAGATCTCCATGGCGGCCGCGAATTCGT
>sig_9380
TTGTCTGCTCCCGGCATCCGCTTACTTCTT
>sig_9381
TGGCATAACTCTCCTTCCTTGTCTTCCTGC
>sig_9382
GAGTCGACCTGCAGGCATGCTTGGTGATAA
>sig_9383
TGGAATTCGGTTTAAACGGCCGGCCGAGCA
>sig_9384
GCTAACTGATAAGCGGCCGCGATCCGAGTT
>sig_9385
CATCATCATCATGCTGTTATCACAAGTTTG
>sig_9386
CGCAGGGGATCAAGATCGATCTGATCAAGA
>sig_9387
TCGAATTGTGAATTCACCCGGGATGCATTT
>sig_9388
GTTATCCATATTTATAGGATCCGGATATTT
>sig_9389
TGGCCGATTCATTAATGCAGCTGTTAAAAA
>sig_9390
GATGACGTTGGAGAAGCCGAATTATCTAGA
>sig_9391
GCTTTTGAAGCTGGGGTGGGCGAAGAACTC
>sig_9392
AGAAATTAACTATGAGAGGATCCGGCATCA
>sig_9393
GAGTGCACCATACTAGTTCTAGAGCGGCCG
>sig_9394
TCGACTGCAGGCATGCAAGCTTGGCACTGG
>sig_9395
TTAGCCATGGCAAAGCCTCGCAATCCAGTG
>sig_9396
AAAACCTGCAGAACATTTCCGTGTCGCCCT
>sig_9397
AGCCGATGTGAAGAAAAATATGGCTCGTGA
>sig_9398
TGAATTCGAGCTCGGTACCCACCCCGGTTG
>sig_9399
CTGGTGGCACATGTGACTAGTCGCAAATGC
>sig_9400
TATGCAAGACAGTTTGTCGTCAACGACGCA
>sig_9401
CTAGAGGATCGGAGATCTCAGTGGTGGTGG
>sig_9402
CGAATTCCCCGGATCCGTCGACCTGCAGGG
>sig_9403
CACAAACTCCAGCAGGACCATGTGGTCTCT
>sig_9404
GAAAAACTGTTTCATACAGAAGGCGTAGAT
>sig_9405
CCGATCAGATCTGTACATCGATATCATATG
>sig_9406
GTAGAGCGTCACCCGGTGCAGGGGGCCGGG
>sig_9407
TCCAAAAAATGGCCAGGATCCACTAGTTCT
>sig_9408
AAGCCGCCGCTGCCGCTGCCCCCTGCCACC
>sig_9409
GGCCGCGGATCGATGCTCACTCAAAGGCGG
>sig_9410
CTATACAAGTCCGGATCTAGATAACTGATC
>sig_9411
GGCGGCTGTCCAGCTCTGGGACATGTCGCG
>sig_9412
CATAATTCGGTGAGGTTATGGCGGAGGGTT
>sig_9413
AAGATTCTCGCTAGCGGTGGCCCAGGGCCC
>sig_9414
TACAGGGTCATAATGTTTTTGGTCGACCGA
>sig_9415
GGGACCCGCAAAAATCACCAGTCTCTCTCT
>sig_9416
TGGATATAGGTGTTTCATTAGCAGGTGTTG
>sig_9417
TGGTCTGGTGTCAAAAATCCAAGGGCAATT
>sig_9418
CGAATTCCCCGGATCCGTCGACCTGCAGGT
>sig_9419
CACCCCGCCATCAGTACCGTGCCGGGTAAA
>sig_9420
TTACTAGTGGCTGCTGCCAGTGGCGATAAG
>sig_9421
AGCAACTTCTTTTCTTTTTTTTTCTTTTCT
>sig_9422
ACATTATACGAAGTTATAAGCTTAAGATCC
>sig_9423
AGTACCAGGTAATGGACTAATGAAAATGTA
>sig_9424
TGAGCTTGCATGCCTGCAGGTCGACTCTAG
>sig_9425
AGATCATCTTCTCGAACCCCGAGTGACAAG
>sig_9426
CTCGGACTCTTGTCGTCGTCATCAATCGTA
>sig_9427
GTTGGCCTCGCCACCTCCGAAGGCTAGTCT
>sig_9428
GCACCATGGTGAGCAAGCAGATCCTGAAGA
>sig_9429
AATAGACCGAGATAGGGTTTAGTGTTGTTC
>sig_9430
ATTAATGCAGCCCGGGAGATCTGTCGAGAA
>sig_9431
TTCAAACACGTAATCAATATCGGGGTGGGC
>sig_9432
AGGTGGATCCTCGTCTTATTGATGGGAAAG
>sig_9433
AAATAGGCCCTCTTCCTGCCCATCGATAGC
>sig_9434
AGAAGCTTGACCTGTGAAGTGAAAAATGGC
>sig_9435
CATGGGGGATCACTTTGACAATTGAATCCG
>sig_9436
TTGCTGGTTAGCGGCCGCGAATTCGTCGAC
>sig_9437
CGAGCTCGCCCGGGTACCGAGCTCGAATTC
>sig_9438
CGGACTTGCTGTCGCTGTCGAGCTGGGTCG
>sig_9439
CGGCCGGGAGCATGCAAGCTTGGCGTAATC
>sig_9440
TTGTACAAAGTGGTTGATAACAGCATGGCT
>sig_9441
TCCGCCATAACCTCACCGAATTATGTGAGT
>sig_9442
AGATCCACGCGGAACCAGCAGTTCGCCATT
>sig_9443
AGATCTCGAGCTCGGATCCGACCCATTTGC
>sig_9444
GATCGGATCCTAGAAGCTTATCGAATTCCT
>sig_9445
AAGTCTATGTAAGTAAAATACTAGCTAGTA
>sig_9446
GCCAAGCCATCGATTTGGCACTGGCCGTCG
>sig_9447
GAACATCGTATGGGTAGCTGGTCCCGGGAG
>sig_9448
AGTCCGCTCCAGCCCCGAAGAAAGGCTCCA
>sig_9449
GGAGGAAAAGCTTATGCATGCCTGCAGGTC
>sig_9450
TTAACTATGCGGCATCAGAGCAGATTGTAG
>sig_9451
GTATACACCGGTTCGCGAGCGCGCAAATAC
>sig_9452
AGGGCCGCCACTCCACCGGCGCCTCCGGAC
>sig_9453
AAGATGGTGGCGGCCGCGATGTTGATGAAA
>sig_9454
CAGATCTATGCTGGCGTGCCGTCATCCGAG
>sig_9455
GGTTAACGACCGCGCGGGTCCCGGACGGGG
>sig_9456
CCGCGGCCGCGTCGACAATCAACCTCTGGA
>sig_9457
ACCGCATTAAAGCTTATCGAATTTCTGCCA
>sig_9458
GGCCGCCATAAACTCCTCATCTTCCCCACT
>sig_9459
AGGCTAGTCCGAGGCCTCGAGATCTATCGA
>sig_9460
GCCGGAATTCGAGCTCGCCCGGGGATCCTC
>sig_9461
CCACCATCGGGCGCGGATCATCACAAGTTT
>sig_9462
GAANTTCCATTCGCCATTCAGGCTGCGCAA
>sig_9463
GCTGTTCGCACACTTCGATACAAATTCCCC
>sig_9464
AGCGGCCGCGATCCGGAACCCTTAATATAA
>sig_9465
TGGCCGGATCAATTCCGTTTTCCGCTGCAT
>sig_9466
GAATTCCTCCGATAACTTCGTATAGCATAC
>sig_9467
ATTACGGATTCACTGGAACTCTAGATAACG
>sig_9468
CGAGGCAGACCTCAGCGCTCAAAGATGCAG
>sig_9469
TGTAGATGAGGGAGATGTATTTGCAGCGGA
>sig_9470
CCGGATCGCGGCCGCCTAAGTCATTTGGTG
>sig_9471
AAGGATTTGTAGCGGTGCGTTTAGCATTGA
>sig_9472
CGTAAGGGTGGGAAAGAATATATAAGGTGG
>sig_9473
TTGTACAAAGTGGTTGATAACAGCATGGTG
>sig_9474
AATTCGCGAGCTCCATGAGCGGATACATAT
>sig_9475
TCCAGCGCGGGCCTTCTATGAAAGGTTGGG
>sig_9476
CCTCTAGAACTATAGCTAGAATTCGCAAAT
>sig_9477
TGCAATAAACAAGTTCTCACTCACTCAAGA
>sig_9478
TCTAGAACTAGTATGGTGCACTCTCAGTAC
>sig_9479
TCCTGTGGATCCTGCCTCGCGCGTTTCGGT
>sig_9480
CTGATCGAAAAGTTCGACAGCGTGTCCGAC
>sig_9481
GCCACGATAGCCGCGCTGCCTCGTCCTGGA
>sig_9482
GTTTTTCTGGATGGAGTAAGACCATGAAGG
>sig_9483
GCCCAAGCTTCTCATCACCATCACCATCAC
>sig_9484
GAATTCCATGACCTCCGGATCCTCTAGAGT
>sig_9485
GCATCAGGCGGCCGCTTTGACTTTGTCGAT
>sig_9486
GAGAATCCAAGCTTGGCGAGATTTTCAGGA
>sig_9487
GATTTACATAAAATAGTCCTTCCTACCCCA
>sig_9488
ACACTACCATCGGGGGCCATCGATACGGAT
>sig_9489
TGCGGTCACGAGTGAACACGCCCTTCTTGT
>sig_9490
CTAAACGGGTCTTGAGGGGTTTTTTGGATC
>sig_9491
GCTCTCGCACCCATGGGCCCACCGAACGCG
>sig_9492
CCGAGCTCGAATTCTTAGGCCACACGTTCA
>sig_9493
AATACACAATTCACCGACTTGATTTGGGCC
>sig_9494
ACCGGGCCCCCCCTCGATCGAGGTCGACGG
>sig_9495
GTCAGATCCACGCGGAACCAGAAGTGCCCC
>sig_9496
GGGTTGAATTAAAGGTCCCGGTGGTCGAGG
>sig_9497
GACCACCCGGGGATCCTCTAGAGTCGACCT
>sig_9498
CAGTAAGTAATCCAATTCGGCATCAAGAAG
>sig_9499
CTAGTTAAGCTTGGTACTCAAACAAGTTTG
>sig_9500
GCGTGGGGTCGAGCAGTGTGGTTTTCAAGA
>sig_9501
TAACCATGCAGAACCAAAGAATCCGTATCC
>sig_9502
TCCCCGCCTTGTCCTCCCGTTCCAGGGTGA
>sig_9503
TCCCCATCCCCCCAGTGAATTCCCCTGTTG
>sig_9504
ACCGACGACCGGGTCATCGTGGCCGGATCT
>sig_9505
ATCGATAAGCTTACTGGTTCCGGCGCCGGA
>sig_9506
CCCCGGGCGAGCTCGAATTCCGGGGGGATC
>sig_9507
GGAATTGCGGAATTCCGCAATTCACTGGCC
>sig_9508
TTGGGATCCGTCGACCTGCAGATCTGGGGA
>sig_9509
TGTCAAACATGAGAATTCCGGGGATCCGTC
>sig_9510
GTAACATGCTGTTATCAACCACTTTGTACA
>sig_9511
GCCGGTGAGCGTGGATCTCGCGGTATCAGT
>sig_9512
CACCGTCCATGATGACACCGCGTTCGGTTT
>sig_9513
CCGGGTACCATGTGAGCAAAAGGCCAGCAA
>sig_9514
GGTTCGATCCCGCATAGCTCCACCATAATT
>sig_9515
GTTCCATGGCGATATCGGATCCGAATTCGA
>sig_9516
ATGTACTAAGGAGGTTGTATGAATTCGCAG
>sig_9517
TCTTCAAGAATTCAGATCTGAATTCTCATG
>sig_9518
GTACCCGGGAATTCTCGAGAAGCTTGTGTT
>sig_9519
TGATTACGAATTAATTCCCGGGGATCCGTC
>sig_9520
CTTACTTCTGACAACAATCGGAGGACCGAA
>sig_9521
TGAGTCGTATTACAATAGTAAAGGAGAAGA
>sig_9522
ATCTACTCCCAGGTCCTCTTCAAGGGCCAA
>sig_9523
CGATAGGCCTAGGCCATGGCTTCGAAAGTT
>sig_9524
CATTTTATTTACAATCACAGATCTGAATTC
>sig_9525
ATTTTCAGGAGGACCCTTGAGGGTACCGAG
>sig_9526
TGCAGCCCAAGCTTGGCACTGGCCGTCGTT
>sig_9527
AATTCATGTTAACGGTGGAGTAGCGTCTCT
>sig_9528
TCGTGCTGTAGTGTGCTTGTTGCGAGTAGA
>sig_9529
TCGATCTCGATGATGGTTACGCCAGACTAT
>sig_9530
AGAGTCGACCTGCAGCCCAAGCTTGTATTC
>sig_9531
GATCCACTGAATTCCGTCGACGCGGCCGCA
>sig_9532
CTGGATCCTCCCATGGTTAATTTCTCCTCT
>sig_9533
GCAGGATATCTGGATCCACGAATTCGCTAG
>sig_9534
TTGATAACAGCCATCATCATCATCATCATG
>sig_9535
TATATTTTGGAATTCGTAATCATGGTCATA
>sig_9536
GCCGAACACCTGGGTGGACGATATTACCGT
>sig_9537
GGGATTGTGCGTCATCCTCGAGGCGGCTCT
>sig_9538
AAGATGCTTTTCTGTGACTGGTGAGTACTT
>sig_9539
AGTTAAAGTACTTTTGAAGCTATCAAGCTT
>sig_9540
CTCATGAGACAATAACCCTGATAAATGGTA
>sig_9541
GAGATAGAGTACAGCACATCCATGAATTCT
>sig_9542
AGAGGCGGTTTGCGTATTGGGCGCTTTCTC
>sig_9543
AATTTTATGTTTGGTGCAATTCATGTCAAC
>sig_9544
AGATCTGTCGATCGACCATGGTACGCAGCA
>sig_9545
TTCAATAAAATAACTTAGTACCAGGTAATG
>sig_9546
TCGAATTCGGATCCGATATCGCCATGGCCT
>sig_9547
TGAGGGGCGGCTGGGGTCACTCGACTCTAG
>sig_9548
TTGCTCAGCTTATTGTTCAGCGGTGGCAGC
>sig_9549
AAGCTTGATGATCTGATGATTCCCTTTGTC
>sig_9550
CCGCATTAAAGCTTATCGAATTCTTGAAGA
>sig_9551
CGCAGCTCTGGGAGGCCCGGCGCAGCCGCC
>sig_9552
AAGTACTCTCGAGAAGCTTTTTGAATTCTT
>sig_9553
CCATACCACCTTCTGCCCGTTTTTTGGAGA
>sig_9554
ATATACGAGCCGGAAGCATAAAGTATAAAG
>sig_9555
ACTCATAGAATTAGCTTATCGGCCAGCCTC
>sig_9556
GTTCTGCTTCATCAGCAGGATCGAATTGAC
>sig_9557
GTCGATCCTCTAGCCTCGAGGCTAGAGTCG
>sig_9558
GATGTTGGAATTCCATTCGCCATTCAGGCT
>sig_9559
CATGGGAGCTCTAGGGGAGTAGGGTTGGTT
>sig_9560
TACCGCGGGCCCGGGATCCGCCCCTCTCCC
>sig_9561
GCTCATGCTAGAAATATTTTATCTGATTAA
>sig_9562
TCGGGCTATTCTTTTAATTCGCGTGTAATA
>sig_9563
AAGCTGAGTTGGCTGCTGCACCGCTGAGCA
>sig_9564
CCTGCTGCAAATGCTGCGCAACACGATGAC
>sig_9565
TCATCACCGAAACGCGCGAGGCAGGATCCA
>sig_9566
AAACGCGCGAGGCAGGGGAGCTCTCCCATA
>sig_9567
CAGGTCAGGTGGCCTGTTGACCCCCTGACC
>sig_9568
CTAGAGGATCTACTAGTCATATGGATATCG
>sig_9569
GCATCGAGCTCCATGAGCGGATACATATTT
>sig_9570
GCCAGCTGTTGCCCGTCTCGCTGGTGAAAA
>sig_9571
CGTTCGCGACTAGTTGTCGACCTGCAGGCA
>sig_9572
CCATATGCACCATCATCATCATCATTCTTC
>sig_9573
TGAAAAACACGATGATAATATGGAACAAAA
>sig_9574
CAGCAGCAGCAGCAGCAGCAGCATGGTGGG
>sig_9575
TTGTCATGGCCTTGGTCCCGCTTTGTTACA
>sig_9576
NNNNNNNNTCGACGCTCAAGTCAGAGGTGG
>sig_9577
TCGAATTGATCTCGATCCCGCGAAATTAAT
>sig_9578
AACGACGGCCAGTGAATTCCATGACCTCCG
>sig_9579
CTGCAGGTCGACTCTAGAGCGGCCGCCCAT
>sig_9580
AGAATTCATTAATGCGGTAGTTTATCACAG
>sig_9581
AAATGATCTATCGTCAATTATTACCTCCAC
>sig_9582
CATCGGCGTCTCGAGATATCAGTGGTCCAG
>sig_9583
ACCGAATTTAATGTGAGTTAGCTCACTCAT
>sig_9584
ACCGGCTTCCTCCTCCTGAGCAGTCAGCCC
>sig_9585
GACGAGCTGTACAAGATCGATTAACTCGAG
>sig_9586
TTTGCTGGCCTTTTGCTCACATGGTACCCG
>sig_9587
TCCGGTGGTGGTGGTGGAATTCTAGACTCC
>sig_9588
CTGTCTGTATCCTTCATCTTTCTGGCCATC
>sig_9589
CTGTAGCACCGCCTACATACGTCGCTCTGC
>sig_9590
GTTCAACGCCATGGGCCACCATCACCATCA
>sig_9591
CCAGTGAATTCATCGGTTTATCAGCTTGCT
>sig_9592
TAATTGCTTGGGGAGTTGGGAATTGAAGTT
>sig_9593
AGTGAATTCAGATCTGCATCTCAATTAGTC
>sig_9594
CGCATTTCAGGCCTCCACCTGGGTCTTGGA
>sig_9595
ACAATCTGATCCAAGCTCAAGCTCATTCGC
>sig_9596
AAATCCGCAATTGTCTTGGCCATTGCGAAG
>sig_9597
TCTCCATGATCAGATCTGATCAGCAACTAT
>sig_9598
ACTGATGGTTAACGCATCCGAAACCTCCAC
>sig_9599
ACAGCCAAGCTTGGCTGCAGGTCGACGGAT
>sig_9600
AGGGTTAGGGATAGGCTTACCTTCGAATGG
>sig_9601
ACCCCGTGTCTAGAGTCGACCTGCAGGCAT
>sig_9602
ACCTGAGGAAGAGTATGAGTATTCAACATT
>sig_9603
CAACTATTTCGAAACGATGAGATTTCCTTC
>sig_9604
CGCTCTGCTCATGGCCGGCCGAATTCTGCA
>sig_9605
TTAAAGCTGCGGCCGCTATCGATGATAAGC
>sig_9606
AACGGTACCCGAATTTCCCCGATCGTTCAA
>sig_9607
TTGTACTGAGAGTGCACCATAAATTCCCGT
>sig_9608
AGGCCTGTCGACAGATCTGTTTAAACGCGC
>sig_9609
AGCATGCCGGAGAGCAGCTCACTCATTAGG
>sig_9610
AACAAGTTTCGAGGTCGACAAGCTTATTTC
>sig_9611
ATCCGTCGACCTGCAGCCAAGCTTCTTGCT
>sig_9612
ATCCGTCGACCTGCAGCCAAGCTTCTTGGA
>sig_9613
CCCCGTCCGGGACCCGCGCGGTCGTTAACC
>sig_9614
TACGATAAGGGCACAGATCGCATCGTGGAA
>sig_9615
ACAAAATATCTTCATTCATGTAACTCATAA
>sig_9616
GGACGACGATGATAAACATATGGGAATTCT
>sig_9617
GCCCGGTACCAGGCCTAGATAGATAGAGAG
>sig_9618
ATCTTACTAGTCTGCAGGAATTCAGGATCC
>sig_9619
TCAGTGGTGGTGGTGGTGGTGCTCGACATC
>sig_9620
ATAGATCTGAGTCCGGACTTGTACAGCTCG
>sig_9621
GGGATGTGAGATCTTGAATTCGCCGTGATG
>sig_9622
TTCTCGTCGTTTCCGCAACAAGTCCTCTTC
>sig_9623
CACACACACACACACAGGGATCTCTAGCCC
>sig_9624
GATGAATGGCAGAAATTCGTCGAAGCTTGG
>sig_9625
CAACACATATGTGCCTCTAAATATATATAT
>sig_9626
ATAAACTTGTTGCCGGTGATTGACACCGTA
>sig_9627
ATTCGATGTACGCTAATGGCGTCAAAACAA
>sig_9628
AGCGACCCGCTTAAAAGCTTGATTCTTCTG
>sig_9629
CAGCTTGAAGACGAAAGGGCCTCGTGATAC
>sig_9630
TGAGATAATGCCGACTGTACTTTCGGATCC
>sig_9631
ACGACGTTGTAAAACGACGGGAGCAAGCTT
>sig_9632
GAACGTAGCCGATGCGGTGCCCCTGCACGA
>sig_9633
CATCACCATTGAGTTTAAACCCGCTGATCC
>sig_9634
GCCTTCGTCGCCCTCAGAGTCCTGCTCCAA
>sig_9635
ATTCCTAGAAGATCTCCTAGAATCGATCCT
>sig_9636
GTAGTGTTGTGGTGGCATCCGTGGCGCGGC
>sig_9637
AGCTCGAATTCGATATCGGATCCACCGAGC
>sig_9638
GTAATCATGGTCATATGTGTTTCCTGTGTG
>sig_9639
TCCGCGTGGATCCCCGAATTCCCGGGTCGA
>sig_9640
CTTAAACAAGAATCTCTAGTTTTCTTTCTT
>sig_9641
CTCACTAGCTTGGCACTGGGCCAAGCTGAA
>sig_9642
AGACAACGCTGCCGATCCAGATGGCTCAAC
>sig_9643
TGTAATAGTCACTTACTCCATATTTGTCAA
>sig_9644
TGGGTACCAGCGCTTTTCCGCTGCATAACC
>sig_9645
TGCGAAGGGCCTTATCGGGAATTCGAGCTC
>sig_9646
TCGCTAGCGGCCGCTCGAGAATTCTAGAGG
>sig_9647
CAGCTTATCATTTGGCAATAAAACACCAAA
>sig_9648
CGACTACGTAGTCGGGGATCCATGATCATG
>sig_9649
GCCTAGGCTTTTGCAAACGCTGCTTGAGGC
>sig_9650
AAGCTTTCGCGAGCTCGAGATCTGATCATA
>sig_9651
AGGATCGATGGGGATCCGAGCTCGAGATCT
>sig_9652
CATGATTACGCCAAGCTCGAAATTAACCCT
>sig_9653
CATACGGCTCCACCGCGAATCTTCCTGTCC
>sig_9654
CTCTTATAATACGACTCACTATAGGGAGAA
>sig_9655
TAACTACCTCGAGGAACACTTCAATGGCTA
>sig_9656
GCCAGCTTGAACGCTTGGTGTGGATCAGGG
>sig_9657
ATTCGGATCCGTATCCACCTTTACTGGAGA
>sig_9658
CGCGGGCCCTCGAGCTCAAGCTTGGTACCA
>sig_9659
TCAGTGGAACGAAATCGATGAGCTCTTAGA
>sig_9660
CAAGCTAGCTTCCCGCTTGGTCGGGCCGCT
>sig_9661
AAGAAGCTAGAGGTGAATCACGACAAAGCG
>sig_9662
TGTTGATGAGCTCGACACGGGGTCATTAAA
>sig_9663
AGCTCATTCGCCATGCATCGCGCGCAATTA
>sig_9664
ATGAAGCTTCTCGAGAATTCCCGGGTACCA
>sig_9665
TGTTTGACAGCTTATCATCGCTGCCTCGCG
>sig_9666
TAAGCGGATGAATGGCAGAAATTCGAGCTT
>sig_9667
GAGCTGTCCAGCATGGTCCTGGAACTCAGG
>sig_9668
GCAATGGATGCCCCAAGGGTTGGTTTGCGC
>sig_9669
CAGCTTTCATCAACATCGCGGCCGCTTCCT
>sig_9670
GAACGTGGATACTTGGCAGTGGTTACTTGG
>sig_9671
GTACCATCACCCCACTCTTAACAGTCATTT
>sig_9672
GTTGGTTTTTTGTGTGCGGCCGCGTCGACT
>sig_9673
ATTTAACGCGAATTTTAACAAAATAAAATA
>sig_9674
AGGAAGTACTTACATATGGTTCGTGCAAAC
>sig_9675
ATCATGTCTGGATCCAAGCTTGACTAATGA
>sig_9676
GCTCACCATGACCACTTTGTACAAGAAAGC
>sig_9677
ATTGATCCGGGCTTATCGACTGCACGGTGC
>sig_9678
CACCTGGATTTTGGTCATGAGATTATCAAA
>sig_9679
GACGGCCAGTGAATTCTCAGCTAATTACGA
>sig_9680
CCCTAGAGGATCTTTGTGAAGGAACCTTAC
>sig_9681
ATCCGGGGAATTCCCCGGGATCCCGTCGTT
>sig_9682
ACGCGGATCCATAACTTCGTATAATGTATG
>sig_9683
TACCCTCGAGCTCGAATTCTGTTTCCTGTG
>sig_9684
GGGCGGAAAGATCGCCGTGTAAGCTTAGAG
>sig_9685
CTAGAGTCGACCCATCGATGGGCATGCAAG
>sig_9686
GATGATGGTGCATATGGCCAGAACCAGAAC
>sig_9687
GACGGGCTTTTCTTGTATTATTTTGAGTTT
>sig_9688
GCGGTTCCACGCCTGATTGTGTAACTGGAA
>sig_9689
GTCGTCCATGGTATATCTCCTTCTTAAAGT
>sig_9690
GGTGATGGAGCCGGGTGCAGAGCCATAAGG
>sig_9691
AAATCCTCGACTACGTCGTTAAGGCCGTTT
>sig_9692
TGGTTACCCAGGCCGTGCCGGCACGTTACT
>sig_9693
CCGGATGCCGACGCGAAGCGGGTAAATATC
>sig_9694
ATGACGCGGATCCAAGCTAGCTTGTCGACG
>sig_9695
GAAACAGAATTCGAGCTCGGTACCCGGGGA
>sig_9696
CTTCTCGTCACTAGTTTCGCCATTCAGGCT
>sig_9697
CTCTAGAACTAGTGGATCCATATCTTTTAC
>sig_9698
AGCTTACAGATCTTACTAGTCTGCAGGAAT
>sig_9699
CGGATTACAGCCGGATCCCCGGGTACCGAG
>sig_9700
GACAATAGCTAAAGTGAGCGGCCGCACTTA
>sig_9701
TGAAACCGCTGAACAATAAGCTGAGCAATA
>sig_9702
ACAGCTGATGCTATTTGCGATGCAATTGGA
>sig_9703
ATCACGAGGCCCTTTCGTCTTCAAGCTGCC
>sig_9704
TTATCATCGGCGGTAGTTTATCACAGTTAA
>sig_9705
CAATTCGTGTATAACGGAGCCTGACATTTA
>sig_9706
ACGAACGAAAGCTCTGCAGGTCGACACTAG
>sig_9707
TTCCAGGACCCAACGCTGCCCGAGATGCGC
>sig_9708
ATATCGGATCCCCGAGCATCACACCTGACT
>sig_9709
ATGTTAAGGTATACTTTCCGCTGCATAACC
>sig_9710
AACTGTGATAAACTACCGCATTAAAGCTCG
>sig_9711
TCCGGTGGGTTTTGAGGTGAGGATGATGAG
>sig_9712
ATGGTAGACCGGGGTCACGACGTTACTATG
>sig_9713
TAAGTAGTTGGTTCATAGTGACTGCATATG
>sig_9714
CGTCATCACCGAAACGCGCGGCAGACAAGG
>sig_9715
ACGGATCCCCGAGATGCGCCGCGTGCGGCT
>sig_9716
GCGGTGGTCCTCGAAGTGGAAGCCGGGCAT
>sig_9717
ATGGGGAGTAAGCTGTTAGTTAGTTAAGCT
>sig_9718
CTCGATGGATCCCCGGGCGAGCTCGAGTTC
>sig_9719
TCTGCAGCTGCAGGGCGAAGTTGTGGTACT
>sig_9720
CGGATGCGTTAACGAGAGTTGGCCGTTGCT
>sig_9721
GTGTCAAAAAGCGGCCGCTCGAGTCTAAAA
>sig_9722
TAAACTAGTCACCGAACTAGAGCTTGATGA
>sig_9723
ACCTGCAGCCCAAGCTTGGCACTGGCCGTC
>sig_9724
TTGACAGCTTATCATCGAATTCGATAAGCT
>sig_9725
CCTTTAAAAGGGGAAAGCTGGCAAGATTTT
>sig_9726
ACCACGAAAAGCGCCATTCGCCATTCAGGC
>sig_9727
TTGAGATCCCCCGGAATTCGAGCTCGCCCG
>sig_9728
CGGCCGCACTAGTGGGTACCGAGATCTGCT
>sig_9729
AGGTTATAAAAAATGGATATTAATACTGAA
>sig_9730
CGGATCTTACCGGATCCCGGGCTGCAGAGC
>sig_9731
CCAAGTTTACTCATGTCGAGGGGGGGCCCA
>sig_9732
AGGCCTGCAGGGATCCAAGCTTGTCGACCC
>sig_9733
CCCGGCGTCATTAATATCAAGTTAACACGG
>sig_9734
TGATAAGTCCCCGGTCTCTAGCGGTACCCC
>sig_9735
GGGTTTCGCCACCTCTGACTTGAGCGTCAC
>sig_9736
GTCATGCTAGCCATGCTGTTATCAACCACT
>sig_9737
CCTGGGATGAATGTCAGCTACTGGGCTATC
>sig_9738
AGTCTTGGCTTCTCAGTTGCTCGCTGCAGA
>sig_9739
AANTTCCTGATGCGGTATTTTCTCCTTACG
>sig_9740
ATCACCGAAACGCGCGAGGCAGAATTCGCG
>sig_9741
CCGAATTGGAGGGGGAAGCTTGCATGCCTG
>sig_9742
GTGCTGAAGAACGAGCAGTAATTCTAGAGT
>sig_9743
TGACCAGCATTCTGTACAACAACCTGGGAT
>sig_9744
CGGCGGAGCCGGAAGCTTGCGACAGGGGGT
>sig_9745
AGGCCCGCACCGATCGCCTCCCAACAGTTG
>sig_9746
GCGTGGATCCCCGAATTCCCGGGTCGACTC
>sig_9747
GCGGGGAGAGGCGGTTTGCGTATTGAGCTT
>sig_9748
TTGATCAGATCTGGCCGCCTAGGCCGCGGC
>sig_9749
CTTTTTTTTTGGAGATTTTCAACCTCGAGC
>sig_9750
TCCAGCCCTCACTCCTTCTCTAGGCGGATC
>sig_9751
AGTCCATTACCTGGTTTAAGTCCTCTTATA
>sig_9752
GCGCGTGCAGCCCTTATTGCCCGAATTAAT
>sig_9753
GCTCATTCATTCAAGATCTTGGTACCCGGG
>sig_9754
AAGCTTAAGAGCCGCCTAAGAGCCGCCTAA
>sig_9755
ATAATATCTTTGTTCATTAGAGCGATAAAC
>sig_9756
AACCATGGCAAAGTCGACTCGAGCGAGCTC
>sig_9757
CAATTCTAGTCCTCAACGACAGGAGCACGA
>sig_9758
GACATCAGGAGGCCCATATGCTGGAACGGC
>sig_9759
GCCAGAGGCACACGAAAAACAAGTTAAGGG
>sig_9760
CGAGAATTGTGCCTAATGAGTGAGCTAACT
>sig_9761
GTCGACTCTAGCCTCGAGGCTAGAGGATCG
>sig_9762
GGTACCGGATCCCAGCTGAAGCTTCGCGAC
>sig_9763
CTCCAATGCTTCGTTTCGTATCACACACCC
>sig_9764
CACGGATCCGCATGCGAGCTCGGTACCCCG
>sig_9765
GCTATGAAATTCTTTTTCCATCTTCTCTTG
>sig_9766
AATAATGACTAGTCAGCTGATCCGGCTGCT
>sig_9767
CTCGTAGATGCATACCTCGATCGGGTAGGA
>sig_9768
AGCTCGGTACCCTCCAAGGGTCCTCCTGAA
>sig_9769
ATGTACTAAGGAGGTTGTATGAATTCGTAG
>sig_9770
CAATATGCACAGACCACTGATGGACAGCAG
>sig_9771
GCTCCGGTATTGAGGGTCGCTCTAACTCTC
>sig_9772
TGCGTGATTGATGGCCCCAAGATTACATAT
>sig_9773
ACCATGGAATTCGAAGCTTGATCCGCGACC
>sig_9774
TTTACGGTTCCTGGCCTTTTGCTGGTCTTT
>sig_9775
CGTCGACCCTGCTTTCCTGATGCAAAAACG
>sig_9776
GGAGAAAATACCGCATCAGGCGGCCGCTTT
>sig_9777
GCGCGTGCAGCCCTTATTGCCCGAATTCCC
>sig_9778
TCTCTAGAAAGAATAGGAACTTCCCCAAAC
>sig_9779
GTCACTGTGACCAGATCTGAATTCGATATC
>sig_9780
TGGTGAATCCGTTCGCGAGGTTTAGCCGGC
>sig_9781
GAGGCTCTACGAATCGCGATGGGCATCTGG
>sig_9782
TACAAACTCTTCCTGTCGTCGACGAGCTCC
[truncated: 779,388 more chars]
