# Supplementary material for: DNA signatures for detecting genetic engineering in bacteria
Source: Genome Biol. 2008 Mar 18;9(3):R56. doi: 10.1186/gb-2008-9-3-r56 (PMC2397508; doi:10.1186/gb-2008-9-3-r56)
Supplement: Additional data file 3 — The complete set of 30-mer signatures used in the cross-validation set [file gb-2008-9-3-r56-s3.bz2 › mcs.1245.30.fa]

>48995599.1.47
TCAGCGCTTTAAATTTGCGCATGCTAGCTA
>pT7T3_18U.Stratagene.html.1.43
AACAGCTATGACATGATTACGAATTTAATA
>pRSETb.InVitrogen.html.2.7
GAATTCCATGGTACCAGCTGCAGATCTCGA
>pCMV-PCR.Stratagene.html.1.51
GCAAGCTTGATATCGCTCTTCACTTGTCGT
>310852.1.14
TCGACGGATCCCAAGCTTCTTCTAGAGGTA
>115600313.1.625
GTCAAAAAGAGGTATGCTATGAAGCAGCGT
>pFA-CMV.Stratagene.html.1.1
GATCTGGTACCGAGCTCTGCAGAAGCTTCT
>pVE1163.Generic.html.1.32
GCAGAGCTCGAGGTACCCGGGAAGCTTAGA
>pGEM-7Zf(+)_LIC-F.ATCC.html.1.56
GGGGTACCAACTGGTTCCGGCGCCGGAGCG
>pGT-N29.New_England_Biolabs.html.1.41
TAGAACCTAGGGAGCTCTGGTACCCACTAG
>pUCBM21.Boehringer.html.1.58
TCTAGAGCTCTGCAGGCATGCGATATCCCA
>pHT3T7BMM.Boehringer.html.1.7
CCATGGGATATCGCATGCCTGCAGAGCTCT
>118200847.1.126
AAAGCTTTAGAGCTCTTCTTAAGAAGGATC
>pET-41c(+).Novagen.html.1.27
ATTCTGTACAGGCCTTGGCGCGCCTGCAGG
>4097019.1.343
ACTCTAAGGCTTGGATCCAGAGTCTCCTGA
>pSL190.Generic.html.1.236
ATGATGATCATTGCAATTGGATCCATATAT
>pCDF1-MCS1.System_Biosciences.html.1.38
TTAGATCTGGATCCGGCGCGCCCGGGCTCT
>pSL180.Generic.html.1.113
TTTAAATTTGCGCATGCTAGCTATAGTTCT
>pRPM1.Generic.html.1.6
GGAAGACCCGGGTCTTCCATCCGGACCGGG
>310806.1.32
CAAGCTTCTTCTAGAGGTACCGCATGCGAT
>5420374.1.8
CGGCCGCATCTAGAGGGCCCGGATCCCTCG
>pMAL-p.New_England_Biolabs.html.1.23
TAGAGGATCCATCGAGGGTAGGTTTACTGA
>pIVEX2.4d.Roche.html.1.4
ATCCCGGGCTGCAGAGCTCGCTCGAGTCGA
>310756.1.2
ATGGCAACAACGTTGCCCGGATCCGGTCGC
>115600313.1.157
CAGACCGTTCAGCTGGATATTACGGCCTTT
>115600313.1.1062
CGATATGGCCAGTGTGCCGGTCTCCGTTAT
>118200847.1.183
CGGATCTGATCCCGGGCGGGTACCTTTGAA
>pTriEx-1.Novagen.html.1.77
ATCTGAGAATTCGGATCCACGAGCTCCCGG
>pH2515.Generic.html.1.3
GAATTCCCGGGGATCCGTCGACCTGCAGAT
>pCR1000.InVitrogen.html.1.68
TTTAATTAAACTAGTGAGCTCGGTACCGGG
>pAN561H.Generic.html.1.61
AGGAGAGTTGTAAAAAAGTTTCGGCCGGCG
>pMAL-p2g.New_England_Biolabs.html.1.51
GCACCCGGCCCGAGGTTGTTGTTATTGTTA
>pSL180.Generic.html.1.5
TCGAATGGCCATGGGACGTCGACCTGAGGT
>pASK22.Generic.html.1.265
TCAGCAGAGACTGAGAAGATTTGCAAGACA
>13027702.1.78
CGACCGCGGACATGTACAGAGCTCGAGAAG
>118200849.1.24
CGCCTTTGCGATCGCAGACCTAGGAAAGCT
>pCDFDuet-1.Novagen.html.1.44
CGAGCTCGAATTCGGATCCTGGCTGTGGTG
>501070.1.28
AACCGCGGCCGCGGATCCGGCCAAGTCGGC
>pShuttle_CMV.Qbiogene.html.1.18
CTTAGGCTCGAGCGGCCGCGTCGACGGTAC
>pAX4CP.USB.html.1.33
AATCACCCGGGCTGCAGTCGACTCTAGATC
>48995599.1.145
ATGCATATGGCGGCCGCCTGCAGCTGGCGC
>310782.1.28
AGCTTTCGCGAGCTCGAGATCTAGATATCG
>310756.1.15
TGCCCGGATCCGGTCGCGCGAATTCGTAAT
>pET-31b(+).Novagen.html.1.177
ACTGCCTTTGGCGGTGGAGCTGACGCAGGA
>pBK614.Generic.html.1.9
GCCCCCCCTCGAGGTCGACGGTATCGATAA
>115600313.1.786
AATCAGGAAGGGATGGCTGAGGTCGCCCGG
>4097017.1.77
ATCCAGAGTCTCCTGAACTAGACAATGCTC
>310808.1.13
GAGCTCGATATCGCATGCGGTACCTCTAGA
>4165113.1.1
GATACCGTCGACGTCACGCGTCCATGGAGA
>pFOS1.New_England_Biolabs.html.1.11
GCCGCATACGATTTAGGTGACACTATAGGA
>pET-44c(+).Novagen.html.1.86
GCAGGACGTCGACGGTACCATCGATACGCG
>595702.1.5
TACGCGTGCGGCCGCCGTGTCGGATCCTGA
>209573.1.172
ATGTTTTTCGGGTGGATCCCAGAAGTAGTT
>pRSF-1.Novagen.html.1.47
TCAAATTTCGCAGCAGCGGTTTCTTTACCA
>pCITE-2b(+).Novagen.html.1.28
CTCTAGAGGATCGGAGATCTCAGTGGTGGT
>pASK22.Generic.html.1.504
GAAGCGCTGTATTCGGTGGTATACTTGTTA
>8346640.2.53
ATATATGGATCCAATTGCAATGATCATCAT
>11093903.1.17
GGATCCCGGGTACCAAGGCCTGAGCTCGAA
>pSL190.Generic.html.1.59
GCGGTCGCGACGTACGCGTATCGATGGCGC
>pAMP1.Invitrogen.html.1.3
CAGGTACCGGTCCGGAATTCCCGGGCATCA
>pKSM710.ATCC.html.1.4
GGAGAGCTCGATATCGCATGCGGTACCTCT
>pHT3T7BMM.Boehringer.html.1.20
CATGCCTGCAGAGCTCTAGAGTCGACGGGC
>pHIL-S1.InVitrogen.html.1.81
TTCTGACATCCTCTTGATTAGAATCTAGCA
>pNEB193.New_England_Biolabs.html.1.25
CAGTCGACTCTAGACTTAATTAAGGATCCG
>pThioHisc.InVitrogen.html.2.8
CGACTCTAGAGGCCTGCGGCCGCGGAATTC
>pSE280.Invitrogen.html.1.54
GCGGTCGCGACGTACGCGTATCGATGGCGC
>118200856.1.16
CGCGCCTTTGCGATCGCAGACCTAGGAAAG
>55535633.1.19
AGATCTTGATATCCTCGAGGCTAGCGAGCT
>CARNEGIE4.ATCC.html.1.7
GGTCGACTCTAGAGGATCCCCGGGCGAGCT
>pMCS5.Mobitec.html.1.46
CATGATATCACGCGTGGCGCCACTAGTGCT
>pCITE-2b(+).Novagen.html.1.88
TGTCGACGGAGCTCGAATTCGGATCCGATT
>115600313.1.386
TATTATACGCAAGGCGACAAGGTGCTGATG
>pIVEX-MBP.Roche.html.1.13
GCTCGCTCGAGTCGACTTGCCATGGTCATA
>pMAL-cri.New_England_Biolabs.html.1.50
CCTCGATCACGAGAGAGGACGGTACCGAGC
>287940.1.10
CTCGAGATCTGCAGCTGGTACCATGGAATT
>115600313.1.1169
AAATGTCAGGCTCCCTTATACACAGCCAGT
>4097019.1.433
AGTCTCCTGAACTAGACAATGCTCAGGACT
>pT7Blue-2.Novagen.html.1.200
AATTTAGCAGCAGCGGTTTCTTTGGTAACA
>pMAL-p2.New_England_Biolabs.html.1.49
TTCCCTCGATCCCGAGGTTGTTGTTATTGT
>pASK22.Generic.html.1.128
GTCGGTACCGCTACCGCTACCGGTAAAACG
>pET-42a(+).Novagen.html.1.40
TTGGCGCGCCTGCAGGCGAGCTCCGTCGAC
>13027702.1.95
AGAGCTCGAGAAGTACTAGTGGCCACGTGG
>8346634.2.116
TAAATTTCGCATGCTAGAACGTTAGCCGGC
>115600313.1.888
TAAAAGAGAGAGCCGTTATCGTCTGTTTGT
>pGAPZalphaC.InVitrogen.html.1.27
TACCGATCCGAGACGGCCGGCTGGGCCACG
>pMCS5.Mobitec.html.1.44
TGCATGATATCACGCGTGGCGCCACTAGTG
>603191.2.4
CCGTACGGCCGACTAGTAGGCCTATTATTT
>603191.2.31
TTTTTGACACCAGACAAGTTGGTAATGGTA
>118200856.1.198
GATCCCGGGCGGGTACCTTTGAATTCCACT
>pSPTBM20.Boehringer.html.1.55
TCTAGAGCTCTGCAGGCATGCGATATCCCA
>pSL190.Generic.html.1.251
ATTGGATCCATATATAGGGCCCGGGTTATA
>1017801.1.74
CGGGCCCATCGATTTTCCACCCGGGTGGGG
>pSL180.Generic.html.1.39
ATAACCCGGGCCCTATATATGGATCCAATT
>115600313.1.703
ATGATGTCAATATCTCCGGTCTGGTAAGCA
>pEMBL18NOT.ATCC.html.1.10
TGCCTGCAGGTCGACTCTAGCTAGAGGATC
>pCDF1-MCS1-EF1-Puro.System_Biosciences.html.1.19
TAAATTAATTAAGCTTAGATCTGGATCCGG
>4097013.1.29
CAATGCTCAGGACTGATGAGTCCGTGAGGA
>pET-42b(+).Novagen.html.1.33
ACAGGCCTTGGCGCGCCTGCAGGCGAGCTC
>pRX1.ATCC.html.1.10
AGCTTGGGCTGCAGGTCGACTCTAGAGGAT
>209573.1.143
TGCCTTTACCGATAACTTCCAGAGACTGGA
>209573.1.252
TTCTTTACCTTTAGCCAGGTTCATTACCGC
>pFA-CMV.Stratagene.html.1.16
TCTGCAGAAGCTTCTAGAATTCCAGCCCGG
>58651745.1.68
CCATGGTCAAAGTTGAGCGTTTATTCTGAG
>pTriEx-3Neo.Novagen.html.1.31
GCTGTGCGGCCGCAAGCTTCGAACCGGTAC
>pK.ATCC.html.1.46
GTGCGCGCTAGCTATCGATTCGCGAGCGGC
>15148786.1.44
ACTCTAGAGGATCCCCGGGGAATTCAATCG
>118200854.1.49
ATCCTGCAGGTAGTATGCAAGAGATCTTAT
>115600313.1.360
TCGCCCCCGTTTTCACCATGGGCAAATATT
>pCITE-2c(+).Novagen.html.1.91
ACGGAGCTCGAATTCGGATCCGATTATGGG
>118200849.1.147
TAGAGCTCTTCTTAAGAAGGATCCAGATCC
>42476360.1.40
CTCTATTTAAATTGTGACTAGTGTTGTTAA
>208126.1.5
AGACAGATTTTACGACCGTCTTTCAGAGTA
>pHIL-S1.InVitrogen.html.1.43
TATCAAAAATGAAGCCTGCATCTCTCAGGC
>8216952.1.36
GGGATCCGGGCCCTCTAGATGCGGCCGCAT
>pET-43.1Ek_LIC.Novagen.html.1.6
GCTTCTCCTCAACGATATCTGAGCTCGTGG
>pET-40b(+).Novagen.html.1.24
CGATATCGGATCCGAATTCGAGCTCCGTCG
>pDsRed2.Clontech.html.2.42
AGACAAGTTGGTAATGGTAGCGACCGGCGC
>56406604.1.43
CGTTGTTTTGTAAATCAGCCAGTCGCTTGA
>pBEND2.Generic.html.1.10
CCCTCGATTCCATGGGGTACCAATATTTCG
>208126.1.26
TTCAGAGTAGCGATAACTTCAACCTGGTTG
>9957257.1.8
TACCGCATGCCTCGAGGGATCCTCTAGAAG
>pASK22.Generic.html.1.193
AGATCAGCAGTTTCGGCGGTTGGCCAGGCT
>pIE1-2.Novagen.html.1.16
CGCAGGCCTCGCGACTAGTTTAAACCCGGG
>pT7Blue-2.Novagen.html.1.188
TGCTGGCGTTCGAATTTAGCAGCAGCGGTT
>13446792.1.18
GGCGGCCGCACTAGTGGATCCCCCGGGATG
>pMAL-p2g.New_England_Biolabs.html.1.32
GAATTCTACGTAGTGTGCCGCACCCGGCCC
>p3T.Mobitec.html.1.5
CATTTTTTGGATGGCGACCCGGGTGCCCAG
>pCDF1-MCS1.System_Biosciences.html.1.17
ATTCATTTAAATTAATTAAGCTTAGATCTG
>pSPORT1.ATCC.html.1.71
CAAGCTTACGTACGCGTGCATGCGACGTCA
>pTXB1.New_England_Biolabs.html.1.1
GAAGAGCCCTCGAGGAATTCGCGGCCGCCG
>pAN24.Generic.html.1.71
TCGGAAGCCCATGGTGATGTCTGCTCAAGC
>pGT-N29.New_England_Biolabs.html.1.34
CCGGTTCTAGAACCTAGGGAGCTCTGGTAC
>pSL180.Generic.html.1.188
TATTAATAGGCCTAGGATGCATATGGCGGC
>4097019.1.135
TCTAAGGCTTGGATCCAGAGTCTCCTGAAC
>pSCREEN-1b(+).Novagen.html.1.29
AGTGCGGCCGCAAGCTTGTCGACGGAGCTC
>pET-43.1Ek_LIC.Novagen.html.1.95
AAGCTTGCGGCCGCACAGCTGTATACACGT
>pSE280.Invitrogen.html.1.64
CGTACGCGTATCGATGGCGCCAGCTGCAGG
>pET-51b(+).Novagen.html.1.8
TTAATTAGTGGTGGTGATGGTGATGATGGT
>310852.1.40
GGTACCGCATGCGATATCGAGCTCTCCCGG
>pAX4CM.USB.html.1.6
TTCGACGGATCCGGGCAACGTTCTTGCCAT
>pAN524.Generic.html.1.78
CGGAAGCCCATGGTGATGTCTGCTCAAGCG
>56406604.1.150
CCTGGAGTTTGCCTTCCCTGTTTGAGAAGA
>pSE420.InVitrogen.html.1.82
TGGCGCCAGCTGCAGGCGGCCGCCATATGC
>pCITE-2c(+).Novagen.html.1.46
CAGTGGTGGTGGTGGTGGTGCTCGAGTGCG
>pMCS5.Mobitec.html.1.7
AATTTAATTAAGGCGCGCCCATGGATCGAT
>56406597.1.262
ATTTTGTAATGTAATTATCAGGTAGCTTAT
>pAN24.Generic.html.1.43
AGACGAGGCCGCTCAGGGCGAGTAGAGATC
>27573265.1.28
GCTCCGTCGACAAGCTTGCGGCCGCACTCG
>pETBlue-2.Novagen.html.1.106
CGAACGCGTATCGATGGTACCGTCGACGTC
>pET-44a(+).Novagen.html.1.66
AATTCTGTACAGGCGCGCCTGCAGGACGTC
>118200845.1.47
CGCGTTATACCGGTATCCTGCAGGTAGCAT
>4097019.1.10
CGGTGGCGGCCGCTCTAGACAATGCTCAGG
>pET-42a(+).Novagen.html.1.25
AATTCTGTACAGGCCTTGGCGCGCCTGCAG
>pSE420.InVitrogen.html.1.1
AGCTTAAGGTGCACGGCCCACGTGGCCACT
>4097019.1.36
CAGGACTGATGAGTCCGTGAGGACGAAACT
>pBAD_gIII_A.Invitrogen.html.1.18
CCCATATGGTACCAGCTGCAGATCTCGAGC
>pTriEx-3Neo.Novagen.html.1.85
TCTGAGAATTCGGATCCACGAGCTCCCGGG
>310808.1.37
TCTAGAAGAAGCTTGGGATCCGTCGACCTG
>115600313.1.482
TTACAACAGTACTGCGATGAGTGGCAGGGC
>pFR10.Generic.html.1.32
AGCTTATCGAAGCTTATCGATTCTAGACTC
>pAN524.Generic.html.1.72
AGAGATCGGAAGCCCATGGTGATGTCTGCT
>pASK22.Generic.html.1.200
CAGTTTCGGCGGTTGGCCAGGCTTTTGCTG
>11991640.2.4
CCGCACTAGTCTAGATTTAAATTAATTAAG
>pKLY3.Generic.html.1.30
CTACGTATAACTAACTAAGGATCCCTGCAA
>pT7T3_18U.Stratagene.html.1.108
TTTTTTTTTTTTTTGGGGGGGGGGGGGTGC
>1132425.1.67
CGGATCCTGCAGAATTCCCGGGTACCAACA
>pET-29a(+).Novagen.html.1.27
AGCTCCGTCGACAAGCTTGCGGCCGCACTC
>310804.1.5
AGAGCTTGGCTGCAGGTCGACGGATCCCAA
>27573253.1.22
GCTCCGTCGACAAGCTTGCGGCCGCACTCG
>pSE420.InVitrogen.html.1.265
AGGGCCCGGGTTATAATTACCTCAGGTCGA
>16040915.1.6
GCTAGCGGCGCGCCCGGGATCCGTCGACCT
>pS3.Generic.html.1.25
CGCGTGCCGGCGCCTCGAGACTAGTGCGCG
>pS1.ATCC.html.1.34
GCGCCTCGAGACTAGTGCGCGCTAGCTATC
>88173988.1.34
TTAAGGAGCTCAGATCTTACGCGTTGGGTA
>pKLY3.Generic.html.1.25
GCAAACTACGTATAACTAACTAAGGATCCC
>45548773.1.10
CCTCTAGAAGAAGCTTGGGATCCGTCGACC
>pSL180.Generic.html.1.67
TTGCAATGATCATCATGACAGATCTGCGCG
>1132425.1.22
ATTGCGGCCGCATGCATGCATAAGCTTGCT
>pDsRed2.Clontech.html.2.54
AATGGTAGCGACCGGCGCTCAGTTGGAATT
>209573.1.10
AGTCATTAGTCAGCAGATTCGTCACCAGCC
>pET-41b(+).Novagen.html.1.7
CATGGATATCGGGGATCCGAATTCTGTACA
>4322639.1.22
TGGTTACCTGGATCCATATGAATTCTGGGG
>pETBlue-2.Novagen.html.1.40
CTCTGGGTCTTCAGGAGCGAGTTCTGGCTG
>pSE420.InVitrogen.html.1.174
TAGAACTATAGCTAGCATGCGCAAATTTAA
>45862365.1.66
CCGGGTGGATCCAAGGCCTTCTAGAAAAAC
>pET-50b(+).Novagen.html.1.97
GCGGCCGCAGAGCTCGCTCTGGTGCCACGC
>pSE280.Invitrogen.html.1.103
TATGCATCCTAGGCCTATTAATATTCCGGA
>pET-43c(+).Novagen.html.1.3
GGGCAGCGCGGGTTCTGGTACGATTGATGA
>10504974.1.57
GCAGAAGCTTCGAATTCGAGCTCCCGGGTA
>4322639.1.9
CTATGCATCCCATTGGTTACCTGGATCCAT
>T7Select1-2c.Novagen.html.1.12
GCCGCAAGCTTGTCGACGGAGCTCGAATTC
>7688144.1.23
TTTTTTTTTTTTTTTGGGAGCTCGCCCGGG
>6467488.1.30
GGATCCTCTAGAGTCGACCTGGCGCGCCAA
>pCRT7_GS.InVitrogen.html.1.4
ATCAAGCTTCGAATTCGCCCTTAAGGGCGG
>pEMBL18NOT.ATCC.html.1.30
CTAGAGGATCCCCGCGGCCGCGGGTACCGA
>66472063.1.29
AATTCGGATCCCTCGAGGGTACCGAGCTCC
>531832.1.21
TTCCCGGGGCGGCCGCTGTCACTAGTGAGC
>pMIB_V5-Hisb.InVitrogen.html.1.2
TAGACTCGAGCGGCCGCCACTGTGCTGGAT
>310806.1.12
GGCTGCAGGTCGACGGATCCCAAGCTTCTT
>48995599.1.176
ATCGATACGCGTACGTCGCGACCGCGGACA
>pRSFDuet-1.Novagen.html.1.45
GGGTACCGACGTCAGCGATCGCGTGGCCGG
>310824.1.1
CAAGCTTGGGAGCTTGGCTGCAGGTCGACG
>pWEB::TNC.Epicentre.html.1.4
GATCCCGGGATCCGTCGTGACTGGGAAAAC
>pSE420.InVitrogen.html.1.130
TTCCGGAGTATACGTAGCCGGCTAACGTTA
>pASK22.Generic.html.1.400
GCGCGCAGTAGTAGATAGCGGTGTCTTCAG
>pBK614.Generic.html.1.2
GTACCGGGCCCCCCCTCGAGGTCGACGGTA
>pPICZalphaB.InVitrogen.html.1.1
AAAGCTGGCGGCCGCCGCGGCTCGAGGTAC
>pT7Blue-2.Novagen.html.1.25
CGTGTGGTCTAGAGCTAGCCTAGGCTCGAG
>pAMP1.Invitrogen.html.1.20
TTCCCGGGCATCATCATCATTAGTAGTAGT
>118200854.1.153
TAGTGGCCTATGCGGCCGCGGATCTGATCC
>pASK22.Generic.html.1.119
CAGAGTGAAGTCGGTACCGCTACCGCTACC
>pSTBlue-1.Novagen.html.1.85
TTCTGGATCCGATACGTAACGCGTCTGCAG
>118200845.1.191
ATCCCGGGCGGGTACCTTTGAATTCCACTT
>pENTR3C.InVitrogen.html.1.4
CGGTACCGGATCCAGTCGACTGAATTGGTT
>118200849.1.25
GCCTTTGCGATCGCAGACCTAGGAAAGCTA
>pASK22.Generic.html.1.433
GCAATGCATTCATCTGCAGGTACAGGATCG
>pHIL-S1.InVitrogen.html.1.98
TTAGAATCTAGCAAGACCGGTCTTCTCGTA
>28974289.1.11
CTCTAGAGGATCCCGGGCTGCAGATCTCGA
>8216954.1.45
GGCCCTCTAGATGCGGCCGCATGCATAAGC
>48995608.1.2
GGGGGGGGGAGGGAGAGGGGCGGAATTGGC
>115600313.1.1033
GGGGATGAAAGCTGGCGCATGATGACCACC
>pQE-40.Qiagen.html.1.11
CAGGTCGACCCGGGGTACCGCATGCAGATC
>pSL180.Generic.html.1.273
GCTCGAGAAGTACTAGTGGCCACGTGGGCC
>74267359.2.23
AAGGCCATGTAGGCCGGATCCCCCGGGCTG
>4097019.1.157
TCCTGAACTAGACAATGCTCAGGACTGATG
>pSL190.Generic.html.1.145
TAGCCGGCTAACGTTAACAACCGGTACCTC
>pRSFDuet-1.Novagen.html.1.29
TCTTTACCAGACTCGAGGGTACCGACGTCA
>115600313.1.542
CTAAAAGCCAGATAACAGTATGCGTATTTG
>pFR10.Generic.html.1.4
TTCCCGGGGATCCGTCGACCTGCAGCCAAG
>pSE420.InVitrogen.html.1.53
TGTCCGCGGTCGCGACGTACGCGTATCGAT
>pET-38b(+).Novagen.html.1.3
AGCACCATGGTGATATCGGATCCGAATTCT
>pET-51b(+).Novagen.html.1.49
GAAATTGAGGAGAAGCCCGGAGCTCCTGCG
>25900784.1.34
CAAGCTTCGGCCGATCGATGGTAACCCTCG
>16930719.1.25
AGATCTCGAGGCCTGATCATCGATGGGCCC
>pAMP1.Invitrogen.html.1.61
CTAGAGGATCCAAGCTTACGTACGCGTGCA
>pMAL-p2g.New_England_Biolabs.html.1.56
CGGCCCGAGGTTGTTGTTATTGTTATTGTT
>pTYB3.New_England_Biolabs.html.1.10
TCGAGGAATTCGCGGCCGCCGTCGACTCGC
>115600313.1.54
ATCAATATATTAAATTAGATTTTGCATAAA
>pCRT7_GS.InVitrogen.html.1.35
CCATGATGATGATGATGATGAGAACCCCGC
>pIVEX2.4d.Roche.html.1.38
CCATGGTCATATGTTTAATTAAGCGGCCGC
>4097019.1.442
AACTAGACAATGCTCAGGACTGATGAGTCC
>pT7T3D-PAC.ATCC.html.1.37
GGGATCCGTCTTAATTAAGCGGCCGCAAGC
>pFA-CMV.Stratagene.html.1.10
CCGAGCTCTGCAGAAGCTTCTAGAATTCCA
>pPICZalphaB.InVitrogen.html.1.22
TCGAGGTACCGATCCGAGACGGCCGGCTGG
>pORB.Orbigen.html.1.19
CTGCAGGCGGCCGCGAGCTCCCATGGAGGC
>118200849.1.199
GATCTGATCCCGGGCGGGTACCTTTGAATT
>pET-40b(+).Novagen.html.1.44
AGCTCCGTCGACAAGCTTGCGGCCGCACTC
>pS5.ATCC.html.1.7
TGCATGTTAACAGATCTCGTACGCGTGCCG
>pBK614.Generic.html.1.22
AAAAGCCGTCCTTCCCTAGCTGAACTACCC
>4586830.1.28
TGCAGGTTTAAACAGTCATTTAAATCGACT
>pVE1163.Generic.html.1.27
AGCCTGCAGAGCTCGAGGTACCCGGGAAGC
>48995599.1.147
GCATATGGCGGCCGCCTGCAGCTGGCGCCA
>pCYB4.New_England_Biolabs.html.1.11
GGAATTCTCTAGAGTCGACTCGCGAGCTAG
>115600313.1.182
CCTTTTTAAAGACCGTAAAGAAAAATAAGC
>pCMV-PCR.Stratagene.html.1.2
CTTACCTGGTACCGGGCCCCCCCTCGAGAT
>27573259.1.20
ACGTCGTCAGCGTCGTCGTGGTACCTCGGA
>pTrcHis2c.InVitrogen.html.6.13
CCATATGGTACCAGCTGCAGATCTCGAGCT
>pCITE-2b(+).Novagen.html.1.37
ATCGGAGATCTCAGTGGTGGTGGTGGTGGT
>9957257.1.19
TCGAGGGATCCTCTAGAAGCGGCCGCGACT
>pT7T3_18U.Stratagene.html.1.16
GTGAGCGGATAACAATTTCACACAGGAAAC
>pET-50b(+).Novagen.html.1.71
CGCGCCCGACGTCCGTCGACAAGCTTGCGG
>M13BM20.Boehringer.html.1.11
GGGATATCGCATGCCTGCAGAGCTCTAGAG
>pT7Blue-2.Novagen.html.1.147
TCTTGTCGTCGTCATCGCTGCCACCGGTAC
>pHC314.Generic.html.1.30
GCAGGCGGAGAACTGGTAGGTATGGAAGAT
>16930722.1.154
GGATTTAAATTAATTAATGTCGACCTGCAG
>pIVEX2.6d.Roche.html.1.19
TCGAGTCGACTTGCCATGGTCATATGTTTA
>pORB.Orbigen.html.1.13
GGTACCCTGCAGGCGGCCGCGAGCTCCCAT
>pSTBlue-1.Novagen.html.1.49
CTCGAGAAGCTTGTCGACGAATTCAGATAT
>287938.1.17
CATGGTACCAGCTGCAGATCTCGAGCTCGG
>pKO11.ATCC.html.1.10
CCGAATTCCCCGGGATCCGTCGACTGCAGG
>74267359.1.8
GGGTACCGCGGCCGCAGATCTGTTAACGAA
>pASK22.Generic.html.1.410
GTAGATAGCGGTGTCTTCAGCACGCAATGC
>12082761.1.65
GGGCCCGGGATCCGATATCTAGATGCATTC
>5764544.1.28
GGGCGAGCTCGAATTCGTAATCATGGCCAT
>pMIB_V5-Hisb.InVitrogen.html.1.10
AGCGGCCGCCACTGTGCTGGATATCTGCAG
>76251829.1.2
TAGACTGCAGGGTACCACTAGTCCTAGGTT
>pSL180.Generic.html.1.238
GATACGCGTACGTCGCGACCGCGGACATGT
>pBEND2.Generic.html.1.38
CGCGAAGGCCTCCCGGGCAGCTGGATATCT
>pPICZB.InVitrogen.html.2.21
GCGGCTCGAGGTACCGATCCGAGACGGCCG
>56406597.1.244
CGAGGGCTTGTGCTTCTGATTTTGTAATGT
>117957124.1.25
TAATTAAGTCGACATTTAAATGCGGCCGCG
>208744.1.80
CAAGAGCCCTTTGCCAGCTTTCTCGAGGTA
>pSE280.Invitrogen.html.1.20
GGCCACTAGTACTTCTCGAGCTCTGTACAT
>4097019.1.583
ACTAGACAATGCTCAGGACTGATGAGTCCG
>pDsRed2.Clontech.html.2.22
GGCCTATTATTTTTGACACCAGACAAGTTG
>pAMP2.Invitrogen.html.1.24
CGGGGGCCGCCTACTACTACTAATGATGAT
>56406608.1.220
AAGGTTCCCTTTTGATGCCACCCAGCCGAG
>pAN561H.Generic.html.1.94
TGGGTGTTACGGAGCATTCACTAGGCAACC
>60101687.1.32
GACCGTCGACAGAGATATCCGCGGCCGCAG
>29569706.1.54
ATTCATGCATCCCGGGGGATCCACTAGTGC
>595702.1.26
GGATCCTGAGACTGAATTCGGCCCTCGAGG
>118200851.1.157
CTTAAGAAGGATCCAGATCCACTAGTGGCC
>pUCBM21.Boehringer.html.1.2
AATTCCCGGGGATCCACGCGTAACTTAAGT
>pIB_V5-His_CAT.InVitrogen.html.1.1
ACCGCGGGCCCTCTAGACTCGAGCGGCCGC
>pTrcHis2c.InVitrogen.html.6.19
GGTACCAGCTGCAGATCTCGAGCTCGGATC
>16930722.1.95
GCGGCCGCACGCGTTCGCGACTAGTGCGCG
>pCITE-2c(+).Novagen.html.1.6
CATGCCTGCAGGTCGATCGACTCTAGAGGA
>pMAL-P2x.New_England_Biolabs.html.1.58
TTCCCTCGATCCCGAGGTTGTTGTTATTGT
>pT7T3_18U.Stratagene.html.1.10
GGAATTGTGAGCGGATAACAATTTCACACA
>11559656.1.7
GCTGGGAATTCCTCGAGATCTTCTAGACCC
>1277132.2.21
GCCGGCGCCCGGGAACTCCGGATGCATATG
>56406608.1.163
GCCTTCCCTGTTTGAGAAGATGTCTCCGCC
>litmus28i.New_England_Biolabs.html.1.78
AGCTTGGCGCCAGCCGGCTTCAATTGCACG
>pAN561H.Generic.html.1.52
ACGACTCATAGGAGAGTTGTAAAAAAGTTT
>58651745.1.33
GATATCACCAGCACACTGGAATTCTCTAGA
>pPICZB.InVitrogen.html.2.5
CAAGCTGGCGGCCGCCGCGGCTCGAGGTAC
>58430930.1.4
TCGAGCTCGGTACCCGGGGATCCTCTAGAC
>pGV451.Generic.html.1.35
CGACGGATCCCCGGGAATTGGGCTCGACTT
>4097019.1.330
CCGTGAGGACGAAACTCTAAGGCTTGGATC
>118200851.1.134
CTAGATAAAGCTTTAGAGCTCTTCTTAAGA
>pT712.Generic.html.1.20
GATCCTCTAGAGTCGACCTGCAGCCCAAGC
>pQE-TriSystem_Strep.Qiagen.html.1.12
GCTGTGCGGCCGCAAGCTTCGAACCGGTAC
>1277132.2.3
GGTGATCACTAGTCCTAGGCCGGCGCCCGG
>6467488.1.39
AGAGTCGACCTGGCGCGCCAAGCTCGGAAT
>pHT3T7BMM.Boehringer.html.1.46
GGGCCCGGTACCGCGGCCGCACTTAAGTTA
>pASK22.Generic.html.1.339
ACGGTAACGGTGGTACCTGCACCCCAAACG
>209573.1.306
GACTTTTAAAACACTCGAGTTAACAAATAA
>10504974.1.90
TGGCATGCATCGATAGATCTCGAGGCCTCG
>4097017.1.30
AATGCTCAGGACTGATGAGTCCGTGAGGAC
>18766333.1.62
ATCCCGGGGGATCCACTAGTAAGGCCTTAA
>209209.1.10
CTGCAGGTCGACTCTAGAGGATCCCCGGGC
>pKO11.ATCC.html.1.11
CGAATTCCCCGGGATCCGTCGACTGCAGGG
>pET-50b(+).Novagen.html.1.102
CGCAGAGCTCGCTCTGGTGCCACGCGGTAG
>pET-41b(+).Novagen.html.1.45
CGCGCCTGCAGGCGAGCTCCGTCGACAAGC
>pT7T3_18U.Stratagene.html.1.83
TAGGGAATTCGAGCTCCCGGGTTTTTTTTT
>16930719.1.44
TCGATGGGCCCATGGCTAGCGGCCGCACGC
>pET-32Xa_LIC.Novagen.html.1.5
CTGGCCATGGCGATATCGGATCCGAATTCG
>115600313.1.323
AGTTTTGATTTAAACGTGGCCAATATGGAC
>pMETalphaB.InVitrogen.html.1.20
GGTCGACGACGCGTGGATCCACGGCCGGCT
>13958039.1.2
TAGTTCATTAATTAATTAATTACTCGAGCG
>12082761.1.48
GCCGCCTGCAGGTCGACGGGCCCGGGATCC
>pSE420.InVitrogen.html.1.284
CCTCAGGTCGACGTCCCATGTGCAGGTGCT
>pRSFDuet-1.Novagen.html.2.8
GAAAAGTGCCACTTGCGGAGACCCGGTCGT
>115600313.1.753
CGTCGTCTGCGTGCCGAACGCTGGAAAGCG
>pAMP10.ATCC.html.1.19
ATTCCCGGGTCGACATCATCATCATTAGTA
>litmus28i.New_England_Biolabs.html.1.56
GGATCCAGATATCCTGCAGAGAAGCTTGGC
>pHook-3.InVitrogen.html.1.20
ATCCGAGCTCGGTACTCTAGAGCTAGCTTT
>pSE420.InVitrogen.html.1.176
GAACTATAGCTAGCATGCGCAAATTTAAAG
>M13BM20.Boehringer.html.1.49
CCCGGTACCGCGGCCGCCTTAAGACGCGTG
>915333.1.33
ACCACGTGTTAATTAAGATCTAGATCAGCA
>4097019.1.687
GACGAAACTCTAAGGCTTGGATCCAGAGTC
>pENTR4.Invitrogen.html.1.1
TTCGGTACCGGATCCAGTCGACTGAATTGG
>56406604.1.2
TTTAAACATTATCTGATTTTTGTAAAGGTC
>118200849.1.181
GTGGCCTATGCGGCCGCGGATCTGATCCCG
>37778084.1.40
CCACCGGGCCCTGGGCCACCGCTAGCGAGA
>pCAL-kc.Stratagene.html.1.26
ATCTACCAAGTGATGCGCGTCTAAGGGATC
>45548773.1.3
TGCGGTACCTCTAGAAGAAGCTTGGGATCC
>pET-38b(+).Novagen.html.1.7
CCATGGTGATATCGGATCCGAATTCTGTAC
>115600313.1.11
TTTGTACAAGAAAGCTGAACGAGAAACGTA
>56406604.1.239
CAGCCGAGGGCTTGTGCTTCTGATTTTGTA
>118200847.1.103
AACGTTCGAGGTCGACTCTAGATAAAGCTT
>4165110.1.41
CAGCCCCATACGATATAAGTTGTAATTCTC
>18140172.1.2
CTCTAGATTAAGGAGGCCATATGACTATGC
>pTriEx-1.Novagen.html.1.53
CCGTCGACCTGCAGGCGCGCCGAGATCTGA
>13027702.1.71
TACGTCGCGACCGCGGACATGTACAGAGCT
>pSL180.Generic.html.1.32
GGTAATTATAACCCGGGCCCTATATATGGA
>74267359.2.13
TAGGCCAATTAAGGCCATGTAGGCCGGATC
>pET-44c(+).Novagen.html.1.77
GGCGCGCCTGCAGGACGTCGACGGTACCAT
>pSPTBM20.Boehringer.html.1.50
TCGACTCTAGAGCTCTGCAGGCATGCGATA
>208126.1.65
CCTTTACCGATAACTTCCAGAGACTGGATG
>56406597.1.38
ATGGTCCGTTGTTTTGTAAATCAGCCAGTC
>118200856.1.35
ACCTAGGAAAGCTAGCTATACGCGTTATAC
>45862352.2.7
CTAGTAAAAGGTACCGAGCTCCTGCAGTAT
>pMAL-p2.New_England_Biolabs.html.1.30
GATCCGAATTCTGAAATCCTTCCCTCGATC
>pAMP18.Invitrogen.html.1.12
GGTACCCGGGGATCCAACGCGTACTAGTAG
>8250168.5.2
GCCTCGAGGTCGACGAATTCGAGCTCGGCC
>pGEM-7Zf(+)_LIC-R.ATCC.html.1.10
AACGCGTTGGGAGCTCTCCGGATCCAAGCT
>115600313.1.452
GGCTTCCATGTCGGCAGAATGCTTAATGAA
>118200851.1.105
AGGCCTCGAGTTAACGTTCGAGGTCGACTC
>pSL180.Generic.html.1.88
ATCTGCGCGCGATCGATATCAGCGCTTTAA
>pEX12.ATCC.html.1.11
ACGGATCCGCATGCGAATTCGGTACCCCGG
>4495058.1.13
CGGCCGCATCTAGAGGGCCCGGATCCCTCG
>5764544.1.6
GCACTAGTGATATCGGATCCCCGGGCGAGC
>1017801.1.65
GAGCGGCCGCGGGCCCATCGATTTTCCACC
>4097017.1.329
TCCGTGAGGACGAAACTCTAAGGCTTGGAT
>pJC20.ATCC.html.1.8
GGATCCTCGAGAATTCAAGCTTCATATGTA
>pATH3.ATCC.html.1.26
TGCAGGTCGACTCTAGAGGATCCCCCCGAA
>pET-43.1Ek_LIC.Novagen.html.1.104
GCCGCACAGCTGTATACACGTGCAAGCCAG
>pET-29a(+).Novagen.html.1.18
CCGAATTCGAGCTCCGTCGACAAGCTTGCG
>113073416.1.31
ACGGGGTGGTTTAAACGCGGCCGCGGTACC
>pCDFDuet-1.Novagen.html.1.5
GCATTATGCGGCCGCAAGCTTGTCGACCTG
>58651745.1.21
CAGTGTGCTGGTGATATCACCAGCACACTG
>27573262.1.60
AGCTCCGTCGACAAGCTTGCGGCCGCACTC
>pSL180.Generic.html.1.151
CGGTTGTTAACGTTAGCCGGCTACGTATAC
>124365492.1.6
GGTACCCTCGAGCCGCGGCCGCAGATCTGT
>45862365.1.3
ATCACTAGTAAAAGGTACCGAGCTCCTGCA
>pET-41Ek_LIC.Novagen.html.1.11
TCCTCAACCATGGATATCGGGGATCCGAAT
>208744.1.18
TCTTATGACGAACAAAACAGTAATAACGAA
>13623800.1.12
AGGCCTAGGTACCGAGCTCAATGCATACGT
>pTriEx-3Neo.Novagen.html.1.1
GTTAATCACTTAGTGATGGTGATGGTGATG
>13027702.1.67
CGCGTACGTCGCGACCGCGGACATGTACAG
>12958753.1.36
AGATCTCCTTTTGCGGCCGCCGGGTACAAT
>pSK16.Generic.html.1.2
AGCTTGCATGCCTGCAGGTCAATCCGGATG
>4097017.1.170
AATGCTCAGGACTGATGAGTCCGTGAGGAC
>pQE-TriSystem_Strep.Qiagen.html.1.1
ACGTGTATACAGCTGTGCGGCCGCAAGCTT
>pCR1000.InVitrogen.html.1.18
AGAACCGTTTCTCTCGATATCGAAACCCTT
>118200845.1.35
AAGCTAGCTATACGCGTTATACCGGTATCC
>915333.1.111
CCAGGATCCCCATGGCCAGAATTCTGGAAG
>pSE420.InVitrogen.html.1.23
TGGCCACTAGTACTTCTCGAGCTCTGTACA
>51090247.1.22
TTGAATTCGGATCCCTCGAGGGTACCGAGC
>pSL180.Generic.html.1.107
CAGCGCTTTAAATTTGCGCATGCTAGCTAT
>pSE280.Invitrogen.html.1.215
CGCGCGCAGATCTGTCATGATGATCATTGC
>12958752.1.19
AAGCTTATCGATGATATCAGATCTCCTTTT
>pMAL-p2.New_England_Biolabs.html.1.73
TATTGTTATTGTTGTTGTTGTTCGAGCTCG
>pT7T3_18U.Stratagene.html.1.166
GGGTTAATTTATATAGCTTGGCACTGGCCG
>108947435.1.20
GCCGAATTCCCGGGCATATGTCCGGTACCG
>pCDFDuet-1.Novagen.html.1.30
ACCTGCAGGCGCGCCGAGCTCGAATTCGGA
>pCITE-2b(+).Novagen.html.1.20
TCGATCGACTCTAGAGGATCGGAGATCTCA
>12958752.1.10
ACCTGATCAAAGCTTATCGATGATATCAGA
>pET-41c(+).Novagen.html.1.11
GATATCGGGGATCCGAATTCTGTACAGGCC
>115600313.1.1152
GATGTTCTGGGGAATATAAATGTCAGGCTC
>56406604.1.162
CTTCCCTGTTTGAGAAGATGTCTCCGCCGA
>pCITE-2c(+).Novagen.html.1.56
GGTGGTGGTGCTCGAGTGCGGCCGCAAGCT
>pPIC9.InVitrogen.html.1.12
GGGAATTCTACGTAAGCTTCAGCCTCTCTT
>8216952.1.26
TCGACCTCGAGGGATCCGGGCCCTCTAGAT
>pGST.Generic.html.2.6
TGGTACCGAGCTCCTGCAGCCCGGGGCGGC
>115600313.1.300
CCAATCCCTGGGTGAGTTTCACCAGTTTTG
>2664252.1.21
TCTGCGTCGTTGACGACAAACTGTCTTGCA
>55535633.1.32
CTCGAGGCTAGCGAGCTCAGGTACCGGCCA
>pBAC-7.invitrogen.html.1.23
AGCTCGAATTCGGATCCAGGCCTTTTGAGG
>118200849.1.79
TGCAGGTAGCATGCAAGAGATCTTATAGGC
>pGEM-7Zf(+)_LIC-R.ATCC.html.1.98
AATTCCTCGAGTCTAGAGGAGCATGCGACG
>pSE420.InVitrogen.html.1.151
CTAACGTTAACAACCGGTACCTCTAGAACT
>pUCBM20.Boehringer.html.1.42
GTCGACGGGCCCGGTACCGCGGCCGCCTTA
>118200856.1.203
CGGGCGGGTACCTTTGAATTCCACTTAATT
>pCMV-PCR.Stratagene.html.1.5
ACCTGGTACCGGGCCCCCCCTCGAGATGGA
>pASK22.Generic.html.1.44
AAAGGTCAGCGGGTAAGAGTGGTCGTTTTG
>5764544.1.21
GATCCCCGGGCGAGCTCGAATTCGTAATCA
>M13LH1.Generic.html.1.5
TTCCGCGGATCGATAGGCCTCGAGATCTCC
>pCRT7_NT-E3.InVitrogen.html.1.5
GATGATGATGATGATGAGAACCCCGCATAT
>56406597.1.268
TAATGTAATTATCAGGTAGCTTATGATATG
>4512193.1.21
CCATATGACGTCGACGCGTCTGCAGAAGCT
>118200851.1.216
GTACCTTTGAATTCCACTTAATTAAGTAGG
>pBAD_gIII_A.Invitrogen.html.1.13
GAATTCCCATATGGTACCAGCTGCAGATCT
>pCITE-2a(+).Novagen.html.1.33
GGAGATCTCAGTGGTGGTGGTGGTGGTGCT
>pSPTBM21.Boehringer.html.1.61
CGGCCGCCTTAAGACGCGTGGATCCCGGGG
>9957257.1.46
ACTAGTGAGCTCGTCGACGTAGGCCTTTGA
>1117808.1.44
ATGGCCATATGACCACCCAAGCTAGCGTAA
>pFR10.Generic.html.1.9
GGGGATCCGTCGACCTGCAGCCAAGCTTAT
>115600313.1.1071
CAGTGTGCCGGTCTCCGTTATCGGGGAAGA
>pCMV-PCR.Stratagene.html.1.72
ACTTGTCGTCGTCAATGAATTCCTGCAGCC
>pSPTBM21.Boehringer.html.1.21
GCATGCCTGCAGAGCTCTAGAGTCGACGGG
>501070.1.7
ACCATTTAGGTGACACTATAGAACCGCGGC
>pETBlue-2.Novagen.html.1.97
CGCAAGCTTCGAACGCGTATCGATGGTACC
>118200854.1.192
ACCTTTGAATTCCACTTAATTAATTGGCCG
>pRX-2.ATCC.html.1.24
CGACTCTAGAGGATCCCCGGGCGAGCTCGA
>pGEM-7Zf(+)_LIC-R.ATCC.html.1.65
AACTCGCTCCGGCGCCGGAACCAGTTGGTA
>56406604.1.114
TAATATCCGCTTCACGCCATGTTCGTCCGC
>16930722.1.11
CCAAGGCCCGGGCTGGCCACGGCCGCCTAG
>pBK614.Generic.html.1.50
CCAAAAGTATAAATGCCTGAACAATTAGTT
>pNEB193.New_England_Biolabs.html.1.8
ATGCCTGCAGGTTTAAACAGTCGACTCTAG
>13027702.1.105
AAGTACTAGTGGCCACGTGGGCCGTGCACC
>pTriplEx2.Clontech.html.1.65
CGACTGGGCCGAGGCGGCCGGATCCTGCAG
>4097017.1.8
CGCGGTGGCGGCCGCTCTAGACAATGCTCA
>pKSM713.ATCC.html.1.16
GAGCTCGATATCGCATGCGGTACCTCTAGA
>pASK22.Generic.html.1.69
TTTTGACAGTAGTAAACAGCCAGATCTTCA
>pBHA1.Generic.html.1.2
AGCTTCTTCTAGAGGTACCGCATGCGATAT
>pDsRed2.Clontech.html.2.2
GCCCGTACGGCCGACTAGTAGGCCTATTAT
>4322592.1.7
GATATCCCGCGGCCATGCCATTGGTTACCT
>4097017.1.1
GCTCCACCGCGGTGGCGGCCGCTCTAGACA
>51090247.1.14
CGACAAGCTTGAATTCGGATCCCTCGAGGG
>pRSF-1.Novagen.html.1.163
ATCATTCGAACCGGTACCCACGTGATGGTG
>4097019.1.657
GACAATGCTCAGGACTGATGAGTCCGTGAG
>pAN524.Generic.html.1.41
CCCGTTGCAGACGAGGCCGCTCAGGGCGAG
>209208.1.1
CGAATTCGAGCTCGCCCGGGGATCCTCTAG
>pFR109.Generic.html.1.15
GACCTGCAGCCAAGCTTATCGATTCTAGAC
>pSE420.InVitrogen.html.1.16
GCCCACGTGGCCACTAGTACTTCTCGAGCT
>pTriplEx2.Clontech.html.1.2
GGGCGAATTGGCCAAGTGAGCTCGAATTGC
>pATH2.ATCC.html.1.13
GACTCTAGAGGATCCCCGGGGATCTCAATC
>13958039.1.18
TAATTACTCGAGCGCCAGCTCAGACTGAAT
>pSE420.InVitrogen.html.1.121
CTATTAATATTCCGGAGTATACGTAGCCGG
>pBEND1.Generic.html.1.33
CGATGCTAGCAGATCTACGCGTGTCGACTC
>pET-48b(+).Novagen.html.1.64
TGGCGCGCCCGACGTCCGTCGACAAGCTTG
>pETBlue-2.Novagen.html.1.7
ACATTAGTGGTGGTGGTGGTGGTGCTCGAG
>11093903.1.5
TCTGCAGTCGACGGATCCCGGGTACCAAGG
>pAN24.Generic.html.1.65
TAGAGATCGGAAGCCCATGGTGATGTCTGC
>pBluescript\II\KS(+)_LIC.ATCC.html.1.38
AAGCTTACTGGTTCCGGCGCCGGAGCGAGT
>pRSF-1.Novagen.html.1.67
TTCTTTACCAGACTCGAGTGCGGCCGCAAG
>56406597.1.143
GCTTTTGCCCTGGAGTTTGCCTTCCCTGTT
>pMAL-c2x.New_England_Biolabs.html.1.9
GCCTGCAGGTCGACTCTAGAGGATCCGAAT
>pIVEX-GST.Roche.html.1.15
AGAGCTCGCTCGAGTCGACTTGCCATGGTC
>115600313.1.672
CAGCGACAGCTATCAGTTGCTCAAGGCATA
>M13BM21.Boehringer.html.1.46
GGGCCCGTCGACTCTAGAGCTCTGCAGGCA
>pGEM-7Zf(+)_LIC-R.ATCC.html.1.55
CGGGGTACCAAACTCGCTCCGGCGCCGGAA
>115600313.1.920
ATGTACAGAGTGATATTATTGACACGCCCG
>pBEND1.Generic.html.1.19
ACTAGTCCATGGATCGATGCTAGCAGATCT
>pET-44c(+).Novagen.html.1.164
ACTCGCTCCTGAAGACCCAGAGGATCTCGA
>pEX13.ATCC.html.4.6
GGTCGACGGATCCGCATGCACTAGTGAATT
>1052556.1.30
GATATCTAGATCTCGAGCTCGCGAAAGCTA
>11991616.1.7
GGGCCCGAATTCAGATCTGCATGCGAGTTT
>7688144.1.39
GGAGCTCGCCCGGGGATCCTCTAGAGTCGA
>pSL180.Generic.html.1.137
AGTTCTAGAGGTACCGGTTGTTAACGTTAG
>4512193.1.64
CCCGGGTACCATGGCATGCATCGATAGATC
>pSE280.Invitrogen.html.1.298
TGTGCAGGTGCTGAATTCGAAGGCATTCCA
>pRSF-1.Novagen.html.1.100
GTCGACCTGCAGGCGCGCCGTGTACACGAG
>pSL180.Generic.html.1.141
CTAGAGGTACCGGTTGTTAACGTTAGCCGG
>pCITE-2a(+).Novagen.html.1.18
CGACTCTAGAGGATCGGAGATCTCAGTGGT
>pET-43.1Ek_LIC.Novagen.html.1.75
GTACCATCGATACGCGTTCGAAGCTTGCGG
>pAX4CM.USB.html.1.38
CCCGGGCTGCAGTCGACTCTAGATCTGGTA
>45862365.1.16
GGTACCGAGCTCCTGCAGTATCGATGCGGC
>pET-31b(+).Novagen.html.1.15
CATCACCGCCGTGGTACAGCGCTTTGTGGC
>4322592.1.30
GTTACCTGGATCCATATGAATTCTGGGGCC
>56406604.1.52
GTAAATCAGCCAGTCGCTTGAGTAAAGAAT
>4097019.1.664
CTCAGGACTGATGAGTCCGTGAGGACGAAA
>pQE-TriSystem_Strep.Qiagen.html.1.72
AATTCGGATCCACGAGCTCCCGGGATATCG
>81345491.1.42
GACCATGGTCCCCCTGCAGGTCGACCTCGA
>pMAL-P2x.New_England_Biolabs.html.1.8
TGCCAAGCTTGCCTGCAGGTCGACTCTAGA
>pIE1-4.Novagen.html.2.9
TCTGCGGCCGCAGGCCTCGCGACTAGTTTA
>209208.1.18
GGGGATCCTCTAGAGTCGACCTGCAGCCCA
>4097017.1.15
GCGGCCGCTCTAGACAATGCTCAGGACTGA
>118200847.1.25
AGACCTAGGAAAGCTAGCTATACGCGTTAT
>pET-44a(+).Novagen.html.1.139
TGTATACACGTGCAAGCCAGCCAGAACTCG
>5420374.1.26
CCGGATCCCTCGAGGTCGACGAATTCGAGC
>pET-41a(+).Novagen.html.1.7
ATGGGATATCGGGGATCCGAATTCTGTACA
>pHC624.Generic.html.1.42
AGAGATCTGCAGGTCGACGGATCCCCGGGA
>13027702.1.31
GCATATGGCGGCCGCCTGCAGCTGGCGCCA
>pCITE-2c(+).Novagen.html.1.11
CTGCAGGTCGATCGACTCTAGAGGATCGGA
>208744.1.89
TTTGCCAGCTTTCTCGAGGTACCCTCCAAG
>4097017.1.302
AACTAGACAATGCTCAGGACTGATGAGTCC
>118200847.1.39
TAGCTATACGCGTTATACCGGTATCCTGCA
>pET-42b(+).Novagen.html.1.5
CCATGGATATCGGGGATCCGAATTCTGTAC
>115600313.1.1019
CGGTGGTGCATATCGGGGATGAAAGCTGGC
>pGEM-7Zf(+)_LIC-F.ATCC.html.1.104
TCGAGTCTAGAGGAGCATGCGACGTCGGGC
>pHC314.Generic.html.1.44
GGTAGGTATGGAAGATCTCTAGAAGCTTAT
>209573.1.189
CCCAGAAGTAGTTTTGATGCACAGGCAACG
>pMCS5.Mobitec.html.1.37
GTTAACATGCATGATATCACGCGTGGCGCC
>pSL190.Generic.html.1.98
GCGGCCGCCATATGCATCCTAGGCCTATTA
>pASK22.Generic.html.1.468
CTAGTGTCACGAGAAACGATGAAACGACCT
>66815022.1.85
TGCTAGCAGATCTTCTAGACTCGAGACGCG
>pExchange-5B.Stratagene.html.1.1
CCGGGCTAGAGCGGCCGCCACCGCGGTGGA
>pMAL-p2e.New_England_Biolabs.html.1.22
TAGAGGATCCGAATTCCGGTACCTTGTCAT
>pET-43.1Ek_LIC.Novagen.html.1.85
TACGCGTTCGAAGCTTGCGGCCGCACAGCT
>pRSF-1.Novagen.html.1.70
TTTACCAGACTCGAGTGCGGCCGCAAGCTT
>58651745.1.56
CTCTAGAGCGCGCCATGGTCAAAGTTGAGC
>8216950.4.41
CGATTTCGAACCCGGGGTACCGAATTCCTC
>4321112.1.15
AGTCGACGAGCTCACTAGTCTCGAGCGGCC
>pSL190.Generic.html.1.178
AACTATAGCTAGCATGCGCAAATTTAAAGC
>pAN561H.Generic.html.1.9
GAAGGATTACCTCTAAACAAGTGTACCTGT
>58233.1.7
GGCTGCAGGTCGACTCTAGAGGATCCCCGG
>pd2EGFP.Clontech.html.2.23
GCCTATTATTTTTGACACCAGACAAGTTGG
>115600313.1.32
AGAAACGTAAAATGATATAAATATCAATAT
>4512193.1.59
GAGCTCCCGGGTACCATGGCATGCATCGAT
>pTrcHisb.InVitrogen.html.1.6
CGAATTCCCATATGGTACCAGCTGCAGATC
>pT7Blue-2.Novagen.html.1.155
TCGTCATCGCTGCCACCGGTACCGCTGTCG
>pIVEX-GST.Roche.html.1.26
GAGTCGACTTGCCATGGTCATATGTTTAAT
>pHIL-S1.InVitrogen.html.1.141
AACTGAGGAACAGTCATGTCTAAGGATCCC
>915333.1.108
CCTCCAGGATCCCCATGGCCAGAATTCTGG
>pIVEX2.3d.Roche.html.1.6
CTCGCTCGAGTCGACGCGGCCGCTCATATG
>pCSV31.Generic.html.1.22
GACTCAGTCGGGTCACCGATGATAAGCTGT
>1200496.1.18
CTGATATCGGTACCGGATCCCAGCTGAAGC
>125976391.1.15
TCCCGGGCCCGCGGTACCGTCGACTGCAGA
>66472063.1.7
AGACTGCAGGTCGACAAGCTTGAATTCGGA
>45862396.1.42
TCCCGGGTGGATCCAAGGCCTTCTAGAAAA
>209573.1.168
CTGGATGTTTTTCGGGTGGATCCCAGAAGT
>pSI.Promega.html.1.62
GTCGTATTAAGTACTCTAGCCTTAAGAGCT
>118200854.1.4
TGCGATCGCAGACCTAGGAAAGCTAGCTAT
>13027702.1.38
GCGGCCGCCTGCAGCTGGCGCCATCGATAC
>310806.1.37
TTCTTCTAGAGGTACCGCATGCGATATCGA
>4097019.1.729
CCAAGCTTATCGATACCGTCGACCTCGAGG
>pPICZB.InVitrogen.html.2.40
CGAGACGGCCGGCTGGGCCACGTGAATTCC
>115600313.1.934
ATTATTGACACGCCCGGGCGACGGATGGTG
>pFLAG-ATS.Sigma.html.1.12
GGTACCCGGGAATTCTCGAGAAGCTTGACT
>13446792.1.45
ATGCATGAATTCAAGCTTATCGATGTCGAC
>pAN561H.Generic.html.1.20
TCTAAACAAGTGTACCTGTGCATTCTGGGT
>8346634.2.53
TATATATGGATCCAATTGCAATGATCATCA
>4097013.1.92
AACTAGTCCAAGCTTATCGATACCGTCGAC
>1132425.1.50
CTCGAGTCTAGAGTCGACGGATCCTGCAGA
>32455188.1.13
TCGCAGATCTCGAGCCCGGGCTAGCACGCG
>209190.1.41
GCCCAAGCTTATCGATTCGCCCGGGCTGAC
>115600313.1.865
ATGCAGTTTAAGGTTTACACCTATAAAAGA
>pGEM-7Zf(+)_LIC-F.ATCC.html.1.25
CTCCGGATCCAAGCTTATCGATTTCGAACC
>56406608.1.14
TATCTGATTTTTGTAAAGGTCTGATAATGG
>88173988.1.8
CGAGAACCGGTCATCGATTCTAGAACTTAA
>pOSEX3.ATCC.html.1.44
CTCTAGAGCTCTGCAGGCATGCGATATCCC
>8346634.2.156
CCGGAATATTAATAGGCCTAGGATGCATAT
>pSL180.Generic.html.1.94
GCGCGATCGATATCAGCGCTTTAAATTTGC
>pT7Blue-2.Novagen.html.1.88
GTCACCTAAATAAGGATCCGATACGTAACG
>60651289.1.12
TTATCGATTTCGAACCCGGGGTACCGAATT
>pFastbac_CTHS.LIfeSensors.html.1.21
GGCCGCAAGCTTGTCGACGGAGCTCGAATT
>16930722.1.52
TCCTCTAGATCTCGAGGCCTGATCATCGAT
>pMAL-p2.New_England_Biolabs.html.1.54
TCGATCCCGAGGTTGTTGTTATTGTTATTG
>12958751.1.35
CAGATCTCCTTTTGCGGCCGCACCGGTGCC
>312235.1.13
AGCTTATCGATTTCGAACCCGGGGTACCGA
>pET-30Ek_LIC.Novagen.html.1.36
AACCATGGCGATATCGGATCCGAATTCGAG
>4097013.1.8
CGCGGTGGCGGCCGCTCTAGACAATGCTCA
>4097019.1.577
TCCTGAACTAGACAATGCTCAGGACTGATG
>56406597.1.202
CCGGAGCGACGTCTGCAAGGTTCCCTTTTG
>1117808.1.7
TAGCTTGGCTGCAGGTCGACGGATCCCCGG
>pGT-N29.New_England_Biolabs.html.1.44
AACCTAGGGAGCTCTGGTACCCACTAGGCG
>pENTR1A.InVitrogen.html.1.24
ACTGAATTGGTTCCTTTAAAGCCTGCTTTT
>8216950.4.16
GGGAGCTCTCCGGATCCAAGCTTATCGATT
>56406604.1.141
CGCTTTTGCCCTGGAGTTTGCCTTCCCTGT
>8250168.4.3
CTTATGCATGCGGCCGCATCTAGAGGGCCC
>pT7T3D-PAC.ATCC.html.1.3
CCCTCGAGGCCAAGAATTCCCGACTACGTA
>pShuttle-CMV.Stratagene.html.1.19
TAGGCTCGAGCGGCCGCGTCGACGGTACCA
>56406597.1.70
TTGAGTAAAGAATCCGGTCTGAATTTCTGA
>pASK22.Generic.html.1.399
CGCGCGCAGTAGTAGATAGCGGTGTCTTCA
>4097013.1.59
CGAAACTCTAAGGCTTGGATCCAGAGTCTC
>118200851.1.191
CGGCCGCGGATCTGATCCCGGGCGGGTACC
>56406604.1.347
TGATTCCTTTACTTATTCCATGGCGATCGC
>pOSEX4.ATCC.html.1.48
CTCTGCAGGCATGCGATATCCCATGGAAGC
>4322592.1.14
CGCGGCCATGCCATTGGTTACCTGGATCCA
>pT7-FLAG-MAT-2.Sigma.html.1.5
CTGGTACCCGGGGAATTCACTCGAGGAAGC
>pQE-TriSystem.Qiagen.html.1.68
GAGATCTGAGAATTCGGATCCACGAGCTCC
>pAX4CP.USB.html.1.8
CGACGGATCCGGGCAACGTTCTTGCCATTG
>118200851.1.99
TCTTATAGGCCTCGAGTTAACGTTCGAGGT
>115600313.1.780
GCGGAAAATCAGGAAGGGATGGCTGAGGTC
>310804.1.47
GGTACCGCATGCGATATCGAGCTCTCCCGG
>220929.1.1
AGCTTCTAGAGATCTGCAGGTCGACGGATC
>pET-44c(+).Novagen.html.1.95
CGACGGTACCATCGATACGCGTTCGAAGCT
>pQE-30_Xa.Qiagen.html.1.35
CGCATGCGGATCCAGTTCCATTATAAGGCC
>pMCS5.Mobitec.html.1.64
GCCACTAGTGCTAGCAGATCTGGCCGGCCC
>118200847.1.75
ATGCAAGAGATCTTATAGGCCTCGAGTTAA
>208744.1.49
ATGACGATGAAGAGTAGTACGATTAGCAGG
>pMAL-cri.New_England_Biolabs.html.1.16
TCGACTCTAGAGGATCCGAATTCTGAAATC
>25900784.1.38
CTTCGGCCGATCGATGGTAACCCTCGAGAT
>287939.1.15
ATTCCATGGTACCAGCTGCAGATCTCGAGC
>pNEB193.New_England_Biolabs.html.1.32
CTCTAGACTTAATTAAGGATCCGGCGCGCC
>pCSV31.Generic.html.1.20
TCGACTCAGTCGGGTCACCGATGATAAGCT
>115600313.1.719
CGGTCTGGTAAGCACAACCATGCAGAATGA
>16930722.1.28
CACGGCCGCCTAGGCGCGCAAGGATCCTCT
>208744.1.76
AGGACAAGAGCCCTTTGCCAGCTTTCTCGA
>pET-44c(+).Novagen.html.1.5
GGGGCAGCGCGGGTTCTGGTACGATTGATG
>pCRT7_VP22_NES-2.InVitrogen.html.1.26
CAGAATTCCACCACACTGGACTAGTGGATC
>pMETalphaA.InVitrogen.html.1.22
CGGGTCGACGACGCGTGGATCCACGGCCGG
>pSE280.Invitrogen.html.1.220
GCAGATCTGTCATGATGATCATTGCAATTG
>pAMP1.Invitrogen.html.1.45
GTAGTAGGCGGCCGCTCTAGAGGATCCAAG
>pSL190.Generic.html.1.215
TCGATCGCGCGCAGATCTGTCATGATGATC
>pGT-N38.New_England_Biolabs.html.1.26
CGGCTTCAATTGCACGGGCCCCACTAGGCG
>pSPORT1.ATCC.html.1.29
CGGGTCGACGAGCTCACTAGTCGGCGGCCG
>pET-50b(+).Novagen.html.1.80
CGTCCGTCGACAAGCTTGCGGCCGCAGAGC
>pSL190.Generic.html.1.155
ACGTTAACAACCGGTACCTCTAGAACTATA
>pCDFDuet-1.Novagen.html.1.51
GAATTCGGATCCTGGCTGTGGTGATGATGG
>310782.1.2
CCCGGGGATCCGTCGACCTGCAGCCAAGCT
>1649038.1.1
GATCTGATATCATCGCCAGTGTGCTGGGAA
>209573.1.191
CAGAAGTAGTTTTGATGCACAGGCAACGGA
>pET-31b(+).Novagen.html.1.297
CTTTCGCTTCAATGGCGCCGGCAAGGTGGT
>pET-44c(+).Novagen.html.1.154
GCCAGCCAGAACTCGCTCCTGAAGACCCAG
>pASK22.Generic.html.1.168
CCAGATTCACGGGTCGACGCACCGTAGATC
>pMCS5.Mobitec.html.1.144
GTACTCGAGTCGCGACGTACGTTCGAACAA
>pET-43.1Ek_LIC.Novagen.html.1.39
CGAATTCTGTACAGGCGCGCCTGCAGGACG
>pET-47b(+).Novagen.html.1.77
TCCGAATTCTGTACAGGCCTTGGCGCGCCC
>42476360.1.23
CAAGGATGATAATGGATCTCTATTTAAATT
>pCITE-2a(+).Novagen.html.1.43
GTGGTGGTGGTGGTGGTGCTCGAGTGCGGC
>4097017.1.91
GAACTAGACAATGCTCAGGACTGATGAGTC
>1117808.1.66
TAGCGTAATCTGGAACATCGTATGGGTAAG
>118200856.1.2
GCTTGGCTGCATGGCGCGCCTTTGCGATCG
>115600313.1.2
GCTTACCACTTTGTACAAGAAAGCTGAACG
>18252134.1.2
AGAGCTCTGCAGGATCCAAGCTTACTAGTG
>115600313.1.559
GTATGCGTATTTGCGCGCTGATTTTTGCGG
>pET-44a(+).Novagen.html.1.152
AAGCCAGCCAGAACTCGCTCCTGAAGACCC
>pGT-N29.New_England_Biolabs.html.1.15
TTCACCATGGGAGACGTCACCGGTTCTAGA
>56406604.1.175
GAAGATGTCTCCGCCGATGCTTTTCCCCGG
>pET-48b(+).Novagen.html.1.10
TTGAAGTCCTCTTTCAGGGACCCGGGTACC
>118200849.1.57
TATACGCGTTATACCGGTATCCTGCAGGTA
>109452800.1.2
ATTCGAGCTCCCGGGTACCATGGCATGCAT
>pCR1000.InVitrogen.html.1.59
CGATAAGCTTTTAATTAAACTAGTGAGCTC
>118200854.1.146
GATCCACTAGTGGCCTATGCGGCCGCGGAT
>pPICZalphaA.InVitrogen.html.1.19
CCGCGGCTCGAGGTACCGATCCGAGACGGC
>pT7Blue-2.Novagen.html.1.33
CTAGAGCTAGCCTAGGCTCGAGAAGCTTGT
>45862365.1.92
AAACTCGAGAACGTTGGGCCCCAATTGGCT
>287941.1.22
AGCTGGTACCATGGAATTCGAAGCTTGATC
>pDual_GC.Stratagene.html.1.8
CTTCCCATGGTGGCCCTCCTCTTAAAGTTT
>117957124.1.27
ATTAAGTCGACATTTAAATGCGGCCGCGGC
>T7Select1-2c.Novagen.html.1.9
GCGGCCGCAAGCTTGTCGACGGAGCTCGAA
>209573.1.177
TTTCGGGTGGATCCCAGAAGTAGTTTTGAT
>4097017.1.352
CTTGGATCCAGAGTCTCCTGAACTAGTCCA
>1052556.1.46
GCTCGCGAAAGCTAGCTTGCATGCCTGCAG
>118200845.1.85
TCTTATAGGCCTCGAGTTAACGTTCGAGGT
>8346640.2.64
CAATTGCAATGATCATCATGACAGATCTGC
>pAMP10.ATCC.html.1.31
ACATCATCATCATTAGTAGTAGTAGGCGGC
>118200845.1.60
TATCCTGCAGGTAGCATGCAAGAGATCTTA
>pGEM-7Zf(+)_LIC-R.ATCC.html.1.69
CGCTCCGGCGCCGGAACCAGTTGGTACCGA
>118200851.1.172
GATCCACTAGTGGCCTATGCGGCCGCGGAT
>pCITE-2c(+).Novagen.html.1.3
TTGCATGCCTGCAGGTCGATCGACTCTAGA
>T7Select1-2c.Novagen.html.1.3
TCGAGTGCGGCCGCAAGCTTGTCGACGGAG
>915333.1.4
AACAAAAGCTGAGTCTTCCAAAGCTTGGCA
>3273767.1.20
ACAAGCTTGATATCGGTACCAGATCTGAAT
>pMAL-p2e.New_England_Biolabs.html.1.74
ATTGTTATTGTTGTTGTTGTTCGAGCTCGA
>56406608.1.178
GAAGATGTCTCCGCCGATGCTTTTCCCCGG
>4097019.1.55
AGGACGAAACTCTAAGGCTTGGATCCAGAG
>209573.1.315
AACACTCGAGTTAACAAATAAATACTGTAC
>45862365.1.40
TGCGGCCGCAAAGTCGACGAATTCTCCCGG
>pET-48b(+).Novagen.html.1.21
TTTCAGGGACCCGGGTACCAGGATCCGAAT
>pET-38b(+).Novagen.html.1.23
TCCGAATTCTGTACACCTGCAGGACGTCAA
>pAN24.Generic.html.1.94
CTCAAGCGGGGTAGCTGTTAGTCAAGCTGC
>56406597.1.285
AGCTTATGATATGTCTGAAGATAATCCGCA
>108947435.2.15
ACGAATGGTCTAGAAAGCTTCTCGAGGGCC
>pMAL-p2.New_England_Biolabs.html.1.20
GACTCTAGAGGATCCGAATTCTGAAATCCT
>4097019.1.642
GAGTCTCCTGAACTAGACAATGCTCAGGAC
>pET-47b(+).Novagen.html.1.16
ATCACCACCACCATCACTCCGCGGCTCTTG
>115600313.1.914
TTGTGGATGTACAGAGTGATATTATTGACA
>4097013.1.68
AAGGCTTGGATCCAGAGTCTCCTGAACTAG
>pT7T3_18U.Stratagene.html.1.23
GATAACAATTTCACACAGGAAACAGCTATG
>pRPM1.Generic.html.1.19
CTTCCATCCGGACCGGGGGTACCGAGCTCG
>4097019.1.719
CTGAACTAGTCCAAGCTTATCGATACCGTC
>M13BM20.Boehringer.html.1.35
CTAGAGTCGACGGGCCCGGTACCGCGGCCG
>5825492.1.41
ATATGAATTCAGCTGCAGGATCCTAGTAAG
>pAN561H.Generic.html.1.4
AGAAAGAAGGATTACCTCTAAACAAGTGTA
>pHIL-S1.InVitrogen.html.1.23
ATAGGTTACAAATAAAAAAGTATCAAAAAT
>pBEND2.Generic.html.1.79
ACTAGTCCATGGATCGATGCTAGCAGATCT
>pASK22.Generic.html.1.252
TGGTTACCAGAGTTCAGCAGAGACTGAGAA
>pET-12a.Novagen.html.1.37
ATCGCGATCAGCTCTTTTGCGTCGACGGGA
>115600313.1.29
ACGAGAAACGTAAAATGATATAAATATCAA
>12958751.1.41
TCCTTTTGCGGCCGCACCGGTGCCTGCACG
>45862352.1.6
ACGTTGGGCCCCAATTGGCTAGCAAGCTTT
>12958752.1.39
ATCTCCTTTTGCGGCCGCACCGGTGTCCTC
>3983120.1.44
AAGCGGCCGCACTAGTTGAGCTCGTCGACG
>pSE420.InVitrogen.html.1.90
GCTGCAGGCGGCCGCCATATGCATCCTAGG
>18766333.1.4
ACCGGGCCCAGATCTGGCCATGGCGGCCGC
>pFIV-H1_U6-copGFP.System_Biosciences.html.1.3
AAGCTGTCTTCGGATCCGATATCGAAGACT
>58237.1.6
AGCAGCTGAAGCTTGAATTCATCGATGATA
>115600313.1.338
GTGGCCAATATGGACAACTTCTTCGCCCCC
>pGT-N38.New_England_Biolabs.html.1.10
GAAGCTTGGCGCCAGCCGGCTTCAATTGCA
>pCYB1.New_England_Biolabs.html.1.10
TCGAGGAATTCTCTAGAGTCGACTCGCGAG
>pRNA-CMV3.1_Puro.Genscript.html.1.2
GCTTCGTCGCTTACCGATTCAGAATGGCGG
>110433179.1.6
CTATTTAGGTGACACTATAGAACAAGTTTC
>4097019.1.41
CTGATGAGTCCGTGAGGACGAAACTCTAAG
>pSLfaHSfa.Generic.html.1.5
ATTCGTTAACAGATCTGCGGCCGCGGTCTA
>pHIL-S1.InVitrogen.html.1.106
TAGCAAGACCGGTCTTCTCGTAAGTGCCCA
>209094.1.8
GTCCATGGAGATCTCGAGGCCTGCAGGCAT
>pET-42b(+).Novagen.html.1.14
TCGGGGATCCGAATTCTGTACAGGCCTTGG
>pGAPZalphaC.InVitrogen.html.1.10
GCCGCCGCGGCTCGAGGTACCGATCCGAGA
>pSE420.InVitrogen.html.1.45
TCTGTACATGTCCGCGGTCGCGACGTACGC
>pIE1-2.Novagen.html.1.6
GATCTGCGGCCGCAGGCCTCGCGACTAGTT
>pASK22.Generic.html.1.443
CATCTGCAGGTACAGGATCGATTGACTAGT
>209573.1.236
CAGAGTCCAAGCTTTCTTCTTTACCTTTAG
>pSTBlue-1.Novagen.html.1.89
GGATCCGATACGTAACGCGTCTGCAGCATG
>4097019.1.106
CAGGACTGATGAGTCCGTGAGGACGAAACT
>56406604.1.28
GGTCTGATAATGGTCCGTTGTTTTGTAAAT
>pCDF1-MCS1.System_Biosciences.html.1.28
TTAATTAAGCTTAGATCTGGATCCGGCGCG
>4097017.1.225
TCTCCTGAACTAGACAATGCTCAGGACTGA
>4097017.1.189
TCCGTGAGGACGAAACTCTAAGGCTTGGAT
>310806.1.25
CGGATCCCAAGCTTCTTCTAGAGGTACCGC
>pAX4CM.USB.html.1.48
AGTCGACTCTAGATCTGGTACCGAATTCCA
>115600313.1.641
CTATGAAGCAGCGTATTACAGTGACAGTTG
>4097019.1.677
AGTCCGTGAGGACGAAACTCTAAGGCTTGG
>pT7T3D-PAC.ATCC.html.1.7
CGAGGCCAAGAATTCCCGACTACGTAGTCG
>58651745.1.73
GTCAAAGTTGAGCGTTTATTCTGAGCTTCT
>pGEM-7Zf(+)_LIC-R.ATCC.html.1.113
GAGGAGCATGCGACGTCGGGCCCAATTCGC
>4097019.1.192
GTGAGGACGAAACTCTAAGGCTTGGATCCA
>pSL190.Generic.html.1.164
ACCGGTACCTCTAGAACTATAGCTAGCATG
>58122.1.4
GGCCCGTACGGCCGACTAGAGTCGACCTGC
>118200845.1.158
GATCCACTAGTGGCCTATGCGGCCGCGGAT
>pT7T3D-PAC.ATCC.html.1.18
ATTCCCGACTACGTAGTCGGGGATCCGTCT
>118200854.1.187
CGGGTACCTTTGAATTCCACTTAATTAATT
>118200845.1.30
TAGGAAAGCTAGCTATACGCGTTATACCGG
>66815022.1.70
TGAGCTCGCGGCCGCTGCTAGCAGATCTTC
>pKSM713.ATCC.html.1.22
GATATCGCATGCGGTACCTCTAGAAGAAGC
>pSL180.Generic.html.1.121
TGCGCATGCTAGCTATAGTTCTAGAGGTAC
>310806.1.4
GATGGCTTGGCTGCAGGTCGACGGATCCCA
>11559656.1.52
GGCGGCCGCACTAGTGTCGACCTGCAGGCA
>pBK614.Generic.html.1.96
GCTTGATATCGAATTCCTGCAGCCCCCTCT
>3983120.1.48
GGCCGCACTAGTTGAGCTCGTCGACGTAGG
>8216950.4.52
CCGGGGTACCGAATTCCTCGAGTCTAGAGG
>81345491.1.19
CTGCGGGTGGCTCCAAGCGCTGAGACCATG
>118200849.1.132
CTCTAGATAAAGCTTTAGAGCTCTTCTTAA
>5354163.1.35
CCGCAAGCTTCCGAATTCGCCCGGGCTAGC
>pUC-JK.ATCC.html.1.31
GCAGGATCCCGGGTACCCAGCACATTGGGA
>pDK101.ATCC.html.1.25
ATAACATGGCCAACAAAACCATGGCGGCCG
>pCITE-2b(+).Novagen.html.1.62
GTGGTGCTCGAGTGCGGCCGCAAGCTTGTC
>pd2EGFP.Clontech.html.2.41
CAGACAAGTTGGTAATGGTAGCGACCGGCG
>10504974.1.38
ATATGACGTCGACGCGTCTGCAGAAGCTTC
>1132425.1.63
TCGACGGATCCTGCAGAATTCCCGGGTACC
>118200854.1.62
TATGCAAGAGATCTTATAGGCCTCGAGTTA
>pAMP10.ATCC.html.1.2
GCAGGTACCGGTCCGGAATTCCCGGGTCGA
>45862365.1.87
TAGAAAAACTCGAGAACGTTGGGCCCCAAT
>78098958.1.24
ATCCGGACGTCGACGGCCGTACGCTAGCAA
>pENTR4.Invitrogen.html.2.7
TATCTCGAGTGCGGCCGCGAATTCTATATT
>115600313.1.796
GGATGGCTGAGGTCGCCCGGTTTATTGAAA
>pET-31b(+).Novagen.html.1.338
CCTTGTTTGGCGAGAAGAATATTCACGCAT
>4097019.1.454
CTCAGGACTGATGAGTCCGTGAGGACGAAA
>4378794.1.42
TCGAATTCGAAGCTTCTGCAGACGCGTCGA
>pAN523.Generic.html.1.5
TTCCATGGTGATGTCTGCTCAAGCGGGGTA
>pIVEX1.3_WG.Roche.html.1.2
CCCCCCGGGAGCTCGCTCGAGTCGACGCGG
>1132425.1.1
GGCCAAGTCGGCCGAGCTCGAATTGCGGCC
>4097019.1.415
TCTAAGGCTTGGATCCAGAGTCTCCTGAAC
>4586830.1.63
CTTAATTAAGGATCCGGCGCGCCCCCGGGT
>310808.1.6
CCCGGGAGAGCTCGATATCGCATGCGGTAC
>pATH3.ATCC.html.1.14
ATAAGCTTGGGCTGCAGGTCGACTCTAGAG
>pAmCyan.Clontech.html.2.62
GGCGCTCAGTTGGAATTCTAGAGTCGCGGC
>56406608.1.35
TGATAATGGTCCGTTGTTTTGTAAATCAGC
>115600313.1.919
GATGTACAGAGTGATATTATTGACACGCCC
>5420374.1.11
CCGCATCTAGAGGGCCCGGATCCCTCGAGG
>66815022.1.19
ACGGATCCCATATATGACTAGTGAATTCCC
>pET-31b(+).Novagen.html.1.289
ATCGATCACTTTCGCTTCAATGGCGCCGGC
>45862396.1.62
TTCTAGAAAAACTCGAGAACGTTGGGCCCC
>115600313.1.616
CCGAAGTATGTCAAAAAGAGGTATGCTATG
>208987.1.9
ATCCGTCGACATCGATGCTGCAGAATTCCC
>115600313.1.1026
GCATATCGGGGATGAAAGCTGGCGCATGAT
>58029.1.4
ATCTAGATTAGGATCTAATTCGAGCTCGCC
>pLP-BacPAK9-6xHN.Clontech.html.3.16
GCCCTGCAGGCCTCGAGTTCGAATCTAGAA
>pSTBlue-1.Novagen.html.1.11
CTCGGGCCCCCACACGTGTGGTCTAGAGCT
>pET-42b(+).Novagen.html.1.40
TTGGCGCGCCTGCAGGCGAGCTCCGTCGAC
>pET-44a(+).Novagen.html.1.33
ACGACGACAAGAGTCCGGGAGCTCGTGGAT
>13958039.1.25
TCGAGCGCCAGCTCAGACTGAATTCTTGCG
>48995599.1.155
CGGCCGCCTGCAGCTGGCGCCATCGATACG
>12958752.1.32
ATATCAGATCTCCTTTTGCGGCCGCACCGG
>4165110.1.11
ATTTATCTCTTCAAATGTAGCACCTGAAGT
>56406608.1.319
CCCGTCAAACGTGTTGATAACCTGTGCCAT
>4097019.1.637
ATCCAGAGTCTCCTGAACTAGACAATGCTC
>pWEB::TNC.Epicentre.html.1.11
GGATCCGTCGTGACTGGGAAAACCCTGGCG
>8216948.1.18
GCCATGGCGGCCGGGAGCATGCGACGTCGG
>4097017.1.214
TGGATCCAGAGTCTCCTGAACTAGACAATG
>42476360.1.36
GGATCTCTATTTAAATTGTGACTAGTGTTG
>209573.1.204
GATGCACAGGCAACGGAGCTCAGCGTATAA
>pSL190.Generic.html.1.19
CCACGTGGCCACTAGTACTTCTCGAGCTCT
>8346640.2.70
CAATGATCATCATGACAGATCTGCGCGCGA
>3273767.1.28
GATATCGGTACCAGATCTGAATTCGCGGCC
>pSPORT1.ATCC.html.1.44
ACTAGTCGGCGGCCGCTCTAGAGGATCCAA
>45862352.2.18
TACCGAGCTCCTGCAGTATCGATGCGGCCG
>pT7Blue-2.Novagen.html.1.117
GCGTCTGCAGTTTTGAGGAGAAGCCCGGGC
>pASK22.Generic.html.1.237
GCCAGGAAGTTTTTCTGGTTACCAGAGTTC
>18766333.1.22
CATGGCGGCCGCGTCGACATCGATAAGCTT
>209573.1.223
TCAGCGTATAAGTCAGAGTCCAAGCTTTCT
>115600313.1.276
TATGGCAATGAAAGACGGTGAGCTGGTGAT
>pBMN-GFP.Orbigen.html.1.2
TTTACGTAGCGGCCGCGGCGCGCCGGCCCT
>pET-47b(+).Novagen.html.1.103
GCCCGACGTCCGTCGACAAGCTTGCGGCCG
>1017801.1.31
AAAGAATTCAAAAAGCTTCTCGAGAGTACT
>pShuttle2.Clontech.html.1.18
CTCGGATCATCCAGCACAGTGGCGGCCGCT
>pSE280.Invitrogen.html.1.57
GTCGCGACGTACGCGTATCGATGGCGCCAG
>M13BM21.Boehringer.html.1.59
CTAGAGCTCTGCAGGCATGCGATATCCCAT
>45548773.1.41
GCAGATCCGTCGACCTGCAGGTCGACTCTA
>4097017.1.203
ACTCTAAGGCTTGGATCCAGAGTCTCCTGA
>88173988.1.48
TCTTACGCGTTGGGTACCCTGCTAGCGAAT
>pET-31b(+).Novagen.html.1.65
TGGACGGCATCGTCGCGCTGTTTGCCGATG
>pET-41Ek_LIC.Novagen.html.1.72
GCTCCGTCGACAAGCTTGCGGCCGCACTCG
>4097019.1.164
CTAGACAATGCTCAGGACTGATGAGTCCGT
>1117808.1.22
TCGACGGATCCCCGGGGCCTCCATGGCCAT
>pBEND1.Generic.html.1.8
GATCCCTCGAGACTAGTCCATGGATCGATG
>pCITE-2c(+).Novagen.html.1.88
TCGACGGAGCTCGAATTCGGATCCGATTAT
>pET-48b(+).Novagen.html.1.44
TCCGAATTCTGTACAGGCCTTGGCGCGCCC
>209209.1.8
GGCTGCAGGTCGACTCTAGAGGATCCCCGG
>pET-44c(+).Novagen.html.1.66
AATTCTGTACAGGCGCGCCTGCAGGACGTC
>pQE-TriSystem.Qiagen.html.1.36
TCGAACCGGTACCGTCGACCTGCAGGCGCG
>pBluescript\II\KS(+)_LIC.ATCC.html.1.7
CGGGCCCCCCCTCGAGGTCGACGGTATCGA
>pCDF1-MCS1-EF1-Puro.System_Biosciences.html.1.31
GCTTAGATCTGGATCCGGCGCGCCCGGGCT
>2664252.1.1
GCGAATTGGGCCCTCTAGACTCTGCGTCGT
>pPIC6b.InVitrogen.html.1.18
GCCGCGGCTCGAGGTACCGATCCGAGACGG
>56406608.1.345
CCATGTGATTCCTTTACTTATTCCATGGCG
>pSPORT1.ATCC.html.1.31
GGTCGACGAGCTCACTAGTCGGCGGCCGCT
>108947432.1.26
AGAAAGCTTCTCGAGCGGATCCTGCAGGAA
>pASK22.Generic.html.1.429
GCACGCAATGCATTCATCTGCAGGTACAGG
>56406604.1.157
TTTGCCTTCCCTGTTTGAGAAGATGTCTCC
>pSE420.InVitrogen.html.1.135
GAGTATACGTAGCCGGCTAACGTTAACAAC
>pAMP10.ATCC.html.1.71
AGAGGATCCAAGCTTACGTACGCGTGCATG
>pMAL-P2x.New_England_Biolabs.html.1.41
TCCGAATTCTGAAATCCTTCCCTCGATCCC
>118200845.1.189
TGATCCCGGGCGGGTACCTTTGAATTCCAC
>78098958.2.26
GGGAATTCCGGATGCATATGCATGCTGCAG
>pSE420.InVitrogen.html.1.67
ACGTACGCGTATCGATGGCGCCAGCTGCAG
>13937413.1.9
TGCATGCGGCCGCTGCAGTCTAGAGGCCTC
>1277132.2.25
GCGCCCGGGAACTCCGGATGCATATGCATG
>pIVEX2.6d.Roche.html.1.26
GACTTGCCATGGTCATATGTTTAATTAAGC
>56406608.1.9
AACATTATCTGATTTTTGTAAAGGTCTGAT
>115600313.1.997
AAAGTCTCCCGTGAACTTTACCCGGTGGTG
>115600313.1.372
TCACCATGGGCAAATATTATACGCAAGGCG
>45862365.1.70
GTGGATCCAAGGCCTTCTAGAAAAACTCGA
>pASK22.Generic.html.1.491
ACGACCTTTAACAGAAGCGCTGTATTCGGT
>pSL180.Generic.html.1.81
ATGACAGATCTGCGCGCGATCGATATCAGC
>pGEM-7Zf(+)_LIC-F.ATCC.html.1.10
AACGCGTTGGGAGCTCTCCGGATCCAAGCT
>11991640.1.7
GCGCGCCGGCGATCGCGGCCGGCCTAGGCG
>915333.1.51
TCTAGATCAGCATGCGTCGACGAGCTCGGT
>4097017.1.356
GATCCAGAGTCTCCTGAACTAGTCCAAGCT
>pAX4CM.USB.html.1.24
TCGTCAATCAATCACCCGGGCTGCAGTCGA
>pMAL-c2.New_England_Biolabs.html.1.31
AATTCTGAAATCCTTCCCTCGATCCCGAGG
>pASK22.Generic.html.1.351
GTACCTGCACCCCAAACGTCGAAGTACCAA
>16040915.1.13
GCGCGCCCGGGATCCGTCGACCTGCAGCCA
>pRSFDuet-1.Novagen.html.2.13
GTGCCACTTGCGGAGACCCGGTCGTCAGCT
>pSE280.Invitrogen.html.1.142
GCCGGCTAACGTTAACAACCGGTACCTCTA
>pVITRO4-mcs(hygro).InvivoGen.html.1.9
TACAATCGATAGATCTTCATGATAGGCCTC
>78098958.2.33
CCGGATGCATATGCATGCTGCAGGGCCCAT
>110433179.1.15
TGACACTATAGAACAAGTTTCGGTCCGGAA
>115600313.1.370
TTTCACCATGGGCAAATATTATACGCAAGG
>10504974.1.85
TACCATGGCATGCATCGATAGATCTCGAGG
>PinPoint_Xa-3.Promega.html.1.12
AGATCTGATATCGGTACCGGATCCCAGCTG
>pFOS1.New_England_Biolabs.html.1.15
CATACGATTTAGGTGACACTATAGGATCCA
>pFliTrx.InVitrogen.html.1.27
GCTCAGATCTGGCCGGCTGGGCCCAGCACA
>pASK22.Generic.html.1.171
GATTCACGGGTCGACGCACCGTAGATCAGC
>60101687.1.7
GAACCGGAACCCAGGAAACAGCTATGACCG
>pAN524.Generic.html.1.89
GGTGATGTCTGCTCAAGCGGGGTAGCTGTT
>pMAL-P2x.New_England_Biolabs.html.1.1
CGGCCAGTGCCAAGCTTGCCTGCAGGTCGA
>pShuttle2.Clontech.html.1.9
GGTACCGAGCTCGGATCATCCAGCACAGTG
>11991640.2.5
CGCACTAGTCTAGATTTAAATTAATTAAGA
>208987.1.19
ATCGATGCTGCAGAATTCCCGGGGGTCGGC
>110433179.1.67
TAATTAACCTCGAGGAGTGGTCCCTATAGT
>pFLAG-CTC.Sigma.html.1.1
TCGACAGATCTGGTACCCGGGAATTCTCGA
>pT7Blue-2.Novagen.html.1.41
AGCCTAGGCTCGAGAAGCTTGTCGACCAGA
>pTYB12.New_England_Biolabs.html.1.6
TCACCCGGGCTCGAGGAATTCGCGGCCGCC
>118200845.1.206
CTTTGAATTCCACTTAATTAAGAAGGCCGG
>pIVEX2.8d.Roche.html.1.14
CAGAGCTCGCTCGAGTCGACTTGCCATGGT
>108947432.1.10
GCCAAACGAATGGTCTAGAAAGCTTCTCGA
>pASK22.Generic.html.1.52
GCGGGTAAGAGTGGTCGTTTTGACAGTAGT
>115600313.1.80
CTAAGTTGGCAGCATCACCCGACGCACTTT
>209573.1.307
ACTTTTAAAACACTCGAGTTAACAAATAAA
>pAN561H.Generic.html.1.59
ATAGGAGAGTTGTAAAAAAGTTTCGGCCGG
>pCMV-PCR.Stratagene.html.1.35
ACAAGACCCGGGAAGAGCAAGCTTGATATC
>310736.1.1
CCCGGGGATCCGTCGACCTGCAGCCAAGCT
>pCDFDuet-1.Novagen.html.1.57
GGATCCTGGCTGTGGTGATGATGGTGATGG
>4097019.1.673
GATGAGTCCGTGAGGACGAAACTCTAAGGC
>pIVEX2.4b.Roche.html.1.9
GGGCTGCAGAGCTCGCTCGAGTCGACTTGC
>4097013.1.99
CCAAGCTTATCGATACCGTCGACCTCGAGG
>118200851.1.176
CACTAGTGGCCTATGCGGCCGCGGATCTGA
>pET-42c(+).Novagen.html.1.46
CGCCTGCAGGCGAGCTCCGTCGACAAGCTT
>45862396.1.47
GGTGGATCCAAGGCCTTCTAGAAAAACTCG
>pRSF-1.Novagen.html.1.127
GAGCTCCCAATTGGGATCCGGACTCTTGTC
>pS5.ATCC.html.1.24
CGTACGCGTGCCGGCGCCTCGAGACTAGTG
>pIVEX2.4a.Roche.html.1.34
CTGCCATGGTTTTAATTAAGCGGCCGCGGC
>25900784.1.14
AGTCGACGCATGCATGGTACCAAGCTTCGG
>56406604.1.207
CGACGTCTGCAAGGTTCCCTTTTGATGCCA
>16930719.1.39
GATCATCGATGGGCCCATGGCTAGCGGCCG
>pMAL-p2g.New_England_Biolabs.html.1.28
ATCCGAATTCTACGTAGTGTGCCGCACCCG
>8117181.1.14
AGCTCCCGGGTACCATGGCATGCATCGATA
>38565537.1.19
CCGGGACTAGTCCATGGCGTACGGGATCCT
>pExchange-6A.Stratagene.html.1.4
GGCTAGAGCGGCCGCCACCGCGGTGGAGCT
>pSE420.InVitrogen.html.1.216
GATCGCGCGCAGATCTGTCATGATGATCAT
>48995599.1.28
GATCTGCGCGCGATCGATATCAGCGCTTTA
>1132425.1.24
TGCGGCCGCATGCATGCATAAGCTTGCTCG
>pSPTBM20.Boehringer.html.1.1
GAATTCCCGGGGATCCACGCGTCTTAAGGC
>pMAL-p2e.New_England_Biolabs.html.1.41
TACCTTGTCATCGTCATCCCCGAGGTTGTT
>209573.1.169
TGGATGTTTTTCGGGTGGATCCCAGAAGTA
>pDK101.ATCC.html.1.49
CGGCCGGGAGCATGCGACGTCGGGCCCAAT
>118200849.1.162
GAAGGATCCAGATCCACTAGTGGCCTATGC
>pHY300PLK.Generic.html.1.5
ATTCCCGGGGATCCGTCGACCTGCAGATCT
>118200847.1.32
GGAAAGCTAGCTATACGCGTTATACCGGTA
>48995608.1.40
ATGCATGCTCGACGCGTACGTCGCGACCGC
>pShuttle_CMV.Qbiogene.html.1.13
AGAAGCTTAGGCTCGAGCGGCCGCGTCGAC
>pMAL-P2x.New_England_Biolabs.html.1.55
TCCTTCCCTCGATCCCGAGGTTGTTGTTAT
>115600313.1.479
GAATTACAACAGTACTGCGATGAGTGGCAG
>pT7T3_18U.Stratagene.html.1.27
ACAATTTCACACAGGAAACAGCTATGACAT
>115600313.1.859
GGTGAAATGCAGTTTAAGGTTTACACCTAT
>pGAPZalphaC.InVitrogen.html.1.24
AGGTACCGATCCGAGACGGCCGGCTGGGCC
>pET-44a(+).Novagen.html.1.132
GCACAGCTGTATACACGTGCAAGCCAGCCA
>pIVEX2.4b.Roche.html.1.1
CGGATCCCGGGCTGCAGAGCTCGCTCGAGT
>4097019.1.145
GGATCCAGAGTCTCCTGAACTAGACAATGC
>pET-23b(+).Novagen.html.1.10
TCGAGCTCCGTCGACAAGCTTGCGGCCGCA
>pSTBlue-1.Novagen.html.1.59
TTGTCGACGAATTCAGATATCACGAATTCT
>915333.1.44
ATTAAGATCTAGATCAGCATGCGTCGACGA
>118200847.1.4
TTGGCGCGCCTTTGCGATCGCAGACCTAGG
>115600313.1.144
ATGTACCTATAACCAGACCGTTCAGCTGGA
>pAMP10.ATCC.html.1.78
CCAAGCTTACGTACGCGTGCATGCGACGTC
>pHIL-S1.InVitrogen.html.1.124
CGTAAGTGCCCAACTTGAACTGAGGAACAG
>312235.1.9
TCCAAGCTTATCGATTTCGAACCCGGGGTA
>310797.1.13
TTGGCTGCAGGTCGACGGATCCCCGGGAAT
>pRSF-1.Novagen.html.1.59
GCAGCGGTTTCTTTACCAGACTCGAGTGCG
>118200849.1.171
AGATCCACTAGTGGCCTATGCGGCCGCGGA
>pSTBlue-1.Novagen.html.1.55
AAGCTTGTCGACGAATTCAGATATCACGAA
>pCITE-2b(+).Novagen.html.1.75
GCGGCCGCAAGCTTGTCGACGGAGCTCGAA
>pHT3T7BMM.Boehringer.html.1.11
GGGATATCGCATGCCTGCAGAGCTCTAGAG
>pRX3.ATCC.html.2.11
AGCTTGGGCTGCAGGTCGACTCTAGAGGAT
>124365492.1.18
CCGCGGCCGCAGATCTGTTAACGAATTCCC
>pIVEX-MBP.Roche.html.1.25
CGACTTGCCATGGTCATATGTTTAATTAAG
>pET-42a(+).Novagen.html.1.8
GGGATATCGGGGATCCGAATTCTGTACAGG
>pAX4BP.USB.html.1.37
CCCGGGCTGCAGTCGACTCTAGATCTGGTA
>pSL190.Generic.html.1.49
GTACATGTCCGCGGTCGCGACGTACGCGTA
>pATH1.ATCC.html.1.4
CGATAAGCTTGGGCTGCAGGTCGACTCTAG
>pET-41c(+).Novagen.html.1.30
CTGTACAGGCCTTGGCGCGCCTGCAGGCGA
>18766333.1.14
GATCTGGCCATGGCGGCCGCGTCGACATCG
>4165113.1.8
TCGACGTCACGCGTCCATGGAGATCTCGAG
>pTriplEx2.Clontech.html.1.52
TCGAGTCTAGAGTCGACTGGGCCGAGGCGG
>pCRT7_VP22_NES-2.InVitrogen.html.1.35
ACCACACTGGACTAGTGGATCCTTTAAAGA
>pMAL-p2e.New_England_Biolabs.html.1.40
GTACCTTGTCATCGTCATCCCCGAGGTTGT
>pASK22.Generic.html.1.20
CAGTTCCAGTTTGGTGCCGGCGCCAAAGGT
>8216954.1.39
GATCCGGGCCCTCTAGATGCGGCCGCATGC
>56406597.1.252
TGTGCTTCTGATTTTGTAATGTAATTATCA
>pT7Blue-2.Novagen.html.1.49
CTCGAGAAGCTTGTCGACCAGATATCGGAA
>4097019.1.259
TCCGTGAGGACGAAACTCTAAGGCTTGGAT
>pET-40b(+).Novagen.html.1.32
GATCCGAATTCGAGCTCCGTCGACAAGCTT
>5354163.1.17
GTCTAGAGGTCGACGCGGCCGCAAGCTTCC
>66815022.1.28
ATATATGACTAGTGAATTCCCCGGGAGGCC
>pPICZalphaB.InVitrogen.html.1.13
CGCCGCGGCTCGAGGTACCGATCCGAGACG
>pET-52b(+).Novagen.html.1.38
GGTGATGAGCGGAACTACCGCGTGGCACCA
>pASK22.Generic.html.1.188
ACCGTAGATCAGCAGTTTCGGCGGTTGGCC
>pEX13.ATCC.html.3.11
CTGCAGGTCGACGGATCCGCATGCACTAGT
>pCITE-2b(+).Novagen.html.1.53
GTGGTGGTGGTGGTGCTCGAGTGCGGCCGC
>pET-42a(+).Novagen.html.1.60
CTCCGTCGACAAGCTTGCGGCCGCACTCGA
>27573262.1.1
ATATGTACGCTCGTGCTGCTGCTCGTCAGG
>88173988.1.2
GCTTCTCGAGAACCGGTCATCGATTCTAGA
>4378794.1.46
ATTCGAAGCTTCTGCAGACGCGTCGACGTC
>48995599.1.4
CCAATTGCAATGATCATCATGACAGATCTG
>115600313.1.98
CCGACGCACTTTGCGCCGAATAAATACCTG
>pFastbac_CTHS.LIfeSensors.html.1.11
CCTCGAGTGCGGCCGCAAGCTTGTCGACGG
>pTriEx-1.Novagen.html.1.7
GCTTGCACGTGTATACAGCTGTGCGGCCGC
>pMAL-p2e.New_England_Biolabs.html.1.64
GGTTGTTGTTATTGTTATTGTTGTTGTTGT
>pIB_V5-His_CAT.InVitrogen.html.1.13
CTAGACTCGAGCGGCCGCCACTGTGCTGGA
>118200847.1.81
GAGATCTTATAGGCCTCGAGTTAACGTTCG
>4512193.1.44
AGAAGCTTCGAATTCGAGCTCCCGGGTACC
>pT7T3_18U.Stratagene.html.1.113
TTTTTTTTTGGGGGGGGGGGGGTGCAGGCA
>pKSM713.ATCC.html.1.26
TCGCATGCGGTACCTCTAGAAGAAGCTTGG
>915333.1.24
AAGCTTGGCACCACGTGTTAATTAAGATCT
>pMAL-cri.New_England_Biolabs.html.1.12
CAGGTCGACTCTAGAGGATCCGAATTCTGA
>8346640.2.2
ATTCGAATGGCCATGGGACGTCGACCTGAG
>pMETalphaA.InVitrogen.html.1.4
GTAAGCTGGCGGCCGCCGCGGGTCGACGAC
>pPROTet.E_6xHN.Clontech.html.1.2
CTCTAGATTAATTAATTAAGCGGCCGCATC
>4097019.1.93
ACTAGACAATGCTCAGGACTGATGAGTCCG
>48995599.1.130
ATTAATAGGCCTAGGATGCATATGGCGGCC
>pT7Blue-2.Novagen.html.1.136
GAAGCCCGGGCTCTTGTCGTCGTCATCGCT
>pSL180.Generic.html.1.125
CATGCTAGCTATAGTTCTAGAGGTACCGGT
>pMAL-cri.New_England_Biolabs.html.1.53
CGATCACGAGAGAGGACGGTACCGAGCTCG
>pBEND2.Generic.html.1.17
TTCCATGGGGTACCAATATTTCGCGAAGGC
>29569706.1.43
GATAAGCTTGAATTCATGCATCCCGGGGGA
>pDK101.ATCC.html.1.18
GCCATGGATAACATGGCCAACAAAACCATG
>pShuttle-CMV.Stratagene.html.1.14
AAGCTTAGGCTCGAGCGGCCGCGTCGACGG
>4097019.1.340
GAAACTCTAAGGCTTGGATCCAGAGTCTCC
>pIVEX2.8d.Roche.html.1.23
CTCGAGTCGACTTGCCATGGTCATATGTTT
>118200851.1.12
TAAACTATGGCGCGCCTTTGCGATCGCAGA
>pOCUS-2.Novagen.html.1.9
GATCTGTCGACAGGCCTGCAGGGCCCAACT
>pHC314.Generic.html.1.11
CAACGTTGTTGCCATTGCTGCAGGCGGAGA
>27573265.1.22
ATTCGAGCTCCGTCGACAAGCTTGCGGCCG
>4097017.1.284
TGGATCCAGAGTCTCCTGAACTAGACAATG
>8346634.2.11
GGCCATGGGACGTCGACCTGAGGTAATTAT
>4097019.1.537
AGTCCGTGAGGACGAAACTCTAAGGCTTGG
>16930722.1.2
AGCTCGGTACCAAGGCCCGGGCTGGCCACG
>pIVEX2.7d.Roche.html.1.11
CGCTCGAGTCGACGCGGCCGCTCATATGTG
>pd2EGFP.Clontech.html.2.9
CGGCCGACTAGTAGGCCTATTATTTTTGAC
>117957124.1.16
GGCCGGCCTTAATTAAGTCGACATTTAAAT
>13027702.1.84
CGGACATGTACAGAGCTCGAGAAGTACTAG
>5354161.1.29
CCGCAAGCTTCCGAATTCGCCCGGGCTGGA
>pDsRed2.Clontech.html.2.55
ATGGTAGCGACCGGCGCTCAGTTGGAATTC
>pATH2.ATCC.html.1.1
GGGCTGCAGGTCGACTCTAGAGGATCCCCG
>4097019.1.404
GAGGACGAAACTCTAAGGCTTGGATCCAGA
>310804.1.26
GGATCCCAAGCTTCTTCTAGAGGTACCGCA
>pASK22.Generic.html.1.293
CATGGTAACACGTTCACCTGCAGATACAGA
>pK.ATCC.html.1.34
GCCTCGAGACTAGTGCGCGCTAGCTATCGA
>115600313.1.392
ACGCAAGGCGACAAGGTGCTGATGCCGCTG
>60396875.1.17
CGACTCTAGAGGATCCCCGGGCGCGAATTC
>27573259.1.58
CGAGCTCCGTCGACAAGCTTGCGGCCGCAC
>pFliTrx.InVitrogen.html.1.9
GCGATATCGCGGCCGCGAGCTCAGATCTGG
>pMC1843.Generic.html.1.21
TCCGTCGACCTGCAGGTCGACGGATCCGGG
>pSL180.Generic.html.1.20
ACGTCGACCTGAGGTAATTATAACCCGGGC
>pRSF-1.Novagen.html.1.58
AGCAGCGGTTTCTTTACCAGACTCGAGTGC
>108949234.1.13
CGCAAGCTTGTCGACGGAGCTCGAATTCCC
>pBHA1.Generic.html.1.3
GCTTCTTCTAGAGGTACCGCATGCGATATC
>310827.1.2
AAGCTTGGCTGCAGGTCGACGGATCCCCGG
>pSE420.InVitrogen.html.1.139
ATACGTAGCCGGCTAACGTTAACAACCGGT
>pCITE-2c(+).Novagen.html.1.16
GGTCGATCGACTCTAGAGGATCGGAGATCT
>pIVEX2.4b.Roche.html.1.26
CGAGTCGACTTGCCATGGTCATATGTTTAA
>58651745.1.1
GCAGATCTCGAGCTCGGATCCAGTGTGCTG
>pPIC6c.InVitrogen.html.1.9
CTGGCGGCCGCCGCGGCTCGAGGTACCGAT
>pPIC6b.InVitrogen.html.1.14
GGCCGCCGCGGCTCGAGGTACCGATCCGAG
>4097017.1.312
TGCTCAGGACTGATGAGTCCGTGAGGACGA
>60101687.1.28
CTATGACCGTCGACAGAGATATCCGCGGCC
>2664254.1.4
TTCGACTCTGCGTCGTTGACGACAAACTGT
>310736.1.24
CCAAGCTTTCGCGAGCTCGAGATCTAGATA
>118200851.1.24
CGCCTTTGCGATCGCAGACCTAGGAAAGCT
>litmus28i.New_England_Biolabs.html.1.82
TGGCGCCAGCCGGCTTCAATTGCACGGGCC
>pGEM-7Zf(+)_LIC-F.ATCC.html.1.57
GGGTACCAACTGGTTCCGGCGCCGGAGCGA
>pS1.ATCC.html.1.56
TAGCTATCGATTCGCGAGCGGCCGCGCGGG
>4097019.1.510
TGAACTAGACAATGCTCAGGACTGATGAGT
>118200854.1.26
CTAGCTATACGCGTTATACCGGTATCCTGC
>4097019.1.212
CTTGGATCCAGAGTCTCCTGAACTAGACAA
>118200856.1.171
ACTAGTGGCCTATGCGGCCGCGGATCTGAT
>pS5.ATCC.html.1.28
CGCGTGCCGGCGCCTCGAGACTAGTGCGCG
>8346640.2.77
CATCATGACAGATCTGCGCGCGATCGATAT
>pHook-3.InVitrogen.html.1.27
CTCGGTACTCTAGAGCTAGCTTTAAAAGAT
>pSPTBM20.Boehringer.html.1.43
GGGCCCGTCGACTCTAGAGCTCTGCAGGCA
>pSE280.Invitrogen.html.1.286
GTCGACGTCCCATGTGCAGGTGCTGAATTC
>pKRX.ATCC.html.1.21
GTCCAAGTCACGTCTGGTCGACCTCGAGGG
>pCMV-PCR.Stratagene.html.1.50
AGCAAGCTTGATATCGCTCTTCACTTGTCG
>pSE280.Invitrogen.html.1.12
GCCCACGTGGCCACTAGTACTTCTCGAGCT
>pSL180.Generic.html.1.104
TATCAGCGCTTTAAATTTGCGCATGCTAGC
>531832.1.18
GAATTCCCGGGGCGGCCGCTGTCACTAGTG
>pPICZalphaA.InVitrogen.html.1.29
AGGTACCGATCCGAGACGGCCGGCTGGGCC
>118200847.1.119
TCTAGATAAAGCTTTAGAGCTCTTCTTAAG
>pUB_Bsd.InVitrogen.html.1.16
CGCGGCCGCGAGCTCAGATCTGGCCGGCTG
>pWEB::TNC.Epicentre.html.1.20
GTGACTGGGAAAACCCTGGCGGCCGCGAAT
>pDPL13.Generic.html.1.24
TCGAGCTCGCGATCGGTACCGTCGACGGAT
>8346634.2.64
CCAATTGCAATGATCATCATGACAGATCTG
>310798.1.3
TCTAGACCAAGCTTGGCTGCAGGTCGACGG
>pIVEX-MBP.Roche.html.1.4
GGCTGCAGAGCTCGCTCGAGTCGACTTGCC
>pASK22.Generic.html.1.247
TTTTCTGGTTACCAGAGTTCAGCAGAGACT
>4097017.1.207
TAAGGCTTGGATCCAGAGTCTCCTGAACTA
>pET-50b(+).Novagen.html.1.87
CGACAAGCTTGCGGCCGCAGAGCTCGCTCT
>pPIC9.InVitrogen.html.1.19
CTACGTAAGCTTCAGCCTCTCTTTTCTCGA
>pTNT.Promega.html.1.7
CCCGGGTCGACTCTAGAGGTACCACGCGTG
>pAcSec1.Orbigen.html.1.28
GCGGCCGCGAGCTCCCATGGAGGCCTGAAT
>118200854.1.112
ATAAAGCTTTAGAGCTCTTCTTAAGAAGGA
>56406604.1.291
GATATGTCTGAAGATAATCCGCAACCCCGT
>pET-31b(+).Novagen.html.1.75
CGTCGCGCTGTTTGCCGATGACGCCACGGT
>pHAT20.Clontech.html.1.3
CGGCCGGGCCCGGTACCCGGGGACCGGTTA
>pTriplEx2.Clontech.html.1.12
GCCAAGTGAGCTCGAATTGCGGCCGCATGC
>pDK101.ATCC.html.1.5
GTGATATCCCGCGGCCATGGATAACATGGC
>pET-42a(+).Novagen.html.1.12
TATCGGGGATCCGAATTCTGTACAGGCCTT
>118200847.1.170
GCCTATGCGGCCGCGGATCTGATCCCGGGC
>pShuttle.Stratagene.html.1.21
TGAATTCGATATCTCTAGACTCGAGGCGGC
>118200847.1.133
TAGAGCTCTTCTTAAGAAGGATCCAGATCC
>118200854.1.118
CTTTAGAGCTCTTCTTAAGAAGGATCCAGA
>pSI.Promega.html.1.20
TAGAGGTACCACGCGTGAATTCTCGAGGCT
>pET-47b(+).Novagen.html.1.22
ACCACCATCACTCCGCGGCTCTTGAAGTCC
>118200849.1.158
TTAAGAAGGATCCAGATCCACTAGTGGCCT
>pVITRO4-mcs(hygro).InvivoGen.html.2.1
CTCCTAGGCGTACGTTCGAAGGATCCATGG
>pQE-TriSystem.Qiagen.html.1.33
GCTTCGAACCGGTACCGTCGACCTGCAGGC
>pGV451.Generic.html.1.17
CCCAGCTTGGCTGCAGGTCGACGGATCCCC
>209573.1.241
TCCAAGCTTTCTTCTTTACCTTTAGCCAGG
>pDK101.ATCC.html.1.31
TGGCCAACAAAACCATGGCGGCCGGGAGCA
>115600313.1.107
TTTGCGCCGAATAAATACCTGTGACGGAAG
>208744.1.91
TGCCAGCTTTCTCGAGGTACCCTCCAAGGG
>115600313.1.194
CCGTAAAGAAAAATAAGCACAAGTTTTATC
>pMM1525.Mobitec.html.1.17
GTACCGGATCCCGGGAGCTCCGGAGATCTT
>pS1.ATCC.html.1.12
AACAGATCTCGTACGCGTGCCGGCGCCTCG
>pSE280.Invitrogen.html.1.129
CGGAGTATACGTAGCCGGCTAACGTTAACA
>18140172.1.13
GGAGGCCATATGACTATGCATGCGGCCGCG
>pET-43.1Ek_LIC.Novagen.html.1.11
TCCTCAACGATATCTGAGCTCGTGGATCCG
>118200851.1.49
AAGCTAGCTATACGCGTTATACCGGTATCC
>pET-44c(+).Novagen.html.1.1
CCCCGGGGCAGCGCGGGTTCTGGTACGATT
>pHIL-S1.InVitrogen.html.1.2
ACAAAAAAAATCCTATACTATATAGGTTAC
>115600313.1.224
CGGCCTTTATTCACATTCTTGCCCGCCTGA
>pCITE-2b(+).Novagen.html.1.93
ACGGAGCTCGAATTCGGATCCGATTGGGTG
>78098958.2.11
AATTCGATCGATCCCGGGAATTCCGGATGC
>pUCBM20.Boehringer.html.1.1
CCAAGCTTCCATGGGATATCGCATGCCTGC
>pSE280.Invitrogen.html.1.185
CATGCGCAAATTTAAAGCGCTGATATCGAT
>118200854.1.177
TGATCCCGGGCGGGTACCTTTGAATTCCAC
>118200856.1.22
TTTGCGATCGCAGACCTAGGAAAGCTAGCT
>4165110.1.56
TAAGTTGTAATTCTCATGTTTGACAGCTTA
>pAMP18.Invitrogen.html.1.5
CGAGCTCGGTACCCGGGGATCCAACGCGTA
>45862365.1.59
AATTCTCCCGGGTGGATCCAAGGCCTTCTA
>pET-44a(+).Novagen.html.1.128
GGCCGCACAGCTGTATACACGTGCAAGCCA
>pPICZalphaB.InVitrogen.html.1.38
AGACGGCCGGCTGGGCCACGTGAATTCCTG
>48995599.1.13
ATGATCATCATGACAGATCTGCGCGCGATC
>56406608.1.65
CAGTCGCTTGAGTAAAGAATCCGGTCTGAA
>915333.1.94
AGCGGCCGCCCGGGCCTCCAGGATCCCCAT
>118200851.1.183
GGCCTATGCGGCCGCGGATCTGATCCCGGG
>pOSEX3.ATCC.html.1.31
CCGGGCCCGTCGACTCTAGAGCTCTGCAGG
>pAX4CM.USB.html.1.34
ATCACCCGGGCTGCAGTCGACTCTAGATCT
>4097015.1.40
ACTGATGAGTCCGTGAGGACGAAACTCTAA
>pOSEX3.ATCC.html.1.17
AGGCGGCCGCGGTACCGGGCCCGTCGACTC
>9957257.1.42
CGCGACTAGTGAGCTCGTCGACGTAGGCCT
>pKYB1.New_England_Biolabs.html.1.14
GGAATTCGCGGCCGCCGTCGACTCGCGAGC
>pBAD_gIII_A.Invitrogen.html.1.21
ATATGGTACCAGCTGCAGATCTCGAGCTCC
>pASK22.Generic.html.1.155
ACGGTCCGGAACACCAGATTCACGGGTCGA
>2440162.1.12
ATCTAGATGCATTCGCGAGGTACCGAGCTC
>M13BM21.Boehringer.html.1.14
TCCACGCGTAACTTAAGTGCGGCCGCGGTA
>pET-52b(+).Novagen.html.1.15
GTGGTGGTGATGGTGATGATGGTGGTGATG
>pSL190.Generic.html.1.91
GCTGCAGGCGGCCGCCATATGCATCCTAGG
>60101687.1.31
TGACCGTCGACAGAGATATCCGCGGCCGCA
>88173988.1.23
GATTCTAGAACTTAAGGAGCTCAGATCTTA
>16930722.1.39
AGGCGCGCAAGGATCCTCTAGATCTCGAGG
>16930719.1.1
GAGCTCGGTACCCGGGGATCCTCTAGATCT
>pET-12a.Novagen.html.1.16
GGAATAGTCCTGACAACCCCTATCGCGATC
>27573262.1.61
GCTCCGTCGACAAGCTTGCGGCCGCACTCG
>4097019.1.242
TGCTCAGGACTGATGAGTCCGTGAGGACGA
>58651745.1.28
CTGGTGATATCACCAGCACACTGGAATTCT
>51090247.1.11
GGTCGACAAGCTTGAATTCGGATCCCTCGA
>pET-29a(+).Novagen.html.1.20
GAATTCGAGCTCCGTCGACAAGCTTGCGGC
>118200847.1.196
GGGCGGGTACCTTTGAATTCCACTTAATTA
>pETBlue-2.Novagen.html.1.35
AGATCCTCTGGGTCTTCAGGAGCGAGTTCT
>pSCREEN-1b(+).Novagen.html.1.44
TTGTCGACGGAGCTCGAATTCGGATCCGAT
>4097019.1.639
CCAGAGTCTCCTGAACTAGACAATGCTCAG
>pEX13.ATCC.html.4.17
CCGCATGCACTAGTGAATTGGGTACCCCGG
>4097019.1.270
GAAACTCTAAGGCTTGGATCCAGAGTCTCC
>4097017.1.39
GACTGATGAGTCCGTGAGGACGAAACTCTA
>pCITE-2a(+).Novagen.html.1.29
GATCGGAGATCTCAGTGGTGGTGGTGGTGG
>58233.1.16
TCGACTCTAGAGGATCCCCGGGCGAGCTCG
>CARNEGIE4.ATCC.html.1.11
GACTCTAGAGGATCCCCGGGCGAGCTCGAA
>pMAL-p2.New_England_Biolabs.html.1.60
CCGAGGTTGTTGTTATTGTTATTGTTGTTG
>pAX4BP.USB.html.1.10
CGGATCCGGGCAACGTTCTTGCCATTGCTG
>45862365.1.36
TCGATGCGGCCGCAAAGTCGACGAATTCTC
>pBluescript\II\KS(+)_LIC.ATCC.html.1.22
GGTCGACGGTATCGATAAGCTTACTGGTTC
>pHIL-S1.InVitrogen.html.1.53
GAAGCCTGCATCTCTCAGGCAAATGGCATT
>pMAL-p2g.New_England_Biolabs.html.1.23
AGAGGATCCGAATTCTACGTAGTGTGCCGC
>16930722.1.89
TGGCTAGCGGCCGCACGCGTTCGCGACTAG
>115600313.1.65
AAATTAGATTTTGCATAAAAAACAGACTAC
>81345491.1.31
CCAAGCGCTGAGACCATGGTCCCCCTGCAG
>pGEM-7Zf(+)_LIC-R.ATCC.html.1.93
TACCGAATTCCTCGAGTCTAGAGGAGCATG
>45862352.2.23
AGCTCCTGCAGTATCGATGCGGCCGCAAAG
>pUni_V5-Hisb.InVitrogen.html.1.21
GTCGGGCCCGGATCCGCCCACACGGCACCG
>18140172.1.9
TTAAGGAGGCCATATGACTATGCATGCGGC
>pETBlue-2.Novagen.html.1.152
ACAGAATTCGGATCCACGAGCTCCCGGGAT
>8346640.2.26
CCTGAGGTAATTATAACCCCGGGCCCTATA
>pHook-3.InVitrogen.html.1.7
ACTGGCCCGGGGGATCCGAGCTCGGTACTC
>15148786.1.5
TCTCGAGCAGCGCTGCTCGAGGCAAGCTTC
>pMAL-p.New_England_Biolabs.html.1.69
GATGGATCCCCGGCCGGGTACCGAGCTCGA
>pET-44c(+).Novagen.html.1.45
GAGTCCGAGCTCGTGGATCCGAATTCTGTA
>310824.1.6
TTGGGAGCTTGGCTGCAGGTCGACGGATCC
>pCITE-2a(+).Novagen.html.1.68
GCGGCCGCAAGCTTGTCGACGGAGCTCGAA
>pSE280.Invitrogen.html.1.187
TGCGCAAATTTAAAGCGCTGATATCGATCG
>pSL180.Generic.html.1.191
TAATAGGCCTAGGATGCATATGGCGGCCGC
>pShuttle_(Ad).Qbiogene.html.1.7
TCGACAAGCTTGAATTCGATATCTCTAGAC
>pCANTAB5.Pharmacia.html.1.12
TTTGATCTCGAGCTCCTGCAGTTGGACCTG
>pSE280.Invitrogen.html.1.21
GCCACTAGTACTTCTCGAGCTCTGTACATG
>209573.1.185
GGATCCCAGAAGTAGTTTTGATGCACAGGC
>pHIL-S1.InVitrogen.html.1.132
CCCAACTTGAACTGAGGAACAGTCATGTCT
>pASK22.Generic.html.1.278
AGAAGATTTGCAAGACATGGTAACACGTTC
>pT7T3D-PAC.ATCC.html.1.29
CGTAGTCGGGGATCCGTCTTAATTAAGCGG
>209573.1.290
TTATAAAATCCTCTTTGACTTTTAAAACAC
>pHC624.Generic.html.1.18
TATGGAAGATCTCTAGAAGCTTCTAGAGAT
>pTriEx-1.Novagen.html.1.48
CGGTACCGTCGACCTGCAGGCGCGCCGAGA
>pCAL-n.Stratagene.html.1.1
AGCTTGAGCTCGAGTCGACCCATGGAGTCT
>16930719.1.58
GCTAGCGGCCGCACGCGTTCGCGACTAGTT
>25900784.1.31
TACCAAGCTTCGGCCGATCGATGGTAACCC
>pVL1393.Invitrogen.html.1.21
CTCCGGAATTCTAGAAGGTACCCGGGATCC
>45862396.1.2
GCTCCTGCAGTATCGATGCGGCCGCAAAGT
>115600313.1.254
TGAATGCTCATCCGGAATTCCGTATGGCAA
>11559656.1.1
TCGCGAGCTGGGAATTCCTCGAGATCTTCT
>66815022.1.89
AGCAGATCTTCTAGACTCGAGACGCGTGGT
>29569706.1.31
CCTGTCGACATCGATAAGCTTGAATTCATG
>pMETalphaB.InVitrogen.html.1.27
GACGCGTGGATCCACGGCCGGCTGGGCCAC
>115600313.1.132
GTCAGTTGCTCAATGTACCTATAACCAGAC
>pBEND2.Generic.html.1.86
CATGGATCGATGCTAGCAGATCTACGCGTG
>M13BM21.Boehringer.html.1.9
GGGGATCCACGCGTAACTTAAGTGCGGCCG
>pHIL-S1.InVitrogen.html.1.51
ATGAAGCCTGCATCTCTCAGGCAAATGGCA
>litmus28i.New_England_Biolabs.html.1.62
AGATATCCTGCAGAGAAGCTTGGCGCCAGC
>T7Select1-2a.Novagen.html.1.2
CGAGTGCGGCCGCAAGCTTGTCGACGGAGC
>pAX4CP.USB.html.1.42
GGCTGCAGTCGACTCTAGATCTGGTACCGA
>pHIL-S1.InVitrogen.html.1.102
AATCTAGCAAGACCGGTCTTCTCGTAAGTG
>pASK22.Generic.html.1.416
AGCGGTGTCTTCAGCACGCAATGCATTCAT
>pOCUS-2.Novagen.html.1.48
AAGCTTGATATCGAGCTCGAATTCGCGGCC
>pCDH1-MCS1.System_Biosciences.html.1.15
GGATCCATTTAAATTCGAATTCGCTAGCTC
>58029.1.14
GGATCTAATTCGAGCTCGCCCGGGGATCCT
>287936.1.16
CATGGTACCAGCTGCAGATCTCGAGCTCGG
>pET-41c(+).Novagen.html.1.44
GCGCGCCTGCAGGCGAGCTCCGTCGACAAG
>pKSM713.ATCC.html.1.7
TTCCCGGGAGAGCTCGATATCGCATGCGGT
>pRX3.ATCC.html.2.3
CATCGATAAGCTTGGGCTGCAGGTCGACTC
>pT7T3_18U.Stratagene.html.1.146
AAGCTTATTCCCTTTAGTGAGGGTTAATTT
>pET-47b(+).Novagen.html.1.49
TCCTCTTTCAGGGACCCGGGTACCAGGATC
>pASK22.Generic.html.1.530
GTTACCTTTGTTACGGCTAGCTGCGATCCA
>15148786.1.40
GTCGACTCTAGAGGATCCCCGGGGAATTCA
>118200845.1.79
AAGAGATCTTATAGGCCTCGAGTTAACGTT
>644831.1.9
GCTTACTTAGATCTCGAGCTAGCACGCGTA
>13937413.1.41
TGGGTATATCTCCTTCTTAAAGTTAACGAA
>pET-31b(+).Novagen.html.1.126
GCCCAGGTCCGGTACGGCTGCGATTCGTGA
>58233.1.6
GGGCTGCAGGTCGACTCTAGAGGATCCCCG
>8346640.2.105
ATCAGCGCTTTAAATTTCGCATGCTAGAAC
>pTriEx-3Neo.Novagen.html.1.95
CGGATCCACGAGCTCCCGGGATATCGCCAT
>pAX4BP.USB.html.1.14
AATTAATCATCGTCAATCAATCACCCGGGC
>pOSEX3.ATCC.html.1.10
CGTCTTAAGGCGGCCGCGGTACCGGGCCCG
>pDsRed2.Clontech.html.2.64
ACCGGCGCTCAGTTGGAATTCTAGAGTCGC
>pThioHisc.InVitrogen.html.2.34
ATTCGAAGATCTCGAGCTCATGCATAGGTA
>595725.1.7
CTCGAGTCGACCCGGGAATTCCTGGGGATC
>pHC624.Generic.html.1.46
ATCTGCAGGTCGACGGATCCCCGGGAATTA
>pBLCAT3.ATCC.html.2.4
CTCGGTACCCGGGGATCGATCCAGACATGA
>pAMP2.Invitrogen.html.1.63
AGAGGATCCAAGCTTACGTACGCGTGCATG
>4512193.1.71
ACCATGGCATGCATCGATAGATCTCGAGGC
>pET-31b(+).Novagen.html.1.229
GCGGCCTTCGCTTTCACCGTCAGCTTCGAG
>pQE-TriSystem_Strep.Qiagen.html.1.60
CCGAGATCTGAGAATTCGGATCCACGAGCT
>pASK22.Generic.html.1.464
TTGACTAGTGTCACGAGAAACGATGAAACG
>pASK22.Generic.html.1.95
TTCAGCCTGTACAGAAGAGATGGTCAGAGT
>pSL180.Generic.html.1.70
CAATGATCATCATGACAGATCTGCGCGCGA
>12958753.1.25
TCGATGATATCAGATCTCCTTTTGCGGCCG
>pUni_V5-Hisb.InVitrogen.html.1.25
GGCCCGGATCCGCCCACACGGCACCGGTGA
>pET-30Ek_LIC.Novagen.html.1.25
GGCTTCTCCTCAACCATGGCGATATCGGAT
>pMCS5.Mobitec.html.1.18
GGCGCGCCCATGGATCGATGTTAACATGCA
>pGT-N39.New_England_Biolabs.html.1.16
TCGCTAGCACGGCCGAACGCGTCTTCCGGA
>56406608.1.252
CTTGTGCTTCTGATTTTGTAATGTAATTAT
>pCDFDuet-1.Novagen.html.1.36
AGGCGCGCCGAGCTCGAATTCGGATCCTGG
>pDsRed2.Clontech.html.2.9
CGGCCGACTAGTAGGCCTATTATTTTTGAC
>pBEND1.Generic.html.1.10
TCCCTCGAGACTAGTCCATGGATCGATGCT
>pET-31b(+).Novagen.html.1.277
GTAGTTGCGCCCATCGATCACTTTCGCTTC
>287940.1.6
CGAGCTCGAGATCTGCAGCTGGTACCATGG
>pRX1.ATCC.html.1.27
GACTCTAGAGGATCCCCGGGCGAGCTCGAA
>pET-43.1Ek_LIC.Novagen.html.1.134
CCAGAACTCGCTCCTGAAGACCCAGAGGAT
>pET-31b(+).Novagen.html.1.26
TGGTACAGCGCTTTGTGGCTGCGCTCAATG
>4097019.1.478
ACGAAACTCTAAGGCTTGGATCCAGAGTCT
>4378794.1.11
TCTATCGATGCATGCCATGGTACCCGGGAG
>4097019.1.185
TGAGTCCGTGAGGACGAAACTCTAAGGCTT
>pET-42a(+).Novagen.html.1.39
CTTGGCGCGCCTGCAGGCGAGCTCCGTCGA
>pCDH1-MCS1-EF1-Puro.System_Biosciences.html.1.7
CGCGGATCCATTTAAATTCGAATTCGCTAG
>118200849.1.216
GTACCTTTGAATTCCACTTAATTAAGTAGG
>pHT3T7BMM.Boehringer.html.1.51
CGGTACCGCGGCCGCACTTAAGTTACGCGT
>115600313.1.770
ACGCTGGAAAGCGGAAAATCAGGAAGGGAT
>45862396.1.74
TCGAGAACGTTGGGCCCCAATTGGCTAGCA
>pHIL-S1.InVitrogen.html.1.78
GCATTCTGACATCCTCTTGATTAGAATCTA
>4378794.1.71
ACGTCATATGGATCCGATATCGCCGTGGCG
>209573.1.194
AAGTAGTTTTGATGCACAGGCAACGGAGCT
>pASK22.Generic.html.1.452
GTACAGGATCGATTGACTAGTGTCACGAGA
>4097017.1.238
ACAATGCTCAGGACTGATGAGTCCGTGAGG
>118200849.1.2
CCGGCTTGTTTAAACTATGGCGCGCCTTTG
>10504974.1.64
CTTCGAATTCGAGCTCCCGGGTACCATGGC
>10504974.1.42
GACGTCGACGCGTCTGCAGAAGCTTCGAAT
>pET-50b(+).Novagen.html.1.60
ACAGGCCTTGGCGCGCCCGACGTCCGTCGA
>4097019.1.550
GAAACTCTAAGGCTTGGATCCAGAGTCTCC
>pPIC6c.InVitrogen.html.1.38
TCCGAGACGGCCGGCTGGGCCACGTGAATT
>pHT3T7BMM.Boehringer.html.1.42
CGACGGGCCCGGTACCGCGGCCGCACTTAA
>pAcSec1.Orbigen.html.1.32
CCGCGAGCTCCCATGGAGGCCTGAATTCTA
>pCR1000.InVitrogen.html.1.21
ACCGTTTCTCTCGATATCGAAACCCTTCTC
>pET-27b(+).Novagen.html.1.28
GAATTCGAGCTCCGTCGACAAGCTTGCGGC
>pCYB1.New_England_Biolabs.html.1.18
TTCTCTAGAGTCGACTCGCGAGCTAGCCAT
>pRSFDuet-1.Novagen.html.2.4
CCCCGAAAAGTGCCACTTGCGGAGACCCGG
>8216948.1.11
TCCCGCGGCCATGGCGGCCGGGAGCATGCG
>209573.1.91
ATTTTACGACCGTCTTTCAGAGTAGCGATA
>56406597.1.155
GAGTTTGCCTTCCCTGTTTGAGAAGATGTC
>66815022.1.10
CCAAAGTCGACGGATCCCATATATGACTAG
>48995599.1.107
GCCGGCTACGTATACTCCGGAATATTAATA
>118200849.1.163
AAGGATCCAGATCCACTAGTGGCCTATGCG
>pFastbac_CTHS.LIfeSensors.html.1.15
GAGTGCGGCCGCAAGCTTGTCGACGGAGCT
>4512193.1.55
ATTCGAGCTCCCGGGTACCATGGCATGCAT
>pRX-2.ATCC.html.1.29
CTAGAGGATCCCCGGGCGAGCTCGAATTCC
>pRSF-1.Novagen.html.1.122
TACACGAGCTCCCAATTGGGATCCGGACTC
>pUCBM21.Boehringer.html.1.18
CGCGTAACTTAAGTGCGGCCGCGGTACCGG
>115600313.1.1002
CTCCCGTGAACTTTACCCGGTGGTGCATAT
>pHC624.Generic.html.1.24
AGATCTCTAGAAGCTTCTAGAGATCTGCAG
>2293124.1.9
TTACTTATCTAGAAGCTTCTGCAGACGCGT
>pSI.Promega.html.1.49
TAGCCTATAGTGAGTCGTATTAAGTACTCT
>pHY320PLK.Generic.html.1.19
GGGATCCGTCGACCTGCAGATCTCTAGAAG
>209573.1.160
TCCAGAGACTGGATGTTTTTCGGGTGGATC
>56406604.1.212
TCTGCAAGGTTCCCTTTTGATGCCACCCAG
>pCRT7_VP22_NES-1.InVitrogen.html.1.13
TGCTGGATATCTGCAGAATTCCACCACACT
>pSilencer_adeno_1.0-CMV.Ambion.html.1.10
AAAACTACCGTTGTTATAGGTGTCTCTTGA
>pNEB193.New_England_Biolabs.html.1.37
GACTTAATTAAGGATCCGGCGCGCCCCCGG
>pHC314.Generic.html.1.17
TGTTGCCATTGCTGCAGGCGGAGAACTGGT
>pASK22.Generic.html.1.505
AAGCGCTGTATTCGGTGGTATACTTGTTAC
>56406608.1.103
GCCTGATGTATAGTTAATATCCGCTTCACG
>pHIL-S1.InVitrogen.html.1.143
CTGAGGAACAGTCATGTCTAAGGATCCCGG
>4586830.1.42
GTCATTTAAATCGACTCTAGACTTAATTAA
>78098958.1.14
GAGCTCGAGGATCCGGACGTCGACGGCCGT
>56406608.1.56
TAAATCAGCCAGTCGCTTGAGTAAAGAATC
>pT7Blue-2.Novagen.html.1.4
CCGCGAGCTCGGGCCCCCACACGTGTGGTC
>pRSFDuet-1.Novagen.html.1.21
CAGCGGTTTCTTTACCAGACTCGAGGGTAC
>pSCREEN-1b(+).Novagen.html.1.36
CCGCAAGCTTGTCGACGGAGCTCGAATTCG
>4322592.1.3
TAGTGATATCCCGCGGCCATGCCATTGGTT
>pASK22.Generic.html.1.390
TAGTAGTTACGCGCGCAGTAGTAGATAGCG
>pSPORT1.ATCC.html.1.65
AGGATCCAAGCTTACGTACGCGTGCATGCG
>pAN24.Generic.html.1.44
GACGAGGCCGCTCAGGGCGAGTAGAGATCG
>118200851.1.80
GCAGGTAGTATGCAAGAGATCTTATAGGCC
>pCMV-PCR.Stratagene.html.1.88
GAATTCCTGCAGCCCGGGGGATCCGCCCGG
>pNEB193.New_England_Biolabs.html.1.17
GGTTTAAACAGTCGACTCTAGACTTAATTA
>8216950.4.4
ATCCAACGCGTTGGGAGCTCTCCGGATCCA
>118200851.1.197
CGGATCTGATCCCGGGCGGGTACCTTTGAA
>115600313.1.358
CTTCGCCCCCGTTTTCACCATGGGCAAATA
>pDK101.ATCC.html.1.32
GGCCAACAAAACCATGGCGGCCGGGAGCAT
>115600313.1.1083
CTCCGTTATCGGGGAAGAAGTGGCTGATCT
>pHT3T7BMM.Boehringer.html.1.5
TTCCATGGGATATCGCATGCCTGCAGAGCT
>8346640.2.141
CGGCTACGTATACTCCGGAATATTAATAGG
>1277138.1.4
AGGATCCGGACGTCGACGGCCGTACGCTAG
>45862396.1.82
GTTGGGCCCCAATTGGCTAGCAAGCTTTCC
>pSPTBM21.Boehringer.html.1.16
ATATCGCATGCCTGCAGAGCTCTAGAGTCG
>18252134.1.22
CTTACTAGTGGTACCACGCGTGAATAGATA
>3273767.1.14
GAGTCGACAAGCTTGATATCGGTACCAGAT
>6467488.1.14
GGAAGATCTTCCCCGGGGATCCTCTAGAGT
>4097013.1.88
CCTGAACTAGTCCAAGCTTATCGATACCGT
>8052207.1.10
GGATCCGTCGACCTGCAGATCTCTAGAAGC
>pET-50b(+).Novagen.html.1.25
TTTCAGGGACCCGGGTACCAGGATCCGAAT
>118200847.1.155
CCAGATCCACTAGTGGCCTATGCGGCCGCG
>pTriEx-3Neo.Novagen.html.1.52
AACCGGTACCGTCGACCTGCAGGCGCGCCG
>16930722.1.61
TCTCGAGGCCTGATCATCGATGGGCCCATG
>45862365.1.27
CCTGCAGTATCGATGCGGCCGCAAAGTCGA
>1673614.1.42
GAATTCCATGGATATCCCGGGGATCCATGC
>pSL190.Generic.html.1.181
TATAGCTAGCATGCGCAAATTTAAAGCGCT
>16930719.1.67
CGCACGCGTTCGCGACTAGTTGTCGACCTG
>pSL190.Generic.html.1.276
TTATAATTACCTCAGGTCGACGTCCCATGG
>4097019.1.363
AGTCTCCTGAACTAGACAATGCTCAGGACT
>310852.1.36
TAGAGGTACCGCATGCGATATCGAGCTCTC
>pSLfaHSfa.Generic.html.1.2
GGAATTCGTTAACAGATCTGCGGCCGCGGT
>48995608.1.84
CTCGAGAAGTACTAGTGGCCACGGGCTGCA
>1117808.1.20
GGTCGACGGATCCCCGGGGCCTCCATGGCC
>pGEM-7Zf(+)_LIC-F.ATCC.html.1.47
TTCGAACCCGGGGTACCAACTGGTTCCGGC
>56406608.1.137
GTTCGTCCGCTTTTGCCCTGGAGTTTGCCT
>pET-42b(+).Novagen.html.1.28
TCTGTACAGGCCTTGGCGCGCCTGCAGGCG
>1256571.1.1
CTGCAGGTCGACGGATCCCCGGGAATTCGG
>pET-43.1Ek_LIC.Novagen.html.1.44
TCTGTACAGGCGCGCCTGCAGGACGTCGAC
>83314120.1.6
ATGCGAATTCAGATCTAGAGCTCTGCAGGA
>27573259.1.3
ATGTACGGTCGTAAAAAACGTCGTCAGCGT
>8346634.2.38
TATAACCCCGGGCCCTATATATGGATCCAA
>310825.1.34
AAGCTTCTTCTAGAGGTACCGCATGCGATA
>47132203.1.6
TCGCGAGGTACCGGGCCCAAGCTTCTCGAG
>4097019.1.63
ACTCTAAGGCTTGGATCCAGAGTCTCCTGA
>pRX-2.ATCC.html.1.2
TCGATAAGCTTGGGCTGCAGGTCGACTCTA
>pSPTBM20.Boehringer.html.1.35
GCGGTACCGGGCCCGTCGACTCTAGAGCTC
>pASK22.Generic.html.1.224
TTGCTGATACCACGCCAGGAAGTTTTTCTG
>4097019.1.325
TGAGTCCGTGAGGACGAAACTCTAAGGCTT
>56406604.1.66
CGCTTGAGTAAAGAATCCGGTCTGAATTTC
>pORB.Orbigen.html.1.9
CGGGGGTACCCTGCAGGCGGCCGCGAGCTC
>8346640.2.35
ATTATAACCCCGGGCCCTATATATGGATCC
>pAN524.Generic.html.1.64
GGGCGAGTAGAGATCGGAAGCCCATGGTGA
>118200845.1.28
CCTAGGAAAGCTAGCTATACGCGTTATACC
>pS3.Generic.html.1.1
GCATGCATGTTAACAGATCTCGTACGCGTG
>3983120.1.19
TCGAGACTGCAGGCTCTAGATTCGAAAGCG
>4097017.1.161
GAACTAGACAATGCTCAGGACTGATGAGTC
>108947435.2.23
TCTAGAAAGCTTCTCGAGGGCCGAGGCGGC
>117957124.1.30
AAGTCGACATTTAAATGCGGCCGCGGCCAT
>4097019.1.88
CCTGAACTAGACAATGCTCAGGACTGATGA
>pRSFDuet-1.Novagen.html.1.4
GCGTTCAAATTTCGCAGCAGCGGTTTCTTT
>4097019.1.202
AACTCTAAGGCTTGGATCCAGAGTCTCCTG
>310853.1.40
AGAAGAAGCTTGGGATCCGTCGACCTGCAG
>55535633.1.10
GCCGAGGCCAGATCTTGATATCCTCGAGGC
>5825492.1.26
TCTAGATATCGATGCATATGAATTCAGCTG
>115600313.1.751
CCCGTCGTCTGCGTGCCGAACGCTGGAAAG
>pCDH1-MCS1.System_Biosciences.html.1.7
GCGGCCGCGGATCCATTTAAATTCGAATTC
>501070.1.3
GGGTACCATTTAGGTGACACTATAGAACCG
>pET-12a.Novagen.html.1.22
GTCCTGACAACCCCTATCGCGATCAGCTCT
>83314120.1.28
CTGCAGGATCCAAGCTTACTAGTGGTACCA
>pBACgus-2cp.Novagen.html.1.11
CCGCAAGCTTCGAGCTCGAATTCGGATCCA
>pCITE-2c(+).Novagen.html.1.24
GACTCTAGAGGATCGGAGATCTCAGTGGTG
>RR2.ATCC.html.1.6
CTTTCCTGCGTTATCCCCTGATTCTGTGGA
>115600313.1.679
AGCTATCAGTTGCTCAAGGCATATATGATG
>pGT-N29.New_England_Biolabs.html.1.30
GTCACCGGTTCTAGAACCTAGGGAGCTCTG
>pAN24.Generic.html.1.35
CCCGTTGCAGACGAGGCCGCTCAGGGCGAG
>pBEND1.Generic.html.1.25
CCATGGATCGATGCTAGCAGATCTACGCGT
>pIE1-4.Novagen.html.1.14
GCCGCAGGCCTCGCGACTAGTTTAAACCCG
>56406597.1.97
TGAAGCCTGATGTATAGTTAATATCCGCTT
>1017801.1.1
GCGCGCCTGCAGGTCGACACTAGTGGATCC
>PinPoint_Xa-2.Promega.html.1.23
TCGGTACCGGATCCCAGCTGAAGCTTTCGC
>1017801.1.20
CTAGTGGATCCAAAGAATTCAAAAAGCTTC
>56406608.1.340
CTGTGCCATGTGATTCCTTTACTTATTCCA
>13027702.1.58
CCATCGATACGCGTACGTCGCGACCGCGGA
>pGEM-7Zf(+)_LIC-R.ATCC.html.1.43
CGATTTCGAACCCGGGGTACCAAACTCGCT
>4097019.1.437
TCCTGAACTAGACAATGCTCAGGACTGATG
>209573.1.48
CTGAACGATCTTCTTGATACGTGGAGCGTC
>pKSM710.ATCC.html.1.1
CCGGGAGAGCTCGATATCGCATGCGGTACC
>pCITE-2a(+).Novagen.html.1.4
GCCTGCAGGTCGATCGACTCTAGAGGATCG
>pASK22.Generic.html.1.4
CTTATCAAGCGCGCTTCAGTTCCAGTTTGG
>4097019.1.601
CTGATGAGTCCGTGAGGACGAAACTCTAAG
>pASK22.Generic.html.1.497
TTTAACAGAAGCGCTGTATTCGGTGGTATA
>pUCBM21.Boehringer.html.1.13
ATCCACGCGTAACTTAAGTGCGGCCGCGGT
>pFastbac_CTHS.LIfeSensors.html.1.9
TGCCTCGAGTGCGGCCGCAAGCTTGTCGAC
>115600313.1.341
GCCAATATGGACAACTTCTTCGCCCCCGTT
>42476360.1.18
GATATCAAGGATGATAATGGATCTCTATTT
>45645334.1.1
TCGACGAATTCCTCGAGCAGATCTCGGTAC
>pMB123.Generic.html.1.17
CGACAAGCTTGGATCCGCGTCATCCAGAAT
>118200849.1.204
GATCCCGGGCGGGTACCTTTGAATTCCACT
>pCR1000.InVitrogen.html.1.37
TCGAAACCCTTCTCACCTCGGCCGATAAGC
>pHIL-S1.InVitrogen.html.1.83
CTGACATCCTCTTGATTAGAATCTAGCAAG
>4378794.1.56
TCTGCAGACGCGTCGACGTCATATGGATCC
>pET-31b(+).Novagen.html.1.148
ATTCGTGAGTTTTACGCCAACTCGCTCAAA
>115600313.1.598
ATATACTGATATGTATACCCGAAGTATGTC
>pT7Blue-2.Novagen.html.1.150
TGTCGTCGTCATCGCTGCCACCGGTACCGC
>pET-41b(+).Novagen.html.1.48
GCCTGCAGGCGAGCTCCGTCGACAAGCTTG
>pET-48b(+).Novagen.html.1.1
CCGCGGCTCTTGAAGTCCTCTTTCAGGGAC
>209573.1.31
TCACCAGCCAGTTTTTTCTGAACGATCTTC
>287939.1.23
GTACCAGCTGCAGATCTCGAGCTCGGATCC
>110433179.1.18
CACTATAGAACAAGTTTCGGTCCGGAATTC
>pBTAC1.Generic.html.1.4
AGAATCCCGGGGATCCGTCGACCTGCAGCC
>pTriEx-1.Novagen.html.1.26
TGTGCGGCCGCAAGCTTCGAACCGGTACCG
>603191.2.18
AGTAGGCCTATTATTTTTGACACCAGACAA
>115600313.1.776
GAAAGCGGAAAATCAGGAAGGGATGGCTGA
>pET-31b(+).Novagen.html.1.246
CGTCAGCTTCGAGTATCAGGGCCGCAAGAC
>8346634.2.129
CTAGAACGTTAGCCGGCTACGTATACTCCG
>2664252.1.8
GGGCCCTCTAGACTCTGCGTCGTTGACGAC
>pAN524.Generic.html.1.48
CAGACGAGGCCGCTCAGGGCGAGTAGAGAT
>pRSF-1.Novagen.html.1.179
CCCACGTGATGGTGGTGGTGATGTGCCATG
>pThioHisc.InVitrogen.html.2.1
TGCAGGTCGACTCTAGAGGCCTGCGGCCGC
>4097019.1.712
GAGTCTCCTGAACTAGTCCAAGCTTATCGA
>pET-44a(+).Novagen.html.1.3
GGGGCAGCGCGGGTTCTGGTACGATTGATG
>pTriEx-3Neo.Novagen.html.1.15
CTTGCACGTGTATACAGCTGTGCGGCCGCA
>4097017.1.3
TCCACCGCGGTGGCGGCCGCTCTAGACAAT
>pDR720.Generic.html.1.6
TTCCCGGGGGATCCGTCGACCTGCAGCCAA
>47132199.1.2
ATCCCTTCGCGAGGTACCGGGCCCAAGCTT
>310804.1.31
CCAAGCTTCTTCTAGAGGTACCGCATGCGA
>115600313.1.298
AGCCAATCCCTGGGTGAGTTTCACCAGTTT
>66815022.1.48
CCGGGAGGCCTGATATCAAGCTTGAGCTCG
>4097013.1.42
TGATGAGTCCGTGAGGACGAAACTCTAAGG
>pAN561H.Generic.html.1.41
ATTCTGGGTAAACGACTCATAGGAGAGTTG
>4097013.1.70
GGCTTGGATCCAGAGTCTCCTGAACTAGTC
>1673614.1.35
GTACCAAGAATTCCATGGATATCCCGGGGA
>pET-52b(+).Novagen.html.1.70
GCGAGCTCTGCGGCCGCGTCGACTTGTACA
>pET-44c(+).Novagen.html.1.92
CGTCGACGGTACCATCGATACGCGTTCGAA
>58233.1.13
AGGTCGACTCTAGAGGATCCCCGGGCGAGC
>pET-42a(+).Novagen.html.1.33
ACAGGCCTTGGCGCGCCTGCAGGCGAGCTC
>118200851.1.113
AGTTAACGTTCGAGGTCGACTCTAGATAAA
>115600313.1.47
TATAAATATCAATATATTAAATTAGATTTT
>pMCS5.Mobitec.html.1.81
ATCTGGCCGGCCCACCGGTGGGCCATATGG
>pET-41b(+).Novagen.html.1.15
TCGGGGATCCGAATTCTGTACAGGCCTTGG
>48995599.1.53
CTTTAAATTTGCGCATGCTAGCTATAGTTC
>115600313.1.213
CAAGTTTTATCCGGCCTTTATTCACATTCT
>4512193.1.28
ACGTCGACGCGTCTGCAGAAGCTTCGAATT
>4097019.1.254
ATGAGTCCGTGAGGACGAAACTCTAAGGCT
>pFR109.Generic.html.1.2
CCGGGGATCCGTCGACCTGCAGCCAAGCTT
>45862352.2.55
GACGAATTCTCCCGGGTGGATCCAAGGCCT
>pSE420.InVitrogen.html.1.290
GTCGACGTCCCATGTGCAGGTGCTGAATTC
>pASK22.Generic.html.1.100
CCTGTACAGAAGAGATGGTCAGAGTGAAGT
>pPolh-MAT-2.Sigma.html.1.23
GACGCGTTGACTGCAGGAATTCGCGGCCGC
>pT7SP6.Generic.html.1.10
GCTCGCCCGGGGATCCTCTAGAGTCGACCT
>RR2.ATCC.html.1.31
GTGGATAACCGTATTACCGCCTTTGAGTGA
>2440162.1.15
TAGATGCATTCGCGAGGTACCGAGCTCGAA
>66815022.1.90
GCAGATCTTCTAGACTCGAGACGCGTGGTA
>pUni_V5-HisC.InVitrogen.html.1.25
GGCCCGGATCCGCCCACACGGCACCGGTGA
>pTriEx-1.Novagen.html.1.18
TATACAGCTGTGCGGCCGCAAGCTTCGAAC
>pCSV03.Generic.html.1.8
CGCCCGGGTCACCGATGATAAGCTGTCAAA
>pGT-N39.New_England_Biolabs.html.1.22
GCACGGCCGAACGCGTCTTCCGGAGTGTAC
>pT7Blue-2.Novagen.html.1.65
ACCAGATATCGGAATTCTATAGTGTCACCT
>118200849.1.237
TTAAGTAGGCCGGCCAGATTAATCTGCTGA
>pUni_V5-HisC.InVitrogen.html.1.8
GCGAAGGCCTGACGTCGGGCCCGGATCCGC
>208744.1.1
ACCGGTACCTTGTTAGATCTTATGACGAAC
>74267359.2.17
CCAATTAAGGCCATGTAGGCCGGATCCCCC
>pSL180.Generic.html.1.18
GGACGTCGACCTGAGGTAATTATAACCCGG
>pOSEX3.ATCC.html.1.5
CCACGCGTCTTAAGGCGGCCGCGGTACCGG
>pSE280.Invitrogen.html.1.262
GGGCCCGGGTTATAATTACCTCAGGTCGAC
>pSE280.Invitrogen.html.1.234
ATGATCATTGCAATTGGATCCATATATAGG
>37575409.1.3
AGCTTGGGCTGCAGGTCGACCCGGGGTACC
>pSL190.Generic.html.1.10
GTGCACGGCCCACGTGGCCACTAGTACTTC
>108947435.2.14
AACGAATGGTCTAGAAAGCTTCTCGAGGGC
>pAN524.Generic.html.1.90
GTGATGTCTGCTCAAGCGGGGTAGCTGTTA
>pTriplEx2.Clontech.html.1.97
CATAATGGCCGAATTCCCGGGTACCAACAC
>108947432.1.6
GCGCGCCAAACGAATGGTCTAGAAAGCTTC
>68262428.1.17
TCGGATCCATCGTTAACGATACGTATCGCA
>287943.1.24
GCTGGTACCATGGAATTCGAAGCTTGATCC
>pET-27b(+).Novagen.html.1.1
CATGGATATCGGAATTAATTCGGATCCGAA
>pCANTAB5.Pharmacia.html.1.1
GCGGCCGCCCGTTTGATCTCGAGCTCCTGC
>pET-50b(+).Novagen.html.1.92
AGCTTGCGGCCGCAGAGCTCGCTCTGGTGC
>ptyb11.New_England_Biolabs.html.1.4
GGCTCGAGGAATTCGCGGCCGCCGTCGACT
>pDK101.ATCC.html.1.23
GGATAACATGGCCAACAAAACCATGGCGGC
>pASK22.Generic.html.1.519
GTGGTATACTTGTTACCTTTGTTACGGCTA
>310852.1.10
CAGGTCGACGGATCCCAAGCTTCTTCTAGA
>220967.1.8
ACGTGAGATCTAGAGCTAGCATGCGGTACC
>56406597.1.246
AGGGCTTGTGCTTCTGATTTTGTAATGTAA
>48995599.1.212
GAGCTCGAGAAGTACTAGTGGCCACGGGCT
>pS1.ATCC.html.1.47
AGTGCGCGCTAGCTATCGATTCGCGAGCGG
>60651286.1.3
CAGCCAAGCTTATCGATTTCGAACCCGGGG
>115600313.1.77
CGACTAAGTTGGCAGCATCACCCGACGCAC
>5825492.1.48
TTCAGCTGCAGGATCCTAGTAAGCTTAGCA
>pIVEX-GST.Roche.html.1.1
GGATCCCGGGCTGCAGAGCTCGCTCGAGTC
>pET-31b(+).Novagen.html.1.47
CGCTCAATGCCGGCGATCTGGACGGCATCG
>118200856.1.63
ACCGGTATCCTGCAGGTAGCATGCAAGAGA
>4097019.1.154
GTCTCCTGAACTAGACAATGCTCAGGACTG
>pRSF-1.Novagen.html.1.91
CGCAAGCTTGTCGACCTGCAGGCGCGCCGT
>pDPL13.Generic.html.1.19
GGAATTCGAGCTCGCGATCGGTACCGTCGA
>27573262.1.26
TCAGGCTCGTGCTGGTACCTCGGATCCGAA
>pCDF1-MCS1.System_Biosciences.html.1.27
ATTAATTAAGCTTAGATCTGGATCCGGCGC
>56406604.1.181
GTCTCCGCCGATGCTTTTCCCCGGAGCGAC
>pS1.ATCC.html.1.67
TCGCGAGCGGCCGCGCGGGTACCGAGCTCG
>pET-51b(+).Novagen.html.1.75
TGCGGCCGCAAGCTTGTCGACCGACGTCGG
>595702.1.17
CGCCGTGTCGGATCCTGAGACTGAATTCGG
>pRSF-1.Novagen.html.1.86
GCGGCCGCAAGCTTGTCGACCTGCAGGCGC
>pASK22.Generic.html.1.209
CGGTTGGCCAGGCTTTTGCTGATACCACGC
>118200849.1.29
TTGCGATCGCAGACCTAGGAAAGCTAGCTA
>13027702.1.51
GCTGGCGCCATCGATACGCGTACGTCGCGA
>501070.1.17
TGACACTATAGAACCGCGGCCGCGGATCCG
>4097019.1.307
GACAATGCTCAGGACTGATGAGTCCGTGAG
>pIC20HE.Generic.html.1.43
ATGAATTCTCGAGGCGGCCGCGGGCCCATG
>pIRES2-EGFP.Clontech.html.1.29
CAGAATTCGAAGCTTGAGCTCGAGATCTGA
>pDsRed2.Clontech.html.2.34
TTGACACCAGACAAGTTGGTAATGGTAGCG
>pQE-TriSystem_Strep.Qiagen.html.1.37
GGTACCGTCGACCTGCAGGCGCGCCGAGAT
>pET-47b(+).Novagen.html.1.130
CCGCAGAGCTCGCTCTGGTGCCACGCGGTA
>pGEM-7Zf(+)_LIC-F.ATCC.html.1.64
AACTGGTTCCGGCGCCGGAGCGAGTTTGGT
>pTNT.Promega.html.1.16
ACTCTAGAGGTACCACGCGTGAATTCTCGA
>pSL190.Generic.html.1.167
GGTACCTCTAGAACTATAGCTAGCATGCGC
>208126.1.108
TCCCAGAAGTAGTTTTGATGCACAGGCAAC
>115600313.1.683
ATCAGTTGCTCAAGGCATATATGATGTCAA
>310825.1.50
TACCGCATGCGATATCGAGCTCTCCCGGGA
>pET-43.1a(+).Novagen.html.1.5
CAGCGCGGGTTCTGGTACGATTGATGACGA
>pK.ATCC.html.1.3
GCATGTTAACAGATCTCGTACGCGTGCCGG
>1277132.2.10
ACTAGTCCTAGGCCGGCGCCCGGGAACTCC
>pBMN-GFP.Orbigen.html.1.5
ACGTAGCGGCCGCGGCGCGCCGGCCCTCGA
>113073416.1.27
AGACACGGGGTGGTTTAAACGCGGCCGCGG
>pMAL-P2x.New_England_Biolabs.html.1.32
TCTAGAGGATCCGAATTCTGAAATCCTTCC
>pS5.ATCC.html.1.38
CGCCTCGAGACTAGTGCGCGCTAGCTATCG
>1200493.1.3
GCCGCCCCGGGAGATCTGATATCGGTACCG
>pET-31b(+).Novagen.html.1.331
ATCCGCGCCTTGTTTGGCGAGAAGAATATT
>4321112.1.46
CATCGATATCGGATCCGGTACCAATTGCTC
>209190.1.17
AGGATCCTCTAGAGTCGACCTGCAGCCCAA
>11559656.1.59
GCACTAGTGTCGACCTGCAGGCATGCAAGC
>118200845.1.50
GTTATACCGGTATCCTGCAGGTAGCATGCA
>208126.1.92
ATGTTTTTCGGGTGGATCCCAGAAGTAGTT
>pET-31b(+).Novagen.html.1.184
TTGGCGGTGGAGCTGACGCAGGAGGTACGC
>56406604.1.102
CTGATGTATAGTTAATATCCGCTTCACGCC
>4495058.1.8
GCATGCGGCCGCATCTAGAGGGCCCGGATC
>pTriEx-3Neo.Novagen.html.1.35
TGCGGCCGCAAGCTTCGAACCGGTACCGTC
>2293124.1.20
GAAGCTTCTGCAGACGCGTCGACGGATCCC
>220967.1.12
GAGATCTAGAGCTAGCATGCGGTACCTGCA
>pSL180.Generic.html.1.201
AGGATGCATATGGCGGCCGCCTGCAGCTGG
>pCMV-PCR.Stratagene.html.1.42
CCGGGAAGAGCAAGCTTGATATCGCTCTTC
>8346634.2.9
ATGGCCATGGGACGTCGACCTGAGGTAATT
>CARNEGIE4.ATCC.html.1.3
TGCAGGTCGACTCTAGAGGATCCCCGGGCG
>pET-44a(+).Novagen.html.1.117
TCGAAGCTTGCGGCCGCACAGCTGTATACA
>208744.1.22
ATGACGAACAAAACAGTAATAACGAAGATG
>13027702.1.103
AGAAGTACTAGTGGCCACGTGGGCCGTGCA
>M13BM21.Boehringer.html.1.63
AGCTCTGCAGGCATGCGATATCCCATGGAA
>118200849.1.139
TAAAGCTTTAGAGCTCTTCTTAAGAAGGAT
>413812.1.12
CCGCCCGGGAATTCGAGCTCGGTACCAGAT
>115600313.1.1155
GTTCTGGGGAATATAAATGTCAGGCTCCCT
>4097019.1.285
GGATCCAGAGTCTCCTGAACTAGACAATGC
>pT7Blue-2.Novagen.html.1.14
GGGCCCCCACACGTGTGGTCTAGAGCTAGC
>48995608.1.17
AGGGGCGGAATTGGCCGCCCTAGATGCATG
>4097017.1.290
CAGAGTCTCCTGAACTAGACAATGCTCAGG
>115600313.1.940
GACACGCCCGGGCGACGGATGGTGATCCCC
>45862352.2.44
GCCGCAAAGTCGACGAATTCTCCCGGGTGG
>pSE280.Invitrogen.html.1.6
TGCACGGCCCACGTGGCCACTAGTACTTCT
>pGT-N29.New_England_Biolabs.html.1.16
TCACCATGGGAGACGTCACCGGTTCTAGAA
>11559656.1.31
AGACCCCGGGGATATCCCATGGGCGGCCGC
>5420374.1.15
ATCTAGAGGGCCCGGATCCCTCGAGGTCGA
>pGT-N29.New_England_Biolabs.html.1.27
GACGTCACCGGTTCTAGAACCTAGGGAGCT
>pASK22.Generic.html.1.256
TACCAGAGTTCAGCAGAGACTGAGAAGATT
>pENTR3C.InVitrogen.html.1.16
CAGTCGACTGAATTGGTTCCTTTAAAGAGC
>pT7Blue-2.Novagen.html.1.112
GTAACGCGTCTGCAGTTTTGAGGAGAAGCC
>4097017.1.272
AACTCTAAGGCTTGGATCCAGAGTCTCCTG
>287943.1.1
CGGATCCGAGCTCGAGATCTGCAGCTGGTA
>118200851.1.62
GCGTTATACCGGTATCCTGCAGGTAGTATG
>pCYB3.New_England_Biolabs.html.1.6
GCCCTCGAGGAATTCTCTAGAGTCGACTCG
>16930722.1.118
GTGCGCGATCGCGGCCGGCCGGCGCGCCGT
>pUni_V5-Hisa.InVitrogen.html.1.1
AGCTCCGATCGAGGCCTGACGTCGGGCCCG
>pCR1000.InVitrogen.html.1.3
TTCGCGGCCGCGGTGAGAACCGTTTCTCTC
>pQE-TriSystem.Qiagen.html.1.30
CAAGCTTCGAACCGGTACCGTCGACCTGCA
>pMAL-c2x.New_England_Biolabs.html.1.30
GATCCGAATTCTGAAATCCTTCCCTCGATC
>pOCUS-2.Novagen.html.1.19
CAGGCCTGCAGGGCCCAACTAGTCTCGAGA
>310852.1.49
TGCGATATCGAGCTCTCCCGGGAATTCGTA
>pd2EGFP.Clontech.html.2.63
GACCGGCGCTCAGTTGGAATTCTAGAGTCG
>pSCREEN-1b(+).Novagen.html.1.15
TTCACCCGGGCTCGAGTGCGGCCGCAAGCT
>1769877.1.3
TATTACCCTGTTATCCCTAGCGGATCCCCG
>pETBlue-2.Novagen.html.1.44
GGGTCTTCAGGAGCGAGTTCTGGCTGGCTT
>115600313.1.852
AGGGGCTGGTGAAATGCAGTTTAAGGTTTA
>4322592.1.23
GCCATTGGTTACCTGGATCCATATGAATTC
>8346640.2.116
AAATTTCGCATGCTAGAACGTTAGCCGGCT
>pSE280.Invitrogen.html.1.85
AGCTGCAGGCGGCCGCCATATGCATCCTAG
>pATH11.ATCC.html.1.6
TAAGCTTGGGCTGCAGGTCGACTCTAGAGG
>pSPTBM21.Boehringer.html.1.31
AGAGCTCTAGAGTCGACGGGCCGGGTACCG
>56406608.1.142
TCCGCTTTTGCCCTGGAGTTTGCCTTCCCT
>pET-47b(+).Novagen.html.1.139
TCTGCTGCTCTCGAGGCTTAATTAACCTAG
>5825492.1.13
GGGCCCGCGGAGCTCTAGATATCGATGCAT
>pSPORT1.ATCC.html.1.38
GAGCTCACTAGTCGGCGGCCGCTCTAGAGG
>pET-44c(+).Novagen.html.1.137
GCTGTATACACGTGCAAGCCAGCCAGAACT
>pLP-BacPAK9-6xHN.Clontech.html.3.19
CTGCAGGCCTCGAGTTCGAATCTAGAAGAT
>pMAL-c2x.New_England_Biolabs.html.1.2
CAAGCTTGCCTGCAGGTCGACTCTAGAGGA
>pSPTBM20.Boehringer.html.1.40
ACCGGGCCCGTCGACTCTAGAGCTCTGCAG
>pASK22.Generic.html.1.308
ACCTGCAGATACAGACAGAGAGCTCGGAGA
>208126.1.113
GAAGTAGTTTTGATGCACAGGCAACGGAGC
>RR2.ATCC.html.1.68
AATACGCAAACCGCCTCTCCCCGCGCGCTG
>pAMP2.Invitrogen.html.1.56
TGGCTCTAGAGGATCCAAGCTTACGTACGC
>pETBlue-2.Novagen.html.1.23
TGGTGGTGCTCGAGATCCTCTGGGTCTTCA
>pSL180.Generic.html.1.41
AACCCGGGCCCTATATATGGATCCAATTGC
>pBAD_gIII_A.Invitrogen.html.1.3
AGAAAGCTTCGAATTCCCATATGGTACCAG
>pET-31b(+).Novagen.html.1.31
CAGCGCTTTGTGGCTGCGCTCAATGCCGGC
>pRNA-CMV3.1_Puro.Genscript.html.1.34
ATCAACCATTCTGAATCGGTAAGCGACGGG
>pHC624.Generic.html.1.9
ACTGGTAGGTATGGAAGATCTCTAGAAGCT
>4097019.1.549
CGAAACTCTAAGGCTTGGATCCAGAGTCTC
>pAN561H.Generic.html.1.16
TACCTCTAAACAAGTGTACCTGTGCATTCT
>pET-52b(+).Novagen.html.1.66
CAGAGCGAGCTCTGCGGCCGCGTCGACTTG
>pT7T3_18U.Stratagene.html.1.170
TAATTTATATAGCTTGGCACTGGCCGTCGT
>8346640.2.139
GCCGGCTACGTATACTCCGGAATATTAATA
>pFA-CMV.Stratagene.html.1.5
TGGTACCGAGCTCTGCAGAAGCTTCTAGAA
>pSE280.Invitrogen.html.1.315
CGAAGGCATTCCACGACGTGGTCACCAGCC
>115600313.1.969
CCTGGCCAGTGCACGTCTGCTGTCAGATAA
>pMAL-P2x.New_England_Biolabs.html.1.23
CAGGTCGACTCTAGAGGATCCGAATTCTGA
>pIVEX2.4a.Roche.html.1.3
GATCCCGGGCTGCAGAGCTCGCTCGAGTCG
>48995599.1.41
TCGATATCAGCGCTTTAAATTTGCGCATGC
>pAMP19.Invitrogen.html.1.29
CGCGTTGGATCCCCGGGTACCGAGCTCGAA
>pMAL-p2e.New_England_Biolabs.html.1.56
ATCCCCGAGGTTGTTGTTATTGTTATTGTT
>pRPM1.Generic.html.1.10
GACCCGGGTCTTCCATCCGGACCGGGGGTA
>pET-43.1Ek_LIC.Novagen.html.1.67
CGTCGACGGTACCATCGATACGCGTTCGAA
>pET-31b(+).Novagen.html.1.353
AGAATATTCACGCATGCCAGATGCTGCTCG
>pET-31b(+).Novagen.html.1.326
TGAGCATCCGCGCCTTGTTTGGCGAGAAGA
>1117808.1.37
GGCCTCCATGGCCATATGACCACCCAAGCT
>pET-31b(+).Novagen.html.1.6
CCCAGAACACATCACCGCCGTGGTACAGCG
>56406597.1.33
TGATAATGGTCCGTTGTTTTGTAAATCAGC
>pKO11.ATCC.html.1.24
ATCCGTCGACTGCAGGGGGATGGGGAGTAA
>310813.1.6
GAATTCGAGCTCGCCCCGGGATCCTCTAGA
>6467488.1.34
CCTCTAGAGTCGACCTGGCGCGCCAAGCTC
>118200845.1.107
TTCGAGGTCGACTCTAGATAAAGCTTTAGA
>pT7Blue-2.Novagen.html.1.199
GAATTTAGCAGCAGCGGTTTCTTTGGTAAC
>115600313.1.583
TTGCGGTATAAGAATATATACTGATATGTA
>pET-52b(+).Novagen.html.1.64
ACCAGAGCGAGCTCTGCGGCCGCGTCGACT
>pVE1163.Generic.html.1.36
AGCTCGAGGTACCCGGGAAGCTTAGATCTG
>12958753.1.16
CAAAGCTTATCGATGATATCAGATCTCCTT
>56406608.1.26
GTAAAGGTCTGATAATGGTCCGTTGTTTTG
>pUCBM21.Boehringer.html.1.35
GCCGCGGTACCGGGCCCGTCGACTCTAGAG
>115600313.1.1045
TGGCGCATGATGACCACCGATATGGCCAGT
>pAMP10.ATCC.html.1.25
GGGTCGACATCATCATCATTAGTAGTAGTA
>209209.1.1
AAGCTTGGGCTGCAGGTCGACTCTAGAGGA
>pMAL-p.New_England_Biolabs.html.1.2
AGCTTGCCTGCAGGTCGACTCTAGAGGATC
>pASK22.Generic.html.1.14
GCGCTTCAGTTCCAGTTTGGTGCCGGCGCC
>pSL190.Generic.html.1.30
CTAGTACTTCTCGAGCTCTGTACATGTCCG
>pETBlue-2.Novagen.html.1.57
CGAGTTCTGGCTGGCTTGCACGTGTATACA
>pBAC-7.invitrogen.html.1.30
ATTCGGATCCAGGCCTTTTGAGGAGAAGCC
>16930722.1.21
GGCTGGCCACGGCCGCCTAGGCGCGCAAGG
>pIE1-4.Novagen.html.2.19
CAGGCCTCGCGACTAGTTTAAACCCGGGGA
>pETBlue-2.Novagen.html.1.126
CGTCGACGTCCTGCAGGCGCGCCTGTACAG
>pCITE-2b(+).Novagen.html.1.69
TCGAGTGCGGCCGCAAGCTTGTCGACGGAG
>pBK614.Generic.html.1.70
ACAATTAGTTTAGATCCGAGATAGGAGCTT
>1649038.1.8
TATCATCGCCAGTGTGCTGGGAATTCGGAT
>56406604.1.241
GCCGAGGGCTTGTGCTTCTGATTTTGTAAT
>12958751.1.13
GATCAAAGCTTATCGATGATATCAGATCTC
>110433179.1.52
GATATCGCGGCCGCTTAATTAACCTCGAGG
>56406597.1.299
CTGAAGATAATCCGCAACCCCGTCAAACGT
>pMETalphaB.InVitrogen.html.1.38
CCACGGCCGGCTGGGCCACGTGAATTCCTG
>13446792.1.68
TGTCGACAGGCCTTAAGGGCCAGATCTTGG
>45548773.1.31
CCGTCGACCTGCAGATCCGTCGACCTGCAG
>pGAPZalphaC.InVitrogen.html.1.14
CCGCGGCTCGAGGTACCGATCCGAGACGGC
>pSPTBM21.Boehringer.html.1.57
ACCGCGGCCGCCTTAAGACGCGTGGATCCC
>209573.1.216
ACGGAGCTCAGCGTATAAGTCAGAGTCCAA
>pVE1163.Generic.html.1.23
TGCTAGCCTGCAGAGCTCGAGGTACCCGGG
>pET-47b(+).Novagen.html.1.39
GCTCTTGAAGTCCTCTTTCAGGGACCCGGG
>pQE-30_Xa.Qiagen.html.1.13
GGTCGACCCGGGGTACCGAGCTCGCATGCG
>pET-47b(+).Novagen.html.1.32
CTCCGCGGCTCTTGAAGTCCTCTTTCAGGG
>4097017.1.222
GAGTCTCCTGAACTAGACAATGCTCAGGAC
>pSTBlue-1.Novagen.html.1.33
CTAGAGCTAGCCTAGGCTCGAGAAGCTTGT
>4097019.1.572
GAGTCTCCTGAACTAGACAATGCTCAGGAC
>220929.1.10
AGATCTGCAGGTCGACGGATCCCCGGGAAT
>pMAL-c2.New_England_Biolabs.html.1.10
AGGTCGACTCTAGAGGATCCGAATTCTGAA
>pIE1-2.Novagen.html.1.14
GCCGCAGGCCTCGCGACTAGTTTAAACCCG
>pASK22.Generic.html.1.81
TAAACAGCCAGATCTTCAGCCTGTACAGAA
>pAMP19.Invitrogen.html.1.14
AGATCTCTACTAGTACGCGTTGGATCCCCG
>pS5.ATCC.html.1.16
ACAGATCTCGTACGCGTGCCGGCGCCTCGA
>pGEM-7Zf(+)_LIC-R.ATCC.html.1.15
GTTGGGAGCTCTCCGGATCCAAGCTTATCG
>27573262.1.38
TGGTACCTCGGATCCGAATTCGAGCTCCGT
>pBK614.Generic.html.1.77
GTTTAGATCCGAGATAGGAGCTTGATATCG
>pIVEX2.6d.Roche.html.1.13
GCTCGCTCGAGTCGACTTGCCATGGTCATA
>pEX12.ATCC.html.1.7
GTCGACGGATCCGCATGCGAATTCGGTACC
>10504974.1.11
AGCGGCCGCCACGGCGATATCGGATCCATA
>pd2EGFP.Clontech.html.2.58
GTAGCGACCGGCGCTCAGTTGGAATTCTAG
>pRSFDuet-1.Novagen.html.1.16
CGCAGCAGCGGTTTCTTTACCAGACTCGAG
>pIVEX2.5d.Roche.html.1.11
CTCGCTCGAGTCGACGCGGCCGCTCATATG
>pET-43.1Ek_LIC.Novagen.html.1.36
ATCCGAATTCTGTACAGGCGCGCCTGCAGG
>pUni_V5-Hisb.InVitrogen.html.1.11
CAGGCCTGACGTCGGGCCCGGATCCGCCCA
>5825492.1.42
TATGAATTCAGCTGCAGGATCCTAGTAAGC
>pRSF-1.Novagen.html.1.112
GCGCGCCGTGTACACGAGCTCCCAATTGGG
>1277132.2.42
ATGCATATGCATGCTGCAGGGCCCATGGCG
>pTriplEx2.Clontech.html.1.94
GGCCATAATGGCCGAATTCCCGGGTACCAA
>4322639.1.29
CTGGATCCATATGAATTCTGGGGCCCAATT
>15148786.1.45
CTCTAGAGGATCCCCGGGGAATTCAATCGA
>37778084.1.29
TGCCACCTCCGCCACCGGGCCCTGGGCCAC
>pVL1393.Invitrogen.html.1.15
CGGCCGCTCCGGAATTCTAGAAGGTACCCG
>pKO11.ATCC.html.1.5
ATTGCCCGAATTCCCCGGGATCCGTCGACT
>115600313.1.365
CCCGTTTTCACCATGGGCAAATATTATACG
>8346640.2.21
GTCGACCTGAGGTAATTATAACCCCGGGCC
>115600313.1.496
CGATGAGTGGCAGGGCGGGGCGTAAACGCC
>125976391.1.19
GGGCCCGCGGTACCGTCGACTGCAGAATTC
>pET-31b(+).Novagen.html.1.343
TTTGGCGAGAAGAATATTCACGCATGCCAG
>4097019.1.313
GCTCAGGACTGATGAGTCCGTGAGGACGAA
>115600313.1.1012
CTTTACCCGGTGGTGCATATCGGGGATGAA
>pGT-N38.New_England_Biolabs.html.1.18
GCGCCAGCCGGCTTCAATTGCACGGGCCCC
>115600313.1.518
TAAACGCCGCGTGGATCCGGCTTACTAAAA
>51090247.1.6
CTGCAGGTCGACAAGCTTGAATTCGGATCC
>pIVEX2.5d.Roche.html.1.2
TCCCGGGAGCTCGCTCGAGTCGACGCGGCC
>13446792.1.3
CTCTCTAGAGGCCATGGCGGCCGCACTAGT
>pGT-N38.New_England_Biolabs.html.1.13
GCTTGGCGCCAGCCGGCTTCAATTGCACGG
>113073416.1.32
CGGGGTGGTTTAAACGCGGCCGCGGTACCA
>287936.1.13
TTCCATGGTACCAGCTGCAGATCTCGAGCT
>310852.1.53
ATATCGAGCTCTCCCGGGAATTCGTAATCA
>118200854.1.40
TATACCGGTATCCTGCAGGTAGTATGCAAG
>pOCUS-2.Novagen.html.1.34
CAACTAGTCTCGAGAAGCTTGATATCGAGC
>118200849.1.126
GGTCGACTCTAGATAAAGCTTTAGAGCTCT
>4097019.1.329
TCCGTGAGGACGAAACTCTAAGGCTTGGAT
>pT7Blue-2.Novagen.html.1.165
TGCCACCGGTACCGCTGTCGATGTGCTGGC
>28974289.1.14
TAGAGGATCCCGGGCTGCAGATCTCGAGGT
>pMB123.Generic.html.1.13
GCGTCGACAAGCTTGGATCCGCGTCATCCA
>pET-30Ek_LIC.Novagen.html.1.4
GATGACGACGACAAGAGCCCGGGCTTCTCC
>pSE420.InVitrogen.html.1.212
TATCGATCGCGCGCAGATCTGTCATGATGA
>pMAL-P2x.New_England_Biolabs.html.1.67
TCCCGAGGTTGTTGTTATTGTTATTGTTGT
>1132425.1.35
GCATGCATAAGCTTGCTCGAGTCTAGAGTC
>209094.1.7
CGTCCATGGAGATCTCGAGGCCTGCAGGCA
>pRSFDuet-1.Novagen.html.1.26
GTTTCTTTACCAGACTCGAGGGTACCGACG
>8346634.2.65
CAATTGCAATGATCATCATGACAGATCTGC
>4097019.1.218
TCCAGAGTCTCCTGAACTAGACAATGCTCA
>108947435.1.23
GAATTCCCGGGCATATGTCCGGTACCGTCG
>3043924.1.2
ATCCTTGATCAAAGATCTGAATTCCCGGGT
>108947432.1.34
TCTCGAGCGGATCCTGCAGGAATTCCCGGG
>56406597.1.42
TCCGTTGTTTTGTAAATCAGCCAGTCGCTT
>pETBlue-2.Novagen.html.1.49
TTCAGGAGCGAGTTCTGGCTGGCTTGCACG
>pASK22.Generic.html.1.66
TCGTTTTGACAGTAGTAAACAGCCAGATCT
>pKSM713.ATCC.html.1.27
CGCATGCGGTACCTCTAGAAGAAGCTTGGG
>45862396.1.86
GGCCCCAATTGGCTAGCAAGCTTTCCGCGG
>208126.1.40
AACTTCAACCTGGTTGCAGTGAGTGCCTTT
>10504974.1.39
TATGACGTCGACGCGTCTGCAGAAGCTTCG
>pDual_GC.Stratagene.html.1.4
TTCTCTTCCCATGGTGGCCCTCCTCTTAAA
>11093903.1.18
GATCCCGGGTACCAAGGCCTGAGCTCGAAT
>pIVEX2.6d.Roche.html.1.14
CTCGCTCGAGTCGACTTGCCATGGTCATAT
>4097019.1.419
AGGCTTGGATCCAGAGTCTCCTGAACTAGA
>48995599.1.78
AGTTCTAGAGGTACCGGTTGTTAACGTTAG
>16930719.1.22
TCTAGATCTCGAGGCCTGATCATCGATGGG
>56406608.1.304
AAGATAATCCGCAACCCCGTCAAACGTGTT
>4097017.1.369
CTGAACTAGTCCAAGCTTATCGATACCGTC
>pIVEX2.4a.Roche.html.1.13
TGCAGAGCTCGCTCGAGTCGACTGCCATGG
>310808.1.36
CTCTAGAAGAAGCTTGGGATCCGTCGACCT
>pET-31b(+).Novagen.html.1.291
CGATCACTTTCGCTTCAATGGCGCCGGCAA
>pMETalphaB.InVitrogen.html.1.31
CGTGGATCCACGGCCGGCTGGGCCACGTGA
>pASK22.Generic.html.1.159
TCCGGAACACCAGATTCACGGGTCGACGCA
>209190.1.36
CTGCAGCCCAAGCTTATCGATTCGCCCGGG
>pCYB4.New_England_Biolabs.html.1.5
GCTCGAGGAATTCTCTAGAGTCGACTCGCG
>4097013.1.57
GACGAAACTCTAAGGCTTGGATCCAGAGTC
>pShuttle_CMV.Qbiogene.html.1.5
TCTTATCTAGAAGCTTAGGCTCGAGCGGCC
>4097019.1.105
TCAGGACTGATGAGTCCGTGAGGACGAAAC
>pMIB_V5-Hisc.InVitrogen.html.1.16
CGCCACTGTGCTGGATATCTGCAGAATTCC
>5420374.1.19
AGAGGGCCCGGATCCCTCGAGGTCGACGAA
>pSE420.InVitrogen.html.1.233
TCATGATGATCATTGCAATTGGATCCATAT
>9957257.1.24
GGATCCTCTAGAAGCGGCCGCGACTAGTGA
>48995599.1.202
GACATGTACAGAGCTCGAGAAGTACTAGTG
>pT7Blue-2.Novagen.html.1.181
GTCGATGTGCTGGCGTTCGAATTTAGCAGC
>58651745.1.36
ATCACCAGCACACTGGAATTCTCTAGAGCG
>16930722.1.151
AACGGATTTAAATTAATTAATGTCGACCTG
>pT7SP6.Generic.html.1.4
ATTCGAGCTCGCCCGGGGATCCTCTAGAGT
>pCR1000.InVitrogen.html.1.11
CGCGGTGAGAACCGTTTCTCTCGATATCGA
>pCSV31.Generic.html.1.13
GACTAAGTCGACTCAGTCGGGTCACCGATG
>pASK22.Generic.html.1.338
AACGGTAACGGTGGTACCTGCACCCCAAAC
>pOSEX4.ATCC.html.1.26
ACCGGGCCCGTCGACTCTAGAGCTCTGCAG
>pSE280.Invitrogen.html.1.204
CTGATATCGATCGCGCGCAGATCTGTCATG
>pMAL-p.New_England_Biolabs.html.1.62
TACCCTCGATGGATCCCCGGCCGGGTACCG
>74267359.2.31
GTAGGCCGGATCCCCCGGGCTGCAGGAATT
>125976391.1.38
CTGCAGAATTCGAAGCTTGAGCTCGAGATC
>p3T.Mobitec.html.1.14
GATGGCGACCCGGGTGCCCAGCCAAAAAAT
>M13BM20.Boehringer.html.1.14
ATATCGCATGCCTGCAGAGCTCTAGAGTCG
>pAmCyan.Clontech.html.2.23
TTATTTTTGACACCAGACAAGTTGGTAATG
>pET-44a(+).Novagen.html.1.84
CTGCAGGACGTCGACGGTACCATCGATACG
>501070.1.21
ACTATAGAACCGCGGCCGCGGATCCGGCCA
>13446792.1.23
CCGCACTAGTGGATCCCCCGGGATGCATGA
>209573.1.257
TACCTTTAGCCAGGTTCATTACCGCGGTTT
>15148786.1.12
CAGCGCTGCTCGAGGCAAGCTTCTGCAGGT
>13937413.1.4
CCATATGCATGCGGCCGCTGCAGTCTAGAG
>pHT3T7BMM.Boehringer.html.1.55
ACCGCGGCCGCACTTAAGTTACGCGTGGAT
>310806.1.45
GAGGTACCGCATGCGATATCGAGCTCTCCC
>pET-44c(+).Novagen.html.1.69
TCTGTACAGGCGCGCCTGCAGGACGTCGAC
>pATH2.ATCC.html.1.5
TGCAGGTCGACTCTAGAGGATCCCCGGGGA
>56406608.1.190
GCCGATGCTTTTCCCCGGAGCGACGTCTGC
>pIVEX-MBP.Roche.html.1.33
CATGGTCATATGTTTAATTAAGCGGCCGCG
>13958039.1.7
CATTAATTAATTAATTACTCGAGCGCCAGC
>pASK22.Generic.html.1.345
ACGGTGGTACCTGCACCCCAAACGTCGAAG
>118200854.1.30
CTATACGCGTTATACCGGTATCCTGCAGGT
>209573.1.198
AGTTTTGATGCACAGGCAACGGAGCTCAGC
>115600313.1.832
GCTCTTTTGCTGACGAGAACAGGGGCTGGT
>124365492.1.24
CCGCAGATCTGTTAACGAATTCCCAATTCC
>pKRX.ATCC.html.1.18
TGAGTCCAAGTCACGTCTGGTCGACCTCGA
>pKLY3.Generic.html.1.4
TGGAAACTGTCTGCATGCCAGGCAAACTAC
>3983120.1.45
AGCGGCCGCACTAGTTGAGCTCGTCGACGT
>56406604.1.198
TCCCCGGAGCGACGTCTGCAAGGTTCCCTT
>4097019.1.110
ACTGATGAGTCCGTGAGGACGAAACTCTAA
>4097019.1.450
AATGCTCAGGACTGATGAGTCCGTGAGGAC
>pT7T3_18U.Stratagene.html.1.26
AACAATTTCACACAGGAAACAGCTATGACA
>pT7T3_18U.Stratagene.html.1.163
TGAGGGTTAATTTATATAGCTTGGCACTGG
>58651745.1.82
GAGCGTTTATTCTGAGCTTCTGCAAAAAGA
>pSL180.Generic.html.1.259
CGGACATGTACAGAGCTCGAGAAGTACTAG
>118200851.1.122
TCGAGGTCGACTCTAGATAAAGCTTTAGAG
>pAMP2.Invitrogen.html.1.27
GGGCCGCCTACTACTACTAATGATGATGAT
>pCITE-2c(+).Novagen.html.1.90
GACGGAGCTCGAATTCGGATCCGATTATGG
>310736.1.8
ATCCGTCGACCTGCAGCCAAGCTTTCGCGA
>pMAL-c2g.New_England_Biolabs.html.1.21
CTAGAGGATCCGAATTCTACGTAGTGTGCC
>8216954.1.46
GCCCTCTAGATGCGGCCGCATGCATAAGCT
>pBEND1.Generic.html.1.1
AAGCTTGGATCCCTCGAGACTAGTCCATGG
>pCITE-2a(+).Novagen.html.1.58
GTGCTCGAGTGCGGCCGCAAGCTTGTCGAC
>pOCUS-2.Novagen.html.1.27
CAGGGCCCAACTAGTCTCGAGAAGCTTGAT
>4097017.1.253
GATGAGTCCGTGAGGACGAAACTCTAAGGC
>13027702.1.98
GCTCGAGAAGTACTAGTGGCCACGTGGGCC
>16930722.1.111
GCGACTAGTGCGCGATCGCGGCCGGCCGGC
>pThioHisc.InVitrogen.html.2.15
AGAGGCCTGCGGCCGCGGAATTCGAAGATC
>4378794.1.66
CGTCGACGTCATATGGATCCGATATCGCCG
>83314120.1.31
CAGGATCCAAGCTTACTAGTGGTACCACGC
>pSL190.Generic.html.1.239
ATGATCATTGCAATTGGATCCATATATAGG
>pET-41Ek_LIC.Novagen.html.1.1
CCCGGGCTTCTCCTCAACCATGGATATCGG
>1649038.1.38
CCTCTAGACCATCACATTGGAGCTTCAGCT
>12958752.1.2
CTAGTGGTACCTGATCAAAGCTTATCGATG
>pCDFDuet-1.Novagen.html.1.2
TAAGCATTATGCGGCCGCAAGCTTGTCGAC
>pIVEX1.3_WG.Roche.html.1.22
GTCGACGCGGCCGCTCATATGTGCCATGGT
>310824.1.2
AAGCTTGGGAGCTTGGCTGCAGGTCGACGG
>531832.1.11
CGGTCCGGAATTCCCGGGGCGGCCGCTGTC
>pSL190.Generic.html.1.69
CGTACGCGTATCGATGGCGCCAGCTGCAGG
>11559656.1.36
CCGGGGATATCCCATGGGCGGCCGCACTAG
>10504974.1.94
ATGCATCGATAGATCTCGAGGCCTCGGACT
>56406604.1.338
TGTGCCATGTGATTCCTTTACTTATTCCAT
>pET-44c(+).Novagen.html.1.146
ACGTGCAAGCCAGCCAGAACTCGCTCCTGA
>115600313.1.840
GCTGACGAGAACAGGGGCTGGTGAAATGCA
>pET-51b(+).Novagen.html.1.30
ATGATGGTGGTGATGAGCGGAAATTGAGGA
>pShuttle.Stratagene.html.1.28
GATATCTCTAGACTCGAGGCGGCCGCGGTA
>118200851.1.154
CTTCTTAAGAAGGATCCAGATCCACTAGTG
>pDsRed2.Clontech.html.2.25
CTATTATTTTTGACACCAGACAAGTTGGTA
>pCANTAB5.Pharmacia.html.1.8
CCCGTTTGATCTCGAGCTCCTGCAGTTGGA
>pFIV-H1_U6-Puro.System_Biosciences.html.1.2
AAAAGCTGTCTTCGGATCCGATATCGAAGA
>pAN524.Generic.html.1.15
GCGCGCTTGGAAATCACATTTGCCAACCCG
>pET-48b(+).Novagen.html.1.104
CTTCTGCTGCTCTCGAGGCTTAATTAACCT
>pET-31b(+).Novagen.html.1.28
GTACAGCGCTTTGTGGCTGCGCTCAATGCC
>pAX4CM.USB.html.1.4
GCTTCGACGGATCCGGGCAACGTTCTTGCC
>113073416.1.13
TGCAGGTCGACTCTAGACACGGGGTGGTTT
>pET-44a(+).Novagen.html.1.108
GATACGCGTTCGAAGCTTGCGGCCGCACAG
>pRX1.ATCC.html.1.17
GCTGCAGGTCGACTCTAGAGGATCCCCGGG
>pOSEX3.ATCC.html.1.36
CCCGTCGACTCTAGAGCTCTGCAGGCATGC
>RR2.ATCC.html.1.74
CAAACCGCCTCTCCCCGCGCGCTGGCCGAT
>8346634.2.90
TCTGCGCGCGATCGATATCAGCGCTTTAAA
>pGST.Generic.html.2.27
CGGGGCGGCCGCCTCGAGAAGCTTGGATCC
>18766333.1.57
CATGCATCCCGGGGGATCCACTAGTAAGGC
>pRX1.ATCC.html.1.3
ATCGATAAGCTTGGGCTGCAGGTCGACTCT
>8117181.1.9
ATTCGAGCTCCCGGGTACCATGGCATGCAT
>pT7T3_18U.Stratagene.html.1.13
ATTGTGAGCGGATAACAATTTCACACAGGA
>pSL190.Generic.html.1.129
TATTCCGGAGTATACGTAGCCGGCTAACGT
>8346640.2.87
GATCTGCGCGCGATCGATATCAGCGCTTTA
>81345491.1.62
TCGACCTCGAGGGATCCCCGGGTACCGAGC
>4097019.1.167
GACAATGCTCAGGACTGATGAGTCCGTGAG
>pLP-BacPAK9-6xHN.Clontech.html.3.9
AGCGGCCGCCCTGCAGGCCTCGAGTTCGAA
>pGT-N39.New_England_Biolabs.html.1.14
ATTCGCTAGCACGGCCGAACGCGTCTTCCG
>118200854.1.128
CTTCTTAAGAAGGATCCAGATCCACTAGTG
>pRSFDuet-1.Novagen.html.1.53
ACGTCAGCGATCGCGTGGCCGGCCGATATC
>pT7Blue-2.Novagen.html.1.53
AGAAGCTTGTCGACCAGATATCGGAATTCT
>115600313.1.389
TATACGCAAGGCGACAAGGTGCTGATGCCG
>118200845.1.144
TTAAGAAGGATCCAGATCCACTAGTGGCCT
>118200849.1.81
CAGGTAGCATGCAAGAGATCTTATAGGCCT
>1673614.1.11
TGTAACTTAAGTCTAGAGTCGACGGTACCA
>pETBlue-2.Novagen.html.1.19
GTGGTGGTGGTGCTCGAGATCCTCTGGGTC
>pBACgus-2cp.Novagen.html.1.30
ATTCGGATCCAGGCCTTTTGAGGAGAAGCC
>pET-48b(+).Novagen.html.1.41
GGATCCGAATTCTGTACAGGCCTTGGCGCG
>pThioHisc.InVitrogen.html.2.22
TGCGGCCGCGGAATTCGAAGATCTCGAGCT
>pSL190.Generic.html.1.206
GCGCTGATATCGATCGCGCGCAGATCTGTC
>pCRT7_VP22_NES-1.InVitrogen.html.1.6
GCCACTGTGCTGGATATCTGCAGAATTCCA
>pASK22.Generic.html.1.442
TCATCTGCAGGTACAGGATCGATTGACTAG
>pRSFDuet-1.Novagen.html.1.40
CTCGAGGGTACCGACGTCAGCGATCGCGTG
>pMCS5.Mobitec.html.1.41
ACATGCATGATATCACGCGTGGCGCCACTA
>125976391.1.14
ATCCCGGGCCCGCGGTACCGTCGACTGCAG
>117572168.1.2
CGAGTTAATCGATGAATTCTCTAGAACTAG
>pSE280.Invitrogen.html.1.13
CCCACGTGGCCACTAGTACTTCTCGAGCTC
>4097017.1.213
TTGGATCCAGAGTCTCCTGAACTAGACAAT
>51090247.1.15
GACAAGCTTGAATTCGGATCCCTCGAGGGT
>pENTR4.Invitrogen.html.1.4
GGTACCGGATCCAGTCGACTGAATTGGTTC
>pORB.Orbigen.html.1.18
CCTGCAGGCGGCCGCGAGCTCCCATGGAGG
>pSI.Promega.html.1.18
TCTAGAGGTACCACGCGTGAATTCTCGAGG
>115600313.1.708
GTCAATATCTCCGGTCTGGTAAGCACAACC
>pGEM-7Zf(+)_LIC-R.ATCC.html.1.7
TCCAACGCGTTGGGAGCTCTCCGGATCCAA
>pSE280.Invitrogen.html.1.309
TGAATTCGAAGGCATTCCACGACGTGGTCA
>45862365.1.44
GCCGCAAAGTCGACGAATTCTCCCGGGTGG
>pIRES2-EGFP.Clontech.html.1.32
AATTCGAAGCTTGAGCTCGAGATCTGAGTC
>pNEB205A.New_England_Biolabs.html.1.22
GCTGAGGAGACATCTAGACTTTCCCTCAGC
>118200854.1.132
TTAAGAAGGATCCAGATCCACTAGTGGCCT
>4097019.1.445
TAGACAATGCTCAGGACTGATGAGTCCGTG
>310794.1.5
CCGGTGATTGATTGATCAATCAATCAGCAA
>pNEB205A.New_England_Biolabs.html.1.33
ATCTAGACTTTCCCTCAGCTTAATTAAGGC
>pSPORT1.ATCC.html.1.21
GGAATTCCCGGGTCGACGAGCTCACTAGTC
>pASK22.Generic.html.1.520
TGGTATACTTGTTACCTTTGTTACGGCTAG
>pBEND2.Generic.html.1.27
TACCAATATTTCGCGAAGGCCTCCCGGGCA
>pMAL-cri.New_England_Biolabs.html.1.5
TTGCCTGCAGGTCGACTCTAGAGGATCCGA
>8346640.2.157
GGAATATTAATAGGCCTAGGATGCATATGG
>pATH3.ATCC.html.1.37
TCTAGAGGATCCCCCCGAATTCGGGGGGAT
>pGV451.Generic.html.1.10
AGTCGAGCCCAGCTTGGCTGCAGGTCGACG
>117572168.1.4
AGTTAATCGATGAATTCTCTAGAACTAGTA
>16040915.1.3
TTCGCTAGCGGCGCGCCCGGGATCCGTCGA
>pDsRed2.Clontech.html.2.10
GGCCGACTAGTAGGCCTATTATTTTTGACA
>pAN24.Generic.html.1.66
AGAGATCGGAAGCCCATGGTGATGTCTGCT
>pUni_V5-Hisa.InVitrogen.html.1.17
TGACGTCGGGCCCGGATCCGCCCACACGGC
>pTriEx-1.Novagen.html.1.89
GGATCCACGAGCTCCCGGGATATCGCCATG
>208987.1.46
GGCGGACGCGGAGCCGGCTGCTGCTGCTGG
>4097019.1.33
GCTCAGGACTGATGAGTCCGTGAGGACGAA
>pORB.Orbigen.html.1.33
GAGCTCCCATGGAGGCCTGAATTCCTCGAG
>T7Select415-1b.Novagen.html.1.5
GTGCGGCCGCAAGCTTGTCGACGGAGCTCG
>4378794.1.50
GAAGCTTCTGCAGACGCGTCGACGTCATAT
>4097019.1.239
CAATGCTCAGGACTGATGAGTCCGTGAGGA
>208126.1.33
TAGCGATAACTTCAACCTGGTTGCAGTGAG
>pHC314.Generic.html.1.7
CGGGCAACGTTGTTGCCATTGCTGCAGGCG
>pRSF-1.Novagen.html.1.27
ACGAGTCCATGTGCTGGCGTTCAAATTTCG
>pET-31b(+).Novagen.html.1.167
ACTCGCTCAAACTGCCTTTGGCGGTGGAGC
>pDsRed2.Clontech.html.2.45
CAAGTTGGTAATGGTAGCGACCGGCGCTCA
>13446791.1.16
CTTAAGGCCTTACTAGTGGATCCCCCGGGA
>7688144.1.26
TTTTTTTTTTTTGGGAGCTCGCCCGGGGAT
>pMM1525.Mobitec.html.1.22
GGATCCCGGGAGCTCCGGAGATCTTCAATG
>6467488.1.5
AGATCTTCCGGAAGATCTTCCCCGGGGATC
>13446791.1.6
TCTAGAGGCCCTTAAGGCCTTACTAGTGGA
>pASK22.Generic.html.1.608
AGAGAAGGTGAAACCTGAGGTAGCGCAAGA
>209573.1.283
GTTTCCATTATAAAATCCTCTTTGACTTTT
>287940.1.21
CAGCTGGTACCATGGAATTCGAAGCTTGAT
>287940.1.15
GATCTGCAGCTGGTACCATGGAATTCGAAG
>115600313.1.790
AGGAAGGGATGGCTGAGGTCGCCCGGTTTA
>56406604.1.281
GGTAGCTTATGATATGTCTGAAGATAATCC
>60396875.1.3
CTTGGGCTGCAGGTCGACTCTAGAGGATCC
>88173988.1.39
GAGCTCAGATCTTACGCGTTGGGTACCCTG
>209190.1.6
GCTAGTTAGTTAGGATCCTCTAGAGTCGAC
>118200856.1.177
GGCCTATGCGGCCGCGGATCTGATCCCGGG
>1132425.1.3
CCAAGTCGGCCGAGCTCGAATTGCGGCCGC
>pMAL-p.New_England_Biolabs.html.1.6
TGCCTGCAGGTCGACTCTAGAGGATCCATC
>7688144.1.2
ATTCGGTTTTTTTTTTTTTTTTTTTTTTTT
>pSL180.Generic.html.1.218
CGCCTGCAGCTGGCGCCATCGATACGCGTA
>310782.1.5
GGGGATCCGTCGACCTGCAGCCAAGCTTTC
>pRPM1.Generic.html.1.7
GAAGACCCGGGTCTTCCATCCGGACCGGGG
>115600313.1.423
CGATTCAGGTTCATCATGCCGTCTGTGATG
>1277138.1.8
TCCGGACGTCGACGGCCGTACGCTAGCAAT
>4097017.1.355
GGATCCAGAGTCTCCTGAACTAGTCCAAGC
>4097017.1.258
GTCCGTGAGGACGAAACTCTAAGGCTTGGA
>pIC20HE.Generic.html.1.50
CTCGAGGCGGCCGCGGGCCCATGGTACCCG
>litmus28i.New_England_Biolabs.html.1.59
TCCAGATATCCTGCAGAGAAGCTTGGCGCC
>4097019.1.384
CTCAGGACTGATGAGTCCGTGAGGACGAAA
>208987.1.24
TGCTGCAGAATTCCCGGGGGTCGGCGGACG
>27573259.1.25
GTCAGCGTCGTCGTGGTACCTCGGATCCGA
>pET-50b(+).Novagen.html.1.107
ACTTCTGCTGCTCTCGAGGCTTAATTAACC
>310852.1.6
GCTGCAGGTCGACGGATCCCAAGCTTCTTC
>pMC1843.Generic.html.1.10
AATTCCCCGGATCCGTCGACCTGCAGGTCG
>48995599.1.150
TATGGCGGCCGCCTGCAGCTGGCGCCATCG
>56406604.1.59
AGCCAGTCGCTTGAGTAAAGAATCCGGTCT
>209573.1.158
CTTCCAGAGACTGGATGTTTTTCGGGTGGA
>pET-47b(+).Novagen.html.1.102
CGCCCGACGTCCGTCGACAAGCTTGCGGCC
>pAX4CP.USB.html.1.20
ATCATCGTCAATCAATCACCCGGGCTGCAG
>209190.1.25
CTAGAGTCGACCTGCAGCCCAAGCTTATCG
>56406608.1.281
TCAGGTAGCTTATGATATGTCTGAAGATAA
>pRX-2.ATCC.html.1.6
TAAGCTTGGGCTGCAGGTCGACTCTAGAGG
>13446792.1.35
ATCCCCCGGGATGCATGAATTCAAGCTTAT
>60101687.1.2
AACCGGAACCGGAACCCAGGAAACAGCTAT
>pSL180.Generic.html.1.183
CGGAATATTAATAGGCCTAGGATGCATATG
>pET-41c(+).Novagen.html.1.5
CATGGCGATATCGGGGATCCGAATTCTGTA
>118200847.1.166
AGTGGCCTATGCGGCCGCGGATCTGATCCC
>pT7T3_18U.Stratagene.html.1.149
CTTATTCCCTTTAGTGAGGGTTAATTTATA
>pSL180.Generic.html.1.157
TTAACGTTAGCCGGCTACGTATACTCCGGA
>pASK22.Generic.html.1.73
GACAGTAGTAAACAGCCAGATCTTCAGCCT
>pZP19.Generic.html.1.15
CGAGAATGCCGGCATTCGGGCCCGGGTACC
>pSE280.Invitrogen.html.1.244
CAATTGGATCCATATATAGGGCCCGGGTTA
>pET-29a(+).Novagen.html.1.13
CGGATCCGAATTCGAGCTCCGTCGACAAGC
>55535633.1.18
CAGATCTTGATATCCTCGAGGCTAGCGAGC
>pHC314.Generic.html.1.47
AGGTATGGAAGATCTCTAGAAGCTTATCGA
>pASK22.Generic.html.1.37
CGGCGCCAAAGGTCAGCGGGTAAGAGTGGT
>pASK22.Generic.html.1.510
CTGTATTCGGTGGTATACTTGTTACCTTTG
>pORB.Orbigen.html.1.31
GCGAGCTCCCATGGAGGCCTGAATTCCTCG
>pUC19Sce.ATCC.html.1.5
GCCAAGCTCTAGGGATAACAGGGTAATCCC
>1052556.1.47
CTCGCGAAAGCTAGCTTGCATGCCTGCAGG
>pSL190.Generic.html.1.22
CGTGGCCACTAGTACTTCTCGAGCTCTGTA
>pQE-TriSystem_Strep.Qiagen.html.1.44
TCGACCTGCAGGCGCGCCGAGATCTGAGAA
>pGV451.Generic.html.1.7
CTGAGTCGAGCCCAGCTTGGCTGCAGGTCG
>pBMN-GFP.Orbigen.html.1.40
GCAGGAATTCGAATTTAAATGGATCCTACT
>pAN24.Generic.html.1.28
TTGCCAACCCGTTGCAGACGAGGCCGCTCA
>pUCBM20.Boehringer.html.1.32
GAGCTCTAGAGTCGACGGGCCCGGTACCGC
>9957257.1.14
ATGCCTCGAGGGATCCTCTAGAAGCGGCCG
>pSL190.Generic.html.1.1
AAGCTTAAGGTGCACGGCCCACGTGGCCAC
>pBluescript\II\KS(+)_LIC.ATCC.html.1.29
GGTATCGATAAGCTTACTGGTTCCGGCGCC
>27650341.1.21
TAGCACGCGTAAGAGCTCGGTACCTCCCGG
>56406604.1.166
CCTGTTTGAGAAGATGTCTCCGCCGATGCT
>pCITE-2b(+).Novagen.html.1.89
GTCGACGGAGCTCGAATTCGGATCCGATTG
>pTriplEx2.Clontech.html.1.104
GCCGAATTCCCGGGTACCAACACAATGGCG
>4097019.1.84
GTCTCCTGAACTAGACAATGCTCAGGACTG
>18766333.1.67
GGGGGATCCACTAGTAAGGCCTTAAGGGCC
>pSPORT1.ATCC.html.1.26
TCCCGGGTCGACGAGCTCACTAGTCGGCGG
>208744.1.136
TCTATGTTATGTTAGTATCATTCGAAACAT
>pd2EGFP.Clontech.html.2.38
CACCAGACAAGTTGGTAATGGTAGCGACCG
>pTYB3.New_England_Biolabs.html.1.15
GAATTCGCGGCCGCCGTCGACTCGCGAGCT
>6467488.1.10
TTCCGGAAGATCTTCCCCGGGGATCCTCTA
>110433179.1.42
GAATTCCCGGGATATCGCGGCCGCTTAATT
>pASK22.Generic.html.1.26
CAGTTTGGTGCCGGCGCCAAAGGTCAGCGG
>66815022.1.6
GGGCCCAAAGTCGACGGATCCCATATATGA
>pTRE-Shuttle2.Clontech.html.1.14
CGACAAGCTTATCGATGCGGCCGCGCTAGC
>pPICZalphaB.InVitrogen.html.1.4
GCTGGCGGCCGCCGCGGCTCGAGGTACCGA
>pSPORT1.ATCC.html.1.1
ACGCCTGCAGGTACCGGTCCGGAATTCCCG
>pSL180.Generic.html.1.134
TATAGTTCTAGAGGTACCGGTTGTTAACGT
>pSE420.InVitrogen.html.1.281
TTACCTCAGGTCGACGTCCCATGTGCAGGT
>42476360.1.44
ATTTAAATTGTGACTAGTGTTGTTAATTAA
>pBluescript\II\KS(+)_LIC.ATCC.html.1.26
GACGGTATCGATAAGCTTACTGGTTCCGGC
>pET-31b(+).Novagen.html.1.59
GCGATCTGGACGGCATCGTCGCGCTGTTTG
>16930722.1.72
GATCATCGATGGGCCCATGGCTAGCGGCCG
>pET-47b(+).Novagen.html.1.91
AGGCCTTGGCGCGCCCGACGTCCGTCGACA
>RR2.ATCC.html.1.2
GCCGCTTTCCTGCGTTATCCCCTGATTCTG
>915333.1.64
GCGTCGACGAGCTCGGTACCCTACTGCAGG
>115600313.1.860
GTGAAATGCAGTTTAAGGTTTACACCTATA
>pCDF1-MCS1-EF1-Puro.System_Biosciences.html.1.1
TGCGGCCGCGAATTCATTTAAATTAATTAA
>18766333.1.19
GGCCATGGCGGCCGCGTCGACATCGATAAG
>1200496.1.9
CCGGGAGATCTGATATCGGTACCGGATCCC
>4097019.1.720
TGAACTAGTCCAAGCTTATCGATACCGTCG
>16930719.1.61
AGCGGCCGCACGCGTTCGCGACTAGTTGTC
>pd2EGFP.Clontech.html.2.6
GTACGGCCGACTAGTAGGCCTATTATTTTT
>5354163.1.12
CTGCAGTCTAGAGGTCGACGCGGCCGCAAG
>pGEM-7Zf(+)_LIC-F.ATCC.html.1.3
TGCATCCAACGCGTTGGGAGCTCTCCGGAT
>pUCBM21.Boehringer.html.1.1
GAATTCCCGGGGATCCACGCGTAACTTAAG
>310852.1.27
AGCTTCTTCTAGAGGTACCGCATGCGATAT
>5420374.1.20
GAGGGCCCGGATCCCTCGAGGTCGACGAAT
>pET-40b(+).Novagen.html.1.29
TCGGATCCGAATTCGAGCTCCGTCGACAAG
>pET-50b(+).Novagen.html.1.40
TACCAGGATCCGAATTCTGTACAGGCCTTG
>208126.1.47
ACCTGGTTGCAGTGAGTGCCTTTACCGATA
>115600313.1.938
TTGACACGCCCGGGCGACGGATGGTGATCC
>pBK614.Generic.html.1.81
AGATCCGAGATAGGAGCTTGATATCGAATT
>pET-12a.Novagen.html.1.2
GGGCGAAACTCCTAGGAATAGTCCTGACAA
>pPIC6c.InVitrogen.html.1.32
TACCGATCCGAGACGGCCGGCTGGGCCACG
>18766333.1.34
GTCGACATCGATAAGCTTGAATTCATGCAT
>118200851.1.221
TTTGAATTCCACTTAATTAAGTAGGCCGGC
>310736.1.16
ACCTGCAGCCAAGCTTTCGCGAGCTCGAGA
>pNEB205A.New_England_Biolabs.html.1.19
AACGCTGAGGAGACATCTAGACTTTCCCTC
>pMB123.Generic.html.1.2
TGCAGGATGACGCGTCGACAAGCTTGGATC
>4097017.1.293
AGTCTCCTGAACTAGACAATGCTCAGGACT
>pCR1000.InVitrogen.html.1.55
CGGCCGATAAGCTTTTAATTAAACTAGTGA
>pOSEX3.ATCC.html.1.43
ACTCTAGAGCTCTGCAGGCATGCGATATCC
>62275796.2.8
CTTCACTGGTACCGAGCTCGAATTCGTTTA
>118200851.1.175
CCACTAGTGGCCTATGCGGCCGCGGATCTG
>1277132.2.34
AACTCCGGATGCATATGCATGCTGCAGGGC
>603191.2.27
ATTATTTTTGACACCAGACAAGTTGGTAAT
>pET-31b(+).Novagen.html.1.160
TACGCCAACTCGCTCAAACTGCCTTTGGCG
>pS3.Generic.html.1.6
CATGTTAACAGATCTCGTACGCGTGCCGGC
>56406608.1.99
TGAAGCCTGATGTATAGTTAATATCCGCTT
>pMB123.Generic.html.1.6
GGATGACGCGTCGACAAGCTTGGATCCGCG
>117572168.1.12
GATGAATTCTCTAGAACTAGTAAGCTTGGA
>118200847.1.78
CAAGAGATCTTATAGGCCTCGAGTTAACGT
>pQE-TriSystem.Qiagen.html.1.53
ACCTGCAGGCGCGCCGAGATCTGAGAATTC
>3273767.1.4
CCGCAATCTAGAGTCGACAAGCTTGATATC
>118200851.1.161
AGAAGGATCCAGATCCACTAGTGGCCTATG
>pET-44c(+).Novagen.html.1.83
CCTGCAGGACGTCGACGGTACCATCGATAC
>4322639.1.30
TGGATCCATATGAATTCTGGGGCCCAATTC
>56406608.1.216
CTGCAAGGTTCCCTTTTGATGCCACCCAGC
>18766333.1.37
GACATCGATAAGCTTGAATTCATGCATCCC
>pSTBlue-1.Novagen.html.1.88
TGGATCCGATACGTAACGCGTCTGCAGCAT
>pIVEX2.4d.Roche.html.1.35
TTGCCATGGTCATATGTTTAATTAAGCGGC
>pMAL-c2g.New_England_Biolabs.html.1.19
CTCTAGAGGATCCGAATTCTACGTAGTGTG
>208442.1.2
ATTCCCGGGGATCCAACTGCGCCTCGCTCC
>4097017.1.345
TCTAAGGCTTGGATCCAGAGTCTCCTGAAC
>pRSFDuet-1.Novagen.html.1.35
CCAGACTCGAGGGTACCGACGTCAGCGATC
>pMCS5.Mobitec.html.1.63
CGCCACTAGTGCTAGCAGATCTGGCCGGCC
>208742.1.1
TTCGAAACATACCTTTGGGTCCTTTGGCCA
>pAcSec1.Orbigen.html.1.45
TGGAGGCCTGAATTCTAGAAGGTACCCGGG
>pS3.Generic.html.1.10
TTAACAGATCTCGTACGCGTGCCGGCGCCT
>56406597.1.24
GTAAAGGTCTGATAATGGTCCGTTGTTTTG
>310853.1.5
TCCCGGGAGAGCTCGATATCGCATGCGGTA
>pCR1000.InVitrogen.html.1.26
TTCTCTCGATATCGAAACCCTTCTCACCTC
>pAMP18.Invitrogen.html.1.17
CCGGGGATCCAACGCGTACTAGTAGAGATC
>pAcIRES.Orbigen.html.2.34
GAGCTCCCATGGTATCTTGAAATGTAGCAG
>pASK22.Generic.html.1.610
AGAAGGTGAAACCTGAGGTAGCGCAAGACA
>pMAL-p2.New_England_Biolabs.html.1.25
TAGAGGATCCGAATTCTGAAATCCTTCCCT
>4097019.1.398
GTCCGTGAGGACGAAACTCTAAGGCTTGGA
>8250168.4.7
TGCATGCGGCCGCATCTAGAGGGCCCGGAT
>56406604.1.88
TGAATTTCTGAAGCCTGATGTATAGTTAAT
>4097017.1.147
ATCCAGAGTCTCCTGAACTAGACAATGCTC
>pSE420.InVitrogen.html.1.321
AAGGCATTCCACGACGTGGTCACCAGCCAT
>pIVEX-GST.Roche.html.1.16
GAGCTCGCTCGAGTCGACTTGCCATGGTCA
>pSL190.Generic.html.1.78
ATCGATGGCGCCAGCTGCAGGCGGCCGCCA
>12958753.1.30
GATATCAGATCTCCTTTTGCGGCCGCCGGG
>pCDH1-MCS1-EF1-Puro.System_Biosciences.html.1.11
GATCCATTTAAATTCGAATTCGCTAGCTCT
>pShuttle.Stratagene.html.1.11
TCGACAAGCTTGAATTCGATATCTCTAGAC
>115600313.1.1009
GAACTTTACCCGGTGGTGCATATCGGGGAT
>56406597.1.322
CAAACGTGTTGATAACCTGTGCCATGGCGA
>pET-44c(+).Novagen.html.1.44
AGAGTCCGAGCTCGTGGATCCGAATTCTGT
>M13LH1.Generic.html.1.13
ATCGATAGGCCTCGAGATCTCCATGGCGGC
>58032.1.1
ATCTAGATTAGGATCTAATTCGAGCTCGCC
>1052556.1.39
ATCTCGAGCTCGCGAAAGCTAGCTTGCATG
>58651745.1.44
CACACTGGAATTCTCTAGAGCGCGCCATGG
>pEX13.ATCC.html.3.26
TCCGCATGCACTAGTGAATTGGGTACCCCG
>115600313.1.580
TTTTTGCGGTATAAGAATATATACTGATAT
>118200854.1.157
GGCCTATGCGGCCGCGGATCTGATCCCGGG
>13623800.1.9
TCCAGGCCTAGGTACCGAGCTCAATGCATA
>60101687.1.65
TGGCCGTCGTTTTACAGCCAGAGCCAGAGC
>118200849.1.40
GACCTAGGAAAGCTAGCTATACGCGTTATA
>pASK22.Generic.html.1.56
GTAAGAGTGGTCGTTTTGACAGTAGTAAAC
>115600313.1.318
TCACCAGTTTTGATTTAAACGTGGCCAATA
>pASK22.Generic.html.1.569
TTTACCCGGGGGCTGACGTACCCACTCCAT
>4097017.1.146
GATCCAGAGTCTCCTGAACTAGACAATGCT
>pMAL-p.New_England_Biolabs.html.1.53
ATTCAGGCCTACCCTCGATGGATCCCCGGC
>pET-31b(+).Novagen.html.1.14
ACATCACCGCCGTGGTACAGCGCTTTGTGG
>38565537.1.6
ACGCGTGTCGACCCCGGGACTAGTCCATGG
>56406608.1.241
CCAGCCGAGGGCTTGTGCTTCTGATTTTGT
>310813.1.13
AGCTCGCCCCGGGATCCTCTAGAGTCGACC
>48995599.1.166
AGCTGGCGCCATCGATACGCGTACGTCGCG
>pSL190.Generic.html.1.81
GATGGCGCCAGCTGCAGGCGGCCGCCATAT
>4097017.1.266
GGACGAAACTCTAAGGCTTGGATCCAGAGT
>pSL190.Generic.html.1.173
TCTAGAACTATAGCTAGCATGCGCAAATTT
>8346640.2.13
CATGGGACGTCGACCTGAGGTAATTATAAC
>125976391.1.5
ACTAGGTGGATCCCGGGCCCGCGGTACCGT
>56406597.1.23
TGTAAAGGTCTGATAATGGTCCGTTGTTTT
>pUCBM20.Boehringer.html.1.50
GCCCGGTACCGCGGCCGCCTTAAGACGCGT
>8346640.2.61
ATCCAATTGCAATGATCATCATGACAGATC
>56406604.1.79
AATCCGGTCTGAATTTCTGAAGCCTGATGT
>118200851.1.140
AAAGCTTTAGAGCTCTTCTTAAGAAGGATC
>4097019.1.298
CCTGAACTAGACAATGCTCAGGACTGATGA
>4097017.1.388
TCGATACCGTCGACCTCGAGGGGGGGCCCG
>81345491.1.3
CTTATTATTTTTCGAACTGCGGGTGGCTCC
>1673614.1.40
AAGAATTCCATGGATATCCCGGGGATCCAT
>pMAL-c2.New_England_Biolabs.html.1.65
TGTTATTGTTATTGTTGTTGTTGTTCGAGC
>pENTR1A.InVitrogen.html.1.13
GGATCCAGTCGACTGAATTGGTTCCTTTAA
>115600313.1.822
GAAATGAACGGCTCTTTTGCTGACGAGAAC
>pCAL-n.Stratagene.html.1.7
AGCTCGAGTCGACCCATGGAGTCTAGAATT
>83314120.1.22
AGAGCTCTGCAGGATCCAAGCTTACTAGTG
>56406604.1.326
GTGTTGATAACCTGTGCCATGTGATTCCTT
>pTriEx-3Neo.Novagen.html.1.48
TTCGAACCGGTACCGTCGACCTGCAGGCGC
>48995599.1.205
ATGTACAGAGCTCGAGAAGTACTAGTGGCC
>56406608.1.122
TCCGCTTCACGCCATGTTCGTCCGCTTTTG
>45862365.1.91
AAAACTCGAGAACGTTGGGCCCCAATTGGC
>pMAL-cri.New_England_Biolabs.html.1.35
ATTCTGAAATCCTTCCCTCGATCACGAGAG
>pPIC3K.InVitrogen.html.1.8
CTAGGGAATTCTACGTATTTTCCATGGTTT
>45862365.1.79
AGGCCTTCTAGAAAAACTCGAGAACGTTGG
>310828.1.15
CCGGGGATCCGTCGACCTGCAGCCAAGCTC
>115600313.1.729
AGCACAACCATGCAGAATGAAGCCCGTCGT
>4586830.1.70
AAGGATCCGGCGCGCCCCCGGGTACCGAGC
>58237.1.10
GCTGAAGCTTGAATTCATCGATGATATCAG
>pFR109.Generic.html.1.12
GTCGACCTGCAGCCAAGCTTATCGATTCTA
>56406608.1.175
TGAGAAGATGTCTCCGCCGATGCTTTTCCC
>pTYB12.New_England_Biolabs.html.1.19
AGGAATTCGCGGCCGCCGTCGACTCGCGAA
>117957124.1.24
TTAATTAAGTCGACATTTAAATGCGGCCGC
>pQE-30_Xa.Qiagen.html.1.19
CCCGGGGTACCGAGCTCGCATGCGGATCCA
>pMAL-c2g.New_England_Biolabs.html.1.7
CCTGCAGGTCGACTCTAGAGGATCCGAATT
>pSE280.Invitrogen.html.1.171
AGAACTATAGCTAGCATGCGCAAATTTAAA
>209573.1.255
TTTACCTTTAGCCAGGTTCATTACCGCGGT
>pVE1163.Generic.html.1.8
GAATTCGGATCCGCATGCTAGCCTGCAGAG
>pBMN-GFP.Orbigen.html.1.11
CGGCCGCGGCGCGCCGGCCCTCGAGGCCTG
>pSE280.Invitrogen.html.1.282
TCAGGTCGACGTCCCATGTGCAGGTGCTGA
>pIVEX2.4d.Roche.html.1.9
GGGCTGCAGAGCTCGCTCGAGTCGACTTGC
>pMAL-P2x.New_England_Biolabs.html.1.29
GACTCTAGAGGATCCGAATTCTGAAATCCT
>117957124.1.11
ATCGCGGCCGGCCTTAATTAAGTCGACATT
>118200854.1.106
CTCTAGATAAAGCTTTAGAGCTCTTCTTAA
>8216954.1.28
CGACCTCGAGGGATCCGGGCCCTCTAGATG
>pUC-JK.ATCC.html.1.15
GTGTGCTGGTCGACCTGCAGGATCCCGGGT
>209190.1.20
ATCCTCTAGAGTCGACCTGCAGCCCAAGCT
>4165110.1.16
TCTCTTCAAATGTAGCACCTGAAGTCAGCC
>pVE1163.Generic.html.1.35
GAGCTCGAGGTACCCGGGAAGCTTAGATCT
>pAX4BP.USB.html.1.7
CGACGGATCCGGGCAACGTTCTTGCCATTG
>45862396.1.20
CGGCCGCAAAGTCGACGAATTCTCCCGGGT
>pSE420.InVitrogen.html.1.258
CATATATAGGGCCCGGGTTATAATTACCTC
>115600313.1.1118
ACCGCGAAAATGACATCAAAAACGCCATTA
>45862365.1.97
CGAGAACGTTGGGCCCCAATTGGCTAGCAA
>208126.1.111
CAGAAGTAGTTTTGATGCACAGGCAACGGA
>4097017.1.116
GAGTCCGTGAGGACGAAACTCTAAGGCTTG
>118200856.1.49
GCTATACGCGTTATACCGGTATCCTGCAGG
>115600313.1.613
TACCCGAAGTATGTCAAAAAGAGGTATGCT
>48995608.1.55
GTACGTCGCGACCGCGGACATGTACAGAGC
>pAMP10.ATCC.html.1.38
CATCATTAGTAGTAGTAGGCGGCCGGCCGC
>pBEND2.Generic.html.1.90
GATCGATGCTAGCAGATCTACGCGTGTCGA
>12958751.1.48
GCGGCCGCACCGGTGCCTGCACGTGACCCG
>pATH11.ATCC.html.1.31
AGAGGATCCCCGGGCGAGCTCGAATTCCGG
>12082761.1.78
GATATCTAGATGCATTCGCGAGGTACCGAG
>pCDF1-MCS1.System_Biosciences.html.1.33
TAAGCTTAGATCTGGATCCGGCGCGCCCGG
>pDK101.ATCC.html.1.10
ATCCCGCGGCCATGGATAACATGGCCAACA
>1052554.1.14
AGAGAATCCCGGGTACCTCGAGATCTGAAT
>56406604.1.161
CCTTCCCTGTTTGAGAAGATGTCTCCGCCG
>pTriplEx2.Clontech.html.1.33
GCCGCATGCATAAGCTTGCTCGAGTCTAGA
>48995608.1.31
CCGCCCTAGATGCATGCTCGACGCGTACGT
>310825.1.27
GGATCCCAAGCTTCTTCTAGAGGTACCGCA
>pET-44a(+).Novagen.html.1.94
TCGACGGTACCATCGATACGCGTTCGAAGC
>56406604.1.178
GATGTCTCCGCCGATGCTTTTCCCCGGAGC
>pOSEX3.ATCC.html.1.41
CGACTCTAGAGCTCTGCAGGCATGCGATAT
>pMCS5.Mobitec.html.1.67
ACTAGTGCTAGCAGATCTGGCCGGCCCACC
>pASK22.Generic.html.1.382
TGCTGCCATAGTAGTTACGCGCGCAGTAGT
>pT7T3D-PAC.ATCC.html.1.11
GCCAAGAATTCCCGACTACGTAGTCGGGGA
>T7Select1-2a.Novagen.html.1.13
GCAAGCTTGTCGACGGAGCTCGAATTCGAT
>1200496.1.13
GAGATCTGATATCGGTACCGGATCCCAGCT
>118200847.1.97
CGAGTTAACGTTCGAGGTCGACTCTAGATA
>pAN524.Generic.html.1.36
GCCAACCCGTTGCAGACGAGGCCGCTCAGG
>pRPM1.Generic.html.1.14
CGGGTCTTCCATCCGGACCGGGGGTACCGA
>pAmCyan.Clontech.html.2.11
CTAGTAGGCCTATTATTTTTGACACCAGAC
>pET-41a(+).Novagen.html.1.32
GTACAGGCCTTGGCGCGCCTGCAGGCGAGC
>pHook-3.InVitrogen.html.1.13
CCGGGGGATCCGAGCTCGGTACTCTAGAGC
>pASK22.Generic.html.1.573
CCCGGGGGCTGACGTACCCACTCCATGTAG
>pMCS5.Mobitec.html.1.116
CGGCCGCGAATTCGAGCTCGGTACCTACGT
>pCITE-2b(+).Novagen.html.1.36
GATCGGAGATCTCAGTGGTGGTGGTGGTGG
>pT7T3_18U.Stratagene.html.1.1
ATGTTGTGTGGAATTGTGAGCGGATAACAA
>pET-44a(+).Novagen.html.1.43
GAGTCCGGGAGCTCGTGGATCCGAATTCTG
>pCDFDuet-1.Novagen.html.1.43
CCGAGCTCGAATTCGGATCCTGGCTGTGGT
>115600313.1.716
CTCCGGTCTGGTAAGCACAACCATGCAGAA
>pTriplEx2.Clontech.html.1.56
GTCTAGAGTCGACTGGGCCGAGGCGGCCGG
>4097019.1.74
TGGATCCAGAGTCTCCTGAACTAGACAATG
>pBEND2.Generic.html.1.63
TATCTTTAAACTCGAGACTAGTCCATGGAT
>76251829.1.7
TGCAGGGTACCACTAGTCCTAGGTTTAAAG
>pSK16.Generic.html.1.11
GCCTGCAGGTCAATCCGGATGAAGCCGGGC
>1769877.1.13
TTATCCCTAGCGGATCCCCGGGTACCGAGC
>603191.2.59
TAGCGACCGGCGCTCAGTTGGAATTCTACG
>413812.1.29
CTCGGTACCAGATCTTCTAGATTCGAACTC
>pDK101.ATCC.html.1.28
ACATGGCCAACAAAACCATGGCGGCCGGGA
>4097015.1.9
GCGGTGGCGGCCGCTCTAGACAATGCTCAG
>27573265.1.18
CCGAATTCGAGCTCCGTCGACAAGCTTGCG
>pET-44a(+).Novagen.html.1.156
CAGCCAGAACTCGCTCCTGAAGACCCAGAG
>287943.1.10
GCTCGAGATCTGCAGCTGGTACCATGGAAT
>83314120.1.11
AATTCAGATCTAGAGCTCTGCAGGATCCAA
>pT7Blue-2.Novagen.html.1.36
GAGCTAGCCTAGGCTCGAGAAGCTTGTCGA
>1132425.1.71
TCCTGCAGAATTCCCGGGTACCAACACAAT
>pIRES2-EGFP.Clontech.html.1.11
CCGCGGTACCGTCGACTGCAGAATTCGAAG
>pCRT7_VP22_NES-1.InVitrogen.html.1.19
ATATCTGCAGAATTCCACCACACTGGACTA
>pENTR1A.InVitrogen.html.1.3
ATTCGGTACCGGATCCAGTCGACTGAATTG
>pMB124.Generic.html.1.11
AGGATGACGCGTCGACAAGCTAGCTTGGAT
>209573.1.203
TGATGCACAGGCAACGGAGCTCAGCGTATA
>pFIV-H1_U6-copGFP.System_Biosciences.html.1.2
AAAGCTGTCTTCGGATCCGATATCGAAGAC
>pMOD3.Epicentre.html.1.16
TATGCGAGAACACCCGAGAAAATTCATCGA
>pRNA-CMV3.1_Puro.Genscript.html.1.5
TCGTCGCTTACCGATTCAGAATGGCGGATA
>pET-12a.Novagen.html.1.38
TCGCGATCAGCTCTTTTGCGTCGACGGGAT
>pET-40b(+).Novagen.html.1.13
CTCAACCATGGCGATATCGGATCCGAATTC
>pFR10.Generic.html.1.12
GATCCGTCGACCTGCAGCCAAGCTTATCGA
>pSL190.Generic.html.1.158
TTAACAACCGGTACCTCTAGAACTATAGCT
>4165110.1.3
TCAGTGCAATTTATCTCTTCAAATGTAGCA
>208744.1.59
AGAGTAGTACGATTAGCAGGACAAGAGCCC
>pIRES2-EGFP.Clontech.html.1.20
CGTCGACTGCAGAATTCGAAGCTTGAGCTC
>pMAL-p2e.New_England_Biolabs.html.1.16
CGACTCTAGAGGATCCGAATTCCGGTACCT
>pIE1-2.Novagen.html.2.5
TAGATCTGCGGCCGCAGGCCTCGCGACTAG
>118200851.1.85
TAGTATGCAAGAGATCTTATAGGCCTCGAG
>66815022.1.54
GGCCTGATATCAAGCTTGAGCTCGCGGCCG
>18140172.1.5
TAGATTAAGGAGGCCATATGACTATGCATG
>pH2515.Generic.html.1.12
GGGATCCGTCGACCTGCAGATCTCTAGAAG
>4097017.1.51
CGTGAGGACGAAACTCTAAGGCTTGGATCC
>pET-51b(+).Novagen.html.1.21
GTGATGGTGATGATGGTGGTGATGAGCGGA
>37778084.1.31
CCACCTCCGCCACCGGGCCCTGGGCCACCG
>pSTBlue-1.Novagen.html.1.18
CCCCACACGTGTGGTCTAGAGCTAGCCTAG
>pBMN-GFP.Orbigen.html.1.1
ATTTACGTAGCGGCCGCGGCGCGCCGGCCC
>pAMP1.Invitrogen.html.1.66
GGATCCAAGCTTACGTACGCGTGCATGCGA
>pSE420.InVitrogen.html.1.62
TCGCGACGTACGCGTATCGATGGCGCCAGC
>56406608.1.266
TTTGTAATGTAATTATCAGGTAGCTTATGA
>pAcSec1.Orbigen.html.1.22
CTGCAGGCGGCCGCGAGCTCCCATGGAGGC
>115600313.1.140
CTCAATGTACCTATAACCAGACCGTTCAGC
>pENTR4.Invitrogen.html.2.2
CTAGATATCTCGAGTGCGGCCGCGAATTCT
>pET-31b(+).Novagen.html.1.198
GACGCAGGAGGTACGCGCGGTCGCCAACGA
>4097017.1.188
GTCCGTGAGGACGAAACTCTAAGGCTTGGA
>pET-47b(+).Novagen.html.1.115
TCGACAAGCTTGCGGCCGCAGAGCTCGCTC
>310804.1.42
CTAGAGGTACCGCATGCGATATCGAGCTCT
>pSPORT1.ATCC.html.1.16
GGTCCGGAATTCCCGGGTCGACGAGCTCAC
>pSL180.Generic.html.1.108
AGCGCTTTAAATTTGCGCATGCTAGCTATA
>pTriEx-1.Novagen.html.1.34
CGCAAGCTTCGAACCGGTACCGTCGACCTG
>4097017.1.134
CTCTAAGGCTTGGATCCAGAGTCTCCTGAA
>pGAPZalphaC.InVitrogen.html.1.30
CGATCCGAGACGGCCGGCTGGGCCACGTGA
>PinPoint_Xa-3.Promega.html.1.9
GGGAGATCTGATATCGGTACCGGATCCCAG
>pET-31b(+).Novagen.html.1.215
CGGTCGCCAACGAAGCGGCCTTCGCTTTCA
>4097019.1.582
AACTAGACAATGCTCAGGACTGATGAGTCC
>pAMP10.ATCC.html.1.6
GTACCGGTCCGGAATTCCCGGGTCGACATC
>pET-12b.Novagen.html.1.27
GACAACCCCTATCGCGATCAGCTCTTTTGC
>58651745.1.76
AAAGTTGAGCGTTTATTCTGAGCTTCTGCA
>4097019.1.8
CGCGGTGGCGGCCGCTCTAGACAATGCTCA
>115600313.1.1087
GTTATCGGGGAAGAAGTGGCTGATCTCAGC
>pSTBlue-1.Novagen.html.1.16
GCCCCCACACGTGTGGTCTAGAGCTAGCCT
>pRSF-1.Novagen.html.1.140
GGATCCGGACTCTTGTCGTCGTCATCATTC
>pSI.Promega.html.1.5
CGCCCGGGTCGACTCTAGAGGTACCACGCG
>pSPTBM20.Boehringer.html.1.19
GCGTCTTAAGGCGGCCGCGGTACCGGGCCC
>pTYB3.New_England_Biolabs.html.1.1
GAAGAGCCCTCGAGGAATTCGCGGCCGCCG
>48995608.1.62
GCGACCGCGGACATGTACAGAGCTCGAGAA
>56406608.1.258
CTTCTGATTTTGTAATGTAATTATCAGGTA
>208744.1.113
TCCAAGGGTCCTCCTGAAAATGTTCTATGT
>8250168.4.2
GCTTATGCATGCGGCCGCATCTAGAGGGCC
>pS3.Generic.html.1.22
GTACGCGTGCCGGCGCCTCGAGACTAGTGC
>pTXB1.New_England_Biolabs.html.1.4
GAGCCCTCGAGGAATTCGCGGCCGCCGTCG
>27650342.1.6
CAGATCTCGAGCTAGCACGCGTAAGAGCTC
>pATH11.ATCC.html.1.42
GGGCGAGCTCGAATTCCGGGGGGATCTCAA
>pCITE-2a(+).Novagen.html.1.48
GGTGGTGGTGGTGCTCGAGTGCGGCCGCAA
>4097017.1.100
AATGCTCAGGACTGATGAGTCCGTGAGGAC
>pET-31b(+).Novagen.html.1.205
GAGGTACGCGCGGTCGCCAACGAAGCGGCC
>pSE420.InVitrogen.html.1.319
CGAAGGCATTCCACGACGTGGTCACCAGCC
>4586830.1.60
AGACTTAATTAAGGATCCGGCGCGCCCCCG
>8216948.1.3
TAGTGATATCCCGCGGCCATGGCGGCCGGG
>27650341.1.3
CTTACTTAGATCTCGAGCTAGCACGCGTAA
>pET-50b(+).Novagen.html.1.6
CGCGGCTCTTGAAGTCCTCTTTCAGGGACC
>pAN524.Generic.html.1.29
CACATTTGCCAACCCGTTGCAGACGAGGCC
>32455188.1.6
ACTTAGATCGCAGATCTCGAGCCCGGGCTA
>4097019.1.412
AACTCTAAGGCTTGGATCCAGAGTCTCCTG
>118200849.1.108
CCTCGAGTTAACGTTCGAGGTCGACTCTAG
>5354161.1.9
CAGTCTAGAGGTCGACGCGGCCGCAAGCTT
>115600313.1.296
TCAGCCAATCCCTGGGTGAGTTTCACCAGT
>8216950.4.62
GAATTCCTCGAGTCTAGAGGAGCATGCGAC
>118200849.1.180
AGTGGCCTATGCGGCCGCGGATCTGATCCC
>pT7T3_18U.Stratagene.html.1.61
ACGAATTTAATACGACTCACTATAGGGAAT
>4097017.1.245
TCAGGACTGATGAGTCCGTGAGGACGAAAC
>pET-47b(+).Novagen.html.1.57
CAGGGACCCGGGTACCAGGATCCGAATTCT
>pCITE-2a(+).Novagen.html.1.15
GATCGACTCTAGAGGATCGGAGATCTCAGT
>pCRT7_NT-E3.InVitrogen.html.1.8
GATGATGATGATGAGAACCCCGCATATGTA
>118200847.1.145
TAAGAAGGATCCAGATCCACTAGTGGCCTA
>13958039.1.22
TACTCGAGCGCCAGCTCAGACTGAATTCTT
>pET-32Xa_LIC.Novagen.html.1.18
TATCGGATCCGAATTCGAGCTCCGTCGACA
>115600313.1.436
TCATGCCGTCTGTGATGGCTTCCATGTCGG
>pUCBM21.Boehringer.html.1.64
GCTCTGCAGGCATGCGATATCCCATGGAAG
>pET-42b(+).Novagen.html.1.19
GATCCGAATTCTGTACAGGCCTTGGCGCGC
>13446791.1.65
CGATGTCGACGCGGCCGCCATGGCCAGATC
>pMAL-p.New_England_Biolabs.html.1.31
CCATCGAGGGTAGGTTTACTGAATTCAGGC
>115600313.1.243
TGCCCGCCTGATGAATGCTCATCCGGAATT
>pAMP2.Invitrogen.html.1.36
ACTACTACTAATGATGATGATGGCTCTAGA
>pHIL-S1.InVitrogen.html.1.80
ATTCTGACATCCTCTTGATTAGAATCTAGC
>pSE280.Invitrogen.html.1.225
TCTGTCATGATGATCATTGCAATTGGATCC
>pCRT7_GS.InVitrogen.html.1.14
GAATTCGCCCTTAAGGGCGGATCCTTATCG
>118200845.1.215
CCACTTAATTAAGAAGGCCGGCCCTTCCTC
>pAN523.Generic.html.1.2
AGCTTCCATGGTGATGTCTGCTCAAGCGGG
>18252134.1.12
AGGATCCAAGCTTACTAGTGGTACCACGCG
>8346640.2.160
ATATTAATAGGCCTAGGATGCATATGGCGG
>pGT-N38.New_England_Biolabs.html.1.23
AGCCGGCTTCAATTGCACGGGCCCCACTAG
>pET-44a(+).Novagen.html.1.81
CGCCTGCAGGACGTCGACGGTACCATCGAT
>pAN561H.Generic.html.1.55
ACTCATAGGAGAGTTGTAAAAAAGTTTCGG
>118200847.1.49
CGTTATACCGGTATCCTGCAGGTAGTATGC
>pET-44a(+).Novagen.html.1.22
TACGATTGATGACGACGACAAGAGTCCGGG
>pSE420.InVitrogen.html.1.75
GTATCGATGGCGCCAGCTGCAGGCGGCCGC
>pET-44c(+).Novagen.html.1.49
CCGAGCTCGTGGATCCGAATTCTGTACAGG
>8346634.2.159
GAATATTAATAGGCCTAGGATGCATATGGC
>413812.1.42
CTTCTAGATTCGAACTCGAGGCCTGCAGGG
>5420374.1.33
CCTCGAGGTCGACGAATTCGAGCTCGGCCG
>pAMP2.Invitrogen.html.1.69
TCCAAGCTTACGTACGCGTGCATGCGACGT
>pET-30Ek_LIC.Novagen.html.1.63
GAGCTCCGTCGACAAGCTTGCGGCCGCACT
>16930722.1.55
TCTAGATCTCGAGGCCTGATCATCGATGGG
>pSE420.InVitrogen.html.1.110
GCATCCTAGGCCTATTAATATTCCGGAGTA
>pMCS5.Mobitec.html.1.30
GATCGATGTTAACATGCATGATATCACGCG
>4097019.1.430
CAGAGTCTCCTGAACTAGACAATGCTCAGG
>pGEM-7Zf(+)_LIC-F.ATCC.html.1.101
TCCTCGAGTCTAGAGGAGCATGCGACGTCG
>pSE420.InVitrogen.html.1.243
CATTGCAATTGGATCCATATATAGGGCCCG
>pAN561H.Generic.html.1.91
TATTGGGTGTTACGGAGCATTCACTAGGCA
>pAN524.Generic.html.1.38
CAACCCGTTGCAGACGAGGCCGCTCAGGGC
>pSI.Promega.html.1.28
CCACGCGTGAATTCTCGAGGCTAGCCTATA
>56406608.1.86
CGGTCTGAATTTCTGAAGCCTGATGTATAG
>1052556.1.21
GAATTCATCGATATCTAGATCTCGAGCTCG
>pHIL-S1.InVitrogen.html.1.111
AGACCGGTCTTCTCGTAAGTGCCCAACTTG
>8216950.4.25
CCGGATCCAAGCTTATCGATTTCGAACCCG
>pS3.Generic.html.1.39
TCGAGACTAGTGCGCGCTAGCTATCGATTC
>pMCS5.Mobitec.html.1.32
TCGATGTTAACATGCATGATATCACGCGTG
>45862365.1.84
TTCTAGAAAAACTCGAGAACGTTGGGCCCC
>pSL190.Generic.html.1.136
GAGTATACGTAGCCGGCTAACGTTAACAAC
>pUCBM20.Boehringer.html.1.27
CTGCAGAGCTCTAGAGTCGACGGGCCCGGT
>30424543.1.5
TCCCGGGGATCCGTCGACCTGCAGCCAAGC
>pETBlue-2.Novagen.html.1.158
TTCGGATCCACGAGCTCCCGGGATATCGCC
>4097017.1.23
TCTAGACAATGCTCAGGACTGATGAGTCCG
>81345491.1.45
CATGGTCCCCCTGCAGGTCGACCTCGAGGG
>pET-48b(+).Novagen.html.1.78
TCCGTCGACAAGCTTGCGGCCGCAGAGCTC
>pET-44a(+).Novagen.html.1.58
TGGATCCGAATTCTGTACAGGCGCGCCTGC
>pSL190.Generic.html.1.62
GTCGCGACGTACGCGTATCGATGGCGCCAG
>pBACgus-2cp.Novagen.html.1.22
GAGCTCGAATTCGGATCCAGGCCTTTTGAG
>pMETalphaA.InVitrogen.html.1.28
GACGACGCGTGGATCCACGGCCGGCTGGGC
>pThioHisc.InVitrogen.html.2.9
GACTCTAGAGGCCTGCGGCCGCGGAATTCG
>pET-43.1Ek_LIC.Novagen.html.1.96
AGCTTGCGGCCGCACAGCTGTATACACGTG
>4097017.1.325
TGAGTCCGTGAGGACGAAACTCTAAGGCTT
>4097019.1.624
CTCTAAGGCTTGGATCCAGAGTCTCCTGAA
>118200851.1.201
TCTGATCCCGGGCGGGTACCTTTGAATTCC
>pS1.ATCC.html.1.44
ACTAGTGCGCGCTAGCTATCGATTCGCGAG
>pCYB2.New_England_Biolabs.html.1.9
GAGGAATTCTCTAGAGTCGACTCGCGAGCT
>pPICZalphaA.InVitrogen.html.1.36
GATCCGAGACGGCCGGCTGGGCCACGTGAA
>pVL1393.Invitrogen.html.1.5
AGATCTGCAGCGGCCGCTCCGGAATTCTAG
>4495058.1.25
GAGGGCCCGGATCCCTCGAGGTCGACGAAT
>287939.1.8
GCTTCGAATTCCATGGTACCAGCTGCAGAT
>208744.1.146
GTTAGTATCATTCGAAACATACCTTTGGGT
>pSL190.Generic.html.1.37
TTCTCGAGCTCTGTACATGTCCGCGGTCGC
>118200849.1.224
GAATTCCACTTAATTAAGTAGGCCGGCCAG
>pASK22.Generic.html.1.481
AAACGATGAAACGACCTTTAACAGAAGCGC
>56406604.1.333
TAACCTGTGCCATGTGATTCCTTTACTTAT
>12958751.1.4
GTGGTACCTGATCAAAGCTTATCGATGATA
>pUni_V5-Hisb.InVitrogen.html.1.3
CTCGTCGACAGGCCTGACGTCGGGCCCGGA
>pET-44c(+).Novagen.html.1.112
CGCGTTCGAAGCTTGCGGCCGCACAGCTGT
>108949234.1.11
GCCGCAAGCTTGTCGACGGAGCTCGAATTC
>pET-32Xa_LIC.Novagen.html.1.23
GATCCGAATTCGAGCTCCGTCGACAAGCTT
>115600313.1.25
CTGAACGAGAAACGTAAAATGATATAAATA
>1200496.1.22
TATCGGTACCGGATCCCAGCTGAAGCTTTT
>56406604.1.231
ATGCCACCCAGCCGAGGGCTTGTGCTTCTG
>7688144.1.33
TTTTTGGGAGCTCGCCCGGGGATCCTCTAG
>pTriEx-3Neo.Novagen.html.1.57
GTACCGTCGACCTGCAGGCGCGCCGAGATC
>pRSF-1.Novagen.html.1.164
TCATTCGAACCGGTACCCACGTGATGGTGG
>pUCBM21.Boehringer.html.1.42
TACCGGGCCCGTCGACTCTAGAGCTCTGCA
>pSE280.Invitrogen.html.1.1
TAAGGTGCACGGCCCACGTGGCCACTAGTA
>531832.1.41
ACTAGTGAGCTCGTCGACTCTAGAGGATCC
>pET-41a(+).Novagen.html.1.60
GCTCCGTCGACAAGCTTGCGGCCGCACTCG
>13027702.1.47
TGCAGCTGGCGCCATCGATACGCGTACGTC
>pMAL-p.New_England_Biolabs.html.1.22
CTAGAGGATCCATCGAGGGTAGGTTTACTG
>pHT3T7BMM.Boehringer.html.1.66
ACTTAAGTTACGCGTGGATCCCCGGGAATT
>9957257.1.18
CTCGAGGGATCCTCTAGAAGCGGCCGCGAC
>4097019.1.290
CAGAGTCTCCTGAACTAGACAATGCTCAGG
>pSPTBM21.Boehringer.html.1.12
TGGGATATCGCATGCCTGCAGAGCTCTAGA
>pAN561H.Generic.html.1.23
AAACAAGTGTACCTGTGCATTCTGGGTAAA
>pAN524.Generic.html.1.6
TCGGATCCAGCGCGCTTGGAAATCACATTT
>208126.1.29
AGAGTAGCGATAACTTCAACCTGGTTGCAG
>208126.1.77
ACTTCCAGAGACTGGATGTTTTTCGGGTGG
>4097019.1.669
GACTGATGAGTCCGTGAGGACGAAACTCTA
>74267359.2.28
CATGTAGGCCGGATCCCCCGGGCTGCAGGA
>118200851.1.146
TTAGAGCTCTTCTTAAGAAGGATCCAGATC
>118200854.1.165
CGGCCGCGGATCTGATCCCGGGCGGGTACC
>13446792.1.40
CCGGGATGCATGAATTCAAGCTTATCGATG
>pFOS1.New_England_Biolabs.html.1.19
CGATTTAGGTGACACTATAGGATCCAAGCT
>pCDF1-MCS1-EF1-copGFP.System_Biosciences.html.1.14
TCATTTAAATTAATTAAGCTTAGATCTGGA
>pK.ATCC.html.1.43
CTAGTGCGCGCTAGCTATCGATTCGCGAGC
>pET-42c(+).Novagen.html.1.36
GGCCTTGGCGCGCCTGCAGGCGAGCTCCGT
>13446791.1.42
GGGATGCATGAATTCAAGCTTATCGATGTC
>25900784.1.24
TGCATGGTACCAAGCTTCGGCCGATCGATG
>124365492.1.2
TAGAGGTACCCTCGAGCCGCGGCCGCAGAT
>RR2.ATCC.html.1.10
CCTGCGTTATCCCCTGATTCTGTGGATAAC
>13027702.1.108
TACTAGTGGCCACGTGGGCCGTGCACCTTA
>5354161.1.16
GAGGTCGACGCGGCCGCAAGCTTCCGAATT
>115600313.1.693
CAAGGCATATATGATGTCAATATCTCCGGT
>pUCBM21.Boehringer.html.1.39
CGGTACCGGGCCCGTCGACTCTAGAGCTCT
>115600313.1.971
TGGCCAGTGCACGTCTGCTGTCAGATAAAG
>208126.1.97
TTTCGGGTGGATCCCAGAAGTAGTTTTGAT
>4586830.1.31
AGGTTTAAACAGTCATTTAAATCGACTCTA
>pMAL-p2.New_England_Biolabs.html.1.39
TCTGAAATCCTTCCCTCGATCCCGAGGTTG
>118200845.1.75
ATGCAAGAGATCTTATAGGCCTCGAGTTAA
>pET-31b(+).Novagen.html.1.138
TACGGCTGCGATTCGTGAGTTTTACGCCAA
>pIVEX2.4b.Roche.html.1.21
TCGCTCGAGTCGACTTGCCATGGTCATATG
>4097017.1.109
GACTGATGAGTCCGTGAGGACGAAACTCTA
>18252134.1.26
CTAGTGGTACCACGCGTGAATAGATAGAGT
>pMAL-cri.New_England_Biolabs.html.1.31
CCGAATTCTGAAATCCTTCCCTCGATCACG
>pUni_V5-HisC.InVitrogen.html.1.26
GCCCGGATCCGCCCACACGGCACCGGTGAA
>pXC47.ATCC.html.1.2
TATGCATTTAAATCCTCCTTATAAAGTTAA
>pET-30Ek_LIC.Novagen.html.1.31
TCCTCAACCATGGCGATATCGGATCCGAAT
>pCITE-2c(+).Novagen.html.1.79
GCAAGCTTGTCGACGGAGCTCGAATTCGGA
>115600313.1.509
GGCGGGGCGTAAACGCCGCGTGGATCCGGC
>pSL180.Generic.html.1.38
TATAACCCGGGCCCTATATATGGATCCAAT
>118200856.1.103
CTCGAGTTAACGTTCGAGGTCGACTCTAGA
>pHIL-S1.InVitrogen.html.1.8
AAAATCCTATACTATATAGGTTACAAATAA
>8216950.4.48
GAACCCGGGGTACCGAATTCCTCGAGTCTA
>118200856.1.72
CTGCAGGTAGCATGCAAGAGATCTTATAGG
>pQE-TriSystem_Strep.Qiagen.html.1.48
CCTGCAGGCGCGCCGAGATCTGAGAATTCG
>34421983.1.11
TGGCTGCAGGTCGACCCGGGGTACCGAGCT
>4097019.1.647
TCCTGAACTAGACAATGCTCAGGACTGATG
>pRSF-1.Novagen.html.1.99
TGTCGACCTGCAGGCGCGCCGTGTACACGA
>pAmCyan.Clontech.html.2.64
CGCTCAGTTGGAATTCTAGAGTCGCGGCCG
>115600313.1.1176
AGGCTCCCTTATACACAGCCAGTCTGCAGG
>pSE420.InVitrogen.html.1.133
CGGAGTATACGTAGCCGGCTAACGTTAACA
>pIE1-2.Novagen.html.1.3
CTAGATCTGCGGCCGCAGGCCTCGCGACTA
>pMAL-P2x.New_England_Biolabs.html.1.36
GAGGATCCGAATTCTGAAATCCTTCCCTCG
>pBluescript\II\KS(+)_LIC.ATCC.html.1.35
GATAAGCTTACTGGTTCCGGCGCCGGAGCG
>pMC1843.Generic.html.1.11
ATTCCCCGGATCCGTCGACCTGCAGGTCGA
>310754.1.1
AAGCTTTCGCGAGCTCGAGATCTAGATATC
>118200847.1.204
ACCTTTGAATTCCACTTAATTAAGAAGGCC
>115600313.1.601
TACTGATATGTATACCCGAAGTATGTCAAA
>pVE1163.Generic.html.1.20
GCATGCTAGCCTGCAGAGCTCGAGGTACCC
>pMAL-c2.New_England_Biolabs.html.1.2
TTGCCTGCAGGTCGACTCTAGAGGATCCGA
>208126.1.53
TTGCAGTGAGTGCCTTTACCGATAACTTCC
>pRSF-1.Novagen.html.1.89
GCCGCAAGCTTGTCGACCTGCAGGCGCGCC
>115600313.1.485
CAACAGTACTGCGATGAGTGGCAGGGCGGG
>pET-31b(+).Novagen.html.1.312
CGCCGGCAAGGTGGTGAGCATCCGCGCCTT
>4097017.1.48
GTCCGTGAGGACGAAACTCTAAGGCTTGGA
>pATH1.ATCC.html.1.8
AAGCTTGGGCTGCAGGTCGACTCTAGAGGA
>pQE-40.Qiagen.html.1.10
GCAGGTCGACCCGGGGTACCGCATGCAGAT
>29569706.1.15
GATCTGGCCCTTAAGGCCTGTCGACATCGA
>pASK22.Generic.html.1.363
CAAACGTCGAAGTACCAAGTGCTGCCATAG
>pET-44c(+).Novagen.html.1.121
AGCTTGCGGCCGCACAGCTGTATACACGTG
>pBACgus-2cp.Novagen.html.1.5
GTGCGGCCGCAAGCTTCGAGCTCGAATTCG
>66815022.1.4
CCGGGCCCAAAGTCGACGGATCCCATATAT
>48995599.1.93
GGTTGTTAACGTTAGCCGGCTACGTATACT
>pET-29a(+).Novagen.html.1.6
CTGATATCGGATCCGAATTCGAGCTCCGTC
>12958753.1.41
TCCTTTTGCGGCCGCCGGGTACAATTCCGC
>pGAPZalphaC.InVitrogen.html.1.6
GGCGGCCGCCGCGGCTCGAGGTACCGATCC
>45862352.1.5
AACGTTGGGCCCCAATTGGCTAGCAAGCTT
>pUni_V5-HisC.InVitrogen.html.1.16
CTGACGTCGGGCCCGGATCCGCCCACACGG
>56406597.1.207
GCGACGTCTGCAAGGTTCCCTTTTGATGCC
>pPolh-MAT-2.Sigma.html.1.14
TACCCCCGGGACGCGTTGACTGCAGGAATT
>209573.1.71
GAGCGTCCGGATCTAGACAGATTTTACGAC
>pIVEX2.4b.Roche.html.1.10
GGCTGCAGAGCTCGCTCGAGTCGACTTGCC
>1132425.1.53
GAGTCTAGAGTCGACGGATCCTGCAGAATT
>115600313.1.1121
GCGAAAATGACATCAAAAACGCCATTAACC
>310744.1.4
CCCGGGGATCCGTCGACCTGCAGCCAAGCT
>pAX4CP.USB.html.1.3
AGCTTCGACGGATCCGGGCAACGTTCTTGC
>310852.1.45
CGCATGCGATATCGAGCTCTCCCGGGAATT
>pQE-TriSystem_Strep.Qiagen.html.1.61
CGAGATCTGAGAATTCGGATCCACGAGCTC
>pDK101.ATCC.html.1.41
AACCATGGCGGCCGGGAGCATGCGACGTCG
>pET-42c(+).Novagen.html.1.31
GTACAGGCCTTGGCGCGCCTGCAGGCGAGC
>8346634.2.120
TTTCGCATGCTAGAACGTTAGCCGGCTACG
>pT712.Generic.html.1.12
CGCCCGGGGATCCTCTAGAGTCGACCTGCA
>414522.1.6
GGGCTGCAGGTCGACTCTAGAGGATCCCCG
>pAcSec1.Orbigen.html.1.15
GGGTACCCTGCAGGCGGCCGCGAGCTCCCA
>118200847.1.64
CTGCAGGTAGTATGCAAGAGATCTTATAGG
>56406608.1.283
AGGTAGCTTATGATATGTCTGAAGATAATC
>5354161.1.7
TGCAGTCTAGAGGTCGACGCGGCCGCAAGC
>pFliTrx.InVitrogen.html.1.17
GCGGCCGCGAGCTCAGATCTGGCCGGCTGG
>pSL190.Generic.html.1.268
GGCCCGGGTTATAATTACCTCAGGTCGACG
>8346640.2.156
CGGAATATTAATAGGCCTAGGATGCATATG
>56406604.1.111
AGTTAATATCCGCTTCACGCCATGTTCGTC
>310813.1.26
ATCCTCTAGAGTCGACCTGCAGCCCAAGCT
>32455188.1.12
ATCGCAGATCTCGAGCCCGGGCTAGCACGC
>pIC20HE.Generic.html.1.4
GTACGCGTAGATCTGATATCGCTAGCCGGC
>310806.1.7
GGCTTGGCTGCAGGTCGACGGATCCCAAGC
>pPIC6b.InVitrogen.html.1.49
CGGCTGGGCCACGTGAATTCCTCGTTTCGA
>pUCBM20.Boehringer.html.1.52
CCGGTACCGCGGCCGCCTTAAGACGCGTGG
>pPolh-MAT-2.Sigma.html.1.1
GATCTGCTAGCGGTACCCCCGGGACGCGTT
>pSK15.Generic.html.1.3
TCCGGATGAAGCCGGGCGTTAGACCTGCAG
>pMCS5.Mobitec.html.1.154
CGCGACGTACGTTCGAACAATTGGTTTAAA
>8346640.2.59
GGATCCAATTGCAATGATCATCATGACAGA
>56406604.1.186
CGCCGATGCTTTTCCCCGGAGCGACGTCTG
>pSPORT1.ATCC.html.1.32
GTCGACGAGCTCACTAGTCGGCGGCCGCTC
>pET-41c(+).Novagen.html.1.34
ACAGGCCTTGGCGCGCCTGCAGGCGAGCTC
>pQE-TriSystem_Strep.Qiagen.html.1.25
AAGCTTCGAACCGGTACCGTCGACCTGCAG
>56406597.1.148
TGCCCTGGAGTTTGCCTTCCCTGTTTGAGA
>pET-43.1Ek_LIC.Novagen.html.1.125
GCAAGCCAGCCAGAACTCGCTCCTGAAGAC
>pCDF1-MCS1-EF1-copGFP.System_Biosciences.html.1.5
GCCGCGAATTCATTTAAATTAATTAAGCTT
>29569706.1.47
AGCTTGAATTCATGCATCCCGGGGGATCCA
>T7Select1-2b.Novagen.html.1.1
CTCGAGTGCGGCCGCAAGCTTGTCGACGGA
>pPROTet.E_6xHN.Clontech.html.1.13
TTAATTAAGCGGCCGCATCGATCGGGCCCT
>125976391.1.27
GGTACCGTCGACTGCAGAATTCGAAGCTTG
>4097019.1.197
GACGAAACTCTAAGGCTTGGATCCAGAGTC
>pET-44c(+).Novagen.html.1.53
GCTCGTGGATCCGAATTCTGTACAGGCGCG
>118200845.1.14
TTTGCGATCGCAGACCTAGGAAAGCTAGCT
>8346634.2.162
TATTAATAGGCCTAGGATGCATATGGCGGC
>4322592.1.17
GGCCATGCCATTGGTTACCTGGATCCATAT
>310808.1.41
GAAGAAGCTTGGGATCCGTCGACCTGCAGC
>209573.1.104
CTTTCAGAGTAGCGATAACTTCAACCTGGT
>pS3.Generic.html.1.40
CGAGACTAGTGCGCGCTAGCTATCGATTCG
>2440162.1.8
CGATATCTAGATGCATTCGCGAGGTACCGA
>litmus28i.New_England_Biolabs.html.1.48
GAATTCGTGGATCCAGATATCCTGCAGAGA
>81345491.1.22
CGGGTGGCTCCAAGCGCTGAGACCATGGTC
>12082761.1.27
CCGCGGGATATCACTAGTGCGGCCGCCTGC
>pAX4AM.USB.html.1.19
ATCATCGTCAATCAATCACCCGGGCTGCAG
>pSL190.Generic.html.1.260
ATATATAGGGCCCGGGTTATAATTACCTCA
>310808.1.43
AGAAGCTTGGGATCCGTCGACCTGCAGCCA
>115600313.1.965
TCCCCCTGGCCAGTGCACGTCTGCTGTCAG
>pET-38b(+).Novagen.html.1.38
CCTGCAGGACGTCAAGCTTGCGGCCGCACT
>pOSEX4.ATCC.html.1.11
TAAGGCGGCCGCGGTACCGGGCCCGTCGAC
>115600313.1.927
GAGTGATATTATTGACACGCCCGGGCGACG
>pATH11.ATCC.html.1.23
TCGACTCTAGAGGATCCCCGGGCGAGCTCG
>pTrcHisb.InVitrogen.html.1.3
CTTCGAATTCCCATATGGTACCAGCTGCAG
>115600313.1.546
AAGCCAGATAACAGTATGCGTATTTGCGCG
>29569706.1.11
CCAAGATCTGGCCCTTAAGGCCTGTCGACA
>M13BM21.Boehringer.html.1.45
CGGGCCCGTCGACTCTAGAGCTCTGCAGGC
>pASK22.Generic.html.1.621
CCTGAGGTAGCGCAAGACAGACGCAGGGAT
>pFR97.Generic.html.1.14
CTGCAGCCAAGCTTATCGATTCTAGACTCG
>12082761.1.4
TTGCATGCTCCCGGCCGCCATGGCCGCGGG
>pTriplEx2.Clontech.html.1.68
CTGGGCCGAGGCGGCCGGATCCTGCAGGCC
>pSE280.Invitrogen.html.1.270
GTTATAATTACCTCAGGTCGACGTCCCATG
>pMETalphaB.InVitrogen.html.1.32
GTGGATCCACGGCCGGCTGGGCCACGTGAA
>pSE420.InVitrogen.html.1.303
GTGCAGGTGCTGAATTCGAAGGCATTCCAC
>pQE-TriSystem.Qiagen.html.1.63
GCGCCGAGATCTGAGAATTCGGATCCACGA
>pETBlue-2.Novagen.html.1.107
GAACGCGTATCGATGGTACCGTCGACGTCC
>pET-40b(+).Novagen.html.1.38
AATTCGAGCTCCGTCGACAAGCTTGCGGCC
>pET-47b(+).Novagen.html.1.88
TACAGGCCTTGGCGCGCCCGACGTCCGTCG
>p3xFLAG-myc-CMV-25.Sigma.html.1.26
AGATCTATCGATGAATTCGCGGCCGCAAGC
>115600313.1.891
AAGAGAGAGCCGTTATCGTCTGTTTGTGGA
>pET-31b(+).Novagen.html.1.275
CCGTAGTTGCGCCCATCGATCACTTTCGCT
>pCYB2.New_England_Biolabs.html.1.5
GCTCGAGGAATTCTCTAGAGTCGACTCGCG
>1649038.1.7
ATATCATCGCCAGTGTGCTGGGAATTCGGA
>pShuttle_(Ad).Qbiogene.html.1.4
GAGTCGACAAGCTTGAATTCGATATCTCTA
>M13LH1.Generic.html.1.20
GGCCTCGAGATCTCCATGGCGGCCGCGAAT
>115600313.1.955
CGGATGGTGATCCCCCTGGCCAGTGCACGT
>pETBlue-2.Novagen.html.1.83
TACAGCTGTGCGGCCGCAAGCTTCGAACGC
>ptyb11.New_England_Biolabs.html.1.23
CGCCGTCGACTCGCGAACTAGTAGCTCTTC
>pMAL-p2.New_England_Biolabs.html.1.4
AGCTTGCCTGCAGGTCGACTCTAGAGGATC
>45548773.1.7
GTACCTCTAGAAGAAGCTTGGGATCCGTCG
>118200851.1.42
CCTAGGAAAGCTAGCTATACGCGTTATACC
>pTriplEx2.Clontech.html.1.93
AGGCCATAATGGCCGAATTCCCGGGTACCA
>pET-41b(+).Novagen.html.1.22
TCCGAATTCTGTACAGGCCTTGGCGCGCCT
>pMCS5.Mobitec.html.1.74
CTAGCAGATCTGGCCGGCCCACCGGTGGGC
>117957124.1.2
CCGGGCGCGATCGCGGCCGGCCTTAATTAA
>pET-51b(+).Novagen.html.1.37
TGGTGATGAGCGGAAATTGAGGAGAAGCCC
>48995599.1.186
GTACGTCGCGACCGCGGACATGTACAGAGC
>45548773.1.39
CTGCAGATCCGTCGACCTGCAGGTCGACTC
>pET-52b(+).Novagen.html.1.86
CGTCGACTTGTACAGGATCCTGGTACCCGG
>4495058.1.10
ATGCGGCCGCATCTAGAGGGCCCGGATCCC
>pET-44c(+).Novagen.html.1.140
GTATACACGTGCAAGCCAGCCAGAACTCGC
>12958751.1.21
CTTATCGATGATATCAGATCTCCTTTTGCG
>25900784.1.9
TCTAGAGTCGACGCATGCATGGTACCAAGC
>27573259.1.53
GAATTCGAGCTCCGTCGACAAGCTTGCGGC
>pOSEX4.ATCC.html.1.21
GCGGTACCGGGCCCGTCGACTCTAGAGCTC
>pT7Blue-2.Novagen.html.1.106
CGATACGTAACGCGTCTGCAGTTTTGAGGA
>pSE420.InVitrogen.html.1.298
CCCATGTGCAGGTGCTGAATTCGAAGGCAT
>pT7T3D-PAC.ATCC.html.1.26
CTACGTAGTCGGGGATCCGTCTTAATTAAG
>118200847.1.138
CTCTTCTTAAGAAGGATCCAGATCCACTAG
>pET-51b(+).Novagen.html.1.70
GCTCCTGCGGCCGCAAGCTTGTCGACCGAC
>118200851.1.76
TCCTGCAGGTAGTATGCAAGAGATCTTATA
>pCRT7_GS.InVitrogen.html.1.19
CGCCCTTAAGGGCGGATCCTTATCGTCATC
>118200847.1.42
CTATACGCGTTATACCGGTATCCTGCAGGT
>pET-51b(+).Novagen.html.1.57
GGAGAAGCCCGGAGCTCCTGCGGCCGCAAG
>pET-12a.Novagen.html.1.45
CAGCTCTTTTGCGTCGACGGGATCCGGCTG
>4322639.1.20
ATTGGTTACCTGGATCCATATGAATTCTGG
>595779.1.5
GAGGCCGAATTCGAGCTCGGTACCCGCGGC
>12082761.1.31
GGGATATCACTAGTGCGGCCGCCTGCAGGT
>45862396.1.33
GACGAATTCTCCCGGGTGGATCCAAGGCCT
>115600313.1.190
AAGACCGTAAAGAAAAATAAGCACAAGTTT
>pET-12b.Novagen.html.1.26
TGACAACCCCTATCGCGATCAGCTCTTTTG
>pBK614.Generic.html.1.68
GAACAATTAGTTTAGATCCGAGATAGGAGC
>4097019.1.77
ATCCAGAGTCTCCTGAACTAGACAATGCTC
>pASK22.Generic.html.1.164
AACACCAGATTCACGGGTCGACGCACCGTA
>644831.1.12
TACTTAGATCTCGAGCTAGCACGCGTAAGA
>pMB124.Generic.html.1.15
TGACGCGTCGACAAGCTAGCTTGGATCCGC
>pGEM-7Zf(+)_LIC-F.ATCC.html.1.46
TTTCGAACCCGGGGTACCAACTGGTTCCGG
>310798.1.2
CTCTAGACCAAGCTTGGCTGCAGGTCGACG
>13958037.1.12
ATTAATTAACTCGAGGATCCCCGGGAATTC
>1673614.1.51
GGATATCCCGGGGATCCATGCTAAGCTTGG
>27573262.1.16
CTGCTGCTCGTCAGGCTCGTGCTGGTACCT
>16930722.1.64
CGAGGCCTGATCATCGATGGGCCCATGGCT
>pMCS5.Mobitec.html.1.95
CCGGTGGGCCATATGGGCCCGCGGCCGCGA
>4097017.1.41
CTGATGAGTCCGTGAGGACGAAACTCTAAG
>48995599.1.35
GCGCGATCGATATCAGCGCTTTAAATTTGC
>48995608.1.50
GACGCGTACGTCGCGACCGCGGACATGTAC
>pET-51b(+).Novagen.html.1.25
TGGTGATGATGGTGGTGATGAGCGGAAATT
>pSL180.Generic.html.1.172
TACGTATACTCCGGAATATTAATAGGCCTA
>12958752.1.35
TCAGATCTCCTTTTGCGGCCGCACCGGTGT
>pASK22.Generic.html.1.476
ACGAGAAACGATGAAACGACCTTTAACAGA
>58237.1.2
CTCGAGCAGCTGAAGCTTGAATTCATCGAT
>pKLY3.Generic.html.1.14
CTGCATGCCAGGCAAACTACGTATAACTAA
>3983120.1.12
GCATGCCTCGAGACTGCAGGCTCTAGATTC
>pIVEX-GST.Roche.html.1.43
TCATATGTTTAATTAAGCGGCCGCGGCCAG
>pSE420.InVitrogen.html.1.72
CGCGTATCGATGGCGCCAGCTGCAGGCGGC
>13446792.1.72
GACAGGCCTTAAGGGCCAGATCTTGGGCCC
>58233.1.2
GCTTGGGCTGCAGGTCGACTCTAGAGGATC
>pKSM710.ATCC.html.1.28
ACCTCTAGAAGAAGCTTGGGATCCCCCATG
>pThioHisc.InVitrogen.html.2.5
GGTCGACTCTAGAGGCCTGCGGCCGCGGAA
>pCITE-2b(+).Novagen.html.1.7
GCATGCCTGCAGGTCGATCGACTCTAGAGG
>pZP19.Generic.html.1.24
CGGCATTCGGGCCCGGGTACCGAGCTCGGG
>pUni_V5-Hisa.InVitrogen.html.1.4
TCCGATCGAGGCCTGACGTCGGGCCCGGAT
>pHT3T7BMM.Boehringer.html.1.43
GACGGGCCCGGTACCGCGGCCGCACTTAAG
>13446791.1.25
TTACTAGTGGATCCCCCGGGATGCATGAAT
>pET-43.1a(+).Novagen.html.1.2
GGGCAGCGCGGGTTCTGGTACGATTGATGA
>16930722.1.34
CGCCTAGGCGCGCAAGGATCCTCTAGATCT
>4097019.1.9
GCGGTGGCGGCCGCTCTAGACAATGCTCAG
>10504974.1.2
TAGTTCTAGAGCGGCCGCCACGGCGATATC
>4097019.1.441
GAACTAGACAATGCTCAGGACTGATGAGTC
>pCDF1-MCS1.System_Biosciences.html.1.24
TAAATTAATTAAGCTTAGATCTGGATCCGG
>pShuttle-CMV.Stratagene.html.1.8
ATCTAGAAGCTTAGGCTCGAGCGGCCGCGT
>83314120.1.33
GGATCCAAGCTTACTAGTGGTACCACGCGT
>pET-40b(+).Novagen.html.1.7
CTTCTCCTCAACCATGGCGATATCGGATCC
>4378794.1.59
GCAGACGCGTCGACGTCATATGGATCCGAT
>pK.ATCC.html.1.47
TGCGCGCTAGCTATCGATTCGCGAGCGGCC
>pGT-N39.New_England_Biolabs.html.1.2
CGTGGATCCAGAATTCGCTAGCACGGCCGA
>pHT3T7BMM.Boehringer.html.1.23
GCCTGCAGAGCTCTAGAGTCGACGGGCCCG
>pK.ATCC.html.1.13
AGATCTCGTACGCGTGCCGGCGCCTCGAGA
>pET-41Ek_LIC.Novagen.html.1.32
GATCCGAATTCTGTACAGGCCTTGGCGCGC
>pSE280.Invitrogen.html.1.184
GCATGCGCAAATTTAAAGCGCTGATATCGA
>pEX13.ATCC.html.4.12
CGGATCCGCATGCACTAGTGAATTGGGTAC
>16930722.1.127
CGCGGCCGGCCGGCGCGCCGTTTAAACGGA
>4097019.1.26
AGACAATGCTCAGGACTGATGAGTCCGTGA
>4097019.1.211
GCTTGGATCCAGAGTCTCCTGAACTAGACA
>310825.1.40
CTTCTAGAGGTACCGCATGCGATATCGAGC
>pDR720.Generic.html.1.8
CCCGGGGGATCCGTCGACCTGCAGCCAAGC
>209573.1.293
TAAAATCCTCTTTGACTTTTAAAACACTCG
>58029.1.32
CCCGGGGATCCTCTAGAGTCGACCTGCAGC
>287938.1.21
GTACCAGCTGCAGATCTCGAGCTCGGATCC
>pSL190.Generic.html.1.168
GTACCTCTAGAACTATAGCTAGCATGCGCA
>pFastbac_CTHS.LIfeSensors.html.1.6
GCATGCCTCGAGTGCGGCCGCAAGCTTGTC
>pBK614.Generic.html.1.36
CCTAGCTGAACTACCCAAAAGTATAAATGC
>RR2.ATCC.html.1.38
ACCGTATTACCGCCTTTGAGTGAGCTGGTA
>118200854.1.37
CGTTATACCGGTATCCTGCAGGTAGTATGC
>pQE-TriSystem.Qiagen.html.1.13
ATACAGCTGTGCGGCCGCAAGCTTCGAACC
>pPROTet.E_6xHN.Clontech.html.1.17
TTAAGCGGCCGCATCGATCGGGCCCTGAGG
>pDual_GC.Stratagene.html.1.16
GGTGGCCCTCCTCTTAAAGTTTAAACAAGG
>56406597.1.314
AACCCCGTCAAACGTGTTGATAACCTGTGC
>66472063.1.18
CGACAAGCTTGAATTCGGATCCCTCGAGGG
>pMAL-p.New_England_Biolabs.html.1.66
CTCGATGGATCCCCGGCCGGGTACCGAGCT
>pET-42a(+).Novagen.html.1.19
GATCCGAATTCTGTACAGGCCTTGGCGCGC
>1117808.1.17
GCAGGTCGACGGATCCCCGGGGCCTCCATG
>pSE280.Invitrogen.html.1.26
TAGTACTTCTCGAGCTCTGTACATGTCCGC
>15148786.1.35
TGCAGGTCGACTCTAGAGGATCCCCGGGGA
>118200847.1.199
CGGGTACCTTTGAATTCCACTTAATTAAGA
>pQE-TriSystem_Strep.Qiagen.html.1.30
TCGAACCGGTACCGTCGACCTGCAGGCGCG
>pET-47b(+).Novagen.html.1.69
TACCAGGATCCGAATTCTGTACAGGCCTTG
>3983120.1.34
CTAGATTCGAAAGCGGCCGCACTAGTTGAG
>pGV451.Generic.html.1.37
ACGGATCCCCGGGAATTGGGCTCGACTTAG
>5733489.1.7
CTAGCTCGCGAGTCGACGGCGGCCGCGAAT
>pASK22.Generic.html.1.527
CTTGTTACCTTTGTTACGGCTAGCTGCGAT
>4586830.1.26
CCTGCAGGTTTAAACAGTCATTTAAATCGA
>pMAL-cri.New_England_Biolabs.html.1.46
CTTCCCTCGATCACGAGAGAGGACGGTACC
>115600313.1.523
GCCGCGTGGATCCGGCTTACTAAAAGCCAG
>115600313.1.268
GAATTCCGTATGGCAATGAAAGACGGTGAG
>27573262.1.3
ATGTACGCTCGTGCTGCTGCTCGTCAGGCT
>pCAL-kc.Stratagene.html.1.20
ACATGGATCTACCAAGTGATGCGCGTCTAA
>1277132.2.11
CTAGTCCTAGGCCGGCGCCCGGGAACTCCG
>pUni_V5-HisC.InVitrogen.html.1.31
GATCCGCCCACACGGCACCGGTGAATTCCT
>4512193.1.8
GGCGATATCGGATCCATATGACGTCGACGC
>27573262.1.40
GTACCTCGGATCCGAATTCGAGCTCCGTCG
>pCMV-Script.Stratagene.html.1.1
CCGGGCTAGAGCGGCCGCCACCGCGGTGGA
>pAX4CP.USB.html.1.43
GCTGCAGTCGACTCTAGATCTGGTACCGAA
>pHIL-S1.InVitrogen.html.1.58
CTGCATCTCTCAGGCAAATGGCATTCTGAC
>16040915.1.16
CGCCCGGGATCCGTCGACCTGCAGCCAAGC
>pIE1-2.Novagen.html.1.13
GGCCGCAGGCCTCGCGACTAGTTTAAACCC
>pQE-TriSystem.Qiagen.html.1.40
ACCGGTACCGTCGACCTGCAGGCGCGCCGA
>4097019.1.119
TCCGTGAGGACGAAACTCTAAGGCTTGGAT
>pMAL-P2x.New_England_Biolabs.html.1.17
TGCCTGCAGGTCGACTCTAGAGGATCCGAA
>pIVEX-MBP.Roche.html.1.9
CAGAGCTCGCTCGAGTCGACTTGCCATGGT
>56406608.1.161
TTGCCTTCCCTGTTTGAGAAGATGTCTCCG
>pBK614.Generic.html.1.28
CGTCCTTCCCTAGCTGAACTACCCAAAAGT
>56406608.1.96
TTCTGAAGCCTGATGTATAGTTAATATCCG
>115600313.1.1172
TGTCAGGCTCCCTTATACACAGCCAGTCTG
>pET-51b(+).Novagen.html.1.68
GAGCTCCTGCGGCCGCAAGCTTGTCGACCG
>pUni_V5-HisC.InVitrogen.html.1.22
TCGGGCCCGGATCCGCCCACACGGCACCGG
>pT7T3_18U.Stratagene.html.1.77
TCACTATAGGGAATTCGAGCTCCCGGGTTT
>115600313.1.306
CCTGGGTGAGTTTCACCAGTTTTGATTTAA
>pRX-2.ATCC.html.1.20
AGGTCGACTCTAGAGGATCCCCGGGCGAGC
>pAMP10.ATCC.html.1.40
TCATTAGTAGTAGTAGGCGGCCGGCCGCTC
>pSE420.InVitrogen.html.1.195
CAAATTTAAAGCGCTGATATCGATCGCGCG
>56406608.1.68
TCGCTTGAGTAAAGAATCCGGTCTGAATTT
>4097013.1.73
TTGGATCCAGAGTCTCCTGAACTAGTCCAA
>pGEM-7Zf(+)_LIC-F.ATCC.html.1.85
GAGTTTGGTACCGAATTCCTCGAGTCTAGA
>414522.1.35
GGGCGAGCTCGAATTCATGCATCCGCGGTA
>8216954.1.13
GAGCTCGGAATTCGTCGACCTCGAGGGATC
>pDsRed2.Clontech.html.2.61
GCGACCGGCGCTCAGTTGGAATTCTAGAGT
>pAX4AM.USB.html.1.54
TCTAGATCTGGTACCGAATTCCATGGTCGC
>pET-52b(+).Novagen.html.1.6
GGTTAATTAGTGGTGGTGATGGTGATGATG
>56406597.1.115
TAATATCCGCTTCACGCCATGTTCGTCCGC
>pSL190.Generic.html.1.195
GCAAATTTAAAGCGCTGATATCGATCGCGC
>1769877.1.6
TACCCTGTTATCCCTAGCGGATCCCCGGGT
>117957124.1.35
GACATTTAAATGCGGCCGCGGCCATTAAGG
>pGT-N38.New_England_Biolabs.html.1.32
CAATTGCACGGGCCCCACTAGGCGGCCGCC
>4097019.1.366
CTCCTGAACTAGACAATGCTCAGGACTGAT
>37778084.1.19
ACCATGCTAGTGCCACCTCCGCCACCGGGC
>pDPL13.Generic.html.1.29
CTCGCGATCGGTACCGTCGACGGATCCCGG
>25900784.1.2
CCTGCAGTCTAGAGTCGACGCATGCATGGT
>pET-41a(+).Novagen.html.1.55
GGCGAGCTCCGTCGACAAGCTTGCGGCCGC
>M13BM21.Boehringer.html.1.2
AATTCCCGGGGATCCACGCGTAACTTAAGT
>pTriEx-3Neo.Novagen.html.1.28
ACAGCTGTGCGGCCGCAAGCTTCGAACCGG
>pMCS5.Mobitec.html.1.15
TAAGGCGCGCCCATGGATCGATGTTAACAT
>4097017.1.33
GCTCAGGACTGATGAGTCCGTGAGGACGAA
>pPolh-MAT-2.Sigma.html.1.18
CCCGGGACGCGTTGACTGCAGGAATTCGCG
>pSL190.Generic.html.1.108
TATGCATCCTAGGCCTATTAATATTCCGGA
>4097017.1.331
CGTGAGGACGAAACTCTAAGGCTTGGATCC
>pRX1.ATCC.html.1.24
GTCGACTCTAGAGGATCCCCGGGCGAGCTC
>310853.1.25
GCATGCGGTACCTCTAGAAGAAGCTTGGGA
>4512193.1.74
ATGGCATGCATCGATAGATCTCGAGGCCTC
>115600313.1.584
TGCGGTATAAGAATATATACTGATATGTAT
>pPICZB.InVitrogen.html.2.9
CTGGCGGCCGCCGCGGCTCGAGGTACCGAT
>8346640.2.102
GATATCAGCGCTTTAAATTTCGCATGCTAG
>pCITE-2b(+).Novagen.html.1.90
TCGACGGAGCTCGAATTCGGATCCGATTGG
>pVL1392.Invitrogen.html.4.13
CTTCTAGAATTCTGGAGCGGCCGCTGCAGA
>310825.1.39
TCTTCTAGAGGTACCGCATGCGATATCGAG
>pAcIRES.Orbigen.html.2.15
GTACCCTGCAGGCGGCCGCGAGCTCCCATG
>M13BM20.Boehringer.html.1.30
GAGCTCTAGAGTCGACGGGCCCGGTACCGC
>pRSF-1.Novagen.html.1.143
TCCGGACTCTTGTCGTCGTCATCATTCGAA
>115600313.1.773
CTGGAAAGCGGAAAATCAGGAAGGGATGGC
>pCITE-2a(+).Novagen.html.1.63
CGAGTGCGGCCGCAAGCTTGTCGACGGAGC
>pETBlue-2.Novagen.html.1.73
TGCACGTGTATACAGCTGTGCGGCCGCAAG
>pET-44a(+).Novagen.html.1.37
CGACAAGAGTCCGGGAGCTCGTGGATCCGA
>4097019.1.316
CAGGACTGATGAGTCCGTGAGGACGAAACT
>pCITE-2c(+).Novagen.html.1.9
GCCTGCAGGTCGATCGACTCTAGAGGATCG
>11991616.1.2
AGCTTGGGCCCGAATTCAGATCTGCATGCG
>915333.1.31
GCACCACGTGTTAATTAAGATCTAGATCAG
>287937.1.17
ATGGTACCAGCTGCAGATCTCGAGCTCGGA
>1017801.1.43
AAGCTTCTCGAGAGTACTTCTAGAGCGGCC
>56406608.1.150
TGCCCTGGAGTTTGCCTTCCCTGTTTGAGA
>115600313.1.252
GATGAATGCTCATCCGGAATTCCGTATGGC
>pET-23b(+).Novagen.html.1.1
GATCCGAATTCGAGCTCCGTCGACAAGCTT
>pSTBlue-1.Novagen.html.1.92
TCCGATACGTAACGCGTCTGCAGCATGCGT
>pIVEX-GST.Roche.html.1.11
CTGCAGAGCTCGCTCGAGTCGACTTGCCAT
>48995599.1.29
ATCTGCGCGCGATCGATATCAGCGCTTTAA
>pOSEX3.ATCC.html.1.50
AGCTCTGCAGGCATGCGATATCCCATGGAA
>209573.1.147
TTTACCGATAACTTCCAGAGACTGGATGTT
>pMIB_V5-Hisc.InVitrogen.html.1.2
TGACCTCGAGCGGCCGCCACTGTGCTGGAT
>16930722.1.66
AGGCCTGATCATCGATGGGCCCATGGCTAG
>13027702.1.81
CCGCGGACATGTACAGAGCTCGAGAAGTAC
>115600313.1.15
TACAAGAAAGCTGAACGAGAAACGTAAAAT
>pET-31b(+).Novagen.html.1.222
CAACGAAGCGGCCTTCGCTTTCACCGTCAG
>8216952.1.19
GAATTCGTCGACCTCGAGGGATCCGGGCCC
>115600313.1.347
ATGGACAACTTCTTCGCCCCCGTTTTCACC
>pET-50b(+).Novagen.html.1.11
CTCTTGAAGTCCTCTTTCAGGGACCCGGGT
>pCMV-PCR.Stratagene.html.1.41
CCCGGGAAGAGCAAGCTTGATATCGCTCTT
>8346634.2.18
GGACGTCGACCTGAGGTAATTATAACCCCG
>T7Select415-1b.Novagen.html.1.13
GCAAGCTTGTCGACGGAGCTCGAATTCGGA
>pHIL-S1.InVitrogen.html.1.31
CAAATAAAAAAGTATCAAAAATGAAGCCTG
>118200851.1.168
TCCAGATCCACTAGTGGCCTATGCGGCCGC
>pSI.Promega.html.1.27
ACCACGCGTGAATTCTCGAGGCTAGCCTAT
>pSE280.Invitrogen.html.1.34
CTCGAGCTCTGTACATGTCCGCGGTCGCGA
>pAMP1.Invitrogen.html.1.33
TCATCATTAGTAGTAGTAGGCGGCCGCTCT
>pAMP10.ATCC.html.1.69
CTAGAGGATCCAAGCTTACGTACGCGTGCA
>pIVEX-GST.Roche.html.1.7
CGGGCTGCAGAGCTCGCTCGAGTCGACTTG
>pCRT7_VP22_NES-2.InVitrogen.html.1.10
CTGTGCTGGATATCTGCAGAATTCCACCAC
>56406608.1.155
TGGAGTTTGCCTTCCCTGTTTGAGAAGATG
>4097017.1.88
CCTGAACTAGACAATGCTCAGGACTGATGA
>1117808.1.32
CCCGGGGCCTCCATGGCCATATGACCACCC
>pMOD3.Epicentre.html.1.21
GAGAACACCCGAGAAAATTCATCGATGATG
>pAMP10.ATCC.html.1.58
GGCCGGCCGCTCTAGAGGATCCAAGCTTAC
>pET-41c(+).Novagen.html.1.41
TTGGCGCGCCTGCAGGCGAGCTCCGTCGAC
>pET-31b(+).Novagen.html.1.264
GGGCCGCAAGACCGTAGTTGCGCCCATCGA
>pAmCyan.Clontech.html.2.36
CAGACAAGTTGGTAATGGTAGCGACCGGCG
>56406604.1.314
ACCCCGTCAAACGTGTTGATAACCTGTGCC
>81345491.1.69
CGAGGGATCCCCGGGTACCGAGCTCGAATT
>13027702.1.22
GCCTAGGATGCATATGGCGGCCGCCTGCAG
>310806.1.19
GGTCGACGGATCCCAAGCTTCTTCTAGAGG
>pGV451.Generic.html.1.42
TCCCCGGGAATTGGGCTCGACTTAGTCAGG
>118200849.1.52
CTAGCTATACGCGTTATACCGGTATCCTGC
>pET-50b(+).Novagen.html.1.2
ACTCCGCGGCTCTTGAAGTCCTCTTTCAGG
>208987.1.37
CCGGGGGTCGGCGGACGCGGAGCCGGCTGC
>115600313.1.1165
ATATAAATGTCAGGCTCCCTTATACACAGC
>pRSF-1.Novagen.html.1.53
TTCGCAGCAGCGGTTTCTTTACCAGACTCG
>4097017.1.319
GACTGATGAGTCCGTGAGGACGAAACTCTA
>531832.1.54
TCGACTCTAGAGGATCCAAGCTTACGTACG
>pSL190.Generic.html.1.8
AGGTGCACGGCCCACGTGGCCACTAGTACT
>pAN24.Generic.html.1.39
TTGCAGACGAGGCCGCTCAGGGCGAGTAGA
>pPIC6c.InVitrogen.html.1.39
CCGAGACGGCCGGCTGGGCCACGTGAATTC
>3273767.1.24
GCTTGATATCGGTACCAGATCTGAATTCGC
>27573259.1.15
AAAAAACGTCGTCAGCGTCGTCGTGGTACC
>pIC20HE.Generic.html.1.35
ACGTATCGATGAATTCTCGAGGCGGCCGCG
>pAMP1.Invitrogen.html.1.10
CGGTCCGGAATTCCCGGGCATCATCATCAT
>pIC20HE.Generic.html.1.19
ATATCGCTAGCCGGCTACGTATCGATGAAT
>45862365.1.24
GCTCCTGCAGTATCGATGCGGCCGCAAAGT
>209573.1.153
GATAACTTCCAGAGACTGGATGTTTTTCGG
>pCITE-2c(+).Novagen.html.1.98
TCGAATTCGGATCCGATTATGGGTGGTGGC
>pT7Blue-2.Novagen.html.1.178
GCTGTCGATGTGCTGGCGTTCGAATTTAGC
>pAMP1.Invitrogen.html.1.31
CATCATCATTAGTAGTAGTAGGCGGCCGCT
>pT7Blue-2.Novagen.html.1.194
CGTTCGAATTTAGCAGCAGCGGTTTCTTTG
>74267359.1.13
CCGCGGCCGCAGATCTGTTAACGAATTCCC
>pBHA1.Generic.html.1.17
TACCGCATGCGATATCGAGCTCTCCCGGGA
>pET-42c(+).Novagen.html.1.45
GCGCCTGCAGGCGAGCTCCGTCGACAAGCT
>pMETalpha_HSA.InVitrogen.html.2.4
CGCCTTAATTAAGGCCGGCCCCTGCAGGGT
>pHT3T7BMM.Boehringer.html.1.16
ATCGCATGCCTGCAGAGCTCTAGAGTCGAC
>7688144.1.45
CGCCCGGGGATCCTCTAGAGTCGACCTGCA
>PinPoint_Xa-3.Promega.html.1.15
TCTGATATCGGTACCGGATCCCAGCTGAAG
>pET-43.1Ek_LIC.Novagen.html.1.52
GGCGCGCCTGCAGGACGTCGACGGTACCAT
>pSL180.Generic.html.1.19
GACGTCGACCTGAGGTAATTATAACCCGGG
>11093903.1.1
AGCTTCTGCAGTCGACGGATCCCGGGTACC
>8346640.2.7
AATGGCCATGGGACGTCGACCTGAGGTAAT
>pSE280.Invitrogen.html.1.124
TATTCCGGAGTATACGTAGCCGGCTAACGT
>45862396.1.49
TGGATCCAAGGCCTTCTAGAAAAACTCGAG
>pAN24.Generic.html.1.24
ACATTTGCCAACCCGTTGCAGACGAGGCCG
>pShuttle_CMV.Qbiogene.html.1.20
TAGGCTCGAGCGGCCGCGTCGACGGTACCA
>1699068.1.5
CGCTCGAGTCGACCCGGGAATTCGGGGATC
>pET-51b(+).Novagen.html.1.42
ATGAGCGGAAATTGAGGAGAAGCCCGGAGC
>4512193.1.25
ATGACGTCGACGCGTCTGCAGAAGCTTCGA
>pFIV-H1_U6-Puro.System_Biosciences.html.1.8
TGTCTTCGGATCCGATATCGAAGACTATTT
>pET-50b(+).Novagen.html.1.49
CCGAATTCTGTACAGGCCTTGGCGCGCCCG
>13027702.1.62
CGATACGCGTACGTCGCGACCGCGGACATG
>pASK22.Generic.html.1.114
ATGGTCAGAGTGAAGTCGGTACCGCTACCG
>pET-44a(+).Novagen.html.1.6
GCAGCGCGGGTTCTGGTACGATTGATGACG
>13195706.1.2
ATCTCGAGCCCGGGCTAGCACGCGTAAGAG
>pAX4AM.USB.html.1.25
GTCAATCAATCACCCGGGCTGCAGTCGACT
>pHIL-S1.InVitrogen.html.1.121
TCTCGTAAGTGCCCAACTTGAACTGAGGAA
>pNIMB.Generic.html.1.11
GCGTCGACAAGCTTGGATCCGCGTCTGAAT
>pSTBlue-1.Novagen.html.1.50
TCGAGAAGCTTGTCGACGAATTCAGATATC
>208848.2.4
CAGATCCGCCTCGACCTGCAGCCCAAGCTT
>209573.1.38
CCAGTTTTTTCTGAACGATCTTCTTGATAC
>66815022.1.27
CATATATGACTAGTGAATTCCCCGGGAGGC
>915333.1.104
CGGGCCTCCAGGATCCCCATGGCCAGAATT
>pMAL-c2.New_England_Biolabs.html.1.36
TGAAATCCTTCCCTCGATCCCGAGGTTGTT
>4165110.1.52
GATATAAGTTGTAATTCTCATGTTTGACAG
>68262428.1.10
ACGTGCGTCGGATCCATCGTTAACGATACG
>4097017.1.157
TCCTGAACTAGACAATGCTCAGGACTGATG
>pSL180.Generic.html.1.223
GCAGCTGGCGCCATCGATACGCGTACGTCG
>pSilencer_adeno_1.0-CMV.Ambion.html.1.33
CTCTTGAACACCTATAACAACGGTAGTCTC
>pET-48b(+).Novagen.html.1.6
GCTCTTGAAGTCCTCTTTCAGGGACCCGGG
>13446791.1.61
TTATCGATGTCGACGCGGCCGCCATGGCCA
>pT7Blue-2.Novagen.html.1.128
TTTGAGGAGAAGCCCGGGCTCTTGTCGTCG
>8216954.1.34
CGAGGGATCCGGGCCCTCTAGATGCGGCCG
>pSPORT1.ATCC.html.1.4
CCTGCAGGTACCGGTCCGGAATTCCCGGGT
>pMETalphaA.InVitrogen.html.1.15
GCCGCCGCGGGTCGACGACGCGTGGATCCA
>3273769.1.6
CTTGGCCGTCGACTGCAGTCTAGAAGCTTG
>595702.1.18
GCCGTGTCGGATCCTGAGACTGAATTCGGC
>1132425.1.27
GGCCGCATGCATGCATAAGCTTGCTCGAGT
>pIVEX2.6d.Roche.html.1.1
CCGGGCTGCAGAGCTCGCTCGAGTCGACTT
>pPROTet.E_6xHN.Clontech.html.1.1
CCTCTAGATTAATTAATTAAGCGGCCGCAT
>pPIC6c.InVitrogen.html.1.4
GTAAGCTGGCGGCCGCCGCGGCTCGAGGTA
>4097019.1.60
GAAACTCTAAGGCTTGGATCCAGAGTCTCC
>8346640.2.42
CCCCGGGCCCTATATATGGATCCAATTGCA
>8346634.2.49
GCCCTATATATGGATCCAATTGCAATGATC
>pET-52b(+).Novagen.html.1.59
GTGGCACCAGAGCGAGCTCTGCGGCCGCGT
>PinPoint_Xa-3.Promega.html.1.19
ATATCGGTACCGGATCCCAGCTGAAGCTTT
>56406597.1.11
TTATCTGATTTTTGTAAAGGTCTGATAATG
>pMAL-p.New_England_Biolabs.html.1.48
ACTGAATTCAGGCCTACCCTCGATGGATCC
>48995599.1.125
GGAATATTAATAGGCCTAGGATGCATATGG
>4097017.1.92
AACTAGACAATGCTCAGGACTGATGAGTCC
>pUB_Bsd.InVitrogen.html.1.2
CGAGCTAGCGATATCGCGGCCGCGAGCTCA
>pT7T3_18U.Stratagene.html.1.96
CTCCCGGGTTTTTTTTTTTTTTTTTTGGGG
>pOSEX3.ATCC.html.1.48
AGAGCTCTGCAGGCATGCGATATCCCATGG
>1649038.1.22
TGCTGGGAATTCGGATCCTCTAGACCATCA
>pORB.Orbigen.html.1.29
CCGCGAGCTCCCATGGAGGCCTGAATTCCT
>pETBlue-2.Novagen.html.1.56
GCGAGTTCTGGCTGGCTTGCACGTGTATAC
>2293124.1.2
ATGATCATTACTTATCTAGAAGCTTCTGCA
>pUni_V5-Hisa.InVitrogen.html.1.18
GACGTCGGGCCCGGATCCGCCCACACGGCA
>pGEM-7Zf(+)_LIC-F.ATCC.html.1.11
ACGCGTTGGGAGCTCTCCGGATCCAAGCTT
>115600313.1.173
ATATTACGGCCTTTTTAAAGACCGTAAAGA
>pET-47b(+).Novagen.html.1.36
GCGGCTCTTGAAGTCCTCTTTCAGGGACCC
>pET-51b(+).Novagen.html.1.17
GGTGGTGATGGTGATGATGGTGGTGATGAG
>58651745.1.12
GCTCGGATCCAGTGTGCTGGTGATATCACC
>56406604.1.106
TGTATAGTTAATATCCGCTTCACGCCATGT
>4097019.1.94
CTAGACAATGCTCAGGACTGATGAGTCCGT
>pETBlue-2.Novagen.html.1.36
GATCCTCTGGGTCTTCAGGAGCGAGTTCTG
>pT7Blue-2.Novagen.html.1.151
GTCGTCGTCATCGCTGCCACCGGTACCGCT
>pASK22.Generic.html.1.25
CCAGTTTGGTGCCGGCGCCAAAGGTCAGCG
>pMAL-p2g.New_England_Biolabs.html.1.73
TATTGTTATTGTTGTTGTTGTTCGAGCTCG
>603191.2.49
TTGGTAATGGTAGCGACCGGCGCTCAGTTG
>pTRE-Shuttle2.Clontech.html.1.23
TATCGATGCGGCCGCGCTAGCACGCGTCAG
>118200851.1.89
ATGCAAGAGATCTTATAGGCCTCGAGTTAA
>12958753.1.7
GTACCTGATCAAAGCTTATCGATGATATCA
>pASK22.Generic.html.1.277
GAGAAGATTTGCAAGACATGGTAACACGTT
>pRSFDuet-1.Novagen.html.1.19
AGCAGCGGTTTCTTTACCAGACTCGAGGGT
>pASK22.Generic.html.1.564
AGACGTTTACCCGGGGGCTGACGTACCCAC
>115600313.1.238
ATTCTTGCCCGCCTGATGAATGCTCATCCG
>pQE-30_Xa.Qiagen.html.1.25
GTACCGAGCTCGCATGCGGATCCAGTTCCA
>pBK614.Generic.html.1.71
CAATTAGTTTAGATCCGAGATAGGAGCTTG
>pS1.ATCC.html.1.38
CTCGAGACTAGTGCGCGCTAGCTATCGATT
>4321112.1.10
TCTAGAGTCGACGAGCTCACTAGTCTCGAG
>11559656.1.44
ATCCCATGGGCGGCCGCACTAGTGTCGACC
>8216954.1.18
CGGAATTCGTCGACCTCGAGGGATCCGGGC
>pET-44a(+).Novagen.html.1.130
CCGCACAGCTGTATACACGTGCAAGCCAGC
>pSI.Promega.html.1.51
GCCTATAGTGAGTCGTATTAAGTACTCTAG
>118200845.1.18
CGATCGCAGACCTAGGAAAGCTAGCTATAC
>pS1.ATCC.html.1.64
GATTCGCGAGCGGCCGCGCGGGTACCGAGC
>4097017.1.65
TCTAAGGCTTGGATCCAGAGTCTCCTGAAC
>115600313.1.1091
TCGGGGAAGAAGTGGCTGATCTCAGCCACC
>4097017.1.112
TGATGAGTCCGTGAGGACGAAACTCTAAGG
>115600313.1.721
GTCTGGTAAGCACAACCATGCAGAATGAAG
>68262428.1.25
ATCGTTAACGATACGTATCGCATGCAAGCT
>8216950.4.29
ATCCAAGCTTATCGATTTCGAACCCGGGGT
>pET-44c(+).Novagen.html.1.158
GCCAGAACTCGCTCCTGAAGACCCAGAGGA
>16930719.1.59
CTAGCGGCCGCACGCGTTCGCGACTAGTTG
>644831.1.20
TCTCGAGCTAGCACGCGTAAGAGCTCGGTA
>118200847.1.71
TAGTATGCAAGAGATCTTATAGGCCTCGAG
>56406608.1.76
GTAAAGAATCCGGTCTGAATTTCTGAAGCC
>4097019.1.586
AGACAATGCTCAGGACTGATGAGTCCGTGA
>pSPTBM20.Boehringer.html.1.60
AGCTCTGCAGGCATGCGATATCCCATGGAA
>pUCBM20.Boehringer.html.1.25
GCCTGCAGAGCTCTAGAGTCGACGGGCCCG
>pDPL13.Generic.html.1.34
GATCGGTACCGTCGACGGATCCCGGGATCT
>M13BM21.Boehringer.html.1.28
AAGTGCGGCCGCGGTACCGGGCCCGTCGAC
>pET-48b(+).Novagen.html.1.49
ATTCTGTACAGGCCTTGGCGCGCCCGACGT
>pASK22.Generic.html.1.607
CAGAGAAGGTGAAACCTGAGGTAGCGCAAG
>pSTBlue-1.Novagen.html.1.79
CACGAATTCTGGATCCGATACGTAACGCGT
>pCMV-PCR.Stratagene.html.1.29
GATGGAACAAGACCCGGGAAGAGCAAGCTT
>118200849.1.93
AAGAGATCTTATAGGCCTCGAGTTAACGTT
>litmus28i.New_England_Biolabs.html.1.65
TATCCTGCAGAGAAGCTTGGCGCCAGCCGG
>118200847.1.89
ATAGGCCTCGAGTTAACGTTCGAGGTCGAC
>118200849.1.184
GCCTATGCGGCCGCGGATCTGATCCCGGGC
>4097019.1.599
GACTGATGAGTCCGTGAGGACGAAACTCTA
>310804.1.29
TCCCAAGCTTCTTCTAGAGGTACCGCATGC
>115600313.1.168
GCTGGATATTACGGCCTTTTTAAAGACCGT
>12958751.1.7
GTACCTGATCAAAGCTTATCGATGATATCA
>pUCBM20.Boehringer.html.1.15
GATATCGCATGCCTGCAGAGCTCTAGAGTC
>115600313.1.539
TTACTAAAAGCCAGATAACAGTATGCGTAT
>pATH11.ATCC.html.1.8
AGCTTGGGCTGCAGGTCGACTCTAGAGGAT
>pMETalphaA.InVitrogen.html.1.29
ACGACGCGTGGATCCACGGCCGGCTGGGCC
>litmus28i.New_England_Biolabs.html.1.39
GAAGCTAGCGAATTCGTGGATCCAGATATC
>118200849.1.155
TTCTTAAGAAGGATCCAGATCCACTAGTGG
>115600313.1.987
GCTGTCAGATAAAGTCTCCCGTGAACTTTA
>4097017.1.195
AGGACGAAACTCTAAGGCTTGGATCCAGAG
>pUni_V5-Hisb.InVitrogen.html.1.15
CCTGACGTCGGGCCCGGATCCGCCCACACG
>pAX4AM.USB.html.1.28
AATCAATCACCCGGGCTGCAGTCGACTCTA
>PinPoint_Xa-3.Promega.html.1.5
CCCCGGGAGATCTGATATCGGTACCGGATC
>pd2EGFP.Clontech.html.2.17
TAGTAGGCCTATTATTTTTGACACCAGACA
>pSPTBM21.Boehringer.html.1.38
TAGAGTCGACGGGCCGGGTACCGCGGCCGC
>pTYB3.New_England_Biolabs.html.1.7
CCCTCGAGGAATTCGCGGCCGCCGTCGACT
>4097017.1.210
GGCTTGGATCCAGAGTCTCCTGAACTAGAC
>16930719.1.36
CCTGATCATCGATGGGCCCATGGCTAGCGG
>pAMP19.Invitrogen.html.1.15
GATCTCTACTAGTACGCGTTGGATCCCCGG
>208744.1.66
TACGATTAGCAGGACAAGAGCCCTTTGCCA
>115600313.1.78
GACTAAGTTGGCAGCATCACCCGACGCACT
>pIVEX2.7d.Roche.html.1.16
GAGTCGACGCGGCCGCTCATATGTGCCATG
>pDsRed2.Clontech.html.2.21
AGGCCTATTATTTTTGACACCAGACAAGTT
>60101687.1.36
GTCGACAGAGATATCCGCGGCCGCAGAACT
>pSE280.Invitrogen.html.1.310
GAATTCGAAGGCATTCCACGACGTGGTCAC
>pVE1163.Generic.html.1.19
CGCATGCTAGCCTGCAGAGCTCGAGGTACC
>115600313.1.659
CAGTGACAGTTGACAGCGACAGCTATCAGT
>4097017.1.209
AGGCTTGGATCCAGAGTCTCCTGAACTAGA
>56406608.1.202
CCCCGGAGCGACGTCTGCAAGGTTCCCTTT
>pT7Blue-2.Novagen.html.1.17
CCCCCACACGTGTGGTCTAGAGCTAGCCTA
>118200854.1.142
TCCAGATCCACTAGTGGCCTATGCGGCCGC
>118200845.1.36
AGCTAGCTATACGCGTTATACCGGTATCCT
>pAmCyan.Clontech.html.2.50
ATGGTAGCGACCGGCGCTCAGTTGGAATTC
>pET-43.1Ek_LIC.Novagen.html.1.25
TGAGCTCGTGGATCCGAATTCTGTACAGGC
>pHC624.Generic.html.1.4
GGAGAACTGGTAGGTATGGAAGATCTCTAG
>209573.1.201
TTTGATGCACAGGCAACGGAGCTCAGCGTA
>pOSEX3.ATCC.html.1.2
GATCCACGCGTCTTAAGGCGGCCGCGGTAC
>RR2.ATCC.html.1.23
CTGATTCTGTGGATAACCGTATTACCGCCT
>pQE-30_Xa.Qiagen.html.1.4
TTGGCTGCAGGTCGACCCGGGGTACCGAGC
>118200845.1.171
CCTATGCGGCCGCGGATCTGATCCCGGGCG
>pMOD3.Epicentre.html.1.1
TAAGTTTTATAAGAAAAAAAAGAATATATA
>pGEM-7Zf(+)_LIC-F.ATCC.html.1.43
CGATTTCGAACCCGGGGTACCAACTGGTTC
>108947435.2.10
GCCAAACGAATGGTCTAGAAAGCTTCTCGA
>pET-40b(+).Novagen.html.1.14
TCAACCATGGCGATATCGGATCCGAATTCG
>pAX4CP.USB.html.1.19
AATCATCGTCAATCAATCACCCGGGCTGCA
>pOSEX3.ATCC.html.1.39
GTCGACTCTAGAGCTCTGCAGGCATGCGAT
>1673614.1.24
TAGAGTCGACGGTACCAAGAATTCCATGGA
>118200851.1.79
TGCAGGTAGTATGCAAGAGATCTTATAGGC
>pET-51b(+).Novagen.html.1.80
CCGCAAGCTTGTCGACCGACGTCGGATCCG
>209221.1.4
ATTCCCGGGGATCCGTCGACCTGCAGCCAA
>37575409.1.10
GCTGCAGGTCGACCCGGGGTACCACCGGAT
>1017801.1.51
CGAGAGTACTTCTAGAGCGGCCGCGGGCCC
>48995599.1.52
GCTTTAAATTTGCGCATGCTAGCTATAGTT
>110433179.1.38
TCCGGAATTCCCGGGATATCGCGGCCGCTT
>115600313.1.768
GAACGCTGGAAAGCGGAAAATCAGGAAGGG
>pMCS5.Mobitec.html.1.54
CACGCGTGGCGCCACTAGTGCTAGCAGATC
>18766333.1.54
ATTCATGCATCCCGGGGGATCCACTAGTAA
>4097017.1.381
AAGCTTATCGATACCGTCGACCTCGAGGGG
>9957257.1.1
AGCTTGGTACCGCATGCCTCGAGGGATCCT
>pShuttle2.Clontech.html.1.28
CCAGCACAGTGGCGGCCGCTCGAGTCTAGA
>310804.1.36
CTTCTTCTAGAGGTACCGCATGCGATATCG
>pMAL-p2e.New_England_Biolabs.html.1.59
CCCGAGGTTGTTGTTATTGTTATTGTTGTT
>115600313.1.1056
GACCACCGATATGGCCAGTGTGCCGGTCTC
>13027702.1.55
GCGCCATCGATACGCGTACGTCGCGACCGC
>209573.1.45
TTTCTGAACGATCTTCTTGATACGTGGAGC
>pASK22.Generic.html.1.135
CCGCTACCGCTACCGGTAAAACGGTCCGGA
>pTriplEx2.Clontech.html.1.74
CGAGGCGGCCGGATCCTGCAGGCCATAATG
>4097017.1.139
AGGCTTGGATCCAGAGTCTCCTGAACTAGA
>pATH11.ATCC.html.1.43
GGCGAGCTCGAATTCCGGGGGGATCTCAAT
>pUB_Bsd.InVitrogen.html.1.13
TATCGCGGCCGCGAGCTCAGATCTGGCCGG
>310798.1.23
AGGTCGACGGATCCCCGGGAATTCCCCGCG
>pET-44a(+).Novagen.html.1.115
GTTCGAAGCTTGCGGCCGCACAGCTGTATA
>pTNT.Promega.html.1.11
GGTCGACTCTAGAGGTACCACGCGTGAATT
>pSL180.Generic.html.1.66
ATTGCAATGATCATCATGACAGATCTGCGC
>pCITE-2b(+).Novagen.html.1.4
CTTGCATGCCTGCAGGTCGATCGACTCTAG
>pET-31b(+).Novagen.html.1.185
TGGCGGTGGAGCTGACGCAGGAGGTACGCG
>pMAL-c2.New_England_Biolabs.html.1.29
CGAATTCTGAAATCCTTCCCTCGATCCCGA
>4321112.1.1
CCAGAAGAGTCTAGAGTCGACGAGCTCACT
>pFOS1.New_England_Biolabs.html.1.1
GGCCCGGGCGGCCGCATACGATTTAGGTGA
>pASK22.Generic.html.1.140
ACCGCTACCGGTAAAACGGTCCGGAACACC
>pCDF1-MCS1-EF1-copGFP.System_Biosciences.html.1.19
TAAATTAATTAAGCTTAGATCTGGATCCGG
>8346634.2.108
CAGCGCTTTAAATTTCGCATGCTAGAACGT
>13027702.1.17
AATAGGCCTAGGATGCATATGGCGGCCGCC
>pET-31b(+).Novagen.html.1.144
TGCGATTCGTGAGTTTTACGCCAACTCGCT
>pCAL-kc.Stratagene.html.1.19
TACATGGATCTACCAAGTGATGCGCGTCTA
>pT7Blue-2.Novagen.html.1.115
ACGCGTCTGCAGTTTTGAGGAGAAGCCCGG
>pBLCAT3.ATCC.html.2.13
CGGGGATCGATCCAGACATGATAAGATACA
>pOSEX3.ATCC.html.1.32
CGGGCCCGTCGACTCTAGAGCTCTGCAGGC
>56406608.1.93
AATTTCTGAAGCCTGATGTATAGTTAATAT
>4097019.1.163
ACTAGACAATGCTCAGGACTGATGAGTCCG
>pET-41a(+).Novagen.html.1.45
CGCGCCTGCAGGCGAGCTCCGTCGACAAGC
>pIVEX-GST.Roche.html.1.39
ATGGTCATATGTTTAATTAAGCGGCCGCGG
>115600313.1.90
AGCATCACCCGACGCACTTTGCGCCGAATA
>115600313.1.994
GATAAAGTCTCCCGTGAACTTTACCCGGTG
>4097019.1.527
AGGACTGATGAGTCCGTGAGGACGAAACTC
>pSL180.Generic.html.1.101
CGATATCAGCGCTTTAAATTTGCGCATGCT
>209190.1.12
TAGTTAGGATCCTCTAGAGTCGACCTGCAG
>pET-41a(+).Novagen.html.1.1
AGTCCCATGGGATATCGGGGATCCGAATTC
>27573262.1.66
GTCGACAAGCTTGCGGCCGCACTCGAGGAT
>pMAL-c2.New_England_Biolabs.html.1.19
CTAGAGGATCCGAATTCTGAAATCCTTCCC
>11093903.1.13
CGACGGATCCCGGGTACCAAGGCCTGAGCT
>208744.1.84
AGCCCTTTGCCAGCTTTCTCGAGGTACCCT
>pET-27b(+).Novagen.html.1.4
GGATATCGGAATTAATTCGGATCCGAATTC
>5764544.1.13
TGATATCGGATCCCCGGGCGAGCTCGAATT
>pRSFDuet-1.Novagen.html.2.12
AGTGCCACTTGCGGAGACCCGGTCGTCAGC
>13446791.1.45
ATGCATGAATTCAAGCTTATCGATGTCGAC
>13958037.1.1
GATCTTAATTAATTAATTAACTCGAGGATC
>115600313.1.882
CACCTATAAAAGAGAGAGCCGTTATCGTCT
>pCANTAB5.Pharmacia.html.1.7
GCCCGTTTGATCTCGAGCTCCTGCAGTTGG
>pMAL-p2e.New_England_Biolabs.html.1.53
GTCATCCCCGAGGTTGTTGTTATTGTTATT
>pSPTBM20.Boehringer.html.1.63
TCTGCAGGCATGCGATATCCCATGGAAGCT
>pUC-JK.ATCC.html.1.3
CCAAGCTTGCCAGTGTGCTGGTCGACCTGC
>pAN561H.Generic.html.1.15
TTACCTCTAAACAAGTGTACCTGTGCATTC
>56406608.1.117
TAATATCCGCTTCACGCCATGTTCGTCCGC
>56406597.1.169
TGTTTGAGAAGATGTCTCCGCCGATGCTTT
>118200849.1.194
CCGCGGATCTGATCCCGGGCGGGTACCTTT
>56406597.1.56
AATCAGCCAGTCGCTTGAGTAAAGAATCCG
>7688144.1.13
TTTTTTTTTTTTTTTTTTTTTTTTTGGGAG
>pAMP19.Invitrogen.html.1.28
ACGCGTTGGATCCCCGGGTACCGAGCTCGA
>56406604.1.154
GAGTTTGCCTTCCCTGTTTGAGAAGATGTC
>pET-44c(+).Novagen.html.1.136
AGCTGTATACACGTGCAAGCCAGCCAGAAC
>T7Select1-2c.Novagen.html.1.16
CAAGCTTGTCGACGGAGCTCGAATTCGATA
>pT7Blue-2.Novagen.html.1.206
GCAGCAGCGGTTTCTTTGGTAACACCCATG
>58651745.1.40
CCAGCACACTGGAATTCTCTAGAGCGCGCC
>pET-44a(+).Novagen.html.1.48
CGGGAGCTCGTGGATCCGAATTCTGTACAG
>pCDFDuet-1.Novagen.html.1.58
GATCCTGGCTGTGGTGATGATGGTGATGGC
>pMETalphaB.InVitrogen.html.1.24
GACGACGCGTGGATCCACGGCCGGCTGGGC
>118200854.1.125
GCTCTTCTTAAGAAGGATCCAGATCCACTA
>pS1.ATCC.html.1.6
CATGTTAACAGATCTCGTACGCGTGCCGGC
>pAMP2.Invitrogen.html.1.9
CCGGTCCGGAATTCCCGGGGGCCGCCTACT
>pET-41Ek_LIC.Novagen.html.1.63
TGCAGGCGAGCTCCGTCGACAAGCTTGCGG
>pSL180.Generic.html.1.263
CATGTACAGAGCTCGAGAAGTACTAGTGGC
>1256571.1.7
GTCGACGGATCCCCGGGAATTCGGCCTCCA
>pFR97.Generic.html.1.9
TCGACCTGCAGCCAAGCTTATCGATTCTAG
>118200845.1.64
CTGCAGGTAGCATGCAAGAGATCTTATAGG
>pBK614.Generic.html.1.85
CCGAGATAGGAGCTTGATATCGAATTCCTG
>pRSF-1.Novagen.html.1.10
TTAAGCTGCGCTAGTAGACGAGTCCATGTG
>1673614.1.49
ATGGATATCCCGGGGATCCATGCTAAGCTT
>13446792.1.28
CTAGTGGATCCCCCGGGATGCATGAATTCA
>208442.1.10
GGATCCAACTGCGCCTCGCTCCGCGGAACC
>118200856.1.88
AGAGATCTTATAGGCCTCGAGTTAACGTTC
>108947432.1.45
TCCTGCAGGAATTCCCGGGCATATGTCCGG
>pT7T3_18U.Stratagene.html.1.123
GGGGGGGGGGGGTGCAGGCATGCAAGCTTA
>pET-43.1Ek_LIC.Novagen.html.1.33
TGGATCCGAATTCTGTACAGGCGCGCCTGC
>pAN24.Generic.html.1.81
ATGGTGATGTCTGCTCAAGCGGGGTAGCTG
>209573.1.239
AGTCCAAGCTTTCTTCTTTACCTTTAGCCA
>pET-30Ek_LIC.Novagen.html.1.46
ATATCGGATCCGAATTCGAGCTCCGTCGAC
>pASK22.Generic.html.1.84
ACAGCCAGATCTTCAGCCTGTACAGAAGAG
>4495058.1.5
TATGCATGCGGCCGCATCTAGAGGGCCCGG
>220967.1.11
TGAGATCTAGAGCTAGCATGCGGTACCTGC
>pGEM-7Zf(+)_LIC-R.ATCC.html.1.77
CGCCGGAACCAGTTGGTACCGAATTCCTCG
>310789.1.3
GCTTCCCGGGATCGATTCTAGACTCGAGAG
>pGEM-7Zf(+)_LIC-F.ATCC.html.1.36
AGCTTATCGATTTCGAACCCGGGGTACCAA
>118200854.1.169
CGCGGATCTGATCCCGGGCGGGTACCTTTG
>pET-42b(+).Novagen.html.1.44
CGCGCCTGCAGGCGAGCTCCGTCGACAAGC
>29569706.1.9
GCCCAAGATCTGGCCCTTAAGGCCTGTCGA
>4097017.1.58
ACGAAACTCTAAGGCTTGGATCCAGAGTCT
>38565537.1.5
GACGCGTGTCGACCCCGGGACTAGTCCATG
>58029.1.17
TCTAATTCGAGCTCGCCCGGGGATCCTCTA
>56406597.1.226
CTTTTGATGCCACCCAGCCGAGGGCTTGTG
>56406597.1.158
TTTGCCTTCCCTGTTTGAGAAGATGTCTCC
>4586830.1.47
TTAAATCGACTCTAGACTTAATTAAGGATC
>pSE420.InVitrogen.html.1.288
AGGTCGACGTCCCATGTGCAGGTGCTGAAT
>1769877.1.8
CCCTGTTATCCCTAGCGGATCCCCGGGTAC
>56406608.1.143
CCGCTTTTGCCCTGGAGTTTGCCTTCCCTG
>pGST.Generic.html.2.30
GGCGGCCGCCTCGAGAAGCTTGGATCCGAA
>115600313.1.304
TCCCTGGGTGAGTTTCACCAGTTTTGATTT
>pTYB12.New_England_Biolabs.html.1.18
GAGGAATTCGCGGCCGCCGTCGACTCGCGA
>118200856.1.59
TTATACCGGTATCCTGCAGGTAGCATGCAA
>310804.1.13
GCTGCAGGTCGACGGATCCCAAGCTTCTTC
>pGEM-7Zf(+)_LIC-F.ATCC.html.1.94
ACCGAATTCCTCGAGTCTAGAGGAGCATGC
>pBAD_gIII_A.Invitrogen.html.1.24
TGGTACCAGCTGCAGATCTCGAGCTCCATG
>208126.1.43
TTCAACCTGGTTGCAGTGAGTGCCTTTACC
>pCDF1-MCS1-EF1-Puro.System_Biosciences.html.1.9
CGAATTCATTTAAATTAATTAAGCTTAGAT
>pUCBM21.Boehringer.html.1.17
ACGCGTAACTTAAGTGCGGCCGCGGTACCG
>118200856.1.92
ATCTTATAGGCCTCGAGTTAACGTTCGAGG
>209094.1.5
CGCGTCCATGGAGATCTCGAGGCCTGCAGG
>pET-41Ek_LIC.Novagen.html.1.56
GCGCGCCTGCAGGCGAGCTCCGTCGACAAG
>pIVEX2.4a.Roche.html.1.27
GAGTCGACTGCCATGGTTTTAATTAAGCGG
>209573.1.272
TCATTACCGCGGTTTCCATTATAAAATCCT
>56406597.1.296
TGTCTGAAGATAATCCGCAACCCCGTCAAA
>27573253.1.16
ATTCGAGCTCCGTCGACAAGCTTGCGGCCG
>18140172.1.29
TGCATGCGGCCGCGGATCCGATATCGAATT
>310852.1.33
TTCTAGAGGTACCGCATGCGATATCGAGCT
>pPIC6b.InVitrogen.html.1.3
AGAAAGCTGGCGGCCGCCGCGGCTCGAGGT
>3983120.1.30
GGCTCTAGATTCGAAAGCGGCCGCACTAGT
>4097017.1.371
GAACTAGTCCAAGCTTATCGATACCGTCGA
>56406604.1.133
TGTTCGTCCGCTTTTGCCCTGGAGTTTGCC
>pRSFDuet-1.Novagen.html.1.7
TTCAAATTTCGCAGCAGCGGTTTCTTTACC
>pPIC3K.InVitrogen.html.1.12
GGAATTCTACGTATTTTCCATGGTTTGGAT
>pBMN-GFP.Orbigen.html.1.8
TAGCGGCCGCGGCGCGCCGGCCCTCGAGGC
>pMM1525.Mobitec.html.1.10
GCGGCCGGTACCGGATCCCGGGAGCTCCGG
>pIVEX2.5d.Roche.html.1.15
CTCGAGTCGACGCGGCCGCTCATATGTGCC
>pET-31b(+).Novagen.html.1.288
CATCGATCACTTTCGCTTCAATGGCGCCGG
>56406597.1.92
ATTTCTGAAGCCTGATGTATAGTTAATATC
>4165110.1.35
TGAAGTCAGCCCCATACGATATAAGTTGTA
>4512193.1.50
TTCGAATTCGAGCTCCCGGGTACCATGGCA
>pET-41c(+).Novagen.html.1.1
GTCCCATGGCGATATCGGGGATCCGAATTC
>pET-52b(+).Novagen.html.1.69
AGCGAGCTCTGCGGCCGCGTCGACTTGTAC
>pKRX.ATCC.html.1.20
AGTCCAAGTCACGTCTGGTCGACCTCGAGG
>pETBlue-2.Novagen.html.1.26
TGGTGCTCGAGATCCTCTGGGTCTTCAGGA
>pSE280.Invitrogen.html.1.131
GAGTATACGTAGCCGGCTAACGTTAACAAC
>pd2EGFP.Clontech.html.2.68
GCGCTCAGTTGGAATTCTAGAGTCGCGGCC
>pMAL-p2g.New_England_Biolabs.html.1.31
CGAATTCTACGTAGTGTGCCGCACCCGGCC
>pSL190.Generic.html.1.88
CCAGCTGCAGGCGGCCGCCATATGCATCCT
>pT7T3_18U.Stratagene.html.1.55
ATGATTACGAATTTAATACGACTCACTATA
>pIVEX2.6d.Roche.html.1.10
AGAGCTCGCTCGAGTCGACTTGCCATGGTC
>pET-44c(+).Novagen.html.1.19
TCTGGTACGATTGATGACGACGACAAGAGT
>56406597.1.28
AGGTCTGATAATGGTCCGTTGTTTTGTAAA
>118200845.1.175
TGCGGCCGCGGATCTGATCCCGGGCGGGTA
>4097019.1.489
AGGCTTGGATCCAGAGTCTCCTGAACTAGA
>124365492.1.11
CCTCGAGCCGCGGCCGCAGATCTGTTAACG
>pNEB205A.New_England_Biolabs.html.1.2
GCTTCCTGCAGGGTTTAAACGCTGAGGAGA
>pET-42c(+).Novagen.html.1.11
ATATCGGGGATCCGAATTCTGTACAGGCCT
>78098958.1.28
GGACGTCGACGGCCGTACGCTAGCAATTGT
>11559656.1.24
ATCTTCTAGACCCCGGGGATATCCCATGGG
>83314120.1.3
CGCATGCGAATTCAGATCTAGAGCTCTGCA
>pSE420.InVitrogen.html.1.100
GCCGCCATATGCATCCTAGGCCTATTAATA
>13027702.1.8
CGGAATATTAATAGGCCTAGGATGCATATG
>56406608.1.248
AGGGCTTGTGCTTCTGATTTTGTAATGTAA
>pHC312.Generic.html.1.6
TGGTAGGTATGGAAGATCTCTAGAAGCTTA
>115600313.1.817
TTATTGAAATGAACGGCTCTTTTGCTGACG
>pMAL-p2g.New_England_Biolabs.html.1.55
CCGGCCCGAGGTTGTTGTTATTGTTATTGT
>pT7Blue-2.Novagen.html.1.160
ATCGCTGCCACCGGTACCGCTGTCGATGTG
>56406604.1.269
ATGTAATTATCAGGTAGCTTATGATATGTC
>pCRT7_GS.InVitrogen.html.1.22
CCTTAAGGGCGGATCCTTATCGTCATCGTC
>pET-44c(+).Novagen.html.1.48
TCCGAGCTCGTGGATCCGAATTCTGTACAG
>117957124.1.41
TAAATGCGGCCGCGGCCATTAAGGCCGGCG
>27573265.1.4
TGGGTACCTCGGATCCGAATTCGAGCTCCG
>55535633.1.9
CGCCGAGGCCAGATCTTGATATCCTCGAGG
>pCITE-2b(+).Novagen.html.1.72
AGTGCGGCCGCAAGCTTGTCGACGGAGCTC
>4321112.1.31
AGTCTCGAGCGGCCGCATCGATATCGGATC
>pTriEx-3Neo.Novagen.html.1.63
TCGACCTGCAGGCGCGCCGAGATCTGAGAA
>pCANTAB5.Pharmacia.html.1.13
TTGATCTCGAGCTCCTGCAGTTGGACCTGG
>436566.1.30
GCGACCAACAGATGCACGACGTTCGAGGTG
>pSPORT1.ATCC.html.1.22
GAATTCCCGGGTCGACGAGCTCACTAGTCG
>4097013.1.50
CCGTGAGGACGAAACTCTAAGGCTTGGATC
>115600313.1.460
TGTCGGCAGAATGCTTAATGAATTACAACA
>pd2EGFP.Clontech.html.2.53
TAATGGTAGCGACCGGCGCTCAGTTGGAAT
>pBEND2.Generic.html.1.89
GGATCGATGCTAGCAGATCTACGCGTGTCG
>pMCS5.Mobitec.html.1.126
TTCGAGCTCGGTACCTACGTACTCGAGTCG
>118200854.1.80
GGCCTCGAGTTAACGTTCGAGGTCGACTCT
>66815022.1.76
CGCGGCCGCTGCTAGCAGATCTTCTAGACT
>310797.1.6
ACCAAGCTTGGCTGCAGGTCGACGGATCCC
>310825.1.10
CTTGGCTGCAGGTCGACGGATCCCAAGCTT
>pAN561H.Generic.html.1.106
AGCATTCACTAGGCAACCATGCATGGTTAC
>4097015.1.19
CCGCTCTAGACAATGCTCAGGACTGATGAG
>55535633.1.36
AGGCTAGCGAGCTCAGGTACCGGCCAGTTA
>pGEM-7Zf(+)_LIC-R.ATCC.html.1.47
TTCGAACCCGGGGTACCAAACTCGCTCCGG
>pASK22.Generic.html.1.1
AAGCTTATCAAGCGCGCTTCAGTTCCAGTT
>16930722.1.161
AATTAATTAATGTCGACCTGCAGGCATGCA
>pIC20HE.Generic.html.1.26
TAGCCGGCTACGTATCGATGAATTCTCGAG
>pET-31b(+).Novagen.html.1.111
CCCCGTGGGTTCCGAGCCCAGGTCCGGTAC
>pShuttle_(Ad).Qbiogene.html.1.16
TTGAATTCGATATCTCTAGACTCGAGGCGG
>47132199.1.5
CCTTCGCGAGGTACCGGGCCCAAGCTTCTC
>13027702.1.27
GGATGCATATGGCGGCCGCCTGCAGCTGGC
>pEX13.ATCC.html.3.2
CAAGCTTGGCTGCAGGTCGACGGATCCGCA
>pET-48b(+).Novagen.html.1.57
CAGGCCTTGGCGCGCCCGACGTCCGTCGAC
>pd2EGFP.Clontech.html.2.10
GGCCGACTAGTAGGCCTATTATTTTTGACA
>58029.1.21
ATTCGAGCTCGCCCGGGGATCCTCTAGAGT
>pET-30Ek_LIC.Novagen.html.1.64
AGCTCCGTCGACAAGCTTGCGGCCGCACTC
>56406597.1.105
GATGTATAGTTAATATCCGCTTCACGCCAT
>8216954.1.1
GCCAAGTCGGCCGAGCTCGGAATTCGTCGA
>pCSV03.Generic.html.1.9
GCCCGGGTCACCGATGATAAGCTGTCAAAC
>pTriEx-3Neo.Novagen.html.1.12
AGTGATGGTGATGGTGATGGTGGTGCTCGA
>32455188.1.23
CGAGCCCGGGCTAGCACGCGTAAGAGCTCG
>78098958.1.19
CGAGGATCCGGACGTCGACGGCCGTACGCT
>11991640.1.2
GCATGGCGCGCCGGCGATCGCGGCCGGCCT
>126636209.2.4
CCGCGTCTTCATGCATGCGAAGACTGGATC
>pOSEX3.ATCC.html.1.18
GGCGGCCGCGGTACCGGGCCCGTCGACTCT
>pBAC-7.invitrogen.html.1.1
TCGAGTGCGGCCGCAAGCTTCGAGCTCGAA
>118200856.1.81
GCATGCAAGAGATCTTATAGGCCTCGAGTT
>48995599.1.112
CTACGTATACTCCGGAATATTAATAGGCCT
>208987.1.18
CATCGATGCTGCAGAATTCCCGGGGGTCGG
>pAmCyan.Clontech.html.2.18
GCCTATTATTTTTGACACCAGACAAGTTGG
>4097019.1.201
AAACTCTAAGGCTTGGATCCAGAGTCTCCT
>115600313.1.856
GCTGGTGAAATGCAGTTTAAGGTTTACACC
>pET-44a(+).Novagen.html.1.73
TACAGGCGCGCCTGCAGGACGTCGACGGTA
>310797.1.14
TGGCTGCAGGTCGACGGATCCCCGGGAATT
>45862396.1.12
TATCGATGCGGCCGCAAAGTCGACGAATTC
>56406604.1.288
TATGATATGTCTGAAGATAATCCGCAACCC
>pPIC6c.InVitrogen.html.1.46
GGCCGGCTGGGCCACGTGAATTCCTCGTTT
>pASK22.Generic.html.1.500
AACAGAAGCGCTGTATTCGGTGGTATACTT
>pENTR1A.InVitrogen.html.1.22
CGACTGAATTGGTTCCTTTAAAGCCTGCTT
>pT7Blue-2.Novagen.html.1.211
AGCGGTTTCTTTGGTAACACCCATGGTGGC
>pASK22.Generic.html.1.221
CTTTTGCTGATACCACGCCAGGAAGTTTTT
>pET-38b(+).Novagen.html.1.12
GTGATATCGGATCCGAATTCTGTACACCTG
>pT7T3_18U.Stratagene.html.1.100
CGGGTTTTTTTTTTTTTTTTTTGGGGGGGG
>4322592.1.34
CCTGGATCCATATGAATTCTGGGGCCCAAT
>pQE-TriSystem.Qiagen.html.1.62
CGCGCCGAGATCTGAGAATTCGGATCCACG
>45862365.1.73
GATCCAAGGCCTTCTAGAAAAACTCGAGAA
>56406597.1.85
GGTCTGAATTTCTGAAGCCTGATGTATAGT
>pASK22.Generic.html.1.409
AGTAGATAGCGGTGTCTTCAGCACGCAATG
>56406604.1.246
GGGCTTGTGCTTCTGATTTTGTAATGTAAT
>29569706.1.23
CCTTAAGGCCTGTCGACATCGATAAGCTTG
>10504974.1.69
AATTCGAGCTCCCGGGTACCATGGCATGCA
>pSPTBM21.Boehringer.html.1.41
AGTCGACGGGCCGGGTACCGCGGCCGCCTT
>pUC-JK.ATCC.html.1.35
GATCCCGGGTACCCAGCACATTGGGAATTC
>pCITE-2a(+).Novagen.html.1.21
CTCTAGAGGATCGGAGATCTCAGTGGTGGT
>60651286.1.6
CCAAGCTTATCGATTTCGAACCCGGGGTAC
>pCITE-2b(+).Novagen.html.1.92
GACGGAGCTCGAATTCGGATCCGATTGGGT
>pIVEX2.5d.Roche.html.1.20
GTCGACGCGGCCGCTCATATGTGCCATGGT
>pET-31b(+).Novagen.html.1.102
GGTGGAAGACCCCGTGGGTTCCGAGCCCAG
>pET-47b(+).Novagen.html.1.136
ACTTCTGCTGCTCTCGAGGCTTAATTAACC
>pSL180.Generic.html.1.56
TATGGATCCAATTGCAATGATCATCATGAC
>208126.1.88
CTGGATGTTTTTCGGGTGGATCCCAGAAGT
>115600313.1.118
TAAATACCTGTGACGGAAGATCACTTCGCA
>pAX4AM.USB.html.1.13
TAATTAATCATCGTCAATCAATCACCCGGG
>pMAL-p2e.New_England_Biolabs.html.1.38
CGGTACCTTGTCATCGTCATCCCCGAGGTT
>56406608.1.197
CTTTTCCCCGGAGCGACGTCTGCAAGGTTC
>4495058.1.17
CGCATCTAGAGGGCCCGGATCCCTCGAGGT
>208744.1.24
GACGAACAAAACAGTAATAACGAAGATGAC
>pIE1-4.Novagen.html.1.19
AGGCCTCGCGACTAGTTTAAACCCGGGGAT
>pKSM710.ATCC.html.1.10
CTCGATATCGCATGCGGTACCTCTAGAAGA
>pRX3.ATCC.html.2.22
CAGGTCGACTCTAGAGGATCCCCGGGCGAG
>8216948.1.14
CGCGGCCATGGCGGCCGGGAGCATGCGACG
>115600313.1.36
ACGTAAAATGATATAAATATCAATATATTA
>118200847.1.210
GAATTCCACTTAATTAAGAAGGCCGGCCCT
>RR2.ATCC.html.1.44
TTACCGCCTTTGAGTGAGCTGGTACCTCTA
>M13MP9.Amersham.html.8.6
CCCGGGGATCCGTCGACCTGCAGCCAAGCT
>pFR10.Generic.html.1.21
ACCTGCAGCCAAGCTTATCGAAGCTTATCG
>4097017.1.360
CAGAGTCTCCTGAACTAGTCCAAGCTTATC
>310828.1.8
GCAATTCCCGGGGATCCGTCGACCTGCAGC
>pDR720.Generic.html.1.3
GAATTCCCGGGGGATCCGTCGACCTGCAGC
>pMAL-p2.New_England_Biolabs.html.1.34
CGAATTCTGAAATCCTTCCCTCGATCCCGA
>209573.1.26
ATTCGTCACCAGCCAGTTTTTTCTGAACGA
>pSE280.Invitrogen.html.1.277
TTACCTCAGGTCGACGTCCCATGTGCAGGT
>1132425.1.39
GCATAAGCTTGCTCGAGTCTAGAGTCGACG
>56406604.1.74
TAAAGAATCCGGTCTGAATTTCTGAAGCCT
>4097019.1.391
CTGATGAGTCCGTGAGGACGAAACTCTAAG
>29569706.1.71
GATCCACTAGTGCGGCCGCCATGGCCTCTA
>118200854.1.74
CTTATAGGCCTCGAGTTAACGTTCGAGGTC
>pIVEX2.6d.Roche.html.1.29
TTGCCATGGTCATATGTTTAATTAAGCGGC
>pAcSec1.Orbigen.html.1.10
CCCGGGGGTACCCTGCAGGCGGCCGCGAGC
>56406597.1.188
GCCGATGCTTTTCCCCGGAGCGACGTCTGC
>12958752.1.15
ATCAAAGCTTATCGATGATATCAGATCTCC
>209573.1.28
TCGTCACCAGCCAGTTTTTTCTGAACGATC
>pMAL-c2x.New_England_Biolabs.html.1.23
TCTAGAGGATCCGAATTCTGAAATCCTTCC
>pS3.Generic.html.1.5
GCATGTTAACAGATCTCGTACGCGTGCCGG
>pASK22.Generic.html.1.161
CGGAACACCAGATTCACGGGTCGACGCACC
>12958753.1.28
ATGATATCAGATCTCCTTTTGCGGCCGCCG
>12958753.1.11
CTGATCAAAGCTTATCGATGATATCAGATC
>56406604.1.341
GCCATGTGATTCCTTTACTTATTCCATGGC
>pET-31b(+).Novagen.html.1.154
GAGTTTTACGCCAACTCGCTCAAACTGCCT
>209573.1.40
AGTTTTTTCTGAACGATCTTCTTGATACGT
>pIE1-4.Novagen.html.2.4
CTAGATCTGCGGCCGCAGGCCTCGCGACTA
>118200856.1.123
CGACTCTAGATAAAGCTTTAGAGCTCTTCT
>pMAL-p2g.New_England_Biolabs.html.1.67
TGTTGTTATTGTTATTGTTGTTGTTGTTCG
>pMCS5.Mobitec.html.1.85
GGCCGGCCCACCGGTGGGCCATATGGGCCC
>7745136.1.12
AAGCTTCCTAGGAGATCTTGCTAGCGGTAC
>287939.1.11
TCGAATTCCATGGTACCAGCTGCAGATCTC
>pHC314.Generic.html.1.3
GATCCGGGCAACGTTGTTGCCATTGCTGCA
>pHC314.Generic.html.1.36
GGAGAACTGGTAGGTATGGAAGATCTCTAG
>4097019.1.670
ACTGATGAGTCCGTGAGGACGAAACTCTAA
>4097019.1.109
GACTGATGAGTCCGTGAGGACGAAACTCTA
>1200496.1.20
GATATCGGTACCGGATCCCAGCTGAAGCTT
>13446791.1.33
GGATCCCCCGGGATGCATGAATTCAAGCTT
>1117808.1.13
GGCTGCAGGTCGACGGATCCCCGGGGCCTC
>pCITE-2a(+).Novagen.html.1.24
TAGAGGATCGGAGATCTCAGTGGTGGTGGT
>pSE280.Invitrogen.html.1.72
TATCGATGGCGCCAGCTGCAGGCGGCCGCC
>287941.1.15
GATCTGCAGCTGGTACCATGGAATTCGAAG
>pHIL-S1.InVitrogen.html.1.146
AGGAACAGTCATGTCTAAGGATCCCGGGGA
>pSL180.Generic.html.1.277
GAGAAGTACTAGTGGCCACGTGGGCCGTGC
>pET-12b.Novagen.html.1.48
CTCTTTTGCGTCGACGGATCCGGCTGCTAA
>16930722.1.77
TCGATGGGCCCATGGCTAGCGGCCGCACGC
>pCITE-4a(+).Novagen.html.1.13
GCAAGCTTGTCGACGGAGCTCGAATTCGGA
>pShuttle_(Ad).Qbiogene.html.1.20
ATTCGATATCTCTAGACTCGAGGCGGCCGC
>pTriEx-3Neo.Novagen.html.1.94
TCGGATCCACGAGCTCCCGGGATATCGCCA
>pASK22.Generic.html.1.358
CACCCCAAACGTCGAAGTACCAAGTGCTGC
>6467488.1.1
GGGAAGATCTTCCGGAAGATCTTCCCCGGG
>117957124.1.43
AATGCGGCCGCGGCCATTAAGGCCGGCGCG
>287938.1.9
TCGAATTCCATGGTACCAGCTGCAGATCTC
>pCSV03.Generic.html.1.14
GGTCACCGATGATAAGCTGTCAAACATGAG
>p3xFLAG-myc-CMV-25.Sigma.html.1.22
TATCAGATCTATCGATGAATTCGCGGCCGC
>pET-27b(+).Novagen.html.1.16
TAATTCGGATCCGAATTCGAGCTCCGTCGA
>pUCBM21.Boehringer.html.1.32
GCGGCCGCGGTACCGGGCCCGTCGACTCTA
>208126.1.15
TACGACCGTCTTTCAGAGTAGCGATAACTT
>4321112.1.33
TCTCGAGCGGCCGCATCGATATCGGATCCG
>pTriEx-1.Novagen.html.1.15
GTGTATACAGCTGTGCGGCCGCAAGCTTCG
>pTYB3.New_England_Biolabs.html.1.19
TCGCGGCCGCCGTCGACTCGCGAGCTAGCC
>310827.1.3
AGCTTGGCTGCAGGTCGACGGATCCCCGGG
>4097019.1.227
TCCTGAACTAGACAATGCTCAGGACTGATG
>118200845.1.140
CTTCTTAAGAAGGATCCAGATCCACTAGTG
>pBEND1.Generic.html.1.20
CTAGTCCATGGATCGATGCTAGCAGATCTA
>118200849.1.215
GGTACCTTTGAATTCCACTTAATTAAGTAG
>56406608.1.271
AATGTAATTATCAGGTAGCTTATGATATGT
>56406608.1.255
GTGCTTCTGATTTTGTAATGTAATTATCAG
>pASK22.Generic.html.1.461
CGATTGACTAGTGTCACGAGAAACGATGAA
>5354163.1.1
TCGAGGTCGAGCTGCAGTCTAGAGGTCGAC
>pGEM-7Zf(+)_LIC-R.ATCC.html.1.108
GTCTAGAGGAGCATGCGACGTCGGGCCCAA
>pFliTrx.InVitrogen.html.1.3
GAGCTAGCGATATCGCGGCCGCGAGCTCAG
>pUCBM21.Boehringer.html.1.60
TAGAGCTCTGCAGGCATGCGATATCCCATG
>pIRES2-EGFP.Clontech.html.1.17
TACCGTCGACTGCAGAATTCGAAGCTTGAG
>pCYB3.New_England_Biolabs.html.1.2
AAGAGCCCTCGAGGAATTCTCTAGAGTCGA
>pBEND2.Generic.html.1.22
TGGGGTACCAATATTTCGCGAAGGCCTCCC
>8346634.2.61
GATCCAATTGCAATGATCATCATGACAGAT
>74267359.2.4
GAGGCCATATAGGCCAATTAAGGCCATGTA
>115600313.1.428
CAGGTTCATCATGCCGTCTGTGATGGCTTC
>4097019.1.279
AGGCTTGGATCCAGAGTCTCCTGAACTAGA
>56406608.1.293
TGATATGTCTGAAGATAATCCGCAACCCCG
>4378794.1.14
ATCGATGCATGCCATGGTACCCGGGAGCTC
>531832.1.15
CCGGAATTCCCGGGGCGGCCGCTGTCACTA
>56406597.1.212
GTCTGCAAGGTTCCCTTTTGATGCCACCCA
>pSPORT1.ATCC.html.1.55
GCCGCTCTAGAGGATCCAAGCTTACGTACG
>4097019.1.236
AGACAATGCTCAGGACTGATGAGTCCGTGA
>pBEND2.Generic.html.1.55
CAGCTGGATATCTTTAAACTCGAGACTAGT
>113073416.1.10
GCCTGCAGGTCGACTCTAGACACGGGGTGG
>pMAL-p2.New_England_Biolabs.html.1.40
CTGAAATCCTTCCCTCGATCCCGAGGTTGT
>4097019.1.597
AGGACTGATGAGTCCGTGAGGACGAAACTC
>56406604.1.13
TCTGATTTTTGTAAAGGTCTGATAATGGTC
>2440162.1.13
TCTAGATGCATTCGCGAGGTACCGAGCTCG
>pET-31b(+).Novagen.html.1.362
ACGCATGCCAGATGCTGCTCGAGCACCACC
>3983120.1.53
CACTAGTTGAGCTCGTCGACGTAGGCCTTT
>4322592.1.6
TGATATCCCGCGGCCATGCCATTGGTTACC
>pET-31b(+).Novagen.html.1.352
AAGAATATTCACGCATGCCAGATGCTGCTC
>4097017.1.288
TCCAGAGTCTCCTGAACTAGACAATGCTCA
>10504974.1.50
CGCGTCTGCAGAAGCTTCGAATTCGAGCTC
>4097019.1.725
TAGTCCAAGCTTATCGATACCGTCGACCTC
>310839.1.5
ATAAGCTTGGCTGCAGGTCGACGGATCCCC
>287936.1.17
ATGGTACCAGCTGCAGATCTCGAGCTCGGA
>310825.1.32
CCAAGCTTCTTCTAGAGGTACCGCATGCGA
>115600313.1.86
TGGCAGCATCACCCGACGCACTTTGCGCCG
>118200856.1.126
CTCTAGATAAAGCTTTAGAGCTCTTCTTAA
>56406608.1.132
GCCATGTTCGTCCGCTTTTGCCCTGGAGTT
>pCITE-2a(+).Novagen.html.1.99
TCGGATCCGATATCCATATGGGTGGTGGCC
>pShuttle2.Clontech.html.1.13
CCGAGCTCGGATCATCCAGCACAGTGGCGG
>5825492.1.46
AATTCAGCTGCAGGATCCTAGTAAGCTTAG
>pSI.Promega.html.1.8
CCGGGTCGACTCTAGAGGTACCACGCGTGA
>1277138.1.2
CGAGGATCCGGACGTCGACGGCCGTACGCT
>118200849.1.5
GCTTGTTTAAACTATGGCGCGCCTTTGCGA
>4512193.1.49
CTTCGAATTCGAGCTCCCGGGTACCATGGC
>118200847.1.152
GATCCAGATCCACTAGTGGCCTATGCGGCC
>pAN24.Generic.html.1.9
GCGCGCTTGGAAATCACATTTGCCAACCCG
>56406608.1.53
TTGTAAATCAGCCAGTCGCTTGAGTAAAGA
>56406597.1.59
CAGCCAGTCGCTTGAGTAAAGAATCCGGTC
>29569706.1.63
TCCCGGGGGATCCACTAGTGCGGCCGCCAT
>pCDF1-MCS1-EF1-copGFP.System_Biosciences.html.1.25
AATTAAGCTTAGATCTGGATCCGGCGCGCC
>4097015.1.31
ATGCTCAGGACTGATGAGTCCGTGAGGACG
>pRSFDuet-1.Novagen.html.1.49
ACCGACGTCAGCGATCGCGTGGCCGGCCGA
>pSTBlue-1.Novagen.html.1.42
GCCTAGGCTCGAGAAGCTTGTCGACGAATT
>pBACgus-2cp.Novagen.html.1.14
CAAGCTTCGAGCTCGAATTCGGATCCAGGC
>109452800.1.12
CCGGGTACCATGGCATGCATCGATAGATCT
>436566.1.25
GCACGGCGACCAACAGATGCACGACGTTCG
>110433179.1.77
CGAGGAGTGGTCCCTATAGTGAGTCGTATT
>115600313.1.676
GACAGCTATCAGTTGCTCAAGGCATATATG
>4495058.1.43
AGGTCGACGAATTCGAGCTCGGCCGACTTG
>pAcSec1.Orbigen.html.1.40
TCCCATGGAGGCCTGAATTCTAGAAGGTAC
>209573.1.165
AGACTGGATGTTTTTCGGGTGGATCCCAGA
>pTYB2.New_England_Biolabs.html.1.3
GGGCTCGAGGAATTCGCGGCCGCCGTCGAC
>pGEM-7Zf(+)_LIC-R.ATCC.html.1.40
TATCGATTTCGAACCCGGGGTACCAAACTC
>pCITE-2c(+).Novagen.html.1.50
GGTGGTGGTGGTGGTGCTCGAGTGCGGCCG
>pTXB1.New_England_Biolabs.html.1.21
GCGGCCGCCGTCGACTCGCGAGCTAGCCAT
>5420374.1.37
GAGGTCGACGAATTCGAGCTCGGCCGACTT
>644831.1.6
CAAGCTTACTTAGATCTCGAGCTAGCACGC
>118200847.1.171
CCTATGCGGCCGCGGATCTGATCCCGGGCG
>pET-50b(+).Novagen.html.1.61
CAGGCCTTGGCGCGCCCGACGTCCGTCGAC
>pMAL-p2g.New_England_Biolabs.html.1.47
TGCCGCACCCGGCCCGAGGTTGTTGTTATT
>4097019.1.182
TGATGAGTCCGTGAGGACGAAACTCTAAGG
>pATH11.ATCC.html.1.11
TTGGGCTGCAGGTCGACTCTAGAGGATCCC
>115600313.1.874
AAGGTTTACACCTATAAAAGAGAGAGCCGT
>pSL180.Generic.html.1.24
CGACCTGAGGTAATTATAACCCGGGCCCTA
>14165158.1.4
CCCCCGGGCTCGAGAAGCTTAGGCCTGAAT
>pHY320PLK.Generic.html.1.4
GCTCCGGAATTCCCGGGGATCCGTCGACCT
>pCITE-2c(+).Novagen.html.1.68
CGAGTGCGGCCGCAAGCTTGTCGACGGAGC
>pET-41a(+).Novagen.html.1.25
GAATTCTGTACAGGCCTTGGCGCGCCTGCA
>125976391.1.2
TAGACTAGGTGGATCCCGGGCCCGCGGTAC
>48995599.1.133
AATAGGCCTAGGATGCATATGGCGGCCGCC
>45862365.1.101
AACGTTGGGCCCCAATTGGCTAGCAAGCTT
>pSE280.Invitrogen.html.1.79
GGCGCCAGCTGCAGGCGGCCGCCATATGCA
>118200856.1.206
GCGGGTACCTTTGAATTCCACTTAATTAAG
>pAX4CM.USB.html.1.35
TCACCCGGGCTGCAGTCGACTCTAGATCTG
>pTriEx-1.Novagen.html.1.2
CTTAGTGATGGTGATGGTGATGGTGGTGCT
>118200851.1.100
CTTATAGGCCTCGAGTTAACGTTCGAGGTC
>8216948.1.4
AGTGATATCCCGCGGCCATGGCGGCCGGGA
>27573262.1.5
GTACGCTCGTGCTGCTGCTCGTCAGGCTCG
>pMAL-c2x.New_England_Biolabs.html.1.10
CCTGCAGGTCGACTCTAGAGGATCCGAATT
>pET-48b(+).Novagen.html.1.13
AAGTCCTCTTTCAGGGACCCGGGTACCAGG
>66815022.1.49
CGGGAGGCCTGATATCAAGCTTGAGCTCGC
>110433179.1.56
TCGCGGCCGCTTAATTAACCTCGAGGAGTG
>pRSF-1.Novagen.html.1.176
GTACCCACGTGATGGTGGTGGTGATGTGCC
>pTriEx-1.Novagen.html.1.17
GTATACAGCTGTGCGGCCGCAAGCTTCGAA
>8346634.2.107
TCAGCGCTTTAAATTTCGCATGCTAGAACG
>58651745.1.93
CTGAGCTTCTGCAAAAAGAACAAGCAAGCT
>56406608.1.38
TAATGGTCCGTTGTTTTGTAAATCAGCCAG
>118200851.1.187
TATGCGGCCGCGGATCTGATCCCGGGCGGG
>pET-31b(+).Novagen.html.1.319
AAGGTGGTGAGCATCCGCGCCTTGTTTGGC
>56406597.1.145
TTTTGCCCTGGAGTTTGCCTTCCCTGTTTG
>4097019.1.629
AGGCTTGGATCCAGAGTCTCCTGAACTAGA
>4097013.1.71
GCTTGGATCCAGAGTCTCCTGAACTAGTCC
>27650342.1.15
AGCTAGCACGCGTAAGAGCTCGGTACCTCC
>4097017.1.114
ATGAGTCCGTGAGGACGAAACTCTAAGGCT
>pMIB_V5-Hisb.InVitrogen.html.1.20
ACTGTGCTGGATATCTGCAGAATTCCACCA
>pKYB1.New_England_Biolabs.html.1.11
CGAGGAATTCGCGGCCGCCGTCGACTCGCG
>4097017.1.106
CAGGACTGATGAGTCCGTGAGGACGAAACT
>1052556.1.13
GCAAGCTTGAATTCATCGATATCTAGATCT
>pRNA-CMV3.1_Puro.Genscript.html.1.35
TCAACCATTCTGAATCGGTAAGCGACGGGA
>pT7T3_18U.Stratagene.html.1.98
CCCGGGTTTTTTTTTTTTTTTTTTGGGGGG
>pQE-TriSystem.Qiagen.html.1.42
CGGTACCGTCGACCTGCAGGCGCGCCGAGA
>pET-52b(+).Novagen.html.1.44
GAGCGGAACTACCGCGTGGCACCAGAGCGA
>pATH1.ATCC.html.1.5
GATAAGCTTGGGCTGCAGGTCGACTCTAGA
>4097019.1.89
CTGAACTAGACAATGCTCAGGACTGATGAG
>5354161.1.11
GTCTAGAGGTCGACGCGGCCGCAAGCTTCC
>108947432.1.32
CTTCTCGAGCGGATCCTGCAGGAATTCCCG
>pAN561H.Generic.html.1.75
AAAGTTTCGGCCGGCGTATTGGGTGTTACG
>1117808.1.60
CCAAGCTAGCGTAATCTGGAACATCGTATG
>pAM35.ATCC.html.2.3
GGATCCCCGGGGTACCGAGCTCGAATTCGA
>pET-48b(+).Novagen.html.1.75
ACGTCCGTCGACAAGCTTGCGGCCGCAGAG
>115600313.1.212
ACAAGTTTTATCCGGCCTTTATTCACATTC
>66815022.1.13
AAGTCGACGGATCCCATATATGACTAGTGA
>pET-29a(+).Novagen.html.1.2
ATGGCTGATATCGGATCCGAATTCGAGCTC
>pET-40b(+).Novagen.html.1.5
GGCTTCTCCTCAACCATGGCGATATCGGAT
>pAN524.Generic.html.1.49
AGACGAGGCCGCTCAGGGCGAGTAGAGATC
>8346634.2.29
TGAGGTAATTATAACCCCGGGCCCTATATA
>8216950.4.50
ACCCGGGGTACCGAATTCCTCGAGTCTAGA
>pOSEX4.ATCC.html.1.7
GTCTTAAGGCGGCCGCGGTACCGGGCCCGT
>pHC314.Generic.html.1.33
GGCGGAGAACTGGTAGGTATGGAAGATCTC
>310829.1.16
CCGGGGATCCGTCGACCTGCAGCCAAGCTG
>115600313.1.48
ATAAATATCAATATATTAAATTAGATTTTG
>115600313.1.1124
AAAATGACATCAAAAACGCCATTAACCTGA
>48995599.1.89
TACCGGTTGTTAACGTTAGCCGGCTACGTA
>287941.1.16
ATCTGCAGCTGGTACCATGGAATTCGAAGC
>pSPORT1.ATCC.html.1.53
CGGCCGCTCTAGAGGATCCAAGCTTACGTA
>4165110.1.21
TCAAATGTAGCACCTGAAGTCAGCCCCATA
>13446792.1.29
TAGTGGATCCCCCGGGATGCATGAATTCAA
>56406604.1.149
CCCTGGAGTTTGCCTTCCCTGTTTGAGAAG
>56406608.1.192
CGATGCTTTTCCCCGGAGCGACGTCTGCAA
>4378794.1.12
CTATCGATGCATGCCATGGTACCCGGGAGC
>pT7Blue-2.Novagen.html.1.56
AGCTTGTCGACCAGATATCGGAATTCTATA
>pRSF-1.Novagen.html.1.1
CTAGGTTAATTAAGCTGCGCTAGTAGACGA
>38565537.1.4
AGACGCGTGTCGACCCCGGGACTAGTCCAT
>13937413.1.36
CTCCATGGGTATATCTCCTTCTTAAAGTTA
>8346634.2.140
GCCGGCTACGTATACTCCGGAATATTAATA
>pSPORT1.ATCC.html.1.39
AGCTCACTAGTCGGCGGCCGCTCTAGAGGA
>115600313.1.198
AAAGAAAAATAAGCACAAGTTTTATCCGGC
>pMETalphaB.InVitrogen.html.1.17
GCGGGTCGACGACGCGTGGATCCACGGCCG
>pPICZB.InVitrogen.html.2.31
GTACCGATCCGAGACGGCCGGCTGGGCCAC
>pSE280.Invitrogen.html.1.249
GGATCCATATATAGGGCCCGGGTTATAATT
>4097019.1.226
CTCCTGAACTAGACAATGCTCAGGACTGAT
>115600313.1.682
TATCAGTTGCTCAAGGCATATATGATGTCA
>pET-32Xa_LIC.Novagen.html.1.20
TCGGATCCGAATTCGAGCTCCGTCGACAAG
>pK.ATCC.html.1.18
TCGTACGCGTGCCGGCGCCTCGAGACTAGT
>1277138.1.12
GACGTCGACGGCCGTACGCTAGCAATTGTA
>pNIMB.Generic.html.1.9
ACGCGTCGACAAGCTTGGATCCGCGTCTGA
>pRSFDuet-1.Novagen.html.1.31
TTTACCAGACTCGAGGGTACCGACGTCAGC
>litmus28i.New_England_Biolabs.html.1.45
AGCGAATTCGTGGATCCAGATATCCTGCAG
>16930722.1.101
GCACGCGTTCGCGACTAGTGCGCGATCGCG
>208744.1.94
CAGCTTTCTCGAGGTACCCTCCAAGGGTCC
>pVL1392.Invitrogen.html.4.15
TCTAGAATTCTGGAGCGGCCGCTGCAGATC
>4097019.1.509
CTGAACTAGACAATGCTCAGGACTGATGAG
>pCITE-2b(+).Novagen.html.1.47
TCAGTGGTGGTGGTGGTGGTGCTCGAGTGC
>PinPoint_Xa-2.Promega.html.1.24
CGGTACCGGATCCCAGCTGAAGCTTTCGCG
>pT7Blue-2.Novagen.html.1.80
TCTATAGTGTCACCTAAATAAGGATCCGAT
>pTYB2.New_England_Biolabs.html.1.19
CGGCCGCCGTCGACTCGCGAGCTAGCCATA
>pET-31b(+).Novagen.html.1.133
TCCGGTACGGCTGCGATTCGTGAGTTTTAC
>pET-43.1Ek_LIC.Novagen.html.1.27
AGCTCGTGGATCCGAATTCTGTACAGGCGC
>pBK614.Generic.html.1.40
GCTGAACTACCCAAAAGTATAAATGCCTGA
>27573265.1.5
GGGTACCTCGGATCCGAATTCGAGCTCCGT
>209573.1.212
GGCAACGGAGCTCAGCGTATAAGTCAGAGT
>pET-42a(+).Novagen.html.1.59
GCTCCGTCGACAAGCTTGCGGCCGCACTCG
>4097017.1.28
ACAATGCTCAGGACTGATGAGTCCGTGAGG
>pTriEx-3Neo.Novagen.html.1.14
GCTTGCACGTGTATACAGCTGTGCGGCCGC
>48995608.1.18
GGGGCGGAATTGGCCGCCCTAGATGCATGC
>436565.1.8
TGGTCTCGAGGTGATGGTGATGGTGATGCA
>pSE420.InVitrogen.html.1.113
TCCTAGGCCTATTAATATTCCGGAGTATAC
>pSPORT1.ATCC.html.1.62
TAGAGGATCCAAGCTTACGTACGCGTGCAT
>pATH11.ATCC.html.1.10
CTTGGGCTGCAGGTCGACTCTAGAGGATCC
>58032.1.9
TAGGATCTAATTCGAGCTCGCCCGGGGATC
>pIVEX-MBP.Roche.html.1.30
TGCCATGGTCATATGTTTAATTAAGCGGCC
>pET-38b(+).Novagen.html.1.35
ACACCTGCAGGACGTCAAGCTTGCGGCCGC
>pHT3T7BMM.Boehringer.html.1.61
GCCGCACTTAAGTTACGCGTGGATCCCCGG
>pSE280.Invitrogen.html.1.304
GGTGCTGAATTCGAAGGCATTCCACGACGT
>pSPTBM20.Boehringer.html.1.36
CGGTACCGGGCCCGTCGACTCTAGAGCTCT
>4097019.1.243
GCTCAGGACTGATGAGTCCGTGAGGACGAA
>34421983.1.16
GCAGGTCGACCCGGGGTACCGAGCTCGCAT
>pET-48b(+).Novagen.html.1.81
GTCGACAAGCTTGCGGCCGCAGAGCTCGCT
>pUCBM21.Boehringer.html.1.45
CGGGCCCGTCGACTCTAGAGCTCTGCAGGC
>pGAPZalphaC.InVitrogen.html.1.7
GCGGCCGCCGCGGCTCGAGGTACCGATCCG
>48995599.1.163
TGCAGCTGGCGCCATCGATACGCGTACGTC
>pPolh-MAT-2.Sigma.html.1.6
GCTAGCGGTACCCCCGGGACGCGTTGACTG
>pSPTBM21.Boehringer.html.1.10
CATGGGATATCGCATGCCTGCAGAGCTCTA
>115600313.1.1080
GGTCTCCGTTATCGGGGAAGAAGTGGCTGA
>118200849.1.129
CGACTCTAGATAAAGCTTTAGAGCTCTTCT
>4097019.1.502
GAGTCTCCTGAACTAGACAATGCTCAGGAC
>56406597.1.293
ATATGTCTGAAGATAATCCGCAACCCCGTC
>56406597.1.102
CCTGATGTATAGTTAATATCCGCTTCACGC
>pTriEx-3Neo.Novagen.html.1.74
GCGCGCCGAGATCTGAGAATTCGGATCCAC
>4097017.1.119
TCCGTGAGGACGAAACTCTAAGGCTTGGAT
>4378794.1.68
TCGACGTCATATGGATCCGATATCGCCGTG
>pT7Blue-2.Novagen.html.1.15
GGCCCCCACACGTGTGGTCTAGAGCTAGCC
>pFliTrx.InVitrogen.html.1.29
TCAGATCTGGCCGGCTGGGCCCAGCACACT
>5420374.1.16
TCTAGAGGGCCCGGATCCCTCGAGGTCGAC
>118200856.1.89
GAGATCTTATAGGCCTCGAGTTAACGTTCG
>118200856.1.215
TTTGAATTCCACTTAATTAAGGCCGGCCCA
>pET-41b(+).Novagen.html.1.12
ATATCGGGGATCCGAATTCTGTACAGGCCT
>37575416.1.7
AGCTTGGCTGCAGGTCGACCCGGGGTACCA
>16930719.1.6
CGGTACCCGGGGATCCTCTAGATCTCGAGG
>108947435.2.13
AAACGAATGGTCTAGAAAGCTTCTCGAGGG
>pQE-TriSystem_Strep.Qiagen.html.1.24
CAAGCTTCGAACCGGTACCGTCGACCTGCA
>118200854.1.108
CTAGATAAAGCTTTAGAGCTCTTCTTAAGA
>pET-40b(+).Novagen.html.1.35
CCGAATTCGAGCTCCGTCGACAAGCTTGCG
>18140172.1.30
GCATGCGGCCGCGGATCCGATATCGAATTC
>208126.1.56
CAGTGAGTGCCTTTACCGATAACTTCCAGA
>pBMN-GFP.Orbigen.html.1.26
GGCCCTCGAGGCCTGCAGGAATTCGAATTT
>4322592.1.16
CGGCCATGCCATTGGTTACCTGGATCCATA
>pTriplEx2.Clontech.html.1.50
GCTCGAGTCTAGAGTCGACTGGGCCGAGGC
>13027702.1.42
CCGCCTGCAGCTGGCGCCATCGATACGCGT
>118200849.1.3
CGGCTTGTTTAAACTATGGCGCGCCTTTGC
>209190.1.39
CAGCCCAAGCTTATCGATTCGCCCGGGCTG
>CARNEGIE4.ATCC.html.1.1
GCTGCAGGTCGACTCTAGAGGATCCCCGGG
>118200849.1.105
AGGCCTCGAGTTAACGTTCGAGGTCGACTC
>595702.1.16
CCGCCGTGTCGGATCCTGAGACTGAATTCG
>pQE-30_Xa.Qiagen.html.1.27
ACCGAGCTCGCATGCGGATCCAGTTCCATT
>115600313.1.745
ATGAAGCCCGTCGTCTGCGTGCCGAACGCT
>pAX4AM.USB.html.1.37
CCCGGGCTGCAGTCGACTCTAGATCTGGTA
>pSE420.InVitrogen.html.1.249
AATTGGATCCATATATAGGGCCCGGGTTAT
>4097019.1.293
AGTCTCCTGAACTAGACAATGCTCAGGACT
>pET-31b(+).Novagen.html.1.166
AACTCGCTCAAACTGCCTTTGGCGGTGGAG
>8346634.2.44
CCCGGGCCCTATATATGGATCCAATTGCAA
>pAN24.Generic.html.1.58
GGGCGAGTAGAGATCGGAAGCCCATGGTGA
>209573.1.273
CATTACCGCGGTTTCCATTATAAAATCCTC
>1673614.1.16
CTTAAGTCTAGAGTCGACGGTACCAAGAAT
>pET-38b(+).Novagen.html.1.21
GATCCGAATTCTGTACACCTGCAGGACGTC
>48995599.1.101
ACGTTAGCCGGCTACGTATACTCCGGAATA
>pAcSec1.Orbigen.html.1.23
TGCAGGCGGCCGCGAGCTCCCATGGAGGCC
>pIVEX2.4b.Roche.html.1.36
TGCCATGGTCATATGTTTAATTAAGCGGCC
>pES2.Generic.html.1.10
TTATAACAAATAGTTAACTAATTGTCAAGT
>118200856.1.8
CTGCATGGCGCGCCTTTGCGATCGCAGACC
>pASK22.Generic.html.1.605
GTCAGAGAAGGTGAAACCTGAGGTAGCGCA
>PinPoint_Xa-2.Promega.html.1.5
GCCCCGGGAGATCTGATATCGGTACCGGAT
>3273769.1.15
CGACTGCAGTCTAGAAGCTTGATATCGGTA
>8216950.4.43
ATTTCGAACCCGGGGTACCGAATTCCTCGA
>pIE1-2.Novagen.html.1.9
CTGCGGCCGCAGGCCTCGCGACTAGTTTAA
>pSE280.Invitrogen.html.1.28
GTACTTCTCGAGCTCTGTACATGTCCGCGG
>pET-30Ek_LIC.Novagen.html.1.52
GATCCGAATTCGAGCTCCGTCGACAAGCTT
>pTriplEx2.Clontech.html.1.20
AGCTCGAATTGCGGCCGCATGCATAAGCTT
>RR2.ATCC.html.1.59
AGATCTCCCAATACGCAAACCGCCTCTCCC
>414522.1.12
CAGGTCGACTCTAGAGGATCCCCGGGCGAG
>pSE420.InVitrogen.html.1.115
CTAGGCCTATTAATATTCCGGAGTATACGT
>117957124.1.10
GATCGCGGCCGGCCTTAATTAAGTCGACAT
>pGEM-7Zf(+)_LIC-R.ATCC.html.1.89
TTGGTACCGAATTCCTCGAGTCTAGAGGAG
>pGEM-7Zf(+)_LIC-R.ATCC.html.1.53
CCCGGGGTACCAAACTCGCTCCGGCGCCGG
>8346640.2.50
CCTATATATGGATCCAATTGCAATGATCAT
>pET-42c(+).Novagen.html.1.34
CAGGCCTTGGCGCGCCTGCAGGCGAGCTCC
>pS1.ATCC.html.1.68
CGCGAGCGGCCGCGCGGGTACCGAGCTCGA
>pJC20.ATCC.html.1.2
GGCCCGGGATCCTCGAGAATTCAAGCTTCA
>56406608.1.136
TGTTCGTCCGCTTTTGCCCTGGAGTTTGCC
>16930722.1.19
CGGGCTGGCCACGGCCGCCTAGGCGCGCAA
>13446791.1.57
AAGCTTATCGATGTCGACGCGGCCGCCATG
>pATH11.ATCC.html.1.44
GCGAGCTCGAATTCCGGGGGGATCTCAATC
>pMAL-p.New_England_Biolabs.html.1.58
GGCCTACCCTCGATGGATCCCCGGCCGGGT
>27573253.1.15
AATTCGAGCTCCGTCGACAAGCTTGCGGCC
>pRSFDuet-1.Novagen.html.1.22
AGCGGTTTCTTTACCAGACTCGAGGGTACC
>83314120.1.29
TGCAGGATCCAAGCTTACTAGTGGTACCAC
>8346634.2.71
CAATGATCATCATGACAGATCTGCGCGCGA
>48995599.1.75
TATAGTTCTAGAGGTACCGGTTGTTAACGT
>4322592.1.38
GATCCATATGAATTCTGGGGCCCAATTCGC
>pThioHisc.InVitrogen.html.2.30
CGGAATTCGAAGATCTCGAGCTCATGCATA
>208126.1.83
AGAGACTGGATGTTTTTCGGGTGGATCCCA
>pASK22.Generic.html.1.324
AGAGAGCTCGGAGACTGGGTCATAACGATA
>pBK614.Generic.html.1.34
TCCCTAGCTGAACTACCCAAAAGTATAAAT
>pT7Blue-2.Novagen.html.1.212
GCGGTTTCTTTGGTAACACCCATGGTGGCC
>pSL180.Generic.html.1.161
CGTTAGCCGGCTACGTATACTCCGGAATAT
>pETBlue-2.Novagen.html.1.54
GAGCGAGTTCTGGCTGGCTTGCACGTGTAT
>pAN561H.Generic.html.1.36
TGTGCATTCTGGGTAAACGACTCATAGGAG
>117957124.1.17
GCCGGCCTTAATTAAGTCGACATTTAAATG
>pHIL-S1.InVitrogen.html.1.86
ACATCCTCTTGATTAGAATCTAGCAAGACC
>pET-43.1Ek_LIC.Novagen.html.1.37
TCCGAATTCTGTACAGGCGCGCCTGCAGGA
>pET-44c(+).Novagen.html.1.126
GCGGCCGCACAGCTGTATACACGTGCAAGC
>pET-48b(+).Novagen.html.1.31
CCGGGTACCAGGATCCGAATTCTGTACAGG
>pKO11.ATCC.html.1.23
GATCCGTCGACTGCAGGGGGATGGGGAGTA
>118200847.1.178
GGCCGCGGATCTGATCCCGGGCGGGTACCT
>66815022.1.78
CGGCCGCTGCTAGCAGATCTTCTAGACTCG
>pSE420.InVitrogen.html.1.316
ATTCGAAGGCATTCCACGACGTGGTCACCA
>115600313.1.491
TACTGCGATGAGTGGCAGGGCGGGGCGTAA
>pT7Blue-2.Novagen.html.1.157
GTCATCGCTGCCACCGGTACCGCTGTCGAT
>pRSF-1.Novagen.html.1.92
GCAAGCTTGTCGACCTGCAGGCGCGCCGTG
>pRSF-1.Novagen.html.1.3
AGGTTAATTAAGCTGCGCTAGTAGACGAGT
>pCRT7_VP22_NES-2.InVitrogen.html.1.8
CACTGTGCTGGATATCTGCAGAATTCCACC
>pCDFDuet-1.Novagen.html.1.41
CGCCGAGCTCGAATTCGGATCCTGGCTGTG
>115600313.1.1113
CAGCCACCGCGAAAATGACATCAAAAACGC
>pET-42c(+).Novagen.html.1.1
GTCCATGGCGATATCGGGGATCCGAATTCT
>pET-48b(+).Novagen.html.1.92
TGCGGCCGCAGAGCTCGCTCTGGTGCCACG
>45862352.1.14
CCCCAATTGGCTAGCAAGCTTTCCGCGGGG
>pSL190.Generic.html.1.284
ACCTCAGGTCGACGTCCCATGGCCATTCGA
>118200856.1.169
CCACTAGTGGCCTATGCGGCCGCGGATCTG
>27573262.1.12
CGTGCTGCTGCTCGTCAGGCTCGTGCTGGT
>56406604.1.73
GTAAAGAATCCGGTCTGAATTTCTGAAGCC
>45862352.2.54
CGACGAATTCTCCCGGGTGGATCCAAGGCC
>12958753.1.34
TCAGATCTCCTTTTGCGGCCGCCGGGTACA
>4321112.1.12
TAGAGTCGACGAGCTCACTAGTCTCGAGCG
>1673614.1.30
CGACGGTACCAAGAATTCCATGGATATCCC
>29569706.1.42
CGATAAGCTTGAATTCATGCATCCCGGGGG
>118200854.1.167
GCCGCGGATCTGATCCCGGGCGGGTACCTT
>8346634.2.147
ACGTATACTCCGGAATATTAATAGGCCTAG
>pET-47b(+).Novagen.html.1.10
TGGCACATCACCACCACCATCACTCCGCGG
>115600313.1.726
GTAAGCACAACCATGCAGAATGAAGCCCGT
>45862396.1.83
TTGGGCCCCAATTGGCTAGCAAGCTTTCCG
>pDsRed2.Clontech.html.2.67
GGCGCTCAGTTGGAATTCTAGAGTCGCGGC
>1277132.2.40
GGATGCATATGCATGCTGCAGGGCCCATGG
>pASK22.Generic.html.1.474
TCACGAGAAACGATGAAACGACCTTTAACA
>pBMN-GFP.Orbigen.html.1.4
TACGTAGCGGCCGCGGCGCGCCGGCCCTCG
>209573.1.181
GGGTGGATCCCAGAAGTAGTTTTGATGCAC
>13027702.1.21
GGCCTAGGATGCATATGGCGGCCGCCTGCA
>pUni_V5-HisC.InVitrogen.html.1.24
GGGCCCGGATCCGCCCACACGGCACCGGTG
>pIE1-2.Novagen.html.1.20
GGCCTCGCGACTAGTTTAAACCCGGGGATC
>115600313.1.602
ACTGATATGTATACCCGAAGTATGTCAAAA
>4097017.1.181
CTGATGAGTCCGTGAGGACGAAACTCTAAG
>115600313.1.148
ACCTATAACCAGACCGTTCAGCTGGATATT
>pSL190.Generic.html.1.170
ACCTCTAGAACTATAGCTAGCATGCGCAAA
>pSE420.InVitrogen.html.1.59
CGGTCGCGACGTACGCGTATCGATGGCGCC
>pET-30Ek_LIC.Novagen.html.1.29
TCTCCTCAACCATGGCGATATCGGATCCGA
>56406604.1.89
GAATTTCTGAAGCCTGATGTATAGTTAATA
>287942.1.24
CTGGTACCATGGAATTCGAAGCTTGATCCG
>118200854.1.68
AGAGATCTTATAGGCCTCGAGTTAACGTTC
>pHIL-S1.InVitrogen.html.1.10
AATCCTATACTATATAGGTTACAAATAAAA
>76251829.1.4
GACTGCAGGGTACCACTAGTCCTAGGTTTA
>118200856.1.134
AAAGCTTTAGAGCTCTTCTTAAGAAGGATC
>pUCBM20.Boehringer.html.1.57
ACCGCGGCCGCCTTAAGACGCGTGGATCCC
>pSPTBM21.Boehringer.html.1.58
CCGCGGCCGCCTTAAGACGCGTGGATCCCG
>10504974.1.12
GCGGCCGCCACGGCGATATCGGATCCATAT
>pMAL-P2x.New_England_Biolabs.html.1.15
CTTGCCTGCAGGTCGACTCTAGAGGATCCG
>pET-31b(+).Novagen.html.1.120
TTCCGAGCCCAGGTCCGGTACGGCTGCGAT
>pAMP1.Invitrogen.html.1.9
CCGGTCCGGAATTCCCGGGCATCATCATCA
>pET-38b(+).Novagen.html.1.22
ATCCGAATTCTGTACACCTGCAGGACGTCA
>pAX4BP.USB.html.1.48
GTCGACTCTAGATCTGGTACCGAATTCCAT
>pRSF-1.Novagen.html.1.30
AGTCCATGTGCTGGCGTTCAAATTTCGCAG
>118200849.1.113
AGTTAACGTTCGAGGTCGACTCTAGATAAA
>pT7T3_18U.Stratagene.html.1.53
ACATGATTACGAATTTAATACGACTCACTA
>pET-41b(+).Novagen.html.1.53
CAGGCGAGCTCCGTCGACAAGCTTGCGGCC
>T7Select1-2a.Novagen.html.1.19
TTGTCGACGGAGCTCGAATTCGATATCGGA
>pSL180.Generic.html.1.284
ACTAGTGGCCACGTGGGCCGTGCACCTTAA
>pSL180.Generic.html.1.164
TAGCCGGCTACGTATACTCCGGAATATTAA
>4586830.1.48
TAAATCGACTCTAGACTTAATTAAGGATCC
>pSE280.Invitrogen.html.1.178
TAGCTAGCATGCGCAAATTTAAAGCGCTGA
>310825.1.22
TCGACGGATCCCAAGCTTCTTCTAGAGGTA
>RR2.ATCC.html.1.30
TGTGGATAACCGTATTACCGCCTTTGAGTG
>pET-43.1Ek_LIC.Novagen.html.1.48
TACAGGCGCGCCTGCAGGACGTCGACGGTA
>4097017.1.296
CTCCTGAACTAGACAATGCTCAGGACTGAT
>pIVEX2.8d.Roche.html.1.34
TTGCCATGGTCATATGTTTAATTAAGCGGC
>pMAL-c2.New_England_Biolabs.html.1.62
TGTTGTTATTGTTATTGTTGTTGTTGTTCG
>66815022.1.58
TGATATCAAGCTTGAGCTCGCGGCCGCTGC
>pCRT7_NT-E3.InVitrogen.html.1.11
GATGATGATGAGAACCCCGCATATGTATAT
>4097019.1.608
GTCCGTGAGGACGAAACTCTAAGGCTTGGA
>48995608.1.52
CGCGTACGTCGCGACCGCGGACATGTACAG
>pUC9.ATCC.html.1.8
TTGGCTGCAGGTCGACGGATCCCCGGGAAT
>pET-41Ek_LIC.Novagen.html.1.50
GCCTTGGCGCGCCTGCAGGCGAGCTCCGTC
>pCITE-2a(+).Novagen.html.1.78
GCTTGTCGACGGAGCTCGAATTCGGATCCG
>pHC624.Generic.html.1.8
AACTGGTAGGTATGGAAGATCTCTAGAAGC
>pETBlue-2.Novagen.html.1.142
GCGCGCCTGTACAGAATTCGGATCCACGAG
>pMAL-p.New_England_Biolabs.html.1.33
ATCGAGGGTAGGTTTACTGAATTCAGGCCT
>pAN561H.Generic.html.1.81
TCGGCCGGCGTATTGGGTGTTACGGAGCAT
>pCR1000.InVitrogen.html.1.45
CTTCTCACCTCGGCCGATAAGCTTTTAATT
>83314120.1.2
GCGCATGCGAATTCAGATCTAGAGCTCTGC
>4097019.1.522
TGCTCAGGACTGATGAGTCCGTGAGGACGA
>310852.1.32
CTTCTAGAGGTACCGCATGCGATATCGAGC
>pAcSec1.Orbigen.html.1.36
GAGCTCCCATGGAGGCCTGAATTCTAGAAG
>pTriEx-3Neo.Novagen.html.1.67
CCTGCAGGCGCGCCGAGATCTGAGAATTCG
>pIVEX1.3_WG.Roche.html.1.9
GGAGCTCGCTCGAGTCGACGCGGCCGCTCA
>4097019.1.117
AGTCCGTGAGGACGAAACTCTAAGGCTTGG
>pCAL-kc.Stratagene.html.1.4
CCATTCCCACGTGGATACATGGATCTACCA
>pCDFDuet-1.Novagen.html.1.54
TTCGGATCCTGGCTGTGGTGATGATGGTGA
>13195706.1.9
GCCCGGGCTAGCACGCGTAAGAGCTCGGTA
>115600313.1.1171
ATGTCAGGCTCCCTTATACACAGCCAGTCT
>58237.1.8
CAGCTGAAGCTTGAATTCATCGATGATATC
>48995599.1.82
CTAGAGGTACCGGTTGTTAACGTTAGCCGG
>1673614.1.46
TCCATGGATATCCCGGGGATCCATGCTAAG
>58029.1.20
AATTCGAGCTCGCCCGGGGATCCTCTAGAG
>115600313.1.551
AGATAACAGTATGCGTATTTGCGCGCTGAT
>4097019.1.711
AGAGTCTCCTGAACTAGTCCAAGCTTATCG
>pHook-3.InVitrogen.html.1.6
CACTGGCCCGGGGGATCCGAGCTCGGTACT
>4097019.1.700
GGCTTGGATCCAGAGTCTCCTGAACTAGTC
>pET-41c(+).Novagen.html.1.3
CCCATGGCGATATCGGGGATCCGAATTCTG
>118200854.1.11
GCAGACCTAGGAAAGCTAGCTATACGCGTT
>pBEND2.Generic.html.1.95
ATGCTAGCAGATCTACGCGTGTCGACTCTA
>4097019.1.375
TAGACAATGCTCAGGACTGATGAGTCCGTG
>310806.1.50
ACCGCATGCGATATCGAGCTCTCCCGGGAA
>3983120.1.3
CTTGGTACCGCATGCCTCGAGACTGCAGGC
>115600313.1.420
TGGCGATTCAGGTTCATCATGCCGTCTGTG
>4512193.1.51
TCGAATTCGAGCTCCCGGGTACCATGGCAT
>115600313.1.429
AGGTTCATCATGCCGTCTGTGATGGCTTCC
>pSE280.Invitrogen.html.1.44
GTACATGTCCGCGGTCGCGACGTACGCGTA
>42476360.1.43
TATTTAAATTGTGACTAGTGTTGTTAATTA
>pBACgus-2cp.Novagen.html.1.25
CTCGAATTCGGATCCAGGCCTTTTGAGGAG
>11559656.1.26
CTTCTAGACCCCGGGGATATCCCATGGGCG
>83314120.1.44
TACTAGTGGTACCACGCGTGAATAGATAGA
>pGEM-7Zf(+)_LIC-F.ATCC.html.1.30
GATCCAAGCTTATCGATTTCGAACCCGGGG
>4097019.1.600
ACTGATGAGTCCGTGAGGACGAAACTCTAA
>209208.1.10
GCTCGCCCGGGGATCCTCTAGAGTCGACCT
>pNEB193.New_England_Biolabs.html.1.29
CGACTCTAGACTTAATTAAGGATCCGGCGC
>pVITRO4-mcs(hygro).InvivoGen.html.1.1
GCTAGCTGTACAATCGATAGATCTTCATGA
>115600313.1.13
TGTACAAGAAAGCTGAACGAGAAACGTAAA
>pSPTBM21.Boehringer.html.1.27
CTGCAGAGCTCTAGAGTCGACGGGCCGGGT
>1649038.1.9
ATCATCGCCAGTGTGCTGGGAATTCGGATC
>pIE1-4.Novagen.html.1.18
CAGGCCTCGCGACTAGTTTAAACCCGGGGA
>30424543.1.2
AATTCCCGGGGATCCGTCGACCTGCAGCCA
>3983120.1.68
TCGACGTAGGCCTTTGAATTCCGGATCCAT
>pWEB::TNC.Epicentre.html.1.13
ATCCGTCGTGACTGGGAAAACCCTGGCGGC
>4321112.1.8
AGTCTAGAGTCGACGAGCTCACTAGTCTCG
>4097015.1.30
AATGCTCAGGACTGATGAGTCCGTGAGGAC
>pTriplEx2.Clontech.html.1.39
TGCATAAGCTTGCTCGAGTCTAGAGTCGAC
>16930719.1.68
GCACGCGTTCGCGACTAGTTGTCGACCTGC
>34421983.1.6
AAGCTTGGCTGCAGGTCGACCCGGGGTACC
>8346634.2.95
GCGCGATCGATATCAGCGCTTTAAATTTCG
>16930722.1.112
CGACTAGTGCGCGATCGCGGCCGGCCGGCG
>287942.1.17
TCTGCAGCTGGTACCATGGAATTCGAAGCT
>pASK22.Generic.html.1.421
TGTCTTCAGCACGCAATGCATTCATCTGCA
>58233.1.20
CTCTAGAGGATCCCCGGGCGAGCTCGAATT
>9957257.1.54
GCTCGTCGACGTAGGCCTTTGAATTCCCAT
>11559656.1.18
CTCGAGATCTTCTAGACCCCGGGGATATCC
>115600313.1.150
CTATAACCAGACCGTTCAGCTGGATATTAC
>209208.1.3
AATTCGAGCTCGCCCGGGGATCCTCTAGAG
>413812.1.13
CGCCCGGGAATTCGAGCTCGGTACCAGATC
>pQE-TriSystem.Qiagen.html.1.70
GATCTGAGAATTCGGATCCACGAGCTCCCG
>56406604.1.20
TTTGTAAAGGTCTGATAATGGTCCGTTGTT
>pGT-N29.New_England_Biolabs.html.1.6
GATCCAAGCTTCACCATGGGAGACGTCACC
>115600313.1.1178
GCTCCCTTATACACAGCCAGTCTGCAGGTC
>pGEM-7Zf(+)_LIC-F.ATCC.html.1.109
TCTAGAGGAGCATGCGACGTCGGGCCCAAT
>108947432.1.42
GGATCCTGCAGGAATTCCCGGGCATATGTC
>4378794.1.20
GCATGCCATGGTACCCGGGAGCTCGAATTC
>pBK614.Generic.html.1.66
CTGAACAATTAGTTTAGATCCGAGATAGGA
>27650342.1.3
ATGCAGATCTCGAGCTAGCACGCGTAAGAG
>115600313.1.464
GGCAGAATGCTTAATGAATTACAACAGTAC
>pAX4CM.USB.html.1.46
GCAGTCGACTCTAGATCTGGTACCGAATTC
>287943.1.15
AGATCTGCAGCTGGTACCATGGAATTCGAA
>pGT-N38.New_England_Biolabs.html.1.20
GCCAGCCGGCTTCAATTGCACGGGCCCCAC
>pSI.Promega.html.1.54
TATAGTGAGTCGTATTAAGTACTCTAGCCT
>45862365.1.10
GTAAAAGGTACCGAGCTCCTGCAGTATCGA
>4097017.1.230
TGAACTAGACAATGCTCAGGACTGATGAGT
>pHIL-S1.InVitrogen.html.1.68
CAGGCAAATGGCATTCTGACATCCTCTTGA
>209221.1.1
CGAATTCCCGGGGATCCGTCGACCTGCAGC
>115600313.1.143
AATGTACCTATAACCAGACCGTTCAGCTGG
>118200845.1.201
GGTACCTTTGAATTCCACTTAATTAAGAAG
>PinPoint_Xa-2.Promega.html.1.13
AGATCTGATATCGGTACCGGATCCCAGCTG
>pNEB205A.New_England_Biolabs.html.1.39
ACTTTCCCTCAGCTTAATTAAGGCGCGCCT
>pSTBlue-1.Novagen.html.1.60
TGTCGACGAATTCAGATATCACGAATTCTG
>8216948.1.10
ATCCCGCGGCCATGGCGGCCGGGAGCATGC
>115600313.1.228
CTTTATTCACATTCTTGCCCGCCTGATGAA
>pUChsneo.Generic.html.1.2
ATTCCCGGGGATCCGTCGACCTGCAGCCAA
>pSL180.Generic.html.1.149
ACCGGTTGTTAACGTTAGCCGGCTACGTAT
>118200849.1.141
AAGCTTTAGAGCTCTTCTTAAGAAGGATCC
>pTriplEx2.Clontech.html.1.73
CCGAGGCGGCCGGATCCTGCAGGCCATAAT
>118200847.1.144
TTAAGAAGGATCCAGATCCACTAGTGGCCT
>287943.1.2
GGATCCGAGCTCGAGATCTGCAGCTGGTAC
>208126.1.71
CCGATAACTTCCAGAGACTGGATGTTTTTC
>pMB124.Generic.html.1.14
ATGACGCGTCGACAAGCTAGCTTGGATCCG
>pET-44a(+).Novagen.html.1.27
TTGATGACGACGACAAGAGTCCGGGAGCTC
>pSPORT1.ATCC.html.1.46
TAGTCGGCGGCCGCTCTAGAGGATCCAAGC
>10504974.1.80
CCGGGTACCATGGCATGCATCGATAGATCT
>pOSEX3.ATCC.html.1.6
CACGCGTCTTAAGGCGGCCGCGGTACCGGG
>pIVEX2.8d.Roche.html.1.2
GATCCCGGGCTGCAGAGCTCGCTCGAGTCG
>pRSFDuet-1.Novagen.html.1.36
CAGACTCGAGGGTACCGACGTCAGCGATCG
>209208.1.9
AGCTCGCCCGGGGATCCTCTAGAGTCGACC
>208126.1.109
CCCAGAAGTAGTTTTGATGCACAGGCAACG
>pASK22.Generic.html.1.257
ACCAGAGTTCAGCAGAGACTGAGAAGATTT
>pASK22.Generic.html.1.32
GGTGCCGGCGCCAAAGGTCAGCGGGTAAGA
>4097019.1.387
AGGACTGATGAGTCCGTGAGGACGAAACTC
>27573262.1.53
GAATTCGAGCTCCGTCGACAAGCTTGCGGC
>88173988.1.1
AGCTTCTCGAGAACCGGTCATCGATTCTAG
>45548773.1.16
GAAGAAGCTTGGGATCCGTCGACCTGCAGA
>pET-47b(+).Novagen.html.1.54
TTTCAGGGACCCGGGTACCAGGATCCGAAT
>pSTBlue-1.Novagen.html.1.65
ACGAATTCAGATATCACGAATTCTGGATCC
>T7Select1-2c.Novagen.html.1.14
CGCAAGCTTGTCGACGGAGCTCGAATTCGA
>8346634.2.8
AATGGCCATGGGACGTCGACCTGAGGTAAT
>pET-12b.Novagen.html.1.1
CGGGCGAAACTCCTAGGAATAGTCCTGACA
>pASK22.Generic.html.1.172
ATTCACGGGTCGACGCACCGTAGATCAGCA
>15148786.1.30
GCTTCTGCAGGTCGACTCTAGAGGATCCCC
>118200854.1.181
CCCGGGCGGGTACCTTTGAATTCCACTTAA
>118200849.1.177
ACTAGTGGCCTATGCGGCCGCGGATCTGAT
>pAX4CM.USB.html.1.40
CGGGCTGCAGTCGACTCTAGATCTGGTACC
>pMCS5.Mobitec.html.1.141
TACGTACTCGAGTCGCGACGTACGTTCGAA
>310753.1.2
AATTAATTCCACAAGCTTGTGGAATTCGTA
>pCYB2.New_England_Biolabs.html.1.3
GGGCTCGAGGAATTCTCTAGAGTCGACTCG
>4097013.1.89
CTGAACTAGTCCAAGCTTATCGATACCGTC
>3983120.1.39
TTCGAAAGCGGCCGCACTAGTTGAGCTCGT
>pHook-3.InVitrogen.html.1.11
GCCCGGGGGATCCGAGCTCGGTACTCTAGA
>pPolh-MAT-2.Sigma.html.1.15
ACCCCCGGGACGCGTTGACTGCAGGAATTC
>pGT-N29.New_England_Biolabs.html.1.9
CCAAGCTTCACCATGGGAGACGTCACCGGT
>pEX13.ATCC.html.3.23
GGATCCGCATGCACTAGTGAATTGGGTACC
>pET-32Xa_LIC.Novagen.html.1.14
GCGATATCGGATCCGAATTCGAGCTCCGTC
>118200849.1.168
TCCAGATCCACTAGTGGCCTATGCGGCCGC
>115600313.1.943
ACGCCCGGGCGACGGATGGTGATCCCCCTG
>8346640.2.113
TTTAAATTTCGCATGCTAGAACGTTAGCCG
>4097017.1.194
GAGGACGAAACTCTAAGGCTTGGATCCAGA
>16930722.1.141
GCGCCGTTTAAACGGATTTAAATTAATTAA
>pIVEX-GST.Roche.html.1.45
ATATGTTTAATTAAGCGGCCGCGGCCAGGC
>pIVEX2.4a.Roche.html.1.2
GGATCCCGGGCTGCAGAGCTCGCTCGAGTC
>pCITE-2a(+).Novagen.html.1.10
AGGTCGATCGACTCTAGAGGATCGGAGATC
>115600313.1.204
AAATAAGCACAAGTTTTATCCGGCCTTTAT
>pTriEx-1.Novagen.html.1.68
CGCGCCGAGATCTGAGAATTCGGATCCACG
>13446792.1.30
AGTGGATCCCCCGGGATGCATGAATTCAAG
>4165110.1.1
TTTCAGTGCAATTTATCTCTTCAAATGTAG
>16930722.1.35
GCCTAGGCGCGCAAGGATCCTCTAGATCTC
>pCRT7_VP22_NES-2.InVitrogen.html.1.5
CGCCACTGTGCTGGATATCTGCAGAATTCC
>pET-48b(+).Novagen.html.1.97
CCGCAGAGCTCGCTCTGGTGCCACGCGGTA
>pSL180.Generic.html.1.250
TCGCGACCGCGGACATGTACAGAGCTCGAG
>60101687.1.11
CGGAACCCAGGAAACAGCTATGACCGTCGA
>pSE420.InVitrogen.html.1.217
ATCGCGCGCAGATCTGTCATGATGATCATT
>118200851.1.11
TTAAACTATGGCGCGCCTTTGCGATCGCAG
>4097019.1.463
GATGAGTCCGTGAGGACGAAACTCTAAGGC
>pET-41Ek_LIC.Novagen.html.1.45
TACAGGCCTTGGCGCGCCTGCAGGCGAGCT
>pET-31b(+).Novagen.html.1.40
GTGGCTGCGCTCAATGCCGGCGATCTGGAC
>pENTR1A.InVitrogen.html.1.12
CGGATCCAGTCGACTGAATTGGTTCCTTTA
>pET-51b(+).Novagen.html.1.67
GGAGCTCCTGCGGCCGCAAGCTTGTCGACC
>28974289.1.23
CCGGGCTGCAGATCTCGAGGTACCGAGCTC
>113073416.1.1
AGCTTGCATGCCTGCAGGTCGACTCTAGAC
>1017801.1.76
GGCCCATCGATTTTCCACCCGGGTGGGGTA
>pET-51b(+).Novagen.html.1.56
AGGAGAAGCCCGGAGCTCCTGCGGCCGCAA
>13937413.1.32
AGGCCTCCATGGGTATATCTCCTTCTTAAA
>603191.2.56
TGGTAGCGACCGGCGCTCAGTTGGAATTCT
>115600313.1.1073
GTGTGCCGGTCTCCGTTATCGGGGAAGAAG
>pTriEx-3Neo.Novagen.html.1.96
GGATCCACGAGCTCCCGGGATATCGCCATG
>74267359.1.22
CAGATCTGTTAACGAATTCCCAATTCCCTA
>56406604.1.321
CAAACGTGTTGATAACCTGTGCCATGTGAT
>56406608.1.97
TCTGAAGCCTGATGTATAGTTAATATCCGC
>pCMV-PCR.Stratagene.html.1.66
CTCTTCACTTGTCGTCGTCAATGAATTCCT
>117957124.1.15
CGGCCGGCCTTAATTAAGTCGACATTTAAA
>pIVEX-MBP.Roche.html.1.11
GAGCTCGCTCGAGTCGACTTGCCATGGTCA
>4097017.1.242
TGCTCAGGACTGATGAGTCCGTGAGGACGA
>66815022.1.29
TATATGACTAGTGAATTCCCCGGGAGGCCT
>pRNA-CMV3.1_Puro.Genscript.html.1.22
AGAATGGCGGATATCAACCATTCTGAATCG
>pAN24.Generic.html.1.27
TTTGCCAACCCGTTGCAGACGAGGCCGCTC
>1769877.1.10
CTGTTATCCCTAGCGGATCCCCGGGTACCG
>310736.1.15
GACCTGCAGCCAAGCTTTCGCGAGCTCGAG
>56406597.1.189
CCGATGCTTTTCCCCGGAGCGACGTCTGCA
>74267359.2.2
TAGAGGCCATATAGGCCAATTAAGGCCATG
>pATH2.ATCC.html.1.2
GGCTGCAGGTCGACTCTAGAGGATCCCCGG
>pAN524.Generic.html.1.54
AGGCCGCTCAGGGCGAGTAGAGATCGGAAG
>pCDF1-MCS1-EF1-copGFP.System_Biosciences.html.1.23
TTAATTAAGCTTAGATCTGGATCCGGCGCG
>pCITE-2b(+).Novagen.html.1.80
CGCAAGCTTGTCGACGGAGCTCGAATTCGG
>125976391.1.35
CGACTGCAGAATTCGAAGCTTGAGCTCGAG
>56406608.1.238
CACCCAGCCGAGGGCTTGTGCTTCTGATTT
>pASK22.Generic.html.1.111
GAGATGGTCAGAGTGAAGTCGGTACCGCTA
>310825.1.41
TTCTAGAGGTACCGCATGCGATATCGAGCT
>pAcSec1.Orbigen.html.1.1
TACAGATCTCCCGGGGGTACCCTGCAGGCG
>8216952.1.28
GACCTCGAGGGATCCGGGCCCTCTAGATGC
>56406597.1.16
TGATTTTTGTAAAGGTCTGATAATGGTCCG
>pSE280.Invitrogen.html.1.195
TTTAAAGCGCTGATATCGATCGCGCGCAGA
>45862365.1.81
GCCTTCTAGAAAAACTCGAGAACGTTGGGC
>56406608.1.305
AGATAATCCGCAACCCCGTCAAACGTGTTG
>pMETalphaA.InVitrogen.html.1.7
AGCTGGCGGCCGCCGCGGGTCGACGACGCG
>115600313.1.540
TACTAAAAGCCAGATAACAGTATGCGTATT
>pET-12b.Novagen.html.1.19
ATAGTCCTGACAACCCCTATCGCGATCAGC
>pET-51b(+).Novagen.html.1.31
TGATGGTGGTGATGAGCGGAAATTGAGGAG
>pIC20HE.Generic.html.1.5
TACGCGTAGATCTGATATCGCTAGCCGGCT
>6467488.1.11
TCCGGAAGATCTTCCCCGGGGATCCTCTAG
>pUCBM21.Boehringer.html.1.50
CCGTCGACTCTAGAGCTCTGCAGGCATGCG
>310853.1.51
GGGATCCGTCGACCTGCAGATCTGCGTAAT
>5825492.1.30
GATATCGATGCATATGAATTCAGCTGCAGG
>220967.1.7
CACGTGAGATCTAGAGCTAGCATGCGGTAC
>4097013.1.106
TATCGATACCGTCGACCTCGAGGGGGGGCC
>310806.1.52
CGCATGCGATATCGAGCTCTCCCGGGAATT
>p3xFLAG-myc-CMV-25.Sigma.html.1.5
GAGTCGACTGGTACCGATATCAGATCTATC
>pMAL-p2g.New_England_Biolabs.html.1.8
CTGCAGGTCGACTCTAGAGGATCCGAATTC
>pUCBM20.Boehringer.html.1.23
ATGCCTGCAGAGCTCTAGAGTCGACGGGCC
>pSE280.Invitrogen.html.1.247
TTGGATCCATATATAGGGCCCGGGTTATAA
>pQE-30_UA.Qiagen.html.1.5
CTCAATCGCTTCTAGAAGCGATTGAGGATA
>48995599.1.5
CAATTGCAATGATCATCATGACAGATCTGC
>pCYB1.New_England_Biolabs.html.1.3
AGAGCCCTCGAGGAATTCTCTAGAGTCGAC
>287937.1.20
GTACCAGCTGCAGATCTCGAGCTCGGATCC
>pRNA-CMV3.1_Puro.Genscript.html.1.8
TCGCTTACCGATTCAGAATGGCGGATATCA
>118200849.1.43
CTAGGAAAGCTAGCTATACGCGTTATACCG
>48995608.1.65
ACCGCGGACATGTACAGAGCTCGAGAAGTA
>208987.1.7
GGATCCGTCGACATCGATGCTGCAGAATTC
>115600313.1.618
GAAGTATGTCAAAAAGAGGTATGCTATGAA
>pSL180.Generic.html.1.180
CTCCGGAATATTAATAGGCCTAGGATGCAT
>4097019.1.47
AGTCCGTGAGGACGAAACTCTAAGGCTTGG
>pET-43.1Ek_LIC.Novagen.html.1.121
ACGTGCAAGCCAGCCAGAACTCGCTCCTGA
>18766333.1.49
CTTGAATTCATGCATCCCGGGGGATCCACT
>pS1.ATCC.html.1.46
TAGTGCGCGCTAGCTATCGATTCGCGAGCG
>pSL180.Generic.html.1.230
GCGCCATCGATACGCGTACGTCGCGACCGC
>58651745.1.89
TATTCTGAGCTTCTGCAAAAAGAACAAGCA
>208126.1.114
AAGTAGTTTTGATGCACAGGCAACGGAGCT
>13446791.1.13
GCCCTTAAGGCCTTACTAGTGGATCCCCCG
>pGT-N38.New_England_Biolabs.html.1.2
CCTGCAGAGAAGCTTGGCGCCAGCCGGCTT
>pET-48b(+).Novagen.html.1.46
CGAATTCTGTACAGGCCTTGGCGCGCCCGA
>pBEND2.Generic.html.1.20
CATGGGGTACCAATATTTCGCGAAGGCCTC
>115600313.1.368
GTTTTCACCATGGGCAAATATTATACGCAA
>118200854.1.41
ATACCGGTATCCTGCAGGTAGTATGCAAGA
>56406608.1.234
ATGCCACCCAGCCGAGGGCTTGTGCTTCTG
>pSI.Promega.html.1.31
CGCGTGAATTCTCGAGGCTAGCCTATAGTG
>310852.1.3
ATTGCTGCAGGTCGACGGATCCCAAGCTTC
>pRX3.ATCC.html.2.9
TAAGCTTGGGCTGCAGGTCGACTCTAGAGG
>pAcIRES.Orbigen.html.2.8
CCCGGGGGTACCCTGCAGGCGGCCGCGAGC
>pASK22.Generic.html.1.279
GAAGATTTGCAAGACATGGTAACACGTTCA
>413812.1.8
GCGGCCGCCCGGGAATTCGAGCTCGGTACC
>32455188.1.1
AGCTTACTTAGATCGCAGATCTCGAGCCCG
>208744.1.158
CGAAACATACCTTTGGGTCCTTTGGCCAAT
>1052554.1.5
CATCGATCTAGAGAATCCCGGGTACCTCGA
>pBluescript\II\KS(+)_LIC.ATCC.html.1.36
ATAAGCTTACTGGTTCCGGCGCCGGAGCGA
>115600313.1.208
AAGCACAAGTTTTATCCGGCCTTTATTCAC
>pASK22.Generic.html.1.24
TCCAGTTTGGTGCCGGCGCCAAAGGTCAGC
>287936.1.15
CCATGGTACCAGCTGCAGATCTCGAGCTCG
>pAX4BP.USB.html.1.34
TCACCCGGGCTGCAGTCGACTCTAGATCTG
>209573.1.167
ACTGGATGTTTTTCGGGTGGATCCCAGAAG
>pT7T3_18U.Stratagene.html.1.155
CCCTTTAGTGAGGGTTAATTTATATAGCTT
>108947435.1.4
CCTGCAGGCCGTAATGGCCGAATTCCCGGG
>pET-44c(+).Novagen.html.1.46
AGTCCGAGCTCGTGGATCCGAATTCTGTAC
>66815022.1.64
CAAGCTTGAGCTCGCGGCCGCTGCTAGCAG
>pET-40b(+).Novagen.html.1.33
ATCCGAATTCGAGCTCCGTCGACAAGCTTG
>pSE280.Invitrogen.html.1.113
AGGCCTATTAATATTCCGGAGTATACGTAG
>pETBlue-2.Novagen.html.1.39
CCTCTGGGTCTTCAGGAGCGAGTTCTGGCT
>pAN24.Generic.html.1.11
GCGCTTGGAAATCACATTTGCCAACCCGTT
>118200847.1.92
GGCCTCGAGTTAACGTTCGAGGTCGACTCT
>13027702.1.15
TTAATAGGCCTAGGATGCATATGGCGGCCG
>pQE-TriSystem.Qiagen.html.1.25
GGCCGCAAGCTTCGAACCGGTACCGTCGAC
>pCFB-EGSH.Stratagene.html.1.6
TTAAGCTTAATTAACGTACGAGGCCTGAGC
>pET-31b(+).Novagen.html.1.327
GAGCATCCGCGCCTTGTTTGGCGAGAAGAA
>pOSEX4.ATCC.html.1.18
GCCGCGGTACCGGGCCCGTCGACTCTAGAG
>60101687.1.52
GCGGCCGCAGAACTGGCCGTCGTTTTACAG
>pSI.Promega.html.1.9
CGGGTCGACTCTAGAGGTACCACGCGTGAA
>81345491.1.68
TCGAGGGATCCCCGGGTACCGAGCTCGAAT
>pCSV31.Generic.html.1.8
CGCCCGACTAAGTCGACTCAGTCGGGTCAC
>118200845.1.95
CTCGAGTTAACGTTCGAGGTCGACTCTAGA
>pFliTrx.InVitrogen.html.1.4
AGCTAGCGATATCGCGGCCGCGAGCTCAGA
>48995599.1.59
ATTTGCGCATGCTAGCTATAGTTCTAGAGG
>48995599.1.27
AGATCTGCGCGCGATCGATATCAGCGCTTT
>pT7Blue-2.Novagen.html.1.208
AGCAGCGGTTTCTTTGGTAACACCCATGGT
>115600313.1.904
TATCGTCTGTTTGTGGATGTACAGAGTGAT
>58032.1.4
TAGATTAGGATCTAATTCGAGCTCGCCCGG
>209573.1.8
GCAGTCATTAGTCAGCAGATTCGTCACCAG
>pBK614.Generic.html.1.100
GATATCGAATTCCTGCAGCCCCCTCTTTGG
>208744.1.141
GTTATGTTAGTATCATTCGAAACATACCTT
>pMCS5.Mobitec.html.1.94
ACCGGTGGGCCATATGGGCCCGCGGCCGCG
>pShuttle2.Clontech.html.1.26
ATCCAGCACAGTGGCGGCCGCTCGAGTCTA
>208744.1.26
CGAACAAAACAGTAATAACGAAGATGACGA
>5825492.1.24
GCTCTAGATATCGATGCATATGAATTCAGC
>56406604.1.287
TTATGATATGTCTGAAGATAATCCGCAACC
>7688144.1.52
GGATCCTCTAGAGTCGACCTGCAGCCCAAG
>pd2EGFP.Clontech.html.2.12
CCGACTAGTAGGCCTATTATTTTTGACACC
>pSE420.InVitrogen.html.1.187
AGCATGCGCAAATTTAAAGCGCTGATATCG
>pVL1393.Invitrogen.html.1.13
AGCGGCCGCTCCGGAATTCTAGAAGGTACC
>118200845.1.197
GGCGGGTACCTTTGAATTCCACTTAATTAA
>pSCREEN-1b(+).Novagen.html.1.4
AAACTCAATCATTCACCCGGGCTCGAGTGC
>pMCS5.Mobitec.html.1.14
TTAAGGCGCGCCCATGGATCGATGTTAACA
>pIVEX2.8d.Roche.html.1.11
CTGCAGAGCTCGCTCGAGTCGACTTGCCAT
>12958751.1.3
AGTGGTACCTGATCAAAGCTTATCGATGAT
>118200849.1.47
GAAAGCTAGCTATACGCGTTATACCGGTAT
>56406608.1.215
TCTGCAAGGTTCCCTTTTGATGCCACCCAG
>pd2EGFP.Clontech.html.2.8
ACGGCCGACTAGTAGGCCTATTATTTTTGA
>7688144.1.44
TCGCCCGGGGATCCTCTAGAGTCGACCTGC
>118200854.1.99
AGGTCGACTCTAGATAAAGCTTTAGAGCTC
>pCMV-PCR.Stratagene.html.1.32
GGAACAAGACCCGGGAAGAGCAAGCTTGAT
>pBMN-GFP.Orbigen.html.1.16
GCGGCGCGCCGGCCCTCGAGGCCTGCAGGA
>pQE-TriSystem.Qiagen.html.1.21
GTGCGGCCGCAAGCTTCGAACCGGTACCGT
>pT7Blue-2.Novagen.html.1.105
CCGATACGTAACGCGTCTGCAGTTTTGAGG
>pIVEX2.4a.Roche.html.1.16
AGAGCTCGCTCGAGTCGACTGCCATGGTTT
>pAX4AM.USB.html.1.47
AGTCGACTCTAGATCTGGTACCGAATTCCA
>pHY320PLK.Generic.html.1.21
GATCCGTCGACCTGCAGATCTCTAGAAGCT
>209573.1.152
CGATAACTTCCAGAGACTGGATGTTTTTCG
>pFliTrx.InVitrogen.html.1.19
GGCCGCGAGCTCAGATCTGGCCGGCTGGGC
>595702.1.23
GTCGGATCCTGAGACTGAATTCGGCCCTCG
>pDPL13.Generic.html.1.38
GGTACCGTCGACGGATCCCGGGATCTCTAG
>5825492.1.12
CGGGCCCGCGGAGCTCTAGATATCGATGCA
>4097019.1.474
GAGGACGAAACTCTAAGGCTTGGATCCAGA
>pSL180.Generic.html.1.216
GCCGCCTGCAGCTGGCGCCATCGATACGCG
>pAMP10.ATCC.html.1.37
TCATCATTAGTAGTAGTAGGCGGCCGGCCG
>pENTR1A.InVitrogen.html.1.1
GAATTCGGTACCGGATCCAGTCGACTGAAT
>pMETalpha_HSA.InVitrogen.html.2.5
GCCTTAATTAAGGCCGGCCCCTGCAGGGTA
>pT7T3_18U.Stratagene.html.1.65
ATTTAATACGACTCACTATAGGGAATTCGA
>pET-52b(+).Novagen.html.1.22
TGATGGTGATGATGGTGGTGATGAGCGGAA
>113073416.1.7
CATGCCTGCAGGTCGACTCTAGACACGGGG
>15148786.1.15
CGCTGCTCGAGGCAAGCTTCTGCAGGTCGA
>115600313.1.349
GGACAACTTCTTCGCCCCCGTTTTCACCAT
>5825492.1.6
GGTACCCGGGCCCGCGGAGCTCTAGATATC
>pKSM710.ATCC.html.1.26
GTACCTCTAGAAGAAGCTTGGGATCCCCCA
>pRSF-1.Novagen.html.1.128
AGCTCCCAATTGGGATCCGGACTCTTGTCG
>pDK101.ATCC.html.1.48
GCGGCCGGGAGCATGCGACGTCGGGCCCAA
>pET-29a(+).Novagen.html.1.10
TATCGGATCCGAATTCGAGCTCCGTCGACA
>4097019.1.723
ACTAGTCCAAGCTTATCGATACCGTCGACC
>pET-51b(+).Novagen.html.1.2
CCTAGGTTAATTAGTGGTGGTGATGGTGAT
>pMAL-c2.New_England_Biolabs.html.1.7
TGCAGGTCGACTCTAGAGGATCCGAATTCT
>115600313.1.442
CGTCTGTGATGGCTTCCATGTCGGCAGAAT
>115600313.1.954
ACGGATGGTGATCCCCCTGGCCAGTGCACG
>pHIL-S1.InVitrogen.html.1.3
CAAAAAAAATCCTATACTATATAGGTTACA
>310853.1.39
TAGAAGAAGCTTGGGATCCGTCGACCTGCA
>pIVEX-MBP.Roche.html.1.3
GGGCTGCAGAGCTCGCTCGAGTCGACTTGC
>pTriEx-3Neo.Novagen.html.1.79
CCGAGATCTGAGAATTCGGATCCACGAGCT
>27573259.1.18
AAACGTCGTCAGCGTCGTCGTGGTACCTCG
>1277132.2.28
CCCGGGAACTCCGGATGCATATGCATGCTG
>27573259.1.7
ACGGTCGTAAAAAACGTCGTCAGCGTCGTC
>M13LH1.Generic.html.1.17
ATAGGCCTCGAGATCTCCATGGCGGCCGCG
>310808.1.11
GAGAGCTCGATATCGCATGCGGTACCTCTA
>pET-31b(+).Novagen.html.1.54
TGCCGGCGATCTGGACGGCATCGTCGCGCT
>118200845.1.16
TGCGATCGCAGACCTAGGAAAGCTAGCTAT
>13446791.1.63
ATCGATGTCGACGCGGCCGCCATGGCCAGA
>pET-30Ek_LIC.Novagen.html.1.12
CGACAAGAGCCCGGGCTTCTCCTCAACCAT
>34421983.1.23
GACCCGGGGTACCGAGCTCGCATGCGGATC
>pMAL-p2e.New_England_Biolabs.html.1.36
TCCGGTACCTTGTCATCGTCATCCCCGAGG
>pET-12a.Novagen.html.1.11
TCCTAGGAATAGTCCTGACAACCCCTATCG
>pMAL-c2.New_England_Biolabs.html.1.32
ATTCTGAAATCCTTCCCTCGATCCCGAGGT
>pAN524.Generic.html.1.31
CATTTGCCAACCCGTTGCAGACGAGGCCGC
>pIRES2-EGFP.Clontech.html.1.4
CCCGGGCCCGCGGTACCGTCGACTGCAGAA
>pMAL-c2g.New_England_Biolabs.html.1.6
GCCTGCAGGTCGACTCTAGAGGATCCGAAT
>M13BM20.Boehringer.html.1.20
CATGCCTGCAGAGCTCTAGAGTCGACGGGC
>pET-47b(+).Novagen.html.1.110
GTCCGTCGACAAGCTTGCGGCCGCAGAGCT
>10504974.1.86
ACCATGGCATGCATCGATAGATCTCGAGGC
>531832.1.63
GAGGATCCAAGCTTACGTACGCGTGCATGC
>pASK22.Generic.html.1.191
GTAGATCAGCAGTTTCGGCGGTTGGCCAGG
>208744.1.58
AAGAGTAGTACGATTAGCAGGACAAGAGCC
>pET-50b(+).Novagen.html.1.10
GCTCTTGAAGTCCTCTTTCAGGGACCCGGG
>11559656.1.40
GGATATCCCATGGGCGGCCGCACTAGTGTC
>4097019.1.125
AGGACGAAACTCTAAGGCTTGGATCCAGAG
>pSE280.Invitrogen.html.1.168
TCTAGAACTATAGCTAGCATGCGCAAATTT
>pET-51b(+).Novagen.html.1.76
GCGGCCGCAAGCTTGTCGACCGACGTCGGA
>4165110.1.49
TACGATATAAGTTGTAATTCTCATGTTTGA
>pHC624.Generic.html.1.23
AAGATCTCTAGAAGCTTCTAGAGATCTGCA
>4097019.1.308
ACAATGCTCAGGACTGATGAGTCCGTGAGG
>pATH11.ATCC.html.1.39
CCCGGGCGAGCTCGAATTCCGGGGGGATCT
>pMAL-c2g.New_England_Biolabs.html.1.18
ACTCTAGAGGATCCGAATTCTACGTAGTGT
>pUCBM20.Boehringer.html.1.14
GGATATCGCATGCCTGCAGAGCTCTAGAGT
>88173988.1.12
AACCGGTCATCGATTCTAGAACTTAAGGAG
>pAN24.Generic.html.1.79
CCATGGTGATGTCTGCTCAAGCGGGGTAGC
>pET-31b(+).Novagen.html.1.330
CATCCGCGCCTTGTTTGGCGAGAAGAATAT
>13623803.1.12
AGGCCTAGGTACCGAGCTCATGCATCACGT
>60101687.1.6
GGAACCGGAACCCAGGAAACAGCTATGACC
>pAMP10.ATCC.html.1.51
AGTAGGCGGCCGGCCGCTCTAGAGGATCCA
>pSL190.Generic.html.1.75
CGTATCGATGGCGCCAGCTGCAGGCGGCCG
>4097013.1.21
GCTCTAGACAATGCTCAGGACTGATGAGTC
>56406597.1.139
GTCCGCTTTTGCCCTGGAGTTTGCCTTCCC
>pCRT7_GS.InVitrogen.html.1.1
CGGATCAAGCTTCGAATTCGCCCTTAAGGG
>pSL190.Generic.html.1.73
CGCGTATCGATGGCGCCAGCTGCAGGCGGC
>4097019.1.393
GATGAGTCCGTGAGGACGAAACTCTAAGGC
>pMAL-c2g.New_England_Biolabs.html.1.1
AGCTTGCCTGCAGGTCGACTCTAGAGGATC
>pETBlue-2.Novagen.html.1.46
GTCTTCAGGAGCGAGTTCTGGCTGGCTTGC
>11991616.1.5
TTGGGCCCGAATTCAGATCTGCATGCGAGT
>56406604.1.302
AGATAATCCGCAACCCCGTCAAACGTGTTG
>pMIB_V5-Hisc.InVitrogen.html.1.21
CTGTGCTGGATATCTGCAGAATTCCACCAC
>pTriEx-1.Novagen.html.1.39
GCTTCGAACCGGTACCGTCGACCTGCAGGC
>48995599.1.65
GCATGCTAGCTATAGTTCTAGAGGTACCGG
>pIVEX2.4d.Roche.html.1.30
TCGACTTGCCATGGTCATATGTTTAATTAA
>118200851.1.182
TGGCCTATGCGGCCGCGGATCTGATCCCGG
>8346640.2.83
GACAGATCTGCGCGCGATCGATATCAGCGC
>pPIC6c.InVitrogen.html.1.41
GAGACGGCCGGCTGGGCCACGTGAATTCCT
>pASK22.Generic.html.1.552
GCGATCCACTCGAGACGTTTACCCGGGGGC
>13446791.1.75
GCGGCCGCCATGGCCAGATCTGGGCCCGGT
>pET-30Ek_LIC.Novagen.html.1.26
GCTTCTCCTCAACCATGGCGATATCGGATC
>pUCBM20.Boehringer.html.1.48
GGGCCCGGTACCGCGGCCGCCTTAAGACGC
>pMETalphaA.InVitrogen.html.1.16
CCGCCGCGGGTCGACGACGCGTGGATCCAC
>M13BM21.Boehringer.html.1.13
ATCCACGCGTAACTTAAGTGCGGCCGCGGT
>pSL180.Generic.html.1.186
AATATTAATAGGCCTAGGATGCATATGGCG
>pSE280.Invitrogen.html.1.104
ATGCATCCTAGGCCTATTAATATTCCGGAG
>10504974.1.25
CGATATCGGATCCATATGACGTCGACGCGT
>pNEB205A.New_England_Biolabs.html.1.13
GGTTTAAACGCTGAGGAGACATCTAGACTT
>pIVEX2.4a.Roche.html.1.10
GGCTGCAGAGCTCGCTCGAGTCGACTGCCA
>4097015.1.41
CTGATGAGTCCGTGAGGACGAAACTCTAAG
>8346640.2.101
CGATATCAGCGCTTTAAATTTCGCATGCTA
>915333.1.19
TTCCAAAGCTTGGCACCACGTGTTAATTAA
>13623803.1.6
GGATCCAGGCCTAGGTACCGAGCTCATGCA
>pGAPZalphaC.InVitrogen.html.1.20
CTCGAGGTACCGATCCGAGACGGCCGGCTG
>pTRE-Shuttle2.Clontech.html.1.22
TTATCGATGCGGCCGCGCTAGCACGCGTCA
>115600313.1.845
CGAGAACAGGGGCTGGTGAAATGCAGTTTA
>pT7SP6.Generic.html.1.18
GGGGATCCTCTAGAGTCGACCTGCAGCCCA
>pT7Blue-2.Novagen.html.1.141
CCGGGCTCTTGTCGTCGTCATCGCTGCCAC
>pETBlue-2.Novagen.html.1.100
AAGCTTCGAACGCGTATCGATGGTACCGTC
>pAX4AM.USB.html.1.16
TTAATCATCGTCAATCAATCACCCGGGCTG
>113073416.1.39
GTTTAAACGCGGCCGCGGTACCACTAGTAC
>310813.1.24
GGATCCTCTAGAGTCGACCTGCAGCCCAAG
>pCSV03.Generic.html.1.12
CGGGTCACCGATGATAAGCTGTCAAACATG
>8216952.1.5
AGTCGGCCGAGCTCGAATTCGTCGACCTCG
>pET-48b(+).Novagen.html.1.73
CGACGTCCGTCGACAAGCTTGCGGCCGCAG
>118200845.1.142
TCTTAAGAAGGATCCAGATCCACTAGTGGC
>pET-29a(+).Novagen.html.1.9
ATATCGGATCCGAATTCGAGCTCCGTCGAC
>pSL190.Generic.html.1.38
TCTCGAGCTCTGTACATGTCCGCGGTCGCG
>pET-41c(+).Novagen.html.1.19
GGATCCGAATTCTGTACAGGCCTTGGCGCG
>pAN24.Generic.html.1.5
TCCAGCGCGCTTGGAAATCACATTTGCCAA
>118200854.1.123
GAGCTCTTCTTAAGAAGGATCCAGATCCAC
>pQE-TriSystem_Strep.Qiagen.html.1.7
ATACAGCTGTGCGGCCGCAAGCTTCGAACC
>pUCBM20.Boehringer.html.1.30
CAGAGCTCTAGAGTCGACGGGCCCGGTACC
>209573.1.121
ACTTCAACCTGGTTGCAGTGAGTGCCTTTA
>4512193.1.75
TGGCATGCATCGATAGATCTCGAGGCCTCG
>pS3.Generic.html.1.27
CGTGCCGGCGCCTCGAGACTAGTGCGCGCT
>pRSFDuet-1.Novagen.html.1.23
GCGGTTTCTTTACCAGACTCGAGGGTACCG
>56406604.1.191
ATGCTTTTCCCCGGAGCGACGTCTGCAAGG
>4586830.1.23
ATGCCTGCAGGTTTAAACAGTCATTTAAAT
>pT7Blue-2.Novagen.html.1.162
CGCTGCCACCGGTACCGCTGTCGATGTGCT
>915333.1.61
CATGCGTCGACGAGCTCGGTACCCTACTGC
>pGEM-7Zf(+)_LIC-R.ATCC.html.1.90
TGGTACCGAATTCCTCGAGTCTAGAGGAGC
>pSK15.Generic.html.1.6
GGATGAAGCCGGGCGTTAGACCTGCAGGCA
>4097017.1.151
AGAGTCTCCTGAACTAGACAATGCTCAGGA
>62275796.2.5
TGTCTTCACTGGTACCGAGCTCGAATTCGT
>310825.1.24
GACGGATCCCAAGCTTCTTCTAGAGGTACC
>13446792.1.6
TCTAGAGGCCATGGCGGCCGCACTAGTGGA
>pAMP1.Invitrogen.html.1.54
GGCCGCTCTAGAGGATCCAAGCTTACGTAC
>pATH3.ATCC.html.1.32
TCGACTCTAGAGGATCCCCCCGAATTCGGG
>58651745.1.50
GGAATTCTCTAGAGCGCGCCATGGTCAAAG
>5825492.1.27
CTAGATATCGATGCATATGAATTCAGCTGC
>27573259.1.28
AGCGTCGTCGTGGTACCTCGGATCCGAATT
>310736.1.2
CCGGGGATCCGTCGACCTGCAGCCAAGCTT
>208126.1.42
CTTCAACCTGGTTGCAGTGAGTGCCTTTAC
>pEMBL18NOT.ATCC.html.1.26
CTAGCTAGAGGATCCCCGCGGCCGCGGGTA
>pThioHisc.InVitrogen.html.2.27
CCGCGGAATTCGAAGATCTCGAGCTCATGC
>pHook-3.InVitrogen.html.1.28
TCGGTACTCTAGAGCTAGCTTTAAAAGATC
>pT7Blue-2.Novagen.html.1.180
TGTCGATGTGCTGGCGTTCGAATTTAGCAG
>pT7Blue-2.Novagen.html.1.129
TTGAGGAGAAGCCCGGGCTCTTGTCGTCGT
>M13BM21.Boehringer.html.1.40
GGTACCGGGCCCGTCGACTCTAGAGCTCTG
>pPIC6c.InVitrogen.html.1.16
CCGCCGCGGCTCGAGGTACCGATCCGAGAC
>pCITE-2a(+).Novagen.html.1.1
CATGCCTGCAGGTCGATCGACTCTAGAGGA
>118200856.1.108
GTTAACGTTCGAGGTCGACTCTAGATAAAG
>115600313.1.847
AGAACAGGGGCTGGTGAAATGCAGTTTAAG
>pS1.ATCC.html.1.63
CGATTCGCGAGCGGCCGCGCGGGTACCGAG
>pASK22.Generic.html.1.96
TCAGCCTGTACAGAAGAGATGGTCAGAGTG
>8346634.2.35
AATTATAACCCCGGGCCCTATATATGGATC
>118200854.1.111
GATAAAGCTTTAGAGCTCTTCTTAAGAAGG
>pORB.Orbigen.html.1.11
GGGGTACCCTGCAGGCGGCCGCGAGCTCCC
>pET-41c(+).Novagen.html.1.31
TGTACAGGCCTTGGCGCGCCTGCAGGCGAG
>8346640.2.27
CTGAGGTAATTATAACCCCGGGCCCTATAT
>pUni_V5-Hisb.InVitrogen.html.1.34
CCGCCCACACGGCACCGGTGAATTCCTCGA
>pET-41b(+).Novagen.html.1.20
GATCCGAATTCTGTACAGGCCTTGGCGCGC
>pET-48b(+).Novagen.html.1.101
CTACTTCTGCTGCTCTCGAGGCTTAATTAA
>pUni_V5-Hisa.InVitrogen.html.1.7
GATCGAGGCCTGACGTCGGGCCCGGATCCG
>pET-43.1Ek_LIC.Novagen.html.1.128
AGCCAGCCAGAACTCGCTCCTGAAGACCCA
>pAN24.Generic.html.1.91
CTGCTCAAGCGGGGTAGCTGTTAGTCAAGC
>pS1.ATCC.html.1.13
ACAGATCTCGTACGCGTGCCGGCGCCTCGA
>pET-30Ek_LIC.Novagen.html.1.7
GACGACGACAAGAGCCCGGGCTTCTCCTCA
>pASK22.Generic.html.1.579
GGCTGACGTACCCACTCCATGTAGAAGTCA
>pUni_V5-Hisa.InVitrogen.html.1.14
GCCTGACGTCGGGCCCGGATCCGCCCACAC
>pTriEx-3Neo.Novagen.html.1.7
CACTTAGTGATGGTGATGGTGATGGTGGTG
>pPIC9.InVitrogen.html.1.8
CCTAGGGAATTCTACGTAAGCTTCAGCCTC
>8346634.2.151
ATACTCCGGAATATTAATAGGCCTAGGATG
>60101687.1.66
GGCCGTCGTTTTACAGCCAGAGCCAGAGCC
>pSE420.InVitrogen.html.1.159
AACAACCGGTACCTCTAGAACTATAGCTAG
>209573.1.52
ACGATCTTCTTGATACGTGGAGCGTCCGGA
>18140172.1.28
ATGCATGCGGCCGCGGATCCGATATCGAAT
>115600313.1.885
CTATAAAAGAGAGAGCCGTTATCGTCTGTT
>pKRX.ATCC.html.1.24
CAAGTCACGTCTGGTCGACCTCGAGGGGGG
>pEX13.ATCC.html.4.16
TCCGCATGCACTAGTGAATTGGGTACCCCG
>4097019.1.621
AAACTCTAAGGCTTGGATCCAGAGTCTCCT
>pEMBL18NOT.ATCC.html.1.18
GGTCGACTCTAGCTAGAGGATCCCCGCGGC
>pASK22.Generic.html.1.331
AAGAAGAAACGGTAACGGTGGTACCTGCAC
>pCYB3.New_England_Biolabs.html.1.8
CCTCGAGGAATTCTCTAGAGTCGACTCGCG
>pZP19.Generic.html.1.23
CCGGCATTCGGGCCCGGGTACCGAGCTCGG
>pET-30Ek_LIC.Novagen.html.1.44
CGATATCGGATCCGAATTCGAGCTCCGTCG
>8346634.2.45
CCGGGCCCTATATATGGATCCAATTGCAAT
>M13BM20.Boehringer.html.1.6
TCCATGGGATATCGCATGCCTGCAGAGCTC
>115600313.1.314
AGTTTCACCAGTTTTGATTTAAACGTGGCC
>pASK22.Generic.html.1.156
CGGTCCGGAACACCAGATTCACGGGTCGAC
>pCYB4.New_England_Biolabs.html.1.9
GAGGAATTCTCTAGAGTCGACTCGCGAGCT
>pAX4CM.USB.html.1.15
AATTAATCATCGTCAATCAATCACCCGGGC
>413812.1.6
AAGCGGCCGCCCGGGAATTCGAGCTCGGTA
>310853.1.29
GCGGTACCTCTAGAAGAAGCTTGGGATCCG
>118200854.1.178
GATCCCGGGCGGGTACCTTTGAATTCCACT
>4097019.1.345
TCTAAGGCTTGGATCCAGAGTCTCCTGAAC
>3983120.1.38
ATTCGAAAGCGGCCGCACTAGTTGAGCTCG
>pSL180.Generic.html.1.256
CCGCGGACATGTACAGAGCTCGAGAAGTAC
>pGST.Generic.html.2.26
CCGGGGCGGCCGCCTCGAGAAGCTTGGATC
>pCDFDuet-1.Novagen.html.1.16
CCGCAAGCTTGTCGACCTGCAGGCGCGCCG
>RR2.ATCC.html.1.71
ACGCAAACCGCCTCTCCCCGCGCGCTGGCC
>56406597.1.270
ATGTAATTATCAGGTAGCTTATGATATGTC
>pASK22.Generic.html.1.244
AGTTTTTCTGGTTACCAGAGTTCAGCAGAG
>pRSF-1.Novagen.html.1.117
CCGTGTACACGAGCTCCCAATTGGGATCCG
>pCDF1-MCS1-EF1-Puro.System_Biosciences.html.1.13
TTCATTTAAATTAATTAAGCTTAGATCTGG
>81345491.1.52
CCCCTGCAGGTCGACCTCGAGGGATCCCCG
>pMCS5.Mobitec.html.1.88
CGGCCCACCGGTGGGCCATATGGGCCCGCG
>18140172.1.35
CGGCCGCGGATCCGATATCGAATTCGAAGC
>27573265.1.10
CCTCGGATCCGAATTCGAGCTCCGTCGACA
>4097019.1.324
ATGAGTCCGTGAGGACGAAACTCTAAGGCT
>12958752.1.9
TACCTGATCAAAGCTTATCGATGATATCAG
>pOSEX3.ATCC.html.1.30
ACCGGGCCCGTCGACTCTAGAGCTCTGCAG
>13446791.1.39
CCCGGGATGCATGAATTCAAGCTTATCGAT
>118200856.1.174
AGTGGCCTATGCGGCCGCGGATCTGATCCC
>4378794.1.32
ACCCGGGAGCTCGAATTCGAAGCTTCTGCA
>113073416.1.16
AGGTCGACTCTAGACACGGGGTGGTTTAAA
>pCSV31.Generic.html.1.11
CCGACTAAGTCGACTCAGTCGGGTCACCGA
>1132425.1.76
CAGAATTCCCGGGTACCAACACAATGGCGC
>pSE280.Invitrogen.html.1.133
GTATACGTAGCCGGCTAACGTTAACAACCG
>310853.1.8
CGGGAGAGCTCGATATCGCATGCGGTACCT
>3273769.1.31
GCTTGATATCGGTACCAGATCTGAATTCGC
>pET-51b(+).Novagen.html.1.41
GATGAGCGGAAATTGAGGAGAAGCCCGGAG
>209573.1.249
TTCTTCTTTACCTTTAGCCAGGTTCATTAC
>1906555.1.2
ACCATGGGCCCTTAAGTATACGCGTACGAA
>436566.1.36
AACAGATGCACGACGTTCGAGGTGATGGTG
>pENTR4.Invitrogen.html.1.9
CGGATCCAGTCGACTGAATTGGTTCCCATG
>pAN524.Generic.html.1.18
CGCTTGGAAATCACATTTGCCAACCCGTTG
>pCRT7_VP22_NES-2.InVitrogen.html.1.48
AGTGGATCCTTTAAAGAGAGCTCCAGCGGT
>118200854.1.119
TTTAGAGCTCTTCTTAAGAAGGATCCAGAT
>208987.1.27
TGCAGAATTCCCGGGGGTCGGCGGACGCGG
>pET-31b(+).Novagen.html.1.25
GTGGTACAGCGCTTTGTGGCTGCGCTCAAT
>pRSFDuet-1.Novagen.html.1.50
CCGACGTCAGCGATCGCGTGGCCGGCCGAT
>8216950.4.24
TCCGGATCCAAGCTTATCGATTTCGAACCC
>118200856.1.145
GCTCTTCTTAAGAAGGATCCAGATCCACTA
>pAX4CP.USB.html.1.23
ATCGTCAATCAATCACCCGGGCTGCAGTCG
>115600313.1.227
CCTTTATTCACATTCTTGCCCGCCTGATGA
>pRSF-1.Novagen.html.1.102
CGACCTGCAGGCGCGCCGTGTACACGAGCT
>310825.1.6
CTAGCTTGGCTGCAGGTCGACGGATCCCAA
>pUCBM20.Boehringer.html.1.62
GGCCGCCTTAAGACGCGTGGATCCCCGGGA
>pET-31b(+).Novagen.html.1.188
CGGTGGAGCTGACGCAGGAGGTACGCGCGG
>pPROTet.E_6xHN.Clontech.html.1.15
AATTAAGCGGCCGCATCGATCGGGCCCTGA
>108947432.1.28
AAAGCTTCTCGAGCGGATCCTGCAGGAATT
>45645334.1.2
CGACGAATTCCTCGAGCAGATCTCGGTACC
>pRSFDuet-1.Novagen.html.1.58
AGCGATCGCGTGGCCGGCCGATATCCAATT
>pT7T3_18U.Stratagene.html.1.9
TGGAATTGTGAGCGGATAACAATTTCACAC
>110433179.1.37
GTCCGGAATTCCCGGGATATCGCGGCCGCT
>pHC624.Generic.html.1.32
AGAAGCTTCTAGAGATCTGCAGGTCGACGG
>pUCBM21.Boehringer.html.1.34
GGCCGCGGTACCGGGCCCGTCGACTCTAGA
>56406604.1.236
ACCCAGCCGAGGGCTTGTGCTTCTGATTTT
>48995599.1.16
ATCATCATGACAGATCTGCGCGCGATCGAT
>pSE420.InVitrogen.html.1.309
GTGCTGAATTCGAAGGCATTCCACGACGTG
>115600313.1.467
AGAATGCTTAATGAATTACAACAGTACTGC
>pFOS1.New_England_Biolabs.html.1.14
GCATACGATTTAGGTGACACTATAGGATCC
>pCITE-2a(+).Novagen.html.1.55
GTGGTGCTCGAGTGCGGCCGCAAGCTTGTC
>8346640.2.94
GCGCGATCGATATCAGCGCTTTAAATTTCG
>5764544.1.15
ATATCGGATCCCCGGGCGAGCTCGAATTCG
>644831.1.15
TTAGATCTCGAGCTAGCACGCGTAAGAGCT
>3273769.1.5
ACTTGGCCGTCGACTGCAGTCTAGAAGCTT
>42476360.1.49
AATTGTGACTAGTGTTGTTAATTAAGTTGA
>pETBlue-2.Novagen.html.1.15
GGTGGTGGTGGTGGTGCTCGAGATCCTCTG
>209573.1.286
TCCATTATAAAATCCTCTTTGACTTTTAAA
>118200847.1.201
GGTACCTTTGAATTCCACTTAATTAAGAAG
>pSTBlue-1.Novagen.html.1.96
ATACGTAACGCGTCTGCAGCATGCGTGGTA
>pETBlue-2.Novagen.html.1.2
AATTAACATTAGTGGTGGTGGTGGTGGTGC
>118200847.1.40
AGCTATACGCGTTATACCGGTATCCTGCAG
>pAmCyan.Clontech.html.2.46
GGTAATGGTAGCGACCGGCGCTCAGTTGGA
>pDual_GC.Stratagene.html.1.12
CCATGGTGGCCCTCCTCTTAAAGTTTAAAC
>pAMP18.Invitrogen.html.1.6
GAGCTCGGTACCCGGGGATCCAACGCGTAC
>M13BM20.Boehringer.html.1.45
CGGGCCCGGTACCGCGGCCGCCTTAAGACG
>pET-12a.Novagen.html.1.3
GGCGAAACTCCTAGGAATAGTCCTGACAAC
>310798.1.15
TTGGCTGCAGGTCGACGGATCCCCGGGAAT
>1256571.1.5
AGGTCGACGGATCCCCGGGAATTCGGCCTC
>1277132.2.31
GGGAACTCCGGATGCATATGCATGCTGCAG
>12958753.1.10
CCTGATCAAAGCTTATCGATGATATCAGAT
>208744.1.9
CTTGTTAGATCTTATGACGAACAAAACAGT
>109452800.1.15
GGTACCATGGCATGCATCGATAGATCTCGA
>pAMP10.ATCC.html.1.7
TACCGGTCCGGAATTCCCGGGTCGACATCA
>56406597.1.64
AGTCGCTTGAGTAAAGAATCCGGTCTGAAT
>220967.1.1
GTCGACCACGTGAGATCTAGAGCTAGCATG
>56406597.1.51
TTGTAAATCAGCCAGTCGCTTGAGTAAAGA
>pMAL-c2.New_England_Biolabs.html.1.18
TCTAGAGGATCCGAATTCTGAAATCCTTCC
>27573253.1.2
TACCTCGGATCCGAATTCGAGCTCCGTCGA
>pASK22.Generic.html.1.398
ACGCGCGCAGTAGTAGATAGCGGTGTCTTC
>60101687.1.29
TATGACCGTCGACAGAGATATCCGCGGCCG
>pQE-TriSystem.Qiagen.html.1.3
TTGCACGTGTATACAGCTGTGCGGCCGCAA
>4097019.1.397
AGTCCGTGAGGACGAAACTCTAAGGCTTGG
>pSPTBM20.Boehringer.html.1.10
GGGATCCACGCGTCTTAAGGCGGCCGCGGT
>pET-51b(+).Novagen.html.1.35
GGTGGTGATGAGCGGAAATTGAGGAGAAGC
>18252130.1.7
TGCGAATTCAGATCTAGAGCTCAAGCTTTA
>pGAPZalphaC.InVitrogen.html.1.3
GCTGGCGGCCGCCGCGGCTCGAGGTACCGA
>pNEB193.New_England_Biolabs.html.1.53
CGGCGCGCCCCCGGGTACCGAGCTCGAATT
>56406608.1.288
GCTTATGATATGTCTGAAGATAATCCGCAA
>12082761.1.6
GCATGCTCCCGGCCGCCATGGCCGCGGGAT
>118200847.1.76
TGCAAGAGATCTTATAGGCCTCGAGTTAAC
>pENTR1A.InVitrogen.html.1.23
GACTGAATTGGTTCCTTTAAAGCCTGCTTT
>118200851.1.163
AAGGATCCAGATCCACTAGTGGCCTATGCG
>pPICZalphaB.InVitrogen.html.1.11
GCCGCCGCGGCTCGAGGTACCGATCCGAGA
>208744.1.72
TAGCAGGACAAGAGCCCTTTGCCAGCTTTC
>209573.1.103
TCTTTCAGAGTAGCGATAACTTCAACCTGG
>T7Select415-1b.Novagen.html.1.15
AAGCTTGTCGACGGAGCTCGAATTCGGATC
>pCSV31.Generic.html.1.18
AGTCGACTCAGTCGGGTCACCGATGATAAG
>436566.1.10
GTCTCGAGAACGGAAGCACGGCGACCAACA
>pT7Blue-2.Novagen.html.1.78
ATTCTATAGTGTCACCTAAATAAGGATCCG
>11991640.1.5
TGGCGCGCCGGCGATCGCGGCCGGCCTAGG
>pET-27b(+).Novagen.html.1.20
TCGGATCCGAATTCGAGCTCCGTCGACAAG
>pUni_V5-HisC.InVitrogen.html.1.34
CCGCCCACACGGCACCGGTGAATTCCTCGA
>pET-50b(+).Novagen.html.1.57
TGTACAGGCCTTGGCGCGCCCGACGTCCGT
>pGT-N39.New_England_Biolabs.html.1.24
ACGGCCGAACGCGTCTTCCGGAGTGTACAG
>pT7T3D-PAC.ATCC.html.1.2
GCCCTCGAGGCCAAGAATTCCCGACTACGT
>pSL180.Generic.html.1.59
GGATCCAATTGCAATGATCATCATGACAGA
>4097019.1.654
CTAGACAATGCTCAGGACTGATGAGTCCGT
>pSilencer_adeno_1.0-CMV.Ambion.html.1.36
TTGAACACCTATAACAACGGTAGTCTCGAG
>pIE1-4.Novagen.html.2.8
ATCTGCGGCCGCAGGCCTCGCGACTAGTTT
>pCMV-PCR.Stratagene.html.1.82
GTCAATGAATTCCTGCAGCCCGGGGGATCC
>pASK22.Generic.html.1.228
TGATACCACGCCAGGAAGTTTTTCTGGTTA
>pET-47b(+).Novagen.html.1.133
TCTACTTCTGCTGCTCTCGAGGCTTAATTA
>pASK22.Generic.html.1.310
CTGCAGATACAGACAGAGAGCTCGGAGACT
>115600313.1.191
AGACCGTAAAGAAAAATAAGCACAAGTTTT
>pTYB4.New_England_Biolabs.html.1.1
CCGGGCTCGAGGAATTCGCGGCCGCCGTCG
>108949234.1.5
AGTGCGGCCGCAAGCTTGTCGACGGAGCTC
>pAMP1.Invitrogen.html.1.42
GTAGTAGTAGGCGGCCGCTCTAGAGGATCC
>pBAC-7.invitrogen.html.1.6
TGCGGCCGCAAGCTTCGAGCTCGAATTCGG
>56406604.1.346
GTGATTCCTTTACTTATTCCATGGCGATCG
>pET-52b(+).Novagen.html.1.84
CGCGTCGACTTGTACAGGATCCTGGTACCC
>51090247.1.1
CTAGACTGCAGGTCGACAAGCTTGAATTCG
>3273769.1.16
GACTGCAGTCTAGAAGCTTGATATCGGTAC
>55535633.1.4
TTGGCCGCCGAGGCCAGATCTTGATATCCT
>pGT-N39.New_England_Biolabs.html.1.29
CGAACGCGTCTTCCGGAGTGTACAGGCATG
>pNEB205A.New_England_Biolabs.html.1.29
AGACATCTAGACTTTCCCTCAGCTTAATTA
>pNEB205A.New_England_Biolabs.html.1.17
TAAACGCTGAGGAGACATCTAGACTTTCCC
>pCRT7_VP22_NES-2.InVitrogen.html.1.27
AGAATTCCACCACACTGGACTAGTGGATCC
>pQE-30_UA.Qiagen.html.1.11
CGCTTCTAGAAGCGATTGAGGATATCACGT
>1052556.1.1
ATTCAAGAGCTTGCAAGCTTGAATTCATCG
>pRSF-1.Novagen.html.1.171
AACCGGTACCCACGTGATGGTGGTGGTGAT
>56406608.1.17
CTGATTTTTGTAAAGGTCTGATAATGGTCC
>pET-50b(+).Novagen.html.1.34
CCCGGGTACCAGGATCCGAATTCTGTACAG
>pGEM-7Zf(+)_LIC-F.ATCC.html.1.42
TCGATTTCGAACCCGGGGTACCAACTGGTT
>pTriplEx2.Clontech.html.1.27
ATTGCGGCCGCATGCATAAGCTTGCTCGAG
>209190.1.40
AGCCCAAGCTTATCGATTCGCCCGGGCTGA
>pIC20HE.Generic.html.1.29
CCGGCTACGTATCGATGAATTCTCGAGGCG
>13195706.1.10
CCCGGGCTAGCACGCGTAAGAGCTCGGTAC
>115600313.1.984
TCTGCTGTCAGATAAAGTCTCCCGTGAACT
>pFastbac_CTHS.LIfeSensors.html.1.22
GCCGCAAGCTTGTCGACGGAGCTCGAATTC
>pShuttle_(Ad).Qbiogene.html.1.11
CAAGCTTGAATTCGATATCTCTAGACTCGA
>115600313.1.247
CGCCTGATGAATGCTCATCCGGAATTCCGT
>pSE280.Invitrogen.html.1.226
CTGTCATGATGATCATTGCAATTGGATCCA
>pMAL-p2e.New_England_Biolabs.html.1.3
CTTGCCTGCAGGTCGACTCTAGAGGATCCG
>pSE420.InVitrogen.html.1.93
GCAGGCGGCCGCCATATGCATCCTAGGCCT
>4512193.1.56
TTCGAGCTCCCGGGTACCATGGCATGCATC
>pKSM710.ATCC.html.1.21
ATGCGGTACCTCTAGAAGAAGCTTGGGATC
>pET-50b(+).Novagen.html.1.68
TGGCGCGCCCGACGTCCGTCGACAAGCTTG
>pET-48b(+).Novagen.html.1.50
TTCTGTACAGGCCTTGGCGCGCCCGACGTC
>18252134.1.6
CTCTGCAGGATCCAAGCTTACTAGTGGTAC
>5326970.1.1
AGCTTGGCTGCAGGTCGACGGATCCCCGGG
>16930722.1.106
CGTTCGCGACTAGTGCGCGATCGCGGCCGG
>4097019.1.354
TGGATCCAGAGTCTCCTGAACTAGACAATG
>116600921.2.2
GCCCCCCCTCGAGGTCGACGGTATCGATAA
>1200493.1.24
TCGGTACCGGATCCCAGCTGAAGCTTTCGC
>pCDF1-MCS1.System_Biosciences.html.1.5
ACGCGGCCGCGAATTCATTTAAATTAATTA
>litmus28i.New_England_Biolabs.html.1.4
ACGCATGCCTGTACATCCGGAGACGCGTCA
>pET-41b(+).Novagen.html.1.29
TCTGTACAGGCCTTGGCGCGCCTGCAGGCG
>60651289.1.11
CTTATCGATTTCGAACCCGGGGTACCGAAT
>pET-27b(+).Novagen.html.1.31
TTCGAGCTCCGTCGACAAGCTTGCGGCCGC
>115600313.1.1051
ATGATGACCACCGATATGGCCAGTGTGCCG
>118200851.1.111
CGAGTTAACGTTCGAGGTCGACTCTAGATA
>115600313.1.179
CGGCCTTTTTAAAGACCGTAAAGAAAAATA
>4097017.1.149
CCAGAGTCTCCTGAACTAGACAATGCTCAG
>4322592.1.25
CATTGGTTACCTGGATCCATATGAATTCTG
>45862365.1.77
CAAGGCCTTCTAGAAAAACTCGAGAACGTT
>pET-27b(+).Novagen.html.1.19
TTCGGATCCGAATTCGAGCTCCGTCGACAA
>118200854.1.75
TTATAGGCCTCGAGTTAACGTTCGAGGTCG
>pSL180.Generic.html.1.52
TATATATGGATCCAATTGCAATGATCATCA
>pASK22.Generic.html.1.592
ACTCCATGTAGAAGTCAGAGAAGGTGAAAC
>37575416.1.14
CTGCAGGTCGACCCGGGGTACCACCGGATC
>pMAL-p2g.New_England_Biolabs.html.1.48
GCCGCACCCGGCCCGAGGTTGTTGTTATTG
>66472063.1.11
TGCAGGTCGACAAGCTTGAATTCGGATCCC
>13027702.1.9
GGAATATTAATAGGCCTAGGATGCATATGG
>115600313.1.453
GCTTCCATGTCGGCAGAATGCTTAATGAAT
>25900784.1.12
AGAGTCGACGCATGCATGGTACCAAGCTTC
>pGEM-7Zf(+)_LIC-F.ATCC.html.1.111
TAGAGGAGCATGCGACGTCGGGCCCAATTC
>4097019.1.173
GCTCAGGACTGATGAGTCCGTGAGGACGAA
>13446792.1.75
AGGCCTTAAGGGCCAGATCTTGGGCCCGGT
>pGEM-7Zf(+)_LIC-F.ATCC.html.1.5
CATCCAACGCGTTGGGAGCTCTCCGGATCC
>4586830.1.69
TAAGGATCCGGCGCGCCCCCGGGTACCGAG
>208126.1.61
AGTGCCTTTACCGATAACTTCCAGAGACTG
>pBK614.Generic.html.1.60
AAATGCCTGAACAATTAGTTTAGATCCGAG
>118200856.1.120
GGTCGACTCTAGATAAAGCTTTAGAGCTCT
>pATH11.ATCC.html.1.17
TGCAGGTCGACTCTAGAGGATCCCCGGGCG
>287942.1.6
CGAGCTCGAGATCTGCAGCTGGTACCATGG
>4097019.1.233
ACTAGACAATGCTCAGGACTGATGAGTCCG
>287937.1.16
CATGGTACCAGCTGCAGATCTCGAGCTCGG
>48995608.1.74
ATGTACAGAGCTCGAGAAGTACTAGTGGCC
>5420374.1.36
CGAGGTCGACGAATTCGAGCTCGGCCGACT
>pMAL-p2e.New_England_Biolabs.html.1.25
AGGATCCGAATTCCGGTACCTTGTCATCGT
>68262428.1.1
GGAATTCGCACGTGCGTCGGATCCATCGTT
>pFR97.Generic.html.1.6
CCGTCGACCTGCAGCCAAGCTTATCGATTC
>58651745.1.85
CGTTTATTCTGAGCTTCTGCAAAAAGAACA
>pASK22.Generic.html.1.406
AGTAGTAGATAGCGGTGTCTTCAGCACGCA
>pHC314.Generic.html.1.24
ATTGCTGCAGGCGGAGAACTGGTAGGTATG
>M13BM20.Boehringer.html.1.60
GGCCGCCTTAAGACGCGTGGATCCCCGGGA
>pEX13.ATCC.html.4.5
AGGTCGACGGATCCGCATGCACTAGTGAAT
>29569706.1.64
CCCGGGGGATCCACTAGTGCGGCCGCCATG
>pAcSec1.Orbigen.html.1.43
CATGGAGGCCTGAATTCTAGAAGGTACCCG
>4097019.1.331
CGTGAGGACGAAACTCTAAGGCTTGGATCC
>pAcSec1.Orbigen.html.1.5
GATCTCCCGGGGGTACCCTGCAGGCGGCCG
>pBEND2.Generic.html.1.52
GGGCAGCTGGATATCTTTAAACTCGAGACT
>115600313.1.923
TACAGAGTGATATTATTGACACGCCCGGGC
>pDPL13.Generic.html.1.35
ATCGGTACCGTCGACGGATCCCGGGATCTC
>115600313.1.623
ATGTCAAAAAGAGGTATGCTATGAAGCAGC
>4495058.1.26
AGGGCCCGGATCCCTCGAGGTCGACGAATT
>16930722.1.29
ACGGCCGCCTAGGCGCGCAAGGATCCTCTA
>8216950.4.15
TGGGAGCTCTCCGGATCCAAGCTTATCGAT
>pET-52b(+).Novagen.html.1.2
CCTAGGTTAATTAGTGGTGGTGATGGTGAT
>56406604.1.38
TGGTCCGTTGTTTTGTAAATCAGCCAGTCG
>pAN524.Generic.html.1.98
TGCTCAAGCGGGGTAGCTGTTAGTCAAGCT
>pTXB1.New_England_Biolabs.html.1.12
GAGGAATTCGCGGCCGCCGTCGACTCGCGA
>310852.1.7
CTGCAGGTCGACGGATCCCAAGCTTCTTCT
>pIC20HE.Generic.html.1.22
TCGCTAGCCGGCTACGTATCGATGAATTCT
>115600313.1.879
TTACACCTATAAAAGAGAGAGCCGTTATCG
>pSLfaHSfa.Generic.html.1.4
AATTCGTTAACAGATCTGCGGCCGCGGTCT
>M13M663.Generic.html.1.4
CTTGGCTGCAGGTCGACGGATCCCCGGGAA
>pGEM-7Zf(+)_LIC-F.ATCC.html.1.103
CTCGAGTCTAGAGGAGCATGCGACGTCGGG
>pBluescript\II\KS(+)_LIC.ATCC.html.1.18
TCGAGGTCGACGGTATCGATAAGCTTACTG
>pET-41Ek_LIC.Novagen.html.1.60
GCCTGCAGGCGAGCTCCGTCGACAAGCTTG
>pNEB205A.New_England_Biolabs.html.1.6
CCTGCAGGGTTTAAACGCTGAGGAGACATC
>pET-31b(+).Novagen.html.1.345
TGGCGAGAAGAATATTCACGCATGCCAGAT
>pUCBM21.Boehringer.html.1.65
CTCTGCAGGCATGCGATATCCCATGGAAGC
>8216950.4.32
CAAGCTTATCGATTTCGAACCCGGGGTACC
>2293124.1.10
TACTTATCTAGAAGCTTCTGCAGACGCGTC
>pS3.Generic.html.1.32
CGGCGCCTCGAGACTAGTGCGCGCTAGCTA
>pMAL-p2g.New_England_Biolabs.html.1.66
TTGTTGTTATTGTTATTGTTGTTGTTGTTC
>34421983.1.18
AGGTCGACCCGGGGTACCGAGCTCGCATGC
>56406608.1.152
CCCTGGAGTTTGCCTTCCCTGTTTGAGAAG
>pET-31b(+).Novagen.html.1.156
GTTTTACGCCAACTCGCTCAAACTGCCTTT
>pET-41Ek_LIC.Novagen.html.1.57
CGCGCCTGCAGGCGAGCTCCGTCGACAAGC
>56406597.1.185
TCCGCCGATGCTTTTCCCCGGAGCGACGTC
>45862365.1.83
CTTCTAGAAAAACTCGAGAACGTTGGGCCC
>pETBlue-2.Novagen.html.1.135
CCTGCAGGCGCGCCTGTACAGAATTCGGAT
>pBACgus-2cp.Novagen.html.1.19
TTCGAGCTCGAATTCGGATCCAGGCCTTTT
>PinPoint_Xa-3.Promega.html.1.1
GCCGCCCCGGGAGATCTGATATCGGTACCG
>pZP19.Generic.html.1.29
TTCGGGCCCGGGTACCGAGCTCGGGGTACC
>110433179.1.41
GGAATTCCCGGGATATCGCGGCCGCTTAAT
>pETBlue-2.Novagen.html.1.11
TAGTGGTGGTGGTGGTGGTGCTCGAGATCC
>pSL180.Generic.html.1.61
ATCCAATTGCAATGATCATCATGACAGATC
>pShuttle_CMV.Qbiogene.html.1.25
TCGAGCGGCCGCGTCGACGGTACCAGATCT
>pRX-2.ATCC.html.1.21
GGTCGACTCTAGAGGATCCCCGGGCGAGCT
>56406597.1.217
CAAGGTTCCCTTTTGATGCCACCCAGCCGA
>117957124.1.38
ATTTAAATGCGGCCGCGGCCATTAAGGCCG
>pET-44c(+).Novagen.html.1.101
TACCATCGATACGCGTTCGAAGCTTGCGGC
>118200851.1.117
AACGTTCGAGGTCGACTCTAGATAAAGCTT
>pET-44c(+).Novagen.html.1.62
TCCGAATTCTGTACAGGCGCGCCTGCAGGA
>118200851.1.200
ATCTGATCCCGGGCGGGTACCTTTGAATTC
>4097013.1.31
ATGCTCAGGACTGATGAGTCCGTGAGGACG
>pMC1843.Generic.html.1.15
CCCGGATCCGTCGACCTGCAGGTCGACGGA
>4097017.1.90
TGAACTAGACAATGCTCAGGACTGATGAGT
>p3xFLAG-myc-CMV-25.Sigma.html.1.14
GGTACCGATATCAGATCTATCGATGAATTC
>pSL180.Generic.html.1.49
CCCTATATATGGATCCAATTGCAATGATCA
>4097013.1.80
CAGAGTCTCCTGAACTAGTCCAAGCTTATC
>pETBlue-2.Novagen.html.1.155
GAATTCGGATCCACGAGCTCCCGGGATATC
>56406604.1.113
TTAATATCCGCTTCACGCCATGTTCGTCCG
>66815022.1.40
TGAATTCCCCGGGAGGCCTGATATCAAGCT
>118200847.1.13
CTTTGCGATCGCAGACCTAGGAAAGCTAGC
>287938.1.8
TTCGAATTCCATGGTACCAGCTGCAGATCT
>16930722.1.59
GATCTCGAGGCCTGATCATCGATGGGCCCA
>208987.1.23
ATGCTGCAGAATTCCCGGGGGTCGGCGGAC
>4097017.1.324
ATGAGTCCGTGAGGACGAAACTCTAAGGCT
>pETBlue-2.Novagen.html.1.4
TTAACATTAGTGGTGGTGGTGGTGGTGCTC
>208744.1.35
CAGTAATAACGAAGATGACGATGAAGAGTA
>118200851.1.88
TATGCAAGAGATCTTATAGGCCTCGAGTTA
>13027702.1.106
AGTACTAGTGGCCACGTGGGCCGTGCACCT
>1017801.1.6
CCTGCAGGTCGACACTAGTGGATCCAAAGA
>pEB111.Generic.html.1.1
GAATCCCGGGGATCCGTCGACCTGCAGCCA
>13937413.1.31
GAGGCCTCCATGGGTATATCTCCTTCTTAA
>pS1.ATCC.html.1.43
GACTAGTGCGCGCTAGCTATCGATTCGCGA
>pSL180.Generic.html.1.132
GCTATAGTTCTAGAGGTACCGGTTGTTAAC
>pCRT7_VP22_NES-2.InVitrogen.html.1.44
GACTAGTGGATCCTTTAAAGAGAGCTCCAG
>9957257.1.22
AGGGATCCTCTAGAAGCGGCCGCGACTAGT
>pKSM710.ATCC.html.1.15
TATCGCATGCGGTACCTCTAGAAGAAGCTT
>pIVEX-GST.Roche.html.1.27
AGTCGACTTGCCATGGTCATATGTTTAATT
>pQE-TriSystem_Strep.Qiagen.html.1.68
TGAGAATTCGGATCCACGAGCTCCCGGGAT
>pSTBlue-1.Novagen.html.1.23
CACGTGTGGTCTAGAGCTAGCCTAGGCTCG
>pFLAG-ATS.Sigma.html.1.13
GTACCCGGGAATTCTCGAGAAGCTTGACTT
>56406608.1.349
GTGATTCCTTTACTTATTCCATGGCGATCG
>4097017.1.115
TGAGTCCGTGAGGACGAAACTCTAAGGCTT
>pFR10.Generic.html.1.25
GCAGCCAAGCTTATCGAAGCTTATCGATTC
>pET-27b(+).Novagen.html.1.11
GGAATTAATTCGGATCCGAATTCGAGCTCC
>pET-31b(+).Novagen.html.1.359
TTCACGCATGCCAGATGCTGCTCGAGCACC
>5825492.1.31
ATATCGATGCATATGAATTCAGCTGCAGGA
>pUni_V5-HisC.InVitrogen.html.1.13
GGCCTGACGTCGGGCCCGGATCCGCCCACA
>pKRX.ATCC.html.1.28
TCACGTCTGGTCGACCTCGAGGGGGGGCCC
>115600313.1.913
TTTGTGGATGTACAGAGTGATATTATTGAC
>13446791.1.23
CCTTACTAGTGGATCCCCCGGGATGCATGA
>pMCS5.Mobitec.html.1.4
TTAAATTTAATTAAGGCGCGCCCATGGATC
>8346634.2.1
GAATTCGAATGGCCATGGGACGTCGACCTG
>209573.1.205
ATGCACAGGCAACGGAGCTCAGCGTATAAG
>4097019.1.668
GGACTGATGAGTCCGTGAGGACGAAACTCT
>56406608.1.264
ATTTTGTAATGTAATTATCAGGTAGCTTAT
>4097017.1.215
GGATCCAGAGTCTCCTGAACTAGACAATGC
>pET-50b(+).Novagen.html.1.38
GGTACCAGGATCCGAATTCTGTACAGGCCT
>531832.1.42
CTAGTGAGCTCGTCGACTCTAGAGGATCCA
>118200854.1.129
TTCTTAAGAAGGATCCAGATCCACTAGTGG
>pT7T3_18U.Stratagene.html.1.93
GAGCTCCCGGGTTTTTTTTTTTTTTTTTTG
>3983120.1.43
AAAGCGGCCGCACTAGTTGAGCTCGTCGAC
>pS5.ATCC.html.1.33
GCCGGCGCCTCGAGACTAGTGCGCGCTAGC
>pIRES2-EGFP.Clontech.html.1.44
GAGCTCGAGATCTGAGTCCGGTAGCGCTAG
>37575416.1.12
GGCTGCAGGTCGACCCGGGGTACCACCGGA
>16930719.1.41
TCATCGATGGGCCCATGGCTAGCGGCCGCA
>16930722.1.70
CTGATCATCGATGGGCCCATGGCTAGCGGC
>1277132.2.18
TAGGCCGGCGCCCGGGAACTCCGGATGCAT
>81345491.1.35
GCGCTGAGACCATGGTCCCCCTGCAGGTCG
>pRPM1.Generic.html.1.18
TCTTCCATCCGGACCGGGGGTACCGAGCTC
>pSL190.Generic.html.1.18
CCCACGTGGCCACTAGTACTTCTCGAGCTC
>310806.1.43
TAGAGGTACCGCATGCGATATCGAGCTCTC
>208744.1.69
GATTAGCAGGACAAGAGCCCTTTGCCAGCT
>115600313.1.128
TTCAGTCAGTTGCTCAATGTACCTATAACC
>pAMP2.Invitrogen.html.1.6
GTACCGGTCCGGAATTCCCGGGGGCCGCCT
>8346634.2.142
CGGCTACGTATACTCCGGAATATTAATAGG
>pTYB12.New_England_Biolabs.html.1.34
CCGTCGACTCGCGAACTAGTCATATGACCA
>pSTBlue-1.Novagen.html.1.3
GCCGCGAGCTCGGGCCCCCACACGTGTGGT
>48995608.1.34
CCCTAGATGCATGCTCGACGCGTACGTCGC
>115600313.1.763
GTGCCGAACGCTGGAAAGCGGAAAATCAGG
>pRX1.ATCC.html.1.1
TCATCGATAAGCTTGGGCTGCAGGTCGACT
>pET-41c(+).Novagen.html.1.57
CGAGCTCCGTCGACAAGCTTGCGGCCGCAC
>310852.1.18
CGGATCCCAAGCTTCTTCTAGAGGTACCGC
>pMM1525.Mobitec.html.1.15
CGGTACCGGATCCCGGGAGCTCCGGAGATC
>pBluescript\II\KS(+)_LIC.ATCC.html.1.6
CCGGGCCCCCCCTCGAGGTCGACGGTATCG
>287936.1.4
AGCTTCGAATTCCATGGTACCAGCTGCAGA
>8346640.2.58
TGGATCCAATTGCAATGATCATCATGACAG
>pAMP10.ATCC.html.1.11
GGTCCGGAATTCCCGGGTCGACATCATCAT
>117572168.1.10
TCGATGAATTCTCTAGAACTAGTAAGCTTG
>8216952.1.39
ATCCGGGCCCTCTAGATGCGGCCGCATGCA
>pQE-30_Xa.Qiagen.html.1.34
TCGCATGCGGATCCAGTTCCATTATAAGGC
>pHIL-S1.InVitrogen.html.1.151
CAGTCATGTCTAAGGATCCCGGGGAATTCT
>4097017.1.374
CTAGTCCAAGCTTATCGATACCGTCGACCT
>118200851.1.213
CGGGTACCTTTGAATTCCACTTAATTAAGT
>pET-47b(+).Novagen.html.1.99
GCGCGCCCGACGTCCGTCGACAAGCTTGCG
>66815022.1.32
ATGACTAGTGAATTCCCCGGGAGGCCTGAT
>pBEND1.Generic.html.1.2
AGCTTGGATCCCTCGAGACTAGTCCATGGA
>28974289.1.8
CGACTCTAGAGGATCCCGGGCTGCAGATCT
>ptyb11.New_England_Biolabs.html.1.13
AATTCGCGGCCGCCGTCGACTCGCGAACTA
>pUCBM21.Boehringer.html.1.54
CGACTCTAGAGCTCTGCAGGCATGCGATAT
>115600313.1.534
CCGGCTTACTAAAAGCCAGATAACAGTATG
>pASK22.Generic.html.1.272
AGACTGAGAAGATTTGCAAGACATGGTAAC
>48995599.1.189
CGTCGCGACCGCGGACATGTACAGAGCTCG
>pIRES2-EGFP.Clontech.html.1.21
GTCGACTGCAGAATTCGAAGCTTGAGCTCG
>litmus28i.New_England_Biolabs.html.1.19
TCCGGAGACGCGTCACGGCCGAAGCTAGCG
>pSL180.Generic.html.1.268
ACAGAGCTCGAGAAGTACTAGTGGCCACGT
>115600313.1.1146
TAACCTGATGTTCTGGGGAATATAAATGTC
>115600313.1.310
GGTGAGTTTCACCAGTTTTGATTTAAACGT
>M13BM20.Boehringer.html.1.58
GCGGCCGCCTTAAGACGCGTGGATCCCCGG
>18252134.1.19
AAGCTTACTAGTGGTACCACGCGTGAATAG
>4586830.1.62
ACTTAATTAAGGATCCGGCGCGCCCCCGGG
>6467488.1.23
TCCCCGGGGATCCTCTAGAGTCGACCTGGC
>pET-31b(+).Novagen.html.1.235
TTCGCTTTCACCGTCAGCTTCGAGTATCAG
>115600313.1.915
TGTGGATGTACAGAGTGATATTATTGACAC
>pIVEX2.6d.Roche.html.1.24
TCGACTTGCCATGGTCATATGTTTAATTAA
>56406604.1.319
GTCAAACGTGTTGATAACCTGTGCCATGTG
>pQE-TriSystem.Qiagen.html.1.75
GAGAATTCGGATCCACGAGCTCCCGGGATA
>pHIL-S1.InVitrogen.html.1.126
TAAGTGCCCAACTTGAACTGAGGAACAGTC
>pSE280.Invitrogen.html.1.73
ATCGATGGCGCCAGCTGCAGGCGGCCGCCA
>208744.1.3
CGGTACCTTGTTAGATCTTATGACGAACAA
>pDK101.ATCC.html.1.26
TAACATGGCCAACAAAACCATGGCGGCCGG
>pGEM-7Zf(+)_LIC-F.ATCC.html.1.53
CCCGGGGTACCAACTGGTTCCGGCGCCGGA
>312235.1.1
CTAGAGGATCCAAGCTTATCGATTTCGAAC
>pBEND1.Generic.html.1.34
GATGCTAGCAGATCTACGCGTGTCGACTCT
>58430930.1.20
GGGATCCTCTAGACTCGAGGCATGCAAGCT
>56406597.1.303
AGATAATCCGCAACCCCGTCAAACGTGTTG
>pRSF-1.Novagen.html.1.25
AGACGAGTCCATGTGCTGGCGTTCAAATTT
>8346640.2.92
GCGCGCGATCGATATCAGCGCTTTAAATTT
>56406604.1.264
TTGTAATGTAATTATCAGGTAGCTTATGAT
>pd2EGFP.Clontech.html.2.50
TGGTAATGGTAGCGACCGGCGCTCAGTTGG
>8216954.1.33
TCGAGGGATCCGGGCCCTCTAGATGCGGCC
>pRX3.ATCC.html.2.5
TCGATAAGCTTGGGCTGCAGGTCGACTCTA
>4097017.1.135
TCTAAGGCTTGGATCCAGAGTCTCCTGAAC
>310828.1.5
TTCGCAATTCCCGGGGATCCGTCGACCTGC
>4097017.1.142
CTTGGATCCAGAGTCTCCTGAACTAGACAA
>1132425.1.62
GTCGACGGATCCTGCAGAATTCCCGGGTAC
>pFA-CMV.Stratagene.html.1.22
GAAGCTTCTAGAATTCCAGCCCGGGCGGAT
>pIVEX-GST.Roche.html.1.36
GCCATGGTCATATGTTTAATTAAGCGGCCG
>pThioHisc.InVitrogen.html.2.17
AGGCCTGCGGCCGCGGAATTCGAAGATCTC
>pCR1000.InVitrogen.html.1.46
TTCTCACCTCGGCCGATAAGCTTTTAATTA
>pAN24.Generic.html.1.86
GATGTCTGCTCAAGCGGGGTAGCTGTTAGT
>pATH3.ATCC.html.1.20
TTGGGCTGCAGGTCGACTCTAGAGGATCCC
>4097019.1.643
AGTCTCCTGAACTAGACAATGCTCAGGACT
>1017801.1.49
CTCGAGAGTACTTCTAGAGCGGCCGCGGGC
>81345491.1.64
GACCTCGAGGGATCCCCGGGTACCGAGCTC
>118200854.1.122
AGAGCTCTTCTTAAGAAGGATCCAGATCCA
>310813.1.18
GCCCCGGGATCCTCTAGAGTCGACCTGCAG
>pENTR4.Invitrogen.html.2.3
TAGATATCTCGAGTGCGGCCGCGAATTCTA
>118200856.1.195
TCTGATCCCGGGCGGGTACCTTTGAATTCC
>pd2EGFP.Clontech.html.2.31
TTTTTGACACCAGACAAGTTGGTAATGGTA
>pSTBlue-1.Novagen.html.1.9
AGCTCGGGCCCCCACACGTGTGGTCTAGAG
>pHT3T7BMM.Boehringer.html.1.28
CAGAGCTCTAGAGTCGACGGGCCCGGTACC
>pQE-TriSystem.Qiagen.html.1.19
CTGTGCGGCCGCAAGCTTCGAACCGGTACC
>pIRES2-EGFP.Clontech.html.1.12
CGCGGTACCGTCGACTGCAGAATTCGAAGC
>ptyb11.New_England_Biolabs.html.1.1
CCGGGCTCGAGGAATTCGCGGCCGCCGTCG
>pET-41a(+).Novagen.html.1.39
CCTTGGCGCGCCTGCAGGCGAGCTCCGTCG
>pKO6.Generic.html.1.6
TTGCCCGAATTCGGGGATGGGGAGTAAGCT
>pGEM-7Zf(+)_LIC-R.ATCC.html.1.48
TCGAACCCGGGGTACCAAACTCGCTCCGGC
>115600313.1.186
TTTAAAGACCGTAAAGAAAAATAAGCACAA
>pMCS5.Mobitec.html.1.59
GTGGCGCCACTAGTGCTAGCAGATCTGGCC
>pKSM710.ATCC.html.1.30
CTCTAGAAGAAGCTTGGGATCCCCCATGGT
>pET-42b(+).Novagen.html.1.4
TCCATGGATATCGGGGATCCGAATTCTGTA
>1200496.1.14
AGATCTGATATCGGTACCGGATCCCAGCTG
>pHY320PLK.Generic.html.1.3
CGCTCCGGAATTCCCGGGGATCCGTCGACC
>209573.1.68
GTGGAGCGTCCGGATCTAGACAGATTTTAC
>pCITE-2a(+).Novagen.html.1.83
TCGACGGAGCTCGAATTCGGATCCGATATC
>pT7Blue-2.Novagen.html.1.26
GTGTGGTCTAGAGCTAGCCTAGGCTCGAGA
>62275796.2.6
GTCTTCACTGGTACCGAGCTCGAATTCGTT
>pORB.Orbigen.html.1.3
ATCTCCCGGGGGTACCCTGCAGGCGGCCGC
>413812.1.37
CAGATCTTCTAGATTCGAACTCGAGGCCTG
>pCITE-2a(+).Novagen.html.1.95
GAATTCGGATCCGATATCCATATGGGTGGT
>32455188.1.17
AGATCTCGAGCCCGGGCTAGCACGCGTAAG
>113073416.1.20
CGACTCTAGACACGGGGTGGTTTAAACGCG
>pCITE-2b(+).Novagen.html.1.61
GGTGGTGCTCGAGTGCGGCCGCAAGCTTGT
>pIVEX1.3_WG.Roche.html.1.16
GCTCGAGTCGACGCGGCCGCTCATATGTGC
>60101687.1.45
GATATCCGCGGCCGCAGAACTGGCCGTCGT
>pPICZB.InVitrogen.html.2.27
CGAGGTACCGATCCGAGACGGCCGGCTGGG
>13446791.1.4
TCTCTAGAGGCCCTTAAGGCCTTACTAGTG
>pHook-3.InVitrogen.html.1.36
CTAGAGCTAGCTTTAAAAGATCTGGTACCA
>pET-48b(+).Novagen.html.1.20
CTTTCAGGGACCCGGGTACCAGGATCCGAA
>pASK22.Generic.html.1.444
ATCTGCAGGTACAGGATCGATTGACTAGTG
>pET-31b(+).Novagen.html.1.66
GGACGGCATCGTCGCGCTGTTTGCCGATGA
>pAX4BP.USB.html.1.44
TGCAGTCGACTCTAGATCTGGTACCGAATT
>pBEND2.Generic.html.1.66
CTTTAAACTCGAGACTAGTCCATGGATCGA
>pTriEx-3Neo.Novagen.html.1.58
TACCGTCGACCTGCAGGCGCGCCGAGATCT
>4586830.1.72
GGATCCGGCGCGCCCCCGGGTACCGAGCTC
>4378794.1.70
GACGTCATATGGATCCGATATCGCCGTGGC
>pASK22.Generic.html.1.144
CTACCGGTAAAACGGTCCGGAACACCAGAT
>209573.1.66
ACGTGGAGCGTCCGGATCTAGACAGATTTT
>56406604.1.138
GTCCGCTTTTGCCCTGGAGTTTGCCTTCCC
>pETBlue-2.Novagen.html.1.120
TGGTACCGTCGACGTCCTGCAGGCGCGCCT
>83314120.1.23
GAGCTCTGCAGGATCCAAGCTTACTAGTGG
>pHC314.Generic.html.1.9
GGCAACGTTGTTGCCATTGCTGCAGGCGGA
>310756.1.1
AATGGCAACAACGTTGCCCGGATCCGGTCG
>118200851.1.34
ATCGCAGACCTAGGAAAGCTAGCTATACGC
>pASK22.Generic.html.1.587
TACCCACTCCATGTAGAAGTCAGAGAAGGT
>pET-31b(+).Novagen.html.1.88
GCCGATGACGCCACGGTGGAAGACCCCGTG
>115600313.1.694
AAGGCATATATGATGTCAATATCTCCGGTC
>pCRT7_GS.InVitrogen.html.1.30
GCGGATCCTTATCGTCATCGTCGTACAGAT
>pFA-CMV.Stratagene.html.1.17
CTGCAGAAGCTTCTAGAATTCCAGCCCGGG
>pKYB1.New_England_Biolabs.html.1.8
CCTCGAGGAATTCGCGGCCGCCGTCGACTC
>pSL180.Generic.html.1.10
TGGCCATGGGACGTCGACCTGAGGTAATTA
>pCDF1-MCS1.System_Biosciences.html.1.39
TAGATCTGGATCCGGCGCGCCCGGGCTCTA
>pAMP1.Invitrogen.html.1.17
GAATTCCCGGGCATCATCATCATTAGTAGT
>pET-43.1Ek_LIC.Novagen.html.1.138
AACTCGCTCCTGAAGACCCAGAGGATCTCG
>10504974.1.13
CGGCCGCCACGGCGATATCGGATCCATATG
>1117808.1.6
TTAGCTTGGCTGCAGGTCGACGGATCCCCG
>4097019.1.429
CCAGAGTCTCCTGAACTAGACAATGCTCAG
>pQE-TriSystem.Qiagen.html.1.64
CGCCGAGATCTGAGAATTCGGATCCACGAG
>pShuttle2.Clontech.html.1.21
GGATCATCCAGCACAGTGGCGGCCGCTCGA
>pMAL-P2x.New_England_Biolabs.html.1.42
CCGAATTCTGAAATCCTTCCCTCGATCCCG
>pAD3.Generic.html.1.8
TCCGTCGACCTGCAGCCAAGCTTGGCGTAA
>pET-30Ek_LIC.Novagen.html.1.16
AAGAGCCCGGGCTTCTCCTCAACCATGGCG
>2293124.1.28
TGCAGACGCGTCGACGGATCCCCGGGAATT
>pASK22.Generic.html.1.179
GGTCGACGCACCGTAGATCAGCAGTTTCGG
>pGT-N39.New_England_Biolabs.html.1.12
GAATTCGCTAGCACGGCCGAACGCGTCTTC
>603191.2.60
AGCGACCGGCGCTCAGTTGGAATTCTACGA
>pSL190.Generic.html.1.154
AACGTTAACAACCGGTACCTCTAGAACTAT
>208126.1.49
CTGGTTGCAGTGAGTGCCTTTACCGATAAC
>pCAL-kc.Stratagene.html.1.12
ACGTGGATACATGGATCTACCAAGTGATGC
>pLP-BacPAK9-6xHN.Clontech.html.3.4
AATTAAGCGGCCGCCCTGCAGGCCTCGAGT
>pCR1000.InVitrogen.html.1.64
AGCTTTTAATTAAACTAGTGAGCTCGGTAC
>pETBlue-2.Novagen.html.1.72
TTGCACGTGTATACAGCTGTGCGGCCGCAA
>pMAL-c2g.New_England_Biolabs.html.1.14
GTCGACTCTAGAGGATCCGAATTCTACGTA
>45862396.1.63
TCTAGAAAAACTCGAGAACGTTGGGCCCCA
>45862396.1.16
GATGCGGCCGCAAAGTCGACGAATTCTCCC
>48995599.1.175
CATCGATACGCGTACGTCGCGACCGCGGAC
>pET-41b(+).Novagen.html.1.55
GGCGAGCTCCGTCGACAAGCTTGCGGCCGC
>pET-38b(+).Novagen.html.1.15
ATATCGGATCCGAATTCTGTACACCTGCAG
>pCYB1.New_England_Biolabs.html.1.11
CGAGGAATTCTCTAGAGTCGACTCGCGAGC
>81345491.1.1
AGCTTATTATTTTTCGAACTGCGGGTGGCT
>pCDFDuet-1.Novagen.html.1.25
TGTCGACCTGCAGGCGCGCCGAGCTCGAAT
>209209.1.9
GCTGCAGGTCGACTCTAGAGGATCCCCGGG
>45862352.2.30
GCAGTATCGATGCGGCCGCAAAGTCGACGA
>915333.1.67
TCGACGAGCTCGGTACCCTACTGCAGGAGC
>118200845.1.213
TTCCACTTAATTAAGAAGGCCGGCCCTTCC
>pMAL-p2g.New_England_Biolabs.html.1.50
CGCACCCGGCCCGAGGTTGTTGTTATTGTT
>118200856.1.52
ATACGCGTTATACCGGTATCCTGCAGGTAG
>pMIB_V5-Hisc.InVitrogen.html.1.25
GCTGGATATCTGCAGAATTCCACCACACTG
>pPICZB.InVitrogen.html.2.6
AAGCTGGCGGCCGCCGCGGCTCGAGGTACC
>56406597.1.6
AAACATTATCTGATTTTTGTAAAGGTCTGA
>pSL190.Generic.html.1.137
AGTATACGTAGCCGGCTAACGTTAACAACC
>pET-41c(+).Novagen.html.1.51
TGCAGGCGAGCTCCGTCGACAAGCTTGCGG
>56406597.1.278
ATCAGGTAGCTTATGATATGTCTGAAGATA
>pSPORT1.ATCC.html.1.28
CCGGGTCGACGAGCTCACTAGTCGGCGGCC
>pIE1-2.Novagen.html.1.5
AGATCTGCGGCCGCAGGCCTCGCGACTAGT
>118200845.1.84
ATCTTATAGGCCTCGAGTTAACGTTCGAGG
>115600313.1.335
AACGTGGCCAATATGGACAACTTCTTCGCC
>413812.1.30
TCGGTACCAGATCTTCTAGATTCGAACTCG
>pT7Blue-2.Novagen.html.1.166
GCCACCGGTACCGCTGTCGATGTGCTGGCG
>pT7T3_18U.Stratagene.html.1.78
CACTATAGGGAATTCGAGCTCCCGGGTTTT
>4097019.1.455
TCAGGACTGATGAGTCCGTGAGGACGAAAC
>pMIB_V5-Hisc.InVitrogen.html.1.14
GCCGCCACTGTGCTGGATATCTGCAGAATT
>pPIC3K.InVitrogen.html.1.5
GCCCTAGGGAATTCTACGTATTTTCCATGG
>pASK22.Generic.html.1.359
ACCCCAAACGTCGAAGTACCAAGTGCTGCC
>pIE1-4.Novagen.html.2.12
GCGGCCGCAGGCCTCGCGACTAGTTTAAAC
>pUChsneo.Generic.html.1.3
TTCCCGGGGATCCGTCGACCTGCAGCCAAG
>4495058.1.2
GCTTATGCATGCGGCCGCATCTAGAGGGCC
>pCR1000.InVitrogen.html.1.12
GCGGTGAGAACCGTTTCTCTCGATATCGAA
>M13LH1.Generic.html.1.1
AAGCTTCCGCGGATCGATAGGCCTCGAGAT
>115600313.1.301
CAATCCCTGGGTGAGTTTCACCAGTTTTGA
>4097017.1.52
GTGAGGACGAAACTCTAAGGCTTGGATCCA
>pASK22.Generic.html.1.316
ATACAGACAGAGAGCTCGGAGACTGGGTCA
>pATH1.ATCC.html.1.11
CTTGGGCTGCAGGTCGACTCTAGAGGATCC
>pHY300PLK.Generic.html.1.2
GGAATTCCCGGGGATCCGTCGACCTGCAGA
>118200849.1.17
TATGGCGCGCCTTTGCGATCGCAGACCTAG
>pSL180.Generic.html.1.225
AGCTGGCGCCATCGATACGCGTACGTCGCG
>66815022.1.21
GGATCCCATATATGACTAGTGAATTCCCCG
>pCDF1-MCS1-EF1-Puro.System_Biosciences.html.1.6
CCGCGAATTCATTTAAATTAATTAAGCTTA
>pAX4CP.USB.html.1.4
GCTTCGACGGATCCGGGCAACGTTCTTGCC
>pHT3T7BMM.Boehringer.html.1.53
GTACCGCGGCCGCACTTAAGTTACGCGTGG
>287936.1.19
GGTACCAGCTGCAGATCTCGAGCTCGGATC
>208442.1.1
AATTCCCGGGGATCCAACTGCGCCTCGCTC
>pSL190.Generic.html.1.202
TAAAGCGCTGATATCGATCGCGCGCAGATC
>4586830.1.54
GACTCTAGACTTAATTAAGGATCCGGCGCG
>pGST.Generic.html.2.14
AGCTCCTGCAGCCCGGGGCGGCCGCCTCGA
>pUC19Sce.ATCC.html.1.6
CCAAGCTCTAGGGATAACAGGGTAATCCCG
>18766333.1.5
CCGGGCCCAGATCTGGCCATGGCGGCCGCG
>6467488.1.2
GGAAGATCTTCCGGAAGATCTTCCCCGGGG
>pAMP10.ATCC.html.1.65
CGCTCTAGAGGATCCAAGCTTACGTACGCG
>pET-42c(+).Novagen.html.1.52
CAGGCGAGCTCCGTCGACAAGCTTGCGGCC
>pSK15.Generic.html.1.13
GCCGGGCGTTAGACCTGCAGGCATGCAAGC
>pET-52b(+).Novagen.html.1.56
CGCGTGGCACCAGAGCGAGCTCTGCGGCCG
>pSE420.InVitrogen.html.1.131
TCCGGAGTATACGTAGCCGGCTAACGTTAA
>45862396.1.32
CGACGAATTCTCCCGGGTGGATCCAAGGCC
>pET-42c(+).Novagen.html.1.40
TTGGCGCGCCTGCAGGCGAGCTCCGTCGAC
>118200849.1.34
ATCGCAGACCTAGGAAAGCTAGCTATACGC
>pMAL-c2.New_England_Biolabs.html.1.56
CGAGGTTGTTGTTATTGTTATTGTTGTTGT
>pSE280.Invitrogen.html.1.61
CGACGTACGCGTATCGATGGCGCCAGCTGC
>118200854.1.172
GGATCTGATCCCGGGCGGGTACCTTTGAAT
>8117181.1.17
TCCCGGGTACCATGGCATGCATCGATAGAT
>48995599.1.38
CGATCGATATCAGCGCTTTAAATTTGCGCA
>56406604.1.82
CCGGTCTGAATTTCTGAAGCCTGATGTATA
>pAX4CP.USB.html.1.48
AGTCGACTCTAGATCTGGTACCGAATTCCA
>66815022.1.81
CCGCTGCTAGCAGATCTTCTAGACTCGAGA
>pASK22.Generic.html.1.127
AGTCGGTACCGCTACCGCTACCGGTAAAAC
>115600313.1.378
TGGGCAAATATTATACGCAAGGCGACAAGG
>287943.1.9
AGCTCGAGATCTGCAGCTGGTACCATGGAA
>74267359.2.30
TGTAGGCCGGATCCCCCGGGCTGCAGGAAT
>45862365.1.43
GGCCGCAAAGTCGACGAATTCTCCCGGGTG
>83314120.1.15
CAGATCTAGAGCTCTGCAGGATCCAAGCTT
>7688144.1.19
TTTTTTTTTTTTTTTTTTTGGGAGCTCGCC
>PinPoint_Xa-3.Promega.html.1.10
GGAGATCTGATATCGGTACCGGATCCCAGC
>27573262.1.49
ATCCGAATTCGAGCTCCGTCGACAAGCTTG
>pHT3T7BMM.Boehringer.html.1.19
GCATGCCTGCAGAGCTCTAGAGTCGACGGG
>pCRT7_GS.InVitrogen.html.1.5
TCAAGCTTCGAATTCGCCCTTAAGGGCGGA
>pSPTBM21.Boehringer.html.1.14
GGATATCGCATGCCTGCAGAGCTCTAGAGT
>310736.1.9
TCCGTCGACCTGCAGCCAAGCTTTCGCGAG
>208126.1.27
TCAGAGTAGCGATAACTTCAACCTGGTTGC
>pShuttle_(Ad).Qbiogene.html.1.17
TGAATTCGATATCTCTAGACTCGAGGCGGC
>118200854.1.15
ACCTAGGAAAGCTAGCTATACGCGTTATAC
>60101687.1.26
AGCTATGACCGTCGACAGAGATATCCGCGG
>pAMP10.ATCC.html.1.62
GGCCGCTCTAGAGGATCCAAGCTTACGTAC
>pEX13.ATCC.html.4.2
TGCAGGTCGACGGATCCGCATGCACTAGTG
>pET-31b(+).Novagen.html.1.98
CCACGGTGGAAGACCCCGTGGGTTCCGAGC
>118200856.1.183
TGCGGCCGCGGATCTGATCCCGGGCGGGTA
>27573259.1.43
CCTCGGATCCGAATTCGAGCTCCGTCGACA
>pIE1-2.Novagen.html.1.19
AGGCCTCGCGACTAGTTTAAACCCGGGGAT
>pUC-JK.ATCC.html.1.9
TTGCCAGTGTGCTGGTCGACCTGCAGGATC
>209190.1.37
TGCAGCCCAAGCTTATCGATTCGCCCGGGC
>4097017.1.87
TCCTGAACTAGACAATGCTCAGGACTGATG
>115600313.1.3
CTTACCACTTTGTACAAGAAAGCTGAACGA
>48995599.1.95
TTGTTAACGTTAGCCGGCTACGTATACTCC
>litmus28i.New_England_Biolabs.html.1.29
CGTCACGGCCGAAGCTAGCGAATTCGTGGA
>4097017.1.346
CTAAGGCTTGGATCCAGAGTCTCCTGAACT
>pIC20HE.Generic.html.1.16
CTGATATCGCTAGCCGGCTACGTATCGATG
>108947432.1.54
AATTCCCGGGCATATGTCCGGTACCGTCGA
>pCITE-2c(+).Novagen.html.1.55
TGGTGGTGGTGCTCGAGTGCGGCCGCAAGC
>p3T.Mobitec.html.1.6
ATTTTTTGGATGGCGACCCGGGTGCCCAGC
>pK.ATCC.html.1.6
TGTTAACAGATCTCGTACGCGTGCCGGCGC
>pSE420.InVitrogen.html.1.101
CCGCCATATGCATCCTAGGCCTATTAATAT
>310852.1.26
AAGCTTCTTCTAGAGGTACCGCATGCGATA
>pET-31b(+).Novagen.html.1.256
GAGTATCAGGGCCGCAAGACCGTAGTTGCG
>27573253.1.5
CTCGGATCCGAATTCGAGCTCCGTCGACAA
>pS5.ATCC.html.1.43
CGAGACTAGTGCGCGCTAGCTATCGATTCG
>pAMP1.Invitrogen.html.1.36
TCATTAGTAGTAGTAGGCGGCCGCTCTAGA
>pSE420.InVitrogen.html.1.162
AACCGGTACCTCTAGAACTATAGCTAGCAT
>pET-41c(+).Novagen.html.1.42
TGGCGCGCCTGCAGGCGAGCTCCGTCGACA
>pKO10.Generic.html.1.2
CTTATTGGAATTCGGATCCCGGGGATGGGG
>pET-12b.Novagen.html.1.10
CTCCTAGGAATAGTCCTGACAACCCCTATC
>4586830.1.15
AAGCTTGCATGCCTGCAGGTTTAAACAGTC
>56406608.1.22
TTTTGTAAAGGTCTGATAATGGTCCGTTGT
>pKYB1.New_England_Biolabs.html.1.22
CGGCCGCCGTCGACTCGCGAGCTAGCCATA
>pIVEX-MBP.Roche.html.1.27
ACTTGCCATGGTCATATGTTTAATTAAGCG
>pCITE-4a(+).Novagen.html.1.28
GAGCTCGAATTCGGATCCGATATCAGCCAT
>pQE-TriSystem_Strep.Qiagen.html.1.28
CTTCGAACCGGTACCGTCGACCTGCAGGCG
>56406604.1.176
AAGATGTCTCCGCCGATGCTTTTCCCCGGA
>pKLY3.Generic.html.1.31
TACGTATAACTAACTAAGGATCCCTGCAAG
>pAmCyan.Clontech.html.2.33
CACCAGACAAGTTGGTAATGGTAGCGACCG
>pSL180.Generic.html.1.247
ACGTCGCGACCGCGGACATGTACAGAGCTC
>45862365.1.21
CGAGCTCCTGCAGTATCGATGCGGCCGCAA
>27573265.1.27
AGCTCCGTCGACAAGCTTGCGGCCGCACTC
>12082761.1.30
CGGGATATCACTAGTGCGGCCGCCTGCAGG
>pBEND2.Generic.html.1.78
GACTAGTCCATGGATCGATGCTAGCAGATC
>pBAD_His_A.Invitrogen.html.1.7
GAATTCCCATATGGTACCAGCTGCAGATCT
>pET-9d.Novagen.html.1.13
GTGGACAGCAAATGGGTCGGATCCGGCTGC
>310797.1.9
AAGCTTGGCTGCAGGTCGACGGATCCCCGG
>pRSFDuet-1.Novagen.html.1.65
GCGTGGCCGGCCGATATCCAATTGAGATCT
>pET-51b(+).Novagen.html.1.81
CGCAAGCTTGTCGACCGACGTCGGATCCGG
>4495058.1.12
GCGGCCGCATCTAGAGGGCCCGGATCCCTC
>4097017.1.386
TATCGATACCGTCGACCTCGAGGGGGGGCC
>48995608.1.11
AGGGAGAGGGGCGGAATTGGCCGCCCTAGA
>pSE280.Invitrogen.html.1.121
TAATATTCCGGAGTATACGTAGCCGGCTAA
>58651745.1.46
CACTGGAATTCTCTAGAGCGCGCCATGGTC
>3983120.1.7
GTACCGCATGCCTCGAGACTGCAGGCTCTA
>208744.1.132
ATGTTCTATGTTATGTTAGTATCATTCGAA
>56406608.1.1
TTCGTTTAAACATTATCTGATTTTTGTAAA
>T7Select1-2b.Novagen.html.1.2
TCGAGTGCGGCCGCAAGCTTGTCGACGGAG
>56406604.1.260
GATTTTGTAATGTAATTATCAGGTAGCTTA
>pShuttle.Stratagene.html.1.10
GTCGACAAGCTTGAATTCGATATCTCTAGA
>pFLAG-ATS.Sigma.html.1.3
AGATCTGCAGGTACCCGGGAATTCTCGAGA
>18766333.1.42
CGATAAGCTTGAATTCATGCATCCCGGGGG
>pIB_V5-His_CAT.InVitrogen.html.1.2
CCGCGGGCCCTCTAGACTCGAGCGGCCGCC
>88173988.1.47
ATCTTACGCGTTGGGTACCCTGCTAGCGAA
>pMAL-c2.New_England_Biolabs.html.1.69
ATTGTTATTGTTGTTGTTGTTCGAGCTCGA
>4097019.1.596
CAGGACTGATGAGTCCGTGAGGACGAAACT
>56406608.1.318
CCCCGTCAAACGTGTTGATAACCTGTGCCA
>8216952.1.12
CGAGCTCGAATTCGTCGACCTCGAGGGATC
>pMOD3.Epicentre.html.1.8
TATAAGAAAAAAAAGAATATATAAGGCTTT
>4097019.1.50
CCGTGAGGACGAAACTCTAAGGCTTGGATC
>118200849.1.101
TTATAGGCCTCGAGTTAACGTTCGAGGTCG
>pRX-2.ATCC.html.1.17
TGCAGGTCGACTCTAGAGGATCCCCGGGCG
>915333.1.37
CGTGTTAATTAAGATCTAGATCAGCATGCG
>pDual_GC.Stratagene.html.1.5
TCTCTTCCCATGGTGGCCCTCCTCTTAAAG
>pAN524.Generic.html.1.27
ATCACATTTGCCAACCCGTTGCAGACGAGG
>118200854.1.133
TAAGAAGGATCCAGATCCACTAGTGGCCTA
>4097019.1.584
CTAGACAATGCTCAGGACTGATGAGTCCGT
>pShuttle-CMV.Stratagene.html.1.3
ATCTTATCTAGAAGCTTAGGCTCGAGCGGC
>pEX13.ATCC.html.3.17
GTCGACGGATCCGCATGCACTAGTGAATTG
>118200851.1.237
TTAAGTAGGCCGGCCAGATTAATCTGCTGA
>1277132.2.35
ACTCCGGATGCATATGCATGCTGCAGGGCC
>pMB124.Generic.html.1.9
GCAGGATGACGCGTCGACAAGCTAGCTTGG
>pKO6.Generic.html.1.2
CTTATTGCCCGAATTCGGGGATGGGGAGTA
>pGEM-7Zf(+)_LIC-F.ATCC.html.1.16
TTGGGAGCTCTCCGGATCCAAGCTTATCGA
>1132425.1.12
CCGAGCTCGAATTGCGGCCGCATGCATGCA
>pPICZB.InVitrogen.html.2.10
TGGCGGCCGCCGCGGCTCGAGGTACCGATC
>115600313.1.17
CAAGAAAGCTGAACGAGAAACGTAAAATGA
>58651745.1.69
CATGGTCAAAGTTGAGCGTTTATTCTGAGC
>pKLY3.Generic.html.1.5
GGAAACTGTCTGCATGCCAGGCAAACTACG
>12958752.1.42
TCCTTTTGCGGCCGCACCGGTGTCCTCTAT
>pUC-JK.ATCC.html.1.4
CAAGCTTGCCAGTGTGCTGGTCGACCTGCA
>pSL190.Generic.html.1.107
ATATGCATCCTAGGCCTATTAATATTCCGG
>pET-44c(+).Novagen.html.1.147
CGTGCAAGCCAGCCAGAACTCGCTCCTGAA
>pSL190.Generic.html.1.250
AATTGGATCCATATATAGGGCCCGGGTTAT
>58651745.1.9
CGAGCTCGGATCCAGTGTGCTGGTGATATC
>pET-41a(+).Novagen.html.1.20
GATCCGAATTCTGTACAGGCCTTGGCGCGC
>pVE1163.Generic.html.1.6
ACGAATTCGGATCCGCATGCTAGCCTGCAG
>pET-47b(+).Novagen.html.1.43
TTGAAGTCCTCTTTCAGGGACCCGGGTACC
>pT7T3_18U.Stratagene.html.1.82
ATAGGGAATTCGAGCTCCCGGGTTTTTTTT
>pGAPZalphaC.InVitrogen.html.1.28
ACCGATCCGAGACGGCCGGCTGGGCCACGT
>45862396.1.39
TTCTCCCGGGTGGATCCAAGGCCTTCTAGA
>118200854.1.31
TATACGCGTTATACCGGTATCCTGCAGGTA
>8250168.5.6
CGAGGTCGACGAATTCGAGCTCGGCCGACT
>pAX4AM.USB.html.1.22
ATCGTCAATCAATCACCCGGGCTGCAGTCG
>48995599.1.138
GCCTAGGATGCATATGGCGGCCGCCTGCAG
>56406597.1.191
GATGCTTTTCCCCGGAGCGACGTCTGCAAG
>T7Select415-1b.Novagen.html.1.12
CGCAAGCTTGTCGACGGAGCTCGAATTCGG
>pSL180.Generic.html.1.177
ATACTCCGGAATATTAATAGGCCTAGGATG
>pGST.Generic.html.2.17
TCCTGCAGCCCGGGGCGGCCGCCTCGAGAA
>1117808.1.57
CACCCAAGCTAGCGTAATCTGGAACATCGT
>pRSF-1.Novagen.html.1.37
GTGCTGGCGTTCAAATTTCGCAGCAGCGGT
>pBMN-GFP.Orbigen.html.1.15
CGCGGCGCGCCGGCCCTCGAGGCCTGCAGG
>pET-44c(+).Novagen.html.1.110
TACGCGTTCGAAGCTTGCGGCCGCACAGCT
>115600313.1.650
AGCGTATTACAGTGACAGTTGACAGCGACA
>pSPTBM20.Boehringer.html.1.23
CTTAAGGCGGCCGCGGTACCGGGCCCGTCG
>7688144.1.35
TTTGGGAGCTCGCCCGGGGATCCTCTAGAG
>pd2EGFP.Clontech.html.2.1
GGCCCGTACGGCCGACTAGTAGGCCTATTA
>108947432.1.16
CGAATGGTCTAGAAAGCTTCTCGAGCGGAT
>115600313.1.626
TCAAAAAGAGGTATGCTATGAAGCAGCGTA
>310785.1.4
GCTTTCGCGAGCTCGAGATCTAGATATCGA
>27573262.1.19
CTGCTCGTCAGGCTCGTGCTGGTACCTCGG
>pCFB-EGSH.Stratagene.html.1.9
AGCTTAATTAACGTACGAGGCCTGAGCTCG
>118200847.1.125
TAAAGCTTTAGAGCTCTTCTTAAGAAGGAT
>pAX4BP.USB.html.1.25
GTCAATCAATCACCCGGGCTGCAGTCGACT
>56406608.1.73
TGAGTAAAGAATCCGGTCTGAATTTCTGAA
>56406604.1.228
TTGATGCCACCCAGCCGAGGGCTTGTGCTT
>pAMP10.ATCC.html.1.74
GGATCCAAGCTTACGTACGCGTGCATGCGA
>501070.1.25
TAGAACCGCGGCCGCGGATCCGGCCAAGTC
>118200851.1.5
GCTTGTTTAAACTATGGCGCGCCTTTGCGA
>208126.1.35
GCGATAACTTCAACCTGGTTGCAGTGAGTG
>8216954.1.15
GCTCGGAATTCGTCGACCTCGAGGGATCCG
>pGT-N29.New_England_Biolabs.html.1.42
AGAACCTAGGGAGCTCTGGTACCCACTAGG
>pTriplEx2.Clontech.html.1.35
CGCATGCATAAGCTTGCTCGAGTCTAGAGT
>pSTBlue-1.Novagen.html.1.72
CAGATATCACGAATTCTGGATCCGATACGT
>5733489.1.6
GCTAGCTCGCGAGTCGACGGCGGCCGCGAA
>pET-44a(+).Novagen.html.1.111
ACGCGTTCGAAGCTTGCGGCCGCACAGCTG
>pAMP1.Invitrogen.html.1.15
CGGAATTCCCGGGCATCATCATCATTAGTA
>pQE-TriSystem.Qiagen.html.1.51
CGACCTGCAGGCGCGCCGAGATCTGAGAAT
>pCITE-2c(+).Novagen.html.1.45
TCAGTGGTGGTGGTGGTGGTGCTCGAGTGC
>pSL180.Generic.html.1.196
GGCCTAGGATGCATATGGCGGCCGCCTGCA
>118200854.1.184
GGGCGGGTACCTTTGAATTCCACTTAATTA
>pMAL-p2.New_England_Biolabs.html.1.12
TGCAGGTCGACTCTAGAGGATCCGAATTCT
>74267359.1.15
GCGGCCGCAGATCTGTTAACGAATTCCCAA
>pCRT7_VP22_NES-1.InVitrogen.html.1.23
CTGCAGAATTCCACCACACTGGACTAGTGG
>pSL180.Generic.html.1.170
GCTACGTATACTCCGGAATATTAATAGGCC
>pSE420.InVitrogen.html.1.213
ATCGATCGCGCGCAGATCTGTCATGATGAT
>pSI.Promega.html.1.16
ACTCTAGAGGTACCACGCGTGAATTCTCGA
>595702.1.6
ACGCGTGCGGCCGCCGTGTCGGATCCTGAG
>pET-42c(+).Novagen.html.1.12
TATCGGGGATCCGAATTCTGTACAGGCCTT
>3273769.1.9
GGCCGTCGACTGCAGTCTAGAAGCTTGATA
>pSPTBM20.Boehringer.html.1.9
GGGGATCCACGCGTCTTAAGGCGGCCGCGG
>118200854.1.54
GCAGGTAGTATGCAAGAGATCTTATAGGCC
>13446791.1.40
CCGGGATGCATGAATTCAAGCTTATCGATG
>56406604.1.297
TCTGAAGATAATCCGCAACCCCGTCAAACG
>pGEM-7Zf(+)_LIC-F.ATCC.html.1.37
GCTTATCGATTTCGAACCCGGGGTACCAAC
>pAcIRES.Orbigen.html.2.1
CAGATCTCCCGGGGGTACCCTGCAGGCGGC
>208126.1.75
TAACTTCCAGAGACTGGATGTTTTTCGGGT
>T7Select1-2a.Novagen.html.1.1
TCGAGTGCGGCCGCAAGCTTGTCGACGGAG
>pET-30Ek_LIC.Novagen.html.1.43
GCGATATCGGATCCGAATTCGAGCTCCGTC
>pMAL-p2.New_England_Biolabs.html.1.62
GAGGTTGTTGTTATTGTTATTGTTGTTGTT
>pORB.Orbigen.html.1.26
CGGCCGCGAGCTCCCATGGAGGCCTGAATT
>115600313.1.714
ATCTCCGGTCTGGTAAGCACAACCATGCAG
>4097019.1.99
CAATGCTCAGGACTGATGAGTCCGTGAGGA
>pCRT7_GS.InVitrogen.html.1.27
AGGGCGGATCCTTATCGTCATCGTCGTACA
>45862365.1.67
CGGGTGGATCCAAGGCCTTCTAGAAAAACT
>45862365.1.105
TTGGGCCCCAATTGGCTAGCAAGCTTTCCG
>pPIC6b.InVitrogen.html.1.20
CGCGGCTCGAGGTACCGATCCGAGACGGCC
>pASK22.Generic.html.1.285
TTGCAAGACATGGTAACACGTTCACCTGCA
>45862365.1.17
GTACCGAGCTCCTGCAGTATCGATGCGGCC
>4097015.1.16
CGGCCGCTCTAGACAATGCTCAGGACTGAT
>pASK22.Generic.html.1.87
GCCAGATCTTCAGCCTGTACAGAAGAGATG
>pIVEX2.5d.Roche.html.1.17
CGAGTCGACGCGGCCGCTCATATGTGCCAT
>115600313.1.528
GTGGATCCGGCTTACTAAAAGCCAGATAAC
>pSL180.Generic.html.1.89
TCTGCGCGCGATCGATATCAGCGCTTTAAA
>287938.1.18
ATGGTACCAGCTGCAGATCTCGAGCTCGGA
>4097019.1.134
CTCTAAGGCTTGGATCCAGAGTCTCCTGAA
>pORB.Orbigen.html.1.24
GGCGGCCGCGAGCTCCCATGGAGGCCTGAA
>pSE280.Invitrogen.html.1.69
GCGTATCGATGGCGCCAGCTGCAGGCGGCC
>13446791.1.28
CTAGTGGATCCCCCGGGATGCATGAATTCA
>27573265.1.16
ATCCGAATTCGAGCTCCGTCGACAAGCTTG
>118200851.1.231
ACTTAATTAAGTAGGCCGGCCAGATTAATC
>pAMP1.Invitrogen.html.1.67
GATCCAAGCTTACGTACGCGTGCATGCGAC
>pCMV-PCR.Stratagene.html.1.8
TGGTACCGGGCCCCCCCTCGAGATGGAACA
>56406608.1.67
GTCGCTTGAGTAAAGAATCCGGTCTGAATT
>pSCREEN-1b(+).Novagen.html.1.28
GAGTGCGGCCGCAAGCTTGTCGACGGAGCT
>litmus28i.New_England_Biolabs.html.1.22
GGAGACGCGTCACGGCCGAAGCTAGCGAAT
>pRX3.ATCC.html.2.27
CGACTCTAGAGGATCCCCGGGCGAGCTCGA
>118200851.1.78
CTGCAGGTAGTATGCAAGAGATCTTATAGG
>pCITE-2b(+).Novagen.html.1.43
GATCTCAGTGGTGGTGGTGGTGGTGCTCGA
>pSE420.InVitrogen.html.1.320
GAAGGCATTCCACGACGTGGTCACCAGCCA
>56406604.1.167
CTGTTTGAGAAGATGTCTCCGCCGATGCTT
>pShuttle_(Ad).Qbiogene.html.1.1
TTCGAGTCGACAAGCTTGAATTCGATATCT
>pMCS5.Mobitec.html.1.133
TCGGTACCTACGTACTCGAGTCGCGACGTA
>pKRX.ATCC.html.1.14
TGGTTGAGTCCAAGTCACGTCTGGTCGACC
>pIRES2-EGFP.Clontech.html.1.33
ATTCGAAGCTTGAGCTCGAGATCTGAGTCC
>pASK22.Generic.html.1.105
ACAGAAGAGATGGTCAGAGTGAAGTCGGTA
>56406608.1.327
ACGTGTTGATAACCTGTGCCATGTGATTCC
>pMCS5.Mobitec.html.1.20
CGCGCCCATGGATCGATGTTAACATGCATG
>118200849.1.152
CTCTTCTTAAGAAGGATCCAGATCCACTAG
>pAmCyan.Clontech.html.2.9
GACTAGTAGGCCTATTATTTTTGACACCAG
>58029.1.31
GCCCGGGGATCCTCTAGAGTCGACCTGCAG
>118200847.1.163
ACTAGTGGCCTATGCGGCCGCGGATCTGAT
>81345491.1.29
CTCCAAGCGCTGAGACCATGGTCCCCCTGC
>209573.1.120
AACTTCAACCTGGTTGCAGTGAGTGCCTTT
>pPIC9.InVitrogen.html.1.13
GGAATTCTACGTAAGCTTCAGCCTCTCTTT
>118200849.1.21
GCGCGCCTTTGCGATCGCAGACCTAGGAAA
>118200845.1.149
AAGGATCCAGATCCACTAGTGGCCTATGCG
>pQE-TriSystem_Strep.Qiagen.html.1.39
TACCGTCGACCTGCAGGCGCGCCGAGATCT
>8346634.2.40
TAACCCCGGGCCCTATATATGGATCCAATT
>115600313.1.248
GCCTGATGAATGCTCATCCGGAATTCCGTA
>pATH11.ATCC.html.1.40
CCGGGCGAGCTCGAATTCCGGGGGGATCTC
>pDsRed2.Clontech.html.2.23
GCCTATTATTTTTGACACCAGACAAGTTGG
>pKO11.ATCC.html.1.16
TCCCCGGGATCCGTCGACTGCAGGGGGATG
>pT7T3D-PAC.ATCC.html.1.21
CCCGACTACGTAGTCGGGGATCCGTCTTAA
>pSL180.Generic.html.1.145
AGGTACCGGTTGTTAACGTTAGCCGGCTAC
>pHC312.Generic.html.1.5
CTGGTAGGTATGGAAGATCTCTAGAAGCTT
>pMAL-p2.New_England_Biolabs.html.1.29
GGATCCGAATTCTGAAATCCTTCCCTCGAT
>1017801.1.44
AGCTTCTCGAGAGTACTTCTAGAGCGGCCG
>8216950.4.57
GTACCGAATTCCTCGAGTCTAGAGGAGCAT
>pMAL-p.New_England_Biolabs.html.1.32
CATCGAGGGTAGGTTTACTGAATTCAGGCC
>pVL1392.Invitrogen.html.4.11
ACCTTCTAGAATTCTGGAGCGGCCGCTGCA
>pMAL-c2g.New_England_Biolabs.html.1.23
AGAGGATCCGAATTCTACGTAGTGTGCCGC
>414522.1.32
CCCGGGCGAGCTCGAATTCATGCATCCGCG
>118200845.1.56
CCGGTATCCTGCAGGTAGCATGCAAGAGAT
>4097019.1.443
ACTAGACAATGCTCAGGACTGATGAGTCCG
>pTYB12.New_England_Biolabs.html.1.29
GGCCGCCGTCGACTCGCGAACTAGTCATAT
>pET-31b(+).Novagen.html.1.105
GGAAGACCCCGTGGGTTCCGAGCCCAGGTC
>115600313.1.232
ATTCACATTCTTGCCCGCCTGATGAATGCT
>pET-41c(+).Novagen.html.1.10
CGATATCGGGGATCCGAATTCTGTACAGGC
>115600313.1.898
AGCCGTTATCGTCTGTTTGTGGATGTACAG
>pET-29a(+).Novagen.html.1.28
GCTCCGTCGACAAGCTTGCGGCCGCACTCG
>310853.1.49
TTGGGATCCGTCGACCTGCAGATCTGCGTA
>2664252.1.18
GACTCTGCGTCGTTGACGACAAACTGTCTT
>1277132.2.4
GTGATCACTAGTCCTAGGCCGGCGCCCGGG
>118200856.1.34
GACCTAGGAAAGCTAGCTATACGCGTTATA
>pBEND2.Generic.html.1.14
CGATTCCATGGGGTACCAATATTTCGCGAA
>117957124.1.3
CGGGCGCGATCGCGGCCGGCCTTAATTAAG
>pAMP18.Invitrogen.html.1.13
GTACCCGGGGATCCAACGCGTACTAGTAGA
>4165110.1.30
GCACCTGAAGTCAGCCCCATACGATATAAG
>1699060.1.5
GCTCGAGTCGACCCGGGAATTCCGGGGATC
>pET-44a(+).Novagen.html.1.1
CCGGGGCAGCGCGGGTTCTGGTACGATTGA
>pSL190.Generic.html.1.192
TGCGCAAATTTAAAGCGCTGATATCGATCG
>pET-44a(+).Novagen.html.1.107
CGATACGCGTTCGAAGCTTGCGGCCGCACA
>56406597.1.113
GTTAATATCCGCTTCACGCCATGTTCGTCC
>pASK22.Generic.html.1.354
CCTGCACCCCAAACGTCGAAGTACCAAGTG
>pT7Blue-2.Novagen.html.1.91
ACCTAAATAAGGATCCGATACGTAACGCGT
>16930719.1.72
GCGTTCGCGACTAGTTGTCGACCTGCAGGC
>208744.1.70
ATTAGCAGGACAAGAGCCCTTTGCCAGCTT
>pSPTBM20.Boehringer.html.1.62
CTCTGCAGGCATGCGATATCCCATGGAAGC
>13446792.1.21
GGCCGCACTAGTGGATCCCCCGGGATGCAT
>pAMP2.Invitrogen.html.1.15
CGGAATTCCCGGGGGCCGCCTACTACTACT
>27573259.1.56
TTCGAGCTCCGTCGACAAGCTTGCGGCCGC
>4097019.1.516
AGACAATGCTCAGGACTGATGAGTCCGTGA
>ptyb11.New_England_Biolabs.html.1.20
GGCCGCCGTCGACTCGCGAACTAGTAGCTC
>pAMP19.Invitrogen.html.1.30
GCGTTGGATCCCCGGGTACCGAGCTCGAAT
>pGV451.Generic.html.1.4
TGACTGAGTCGAGCCCAGCTTGGCTGCAGG
>pASK22.Generic.html.1.436
ATGCATTCATCTGCAGGTACAGGATCGATT
>208744.1.126
CTGAAAATGTTCTATGTTATGTTAGTATCA
>pIC20HE.Generic.html.1.47
ATTCTCGAGGCGGCCGCGGGCCCATGGTAC
>pS3.Generic.html.1.24
ACGCGTGCCGGCGCCTCGAGACTAGTGCGC
>pET-48b(+).Novagen.html.1.15
GTCCTCTTTCAGGGACCCGGGTACCAGGAT
>pJS132.Generic.html.1.1
GTCGACGGATCCCCGGCCGGGTACCGAGCT
>litmus28i.New_England_Biolabs.html.1.68
CCTGCAGAGAAGCTTGGCGCCAGCCGGCTT
>4495058.1.37
CCCTCGAGGTCGACGAATTCGAGCTCGGCC
>4378794.1.19
TGCATGCCATGGTACCCGGGAGCTCGAATT
>pAN561H.Generic.html.1.93
TTGGGTGTTACGGAGCATTCACTAGGCAAC
>16930719.1.33
AGGCCTGATCATCGATGGGCCCATGGCTAG
>pET-50b(+).Novagen.html.1.72
GCGCCCGACGTCCGTCGACAAGCTTGCGGC
>56406597.1.129
CGCCATGTTCGTCCGCTTTTGCCCTGGAGT
>pETBlue-2.Novagen.html.1.86
AGCTGTGCGGCCGCAAGCTTCGAACGCGTA
>pT7SP6.Generic.html.1.20
GGATCCTCTAGAGTCGACCTGCAGCCCAAG
>pTYB2.New_England_Biolabs.html.1.5
GCTCGAGGAATTCGCGGCCGCCGTCGACTC
>12082761.1.29
GCGGGATATCACTAGTGCGGCCGCCTGCAG
>pET-31b(+).Novagen.html.1.110
ACCCCGTGGGTTCCGAGCCCAGGTCCGGTA
>p3T.Mobitec.html.1.15
ATGGCGACCCGGGTGCCCAGCCAAAAAATG
>pET-31b(+).Novagen.html.1.196
CTGACGCAGGAGGTACGCGCGGTCGCCAAC
>83314120.1.18
ATCTAGAGCTCTGCAGGATCCAAGCTTACT
>5354161.1.24
CGCGGCCGCAAGCTTCCGAATTCGCCCGGG
>58651745.1.32
TGATATCACCAGCACACTGGAATTCTCTAG
>4097015.1.5
CACCGCGGTGGCGGCCGCTCTAGACAATGC
>pET-41c(+).Novagen.html.1.4
CCATGGCGATATCGGGGATCCGAATTCTGT
>pPICZalphaA.InVitrogen.html.1.38
TCCGAGACGGCCGGCTGGGCCACGTGAATT
>pRX3.ATCC.html.2.25
GTCGACTCTAGAGGATCCCCGGGCGAGCTC
>209190.1.29
AGTCGACCTGCAGCCCAAGCTTATCGATTC
>pET-42a(+).Novagen.html.1.2
GTCCATGGGATATCGGGGATCCGAATTCTG
>pKO11.ATCC.html.1.3
TTATTGCCCGAATTCCCCGGGATCCGTCGA
>115600313.1.433
TCATCATGCCGTCTGTGATGGCTTCCATGT
>pUCBM20.Boehringer.html.1.33
AGCTCTAGAGTCGACGGGCCCGGTACCGCG
>310852.1.51
CGATATCGAGCTCTCCCGGGAATTCGTAAT
>pSCREEN-1b(+).Novagen.html.1.52
GGAGCTCGAATTCGGATCCGATATCGCCAT
>pRSF-1.Novagen.html.1.146
GGACTCTTGTCGTCGTCATCATTCGAACCG
>pBAC-7.invitrogen.html.1.22
GAGCTCGAATTCGGATCCAGGCCTTTTGAG
>118200856.1.150
TCTTAAGAAGGATCCAGATCCACTAGTGGC
>56406597.1.227
TTTTGATGCCACCCAGCCGAGGGCTTGTGC
>pATH2.ATCC.html.1.6
GCAGGTCGACTCTAGAGGATCCCCGGGGAT
>pRSF-1.Novagen.html.1.8
AATTAAGCTGCGCTAGTAGACGAGTCCATG
>13446792.1.62
TATCGATGTCGACAGGCCTTAAGGGCCAGA
>48995608.1.56
TACGTCGCGACCGCGGACATGTACAGAGCT
>56406604.1.16
GATTTTTGTAAAGGTCTGATAATGGTCCGT
>11559656.1.47
CCATGGGCGGCCGCACTAGTGTCGACCTGC
>pSE420.InVitrogen.html.1.245
TTGCAATTGGATCCATATATAGGGCCCGGG
>pET-44c(+).Novagen.html.1.32
ATGACGACGACAAGAGTCCGAGCTCGTGGA
>209573.1.303
TTTGACTTTTAAAACACTCGAGTTAACAAA
>pIVEX2.7d.Roche.html.1.4
GGGAGCTCGCTCGAGTCGACGCGGCCGCTC
>pCAL-n.Stratagene.html.1.9
CTCGAGTCGACCCATGGAGTCTAGAATTCC
>pMAL-p2.New_England_Biolabs.html.1.72
TTATTGTTATTGTTGTTGTTGTTCGAGCTC
>pAX4CM.USB.html.1.39
CCGGGCTGCAGTCGACTCTAGATCTGGTAC
>12958274.1.16
TCGGATCCATCACACTGGCGGCCGCTCGAG
>pNEB205A.New_England_Biolabs.html.1.26
AGGAGACATCTAGACTTTCCCTCAGCTTAA
>3135559.2.1
CGGCCGCACTAGTCTAGATTTAAATTAATT
>pMAL-p.New_England_Biolabs.html.1.17
CGACTCTAGAGGATCCATCGAGGGTAGGTT
>pET-32Xa_LIC.Novagen.html.1.1
TCCTCTGGCCATGGCGATATCGGATCCGAA
>38565537.1.8
GCGTGTCGACCCCGGGACTAGTCCATGGCG
>pVL1393.Invitrogen.html.1.7
ATCTGCAGCGGCCGCTCCGGAATTCTAGAA
>pET-32Xa_LIC.Novagen.html.1.28
GAATTCGAGCTCCGTCGACAAGCTTGCGGC
>pASK22.Generic.html.1.537
TTGTTACGGCTAGCTGCGATCCACTCGAGA
>595702.1.12
GCGGCCGCCGTGTCGGATCCTGAGACTGAA
>10504974.1.49
ACGCGTCTGCAGAAGCTTCGAATTCGAGCT
>pSL190.Generic.html.1.144
GTAGCCGGCTAACGTTAACAACCGGTACCT
>pCDFDuet-1.Novagen.html.1.33
TGCAGGCGCGCCGAGCTCGAATTCGGATCC
>118200856.1.82
CATGCAAGAGATCTTATAGGCCTCGAGTTA
>pOSEX4.ATCC.html.1.22
CGGTACCGGGCCCGTCGACTCTAGAGCTCT
>118200851.1.133
TCTAGATAAAGCTTTAGAGCTCTTCTTAAG
>16930719.1.50
GGCCCATGGCTAGCGGCCGCACGCGTTCGC
>pMB124.Generic.html.1.13
GATGACGCGTCGACAAGCTAGCTTGGATCC
>42476360.1.15
TCTGATATCAAGGATGATAATGGATCTCTA
>13195706.1.4
CTCGAGCCCGGGCTAGCACGCGTAAGAGCT
>pAN561H.Generic.html.1.62
GGAGAGTTGTAAAAAAGTTTCGGCCGGCGT
>pASK22.Generic.html.1.609
GAGAAGGTGAAACCTGAGGTAGCGCAAGAC
>1277132.2.41
GATGCATATGCATGCTGCAGGGCCCATGGC
>13027702.1.64
ATACGCGTACGTCGCGACCGCGGACATGTA
>pS5.ATCC.html.1.22
CTCGTACGCGTGCCGGCGCCTCGAGACTAG
>209573.1.99
ACCGTCTTTCAGAGTAGCGATAACTTCAAC
>pQE-30_Xa.Qiagen.html.1.20
CCGGGGTACCGAGCTCGCATGCGGATCCAG
>4097019.1.738
TCGATACCGTCGACCTCGAGGGGGGGCCCG
>1132425.1.8
TCGGCCGAGCTCGAATTGCGGCCGCATGCA
>pSE420.InVitrogen.html.1.198
ATTTAAAGCGCTGATATCGATCGCGCGCAG
>pSTBlue-1.Novagen.html.1.25
CGTGTGGTCTAGAGCTAGCCTAGGCTCGAG
>pSE280.Invitrogen.html.1.162
GGTACCTCTAGAACTATAGCTAGCATGCGC
>pET-30Ek_LIC.Novagen.html.1.19
AGCCCGGGCTTCTCCTCAACCATGGCGATA
>pCITE-2c(+).Novagen.html.1.36
TCGGAGATCTCAGTGGTGGTGGTGGTGGTG
>4322639.1.26
TACCTGGATCCATATGAATTCTGGGGCCCA
>4097019.1.631
GCTTGGATCCAGAGTCTCCTGAACTAGACA
>1649038.1.23
GCTGGGAATTCGGATCCTCTAGACCATCAC
>pMAL-P2x.New_England_Biolabs.html.1.73
GGTTGTTGTTATTGTTATTGTTGTTGTTGT
>pCAL-kc.Stratagene.html.1.27
TCTACCAAGTGATGCGCGTCTAAGGGATCC
>pGT-N38.New_England_Biolabs.html.1.34
ATTGCACGGGCCCCACTAGGCGGCCGCCTA
>pBEND2.Generic.html.1.34
ATTTCGCGAAGGCCTCCCGGGCAGCTGGAT
>287939.1.12
CGAATTCCATGGTACCAGCTGCAGATCTCG
>pASK22.Generic.html.1.186
GCACCGTAGATCAGCAGTTTCGGCGGTTGG
>pET-41Ek_LIC.Novagen.html.1.25
TATCGGGGATCCGAATTCTGTACAGGCCTT
>209573.1.23
CAGATTCGTCACCAGCCAGTTTTTTCTGAA
>115600313.1.824
AATGAACGGCTCTTTTGCTGACGAGAACAG
>pASK22.Generic.html.1.599
GTAGAAGTCAGAGAAGGTGAAACCTGAGGT
>115600313.1.1135
AAAAACGCCATTAACCTGATGTTCTGGGGA
>pET-43.1Ek_LIC.Novagen.html.1.19
GATATCTGAGCTCGTGGATCCGAATTCTGT
>M13BM21.Boehringer.html.1.1
GAATTCCCGGGGATCCACGCGTAACTTAAG
>108947432.1.36
TCGAGCGGATCCTGCAGGAATTCCCGGGCA
>pASK22.Generic.html.1.238
CCAGGAAGTTTTTCTGGTTACCAGAGTTCA
>pIVEX2.4d.Roche.html.1.3
GATCCCGGGCTGCAGAGCTCGCTCGAGTCG
>16930722.1.108
TTCGCGACTAGTGCGCGATCGCGGCCGGCC
>310824.1.5
CTTGGGAGCTTGGCTGCAGGTCGACGGATC
>pASK22.Generic.html.1.347
GGTGGTACCTGCACCCCAAACGTCGAAGTA
>pPICZB.InVitrogen.html.2.22
CGGCTCGAGGTACCGATCCGAGACGGCCGG
>56406608.1.121
ATCCGCTTCACGCCATGTTCGTCCGCTTTT
>pSL180.Generic.html.1.93
CGCGCGATCGATATCAGCGCTTTAAATTTG
>115600313.1.1168
TAAATGTCAGGCTCCCTTATACACAGCCAG
>pET-43.1Ek_LIC.Novagen.html.1.114
TGTATACACGTGCAAGCCAGCCAGAACTCG
>4097019.1.470
CCGTGAGGACGAAACTCTAAGGCTTGGATC
>3983120.1.29
AGGCTCTAGATTCGAAAGCGGCCGCACTAG
>RR2.ATCC.html.1.49
GCCTTTGAGTGAGCTGGTACCTCTAGACCC
>pHIL-S1.InVitrogen.html.1.59
TGCATCTCTCAGGCAAATGGCATTCTGACA
>pCDF1-MCS1-EF1-Puro.System_Biosciences.html.1.21
AATTAATTAAGCTTAGATCTGGATCCGGCG
>118200845.1.162
CACTAGTGGCCTATGCGGCCGCGGATCTGA
>60396875.1.25
GAGGATCCCCGGGCGCGAATTCTAGCCATA
>115600313.1.635
GGTATGCTATGAAGCAGCGTATTACAGTGA
>pTriEx-3Neo.Novagen.html.1.47
CTTCGAACCGGTACCGTCGACCTGCAGGCG
>25900784.1.7
AGTCTAGAGTCGACGCATGCATGGTACCAA
>pSE280.Invitrogen.html.1.50
GTCCGCGGTCGCGACGTACGCGTATCGATG
>16930719.1.15
GGGATCCTCTAGATCTCGAGGCCTGATCAT
>pDual_GC.Stratagene.html.1.18
TGGCCCTCCTCTTAAAGTTTAAACAAGGGG
>9957257.1.60
CGACGTAGGCCTTTGAATTCCCATATGGGC
>pGV451.Generic.html.1.23
TTGGCTGCAGGTCGACGGATCCCCGGGAAT
>209094.1.2
TCACGCGTCCATGGAGATCTCGAGGCCTGC
>115600313.1.320
ACCAGTTTTGATTTAAACGTGGCCAATATG
>56406604.1.170
TTTGAGAAGATGTCTCCGCCGATGCTTTTC
>16930722.1.22
GCTGGCCACGGCCGCCTAGGCGCGCAAGGA
>pUC-JK.ATCC.html.1.18
TGCTGGTCGACCTGCAGGATCCCGGGTACC
>118200849.1.85
TAGCATGCAAGAGATCTTATAGGCCTCGAG
>pCITE-2b(+).Novagen.html.1.19
GTCGATCGACTCTAGAGGATCGGAGATCTC
>pHC314.Generic.html.1.41
ACTGGTAGGTATGGAAGATCTCTAGAAGCT
>208744.1.83
GAGCCCTTTGCCAGCTTTCTCGAGGTACCC
>pCDFDuet-1.Novagen.html.1.10
ATGCGGCCGCAAGCTTGTCGACCTGCAGGC
>209573.1.238
GAGTCCAAGCTTTCTTCTTTACCTTTAGCC
>115600313.1.816
TTTATTGAAATGAACGGCTCTTTTGCTGAC
>115600313.1.607
TATGTATACCCGAAGTATGTCAAAAAGAGG
>pPIC6b.InVitrogen.html.1.41
GAGACGGCCGGCTGGGCCACGTGAATTCCT
>pET-43.1Ek_LIC.Novagen.html.1.45
CTGTACAGGCGCGCCTGCAGGACGTCGACG
>pET-44c(+).Novagen.html.1.93
GTCGACGGTACCATCGATACGCGTTCGAAG
>pShuttle.Stratagene.html.1.7
CGAGTCGACAAGCTTGAATTCGATATCTCT
>pPIC6b.InVitrogen.html.1.4
GAAAGCTGGCGGCCGCCGCGGCTCGAGGTA
>pET-31b(+).Novagen.html.1.324
GGTGAGCATCCGCGCCTTGTTTGGCGAGAA
>pDR720.Generic.html.1.7
TCCCGGGGGATCCGTCGACCTGCAGCCAAG
>pT7Blue-2.Novagen.html.1.140
CCCGGGCTCTTGTCGTCGTCATCGCTGCCA
>pASK22.Generic.html.1.225
TGCTGATACCACGCCAGGAAGTTTTTCTGG
>pKSM710.ATCC.html.1.23
GCGGTACCTCTAGAAGAAGCTTGGGATCCC
>109452800.1.7
AGCTCCCGGGTACCATGGCATGCATCGATA
>pASK22.Generic.html.1.104
TACAGAAGAGATGGTCAGAGTGAAGTCGGT
>pMAL-p2g.New_England_Biolabs.html.1.37
CTACGTAGTGTGCCGCACCCGGCCCGAGGT
>27573262.1.58
CGAGCTCCGTCGACAAGCTTGCGGCCGCAC
>pET-43.1Ek_LIC.Novagen.html.1.136
AGAACTCGCTCCTGAAGACCCAGAGGATCT
>125976391.1.1
CTAGACTAGGTGGATCCCGGGCCCGCGGTA
>4512193.1.10
CGATATCGGATCCATATGACGTCGACGCGT
>pBK614.Generic.html.1.37
CTAGCTGAACTACCCAAAAGTATAAATGCC
>pCYB3.New_England_Biolabs.html.1.15
GAATTCTCTAGAGTCGACTCGCGAGCTAGC
>118200845.1.159
ATCCACTAGTGGCCTATGCGGCCGCGGATC
>pT7T3_18U.Stratagene.html.1.117
TTTTTGGGGGGGGGGGGGTGCAGGCATGCA
>pET-42c(+).Novagen.html.1.5
ATGGCGATATCGGGGATCCGAATTCTGTAC
>118200854.1.98
GAGGTCGACTCTAGATAAAGCTTTAGAGCT
>45862365.1.13
AAAGGTACCGAGCTCCTGCAGTATCGATGC
>pSL180.Generic.html.1.287
AGTGGCCACGTGGGCCGTGCACCTTAAGCT
>pRX3.ATCC.html.2.13
CTTGGGCTGCAGGTCGACTCTAGAGGATCC
>pCANTAB5.Pharmacia.html.1.14
TGATCTCGAGCTCCTGCAGTTGGACCTGGG
>118200856.1.41
GAAAGCTAGCTATACGCGTTATACCGGTAT
>pCDFDuet-1.Novagen.html.1.59
ATCCTGGCTGTGGTGATGATGGTGATGGCT
>pMCS5.Mobitec.html.1.40
AACATGCATGATATCACGCGTGGCGCCACT
>pSE420.InVitrogen.html.1.170
CCTCTAGAACTATAGCTAGCATGCGCAAAT
>pET-12b.Novagen.html.1.5
CGAAACTCCTAGGAATAGTCCTGACAACCC
>118200851.1.52
CTAGCTATACGCGTTATACCGGTATCCTGC
>13027702.1.16
TAATAGGCCTAGGATGCATATGGCGGCCGC
>pNIMB.Generic.html.1.4
CAGGGACGCGTCGACAAGCTTGGATCCGCG
>pNEB193.New_England_Biolabs.html.1.31
ACTCTAGACTTAATTAAGGATCCGGCGCGC
>118200851.1.181
GTGGCCTATGCGGCCGCGGATCTGATCCCG
>27573259.1.60
AGCTCCGTCGACAAGCTTGCGGCCGCACTC
>118200845.1.83
GATCTTATAGGCCTCGAGTTAACGTTCGAG
>118200856.1.11
CATGGCGCGCCTTTGCGATCGCAGACCTAG
>pCITE-2b(+).Novagen.html.1.18
GGTCGATCGACTCTAGAGGATCGGAGATCT
>pET-38b(+).Novagen.html.1.32
TGTACACCTGCAGGACGTCAAGCTTGCGGC
>pEX13.ATCC.html.3.20
GACGGATCCGCATGCACTAGTGAATTGGGT
>pAN561H.Generic.html.1.30
TGTACCTGTGCATTCTGGGTAAACGACTCA
>pMAL-p2.New_England_Biolabs.html.1.68
GTTGTTATTGTTATTGTTGTTGTTGTTCGA
>16930722.1.136
CCGGCGCGCCGTTTAAACGGATTTAAATTA
>4097019.1.158
CCTGAACTAGACAATGCTCAGGACTGATGA
>pAX4CM.USB.html.1.36
CACCCGGGCTGCAGTCGACTCTAGATCTGG
>287942.1.12
CGAGATCTGCAGCTGGTACCATGGAATTCG
>pQE-40.Qiagen.html.1.5
TGGCTGCAGGTCGACCCGGGGTACCGCATG
>pLP-BacPAK9-6xHN.Clontech.html.3.20
TGCAGGCCTCGAGTTCGAATCTAGAAGATC
>pET-38b(+).Novagen.html.1.26
GAATTCTGTACACCTGCAGGACGTCAAGCT
>56406608.1.249
GGGCTTGTGCTTCTGATTTTGTAATGTAAT
>ptyb11.New_England_Biolabs.html.1.5
GCTCGAGGAATTCGCGGCCGCCGTCGACTC
>8346634.2.31
AGGTAATTATAACCCCGGGCCCTATATATG
>T7Select1-2b.Novagen.html.1.12
CCGCAAGCTTGTCGACGGAGCTCGAATTCG
>4097017.1.59
CGAAACTCTAAGGCTTGGATCCAGAGTCTC
>pBK614.Generic.html.1.19
GACAAAAGCCGTCCTTCCCTAGCTGAACTA
>12958751.1.32
TATCAGATCTCCTTTTGCGGCCGCACCGGT
>118200849.1.193
GCCGCGGATCTGATCCCGGGCGGGTACCTT
>118200854.1.65
GCAAGAGATCTTATAGGCCTCGAGTTAACG
>pCDF1-MCS1-EF1-Puro.System_Biosciences.html.1.30
AGCTTAGATCTGGATCCGGCGCGCCCGGGC
>12958753.1.8
TACCTGATCAAAGCTTATCGATGATATCAG
>118200849.1.64
GTTATACCGGTATCCTGCAGGTAGCATGCA
>pASK22.Generic.html.1.462
GATTGACTAGTGTCACGAGAAACGATGAAA
>117957124.1.14
GCGGCCGGCCTTAATTAAGTCGACATTTAA
>pVE1163.Generic.html.1.28
GCCTGCAGAGCTCGAGGTACCCGGGAAGCT
>45862365.1.99
AGAACGTTGGGCCCCAATTGGCTAGCAAGC
>pHY320PLK.Generic.html.1.18
GGGGATCCGTCGACCTGCAGATCTCTAGAA
>T7Select1-2a.Novagen.html.1.5
GTGCGGCCGCAAGCTTGTCGACGGAGCTCG
>pUni_V5-Hisa.InVitrogen.html.1.33
TCCGCCCACACGGCACCGGTGAATTCCTCG
>pPIC6c.InVitrogen.html.1.13
CGGCCGCCGCGGCTCGAGGTACCGATCCGA
>118200854.1.110
AGATAAAGCTTTAGAGCTCTTCTTAAGAAG
>pET-44c(+).Novagen.html.1.21
TGGTACGATTGATGACGACGACAAGAGTCC
>118200856.1.95
TTATAGGCCTCGAGTTAACGTTCGAGGTCG
>13446792.1.46
TGCATGAATTCAAGCTTATCGATGTCGACA
>56406604.1.78
GAATCCGGTCTGAATTTCTGAAGCCTGATG
>3983120.1.22
AGACTGCAGGCTCTAGATTCGAAAGCGGCC
>pGT-N38.New_England_Biolabs.html.1.5
GCAGAGAAGCTTGGCGCCAGCCGGCTTCAA
>10504974.1.71
TTCGAGCTCCCGGGTACCATGGCATGCATC
>pGT-N39.New_England_Biolabs.html.1.33
CGCGTCTTCCGGAGTGTACAGGCATGCGGT
>115600313.1.905
ATCGTCTGTTTGTGGATGTACAGAGTGATA
>pSE420.InVitrogen.html.1.147
CCGGCTAACGTTAACAACCGGTACCTCTAG
>pCMV-PCR.Stratagene.html.1.68
CTTCACTTGTCGTCGTCAATGAATTCCTGC
>34421983.1.3
ATTAAGCTTGGCTGCAGGTCGACCCGGGGT
>4097019.1.492
CTTGGATCCAGAGTCTCCTGAACTAGACAA
>pSL190.Generic.html.1.79
TCGATGGCGCCAGCTGCAGGCGGCCGCCAT
>595721.1.2
GGCCGCTCGAGTCGACCCGGGAATTCCGGG
>12958753.1.39
TCTCCTTTTGCGGCCGCCGGGTACAATTCC
>pCR1000.InVitrogen.html.1.22
CCGTTTCTCTCGATATCGAAACCCTTCTCA
>pET-43.1Ek_LIC.Novagen.html.1.88
GCGTTCGAAGCTTGCGGCCGCACAGCTGTA
>pPIC3K.InVitrogen.html.1.9
TAGGGAATTCTACGTATTTTCCATGGTTTG
>115600313.1.735
ACCATGCAGAATGAAGCCCGTCGTCTGCGT
>208442.1.11
GATCCAACTGCGCCTCGCTCCGCGGAACCA
>56406597.1.84
CGGTCTGAATTTCTGAAGCCTGATGTATAG
>8117181.1.3
CTTCGAATTCGAGCTCCCGGGTACCATGGC
>118200849.1.94
AGAGATCTTATAGGCCTCGAGTTAACGTTC
>pET-31b(+).Novagen.html.1.266
GCCGCAAGACCGTAGTTGCGCCCATCGATC
>pET-50b(+).Novagen.html.1.83
CCGTCGACAAGCTTGCGGCCGCAGAGCTCG
>209573.1.196
GTAGTTTTGATGCACAGGCAACGGAGCTCA
>209573.1.188
TCCCAGAAGTAGTTTTGATGCACAGGCAAC
>pT7Blue-2.Novagen.html.1.116
CGCGTCTGCAGTTTTGAGGAGAAGCCCGGG
>1017801.1.48
TCTCGAGAGTACTTCTAGAGCGGCCGCGGG
>118200851.1.66
TATACCGGTATCCTGCAGGTAGTATGCAAG
>37778084.1.10
ATCACCATCACCATGCTAGTGCCACCTCCG
>pET-12a.Novagen.html.1.30
AACCCCTATCGCGATCAGCTCTTTTGCGTC
>pPICZB.InVitrogen.html.2.28
GAGGTACCGATCCGAGACGGCCGGCTGGGC
>16930722.1.144
CCGTTTAAACGGATTTAAATTAATTAATGT
>pSE420.InVitrogen.html.1.179
CTATAGCTAGCATGCGCAAATTTAAAGCGC
>pDR720.Generic.html.1.11
GAATTCACTGGGGGGATGGGGAGTAAGCTT
>pET-41Ek_LIC.Novagen.html.1.53
TTGGCGCGCCTGCAGGCGAGCTCCGTCGAC
>pET-48b(+).Novagen.html.1.2
CGCGGCTCTTGAAGTCCTCTTTCAGGGACC
>pMIB_V5-Hisb.InVitrogen.html.1.11
GCGGCCGCCACTGTGCTGGATATCTGCAGA
>56406604.1.271
GTAATTATCAGGTAGCTTATGATATGTCTG
>pT7T3_18U.Stratagene.html.1.48
CTATGACATGATTACGAATTTAATACGACT
>4097015.1.1
GCTCCACCGCGGTGGCGGCCGCTCTAGACA
>115600313.1.556
ACAGTATGCGTATTTGCGCGCTGATTTTTG
>37778084.1.3
ATGCACCATCACCATCACCATGCTAGTGCC
>pET-31b(+).Novagen.html.1.190
GTGGAGCTGACGCAGGAGGTACGCGCGGTC
>pBMN-GFP.Orbigen.html.1.34
AGGCCTGCAGGAATTCGAATTTAAATGGAT
>45862396.1.1
AGCTCCTGCAGTATCGATGCGGCCGCAAAG
>48995599.1.85
GAGGTACCGGTTGTTAACGTTAGCCGGCTA
>pGEM-7Zf(+)_LIC-F.ATCC.html.1.62
CCAACTGGTTCCGGCGCCGGAGCGAGTTTG
>pASK22.Generic.html.1.515
TTCGGTGGTATACTTGTTACCTTTGTTACG
>pT7T3_18U.Stratagene.html.1.150
TTATTCCCTTTAGTGAGGGTTAATTTATAT
>56406604.1.55
AATCAGCCAGTCGCTTGAGTAAAGAATCCG
>8346640.2.74
GATCATCATGACAGATCTGCGCGCGATCGA
>11559656.1.33
ACCCCGGGGATATCCCATGGGCGGCCGCAC
>pET-44c(+).Novagen.html.1.60
GATCCGAATTCTGTACAGGCGCGCCTGCAG
>310853.1.22
ATCGCATGCGGTACCTCTAGAAGAAGCTTG
>pAMP1.Invitrogen.html.1.41
AGTAGTAGTAGGCGGCCGCTCTAGAGGATC
>51090247.1.12
GTCGACAAGCTTGAATTCGGATCCCTCGAG
>11093903.1.8
GCAGTCGACGGATCCCGGGTACCAAGGCCT
>1673614.1.34
GGTACCAAGAATTCCATGGATATCCCGGGG
>pMCS5.Mobitec.html.1.106
TATGGGCCCGCGGCCGCGAATTCGAGCTCG
>45862396.1.75
CGAGAACGTTGGGCCCCAATTGGCTAGCAA
>pHC624.Generic.html.1.35
AGCTTCTAGAGATCTGCAGGTCGACGGATC
>209208.1.20
GGATCCTCTAGAGTCGACCTGCAGCCCAAG
>4097019.1.456
CAGGACTGATGAGTCCGTGAGGACGAAACT
>pCDF1-MCS1-EF1-Puro.System_Biosciences.html.1.16
ATTTAAATTAATTAAGCTTAGATCTGGATC
>pET-42b(+).Novagen.html.1.52
CAGGCGAGCTCCGTCGACAAGCTTGCGGCC
>pET-40b(+).Novagen.html.1.30
CGGATCCGAATTCGAGCTCCGTCGACAAGC
>pAmCyan.Clontech.html.2.37
AGACAAGTTGGTAATGGTAGCGACCGGCGC
>pET-47b(+).Novagen.html.1.51
CTCTTTCAGGGACCCGGGTACCAGGATCCG
>4097019.1.671
CTGATGAGTCCGTGAGGACGAAACTCTAAG
>208744.1.44
CGAAGATGACGATGAAGAGTAGTACGATTA
>45862352.2.32
AGTATCGATGCGGCCGCAAAGTCGACGAAT
>4097019.1.248
GGACTGATGAGTCCGTGAGGACGAAACTCT
>42476360.1.33
AATGGATCTCTATTTAAATTGTGACTAGTG
>pET-31b(+).Novagen.html.1.238
GCTTTCACCGTCAGCTTCGAGTATCAGGGC
>pBMN-GFP.Orbigen.html.1.21
GCGCCGGCCCTCGAGGCCTGCAGGAATTCG
>pT7T3_18U.Stratagene.html.1.136
GCAGGCATGCAAGCTTATTCCCTTTAGTGA
>pTYB3.New_England_Biolabs.html.1.23
GGCCGCCGTCGACTCGCGAGCTAGCCATGG
>118200856.1.131
GATAAAGCTTTAGAGCTCTTCTTAAGAAGG
>4097019.1.734
CTTATCGATACCGTCGACCTCGAGGGGGGG
>pRX1.ATCC.html.1.5
CGATAAGCTTGGGCTGCAGGTCGACTCTAG
>13027702.1.36
TGGCGGCCGCCTGCAGCTGGCGCCATCGAT
>118200851.1.98
ATCTTATAGGCCTCGAGTTAACGTTCGAGG
>436566.1.8
TGGTCTCGAGAACGGAAGCACGGCGACCAA
>115600313.1.1129
GACATCAAAAACGCCATTAACCTGATGTTC
>pRSF-1.Novagen.html.1.14
GCTGCGCTAGTAGACGAGTCCATGTGCTGG
>108947435.2.2
GCCCGCGCGCCAAACGAATGGTCTAGAAAG
>pET-44c(+).Novagen.html.1.98
CGGTACCATCGATACGCGTTCGAAGCTTGC
>pCAL-n.Stratagene.html.1.10
TCGAGTCGACCCATGGAGTCTAGAATTCCC
>pET-31b(+).Novagen.html.1.333
CCGCGCCTTGTTTGGCGAGAAGAATATTCA
>pFastbac_CTHS.LIfeSensors.html.1.26
CAAGCTTGTCGACGGAGCTCGAATTCGGAT
>8216950.4.65
TTCCTCGAGTCTAGAGGAGCATGCGACGTC
>48995599.1.210
CAGAGCTCGAGAAGTACTAGTGGCCACGGG
>pAN524.Generic.html.1.1
AAGCTTCGGATCCAGCGCGCTTGGAAATCA
>M13BM20.Boehringer.html.1.32
GCTCTAGAGTCGACGGGCCCGGTACCGCGG
>78098958.2.3
GGGTACCGAATTCGATCGATCCCGGGAATT
>pET-42b(+).Novagen.html.1.11
ATATCGGGGATCCGAATTCTGTACAGGCCT
>pET-42b(+).Novagen.html.1.45
GCGCCTGCAGGCGAGCTCCGTCGACAAGCT
>29569706.1.8
GGCCCAAGATCTGGCCCTTAAGGCCTGTCG
>60651286.1.2
GCAGCCAAGCTTATCGATTTCGAACCCGGG
>pMAL-c2.New_England_Biolabs.html.1.8
GCAGGTCGACTCTAGAGGATCCGAATTCTG
>pSCREEN-1b(+).Novagen.html.1.46
GTCGACGGAGCTCGAATTCGGATCCGATAT
>1200493.1.1
CGGCCGCCCCGGGAGATCTGATATCGGTAC
>pET-41b(+).Novagen.html.1.5
CCCATGGATATCGGGGATCCGAATTCTGTA
>pET-31b(+).Novagen.html.1.287
CCATCGATCACTTTCGCTTCAATGGCGCCG
>pCYB2.New_England_Biolabs.html.1.14
ATTCTCTAGAGTCGACTCGCGAGCTAGCCA
>pAX4CP.USB.html.1.38
CCCGGGCTGCAGTCGACTCTAGATCTGGTA
>pSE420.InVitrogen.html.1.252
TGGATCCATATATAGGGCCCGGGTTATAAT
>pASK22.Generic.html.1.328
ATCAAGAAGAAACGGTAACGGTGGTACCTG
>118200847.1.34
AAAGCTAGCTATACGCGTTATACCGGTATC
>118200856.1.135
AAGCTTTAGAGCTCTTCTTAAGAAGGATCC
>115600313.1.1023
GGTGCATATCGGGGATGAAAGCTGGCGCAT
>pWEB::TNC.Epicentre.html.1.16
CGTCGTGACTGGGAAAACCCTGGCGGCCGC
>pKLY3.Generic.html.1.20
GCCAGGCAAACTACGTATAACTAACTAAGG
>pET-31b(+).Novagen.html.1.221
CCAACGAAGCGGCCTTCGCTTTCACCGTCA
>115600313.1.75
TTGCATAAAAAACAGACTACATAATACTGT
>pWEB::TNC.Epicentre.html.1.19
CGTGACTGGGAAAACCCTGGCGGCCGCGAA
>1052556.1.10
CTTGCAAGCTTGAATTCATCGATATCTAGA
>pHIL-S1.InVitrogen.html.1.63
TCTCTCAGGCAAATGGCATTCTGACATCCT
>118200849.1.188
ATGCGGCCGCGGATCTGATCCCGGGCGGGT
>pMCS5.Mobitec.html.1.38
TTAACATGCATGATATCACGCGTGGCGCCA
>81345491.1.59
AGGTCGACCTCGAGGGATCCCCGGGTACCG
>pNEB193.New_England_Biolabs.html.1.20
TTAAACAGTCGACTCTAGACTTAATTAAGG
>pUni_V5-Hisb.InVitrogen.html.1.30
GGATCCGCCCACACGGCACCGGTGAATTCC
>pET-31b(+).Novagen.html.1.72
CATCGTCGCGCTGTTTGCCGATGACGCCAC
>4097019.1.652
AACTAGACAATGCTCAGGACTGATGAGTCC
>1117808.1.47
GCCATATGACCACCCAAGCTAGCGTAATCT
>pIB_V5-His_CAT.InVitrogen.html.1.19
TCGAGCGGCCGCCACTGTGCTGGATATCTG
>4097017.1.96
AGACAATGCTCAGGACTGATGAGTCCGTGA
>pCITE-2a(+).Novagen.html.1.5
CCTGCAGGTCGATCGACTCTAGAGGATCGG
>pUCBM20.Boehringer.html.1.58
CCGCGGCCGCCTTAAGACGCGTGGATCCCC
>pKYB1.New_England_Biolabs.html.1.16
AATTCGCGGCCGCCGTCGACTCGCGAGCTA
>115600313.1.857
CTGGTGAAATGCAGTTTAAGGTTTACACCT
>pPROTet.E_6xHN.Clontech.html.1.44
AGGCCTGCAGGGATCCAAGCTTGTCGACCA
>pTriplEx2.Clontech.html.1.78
GCGGCCGGATCCTGCAGGCCATAATGGCCG
>3273767.1.23
AGCTTGATATCGGTACCAGATCTGAATTCG
>pET-41a(+).Novagen.html.1.46
GCGCCTGCAGGCGAGCTCCGTCGACAAGCT
>208744.1.51
GACGATGAAGAGTAGTACGATTAGCAGGAC
>58029.1.34
CGGGGATCCTCTAGAGTCGACCTGCAGCCC
>4097015.1.35
TCAGGACTGATGAGTCCGTGAGGACGAAAC
>45614.1.2
AAGCTTGGCTGCAGGTCGACGGATCCCCGG
>29569706.1.59
TGCATCCCGGGGGATCCACTAGTGCGGCCG
>pCITE-2a(+).Novagen.html.1.40
TCAGTGGTGGTGGTGGTGGTGCTCGAGTGC
>M13BM21.Boehringer.html.1.31
TGCGGCCGCGGTACCGGGCCCGTCGACTCT
>pTriplEx2.Clontech.html.1.95
GCCATAATGGCCGAATTCCCGGGTACCAAC
>pET-30Ek_LIC.Novagen.html.1.39
CATGGCGATATCGGATCCGAATTCGAGCTC
>pET-31b(+).Novagen.html.1.130
AGGTCCGGTACGGCTGCGATTCGTGAGTTT
>pRX-2.ATCC.html.1.12
TGGGCTGCAGGTCGACTCTAGAGGATCCCC
>pCYB3.New_England_Biolabs.html.1.20
CTCTAGAGTCGACTCGCGAGCTAGCCATGG
>pSTBlue-1.Novagen.html.1.10
GCTCGGGCCCCCACACGTGTGGTCTAGAGC
>8216952.1.30
CCTCGAGGGATCCGGGCCCTCTAGATGCGG
>pTriEx-3Neo.Novagen.html.1.4
AATCACTTAGTGATGGTGATGGTGATGGTG
>pEMBL18NOT.ATCC.html.1.25
TCTAGCTAGAGGATCCCCGCGGCCGCGGGT
>58651745.1.53
ATTCTCTAGAGCGCGCCATGGTCAAAGTTG
>pET-12b.Novagen.html.1.23
TCCTGACAACCCCTATCGCGATCAGCTCTT
>pGEM-7Zf(+)_LIC-R.ATCC.html.1.56
GGGGTACCAAACTCGCTCCGGCGCCGGAAC
>4097019.1.39
GACTGATGAGTCCGTGAGGACGAAACTCTA
>4586830.1.36
TAAACAGTCATTTAAATCGACTCTAGACTT
>310808.1.10
GGAGAGCTCGATATCGCATGCGGTACCTCT
>pShuttle.Stratagene.html.1.3
TCTTCGAGTCGACAAGCTTGAATTCGATAT
>56406597.1.177
AAGATGTCTCCGCCGATGCTTTTCCCCGGA
>PinPoint_Xa-2.Promega.html.1.17
CTGATATCGGTACCGGATCCCAGCTGAAGC
>pMAL-P2x.New_England_Biolabs.html.1.33
CTAGAGGATCCGAATTCTGAAATCCTTCCC
>pCRT7_GS.InVitrogen.html.1.18
TCGCCCTTAAGGGCGGATCCTTATCGTCAT
>pFA-CMV.Stratagene.html.1.4
CTGGTACCGAGCTCTGCAGAAGCTTCTAGA
>4097013.1.41
CTGATGAGTCCGTGAGGACGAAACTCTAAG
>310829.1.1
GGAATTCCGCAATTCCCGGGGATCCGTCGA
>115600313.1.677
ACAGCTATCAGTTGCTCAAGGCATATATGA
>pGT-N29.New_England_Biolabs.html.1.49
AGGGAGCTCTGGTACCCACTAGGCGGCCGC
>209573.1.217
CGGAGCTCAGCGTATAAGTCAGAGTCCAAG
>pPIC9.InVitrogen.html.1.7
CCCTAGGGAATTCTACGTAAGCTTCAGCCT
>118200845.1.92
GGCCTCGAGTTAACGTTCGAGGTCGACTCT
>pMC1843.Generic.html.1.19
GATCCGTCGACCTGCAGGTCGACGGATCCG
>310825.1.48
GGTACCGCATGCGATATCGAGCTCTCCCGG
>13937413.1.22
TGCAGTCTAGAGGCCTCCATGGGTATATCT
>118200854.1.38
GTTATACCGGTATCCTGCAGGTAGTATGCA
>4378794.1.5
TCGAGATCTATCGATGCATGCCATGGTACC
>4586830.1.1
CGCGTAGCTAGCCCAAGCTTGCATGCCTGC
>118200849.1.174
TCCACTAGTGGCCTATGCGGCCGCGGATCT
>56406597.1.146
TTTGCCCTGGAGTTTGCCTTCCCTGTTTGA
>287937.1.9
CGAATTCCATGGTACCAGCTGCAGATCTCG
>pET-44a(+).Novagen.html.1.36
ACGACAAGAGTCCGGGAGCTCGTGGATCCG
>pET-41Ek_LIC.Novagen.html.1.42
CTGTACAGGCCTTGGCGCGCCTGCAGGCGA
>115600313.1.501
AGTGGCAGGGCGGGGCGTAAACGCCGCGTG
>118200845.1.39
TAGCTATACGCGTTATACCGGTATCCTGCA
>644831.1.7
AAGCTTACTTAGATCTCGAGCTAGCACGCG
>pET-31b(+).Novagen.html.1.169
TCGCTCAAACTGCCTTTGGCGGTGGAGCTG
>pSL180.Generic.html.1.160
ACGTTAGCCGGCTACGTATACTCCGGAATA
>18140172.1.12
AGGAGGCCATATGACTATGCATGCGGCCGC
>8346634.2.104
ATATCAGCGCTTTAAATTTCGCATGCTAGA
>118200856.1.207
CGGGTACCTTTGAATTCCACTTAATTAAGG
>pET-44c(+).Novagen.html.1.141
TATACACGTGCAAGCCAGCCAGAACTCGCT
>pAX4CM.USB.html.1.49
GTCGACTCTAGATCTGGTACCGAATTCCAT
>pCMV-PCR.Stratagene.html.1.77
TCGTCGTCAATGAATTCCTGCAGCCCGGGG
>pMAL-P2x.New_England_Biolabs.html.1.84
TTGTTATTGTTGTTGTTGTTCGAGCTCGAA
>pET-31b(+).Novagen.html.1.153
TGAGTTTTACGCCAACTCGCTCAAACTGCC
>pIVEX2.4d.Roche.html.1.26
CGAGTCGACTTGCCATGGTCATATGTTTAA
>pAM35.ATCC.html.2.6
TCCCCGGGGTACCGAGCTCGAATTCGATAA
>8216950.4.40
TCGATTTCGAACCCGGGGTACCGAATTCCT
>1052554.1.6
ATCGATCTAGAGAATCCCGGGTACCTCGAG
>4097019.1.141
GCTTGGATCCAGAGTCTCCTGAACTAGACA
>56406597.1.237
ACCCAGCCGAGGGCTTGTGCTTCTGATTTT
>118200847.1.20
ATCGCAGACCTAGGAAAGCTAGCTATACGC
>115600313.1.356
TTCTTCGCCCCCGTTTTCACCATGGGCAAA
>66815022.1.77
GCGGCCGCTGCTAGCAGATCTTCTAGACTC
>pDK101.ATCC.html.1.16
CGGCCATGGATAACATGGCCAACAAAACCA
>pIVEX2.8d.Roche.html.1.33
CTTGCCATGGTCATATGTTTAATTAAGCGG
>pMAL-p2e.New_England_Biolabs.html.1.71
GTTATTGTTATTGTTGTTGTTGTTCGAGCT
>4097019.1.613
TGAGGACGAAACTCTAAGGCTTGGATCCAG
>pTriplEx2.Clontech.html.1.60
AGAGTCGACTGGGCCGAGGCGGCCGGATCC
>pET-43.1Ek_LIC.Novagen.html.1.78
CCATCGATACGCGTTCGAAGCTTGCGGCCG
>48995599.1.132
TAATAGGCCTAGGATGCATATGGCGGCCGC
>78098958.1.6
AAGATCTAGAGCTCGAGGATCCGGACGTCG
>pET-38b(+).Novagen.html.1.41
GCAGGACGTCAAGCTTGCGGCCGCACTCGA
>pDK101.ATCC.html.1.36
AACAAAACCATGGCGGCCGGGAGCATGCGA
>pET-43.1Ek_LIC.Novagen.html.1.70
CGACGGTACCATCGATACGCGTTCGAAGCT
>287941.1.11
TCGAGATCTGCAGCTGGTACCATGGAATTC
>310827.1.4
GCTTGGCTGCAGGTCGACGGATCCCCGGGA
>pPIC6b.InVitrogen.html.1.15
GCCGCCGCGGCTCGAGGTACCGATCCGAGA
>pMAL-p2.New_England_Biolabs.html.1.53
CTCGATCCCGAGGTTGTTGTTATTGTTATT
>8216950.4.53
CGGGGTACCGAATTCCTCGAGTCTAGAGGA
>45862352.2.51
AGTCGACGAATTCTCCCGGGTGGATCCAAG
>pCSV03.Generic.html.1.13
GGGTCACCGATGATAAGCTGTCAAACATGA
>pSL180.Generic.html.1.228
TGGCGCCATCGATACGCGTACGTCGCGACC
>115600313.1.164
TTCAGCTGGATATTACGGCCTTTTTAAAGA
>pMAL-p2.New_England_Biolabs.html.1.19
CGACTCTAGAGGATCCGAATTCTGAAATCC
>pIRES2-EGFP.Clontech.html.1.18
ACCGTCGACTGCAGAATTCGAAGCTTGAGC
>115600313.1.950
GGCGACGGATGGTGATCCCCCTGGCCAGTG
>287939.1.20
ATGGTACCAGCTGCAGATCTCGAGCTCGGA
>4097013.1.3
TCCACCGCGGTGGCGGCCGCTCTAGACAAT
>118200851.1.209
CGGGCGGGTACCTTTGAATTCCACTTAATT
>115600313.1.406
GGTGCTGATGCCGCTGGCGATTCAGGTTCA
>47132199.1.4
CCCTTCGCGAGGTACCGGGCCCAAGCTTCT
>pET-52b(+).Novagen.html.1.47
CGGAACTACCGCGTGGCACCAGAGCGAGCT
>310853.1.52
GGATCCGTCGACCTGCAGATCTGCGTAATC
>pET-44c(+).Novagen.html.1.127
CGGCCGCACAGCTGTATACACGTGCAAGCC
>110433179.1.53
ATATCGCGGCCGCTTAATTAACCTCGAGGA
>pJC20.ATCC.html.1.5
CCGGGATCCTCGAGAATTCAAGCTTCATAT
>4097019.1.661
ATGCTCAGGACTGATGAGTCCGTGAGGACG
>4097017.1.309
CAATGCTCAGGACTGATGAGTCCGTGAGGA
>13937413.1.15
CGGCCGCTGCAGTCTAGAGGCCTCCATGGG
>pENTR3C.InVitrogen.html.1.7
TACCGGATCCAGTCGACTGAATTGGTTCCT
>11559656.1.58
CGCACTAGTGTCGACCTGCAGGCATGCAAG
>115600313.1.201
GAAAAATAAGCACAAGTTTTATCCGGCCTT
>pUCBM21.Boehringer.html.1.61
AGAGCTCTGCAGGCATGCGATATCCCATGG
>pET-43.1Ek_LIC.Novagen.html.1.83
GATACGCGTTCGAAGCTTGCGGCCGCACAG
>pCSV31.Generic.html.1.30
CGGGTCACCGATGATAAGCTGTCAAACATG
>56406604.1.301
AAGATAATCCGCAACCCCGTCAAACGTGTT
>pPIC6c.InVitrogen.html.1.43
GACGGCCGGCTGGGCCACGTGAATTCCTCG
>501070.1.2
CGGGTACCATTTAGGTGACACTATAGAACC
>56406597.1.309
TCCGCAACCCCGTCAAACGTGTTGATAACC
>pTriEx-1.Novagen.html.1.8
CTTGCACGTGTATACAGCTGTGCGGCCGCA
>pGEM-7Zf(+)_LIC-F.ATCC.html.1.22
GCTCTCCGGATCCAAGCTTATCGATTTCGA
>pIVEX2.4d.Roche.html.1.22
CGCTCGAGTCGACTTGCCATGGTCATATGT
>pT712.Generic.html.1.1
GAATTCGAGCTCGCCCGGGGATCCTCTAGA
>pMAL-p2.New_England_Biolabs.html.1.43
AAATCCTTCCCTCGATCCCGAGGTTGTTGT
>pSE420.InVitrogen.html.1.118
GGCCTATTAATATTCCGGAGTATACGTAGC
>pCITE-2c(+).Novagen.html.1.72
TGCGGCCGCAAGCTTGTCGACGGAGCTCGA
>pSL190.Generic.html.1.271
CCGGGTTATAATTACCTCAGGTCGACGTCC
>pCRT7_VP22_NES-2.InVitrogen.html.1.47
TAGTGGATCCTTTAAAGAGAGCTCCAGCGG
>pSE420.InVitrogen.html.1.64
GCGACGTACGCGTATCGATGGCGCCAGCTG
>pAM35.ATCC.html.2.9
CCGGGGTACCGAGCTCGAATTCGATAAGCT
>48995599.1.72
AGCTATAGTTCTAGAGGTACCGGTTGTTAA
>pSPORT1.ATCC.html.1.54
GGCCGCTCTAGAGGATCCAAGCTTACGTAC
>pCITE-4a(+).Novagen.html.1.10
GCCGCAAGCTTGTCGACGGAGCTCGAATTC
>pAmCyan.Clontech.html.2.19
CCTATTATTTTTGACACCAGACAAGTTGGT
>56406608.1.116
TTAATATCCGCTTCACGCCATGTTCGTCCG
>56406604.1.12
ATCTGATTTTTGTAAAGGTCTGATAATGGT
>pET-29a(+).Novagen.html.1.8
GATATCGGATCCGAATTCGAGCTCCGTCGA
>pBMN-GFP.Orbigen.html.1.19
GCGCGCCGGCCCTCGAGGCCTGCAGGAATT
>pSLfaHSfa.Generic.html.1.1
GGGAATTCGTTAACAGATCTGCGGCCGCGG
>10504974.1.8
TAGAGCGGCCGCCACGGCGATATCGGATCC
>pCSV31.Generic.html.1.32
GGTCACCGATGATAAGCTGTCAAACATGAG
>pET-44a(+).Novagen.html.1.160
CAGAACTCGCTCCTGAAGACCCAGAGGATC
>4321112.1.18
CGACGAGCTCACTAGTCTCGAGCGGCCGCA
>115600313.1.887
ATAAAAGAGAGAGCCGTTATCGTCTGTTTG
>pCAL-kc.Stratagene.html.1.18
ATACATGGATCTACCAAGTGATGCGCGTCT
>pTriEx-3Neo.Novagen.html.1.36
GCGGCCGCAAGCTTCGAACCGGTACCGTCG
>pEMBL18NOT.ATCC.html.1.4
CTTGCATGCCTGCAGGTCGACTCTAGCTAG
>310798.1.16
TGGCTGCAGGTCGACGGATCCCCGGGAATT
>8346634.2.12
GCCATGGGACGTCGACCTGAGGTAATTATA
>pSE420.InVitrogen.html.1.13
ACGGCCCACGTGGCCACTAGTACTTCTCGA
>pASK22.Generic.html.1.321
GACAGAGAGCTCGGAGACTGGGTCATAACG
>pT7Blue-2.Novagen.html.1.205
AGCAGCAGCGGTTTCTTTGGTAACACCCAT
>M13BM21.Boehringer.html.1.36
CCGCGGTACCGGGCCCGTCGACTCTAGAGC
>209573.1.276
TACCGCGGTTTCCATTATAAAATCCTCTTT
>CARNEGIE4.ATCC.html.1.4
GCAGGTCGACTCTAGAGGATCCCCGGGCGA
>pSLfaHSfa.Generic.html.1.12
AACAGATCTGCGGCCGCGGTCTAGAAGGCC
>414522.1.9
CTGCAGGTCGACTCTAGAGGATCCCCGGGC
>pET-47b(+).Novagen.html.1.11
GGCACATCACCACCACCATCACTCCGCGGC
>pRSFDuet-1.Novagen.html.2.2
TTCCCCGAAAAGTGCCACTTGCGGAGACCC
>118200847.1.194
CCGGGCGGGTACCTTTGAATTCCACTTAAT
>56406604.1.155
AGTTTGCCTTCCCTGTTTGAGAAGATGTCT
>pSE280.Invitrogen.html.1.169
CTAGAACTATAGCTAGCATGCGCAAATTTA
>pMAL-p2.New_England_Biolabs.html.1.31
ATCCGAATTCTGAAATCCTTCCCTCGATCC
>16930722.1.47
AAGGATCCTCTAGATCTCGAGGCCTGATCA
>CARNEGIE4.ATCC.html.1.9
TCGACTCTAGAGGATCCCCGGGCGAGCTCG
>pAX4AM.USB.html.1.32
AATCACCCGGGCTGCAGTCGACTCTAGATC
>pSE280.Invitrogen.html.1.289
GACGTCCCATGTGCAGGTGCTGAATTCGAA
>118200845.1.115
CGACTCTAGATAAAGCTTTAGAGCTCTTCT
>56406597.1.263
TTTTGTAATGTAATTATCAGGTAGCTTATG
>4322592.1.19
CCATGCCATTGGTTACCTGGATCCATATGA
>pET-41a(+).Novagen.html.1.24
CGAATTCTGTACAGGCCTTGGCGCGCCTGC
>pT7Blue-2.Novagen.html.1.85
AGTGTCACCTAAATAAGGATCCGATACGTA
>4097019.1.191
CGTGAGGACGAAACTCTAAGGCTTGGATCC
>pBEND1.Generic.html.1.9
ATCCCTCGAGACTAGTCCATGGATCGATGC
>81345491.1.25
GTGGCTCCAAGCGCTGAGACCATGGTCCCC
>118200847.1.106
GTTCGAGGTCGACTCTAGATAAAGCTTTAG
>pTXB1.New_England_Biolabs.html.1.7
CCCTCGAGGAATTCGCGGCCGCCGTCGACT
>1673614.1.8
ACGTGTAACTTAAGTCTAGAGTCGACGGTA
>pGT-N39.New_England_Biolabs.html.1.3
GTGGATCCAGAATTCGCTAGCACGGCCGAA
>pAcSec1.Orbigen.html.1.31
GCCGCGAGCTCCCATGGAGGCCTGAATTCT
>56406604.1.229
TGATGCCACCCAGCCGAGGGCTTGTGCTTC
>pSE280.Invitrogen.html.1.252
TCCATATATAGGGCCCGGGTTATAATTACC
>14165158.1.5
CCCCGGGCTCGAGAAGCTTAGGCCTGAATT
>13446791.1.30
AGTGGATCCCCCGGGATGCATGAATTCAAG
>58237.1.3
TCGAGCAGCTGAAGCTTGAATTCATCGATG
>pGT-N29.New_England_Biolabs.html.1.26
AGACGTCACCGGTTCTAGAACCTAGGGAGC
>pPICZalphaA.InVitrogen.html.1.27
CGAGGTACCGATCCGAGACGGCCGGCTGGG
>pShuttle2.Clontech.html.1.45
GCTCGAGTCTAGAGGGCCCGTTTAAACGCT
>pET-44a(+).Novagen.html.1.65
GAATTCTGTACAGGCGCGCCTGCAGGACGT
>12958752.1.14
GATCAAAGCTTATCGATGATATCAGATCTC
>pEX12.ATCC.html.1.6
GGTCGACGGATCCGCATGCGAATTCGGTAC
>310754.1.7
TCGCGAGCTCGAGATCTAGATATCGATGAA
>8216948.1.13
CCGCGGCCATGGCGGCCGGGAGCATGCGAC
>208744.1.152
ATCATTCGAAACATACCTTTGGGTCCTTTG
>pIB_V5-His_CAT.InVitrogen.html.1.6
GGGCCCTCTAGACTCGAGCGGCCGCCACTG
>108947432.1.12
CAAACGAATGGTCTAGAAAGCTTCTCGAGC
>45862365.1.63
CTCCCGGGTGGATCCAAGGCCTTCTAGAAA
>48995599.1.111
GCTACGTATACTCCGGAATATTAATAGGCC
>M13BM20.Boehringer.html.1.7
CCATGGGATATCGCATGCCTGCAGAGCTCT
>5354163.1.34
GCCGCAAGCTTCCGAATTCGCCCGGGCTAG
>pT7T3D-PAC.ATCC.html.1.19
TTCCCGACTACGTAGTCGGGGATCCGTCTT
>56406604.1.23
GTAAAGGTCTGATAATGGTCCGTTGTTTTG
>27650342.1.18
TAGCACGCGTAAGAGCTCGGTACCTCCCGG
>56406608.1.131
CGCCATGTTCGTCCGCTTTTGCCCTGGAGT
>pCSV31.Generic.html.1.27
AGTCGGGTCACCGATGATAAGCTGTCAAAC
>16930722.1.162
ATTAATTAATGTCGACCTGCAGGCATGCAA
>5825492.1.37
ATGCATATGAATTCAGCTGCAGGATCCTAG
>8216948.1.9
TATCCCGCGGCCATGGCGGCCGGGAGCATG
>4097019.1.200
GAAACTCTAAGGCTTGGATCCAGAGTCTCC
>1132425.1.16
GCTCGAATTGCGGCCGCATGCATGCATAAG
>115600313.1.1061
CCGATATGGCCAGTGTGCCGGTCTCCGTTA
>litmus28i.New_England_Biolabs.html.1.75
AGAAGCTTGGCGCCAGCCGGCTTCAATTGC
>pShuttle2.Clontech.html.1.34
CAGTGGCGGCCGCTCGAGTCTAGAGGGCCC
>pASK22.Generic.html.1.352
TACCTGCACCCCAAACGTCGAAGTACCAAG
>pETBlue-2.Novagen.html.1.22
GTGGTGGTGCTCGAGATCCTCTGGGTCTTC
>pETBlue-2.Novagen.html.1.110
CGCGTATCGATGGTACCGTCGACGTCCTGC
>74267359.2.20
ATTAAGGCCATGTAGGCCGGATCCCCCGGG
>pTriEx-1.Novagen.html.1.14
CGTGTATACAGCTGTGCGGCCGCAAGCTTC
>37778084.1.1
ATATGCACCATCACCATCACCATGCTAGTG
>4097019.1.130
GAAACTCTAAGGCTTGGATCCAGAGTCTCC
>pGAPZalphaC.InVitrogen.html.1.36
GAGACGGCCGGCTGGGCCACGTGAATTCAT
>M13MP9.Amersham.html.8.3
ATTCCCGGGGATCCGTCGACCTGCAGCCAA
>4097013.1.74
TGGATCCAGAGTCTCCTGAACTAGTCCAAG
>115600313.1.477
ATGAATTACAACAGTACTGCGATGAGTGGC
>pET-48b(+).Novagen.html.1.86
CAAGCTTGCGGCCGCAGAGCTCGCTCTGGT
>pET-31b(+).Novagen.html.1.67
GACGGCATCGTCGCGCTGTTTGCCGATGAC
>pBK614.Generic.html.1.42
TGAACTACCCAAAAGTATAAATGCCTGAAC
>pCDFDuet-1.Novagen.html.1.39
CGCGCCGAGCTCGAATTCGGATCCTGGCTG
>12958751.1.22
TTATCGATGATATCAGATCTCCTTTTGCGG
>4097017.1.37
AGGACTGATGAGTCCGTGAGGACGAAACTC
>pPIC9.InVitrogen.html.1.3
GCCGCCCTAGGGAATTCTACGTAAGCTTCA
>915333.1.82
CCCTACTGCAGGAGCGGCCGCCCGGGCCTC
>pASK22.Generic.html.1.153
AAACGGTCCGGAACACCAGATTCACGGGTC
>litmus28i.New_England_Biolabs.html.1.42
GCTAGCGAATTCGTGGATCCAGATATCCTG
>pHIL-S1.InVitrogen.html.1.145
GAGGAACAGTCATGTCTAAGGATCCCGGGG
>115600313.1.400
CGACAAGGTGCTGATGCCGCTGGCGATTCA
>pQE-TriSystem_Strep.Qiagen.html.1.69
GAGAATTCGGATCCACGAGCTCCCGGGATA
>pET-47b(+).Novagen.html.1.5
ACATATGGCACATCACCACCACCATCACTC
>pSE420.InVitrogen.html.1.184
GCTAGCATGCGCAAATTTAAAGCGCTGATA
>pET-9d.Novagen.html.1.3
AGCATGACTGGTGGACAGCAAATGGGTCGG
>pSPTBM21.Boehringer.html.1.26
CCTGCAGAGCTCTAGAGTCGACGGGCCGGG
>pd2EGFP.Clontech.html.2.20
TAGGCCTATTATTTTTGACACCAGACAAGT
>209208.1.13
CGCCCGGGGATCCTCTAGAGTCGACCTGCA
>pET-48b(+).Novagen.html.1.84
GACAAGCTTGCGGCCGCAGAGCTCGCTCTG
>1117808.1.65
CTAGCGTAATCTGGAACATCGTATGGGTAA
>4097013.1.86
CTCCTGAACTAGTCCAAGCTTATCGATACC
>pHook-3.InVitrogen.html.1.9
TGGCCCGGGGGATCCGAGCTCGGTACTCTA
>56406608.1.254
TGTGCTTCTGATTTTGTAATGTAATTATCA
>pAMP1.Invitrogen.html.1.25
GGGCATCATCATCATTAGTAGTAGTAGGCG
>pCRT7_GS.InVitrogen.html.1.37
ATGATGATGATGATGATGAGAACCCCGCAT
>1769877.1.5
TTACCCTGTTATCCCTAGCGGATCCCCGGG
>4097017.1.74
TGGATCCAGAGTCTCCTGAACTAGACAATG
>5733489.1.19
TCGACGGCGGCCGCGAATTCCTCGAGGGCT
>pSE420.InVitrogen.html.1.260
TATATAGGGCCCGGGTTATAATTACCTCAG
>603191.2.32
TTTTGACACCAGACAAGTTGGTAATGGTAG
>pES2.Generic.html.1.6
TTCATTATAACAAATAGTTAACTAATTGTC
>8346634.2.117
AAATTTCGCATGCTAGAACGTTAGCCGGCT
>8216954.1.40
ATCCGGGCCCTCTAGATGCGGCCGCATGCA
>pAN561H.Generic.html.1.84
GCCGGCGTATTGGGTGTTACGGAGCATTCA
>4097019.1.479
CGAAACTCTAAGGCTTGGATCCAGAGTCTC
>pShuttle-CMV.Stratagene.html.1.13
GAAGCTTAGGCTCGAGCGGCCGCGTCGACG
>pGST.Generic.html.2.21
GCAGCCCGGGGCGGCCGCCTCGAGAAGCTT
>pET-41a(+).Novagen.html.1.54
AGGCGAGCTCCGTCGACAAGCTTGCGGCCG
>74267359.1.1
GCGGACCGGGTACCGCGGCCGCAGATCTGT
>pASK22.Generic.html.1.336
GAAACGGTAACGGTGGTACCTGCACCCCAA
>pK.ATCC.html.1.41
GACTAGTGCGCGCTAGCTATCGATTCGCGA
>pSTBlue-1.Novagen.html.1.44
CTAGGCTCGAGAAGCTTGTCGACGAATTCA
>13958039.1.1
CTAGTTCATTAATTAATTAATTACTCGAGC
>pSE280.Invitrogen.html.1.194
ATTTAAAGCGCTGATATCGATCGCGCGCAG
>115600313.1.808
TCGCCCGGTTTATTGAAATGAACGGCTCTT
>10504974.1.5
TTCTAGAGCGGCCGCCACGGCGATATCGGA
>56406604.1.305
TAATCCGCAACCCCGTCAAACGTGTTGATA
>pET-40b(+).Novagen.html.1.8
TTCTCCTCAACCATGGCGATATCGGATCCG
>pET-52b(+).Novagen.html.1.5
AGGTTAATTAGTGGTGGTGATGGTGATGAT
>pShuttle.Stratagene.html.1.20
TTGAATTCGATATCTCTAGACTCGAGGCGG
>48995599.1.62
TGCGCATGCTAGCTATAGTTCTAGAGGTAC
>pMCS5.Mobitec.html.1.43
ATGCATGATATCACGCGTGGCGCCACTAGT
>pET-44c(+).Novagen.html.1.72
GTACAGGCGCGCCTGCAGGACGTCGACGGT
>115600313.1.1031
TCGGGGATGAAAGCTGGCGCATGATGACCA
>pVL1392.Invitrogen.html.4.14
TTCTAGAATTCTGGAGCGGCCGCTGCAGAT
>4097019.1.538
GTCCGTGAGGACGAAACTCTAAGGCTTGGA
>pSTBlue-1.Novagen.html.1.43
CCTAGGCTCGAGAAGCTTGTCGACGAATTC
>pTriEx-1.Novagen.html.1.44
GAACCGGTACCGTCGACCTGCAGGCGCGCC
>pSL190.Generic.html.1.169
TACCTCTAGAACTATAGCTAGCATGCGCAA
>pCRT7_VP22_NES-1.InVitrogen.html.1.35
ACCACACTGGACTAGTGGATCCGAGCTCGG
>pd2EGFP.Clontech.html.2.47
AGTTGGTAATGGTAGCGACCGGCGCTCAGT
>56406608.1.223
GTTCCCTTTTGATGCCACCCAGCCGAGGGC
>595725.1.5
CGCTCGAGTCGACCCGGGAATTCCTGGGGA
>pQE-30_Xa.Qiagen.html.1.12
AGGTCGACCCGGGGTACCGAGCTCGCATGC
>pUCBM21.Boehringer.html.1.48
GCCCGTCGACTCTAGAGCTCTGCAGGCATG
>12082761.1.76
CCGATATCTAGATGCATTCGCGAGGTACCG
>litmus28i.New_England_Biolabs.html.1.51
TTCGTGGATCCAGATATCCTGCAGAGAAGC
>310825.1.36
GCTTCTTCTAGAGGTACCGCATGCGATATC
>pMAL-p2g.New_England_Biolabs.html.1.13
GGTCGACTCTAGAGGATCCGAATTCTACGT
>118200854.1.71
GATCTTATAGGCCTCGAGTTAACGTTCGAG
>pQE-TriSystem.Qiagen.html.1.37
CGAACCGGTACCGTCGACCTGCAGGCGCGC
>pSPTBM20.Boehringer.html.1.54
CTCTAGAGCTCTGCAGGCATGCGATATCCC
>pIVEX2.5d.Roche.html.1.10
GCTCGCTCGAGTCGACGCGGCCGCTCATAT
>118200854.1.141
ATCCAGATCCACTAGTGGCCTATGCGGCCG
>pSE280.Invitrogen.html.1.25
CTAGTACTTCTCGAGCTCTGTACATGTCCG
>4321112.1.34
CTCGAGCGGCCGCATCGATATCGGATCCGG
>115600313.1.136
GTTGCTCAATGTACCTATAACCAGACCGTT
>pIC20HE.Generic.html.1.45
GAATTCTCGAGGCGGCCGCGGGCCCATGGT
>16930719.1.45
CGATGGGCCCATGGCTAGCGGCCGCACGCG
>pENTR4.Invitrogen.html.1.6
TACCGGATCCAGTCGACTGAATTGGTTCCC
>8216952.1.4
AAGTCGGCCGAGCTCGAATTCGTCGACCTC
>pET-44c(+).Novagen.html.1.138
CTGTATACACGTGCAAGCCAGCCAGAACTC
>310853.1.30
CGGTACCTCTAGAAGAAGCTTGGGATCCGT
>118200851.1.55
GCTATACGCGTTATACCGGTATCCTGCAGG
>pAN561H.Generic.html.1.67
GTTGTAAAAAAGTTTCGGCCGGCGTATTGG
>pQE-30_Xa.Qiagen.html.1.15
TCGACCCGGGGTACCGAGCTCGCATGCGGA
>115600313.1.211
CACAAGTTTTATCCGGCCTTTATTCACATT
>pAMP1.Invitrogen.html.1.56
CCGCTCTAGAGGATCCAAGCTTACGTACGC
>1673614.1.50
TGGATATCCCGGGGATCCATGCTAAGCTTG
>pMETalpha_HSA.InVitrogen.html.1.6
CCTGCAGGGGCCGGCCTTAATTAAGGCGCG
>pGEM-7Zf(+)_LIC-F.ATCC.html.1.71
TCCGGCGCCGGAGCGAGTTTGGTACCGAAT
>4097019.1.81
AGAGTCTCCTGAACTAGACAATGCTCAGGA
>pET-44c(+).Novagen.html.1.157
AGCCAGAACTCGCTCCTGAAGACCCAGAGG
>pCITE-2b(+).Novagen.html.1.23
ATCGACTCTAGAGGATCGGAGATCTCAGTG
>27573259.1.23
TCGTCAGCGTCGTCGTGGTACCTCGGATCC
>pIVEX2.4d.Roche.html.1.37
GCCATGGTCATATGTTTAATTAAGCGGCCG
>4586830.1.40
CAGTCATTTAAATCGACTCTAGACTTAATT
>115600313.1.1036
GATGAAAGCTGGCGCATGATGACCACCGAT
>45862352.1.15
CCCAATTGGCTAGCAAGCTTTCCGCGGGGC
>M13BM20.Boehringer.html.1.40
GTCGACGGGCCCGGTACCGCGGCCGCCTTA
>56406608.1.28
AAAGGTCTGATAATGGTCCGTTGTTTTGTA
>12958274.1.1
AGCTTGGTACCGAGCTCGGATCCATCACAC
>501070.1.29
ACCGCGGCCGCGGATCCGGCCAAGTCGGCC
>pASK22.Generic.html.1.330
CAAGAAGAAACGGTAACGGTGGTACCTGCA
>56406604.1.63
AGTCGCTTGAGTAAAGAATCCGGTCTGAAT
>pORB.Orbigen.html.1.10
GGGGGTACCCTGCAGGCGGCCGCGAGCTCC
>pIVEX-MBP.Roche.html.1.8
GCAGAGCTCGCTCGAGTCGACTTGCCATGG
>27573253.1.10
ATCCGAATTCGAGCTCCGTCGACAAGCTTG
>56406597.1.171
TTTGAGAAGATGTCTCCGCCGATGCTTTTC
>pET-48b(+).Novagen.html.1.66
GCGCGCCCGACGTCCGTCGACAAGCTTGCG
>pHook-3.InVitrogen.html.1.29
CGGTACTCTAGAGCTAGCTTTAAAAGATCT
>pSK16.Generic.html.1.5
TTGCATGCCTGCAGGTCAATCCGGATGAAG
>pHT3T7BMM.Boehringer.html.1.44
ACGGGCCCGGTACCGCGGCCGCACTTAAGT
>pT7T3D-PAC.ATCC.html.1.34
TCGGGGATCCGTCTTAATTAAGCGGCCGCA
>pSL190.Generic.html.1.146
AGCCGGCTAACGTTAACAACCGGTACCTCT
>16930722.1.119
TGCGCGATCGCGGCCGGCCGGCGCGCCGTT
>27573262.1.52
CGAATTCGAGCTCCGTCGACAAGCTTGCGG
>58430930.1.3
TTCGAGCTCGGTACCCGGGGATCCTCTAGA
>45862365.1.56
ACGAATTCTCCCGGGTGGATCCAAGGCCTT
>4097013.1.98
TCCAAGCTTATCGATACCGTCGACCTCGAG
>pHC624.Generic.html.1.52
AGGTCGACGGATCCCCGGGAATTAATTCTT
>4097013.1.26
AGACAATGCTCAGGACTGATGAGTCCGTGA
>56406604.1.217
AAGGTTCCCTTTTGATGCCACCCAGCCGAG
>118200849.1.116
TAACGTTCGAGGTCGACTCTAGATAAAGCT
>pSL190.Generic.html.1.115
CCTAGGCCTATTAATATTCCGGAGTATACG
>M13BM21.Boehringer.html.1.22
TAACTTAAGTGCGGCCGCGGTACCGGGCCC
>pCYB4.New_England_Biolabs.html.1.15
TTCTCTAGAGTCGACTCGCGAGCTAGCCAT
>pBK614.Generic.html.1.67
TGAACAATTAGTTTAGATCCGAGATAGGAG
>1184321.1.2
GCTCCACCGCGGTGGCGGCCGCTCTAGCCC
>110433179.1.36
GGTCCGGAATTCCCGGGATATCGCGGCCGC
>pET-44a(+).Novagen.html.1.119
GAAGCTTGCGGCCGCACAGCTGTATACACG
>pT7T3_18U.Stratagene.html.1.85
GGGAATTCGAGCTCCCGGGTTTTTTTTTTT
>pCDH1-MCS1.System_Biosciences.html.1.4
GACGCGGCCGCGGATCCATTTAAATTCGAA
>4097019.1.349
AGGCTTGGATCCAGAGTCTCCTGAACTAGA
>pSE420.InVitrogen.html.1.275
TTATAATTACCTCAGGTCGACGTCCCATGT
>pET-32Xa_LIC.Novagen.html.1.33
CGAGCTCCGTCGACAAGCTTGCGGCCGCAC
>pET-31b(+).Novagen.html.1.62
ATCTGGACGGCATCGTCGCGCTGTTTGCCG
>531832.1.47
GAGCTCGTCGACTCTAGAGGATCCAAGCTT
>pASK22.Generic.html.1.292
ACATGGTAACACGTTCACCTGCAGATACAG
>pAMP2.Invitrogen.html.1.62
TAGAGGATCCAAGCTTACGTACGCGTGCAT
>pMMB208.ATCC.html.1.2
AAAACTTCTCTCATCCGCCAAAACAGCCAA
>pSPTBM21.Boehringer.html.1.49
GGCCGGGTACCGCGGCCGCCTTAAGACGCG
>pTriplEx2.Clontech.html.1.23
TCGAATTGCGGCCGCATGCATAAGCTTGCT
>10504974.1.54
TCTGCAGAAGCTTCGAATTCGAGCTCCCGG
>118200849.1.67
ATACCGGTATCCTGCAGGTAGCATGCAAGA
>4097019.1.27
GACAATGCTCAGGACTGATGAGTCCGTGAG
>pETBlue-2.Novagen.html.1.41
TCTGGGTCTTCAGGAGCGAGTTCTGGCTGG
>pGAPZalphaC.InVitrogen.html.1.23
GAGGTACCGATCCGAGACGGCCGGCTGGGC
>pAmCyan.Clontech.html.2.27
TTTTGACACCAGACAAGTTGGTAATGGTAG
>pS1.ATCC.html.1.10
TTAACAGATCTCGTACGCGTGCCGGCGCCT
>208744.1.101
CTCGAGGTACCCTCCAAGGGTCCTCCTGAA
>1673614.1.19
AAGTCTAGAGTCGACGGTACCAAGAATTCC
>51090247.1.27
TTCGGATCCCTCGAGGGTACCGAGCTCCAT
>45548773.1.8
TACCTCTAGAAGAAGCTTGGGATCCGTCGA
>113073416.1.12
CTGCAGGTCGACTCTAGACACGGGGTGGTT
>pAX4CM.USB.html.1.14
TAATTAATCATCGTCAATCAATCACCCGGG
>pET-44c(+).Novagen.html.1.3
CCGGGGCAGCGCGGGTTCTGGTACGATTGA
>78098958.2.12
ATTCGATCGATCCCGGGAATTCCGGATGCA
>pSE420.InVitrogen.html.1.283
ACCTCAGGTCGACGTCCCATGTGCAGGTGC
>pET-12a.Novagen.html.1.12
CCTAGGAATAGTCCTGACAACCCCTATCGC
>pMAL-p2.New_England_Biolabs.html.1.7
TTGCCTGCAGGTCGACTCTAGAGGATCCGA
>pAMP10.ATCC.html.1.32
CATCATCATCATTAGTAGTAGTAGGCGGCC
>pEX13.ATCC.html.4.15
ATCCGCATGCACTAGTGAATTGGGTACCCC
>pRNA-CMV3.1_Puro.Genscript.html.1.36
CAACCATTCTGAATCGGTAAGCGACGGGAT
>pET-27b(+).Novagen.html.1.2
ATGGATATCGGAATTAATTCGGATCCGAAT
>110433179.1.11
TAGGTGACACTATAGAACAAGTTTCGGTCC
>115600313.1.959
TGGTGATCCCCCTGGCCAGTGCACGTCTGC
>pET-47b(+).Novagen.html.1.76
ATCCGAATTCTGTACAGGCCTTGGCGCGCC
>125976391.1.32
CGTCGACTGCAGAATTCGAAGCTTGAGCTC
>pCDF1-MCS1-EF1-copGFP.System_Biosciences.html.1.21
AATTAATTAAGCTTAGATCTGGATCCGGCG
>pASK22.Generic.html.1.528
TTGTTACCTTTGTTACGGCTAGCTGCGATC
>118200847.1.55
ACCGGTATCCTGCAGGTAGTATGCAAGAGA
>11991640.2.1
CGGCCGCACTAGTCTAGATTTAAATTAATT
>1017801.1.64
AGAGCGGCCGCGGGCCCATCGATTTTCCAC
>pET-32Xa_LIC.Novagen.html.1.9
CCATGGCGATATCGGATCCGAATTCGAGCT
>108947435.2.12
CAAACGAATGGTCTAGAAAGCTTCTCGAGG
>58430930.1.1
AATTCGAGCTCGGTACCCGGGGATCCTCTA
>13446792.1.66
GATGTCGACAGGCCTTAAGGGCCAGATCTT
>18766333.1.69
GGGATCCACTAGTAAGGCCTTAAGGGCCTC
>2293124.1.22
AGCTTCTGCAGACGCGTCGACGGATCCCCG
>436565.1.9
GGTCTCGAGGTGATGGTGATGGTGATGCAT
>pSL190.Generic.html.1.53
ATGTCCGCGGTCGCGACGTACGCGTATCGA
>56406597.1.284
TAGCTTATGATATGTCTGAAGATAATCCGC
>pGEM-7Zf(+)_LIC-F.ATCC.html.1.58
GGTACCAACTGGTTCCGGCGCCGGAGCGAG
>13958037.1.15
AATTAACTCGAGGATCCCCGGGAATTCGAT
>287938.1.11
GAATTCCATGGTACCAGCTGCAGATCTCGA
>118200849.1.146
TTAGAGCTCTTCTTAAGAAGGATCCAGATC
>595779.1.4
CGAGGCCGAATTCGAGCTCGGTACCCGCGG
>56406608.1.160
TTTGCCTTCCCTGTTTGAGAAGATGTCTCC
>4097019.1.14
GGCGGCCGCTCTAGACAATGCTCAGGACTG
>pPIC6c.InVitrogen.html.1.25
CTCGAGGTACCGATCCGAGACGGCCGGCTG
>pET-41a(+).Novagen.html.1.11
GATATCGGGGATCCGAATTCTGTACAGGCC
>pET-43.1Ek_LIC.Novagen.html.1.101
GCGGCCGCACAGCTGTATACACGTGCAAGC
>115600313.1.59
TATATTAAATTAGATTTTGCATAAAAAACA
>310798.1.1
CCTCTAGACCAAGCTTGGCTGCAGGTCGAC
>pRSF-1.Novagen.html.1.85
TGCGGCCGCAAGCTTGTCGACCTGCAGGCG
>pGV451.Generic.html.1.16
GCCCAGCTTGGCTGCAGGTCGACGGATCCC
>56406608.1.338
ACCTGTGCCATGTGATTCCTTTACTTATTC
>pIVEX1.3_WG.Roche.html.1.5
CCCGGGAGCTCGCTCGAGTCGACGCGGCCG
>pSL180.Generic.html.1.148
TACCGGTTGTTAACGTTAGCCGGCTACGTA
>118200851.1.192
GGCCGCGGATCTGATCCCGGGCGGGTACCT
>310736.1.10
CCGTCGACCTGCAGCCAAGCTTTCGCGAGC
>4097019.1.603
GATGAGTCCGTGAGGACGAAACTCTAAGGC
>pS3.Generic.html.1.12
AACAGATCTCGTACGCGTGCCGGCGCCTCG
>310853.1.24
CGCATGCGGTACCTCTAGAAGAAGCTTGGG
>118200847.1.8
CGCGCCTTTGCGATCGCAGACCTAGGAAAG
>5733489.1.21
GACGGCGGCCGCGAATTCCTCGAGGGCTCT
>54043009.1.2
GCCTTCGCGAGGTACCGGGCCCAAGCTTCT
>pHC624.Generic.html.1.7
GAACTGGTAGGTATGGAAGATCTCTAGAAG
>27573259.1.36
CGTGGTACCTCGGATCCGAATTCGAGCTCC
>pUni_V5-Hisb.InVitrogen.html.1.16
CTGACGTCGGGCCCGGATCCGCCCACACGG
>pFliTrx.InVitrogen.html.1.23
GCGAGCTCAGATCTGGCCGGCTGGGCCCAG
>27573265.1.21
AATTCGAGCTCCGTCGACAAGCTTGCGGCC
>pCMV-PCR.Stratagene.html.1.18
CCCCCCCTCGAGATGGAACAAGACCCGGGA
>88173988.1.17
GTCATCGATTCTAGAACTTAAGGAGCTCAG
>45862365.1.39
ATGCGGCCGCAAAGTCGACGAATTCTCCCG
>pBK614.Generic.html.1.97
CTTGATATCGAATTCCTGCAGCCCCCTCTT
>pET-44c(+).Novagen.html.1.113
GCGTTCGAAGCTTGCGGCCGCACAGCTGTA
>pASK22.Generic.html.1.374
GTACCAAGTGCTGCCATAGTAGTTACGCGC
>pSL180.Generic.html.1.276
CGAGAAGTACTAGTGGCCACGTGGGCCGTG
>pASK22.Generic.html.1.165
ACACCAGATTCACGGGTCGACGCACCGTAG
>pDPL13.Generic.html.1.46
CGACGGATCCCGGGATCTCTAGAAGCTTAT
>pKYB1.New_England_Biolabs.html.1.20
CGCGGCCGCCGTCGACTCGCGAGCTAGCCA
>48995599.1.196
ACCGCGGACATGTACAGAGCTCGAGAAGTA
>pCFB-EGSH.Stratagene.html.1.5
CTTAAGCTTAATTAACGTACGAGGCCTGAG
>pET-50b(+).Novagen.html.1.78
GACGTCCGTCGACAAGCTTGCGGCCGCAGA
>pTrcHis2c.InVitrogen.html.6.2
GCTTCGAATTCCCATATGGTACCAGCTGCA
>pOSEX3.ATCC.html.1.3
ATCCACGCGTCTTAAGGCGGCCGCGGTACC
>pSL190.Generic.html.1.183
TAGCTAGCATGCGCAAATTTAAAGCGCTGA
>pQE-TriSystem_Strep.Qiagen.html.1.16
TGCGGCCGCAAGCTTCGAACCGGTACCGTC
>pSE420.InVitrogen.html.1.142
CGTAGCCGGCTAACGTTAACAACCGGTACC
>48995599.1.44
ATATCAGCGCTTTAAATTTGCGCATGCTAG
>pQE-30_UA.Qiagen.html.1.2
CTCCTCAATCGCTTCTAGAAGCGATTGAGG
>16930719.1.81
ACTAGTTGTCGACCTGCAGGCATGCAAGCT
>1117808.1.31
CCCCGGGGCCTCCATGGCCATATGACCACC
>RR2.ATCC.html.1.24
TGATTCTGTGGATAACCGTATTACCGCCTT
>12958752.1.50
CGGCCGCACCGGTGTCCTCTATGGAGGTCA
>4097019.1.682
GTGAGGACGAAACTCTAAGGCTTGGATCCA
>pRNA-CMV3.1_Puro.Genscript.html.1.27
GGCGGATATCAACCATTCTGAATCGGTAAG
>209573.1.127
ACCTGGTTGCAGTGAGTGCCTTTACCGATA
>pET-29a(+).Novagen.html.1.21
AATTCGAGCTCCGTCGACAAGCTTGCGGCC
>118200845.1.119
TCTAGATAAAGCTTTAGAGCTCTTCTTAAG
>pSCREEN-1b(+).Novagen.html.1.3
TAAACTCAATCATTCACCCGGGCTCGAGTG
>4097019.1.374
CTAGACAATGCTCAGGACTGATGAGTCCGT
>118200845.1.42
CTATACGCGTTATACCGGTATCCTGCAGGT
>pFR10.Generic.html.1.17
GTCGACCTGCAGCCAAGCTTATCGAAGCTT
>pGEM-7Zf(+)_LIC-R.ATCC.html.1.80
CGGAACCAGTTGGTACCGAATTCCTCGAGT
>pSE280.Invitrogen.html.1.209
ATCGATCGCGCGCAGATCTGTCATGATGAT
>115600313.1.165
TCAGCTGGATATTACGGCCTTTTTAAAGAC
>915333.1.18
CTTCCAAAGCTTGGCACCACGTGTTAATTA
>42476360.1.51
TTGTGACTAGTGTTGTTAATTAAGTTGATT
>pCDH1-MCS1-EF1-Puro.System_Biosciences.html.1.6
CCGCGGATCCATTTAAATTCGAATTCGCTA
>pSE280.Invitrogen.html.1.157
CAACCGGTACCTCTAGAACTATAGCTAGCA
>pSL180.Generic.html.1.110
CGCTTTAAATTTGCGCATGCTAGCTATAGT
>4097019.1.61
AAACTCTAAGGCTTGGATCCAGAGTCTCCT
>pTriEx-1.Novagen.html.1.81
GAGAATTCGGATCCACGAGCTCCCGGGATA
>118200845.1.67
CAGGTAGCATGCAAGAGATCTTATAGGCCT
>pPICZalphaB.InVitrogen.html.1.9
CGGCCGCCGCGGCTCGAGGTACCGATCCGA
>6467488.1.18
GATCTTCCCCGGGGATCCTCTAGAGTCGAC
>pMAL-p.New_England_Biolabs.html.1.28
GATCCATCGAGGGTAGGTTTACTGAATTCA
>pRNA-CMV3.1_Puro.Genscript.html.1.25
ATGGCGGATATCAACCATTCTGAATCGGTA
>pET-41Ek_LIC.Novagen.html.1.67
GGCGAGCTCCGTCGACAAGCTTGCGGCCGC
>58430930.1.15
ACCCGGGGATCCTCTAGACTCGAGGCATGC
>pRSF-1.Novagen.html.1.44
CGTTCAAATTTCGCAGCAGCGGTTTCTTTA
>T7Select415-1b.Novagen.html.1.8
CGGCCGCAAGCTTGTCGACGGAGCTCGAAT
>pT7Blue-2.Novagen.html.1.134
GAGAAGCCCGGGCTCTTGTCGTCGTCATCG
>12958751.1.50
GGCCGCACCGGTGCCTGCACGTGACCCGCA
>pASK22.Generic.html.1.558
CACTCGAGACGTTTACCCGGGGGCTGACGT
>pRSETb.InVitrogen.html.2.14
ATGGTACCAGCTGCAGATCTCGAGCTCGGA
>pRSF-1.Novagen.html.1.93
CAAGCTTGTCGACCTGCAGGCGCGCCGTGT
>pET-44a(+).Novagen.html.1.136
AGCTGTATACACGTGCAAGCCAGCCAGAAC
>M13BM20.Boehringer.html.1.25
CTGCAGAGCTCTAGAGTCGACGGGCCCGGT
>56406608.1.210
CGACGTCTGCAAGGTTCCCTTTTGATGCCA
>pS3.Generic.html.1.17
ATCTCGTACGCGTGCCGGCGCCTCGAGACT
>pPROTet.E_6xHN.Clontech.html.1.39
CCCTGAGGCCTGCAGGGATCCAAGCTTGTC
>209573.1.84
TAGACAGATTTTACGACCGTCTTTCAGAGT
>8250168.5.10
GTCGACGAATTCGAGCTCGGCCGACTTGGC
>4097019.1.701
GCTTGGATCCAGAGTCTCCTGAACTAGTCC
>pAMP1.Invitrogen.html.1.6
GTACCGGTCCGGAATTCCCGGGCATCATCA
>118200847.1.179
GCCGCGGATCTGATCCCGGGCGGGTACCTT
>310825.1.1
CCAAGCTAGCTTGGCTGCAGGTCGACGGAT
>pSE280.Invitrogen.html.1.100
CCATATGCATCCTAGGCCTATTAATATTCC
>pTYB12.New_England_Biolabs.html.1.28
CGGCCGCCGTCGACTCGCGAACTAGTCATA
>pET-31b(+).Novagen.html.1.305
TCAATGGCGCCGGCAAGGTGGTGAGCATCC
>118200854.1.46
GGTATCCTGCAGGTAGTATGCAAGAGATCT
>56406608.1.231
TTGATGCCACCCAGCCGAGGGCTTGTGCTT
>pASK22.Generic.html.1.274
ACTGAGAAGATTTGCAAGACATGGTAACAC
>15148786.1.6
CTCGAGCAGCGCTGCTCGAGGCAAGCTTCT
>115600313.1.348
TGGACAACTTCTTCGCCCCCGTTTTCACCA
>4097019.1.215
GGATCCAGAGTCTCCTGAACTAGACAATGC
>pET-52b(+).Novagen.html.1.25
TGGTGATGATGGTGGTGATGAGCGGAACTA
>pCITE-2c(+).Novagen.html.1.23
CGACTCTAGAGGATCGGAGATCTCAGTGGT
>pASK22.Generic.html.1.561
TCGAGACGTTTACCCGGGGGCTGACGTACC
>56406608.1.314
GCAACCCCGTCAAACGTGTTGATAACCTGT
>531832.1.68
TCCAAGCTTACGTACGCGTGCATGCGACGT
>pASK22.Generic.html.1.403
CGCAGTAGTAGATAGCGGTGTCTTCAGCAC
>603191.2.26
TATTATTTTTGACACCAGACAAGTTGGTAA
>pAN524.Generic.html.1.46
TGCAGACGAGGCCGCTCAGGGCGAGTAGAG
>pET-43.1Ek_LIC.Novagen.html.1.30
TCGTGGATCCGAATTCTGTACAGGCGCGCC
>pCYB1.New_England_Biolabs.html.1.7
CCCTCGAGGAATTCTCTAGAGTCGACTCGC
>pSCREEN-1b(+).Novagen.html.1.24
GCTCGAGTGCGGCCGCAAGCTTGTCGACGG
>pHIL-S1.InVitrogen.html.1.42
GTATCAAAAATGAAGCCTGCATCTCTCAGG
>118200845.1.176
GCGGCCGCGGATCTGATCCCGGGCGGGTAC
>1052556.1.31
ATATCTAGATCTCGAGCTCGCGAAAGCTAG
>8346634.2.135
CGTTAGCCGGCTACGTATACTCCGGAATAT
>56406597.1.91
AATTTCTGAAGCCTGATGTATAGTTAATAT
>287937.1.21
TACCAGCTGCAGATCTCGAGCTCGGATCCC
>pEX13.ATCC.html.3.15
AGGTCGACGGATCCGCATGCACTAGTGAAT
>13027702.1.91
GTACAGAGCTCGAGAAGTACTAGTGGCCAC
>pHIL-S1.InVitrogen.html.1.22
TATAGGTTACAAATAAAAAAGTATCAAAAA
>pCSV31.Generic.html.1.3
CTTATCGCCCGACTAAGTCGACTCAGTCGG
>37778084.1.26
TAGTGCCACCTCCGCCACCGGGCCCTGGGC
>pETBlue-2.Novagen.html.1.62
TCTGGCTGGCTTGCACGTGTATACAGCTGT
>8346634.2.70
GCAATGATCATCATGACAGATCTGCGCGCG
>12958274.1.3
CTTGGTACCGAGCTCGGATCCATCACACTG
>60101687.1.59
CAGAACTGGCCGTCGTTTTACAGCCAGAGC
>115600313.1.1090
ATCGGGGAAGAAGTGGCTGATCTCAGCCAC
>pBK614.Generic.html.1.27
CCGTCCTTCCCTAGCTGAACTACCCAAAAG
>pTYB2.New_England_Biolabs.html.1.15
TTCGCGGCCGCCGTCGACTCGCGAGCTAGC
>56406597.1.44
CGTTGTTTTGTAAATCAGCCAGTCGCTTGA
>11093903.1.12
TCGACGGATCCCGGGTACCAAGGCCTGAGC
>88173988.1.37
AGGAGCTCAGATCTTACGCGTTGGGTACCC
>pd2EGFP.Clontech.html.2.39
ACCAGACAAGTTGGTAATGGTAGCGACCGG
>15148786.1.22
CGAGGCAAGCTTCTGCAGGTCGACTCTAGA
>3983120.1.9
ACCGCATGCCTCGAGACTGCAGGCTCTAGA
>pFLAG-ATS.Sigma.html.1.7
CTGCAGGTACCCGGGAATTCTCGAGAAGCT
>pAN24.Generic.html.1.20
AATCACATTTGCCAACCCGTTGCAGACGAG
>287940.1.13
GAGATCTGCAGCTGGTACCATGGAATTCGA
>pASK22.Generic.html.1.196
TCAGCAGTTTCGGCGGTTGGCCAGGCTTTT
>pS1.ATCC.html.1.37
CCTCGAGACTAGTGCGCGCTAGCTATCGAT
>pQE-30_Xa.Qiagen.html.1.8
CTGCAGGTCGACCCGGGGTACCGAGCTCGC
>pMIB_V5-Hisb.InVitrogen.html.1.7
TCGAGCGGCCGCCACTGTGCTGGATATCTG
>pSL180.Generic.html.1.215
GGCCGCCTGCAGCTGGCGCCATCGATACGC
>7688144.1.41
AGCTCGCCCGGGGATCCTCTAGAGTCGACC
>pRSFDuet-1.Novagen.html.1.46
GGTACCGACGTCAGCGATCGCGTGGCCGGC
>pIVEX2.6d.Roche.html.1.4
GGCTGCAGAGCTCGCTCGAGTCGACTTGCC
>pHY300PLK.Generic.html.1.13
GGATCCGTCGACCTGCAGATCTCTAGAAGC
>209573.1.82
TCTAGACAGATTTTACGACCGTCTTTCAGA
>9957257.1.37
GCGGCCGCGACTAGTGAGCTCGTCGACGTA
>18766333.1.11
CCAGATCTGGCCATGGCGGCCGCGTCGACA
>pSE420.InVitrogen.html.1.87
CCAGCTGCAGGCGGCCGCCATATGCATCCT
>T7Select1-2c.Novagen.html.1.15
GCAAGCTTGTCGACGGAGCTCGAATTCGAT
>pSE420.InVitrogen.html.1.182
TAGCTAGCATGCGCAAATTTAAAGCGCTGA
>pSL190.Generic.html.1.233
GTCATGATGATCATTGCAATTGGATCCATA
>pCDF1-MCS1.System_Biosciences.html.1.25
AAATTAATTAAGCTTAGATCTGGATCCGGC
>118200845.1.134
AGAGCTCTTCTTAAGAAGGATCCAGATCCA
>118200856.1.23
TTGCGATCGCAGACCTAGGAAAGCTAGCTA
>pET-52b(+).Novagen.html.1.14
AGTGGTGGTGATGGTGATGATGGTGGTGAT
>312235.1.10
CCAAGCTTATCGATTTCGAACCCGGGGTAC
>pET-41b(+).Novagen.html.1.42
TGGCGCGCCTGCAGGCGAGCTCCGTCGACA
>115600313.1.79
ACTAAGTTGGCAGCATCACCCGACGCACTT
>pSCREEN-1b(+).Novagen.html.1.34
GGCCGCAAGCTTGTCGACGGAGCTCGAATT
>pOCUS-2.Novagen.html.1.41
TCTCGAGAAGCTTGATATCGAGCTCGAATT
>8216952.1.23
TCGTCGACCTCGAGGGATCCGGGCCCTCTA
>pTriplEx2.Clontech.html.1.80
GGCCGGATCCTGCAGGCCATAATGGCCGAA
>118200856.1.212
ACCTTTGAATTCCACTTAATTAAGGCCGGC
>55535633.1.33
TCGAGGCTAGCGAGCTCAGGTACCGGCCAG
>pSTBlue-1.Novagen.html.1.82
GAATTCTGGATCCGATACGTAACGCGTCTG
>115600313.1.156
CCAGACCGTTCAGCTGGATATTACGGCCTT
>pHT3T7BMM.Boehringer.html.1.24
CCTGCAGAGCTCTAGAGTCGACGGGCCCGG
>1256571.1.10
GACGGATCCCCGGGAATTCGGCCTCCATGG
>pSE280.Invitrogen.html.1.107
CATCCTAGGCCTATTAATATTCCGGAGTAT
>66472063.1.8
GACTGCAGGTCGACAAGCTTGAATTCGGAT
>118200845.1.194
CCGGGCGGGTACCTTTGAATTCCACTTAAT
>4097017.1.5
CACCGCGGTGGCGGCCGCTCTAGACAATGC
>pT7SP6.Generic.html.1.15
CCCGGGGATCCTCTAGAGTCGACCTGCAGC
>pET-42a(+).Novagen.html.1.46
CGCCTGCAGGCGAGCTCCGTCGACAAGCTT
>pGT-N29.New_England_Biolabs.html.1.3
GTGGATCCAAGCTTCACCATGGGAGACGTC
>45862396.1.43
CCCGGGTGGATCCAAGGCCTTCTAGAAAAA
>8346640.2.144
CTACGTATACTCCGGAATATTAATAGGCCT
>pASK22.Generic.html.1.205
TCGGCGGTTGGCCAGGCTTTTGCTGATACC
>56406597.1.220
GGTTCCCTTTTGATGCCACCCAGCCGAGGG
>1132425.1.26
CGGCCGCATGCATGCATAAGCTTGCTCGAG
>16040915.1.9
AGCGGCGCGCCCGGGATCCGTCGACCTGCA
>209573.1.17
AGTCAGCAGATTCGTCACCAGCCAGTTTTT
>56406608.1.332
TTGATAACCTGTGCCATGTGATTCCTTTAC
>16930719.1.2
AGCTCGGTACCCGGGGATCCTCTAGATCTC
>pCR1000.InVitrogen.html.1.40
AAACCCTTCTCACCTCGGCCGATAAGCTTT
>pWEB::TNC.Epicentre.html.1.3
GGATCCCGGGATCCGTCGTGACTGGGAAAA
>603191.2.53
TAATGGTAGCGACCGGCGCTCAGTTGGAAT
>pDsRed2.Clontech.html.2.18
AGTAGGCCTATTATTTTTGACACCAGACAA
>4097019.1.390
ACTGATGAGTCCGTGAGGACGAAACTCTAA
>pET-42a(+).Novagen.html.1.20
ATCCGAATTCTGTACAGGCCTTGGCGCGCC
>pSPTBM21.Boehringer.html.1.60
GCGGCCGCCTTAAGACGCGTGGATCCCGGG
>pETBlue-2.Novagen.html.1.145
CGCCTGTACAGAATTCGGATCCACGAGCTC
>pBLCAT3.ATCC.html.2.1
GAGCTCGGTACCCGGGGATCGATCCAGACA
>pUB_Bsd.InVitrogen.html.1.1
TCGAGCTAGCGATATCGCGGCCGCGAGCTC
>pAMP2.Invitrogen.html.1.25
GGGGGCCGCCTACTACTACTAATGATGATG
>pSLfaHSfa.Generic.html.1.8
CGTTAACAGATCTGCGGCCGCGGTCTAGAA
>27573262.1.31
CTCGTGCTGGTACCTCGGATCCGAATTCGA
>115600313.1.14
GTACAAGAAAGCTGAACGAGAAACGTAAAA
>4097019.1.406
GGACGAAACTCTAAGGCTTGGATCCAGAGT
>pET-31b(+).Novagen.html.1.76
GTCGCGCTGTTTGCCGATGACGCCACGGTG
>48995599.1.128
ATATTAATAGGCCTAGGATGCATATGGCGG
>4097017.1.270
GAAACTCTAAGGCTTGGATCCAGAGTCTCC
>pSE280.Invitrogen.html.1.35
TCGAGCTCTGTACATGTCCGCGGTCGCGAC
>115600313.1.646
AAGCAGCGTATTACAGTGACAGTTGACAGC
>pAMP1.Invitrogen.html.1.27
GCATCATCATCATTAGTAGTAGTAGGCGGC
>60101687.1.30
ATGACCGTCGACAGAGATATCCGCGGCCGC
>16930719.1.69
CACGCGTTCGCGACTAGTTGTCGACCTGCA
>209573.1.148
TTACCGATAACTTCCAGAGACTGGATGTTT
>pSPTBM21.Boehringer.html.1.7
TTCCATGGGATATCGCATGCCTGCAGAGCT
>595702.1.20
CGTGTCGGATCCTGAGACTGAATTCGGCCC
>pSL180.Generic.html.1.235
ATCGATACGCGTACGTCGCGACCGCGGACA
>pT7T3_18U.Stratagene.html.1.127
GGGGGGGGTGCAGGCATGCAAGCTTATTCC
>12082761.1.60
TCGACGGGCCCGGGATCCGATATCTAGATG
>pSL190.Generic.html.1.9
GGTGCACGGCCCACGTGGCCACTAGTACTT
>118200845.1.207
TTTGAATTCCACTTAATTAAGAAGGCCGGC
>pCITE-2b(+).Novagen.html.1.83
AAGCTTGTCGACGGAGCTCGAATTCGGATC
>pET-29a(+).Novagen.html.1.19
CGAATTCGAGCTCCGTCGACAAGCTTGCGG
>pSE280.Invitrogen.html.1.118
TATTAATATTCCGGAGTATACGTAGCCGGC
>pAN561H.Generic.html.1.109
ATTCACTAGGCAACCATGCATGGTTACTAT
>M13BM20.Boehringer.html.1.1
AAGCTTCCATGGGATATCGCATGCCTGCAG
>4322639.1.21
TTGGTTACCTGGATCCATATGAATTCTGGG
>7688144.1.20
TTTTTTTTTTTTTTTTTTGGGAGCTCGCCC
>pCITE-2b(+).Novagen.html.1.81
GCAAGCTTGTCGACGGAGCTCGAATTCGGA
>pAN524.Generic.html.1.94
TGTCTGCTCAAGCGGGGTAGCTGTTAGTCA
>pMAL-c2.New_England_Biolabs.html.1.47
CCTCGATCCCGAGGTTGTTGTTATTGTTAT
>118200856.1.36
CCTAGGAAAGCTAGCTATACGCGTTATACC
>115600313.1.108
TTGCGCCGAATAAATACCTGTGACGGAAGA
>pIC20HE.Generic.html.1.38
TATCGATGAATTCTCGAGGCGGCCGCGGGC
>5825492.1.34
TCGATGCATATGAATTCAGCTGCAGGATCC
>pGV451.Generic.html.1.8
TGAGTCGAGCCCAGCTTGGCTGCAGGTCGA
>pBLCAT3.ATCC.html.2.12
CCGGGGATCGATCCAGACATGATAAGATAC
>pCDH1-MCS1-EF1-Puro.System_Biosciences.html.1.2
GCGGCCGCGGATCCATTTAAATTCGAATTC
>pPIC6b.InVitrogen.html.1.25
CTCGAGGTACCGATCCGAGACGGCCGGCTG
>pSPTBM20.Boehringer.html.1.18
CGCGTCTTAAGGCGGCCGCGGTACCGGGCC
>pMCS5.Mobitec.html.1.105
ATATGGGCCCGCGGCCGCGAATTCGAGCTC
>M13BM20.Boehringer.html.1.55
ACCGCGGCCGCCTTAAGACGCGTGGATCCC
>pS1.ATCC.html.1.40
CGAGACTAGTGCGCGCTAGCTATCGATTCG
>1017801.1.68
CGGCCGCGGGCCCATCGATTTTCCACCCGG
>litmus28i.New_England_Biolabs.html.1.28
GCGTCACGGCCGAAGCTAGCGAATTCGTGG
>pPROTet.E_6xHN.Clontech.html.1.42
TGAGGCCTGCAGGGATCCAAGCTTGTCGAC
>pIE1-2.Novagen.html.2.6
AGATCTGCGGCCGCAGGCCTCGCGACTAGT
>312235.1.6
GGATCCAAGCTTATCGATTTCGAACCCGGG
>pTrcHis2c.InVitrogen.html.6.8
AATTCCCATATGGTACCAGCTGCAGATCTC
>pET-52b(+).Novagen.html.1.73
AGCTCTGCGGCCGCGTCGACTTGTACAGGA
>pET-38b(+).Novagen.html.1.18
TCGGATCCGAATTCTGTACACCTGCAGGAC
>8346634.2.2
AATTCGAATGGCCATGGGACGTCGACCTGA
>pMCS5.Mobitec.html.1.155
GCGACGTACGTTCGAACAATTGGTTTAAAC
>74267359.2.19
AATTAAGGCCATGTAGGCCGGATCCCCCGG
>pDK101.ATCC.html.1.2
CTAGTGATATCCCGCGGCCATGGATAACAT
>208744.1.121
TCCTCCTGAAAATGTTCTATGTTATGTTAG
>115600313.1.870
GTTTAAGGTTTACACCTATAAAAGAGAGAG
>pET-44a(+).Novagen.html.1.13
GGGTTCTGGTACGATTGATGACGACGACAA
>litmus28i.New_England_Biolabs.html.1.14
GTACATCCGGAGACGCGTCACGGCCGAAGC
>pGEM-7Zf(+)_LIC-R.ATCC.html.1.100
TTCCTCGAGTCTAGAGGAGCATGCGACGTC
>pET-47b(+).Novagen.html.1.128
GGCCGCAGAGCTCGCTCTGGTGCCACGCGG
>4097019.1.73
TTGGATCCAGAGTCTCCTGAACTAGACAAT
>pET-29a(+).Novagen.html.1.25
CGAGCTCCGTCGACAAGCTTGCGGCCGCAC
>8346640.2.55
ATATGGATCCAATTGCAATGATCATCATGA
>pSI.Promega.html.1.4
CCGCCCGGGTCGACTCTAGAGGTACCACGC
>pSE280.Invitrogen.html.1.269
GGTTATAATTACCTCAGGTCGACGTCCCAT
>pSE420.InVitrogen.html.1.222
GCGCAGATCTGTCATGATGATCATTGCAAT
>pET-44c(+).Novagen.html.1.38
ACGACAAGAGTCCGAGCTCGTGGATCCGAA
>18252134.1.13
GGATCCAAGCTTACTAGTGGTACCACGCGT
>pMAL-p2e.New_England_Biolabs.html.1.17
GACTCTAGAGGATCCGAATTCCGGTACCTT
>45862396.1.53
TCCAAGGCCTTCTAGAAAAACTCGAGAACG
>M13BM20.Boehringer.html.1.16
ATCGCATGCCTGCAGAGCTCTAGAGTCGAC
>pQE-30_Xa.Qiagen.html.1.28
CCGAGCTCGCATGCGGATCCAGTTCCATTA
>58029.1.6
CTAGATTAGGATCTAATTCGAGCTCGCCCG
>M13BM20.Boehringer.html.1.53
GTACCGCGGCCGCCTTAAGACGCGTGGATC
>38565537.1.14
CGACCCCGGGACTAGTCCATGGCGTACGGG
>pT7Blue-2.Novagen.html.1.73
TCGGAATTCTATAGTGTCACCTAAATAAGG
>pRNA-CMV3.1_Puro.Genscript.html.1.16
CGATTCAGAATGGCGGATATCAACCATTCT
>8216948.1.17
GGCCATGGCGGCCGGGAGCATGCGACGTCG
>pT7Blue-2.Novagen.html.1.5
CGCGAGCTCGGGCCCCCACACGTGTGGTCT
>4322592.1.31
TTACCTGGATCCATATGAATTCTGGGGCCC
>pAD3.Generic.html.1.4
GGGATCCGTCGACCTGCAGCCAAGCTTGGC
>pENTR3C.InVitrogen.html.1.19
TCGACTGAATTGGTTCCTTTAAAGAGCCTG
>209573.1.231
TAAGTCAGAGTCCAAGCTTTCTTCTTTACC
>pET-31b(+).Novagen.html.1.296
ACTTTCGCTTCAATGGCGCCGGCAAGGTGG
>pET-50b(+).Novagen.html.1.28
CAGGGACCCGGGTACCAGGATCCGAATTCT
>16930719.1.65
GCCGCACGCGTTCGCGACTAGTTGTCGACC
>pSE420.InVitrogen.html.1.108
ATGCATCCTAGGCCTATTAATATTCCGGAG
>pAMP2.Invitrogen.html.1.1
TGCAGGTACCGGTCCGGAATTCCCGGGGGC
>1649038.1.42
TAGACCATCACATTGGAGCTTCAGCTGCTC
>pMAL-c2x.New_England_Biolabs.html.1.33
CCGAATTCTGAAATCCTTCCCTCGATCCCG
>pBEND2.Generic.html.1.42
AAGGCCTCCCGGGCAGCTGGATATCTTTAA
>pCMV-PCR.Stratagene.html.1.47
AAGAGCAAGCTTGATATCGCTCTTCACTTG
>pIE1-4.Novagen.html.1.7
ATCTGCGGCCGCAGGCCTCGCGACTAGTTT
>pSL190.Generic.html.1.40
TCGAGCTCTGTACATGTCCGCGGTCGCGAC
>pCR1000.InVitrogen.html.1.16
TGAGAACCGTTTCTCTCGATATCGAAACCC
>pTWIN1.New_England_Biolabs.html.1.7
CCCTCGAGGAATTCGCGGCCGCCCATGGCT
>pAN561H.Generic.html.1.54
GACTCATAGGAGAGTTGTAAAAAAGTTTCG
>pCITE-2b(+).Novagen.html.1.40
GGAGATCTCAGTGGTGGTGGTGGTGGTGCT
>12958753.1.38
ATCTCCTTTTGCGGCCGCCGGGTACAATTC
>pMAL-p2.New_England_Biolabs.html.1.61
CGAGGTTGTTGTTATTGTTATTGTTGTTGT
>pPIC3K.InVitrogen.html.1.13
GAATTCTACGTATTTTCCATGGTTTGGATC
>1017801.1.13
GTCGACACTAGTGGATCCAAAGAATTCAAA
>pGST.Generic.html.2.8
GTACCGAGCTCCTGCAGCCCGGGGCGGCCG
>208744.1.32
AAACAGTAATAACGAAGATGACGATGAAGA
>pQE-TriSystem_Strep.Qiagen.html.1.51
GCAGGCGCGCCGAGATCTGAGAATTCGGAT
>pT7Blue-2.Novagen.html.1.184
GATGTGCTGGCGTTCGAATTTAGCAGCAGC
>pMCS5.Mobitec.html.1.9
TTTAATTAAGGCGCGCCCATGGATCGATGT
>pIE1-2.Novagen.html.1.2
TCTAGATCTGCGGCCGCAGGCCTCGCGACT
>pDPL13.Generic.html.1.16
CGAGGAATTCGAGCTCGCGATCGGTACCGT
>pHY300PLK.Generic.html.1.8
CCCGGGGATCCGTCGACCTGCAGATCTCTA
>83314120.1.19
TCTAGAGCTCTGCAGGATCCAAGCTTACTA
>pAMP10.ATCC.html.1.63
GCCGCTCTAGAGGATCCAAGCTTACGTACG
>pAD3.Generic.html.1.9
CCGTCGACCTGCAGCCAAGCTTGGCGTAAT
>pCRT7_VP22_NES-1.InVitrogen.html.1.24
TGCAGAATTCCACCACACTGGACTAGTGGA
>pCITE-2a(+).Novagen.html.1.94
CGAATTCGGATCCGATATCCATATGGGTGG
>8346640.2.119
TTTCGCATGCTAGAACGTTAGCCGGCTACG
>pSL180.Generic.html.1.60
GATCCAATTGCAATGATCATCATGACAGAT
>pET-50b(+).Novagen.html.1.35
CCGGGTACCAGGATCCGAATTCTGTACAGG
>pMIB_V5-Hisc.InVitrogen.html.1.12
CGGCCGCCACTGTGCTGGATATCTGCAGAA
>pSK16.Generic.html.1.10
TGCCTGCAGGTCAATCCGGATGAAGCCGGG
>pMCS5.Mobitec.html.1.82
TCTGGCCGGCCCACCGGTGGGCCATATGGG
>8346634.2.69
TGCAATGATCATCATGACAGATCTGCGCGC
>pET-42a(+).Novagen.html.1.29
CTGTACAGGCCTTGGCGCGCCTGCAGGCGA
>208987.1.40
GGGGTCGGCGGACGCGGAGCCGGCTGCTGC
>27573265.1.17
TCCGAATTCGAGCTCCGTCGACAAGCTTGC
>12958752.1.24
TATCGATGATATCAGATCTCCTTTTGCGGC
>pCITE-2c(+).Novagen.html.1.27
TCTAGAGGATCGGAGATCTCAGTGGTGGTG
>pAN524.Generic.html.1.28
TCACATTTGCCAACCCGTTGCAGACGAGGC
>13958037.1.3
TCTTAATTAATTAATTAACTCGAGGATCCC
>pFR97.Generic.html.1.3
GATCCGTCGACCTGCAGCCAAGCTTATCGA
>56406608.1.322
GTCAAACGTGTTGATAACCTGTGCCATGTG
>27573262.1.23
TCGTCAGGCTCGTGCTGGTACCTCGGATCC
>p3xFLAG-myc-CMV-25.Sigma.html.1.21
ATATCAGATCTATCGATGAATTCGCGGCCG
>4097017.1.9
GCGGTGGCGGCCGCTCTAGACAATGCTCAG
>pHIL-S1.InVitrogen.html.1.15
TATACTATATAGGTTACAAATAAAAAAGTA
>pMAL-P2x.New_England_Biolabs.html.1.50
TGAAATCCTTCCCTCGATCCCGAGGTTGTT
>45862352.2.24
GCTCCTGCAGTATCGATGCGGCCGCAAAGT
>115600313.1.935
TTATTGACACGCCCGGGCGACGGATGGTGA
>118200849.1.213
CGGGTACCTTTGAATTCCACTTAATTAAGT
>pSPORT1.ATCC.html.1.17
GTCCGGAATTCCCGGGTCGACGAGCTCACT
>pPIC6c.InVitrogen.html.1.12
GCGGCCGCCGCGGCTCGAGGTACCGATCCG
>6467488.1.20
TCTTCCCCGGGGATCCTCTAGAGTCGACCT
>pDPL13.Generic.html.1.10
AGGCCTCGAGGAATTCGAGCTCGCGATCGG
>pTXB1.New_England_Biolabs.html.1.3
AGAGCCCTCGAGGAATTCGCGGCCGCCGTC
>pDK101.ATCC.html.1.29
CATGGCCAACAAAACCATGGCGGCCGGGAG
>pAMP2.Invitrogen.html.1.33
CCTACTACTACTAATGATGATGATGGCTCT
>115600313.1.399
GCGACAAGGTGCTGATGCCGCTGGCGATTC
>60101687.1.25
CAGCTATGACCGTCGACAGAGATATCCGCG
>56406608.1.346
CATGTGATTCCTTTACTTATTCCATGGCGA
>66815022.1.57
CTGATATCAAGCTTGAGCTCGCGGCCGCTG
>pATH3.ATCC.html.1.25
CTGCAGGTCGACTCTAGAGGATCCCCCCGA
>208442.1.18
CTGCGCCTCGCTCCGCGGAACCAGGCCTCC
>501070.1.14
AGGTGACACTATAGAACCGCGGCCGCGGAT
>pS1.ATCC.html.1.20
TCGTACGCGTGCCGGCGCCTCGAGACTAGT
>118200851.1.35
TCGCAGACCTAGGAAAGCTAGCTATACGCG
>pET-31b(+).Novagen.html.1.208
GTACGCGCGGTCGCCAACGAAGCGGCCTTC
>pUC9.ATCC.html.1.1
GCCAAGCTTGGCTGCAGGTCGACGGATCCC
>pSE420.InVitrogen.html.1.42
AGCTCTGTACATGTCCGCGGTCGCGACGTA
>pUC-JK.ATCC.html.1.14
AGTGTGCTGGTCGACCTGCAGGATCCCGGG
>pMAL-P2x.New_England_Biolabs.html.1.70
CGAGGTTGTTGTTATTGTTATTGTTGTTGT
>pASK22.Generic.html.1.253
GGTTACCAGAGTTCAGCAGAGACTGAGAAG
>4165113.1.7
GTCGACGTCACGCGTCCATGGAGATCTCGA
>5825492.1.1
CATGCGGTACCCGGGCCCGCGGAGCTCTAG
>118200856.1.113
CGTTCGAGGTCGACTCTAGATAAAGCTTTA
>pIE1-4.Novagen.html.2.16
CCGCAGGCCTCGCGACTAGTTTAAACCCGG
>4097017.1.82
GAGTCTCCTGAACTAGACAATGCTCAGGAC
>595702.1.27
GATCCTGAGACTGAATTCGGCCCTCGAGGC
>pCMV-PCR.Stratagene.html.1.83
TCAATGAATTCCTGCAGCCCGGGGGATCCG
>pSTBlue-1.Novagen.html.1.4
CCGCGAGCTCGGGCCCCCACACGTGTGGTC
>pOCUS-2.Novagen.html.1.45
GAGAAGCTTGATATCGAGCTCGAATTCGCG
>115600313.1.1130
ACATCAAAAACGCCATTAACCTGATGTTCT
>pVE1163.Generic.html.1.7
CGAATTCGGATCCGCATGCTAGCCTGCAGA
>27573253.1.6
TCGGATCCGAATTCGAGCTCCGTCGACAAG
>pCITE-4a(+).Novagen.html.1.21
GTCGACGGAGCTCGAATTCGGATCCGATAT
>287939.1.24
TACCAGCTGCAGATCTCGAGCTCGGATCCG
>60101687.1.40
ACAGAGATATCCGCGGCCGCAGAACTGGCC
>pT7T3_18U.Stratagene.html.1.139
GGCATGCAAGCTTATTCCCTTTAGTGAGGG
>pASK22.Generic.html.1.101
CTGTACAGAAGAGATGGTCAGAGTGAAGTC
>115600313.1.125
CATTTCAGTCAGTTGCTCAATGTACCTATA
>56406604.1.274
ATTATCAGGTAGCTTATGATATGTCTGAAG
>pTriplEx2.Clontech.html.1.57
TCTAGAGTCGACTGGGCCGAGGCGGCCGGA
>108947432.1.51
AGGAATTCCCGGGCATATGTCCGGTACCGT
>pPICZB.InVitrogen.html.2.41
GAGACGGCCGGCTGGGCCACGTGAATTCCT
>13958039.1.19
AATTACTCGAGCGCCAGCTCAGACTGAATT
>pET-31b(+).Novagen.html.1.191
TGGAGCTGACGCAGGAGGTACGCGCGGTCG
>56406604.1.185
CCGCCGATGCTTTTCCCCGGAGCGACGTCT
>310813.1.3
TCTGAATTCGAGCTCGCCCCGGGATCCTCT
>pd2EGFP.Clontech.html.2.59
TAGCGACCGGCGCTCAGTTGGAATTCTAGA
>208126.1.76
AACTTCCAGAGACTGGATGTTTTTCGGGTG
>78098958.1.27
CGGACGTCGACGGCCGTACGCTAGCAATTG
>pShuttle2.Clontech.html.1.4
AGCTTGGTACCGAGCTCGGATCATCCAGCA
>13446792.1.11
AGGCCATGGCGGCCGCACTAGTGGATCCCC
>4097015.1.12
GTGGCGGCCGCTCTAGACAATGCTCAGGAC
>209573.1.263
TAGCCAGGTTCATTACCGCGGTTTCCATTA
>pET-47b(+).Novagen.html.1.7
ATATGGCACATCACCACCACCATCACTCCG
>208744.1.14
TAGATCTTATGACGAACAAAACAGTAATAA
>pSTBlue-1.Novagen.html.1.30
GGTCTAGAGCTAGCCTAGGCTCGAGAAGCT
>pCDFDuet-1.Novagen.html.1.42
GCCGAGCTCGAATTCGGATCCTGGCTGTGG
>pAMP10.ATCC.html.1.20
TTCCCGGGTCGACATCATCATCATTAGTAG
>8346640.2.133
ACGTTAGCCGGCTACGTATACTCCGGAATA
>4097013.1.90
TGAACTAGTCCAAGCTTATCGATACCGTCG
>pAMP10.ATCC.html.1.16
GGAATTCCCGGGTCGACATCATCATCATTA
>pHook-3.InVitrogen.html.1.14
CGGGGGATCCGAGCTCGGTACTCTAGAGCT
>pBAD_gIII_A.Invitrogen.html.1.2
TAGAAAGCTTCGAATTCCCATATGGTACCA
>pET-32Xa_LIC.Novagen.html.1.35
AGCTCCGTCGACAAGCTTGCGGCCGCACTC
>pSL180.Generic.html.1.270
AGAGCTCGAGAAGTACTAGTGGCCACGTGG
>pOSEX4.ATCC.html.1.37
CGACTCTAGAGCTCTGCAGGCATGCGATAT
>2664252.1.5
ATTGGGCCCTCTAGACTCTGCGTCGTTGAC
>531832.1.35
GCTGTCACTAGTGAGCTCGTCGACTCTAGA
>45862352.2.60
ATTCTCCCGGGTGGATCCAAGGCCTTCTAG
>pSE420.InVitrogen.html.1.28
ACTAGTACTTCTCGAGCTCTGTACATGTCC
>pMC1843.Generic.html.1.7
GGGAATTCCCCGGATCCGTCGACCTGCAGG
>436566.1.1
GGATCCATGGTCTCGAGAACGGAAGCACGG
>4097013.1.58
ACGAAACTCTAAGGCTTGGATCCAGAGTCT
>9957257.1.17
CCTCGAGGGATCCTCTAGAAGCGGCCGCGA
>pATH3.ATCC.html.1.3
GCTTATCATCGATAAGCTTGGGCTGCAGGT
>pSL180.Generic.html.1.169
GGCTACGTATACTCCGGAATATTAATAGGC
>115600313.1.908
GTCTGTTTGTGGATGTACAGAGTGATATTA
>pASK22.Generic.html.1.412
AGATAGCGGTGTCTTCAGCACGCAATGCAT
>115600313.1.184
TTTTTAAAGACCGTAAAGAAAAATAAGCAC
>pET-31b(+).Novagen.html.1.301
CGCTTCAATGGCGCCGGCAAGGTGGTGAGC
>pSilencer_adeno_1.0-CMV.Ambion.html.1.15
TACCGTTGTTATAGGTGTCTCTTGAACACC
>118200845.1.155
CCAGATCCACTAGTGGCCTATGCGGCCGCG
>118200847.1.63
CCTGCAGGTAGTATGCAAGAGATCTTATAG
>pEX12.ATCC.html.1.2
TGCAGGTCGACGGATCCGCATGCGAATTCG
>60101687.1.34
CCGTCGACAGAGATATCCGCGGCCGCAGAA
>pSL180.Generic.html.1.117
AATTTGCGCATGCTAGCTATAGTTCTAGAG
>4097019.1.607
AGTCCGTGAGGACGAAACTCTAAGGCTTGG
>108947435.2.9
CGCCAAACGAATGGTCTAGAAAGCTTCTCG
>pAX4BP.USB.html.1.19
ATCATCGTCAATCAATCACCCGGGCTGCAG
>4097017.1.110
ACTGATGAGTCCGTGAGGACGAAACTCTAA
>pRX1.ATCC.html.1.26
CGACTCTAGAGGATCCCCGGGCGAGCTCGA
>pCAL-n.Stratagene.html.1.6
GAGCTCGAGTCGACCCATGGAGTCTAGAAT
>pET-12a.Novagen.html.1.39
CGCGATCAGCTCTTTTGCGTCGACGGGATC
>118200856.1.192
GGATCTGATCCCGGGCGGGTACCTTTGAAT
>pCRT7_GS.InVitrogen.html.1.29
GGCGGATCCTTATCGTCATCGTCGTACAGA
>pET-44c(+).Novagen.html.1.67
ATTCTGTACAGGCGCGCCTGCAGGACGTCG
>pCDFDuet-1.Novagen.html.1.20
AAGCTTGTCGACCTGCAGGCGCGCCGAGCT
>209209.1.21
CTCTAGAGGATCCCCGGGCGAGCTCGAATT
>pIVEX2.3d.Roche.html.1.7
TCGCTCGAGTCGACGCGGCCGCTCATATGT
>115600313.1.293
GTGAGCTGGTGATATGGGATAGTGTTCACC
>pRPM1.Generic.html.1.17
GTCTTCCATCCGGACCGGGGGTACCGAGCT
>pET-31b(+).Novagen.html.1.36
CTTTGTGGCTGCGCTCAATGCCGGCGATCT
>118200845.1.10
CGCCTTTGCGATCGCAGACCTAGGAAAGCT
>pSL190.Generic.html.1.253
TGGATCCATATATAGGGCCCGGGTTATAAT
>pTriEx-1.Novagen.html.1.33
CCGCAAGCTTCGAACCGGTACCGTCGACCT
>18252134.1.3
GAGCTCTGCAGGATCCAAGCTTACTAGTGG
>56406604.1.179
ATGTCTCCGCCGATGCTTTTCCCCGGAGCG
>118200856.1.117
CGAGGTCGACTCTAGATAAAGCTTTAGAGC
>pAN523.Generic.html.1.17
GTCTGCTCAAGCGGGGTAGCTGTTAGTCAA
>pMETalphaB.InVitrogen.html.1.5
CTGGCGGCCGCCGCGGGTCGACGACGCGTG
>pSL190.Generic.html.1.80
CGATGGCGCCAGCTGCAGGCGGCCGCCATA
>78098958.1.13
AGAGCTCGAGGATCCGGACGTCGACGGCCG
>12958752.1.45
TTTTGCGGCCGCACCGGTGTCCTCTATGGA
>pMAL-p.New_England_Biolabs.html.1.7
GCCTGCAGGTCGACTCTAGAGGATCCATCG
>4097017.1.259
TCCGTGAGGACGAAACTCTAAGGCTTGGAT
>pKJB1.Generic.html.1.3
CTTCCTTAGCTCCTGAAAATCTCGACGGAT
>pMAL-cri.New_England_Biolabs.html.1.32
CGAATTCTGAAATCCTTCCCTCGATCACGA
>pEMBL18NOT.ATCC.html.1.9
ATGCCTGCAGGTCGACTCTAGCTAGAGGAT
>48995599.1.208
TACAGAGCTCGAGAAGTACTAGTGGCCACG
>pMM1525.Mobitec.html.1.18
TACCGGATCCCGGGAGCTCCGGAGATCTTC
>pASK22.Generic.html.1.59
AGAGTGGTCGTTTTGACAGTAGTAAACAGC
>pExchange-5B.Stratagene.html.1.4
GGCTAGAGCGGCCGCCACCGCGGTGGAGCT
>pBEND1.Generic.html.1.4
CTTGGATCCCTCGAGACTAGTCCATGGATC
>pMAL-c2.New_England_Biolabs.html.1.13
TCGACTCTAGAGGATCCGAATTCTGAAATC
>310828.1.16
CGGGGATCCGTCGACCTGCAGCCAAGCTCC
>pSTBlue-1.Novagen.html.1.38
GCTAGCCTAGGCTCGAGAAGCTTGTCGACG
>88173988.1.7
TCGAGAACCGGTCATCGATTCTAGAACTTA
>56406604.1.4
TAAACATTATCTGATTTTTGTAAAGGTCTG
>pET-41c(+).Novagen.html.1.52
GCAGGCGAGCTCCGTCGACAAGCTTGCGGC
>pMAL-c2.New_England_Biolabs.html.1.21
AGAGGATCCGAATTCTGAAATCCTTCCCTC
>4097017.1.263
TGAGGACGAAACTCTAAGGCTTGGATCCAG
>209573.1.63
GATACGTGGAGCGTCCGGATCTAGACAGAT
>56406597.1.230
TGATGCCACCCAGCCGAGGGCTTGTGCTTC
>118200849.1.203
TGATCCCGGGCGGGTACCTTTGAATTCCAC
>pRSF-1.Novagen.html.1.36
TGTGCTGGCGTTCAAATTTCGCAGCAGCGG
>pPICZB.InVitrogen.html.2.3
CCCAAGCTGGCGGCCGCCGCGGCTCGAGGT
>1017801.1.59
CTTCTAGAGCGGCCGCGGGCCCATCGATTT
>45548773.1.29
ATCCGTCGACCTGCAGATCCGTCGACCTGC
>pCDF1-MCS1.System_Biosciences.html.1.19
TCATTTAAATTAATTAAGCTTAGATCTGGA
>4097019.1.209
AGGCTTGGATCCAGAGTCTCCTGAACTAGA
>118200854.1.19
AGGAAAGCTAGCTATACGCGTTATACCGGT
>pd2EGFP.Clontech.html.2.62
CGACCGGCGCTCAGTTGGAATTCTAGAGTC
>pMAL-cri.New_England_Biolabs.html.1.27
GGATCCGAATTCTGAAATCCTTCCCTCGAT
>4378794.1.74
TCATATGGATCCGATATCGCCGTGGCGGCC
>4322592.1.29
GGTTACCTGGATCCATATGAATTCTGGGGC
>pNEB205A.New_England_Biolabs.html.1.7
CTGCAGGGTTTAAACGCTGAGGAGACATCT
>litmus28i.New_England_Biolabs.html.1.72
CAGAGAAGCTTGGCGCCAGCCGGCTTCAAT
>56406604.1.110
TAGTTAATATCCGCTTCACGCCATGTTCGT
>pNEB193.New_England_Biolabs.html.1.43
ATTAAGGATCCGGCGCGCCCCCGGGTACCG
>310736.1.19
TGCAGCCAAGCTTTCGCGAGCTCGAGATCT
>2440162.1.7
CCGATATCTAGATGCATTCGCGAGGTACCG
>208744.1.75
CAGGACAAGAGCCCTTTGCCAGCTTTCTCG
>115600313.1.926
AGAGTGATATTATTGACACGCCCGGGCGAC
>4097019.1.360
CAGAGTCTCCTGAACTAGACAATGCTCAGG
>56406597.1.61
GCCAGTCGCTTGAGTAAAGAATCCGGTCTG
>115600313.1.110
GCGCCGAATAAATACCTGTGACGGAAGATC
>pSE280.Invitrogen.html.1.139
GTAGCCGGCTAACGTTAACAACCGGTACCT
>pBK614.Generic.html.1.76
AGTTTAGATCCGAGATAGGAGCTTGATATC
>pET-43.1Ek_LIC.Novagen.html.1.131
CAGCCAGAACTCGCTCCTGAAGACCCAGAG
>310829.1.8
CGCAATTCCCGGGGATCCGTCGACCTGCAG
>pORB.Orbigen.html.1.6
TCCCGGGGGTACCCTGCAGGCGGCCGCGAG
>pMAL-p2g.New_England_Biolabs.html.1.27
GATCCGAATTCTACGTAGTGTGCCGCACCC
>414522.1.5
TGGGCTGCAGGTCGACTCTAGAGGATCCCC
>pIVEX2.4b.Roche.html.1.13
TGCAGAGCTCGCTCGAGTCGACTTGCCATG
>pAN524.Generic.html.1.5
TTCGGATCCAGCGCGCTTGGAAATCACATT
>pS3.Generic.html.1.4
TGCATGTTAACAGATCTCGTACGCGTGCCG
>pIVEX2.8d.Roche.html.1.26
GAGTCGACTTGCCATGGTCATATGTTTAAT
>644831.1.24
GAGCTAGCACGCGTAAGAGCTCGGTACCTC
>pHook-3.InVitrogen.html.1.39
GAGCTAGCTTTAAAAGATCTGGTACCAAGC
>13446792.1.58
AGCTTATCGATGTCGACAGGCCTTAAGGGC
>pCRT7_VP22_NES-2.InVitrogen.html.1.1
CGGCCGCCACTGTGCTGGATATCTGCAGAA
>pPICZB.InVitrogen.html.2.19
CCGCGGCTCGAGGTACCGATCCGAGACGGC
>pFA-CMV.Stratagene.html.1.3
TCTGGTACCGAGCTCTGCAGAAGCTTCTAG
>pMETalphaB.InVitrogen.html.1.33
TGGATCCACGGCCGGCTGGGCCACGTGAAT
>8216950.4.37
TTATCGATTTCGAACCCGGGGTACCGAATT
>118200854.1.55
CAGGTAGTATGCAAGAGATCTTATAGGCCT
>pMETalphaA.InVitrogen.html.1.33
CGCGTGGATCCACGGCCGGCTGGGCCACGT
>118200847.1.215
CCACTTAATTAAGAAGGCCGGCCCTTCCTC
>116600921.2.3
CCCCCCCTCGAGGTCGACGGTATCGATAAG
>pT7Blue-2.Novagen.html.1.124
CAGTTTTGAGGAGAAGCCCGGGCTCTTGTC
>115600313.1.597
TATATACTGATATGTATACCCGAAGTATGT
>209573.1.34
CCAGCCAGTTTTTTCTGAACGATCTTCTTG
>pBTAC1.Generic.html.1.7
ATCCCGGGGATCCGTCGACCTGCAGCCAAG
>18140172.1.19
CATATGACTATGCATGCGGCCGCGGATCCG
>13027702.1.109
ACTAGTGGCCACGTGGGCCGTGCACCTTAA
>287937.1.11
AATTCCATGGTACCAGCTGCAGATCTCGAG
>56406597.1.67
CGCTTGAGTAAAGAATCCGGTCTGAATTTC
>pT712.Generic.html.1.15
CCGGGGATCCTCTAGAGTCGACCTGCAGCC
>pCAL-kc.Stratagene.html.1.2
TACCATTCCCACGTGGATACATGGATCTAC
>pMM1525.Mobitec.html.1.28
CGGGAGCTCCGGAGATCTTCAATGCGGCGC
>1673614.1.1
CGGCCGCACGTGTAACTTAAGTCTAGAGTC
>pNEB205A.New_England_Biolabs.html.1.41
TTTCCCTCAGCTTAATTAAGGCGCGCCTGA
>208442.1.20
GCGCCTCGCTCCGCGGAACCAGGCCTCCTC
>pRSFDuet-1.Novagen.html.1.54
CGTCAGCGATCGCGTGGCCGGCCGATATCC
>pET-47b(+).Novagen.html.1.46
AAGTCCTCTTTCAGGGACCCGGGTACCAGG
>118200854.1.3
TTGCGATCGCAGACCTAGGAAAGCTAGCTA
>110433179.1.48
CCGGGATATCGCGGCCGCTTAATTAACCTC
>pCITE-2c(+).Novagen.html.1.58
TGGTGGTGCTCGAGTGCGGCCGCAAGCTTG
>1649038.1.14
CGCCAGTGTGCTGGGAATTCGGATCCTCTA
>56406597.1.152
CTGGAGTTTGCCTTCCCTGTTTGAGAAGAT
>8346634.2.128
GCTAGAACGTTAGCCGGCTACGTATACTCC
>16930722.1.54
CTCTAGATCTCGAGGCCTGATCATCGATGG
>pHT3T7BMM.Boehringer.html.1.10
TGGGATATCGCATGCCTGCAGAGCTCTAGA
>pVE1163.Generic.html.1.21
CATGCTAGCCTGCAGAGCTCGAGGTACCCG
>pMAL-cri.New_England_Biolabs.html.1.22
CTAGAGGATCCGAATTCTGAAATCCTTCCC
>58276.1.2
AGCTTGGCTGCAGGTCGACGGATCCCCGGG
>pVITRO4-mcs(hygro).InvivoGen.html.1.2
CTAGCTGTACAATCGATAGATCTTCATGAT
>pSE280.Invitrogen.html.1.90
CAGGCGGCCGCCATATGCATCCTAGGCCTA
>8346634.2.113
CTTTAAATTTCGCATGCTAGAACGTTAGCC
>1132425.1.13
CGAGCTCGAATTGCGGCCGCATGCATGCAT
>56406608.1.227
CCTTTTGATGCCACCCAGCCGAGGGCTTGT
>531832.1.29
GCGGCCGCTGTCACTAGTGAGCTCGTCGAC
>45862365.1.68
GGGTGGATCCAAGGCCTTCTAGAAAAACTC
>56406604.1.42
CCGTTGTTTTGTAAATCAGCCAGTCGCTTG
>pd2EGFP.Clontech.html.2.27
ATTATTTTTGACACCAGACAAGTTGGTAAT
>27573259.1.48
GATCCGAATTCGAGCTCCGTCGACAAGCTT
>310804.1.3
CGAGAGCTTGGCTGCAGGTCGACGGATCCC
>pGEM-7Zf(+)_LIC-F.ATCC.html.1.108
GTCTAGAGGAGCATGCGACGTCGGGCCCAA
>1277138.1.7
ATCCGGACGTCGACGGCCGTACGCTAGCAA
>pAN561H.Generic.html.1.44
CTGGGTAAACGACTCATAGGAGAGTTGTAA
>pQE-TriSystem_Strep.Qiagen.html.1.47
ACCTGCAGGCGCGCCGAGATCTGAGAATTC
>pUni_V5-HisC.InVitrogen.html.1.3
CTCTCGCGAAGGCCTGACGTCGGGCCCGGA
>pMAL-p2g.New_England_Biolabs.html.1.61
CGAGGTTGTTGTTATTGTTATTGTTGTTGT
>12082761.1.50
CGCCTGCAGGTCGACGGGCCCGGGATCCGA
>pASK22.Generic.html.1.366
ACGTCGAAGTACCAAGTGCTGCCATAGTAG
>10504974.1.61
AAGCTTCGAATTCGAGCTCCCGGGTACCAT
>pCAL-kc.Stratagene.html.1.11
CACGTGGATACATGGATCTACCAAGTGATG
>pSL180.Generic.html.1.109
GCGCTTTAAATTTGCGCATGCTAGCTATAG
>pET-42c(+).Novagen.html.1.20
ATCCGAATTCTGTACAGGCCTTGGCGCGCC
>27573262.1.46
CGGATCCGAATTCGAGCTCCGTCGACAAGC
>10504974.1.45
GTCGACGCGTCTGCAGAAGCTTCGAATTCG
>1132425.1.52
CGAGTCTAGAGTCGACGGATCCTGCAGAAT
>115600313.1.1142
CCATTAACCTGATGTTCTGGGGAATATAAA
>RR2.ATCC.html.1.5
GCTTTCCTGCGTTATCCCCTGATTCTGTGG
>pASK22.Generic.html.1.319
CAGACAGAGAGCTCGGAGACTGGGTCATAA
>pSL180.Generic.html.1.79
TCATGACAGATCTGCGCGCGATCGATATCA
>115600313.1.1040
AAAGCTGGCGCATGATGACCACCGATATGG
>pET-42b(+).Novagen.html.1.23
CGAATTCTGTACAGGCCTTGGCGCGCCTGC
>pHIL-S1.InVitrogen.html.1.140
GAACTGAGGAACAGTCATGTCTAAGGATCC
>118200849.1.72
GGTATCCTGCAGGTAGCATGCAAGAGATCT
>118200854.1.188
GGGTACCTTTGAATTCCACTTAATTAATTG
>13027702.1.6
TCCGGAATATTAATAGGCCTAGGATGCATA
>3983120.1.23
GACTGCAGGCTCTAGATTCGAAAGCGGCCG
>25900784.1.15
GTCGACGCATGCATGGTACCAAGCTTCGGC
>pMAL-P2x.New_England_Biolabs.html.1.37
AGGATCCGAATTCTGAAATCCTTCCCTCGA
>2293124.1.6
TCATTACTTATCTAGAAGCTTCTGCAGACG
>pET-31b(+).Novagen.html.1.253
TTCGAGTATCAGGGCCGCAAGACCGTAGTT
>4097019.1.133
ACTCTAAGGCTTGGATCCAGAGTCTCCTGA
>51090247.1.20
GCTTGAATTCGGATCCCTCGAGGGTACCGA
>pAMP2.Invitrogen.html.1.68
ATCCAAGCTTACGTACGCGTGCATGCGACG
>118200856.1.180
CTATGCGGCCGCGGATCTGATCCCGGGCGG
>5420374.1.22
GGGCCCGGATCCCTCGAGGTCGACGAATTC
>310828.1.21
ATCCGTCGACCTGCAGCCAAGCTCCCAAGC
>45862352.1.11
GGGCCCCAATTGGCTAGCAAGCTTTCCGCG
>118200845.1.91
AGGCCTCGAGTTAACGTTCGAGGTCGACTC
>pUCBM20.Boehringer.html.1.3
AAGCTTCCATGGGATATCGCATGCCTGCAG
>pAcSec1.Orbigen.html.1.39
CTCCCATGGAGGCCTGAATTCTAGAAGGTA
>4097019.1.644
GTCTCCTGAACTAGACAATGCTCAGGACTG
>pSL180.Generic.html.1.40
TAACCCGGGCCCTATATATGGATCCAATTG
>pAcSec1.Orbigen.html.1.18
TACCCTGCAGGCGGCCGCGAGCTCCCATGG
>pAcIRES.Orbigen.html.2.25
GGCGGCCGCGAGCTCCCATGGTATCTTGAA
>8117181.1.20
CGGGTACCATGGCATGCATCGATAGATCTC
>56406597.1.43
CCGTTGTTTTGTAAATCAGCCAGTCGCTTG
>pCRT7_VP22_NES-1.InVitrogen.html.1.18
GATATCTGCAGAATTCCACCACACTGGACT
>12958274.1.8
TACCGAGCTCGGATCCATCACACTGGCGGC
>13446792.1.9
AGAGGCCATGGCGGCCGCACTAGTGGATCC
>4097019.1.615
AGGACGAAACTCTAAGGCTTGGATCCAGAG
>4097015.1.39
GACTGATGAGTCCGTGAGGACGAAACTCTA
>pET-50b(+).Novagen.html.1.69
GGCGCGCCCGACGTCCGTCGACAAGCTTGC
>4097019.1.690
GAAACTCTAAGGCTTGGATCCAGAGTCTCC
>pRSF-1.Novagen.html.1.160
GTCATCATTCGAACCGGTACCCACGTGATG
>8346640.2.153
CTCCGGAATATTAATAGGCCTAGGATGCAT
>pET-41a(+).Novagen.html.1.61
CTCCGTCGACAAGCTTGCGGCCGCACTCGA
>4097017.1.368
CCTGAACTAGTCCAAGCTTATCGATACCGT
>pET-44c(+).Novagen.html.1.54
CTCGTGGATCCGAATTCTGTACAGGCGCGC
>56406608.1.78
AAAGAATCCGGTCTGAATTTCTGAAGCCTG
>118200845.1.72
AGCATGCAAGAGATCTTATAGGCCTCGAGT
>pOSEX4.ATCC.html.1.43
TAGAGCTCTGCAGGCATGCGATATCCCATG
>pShuttle2.Clontech.html.1.22
GATCATCCAGCACAGTGGCGGCCGCTCGAG
>pCMV-PCR.Stratagene.html.1.53
AAGCTTGATATCGCTCTTCACTTGTCGTCG
>pET-43.1Ek_LIC.Novagen.html.1.97
GCTTGCGGCCGCACAGCTGTATACACGTGC
>310806.1.26
GGATCCCAAGCTTCTTCTAGAGGTACCGCA
>pET-41Ek_LIC.Novagen.html.1.24
ATATCGGGGATCCGAATTCTGTACAGGCCT
>T7Select1-2a.Novagen.html.1.12
CGCAAGCTTGTCGACGGAGCTCGAATTCGA
>pET-42c(+).Novagen.html.1.17
GGGATCCGAATTCTGTACAGGCCTTGGCGC
>pMAL-p2.New_England_Biolabs.html.1.58
TCCCGAGGTTGTTGTTATTGTTATTGTTGT
>pMAL-p.New_England_Biolabs.html.1.59
GCCTACCCTCGATGGATCCCCGGCCGGGTA
>pGEM-7Zf(+)_LIC-R.ATCC.html.1.72
TCCGGCGCCGGAACCAGTTGGTACCGAATT
>pCDFDuet-1.Novagen.html.1.60
TCCTGGCTGTGGTGATGATGGTGATGGCTG
>45862352.2.56
ACGAATTCTCCCGGGTGGATCCAAGGCCTT
>115600313.1.264
TCCGGAATTCCGTATGGCAATGAAAGACGG
>66815022.1.93
GATCTTCTAGACTCGAGACGCGTGGTACCC
>3273767.1.17
TCGACAAGCTTGATATCGGTACCAGATCTG
>pQE-TriSystem.Qiagen.html.1.56
TGCAGGCGCGCCGAGATCTGAGAATTCGGA
>pOCUS-2.Novagen.html.1.33
CCAACTAGTCTCGAGAAGCTTGATATCGAG
>pSE280.Invitrogen.html.1.203
GCTGATATCGATCGCGCGCAGATCTGTCAT
>pKSM713.ATCC.html.1.14
GAGAGCTCGATATCGCATGCGGTACCTCTA
>pTriplEx2.Clontech.html.1.32
GGCCGCATGCATAAGCTTGCTCGAGTCTAG
>310755.1.1
GAATTCCACAAGCTTGTGGAATTAATTCGT
>4586830.1.34
TTTAAACAGTCATTTAAATCGACTCTAGAC
>12958753.1.20
GCTTATCGATGATATCAGATCTCCTTTTGC
>pUC9.ATCC.html.1.15
CAGGTCGACGGATCCCCGGGAATTCACTGG
>pAN561H.Generic.html.1.63
GAGAGTTGTAAAAAAGTTTCGGCCGGCGTA
>108947432.1.35
CTCGAGCGGATCCTGCAGGAATTCCCGGGC
>55535633.1.3
CTTGGCCGCCGAGGCCAGATCTTGATATCC
>pASK22.Generic.html.1.417
GCGGTGTCTTCAGCACGCAATGCATTCATC
>4097017.1.14
GGCGGCCGCTCTAGACAATGCTCAGGACTG
>1673614.1.15
ACTTAAGTCTAGAGTCGACGGTACCAAGAA
>118200849.1.230
CACTTAATTAAGTAGGCCGGCCAGATTAAT
>115600313.1.456
TCCATGTCGGCAGAATGCTTAATGAATTAC
>pHook-3.InVitrogen.html.1.2
AGCACACTGGCCCGGGGGATCCGAGCTCGG
>112941718.1.5
GTTAACGAGCTCGGATCCTCGAGGCCTGTC
>pTriplEx2.Clontech.html.1.67
ACTGGGCCGAGGCGGCCGGATCCTGCAGGC
>25900784.1.21
GCATGCATGGTACCAAGCTTCGGCCGATCG
>pET-31b(+).Novagen.html.1.241
TTCACCGTCAGCTTCGAGTATCAGGGCCGC
>pKYB1.New_England_Biolabs.html.1.3
AGAGCCCTCGAGGAATTCGCGGCCGCCGTC
>pASK22.Generic.html.1.216
CCAGGCTTTTGCTGATACCACGCCAGGAAG
>pSE280.Invitrogen.html.1.281
CTCAGGTCGACGTCCCATGTGCAGGTGCTG
>pET-12a.Novagen.html.1.27
GACAACCCCTATCGCGATCAGCTCTTTTGC
>pCDH1-MCS1-EF1-Puro.System_Biosciences.html.1.9
CGGATCCATTTAAATTCGAATTCGCTAGCT
>29569706.1.32
CTGTCGACATCGATAAGCTTGAATTCATGC
>58651745.1.72
GGTCAAAGTTGAGCGTTTATTCTGAGCTTC
>M13LH1.Generic.html.1.8
CGCGGATCGATAGGCCTCGAGATCTCCATG
>pSE280.Invitrogen.html.1.237
ATCATTGCAATTGGATCCATATATAGGGCC
>pETBlue-2.Novagen.html.1.96
CCGCAAGCTTCGAACGCGTATCGATGGTAC
>pIVEX2.4b.Roche.html.1.20
CTCGCTCGAGTCGACTTGCCATGGTCATAT
>1017801.1.27
ATCCAAAGAATTCAAAAAGCTTCTCGAGAG
>pIVEX1.3_WG.Roche.html.1.1
CCCCCCCGGGAGCTCGCTCGAGTCGACGCG
>501070.1.9
CATTTAGGTGACACTATAGAACCGCGGCCG
>110433179.1.58
GCGGCCGCTTAATTAACCTCGAGGAGTGGT
>118200849.1.218
ACCTTTGAATTCCACTTAATTAAGTAGGCC
>4322592.1.22
TGCCATTGGTTACCTGGATCCATATGAATT
>56406604.1.254
GCTTCTGATTTTGTAATGTAATTATCAGGT
>pMAL-p.New_England_Biolabs.html.1.10
TGCAGGTCGACTCTAGAGGATCCATCGAGG
>pCITE-2b(+).Novagen.html.1.35
GGATCGGAGATCTCAGTGGTGGTGGTGGTG
>pSL190.Generic.html.1.249
CAATTGGATCCATATATAGGGCCCGGGTTA
>pAN24.Generic.html.1.89
GTCTGCTCAAGCGGGGTAGCTGTTAGTCAA
>pASK22.Generic.html.1.9
CAAGCGCGCTTCAGTTCCAGTTTGGTGCCG
>115600313.1.569
TTGCGCGCTGATTTTTGCGGTATAAGAATA
>pT7T3_18U.Stratagene.html.1.81
TATAGGGAATTCGAGCTCCCGGGTTTTTTT
>pGEM-7Zf(+)_LIC-R.ATCC.html.1.45
ATTTCGAACCCGGGGTACCAAACTCGCTCC
>4097017.1.204
CTCTAAGGCTTGGATCCAGAGTCTCCTGAA
>1673614.1.41
AGAATTCCATGGATATCCCGGGGATCCATG
>8346634.2.100
ATCGATATCAGCGCTTTAAATTTCGCATGC
>pSE420.InVitrogen.html.1.242
TCATTGCAATTGGATCCATATATAGGGCCC
>8346640.2.84
ACAGATCTGCGCGCGATCGATATCAGCGCT
>4097019.1.562
CTTGGATCCAGAGTCTCCTGAACTAGACAA
>66815022.1.18
GACGGATCCCATATATGACTAGTGAATTCC
>pET-23b(+).Novagen.html.1.7
AATTCGAGCTCCGTCGACAAGCTTGCGGCC
>pMAL-p2.New_England_Biolabs.html.1.71
GTTATTGTTATTGTTGTTGTTGTTCGAGCT
>pTriEx-1.Novagen.html.1.63
GCAGGCGCGCCGAGATCTGAGAATTCGGAT
>pHC624.Generic.html.1.27
TCTCTAGAAGCTTCTAGAGATCTGCAGGTC
>4512193.1.67
GGGTACCATGGCATGCATCGATAGATCTCG
>27650342.1.11
CTCGAGCTAGCACGCGTAAGAGCTCGGTAC
>66815022.1.36
CTAGTGAATTCCCCGGGAGGCCTGATATCA
>pET-47b(+).Novagen.html.1.114
GTCGACAAGCTTGCGGCCGCAGAGCTCGCT
>pGT-N29.New_England_Biolabs.html.1.33
ACCGGTTCTAGAACCTAGGGAGCTCTGGTA
>pIE1-2.Novagen.html.2.13
CGGCCGCAGGCCTCGCGACTAGTTTAAACC
>209573.1.54
GATCTTCTTGATACGTGGAGCGTCCGGATC
>115600313.1.981
ACGTCTGCTGTCAGATAAAGTCTCCCGTGA
>pKO11.ATCC.html.1.17
CCCCGGGATCCGTCGACTGCAGGGGGATGG
>56406608.1.279
TATCAGGTAGCTTATGATATGTCTGAAGAT
>pT7Blue-2.Novagen.html.1.60
TGTCGACCAGATATCGGAATTCTATAGTGT
>pCRT7_NT-E3.InVitrogen.html.1.4
TGATGATGATGATGATGAGAACCCCGCATA
>5420374.1.12
CGCATCTAGAGGGCCCGGATCCCTCGAGGT
>60396875.1.14
GGTCGACTCTAGAGGATCCCCGGGCGCGAA
>115600313.1.698
CATATATGATGTCAATATCTCCGGTCTGGT
>pSPORT1.ATCC.html.1.51
GGCGGCCGCTCTAGAGGATCCAAGCTTACG
>115600313.1.122
AGGCATTTCAGTCAGTTGCTCAATGTACCT
>pMB123.Generic.html.1.14
CGTCGACAAGCTTGGATCCGCGTCATCCAG
>66815022.1.22
GATCCCATATATGACTAGTGAATTCCCCGG
>pCITE-2c(+).Novagen.html.1.60
GTGGTGCTCGAGTGCGGCCGCAAGCTTGTC
>56406597.1.308
ATCCGCAACCCCGTCAAACGTGTTGATAAC
>118200851.1.95
GAGATCTTATAGGCCTCGAGTTAACGTTCG
>115600313.1.514
GGCGTAAACGCCGCGTGGATCCGGCTTACT
>118200847.1.116
GACTCTAGATAAAGCTTTAGAGCTCTTCTT
>208744.1.112
CTCCAAGGGTCCTCCTGAAAATGTTCTATG
>pMAL-p.New_England_Biolabs.html.1.24
AGAGGATCCATCGAGGGTAGGTTTACTGAA
>pET-43.1Ek_LIC.Novagen.html.1.68
GTCGACGGTACCATCGATACGCGTTCGAAG
>pET-50b(+).Novagen.html.1.54
TTCTGTACAGGCCTTGGCGCGCCCGACGTC
>pWEB::TNC.Epicentre.html.1.21
TGACTGGGAAAACCCTGGCGGCCGCGAATT
>pAmCyan.Clontech.html.2.60
CCGGCGCTCAGTTGGAATTCTAGAGTCGCG
>pCAL-kc.Stratagene.html.1.28
CTACCAAGTGATGCGCGTCTAAGGGATCCG
>pSE420.InVitrogen.html.1.234
CATGATGATCATTGCAATTGGATCCATATA
>8117181.1.8
AATTCGAGCTCCCGGGTACCATGGCATGCA
>pET-47b(+).Novagen.html.1.27
CATCACTCCGCGGCTCTTGAAGTCCTCTTT
>56406604.1.294
ATGTCTGAAGATAATCCGCAACCCCGTCAA
>pShuttle.Stratagene.html.1.27
CGATATCTCTAGACTCGAGGCGGCCGCGGT
>pSE420.InVitrogen.html.1.295
CGTCCCATGTGCAGGTGCTGAATTCGAAGG
>118200847.1.5
TGGCGCGCCTTTGCGATCGCAGACCTAGGA
>pSTBlue-1.Novagen.html.1.22
ACACGTGTGGTCTAGAGCTAGCCTAGGCTC
>12082761.1.26
GCCGCGGGATATCACTAGTGCGGCCGCCTG
>115600313.1.160
ACCGTTCAGCTGGATATTACGGCCTTTTTA
>pPICZalphaB.InVitrogen.html.1.10
GGCCGCCGCGGCTCGAGGTACCGATCCGAG
>13958037.1.17
TTAACTCGAGGATCCCCGGGAATTCGATGC
>pAMP1.Invitrogen.html.1.65
AGGATCCAAGCTTACGTACGCGTGCATGCG
>pVL1392.Invitrogen.html.4.4
CCCGGGTACCTTCTAGAATTCTGGAGCGGC
>pGST.Generic.html.1.3
TAGCAGTTAACGTCGCGATGATATCCATAT
>8346640.2.16
GGGACGTCGACCTGAGGTAATTATAACCCC
>4097019.1.515
TAGACAATGCTCAGGACTGATGAGTCCGTG
>pSE420.InVitrogen.html.1.33
TACTTCTCGAGCTCTGTACATGTCCGCGGT
>M13BM21.Boehringer.html.1.11
GGATCCACGCGTAACTTAAGTGCGGCCGCG
>pSE280.Invitrogen.html.1.165
ACCTCTAGAACTATAGCTAGCATGCGCAAA
>115600313.1.505
GCAGGGCGGGGCGTAAACGCCGCGTGGATC
>42476360.1.10
GGATCTCTGATATCAAGGATGATAATGGAT
>pET-42b(+).Novagen.html.1.7
ATGGATATCGGGGATCCGAATTCTGTACAG
>4378794.1.67
GTCGACGTCATATGGATCCGATATCGCCGT
>4321112.1.24
GCTCACTAGTCTCGAGCGGCCGCATCGATA
>pHIL-S1.InVitrogen.html.1.135
AACTTGAACTGAGGAACAGTCATGTCTAAG
>pEX13.ATCC.html.4.11
ACGGATCCGCATGCACTAGTGAATTGGGTA
>45862365.1.33
GTATCGATGCGGCCGCAAAGTCGACGAATT
>12082761.1.3
CTTGCATGCTCCCGGCCGCCATGGCCGCGG
>56406608.1.60
TCAGCCAGTCGCTTGAGTAAAGAATCCGGT
>CARNEGIE4.ATCC.html.1.14
TCTAGAGGATCCCCGGGCGAGCTCGAATTC
>pCDFDuet-1.Novagen.html.1.22
GCTTGTCGACCTGCAGGCGCGCCGAGCTCG
>pSI.Promega.html.1.60
GAGTCGTATTAAGTACTCTAGCCTTAAGAG
>pThioHisc.InVitrogen.html.2.12
TCTAGAGGCCTGCGGCCGCGGAATTCGAAG
>pd2EGFP.Clontech.html.2.71
CTCAGTTGGAATTCTAGAGTCGCGGCCGCA
>310794.1.2
GATCCGGTGATTGATTGATCAATCAATCAG
>pDsRed2.Clontech.html.2.37
ACACCAGACAAGTTGGTAATGGTAGCGACC
>pS1.ATCC.html.1.17
ATCTCGTACGCGTGCCGGCGCCTCGAGACT
>4097019.1.177
AGGACTGATGAGTCCGTGAGGACGAAACTC
>37778084.1.15
CATCACCATGCTAGTGCCACCTCCGCCACC
>13937413.1.3
TCCATATGCATGCGGCCGCTGCAGTCTAGA
>pSE420.InVitrogen.html.1.312
CTGAATTCGAAGGCATTCCACGACGTGGTC
>5764544.1.7
CACTAGTGATATCGGATCCCCGGGCGAGCT
>pET-30Ek_LIC.Novagen.html.1.48
ATCGGATCCGAATTCGAGCTCCGTCGACAA
>8216952.1.7
TCGGCCGAGCTCGAATTCGTCGACCTCGAG
>pMAL-p2e.New_England_Biolabs.html.1.30
CCGAATTCCGGTACCTTGTCATCGTCATCC
>13027702.1.100
TCGAGAAGTACTAGTGGCCACGTGGGCCGT
>83314120.1.30
GCAGGATCCAAGCTTACTAGTGGTACCACG
>118200851.1.230
CACTTAATTAAGTAGGCCGGCCAGATTAAT
>56406597.1.180
ATGTCTCCGCCGATGCTTTTCCCCGGAGCG
>pET-41c(+).Novagen.html.1.29
TCTGTACAGGCCTTGGCGCGCCTGCAGGCG
>pS1.ATCC.html.1.33
GGCGCCTCGAGACTAGTGCGCGCTAGCTAT
>1017801.1.25
GGATCCAAAGAATTCAAAAAGCTTCTCGAG
>pCRT7_VP22_NES-2.InVitrogen.html.1.36
CCACACTGGACTAGTGGATCCTTTAAAGAG
>pET-27b(+).Novagen.html.1.21
CGGATCCGAATTCGAGCTCCGTCGACAAGC
>pUCBM21.Boehringer.html.1.25
CTTAAGTGCGGCCGCGGTACCGGGCCCGTC
>pAN24.Generic.html.1.42
CAGACGAGGCCGCTCAGGGCGAGTAGAGAT
>pTNT.Promega.html.1.4
CCGCCCGGGTCGACTCTAGAGGTACCACGC
>pMAL-P2x.New_England_Biolabs.html.1.4
CCAGTGCCAAGCTTGCCTGCAGGTCGACTC
>118200851.1.121
TTCGAGGTCGACTCTAGATAAAGCTTTAGA
>pSL180.Generic.html.1.194
TAGGCCTAGGATGCATATGGCGGCCGCCTG
>pMAL-p2.New_England_Biolabs.html.1.3
AAGCTTGCCTGCAGGTCGACTCTAGAGGAT
>436565.1.2
GATCCATGGTCTCGAGGTGATGGTGATGGT
>4097013.1.17
GGCCGCTCTAGACAATGCTCAGGACTGATG
>1277132.2.24
GGCGCCCGGGAACTCCGGATGCATATGCAT
>pSI.Promega.html.1.40
TCTCGAGGCTAGCCTATAGTGAGTCGTATT
>310828.1.2
GAATTCGCAATTCCCGGGGATCCGTCGACC
>915333.1.36
ACGTGTTAATTAAGATCTAGATCAGCATGC
>287941.1.1
GGATCCGAGCTCGAGATCTGCAGCTGGTAC
>pET-31b(+).Novagen.html.1.108
AGACCCCGTGGGTTCCGAGCCCAGGTCCGG
>4378794.1.76
ATATGGATCCGATATCGCCGTGGCGGCCGC
>pET-41Ek_LIC.Novagen.html.1.4
GGGCTTCTCCTCAACCATGGATATCGGGGA
>pOCUS-2.Novagen.html.1.26
GCAGGGCCCAACTAGTCTCGAGAAGCTTGA
>56406597.1.127
CACGCCATGTTCGTCCGCTTTTGCCCTGGA
>287941.1.24
CTGGTACCATGGAATTCGAAGCTTGATCCC
>603191.2.35
TGACACCAGACAAGTTGGTAATGGTAGCGA
>8346634.2.143
GGCTACGTATACTCCGGAATATTAATAGGC
>pSE420.InVitrogen.html.1.51
CATGTCCGCGGTCGCGACGTACGCGTATCG
>4097019.1.275
TCTAAGGCTTGGATCCAGAGTCTCCTGAAC
>110433179.1.66
TTAATTAACCTCGAGGAGTGGTCCCTATAG
>8216950.4.68
CTCGAGTCTAGAGGAGCATGCGACGTCGGG
>8346640.2.72
ATGATCATCATGACAGATCTGCGCGCGATC
>pIVEX-MBP.Roche.html.1.1
CCGGGCTGCAGAGCTCGCTCGAGTCGACTT
>11559656.1.54
CGGCCGCACTAGTGTCGACCTGCAGGCATG
>118200854.1.29
GCTATACGCGTTATACCGGTATCCTGCAGG
>pPIC6c.InVitrogen.html.1.21
GCGGCTCGAGGTACCGATCCGAGACGGCCG
>8052207.1.3
TTCCCGGGGATCCGTCGACCTGCAGATCTC
>pET-31b(+).Novagen.html.1.63
TCTGGACGGCATCGTCGCGCTGTTTGCCGA
>56406608.1.4
GTTTAAACATTATCTGATTTTTGTAAAGGT
>117572168.1.11
CGATGAATTCTCTAGAACTAGTAAGCTTGG
>4097019.1.635
GGATCCAGAGTCTCCTGAACTAGACAATGC
>pVL1393.Invitrogen.html.1.1
GATCAGATCTGCAGCGGCCGCTCCGGAATT
>pET-43.1Ek_LIC.Novagen.html.1.111
AGCTGTATACACGTGCAAGCCAGCCAGAAC
>pKSM713.ATCC.html.1.28
GCATGCGGTACCTCTAGAAGAAGCTTGGGA
>644831.1.18
GATCTCGAGCTAGCACGCGTAAGAGCTCGG
>10504974.1.75
AGCTCCCGGGTACCATGGCATGCATCGATA
>56406597.1.80
AATCCGGTCTGAATTTCTGAAGCCTGATGT
>115600313.1.22
AAGCTGAACGAGAAACGTAAAATGATATAA
>5733489.1.10
GCTCGCGAGTCGACGGCGGCCGCGAATTCC
>16930719.1.75
TTCGCGACTAGTTGTCGACCTGCAGGCATG
>pSE420.InVitrogen.html.1.150
GCTAACGTTAACAACCGGTACCTCTAGAAC
>1117808.1.41
TCCATGGCCATATGACCACCCAAGCTAGCG
>pAN524.Generic.html.1.22
TGGAAATCACATTTGCCAACCCGTTGCAGA
>118200854.1.92
ACGTTCGAGGTCGACTCTAGATAAAGCTTT
>pTriplEx2.Clontech.html.1.17
GTGAGCTCGAATTGCGGCCGCATGCATAAG
>pT7Blue-2.Novagen.html.1.175
ACCGCTGTCGATGTGCTGGCGTTCGAATTT
>310744.1.5
CCGGGGATCCGTCGACCTGCAGCCAAGCTT
>pSL190.Generic.html.1.121
CCTATTAATATTCCGGAGTATACGTAGCCG
>1277132.2.1
CCGGTGATCACTAGTCCTAGGCCGGCGCCC
>pMAL-cri.New_England_Biolabs.html.1.54
GATCACGAGAGAGGACGGTACCGAGCTCGA
>pSE420.InVitrogen.html.1.27
CACTAGTACTTCTCGAGCTCTGTACATGTC
>5354161.1.25
GCGGCCGCAAGCTTCCGAATTCGCCCGGGC
>4097019.1.467
AGTCCGTGAGGACGAAACTCTAAGGCTTGG
>pCDFDuet-1.Novagen.html.1.64
GGCTGTGGTGATGATGGTGATGGCTGCTGC
>pVE1163.Generic.html.1.14
GGATCCGCATGCTAGCCTGCAGAGCTCGAG
>34421983.1.19
GGTCGACCCGGGGTACCGAGCTCGCATGCG
>209573.1.96
ACGACCGTCTTTCAGAGTAGCGATAACTTC
>pASK22.Generic.html.1.36
CCGGCGCCAAAGGTCAGCGGGTAAGAGTGG
>56406608.1.124
CGCTTCACGCCATGTTCGTCCGCTTTTGCC
>pGEM-7Zf(+)_LIC-R.ATCC.html.1.14
CGTTGGGAGCTCTCCGGATCCAAGCTTATC
>56406608.1.42
GGTCCGTTGTTTTGTAAATCAGCCAGTCGC
>310853.1.15
GCTCGATATCGCATGCGGTACCTCTAGAAG
>9957257.1.23
GGGATCCTCTAGAAGCGGCCGCGACTAGTG
>pPICZalphaA.InVitrogen.html.1.23
GGCTCGAGGTACCGATCCGAGACGGCCGGC
>pIVEX2.7d.Roche.html.1.14
TCGAGTCGACGCGGCCGCTCATATGTGCCA
>5764544.1.25
CCCGGGCGAGCTCGAATTCGTAATCATGGC
>208126.1.6
GACAGATTTTACGACCGTCTTTCAGAGTAG
>4097019.1.53
TGAGGACGAAACTCTAAGGCTTGGATCCAG
>pSL180.Generic.html.1.21
CGTCGACCTGAGGTAATTATAACCCGGGCC
>58651745.1.35
TATCACCAGCACACTGGAATTCTCTAGAGC
>118200847.1.207
TTTGAATTCCACTTAATTAAGAAGGCCGGC
>pHIL-S1.InVitrogen.html.1.107
AGCAAGACCGGTCTTCTCGTAAGTGCCCAA
>51090247.1.16
ACAAGCTTGAATTCGGATCCCTCGAGGGTA
>4097017.1.128
ACGAAACTCTAAGGCTTGGATCCAGAGTCT
>310852.1.15
CGACGGATCCCAAGCTTCTTCTAGAGGTAC
>915333.1.91
AGGAGCGGCCGCCCGGGCCTCCAGGATCCC
>pET-31b(+).Novagen.html.1.358
ATTCACGCATGCCAGATGCTGCTCGAGCAC
>pET-32Xa_LIC.Novagen.html.1.6
TGGCCATGGCGATATCGGATCCGAATTCGA
>pTriEx-1.Novagen.html.1.57
CGACCTGCAGGCGCGCCGAGATCTGAGAAT
>8216950.4.1
TGCATCCAACGCGTTGGGAGCTCTCCGGAT
>209573.1.192
AGAAGTAGTTTTGATGCACAGGCAACGGAG
>pET-44a(+).Novagen.html.1.142
ATACACGTGCAAGCCAGCCAGAACTCGCTC
>209573.1.144
GCCTTTACCGATAACTTCCAGAGACTGGAT
>pQE-40.Qiagen.html.1.1
AGCTTGGCTGCAGGTCGACCCGGGGTACCG
>pTriEx-3Neo.Novagen.html.1.49
TCGAACCGGTACCGTCGACCTGCAGGCGCG
>pVE1163.Generic.html.1.2
GTTAACGAATTCGGATCCGCATGCTAGCCT
>48995599.1.19
ATCATGACAGATCTGCGCGCGATCGATATC
>4097019.1.519
CAATGCTCAGGACTGATGAGTCCGTGAGGA
>pT7T3D-PAC.ATCC.html.1.28
ACGTAGTCGGGGATCCGTCTTAATTAAGCG
>48995599.1.219
AGAAGTACTAGTGGCCACGGGCTGCAGGAA
>pHC314.Generic.html.1.8
GGGCAACGTTGTTGCCATTGCTGCAGGCGG
>pAX4BP.USB.html.1.41
GGCTGCAGTCGACTCTAGATCTGGTACCGA
>pET-31b(+).Novagen.html.1.121
TCCGAGCCCAGGTCCGGTACGGCTGCGATT
>287940.1.5
CCGAGCTCGAGATCTGCAGCTGGTACCATG
>81345491.1.11
TTTTCGAACTGCGGGTGGCTCCAAGCGCTG
>pSilencer_adeno_1.0-CMV.Ambion.html.1.19
GTTGTTATAGGTGTCTCTTGAACACCTATA
>16040915.1.10
GCGGCGCGCCCGGGATCCGTCGACCTGCAG
>115600313.1.282
AATGAAAGACGGTGAGCTGGTGATATGGGA
>pASK22.Generic.html.1.92
ATCTTCAGCCTGTACAGAAGAGATGGTCAG
>pIVEX2.5d.Roche.html.1.3
CCCGGGAGCTCGCTCGAGTCGACGCGGCCG
>4097019.1.43
GATGAGTCCGTGAGGACGAAACTCTAAGGC
>pCDF1-MCS1-EF1-Puro.System_Biosciences.html.1.26
ATTAAGCTTAGATCTGGATCCGGCGCGCCC
>pET-52b(+).Novagen.html.1.75
CTCTGCGGCCGCGTCGACTTGTACAGGATC
>pMIB_V5-Hisc.InVitrogen.html.1.20
ACTGTGCTGGATATCTGCAGAATTCCACCA
>208442.1.6
CCGGGGATCCAACTGCGCCTCGCTCCGCGG
>pKSM713.ATCC.html.1.8
TCCCGGGAGAGCTCGATATCGCATGCGGTA
>pSL190.Generic.html.1.141
TACGTAGCCGGCTAACGTTAACAACCGGTA
>pASK22.Generic.html.1.264
TTCAGCAGAGACTGAGAAGATTTGCAAGAC
>104716834.1.6
TCGCGAGGTACCGGGCCCAAGCTTCTCGAG
>pCITE-2c(+).Novagen.html.1.85
TTGTCGACGGAGCTCGAATTCGGATCCGAT
>58651745.1.81
TGAGCGTTTATTCTGAGCTTCTGCAAAAAG
>915333.1.84
CTACTGCAGGAGCGGCCGCCCGGGCCTCCA
>209573.1.246
GCTTTCTTCTTTACCTTTAGCCAGGTTCAT
>pKJB1.Generic.html.1.7
CTTAGCTCCTGAAAATCTCGACGGATCCCC
>pAN561H.Generic.html.1.34
CCTGTGCATTCTGGGTAAACGACTCATAGG
>8346640.2.129
TAGAACGTTAGCCGGCTACGTATACTCCGG
>pSE280.Invitrogen.html.1.53
CGCGGTCGCGACGTACGCGTATCGATGGCG
>109452800.1.18
ACCATGGCATGCATCGATAGATCTCGAGGC
>110433179.1.79
AGGAGTGGTCCCTATAGTGAGTCGTATTAT
>13446792.1.22
GCCGCACTAGTGGATCCCCCGGGATGCATG
>pBEND2.Generic.html.1.35
TTTCGCGAAGGCCTCCCGGGCAGCTGGATA
>56406597.1.253
GTGCTTCTGATTTTGTAATGTAATTATCAG
>pFOS1.New_England_Biolabs.html.1.10
GGCCGCATACGATTTAGGTGACACTATAGG
>pET-48b(+).Novagen.html.1.79
CCGTCGACAAGCTTGCGGCCGCAGAGCTCG
>56406597.1.167
CCTGTTTGAGAAGATGTCTCCGCCGATGCT
>115600313.1.321
CCAGTTTTGATTTAAACGTGGCCAATATGG
>pIVEX2.4b.Roche.html.1.43
GTCATATGTTTAATTAAGCGGCCGCGGCCT
>310782.1.19
CTGCAGCCAAGCTTTCGCGAGCTCGAGATC
>310853.1.45
AAGCTTGGGATCCGTCGACCTGCAGATCTG
>pIC20HE.Generic.html.1.13
GATCTGATATCGCTAGCCGGCTACGTATCG
>pCITE-2a(+).Novagen.html.1.60
GCTCGAGTGCGGCCGCAAGCTTGTCGACGG
>pUCBM21.Boehringer.html.1.31
TGCGGCCGCGGTACCGGGCCCGTCGACTCT
>pIVEX2.7d.Roche.html.1.7
AGCTCGCTCGAGTCGACGCGGCCGCTCATA
>pET-31b(+).Novagen.html.1.83
TGTTTGCCGATGACGCCACGGTGGAAGACC
>pET-42a(+).Novagen.html.1.49
CTGCAGGCGAGCTCCGTCGACAAGCTTGCG
>115600313.1.69
TAGATTTTGCATAAAAAACAGACTACATAA
>pET-31b(+).Novagen.html.1.337
GCCTTGTTTGGCGAGAAGAATATTCACGCA
>pET-31b(+).Novagen.html.1.342
GTTTGGCGAGAAGAATATTCACGCATGCCA
>pNEB205A.New_England_Biolabs.html.1.14
GTTTAAACGCTGAGGAGACATCTAGACTTT
>56406604.1.121
CGCTTCACGCCATGTTCGTCCGCTTTTGCC
>pQE-TriSystem.Qiagen.html.1.82
CGGATCCACGAGCTCCCGGGATATCGCCAT
>pET-47b(+).Novagen.html.1.61
GACCCGGGTACCAGGATCCGAATTCTGTAC
>pT7Blue-2.Novagen.html.1.1
CGGCCGCGAGCTCGGGCCCCCACACGTGTG
>58029.1.11
TTAGGATCTAATTCGAGCTCGCCCGGGGAT
>220929.1.7
TAGAGATCTGCAGGTCGACGGATCCCCGGG
>118200849.1.75
ATCCTGCAGGTAGCATGCAAGAGATCTTAT
>pSE420.InVitrogen.html.1.266
GGGCCCGGGTTATAATTACCTCAGGTCGAC
>pMAL-c2.New_England_Biolabs.html.1.1
CTTGCCTGCAGGTCGACTCTAGAGGATCCG
>pASK22.Generic.html.1.379
AAGTGCTGCCATAGTAGTTACGCGCGCAGT
>pSL190.Generic.html.1.221
GCGCGCAGATCTGTCATGATGATCATTGCA
>pTriplEx2.Clontech.html.1.84
GGATCCTGCAGGCCATAATGGCCGAATTCC
>pCDH1-MCS1-EF1-Puro.System_Biosciences.html.1.12
ATCCATTTAAATTCGAATTCGCTAGCTCTA
>pIB_V5-His_CAT.InVitrogen.html.1.12
TCTAGACTCGAGCGGCCGCCACTGTGCTGG
>104716769.1.6
TCGCGAGGTACCGGGCCCAAGCTTCTCGAG
>pRSFDuet-1.Novagen.html.1.13
TTTCGCAGCAGCGGTTTCTTTACCAGACTC
>pAcIRES.Orbigen.html.2.33
CGAGCTCCCATGGTATCTTGAAATGTAGCA
>pAMP18.Invitrogen.html.1.18
CGGGGATCCAACGCGTACTAGTAGAGATCT
>pKLY3.Generic.html.1.27
AAACTACGTATAACTAACTAAGGATCCCTG
>1200496.1.2
GGCCGCCCCGGGAGATCTGATATCGGTACC
>4097019.1.282
CTTGGATCCAGAGTCTCCTGAACTAGACAA
>81345491.1.61
GTCGACCTCGAGGGATCCCCGGGTACCGAG
>1132425.1.21
AATTGCGGCCGCATGCATGCATAAGCTTGC
>pET-47b(+).Novagen.html.1.101
GCGCCCGACGTCCGTCGACAAGCTTGCGGC
>pMCS5.Mobitec.html.1.115
GCGGCCGCGAATTCGAGCTCGGTACCTACG
>508605.1.7
GGGGATCCGTCGACCTGCAGCCAAGCTTGG
>118200847.1.154
TCCAGATCCACTAGTGGCCTATGCGGCCGC
>pSE420.InVitrogen.html.1.97
GCGGCCGCCATATGCATCCTAGGCCTATTA
>pSL190.Generic.html.1.160
AACAACCGGTACCTCTAGAACTATAGCTAG
>pFR10.Generic.html.1.33
GCTTATCGAAGCTTATCGATTCTAGACTCG
>pDsRed2.Clontech.html.2.6
GTACGGCCGACTAGTAGGCCTATTATTTTT
>PinPoint_Xa-3.Promega.html.1.13
GATCTGATATCGGTACCGGATCCCAGCTGA
>pET-43.1Ek_LIC.Novagen.html.1.16
AACGATATCTGAGCTCGTGGATCCGAATTC
>pSE280.Invitrogen.html.1.82
GCCAGCTGCAGGCGGCCGCCATATGCATCC
>66472063.1.22
AAGCTTGAATTCGGATCCCTCGAGGGTACC
>pSL180.Generic.html.1.244
CGTACGTCGCGACCGCGGACATGTACAGAG
>pT7-FLAG-MAT-2.Sigma.html.1.8
GTACCCGGGGAATTCACTCGAGGAAGCTTC
>74267359.1.18
GCCGCAGATCTGTTAACGAATTCCCAATTC
>603191.2.12
CCGACTAGTAGGCCTATTATTTTTGACACC
>litmus28i.New_England_Biolabs.html.1.8
ATGCCTGTACATCCGGAGACGCGTCACGGC
>13958037.1.20
ACTCGAGGATCCCCGGGAATTCGATGCGGC
>pSPTBM20.Boehringer.html.1.8
CGGGGATCCACGCGTCTTAAGGCGGCCGCG
>16930719.1.30
TCGAGGCCTGATCATCGATGGGCCCATGGC
>115600313.1.437
CATGCCGTCTGTGATGGCTTCCATGTCGGC
>pASK22.Generic.html.1.29
TTTGGTGCCGGCGCCAAAGGTCAGCGGGTA
>68262428.1.18
CGGATCCATCGTTAACGATACGTATCGCAT
>115600313.1.470
ATGCTTAATGAATTACAACAGTACTGCGAT
>pET-50b(+).Novagen.html.1.99
GGCCGCAGAGCTCGCTCTGGTGCCACGCGG
>115600313.1.315
GTTTCACCAGTTTTGATTTAAACGTGGCCA
>pIVEX2.4b.Roche.html.1.6
CCCGGGCTGCAGAGCTCGCTCGAGTCGACT
>pET-47b(+).Novagen.html.1.92
GGCCTTGGCGCGCCCGACGTCCGTCGACAA
>pMAL-c2.New_England_Biolabs.html.1.43
CTTCCCTCGATCCCGAGGTTGTTGTTATTG
>pKO6.Generic.html.1.5
ATTGCCCGAATTCGGGGATGGGGAGTAAGC
>13623800.1.8
ATCCAGGCCTAGGTACCGAGCTCAATGCAT
>pSL180.Generic.html.1.242
CGCGTACGTCGCGACCGCGGACATGTACAG
>pSE420.InVitrogen.html.1.279
AATTACCTCAGGTCGACGTCCCATGTGCAG
>5354163.1.11
GCTGCAGTCTAGAGGTCGACGCGGCCGCAA
>1200493.1.5
CGCCCCGGGAGATCTGATATCGGTACCGGA
>pUni_V5-Hisa.InVitrogen.html.1.20
CGTCGGGCCCGGATCCGCCCACACGGCACC
>pFR10.Generic.html.1.26
CAGCCAAGCTTATCGAAGCTTATCGATTCT
>pT7T3_18U.Stratagene.html.1.110
TTTTTTTTTTTTGGGGGGGGGGGGGTGCAG
>118200845.1.165
TAGTGGCCTATGCGGCCGCGGATCTGATCC
>pMCS5.Mobitec.html.1.29
GGATCGATGTTAACATGCATGATATCACGC
>3983120.1.61
GAGCTCGTCGACGTAGGCCTTTGAATTCCG
>pDsRed2.Clontech.html.2.11
GCCGACTAGTAGGCCTATTATTTTTGACAC
>pSE280.Invitrogen.html.1.145
GGCTAACGTTAACAACCGGTACCTCTAGAA
>118200845.1.87
TTATAGGCCTCGAGTTAACGTTCGAGGTCG
>pET-43.1Ek_LIC.Novagen.html.1.84
ATACGCGTTCGAAGCTTGCGGCCGCACAGC
>115600313.1.416
CCGCTGGCGATTCAGGTTCATCATGCCGTC
>pET-44c(+).Novagen.html.1.97
ACGGTACCATCGATACGCGTTCGAAGCTTG
>118200856.1.157
AAGGATCCAGATCCACTAGTGGCCTATGCG
>pT7Blue-2.Novagen.html.1.96
AATAAGGATCCGATACGTAACGCGTCTGCA
>8346634.2.87
AGATCTGCGCGCGATCGATATCAGCGCTTT
>pPIC6c.InVitrogen.html.1.17
CGCCGCGGCTCGAGGTACCGATCCGAGACG
>115600313.1.375
CCATGGGCAAATATTATACGCAAGGCGACA
>pET-31b(+).Novagen.html.1.315
CGGCAAGGTGGTGAGCATCCGCGCCTTGTT
>4097019.1.359
CCAGAGTCTCCTGAACTAGACAATGCTCAG
>pET-50b(+).Novagen.html.1.41
ACCAGGATCCGAATTCTGTACAGGCCTTGG
>2664252.1.13
CTCTAGACTCTGCGTCGTTGACGACAAACT
>56406604.1.200
CCCGGAGCGACGTCTGCAAGGTTCCCTTTT
>M13BM21.Boehringer.html.1.50
CCGTCGACTCTAGAGCTCTGCAGGCATGCG
>13446791.1.7
CTAGAGGCCCTTAAGGCCTTACTAGTGGAT
>pGEM-7Zf(+)_LIC-R.ATCC.html.1.6
ATCCAACGCGTTGGGAGCTCTCCGGATCCA
>pUB_Bsd.InVitrogen.html.1.19
GGCCGCGAGCTCAGATCTGGCCGGCTGGGC
>118200851.1.160
AAGAAGGATCCAGATCCACTAGTGGCCTAT
>pUni_V5-Hisb.InVitrogen.html.1.7
TCGACAGGCCTGACGTCGGGCCCGGATCCG
>pSilencer_adeno_1.0-CMV.Ambion.html.1.23
TTATAGGTGTCTCTTGAACACCTATAACAA
>pIVEX2.6d.Roche.html.1.8
GCAGAGCTCGCTCGAGTCGACTTGCCATGG
>45548773.1.36
GACCTGCAGATCCGTCGACCTGCAGGTCGA
>pSLfaHSfa.Generic.html.1.15
AGATCTGCGGCCGCGGTCTAGAAGGCCTAA
>pET-44c(+).Novagen.html.1.150
GCAAGCCAGCCAGAACTCGCTCCTGAAGAC
>T7Select1-2a.Novagen.html.1.9
GGCCGCAAGCTTGTCGACGGAGCTCGAATT
>45862396.1.38
ATTCTCCCGGGTGGATCCAAGGCCTTCTAG
>4097017.1.354
TGGATCCAGAGTCTCCTGAACTAGTCCAAG
>pRX-2.ATCC.html.1.5
ATAAGCTTGGGCTGCAGGTCGACTCTAGAG
>16930722.1.105
GCGTTCGCGACTAGTGCGCGATCGCGGCCG
>915333.1.98
GCCGCCCGGGCCTCCAGGATCCCCATGGCC
>126636209.2.3
GCCGCGTCTTCATGCATGCGAAGACTGGAT
>118200847.1.84
ATCTTATAGGCCTCGAGTTAACGTTCGAGG
>60396875.1.2
GCTTGGGCTGCAGGTCGACTCTAGAGGATC
>115600313.1.651
GCGTATTACAGTGACAGTTGACAGCGACAG
>12082761.1.79
ATATCTAGATGCATTCGCGAGGTACCGAGC
>4097019.1.575
TCTCCTGAACTAGACAATGCTCAGGACTGA
>pET-12b.Novagen.html.1.9
ACTCCTAGGAATAGTCCTGACAACCCCTAT
>209573.1.157
ACTTCCAGAGACTGGATGTTTTTCGGGTGG
>pMETalpha_HSA.InVitrogen.html.1.3
CCCCCTGCAGGGGCCGGCCTTAATTAAGGC
>603191.2.41
CAGACAAGTTGGTAATGGTAGCGACCGGCG
>118200849.1.14
AACTATGGCGCGCCTTTGCGATCGCAGACC
>pSCREEN-1b(+).Novagen.html.1.10
AATCATTCACCCGGGCTCGAGTGCGGCCGC
>pCITE-2c(+).Novagen.html.1.19
CGATCGACTCTAGAGGATCGGAGATCTCAG
>209573.1.173
TGTTTTTCGGGTGGATCCCAGAAGTAGTTT
>4097019.1.715
TCTCCTGAACTAGTCCAAGCTTATCGATAC
>pAN524.Generic.html.1.84
CCCATGGTGATGTCTGCTCAAGCGGGGTAG
>414522.1.23
TAGAGGATCCCCGGGCGAGCTCGAATTCAT
>pMAL-p2e.New_England_Biolabs.html.1.65
GTTGTTGTTATTGTTATTGTTGTTGTTGTT
>pH2515.Generic.html.1.6
TTCCCGGGGATCCGTCGACCTGCAGATCTC
>pCR1000.InVitrogen.html.1.49
TCACCTCGGCCGATAAGCTTTTAATTAAAC
>pASK22.Generic.html.1.13
CGCGCTTCAGTTCCAGTTTGGTGCCGGCGC
>310829.1.22
ATCCGTCGACCTGCAGCCAAGCTGCAAGCT
>pMAL-P2x.New_England_Biolabs.html.1.68
CCCGAGGTTGTTGTTATTGTTATTGTTGTT
>pAMP10.ATCC.html.1.44
TAGTAGTAGTAGGCGGCCGGCCGCTCTAGA
>pMAL-p2.New_England_Biolabs.html.1.18
TCGACTCTAGAGGATCCGAATTCTGAAATC
>2293124.1.23
GCTTCTGCAGACGCGTCGACGGATCCCCGG
>pSPTBM21.Boehringer.html.1.30
CAGAGCTCTAGAGTCGACGGGCCGGGTACC
>pT712.Generic.html.1.5
TCGAGCTCGCCCGGGGATCCTCTAGAGTCG
>pET-44a(+).Novagen.html.1.62
TCCGAATTCTGTACAGGCGCGCCTGCAGGA
>4097017.1.311
ATGCTCAGGACTGATGAGTCCGTGAGGACG
>pET-31b(+).Novagen.html.1.46
GCGCTCAATGCCGGCGATCTGGACGGCATC
>209190.1.7
CTAGTTAGTTAGGATCCTCTAGAGTCGACC
>501070.1.22
CTATAGAACCGCGGCCGCGGATCCGGCCAA
>pPROTet.E_6xHN.Clontech.html.1.9
TTAATTAATTAAGCGGCCGCATCGATCGGG
>pASK22.Generic.html.1.549
GCTGCGATCCACTCGAGACGTTTACCCGGG
>pT7T3_18U.Stratagene.html.1.25
TAACAATTTCACACAGGAAACAGCTATGAC
>pSL190.Generic.html.1.185
GCTAGCATGCGCAAATTTAAAGCGCTGATA
>pVL1392.Invitrogen.html.4.21
ATTCTGGAGCGGCCGCTGCAGATCTGATCC
>pMAL-P2x.New_England_Biolabs.html.1.57
CTTCCCTCGATCCCGAGGTTGTTGTTATTG
>pHC624.Generic.html.1.39
TCTAGAGATCTGCAGGTCGACGGATCCCCG
>8216952.1.17
TCGAATTCGTCGACCTCGAGGGATCCGGGC
>pIVEX-MBP.Roche.html.1.22
AGTCGACTTGCCATGGTCATATGTTTAATT
>pCRT7_VP22_NES-2.InVitrogen.html.1.15
CTGGATATCTGCAGAATTCCACCACACTGG
>310852.1.52
GATATCGAGCTCTCCCGGGAATTCGTAATC
>13027702.1.89
ATGTACAGAGCTCGAGAAGTACTAGTGGCC
>pET-31b(+).Novagen.html.1.251
GCTTCGAGTATCAGGGCCGCAAGACCGTAG
>pSTBlue-1.Novagen.html.1.71
TCAGATATCACGAATTCTGGATCCGATACG
>56406604.1.51
TGTAAATCAGCCAGTCGCTTGAGTAAAGAA
>1699060.1.1
GGCCGCTCGAGTCGACCCGGGAATTCCGGG
>pTWIN1.New_England_Biolabs.html.1.4
GAGCCCTCGAGGAATTCGCGGCCGCCCATG
>15148786.1.39
GGTCGACTCTAGAGGATCCCCGGGGAATTC
>56406597.1.325
ACGTGTTGATAACCTGTGCCATGGCGATCG
>48995599.1.1
GATCCAATTGCAATGATCATCATGACAGAT
>115600313.1.704
TGATGTCAATATCTCCGGTCTGGTAAGCAC
>pUB_Bsd.InVitrogen.html.1.6
CTAGCGATATCGCGGCCGCGAGCTCAGATC
>pET-44c(+).Novagen.html.1.16
GGTTCTGGTACGATTGATGACGACGACAAG
>pET-40b(+).Novagen.html.1.10
CTCCTCAACCATGGCGATATCGGATCCGAA
>pCITE-2a(+).Novagen.html.1.100
CGGATCCGATATCCATATGGGTGGTGGCCA
>310806.1.46
AGGTACCGCATGCGATATCGAGCTCTCCCG
>pHC624.Generic.html.1.49
TGCAGGTCGACGGATCCCCGGGAATTAATT
>88173988.1.28
TAGAACTTAAGGAGCTCAGATCTTACGCGT
>56406597.1.258
TCTGATTTTGTAATGTAATTATCAGGTAGC
>pIVEX2.8d.Roche.html.1.15
AGAGCTCGCTCGAGTCGACTTGCCATGGTC
>8346634.2.81
CATGACAGATCTGCGCGCGATCGATATCAG
>pSL180.Generic.html.1.128
GCTAGCTATAGTTCTAGAGGTACCGGTTGT
>pAX4BP.USB.html.1.32
AATCACCCGGGCTGCAGTCGACTCTAGATC
>pSE420.InVitrogen.html.1.167
GTACCTCTAGAACTATAGCTAGCATGCGCA
>pHIL-S1.InVitrogen.html.1.37
AAAAAGTATCAAAAATGAAGCCTGCATCTC
>115600313.1.1099
GAAGTGGCTGATCTCAGCCACCGCGAAAAT
>pRSF-1.Novagen.html.1.75
CAGACTCGAGTGCGGCCGCAAGCTTGTCGA
>pSE280.Invitrogen.html.1.239
CATTGCAATTGGATCCATATATAGGGCCCG
>pTriplEx2.Clontech.html.1.105
CCGAATTCCCGGGTACCAACACAATGGCGC
>208744.1.19
CTTATGACGAACAAAACAGTAATAACGAAG
>310804.1.21
TCGACGGATCCCAAGCTTCTTCTAGAGGTA
>pVL1393.Invitrogen.html.1.16
GGCCGCTCCGGAATTCTAGAAGGTACCCGG
>16930719.1.51
GCCCATGGCTAGCGGCCGCACGCGTTCGCG
>287940.1.20
GCAGCTGGTACCATGGAATTCGAAGCTTGA
>pAcSec1.Orbigen.html.1.6
ATCTCCCGGGGGTACCCTGCAGGCGGCCGC
>pET-47b(+).Novagen.html.1.81
AATTCTGTACAGGCCTTGGCGCGCCCGACG
>pSK15.Generic.html.1.14
CCGGGCGTTAGACCTGCAGGCATGCAAGCT
>118200847.1.66
GCAGGTAGTATGCAAGAGATCTTATAGGCC
>209573.1.295
AAATCCTCTTTGACTTTTAAAACACTCGAG
>pET-41b(+).Novagen.html.1.9
TGGATATCGGGGATCCGAATTCTGTACAGG
>9957257.1.45
GACTAGTGAGCTCGTCGACGTAGGCCTTTG
>pCDH1-MCS1.System_Biosciences.html.1.13
GCGGATCCATTTAAATTCGAATTCGCTAGC
>pCITE-2c(+).Novagen.html.1.12
TGCAGGTCGATCGACTCTAGAGGATCGGAG
>pTRE-Shuttle2.Clontech.html.1.15
GACAAGCTTATCGATGCGGCCGCGCTAGCA
>66472063.1.1
CTATCTAGACTGCAGGTCGACAAGCTTGAA
>pAmCyan.Clontech.html.2.55
AGCGACCGGCGCTCAGTTGGAATTCTAGAG
>18766333.1.18
TGGCCATGGCGGCCGCGTCGACATCGATAA
>56406604.1.284
AGCTTATGATATGTCTGAAGATAATCCGCA
>115600313.1.1153
ATGTTCTGGGGAATATAAATGTCAGGCTCC
>56406604.1.224
CCTTTTGATGCCACCCAGCCGAGGGCTTGT
>pSLfaHSfa.Generic.html.1.7
TCGTTAACAGATCTGCGGCCGCGGTCTAGA
>pPIC6b.InVitrogen.html.1.34
CCGATCCGAGACGGCCGGCTGGGCCACGTG
>118200847.1.184
GGATCTGATCCCGGGCGGGTACCTTTGAAT
>13937413.1.25
AGTCTAGAGGCCTCCATGGGTATATCTCCT
>p3T.Mobitec.html.1.1
TGGCCATTTTTTGGATGGCGACCCGGGTGC
>pET-42a(+).Novagen.html.1.11
ATATCGGGGATCCGAATTCTGTACAGGCCT
>pET-50b(+).Novagen.html.1.23
TCTTTCAGGGACCCGGGTACCAGGATCCGA
>312235.1.17
TATCGATTTCGAACCCGGGGTACCGAATTC
>pRX3.ATCC.html.2.6
CGATAAGCTTGGGCTGCAGGTCGACTCTAG
>18766333.1.24
TGGCGGCCGCGTCGACATCGATAAGCTTGA
>pQE-TriSystem_Strep.Qiagen.html.1.55
GCGCGCCGAGATCTGAGAATTCGGATCCAC
>pSPTBM20.Boehringer.html.1.26
AAGGCGGCCGCGGTACCGGGCCCGTCGACT
>pASK22.Generic.html.1.271
GAGACTGAGAAGATTTGCAAGACATGGTAA
>58651745.1.2
CAGATCTCGAGCTCGGATCCAGTGTGCTGG
>pHIL-S1.InVitrogen.html.1.129
GTGCCCAACTTGAACTGAGGAACAGTCATG
>4097019.1.544
GAGGACGAAACTCTAAGGCTTGGATCCAGA
>pIE1-2.Novagen.html.2.16
CCGCAGGCCTCGCGACTAGTTTAAACCCGG
>pIVEX1.3_WG.Roche.html.1.17
CTCGAGTCGACGCGGCCGCTCATATGTGCC
>pMAL-c2x.New_England_Biolabs.html.1.7
TTGCCTGCAGGTCGACTCTAGAGGATCCGA
>8250168.5.3
CCTCGAGGTCGACGAATTCGAGCTCGGCCG
>25900784.1.33
CCAAGCTTCGGCCGATCGATGGTAACCCTC
>pGT-N29.New_England_Biolabs.html.1.52
GAGCTCTGGTACCCACTAGGCGGCCGCCTA
>4097017.1.277
TAAGGCTTGGATCCAGAGTCTCCTGAACTA
>310808.1.22
ATCGCATGCGGTACCTCTAGAAGAAGCTTG
>pGV451.Generic.html.1.3
CTGACTGAGTCGAGCCCAGCTTGGCTGCAG
>1117808.1.73
ATCTGGAACATCGTATGGGTAAGCCATGAA
>310852.1.42
TACCGCATGCGATATCGAGCTCTCCCGGGA
>115600313.1.826
TGAACGGCTCTTTTGCTGACGAGAACAGGG
>pNEB193.New_England_Biolabs.html.1.38
ACTTAATTAAGGATCCGGCGCGCCCCCGGG
>60396875.1.20
CTCTAGAGGATCCCCGGGCGCGAATTCTAG
>pT7Blue-2.Novagen.html.1.46
AGGCTCGAGAAGCTTGTCGACCAGATATCG
>pET-41Ek_LIC.Novagen.html.1.39
ATTCTGTACAGGCCTTGGCGCGCCTGCAGG
>pTYB4.New_England_Biolabs.html.1.15
TTCGCGGCCGCCGTCGACTCGCGAGCTAGC
>287942.1.1
GGATCCGAGCTCGAGATCTGCAGCTGGTAC
>pQE-TriSystem.Qiagen.html.1.9
GTGTATACAGCTGTGCGGCCGCAAGCTTCG
>pUCBM21.Boehringer.html.1.27
TAAGTGCGGCCGCGGTACCGGGCCCGTCGA
>pORB.Orbigen.html.1.27
GGCCGCGAGCTCCCATGGAGGCCTGAATTC
>pCITE-2b(+).Novagen.html.1.51
TGGTGGTGGTGGTGGTGCTCGAGTGCGGCC
>pSL190.Generic.html.1.162
CAACCGGTACCTCTAGAACTATAGCTAGCA
>118200847.1.88
TATAGGCCTCGAGTTAACGTTCGAGGTCGA
>310806.1.39
CTTCTAGAGGTACCGCATGCGATATCGAGC
>pMAL-p2e.New_England_Biolabs.html.1.62
GAGGTTGTTGTTATTGTTATTGTTGTTGTT
>pFLAG-ATS.Sigma.html.1.10
CAGGTACCCGGGAATTCTCGAGAAGCTTGA
>litmus28i.New_England_Biolabs.html.1.33
ACGGCCGAAGCTAGCGAATTCGTGGATCCA
>58651745.1.88
TTATTCTGAGCTTCTGCAAAAAGAACAAGC
>pSI.Promega.html.1.15
GACTCTAGAGGTACCACGCGTGAATTCTCG
>pBHA1.Generic.html.1.19
CCGCATGCGATATCGAGCTCTCCCGGGAAT
>4097019.1.96
AGACAATGCTCAGGACTGATGAGTCCGTGA
>pDPL13.Generic.html.1.32
GCGATCGGTACCGTCGACGGATCCCGGGAT
>4378794.1.44
GAATTCGAAGCTTCTGCAGACGCGTCGACG
>118200851.1.93
AAGAGATCTTATAGGCCTCGAGTTAACGTT
>pRNA-CMV3.1_Puro.Genscript.html.1.7
GTCGCTTACCGATTCAGAATGGCGGATATC
>4097019.1.287
ATCCAGAGTCTCCTGAACTAGACAATGCTC
>pPIC6b.InVitrogen.html.1.32
TACCGATCCGAGACGGCCGGCTGGGCCACG
>pT7T3_18U.Stratagene.html.1.64
AATTTAATACGACTCACTATAGGGAATTCG
>48995599.1.30
TCTGCGCGCGATCGATATCAGCGCTTTAAA
>115600313.1.89
CAGCATCACCCGACGCACTTTGCGCCGAAT
>pT7T3_18U.Stratagene.html.1.54
CATGATTACGAATTTAATACGACTCACTAT
>pPIC6c.InVitrogen.html.1.2
ACGTAAGCTGGCGGCCGCCGCGGCTCGAGG
>115600313.1.236
ACATTCTTGCCCGCCTGATGAATGCTCATC
>pVL1393.Invitrogen.html.1.14
GCGGCCGCTCCGGAATTCTAGAAGGTACCC
>pET-44c(+).Novagen.html.1.18
TTCTGGTACGATTGATGACGACGACAAGAG
>pRSFDuet-1.Novagen.html.2.11
AAGTGCCACTTGCGGAGACCCGGTCGTCAG
>pCDF1-MCS1-EF1-Puro.System_Biosciences.html.1.25
AATTAAGCTTAGATCTGGATCCGGCGCGCC
>310808.1.23
TCGCATGCGGTACCTCTAGAAGAAGCTTGG
>pSTBlue-1.Novagen.html.1.77
ATCACGAATTCTGGATCCGATACGTAACGC
>pAN24.Generic.html.1.63
AGTAGAGATCGGAAGCCCATGGTGATGTCT
>pSL180.Generic.html.1.193
ATAGGCCTAGGATGCATATGGCGGCCGCCT
>pCITE-2c(+).Novagen.html.1.18
TCGATCGACTCTAGAGGATCGGAGATCTCA
>pSTBlue-1.Novagen.html.1.6
GCGAGCTCGGGCCCCCACACGTGTGGTCTA
>pEX13.ATCC.html.4.19
GCATGCACTAGTGAATTGGGTACCCCGGGG
>pET-47b(+).Novagen.html.1.126
GCGGCCGCAGAGCTCGCTCTGGTGCCACGC
>pAMP18.Invitrogen.html.1.25
CCAACGCGTACTAGTAGAGATCTCCATGGG
>pIVEX-MBP.Roche.html.1.28
CTTGCCATGGTCATATGTTTAATTAAGCGG
>pET-44c(+).Novagen.html.1.47
GTCCGAGCTCGTGGATCCGAATTCTGTACA
>pAN24.Generic.html.1.68
AGATCGGAAGCCCATGGTGATGTCTGCTCA
>113073416.1.50
GCCGCGGTACCACTAGTACGCGTAGGCCTG
>M13BM21.Boehringer.html.1.4
TTCCCGGGGATCCACGCGTAACTTAAGTGC
>pCRT7_GS.InVitrogen.html.1.21
CCCTTAAGGGCGGATCCTTATCGTCATCGT
>310853.1.27
ATGCGGTACCTCTAGAAGAAGCTTGGGATC
>915333.1.70
ACGAGCTCGGTACCCTACTGCAGGAGCGGC
>287940.1.25
TGGTACCATGGAATTCGAAGCTTGATCCGC
>1052556.1.52
GAAAGCTAGCTTGCATGCCTGCAGGTCGAC
>pShuttle-CMV.Stratagene.html.1.6
TTATCTAGAAGCTTAGGCTCGAGCGGCCGC
>310785.1.5
CTTTCGCGAGCTCGAGATCTAGATATCGAT
>litmus28i.New_England_Biolabs.html.1.18
ATCCGGAGACGCGTCACGGCCGAAGCTAGC
>pMAL-p2.New_England_Biolabs.html.1.13
GCAGGTCGACTCTAGAGGATCCGAATTCTG
>pET-42b(+).Novagen.html.1.25
AATTCTGTACAGGCCTTGGCGCGCCTGCAG
>3983120.1.16
GCCTCGAGACTGCAGGCTCTAGATTCGAAA
>pET-31b(+).Novagen.html.1.95
ACGCCACGGTGGAAGACCCCGTGGGTTCCG
>66815022.1.65
AAGCTTGAGCTCGCGGCCGCTGCTAGCAGA
>4512193.1.46
AAGCTTCGAATTCGAGCTCCCGGGTACCAT
>9957257.1.40
GCCGCGACTAGTGAGCTCGTCGACGTAGGC
>4097017.1.63
ACTCTAAGGCTTGGATCCAGAGTCTCCTGA
>pASK22.Generic.html.1.590
CCACTCCATGTAGAAGTCAGAGAAGGTGAA
>pQE-TriSystem.Qiagen.html.1.10
TGTATACAGCTGTGCGGCCGCAAGCTTCGA
>pGEM-7Zf(+)_LIC-F.ATCC.html.1.35
AAGCTTATCGATTTCGAACCCGGGGTACCA
>pCFB-EGSH.Stratagene.html.1.1
TAAACTTAAGCTTAATTAACGTACGAGGCC
>4165110.1.34
CTGAAGTCAGCCCCATACGATATAAGTTGT
>118200851.1.10
TTTAAACTATGGCGCGCCTTTGCGATCGCA
>pOCUS-2.Novagen.html.1.29
GGGCCCAACTAGTCTCGAGAAGCTTGATAT
>27573265.1.24
TCGAGCTCCGTCGACAAGCTTGCGGCCGCA
>pGEM-7Zf(+)_LIC-F.ATCC.html.1.12
CGCGTTGGGAGCTCTCCGGATCCAAGCTTA
>pRSFDuet-1.Novagen.html.1.63
TCGCGTGGCCGGCCGATATCCAATTGAGAT
>8346640.2.40
AACCCCGGGCCCTATATATGGATCCAATTG
>pUCBM20.Boehringer.html.1.13
GGGATATCGCATGCCTGCAGAGCTCTAGAG
>pTRXNM.USB.html.1.5
AGCCACCCCCCTGGTGCAGGCATGCAAGCT
>4097019.1.535
TGAGTCCGTGAGGACGAAACTCTAAGGCTT
>pETBlue-2.Novagen.html.1.137
TGCAGGCGCGCCTGTACAGAATTCGGATCC
>pUCBM20.Boehringer.html.1.36
TCTAGAGTCGACGGGCCCGGTACCGCGGCC
>pKO6.Generic.html.1.3
TTATTGCCCGAATTCGGGGATGGGGAGTAA
>pETBlue-2.Novagen.html.1.38
TCCTCTGGGTCTTCAGGAGCGAGTTCTGGC
>pSE420.InVitrogen.html.1.220
GCGCGCAGATCTGTCATGATGATCATTGCA
>115600313.1.1072
AGTGTGCCGGTCTCCGTTATCGGGGAAGAA
>pDsRed2.Clontech.html.2.57
GGTAGCGACCGGCGCTCAGTTGGAATTCTA
>413812.1.32
GGTACCAGATCTTCTAGATTCGAACTCGAG
>litmus28i.New_England_Biolabs.html.1.24
AGACGCGTCACGGCCGAAGCTAGCGAATTC
>4097019.1.595
TCAGGACTGATGAGTCCGTGAGGACGAAAC
>pPICZB.InVitrogen.html.2.11
GGCGGCCGCCGCGGCTCGAGGTACCGATCC
>45862365.1.89
GAAAAACTCGAGAACGTTGGGCCCCAATTG
>118200854.1.144
CAGATCCACTAGTGGCCTATGCGGCCGCGG
>48995599.1.98
TTAACGTTAGCCGGCTACGTATACTCCGGA
>pET-42a(+).Novagen.html.1.37
GCCTTGGCGCGCCTGCAGGCGAGCTCCGTC
>pSE280.Invitrogen.html.1.10
CGGCCCACGTGGCCACTAGTACTTCTCGAG
>pAcSec1.Orbigen.html.1.42
CCATGGAGGCCTGAATTCTAGAAGGTACCC
>4097019.1.100
AATGCTCAGGACTGATGAGTCCGTGAGGAC
>pIE1-4.Novagen.html.2.7
GATCTGCGGCCGCAGGCCTCGCGACTAGTT
>915333.1.26
GCTTGGCACCACGTGTTAATTAAGATCTAG
>310797.1.10
AGCTTGGCTGCAGGTCGACGGATCCCCGGG
>4097019.1.462
TGATGAGTCCGTGAGGACGAAACTCTAAGG
>5354161.1.27
GGCCGCAAGCTTCCGAATTCGCCCGGGCTG
>28974289.1.2
GTTGGTCGACTCTAGAGGATCCCGGGCTGC
>pIVEX2.7d.Roche.html.1.13
CTCGAGTCGACGCGGCCGCTCATATGTGCC
>8346634.2.62
ATCCAATTGCAATGATCATCATGACAGATC
>pSI.Promega.html.1.30
ACGCGTGAATTCTCGAGGCTAGCCTATAGT
>56406604.1.261
ATTTTGTAATGTAATTATCAGGTAGCTTAT
>pTYB2.New_England_Biolabs.html.1.2
CGGGCTCGAGGAATTCGCGGCCGCCGTCGA
>pIVEX2.5d.Roche.html.1.14
GCTCGAGTCGACGCGGCCGCTCATATGTGC
>58029.1.39
ATCCTCTAGAGTCGACCTGCAGCCCAAGCT
>118200854.1.21
GAAAGCTAGCTATACGCGTTATACCGGTAT
>58430930.1.10
TCGGTACCCGGGGATCCTCTAGACTCGAGG
>115600313.1.1004
CCCGTGAACTTTACCCGGTGGTGCATATCG
>4097017.1.243
GCTCAGGACTGATGAGTCCGTGAGGACGAA
>208744.1.25
ACGAACAAAACAGTAATAACGAAGATGACG
>pFOS1.New_England_Biolabs.html.1.2
GCCCGGGCGGCCGCATACGATTTAGGTGAC
>pMETalphaA.InVitrogen.html.1.9
CTGGCGGCCGCCGCGGGTCGACGACGCGTG
>pCMV-PCR.Stratagene.html.1.65
GCTCTTCACTTGTCGTCGTCAATGAATTCC
>310782.1.9
ATCCGTCGACCTGCAGCCAAGCTTTCGCGA
>pCITE-2b(+).Novagen.html.1.67
GCTCGAGTGCGGCCGCAAGCTTGTCGACGG
>pRSF-1.Novagen.html.1.52
TTTCGCAGCAGCGGTTTCTTTACCAGACTC
>2664252.1.14
TCTAGACTCTGCGTCGTTGACGACAAACTG
>pFR10.Generic.html.1.20
GACCTGCAGCCAAGCTTATCGAAGCTTATC
>pSI.Promega.html.1.25
GTACCACGCGTGAATTCTCGAGGCTAGCCT
>pHT3T7BMM.Boehringer.html.1.30
GAGCTCTAGAGTCGACGGGCCCGGTACCGC
>pMCS5.Mobitec.html.1.103
CCATATGGGCCCGCGGCCGCGAATTCGAGC
>pETBlue-2.Novagen.html.1.130
GACGTCCTGCAGGCGCGCCTGTACAGAATT
>pAN24.Generic.html.1.10
CGCGCTTGGAAATCACATTTGCCAACCCGT
>pShuttle.Stratagene.html.1.19
CTTGAATTCGATATCTCTAGACTCGAGGCG
>208987.1.35
TCCCGGGGGTCGGCGGACGCGGAGCCGGCT
>4586830.1.18
CTTGCATGCCTGCAGGTTTAAACAGTCATT
>pAMP1.Invitrogen.html.1.35
ATCATTAGTAGTAGTAGGCGGCCGCTCTAG
>pENTR1A.InVitrogen.html.1.21
TCGACTGAATTGGTTCCTTTAAAGCCTGCT
>915333.1.102
CCCGGGCCTCCAGGATCCCCATGGCCAGAA
>531832.1.28
GGCGGCCGCTGTCACTAGTGAGCTCGTCGA
>pET-44c(+).Novagen.html.1.156
CAGCCAGAACTCGCTCCTGAAGACCCAGAG
>pRSFDuet-1.Novagen.html.1.14
TTCGCAGCAGCGGTTTCTTTACCAGACTCG
>pAMP1.Invitrogen.html.1.12
GTCCGGAATTCCCGGGCATCATCATCATTA
>pOSEX3.ATCC.html.1.12
TCTTAAGGCGGCCGCGGTACCGGGCCCGTC
>110433179.1.60
GGCCGCTTAATTAACCTCGAGGAGTGGTCC
>27573259.1.1
ATATGTACGGTCGTAAAAAACGTCGTCAGC
>pIVEX2.8d.Roche.html.1.12
TGCAGAGCTCGCTCGAGTCGACTTGCCATG
>8117181.1.16
CTCCCGGGTACCATGGCATGCATCGATAGA
>pSE420.InVitrogen.html.1.158
TAACAACCGGTACCTCTAGAACTATAGCTA
>pET-43.1Ek_LIC.Novagen.html.1.119
ACACGTGCAAGCCAGCCAGAACTCGCTCCT
>18140172.1.22
ATGACTATGCATGCGGCCGCGGATCCGATA
>81345491.1.67
CTCGAGGGATCCCCGGGTACCGAGCTCGAA
>pHC624.Generic.html.1.22
GAAGATCTCTAGAAGCTTCTAGAGATCTGC
>pS3.Generic.html.1.3
ATGCATGTTAACAGATCTCGTACGCGTGCC
>4097019.1.281
GCTTGGATCCAGAGTCTCCTGAACTAGACA
>310797.1.8
CAAGCTTGGCTGCAGGTCGACGGATCCCCG
>pBEND2.Generic.html.1.49
CCCGGGCAGCTGGATATCTTTAAACTCGAG
>13958037.1.8
ATTAATTAATTAACTCGAGGATCCCCGGGA
>312235.1.21
GATTTCGAACCCGGGGTACCGAATTCCTCG
>pQE-TriSystem.Qiagen.html.1.4
TGCACGTGTATACAGCTGTGCGGCCGCAAG
>pAcSec1.Orbigen.html.1.35
CGAGCTCCCATGGAGGCCTGAATTCTAGAA
>10504974.1.87
CCATGGCATGCATCGATAGATCTCGAGGCC
>pGEM-7Zf(+)_LIC-F.ATCC.html.1.17
TGGGAGCTCTCCGGATCCAAGCTTATCGAT
>pCR1000.InVitrogen.html.1.44
CCTTCTCACCTCGGCCGATAAGCTTTTAAT
>115600313.1.379
GGGCAAATATTATACGCAAGGCGACAAGGT
>48995599.1.157
GCCGCCTGCAGCTGGCGCCATCGATACGCG
>118200845.1.204
ACCTTTGAATTCCACTTAATTAAGAAGGCC
>531832.1.57
ACTCTAGAGGATCCAAGCTTACGTACGCGT
>pET-48b(+).Novagen.html.1.93
GCGGCCGCAGAGCTCGCTCTGGTGCCACGC
>16930719.1.37
CTGATCATCGATGGGCCCATGGCTAGCGGC
>pAN24.Generic.html.1.26
ATTTGCCAACCCGTTGCAGACGAGGCCGCT
>8346634.2.13
CCATGGGACGTCGACCTGAGGTAATTATAA
>pFR109.Generic.html.1.9
TCCGTCGACCTGCAGCCAAGCTTATCGATT
>1017801.1.52
GAGAGTACTTCTAGAGCGGCCGCGGGCCCA
>1649038.1.27
GGAATTCGGATCCTCTAGACCATCACATTG
>414522.1.21
TCTAGAGGATCCCCGGGCGAGCTCGAATTC
>pMAL-p2e.New_England_Biolabs.html.1.47
GTCATCGTCATCCCCGAGGTTGTTGTTATT
>58651745.1.26
TGCTGGTGATATCACCAGCACACTGGAATT
>15148786.1.27
CAAGCTTCTGCAGGTCGACTCTAGAGGATC
>4097019.1.475
AGGACGAAACTCTAAGGCTTGGATCCAGAG
>48995599.1.51
CGCTTTAAATTTGCGCATGCTAGCTATAGT
>pSE420.InVitrogen.html.1.2
GCTTAAGGTGCACGGCCCACGTGGCCACTA
>pUni_V5-Hisb.InVitrogen.html.1.5
CGTCGACAGGCCTGACGTCGGGCCCGGATC
>27573259.1.51
CCGAATTCGAGCTCCGTCGACAAGCTTGCG
>pET-43.1Ek_LIC.Novagen.html.1.50
CAGGCGCGCCTGCAGGACGTCGACGGTACC
>pRSF-1.Novagen.html.1.129
GCTCCCAATTGGGATCCGGACTCTTGTCGT
>pASK22.Generic.html.1.122
AGTGAAGTCGGTACCGCTACCGCTACCGGT
>16930719.1.76
TCGCGACTAGTTGTCGACCTGCAGGCATGC
>pSE280.Invitrogen.html.1.4
GGTGCACGGCCCACGTGGCCACTAGTACTT
>13446792.1.51
GAATTCAAGCTTATCGATGTCGACAGGCCT
>118200851.1.178
CTAGTGGCCTATGCGGCCGCGGATCTGATC
>pAN561H.Generic.html.1.111
TCACTAGGCAACCATGCATGGTTACTATTG
>16930722.1.129
CGGCCGGCCGGCGCGCCGTTTAAACGGATT
>pASK22.Generic.html.1.597
ATGTAGAAGTCAGAGAAGGTGAAACCTGAG
>pSCREEN-1b(+).Novagen.html.1.30
GTGCGGCCGCAAGCTTGTCGACGGAGCTCG
>pSL190.Generic.html.1.224
CGCAGATCTGTCATGATGATCATTGCAATT
>115600313.1.359
TTCGCCCCCGTTTTCACCATGGGCAAATAT
>pMAL-p2g.New_England_Biolabs.html.1.44
GTGTGCCGCACCCGGCCCGAGGTTGTTGTT
>56406604.1.100
GCCTGATGTATAGTTAATATCCGCTTCACG
>12958752.1.26
TCGATGATATCAGATCTCCTTTTGCGGCCG
>209573.1.296
AATCCTCTTTGACTTTTAAAACACTCGAGT
>litmus28i.New_England_Biolabs.html.1.64
ATATCCTGCAGAGAAGCTTGGCGCCAGCCG
>pSE280.Invitrogen.html.1.122
AATATTCCGGAGTATACGTAGCCGGCTAAC
>115600313.1.177
TACGGCCTTTTTAAAGACCGTAAAGAAAAA
>3983120.1.14
ATGCCTCGAGACTGCAGGCTCTAGATTCGA
>56406604.1.202
CGGAGCGACGTCTGCAAGGTTCCCTTTTGA
>7688144.1.50
GGGGATCCTCTAGAGTCGACCTGCAGCCCA
>209573.1.151
CCGATAACTTCCAGAGACTGGATGTTTTTC
>208744.1.57
GAAGAGTAGTACGATTAGCAGGACAAGAGC
>pKRX.ATCC.html.1.25
AAGTCACGTCTGGTCGACCTCGAGGGGGGG
>pHT3T7BMM.Boehringer.html.1.18
CGCATGCCTGCAGAGCTCTAGAGTCGACGG
>310829.1.6
TCCGCAATTCCCGGGGATCCGTCGACCTGC
>pSL180.Generic.html.1.211
TGGCGGCCGCCTGCAGCTGGCGCCATCGAT
>pET-42c(+).Novagen.html.1.55
GCGAGCTCCGTCGACAAGCTTGCGGCCGCA
>1277132.2.27
GCCCGGGAACTCCGGATGCATATGCATGCT
>pETBlue-2.Novagen.html.1.150
GTACAGAATTCGGATCCACGAGCTCCCGGG
>pASK22.Generic.html.1.513
TATTCGGTGGTATACTTGTTACCTTTGTTA
>pGST.Generic.html.2.10
ACCGAGCTCCTGCAGCCCGGGGCGGCCGCC
>pMAL-p2g.New_England_Biolabs.html.1.72
TTATTGTTATTGTTGTTGTTGTTCGAGCTC
>pAMP18.Invitrogen.html.1.11
CGGTACCCGGGGATCCAACGCGTACTAGTA
>pHY300PLK.Generic.html.1.3
GAATTCCCGGGGATCCGTCGACCTGCAGAT
>pHC624.Generic.html.1.15
AGGTATGGAAGATCTCTAGAAGCTTCTAGA
>pMAL-p.New_England_Biolabs.html.1.18
GACTCTAGAGGATCCATCGAGGGTAGGTTT
>58651745.1.58
CTAGAGCGCGCCATGGTCAAAGTTGAGCGT
>pCDH1-MCS1.System_Biosciences.html.1.17
ATCCATTTAAATTCGAATTCGCTAGCTCTA
>pMAL-P2x.New_England_Biolabs.html.1.53
AATCCTTCCCTCGATCCCGAGGTTGTTGTT
>45645334.1.3
GACGAATTCCTCGAGCAGATCTCGGTACCC
>13446792.1.43
GGATGCATGAATTCAAGCTTATCGATGTCG
>56406597.1.257
TTCTGATTTTGTAATGTAATTATCAGGTAG
>4097019.1.579
CTGAACTAGACAATGCTCAGGACTGATGAG
>RR2.ATCC.html.1.46
ACCGCCTTTGAGTGAGCTGGTACCTCTAGA
>118200847.1.23
GCAGACCTAGGAAAGCTAGCTATACGCGTT
>38565537.1.3
GAGACGCGTGTCGACCCCGGGACTAGTCCA
>4586830.1.24
TGCCTGCAGGTTTAAACAGTCATTTAAATC
>pSE280.Invitrogen.html.1.27
AGTACTTCTCGAGCTCTGTACATGTCCGCG
>10504974.1.1
CTAGTTCTAGAGCGGCCGCCACGGCGATAT
>pSL180.Generic.html.1.72
ATGATCATCATGACAGATCTGCGCGCGATC
>208987.1.38
CGGGGGTCGGCGGACGCGGAGCCGGCTGCT
>8346640.2.104
TATCAGCGCTTTAAATTTCGCATGCTAGAA
>58651745.1.18
ATCCAGTGTGCTGGTGATATCACCAGCACA
>56406608.1.109
TGTATAGTTAATATCCGCTTCACGCCATGT
>pAMP2.Invitrogen.html.1.14
CCGGAATTCCCGGGGGCCGCCTACTACTAC
>pCDF1-MCS1-EF1-copGFP.System_Biosciences.html.1.30
AGCTTAGATCTGGATCCGGCGCGCCCGGGC
>4495058.1.42
GAGGTCGACGAATTCGAGCTCGGCCGACTT
>pSCREEN-1b(+).Novagen.html.1.12
TCATTCACCCGGGCTCGAGTGCGGCCGCAA
>pET-30Ek_LIC.Novagen.html.1.27
CTTCTCCTCAACCATGGCGATATCGGATCC
>287939.1.17
TCCATGGTACCAGCTGCAGATCTCGAGCTC
>118200845.1.105
CGTTCGAGGTCGACTCTAGATAAAGCTTTA
>1017801.1.37
TTCAAAAAGCTTCTCGAGAGTACTTCTAGA
>pET-44a(+).Novagen.html.1.148
GTGCAAGCCAGCCAGAACTCGCTCCTGAAG
>pAN24.Generic.html.1.90
TCTGCTCAAGCGGGGTAGCTGTTAGTCAAG
>56406608.1.135
ATGTTCGTCCGCTTTTGCCCTGGAGTTTGC
>310804.1.1
CTCGAGAGCTTGGCTGCAGGTCGACGGATC
>45862365.1.25
CTCCTGCAGTATCGATGCGGCCGCAAAGTC
>pKSM713.ATCC.html.1.24
TATCGCATGCGGTACCTCTAGAAGAAGCTT
>pCITE-2c(+).Novagen.html.1.99
CGAATTCGGATCCGATTATGGGTGGTGGCC
>pASK22.Generic.html.1.142
CGCTACCGGTAAAACGGTCCGGAACACCAG
>pDK101.ATCC.html.1.34
CCAACAAAACCATGGCGGCCGGGAGCATGC
>8346640.2.24
GACCTGAGGTAATTATAACCCCGGGCCCTA
>pET-31b(+).Novagen.html.1.128
CCAGGTCCGGTACGGCTGCGATTCGTGAGT
>47132203.1.4
CTTCGCGAGGTACCGGGCCCAAGCTTCTCG
>pCAL-kc.Stratagene.html.1.21
CATGGATCTACCAAGTGATGCGCGTCTAAG
>pAN524.Generic.html.1.87
ATGGTGATGTCTGCTCAAGCGGGGTAGCTG
>pPIC6b.InVitrogen.html.1.26
TCGAGGTACCGATCCGAGACGGCCGGCTGG
>310813.1.23
GGGATCCTCTAGAGTCGACCTGCAGCCCAA
>37778084.1.17
TCACCATGCTAGTGCCACCTCCGCCACCGG
>27573253.1.13
CGAATTCGAGCTCCGTCGACAAGCTTGCGG
>56406597.1.103
CTGATGTATAGTTAATATCCGCTTCACGCC
>pMAL-p.New_England_Biolabs.html.1.63
ACCCTCGATGGATCCCCGGCCGGGTACCGA
>pMETalphaB.InVitrogen.html.1.16
CGCGGGTCGACGACGCGTGGATCCACGGCC
>pCITE-4a(+).Novagen.html.1.23
CGACGGAGCTCGAATTCGGATCCGATATCA
>16930722.1.80
ATGGGCCCATGGCTAGCGGCCGCACGCGTT
>287936.1.18
TGGTACCAGCTGCAGATCTCGAGCTCGGAT
>56406608.1.127
TTCACGCCATGTTCGTCCGCTTTTGCCCTG
>pET-30Ek_LIC.Novagen.html.1.45
GATATCGGATCCGAATTCGAGCTCCGTCGA
>pET-43.1Ek_LIC.Novagen.html.1.99
TTGCGGCCGCACAGCTGTATACACGTGCAA
>pHC312.Generic.html.1.4
ACTGGTAGGTATGGAAGATCTCTAGAAGCT
>pGEM-7Zf(+)_LIC-R.ATCC.html.1.17
TGGGAGCTCTCCGGATCCAAGCTTATCGAT
>pT7T3D-PAC.ATCC.html.1.27
TACGTAGTCGGGGATCCGTCTTAATTAAGC
>pFR10.Generic.html.1.7
CCGGGGATCCGTCGACCTGCAGCCAAGCTT
>29569706.1.36
CGACATCGATAAGCTTGAATTCATGCATCC
>208744.1.93
CCAGCTTTCTCGAGGTACCCTCCAAGGGTC
>1017801.1.29
CCAAAGAATTCAAAAAGCTTCTCGAGAGTA
>4097017.1.56
GGACGAAACTCTAAGGCTTGGATCCAGAGT
>56406597.1.72
GAGTAAAGAATCCGGTCTGAATTTCTGAAG
>12082761.1.33
GATATCACTAGTGCGGCCGCCTGCAGGTCG
>pET-44a(+).Novagen.html.1.20
GGTACGATTGATGACGACGACAAGAGTCCG
>56406604.1.37
ATGGTCCGTTGTTTTGTAAATCAGCCAGTC
>12082761.1.39
ACTAGTGCGGCCGCCTGCAGGTCGACGGGC
>4097019.1.497
ATCCAGAGTCTCCTGAACTAGACAATGCTC
>pS1.ATCC.html.1.54
GCTAGCTATCGATTCGCGAGCGGCCGCGCG
>pMCS5.Mobitec.html.1.89
GGCCCACCGGTGGGCCATATGGGCCCGCGG
>56406608.1.250
GGCTTGTGCTTCTGATTTTGTAATGTAATT
>3983120.1.28
CAGGCTCTAGATTCGAAAGCGGCCGCACTA
>pGEM-7Zf(+)_LIC-F.ATCC.html.1.66
CTGGTTCCGGCGCCGGAGCGAGTTTGGTAC
>pET-30Ek_LIC.Novagen.html.1.53
ATCCGAATTCGAGCTCCGTCGACAAGCTTG
>4378794.1.13
TATCGATGCATGCCATGGTACCCGGGAGCT
>pASK22.Generic.html.1.107
AGAAGAGATGGTCAGAGTGAAGTCGGTACC
>12082761.1.71
GGGATCCGATATCTAGATGCATTCGCGAGG
>pCDFDuet-1.Novagen.html.1.34
GCAGGCGCGCCGAGCTCGAATTCGGATCCT
>2664254.1.2
AATTCGACTCTGCGTCGTTGACGACAAACT
>8346640.2.82
TGACAGATCTGCGCGCGATCGATATCAGCG
>118200849.1.30
TGCGATCGCAGACCTAGGAAAGCTAGCTAT
>56406597.1.306
TAATCCGCAACCCCGTCAAACGTGTTGATA
>pDsRed2.Clontech.html.2.36
GACACCAGACAAGTTGGTAATGGTAGCGAC
>8346640.2.147
CGTATACTCCGGAATATTAATAGGCCTAGG
>118200851.1.46
GGAAAGCTAGCTATACGCGTTATACCGGTA
>pIB_V5-His_CAT.InVitrogen.html.1.8
GCCCTCTAGACTCGAGCGGCCGCCACTGTG
>58029.1.30
CGCCCGGGGATCCTCTAGAGTCGACCTGCA
>pDPL13.Generic.html.1.21
AATTCGAGCTCGCGATCGGTACCGTCGACG
>8216948.1.21
ATGGCGGCCGGGAGCATGCGACGTCGGGCC
>pPICZalphaB.InVitrogen.html.1.31
CGATCCGAGACGGCCGGCTGGGCCACGTGA
>1017801.1.60
TTCTAGAGCGGCCGCGGGCCCATCGATTTT
>310829.1.21
GATCCGTCGACCTGCAGCCAAGCTGCAAGC
>pET-31b(+).Novagen.html.1.24
CGTGGTACAGCGCTTTGTGGCTGCGCTCAA
>pPIC6b.InVitrogen.html.1.16
CCGCCGCGGCTCGAGGTACCGATCCGAGAC
>pSE420.InVitrogen.html.1.190
ATGCGCAAATTTAAAGCGCTGATATCGATC
>3273767.1.16
GTCGACAAGCTTGATATCGGTACCAGATCT
>4512193.1.23
ATATGACGTCGACGCGTCTGCAGAAGCTTC
>pET-31b(+).Novagen.html.1.348
CGAGAAGAATATTCACGCATGCCAGATGCT
>pRSFDuet-1.Novagen.html.2.1
TTTCCCCGAAAAGTGCCACTTGCGGAGACC
>115600313.1.779
AGCGGAAAATCAGGAAGGGATGGCTGAGGT
>pSL190.Generic.html.1.6
TAAGGTGCACGGCCCACGTGGCCACTAGTA
>56406604.1.148
GCCCTGGAGTTTGCCTTCCCTGTTTGAGAA
>pET-51b(+).Novagen.html.1.52
ATTGAGGAGAAGCCCGGAGCTCCTGCGGCC
>14165158.1.2
ATCCCCCGGGCTCGAGAAGCTTAGGCCTGA
>RR2.ATCC.html.1.37
AACCGTATTACCGCCTTTGAGTGAGCTGGT
>pVITRO4-mcs(hygro).InvivoGen.html.1.6
CTGTACAATCGATAGATCTTCATGATAGGC
>118200847.1.132
TTAGAGCTCTTCTTAAGAAGGATCCAGATC
>644831.1.14
CTTAGATCTCGAGCTAGCACGCGTAAGAGC
>pCYB1.New_England_Biolabs.html.1.20
CTCTAGAGTCGACTCGCGAGCTAGCCATAT
>209573.1.29
CGTCACCAGCCAGTTTTTTCTGAACGATCT
>4097019.1.517
GACAATGCTCAGGACTGATGAGTCCGTGAG
>310798.1.8
ACCAAGCTTGGCTGCAGGTCGACGGATCCC
>pTriplEx2.Clontech.html.1.4
GCGAATTGGCCAAGTGAGCTCGAATTGCGG
>pCDFDuet-1.Novagen.html.1.15
GCCGCAAGCTTGTCGACCTGCAGGCGCGCC
>pS5.ATCC.html.1.44
GAGACTAGTGCGCGCTAGCTATCGATTCGC
>pOSEX3.ATCC.html.1.33
GGGCCCGTCGACTCTAGAGCTCTGCAGGCA
>pBAD_His_A.Invitrogen.html.1.4
TTCGAATTCCCATATGGTACCAGCTGCAGA
>pBEND2.Generic.html.1.19
CCATGGGGTACCAATATTTCGCGAAGGCCT
>pET-32Xa_LIC.Novagen.html.1.25
TCCGAATTCGAGCTCCGTCGACAAGCTTGC
>pETBlue-2.Novagen.html.1.3
ATTAACATTAGTGGTGGTGGTGGTGGTGCT
>pAN523.Generic.html.1.11
GGTGATGTCTGCTCAAGCGGGGTAGCTGTT
>115600313.1.897
GAGCCGTTATCGTCTGTTTGTGGATGTACA
>83314120.1.38
CAAGCTTACTAGTGGTACCACGCGTGAATA
>48995599.1.15
GATCATCATGACAGATCTGCGCGCGATCGA
>1277132.2.32
GGAACTCCGGATGCATATGCATGCTGCAGG
>M13M663.Generic.html.1.1
AAGCTTGGCTGCAGGTCGACGGATCCCCGG
>8346634.2.126
ATGCTAGAACGTTAGCCGGCTACGTATACT
>10504974.1.28
TATCGGATCCATATGACGTCGACGCGTCTG
>1256571.1.6
GGTCGACGGATCCCCGGGAATTCGGCCTCC
>pTriEx-3Neo.Novagen.html.1.46
GCTTCGAACCGGTACCGTCGACCTGCAGGC
>pHC314.Generic.html.1.10
GCAACGTTGTTGCCATTGCTGCAGGCGGAG
>4586830.1.58
CTAGACTTAATTAAGGATCCGGCGCGCCCC
>4378794.1.78
ATGGATCCGATATCGCCGTGGCGGCCGCTC
>pZP19.Generic.html.1.22
GCCGGCATTCGGGCCCGGGTACCGAGCTCG
>pAN561H.Generic.html.1.78
GTTTCGGCCGGCGTATTGGGTGTTACGGAG
>pCSV31.Generic.html.1.19
GTCGACTCAGTCGGGTCACCGATGATAAGC
>pSE280.Invitrogen.html.1.183
AGCATGCGCAAATTTAAAGCGCTGATATCG
>pIB_V5-His_CAT.InVitrogen.html.1.15
AGACTCGAGCGGCCGCCACTGTGCTGGATA
>115600313.1.96
ACCCGACGCACTTTGCGCCGAATAAATACC
>pPROTet.E_6xHN.Clontech.html.1.8
ATTAATTAATTAAGCGGCCGCATCGATCGG
>37778084.1.8
CCATCACCATCACCATGCTAGTGCCACCTC
>pVL1392.Invitrogen.html.4.16
CTAGAATTCTGGAGCGGCCGCTGCAGATCT
>pSE420.InVitrogen.html.1.241
ATCATTGCAATTGGATCCATATATAGGGCC
>pET-42a(+).Novagen.html.1.14
TCGGGGATCCGAATTCTGTACAGGCCTTGG
>pET-30Ek_LIC.Novagen.html.1.65
GCTCCGTCGACAAGCTTGCGGCCGCACTCG
>pAMP1.Invitrogen.html.1.68
ATCCAAGCTTACGTACGCGTGCATGCGACG
>pBMN-GFP.Orbigen.html.1.25
CGGCCCTCGAGGCCTGCAGGAATTCGAATT
>pBK614.Generic.html.1.29
GTCCTTCCCTAGCTGAACTACCCAAAAGTA
>pMCS5.Mobitec.html.1.139
CCTACGTACTCGAGTCGCGACGTACGTTCG
>118200854.1.124
AGCTCTTCTTAAGAAGGATCCAGATCCACT
>115600313.1.313
GAGTTTCACCAGTTTTGATTTAAACGTGGC
>pMAL-p2g.New_England_Biolabs.html.1.18
ACTCTAGAGGATCCGAATTCTACGTAGTGT
>310853.1.42
AAGAAGCTTGGGATCCGTCGACCTGCAGAT
>pET-47b(+).Novagen.html.1.90
CAGGCCTTGGCGCGCCCGACGTCCGTCGAC
>4097019.1.272
AACTCTAAGGCTTGGATCCAGAGTCTCCTG
>pMAL-p2e.New_England_Biolabs.html.1.68
GTTGTTATTGTTATTGTTGTTGTTGTTCGA
>531832.1.16
CGGAATTCCCGGGGCGGCCGCTGTCACTAG
>56406608.1.270
TAATGTAATTATCAGGTAGCTTATGATATG
>pPIC9.InVitrogen.html.1.16
ATTCTACGTAAGCTTCAGCCTCTCTTTTCT
>pSE420.InVitrogen.html.1.96
GGCGGCCGCCATATGCATCCTAGGCCTATT
>pHook-3.InVitrogen.html.1.25
AGCTCGGTACTCTAGAGCTAGCTTTAAAAG
>pTriplEx2.Clontech.html.1.45
AGCTTGCTCGAGTCTAGAGTCGACTGGGCC
>1699068.1.2
GGCCGCTCGAGTCGACCCGGGAATTCGGGG
>4097017.1.304
CTAGACAATGCTCAGGACTGATGAGTCCGT
>4165110.1.20
TTCAAATGTAGCACCTGAAGTCAGCCCCAT
>436566.1.39
AGATGCACGACGTTCGAGGTGATGGTGATG
>pCITE-2a(+).Novagen.html.1.9
CAGGTCGATCGACTCTAGAGGATCGGAGAT
>27573253.1.4
CCTCGGATCCGAATTCGAGCTCCGTCGACA
>pHT3T7BMM.Boehringer.html.1.21
ATGCCTGCAGAGCTCTAGAGTCGACGGGCC
>29569706.1.24
CTTAAGGCCTGTCGACATCGATAAGCTTGA
>pGEM-7Zf(+)_LIC-F.ATCC.html.1.41
ATCGATTTCGAACCCGGGGTACCAACTGGT
>56406608.1.329
GTGTTGATAACCTGTGCCATGTGATTCCTT
>118200851.1.228
TCCACTTAATTAAGTAGGCCGGCCAGATTA
>pMAL-p2.New_England_Biolabs.html.1.37
ATTCTGAAATCCTTCCCTCGATCCCGAGGT
>51090247.1.5
ACTGCAGGTCGACAAGCTTGAATTCGGATC
>pCRT7_VP22_NES-2.InVitrogen.html.1.12
GTGCTGGATATCTGCAGAATTCCACCACAC
>4321112.1.27
CACTAGTCTCGAGCGGCCGCATCGATATCG
>2293124.1.30
CAGACGCGTCGACGGATCCCCGGGAATTCC
>118200856.1.173
TAGTGGCCTATGCGGCCGCGGATCTGATCC
>1906555.1.3
CCATGGGCCCTTAAGTATACGCGTACGAAT
>3273769.1.8
TGGCCGTCGACTGCAGTCTAGAAGCTTGAT
>pCITE-2a(+).Novagen.html.1.35
AGATCTCAGTGGTGGTGGTGGTGGTGCTCG
>8117181.1.5
TCGAATTCGAGCTCCCGGGTACCATGGCAT
>118200847.1.197
GGCGGGTACCTTTGAATTCCACTTAATTAA
>pGV451.Generic.html.1.47
GGGAATTGGGCTCGACTTAGTCAGGGTCAC
>16040915.1.15
GCGCCCGGGATCCGTCGACCTGCAGCCAAG
>pGEM-7Zf(+)_LIC-R.ATCC.html.1.91
GGTACCGAATTCCTCGAGTCTAGAGGAGCA
>74267359.2.18
CAATTAAGGCCATGTAGGCCGGATCCCCCG
>pT7Blue-2.Novagen.html.1.130
TGAGGAGAAGCCCGGGCTCTTGTCGTCGTC
>501070.1.5
GTACCATTTAGGTGACACTATAGAACCGCG
>4097017.1.208
AAGGCTTGGATCCAGAGTCTCCTGAACTAG
>pT7Blue-2.Novagen.html.1.68
AGATATCGGAATTCTATAGTGTCACCTAAA
>45862352.2.1
ATATCACTAGTAAAAGGTACCGAGCTCCTG
>18766333.1.17
CTGGCCATGGCGGCCGCGTCGACATCGATA
>pS5.ATCC.html.1.21
TCTCGTACGCGTGCCGGCGCCTCGAGACTA
>pKLY3.Generic.html.1.13
TCTGCATGCCAGGCAAACTACGTATAACTA
>litmus28i.New_England_Biolabs.html.1.54
GTGGATCCAGATATCCTGCAGAGAAGCTTG
>115600313.1.454
CTTCCATGTCGGCAGAATGCTTAATGAATT
>115600313.1.876
GGTTTACACCTATAAAAGAGAGAGCCGTTA
>pRSF-1.Novagen.html.1.168
TCGAACCGGTACCCACGTGATGGTGGTGGT
>56406597.1.162
CCTTCCCTGTTTGAGAAGATGTCTCCGCCG
>pCR1000.InVitrogen.html.1.31
TCGATATCGAAACCCTTCTCACCTCGGCCG
>pCITE-2a(+).Novagen.html.1.27
AGGATCGGAGATCTCAGTGGTGGTGGTGGT
>pSE420.InVitrogen.html.1.208
CTGATATCGATCGCGCGCAGATCTGTCATG
>8346640.2.95
CGCGATCGATATCAGCGCTTTAAATTTCGC
>118200845.1.27
ACCTAGGAAAGCTAGCTATACGCGTTATAC
>pIVEX2.4d.Roche.html.1.15
CAGAGCTCGCTCGAGTCGACTTGCCATGGT
>pGEM-7Zf(+)_LIC-R.ATCC.html.1.106
GAGTCTAGAGGAGCATGCGACGTCGGGCCC
>pEMBL18NOT.ATCC.html.1.2
AGCTTGCATGCCTGCAGGTCGACTCTAGCT
>58032.1.8
TTAGGATCTAATTCGAGCTCGCCCGGGGAT
>16930722.1.100
CGCACGCGTTCGCGACTAGTGCGCGATCGC
>56406597.1.218
AAGGTTCCCTTTTGATGCCACCCAGCCGAG
>118200851.1.110
TCGAGTTAACGTTCGAGGTCGACTCTAGAT
>pFR10.Generic.html.1.14
TCCGTCGACCTGCAGCCAAGCTTATCGAAG
>pT712.Generic.html.1.7
GAGCTCGCCCGGGGATCCTCTAGAGTCGAC
>pMC1843.Generic.html.1.16
CCGGATCCGTCGACCTGCAGGTCGACGGAT
>16930722.1.49
GGATCCTCTAGATCTCGAGGCCTGATCATC
>208442.1.12
ATCCAACTGCGCCTCGCTCCGCGGAACCAG
>118200851.1.116
TAACGTTCGAGGTCGACTCTAGATAAAGCT
>pCYB3.New_England_Biolabs.html.1.7
CCCTCGAGGAATTCTCTAGAGTCGACTCGC
>pGV451.Generic.html.1.33
GTCGACGGATCCCCGGGAATTGGGCTCGAC
>pPROTet.E_6xHN.Clontech.html.1.16
ATTAAGCGGCCGCATCGATCGGGCCCTGAG
>RR2.ATCC.html.1.29
CTGTGGATAACCGTATTACCGCCTTTGAGT
>pHook-3.InVitrogen.html.1.31
GTACTCTAGAGCTAGCTTTAAAAGATCTGG
>pET-31b(+).Novagen.html.1.364
GCATGCCAGATGCTGCTCGAGCACCACCAC
>pET-44c(+).Novagen.html.1.100
GTACCATCGATACGCGTTCGAAGCTTGCGG
>pET-47b(+).Novagen.html.1.44
TGAAGTCCTCTTTCAGGGACCCGGGTACCA
>pCRT7_VP22_NES-2.InVitrogen.html.1.43
GGACTAGTGGATCCTTTAAAGAGAGCTCCA
>110433179.1.87
TCCCTATAGTGAGTCGTATTATAAGCTAGG
>pCITE-2b(+).Novagen.html.1.31
TAGAGGATCGGAGATCTCAGTGGTGGTGGT
>8216954.1.6
GTCGGCCGAGCTCGGAATTCGTCGACCTCG
>12958753.1.5
TGGTACCTGATCAAAGCTTATCGATGATAT
>1673614.1.5
CGCACGTGTAACTTAAGTCTAGAGTCGACG
>27650342.1.14
GAGCTAGCACGCGTAAGAGCTCGGTACCTC
>56406604.1.164
TCCCTGTTTGAGAAGATGTCTCCGCCGATG
>pHY320PLK.Generic.html.1.2
GCGCTCCGGAATTCCCGGGGATCCGTCGAC
>115600313.1.1134
CAAAAACGCCATTAACCTGATGTTCTGGGG
>PinPoint_Xa-3.Promega.html.1.2
CCGCCCCGGGAGATCTGATATCGGTACCGG
>pBK614.Generic.html.1.24
AAGCCGTCCTTCCCTAGCTGAACTACCCAA
>pRX-2.ATCC.html.1.16
CTGCAGGTCGACTCTAGAGGATCCCCGGGC
>58651745.1.92
TCTGAGCTTCTGCAAAAAGAACAAGCAAGC
>310829.1.17
CGGGGATCCGTCGACCTGCAGCCAAGCTGC
>115600313.1.681
CTATCAGTTGCTCAAGGCATATATGATGTC
>pUC-JK.ATCC.html.1.33
AGGATCCCGGGTACCCAGCACATTGGGAAT
>56406608.1.111
TATAGTTAATATCCGCTTCACGCCATGTTC
>pCITE-2a(+).Novagen.html.1.84
CGACGGAGCTCGAATTCGGATCCGATATCC
>8346634.2.36
ATTATAACCCCGGGCCCTATATATGGATCC
>pSPTBM20.Boehringer.html.1.11
GGATCCACGCGTCTTAAGGCGGCCGCGGTA
>66815022.1.46
CCCCGGGAGGCCTGATATCAAGCTTGAGCT
>8346634.2.102
CGATATCAGCGCTTTAAATTTCGCATGCTA
>pTriEx-1.Novagen.html.1.16
TGTATACAGCTGTGCGGCCGCAAGCTTCGA
>pSPTBM20.Boehringer.html.1.41
CCGGGCCCGTCGACTCTAGAGCTCTGCAGG
>4097015.1.22
CTCTAGACAATGCTCAGGACTGATGAGTCC
>118200856.1.129
TAGATAAAGCTTTAGAGCTCTTCTTAAGAA
>pASK22.Generic.html.1.2
AGCTTATCAAGCGCGCTTCAGTTCCAGTTT
>209573.1.243
CAAGCTTTCTTCTTTACCTTTAGCCAGGTT
>12958752.1.17
CAAAGCTTATCGATGATATCAGATCTCCTT
>pPolh-MAT-2.Sigma.html.1.21
GGGACGCGTTGACTGCAGGAATTCGCGGCC
>48995608.1.86
CGAGAAGTACTAGTGGCCACGGGCTGCAGG
>pMAL-p2.New_England_Biolabs.html.1.16
GGTCGACTCTAGAGGATCCGAATTCTGAAA
>118200845.1.21
TCGCAGACCTAGGAAAGCTAGCTATACGCG
>pPIC6c.InVitrogen.html.1.48
CCGGCTGGGCCACGTGAATTCCTCGTTTCG
>pET-43.1Ek_LIC.Novagen.html.1.34
GGATCCGAATTCTGTACAGGCGCGCCTGCA
>pRSF-1.Novagen.html.1.177
TACCCACGTGATGGTGGTGGTGATGTGCCA
>pET-52b(+).Novagen.html.1.18
GTGGTGATGGTGATGATGGTGGTGATGAGC
>4097019.1.256
GAGTCCGTGAGGACGAAACTCTAAGGCTTG
>4097017.1.113
GATGAGTCCGTGAGGACGAAACTCTAAGGC
>1052556.1.41
CTCGAGCTCGCGAAAGCTAGCTTGCATGCC
>pET-12a.Novagen.html.1.20
TAGTCCTGACAACCCCTATCGCGATCAGCT
>pET-31b(+).Novagen.html.1.146
CGATTCGTGAGTTTTACGCCAACTCGCTCA
>M13LH1.Generic.html.1.22
CCTCGAGATCTCCATGGCGGCCGCGAATTC
>83314120.1.5
CATGCGAATTCAGATCTAGAGCTCTGCAGG
>pThioHisc.InVitrogen.html.2.31
GGAATTCGAAGATCTCGAGCTCATGCATAG
>55535633.1.7
GCCGCCGAGGCCAGATCTTGATATCCTCGA
>pGV451.Generic.html.1.28
TGCAGGTCGACGGATCCCCGGGAATTGGGC
>310804.1.33
AAGCTTCTTCTAGAGGTACCGCATGCGATA
>13958037.1.10
TAATTAATTAACTCGAGGATCCCCGGGAAT
>pRSF-1.Novagen.html.1.97
CTTGTCGACCTGCAGGCGCGCCGTGTACAC
>4097019.1.260
CCGTGAGGACGAAACTCTAAGGCTTGGATC
>pET-44c(+).Novagen.html.1.58
TGGATCCGAATTCTGTACAGGCGCGCCTGC
>pBACgus-2cp.Novagen.html.1.16
AGCTTCGAGCTCGAATTCGGATCCAGGCCT
>4097019.1.567
ATCCAGAGTCTCCTGAACTAGACAATGCTC
>pVITRO4-mcs(hygro).InvivoGen.html.2.3
CCTAGGCGTACGTTCGAAGGATCCATGGTG
>pASK22.Generic.html.1.102
TGTACAGAAGAGATGGTCAGAGTGAAGTCG
>66815022.1.12
AAAGTCGACGGATCCCATATATGACTAGTG
>pSPORT1.ATCC.html.1.68
ATCCAAGCTTACGTACGCGTGCATGCGACG
>pMAL-cri.New_England_Biolabs.html.1.21
TCTAGAGGATCCGAATTCTGAAATCCTTCC
>45862396.1.84
TGGGCCCCAATTGGCTAGCAAGCTTTCCGC
>pET-41c(+).Novagen.html.1.61
CTCCGTCGACAAGCTTGCGGCCGCACTCGA
>8216950.4.33
AAGCTTATCGATTTCGAACCCGGGGTACCG
>pET-50b(+).Novagen.html.1.62
AGGCCTTGGCGCGCCCGACGTCCGTCGACA
>pAX4BP.USB.html.1.27
CAATCAATCACCCGGGCTGCAGTCGACTCT
>56406597.1.114
TTAATATCCGCTTCACGCCATGTTCGTCCG
>pCITE-2c(+).Novagen.html.1.66
CTCGAGTGCGGCCGCAAGCTTGTCGACGGA
>pBK614.Generic.html.1.35
CCCTAGCTGAACTACCCAAAAGTATAAATG
>pQE-30_Xa.Qiagen.html.1.26
TACCGAGCTCGCATGCGGATCCAGTTCCAT
>RR2.ATCC.html.1.58
GAGATCTCCCAATACGCAAACCGCCTCTCC
>pKSM710.ATCC.html.1.16
ATCGCATGCGGTACCTCTAGAAGAAGCTTG
>56406597.1.157
GTTTGCCTTCCCTGTTTGAGAAGATGTCTC
>18252134.1.20
AGCTTACTAGTGGTACCACGCGTGAATAGA
>56406604.1.129
GCCATGTTCGTCCGCTTTTGCCCTGGAGTT
>58276.1.1
AAGCTTGGCTGCAGGTCGACGGATCCCCGG
>pCITE-2c(+).Novagen.html.1.75
GGCCGCAAGCTTGTCGACGGAGCTCGAATT
>118200847.1.117
ACTCTAGATAAAGCTTTAGAGCTCTTCTTA
>pET-50b(+).Novagen.html.1.33
ACCCGGGTACCAGGATCCGAATTCTGTACA
>pRSF-1.Novagen.html.1.79
CTCGAGTGCGGCCGCAAGCTTGTCGACCTG
>pASK22.Generic.html.1.392
GTAGTTACGCGCGCAGTAGTAGATAGCGGT
>115600313.1.49
TAAATATCAATATATTAAATTAGATTTTGC
>115600313.1.1150
CTGATGTTCTGGGGAATATAAATGTCAGGC
>pRSF-1.Novagen.html.1.124
CACGAGCTCCCAATTGGGATCCGGACTCTT
>pNEB205A.New_England_Biolabs.html.1.52
TTAATTAAGGCGCGCCTGAGCTCGAATTCA
>11991640.1.4
ATGGCGCGCCGGCGATCGCGGCCGGCCTAG
>208126.1.78
CTTCCAGAGACTGGATGTTTTTCGGGTGGA
>pET-23b(+).Novagen.html.1.12
GAGCTCCGTCGACAAGCTTGCGGCCGCACT
>5825492.1.2
ATGCGGTACCCGGGCCCGCGGAGCTCTAGA
>pET-48b(+).Novagen.html.1.27
GGACCCGGGTACCAGGATCCGAATTCTGTA
>pSE280.Invitrogen.html.1.271
TTATAATTACCTCAGGTCGACGTCCCATGT
>8346634.2.56
ATATGGATCCAATTGCAATGATCATCATGA
>pCRT7_VP22_NES-2.InVitrogen.html.1.21
ATCTGCAGAATTCCACCACACTGGACTAGT
>pTriplEx2.Clontech.html.1.30
GCGGCCGCATGCATAAGCTTGCTCGAGTCT
>501070.1.33
CGGCCGCGGATCCGGCCAAGTCGGCCAGAT
>pAN24.Generic.html.1.46
CGAGGCCGCTCAGGGCGAGTAGAGATCGGA
>108947435.2.29
AAGCTTCTCGAGGGCCGAGGCGGCCGGATC
>56406604.1.68
CTTGAGTAAAGAATCCGGTCTGAATTTCTG
>115600313.1.449
GATGGCTTCCATGTCGGCAGAATGCTTAAT
>pAMP2.Invitrogen.html.1.10
CGGTCCGGAATTCCCGGGGGCCGCCTACTA
>4097017.1.158
CCTGAACTAGACAATGCTCAGGACTGATGA
>pET-12b.Novagen.html.1.42
GATCAGCTCTTTTGCGTCGACGGATCCGGC
>pSL180.Generic.html.1.162
GTTAGCCGGCTACGTATACTCCGGAATATT
>8216950.4.10
CGCGTTGGGAGCTCTCCGGATCCAAGCTTA
>1256571.1.3
GCAGGTCGACGGATCCCCGGGAATTCGGCC
>pMAL-p.New_England_Biolabs.html.1.50
TGAATTCAGGCCTACCCTCGATGGATCCCC
>74267359.2.25
GGCCATGTAGGCCGGATCCCCCGGGCTGCA
>310852.1.38
GAGGTACCGCATGCGATATCGAGCTCTCCC
>208126.1.82
CAGAGACTGGATGTTTTTCGGGTGGATCCC
>pET-38b(+).Novagen.html.1.20
GGATCCGAATTCTGTACACCTGCAGGACGT
>27573259.1.45
TCGGATCCGAATTCGAGCTCCGTCGACAAG
>pNEB205A.New_England_Biolabs.html.1.45
CCTCAGCTTAATTAAGGCGCGCCTGAGCTC
>29569706.1.22
CCCTTAAGGCCTGTCGACATCGATAAGCTT
>pHIL-S1.InVitrogen.html.1.72
CAAATGGCATTCTGACATCCTCTTGATTAG
>8346640.2.159
AATATTAATAGGCCTAGGATGCATATGGCG
>115600313.1.488
CAGTACTGCGATGAGTGGCAGGGCGGGGCG
>pVL1392.Invitrogen.html.4.20
AATTCTGGAGCGGCCGCTGCAGATCTGATC
>pCSV03.Generic.html.1.11
CCGGGTCACCGATGATAAGCTGTCAAACAT
>pCAL-kc.Stratagene.html.1.17
GATACATGGATCTACCAAGTGATGCGCGTC
>pMIB_V5-Hisc.InVitrogen.html.1.1
GTGACCTCGAGCGGCCGCCACTGTGCTGGA
>10504974.1.44
CGTCGACGCGTCTGCAGAAGCTTCGAATTC
>13958039.1.11
AATTAATTAATTACTCGAGCGCCAGCTCAG
>45548773.1.23
CTTGGGATCCGTCGACCTGCAGATCCGTCG
>pET-41b(+).Novagen.html.1.23
CCGAATTCTGTACAGGCCTTGGCGCGCCTG
>pET-50b(+).Novagen.html.1.56
CTGTACAGGCCTTGGCGCGCCCGACGTCCG
>1649038.1.6
GATATCATCGCCAGTGTGCTGGGAATTCGG
>pET-43.1Ek_LIC.Novagen.html.1.93
CGAAGCTTGCGGCCGCACAGCTGTATACAC
>pSilencer_adeno_1.0-CMV.Ambion.html.1.35
CTTGAACACCTATAACAACGGTAGTCTCGA
>pTYB12.New_England_Biolabs.html.1.8
ACCCGGGCTCGAGGAATTCGCGGCCGCCGT
>117957124.1.32
GTCGACATTTAAATGCGGCCGCGGCCATTA
>pASK22.Generic.html.1.407
GTAGTAGATAGCGGTGTCTTCAGCACGCAA
>56406597.1.151
[truncated: 1,066,352 more chars]
