# Supplementary material for: DNA signatures for detecting genetic engineering in bacteria
Source: Genome Biol. 2008 Mar 18;9(3):R56. doi: 10.1186/gb-2008-9-3-r56 (PMC2397508; doi:10.1186/gb-2008-9-3-r56)
Supplement: Additional data file 3 — The complete set of 30-mer signatures used in the cross-validation set [file gb-2008-9-3-r56-s3.bz2 › mcs.2345.30.fa]

>48995599.1.47
TCAGCGCTTTAAATTTGCGCATGCTAGCTA
>pRNAT-H1.3_Hygro.Genscript.html.1.26
CGGTTTAAACTTAAGCTTTCCAAAAAACTT
>pT7T3_18U.Stratagene.html.1.43
AACAGCTATGACATGATTACGAATTTAATA
>pRNA-U6.3_Neo.Genscript.html.1.49
AAAAAACTTACGCTGAGTACTTCGATCTCT
>pRSETb.InVitrogen.html.2.7
GAATTCCATGGTACCAGCTGCAGATCTCGA
>pCMV-PCR.Stratagene.html.1.51
GCAAGCTTGATATCGCTCTTCACTTGTCGT
>pVE1163.Generic.html.1.32
GCAGAGCTCGAGGTACCCGGGAAGCTTAGA
>pGT-N29.New_England_Biolabs.html.1.41
TAGAACCTAGGGAGCTCTGGTACCCACTAG
>47132196.1.5
TTCGCGAGGTACCGGGCCCAAGCTTCTCGA
>pUCBM21.Boehringer.html.1.58
TCTAGAGCTCTGCAGGCATGCGATATCCCA
>118200847.1.126
AAAGCTTTAGAGCTCTTCTTAAGAAGGATC
>pET-41c(+).Novagen.html.1.27
ATTCTGTACAGGCCTTGGCGCGCCTGCAGG
>7638455.1.21
TACGCGTCGACAGGCGCCACTAGTGCATGC
>4097019.1.343
ACTCTAAGGCTTGGATCCAGAGTCTCCTGA
>pSL190.Generic.html.1.236
ATGATGATCATTGCAATTGGATCCATATAT
>pCDF1-MCS1.System_Biosciences.html.1.38
TTAGATCTGGATCCGGCGCGCCCGGGCTCT
>pSL180.Generic.html.1.113
TTTAAATTTGCGCATGCTAGCTATAGTTCT
>pET-11d.Novagen.html.1.10
CTGGTGGACAGCAAATGGGTCGGATCCGGC
>310806.1.32
CAAGCTTCTTCTAGAGGTACCGCATGCGAT
>209518.1.42
CGGGCGAGCTCGAATTCCGGGGGATCTCAA
>5420374.1.8
CGGCCGCATCTAGAGGGCCCGGATCCCTCG
>pMAL-p.New_England_Biolabs.html.1.23
TAGAGGATCCATCGAGGGTAGGTTTACTGA
>pIVEX2.4d.Roche.html.1.4
ATCCCGGGCTGCAGAGCTCGCTCGAGTCGA
>118200847.1.183
CGGATCTGATCCCGGGCGGGTACCTTTGAA
>pTriEx-1.Novagen.html.1.77
ATCTGAGAATTCGGATCCACGAGCTCCCGG
>pCorrectClone.Mobitec.html.1.17
GAGATATCGAATTCACCCGGGGTACCCATG
>pRSET_CAT.InVitrogen.html.1.218
GCCTTTTTAAAGACCGTAAAGAAAAATAAG
>pH2515.Generic.html.1.3
GAATTCCCGGGGATCCGTCGACCTGCAGAT
>pCR1000.InVitrogen.html.1.68
TTTAATTAAACTAGTGAGCTCGGTACCGGG
>pAN561H.Generic.html.1.61
AGGAGAGTTGTAAAAAAGTTTCGGCCGGCG
>pMAL-p2g.New_England_Biolabs.html.1.51
GCACCCGGCCCGAGGTTGTTGTTATTGTTA
>pSL180.Generic.html.1.5
TCGAATGGCCATGGGACGTCGACCTGAGGT
>595767.1.85
GGCGCCAGCTGCAGGCGGCCGCCATATGCA
>pCDFDuet-1.Novagen.html.1.44
CGAGCTCGAATTCGGATCCTGGCTGTGGTG
>501070.1.28
AACCGCGGCCGCGGATCCGGCCAAGTCGGC
>pShuttle_CMV.Qbiogene.html.1.18
CTTAGGCTCGAGCGGCCGCGTCGACGGTAC
>pAX4CP.USB.html.1.33
AATCACCCGGGCTGCAGTCGACTCTAGATC
>595764.1.229
TGGCGCCATCGATACGCGTACGTCGCGACC
>48995599.1.145
ATGCATATGGCGGCCGCCTGCAGCTGGCGC
>310782.1.28
AGCTTTCGCGAGCTCGAGATCTAGATATCG
>pET-31b(+).Novagen.html.1.177
ACTGCCTTTGGCGGTGGAGCTGACGCAGGA
>pBK614.Generic.html.1.9
GCCCCCCCTCGAGGTCGACGGTATCGATAA
>4097017.1.77
ATCCAGAGTCTCCTGAACTAGACAATGCTC
>310808.1.13
GAGCTCGATATCGCATGCGGTACCTCTAGA
>4165113.1.1
GATACCGTCGACGTCACGCGTCCATGGAGA
>pFOS1.New_England_Biolabs.html.1.11
GCCGCATACGATTTAGGTGACACTATAGGA
>595702.1.5
TACGCGTGCGGCCGCCGTGTCGGATCCTGA
>209518.1.28
CTCTAGAGGATCCCCGGGCGAGCTCGAATT
>209573.1.172
ATGTTTTTCGGGTGGATCCCAGAAGTAGTT
>pRSF-1.Novagen.html.1.47
TCAAATTTCGCAGCAGCGGTTTCTTTACCA
>pCITE-2b(+).Novagen.html.1.28
CTCTAGAGGATCGGAGATCTCAGTGGTGGT
>209518.1.13
TGGGCTGCAGGTCGACTCTAGAGGATCCCC
>8346640.2.53
ATATATGGATCCAATTGCAATGATCATCAT
>pSL190.Generic.html.1.59
GCGGTCGCGACGTACGCGTATCGATGGCGC
>pAMP1.Invitrogen.html.1.3
CAGGTACCGGTCCGGAATTCCCGGGCATCA
>pKSM710.ATCC.html.1.4
GGAGAGCTCGATATCGCATGCGGTACCTCT
>pET-44b(+).Novagen.html.1.15
GGTTCTGGTACGATTGATGACGACGACAAG
>113073402.1.41
GCGGCCGCGGTACCACTAGTACGCGTAGGC
>pET3.Generic.html.1.7
GGATCCGGCTGCTAACAAAGCCCGAAAGGA
>pNEB193.New_England_Biolabs.html.1.25
CAGTCGACTCTAGACTTAATTAAGGATCCG
>pThioHisc.InVitrogen.html.2.8
CGACTCTAGAGGCCTGCGGCCGCGGAATTC
>pSE280.Invitrogen.html.1.54
GCGGTCGCGACGTACGCGTATCGATGGCGC
>118200856.1.16
CGCGCCTTTGCGATCGCAGACCTAGGAAAG
>CARNEGIE4.ATCC.html.1.7
GGTCGACTCTAGAGGATCCCCGGGCGAGCT
>pMCS5.Mobitec.html.1.46
CATGATATCACGCGTGGCGCCACTAGTGCT
>pCITE-2b(+).Novagen.html.1.88
TGTCGACGGAGCTCGAATTCGGATCCGATT
>pMAL-cri.New_England_Biolabs.html.1.50
CCTCGATCACGAGAGAGGACGGTACCGAGC
>13488583.1.3
GCCGCAGATCTTGCAGGTCGACCCGGGGTA
>287940.1.10
CTCGAGATCTGCAGCTGGTACCATGGAATT
>SSEV19.Generic.html.1.143
ATGGGCGCATCGTAACCGTGCATCTGCCAG
>4097019.1.433
AGTCTCCTGAACTAGACAATGCTCAGGACT
>pT7Blue-2.Novagen.html.1.200
AATTTAGCAGCAGCGGTTTCTTTGGTAACA
>413806.1.25
CTCGAGTTCGAATCTAGAAGATCTGGTACC
>pRSET_CAT.InVitrogen.html.1.10
TAAGGATCCGAGCTCGAGATCTGCAGCTGG
>pMAL-p2.New_England_Biolabs.html.1.49
TTCCCTCGATCCCGAGGTTGTTGTTATTGT
>pET-42a(+).Novagen.html.1.40
TTGGCGCGCCTGCAGGCGAGCTCCGTCGAC
>pET-30c(+).Novagen.html.1.3
GGGATATCTGTGGATCCGAATTCGAGCTCC
>8346634.2.116
TAAATTTCGCATGCTAGAACGTTAGCCGGC
>pGAPZalphaC.InVitrogen.html.1.27
TACCGATCCGAGACGGCCGGCTGGGCCACG
>pMCS5.Mobitec.html.1.44
TGCATGATATCACGCGTGGCGCCACTAGTG
>603191.2.4
CCGTACGGCCGACTAGTAGGCCTATTATTT
>595733.1.4
CCGCTCGAGTCGACCCGGGAATTCGGGGAT
>603191.2.31
TTTTTGACACCAGACAAGTTGGTAATGGTA
>310822.1.17
CGGGGATCCTCTAGAGTCGACCTGCAGCCC
>118200856.1.198
GATCCCGGGCGGGTACCTTTGAATTCCACT
>pSPTBM20.Boehringer.html.1.55
TCTAGAGCTCTGCAGGCATGCGATATCCCA
>pDO193.ATCC.html.1.38
GGATCCGGTACCGTCGACGCGGCCGCATTT
>pSL190.Generic.html.1.251
ATTGGATCCATATATAGGGCCCGGGTTATA
>1017801.1.74
CGGGCCCATCGATTTTCCACCCGGGTGGGG
>pSL180.Generic.html.1.39
ATAACCCGGGCCCTATATATGGATCCAATT
>pMB121.Generic.html.1.14
GTCGACAAGCTTGGATCCGCGTCATCCAGA
>pEMBL18NOT.ATCC.html.1.10
TGCCTGCAGGTCGACTCTAGCTAGAGGATC
>pCDF1-MCS1-EF1-Puro.System_Biosciences.html.1.19
TAAATTAATTAAGCTTAGATCTGGATCCGG
>4097013.1.29
CAATGCTCAGGACTGATGAGTCCGTGAGGA
>pET-42b(+).Novagen.html.1.33
ACAGGCCTTGGCGCGCCTGCAGGCGAGCTC
>pRX1.ATCC.html.1.10
AGCTTGGGCTGCAGGTCGACTCTAGAGGAT
>209573.1.143
TGCCTTTACCGATAACTTCCAGAGACTGGA
>209573.1.252
TTCTTTACCTTTAGCCAGGTTCATTACCGC
>pK.ATCC.html.1.46
GTGCGCGCTAGCTATCGATTCGCGAGCGGC
>15148786.1.44
ACTCTAGAGGATCCCCGGGGAATTCAATCG
>SSEV19.Generic.html.1.180
GGACGACGACCGTATCGGCCTCAGGAAGAT
>118200854.1.49
ATCCTGCAGGTAGTATGCAAGAGATCTTAT
>pMETalphac.InVitrogen.html.2.16
GCGGGTCGACGACGCGTGGATCCACGGCCG
>pCITE-2c(+).Novagen.html.1.91
ACGGAGCTCGAATTCGGATCCGATTATGGG
>208126.1.5
AGACAGATTTTACGACCGTCTTTCAGAGTA
>8216952.1.36
GGGATCCGGGCCCTCTAGATGCGGCCGCAT
>pET-43.1Ek_LIC.Novagen.html.1.6
GCTTCTCCTCAACGATATCTGAGCTCGTGG
>pET-40b(+).Novagen.html.1.24
CGATATCGGATCCGAATTCGAGCTCCGTCG
>pACYCDuet-1.Novagen.html.2.22
AGTAGACGAGTCCATGTGCTGGCGTTCAAA
>56406604.1.43
CGTTGTTTTGTAAATCAGCCAGTCGCTTGA
>pBEND2.Generic.html.1.10
CCCTCGATTCCATGGGGTACCAATATTTCG
>208126.1.26
TTCAGAGTAGCGATAACTTCAACCTGGTTG
>9957257.1.8
TACCGCATGCCTCGAGGGATCCTCTAGAAG
>pIE1-2.Novagen.html.1.16
CGCAGGCCTCGCGACTAGTTTAAACCCGGG
>pT7Blue-2.Novagen.html.1.188
TGCTGGCGTTCGAATTTAGCAGCAGCGGTT
>13446792.1.18
GGCGGCCGCACTAGTGGATCCCCCGGGATG
>pMAL-p2g.New_England_Biolabs.html.1.32
GAATTCTACGTAGTGTGCCGCACCCGGCCC
>p3T.Mobitec.html.1.5
CATTTTTTGGATGGCGACCCGGGTGCCCAG
>pCDF1-MCS1.System_Biosciences.html.1.17
ATTCATTTAAATTAATTAAGCTTAGATCTG
>pTXB1.New_England_Biolabs.html.1.1
GAAGAGCCCTCGAGGAATTCGCGGCCGCCG
>pAN24.Generic.html.1.71
TCGGAAGCCCATGGTGATGTCTGCTCAAGC
>pGT-N29.New_England_Biolabs.html.1.34
CCGGTTCTAGAACCTAGGGAGCTCTGGTAC
>pSL180.Generic.html.1.188
TATTAATAGGCCTAGGATGCATATGGCGGC
>pCITE-4c(+).Novagen.html.1.25
CGGAGCTCGAATTCGGATCCACAGATATCC
>pET-12c.Novagen.html.1.9
ACTCCTAGGAATAGTCCTGACAACCCCTAT
>4097019.1.135
TCTAAGGCTTGGATCCAGAGTCTCCTGAAC
>pET-43.1Ek_LIC.Novagen.html.1.95
AAGCTTGCGGCCGCACAGCTGTATACACGT
>pSE280.Invitrogen.html.1.64
CGTACGCGTATCGATGGCGCCAGCTGCAGG
>pET-51b(+).Novagen.html.1.8
TTAATTAGTGGTGGTGATGGTGATGATGGT
>pAX4CM.USB.html.1.6
TTCGACGGATCCGGGCAACGTTCTTGCCAT
>pAN524.Generic.html.1.78
CGGAAGCCCATGGTGATGTCTGCTCAAGCG
>56406604.1.150
CCTGGAGTTTGCCTTCCCTGTTTGAGAAGA
>pCITE-2c(+).Novagen.html.1.46
CAGTGGTGGTGGTGGTGGTGCTCGAGTGCG
>pMCS5.Mobitec.html.1.7
AATTTAATTAAGGCGCGCCCATGGATCGAT
>56406597.1.262
ATTTTGTAATGTAATTATCAGGTAGCTTAT
>pAN24.Generic.html.1.43
AGACGAGGCCGCTCAGGGCGAGTAGAGATC
>595767.1.10
GGTGCACGGCCCACGTGGCCACTAGTACTT
>27573265.1.28
GCTCCGTCGACAAGCTTGCGGCCGCACTCG
>pET-44a(+).Novagen.html.1.66
AATTCTGTACAGGCGCGCCTGCAGGACGTC
>118200845.1.47
CGCGTTATACCGGTATCCTGCAGGTAGCAT
>4097019.1.10
CGGTGGCGGCCGCTCTAGACAATGCTCAGG
>pET-42a(+).Novagen.html.1.25
AATTCTGTACAGGCCTTGGCGCGCCTGCAG
>4097019.1.36
CAGGACTGATGAGTCCGTGAGGACGAAACT
>pBAD_gIII_A.Invitrogen.html.1.18
CCCATATGGTACCAGCTGCAGATCTCGAGC
>310808.1.37
TCTAGAAGAAGCTTGGGATCCGTCGACCTG
>pACYCDuet-1.Novagen.html.2.43
GCGTTCAAATTTCGCAGCAGCGGTTTCTTT
>pFR10.Generic.html.1.32
AGCTTATCGAAGCTTATCGATTCTAGACTC
>pAN524.Generic.html.1.72
AGAGATCGGAAGCCCATGGTGATGTCTGCT
>11991640.2.4
CCGCACTAGTCTAGATTTAAATTAATTAAG
>pKLY3.Generic.html.1.30
CTACGTATAACTAACTAAGGATCCCTGCAA
>pT7T3_18U.Stratagene.html.1.108
TTTTTTTTTTTTTTGGGGGGGGGGGGGTGC
>pET-29a(+).Novagen.html.1.27
AGCTCCGTCGACAAGCTTGCGGCCGCACTC
>pCRT7_VP22-1-TOPO.InVitrogen.html.1.64
CACACTGGACTAGTGGATCCGAGCTCGGTA
>pS3.Generic.html.1.25
CGCGTGCCGGCGCCTCGAGACTAGTGCGCG
>pS1.ATCC.html.1.34
GCGCCTCGAGACTAGTGCGCGCTAGCTATC
>pEYFP.Clontech.html.2.36
GACACCAGACAAGTTGGTAATGGTAGCGAC
>88173988.1.34
TTAAGGAGCTCAGATCTTACGCGTTGGGTA
>pKLY3.Generic.html.1.25
GCAAACTACGTATAACTAACTAAGGATCCC
>45548773.1.10
CCTCTAGAAGAAGCTTGGGATCCGTCGACC
>pSL180.Generic.html.1.67
TTGCAATGATCATCATGACAGATCTGCGCG
>209573.1.10
AGTCATTAGTCAGCAGATTCGTCACCAGCC
>18252143.1.25
GCTCTGCAGGATCCAAGCTTACTAGTGGTA
>pET-41b(+).Novagen.html.1.7
CATGGATATCGGGGATCCGAATTCTGTACA
>4322639.1.22
TGGTTACCTGGATCCATATGAATTCTGGGG
>45862365.1.66
CCGGGTGGATCCAAGGCCTTCTAGAAAAAC
>113073402.1.14
CGACTCTAGACACGGGGTGGTTTAAACGCG
>1066304.1.25
CCGAATTCGAGCTCGGTACCCGGGGATCCC
>pSE280.Invitrogen.html.1.103
TATGCATCCTAGGCCTATTAATATTCCGGA
>pET-43c(+).Novagen.html.1.3
GGGCAGCGCGGGTTCTGGTACGATTGATGA
>10504974.1.57
GCAGAAGCTTCGAATTCGAGCTCCCGGGTA
>4322639.1.9
CTATGCATCCCATTGGTTACCTGGATCCAT
>T7Select1-2c.Novagen.html.1.12
GCCGCAAGCTTGTCGACGGAGCTCGAATTC
>pUC28.Generic.html.1.4
ATTCGCGAGCTCCATGGATATCGATCGCAT
>7688144.1.23
TTTTTTTTTTTTTTTGGGAGCTCGCCCGGG
>3929277.1.9
AGATCCAAGCTTGTCGACCCGGGTACCGAG
>6467488.1.30
GGATCCTCTAGAGTCGACCTGGCGCGCCAA
>pCRT7_GS.InVitrogen.html.1.4
ATCAAGCTTCGAATTCGCCCTTAAGGGCGG
>pEMBL18NOT.ATCC.html.1.30
CTAGAGGATCCCCGCGGCCGCGGGTACCGA
>66472063.1.29
AATTCGGATCCCTCGAGGGTACCGAGCTCC
>531832.1.21
TTCCCGGGGCGGCCGCTGTCACTAGTGAGC
>pMIB_V5-Hisb.InVitrogen.html.1.2
TAGACTCGAGCGGCCGCCACTGTGCTGGAT
>310806.1.12
GGCTGCAGGTCGACGGATCCCAAGCTTCTT
>48995599.1.176
ATCGATACGCGTACGTCGCGACCGCGGACA
>pRSFDuet-1.Novagen.html.1.45
GGGTACCGACGTCAGCGATCGCGTGGCCGG
>310824.1.1
CAAGCTTGGGAGCTTGGCTGCAGGTCGACG
>1490528.2.37
ACACCAGACAAGTTGGTAATGGTAGCGACC
>pGEX3T.Generic.html.1.7
CTCGAGTCGACCCGGGGAATTCGAAGCTTC
>pWEB::TNC.Epicentre.html.1.4
GATCCCGGGATCCGTCGTGACTGGGAAAAC
>pBACgus-7.Invitrogen.html.1.95
CGCTGTCCATGTGTTGGCGTTCAAATTTCG
>pBK614.Generic.html.1.2
GTACCGGGCCCCCCCTCGAGGTCGACGGTA
>pT7Blue-2.Novagen.html.1.25
CGTGTGGTCTAGAGCTAGCCTAGGCTCGAG
>pAMP1.Invitrogen.html.1.20
TTCCCGGGCATCATCATCATTAGTAGTAGT
>118200854.1.153
TAGTGGCCTATGCGGCCGCGGATCTGATCC
>pSTBlue-1.Novagen.html.1.85
TTCTGGATCCGATACGTAACGCGTCTGCAG
>118200845.1.191
ATCCCGGGCGGGTACCTTTGAATTCCACTT
>pENTR3C.InVitrogen.html.1.4
CGGTACCGGATCCAGTCGACTGAATTGGTT
>7638455.1.5
GTACCCGGGTGAATTCTACGCGTCGACAGG
>28974289.1.11
CTCTAGAGGATCCCGGGCTGCAGATCTCGA
>8216954.1.45
GGCCCTCTAGATGCGGCCGCATGCATAAGC
>pGEXKG.Generic.html.1.38
CCACCACCACCACCGGAAATTTCCCGGGGA
>48995608.1.2
GGGGGGGGGAGGGAGAGGGGCGGAATTGGC
>pQE-40.Qiagen.html.1.11
CAGGTCGACCCGGGGTACCGCATGCAGATC
>pSL180.Generic.html.1.273
GCTCGAGAAGTACTAGTGGCCACGTGGGCC
>74267359.2.23
AAGGCCATGTAGGCCGGATCCCCCGGGCTG
>4097019.1.157
TCCTGAACTAGACAATGCTCAGGACTGATG
>pSL190.Generic.html.1.145
TAGCCGGCTAACGTTAACAACCGGTACCTC
>pRSFDuet-1.Novagen.html.1.29
TCTTTACCAGACTCGAGGGTACCGACGTCA
>pFR10.Generic.html.1.4
TTCCCGGGGATCCGTCGACCTGCAGCCAAG
>pET-38b(+).Novagen.html.1.3
AGCACCATGGTGATATCGGATCCGAATTCT
>pET-51b(+).Novagen.html.1.49
GAAATTGAGGAGAAGCCCGGAGCTCCTGCG
>25900784.1.34
CAAGCTTCGGCCGATCGATGGTAACCCTCG
>16930719.1.25
AGATCTCGAGGCCTGATCATCGATGGGCCC
>pAMP1.Invitrogen.html.1.61
CTAGAGGATCCAAGCTTACGTACGCGTGCA
>pMAL-p2g.New_England_Biolabs.html.1.56
CGGCCCGAGGTTGTTGTTATTGTTATTGTT
>pTYB3.New_England_Biolabs.html.1.10
TCGAGGAATTCGCGGCCGCCGTCGACTCGC
>pCRT7_GS.InVitrogen.html.1.35
CCATGATGATGATGATGATGAGAACCCCGC
>pSP65F1P.ATCC.html.1.8
GGGCTGCAGGTCGACTCTAGAGGATCCCCG
>pRNA-U6.3_Neo.Genscript.html.1.36
ACTTAAGCTTTCCAAAAAACTTACGCTGAG
>pIVEX2.4d.Roche.html.1.38
CCATGGTCATATGTTTAATTAAGCGGCCGC
>4097019.1.442
AACTAGACAATGCTCAGGACTGATGAGTCC
>pORB.Orbigen.html.1.19
CTGCAGGCGGCCGCGAGCTCCCATGGAGGC
>pET-40b(+).Novagen.html.1.44
AGCTCCGTCGACAAGCTTGCGGCCGCACTC
>pS5.ATCC.html.1.7
TGCATGTTAACAGATCTCGTACGCGTGCCG
>pBK614.Generic.html.1.22
AAAAGCCGTCCTTCCCTAGCTGAACTACCC
>4586830.1.28
TGCAGGTTTAAACAGTCATTTAAATCGACT
>54306508.1.12
CTCGAGCCGCGGCCGCAGATCTGTTAACGA
>pPolh-MAT-1.Sigma.html.1.9
ATCCGGTACCCCCGGGACGCGTTGACTGCA
>pVE1163.Generic.html.1.27
AGCCTGCAGAGCTCGAGGTACCCGGGAAGC
>48995599.1.147
GCATATGGCGGCCGCCTGCAGCTGGCGCCA
>595767.1.41
TCGAGCTCTGTACATGTCCGCGGTCGCGAC
>pCYB4.New_England_Biolabs.html.1.11
GGAATTCTCTAGAGTCGACTCGCGAGCTAG
>pCRT7_VP22-1-TOPO.InVitrogen.html.1.12
CGGCCGCCACTGTGCTGGATATCTGCAGAA
>pCMV-PCR.Stratagene.html.1.2
CTTACCTGGTACCGGGCCCCCCCTCGAGAT
>27573259.1.20
ACGTCGTCAGCGTCGTCGTGGTACCTCGGA
>pTrcHis2c.InVitrogen.html.6.13
CCATATGGTACCAGCTGCAGATCTCGAGCT
>pCITE-2b(+).Novagen.html.1.37
ATCGGAGATCTCAGTGGTGGTGGTGGTGGT
>9957257.1.19
TCGAGGGATCCTCTAGAAGCGGCCGCGACT
>pT7T3_18U.Stratagene.html.1.16
GTGAGCGGATAACAATTTCACACAGGAAAC
>595767.1.249
GCAATTGGATCCATATATAGGGCCCGGGTT
>pT7Blue-2.Novagen.html.1.147
TCTTGTCGTCGTCATCGCTGCCACCGGTAC
>pHC314.Generic.html.1.30
GCAGGCGGAGAACTGGTAGGTATGGAAGAT
>pIVEX2.6d.Roche.html.1.19
TCGAGTCGACTTGCCATGGTCATATGTTTA
>pORB.Orbigen.html.1.13
GGTACCCTGCAGGCGGCCGCGAGCTCCCAT
>pSTBlue-1.Novagen.html.1.49
CTCGAGAAGCTTGTCGACGAATTCAGATAT
>287938.1.17
CATGGTACCAGCTGCAGATCTCGAGCTCGG
>pKO11.ATCC.html.1.10
CCGAATTCCCCGGGATCCGTCGACTGCAGG
>74267359.1.8
GGGTACCGCGGCCGCAGATCTGTTAACGAA
>12082761.1.65
GGGCCCGGGATCCGATATCTAGATGCATTC
>5764544.1.28
GGGCGAGCTCGAATTCGTAATCATGGCCAT
>pMIB_V5-Hisb.InVitrogen.html.1.10
AGCGGCCGCCACTGTGCTGGATATCTGCAG
>76251829.1.2
TAGACTGCAGGGTACCACTAGTCCTAGGTT
>pSL180.Generic.html.1.238
GATACGCGTACGTCGCGACCGCGGACATGT
>pACYCDuet-1.Novagen.html.2.9
ATTAAGCTGCGCTAGTAGACGAGTCCATGT
>pBEND2.Generic.html.1.38
CGCGAAGGCCTCCCGGGCAGCTGGATATCT
>pPICZB.InVitrogen.html.2.21
GCGGCTCGAGGTACCGATCCGAGACGGCCG
>56406597.1.244
CGAGGGCTTGTGCTTCTGATTTTGTAATGT
>117957124.1.25
TAATTAAGTCGACATTTAAATGCGGCCGCG
>208744.1.80
CAAGAGCCCTTTGCCAGCTTTCTCGAGGTA
>pSE280.Invitrogen.html.1.20
GGCCACTAGTACTTCTCGAGCTCTGTACAT
>SSEV19.Generic.html.1.102
ACGGCGGATTGACCGTAATGGGATAGGTTA
>4097019.1.583
ACTAGACAATGCTCAGGACTGATGAGTCCG
>pETcoco-2.Novagen.html.1.104
TGGACGTCATCGATGCGATCGCCCGGGCTC
>56406608.1.220
AAGGTTCCCTTTTGATGCCACCCAGCCGAG
>pAN561H.Generic.html.1.94
TGGGTGTTACGGAGCATTCACTAGGCAACC
>60101687.1.32
GACCGTCGACAGAGATATCCGCGGCCGCAG
>29569706.1.54
ATTCATGCATCCCGGGGGATCCACTAGTGC
>595702.1.26
GGATCCTGAGACTGAATTCGGCCCTCGAGG
>pUCBM21.Boehringer.html.1.2
AATTCCCGGGGATCCACGCGTAACTTAAGT
>pIB_V5-His_CAT.InVitrogen.html.1.1
ACCGCGGGCCCTCTAGACTCGAGCGGCCGC
>pTrcHis2c.InVitrogen.html.6.19
GGTACCAGCTGCAGATCTCGAGCTCGGATC
>pEYFP.Clontech.html.2.48
GTTGGTAATGGTAGCGACCGGCGCTCAGTT
>pCITE-2c(+).Novagen.html.1.6
CATGCCTGCAGGTCGATCGACTCTAGAGGA
>pMAL-P2x.New_England_Biolabs.html.1.58
TTCCCTCGATCCCGAGGTTGTTGTTATTGT
>pT7T3_18U.Stratagene.html.1.10
GGAATTGTGAGCGGATAACAATTTCACACA
>11559656.1.7
GCTGGGAATTCCTCGAGATCTTCTAGACCC
>1277132.2.21
GCCGGCGCCCGGGAACTCCGGATGCATATG
>56406608.1.163
GCCTTCCCTGTTTGAGAAGATGTCTCCGCC
>litmus28i.New_England_Biolabs.html.1.78
AGCTTGGCGCCAGCCGGCTTCAATTGCACG
>595764.1.287
TAGTGGCCACGTGGGCCGTGCACCTTAAGC
>pAN561H.Generic.html.1.52
ACGACTCATAGGAGAGTTGTAAAAAAGTTT
>pPICZB.InVitrogen.html.2.5
CAAGCTGGCGGCCGCCGCGGCTCGAGGTAC
>4097019.1.330
CCGTGAGGACGAAACTCTAAGGCTTGGATC
>pRSET_CAT.InVitrogen.html.1.243
ATAAGCACAAGTTTTATCCGGCCTTTATTC
>pT712.Generic.html.1.20
GATCCTCTAGAGTCGACCTGCAGCCCAAGC
>pQE-TriSystem_Strep.Qiagen.html.1.12
GCTGTGCGGCCGCAAGCTTCGAACCGGTAC
>pACYCDuet-1.Novagen.html.2.13
AGCTGCGCTAGTAGACGAGTCCATGTGCTG
>1277132.2.3
GGTGATCACTAGTCCTAGGCCGGCGCCCGG
>pBACgus-7.Invitrogen.html.1.7
GCGGCCGCAAGCTTCGAGCTCGAATTCGGA
>6467488.1.39
AGAGTCGACCTGGCGCGCCAAGCTCGGAAT
>11559669.1.6
TTAACGCGTTACAATTGTAGGGCCCTAGTT
>209573.1.306
GACTTTTAAAACACTCGAGTTAACAAATAA
>p453.Generic.html.1.23
AAATTAGAATAGTTTCAATTTTTAAGCTAT
>10504974.1.90
TGGCATGCATCGATAGATCTCGAGGCCTCG
>4097017.1.30
AATGCTCAGGACTGATGAGTCCGTGAGGAC
>pCRT7_VP22-1.InVitrogen.html.1.12
GCCCTCTAGACTCGAGCGGCCGCCACTGTG
>209209.1.10
CTGCAGGTCGACTCTAGAGGATCCCCGGGC
>pKO11.ATCC.html.1.11
CGAATTCCCCGGGATCCGTCGACTGCAGGG
>pET-41b(+).Novagen.html.1.45
CGCGCCTGCAGGCGAGCTCCGTCGACAAGC
>pT7T3_18U.Stratagene.html.1.83
TAGGGAATTCGAGCTCCCGGGTTTTTTTTT
>p2Bac.invitrogen.html.2.17
GTACCAGCTGCAGATCTCGAGCTCGGATCC
>16930719.1.44
TCGATGGGCCCATGGCTAGCGGCCGCACGC
>pMETalphaB.InVitrogen.html.1.20
GGTCGACGACGCGTGGATCCACGGCCGGCT
>13958039.1.2
TAGTTCATTAATTAATTAATTACTCGAGCG
>12082761.1.48
GCCGCCTGCAGGTCGACGGGCCCGGGATCC
>pRSFDuet-1.Novagen.html.2.8
GAAAAGTGCCACTTGCGGAGACCCGGTCGT
>pAMP10.ATCC.html.1.19
ATTCCCGGGTCGACATCATCATCATTAGTA
>litmus28i.New_England_Biolabs.html.1.56
GGATCCAGATATCCTGCAGAGAAGCTTGGC
>pHook-3.InVitrogen.html.1.20
ATCCGAGCTCGGTACTCTAGAGCTAGCTTT
>9055393.4.6
GCCCCGGGAGATCTGATATCGGTACCGGAT
>pBACgus-7.Invitrogen.html.1.30
ATTCGGATCCAGGCCTTTTGAGGAGAAGCC
>1066304.1.42
ACCCGGGGATCCCTCGAGGTCGACCTGCAG
>915333.1.33
ACCACGTGTTAATTAAGATCTAGATCAGCA
>pSVB10.Generic.html.1.12
CCCGGGTCACCGATGATAAGCTGTCAAACA
>4097019.1.687
GACGAAACTCTAAGGCTTGGATCCAGAGTC
>pENTR4.Invitrogen.html.1.1
TTCGGTACCGGATCCAGTCGACTGAATTGG
>56406604.1.2
TTTAAACATTATCTGATTTTTGTAAAGGTC
>17864894.1.90
GGGCCCGGGTTACGAGATCGATGAATTCGA
>37778084.1.40
CCACCGGGCCCTGGGCCACCGCTAGCGAGA
>45548773.1.3
TGCGGTACCTCTAGAAGAAGCTTGGGATCC
>p2Bac.invitrogen.html.2.22
AGCTGCAGATCTCGAGCTCGGATCCGCTAG
>pIVEX2.4c.Roche.html.1.19
CTCGCTCGAGTCGACTTTGCCATGGTTTTA
>pET-38b(+).Novagen.html.1.7
CCATGGTGATATCGGATCCGAATTCTGTAC
>56406604.1.239
CAGCCGAGGGCTTGTGCTTCTGATTTTGTA
>118200847.1.103
AACGTTCGAGGTCGACTCTAGATAAAGCTT
>9957253.1.4
TTGCCCTCGTCGACGTAGGCCTTTGAATTC
>4165110.1.41
CAGCCCCATACGATATAAGTTGTAATTCTC
>595764.1.203
GGATGCATATGGCGGCCGCCTGCAGCTGGC
>18140172.1.2
CTCTAGATTAAGGAGGCCATATGACTATGC
>pTriEx-1.Novagen.html.1.53
CCGTCGACCTGCAGGCGCGCCGAGATCTGA
>pSL180.Generic.html.1.32
GGTAATTATAACCCGGGCCCTATATATGGA
>74267359.2.13
TAGGCCAATTAAGGCCATGTAGGCCGGATC
>pSPTBM20.Boehringer.html.1.50
TCGACTCTAGAGCTCTGCAGGCATGCGATA
>208126.1.65
CCTTTACCGATAACTTCCAGAGACTGGATG
>56406597.1.38
ATGGTCCGTTGTTTTGTAAATCAGCCAGTC
>118200856.1.35
ACCTAGGAAAGCTAGCTATACGCGTTATAC
>45862352.2.7
CTAGTAAAAGGTACCGAGCTCCTGCAGTAT
>pMAL-p2.New_England_Biolabs.html.1.30
GATCCGAATTCTGAAATCCTTCCCTCGATC
>pRSET_CAT.InVitrogen.html.1.496
ATGTCGGCAGAATGCTTAATGAATTACAAC
>8250168.5.2
GCCTCGAGGTCGACGAATTCGAGCTCGGCC
>pGEM-7Zf(+)_LIC-R.ATCC.html.1.10
AACGCGTTGGGAGCTCTCCGGATCCAAGCT
>595764.1.283
GTACTAGTGGCCACGTGGGCCGTGCACCTT
>3328183.2.2
GCTTAATACGACTCACTATAGGGAGCGGCC
>pEYFP.Clontech.html.2.65
CCGGCGCTCAGTTGGAATTCTAGAGTCGCG
>pET-44b(+).Novagen.html.1.145
CACGTGCAAGCCAGCCAGAACTCGCTCCTG
>pSL180.Generic.html.1.88
ATCTGCGCGCGATCGATATCAGCGCTTTAA
>pEX12.ATCC.html.1.11
ACGGATCCGCATGCGAATTCGGTACCCCGG
>4495058.1.13
CGGCCGCATCTAGAGGGCCCGGATCCCTCG
>5764544.1.6
GCACTAGTGATATCGGATCCCCGGGCGAGC
>1017801.1.65
GAGCGGCCGCGGGCCCATCGATTTTCCACC
>4097017.1.329
TCCGTGAGGACGAAACTCTAAGGCTTGGAT
>pJC20.ATCC.html.1.8
GGATCCTCGAGAATTCAAGCTTCATATGTA
>pATH3.ATCC.html.1.26
TGCAGGTCGACTCTAGAGGATCCCCCCGAA
>pET-43.1Ek_LIC.Novagen.html.1.104
GCCGCACAGCTGTATACACGTGCAAGCCAG
>pET-29a(+).Novagen.html.1.18
CCGAATTCGAGCTCCGTCGACAAGCTTGCG
>pRPM2.Generic.html.1.7
GGATGGAAGACCCGGGTCTTCCTACCGGAG
>pCDFDuet-1.Novagen.html.1.5
GCATTATGCGGCCGCAAGCTTGTCGACCTG
>27573262.1.60
AGCTCCGTCGACAAGCTTGCGGCCGCACTC
>pSL180.Generic.html.1.151
CGGTTGTTAACGTTAGCCGGCTACGTATAC
>124365492.1.6
GGTACCCTCGAGCCGCGGCCGCAGATCTGT
>45862365.1.3
ATCACTAGTAAAAGGTACCGAGCTCCTGCA
>pET-41Ek_LIC.Novagen.html.1.11
TCCTCAACCATGGATATCGGGGATCCGAAT
>208744.1.18
TCTTATGACGAACAAAACAGTAATAACGAA
>13623800.1.12
AGGCCTAGGTACCGAGCTCAATGCATACGT
>12958753.1.36
AGATCTCCTTTTGCGGCCGCCGGGTACAAT
>4097017.1.170
AATGCTCAGGACTGATGAGTCCGTGAGGAC
>pQE-TriSystem_Strep.Qiagen.html.1.1
ACGTGTATACAGCTGTGCGGCCGCAAGCTT
>pCR1000.InVitrogen.html.1.18
AGAACCGTTTCTCTCGATATCGAAACCCTT
>pET-32Ek_LIC.Novagen.html.1.32
CGAGCTCCGTCGACAAGCTTGCGGCCGCAC
>118200845.1.35
AAGCTAGCTATACGCGTTATACCGGTATCC
>915333.1.111
CCAGGATCCCCATGGCCAGAATTCTGGAAG
>51090247.1.22
TTGAATTCGGATCCCTCGAGGGTACCGAGC
>pSL180.Generic.html.1.107
CAGCGCTTTAAATTTGCGCATGCTAGCTAT
>113073376.1.11
TTTAAACGCGGCCGCGGTACCACTAGTACG
>pSE280.Invitrogen.html.1.215
CGCGCGCAGATCTGTCATGATGATCATTGC
>595764.1.234
CCATCGATACGCGTACGTCGCGACCGCGGA
>12958752.1.19
AAGCTTATCGATGATATCAGATCTCCTTTT
>pMAL-p2.New_England_Biolabs.html.1.73
TATTGTTATTGTTGTTGTTGTTCGAGCTCG
>pT7T3_18U.Stratagene.html.1.166
GGGTTAATTTATATAGCTTGGCACTGGCCG
>108947435.1.20
GCCGAATTCCCGGGCATATGTCCGGTACCG
>pCDFDuet-1.Novagen.html.1.30
ACCTGCAGGCGCGCCGAGCTCGAATTCGGA
>pCITE-2b(+).Novagen.html.1.20
TCGATCGACTCTAGAGGATCGGAGATCTCA
>12958752.1.10
ACCTGATCAAAGCTTATCGATGATATCAGA
>pET-41c(+).Novagen.html.1.11
GATATCGGGGATCCGAATTCTGTACAGGCC
>56406604.1.162
CTTCCCTGTTTGAGAAGATGTCTCCGCCGA
>pXC14.ATCC.html.1.65
AATTGATTGAATGTATGCAAATAAATGCAT
>pCITE-2c(+).Novagen.html.1.56
GGTGGTGGTGCTCGAGTGCGGCCGCAAGCT
>pPIC9.InVitrogen.html.1.12
GGGAATTCTACGTAAGCTTCAGCCTCTCTT
>8216952.1.26
TCGACCTCGAGGGATCCGGGCCCTCTAGAT
>pGST.Generic.html.2.6
TGGTACCGAGCTCCTGCAGCCCGGGGCGGC
>2664252.1.21
TCTGCGTCGTTGACGACAAACTGTCTTGCA
>SSEV19.Generic.html.1.220
CCAGCTTTCCGGCACCGCTTCTGGTGCCGG
>pETcoco-2.Novagen.html.1.8
AATCCTGAGGTTAATTAAAGATCCTCGGGA
>pEG-His1.Mobitec.html.1.6
TAGATCTCTCGAGTCGACCCGGGAATTCCG
>pGEM-7Zf(+)_LIC-R.ATCC.html.1.98
AATTCCTCGAGTCTAGAGGAGCATGCGACG
>118200856.1.203
CGGGCGGGTACCTTTGAATTCCACTTAATT
>pCMV-PCR.Stratagene.html.1.5
ACCTGGTACCGGGCCCCCCCTCGAGATGGA
>SSEV19.Generic.html.1.150
CATCGTAACCGTGCATCTGCCAGTTTGAGG
>5764544.1.21
GATCCCCGGGCGAGCTCGAATTCGTAATCA
>M13LH1.Generic.html.1.5
TTCCGCGGATCGATAGGCCTCGAGATCTCC
>pCRT7_NT-E3.InVitrogen.html.1.5
GATGATGATGATGATGAGAACCCCGCATAT
>pET-30c(+).Novagen.html.1.20
GAATTCGAGCTCCGTCGACAAGCTTGCGGC
>56406597.1.268
TAATGTAATTATCAGGTAGCTTATGATATG
>4512193.1.21
CCATATGACGTCGACGCGTCTGCAGAAGCT
>pBAD_gIII_A.Invitrogen.html.1.13
GAATTCCCATATGGTACCAGCTGCAGATCT
>pCITE-2a(+).Novagen.html.1.33
GGAGATCTCAGTGGTGGTGGTGGTGGTGCT
>pSPTBM21.Boehringer.html.1.61
CGGCCGCCTTAAGACGCGTGGATCCCGGGG
>9957257.1.46
ACTAGTGAGCTCGTCGACGTAGGCCTTTGA
>1117808.1.44
ATGGCCATATGACCACCCAAGCTAGCGTAA
>pFR10.Generic.html.1.9
GGGGATCCGTCGACCTGCAGCCAAGCTTAT
>pCMV-PCR.Stratagene.html.1.72
ACTTGTCGTCGTCAATGAATTCCTGCAGCC
>pSPTBM21.Boehringer.html.1.21
GCATGCCTGCAGAGCTCTAGAGTCGACGGG
>501070.1.7
ACCATTTAGGTGACACTATAGAACCGCGGC
>118200854.1.192
ACCTTTGAATTCCACTTAATTAATTGGCCG
>pET-11d.Novagen.html.1.8
GACTGGTGGACAGCAAATGGGTCGGATCCG
>pRX-2.ATCC.html.1.24
CGACTCTAGAGGATCCCCGGGCGAGCTCGA
>pGEM-7Zf(+)_LIC-R.ATCC.html.1.65
AACTCGCTCCGGCGCCGGAACCAGTTGGTA
>56406604.1.114
TAATATCCGCTTCACGCCATGTTCGTCCGC
>pBK614.Generic.html.1.50
CCAAAAGTATAAATGCCTGAACAATTAGTT
>M13K82.Generic.html.1.46
TCCCCTAGCACTCCCGGGTTTAGCACTCCC
>pNEB193.New_England_Biolabs.html.1.8
ATGCCTGCAGGTTTAAACAGTCGACTCTAG
>pTriplEx2.Clontech.html.1.65
CGACTGGGCCGAGGCGGCCGGATCCTGCAG
>4097017.1.8
CGCGGTGGCGGCCGCTCTAGACAATGCTCA
>pKSM713.ATCC.html.1.16
GAGCTCGATATCGCATGCGGTACCTCTAGA
>4322592.1.7
GATATCCCGCGGCCATGCCATTGGTTACCT
>4097017.1.1
GCTCCACCGCGGTGGCGGCCGCTCTAGACA
>51090247.1.14
CGACAAGCTTGAATTCGGATCCCTCGAGGG
>pCITE-5b(+).Novagen.html.1.37
TTCGGATCCGATATCGCCATGGTTGAGGAG
>pRSF-1.Novagen.html.1.163
ATCATTCGAACCGGTACCCACGTGATGGTG
>4097019.1.657
GACAATGCTCAGGACTGATGAGTCCGTGAG
>595767.1.254
TGGATCCATATATAGGGCCCGGGTTATAAT
>pAN524.Generic.html.1.41
CCCGTTGCAGACGAGGCCGCTCAGGGCGAG
>209208.1.1
CGAATTCGAGCTCGCCCGGGGATCCTCTAG
>pFR109.Generic.html.1.15
GACCTGCAGCCAAGCTTATCGATTCTAGAC
>pTriplEx2.Clontech.html.1.2
GGGCGAATTGGCCAAGTGAGCTCGAATTGC
>pATH2.ATCC.html.1.13
GACTCTAGAGGATCCCCGGGGATCTCAATC
>13958039.1.18
TAATTACTCGAGCGCCAGCTCAGACTGAAT
>310803.1.47
GCTTGGGATCCGTCGACCTGCAGCCAAGCT
>pBEND1.Generic.html.1.33
CGATGCTAGCAGATCTACGCGTGTCGACTC
>3929279.1.3
AAGCTCAGATCTCGAGCTCGGTACCCGGGT
>pET-48b(+).Novagen.html.1.64
TGGCGCGCCCGACGTCCGTCGACAAGCTTG
>pAN24.Generic.html.1.65
TAGAGATCGGAAGCCCATGGTGATGTCTGC
>pBluescript\II\KS(+)_LIC.ATCC.html.1.38
AAGCTTACTGGTTCCGGCGCCGGAGCGAGT
>pRSF-1.Novagen.html.1.67
TTCTTTACCAGACTCGAGTGCGGCCGCAAG
>56406597.1.143
GCTTTTGCCCTGGAGTTTGCCTTCCCTGTT
>pMAL-c2x.New_England_Biolabs.html.1.9
GCCTGCAGGTCGACTCTAGAGGATCCGAAT
>pIVEX-GST.Roche.html.1.15
AGAGCTCGCTCGAGTCGACTTGCCATGGTC
>M13BM21.Boehringer.html.1.46
GGGCCCGTCGACTCTAGAGCTCTGCAGGCA
>pGEM-7Zf(+)_LIC-R.ATCC.html.1.55
CGGGGTACCAAACTCGCTCCGGCGCCGGAA
>pBEND1.Generic.html.1.19
ACTAGTCCATGGATCGATGCTAGCAGATCT
>pEX13.ATCC.html.4.6
GGTCGACGGATCCGCATGCACTAGTGAATT
>1052556.1.30
GATATCTAGATCTCGAGCTCGCGAAAGCTA
>11991616.1.7
GGGCCCGAATTCAGATCTGCATGCGAGTTT
>7688144.1.39
GGAGCTCGCCCGGGGATCCTCTAGAGTCGA
>pDO193.ATCC.html.1.23
CGCCCGGGCGAGCTCGGATCCGGTACCGTC
>pSL180.Generic.html.1.137
AGTTCTAGAGGTACCGGTTGTTAACGTTAG
>4512193.1.64
CCCGGGTACCATGGCATGCATCGATAGATC
>pSE280.Invitrogen.html.1.298
TGTGCAGGTGCTGAATTCGAAGGCATTCCA
>pRSF-1.Novagen.html.1.100
GTCGACCTGCAGGCGCGCCGTGTACACGAG
>pSL180.Generic.html.1.141
CTAGAGGTACCGGTTGTTAACGTTAGCCGG
>pIE1-3.Novagen.html.2.22
CGCGAGGCCTGCGGCCGCAGATCTAGATCC
>pCITE-2a(+).Novagen.html.1.18
CGACTCTAGAGGATCGGAGATCTCAGTGGT
>3983116.1.39
CCGCACTAGTTGAGCTCGTCGACGTAGGCC
>pET-43.1Ek_LIC.Novagen.html.1.75
GTACCATCGATACGCGTTCGAAGCTTGCGG
>pAX4CM.USB.html.1.38
CCCGGGCTGCAGTCGACTCTAGATCTGGTA
>45862365.1.16
GGTACCGAGCTCCTGCAGTATCGATGCGGC
>pET-31b(+).Novagen.html.1.15
CATCACCGCCGTGGTACAGCGCTTTGTGGC
>4322592.1.30
GTTACCTGGATCCATATGAATTCTGGGGCC
>56406604.1.52
GTAAATCAGCCAGTCGCTTGAGTAAAGAAT
>4097019.1.664
CTCAGGACTGATGAGTCCGTGAGGACGAAA
>pQE-TriSystem_Strep.Qiagen.html.1.72
AATTCGGATCCACGAGCTCCCGGGATATCG
>81345491.1.42
GACCATGGTCCCCCTGCAGGTCGACCTCGA
>pMAL-P2x.New_England_Biolabs.html.1.8
TGCCAAGCTTGCCTGCAGGTCGACTCTAGA
>pIE1-4.Novagen.html.2.9
TCTGCGGCCGCAGGCCTCGCGACTAGTTTA
>209208.1.18
GGGGATCCTCTAGAGTCGACCTGCAGCCCA
>4097017.1.15
GCGGCCGCTCTAGACAATGCTCAGGACTGA
>118200847.1.25
AGACCTAGGAAAGCTAGCTATACGCGTTAT
>pET-44a(+).Novagen.html.1.139
TGTATACACGTGCAAGCCAGCCAGAACTCG
>5420374.1.26
CCGGATCCCTCGAGGTCGACGAATTCGAGC
>pET-41a(+).Novagen.html.1.7
ATGGGATATCGGGGATCCGAATTCTGTACA
>pHC624.Generic.html.1.42
AGAGATCTGCAGGTCGACGGATCCCCGGGA
>pCITE-2c(+).Novagen.html.1.11
CTGCAGGTCGATCGACTCTAGAGGATCGGA
>208744.1.89
TTTGCCAGCTTTCTCGAGGTACCCTCCAAG
>4097017.1.302
AACTAGACAATGCTCAGGACTGATGAGTCC
>118200847.1.39
TAGCTATACGCGTTATACCGGTATCCTGCA
>pRX-3.ATCC.html.1.10
AGCTTGGGCTGCAGGTCGACTCTAGAGGAT
>pET-42b(+).Novagen.html.1.5
CCATGGATATCGGGGATCCGAATTCTGTAC
>pHC314.Generic.html.1.44
GGTAGGTATGGAAGATCTCTAGAAGCTTAT
>209573.1.189
CCCAGAAGTAGTTTTGATGCACAGGCAACG
>pMCS5.Mobitec.html.1.37
GTTAACATGCATGATATCACGCGTGGCGCC
>pSL190.Generic.html.1.98
GCGGCCGCCATATGCATCCTAGGCCTATTA
>SSEV19.Generic.html.1.36
GTAGCCAGCTTTCATCAACATTAAATGTGA
>66815022.1.85
TGCTAGCAGATCTTCTAGACTCGAGACGCG
>pExchange-5B.Stratagene.html.1.1
CCGGGCTAGAGCGGCCGCCACCGCGGTGGA
>pMAL-p2e.New_England_Biolabs.html.1.22
TAGAGGATCCGAATTCCGGTACCTTGTCAT
>pET-43.1Ek_LIC.Novagen.html.1.85
TACGCGTTCGAAGCTTGCGGCCGCACAGCT
>pRSF-1.Novagen.html.1.70
TTTACCAGACTCGAGTGCGGCCGCAAGCTT
>8216950.4.41
CGATTTCGAACCCGGGGTACCGAATTCCTC
>310803.1.12
AGAGCTCGATATCGCATGCGGTACCTCTAG
>3929277.1.27
CCGGGTACCGAGCTCGAGATCTGAGCTTGG
>4321112.1.15
AGTCGACGAGCTCACTAGTCTCGAGCGGCC
>pSL190.Generic.html.1.178
AACTATAGCTAGCATGCGCAAATTTAAAGC
>pRSET_CAT.InVitrogen.html.1.154
TTTTGAGGCATTTCAGTCAGTTGCTCAATG
>pAN561H.Generic.html.1.9
GAAGGATTACCTCTAAACAAGTGTACCTGT
>58233.1.7
GGCTGCAGGTCGACTCTAGAGGATCCCCGG
>pd2EGFP.Clontech.html.2.23
GCCTATTATTTTTGACACCAGACAAGTTGG
>4512193.1.59
GAGCTCCCGGGTACCATGGCATGCATCGAT
>23381122.1.8
TATCAAGCTTGTCGACGAATTCGTTAACTC
>pTrcHisb.InVitrogen.html.1.6
CGAATTCCCATATGGTACCAGCTGCAGATC
>pT7Blue-2.Novagen.html.1.155
TCGTCATCGCTGCCACCGGTACCGCTGTCG
>pIVEX-GST.Roche.html.1.26
GAGTCGACTTGCCATGGTCATATGTTTAAT
>915333.1.108
CCTCCAGGATCCCCATGGCCAGAATTCTGG
>pIVEX2.3d.Roche.html.1.6
CTCGCTCGAGTCGACGCGGCCGCTCATATG
>pET-30c(+).Novagen.html.1.16
ATCCGAATTCGAGCTCCGTCGACAAGCTTG
>pCSV31.Generic.html.1.22
GACTCAGTCGGGTCACCGATGATAAGCTGT
>125976391.1.15
TCCCGGGCCCGCGGTACCGTCGACTGCAGA
>66472063.1.7
AGACTGCAGGTCGACAAGCTTGAATTCGGA
>45862396.1.42
TCCCGGGTGGATCCAAGGCCTTCTAGAAAA
>209573.1.168
CTGGATGTTTTTCGGGTGGATCCCAGAAGT
>118200854.1.4
TGCGATCGCAGACCTAGGAAAGCTAGCTAT
>310806.1.37
TTCTTCTAGAGGTACCGCATGCGATATCGA
>595767.1.216
TCGATCGCGCGCAGATCTGTCATGATGATC
>T7Select10-3b.Novagen.html.1.3
GAGTGCGGCCGCAAGCTTGTCGACGAGCTC
>4097019.1.729
CCAAGCTTATCGATACCGTCGACCTCGAGG
>pPICZB.InVitrogen.html.2.40
CGAGACGGCCGGCTGGGCCACGTGAATTCC
>pFLAG-ATS.Sigma.html.1.12
GGTACCCGGGAATTCTCGAGAAGCTTGACT
>13446792.1.45
ATGCATGAATTCAAGCTTATCGATGTCGAC
>pAN561H.Generic.html.1.20
TCTAAACAAGTGTACCTGTGCATTCTGGGT
>8346634.2.53
TATATATGGATCCAATTGCAATGATCATCA
>pRNAT-H1.3_Hygro.Genscript.html.1.76
TTGAATCGAAGTACTCAGCGTAAGCGGGAT
>4097013.1.92
AACTAGTCCAAGCTTATCGATACCGTCGAC
>32455188.1.13
TCGCAGATCTCGAGCCCGGGCTAGCACGCG
>56406608.1.14
TATCTGATTTTTGTAAAGGTCTGATAATGG
>88173988.1.8
CGAGAACCGGTCATCGATTCTAGAACTTAA
>pRSET_CAT.InVitrogen.html.1.431
GCAAGGCGACAAGGTGCTGATGCCGCTGGC
>8346634.2.156
CCGGAATATTAATAGGCCTAGGATGCATAT
>pRSET_CAT.InVitrogen.html.1.250
CAAGTTTTATCCGGCCTTTATTCACATTCT
>pSL180.Generic.html.1.94
GCGCGATCGATATCAGCGCTTTAAATTTGC
>pT7Blue-2.Novagen.html.1.88
GTCACCTAAATAAGGATCCGATACGTAACG
>60651289.1.12
TTATCGATTTCGAACCCGGGGTACCGAATT
>pFastbac_CTHS.LIfeSensors.html.1.21
GGCCGCAAGCTTGTCGACGGAGCTCGAATT
>310807.1.41
GGTACCGCATGCGATATCGAGCTCTCCCGG
>pMAL-p2.New_England_Biolabs.html.1.54
TCGATCCCGAGGTTGTTGTTATTGTTATTG
>pET-44b(+).Novagen.html.1.138
CTGTATACACGTGCAAGCCAGCCAGAACTC
>312235.1.13
AGCTTATCGATTTCGAACCCGGGGTACCGA
>pET-30Ek_LIC.Novagen.html.1.36
AACCATGGCGATATCGGATCCGAATTCGAG
>pSU2703.Generic.html.1.20
GCTGACTTCAGGTGCTACATTTGAAGAGAT
>4097013.1.8
CGCGGTGGCGGCCGCTCTAGACAATGCTCA
>4097019.1.577
TCCTGAACTAGACAATGCTCAGGACTGATG
>3929279.1.14
TCGAGCTCGGTACCCGGGTCGACAAGCTTG
>56406597.1.202
CCGGAGCGACGTCTGCAAGGTTCCCTTTTG
>1117808.1.7
TAGCTTGGCTGCAGGTCGACGGATCCCCGG
>pGT-N29.New_England_Biolabs.html.1.44
AACCTAGGGAGCTCTGGTACCCACTAGGCG
>pENTR1A.InVitrogen.html.1.24
ACTGAATTGGTTCCTTTAAAGCCTGCTTTT
>8216950.4.16
GGGAGCTCTCCGGATCCAAGCTTATCGATT
>56406604.1.141
CGCTTTTGCCCTGGAGTTTGCCTTCCCTGT
>8250168.4.3
CTTATGCATGCGGCCGCATCTAGAGGGCCC
>pShuttle-CMV.Stratagene.html.1.19
TAGGCTCGAGCGGCCGCGTCGACGGTACCA
>pRNA-U6.3_Neo.Genscript.html.1.27
GCGGTTTAAACTTAAGCTTTCCAAAAAACT
>pXC14.ATCC.html.1.23
GTTTGTTTGCACGAACCATATGTAAGTACT
>56406597.1.70
TTGAGTAAAGAATCCGGTCTGAATTTCTGA
>4097013.1.59
CGAAACTCTAAGGCTTGGATCCAGAGTCTC
>56406604.1.347
TGATTCCTTTACTTATTCCATGGCGATCGC
>pOSEX4.ATCC.html.1.48
CTCTGCAGGCATGCGATATCCCATGGAAGC
>4322592.1.14
CGCGGCCATGCCATTGGTTACCTGGATCCA
>pT7-FLAG-MAT-2.Sigma.html.1.5
CTGGTACCCGGGGAATTCACTCGAGGAAGC
>pQE-TriSystem.Qiagen.html.1.68
GAGATCTGAGAATTCGGATCCACGAGCTCC
>pAX4CP.USB.html.1.8
CGACGGATCCGGGCAACGTTCTTGCCATTG
>M13K82.Generic.html.1.16
CAGTGCCAAGCTTGGCTGCAGGTCGACGGA
>pBACgus-7.Invitrogen.html.1.110
GGCGTTCAAATTTCGCCGCCGCCGTTTCTT
>pQE-30_Xa.Qiagen.html.1.35
CGCATGCGGATCCAGTTCCATTATAAGGCC
>pMCS5.Mobitec.html.1.64
GCCACTAGTGCTAGCAGATCTGGCCGGCCC
>118200847.1.75
ATGCAAGAGATCTTATAGGCCTCGAGTTAA
>208744.1.49
ATGACGATGAAGAGTAGTACGATTAGCAGG
>SSEV19.Generic.html.1.197
GCCTCAGGAAGATCGCACTCCAGCCAGCTT
>pMAL-cri.New_England_Biolabs.html.1.16
TCGACTCTAGAGGATCCGAATTCTGAAATC
>25900784.1.38
CTTCGGCCGATCGATGGTAACCCTCGAGAT
>p2Bac.invitrogen.html.1.11
CCCGGGCGCGCCTTAAGGCCTGCAGGGCCC
>287939.1.15
ATTCCATGGTACCAGCTGCAGATCTCGAGC
>pNEB193.New_England_Biolabs.html.1.32
CTCTAGACTTAATTAAGGATCCGGCGCGCC
>pCSV31.Generic.html.1.20
TCGACTCAGTCGGGTCACCGATGATAAGCT
>208744.1.76
AGGACAAGAGCCCTTTGCCAGCTTTCTCGA
>pET-32Ek_LIC.Novagen.html.1.9
CATGGCGATATCGGATCCGAATTCGAGCTC
>pMETalphaA.InVitrogen.html.1.22
CGGGTCGACGACGCGTGGATCCACGGCCGG
>pSE280.Invitrogen.html.1.220
GCAGATCTGTCATGATGATCATTGCAATTG
>pAMP1.Invitrogen.html.1.45
GTAGTAGGCGGCCGCTCTAGAGGATCCAAG
>pSL190.Generic.html.1.215
TCGATCGCGCGCAGATCTGTCATGATGATC
>pGT-N38.New_England_Biolabs.html.1.26
CGGCTTCAATTGCACGGGCCCCACTAGGCG
>pETcoco-2.Novagen.html.1.95
TGGCGCGCCTGGACGTCATCGATGCGATCG
>pSL190.Generic.html.1.155
ACGTTAACAACCGGTACCTCTAGAACTATA
>1490528.2.8
ACGGCCGACTAGTAGGCCTATTATTTTTGA
>pCDFDuet-1.Novagen.html.1.51
GAATTCGGATCCTGGCTGTGGTGATGATGG
>310782.1.2
CCCGGGGATCCGTCGACCTGCAGCCAAGCT
>1649038.1.1
GATCTGATATCATCGCCAGTGTGCTGGGAA
>1490528.2.21
AGGCCTATTATTTTTGACACCAGACAAGTT
>p453.Generic.html.1.65
AAAAAACAAAATGAAATTCTACTATATTTT
>209573.1.191
CAGAAGTAGTTTTGATGCACAGGCAACGGA
>pET-31b(+).Novagen.html.1.297
CTTTCGCTTCAATGGCGCCGGCAAGGTGGT
>SSEV19.Generic.html.1.101
AACGGCGGATTGACCGTAATGGGATAGGTT
>pETcoco-2.Novagen.html.1.151
AGTTGGCGGTGGCGAGTCCATGTGCTGGCG
>pMCS5.Mobitec.html.1.144
GTACTCGAGTCGCGACGTACGTTCGAACAA
>pET-43.1Ek_LIC.Novagen.html.1.39
CGAATTCTGTACAGGCGCGCCTGCAGGACG
>pET-47b(+).Novagen.html.1.77
TCCGAATTCTGTACAGGCCTTGGCGCGCCC
>pCITE-2a(+).Novagen.html.1.43
GTGGTGGTGGTGGTGGTGCTCGAGTGCGGC
>4097017.1.91
GAACTAGACAATGCTCAGGACTGATGAGTC
>1117808.1.66
TAGCGTAATCTGGAACATCGTATGGGTAAG
>118200856.1.2
GCTTGGCTGCATGGCGCGCCTTTGCGATCG
>pET-44a(+).Novagen.html.1.152
AAGCCAGCCAGAACTCGCTCCTGAAGACCC
>595764.1.90
TCTGCGCGCGATCGATATCAGCGCTTTAAA
>pGT-N29.New_England_Biolabs.html.1.15
TTCACCATGGGAGACGTCACCGGTTCTAGA
>56406604.1.175
GAAGATGTCTCCGCCGATGCTTTTCCCCGG
>pET-48b(+).Novagen.html.1.10
TTGAAGTCCTCTTTCAGGGACCCGGGTACC
>pCRT7_VP22-1-TOPO.InVitrogen.html.1.56
AATTCCACCACACTGGACTAGTGGATCCGA
>109452800.1.2
ATTCGAGCTCCCGGGTACCATGGCATGCAT
>pCR1000.InVitrogen.html.1.59
CGATAAGCTTTTAATTAAACTAGTGAGCTC
>118200854.1.146
GATCCACTAGTGGCCTATGCGGCCGCGGAT
>pPICZalphaA.InVitrogen.html.1.19
CCGCGGCTCGAGGTACCGATCCGAGACGGC
>pT7Blue-2.Novagen.html.1.33
CTAGAGCTAGCCTAGGCTCGAGAAGCTTGT
>3983116.1.26
GATTCGAAAGCGGCCGCACTAGTTGAGCTC
>45862365.1.92
AAACTCGAGAACGTTGGGCCCCAATTGGCT
>287941.1.22
AGCTGGTACCATGGAATTCGAAGCTTGATC
>pDual_GC.Stratagene.html.1.8
CTTCCCATGGTGGCCCTCCTCTTAAAGTTT
>pXC14.ATCC.html.1.5
TTCGTAGAGCCTCGTTGCGTTTGTTTGCAC
>117957124.1.27
ATTAAGTCGACATTTAAATGCGGCCGCGGC
>T7Select1-2c.Novagen.html.1.9
GCGGCCGCAAGCTTGTCGACGGAGCTCGAA
>209573.1.177
TTTCGGGTGGATCCCAGAAGTAGTTTTGAT
>4097017.1.352
CTTGGATCCAGAGTCTCCTGAACTAGTCCA
>1052556.1.46
GCTCGCGAAAGCTAGCTTGCATGCCTGCAG
>118200845.1.85
TCTTATAGGCCTCGAGTTAACGTTCGAGGT
>8346640.2.64
CAATTGCAATGATCATCATGACAGATCTGC
>pAMP10.ATCC.html.1.31
ACATCATCATCATTAGTAGTAGTAGGCGGC
>118200845.1.60
TATCCTGCAGGTAGCATGCAAGAGATCTTA
>pGEM-7Zf(+)_LIC-R.ATCC.html.1.69
CGCTCCGGCGCCGGAACCAGTTGGTACCGA
>pCITE-2c(+).Novagen.html.1.3
TTGCATGCCTGCAGGTCGATCGACTCTAGA
>T7Select1-2c.Novagen.html.1.3
TCGAGTGCGGCCGCAAGCTTGTCGACGGAG
>915333.1.4
AACAAAAGCTGAGTCTTCCAAAGCTTGGCA
>3273767.1.20
ACAAGCTTGATATCGGTACCAGATCTGAAT
>pMAL-p2e.New_England_Biolabs.html.1.74
ATTGTTATTGTTGTTGTTGTTCGAGCTCGA
>56406608.1.178
GAAGATGTCTCCGCCGATGCTTTTCCCCGG
>4097019.1.55
AGGACGAAACTCTAAGGCTTGGATCCAGAG
>595764.1.182
TCCGGAATATTAATAGGCCTAGGATGCATA
>209573.1.315
AACACTCGAGTTAACAAATAAATACTGTAC
>45862365.1.40
TGCGGCCGCAAAGTCGACGAATTCTCCCGG
>pET-48b(+).Novagen.html.1.21
TTTCAGGGACCCGGGTACCAGGATCCGAAT
>pET-38b(+).Novagen.html.1.23
TCCGAATTCTGTACACCTGCAGGACGTCAA
>pAN24.Generic.html.1.94
CTCAAGCGGGGTAGCTGTTAGTCAAGCTGC
>56406597.1.285
AGCTTATGATATGTCTGAAGATAATCCGCA
>108947435.2.15
ACGAATGGTCTAGAAAGCTTCTCGAGGGCC
>pMAL-p2.New_England_Biolabs.html.1.20
GACTCTAGAGGATCCGAATTCTGAAATCCT
>4097019.1.642
GAGTCTCCTGAACTAGACAATGCTCAGGAC
>pET-47b(+).Novagen.html.1.16
ATCACCACCACCATCACTCCGCGGCTCTTG
>pSP65F1P.ATCC.html.1.1
CAAGCTTGGGCTGCAGGTCGACTCTAGAGG
>pRNAT-H1.3_Hygro.Genscript.html.1.11
GTCGAGGCTGATCAGCGGTTTAAACTTAAG
>pDO193.ATCC.html.1.10
CCGGTGGTTTAAACGCCCGGGCGAGCTCGG
>4097013.1.68
AAGGCTTGGATCCAGAGTCTCCTGAACTAG
>pT7T3_18U.Stratagene.html.1.23
GATAACAATTTCACACAGGAAACAGCTATG
>4097019.1.719
CTGAACTAGTCCAAGCTTATCGATACCGTC
>5825492.1.41
ATATGAATTCAGCTGCAGGATCCTAGTAAG
>pAN561H.Generic.html.1.4
AGAAAGAAGGATTACCTCTAAACAAGTGTA
>pBEND2.Generic.html.1.79
ACTAGTCCATGGATCGATGCTAGCAGATCT
>pET-12a.Novagen.html.1.37
ATCGCGATCAGCTCTTTTGCGTCGACGGGA
>9055393.4.13
GAGATCTGATATCGGTACCGGATCCCAGCT
>pRSET_CAT.InVitrogen.html.1.287
CTGATGAATGCTCATCCGGAATTCCGTATG
>45862352.1.6
ACGTTGGGCCCCAATTGGCTAGCAAGCTTT
>12958752.1.39
ATCTCCTTTTGCGGCCGCACCGGTGTCCTC
>3983120.1.44
AAGCGGCCGCACTAGTTGAGCTCGTCGACG
>595764.1.178
ATACTCCGGAATATTAATAGGCCTAGGATG
>pFIV-H1_U6-copGFP.System_Biosciences.html.1.3
AAGCTGTCTTCGGATCCGATATCGAAGACT
>58237.1.6
AGCAGCTGAAGCTTGAATTCATCGATGATA
>310805.1.15
GCTCGATATCGCATGCGGTACCTCTAGAAG
>pGT-N38.New_England_Biolabs.html.1.10
GAAGCTTGGCGCCAGCCGGCTTCAATTGCA
>pCYB1.New_England_Biolabs.html.1.10
TCGAGGAATTCTCTAGAGTCGACTCGCGAG
>pRNAT-H1.3_Hygro.Genscript.html.1.17
GCTGATCAGCGGTTTAAACTTAAGCTTTCC
>110433179.1.6
CTATTTAGGTGACACTATAGAACAAGTTTC
>4097019.1.41
CTGATGAGTCCGTGAGGACGAAACTCTAAG
>pHIS1522.Mobitec.html.1.31
CTCCGGAGATCTTCGAACTAGTTTGGACCA
>pET-42b(+).Novagen.html.1.14
TCGGGGATCCGAATTCTGTACAGGCCTTGG
>pGAPZalphaC.InVitrogen.html.1.10
GCCGCCGCGGCTCGAGGTACCGATCCGAGA
>115600327.2.13
TGTACAAGAAAGCTGGGTCCTAGGCGGCCG
>pTZ57R.Fermentas.html.2.2
GGGATCCGATATCTAGATGCATTCGCGAGG
>pIE1-2.Novagen.html.1.6
GATCTGCGGCCGCAGGCCTCGCGACTAGTT
>209573.1.236
CAGAGTCCAAGCTTTCTTCTTTACCTTTAG
>pSTBlue-1.Novagen.html.1.89
GGATCCGATACGTAACGCGTCTGCAGCATG
>4097019.1.106
CAGGACTGATGAGTCCGTGAGGACGAAACT
>56406604.1.28
GGTCTGATAATGGTCCGTTGTTTTGTAAAT
>pCDF1-MCS1.System_Biosciences.html.1.28
TTAATTAAGCTTAGATCTGGATCCGGCGCG
>4097017.1.225
TCTCCTGAACTAGACAATGCTCAGGACTGA
>4097017.1.189
TCCGTGAGGACGAAACTCTAAGGCTTGGAT
>310806.1.25
CGGATCCCAAGCTTCTTCTAGAGGTACCGC
>pAX4CM.USB.html.1.48
AGTCGACTCTAGATCTGGTACCGAATTCCA
>4097019.1.677
AGTCCGTGAGGACGAAACTCTAAGGCTTGG
>pGEM-7Zf(+)_LIC-R.ATCC.html.1.113
GAGGAGCATGCGACGTCGGGCCCAATTCGC
>4097019.1.192
GTGAGGACGAAACTCTAAGGCTTGGATCCA
>pSL190.Generic.html.1.164
ACCGGTACCTCTAGAACTATAGCTAGCATG
>58122.1.4
GGCCCGTACGGCCGACTAGAGTCGACCTGC
>118200845.1.158
GATCCACTAGTGGCCTATGCGGCCGCGGAT
>118200854.1.187
CGGGTACCTTTGAATTCCACTTAATTAATT
>118200845.1.30
TAGGAAAGCTAGCTATACGCGTTATACCGG
>pET-44b(+).Novagen.html.1.44
GAGTCCGGAGCTCGTGGATCCGAATTCTGT
>66815022.1.70
TGAGCTCGCGGCCGCTGCTAGCAGATCTTC
>pKSM713.ATCC.html.1.22
GATATCGCATGCGGTACCTCTAGAAGAAGC
>595767.1.179
AACTATAGCTAGCATGCGCAAATTTAAAGC
>pSL180.Generic.html.1.121
TGCGCATGCTAGCTATAGTTCTAGAGGTAC
>310806.1.4
GATGGCTTGGCTGCAGGTCGACGGATCCCA
>11559656.1.52
GGCGGCCGCACTAGTGTCGACCTGCAGGCA
>pBK614.Generic.html.1.96
GCTTGATATCGAATTCCTGCAGCCCCCTCT
>115600327.2.36
GCGGCCGCGTCTTCATGCATGCGAAGACTG
>3983120.1.48
GGCCGCACTAGTTGAGCTCGTCGACGTAGG
>8216950.4.52
CCGGGGTACCGAATTCCTCGAGTCTAGAGG
>81345491.1.19
CTGCGGGTGGCTCCAAGCGCTGAGACCATG
>5354163.1.35
CCGCAAGCTTCCGAATTCGCCCGGGCTAGC
>pIE1-1.Novagen.html.1.11
TTAAACTAGTCGCGAGGCCTGCGGCCGCAG
>pDK101.ATCC.html.1.25
ATAACATGGCCAACAAAACCATGGCGGCCG
>pCITE-2b(+).Novagen.html.1.62
GTGGTGCTCGAGTGCGGCCGCAAGCTTGTC
>pd2EGFP.Clontech.html.2.41
CAGACAAGTTGGTAATGGTAGCGACCGGCG
>pBACgus-7.Invitrogen.html.1.73
TCGTCATCACCTCCACCGCTAGCGCTGTCC
>pHIS1522.Mobitec.html.1.1
CCGGATGCGGCCGGTACCGGATCCCGGGAG
>SSEV19.Generic.html.1.1
AACGCCATCAAAAATAATTCGCGTCTGGCC
>10504974.1.38
ATATGACGTCGACGCGTCTGCAGAAGCTTC
>pRSET_CAT.InVitrogen.html.1.482
CTGTGATGGCTTCCATGTCGGCAGAATGCT
>118200854.1.62
TATGCAAGAGATCTTATAGGCCTCGAGTTA
>pAMP10.ATCC.html.1.2
GCAGGTACCGGTCCGGAATTCCCGGGTCGA
>45862365.1.87
TAGAAAAACTCGAGAACGTTGGGCCCCAAT
>SSEV19.Generic.html.1.118
AATGGGATAGGTTACGTTGGTGTAGATGGG
>78098958.1.24
ATCCGGACGTCGACGGCCGTACGCTAGCAA
>pENTR4.Invitrogen.html.2.7
TATCTCGAGTGCGGCCGCGAATTCTATATT
>pET-31b(+).Novagen.html.1.338
CCTTGTTTGGCGAGAAGAATATTCACGCAT
>4097019.1.454
CTCAGGACTGATGAGTCCGTGAGGACGAAA
>pAN523.Generic.html.1.5
TTCCATGGTGATGTCTGCTCAAGCGGGGTA
>pACYCDuet-1.Novagen.html.2.52
TTTCGCAGCAGCGGTTTCTTTACCAGACTC
>pIVEX1.3_WG.Roche.html.1.2
CCCCCCGGGAGCTCGCTCGAGTCGACGCGG
>4097019.1.415
TCTAAGGCTTGGATCCAGAGTCTCCTGAAC
>4586830.1.63
CTTAATTAAGGATCCGGCGCGCCCCCGGGT
>310808.1.6
CCCGGGAGAGCTCGATATCGCATGCGGTAC
>pATH3.ATCC.html.1.14
ATAAGCTTGGGCTGCAGGTCGACTCTAGAG
>56406608.1.35
TGATAATGGTCCGTTGTTTTGTAAATCAGC
>pMT_BiP_V5-Hisc.InVitrogen.html.8.51
TTCCACCACACTGGACTAGTAGGTACCCCG
>pIE1-1.Novagen.html.1.2
TCCCCGGGTTTAAACTAGTCGCGAGGCCTG
>5420374.1.11
CCGCATCTAGAGGGCCCGGATCCCTCGAGG
>pCAL-c.Stratagene.html.1.1
GTACCATTCCCACGTGGATACATGGATCCG
>66815022.1.19
ACGGATCCCATATATGACTAGTGAATTCCC
>pET-31b(+).Novagen.html.1.289
ATCGATCACTTTCGCTTCAATGGCGCCGGC
>45862396.1.62
TTCTAGAAAAACTCGAGAACGTTGGGCCCC
>208987.1.9
ATCCGTCGACATCGATGCTGCAGAATTCCC
>58029.1.4
ATCTAGATTAGGATCTAATTCGAGCTCGCC
>pLP-BacPAK9-6xHN.Clontech.html.3.16
GCCCTGCAGGCCTCGAGTTCGAATCTAGAA
>pSTBlue-1.Novagen.html.1.11
CTCGGGCCCCCACACGTGTGGTCTAGAGCT
>pET-42b(+).Novagen.html.1.40
TTGGCGCGCCTGCAGGCGAGCTCCGTCGAC
>pET-44a(+).Novagen.html.1.33
ACGACGACAAGAGTCCGGGAGCTCGTGGAT
>13958039.1.25
TCGAGCGCCAGCTCAGACTGAATTCTTGCG
>48995599.1.155
CGGCCGCCTGCAGCTGGCGCCATCGATACG
>12958752.1.32
ATATCAGATCTCCTTTTGCGGCCGCACCGG
>pRSET_CAT.InVitrogen.html.1.45
TGGAATTCGAAGCTTCGACGAGATTTTCAG
>595764.1.68
TTGCAATGATCATCATGACAGATCTGCGCG
>4165110.1.11
ATTTATCTCTTCAAATGTAGCACCTGAAGT
>56406608.1.319
CCCGTCAAACGTGTTGATAACCTGTGCCAT
>4097019.1.637
ATCCAGAGTCTCCTGAACTAGACAATGCTC
>pWEB::TNC.Epicentre.html.1.11
GGATCCGTCGTGACTGGGAAAACCCTGGCG
>8216948.1.18
GCCATGGCGGCCGGGAGCATGCGACGTCGG
>4097017.1.214
TGGATCCAGAGTCTCCTGAACTAGACAATG
>pBACgus-7.Invitrogen.html.1.10
GCCGCAAGCTTCGAGCTCGAATTCGGATCC
>209573.1.204
GATGCACAGGCAACGGAGCTCAGCGTATAA
>pSL190.Generic.html.1.19
CCACGTGGCCACTAGTACTTCTCGAGCTCT
>8346640.2.70
CAATGATCATCATGACAGATCTGCGCGCGA
>3273767.1.28
GATATCGGTACCAGATCTGAATTCGCGGCC
>45862352.2.18
TACCGAGCTCCTGCAGTATCGATGCGGCCG
>pRSET_CAT.InVitrogen.html.1.118
CACCGTTGATATATCCCAATCGCATCGTAA
>pPolh-MAT-1.Sigma.html.1.13
GGTACCCCCGGGACGCGTTGACTGCAGGAA
>pT7Blue-2.Novagen.html.1.117
GCGTCTGCAGTTTTGAGGAGAAGCCCGGGC
>pET-44b(+).Novagen.html.1.150
GCAAGCCAGCCAGAACTCGCTCCTGAAGAC
>209573.1.223
TCAGCGTATAAGTCAGAGTCCAAGCTTTCT
>3328183.2.40
TGCAGGTCGACGATTCTATAGTGTCACCTA
>pBMN-GFP.Orbigen.html.1.2
TTTACGTAGCGGCCGCGGCGCGCCGGCCCT
>pET-47b(+).Novagen.html.1.103
GCCCGACGTCCGTCGACAAGCTTGCGGCCG
>1017801.1.31
AAAGAATTCAAAAAGCTTCTCGAGAGTACT
>pShuttle2.Clontech.html.1.18
CTCGGATCATCCAGCACAGTGGCGGCCGCT
>pSE280.Invitrogen.html.1.57
GTCGCGACGTACGCGTATCGATGGCGCCAG
>M13BM21.Boehringer.html.1.59
CTAGAGCTCTGCAGGCATGCGATATCCCAT
>45548773.1.41
GCAGATCCGTCGACCTGCAGGTCGACTCTA
>4097017.1.203
ACTCTAAGGCTTGGATCCAGAGTCTCCTGA
>88173988.1.48
TCTTACGCGTTGGGTACCCTGCTAGCGAAT
>pET-31b(+).Novagen.html.1.65
TGGACGGCATCGTCGCGCTGTTTGCCGATG
>pET-41Ek_LIC.Novagen.html.1.72
GCTCCGTCGACAAGCTTGCGGCCGCACTCG
>pETcoco-2.Novagen.html.1.67
GGCCGCAAGCTTCGAAACCGTACGCACGTG
>4097019.1.164
CTAGACAATGCTCAGGACTGATGAGTCCGT
>pXC14.ATCC.html.1.104
GTGTGGTTTAATTTGATGCCCTTTTTCAGG
>1117808.1.22
TCGACGGATCCCCGGGGCCTCCATGGCCAT
>pBEND1.Generic.html.1.8
GATCCCTCGAGACTAGTCCATGGATCGATG
>pCITE-2c(+).Novagen.html.1.88
TCGACGGAGCTCGAATTCGGATCCGATTAT
>pET-48b(+).Novagen.html.1.44
TCCGAATTCTGTACAGGCCTTGGCGCGCCC
>209209.1.8
GGCTGCAGGTCGACTCTAGAGGATCCCCGG
>pET-44b(+).Novagen.html.1.128
GGCCGCACAGCTGTATACACGTGCAAGCCA
>pQE-TriSystem.Qiagen.html.1.36
TCGAACCGGTACCGTCGACCTGCAGGCGCG
>pBluescript\II\KS(+)_LIC.ATCC.html.1.7
CGGGCCCCCCCTCGAGGTCGACGGTATCGA
>pCDF1-MCS1-EF1-Puro.System_Biosciences.html.1.31
GCTTAGATCTGGATCCGGCGCGCCCGGGCT
>2664252.1.1
GCGAATTGGGCCCTCTAGACTCTGCGTCGT
>56406608.1.345
CCATGTGATTCCTTTACTTATTCCATGGCG
>108947432.1.26
AGAAAGCTTCTCGAGCGGATCCTGCAGGAA
>p453.Generic.html.1.18
GCAATAAATTAGAATAGTTTCAATTTTTAA
>18252143.1.1
TGCGCATGCGAATTCAGATCTAGAGCTCTG
>56406604.1.157
TTTGCCTTCCCTGTTTGAGAAGATGTCTCC
>310803.1.41
GAAGAAGCTTGGGATCCGTCGACCTGCAGC
>pAMP10.ATCC.html.1.71
AGAGGATCCAAGCTTACGTACGCGTGCATG
>pMAL-P2x.New_England_Biolabs.html.1.41
TCCGAATTCTGAAATCCTTCCCTCGATCCC
>118200845.1.189
TGATCCCGGGCGGGTACCTTTGAATTCCAC
>78098958.2.26
GGGAATTCCGGATGCATATGCATGCTGCAG
>13937413.1.9
TGCATGCGGCCGCTGCAGTCTAGAGGCCTC
>1277132.2.25
GCGCCCGGGAACTCCGGATGCATATGCATG
>pIVEX2.6d.Roche.html.1.26
GACTTGCCATGGTCATATGTTTAATTAAGC
>56406608.1.9
AACATTATCTGATTTTTGTAAAGGTCTGAT
>45862365.1.70
GTGGATCCAAGGCCTTCTAGAAAAACTCGA
>pSL180.Generic.html.1.81
ATGACAGATCTGCGCGCGATCGATATCAGC
>pGEX3T.Generic.html.1.2
GGTACCTCGAGTCGACCCGGGGAATTCGAA
>11991640.1.7
GCGCGCCGGCGATCGCGGCCGGCCTAGGCG
>915333.1.51
TCTAGATCAGCATGCGTCGACGAGCTCGGT
>4097017.1.356
GATCCAGAGTCTCCTGAACTAGTCCAAGCT
>pAX4CM.USB.html.1.24
TCGTCAATCAATCACCCGGGCTGCAGTCGA
>pMAL-c2.New_England_Biolabs.html.1.31
AATTCTGAAATCCTTCCCTCGATCCCGAGG
>pRSFDuet-1.Novagen.html.2.13
GTGCCACTTGCGGAGACCCGGTCGTCAGCT
>pSE280.Invitrogen.html.1.142
GCCGGCTAACGTTAACAACCGGTACCTCTA
>78098958.2.33
CCGGATGCATATGCATGCTGCAGGGCCCAT
>110433179.1.15
TGACACTATAGAACAAGTTTCGGTCCGGAA
>10504974.1.85
TACCATGGCATGCATCGATAGATCTCGAGG
>PinPoint_Xa-3.Promega.html.1.12
AGATCTGATATCGGTACCGGATCCCAGCTG
>595764.1.220
GCCTGCAGCTGGCGCCATCGATACGCGTAC
>pFOS1.New_England_Biolabs.html.1.15
CATACGATTTAGGTGACACTATAGGATCCA
>pFliTrx.InVitrogen.html.1.27
GCTCAGATCTGGCCGGCTGGGCCCAGCACA
>pDO193.ATCC.html.1.43
CGGTACCGTCGACGCGGCCGCATTTAAATG
>60101687.1.7
GAACCGGAACCCAGGAAACAGCTATGACCG
>pAN524.Generic.html.1.89
GGTGATGTCTGCTCAAGCGGGGTAGCTGTT
>pMAL-P2x.New_England_Biolabs.html.1.1
CGGCCAGTGCCAAGCTTGCCTGCAGGTCGA
>pShuttle2.Clontech.html.1.9
GGTACCGAGCTCGGATCATCCAGCACAGTG
>11991640.2.5
CGCACTAGTCTAGATTTAAATTAATTAAGA
>208987.1.19
ATCGATGCTGCAGAATTCCCGGGGGTCGGC
>110433179.1.67
TAATTAACCTCGAGGAGTGGTCCCTATAGT
>pFLAG-CTC.Sigma.html.1.1
TCGACAGATCTGGTACCCGGGAATTCTCGA
>pT7Blue-2.Novagen.html.1.41
AGCCTAGGCTCGAGAAGCTTGTCGACCAGA
>pTYB12.New_England_Biolabs.html.1.6
TCACCCGGGCTCGAGGAATTCGCGGCCGCC
>118200845.1.206
CTTTGAATTCCACTTAATTAAGAAGGCCGG
>pIVEX2.8d.Roche.html.1.14
CAGAGCTCGCTCGAGTCGACTTGCCATGGT
>108947432.1.10
GCCAAACGAATGGTCTAGAAAGCTTCTCGA
>209573.1.307
ACTTTTAAAACACTCGAGTTAACAAATAAA
>pAN561H.Generic.html.1.59
ATAGGAGAGTTGTAAAAAAGTTTCGGCCGG
>pMB121.Generic.html.1.1
TGCTGCAGGACGCGTCGACAAGCTTGGATC
>pCMV-PCR.Stratagene.html.1.35
ACAAGACCCGGGAAGAGCAAGCTTGATATC
>pBACgus-7.Invitrogen.html.1.84
TCCACCGCTAGCGCTGTCCATGTGTTGGCG
>310736.1.1
CCCGGGGATCCGTCGACCTGCAGCCAAGCT
>pCDFDuet-1.Novagen.html.1.57
GGATCCTGGCTGTGGTGATGATGGTGATGG
>4097019.1.673
GATGAGTCCGTGAGGACGAAACTCTAAGGC
>pIVEX2.4b.Roche.html.1.9
GGGCTGCAGAGCTCGCTCGAGTCGACTTGC
>4097013.1.99
CCAAGCTTATCGATACCGTCGACCTCGAGG
>8346631.1.32
AAGTACTAGTGGCCACGTGGGCCGTGCACC
>pXC14.ATCC.html.1.31
GCACGAACCATATGTAAGTACTTCCTTAGA
>45862396.1.47
GGTGGATCCAAGGCCTTCTAGAAAAACTCG
>pRSF-1.Novagen.html.1.127
GAGCTCCCAATTGGGATCCGGACTCTTGTC
>pS5.ATCC.html.1.24
CGTACGCGTGCCGGCGCCTCGAGACTAGTG
>25900784.1.14
AGTCGACGCATGCATGGTACCAAGCTTCGG
>56406604.1.207
CGACGTCTGCAAGGTTCCCTTTTGATGCCA
>16930719.1.39
GATCATCGATGGGCCCATGGCTAGCGGCCG
>pMAL-p2g.New_England_Biolabs.html.1.28
ATCCGAATTCTACGTAGTGTGCCGCACCCG
>8117181.1.14
AGCTCCCGGGTACCATGGCATGCATCGATA
>38565537.1.19
CCGGGACTAGTCCATGGCGTACGGGATCCT
>3328183.2.9
ACGACTCACTATAGGGAGCGGCCGCAGATC
>48995599.1.28
GATCTGCGCGCGATCGATATCAGCGCTTTA
>pSPTBM20.Boehringer.html.1.1
GAATTCCCGGGGATCCACGCGTCTTAAGGC
>pMAL-p2e.New_England_Biolabs.html.1.41
TACCTTGTCATCGTCATCCCCGAGGTTGTT
>209573.1.169
TGGATGTTTTTCGGGTGGATCCCAGAAGTA
>pDK101.ATCC.html.1.49
CGGCCGGGAGCATGCGACGTCGGGCCCAAT
>pIE1-1.Novagen.html.1.9
GTTTAAACTAGTCGCGAGGCCTGCGGCCGC
>pHIS1522.Mobitec.html.1.13
GGTACCGGATCCCGGGAGCTCCGGAGATCT
>118200847.1.32
GGAAAGCTAGCTATACGCGTTATACCGGTA
>48995608.1.40
ATGCATGCTCGACGCGTACGTCGCGACCGC
>pET-32Ek_LIC.Novagen.html.1.27
GAATTCGAGCTCCGTCGACAAGCTTGCGGC
>pShuttle_CMV.Qbiogene.html.1.13
AGAAGCTTAGGCTCGAGCGGCCGCGTCGAC
>pMAL-P2x.New_England_Biolabs.html.1.55
TCCTTCCCTCGATCCCGAGGTTGTTGTTAT
>pT7T3_18U.Stratagene.html.1.27
ACAATTTCACACAGGAAACAGCTATGACAT
>pGAPZalphaC.InVitrogen.html.1.24
AGGTACCGATCCGAGACGGCCGGCTGGGCC
>pET-44a(+).Novagen.html.1.132
GCACAGCTGTATACACGTGCAAGCCAGCCA
>SSEV19.Generic.html.1.187
GACCGTATCGGCCTCAGGAAGATCGCACTC
>pDO193.ATCC.html.1.8
CGCCGGTGGTTTAAACGCCCGGGCGAGCTC
>pIVEX2.4b.Roche.html.1.1
CGGATCCCGGGCTGCAGAGCTCGCTCGAGT
>4097019.1.145
GGATCCAGAGTCTCCTGAACTAGACAATGC
>pET-23b(+).Novagen.html.1.10
TCGAGCTCCGTCGACAAGCTTGCGGCCGCA
>pSTBlue-1.Novagen.html.1.59
TTGTCGACGAATTCAGATATCACGAATTCT
>915333.1.44
ATTAAGATCTAGATCAGCATGCGTCGACGA
>118200847.1.4
TTGGCGCGCCTTTGCGATCGCAGACCTAGG
>pAMP10.ATCC.html.1.78
CCAAGCTTACGTACGCGTGCATGCGACGTC
>312235.1.9
TCCAAGCTTATCGATTTCGAACCCGGGGTA
>pRSF-1.Novagen.html.1.59
GCAGCGGTTTCTTTACCAGACTCGAGTGCG
>pSTBlue-1.Novagen.html.1.55
AAGCTTGTCGACGAATTCAGATATCACGAA
>pCITE-2b(+).Novagen.html.1.75
GCGGCCGCAAGCTTGTCGACGGAGCTCGAA
>pRX3.ATCC.html.2.11
AGCTTGGGCTGCAGGTCGACTCTAGAGGAT
>124365492.1.18
CCGCGGCCGCAGATCTGTTAACGAATTCCC
>pET-42a(+).Novagen.html.1.8
GGGATATCGGGGATCCGAATTCTGTACAGG
>pAX4BP.USB.html.1.37
CCCGGGCTGCAGTCGACTCTAGATCTGGTA
>pSL190.Generic.html.1.49
GTACATGTCCGCGGTCGCGACGTACGCGTA
>pATH1.ATCC.html.1.4
CGATAAGCTTGGGCTGCAGGTCGACTCTAG
>pET-41c(+).Novagen.html.1.30
CTGTACAGGCCTTGGCGCGCCTGCAGGCGA
>4165113.1.8
TCGACGTCACGCGTCCATGGAGATCTCGAG
>pTriplEx2.Clontech.html.1.52
TCGAGTCTAGAGTCGACTGGGCCGAGGCGG
>9055393.4.19
TGATATCGGTACCGGATCCCAGCTGAAGCT
>pMAL-p2e.New_England_Biolabs.html.1.40
GTACCTTGTCATCGTCATCCCCGAGGTTGT
>pRNA-U6.3_Neo.Genscript.html.1.16
GAGGCTGATCAGCGGTTTAAACTTAAGCTT
>8216954.1.39
GATCCGGGCCCTCTAGATGCGGCCGCATGC
>56406597.1.252
TGTGCTTCTGATTTTGTAATGTAATTATCA
>pT7Blue-2.Novagen.html.1.49
CTCGAGAAGCTTGTCGACCAGATATCGGAA
>4097019.1.259
TCCGTGAGGACGAAACTCTAAGGCTTGGAT
>pET-40b(+).Novagen.html.1.32
GATCCGAATTCGAGCTCCGTCGACAAGCTT
>5354163.1.17
GTCTAGAGGTCGACGCGGCCGCAAGCTTCC
>66815022.1.28
ATATATGACTAGTGAATTCCCCGGGAGGCC
>pET-52b(+).Novagen.html.1.38
GGTGATGAGCGGAACTACCGCGTGGCACCA
>pEX13.ATCC.html.3.11
CTGCAGGTCGACGGATCCGCATGCACTAGT
>SSEV19.Generic.html.1.5
CCATCAAAAATAATTCGCGTCTGGCCTTCC
>pCITE-2b(+).Novagen.html.1.53
GTGGTGGTGGTGGTGCTCGAGTGCGGCCGC
>pET-42a(+).Novagen.html.1.60
CTCCGTCGACAAGCTTGCGGCCGCACTCGA
>27573262.1.1
ATATGTACGCTCGTGCTGCTGCTCGTCAGG
>88173988.1.2
GCTTCTCGAGAACCGGTCATCGATTCTAGA
>48995599.1.4
CCAATTGCAATGATCATCATGACAGATCTG
>pFastbac_CTHS.LIfeSensors.html.1.11
CCTCGAGTGCGGCCGCAAGCTTGTCGACGG
>pCITE-4c(+).Novagen.html.1.13
CAAGCTTGTCGACGGAGCTCGAATTCGGAT
>pTriEx-1.Novagen.html.1.7
GCTTGCACGTGTATACAGCTGTGCGGCCGC
>pMAL-p2e.New_England_Biolabs.html.1.64
GGTTGTTGTTATTGTTATTGTTGTTGTTGT
>pIB_V5-His_CAT.InVitrogen.html.1.13
CTAGACTCGAGCGGCCGCCACTGTGCTGGA
>595764.1.238
CGATACGCGTACGTCGCGACCGCGGACATG
>118200847.1.81
GAGATCTTATAGGCCTCGAGTTAACGTTCG
>pRSET_CAT.InVitrogen.html.1.461
GATTCAGGTTCATCATGCCGTCTGTGATGG
>4512193.1.44
AGAAGCTTCGAATTCGAGCTCCCGGGTACC
>pT7T3_18U.Stratagene.html.1.113
TTTTTTTTTGGGGGGGGGGGGGTGCAGGCA
>pKSM713.ATCC.html.1.26
TCGCATGCGGTACCTCTAGAAGAAGCTTGG
>915333.1.24
AAGCTTGGCACCACGTGTTAATTAAGATCT
>pMAL-cri.New_England_Biolabs.html.1.12
CAGGTCGACTCTAGAGGATCCGAATTCTGA
>8346640.2.2
ATTCGAATGGCCATGGGACGTCGACCTGAG
>pMETalphaA.InVitrogen.html.1.4
GTAAGCTGGCGGCCGCCGCGGGTCGACGAC
>pPROTet.E_6xHN.Clontech.html.1.2
CTCTAGATTAATTAATTAAGCGGCCGCATC
>4097019.1.93
ACTAGACAATGCTCAGGACTGATGAGTCCG
>48995599.1.130
ATTAATAGGCCTAGGATGCATATGGCGGCC
>310803.1.29
GCGGTACCTCTAGAAGAAGCTTGGGATCCG
>pT7Blue-2.Novagen.html.1.136
GAAGCCCGGGCTCTTGTCGTCGTCATCGCT
>pSL180.Generic.html.1.125
CATGCTAGCTATAGTTCTAGAGGTACCGGT
>pMAL-cri.New_England_Biolabs.html.1.53
CGATCACGAGAGAGGACGGTACCGAGCTCG
>pBEND2.Generic.html.1.17
TTCCATGGGGTACCAATATTTCGCGAAGGC
>pSU2703.Generic.html.1.37
CATTTGAAGAGATAAATTGCACTGAAATCT
>pTRE-HA.Clontech.html.1.17
GCGGCCGCGGTACCTCGAGAGATCTCGGTC
>29569706.1.43
GATAAGCTTGAATTCATGCATCCCGGGGGA
>pDK101.ATCC.html.1.18
GCCATGGATAACATGGCCAACAAAACCATG
>pShuttle-CMV.Stratagene.html.1.14
AAGCTTAGGCTCGAGCGGCCGCGTCGACGG
>4097019.1.340
GAAACTCTAAGGCTTGGATCCAGAGTCTCC
>pIVEX2.8d.Roche.html.1.23
CTCGAGTCGACTTGCCATGGTCATATGTTT
>pOCUS-2.Novagen.html.1.9
GATCTGTCGACAGGCCTGCAGGGCCCAACT
>pHC314.Generic.html.1.11
CAACGTTGTTGCCATTGCTGCAGGCGGAGA
>27573265.1.22
ATTCGAGCTCCGTCGACAAGCTTGCGGCCG
>4097017.1.284
TGGATCCAGAGTCTCCTGAACTAGACAATG
>pET-44b(+).Novagen.html.1.32
TGACGACGACAAGAGTCCGGAGCTCGTGGA
>8346634.2.11
GGCCATGGGACGTCGACCTGAGGTAATTAT
>4097019.1.537
AGTCCGTGAGGACGAAACTCTAAGGCTTGG
>pd2EGFP.Clontech.html.2.9
CGGCCGACTAGTAGGCCTATTATTTTTGAC
>117957124.1.16
GGCCGGCCTTAATTAAGTCGACATTTAAAT
>5354161.1.29
CCGCAAGCTTCCGAATTCGCCCGGGCTGGA
>pATH2.ATCC.html.1.1
GGGCTGCAGGTCGACTCTAGAGGATCCCCG
>595764.1.245
CGTACGTCGCGACCGCGGACATGTACAGAG
>4097019.1.404
GAGGACGAAACTCTAAGGCTTGGATCCAGA
>pK.ATCC.html.1.34
GCCTCGAGACTAGTGCGCGCTAGCTATCGA
>pJC40.ATCC.html.1.10
GATCCTCGAGAATTCAAGCTTCATATGACG
>60396875.1.17
CGACTCTAGAGGATCCCCGGGCGCGAATTC
>27573259.1.58
CGAGCTCCGTCGACAAGCTTGCGGCCGCAC
>pFliTrx.InVitrogen.html.1.9
GCGATATCGCGGCCGCGAGCTCAGATCTGG
>pMC1843.Generic.html.1.21
TCCGTCGACCTGCAGGTCGACGGATCCGGG
>595767.1.134
CCGGAGTATACGTAGCCGGCTAACGTTAAC
>pSL180.Generic.html.1.20
ACGTCGACCTGAGGTAATTATAACCCGGGC
>pRSF-1.Novagen.html.1.58
AGCAGCGGTTTCTTTACCAGACTCGAGTGC
>108949234.1.13
CGCAAGCTTGTCGACGGAGCTCGAATTCCC
>310827.1.2
AAGCTTGGCTGCAGGTCGACGGATCCCCGG
>pCITE-2c(+).Novagen.html.1.16
GGTCGATCGACTCTAGAGGATCGGAGATCT
>pIVEX2.4b.Roche.html.1.26
CGAGTCGACTTGCCATGGTCATATGTTTAA
>pPIC6c.InVitrogen.html.1.9
CTGGCGGCCGCCGCGGCTCGAGGTACCGAT
>595764.1.121
TTGCGCATGCTAGCTATAGTTCTAGAGGTA
>4097017.1.312
TGCTCAGGACTGATGAGTCCGTGAGGACGA
>60101687.1.28
CTATGACCGTCGACAGAGATATCCGCGGCC
>2664254.1.4
TTCGACTCTGCGTCGTTGACGACAAACTGT
>310736.1.24
CCAAGCTTTCGCGAGCTCGAGATCTAGATA
>litmus28i.New_England_Biolabs.html.1.82
TGGCGCCAGCCGGCTTCAATTGCACGGGCC
>pS1.ATCC.html.1.56
TAGCTATCGATTCGCGAGCGGCCGCGCGGG
>4097019.1.510
TGAACTAGACAATGCTCAGGACTGATGAGT
>118200854.1.26
CTAGCTATACGCGTTATACCGGTATCCTGC
>4097019.1.212
CTTGGATCCAGAGTCTCCTGAACTAGACAA
>pKOTW1.ATCC.html.1.30
CCGTCGACTGCAGGGGGATGGGGAGTAAGC
>118200856.1.171
ACTAGTGGCCTATGCGGCCGCGGATCTGAT
>pS5.ATCC.html.1.28
CGCGTGCCGGCGCCTCGAGACTAGTGCGCG
>8346640.2.77
CATCATGACAGATCTGCGCGCGATCGATAT
>pHook-3.InVitrogen.html.1.27
CTCGGTACTCTAGAGCTAGCTTTAAAAGAT
>pET-44b(+).Novagen.html.1.47
TCCGGAGCTCGTGGATCCGAATTCTGTACA
>pSPTBM20.Boehringer.html.1.43
GGGCCCGTCGACTCTAGAGCTCTGCAGGCA
>pSE280.Invitrogen.html.1.286
GTCGACGTCCCATGTGCAGGTGCTGAATTC
>pGEXKG.Generic.html.1.39
CACCACCACCACCGGAAATTTCCCGGGGAT
>pCMV-PCR.Stratagene.html.1.50
AGCAAGCTTGATATCGCTCTTCACTTGTCG
>pSE280.Invitrogen.html.1.12
GCCCACGTGGCCACTAGTACTTCTCGAGCT
>pSL180.Generic.html.1.104
TATCAGCGCTTTAAATTTGCGCATGCTAGC
>531832.1.18
GAATTCCCGGGGCGGCCGCTGTCACTAGTG
>pPICZalphaA.InVitrogen.html.1.29
AGGTACCGATCCGAGACGGCCGGCTGGGCC
>118200847.1.119
TCTAGATAAAGCTTTAGAGCTCTTCTTAAG
>pUB_Bsd.InVitrogen.html.1.16
CGCGGCCGCGAGCTCAGATCTGGCCGGCTG
>595764.1.42
AACCCGGGCCCTATATATGGATCCAATTGC
>pWEB::TNC.Epicentre.html.1.20
GTGACTGGGAAAACCCTGGCGGCCGCGAAT
>pDPL13.Generic.html.1.24
TCGAGCTCGCGATCGGTACCGTCGACGGAT
>8346634.2.64
CCAATTGCAATGATCATCATGACAGATCTG
>310798.1.3
TCTAGACCAAGCTTGGCTGCAGGTCGACGG
>4097017.1.207
TAAGGCTTGGATCCAGAGTCTCCTGAACTA
>pPIC9.InVitrogen.html.1.19
CTACGTAAGCTTCAGCCTCTCTTTTCTCGA
>pTNT.Promega.html.1.7
CCCGGGTCGACTCTAGAGGTACCACGCGTG
>pET-44b(+).Novagen.html.1.68
TTCTGTACAGGCGCGCCTGCAGGACGTCGA
>118200854.1.112
ATAAAGCTTTAGAGCTCTTCTTAAGAAGGA
>56406604.1.291
GATATGTCTGAAGATAATCCGCAACCCCGT
>pET-31b(+).Novagen.html.1.75
CGTCGCGCTGTTTGCCGATGACGCCACGGT
>pHAT20.Clontech.html.1.3
CGGCCGGGCCCGGTACCCGGGGACCGGTTA
>pTriplEx2.Clontech.html.1.12
GCCAAGTGAGCTCGAATTGCGGCCGCATGC
>pDK101.ATCC.html.1.5
GTGATATCCCGCGGCCATGGATAACATGGC
>113073376.1.18
GCGGCCGCGGTACCACTAGTACGCGTAGGC
>pET-42a(+).Novagen.html.1.12
TATCGGGGATCCGAATTCTGTACAGGCCTT
>118200847.1.170
GCCTATGCGGCCGCGGATCTGATCCCGGGC
>pShuttle.Stratagene.html.1.21
TGAATTCGATATCTCTAGACTCGAGGCGGC
>118200847.1.133
TAGAGCTCTTCTTAAGAAGGATCCAGATCC
>pET-30c(+).Novagen.html.1.24
TCGAGCTCCGTCGACAAGCTTGCGGCCGCA
>118200854.1.118
CTTTAGAGCTCTTCTTAAGAAGGATCCAGA
>pET-47b(+).Novagen.html.1.22
ACCACCATCACTCCGCGGCTCTTGAAGTCC
>pQE-TriSystem.Qiagen.html.1.33
GCTTCGAACCGGTACCGTCGACCTGCAGGC
>209573.1.241
TCCAAGCTTTCTTCTTTACCTTTAGCCAGG
>pDK101.ATCC.html.1.31
TGGCCAACAAAACCATGGCGGCCGGGAGCA
>208744.1.91
TGCCAGCTTTCTCGAGGTACCCTCCAAGGG
>pET-12c.Novagen.html.1.32
CCCCTATCGCGATCAGCTCTTTTGCGTCGA
>pMM1525.Mobitec.html.1.17
GTACCGGATCCCGGGAGCTCCGGAGATCTT
>pS1.ATCC.html.1.12
AACAGATCTCGTACGCGTGCCGGCGCCTCG
>pSE280.Invitrogen.html.1.129
CGGAGTATACGTAGCCGGCTAACGTTAACA
>18140172.1.13
GGAGGCCATATGACTATGCATGCGGCCGCG
>pET-43.1Ek_LIC.Novagen.html.1.11
TCCTCAACGATATCTGAGCTCGTGGATCCG
>pCITE-2b(+).Novagen.html.1.93
ACGGAGCTCGAATTCGGATCCGATTGGGTG
>78098958.2.11
AATTCGATCGATCCCGGGAATTCCGGATGC
>M13K82.Generic.html.1.57
TCCCGGGTTTAGCACTCCCGGGTTGGGAAT
>pSE280.Invitrogen.html.1.185
CATGCGCAAATTTAAAGCGCTGATATCGAT
>pMETalphac.InVitrogen.html.2.6
GGCGGCCGCCGCGGGTCGACGACGCGTGGA
>118200854.1.177
TGATCCCGGGCGGGTACCTTTGAATTCCAC
>118200856.1.22
TTTGCGATCGCAGACCTAGGAAAGCTAGCT
>4165110.1.56
TAAGTTGTAATTCTCATGTTTGACAGCTTA
>pRX-1.ATCC.html.1.2
ATCGATAAGCTTGGGCTGCAGGTCGACTCT
>45862365.1.59
AATTCTCCCGGGTGGATCCAAGGCCTTCTA
>pET-44a(+).Novagen.html.1.128
GGCCGCACAGCTGTATACACGTGCAAGCCA
>48995599.1.13
ATGATCATCATGACAGATCTGCGCGCGATC
>56406608.1.65
CAGTCGCTTGAGTAAAGAATCCGGTCTGAA
>915333.1.94
AGCGGCCGCCCGGGCCTCCAGGATCCCCAT
>pETcoco-2.Novagen.html.1.111
CATCGATGCGATCGCCCGGGCTCTTGTCGT
>595767.1.138
AGTATACGTAGCCGGCTAACGTTAACAACC
>pGEXKG.Generic.html.1.25
GGAGTCTAGAATTCCACCACCACCACCGGA
>pAX4CM.USB.html.1.34
ATCACCCGGGCTGCAGTCGACTCTAGATCT
>4097015.1.40
ACTGATGAGTCCGTGAGGACGAAACTCTAA
>pIVEX2.4c.Roche.html.1.27
AGTCGACTTTGCCATGGTTTTAATTAAGCG
>9957257.1.42
CGCGACTAGTGAGCTCGTCGACGTAGGCCT
>pKYB1.New_England_Biolabs.html.1.14
GGAATTCGCGGCCGCCGTCGACTCGCGAGC
>pBAD_gIII_A.Invitrogen.html.1.21
ATATGGTACCAGCTGCAGATCTCGAGCTCC
>SSEV19.Generic.html.1.77
CCCGTCGGATTCTCCGTGGGAACAAACGGC
>2440162.1.12
ATCTAGATGCATTCGCGAGGTACCGAGCTC
>pRSET_CAT.InVitrogen.html.1.200
GTTCAGCTGGATATTACGGCCTTTTTAAAG
>M13BM21.Boehringer.html.1.14
TCCACGCGTAACTTAAGTGCGGCCGCGGTA
>pRNAT-H1.3_Hygro.Genscript.html.1.37
TAAGCTTTCCAAAAAACTTACGCTGAGTAC
>18140169.1.10
AAGGAGGCCATATGACTATGCATGCGGCCG
>pET-52b(+).Novagen.html.1.15
GTGGTGGTGATGGTGATGATGGTGGTGATG
>pSL190.Generic.html.1.91
GCTGCAGGCGGCCGCCATATGCATCCTAGG
>60101687.1.31
TGACCGTCGACAGAGATATCCGCGGCCGCA
>88173988.1.23
GATTCTAGAACTTAAGGAGCTCAGATCTTA
>16930719.1.1
GAGCTCGGTACCCGGGGATCCTCTAGATCT
>pET-12a.Novagen.html.1.16
GGAATAGTCCTGACAACCCCTATCGCGATC
>pMOD-2.Epicentre.html.1.1
GATCCCCGGGTACCGAGCTCGAATTCGAGC
>p2Bac.invitrogen.html.1.23
TTAAGGCCTGCAGGGCCCGCGGTATACTAG
>27573262.1.61
GCTCCGTCGACAAGCTTGCGGCCGCACTCG
>4097019.1.242
TGCTCAGGACTGATGAGTCCGTGAGGACGA
>51090247.1.11
GGTCGACAAGCTTGAATTCGGATCCCTCGA
>92429681.1.8
GCCTCCTAGGTGCTCGAGTGGCGGCCGCTA
>pET-29a(+).Novagen.html.1.20
GAATTCGAGCTCCGTCGACAAGCTTGCGGC
>pKOTW1.ATCC.html.1.27
GATCCGTCGACTGCAGGGGGATGGGGAGTA
>118200847.1.196
GGGCGGGTACCTTTGAATTCCACTTAATTA
>pRSET_CAT.InVitrogen.html.1.401
CCCCGTTTTCACCATGGGCAAATATTATAC
>4097019.1.639
CCAGAGTCTCCTGAACTAGACAATGCTCAG
>pEX13.ATCC.html.4.17
CCGCATGCACTAGTGAATTGGGTACCCCGG
>4097019.1.270
GAAACTCTAAGGCTTGGATCCAGAGTCTCC
>4097017.1.39
GACTGATGAGTCCGTGAGGACGAAACTCTA
>115600327.2.26
TGGGTCCTAGGCGGCCGCGTCTTCATGCAT
>pCITE-2a(+).Novagen.html.1.29
GATCGGAGATCTCAGTGGTGGTGGTGGTGG
>58233.1.16
TCGACTCTAGAGGATCCCCGGGCGAGCTCG
>CARNEGIE4.ATCC.html.1.11
GACTCTAGAGGATCCCCGGGCGAGCTCGAA
>pMAL-p2.New_England_Biolabs.html.1.60
CCGAGGTTGTTGTTATTGTTATTGTTGTTG
>pAX4BP.USB.html.1.10
CGGATCCGGGCAACGTTCTTGCCATTGCTG
>pMOD-2.Epicentre.html.1.34
TATGCGAGAACACCCGAGAAAATTCATCGA
>45862365.1.36
TCGATGCGGCCGCAAAGTCGACGAATTCTC
>pBluescript\II\KS(+)_LIC.ATCC.html.1.22
GGTCGACGGTATCGATAAGCTTACTGGTTC
>pMAL-p2g.New_England_Biolabs.html.1.23
AGAGGATCCGAATTCTACGTAGTGTGCCGC
>pENTR11.InVitrogen.html.1.14
TCGACCATGGTTAAGTATTTCCTTAGAGAA
>81345491.1.31
CCAAGCGCTGAGACCATGGTCCCCCTGCAG
>pGEM-7Zf(+)_LIC-R.ATCC.html.1.93
TACCGAATTCCTCGAGTCTAGAGGAGCATG
>45862352.2.23
AGCTCCTGCAGTATCGATGCGGCCGCAAAG
>18140172.1.9
TTAAGGAGGCCATATGACTATGCATGCGGC
>8346640.2.26
CCTGAGGTAATTATAACCCCGGGCCCTATA
>pHook-3.InVitrogen.html.1.7
ACTGGCCCGGGGGATCCGAGCTCGGTACTC
>15148786.1.5
TCTCGAGCAGCGCTGCTCGAGGCAAGCTTC
>pMAL-p.New_England_Biolabs.html.1.69
GATGGATCCCCGGCCGGGTACCGAGCTCGA
>pETcoco-2.Novagen.html.1.195
CAGCGGTTTCTTTGCTAGCACCGTGATGGT
>310824.1.6
TTGGGAGCTTGGCTGCAGGTCGACGGATCC
>pCITE-2a(+).Novagen.html.1.68
GCGGCCGCAAGCTTGTCGACGGAGCTCGAA
>pSE280.Invitrogen.html.1.187
TGCGCAAATTTAAAGCGCTGATATCGATCG
>pSL180.Generic.html.1.191
TAATAGGCCTAGGATGCATATGGCGGCCGC
>pShuttle_(Ad).Qbiogene.html.1.7
TCGACAAGCTTGAATTCGATATCTCTAGAC
>pCANTAB5.Pharmacia.html.1.12
TTTGATCTCGAGCTCCTGCAGTTGGACCTG
>pSE280.Invitrogen.html.1.21
GCCACTAGTACTTCTCGAGCTCTGTACATG
>209573.1.185
GGATCCCAGAAGTAGTTTTGATGCACAGGC
>595764.1.102
CGATATCAGCGCTTTAAATTTGCGCATGCT
>209573.1.290
TTATAAAATCCTCTTTGACTTTTAAAACAC
>pHC624.Generic.html.1.18
TATGGAAGATCTCTAGAAGCTTCTAGAGAT
>pTriEx-1.Novagen.html.1.48
CGGTACCGTCGACCTGCAGGCGCGCCGAGA
>pCAL-n.Stratagene.html.1.1
AGCTTGAGCTCGAGTCGACCCATGGAGTCT
>16930719.1.58
GCTAGCGGCCGCACGCGTTCGCGACTAGTT
>25900784.1.31
TACCAAGCTTCGGCCGATCGATGGTAACCC
>pVL1393.Invitrogen.html.1.21
CTCCGGAATTCTAGAAGGTACCCGGGATCC
>45862396.1.2
GCTCCTGCAGTATCGATGCGGCCGCAAAGT
>11559656.1.1
TCGCGAGCTGGGAATTCCTCGAGATCTTCT
>66815022.1.89
AGCAGATCTTCTAGACTCGAGACGCGTGGT
>29569706.1.31
CCTGTCGACATCGATAAGCTTGAATTCATG
>pMETalphaB.InVitrogen.html.1.27
GACGCGTGGATCCACGGCCGGCTGGGCCAC
>pBEND2.Generic.html.1.86
CATGGATCGATGCTAGCAGATCTACGCGTG
>M13BM21.Boehringer.html.1.9
GGGGATCCACGCGTAACTTAAGTGCGGCCG
>litmus28i.New_England_Biolabs.html.1.62
AGATATCCTGCAGAGAAGCTTGGCGCCAGC
>T7Select1-2a.Novagen.html.1.2
CGAGTGCGGCCGCAAGCTTGTCGACGGAGC
>pAX4CP.USB.html.1.42
GGCTGCAGTCGACTCTAGATCTGGTACCGA
>p453.Generic.html.1.57
AGCATAGAAAAAAACAAAATGAAATTCTAC
>pOCUS-2.Novagen.html.1.48
AAGCTTGATATCGAGCTCGAATTCGCGGCC
>pCDH1-MCS1.System_Biosciences.html.1.15
GGATCCATTTAAATTCGAATTCGCTAGCTC
>58029.1.14
GGATCTAATTCGAGCTCGCCCGGGGATCCT
>287936.1.16
CATGGTACCAGCTGCAGATCTCGAGCTCGG
>pET-41c(+).Novagen.html.1.44
GCGCGCCTGCAGGCGAGCTCCGTCGACAAG
>pKSM713.ATCC.html.1.7
TTCCCGGGAGAGCTCGATATCGCATGCGGT
>pRX3.ATCC.html.2.3
CATCGATAAGCTTGGGCTGCAGGTCGACTC
>pT7T3_18U.Stratagene.html.1.146
AAGCTTATTCCCTTTAGTGAGGGTTAATTT
>pET-47b(+).Novagen.html.1.49
TCCTCTTTCAGGGACCCGGGTACCAGGATC
>15148786.1.40
GTCGACTCTAGAGGATCCCCGGGGAATTCA
>pCITE-4b(+).Novagen.html.1.23
TCGACGGAGCTCGAATTCGGATCCGATATC
>118200845.1.79
AAGAGATCTTATAGGCCTCGAGTTAACGTT
>644831.1.9
GCTTACTTAGATCTCGAGCTAGCACGCGTA
>13937413.1.41
TGGGTATATCTCCTTCTTAAAGTTAACGAA
>pWB146.Generic.html.1.1
GGGCCCGGGGTCGACCCTAGGCAGCTGCGA
>pET-31b(+).Novagen.html.1.126
GCCCAGGTCCGGTACGGCTGCGATTCGTGA
>58233.1.6
GGGCTGCAGGTCGACTCTAGAGGATCCCCG
>8346640.2.105
ATCAGCGCTTTAAATTTCGCATGCTAGAAC
>pETcoco-2.Novagen.html.1.178
GCGTTCAAATTTCGCAGCAGCGGTTTCTTT
>pRSET_CAT.InVitrogen.html.1.76
AGCTAAGGAAGCTAAAATGGAGAAAAAAAT
>115600327.2.4
TTACCACTTTGTACAAGAAAGCTGGGTCCT
>pAX4BP.USB.html.1.14
AATTAATCATCGTCAATCAATCACCCGGGC
>pThioHisc.InVitrogen.html.2.34
ATTCGAAGATCTCGAGCTCATGCATAGGTA
>310781.1.18
AGATATCGATGAATTCCCGGGGATCCGTCG
>595725.1.7
CTCGAGTCGACCCGGGAATTCCTGGGGATC
>pHC624.Generic.html.1.46
ATCTGCAGGTCGACGGATCCCCGGGAATTA
>pBLCAT3.ATCC.html.2.4
CTCGGTACCCGGGGATCGATCCAGACATGA
>4512193.1.71
ACCATGGCATGCATCGATAGATCTCGAGGC
>pET-31b(+).Novagen.html.1.229
GCGGCCTTCGCTTTCACCGTCAGCTTCGAG
>pQE-TriSystem_Strep.Qiagen.html.1.60
CCGAGATCTGAGAATTCGGATCCACGAGCT
>pSL180.Generic.html.1.70
CAATGATCATCATGACAGATCTGCGCGCGA
>12958753.1.25
TCGATGATATCAGATCTCCTTTTGCGGCCG
>pET-30Ek_LIC.Novagen.html.1.25
GGCTTCTCCTCAACCATGGCGATATCGGAT
>pMCS5.Mobitec.html.1.18
GGCGCGCCCATGGATCGATGTTAACATGCA
>pGT-N39.New_England_Biolabs.html.1.16
TCGCTAGCACGGCCGAACGCGTCTTCCGGA
>pXC14.ATCC.html.1.8
GTAGAGCCTCGTTGCGTTTGTTTGCACGAA
>56406608.1.252
CTTGTGCTTCTGATTTTGTAATGTAATTAT
>p2Bac.invitrogen.html.2.7
GAATTCCATGGTACCAGCTGCAGATCTCGA
>310748.1.5
CGAGCTCGCCCGGGGATCCTCTAGAGTCGA
>pCDFDuet-1.Novagen.html.1.36
AGGCGCGCCGAGCTCGAATTCGGATCCTGG
>pACYCDuet-1.Novagen.html.2.29
GAGTCCATGTGCTGGCGTTCAAATTTCGCA
>SSEV19.Generic.html.1.193
ATCGGCCTCAGGAAGATCGCACTCCAGCCA
>pACYCDuet-1.Novagen.html.2.84
GGGTACCGACGTCAGCGATCGCGTGGCCGG
>pETcoco-2.Novagen.html.1.77
TTCGAAACCGTACGCACGTGGCGCGCCTGG
>pBEND1.Generic.html.1.10
TCCCTCGAGACTAGTCCATGGATCGATGCT
>pET-31b(+).Novagen.html.1.277
GTAGTTGCGCCCATCGATCACTTTCGCTTC
>287940.1.6
CGAGCTCGAGATCTGCAGCTGGTACCATGG
>pRX1.ATCC.html.1.27
GACTCTAGAGGATCCCCGGGCGAGCTCGAA
>pMOD-2.Epicentre.html.1.12
ACCGAGCTCGAATTCGAGCCAATATGCGAG
>pET-43.1Ek_LIC.Novagen.html.1.134
CCAGAACTCGCTCCTGAAGACCCAGAGGAT
>pET-31b(+).Novagen.html.1.26
TGGTACAGCGCTTTGTGGCTGCGCTCAATG
>4097019.1.478
ACGAAACTCTAAGGCTTGGATCCAGAGTCT
>4097019.1.185
TGAGTCCGTGAGGACGAAACTCTAAGGCTT
>pET-42a(+).Novagen.html.1.39
CTTGGCGCGCCTGCAGGCGAGCTCCGTCGA
>pCDH1-MCS1-EF1-Puro.System_Biosciences.html.1.7
CGCGGATCCATTTAAATTCGAATTCGCTAG
>17864894.1.28
CGGGCTCGAGTGCACGTACGACGTCTAGAC
>45862396.1.74
TCGAGAACGTTGGGCCCCAATTGGCTAGCA
>209573.1.194
AAGTAGTTTTGATGCACAGGCAACGGAGCT
>310734.1.13
GAGATCTAGATATCGATGAATTCCCGGGGA
>4097017.1.238
ACAATGCTCAGGACTGATGAGTCCGTGAGG
>10504974.1.64
CTTCGAATTCGAGCTCCCGGGTACCATGGC
>SSEV19.Generic.html.1.211
GCACTCCAGCCAGCTTTCCGGCACCGCTTC
>113073402.1.33
GTTTAAACGCGGCCGCGGTACCACTAGTAC
>10504974.1.42
GACGTCGACGCGTCTGCAGAAGCTTCGAAT
>4097019.1.550
GAAACTCTAAGGCTTGGATCCAGAGTCTCC
>pPIC6c.InVitrogen.html.1.38
TCCGAGACGGCCGGCTGGGCCACGTGAATT
>pCR1000.InVitrogen.html.1.21
ACCGTTTCTCTCGATATCGAAACCCTTCTC
>pET-27b(+).Novagen.html.1.28
GAATTCGAGCTCCGTCGACAAGCTTGCGGC
>pCYB1.New_England_Biolabs.html.1.18
TTCTCTAGAGTCGACTCGCGAGCTAGCCAT
>pRSFDuet-1.Novagen.html.2.4
CCCCGAAAAGTGCCACTTGCGGAGACCCGG
>8216948.1.11
TCCCGCGGCCATGGCGGCCGGGAGCATGCG
>209573.1.91
ATTTTACGACCGTCTTTCAGAGTAGCGATA
>56406597.1.155
GAGTTTGCCTTCCCTGTTTGAGAAGATGTC
>66815022.1.10
CCAAAGTCGACGGATCCCATATATGACTAG
>48995599.1.107
GCCGGCTACGTATACTCCGGAATATTAATA
>pFastbac_CTHS.LIfeSensors.html.1.15
GAGTGCGGCCGCAAGCTTGTCGACGGAGCT
>4512193.1.55
ATTCGAGCTCCCGGGTACCATGGCATGCAT
>pRX-2.ATCC.html.1.29
CTAGAGGATCCCCGGGCGAGCTCGAATTCC
>pRSF-1.Novagen.html.1.122
TACACGAGCTCCCAATTGGGATCCGGACTC
>pETcoco-2.Novagen.html.1.52
TTCTGGCTGGCTTGCGGCCGCAAGCTTCGA
>pUCBM21.Boehringer.html.1.18
CGCGTAACTTAAGTGCGGCCGCGGTACCGG
>3983116.1.7
CTCGAGACTGCAGGCTCTAGATTCGAAAGC
>pHC624.Generic.html.1.24
AGATCTCTAGAAGCTTCTAGAGATCTGCAG
>2293124.1.9
TTACTTATCTAGAAGCTTCTGCAGACGCGT
>209573.1.160
TCCAGAGACTGGATGTTTTTCGGGTGGATC
>56406604.1.212
TCTGCAAGGTTCCCTTTTGATGCCACCCAG
>pCRT7_VP22_NES-1.InVitrogen.html.1.13
TGCTGGATATCTGCAGAATTCCACCACACT
>pSilencer_adeno_1.0-CMV.Ambion.html.1.10
AAAACTACCGTTGTTATAGGTGTCTCTTGA
>pNEB193.New_England_Biolabs.html.1.37
GACTTAATTAAGGATCCGGCGCGCCCCCGG
>pHC314.Generic.html.1.17
TGTTGCCATTGCTGCAGGCGGAGAACTGGT
>56406608.1.103
GCCTGATGTATAGTTAATATCCGCTTCACG
>4586830.1.42
GTCATTTAAATCGACTCTAGACTTAATTAA
>pRSET_CAT.InVitrogen.html.1.93
TGGAGAAAAAAATCACTGGATATACCACCG
>11559666.1.6
GGATCGACTAGATGTACATACTCGAGTACC
>78098958.1.14
GAGCTCGAGGATCCGGACGTCGACGGCCGT
>56406608.1.56
TAAATCAGCCAGTCGCTTGAGTAAAGAATC
>pT7Blue-2.Novagen.html.1.4
CCGCGAGCTCGGGCCCCCACACGTGTGGTC
>M13K82.Generic.html.1.51
TAGCACTCCCGGGTTTAGCACTCCCGGGTT
>pRSFDuet-1.Novagen.html.1.21
CAGCGGTTTCTTTACCAGACTCGAGGGTAC
>p453.Generic.html.1.27
TAGAATAGTTTCAATTTTTAAGCTATTTAT
>4322592.1.3
TAGTGATATCCCGCGGCCATGCCATTGGTT
>pPolh-MAT-1.Sigma.html.1.5
CTGGATCCGGTACCCCCGGGACGCGTTGAC
>pAN24.Generic.html.1.44
GACGAGGCCGCTCAGGGCGAGTAGAGATCG
>pCMV-PCR.Stratagene.html.1.88
GAATTCCTGCAGCCCGGGGGATCCGCCCGG
>pNEB193.New_England_Biolabs.html.1.17
GGTTTAAACAGTCGACTCTAGACTTAATTA
>8216950.4.4
ATCCAACGCGTTGGGAGCTCTCCGGATCCA
>pDK101.ATCC.html.1.32
GGCCAACAAAACCATGGCGGCCGGGAGCAT
>8346640.2.141
CGGCTACGTATACTCCGGAATATTAATAGG
>1277138.1.4
AGGATCCGGACGTCGACGGCCGTACGCTAG
>45862396.1.82
GTTGGGCCCCAATTGGCTAGCAAGCTTTCC
>pOSEX2.ATCC.html.1.3
ACGCGTCTTAAGGCGGCCGCGGTACCGGGC
>SSEV19.Generic.html.1.153
CGTAACCGTGCATCTGCCAGTTTGAGGGGA
>pSPTBM21.Boehringer.html.1.16
ATATCGCATGCCTGCAGAGCTCTAGAGTCG
>3273767.1.14
GAGTCGACAAGCTTGATATCGGTACCAGAT
>6467488.1.14
GGAAGATCTTCCCCGGGGATCCTCTAGAGT
>4097013.1.88
CCTGAACTAGTCCAAGCTTATCGATACCGT
>8052207.1.10
GGATCCGTCGACCTGCAGATCTCTAGAAGC
>1490528.2.32
TTTTGACACCAGACAAGTTGGTAATGGTAG
>pDO193.ATCC.html.1.48
CCGTCGACGCGGCCGCATTTAAATGGCGCG
>118200847.1.155
CCAGATCCACTAGTGGCCTATGCGGCCGCG
>SSEV19.Generic.html.1.22
CGTCTGGCCTTCCTGTAGCCAGCTTTCATC
>45862365.1.27
CCTGCAGTATCGATGCGGCCGCAAAGTCGA
>1673614.1.42
GAATTCCATGGATATCCCGGGGATCCATGC
>pSL190.Generic.html.1.181
TATAGCTAGCATGCGCAAATTTAAAGCGCT
>16930719.1.67
CGCACGCGTTCGCGACTAGTTGTCGACCTG
>595767.1.277
TTATAATTACCTCAGGTCGACGTCCCATGG
>pSL190.Generic.html.1.276
TTATAATTACCTCAGGTCGACGTCCCATGG
>4097019.1.363
AGTCTCCTGAACTAGACAATGCTCAGGACT
>48995608.1.84
CTCGAGAAGTACTAGTGGCCACGGGCTGCA
>1906552.1.17
AGAGGATCCCCGGGTACCATGGGCCCTTAA
>1117808.1.20
GGTCGACGGATCCCCGGGGCCTCCATGGCC
>56406608.1.137
GTTCGTCCGCTTTTGCCCTGGAGTTTGCCT
>pET-42b(+).Novagen.html.1.28
TCTGTACAGGCCTTGGCGCGCCTGCAGGCG
>1256571.1.1
CTGCAGGTCGACGGATCCCCGGGAATTCGG
>pET-43.1Ek_LIC.Novagen.html.1.44
TCTGTACAGGCGCGCCTGCAGGACGTCGAC
>83314120.1.6
ATGCGAATTCAGATCTAGAGCTCTGCAGGA
>27573259.1.3
ATGTACGGTCGTAAAAAACGTCGTCAGCGT
>8346634.2.38
TATAACCCCGGGCCCTATATATGGATCCAA
>310825.1.34
AAGCTTCTTCTAGAGGTACCGCATGCGATA
>47132203.1.6
TCGCGAGGTACCGGGCCCAAGCTTCTCGAG
>18140169.1.17
CCATATGACTATGCATGCGGCCGCGGATCC
>4097019.1.63
ACTCTAAGGCTTGGATCCAGAGTCTCCTGA
>pRX-2.ATCC.html.1.2
TCGATAAGCTTGGGCTGCAGGTCGACTCTA
>pRSET_CAT.InVitrogen.html.1.458
GGCGATTCAGGTTCATCATGCCGTCTGTGA
>pDO193.ATCC.html.1.16
GTTTAAACGCCCGGGCGAGCTCGGATCCGG
>pSPTBM20.Boehringer.html.1.35
GCGGTACCGGGCCCGTCGACTCTAGAGCTC
>595764.1.9
AATGGCCATGGGACGTCGACCTGAGGTAAT
>4097019.1.325
TGAGTCCGTGAGGACGAAACTCTAAGGCTT
>pACYCDuet-1.Novagen.html.2.34
CATGTGCTGGCGTTCAAATTTCGCAGCAGC
>56406604.1.66
CGCTTGAGTAAAGAATCCGGTCTGAATTTC
>pIE1-3.Novagen.html.1.9
GTTTAAACTAGTCGCGAGGCCTGCGGCCGC
>pORB.Orbigen.html.1.9
CGGGGGTACCCTGCAGGCGGCCGCGAGCTC
>8346640.2.35
ATTATAACCCCGGGCCCTATATATGGATCC
>pAN524.Generic.html.1.64
GGGCGAGTAGAGATCGGAAGCCCATGGTGA
>118200845.1.28
CCTAGGAAAGCTAGCTATACGCGTTATACC
>pS3.Generic.html.1.1
GCATGCATGTTAACAGATCTCGTACGCGTG
>3983120.1.19
TCGAGACTGCAGGCTCTAGATTCGAAAGCG
>4097017.1.161
GAACTAGACAATGCTCAGGACTGATGAGTC
>108947435.2.23
TCTAGAAAGCTTCTCGAGGGCCGAGGCGGC
>117957124.1.30
AAGTCGACATTTAAATGCGGCCGCGGCCAT
>4097019.1.88
CCTGAACTAGACAATGCTCAGGACTGATGA
>pRSFDuet-1.Novagen.html.1.4
GCGTTCAAATTTCGCAGCAGCGGTTTCTTT
>4097019.1.202
AACTCTAAGGCTTGGATCCAGAGTCTCCTG
>310853.1.40
AGAAGAAGCTTGGGATCCGTCGACCTGCAG
>5825492.1.26
TCTAGATATCGATGCATATGAATTCAGCTG
>pCDH1-MCS1.System_Biosciences.html.1.7
GCGGCCGCGGATCCATTTAAATTCGAATTC
>501070.1.3
GGGTACCATTTAGGTGACACTATAGAACCG
>pET-12a.Novagen.html.1.22
GTCCTGACAACCCCTATCGCGATCAGCTCT
>83314120.1.28
CTGCAGGATCCAAGCTTACTAGTGGTACCA
>pBACgus-2cp.Novagen.html.1.11
CCGCAAGCTTCGAGCTCGAATTCGGATCCA
>pCITE-2c(+).Novagen.html.1.24
GACTCTAGAGGATCGGAGATCTCAGTGGTG
>RR2.ATCC.html.1.6
CTTTCCTGCGTTATCCCCTGATTCTGTGGA
>595767.1.126
TTAATATTCCGGAGTATACGTAGCCGGCTA
>SSEV19.Generic.html.1.120
TGGGATAGGTTACGTTGGTGTAGATGGGCG
>p453.Generic.html.1.44
TTAAGCTATTTATAGCATAGAAAAAAACAA
>3328183.2.32
GCAGATCTTGCAGGTCGACGATTCTATAGT
>pGT-N29.New_England_Biolabs.html.1.30
GTCACCGGTTCTAGAACCTAGGGAGCTCTG
>11559666.1.18
TGTACATACTCGAGTACCTGCAGGTAACTA
>pAN24.Generic.html.1.35
CCCGTTGCAGACGAGGCCGCTCAGGGCGAG
>pBEND1.Generic.html.1.25
CCATGGATCGATGCTAGCAGATCTACGCGT
>pIE1-4.Novagen.html.1.14
GCCGCAGGCCTCGCGACTAGTTTAAACCCG
>56406597.1.97
TGAAGCCTGATGTATAGTTAATATCCGCTT
>1017801.1.1
GCGCGCCTGCAGGTCGACACTAGTGGATCC
>PinPoint_Xa-2.Promega.html.1.23
TCGGTACCGGATCCCAGCTGAAGCTTTCGC
>1017801.1.20
CTAGTGGATCCAAAGAATTCAAAAAGCTTC
>56406608.1.340
CTGTGCCATGTGATTCCTTTACTTATTCCA
>15149220.1.3
TTCCCATATGGTACCAGCTGCAGATCTCGA
>58279.2.18
TCCGGTCAATCAATCAGCAAGCTTGGCTGC
>pGEM-7Zf(+)_LIC-R.ATCC.html.1.43
CGATTTCGAACCCGGGGTACCAAACTCGCT
>4097019.1.437
TCCTGAACTAGACAATGCTCAGGACTGATG
>209573.1.48
CTGAACGATCTTCTTGATACGTGGAGCGTC
>pKSM710.ATCC.html.1.1
CCGGGAGAGCTCGATATCGCATGCGGTACC
>pCITE-2a(+).Novagen.html.1.4
GCCTGCAGGTCGATCGACTCTAGAGGATCG
>4097019.1.601
CTGATGAGTCCGTGAGGACGAAACTCTAAG
>pUCBM21.Boehringer.html.1.13
ATCCACGCGTAACTTAAGTGCGGCCGCGGT
>pFastbac_CTHS.LIfeSensors.html.1.9
TGCCTCGAGTGCGGCCGCAAGCTTGTCGAC
>45645334.1.1
TCGACGAATTCCTCGAGCAGATCTCGGTAC
>pENTR2B.InVitrogen.html.1.23
ACTGAATTGGTTCCGGCGCCAGCCTGCTTT
>pMB123.Generic.html.1.17
CGACAAGCTTGGATCCGCGTCATCCAGAAT
>17864894.1.70
ATCTGATCATATGCATCCGCGGGCCCGGGT
>310807.1.33
CTTCTAGAGGTACCGCATGCGATATCGAGC
>pCR1000.InVitrogen.html.1.37
TCGAAACCCTTCTCACCTCGGCCGATAAGC
>pET-31b(+).Novagen.html.1.148
ATTCGTGAGTTTTACGCCAACTCGCTCAAA
>SSEV19.Generic.html.1.85
ATTCTCCGTGGGAACAAACGGCGGATTGAC
>pT7Blue-2.Novagen.html.1.150
TGTCGTCGTCATCGCTGCCACCGGTACCGC
>pET-41b(+).Novagen.html.1.48
GCCTGCAGGCGAGCTCCGTCGACAAGCTTG
>pRSET_CAT.InVitrogen.html.1.170
TCAGTTGCTCAATGTACCTATAACCAGACC
>pUC28.Generic.html.1.1
CGAATTCGCGAGCTCCATGGATATCGATCG
>pET-48b(+).Novagen.html.1.1
CCGCGGCTCTTGAAGTCCTCTTTCAGGGAC
>209573.1.31
TCACCAGCCAGTTTTTTCTGAACGATCTTC
>287939.1.23
GTACCAGCTGCAGATCTCGAGCTCGGATCC
>110433179.1.18
CACTATAGAACAAGTTTCGGTCCGGAATTC
>310822.1.1
TGAATTCGAGCTCGCCCGGGGATCCTCTAG
>pTriEx-1.Novagen.html.1.26
TGTGCGGCCGCAAGCTTCGAACCGGTACCG
>310826.1.7
CTTGGCTGCAGGTCGACGGATCCCCGGGAA
>603191.2.18
AGTAGGCCTATTATTTTTGACACCAGACAA
>113073444.1.15
AACGCGGCCGCGGTACCACTAGTACGCGTA
>pET-31b(+).Novagen.html.1.246
CGTCAGCTTCGAGTATCAGGGCCGCAAGAC
>8346634.2.129
CTAGAACGTTAGCCGGCTACGTATACTCCG
>2664252.1.8
GGGCCCTCTAGACTCTGCGTCGTTGACGAC
>pAN524.Generic.html.1.48
CAGACGAGGCCGCTCAGGGCGAGTAGAGAT
>pRSF-1.Novagen.html.1.179
CCCACGTGATGGTGGTGGTGATGTGCCATG
>pThioHisc.InVitrogen.html.2.1
TGCAGGTCGACTCTAGAGGCCTGCGGCCGC
>pBACgus-7.Invitrogen.html.1.34
GGATCCAGGCCTTTTGAGGAGAAGCCCGGG
>4097019.1.712
GAGTCTCCTGAACTAGTCCAAGCTTATCGA
>pRSET_CAT.InVitrogen.html.1.388
ACAACTTCTTCGCCCCCGTTTTCACCATGG
>pET-44a(+).Novagen.html.1.3
GGGGCAGCGCGGGTTCTGGTACGATTGATG
>4097017.1.3
TCCACCGCGGTGGCGGCCGCTCTAGACAAT
>7638455.1.37
CCACTAGTGCATGCATATGTGAAGCTTAGA
>pRNAT-H1.3_Hygro.Genscript.html.1.29
TTTAAACTTAAGCTTTCCAAAAAACTTACG
>pDR720.Generic.html.1.6
TTCCCGGGGGATCCGTCGACCTGCAGCCAA
>47132199.1.2
ATCCCTTCGCGAGGTACCGGGCCCAAGCTT
>66815022.1.48
CCGGGAGGCCTGATATCAAGCTTGAGCTCG
>4097013.1.42
TGATGAGTCCGTGAGGACGAAACTCTAAGG
>pAN561H.Generic.html.1.41
ATTCTGGGTAAACGACTCATAGGAGAGTTG
>4097013.1.70
GGCTTGGATCCAGAGTCTCCTGAACTAGTC
>1673614.1.35
GTACCAAGAATTCCATGGATATCCCGGGGA
>pET-52b(+).Novagen.html.1.70
GCGAGCTCTGCGGCCGCGTCGACTTGTACA
>310781.1.9
TCGAGATCTAGATATCGATGAATTCCCGGG
>58233.1.13
AGGTCGACTCTAGAGGATCCCCGGGCGAGC
>pET-42a(+).Novagen.html.1.33
ACAGGCCTTGGCGCGCCTGCAGGCGAGCTC
>pMCS5.Mobitec.html.1.81
ATCTGGCCGGCCCACCGGTGGGCCATATGG
>pET-41b(+).Novagen.html.1.15
TCGGGGATCCGAATTCTGTACAGGCCTTGG
>27650339.1.12
GATCTCGAGCTAGCACGCGTAAGAGCTCGG
>48995599.1.53
CTTTAAATTTGCGCATGCTAGCTATAGTTC
>3983116.1.43
ACTAGTTGAGCTCGTCGACGTAGGCCTTTG
>pRSET_CAT.InVitrogen.html.1.39
GTACCATGGAATTCGAAGCTTCGACGAGAT
>4512193.1.28
ACGTCGACGCGTCTGCAGAAGCTTCGAATT
>4097019.1.254
ATGAGTCCGTGAGGACGAAACTCTAAGGCT
>pFR109.Generic.html.1.2
CCGGGGATCCGTCGACCTGCAGCCAAGCTT
>45862352.2.55
GACGAATTCTCCCGGGTGGATCCAAGGCCT
>45655410.1.10
CCGCGGCCGCCATGGCGGCCGGGAGCATGC
>498575.1.8
CGCGTCGACGCGGCCGCGGGGGCCCACTAG
>pPolh-MAT-2.Sigma.html.1.23
GACGCGTTGACTGCAGGAATTCGCGGCCGC
>pT7SP6.Generic.html.1.10
GCTCGCCCGGGGATCCTCTAGAGTCGACCT
>RR2.ATCC.html.1.31
GTGGATAACCGTATTACCGCCTTTGAGTGA
>2440162.1.15
TAGATGCATTCGCGAGGTACCGAGCTCGAA
>66815022.1.90
GCAGATCTTCTAGACTCGAGACGCGTGGTA
>pUni_V5-HisC.InVitrogen.html.1.25
GGCCCGGATCCGCCCACACGGCACCGGTGA
>pTriEx-1.Novagen.html.1.18
TATACAGCTGTGCGGCCGCAAGCTTCGAAC
>pCSV03.Generic.html.1.8
CGCCCGGGTCACCGATGATAAGCTGTCAAA
>pGT-N39.New_England_Biolabs.html.1.22
GCACGGCCGAACGCGTCTTCCGGAGTGTAC
>pMT_BiP_V5-Hisc.InVitrogen.html.8.5
GCCCTCTAGACTCGAGCGGCCGCCACTGTG
>pMT_BiP_V5-Hisc.InVitrogen.html.8.22
GGCCGCCACTGTGCTGGATATCTGCAGAAT
>pT7Blue-2.Novagen.html.1.65
ACCAGATATCGGAATTCTATAGTGTCACCT
>pRNA-U6.3_Neo.Genscript.html.1.68
CTTCGATCTCTTGAATCGAAGTACTCAGCG
>pUni_V5-HisC.InVitrogen.html.1.8
GCGAAGGCCTGACGTCGGGCCCGGATCCGC
>208744.1.1
ACCGGTACCTTGTTAGATCTTATGACGAAC
>pRSET_CAT.InVitrogen.html.1.50
TTCGAAGCTTCGACGAGATTTTCAGGAGCT
>p2Bac.invitrogen.html.1.25
AAGGCCTGCAGGGCCCGCGGTATACTAGTC
>74267359.2.17
CCAATTAAGGCCATGTAGGCCGGATCCCCC
>pSL180.Generic.html.1.18
GGACGTCGACCTGAGGTAATTATAACCCGG
>pET-44b(+).Novagen.html.1.116
TTCGAAGCTTGCGGCCGCACAGCTGTATAC
>pSE280.Invitrogen.html.1.262
GGGCCCGGGTTATAATTACCTCAGGTCGAC
>pSE280.Invitrogen.html.1.234
ATGATCATTGCAATTGGATCCATATATAGG
>37575409.1.3
AGCTTGGGCTGCAGGTCGACCCGGGGTACC
>17864894.1.122
TCGGTACCCCTAGAGTCGACCTGCAGGCAT
>pSL190.Generic.html.1.10
GTGCACGGCCCACGTGGCCACTAGTACTTC
>108947435.2.14
AACGAATGGTCTAGAAAGCTTCTCGAGGGC
>pAN524.Generic.html.1.90
GTGATGTCTGCTCAAGCGGGGTAGCTGTTA
>pTriplEx2.Clontech.html.1.97
CATAATGGCCGAATTCCCGGGTACCAACAC
>108947432.1.6
GCGCGCCAAACGAATGGTCTAGAAAGCTTC
>68262428.1.17
TCGGATCCATCGTTAACGATACGTATCGCA
>287943.1.24
GCTGGTACCATGGAATTCGAAGCTTGATCC
>pET-27b(+).Novagen.html.1.1
CATGGATATCGGAATTAATTCGGATCCGAA
>pCANTAB5.Pharmacia.html.1.1
GCGGCCGCCCGTTTGATCTCGAGCTCCTGC
>ptyb11.New_England_Biolabs.html.1.4
GGCTCGAGGAATTCGCGGCCGCCGTCGACT
>pDK101.ATCC.html.1.23
GGATAACATGGCCAACAAAACCATGGCGGC
>220967.1.8
ACGTGAGATCTAGAGCTAGCATGCGGTACC
>56406597.1.246
AGGGCTTGTGCTTCTGATTTTGTAATGTAA
>48995599.1.212
GAGCTCGAGAAGTACTAGTGGCCACGGGCT
>pS1.ATCC.html.1.47
AGTGCGCGCTAGCTATCGATTCGCGAGCGG
>pSVB10.Generic.html.1.2
AAGCTTATCGCCCGGGTCACCGATGATAAG
>60651286.1.3
CAGCCAAGCTTATCGATTTCGAACCCGGGG
>5825492.1.48
TTCAGCTGCAGGATCCTAGTAAGCTTAGCA
>pIVEX-GST.Roche.html.1.1
GGATCCCGGGCTGCAGAGCTCGCTCGAGTC
>pGEXKG.Generic.html.1.3
GCTTGAGCTCGAGTCGACCCATGGAGTCTA
>pET-31b(+).Novagen.html.1.47
CGCTCAATGCCGGCGATCTGGACGGCATCG
>118200856.1.63
ACCGGTATCCTGCAGGTAGCATGCAAGAGA
>4097019.1.154
GTCTCCTGAACTAGACAATGCTCAGGACTG
>pRSF-1.Novagen.html.1.91
CGCAAGCTTGTCGACCTGCAGGCGCGCCGT
>pDPL13.Generic.html.1.19
GGAATTCGAGCTCGCGATCGGTACCGTCGA
>pOSEX2.ATCC.html.1.19
CCGCGGTACCGGGCCCGTCGACTCTAGAGC
>27573262.1.26
TCAGGCTCGTGCTGGTACCTCGGATCCGAA
>pCDF1-MCS1.System_Biosciences.html.1.27
ATTAATTAAGCTTAGATCTGGATCCGGCGC
>56406604.1.181
GTCTCCGCCGATGCTTTTCCCCGGAGCGAC
>pS1.ATCC.html.1.67
TCGCGAGCGGCCGCGCGGGTACCGAGCTCG
>pET-51b(+).Novagen.html.1.75
TGCGGCCGCAAGCTTGTCGACCGACGTCGG
>595702.1.17
CGCCGTGTCGGATCCTGAGACTGAATTCGG
>pRSF-1.Novagen.html.1.86
GCGGCCGCAAGCTTGTCGACCTGCAGGCGC
>501070.1.17
TGACACTATAGAACCGCGGCCGCGGATCCG
>4097019.1.307
GACAATGCTCAGGACTGATGAGTCCGTGAG
>pIC20HE.Generic.html.1.43
ATGAATTCTCGAGGCGGCCGCGGGCCCATG
>pIRES2-EGFP.Clontech.html.1.29
CAGAATTCGAAGCTTGAGCTCGAGATCTGA
>pCRT7_VP22-1-TOPO.InVitrogen.html.1.19
CACTGTGCTGGATATCTGCAGAATTGCCCT
>pQE-TriSystem_Strep.Qiagen.html.1.37
GGTACCGTCGACCTGCAGGCGCGCCGAGAT
>pET-47b(+).Novagen.html.1.130
CCGCAGAGCTCGCTCTGGTGCCACGCGGTA
>pTNT.Promega.html.1.16
ACTCTAGAGGTACCACGCGTGAATTCTCGA
>pSL190.Generic.html.1.167
GGTACCTCTAGAACTATAGCTAGCATGCGC
>pENTR11.InVitrogen.html.1.7
GATCCAGTCGACCATGGTTAAGTATTTCCT
>208126.1.108
TCCCAGAAGTAGTTTTGATGCACAGGCAAC
>p453.Generic.html.1.8
GGGGTACCGTGCAATAAATTAGAATAGTTT
>310825.1.50
TACCGCATGCGATATCGAGCTCTCCCGGGA
>pK.ATCC.html.1.3
GCATGTTAACAGATCTCGTACGCGTGCCGG
>1277132.2.10
ACTAGTCCTAGGCCGGCGCCCGGGAACTCC
>pBMN-GFP.Orbigen.html.1.5
ACGTAGCGGCCGCGGCGCGCCGGCCCTCGA
>pENTR2B.InVitrogen.html.2.8
ATATCTCGAGTGCGGCCGCGAATTCTATAT
>pMAL-P2x.New_England_Biolabs.html.1.32
TCTAGAGGATCCGAATTCTGAAATCCTTCC
>pS5.ATCC.html.1.38
CGCCTCGAGACTAGTGCGCGCTAGCTATCG
>1200493.1.3
GCCGCCCCGGGAGATCTGATATCGGTACCG
>pBEn-SET3c.Stratagene.html.1.22
ATGGAACAAGACCCGGGAAGAGAATTCGGA
>pET-31b(+).Novagen.html.1.331
ATCCGCGCCTTGTTTGGCGAGAAGAATATT
>4321112.1.46
CATCGATATCGGATCCGGTACCAATTGCTC
>11559656.1.59
GCACTAGTGTCGACCTGCAGGCATGCAAGC
>118200845.1.50
GTTATACCGGTATCCTGCAGGTAGCATGCA
>208126.1.92
ATGTTTTTCGGGTGGATCCCAGAAGTAGTT
>pET-31b(+).Novagen.html.1.184
TTGGCGGTGGAGCTGACGCAGGAGGTACGC
>56406604.1.102
CTGATGTATAGTTAATATCCGCTTCACGCC
>4495058.1.8
GCATGCGGCCGCATCTAGAGGGCCCGGATC
>8346631.1.11
ATCGATACCGTCGACCTCGAGAAGTACTAG
>2293124.1.20
GAAGCTTCTGCAGACGCGTCGACGGATCCC
>220967.1.12
GAGATCTAGAGCTAGCATGCGGTACCTGCA
>pSL180.Generic.html.1.201
AGGATGCATATGGCGGCCGCCTGCAGCTGG
>18252143.1.5
CATGCGAATTCAGATCTAGAGCTCTGCAGG
>pCMV-PCR.Stratagene.html.1.42
CCGGGAAGAGCAAGCTTGATATCGCTCTTC
>310830.1.7
CCCGGGAGAGCTCGATATCGCATGCGGTAC
>8346634.2.9
ATGGCCATGGGACGTCGACCTGAGGTAATT
>CARNEGIE4.ATCC.html.1.3
TGCAGGTCGACTCTAGAGGATCCCCGGGCG
>pET-44a(+).Novagen.html.1.117
TCGAAGCTTGCGGCCGCACAGCTGTATACA
>208744.1.22
ATGACGAACAAAACAGTAATAACGAAGATG
>M13BM21.Boehringer.html.1.63
AGCTCTGCAGGCATGCGATATCCCATGGAA
>SSEV19.Generic.html.1.160
GTGCATCTGCCAGTTTGAGGGGACGACGAC
>pETcoco-2.Novagen.html.1.13
TGAGGTTAATTAAAGATCCTCGGGATCTTC
>4097019.1.285
GGATCCAGAGTCTCCTGAACTAGACAATGC
>pT7Blue-2.Novagen.html.1.14
GGGCCCCCACACGTGTGGTCTAGAGCTAGC
>48995608.1.17
AGGGGCGGAATTGGCCGCCCTAGATGCATG
>4097017.1.290
CAGAGTCTCCTGAACTAGACAATGCTCAGG
>45862352.2.44
GCCGCAAAGTCGACGAATTCTCCCGGGTGG
>pSE280.Invitrogen.html.1.6
TGCACGGCCCACGTGGCCACTAGTACTTCT
>pGT-N29.New_England_Biolabs.html.1.16
TCACCATGGGAGACGTCACCGGTTCTAGAA
>11559656.1.31
AGACCCCGGGGATATCCCATGGGCGGCCGC
>5420374.1.15
ATCTAGAGGGCCCGGATCCCTCGAGGTCGA
>pGT-N29.New_England_Biolabs.html.1.27
GACGTCACCGGTTCTAGAACCTAGGGAGCT
>pENTR3C.InVitrogen.html.1.16
CAGTCGACTGAATTGGTTCCTTTAAAGAGC
>1066304.1.38
CGGTACCCGGGGATCCCTCGAGGTCGACCT
>pT7Blue-2.Novagen.html.1.112
GTAACGCGTCTGCAGTTTTGAGGAGAAGCC
>4097017.1.272
AACTCTAAGGCTTGGATCCAGAGTCTCCTG
>287943.1.1
CGGATCCGAGCTCGAGATCTGCAGCTGGTA
>pCYB3.New_England_Biolabs.html.1.6
GCCCTCGAGGAATTCTCTAGAGTCGACTCG
>pCR1000.InVitrogen.html.1.3
TTCGCGGCCGCGGTGAGAACCGTTTCTCTC
>pQE-TriSystem.Qiagen.html.1.30
CAAGCTTCGAACCGGTACCGTCGACCTGCA
>pMAL-c2x.New_England_Biolabs.html.1.30
GATCCGAATTCTGAAATCCTTCCCTCGATC
>pOCUS-2.Novagen.html.1.19
CAGGCCTGCAGGGCCCAACTAGTCTCGAGA
>SSEV19.Generic.html.1.97
AACAAACGGCGGATTGACCGTAATGGGATA
>pd2EGFP.Clontech.html.2.63
GACCGGCGCTCAGTTGGAATTCTAGAGTCG
>pRSET_CAT.InVitrogen.html.1.179
CAATGTACCTATAACCAGACCGTTCAGCTG
>4322592.1.23
GCCATTGGTTACCTGGATCCATATGAATTC
>8346640.2.116
AAATTTCGCATGCTAGAACGTTAGCCGGCT
>pSE280.Invitrogen.html.1.85
AGCTGCAGGCGGCCGCCATATGCATCCTAG
>pATH11.ATCC.html.1.6
TAAGCTTGGGCTGCAGGTCGACTCTAGAGG
>310805.1.50
TGGGATCCGTCGACCTGCAGCCAAGCCATC
>pSPTBM21.Boehringer.html.1.31
AGAGCTCTAGAGTCGACGGGCCGGGTACCG
>56406608.1.142
TCCGCTTTTGCCCTGGAGTTTGCCTTCCCT
>pET-47b(+).Novagen.html.1.139
TCTGCTGCTCTCGAGGCTTAATTAACCTAG
>pUC28.Generic.html.1.11
AGCTCCATGGATATCGATCGCATGCATATG
>5825492.1.13
GGGCCCGCGGAGCTCTAGATATCGATGCAT
>pLP-BacPAK9-6xHN.Clontech.html.3.19
CTGCAGGCCTCGAGTTCGAATCTAGAAGAT
>pMAL-c2x.New_England_Biolabs.html.1.2
CAAGCTTGCCTGCAGGTCGACTCTAGAGGA
>17864894.1.85
TCCGCGGGCCCGGGTTACGAGATCGATGAA
>pSPTBM20.Boehringer.html.1.40
ACCGGGCCCGTCGACTCTAGAGCTCTGCAG
>208126.1.113
GAAGTAGTTTTGATGCACAGGCAACGGAGC
>pRSET_CAT.InVitrogen.html.1.269
ATTCACATTCTTGCCCGCCTGATGAATGCT
>RR2.ATCC.html.1.68
AATACGCAAACCGCCTCTCCCCGCGCGCTG
>pSL180.Generic.html.1.41
AACCCGGGCCCTATATATGGATCCAATTGC
>pBAD_gIII_A.Invitrogen.html.1.3
AGAAAGCTTCGAATTCCCATATGGTACCAG
>pET-31b(+).Novagen.html.1.31
CAGCGCTTTGTGGCTGCGCTCAATGCCGGC
>pHC624.Generic.html.1.9
ACTGGTAGGTATGGAAGATCTCTAGAAGCT
>pET-12c.Novagen.html.1.47
GCTCTTTTGCGTCGACGGGGATCCGGCTGC
>SSEV19.Generic.html.1.147
GCGCATCGTAACCGTGCATCTGCCAGTTTG
>pRSET_CAT.InVitrogen.html.1.257
TATCCGGCCTTTATTCACATTCTTGCCCGC
>4097019.1.549
CGAAACTCTAAGGCTTGGATCCAGAGTCTC
>pSU2703.Generic.html.1.58
CTGAAATCTAGAAATATTTTATCTGATTAA
>pAN561H.Generic.html.1.16
TACCTCTAAACAAGTGTACCTGTGCATTCT
>pET-52b(+).Novagen.html.1.66
CAGAGCGAGCTCTGCGGCCGCGTCGACTTG
>pT7T3_18U.Stratagene.html.1.170
TAATTTATATAGCTTGGCACTGGCCGTCGT
>8346640.2.139
GCCGGCTACGTATACTCCGGAATATTAATA
>413822.1.2
AGGACGGACCATGGTCGACCTGCAGGCATG
>pSE280.Invitrogen.html.1.315
CGAAGGCATTCCACGACGTGGTCACCAGCC
>1490528.2.45
CAAGTTGGTAATGGTAGCGACCGGCGCTCA
>pMAL-P2x.New_England_Biolabs.html.1.23
CAGGTCGACTCTAGAGGATCCGAATTCTGA
>595764.1.196
AGGCCTAGGATGCATATGGCGGCCGCCTGC
>595767.1.195
CGCAAATTTAAAGCGCTGATATCGATCGCG
>48995599.1.41
TCGATATCAGCGCTTTAAATTTGCGCATGC
>pAMP19.Invitrogen.html.1.29
CGCGTTGGATCCCCGGGTACCGAGCTCGAA
>pRNA-U6.3_Neo.Genscript.html.1.12
AGTCGAGGCTGATCAGCGGTTTAAACTTAA
>pMAL-p2e.New_England_Biolabs.html.1.56
ATCCCCGAGGTTGTTGTTATTGTTATTGTT
>pET-43.1Ek_LIC.Novagen.html.1.67
CGTCGACGGTACCATCGATACGCGTTCGAA
>pET-31b(+).Novagen.html.1.353
AGAATATTCACGCATGCCAGATGCTGCTCG
>pET-31b(+).Novagen.html.1.326
TGAGCATCCGCGCCTTGTTTGGCGAGAAGA
>595767.1.154
TAACGTTAACAACCGGTACCTCTAGAACTA
>1117808.1.37
GGCCTCCATGGCCATATGACCACCCAAGCT
>pET-31b(+).Novagen.html.1.6
CCCAGAACACATCACCGCCGTGGTACAGCG
>pETcoco-2.Novagen.html.1.48
CGAGTTCTGGCTGGCTTGCGGCCGCAAGCT
>pET-44b(+).Novagen.html.1.159
CCAGAACTCGCTCCTGAAGACCCAGAGGAT
>56406597.1.33
TGATAATGGTCCGTTGTTTTGTAAATCAGC
>pKO11.ATCC.html.1.24
ATCCGTCGACTGCAGGGGGATGGGGAGTAA
>310830.1.21
ATATCGCATGCGGTACCTCTAGAAGAAGCT
>310813.1.6
GAATTCGAGCTCGCCCCGGGATCCTCTAGA
>6467488.1.34
CCTCTAGAGTCGACCTGGCGCGCCAAGCTC
>118200845.1.107
TTCGAGGTCGACTCTAGATAAAGCTTTAGA
>pT7Blue-2.Novagen.html.1.199
GAATTTAGCAGCAGCGGTTTCTTTGGTAAC
>pET-52b(+).Novagen.html.1.64
ACCAGAGCGAGCTCTGCGGCCGCGTCGACT
>pVE1163.Generic.html.1.36
AGCTCGAGGTACCCGGGAAGCTTAGATCTG
>12958753.1.16
CAAAGCTTATCGATGATATCAGATCTCCTT
>56406608.1.26
GTAAAGGTCTGATAATGGTCCGTTGTTTTG
>pUCBM21.Boehringer.html.1.35
GCCGCGGTACCGGGCCCGTCGACTCTAGAG
>pAMP10.ATCC.html.1.25
GGGTCGACATCATCATCATTAGTAGTAGTA
>209209.1.1
AAGCTTGGGCTGCAGGTCGACTCTAGAGGA
>pMAL-p.New_England_Biolabs.html.1.2
AGCTTGCCTGCAGGTCGACTCTAGAGGATC
>pET-44b(+).Novagen.html.1.136
AGCTGTATACACGTGCAAGCCAGCCAGAAC
>pMETalphac.InVitrogen.html.2.22
CGACGACGCGTGGATCCACGGCCGGCTGGG
>pSL190.Generic.html.1.30
CTAGTACTTCTCGAGCTCTGTACATGTCCG
>pIE1-4.Novagen.html.2.19
CAGGCCTCGCGACTAGTTTAAACCCGGGGA
>SSEV19.Generic.html.1.192
TATCGGCCTCAGGAAGATCGCACTCCAGCC
>pCITE-2b(+).Novagen.html.1.69
TCGAGTGCGGCCGCAAGCTTGTCGACGGAG
>pBK614.Generic.html.1.70
ACAATTAGTTTAGATCCGAGATAGGAGCTT
>1649038.1.8
TATCATCGCCAGTGTGCTGGGAATTCGGAT
>56406604.1.241
GCCGAGGGCTTGTGCTTCTGATTTTGTAAT
>110433179.1.52
GATATCGCGGCCGCTTAATTAACCTCGAGG
>56406597.1.299
CTGAAGATAATCCGCAACCCCGTCAAACGT
>pMETalphaB.InVitrogen.html.1.38
CCACGGCCGGCTGGGCCACGTGAATTCCTG
>595767.1.17
GGCCCACGTGGCCACTAGTACTTCTCGAGC
>13446792.1.68
TGTCGACAGGCCTTAAGGGCCAGATCTTGG
>45548773.1.31
CCGTCGACCTGCAGATCCGTCGACCTGCAG
>pGAPZalphaC.InVitrogen.html.1.14
CCGCGGCTCGAGGTACCGATCCGAGACGGC
>pSPTBM21.Boehringer.html.1.57
ACCGCGGCCGCCTTAAGACGCGTGGATCCC
>209573.1.216
ACGGAGCTCAGCGTATAAGTCAGAGTCCAA
>pVE1163.Generic.html.1.23
TGCTAGCCTGCAGAGCTCGAGGTACCCGGG
>pET-47b(+).Novagen.html.1.39
GCTCTTGAAGTCCTCTTTCAGGGACCCGGG
>pQE-30_Xa.Qiagen.html.1.13
GGTCGACCCGGGGTACCGAGCTCGCATGCG
>pET-47b(+).Novagen.html.1.32
CTCCGCGGCTCTTGAAGTCCTCTTTCAGGG
>4097017.1.222
GAGTCTCCTGAACTAGACAATGCTCAGGAC
>pSTBlue-1.Novagen.html.1.33
CTAGAGCTAGCCTAGGCTCGAGAAGCTTGT
>4097019.1.572
GAGTCTCCTGAACTAGACAATGCTCAGGAC
>SSEV19.Generic.html.1.217
CAGCCAGCTTTCCGGCACCGCTTCTGGTGC
>595767.1.50
GTACATGTCCGCGGTCGCGACGTACGCGTA
>pMAL-c2.New_England_Biolabs.html.1.10
AGGTCGACTCTAGAGGATCCGAATTCTGAA
>pIE1-2.Novagen.html.1.14
GCCGCAGGCCTCGCGACTAGTTTAAACCCG
>pAMP19.Invitrogen.html.1.14
AGATCTCTACTAGTACGCGTTGGATCCCCG
>pS5.ATCC.html.1.16
ACAGATCTCGTACGCGTGCCGGCGCCTCGA
>pGEM-7Zf(+)_LIC-R.ATCC.html.1.15
GTTGGGAGCTCTCCGGATCCAAGCTTATCG
>27573262.1.38
TGGTACCTCGGATCCGAATTCGAGCTCCGT
>pBK614.Generic.html.1.77
GTTTAGATCCGAGATAGGAGCTTGATATCG
>pIVEX2.6d.Roche.html.1.13
GCTCGCTCGAGTCGACTTGCCATGGTCATA
>pEX12.ATCC.html.1.7
GTCGACGGATCCGCATGCGAATTCGGTACC
>10504974.1.11
AGCGGCCGCCACGGCGATATCGGATCCATA
>pd2EGFP.Clontech.html.2.58
GTAGCGACCGGCGCTCAGTTGGAATTCTAG
>pRSFDuet-1.Novagen.html.1.16
CGCAGCAGCGGTTTCTTTACCAGACTCGAG
>pRSET_CAT.InVitrogen.html.1.210
ATATTACGGCCTTTTTAAAGACCGTAAAGA
>pIVEX2.5d.Roche.html.1.11
CTCGCTCGAGTCGACGCGGCCGCTCATATG
>pET-43.1Ek_LIC.Novagen.html.1.36
ATCCGAATTCTGTACAGGCGCGCCTGCAGG
>5825492.1.42
TATGAATTCAGCTGCAGGATCCTAGTAAGC
>pRSET_CAT.InVitrogen.html.1.358
CCAGTTTTGATTTAAACGTGGCCAATATGG
>pRSF-1.Novagen.html.1.112
GCGCGCCGTGTACACGAGCTCCCAATTGGG
>1277132.2.42
ATGCATATGCATGCTGCAGGGCCCATGGCG
>pRSET_CAT.InVitrogen.html.1.42
CCATGGAATTCGAAGCTTCGACGAGATTTT
>pTriplEx2.Clontech.html.1.94
GGCCATAATGGCCGAATTCCCGGGTACCAA
>4322639.1.29
CTGGATCCATATGAATTCTGGGGCCCAATT
>15148786.1.45
CTCTAGAGGATCCCCGGGGAATTCAATCGA
>595764.1.241
TACGCGTACGTCGCGACCGCGGACATGTAC
>37778084.1.29
TGCCACCTCCGCCACCGGGCCCTGGGCCAC
>pVL1393.Invitrogen.html.1.15
CGGCCGCTCCGGAATTCTAGAAGGTACCCG
>pKO11.ATCC.html.1.5
ATTGCCCGAATTCCCCGGGATCCGTCGACT
>18252143.1.39
AAGCTTACTAGTGGTACCACGCGTGAATAG
>8346640.2.21
GTCGACCTGAGGTAATTATAACCCCGGGCC
>pIE1-3.Novagen.html.2.21
TCGCGAGGCCTGCGGCCGCAGATCTAGATC
>125976391.1.19
GGGCCCGCGGTACCGTCGACTGCAGAATTC
>pET-31b(+).Novagen.html.1.343
TTTGGCGAGAAGAATATTCACGCATGCCAG
>4097019.1.313
GCTCAGGACTGATGAGTCCGTGAGGACGAA
>pDO193.ATCC.html.1.52
CGACGCGGCCGCATTTAAATGGCGCGCCGA
>pGT-N38.New_England_Biolabs.html.1.18
GCGCCAGCCGGCTTCAATTGCACGGGCCCC
>113073402.1.4
GCCTGCAGGTCGACTCTAGACACGGGGTGG
>51090247.1.6
CTGCAGGTCGACAAGCTTGAATTCGGATCC
>pIVEX2.5d.Roche.html.1.2
TCCCGGGAGCTCGCTCGAGTCGACGCGGCC
>13446792.1.3
CTCTCTAGAGGCCATGGCGGCCGCACTAGT
>pGT-N38.New_England_Biolabs.html.1.13
GCTTGGCGCCAGCCGGCTTCAATTGCACGG
>287936.1.13
TTCCATGGTACCAGCTGCAGATCTCGAGCT
>9957253.1.7
CCCTCGTCGACGTAGGCCTTTGAATTCCCA
>118200854.1.40
TATACCGGTATCCTGCAGGTAGTATGCAAG
>pOCUS-2.Novagen.html.1.34
CAACTAGTCTCGAGAAGCTTGATATCGAGC
>17864894.1.20
GGCGCGCCCGGGCTCGAGTGCACGTACGAC
>4097019.1.329
TCCGTGAGGACGAAACTCTAAGGCTTGGAT
>pT7Blue-2.Novagen.html.1.165
TGCCACCGGTACCGCTGTCGATGTGCTGGC
>28974289.1.14
TAGAGGATCCCGGGCTGCAGATCTCGAGGT
>pMB123.Generic.html.1.13
GCGTCGACAAGCTTGGATCCGCGTCATCCA
>pET-30Ek_LIC.Novagen.html.1.4
GATGACGACGACAAGAGCCCGGGCTTCTCC
>pMAL-P2x.New_England_Biolabs.html.1.67
TCCCGAGGTTGTTGTTATTGTTATTGTTGT
>pRSFDuet-1.Novagen.html.1.26
GTTTCTTTACCAGACTCGAGGGTACCGACG
>23381122.1.13
AGCTTGTCGACGAATTCGTTAACTCTAGAA
>8346634.2.65
CAATTGCAATGATCATCATGACAGATCTGC
>4097019.1.218
TCCAGAGTCTCCTGAACTAGACAATGCTCA
>pRSET_CAT.InVitrogen.html.1.389
CAACTTCTTCGCCCCCGTTTTCACCATGGG
>108947435.1.23
GAATTCCCGGGCATATGTCCGGTACCGTCG
>3043924.1.2
ATCCTTGATCAAAGATCTGAATTCCCGGGT
>108947432.1.34
TCTCGAGCGGATCCTGCAGGAATTCCCGGG
>56406597.1.42
TCCGTTGTTTTGTAAATCAGCCAGTCGCTT
>pKSM713.ATCC.html.1.27
CGCATGCGGTACCTCTAGAAGAAGCTTGGG
>45862396.1.86
GGCCCCAATTGGCTAGCAAGCTTTCCGCGG
>208126.1.40
AACTTCAACCTGGTTGCAGTGAGTGCCTTT
>10504974.1.39
TATGACGTCGACGCGTCTGCAGAAGCTTCG
>pDual_GC.Stratagene.html.1.4
TTCTCTTCCCATGGTGGCCCTCCTCTTAAA
>pIVEX2.6d.Roche.html.1.14
CTCGCTCGAGTCGACTTGCCATGGTCATAT
>4097019.1.419
AGGCTTGGATCCAGAGTCTCCTGAACTAGA
>48995599.1.78
AGTTCTAGAGGTACCGGTTGTTAACGTTAG
>16930719.1.22
TCTAGATCTCGAGGCCTGATCATCGATGGG
>pET-32b(+).Novagen.html.1.3
ATGGCGATATCGGATCCGAATTCGAGCTCC
>56406608.1.304
AAGATAATCCGCAACCCCGTCAAACGTGTT
>4097017.1.369
CTGAACTAGTCCAAGCTTATCGATACCGTC
>310808.1.36
CTCTAGAAGAAGCTTGGGATCCGTCGACCT
>pET-31b(+).Novagen.html.1.291
CGATCACTTTCGCTTCAATGGCGCCGGCAA
>pMETalphaB.InVitrogen.html.1.31
CGTGGATCCACGGCCGGCTGGGCCACGTGA
>pCYB4.New_England_Biolabs.html.1.5
GCTCGAGGAATTCTCTAGAGTCGACTCGCG
>4097013.1.57
GACGAAACTCTAAGGCTTGGATCCAGAGTC
>pShuttle_CMV.Qbiogene.html.1.5
TCTTATCTAGAAGCTTAGGCTCGAGCGGCC
>7638455.1.34
GCGCCACTAGTGCATGCATATGTGAAGCTT
>4097019.1.105
TCAGGACTGATGAGTCCGTGAGGACGAAAC
>pMIB_V5-Hisc.InVitrogen.html.1.16
CGCCACTGTGCTGGATATCTGCAGAATTCC
>5420374.1.19
AGAGGGCCCGGATCCCTCGAGGTCGACGAA
>9957257.1.24
GGATCCTCTAGAAGCGGCCGCGACTAGTGA
>48995599.1.202
GACATGTACAGAGCTCGAGAAGTACTAGTG
>pT7Blue-2.Novagen.html.1.181
GTCGATGTGCTGGCGTTCGAATTTAGCAGC
>pT7SP6.Generic.html.1.4
ATTCGAGCTCGCCCGGGGATCCTCTAGAGT
>pCR1000.InVitrogen.html.1.11
CGCGGTGAGAACCGTTTCTCTCGATATCGA
>pCSV31.Generic.html.1.13
GACTAAGTCGACTCAGTCGGGTCACCGATG
>pOSEX4.ATCC.html.1.26
ACCGGGCCCGTCGACTCTAGAGCTCTGCAG
>pSE280.Invitrogen.html.1.204
CTGATATCGATCGCGCGCAGATCTGTCATG
>pMAL-p.New_England_Biolabs.html.1.62
TACCCTCGATGGATCCCCGGCCGGGTACCG
>74267359.2.31
GTAGGCCGGATCCCCCGGGCTGCAGGAATT
>125976391.1.38
CTGCAGAATTCGAAGCTTGAGCTCGAGATC
>p3T.Mobitec.html.1.14
GATGGCGACCCGGGTGCCCAGCCAAAAAAT
>pET-44a(+).Novagen.html.1.84
CTGCAGGACGTCGACGGTACCATCGATACG
>501070.1.21
ACTATAGAACCGCGGCCGCGGATCCGGCCA
>13446792.1.23
CCGCACTAGTGGATCCCCCGGGATGCATGA
>209573.1.257
TACCTTTAGCCAGGTTCATTACCGCGGTTT
>15148786.1.12
CAGCGCTGCTCGAGGCAAGCTTCTGCAGGT
>13937413.1.4
CCATATGCATGCGGCCGCTGCAGTCTAGAG
>pACYCDuet-1.Novagen.html.2.72
TACCAGACTCGAGGGTACCGACGTCAGCGA
>310806.1.45
GAGGTACCGCATGCGATATCGAGCTCTCCC
>1066304.1.47
GGGATCCCTCGAGGTCGACCTGCAGGCATG
>1066304.1.22
GCGCCGAATTCGAGCTCGGTACCCGGGGAT
>pATH2.ATCC.html.1.5
TGCAGGTCGACTCTAGAGGATCCCCGGGGA
>56406608.1.190
GCCGATGCTTTTCCCCGGAGCGACGTCTGC
>SSEV19.Generic.html.1.204
GAAGATCGCACTCCAGCCAGCTTTCCGGCA
>13958039.1.7
CATTAATTAATTAATTACTCGAGCGCCAGC
>118200854.1.30
CTATACGCGTTATACCGGTATCCTGCAGGT
>209573.1.198
AGTTTTGATGCACAGGCAACGGAGCTCAGC
>113073402.1.11
GGTCGACTCTAGACACGGGGTGGTTTAAAC
>124365492.1.24
CCGCAGATCTGTTAACGAATTCCCAATTCC
>pKLY3.Generic.html.1.4
TGGAAACTGTCTGCATGCCAGGCAAACTAC
>3983120.1.45
AGCGGCCGCACTAGTTGAGCTCGTCGACGT
>pETcoco-2.Novagen.html.1.127
CGGGCTCTTGTCGTCGTCATCACCAGTTGG
>56406604.1.198
TCCCCGGAGCGACGTCTGCAAGGTTCCCTT
>pIE1-1.Novagen.html.2.11
TTTAAACTAGTCGCGAGGCCTGCGGCCGCA
>pRSET_CAT.InVitrogen.html.1.499
TCGGCAGAATGCTTAATGAATTACAACAGT
>4097019.1.110
ACTGATGAGTCCGTGAGGACGAAACTCTAA
>pRSET_CAT.InVitrogen.html.1.6
ACGATAAGGATCCGAGCTCGAGATCTGCAG
>4097019.1.450
AATGCTCAGGACTGATGAGTCCGTGAGGAC
>pT7T3_18U.Stratagene.html.1.26
AACAATTTCACACAGGAAACAGCTATGACA
>1066304.1.29
ATTCGAGCTCGGTACCCGGGGATCCCTCGA
>pT7T3_18U.Stratagene.html.1.163
TGAGGGTTAATTTATATAGCTTGGCACTGG
>pSL180.Generic.html.1.259
CGGACATGTACAGAGCTCGAGAAGTACTAG
>pCITE-2c(+).Novagen.html.1.90
GACGGAGCTCGAATTCGGATCCGATTATGG
>310736.1.8
ATCCGTCGACCTGCAGCCAAGCTTTCGCGA
>1490528.2.41
CAGACAAGTTGGTAATGGTAGCGACCGGCG
>pPolh-MAT-1.Sigma.html.1.27
GCGTTGACTGCAGGAATTCGCGGCCGCCTC
>pMAL-c2g.New_England_Biolabs.html.1.21
CTAGAGGATCCGAATTCTACGTAGTGTGCC
>8216954.1.46
GCCCTCTAGATGCGGCCGCATGCATAAGCT
>pBEND1.Generic.html.1.1
AAGCTTGGATCCCTCGAGACTAGTCCATGG
>pCITE-2a(+).Novagen.html.1.58
GTGCTCGAGTGCGGCCGCAAGCTTGTCGAC
>pET-32Ek_LIC.Novagen.html.1.13
GCGATATCGGATCCGAATTCGAGCTCCGTC
>pETcoco-2.Novagen.html.1.162
GCGAGTCCATGTGCTGGCGTTCAAATTTCG
>pOCUS-2.Novagen.html.1.27
CAGGGCCCAACTAGTCTCGAGAAGCTTGAT
>4097017.1.253
GATGAGTCCGTGAGGACGAAACTCTAAGGC
>pENTR2B.InVitrogen.html.2.2
GTCTAGATATCTCGAGTGCGGCCGCGAATT
>pThioHisc.InVitrogen.html.2.15
AGAGGCCTGCGGCCGCGGAATTCGAAGATC
>pRSET_CAT.InVitrogen.html.1.321
TGAAAGACGGTGAGCTGGTGATATGGGATA
>83314120.1.31
CAGGATCCAAGCTTACTAGTGGTACCACGC
>pUC28.Generic.html.1.20
GATATCGATCGCATGCATATGGGCCCTCGA
>pSL190.Generic.html.1.239
ATGATCATTGCAATTGGATCCATATATAGG
>pET-41Ek_LIC.Novagen.html.1.1
CCCGGGCTTCTCCTCAACCATGGATATCGG
>pTRE-HA.Clontech.html.1.37
GATCTCGGTCGACCAAGCTTGGGCCTCCAT
>pRSET_CAT.InVitrogen.html.1.27
GATCTGCAGCTGGTACCATGGAATTCGAAG
>1649038.1.38
CCTCTAGACCATCACATTGGAGCTTCAGCT
>12958752.1.2
CTAGTGGTACCTGATCAAAGCTTATCGATG
>pCDFDuet-1.Novagen.html.1.2
TAAGCATTATGCGGCCGCAAGCTTGTCGAC
>pIVEX1.3_WG.Roche.html.1.22
GTCGACGCGGCCGCTCATATGTGCCATGGT
>pBACgus-7.Invitrogen.html.1.101
CCATGTGTTGGCGTTCAAATTTCGCCGCCG
>310824.1.2
AAGCTTGGGAGCTTGGCTGCAGGTCGACGG
>531832.1.11
CGGTCCGGAATTCCCGGGGCGGCCGCTGTC
>pSL190.Generic.html.1.69
CGTACGCGTATCGATGGCGCCAGCTGCAGG
>11559656.1.36
CCGGGGATATCCCATGGGCGGCCGCACTAG
>10504974.1.94
ATGCATCGATAGATCTCGAGGCCTCGGACT
>56406604.1.338
TGTGCCATGTGATTCCTTTACTTATTCCAT
>pExchange-6C.Stratagene.html.1.2
CGGGCTAGAGCGGCCGCCACCGCGGTGGAG
>pET-51b(+).Novagen.html.1.30
ATGATGGTGGTGATGAGCGGAAATTGAGGA
>pShuttle.Stratagene.html.1.28
GATATCTCTAGACTCGAGGCGGCCGCGGTA
>pCANTAB5.Pharmacia.html.1.8
CCCGTTTGATCTCGAGCTCCTGCAGTTGGA
>pFIV-H1_U6-Puro.System_Biosciences.html.1.2
AAAAGCTGTCTTCGGATCCGATATCGAAGA
>pT7-FLAG-MAT-1.Sigma.html.1.6
TGGTACCCGGGGAATTCACTCGAGGAAGCT
>595767.1.28
CCACTAGTACTTCTCGAGCTCTGTACATGT
>pAN524.Generic.html.1.15
GCGCGCTTGGAAATCACATTTGCCAACCCG
>pET-48b(+).Novagen.html.1.104
CTTCTGCTGCTCTCGAGGCTTAATTAACCT
>pET-31b(+).Novagen.html.1.28
GTACAGCGCTTTGTGGCTGCGCTCAATGCC
>pAX4CM.USB.html.1.4
GCTTCGACGGATCCGGGCAACGTTCTTGCC
>pET-44a(+).Novagen.html.1.108
GATACGCGTTCGAAGCTTGCGGCCGCACAG
>pETcoco-2.Novagen.html.1.3
ATTTAAATCCTGAGGTTAATTAAAGATCCT
>pBACgus-7.Invitrogen.html.1.29
AATTCGGATCCAGGCCTTTTGAGGAGAAGC
>pRX1.ATCC.html.1.17
GCTGCAGGTCGACTCTAGAGGATCCCCGGG
>RR2.ATCC.html.1.74
CAAACCGCCTCTCCCCGCGCGCTGGCCGAT
>8346634.2.90
TCTGCGCGCGATCGATATCAGCGCTTTAAA
>pENTR11.InVitrogen.html.1.25
TAAGTATTTCCTTAGAGAATTGGTTCTATC
>pGST.Generic.html.2.27
CGGGGCGGCCGCCTCGAGAAGCTTGGATCC
>pRX1.ATCC.html.1.3
ATCGATAAGCTTGGGCTGCAGGTCGACTCT
>8117181.1.9
ATTCGAGCTCCCGGGTACCATGGCATGCAT
>pT7T3_18U.Stratagene.html.1.13
ATTGTGAGCGGATAACAATTTCACACAGGA
>pSL190.Generic.html.1.129
TATTCCGGAGTATACGTAGCCGGCTAACGT
>8346640.2.87
GATCTGCGCGCGATCGATATCAGCGCTTTA
>SSEV19.Generic.html.1.123
GATAGGTTACGTTGGTGTAGATGGGCGCAT
>81345491.1.62
TCGACCTCGAGGGATCCCCGGGTACCGAGC
>4097019.1.167
GACAATGCTCAGGACTGATGAGTCCGTGAG
>pLP-BacPAK9-6xHN.Clontech.html.3.9
AGCGGCCGCCCTGCAGGCCTCGAGTTCGAA
>pGT-N39.New_England_Biolabs.html.1.14
ATTCGCTAGCACGGCCGAACGCGTCTTCCG
>118200854.1.128
CTTCTTAAGAAGGATCCAGATCCACTAGTG
>pRSFDuet-1.Novagen.html.1.53
ACGTCAGCGATCGCGTGGCCGGCCGATATC
>pT7Blue-2.Novagen.html.1.53
AGAAGCTTGTCGACCAGATATCGGAATTCT
>118200845.1.144
TTAAGAAGGATCCAGATCCACTAGTGGCCT
>1673614.1.11
TGTAACTTAAGTCTAGAGTCGACGGTACCA
>pBACgus-2cp.Novagen.html.1.30
ATTCGGATCCAGGCCTTTTGAGGAGAAGCC
>pET-48b(+).Novagen.html.1.41
GGATCCGAATTCTGTACAGGCCTTGGCGCG
>pThioHisc.InVitrogen.html.2.22
TGCGGCCGCGGAATTCGAAGATCTCGAGCT
>pSL190.Generic.html.1.206
GCGCTGATATCGATCGCGCGCAGATCTGTC
>pCRT7_VP22_NES-1.InVitrogen.html.1.6
GCCACTGTGCTGGATATCTGCAGAATTCCA
>pRSFDuet-1.Novagen.html.1.40
CTCGAGGGTACCGACGTCAGCGATCGCGTG
>pMCS5.Mobitec.html.1.41
ACATGCATGATATCACGCGTGGCGCCACTA
>pCITE-4b(+).Novagen.html.1.26
ACGGAGCTCGAATTCGGATCCGATATCGCC
>pRSET_CAT.InVitrogen.html.1.1
CGATGACGATAAGGATCCGAGCTCGAGATC
>125976391.1.14
ATCCCGGGCCCGCGGTACCGTCGACTGCAG
>117572168.1.2
CGAGTTAATCGATGAATTCTCTAGAACTAG
>pSE280.Invitrogen.html.1.13
CCCACGTGGCCACTAGTACTTCTCGAGCTC
>4097017.1.213
TTGGATCCAGAGTCTCCTGAACTAGACAAT
>51090247.1.15
GACAAGCTTGAATTCGGATCCCTCGAGGGT
>pENTR4.Invitrogen.html.1.4
GGTACCGGATCCAGTCGACTGAATTGGTTC
>pORB.Orbigen.html.1.18
CCTGCAGGCGGCCGCGAGCTCCCATGGAGG
>7638455.1.26
GTCGACAGGCGCCACTAGTGCATGCATATG
>pGEM-7Zf(+)_LIC-R.ATCC.html.1.7
TCCAACGCGTTGGGAGCTCTCCGGATCCAA
>pMelBacc.InVitrogen.html.3.9
AAGCTTCGAATTCCATGGTACCAGCTGCAG
>pSE280.Invitrogen.html.1.309
TGAATTCGAAGGCATTCCACGACGTGGTCA
>45862365.1.44
GCCGCAAAGTCGACGAATTCTCCCGGGTGG
>pIRES2-EGFP.Clontech.html.1.32
AATTCGAAGCTTGAGCTCGAGATCTGAGTC
>pNEB205A.New_England_Biolabs.html.1.22
GCTGAGGAGACATCTAGACTTTCCCTCAGC
>118200854.1.132
TTAAGAAGGATCCAGATCCACTAGTGGCCT
>4097019.1.445
TAGACAATGCTCAGGACTGATGAGTCCGTG
>310794.1.5
CCGGTGATTGATTGATCAATCAATCAGCAA
>pET-44b(+).Novagen.html.1.132
GCACAGCTGTATACACGTGCAAGCCAGCCA
>pNEB205A.New_England_Biolabs.html.1.33
ATCTAGACTTTCCCTCAGCTTAATTAAGGC
>pBEND2.Generic.html.1.27
TACCAATATTTCGCGAAGGCCTCCCGGGCA
>pMAL-cri.New_England_Biolabs.html.1.5
TTGCCTGCAGGTCGACTCTAGAGGATCCGA
>8346640.2.157
GGAATATTAATAGGCCTAGGATGCATATGG
>pATH3.ATCC.html.1.37
TCTAGAGGATCCCCCCGAATTCGGGGGGAT
>117572168.1.4
AGTTAATCGATGAATTCTCTAGAACTAGTA
>310757.1.3
ATTCCACAAGCTTGTGGAATTCGTAATCAT
>pAN24.Generic.html.1.66
AGAGATCGGAAGCCCATGGTGATGTCTGCT
>pTriEx-1.Novagen.html.1.89
GGATCCACGAGCTCCCGGGATATCGCCATG
>208987.1.46
GGCGGACGCGGAGCCGGCTGCTGCTGCTGG
>4097019.1.33
GCTCAGGACTGATGAGTCCGTGAGGACGAA
>pORB.Orbigen.html.1.33
GAGCTCCCATGGAGGCCTGAATTCCTCGAG
>T7Select415-1b.Novagen.html.1.5
GTGCGGCCGCAAGCTTGTCGACGGAGCTCG
>4097019.1.239
CAATGCTCAGGACTGATGAGTCCGTGAGGA
>208126.1.33
TAGCGATAACTTCAACCTGGTTGCAGTGAG
>pHC314.Generic.html.1.7
CGGGCAACGTTGTTGCCATTGCTGCAGGCG
>pRSF-1.Novagen.html.1.27
ACGAGTCCATGTGCTGGCGTTCAAATTTCG
>pET-31b(+).Novagen.html.1.167
ACTCGCTCAAACTGCCTTTGGCGGTGGAGC
>13446791.1.16
CTTAAGGCCTTACTAGTGGATCCCCCGGGA
>7688144.1.26
TTTTTTTTTTTTGGGAGCTCGCCCGGGGAT
>pMM1525.Mobitec.html.1.22
GGATCCCGGGAGCTCCGGAGATCTTCAATG
>6467488.1.5
AGATCTTCCGGAAGATCTTCCCCGGGGATC
>13446791.1.6
TCTAGAGGCCCTTAAGGCCTTACTAGTGGA
>209573.1.283
GTTTCCATTATAAAATCCTCTTTGACTTTT
>287940.1.21
CAGCTGGTACCATGGAATTCGAAGCTTGAT
>pACYCDuet-1.Novagen.html.2.103
CGCGTGGCCGGCCGATATCCAATTGAGATC
>pET-44b(+).Novagen.html.1.89
GGACGTCGACGGTACCATCGATACGCGTTC
>287940.1.15
GATCTGCAGCTGGTACCATGGAATTCGAAG
>56406604.1.281
GGTAGCTTATGATATGTCTGAAGATAATCC
>60396875.1.3
CTTGGGCTGCAGGTCGACTCTAGAGGATCC
>pRPM2.Generic.html.1.2
GGTCCGGATGGAAGACCCGGGTCTTCCTAC
>88173988.1.39
GAGCTCAGATCTTACGCGTTGGGTACCCTG
>118200856.1.177
GGCCTATGCGGCCGCGGATCTGATCCCGGG
>pMAL-p.New_England_Biolabs.html.1.6
TGCCTGCAGGTCGACTCTAGAGGATCCATC
>7688144.1.2
ATTCGGTTTTTTTTTTTTTTTTTTTTTTTT
>pSL180.Generic.html.1.218
CGCCTGCAGCTGGCGCCATCGATACGCGTA
>310782.1.5
GGGGATCCGTCGACCTGCAGCCAAGCTTTC
>1277138.1.8
TCCGGACGTCGACGGCCGTACGCTAGCAAT
>pET-44b(+).Novagen.html.1.108
GATACGCGTTCGAAGCTTGCGGCCGCACAG
>4097017.1.355
GGATCCAGAGTCTCCTGAACTAGTCCAAGC
>4097017.1.258
GTCCGTGAGGACGAAACTCTAAGGCTTGGA
>pCorrectClone.Mobitec.html.1.18
AGATATCGAATTCACCCGGGGTACCCATGG
>pIC20HE.Generic.html.1.50
CTCGAGGCGGCCGCGGGCCCATGGTACCCG
>litmus28i.New_England_Biolabs.html.1.59
TCCAGATATCCTGCAGAGAAGCTTGGCGCC
>4097019.1.384
CTCAGGACTGATGAGTCCGTGAGGACGAAA
>208987.1.24
TGCTGCAGAATTCCCGGGGGTCGGCGGACG
>27573259.1.25
GTCAGCGTCGTCGTGGTACCTCGGATCCGA
>pMC1843.Generic.html.1.10
AATTCCCCGGATCCGTCGACCTGCAGGTCG
>48995599.1.150
TATGGCGGCCGCCTGCAGCTGGCGCCATCG
>56406604.1.59
AGCCAGTCGCTTGAGTAAAGAATCCGGTCT
>3328183.2.24
GAGCGGCCGCAGATCTTGCAGGTCGACGAT
>209573.1.158
CTTCCAGAGACTGGATGTTTTTCGGGTGGA
>pET-47b(+).Novagen.html.1.102
CGCCCGACGTCCGTCGACAAGCTTGCGGCC
>pAX4CP.USB.html.1.20
ATCATCGTCAATCAATCACCCGGGCTGCAG
>56406608.1.281
TCAGGTAGCTTATGATATGTCTGAAGATAA
>pRX-2.ATCC.html.1.6
TAAGCTTGGGCTGCAGGTCGACTCTAGAGG
>13446792.1.35
ATCCCCCGGGATGCATGAATTCAAGCTTAT
>p453.Generic.html.1.50
TATTTATAGCATAGAAAAAAACAAAATGAA
>60101687.1.2
AACCGGAACCGGAACCCAGGAAACAGCTAT
>SSEV19.Generic.html.1.49
ATCAACATTAAATGTGAGCGAGTAACAACC
>pSL180.Generic.html.1.183
CGGAATATTAATAGGCCTAGGATGCATATG
>pET-41c(+).Novagen.html.1.5
CATGGCGATATCGGGGATCCGAATTCTGTA
>118200847.1.166
AGTGGCCTATGCGGCCGCGGATCTGATCCC
>pT7T3_18U.Stratagene.html.1.149
CTTATTCCCTTTAGTGAGGGTTAATTTATA
>pSL180.Generic.html.1.157
TTAACGTTAGCCGGCTACGTATACTCCGGA
>595764.1.119
ATTTGCGCATGCTAGCTATAGTTCTAGAGG
>pZP19.Generic.html.1.15
CGAGAATGCCGGCATTCGGGCCCGGGTACC
>pSE280.Invitrogen.html.1.244
CAATTGGATCCATATATAGGGCCCGGGTTA
>pET-29a(+).Novagen.html.1.13
CGGATCCGAATTCGAGCTCCGTCGACAAGC
>92429681.1.10
CTCCTAGGTGCTCGAGTGGCGGCCGCTATT
>pHC314.Generic.html.1.47
AGGTATGGAAGATCTCTAGAAGCTTATCGA
>pORB.Orbigen.html.1.31
GCGAGCTCCCATGGAGGCCTGAATTCCTCG
>pET-44b(+).Novagen.html.1.58
TGGATCCGAATTCTGTACAGGCGCGCCTGC
>1052556.1.47
CTCGCGAAAGCTAGCTTGCATGCCTGCAGG
>pSL190.Generic.html.1.22
CGTGGCCACTAGTACTTCTCGAGCTCTGTA
>pQE-TriSystem_Strep.Qiagen.html.1.44
TCGACCTGCAGGCGCGCCGAGATCTGAGAA
>pBMN-GFP.Orbigen.html.1.40
GCAGGAATTCGAATTTAAATGGATCCTACT
>pAN24.Generic.html.1.28
TTGCCAACCCGTTGCAGACGAGGCCGCTCA
>pMT_BiP_V5-Hisc.InVitrogen.html.8.32
GTGCTGGATATCTGCAGAATTCCACCACAC
>9957257.1.14
ATGCCTCGAGGGATCCTCTAGAAGCGGCCG
>pCITE-4c(+).Novagen.html.1.22
CGACGGAGCTCGAATTCGGATCCACAGATA
>pSL190.Generic.html.1.1
AAGCTTAAGGTGCACGGCCCACGTGGCCAC
>pBluescript\II\KS(+)_LIC.ATCC.html.1.29
GGTATCGATAAGCTTACTGGTTCCGGCGCC
>pMT_BiP_V5-Hisc.InVitrogen.html.8.59
CACTGGACTAGTAGGTACCCCGGGCCATGG
>56406604.1.166
CCTGTTTGAGAAGATGTCTCCGCCGATGCT
>pCITE-2b(+).Novagen.html.1.89
GTCGACGGAGCTCGAATTCGGATCCGATTG
>17864894.1.2
ATCCCTGCCGGCCGGTCCGGCGCGCCCGGG
>pTriplEx2.Clontech.html.1.104
GCCGAATTCCCGGGTACCAACACAATGGCG
>310807.1.46
CGCATGCGATATCGAGCTCTCCCGGGAATT
>57790551.1.2
GCCTTCGCGAGGTACCGGGCCCAAGCTTCT
>595764.1.279
AGAAGTACTAGTGGCCACGTGGGCCGTGCA
>4097019.1.84
GTCTCCTGAACTAGACAATGCTCAGGACTG
>208744.1.136
TCTATGTTATGTTAGTATCATTCGAAACAT
>pd2EGFP.Clontech.html.2.38
CACCAGACAAGTTGGTAATGGTAGCGACCG
>pTYB3.New_England_Biolabs.html.1.15
GAATTCGCGGCCGCCGTCGACTCGCGAGCT
>6467488.1.10
TTCCGGAAGATCTTCCCCGGGGATCCTCTA
>110433179.1.42
GAATTCCCGGGATATCGCGGCCGCTTAATT
>66815022.1.6
GGGCCCAAAGTCGACGGATCCCATATATGA
>pTRE-Shuttle2.Clontech.html.1.14
CGACAAGCTTATCGATGCGGCCGCGCTAGC
>595764.1.136
ATAGTTCTAGAGGTACCGGTTGTTAACGTT
>pSL180.Generic.html.1.134
TATAGTTCTAGAGGTACCGGTTGTTAACGT
>pBluescript\II\KS(+)_LIC.ATCC.html.1.26
GACGGTATCGATAAGCTTACTGGTTCCGGC
>pET-31b(+).Novagen.html.1.59
GCGATCTGGACGGCATCGTCGCGCTGTTTG
>pET-47b(+).Novagen.html.1.91
AGGCCTTGGCGCGCCCGACGTCCGTCGACA
>RR2.ATCC.html.1.2
GCCGCTTTCCTGCGTTATCCCCTGATTCTG
>p453.Generic.html.1.19
CAATAAATTAGAATAGTTTCAATTTTTAAG
>915333.1.64
GCGTCGACGAGCTCGGTACCCTACTGCAGG
>pCDF1-MCS1-EF1-Puro.System_Biosciences.html.1.1
TGCGGCCGCGAATTCATTTAAATTAATTAA
>595764.1.270
CAGAGCTCGAGAAGTACTAGTGGCCACGTG
>4097019.1.720
TGAACTAGTCCAAGCTTATCGATACCGTCG
>16930719.1.61
AGCGGCCGCACGCGTTCGCGACTAGTTGTC
>pd2EGFP.Clontech.html.2.6
GTACGGCCGACTAGTAGGCCTATTATTTTT
>5354163.1.12
CTGCAGTCTAGAGGTCGACGCGGCCGCAAG
>pXC14.ATCC.html.1.62
AACAATTGATTGAATGTATGCAAATAAATG
>pUCBM21.Boehringer.html.1.1
GAATTCCCGGGGATCCACGCGTAACTTAAG
>5420374.1.20
GAGGGCCCGGATCCCTCGAGGTCGACGAAT
>pET-40b(+).Novagen.html.1.29
TCGGATCCGAATTCGAGCTCCGTCGACAAG
>208126.1.47
ACCTGGTTGCAGTGAGTGCCTTTACCGATA
>pBK614.Generic.html.1.81
AGATCCGAGATAGGAGCTTGATATCGAATT
>pET-12a.Novagen.html.1.2
GGGCGAAACTCCTAGGAATAGTCCTGACAA
>pPIC6c.InVitrogen.html.1.32
TACCGATCCGAGACGGCCGGCTGGGCCACG
>310805.1.27
ATGCGGTACCTCTAGAAGAAGCTTGGGATC
>310736.1.16
ACCTGCAGCCAAGCTTTCGCGAGCTCGAGA
>pMT_BiP_V5-Hisc.InVitrogen.html.8.19
AGCGGCCGCCACTGTGCTGGATATCTGCAG
>pNEB205A.New_England_Biolabs.html.1.19
AACGCTGAGGAGACATCTAGACTTTCCCTC
>pMB123.Generic.html.1.2
TGCAGGATGACGCGTCGACAAGCTTGGATC
>4097017.1.293
AGTCTCCTGAACTAGACAATGCTCAGGACT
>pCR1000.InVitrogen.html.1.55
CGGCCGATAAGCTTTTAATTAAACTAGTGA
>595764.1.288
AGTGGCCACGTGGGCCGTGCACCTTAAGCT
>62275796.2.8
CTTCACTGGTACCGAGCTCGAATTCGTTTA
>pCRT7_VP22-1-TOPO.InVitrogen.html.1.50
AAGGGCAATTCCACCACACTGGACTAGTGG
>1277132.2.34
AACTCCGGATGCATATGCATGCTGCAGGGC
>603191.2.27
ATTATTTTTGACACCAGACAAGTTGGTAAT
>pET-31b(+).Novagen.html.1.160
TACGCCAACTCGCTCAAACTGCCTTTGGCG
>pS3.Generic.html.1.6
CATGTTAACAGATCTCGTACGCGTGCCGGC
>3328183.2.3
CTTAATACGACTCACTATAGGGAGCGGCCG
>56406608.1.99
TGAAGCCTGATGTATAGTTAATATCCGCTT
>pMB123.Generic.html.1.6
GGATGACGCGTCGACAAGCTTGGATCCGCG
>117572168.1.12
GATGAATTCTCTAGAACTAGTAAGCTTGGA
>118200847.1.78
CAAGAGATCTTATAGGCCTCGAGTTAACGT
>209518.1.30
CTAGAGGATCCCCGGGCGAGCTCGAATTCC
>pQE-TriSystem.Qiagen.html.1.53
ACCTGCAGGCGCGCCGAGATCTGAGAATTC
>3273767.1.4
CCGCAATCTAGAGTCGACAAGCTTGATATC
>310805.1.12
AGAGCTCGATATCGCATGCGGTACCTCTAG
>4322639.1.30
TGGATCCATATGAATTCTGGGGCCCAATTC
>56406608.1.216
CTGCAAGGTTCCCTTTTGATGCCACCCAGC
>83033222.1.6
GGCTGCAGGTCGACGGATCCCCGGGAATTC
>pSTBlue-1.Novagen.html.1.88
TGGATCCGATACGTAACGCGTCTGCAGCAT
>pIVEX2.4d.Roche.html.1.35
TTGCCATGGTCATATGTTTAATTAAGCGGC
>pMAL-c2g.New_England_Biolabs.html.1.19
CTCTAGAGGATCCGAATTCTACGTAGTGTG
>pGEXKG.Generic.html.1.13
GAGTCGACCCATGGAGTCTAGAATTCCACC
>208442.1.2
ATTCCCGGGGATCCAACTGCGCCTCGCTCC
>4097017.1.345
TCTAAGGCTTGGATCCAGAGTCTCCTGAAC
>pRSFDuet-1.Novagen.html.1.35
CCAGACTCGAGGGTACCGACGTCAGCGATC
>pMCS5.Mobitec.html.1.63
CGCCACTAGTGCTAGCAGATCTGGCCGGCC
>208742.1.1
TTCGAAACATACCTTTGGGTCCTTTGGCCA
>pS3.Generic.html.1.10
TTAACAGATCTCGTACGCGTGCCGGCGCCT
>56406597.1.24
GTAAAGGTCTGATAATGGTCCGTTGTTTTG
>310853.1.5
TCCCGGGAGAGCTCGATATCGCATGCGGTA
>pCR1000.InVitrogen.html.1.26
TTCTCTCGATATCGAAACCCTTCTCACCTC
>pMAL-p2.New_England_Biolabs.html.1.25
TAGAGGATCCGAATTCTGAAATCCTTCCCT
>4097019.1.398
GTCCGTGAGGACGAAACTCTAAGGCTTGGA
>8250168.4.7
TGCATGCGGCCGCATCTAGAGGGCCCGGAT
>pUCSP.Generic.html.1.3
ATCGCTAGCCAGATCCCCGGGCGAGCTCGA
>56406604.1.88
TGAATTTCTGAAGCCTGATGTATAGTTAAT
>209518.1.37
ATCCCCGGGCGAGCTCGAATTCCGGGGGAT
>4097017.1.147
ATCCAGAGTCTCCTGAACTAGACAATGCTC
>pIVEX-GST.Roche.html.1.16
GAGCTCGCTCGAGTCGACTTGCCATGGTCA
>pSL190.Generic.html.1.78
ATCGATGGCGCCAGCTGCAGGCGGCCGCCA
>12958753.1.30
GATATCAGATCTCCTTTTGCGGCCGCCGGG
>pCDH1-MCS1-EF1-Puro.System_Biosciences.html.1.11
GATCCATTTAAATTCGAATTCGCTAGCTCT
>pShuttle.Stratagene.html.1.11
TCGACAAGCTTGAATTCGATATCTCTAGAC
>56406597.1.322
CAAACGTGTTGATAACCTGTGCCATGGCGA
>M13LH1.Generic.html.1.13
ATCGATAGGCCTCGAGATCTCCATGGCGGC
>58032.1.1
ATCTAGATTAGGATCTAATTCGAGCTCGCC
>1052556.1.39
ATCTCGAGCTCGCGAAAGCTAGCTTGCATG
>pEX13.ATCC.html.3.26
TCCGCATGCACTAGTGAATTGGGTACCCCG
>118200854.1.157
GGCCTATGCGGCCGCGGATCTGATCCCGGG
>13623800.1.9
TCCAGGCCTAGGTACCGAGCTCAATGCATA
>pHIS1522.Mobitec.html.1.18
CGGATCCCGGGAGCTCCGGAGATCTTCGAA
>60101687.1.65
TGGCCGTCGTTTTACAGCCAGAGCCAGAGC
>595767.1.122
CCTATTAATATTCCGGAGTATACGTAGCCG
>310734.1.26
CGATGAATTCCCGGGGATCCGTCGACCTGC
>4097017.1.146
GATCCAGAGTCTCCTGAACTAGACAATGCT
>pMAL-p.New_England_Biolabs.html.1.53
ATTCAGGCCTACCCTCGATGGATCCCCGGC
>pET-31b(+).Novagen.html.1.14
ACATCACCGCCGTGGTACAGCGCTTTGTGG
>38565537.1.6
ACGCGTGTCGACCCCGGGACTAGTCCATGG
>56406608.1.241
CCAGCCGAGGGCTTGTGCTTCTGATTTTGT
>pRSET_CAT.InVitrogen.html.1.274
CATTCTTGCCCGCCTGATGAATGCTCATCC
>310813.1.13
AGCTCGCCCCGGGATCCTCTAGAGTCGACC
>48995599.1.166
AGCTGGCGCCATCGATACGCGTACGTCGCG
>pSL190.Generic.html.1.81
GATGGCGCCAGCTGCAGGCGGCCGCCATAT
>4097017.1.266
GGACGAAACTCTAAGGCTTGGATCCAGAGT
>pSL190.Generic.html.1.173
TCTAGAACTATAGCTAGCATGCGCAAATTT
>8346640.2.13
CATGGGACGTCGACCTGAGGTAATTATAAC
>125976391.1.5
ACTAGGTGGATCCCGGGCCCGCGGTACCGT
>56406597.1.23
TGTAAAGGTCTGATAATGGTCCGTTGTTTT
>pRSET_CAT.InVitrogen.html.1.84
AAGCTAAAATGGAGAAAAAAATCACTGGAT
>8346640.2.61
ATCCAATTGCAATGATCATCATGACAGATC
>56406604.1.79
AATCCGGTCTGAATTTCTGAAGCCTGATGT
>4097019.1.298
CCTGAACTAGACAATGCTCAGGACTGATGA
>4097017.1.388
TCGATACCGTCGACCTCGAGGGGGGGCCCG
>595767.1.234
GTCATGATGATCATTGCAATTGGATCCATA
>81345491.1.3
CTTATTATTTTTCGAACTGCGGGTGGCTCC
>595767.1.11
GTGCACGGCCCACGTGGCCACTAGTACTTC
>1673614.1.40
AAGAATTCCATGGATATCCCGGGGATCCAT
>pMAL-c2.New_England_Biolabs.html.1.65
TGTTATTGTTATTGTTGTTGTTGTTCGAGC
>pENTR1A.InVitrogen.html.1.13
GGATCCAGTCGACTGAATTGGTTCCTTTAA
>pCAL-n.Stratagene.html.1.7
AGCTCGAGTCGACCCATGGAGTCTAGAATT
>83314120.1.22
AGAGCTCTGCAGGATCCAAGCTTACTAGTG
>56406604.1.326
GTGTTGATAACCTGTGCCATGTGATTCCTT
>pCRT7_VP22-1.InVitrogen.html.1.55
GAATTCCACCACACTGGACTAGTGGATCCG
>48995599.1.205
ATGTACAGAGCTCGAGAAGTACTAGTGGCC
>17864894.1.39
GCACGTACGACGTCTAGACCTAGGCCTTAA
>56406608.1.122
TCCGCTTCACGCCATGTTCGTCCGCTTTTG
>45862365.1.91
AAAACTCGAGAACGTTGGGCCCCAATTGGC
>pMAL-cri.New_England_Biolabs.html.1.35
ATTCTGAAATCCTTCCCTCGATCACGAGAG
>17864894.1.12
GCCGGTCCGGCGCGCCCGGGCTCGAGTGCA
>45862365.1.79
AGGCCTTCTAGAAAAACTCGAGAACGTTGG
>310828.1.15
CCGGGGATCCGTCGACCTGCAGCCAAGCTC
>4586830.1.70
AAGGATCCGGCGCGCCCCCGGGTACCGAGC
>595767.1.176
TAGAACTATAGCTAGCATGCGCAAATTTAA
>58237.1.10
GCTGAAGCTTGAATTCATCGATGATATCAG
>pFR109.Generic.html.1.12
GTCGACCTGCAGCCAAGCTTATCGATTCTA
>56406608.1.175
TGAGAAGATGTCTCCGCCGATGCTTTTCCC
>pTYB12.New_England_Biolabs.html.1.19
AGGAATTCGCGGCCGCCGTCGACTCGCGAA
>117957124.1.24
TTAATTAAGTCGACATTTAAATGCGGCCGC
>pQE-30_Xa.Qiagen.html.1.19
CCCGGGGTACCGAGCTCGCATGCGGATCCA
>pMAL-c2g.New_England_Biolabs.html.1.7
CCTGCAGGTCGACTCTAGAGGATCCGAATT
>pSE280.Invitrogen.html.1.171
AGAACTATAGCTAGCATGCGCAAATTTAAA
>209573.1.255
TTTACCTTTAGCCAGGTTCATTACCGCGGT
>pVE1163.Generic.html.1.8
GAATTCGGATCCGCATGCTAGCCTGCAGAG
>pBMN-GFP.Orbigen.html.1.11
CGGCCGCGGCGCGCCGGCCCTCGAGGCCTG
>pSE280.Invitrogen.html.1.282
TCAGGTCGACGTCCCATGTGCAGGTGCTGA
>pIVEX2.4d.Roche.html.1.9
GGGCTGCAGAGCTCGCTCGAGTCGACTTGC
>pMAL-P2x.New_England_Biolabs.html.1.29
GACTCTAGAGGATCCGAATTCTGAAATCCT
>117957124.1.11
ATCGCGGCCGGCCTTAATTAAGTCGACATT
>118200854.1.106
CTCTAGATAAAGCTTTAGAGCTCTTCTTAA
>8216954.1.28
CGACCTCGAGGGATCCGGGCCCTCTAGATG
>4165110.1.16
TCTCTTCAAATGTAGCACCTGAAGTCAGCC
>pVE1163.Generic.html.1.35
GAGCTCGAGGTACCCGGGAAGCTTAGATCT
>pAX4BP.USB.html.1.7
CGACGGATCCGGGCAACGTTCTTGCCATTG
>45862396.1.20
CGGCCGCAAAGTCGACGAATTCTCCCGGGT
>pEG-His1.Mobitec.html.1.18
GTCGACCCGGGAATTCCGGGGATCCATATG
>310830.1.25
CGCATGCGGTACCTCTAGAAGAAGCTTGGG
>pXC14.ATCC.html.1.109
GTTTAATTTGATGCCCTTTTTCAGGGCTGG
>pMelBacc.InVitrogen.html.3.13
TTCGAATTCCATGGTACCAGCTGCAGATCT
>45862365.1.97
CGAGAACGTTGGGCCCCAATTGGCTAGCAA
>208126.1.111
CAGAAGTAGTTTTGATGCACAGGCAACGGA
>4097017.1.116
GAGTCCGTGAGGACGAAACTCTAAGGCTTG
>118200856.1.49
GCTATACGCGTTATACCGGTATCCTGCAGG
>595764.1.218
CCGCCTGCAGCTGGCGCCATCGATACGCGT
>48995608.1.55
GTACGTCGCGACCGCGGACATGTACAGAGC
>pAMP10.ATCC.html.1.38
CATCATTAGTAGTAGTAGGCGGCCGGCCGC
>pBEND2.Generic.html.1.90
GATCGATGCTAGCAGATCTACGCGTGTCGA
>pEYFP.Clontech.html.2.9
CGGCCGACTAGTAGGCCTATTATTTTTGAC
>595767.1.172
CCTCTAGAACTATAGCTAGCATGCGCAAAT
>pATH11.ATCC.html.1.31
AGAGGATCCCCGGGCGAGCTCGAATTCCGG
>12082761.1.78
GATATCTAGATGCATTCGCGAGGTACCGAG
>pCDF1-MCS1.System_Biosciences.html.1.33
TAAGCTTAGATCTGGATCCGGCGCGCCCGG
>pDK101.ATCC.html.1.10
ATCCCGCGGCCATGGATAACATGGCCAACA
>1052554.1.14
AGAGAATCCCGGGTACCTCGAGATCTGAAT
>56406604.1.161
CCTTCCCTGTTTGAGAAGATGTCTCCGCCG
>pTriplEx2.Clontech.html.1.33
GCCGCATGCATAAGCTTGCTCGAGTCTAGA
>48995608.1.31
CCGCCCTAGATGCATGCTCGACGCGTACGT
>310825.1.27
GGATCCCAAGCTTCTTCTAGAGGTACCGCA
>pET-44a(+).Novagen.html.1.94
TCGACGGTACCATCGATACGCGTTCGAAGC
>pPolh-MAT-1.Sigma.html.1.30
TTGACTGCAGGAATTCGCGGCCGCCTCGAG
>56406604.1.178
GATGTCTCCGCCGATGCTTTTCCCCGGAGC
>pMCS5.Mobitec.html.1.67
ACTAGTGCTAGCAGATCTGGCCGGCCCACC
>1066304.1.50
ATCCCTCGAGGTCGACCTGCAGGCATGCAA
>T7Select1-2a.Novagen.html.1.13
GCAAGCTTGTCGACGGAGCTCGAATTCGAT
>pRSET_CAT.InVitrogen.html.1.157
TGAGGCATTTCAGTCAGTTGCTCAATGTAC
>118200847.1.97
CGAGTTAACGTTCGAGGTCGACTCTAGATA
>pAN524.Generic.html.1.36
GCCAACCCGTTGCAGACGAGGCCGCTCAGG
>pET-41a(+).Novagen.html.1.32
GTACAGGCCTTGGCGCGCCTGCAGGCGAGC
>pHook-3.InVitrogen.html.1.13
CCGGGGGATCCGAGCTCGGTACTCTAGAGC
>pMCS5.Mobitec.html.1.116
CGGCCGCGAATTCGAGCTCGGTACCTACGT
>7638455.1.45
GCATGCATATGTGAAGCTTAGAGCTCGAGA
>pCITE-2b(+).Novagen.html.1.36
GATCGGAGATCTCAGTGGTGGTGGTGGTGG
>pT7T3_18U.Stratagene.html.1.1
ATGTTGTGTGGAATTGTGAGCGGATAACAA
>pET-44a(+).Novagen.html.1.43
GAGTCCGGGAGCTCGTGGATCCGAATTCTG
>pCDFDuet-1.Novagen.html.1.43
CCGAGCTCGAATTCGGATCCTGGCTGTGGT
>pTriplEx2.Clontech.html.1.56
GTCTAGAGTCGACTGGGCCGAGGCGGCCGG
>4097019.1.74
TGGATCCAGAGTCTCCTGAACTAGACAATG
>pBEND2.Generic.html.1.63
TATCTTTAAACTCGAGACTAGTCCATGGAT
>76251829.1.7
TGCAGGGTACCACTAGTCCTAGGTTTAAAG
>603191.2.59
TAGCGACCGGCGCTCAGTTGGAATTCTACG
>pDK101.ATCC.html.1.28
ACATGGCCAACAAAACCATGGCGGCCGGGA
>4097015.1.9
GCGGTGGCGGCCGCTCTAGACAATGCTCAG
>27573265.1.18
CCGAATTCGAGCTCCGTCGACAAGCTTGCG
>pET-44a(+).Novagen.html.1.156
CAGCCAGAACTCGCTCCTGAAGACCCAGAG
>287943.1.10
GCTCGAGATCTGCAGCTGGTACCATGGAAT
>83314120.1.11
AATTCAGATCTAGAGCTCTGCAGGATCCAA
>pT7Blue-2.Novagen.html.1.36
GAGCTAGCCTAGGCTCGAGAAGCTTGTCGA
>pIRES2-EGFP.Clontech.html.1.11
CCGCGGTACCGTCGACTGCAGAATTCGAAG
>pCRT7_VP22_NES-1.InVitrogen.html.1.19
ATATCTGCAGAATTCCACCACACTGGACTA
>pENTR1A.InVitrogen.html.1.3
ATTCGGTACCGGATCCAGTCGACTGAATTG
>pMB124.Generic.html.1.11
AGGATGACGCGTCGACAAGCTAGCTTGGAT
>209573.1.203
TGATGCACAGGCAACGGAGCTCAGCGTATA
>pFIV-H1_U6-copGFP.System_Biosciences.html.1.2
AAAGCTGTCTTCGGATCCGATATCGAAGAC
>pET-12a.Novagen.html.1.38
TCGCGATCAGCTCTTTTGCGTCGACGGGAT
>pET-40b(+).Novagen.html.1.13
CTCAACCATGGCGATATCGGATCCGAATTC
>pFR10.Generic.html.1.12
GATCCGTCGACCTGCAGCCAAGCTTATCGA
>pSL190.Generic.html.1.158
TTAACAACCGGTACCTCTAGAACTATAGCT
>4165110.1.3
TCAGTGCAATTTATCTCTTCAAATGTAGCA
>208744.1.59
AGAGTAGTACGATTAGCAGGACAAGAGCCC
>92429681.1.22
CGAGTGGCGGCCGCTATTGACCCGGGATCT
>pIRES2-EGFP.Clontech.html.1.20
CGTCGACTGCAGAATTCGAAGCTTGAGCTC
>18252143.1.28
CTGCAGGATCCAAGCTTACTAGTGGTACCA
>pMAL-p2e.New_England_Biolabs.html.1.16
CGACTCTAGAGGATCCGAATTCCGGTACCT
>pIE1-2.Novagen.html.2.5
TAGATCTGCGGCCGCAGGCCTCGCGACTAG
>66815022.1.54
GGCCTGATATCAAGCTTGAGCTCGCGGCCG
>18140172.1.5
TAGATTAAGGAGGCCATATGACTATGCATG
>pET-44b(+).Novagen.html.1.153
AGCCAGCCAGAACTCGCTCCTGAAGACCCA
>pH2515.Generic.html.1.12
GGGATCCGTCGACCTGCAGATCTCTAGAAG
>4097017.1.51
CGTGAGGACGAAACTCTAAGGCTTGGATCC
>pET-51b(+).Novagen.html.1.21
GTGATGGTGATGATGGTGGTGATGAGCGGA
>37778084.1.31
CCACCTCCGCCACCGGGCCCTGGGCCACCG
>pSTBlue-1.Novagen.html.1.18
CCCCACACGTGTGGTCTAGAGCTAGCCTAG
>pBACgus-7.Invitrogen.html.1.76
TCATCACCTCCACCGCTAGCGCTGTCCATG
>pBMN-GFP.Orbigen.html.1.1
ATTTACGTAGCGGCCGCGGCGCGCCGGCCC
>pAMP1.Invitrogen.html.1.66
GGATCCAAGCTTACGTACGCGTGCATGCGA
>56406608.1.266
TTTGTAATGTAATTATCAGGTAGCTTATGA
>pENTR11.InVitrogen.html.1.10
CCAGTCGACCATGGTTAAGTATTTCCTTAG
>pENTR4.Invitrogen.html.2.2
CTAGATATCTCGAGTGCGGCCGCGAATTCT
>pRNAT-H1.3_Hygro.Genscript.html.1.44
TCCAAAAAACTTACGCTGAGTACTTCGATC
>pET-31b(+).Novagen.html.1.198
GACGCAGGAGGTACGCGCGGTCGCCAACGA
>4097017.1.188
GTCCGTGAGGACGAAACTCTAAGGCTTGGA
>pET-47b(+).Novagen.html.1.115
TCGACAAGCTTGCGGCCGCAGAGCTCGCTC
>pCRT7_VP22-1.InVitrogen.html.1.24
CGAGCGGCCGCCACTGTGCTGGATATCTGC
>pSL180.Generic.html.1.108
AGCGCTTTAAATTTGCGCATGCTAGCTATA
>pTriEx-1.Novagen.html.1.34
CGCAAGCTTCGAACCGGTACCGTCGACCTG
>310805.1.39
TAGAAGAAGCTTGGGATCCGTCGACCTGCA
>4097017.1.134
CTCTAAGGCTTGGATCCAGAGTCTCCTGAA
>pGAPZalphaC.InVitrogen.html.1.30
CGATCCGAGACGGCCGGCTGGGCCACGTGA
>PinPoint_Xa-3.Promega.html.1.9
GGGAGATCTGATATCGGTACCGGATCCCAG
>pET-31b(+).Novagen.html.1.215
CGGTCGCCAACGAAGCGGCCTTCGCTTTCA
>4097019.1.582
AACTAGACAATGCTCAGGACTGATGAGTCC
>pET-12c.Novagen.html.1.29
CAACCCCTATCGCGATCAGCTCTTTTGCGT
>pAMP10.ATCC.html.1.6
GTACCGGTCCGGAATTCCCGGGTCGACATC
>pET-12b.Novagen.html.1.27
GACAACCCCTATCGCGATCAGCTCTTTTGC
>4097019.1.8
CGCGGTGGCGGCCGCTCTAGACAATGCTCA
>pSTBlue-1.Novagen.html.1.16
GCCCCCACACGTGTGGTCTAGAGCTAGCCT
>pETcoco-2.Novagen.html.1.152
GTTGGCGGTGGCGAGTCCATGTGCTGGCGT
>pRSF-1.Novagen.html.1.140
GGATCCGGACTCTTGTCGTCGTCATCATTC
>pSPTBM20.Boehringer.html.1.19
GCGTCTTAAGGCGGCCGCGGTACCGGGCCC
>pTYB3.New_England_Biolabs.html.1.1
GAAGAGCCCTCGAGGAATTCGCGGCCGCCG
>48995608.1.62
GCGACCGCGGACATGTACAGAGCTCGAGAA
>56406608.1.258
CTTCTGATTTTGTAATGTAATTATCAGGTA
>208744.1.113
TCCAAGGGTCCTCCTGAAAATGTTCTATGT
>pEYFP.Clontech.html.2.59
TAGCGACCGGCGCTCAGTTGGAATTCTAGA
>8250168.4.2
GCTTATGCATGCGGCCGCATCTAGAGGGCC
>pS3.Generic.html.1.22
GTACGCGTGCCGGCGCCTCGAGACTAGTGC
>pTXB1.New_England_Biolabs.html.1.4
GAGCCCTCGAGGAATTCGCGGCCGCCGTCG
>27650342.1.6
CAGATCTCGAGCTAGCACGCGTAAGAGCTC
>pATH11.ATCC.html.1.42
GGGCGAGCTCGAATTCCGGGGGGATCTCAA
>pCITE-2a(+).Novagen.html.1.48
GGTGGTGGTGGTGCTCGAGTGCGGCCGCAA
>4097017.1.100
AATGCTCAGGACTGATGAGTCCGTGAGGAC
>pET-31b(+).Novagen.html.1.205
GAGGTACGCGCGGTCGCCAACGAAGCGGCC
>4586830.1.60
AGACTTAATTAAGGATCCGGCGCGCCCCCG
>8216948.1.3
TAGTGATATCCCGCGGCCATGGCGGCCGGG
>pAN524.Generic.html.1.29
CACATTTGCCAACCCGTTGCAGACGAGGCC
>32455188.1.6
ACTTAGATCGCAGATCTCGAGCCCGGGCTA
>4097019.1.412
AACTCTAAGGCTTGGATCCAGAGTCTCCTG
>5354161.1.9
CAGTCTAGAGGTCGACGCGGCCGCAAGCTT
>8216950.4.62
GAATTCCTCGAGTCTAGAGGAGCATGCGAC
>pT7T3_18U.Stratagene.html.1.61
ACGAATTTAATACGACTCACTATAGGGAAT
>4097017.1.245
TCAGGACTGATGAGTCCGTGAGGACGAAAC
>pET-47b(+).Novagen.html.1.57
CAGGGACCCGGGTACCAGGATCCGAATTCT
>pLH1.Generic.html.1.21
GCCTCGAGATCTCCATGGCGGCCGCGAATT
>pRNAT-H1.3_Hygro.Genscript.html.1.20
GATCAGCGGTTTAAACTTAAGCTTTCCAAA
>pCITE-2a(+).Novagen.html.1.15
GATCGACTCTAGAGGATCGGAGATCTCAGT
>pCRT7_NT-E3.InVitrogen.html.1.8
GATGATGATGATGAGAACCCCGCATATGTA
>pRNA-U6.3_Neo.Genscript.html.1.79
TGAATCGAAGTACTCAGCGTAAGCGGGATC
>18252143.1.44
TACTAGTGGTACCACGCGTGAATAGATAGA
>118200847.1.145
TAAGAAGGATCCAGATCCACTAGTGGCCTA
>13958039.1.22
TACTCGAGCGCCAGCTCAGACTGAATTCTT
>595764.1.93
GCGCGCGATCGATATCAGCGCTTTAAATTT
>pUCBM21.Boehringer.html.1.64
GCTCTGCAGGCATGCGATATCCCATGGAAG
>pET-42b(+).Novagen.html.1.19
GATCCGAATTCTGTACAGGCCTTGGCGCGC
>13446791.1.65
CGATGTCGACGCGGCCGCCATGGCCAGATC
>pBACgus-7.Invitrogen.html.1.21
CGAGCTCGAATTCGGATCCAGGCCTTTTGA
>pMAL-p.New_England_Biolabs.html.1.31
CCATCGAGGGTAGGTTTACTGAATTCAGGC
>pSE280.Invitrogen.html.1.225
TCTGTCATGATGATCATTGCAATTGGATCC
>pCRT7_GS.InVitrogen.html.1.14
GAATTCGCCCTTAAGGGCGGATCCTTATCG
>pTRE-HA.Clontech.html.1.2
TAGAGATATCGTCGAGCGGCCGCGGTACCT
>118200845.1.215
CCACTTAATTAAGAAGGCCGGCCCTTCCTC
>pAN523.Generic.html.1.2
AGCTTCCATGGTGATGTCTGCTCAAGCGGG
>8346640.2.160
ATATTAATAGGCCTAGGATGCATATGGCGG
>pGT-N38.New_England_Biolabs.html.1.23
AGCCGGCTTCAATTGCACGGGCCCCACTAG
>pET-44a(+).Novagen.html.1.81
CGCCTGCAGGACGTCGACGGTACCATCGAT
>SSEV19.Generic.html.1.52
AACATTAAATGTGAGCGAGTAACAACCCGT
>pACYCDuet-1.Novagen.html.1.33
TGCAGGCGCGCCGAGCTCGAATTCGGATCC
>pAN561H.Generic.html.1.55
ACTCATAGGAGAGTTGTAAAAAAGTTTCGG
>118200847.1.49
CGTTATACCGGTATCCTGCAGGTAGTATGC
>pET-44a(+).Novagen.html.1.22
TACGATTGATGACGACGACAAGAGTCCGGG
>8346634.2.159
GAATATTAATAGGCCTAGGATGCATATGGC
>5420374.1.33
CCTCGAGGTCGACGAATTCGAGCTCGGCCG
>pETcoco-2.Novagen.html.1.181
TTCAAATTTCGCAGCAGCGGTTTCTTTGCT
>pET-30Ek_LIC.Novagen.html.1.63
GAGCTCCGTCGACAAGCTTGCGGCCGCACT
>pMCS5.Mobitec.html.1.30
GATCGATGTTAACATGCATGATATCACGCG
>4097019.1.430
CAGAGTCTCCTGAACTAGACAATGCTCAGG
>pRNAT-H1.3_Hygro.Genscript.html.1.9
CAGTCGAGGCTGATCAGCGGTTTAAACTTA
>pMB121.Generic.html.1.13
CGTCGACAAGCTTGGATCCGCGTCATCCAG
>pAN561H.Generic.html.1.91
TATTGGGTGTTACGGAGCATTCACTAGGCA
>pAN524.Generic.html.1.38
CAACCCGTTGCAGACGAGGCCGCTCAGGGC
>595767.1.264
TATAGGGCCCGGGTTATAATTACCTCAGGT
>595767.1.204
AAAGCGCTGATATCGATCGCGCGCAGATCT
>595764.1.258
CGCGGACATGTACAGAGCTCGAGAAGTACT
>56406608.1.86
CGGTCTGAATTTCTGAAGCCTGATGTATAG
>595767.1.91
AGCTGCAGGCGGCCGCCATATGCATCCTAG
>1052556.1.21
GAATTCATCGATATCTAGATCTCGAGCTCG
>413806.1.4
TTAAGCGGCCGCCCTGCAGGCCTCGAGTTC
>pACYCDuet-1.Novagen.html.2.92
ACGTCAGCGATCGCGTGGCCGGCCGATATC
>8216950.4.25
CCGGATCCAAGCTTATCGATTTCGAACCCG
>pS3.Generic.html.1.39
TCGAGACTAGTGCGCGCTAGCTATCGATTC
>pMCS5.Mobitec.html.1.32
TCGATGTTAACATGCATGATATCACGCGTG
>45862365.1.84
TTCTAGAAAAACTCGAGAACGTTGGGCCCC
>pSL190.Generic.html.1.136
GAGTATACGTAGCCGGCTAACGTTAACAAC
>4097017.1.23
TCTAGACAATGCTCAGGACTGATGAGTCCG
>81345491.1.45
CATGGTCCCCCTGCAGGTCGACCTCGAGGG
>pET-48b(+).Novagen.html.1.78
TCCGTCGACAAGCTTGCGGCCGCAGAGCTC
>pET-44a(+).Novagen.html.1.58
TGGATCCGAATTCTGTACAGGCGCGCCTGC
>pSL190.Generic.html.1.62
GTCGCGACGTACGCGTATCGATGGCGCCAG
>pBACgus-2cp.Novagen.html.1.22
GAGCTCGAATTCGGATCCAGGCCTTTTGAG
>pMETalphaA.InVitrogen.html.1.28
GACGACGCGTGGATCCACGGCCGGCTGGGC
>pThioHisc.InVitrogen.html.2.9
GACTCTAGAGGCCTGCGGCCGCGGAATTCG
>pET-43.1Ek_LIC.Novagen.html.1.96
AGCTTGCGGCCGCACAGCTGTATACACGTG
>4097017.1.325
TGAGTCCGTGAGGACGAAACTCTAAGGCTT
>4097019.1.624
CTCTAAGGCTTGGATCCAGAGTCTCCTGAA
>113073402.1.18
TCTAGACACGGGGTGGTTTAAACGCGGCCG
>pS1.ATCC.html.1.44
ACTAGTGCGCGCTAGCTATCGATTCGCGAG
>pEYFP.Clontech.html.2.68
GCGCTCAGTTGGAATTCTAGAGTCGCGGCC
>pCYB2.New_England_Biolabs.html.1.9
GAGGAATTCTCTAGAGTCGACTCGCGAGCT
>pPICZalphaA.InVitrogen.html.1.36
GATCCGAGACGGCCGGCTGGGCCACGTGAA
>pVL1393.Invitrogen.html.1.5
AGATCTGCAGCGGCCGCTCCGGAATTCTAG
>4495058.1.25
GAGGGCCCGGATCCCTCGAGGTCGACGAAT
>287939.1.8
GCTTCGAATTCCATGGTACCAGCTGCAGAT
>208744.1.146
GTTAGTATCATTCGAAACATACCTTTGGGT
>pSL190.Generic.html.1.37
TTCTCGAGCTCTGTACATGTCCGCGGTCGC
>56406604.1.333
TAACCTGTGCCATGTGATTCCTTTACTTAT
>108949234.1.11
GCCGCAAGCTTGTCGACGGAGCTCGAATTC
>56406604.1.231
ATGCCACCCAGCCGAGGGCTTGTGCTTCTG
>7688144.1.33
TTTTTGGGAGCTCGCCCGGGGATCCTCTAG
>pRSF-1.Novagen.html.1.164
TCATTCGAACCGGTACCCACGTGATGGTGG
>pUCBM21.Boehringer.html.1.42
TACCGGGCCCGTCGACTCTAGAGCTCTGCA
>pSE280.Invitrogen.html.1.1
TAAGGTGCACGGCCCACGTGGCCACTAGTA
>531832.1.41
ACTAGTGAGCTCGTCGACTCTAGAGGATCC
>pET-41a(+).Novagen.html.1.60
GCTCCGTCGACAAGCTTGCGGCCGCACTCG
>413806.1.33
CGAATCTAGAAGATCTGGTACCGAGCTCGA
>pMAL-p.New_England_Biolabs.html.1.22
CTAGAGGATCCATCGAGGGTAGGTTTACTG
>9957257.1.18
CTCGAGGGATCCTCTAGAAGCGGCCGCGAC
>15149220.1.12
GGTACCAGCTGCAGATCTCGAGCTCGGATC
>4097019.1.290
CAGAGTCTCCTGAACTAGACAATGCTCAGG
>pBAD_Thio.InVitrogen.html.1.3
AGCTTGTCATCGTCATCACCGGATCCAGAG
>pSPTBM21.Boehringer.html.1.12
TGGGATATCGCATGCCTGCAGAGCTCTAGA
>pAN561H.Generic.html.1.23
AAACAAGTGTACCTGTGCATTCTGGGTAAA
>pAN524.Generic.html.1.6
TCGGATCCAGCGCGCTTGGAAATCACATTT
>208126.1.29
AGAGTAGCGATAACTTCAACCTGGTTGCAG
>208126.1.77
ACTTCCAGAGACTGGATGTTTTTCGGGTGG
>4097019.1.669
GACTGATGAGTCCGTGAGGACGAAACTCTA
>74267359.2.28
CATGTAGGCCGGATCCCCCGGGCTGCAGGA
>310807.1.14
GTCGACGGATCCCAAGCTTCTTCTAGAGGT
>118200854.1.165
CGGCCGCGGATCTGATCCCGGGCGGGTACC
>pENTR2B.InVitrogen.html.2.10
ATCTCGAGTGCGGCCGCGAATTCTATATTC
>13446792.1.40
CCGGGATGCATGAATTCAAGCTTATCGATG
>pFOS1.New_England_Biolabs.html.1.19
CGATTTAGGTGACACTATAGGATCCAAGCT
>pCDF1-MCS1-EF1-copGFP.System_Biosciences.html.1.14
TCATTTAAATTAATTAAGCTTAGATCTGGA
>pK.ATCC.html.1.43
CTAGTGCGCGCTAGCTATCGATTCGCGAGC
>13446791.1.42
GGGATGCATGAATTCAAGCTTATCGATGTC
>25900784.1.24
TGCATGGTACCAAGCTTCGGCCGATCGATG
>124365492.1.2
TAGAGGTACCCTCGAGCCGCGGCCGCAGAT
>595767.1.56
GTCCGCGGTCGCGACGTACGCGTATCGATG
>RR2.ATCC.html.1.10
CCTGCGTTATCCCCTGATTCTGTGGATAAC
>5354161.1.16
GAGGTCGACGCGGCCGCAAGCTTCCGAATT
>pRSET_CAT.InVitrogen.html.1.155
TTTGAGGCATTTCAGTCAGTTGCTCAATGT
>pUCBM21.Boehringer.html.1.39
CGGTACCGGGCCCGTCGACTCTAGAGCTCT
>595767.1.140
TATACGTAGCCGGCTAACGTTAACAACCGG
>208126.1.97
TTTCGGGTGGATCCCAGAAGTAGTTTTGAT
>4586830.1.31
AGGTTTAAACAGTCATTTAAATCGACTCTA
>pMAL-p2.New_England_Biolabs.html.1.39
TCTGAAATCCTTCCCTCGATCCCGAGGTTG
>118200845.1.75
ATGCAAGAGATCTTATAGGCCTCGAGTTAA
>pET-31b(+).Novagen.html.1.138
TACGGCTGCGATTCGTGAGTTTTACGCCAA
>pIVEX2.4b.Roche.html.1.21
TCGCTCGAGTCGACTTGCCATGGTCATATG
>4097017.1.109
GACTGATGAGTCCGTGAGGACGAAACTCTA
>pMAL-cri.New_England_Biolabs.html.1.31
CCGAATTCTGAAATCCTTCCCTCGATCACG
>pUni_V5-HisC.InVitrogen.html.1.26
GCCCGGATCCGCCCACACGGCACCGGTGAA
>pRSET_CAT.InVitrogen.html.1.261
CGGCCTTTATTCACATTCTTGCCCGCCTGA
>pXC47.ATCC.html.1.2
TATGCATTTAAATCCTCCTTATAAAGTTAA
>pET-30Ek_LIC.Novagen.html.1.31
TCCTCAACCATGGCGATATCGGATCCGAAT
>pCITE-2c(+).Novagen.html.1.79
GCAAGCTTGTCGACGGAGCTCGAATTCGGA
>pSL180.Generic.html.1.38
TATAACCCGGGCCCTATATATGGATCCAAT
>pXC14.ATCC.html.1.86
TAAATGCATACACCATAGGTGTGGTTTAAT
>118200856.1.103
CTCGAGTTAACGTTCGAGGTCGACTCTAGA
>p453.Generic.html.1.38
CAATTTTTAAGCTATTTATAGCATAGAAAA
>8216950.4.48
GAACCCGGGGTACCGAATTCCTCGAGTCTA
>118200856.1.72
CTGCAGGTAGCATGCAAGAGATCTTATAGG
>595764.1.266
TGTACAGAGCTCGAGAAGTACTAGTGGCCA
>595767.1.75
GCGTATCGATGGCGCCAGCTGCAGGCGGCC
>pQE-TriSystem_Strep.Qiagen.html.1.48
CCTGCAGGCGCGCCGAGATCTGAGAATTCG
>34421983.1.11
TGGCTGCAGGTCGACCCGGGGTACCGAGCT
>4097019.1.647
TCCTGAACTAGACAATGCTCAGGACTGATG
>pRSF-1.Novagen.html.1.99
TGTCGACCTGCAGGCGCGCCGTGTACACGA
>pIE1-2.Novagen.html.1.3
CTAGATCTGCGGCCGCAGGCCTCGCGACTA
>pMAL-P2x.New_England_Biolabs.html.1.36
GAGGATCCGAATTCTGAAATCCTTCCCTCG
>pBluescript\II\KS(+)_LIC.ATCC.html.1.35
GATAAGCTTACTGGTTCCGGCGCCGGAGCG
>pMC1843.Generic.html.1.11
ATTCCCCGGATCCGTCGACCTGCAGGTCGA
>310754.1.1
AAGCTTTCGCGAGCTCGAGATCTAGATATC
>118200847.1.204
ACCTTTGAATTCCACTTAATTAAGAAGGCC
>pVE1163.Generic.html.1.20
GCATGCTAGCCTGCAGAGCTCGAGGTACCC
>pACYCDuet-1.Novagen.html.1.7
ATTATGCGGCCGCAAGCTTGTCGACCTGCA
>pMAL-c2.New_England_Biolabs.html.1.2
TTGCCTGCAGGTCGACTCTAGAGGATCCGA
>208126.1.53
TTGCAGTGAGTGCCTTTACCGATAACTTCC
>pETcoco-2.Novagen.html.1.84
CCGTACGCACGTGGCGCGCCTGGACGTCAT
>pRSF-1.Novagen.html.1.89
GCCGCAAGCTTGTCGACCTGCAGGCGCGCC
>pSVB10.Generic.html.1.11
GCCCGGGTCACCGATGATAAGCTGTCAAAC
>pACYCDuet-1.Novagen.html.1.23
CTTGTCGACCTGCAGGCGCGCCGAGCTCGA
>pET-31b(+).Novagen.html.1.312
CGCCGGCAAGGTGGTGAGCATCCGCGCCTT
>4097017.1.48
GTCCGTGAGGACGAAACTCTAAGGCTTGGA
>pATH1.ATCC.html.1.8
AAGCTTGGGCTGCAGGTCGACTCTAGAGGA
>pQE-40.Qiagen.html.1.10
GCAGGTCGACCCGGGGTACCGCATGCAGAT
>29569706.1.15
GATCTGGCCCTTAAGGCCTGTCGACATCGA
>pBACgus-2cp.Novagen.html.1.5
GTGCGGCCGCAAGCTTCGAGCTCGAATTCG
>66815022.1.4
CCGGGCCCAAAGTCGACGGATCCCATATAT
>48995599.1.93
GGTTGTTAACGTTAGCCGGCTACGTATACT
>pET-29a(+).Novagen.html.1.6
CTGATATCGGATCCGAATTCGAGCTCCGTC
>12958753.1.41
TCCTTTTGCGGCCGCCGGGTACAATTCCGC
>pGAPZalphaC.InVitrogen.html.1.6
GGCGGCCGCCGCGGCTCGAGGTACCGATCC
>45862352.1.5
AACGTTGGGCCCCAATTGGCTAGCAAGCTT
>pUni_V5-HisC.InVitrogen.html.1.16
CTGACGTCGGGCCCGGATCCGCCCACACGG
>56406597.1.207
GCGACGTCTGCAAGGTTCCCTTTTGATGCC
>pPolh-MAT-2.Sigma.html.1.14
TACCCCCGGGACGCGTTGACTGCAGGAATT
>209573.1.71
GAGCGTCCGGATCTAGACAGATTTTACGAC
>pRSET_CAT.InVitrogen.html.1.495
CATGTCGGCAGAATGCTTAATGAATTACAA
>pIVEX2.4b.Roche.html.1.10
GGCTGCAGAGCTCGCTCGAGTCGACTTGCC
>310744.1.4
CCCGGGGATCCGTCGACCTGCAGCCAAGCT
>pAX4CP.USB.html.1.3
AGCTTCGACGGATCCGGGCAACGTTCTTGC
>pQE-TriSystem_Strep.Qiagen.html.1.61
CGAGATCTGAGAATTCGGATCCACGAGCTC
>pDK101.ATCC.html.1.41
AACCATGGCGGCCGGGAGCATGCGACGTCG
>8346634.2.120
TTTCGCATGCTAGAACGTTAGCCGGCTACG
>pT712.Generic.html.1.12
CGCCCGGGGATCCTCTAGAGTCGACCTGCA
>118200847.1.64
CTGCAGGTAGTATGCAAGAGATCTTATAGG
>56406608.1.283
AGGTAGCTTATGATATGTCTGAAGATAATC
>5354161.1.7
TGCAGTCTAGAGGTCGACGCGGCCGCAAGC
>pFliTrx.InVitrogen.html.1.17
GCGGCCGCGAGCTCAGATCTGGCCGGCTGG
>pRSET_CAT.InVitrogen.html.1.299
CATCCGGAATTCCGTATGGCAATGAAAGAC
>pACYCDuet-1.Novagen.html.1.10
ATGCGGCCGCAAGCTTGTCGACCTGCAGGC
>pSL190.Generic.html.1.268
GGCCCGGGTTATAATTACCTCAGGTCGACG
>8346640.2.156
CGGAATATTAATAGGCCTAGGATGCATATG
>56406604.1.111
AGTTAATATCCGCTTCACGCCATGTTCGTC
>310813.1.26
ATCCTCTAGAGTCGACCTGCAGCCCAAGCT
>pRSET_CAT.InVitrogen.html.1.410
CACCATGGGCAAATATTATACGCAAGGCGA
>32455188.1.12
ATCGCAGATCTCGAGCCCGGGCTAGCACGC
>pIC20HE.Generic.html.1.4
GTACGCGTAGATCTGATATCGCTAGCCGGC
>310806.1.7
GGCTTGGCTGCAGGTCGACGGATCCCAAGC
>595767.1.258
TCCATATATAGGGCCCGGGTTATAATTACC
>3983116.1.30
CGAAAGCGGCCGCACTAGTTGAGCTCGTCG
>pPolh-MAT-2.Sigma.html.1.1
GATCTGCTAGCGGTACCCCCGGGACGCGTT
>pET-12c.Novagen.html.1.50
CTTTTGCGTCGACGGGGATCCGGCTGCTAA
>pSK15.Generic.html.1.3
TCCGGATGAAGCCGGGCGTTAGACCTGCAG
>pMCS5.Mobitec.html.1.154
CGCGACGTACGTTCGAACAATTGGTTTAAA
>8346640.2.59
GGATCCAATTGCAATGATCATCATGACAGA
>56406604.1.186
CGCCGATGCTTTTCCCCGGAGCGACGTCTG
>pET-41c(+).Novagen.html.1.34
ACAGGCCTTGGCGCGCCTGCAGGCGAGCTC
>pRX-3.ATCC.html.1.23
GGTCGACTCTAGAGGATCCCCGGGCGAGCT
>pQE-TriSystem_Strep.Qiagen.html.1.25
AAGCTTCGAACCGGTACCGTCGACCTGCAG
>56406597.1.148
TGCCCTGGAGTTTGCCTTCCCTGTTTGAGA
>pET-43.1Ek_LIC.Novagen.html.1.125
GCAAGCCAGCCAGAACTCGCTCCTGAAGAC
>pCDF1-MCS1-EF1-copGFP.System_Biosciences.html.1.5
GCCGCGAATTCATTTAAATTAATTAAGCTT
>29569706.1.47
AGCTTGAATTCATGCATCCCGGGGGATCCA
>T7Select1-2b.Novagen.html.1.1
CTCGAGTGCGGCCGCAAGCTTGTCGACGGA
>pPROTet.E_6xHN.Clontech.html.1.13
TTAATTAAGCGGCCGCATCGATCGGGCCCT
>125976391.1.27
GGTACCGTCGACTGCAGAATTCGAAGCTTG
>4097019.1.197
GACGAAACTCTAAGGCTTGGATCCAGAGTC
>T7Select10-3b.Novagen.html.1.24
GACGAGCTCCCGGGATATCCCTGCAGGAGA
>118200845.1.14
TTTGCGATCGCAGACCTAGGAAAGCTAGCT
>8346634.2.162
TATTAATAGGCCTAGGATGCATATGGCGGC
>4322592.1.17
GGCCATGCCATTGGTTACCTGGATCCATAT
>310808.1.41
GAAGAAGCTTGGGATCCGTCGACCTGCAGC
>209573.1.104
CTTTCAGAGTAGCGATAACTTCAACCTGGT
>pS3.Generic.html.1.40
CGAGACTAGTGCGCGCTAGCTATCGATTCG
>2440162.1.8
CGATATCTAGATGCATTCGCGAGGTACCGA
>litmus28i.New_England_Biolabs.html.1.48
GAATTCGTGGATCCAGATATCCTGCAGAGA
>81345491.1.22
CGGGTGGCTCCAAGCGCTGAGACCATGGTC
>12082761.1.27
CCGCGGGATATCACTAGTGCGGCCGCCTGC
>pSL190.Generic.html.1.260
ATATATAGGGCCCGGGTTATAATTACCTCA
>310808.1.43
AGAAGCTTGGGATCCGTCGACCTGCAGCCA
>pET-38b(+).Novagen.html.1.38
CCTGCAGGACGTCAAGCTTGCGGCCGCACT
>pOSEX4.ATCC.html.1.11
TAAGGCGGCCGCGGTACCGGGCCCGTCGAC
>pATH11.ATCC.html.1.23
TCGACTCTAGAGGATCCCCGGGCGAGCTCG
>pTrcHisb.InVitrogen.html.1.3
CTTCGAATTCCCATATGGTACCAGCTGCAG
>pRSET_CAT.InVitrogen.html.1.166
TCAGTCAGTTGCTCAATGTACCTATAACCA
>29569706.1.11
CCAAGATCTGGCCCTTAAGGCCTGTCGACA
>M13BM21.Boehringer.html.1.45
CGGGCCCGTCGACTCTAGAGCTCTGCAGGC
>209518.1.9
AGCTTGGGCTGCAGGTCGACTCTAGAGGAT
>pFR97.Generic.html.1.14
CTGCAGCCAAGCTTATCGATTCTAGACTCG
>12082761.1.4
TTGCATGCTCCCGGCCGCCATGGCCGCGGG
>pTriplEx2.Clontech.html.1.68
CTGGGCCGAGGCGGCCGGATCCTGCAGGCC
>pSE280.Invitrogen.html.1.270
GTTATAATTACCTCAGGTCGACGTCCCATG
>pMETalphaB.InVitrogen.html.1.32
GTGGATCCACGGCCGGCTGGGCCACGTGAA
>pQE-TriSystem.Qiagen.html.1.63
GCGCCGAGATCTGAGAATTCGGATCCACGA
>pET-32b(+).Novagen.html.1.22
ATTCGAGCTCCGTCGACAAGCTTGCGGCCG
>pET-40b(+).Novagen.html.1.38
AATTCGAGCTCCGTCGACAAGCTTGCGGCC
>pET-47b(+).Novagen.html.1.88
TACAGGCCTTGGCGCGCCCGACGTCCGTCG
>p3xFLAG-myc-CMV-25.Sigma.html.1.26
AGATCTATCGATGAATTCGCGGCCGCAAGC
>pET-31b(+).Novagen.html.1.275
CCGTAGTTGCGCCCATCGATCACTTTCGCT
>pCYB2.New_England_Biolabs.html.1.5
GCTCGAGGAATTCTCTAGAGTCGACTCGCG
>1649038.1.7
ATATCATCGCCAGTGTGCTGGGAATTCGGA
>pShuttle_(Ad).Qbiogene.html.1.4
GAGTCGACAAGCTTGAATTCGATATCTCTA
>M13LH1.Generic.html.1.20
GGCCTCGAGATCTCCATGGCGGCCGCGAAT
>pKOTW1.ATCC.html.1.28
ATCCGTCGACTGCAGGGGGATGGGGAGTAA
>310803.1.2
AATTCCCGGGAGAGCTCGATATCGCATGCG
>ptyb11.New_England_Biolabs.html.1.23
CGCCGTCGACTCGCGAACTAGTAGCTCTTC
>pUC28.Generic.html.1.27
ATCGCATGCATATGGGCCCTCGAGGCCTTG
>pMAL-p2.New_England_Biolabs.html.1.4
AGCTTGCCTGCAGGTCGACTCTAGAGGATC
>45548773.1.7
GTACCTCTAGAAGAAGCTTGGGATCCGTCG
>pTriplEx2.Clontech.html.1.93
AGGCCATAATGGCCGAATTCCCGGGTACCA
>pET-41b(+).Novagen.html.1.22
TCCGAATTCTGTACAGGCCTTGGCGCGCCT
>pRSET_CAT.InVitrogen.html.1.417
GGCAAATATTATACGCAAGGCGACAAGGTG
>pMCS5.Mobitec.html.1.74
CTAGCAGATCTGGCCGGCCCACCGGTGGGC
>117957124.1.2
CCGGGCGCGATCGCGGCCGGCCTTAATTAA
>58279.2.13
ATCGATCCGGTCAATCAATCAGCAAGCTTG
>pET-51b(+).Novagen.html.1.37
TGGTGATGAGCGGAAATTGAGGAGAAGCCC
>p2Bac.invitrogen.html.1.15
GGCGCGCCTTAAGGCCTGCAGGGCCCGCGG
>48995599.1.186
GTACGTCGCGACCGCGGACATGTACAGAGC
>45548773.1.39
CTGCAGATCCGTCGACCTGCAGGTCGACTC
>pET-52b(+).Novagen.html.1.86
CGTCGACTTGTACAGGATCCTGGTACCCGG
>4495058.1.10
ATGCGGCCGCATCTAGAGGGCCCGGATCCC
>25900784.1.9
TCTAGAGTCGACGCATGCATGGTACCAAGC
>27573259.1.53
GAATTCGAGCTCCGTCGACAAGCTTGCGGC
>pOSEX4.ATCC.html.1.21
GCGGTACCGGGCCCGTCGACTCTAGAGCTC
>1906552.1.20
GGATCCCCGGGTACCATGGGCCCTTAAGTA
>pT7Blue-2.Novagen.html.1.106
CGATACGTAACGCGTCTGCAGTTTTGAGGA
>118200847.1.138
CTCTTCTTAAGAAGGATCCAGATCCACTAG
>pET-51b(+).Novagen.html.1.70
GCTCCTGCGGCCGCAAGCTTGTCGACCGAC
>pRX-3.ATCC.html.1.1
TCATCGATAAGCTTGGGCTGCAGGTCGACT
>pCRT7_GS.InVitrogen.html.1.19
CGCCCTTAAGGGCGGATCCTTATCGTCATC
>118200847.1.42
CTATACGCGTTATACCGGTATCCTGCAGGT
>pET-51b(+).Novagen.html.1.57
GGAGAAGCCCGGAGCTCCTGCGGCCGCAAG
>pET-12a.Novagen.html.1.45
CAGCTCTTTTGCGTCGACGGGATCCGGCTG
>4322639.1.20
ATTGGTTACCTGGATCCATATGAATTCTGG
>595779.1.5
GAGGCCGAATTCGAGCTCGGTACCCGCGGC
>12082761.1.31
GGGATATCACTAGTGCGGCCGCCTGCAGGT
>45862396.1.33
GACGAATTCTCCCGGGTGGATCCAAGGCCT
>pCRT7_VP22-1.InVitrogen.html.1.44
GGATATCTGCAGAATTCCACCACACTGGAC
>pET-12b.Novagen.html.1.26
TGACAACCCCTATCGCGATCAGCTCTTTTG
>pBK614.Generic.html.1.68
GAACAATTAGTTTAGATCCGAGATAGGAGC
>4097019.1.77
ATCCAGAGTCTCCTGAACTAGACAATGCTC
>pMT_BiP_V5-Hisc.InVitrogen.html.8.60
ACTGGACTAGTAGGTACCCCGGGCCATGGA
>644831.1.12
TACTTAGATCTCGAGCTAGCACGCGTAAGA
>413806.1.41
GAAGATCTGGTACCGAGCTCGAATTCCCGG
>pMB124.Generic.html.1.15
TGACGCGTCGACAAGCTAGCTTGGATCCGC
>310798.1.2
CTCTAGACCAAGCTTGGCTGCAGGTCGACG
>1673614.1.51
GGATATCCCGGGGATCCATGCTAAGCTTGG
>27573262.1.16
CTGCTGCTCGTCAGGCTCGTGCTGGTACCT
>pXC14.ATCC.html.1.77
GTATGCAAATAAATGCATACACCATAGGTG
>pMCS5.Mobitec.html.1.95
CCGGTGGGCCATATGGGCCCGCGGCCGCGA
>4097017.1.41
CTGATGAGTCCGTGAGGACGAAACTCTAAG
>48995599.1.35
GCGCGATCGATATCAGCGCTTTAAATTTGC
>48995608.1.50
GACGCGTACGTCGCGACCGCGGACATGTAC
>pBACgus-7.Invitrogen.html.1.120
TTTCGCCGCCGCCGTTTCTTTGCCGCTGCC
>pET-51b(+).Novagen.html.1.25
TGGTGATGATGGTGGTGATGAGCGGAAATT
>310830.1.1
TGAATTCCCGGGAGAGCTCGATATCGCATG
>pSL180.Generic.html.1.172
TACGTATACTCCGGAATATTAATAGGCCTA
>12958752.1.35
TCAGATCTCCTTTTGCGGCCGCACCGGTGT
>58237.1.2
CTCGAGCAGCTGAAGCTTGAATTCATCGAT
>pKLY3.Generic.html.1.14
CTGCATGCCAGGCAAACTACGTATAACTAA
>3983120.1.12
GCATGCCTCGAGACTGCAGGCTCTAGATTC
>pIVEX-GST.Roche.html.1.43
TCATATGTTTAATTAAGCGGCCGCGGCCAG
>13446792.1.72
GACAGGCCTTAAGGGCCAGATCTTGGGCCC
>p2Bac.invitrogen.html.1.26
AGGCCTGCAGGGCCCGCGGTATACTAGTCT
>58233.1.2
GCTTGGGCTGCAGGTCGACTCTAGAGGATC
>pKSM710.ATCC.html.1.28
ACCTCTAGAAGAAGCTTGGGATCCCCCATG
>pThioHisc.InVitrogen.html.2.5
GGTCGACTCTAGAGGCCTGCGGCCGCGGAA
>pCITE-2b(+).Novagen.html.1.7
GCATGCCTGCAGGTCGATCGACTCTAGAGG
>pZP19.Generic.html.1.24
CGGCATTCGGGCCCGGGTACCGAGCTCGGG
>13446791.1.25
TTACTAGTGGATCCCCCGGGATGCATGAAT
>4097019.1.9
GCGGTGGCGGCCGCTCTAGACAATGCTCAG
>10504974.1.2
TAGTTCTAGAGCGGCCGCCACGGCGATATC
>4097019.1.441
GAACTAGACAATGCTCAGGACTGATGAGTC
>pCDF1-MCS1.System_Biosciences.html.1.24
TAAATTAATTAAGCTTAGATCTGGATCCGG
>pHIS1522.Mobitec.html.1.35
GGAGATCTTCGAACTAGTTTGGACCATTGT
>pShuttle-CMV.Stratagene.html.1.8
ATCTAGAAGCTTAGGCTCGAGCGGCCGCGT
>83314120.1.33
GGATCCAAGCTTACTAGTGGTACCACGCGT
>pET-40b(+).Novagen.html.1.7
CTTCTCCTCAACCATGGCGATATCGGATCC
>pXC14.ATCC.html.1.73
GAATGTATGCAAATAAATGCATACACCATA
>310807.1.6
GGCTGCAGGTCGACGGATCCCAAGCTTCTT
>pK.ATCC.html.1.47
TGCGCGCTAGCTATCGATTCGCGAGCGGCC
>pETcoco-2.Novagen.html.1.34
GGGATCTTCCGGAGCGAGTTCTGGCTGGCT
>pGT-N39.New_England_Biolabs.html.1.2
CGTGGATCCAGAATTCGCTAGCACGGCCGA
>pK.ATCC.html.1.13
AGATCTCGTACGCGTGCCGGCGCCTCGAGA
>pET-41Ek_LIC.Novagen.html.1.32
GATCCGAATTCTGTACAGGCCTTGGCGCGC
>pSE280.Invitrogen.html.1.184
GCATGCGCAAATTTAAAGCGCTGATATCGA
>pEX13.ATCC.html.4.12
CGGATCCGCATGCACTAGTGAATTGGGTAC
>4097019.1.26
AGACAATGCTCAGGACTGATGAGTCCGTGA
>4097019.1.211
GCTTGGATCCAGAGTCTCCTGAACTAGACA
>310825.1.40
CTTCTAGAGGTACCGCATGCGATATCGAGC
>pDR720.Generic.html.1.8
CCCGGGGGATCCGTCGACCTGCAGCCAAGC
>pRSET_CAT.InVitrogen.html.1.207
TGGATATTACGGCCTTTTTAAAGACCGTAA
>209573.1.293
TAAAATCCTCTTTGACTTTTAAAACACTCG
>58029.1.32
CCCGGGGATCCTCTAGAGTCGACCTGCAGC
>287938.1.21
GTACCAGCTGCAGATCTCGAGCTCGGATCC
>pSL190.Generic.html.1.168
GTACCTCTAGAACTATAGCTAGCATGCGCA
>pFastbac_CTHS.LIfeSensors.html.1.6
GCATGCCTCGAGTGCGGCCGCAAGCTTGTC
>pBK614.Generic.html.1.36
CCTAGCTGAACTACCCAAAAGTATAAATGC
>RR2.ATCC.html.1.38
ACCGTATTACCGCCTTTGAGTGAGCTGGTA
>115600327.2.29
GTCCTAGGCGGCCGCGTCTTCATGCATGCG
>1490528.2.53
TAATGGTAGCGACCGGCGCTCAGTTGGAAT
>118200854.1.37
CGTTATACCGGTATCCTGCAGGTAGTATGC
>pQE-TriSystem.Qiagen.html.1.13
ATACAGCTGTGCGGCCGCAAGCTTCGAACC
>pPROTet.E_6xHN.Clontech.html.1.17
TTAAGCGGCCGCATCGATCGGGCCCTGAGG
>pDual_GC.Stratagene.html.1.16
GGTGGCCCTCCTCTTAAAGTTTAAACAAGG
>pSU2703.Generic.html.1.55
GCACTGAAATCTAGAAATATTTTATCTGAT
>56406597.1.314
AACCCCGTCAAACGTGTTGATAACCTGTGC
>66472063.1.18
CGACAAGCTTGAATTCGGATCCCTCGAGGG
>pMAL-p.New_England_Biolabs.html.1.66
CTCGATGGATCCCCGGCCGGGTACCGAGCT
>pET-42a(+).Novagen.html.1.19
GATCCGAATTCTGTACAGGCCTTGGCGCGC
>1117808.1.17
GCAGGTCGACGGATCCCCGGGGCCTCCATG
>pSE280.Invitrogen.html.1.26
TAGTACTTCTCGAGCTCTGTACATGTCCGC
>15148786.1.35
TGCAGGTCGACTCTAGAGGATCCCCGGGGA
>118200847.1.199
CGGGTACCTTTGAATTCCACTTAATTAAGA
>pQE-TriSystem_Strep.Qiagen.html.1.30
TCGAACCGGTACCGTCGACCTGCAGGCGCG
>113073376.1.21
GCCGCGGTACCACTAGTACGCGTAGGCCTG
>pET-47b(+).Novagen.html.1.69
TACCAGGATCCGAATTCTGTACAGGCCTTG
>3983120.1.34
CTAGATTCGAAAGCGGCCGCACTAGTTGAG
>SSEV19.Generic.html.1.209
TCGCACTCCAGCCAGCTTTCCGGCACCGCT
>5733489.1.7
CTAGCTCGCGAGTCGACGGCGGCCGCGAAT
>4586830.1.26
CCTGCAGGTTTAAACAGTCATTTAAATCGA
>pMAL-cri.New_England_Biolabs.html.1.46
CTTCCCTCGATCACGAGAGAGGACGGTACC
>27573262.1.3
ATGTACGCTCGTGCTGCTGCTCGTCAGGCT
>1277132.2.11
CTAGTCCTAGGCCGGCGCCCGGGAACTCCG
>pUni_V5-HisC.InVitrogen.html.1.31
GATCCGCCCACACGGCACCGGTGAATTCCT
>4512193.1.8
GGCGATATCGGATCCATATGACGTCGACGC
>18140169.1.8
TTAAGGAGGCCATATGACTATGCATGCGGC
>17864894.1.29
GGGCTCGAGTGCACGTACGACGTCTAGACC
>27573262.1.40
GTACCTCGGATCCGAATTCGAGCTCCGTCG
>pCMV-Script.Stratagene.html.1.1
CCGGGCTAGAGCGGCCGCCACCGCGGTGGA
>pBACgus-7.Invitrogen.html.1.70
TCGTCGTCATCACCTCCACCGCTAGCGCTG
>pAX4CP.USB.html.1.43
GCTGCAGTCGACTCTAGATCTGGTACCGAA
>pRSET_CAT.InVitrogen.html.1.73
AGGAGCTAAGGAAGCTAAAATGGAGAAAAA
>11559663.1.2
GCCTGGATCGACTAGTCGATCCTCTAGCCT
>pIE1-2.Novagen.html.1.13
GGCCGCAGGCCTCGCGACTAGTTTAAACCC
>pQE-TriSystem.Qiagen.html.1.40
ACCGGTACCGTCGACCTGCAGGCGCGCCGA
>pSVB10.Generic.html.1.15
GGGTCACCGATGATAAGCTGTCAAACATGA
>4097019.1.119
TCCGTGAGGACGAAACTCTAAGGCTTGGAT
>pMT_BiP_V5-Hisc.InVitrogen.html.8.25
CGCCACTGTGCTGGATATCTGCAGAATTCC
>pMAL-P2x.New_England_Biolabs.html.1.17
TGCCTGCAGGTCGACTCTAGAGGATCCGAA
>56406608.1.161
TTGCCTTCCCTGTTTGAGAAGATGTCTCCG
>pBK614.Generic.html.1.28
CGTCCTTCCCTAGCTGAACTACCCAAAAGT
>56406608.1.96
TTCTGAAGCCTGATGTATAGTTAATATCCG
>pET-51b(+).Novagen.html.1.68
GAGCTCCTGCGGCCGCAAGCTTGTCGACCG
>pUni_V5-HisC.InVitrogen.html.1.22
TCGGGCCCGGATCCGCCCACACGGCACCGG
>pT7T3_18U.Stratagene.html.1.77
TCACTATAGGGAATTCGAGCTCCCGGGTTT
>pRX-2.ATCC.html.1.20
AGGTCGACTCTAGAGGATCCCCGGGCGAGC
>pAMP10.ATCC.html.1.40
TCATTAGTAGTAGTAGGCGGCCGGCCGCTC
>56406608.1.68
TCGCTTGAGTAAAGAATCCGGTCTGAATTT
>4097013.1.73
TTGGATCCAGAGTCTCCTGAACTAGTCCAA
>8216954.1.13
GAGCTCGGAATTCGTCGACCTCGAGGGATC
>pET-52b(+).Novagen.html.1.6
GGTTAATTAGTGGTGGTGATGGTGATGATG
>pRSET_CAT.InVitrogen.html.1.351
AGTTTCACCAGTTTTGATTTAAACGTGGCC
>56406597.1.115
TAATATCCGCTTCACGCCATGTTCGTCCGC
>pSL190.Generic.html.1.195
GCAAATTTAAAGCGCTGATATCGATCGCGC
>1490528.2.26
TATTATTTTTGACACCAGACAAGTTGGTAA
>117957124.1.35
GACATTTAAATGCGGCCGCGGCCATTAAGG
>pGT-N38.New_England_Biolabs.html.1.32
CAATTGCACGGGCCCCACTAGGCGGCCGCC
>4097019.1.366
CTCCTGAACTAGACAATGCTCAGGACTGAT
>37778084.1.19
ACCATGCTAGTGCCACCTCCGCCACCGGGC
>pDPL13.Generic.html.1.29
CTCGCGATCGGTACCGTCGACGGATCCCGG
>25900784.1.2
CCTGCAGTCTAGAGTCGACGCATGCATGGT
>pET-41a(+).Novagen.html.1.55
GGCGAGCTCCGTCGACAAGCTTGCGGCCGC
>M13BM21.Boehringer.html.1.2
AATTCCCGGGGATCCACGCGTAACTTAAGT
>pET-30c(+).Novagen.html.1.7
TATCTGTGGATCCGAATTCGAGCTCCGTCG
>pMCS5.Mobitec.html.1.15
TAAGGCGCGCCCATGGATCGATGTTAACAT
>4097017.1.33
GCTCAGGACTGATGAGTCCGTGAGGACGAA
>pPolh-MAT-2.Sigma.html.1.18
CCCGGGACGCGTTGACTGCAGGAATTCGCG
>pSL190.Generic.html.1.108
TATGCATCCTAGGCCTATTAATATTCCGGA
>4097017.1.331
CGTGAGGACGAAACTCTAAGGCTTGGATCC
>pRX1.ATCC.html.1.24
GTCGACTCTAGAGGATCCCCGGGCGAGCTC
>310853.1.25
GCATGCGGTACCTCTAGAAGAAGCTTGGGA
>1490528.2.48
GTTGGTAATGGTAGCGACCGGCGCTCAGTT
>595767.1.127
TAATATTCCGGAGTATACGTAGCCGGCTAA
>4512193.1.74
ATGGCATGCATCGATAGATCTCGAGGCCTC
>pGEXKG.Generic.html.1.28
GTCTAGAATTCCACCACCACCACCGGAAAT
>pPICZB.InVitrogen.html.2.9
CTGGCGGCCGCCGCGGCTCGAGGTACCGAT
>8346640.2.102
GATATCAGCGCTTTAAATTTCGCATGCTAG
>pCITE-2b(+).Novagen.html.1.90
TCGACGGAGCTCGAATTCGGATCCGATTGG
>pVL1392.Invitrogen.html.4.13
CTTCTAGAATTCTGGAGCGGCCGCTGCAGA
>13488583.1.15
GCAGGTCGACCCGGGGTACCGAGCTCGCAT
>310825.1.39
TCTTCTAGAGGTACCGCATGCGATATCGAG
>pSU2703.Generic.html.1.10
ATCGTATGGGGCTGACTTCAGGTGCTACAT
>pRSF-1.Novagen.html.1.143
TCCGGACTCTTGTCGTCGTCATCATTCGAA
>pLNHX.Clontech.html.1.2
CGATAGATCTATCTCGAGCCAGGATTAGTT
>pCITE-2a(+).Novagen.html.1.63
CGAGTGCGGCCGCAAGCTTGTCGACGGAGC
>pMelBacc.InVitrogen.html.3.12
CTTCGAATTCCATGGTACCAGCTGCAGATC
>pET-44a(+).Novagen.html.1.37
CGACAAGAGTCCGGGAGCTCGTGGATCCGA
>4097019.1.316
CAGGACTGATGAGTCCGTGAGGACGAAACT
>pCITE-2c(+).Novagen.html.1.9
GCCTGCAGGTCGATCGACTCTAGAGGATCG
>11991616.1.2
AGCTTGGGCCCGAATTCAGATCTGCATGCG
>915333.1.31
GCACCACGTGTTAATTAAGATCTAGATCAG
>287937.1.17
ATGGTACCAGCTGCAGATCTCGAGCTCGGA
>1017801.1.43
AAGCTTCTCGAGAGTACTTCTAGAGCGGCC
>7638455.1.28
CGACAGGCGCCACTAGTGCATGCATATGTG
>pBACgus-7.Invitrogen.html.1.67
TTGTCGTCGTCATCACCTCCACCGCTAGCG
>310781.1.14
ATCTAGATATCGATGAATTCCCGGGGATCC
>56406608.1.150
TGCCCTGGAGTTTGCCTTCCCTGTTTGAGA
>pET-23b(+).Novagen.html.1.1
GATCCGAATTCGAGCTCCGTCGACAAGCTT
>pSTBlue-1.Novagen.html.1.92
TCCGATACGTAACGCGTCTGCAGCATGCGT
>pIVEX-GST.Roche.html.1.11
CTGCAGAGCTCGCTCGAGTCGACTTGCCAT
>48995599.1.29
ATCTGCGCGCGATCGATATCAGCGCTTTAA
>209573.1.147
TTTACCGATAACTTCCAGAGACTGGATGTT
>pMIB_V5-Hisc.InVitrogen.html.1.2
TGACCTCGAGCGGCCGCCACTGTGCTGGAT
>pET-31b(+).Novagen.html.1.222
CAACGAAGCGGCCTTCGCTTTCACCGTCAG
>8216952.1.19
GAATTCGTCGACCTCGAGGGATCCGGGCCC
>pCMV-PCR.Stratagene.html.1.41
CCCGGGAAGAGCAAGCTTGATATCGCTCTT
>8346634.2.18
GGACGTCGACCTGAGGTAATTATAACCCCG
>T7Select415-1b.Novagen.html.1.13
GCAAGCTTGTCGACGGAGCTCGAATTCGGA
>pKOTW1.ATCC.html.1.19
TTCCCCGGGATCCGTCGACTGCAGGGGGAT
>pSE280.Invitrogen.html.1.34
CTCGAGCTCTGTACATGTCCGCGGTCGCGA
>pRSET_CAT.InVitrogen.html.1.278
CTTGCCCGCCTGATGAATGCTCATCCGGAA
>pAMP1.Invitrogen.html.1.33
TCATCATTAGTAGTAGTAGGCGGCCGCTCT
>pAMP10.ATCC.html.1.69
CTAGAGGATCCAAGCTTACGTACGCGTGCA
>pIVEX-GST.Roche.html.1.7
CGGGCTGCAGAGCTCGCTCGAGTCGACTTG
>pXC14.ATCC.html.1.13
GCCTCGTTGCGTTTGTTTGCACGAACCATA
>56406608.1.155
TGGAGTTTGCCTTCCCTGTTTGAGAAGATG
>4097017.1.88
CCTGAACTAGACAATGCTCAGGACTGATGA
>1117808.1.32
CCCGGGGCCTCCATGGCCATATGACCACCC
>pAMP10.ATCC.html.1.58
GGCCGGCCGCTCTAGAGGATCCAAGCTTAC
>pET-41c(+).Novagen.html.1.41
TTGGCGCGCCTGCAGGCGAGCTCCGTCGAC
>pET-31b(+).Novagen.html.1.264
GGGCCGCAAGACCGTAGTTGCGCCCATCGA
>17864894.1.92
GCCCGGGTTACGAGATCGATGAATTCGAGC
>56406604.1.314
ACCCCGTCAAACGTGTTGATAACCTGTGCC
>81345491.1.69
CGAGGGATCCCCGGGTACCGAGCTCGAATT
>310806.1.19
GGTCGACGGATCCCAAGCTTCTTCTAGAGG
>208987.1.37
CCGGGGGTCGGCGGACGCGGAGCCGGCTGC
>pRSF-1.Novagen.html.1.53
TTCGCAGCAGCGGTTTCTTTACCAGACTCG
>4097017.1.319
GACTGATGAGTCCGTGAGGACGAAACTCTA
>531832.1.54
TCGACTCTAGAGGATCCAAGCTTACGTACG
>pSL190.Generic.html.1.8
AGGTGCACGGCCCACGTGGCCACTAGTACT
>pAN24.Generic.html.1.39
TTGCAGACGAGGCCGCTCAGGGCGAGTAGA
>pPIC6c.InVitrogen.html.1.39
CCGAGACGGCCGGCTGGGCCACGTGAATTC
>3273767.1.24
GCTTGATATCGGTACCAGATCTGAATTCGC
>27573259.1.15
AAAAAACGTCGTCAGCGTCGTCGTGGTACC
>pIC20HE.Generic.html.1.35
ACGTATCGATGAATTCTCGAGGCGGCCGCG
>pMelBacc.InVitrogen.html.3.21
CCATGGTACCAGCTGCAGATCTCGAGCTCG
>pAMP1.Invitrogen.html.1.10
CGGTCCGGAATTCCCGGGCATCATCATCAT
>310748.1.11
CGCCCGGGGATCCTCTAGAGTCGACCTGCA
>92429681.1.31
GCCGCTATTGACCCGGGATCTGATTAATTA
>pIC20HE.Generic.html.1.19
ATATCGCTAGCCGGCTACGTATCGATGAAT
>45862365.1.24
GCTCCTGCAGTATCGATGCGGCCGCAAAGT
>209573.1.153
GATAACTTCCAGAGACTGGATGTTTTTCGG
>pCITE-2c(+).Novagen.html.1.98
TCGAATTCGGATCCGATTATGGGTGGTGGC
>595767.1.182
TATAGCTAGCATGCGCAAATTTAAAGCGCT
>1490528.2.13
CGACTAGTAGGCCTATTATTTTTGACACCA
>pT7Blue-2.Novagen.html.1.178
GCTGTCGATGTGCTGGCGTTCGAATTTAGC
>413806.1.43
AGATCTGGTACCGAGCTCGAATTCCCGGGA
>pAMP1.Invitrogen.html.1.31
CATCATCATTAGTAGTAGTAGGCGGCCGCT
>pT7Blue-2.Novagen.html.1.194
CGTTCGAATTTAGCAGCAGCGGTTTCTTTG
>74267359.1.13
CCGCGGCCGCAGATCTGTTAACGAATTCCC
>7688144.1.45
CGCCCGGGGATCCTCTAGAGTCGACCTGCA
>PinPoint_Xa-3.Promega.html.1.15
TCTGATATCGGTACCGGATCCCAGCTGAAG
>pET-43.1Ek_LIC.Novagen.html.1.52
GGCGCGCCTGCAGGACGTCGACGGTACCAT
>pSL180.Generic.html.1.19
GACGTCGACCTGAGGTAATTATAACCCGGG
>8346640.2.7
AATGGCCATGGGACGTCGACCTGAGGTAAT
>pSE280.Invitrogen.html.1.124
TATTCCGGAGTATACGTAGCCGGCTAACGT
>45862396.1.49
TGGATCCAAGGCCTTCTAGAAAAACTCGAG
>pAN24.Generic.html.1.24
ACATTTGCCAACCCGTTGCAGACGAGGCCG
>pET-44b(+).Novagen.html.1.38
CGACAAGAGTCCGGAGCTCGTGGATCCGAA
>pShuttle_CMV.Qbiogene.html.1.20
TAGGCTCGAGCGGCCGCGTCGACGGTACCA
>pMOD-2.Epicentre.html.1.8
GGGTACCGAGCTCGAATTCGAGCCAATATG
>pET-51b(+).Novagen.html.1.42
ATGAGCGGAAATTGAGGAGAAGCCCGGAGC
>4512193.1.25
ATGACGTCGACGCGTCTGCAGAAGCTTCGA
>pFIV-H1_U6-Puro.System_Biosciences.html.1.8
TGTCTTCGGATCCGATATCGAAGACTATTT
>310840.1.1
TCGATAAGCTTGGCTGCAGGTCGACGGATC
>pET-44a(+).Novagen.html.1.6
GCAGCGCGGGTTCTGGTACGATTGATGACG
>pET-44b(+).Novagen.html.1.110
TACGCGTTCGAAGCTTGCGGCCGCACAGCT
>pOSEX2.ATCC.html.1.20
CGCGGTACCGGGCCCGTCGACTCTAGAGCT
>pNIMB.Generic.html.1.11
GCGTCGACAAGCTTGGATCCGCGTCTGAAT
>pSTBlue-1.Novagen.html.1.50
TCGAGAAGCTTGTCGACGAATTCAGATATC
>208848.2.4
CAGATCCGCCTCGACCTGCAGCCCAAGCTT
>209573.1.38
CCAGTTTTTTCTGAACGATCTTCTTGATAC
>66815022.1.27
CATATATGACTAGTGAATTCCCCGGGAGGC
>pACYCDuet-1.Novagen.html.2.47
TCAAATTTCGCAGCAGCGGTTTCTTTACCA
>915333.1.104
CGGGCCTCCAGGATCCCCATGGCCAGAATT
>pMAL-c2.New_England_Biolabs.html.1.36
TGAAATCCTTCCCTCGATCCCGAGGTTGTT
>pMOD-2.Epicentre.html.1.25
TCGAGCCAATATGCGAGAACACCCGAGAAA
>595767.1.185
AGCTAGCATGCGCAAATTTAAAGCGCTGAT
>4165110.1.52
GATATAAGTTGTAATTCTCATGTTTGACAG
>68262428.1.10
ACGTGCGTCGGATCCATCGTTAACGATACG
>4097017.1.157
TCCTGAACTAGACAATGCTCAGGACTGATG
>pSL180.Generic.html.1.223
GCAGCTGGCGCCATCGATACGCGTACGTCG
>pSilencer_adeno_1.0-CMV.Ambion.html.1.33
CTCTTGAACACCTATAACAACGGTAGTCTC
>pET-48b(+).Novagen.html.1.6
GCTCTTGAAGTCCTCTTTCAGGGACCCGGG
>13446791.1.61
TTATCGATGTCGACGCGGCCGCCATGGCCA
>pT7Blue-2.Novagen.html.1.128
TTTGAGGAGAAGCCCGGGCTCTTGTCGTCG
>8216954.1.34
CGAGGGATCCGGGCCCTCTAGATGCGGCCG
>pMETalphaA.InVitrogen.html.1.15
GCCGCCGCGGGTCGACGACGCGTGGATCCA
>p2Bac.invitrogen.html.1.6
GGCCGCCCGGGCGCGCCTTAAGGCCTGCAG
>M13K82.Generic.html.1.54
CACTCCCGGGTTTAGCACTCCCGGGTTGGG
>595702.1.18
GCCGTGTCGGATCCTGAGACTGAATTCGGC
>pIVEX2.6d.Roche.html.1.1
CCGGGCTGCAGAGCTCGCTCGAGTCGACTT
>pPROTet.E_6xHN.Clontech.html.1.1
CCTCTAGATTAATTAATTAAGCGGCCGCAT
>pPIC6c.InVitrogen.html.1.4
GTAAGCTGGCGGCCGCCGCGGCTCGAGGTA
>4097019.1.60
GAAACTCTAAGGCTTGGATCCAGAGTCTCC
>8346640.2.42
CCCCGGGCCCTATATATGGATCCAATTGCA
>8346634.2.49
GCCCTATATATGGATCCAATTGCAATGATC
>pET-52b(+).Novagen.html.1.59
GTGGCACCAGAGCGAGCTCTGCGGCCGCGT
>PinPoint_Xa-3.Promega.html.1.19
ATATCGGTACCGGATCCCAGCTGAAGCTTT
>56406597.1.11
TTATCTGATTTTTGTAAAGGTCTGATAATG
>pRSET_CAT.InVitrogen.html.1.104
ATCACTGGATATACCACCGTTGATATATCC
>pMAL-p.New_England_Biolabs.html.1.48
ACTGAATTCAGGCCTACCCTCGATGGATCC
>48995599.1.125
GGAATATTAATAGGCCTAGGATGCATATGG
>4097017.1.92
AACTAGACAATGCTCAGGACTGATGAGTCC
>pUB_Bsd.InVitrogen.html.1.2
CGAGCTAGCGATATCGCGGCCGCGAGCTCA
>pT7T3_18U.Stratagene.html.1.96
CTCCCGGGTTTTTTTTTTTTTTTTTTGGGG
>pIVEX2.4c.Roche.html.1.23
CTCGAGTCGACTTTGCCATGGTTTTAATTA
>1649038.1.22
TGCTGGGAATTCGGATCCTCTAGACCATCA
>pORB.Orbigen.html.1.29
CCGCGAGCTCCCATGGAGGCCTGAATTCCT
>595764.1.223
TGCAGCTGGCGCCATCGATACGCGTACGTC
>2293124.1.2
ATGATCATTACTTATCTAGAAGCTTCTGCA
>pRSET_CAT.InVitrogen.html.1.13
GGATCCGAGCTCGAGATCTGCAGCTGGTAC
>pKSM717.ATCC.html.1.8
TCCCGGGAGAGCTCGATATCGCATGCGGTA
>pRSET_CAT.InVitrogen.html.1.181
ATGTACCTATAACCAGACCGTTCAGCTGGA
>pET-47b(+).Novagen.html.1.36
GCGGCTCTTGAAGTCCTCTTTCAGGGACCC
>pTAC-MAT-1.Sigma.html.1.1
AGATCTTGGTACCCGGGAATTCTCGAGAAG
>pET-51b(+).Novagen.html.1.17
GGTGGTGATGGTGATGATGGTGGTGATGAG
>56406604.1.106
TGTATAGTTAATATCCGCTTCACGCCATGT
>310830.1.50
TTGGGATCCGTCGACCTGCAGCCAAGCTAG
>4097019.1.94
CTAGACAATGCTCAGGACTGATGAGTCCGT
>pT7Blue-2.Novagen.html.1.151
GTCGTCGTCATCGCTGCCACCGGTACCGCT
>pMAL-p2g.New_England_Biolabs.html.1.73
TATTGTTATTGTTGTTGTTGTTCGAGCTCG
>603191.2.49
TTGGTAATGGTAGCGACCGGCGCTCAGTTG
>pTRE-Shuttle2.Clontech.html.1.23
TATCGATGCGGCCGCGCTAGCACGCGTCAG
>12958753.1.7
GTACCTGATCAAAGCTTATCGATGATATCA
>pRSFDuet-1.Novagen.html.1.19
AGCAGCGGTTTCTTTACCAGACTCGAGGGT
>pQE-30_Xa.Qiagen.html.1.25
GTACCGAGCTCGCATGCGGATCCAGTTCCA
>pBK614.Generic.html.1.71
CAATTAGTTTAGATCCGAGATAGGAGCTTG
>pS1.ATCC.html.1.38
CTCGAGACTAGTGCGCGCTAGCTATCGATT
>4321112.1.10
TCTAGAGTCGACGAGCTCACTAGTCTCGAG
>11559656.1.44
ATCCCATGGGCGGCCGCACTAGTGTCGACC
>8216954.1.18
CGGAATTCGTCGACCTCGAGGGATCCGGGC
>pET-44a(+).Novagen.html.1.130
CCGCACAGCTGTATACACGTGCAAGCCAGC
>17864894.1.121
CTCGGTACCCCTAGAGTCGACCTGCAGGCA
>118200845.1.18
CGATCGCAGACCTAGGAAAGCTAGCTATAC
>pS1.ATCC.html.1.64
GATTCGCGAGCGGCCGCGCGGGTACCGAGC
>4097017.1.65
TCTAAGGCTTGGATCCAGAGTCTCCTGAAC
>pRSET_CAT.InVitrogen.html.1.291
TGAATGCTCATCCGGAATTCCGTATGGCAA
>4097017.1.112
TGATGAGTCCGTGAGGACGAAACTCTAAGG
>68262428.1.25
ATCGTTAACGATACGTATCGCATGCAAGCT
>8216950.4.29
ATCCAAGCTTATCGATTTCGAACCCGGGGT
>16930719.1.59
CTAGCGGCCGCACGCGTTCGCGACTAGTTG
>644831.1.20
TCTCGAGCTAGCACGCGTAAGAGCTCGGTA
>118200847.1.71
TAGTATGCAAGAGATCTTATAGGCCTCGAG
>56406608.1.76
GTAAAGAATCCGGTCTGAATTTCTGAAGCC
>4097019.1.586
AGACAATGCTCAGGACTGATGAGTCCGTGA
>pSPTBM20.Boehringer.html.1.60
AGCTCTGCAGGCATGCGATATCCCATGGAA
>pXC14.ATCC.html.1.34
CGAACCATATGTAAGTACTTCCTTAGATAA
>pDPL13.Generic.html.1.34
GATCGGTACCGTCGACGGATCCCGGGATCT
>M13BM21.Boehringer.html.1.28
AAGTGCGGCCGCGGTACCGGGCCCGTCGAC
>pET-48b(+).Novagen.html.1.49
ATTCTGTACAGGCCTTGGCGCGCCCGACGT
>pSTBlue-1.Novagen.html.1.79
CACGAATTCTGGATCCGATACGTAACGCGT
>pCMV-PCR.Stratagene.html.1.29
GATGGAACAAGACCCGGGAAGAGCAAGCTT
>litmus28i.New_England_Biolabs.html.1.65
TATCCTGCAGAGAAGCTTGGCGCCAGCCGG
>118200847.1.89
ATAGGCCTCGAGTTAACGTTCGAGGTCGAC
>p2Bac.invitrogen.html.2.9
ATTCCATGGTACCAGCTGCAGATCTCGAGC
>4097019.1.599
GACTGATGAGTCCGTGAGGACGAAACTCTA
>pDO193.ATCC.html.1.4
GCTTCGCCGGTGGTTTAAACGCCCGGGCGA
>pRNA-U6.3_Neo.Genscript.html.1.11
CAGTCGAGGCTGATCAGCGGTTTAAACTTA
>SSEV19.Generic.html.1.109
ATTGACCGTAATGGGATAGGTTACGTTGGT
>pATH11.ATCC.html.1.8
AGCTTGGGCTGCAGGTCGACTCTAGAGGAT
>17864894.1.86
CCGCGGGCCCGGGTTACGAGATCGATGAAT
>pMETalphaA.InVitrogen.html.1.29
ACGACGCGTGGATCCACGGCCGGCTGGGCC
>pET-44b(+).Novagen.html.1.143
TACACGTGCAAGCCAGCCAGAACTCGCTCC
>litmus28i.New_England_Biolabs.html.1.39
GAAGCTAGCGAATTCGTGGATCCAGATATC
>4097017.1.195
AGGACGAAACTCTAAGGCTTGGATCCAGAG
>pGEX3T.Generic.html.1.5
ACCTCGAGTCGACCCGGGGAATTCGAAGCT
>113073444.1.10
GTTTAAACGCGGCCGCGGTACCACTAGTAC
>PinPoint_Xa-3.Promega.html.1.5
CCCCGGGAGATCTGATATCGGTACCGGATC
>92429681.1.19
GCTCGAGTGGCGGCCGCTATTGACCCGGGA
>pd2EGFP.Clontech.html.2.17
TAGTAGGCCTATTATTTTTGACACCAGACA
>pSPTBM21.Boehringer.html.1.38
TAGAGTCGACGGGCCGGGTACCGCGGCCGC
>pTYB3.New_England_Biolabs.html.1.7
CCCTCGAGGAATTCGCGGCCGCCGTCGACT
>4097017.1.210
GGCTTGGATCCAGAGTCTCCTGAACTAGAC
>16930719.1.36
CCTGATCATCGATGGGCCCATGGCTAGCGG
>pRSET_CAT.InVitrogen.html.1.326
GACGGTGAGCTGGTGATATGGGATAGTGTT
>pAMP19.Invitrogen.html.1.15
GATCTCTACTAGTACGCGTTGGATCCCCGG
>SSEV19.Generic.html.1.148
CGCATCGTAACCGTGCATCTGCCAGTTTGA
>208744.1.66
TACGATTAGCAGGACAAGAGCCCTTTGCCA
>pETcoco-2.Novagen.html.1.59
TGGCTTGCGGCCGCAAGCTTCGAAACCGTA
>60101687.1.36
GTCGACAGAGATATCCGCGGCCGCAGAACT
>pSE280.Invitrogen.html.1.310
GAATTCGAAGGCATTCCACGACGTGGTCAC
>pVE1163.Generic.html.1.19
CGCATGCTAGCCTGCAGAGCTCGAGGTACC
>4097017.1.209
AGGCTTGGATCCAGAGTCTCCTGAACTAGA
>115600327.2.17
CAAGAAAGCTGGGTCCTAGGCGGCCGCGTC
>pET-32Ek_LIC.Novagen.html.1.20
CGGATCCGAATTCGAGCTCCGTCGACAAGC
>56406608.1.202
CCCCGGAGCGACGTCTGCAAGGTTCCCTTT
>pT7Blue-2.Novagen.html.1.17
CCCCCACACGTGTGGTCTAGAGCTAGCCTA
>118200854.1.142
TCCAGATCCACTAGTGGCCTATGCGGCCGC
>pSU2703.Generic.html.1.7
TATATCGTATGGGGCTGACTTCAGGTGCTA
>118200845.1.36
AGCTAGCTATACGCGTTATACCGGTATCCT
>SSEV19.Generic.html.1.55
ATTAAATGTGAGCGAGTAACAACCCGTCGG
>pET-43.1Ek_LIC.Novagen.html.1.25
TGAGCTCGTGGATCCGAATTCTGTACAGGC
>pHC624.Generic.html.1.4
GGAGAACTGGTAGGTATGGAAGATCTCTAG
>209573.1.201
TTTGATGCACAGGCAACGGAGCTCAGCGTA
>RR2.ATCC.html.1.23
CTGATTCTGTGGATAACCGTATTACCGCCT
>pQE-30_Xa.Qiagen.html.1.4
TTGGCTGCAGGTCGACCCGGGGTACCGAGC
>118200845.1.171
CCTATGCGGCCGCGGATCTGATCCCGGGCG
>pRSET_CAT.InVitrogen.html.1.107
ACTGGATATACCACCGTTGATATATCCCAA
>108947435.2.10
GCCAAACGAATGGTCTAGAAAGCTTCTCGA
>pET-40b(+).Novagen.html.1.14
TCAACCATGGCGATATCGGATCCGAATTCG
>pAX4CP.USB.html.1.19
AATCATCGTCAATCAATCACCCGGGCTGCA
>1673614.1.24
TAGAGTCGACGGTACCAAGAATTCCATGGA
>pET-51b(+).Novagen.html.1.80
CCGCAAGCTTGTCGACCGACGTCGGATCCG
>209221.1.4
ATTCCCGGGGATCCGTCGACCTGCAGCCAA
>37575409.1.10
GCTGCAGGTCGACCCGGGGTACCACCGGAT
>1017801.1.51
CGAGAGTACTTCTAGAGCGGCCGCGGGCCC
>11559669.1.2
TAAATTAACGCGTTACAATTGTAGGGCCCT
>48995599.1.52
GCTTTAAATTTGCGCATGCTAGCTATAGTT
>110433179.1.38
TCCGGAATTCCCGGGATATCGCGGCCGCTT
>pMCS5.Mobitec.html.1.54
CACGCGTGGCGCCACTAGTGCTAGCAGATC
>4097017.1.381
AAGCTTATCGATACCGTCGACCTCGAGGGG
>pMB121.Generic.html.1.2
GCTGCAGGACGCGTCGACAAGCTTGGATCC
>9957257.1.1
AGCTTGGTACCGCATGCCTCGAGGGATCCT
>pShuttle2.Clontech.html.1.28
CCAGCACAGTGGCGGCCGCTCGAGTCTAGA
>pMAL-p2e.New_England_Biolabs.html.1.59
CCCGAGGTTGTTGTTATTGTTATTGTTGTT
>209573.1.45
TTTCTGAACGATCTTCTTGATACGTGGAGC
>pTriplEx2.Clontech.html.1.74
CGAGGCGGCCGGATCCTGCAGGCCATAATG
>pRNA-U6.3_Neo.Genscript.html.1.50
AAAAACTTACGCTGAGTACTTCGATCTCTT
>595764.1.168
CCGGCTACGTATACTCCGGAATATTAATAG
>4097017.1.139
AGGCTTGGATCCAGAGTCTCCTGAACTAGA
>pATH11.ATCC.html.1.43
GGCGAGCTCGAATTCCGGGGGGATCTCAAT
>pUB_Bsd.InVitrogen.html.1.13
TATCGCGGCCGCGAGCTCAGATCTGGCCGG
>310798.1.23
AGGTCGACGGATCCCCGGGAATTCCCCGCG
>pET-44a(+).Novagen.html.1.115
GTTCGAAGCTTGCGGCCGCACAGCTGTATA
>595767.1.115
TCCTAGGCCTATTAATATTCCGGAGTATAC
>pTNT.Promega.html.1.11
GGTCGACTCTAGAGGTACCACGCGTGAATT
>pSL180.Generic.html.1.66
ATTGCAATGATCATCATGACAGATCTGCGC
>pCITE-2b(+).Novagen.html.1.4
CTTGCATGCCTGCAGGTCGATCGACTCTAG
>pET-31b(+).Novagen.html.1.185
TGGCGGTGGAGCTGACGCAGGAGGTACGCG
>pMAL-c2.New_England_Biolabs.html.1.29
CGAATTCTGAAATCCTTCCCTCGATCCCGA
>4321112.1.1
CCAGAAGAGTCTAGAGTCGACGAGCTCACT
>pFOS1.New_England_Biolabs.html.1.1
GGCCCGGGCGGCCGCATACGATTTAGGTGA
>pCDF1-MCS1-EF1-copGFP.System_Biosciences.html.1.19
TAAATTAATTAAGCTTAGATCTGGATCCGG
>8346634.2.108
CAGCGCTTTAAATTTCGCATGCTAGAACGT
>pET-31b(+).Novagen.html.1.144
TGCGATTCGTGAGTTTTACGCCAACTCGCT
>pT7Blue-2.Novagen.html.1.115
ACGCGTCTGCAGTTTTGAGGAGAAGCCCGG
>pBLCAT3.ATCC.html.2.13
CGGGGATCGATCCAGACATGATAAGATACA
>56406608.1.93
AATTTCTGAAGCCTGATGTATAGTTAATAT
>4097019.1.163
ACTAGACAATGCTCAGGACTGATGAGTCCG
>pET-41a(+).Novagen.html.1.45
CGCGCCTGCAGGCGAGCTCCGTCGACAAGC
>pIVEX-GST.Roche.html.1.39
ATGGTCATATGTTTAATTAAGCGGCCGCGG
>4097019.1.527
AGGACTGATGAGTCCGTGAGGACGAAACTC
>pSL180.Generic.html.1.101
CGATATCAGCGCTTTAAATTTGCGCATGCT
>pET-41a(+).Novagen.html.1.1
AGTCCCATGGGATATCGGGGATCCGAATTC
>27573262.1.66
GTCGACAAGCTTGCGGCCGCACTCGAGGAT
>pMAL-c2.New_England_Biolabs.html.1.19
CTAGAGGATCCGAATTCTGAAATCCTTCCC
>208744.1.84
AGCCCTTTGCCAGCTTTCTCGAGGTACCCT
>pET-27b(+).Novagen.html.1.4
GGATATCGGAATTAATTCGGATCCGAATTC
>5764544.1.13
TGATATCGGATCCCCGGGCGAGCTCGAATT
>pRSFDuet-1.Novagen.html.2.12
AGTGCCACTTGCGGAGACCCGGTCGTCAGC
>pRSET_CAT.InVitrogen.html.1.149
GAACATTTTGAGGCATTTCAGTCAGTTGCT
>pGEXKG.Generic.html.1.34
AATTCCACCACCACCACCGGAAATTTCCCG
>13446791.1.45
ATGCATGAATTCAAGCTTATCGATGTCGAC
>595764.1.115
TTAAATTTGCGCATGCTAGCTATAGTTCTA
>pCANTAB5.Pharmacia.html.1.7
GCCCGTTTGATCTCGAGCTCCTGCAGTTGG
>pMAL-p2e.New_England_Biolabs.html.1.53
GTCATCCCCGAGGTTGTTGTTATTGTTATT
>pSPTBM20.Boehringer.html.1.63
TCTGCAGGCATGCGATATCCCATGGAAGCT
>pAN561H.Generic.html.1.15
TTACCTCTAAACAAGTGTACCTGTGCATTC
>56406608.1.117
TAATATCCGCTTCACGCCATGTTCGTCCGC
>56406597.1.169
TGTTTGAGAAGATGTCTCCGCCGATGCTTT
>56406597.1.56
AATCAGCCAGTCGCTTGAGTAAAGAATCCG
>58235.1.7
ATATCATCGATGAATTCAAGCTTCAGCTGC
>7688144.1.13
TTTTTTTTTTTTTTTTTTTTTTTTTGGGAG
>pIE1-3.Novagen.html.2.7
CGGGTTTAAACTAGTCGCGAGGCCTGCGGC
>pAMP19.Invitrogen.html.1.28
ACGCGTTGGATCCCCGGGTACCGAGCTCGA
>56406604.1.154
GAGTTTGCCTTCCCTGTTTGAGAAGATGTC
>T7Select1-2c.Novagen.html.1.16
CAAGCTTGTCGACGGAGCTCGAATTCGATA
>pT7Blue-2.Novagen.html.1.206
GCAGCAGCGGTTTCTTTGGTAACACCCATG
>pET-44a(+).Novagen.html.1.48
CGGGAGCTCGTGGATCCGAATTCTGTACAG
>1906552.1.12
GTTCTAGAGGATCCCCGGGTACCATGGGCC
>pCDFDuet-1.Novagen.html.1.58
GATCCTGGCTGTGGTGATGATGGTGATGGC
>pMETalphaB.InVitrogen.html.1.24
GACGACGCGTGGATCCACGGCCGGCTGGGC
>118200854.1.125
GCTCTTCTTAAGAAGGATCCAGATCCACTA
>pS1.ATCC.html.1.6
CATGTTAACAGATCTCGTACGCGTGCCGGC
>pET-41Ek_LIC.Novagen.html.1.63
TGCAGGCGAGCTCCGTCGACAAGCTTGCGG
>pSL180.Generic.html.1.263
CATGTACAGAGCTCGAGAAGTACTAGTGGC
>1256571.1.7
GTCGACGGATCCCCGGGAATTCGGCCTCCA
>pSU2703.Generic.html.1.42
GAAGAGATAAATTGCACTGAAATCTAGAAA
>pFR97.Generic.html.1.9
TCGACCTGCAGCCAAGCTTATCGATTCTAG
>118200845.1.64
CTGCAGGTAGCATGCAAGAGATCTTATAGG
>595767.1.227
CAGATCTGTCATGATGATCATTGCAATTGG
>pET-44b(+).Novagen.html.1.119
GAAGCTTGCGGCCGCACAGCTGTATACACG
>pBK614.Generic.html.1.85
CCGAGATAGGAGCTTGATATCGAATTCCTG
>pRSF-1.Novagen.html.1.10
TTAAGCTGCGCTAGTAGACGAGTCCATGTG
>1673614.1.49
ATGGATATCCCGGGGATCCATGCTAAGCTT
>13446792.1.28
CTAGTGGATCCCCCGGGATGCATGAATTCA
>208442.1.10
GGATCCAACTGCGCCTCGCTCCGCGGAACC
>118200856.1.88
AGAGATCTTATAGGCCTCGAGTTAACGTTC
>108947432.1.45
TCCTGCAGGAATTCCCGGGCATATGTCCGG
>pT7T3_18U.Stratagene.html.1.123
GGGGGGGGGGGGTGCAGGCATGCAAGCTTA
>pET-43.1Ek_LIC.Novagen.html.1.33
TGGATCCGAATTCTGTACAGGCGCGCCTGC
>pAN24.Generic.html.1.81
ATGGTGATGTCTGCTCAAGCGGGGTAGCTG
>17864894.1.102
CGAGATCGATGAATTCGAGCTCGGTACCCC
>209573.1.239
AGTCCAAGCTTTCTTCTTTACCTTTAGCCA
>pET-30Ek_LIC.Novagen.html.1.46
ATATCGGATCCGAATTCGAGCTCCGTCGAC
>4495058.1.5
TATGCATGCGGCCGCATCTAGAGGGCCCGG
>220967.1.11
TGAGATCTAGAGCTAGCATGCGGTACCTGC
>pGEM-7Zf(+)_LIC-R.ATCC.html.1.77
CGCCGGAACCAGTTGGTACCGAATTCCTCG
>118200854.1.169
CGCGGATCTGATCCCGGGCGGGTACCTTTG
>pETcoco-2.Novagen.html.1.72
CAAGCTTCGAAACCGTACGCACGTGGCGCG
>pET-42b(+).Novagen.html.1.44
CGCGCCTGCAGGCGAGCTCCGTCGACAAGC
>29569706.1.9
GCCCAAGATCTGGCCCTTAAGGCCTGTCGA
>4097017.1.58
ACGAAACTCTAAGGCTTGGATCCAGAGTCT
>38565537.1.5
GACGCGTGTCGACCCCGGGACTAGTCCATG
>58029.1.17
TCTAATTCGAGCTCGCCCGGGGATCCTCTA
>56406597.1.226
CTTTTGATGCCACCCAGCCGAGGGCTTGTG
>56406597.1.158
TTTGCCTTCCCTGTTTGAGAAGATGTCTCC
>4586830.1.47
TTAAATCGACTCTAGACTTAATTAAGGATC
>56406608.1.143
CCGCTTTTGCCCTGGAGTTTGCCTTCCCTG
>pGST.Generic.html.2.30
GGCGGCCGCCTCGAGAAGCTTGGATCCGAA
>CARNEGIE3.ATCC.html.1.1
CTGCAGGTCGACGGATCCCCCGGTACCGGG
>pTYB12.New_England_Biolabs.html.1.18
GAGGAATTCGCGGCCGCCGTCGACTCGCGA
>118200856.1.59
TTATACCGGTATCCTGCAGGTAGCATGCAA
>595764.1.155
TTGTTAACGTTAGCCGGCTACGTATACTCC
>pBAD_gIII_A.Invitrogen.html.1.24
TGGTACCAGCTGCAGATCTCGAGCTCCATG
>208126.1.43
TTCAACCTGGTTGCAGTGAGTGCCTTTACC
>pCDF1-MCS1-EF1-Puro.System_Biosciences.html.1.9
CGAATTCATTTAAATTAATTAAGCTTAGAT
>pUCBM21.Boehringer.html.1.17
ACGCGTAACTTAAGTGCGGCCGCGGTACCG
>118200856.1.92
ATCTTATAGGCCTCGAGTTAACGTTCGAGG
>pET-41Ek_LIC.Novagen.html.1.56
GCGCGCCTGCAGGCGAGCTCCGTCGACAAG
>p2Bac.invitrogen.html.2.2
GCTTCGAATTCCATGGTACCAGCTGCAGAT
>209573.1.272
TCATTACCGCGGTTTCCATTATAAAATCCT
>56406597.1.296
TGTCTGAAGATAATCCGCAACCCCGTCAAA
>18140172.1.29
TGCATGCGGCCGCGGATCCGATATCGAATT
>310803.1.26
CATGCGGTACCTCTAGAAGAAGCTTGGGAT
>3983120.1.30
GGCTCTAGATTCGAAAGCGGCCGCACTAGT
>4097017.1.371
GAACTAGTCCAAGCTTATCGATACCGTCGA
>310822.1.6
TCGAGCTCGCCCGGGGATCCTCTAGAGTCG
>56406604.1.133
TGTTCGTCCGCTTTTGCCCTGGAGTTTGCC
>pCRT7_VP22-1.InVitrogen.html.1.20
GACTCGAGCGGCCGCCACTGTGCTGGATAT
>595764.1.199
CCTAGGATGCATATGGCGGCCGCCTGCAGC
>413806.1.15
CCCTGCAGGCCTCGAGTTCGAATCTAGAAG
>pRSFDuet-1.Novagen.html.1.7
TTCAAATTTCGCAGCAGCGGTTTCTTTACC
>pBMN-GFP.Orbigen.html.1.8
TAGCGGCCGCGGCGCGCCGGCCCTCGAGGC
>pMM1525.Mobitec.html.1.10
GCGGCCGGTACCGGATCCCGGGAGCTCCGG
>pIVEX2.5d.Roche.html.1.15
CTCGAGTCGACGCGGCCGCTCATATGTGCC
>pET-31b(+).Novagen.html.1.288
CATCGATCACTTTCGCTTCAATGGCGCCGG
>56406597.1.92
ATTTCTGAAGCCTGATGTATAGTTAATATC
>4165110.1.35
TGAAGTCAGCCCCATACGATATAAGTTGTA
>4512193.1.50
TTCGAATTCGAGCTCCCGGGTACCATGGCA
>pCRT7_VP22-1-TOPO.InVitrogen.html.1.46
CCTTAAGGGCAATTCCACCACACTGGACTA
>pET-41c(+).Novagen.html.1.1
GTCCCATGGCGATATCGGGGATCCGAATTC
>pET-52b(+).Novagen.html.1.69
AGCGAGCTCTGCGGCCGCGTCGACTTGTAC
>pSE280.Invitrogen.html.1.131
GAGTATACGTAGCCGGCTAACGTTAACAAC
>pd2EGFP.Clontech.html.2.68
GCGCTCAGTTGGAATTCTAGAGTCGCGGCC
>pMAL-p2g.New_England_Biolabs.html.1.31
CGAATTCTACGTAGTGTGCCGCACCCGGCC
>pETcoco-2.Novagen.html.1.196
AGCGGTTTCTTTGCTAGCACCGTGATGGTG
>pSL190.Generic.html.1.88
CCAGCTGCAGGCGGCCGCCATATGCATCCT
>pT7T3_18U.Stratagene.html.1.55
ATGATTACGAATTTAATACGACTCACTATA
>58279.2.30
ATCAGCAAGCTTGGCTGCAGGTCGACGGAT
>pIVEX2.6d.Roche.html.1.10
AGAGCTCGCTCGAGTCGACTTGCCATGGTC
>56406597.1.28
AGGTCTGATAATGGTCCGTTGTTTTGTAAA
>118200845.1.175
TGCGGCCGCGGATCTGATCCCGGGCGGGTA
>4097019.1.489
AGGCTTGGATCCAGAGTCTCCTGAACTAGA
>124365492.1.11
CCTCGAGCCGCGGCCGCAGATCTGTTAACG
>pNEB205A.New_England_Biolabs.html.1.2
GCTTCCTGCAGGGTTTAAACGCTGAGGAGA
>78098958.1.28
GGACGTCGACGGCCGTACGCTAGCAATTGT
>11559656.1.24
ATCTTCTAGACCCCGGGGATATCCCATGGG
>pETcoco-2.Novagen.html.1.130
GCTCTTGTCGTCGTCATCACCAGTTGGCGG
>pRX-3.ATCC.html.1.7
ATAAGCTTGGGCTGCAGGTCGACTCTAGAG
>83314120.1.3
CGCATGCGAATTCAGATCTAGAGCTCTGCA
>pKOTW1.ATCC.html.1.10
CCGAATTAATTCCCCGGGATCCGTCGACTG
>pET-44b(+).Novagen.html.1.78
GCGCGCCTGCAGGACGTCGACGGTACCATC
>pETcoco-2.Novagen.html.1.45
GAGCGAGTTCTGGCTGGCTTGCGGCCGCAA
>595764.1.74
TGATCATCATGACAGATCTGCGCGCGATCG
>56406608.1.248
AGGGCTTGTGCTTCTGATTTTGTAATGTAA
>pHC312.Generic.html.1.6
TGGTAGGTATGGAAGATCTCTAGAAGCTTA
>pMAL-p2g.New_England_Biolabs.html.1.55
CCGGCCCGAGGTTGTTGTTATTGTTATTGT
>pT7Blue-2.Novagen.html.1.160
ATCGCTGCCACCGGTACCGCTGTCGATGTG
>56406604.1.269
ATGTAATTATCAGGTAGCTTATGATATGTC
>pCRT7_GS.InVitrogen.html.1.22
CCTTAAGGGCGGATCCTTATCGTCATCGTC
>pET-44b(+).Novagen.html.1.6
GGCAGCGCGGGTTCTGGTACGATTGATGAC
>58279.2.40
TTGGCTGCAGGTCGACGGATCCCCGGGAAT
>117957124.1.41
TAAATGCGGCCGCGGCCATTAAGGCCGGCG
>18140169.1.4
TAGATTAAGGAGGCCATATGACTATGCATG
>27573265.1.4
TGGGTACCTCGGATCCGAATTCGAGCTCCG
>pCITE-2b(+).Novagen.html.1.72
AGTGCGGCCGCAAGCTTGTCGACGGAGCTC
>4321112.1.31
AGTCTCGAGCGGCCGCATCGATATCGGATC
>pCANTAB5.Pharmacia.html.1.13
TTGATCTCGAGCTCCTGCAGTTGGACCTGG
>436566.1.30
GCGACCAACAGATGCACGACGTTCGAGGTG
>4097013.1.50
CCGTGAGGACGAAACTCTAAGGCTTGGATC
>pd2EGFP.Clontech.html.2.53
TAATGGTAGCGACCGGCGCTCAGTTGGAAT
>pBEND2.Generic.html.1.89
GGATCGATGCTAGCAGATCTACGCGTGTCG
>pMCS5.Mobitec.html.1.126
TTCGAGCTCGGTACCTACGTACTCGAGTCG
>pETcoco-2.Novagen.html.1.204
CTTTGCTAGCACCGTGATGGTGATGGTGAT
>118200854.1.80
GGCCTCGAGTTAACGTTCGAGGTCGACTCT
>66815022.1.76
CGCGGCCGCTGCTAGCAGATCTTCTAGACT
>pMT_BiP_V5-Hisc.InVitrogen.html.8.15
CTCGAGCGGCCGCCACTGTGCTGGATATCT
>310825.1.10
CTTGGCTGCAGGTCGACGGATCCCAAGCTT
>pAN561H.Generic.html.1.106
AGCATTCACTAGGCAACCATGCATGGTTAC
>17864894.1.77
CATATGCATCCGCGGGCCCGGGTTACGAGA
>4097015.1.19
CCGCTCTAGACAATGCTCAGGACTGATGAG
>pGEM-7Zf(+)_LIC-R.ATCC.html.1.47
TTCGAACCCGGGGTACCAAACTCGCTCCGG
>45655410.1.4
GAATTCCCGCGGCCGCCATGGCGGCCGGGA
>pJC40.ATCC.html.1.2
GGGCCCGGGATCCTCGAGAATTCAAGCTTC
>pIC20HE.Generic.html.1.26
TAGCCGGCTACGTATCGATGAATTCTCGAG
>pET-31b(+).Novagen.html.1.111
CCCCGTGGGTTCCGAGCCCAGGTCCGGTAC
>pShuttle_(Ad).Qbiogene.html.1.16
TTGAATTCGATATCTCTAGACTCGAGGCGG
>47132199.1.5
CCTTCGCGAGGTACCGGGCCCAAGCTTCTC
>pEX13.ATCC.html.3.2
CAAGCTTGGCTGCAGGTCGACGGATCCGCA
>pET-48b(+).Novagen.html.1.57
CAGGCCTTGGCGCGCCCGACGTCCGTCGAC
>pd2EGFP.Clontech.html.2.10
GGCCGACTAGTAGGCCTATTATTTTTGACA
>58029.1.21
ATTCGAGCTCGCCCGGGGATCCTCTAGAGT
>595767.1.167
CGGTACCTCTAGAACTATAGCTAGCATGCG
>pET-30Ek_LIC.Novagen.html.1.64
AGCTCCGTCGACAAGCTTGCGGCCGCACTC
>56406597.1.105
GATGTATAGTTAATATCCGCTTCACGCCAT
>8216954.1.1
GCCAAGTCGGCCGAGCTCGGAATTCGTCGA
>pCSV03.Generic.html.1.9
GCCCGGGTCACCGATGATAAGCTGTCAAAC
>310807.1.22
ATCCCAAGCTTCTTCTAGAGGTACCGCATG
>32455188.1.23
CGAGCCCGGGCTAGCACGCGTAAGAGCTCG
>78098958.1.19
CGAGGATCCGGACGTCGACGGCCGTACGCT
>SSEV19.Generic.html.1.88
CTCCGTGGGAACAAACGGCGGATTGACCGT
>3929277.1.15
AAGCTTGTCGACCCGGGTACCGAGCTCGAG
>11991640.1.2
GCATGGCGCGCCGGCGATCGCGGCCGGCCT
>pET-32b(+).Novagen.html.1.28
GCTCCGTCGACAAGCTTGCGGCCGCACTCG
>118200856.1.81
GCATGCAAGAGATCTTATAGGCCTCGAGTT
>48995599.1.112
CTACGTATACTCCGGAATATTAATAGGCCT
>pCRT7_VP22-1-TOPO.InVitrogen.html.1.22
TGTGCTGGATATCTGCAGAATTGCCCTTAA
>208987.1.18
CATCGATGCTGCAGAATTCCCGGGGGTCGG
>4097019.1.201
AAACTCTAAGGCTTGGATCCAGAGTCTCCT
>pET-44a(+).Novagen.html.1.73
TACAGGCGCGCCTGCAGGACGTCGACGGTA
>45862396.1.12
TATCGATGCGGCCGCAAAGTCGACGAATTC
>56406604.1.288
TATGATATGTCTGAAGATAATCCGCAACCC
>pSU2703.Generic.html.1.30
GGTGCTACATTTGAAGAGATAAATTGCACT
>SSEV19.Generic.html.1.113
ACCGTAATGGGATAGGTTACGTTGGTGTAG
>pPIC6c.InVitrogen.html.1.46
GGCCGGCTGGGCCACGTGAATTCCTCGTTT
>pENTR1A.InVitrogen.html.1.22
CGACTGAATTGGTTCCTTTAAAGCCTGCTT
>pT7Blue-2.Novagen.html.1.211
AGCGGTTTCTTTGGTAACACCCATGGTGGC
>pET-38b(+).Novagen.html.1.12
GTGATATCGGATCCGAATTCTGTACACCTG
>pT7T3_18U.Stratagene.html.1.100
CGGGTTTTTTTTTTTTTTTTTTGGGGGGGG
>4322592.1.34
CCTGGATCCATATGAATTCTGGGGCCCAAT
>pQE-TriSystem.Qiagen.html.1.62
CGCGCCGAGATCTGAGAATTCGGATCCACG
>45862365.1.73
GATCCAAGGCCTTCTAGAAAAACTCGAGAA
>56406597.1.85
GGTCTGAATTTCTGAAGCCTGATGTATAGT
>595764.1.56
ATATGGATCCAATTGCAATGATCATCATGA
>pCITE-5b(+).Novagen.html.1.11
CCGCAAGCTTGTCGACGGAGCTCGAATTCG
>56406604.1.246
GGGCTTGTGCTTCTGATTTTGTAATGTAAT
>29569706.1.23
CCTTAAGGCCTGTCGACATCGATAAGCTTG
>10504974.1.69
AATTCGAGCTCCCGGGTACCATGGCATGCA
>595764.1.8
GAATGGCCATGGGACGTCGACCTGAGGTAA
>pSPTBM21.Boehringer.html.1.41
AGTCGACGGGCCGGGTACCGCGGCCGCCTT
>pCITE-2a(+).Novagen.html.1.21
CTCTAGAGGATCGGAGATCTCAGTGGTGGT
>60651286.1.6
CCAAGCTTATCGATTTCGAACCCGGGGTAC
>595767.1.273
CGGGTTATAATTACCTCAGGTCGACGTCCC
>pCITE-2b(+).Novagen.html.1.92
GACGGAGCTCGAATTCGGATCCGATTGGGT
>pIVEX2.5d.Roche.html.1.20
GTCGACGCGGCCGCTCATATGTGCCATGGT
>pET-31b(+).Novagen.html.1.102
GGTGGAAGACCCCGTGGGTTCCGAGCCCAG
>pET-47b(+).Novagen.html.1.136
ACTTCTGCTGCTCTCGAGGCTTAATTAACC
>pSL180.Generic.html.1.56
TATGGATCCAATTGCAATGATCATCATGAC
>pRSET_CAT.InVitrogen.html.1.332
CTCAGCCAATCCCTGGGTGAGTTTCACCAG
>208126.1.88
CTGGATGTTTTTCGGGTGGATCCCAGAAGT
>pMAL-p2e.New_England_Biolabs.html.1.38
CGGTACCTTGTCATCGTCATCCCCGAGGTT
>56406608.1.197
CTTTTCCCCGGAGCGACGTCTGCAAGGTTC
>4495058.1.17
CGCATCTAGAGGGCCCGGATCCCTCGAGGT
>208744.1.24
GACGAACAAAACAGTAATAACGAAGATGAC
>pIE1-4.Novagen.html.1.19
AGGCCTCGCGACTAGTTTAAACCCGGGGAT
>pKSM710.ATCC.html.1.10
CTCGATATCGCATGCGGTACCTCTAGAAGA
>SSEV19.Generic.html.1.18
TTCGCGTCTGGCCTTCCTGTAGCCAGCTTT
>pRX3.ATCC.html.2.22
CAGGTCGACTCTAGAGGATCCCCGGGCGAG
>pACYCDuet-1.Novagen.html.2.31
GTCCATGTGCTGGCGTTCAAATTTCGCAGC
>8216948.1.14
CGCGGCCATGGCGGCCGGGAGCATGCGACG
>118200847.1.210
GAATTCCACTTAATTAAGAAGGCCGGCCCT
>RR2.ATCC.html.1.44
TTACCGCCTTTGAGTGAGCTGGTACCTCTA
>M13MP9.Amersham.html.8.6
CCCGGGGATCCGTCGACCTGCAGCCAAGCT
>pFR10.Generic.html.1.21
ACCTGCAGCCAAGCTTATCGAAGCTTATCG
>310781.1.4
CGAGCTCGAGATCTAGATATCGATGAATTC
>4097017.1.360
CAGAGTCTCCTGAACTAGTCCAAGCTTATC
>310828.1.8
GCAATTCCCGGGGATCCGTCGACCTGCAGC
>pDR720.Generic.html.1.3
GAATTCCCGGGGGATCCGTCGACCTGCAGC
>pMAL-p2.New_England_Biolabs.html.1.34
CGAATTCTGAAATCCTTCCCTCGATCCCGA
>209573.1.26
ATTCGTCACCAGCCAGTTTTTTCTGAACGA
>pSE280.Invitrogen.html.1.277
TTACCTCAGGTCGACGTCCCATGTGCAGGT
>SSEV19.Generic.html.1.200
TCAGGAAGATCGCACTCCAGCCAGCTTTCC
>56406604.1.74
TAAAGAATCCGGTCTGAATTTCTGAAGCCT
>4097019.1.391
CTGATGAGTCCGTGAGGACGAAACTCTAAG
>29569706.1.71
GATCCACTAGTGCGGCCGCCATGGCCTCTA
>118200854.1.74
CTTATAGGCCTCGAGTTAACGTTCGAGGTC
>pIVEX2.6d.Roche.html.1.29
TTGCCATGGTCATATGTTTAATTAAGCGGC
>56406597.1.188
GCCGATGCTTTTCCCCGGAGCGACGTCTGC
>pCRT7_VP22-1.InVitrogen.html.1.36
ACTGTGCTGGATATCTGCAGAATTCCACCA
>12958752.1.15
ATCAAAGCTTATCGATGATATCAGATCTCC
>209573.1.28
TCGTCACCAGCCAGTTTTTTCTGAACGATC
>pMAL-c2x.New_England_Biolabs.html.1.23
TCTAGAGGATCCGAATTCTGAAATCCTTCC
>pS3.Generic.html.1.5
GCATGTTAACAGATCTCGTACGCGTGCCGG
>12958753.1.28
ATGATATCAGATCTCCTTTTGCGGCCGCCG
>12958753.1.11
CTGATCAAAGCTTATCGATGATATCAGATC
>56406604.1.341
GCCATGTGATTCCTTTACTTATTCCATGGC
>pET-31b(+).Novagen.html.1.154
GAGTTTTACGCCAACTCGCTCAAACTGCCT
>pBACgus-7.Invitrogen.html.1.108
TTGGCGTTCAAATTTCGCCGCCGCCGTTTC
>310830.1.14
GAGCTCGATATCGCATGCGGTACCTCTAGA
>209573.1.40
AGTTTTTTCTGAACGATCTTCTTGATACGT
>pIE1-4.Novagen.html.2.4
CTAGATCTGCGGCCGCAGGCCTCGCGACTA
>118200856.1.123
CGACTCTAGATAAAGCTTTAGAGCTCTTCT
>pMAL-p2g.New_England_Biolabs.html.1.67
TGTTGTTATTGTTATTGTTGTTGTTGTTCG
>pMCS5.Mobitec.html.1.85
GGCCGGCCCACCGGTGGGCCATATGGGCCC
>17864894.1.80
ATGCATCCGCGGGCCCGGGTTACGAGATCG
>7745136.1.12
AAGCTTCCTAGGAGATCTTGCTAGCGGTAC
>287939.1.11
TCGAATTCCATGGTACCAGCTGCAGATCTC
>pHC314.Generic.html.1.3
GATCCGGGCAACGTTGTTGCCATTGCTGCA
>pHC314.Generic.html.1.36
GGAGAACTGGTAGGTATGGAAGATCTCTAG
>4097019.1.670
ACTGATGAGTCCGTGAGGACGAAACTCTAA
>4097019.1.109
GACTGATGAGTCCGTGAGGACGAAACTCTA
>13446791.1.33
GGATCCCCCGGGATGCATGAATTCAAGCTT
>1117808.1.13
GGCTGCAGGTCGACGGATCCCCGGGGCCTC
>pCITE-2a(+).Novagen.html.1.24
TAGAGGATCGGAGATCTCAGTGGTGGTGGT
>pSE280.Invitrogen.html.1.72
TATCGATGGCGCCAGCTGCAGGCGGCCGCC
>SSEV19.Generic.html.1.173
TTTGAGGGGACGACGACCGTATCGGCCTCA
>287941.1.15
GATCTGCAGCTGGTACCATGGAATTCGAAG
>pSL180.Generic.html.1.277
GAGAAGTACTAGTGGCCACGTGGGCCGTGC
>pET-12b.Novagen.html.1.48
CTCTTTTGCGTCGACGGATCCGGCTGCTAA
>pCITE-4a(+).Novagen.html.1.13
GCAAGCTTGTCGACGGAGCTCGAATTCGGA
>pShuttle_(Ad).Qbiogene.html.1.20
ATTCGATATCTCTAGACTCGAGGCGGCCGC
>pRPM2.Generic.html.1.24
CTTCCTACCGGAGGGTACCGAGCTCGAATT
>6467488.1.1
GGGAAGATCTTCCGGAAGATCTTCCCCGGG
>117957124.1.43
AATGCGGCCGCGGCCATTAAGGCCGGCGCG
>287938.1.9
TCGAATTCCATGGTACCAGCTGCAGATCTC
>pCSV03.Generic.html.1.14
GGTCACCGATGATAAGCTGTCAAACATGAG
>3328183.2.28
GGCCGCAGATCTTGCAGGTCGACGATTCTA
>p3xFLAG-myc-CMV-25.Sigma.html.1.22
TATCAGATCTATCGATGAATTCGCGGCCGC
>pET-27b(+).Novagen.html.1.16
TAATTCGGATCCGAATTCGAGCTCCGTCGA
>pUCBM21.Boehringer.html.1.32
GCGGCCGCGGTACCGGGCCCGTCGACTCTA
>208126.1.15
TACGACCGTCTTTCAGAGTAGCGATAACTT
>4321112.1.33
TCTCGAGCGGCCGCATCGATATCGGATCCG
>pTriEx-1.Novagen.html.1.15
GTGTATACAGCTGTGCGGCCGCAAGCTTCG
>pTYB3.New_England_Biolabs.html.1.19
TCGCGGCCGCCGTCGACTCGCGAGCTAGCC
>SSEV19.Generic.html.1.6
CATCAAAAATAATTCGCGTCTGGCCTTCCT
>310827.1.3
AGCTTGGCTGCAGGTCGACGGATCCCCGGG
>4097019.1.227
TCCTGAACTAGACAATGCTCAGGACTGATG
>118200845.1.140
CTTCTTAAGAAGGATCCAGATCCACTAGTG
>pBEND1.Generic.html.1.20
CTAGTCCATGGATCGATGCTAGCAGATCTA
>56406608.1.271
AATGTAATTATCAGGTAGCTTATGATATGT
>56406608.1.255
GTGCTTCTGATTTTGTAATGTAATTATCAG
>5354163.1.1
TCGAGGTCGAGCTGCAGTCTAGAGGTCGAC
>pGEM-7Zf(+)_LIC-R.ATCC.html.1.108
GTCTAGAGGAGCATGCGACGTCGGGCCCAA
>pFliTrx.InVitrogen.html.1.3
GAGCTAGCGATATCGCGGCCGCGAGCTCAG
>M13K82.Generic.html.1.1
TTGTAAAACGACGGCCAGTGCCAAGCTTGG
>310734.1.19
TAGATATCGATGAATTCCCGGGGATCCGTC
>pUCBM21.Boehringer.html.1.60
TAGAGCTCTGCAGGCATGCGATATCCCATG
>pIRES2-EGFP.Clontech.html.1.17
TACCGTCGACTGCAGAATTCGAAGCTTGAG
>pCYB3.New_England_Biolabs.html.1.2
AAGAGCCCTCGAGGAATTCTCTAGAGTCGA
>pBEND2.Generic.html.1.22
TGGGGTACCAATATTTCGCGAAGGCCTCCC
>8346634.2.61
GATCCAATTGCAATGATCATCATGACAGAT
>113073402.1.20
TAGACACGGGGTGGTTTAAACGCGGCCGCG
>74267359.2.4
GAGGCCATATAGGCCAATTAAGGCCATGTA
>4097019.1.279
AGGCTTGGATCCAGAGTCTCCTGAACTAGA
>56406608.1.293
TGATATGTCTGAAGATAATCCGCAACCCCG
>531832.1.15
CCGGAATTCCCGGGGCGGCCGCTGTCACTA
>56406597.1.212
GTCTGCAAGGTTCCCTTTTGATGCCACCCA
>4097019.1.236
AGACAATGCTCAGGACTGATGAGTCCGTGA
>pBEND2.Generic.html.1.55
CAGCTGGATATCTTTAAACTCGAGACTAGT
>pMAL-p2.New_England_Biolabs.html.1.40
CTGAAATCCTTCCCTCGATCCCGAGGTTGT
>4097019.1.597
AGGACTGATGAGTCCGTGAGGACGAAACTC
>56406604.1.13
TCTGATTTTTGTAAAGGTCTGATAATGGTC
>595767.1.119
AGGCCTATTAATATTCCGGAGTATACGTAG
>pXC14.ATCC.html.1.98
CCATAGGTGTGGTTTAATTTGATGCCCTTT
>2440162.1.13
TCTAGATGCATTCGCGAGGTACCGAGCTCG
>pET-31b(+).Novagen.html.1.362
ACGCATGCCAGATGCTGCTCGAGCACCACC
>3983120.1.53
CACTAGTTGAGCTCGTCGACGTAGGCCTTT
>4322592.1.6
TGATATCCCGCGGCCATGCCATTGGTTACC
>pET-31b(+).Novagen.html.1.352
AAGAATATTCACGCATGCCAGATGCTGCTC
>4097017.1.288
TCCAGAGTCTCCTGAACTAGACAATGCTCA
>10504974.1.50
CGCGTCTGCAGAAGCTTCGAATTCGAGCTC
>4097019.1.725
TAGTCCAAGCTTATCGATACCGTCGACCTC
>287936.1.17
ATGGTACCAGCTGCAGATCTCGAGCTCGGA
>310825.1.32
CCAAGCTTCTTCTAGAGGTACCGCATGCGA
>595764.1.86
CAGATCTGCGCGCGATCGATATCAGCGCTT
>118200856.1.126
CTCTAGATAAAGCTTTAGAGCTCTTCTTAA
>310830.1.40
TAGAAGAAGCTTGGGATCCGTCGACCTGCA
>56406608.1.132
GCCATGTTCGTCCGCTTTTGCCCTGGAGTT
>pXC14.ATCC.html.1.118
GATGCCCTTTTTCAGGGCTGGAATGTGTAA
>pCITE-2a(+).Novagen.html.1.99
TCGGATCCGATATCCATATGGGTGGTGGCC
>pShuttle2.Clontech.html.1.13
CCGAGCTCGGATCATCCAGCACAGTGGCGG
>5825492.1.46
AATTCAGCTGCAGGATCCTAGTAAGCTTAG
>1277138.1.2
CGAGGATCCGGACGTCGACGGCCGTACGCT
>pKSM717.ATCC.html.1.27
CGCATGCGGTACCTCTAGAAGAAGCTTGGG
>4512193.1.49
CTTCGAATTCGAGCTCCCGGGTACCATGGC
>118200847.1.152
GATCCAGATCCACTAGTGGCCTATGCGGCC
>pAN24.Generic.html.1.9
GCGCGCTTGGAAATCACATTTGCCAACCCG
>56406608.1.53
TTGTAAATCAGCCAGTCGCTTGAGTAAAGA
>56406597.1.59
CAGCCAGTCGCTTGAGTAAAGAATCCGGTC
>29569706.1.63
TCCCGGGGGATCCACTAGTGCGGCCGCCAT
>pCDF1-MCS1-EF1-copGFP.System_Biosciences.html.1.25
AATTAAGCTTAGATCTGGATCCGGCGCGCC
>4097015.1.31
ATGCTCAGGACTGATGAGTCCGTGAGGACG
>pRSFDuet-1.Novagen.html.1.49
ACCGACGTCAGCGATCGCGTGGCCGGCCGA
>pSTBlue-1.Novagen.html.1.42
GCCTAGGCTCGAGAAGCTTGTCGACGAATT
>pBACgus-2cp.Novagen.html.1.14
CAAGCTTCGAGCTCGAATTCGGATCCAGGC
>109452800.1.12
CCGGGTACCATGGCATGCATCGATAGATCT
>436566.1.25
GCACGGCGACCAACAGATGCACGACGTTCG
>110433179.1.77
CGAGGAGTGGTCCCTATAGTGAGTCGTATT
>4495058.1.43
AGGTCGACGAATTCGAGCTCGGCCGACTTG
>pMT_BiP_V5-Hisc.InVitrogen.html.8.6
CCCTCTAGACTCGAGCGGCCGCCACTGTGC
>3983116.1.16
GCAGGCTCTAGATTCGAAAGCGGCCGCACT
>209573.1.165
AGACTGGATGTTTTTCGGGTGGATCCCAGA
>pQE-30.Qiagen.html.1.16
CGACCCGGGGTACCGAGCTCGCATGCGGAT
>310826.1.4
AAGCTTGGCTGCAGGTCGACGGATCCCCGG
>pTYB2.New_England_Biolabs.html.1.3
GGGCTCGAGGAATTCGCGGCCGCCGTCGAC
>pGEM-7Zf(+)_LIC-R.ATCC.html.1.40
TATCGATTTCGAACCCGGGGTACCAAACTC
>pCITE-2c(+).Novagen.html.1.50
GGTGGTGGTGGTGGTGCTCGAGTGCGGCCG
>pTXB1.New_England_Biolabs.html.1.21
GCGGCCGCCGTCGACTCGCGAGCTAGCCAT
>5420374.1.37
GAGGTCGACGAATTCGAGCTCGGCCGACTT
>644831.1.6
CAAGCTTACTTAGATCTCGAGCTAGCACGC
>118200847.1.171
CCTATGCGGCCGCGGATCTGATCCCGGGCG
>pMAL-p2g.New_England_Biolabs.html.1.47
TGCCGCACCCGGCCCGAGGTTGTTGTTATT
>4097019.1.182
TGATGAGTCCGTGAGGACGAAACTCTAAGG
>pATH11.ATCC.html.1.11
TTGGGCTGCAGGTCGACTCTAGAGGATCCC
>pSL180.Generic.html.1.24
CGACCTGAGGTAATTATAACCCGGGCCCTA
>pCITE-2c(+).Novagen.html.1.68
CGAGTGCGGCCGCAAGCTTGTCGACGGAGC
>pET-41a(+).Novagen.html.1.25
GAATTCTGTACAGGCCTTGGCGCGCCTGCA
>125976391.1.2
TAGACTAGGTGGATCCCGGGCCCGCGGTAC
>pMOD-2.Epicentre.html.1.35
ATGCGAGAACACCCGAGAAAATTCATCGAT
>48995599.1.133
AATAGGCCTAGGATGCATATGGCGGCCGCC
>45862365.1.101
AACGTTGGGCCCCAATTGGCTAGCAAGCTT
>pSE280.Invitrogen.html.1.79
GGCGCCAGCTGCAGGCGGCCGCCATATGCA
>118200856.1.206
GCGGGTACCTTTGAATTCCACTTAATTAAG
>pAX4CM.USB.html.1.35
TCACCCGGGCTGCAGTCGACTCTAGATCTG
>pTriEx-1.Novagen.html.1.2
CTTAGTGATGGTGATGGTGATGGTGGTGCT
>8216948.1.4
AGTGATATCCCGCGGCCATGGCGGCCGGGA
>27573262.1.5
GTACGCTCGTGCTGCTGCTCGTCAGGCTCG
>pMAL-c2x.New_England_Biolabs.html.1.10
CCTGCAGGTCGACTCTAGAGGATCCGAATT
>pET-48b(+).Novagen.html.1.13
AAGTCCTCTTTCAGGGACCCGGGTACCAGG
>pRSET_CAT.InVitrogen.html.1.480
GTCTGTGATGGCTTCCATGTCGGCAGAATG
>66815022.1.49
CGGGAGGCCTGATATCAAGCTTGAGCTCGC
>110433179.1.56
TCGCGGCCGCTTAATTAACCTCGAGGAGTG
>pRSF-1.Novagen.html.1.176
GTACCCACGTGATGGTGGTGGTGATGTGCC
>pTriEx-1.Novagen.html.1.17
GTATACAGCTGTGCGGCCGCAAGCTTCGAA
>8346634.2.107
TCAGCGCTTTAAATTTCGCATGCTAGAACG
>pMT_BiP_V5-Hisc.InVitrogen.html.8.4
GGCCCTCTAGACTCGAGCGGCCGCCACTGT
>56406608.1.38
TAATGGTCCGTTGTTTTGTAAATCAGCCAG
>pRX-3.ATCC.html.1.20
GCAGGTCGACTCTAGAGGATCCCCGGGCGA
>pET-31b(+).Novagen.html.1.319
AAGGTGGTGAGCATCCGCGCCTTGTTTGGC
>56406597.1.145
TTTTGCCCTGGAGTTTGCCTTCCCTGTTTG
>4097019.1.629
AGGCTTGGATCCAGAGTCTCCTGAACTAGA
>4097013.1.71
GCTTGGATCCAGAGTCTCCTGAACTAGTCC
>27650342.1.15
AGCTAGCACGCGTAAGAGCTCGGTACCTCC
>4097017.1.114
ATGAGTCCGTGAGGACGAAACTCTAAGGCT
>pMIB_V5-Hisb.InVitrogen.html.1.20
ACTGTGCTGGATATCTGCAGAATTCCACCA
>pKYB1.New_England_Biolabs.html.1.11
CGAGGAATTCGCGGCCGCCGTCGACTCGCG
>4097017.1.106
CAGGACTGATGAGTCCGTGAGGACGAAACT
>1052556.1.13
GCAAGCTTGAATTCATCGATATCTAGATCT
>595764.1.201
TAGGATGCATATGGCGGCCGCCTGCAGCTG
>pT7T3_18U.Stratagene.html.1.98
CCCGGGTTTTTTTTTTTTTTTTTTGGGGGG
>pQE-TriSystem.Qiagen.html.1.42
CGGTACCGTCGACCTGCAGGCGCGCCGAGA
>pET-52b(+).Novagen.html.1.44
GAGCGGAACTACCGCGTGGCACCAGAGCGA
>pATH1.ATCC.html.1.5
GATAAGCTTGGGCTGCAGGTCGACTCTAGA
>4097019.1.89
CTGAACTAGACAATGCTCAGGACTGATGAG
>595767.1.238
TGATGATCATTGCAATTGGATCCATATATA
>pMOD-2.Epicentre.html.1.13
CCGAGCTCGAATTCGAGCCAATATGCGAGA
>5354161.1.11
GTCTAGAGGTCGACGCGGCCGCAAGCTTCC
>108947432.1.32
CTTCTCGAGCGGATCCTGCAGGAATTCCCG
>pAN561H.Generic.html.1.75
AAAGTTTCGGCCGGCGTATTGGGTGTTACG
>1117808.1.60
CCAAGCTAGCGTAATCTGGAACATCGTATG
>pET-48b(+).Novagen.html.1.75
ACGTCCGTCGACAAGCTTGCGGCCGCAGAG
>pBAD_Thio.InVitrogen.html.1.6
TTGTCATCGTCATCACCGGATCCAGAGCCG
>66815022.1.13
AAGTCGACGGATCCCATATATGACTAGTGA
>pRSET_CAT.InVitrogen.html.1.122
GTTGATATATCCCAATCGCATCGTAAAGAA
>pET-29a(+).Novagen.html.1.2
ATGGCTGATATCGGATCCGAATTCGAGCTC
>pET-40b(+).Novagen.html.1.5
GGCTTCTCCTCAACCATGGCGATATCGGAT
>pRSET_CAT.InVitrogen.html.1.416
GGGCAAATATTATACGCAAGGCGACAAGGT
>pAN524.Generic.html.1.49
AGACGAGGCCGCTCAGGGCGAGTAGAGATC
>8346634.2.29
TGAGGTAATTATAACCCCGGGCCCTATATA
>8216950.4.50
ACCCGGGGTACCGAATTCCTCGAGTCTAGA
>pOSEX4.ATCC.html.1.7
GTCTTAAGGCGGCCGCGGTACCGGGCCCGT
>pHC314.Generic.html.1.33
GGCGGAGAACTGGTAGGTATGGAAGATCTC
>310829.1.16
CCGGGGATCCGTCGACCTGCAGCCAAGCTG
>48995599.1.89
TACCGGTTGTTAACGTTAGCCGGCTACGTA
>pENTR11.InVitrogen.html.1.20
ATGGTTAAGTATTTCCTTAGAGAATTGGTT
>287941.1.16
ATCTGCAGCTGGTACCATGGAATTCGAAGC
>1490528.2.18
AGTAGGCCTATTATTTTTGACACCAGACAA
>pET-32b(+).Novagen.html.1.1
CCATGGCGATATCGGATCCGAATTCGAGCT
>SSEV19.Generic.html.1.121
GGGATAGGTTACGTTGGTGTAGATGGGCGC
>pRSET_CAT.InVitrogen.html.1.471
CATCATGCCGTCTGTGATGGCTTCCATGTC
>4165110.1.21
TCAAATGTAGCACCTGAAGTCAGCCCCATA
>13446792.1.29
TAGTGGATCCCCCGGGATGCATGAATTCAA
>56406604.1.149
CCCTGGAGTTTGCCTTCCCTGTTTGAGAAG
>56406608.1.192
CGATGCTTTTCCCCGGAGCGACGTCTGCAA
>pT7Blue-2.Novagen.html.1.56
AGCTTGTCGACCAGATATCGGAATTCTATA
>595767.1.269
GGCCCGGGTTATAATTACCTCAGGTCGACG
>pRSF-1.Novagen.html.1.1
CTAGGTTAATTAAGCTGCGCTAGTAGACGA
>38565537.1.4
AGACGCGTGTCGACCCCGGGACTAGTCCAT
>13937413.1.36
CTCCATGGGTATATCTCCTTCTTAAAGTTA
>8346634.2.140
GCCGGCTACGTATACTCCGGAATATTAATA
>pMETalphaB.InVitrogen.html.1.17
GCGGGTCGACGACGCGTGGATCCACGGCCG
>pPICZB.InVitrogen.html.2.31
GTACCGATCCGAGACGGCCGGCTGGGCCAC
>pSE280.Invitrogen.html.1.249
GGATCCATATATAGGGCCCGGGTTATAATT
>4097019.1.226
CTCCTGAACTAGACAATGCTCAGGACTGAT
>pK.ATCC.html.1.18
TCGTACGCGTGCCGGCGCCTCGAGACTAGT
>1277138.1.12
GACGTCGACGGCCGTACGCTAGCAATTGTA
>pNIMB.Generic.html.1.9
ACGCGTCGACAAGCTTGGATCCGCGTCTGA
>pRSFDuet-1.Novagen.html.1.31
TTTACCAGACTCGAGGGTACCGACGTCAGC
>litmus28i.New_England_Biolabs.html.1.45
AGCGAATTCGTGGATCCAGATATCCTGCAG
>208744.1.94
CAGCTTTCTCGAGGTACCCTCCAAGGGTCC
>pVL1392.Invitrogen.html.4.15
TCTAGAATTCTGGAGCGGCCGCTGCAGATC
>4097019.1.509
CTGAACTAGACAATGCTCAGGACTGATGAG
>pCITE-2b(+).Novagen.html.1.47
TCAGTGGTGGTGGTGGTGGTGCTCGAGTGC
>PinPoint_Xa-2.Promega.html.1.24
CGGTACCGGATCCCAGCTGAAGCTTTCGCG
>pT7Blue-2.Novagen.html.1.80
TCTATAGTGTCACCTAAATAAGGATCCGAT
>pTYB2.New_England_Biolabs.html.1.19
CGGCCGCCGTCGACTCGCGAGCTAGCCATA
>pET-31b(+).Novagen.html.1.133
TCCGGTACGGCTGCGATTCGTGAGTTTTAC
>310807.1.11
CAGGTCGACGGATCCCAAGCTTCTTCTAGA
>pET-43.1Ek_LIC.Novagen.html.1.27
AGCTCGTGGATCCGAATTCTGTACAGGCGC
>pBK614.Generic.html.1.40
GCTGAACTACCCAAAAGTATAAATGCCTGA
>27573265.1.5
GGGTACCTCGGATCCGAATTCGAGCTCCGT
>209573.1.212
GGCAACGGAGCTCAGCGTATAAGTCAGAGT
>pET-42a(+).Novagen.html.1.59
GCTCCGTCGACAAGCTTGCGGCCGCACTCG
>4097017.1.28
ACAATGCTCAGGACTGATGAGTCCGTGAGG
>48995608.1.18
GGGGCGGAATTGGCCGCCCTAGATGCATGC
>436565.1.8
TGGTCTCGAGGTGATGGTGATGGTGATGCA
>pRNAT-H1.3_Hygro.Genscript.html.1.42
TTTCCAAAAAACTTACGCTGAGTACTTCGA
>pExchange-6C.Stratagene.html.1.1
CCGGGCTAGAGCGGCCGCCACCGCGGTGGA
>pATH11.ATCC.html.1.10
CTTGGGCTGCAGGTCGACTCTAGAGGATCC
>58032.1.9
TAGGATCTAATTCGAGCTCGCCCGGGGATC
>pET-44b(+).Novagen.html.1.135
CAGCTGTATACACGTGCAAGCCAGCCAGAA
>pET-38b(+).Novagen.html.1.35
ACACCTGCAGGACGTCAAGCTTGCGGCCGC
>p453.Generic.html.1.74
AATGAAATTCTACTATATTTTTGAGCTCGG
>pSE280.Invitrogen.html.1.304
GGTGCTGAATTCGAAGGCATTCCACGACGT
>58235.1.6
GATATCATCGATGAATTCAAGCTTCAGCTG
>pSPTBM20.Boehringer.html.1.36
CGGTACCGGGCCCGTCGACTCTAGAGCTCT
>4097019.1.243
GCTCAGGACTGATGAGTCCGTGAGGACGAA
>pETcoco-2.Novagen.html.1.139
GTCGTCATCACCAGTTGGCGGTGGCGAGTC
>34421983.1.16
GCAGGTCGACCCGGGGTACCGAGCTCGCAT
>pET-48b(+).Novagen.html.1.81
GTCGACAAGCTTGCGGCCGCAGAGCTCGCT
>pUCBM21.Boehringer.html.1.45
CGGGCCCGTCGACTCTAGAGCTCTGCAGGC
>pGAPZalphaC.InVitrogen.html.1.7
GCGGCCGCCGCGGCTCGAGGTACCGATCCG
>595764.1.27
ACCTGAGGTAATTATAACCCGGGCCCTATA
>48995599.1.163
TGCAGCTGGCGCCATCGATACGCGTACGTC
>pPolh-MAT-2.Sigma.html.1.6
GCTAGCGGTACCCCCGGGACGCGTTGACTG
>pSPTBM21.Boehringer.html.1.10
CATGGGATATCGCATGCCTGCAGAGCTCTA
>pDO193.ATCC.html.1.45
GTACCGTCGACGCGGCCGCATTTAAATGGC
>54306508.1.1
CTAGAGGTACCCTCGAGCCGCGGCCGCAGA
>595764.1.187
AATATTAATAGGCCTAGGATGCATATGGCG
>4097019.1.502
GAGTCTCCTGAACTAGACAATGCTCAGGAC
>595767.1.143
ACGTAGCCGGCTAACGTTAACAACCGGTAC
>56406597.1.293
ATATGTCTGAAGATAATCCGCAACCCCGTC
>56406597.1.102
CCTGATGTATAGTTAATATCCGCTTCACGC
>4097017.1.119
TCCGTGAGGACGAAACTCTAAGGCTTGGAT
>pT7Blue-2.Novagen.html.1.15
GGCCCCCACACGTGTGGTCTAGAGCTAGCC
>p453.Generic.html.1.39
AATTTTTAAGCTATTTATAGCATAGAAAAA
>pFliTrx.InVitrogen.html.1.29
TCAGATCTGGCCGGCTGGGCCCAGCACACT
>5420374.1.16
TCTAGAGGGCCCGGATCCCTCGAGGTCGAC
>118200856.1.89
GAGATCTTATAGGCCTCGAGTTAACGTTCG
>118200856.1.215
TTTGAATTCCACTTAATTAAGGCCGGCCCA
>pET-41b(+).Novagen.html.1.12
ATATCGGGGATCCGAATTCTGTACAGGCCT
>37575416.1.7
AGCTTGGCTGCAGGTCGACCCGGGGTACCA
>16930719.1.6
CGGTACCCGGGGATCCTCTAGATCTCGAGG
>108947435.2.13
AAACGAATGGTCTAGAAAGCTTCTCGAGGG
>pQE-TriSystem_Strep.Qiagen.html.1.24
CAAGCTTCGAACCGGTACCGTCGACCTGCA
>118200854.1.108
CTAGATAAAGCTTTAGAGCTCTTCTTAAGA
>pET-40b(+).Novagen.html.1.35
CCGAATTCGAGCTCCGTCGACAAGCTTGCG
>18140172.1.30
GCATGCGGCCGCGGATCCGATATCGAATTC
>208126.1.56
CAGTGAGTGCCTTTACCGATAACTTCCAGA
>pBMN-GFP.Orbigen.html.1.26
GGCCCTCGAGGCCTGCAGGAATTCGAATTT
>4322592.1.16
CGGCCATGCCATTGGTTACCTGGATCCATA
>310805.1.8
CGGGAGAGCTCGATATCGCATGCGGTACCT
>pTriplEx2.Clontech.html.1.50
GCTCGAGTCTAGAGTCGACTGGGCCGAGGC
>CARNEGIE4.ATCC.html.1.1
GCTGCAGGTCGACTCTAGAGGATCCCCGGG
>595702.1.16
CCGCCGTGTCGGATCCTGAGACTGAATTCG
>pQE-30_Xa.Qiagen.html.1.27
ACCGAGCTCGCATGCGGATCCAGTTCCATT
>pBACgus-7.Invitrogen.html.1.119
ATTTCGCCGCCGCCGTTTCTTTGCCGCTGC
>4097019.1.293
AGTCTCCTGAACTAGACAATGCTCAGGACT
>pET-31b(+).Novagen.html.1.166
AACTCGCTCAAACTGCCTTTGGCGGTGGAG
>8346634.2.44
CCCGGGCCCTATATATGGATCCAATTGCAA
>pAN24.Generic.html.1.58
GGGCGAGTAGAGATCGGAAGCCCATGGTGA
>pRSET_CAT.InVitrogen.html.1.24
CGAGATCTGCAGCTGGTACCATGGAATTCG
>209573.1.273
CATTACCGCGGTTTCCATTATAAAATCCTC
>1673614.1.16
CTTAAGTCTAGAGTCGACGGTACCAAGAAT
>pET-38b(+).Novagen.html.1.21
GATCCGAATTCTGTACACCTGCAGGACGTC
>48995599.1.101
ACGTTAGCCGGCTACGTATACTCCGGAATA
>pIE1-3.Novagen.html.2.15
AACTAGTCGCGAGGCCTGCGGCCGCAGATC
>pACYCDuet-1.Novagen.html.2.1
CTAGGTTAATTAAGCTGCGCTAGTAGACGA
>pIVEX2.4b.Roche.html.1.36
TGCCATGGTCATATGTTTAATTAAGCGGCC
>pES2.Generic.html.1.10
TTATAACAAATAGTTAACTAATTGTCAAGT
>118200856.1.8
CTGCATGGCGCGCCTTTGCGATCGCAGACC
>PinPoint_Xa-2.Promega.html.1.5
GCCCCGGGAGATCTGATATCGGTACCGGAT
>pMETalphac.InVitrogen.html.2.19
GGTCGACGACGCGTGGATCCACGGCCGGCT
>8216950.4.43
ATTTCGAACCCGGGGTACCGAATTCCTCGA
>pIE1-2.Novagen.html.1.9
CTGCGGCCGCAGGCCTCGCGACTAGTTTAA
>pSE280.Invitrogen.html.1.28
GTACTTCTCGAGCTCTGTACATGTCCGCGG
>pET-30Ek_LIC.Novagen.html.1.52
GATCCGAATTCGAGCTCCGTCGACAAGCTT
>pTriplEx2.Clontech.html.1.20
AGCTCGAATTGCGGCCGCATGCATAAGCTT
>RR2.ATCC.html.1.59
AGATCTCCCAATACGCAAACCGCCTCTCCC
>117957124.1.10
GATCGCGGCCGGCCTTAATTAAGTCGACAT
>pQE-30.Qiagen.html.1.11
CAGGTCGACCCGGGGTACCGAGCTCGCATG
>pGEM-7Zf(+)_LIC-R.ATCC.html.1.89
TTGGTACCGAATTCCTCGAGTCTAGAGGAG
>pGEM-7Zf(+)_LIC-R.ATCC.html.1.53
CCCGGGGTACCAAACTCGCTCCGGCGCCGG
>8346640.2.50
CCTATATATGGATCCAATTGCAATGATCAT
>595767.1.70
CGTACGCGTATCGATGGCGCCAGCTGCAGG
>595764.1.255
GACCGCGGACATGTACAGAGCTCGAGAAGT
>pS1.ATCC.html.1.68
CGCGAGCGGCCGCGCGGGTACCGAGCTCGA
>pJC20.ATCC.html.1.2
GGCCCGGGATCCTCGAGAATTCAAGCTTCA
>56406608.1.136
TGTTCGTCCGCTTTTGCCCTGGAGTTTGCC
>13446791.1.57
AAGCTTATCGATGTCGACGCGGCCGCCATG
>pRSET_CAT.InVitrogen.html.1.94
GGAGAAAAAAATCACTGGATATACCACCGT
>pATH11.ATCC.html.1.44
GCGAGCTCGAATTCCGGGGGGATCTCAATC
>pMAL-p.New_England_Biolabs.html.1.58
GGCCTACCCTCGATGGATCCCCGGCCGGGT
>pRSFDuet-1.Novagen.html.1.22
AGCGGTTTCTTTACCAGACTCGAGGGTACC
>83314120.1.29
TGCAGGATCCAAGCTTACTAGTGGTACCAC
>8346634.2.71
CAATGATCATCATGACAGATCTGCGCGCGA
>48995599.1.75
TATAGTTCTAGAGGTACCGGTTGTTAACGT
>4322592.1.38
GATCCATATGAATTCTGGGGCCCAATTCGC
>pThioHisc.InVitrogen.html.2.30
CGGAATTCGAAGATCTCGAGCTCATGCATA
>pENTR2B.InVitrogen.html.2.7
GATATCTCGAGTGCGGCCGCGAATTCTATA
>208126.1.83
AGAGACTGGATGTTTTTCGGGTGGATCCCA
>pBK614.Generic.html.1.34
TCCCTAGCTGAACTACCCAAAAGTATAAAT
>pT7Blue-2.Novagen.html.1.212
GCGGTTTCTTTGGTAACACCCATGGTGGCC
>310805.1.38
CTAGAAGAAGCTTGGGATCCGTCGACCTGC
>pSL180.Generic.html.1.161
CGTTAGCCGGCTACGTATACTCCGGAATAT
>pAN561H.Generic.html.1.36
TGTGCATTCTGGGTAAACGACTCATAGGAG
>117957124.1.17
GCCGGCCTTAATTAAGTCGACATTTAAATG
>pUCDIS.ATCC.html.1.19
CGGTACCGAGCTCGGGCAACTTGGCCAGCT
>pET-43.1Ek_LIC.Novagen.html.1.37
TCCGAATTCTGTACAGGCGCGCCTGCAGGA
>pET-48b(+).Novagen.html.1.31
CCGGGTACCAGGATCCGAATTCTGTACAGG
>pKO11.ATCC.html.1.23
GATCCGTCGACTGCAGGGGGATGGGGAGTA
>118200847.1.178
GGCCGCGGATCTGATCCCGGGCGGGTACCT
>66815022.1.78
CGGCCGCTGCTAGCAGATCTTCTAGACTCG
>pT7Blue-2.Novagen.html.1.157
GTCATCGCTGCCACCGGTACCGCTGTCGAT
>pRSF-1.Novagen.html.1.92
GCAAGCTTGTCGACCTGCAGGCGCGCCGTG
>pRSF-1.Novagen.html.1.3
AGGTTAATTAAGCTGCGCTAGTAGACGAGT
>pCDFDuet-1.Novagen.html.1.41
CGCCGAGCTCGAATTCGGATCCTGGCTGTG
>pET-48b(+).Novagen.html.1.92
TGCGGCCGCAGAGCTCGCTCTGGTGCCACG
>45862352.1.14
CCCCAATTGGCTAGCAAGCTTTCCGCGGGG
>pSL190.Generic.html.1.284
ACCTCAGGTCGACGTCCCATGGCCATTCGA
>SSEV19.Generic.html.1.207
GATCGCACTCCAGCCAGCTTTCCGGCACCG
>118200856.1.169
CCACTAGTGGCCTATGCGGCCGCGGATCTG
>27573262.1.12
CGTGCTGCTGCTCGTCAGGCTCGTGCTGGT
>56406604.1.73
GTAAAGAATCCGGTCTGAATTTCTGAAGCC
>45862352.2.54
CGACGAATTCTCCCGGGTGGATCCAAGGCC
>12958753.1.34
TCAGATCTCCTTTTGCGGCCGCCGGGTACA
>4321112.1.12
TAGAGTCGACGAGCTCACTAGTCTCGAGCG
>1673614.1.30
CGACGGTACCAAGAATTCCATGGATATCCC
>29569706.1.42
CGATAAGCTTGAATTCATGCATCCCGGGGG
>413806.1.17
CTGCAGGCCTCGAGTTCGAATCTAGAAGAT
>118200854.1.167
GCCGCGGATCTGATCCCGGGCGGGTACCTT
>8346634.2.147
ACGTATACTCCGGAATATTAATAGGCCTAG
>pET-47b(+).Novagen.html.1.10
TGGCACATCACCACCACCATCACTCCGCGG
>45862396.1.83
TTGGGCCCCAATTGGCTAGCAAGCTTTCCG
>1277132.2.40
GGATGCATATGCATGCTGCAGGGCCCATGG
>1490528.2.2
GCCCGTACGGCCGACTAGTAGGCCTATTAT
>pBMN-GFP.Orbigen.html.1.4
TACGTAGCGGCCGCGGCGCGCCGGCCCTCG
>pET-12c.Novagen.html.1.11
TCCTAGGAATAGTCCTGACAACCCCTATCG
>209573.1.181
GGGTGGATCCCAGAAGTAGTTTTGATGCAC
>pBACgus-7.Invitrogen.html.1.72
GTCGTCATCACCTCCACCGCTAGCGCTGTC
>pUni_V5-HisC.InVitrogen.html.1.24
GGGCCCGGATCCGCCCACACGGCACCGGTG
>pIE1-2.Novagen.html.1.20
GGCCTCGCGACTAGTTTAAACCCGGGGATC
>4097017.1.181
CTGATGAGTCCGTGAGGACGAAACTCTAAG
>pSL190.Generic.html.1.170
ACCTCTAGAACTATAGCTAGCATGCGCAAA
>pET-30Ek_LIC.Novagen.html.1.29
TCTCCTCAACCATGGCGATATCGGATCCGA
>56406604.1.89
GAATTTCTGAAGCCTGATGTATAGTTAATA
>287942.1.24
CTGGTACCATGGAATTCGAAGCTTGATCCG
>118200854.1.68
AGAGATCTTATAGGCCTCGAGTTAACGTTC
>76251829.1.4
GACTGCAGGGTACCACTAGTCCTAGGTTTA
>118200856.1.134
AAAGCTTTAGAGCTCTTCTTAAGAAGGATC
>pRSET_CAT.InVitrogen.html.1.370
TAAACGTGGCCAATATGGACAACTTCTTCG
>pSPTBM21.Boehringer.html.1.58
CCGCGGCCGCCTTAAGACGCGTGGATCCCG
>10504974.1.12
GCGGCCGCCACGGCGATATCGGATCCATAT
>pIE1-3.Novagen.html.2.8
GGGTTTAAACTAGTCGCGAGGCCTGCGGCC
>pMAL-P2x.New_England_Biolabs.html.1.15
CTTGCCTGCAGGTCGACTCTAGAGGATCCG
>pET-31b(+).Novagen.html.1.120
TTCCGAGCCCAGGTCCGGTACGGCTGCGAT
>pAMP1.Invitrogen.html.1.9
CCGGTCCGGAATTCCCGGGCATCATCATCA
>pET-38b(+).Novagen.html.1.22
ATCCGAATTCTGTACACCTGCAGGACGTCA
>pAX4BP.USB.html.1.48
GTCGACTCTAGATCTGGTACCGAATTCCAT
>pRSF-1.Novagen.html.1.30
AGTCCATGTGCTGGCGTTCAAATTTCGCAG
>pT7T3_18U.Stratagene.html.1.53
ACATGATTACGAATTTAATACGACTCACTA
>pET-41b(+).Novagen.html.1.53
CAGGCGAGCTCCGTCGACAAGCTTGCGGCC
>T7Select1-2a.Novagen.html.1.19
TTGTCGACGGAGCTCGAATTCGATATCGGA
>p453.Generic.html.1.10
GGTACCGTGCAATAAATTAGAATAGTTTCA
>595767.1.147
AGCCGGCTAACGTTAACAACCGGTACCTCT
>pSL180.Generic.html.1.284
ACTAGTGGCCACGTGGGCCGTGCACCTTAA
>pSL180.Generic.html.1.164
TAGCCGGCTACGTATACTCCGGAATATTAA
>4586830.1.48
TAAATCGACTCTAGACTTAATTAAGGATCC
>pBACgus-7.Invitrogen.html.1.41
GGCCTTTTGAGGAGAAGCCCGGGCTCTTGT
>pSE280.Invitrogen.html.1.178
TAGCTAGCATGCGCAAATTTAAAGCGCTGA
>310825.1.22
TCGACGGATCCCAAGCTTCTTCTAGAGGTA
>RR2.ATCC.html.1.30
TGTGGATAACCGTATTACCGCCTTTGAGTG
>pRNAT-H1.3_Hygro.Genscript.html.1.6
GCACAGTCGAGGCTGATCAGCGGTTTAAAC
>pET-43.1Ek_LIC.Novagen.html.1.48
TACAGGCGCGCCTGCAGGACGTCGACGGTA
>4097017.1.296
CTCCTGAACTAGACAATGCTCAGGACTGAT
>pIVEX2.8d.Roche.html.1.34
TTGCCATGGTCATATGTTTAATTAAGCGGC
>18252143.1.40
AGCTTACTAGTGGTACCACGCGTGAATAGA
>pMAL-c2.New_England_Biolabs.html.1.62
TGTTGTTATTGTTATTGTTGTTGTTGTTCG
>pRSET_CAT.InVitrogen.html.1.487
ATGGCTTCCATGTCGGCAGAATGCTTAATG
>66815022.1.58
TGATATCAAGCTTGAGCTCGCGGCCGCTGC
>pBACgus-7.Invitrogen.html.1.18
CTTCGAGCTCGAATTCGGATCCAGGCCTTT
>pCRT7_NT-E3.InVitrogen.html.1.11
GATGATGATGAGAACCCCGCATATGTATAT
>4097019.1.608
GTCCGTGAGGACGAAACTCTAAGGCTTGGA
>pXC14.ATCC.html.1.100
ATAGGTGTGGTTTAATTTGATGCCCTTTTT
>48995608.1.52
CGCGTACGTCGCGACCGCGGACATGTACAG
>pET-44b(+).Novagen.html.1.115
GTTCGAAGCTTGCGGCCGCACAGCTGTATA
>SSEV19.Generic.html.1.110
TTGACCGTAATGGGATAGGTTACGTTGGTG
>3929277.1.16
AGCTTGTCGACCCGGGTACCGAGCTCGAGA
>M13K82.Generic.html.1.40
GACGGATCCCCTAGCACTCCCGGGTTTAGC
>pUC9.ATCC.html.1.8
TTGGCTGCAGGTCGACGGATCCCCGGGAAT
>pET-41Ek_LIC.Novagen.html.1.50
GCCTTGGCGCGCCTGCAGGCGAGCTCCGTC
>pCITE-2a(+).Novagen.html.1.78
GCTTGTCGACGGAGCTCGAATTCGGATCCG
>1066304.1.7
GTCTCTGATCTCGAGGCGCCGAATTCGAGC
>310781.1.24
CGATGAATTCCCGGGGATCCGTCGACCTGC
>pHC624.Generic.html.1.8
AACTGGTAGGTATGGAAGATCTCTAGAAGC
>pMAL-p.New_England_Biolabs.html.1.33
ATCGAGGGTAGGTTTACTGAATTCAGGCCT
>pAN561H.Generic.html.1.81
TCGGCCGGCGTATTGGGTGTTACGGAGCAT
>pCR1000.InVitrogen.html.1.45
CTTCTCACCTCGGCCGATAAGCTTTTAATT
>83314120.1.2
GCGCATGCGAATTCAGATCTAGAGCTCTGC
>pTRE-HA.Clontech.html.1.33
GAGAGATCTCGGTCGACCAAGCTTGGGCCT
>4097019.1.522
TGCTCAGGACTGATGAGTCCGTGAGGACGA
>pHIS1522.Mobitec.html.1.7
GCGGCCGGTACCGGATCCCGGGAGCTCCGG
>pRSET_CAT.InVitrogen.html.1.362
TTTTGATTTAAACGTGGCCAATATGGACAA
>pIVEX1.3_WG.Roche.html.1.9
GGAGCTCGCTCGAGTCGACGCGGCCGCTCA
>4097019.1.117
AGTCCGTGAGGACGAAACTCTAAGGCTTGG
>pCDFDuet-1.Novagen.html.1.54
TTCGGATCCTGGCTGTGGTGATGATGGTGA
>58237.1.8
CAGCTGAAGCTTGAATTCATCGATGATATC
>pRSET_CAT.InVitrogen.html.1.377
GGCCAATATGGACAACTTCTTCGCCCCCGT
>48995599.1.82
CTAGAGGTACCGGTTGTTAACGTTAGCCGG
>pTRE-HA.Clontech.html.1.36
AGATCTCGGTCGACCAAGCTTGGGCCTCCA
>1673614.1.46
TCCATGGATATCCCGGGGATCCATGCTAAG
>58029.1.20
AATTCGAGCTCGCCCGGGGATCCTCTAGAG
>4097019.1.711
AGAGTCTCCTGAACTAGTCCAAGCTTATCG
>pHook-3.InVitrogen.html.1.6
CACTGGCCCGGGGGATCCGAGCTCGGTACT
>4097019.1.700
GGCTTGGATCCAGAGTCTCCTGAACTAGTC
>pET-41c(+).Novagen.html.1.3
CCCATGGCGATATCGGGGATCCGAATTCTG
>118200854.1.11
GCAGACCTAGGAAAGCTAGCTATACGCGTT
>pBEND2.Generic.html.1.95
ATGCTAGCAGATCTACGCGTGTCGACTCTA
>4097019.1.375
TAGACAATGCTCAGGACTGATGAGTCCGTG
>310806.1.50
ACCGCATGCGATATCGAGCTCTCCCGGGAA
>3983120.1.3
CTTGGTACCGCATGCCTCGAGACTGCAGGC
>4512193.1.51
TCGAATTCGAGCTCCCGGGTACCATGGCAT
>pSE280.Invitrogen.html.1.44
GTACATGTCCGCGGTCGCGACGTACGCGTA
>pBACgus-2cp.Novagen.html.1.25
CTCGAATTCGGATCCAGGCCTTTTGAGGAG
>11559656.1.26
CTTCTAGACCCCGGGGATATCCCATGGGCG
>83314120.1.44
TACTAGTGGTACCACGCGTGAATAGATAGA
>pOSEX2.ATCC.html.1.32
CCCGTCGACTCTAGAGCTCTGCAGGCATGC
>4097019.1.600
ACTGATGAGTCCGTGAGGACGAAACTCTAA
>209208.1.10
GCTCGCCCGGGGATCCTCTAGAGTCGACCT
>113073376.1.5
GGGTGGTTTAAACGCGGCCGCGGTACCACT
>pNEB193.New_England_Biolabs.html.1.29
CGACTCTAGACTTAATTAAGGATCCGGCGC
>pSPTBM21.Boehringer.html.1.27
CTGCAGAGCTCTAGAGTCGACGGGCCGGGT
>1649038.1.9
ATCATCGCCAGTGTGCTGGGAATTCGGATC
>pIE1-4.Novagen.html.1.18
CAGGCCTCGCGACTAGTTTAAACCCGGGGA
>3983120.1.68
TCGACGTAGGCCTTTGAATTCCGGATCCAT
>18252143.1.6
ATGCGAATTCAGATCTAGAGCTCTGCAGGA
>pWEB::TNC.Epicentre.html.1.13
ATCCGTCGTGACTGGGAAAACCCTGGCGGC
>4321112.1.8
AGTCTAGAGTCGACGAGCTCACTAGTCTCG
>595764.1.125
GCATGCTAGCTATAGTTCTAGAGGTACCGG
>4097015.1.30
AATGCTCAGGACTGATGAGTCCGTGAGGAC
>pTriplEx2.Clontech.html.1.39
TGCATAAGCTTGCTCGAGTCTAGAGTCGAC
>16930719.1.68
GCACGCGTTCGCGACTAGTTGTCGACCTGC
>34421983.1.6
AAGCTTGGCTGCAGGTCGACCCGGGGTACC
>8346634.2.95
GCGCGATCGATATCAGCGCTTTAAATTTCG
>pACYCDuet-1.Novagen.html.2.99
CGATCGCGTGGCCGGCCGATATCCAATTGA
>287942.1.17
TCTGCAGCTGGTACCATGGAATTCGAAGCT
>pCRT7_VP22-1.InVitrogen.html.1.43
TGGATATCTGCAGAATTCCACCACACTGGA
>58233.1.20
CTCTAGAGGATCCCCGGGCGAGCTCGAATT
>9957257.1.54
GCTCGTCGACGTAGGCCTTTGAATTCCCAT
>11559656.1.18
CTCGAGATCTTCTAGACCCCGGGGATATCC
>209208.1.3
AATTCGAGCTCGCCCGGGGATCCTCTAGAG
>58279.2.4
TAGAGCCGGATCGATCCGGTCAATCAATCA
>pQE-TriSystem.Qiagen.html.1.70
GATCTGAGAATTCGGATCCACGAGCTCCCG
>56406604.1.20
TTTGTAAAGGTCTGATAATGGTCCGTTGTT
>pGT-N29.New_England_Biolabs.html.1.6
GATCCAAGCTTCACCATGGGAGACGTCACC
>SSEV19.Generic.html.1.142
GATGGGCGCATCGTAACCGTGCATCTGCCA
>108947432.1.42
GGATCCTGCAGGAATTCCCGGGCATATGTC
>pBK614.Generic.html.1.66
CTGAACAATTAGTTTAGATCCGAGATAGGA
>27650342.1.3
ATGCAGATCTCGAGCTAGCACGCGTAAGAG
>pAX4CM.USB.html.1.46
GCAGTCGACTCTAGATCTGGTACCGAATTC
>287943.1.15
AGATCTGCAGCTGGTACCATGGAATTCGAA
>17864894.1.123
CGGTACCCCTAGAGTCGACCTGCAGGCATG
>pGT-N38.New_England_Biolabs.html.1.20
GCCAGCCGGCTTCAATTGCACGGGCCCCAC
>45862365.1.10
GTAAAAGGTACCGAGCTCCTGCAGTATCGA
>4097017.1.230
TGAACTAGACAATGCTCAGGACTGATGAGT
>595764.1.37
ATTATAACCCGGGCCCTATATATGGATCCA
>209221.1.1
CGAATTCCCGGGGATCCGTCGACCTGCAGC
>118200845.1.201
GGTACCTTTGAATTCCACTTAATTAAGAAG
>PinPoint_Xa-2.Promega.html.1.13
AGATCTGATATCGGTACCGGATCCCAGCTG
>pNEB205A.New_England_Biolabs.html.1.39
ACTTTCCCTCAGCTTAATTAAGGCGCGCCT
>pSTBlue-1.Novagen.html.1.60
TGTCGACGAATTCAGATATCACGAATTCTG
>8216948.1.10
ATCCCGCGGCCATGGCGGCCGGGAGCATGC
>pBACgus-7.Invitrogen.html.1.123
CGCCGCCGCCGTTTCTTTGCCGCTGCCTCT
>3328183.2.48
GACGATTCTATAGTGTCACCTAAATAGGAT
>pUChsneo.Generic.html.1.2
ATTCCCGGGGATCCGTCGACCTGCAGCCAA
>pSL180.Generic.html.1.149
ACCGGTTGTTAACGTTAGCCGGCTACGTAT
>pTriplEx2.Clontech.html.1.73
CCGAGGCGGCCGGATCCTGCAGGCCATAAT
>118200847.1.144
TTAAGAAGGATCCAGATCCACTAGTGGCCT
>287943.1.2
GGATCCGAGCTCGAGATCTGCAGCTGGTAC
>208126.1.71
CCGATAACTTCCAGAGACTGGATGTTTTTC
>pMB124.Generic.html.1.14
ATGACGCGTCGACAAGCTAGCTTGGATCCG
>pET-44a(+).Novagen.html.1.27
TTGATGACGACGACAAGAGTCCGGGAGCTC
>10504974.1.80
CCGGGTACCATGGCATGCATCGATAGATCT
>pIVEX2.8d.Roche.html.1.2
GATCCCGGGCTGCAGAGCTCGCTCGAGTCG
>pRSFDuet-1.Novagen.html.1.36
CAGACTCGAGGGTACCGACGTCAGCGATCG
>595767.1.37
CTTCTCGAGCTCTGTACATGTCCGCGGTCG
>209208.1.9
AGCTCGCCCGGGGATCCTCTAGAGTCGACC
>208126.1.109
CCCAGAAGTAGTTTTGATGCACAGGCAACG
>4097019.1.387
AGGACTGATGAGTCCGTGAGGACGAAACTC
>27573262.1.53
GAATTCGAGCTCCGTCGACAAGCTTGCGGC
>88173988.1.1
AGCTTCTCGAGAACCGGTCATCGATTCTAG
>45548773.1.16
GAAGAAGCTTGGGATCCGTCGACCTGCAGA
>pET-47b(+).Novagen.html.1.54
TTTCAGGGACCCGGGTACCAGGATCCGAAT
>pACYCDuet-1.Novagen.html.1.13
CGGCCGCAAGCTTGTCGACCTGCAGGCGCG
>pSTBlue-1.Novagen.html.1.65
ACGAATTCAGATATCACGAATTCTGGATCC
>T7Select1-2c.Novagen.html.1.14
CGCAAGCTTGTCGACGGAGCTCGAATTCGA
>8346634.2.8
AATGGCCATGGGACGTCGACCTGAGGTAAT
>pET-12b.Novagen.html.1.1
CGGGCGAAACTCCTAGGAATAGTCCTGACA
>15148786.1.30
GCTTCTGCAGGTCGACTCTAGAGGATCCCC
>118200854.1.181
CCCGGGCGGGTACCTTTGAATTCCACTTAA
>pBACgus-7.Invitrogen.html.1.79
TCACCTCCACCGCTAGCGCTGTCCATGTGT
>pAX4CM.USB.html.1.40
CGGGCTGCAGTCGACTCTAGATCTGGTACC
>pMCS5.Mobitec.html.1.141
TACGTACTCGAGTCGCGACGTACGTTCGAA
>310753.1.2
AATTAATTCCACAAGCTTGTGGAATTCGTA
>pCYB2.New_England_Biolabs.html.1.3
GGGCTCGAGGAATTCTCTAGAGTCGACTCG
>4097013.1.89
CTGAACTAGTCCAAGCTTATCGATACCGTC
>3983120.1.39
TTCGAAAGCGGCCGCACTAGTTGAGCTCGT
>pHook-3.InVitrogen.html.1.11
GCCCGGGGGATCCGAGCTCGGTACTCTAGA
>pPolh-MAT-2.Sigma.html.1.15
ACCCCCGGGACGCGTTGACTGCAGGAATTC
>pUCDIS.ATCC.html.1.4
ATGCGTCGACGATATCGGTACCGAGCTCGG
>pGT-N29.New_England_Biolabs.html.1.9
CCAAGCTTCACCATGGGAGACGTCACCGGT
>pEX13.ATCC.html.3.23
GGATCCGCATGCACTAGTGAATTGGGTACC
>595764.1.60
GGATCCAATTGCAATGATCATCATGACAGA
>8346640.2.113
TTTAAATTTCGCATGCTAGAACGTTAGCCG
>4097017.1.194
GAGGACGAAACTCTAAGGCTTGGATCCAGA
>pIVEX-GST.Roche.html.1.45
ATATGTTTAATTAAGCGGCCGCGGCCAGGC
>1066304.1.15
TCTCGAGGCGCCGAATTCGAGCTCGGTACC
>p2Bac.invitrogen.html.1.24
TAAGGCCTGCAGGGCCCGCGGTATACTAGT
>pCITE-2a(+).Novagen.html.1.10
AGGTCGATCGACTCTAGAGGATCGGAGATC
>1490528.2.17
TAGTAGGCCTATTATTTTTGACACCAGACA
>pRSET_CAT.InVitrogen.html.1.405
GTTTTCACCATGGGCAAATATTATACGCAA
>pTriEx-1.Novagen.html.1.68
CGCGCCGAGATCTGAGAATTCGGATCCACG
>13446792.1.30
AGTGGATCCCCCGGGATGCATGAATTCAAG
>4165110.1.1
TTTCAGTGCAATTTATCTCTTCAAATGTAG
>pET-48b(+).Novagen.html.1.97
CCGCAGAGCTCGCTCTGGTGCCACGCGGTA
>pSL180.Generic.html.1.250
TCGCGACCGCGGACATGTACAGAGCTCGAG
>60101687.1.11
CGGAACCCAGGAAACAGCTATGACCGTCGA
>4097019.1.463
GATGAGTCCGTGAGGACGAAACTCTAAGGC
>pDO193.ATCC.html.1.6
TTCGCCGGTGGTTTAAACGCCCGGGCGAGC
>pET-41Ek_LIC.Novagen.html.1.45
TACAGGCCTTGGCGCGCCTGCAGGCGAGCT
>pET-31b(+).Novagen.html.1.40
GTGGCTGCGCTCAATGCCGGCGATCTGGAC
>pENTR1A.InVitrogen.html.1.12
CGGATCCAGTCGACTGAATTGGTTCCTTTA
>pET-51b(+).Novagen.html.1.67
GGAGCTCCTGCGGCCGCAAGCTTGTCGACC
>28974289.1.23
CCGGGCTGCAGATCTCGAGGTACCGAGCTC
>pRNA-U6.3_Neo.Genscript.html.1.41
AGCTTTCCAAAAAACTTACGCTGAGTACTT
>pACYCDuet-1.Novagen.html.1.27
TCGACCTGCAGGCGCGCCGAGCTCGAATTC
>1017801.1.76
GGCCCATCGATTTTCCACCCGGGTGGGGTA
>pET-51b(+).Novagen.html.1.56
AGGAGAAGCCCGGAGCTCCTGCGGCCGCAA
>13937413.1.32
AGGCCTCCATGGGTATATCTCCTTCTTAAA
>603191.2.56
TGGTAGCGACCGGCGCTCAGTTGGAATTCT
>74267359.1.22
CAGATCTGTTAACGAATTCCCAATTCCCTA
>56406604.1.321
CAAACGTGTTGATAACCTGTGCCATGTGAT
>56406608.1.97
TCTGAAGCCTGATGTATAGTTAATATCCGC
>pCMV-PCR.Stratagene.html.1.66
CTCTTCACTTGTCGTCGTCAATGAATTCCT
>17864894.1.8
GCCGGCCGGTCCGGCGCGCCCGGGCTCGAG
>117957124.1.15
CGGCCGGCCTTAATTAAGTCGACATTTAAA
>4097017.1.242
TGCTCAGGACTGATGAGTCCGTGAGGACGA
>66815022.1.29
TATATGACTAGTGAATTCCCCGGGAGGCCT
>pAN24.Generic.html.1.27
TTTGCCAACCCGTTGCAGACGAGGCCGCTC
>310736.1.15
GACCTGCAGCCAAGCTTTCGCGAGCTCGAG
>56406597.1.189
CCGATGCTTTTCCCCGGAGCGACGTCTGCA
>1066304.1.44
CCGGGGATCCCTCGAGGTCGACCTGCAGGC
>pACYCDuet-1.Novagen.html.2.10
TTAAGCTGCGCTAGTAGACGAGTCCATGTG
>pET-44b(+).Novagen.html.1.3
CGGGGCAGCGCGGGTTCTGGTACGATTGAT
>74267359.2.2
TAGAGGCCATATAGGCCAATTAAGGCCATG
>pIVEX2.4c.Roche.html.1.14
CAGAGCTCGCTCGAGTCGACTTTGCCATGG
>pATH2.ATCC.html.1.2
GGCTGCAGGTCGACTCTAGAGGATCCCCGG
>pAN524.Generic.html.1.54
AGGCCGCTCAGGGCGAGTAGAGATCGGAAG
>pCDF1-MCS1-EF1-copGFP.System_Biosciences.html.1.23
TTAATTAAGCTTAGATCTGGATCCGGCGCG
>pCITE-2b(+).Novagen.html.1.80
CGCAAGCTTGTCGACGGAGCTCGAATTCGG
>125976391.1.35
CGACTGCAGAATTCGAAGCTTGAGCTCGAG
>56406608.1.238
CACCCAGCCGAGGGCTTGTGCTTCTGATTT
>pET-44b(+).Novagen.html.1.142
ATACACGTGCAAGCCAGCCAGAACTCGCTC
>310825.1.41
TTCTAGAGGTACCGCATGCGATATCGAGCT
>8216952.1.28
GACCTCGAGGGATCCGGGCCCTCTAGATGC
>56406597.1.16
TGATTTTTGTAAAGGTCTGATAATGGTCCG
>pSE280.Invitrogen.html.1.195
TTTAAAGCGCTGATATCGATCGCGCGCAGA
>45862365.1.81
GCCTTCTAGAAAAACTCGAGAACGTTGGGC
>56406608.1.305
AGATAATCCGCAACCCCGTCAAACGTGTTG
>pMETalphaA.InVitrogen.html.1.7
AGCTGGCGGCCGCCGCGGGTCGACGACGCG
>17864894.1.106
ATCGATGAATTCGAGCTCGGTACCCCTAGA
>pET-12b.Novagen.html.1.19
ATAGTCCTGACAACCCCTATCGCGATCAGC
>pET-51b(+).Novagen.html.1.31
TGATGGTGGTGATGAGCGGAAATTGAGGAG
>pIC20HE.Generic.html.1.5
TACGCGTAGATCTGATATCGCTAGCCGGCT
>6467488.1.11
TCCGGAAGATCTTCCCCGGGGATCCTCTAG
>pUCBM21.Boehringer.html.1.50
CCGTCGACTCTAGAGCTCTGCAGGCATGCG
>pLNHX.Clontech.html.1.3
GATAGATCTATCTCGAGCCAGGATTAGTTA
>310853.1.51
GGGATCCGTCGACCTGCAGATCTGCGTAAT
>5825492.1.30
GATATCGATGCATATGAATTCAGCTGCAGG
>pET-44b(+).Novagen.html.1.26
GATTGATGACGACGACAAGAGTCCGGAGCT
>220967.1.7
CACGTGAGATCTAGAGCTAGCATGCGGTAC
>pBACgus-7.Invitrogen.html.1.36
ATCCAGGCCTTTTGAGGAGAAGCCCGGGCT
>113073444.1.12
TTAAACGCGGCCGCGGTACCACTAGTACGC
>4097013.1.106
TATCGATACCGTCGACCTCGAGGGGGGGCC
>310806.1.52
CGCATGCGATATCGAGCTCTCCCGGGAATT
>p3xFLAG-myc-CMV-25.Sigma.html.1.5
GAGTCGACTGGTACCGATATCAGATCTATC
>pMAL-p2g.New_England_Biolabs.html.1.8
CTGCAGGTCGACTCTAGAGGATCCGAATTC
>pSE280.Invitrogen.html.1.247
TTGGATCCATATATAGGGCCCGGGTTATAA
>pQE-30_UA.Qiagen.html.1.5
CTCAATCGCTTCTAGAAGCGATTGAGGATA
>48995599.1.5
CAATTGCAATGATCATCATGACAGATCTGC
>pCYB1.New_England_Biolabs.html.1.3
AGAGCCCTCGAGGAATTCTCTAGAGTCGAC
>287937.1.20
GTACCAGCTGCAGATCTCGAGCTCGGATCC
>48995608.1.65
ACCGCGGACATGTACAGAGCTCGAGAAGTA
>208987.1.7
GGATCCGTCGACATCGATGCTGCAGAATTC
>595764.1.265
ATGTACAGAGCTCGAGAAGTACTAGTGGCC
>pSL180.Generic.html.1.180
CTCCGGAATATTAATAGGCCTAGGATGCAT
>4097019.1.47
AGTCCGTGAGGACGAAACTCTAAGGCTTGG
>pET-43.1Ek_LIC.Novagen.html.1.121
ACGTGCAAGCCAGCCAGAACTCGCTCCTGA
>pS1.ATCC.html.1.46
TAGTGCGCGCTAGCTATCGATTCGCGAGCG
>pCRT7_VP22-1.InVitrogen.html.1.27
GCGGCCGCCACTGTGCTGGATATCTGCAGA
>pSL180.Generic.html.1.230
GCGCCATCGATACGCGTACGTCGCGACCGC
>565104.1.2
GGGATCCGAATTCGAGCTCCGTCGACAAGC
>208126.1.114
AAGTAGTTTTGATGCACAGGCAACGGAGCT
>13446791.1.13
GCCCTTAAGGCCTTACTAGTGGATCCCCCG
>pGT-N38.New_England_Biolabs.html.1.2
CCTGCAGAGAAGCTTGGCGCCAGCCGGCTT
>pET-48b(+).Novagen.html.1.46
CGAATTCTGTACAGGCCTTGGCGCGCCCGA
>pBEND2.Generic.html.1.20
CATGGGGTACCAATATTTCGCGAAGGCCTC
>118200854.1.41
ATACCGGTATCCTGCAGGTAGTATGCAAGA
>56406608.1.234
ATGCCACCCAGCCGAGGGCTTGTGCTTCTG
>pRX3.ATCC.html.2.9
TAAGCTTGGGCTGCAGGTCGACTCTAGAGG
>17864894.1.19
CGGCGCGCCCGGGCTCGAGTGCACGTACGA
>32455188.1.1
AGCTTACTTAGATCGCAGATCTCGAGCCCG
>208744.1.158
CGAAACATACCTTTGGGTCCTTTGGCCAAT
>1052554.1.5
CATCGATCTAGAGAATCCCGGGTACCTCGA
>pLH1.Generic.html.1.7
CCGCGGATCGATAGGCCTCGAGATCTCCAT
>pBluescript\II\KS(+)_LIC.ATCC.html.1.36
ATAAGCTTACTGGTTCCGGCGCCGGAGCGA
>287936.1.15
CCATGGTACCAGCTGCAGATCTCGAGCTCG
>pAX4BP.USB.html.1.34
TCACCCGGGCTGCAGTCGACTCTAGATCTG
>209573.1.167
ACTGGATGTTTTTCGGGTGGATCCCAGAAG
>17864894.1.60
AGGCCTTAAGATCTGATCATATGCATCCGC
>pT7T3_18U.Stratagene.html.1.155
CCCTTTAGTGAGGGTTAATTTATATAGCTT
>pCITE-4b(+).Novagen.html.1.24
CGACGGAGCTCGAATTCGGATCCGATATCG
>108947435.1.4
CCTGCAGGCCGTAATGGCCGAATTCCCGGG
>66815022.1.64
CAAGCTTGAGCTCGCGGCCGCTGCTAGCAG
>pET-40b(+).Novagen.html.1.33
ATCCGAATTCGAGCTCCGTCGACAAGCTTG
>pSE280.Invitrogen.html.1.113
AGGCCTATTAATATTCCGGAGTATACGTAG
>pAN24.Generic.html.1.11
GCGCTTGGAAATCACATTTGCCAACCCGTT
>3983116.1.47
GTTGAGCTCGTCGACGTAGGCCTTTGAATT
>18252143.1.16
AGATCTAGAGCTCTGCAGGATCCAAGCTTA
>118200847.1.92
GGCCTCGAGTTAACGTTCGAGGTCGACTCT
>27650339.1.1
AAGCTTACTTAGATCTCGAGCTAGCACGCG
>pQE-TriSystem.Qiagen.html.1.25
GGCCGCAAGCTTCGAACCGGTACCGTCGAC
>pCFB-EGSH.Stratagene.html.1.6
TTAAGCTTAATTAACGTACGAGGCCTGAGC
>pET-31b(+).Novagen.html.1.327
GAGCATCCGCGCCTTGTTTGGCGAGAAGAA
>pXC14.ATCC.html.1.57
TAGATAACAATTGATTGAATGTATGCAAAT
>pOSEX4.ATCC.html.1.18
GCCGCGGTACCGGGCCCGTCGACTCTAGAG
>60101687.1.52
GCGGCCGCAGAACTGGCCGTCGTTTTACAG
>pBACgus-7.Invitrogen.html.1.26
TCGAATTCGGATCCAGGCCTTTTGAGGAGA
>81345491.1.68
TCGAGGGATCCCCGGGTACCGAGCTCGAAT
>pRSET_CAT.InVitrogen.html.1.423
TATTATACGCAAGGCGACAAGGTGCTGATG
>pCSV31.Generic.html.1.8
CGCCCGACTAAGTCGACTCAGTCGGGTCAC
>118200845.1.95
CTCGAGTTAACGTTCGAGGTCGACTCTAGA
>pFliTrx.InVitrogen.html.1.4
AGCTAGCGATATCGCGGCCGCGAGCTCAGA
>48995599.1.59
ATTTGCGCATGCTAGCTATAGTTCTAGAGG
>48995599.1.27
AGATCTGCGCGCGATCGATATCAGCGCTTT
>pT7Blue-2.Novagen.html.1.208
AGCAGCGGTTTCTTTGGTAACACCCATGGT
>pCRT7_VP22-1-TOPO.InVitrogen.html.1.37
CAGAATTGCCCTTAAGGGCAATTCCACCAC
>58032.1.4
TAGATTAGGATCTAATTCGAGCTCGCCCGG
>209573.1.8
GCAGTCATTAGTCAGCAGATTCGTCACCAG
>pBK614.Generic.html.1.100
GATATCGAATTCCTGCAGCCCCCTCTTTGG
>208744.1.141
GTTATGTTAGTATCATTCGAAACATACCTT
>pMCS5.Mobitec.html.1.94
ACCGGTGGGCCATATGGGCCCGCGGCCGCG
>pShuttle2.Clontech.html.1.26
ATCCAGCACAGTGGCGGCCGCTCGAGTCTA
>208744.1.26
CGAACAAAACAGTAATAACGAAGATGACGA
>5825492.1.24
GCTCTAGATATCGATGCATATGAATTCAGC
>56406604.1.287
TTATGATATGTCTGAAGATAATCCGCAACC
>595764.1.156
TGTTAACGTTAGCCGGCTACGTATACTCCG
>7688144.1.52
GGATCCTCTAGAGTCGACCTGCAGCCCAAG
>pd2EGFP.Clontech.html.2.12
CCGACTAGTAGGCCTATTATTTTTGACACC
>pVL1393.Invitrogen.html.1.13
AGCGGCCGCTCCGGAATTCTAGAAGGTACC
>118200845.1.197
GGCGGGTACCTTTGAATTCCACTTAATTAA
>pMCS5.Mobitec.html.1.14
TTAAGGCGCGCCCATGGATCGATGTTAACA
>pIVEX2.8d.Roche.html.1.11
CTGCAGAGCTCGCTCGAGTCGACTTGCCAT
>56406608.1.215
TCTGCAAGGTTCCCTTTTGATGCCACCCAG
>pd2EGFP.Clontech.html.2.8
ACGGCCGACTAGTAGGCCTATTATTTTTGA
>7688144.1.44
TCGCCCGGGGATCCTCTAGAGTCGACCTGC
>118200854.1.99
AGGTCGACTCTAGATAAAGCTTTAGAGCTC
>pCMV-PCR.Stratagene.html.1.32
GGAACAAGACCCGGGAAGAGCAAGCTTGAT
>pBMN-GFP.Orbigen.html.1.16
GCGGCGCGCCGGCCCTCGAGGCCTGCAGGA
>pQE-TriSystem.Qiagen.html.1.21
GTGCGGCCGCAAGCTTCGAACCGGTACCGT
>pCRT7_VP22-1-TOPO.InVitrogen.html.1.20
ACTGTGCTGGATATCTGCAGAATTGCCCTT
>pT7Blue-2.Novagen.html.1.105
CCGATACGTAACGCGTCTGCAGTTTTGAGG
>209573.1.152
CGATAACTTCCAGAGACTGGATGTTTTTCG
>pFliTrx.InVitrogen.html.1.19
GGCCGCGAGCTCAGATCTGGCCGGCTGGGC
>595702.1.23
GTCGGATCCTGAGACTGAATTCGGCCCTCG
>pRSET_CAT.InVitrogen.html.1.185
ACCTATAACCAGACCGTTCAGCTGGATATT
>pDPL13.Generic.html.1.38
GGTACCGTCGACGGATCCCGGGATCTCTAG
>5825492.1.12
CGGGCCCGCGGAGCTCTAGATATCGATGCA
>4097019.1.474
GAGGACGAAACTCTAAGGCTTGGATCCAGA
>pSL180.Generic.html.1.216
GCCGCCTGCAGCTGGCGCCATCGATACGCG
>pAMP10.ATCC.html.1.37
TCATCATTAGTAGTAGTAGGCGGCCGGCCG
>p2Bac.invitrogen.html.2.11
TCCATGGTACCAGCTGCAGATCTCGAGCTC
>pENTR1A.InVitrogen.html.1.1
GAATTCGGTACCGGATCCAGTCGACTGAAT
>pT7T3_18U.Stratagene.html.1.65
ATTTAATACGACTCACTATAGGGAATTCGA
>pET-52b(+).Novagen.html.1.22
TGATGGTGATGATGGTGGTGATGAGCGGAA
>15148786.1.15
CGCTGCTCGAGGCAAGCTTCTGCAGGTCGA
>58279.2.28
CAATCAGCAAGCTTGGCTGCAGGTCGACGG
>5825492.1.6
GGTACCCGGGCCCGCGGAGCTCTAGATATC
>pKSM710.ATCC.html.1.26
GTACCTCTAGAAGAAGCTTGGGATCCCCCA
>pRSF-1.Novagen.html.1.128
AGCTCCCAATTGGGATCCGGACTCTTGTCG
>pDK101.ATCC.html.1.48
GCGGCCGGGAGCATGCGACGTCGGGCCCAA
>pET-29a(+).Novagen.html.1.10
TATCGGATCCGAATTCGAGCTCCGTCGACA
>4097019.1.723
ACTAGTCCAAGCTTATCGATACCGTCGACC
>pKOTW1.ATCC.html.1.31
CGTCGACTGCAGGGGGATGGGGAGTAAGCT
>pCorrectClone.Mobitec.html.1.4
GACGCGGCCGCTCGAGATATCGAATTCACC
>pET-51b(+).Novagen.html.1.2
CCTAGGTTAATTAGTGGTGGTGATGGTGAT
>113073402.1.7
TGCAGGTCGACTCTAGACACGGGGTGGTTT
>pMAL-c2.New_England_Biolabs.html.1.7
TGCAGGTCGACTCTAGAGGATCCGAATTCT
>310853.1.39
TAGAAGAAGCTTGGGATCCGTCGACCTGCA
>27573259.1.18
AAACGTCGTCAGCGTCGTCGTGGTACCTCG
>1277132.2.28
CCCGGGAACTCCGGATGCATATGCATGCTG
>27573259.1.7
ACGGTCGTAAAAAACGTCGTCAGCGTCGTC
>M13LH1.Generic.html.1.17
ATAGGCCTCGAGATCTCCATGGCGGCCGCG
>310808.1.11
GAGAGCTCGATATCGCATGCGGTACCTCTA
>pET-31b(+).Novagen.html.1.54
TGCCGGCGATCTGGACGGCATCGTCGCGCT
>118200845.1.16
TGCGATCGCAGACCTAGGAAAGCTAGCTAT
>13446791.1.63
ATCGATGTCGACGCGGCCGCCATGGCCAGA
>pET-30Ek_LIC.Novagen.html.1.12
CGACAAGAGCCCGGGCTTCTCCTCAACCAT
>34421983.1.23
GACCCGGGGTACCGAGCTCGCATGCGGATC
>pMAL-p2e.New_England_Biolabs.html.1.36
TCCGGTACCTTGTCATCGTCATCCCCGAGG
>pET-12a.Novagen.html.1.11
TCCTAGGAATAGTCCTGACAACCCCTATCG
>pMAL-c2.New_England_Biolabs.html.1.32
ATTCTGAAATCCTTCCCTCGATCCCGAGGT
>pAN524.Generic.html.1.31
CATTTGCCAACCCGTTGCAGACGAGGCCGC
>pRNA-U6.3_Neo.Genscript.html.1.67
ACTTCGATCTCTTGAATCGAAGTACTCAGC
>pIRES2-EGFP.Clontech.html.1.4
CCCGGGCCCGCGGTACCGTCGACTGCAGAA
>pMAL-c2g.New_England_Biolabs.html.1.6
GCCTGCAGGTCGACTCTAGAGGATCCGAAT
>pET-47b(+).Novagen.html.1.110
GTCCGTCGACAAGCTTGCGGCCGCAGAGCT
>10504974.1.86
ACCATGGCATGCATCGATAGATCTCGAGGC
>310840.1.3
GATAAGCTTGGCTGCAGGTCGACGGATCCC
>531832.1.63
GAGGATCCAAGCTTACGTACGCGTGCATGC
>208744.1.58
AAGAGTAGTACGATTAGCAGGACAAGAGCC
>11559656.1.40
GGATATCCCATGGGCGGCCGCACTAGTGTC
>4097019.1.125
AGGACGAAACTCTAAGGCTTGGATCCAGAG
>pSE280.Invitrogen.html.1.168
TCTAGAACTATAGCTAGCATGCGCAAATTT
>pET-51b(+).Novagen.html.1.76
GCGGCCGCAAGCTTGTCGACCGACGTCGGA
>pIE1-1.Novagen.html.1.12
TAAACTAGTCGCGAGGCCTGCGGCCGCAGA
>4165110.1.49
TACGATATAAGTTGTAATTCTCATGTTTGA
>pHC624.Generic.html.1.23
AAGATCTCTAGAAGCTTCTAGAGATCTGCA
>SSEV19.Generic.html.1.44
CTTTCATCAACATTAAATGTGAGCGAGTAA
>4097019.1.308
ACAATGCTCAGGACTGATGAGTCCGTGAGG
>pATH11.ATCC.html.1.39
CCCGGGCGAGCTCGAATTCCGGGGGGATCT
>pMAL-c2g.New_England_Biolabs.html.1.18
ACTCTAGAGGATCCGAATTCTACGTAGTGT
>pRPM2.Generic.html.1.12
GAAGACCCGGGTCTTCCTACCGGAGGGTAC
>88173988.1.12
AACCGGTCATCGATTCTAGAACTTAAGGAG
>pAN24.Generic.html.1.79
CCATGGTGATGTCTGCTCAAGCGGGGTAGC
>pET-31b(+).Novagen.html.1.330
CATCCGCGCCTTGTTTGGCGAGAAGAATAT
>13623803.1.12
AGGCCTAGGTACCGAGCTCATGCATCACGT
>60101687.1.6
GGAACCGGAACCCAGGAAACAGCTATGACC
>pAMP10.ATCC.html.1.51
AGTAGGCGGCCGGCCGCTCTAGAGGATCCA
>pSL190.Generic.html.1.75
CGTATCGATGGCGCCAGCTGCAGGCGGCCG
>4097013.1.21
GCTCTAGACAATGCTCAGGACTGATGAGTC
>56406597.1.139
GTCCGCTTTTGCCCTGGAGTTTGCCTTCCC
>18140169.1.33
GCGGCCGCGGATCCGATATCGAATTCGAAG
>pCRT7_GS.InVitrogen.html.1.1
CGGATCAAGCTTCGAATTCGCCCTTAAGGG
>1066304.1.35
GCTCGGTACCCGGGGATCCCTCGAGGTCGA
>pSL190.Generic.html.1.73
CGCGTATCGATGGCGCCAGCTGCAGGCGGC
>310734.1.7
GAGCTCGAGATCTAGATATCGATGAATTCC
>4097019.1.393
GATGAGTCCGTGAGGACGAAACTCTAAGGC
>pMAL-c2g.New_England_Biolabs.html.1.1
AGCTTGCCTGCAGGTCGACTCTAGAGGATC
>83033222.1.1
AGCTTGGCTGCAGGTCGACGGATCCCCGGG
>11991616.1.5
TTGGGCCCGAATTCAGATCTGCATGCGAGT
>56406604.1.302
AGATAATCCGCAACCCCGTCAAACGTGTTG
>pMIB_V5-Hisc.InVitrogen.html.1.21
CTGTGCTGGATATCTGCAGAATTCCACCAC
>pTriEx-1.Novagen.html.1.39
GCTTCGAACCGGTACCGTCGACCTGCAGGC
>48995599.1.65
GCATGCTAGCTATAGTTCTAGAGGTACCGG
>pIVEX2.4d.Roche.html.1.30
TCGACTTGCCATGGTCATATGTTTAATTAA
>8346640.2.83
GACAGATCTGCGCGCGATCGATATCAGCGC
>pPIC6c.InVitrogen.html.1.41
GAGACGGCCGGCTGGGCCACGTGAATTCCT
>13446791.1.75
GCGGCCGCCATGGCCAGATCTGGGCCCGGT
>pET-30Ek_LIC.Novagen.html.1.26
GCTTCTCCTCAACCATGGCGATATCGGATC
>pMETalphaA.InVitrogen.html.1.16
CCGCCGCGGGTCGACGACGCGTGGATCCAC
>M13BM21.Boehringer.html.1.13
ATCCACGCGTAACTTAAGTGCGGCCGCGGT
>pSL180.Generic.html.1.186
AATATTAATAGGCCTAGGATGCATATGGCG
>pSE280.Invitrogen.html.1.104
ATGCATCCTAGGCCTATTAATATTCCGGAG
>10504974.1.25
CGATATCGGATCCATATGACGTCGACGCGT
>115600327.2.3
CTTACCACTTTGTACAAGAAAGCTGGGTCC
>SSEV19.Generic.html.1.228
CCGGCACCGCTTCTGGTGCCGGAAACCAGG
>pNEB205A.New_England_Biolabs.html.1.13
GGTTTAAACGCTGAGGAGACATCTAGACTT
>4097015.1.41
CTGATGAGTCCGTGAGGACGAAACTCTAAG
>8346640.2.101
CGATATCAGCGCTTTAAATTTCGCATGCTA
>915333.1.19
TTCCAAAGCTTGGCACCACGTGTTAATTAA
>13623803.1.6
GGATCCAGGCCTAGGTACCGAGCTCATGCA
>pGAPZalphaC.InVitrogen.html.1.20
CTCGAGGTACCGATCCGAGACGGCCGGCTG
>pTRE-Shuttle2.Clontech.html.1.22
TTATCGATGCGGCCGCGCTAGCACGCGTCA
>pT7SP6.Generic.html.1.18
GGGGATCCTCTAGAGTCGACCTGCAGCCCA
>pT7Blue-2.Novagen.html.1.141
CCGGGCTCTTGTCGTCGTCATCGCTGCCAC
>595767.1.49
TGTACATGTCCGCGGTCGCGACGTACGCGT
>17864894.1.27
CCGGGCTCGAGTGCACGTACGACGTCTAGA
>310813.1.24
GGATCCTCTAGAGTCGACCTGCAGCCCAAG
>pCSV03.Generic.html.1.12
CGGGTCACCGATGATAAGCTGTCAAACATG
>8216952.1.5
AGTCGGCCGAGCTCGAATTCGTCGACCTCG
>pET-48b(+).Novagen.html.1.73
CGACGTCCGTCGACAAGCTTGCGGCCGCAG
>118200845.1.142
TCTTAAGAAGGATCCAGATCCACTAGTGGC
>pET-29a(+).Novagen.html.1.9
ATATCGGATCCGAATTCGAGCTCCGTCGAC
>pSL190.Generic.html.1.38
TCTCGAGCTCTGTACATGTCCGCGGTCGCG
>17864894.1.3
TCCCTGCCGGCCGGTCCGGCGCGCCCGGGC
>pET-41c(+).Novagen.html.1.19
GGATCCGAATTCTGTACAGGCCTTGGCGCG
>pAN24.Generic.html.1.5
TCCAGCGCGCTTGGAAATCACATTTGCCAA
>118200854.1.123
GAGCTCTTCTTAAGAAGGATCCAGATCCAC
>pQE-TriSystem_Strep.Qiagen.html.1.7
ATACAGCTGTGCGGCCGCAAGCTTCGAACC
>209573.1.121
ACTTCAACCTGGTTGCAGTGAGTGCCTTTA
>595764.1.244
GCGTACGTCGCGACCGCGGACATGTACAGA
>595767.1.93
CTGCAGGCGGCCGCCATATGCATCCTAGGC
>1490528.2.47
AGTTGGTAATGGTAGCGACCGGCGCTCAGT
>113073402.1.17
CTCTAGACACGGGGTGGTTTAAACGCGGCC
>4512193.1.75
TGGCATGCATCGATAGATCTCGAGGCCTCG
>pS3.Generic.html.1.27
CGTGCCGGCGCCTCGAGACTAGTGCGCGCT
>pRSFDuet-1.Novagen.html.1.23
GCGGTTTCTTTACCAGACTCGAGGGTACCG
>56406604.1.191
ATGCTTTTCCCCGGAGCGACGTCTGCAAGG
>4586830.1.23
ATGCCTGCAGGTTTAAACAGTCATTTAAAT
>pT7Blue-2.Novagen.html.1.162
CGCTGCCACCGGTACCGCTGTCGATGTGCT
>915333.1.61
CATGCGTCGACGAGCTCGGTACCCTACTGC
>pETcoco-2.Novagen.html.1.194
GCAGCGGTTTCTTTGCTAGCACCGTGATGG
>pGEM-7Zf(+)_LIC-R.ATCC.html.1.90
TGGTACCGAATTCCTCGAGTCTAGAGGAGC
>pCRT7_VP22-1.InVitrogen.html.1.22
CTCGAGCGGCCGCCACTGTGCTGGATATCT
>pSK15.Generic.html.1.6
GGATGAAGCCGGGCGTTAGACCTGCAGGCA
>4097017.1.151
AGAGTCTCCTGAACTAGACAATGCTCAGGA
>62275796.2.5
TGTCTTCACTGGTACCGAGCTCGAATTCGT
>310825.1.24
GACGGATCCCAAGCTTCTTCTAGAGGTACC
>13446792.1.6
TCTAGAGGCCATGGCGGCCGCACTAGTGGA
>pAMP1.Invitrogen.html.1.54
GGCCGCTCTAGAGGATCCAAGCTTACGTAC
>pATH3.ATCC.html.1.32
TCGACTCTAGAGGATCCCCCCGAATTCGGG
>27650339.1.13
ATCTCGAGCTAGCACGCGTAAGAGCTCGGT
>5825492.1.27
CTAGATATCGATGCATATGAATTCAGCTGC
>27573259.1.28
AGCGTCGTCGTGGTACCTCGGATCCGAATT
>310736.1.2
CCGGGGATCCGTCGACCTGCAGCCAAGCTT
>208126.1.42
CTTCAACCTGGTTGCAGTGAGTGCCTTTAC
>pEMBL18NOT.ATCC.html.1.26
CTAGCTAGAGGATCCCCGCGGCCGCGGGTA
>pThioHisc.InVitrogen.html.2.27
CCGCGGAATTCGAAGATCTCGAGCTCATGC
>pHook-3.InVitrogen.html.1.28
TCGGTACTCTAGAGCTAGCTTTAAAAGATC
>pT7Blue-2.Novagen.html.1.180
TGTCGATGTGCTGGCGTTCGAATTTAGCAG
>pT7Blue-2.Novagen.html.1.129
TTGAGGAGAAGCCCGGGCTCTTGTCGTCGT
>M13BM21.Boehringer.html.1.40
GGTACCGGGCCCGTCGACTCTAGAGCTCTG
>pPIC6c.InVitrogen.html.1.16
CCGCCGCGGCTCGAGGTACCGATCCGAGAC
>T7Select10-3b.Novagen.html.1.12
CGCAAGCTTGTCGACGAGCTCCCGGGATAT
>pCITE-2a(+).Novagen.html.1.1
CATGCCTGCAGGTCGATCGACTCTAGAGGA
>pXC14.ATCC.html.1.40
ATATGTAAGTACTTCCTTAGATAACAATTG
>118200856.1.108
GTTAACGTTCGAGGTCGACTCTAGATAAAG
>pT7-FLAG-MAT-1.Sigma.html.1.1
AGATCTGGTACCCGGGGAATTCACTCGAGG
>7638455.1.38
CACTAGTGCATGCATATGTGAAGCTTAGAG
>pS1.ATCC.html.1.63
CGATTCGCGAGCGGCCGCGCGGGTACCGAG
>8346634.2.35
AATTATAACCCCGGGCCCTATATATGGATC
>118200854.1.111
GATAAAGCTTTAGAGCTCTTCTTAAGAAGG
>pORB.Orbigen.html.1.11
GGGGTACCCTGCAGGCGGCCGCGAGCTCCC
>pRX-3.ATCC.html.1.16
GGCTGCAGGTCGACTCTAGAGGATCCCCGG
>pET-41c(+).Novagen.html.1.31
TGTACAGGCCTTGGCGCGCCTGCAGGCGAG
>8346640.2.27
CTGAGGTAATTATAACCCCGGGCCCTATAT
>pET-41b(+).Novagen.html.1.20
GATCCGAATTCTGTACAGGCCTTGGCGCGC
>pET-48b(+).Novagen.html.1.101
CTACTTCTGCTGCTCTCGAGGCTTAATTAA
>pACYCDuet-1.Novagen.html.1.4
AGCATTATGCGGCCGCAAGCTTGTCGACCT
>pET-43.1Ek_LIC.Novagen.html.1.128
AGCCAGCCAGAACTCGCTCCTGAAGACCCA
>13488583.1.17
AGGTCGACCCGGGGTACCGAGCTCGCATGC
>pAN24.Generic.html.1.91
CTGCTCAAGCGGGGTAGCTGTTAGTCAAGC
>pS1.ATCC.html.1.13
ACAGATCTCGTACGCGTGCCGGCGCCTCGA
>pET-30Ek_LIC.Novagen.html.1.7
GACGACGACAAGAGCCCGGGCTTCTCCTCA
>SSEV19.Generic.html.1.12
AAATAATTCGCGTCTGGCCTTCCTGTAGCC
>pPIC9.InVitrogen.html.1.8
CCTAGGGAATTCTACGTAAGCTTCAGCCTC
>8346634.2.151
ATACTCCGGAATATTAATAGGCCTAGGATG
>60101687.1.66
GGCCGTCGTTTTACAGCCAGAGCCAGAGCC
>209573.1.52
ACGATCTTCTTGATACGTGGAGCGTCCGGA
>18140172.1.28
ATGCATGCGGCCGCGGATCCGATATCGAAT
>pBACgus-7.Invitrogen.html.1.55
AAGCCCGGGCTCTTGTCGTCGTCATCACCT
>pEX13.ATCC.html.4.16
TCCGCATGCACTAGTGAATTGGGTACCCCG
>4097019.1.621
AAACTCTAAGGCTTGGATCCAGAGTCTCCT
>3983116.1.42
CACTAGTTGAGCTCGTCGACGTAGGCCTTT
>pEMBL18NOT.ATCC.html.1.18
GGTCGACTCTAGCTAGAGGATCCCCGCGGC
>595764.1.112
GCTTTAAATTTGCGCATGCTAGCTATAGTT
>pCYB3.New_England_Biolabs.html.1.8
CCTCGAGGAATTCTCTAGAGTCGACTCGCG
>pZP19.Generic.html.1.23
CCGGCATTCGGGCCCGGGTACCGAGCTCGG
>pET-30Ek_LIC.Novagen.html.1.44
CGATATCGGATCCGAATTCGAGCTCCGTCG
>8346634.2.45
CCGGGCCCTATATATGGATCCAATTGCAAT
>pCYB4.New_England_Biolabs.html.1.9
GAGGAATTCTCTAGAGTCGACTCGCGAGCT
>pAX4CM.USB.html.1.15
AATTAATCATCGTCAATCAATCACCCGGGC
>310853.1.29
GCGGTACCTCTAGAAGAAGCTTGGGATCCG
>118200854.1.178
GATCCCGGGCGGGTACCTTTGAATTCCACT
>4097019.1.345
TCTAAGGCTTGGATCCAGAGTCTCCTGAAC
>3983120.1.38
ATTCGAAAGCGGCCGCACTAGTTGAGCTCG
>pSL180.Generic.html.1.256
CCGCGGACATGTACAGAGCTCGAGAAGTAC
>pGST.Generic.html.2.26
CCGGGGCGGCCGCCTCGAGAAGCTTGGATC
>pCDFDuet-1.Novagen.html.1.16
CCGCAAGCTTGTCGACCTGCAGGCGCGCCG
>RR2.ATCC.html.1.71
ACGCAAACCGCCTCTCCCCGCGCGCTGGCC
>56406597.1.270
ATGTAATTATCAGGTAGCTTATGATATGTC
>pRSF-1.Novagen.html.1.117
CCGTGTACACGAGCTCCCAATTGGGATCCG
>pRSET_CAT.InVitrogen.html.1.203
CAGCTGGATATTACGGCCTTTTTAAAGACC
>pCDF1-MCS1-EF1-Puro.System_Biosciences.html.1.13
TTCATTTAAATTAATTAAGCTTAGATCTGG
>81345491.1.52
CCCCTGCAGGTCGACCTCGAGGGATCCCCG
>pMCS5.Mobitec.html.1.88
CGGCCCACCGGTGGGCCATATGGGCCCGCG
>18140172.1.35
CGGCCGCGGATCCGATATCGAATTCGAAGC
>47132196.1.3
CCTTCGCGAGGTACCGGGCCCAAGCTTCTC
>pACYCDuet-1.Novagen.html.2.106
GTGGCCGGCCGATATCCAATTGAGATCTGC
>27573265.1.10
CCTCGGATCCGAATTCGAGCTCCGTCGACA
>4097019.1.324
ATGAGTCCGTGAGGACGAAACTCTAAGGCT
>12958752.1.9
TACCTGATCAAAGCTTATCGATGATATCAG
>92429681.1.9
CCTCCTAGGTGCTCGAGTGGCGGCCGCTAT
>pCRT7_VP22-1.InVitrogen.html.1.31
CCGCCACTGTGCTGGATATCTGCAGAATTC
>13446791.1.39
CCCGGGATGCATGAATTCAAGCTTATCGAT
>118200856.1.174
AGTGGCCTATGCGGCCGCGGATCTGATCCC
>pET-12c.Novagen.html.1.24
CCTGACAACCCCTATCGCGATCAGCTCTTT
>pCSV31.Generic.html.1.11
CCGACTAAGTCGACTCAGTCGGGTCACCGA
>pSE280.Invitrogen.html.1.133
GTATACGTAGCCGGCTAACGTTAACAACCG
>pET-44b(+).Novagen.html.1.93
GTCGACGGTACCATCGATACGCGTTCGAAG
>310853.1.8
CGGGAGAGCTCGATATCGCATGCGGTACCT
>pET-51b(+).Novagen.html.1.41
GATGAGCGGAAATTGAGGAGAAGCCCGGAG
>209573.1.249
TTCTTCTTTACCTTTAGCCAGGTTCATTAC
>1906555.1.2
ACCATGGGCCCTTAAGTATACGCGTACGAA
>436566.1.36
AACAGATGCACGACGTTCGAGGTGATGGTG
>pENTR4.Invitrogen.html.1.9
CGGATCCAGTCGACTGAATTGGTTCCCATG
>pAN524.Generic.html.1.18
CGCTTGGAAATCACATTTGCCAACCCGTTG
>118200854.1.119
TTTAGAGCTCTTCTTAAGAAGGATCCAGAT
>208987.1.27
TGCAGAATTCCCGGGGGTCGGCGGACGCGG
>pET-31b(+).Novagen.html.1.25
GTGGTACAGCGCTTTGTGGCTGCGCTCAAT
>pRSFDuet-1.Novagen.html.1.50
CCGACGTCAGCGATCGCGTGGCCGGCCGAT
>8216950.4.24
TCCGGATCCAAGCTTATCGATTTCGAACCC
>pETcoco-2.Novagen.html.1.70
CGCAAGCTTCGAAACCGTACGCACGTGGCG
>118200856.1.145
GCTCTTCTTAAGAAGGATCCAGATCCACTA
>pAX4CP.USB.html.1.23
ATCGTCAATCAATCACCCGGGCTGCAGTCG
>8346631.1.3
TCCAGCTTATCGATACCGTCGACCTCGAGA
>pRSF-1.Novagen.html.1.102
CGACCTGCAGGCGCGCCGTGTACACGAGCT
>310825.1.6
CTAGCTTGGCTGCAGGTCGACGGATCCCAA
>pET-31b(+).Novagen.html.1.188
CGGTGGAGCTGACGCAGGAGGTACGCGCGG
>54306508.1.6
GGTACCCTCGAGCCGCGGCCGCAGATCTGT
>pPROTet.E_6xHN.Clontech.html.1.15
AATTAAGCGGCCGCATCGATCGGGCCCTGA
>108947432.1.28
AAAGCTTCTCGAGCGGATCCTGCAGGAATT
>45645334.1.2
CGACGAATTCCTCGAGCAGATCTCGGTACC
>pRSFDuet-1.Novagen.html.1.58
AGCGATCGCGTGGCCGGCCGATATCCAATT
>pRSET_CAT.InVitrogen.html.1.18
CGAGCTCGAGATCTGCAGCTGGTACCATGG
>115600327.2.21
AAAGCTGGGTCCTAGGCGGCCGCGTCTTCA
>pT7T3_18U.Stratagene.html.1.9
TGGAATTGTGAGCGGATAACAATTTCACAC
>110433179.1.37
GTCCGGAATTCCCGGGATATCGCGGCCGCT
>pHC624.Generic.html.1.32
AGAAGCTTCTAGAGATCTGCAGGTCGACGG
>pUCBM21.Boehringer.html.1.34
GGCCGCGGTACCGGGCCCGTCGACTCTAGA
>56406604.1.236
ACCCAGCCGAGGGCTTGTGCTTCTGATTTT
>48995599.1.16
ATCATCATGACAGATCTGCGCGCGATCGAT
>pACYCDuet-1.Novagen.html.1.22
GCTTGTCGACCTGCAGGCGCGCCGAGCTCG
>pFOS1.New_England_Biolabs.html.1.14
GCATACGATTTAGGTGACACTATAGGATCC
>pETcoco-2.Novagen.html.1.165
AGTCCATGTGCTGGCGTTCAAATTTCGCAG
>115600327.2.27
GGGTCCTAGGCGGCCGCGTCTTCATGCATG
>pCITE-2a(+).Novagen.html.1.55
GTGGTGCTCGAGTGCGGCCGCAAGCTTGTC
>8346640.2.94
GCGCGATCGATATCAGCGCTTTAAATTTCG
>5764544.1.15
ATATCGGATCCCCGGGCGAGCTCGAATTCG
>644831.1.15
TTAGATCTCGAGCTAGCACGCGTAAGAGCT
>pCITE-5b(+).Novagen.html.1.26
CGGAGCTCGAATTCGGATCCGATATCGCCA
>209573.1.286
TCCATTATAAAATCCTCTTTGACTTTTAAA
>118200847.1.201
GGTACCTTTGAATTCCACTTAATTAAGAAG
>pSTBlue-1.Novagen.html.1.96
ATACGTAACGCGTCTGCAGCATGCGTGGTA
>118200847.1.40
AGCTATACGCGTTATACCGGTATCCTGCAG
>pDual_GC.Stratagene.html.1.12
CCATGGTGGCCCTCCTCTTAAAGTTTAAAC
>pRSET_CAT.InVitrogen.html.1.114
ATACCACCGTTGATATATCCCAATCGCATC
>pRSET_CAT.InVitrogen.html.1.223
TTTAAAGACCGTAAAGAAAAATAAGCACAA
>pET-12a.Novagen.html.1.3
GGCGAAACTCCTAGGAATAGTCCTGACAAC
>310798.1.15
TTGGCTGCAGGTCGACGGATCCCCGGGAAT
>1256571.1.5
AGGTCGACGGATCCCCGGGAATTCGGCCTC
>1277132.2.31
GGGAACTCCGGATGCATATGCATGCTGCAG
>12958753.1.10
CCTGATCAAAGCTTATCGATGATATCAGAT
>208744.1.9
CTTGTTAGATCTTATGACGAACAAAACAGT
>109452800.1.15
GGTACCATGGCATGCATCGATAGATCTCGA
>pAMP10.ATCC.html.1.7
TACCGGTCCGGAATTCCCGGGTCGACATCA
>56406597.1.64
AGTCGCTTGAGTAAAGAATCCGGTCTGAAT
>220967.1.1
GTCGACCACGTGAGATCTAGAGCTAGCATG
>56406597.1.51
TTGTAAATCAGCCAGTCGCTTGAGTAAAGA
>pMAL-c2.New_England_Biolabs.html.1.18
TCTAGAGGATCCGAATTCTGAAATCCTTCC
>60101687.1.29
TATGACCGTCGACAGAGATATCCGCGGCCG
>pETcoco-2.Novagen.html.1.46
AGCGAGTTCTGGCTGGCTTGCGGCCGCAAG
>pQE-TriSystem.Qiagen.html.1.3
TTGCACGTGTATACAGCTGTGCGGCCGCAA
>4097019.1.397
AGTCCGTGAGGACGAAACTCTAAGGCTTGG
>pSPTBM20.Boehringer.html.1.10
GGGATCCACGCGTCTTAAGGCGGCCGCGGT
>pET-51b(+).Novagen.html.1.35
GGTGGTGATGAGCGGAAATTGAGGAGAAGC
>18252130.1.7
TGCGAATTCAGATCTAGAGCTCAAGCTTTA
>pGAPZalphaC.InVitrogen.html.1.3
GCTGGCGGCCGCCGCGGCTCGAGGTACCGA
>pNEB193.New_England_Biolabs.html.1.53
CGGCGCGCCCCCGGGTACCGAGCTCGAATT
>pBACgus-7.Invitrogen.html.1.105
GTGTTGGCGTTCAAATTTCGCCGCCGCCGT
>56406608.1.288
GCTTATGATATGTCTGAAGATAATCCGCAA
>12082761.1.6
GCATGCTCCCGGCCGCCATGGCCGCGGGAT
>118200847.1.76
TGCAAGAGATCTTATAGGCCTCGAGTTAAC
>pBACgus-7.Invitrogen.html.1.37
TCCAGGCCTTTTGAGGAGAAGCCCGGGCTC
>pENTR1A.InVitrogen.html.1.23
GACTGAATTGGTTCCTTTAAAGCCTGCTTT
>208744.1.72
TAGCAGGACAAGAGCCCTTTGCCAGCTTTC
>209573.1.103
TCTTTCAGAGTAGCGATAACTTCAACCTGG
>T7Select415-1b.Novagen.html.1.15
AAGCTTGTCGACGGAGCTCGAATTCGGATC
>pCSV31.Generic.html.1.18
AGTCGACTCAGTCGGGTCACCGATGATAAG
>310807.1.3
ATTGGCTGCAGGTCGACGGATCCCAAGCTT
>436566.1.10
GTCTCGAGAACGGAAGCACGGCGACCAACA
>pT7Blue-2.Novagen.html.1.78
ATTCTATAGTGTCACCTAAATAAGGATCCG
>11991640.1.5
TGGCGCGCCGGCGATCGCGGCCGGCCTAGG
>pCRT7_VP22-1.InVitrogen.html.1.40
TGCTGGATATCTGCAGAATTCCACCACACT
>595764.1.80
TCATGACAGATCTGCGCGCGATCGATATCA
>pET-27b(+).Novagen.html.1.20
TCGGATCCGAATTCGAGCTCCGTCGACAAG
>pUni_V5-HisC.InVitrogen.html.1.34
CCGCCCACACGGCACCGGTGAATTCCTCGA
>pETcoco-2.Novagen.html.1.85
CGTACGCACGTGGCGCGCCTGGACGTCATC
>pGT-N39.New_England_Biolabs.html.1.24
ACGGCCGAACGCGTCTTCCGGAGTGTACAG
>pSL180.Generic.html.1.59
GGATCCAATTGCAATGATCATCATGACAGA
>pBEn-SET3c.Stratagene.html.1.10
TCGAGTCGACCCATGGAACAAGACCCGGGA
>4097019.1.654
CTAGACAATGCTCAGGACTGATGAGTCCGT
>pSilencer_adeno_1.0-CMV.Ambion.html.1.36
TTGAACACCTATAACAACGGTAGTCTCGAG
>pIE1-4.Novagen.html.2.8
ATCTGCGGCCGCAGGCCTCGCGACTAGTTT
>pCMV-PCR.Stratagene.html.1.82
GTCAATGAATTCCTGCAGCCCGGGGGATCC
>pET-47b(+).Novagen.html.1.133
TCTACTTCTGCTGCTCTCGAGGCTTAATTA
>pTYB4.New_England_Biolabs.html.1.1
CCGGGCTCGAGGAATTCGCGGCCGCCGTCG
>pPolh-MAT-1.Sigma.html.1.23
GGACGCGTTGACTGCAGGAATTCGCGGCCG
>108949234.1.5
AGTGCGGCCGCAAGCTTGTCGACGGAGCTC
>pAMP1.Invitrogen.html.1.42
GTAGTAGTAGGCGGCCGCTCTAGAGGATCC
>56406604.1.346
GTGATTCCTTTACTTATTCCATGGCGATCG
>58279.2.10
CGGATCGATCCGGTCAATCAATCAGCAAGC
>pET-52b(+).Novagen.html.1.84
CGCGTCGACTTGTACAGGATCCTGGTACCC
>pRSET_CAT.InVitrogen.html.1.58
TTCGACGAGATTTTCAGGAGCTAAGGAAGC
>SSEV19.Generic.html.1.128
GTTACGTTGGTGTAGATGGGCGCATCGTAA
>51090247.1.1
CTAGACTGCAGGTCGACAAGCTTGAATTCG
>pGT-N39.New_England_Biolabs.html.1.29
CGAACGCGTCTTCCGGAGTGTACAGGCATG
>pNEB205A.New_England_Biolabs.html.1.29
AGACATCTAGACTTTCCCTCAGCTTAATTA
>pNEB205A.New_England_Biolabs.html.1.17
TAAACGCTGAGGAGACATCTAGACTTTCCC
>pQE-30_UA.Qiagen.html.1.11
CGCTTCTAGAAGCGATTGAGGATATCACGT
>1052556.1.1
ATTCAAGAGCTTGCAAGCTTGAATTCATCG
>pRSET_CAT.InVitrogen.html.1.273
ACATTCTTGCCCGCCTGATGAATGCTCATC
>pRSF-1.Novagen.html.1.171
AACCGGTACCCACGTGATGGTGGTGGTGAT
>56406608.1.17
CTGATTTTTGTAAAGGTCTGATAATGGTCC
>310734.1.3
TCGCGAGCTCGAGATCTAGATATCGATGAA
>pTriplEx2.Clontech.html.1.27
ATTGCGGCCGCATGCATAAGCTTGCTCGAG
>pRSET_CAT.InVitrogen.html.1.167
CAGTCAGTTGCTCAATGTACCTATAACCAG
>3328183.2.12
ACTCACTATAGGGAGCGGCCGCAGATCTTG
>pIC20HE.Generic.html.1.29
CCGGCTACGTATCGATGAATTCTCGAGGCG
>595764.1.16
ATGGGACGTCGACCTGAGGTAATTATAACC
>pFastbac_CTHS.LIfeSensors.html.1.22
GCCGCAAGCTTGTCGACGGAGCTCGAATTC
>pShuttle_(Ad).Qbiogene.html.1.11
CAAGCTTGAATTCGATATCTCTAGACTCGA
>pSE280.Invitrogen.html.1.226
CTGTCATGATGATCATTGCAATTGGATCCA
>pMAL-p2e.New_England_Biolabs.html.1.3
CTTGCCTGCAGGTCGACTCTAGAGGATCCG
>209518.1.35
GGATCCCCGGGCGAGCTCGAATTCCGGGGG
>4512193.1.56
TTCGAGCTCCCGGGTACCATGGCATGCATC
>pKSM710.ATCC.html.1.21
ATGCGGTACCTCTAGAAGAAGCTTGGGATC
>pET-48b(+).Novagen.html.1.50
TTCTGTACAGGCCTTGGCGCGCCCGACGTC
>5326970.1.1
AGCTTGGCTGCAGGTCGACGGATCCCCGGG
>4097019.1.354
TGGATCCAGAGTCTCCTGAACTAGACAATG
>pRSET_CAT.InVitrogen.html.1.144
GTAAAGAACATTTTGAGGCATTTCAGTCAG
>1200493.1.24
TCGGTACCGGATCCCAGCTGAAGCTTTCGC
>pCDF1-MCS1.System_Biosciences.html.1.5
ACGCGGCCGCGAATTCATTTAAATTAATTA
>595767.1.224
GCGCAGATCTGTCATGATGATCATTGCAAT
>pRSET_CAT.InVitrogen.html.1.105
TCACTGGATATACCACCGTTGATATATCCC
>litmus28i.New_England_Biolabs.html.1.4
ACGCATGCCTGTACATCCGGAGACGCGTCA
>pET-41b(+).Novagen.html.1.29
TCTGTACAGGCCTTGGCGCGCCTGCAGGCG
>60651289.1.11
CTTATCGATTTCGAACCCGGGGTACCGAAT
>pENTR11.InVitrogen.html.1.27
AGTATTTCCTTAGAGAATTGGTTCTATCTC
>595764.1.3
AATTCGAATGGCCATGGGACGTCGACCTGA
>pET-27b(+).Novagen.html.1.31
TTCGAGCTCCGTCGACAAGCTTGCGGCCGC
>4097017.1.149
CCAGAGTCTCCTGAACTAGACAATGCTCAG
>4322592.1.25
CATTGGTTACCTGGATCCATATGAATTCTG
>45862365.1.77
CAAGGCCTTCTAGAAAAACTCGAGAACGTT
>pET-27b(+).Novagen.html.1.19
TTCGGATCCGAATTCGAGCTCCGTCGACAA
>118200854.1.75
TTATAGGCCTCGAGTTAACGTTCGAGGTCG
>pSL180.Generic.html.1.52
TATATATGGATCCAATTGCAATGATCATCA
>37575416.1.14
CTGCAGGTCGACCCGGGGTACCACCGGATC
>pMAL-p2g.New_England_Biolabs.html.1.48
GCCGCACCCGGCCCGAGGTTGTTGTTATTG
>66472063.1.11
TGCAGGTCGACAAGCTTGAATTCGGATCCC
>25900784.1.12
AGAGTCGACGCATGCATGGTACCAAGCTTC
>4097019.1.173
GCTCAGGACTGATGAGTCCGTGAGGACGAA
>13446792.1.75
AGGCCTTAAGGGCCAGATCTTGGGCCCGGT
>4586830.1.69
TAAGGATCCGGCGCGCCCCCGGGTACCGAG
>208126.1.61
AGTGCCTTTACCGATAACTTCCAGAGACTG
>pBK614.Generic.html.1.60
AAATGCCTGAACAATTAGTTTAGATCCGAG
>pXC14.ATCC.html.1.93
ATACACCATAGGTGTGGTTTAATTTGATGC
>118200856.1.120
GGTCGACTCTAGATAAAGCTTTAGAGCTCT
>pATH11.ATCC.html.1.17
TGCAGGTCGACTCTAGAGGATCCCCGGGCG
>287942.1.6
CGAGCTCGAGATCTGCAGCTGGTACCATGG
>4097019.1.233
ACTAGACAATGCTCAGGACTGATGAGTCCG
>287937.1.16
CATGGTACCAGCTGCAGATCTCGAGCTCGG
>48995608.1.74
ATGTACAGAGCTCGAGAAGTACTAGTGGCC
>5420374.1.36
CGAGGTCGACGAATTCGAGCTCGGCCGACT
>pMAL-p2e.New_England_Biolabs.html.1.25
AGGATCCGAATTCCGGTACCTTGTCATCGT
>68262428.1.1
GGAATTCGCACGTGCGTCGGATCCATCGTT
>pFR97.Generic.html.1.6
CCGTCGACCTGCAGCCAAGCTTATCGATTC
>pHC314.Generic.html.1.24
ATTGCTGCAGGCGGAGAACTGGTAGGTATG
>pEX13.ATCC.html.4.5
AGGTCGACGGATCCGCATGCACTAGTGAAT
>29569706.1.64
CCCGGGGGATCCACTAGTGCGGCCGCCATG
>4097019.1.331
CGTGAGGACGAAACTCTAAGGCTTGGATCC
>pBEND2.Generic.html.1.52
GGGCAGCTGGATATCTTTAAACTCGAGACT
>pCITE-5b(+).Novagen.html.1.6
TGCGGCCGCAAGCTTGTCGACGGAGCTCGA
>pDPL13.Generic.html.1.35
ATCGGTACCGTCGACGGATCCCGGGATCTC
>pETcoco-2.Novagen.html.1.94
GTGGCGCGCCTGGACGTCATCGATGCGATC
>4495058.1.26
AGGGCCCGGATCCCTCGAGGTCGACGAATT
>8216950.4.15
TGGGAGCTCTCCGGATCCAAGCTTATCGAT
>pET-52b(+).Novagen.html.1.2
CCTAGGTTAATTAGTGGTGGTGATGGTGAT
>56406604.1.38
TGGTCCGTTGTTTTGTAAATCAGCCAGTCG
>pAN524.Generic.html.1.98
TGCTCAAGCGGGGTAGCTGTTAGTCAAGCT
>pET-44b(+).Novagen.html.1.52
AGCTCGTGGATCCGAATTCTGTACAGGCGC
>pTXB1.New_England_Biolabs.html.1.12
GAGGAATTCGCGGCCGCCGTCGACTCGCGA
>1066304.1.32
CGAGCTCGGTACCCGGGGATCCCTCGAGGT
>pIC20HE.Generic.html.1.22
TCGCTAGCCGGCTACGTATCGATGAATTCT
>M13M663.Generic.html.1.4
CTTGGCTGCAGGTCGACGGATCCCCGGGAA
>pSU2703.Generic.html.1.44
AGAGATAAATTGCACTGAAATCTAGAAATA
>pBluescript\II\KS(+)_LIC.ATCC.html.1.18
TCGAGGTCGACGGTATCGATAAGCTTACTG
>pET-41Ek_LIC.Novagen.html.1.60
GCCTGCAGGCGAGCTCCGTCGACAAGCTTG
>pNEB205A.New_England_Biolabs.html.1.6
CCTGCAGGGTTTAAACGCTGAGGAGACATC
>pET-31b(+).Novagen.html.1.345
TGGCGAGAAGAATATTCACGCATGCCAGAT
>pUCBM21.Boehringer.html.1.65
CTCTGCAGGCATGCGATATCCCATGGAAGC
>8216950.4.32
CAAGCTTATCGATTTCGAACCCGGGGTACC
>2293124.1.10
TACTTATCTAGAAGCTTCTGCAGACGCGTC
>pS3.Generic.html.1.32
CGGCGCCTCGAGACTAGTGCGCGCTAGCTA
>pMAL-p2g.New_England_Biolabs.html.1.66
TTGTTGTTATTGTTATTGTTGTTGTTGTTC
>34421983.1.18
AGGTCGACCCGGGGTACCGAGCTCGCATGC
>56406608.1.152
CCCTGGAGTTTGCCTTCCCTGTTTGAGAAG
>595767.1.25
TGGCCACTAGTACTTCTCGAGCTCTGTACA
>pET-31b(+).Novagen.html.1.156
GTTTTACGCCAACTCGCTCAAACTGCCTTT
>pET-41Ek_LIC.Novagen.html.1.57
CGCGCCTGCAGGCGAGCTCCGTCGACAAGC
>56406597.1.185
TCCGCCGATGCTTTTCCCCGGAGCGACGTC
>45862365.1.83
CTTCTAGAAAAACTCGAGAACGTTGGGCCC
>pBACgus-2cp.Novagen.html.1.19
TTCGAGCTCGAATTCGGATCCAGGCCTTTT
>PinPoint_Xa-3.Promega.html.1.1
GCCGCCCCGGGAGATCTGATATCGGTACCG
>pZP19.Generic.html.1.29
TTCGGGCCCGGGTACCGAGCTCGGGGTACC
>110433179.1.41
GGAATTCCCGGGATATCGCGGCCGCTTAAT
>pSL180.Generic.html.1.61
ATCCAATTGCAATGATCATCATGACAGATC
>pCITE-5b(+).Novagen.html.1.12
CGCAAGCTTGTCGACGGAGCTCGAATTCGG
>pCITE-4c(+).Novagen.html.1.9
GCCGCAAGCTTGTCGACGGAGCTCGAATTC
>595764.1.64
CCAATTGCAATGATCATCATGACAGATCTG
>pShuttle_CMV.Qbiogene.html.1.25
TCGAGCGGCCGCGTCGACGGTACCAGATCT
>pRX-2.ATCC.html.1.21
GGTCGACTCTAGAGGATCCCCGGGCGAGCT
>56406597.1.217
CAAGGTTCCCTTTTGATGCCACCCAGCCGA
>117957124.1.38
ATTTAAATGCGGCCGCGGCCATTAAGGCCG
>4097013.1.31
ATGCTCAGGACTGATGAGTCCGTGAGGACG
>pMC1843.Generic.html.1.15
CCCGGATCCGTCGACCTGCAGGTCGACGGA
>4097017.1.90
TGAACTAGACAATGCTCAGGACTGATGAGT
>p3xFLAG-myc-CMV-25.Sigma.html.1.14
GGTACCGATATCAGATCTATCGATGAATTC
>pSL180.Generic.html.1.49
CCCTATATATGGATCCAATTGCAATGATCA
>pBEn-SET3c.Stratagene.html.1.5
TGAGCTCGAGTCGACCCATGGAACAAGACC
>pET-11d.Novagen.html.1.9
ACTGGTGGACAGCAAATGGGTCGGATCCGG
>4097013.1.80
CAGAGTCTCCTGAACTAGTCCAAGCTTATC
>56406604.1.113
TTAATATCCGCTTCACGCCATGTTCGTCCG
>66815022.1.40
TGAATTCCCCGGGAGGCCTGATATCAAGCT
>pCITE-4b(+).Novagen.html.1.1
CTCGAGTGCGGCCGCAAGCTTGTCGACGGA
>pRSET_CAT.InVitrogen.html.1.110
GGATATACCACCGTTGATATATCCCAATCG
>118200847.1.13
CTTTGCGATCGCAGACCTAGGAAAGCTAGC
>287938.1.8
TTCGAATTCCATGGTACCAGCTGCAGATCT
>3328183.2.23
GGAGCGGCCGCAGATCTTGCAGGTCGACGA
>pGEX3T.Generic.html.1.12
GTCGACCCGGGGAATTCGAAGCTTCGGATC
>208987.1.23
ATGCTGCAGAATTCCCGGGGGTCGGCGGAC
>4097017.1.324
ATGAGTCCGTGAGGACGAAACTCTAAGGCT
>208744.1.35
CAGTAATAACGAAGATGACGATGAAGAGTA
>1017801.1.6
CCTGCAGGTCGACACTAGTGGATCCAAAGA
>pEB111.Generic.html.1.1
GAATCCCGGGGATCCGTCGACCTGCAGCCA
>13937413.1.31
GAGGCCTCCATGGGTATATCTCCTTCTTAA
>pS1.ATCC.html.1.43
GACTAGTGCGCGCTAGCTATCGATTCGCGA
>pSL180.Generic.html.1.132
GCTATAGTTCTAGAGGTACCGGTTGTTAAC
>pDO193.ATCC.html.1.22
ACGCCCGGGCGAGCTCGGATCCGGTACCGT
>595764.1.71
CAATGATCATCATGACAGATCTGCGCGCGA
>45655410.1.14
GGCCGCCATGGCGGCCGGGAGCATGCGACG
>9957257.1.22
AGGGATCCTCTAGAAGCGGCCGCGACTAGT
>pKSM710.ATCC.html.1.15
TATCGCATGCGGTACCTCTAGAAGAAGCTT
>pIVEX-GST.Roche.html.1.27
AGTCGACTTGCCATGGTCATATGTTTAATT
>pQE-TriSystem_Strep.Qiagen.html.1.68
TGAGAATTCGGATCCACGAGCTCCCGGGAT
>pSTBlue-1.Novagen.html.1.23
CACGTGTGGTCTAGAGCTAGCCTAGGCTCG
>pFLAG-ATS.Sigma.html.1.13
GTACCCGGGAATTCTCGAGAAGCTTGACTT
>pET-44b(+).Novagen.html.1.124
TTGCGGCCGCACAGCTGTATACACGTGCAA
>56406608.1.349
GTGATTCCTTTACTTATTCCATGGCGATCG
>4097017.1.115
TGAGTCCGTGAGGACGAAACTCTAAGGCTT
>pFR10.Generic.html.1.25
GCAGCCAAGCTTATCGAAGCTTATCGATTC
>pET-27b(+).Novagen.html.1.11
GGAATTAATTCGGATCCGAATTCGAGCTCC
>pET-31b(+).Novagen.html.1.359
TTCACGCATGCCAGATGCTGCTCGAGCACC
>5825492.1.31
ATATCGATGCATATGAATTCAGCTGCAGGA
>pUni_V5-HisC.InVitrogen.html.1.13
GGCCTGACGTCGGGCCCGGATCCGCCCACA
>13446791.1.23
CCTTACTAGTGGATCCCCCGGGATGCATGA
>pMCS5.Mobitec.html.1.4
TTAAATTTAATTAAGGCGCGCCCATGGATC
>8346634.2.1
GAATTCGAATGGCCATGGGACGTCGACCTG
>209573.1.205
ATGCACAGGCAACGGAGCTCAGCGTATAAG
>4097019.1.668
GGACTGATGAGTCCGTGAGGACGAAACTCT
>56406608.1.264
ATTTTGTAATGTAATTATCAGGTAGCTTAT
>4097017.1.215
GGATCCAGAGTCTCCTGAACTAGACAATGC
>531832.1.42
CTAGTGAGCTCGTCGACTCTAGAGGATCCA
>118200854.1.129
TTCTTAAGAAGGATCCAGATCCACTAGTGG
>pT7T3_18U.Stratagene.html.1.93
GAGCTCCCGGGTTTTTTTTTTTTTTTTTTG
>3983120.1.43
AAAGCGGCCGCACTAGTTGAGCTCGTCGAC
>pS5.ATCC.html.1.33
GCCGGCGCCTCGAGACTAGTGCGCGCTAGC
>pIRES2-EGFP.Clontech.html.1.44
GAGCTCGAGATCTGAGTCCGGTAGCGCTAG
>37575416.1.12
GGCTGCAGGTCGACCCGGGGTACCACCGGA
>16930719.1.41
TCATCGATGGGCCCATGGCTAGCGGCCGCA
>1277132.2.18
TAGGCCGGCGCCCGGGAACTCCGGATGCAT
>81345491.1.35
GCGCTGAGACCATGGTCCCCCTGCAGGTCG
>pSL190.Generic.html.1.18
CCCACGTGGCCACTAGTACTTCTCGAGCTC
>595767.1.112
GCATCCTAGGCCTATTAATATTCCGGAGTA
>310806.1.43
TAGAGGTACCGCATGCGATATCGAGCTCTC
>208744.1.69
GATTAGCAGGACAAGAGCCCTTTGCCAGCT
>8346634.2.142
CGGCTACGTATACTCCGGAATATTAATAGG
>pTYB12.New_England_Biolabs.html.1.34
CCGTCGACTCGCGAACTAGTCATATGACCA
>pSTBlue-1.Novagen.html.1.3
GCCGCGAGCTCGGGCCCCCACACGTGTGGT
>pRSET_CAT.InVitrogen.html.1.31
TGCAGCTGGTACCATGGAATTCGAAGCTTC
>48995608.1.34
CCCTAGATGCATGCTCGACGCGTACGTCGC
>11559666.1.23
ATACTCGAGTACCTGCAGGTAACTAGTTAC
>pRX1.ATCC.html.1.1
TCATCGATAAGCTTGGGCTGCAGGTCGACT
>pET-41c(+).Novagen.html.1.57
CGAGCTCCGTCGACAAGCTTGCGGCCGCAC
>pXC14.ATCC.html.1.103
GGTGTGGTTTAATTTGATGCCCTTTTTCAG
>8346631.1.17
ACCGTCGACCTCGAGAAGTACTAGTGGCCA
>pUC28.Generic.html.1.22
TATCGATCGCATGCATATGGGCCCTCGAGG
>pMM1525.Mobitec.html.1.15
CGGTACCGGATCCCGGGAGCTCCGGAGATC
>pBluescript\II\KS(+)_LIC.ATCC.html.1.6
CCGGGCCCCCCCTCGAGGTCGACGGTATCG
>287936.1.4
AGCTTCGAATTCCATGGTACCAGCTGCAGA
>8346640.2.58
TGGATCCAATTGCAATGATCATCATGACAG
>pAMP10.ATCC.html.1.11
GGTCCGGAATTCCCGGGTCGACATCATCAT
>p453.Generic.html.1.17
TGCAATAAATTAGAATAGTTTCAATTTTTA
>117572168.1.10
TCGATGAATTCTCTAGAACTAGTAAGCTTG
>pSP65F1P.ATCC.html.1.9
GGCTGCAGGTCGACTCTAGAGGATCCCCGG
>8216952.1.39
ATCCGGGCCCTCTAGATGCGGCCGCATGCA
>pQE-30_Xa.Qiagen.html.1.34
TCGCATGCGGATCCAGTTCCATTATAAGGC
>4097017.1.374
CTAGTCCAAGCTTATCGATACCGTCGACCT
>pET-47b(+).Novagen.html.1.99
GCGCGCCCGACGTCCGTCGACAAGCTTGCG
>66815022.1.32
ATGACTAGTGAATTCCCCGGGAGGCCTGAT
>pBEND1.Generic.html.1.2
AGCTTGGATCCCTCGAGACTAGTCCATGGA
>28974289.1.8
CGACTCTAGAGGATCCCGGGCTGCAGATCT
>ptyb11.New_England_Biolabs.html.1.13
AATTCGCGGCCGCCGTCGACTCGCGAACTA
>pUCBM21.Boehringer.html.1.54
CGACTCTAGAGCTCTGCAGGCATGCGATAT
>48995599.1.189
CGTCGCGACCGCGGACATGTACAGAGCTCG
>pIRES2-EGFP.Clontech.html.1.21
GTCGACTGCAGAATTCGAAGCTTGAGCTCG
>litmus28i.New_England_Biolabs.html.1.19
TCCGGAGACGCGTCACGGCCGAAGCTAGCG
>pSL180.Generic.html.1.268
ACAGAGCTCGAGAAGTACTAGTGGCCACGT
>11559666.1.12
ACTAGATGTACATACTCGAGTACCTGCAGG
>4586830.1.62
ACTTAATTAAGGATCCGGCGCGCCCCCGGG
>6467488.1.23
TCCCCGGGGATCCTCTAGAGTCGACCTGGC
>pET-31b(+).Novagen.html.1.235
TTCGCTTTCACCGTCAGCTTCGAGTATCAG
>pUC28.Generic.html.1.9
CGAGCTCCATGGATATCGATCGCATGCATA
>310830.1.29
TGCGGTACCTCTAGAAGAAGCTTGGGATCC
>pIVEX2.6d.Roche.html.1.24
TCGACTTGCCATGGTCATATGTTTAATTAA
>pGEXKG.Generic.html.1.30
CTAGAATTCCACCACCACCACCGGAAATTT
>56406604.1.319
GTCAAACGTGTTGATAACCTGTGCCATGTG
>pQE-TriSystem.Qiagen.html.1.75
GAGAATTCGGATCCACGAGCTCCCGGGATA
>pSE280.Invitrogen.html.1.73
ATCGATGGCGCCAGCTGCAGGCGGCCGCCA
>208744.1.3
CGGTACCTTGTTAGATCTTATGACGAACAA
>pDK101.ATCC.html.1.26
TAACATGGCCAACAAAACCATGGCGGCCGG
>312235.1.1
CTAGAGGATCCAAGCTTATCGATTTCGAAC
>pBEND1.Generic.html.1.34
GATGCTAGCAGATCTACGCGTGTCGACTCT
>pACYCDuet-1.Novagen.html.2.80
TCGAGGGTACCGACGTCAGCGATCGCGTGG
>56406597.1.303
AGATAATCCGCAACCCCGTCAAACGTGTTG
>pRSF-1.Novagen.html.1.25
AGACGAGTCCATGTGCTGGCGTTCAAATTT
>pRSET_CAT.InVitrogen.html.1.47
GAATTCGAAGCTTCGACGAGATTTTCAGGA
>pETcoco-2.Novagen.html.1.202
TTCTTTGCTAGCACCGTGATGGTGATGGTG
>8346640.2.92
GCGCGCGATCGATATCAGCGCTTTAAATTT
>pET-12c.Novagen.html.1.10
CTCCTAGGAATAGTCCTGACAACCCCTATC
>56406604.1.264
TTGTAATGTAATTATCAGGTAGCTTATGAT
>pd2EGFP.Clontech.html.2.50
TGGTAATGGTAGCGACCGGCGCTCAGTTGG
>8216954.1.33
TCGAGGGATCCGGGCCCTCTAGATGCGGCC
>pCRT7_VP22-1.InVitrogen.html.1.5
ACCGCGGGCCCTCTAGACTCGAGCGGCCGC
>pRX3.ATCC.html.2.5
TCGATAAGCTTGGGCTGCAGGTCGACTCTA
>4097017.1.135
TCTAAGGCTTGGATCCAGAGTCTCCTGAAC
>310828.1.5
TTCGCAATTCCCGGGGATCCGTCGACCTGC
>4097017.1.142
CTTGGATCCAGAGTCTCCTGAACTAGACAA
>pIVEX-GST.Roche.html.1.36
GCCATGGTCATATGTTTAATTAAGCGGCCG
>pThioHisc.InVitrogen.html.2.17
AGGCCTGCGGCCGCGGAATTCGAAGATCTC
>pCR1000.InVitrogen.html.1.46
TTCTCACCTCGGCCGATAAGCTTTTAATTA
>pAN24.Generic.html.1.86
GATGTCTGCTCAAGCGGGGTAGCTGTTAGT
>SSEV19.Generic.html.1.119
ATGGGATAGGTTACGTTGGTGTAGATGGGC
>pATH3.ATCC.html.1.20
TTGGGCTGCAGGTCGACTCTAGAGGATCCC
>4097019.1.643
AGTCTCCTGAACTAGACAATGCTCAGGACT
>1017801.1.49
CTCGAGAGTACTTCTAGAGCGGCCGCGGGC
>81345491.1.64
GACCTCGAGGGATCCCCGGGTACCGAGCTC
>118200854.1.122
AGAGCTCTTCTTAAGAAGGATCCAGATCCA
>310813.1.18
GCCCCGGGATCCTCTAGAGTCGACCTGCAG
>pENTR4.Invitrogen.html.2.3
TAGATATCTCGAGTGCGGCCGCGAATTCTA
>118200856.1.195
TCTGATCCCGGGCGGGTACCTTTGAATTCC
>pd2EGFP.Clontech.html.2.31
TTTTTGACACCAGACAAGTTGGTAATGGTA
>pSTBlue-1.Novagen.html.1.9
AGCTCGGGCCCCCACACGTGTGGTCTAGAG
>pQE-TriSystem.Qiagen.html.1.19
CTGTGCGGCCGCAAGCTTCGAACCGGTACC
>pIRES2-EGFP.Clontech.html.1.12
CGCGGTACCGTCGACTGCAGAATTCGAAGC
>ptyb11.New_England_Biolabs.html.1.1
CCGGGCTCGAGGAATTCGCGGCCGCCGTCG
>pET-41a(+).Novagen.html.1.39
CCTTGGCGCGCCTGCAGGCGAGCTCCGTCG
>pKO6.Generic.html.1.6
TTGCCCGAATTCGGGGATGGGGAGTAAGCT
>pGEM-7Zf(+)_LIC-R.ATCC.html.1.48
TCGAACCCGGGGTACCAAACTCGCTCCGGC
>pMCS5.Mobitec.html.1.59
GTGGCGCCACTAGTGCTAGCAGATCTGGCC
>pRNA-U6.3_Neo.Genscript.html.1.54
ACTTACGCTGAGTACTTCGATCTCTTGAAT
>pKSM710.ATCC.html.1.30
CTCTAGAAGAAGCTTGGGATCCCCCATGGT
>pET-42b(+).Novagen.html.1.4
TCCATGGATATCGGGGATCCGAATTCTGTA
>pRSET_CAT.InVitrogen.html.1.136
ATCGCATCGTAAAGAACATTTTGAGGCATT
>92429681.1.14
TAGGTGCTCGAGTGGCGGCCGCTATTGACC
>209573.1.68
GTGGAGCGTCCGGATCTAGACAGATTTTAC
>pCITE-2a(+).Novagen.html.1.83
TCGACGGAGCTCGAATTCGGATCCGATATC
>pT7Blue-2.Novagen.html.1.26
GTGTGGTCTAGAGCTAGCCTAGGCTCGAGA
>62275796.2.6
GTCTTCACTGGTACCGAGCTCGAATTCGTT
>pKOTW1.ATCC.html.1.14
ATTAATTCCCCGGGATCCGTCGACTGCAGG
>pORB.Orbigen.html.1.3
ATCTCCCGGGGGTACCCTGCAGGCGGCCGC
>pCITE-2a(+).Novagen.html.1.95
GAATTCGGATCCGATATCCATATGGGTGGT
>32455188.1.17
AGATCTCGAGCCCGGGCTAGCACGCGTAAG
>pCITE-2b(+).Novagen.html.1.61
GGTGGTGCTCGAGTGCGGCCGCAAGCTTGT
>pIVEX1.3_WG.Roche.html.1.16
GCTCGAGTCGACGCGGCCGCTCATATGTGC
>310822.1.16
CCGGGGATCCTCTAGAGTCGACCTGCAGCC
>11559669.1.7
TAACGCGTTACAATTGTAGGGCCCTAGTTA
>60101687.1.45
GATATCCGCGGCCGCAGAACTGGCCGTCGT
>pET-12c.Novagen.html.1.5
CGAAACTCCTAGGAATAGTCCTGACAACCC
>pPICZB.InVitrogen.html.2.27
CGAGGTACCGATCCGAGACGGCCGGCTGGG
>13446791.1.4
TCTCTAGAGGCCCTTAAGGCCTTACTAGTG
>pHook-3.InVitrogen.html.1.36
CTAGAGCTAGCTTTAAAAGATCTGGTACCA
>310805.1.2
AATTCCCGGGAGAGCTCGATATCGCATGCG
>pET-48b(+).Novagen.html.1.20
CTTTCAGGGACCCGGGTACCAGGATCCGAA
>pET-31b(+).Novagen.html.1.66
GGACGGCATCGTCGCGCTGTTTGCCGATGA
>pAX4BP.USB.html.1.44
TGCAGTCGACTCTAGATCTGGTACCGAATT
>pBEND2.Generic.html.1.66
CTTTAAACTCGAGACTAGTCCATGGATCGA
>4586830.1.72
GGATCCGGCGCGCCCCCGGGTACCGAGCTC
>209573.1.66
ACGTGGAGCGTCCGGATCTAGACAGATTTT
>56406604.1.138
GTCCGCTTTTGCCCTGGAGTTTGCCTTCCC
>83314120.1.23
GAGCTCTGCAGGATCCAAGCTTACTAGTGG
>pHC314.Generic.html.1.9
GGCAACGTTGTTGCCATTGCTGCAGGCGGA
>pET-31b(+).Novagen.html.1.88
GCCGATGACGCCACGGTGGAAGACCCCGTG
>pIE1-1.Novagen.html.1.16
CTAGTCGCGAGGCCTGCGGCCGCAGATCTA
>pCRT7_GS.InVitrogen.html.1.30
GCGGATCCTTATCGTCATCGTCGTACAGAT
>pKYB1.New_England_Biolabs.html.1.8
CCTCGAGGAATTCGCGGCCGCCGTCGACTC
>SSEV19.Generic.html.1.203
GGAAGATCGCACTCCAGCCAGCTTTCCGGC
>pSL180.Generic.html.1.10
TGGCCATGGGACGTCGACCTGAGGTAATTA
>pCDF1-MCS1.System_Biosciences.html.1.39
TAGATCTGGATCCGGCGCGCCCGGGCTCTA
>pAMP1.Invitrogen.html.1.17
GAATTCCCGGGCATCATCATCATTAGTAGT
>pET-43.1Ek_LIC.Novagen.html.1.138
AACTCGCTCCTGAAGACCCAGAGGATCTCG
>10504974.1.13
CGGCCGCCACGGCGATATCGGATCCATATG
>1117808.1.6
TTAGCTTGGCTGCAGGTCGACGGATCCCCG
>4097019.1.429
CCAGAGTCTCCTGAACTAGACAATGCTCAG
>pOSEX2.ATCC.html.1.36
TCGACTCTAGAGCTCTGCAGGCATGCGATA
>17864894.1.128
CCCCTAGAGTCGACCTGCAGGCATGCAAGC
>pQE-TriSystem.Qiagen.html.1.64
CGCCGAGATCTGAGAATTCGGATCCACGAG
>pShuttle2.Clontech.html.1.21
GGATCATCCAGCACAGTGGCGGCCGCTCGA
>pET-44b(+).Novagen.html.1.75
CAGGCGCGCCTGCAGGACGTCGACGGTACC
>M13K82.Generic.html.1.5
AAAACGACGGCCAGTGCCAAGCTTGGCTGC
>pMAL-P2x.New_England_Biolabs.html.1.42
CCGAATTCTGAAATCCTTCCCTCGATCCCG
>pAD3.Generic.html.1.8
TCCGTCGACCTGCAGCCAAGCTTGGCGTAA
>pET-30Ek_LIC.Novagen.html.1.16
AAGAGCCCGGGCTTCTCCTCAACCATGGCG
>2293124.1.28
TGCAGACGCGTCGACGGATCCCCGGGAATT
>pGT-N39.New_England_Biolabs.html.1.12
GAATTCGCTAGCACGGCCGAACGCGTCTTC
>pCRT7_VP22-1-TOPO.InVitrogen.html.1.49
TAAGGGCAATTCCACCACACTGGACTAGTG
>603191.2.60
AGCGACCGGCGCTCAGTTGGAATTCTACGA
>pSL190.Generic.html.1.154
AACGTTAACAACCGGTACCTCTAGAACTAT
>208126.1.49
CTGGTTGCAGTGAGTGCCTTTACCGATAAC
>pLP-BacPAK9-6xHN.Clontech.html.3.4
AATTAAGCGGCCGCCCTGCAGGCCTCGAGT
>pCR1000.InVitrogen.html.1.64
AGCTTTTAATTAAACTAGTGAGCTCGGTAC
>pRSET_CAT.InVitrogen.html.1.349
TGAGTTTCACCAGTTTTGATTTAAACGTGG
>pXC14.ATCC.html.1.27
GTTTGCACGAACCATATGTAAGTACTTCCT
>pMAL-c2g.New_England_Biolabs.html.1.14
GTCGACTCTAGAGGATCCGAATTCTACGTA
>pIE1-3.Novagen.html.1.12
TAAACTAGTCGCGAGGCCTGCGGCCGCAGA
>45862396.1.63
TCTAGAAAAACTCGAGAACGTTGGGCCCCA
>45862396.1.16
GATGCGGCCGCAAAGTCGACGAATTCTCCC
>48995599.1.175
CATCGATACGCGTACGTCGCGACCGCGGAC
>pET-41b(+).Novagen.html.1.55
GGCGAGCTCCGTCGACAAGCTTGCGGCCGC
>pET-38b(+).Novagen.html.1.15
ATATCGGATCCGAATTCTGTACACCTGCAG
>pCYB1.New_England_Biolabs.html.1.11
CGAGGAATTCTCTAGAGTCGACTCGCGAGC
>pCITE-4c(+).Novagen.html.1.24
ACGGAGCTCGAATTCGGATCCACAGATATC
>81345491.1.1
AGCTTATTATTTTTCGAACTGCGGGTGGCT
>pCDFDuet-1.Novagen.html.1.25
TGTCGACCTGCAGGCGCGCCGAGCTCGAAT
>209209.1.9
GCTGCAGGTCGACTCTAGAGGATCCCCGGG
>45862352.2.30
GCAGTATCGATGCGGCCGCAAAGTCGACGA
>915333.1.67
TCGACGAGCTCGGTACCCTACTGCAGGAGC
>118200845.1.213
TTCCACTTAATTAAGAAGGCCGGCCCTTCC
>pMAL-p2g.New_England_Biolabs.html.1.50
CGCACCCGGCCCGAGGTTGTTGTTATTGTT
>118200856.1.52
ATACGCGTTATACCGGTATCCTGCAGGTAG
>pMIB_V5-Hisc.InVitrogen.html.1.25
GCTGGATATCTGCAGAATTCCACCACACTG
>pPICZB.InVitrogen.html.2.6
AAGCTGGCGGCCGCCGCGGCTCGAGGTACC
>56406597.1.6
AAACATTATCTGATTTTTGTAAAGGTCTGA
>pSL190.Generic.html.1.137
AGTATACGTAGCCGGCTAACGTTAACAACC
>pET-41c(+).Novagen.html.1.51
TGCAGGCGAGCTCCGTCGACAAGCTTGCGG
>56406597.1.278
ATCAGGTAGCTTATGATATGTCTGAAGATA
>pIE1-2.Novagen.html.1.5
AGATCTGCGGCCGCAGGCCTCGCGACTAGT
>118200845.1.84
ATCTTATAGGCCTCGAGTTAACGTTCGAGG
>113073402.1.28
GGGTGGTTTAAACGCGGCCGCGGTACCACT
>pT7Blue-2.Novagen.html.1.166
GCCACCGGTACCGCTGTCGATGTGCTGGCG
>pT7T3_18U.Stratagene.html.1.78
CACTATAGGGAATTCGAGCTCCCGGGTTTT
>4097019.1.455
TCAGGACTGATGAGTCCGTGAGGACGAAAC
>pMIB_V5-Hisc.InVitrogen.html.1.14
GCCGCCACTGTGCTGGATATCTGCAGAATT
>pCRT7_VP22-1-TOPO.InVitrogen.html.1.55
CAATTCCACCACACTGGACTAGTGGATCCG
>pIE1-4.Novagen.html.2.12
GCGGCCGCAGGCCTCGCGACTAGTTTAAAC
>pKSM717.ATCC.html.1.21
CGATATCGCATGCGGTACCTCTAGAAGAAG
>pUChsneo.Generic.html.1.3
TTCCCGGGGATCCGTCGACCTGCAGCCAAG
>4495058.1.2
GCTTATGCATGCGGCCGCATCTAGAGGGCC
>pCR1000.InVitrogen.html.1.12
GCGGTGAGAACCGTTTCTCTCGATATCGAA
>M13LH1.Generic.html.1.1
AAGCTTCCGCGGATCGATAGGCCTCGAGAT
>pDO193.ATCC.html.1.11
CGGTGGTTTAAACGCCCGGGCGAGCTCGGA
>4097017.1.52
GTGAGGACGAAACTCTAAGGCTTGGATCCA
>SSEV19.Generic.html.1.67
CGAGTAACAACCCGTCGGATTCTCCGTGGG
>pCRT7_VP22-1-TOPO.InVitrogen.html.1.27
TGGATATCTGCAGAATTGCCCTTAAGGGCA
>pATH1.ATCC.html.1.11
CTTGGGCTGCAGGTCGACTCTAGAGGATCC
>pSL180.Generic.html.1.225
AGCTGGCGCCATCGATACGCGTACGTCGCG
>66815022.1.21
GGATCCCATATATGACTAGTGAATTCCCCG
>pCDF1-MCS1-EF1-Puro.System_Biosciences.html.1.6
CCGCGAATTCATTTAAATTAATTAAGCTTA
>310807.1.27
AAGCTTCTTCTAGAGGTACCGCATGCGATA
>pAX4CP.USB.html.1.4
GCTTCGACGGATCCGGGCAACGTTCTTGCC
>8346631.1.22
CGACCTCGAGAAGTACTAGTGGCCACGTGG
>287936.1.19
GGTACCAGCTGCAGATCTCGAGCTCGGATC
>208442.1.1
AATTCCCGGGGATCCAACTGCGCCTCGCTC
>1490528.2.50
TGGTAATGGTAGCGACCGGCGCTCAGTTGG
>pSL190.Generic.html.1.202
TAAAGCGCTGATATCGATCGCGCGCAGATC
>18252143.1.26
CTCTGCAGGATCCAAGCTTACTAGTGGTAC
>4586830.1.54
GACTCTAGACTTAATTAAGGATCCGGCGCG
>pGST.Generic.html.2.14
AGCTCCTGCAGCCCGGGGCGGCCGCCTCGA
>6467488.1.2
GGAAGATCTTCCGGAAGATCTTCCCCGGGG
>pAMP10.ATCC.html.1.65
CGCTCTAGAGGATCCAAGCTTACGTACGCG
>pSK15.Generic.html.1.13
GCCGGGCGTTAGACCTGCAGGCATGCAAGC
>pET-52b(+).Novagen.html.1.56
CGCGTGGCACCAGAGCGAGCTCTGCGGCCG
>45862396.1.32
CGACGAATTCTCCCGGGTGGATCCAAGGCC
>pMAL-c2.New_England_Biolabs.html.1.56
CGAGGTTGTTGTTATTGTTATTGTTGTTGT
>pSE280.Invitrogen.html.1.61
CGACGTACGCGTATCGATGGCGCCAGCTGC
>118200854.1.172
GGATCTGATCCCGGGCGGGTACCTTTGAAT
>8117181.1.17
TCCCGGGTACCATGGCATGCATCGATAGAT
>pET-44b(+).Novagen.html.1.107
CGATACGCGTTCGAAGCTTGCGGCCGCACA
>48995599.1.38
CGATCGATATCAGCGCTTTAAATTTGCGCA
>56406604.1.82
CCGGTCTGAATTTCTGAAGCCTGATGTATA
>pAX4CP.USB.html.1.48
AGTCGACTCTAGATCTGGTACCGAATTCCA
>pKOTW1.ATCC.html.1.8
GCCCGAATTAATTCCCCGGGATCCGTCGAC
>pSP65F1P.ATCC.html.1.4
GCTTGGGCTGCAGGTCGACTCTAGAGGATC
>66815022.1.81
CCGCTGCTAGCAGATCTTCTAGACTCGAGA
>287943.1.9
AGCTCGAGATCTGCAGCTGGTACCATGGAA
>pXC14.ATCC.html.1.39
CATATGTAAGTACTTCCTTAGATAACAATT
>1490528.2.38
CACCAGACAAGTTGGTAATGGTAGCGACCG
>74267359.2.30
TGTAGGCCGGATCCCCCGGGCTGCAGGAAT
>45862365.1.43
GGCCGCAAAGTCGACGAATTCTCCCGGGTG
>83314120.1.15
CAGATCTAGAGCTCTGCAGGATCCAAGCTT
>pET-44b(+).Novagen.html.1.72
GTACAGGCGCGCCTGCAGGACGTCGACGGT
>pIE1-1.Novagen.html.1.19
GTCGCGAGGCCTGCGGCCGCAGATCTAGAT
>7688144.1.19
TTTTTTTTTTTTTTTTTTTGGGAGCTCGCC
>PinPoint_Xa-3.Promega.html.1.10
GGAGATCTGATATCGGTACCGGATCCCAGC
>27573262.1.49
ATCCGAATTCGAGCTCCGTCGACAAGCTTG
>pCRT7_GS.InVitrogen.html.1.5
TCAAGCTTCGAATTCGCCCTTAAGGGCGGA
>595764.1.228
CTGGCGCCATCGATACGCGTACGTCGCGAC
>pSPTBM21.Boehringer.html.1.14
GGATATCGCATGCCTGCAGAGCTCTAGAGT
>113073376.1.20
GGCCGCGGTACCACTAGTACGCGTAGGCCT
>310736.1.9
TCCGTCGACCTGCAGCCAAGCTTTCGCGAG
>208126.1.27
TCAGAGTAGCGATAACTTCAACCTGGTTGC
>pShuttle_(Ad).Qbiogene.html.1.17
TGAATTCGATATCTCTAGACTCGAGGCGGC
>118200854.1.15
ACCTAGGAAAGCTAGCTATACGCGTTATAC
>60101687.1.26
AGCTATGACCGTCGACAGAGATATCCGCGG
>pAMP10.ATCC.html.1.62
GGCCGCTCTAGAGGATCCAAGCTTACGTAC
>pEX13.ATCC.html.4.2
TGCAGGTCGACGGATCCGCATGCACTAGTG
>pET-31b(+).Novagen.html.1.98
CCACGGTGGAAGACCCCGTGGGTTCCGAGC
>118200856.1.183
TGCGGCCGCGGATCTGATCCCGGGCGGGTA
>pSU2703.Generic.html.1.52
ATTGCACTGAAATCTAGAAATATTTTATCT
>pRNAT-H1.3_Hygro.Genscript.html.1.34
ACTTAAGCTTTCCAAAAAACTTACGCTGAG
>27573259.1.43
CCTCGGATCCGAATTCGAGCTCCGTCGACA
>pIE1-2.Novagen.html.1.19
AGGCCTCGCGACTAGTTTAAACCCGGGGAT
>4097017.1.87
TCCTGAACTAGACAATGCTCAGGACTGATG
>11559663.1.5
TGGATCGACTAGTCGATCCTCTAGCCTCGA
>pRX-1.ATCC.html.1.27
ACTCTAGAGGATCCCCGGGCGAGCTCGAAT
>48995599.1.95
TTGTTAACGTTAGCCGGCTACGTATACTCC
>litmus28i.New_England_Biolabs.html.1.29
CGTCACGGCCGAAGCTAGCGAATTCGTGGA
>4097017.1.346
CTAAGGCTTGGATCCAGAGTCTCCTGAACT
>pIC20HE.Generic.html.1.16
CTGATATCGCTAGCCGGCTACGTATCGATG
>108947432.1.54
AATTCCCGGGCATATGTCCGGTACCGTCGA
>pCITE-2c(+).Novagen.html.1.55
TGGTGGTGGTGCTCGAGTGCGGCCGCAAGC
>p3T.Mobitec.html.1.6
ATTTTTTGGATGGCGACCCGGGTGCCCAGC
>pK.ATCC.html.1.6
TGTTAACAGATCTCGTACGCGTGCCGGCGC
>pET-31b(+).Novagen.html.1.256
GAGTATCAGGGCCGCAAGACCGTAGTTGCG
>pS5.ATCC.html.1.43
CGAGACTAGTGCGCGCTAGCTATCGATTCG
>pAMP1.Invitrogen.html.1.36
TCATTAGTAGTAGTAGGCGGCCGCTCTAGA
>pET-41c(+).Novagen.html.1.42
TGGCGCGCCTGCAGGCGAGCTCCGTCGACA
>pKO10.Generic.html.1.2
CTTATTGGAATTCGGATCCCGGGGATGGGG
>pET-12b.Novagen.html.1.10
CTCCTAGGAATAGTCCTGACAACCCCTATC
>4586830.1.15
AAGCTTGCATGCCTGCAGGTTTAAACAGTC
>56406608.1.22
TTTTGTAAAGGTCTGATAATGGTCCGTTGT
>pKYB1.New_England_Biolabs.html.1.22
CGGCCGCCGTCGACTCGCGAGCTAGCCATA
>pCITE-4a(+).Novagen.html.1.28
GAGCTCGAATTCGGATCCGATATCAGCCAT
>pQE-TriSystem_Strep.Qiagen.html.1.28
CTTCGAACCGGTACCGTCGACCTGCAGGCG
>56406604.1.176
AAGATGTCTCCGCCGATGCTTTTCCCCGGA
>pKLY3.Generic.html.1.31
TACGTATAACTAACTAAGGATCCCTGCAAG
>pET-44b(+).Novagen.html.1.21
GGTACGATTGATGACGACGACAAGAGTCCG
>pSL180.Generic.html.1.247
ACGTCGCGACCGCGGACATGTACAGAGCTC
>45862365.1.21
CGAGCTCCTGCAGTATCGATGCGGCCGCAA
>27573265.1.27
AGCTCCGTCGACAAGCTTGCGGCCGCACTC
>12082761.1.30
CGGGATATCACTAGTGCGGCCGCCTGCAGG
>pBEND2.Generic.html.1.78
GACTAGTCCATGGATCGATGCTAGCAGATC
>pBAD_His_A.Invitrogen.html.1.7
GAATTCCCATATGGTACCAGCTGCAGATCT
>pRSFDuet-1.Novagen.html.1.65
GCGTGGCCGGCCGATATCCAATTGAGATCT
>pET-51b(+).Novagen.html.1.81
CGCAAGCTTGTCGACCGACGTCGGATCCGG
>4495058.1.12
GCGGCCGCATCTAGAGGGCCCGGATCCCTC
>209518.1.14
GGGCTGCAGGTCGACTCTAGAGGATCCCCG
>4097017.1.386
TATCGATACCGTCGACCTCGAGGGGGGGCC
>48995608.1.11
AGGGAGAGGGGCGGAATTGGCCGCCCTAGA
>pSE280.Invitrogen.html.1.121
TAATATTCCGGAGTATACGTAGCCGGCTAA
>8346631.1.7
GCTTATCGATACCGTCGACCTCGAGAAGTA
>3983120.1.7
GTACCGCATGCCTCGAGACTGCAGGCTCTA
>208744.1.132
ATGTTCTATGTTATGTTAGTATCATTCGAA
>56406608.1.1
TTCGTTTAAACATTATCTGATTTTTGTAAA
>T7Select1-2b.Novagen.html.1.2
TCGAGTGCGGCCGCAAGCTTGTCGACGGAG
>56406604.1.260
GATTTTGTAATGTAATTATCAGGTAGCTTA
>pShuttle.Stratagene.html.1.10
GTCGACAAGCTTGAATTCGATATCTCTAGA
>pFLAG-ATS.Sigma.html.1.3
AGATCTGCAGGTACCCGGGAATTCTCGAGA
>pIB_V5-His_CAT.InVitrogen.html.1.2
CCGCGGGCCCTCTAGACTCGAGCGGCCGCC
>88173988.1.47
ATCTTACGCGTTGGGTACCCTGCTAGCGAA
>pMAL-c2.New_England_Biolabs.html.1.69
ATTGTTATTGTTGTTGTTGTTCGAGCTCGA
>4097019.1.596
CAGGACTGATGAGTCCGTGAGGACGAAACT
>56406608.1.318
CCCCGTCAAACGTGTTGATAACCTGTGCCA
>8216952.1.12
CGAGCTCGAATTCGTCGACCTCGAGGGATC
>4097019.1.50
CCGTGAGGACGAAACTCTAAGGCTTGGATC
>pRX-2.ATCC.html.1.17
TGCAGGTCGACTCTAGAGGATCCCCGGGCG
>915333.1.37
CGTGTTAATTAAGATCTAGATCAGCATGCG
>pDual_GC.Stratagene.html.1.5
TCTCTTCCCATGGTGGCCCTCCTCTTAAAG
>pAN524.Generic.html.1.27
ATCACATTTGCCAACCCGTTGCAGACGAGG
>118200854.1.133
TAAGAAGGATCCAGATCCACTAGTGGCCTA
>4097019.1.584
CTAGACAATGCTCAGGACTGATGAGTCCGT
>pShuttle-CMV.Stratagene.html.1.3
ATCTTATCTAGAAGCTTAGGCTCGAGCGGC
>pEX13.ATCC.html.3.17
GTCGACGGATCCGCATGCACTAGTGAATTG
>310805.1.16
CTCGATATCGCATGCGGTACCTCTAGAAGA
>1277132.2.35
ACTCCGGATGCATATGCATGCTGCAGGGCC
>pMB124.Generic.html.1.9
GCAGGATGACGCGTCGACAAGCTAGCTTGG
>pKO6.Generic.html.1.2
CTTATTGCCCGAATTCGGGGATGGGGAGTA
>pPICZB.InVitrogen.html.2.10
TGGCGGCCGCCGCGGCTCGAGGTACCGATC
>pKLY3.Generic.html.1.5
GGAAACTGTCTGCATGCCAGGCAAACTACG
>12958752.1.42
TCCTTTTGCGGCCGCACCGGTGTCCTCTAT
>595764.1.137
TAGTTCTAGAGGTACCGGTTGTTAACGTTA
>pSL190.Generic.html.1.107
ATATGCATCCTAGGCCTATTAATATTCCGG
>pSL190.Generic.html.1.250
AATTGGATCCATATATAGGGCCCGGGTTAT
>115600327.2.12
TTGTACAAGAAAGCTGGGTCCTAGGCGGCC
>pUCSP.Generic.html.1.1
TCATCGCTAGCCAGATCCCCGGGCGAGCTC
>pET-41a(+).Novagen.html.1.20
GATCCGAATTCTGTACAGGCCTTGGCGCGC
>pVE1163.Generic.html.1.6
ACGAATTCGGATCCGCATGCTAGCCTGCAG
>pET-47b(+).Novagen.html.1.43
TTGAAGTCCTCTTTCAGGGACCCGGGTACC
>pT7T3_18U.Stratagene.html.1.82
ATAGGGAATTCGAGCTCCCGGGTTTTTTTT
>595767.1.3
AGCTTAAGGTGCACGGCCCACGTGGCCACT
>pGAPZalphaC.InVitrogen.html.1.28
ACCGATCCGAGACGGCCGGCTGGGCCACGT
>1906552.1.30
GTACCATGGGCCCTTAAGTATACGCGTACG
>45862396.1.39
TTCTCCCGGGTGGATCCAAGGCCTTCTAGA
>118200854.1.31
TATACGCGTTATACCGGTATCCTGCAGGTA
>8250168.5.6
CGAGGTCGACGAATTCGAGCTCGGCCGACT
>48995599.1.138
GCCTAGGATGCATATGGCGGCCGCCTGCAG
>56406597.1.191
GATGCTTTTCCCCGGAGCGACGTCTGCAAG
>T7Select415-1b.Novagen.html.1.12
CGCAAGCTTGTCGACGGAGCTCGAATTCGG
>pSL180.Generic.html.1.177
ATACTCCGGAATATTAATAGGCCTAGGATG
>pGST.Generic.html.2.17
TCCTGCAGCCCGGGGCGGCCGCCTCGAGAA
>1117808.1.57
CACCCAAGCTAGCGTAATCTGGAACATCGT
>pRSF-1.Novagen.html.1.37
GTGCTGGCGTTCAAATTTCGCAGCAGCGGT
>pBMN-GFP.Orbigen.html.1.15
CGCGGCGCGCCGGCCCTCGAGGCCTGCAGG
>pSPTBM20.Boehringer.html.1.23
CTTAAGGCGGCCGCGGTACCGGGCCCGTCG
>7688144.1.35
TTTGGGAGCTCGCCCGGGGATCCTCTAGAG
>pd2EGFP.Clontech.html.2.1
GGCCCGTACGGCCGACTAGTAGGCCTATTA
>108947432.1.16
CGAATGGTCTAGAAAGCTTCTCGAGCGGAT
>310785.1.4
GCTTTCGCGAGCTCGAGATCTAGATATCGA
>27573262.1.19
CTGCTCGTCAGGCTCGTGCTGGTACCTCGG
>pCFB-EGSH.Stratagene.html.1.9
AGCTTAATTAACGTACGAGGCCTGAGCTCG
>118200847.1.125
TAAAGCTTTAGAGCTCTTCTTAAGAAGGAT
>pAX4BP.USB.html.1.25
GTCAATCAATCACCCGGGCTGCAGTCGACT
>56406608.1.73
TGAGTAAAGAATCCGGTCTGAATTTCTGAA
>56406604.1.228
TTGATGCCACCCAGCCGAGGGCTTGTGCTT
>pAMP10.ATCC.html.1.74
GGATCCAAGCTTACGTACGCGTGCATGCGA
>pACYCDuet-1.Novagen.html.2.17
GCGCTAGTAGACGAGTCCATGTGCTGGCGT
>501070.1.25
TAGAACCGCGGCCGCGGATCCGGCCAAGTC
>208126.1.35
GCGATAACTTCAACCTGGTTGCAGTGAGTG
>8216954.1.15
GCTCGGAATTCGTCGACCTCGAGGGATCCG
>pGT-N29.New_England_Biolabs.html.1.42
AGAACCTAGGGAGCTCTGGTACCCACTAGG
>pTriplEx2.Clontech.html.1.35
CGCATGCATAAGCTTGCTCGAGTCTAGAGT
>pSTBlue-1.Novagen.html.1.72
CAGATATCACGAATTCTGGATCCGATACGT
>5733489.1.6
GCTAGCTCGCGAGTCGACGGCGGCCGCGAA
>pET-44a(+).Novagen.html.1.111
ACGCGTTCGAAGCTTGCGGCCGCACAGCTG
>pAMP1.Invitrogen.html.1.15
CGGAATTCCCGGGCATCATCATCATTAGTA
>pQE-TriSystem.Qiagen.html.1.51
CGACCTGCAGGCGCGCCGAGATCTGAGAAT
>pCITE-2c(+).Novagen.html.1.45
TCAGTGGTGGTGGTGGTGGTGCTCGAGTGC
>pSL180.Generic.html.1.196
GGCCTAGGATGCATATGGCGGCCGCCTGCA
>118200854.1.184
GGGCGGGTACCTTTGAATTCCACTTAATTA
>pMAL-p2.New_England_Biolabs.html.1.12
TGCAGGTCGACTCTAGAGGATCCGAATTCT
>74267359.1.15
GCGGCCGCAGATCTGTTAACGAATTCCCAA
>pCRT7_VP22_NES-1.InVitrogen.html.1.23
CTGCAGAATTCCACCACACTGGACTAGTGG
>pSL180.Generic.html.1.170
GCTACGTATACTCCGGAATATTAATAGGCC
>595702.1.6
ACGCGTGCGGCCGCCGTGTCGGATCCTGAG
>pSPTBM20.Boehringer.html.1.9
GGGGATCCACGCGTCTTAAGGCGGCCGCGG
>pOSEX2.ATCC.html.1.11
TAAGGCGGCCGCGGTACCGGGCCCGTCGAC
>118200854.1.54
GCAGGTAGTATGCAAGAGATCTTATAGGCC
>13446791.1.40
CCGGGATGCATGAATTCAAGCTTATCGATG
>56406604.1.297
TCTGAAGATAATCCGCAACCCCGTCAAACG
>pBAD_Thio.InVitrogen.html.1.2
AAGCTTGTCATCGTCATCACCGGATCCAGA
>208126.1.75
TAACTTCCAGAGACTGGATGTTTTTCGGGT
>T7Select1-2a.Novagen.html.1.1
TCGAGTGCGGCCGCAAGCTTGTCGACGGAG
>pET-30Ek_LIC.Novagen.html.1.43
GCGATATCGGATCCGAATTCGAGCTCCGTC
>413806.1.31
TTCGAATCTAGAAGATCTGGTACCGAGCTC
>pUC28.Generic.html.1.5
TTCGCGAGCTCCATGGATATCGATCGCATG
>pMAL-p2.New_England_Biolabs.html.1.62
GAGGTTGTTGTTATTGTTATTGTTGTTGTT
>pORB.Orbigen.html.1.26
CGGCCGCGAGCTCCCATGGAGGCCTGAATT
>4097019.1.99
CAATGCTCAGGACTGATGAGTCCGTGAGGA
>595767.1.164
AACCGGTACCTCTAGAACTATAGCTAGCAT
>pCRT7_GS.InVitrogen.html.1.27
AGGGCGGATCCTTATCGTCATCGTCGTACA
>pRNA-U6.3_Neo.Genscript.html.1.2
TAGAAGGCACAGTCGAGGCTGATCAGCGGT
>pRSET_CAT.InVitrogen.html.1.296
GCTCATCCGGAATTCCGTATGGCAATGAAA
>45862365.1.67
CGGGTGGATCCAAGGCCTTCTAGAAAAACT
>45862365.1.105
TTGGGCCCCAATTGGCTAGCAAGCTTTCCG
>pMOD-2.Epicentre.html.1.24
TTCGAGCCAATATGCGAGAACACCCGAGAA
>595764.1.240
ATACGCGTACGTCGCGACCGCGGACATGTA
>1490528.2.7
TACGGCCGACTAGTAGGCCTATTATTTTTG
>310803.1.17
TCGATATCGCATGCGGTACCTCTAGAAGAA
>45862365.1.17
GTACCGAGCTCCTGCAGTATCGATGCGGCC
>4097015.1.16
CGGCCGCTCTAGACAATGCTCAGGACTGAT
>pIVEX2.5d.Roche.html.1.17
CGAGTCGACGCGGCCGCTCATATGTGCCAT
>pENTR2B.InVitrogen.html.1.7
GTACCGGATCCAGTCGACTGAATTGGTTCC
>pSL180.Generic.html.1.89
TCTGCGCGCGATCGATATCAGCGCTTTAAA
>287938.1.18
ATGGTACCAGCTGCAGATCTCGAGCTCGGA
>310830.1.38
TCTAGAAGAAGCTTGGGATCCGTCGACCTG
>4097019.1.134
CTCTAAGGCTTGGATCCAGAGTCTCCTGAA
>pORB.Orbigen.html.1.24
GGCGGCCGCGAGCTCCCATGGAGGCCTGAA
>pSE280.Invitrogen.html.1.69
GCGTATCGATGGCGCCAGCTGCAGGCGGCC
>13446791.1.28
CTAGTGGATCCCCCGGGATGCATGAATTCA
>310805.1.45
AAGCTTGGGATCCGTCGACCTGCAGCCAAG
>27573265.1.16
ATCCGAATTCGAGCTCCGTCGACAAGCTTG
>pMelBacc.InVitrogen.html.3.6
TCCAAGCTTCGAATTCCATGGTACCAGCTG
>17864894.1.54
AGACCTAGGCCTTAAGATCTGATCATATGC
>pET-12c.Novagen.html.1.18
AATAGTCCTGACAACCCCTATCGCGATCAG
>pAMP1.Invitrogen.html.1.67
GATCCAAGCTTACGTACGCGTGCATGCGAC
>pCMV-PCR.Stratagene.html.1.8
TGGTACCGGGCCCCCCCTCGAGATGGAACA
>56406608.1.67
GTCGCTTGAGTAAAGAATCCGGTCTGAATT
>1906552.1.23
TCCCCGGGTACCATGGGCCCTTAAGTATAC
>litmus28i.New_England_Biolabs.html.1.22
GGAGACGCGTCACGGCCGAAGCTAGCGAAT
>pRX3.ATCC.html.2.27
CGACTCTAGAGGATCCCCGGGCGAGCTCGA
>pCITE-2b(+).Novagen.html.1.43
GATCTCAGTGGTGGTGGTGGTGGTGCTCGA
>56406604.1.167
CTGTTTGAGAAGATGTCTCCGCCGATGCTT
>pShuttle_(Ad).Qbiogene.html.1.1
TTCGAGTCGACAAGCTTGAATTCGATATCT
>pMCS5.Mobitec.html.1.133
TCGGTACCTACGTACTCGAGTCGCGACGTA
>pIRES2-EGFP.Clontech.html.1.33
ATTCGAAGCTTGAGCTCGAGATCTGAGTCC
>pIE1-3.Novagen.html.1.22
GCGAGGCCTGCGGCCGCAGATCTAGATCCG
>56406608.1.327
ACGTGTTGATAACCTGTGCCATGTGATTCC
>pMCS5.Mobitec.html.1.20
CGCGCCCATGGATCGATGTTAACATGCATG
>58029.1.31
GCCCGGGGATCCTCTAGAGTCGACCTGCAG
>118200847.1.163
ACTAGTGGCCTATGCGGCCGCGGATCTGAT
>81345491.1.29
CTCCAAGCGCTGAGACCATGGTCCCCCTGC
>pRSET_CAT.InVitrogen.html.1.227
AAGACCGTAAAGAAAAATAAGCACAAGTTT
>209573.1.120
AACTTCAACCTGGTTGCAGTGAGTGCCTTT
>pPIC9.InVitrogen.html.1.13
GGAATTCTACGTAAGCTTCAGCCTCTCTTT
>pENTR2B.InVitrogen.html.1.2
ATTCGGTACCGGATCCAGTCGACTGAATTG
>118200845.1.149
AAGGATCCAGATCCACTAGTGGCCTATGCG
>pQE-TriSystem_Strep.Qiagen.html.1.39
TACCGTCGACCTGCAGGCGCGCCGAGATCT
>8346634.2.40
TAACCCCGGGCCCTATATATGGATCCAATT
>pATH11.ATCC.html.1.40
CCGGGCGAGCTCGAATTCCGGGGGGATCTC
>pKO11.ATCC.html.1.16
TCCCCGGGATCCGTCGACTGCAGGGGGATG
>SSEV19.Generic.html.1.53
ACATTAAATGTGAGCGAGTAACAACCCGTC
>pSL180.Generic.html.1.145
AGGTACCGGTTGTTAACGTTAGCCGGCTAC
>pHC312.Generic.html.1.5
CTGGTAGGTATGGAAGATCTCTAGAAGCTT
>pMAL-p2.New_England_Biolabs.html.1.29
GGATCCGAATTCTGAAATCCTTCCCTCGAT
>1017801.1.44
AGCTTCTCGAGAGTACTTCTAGAGCGGCCG
>pPolh-MAT-1.Sigma.html.1.28
CGTTGACTGCAGGAATTCGCGGCCGCCTCG
>8216950.4.57
GTACCGAATTCCTCGAGTCTAGAGGAGCAT
>pET-32b(+).Novagen.html.1.5
GGCGATATCGGATCCGAATTCGAGCTCCGT
>pMAL-p.New_England_Biolabs.html.1.32
CATCGAGGGTAGGTTTACTGAATTCAGGCC
>pVL1392.Invitrogen.html.4.11
ACCTTCTAGAATTCTGGAGCGGCCGCTGCA
>pMAL-c2g.New_England_Biolabs.html.1.23
AGAGGATCCGAATTCTACGTAGTGTGCCGC
>118200845.1.56
CCGGTATCCTGCAGGTAGCATGCAAGAGAT
>4097019.1.443
ACTAGACAATGCTCAGGACTGATGAGTCCG
>pTYB12.New_England_Biolabs.html.1.29
GGCCGCCGTCGACTCGCGAACTAGTCATAT
>pET-31b(+).Novagen.html.1.105
GGAAGACCCCGTGGGTTCCGAGCCCAGGTC
>pET-41c(+).Novagen.html.1.10
CGATATCGGGGATCCGAATTCTGTACAGGC
>pET-29a(+).Novagen.html.1.28
GCTCCGTCGACAAGCTTGCGGCCGCACTCG
>310853.1.49
TTGGGATCCGTCGACCTGCAGATCTGCGTA
>2664252.1.18
GACTCTGCGTCGTTGACGACAAACTGTCTT
>1277132.2.4
GTGATCACTAGTCCTAGGCCGGCGCCCGGG
>118200856.1.34
GACCTAGGAAAGCTAGCTATACGCGTTATA
>pBEND2.Generic.html.1.14
CGATTCCATGGGGTACCAATATTTCGCGAA
>pRNA-U6.3_Neo.Genscript.html.1.37
CTTAAGCTTTCCAAAAAACTTACGCTGAGT
>117957124.1.3
CGGGCGCGATCGCGGCCGGCCTTAATTAAG
>4165110.1.30
GCACCTGAAGTCAGCCCCATACGATATAAG
>1699060.1.5
GCTCGAGTCGACCCGGGAATTCCGGGGATC
>pET-44a(+).Novagen.html.1.1
CCGGGGCAGCGCGGGTTCTGGTACGATTGA
>pSL190.Generic.html.1.192
TGCGCAAATTTAAAGCGCTGATATCGATCG
>pET-44a(+).Novagen.html.1.107
CGATACGCGTTCGAAGCTTGCGGCCGCACA
>pXC37.ATCC.html.1.2
TATGCATTTTTTTCCTCCTTATAAAGTTAA
>56406597.1.113
GTTAATATCCGCTTCACGCCATGTTCGTCC
>pT7Blue-2.Novagen.html.1.91
ACCTAAATAAGGATCCGATACGTAACGCGT
>16930719.1.72
GCGTTCGCGACTAGTTGTCGACCTGCAGGC
>208744.1.70
ATTAGCAGGACAAGAGCCCTTTGCCAGCTT
>3929277.1.23
CGACCCGGGTACCGAGCTCGAGATCTGAGC
>pSPTBM20.Boehringer.html.1.62
CTCTGCAGGCATGCGATATCCCATGGAAGC
>13446792.1.21
GGCCGCACTAGTGGATCCCCCGGGATGCAT
>27573259.1.56
TTCGAGCTCCGTCGACAAGCTTGCGGCCGC
>4097019.1.516
AGACAATGCTCAGGACTGATGAGTCCGTGA
>ptyb11.New_England_Biolabs.html.1.20
GGCCGCCGTCGACTCGCGAACTAGTAGCTC
>pAMP19.Invitrogen.html.1.30
GCGTTGGATCCCCGGGTACCGAGCTCGAAT
>13488583.1.22
GACCCGGGGTACCGAGCTCGCATGCGGATC
>208744.1.126
CTGAAAATGTTCTATGTTATGTTAGTATCA
>17864894.1.91
GGCCCGGGTTACGAGATCGATGAATTCGAG
>pIC20HE.Generic.html.1.47
ATTCTCGAGGCGGCCGCGGGCCCATGGTAC
>pS3.Generic.html.1.24
ACGCGTGCCGGCGCCTCGAGACTAGTGCGC
>pRSET_CAT.InVitrogen.html.1.315
TGGCAATGAAAGACGGTGAGCTGGTGATAT
>pET-48b(+).Novagen.html.1.15
GTCCTCTTTCAGGGACCCGGGTACCAGGAT
>litmus28i.New_England_Biolabs.html.1.68
CCTGCAGAGAAGCTTGGCGCCAGCCGGCTT
>4495058.1.37
CCCTCGAGGTCGACGAATTCGAGCTCGGCC
>SSEV19.Generic.html.1.16
AATTCGCGTCTGGCCTTCCTGTAGCCAGCT
>pAN561H.Generic.html.1.93
TTGGGTGTTACGGAGCATTCACTAGGCAAC
>16930719.1.33
AGGCCTGATCATCGATGGGCCCATGGCTAG
>310826.1.1
GCCAAGCTTGGCTGCAGGTCGACGGATCCC
>56406597.1.129
CGCCATGTTCGTCCGCTTTTGCCCTGGAGT
>pT7SP6.Generic.html.1.20
GGATCCTCTAGAGTCGACCTGCAGCCCAAG
>pTYB2.New_England_Biolabs.html.1.5
GCTCGAGGAATTCGCGGCCGCCGTCGACTC
>12082761.1.29
GCGGGATATCACTAGTGCGGCCGCCTGCAG
>pET-31b(+).Novagen.html.1.110
ACCCCGTGGGTTCCGAGCCCAGGTCCGGTA
>p3T.Mobitec.html.1.15
ATGGCGACCCGGGTGCCCAGCCAAAAAATG
>pRSET_CAT.InVitrogen.html.1.11
AAGGATCCGAGCTCGAGATCTGCAGCTGGT
>pET-31b(+).Novagen.html.1.196
CTGACGCAGGAGGTACGCGCGGTCGCCAAC
>83314120.1.18
ATCTAGAGCTCTGCAGGATCCAAGCTTACT
>5354161.1.24
CGCGGCCGCAAGCTTCCGAATTCGCCCGGG
>pT7-FLAG-MAT-1.Sigma.html.1.5
CTGGTACCCGGGGAATTCACTCGAGGAAGC
>4097015.1.5
CACCGCGGTGGCGGCCGCTCTAGACAATGC
>pET-41c(+).Novagen.html.1.4
CCATGGCGATATCGGGGATCCGAATTCTGT
>pPICZalphaA.InVitrogen.html.1.38
TCCGAGACGGCCGGCTGGGCCACGTGAATT
>pRX3.ATCC.html.2.25
GTCGACTCTAGAGGATCCCCGGGCGAGCTC
>pET-42a(+).Novagen.html.1.2
GTCCATGGGATATCGGGGATCCGAATTCTG
>pKO11.ATCC.html.1.3
TTATTGCCCGAATTCCCCGGGATCCGTCGA
>pRSF-1.Novagen.html.1.146
GGACTCTTGTCGTCGTCATCATTCGAACCG
>118200856.1.150
TCTTAAGAAGGATCCAGATCCACTAGTGGC
>56406597.1.227
TTTTGATGCCACCCAGCCGAGGGCTTGTGC
>pATH2.ATCC.html.1.6
GCAGGTCGACTCTAGAGGATCCCCGGGGAT
>pRSF-1.Novagen.html.1.8
AATTAAGCTGCGCTAGTAGACGAGTCCATG
>13446792.1.62
TATCGATGTCGACAGGCCTTAAGGGCCAGA
>48995608.1.56
TACGTCGCGACCGCGGACATGTACAGAGCT
>56406604.1.16
GATTTTTGTAAAGGTCTGATAATGGTCCGT
>11559656.1.47
CCATGGGCGGCCGCACTAGTGTCGACCTGC
>209573.1.303
TTTGACTTTTAAAACACTCGAGTTAACAAA
>pCAL-n.Stratagene.html.1.9
CTCGAGTCGACCCATGGAGTCTAGAATTCC
>595764.1.129
GCTAGCTATAGTTCTAGAGGTACCGGTTGT
>pMAL-p2.New_England_Biolabs.html.1.72
TTATTGTTATTGTTGTTGTTGTTCGAGCTC
>pAX4CM.USB.html.1.39
CCGGGCTGCAGTCGACTCTAGATCTGGTAC
>12958274.1.16
TCGGATCCATCACACTGGCGGCCGCTCGAG
>pNEB205A.New_England_Biolabs.html.1.26
AGGAGACATCTAGACTTTCCCTCAGCTTAA
>3135559.2.1
CGGCCGCACTAGTCTAGATTTAAATTAATT
>pMAL-p.New_England_Biolabs.html.1.17
CGACTCTAGAGGATCCATCGAGGGTAGGTT
>pMOD-2.Epicentre.html.1.5
CCCGGGTACCGAGCTCGAATTCGAGCCAAT
>38565537.1.8
GCGTGTCGACCCCGGGACTAGTCCATGGCG
>pVL1393.Invitrogen.html.1.7
ATCTGCAGCGGCCGCTCCGGAATTCTAGAA
>pXC14.ATCC.html.1.97
ACCATAGGTGTGGTTTAATTTGATGCCCTT
>595702.1.12
GCGGCCGCCGTGTCGGATCCTGAGACTGAA
>10504974.1.49
ACGCGTCTGCAGAAGCTTCGAATTCGAGCT
>pSL190.Generic.html.1.144
GTAGCCGGCTAACGTTAACAACCGGTACCT
>pCDFDuet-1.Novagen.html.1.33
TGCAGGCGCGCCGAGCTCGAATTCGGATCC
>118200856.1.82
CATGCAAGAGATCTTATAGGCCTCGAGTTA
>pOSEX4.ATCC.html.1.22
CGGTACCGGGCCCGTCGACTCTAGAGCTCT
>16930719.1.50
GGCCCATGGCTAGCGGCCGCACGCGTTCGC
>pMB124.Generic.html.1.13
GATGACGCGTCGACAAGCTAGCTTGGATCC
>M13K82.Generic.html.1.17
AGTGCCAAGCTTGGCTGCAGGTCGACGGAT
>pAN561H.Generic.html.1.62
GGAGAGTTGTAAAAAAGTTTCGGCCGGCGT
>1277132.2.41
GATGCATATGCATGCTGCAGGGCCCATGGC
>pS5.ATCC.html.1.22
CTCGTACGCGTGCCGGCGCCTCGAGACTAG
>209573.1.99
ACCGTCTTTCAGAGTAGCGATAACTTCAAC
>pQE-30_Xa.Qiagen.html.1.20
CCGGGGTACCGAGCTCGCATGCGGATCCAG
>4097019.1.738
TCGATACCGTCGACCTCGAGGGGGGGCCCG
>pBACgus-7.Invitrogen.html.1.64
CTCTTGTCGTCGTCATCACCTCCACCGCTA
>pSTBlue-1.Novagen.html.1.25
CGTGTGGTCTAGAGCTAGCCTAGGCTCGAG
>pSE280.Invitrogen.html.1.162
GGTACCTCTAGAACTATAGCTAGCATGCGC
>pSU2703.Generic.html.1.17
GGGGCTGACTTCAGGTGCTACATTTGAAGA
>p2Bac.invitrogen.html.2.21
CAGCTGCAGATCTCGAGCTCGGATCCGCTA
>pET-30Ek_LIC.Novagen.html.1.19
AGCCCGGGCTTCTCCTCAACCATGGCGATA
>pCITE-2c(+).Novagen.html.1.36
TCGGAGATCTCAGTGGTGGTGGTGGTGGTG
>4322639.1.26
TACCTGGATCCATATGAATTCTGGGGCCCA
>4097019.1.631
GCTTGGATCCAGAGTCTCCTGAACTAGACA
>1649038.1.23
GCTGGGAATTCGGATCCTCTAGACCATCAC
>pMAL-P2x.New_England_Biolabs.html.1.73
GGTTGTTGTTATTGTTATTGTTGTTGTTGT
>pGT-N38.New_England_Biolabs.html.1.34
ATTGCACGGGCCCCACTAGGCGGCCGCCTA
>pSVB10.Generic.html.1.13
CCGGGTCACCGATGATAAGCTGTCAAACAT
>pBEND2.Generic.html.1.34
ATTTCGCGAAGGCCTCCCGGGCAGCTGGAT
>287939.1.12
CGAATTCCATGGTACCAGCTGCAGATCTCG
>pET-41Ek_LIC.Novagen.html.1.25
TATCGGGGATCCGAATTCTGTACAGGCCTT
>209573.1.23
CAGATTCGTCACCAGCCAGTTTTTTCTGAA
>pMOD-2.Epicentre.html.1.2
ATCCCCGGGTACCGAGCTCGAATTCGAGCC
>17864894.1.46
CGACGTCTAGACCTAGGCCTTAAGATCTGA
>pET-43.1Ek_LIC.Novagen.html.1.19
GATATCTGAGCTCGTGGATCCGAATTCTGT
>M13BM21.Boehringer.html.1.1
GAATTCCCGGGGATCCACGCGTAACTTAAG
>108947432.1.36
TCGAGCGGATCCTGCAGGAATTCCCGGGCA
>pIVEX2.4d.Roche.html.1.3
GATCCCGGGCTGCAGAGCTCGCTCGAGTCG
>pCRT7_VP22-1.InVitrogen.html.1.8
GCGGGCCCTCTAGACTCGAGCGGCCGCCAC
>310824.1.5
CTTGGGAGCTTGGCTGCAGGTCGACGGATC
>pPICZB.InVitrogen.html.2.22
CGGCTCGAGGTACCGATCCGAGACGGCCGG
>56406608.1.121
ATCCGCTTCACGCCATGTTCGTCCGCTTTT
>pSL180.Generic.html.1.93
CGCGCGATCGATATCAGCGCTTTAAATTTG
>pET-43.1Ek_LIC.Novagen.html.1.114
TGTATACACGTGCAAGCCAGCCAGAACTCG
>4097019.1.470
CCGTGAGGACGAAACTCTAAGGCTTGGATC
>3983120.1.29
AGGCTCTAGATTCGAAAGCGGCCGCACTAG
>RR2.ATCC.html.1.49
GCCTTTGAGTGAGCTGGTACCTCTAGACCC
>SSEV19.Generic.html.1.32
TCCTGTAGCCAGCTTTCATCAACATTAAAT
>pCDF1-MCS1-EF1-Puro.System_Biosciences.html.1.21
AATTAATTAAGCTTAGATCTGGATCCGGCG
>118200845.1.162
CACTAGTGGCCTATGCGGCCGCGGATCTGA
>60396875.1.25
GAGGATCCCCGGGCGCGAATTCTAGCCATA
>25900784.1.7
AGTCTAGAGTCGACGCATGCATGGTACCAA
>pSE280.Invitrogen.html.1.50
GTCCGCGGTCGCGACGTACGCGTATCGATG
>92429681.1.20
CTCGAGTGGCGGCCGCTATTGACCCGGGAT
>16930719.1.15
GGGATCCTCTAGATCTCGAGGCCTGATCAT
>pDual_GC.Stratagene.html.1.18
TGGCCCTCCTCTTAAAGTTTAAACAAGGGG
>9957257.1.60
CGACGTAGGCCTTTGAATTCCCATATGGGC
>pMelBacc.InVitrogen.html.3.20
TCCATGGTACCAGCTGCAGATCTCGAGCTC
>56406604.1.170
TTTGAGAAGATGTCTCCGCCGATGCTTTTC
>pCITE-2b(+).Novagen.html.1.19
GTCGATCGACTCTAGAGGATCGGAGATCTC
>pHC314.Generic.html.1.41
ACTGGTAGGTATGGAAGATCTCTAGAAGCT
>208744.1.83
GAGCCCTTTGCCAGCTTTCTCGAGGTACCC
>pCDFDuet-1.Novagen.html.1.10
ATGCGGCCGCAAGCTTGTCGACCTGCAGGC
>209573.1.238
GAGTCCAAGCTTTCTTCTTTACCTTTAGCC
>pET-43.1Ek_LIC.Novagen.html.1.45
CTGTACAGGCGCGCCTGCAGGACGTCGACG
>310822.1.14
GCCCGGGGATCCTCTAGAGTCGACCTGCAG
>pShuttle.Stratagene.html.1.7
CGAGTCGACAAGCTTGAATTCGATATCTCT
>pRSET_CAT.InVitrogen.html.1.371
AAACGTGGCCAATATGGACAACTTCTTCGC
>pET-31b(+).Novagen.html.1.324
GGTGAGCATCCGCGCCTTGTTTGGCGAGAA
>pDR720.Generic.html.1.7
TCCCGGGGGATCCGTCGACCTGCAGCCAAG
>pT7Blue-2.Novagen.html.1.140
CCCGGGCTCTTGTCGTCGTCATCGCTGCCA
>pKSM710.ATCC.html.1.23
GCGGTACCTCTAGAAGAAGCTTGGGATCCC
>109452800.1.7
AGCTCCCGGGTACCATGGCATGCATCGATA
>pCRT7_VP22-1-TOPO.InVitrogen.html.1.63
CCACACTGGACTAGTGGATCCGAGCTCGGT
>pMAL-p2g.New_England_Biolabs.html.1.37
CTACGTAGTGTGCCGCACCCGGCCCGAGGT
>27573262.1.58
CGAGCTCCGTCGACAAGCTTGCGGCCGCAC
>pET-43.1Ek_LIC.Novagen.html.1.136
AGAACTCGCTCCTGAAGACCCAGAGGATCT
>125976391.1.1
CTAGACTAGGTGGATCCCGGGCCCGCGGTA
>413806.1.39
TAGAAGATCTGGTACCGAGCTCGAATTCCC
>4512193.1.10
CGATATCGGATCCATATGACGTCGACGCGT
>pBK614.Generic.html.1.37
CTAGCTGAACTACCCAAAAGTATAAATGCC
>310830.1.32
GGTACCTCTAGAAGAAGCTTGGGATCCGTC
>pCYB3.New_England_Biolabs.html.1.15
GAATTCTCTAGAGTCGACTCGCGAGCTAGC
>pXC14.ATCC.html.1.44
GTAAGTACTTCCTTAGATAACAATTGATTG
>118200845.1.159
ATCCACTAGTGGCCTATGCGGCCGCGGATC
>pT7T3_18U.Stratagene.html.1.117
TTTTTGGGGGGGGGGGGGTGCAGGCATGCA
>118200854.1.98
GAGGTCGACTCTAGATAAAGCTTTAGAGCT
>45862365.1.13
AAAGGTACCGAGCTCCTGCAGTATCGATGC
>pSL180.Generic.html.1.287
AGTGGCCACGTGGGCCGTGCACCTTAAGCT
>pRX3.ATCC.html.2.13
CTTGGGCTGCAGGTCGACTCTAGAGGATCC
>310830.1.20
GATATCGCATGCGGTACCTCTAGAAGAAGC
>pCANTAB5.Pharmacia.html.1.14
TGATCTCGAGCTCCTGCAGTTGGACCTGGG
>118200856.1.41
GAAAGCTAGCTATACGCGTTATACCGGTAT
>pCDFDuet-1.Novagen.html.1.59
ATCCTGGCTGTGGTGATGATGGTGATGGCT
>pMCS5.Mobitec.html.1.40
AACATGCATGATATCACGCGTGGCGCCACT
>595764.1.75
GATCATCATGACAGATCTGCGCGCGATCGA
>pET-12b.Novagen.html.1.5
CGAAACTCCTAGGAATAGTCCTGACAACCC
>pNIMB.Generic.html.1.4
CAGGGACGCGTCGACAAGCTTGGATCCGCG
>pNEB193.New_England_Biolabs.html.1.31
ACTCTAGACTTAATTAAGGATCCGGCGCGC
>27573259.1.60
AGCTCCGTCGACAAGCTTGCGGCCGCACTC
>pETcoco-2.Novagen.html.1.112
ATCGATGCGATCGCCCGGGCTCTTGTCGTC
>pENTR2B.InVitrogen.html.1.16
CCAGTCGACTGAATTGGTTCCGGCGCCAGC
>118200845.1.83
GATCTTATAGGCCTCGAGTTAACGTTCGAG
>118200856.1.11
CATGGCGCGCCTTTGCGATCGCAGACCTAG
>pCITE-2b(+).Novagen.html.1.18
GGTCGATCGACTCTAGAGGATCGGAGATCT
>pET-38b(+).Novagen.html.1.32
TGTACACCTGCAGGACGTCAAGCTTGCGGC
>pEX13.ATCC.html.3.20
GACGGATCCGCATGCACTAGTGAATTGGGT
>pAN561H.Generic.html.1.30
TGTACCTGTGCATTCTGGGTAAACGACTCA
>pMAL-p2.New_England_Biolabs.html.1.68
GTTGTTATTGTTATTGTTGTTGTTGTTCGA
>4097019.1.158
CCTGAACTAGACAATGCTCAGGACTGATGA
>pAX4CM.USB.html.1.36
CACCCGGGCTGCAGTCGACTCTAGATCTGG
>287942.1.12
CGAGATCTGCAGCTGGTACCATGGAATTCG
>pQE-40.Qiagen.html.1.5
TGGCTGCAGGTCGACCCGGGGTACCGCATG
>pLP-BacPAK9-6xHN.Clontech.html.3.20
TGCAGGCCTCGAGTTCGAATCTAGAAGATC
>1490528.2.3
CCCGTACGGCCGACTAGTAGGCCTATTATT
>pET-38b(+).Novagen.html.1.26
GAATTCTGTACACCTGCAGGACGTCAAGCT
>pET-32b(+).Novagen.html.1.14
GGATCCGAATTCGAGCTCCGTCGACAAGCT
>56406608.1.249
GGGCTTGTGCTTCTGATTTTGTAATGTAAT
>3929279.1.9
AGATCTCGAGCTCGGTACCCGGGTCGACAA
>ptyb11.New_England_Biolabs.html.1.5
GCTCGAGGAATTCGCGGCCGCCGTCGACTC
>8346634.2.31
AGGTAATTATAACCCCGGGCCCTATATATG
>T7Select1-2b.Novagen.html.1.12
CCGCAAGCTTGTCGACGGAGCTCGAATTCG
>4097017.1.59
CGAAACTCTAAGGCTTGGATCCAGAGTCTC
>pBK614.Generic.html.1.19
GACAAAAGCCGTCCTTCCCTAGCTGAACTA
>pTRE-HA.Clontech.html.1.26
GTACCTCGAGAGATCTCGGTCGACCAAGCT
>118200854.1.65
GCAAGAGATCTTATAGGCCTCGAGTTAACG
>pCDF1-MCS1-EF1-Puro.System_Biosciences.html.1.30
AGCTTAGATCTGGATCCGGCGCGCCCGGGC
>12958753.1.8
TACCTGATCAAAGCTTATCGATGATATCAG
>SSEV19.Generic.html.1.182
ACGACGACCGTATCGGCCTCAGGAAGATCG
>117957124.1.14
GCGGCCGGCCTTAATTAAGTCGACATTTAA
>pVE1163.Generic.html.1.28
GCCTGCAGAGCTCGAGGTACCCGGGAAGCT
>45862365.1.99
AGAACGTTGGGCCCCAATTGGCTAGCAAGC
>T7Select1-2a.Novagen.html.1.5
GTGCGGCCGCAAGCTTGTCGACGGAGCTCG
>pPIC6c.InVitrogen.html.1.13
CGGCCGCCGCGGCTCGAGGTACCGATCCGA
>pMETalphac.InVitrogen.html.2.23
GACGACGCGTGGATCCACGGCCGGCTGGGC
>p2Bac.invitrogen.html.2.5
TCGAATTCCATGGTACCAGCTGCAGATCTC
>118200854.1.110
AGATAAAGCTTTAGAGCTCTTCTTAAGAAG
>118200856.1.95
TTATAGGCCTCGAGTTAACGTTCGAGGTCG
>13446792.1.46
TGCATGAATTCAAGCTTATCGATGTCGACA
>56406604.1.78
GAATCCGGTCTGAATTTCTGAAGCCTGATG
>3983120.1.22
AGACTGCAGGCTCTAGATTCGAAAGCGGCC
>pGT-N38.New_England_Biolabs.html.1.5
GCAGAGAAGCTTGGCGCCAGCCGGCTTCAA
>10504974.1.71
TTCGAGCTCCCGGGTACCATGGCATGCATC
>pGT-N39.New_England_Biolabs.html.1.33
CGCGTCTTCCGGAGTGTACAGGCATGCGGT
>pRSET_CAT.InVitrogen.html.1.374
CGTGGCCAATATGGACAACTTCTTCGCCCC
>pCMV-PCR.Stratagene.html.1.68
CTTCACTTGTCGTCGTCAATGAATTCCTGC
>34421983.1.3
ATTAAGCTTGGCTGCAGGTCGACCCGGGGT
>4097019.1.492
CTTGGATCCAGAGTCTCCTGAACTAGACAA
>58279.2.19
CCGGTCAATCAATCAGCAAGCTTGGCTGCA
>pSL190.Generic.html.1.79
TCGATGGCGCCAGCTGCAGGCGGCCGCCAT
>595721.1.2
GGCCGCTCGAGTCGACCCGGGAATTCCGGG
>12958753.1.39
TCTCCTTTTGCGGCCGCCGGGTACAATTCC
>pCR1000.InVitrogen.html.1.22
CCGTTTCTCTCGATATCGAAACCCTTCTCA
>pET-43.1Ek_LIC.Novagen.html.1.88
GCGTTCGAAGCTTGCGGCCGCACAGCTGTA
>208442.1.11
GATCCAACTGCGCCTCGCTCCGCGGAACCA
>pET-44b(+).Novagen.html.1.164
ACTCGCTCCTGAAGACCCAGAGGATCTCGA
>56406597.1.84
CGGTCTGAATTTCTGAAGCCTGATGTATAG
>p453.Generic.html.1.60
ATAGAAAAAAACAAAATGAAATTCTACTAT
>8117181.1.3
CTTCGAATTCGAGCTCCCGGGTACCATGGC
>p453.Generic.html.1.11
GTACCGTGCAATAAATTAGAATAGTTTCAA
>pCITE-5b(+).Novagen.html.1.22
TCGACGGAGCTCGAATTCGGATCCGATATC
>pET-31b(+).Novagen.html.1.266
GCCGCAAGACCGTAGTTGCGCCCATCGATC
>pEYFP.Clontech.html.2.51
GGTAATGGTAGCGACCGGCGCTCAGTTGGA
>pCITE-5b(+).Novagen.html.1.34
GAATTCGGATCCGATATCGCCATGGTTGAG
>209573.1.196
GTAGTTTTGATGCACAGGCAACGGAGCTCA
>209573.1.188
TCCCAGAAGTAGTTTTGATGCACAGGCAAC
>pT7Blue-2.Novagen.html.1.116
CGCGTCTGCAGTTTTGAGGAGAAGCCCGGG
>1017801.1.48
TCTCGAGAGTACTTCTAGAGCGGCCGCGGG
>37778084.1.10
ATCACCATCACCATGCTAGTGCCACCTCCG
>pET-12a.Novagen.html.1.30
AACCCCTATCGCGATCAGCTCTTTTGCGTC
>pPICZB.InVitrogen.html.2.28
GAGGTACCGATCCGAGACGGCCGGCTGGGC
>113073444.1.11
TTTAAACGCGGCCGCGGTACCACTAGTACG
>595767.1.194
GCGCAAATTTAAAGCGCTGATATCGATCGC
>pDR720.Generic.html.1.11
GAATTCACTGGGGGGATGGGGAGTAAGCTT
>pET-41Ek_LIC.Novagen.html.1.53
TTGGCGCGCCTGCAGGCGAGCTCCGTCGAC
>pET-48b(+).Novagen.html.1.2
CGCGGCTCTTGAAGTCCTCTTTCAGGGACC
>pBACgus-7.Invitrogen.html.1.58
CCCGGGCTCTTGTCGTCGTCATCACCTCCA
>pMIB_V5-Hisb.InVitrogen.html.1.11
GCGGCCGCCACTGTGCTGGATATCTGCAGA
>56406604.1.271
GTAATTATCAGGTAGCTTATGATATGTCTG
>pT7T3_18U.Stratagene.html.1.48
CTATGACATGATTACGAATTTAATACGACT
>4097015.1.1
GCTCCACCGCGGTGGCGGCCGCTCTAGACA
>37778084.1.3
ATGCACCATCACCATCACCATGCTAGTGCC
>pET-31b(+).Novagen.html.1.190
GTGGAGCTGACGCAGGAGGTACGCGCGGTC
>pBMN-GFP.Orbigen.html.1.34
AGGCCTGCAGGAATTCGAATTTAAATGGAT
>45862396.1.1
AGCTCCTGCAGTATCGATGCGGCCGCAAAG
>48995599.1.85
GAGGTACCGGTTGTTAACGTTAGCCGGCTA
>pT7T3_18U.Stratagene.html.1.150
TTATTCCCTTTAGTGAGGGTTAATTTATAT
>56406604.1.55
AATCAGCCAGTCGCTTGAGTAAAGAATCCG
>8346640.2.74
GATCATCATGACAGATCTGCGCGCGATCGA
>11559656.1.33
ACCCCGGGGATATCCCATGGGCGGCCGCAC
>595767.1.19
CCCACGTGGCCACTAGTACTTCTCGAGCTC
>310853.1.22
ATCGCATGCGGTACCTCTAGAAGAAGCTTG
>pAMP1.Invitrogen.html.1.41
AGTAGTAGTAGGCGGCCGCTCTAGAGGATC
>51090247.1.12
GTCGACAAGCTTGAATTCGGATCCCTCGAG
>1673614.1.34
GGTACCAAGAATTCCATGGATATCCCGGGG
>pMCS5.Mobitec.html.1.106
TATGGGCCCGCGGCCGCGAATTCGAGCTCG
>45862396.1.75
CGAGAACGTTGGGCCCCAATTGGCTAGCAA
>M13K82.Generic.html.1.45
ATCCCCTAGCACTCCCGGGTTTAGCACTCC
>pHC624.Generic.html.1.35
AGCTTCTAGAGATCTGCAGGTCGACGGATC
>209208.1.20
GGATCCTCTAGAGTCGACCTGCAGCCCAAG
>4097019.1.456
CAGGACTGATGAGTCCGTGAGGACGAAACT
>pCDF1-MCS1-EF1-Puro.System_Biosciences.html.1.16
ATTTAAATTAATTAAGCTTAGATCTGGATC
>pET-42b(+).Novagen.html.1.52
CAGGCGAGCTCCGTCGACAAGCTTGCGGCC
>pET-40b(+).Novagen.html.1.30
CGGATCCGAATTCGAGCTCCGTCGACAAGC
>pET-47b(+).Novagen.html.1.51
CTCTTTCAGGGACCCGGGTACCAGGATCCG
>4097019.1.671
CTGATGAGTCCGTGAGGACGAAACTCTAAG
>208744.1.44
CGAAGATGACGATGAAGAGTAGTACGATTA
>45862352.2.32
AGTATCGATGCGGCCGCAAAGTCGACGAAT
>4097019.1.248
GGACTGATGAGTCCGTGAGGACGAAACTCT
>pET-31b(+).Novagen.html.1.238
GCTTTCACCGTCAGCTTCGAGTATCAGGGC
>pETcoco-2.Novagen.html.1.203
TCTTTGCTAGCACCGTGATGGTGATGGTGA
>pBMN-GFP.Orbigen.html.1.21
GCGCCGGCCCTCGAGGCCTGCAGGAATTCG
>pT7T3_18U.Stratagene.html.1.136
GCAGGCATGCAAGCTTATTCCCTTTAGTGA
>3983116.1.21
CTCTAGATTCGAAAGCGGCCGCACTAGTTG
>pTYB3.New_England_Biolabs.html.1.23
GGCCGCCGTCGACTCGCGAGCTAGCCATGG
>pETcoco-2.Novagen.html.1.143
TCATCACCAGTTGGCGGTGGCGAGTCCATG
>118200856.1.131
GATAAAGCTTTAGAGCTCTTCTTAAGAAGG
>4097019.1.734
CTTATCGATACCGTCGACCTCGAGGGGGGG
>pRX1.ATCC.html.1.5
CGATAAGCTTGGGCTGCAGGTCGACTCTAG
>pKSM717.ATCC.html.1.5
AATTCCCGGGAGAGCTCGATATCGCATGCG
>436566.1.8
TGGTCTCGAGAACGGAAGCACGGCGACCAA
>pRSF-1.Novagen.html.1.14
GCTGCGCTAGTAGACGAGTCCATGTGCTGG
>108947435.2.2
GCCCGCGCGCCAAACGAATGGTCTAGAAAG
>pCAL-n.Stratagene.html.1.10
TCGAGTCGACCCATGGAGTCTAGAATTCCC
>1066304.1.12
TGATCTCGAGGCGCCGAATTCGAGCTCGGT
>pET-31b(+).Novagen.html.1.333
CCGCGCCTTGTTTGGCGAGAAGAATATTCA
>3328183.2.47
CGACGATTCTATAGTGTCACCTAAATAGGA
>pCRT7_VP22-1.InVitrogen.html.1.10
GGGCCCTCTAGACTCGAGCGGCCGCCACTG
>pFastbac_CTHS.LIfeSensors.html.1.26
CAAGCTTGTCGACGGAGCTCGAATTCGGAT
>18252143.1.3
CGCATGCGAATTCAGATCTAGAGCTCTGCA
>8216950.4.65
TTCCTCGAGTCTAGAGGAGCATGCGACGTC
>48995599.1.210
CAGAGCTCGAGAAGTACTAGTGGCCACGGG
>pAN524.Generic.html.1.1
AAGCTTCGGATCCAGCGCGCTTGGAAATCA
>78098958.2.3
GGGTACCGAATTCGATCGATCCCGGGAATT
>pET-42b(+).Novagen.html.1.11
ATATCGGGGATCCGAATTCTGTACAGGCCT
>pET-42b(+).Novagen.html.1.45
GCGCCTGCAGGCGAGCTCCGTCGACAAGCT
>29569706.1.8
GGCCCAAGATCTGGCCCTTAAGGCCTGTCG
>60651286.1.2
GCAGCCAAGCTTATCGATTTCGAACCCGGG
>pMAL-c2.New_England_Biolabs.html.1.8
GCAGGTCGACTCTAGAGGATCCGAATTCTG
>1200493.1.1
CGGCCGCCCCGGGAGATCTGATATCGGTAC
>pACYCDuet-1.Novagen.html.1.18
GCAAGCTTGTCGACCTGCAGGCGCGCCGAG
>pET-41b(+).Novagen.html.1.5
CCCATGGATATCGGGGATCCGAATTCTGTA
>pET-31b(+).Novagen.html.1.287
CCATCGATCACTTTCGCTTCAATGGCGCCG
>pCYB2.New_England_Biolabs.html.1.14
ATTCTCTAGAGTCGACTCGCGAGCTAGCCA
>pAX4CP.USB.html.1.38
CCCGGGCTGCAGTCGACTCTAGATCTGGTA
>118200847.1.34
AAAGCTAGCTATACGCGTTATACCGGTATC
>118200856.1.135
AAGCTTTAGAGCTCTTCTTAAGAAGGATCC
>pRSET_CAT.InVitrogen.html.1.449
GATGCCGCTGGCGATTCAGGTTCATCATGC
>pWEB::TNC.Epicentre.html.1.16
CGTCGTGACTGGGAAAACCCTGGCGGCCGC
>pKLY3.Generic.html.1.20
GCCAGGCAAACTACGTATAACTAACTAAGG
>pET-31b(+).Novagen.html.1.221
CCAACGAAGCGGCCTTCGCTTTCACCGTCA
>pCRT7_VP22-1-TOPO.InVitrogen.html.1.23
GTGCTGGATATCTGCAGAATTGCCCTTAAG
>pWEB::TNC.Epicentre.html.1.19
CGTGACTGGGAAAACCCTGGCGGCCGCGAA
>1052556.1.10
CTTGCAAGCTTGAATTCATCGATATCTAGA
>pMCS5.Mobitec.html.1.38
TTAACATGCATGATATCACGCGTGGCGCCA
>81345491.1.59
AGGTCGACCTCGAGGGATCCCCGGGTACCG
>pNEB193.New_England_Biolabs.html.1.20
TTAAACAGTCGACTCTAGACTTAATTAAGG
>pET-31b(+).Novagen.html.1.72
CATCGTCGCGCTGTTTGCCGATGACGCCAC
>4097019.1.652
AACTAGACAATGCTCAGGACTGATGAGTCC
>1117808.1.47
GCCATATGACCACCCAAGCTAGCGTAATCT
>pIB_V5-His_CAT.InVitrogen.html.1.19
TCGAGCGGCCGCCACTGTGCTGGATATCTG
>4097017.1.96
AGACAATGCTCAGGACTGATGAGTCCGTGA
>pDO193.ATCC.html.1.17
TTTAAACGCCCGGGCGAGCTCGGATCCGGT
>pET-44b(+).Novagen.html.1.158
GCCAGAACTCGCTCCTGAAGACCCAGAGGA
>pCITE-2a(+).Novagen.html.1.5
CCTGCAGGTCGATCGACTCTAGAGGATCGG
>pKYB1.New_England_Biolabs.html.1.16
AATTCGCGGCCGCCGTCGACTCGCGAGCTA
>pPROTet.E_6xHN.Clontech.html.1.44
AGGCCTGCAGGGATCCAAGCTTGTCGACCA
>pTriplEx2.Clontech.html.1.78
GCGGCCGGATCCTGCAGGCCATAATGGCCG
>3273767.1.23
AGCTTGATATCGGTACCAGATCTGAATTCG
>pET-41a(+).Novagen.html.1.46
GCGCCTGCAGGCGAGCTCCGTCGACAAGCT
>208744.1.51
GACGATGAAGAGTAGTACGATTAGCAGGAC
>58029.1.34
CGGGGATCCTCTAGAGTCGACCTGCAGCCC
>4097015.1.35
TCAGGACTGATGAGTCCGTGAGGACGAAAC
>45614.1.2
AAGCTTGGCTGCAGGTCGACGGATCCCCGG
>29569706.1.59
TGCATCCCGGGGGATCCACTAGTGCGGCCG
>pCITE-2a(+).Novagen.html.1.40
TCAGTGGTGGTGGTGGTGGTGCTCGAGTGC
>M13BM21.Boehringer.html.1.31
TGCGGCCGCGGTACCGGGCCCGTCGACTCT
>pTriplEx2.Clontech.html.1.95
GCCATAATGGCCGAATTCCCGGGTACCAAC
>pET-30Ek_LIC.Novagen.html.1.39
CATGGCGATATCGGATCCGAATTCGAGCTC
>pET-31b(+).Novagen.html.1.130
AGGTCCGGTACGGCTGCGATTCGTGAGTTT
>pRX-2.ATCC.html.1.12
TGGGCTGCAGGTCGACTCTAGAGGATCCCC
>pCYB3.New_England_Biolabs.html.1.20
CTCTAGAGTCGACTCGCGAGCTAGCCATGG
>pSTBlue-1.Novagen.html.1.10
GCTCGGGCCCCCACACGTGTGGTCTAGAGC
>pMOD-2.Epicentre.html.1.36
TGCGAGAACACCCGAGAAAATTCATCGATG
>8216952.1.30
CCTCGAGGGATCCGGGCCCTCTAGATGCGG
>pEMBL18NOT.ATCC.html.1.25
TCTAGCTAGAGGATCCCCGCGGCCGCGGGT
>pET-12b.Novagen.html.1.23
TCCTGACAACCCCTATCGCGATCAGCTCTT
>15149220.1.8
ATATGGTACCAGCTGCAGATCTCGAGCTCG
>pCRT7_VP22-1.InVitrogen.html.1.34
CCACTGTGCTGGATATCTGCAGAATTCCAC
>pGEM-7Zf(+)_LIC-R.ATCC.html.1.56
GGGGTACCAAACTCGCTCCGGCGCCGGAAC
>pACYCDuet-1.Novagen.html.2.66
TTTCTTTACCAGACTCGAGGGTACCGACGT
>4097019.1.39
GACTGATGAGTCCGTGAGGACGAAACTCTA
>4586830.1.36
TAAACAGTCATTTAAATCGACTCTAGACTT
>310808.1.10
GGAGAGCTCGATATCGCATGCGGTACCTCT
>pXC14.ATCC.html.1.117
TGATGCCCTTTTTCAGGGCTGGAATGTGTA
>pShuttle.Stratagene.html.1.3
TCTTCGAGTCGACAAGCTTGAATTCGATAT
>pUC28.Generic.html.1.33
TGCATATGGGCCCTCGAGGCCTTGAATGCG
>56406597.1.177
AAGATGTCTCCGCCGATGCTTTTCCCCGGA
>PinPoint_Xa-2.Promega.html.1.17
CTGATATCGGTACCGGATCCCAGCTGAAGC
>pMAL-P2x.New_England_Biolabs.html.1.33
CTAGAGGATCCGAATTCTGAAATCCTTCCC
>pCRT7_GS.InVitrogen.html.1.18
TCGCCCTTAAGGGCGGATCCTTATCGTCAT
>pENTR11.InVitrogen.html.1.8
ATCCAGTCGACCATGGTTAAGTATTTCCTT
>pEYFP.Clontech.html.2.60
AGCGACCGGCGCTCAGTTGGAATTCTAGAG
>pET-44b(+).Novagen.html.1.11
CGCGGGTTCTGGTACGATTGATGACGACGA
>pTRE-HA.Clontech.html.1.39
TCTCGGTCGACCAAGCTTGGGCCTCCATGG
>pETcoco-2.Novagen.html.1.189
TCGCAGCAGCGGTTTCTTTGCTAGCACCGT
>4097013.1.41
CTGATGAGTCCGTGAGGACGAAACTCTAAG
>310829.1.1
GGAATTCCGCAATTCCCGGGGATCCGTCGA
>11559663.1.1
GGCCTGGATCGACTAGTCGATCCTCTAGCC
>pGT-N29.New_England_Biolabs.html.1.49
AGGGAGCTCTGGTACCCACTAGGCGGCCGC
>209573.1.217
CGGAGCTCAGCGTATAAGTCAGAGTCCAAG
>pPIC9.InVitrogen.html.1.7
CCCTAGGGAATTCTACGTAAGCTTCAGCCT
>118200845.1.92
GGCCTCGAGTTAACGTTCGAGGTCGACTCT
>pMC1843.Generic.html.1.19
GATCCGTCGACCTGCAGGTCGACGGATCCG
>310825.1.48
GGTACCGCATGCGATATCGAGCTCTCCCGG
>13937413.1.22
TGCAGTCTAGAGGCCTCCATGGGTATATCT
>118200854.1.38
GTTATACCGGTATCCTGCAGGTAGTATGCA
>4586830.1.1
CGCGTAGCTAGCCCAAGCTTGCATGCCTGC
>pXC14.ATCC.html.1.54
CCTTAGATAACAATTGATTGAATGTATGCA
>56406597.1.146
TTTGCCCTGGAGTTTGCCTTCCCTGTTTGA
>287937.1.9
CGAATTCCATGGTACCAGCTGCAGATCTCG
>pET-44a(+).Novagen.html.1.36
ACGACAAGAGTCCGGGAGCTCGTGGATCCG
>pRX-3.ATCC.html.1.15
GGGCTGCAGGTCGACTCTAGAGGATCCCCG
>pET-41Ek_LIC.Novagen.html.1.42
CTGTACAGGCCTTGGCGCGCCTGCAGGCGA
>pRSET_CAT.InVitrogen.html.1.211
TATTACGGCCTTTTTAAAGACCGTAAAGAA
>pBAD_Thio.InVitrogen.html.1.9
TCATCGTCATCACCGGATCCAGAGCCGGCC
>118200845.1.39
TAGCTATACGCGTTATACCGGTATCCTGCA
>644831.1.7
AAGCTTACTTAGATCTCGAGCTAGCACGCG
>pET-31b(+).Novagen.html.1.169
TCGCTCAAACTGCCTTTGGCGGTGGAGCTG
>pSL180.Generic.html.1.160
ACGTTAGCCGGCTACGTATACTCCGGAATA
>18140172.1.12
AGGAGGCCATATGACTATGCATGCGGCCGC
>7638455.1.39
ACTAGTGCATGCATATGTGAAGCTTAGAGC
>8346634.2.104
ATATCAGCGCTTTAAATTTCGCATGCTAGA
>118200856.1.207
CGGGTACCTTTGAATTCCACTTAATTAAGG
>pAX4CM.USB.html.1.49
GTCGACTCTAGATCTGGTACCGAATTCCAT
>pCMV-PCR.Stratagene.html.1.77
TCGTCGTCAATGAATTCCTGCAGCCCGGGG
>pMAL-P2x.New_England_Biolabs.html.1.84
TTGTTATTGTTGTTGTTGTTCGAGCTCGAA
>pET-31b(+).Novagen.html.1.153
TGAGTTTTACGCCAACTCGCTCAAACTGCC
>pIVEX2.4d.Roche.html.1.26
CGAGTCGACTTGCCATGGTCATATGTTTAA
>8216950.4.40
TCGATTTCGAACCCGGGGTACCGAATTCCT
>1052554.1.6
ATCGATCTAGAGAATCCCGGGTACCTCGAG
>4097019.1.141
GCTTGGATCCAGAGTCTCCTGAACTAGACA
>56406597.1.237
ACCCAGCCGAGGGCTTGTGCTTCTGATTTT
>118200847.1.20
ATCGCAGACCTAGGAAAGCTAGCTATACGC
>66815022.1.77
GCGGCCGCTGCTAGCAGATCTTCTAGACTC
>pDK101.ATCC.html.1.16
CGGCCATGGATAACATGGCCAACAAAACCA
>pIVEX2.8d.Roche.html.1.33
CTTGCCATGGTCATATGTTTAATTAAGCGG
>pMAL-p2e.New_England_Biolabs.html.1.71
GTTATTGTTATTGTTGTTGTTGTTCGAGCT
>4097019.1.613
TGAGGACGAAACTCTAAGGCTTGGATCCAG
>pTriplEx2.Clontech.html.1.60
AGAGTCGACTGGGCCGAGGCGGCCGGATCC
>pET-43.1Ek_LIC.Novagen.html.1.78
CCATCGATACGCGTTCGAAGCTTGCGGCCG
>48995599.1.132
TAATAGGCCTAGGATGCATATGGCGGCCGC
>3983116.1.36
CGGCCGCACTAGTTGAGCTCGTCGACGTAG
>78098958.1.6
AAGATCTAGAGCTCGAGGATCCGGACGTCG
>pET-38b(+).Novagen.html.1.41
GCAGGACGTCAAGCTTGCGGCCGCACTCGA
>pDK101.ATCC.html.1.36
AACAAAACCATGGCGGCCGGGAGCATGCGA
>pET-43.1Ek_LIC.Novagen.html.1.70
CGACGGTACCATCGATACGCGTTCGAAGCT
>287941.1.11
TCGAGATCTGCAGCTGGTACCATGGAATTC
>310827.1.4
GCTTGGCTGCAGGTCGACGGATCCCCGGGA
>pRX-3.ATCC.html.1.25
TCGACTCTAGAGGATCCCCGGGCGAGCTCG
>pMAL-p2.New_England_Biolabs.html.1.53
CTCGATCCCGAGGTTGTTGTTATTGTTATT
>8216950.4.53
CGGGGTACCGAATTCCTCGAGTCTAGAGGA
>45862352.2.51
AGTCGACGAATTCTCCCGGGTGGATCCAAG
>pETcoco-2.Novagen.html.1.18
TTAATTAAAGATCCTCGGGATCTTCCGGAG
>pCSV03.Generic.html.1.13
GGGTCACCGATGATAAGCTGTCAAACATGA
>pDO193.ATCC.html.1.39
GATCCGGTACCGTCGACGCGGCCGCATTTA
>pSL180.Generic.html.1.228
TGGCGCCATCGATACGCGTACGTCGCGACC
>pMAL-p2.New_England_Biolabs.html.1.19
CGACTCTAGAGGATCCGAATTCTGAAATCC
>pIRES2-EGFP.Clontech.html.1.18
ACCGTCGACTGCAGAATTCGAAGCTTGAGC
>595764.1.33
GGTAATTATAACCCGGGCCCTATATATGGA
>pET-44b(+).Novagen.html.1.34
ACGACGACAAGAGTCCGGAGCTCGTGGATC
>287939.1.20
ATGGTACCAGCTGCAGATCTCGAGCTCGGA
>4097013.1.3
TCCACCGCGGTGGCGGCCGCTCTAGACAAT
>pRSET_CAT.InVitrogen.html.1.127
TATATCCCAATCGCATCGTAAAGAACATTT
>47132199.1.4
CCCTTCGCGAGGTACCGGGCCCAAGCTTCT
>pET-52b(+).Novagen.html.1.47
CGGAACTACCGCGTGGCACCAGAGCGAGCT
>310853.1.52
GGATCCGTCGACCTGCAGATCTGCGTAATC
>110433179.1.53
ATATCGCGGCCGCTTAATTAACCTCGAGGA
>pJC20.ATCC.html.1.5
CCGGGATCCTCGAGAATTCAAGCTTCATAT
>4097019.1.661
ATGCTCAGGACTGATGAGTCCGTGAGGACG
>4097017.1.309
CAATGCTCAGGACTGATGAGTCCGTGAGGA
>13937413.1.15
CGGCCGCTGCAGTCTAGAGGCCTCCATGGG
>pENTR3C.InVitrogen.html.1.7
TACCGGATCCAGTCGACTGAATTGGTTCCT
>11559656.1.58
CGCACTAGTGTCGACCTGCAGGCATGCAAG
>pUCBM21.Boehringer.html.1.61
AGAGCTCTGCAGGCATGCGATATCCCATGG
>pET-43.1Ek_LIC.Novagen.html.1.83
GATACGCGTTCGAAGCTTGCGGCCGCACAG
>pCSV31.Generic.html.1.30
CGGGTCACCGATGATAAGCTGTCAAACATG
>56406604.1.301
AAGATAATCCGCAACCCCGTCAAACGTGTT
>pPIC6c.InVitrogen.html.1.43
GACGGCCGGCTGGGCCACGTGAATTCCTCG
>501070.1.2
CGGGTACCATTTAGGTGACACTATAGAACC
>56406597.1.309
TCCGCAACCCCGTCAAACGTGTTGATAACC
>pTriEx-1.Novagen.html.1.8
CTTGCACGTGTATACAGCTGTGCGGCCGCA
>pIVEX2.4d.Roche.html.1.22
CGCTCGAGTCGACTTGCCATGGTCATATGT
>pT712.Generic.html.1.1
GAATTCGAGCTCGCCCGGGGATCCTCTAGA
>pMAL-p2.New_England_Biolabs.html.1.43
AAATCCTTCCCTCGATCCCGAGGTTGTTGT
>pCITE-2c(+).Novagen.html.1.72
TGCGGCCGCAAGCTTGTCGACGGAGCTCGA
>pSL190.Generic.html.1.271
CCGGGTTATAATTACCTCAGGTCGACGTCC
>595767.1.250
CAATTGGATCCATATATAGGGCCCGGGTTA
>595767.1.266
TAGGGCCCGGGTTATAATTACCTCAGGTCG
>48995599.1.72
AGCTATAGTTCTAGAGGTACCGGTTGTTAA
>pCITE-4a(+).Novagen.html.1.10
GCCGCAAGCTTGTCGACGGAGCTCGAATTC
>56406608.1.116
TTAATATCCGCTTCACGCCATGTTCGTCCG
>56406604.1.12
ATCTGATTTTTGTAAAGGTCTGATAATGGT
>pET-29a(+).Novagen.html.1.8
GATATCGGATCCGAATTCGAGCTCCGTCGA
>pBMN-GFP.Orbigen.html.1.19
GCGCGCCGGCCCTCGAGGCCTGCAGGAATT
>pMT_BiP_V5-Hisc.InVitrogen.html.8.61
CTGGACTAGTAGGTACCCCGGGCCATGGAG
>10504974.1.8
TAGAGCGGCCGCCACGGCGATATCGGATCC
>pCSV31.Generic.html.1.32
GGTCACCGATGATAAGCTGTCAAACATGAG
>pET-44a(+).Novagen.html.1.160
CAGAACTCGCTCCTGAAGACCCAGAGGATC
>4321112.1.18
CGACGAGCTCACTAGTCTCGAGCGGCCGCA
>pEMBL18NOT.ATCC.html.1.4
CTTGCATGCCTGCAGGTCGACTCTAGCTAG
>310798.1.16
TGGCTGCAGGTCGACGGATCCCCGGGAATT
>8346634.2.12
GCCATGGGACGTCGACCTGAGGTAATTATA
>595767.1.213
ATATCGATCGCGCGCAGATCTGTCATGATG
>pT7Blue-2.Novagen.html.1.205
AGCAGCAGCGGTTTCTTTGGTAACACCCAT
>M13BM21.Boehringer.html.1.36
CCGCGGTACCGGGCCCGTCGACTCTAGAGC
>pBACgus-7.Invitrogen.html.1.46
TTTGAGGAGAAGCCCGGGCTCTTGTCGTCG
>595764.1.87
AGATCTGCGCGCGATCGATATCAGCGCTTT
>209573.1.276
TACCGCGGTTTCCATTATAAAATCCTCTTT
>CARNEGIE4.ATCC.html.1.4
GCAGGTCGACTCTAGAGGATCCCCGGGCGA
>pET-47b(+).Novagen.html.1.11
GGCACATCACCACCACCATCACTCCGCGGC
>pRSFDuet-1.Novagen.html.2.2
TTCCCCGAAAAGTGCCACTTGCGGAGACCC
>118200847.1.194
CCGGGCGGGTACCTTTGAATTCCACTTAAT
>56406604.1.155
AGTTTGCCTTCCCTGTTTGAGAAGATGTCT
>pSE280.Invitrogen.html.1.169
CTAGAACTATAGCTAGCATGCGCAAATTTA
>pMAL-p2.New_England_Biolabs.html.1.31
ATCCGAATTCTGAAATCCTTCCCTCGATCC
>CARNEGIE4.ATCC.html.1.9
TCGACTCTAGAGGATCCCCGGGCGAGCTCG
>pSE280.Invitrogen.html.1.289
GACGTCCCATGTGCAGGTGCTGAATTCGAA
>118200845.1.115
CGACTCTAGATAAAGCTTTAGAGCTCTTCT
>56406597.1.263
TTTTGTAATGTAATTATCAGGTAGCTTATG
>23381122.1.5
CGATATCAAGCTTGTCGACGAATTCGTTAA
>4322592.1.19
CCATGCCATTGGTTACCTGGATCCATATGA
>pET-41a(+).Novagen.html.1.24
CGAATTCTGTACAGGCCTTGGCGCGCCTGC
>pT7Blue-2.Novagen.html.1.85
AGTGTCACCTAAATAAGGATCCGATACGTA
>pET-44b(+).Novagen.html.1.118
CGAAGCTTGCGGCCGCACAGCTGTATACAC
>4097019.1.191
CGTGAGGACGAAACTCTAAGGCTTGGATCC
>pBEND1.Generic.html.1.9
ATCCCTCGAGACTAGTCCATGGATCGATGC
>81345491.1.25
GTGGCTCCAAGCGCTGAGACCATGGTCCCC
>118200847.1.106
GTTCGAGGTCGACTCTAGATAAAGCTTTAG
>pTXB1.New_England_Biolabs.html.1.7
CCCTCGAGGAATTCGCGGCCGCCGTCGACT
>1673614.1.8
ACGTGTAACTTAAGTCTAGAGTCGACGGTA
>pGT-N39.New_England_Biolabs.html.1.3
GTGGATCCAGAATTCGCTAGCACGGCCGAA
>56406604.1.229
TGATGCCACCCAGCCGAGGGCTTGTGCTTC
>pSE280.Invitrogen.html.1.252
TCCATATATAGGGCCCGGGTTATAATTACC
>595764.1.146
AGGTACCGGTTGTTAACGTTAGCCGGCTAC
>13446791.1.30
AGTGGATCCCCCGGGATGCATGAATTCAAG
>58237.1.3
TCGAGCAGCTGAAGCTTGAATTCATCGATG
>pGT-N29.New_England_Biolabs.html.1.26
AGACGTCACCGGTTCTAGAACCTAGGGAGC
>pACYCDuet-1.Novagen.html.2.62
GCGGTTTCTTTACCAGACTCGAGGGTACCG
>pPICZalphaA.InVitrogen.html.1.27
CGAGGTACCGATCCGAGACGGCCGGCTGGG
>pShuttle2.Clontech.html.1.45
GCTCGAGTCTAGAGGGCCCGTTTAAACGCT
>pET-44a(+).Novagen.html.1.65
GAATTCTGTACAGGCGCGCCTGCAGGACGT
>12958752.1.14
GATCAAAGCTTATCGATGATATCAGATCTC
>pBACgus-7.Invitrogen.html.1.115
TCAAATTTCGCCGCCGCCGTTTCTTTGCCG
>pEX12.ATCC.html.1.6
GGTCGACGGATCCGCATGCGAATTCGGTAC
>310754.1.7
TCGCGAGCTCGAGATCTAGATATCGATGAA
>8216948.1.13
CCGCGGCCATGGCGGCCGGGAGCATGCGAC
>208744.1.152
ATCATTCGAAACATACCTTTGGGTCCTTTG
>pIB_V5-His_CAT.InVitrogen.html.1.6
GGGCCCTCTAGACTCGAGCGGCCGCCACTG
>pBACgus-7.Invitrogen.html.1.11
CCGCAAGCTTCGAGCTCGAATTCGGATCCA
>108947432.1.12
CAAACGAATGGTCTAGAAAGCTTCTCGAGC
>45862365.1.63
CTCCCGGGTGGATCCAAGGCCTTCTAGAAA
>48995599.1.111
GCTACGTATACTCCGGAATATTAATAGGCC
>5354163.1.34
GCCGCAAGCTTCCGAATTCGCCCGGGCTAG
>SSEV19.Generic.html.1.7
ATCAAAAATAATTCGCGTCTGGCCTTCCTG
>56406604.1.23
GTAAAGGTCTGATAATGGTCCGTTGTTTTG
>27650342.1.18
TAGCACGCGTAAGAGCTCGGTACCTCCCGG
>pRNA-U6.3_Neo.Genscript.html.1.8
GCACAGTCGAGGCTGATCAGCGGTTTAAAC
>56406608.1.131
CGCCATGTTCGTCCGCTTTTGCCCTGGAGT
>pCSV31.Generic.html.1.27
AGTCGGGTCACCGATGATAAGCTGTCAAAC
>p2Bac.invitrogen.html.1.14
GGGCGCGCCTTAAGGCCTGCAGGGCCCGCG
>5825492.1.37
ATGCATATGAATTCAGCTGCAGGATCCTAG
>8216948.1.9
TATCCCGCGGCCATGGCGGCCGGGAGCATG
>4097019.1.200
GAAACTCTAAGGCTTGGATCCAGAGTCTCC
>pSP65F1P.ATCC.html.1.15
AGGTCGACTCTAGAGGATCCCCGGGCGAGC
>litmus28i.New_England_Biolabs.html.1.75
AGAAGCTTGGCGCCAGCCGGCTTCAATTGC
>pShuttle2.Clontech.html.1.34
CAGTGGCGGCCGCTCGAGTCTAGAGGGCCC
>74267359.2.20
ATTAAGGCCATGTAGGCCGGATCCCCCGGG
>pTriEx-1.Novagen.html.1.14
CGTGTATACAGCTGTGCGGCCGCAAGCTTC
>37778084.1.1
ATATGCACCATCACCATCACCATGCTAGTG
>4097019.1.130
GAAACTCTAAGGCTTGGATCCAGAGTCTCC
>pGAPZalphaC.InVitrogen.html.1.36
GAGACGGCCGGCTGGGCCACGTGAATTCAT
>M13MP9.Amersham.html.8.3
ATTCCCGGGGATCCGTCGACCTGCAGCCAA
>4097013.1.74
TGGATCCAGAGTCTCCTGAACTAGTCCAAG
>pET-48b(+).Novagen.html.1.86
CAAGCTTGCGGCCGCAGAGCTCGCTCTGGT
>pET-31b(+).Novagen.html.1.67
GACGGCATCGTCGCGCTGTTTGCCGATGAC
>pBK614.Generic.html.1.42
TGAACTACCCAAAAGTATAAATGCCTGAAC
>pCDFDuet-1.Novagen.html.1.39
CGCGCCGAGCTCGAATTCGGATCCTGGCTG
>4097017.1.37
AGGACTGATGAGTCCGTGAGGACGAAACTC
>pPIC9.InVitrogen.html.1.3
GCCGCCCTAGGGAATTCTACGTAAGCTTCA
>915333.1.82
CCCTACTGCAGGAGCGGCCGCCCGGGCCTC
>litmus28i.New_England_Biolabs.html.1.42
GCTAGCGAATTCGTGGATCCAGATATCCTG
>p453.Generic.html.1.71
CAAAATGAAATTCTACTATATTTTTGAGCT
>pQE-TriSystem_Strep.Qiagen.html.1.69
GAGAATTCGGATCCACGAGCTCCCGGGATA
>pET-47b(+).Novagen.html.1.5
ACATATGGCACATCACCACCACCATCACTC
>pSPTBM21.Boehringer.html.1.26
CCTGCAGAGCTCTAGAGTCGACGGGCCGGG
>595764.1.55
TATATGGATCCAATTGCAATGATCATCATG
>pRX-3.ATCC.html.1.30
TCTAGAGGATCCCCGGGCGAGCTCGAATTC
>pd2EGFP.Clontech.html.2.20
TAGGCCTATTATTTTTGACACCAGACAAGT
>pET-32b(+).Novagen.html.1.29
CTCCGTCGACAAGCTTGCGGCCGCACTCGA
>209208.1.13
CGCCCGGGGATCCTCTAGAGTCGACCTGCA
>pET-48b(+).Novagen.html.1.84
GACAAGCTTGCGGCCGCAGAGCTCGCTCTG
>1117808.1.65
CTAGCGTAATCTGGAACATCGTATGGGTAA
>4097013.1.86
CTCCTGAACTAGTCCAAGCTTATCGATACC
>pHook-3.InVitrogen.html.1.9
TGGCCCGGGGGATCCGAGCTCGGTACTCTA
>56406608.1.254
TGTGCTTCTGATTTTGTAATGTAATTATCA
>pAMP1.Invitrogen.html.1.25
GGGCATCATCATCATTAGTAGTAGTAGGCG
>pCRT7_GS.InVitrogen.html.1.37
ATGATGATGATGATGATGAGAACCCCGCAT
>4097017.1.74
TGGATCCAGAGTCTCCTGAACTAGACAATG
>5733489.1.19
TCGACGGCGGCCGCGAATTCCTCGAGGGCT
>603191.2.32
TTTTGACACCAGACAAGTTGGTAATGGTAG
>pES2.Generic.html.1.6
TTCATTATAACAAATAGTTAACTAATTGTC
>8346634.2.117
AAATTTCGCATGCTAGAACGTTAGCCGGCT
>8216954.1.40
ATCCGGGCCCTCTAGATGCGGCCGCATGCA
>pAN561H.Generic.html.1.84
GCCGGCGTATTGGGTGTTACGGAGCATTCA
>4097019.1.479
CGAAACTCTAAGGCTTGGATCCAGAGTCTC
>pShuttle-CMV.Stratagene.html.1.13
GAAGCTTAGGCTCGAGCGGCCGCGTCGACG
>pGST.Generic.html.2.21
GCAGCCCGGGGCGGCCGCCTCGAGAAGCTT
>pET-41a(+).Novagen.html.1.54
AGGCGAGCTCCGTCGACAAGCTTGCGGCCG
>pHIS1522.Mobitec.html.1.34
CGGAGATCTTCGAACTAGTTTGGACCATTG
>74267359.1.1
GCGGACCGGGTACCGCGGCCGCAGATCTGT
>pK.ATCC.html.1.41
GACTAGTGCGCGCTAGCTATCGATTCGCGA
>595733.1.1
CGGCCGCTCGAGTCGACCCGGGAATTCGGG
>pSTBlue-1.Novagen.html.1.44
CTAGGCTCGAGAAGCTTGTCGACGAATTCA
>pXC14.ATCC.html.1.4
ATTCGTAGAGCCTCGTTGCGTTTGTTTGCA
>13958039.1.1
CTAGTTCATTAATTAATTAATTACTCGAGC
>pBACgus-7.Invitrogen.html.1.3
GAGTGCGGCCGCAAGCTTCGAGCTCGAATT
>pSE280.Invitrogen.html.1.194
ATTTAAAGCGCTGATATCGATCGCGCGCAG
>10504974.1.5
TTCTAGAGCGGCCGCCACGGCGATATCGGA
>56406604.1.305
TAATCCGCAACCCCGTCAAACGTGTTGATA
>pET-40b(+).Novagen.html.1.8
TTCTCCTCAACCATGGCGATATCGGATCCG
>pET-52b(+).Novagen.html.1.5
AGGTTAATTAGTGGTGGTGATGGTGATGAT
>pShuttle.Stratagene.html.1.20
TTGAATTCGATATCTCTAGACTCGAGGCGG
>48995599.1.62
TGCGCATGCTAGCTATAGTTCTAGAGGTAC
>pMCS5.Mobitec.html.1.43
ATGCATGATATCACGCGTGGCGCCACTAGT
>595767.1.244
TCATTGCAATTGGATCCATATATAGGGCCC
>pVL1392.Invitrogen.html.4.14
TTCTAGAATTCTGGAGCGGCCGCTGCAGAT
>4097019.1.538
GTCCGTGAGGACGAAACTCTAAGGCTTGGA
>pSTBlue-1.Novagen.html.1.43
CCTAGGCTCGAGAAGCTTGTCGACGAATTC
>pTriEx-1.Novagen.html.1.44
GAACCGGTACCGTCGACCTGCAGGCGCGCC
>pSL190.Generic.html.1.169
TACCTCTAGAACTATAGCTAGCATGCGCAA
>pCRT7_VP22_NES-1.InVitrogen.html.1.35
ACCACACTGGACTAGTGGATCCGAGCTCGG
>pd2EGFP.Clontech.html.2.47
AGTTGGTAATGGTAGCGACCGGCGCTCAGT
>56406608.1.223
GTTCCCTTTTGATGCCACCCAGCCGAGGGC
>1066304.1.6
GGTCTCTGATCTCGAGGCGCCGAATTCGAG
>595725.1.5
CGCTCGAGTCGACCCGGGAATTCCTGGGGA
>pQE-30_Xa.Qiagen.html.1.12
AGGTCGACCCGGGGTACCGAGCTCGCATGC
>pUCBM21.Boehringer.html.1.48
GCCCGTCGACTCTAGAGCTCTGCAGGCATG
>12082761.1.76
CCGATATCTAGATGCATTCGCGAGGTACCG
>litmus28i.New_England_Biolabs.html.1.51
TTCGTGGATCCAGATATCCTGCAGAGAAGC
>310825.1.36
GCTTCTTCTAGAGGTACCGCATGCGATATC
>pMAL-p2g.New_England_Biolabs.html.1.13
GGTCGACTCTAGAGGATCCGAATTCTACGT
>118200854.1.71
GATCTTATAGGCCTCGAGTTAACGTTCGAG
>pQE-TriSystem.Qiagen.html.1.37
CGAACCGGTACCGTCGACCTGCAGGCGCGC
>pSPTBM20.Boehringer.html.1.54
CTCTAGAGCTCTGCAGGCATGCGATATCCC
>pIVEX2.5d.Roche.html.1.10
GCTCGCTCGAGTCGACGCGGCCGCTCATAT
>pKSM717.ATCC.html.1.28
GCATGCGGTACCTCTAGAAGAAGCTTGGGA
>118200854.1.141
ATCCAGATCCACTAGTGGCCTATGCGGCCG
>pSE280.Invitrogen.html.1.25
CTAGTACTTCTCGAGCTCTGTACATGTCCG
>4321112.1.34
CTCGAGCGGCCGCATCGATATCGGATCCGG
>pENTR11.InVitrogen.html.1.3
ACCGGATCCAGTCGACCATGGTTAAGTATT
>pIC20HE.Generic.html.1.45
GAATTCTCGAGGCGGCCGCGGGCCCATGGT
>16930719.1.45
CGATGGGCCCATGGCTAGCGGCCGCACGCG
>9055393.4.18
CTGATATCGGTACCGGATCCCAGCTGAAGC
>pET-30c(+).Novagen.html.1.25
CGAGCTCCGTCGACAAGCTTGCGGCCGCAC
>pENTR4.Invitrogen.html.1.6
TACCGGATCCAGTCGACTGAATTGGTTCCC
>8216952.1.4
AAGTCGGCCGAGCTCGAATTCGTCGACCTC
>310853.1.30
CGGTACCTCTAGAAGAAGCTTGGGATCCGT
>pAN561H.Generic.html.1.67
GTTGTAAAAAAGTTTCGGCCGGCGTATTGG
>pCRT7_VP22-1-TOPO.InVitrogen.html.1.17
GCCACTGTGCTGGATATCTGCAGAATTGCC
>pRPM2.Generic.html.1.10
TGGAAGACCCGGGTCTTCCTACCGGAGGGT
>pQE-30_Xa.Qiagen.html.1.15
TCGACCCGGGGTACCGAGCTCGCATGCGGA
>pAMP1.Invitrogen.html.1.56
CCGCTCTAGAGGATCCAAGCTTACGTACGC
>pET-44b(+).Novagen.html.1.95
CGACGGTACCATCGATACGCGTTCGAAGCT
>pMelBacc.InVitrogen.html.3.1
TCGACTCCAAGCTTCGAATTCCATGGTACC
>pRSET_CAT.InVitrogen.html.1.220
CTTTTTAAAGACCGTAAAGAAAAATAAGCA
>1673614.1.50
TGGATATCCCGGGGATCCATGCTAAGCTTG
>113073402.1.9
CAGGTCGACTCTAGACACGGGGTGGTTTAA
>pRSET_CAT.InVitrogen.html.1.3
ATGACGATAAGGATCCGAGCTCGAGATCTG
>4097019.1.81
AGAGTCTCCTGAACTAGACAATGCTCAGGA
>pCITE-2b(+).Novagen.html.1.23
ATCGACTCTAGAGGATCGGAGATCTCAGTG
>310748.1.2
ATTCGAGCTCGCCCGGGGATCCTCTAGAGT
>27573259.1.23
TCGTCAGCGTCGTCGTGGTACCTCGGATCC
>pIVEX2.4d.Roche.html.1.37
GCCATGGTCATATGTTTAATTAAGCGGCCG
>4586830.1.40
CAGTCATTTAAATCGACTCTAGACTTAATT
>45862352.1.15
CCCAATTGGCTAGCAAGCTTTCCGCGGGGC
>56406608.1.28
AAAGGTCTGATAATGGTCCGTTGTTTTGTA
>12958274.1.1
AGCTTGGTACCGAGCTCGGATCCATCACAC
>501070.1.29
ACCGCGGCCGCGGATCCGGCCAAGTCGGCC
>56406604.1.63
AGTCGCTTGAGTAAAGAATCCGGTCTGAAT
>pORB.Orbigen.html.1.10
GGGGGTACCCTGCAGGCGGCCGCGAGCTCC
>56406597.1.171
TTTGAGAAGATGTCTCCGCCGATGCTTTTC
>pET-48b(+).Novagen.html.1.66
GCGCGCCCGACGTCCGTCGACAAGCTTGCG
>pHook-3.InVitrogen.html.1.29
CGGTACTCTAGAGCTAGCTTTAAAAGATCT
>pEG-His1.Mobitec.html.1.1
AAGCTTAGATCTCTCGAGTCGACCCGGGAA
>pSL190.Generic.html.1.146
AGCCGGCTAACGTTAACAACCGGTACCTCT
>18252143.1.31
CAGGATCCAAGCTTACTAGTGGTACCACGC
>27573262.1.52
CGAATTCGAGCTCCGTCGACAAGCTTGCGG
>45862365.1.56
ACGAATTCTCCCGGGTGGATCCAAGGCCTT
>4097013.1.98
TCCAAGCTTATCGATACCGTCGACCTCGAG
>pHC624.Generic.html.1.52
AGGTCGACGGATCCCCGGGAATTAATTCTT
>4097013.1.26
AGACAATGCTCAGGACTGATGAGTCCGTGA
>56406604.1.217
AAGGTTCCCTTTTGATGCCACCCAGCCGAG
>pSL190.Generic.html.1.115
CCTAGGCCTATTAATATTCCGGAGTATACG
>pRSET_CAT.InVitrogen.html.1.206
CTGGATATTACGGCCTTTTTAAAGACCGTA
>M13BM21.Boehringer.html.1.22
TAACTTAAGTGCGGCCGCGGTACCGGGCCC
>pCYB4.New_England_Biolabs.html.1.15
TTCTCTAGAGTCGACTCGCGAGCTAGCCAT
>pBK614.Generic.html.1.67
TGAACAATTAGTTTAGATCCGAGATAGGAG
>1184321.1.2
GCTCCACCGCGGTGGCGGCCGCTCTAGCCC
>110433179.1.36
GGTCCGGAATTCCCGGGATATCGCGGCCGC
>pET-44a(+).Novagen.html.1.119
GAAGCTTGCGGCCGCACAGCTGTATACACG
>pT7T3_18U.Stratagene.html.1.85
GGGAATTCGAGCTCCCGGGTTTTTTTTTTT
>pCDH1-MCS1.System_Biosciences.html.1.4
GACGCGGCCGCGGATCCATTTAAATTCGAA
>4097019.1.349
AGGCTTGGATCCAGAGTCTCCTGAACTAGA
>pRSET_CAT.InVitrogen.html.1.187
CTATAACCAGACCGTTCAGCTGGATATTAC
>pET-31b(+).Novagen.html.1.62
ATCTGGACGGCATCGTCGCGCTGTTTGCCG
>531832.1.47
GAGCTCGTCGACTCTAGAGGATCCAAGCTT
>9957253.1.1
AGCTTGCCCTCGTCGACGTAGGCCTTTGAA
>pMMB208.ATCC.html.1.2
AAAACTTCTCTCATCCGCCAAAACAGCCAA
>pSPTBM21.Boehringer.html.1.49
GGCCGGGTACCGCGGCCGCCTTAAGACGCG
>pTriplEx2.Clontech.html.1.23
TCGAATTGCGGCCGCATGCATAAGCTTGCT
>310803.1.39
TAGAAGAAGCTTGGGATCCGTCGACCTGCA
>10504974.1.54
TCTGCAGAAGCTTCGAATTCGAGCTCCCGG
>4097019.1.27
GACAATGCTCAGGACTGATGAGTCCGTGAG
>pGAPZalphaC.InVitrogen.html.1.23
GAGGTACCGATCCGAGACGGCCGGCTGGGC
>pS1.ATCC.html.1.10
TTAACAGATCTCGTACGCGTGCCGGCGCCT
>208744.1.101
CTCGAGGTACCCTCCAAGGGTCCTCCTGAA
>pRSET_CAT.InVitrogen.html.1.277
TCTTGCCCGCCTGATGAATGCTCATCCGGA
>1673614.1.19
AAGTCTAGAGTCGACGGTACCAAGAATTCC
>51090247.1.27
TTCGGATCCCTCGAGGGTACCGAGCTCCAT
>595764.1.111
CGCTTTAAATTTGCGCATGCTAGCTATAGT
>1490528.2.27
ATTATTTTTGACACCAGACAAGTTGGTAAT
>45548773.1.8
TACCTCTAGAAGAAGCTTGGGATCCGTCGA
>pRSET_CAT.InVitrogen.html.1.402
CCCGTTTTCACCATGGGCAAATATTATACG
>pRSET_CAT.InVitrogen.html.1.350
GAGTTTCACCAGTTTTGATTTAAACGTGGC
>pAX4CM.USB.html.1.14
TAATTAATCATCGTCAATCAATCACCCGGG
>92429681.1.18
TGCTCGAGTGGCGGCCGCTATTGACCCGGG
>17864894.1.47
GACGTCTAGACCTAGGCCTTAAGATCTGAT
>pRSET_CAT.InVitrogen.html.1.195
AGACCGTTCAGCTGGATATTACGGCCTTTT
>78098958.2.12
ATTCGATCGATCCCGGGAATTCCGGATGCA
>595764.1.227
GCTGGCGCCATCGATACGCGTACGTCGCGA
>pET-12a.Novagen.html.1.12
CCTAGGAATAGTCCTGACAACCCCTATCGC
>pSU2703.Generic.html.1.56
CACTGAAATCTAGAAATATTTTATCTGATT
>pMAL-p2.New_England_Biolabs.html.1.7
TTGCCTGCAGGTCGACTCTAGAGGATCCGA
>T7Select10-3b.Novagen.html.1.8
CGGCCGCAAGCTTGTCGACGAGCTCCCGGG
>15149220.1.1
AATTCCCATATGGTACCAGCTGCAGATCTC
>pAMP10.ATCC.html.1.32
CATCATCATCATTAGTAGTAGTAGGCGGCC
>pEX13.ATCC.html.4.15
ATCCGCATGCACTAGTGAATTGGGTACCCC
>pET-27b(+).Novagen.html.1.2
ATGGATATCGGAATTAATTCGGATCCGAAT
>110433179.1.11
TAGGTGACACTATAGAACAAGTTTCGGTCC
>pET-47b(+).Novagen.html.1.76
ATCCGAATTCTGTACAGGCCTTGGCGCGCC
>125976391.1.32
CGTCGACTGCAGAATTCGAAGCTTGAGCTC
>pCDF1-MCS1-EF1-copGFP.System_Biosciences.html.1.21
AATTAATTAAGCTTAGATCTGGATCCGGCG
>118200847.1.55
ACCGGTATCCTGCAGGTAGTATGCAAGAGA
>11991640.2.1
CGGCCGCACTAGTCTAGATTTAAATTAATT
>1017801.1.64
AGAGCGGCCGCGGGCCCATCGATTTTCCAC
>108947435.2.12
CAAACGAATGGTCTAGAAAGCTTCTCGAGG
>310807.1.23
TCCCAAGCTTCTTCTAGAGGTACCGCATGC
>13446792.1.66
GATGTCGACAGGCCTTAAGGGCCAGATCTT
>pRSET_CAT.InVitrogen.html.1.283
CCGCCTGATGAATGCTCATCCGGAATTCCG
>2293124.1.22
AGCTTCTGCAGACGCGTCGACGGATCCCCG
>pIE1-1.Novagen.html.2.19
AGTCGCGAGGCCTGCGGCCGCAGATCTAGA
>436565.1.9
GGTCTCGAGGTGATGGTGATGGTGATGCAT
>pSL190.Generic.html.1.53
ATGTCCGCGGTCGCGACGTACGCGTATCGA
>56406597.1.284
TAGCTTATGATATGTCTGAAGATAATCCGC
>pRNA-U6.3_Neo.Genscript.html.1.30
GTTTAAACTTAAGCTTTCCAAAAAACTTAC
>pET-44b(+).Novagen.html.1.62
TCCGAATTCTGTACAGGCGCGCCTGCAGGA
>287938.1.11
GAATTCCATGGTACCAGCTGCAGATCTCGA
>pACYCDuet-1.Novagen.html.2.101
ATCGCGTGGCCGGCCGATATCCAATTGAGA
>pUCDIS.ATCC.html.1.18
TCGGTACCGAGCTCGGGCAACTTGGCCAGC
>595779.1.4
CGAGGCCGAATTCGAGCTCGGTACCCGCGG
>18140169.1.27
ATGCATGCGGCCGCGGATCCGATATCGAAT
>56406608.1.160
TTTGCCTTCCCTGTTTGAGAAGATGTCTCC
>4097019.1.14
GGCGGCCGCTCTAGACAATGCTCAGGACTG
>pETcoco-2.Novagen.html.1.37
ATCTTCCGGAGCGAGTTCTGGCTGGCTTGC
>pPIC6c.InVitrogen.html.1.25
CTCGAGGTACCGATCCGAGACGGCCGGCTG
>pET-41a(+).Novagen.html.1.11
GATATCGGGGATCCGAATTCTGTACAGGCC
>18140169.1.7
ATTAAGGAGGCCATATGACTATGCATGCGG
>pET-43.1Ek_LIC.Novagen.html.1.101
GCGGCCGCACAGCTGTATACACGTGCAAGC
>1906552.1.13
TTCTAGAGGATCCCCGGGTACCATGGGCCC
>310798.1.1
CCTCTAGACCAAGCTTGGCTGCAGGTCGAC
>pRSF-1.Novagen.html.1.85
TGCGGCCGCAAGCTTGTCGACCTGCAGGCG
>pRNA-U6.3_Neo.Genscript.html.1.20
CTGATCAGCGGTTTAAACTTAAGCTTTCCA
>56406608.1.338
ACCTGTGCCATGTGATTCCTTTACTTATTC
>pIVEX1.3_WG.Roche.html.1.5
CCCGGGAGCTCGCTCGAGTCGACGCGGCCG
>M13K82.Generic.html.1.14
GCCAGTGCCAAGCTTGGCTGCAGGTCGACG
>pSL180.Generic.html.1.148
TACCGGTTGTTAACGTTAGCCGGCTACGTA
>310736.1.10
CCGTCGACCTGCAGCCAAGCTTTCGCGAGC
>4097019.1.603
GATGAGTCCGTGAGGACGAAACTCTAAGGC
>pS3.Generic.html.1.12
AACAGATCTCGTACGCGTGCCGGCGCCTCG
>310853.1.24
CGCATGCGGTACCTCTAGAAGAAGCTTGGG
>118200847.1.8
CGCGCCTTTGCGATCGCAGACCTAGGAAAG
>5733489.1.21
GACGGCGGCCGCGAATTCCTCGAGGGCTCT
>54043009.1.2
GCCTTCGCGAGGTACCGGGCCCAAGCTTCT
>pHC624.Generic.html.1.7
GAACTGGTAGGTATGGAAGATCTCTAGAAG
>pMT_BiP_V5-Hisc.InVitrogen.html.8.54
CACCACACTGGACTAGTAGGTACCCCGGGC
>27573259.1.36
CGTGGTACCTCGGATCCGAATTCGAGCTCC
>pET-44b(+).Novagen.html.1.105
ATCGATACGCGTTCGAAGCTTGCGGCCGCA
>pIVEX2.4c.Roche.html.1.1
GGATCCCGGGCTGCAGAGCTCGCTCGAGTC
>pFliTrx.InVitrogen.html.1.23
GCGAGCTCAGATCTGGCCGGCTGGGCCCAG
>27573265.1.21
AATTCGAGCTCCGTCGACAAGCTTGCGGCC
>pCMV-PCR.Stratagene.html.1.18
CCCCCCCTCGAGATGGAACAAGACCCGGGA
>27650339.1.6
TACTTAGATCTCGAGCTAGCACGCGTAAGA
>3929277.1.22
TCGACCCGGGTACCGAGCTCGAGATCTGAG
>88173988.1.17
GTCATCGATTCTAGAACTTAAGGAGCTCAG
>45862365.1.39
ATGCGGCCGCAAAGTCGACGAATTCTCCCG
>pGEX3T.Generic.html.1.6
CCTCGAGTCGACCCGGGGAATTCGAAGCTT
>pBK614.Generic.html.1.97
CTTGATATCGAATTCCTGCAGCCCCCTCTT
>pETcoco-2.Novagen.html.1.168
CCATGTGCTGGCGTTCAAATTTCGCAGCAG
>595764.1.30
TGAGGTAATTATAACCCGGGCCCTATATAT
>pSL180.Generic.html.1.276
CGAGAAGTACTAGTGGCCACGTGGGCCGTG
>413822.1.4
GACGGACCATGGTCGACCTGCAGGCATGCA
>pDPL13.Generic.html.1.46
CGACGGATCCCGGGATCTCTAGAAGCTTAT
>pKYB1.New_England_Biolabs.html.1.20
CGCGGCCGCCGTCGACTCGCGAGCTAGCCA
>48995599.1.196
ACCGCGGACATGTACAGAGCTCGAGAAGTA
>pCFB-EGSH.Stratagene.html.1.5
CTTAAGCTTAATTAACGTACGAGGCCTGAG
>pTrcHis2c.InVitrogen.html.6.2
GCTTCGAATTCCCATATGGTACCAGCTGCA
>pSL190.Generic.html.1.183
TAGCTAGCATGCGCAAATTTAAAGCGCTGA
>310807.1.35
TCTAGAGGTACCGCATGCGATATCGAGCTC
>pQE-TriSystem_Strep.Qiagen.html.1.16
TGCGGCCGCAAGCTTCGAACCGGTACCGTC
>pCITE-4c(+).Novagen.html.1.12
GCAAGCTTGTCGACGGAGCTCGAATTCGGA
>48995599.1.44
ATATCAGCGCTTTAAATTTGCGCATGCTAG
>pQE-30_UA.Qiagen.html.1.2
CTCCTCAATCGCTTCTAGAAGCGATTGAGG
>16930719.1.81
ACTAGTTGTCGACCTGCAGGCATGCAAGCT
>1117808.1.31
CCCCGGGGCCTCCATGGCCATATGACCACC
>310803.1.31
GGTACCTCTAGAAGAAGCTTGGGATCCGTC
>pRSET_CAT.InVitrogen.html.1.367
ATTTAAACGTGGCCAATATGGACAACTTCT
>RR2.ATCC.html.1.24
TGATTCTGTGGATAACCGTATTACCGCCTT
>12958752.1.50
CGGCCGCACCGGTGTCCTCTATGGAGGTCA
>4097019.1.682
GTGAGGACGAAACTCTAAGGCTTGGATCCA
>209573.1.127
ACCTGGTTGCAGTGAGTGCCTTTACCGATA
>pET-29a(+).Novagen.html.1.21
AATTCGAGCTCCGTCGACAAGCTTGCGGCC
>118200845.1.119
TCTAGATAAAGCTTTAGAGCTCTTCTTAAG
>pHIS1522.Mobitec.html.1.6
TGCGGCCGGTACCGGATCCCGGGAGCTCCG
>4097019.1.374
CTAGACAATGCTCAGGACTGATGAGTCCGT
>118200845.1.42
CTATACGCGTTATACCGGTATCCTGCAGGT
>pFR10.Generic.html.1.17
GTCGACCTGCAGCCAAGCTTATCGAAGCTT
>pRSET_CAT.InVitrogen.html.1.474
CATGCCGTCTGTGATGGCTTCCATGTCGGC
>pET-44b(+).Novagen.html.1.18
TCTGGTACGATTGATGACGACGACAAGAGT
>pGEM-7Zf(+)_LIC-R.ATCC.html.1.80
CGGAACCAGTTGGTACCGAATTCCTCGAGT
>pSE280.Invitrogen.html.1.209
ATCGATCGCGCGCAGATCTGTCATGATGAT
>915333.1.18
CTTCCAAAGCTTGGCACCACGTGTTAATTA
>pCDH1-MCS1-EF1-Puro.System_Biosciences.html.1.6
CCGCGGATCCATTTAAATTCGAATTCGCTA
>pSE280.Invitrogen.html.1.157
CAACCGGTACCTCTAGAACTATAGCTAGCA
>pSU2703.Generic.html.1.8
ATATCGTATGGGGCTGACTTCAGGTGCTAC
>pSL180.Generic.html.1.110
CGCTTTAAATTTGCGCATGCTAGCTATAGT
>pTRE-HA.Clontech.html.1.20
GCCGCGGTACCTCGAGAGATCTCGGTCGAC
>pMT_BiP_V5-Hisc.InVitrogen.html.8.37
GGATATCTGCAGAATTCCACCACACTGGAC
>4097019.1.61
AAACTCTAAGGCTTGGATCCAGAGTCTCCT
>pTriEx-1.Novagen.html.1.81
GAGAATTCGGATCCACGAGCTCCCGGGATA
>pMT_BiP_V5-Hisc.InVitrogen.html.8.14
ACTCGAGCGGCCGCCACTGTGCTGGATATC
>118200845.1.67
CAGGTAGCATGCAAGAGATCTTATAGGCCT
>pEYFP.Clontech.html.2.20
TAGGCCTATTATTTTTGACACCAGACAAGT
>6467488.1.18
GATCTTCCCCGGGGATCCTCTAGAGTCGAC
>pMAL-p.New_England_Biolabs.html.1.28
GATCCATCGAGGGTAGGTTTACTGAATTCA
>pET-41Ek_LIC.Novagen.html.1.67
GGCGAGCTCCGTCGACAAGCTTGCGGCCGC
>pRSF-1.Novagen.html.1.44
CGTTCAAATTTCGCAGCAGCGGTTTCTTTA
>T7Select415-1b.Novagen.html.1.8
CGGCCGCAAGCTTGTCGACGGAGCTCGAAT
>pPolh-MAT-1.Sigma.html.1.6
TGGATCCGGTACCCCCGGGACGCGTTGACT
>pT7Blue-2.Novagen.html.1.134
GAGAAGCCCGGGCTCTTGTCGTCGTCATCG
>pRSETb.InVitrogen.html.2.14
ATGGTACCAGCTGCAGATCTCGAGCTCGGA
>pRSF-1.Novagen.html.1.93
CAAGCTTGTCGACCTGCAGGCGCGCCGTGT
>pET-44a(+).Novagen.html.1.136
AGCTGTATACACGTGCAAGCCAGCCAGAAC
>pCorrectClone.Mobitec.html.1.1
GTCGACGCGGCCGCTCGAGATATCGAATTC
>56406608.1.210
CGACGTCTGCAAGGTTCCCTTTTGATGCCA
>pS3.Generic.html.1.17
ATCTCGTACGCGTGCCGGCGCCTCGAGACT
>pPROTet.E_6xHN.Clontech.html.1.39
CCCTGAGGCCTGCAGGGATCCAAGCTTGTC
>209573.1.84
TAGACAGATTTTACGACCGTCTTTCAGAGT
>8250168.5.10
GTCGACGAATTCGAGCTCGGCCGACTTGGC
>4097019.1.701
GCTTGGATCCAGAGTCTCCTGAACTAGTCC
>pAMP1.Invitrogen.html.1.6
GTACCGGTCCGGAATTCCCGGGCATCATCA
>118200847.1.179
GCCGCGGATCTGATCCCGGGCGGGTACCTT
>SSEV19.Generic.html.1.41
CAGCTTTCATCAACATTAAATGTGAGCGAG
>310825.1.1
CCAAGCTAGCTTGGCTGCAGGTCGACGGAT
>pSE280.Invitrogen.html.1.100
CCATATGCATCCTAGGCCTATTAATATTCC
>pTYB12.New_England_Biolabs.html.1.28
CGGCCGCCGTCGACTCGCGAACTAGTCATA
>pET-31b(+).Novagen.html.1.305
TCAATGGCGCCGGCAAGGTGGTGAGCATCC
>118200854.1.46
GGTATCCTGCAGGTAGTATGCAAGAGATCT
>56406608.1.231
TTGATGCCACCCAGCCGAGGGCTTGTGCTT
>15148786.1.6
CTCGAGCAGCGCTGCTCGAGGCAAGCTTCT
>4097019.1.215
GGATCCAGAGTCTCCTGAACTAGACAATGC
>pET-52b(+).Novagen.html.1.25
TGGTGATGATGGTGGTGATGAGCGGAACTA
>pCITE-2c(+).Novagen.html.1.23
CGACTCTAGAGGATCGGAGATCTCAGTGGT
>56406608.1.314
GCAACCCCGTCAAACGTGTTGATAACCTGT
>pRNA-U6.3_Neo.Genscript.html.1.19
GCTGATCAGCGGTTTAAACTTAAGCTTTCC
>531832.1.68
TCCAAGCTTACGTACGCGTGCATGCGACGT
>pCRT7_VP22-1-TOPO.InVitrogen.html.1.32
ATCTGCAGAATTGCCCTTAAGGGCAATTCC
>603191.2.26
TATTATTTTTGACACCAGACAAGTTGGTAA
>pAN524.Generic.html.1.46
TGCAGACGAGGCCGCTCAGGGCGAGTAGAG
>pET-43.1Ek_LIC.Novagen.html.1.30
TCGTGGATCCGAATTCTGTACAGGCGCGCC
>pCYB1.New_England_Biolabs.html.1.7
CCCTCGAGGAATTCTCTAGAGTCGACTCGC
>310805.1.24
CGCATGCGGTACCTCTAGAAGAAGCTTGGG
>118200845.1.176
GCGGCCGCGGATCTGATCCCGGGCGGGTAC
>1052556.1.31
ATATCTAGATCTCGAGCTCGCGAAAGCTAG
>8346634.2.135
CGTTAGCCGGCTACGTATACTCCGGAATAT
>56406597.1.91
AATTTCTGAAGCCTGATGTATAGTTAATAT
>287937.1.21
TACCAGCTGCAGATCTCGAGCTCGGATCCC
>pEX13.ATCC.html.3.15
AGGTCGACGGATCCGCATGCACTAGTGAAT
>595767.1.69
ACGTACGCGTATCGATGGCGCCAGCTGCAG
>3929277.1.3
AAGCTCAGATCCAAGCTTGTCGACCCGGGT
>pCSV31.Generic.html.1.3
CTTATCGCCCGACTAAGTCGACTCAGTCGG
>37778084.1.26
TAGTGCCACCTCCGCCACCGGGCCCTGGGC
>8346634.2.70
GCAATGATCATCATGACAGATCTGCGCGCG
>12958274.1.3
CTTGGTACCGAGCTCGGATCCATCACACTG
>60101687.1.59
CAGAACTGGCCGTCGTTTTACAGCCAGAGC
>pBK614.Generic.html.1.27
CCGTCCTTCCCTAGCTGAACTACCCAAAAG
>pET-11d.Novagen.html.1.13
GTGGACAGCAAATGGGTCGGATCCGGCTGC
>7638455.1.15
GAATTCTACGCGTCGACAGGCGCCACTAGT
>pTYB2.New_England_Biolabs.html.1.15
TTCGCGGCCGCCGTCGACTCGCGAGCTAGC
>56406597.1.44
CGTTGTTTTGTAAATCAGCCAGTCGCTTGA
>SSEV19.Generic.html.1.219
GCCAGCTTTCCGGCACCGCTTCTGGTGCCG
>88173988.1.37
AGGAGCTCAGATCTTACGCGTTGGGTACCC
>pRSET_CAT.InVitrogen.html.1.77
GCTAAGGAAGCTAAAATGGAGAAAAAAATC
>pd2EGFP.Clontech.html.2.39
ACCAGACAAGTTGGTAATGGTAGCGACCGG
>15148786.1.22
CGAGGCAAGCTTCTGCAGGTCGACTCTAGA
>pMETalphac.InVitrogen.html.2.5
TGGCGGCCGCCGCGGGTCGACGACGCGTGG
>3983120.1.9
ACCGCATGCCTCGAGACTGCAGGCTCTAGA
>pFLAG-ATS.Sigma.html.1.7
CTGCAGGTACCCGGGAATTCTCGAGAAGCT
>pAN24.Generic.html.1.20
AATCACATTTGCCAACCCGTTGCAGACGAG
>287940.1.13
GAGATCTGCAGCTGGTACCATGGAATTCGA
>pS1.ATCC.html.1.37
CCTCGAGACTAGTGCGCGCTAGCTATCGAT
>pKSM717.ATCC.html.1.14
GAGAGCTCGATATCGCATGCGGTACCTCTA
>pRNA-U6.3_Neo.Genscript.html.1.44
TTTCCAAAAAACTTACGCTGAGTACTTCGA
>pQE-30_Xa.Qiagen.html.1.8
CTGCAGGTCGACCCGGGGTACCGAGCTCGC
>595764.1.41
TAACCCGGGCCCTATATATGGATCCAATTG
>pMIB_V5-Hisb.InVitrogen.html.1.7
TCGAGCGGCCGCCACTGTGCTGGATATCTG
>pSL180.Generic.html.1.215
GGCCGCCTGCAGCTGGCGCCATCGATACGC
>7688144.1.41
AGCTCGCCCGGGGATCCTCTAGAGTCGACC
>pRSFDuet-1.Novagen.html.1.46
GGTACCGACGTCAGCGATCGCGTGGCCGGC
>SSEV19.Generic.html.1.21
GCGTCTGGCCTTCCTGTAGCCAGCTTTCAT
>pIVEX2.6d.Roche.html.1.4
GGCTGCAGAGCTCGCTCGAGTCGACTTGCC
>209573.1.82
TCTAGACAGATTTTACGACCGTCTTTCAGA
>9957257.1.37
GCGGCCGCGACTAGTGAGCTCGTCGACGTA
>T7Select1-2c.Novagen.html.1.15
GCAAGCTTGTCGACGGAGCTCGAATTCGAT
>pSL190.Generic.html.1.233
GTCATGATGATCATTGCAATTGGATCCATA
>pGEXKG.Generic.html.1.7
GAGCTCGAGTCGACCCATGGAGTCTAGAAT
>pCDF1-MCS1.System_Biosciences.html.1.25
AAATTAATTAAGCTTAGATCTGGATCCGGC
>118200845.1.134
AGAGCTCTTCTTAAGAAGGATCCAGATCCA
>118200856.1.23
TTGCGATCGCAGACCTAGGAAAGCTAGCTA
>pET-52b(+).Novagen.html.1.14
AGTGGTGGTGATGGTGATGATGGTGGTGAT
>312235.1.10
CCAAGCTTATCGATTTCGAACCCGGGGTAC
>pET-41b(+).Novagen.html.1.42
TGGCGCGCCTGCAGGCGAGCTCCGTCGACA
>pOCUS-2.Novagen.html.1.41
TCTCGAGAAGCTTGATATCGAGCTCGAATT
>8216952.1.23
TCGTCGACCTCGAGGGATCCGGGCCCTCTA
>pTriplEx2.Clontech.html.1.80
GGCCGGATCCTGCAGGCCATAATGGCCGAA
>118200856.1.212
ACCTTTGAATTCCACTTAATTAAGGCCGGC
>pSTBlue-1.Novagen.html.1.82
GAATTCTGGATCCGATACGTAACGCGTCTG
>pIVEX2.4c.Roche.html.1.13
GCAGAGCTCGCTCGAGTCGACTTTGCCATG
>1256571.1.10
GACGGATCCCCGGGAATTCGGCCTCCATGG
>pSE280.Invitrogen.html.1.107
CATCCTAGGCCTATTAATATTCCGGAGTAT
>66472063.1.8
GACTGCAGGTCGACAAGCTTGAATTCGGAT
>113073376.1.4
GGGGTGGTTTAAACGCGGCCGCGGTACCAC
>118200845.1.194
CCGGGCGGGTACCTTTGAATTCCACTTAAT
>4097017.1.5
CACCGCGGTGGCGGCCGCTCTAGACAATGC
>pT7SP6.Generic.html.1.15
CCCGGGGATCCTCTAGAGTCGACCTGCAGC
>1490528.2.52
GTAATGGTAGCGACCGGCGCTCAGTTGGAA
>pET-42a(+).Novagen.html.1.46
CGCCTGCAGGCGAGCTCCGTCGACAAGCTT
>310805.1.49
TTGGGATCCGTCGACCTGCAGCCAAGCCAT
>pGT-N29.New_England_Biolabs.html.1.3
GTGGATCCAAGCTTCACCATGGGAGACGTC
>45862396.1.43
CCCGGGTGGATCCAAGGCCTTCTAGAAAAA
>8346640.2.144
CTACGTATACTCCGGAATATTAATAGGCCT
>56406597.1.220
GGTTCCCTTTTGATGCCACCCAGCCGAGGG
>209573.1.17
AGTCAGCAGATTCGTCACCAGCCAGTTTTT
>56406608.1.332
TTGATAACCTGTGCCATGTGATTCCTTTAC
>16930719.1.2
AGCTCGGTACCCGGGGATCCTCTAGATCTC
>pCR1000.InVitrogen.html.1.40
AAACCCTTCTCACCTCGGCCGATAAGCTTT
>595764.1.268
TACAGAGCTCGAGAAGTACTAGTGGCCACG
>pWEB::TNC.Epicentre.html.1.3
GGATCCCGGGATCCGTCGTGACTGGGAAAA
>603191.2.53
TAATGGTAGCGACCGGCGCTCAGTTGGAAT
>4097019.1.390
ACTGATGAGTCCGTGAGGACGAAACTCTAA
>pET-42a(+).Novagen.html.1.20
ATCCGAATTCTGTACAGGCCTTGGCGCGCC
>pSPTBM21.Boehringer.html.1.60
GCGGCCGCCTTAAGACGCGTGGATCCCGGG
>pEYFP.Clontech.html.2.1
GGCCCGTACGGCCGACTAGTAGGCCTATTA
>pBLCAT3.ATCC.html.2.1
GAGCTCGGTACCCGGGGATCGATCCAGACA
>pUB_Bsd.InVitrogen.html.1.1
TCGAGCTAGCGATATCGCGGCCGCGAGCTC
>27573262.1.31
CTCGTGCTGGTACCTCGGATCCGAATTCGA
>pRSET_CAT.InVitrogen.html.1.478
CCGTCTGTGATGGCTTCCATGTCGGCAGAA
>4097019.1.406
GGACGAAACTCTAAGGCTTGGATCCAGAGT
>pET-31b(+).Novagen.html.1.76
GTCGCGCTGTTTGCCGATGACGCCACGGTG
>7638455.1.29
GACAGGCGCCACTAGTGCATGCATATGTGA
>48995599.1.128
ATATTAATAGGCCTAGGATGCATATGGCGG
>4097017.1.270
GAAACTCTAAGGCTTGGATCCAGAGTCTCC
>pSE280.Invitrogen.html.1.35
TCGAGCTCTGTACATGTCCGCGGTCGCGAC
>pHIS1522.Mobitec.html.1.10
GCCGGTACCGGATCCCGGGAGCTCCGGAGA
>pAMP1.Invitrogen.html.1.27
GCATCATCATCATTAGTAGTAGTAGGCGGC
>60101687.1.30
ATGACCGTCGACAGAGATATCCGCGGCCGC
>16930719.1.69
CACGCGTTCGCGACTAGTTGTCGACCTGCA
>209573.1.148
TTACCGATAACTTCCAGAGACTGGATGTTT
>pSPTBM21.Boehringer.html.1.7
TTCCATGGGATATCGCATGCCTGCAGAGCT
>595702.1.20
CGTGTCGGATCCTGAGACTGAATTCGGCCC
>pSL180.Generic.html.1.235
ATCGATACGCGTACGTCGCGACCGCGGACA
>pT7T3_18U.Stratagene.html.1.127
GGGGGGGGTGCAGGCATGCAAGCTTATTCC
>12082761.1.60
TCGACGGGCCCGGGATCCGATATCTAGATG
>pSL190.Generic.html.1.9
GGTGCACGGCCCACGTGGCCACTAGTACTT
>118200845.1.207
TTTGAATTCCACTTAATTAAGAAGGCCGGC
>pCITE-2b(+).Novagen.html.1.83
AAGCTTGTCGACGGAGCTCGAATTCGGATC
>pET-29a(+).Novagen.html.1.19
CGAATTCGAGCTCCGTCGACAAGCTTGCGG
>pET3.Generic.html.1.2
TAGCGGGATCCGGCTGCTAACAAAGCCCGA
>pSE280.Invitrogen.html.1.118
TATTAATATTCCGGAGTATACGTAGCCGGC
>pAN561H.Generic.html.1.109
ATTCACTAGGCAACCATGCATGGTTACTAT
>4322639.1.21
TTGGTTACCTGGATCCATATGAATTCTGGG
>7688144.1.20
TTTTTTTTTTTTTTTTTTGGGAGCTCGCCC
>pCITE-2b(+).Novagen.html.1.81
GCAAGCTTGTCGACGGAGCTCGAATTCGGA
>pAN524.Generic.html.1.94
TGTCTGCTCAAGCGGGGTAGCTGTTAGTCA
>pMAL-c2.New_England_Biolabs.html.1.47
CCTCGATCCCGAGGTTGTTGTTATTGTTAT
>118200856.1.36
CCTAGGAAAGCTAGCTATACGCGTTATACC
>pIC20HE.Generic.html.1.38
TATCGATGAATTCTCGAGGCGGCCGCGGGC
>5825492.1.34
TCGATGCATATGAATTCAGCTGCAGGATCC
>310748.1.17
GGGATCCTCTAGAGTCGACCTGCAGCCCAA
>pBLCAT3.ATCC.html.2.12
CCGGGGATCGATCCAGACATGATAAGATAC
>pCDH1-MCS1-EF1-Puro.System_Biosciences.html.1.2
GCGGCCGCGGATCCATTTAAATTCGAATTC
>pSPTBM20.Boehringer.html.1.18
CGCGTCTTAAGGCGGCCGCGGTACCGGGCC
>pMCS5.Mobitec.html.1.105
ATATGGGCCCGCGGCCGCGAATTCGAGCTC
>pS1.ATCC.html.1.40
CGAGACTAGTGCGCGCTAGCTATCGATTCG
>1017801.1.68
CGGCCGCGGGCCCATCGATTTTCCACCCGG
>litmus28i.New_England_Biolabs.html.1.28
GCGTCACGGCCGAAGCTAGCGAATTCGTGG
>pPROTet.E_6xHN.Clontech.html.1.42
TGAGGCCTGCAGGGATCCAAGCTTGTCGAC
>pIE1-2.Novagen.html.2.6
AGATCTGCGGCCGCAGGCCTCGCGACTAGT
>312235.1.6
GGATCCAAGCTTATCGATTTCGAACCCGGG
>pTrcHis2c.InVitrogen.html.6.8
AATTCCCATATGGTACCAGCTGCAGATCTC
>pET-52b(+).Novagen.html.1.73
AGCTCTGCGGCCGCGTCGACTTGTACAGGA
>pET-38b(+).Novagen.html.1.18
TCGGATCCGAATTCTGTACACCTGCAGGAC
>8346634.2.2
AATTCGAATGGCCATGGGACGTCGACCTGA
>310830.1.33
GTACCTCTAGAAGAAGCTTGGGATCCGTCG
>pMCS5.Mobitec.html.1.155
GCGACGTACGTTCGAACAATTGGTTTAAAC
>74267359.2.19
AATTAAGGCCATGTAGGCCGGATCCCCCGG
>pEYFP.Clontech.html.2.58
GTAGCGACCGGCGCTCAGTTGGAATTCTAG
>pDK101.ATCC.html.1.2
CTAGTGATATCCCGCGGCCATGGATAACAT
>208744.1.121
TCCTCCTGAAAATGTTCTATGTTATGTTAG
>pET-44a(+).Novagen.html.1.13
GGGTTCTGGTACGATTGATGACGACGACAA
>litmus28i.New_England_Biolabs.html.1.14
GTACATCCGGAGACGCGTCACGGCCGAAGC
>pGEM-7Zf(+)_LIC-R.ATCC.html.1.100
TTCCTCGAGTCTAGAGGAGCATGCGACGTC
>pET-47b(+).Novagen.html.1.128
GGCCGCAGAGCTCGCTCTGGTGCCACGCGG
>4097019.1.73
TTGGATCCAGAGTCTCCTGAACTAGACAAT
>pET-29a(+).Novagen.html.1.25
CGAGCTCCGTCGACAAGCTTGCGGCCGCAC
>8346640.2.55
ATATGGATCCAATTGCAATGATCATCATGA
>595767.1.157
CGTTAACAACCGGTACCTCTAGAACTATAG
>pSE280.Invitrogen.html.1.269
GGTTATAATTACCTCAGGTCGACGTCCCAT
>pCITE-5b(+).Novagen.html.1.17
GCTTGTCGACGGAGCTCGAATTCGGATCCG
>pMAL-p2e.New_England_Biolabs.html.1.17
GACTCTAGAGGATCCGAATTCCGGTACCTT
>45862396.1.53
TCCAAGGCCTTCTAGAAAAACTCGAGAACG
>pET-32b(+).Novagen.html.1.8
GATATCGGATCCGAATTCGAGCTCCGTCGA
>pLH1.Generic.html.1.20
GGCCTCGAGATCTCCATGGCGGCCGCGAAT
>pEYFP.Clontech.html.2.8
ACGGCCGACTAGTAGGCCTATTATTTTTGA
>pQE-30_Xa.Qiagen.html.1.28
CCGAGCTCGCATGCGGATCCAGTTCCATTA
>58029.1.6
CTAGATTAGGATCTAATTCGAGCTCGCCCG
>38565537.1.14
CGACCCCGGGACTAGTCCATGGCGTACGGG
>pT7Blue-2.Novagen.html.1.73
TCGGAATTCTATAGTGTCACCTAAATAAGG
>8216948.1.17
GGCCATGGCGGCCGGGAGCATGCGACGTCG
>pT7Blue-2.Novagen.html.1.5
CGCGAGCTCGGGCCCCCACACGTGTGGTCT
>92429681.1.23
GAGTGGCGGCCGCTATTGACCCGGGATCTG
>4322592.1.31
TTACCTGGATCCATATGAATTCTGGGGCCC
>pAD3.Generic.html.1.4
GGGATCCGTCGACCTGCAGCCAAGCTTGGC
>pENTR3C.InVitrogen.html.1.19
TCGACTGAATTGGTTCCTTTAAAGAGCCTG
>209573.1.231
TAAGTCAGAGTCCAAGCTTTCTTCTTTACC
>pET-31b(+).Novagen.html.1.296
ACTTTCGCTTCAATGGCGCCGGCAAGGTGG
>16930719.1.65
GCCGCACGCGTTCGCGACTAGTTGTCGACC
>1649038.1.42
TAGACCATCACATTGGAGCTTCAGCTGCTC
>pMAL-c2x.New_England_Biolabs.html.1.33
CCGAATTCTGAAATCCTTCCCTCGATCCCG
>pBEND2.Generic.html.1.42
AAGGCCTCCCGGGCAGCTGGATATCTTTAA
>pCMV-PCR.Stratagene.html.1.47
AAGAGCAAGCTTGATATCGCTCTTCACTTG
>pIE1-4.Novagen.html.1.7
ATCTGCGGCCGCAGGCCTCGCGACTAGTTT
>pSL190.Generic.html.1.40
TCGAGCTCTGTACATGTCCGCGGTCGCGAC
>SSEV19.Generic.html.1.64
GAGCGAGTAACAACCCGTCGGATTCTCCGT
>pCR1000.InVitrogen.html.1.16
TGAGAACCGTTTCTCTCGATATCGAAACCC
>pPolh-MAT-1.Sigma.html.1.12
CGGTACCCCCGGGACGCGTTGACTGCAGGA
>pTWIN1.New_England_Biolabs.html.1.7
CCCTCGAGGAATTCGCGGCCGCCCATGGCT
>pAN561H.Generic.html.1.54
GACTCATAGGAGAGTTGTAAAAAAGTTTCG
>pCITE-2b(+).Novagen.html.1.40
GGAGATCTCAGTGGTGGTGGTGGTGGTGCT
>pETcoco-2.Novagen.html.1.60
GGCTTGCGGCCGCAAGCTTCGAAACCGTAC
>18252143.1.2
GCGCATGCGAATTCAGATCTAGAGCTCTGC
>12958753.1.38
ATCTCCTTTTGCGGCCGCCGGGTACAATTC
>pMAL-p2.New_England_Biolabs.html.1.61
CGAGGTTGTTGTTATTGTTATTGTTGTTGT
>8346631.1.14
GATACCGTCGACCTCGAGAAGTACTAGTGG
>1017801.1.13
GTCGACACTAGTGGATCCAAAGAATTCAAA
>pGST.Generic.html.2.8
GTACCGAGCTCCTGCAGCCCGGGGCGGCCG
>208744.1.32
AAACAGTAATAACGAAGATGACGATGAAGA
>pRNAT-H1.3_Hygro.Genscript.html.1.33
AACTTAAGCTTTCCAAAAAACTTACGCTGA
>pQE-TriSystem_Strep.Qiagen.html.1.51
GCAGGCGCGCCGAGATCTGAGAATTCGGAT
>pT7Blue-2.Novagen.html.1.184
GATGTGCTGGCGTTCGAATTTAGCAGCAGC
>pMCS5.Mobitec.html.1.9
TTTAATTAAGGCGCGCCCATGGATCGATGT
>pIE1-2.Novagen.html.1.2
TCTAGATCTGCGGCCGCAGGCCTCGCGACT
>pDPL13.Generic.html.1.16
CGAGGAATTCGAGCTCGCGATCGGTACCGT
>pACYCDuet-1.Novagen.html.2.37
GTGCTGGCGTTCAAATTTCGCAGCAGCGGT
>595764.1.271
AGAGCTCGAGAAGTACTAGTGGCCACGTGG
>83314120.1.19
TCTAGAGCTCTGCAGGATCCAAGCTTACTA
>pAMP10.ATCC.html.1.63
GCCGCTCTAGAGGATCCAAGCTTACGTACG
>p453.Generic.html.1.54
TATAGCATAGAAAAAAACAAAATGAAATTC
>pAD3.Generic.html.1.9
CCGTCGACCTGCAGCCAAGCTTGGCGTAAT
>pCRT7_VP22_NES-1.InVitrogen.html.1.24
TGCAGAATTCCACCACACTGGACTAGTGGA
>pCITE-2a(+).Novagen.html.1.94
CGAATTCGGATCCGATATCCATATGGGTGG
>8346640.2.119
TTTCGCATGCTAGAACGTTAGCCGGCTACG
>pSL180.Generic.html.1.60
GATCCAATTGCAATGATCATCATGACAGAT
>pMIB_V5-Hisc.InVitrogen.html.1.12
CGGCCGCCACTGTGCTGGATATCTGCAGAA
>pMCS5.Mobitec.html.1.82
TCTGGCCGGCCCACCGGTGGGCCATATGGG
>8346634.2.69
TGCAATGATCATCATGACAGATCTGCGCGC
>pET-42a(+).Novagen.html.1.29
CTGTACAGGCCTTGGCGCGCCTGCAGGCGA
>208987.1.40
GGGGTCGGCGGACGCGGAGCCGGCTGCTGC
>27573265.1.17
TCCGAATTCGAGCTCCGTCGACAAGCTTGC
>12958752.1.24
TATCGATGATATCAGATCTCCTTTTGCGGC
>pCITE-2c(+).Novagen.html.1.27
TCTAGAGGATCGGAGATCTCAGTGGTGGTG
>pAN524.Generic.html.1.28
TCACATTTGCCAACCCGTTGCAGACGAGGC
>3929277.1.7
TCAGATCCAAGCTTGTCGACCCGGGTACCG
>310803.1.20
ATATCGCATGCGGTACCTCTAGAAGAAGCT
>pFR97.Generic.html.1.3
GATCCGTCGACCTGCAGCCAAGCTTATCGA
>pRSET_CAT.InVitrogen.html.1.442
AGGTGCTGATGCCGCTGGCGATTCAGGTTC
>56406608.1.322
GTCAAACGTGTTGATAACCTGTGCCATGTG
>27573262.1.23
TCGTCAGGCTCGTGCTGGTACCTCGGATCC
>p3xFLAG-myc-CMV-25.Sigma.html.1.21
ATATCAGATCTATCGATGAATTCGCGGCCG
>4097017.1.9
GCGGTGGCGGCCGCTCTAGACAATGCTCAG
>pETcoco-2.Novagen.html.1.134
TTGTCGTCGTCATCACCAGTTGGCGGTGGC
>pET-30c(+).Novagen.html.1.15
GATCCGAATTCGAGCTCCGTCGACAAGCTT
>pMAL-P2x.New_England_Biolabs.html.1.50
TGAAATCCTTCCCTCGATCCCGAGGTTGTT
>115600327.2.37
CGGCCGCGTCTTCATGCATGCGAAGACTGG
>45862352.2.24
GCTCCTGCAGTATCGATGCGGCCGCAAAGT
>pPIC6c.InVitrogen.html.1.12
GCGGCCGCCGCGGCTCGAGGTACCGATCCG
>6467488.1.20
TCTTCCCCGGGGATCCTCTAGAGTCGACCT
>pDPL13.Generic.html.1.10
AGGCCTCGAGGAATTCGAGCTCGCGATCGG
>pTXB1.New_England_Biolabs.html.1.3
AGAGCCCTCGAGGAATTCGCGGCCGCCGTC
>pDK101.ATCC.html.1.29
CATGGCCAACAAAACCATGGCGGCCGGGAG
>60101687.1.25
CAGCTATGACCGTCGACAGAGATATCCGCG
>56406608.1.346
CATGTGATTCCTTTACTTATTCCATGGCGA
>66815022.1.57
CTGATATCAAGCTTGAGCTCGCGGCCGCTG
>pET-44b(+).Novagen.html.1.152
AAGCCAGCCAGAACTCGCTCCTGAAGACCC
>pATH3.ATCC.html.1.25
CTGCAGGTCGACTCTAGAGGATCCCCCCGA
>208442.1.18
CTGCGCCTCGCTCCGCGGAACCAGGCCTCC
>501070.1.14
AGGTGACACTATAGAACCGCGGCCGCGGAT
>pS1.ATCC.html.1.20
TCGTACGCGTGCCGGCGCCTCGAGACTAGT
>pET-31b(+).Novagen.html.1.208
GTACGCGCGGTCGCCAACGAAGCGGCCTTC
>pUC9.ATCC.html.1.1
GCCAAGCTTGGCTGCAGGTCGACGGATCCC
>pOSEX2.ATCC.html.1.39
ACTCTAGAGCTCTGCAGGCATGCGATATCC
>pMAL-P2x.New_England_Biolabs.html.1.70
CGAGGTTGTTGTTATTGTTATTGTTGTTGT
>pGEXKG.Generic.html.1.36
TTCCACCACCACCACCGGAAATTTCCCGGG
>4165113.1.7
GTCGACGTCACGCGTCCATGGAGATCTCGA
>5825492.1.1
CATGCGGTACCCGGGCCCGCGGAGCTCTAG
>118200856.1.113
CGTTCGAGGTCGACTCTAGATAAAGCTTTA
>pIE1-4.Novagen.html.2.16
CCGCAGGCCTCGCGACTAGTTTAAACCCGG
>4097017.1.82
GAGTCTCCTGAACTAGACAATGCTCAGGAC
>595702.1.27
GATCCTGAGACTGAATTCGGCCCTCGAGGC
>pCMV-PCR.Stratagene.html.1.83
TCAATGAATTCCTGCAGCCCGGGGGATCCG
>pSTBlue-1.Novagen.html.1.4
CCGCGAGCTCGGGCCCCCACACGTGTGGTC
>82581250.2.2
ATTCCTCGAGATGCATTACCCGGGATTCTA
>pOCUS-2.Novagen.html.1.45
GAGAAGCTTGATATCGAGCTCGAATTCGCG
>pVE1163.Generic.html.1.7
CGAATTCGGATCCGCATGCTAGCCTGCAGA
>pCITE-4a(+).Novagen.html.1.21
GTCGACGGAGCTCGAATTCGGATCCGATAT
>287939.1.24
TACCAGCTGCAGATCTCGAGCTCGGATCCG
>pOSEX2.ATCC.html.1.24
GTACCGGGCCCGTCGACTCTAGAGCTCTGC
>60101687.1.40
ACAGAGATATCCGCGGCCGCAGAACTGGCC
>pT7T3_18U.Stratagene.html.1.139
GGCATGCAAGCTTATTCCCTTTAGTGAGGG
>56406604.1.274
ATTATCAGGTAGCTTATGATATGTCTGAAG
>pTriplEx2.Clontech.html.1.57
TCTAGAGTCGACTGGGCCGAGGCGGCCGGA
>108947432.1.51
AGGAATTCCCGGGCATATGTCCGGTACCGT
>pPICZB.InVitrogen.html.2.41
GAGACGGCCGGCTGGGCCACGTGAATTCCT
>13958039.1.19
AATTACTCGAGCGCCAGCTCAGACTGAATT
>pET-31b(+).Novagen.html.1.191
TGGAGCTGACGCAGGAGGTACGCGCGGTCG
>pCRT7_VP22-1-TOPO.InVitrogen.html.1.13
GGCCGCCACTGTGCTGGATATCTGCAGAAT
>56406604.1.185
CCGCCGATGCTTTTCCCCGGAGCGACGTCT
>310813.1.3
TCTGAATTCGAGCTCGCCCCGGGATCCTCT
>pd2EGFP.Clontech.html.2.59
TAGCGACCGGCGCTCAGTTGGAATTCTAGA
>pRSET_CAT.InVitrogen.html.1.191
AACCAGACCGTTCAGCTGGATATTACGGCC
>208126.1.76
AACTTCCAGAGACTGGATGTTTTTCGGGTG
>3929279.1.2
CAAGCTCAGATCTCGAGCTCGGTACCCGGG
>78098958.1.27
CGGACGTCGACGGCCGTACGCTAGCAATTG
>pShuttle2.Clontech.html.1.4
AGCTTGGTACCGAGCTCGGATCATCCAGCA
>13446792.1.11
AGGCCATGGCGGCCGCACTAGTGGATCCCC
>4097015.1.12
GTGGCGGCCGCTCTAGACAATGCTCAGGAC
>209573.1.263
TAGCCAGGTTCATTACCGCGGTTTCCATTA
>pET-47b(+).Novagen.html.1.7
ATATGGCACATCACCACCACCATCACTCCG
>208744.1.14
TAGATCTTATGACGAACAAAACAGTAATAA
>pSTBlue-1.Novagen.html.1.30
GGTCTAGAGCTAGCCTAGGCTCGAGAAGCT
>pCDFDuet-1.Novagen.html.1.42
GCCGAGCTCGAATTCGGATCCTGGCTGTGG
>pAMP10.ATCC.html.1.20
TTCCCGGGTCGACATCATCATCATTAGTAG
>8346640.2.133
ACGTTAGCCGGCTACGTATACTCCGGAATA
>4097013.1.90
TGAACTAGTCCAAGCTTATCGATACCGTCG
>pAMP10.ATCC.html.1.16
GGAATTCCCGGGTCGACATCATCATCATTA
>pHook-3.InVitrogen.html.1.14
CGGGGGATCCGAGCTCGGTACTCTAGAGCT
>pBAD_gIII_A.Invitrogen.html.1.2
TAGAAAGCTTCGAATTCCCATATGGTACCA
>pSL180.Generic.html.1.270
AGAGCTCGAGAAGTACTAGTGGCCACGTGG
>pRNAT-H1.3_Hygro.Genscript.html.1.45
CCAAAAAACTTACGCTGAGTACTTCGATCT
>pOSEX4.ATCC.html.1.37
CGACTCTAGAGCTCTGCAGGCATGCGATAT
>2664252.1.5
ATTGGGCCCTCTAGACTCTGCGTCGTTGAC
>531832.1.35
GCTGTCACTAGTGAGCTCGTCGACTCTAGA
>45862352.2.60
ATTCTCCCGGGTGGATCCAAGGCCTTCTAG
>pMC1843.Generic.html.1.7
GGGAATTCCCCGGATCCGTCGACCTGCAGG
>7638455.1.10
CGGGTGAATTCTACGCGTCGACAGGCGCCA
>436566.1.1
GGATCCATGGTCTCGAGAACGGAAGCACGG
>595764.1.191
TTAATAGGCCTAGGATGCATATGGCGGCCG
>4097013.1.58
ACGAAACTCTAAGGCTTGGATCCAGAGTCT
>9957257.1.17
CCTCGAGGGATCCTCTAGAAGCGGCCGCGA
>pATH3.ATCC.html.1.3
GCTTATCATCGATAAGCTTGGGCTGCAGGT
>pSL180.Generic.html.1.169
GGCTACGTATACTCCGGAATATTAATAGGC
>pCRT7_VP22-1-TOPO.InVitrogen.html.1.7
TCGAGCGGCCGCCACTGTGCTGGATATCTG
>pACYCDuet-1.Novagen.html.2.110
CCGGCCGATATCCAATTGAGATCTGCCATA
>pET-31b(+).Novagen.html.1.301
CGCTTCAATGGCGCCGGCAAGGTGGTGAGC
>pSilencer_adeno_1.0-CMV.Ambion.html.1.15
TACCGTTGTTATAGGTGTCTCTTGAACACC
>118200845.1.155
CCAGATCCACTAGTGGCCTATGCGGCCGCG
>118200847.1.63
CCTGCAGGTAGTATGCAAGAGATCTTATAG
>pEX12.ATCC.html.1.2
TGCAGGTCGACGGATCCGCATGCGAATTCG
>60101687.1.34
CCGTCGACAGAGATATCCGCGGCCGCAGAA
>pSL180.Generic.html.1.117
AATTTGCGCATGCTAGCTATAGTTCTAGAG
>413806.1.21
AGGCCTCGAGTTCGAATCTAGAAGATCTGG
>4097019.1.607
AGTCCGTGAGGACGAAACTCTAAGGCTTGG
>108947435.2.9
CGCCAAACGAATGGTCTAGAAAGCTTCTCG
>pAX4BP.USB.html.1.19
ATCATCGTCAATCAATCACCCGGGCTGCAG
>83033222.1.11
CAGGTCGACGGATCCCCGGGAATTCGAGCT
>pSU2703.Generic.html.1.1
ACAACTTATATCGTATGGGGCTGACTTCAG
>4097017.1.110
ACTGATGAGTCCGTGAGGACGAAACTCTAA
>pET-44b(+).Novagen.html.1.48
CCGGAGCTCGTGGATCCGAATTCTGTACAG
>pRX1.ATCC.html.1.26
CGACTCTAGAGGATCCCCGGGCGAGCTCGA
>pCAL-n.Stratagene.html.1.6
GAGCTCGAGTCGACCCATGGAGTCTAGAAT
>pENTR11.InVitrogen.html.1.24
TTAAGTATTTCCTTAGAGAATTGGTTCTAT
>p453.Generic.html.1.14
CCGTGCAATAAATTAGAATAGTTTCAATTT
>pCITE-4b(+).Novagen.html.1.2
TCGAGTGCGGCCGCAAGCTTGTCGACGGAG
>pET-12a.Novagen.html.1.39
CGCGATCAGCTCTTTTGCGTCGACGGGATC
>118200856.1.192
GGATCTGATCCCGGGCGGGTACCTTTGAAT
>pCRT7_GS.InVitrogen.html.1.29
GGCGGATCCTTATCGTCATCGTCGTACAGA
>1066304.1.51
TCCCTCGAGGTCGACCTGCAGGCATGCAAG
>pCDFDuet-1.Novagen.html.1.20
AAGCTTGTCGACCTGCAGGCGCGCCGAGCT
>pET-12c.Novagen.html.1.44
TCAGCTCTTTTGCGTCGACGGGGATCCGGC
>209209.1.21
CTCTAGAGGATCCCCGGGCGAGCTCGAATT
>pIVEX2.3d.Roche.html.1.7
TCGCTCGAGTCGACGCGGCCGCTCATATGT
>pETcoco-2.Novagen.html.1.80
GAAACCGTACGCACGTGGCGCGCCTGGACG
>pET-31b(+).Novagen.html.1.36
CTTTGTGGCTGCGCTCAATGCCGGCGATCT
>118200845.1.10
CGCCTTTGCGATCGCAGACCTAGGAAAGCT
>pMB121.Generic.html.1.12
GCGTCGACAAGCTTGGATCCGCGTCATCCA
>pSL190.Generic.html.1.253
TGGATCCATATATAGGGCCCGGGTTATAAT
>pTriEx-1.Novagen.html.1.33
CCGCAAGCTTCGAACCGGTACCGTCGACCT
>56406604.1.179
ATGTCTCCGCCGATGCTTTTCCCCGGAGCG
>118200856.1.117
CGAGGTCGACTCTAGATAAAGCTTTAGAGC
>pAN523.Generic.html.1.17
GTCTGCTCAAGCGGGGTAGCTGTTAGTCAA
>pMETalphaB.InVitrogen.html.1.5
CTGGCGGCCGCCGCGGGTCGACGACGCGTG
>pRSET_CAT.InVitrogen.html.1.139
GCATCGTAAAGAACATTTTGAGGCATTTCA
>pSL190.Generic.html.1.80
CGATGGCGCCAGCTGCAGGCGGCCGCCATA
>78098958.1.13
AGAGCTCGAGGATCCGGACGTCGACGGCCG
>pBACgus-7.Invitrogen.html.1.92
TAGCGCTGTCCATGTGTTGGCGTTCAAATT
>12958752.1.45
TTTTGCGGCCGCACCGGTGTCCTCTATGGA
>pCRT7_VP22-1.InVitrogen.html.1.62
ACCACACTGGACTAGTGGATCCGAGCTCGG
>310830.1.24
TCGCATGCGGTACCTCTAGAAGAAGCTTGG
>pMAL-p.New_England_Biolabs.html.1.7
GCCTGCAGGTCGACTCTAGAGGATCCATCG
>4097017.1.259
TCCGTGAGGACGAAACTCTAAGGCTTGGAT
>pKJB1.Generic.html.1.3
CTTCCTTAGCTCCTGAAAATCTCGACGGAT
>pMAL-cri.New_England_Biolabs.html.1.32
CGAATTCTGAAATCCTTCCCTCGATCACGA
>pEMBL18NOT.ATCC.html.1.9
ATGCCTGCAGGTCGACTCTAGCTAGAGGAT
>48995599.1.208
TACAGAGCTCGAGAAGTACTAGTGGCCACG
>pMM1525.Mobitec.html.1.18
TACCGGATCCCGGGAGCTCCGGAGATCTTC
>17864894.1.127
ACCCCTAGAGTCGACCTGCAGGCATGCAAG
>8346631.1.25
CCTCGAGAAGTACTAGTGGCCACGTGGGCC
>pXC14.ATCC.html.1.108
GGTTTAATTTGATGCCCTTTTTCAGGGCTG
>pExchange-5B.Stratagene.html.1.4
GGCTAGAGCGGCCGCCACCGCGGTGGAGCT
>pBEND1.Generic.html.1.4
CTTGGATCCCTCGAGACTAGTCCATGGATC
>pMAL-c2.New_England_Biolabs.html.1.13
TCGACTCTAGAGGATCCGAATTCTGAAATC
>310828.1.16
CGGGGATCCGTCGACCTGCAGCCAAGCTCC
>pSTBlue-1.Novagen.html.1.38
GCTAGCCTAGGCTCGAGAAGCTTGTCGACG
>88173988.1.7
TCGAGAACCGGTCATCGATTCTAGAACTTA
>9055393.4.11
GGGAGATCTGATATCGGTACCGGATCCCAG
>56406604.1.4
TAAACATTATCTGATTTTTGTAAAGGTCTG
>pET-41c(+).Novagen.html.1.52
GCAGGCGAGCTCCGTCGACAAGCTTGCGGC
>pMAL-c2.New_England_Biolabs.html.1.21
AGAGGATCCGAATTCTGAAATCCTTCCCTC
>4097017.1.263
TGAGGACGAAACTCTAAGGCTTGGATCCAG
>209573.1.63
GATACGTGGAGCGTCCGGATCTAGACAGAT
>56406597.1.230
TGATGCCACCCAGCCGAGGGCTTGTGCTTC
>pRSF-1.Novagen.html.1.36
TGTGCTGGCGTTCAAATTTCGCAGCAGCGG
>pPICZB.InVitrogen.html.2.3
CCCAAGCTGGCGGCCGCCGCGGCTCGAGGT
>1017801.1.59
CTTCTAGAGCGGCCGCGGGCCCATCGATTT
>595764.1.59
TGGATCCAATTGCAATGATCATCATGACAG
>45548773.1.29
ATCCGTCGACCTGCAGATCCGTCGACCTGC
>pCDF1-MCS1.System_Biosciences.html.1.19
TCATTTAAATTAATTAAGCTTAGATCTGGA
>9055393.4.2
GGCCGCCCCGGGAGATCTGATATCGGTACC
>4097019.1.209
AGGCTTGGATCCAGAGTCTCCTGAACTAGA
>pJC40.ATCC.html.1.9
GGATCCTCGAGAATTCAAGCTTCATATGAC
>118200854.1.19
AGGAAAGCTAGCTATACGCGTTATACCGGT
>pd2EGFP.Clontech.html.2.62
CGACCGGCGCTCAGTTGGAATTCTAGAGTC
>pRSET_CAT.InVitrogen.html.1.396
TTCGCCCCCGTTTTCACCATGGGCAAATAT
>595764.1.67
ATTGCAATGATCATCATGACAGATCTGCGC
>pMAL-cri.New_England_Biolabs.html.1.27
GGATCCGAATTCTGAAATCCTTCCCTCGAT
>4322592.1.29
GGTTACCTGGATCCATATGAATTCTGGGGC
>pNEB205A.New_England_Biolabs.html.1.7
CTGCAGGGTTTAAACGCTGAGGAGACATCT
>litmus28i.New_England_Biolabs.html.1.72
CAGAGAAGCTTGGCGCCAGCCGGCTTCAAT
>56406604.1.110
TAGTTAATATCCGCTTCACGCCATGTTCGT
>pNEB193.New_England_Biolabs.html.1.43
ATTAAGGATCCGGCGCGCCCCCGGGTACCG
>310736.1.19
TGCAGCCAAGCTTTCGCGAGCTCGAGATCT
>2440162.1.7
CCGATATCTAGATGCATTCGCGAGGTACCG
>208744.1.75
CAGGACAAGAGCCCTTTGCCAGCTTTCTCG
>4097019.1.360
CAGAGTCTCCTGAACTAGACAATGCTCAGG
>56406597.1.61
GCCAGTCGCTTGAGTAAAGAATCCGGTCTG
>pSE280.Invitrogen.html.1.139
GTAGCCGGCTAACGTTAACAACCGGTACCT
>pBK614.Generic.html.1.76
AGTTTAGATCCGAGATAGGAGCTTGATATC
>pET-43.1Ek_LIC.Novagen.html.1.131
CAGCCAGAACTCGCTCCTGAAGACCCAGAG
>310829.1.8
CGCAATTCCCGGGGATCCGTCGACCTGCAG
>pOSEX2.ATCC.html.1.8
TCTTAAGGCGGCCGCGGTACCGGGCCCGTC
>pORB.Orbigen.html.1.6
TCCCGGGGGTACCCTGCAGGCGGCCGCGAG
>pMAL-p2g.New_England_Biolabs.html.1.27
GATCCGAATTCTACGTAGTGTGCCGCACCC
>pIVEX2.4b.Roche.html.1.13
TGCAGAGCTCGCTCGAGTCGACTTGCCATG
>pAN524.Generic.html.1.5
TTCGGATCCAGCGCGCTTGGAAATCACATT
>pS3.Generic.html.1.4
TGCATGTTAACAGATCTCGTACGCGTGCCG
>pIVEX2.8d.Roche.html.1.26
GAGTCGACTTGCCATGGTCATATGTTTAAT
>644831.1.24
GAGCTAGCACGCGTAAGAGCTCGGTACCTC
>pHook-3.InVitrogen.html.1.39
GAGCTAGCTTTAAAAGATCTGGTACCAAGC
>13446792.1.58
AGCTTATCGATGTCGACAGGCCTTAAGGGC
>pXC14.ATCC.html.1.20
TGCGTTTGTTTGCACGAACCATATGTAAGT
>pPICZB.InVitrogen.html.2.19
CCGCGGCTCGAGGTACCGATCCGAGACGGC
>pMETalphaB.InVitrogen.html.1.33
TGGATCCACGGCCGGCTGGGCCACGTGAAT
>8216950.4.37
TTATCGATTTCGAACCCGGGGTACCGAATT
>118200854.1.55
CAGGTAGTATGCAAGAGATCTTATAGGCCT
>pET-44b(+).Novagen.html.1.12
GCGGGTTCTGGTACGATTGATGACGACGAC
>pMETalphaA.InVitrogen.html.1.33
CGCGTGGATCCACGGCCGGCTGGGCCACGT
>pQE-30.Qiagen.html.1.2
GCTTGGCTGCAGGTCGACCCGGGGTACCGA
>118200847.1.215
CCACTTAATTAAGAAGGCCGGCCCTTCCTC
>pRX-1.ATCC.html.1.14
GGGCTGCAGGTCGACTCTAGAGGATCCCCG
>pT7Blue-2.Novagen.html.1.124
CAGTTTTGAGGAGAAGCCCGGGCTCTTGTC
>pACYCDuet-1.Novagen.html.2.41
TGGCGTTCAAATTTCGCAGCAGCGGTTTCT
>209573.1.34
CCAGCCAGTTTTTTCTGAACGATCTTCTTG
>18140172.1.19
CATATGACTATGCATGCGGCCGCGGATCCG
>287937.1.11
AATTCCATGGTACCAGCTGCAGATCTCGAG
>56406597.1.67
CGCTTGAGTAAAGAATCCGGTCTGAATTTC
>pT712.Generic.html.1.15
CCGGGGATCCTCTAGAGTCGACCTGCAGCC
>pMM1525.Mobitec.html.1.28
CGGGAGCTCCGGAGATCTTCAATGCGGCGC
>1673614.1.1
CGGCCGCACGTGTAACTTAAGTCTAGAGTC
>pNEB205A.New_England_Biolabs.html.1.41
TTTCCCTCAGCTTAATTAAGGCGCGCCTGA
>208442.1.20
GCGCCTCGCTCCGCGGAACCAGGCCTCCTC
>pRSFDuet-1.Novagen.html.1.54
CGTCAGCGATCGCGTGGCCGGCCGATATCC
>pRSET_CAT.InVitrogen.html.1.262
GGCCTTTATTCACATTCTTGCCCGCCTGAT
>pET-47b(+).Novagen.html.1.46
AAGTCCTCTTTCAGGGACCCGGGTACCAGG
>118200854.1.3
TTGCGATCGCAGACCTAGGAAAGCTAGCTA
>110433179.1.48
CCGGGATATCGCGGCCGCTTAATTAACCTC
>pCITE-2c(+).Novagen.html.1.58
TGGTGGTGCTCGAGTGCGGCCGCAAGCTTG
>1649038.1.14
CGCCAGTGTGCTGGGAATTCGGATCCTCTA
>56406597.1.152
CTGGAGTTTGCCTTCCCTGTTTGAGAAGAT
>8346634.2.128
GCTAGAACGTTAGCCGGCTACGTATACTCC
>pRSET_CAT.InVitrogen.html.1.270
TTCACATTCTTGCCCGCCTGATGAATGCTC
>p453.Generic.html.1.47
AGCTATTTATAGCATAGAAAAAAACAAAAT
>p453.Generic.html.1.6
GGGGGGTACCGTGCAATAAATTAGAATAGT
>pVE1163.Generic.html.1.21
CATGCTAGCCTGCAGAGCTCGAGGTACCCG
>pENTR2B.InVitrogen.html.1.25
TGAATTGGTTCCGGCGCCAGCCTGCTTTTT
>pMAL-cri.New_England_Biolabs.html.1.22
CTAGAGGATCCGAATTCTGAAATCCTTCCC
>17864894.1.41
ACGTACGACGTCTAGACCTAGGCCTTAAGA
>pSE280.Invitrogen.html.1.90
CAGGCGGCCGCCATATGCATCCTAGGCCTA
>595767.1.221
CGCGCGCAGATCTGTCATGATGATCATTGC
>8346634.2.113
CTTTAAATTTCGCATGCTAGAACGTTAGCC
>pRSET_CAT.InVitrogen.html.1.174
TTGCTCAATGTACCTATAACCAGACCGTTC
>56406608.1.227
CCTTTTGATGCCACCCAGCCGAGGGCTTGT
>531832.1.29
GCGGCCGCTGTCACTAGTGAGCTCGTCGAC
>45862365.1.68
GGGTGGATCCAAGGCCTTCTAGAAAAACTC
>56406604.1.42
CCGTTGTTTTGTAAATCAGCCAGTCGCTTG
>pd2EGFP.Clontech.html.2.27
ATTATTTTTGACACCAGACAAGTTGGTAAT
>27573259.1.48
GATCCGAATTCGAGCTCCGTCGACAAGCTT
>pTRE-HA.Clontech.html.1.10
TCGTCGAGCGGCCGCGGTACCTCGAGAGAT
>1277138.1.7
ATCCGGACGTCGACGGCCGTACGCTAGCAA
>pAN561H.Generic.html.1.44
CTGGGTAAACGACTCATAGGAGAGTTGTAA
>pQE-TriSystem_Strep.Qiagen.html.1.47
ACCTGCAGGCGCGCCGAGATCTGAGAATTC
>pUni_V5-HisC.InVitrogen.html.1.3
CTCTCGCGAAGGCCTGACGTCGGGCCCGGA
>pMAL-p2g.New_England_Biolabs.html.1.61
CGAGGTTGTTGTTATTGTTATTGTTGTTGT
>12082761.1.50
CGCCTGCAGGTCGACGGGCCCGGGATCCGA
>10504974.1.61
AAGCTTCGAATTCGAGCTCCCGGGTACCAT
>pEYFP.Clontech.html.2.16
CTAGTAGGCCTATTATTTTTGACACCAGAC
>pSL180.Generic.html.1.109
GCGCTTTAAATTTGCGCATGCTAGCTATAG
>27573262.1.46
CGGATCCGAATTCGAGCTCCGTCGACAAGC
>10504974.1.45
GTCGACGCGTCTGCAGAAGCTTCGAATTCG
>RR2.ATCC.html.1.5
GCTTTCCTGCGTTATCCCCTGATTCTGTGG
>pSL180.Generic.html.1.79
TCATGACAGATCTGCGCGCGATCGATATCA
>113073402.1.34
TTTAAACGCGGCCGCGGTACCACTAGTACG
>pET-42b(+).Novagen.html.1.23
CGAATTCTGTACAGGCCTTGGCGCGCCTGC
>118200854.1.188
GGGTACCTTTGAATTCCACTTAATTAATTG
>3983120.1.23
GACTGCAGGCTCTAGATTCGAAAGCGGCCG
>25900784.1.15
GTCGACGCATGCATGGTACCAAGCTTCGGC
>pMAL-P2x.New_England_Biolabs.html.1.37
AGGATCCGAATTCTGAAATCCTTCCCTCGA
>2293124.1.6
TCATTACTTATCTAGAAGCTTCTGCAGACG
>pET-31b(+).Novagen.html.1.253
TTCGAGTATCAGGGCCGCAAGACCGTAGTT
>4097019.1.133
ACTCTAAGGCTTGGATCCAGAGTCTCCTGA
>51090247.1.20
GCTTGAATTCGGATCCCTCGAGGGTACCGA
>118200856.1.180
CTATGCGGCCGCGGATCTGATCCCGGGCGG
>5420374.1.22
GGGCCCGGATCCCTCGAGGTCGACGAATTC
>310828.1.21
ATCCGTCGACCTGCAGCCAAGCTCCCAAGC
>45862352.1.11
GGGCCCCAATTGGCTAGCAAGCTTTCCGCG
>118200845.1.91
AGGCCTCGAGTTAACGTTCGAGGTCGACTC
>SSEV19.Generic.html.1.139
GTAGATGGGCGCATCGTAACCGTGCATCTG
>4097019.1.644
GTCTCCTGAACTAGACAATGCTCAGGACTG
>pRSET_CAT.InVitrogen.html.1.455
GCTGGCGATTCAGGTTCATCATGCCGTCTG
>pSL180.Generic.html.1.40
TAACCCGGGCCCTATATATGGATCCAATTG
>SSEV19.Generic.html.1.25
CTGGCCTTCCTGTAGCCAGCTTTCATCAAC
>310822.1.8
GAGCTCGCCCGGGGATCCTCTAGAGTCGAC
>8117181.1.20
CGGGTACCATGGCATGCATCGATAGATCTC
>56406597.1.43
CCGTTGTTTTGTAAATCAGCCAGTCGCTTG
>pCRT7_VP22_NES-1.InVitrogen.html.1.18
GATATCTGCAGAATTCCACCACACTGGACT
>12958274.1.8
TACCGAGCTCGGATCCATCACACTGGCGGC
>13446792.1.9
AGAGGCCATGGCGGCCGCACTAGTGGATCC
>4097019.1.615
AGGACGAAACTCTAAGGCTTGGATCCAGAG
>4097015.1.39
GACTGATGAGTCCGTGAGGACGAAACTCTA
>4097019.1.690
GAAACTCTAAGGCTTGGATCCAGAGTCTCC
>pRSF-1.Novagen.html.1.160
GTCATCATTCGAACCGGTACCCACGTGATG
>3983116.1.1
CGGCCGCTCGAGACTGCAGGCTCTAGATTC
>8346640.2.153
CTCCGGAATATTAATAGGCCTAGGATGCAT
>pET-41a(+).Novagen.html.1.61
CTCCGTCGACAAGCTTGCGGCCGCACTCGA
>4097017.1.368
CCTGAACTAGTCCAAGCTTATCGATACCGT
>56406608.1.78
AAAGAATCCGGTCTGAATTTCTGAAGCCTG
>118200845.1.72
AGCATGCAAGAGATCTTATAGGCCTCGAGT
>pOSEX4.ATCC.html.1.43
TAGAGCTCTGCAGGCATGCGATATCCCATG
>pShuttle2.Clontech.html.1.22
GATCATCCAGCACAGTGGCGGCCGCTCGAG
>pCMV-PCR.Stratagene.html.1.53
AAGCTTGATATCGCTCTTCACTTGTCGTCG
>pET-43.1Ek_LIC.Novagen.html.1.97
GCTTGCGGCCGCACAGCTGTATACACGTGC
>3328183.2.20
TAGGGAGCGGCCGCAGATCTTGCAGGTCGA
>310806.1.26
GGATCCCAAGCTTCTTCTAGAGGTACCGCA
>pENTR11.InVitrogen.html.1.11
CAGTCGACCATGGTTAAGTATTTCCTTAGA
>pET-41Ek_LIC.Novagen.html.1.24
ATATCGGGGATCCGAATTCTGTACAGGCCT
>T7Select1-2a.Novagen.html.1.12
CGCAAGCTTGTCGACGGAGCTCGAATTCGA
>pMAL-p2.New_England_Biolabs.html.1.58
TCCCGAGGTTGTTGTTATTGTTATTGTTGT
>pMAL-p.New_England_Biolabs.html.1.59
GCCTACCCTCGATGGATCCCCGGCCGGGTA
>pGEM-7Zf(+)_LIC-R.ATCC.html.1.72
TCCGGCGCCGGAACCAGTTGGTACCGAATT
>pCDFDuet-1.Novagen.html.1.60
TCCTGGCTGTGGTGATGATGGTGATGGCTG
>45862352.2.56
ACGAATTCTCCCGGGTGGATCCAAGGCCTT
>pRNA-U6.3_Neo.Genscript.html.1.63
GAGTACTTCGATCTCTTGAATCGAAGTACT
>66815022.1.93
GATCTTCTAGACTCGAGACGCGTGGTACCC
>3273767.1.17
TCGACAAGCTTGATATCGGTACCAGATCTG
>pET-44b(+).Novagen.html.1.127
CGGCCGCACAGCTGTATACACGTGCAAGCC
>pQE-TriSystem.Qiagen.html.1.56
TGCAGGCGCGCCGAGATCTGAGAATTCGGA
>pOCUS-2.Novagen.html.1.33
CCAACTAGTCTCGAGAAGCTTGATATCGAG
>pSE280.Invitrogen.html.1.203
GCTGATATCGATCGCGCGCAGATCTGTCAT
>pKSM713.ATCC.html.1.14
GAGAGCTCGATATCGCATGCGGTACCTCTA
>pTriplEx2.Clontech.html.1.32
GGCCGCATGCATAAGCTTGCTCGAGTCTAG
>310755.1.1
GAATTCCACAAGCTTGTGGAATTAATTCGT
>4586830.1.34
TTTAAACAGTCATTTAAATCGACTCTAGAC
>12958753.1.20
GCTTATCGATGATATCAGATCTCCTTTTGC
>pUC9.ATCC.html.1.15
CAGGTCGACGGATCCCCGGGAATTCACTGG
>pAN561H.Generic.html.1.63
GAGAGTTGTAAAAAAGTTTCGGCCGGCGTA
>108947432.1.35
CTCGAGCGGATCCTGCAGGAATTCCCGGGC
>595767.1.55
TGTCCGCGGTCGCGACGTACGCGTATCGAT
>pRSET_CAT.InVitrogen.html.1.53
GAAGCTTCGACGAGATTTTCAGGAGCTAAG
>pTZ57R.Fermentas.html.2.16
AGATGCATTCGCGAGGTACCGAGCTCGAAT
>4097017.1.14
GGCGGCCGCTCTAGACAATGCTCAGGACTG
>1673614.1.15
ACTTAAGTCTAGAGTCGACGGTACCAAGAA
>pHook-3.InVitrogen.html.1.2
AGCACACTGGCCCGGGGGATCCGAGCTCGG
>112941718.1.5
GTTAACGAGCTCGGATCCTCGAGGCCTGTC
>pTriplEx2.Clontech.html.1.67
ACTGGGCCGAGGCGGCCGGATCCTGCAGGC
>25900784.1.21
GCATGCATGGTACCAAGCTTCGGCCGATCG
>209518.1.31
TAGAGGATCCCCGGGCGAGCTCGAATTCCG
>pET-31b(+).Novagen.html.1.241
TTCACCGTCAGCTTCGAGTATCAGGGCCGC
>pKYB1.New_England_Biolabs.html.1.3
AGAGCCCTCGAGGAATTCGCGGCCGCCGTC
>pETcoco-2.Novagen.html.1.14
GAGGTTAATTAAAGATCCTCGGGATCTTCC
>pSE280.Invitrogen.html.1.281
CTCAGGTCGACGTCCCATGTGCAGGTGCTG
>pET-12a.Novagen.html.1.27
GACAACCCCTATCGCGATCAGCTCTTTTGC
>pCDH1-MCS1-EF1-Puro.System_Biosciences.html.1.9
CGGATCCATTTAAATTCGAATTCGCTAGCT
>29569706.1.32
CTGTCGACATCGATAAGCTTGAATTCATGC
>pRSET_CAT.InVitrogen.html.1.435
GGCGACAAGGTGCTGATGCCGCTGGCGATT
>M13LH1.Generic.html.1.8
CGCGGATCGATAGGCCTCGAGATCTCCATG
>pSE280.Invitrogen.html.1.237
ATCATTGCAATTGGATCCATATATAGGGCC
>413806.1.3
ATTAAGCGGCCGCCCTGCAGGCCTCGAGTT
>pIVEX2.4b.Roche.html.1.20
CTCGCTCGAGTCGACTTGCCATGGTCATAT
>1017801.1.27
ATCCAAAGAATTCAAAAAGCTTCTCGAGAG
>pIVEX1.3_WG.Roche.html.1.1
CCCCCCCGGGAGCTCGCTCGAGTCGACGCG
>501070.1.9
CATTTAGGTGACACTATAGAACCGCGGCCG
>110433179.1.58
GCGGCCGCTTAATTAACCTCGAGGAGTGGT
>4322592.1.22
TGCCATTGGTTACCTGGATCCATATGAATT
>56406604.1.254
GCTTCTGATTTTGTAATGTAATTATCAGGT
>18140169.1.14
AGGCCATATGACTATGCATGCGGCCGCGGA
>pMAL-p.New_England_Biolabs.html.1.10
TGCAGGTCGACTCTAGAGGATCCATCGAGG
>pCITE-2b(+).Novagen.html.1.35
GGATCGGAGATCTCAGTGGTGGTGGTGGTG
>pSL190.Generic.html.1.249
CAATTGGATCCATATATAGGGCCCGGGTTA
>pAN24.Generic.html.1.89
GTCTGCTCAAGCGGGGTAGCTGTTAGTCAA
>pRSET_CAT.InVitrogen.html.1.383
TATGGACAACTTCTTCGCCCCCGTTTTCAC
>209518.1.43
GGGCGAGCTCGAATTCCGGGGGATCTCAAT
>pT7T3_18U.Stratagene.html.1.81
TATAGGGAATTCGAGCTCCCGGGTTTTTTT
>pGEM-7Zf(+)_LIC-R.ATCC.html.1.45
ATTTCGAACCCGGGGTACCAAACTCGCTCC
>4097017.1.204
CTCTAAGGCTTGGATCCAGAGTCTCCTGAA
>1673614.1.41
AGAATTCCATGGATATCCCGGGGATCCATG
>8346634.2.100
ATCGATATCAGCGCTTTAAATTTCGCATGC
>45655410.1.17
CGCCATGGCGGCCGGGAGCATGCGACGTCG
>8346640.2.84
ACAGATCTGCGCGCGATCGATATCAGCGCT
>4097019.1.562
CTTGGATCCAGAGTCTCCTGAACTAGACAA
>SSEV19.Generic.html.1.82
CGGATTCTCCGTGGGAACAAACGGCGGATT
>66815022.1.18
GACGGATCCCATATATGACTAGTGAATTCC
>pET-23b(+).Novagen.html.1.7
AATTCGAGCTCCGTCGACAAGCTTGCGGCC
>pMAL-p2.New_England_Biolabs.html.1.71
GTTATTGTTATTGTTGTTGTTGTTCGAGCT
>pRX-1.ATCC.html.1.7
TAAGCTTGGGCTGCAGGTCGACTCTAGAGG
>pTriEx-1.Novagen.html.1.63
GCAGGCGCGCCGAGATCTGAGAATTCGGAT
>pHC624.Generic.html.1.27
TCTCTAGAAGCTTCTAGAGATCTGCAGGTC
>4512193.1.67
GGGTACCATGGCATGCATCGATAGATCTCG
>27650342.1.11
CTCGAGCTAGCACGCGTAAGAGCTCGGTAC
>66815022.1.36
CTAGTGAATTCCCCGGGAGGCCTGATATCA
>pET-47b(+).Novagen.html.1.114
GTCGACAAGCTTGCGGCCGCAGAGCTCGCT
>pGT-N29.New_England_Biolabs.html.1.33
ACCGGTTCTAGAACCTAGGGAGCTCTGGTA
>pIE1-2.Novagen.html.2.13
CGGCCGCAGGCCTCGCGACTAGTTTAAACC
>pBEn-SET3c.Stratagene.html.1.8
GCTCGAGTCGACCCATGGAACAAGACCCGG
>209573.1.54
GATCTTCTTGATACGTGGAGCGTCCGGATC
>pRNAT-H1.3_Hygro.Genscript.html.1.50
AAACTTACGCTGAGTACTTCGATCTCTTGA
>pKO11.ATCC.html.1.17
CCCCGGGATCCGTCGACTGCAGGGGGATGG
>56406608.1.279
TATCAGGTAGCTTATGATATGTCTGAAGAT
>pT7Blue-2.Novagen.html.1.60
TGTCGACCAGATATCGGAATTCTATAGTGT
>pCRT7_NT-E3.InVitrogen.html.1.4
TGATGATGATGATGATGAGAACCCCGCATA
>5420374.1.12
CGCATCTAGAGGGCCCGGATCCCTCGAGGT
>60396875.1.14
GGTCGACTCTAGAGGATCCCCGGGCGCGAA
>pMB123.Generic.html.1.14
CGTCGACAAGCTTGGATCCGCGTCATCCAG
>66815022.1.22
GATCCCATATATGACTAGTGAATTCCCCGG
>pCITE-2c(+).Novagen.html.1.60
GTGGTGCTCGAGTGCGGCCGCAAGCTTGTC
>56406597.1.308
ATCCGCAACCCCGTCAAACGTGTTGATAAC
>pIE1-3.Novagen.html.1.6
CGGGTTTAAACTAGTCGCGAGGCCTGCGGC
>118200847.1.116
GACTCTAGATAAAGCTTTAGAGCTCTTCTT
>208744.1.112
CTCCAAGGGTCCTCCTGAAAATGTTCTATG
>595767.1.6
TTAAGGTGCACGGCCCACGTGGCCACTAGT
>pMAL-p.New_England_Biolabs.html.1.24
AGAGGATCCATCGAGGGTAGGTTTACTGAA
>pET-43.1Ek_LIC.Novagen.html.1.68
GTCGACGGTACCATCGATACGCGTTCGAAG
>pWEB::TNC.Epicentre.html.1.21
TGACTGGGAAAACCCTGGCGGCCGCGAATT
>11559666.1.26
CTCGAGTACCTGCAGGTAACTAGTTACACG
>8117181.1.8
AATTCGAGCTCCCGGGTACCATGGCATGCA
>pET-47b(+).Novagen.html.1.27
CATCACTCCGCGGCTCTTGAAGTCCTCTTT
>56406604.1.294
ATGTCTGAAGATAATCCGCAACCCCGTCAA
>pShuttle.Stratagene.html.1.27
CGATATCTCTAGACTCGAGGCGGCCGCGGT
>SSEV19.Generic.html.1.163
CATCTGCCAGTTTGAGGGGACGACGACCGT
>118200847.1.5
TGGCGCGCCTTTGCGATCGCAGACCTAGGA
>pSTBlue-1.Novagen.html.1.22
ACACGTGTGGTCTAGAGCTAGCCTAGGCTC
>12082761.1.26
GCCGCGGGATATCACTAGTGCGGCCGCCTG
>pAMP1.Invitrogen.html.1.65
AGGATCCAAGCTTACGTACGCGTGCATGCG
>pVL1392.Invitrogen.html.4.4
CCCGGGTACCTTCTAGAATTCTGGAGCGGC
>pGST.Generic.html.1.3
TAGCAGTTAACGTCGCGATGATATCCATAT
>8346640.2.16
GGGACGTCGACCTGAGGTAATTATAACCCC
>pGEXKG.Generic.html.1.20
CCCATGGAGTCTAGAATTCCACCACCACCA
>4097019.1.515
TAGACAATGCTCAGGACTGATGAGTCCGTG
>1906552.1.5
TCCACTAGTTCTAGAGGATCCCCGGGTACC
>M13BM21.Boehringer.html.1.11
GGATCCACGCGTAACTTAAGTGCGGCCGCG
>pSE280.Invitrogen.html.1.165
ACCTCTAGAACTATAGCTAGCATGCGCAAA
>595767.1.86
GCGCCAGCTGCAGGCGGCCGCCATATGCAT
>pACYCDuet-1.Novagen.html.2.73
ACCAGACTCGAGGGTACCGACGTCAGCGAT
>pET-42b(+).Novagen.html.1.7
ATGGATATCGGGGATCCGAATTCTGTACAG
>4321112.1.24
GCTCACTAGTCTCGAGCGGCCGCATCGATA
>pEX13.ATCC.html.4.11
ACGGATCCGCATGCACTAGTGAATTGGGTA
>45862365.1.33
GTATCGATGCGGCCGCAAAGTCGACGAATT
>12082761.1.3
CTTGCATGCTCCCGGCCGCCATGGCCGCGG
>56406608.1.60
TCAGCCAGTCGCTTGAGTAAAGAATCCGGT
>CARNEGIE4.ATCC.html.1.14
TCTAGAGGATCCCCGGGCGAGCTCGAATTC
>pCDFDuet-1.Novagen.html.1.22
GCTTGTCGACCTGCAGGCGCGCCGAGCTCG
>pRSET_CAT.InVitrogen.html.1.43
CATGGAATTCGAAGCTTCGACGAGATTTTC
>pThioHisc.InVitrogen.html.2.12
TCTAGAGGCCTGCGGCCGCGGAATTCGAAG
>pd2EGFP.Clontech.html.2.71
CTCAGTTGGAATTCTAGAGTCGCGGCCGCA
>pRNAT-H1.3_Hygro.Genscript.html.1.57
CGCTGAGTACTTCGATCTCTTGAATCGAAG
>310794.1.2
GATCCGGTGATTGATTGATCAATCAATCAG
>8346631.1.35
TACTAGTGGCCACGTGGGCCGTGCACCTTA
>pS1.ATCC.html.1.17
ATCTCGTACGCGTGCCGGCGCCTCGAGACT
>4097019.1.177
AGGACTGATGAGTCCGTGAGGACGAAACTC
>37778084.1.15
CATCACCATGCTAGTGCCACCTCCGCCACC
>13937413.1.3
TCCATATGCATGCGGCCGCTGCAGTCTAGA
>pETcoco-2.Novagen.html.1.103
CTGGACGTCATCGATGCGATCGCCCGGGCT
>5764544.1.7
CACTAGTGATATCGGATCCCCGGGCGAGCT
>pET-30Ek_LIC.Novagen.html.1.48
ATCGGATCCGAATTCGAGCTCCGTCGACAA
>pRSET_CAT.InVitrogen.html.1.161
GCATTTCAGTCAGTTGCTCAATGTACCTAT
>8216952.1.7
TCGGCCGAGCTCGAATTCGTCGACCTCGAG
>pMAL-p2e.New_England_Biolabs.html.1.30
CCGAATTCCGGTACCTTGTCATCGTCATCC
>SSEV19.Generic.html.1.17
ATTCGCGTCTGGCCTTCCTGTAGCCAGCTT
>83314120.1.30
GCAGGATCCAAGCTTACTAGTGGTACCACG
>56406597.1.180
ATGTCTCCGCCGATGCTTTTCCCCGGAGCG
>pET-41c(+).Novagen.html.1.29
TCTGTACAGGCCTTGGCGCGCCTGCAGGCG
>pS1.ATCC.html.1.33
GGCGCCTCGAGACTAGTGCGCGCTAGCTAT
>1017801.1.25
GGATCCAAAGAATTCAAAAAGCTTCTCGAG
>pET-27b(+).Novagen.html.1.21
CGGATCCGAATTCGAGCTCCGTCGACAAGC
>pUCBM21.Boehringer.html.1.25
CTTAAGTGCGGCCGCGGTACCGGGCCCGTC
>pAN24.Generic.html.1.42
CAGACGAGGCCGCTCAGGGCGAGTAGAGAT
>pTNT.Promega.html.1.4
CCGCCCGGGTCGACTCTAGAGGTACCACGC
>pMAL-P2x.New_England_Biolabs.html.1.4
CCAGTGCCAAGCTTGCCTGCAGGTCGACTC
>pSL180.Generic.html.1.194
TAGGCCTAGGATGCATATGGCGGCCGCCTG
>pMAL-p2.New_England_Biolabs.html.1.3
AAGCTTGCCTGCAGGTCGACTCTAGAGGAT
>436565.1.2
GATCCATGGTCTCGAGGTGATGGTGATGGT
>4097013.1.17
GGCCGCTCTAGACAATGCTCAGGACTGATG
>1277132.2.24
GGCGCCCGGGAACTCCGGATGCATATGCAT
>310781.1.12
AGATCTAGATATCGATGAATTCCCGGGGAT
>310828.1.2
GAATTCGCAATTCCCGGGGATCCGTCGACC
>915333.1.36
ACGTGTTAATTAAGATCTAGATCAGCATGC
>287941.1.1
GGATCCGAGCTCGAGATCTGCAGCTGGTAC
>pET-31b(+).Novagen.html.1.108
AGACCCCGTGGGTTCCGAGCCCAGGTCCGG
>pET-41Ek_LIC.Novagen.html.1.4
GGGCTTCTCCTCAACCATGGATATCGGGGA
>pOCUS-2.Novagen.html.1.26
GCAGGGCCCAACTAGTCTCGAGAAGCTTGA
>56406597.1.127
CACGCCATGTTCGTCCGCTTTTGCCCTGGA
>287941.1.24
CTGGTACCATGGAATTCGAAGCTTGATCCC
>603191.2.35
TGACACCAGACAAGTTGGTAATGGTAGCGA
>8346634.2.143
GGCTACGTATACTCCGGAATATTAATAGGC
>4097019.1.275
TCTAAGGCTTGGATCCAGAGTCTCCTGAAC
>110433179.1.66
TTAATTAACCTCGAGGAGTGGTCCCTATAG
>8216950.4.68
CTCGAGTCTAGAGGAGCATGCGACGTCGGG
>8346640.2.72
ATGATCATCATGACAGATCTGCGCGCGATC
>11559656.1.54
CGGCCGCACTAGTGTCGACCTGCAGGCATG
>118200854.1.29
GCTATACGCGTTATACCGGTATCCTGCAGG
>pPIC6c.InVitrogen.html.1.21
GCGGCTCGAGGTACCGATCCGAGACGGCCG
>8052207.1.3
TTCCCGGGGATCCGTCGACCTGCAGATCTC
>pET-31b(+).Novagen.html.1.63
TCTGGACGGCATCGTCGCGCTGTTTGCCGA
>56406608.1.4
GTTTAAACATTATCTGATTTTTGTAAAGGT
>117572168.1.11
CGATGAATTCTCTAGAACTAGTAAGCTTGG
>4097019.1.635
GGATCCAGAGTCTCCTGAACTAGACAATGC
>pVL1393.Invitrogen.html.1.1
GATCAGATCTGCAGCGGCCGCTCCGGAATT
>pET-43.1Ek_LIC.Novagen.html.1.111
AGCTGTATACACGTGCAAGCCAGCCAGAAC
>pKSM713.ATCC.html.1.28
GCATGCGGTACCTCTAGAAGAAGCTTGGGA
>644831.1.18
GATCTCGAGCTAGCACGCGTAAGAGCTCGG
>pMB121.Generic.html.1.8
GGACGCGTCGACAAGCTTGGATCCGCGTCA
>10504974.1.75
AGCTCCCGGGTACCATGGCATGCATCGATA
>SSEV19.Generic.html.1.106
CGGATTGACCGTAATGGGATAGGTTACGTT
>56406597.1.80
AATCCGGTCTGAATTTCTGAAGCCTGATGT
>pCITE-4c(+).Novagen.html.1.6
GCGGCCGCAAGCTTGTCGACGGAGCTCGAA
>M13K82.Generic.html.1.18
GTGCCAAGCTTGGCTGCAGGTCGACGGATC
>5733489.1.10
GCTCGCGAGTCGACGGCGGCCGCGAATTCC
>310807.1.15
TCGACGGATCCCAAGCTTCTTCTAGAGGTA
>16930719.1.75
TTCGCGACTAGTTGTCGACCTGCAGGCATG
>1117808.1.41
TCCATGGCCATATGACCACCCAAGCTAGCG
>pAN524.Generic.html.1.22
TGGAAATCACATTTGCCAACCCGTTGCAGA
>118200854.1.92
ACGTTCGAGGTCGACTCTAGATAAAGCTTT
>pTriplEx2.Clontech.html.1.17
GTGAGCTCGAATTGCGGCCGCATGCATAAG
>pT7Blue-2.Novagen.html.1.175
ACCGCTGTCGATGTGCTGGCGTTCGAATTT
>pKOTW1.ATCC.html.1.22
CCCGGGATCCGTCGACTGCAGGGGGATGGG
>310744.1.5
CCGGGGATCCGTCGACCTGCAGCCAAGCTT
>pSL190.Generic.html.1.121
CCTATTAATATTCCGGAGTATACGTAGCCG
>1277132.2.1
CCGGTGATCACTAGTCCTAGGCCGGCGCCC
>pMAL-cri.New_England_Biolabs.html.1.54
GATCACGAGAGAGGACGGTACCGAGCTCGA
>pCRT7_VP22-1-TOPO.InVitrogen.html.1.58
TTCCACCACACTGGACTAGTGGATCCGAGC
>pXC14.ATCC.html.1.19
TTGCGTTTGTTTGCACGAACCATATGTAAG
>5354161.1.25
GCGGCCGCAAGCTTCCGAATTCGCCCGGGC
>4097019.1.467
AGTCCGTGAGGACGAAACTCTAAGGCTTGG
>pCDFDuet-1.Novagen.html.1.64
GGCTGTGGTGATGATGGTGATGGCTGCTGC
>pVE1163.Generic.html.1.14
GGATCCGCATGCTAGCCTGCAGAGCTCGAG
>34421983.1.19
GGTCGACCCGGGGTACCGAGCTCGCATGCG
>209573.1.96
ACGACCGTCTTTCAGAGTAGCGATAACTTC
>SSEV19.Generic.html.1.132
CGTTGGTGTAGATGGGCGCATCGTAACCGT
>56406608.1.124
CGCTTCACGCCATGTTCGTCCGCTTTTGCC
>pGEM-7Zf(+)_LIC-R.ATCC.html.1.14
CGTTGGGAGCTCTCCGGATCCAAGCTTATC
>pACYCDuet-1.Novagen.html.2.14
GCTGCGCTAGTAGACGAGTCCATGTGCTGG
>56406608.1.42
GGTCCGTTGTTTTGTAAATCAGCCAGTCGC
>310853.1.15
GCTCGATATCGCATGCGGTACCTCTAGAAG
>9957257.1.23
GGGATCCTCTAGAAGCGGCCGCGACTAGTG
>pPICZalphaA.InVitrogen.html.1.23
GGCTCGAGGTACCGATCCGAGACGGCCGGC
>5764544.1.25
CCCGGGCGAGCTCGAATTCGTAATCATGGC
>208126.1.6
GACAGATTTTACGACCGTCTTTCAGAGTAG
>4097019.1.53
TGAGGACGAAACTCTAAGGCTTGGATCCAG
>pSL180.Generic.html.1.21
CGTCGACCTGAGGTAATTATAACCCGGGCC
>pRNA-U6.3_Neo.Genscript.html.1.34
AAACTTAAGCTTTCCAAAAAACTTACGCTG
>118200847.1.207
TTTGAATTCCACTTAATTAAGAAGGCCGGC
>51090247.1.16
ACAAGCTTGAATTCGGATCCCTCGAGGGTA
>4097017.1.128
ACGAAACTCTAAGGCTTGGATCCAGAGTCT
>915333.1.91
AGGAGCGGCCGCCCGGGCCTCCAGGATCCC
>pET-31b(+).Novagen.html.1.358
ATTCACGCATGCCAGATGCTGCTCGAGCAC
>pTriEx-1.Novagen.html.1.57
CGACCTGCAGGCGCGCCGAGATCTGAGAAT
>8216950.4.1
TGCATCCAACGCGTTGGGAGCTCTCCGGAT
>209573.1.192
AGAAGTAGTTTTGATGCACAGGCAACGGAG
>pET-44a(+).Novagen.html.1.142
ATACACGTGCAAGCCAGCCAGAACTCGCTC
>209573.1.144
GCCTTTACCGATAACTTCCAGAGACTGGAT
>17864894.1.57
CCTAGGCCTTAAGATCTGATCATATGCATC
>pIE1-1.Novagen.html.1.6
CGGGTTTAAACTAGTCGCGAGGCCTGCGGC
>pQE-40.Qiagen.html.1.1
AGCTTGGCTGCAGGTCGACCCGGGGTACCG
>pVE1163.Generic.html.1.2
GTTAACGAATTCGGATCCGCATGCTAGCCT
>48995599.1.19
ATCATGACAGATCTGCGCGCGATCGATATC
>4097019.1.519
CAATGCTCAGGACTGATGAGTCCGTGAGGA
>48995599.1.219
AGAAGTACTAGTGGCCACGGGCTGCAGGAA
>pHC314.Generic.html.1.8
GGGCAACGTTGTTGCCATTGCTGCAGGCGG
>pAX4BP.USB.html.1.41
GGCTGCAGTCGACTCTAGATCTGGTACCGA
>pET-31b(+).Novagen.html.1.121
TCCGAGCCCAGGTCCGGTACGGCTGCGATT
>287940.1.5
CCGAGCTCGAGATCTGCAGCTGGTACCATG
>81345491.1.11
TTTTCGAACTGCGGGTGGCTCCAAGCGCTG
>pSilencer_adeno_1.0-CMV.Ambion.html.1.19
GTTGTTATAGGTGTCTCTTGAACACCTATA
>pIVEX2.5d.Roche.html.1.3
CCCGGGAGCTCGCTCGAGTCGACGCGGCCG
>4097019.1.43
GATGAGTCCGTGAGGACGAAACTCTAAGGC
>pCDF1-MCS1-EF1-Puro.System_Biosciences.html.1.26
ATTAAGCTTAGATCTGGATCCGGCGCGCCC
>pET-52b(+).Novagen.html.1.75
CTCTGCGGCCGCGTCGACTTGTACAGGATC
>pMIB_V5-Hisc.InVitrogen.html.1.20
ACTGTGCTGGATATCTGCAGAATTCCACCA
>208442.1.6
CCGGGGATCCAACTGCGCCTCGCTCCGCGG
>pKSM713.ATCC.html.1.8
TCCCGGGAGAGCTCGATATCGCATGCGGTA
>pSL190.Generic.html.1.141
TACGTAGCCGGCTAACGTTAACAACCGGTA
>104716834.1.6
TCGCGAGGTACCGGGCCCAAGCTTCTCGAG
>pCITE-2c(+).Novagen.html.1.85
TTGTCGACGGAGCTCGAATTCGGATCCGAT
>915333.1.84
CTACTGCAGGAGCGGCCGCCCGGGCCTCCA
>209573.1.246
GCTTTCTTCTTTACCTTTAGCCAGGTTCAT
>pKJB1.Generic.html.1.7
CTTAGCTCCTGAAAATCTCGACGGATCCCC
>pAN561H.Generic.html.1.34
CCTGTGCATTCTGGGTAAACGACTCATAGG
>8346640.2.129
TAGAACGTTAGCCGGCTACGTATACTCCGG
>pSE280.Invitrogen.html.1.53
CGCGGTCGCGACGTACGCGTATCGATGGCG
>109452800.1.18
ACCATGGCATGCATCGATAGATCTCGAGGC
>110433179.1.79
AGGAGTGGTCCCTATAGTGAGTCGTATTAT
>13446792.1.22
GCCGCACTAGTGGATCCCCCGGGATGCATG
>pBEND2.Generic.html.1.35
TTTCGCGAAGGCCTCCCGGGCAGCTGGATA
>56406597.1.253
GTGCTTCTGATTTTGTAATGTAATTATCAG
>pFOS1.New_England_Biolabs.html.1.10
GGCCGCATACGATTTAGGTGACACTATAGG
>pET-48b(+).Novagen.html.1.79
CCGTCGACAAGCTTGCGGCCGCAGAGCTCG
>pET-32Ek_LIC.Novagen.html.1.3
CTCAACCATGGCGATATCGGATCCGAATTC
>56406597.1.167
CCTGTTTGAGAAGATGTCTCCGCCGATGCT
>pIVEX2.4b.Roche.html.1.43
GTCATATGTTTAATTAAGCGGCCGCGGCCT
>310782.1.19
CTGCAGCCAAGCTTTCGCGAGCTCGAGATC
>27650339.1.15
CTCGAGCTAGCACGCGTAAGAGCTCGGTAC
>310853.1.45
AAGCTTGGGATCCGTCGACCTGCAGATCTG
>595764.1.237
TCGATACGCGTACGTCGCGACCGCGGACAT
>pIC20HE.Generic.html.1.13
GATCTGATATCGCTAGCCGGCTACGTATCG
>pCITE-2a(+).Novagen.html.1.60
GCTCGAGTGCGGCCGCAAGCTTGTCGACGG
>pUCBM21.Boehringer.html.1.31
TGCGGCCGCGGTACCGGGCCCGTCGACTCT
>23381122.1.14
GCTTGTCGACGAATTCGTTAACTCTAGAAG
>pET-31b(+).Novagen.html.1.83
TGTTTGCCGATGACGCCACGGTGGAAGACC
>pET-42a(+).Novagen.html.1.49
CTGCAGGCGAGCTCCGTCGACAAGCTTGCG
>pET-31b(+).Novagen.html.1.337
GCCTTGTTTGGCGAGAAGAATATTCACGCA
>pET-31b(+).Novagen.html.1.342
GTTTGGCGAGAAGAATATTCACGCATGCCA
>pNEB205A.New_England_Biolabs.html.1.14
GTTTAAACGCTGAGGAGACATCTAGACTTT
>56406604.1.121
CGCTTCACGCCATGTTCGTCCGCTTTTGCC
>pQE-TriSystem.Qiagen.html.1.82
CGGATCCACGAGCTCCCGGGATATCGCCAT
>pET-47b(+).Novagen.html.1.61
GACCCGGGTACCAGGATCCGAATTCTGTAC
>pT7Blue-2.Novagen.html.1.1
CGGCCGCGAGCTCGGGCCCCCACACGTGTG
>58029.1.11
TTAGGATCTAATTCGAGCTCGCCCGGGGAT
>pMAL-c2.New_England_Biolabs.html.1.1
CTTGCCTGCAGGTCGACTCTAGAGGATCCG
>pSL190.Generic.html.1.221
GCGCGCAGATCTGTCATGATGATCATTGCA
>pTriplEx2.Clontech.html.1.84
GGATCCTGCAGGCCATAATGGCCGAATTCC
>pCDH1-MCS1-EF1-Puro.System_Biosciences.html.1.12
ATCCATTTAAATTCGAATTCGCTAGCTCTA
>pIB_V5-His_CAT.InVitrogen.html.1.12
TCTAGACTCGAGCGGCCGCCACTGTGCTGG
>pRSFDuet-1.Novagen.html.1.13
TTTCGCAGCAGCGGTTTCTTTACCAGACTC
>pKLY3.Generic.html.1.27
AAACTACGTATAACTAACTAAGGATCCCTG
>4097019.1.282
CTTGGATCCAGAGTCTCCTGAACTAGACAA
>81345491.1.61
GTCGACCTCGAGGGATCCCCGGGTACCGAG
>pET-47b(+).Novagen.html.1.101
GCGCCCGACGTCCGTCGACAAGCTTGCGGC
>pMCS5.Mobitec.html.1.115
GCGGCCGCGAATTCGAGCTCGGTACCTACG
>pGEXKG.Generic.html.1.12
CGAGTCGACCCATGGAGTCTAGAATTCCAC
>508605.1.7
GGGGATCCGTCGACCTGCAGCCAAGCTTGG
>118200847.1.154
TCCAGATCCACTAGTGGCCTATGCGGCCGC
>pSL190.Generic.html.1.160
AACAACCGGTACCTCTAGAACTATAGCTAG
>209518.1.38
TCCCCGGGCGAGCTCGAATTCCGGGGGATC
>pFR10.Generic.html.1.33
GCTTATCGAAGCTTATCGATTCTAGACTCG
>pETcoco-2.Novagen.html.1.57
GCTGGCTTGCGGCCGCAAGCTTCGAAACCG
>PinPoint_Xa-3.Promega.html.1.13
GATCTGATATCGGTACCGGATCCCAGCTGA
>pET-43.1Ek_LIC.Novagen.html.1.16
AACGATATCTGAGCTCGTGGATCCGAATTC
>pSE280.Invitrogen.html.1.82
GCCAGCTGCAGGCGGCCGCCATATGCATCC
>66472063.1.22
AAGCTTGAATTCGGATCCCTCGAGGGTACC
>pSL180.Generic.html.1.244
CGTACGTCGCGACCGCGGACATGTACAGAG
>pT7-FLAG-MAT-2.Sigma.html.1.8
GTACCCGGGGAATTCACTCGAGGAAGCTTC
>74267359.1.18
GCCGCAGATCTGTTAACGAATTCCCAATTC
>603191.2.12
CCGACTAGTAGGCCTATTATTTTTGACACC
>pDO193.ATCC.html.1.40
ATCCGGTACCGTCGACGCGGCCGCATTTAA
>310807.1.9
TGCAGGTCGACGGATCCCAAGCTTCTTCTA
>litmus28i.New_England_Biolabs.html.1.8
ATGCCTGTACATCCGGAGACGCGTCACGGC
>pSPTBM20.Boehringer.html.1.8
CGGGGATCCACGCGTCTTAAGGCGGCCGCG
>16930719.1.30
TCGAGGCCTGATCATCGATGGGCCCATGGC
>pHIS1522.Mobitec.html.1.19
GGATCCCGGGAGCTCCGGAGATCTTCGAAC
>68262428.1.18
CGGATCCATCGTTAACGATACGTATCGCAT
>1490528.2.40
CCAGACAAGTTGGTAATGGTAGCGACCGGC
>pIVEX2.4b.Roche.html.1.6
CCCGGGCTGCAGAGCTCGCTCGAGTCGACT
>pET-47b(+).Novagen.html.1.92
GGCCTTGGCGCGCCCGACGTCCGTCGACAA
>pMAL-c2.New_England_Biolabs.html.1.43
CTTCCCTCGATCCCGAGGTTGTTGTTATTG
>pKO6.Generic.html.1.5
ATTGCCCGAATTCGGGGATGGGGAGTAAGC
>13623800.1.8
ATCCAGGCCTAGGTACCGAGCTCAATGCAT
>pSL180.Generic.html.1.242
CGCGTACGTCGCGACCGCGGACATGTACAG
>5354163.1.11
GCTGCAGTCTAGAGGTCGACGCGGCCGCAA
>1200493.1.5
CGCCCCGGGAGATCTGATATCGGTACCGGA
>pCRT7_VP22-1.InVitrogen.html.1.11
GGCCCTCTAGACTCGAGCGGCCGCCACTGT
>pFR10.Generic.html.1.26
CAGCCAAGCTTATCGAAGCTTATCGATTCT
>pT7T3_18U.Stratagene.html.1.110
TTTTTTTTTTTTGGGGGGGGGGGGGTGCAG
>118200845.1.165
TAGTGGCCTATGCGGCCGCGGATCTGATCC
>310803.1.11
GAGAGCTCGATATCGCATGCGGTACCTCTA
>pMCS5.Mobitec.html.1.29
GGATCGATGTTAACATGCATGATATCACGC
>3983120.1.61
GAGCTCGTCGACGTAGGCCTTTGAATTCCG
>pSE280.Invitrogen.html.1.145
GGCTAACGTTAACAACCGGTACCTCTAGAA
>118200845.1.87
TTATAGGCCTCGAGTTAACGTTCGAGGTCG
>pET-43.1Ek_LIC.Novagen.html.1.84
ATACGCGTTCGAAGCTTGCGGCCGCACAGC
>118200856.1.157
AAGGATCCAGATCCACTAGTGGCCTATGCG
>pT7Blue-2.Novagen.html.1.96
AATAAGGATCCGATACGTAACGCGTCTGCA
>8346634.2.87
AGATCTGCGCGCGATCGATATCAGCGCTTT
>pPIC6c.InVitrogen.html.1.17
CGCCGCGGCTCGAGGTACCGATCCGAGACG
>pET-31b(+).Novagen.html.1.315
CGGCAAGGTGGTGAGCATCCGCGCCTTGTT
>4097019.1.359
CCAGAGTCTCCTGAACTAGACAATGCTCAG
>2664252.1.13
CTCTAGACTCTGCGTCGTTGACGACAAACT
>56406604.1.200
CCCGGAGCGACGTCTGCAAGGTTCCCTTTT
>M13BM21.Boehringer.html.1.50
CCGTCGACTCTAGAGCTCTGCAGGCATGCG
>pSP65F1P.ATCC.html.1.7
TGGGCTGCAGGTCGACTCTAGAGGATCCCC
>13446791.1.7
CTAGAGGCCCTTAAGGCCTTACTAGTGGAT
>pGEM-7Zf(+)_LIC-R.ATCC.html.1.6
ATCCAACGCGTTGGGAGCTCTCCGGATCCA
>310805.1.13
GAGCTCGATATCGCATGCGGTACCTCTAGA
>pUB_Bsd.InVitrogen.html.1.19
GGCCGCGAGCTCAGATCTGGCCGGCTGGGC
>pSilencer_adeno_1.0-CMV.Ambion.html.1.23
TTATAGGTGTCTCTTGAACACCTATAACAA
>pIVEX2.6d.Roche.html.1.8
GCAGAGCTCGCTCGAGTCGACTTGCCATGG
>45548773.1.36
GACCTGCAGATCCGTCGACCTGCAGGTCGA
>T7Select1-2a.Novagen.html.1.9
GGCCGCAAGCTTGTCGACGGAGCTCGAATT
>45862396.1.38
ATTCTCCCGGGTGGATCCAAGGCCTTCTAG
>pEYFP.Clontech.html.2.25
CTATTATTTTTGACACCAGACAAGTTGGTA
>413806.1.26
TCGAGTTCGAATCTAGAAGATCTGGTACCG
>pRPM2.Generic.html.1.8
GATGGAAGACCCGGGTCTTCCTACCGGAGG
>4097017.1.354
TGGATCCAGAGTCTCCTGAACTAGTCCAAG
>pRX-2.ATCC.html.1.5
ATAAGCTTGGGCTGCAGGTCGACTCTAGAG
>915333.1.98
GCCGCCCGGGCCTCCAGGATCCCCATGGCC
>pMETalphac.InVitrogen.html.2.29
GCGTGGATCCACGGCCGGCTGGGCCACGTG
>3929277.1.29
GGGTACCGAGCTCGAGATCTGAGCTTGGAT
>595767.1.190
GCATGCGCAAATTTAAAGCGCTGATATCGA
>118200847.1.84
ATCTTATAGGCCTCGAGTTAACGTTCGAGG
>310805.1.26
CATGCGGTACCTCTAGAAGAAGCTTGGGAT
>60396875.1.2
GCTTGGGCTGCAGGTCGACTCTAGAGGATC
>12082761.1.79
ATATCTAGATGCATTCGCGAGGTACCGAGC
>4097019.1.575
TCTCCTGAACTAGACAATGCTCAGGACTGA
>pET-12b.Novagen.html.1.9
ACTCCTAGGAATAGTCCTGACAACCCCTAT
>209573.1.157
ACTTCCAGAGACTGGATGTTTTTCGGGTGG
>M13K82.Generic.html.1.36
GGTCGACGGATCCCCTAGCACTCCCGGGTT
>11559666.1.11
GACTAGATGTACATACTCGAGTACCTGCAG
>603191.2.41
CAGACAAGTTGGTAATGGTAGCGACCGGCG
>pUCDIS.ATCC.html.1.21
GTACCGAGCTCGGGCAACTTGGCCAGCTAG
>113073376.1.17
CGCGGCCGCGGTACCACTAGTACGCGTAGG
>pCITE-2c(+).Novagen.html.1.19
CGATCGACTCTAGAGGATCGGAGATCTCAG
>209573.1.173
TGTTTTTCGGGTGGATCCCAGAAGTAGTTT
>4097019.1.715
TCTCCTGAACTAGTCCAAGCTTATCGATAC
>pAN524.Generic.html.1.84
CCCATGGTGATGTCTGCTCAAGCGGGGTAG
>115600327.2.7
CCACTTTGTACAAGAAAGCTGGGTCCTAGG
>pMAL-p2e.New_England_Biolabs.html.1.65
GTTGTTGTTATTGTTATTGTTGTTGTTGTT
>pH2515.Generic.html.1.6
TTCCCGGGGATCCGTCGACCTGCAGATCTC
>pCR1000.InVitrogen.html.1.49
TCACCTCGGCCGATAAGCTTTTAATTAAAC
>310829.1.22
ATCCGTCGACCTGCAGCCAAGCTGCAAGCT
>pMAL-P2x.New_England_Biolabs.html.1.68
CCCGAGGTTGTTGTTATTGTTATTGTTGTT
>pAMP10.ATCC.html.1.44
TAGTAGTAGTAGGCGGCCGGCCGCTCTAGA
>pMAL-p2.New_England_Biolabs.html.1.18
TCGACTCTAGAGGATCCGAATTCTGAAATC
>2293124.1.23
GCTTCTGCAGACGCGTCGACGGATCCCCGG
>pSPTBM21.Boehringer.html.1.30
CAGAGCTCTAGAGTCGACGGGCCGGGTACC
>pT712.Generic.html.1.5
TCGAGCTCGCCCGGGGATCCTCTAGAGTCG
>pET-44a(+).Novagen.html.1.62
TCCGAATTCTGTACAGGCGCGCCTGCAGGA
>4097017.1.311
ATGCTCAGGACTGATGAGTCCGTGAGGACG
>pET-31b(+).Novagen.html.1.46
GCGCTCAATGCCGGCGATCTGGACGGCATC
>501070.1.22
CTATAGAACCGCGGCCGCGGATCCGGCCAA
>pRSET_CAT.InVitrogen.html.1.438
GACAAGGTGCTGATGCCGCTGGCGATTCAG
>pPROTet.E_6xHN.Clontech.html.1.9
TTAATTAATTAAGCGGCCGCATCGATCGGG
>pT7T3_18U.Stratagene.html.1.25
TAACAATTTCACACAGGAAACAGCTATGAC
>pSL190.Generic.html.1.185
GCTAGCATGCGCAAATTTAAAGCGCTGATA
>pVL1392.Invitrogen.html.4.21
ATTCTGGAGCGGCCGCTGCAGATCTGATCC
>pMAL-P2x.New_England_Biolabs.html.1.57
CTTCCCTCGATCCCGAGGTTGTTGTTATTG
>pHC624.Generic.html.1.39
TCTAGAGATCTGCAGGTCGACGGATCCCCG
>p453.Generic.html.1.67
AAAACAAAATGAAATTCTACTATATTTTTG
>8216952.1.17
TCGAATTCGTCGACCTCGAGGGATCCGGGC
>pCITE-4c(+).Novagen.html.1.21
TCGACGGAGCTCGAATTCGGATCCACAGAT
>pET-31b(+).Novagen.html.1.251
GCTTCGAGTATCAGGGCCGCAAGACCGTAG
>pSTBlue-1.Novagen.html.1.71
TCAGATATCACGAATTCTGGATCCGATACG
>56406604.1.51
TGTAAATCAGCCAGTCGCTTGAGTAAAGAA
>1699060.1.1
GGCCGCTCGAGTCGACCCGGGAATTCCGGG
>pTWIN1.New_England_Biolabs.html.1.4
GAGCCCTCGAGGAATTCGCGGCCGCCCATG
>pRSET_CAT.InVitrogen.html.1.392
CTTCTTCGCCCCCGTTTTCACCATGGGCAA
>15148786.1.39
GGTCGACTCTAGAGGATCCCCGGGGAATTC
>56406597.1.325
ACGTGTTGATAACCTGTGCCATGGCGATCG
>48995599.1.1
GATCCAATTGCAATGATCATCATGACAGAT
>pUB_Bsd.InVitrogen.html.1.6
CTAGCGATATCGCGGCCGCGAGCTCAGATC
>pET-40b(+).Novagen.html.1.10
CTCCTCAACCATGGCGATATCGGATCCGAA
>pCITE-2a(+).Novagen.html.1.100
CGGATCCGATATCCATATGGGTGGTGGCCA
>310806.1.46
AGGTACCGCATGCGATATCGAGCTCTCCCG
>pHC624.Generic.html.1.49
TGCAGGTCGACGGATCCCCGGGAATTAATT
>57790551.1.3
CCTTCGCGAGGTACCGGGCCCAAGCTTCTC
>88173988.1.28
TAGAACTTAAGGAGCTCAGATCTTACGCGT
>83033222.1.7
GCTGCAGGTCGACGGATCCCCGGGAATTCG
>56406597.1.258
TCTGATTTTGTAATGTAATTATCAGGTAGC
>pIVEX2.8d.Roche.html.1.15
AGAGCTCGCTCGAGTCGACTTGCCATGGTC
>8346634.2.81
CATGACAGATCTGCGCGCGATCGATATCAG
>pSL180.Generic.html.1.128
GCTAGCTATAGTTCTAGAGGTACCGGTTGT
>pAX4BP.USB.html.1.32
AATCACCCGGGCTGCAGTCGACTCTAGATC
>18252143.1.29
TGCAGGATCCAAGCTTACTAGTGGTACCAC
>pRSF-1.Novagen.html.1.75
CAGACTCGAGTGCGGCCGCAAGCTTGTCGA
>pSE280.Invitrogen.html.1.239
CATTGCAATTGGATCCATATATAGGGCCCG
>pTriplEx2.Clontech.html.1.105
CCGAATTCCCGGGTACCAACACAATGGCGC
>208744.1.19
CTTATGACGAACAAAACAGTAATAACGAAG
>pVL1393.Invitrogen.html.1.16
GGCCGCTCCGGAATTCTAGAAGGTACCCGG
>16930719.1.51
GCCCATGGCTAGCGGCCGCACGCGTTCGCG
>287940.1.20
GCAGCTGGTACCATGGAATTCGAAGCTTGA
>pET-47b(+).Novagen.html.1.81
AATTCTGTACAGGCCTTGGCGCGCCCGACG
>pSK15.Generic.html.1.14
CCGGGCGTTAGACCTGCAGGCATGCAAGCT
>118200847.1.66
GCAGGTAGTATGCAAGAGATCTTATAGGCC
>209573.1.295
AAATCCTCTTTGACTTTTAAAACACTCGAG
>pET-41b(+).Novagen.html.1.9
TGGATATCGGGGATCCGAATTCTGTACAGG
>9957257.1.45
GACTAGTGAGCTCGTCGACGTAGGCCTTTG
>pCDH1-MCS1.System_Biosciences.html.1.13
GCGGATCCATTTAAATTCGAATTCGCTAGC
>pCITE-2c(+).Novagen.html.1.12
TGCAGGTCGATCGACTCTAGAGGATCGGAG
>pTRE-Shuttle2.Clontech.html.1.15
GACAAGCTTATCGATGCGGCCGCGCTAGCA
>66472063.1.1
CTATCTAGACTGCAGGTCGACAAGCTTGAA
>pKSM717.ATCC.html.1.24
TATCGCATGCGGTACCTCTAGAAGAAGCTT
>56406604.1.284
AGCTTATGATATGTCTGAAGATAATCCGCA
>595767.1.8
AAGGTGCACGGCCCACGTGGCCACTAGTAC
>7638455.1.4
AGTACCCGGGTGAATTCTACGCGTCGACAG
>56406604.1.224
CCTTTTGATGCCACCCAGCCGAGGGCTTGT
>pMT_BiP_V5-Hisc.InVitrogen.html.8.42
TCTGCAGAATTCCACCACACTGGACTAGTA
>118200847.1.184
GGATCTGATCCCGGGCGGGTACCTTTGAAT
>13937413.1.25
AGTCTAGAGGCCTCCATGGGTATATCTCCT
>p3T.Mobitec.html.1.1
TGGCCATTTTTTGGATGGCGACCCGGGTGC
>pET-42a(+).Novagen.html.1.11
ATATCGGGGATCCGAATTCTGTACAGGCCT
>312235.1.17
TATCGATTTCGAACCCGGGGTACCGAATTC
>pRX3.ATCC.html.2.6
CGATAAGCTTGGGCTGCAGGTCGACTCTAG
>pQE-TriSystem_Strep.Qiagen.html.1.55
GCGCGCCGAGATCTGAGAATTCGGATCCAC
>pSPTBM20.Boehringer.html.1.26
AAGGCGGCCGCGGTACCGGGCCCGTCGACT
>pET-44b(+).Novagen.html.1.88
AGGACGTCGACGGTACCATCGATACGCGTT
>pBACgus-7.Invitrogen.html.1.89
CGCTAGCGCTGTCCATGTGTTGGCGTTCAA
>4097019.1.544
GAGGACGAAACTCTAAGGCTTGGATCCAGA
>pIE1-2.Novagen.html.2.16
CCGCAGGCCTCGCGACTAGTTTAAACCCGG
>pIVEX1.3_WG.Roche.html.1.17
CTCGAGTCGACGCGGCCGCTCATATGTGCC
>pMAL-c2x.New_England_Biolabs.html.1.7
TTGCCTGCAGGTCGACTCTAGAGGATCCGA
>209518.1.27
ACTCTAGAGGATCCCCGGGCGAGCTCGAAT
>8250168.5.3
CCTCGAGGTCGACGAATTCGAGCTCGGCCG
>pCITE-4b(+).Novagen.html.1.13
CGCAAGCTTGTCGACGGAGCTCGAATTCGG
>25900784.1.33
CCAAGCTTCGGCCGATCGATGGTAACCCTC
>pGT-N29.New_England_Biolabs.html.1.52
GAGCTCTGGTACCCACTAGGCGGCCGCCTA
>4097017.1.277
TAAGGCTTGGATCCAGAGTCTCCTGAACTA
>310808.1.22
ATCGCATGCGGTACCTCTAGAAGAAGCTTG
>1117808.1.73
ATCTGGAACATCGTATGGGTAAGCCATGAA
>113073444.1.3
CGGGGTGGTTTAAACGCGGCCGCGGTACCA
>7638455.1.22
ACGCGTCGACAGGCGCCACTAGTGCATGCA
>pNEB193.New_England_Biolabs.html.1.38
ACTTAATTAAGGATCCGGCGCGCCCCCGGG
>60396875.1.20
CTCTAGAGGATCCCCGGGCGCGAATTCTAG
>pT7Blue-2.Novagen.html.1.46
AGGCTCGAGAAGCTTGTCGACCAGATATCG
>pET-41Ek_LIC.Novagen.html.1.39
ATTCTGTACAGGCCTTGGCGCGCCTGCAGG
>pTYB4.New_England_Biolabs.html.1.15
TTCGCGGCCGCCGTCGACTCGCGAGCTAGC
>287942.1.1
GGATCCGAGCTCGAGATCTGCAGCTGGTAC
>pQE-TriSystem.Qiagen.html.1.9
GTGTATACAGCTGTGCGGCCGCAAGCTTCG
>pUCBM21.Boehringer.html.1.27
TAAGTGCGGCCGCGGTACCGGGCCCGTCGA
>pORB.Orbigen.html.1.27
GGCCGCGAGCTCCCATGGAGGCCTGAATTC
>pCITE-2b(+).Novagen.html.1.51
TGGTGGTGGTGGTGGTGCTCGAGTGCGGCC
>pSL190.Generic.html.1.162
CAACCGGTACCTCTAGAACTATAGCTAGCA
>118200847.1.88
TATAGGCCTCGAGTTAACGTTCGAGGTCGA
>310806.1.39
CTTCTAGAGGTACCGCATGCGATATCGAGC
>pMAL-p2e.New_England_Biolabs.html.1.62
GAGGTTGTTGTTATTGTTATTGTTGTTGTT
>pFLAG-ATS.Sigma.html.1.10
CAGGTACCCGGGAATTCTCGAGAAGCTTGA
>litmus28i.New_England_Biolabs.html.1.33
ACGGCCGAAGCTAGCGAATTCGTGGATCCA
>4097019.1.96
AGACAATGCTCAGGACTGATGAGTCCGTGA
>pDPL13.Generic.html.1.32
GCGATCGGTACCGTCGACGGATCCCGGGAT
>4097019.1.287
ATCCAGAGTCTCCTGAACTAGACAATGCTC
>pXC14.ATCC.html.1.58
AGATAACAATTGATTGAATGTATGCAAATA
>pIE1-1.Novagen.html.2.18
TAGTCGCGAGGCCTGCGGCCGCAGATCTAG
>pT7T3_18U.Stratagene.html.1.64
AATTTAATACGACTCACTATAGGGAATTCG
>48995599.1.30
TCTGCGCGCGATCGATATCAGCGCTTTAAA
>pMT_BiP_V5-Hisc.InVitrogen.html.8.27
CCACTGTGCTGGATATCTGCAGAATTCCAC
>pMOD-2.Epicentre.html.1.20
CGAATTCGAGCCAATATGCGAGAACACCCG
>pT7T3_18U.Stratagene.html.1.54
CATGATTACGAATTTAATACGACTCACTAT
>pPIC6c.InVitrogen.html.1.2
ACGTAAGCTGGCGGCCGCCGCGGCTCGAGG
>pVL1393.Invitrogen.html.1.14
GCGGCCGCTCCGGAATTCTAGAAGGTACCC
>pRSFDuet-1.Novagen.html.2.11
AAGTGCCACTTGCGGAGACCCGGTCGTCAG
>pCDF1-MCS1-EF1-Puro.System_Biosciences.html.1.25
AATTAAGCTTAGATCTGGATCCGGCGCGCC
>310808.1.23
TCGCATGCGGTACCTCTAGAAGAAGCTTGG
>pSTBlue-1.Novagen.html.1.77
ATCACGAATTCTGGATCCGATACGTAACGC
>pAN24.Generic.html.1.63
AGTAGAGATCGGAAGCCCATGGTGATGTCT
>pSL180.Generic.html.1.193
ATAGGCCTAGGATGCATATGGCGGCCGCCT
>pCITE-2c(+).Novagen.html.1.18
TCGATCGACTCTAGAGGATCGGAGATCTCA
>pSTBlue-1.Novagen.html.1.6
GCGAGCTCGGGCCCCCACACGTGTGGTCTA
>pET-32Ek_LIC.Novagen.html.1.26
CGAATTCGAGCTCCGTCGACAAGCTTGCGG
>pEX13.ATCC.html.4.19
GCATGCACTAGTGAATTGGGTACCCCGGGG
>pET-47b(+).Novagen.html.1.126
GCGGCCGCAGAGCTCGCTCTGGTGCCACGC
>pAN24.Generic.html.1.68
AGATCGGAAGCCCATGGTGATGTCTGCTCA
>M13BM21.Boehringer.html.1.4
TTCCCGGGGATCCACGCGTAACTTAAGTGC
>pCRT7_GS.InVitrogen.html.1.21
CCCTTAAGGGCGGATCCTTATCGTCATCGT
>310853.1.27
ATGCGGTACCTCTAGAAGAAGCTTGGGATC
>915333.1.70
ACGAGCTCGGTACCCTACTGCAGGAGCGGC
>287940.1.25
TGGTACCATGGAATTCGAAGCTTGATCCGC
>1052556.1.52
GAAAGCTAGCTTGCATGCCTGCAGGTCGAC
>pShuttle-CMV.Stratagene.html.1.6
TTATCTAGAAGCTTAGGCTCGAGCGGCCGC
>310785.1.5
CTTTCGCGAGCTCGAGATCTAGATATCGAT
>litmus28i.New_England_Biolabs.html.1.18
ATCCGGAGACGCGTCACGGCCGAAGCTAGC
>pMAL-p2.New_England_Biolabs.html.1.13
GCAGGTCGACTCTAGAGGATCCGAATTCTG
>pET-42b(+).Novagen.html.1.25
AATTCTGTACAGGCCTTGGCGCGCCTGCAG
>3983120.1.16
GCCTCGAGACTGCAGGCTCTAGATTCGAAA
>pET-31b(+).Novagen.html.1.95
ACGCCACGGTGGAAGACCCCGTGGGTTCCG
>66815022.1.65
AAGCTTGAGCTCGCGGCCGCTGCTAGCAGA
>4512193.1.46
AAGCTTCGAATTCGAGCTCCCGGGTACCAT
>9957257.1.40
GCCGCGACTAGTGAGCTCGTCGACGTAGGC
>4097017.1.63
ACTCTAAGGCTTGGATCCAGAGTCTCCTGA
>595764.1.277
CGAGAAGTACTAGTGGCCACGTGGGCCGTG
>pQE-TriSystem.Qiagen.html.1.10
TGTATACAGCTGTGCGGCCGCAAGCTTCGA
>pCFB-EGSH.Stratagene.html.1.1
TAAACTTAAGCTTAATTAACGTACGAGGCC
>4165110.1.34
CTGAAGTCAGCCCCATACGATATAAGTTGT
>pOCUS-2.Novagen.html.1.29
GGGCCCAACTAGTCTCGAGAAGCTTGATAT
>pBACgus-7.Invitrogen.html.1.35
GATCCAGGCCTTTTGAGGAGAAGCCCGGGC
>27573265.1.24
TCGAGCTCCGTCGACAAGCTTGCGGCCGCA
>pRSFDuet-1.Novagen.html.1.63
TCGCGTGGCCGGCCGATATCCAATTGAGAT
>8346640.2.40
AACCCCGGGCCCTATATATGGATCCAATTG
>pTRXNM.USB.html.1.5
AGCCACCCCCCTGGTGCAGGCATGCAAGCT
>4097019.1.535
TGAGTCCGTGAGGACGAAACTCTAAGGCTT
>pKO6.Generic.html.1.3
TTATTGCCCGAATTCGGGGATGGGGAGTAA
>pDO193.ATCC.html.1.41
TCCGGTACCGTCGACGCGGCCGCATTTAAA
>pRSET_CAT.InVitrogen.html.1.297
CTCATCCGGAATTCCGTATGGCAATGAAAG
>pETcoco-2.Novagen.html.1.171
TGTGCTGGCGTTCAAATTTCGCAGCAGCGG
>litmus28i.New_England_Biolabs.html.1.24
AGACGCGTCACGGCCGAAGCTAGCGAATTC
>4097019.1.595
TCAGGACTGATGAGTCCGTGAGGACGAAAC
>pPICZB.InVitrogen.html.2.11
GGCGGCCGCCGCGGCTCGAGGTACCGATCC
>45862365.1.89
GAAAAACTCGAGAACGTTGGGCCCCAATTG
>118200854.1.144
CAGATCCACTAGTGGCCTATGCGGCCGCGG
>48995599.1.98
TTAACGTTAGCCGGCTACGTATACTCCGGA
>pET-42a(+).Novagen.html.1.37
GCCTTGGCGCGCCTGCAGGCGAGCTCCGTC
>pSE280.Invitrogen.html.1.10
CGGCCCACGTGGCCACTAGTACTTCTCGAG
>310805.1.20
ATATCGCATGCGGTACCTCTAGAAGAAGCT
>pET-44b(+).Novagen.html.1.141
TATACACGTGCAAGCCAGCCAGAACTCGCT
>4097019.1.100
AATGCTCAGGACTGATGAGTCCGTGAGGAC
>pIE1-4.Novagen.html.2.7
GATCTGCGGCCGCAGGCCTCGCGACTAGTT
>915333.1.26
GCTTGGCACCACGTGTTAATTAAGATCTAG
>pRNAT-H1.3_Hygro.Genscript.html.1.52
ACTTACGCTGAGTACTTCGATCTCTTGAAT
>4097019.1.462
TGATGAGTCCGTGAGGACGAAACTCTAAGG
>5354161.1.27
GGCCGCAAGCTTCCGAATTCGCCCGGGCTG
>28974289.1.2
GTTGGTCGACTCTAGAGGATCCCGGGCTGC
>8346634.2.62
ATCCAATTGCAATGATCATCATGACAGATC
>56406604.1.261
ATTTTGTAATGTAATTATCAGGTAGCTTAT
>pTYB2.New_England_Biolabs.html.1.2
CGGGCTCGAGGAATTCGCGGCCGCCGTCGA
>pIVEX2.5d.Roche.html.1.14
GCTCGAGTCGACGCGGCCGCTCATATGTGC
>58029.1.39
ATCCTCTAGAGTCGACCTGCAGCCCAAGCT
>118200854.1.21
GAAAGCTAGCTATACGCGTTATACCGGTAT
>pET-32Ek_LIC.Novagen.html.1.4
TCAACCATGGCGATATCGGATCCGAATTCG
>4097017.1.243
GCTCAGGACTGATGAGTCCGTGAGGACGAA
>208744.1.25
ACGAACAAAACAGTAATAACGAAGATGACG
>pFOS1.New_England_Biolabs.html.1.2
GCCCGGGCGGCCGCATACGATTTAGGTGAC
>pMETalphaA.InVitrogen.html.1.9
CTGGCGGCCGCCGCGGGTCGACGACGCGTG
>pBACgus-7.Invitrogen.html.1.15
AAGCTTCGAGCTCGAATTCGGATCCAGGCC
>pCMV-PCR.Stratagene.html.1.65
GCTCTTCACTTGTCGTCGTCAATGAATTCC
>310782.1.9
ATCCGTCGACCTGCAGCCAAGCTTTCGCGA
>pCITE-2b(+).Novagen.html.1.67
GCTCGAGTGCGGCCGCAAGCTTGTCGACGG
>17864894.1.72
CTGATCATATGCATCCGCGGGCCCGGGTTA
>pRSF-1.Novagen.html.1.52
TTTCGCAGCAGCGGTTTCTTTACCAGACTC
>2664252.1.14
TCTAGACTCTGCGTCGTTGACGACAAACTG
>M13K82.Generic.html.1.28
TGGCTGCAGGTCGACGGATCCCCTAGCACT
>pFR10.Generic.html.1.20
GACCTGCAGCCAAGCTTATCGAAGCTTATC
>pMCS5.Mobitec.html.1.103
CCATATGGGCCCGCGGCCGCGAATTCGAGC
>pAN24.Generic.html.1.10
CGCGCTTGGAAATCACATTTGCCAACCCGT
>pShuttle.Stratagene.html.1.19
CTTGAATTCGATATCTCTAGACTCGAGGCG
>595764.1.44
CCCGGGCCCTATATATGGATCCAATTGCAA
>208987.1.35
TCCCGGGGGTCGGCGGACGCGGAGCCGGCT
>4586830.1.18
CTTGCATGCCTGCAGGTTTAAACAGTCATT
>pAMP1.Invitrogen.html.1.35
ATCATTAGTAGTAGTAGGCGGCCGCTCTAG
>pBACgus-7.Invitrogen.html.1.60
CGGGCTCTTGTCGTCGTCATCACCTCCACC
>pENTR1A.InVitrogen.html.1.21
TCGACTGAATTGGTTCCTTTAAAGCCTGCT
>915333.1.102
CCCGGGCCTCCAGGATCCCCATGGCCAGAA
>531832.1.28
GGCGGCCGCTGTCACTAGTGAGCTCGTCGA
>pIE1-1.Novagen.html.1.7
GGGTTTAAACTAGTCGCGAGGCCTGCGGCC
>pRSFDuet-1.Novagen.html.1.14
TTCGCAGCAGCGGTTTCTTTACCAGACTCG
>pAMP1.Invitrogen.html.1.12
GTCCGGAATTCCCGGGCATCATCATCATTA
>110433179.1.60
GGCCGCTTAATTAACCTCGAGGAGTGGTCC
>310748.1.13
CCCGGGGATCCTCTAGAGTCGACCTGCAGC
>27573259.1.1
ATATGTACGGTCGTAAAAAACGTCGTCAGC
>pIVEX2.8d.Roche.html.1.12
TGCAGAGCTCGCTCGAGTCGACTTGCCATG
>18140169.1.32
TGCGGCCGCGGATCCGATATCGAATTCGAA
>8117181.1.16
CTCCCGGGTACCATGGCATGCATCGATAGA
>pET-43.1Ek_LIC.Novagen.html.1.119
ACACGTGCAAGCCAGCCAGAACTCGCTCCT
>18140172.1.22
ATGACTATGCATGCGGCCGCGGATCCGATA
>81345491.1.67
CTCGAGGGATCCCCGGGTACCGAGCTCGAA
>pHC624.Generic.html.1.22
GAAGATCTCTAGAAGCTTCTAGAGATCTGC
>pS3.Generic.html.1.3
ATGCATGTTAACAGATCTCGTACGCGTGCC
>4097019.1.281
GCTTGGATCCAGAGTCTCCTGAACTAGACA
>pBEND2.Generic.html.1.49
CCCGGGCAGCTGGATATCTTTAAACTCGAG
>312235.1.21
GATTTCGAACCCGGGGTACCGAATTCCTCG
>pQE-TriSystem.Qiagen.html.1.4
TGCACGTGTATACAGCTGTGCGGCCGCAAG
>pRSET_CAT.InVitrogen.html.1.78
CTAAGGAAGCTAAAATGGAGAAAAAAATCA
>10504974.1.87
CCATGGCATGCATCGATAGATCTCGAGGCC
>pCR1000.InVitrogen.html.1.44
CCTTCTCACCTCGGCCGATAAGCTTTTAAT
>48995599.1.157
GCCGCCTGCAGCTGGCGCCATCGATACGCG
>118200845.1.204
ACCTTTGAATTCCACTTAATTAAGAAGGCC
>pRSET_CAT.InVitrogen.html.1.86
GCTAAAATGGAGAAAAAAATCACTGGATAT
>531832.1.57
ACTCTAGAGGATCCAAGCTTACGTACGCGT
>pET-48b(+).Novagen.html.1.93
GCGGCCGCAGAGCTCGCTCTGGTGCCACGC
>115600327.2.15
TACAAGAAAGCTGGGTCCTAGGCGGCCGCG
>16930719.1.37
CTGATCATCGATGGGCCCATGGCTAGCGGC
>pAN24.Generic.html.1.26
ATTTGCCAACCCGTTGCAGACGAGGCCGCT
>58279.2.27
TCAATCAGCAAGCTTGGCTGCAGGTCGACG
>8346634.2.13
CCATGGGACGTCGACCTGAGGTAATTATAA
>pFR109.Generic.html.1.9
TCCGTCGACCTGCAGCCAAGCTTATCGATT
>1017801.1.52
GAGAGTACTTCTAGAGCGGCCGCGGGCCCA
>1649038.1.27
GGAATTCGGATCCTCTAGACCATCACATTG
>pMAL-p2e.New_England_Biolabs.html.1.47
GTCATCGTCATCCCCGAGGTTGTTGTTATT
>413806.1.14
GCCCTGCAGGCCTCGAGTTCGAATCTAGAA
>15148786.1.27
CAAGCTTCTGCAGGTCGACTCTAGAGGATC
>4097019.1.475
AGGACGAAACTCTAAGGCTTGGATCCAGAG
>48995599.1.51
CGCTTTAAATTTGCGCATGCTAGCTATAGT
>27573259.1.51
CCGAATTCGAGCTCCGTCGACAAGCTTGCG
>pET-43.1Ek_LIC.Novagen.html.1.50
CAGGCGCGCCTGCAGGACGTCGACGGTACC
>pRSF-1.Novagen.html.1.129
GCTCCCAATTGGGATCCGGACTCTTGTCGT
>16930719.1.76
TCGCGACTAGTTGTCGACCTGCAGGCATGC
>pSE280.Invitrogen.html.1.4
GGTGCACGGCCCACGTGGCCACTAGTACTT
>13446792.1.51
GAATTCAAGCTTATCGATGTCGACAGGCCT
>pAN561H.Generic.html.1.111
TCACTAGGCAACCATGCATGGTTACTATTG
>pSL190.Generic.html.1.224
CGCAGATCTGTCATGATGATCATTGCAATT
>pBACgus-7.Invitrogen.html.1.39
CAGGCCTTTTGAGGAGAAGCCCGGGCTCTT
>pMAL-p2g.New_England_Biolabs.html.1.44
GTGTGCCGCACCCGGCCCGAGGTTGTTGTT
>56406604.1.100
GCCTGATGTATAGTTAATATCCGCTTCACG
>12958752.1.26
TCGATGATATCAGATCTCCTTTTGCGGCCG
>209573.1.296
AATCCTCTTTGACTTTTAAAACACTCGAGT
>litmus28i.New_England_Biolabs.html.1.64
ATATCCTGCAGAGAAGCTTGGCGCCAGCCG
>pSE280.Invitrogen.html.1.122
AATATTCCGGAGTATACGTAGCCGGCTAAC
>3983120.1.14
ATGCCTCGAGACTGCAGGCTCTAGATTCGA
>56406604.1.202
CGGAGCGACGTCTGCAAGGTTCCCTTTTGA
>pRSET_CAT.InVitrogen.html.1.403
CCGTTTTCACCATGGGCAAATATTATACGC
>7688144.1.50
GGGGATCCTCTAGAGTCGACCTGCAGCCCA
>209573.1.151
CCGATAACTTCCAGAGACTGGATGTTTTTC
>208744.1.57
GAAGAGTAGTACGATTAGCAGGACAAGAGC
>310829.1.6
TCCGCAATTCCCGGGGATCCGTCGACCTGC
>pSL180.Generic.html.1.211
TGGCGGCCGCCTGCAGCTGGCGCCATCGAT
>1277132.2.27
GCCCGGGAACTCCGGATGCATATGCATGCT
>pGST.Generic.html.2.10
ACCGAGCTCCTGCAGCCCGGGGCGGCCGCC
>pMAL-p2g.New_England_Biolabs.html.1.72
TTATTGTTATTGTTGTTGTTGTTCGAGCTC
>pHIS1522.Mobitec.html.1.14
GTACCGGATCCCGGGAGCTCCGGAGATCTT
>pOSEX2.ATCC.html.1.6
CGTCTTAAGGCGGCCGCGGTACCGGGCCCG
>1490528.2.46
AAGTTGGTAATGGTAGCGACCGGCGCTCAG
>pHC624.Generic.html.1.15
AGGTATGGAAGATCTCTAGAAGCTTCTAGA
>310734.1.15
GATCTAGATATCGATGAATTCCCGGGGATC
>pMAL-p.New_England_Biolabs.html.1.18
GACTCTAGAGGATCCATCGAGGGTAGGTTT
>pCDH1-MCS1.System_Biosciences.html.1.17
ATCCATTTAAATTCGAATTCGCTAGCTCTA
>pMAL-P2x.New_England_Biolabs.html.1.53
AATCCTTCCCTCGATCCCGAGGTTGTTGTT
>45645334.1.3
GACGAATTCCTCGAGCAGATCTCGGTACCC
>13446792.1.43
GGATGCATGAATTCAAGCTTATCGATGTCG
>56406597.1.257
TTCTGATTTTGTAATGTAATTATCAGGTAG
>4097019.1.579
CTGAACTAGACAATGCTCAGGACTGATGAG
>RR2.ATCC.html.1.46
ACCGCCTTTGAGTGAGCTGGTACCTCTAGA
>118200847.1.23
GCAGACCTAGGAAAGCTAGCTATACGCGTT
>310781.1.15
TCTAGATATCGATGAATTCCCGGGGATCCG
>38565537.1.3
GAGACGCGTGTCGACCCCGGGACTAGTCCA
>4586830.1.24
TGCCTGCAGGTTTAAACAGTCATTTAAATC
>pSE280.Invitrogen.html.1.27
AGTACTTCTCGAGCTCTGTACATGTCCGCG
>10504974.1.1
CTAGTTCTAGAGCGGCCGCCACGGCGATAT
>pCITE-5b(+).Novagen.html.1.5
GTGCGGCCGCAAGCTTGTCGACGGAGCTCG
>pSL180.Generic.html.1.72
ATGATCATCATGACAGATCTGCGCGCGATC
>SSEV19.Generic.html.1.201
CAGGAAGATCGCACTCCAGCCAGCTTTCCG
>SSEV19.Generic.html.1.137
GTGTAGATGGGCGCATCGTAACCGTGCATC
>208987.1.38
CGGGGGTCGGCGGACGCGGAGCCGGCTGCT
>8346640.2.104
TATCAGCGCTTTAAATTTCGCATGCTAGAA
>56406608.1.109
TGTATAGTTAATATCCGCTTCACGCCATGT
>pCDF1-MCS1-EF1-copGFP.System_Biosciences.html.1.30
AGCTTAGATCTGGATCCGGCGCGCCCGGGC
>4495058.1.42
GAGGTCGACGAATTCGAGCTCGGCCGACTT
>pET-30Ek_LIC.Novagen.html.1.27
CTTCTCCTCAACCATGGCGATATCGGATCC
>287939.1.17
TCCATGGTACCAGCTGCAGATCTCGAGCTC
>310830.1.49
CTTGGGATCCGTCGACCTGCAGCCAAGCTA
>118200845.1.105
CGTTCGAGGTCGACTCTAGATAAAGCTTTA
>1017801.1.37
TTCAAAAAGCTTCTCGAGAGTACTTCTAGA
>pET-44a(+).Novagen.html.1.148
GTGCAAGCCAGCCAGAACTCGCTCCTGAAG
>pCRT7_VP22-1.InVitrogen.html.1.50
CTGCAGAATTCCACCACACTGGACTAGTGG
>pAN24.Generic.html.1.90
TCTGCTCAAGCGGGGTAGCTGTTAGTCAAG
>56406608.1.135
ATGTTCGTCCGCTTTTGCCCTGGAGTTTGC
>pRNAT-H1.3_Hygro.Genscript.html.1.71
ATCTCTTGAATCGAAGTACTCAGCGTAAGC
>45862365.1.25
CTCCTGCAGTATCGATGCGGCCGCAAAGTC
>pKSM713.ATCC.html.1.24
TATCGCATGCGGTACCTCTAGAAGAAGCTT
>pCITE-2c(+).Novagen.html.1.99
CGAATTCGGATCCGATTATGGGTGGTGGCC
>pSU2703.Generic.html.1.12
CGTATGGGGCTGACTTCAGGTGCTACATTT
>pDK101.ATCC.html.1.34
CCAACAAAACCATGGCGGCCGGGAGCATGC
>pET-44b(+).Novagen.html.1.66
AATTCTGTACAGGCGCGCCTGCAGGACGTC
>8346640.2.24
GACCTGAGGTAATTATAACCCCGGGCCCTA
>pET-31b(+).Novagen.html.1.128
CCAGGTCCGGTACGGCTGCGATTCGTGAGT
>47132203.1.4
CTTCGCGAGGTACCGGGCCCAAGCTTCTCG
>pAN524.Generic.html.1.87
ATGGTGATGTCTGCTCAAGCGGGGTAGCTG
>310813.1.23
GGGATCCTCTAGAGTCGACCTGCAGCCCAA
>37778084.1.17
TCACCATGCTAGTGCCACCTCCGCCACCGG
>pENTR2B.InVitrogen.html.1.4
TCGGTACCGGATCCAGTCGACTGAATTGGT
>595767.1.94
TGCAGGCGGCCGCCATATGCATCCTAGGCC
>56406597.1.103
CTGATGTATAGTTAATATCCGCTTCACGCC
>pMAL-p.New_England_Biolabs.html.1.63
ACCCTCGATGGATCCCCGGCCGGGTACCGA
>pMETalphaB.InVitrogen.html.1.16
CGCGGGTCGACGACGCGTGGATCCACGGCC
>pCITE-4a(+).Novagen.html.1.23
CGACGGAGCTCGAATTCGGATCCGATATCA
>287936.1.18
TGGTACCAGCTGCAGATCTCGAGCTCGGAT
>pCITE-5b(+).Novagen.html.1.39
CGGATCCGATATCGCCATGGTTGAGGAGAA
>56406608.1.127
TTCACGCCATGTTCGTCCGCTTTTGCCCTG
>pET-30Ek_LIC.Novagen.html.1.45
GATATCGGATCCGAATTCGAGCTCCGTCGA
>pET-43.1Ek_LIC.Novagen.html.1.99
TTGCGGCCGCACAGCTGTATACACGTGCAA
>pHC312.Generic.html.1.4
ACTGGTAGGTATGGAAGATCTCTAGAAGCT
>1066304.1.2
CGTAGGTCTCTGATCTCGAGGCGCCGAATT
>310748.1.7
AGCTCGCCCGGGGATCCTCTAGAGTCGACC
>pIVEX2.4c.Roche.html.1.21
CGCTCGAGTCGACTTTGCCATGGTTTTAAT
>pGEM-7Zf(+)_LIC-R.ATCC.html.1.17
TGGGAGCTCTCCGGATCCAAGCTTATCGAT
>1906552.1.26
CCGGGTACCATGGGCCCTTAAGTATACGCG
>pFR10.Generic.html.1.7
CCGGGGATCCGTCGACCTGCAGCCAAGCTT
>29569706.1.36
CGACATCGATAAGCTTGAATTCATGCATCC
>208744.1.93
CCAGCTTTCTCGAGGTACCCTCCAAGGGTC
>1017801.1.29
CCAAAGAATTCAAAAAGCTTCTCGAGAGTA
>4097017.1.56
GGACGAAACTCTAAGGCTTGGATCCAGAGT
>56406597.1.72
GAGTAAAGAATCCGGTCTGAATTTCTGAAG
>12082761.1.33
GATATCACTAGTGCGGCCGCCTGCAGGTCG
>pET-44a(+).Novagen.html.1.20
GGTACGATTGATGACGACGACAAGAGTCCG
>56406604.1.37
ATGGTCCGTTGTTTTGTAAATCAGCCAGTC
>12082761.1.39
ACTAGTGCGGCCGCCTGCAGGTCGACGGGC
>4097019.1.497
ATCCAGAGTCTCCTGAACTAGACAATGCTC
>pS1.ATCC.html.1.54
GCTAGCTATCGATTCGCGAGCGGCCGCGCG
>pRSET_CAT.InVitrogen.html.1.190
TAACCAGACCGTTCAGCTGGATATTACGGC
>pMCS5.Mobitec.html.1.89
GGCCCACCGGTGGGCCATATGGGCCCGCGG
>56406608.1.250
GGCTTGTGCTTCTGATTTTGTAATGTAATT
>3983120.1.28
CAGGCTCTAGATTCGAAAGCGGCCGCACTA
>pET-30Ek_LIC.Novagen.html.1.53
ATCCGAATTCGAGCTCCGTCGACAAGCTTG
>115600327.2.2
GCTTACCACTTTGTACAAGAAAGCTGGGTC
>12082761.1.71
GGGATCCGATATCTAGATGCATTCGCGAGG
>pCDFDuet-1.Novagen.html.1.34
GCAGGCGCGCCGAGCTCGAATTCGGATCCT
>M13K82.Generic.html.1.11
ACGGCCAGTGCCAAGCTTGGCTGCAGGTCG
>pETcoco-2.Novagen.html.1.50
AGTTCTGGCTGGCTTGCGGCCGCAAGCTTC
>2664254.1.2
AATTCGACTCTGCGTCGTTGACGACAAACT
>8346640.2.82
TGACAGATCTGCGCGCGATCGATATCAGCG
>56406597.1.306
TAATCCGCAACCCCGTCAAACGTGTTGATA
>8346640.2.147
CGTATACTCCGGAATATTAATAGGCCTAGG
>pIB_V5-His_CAT.InVitrogen.html.1.8
GCCCTCTAGACTCGAGCGGCCGCCACTGTG
>58029.1.30
CGCCCGGGGATCCTCTAGAGTCGACCTGCA
>pDPL13.Generic.html.1.21
AATTCGAGCTCGCGATCGGTACCGTCGACG
>8216948.1.21
ATGGCGGCCGGGAGCATGCGACGTCGGGCC
>1017801.1.60
TTCTAGAGCGGCCGCGGGCCCATCGATTTT
>310829.1.21
GATCCGTCGACCTGCAGCCAAGCTGCAAGC
>pET-31b(+).Novagen.html.1.24
CGTGGTACAGCGCTTTGTGGCTGCGCTCAA
>3273767.1.16
GTCGACAAGCTTGATATCGGTACCAGATCT
>4512193.1.23
ATATGACGTCGACGCGTCTGCAGAAGCTTC
>1906552.1.28
GGGTACCATGGGCCCTTAAGTATACGCGTA
>pET-31b(+).Novagen.html.1.348
CGAGAAGAATATTCACGCATGCCAGATGCT
>209518.1.15
GGCTGCAGGTCGACTCTAGAGGATCCCCGG
>8346631.1.4
CCAGCTTATCGATACCGTCGACCTCGAGAA
>pRSFDuet-1.Novagen.html.2.1
TTTCCCCGAAAAGTGCCACTTGCGGAGACC
>p2Bac.invitrogen.html.1.8
CCGCCCGGGCGCGCCTTAAGGCCTGCAGGG
>pSL190.Generic.html.1.6
TAAGGTGCACGGCCCACGTGGCCACTAGTA
>58279.2.23
TCAATCAATCAGCAAGCTTGGCTGCAGGTC
>56406604.1.148
GCCCTGGAGTTTGCCTTCCCTGTTTGAGAA
>pET-51b(+).Novagen.html.1.52
ATTGAGGAGAAGCCCGGAGCTCCTGCGGCC
>RR2.ATCC.html.1.37
AACCGTATTACCGCCTTTGAGTGAGCTGGT
>118200847.1.132
TTAGAGCTCTTCTTAAGAAGGATCCAGATC
>644831.1.14
CTTAGATCTCGAGCTAGCACGCGTAAGAGC
>pCYB1.New_England_Biolabs.html.1.20
CTCTAGAGTCGACTCGCGAGCTAGCCATAT
>209573.1.29
CGTCACCAGCCAGTTTTTTCTGAACGATCT
>4097019.1.517
GACAATGCTCAGGACTGATGAGTCCGTGAG
>310798.1.8
ACCAAGCTTGGCTGCAGGTCGACGGATCCC
>pTriplEx2.Clontech.html.1.4
GCGAATTGGCCAAGTGAGCTCGAATTGCGG
>pCDFDuet-1.Novagen.html.1.15
GCCGCAAGCTTGTCGACCTGCAGGCGCGCC
>pS5.ATCC.html.1.44
GAGACTAGTGCGCGCTAGCTATCGATTCGC
>pBAD_His_A.Invitrogen.html.1.4
TTCGAATTCCCATATGGTACCAGCTGCAGA
>pBEND2.Generic.html.1.19
CCATGGGGTACCAATATTTCGCGAAGGCCT
>pCITE-5b(+).Novagen.html.1.27
GGAGCTCGAATTCGGATCCGATATCGCCAT
>pAN523.Generic.html.1.11
GGTGATGTCTGCTCAAGCGGGGTAGCTGTT
>83314120.1.38
CAAGCTTACTAGTGGTACCACGCGTGAATA
>48995599.1.15
GATCATCATGACAGATCTGCGCGCGATCGA
>1277132.2.32
GGAACTCCGGATGCATATGCATGCTGCAGG
>M13M663.Generic.html.1.1
AAGCTTGGCTGCAGGTCGACGGATCCCCGG
>pXC14.ATCC.html.1.71
TTGAATGTATGCAAATAAATGCATACACCA
>pET-12c.Novagen.html.1.35
CTATCGCGATCAGCTCTTTTGCGTCGACGG
>8346634.2.126
ATGCTAGAACGTTAGCCGGCTACGTATACT
>10504974.1.28
TATCGGATCCATATGACGTCGACGCGTCTG
>1256571.1.6
GGTCGACGGATCCCCGGGAATTCGGCCTCC
>pSU2703.Generic.html.1.41
TGAAGAGATAAATTGCACTGAAATCTAGAA
>pHC314.Generic.html.1.10
GCAACGTTGTTGCCATTGCTGCAGGCGGAG
>4586830.1.58
CTAGACTTAATTAAGGATCCGGCGCGCCCC
>pZP19.Generic.html.1.22
GCCGGCATTCGGGCCCGGGTACCGAGCTCG
>pAN561H.Generic.html.1.78
GTTTCGGCCGGCGTATTGGGTGTTACGGAG
>pCSV31.Generic.html.1.19
GTCGACTCAGTCGGGTCACCGATGATAAGC
>pSE280.Invitrogen.html.1.183
AGCATGCGCAAATTTAAAGCGCTGATATCG
>pIB_V5-His_CAT.InVitrogen.html.1.15
AGACTCGAGCGGCCGCCACTGTGCTGGATA
>pPROTet.E_6xHN.Clontech.html.1.8
ATTAATTAATTAAGCGGCCGCATCGATCGG
>37778084.1.8
CCATCACCATCACCATGCTAGTGCCACCTC
>pVL1392.Invitrogen.html.4.16
CTAGAATTCTGGAGCGGCCGCTGCAGATCT
>pET-42a(+).Novagen.html.1.14
TCGGGGATCCGAATTCTGTACAGGCCTTGG
>pET-30Ek_LIC.Novagen.html.1.65
GCTCCGTCGACAAGCTTGCGGCCGCACTCG
>pAMP1.Invitrogen.html.1.68
ATCCAAGCTTACGTACGCGTGCATGCGACG
>310805.1.43
AGAAGCTTGGGATCCGTCGACCTGCAGCCA
>pBMN-GFP.Orbigen.html.1.25
CGGCCCTCGAGGCCTGCAGGAATTCGAATT
>pBK614.Generic.html.1.29
GTCCTTCCCTAGCTGAACTACCCAAAAGTA
>pMCS5.Mobitec.html.1.139
CCTACGTACTCGAGTCGCGACGTACGTTCG
>118200854.1.124
AGCTCTTCTTAAGAAGGATCCAGATCCACT
>pMAL-p2g.New_England_Biolabs.html.1.18
ACTCTAGAGGATCCGAATTCTACGTAGTGT
>pXC14.ATCC.html.1.75
ATGTATGCAAATAAATGCATACACCATAGG
>310853.1.42
AAGAAGCTTGGGATCCGTCGACCTGCAGAT
>pET-30c(+).Novagen.html.1.22
ATTCGAGCTCCGTCGACAAGCTTGCGGCCG
>45655410.1.5
AATTCCCGCGGCCGCCATGGCGGCCGGGAG
>pET-47b(+).Novagen.html.1.90
CAGGCCTTGGCGCGCCCGACGTCCGTCGAC
>4097019.1.272
AACTCTAAGGCTTGGATCCAGAGTCTCCTG
>pMAL-p2e.New_England_Biolabs.html.1.68
GTTGTTATTGTTATTGTTGTTGTTGTTCGA
>531832.1.16
CGGAATTCCCGGGGCGGCCGCTGTCACTAG
>56406608.1.270
TAATGTAATTATCAGGTAGCTTATGATATG
>pPIC9.InVitrogen.html.1.16
ATTCTACGTAAGCTTCAGCCTCTCTTTTCT
>pHook-3.InVitrogen.html.1.25
AGCTCGGTACTCTAGAGCTAGCTTTAAAAG
>pTriplEx2.Clontech.html.1.45
AGCTTGCTCGAGTCTAGAGTCGACTGGGCC
>4097017.1.304
CTAGACAATGCTCAGGACTGATGAGTCCGT
>4165110.1.20
TTCAAATGTAGCACCTGAAGTCAGCCCCAT
>436566.1.39
AGATGCACGACGTTCGAGGTGATGGTGATG
>pCITE-2a(+).Novagen.html.1.9
CAGGTCGATCGACTCTAGAGGATCGGAGAT
>29569706.1.24
CTTAAGGCCTGTCGACATCGATAAGCTTGA
>56406608.1.329
GTGTTGATAACCTGTGCCATGTGATTCCTT
>pGEXKG.Generic.html.1.16
TCGACCCATGGAGTCTAGAATTCCACCACC
>pMAL-p2.New_England_Biolabs.html.1.37
ATTCTGAAATCCTTCCCTCGATCCCGAGGT
>SSEV19.Generic.html.1.54
CATTAAATGTGAGCGAGTAACAACCCGTCG
>pRSET_CAT.InVitrogen.html.1.205
GCTGGATATTACGGCCTTTTTAAAGACCGT
>51090247.1.5
ACTGCAGGTCGACAAGCTTGAATTCGGATC
>4321112.1.27
CACTAGTCTCGAGCGGCCGCATCGATATCG
>498575.1.11
GTCGACGCGGCCGCGGGGGCCCACTAGTGC
>2293124.1.30
CAGACGCGTCGACGGATCCCCGGGAATTCC
>8346631.1.37
CTAGTGGCCACGTGGGCCGTGCACCTTAAG
>118200856.1.173
TAGTGGCCTATGCGGCCGCGGATCTGATCC
>1906555.1.3
CCATGGGCCCTTAAGTATACGCGTACGAAT
>pET-44b(+).Novagen.html.1.29
TGATGACGACGACAAGAGTCCGGAGCTCGT
>pCITE-2a(+).Novagen.html.1.35
AGATCTCAGTGGTGGTGGTGGTGGTGCTCG
>8117181.1.5
TCGAATTCGAGCTCCCGGGTACCATGGCAT
>118200847.1.197
GGCGGGTACCTTTGAATTCCACTTAATTAA
>pGEM-7Zf(+)_LIC-R.ATCC.html.1.91
GGTACCGAATTCCTCGAGTCTAGAGGAGCA
>74267359.2.18
CAATTAAGGCCATGTAGGCCGGATCCCCCG
>pT7Blue-2.Novagen.html.1.130
TGAGGAGAAGCCCGGGCTCTTGTCGTCGTC
>501070.1.5
GTACCATTTAGGTGACACTATAGAACCGCG
>pCRT7_VP22-1.InVitrogen.html.1.65
ACACTGGACTAGTGGATCCGAGCTCGGTAC
>4097017.1.208
AAGGCTTGGATCCAGAGTCTCCTGAACTAG
>pT7Blue-2.Novagen.html.1.68
AGATATCGGAATTCTATAGTGTCACCTAAA
>pCITE-4c(+).Novagen.html.1.1
CGAGTGCGGCCGCAAGCTTGTCGACGGAGC
>45862352.2.1
ATATCACTAGTAAAAGGTACCGAGCTCCTG
>pS5.ATCC.html.1.21
TCTCGTACGCGTGCCGGCGCCTCGAGACTA
>pKLY3.Generic.html.1.13
TCTGCATGCCAGGCAAACTACGTATAACTA
>litmus28i.New_England_Biolabs.html.1.54
GTGGATCCAGATATCCTGCAGAGAAGCTTG
>pRSF-1.Novagen.html.1.168
TCGAACCGGTACCCACGTGATGGTGGTGGT
>56406597.1.162
CCTTCCCTGTTTGAGAAGATGTCTCCGCCG
>pCR1000.InVitrogen.html.1.31
TCGATATCGAAACCCTTCTCACCTCGGCCG
>pCITE-4c(+).Novagen.html.1.8
GGCCGCAAGCTTGTCGACGGAGCTCGAATT
>pCITE-2a(+).Novagen.html.1.27
AGGATCGGAGATCTCAGTGGTGGTGGTGGT
>8346640.2.95
CGCGATCGATATCAGCGCTTTAAATTTCGC
>SSEV19.Generic.html.1.95
GGAACAAACGGCGGATTGACCGTAATGGGA
>118200845.1.27
ACCTAGGAAAGCTAGCTATACGCGTTATAC
>45655410.1.13
CGGCCGCCATGGCGGCCGGGAGCATGCGAC
>1490528.2.19
GTAGGCCTATTATTTTTGACACCAGACAAG
>pIVEX2.4d.Roche.html.1.15
CAGAGCTCGCTCGAGTCGACTTGCCATGGT
>pGEM-7Zf(+)_LIC-R.ATCC.html.1.106
GAGTCTAGAGGAGCATGCGACGTCGGGCCC
>595764.1.205
ATGCATATGGCGGCCGCCTGCAGCTGGCGC
>pEMBL18NOT.ATCC.html.1.2
AGCTTGCATGCCTGCAGGTCGACTCTAGCT
>58032.1.8
TTAGGATCTAATTCGAGCTCGCCCGGGGAT
>56406597.1.218
AAGGTTCCCTTTTGATGCCACCCAGCCGAG
>pRSET_CAT.InVitrogen.html.1.393
TTCTTCGCCCCCGTTTTCACCATGGGCAAA
>pFR10.Generic.html.1.14
TCCGTCGACCTGCAGCCAAGCTTATCGAAG
>pRSET_CAT.InVitrogen.html.1.37
TGGTACCATGGAATTCGAAGCTTCGACGAG
>310803.1.28
TGCGGTACCTCTAGAAGAAGCTTGGGATCC
>pT712.Generic.html.1.7
GAGCTCGCCCGGGGATCCTCTAGAGTCGAC
>pMC1843.Generic.html.1.16
CCGGATCCGTCGACCTGCAGGTCGACGGAT
>208442.1.12
ATCCAACTGCGCCTCGCTCCGCGGAACCAG
>pCYB3.New_England_Biolabs.html.1.7
CCCTCGAGGAATTCTCTAGAGTCGACTCGC
>pPROTet.E_6xHN.Clontech.html.1.16
ATTAAGCGGCCGCATCGATCGGGCCCTGAG
>RR2.ATCC.html.1.29
CTGTGGATAACCGTATTACCGCCTTTGAGT
>pHook-3.InVitrogen.html.1.31
GTACTCTAGAGCTAGCTTTAAAAGATCTGG
>pET-31b(+).Novagen.html.1.364
GCATGCCAGATGCTGCTCGAGCACCACCAC
>pET-47b(+).Novagen.html.1.44
TGAAGTCCTCTTTCAGGGACCCGGGTACCA
>110433179.1.87
TCCCTATAGTGAGTCGTATTATAAGCTAGG
>pCITE-2b(+).Novagen.html.1.31
TAGAGGATCGGAGATCTCAGTGGTGGTGGT
>8216954.1.6
GTCGGCCGAGCTCGGAATTCGTCGACCTCG
>12958753.1.5
TGGTACCTGATCAAAGCTTATCGATGATAT
>1673614.1.5
CGCACGTGTAACTTAAGTCTAGAGTCGACG
>27650342.1.14
GAGCTAGCACGCGTAAGAGCTCGGTACCTC
>56406604.1.164
TCCCTGTTTGAGAAGATGTCTCCGCCGATG
>9055393.4.17
TCTGATATCGGTACCGGATCCCAGCTGAAG
>PinPoint_Xa-3.Promega.html.1.2
CCGCCCCGGGAGATCTGATATCGGTACCGG
>pBK614.Generic.html.1.24
AAGCCGTCCTTCCCTAGCTGAACTACCCAA
>pRX-2.ATCC.html.1.16
CTGCAGGTCGACTCTAGAGGATCCCCGGGC
>310829.1.17
CGGGGATCCGTCGACCTGCAGCCAAGCTGC
>pCITE-5b(+).Novagen.html.1.15
AAGCTTGTCGACGGAGCTCGAATTCGGATC
>56406608.1.111
TATAGTTAATATCCGCTTCACGCCATGTTC
>pCITE-2a(+).Novagen.html.1.84
CGACGGAGCTCGAATTCGGATCCGATATCC
>pTAC-MAT-1.Sigma.html.1.2
GATCTTGGTACCCGGGAATTCTCGAGAAGC
>8346634.2.36
ATTATAACCCCGGGCCCTATATATGGATCC
>pSPTBM20.Boehringer.html.1.11
GGATCCACGCGTCTTAAGGCGGCCGCGGTA
>66815022.1.46
CCCCGGGAGGCCTGATATCAAGCTTGAGCT
>8346634.2.102
CGATATCAGCGCTTTAAATTTCGCATGCTA
>pTriEx-1.Novagen.html.1.16
TGTATACAGCTGTGCGGCCGCAAGCTTCGA
>pRSET_CAT.InVitrogen.html.1.305
GAATTCCGTATGGCAATGAAAGACGGTGAG
>pSPTBM20.Boehringer.html.1.41
CCGGGCCCGTCGACTCTAGAGCTCTGCAGG
>4097015.1.22
CTCTAGACAATGCTCAGGACTGATGAGTCC
>118200856.1.129
TAGATAAAGCTTTAGAGCTCTTCTTAAGAA
>54306508.1.7
GTACCCTCGAGCCGCGGCCGCAGATCTGTT
>58279.2.5
AGAGCCGGATCGATCCGGTCAATCAATCAG
>595767.1.169
GTACCTCTAGAACTATAGCTAGCATGCGCA
>209573.1.243
CAAGCTTTCTTCTTTACCTTTAGCCAGGTT
>12958752.1.17
CAAAGCTTATCGATGATATCAGATCTCCTT
>pQE-30.Qiagen.html.1.4
TTGGCTGCAGGTCGACCCGGGGTACCGAGC
>pPolh-MAT-2.Sigma.html.1.21
GGGACGCGTTGACTGCAGGAATTCGCGGCC
>48995608.1.86
CGAGAAGTACTAGTGGCCACGGGCTGCAGG
>pMAL-p2.New_England_Biolabs.html.1.16
GGTCGACTCTAGAGGATCCGAATTCTGAAA
>118200845.1.21
TCGCAGACCTAGGAAAGCTAGCTATACGCG
>pPIC6c.InVitrogen.html.1.48
CCGGCTGGGCCACGTGAATTCCTCGTTTCG
>pET-43.1Ek_LIC.Novagen.html.1.34
GGATCCGAATTCTGTACAGGCGCGCCTGCA
>pRSF-1.Novagen.html.1.177
TACCCACGTGATGGTGGTGGTGATGTGCCA
>pET-52b(+).Novagen.html.1.18
GTGGTGATGGTGATGATGGTGGTGATGAGC
>310826.1.2
CCAAGCTTGGCTGCAGGTCGACGGATCCCC
>4097019.1.256
GAGTCCGTGAGGACGAAACTCTAAGGCTTG
>4097017.1.113
GATGAGTCCGTGAGGACGAAACTCTAAGGC
>1052556.1.41
CTCGAGCTCGCGAAAGCTAGCTTGCATGCC
>pET-12a.Novagen.html.1.20
TAGTCCTGACAACCCCTATCGCGATCAGCT
>pET-31b(+).Novagen.html.1.146
CGATTCGTGAGTTTTACGCCAACTCGCTCA
>M13LH1.Generic.html.1.22
CCTCGAGATCTCCATGGCGGCCGCGAATTC
>pRSET_CAT.InVitrogen.html.1.415
TGGGCAAATATTATACGCAAGGCGACAAGG
>113073444.1.5
GGGTGGTTTAAACGCGGCCGCGGTACCACT
>83314120.1.5
CATGCGAATTCAGATCTAGAGCTCTGCAGG
>pThioHisc.InVitrogen.html.2.31
GGAATTCGAAGATCTCGAGCTCATGCATAG
>p453.Generic.html.1.46
AAGCTATTTATAGCATAGAAAAAAACAAAA
>pENTR2B.InVitrogen.html.1.21
CGACTGAATTGGTTCCGGCGCCAGCCTGCT
>pRSF-1.Novagen.html.1.97
CTTGTCGACCTGCAGGCGCGCCGTGTACAC
>4097019.1.260
CCGTGAGGACGAAACTCTAAGGCTTGGATC
>pBACgus-2cp.Novagen.html.1.16
AGCTTCGAGCTCGAATTCGGATCCAGGCCT
>4097019.1.567
ATCCAGAGTCTCCTGAACTAGACAATGCTC
>66815022.1.12
AAAGTCGACGGATCCCATATATGACTAGTG
>pETcoco-2.Novagen.html.1.43
CGGAGCGAGTTCTGGCTGGCTTGCGGCCGC
>pMAL-cri.New_England_Biolabs.html.1.21
TCTAGAGGATCCGAATTCTGAAATCCTTCC
>pCRT7_VP22-1-TOPO.InVitrogen.html.1.6
CTCGAGCGGCCGCCACTGTGCTGGATATCT
>pETcoco-2.Novagen.html.1.11
CCTGAGGTTAATTAAAGATCCTCGGGATCT
>45862396.1.84
TGGGCCCCAATTGGCTAGCAAGCTTTCCGC
>pET-41c(+).Novagen.html.1.61
CTCCGTCGACAAGCTTGCGGCCGCACTCGA
>8216950.4.33
AAGCTTATCGATTTCGAACCCGGGGTACCG
>pAX4BP.USB.html.1.27
CAATCAATCACCCGGGCTGCAGTCGACTCT
>56406597.1.114
TTAATATCCGCTTCACGCCATGTTCGTCCG
>pCITE-2c(+).Novagen.html.1.66
CTCGAGTGCGGCCGCAAGCTTGTCGACGGA
>pBK614.Generic.html.1.35
CCCTAGCTGAACTACCCAAAAGTATAAATG
>pQE-30_Xa.Qiagen.html.1.26
TACCGAGCTCGCATGCGGATCCAGTTCCAT
>RR2.ATCC.html.1.58
GAGATCTCCCAATACGCAAACCGCCTCTCC
>pKSM710.ATCC.html.1.16
ATCGCATGCGGTACCTCTAGAAGAAGCTTG
>56406597.1.157
GTTTGCCTTCCCTGTTTGAGAAGATGTCTC
>56406604.1.129
GCCATGTTCGTCCGCTTTTGCCCTGGAGTT
>pCITE-2c(+).Novagen.html.1.75
GGCCGCAAGCTTGTCGACGGAGCTCGAATT
>595764.1.69
TGCAATGATCATCATGACAGATCTGCGCGC
>118200847.1.117
ACTCTAGATAAAGCTTTAGAGCTCTTCTTA
>pRSF-1.Novagen.html.1.79
CTCGAGTGCGGCCGCAAGCTTGTCGACCTG
>3328183.2.22
GGGAGCGGCCGCAGATCTTGCAGGTCGACG
>595764.1.144
AGAGGTACCGGTTGTTAACGTTAGCCGGCT
>pRSF-1.Novagen.html.1.124
CACGAGCTCCCAATTGGGATCCGGACTCTT
>pNEB205A.New_England_Biolabs.html.1.52
TTAATTAAGGCGCGCCTGAGCTCGAATTCA
>pRSET_CAT.InVitrogen.html.1.60
CGACGAGATTTTCAGGAGCTAAGGAAGCTA
>11991640.1.4
ATGGCGCGCCGGCGATCGCGGCCGGCCTAG
>208126.1.78
CTTCCAGAGACTGGATGTTTTTCGGGTGGA
>pET-23b(+).Novagen.html.1.12
GAGCTCCGTCGACAAGCTTGCGGCCGCACT
>5825492.1.2
ATGCGGTACCCGGGCCCGCGGAGCTCTAGA
>pET-48b(+).Novagen.html.1.27
GGACCCGGGTACCAGGATCCGAATTCTGTA
>pSE280.Invitrogen.html.1.271
TTATAATTACCTCAGGTCGACGTCCCATGT
>8346634.2.56
ATATGGATCCAATTGCAATGATCATCATGA
>pTriplEx2.Clontech.html.1.30
GCGGCCGCATGCATAAGCTTGCTCGAGTCT
>18140169.1.15
GGCCATATGACTATGCATGCGGCCGCGGAT
>501070.1.33
CGGCCGCGGATCCGGCCAAGTCGGCCAGAT
>pAN24.Generic.html.1.46
CGAGGCCGCTCAGGGCGAGTAGAGATCGGA
>108947435.2.29
AAGCTTCTCGAGGGCCGAGGCGGCCGGATC
>56406604.1.68
CTTGAGTAAAGAATCCGGTCTGAATTTCTG
>4097017.1.158
CCTGAACTAGACAATGCTCAGGACTGATGA
>pET-12b.Novagen.html.1.42
GATCAGCTCTTTTGCGTCGACGGATCCGGC
>pSL180.Generic.html.1.162
GTTAGCCGGCTACGTATACTCCGGAATATT
>8216950.4.10
CGCGTTGGGAGCTCTCCGGATCCAAGCTTA
>1256571.1.3
GCAGGTCGACGGATCCCCGGGAATTCGGCC
>pMAL-p.New_England_Biolabs.html.1.50
TGAATTCAGGCCTACCCTCGATGGATCCCC
>74267359.2.25
GGCCATGTAGGCCGGATCCCCCGGGCTGCA
>595767.1.128
AATATTCCGGAGTATACGTAGCCGGCTAAC
>pDO193.ATCC.html.1.46
TACCGTCGACGCGGCCGCATTTAAATGGCG
>208126.1.82
CAGAGACTGGATGTTTTTCGGGTGGATCCC
>pET-38b(+).Novagen.html.1.20
GGATCCGAATTCTGTACACCTGCAGGACGT
>27573259.1.45
TCGGATCCGAATTCGAGCTCCGTCGACAAG
>pNEB205A.New_England_Biolabs.html.1.45
CCTCAGCTTAATTAAGGCGCGCCTGAGCTC
>29569706.1.22
CCCTTAAGGCCTGTCGACATCGATAAGCTT
>8346640.2.159
AATATTAATAGGCCTAGGATGCATATGGCG
>pEYFP.Clontech.html.2.23
GCCTATTATTTTTGACACCAGACAAGTTGG
>pVL1392.Invitrogen.html.4.20
AATTCTGGAGCGGCCGCTGCAGATCTGATC
>pCSV03.Generic.html.1.11
CCGGGTCACCGATGATAAGCTGTCAAACAT
>pMIB_V5-Hisc.InVitrogen.html.1.1
GTGACCTCGAGCGGCCGCCACTGTGCTGGA
>10504974.1.44
CGTCGACGCGTCTGCAGAAGCTTCGAATTC
>13958039.1.11
AATTAATTAATTACTCGAGCGCCAGCTCAG
>45548773.1.23
CTTGGGATCCGTCGACCTGCAGATCCGTCG
>pET-41b(+).Novagen.html.1.23
CCGAATTCTGTACAGGCCTTGGCGCGCCTG
>595767.1.275
GGTTATAATTACCTCAGGTCGACGTCCCAT
>1649038.1.6
GATATCATCGCCAGTGTGCTGGGAATTCGG
>pET-43.1Ek_LIC.Novagen.html.1.93
CGAAGCTTGCGGCCGCACAGCTGTATACAC
>pSilencer_adeno_1.0-CMV.Ambion.html.1.35
CTTGAACACCTATAACAACGGTAGTCTCGA
>pTYB12.New_England_Biolabs.html.1.8
ACCCGGGCTCGAGGAATTCGCGGCCGCCGT
>117957124.1.32
GTCGACATTTAAATGCGGCCGCGGCCATTA
>56406597.1.151
CCTGGAGTTTGCCTTCCCTGTTTGAGAAGA
>pT7Blue-2.Novagen.html.1.9
AGCTCGGGCCCCCACACGTGTGGTCTAGAG
>17864894.1.93
CCCGGGTTACGAGATCGATGAATTCGAGCT
>pTriplEx2.Clontech.html.1.101
ATGGCCGAATTCCCGGGTACCAACACAATG
>287941.1.13
GAGATCTGCAGCTGGTACCATGGAATTCGA
>pAMP10.ATCC.html.1.10
CGGTCCGGAATTCCCGGGTCGACATCATCA
>1906552.1.19
AGGATCCCCGGGTACCATGGGCCCTTAAGT
>1490528.2.30
ATTTTTGACACCAGACAAGTTGGTAATGGT
>pd2EGFP.Clontech.html.2.61
GCGACCGGCGCTCAGTTGGAATTCTAGAGT
>pET-48b(+).Novagen.html.1.58
AGGCCTTGGCGCGCCCGACGTCCGTCGACA
>pBEn-SET3c.Stratagene.html.1.16
CGACCCATGGAACAAGACCCGGGAAGAGAA
>pBACgus-7.Invitrogen.html.1.106
TGTTGGCGTTCAAATTTCGCCGCCGCCGTT
>pBK614.Generic.html.1.75
TAGTTTAGATCCGAGATAGGAGCTTGATAT
>pRSET_CAT.InVitrogen.html.1.96
AGAAAAAAATCACTGGATATACCACCGTTG
>pFliTrx.InVitrogen.html.1.28
CTCAGATCTGGCCGGCTGGGCCCAGCACAC
>18252130.1.6
ATGCGAATTCAGATCTAGAGCTCAAGCTTT
>595767.1.26
GGCCACTAGTACTTCTCGAGCTCTGTACAT
>pMCS5.Mobitec.html.1.100
GGGCCATATGGGCCCGCGGCCGCGAATTCG
>108947435.1.18
TGGCCGAATTCCCGGGCATATGTCCGGTAC
>56406608.1.54
TGTAAATCAGCCAGTCGCTTGAGTAAAGAA
>pShuttle_(Ad).Qbiogene.html.1.12
AAGCTTGAATTCGATATCTCTAGACTCGAG
>310805.1.7
CCGGGAGAGCTCGATATCGCATGCGGTACC
>pCDH1-MCS1.System_Biosciences.html.1.9
GGCCGCGGATCCATTTAAATTCGAATTCGC
>pSL180.Generic.html.1.126
ATGCTAGCTATAGTTCTAGAGGTACCGGTT
>pCDF1-MCS1-EF1-Puro.System_Biosciences.html.1.7
CGCGAATTCATTTAAATTAATTAAGCTTAG
>pIE1-2.Novagen.html.1.12
CGGCCGCAGGCCTCGCGACTAGTTTAAACC
>76251829.1.23
TCCTAGGTTTAAAGTCGACGACGTCGGATC
>pET-44a(+).Novagen.html.1.60
GATCCGAATTCTGTACAGGCGCGCCTGCAG
>pBK614.Generic.html.1.46
CTACCCAAAAGTATAAATGCCTGAACAATT
>8216954.1.12
CGAGCTCGGAATTCGTCGACCTCGAGGGAT
>pTRE-Shuttle2.Clontech.html.1.21
CTTATCGATGCGGCCGCGCTAGCACGCGTC
>pET-41Ek_LIC.Novagen.html.1.61
CCTGCAGGCGAGCTCCGTCGACAAGCTTGC
>pET-44a(+).Novagen.html.1.71
TGTACAGGCGCGCCTGCAGGACGTCGACGG
>pSPTBM21.Boehringer.html.1.18
ATCGCATGCCTGCAGAGCTCTAGAGTCGAC
>pMAL-cri.New_England_Biolabs.html.1.24
AGAGGATCCGAATTCTGAAATCCTTCCCTC
>pACYCDuet-1.Novagen.html.2.32
TCCATGTGCTGGCGTTCAAATTTCGCAGCA
>117957124.1.34
CGACATTTAAATGCGGCCGCGGCCATTAAG
>M13M663.Generic.html.1.3
GCTTGGCTGCAGGTCGACGGATCCCCGGGA
>pNEB193.New_England_Biolabs.html.1.45
TAAGGATCCGGCGCGCCCCCGGGTACCGAG
>208987.1.10
TCCGTCGACATCGATGCTGCAGAATTCCCG
>13446792.1.26
CACTAGTGGATCCCCCGGGATGCATGAATT
>2293124.1.27
CTGCAGACGCGTCGACGGATCCCCGGGAAT
>pSL180.Generic.html.1.86
AGATCTGCGCGCGATCGATATCAGCGCTTT
>pLNHX.Clontech.html.1.4
ATAGATCTATCTCGAGCCAGGATTAGTTAA
>pET-31b(+).Novagen.html.1.282
TGCGCCCATCGATCACTTTCGCTTCAATGG
>1017801.1.14
TCGACACTAGTGGATCCAAAGAATTCAAAA
>pCRT7_VP22-1-TOPO.InVitrogen.html.1.48
TTAAGGGCAATTCCACCACACTGGACTAGT
>118200847.1.52
TATACCGGTATCCTGCAGGTAGTATGCAAG
>595767.1.229
GATCTGTCATGATGATCATTGCAATTGGAT
>310822.1.4
ATTCGAGCTCGCCCGGGGATCCTCTAGAGT
>66815022.1.59
GATATCAAGCTTGAGCTCGCGGCCGCTGCT
>pSL190.Generic.html.1.106
CATATGCATCCTAGGCCTATTAATATTCCG
>4586830.1.45
ATTTAAATCGACTCTAGACTTAATTAAGGA
>pACYCDuet-1.Novagen.html.2.78
ACTCGAGGGTACCGACGTCAGCGATCGCGT
>12082761.1.56
CAGGTCGACGGGCCCGGGATCCGATATCTA
>litmus28i.New_England_Biolabs.html.1.7
CATGCCTGTACATCCGGAGACGCGTCACGG
>12082761.1.23
ATGGCCGCGGGATATCACTAGTGCGGCCGC
>4097017.1.80
CAGAGTCTCCTGAACTAGACAATGCTCAGG
>595767.1.197
CAAATTTAAAGCGCTGATATCGATCGCGCG
>56406597.1.69
CTTGAGTAAAGAATCCGGTCTGAATTTCTG
>209573.1.60
CTTGATACGTGGAGCGTCCGGATCTAGACA
>pET-31b(+).Novagen.html.1.33
GCGCTTTGTGGCTGCGCTCAATGCCGGCGA
>pXC14.ATCC.html.1.28
TTTGCACGAACCATATGTAAGTACTTCCTT
>pMAL-p2.New_England_Biolabs.html.1.64
GGTTGTTGTTATTGTTATTGTTGTTGTTGT
>pETcoco-2.Novagen.html.1.136
GTCGTCGTCATCACCAGTTGGCGGTGGCGA
>pET-12c.Novagen.html.1.45
CAGCTCTTTTGCGTCGACGGGGATCCGGCT
>pIE1-1.Novagen.html.2.3
TCCCCGGGTTTAAACTAGTCGCGAGGCCTG
>3983120.1.25
CTGCAGGCTCTAGATTCGAAAGCGGCCGCA
>45548773.1.33
GTCGACCTGCAGATCCGTCGACCTGCAGGT
>13446791.1.60
CTTATCGATGTCGACGCGGCCGCCATGGCC
>pT7T3_18U.Stratagene.html.1.172
ATTTATATAGCTTGGCACTGGCCGTCGTTT
>pIE1-3.Novagen.html.1.11
TTAAACTAGTCGCGAGGCCTGCGGCCGCAG
>54306508.1.2
TAGAGGTACCCTCGAGCCGCGGCCGCAGAT
>pT7Blue-2.Novagen.html.1.16
GCCCCCACACGTGTGGTCTAGAGCTAGCCT
>SSEV19.Generic.html.1.68
GAGTAACAACCCGTCGGATTCTCCGTGGGA
>pCDFDuet-1.Novagen.html.1.62
CTGGCTGTGGTGATGATGGTGATGGCTGCT
>4586830.1.19
TTGCATGCCTGCAGGTTTAAACAGTCATTT
>595725.1.2
GGCCGCTCGAGTCGACCCGGGAATTCCTGG
>SSEV19.Generic.html.1.8
TCAAAAATAATTCGCGTCTGGCCTTCCTGT
>pCDFDuet-1.Novagen.html.1.24
TTGTCGACCTGCAGGCGCGCCGAGCTCGAA
>pCRT7_GS.InVitrogen.html.1.2
GGATCAAGCTTCGAATTCGCCCTTAAGGGC
>pACYCDuet-1.Novagen.html.2.83
AGGGTACCGACGTCAGCGATCGCGTGGCCG
>pHook-3.InVitrogen.html.1.5
ACACTGGCCCGGGGGATCCGAGCTCGGTAC
>pUC9.ATCC.html.1.9
TGGCTGCAGGTCGACGGATCCCCGGGAATT
>48995599.1.172
CGCCATCGATACGCGTACGTCGCGACCGCG
>pET-47b(+).Novagen.html.1.137
CTTCTGCTGCTCTCGAGGCTTAATTAACCT
>pKO11.ATCC.html.1.26
CCGTCGACTGCAGGGGGATGGGGAGTAAGC
>pAMP10.ATCC.html.1.23
CCGGGTCGACATCATCATCATTAGTAGTAG
>pOSEX2.ATCC.html.1.31
GCCCGTCGACTCTAGAGCTCTGCAGGCATG
>pRNAT-H1.3_Hygro.Genscript.html.1.43
TTCCAAAAAACTTACGCTGAGTACTTCGAT
>pDR720.Generic.html.1.4
AATTCCCGGGGGATCCGTCGACCTGCAGCC
>pET-43.1Ek_LIC.Novagen.html.1.46
TGTACAGGCGCGCCTGCAGGACGTCGACGG
>pT7T3_18U.Stratagene.html.1.79
ACTATAGGGAATTCGAGCTCCCGGGTTTTT
>4322639.1.24
GTTACCTGGATCCATATGAATTCTGGGGCC
>pHIS1522.Mobitec.html.1.38
GATCTTCGAACTAGTTTGGACCATTGTACA
>pKYB1.New_England_Biolabs.html.1.5
AGCCCTCGAGGAATTCGCGGCCGCCGTCGA
>pRSF-1.Novagen.html.1.138
TGGGATCCGGACTCTTGTCGTCGTCATCAT
>pET-41Ek_LIC.Novagen.html.1.28
CGGGGATCCGAATTCTGTACAGGCCTTGGC
>17864894.1.5
CCTGCCGGCCGGTCCGGCGCGCCCGGGCTC
>pET-27b(+).Novagen.html.1.34
GAGCTCCGTCGACAAGCTTGCGGCCGCACT
>pET-31b(+).Novagen.html.1.328
AGCATCCGCGCCTTGTTTGGCGAGAAGAAT
>pMAL-p.New_England_Biolabs.html.1.4
CTTGCCTGCAGGTCGACTCTAGAGGATCCA
>pRSET_CAT.InVitrogen.html.1.140
CATCGTAAAGAACATTTTGAGGCATTTCAG
>pUC9.ATCC.html.1.11
GCTGCAGGTCGACGGATCCCCGGGAATTCA
>litmus28i.New_England_Biolabs.html.1.80
CTTGGCGCCAGCCGGCTTCAATTGCACGGG
>4097019.1.116
GAGTCCGTGAGGACGAAACTCTAAGGCTTG
>pHook-3.InVitrogen.html.1.33
ACTCTAGAGCTAGCTTTAAAAGATCTGGTA
>5420374.1.40
GTCGACGAATTCGAGCTCGGCCGACTTGGC
>208744.1.68
CGATTAGCAGGACAAGAGCCCTTTGCCAGC
>56406604.1.135
TTCGTCCGCTTTTGCCCTGGAGTTTGCCTT
>4097019.1.691
AAACTCTAAGGCTTGGATCCAGAGTCTCCT
>RR2.ATCC.html.1.4
CGCTTTCCTGCGTTATCCCCTGATTCTGTG
>pDPL13.Generic.html.1.13
CCTCGAGGAATTCGAGCTCGCGATCGGTAC
>RR2.ATCC.html.1.61
ATCTCCCAATACGCAAACCGCCTCTCCCCG
>pCDF1-MCS1.System_Biosciences.html.1.36
GCTTAGATCTGGATCCGGCGCGCCCGGGCT
>4097013.1.61
AAACTCTAAGGCTTGGATCCAGAGTCTCCT
>pAMP19.Invitrogen.html.1.9
CATGGAGATCTCTACTAGTACGCGTTGGAT
>pRSET_CAT.InVitrogen.html.1.212
ATTACGGCCTTTTTAAAGACCGTAAAGAAA
>4097019.1.368
CCTGAACTAGACAATGCTCAGGACTGATGA
>13958039.1.31
GCCAGCTCAGACTGAATTCTTGCGGCCGCG
>pDO193.ATCC.html.1.14
TGGTTTAAACGCCCGGGCGAGCTCGGATCC
>pGT-N39.New_England_Biolabs.html.1.20
TAGCACGGCCGAACGCGTCTTCCGGAGTGT
>pFOS1.New_England_Biolabs.html.1.5
CGGGCGGCCGCATACGATTTAGGTGACACT
>pAMP1.Invitrogen.html.1.8
ACCGGTCCGGAATTCCCGGGCATCATCATC
>pET-47b(+).Novagen.html.1.30
CACTCCGCGGCTCTTGAAGTCCTCTTTCAG
>pVE1163.Generic.html.1.25
CTAGCCTGCAGAGCTCGAGGTACCCGGGAA
>644831.1.4
TGCAAGCTTACTTAGATCTCGAGCTAGCAC
>208126.1.70
ACCGATAACTTCCAGAGACTGGATGTTTTT
>27573262.1.36
GCTGGTACCTCGGATCCGAATTCGAGCTCC
>pSL190.Generic.html.1.152
CTAACGTTAACAACCGGTACCTCTAGAACT
>pGEXKG.Generic.html.1.40
ACCACCACCACCGGAAATTTCCCGGGGATC
>pKOTW1.ATCC.html.1.13
AATTAATTCCCCGGGATCCGTCGACTGCAG
>pET-44b(+).Novagen.html.1.99
GGTACCATCGATACGCGTTCGAAGCTTGCG
>1490528.2.28
TTATTTTTGACACCAGACAAGTTGGTAATG
>pET-43.1Ek_LIC.Novagen.html.1.69
TCGACGGTACCATCGATACGCGTTCGAAGC
>4097013.1.52
GTGAGGACGAAACTCTAAGGCTTGGATCCA
>ptyb11.New_England_Biolabs.html.1.9
GAGGAATTCGCGGCCGCCGTCGACTCGCGA
>287937.1.19
GGTACCAGCTGCAGATCTCGAGCTCGGATC
>45862396.1.18
TGCGGCCGCAAAGTCGACGAATTCTCCCGG
>pET-41b(+).Novagen.html.1.54
AGGCGAGCTCCGTCGACAAGCTTGCGGCCG
>68262428.1.11
CGTGCGTCGGATCCATCGTTAACGATACGT
>T7Select1-2a.Novagen.html.1.18
CTTGTCGACGGAGCTCGAATTCGATATCGG
>45862396.1.5
CCTGCAGTATCGATGCGGCCGCAAAGTCGA
>pAN561H.Generic.html.1.96
GGTGTTACGGAGCATTCACTAGGCAACCAT
>pHC624.Generic.html.1.2
GCGGAGAACTGGTAGGTATGGAAGATCTCT
>56406597.1.248
GGCTTGTGCTTCTGATTTTGTAATGTAATT
>pAMP19.Invitrogen.html.1.22
ACTAGTACGCGTTGGATCCCCGGGTACCGA
>pOSEX2.ATCC.html.1.12
AAGGCGGCCGCGGTACCGGGCCCGTCGACT
>pT7Blue-2.Novagen.html.1.94
TAAATAAGGATCCGATACGTAACGCGTCTG
>pRSET_CAT.InVitrogen.html.1.235
AAAGAAAAATAAGCACAAGTTTTATCCGGC
>pZP19.Generic.html.1.37
CGGGTACCGAGCTCGGGGTACCGAGCTCGA
>56406604.1.183
CTCCGCCGATGCTTTTCCCCGGAGCGACGT
>208744.1.6
TACCTTGTTAGATCTTATGACGAACAAAAC
>74267359.2.15
GGCCAATTAAGGCCATGTAGGCCGGATCCC
>208744.1.30
CAAAACAGTAATAACGAAGATGACGATGAA
>6467488.1.22
TTCCCCGGGGATCCTCTAGAGTCGACCTGG
>pET-44b(+).Novagen.html.1.55
TCGTGGATCCGAATTCTGTACAGGCGCGCC
>1277138.1.6
GATCCGGACGTCGACGGCCGTACGCTAGCA
>pAMP10.ATCC.html.1.50
TAGTAGGCGGCCGGCCGCTCTAGAGGATCC
>13958039.1.28
AGCGCCAGCTCAGACTGAATTCTTGCGGCC
>45548773.1.17
AAGAAGCTTGGGATCCGTCGACCTGCAGAT
>pT7Blue-2.Novagen.html.1.74
CGGAATTCTATAGTGTCACCTAAATAAGGA
>47132199.1.7
TTCGCGAGGTACCGGGCCCAAGCTTCTCGA
>1017801.1.16
GACACTAGTGGATCCAAAGAATTCAAAAAG
>pBEn-SET3c.Stratagene.html.1.24
GGAACAAGACCCGGGAAGAGAATTCGGATC
>8216950.4.6
CCAACGCGTTGGGAGCTCTCCGGATCCAAG
>pZP19.Generic.html.1.7
GATCCCCTCGAGAATGCCGGCATTCGGGCC
>595702.1.19
CCGTGTCGGATCCTGAGACTGAATTCGGCC
>118200854.1.182
CCGGGCGGGTACCTTTGAATTCCACTTAAT
>pCR1000.InVitrogen.html.1.6
GCGGCCGCGGTGAGAACCGTTTCTCTCGAT
>9957257.1.27
TCCTCTAGAAGCGGCCGCGACTAGTGAGCT
>pTRE-Shuttle2.Clontech.html.1.17
CAAGCTTATCGATGCGGCCGCGCTAGCACG
>4097017.1.43
GATGAGTCCGTGAGGACGAAACTCTAAGGC
>pAN24.Generic.html.1.52
CGCTCAGGGCGAGTAGAGATCGGAAGCCCA
>118200847.1.150
AGGATCCAGATCCACTAGTGGCCTATGCGG
>SSEV19.Generic.html.1.111
TGACCGTAATGGGATAGGTTACGTTGGTGT
>310753.1.3
ATTAATTCCACAAGCTTGTGGAATTCGTAA
>pET-41c(+).Novagen.html.1.20
GATCCGAATTCTGTACAGGCCTTGGCGCGC
>pGEM-7Zf(+)_LIC-R.ATCC.html.1.2
ATGCATCCAACGCGTTGGGAGCTCTCCGGA
>pRSET_CAT.InVitrogen.html.1.327
ACGGTGAGCTGGTGATATGGGATAGTGTTC
>pSL190.Generic.html.1.42
GAGCTCTGTACATGTCCGCGGTCGCGACGT
>SSEV19.Generic.html.1.171
AGTTTGAGGGGACGACGACCGTATCGGCCT
>pSE280.Invitrogen.html.1.236
GATCATTGCAATTGGATCCATATATAGGGC
>310806.1.49
TACCGCATGCGATATCGAGCTCTCCCGGGA
>pThioHisc.InVitrogen.html.2.18
GGCCTGCGGCCGCGGAATTCGAAGATCTCG
>pAMP1.Invitrogen.html.1.63
AGAGGATCCAAGCTTACGTACGCGTGCATG
>27573265.1.11
CTCGGATCCGAATTCGAGCTCCGTCGACAA
>531832.1.33
CCGCTGTCACTAGTGAGCTCGTCGACTCTA
>45862396.1.72
ACTCGAGAACGTTGGGCCCCAATTGGCTAG
>pMCS5.Mobitec.html.1.51
TATCACGCGTGGCGCCACTAGTGCTAGCAG
>pENTR3C.InVitrogen.html.1.14
TCCAGTCGACTGAATTGGTTCCTTTAAAGA
>595764.1.38
TTATAACCCGGGCCCTATATATGGATCCAA
>pOSEX4.ATCC.html.1.28
CGGGCCCGTCGACTCTAGAGCTCTGCAGGC
>pET-31b(+).Novagen.html.1.182
CTTTGGCGGTGGAGCTGACGCAGGAGGTAC
>113073376.1.6
GGTGGTTTAAACGCGGCCGCGGTACCACTA
>pRSF-1.Novagen.html.1.153
TGTCGTCGTCATCATTCGAACCGGTACCCA
>595767.1.113
CATCCTAGGCCTATTAATATTCCGGAGTAT
>118200847.1.214
TCCACTTAATTAAGAAGGCCGGCCCTTCCT
>56406604.1.336
CCTGTGCCATGTGATTCCTTTACTTATTCC
>501070.1.19
ACACTATAGAACCGCGGCCGCGGATCCGGC
>pRNA-U6.3_Neo.Genscript.html.1.73
ATCTCTTGAATCGAAGTACTCAGCGTAAGC
>pRSET_CAT.InVitrogen.html.1.463
TTCAGGTTCATCATGCCGTCTGTGATGGCT
>pBACgus-7.Invitrogen.html.1.86
CACCGCTAGCGCTGTCCATGTGTTGGCGTT
>117957124.1.1
CCCGGGCGCGATCGCGGCCGGCCTTAATTA
>pKSM713.ATCC.html.1.5
AATTCCCGGGAGAGCTCGATATCGCATGCG
>11559666.1.8
ATCGACTAGATGTACATACTCGAGTACCTG
>58122.1.12
CGGCCGACTAGAGTCGACCTGCAGGCATGC
>pCMV-PCR.Stratagene.html.1.44
GGGAAGAGCAAGCTTGATATCGCTCTTCAC
>1277132.2.19
AGGCCGGCGCCCGGGAACTCCGGATGCATA
>8346640.2.37
TATAACCCCGGGCCCTATATATGGATCCAA
>pCYB4.New_England_Biolabs.html.1.7
TCGAGGAATTCTCTAGAGTCGACTCGCGAG
>12958752.1.48
TGCGGCCGCACCGGTGTCCTCTATGGAGGT
>pDK101.ATCC.html.1.21
ATGGATAACATGGCCAACAAAACCATGGCG
>pTriplEx2.Clontech.html.1.38
ATGCATAAGCTTGCTCGAGTCTAGAGTCGA
>1673614.1.47
CCATGGATATCCCGGGGATCCATGCTAAGC
>8346631.1.28
CGAGAAGTACTAGTGGCCACGTGGGCCGTG
>pMETalphaB.InVitrogen.html.1.10
GGCCGCCGCGGGTCGACGACGCGTGGATCC
>pRSET_CAT.InVitrogen.html.1.330
GTGAGCTGGTGATATGGGATAGTGTTCACC
>pATH3.ATCC.html.1.28
CAGGTCGACTCTAGAGGATCCCCCCGAATT
>56406608.1.44
TCCGTTGTTTTGTAAATCAGCCAGTCGCTT
>pNEB205A.New_England_Biolabs.html.1.38
GACTTTCCCTCAGCTTAATTAAGGCGCGCC
>pACYCDuet-1.Novagen.html.2.74
CCAGACTCGAGGGTACCGACGTCAGCGATC
>208744.1.31
AAAACAGTAATAACGAAGATGACGATGAAG
>4097019.1.521
ATGCTCAGGACTGATGAGTCCGTGAGGACG
>209573.1.259
CCTTTAGCCAGGTTCATTACCGCGGTTTCC
>pET-44b(+).Novagen.html.1.121
AGCTTGCGGCCGCACAGCTGTATACACGTG
>p3xFLAG-myc-CMV-25.Sigma.html.1.6
AGTCGACTGGTACCGATATCAGATCTATCG
>pBMN-GFP.Orbigen.html.1.7
GTAGCGGCCGCGGCGCGCCGGCCCTCGAGG
>pCR1000.InVitrogen.html.1.1
AATTCGCGGCCGCGGTGAGAACCGTTTCTC
>18252143.1.8
GCGAATTCAGATCTAGAGCTCTGCAGGATC
>pSTBlue-1.Novagen.html.1.2
GGCCGCGAGCTCGGGCCCCCACACGTGTGG
>pT7Blue-2.Novagen.html.1.110
ACGTAACGCGTCTGCAGTTTTGAGGAGAAG
>208126.1.90
GGATGTTTTTCGGGTGGATCCCAGAAGTAG
>pRSET_CAT.InVitrogen.html.1.81
AGGAAGCTAAAATGGAGAAAAAAATCACTG
>pMB123.Generic.html.1.10
GACGCGTCGACAAGCTTGGATCCGCGTCAT
>208744.1.20
TTATGACGAACAAAACAGTAATAACGAAGA
>4495058.1.3
CTTATGCATGCGGCCGCATCTAGAGGGCCC
>pMAL-p.New_England_Biolabs.html.1.40
GTAGGTTTACTGAATTCAGGCCTACCCTCG
>pSTBlue-1.Novagen.html.1.61
GTCGACGAATTCAGATATCACGAATTCTGG
>4097019.1.609
TCCGTGAGGACGAAACTCTAAGGCTTGGAT
>4097017.1.377
GTCCAAGCTTATCGATACCGTCGACCTCGA
>pRSF-1.Novagen.html.1.60
CAGCGGTTTCTTTACCAGACTCGAGTGCGG
>118200856.1.28
ATCGCAGACCTAGGAAAGCTAGCTATACGC
>pFR97.Generic.html.1.13
CCTGCAGCCAAGCTTATCGATTCTAGACTC
>pAN561H.Generic.html.1.2
CTAGAAAGAAGGATTACCTCTAAACAAGTG
>pCYB1.New_England_Biolabs.html.1.12
GAGGAATTCTCTAGAGTCGACTCGCGAGCT
>pAX4BP.USB.html.1.45
GCAGTCGACTCTAGATCTGGTACCGAATTC
>209573.1.2
AATTCTGCAGTCATTAGTCAGCAGATTCGT
>pRSET_CAT.InVitrogen.html.1.255
TTTATCCGGCCTTTATTCACATTCTTGCCC
>pET-42b(+).Novagen.html.1.16
GGGGATCCGAATTCTGTACAGGCCTTGGCG
>118200845.1.196
GGGCGGGTACCTTTGAATTCCACTTAATTA
>pMelBacc.InVitrogen.html.3.19
TTCCATGGTACCAGCTGCAGATCTCGAGCT
>pBEND2.Generic.html.1.77
AGACTAGTCCATGGATCGATGCTAGCAGAT
>pT7T3_18U.Stratagene.html.1.19
AGCGGATAACAATTTCACACAGGAAACAGC
>pET-44a(+).Novagen.html.1.64
CGAATTCTGTACAGGCGCGCCTGCAGGACG
>pBK614.Generic.html.1.61
AATGCCTGAACAATTAGTTTAGATCCGAGA
>pCITE-4c(+).Novagen.html.1.23
GACGGAGCTCGAATTCGGATCCACAGATAT
>pIVEX2.4c.Roche.html.1.17
AGCTCGCTCGAGTCGACTTTGCCATGGTTT
>4097019.1.581
GAACTAGACAATGCTCAGGACTGATGAGTC
>8346631.1.8
CTTATCGATACCGTCGACCTCGAGAAGTAC
>pSL190.Generic.html.1.65
GCGACGTACGCGTATCGATGGCGCCAGCTG
>pFliTrx.InVitrogen.html.1.5
GCTAGCGATATCGCGGCCGCGAGCTCAGAT
>pPolh-MAT-2.Sigma.html.1.34
TGCAGGAATTCGCGGCCGCCTCGAGGATCC
>pSTBlue-1.Novagen.html.1.87
CTGGATCCGATACGTAACGCGTCTGCAGCA
>pBEND2.Generic.html.1.3
CTTGGATCCCTCGATTCCATGGGGTACCAA
>208126.1.112
AGAAGTAGTTTTGATGCACAGGCAACGGAG
>pET-44b(+).Novagen.html.1.20
TGGTACGATTGATGACGACGACAAGAGTCC
>pIRES2-EGFP.Clontech.html.1.43
TGAGCTCGAGATCTGAGTCCGGTAGCGCTA
>48995599.1.174
CCATCGATACGCGTACGTCGCGACCGCGGA
>pQE-TriSystem.Qiagen.html.1.24
CGGCCGCAAGCTTCGAACCGGTACCGTCGA
>pSE280.Invitrogen.html.1.257
ATATAGGGCCCGGGTTATAATTACCTCAGG
>p3T.Mobitec.html.1.7
TTTTTTGGATGGCGACCCGGGTGCCCAGCC
>pXC14.ATCC.html.1.51
CTTCCTTAGATAACAATTGATTGAATGTAT
>pIVEX-GST.Roche.html.1.20
TCGCTCGAGTCGACTTGCCATGGTCATATG
>pSPTBM20.Boehringer.html.1.4
TTCCCGGGGATCCACGCGTCTTAAGGCGGC
>pEYFP.Clontech.html.2.34
TTGACACCAGACAAGTTGGTAATGGTAGCG
>209573.1.69
TGGAGCGTCCGGATCTAGACAGATTTTACG
>4097019.1.732
AGCTTATCGATACCGTCGACCTCGAGGGGG
>pCDF1-MCS1.System_Biosciences.html.1.23
TTAAATTAATTAAGCTTAGATCTGGATCCG
>pCRT7_VP22-1-TOPO.InVitrogen.html.1.31
TATCTGCAGAATTGCCCTTAAGGGCAATTC
>pT7-FLAG-MAT-1.Sigma.html.1.4
TCTGGTACCCGGGGAATTCACTCGAGGAAG
>13937413.1.28
CTAGAGGCCTCCATGGGTATATCTCCTTCT
>208987.1.1
AAGCTTGGATCCGTCGACATCGATGCTGCA
>pK.ATCC.html.1.1
ATGCATGTTAACAGATCTCGTACGCGTGCC
>pMCS5.Mobitec.html.1.110
GGCCCGCGGCCGCGAATTCGAGCTCGGTAC
>pDK101.ATCC.html.1.43
CCATGGCGGCCGGGAGCATGCGACGTCGGG
>208744.1.140
TGTTATGTTAGTATCATTCGAAACATACCT
>pCITE-2a(+).Novagen.html.1.71
GCCGCAAGCTTGTCGACGGAGCTCGAATTC
>pGAPZalphaC.InVitrogen.html.1.29
CCGATCCGAGACGGCCGGCTGGGCCACGTG
>4097019.1.435
TCTCCTGAACTAGACAATGCTCAGGACTGA
>pTWIN1.New_England_Biolabs.html.1.2
AAGAGCCCTCGAGGAATTCGCGGCCGCCCA
>pET-44a(+).Novagen.html.1.42
AGAGTCCGGGAGCTCGTGGATCCGAATTCT
>13488583.1.5
CGCAGATCTTGCAGGTCGACCCGGGGTACC
>pCRT7_VP22-1-TOPO.InVitrogen.html.1.54
GCAATTCCACCACACTGGACTAGTGGATCC
>pRSET_CAT.InVitrogen.html.1.177
CTCAATGTACCTATAACCAGACCGTTCAGC
>pSPTBM20.Boehringer.html.1.37
GGTACCGGGCCCGTCGACTCTAGAGCTCTG
>pCITE-4a(+).Novagen.html.1.18
[truncated: 1,018,432 more chars]
