# Supplementary material for: DNA signatures for detecting genetic engineering in bacteria
Source: Genome Biol. 2008 Mar 18;9(3):R56. doi: 10.1186/gb-2008-9-3-r56 (PMC2397508; doi:10.1186/gb-2008-9-3-r56)
Supplement: Additional data file 3 — The complete set of 30-mer signatures used in the cross-validation set [file gb-2008-9-3-r56-s3.bz2 › signatures.30.bacvec.1345.fa]

>group_0_0 2 4 0 0 sg=2 px=0 gx=0
CGAGCTTCCATTATATACCCTCTAGAGTCT
>group_0_1 2 4 0 0 sg=2 px=0 gx=0
AGACTCTAGAGGGTATATAATGGAAGCTCG
>group_1_0 4 12 0 0 sg=4 px=0 gx=0
TCTTAGGCCACACGTTCAAGTGCAGCCACA
>group_1_1 4 12 0 0 sg=4 px=0 gx=0
TTCTTAGGCCACACGTTCAAGTGCAGCCAC
>group_1_2 4 12 0 0 sg=4 px=0 gx=0
GTGGCTGCACTTGAACGTGTGGCCTAAGAA
>group_1_3 4 12 0 0 sg=4 px=0 gx=0
TGTGGCTGCACTTGAACGTGTGGCCTAAGA
>group_4_0 2 2 0 0 sg=2 px=0 gx=0
ACGCGCTCACTGGCCGTCGTTTTACAACGT
>group_4_1 2 2 0 0 sg=2 px=0 gx=0
ACGTTGTAAAACGACGGCCAGTGAGCGCGT
>group_5_0 16 17 0 0 sg=16 px=0 gx=0
GGTGGAGGCCTCCCAGCCCATGGTCTTCTT
>group_5_1 16 17 0 0 sg=16 px=0 gx=0
GAAGAAGACCATGGGCTGGGAGGCCTCCAC
>group_5_2 16 17 0 0 sg=16 px=0 gx=0
AAGAAGACCATGGGCTGGGAGGCCTCCACC
>group_5_3 16 17 0 0 sg=16 px=0 gx=0
GCTCGGTGGAGGCCTCCCAGCCCATGGTCT
>group_5_4 16 17 0 0 sg=16 px=0 gx=0
GACCATGGGCTGGGAGGCCTCCACCGAGCG
>group_5_5 16 17 0 0 sg=16 px=0 gx=0
GAAGACCATGGGCTGGGAGGCCTCCACCGA
>group_5_6 16 17 0 0 sg=16 px=0 gx=0
CGGTGGAGGCCTCCCAGCCCATGGTCTTCT
>group_5_7 16 17 0 0 sg=16 px=0 gx=0
AAGACCATGGGCTGGGAGGCCTCCACCGAG
>group_5_8 16 17 0 0 sg=16 px=0 gx=0
GTGGAGGCCTCCCAGCCCATGGTCTTCTTC
>group_5_9 16 17 0 0 sg=16 px=0 gx=0
AGAAGACCATGGGCTGGGAGGCCTCCACCG
>group_9_0 2 3 0 0 sg=2 px=0 gx=0
AGCTGAATTCGAGCTCGGTACCCGGGGATC
>group_9_1 2 3 0 0 sg=2 px=0 gx=0
GATCCCCGGGTACCGAGCTCGAATTCAGCT
>group_10_0 38 3 0 0 sg=38 px=0 gx=0
CAACGTCTCATTTTCGCCAGATATCGACGT
>group_10_1 38 3 0 0 sg=38 px=0 gx=0
CTTAGACGTCGATATCTGGCGAAAATGAGA
>group_10_2 38 3 0 0 sg=38 px=0 gx=0
AACGTCTCATTTTCGCCAGATATCGACGTC
>group_10_3 38 3 0 0 sg=38 px=0 gx=0
AATGGTTTCTTAGACGTCGATATCTGGCGA
>group_10_4 38 3 0 0 sg=38 px=0 gx=0
ATGGTTTCTTAGACGTCGATATCTGGCGAA
>group_10_5 38 3 0 0 sg=38 px=0 gx=0
TAGACGTCGATATCTGGCGAAAATGAGACG
>group_10_6 38 3 0 0 sg=38 px=0 gx=0
GTCTCATTTTCGCCAGATATCGACGTCTAA
>group_10_7 38 3 0 0 sg=38 px=0 gx=0
AGATATCGACGTCTAAGAAACCATTATTAT
>group_10_8 38 3 0 0 sg=38 px=0 gx=0
GGTTTCTTAGACGTCGATATCTGGCGAAAA
>group_10_9 38 3 0 0 sg=38 px=0 gx=0
AGACGTCGATATCTGGCGAAAATGAGACGT
>group_11_0 6 35 0 0 sg=6 px=0 gx=0
AAAATAGAGAGAGATAGATTTGTAGAGAGA
>group_11_1 6 35 0 0 sg=6 px=0 gx=0
CTCTCTCTACAAATCTATCTCTCTCTATTT
>group_11_2 6 35 0 0 sg=6 px=0 gx=0
AATAGAGAGAGATAGATTTGTAGAGAGAGA
>group_11_3 6 35 0 0 sg=6 px=0 gx=0
TCTCTCTACAAATCTATCTCTCTCTATTTT
>group_11_4 6 35 0 0 sg=6 px=0 gx=0
TCTCTCTCTACAAATCTATCTCTCTCTATT
>group_11_5 6 35 0 0 sg=6 px=0 gx=0
AAATAGAGAGAGATAGATTTGTAGAGAGAG
>group_12_0 62 2 0 0 sg=62 px=0 gx=0
CGACCTGCAGCCAAGCTTGCTGATTGATTG
>group_12_1 62 2 0 0 sg=62 px=0 gx=0
CAATCAGCAAGCTTGGCTGCAGGTCGACGG
>group_12_2 62 2 0 0 sg=62 px=0 gx=0
TGCAGCCAAGCTTGCTGATTGATTGACCGG
>group_12_3 62 2 0 0 sg=62 px=0 gx=0
ATCAGCAAGCTTGGCTGCAGGTCGACGGAT
>group_12_4 62 2 0 0 sg=62 px=0 gx=0
GCCGGATCGATCCGGTCAATCAATCAGCAA
>group_12_5 62 2 0 0 sg=62 px=0 gx=0
ATCCGTCGACCTGCAGCCAAGCTTGCTGAT
>group_12_6 62 2 0 0 sg=62 px=0 gx=0
ATCCGGTCAATCAATCAGCAAGCTTGGCTG
>group_12_7 62 2 0 0 sg=62 px=0 gx=0
GCCAAGCTTGCTGATTGATTGACCGGATCG
>group_12_8 62 2 0 0 sg=62 px=0 gx=0
ATCAATCAGCAAGCTTGGCTGCAGGTCGAC
>group_12_9 62 2 0 0 sg=62 px=0 gx=0
CAAGCTTGCTGATTGATTGACCGGATCGAT
>group_13_0 88 7 0 0 sg=88 px=0 gx=0
ACTTCCGTACCGAGCCGCAGGAACCGCAGG
>group_13_1 88 7 0 0 sg=88 px=0 gx=0
ACGGACGAGGTCGTCCGTCCACTCCTGCGG
>group_13_2 88 7 0 0 sg=88 px=0 gx=0
GTCCGTCCACTCCTGCGGTTCCTGCGGCTC
>group_13_3 88 7 0 0 sg=88 px=0 gx=0
TCCGTACCGAGCCGCAGGAACCGCAGGAGT
>group_13_4 88 7 0 0 sg=88 px=0 gx=0
GAGACAAGCACGGTCAACTTCCGTACCGAG
>group_13_5 88 7 0 0 sg=88 px=0 gx=0
CGCAGGAACCGCAGGAGTGGACGGACGACC
>group_13_6 88 7 0 0 sg=88 px=0 gx=0
CCGTCCACTCCTGCGGTTCCTGCGGCTCGG
>group_13_7 88 7 0 0 sg=88 px=0 gx=0
GCGGCTCGGTACGGAAGTTGACCGTGCTTG
>group_13_8 88 7 0 0 sg=88 px=0 gx=0
TACCGAGCCGCAGGAACCGCAGGAGTGGAC
>group_13_9 88 7 0 0 sg=88 px=0 gx=0
TGCGGTTCCTGCGGCTCGGTACGGAAGTTG
>group_14_0 4 2 0 0 sg=4 px=0 gx=0
CAAACCCTCACTGATCCGCGCGTCGAATTA
>group_14_1 4 2 0 0 sg=4 px=0 gx=0
CTTCCAACTGATCTGCGCCGCGTCGAATTA
>group_14_2 4 2 0 0 sg=4 px=0 gx=0
TAATTCGACGCGCGGATCAGTGAGGGTTTG
>group_14_3 4 2 0 0 sg=4 px=0 gx=0
TAATTCGACGCGGCGCAGATCAGTTGGAAG
>group_15_0 4 2 0 0 sg=4 px=0 gx=0
CGTTGTAAAACGACGGCCAGTGAATTCTCA
>group_15_1 4 2 0 0 sg=4 px=0 gx=0
ACGTTGTAAAACGACGGCCAGTGAATTCTC
>group_15_2 4 2 0 0 sg=4 px=0 gx=0
TGAGAATTCACTGGCCGTCGTTTTACAACG
>group_15_3 4 2 0 0 sg=4 px=0 gx=0
GAGAATTCACTGGCCGTCGTTTTACAACGT
>group_16_0 38 3 0 0 sg=38 px=0 gx=0
TTCCCCTGGCACGACAGGTTTCCCGACTGG
>group_16_1 38 3 0 0 sg=38 px=0 gx=0
GGGAAACCTGTCGTGCCAGGGGAATTCTTG
>group_16_2 38 3 0 0 sg=38 px=0 gx=0
AAACCTGTCGTGCCAGGGGAATTCTTGAAG
>group_16_3 38 3 0 0 sg=38 px=0 gx=0
CGGGAAACCTGTCGTGCCAGGGGAATTCTT
>group_16_4 38 3 0 0 sg=38 px=0 gx=0
CAAGAATTCCCCTGGCACGACAGGTTTCCC
>group_16_5 38 3 0 0 sg=38 px=0 gx=0
CTTCAAGAATTCCCCTGGCACGACAGGTTT
>group_16_6 38 3 0 0 sg=38 px=0 gx=0
GTCGGGAAACCTGTCGTGCCAGGGGAATTC
>group_16_7 38 3 0 0 sg=38 px=0 gx=0
TCGTGCCAGGGGAATTCTTGAAGACGAAAG
>group_16_8 38 3 0 0 sg=38 px=0 gx=0
CAGTCGGGAAACCTGTCGTGCCAGGGGAAT
>group_16_9 38 3 0 0 sg=38 px=0 gx=0
CCTTTCGTCTTCAAGAATTCCCCTGGCACG
>group_17_0 2 2 0 0 sg=2 px=0 gx=0
TTATGAAAATCGAAGAAGGTAAACTGGTAA
>group_17_1 2 2 0 0 sg=2 px=0 gx=0
TTACCAGTTTACCTTCTTCGATTTTCATAA
>group_18_0 2 11 0 0 sg=2 px=0 gx=0
ACAGAATCAGGGGATAACGCAGGAAAGAAG
>group_18_1 2 11 0 0 sg=2 px=0 gx=0
CTTCTTTCCTGCGTTATCCCCTGATTCTGT
>group_19_0 4 4 0 0 sg=4 px=0 gx=0
TGCCACGCCGAGCACCTGGTCGCTTTCAGA
>group_19_1 4 4 0 0 sg=4 px=0 gx=0
TTCTGAAAGCGACCAGGTGCTCGGCGTGGC
>group_19_2 4 4 0 0 sg=4 px=0 gx=0
GCCACGCCGAGCACCTGGTCGCTTTCAGAA
>group_19_3 4 4 0 0 sg=4 px=0 gx=0
TCTGAAAGCGACCAGGTGCTCGGCGTGGCA
>group_20_0 8 3 0 0 sg=8 px=0 gx=0
AAATTTTGGTGTACGGTCAGTAAATTGGCC
>group_20_1 8 3 0 0 sg=8 px=0 gx=0
ATTTTGGTGTACGGTCAGTAAATTGGCCAT
>group_20_2 8 3 0 0 sg=8 px=0 gx=0
GCCAATTTACTGACCGTACACCAAAATTTG
>group_20_3 8 3 0 0 sg=8 px=0 gx=0
AATTTTGGTGTACGGTCAGTAAATTGGCCA
>group_20_4 8 3 0 0 sg=8 px=0 gx=0
CAAATTTTGGTGTACGGTCAGTAAATTGGC
>group_20_5 8 3 0 0 sg=8 px=0 gx=0
ATGGCCAATTTACTGACCGTACACCAAAAT
>group_20_6 8 3 0 0 sg=8 px=0 gx=0
GGCCAATTTACTGACCGTACACCAAAATTT
>group_20_7 8 3 0 0 sg=8 px=0 gx=0
TGGCCAATTTACTGACCGTACACCAAAATT
>group_24_0 82 1 0 0 sg=82 px=0 gx=0
CAGGGAGGCAAACAATGAGAGCTCGCACGA
>group_24_1 82 1 0 0 sg=82 px=0 gx=0
TCCCCGGGTACCGAGCTCGCTTAGGCCACA
>group_24_2 82 1 0 0 sg=82 px=0 gx=0
CCGAGCTCGCTTAGGCCACACGTTCAAGTG
>group_24_3 82 1 0 0 sg=82 px=0 gx=0
GCAAACAATGAGAGCTCGCACGAACCCAGT
>group_24_4 82 1 0 0 sg=82 px=0 gx=0
GATCCCCGGGTACCGAGCTCGCTTAGGCCA
>group_24_5 82 1 0 0 sg=82 px=0 gx=0
GGATCCCCGGGTACCGAGCTCGCTTAGGCC
>group_24_6 82 1 0 0 sg=82 px=0 gx=0
TGCGAGCTCTCATTGTTTGCCTCCCTGCTG
>group_24_7 82 1 0 0 sg=82 px=0 gx=0
GTGGCCTAAGCGAGCTCGGTACCCGGGGAT
>group_24_8 82 1 0 0 sg=82 px=0 gx=0
GCAGCAGGGAGGCAAACAATGAGAGCTCGC
>group_24_9 82 1 0 0 sg=82 px=0 gx=0
GCAGGGAGGCAAACAATGAGAGCTCGCACG
>group_25_0 2 29 0 0 sg=2 px=0 gx=0
AGCTAGCTTCTTCGTCTGTTTCTACTGGTA
>group_25_1 2 29 0 0 sg=2 px=0 gx=0
TACCAGTAGAAACAGACGAAGAAGCTAGCT
>group_26_0 18634 1 50 50 sg=18584 px=0 gx=0
TGCCGCCGCGCCCGCTCCCTGAGCAGGAAC
>group_26_1 18634 1 50 50 sg=18584 px=0 gx=0
TGTCGGTGGTCCCCAATACGCTGGCCCAAT
>group_26_2 18634 1 50 50 sg=18584 px=0 gx=0
GGCGTCGAGTTCTGGGTCTGGTGCGGCGGC
>group_26_3 18634 1 50 50 sg=18584 px=0 gx=0
TTGCCGACGTCGGCTCAGCCGGTGCAGTCG
>group_26_4 18634 1 50 50 sg=18584 px=0 gx=0
CACGCTTACCGCCGCGGGCATCGAGCCGGC
>group_26_5 18634 1 50 50 sg=18584 px=0 gx=0
CGGTGTGGTGCGCCAGCGCCGCGGTGGATC
>group_26_6 18634 1 50 50 sg=18584 px=0 gx=0
TCGCCGGCCGGCTGGGGGGCGCGACGCGGC
>group_26_7 18634 1 50 50 sg=18584 px=0 gx=0
ATTACGGCAAGGTTCGGCCCCGCGGTCTTG
>group_26_8 18634 1 50 50 sg=18584 px=0 gx=0
AGATGTCTACCGGCAGATGCTCACCGCTGA
>group_26_9 18634 1 50 50 sg=18584 px=0 gx=0
GAATCTCCGCCAGGTTCGCCTGAAAGTCGC
>group_27_0 750 1 0 0 sg=750 px=0 gx=0
CCAGCTGGCAATTCCGACGTCATTGCGTTG
>group_27_1 750 1 0 0 sg=750 px=0 gx=0
CGTAAAGCCGTTTTTCCATAGGCTCCGCCC
>group_27_2 750 1 0 0 sg=750 px=0 gx=0
CAATTCCGACGTCATTGCGTTGCGCTCACT
>group_27_3 750 1 0 0 sg=750 px=0 gx=0
ATGCCTCTACTCGAGACGGCCGATTACTTG
>group_27_4 750 1 0 0 sg=750 px=0 gx=0
CCCTTGCTCACCATGCTTAATTTCTCCTCT
>group_27_5 750 1 0 0 sg=750 px=0 gx=0
TCTGGCGGTGATAATGGTTGCATGTAGCTA
>group_27_6 750 1 0 0 sg=750 px=0 gx=0
TTTCGTTTTATTTGATGCCTCTACTCGAGA
>group_27_7 750 1 0 0 sg=750 px=0 gx=0
ACTGGTTTCACGCTTAATTTCTCCTCTTTG
>group_27_8 750 1 0 0 sg=750 px=0 gx=0
CAGGTTCCTAGTAAATATCTAACACCGTGC
>group_27_9 750 1 0 0 sg=750 px=0 gx=0
GAGATAAATTGCACTGAAATCTAGTAATAT
>group_28_0 44 1 0 0 sg=44 px=0 gx=0
AGAATTCAGATCTGCTTGAAGACGAAAGGG
>group_28_1 44 1 0 0 sg=44 px=0 gx=0
GAGGCCCTTTCGTCTTCAAGCAGATCTGAA
>group_28_2 44 1 0 0 sg=44 px=0 gx=0
CTTCAAGCAGATCTGAATTCTCATGTTTGA
>group_28_3 44 1 0 0 sg=44 px=0 gx=0
ACGAGGCCCTTTCGTCTTCAAGCAGATCTG
>group_28_4 44 1 0 0 sg=44 px=0 gx=0
CAGATCTGCTTGAAGACGAAAGGGCCTCGT
>group_28_5 44 1 0 0 sg=44 px=0 gx=0
TCAAACATGAGAATTCAGATCTGCTTGAAG
>group_28_6 44 1 0 0 sg=44 px=0 gx=0
GAGAATTCAGATCTGCTTGAAGACGAAAGG
>group_28_7 44 1 0 0 sg=44 px=0 gx=0
GTCAAACATGAGAATTCAGATCTGCTTGAA
>group_28_8 44 1 0 0 sg=44 px=0 gx=0
AGGCCCTTTCGTCTTCAAGCAGATCTGAAT
>group_28_9 44 1 0 0 sg=44 px=0 gx=0
AGCTGTCAAACATGAGAATTCAGATCTGCT
>group_30_0 46 1 0 0 sg=46 px=0 gx=0
TCTGTACGGAGTCAAGCCATATGACCATGA
>group_30_1 46 1 0 0 sg=46 px=0 gx=0
GTCATATGGCTTGACTCCGTACAGAATTCC
>group_30_2 46 1 0 0 sg=46 px=0 gx=0
AGCCATATGACCATGATTACGGATTCACTG
>group_30_3 46 1 0 0 sg=46 px=0 gx=0
TGAATCCGTAATCATGGTCATATGGCTTGA
>group_30_4 46 1 0 0 sg=46 px=0 gx=0
TTCTGTACGGAGTCAAGCCATATGACCATG
>group_30_5 46 1 0 0 sg=46 px=0 gx=0
ATCCGTAATCATGGTCATATGGCTTGACTC
>group_30_6 46 1 0 0 sg=46 px=0 gx=0
CTGTACGGAGTCAAGCCATATGACCATGAT
>group_30_7 46 1 0 0 sg=46 px=0 gx=0
GTGAATCCGTAATCATGGTCATATGGCTTG
>group_30_8 46 1 0 0 sg=46 px=0 gx=0
TAATCATGGTCATATGGCTTGACTCCGTAC
>group_30_9 46 1 0 0 sg=46 px=0 gx=0
TCAAGCCATATGACCATGATTACGGATTCA
>group_31_0 34 0 0 0 sg=34 px=0 gx=0
CGGGGTACCCTCGAGTACGATACAAACTTA
>group_31_1 34 0 0 0 sg=34 px=0 gx=0
ACCCTCGAGTACGATACAAACTTAACGGAT
>group_31_2 34 0 0 0 sg=34 px=0 gx=0
TATCCGTTAAGTTTGTATCGTACTCGAGGG
>group_31_3 34 0 0 0 sg=34 px=0 gx=0
GATATCCGTTAAGTTTGTATCGTACTCGAG
>group_31_4 34 0 0 0 sg=34 px=0 gx=0
GAGTACGATACAAACTTAACGGATATCGCG
>group_31_5 34 0 0 0 sg=34 px=0 gx=0
CGATATCCGTTAAGTTTGTATCGTACTCGA
>group_31_6 34 0 0 0 sg=34 px=0 gx=0
CGAGTACGATACAAACTTAACGGATATCGC
>group_31_7 34 0 0 0 sg=34 px=0 gx=0
GGGGTACCCTCGAGTACGATACAAACTTAA
>group_31_8 34 0 0 0 sg=34 px=0 gx=0
TAAGTTTGTATCGTACTCGAGGGTACCCCG
>group_31_9 34 0 0 0 sg=34 px=0 gx=0
CGTTAAGTTTGTATCGTACTCGAGGGTACC
>group_33_0 20 2 0 0 sg=20 px=0 gx=0
CTTTCTTGTACAAAGTGGTGATAATTAATT
>group_33_1 20 2 0 0 sg=20 px=0 gx=0
TTAATTAATTATCACCACTTTGTACAAGAA
>group_33_2 20 2 0 0 sg=20 px=0 gx=0
AATTAATTATCACCACTTTGTACAAGAAAG
>group_33_3 20 2 0 0 sg=20 px=0 gx=0
CTTAATTAATTATCACCACTTTGTACAAGA
>group_33_4 20 2 0 0 sg=20 px=0 gx=0
TCTTGTACAAAGTGGTGATAATTAATTAAG
>group_33_5 20 2 0 0 sg=20 px=0 gx=0
CAGCTTTCTTGTACAAAGTGGTGATAATTA
>group_33_6 20 2 0 0 sg=20 px=0 gx=0
TAATTATCACCACTTTGTACAAGAAAGCTG
>group_33_7 20 2 0 0 sg=20 px=0 gx=0
TGTACAAAGTGGTGATAATTAATTAAGATC
>group_33_8 20 2 0 0 sg=20 px=0 gx=0
TTCTTGTACAAAGTGGTGATAATTAATTAA
>group_33_9 20 2 0 0 sg=20 px=0 gx=0
ATTAATTATCACCACTTTGTACAAGAAAGC
>group_34_0 102 1 0 0 sg=102 px=0 gx=0
TGGATACATGGATCTACCAAGTGATGCGCG
>group_34_1 102 1 0 0 sg=102 px=0 gx=0
CCACGTGGATACATGGATCTACCAAGTGAT
>group_34_2 102 1 0 0 sg=102 px=0 gx=0
GTGGATACATGGATCTACCAAGTGATGCGC
>group_34_3 102 1 0 0 sg=102 px=0 gx=0
AAATGGGTCGGATCCCTTAGACGCGCATCA
>group_34_4 102 1 0 0 sg=102 px=0 gx=0
CATTCCCACGTGGATACATGGATCTACCAA
>group_34_5 102 1 0 0 sg=102 px=0 gx=0
CCTTAGACGCGCATCACTTGGTAGATCCAT
>group_34_6 102 1 0 0 sg=102 px=0 gx=0
TGGACAGCAAATGGGTCGGATCCCTTAGAC
>group_34_7 102 1 0 0 sg=102 px=0 gx=0
GGTACCATTCCCACGTGGATACATGGATCT
>group_34_8 102 1 0 0 sg=102 px=0 gx=0
GGTAGATCCATGTATCCACGTGGGAATGGT
>group_34_9 102 1 0 0 sg=102 px=0 gx=0
GTGGACAGCAAATGGGTCGGATCCCTTAGA
>group_36_0 36 8 2 0 sg=34 px=2 gx=0
ATAAACTACCGCATTAAAGCTTAGTTGCCT
>group_36_1 36 8 2 0 sg=34 px=2 gx=0
ACCGCATTAAAGCTTAGTTGCCTTCTCCGG
>group_36_2 36 8 2 0 sg=34 px=2 gx=0
AAGGCAACTAAGCTTTAATGCGGTAGTTTA
>group_36_3 36 8 2 0 sg=34 px=2 gx=0
CCGCATTAAAGCTTAGTTGCCTTCTCCGGC
>group_36_4 36 8 2 0 sg=34 px=2 gx=0
AGGCAACTAAGCTTTAATGCGGTAGTTTAT
>group_36_5 36 8 2 0 sg=34 px=2 gx=0
GAAGCCGGAGAAGGCAACTAAGCTTTAATG
>group_36_6 36 8 2 0 sg=34 px=2 gx=0
GCCGGAGAAGGCAACTAAGCTTTAATGCGG
>group_36_7 36 8 2 0 sg=34 px=2 gx=0
CGGAGAAGGCAACTAAGCTTTAATGCGGTA
>group_36_8 36 8 2 0 sg=34 px=2 gx=0
TGATAAACTACCGCATTAAAGCTTAGTTGC
>group_36_9 36 8 2 0 sg=34 px=2 gx=0
TACCGCATTAAAGCTTAGTTGCCTTCTCCG
>group_37_0 60 28 0 0 sg=60 px=0 gx=0
TGCGCTTTCCATTCTGGCTTTAATGAAGAT
>group_37_1 60 28 0 0 sg=60 px=0 gx=0
CTTGATATTCACAAACGAATGGATCTTCAT
>group_37_2 60 28 0 0 sg=60 px=0 gx=0
ATGAAGATCCATTCGTTTGTGAATATCAAG
>group_37_3 60 28 0 0 sg=60 px=0 gx=0
CTGGCTTTAATGAAGATCCATTCGTTTGTG
>group_37_4 60 28 0 0 sg=60 px=0 gx=0
CAAACGAATGGATCTTCATTAAAGCCAGAA
>group_37_5 60 28 0 0 sg=60 px=0 gx=0
CTTCATTAAAGCCAGAATGGAAAGCGCAGT
>group_37_6 60 28 0 0 sg=60 px=0 gx=0
AATGAAGATCCATTCGTTTGTGAATATCAA
>group_37_7 60 28 0 0 sg=60 px=0 gx=0
TCACAAACGAATGGATCTTCATTAAAGCCA
>group_37_8 60 28 0 0 sg=60 px=0 gx=0
GCTTTCCATTCTGGCTTTAATGAAGATCCA
>group_37_9 60 28 0 0 sg=60 px=0 gx=0
GACTGCGCTTTCCATTCTGGCTTTAATGAA
>group_41_0 18 2 0 0 sg=18 px=0 gx=0
ATCACAAGTTTGTACAAAAAAGCAGGCTCC
>group_41_1 18 2 0 0 sg=18 px=0 gx=0
GCGGAGCCTGCTTTTTTGTACAAACTTGTG
>group_41_2 18 2 0 0 sg=18 px=0 gx=0
CACAAGTTTGTACAAAAAAGCAGGCTCCGC
>group_41_3 18 2 0 0 sg=18 px=0 gx=0
CGACCCAGCTTTCTTGTACAAAGTGGTGAT
>group_41_4 18 2 0 0 sg=18 px=0 gx=0
GAGCCTGCTTTTTTGTACAAACTTGTGATA
>group_41_5 18 2 0 0 sg=18 px=0 gx=0
CACCACTTTGTACAAGAAAGCTGGGTCGGC
>group_41_6 18 2 0 0 sg=18 px=0 gx=0
TATCACAAGTTTGTACAAAAAAGCAGGCTC
>group_41_7 18 2 0 0 sg=18 px=0 gx=0
CGGAGCCTGCTTTTTTGTACAAACTTGTGA
>group_41_8 18 2 0 0 sg=18 px=0 gx=0
ATCACCACTTTGTACAAGAAAGCTGGGTCG
>group_41_9 18 2 0 0 sg=18 px=0 gx=0
AGCCTGCTTTTTTGTACAAACTTGTGATAA
>group_42_0 58 2 0 0 sg=58 px=0 gx=0
CCTACCCGGGATTACCCTGTTATCCCTAGA
>group_42_1 58 2 0 0 sg=58 px=0 gx=0
GGGTAATCCCGGGTAGGGATAACAGGGTAA
>group_42_2 58 2 0 0 sg=58 px=0 gx=0
CCGGGATTACCCTGTTATCCCTAGAGCTTG
>group_42_3 58 2 0 0 sg=58 px=0 gx=0
CAAGCTCTAGGGATAACAGGGTAATCCCGG
>group_42_4 58 2 0 0 sg=58 px=0 gx=0
GCTCATTACCCTGTTATCCCTACCCGGGAT
>group_42_5 58 2 0 0 sg=58 px=0 gx=0
CTGTTATCCCTACCCGGGATTACCCTGTTA
>group_42_6 58 2 0 0 sg=58 px=0 gx=0
AGGGATAACAGGGTAATCCCGGGTAGGGAT
>group_42_7 58 2 0 0 sg=58 px=0 gx=0
TACCCTGTTATCCCTACCCGGGATTACCCT
>group_42_8 58 2 0 0 sg=58 px=0 gx=0
CTAGGGATAACAGGGTAATCCCGGGTAGGG
>group_42_9 58 2 0 0 sg=58 px=0 gx=0
AGCTCATTACCCTGTTATCCCTACCCGGGA
>group_43_0 2 9 0 0 sg=2 px=0 gx=0
CGGATCCACGCGGAACCAGATCCGATTTTG
>group_43_1 2 9 0 0 sg=2 px=0 gx=0
CAAAATCGGATCTGGTTCCGCGTGGATCCG
>group_44_0 54 2 0 0 sg=54 px=0 gx=0
CCGCGGCTAGAATCGATCCTAGACCCGGGG
>group_44_1 54 2 0 0 sg=54 px=0 gx=0
AAGATCTCCTAGAGGTACCCTAGAGTTAAC
>group_44_2 54 2 0 0 sg=54 px=0 gx=0
CCCCCGGGTCTAGGATCGATTCTAGCCGCG
>group_44_3 54 2 0 0 sg=54 px=0 gx=0
CCCCCCCGGGTCTAGGATCGATTCTAGCCG
>group_44_4 54 2 0 0 sg=54 px=0 gx=0
GGTCTAGGATCGATTCTAGCCGCGGTCTAG
>group_44_5 54 2 0 0 sg=54 px=0 gx=0
ACCGCGGCTAGAATCGATCCTAGACCCGGG
>group_44_6 54 2 0 0 sg=54 px=0 gx=0
CTAGGATCGATTCTAGCCGCGGTCTAGGAA
>group_44_7 54 2 0 0 sg=54 px=0 gx=0
CCCCCCGGGTCTAGGATCGATTCTAGCCGC
>group_44_8 54 2 0 0 sg=54 px=0 gx=0
TCTAGGATCGATTCTAGCCGCGGTCTAGGA
>group_44_9 54 2 0 0 sg=54 px=0 gx=0
TAGAAGATCTCCTAGAGGTACCCTAGAGTT
>group_45_0 6 28 0 0 sg=6 px=0 gx=0
CTATGGAAAAACGCCAGCAACGCGGCCCGA
>group_45_1 6 28 0 0 sg=6 px=0 gx=0
TCGGGCCGCGTTGCTGGCGTTTTTCCATAG
>group_45_2 6 28 0 0 sg=6 px=0 gx=0
GCCTATGGAAAAACGCCAGCAACGCGGCCC
>group_45_3 6 28 0 0 sg=6 px=0 gx=0
GGGCCGCGTTGCTGGCGTTTTTCCATAGGC
>group_45_4 6 28 0 0 sg=6 px=0 gx=0
CCTATGGAAAAACGCCAGCAACGCGGCCCG
>group_45_5 6 28 0 0 sg=6 px=0 gx=0
CGGGCCGCGTTGCTGGCGTTTTTCCATAGG
>group_47_0 2 5 0 0 sg=2 px=0 gx=0
AGCATGCAAGCTTGGCTGTTTTGGCGGATG
>group_47_1 2 5 0 0 sg=2 px=0 gx=0
CATCCGCCAAAACAGCCAAGCTTGCATGCT
>group_48_0 2 14 0 0 sg=2 px=0 gx=0
ACGCGTCCTCGGTACCGGGCCCCCCCTCGA
>group_48_1 2 14 0 0 sg=2 px=0 gx=0
TCGAGGGGGGGCCCGGTACCGAGGACGCGT
>group_49_0 150 2 0 0 sg=150 px=0 gx=0
TTTGTACAAACTTGTGATAATTCCCTGAAA
>group_49_1 150 2 0 0 sg=150 px=0 gx=0
GTATTTTCAGGGAATTATCACAAGTTTGTA
>group_49_2 150 2 0 0 sg=150 px=0 gx=0
CCTGAAAATACAGGTTTTCGCCGCCACCGC
>group_49_3 150 2 0 0 sg=150 px=0 gx=0
ATTTTCAGGGAATTATCACAAGTTTGTACA
>group_49_4 150 2 0 0 sg=150 px=0 gx=0
AACTTGTGATAATTCCCTGAAAATACAGGT
>group_49_5 150 2 0 0 sg=150 px=0 gx=0
GTCCTGGCTGTTGCGGTGGCGGCGAAAACC
>group_49_6 150 2 0 0 sg=150 px=0 gx=0
AACAGCCACCAGCACCATGGTGATGGTGAT
>group_49_7 150 2 0 0 sg=150 px=0 gx=0
GCTGTTGCGGTGGCGGCGAAAACCTGTATT
>group_49_8 150 2 0 0 sg=150 px=0 gx=0
TGTTGTCCTGGCTGTTGCGGTGGCGGCGAA
>group_49_9 150 2 0 0 sg=150 px=0 gx=0
GTTTTCGCCGCCACCGCAACAGCCAGGACA
>group_50_0 16 8 0 0 sg=16 px=0 gx=0
TGCAGCCCAAGCTTGGCGTAATCATGGTCA
>group_50_1 16 8 0 0 sg=16 px=0 gx=0
CTGCAGCCCAAGCTTGGCGTAATCATGGTC
>group_50_2 16 8 0 0 sg=16 px=0 gx=0
ACCTGCAGCCCAAGCTTGGCGTAATCATGG
>group_50_3 16 8 0 0 sg=16 px=0 gx=0
TCGACCTGCAGCCCAAGCTTGGCGTAATCA
>group_50_4 16 8 0 0 sg=16 px=0 gx=0
TGACCATGATTACGCCAAGCTTGGGCTGCA
>group_50_5 16 8 0 0 sg=16 px=0 gx=0
GACCATGATTACGCCAAGCTTGGGCTGCAG
>group_50_6 16 8 0 0 sg=16 px=0 gx=0
GCAGCCCAAGCTTGGCGTAATCATGGTCAT
>group_50_7 16 8 0 0 sg=16 px=0 gx=0
ATGACCATGATTACGCCAAGCTTGGGCTGC
>group_50_8 16 8 0 0 sg=16 px=0 gx=0
CGACCTGCAGCCCAAGCTTGGCGTAATCAT
>group_50_9 16 8 0 0 sg=16 px=0 gx=0
CCATGATTACGCCAAGCTTGGGCTGCAGGT
>group_52_0 30 6 0 28 sg=2 px=0 gx=28
CGGCTGCCGTAGGCAATAGGTATTTCATTA
>group_52_1 30 6 0 28 sg=2 px=0 gx=28
TAATGAAATACCTATTGCCTACGGCAGCCG
>group_55_0 40 12 0 0 sg=40 px=0 gx=0
CCGCTACAGGGCGCGTGGGGATACCCCCTA
>group_55_1 40 12 0 0 sg=40 px=0 gx=0
CTCTAGGGGGTATCCCCACGCGCCCTGTAG
>group_55_2 40 12 0 0 sg=40 px=0 gx=0
GGGGCTCTAGGGGGTATCCCCACGCGCCCT
>group_55_3 40 12 0 0 sg=40 px=0 gx=0
GCGCCGCTACAGGGCGCGTGGGGATACCCC
>group_55_4 40 12 0 0 sg=40 px=0 gx=0
CAGCTGGGGCTCTAGGGGGTATCCCCACGC
>group_55_5 40 12 0 0 sg=40 px=0 gx=0
TAGGGGGTATCCCCACGCGCCCTGTAGCGG
>group_55_6 40 12 0 0 sg=40 px=0 gx=0
GGTATCCCCACGCGCCCTGTAGCGGCGCAT
>group_55_7 40 12 0 0 sg=40 px=0 gx=0
ATGCGCCGCTACAGGGCGCGTGGGGATACC
>group_55_8 40 12 0 0 sg=40 px=0 gx=0
GGGGGTATCCCCACGCGCCCTGTAGCGGCG
>group_55_9 40 12 0 0 sg=40 px=0 gx=0
GCCGCTACAGGGCGCGTGGGGATACCCCCT
>group_56_0 78 3 0 0 sg=78 px=0 gx=0
GCTCCATCGTTCAGATCCTTATCGATTTTA
>group_56_1 78 3 0 0 sg=78 px=0 gx=0
AATCGATAAGGATCTGAACGATGGAGCGGA
>group_56_2 78 3 0 0 sg=78 px=0 gx=0
TCAGATCCTTATCGATTTTACCACATTTGT
>group_56_3 78 3 0 0 sg=78 px=0 gx=0
CGATGGAGCGGAGAATGGGCGGAACTGGGC
>group_56_4 78 3 0 0 sg=78 px=0 gx=0
ACAAATGTGGTAAAATCGATAAGGATCTGA
>group_56_5 78 3 0 0 sg=78 px=0 gx=0
TGTGGTAAAATCGATAAGGATCTGAACGAT
>group_56_6 78 3 0 0 sg=78 px=0 gx=0
CCATCGTTCAGATCCTTATCGATTTTACCA
>group_56_7 78 3 0 0 sg=78 px=0 gx=0
AACGATGGAGCGGAGAATGGGCGGAACTGG
>group_56_8 78 3 0 0 sg=78 px=0 gx=0
ATGTGGTAAAATCGATAAGGATCTGAACGA
>group_56_9 78 3 0 0 sg=78 px=0 gx=0
TAAGGATCTGAACGATGGAGCGGAGAATGG
>group_57_0 2 8 0 0 sg=2 px=0 gx=0
CCATGGCCGCGGGATATCACTAGTGCGGCC
>group_57_1 2 8 0 0 sg=2 px=0 gx=0
GGCCGCACTAGTGATATCCCGCGGCCATGG
>group_58_0 10 6 0 0 sg=10 px=0 gx=0
ACTCCGCCCAGTTCCGCCCATTCTCCGCTC
>group_58_1 10 6 0 0 sg=10 px=0 gx=0
TGGAGCGGAGAATGGGCGGAACTGGGCGGA
>group_58_2 10 6 0 0 sg=10 px=0 gx=0
TCCGCCCAGTTCCGCCCATTCTCCGCTCCA
>group_58_3 10 6 0 0 sg=10 px=0 gx=0
AGCGGAGAATGGGCGGAACTGGGCGGAGTT
>group_58_4 10 6 0 0 sg=10 px=0 gx=0
CTCCGCCCAGTTCCGCCCATTCTCCGCTCC
>group_58_5 10 6 0 0 sg=10 px=0 gx=0
AACTCCGCCCAGTTCCGCCCATTCTCCGCT
>group_58_6 10 6 0 0 sg=10 px=0 gx=0
GGAGCGGAGAATGGGCGGAACTGGGCGGAG
>group_58_7 10 6 0 0 sg=10 px=0 gx=0
GAGCGGAGAATGGGCGGAACTGGGCGGAGT
>group_58_8 10 6 0 0 sg=10 px=0 gx=0
CCGCCCAGTTCCGCCCATTCTCCGCTCCAT
>group_58_9 10 6 0 0 sg=10 px=0 gx=0
ATGGAGCGGAGAATGGGCGGAACTGGGCGG
>group_59_0 2 2 0 0 sg=2 px=0 gx=0
TCAGATCCGGCTGCTAACAAAGCCCGAAAG
>group_59_1 2 2 0 0 sg=2 px=0 gx=0
CTTTCGGGCTTTGTTAGCAGCCGGATCTGA
>group_60_0 14 3 0 0 sg=14 px=0 gx=0
GCTGGTGGCTGTTGTCCTGGCTGTTGCGGT
>group_60_1 14 3 0 0 sg=14 px=0 gx=0
GTGGCTGTTGTCCTGGCTGTTGCGGTGGCG
>group_60_2 14 3 0 0 sg=14 px=0 gx=0
GGTGGCTGTTGTCCTGGCTGTTGCGGTGGC
>group_60_3 14 3 0 0 sg=14 px=0 gx=0
CCACCGCAACAGCCAGGACAACAGCCACCA
>group_60_4 14 3 0 0 sg=14 px=0 gx=0
GCCGCCACCGCAACAGCCAGGACAACAGCC
>group_60_5 14 3 0 0 sg=14 px=0 gx=0
CTGGTGGCTGTTGTCCTGGCTGTTGCGGTG
>group_60_6 14 3 0 0 sg=14 px=0 gx=0
TGGCTGTTGTCCTGGCTGTTGCGGTGGCGG
>group_60_7 14 3 0 0 sg=14 px=0 gx=0
GGCTGTTGTCCTGGCTGTTGCGGTGGCGGC
>group_60_8 14 3 0 0 sg=14 px=0 gx=0
CCGCCACCGCAACAGCCAGGACAACAGCCA
>group_60_9 14 3 0 0 sg=14 px=0 gx=0
ACCGCAACAGCCAGGACAACAGCCACCAGC
>group_61_0 5082 113 0 0 sg=5082 px=0 gx=0
TTCTTTGCGGATTCGATCAGCGGCCGCTTG
>group_61_1 5082 113 0 0 sg=5082 px=0 gx=0
AAAGAGAAAAAAGGCGATTTTTCCGCCTAA
>group_61_2 5082 113 0 0 sg=5082 px=0 gx=0
CGGTAATGGTCTTGCCTTGGCGTACCGCGT
>group_61_3 5082 113 0 0 sg=5082 px=0 gx=0
CGACTAACAGAACATCGGCCCCGGCGAGTT
>group_61_4 5082 113 0 0 sg=5082 px=0 gx=0
CTGGTTAAGCAGCGCATTGAGGTCACGGAT
>group_61_5 5082 113 0 0 sg=5082 px=0 gx=0
TTTCCGCCTAAAACTCTTTAAAACTTATTA
>group_61_6 5082 113 0 0 sg=5082 px=0 gx=0
ACGCCAAGGCAAGACCATTACCGAGCTGCT
>group_61_7 5082 113 0 0 sg=5082 px=0 gx=0
TCGGCTCGCCGGCAGAACTTGAGTACGTCC
>group_61_8 5082 113 0 0 sg=5082 px=0 gx=0
TCCGTCTGTCGAAGCGTGACCGACGAGCTG
>group_61_9 5082 113 0 0 sg=5082 px=0 gx=0
GCGCACGCAGCAGCAAGGCTGCAACGTTGG
>group_62_0 14 3 0 0 sg=14 px=0 gx=0
CAGATGGAGTTCTGAGGTCATTACTGGACC
>group_62_1 14 3 0 0 sg=14 px=0 gx=0
CCGGTCCAGTAATGACCTCAGAACTCCATC
>group_62_2 14 3 0 0 sg=14 px=0 gx=0
GTCCAGTAATGACCTCAGAACTCCATCTGG
>group_62_3 14 3 0 0 sg=14 px=0 gx=0
CGGTCCAGTAATGACCTCAGAACTCCATCT
>group_62_4 14 3 0 0 sg=14 px=0 gx=0
CCAGATGGAGTTCTGAGGTCATTACTGGAC
>group_62_5 14 3 0 0 sg=14 px=0 gx=0
GGAGTTCTGAGGTCATTACTGGACCGGATC
>group_62_6 14 3 0 0 sg=14 px=0 gx=0
GATGGAGTTCTGAGGTCATTACTGGACCGG
>group_62_7 14 3 0 0 sg=14 px=0 gx=0
TCCGGTCCAGTAATGACCTCAGAACTCCAT
>group_62_8 14 3 0 0 sg=14 px=0 gx=0
ATGGAGTTCTGAGGTCATTACTGGACCGGA
>group_62_9 14 3 0 0 sg=14 px=0 gx=0
TGGAGTTCTGAGGTCATTACTGGACCGGAT
>group_65_0 108 5 0 0 sg=108 px=0 gx=0
GCGCAGAAGTGGTCAGCTTGGCTGCCATTT
>group_65_1 108 5 0 0 sg=108 px=0 gx=0
AGCTGACCACTTCTGCGCTCGGCCCTTCCG
>group_65_2 108 5 0 0 sg=108 px=0 gx=0
TTTCTTAGCACCCTTTCTCGGTCCTTCAAC
>group_65_3 108 5 0 0 sg=108 px=0 gx=0
TCTTAGCACCCTTTCTCGGTCCTTCAACGT
>group_65_4 108 5 0 0 sg=108 px=0 gx=0
TTGAAGGACCGAGAAAGGGTGCTAAGAAAC
>group_65_5 108 5 0 0 sg=108 px=0 gx=0
CAAGCTGACCACTTCTGCGCTCGGCCCTTC
>group_65_6 108 5 0 0 sg=108 px=0 gx=0
AAGTGGTCAGCTTGGCTGCCATTTTTGGGG
>group_65_7 108 5 0 0 sg=108 px=0 gx=0
TAGCACCCTTTCTCGGTCCTTCAACGTTCC
>group_65_8 108 5 0 0 sg=108 px=0 gx=0
CGAGAAAGGGTGCTAAGAAACCATTATTAT
>group_65_9 108 5 0 0 sg=108 px=0 gx=0
AATAATGGTTTCTTAGCACCCTTTCTCGGT
>group_67_0 6 19 0 0 sg=6 px=0 gx=0
AATTCCGGTCTCCCTATAGTGAGTCGTATT
>group_67_1 6 19 0 0 sg=6 px=0 gx=0
TAATACGACTCACTATAGGGAGACCGGAAT
>group_67_2 6 19 0 0 sg=6 px=0 gx=0
ATTCCGGTCTCCCTATAGTGAGTCGTATTA
>group_67_3 6 19 0 0 sg=6 px=0 gx=0
AATACGACTCACTATAGGGAGACCGGAATT
>group_67_4 6 19 0 0 sg=6 px=0 gx=0
ATACGACTCACTATAGGGAGACCGGAATTC
>group_67_5 6 19 0 0 sg=6 px=0 gx=0
GAATTCCGGTCTCCCTATAGTGAGTCGTAT
>group_69_0 4 2 0 0 sg=4 px=0 gx=0
CGTCATCACCGAAACGCGCGAGGCAGCTTG
>group_69_1 4 2 0 0 sg=4 px=0 gx=0
CAAGCTGCCTCGCGCGTTTCGGTGATGACG
>group_69_2 4 2 0 0 sg=4 px=0 gx=0
CCGTCATCACCGAAACGCGCGAGGCAGCTT
>group_69_3 4 2 0 0 sg=4 px=0 gx=0
AAGCTGCCTCGCGCGTTTCGGTGATGACGG
>group_70_0 16 2 0 0 sg=16 px=0 gx=0
GCTCGAGGAATTCGCGGCCGCCGTCGACTC
>group_70_1 16 2 0 0 sg=16 px=0 gx=0
GGCTCGAGGAATTCGCGGCCGCCGTCGACT
>group_70_2 16 2 0 0 sg=16 px=0 gx=0
CCCGGGCTCGAGGAATTCGCGGCCGCCGTC
>group_70_3 16 2 0 0 sg=16 px=0 gx=0
GACGGCGGCCGCGAATTCCTCGAGCCCGGG
>group_70_4 16 2 0 0 sg=16 px=0 gx=0
GGGCTCGAGGAATTCGCGGCCGCCGTCGAC
>group_70_5 16 2 0 0 sg=16 px=0 gx=0
AGTCGACGGCGGCCGCGAATTCCTCGAGCC
>group_70_6 16 2 0 0 sg=16 px=0 gx=0
CGGCGGCCGCGAATTCCTCGAGCCCGGGTG
>group_70_7 16 2 0 0 sg=16 px=0 gx=0
GTCGACGGCGGCCGCGAATTCCTCGAGCCC
>group_70_8 16 2 0 0 sg=16 px=0 gx=0
GAGTCGACGGCGGCCGCGAATTCCTCGAGC
>group_70_9 16 2 0 0 sg=16 px=0 gx=0
ACGGCGGCCGCGAATTCCTCGAGCCCGGGT
>group_72_0 20 0 0 0 sg=20 px=0 gx=0
TCTATGGGGCCTCATGGACCGAGAATCGTA
>group_72_1 20 0 0 0 sg=20 px=0 gx=0
TCTTACGATTCTCGGTCCATGAGGCCCCAT
>group_72_2 20 0 0 0 sg=20 px=0 gx=0
CGATTCTCGGTCCATGAGGCCCCATAGATC
>group_72_3 20 0 0 0 sg=20 px=0 gx=0
ATGGGGCCTCATGGACCGAGAATCGTAAGA
>group_72_4 20 0 0 0 sg=20 px=0 gx=0
AGATCTTACGATTCTCGGTCCATGAGGCCC
>group_72_5 20 0 0 0 sg=20 px=0 gx=0
GATCTATGGGGCCTCATGGACCGAGAATCG
>group_72_6 20 0 0 0 sg=20 px=0 gx=0
TGGGGCCTCATGGACCGAGAATCGTAAGAT
>group_72_7 20 0 0 0 sg=20 px=0 gx=0
ACGATTCTCGGTCCATGAGGCCCCATAGAT
>group_72_8 20 0 0 0 sg=20 px=0 gx=0
CTTACGATTCTCGGTCCATGAGGCCCCATA
>group_72_9 20 0 0 0 sg=20 px=0 gx=0
TTACGATTCTCGGTCCATGAGGCCCCATAG
>group_73_0 2 1 0 0 sg=2 px=0 gx=0
ACGTTGTAAAACGACGGCCAGTGAATTGTC
>group_73_1 2 1 0 0 sg=2 px=0 gx=0
GACAATTCACTGGCCGTCGTTTTACAACGT
>group_74_0 2 2 0 0 sg=2 px=0 gx=0
GGGAATTAATTCGTAATCATGGTCATAGCT
>group_74_1 2 2 0 0 sg=2 px=0 gx=0
AGCTATGACCATGATTACGAATTAATTCCC
>group_76_0 44 5 0 0 sg=44 px=0 gx=0
AACGAGCTCTGCTTATATAGGCCTCCCACC
>group_76_1 44 5 0 0 sg=44 px=0 gx=0
CGAGCTCTGCTTATATAGGCCTCCCACCGT
>group_76_2 44 5 0 0 sg=44 px=0 gx=0
TTATATAGGCCTCCCACCGTACACGCCTAC
>group_76_3 44 5 0 0 sg=44 px=0 gx=0
ACTAAACGAGCTCTGCTTATATAGGCCTCC
>group_76_4 44 5 0 0 sg=44 px=0 gx=0
GCTTATATAGGCCTCCCACCGTACACGCCT
>group_76_5 44 5 0 0 sg=44 px=0 gx=0
CGGTGGGAGGCCTATATAAGCAGAGCTCGT
>group_76_6 44 5 0 0 sg=44 px=0 gx=0
TCACTAAACGAGCTCTGCTTATATAGGCCT
>group_76_7 44 5 0 0 sg=44 px=0 gx=0
CTTATATAGGCCTCCCACCGTACACGCCTA
>group_76_8 44 5 0 0 sg=44 px=0 gx=0
TAAACGAGCTCTGCTTATATAGGCCTCCCA
>group_76_9 44 5 0 0 sg=44 px=0 gx=0
GAGGCCTATATAAGCAGAGCTCGTTTAGTG
>group_77_0 4 2 0 0 sg=4 px=0 gx=0
TGCCAAGCTTGCATGCCTGCAGGCTCTAAT
>group_77_1 4 2 0 0 sg=4 px=0 gx=0
GTGCCAAGCTTGCATGCCTGCAGGCTCTAA
>group_77_2 4 2 0 0 sg=4 px=0 gx=0
ATTAGAGCCTGCAGGCATGCAAGCTTGGCA
>group_77_3 4 2 0 0 sg=4 px=0 gx=0
TTAGAGCCTGCAGGCATGCAAGCTTGGCAC
>group_78_0 60 2 0 0 sg=60 px=0 gx=0
CCACACCCGTCCTGTGGATCGATATCGATC
>group_78_1 60 2 0 0 sg=60 px=0 gx=0
GCGACCACACCCGTCCTGTGGATCGATATC
>group_78_2 60 2 0 0 sg=60 px=0 gx=0
TGTGGATCGATATCGATCCGCTGCTAACAA
>group_78_3 60 2 0 0 sg=60 px=0 gx=0
GATCGATATCGATCCACAGGACGGGTGTGG
>group_78_4 60 2 0 0 sg=60 px=0 gx=0
GGCTTTGTTAGCAGCGGATCGATATCGATC
>group_78_5 60 2 0 0 sg=60 px=0 gx=0
CCTTTCGGGCTTTGTTAGCAGCGGATCGAT
>group_78_6 60 2 0 0 sg=60 px=0 gx=0
GTCCTGTGGATCGATATCGATCCGCTGCTA
>group_78_7 60 2 0 0 sg=60 px=0 gx=0
CGATATCGATCCACAGGACGGGTGTGGTCG
>group_78_8 60 2 0 0 sg=60 px=0 gx=0
ATCGATATCGATCCGCTGCTAACAAAGCCC
>group_78_9 60 2 0 0 sg=60 px=0 gx=0
TTCGGGCTTTGTTAGCAGCGGATCGATATC
>group_79_0 14 18 0 0 sg=14 px=0 gx=0
AAGGGCGGAAAGATCGCCGTGTAATTCTAG
>group_79_1 14 18 0 0 sg=14 px=0 gx=0
GAATTACACGGCGATCTTTCCGCCCTTCTT
>group_79_2 14 18 0 0 sg=14 px=0 gx=0
CCAAGAAGGGCGGAAAGATCGCCGTGTAAT
>group_79_3 14 18 0 0 sg=14 px=0 gx=0
TAGAATTACACGGCGATCTTTCCGCCCTTC
>group_79_4 14 18 0 0 sg=14 px=0 gx=0
CTAGAATTACACGGCGATCTTTCCGCCCTT
>group_79_5 14 18 0 0 sg=14 px=0 gx=0
ATTACACGGCGATCTTTCCGCCCTTCTTGG
>group_79_6 14 18 0 0 sg=14 px=0 gx=0
AGAATTACACGGCGATCTTTCCGCCCTTCT
>group_79_7 14 18 0 0 sg=14 px=0 gx=0
TCTAGAATTACACGGCGATCTTTCCGCCCT
>group_79_8 14 18 0 0 sg=14 px=0 gx=0
AATTACACGGCGATCTTTCCGCCCTTCTTG
>group_79_9 14 18 0 0 sg=14 px=0 gx=0
AAGAAGGGCGGAAAGATCGCCGTGTAATTC
>group_80_0 10 27 0 0 sg=10 px=0 gx=0
GGTGCACCGTGCAGTCGATAAGCCCGGATC
>group_80_1 10 27 0 0 sg=10 px=0 gx=0
GATCCGGGCTTATCGACTGCACGGTGCACC
>group_80_2 10 27 0 0 sg=10 px=0 gx=0
ATTGGTGCACCGTGCAGTCGATAAGCCCGG
>group_80_3 10 27 0 0 sg=10 px=0 gx=0
ATCCGGGCTTATCGACTGCACGGTGCACCA
>group_80_4 10 27 0 0 sg=10 px=0 gx=0
TTGGTGCACCGTGCAGTCGATAAGCCCGGA
>group_80_5 10 27 0 0 sg=10 px=0 gx=0
CGGGCTTATCGACTGCACGGTGCACCAATG
>group_80_6 10 27 0 0 sg=10 px=0 gx=0
CCGGGCTTATCGACTGCACGGTGCACCAAT
>group_80_7 10 27 0 0 sg=10 px=0 gx=0
TCCGGGCTTATCGACTGCACGGTGCACCAA
>group_80_8 10 27 0 0 sg=10 px=0 gx=0
TGGTGCACCGTGCAGTCGATAAGCCCGGAT
>group_80_9 10 27 0 0 sg=10 px=0 gx=0
CATTGGTGCACCGTGCAGTCGATAAGCCCG
>group_81_0 12 6 0 0 sg=12 px=0 gx=0
CGTGCTAGCCCGGGCTCGAGATCTGCGATC
>group_81_1 12 6 0 0 sg=12 px=0 gx=0
GCGTGCTAGCCCGGGCTCGAGATCTGCGAT
>group_81_2 12 6 0 0 sg=12 px=0 gx=0
CGCGTGCTAGCCCGGGCTCGAGATCTGCGA
>group_81_3 12 6 0 0 sg=12 px=0 gx=0
TACGCGTGCTAGCCCGGGCTCGAGATCTGC
>group_81_4 12 6 0 0 sg=12 px=0 gx=0
CGCAGATCTCGAGCCCGGGCTAGCACGCGT
>group_81_5 12 6 0 0 sg=12 px=0 gx=0
ACGCGTGCTAGCCCGGGCTCGAGATCTGCG
>group_81_6 12 6 0 0 sg=12 px=0 gx=0
TCGCAGATCTCGAGCCCGGGCTAGCACGCG
>group_81_7 12 6 0 0 sg=12 px=0 gx=0
GCAGATCTCGAGCCCGGGCTAGCACGCGTA
>group_81_8 12 6 0 0 sg=12 px=0 gx=0
AGATCGCAGATCTCGAGCCCGGGCTAGCAC
>group_81_9 12 6 0 0 sg=12 px=0 gx=0
GTGCTAGCCCGGGCTCGAGATCTGCGATCT
>group_82_0 4 6 0 0 sg=4 px=0 gx=0
CTAGCTGGCGGGAACGGCAATGCTCCTGGC
>group_82_1 4 6 0 0 sg=4 px=0 gx=0
TCTAGCTGGCGGGAACGGCAATGCTCCTGG
>group_82_2 4 6 0 0 sg=4 px=0 gx=0
GCCAGGAGCATTGCCGTTCCCGCCAGCTAG
>group_82_3 4 6 0 0 sg=4 px=0 gx=0
CCAGGAGCATTGCCGTTCCCGCCAGCTAGA
>group_83_0 216 3 0 0 sg=216 px=0 gx=0
CATGGCCAACACTTGTTACTACTTTCGCTT
>group_83_1 216 3 0 0 sg=216 px=0 gx=0
GCTTACGGTGTGCAGTGCTTCTCAAGATAC
>group_83_2 216 3 0 0 sg=216 px=0 gx=0
AGTAGTAACAAGTGTTGGCCATGGAACAGG
>group_83_3 216 3 0 0 sg=216 px=0 gx=0
CCATGATGTACACGTTGTGGGAGTTGAAGT
>group_83_4 216 3 0 0 sg=216 px=0 gx=0
AAGTTGGAATACAACTTCAACTCCCACAAC
>group_83_5 216 3 0 0 sg=216 px=0 gx=0
GTAACAAGTGTTGGCCATGGAACAGGTAGT
>group_83_6 216 3 0 0 sg=216 px=0 gx=0
CCGCTTCATATGATCTGGGTATCTTGAGAA
>group_83_7 216 3 0 0 sg=216 px=0 gx=0
ACGTTGTGGGAGTTGAAGTTGTATTCCAAC
>group_83_8 216 3 0 0 sg=216 px=0 gx=0
CAACTCCCACAACGTGTACATCATGGCAGA
>group_83_9 216 3 0 0 sg=216 px=0 gx=0
ATACAACTTCAACTCCCACAACGTGTACAT
>group_84_0 2 3 0 0 sg=2 px=0 gx=0
AGGTACCGAGCTCGAATTCACTGGCCGTCG
>group_84_1 2 3 0 0 sg=2 px=0 gx=0
CGACGGCCAGTGAATTCGAGCTCGGTACCT
>group_90_0 2 13 0 0 sg=2 px=0 gx=0
TACGACTCACTATAGGGAGACCGGAATTCG
>group_90_1 2 13 0 0 sg=2 px=0 gx=0
CGAATTCCGGTCTCCCTATAGTGAGTCGTA
>group_91_0 5498 5 4978 1428 sg=520 px=3550 gx=0
CAATATTCCACAATATTATATTATAAGCTA
>group_91_1 5498 5 4978 1428 sg=520 px=3550 gx=0
CCAGTCGGGAAACCTGTCGTGCCAGAAAAC
>group_91_2 5498 5 4978 1428 sg=520 px=3550 gx=0
TTTAAATTAAAAATGAAGTTTTATCAAAAA
>group_91_3 5498 5 4978 1428 sg=520 px=3550 gx=0
ATCTTTCGGAGATAACCGCATTCGTGAAGC
>group_91_4 5498 5 4978 1428 sg=520 px=3550 gx=0
TCTTTTACGTTTCCGGGTACAATTCGTAAT
>group_91_5 5498 5 4978 1428 sg=520 px=3550 gx=0
AAAAATGAAGTTTTCTGGCACGACAGGTTT
>group_91_6 5498 5 4978 1428 sg=520 px=3550 gx=0
ATGAAGTTTTATCAAAAAAATTTCCAATAA
>group_91_7 5498 5 4978 1428 sg=520 px=3550 gx=0
AAATGAAGTTTTAAAACTTCATTTTTAATT
>group_91_8 5498 5 4978 1428 sg=520 px=3550 gx=0
ACTTTATCTTTCGGAGATAACCGCATTCGT
>group_91_9 5498 5 4978 1428 sg=520 px=3550 gx=0
GTCGGGAAACCTGTCGTGCCAGAAAACTTC
>group_94_0 2 2 0 0 sg=2 px=0 gx=0
ATGTTTGACAGCTTATCATCGATAAGCTCA
>group_94_1 2 2 0 0 sg=2 px=0 gx=0
TGAGCTTATCGATGATAAGCTGTCAAACAT
>group_95_0 454 2 0 0 sg=454 px=0 gx=0
GCGAGCTCGAGGTACCGTCGACGGATCCTT
>group_95_1 454 2 0 0 sg=454 px=0 gx=0
ACCGTCGACTCGAGCTCGGCGCGCCGGTGA
>group_95_2 454 2 0 0 sg=454 px=0 gx=0
GTCGTTCGAAATTTGACCAGTCAAACCCAA
>group_95_3 454 2 0 0 sg=454 px=0 gx=0
TGCCGGATCGATCCACAGGACGGGTGTGGT
>group_95_4 454 2 0 0 sg=454 px=0 gx=0
CCTGTCGTGCCAGCTGCATTAATGAATCGA
>group_95_5 454 2 0 0 sg=454 px=0 gx=0
TTTAAATTTAATTAAGGATCCGTCGACGGT
>group_95_6 454 2 0 0 sg=454 px=0 gx=0
TCCGTCGACGGTACCTCGAGCTCGCGGCCG
>group_95_7 454 2 0 0 sg=454 px=0 gx=0
ACGTTTAGCCTTACTTAACGGAGAACCATT
>group_95_8 454 2 0 0 sg=454 px=0 gx=0
TCGAAATTTGACCAGTCAAACCCAAACCAA
>group_95_9 454 2 0 0 sg=454 px=0 gx=0
AAAACGACGGCCAGTGCCAAGCTTGTGGTA
>group_96_0 28 1 0 0 sg=28 px=0 gx=0
GCTAGCTTTAAAAGCCTTATATATTCTTTT
>group_96_1 28 1 0 0 sg=28 px=0 gx=0
CTTAAAAGCTAGCTTTAAAAGCCTTATATA
>group_96_2 28 1 0 0 sg=28 px=0 gx=0
AAGAATATATAAGGCTTTTAAAGCTAGCTT
>group_96_3 28 1 0 0 sg=28 px=0 gx=0
CTAGCTTTAAAAGCCTTATATATTCTTTTT
>group_96_4 28 1 0 0 sg=28 px=0 gx=0
CCTTAAAAGCTAGCTTTAAAAGCCTTATAT
>group_96_5 28 1 0 0 sg=28 px=0 gx=0
AAAGAATATATAAGGCTTTTAAAGCTAGCT
>group_96_6 28 1 0 0 sg=28 px=0 gx=0
AAACCTTAAAAGCTAGCTTTAAAAGCCTTA
>group_96_7 28 1 0 0 sg=28 px=0 gx=0
TATAAGGCTTTTAAAGCTAGCTTTTAAGGT
>group_96_8 28 1 0 0 sg=28 px=0 gx=0
AACCTTAAAAGCTAGCTTTAAAAGCCTTAT
>group_96_9 28 1 0 0 sg=28 px=0 gx=0
AAAAAAGAATATATAAGGCTTTTAAAGCTA
>group_99_0 4 4 0 0 sg=4 px=0 gx=0
AGGGTACCGAGCTCAGAAAAAATGACTGCT
>group_99_1 4 4 0 0 sg=4 px=0 gx=0
GAGGGTACCGAGCTCAGAAAAAATGACTGC
>group_99_2 4 4 0 0 sg=4 px=0 gx=0
AGCAGTCATTTTTTCTGAGCTCGGTACCCT
>group_99_3 4 4 0 0 sg=4 px=0 gx=0
GCAGTCATTTTTTCTGAGCTCGGTACCCTC
>group_100_0 6 2 0 0 sg=6 px=0 gx=0
CCCCATGAATAAATGCAAGAAAATAACCTC
>group_100_1 6 2 0 0 sg=6 px=0 gx=0
AGAGGTTATTTTCTTGCATTTATTCATGGG
>group_100_2 6 2 0 0 sg=6 px=0 gx=0
GAGGTTATTTTCTTGCATTTATTCATGGGG
>group_100_3 6 2 0 0 sg=6 px=0 gx=0
CCCATGAATAAATGCAAGAAAATAACCTCT
>group_100_4 6 2 0 0 sg=6 px=0 gx=0
CCATGAATAAATGCAAGAAAATAACCTCTC
>group_100_5 6 2 0 0 sg=6 px=0 gx=0
GAGAGGTTATTTTCTTGCATTTATTCATGG
>group_101_0 14 4 0 0 sg=14 px=0 gx=0
AGGACGCCCGCCATAAACTGCCAGGGAATT
>group_101_1 14 4 0 0 sg=14 px=0 gx=0
GGAATTCCCTGGCAGTTTATGGCGGGCGTC
>group_101_2 14 4 0 0 sg=14 px=0 gx=0
GGGCAGGACGCCCGCCATAAACTGCCAGGG
>group_101_3 14 4 0 0 sg=14 px=0 gx=0
AATTCCCTGGCAGTTTATGGCGGGCGTCCT
>group_101_4 14 4 0 0 sg=14 px=0 gx=0
GGACGCCCGCCATAAACTGCCAGGGAATTC
>group_101_5 14 4 0 0 sg=14 px=0 gx=0
TTCCCTGGCAGTTTATGGCGGGCGTCCTGC
>group_101_6 14 4 0 0 sg=14 px=0 gx=0
GAATTCCCTGGCAGTTTATGGCGGGCGTCC
>group_101_7 14 4 0 0 sg=14 px=0 gx=0
TCCCTGGCAGTTTATGGCGGGCGTCCTGCC
>group_101_8 14 4 0 0 sg=14 px=0 gx=0
GACGCCCGCCATAAACTGCCAGGGAATTCC
>group_101_9 14 4 0 0 sg=14 px=0 gx=0
ATTCCCTGGCAGTTTATGGCGGGCGTCCTG
>group_102_0 12 9 0 0 sg=12 px=0 gx=0
AATAAAATCATTATTTGGGGCCCGAGCTTA
>group_102_1 12 9 0 0 sg=12 px=0 gx=0
CAAAATAAAATCATTATTTGGGGCCCGAGC
>group_102_2 12 9 0 0 sg=12 px=0 gx=0
TTAAGCTCGGGCCCCAAATAATGATTTTAT
>group_102_3 12 9 0 0 sg=12 px=0 gx=0
TAAGCTCGGGCCCCAAATAATGATTTTATT
>group_102_4 12 9 0 0 sg=12 px=0 gx=0
AAATAAAATCATTATTTGGGGCCCGAGCTT
>group_102_5 12 9 0 0 sg=12 px=0 gx=0
ATAAAATCATTATTTGGGGCCCGAGCTTAA
>group_102_6 12 9 0 0 sg=12 px=0 gx=0
AGCTCGGGCCCCAAATAATGATTTTATTTT
>group_102_7 12 9 0 0 sg=12 px=0 gx=0
GCTCGGGCCCCAAATAATGATTTTATTTTG
>group_102_8 12 9 0 0 sg=12 px=0 gx=0
AAGCTCGGGCCCCAAATAATGATTTTATTT
>group_102_9 12 9 0 0 sg=12 px=0 gx=0
AAAATAAAATCATTATTTGGGGCCCGAGCT
>group_103_0 6 4 0 0 sg=6 px=0 gx=0
TTTAAACCCGCTGATCAGCCTCGACTGTGC
>group_103_1 6 4 0 0 sg=6 px=0 gx=0
GCACAGTCGAGGCTGATCAGCGGGTTTAAA
>group_103_2 6 4 0 0 sg=6 px=0 gx=0
TTAAACCCGCTGATCAGCCTCGACTGTGCC
>group_103_3 6 4 0 0 sg=6 px=0 gx=0
GTTTAAACCCGCTGATCAGCCTCGACTGTG
>group_103_4 6 4 0 0 sg=6 px=0 gx=0
CACAGTCGAGGCTGATCAGCGGGTTTAAAC
>group_103_5 6 4 0 0 sg=6 px=0 gx=0
GGCACAGTCGAGGCTGATCAGCGGGTTTAA
>group_104_0 86 28 0 0 sg=86 px=0 gx=0
CACGAGGCCCTTTCGTCTTCAAGAATTATA
>group_104_1 86 28 0 0 sg=86 px=0 gx=0
GGCCCTTTCGTCTTCAAGAATTATACACTC
>group_104_2 86 28 0 0 sg=86 px=0 gx=0
ACTGACTGACGATCTGCCTCGCGCGTTTCG
>group_104_3 86 28 0 0 sg=86 px=0 gx=0
TGACGATCTGCCTCGCGCGTTTCGGTGATG
>group_104_4 86 28 0 0 sg=86 px=0 gx=0
GGAGTGTATAATTCTTGAAGACGAAAGGGC
>group_104_5 86 28 0 0 sg=86 px=0 gx=0
TTCGTCTTCAAGAATTATACACTCCGCTAT
>group_104_6 86 28 0 0 sg=86 px=0 gx=0
CGCGCGAGGCAGATCGTCAGTCAGTCACGA
>group_104_7 86 28 0 0 sg=86 px=0 gx=0
GTCACGTAGCGATAGCGGAGTGTATAATTC
>group_104_8 86 28 0 0 sg=86 px=0 gx=0
GCCCTTTCGTCTTCAAGAATTATACACTCC
>group_104_9 86 28 0 0 sg=86 px=0 gx=0
GAAACGCGCGAGGCAGATCGTCAGTCAGTC
>group_105_0 2 28 0 0 sg=2 px=0 gx=0
GGATCCTCTAGAGTCGACCTGCAGCCCAAG
>group_105_1 2 28 0 0 sg=2 px=0 gx=0
CTTGGGCTGCAGGTCGACTCTAGAGGATCC
>group_107_0 440 0 0 94 sg=346 px=0 gx=94
ATCAGGACATAGCGTTGGATACCCGTGATA
>group_107_1 440 0 0 94 sg=346 px=0 gx=94
TATTCGGCAAGCAGGCATCGCCATGGATCA
>group_107_2 440 0 0 94 sg=346 px=0 gx=94
ACCCAGCCGGCCACAGTCGTTGAATCCAGA
>group_107_3 440 0 0 94 sg=346 px=0 gx=94
ATATTCGGCAAGCAGGCATCGCCATGGATC
>group_107_4 440 0 0 94 sg=346 px=0 gx=94
TCGCCCTTTATGTATCATACACATACGATT
>group_107_5 440 0 0 94 sg=346 px=0 gx=94
TCGTGATCCATGGCGATGCCTGCTTGCCGA
>group_107_6 440 0 0 94 sg=346 px=0 gx=94
ACACCCAGCCGGCCACAGTCGTTGAATCCA
>group_107_7 440 0 0 94 sg=346 px=0 gx=94
CAGTCGTTGAATCCAGAAAAGCGGCCATTT
>group_107_8 440 0 0 94 sg=346 px=0 gx=94
ATAGCGTTGGATACCCGTGATATTGCTGAA
>group_107_9 440 0 0 94 sg=346 px=0 gx=94
TATAGAACTCGATGTGGAATGTGTGTCAGT
>group_108_0 1522 2 0 0 sg=1522 px=0 gx=0
TTAAAAAATCTTCGGAAAATAGTAGTAGGT
>group_108_1 1522 2 0 0 sg=1522 px=0 gx=0
GAACGCGCATGGCCGAGTTGAGCGGTTCCC
>group_108_2 1522 2 0 0 sg=1522 px=0 gx=0
ACATCGAGCGGGTCACCCGAGCTGCAAGAA
>group_108_3 1522 2 0 0 sg=1522 px=0 gx=0
TATTTTTAACCATCCCCATTATAGTTGGGT
>group_108_4 1522 2 0 0 sg=1522 px=0 gx=0
TACTGTGTTATTAACATCTTATATATAAAC
>group_108_5 1522 2 0 0 sg=1522 px=0 gx=0
GTTTTAAATCCCCCCAGTGAATTAAAAATA
>group_108_6 1522 2 0 0 sg=1522 px=0 gx=0
TTAAAAGGATCTAGGTGAAGATCCTTGGTG
>group_108_7 1522 2 0 0 sg=1522 px=0 gx=0
ACACAAGGAGACGACCTTCCATGACCGAGT
>group_108_8 1522 2 0 0 sg=1522 px=0 gx=0
GTGGCGCGACCCACACCTTGCCGATGTCGA
>group_108_9 1522 2 0 0 sg=1522 px=0 gx=0
CTTGCATGCCTGCAGGTCGACATCGCGGCC
>group_109_0 40 1 0 0 sg=40 px=0 gx=0
TCGAATTCTTGAAGACGAAAGGGCCTCGTG
>group_109_1 40 1 0 0 sg=40 px=0 gx=0
ATCCCCGGGTACCGAGCTCGAATTCTTGAA
>group_109_2 40 1 0 0 sg=40 px=0 gx=0
ACCGAGCTCGAATTCTTGAAGACGAAAGGG
>group_109_3 40 1 0 0 sg=40 px=0 gx=0
CGTCTTCAAGAATTCGAGCTCGGTACCCGG
>group_109_4 40 1 0 0 sg=40 px=0 gx=0
GTACCGAGCTCGAATTCTTGAAGACGAAAG
>group_109_5 40 1 0 0 sg=40 px=0 gx=0
CTCGAATTCTTGAAGACGAAAGGGCCTCGT
>group_109_6 40 1 0 0 sg=40 px=0 gx=0
CCCGGGTACCGAGCTCGAATTCTTGAAGAC
>group_109_7 40 1 0 0 sg=40 px=0 gx=0
CAAGAATTCGAGCTCGGTACCCGGGGATCC
>group_109_8 40 1 0 0 sg=40 px=0 gx=0
CACGAGGCCCTTTCGTCTTCAAGAATTCGA
>group_109_9 40 1 0 0 sg=40 px=0 gx=0
GATCCCCGGGTACCGAGCTCGAATTCTTGA
>group_110_0 180 3 0 0 sg=180 px=0 gx=0
CTAAGGCGCTGGCAAGTGTAGCGGTCACGC
>group_110_1 180 3 0 0 sg=180 px=0 gx=0
ATTTATAAGGGATTTTGCCGATTTCGGTCT
>group_110_2 180 3 0 0 sg=180 px=0 gx=0
AACTCTATCTCGGGCTATTCTTTTGATTTA
>group_110_3 180 3 0 0 sg=180 px=0 gx=0
TAGACCGAAATCGGCAAAATCCCTTATAAA
>group_110_4 180 3 0 0 sg=180 px=0 gx=0
TTGTTCCAAACTGGAACAACACTCAACTCT
>group_110_5 180 3 0 0 sg=180 px=0 gx=0
TCAGCTCATTTTTTAACCAATAGACCGAAA
>group_110_6 180 3 0 0 sg=180 px=0 gx=0
TAAATCAAAAGAATAGCCCGAGATAGAGTT
>group_110_7 180 3 0 0 sg=180 px=0 gx=0
ACCGCTACACTTGCCAGCGCCTTAGCGCCC
>group_110_8 180 3 0 0 sg=180 px=0 gx=0
AGCGGGCGCTAAGGCGCTGGCAAGTGTAGC
>group_110_9 180 3 0 0 sg=180 px=0 gx=0
AGCTCATTTTTTAACCAATAGACCGAAATC
>group_111_0 38 2 0 0 sg=38 px=0 gx=0
AGCATATGAAAATCGAAGAAGGTAAACTGG
>group_111_1 38 2 0 0 sg=38 px=0 gx=0
AGTTTACCTTCTTCGATTTTCATATGCTAT
>group_111_2 38 2 0 0 sg=38 px=0 gx=0
CCAACAAGGACCATAGCATATGAAAATCGA
>group_111_3 38 2 0 0 sg=38 px=0 gx=0
GTTTACCTTCTTCGATTTTCATATGCTATG
>group_111_4 38 2 0 0 sg=38 px=0 gx=0
CTTCTTCGATTTTCATATGCTATGGTCCTT
>group_111_5 38 2 0 0 sg=38 px=0 gx=0
CTTCGATTTTCATATGCTATGGTCCTTGTT
>group_111_6 38 2 0 0 sg=38 px=0 gx=0
TCTTCGATTTTCATATGCTATGGTCCTTGT
>group_111_7 38 2 0 0 sg=38 px=0 gx=0
GGACCATAGCATATGAAAATCGAAGAAGGT
>group_111_8 38 2 0 0 sg=38 px=0 gx=0
TAGCATATGAAAATCGAAGAAGGTAAACTG
>group_111_9 38 2 0 0 sg=38 px=0 gx=0
AAGGACCATAGCATATGAAAATCGAAGAAG
>group_113_0 40 0 0 0 sg=40 px=0 gx=0
CATGGATAACTTCGTATAGCATACATTATA
>group_113_1 40 0 0 0 sg=40 px=0 gx=0
GGGGCCCATGGATAACTTCGTATAGCATAC
>group_113_2 40 0 0 0 sg=40 px=0 gx=0
AATGTATGCTATACGAAGTTATCCATGGGC
>group_113_3 40 0 0 0 sg=40 px=0 gx=0
TAATGTATGCTATACGAAGTTATCCATGGG
>group_113_4 40 0 0 0 sg=40 px=0 gx=0
TAGCATACATTATACGAAGTTATGGCCCGG
>group_113_5 40 0 0 0 sg=40 px=0 gx=0
GGCCATAACTTCGTATAATGTATGCTATAC
>group_113_6 40 0 0 0 sg=40 px=0 gx=0
GTATAATGTATGCTATACGAAGTTATCCAT
>group_113_7 40 0 0 0 sg=40 px=0 gx=0
CTATACGAAGTTATCCATGGGCCCCCCCTC
>group_113_8 40 0 0 0 sg=40 px=0 gx=0
AGCATACATTATACGAAGTTATGGCCCGGC
>group_113_9 40 0 0 0 sg=40 px=0 gx=0
GGGCCATAACTTCGTATAATGTATGCTATA
>group_116_0 2 9 0 0 sg=2 px=0 gx=0
AGAGGATCCCCGGGTACCGAGCTCGAATTG
>group_116_1 2 9 0 0 sg=2 px=0 gx=0
CAATTCGAGCTCGGTACCCGGGGATCCTCT
>group_120_0 2022 2 0 2 sg=2020 px=0 gx=2
TCCACCCCGCACTCCCTCTCGGAGCGCGGT
>group_120_1 2022 2 0 2 sg=2020 px=0 gx=2
GAATTCGAAAATCTTTCATTTGGTGCATTG
>group_120_2 2022 2 0 2 sg=2020 px=0 gx=2
GGTCTTTCATTTGGTACATGGGCCGGGAAT
>group_120_3 2022 2 0 2 sg=2020 px=0 gx=2
TCGAGGGTCTTTCATTTGGTACATGGGCCG
>group_120_4 2022 2 0 2 sg=2020 px=0 gx=2
ACCTCTAAGTGGGTCTAGGACCTCTGGGTG
>group_120_5 2022 2 0 2 sg=2020 px=0 gx=2
TCTACATTTTATGTATGGTCTCAGTGTCTT
>group_120_6 2022 2 0 2 sg=2020 px=0 gx=2
GTCTGTGTTCTGATGTCTGTGTTCTGTTTC
>group_120_7 2022 2 0 2 sg=2020 px=0 gx=2
GGGAATTCGAGAATCTTTCATTTGGTGCAT
>group_120_8 2022 2 0 2 sg=2020 px=0 gx=2
CCAGAGCTCTGTGTGCTTTCTGTTGCTGCT
>group_120_9 2022 2 0 2 sg=2020 px=0 gx=2
GCCATGGCCGCATAGACTTCTGAAATTCTA
>group_121_0 60 2 0 0 sg=60 px=0 gx=0
CGGCGATATAGGCGCCAGCAACGGCACCTG
>group_121_1 60 2 0 0 sg=60 px=0 gx=0
TAGGCGCCAGCAACGGCACCTGTGGCGCCG
>group_121_2 60 2 0 0 sg=60 px=0 gx=0
GGCGCCACAGGTGCCGTTGCTGGCGCCTAT
>group_121_3 60 2 0 0 sg=60 px=0 gx=0
ACGGCACCTGTGGCGCCGGTGATGCCGGCC
>group_121_4 60 2 0 0 sg=60 px=0 gx=0
CGCCACAGGTGCCGTTGCTGGCGCCTATAT
>group_121_5 60 2 0 0 sg=60 px=0 gx=0
TGCCGTTGCTGGCGCCTATATCGCCGACAT
>group_121_6 60 2 0 0 sg=60 px=0 gx=0
CGTTGCTGGCGCCTATATCGCCGACATCAC
>group_121_7 60 2 0 0 sg=60 px=0 gx=0
ACCGGCGCCACAGGTGCCGTTGCTGGCGCC
>group_121_8 60 2 0 0 sg=60 px=0 gx=0
GTGGCCGGCATCACCGGCGCCACAGGTGCC
>group_121_9 60 2 0 0 sg=60 px=0 gx=0
TATAGGCGCCAGCAACGGCACCTGTGGCGC
>group_122_0 60 30 0 0 sg=60 px=0 gx=0
ACCTTAAACTGCATTTCACCAGCCCCTGTT
>group_122_1 60 30 0 0 sg=60 px=0 gx=0
TGTAAACCTTAAACTGCATTTCACCAGCCC
>group_122_2 60 30 0 0 sg=60 px=0 gx=0
GAACGGCTCTTTTGCTGACGAGAACAGGGG
>group_122_3 60 30 0 0 sg=60 px=0 gx=0
CGGCTCTTTTGCTGACGAGAACAGGGGCTG
>group_122_4 60 30 0 0 sg=60 px=0 gx=0
TTCACCAGCCCCTGTTCTCGTCAGCAAAAG
>group_122_5 60 30 0 0 sg=60 px=0 gx=0
GCCCCTGTTCTCGTCAGCAAAAGAGCCGTT
>group_122_6 60 30 0 0 sg=60 px=0 gx=0
CTTAAACTGCATTTCACCAGCCCCTGTTCT
>group_122_7 60 30 0 0 sg=60 px=0 gx=0
ACAGGGGCTGGTGAAATGCAGTTTAAGGTT
>group_122_8 60 30 0 0 sg=60 px=0 gx=0
GTAAACCTTAAACTGCATTTCACCAGCCCC
>group_122_9 60 30 0 0 sg=60 px=0 gx=0
GACGAGAACAGGGGCTGGTGAAATGCAGTT
>group_123_0 2 4 0 0 sg=2 px=0 gx=0
GAATTCCGTGTATTCTATAGTGTCACCTAA
>group_123_1 2 4 0 0 sg=2 px=0 gx=0
TTAGGTGACACTATAGAATACACGGAATTC
>group_126_0 2 8 0 0 sg=2 px=0 gx=0
AAGGAATTCTTGAAGACGAAAGGGCCTCGT
>group_126_1 2 8 0 0 sg=2 px=0 gx=0
ACGAGGCCCTTTCGTCTTCAAGAATTCCTT
>group_127_0 52 1 0 0 sg=52 px=0 gx=0
TATAGTTAAAAAAATCTTTCGGGGGCATGG
>group_127_1 52 1 0 0 sg=52 px=0 gx=0
CTTTCGGGGGCATGGGGAGTAAGCTGTTAG
>group_127_2 52 1 0 0 sg=52 px=0 gx=0
AAAATCTTTCGGGGGCATGGGGAGTAAGCT
>group_127_3 52 1 0 0 sg=52 px=0 gx=0
AAATCTTTCGGGGGCATGGGGAGTAAGCTG
>group_127_4 52 1 0 0 sg=52 px=0 gx=0
TCTTTCGGGGGCATGGGGAGTAAGCTGTTA
>group_127_5 52 1 0 0 sg=52 px=0 gx=0
TTTATAGTTAAAAAAATCTTTCGGGGGCAT
>group_127_6 52 1 0 0 sg=52 px=0 gx=0
CGGGGGCATGGGGAGTAAGCTGTTAGTTAG
>group_127_7 52 1 0 0 sg=52 px=0 gx=0
AACTAACTAACAGCTTACTCCCCATGCCCC
>group_127_8 52 1 0 0 sg=52 px=0 gx=0
GGGGGCATGGGGAGTAAGCTGTTAGTTAGT
>group_127_9 52 1 0 0 sg=52 px=0 gx=0
GCCCCCGAAAGATTTTTTTAACTATAAACG
>group_128_0 34 1 0 0 sg=34 px=0 gx=0
GAGAATTCAGATCTCTCACCTACCAAACAA
>group_128_1 34 1 0 0 sg=34 px=0 gx=0
GGTGAGAGATCTGAATTCTCATGTTTGACA
>group_128_2 34 1 0 0 sg=34 px=0 gx=0
TGAGAATTCAGATCTCTCACCTACCAAACA
>group_128_3 34 1 0 0 sg=34 px=0 gx=0
ATGAGAATTCAGATCTCTCACCTACCAAAC
>group_128_4 34 1 0 0 sg=34 px=0 gx=0
GGTAGGTGAGAGATCTGAATTCTCATGTTT
>group_128_5 34 1 0 0 sg=34 px=0 gx=0
TTGTTTGGTAGGTGAGAGATCTGAATTCTC
>group_128_6 34 1 0 0 sg=34 px=0 gx=0
TCAAACATGAGAATTCAGATCTCTCACCTA
>group_128_7 34 1 0 0 sg=34 px=0 gx=0
AGGTGAGAGATCTGAATTCTCATGTTTGAC
>group_128_8 34 1 0 0 sg=34 px=0 gx=0
CTGTCAAACATGAGAATTCAGATCTCTCAC
>group_128_9 34 1 0 0 sg=34 px=0 gx=0
CATGAGAATTCAGATCTCTCACCTACCAAA
>group_129_0 324 0 0 0 sg=324 px=0 gx=0
TTCTTTTACGTTTCCGCTCCATCGCCAATT
>group_129_1 324 0 0 0 sg=324 px=0 gx=0
TTCTCTAACAGACAGGAAATAAATGCTAAG
>group_129_2 324 0 0 0 sg=324 px=0 gx=0
AAAAGTTGCAGATGAGCAAACATATAACCG
>group_129_3 324 0 0 0 sg=324 px=0 gx=0
CGGCTGGCAAATTGGCGATGGAGCGGAAAC
>group_129_4 324 0 0 0 sg=324 px=0 gx=0
CAAATACTTAGCATTTATTTCCTGTCTGTT
>group_129_5 324 0 0 0 sg=324 px=0 gx=0
TTTCCGCTCCATCGCCAATTTGCCAGCCGT
>group_129_6 324 0 0 0 sg=324 px=0 gx=0
AGCGGAAACGTAAAAGAAGTTATGGAAATA
>group_129_7 324 0 0 0 sg=324 px=0 gx=0
ACCCGACTTTGAACTACGAAGGATGAAATT
>group_129_8 324 0 0 0 sg=324 px=0 gx=0
CGAAGGATGAAATTTTTCAGGGACAACTTC
>group_129_9 324 0 0 0 sg=324 px=0 gx=0
TATTAGGTATACTACTGACAGCTTCGGGGA
>group_130_0 180 0 0 0 sg=180 px=0 gx=0
TTATTAACCCTCACTAAAGGGAGTACTAGT
>group_130_1 180 0 0 0 sg=180 px=0 gx=0
ATTATAAGCTGCAATAAACAAGTTGATCCC
>group_130_2 180 0 0 0 sg=180 px=0 gx=0
TACTAGTACCGGTACCATGGATCCCGTCGT
>group_130_3 180 0 0 0 sg=180 px=0 gx=0
AGGGTTAATAAGCTTTTTGCAAAAGCCTAG
>group_130_4 180 0 0 0 sg=180 px=0 gx=0
AGTGAGGGTTAATAAGCTTTTTGCAAAAGC
>group_130_5 180 0 0 0 sg=180 px=0 gx=0
TACCGGTACCATGGATCCCGTCGTTTTACA
>group_130_6 180 0 0 0 sg=180 px=0 gx=0
GGTTAATAAGCTTTTTGCAAAAGCCTAGGC
>group_130_7 180 0 0 0 sg=180 px=0 gx=0
ATAACCGGGCAGGGGGGATCAACTTGTTTA
>group_130_8 180 0 0 0 sg=180 px=0 gx=0
CTAGTACCGGTACCATGGATCCCGTCGTTT
>group_130_9 180 0 0 0 sg=180 px=0 gx=0
TACCGGTACTAGTACTCCCTTTAGTGAGGG
>group_131_0 700 1 0 4 sg=696 px=0 gx=4
ACATGGAGCTGAAGGCTGAACCCTTTGATG
>group_131_1 700 1 0 4 sg=696 px=0 gx=4
TCCTCAGACTCTGGGGTGGTAGCCTCAGGC
>group_131_2 700 1 0 4 sg=696 px=0 gx=4
CCATCCCCAGGGAACTGCTGTGCAGAGGCT
>group_131_3 700 1 0 4 sg=696 px=0 gx=4
GAGTCTGAGGAGGCCTTCACCCTGCCTCTT
>group_131_4 700 1 0 4 sg=696 px=0 gx=4
ATGTTCTTGACCGGCTCCAAGGATGGCTTG
>group_131_5 700 1 0 4 sg=696 px=0 gx=4
AGCAACATGGAGCTGAAGGCTGAACCCTTT
>group_131_6 700 1 0 4 sg=696 px=0 gx=4
ATTCCATCCCCAGGGAACTGCTGTGCAGAG
>group_131_7 700 1 0 4 sg=696 px=0 gx=4
TCTGGGCTTCCCAGAGGAGATGTCTGTGAC
>group_131_8 700 1 0 4 sg=696 px=0 gx=4
CCCCCAGTCAAGTCCAGGGAGGTCACAGAC
>group_131_9 700 1 0 4 sg=696 px=0 gx=4
GGAGCTGAAGGCTGAACCCTTTGATGACTT
>group_132_0 132 1 0 0 sg=132 px=0 gx=0
CTACCGGTACCATAGCTGTTTCCTGTGTGA
>group_132_1 132 1 0 0 sg=132 px=0 gx=0
TACCGGTACCATAGCTGTTTCCTGTGTGAA
>group_132_2 132 1 0 0 sg=132 px=0 gx=0
GCATTCGTAGAATTCGAGCTCGGTACCCGG
>group_132_3 132 1 0 0 sg=132 px=0 gx=0
GCTATGGTACCGGTAGAAAAAATGAGTAAA
>group_132_4 132 1 0 0 sg=132 px=0 gx=0
CTGTGTGAATTCGAGCTCGCCCGGGGATCC
>group_132_5 132 1 0 0 sg=132 px=0 gx=0
CAGGAAACAGCTATGGTACCGGTAGAAAAA
>group_132_6 132 1 0 0 sg=132 px=0 gx=0
TTCACACAGGAAACAGCTATGGTACCGGTA
>group_132_7 132 1 0 0 sg=132 px=0 gx=0
TAGCTGTTTCCTGTGTGAATTCGAGCTCGC
>group_132_8 132 1 0 0 sg=132 px=0 gx=0
TGGTACCGGTAGAAAAAATGAGTAAAGGAG
>group_132_9 132 1 0 0 sg=132 px=0 gx=0
CGAGCTCGAATTCTACGAATGCTATTTGTA
>group_133_0 286 1 0 0 sg=286 px=0 gx=0
CCGGCCGGCGCGCCGTTTAAACGGATTTAA
>group_133_1 286 1 0 0 sg=286 px=0 gx=0
CAGTGAATTCGAGCTCGGTACCAAGGCCCG
>group_133_2 286 1 0 0 sg=286 px=0 gx=0
GCCTAGGCGCGCAAGGATCCTCTAGATCTC
>group_133_3 286 1 0 0 sg=286 px=0 gx=0
GGCCGGCCGCGATCGCGCACTAGTCGCGAA
>group_133_4 286 1 0 0 sg=286 px=0 gx=0
ATGATCAGGCCTCGAGATCTAGAGGATCCT
>group_133_5 286 1 0 0 sg=286 px=0 gx=0
GCCGTTTAAACGGATTTAAATTAATTAATG
>group_133_6 286 1 0 0 sg=286 px=0 gx=0
GGCCGCACGCGTTCGCGACTAGTGCGCGAT
>group_133_7 286 1 0 0 sg=286 px=0 gx=0
CGCCAAGCTTGCATGCCTGCAGGTCGACAT
>group_133_8 286 1 0 0 sg=286 px=0 gx=0
TTTAAATCCGTTTAAACGGCGCGCCGGCCG
>group_133_9 286 1 0 0 sg=286 px=0 gx=0
TCGAGATCTAGAGGATCCTTGCGCGCCTAG
>group_134_0 100 1 0 0 sg=100 px=0 gx=0
GCCGGTTCTGGTTCTGGTGATGACGATGAC
>group_134_1 100 1 0 0 sg=100 px=0 gx=0
CATCACCAGAACCAGAACCGGCCAGGTTAG
>group_134_2 100 1 0 0 sg=100 px=0 gx=0
TTGTCATCGTCATCACCAGAACCAGAACCG
>group_134_3 100 1 0 0 sg=100 px=0 gx=0
CTGGTGATGACGATGACAAGGTACCCGGGG
>group_134_4 100 1 0 0 sg=100 px=0 gx=0
GTACCTTGTCATCGTCATCACCAGAACCAG
>group_134_5 100 1 0 0 sg=100 px=0 gx=0
ACCAGAACCAGAACCGGCCAGGTTAGCGTC
>group_134_6 100 1 0 0 sg=100 px=0 gx=0
CGATTACTGCAGGTCGACTCTAGAGGATCC
>group_134_7 100 1 0 0 sg=100 px=0 gx=0
GGATCCCCGGGTACCTTGTCATCGTCATCA
>group_134_8 100 1 0 0 sg=100 px=0 gx=0
GTCATCGTCATCACCAGAACCAGAACCGGC
>group_134_9 100 1 0 0 sg=100 px=0 gx=0
TCGACTCTAGAGGATCCCCGGGTACCTTGT
>group_135_0 310 1 0 18 sg=292 px=0 gx=18
ACGGCCAATTAGGCCTACCCACTAGTCAAT
>group_135_1 310 1 0 18 sg=292 px=0 gx=18
ACCCTTAATATAACTCCGTATAATGGATGC
>group_135_2 310 1 0 18 sg=292 px=0 gx=18
CCTCCCGAATTGACTAGTGGGTAGGCCTAA
>group_135_3 310 1 0 18 sg=292 px=0 gx=18
GGCAAGGGCCTTTCGGACCTGGCAGGCATT
>group_135_4 310 1 0 18 sg=292 px=0 gx=18
CGGCAAGGGCCTTTCGGACCTGGCAGGCAT
>group_135_5 310 1 0 18 sg=292 px=0 gx=18
CGTAGTCGAGGGACCTAATAACCTCGTATA
>group_135_6 310 1 0 18 sg=292 px=0 gx=18
TTGCAATGCCTGCCAGGTCCGAAAGGCCCT
>group_135_7 310 1 0 18 sg=292 px=0 gx=18
TCGAGGGACCTAATAACCTCGTATAGCATC
>group_135_8 310 1 0 18 sg=292 px=0 gx=18
CCTAATTGGCCGTCGACATTTAGGTGACAC
>group_135_9 310 1 0 18 sg=292 px=0 gx=18
GTTATGTTTTCGATAAACGCCTGCTGGCTC
>group_136_0 6864 1 0 3444 sg=3420 px=0 gx=3444
AACCAGATAACTATACAAACAAAAGTTTTA
>group_136_1 6864 1 0 3444 sg=3420 px=0 gx=3444
CAAATTCTCACCATCATCACCAAATCTAGC
>group_136_2 6864 1 0 3444 sg=3420 px=0 gx=3444
AGCTGTGAGGAAGCCCAGGCCAGCTCTGAA
>group_136_3 6864 1 0 3444 sg=3420 px=0 gx=3444
AATTCCAAGTTCCTGGCTCATTACGCAGGC
>group_136_4 6864 1 0 3444 sg=3420 px=0 gx=3444
GATAACTATACAAACAAAAGTTTTAATAAT
>group_136_5 6864 1 0 3444 sg=3420 px=0 gx=3444
CATATTAGTCCACGCCCACTGCAGTTCAGG
>group_136_6 6864 1 0 3444 sg=3420 px=0 gx=3444
TAGGACCTCCCTAACCCTATGACGTAATTC
>group_136_7 6864 1 0 3444 sg=3420 px=0 gx=3444
CGGAAGACAAACGAGAGATATTTTCTACTG
>group_136_8 6864 1 0 3444 sg=3420 px=0 gx=3444
TTCATTCTCTCGCATTGTCTGCACGGAAAC
>group_136_9 6864 1 0 3444 sg=3420 px=0 gx=3444
CTTATTAATAGTAATCAATTACGGGGTCAT
>group_138_0 100 0 0 0 sg=100 px=0 gx=0
TAGAAGCTTGCGTTGCTGGCGTTTTTCCAT
>group_138_1 100 0 0 0 sg=100 px=0 gx=0
CGACGGATCCCCGGGAATTCTTTCTCAACG
>group_138_2 100 0 0 0 sg=100 px=0 gx=0
GATCTTTTCTACGGGGTCTGACGCTCAAAT
>group_138_3 100 0 0 0 sg=100 px=0 gx=0
GCAACGCAAGCTTCTAGAGATCTGCAGGTC
>group_138_4 100 0 0 0 sg=100 px=0 gx=0
CTATGGAAAAACGCCAGCAACGCAAGCTTC
>group_138_5 100 0 0 0 sg=100 px=0 gx=0
AATTTGAGCGTCAGACCCCGTAGAAAAGAT
>group_138_6 100 0 0 0 sg=100 px=0 gx=0
TGGAAAAACGCCAGCAACGCAAGCTTCTAG
>group_138_7 100 0 0 0 sg=100 px=0 gx=0
AAAACGCCAGCAACGCAAGCTTCTAGAGAT
>group_138_8 100 0 0 0 sg=100 px=0 gx=0
CCCGGGAATTCTTTCTCAACGTAACACTTT
>group_138_9 100 0 0 0 sg=100 px=0 gx=0
CGCAAGCTTCTAGAGATCTGCAGGTCGACG
>group_139_0 108 1 0 0 sg=108 px=0 gx=0
GCCTGTAATTAACCCTCACTAAAGGGAGAG
>group_139_1 108 1 0 0 sg=108 px=0 gx=0
CCCTTTAGTGAGGGTTAATTACAGGCCTAA
>group_139_2 108 1 0 0 sg=108 px=0 gx=0
CAGGCCTAATTCACTGGCCGTCGTTTTACA
>group_139_3 108 1 0 0 sg=108 px=0 gx=0
ATTACAGGCCTAATTCACTGGCCGTCGTTT
>group_139_4 108 1 0 0 sg=108 px=0 gx=0
TACCGAGCTCGAATTCTCTCCCTTTAGTGA
>group_139_5 108 1 0 0 sg=108 px=0 gx=0
TTAATTACAGGCCTAATTCACTGGCCGTCG
>group_139_6 108 1 0 0 sg=108 px=0 gx=0
ACAGGCCTAATTCACTGGCCGTCGTTTTAC
>group_139_7 108 1 0 0 sg=108 px=0 gx=0
TTGTAAAACGACGGCCAGTGAATTAGGCCT
>group_139_8 108 1 0 0 sg=108 px=0 gx=0
AACCCTCACTAAAGGGAGAGAATTCGAGCT
>group_139_9 108 1 0 0 sg=108 px=0 gx=0
AATTCTCTCCCTTTAGTGAGGGTTAATTAC
>group_141_0 60 0 0 0 sg=60 px=0 gx=0
GCTGCAGCGTAGTTTTCGTCGTTTGCTGCT
>group_141_1 60 0 0 0 sg=60 px=0 gx=0
GTAGAGCTCATTAAACTGCTGCAGCGTAGT
>group_141_2 60 0 0 0 sg=60 px=0 gx=0
GAAAACTACGCTGCAGCAGTTTAATGAGCT
>group_141_3 60 0 0 0 sg=60 px=0 gx=0
ACGAAAACTACGCTGCAGCAGTTTAATGAG
>group_141_4 60 0 0 0 sg=60 px=0 gx=0
CTGCAGCAGTTTAATGAGCTCTACAAATAA
>group_141_5 60 0 0 0 sg=60 px=0 gx=0
CATTAAACTGCTGCAGCGTAGTTTTCGTCG
>group_141_6 60 0 0 0 sg=60 px=0 gx=0
CTCATTAAACTGCTGCAGCGTAGTTTTCGT
>group_141_7 60 0 0 0 sg=60 px=0 gx=0
CGCTGCAGCAGTTTAATGAGCTCTACAAAT
>group_141_8 60 0 0 0 sg=60 px=0 gx=0
GACGAAAACTACGCTGCAGCAGTTTAATGA
>group_141_9 60 0 0 0 sg=60 px=0 gx=0
TGCTGCAGCGTAGTTTTCGTCGTTTGCTGC
>group_142_0 126 2 0 0 sg=126 px=0 gx=0
GCGCTCACCAAGCTCTTAAAACGGGAATTT
>group_142_1 126 2 0 0 sg=126 px=0 gx=0
CTAGCGCTCACCAAGCTCTTAAAACGGGAA
>group_142_2 126 2 0 0 sg=126 px=0 gx=0
ACGGGAATTTATGGTGCACTCTCAGTACAA
>group_142_3 126 2 0 0 sg=126 px=0 gx=0
CGCTCACCAAGCTCTTAAAACGGGAATTTA
>group_142_4 126 2 0 0 sg=126 px=0 gx=0
AACTCGACGGATCTATGCGGTGTGAAATAC
>group_142_5 126 2 0 0 sg=126 px=0 gx=0
TGTACTGAGAGTGCACCATAAATTCCCGTT
>group_142_6 126 2 0 0 sg=126 px=0 gx=0
TGCACCATAAATTCCCGTTTTAAGAGCTTG
>group_142_7 126 2 0 0 sg=126 px=0 gx=0
CATAAATTCCCGTTTTAAGAGCTTGGTGAG
>group_142_8 126 2 0 0 sg=126 px=0 gx=0
TAATGATTTTCATTTTTTTTTTTCCCCTAG
>group_142_9 126 2 0 0 sg=126 px=0 gx=0
AAGAAAAAAAAAGAGTCATCCGCTAGGGGA
>group_143_0 100 1 0 0 sg=100 px=0 gx=0
AGCGGCCGCACTCGAGCACCACCACCACCA
>group_143_1 100 1 0 0 sg=100 px=0 gx=0
GATCTGACCAAGGTGCACAAGCAATTGGTG
>group_143_2 100 1 0 0 sg=100 px=0 gx=0
TGGTGGTGCTCGAGTGCGGCCGCTTACGAG
>group_143_3 100 1 0 0 sg=100 px=0 gx=0
CGACGACAAGGCCATGGCTGATCTGACCAA
>group_143_4 100 1 0 0 sg=100 px=0 gx=0
TGTGCACCTTGGTCAGATCAGCCATGGCCT
>group_143_5 100 1 0 0 sg=100 px=0 gx=0
GGTGCTCGAGTGCGGCCGCTTACGAGTTGA
>group_143_6 100 1 0 0 sg=100 px=0 gx=0
GTGCTCGAGTGCGGCCGCTTACGAGTTGAC
>group_143_7 100 1 0 0 sg=100 px=0 gx=0
GATCAGCCATGGCCTTGTCGTCGTCGTCGG
>group_143_8 100 1 0 0 sg=100 px=0 gx=0
ATCCTGTCAACTCGTAAGCGGCCGCACTCG
>group_143_9 100 1 0 0 sg=100 px=0 gx=0
TGCACCTTGGTCAGATCAGCCATGGCCTTG
>group_144_0 90 1 0 0 sg=90 px=0 gx=0
TTCCCGGGGATCCAGGAGAACAAAAACGAT
>group_144_1 90 1 0 0 sg=90 px=0 gx=0
GTTCTCCTGGATCCCCGGGAATTCACTGGC
>group_144_2 90 1 0 0 sg=90 px=0 gx=0
AAATCGTTTTTGTTCTCCTGGATCCCCGGG
>group_144_3 90 1 0 0 sg=90 px=0 gx=0
CCGGGGATCCAGGAGAACAAAAACGATTTT
>group_144_4 90 1 0 0 sg=90 px=0 gx=0
GACGGATCCAGTTGCTCAAAAAAATCTCGG
>group_144_5 90 1 0 0 sg=90 px=0 gx=0
TTTGTTCTCCTGGATCCCCGGGAATTCACT
>group_144_6 90 1 0 0 sg=90 px=0 gx=0
GGGATCCAGGAGAACAAAAACGATTTTTTG
>group_144_7 90 1 0 0 sg=90 px=0 gx=0
TTGAGCAACTGGATCCGTCGACCTGCAGCC
>group_144_8 90 1 0 0 sg=90 px=0 gx=0
TCCTGGATCCCCGGGAATTCACTGGCCGTC
>group_144_9 90 1 0 0 sg=90 px=0 gx=0
AGCAACTGGATCCGTCGACCTGCAGCCAAG
>group_145_0 740 1 0 0 sg=740 px=0 gx=0
TCTGAAGAGAAAAATGGTAAACTGATAGAA
>group_145_1 740 1 0 0 sg=740 px=0 gx=0
AAAACGGCCTCCGCAGGGAAGCCGTTTTTT
>group_145_2 740 1 0 0 sg=740 px=0 gx=0
CACACAGGAAACAGGATCCGCGGATCCGTG
>group_145_3 740 1 0 0 sg=740 px=0 gx=0
TGAAGAAAAATTTATTACACACTTTATGTA
>group_145_4 740 1 0 0 sg=740 px=0 gx=0
CATCAAGCTTGGATCCCCGGGGAATTCGTC
>group_145_5 740 1 0 0 sg=740 px=0 gx=0
TGGACCGGACTCTAGAGCCGGAAAGTGAAA
>group_145_6 740 1 0 0 sg=740 px=0 gx=0
ATTCTGCCCCGGTTTCAGCTGGACGATGTC
>group_145_7 740 1 0 0 sg=740 px=0 gx=0
AGATGCAGCCAAGCTTGCATGCCTGCAGAT
>group_145_8 740 1 0 0 sg=740 px=0 gx=0
AGTAAGCTCGAGCTCGAATTCCTGCAGCCC
>group_145_9 740 1 0 0 sg=740 px=0 gx=0
AACGGCCTCCGCAGGGAAGCCGTTTTTTTC
>group_146_0 170 1 0 0 sg=170 px=0 gx=0
AGTATTCAACAGATCTCTGTTCGGGGGTTC
>group_146_1 170 1 0 0 sg=170 px=0 gx=0
GGAAAGAACATGTGAGATCGATCTCTACGG
>group_146_2 170 1 0 0 sg=170 px=0 gx=0
CAACAGATCTCTGTTCGGGGGTTCACTGAC
>group_146_3 170 1 0 0 sg=170 px=0 gx=0
CTTCAACCGGGGTGGAGCTTCCCATTGCGA
>group_146_4 170 1 0 0 sg=170 px=0 gx=0
TATTCAACAGATCTCTGTTCGGGGGTTCAC
>group_146_5 170 1 0 0 sg=170 px=0 gx=0
ACAGAGATCTGTTGAATACTCATACTCTTC
>group_146_6 170 1 0 0 sg=170 px=0 gx=0
ACTGAGCGTCAGATCTTCAACCGGGGTGGA
>group_146_7 170 1 0 0 sg=170 px=0 gx=0
AGTTTTCGTTCCACTGAGCGTCAGATCTTC
>group_146_8 170 1 0 0 sg=170 px=0 gx=0
AGATCGATCTCACATGTTCTTTCCTGCGTT
>group_146_9 170 1 0 0 sg=170 px=0 gx=0
ATCTTCAACCGGGGTGGAGCTTCCCATTGC
>group_147_0 300 0 0 58 sg=242 px=0 gx=58
GCGGCCACCTCAGGTTGAACTGCGGCATTT
>group_147_1 300 0 0 58 sg=242 px=0 gx=58
GGAATGAGCAAAATGCCGCAGTTCAACCTG
>group_147_2 300 0 0 58 sg=242 px=0 gx=58
CGTACCAAATCTAGAACTTCCCGCGGCCAC
>group_147_3 300 0 0 58 sg=242 px=0 gx=58
ATTTTGCTCATTCCTTTCATATTCACCTCG
>group_147_4 300 0 0 58 sg=242 px=0 gx=58
TTATCAACGCGTAATGGAAAGCTTTAAGAA
>group_147_5 300 0 0 58 sg=242 px=0 gx=58
CAGTTCAACCTGAGGTGGCCGCGGGAAGTT
>group_147_6 300 0 0 58 sg=242 px=0 gx=58
TAAGAAGGAAGGGCGCATTGGCGCGTAATC
>group_147_7 300 0 0 58 sg=242 px=0 gx=58
TGATAAATCTCAGAATTCACAGATCTACCA
>group_147_8 300 0 0 58 sg=242 px=0 gx=58
AATTCTGAGATTTATCAACGCGTAATGGAA
>group_147_9 300 0 0 58 sg=242 px=0 gx=58
TTTCCATTACGCGTTGATAAATCTCAGAAT
>group_148_0 64 1 0 0 sg=64 px=0 gx=0
ACAGGAGCTCTTCAACTTTGTCTTCCAGCT
>group_148_1 64 1 0 0 sg=64 px=0 gx=0
AGGTGGTAGTTTTTAGACAGGAGCTCTTCA
>group_148_2 64 1 0 0 sg=64 px=0 gx=0
CAACTTTGTCTTCCAGCTGTTTCATATGTG
>group_148_3 64 1 0 0 sg=64 px=0 gx=0
TGGAAGACAAAGTTGAAGAGCTCCTGTCTA
>group_148_4 64 1 0 0 sg=64 px=0 gx=0
GAAGACAAAGTTGAAGAGCTCCTGTCTAAA
>group_148_5 64 1 0 0 sg=64 px=0 gx=0
TCTTCAACTTTGTCTTCCAGCTGTTTCATA
>group_148_6 64 1 0 0 sg=64 px=0 gx=0
ACAAAGTTGAAGAGCTCCTGTCTAAAAACT
>group_148_7 64 1 0 0 sg=64 px=0 gx=0
GGAAGACAAAGTTGAAGAGCTCCTGTCTAA
>group_148_8 64 1 0 0 sg=64 px=0 gx=0
GGTAGTTTTTAGACAGGAGCTCTTCAACTT
>group_148_9 64 1 0 0 sg=64 px=0 gx=0
CTTCAACTTTGTCTTCCAGCTGTTTCATAT
>group_149_0 42 1 0 0 sg=42 px=0 gx=0
CACGACGTTGTAAAACGACGGGATCCTCTA
>group_149_1 42 1 0 0 sg=42 px=0 gx=0
CGACTCTAGAGGATCCCGTCGTTTTACAAC
>group_149_2 42 1 0 0 sg=42 px=0 gx=0
AGGATCCCGTCGTTTTACAACGTCGTGACT
>group_149_3 42 1 0 0 sg=42 px=0 gx=0
AGGTCGACTCTAGAGGATCCCGTCGTTTTA
>group_149_4 42 1 0 0 sg=42 px=0 gx=0
GTAAAACGACGGGATCCTCTAGAGTCGACC
>group_149_5 42 1 0 0 sg=42 px=0 gx=0
AGAGGATCCCGTCGTTTTACAACGTCGTGA
>group_149_6 42 1 0 0 sg=42 px=0 gx=0
TCTAGAGGATCCCGTCGTTTTACAACGTCG
>group_149_7 42 1 0 0 sg=42 px=0 gx=0
GCAGGTCGACTCTAGAGGATCCCGTCGTTT
>group_149_8 42 1 0 0 sg=42 px=0 gx=0
CGACGGGATCCTCTAGAGTCGACCTGCAGG
>group_149_9 42 1 0 0 sg=42 px=0 gx=0
TAAAACGACGGGATCCTCTAGAGTCGACCT
>group_150_0 806 1 0 0 sg=806 px=0 gx=0
TCCCTTTGGGCACAATGTGTCCTGAGGGGA
>group_150_1 806 1 0 0 sg=806 px=0 gx=0
CCAGGCTCCCGGACGTCCTCTAGCCACCAT
>group_150_2 806 1 0 0 sg=806 px=0 gx=0
GGGCACTAACCCTCAGGTTTGGGGCTTCTG
>group_150_3 806 1 0 0 sg=806 px=0 gx=0
AGGGATTTTAGGGGCGCTTACCTGTAGCCA
>group_150_4 806 1 0 0 sg=806 px=0 gx=0
TCAGGGCTAGAATTATTGTTCATTTTTGAG
>group_150_5 806 1 0 0 sg=806 px=0 gx=0
GGCGCTTACCTGTAGCCAGAATTCTAGCCT
>group_150_6 806 1 0 0 sg=806 px=0 gx=0
TGGGACGGGGGCACTAACCCTCAGGTTTGG
>group_150_7 806 1 0 0 sg=806 px=0 gx=0
ATGAAAATAAAGATATTTTATTGCGCTTCG
>group_150_8 806 1 0 0 sg=806 px=0 gx=0
GAGGGATGGAGAGAGAAAAACAAACAGCTC
>group_150_9 806 1 0 0 sg=806 px=0 gx=0
CCTGAGGGGAGAGGCAGCGACCTGTAGATG
>group_151_0 90 1 0 0 sg=90 px=0 gx=0
GGAATTGGCTCGAGGAATTGATCCCTTCAC
>group_151_1 90 1 0 0 sg=90 px=0 gx=0
CGAGCTCGGTAAGCCTATCCCTAACCCTCT
>group_151_2 90 1 0 0 sg=90 px=0 gx=0
TCACCAAGGGCGAGCTCGGTAAGCCTATCC
>group_151_3 90 1 0 0 sg=90 px=0 gx=0
TGGCTCGAGGAATTGATCCCTTCACCAAGG
>group_151_4 90 1 0 0 sg=90 px=0 gx=0
TTGGTGAAGGGATCAATTCCTCGAGCCAAT
>group_151_5 90 1 0 0 sg=90 px=0 gx=0
TCAATTCCTCGAGCCAATTCCTCCGATAAC
>group_151_6 90 1 0 0 sg=90 px=0 gx=0
AGGGTTAGGGATAGGCTTACCGAGCTCGCC
>group_151_7 90 1 0 0 sg=90 px=0 gx=0
TAGGGATAGGCTTACCGAGCTCGCCCTTGG
>group_151_8 90 1 0 0 sg=90 px=0 gx=0
TTCACCAAGGGCGAGCTCGGTAAGCCTATC
>group_151_9 90 1 0 0 sg=90 px=0 gx=0
GGATAGGCTTACCGAGCTCGCCCTTGGTGA
>group_152_0 98 0 0 0 sg=98 px=0 gx=0
GATCAAAAAGGATCTAGGTGAAGATCCTTT
>group_152_1 98 0 0 0 sg=98 px=0 gx=0
TTTTCCAATGATGAGCACTTTTCGACCGAA
>group_152_2 98 0 0 0 sg=98 px=0 gx=0
GTTTTCCAATGATGAGCACTTTTCGACCGA
>group_152_3 98 0 0 0 sg=98 px=0 gx=0
TTTTTTTCTGATCAAAAAGGATCTAGGTGA
>group_152_4 98 0 0 0 sg=98 px=0 gx=0
AGGATCTTCACCTAGATCCTTTTTGATCAG
>group_152_5 98 0 0 0 sg=98 px=0 gx=0
CGTTTTCCAATGATGAGCACTTTTCGACCG
>group_152_6 98 0 0 0 sg=98 px=0 gx=0
TCCTTTTTTTCTGATCAAAAAGGATCTAGG
>group_152_7 98 0 0 0 sg=98 px=0 gx=0
TTTATTCGGTCGAAAAGTGCTCATCATTGG
>group_152_8 98 0 0 0 sg=98 px=0 gx=0
TCCAATGATGAGCACTTTTCGACCGAATAA
>group_152_9 98 0 0 0 sg=98 px=0 gx=0
TCAAAAAGGATCTTCACCTAGATCCTTTTT
>group_153_0 416 0 0 232 sg=184 px=0 gx=232
GGCCATATCTGGGGACCATCCGTTCTTGGC
>group_153_1 416 0 0 232 sg=184 px=0 gx=232
GGGCCGGGGCCGACCGGGCCGAAACTGCTT
>group_153_2 416 0 0 232 sg=184 px=0 gx=232
TCTGTGGTAAGCAGTTTCGGCCCGGTCGGC
>group_153_3 416 0 0 232 sg=184 px=0 gx=232
ACGGATGGTCCCCAGATATGGCCCAACCCT
>group_153_4 416 0 0 232 sg=184 px=0 gx=232
GTTTCGGCCCGGTCGGCCCCGGCCCGAGGC
>group_153_5 416 0 0 232 sg=184 px=0 gx=232
GGCCCGAGGCCAAGAACGGATGGTCCCCAG
>group_153_6 416 0 0 232 sg=184 px=0 gx=232
GCCCCGGCCCGGGGCCAAGAACAGATACGC
>group_153_7 416 0 0 232 sg=184 px=0 gx=232
GACCGGGCCGAAACTGCTTACCACAGATAT
>group_153_8 416 0 0 232 sg=184 px=0 gx=232
GGGGCCGACCGGGCCGAAACTGCTTACCAC
>group_153_9 416 0 0 232 sg=184 px=0 gx=232
GGCCCAGCGTATCTGTTCTTGGCCCCGGGC
>group_154_0 146 1 0 0 sg=146 px=0 gx=0
TCGGTACCCGGCCGGGGATCCATCGAGGGT
>group_154_1 146 1 0 0 sg=146 px=0 gx=0
TTCGAGCTCGGTACCCGGCCGGGGATCCAT
>group_154_2 146 1 0 0 sg=146 px=0 gx=0
CCCGGCCGGGGATCCATCGAGGGTAGGCCT
>group_154_3 146 1 0 0 sg=146 px=0 gx=0
GGGGATCCATCGAGGGTAGGCCTGAATTCA
>group_154_4 146 1 0 0 sg=146 px=0 gx=0
CTGAATTCAGGCCTACCCTCGATGGATCCC
>group_154_5 146 1 0 0 sg=146 px=0 gx=0
GGCCTGAATTCAGTAAACCTACCCTCGATG
>group_154_6 146 1 0 0 sg=146 px=0 gx=0
TTGCCTGCAGGTCGACTCTAGAGGATCCAT
>group_154_7 146 1 0 0 sg=146 px=0 gx=0
TAGGTTTACTGAATTCAGGCCTACCCTCGA
>group_154_8 146 1 0 0 sg=146 px=0 gx=0
CAGGCCTACCCTCGATGGATCCCCGGCCGG
>group_154_9 146 1 0 0 sg=146 px=0 gx=0
GAGGGTAGGCCTGAATTCAGTAAACCTACC
>group_155_0 206 1 0 0 sg=206 px=0 gx=0
ATTGGATCCTTATCGTCATCGTCGTACAGA
>group_155_1 206 1 0 0 sg=206 px=0 gx=0
TGGCGATAAAAACCAACTGCTGACGCCGCT
>group_155_2 206 1 0 0 sg=206 px=0 gx=0
AACTGATCGCGCAGCGGCGTCAGCAGTTGG
>group_155_3 206 1 0 0 sg=206 px=0 gx=0
ATGTGGATTGGCGATAAAAACCAACTGCTG
>group_155_4 206 1 0 0 sg=206 px=0 gx=0
TCAAGCTTATTTTTGACACCAGACCAACTG
>group_155_5 206 1 0 0 sg=206 px=0 gx=0
CCACACATGAAACGCCGAGTTAACGCCATC
>group_155_6 206 1 0 0 sg=206 px=0 gx=0
AACCGACCCAGCGCCCGTTGCACCACACAT
>group_155_7 206 1 0 0 sg=206 px=0 gx=0
AGTTGGTTTTTATCGCCAATCCACATCTGT
>group_155_8 206 1 0 0 sg=206 px=0 gx=0
AACTCGGCGTTTCATGTGTGGTGCAACGGG
>group_155_9 206 1 0 0 sg=206 px=0 gx=0
CACATGAAACGCCGAGTTAACGCCATCAAA
>group_156_0 96 0 0 0 sg=96 px=0 gx=0
TTTTAGCTTGCATGCCTGCAGGTCGACTCT
>group_156_1 96 0 0 0 sg=96 px=0 gx=0
GCAGCCCTTATTGCCCGGAATTCGAGCTCG
>group_156_2 96 0 0 0 sg=96 px=0 gx=0
GTACCGAGCTCGAATTCCGGGCAATAAGGG
>group_156_3 96 0 0 0 sg=96 px=0 gx=0
CGAATTCCGGGCAATAAGGGCTGCACGCGC
>group_156_4 96 0 0 0 sg=96 px=0 gx=0
ATAAGCTAGCCCGCCTAATGAGCGGGCTTT
>group_156_5 96 0 0 0 sg=96 px=0 gx=0
CTCATTAGGCGGGCTAGCTTATCGATGATA
>group_156_6 96 0 0 0 sg=96 px=0 gx=0
GATCCCCGGGTACCGAGCTCGAATTCCGGG
>group_156_7 96 0 0 0 sg=96 px=0 gx=0
GCCCGCTCATTAGGCGGGCTAGCTTATCGA
>group_156_8 96 0 0 0 sg=96 px=0 gx=0
CATCGATAAGCTAGCCCGCCTAATGAGCGG
>group_156_9 96 0 0 0 sg=96 px=0 gx=0
CGAGCTCGAATTCCGGGCAATAAGGGCTGC
>group_157_0 94 0 0 0 sg=94 px=0 gx=0
GCAAGCTTACTTTGACAATTGAATCCGATT
>group_157_1 94 0 0 0 sg=94 px=0 gx=0
TTCACTTTAACTGCCCCTATCGGAAATAGG
>group_157_2 94 0 0 0 sg=94 px=0 gx=0
AGCTTACTTTGACAATTGAATCCGATTTTG
>group_157_3 94 0 0 0 sg=94 px=0 gx=0
GCAGTTAAAGTGAATTCGAGCTCGGTACCC
>group_157_4 94 0 0 0 sg=94 px=0 gx=0
TTTCCGATAGGGGCAGTTAAAGTGAATTCG
>group_157_5 94 0 0 0 sg=94 px=0 gx=0
TCACTTTAACTGCCCCTATCGGAAATAGGA
>group_157_6 94 0 0 0 sg=94 px=0 gx=0
TAGGGGCAGTTAAAGTGAATTCGAGCTCGG
>group_157_7 94 0 0 0 sg=94 px=0 gx=0
GAGCTCGAATTCACTTTAACTGCCCCTATC
>group_157_8 94 0 0 0 sg=94 px=0 gx=0
ATGCAAGCTTACTTTGACAATTGAATCCGA
>group_157_9 94 0 0 0 sg=94 px=0 gx=0
TCGAATTCACTTTAACTGCCCCTATCGGAA
>group_158_0 474 0 0 0 sg=474 px=0 gx=0
TAGTTCGCCAGTTAATAGTTTGCGGCCGGG
>group_158_1 474 0 0 0 sg=474 px=0 gx=0
ATGAGCTCGAGTATACTTTTCACTATATCA
>group_158_2 474 0 0 0 sg=474 px=0 gx=0
CCGCTAGCGAATTCCAGAACTCTGTGTTTC
>group_158_3 474 0 0 0 sg=474 px=0 gx=0
CGACTAATTTAATAAAAATTGGAGAATTAC
>group_158_4 474 0 0 0 sg=474 px=0 gx=0
CCGGCCGCAAACTATTAACTGGCGAACTAC
>group_158_5 474 0 0 0 sg=474 px=0 gx=0
CCGCAAGCATGCCAGGTACCGCGAGCTACT
>group_158_6 474 0 0 0 sg=474 px=0 gx=0
TCGGTCCCCCAGATAGCCATTGATCCTCTC
>group_158_7 474 0 0 0 sg=474 px=0 gx=0
CCATTGATCCTCTCTCGCCTGTCCCCTCAG
>group_158_8 474 0 0 0 sg=474 px=0 gx=0
CACAGAGTTCTGGAATTCGCTAGCGGCGCG
>group_158_9 474 0 0 0 sg=474 px=0 gx=0
GAGAATTACAAATGCTTGAGAAACACAGAG
>group_159_0 188 1 0 0 sg=188 px=0 gx=0
GCGCTCCTGCAAGCCAGTTACCTCGGTTCA
>group_159_1 188 1 0 0 sg=188 px=0 gx=0
GTGCAACCAATTTTAAGGGTTTTCCAATAC
>group_159_2 188 1 0 0 sg=188 px=0 gx=0
CAGGAGCGCAGTCACCAAAACTTGTCCTTT
>group_159_3 188 1 0 0 sg=188 px=0 gx=0
TGAACCGAGGTAACTGGCTTGCAGGAGCGC
>group_159_4 188 1 0 0 sg=188 px=0 gx=0
GAACCGAGGTAACTGGCTTGCAGGAGCGCA
>group_159_5 188 1 0 0 sg=188 px=0 gx=0
TTTAAGGGTTTTCCAATACTTTAAAACACA
>group_159_6 188 1 0 0 sg=188 px=0 gx=0
ATAATTCCTTAAGGAACGTACAGACGCTTA
>group_159_7 188 1 0 0 sg=188 px=0 gx=0
TTAAAGTATTGGAAAACCCTTAAAATTGGT
>group_159_8 188 1 0 0 sg=188 px=0 gx=0
GGTTTTCCAATACTTTAAAACACATACATA
>group_159_9 188 1 0 0 sg=188 px=0 gx=0
TTTTAAGGGTTTTCCAATACTTTAAAACAC
>group_160_0 662 0 0 426 sg=236 px=0 gx=426
CCTCCTTAAGTTCTCGTGCGTGGCTAATGG
>group_160_1 662 0 0 426 sg=236 px=0 gx=426
ACCAAGCAGGCTTGATTATTCCAGTAGTAA
>group_160_2 662 0 0 426 sg=236 px=0 gx=426
GCTTGATTATTCCAGTAGTAATCTCGTATA
>group_160_3 662 0 0 426 sg=236 px=0 gx=426
ACTACTGGAATAATCAAGCCTGCTTGGTCA
>group_160_4 662 0 0 426 sg=236 px=0 gx=426
ATACCTCCTTAAGTTCTCGTGCGTGGCTAA
>group_160_5 662 0 0 426 sg=236 px=0 gx=426
GCTCGTACAGCTGACCAAGCAGGCTTGATT
>group_160_6 662 0 0 426 sg=236 px=0 gx=426
AGCAGGCTTGATTATTCCAGTAGTAATCTC
>group_160_7 662 0 0 426 sg=236 px=0 gx=426
ACTATACAGGATTACCTTTACTTTTTCAAG
>group_160_8 662 0 0 426 sg=236 px=0 gx=426
AGCCACGCACGAGAACTTAAGGAGGTATTT
>group_160_9 662 0 0 426 sg=236 px=0 gx=426
GAATAATCAAGCCTGCTTGGTCAGCTGTAC
>group_162_0 80 1 0 0 sg=80 px=0 gx=0
GTGGTCACCGTCTAGATTTAAAGATCTGGT
>group_162_1 80 1 0 0 sg=80 px=0 gx=0
TTCGCAATGGCCAAGACAATTGCGGATCCC
>group_162_2 80 1 0 0 sg=80 px=0 gx=0
TACCAGATCTTTAAATCTAGACGGTGACCA
>group_162_3 80 1 0 0 sg=80 px=0 gx=0
TGCGGATCCCAAAATGGATGTGCTGTACTC
>group_162_4 80 1 0 0 sg=80 px=0 gx=0
CGCGTCGTTGTGGTCACCGTCTAGATTTAA
>group_162_5 80 1 0 0 sg=80 px=0 gx=0
ACCGTCTAGATTTAAAGATCTGGTACCGCG
>group_162_6 80 1 0 0 sg=80 px=0 gx=0
GCAATGGCCAAGACAATTGCGGATCCCAAA
>group_162_7 80 1 0 0 sg=80 px=0 gx=0
CAATTGCGGATCCCAAAATGGATGTGCTGT
>group_162_8 80 1 0 0 sg=80 px=0 gx=0
CAGCACATCCATTTTGGGATCCGCAATTGT
>group_162_9 80 1 0 0 sg=80 px=0 gx=0
GGTACCAGATCTTTAAATCTAGACGGTGAC
>group_163_0 98 1 0 0 sg=98 px=0 gx=0
CTTACGCGTGCTAGCCCATCAACAAGTTTG
>group_163_1 98 1 0 0 sg=98 px=0 gx=0
AAACTTGTTGATGGGCTAGCACGCGTAAGA
>group_163_2 98 1 0 0 sg=98 px=0 gx=0
ACCGAGCTCTTACGCGTGCTAGCCCATCAA
>group_163_3 98 1 0 0 sg=98 px=0 gx=0
TCTTACGCGTGCTAGCCCATCAACAAGTTT
>group_163_4 98 1 0 0 sg=98 px=0 gx=0
TACTTAGATCGCAGATCTCGAGCCCATCAA
>group_163_5 98 1 0 0 sg=98 px=0 gx=0
GTTGATGGGCTAGCACGCGTAAGAGCTCGG
>group_163_6 98 1 0 0 sg=98 px=0 gx=0
GGTTGATGGGCTCGAGATCTGCGATCTAAG
>group_163_7 98 1 0 0 sg=98 px=0 gx=0
TTGATGGGCTCGAGATCTGCGATCTAAGTA
>group_163_8 98 1 0 0 sg=98 px=0 gx=0
TGATGGGCTCGAGATCTGCGATCTAAGTAA
>group_163_9 98 1 0 0 sg=98 px=0 gx=0
TACAAACTTGTTGATGGGCTAGCACGCGTA
>group_164_0 134 1 0 0 sg=134 px=0 gx=0
CCATTCGATGGTGTCGGGTCATGTGAGCAA
>group_164_1 134 1 0 0 sg=134 px=0 gx=0
ATTATTTCTAGATTTTTGTCGAACTATTCA
>group_164_2 134 1 0 0 sg=134 px=0 gx=0
TCACTTCACAGGTCAAGCTTCTCGAGGAGA
>group_164_3 134 1 0 0 sg=134 px=0 gx=0
TTTCTAGATTTTTGTCGAACTATTCATTTC
>group_164_4 134 1 0 0 sg=134 px=0 gx=0
GTTCGACAAAAATCTAGAAATAATTTTGTT
>group_164_5 134 1 0 0 sg=134 px=0 gx=0
TGCTCACATGACCCGACACCATCGAATGGC
>group_164_6 134 1 0 0 sg=134 px=0 gx=0
AAAGTTAAACAAAATTATTTCTAGATTTTT
>group_164_7 134 1 0 0 sg=134 px=0 gx=0
AAAATCTAGAAATAATTTTGTTTAACTTTA
>group_164_8 134 1 0 0 sg=134 px=0 gx=0
CAAAAATCTAGAAATAATTTTGTTTAACTT
>group_164_9 134 1 0 0 sg=134 px=0 gx=0
AAGTTAAACAAAATTATTTCTAGATTTTTG
>group_165_0 312 1 4 6 sg=304 px=2 gx=4
CCACACCGTAAGATGCTTTTCTGTGACTGG
>group_165_1 312 1 4 6 sg=304 px=2 gx=4
AAAGCATCTTACGGTGTGGGCGGACAAAAT
>group_165_2 312 1 4 6 sg=304 px=2 gx=4
AGTCACAGAAAAGCATCTTACGGTGTGGGC
>group_165_3 312 1 4 6 sg=304 px=2 gx=4
GGCCGGATCCGATATCGTTTAAACTCGCTA
>group_165_4 312 1 4 6 sg=304 px=2 gx=4
AAAAGCATCTTACGGTGTGGGCGGACAAAA
>group_165_5 312 1 4 6 sg=304 px=2 gx=4
CACCGTAAGATGCTTTTCTGTGACTGGTAC
>group_165_6 312 1 4 6 sg=304 px=2 gx=4
ATCGTTTAAACTCGCTACCTTAGGACCGTT
>group_165_7 312 1 4 6 sg=304 px=2 gx=4
CACATACGGATGGCATGACAGTAAGAGCTC
>group_165_8 312 1 4 6 sg=304 px=2 gx=4
TCCGATATCGTTTAAACTCGCTACCTTAGG
>group_165_9 312 1 4 6 sg=304 px=2 gx=4
TGATAAATGCTTCAATAATGCTTCGTTAAT
>group_166_0 54 1 0 0 sg=54 px=0 gx=0
CAGCAATTCACTGGCCGTCGTTTTACAACG
>group_166_1 54 1 0 0 sg=54 px=0 gx=0
AAACGACGGCCAGTGAATTGCTGCAGGTCG
>group_166_2 54 1 0 0 sg=54 px=0 gx=0
GCAGCAATTCACTGGCCGTCGTTTTACAAC
>group_166_3 54 1 0 0 sg=54 px=0 gx=0
GCCAGTGAATTGCTGCAGGTCGACGGATCC
>group_166_4 54 1 0 0 sg=54 px=0 gx=0
CGACGGCCAGTGAATTGCTGCAGGTCGACG
>group_166_5 54 1 0 0 sg=54 px=0 gx=0
GGCCAGTGAATTGCTGCAGGTCGACGGATC
>group_166_6 54 1 0 0 sg=54 px=0 gx=0
TCGACCTGCAGCAATTCACTGGCCGTCGTT
>group_166_7 54 1 0 0 sg=54 px=0 gx=0
TTGCTGCAGGTCGACGGATCCCAAGCTTCT
>group_166_8 54 1 0 0 sg=54 px=0 gx=0
AACGACGGCCAGTGAATTGCTGCAGGTCGA
>group_166_9 54 1 0 0 sg=54 px=0 gx=0
CAGTGAATTGCTGCAGGTCGACGGATCCCA
>group_167_0 972 1 60 6 sg=906 px=60 gx=6
CTTTAAACTAGTTAACGCGTGCCGAGGTCG
>group_167_1 972 1 60 6 sg=906 px=60 gx=6
GCGTGCCGAGGTCGACTCGGTGCTGGCGAT
>group_167_2 972 1 60 6 sg=906 px=60 gx=6
CGGCACGCCGAACGTCGTCGACCTCAACGA
>group_167_3 972 1 60 6 sg=906 px=60 gx=6
TGAAGCCGTGGAACGACACCACCCCGGCGG
>group_167_4 972 1 60 6 sg=906 px=60 gx=6
GGCCGCCGACCCGCTGCATCCCCCGCACCG
>group_167_5 972 1 60 6 sg=906 px=60 gx=6
GGAAACAGCTATGACCATGATTACGCCGCC
>group_167_6 972 1 60 6 sg=906 px=60 gx=6
GATGATCAGACGTCGAAGGTGTAGTGCCGG
>group_167_7 972 1 60 6 sg=906 px=60 gx=6
TTGCGGAAGCCGTCGGAGCCGCTGTTCCAG
>group_167_8 972 1 60 6 sg=906 px=60 gx=6
TGCTGGCGATGGCGACGTACGACATGGCGC
>group_167_9 972 1 60 6 sg=906 px=60 gx=6
CGAACGTCGTCGACCTCAACGAGACGATGA
>group_168_0 44 1 0 0 sg=44 px=0 gx=0
TGACGTCGACTCTAGAGGATCCCCGGGTAC
>group_168_1 44 1 0 0 sg=44 px=0 gx=0
TCTCGAGGCCTGCAGGCATGCAAGCTTGGC
>group_168_2 44 1 0 0 sg=44 px=0 gx=0
AGTGCCAAGCTTGCATGCCTGCAGGCCTCG
>group_168_3 44 1 0 0 sg=44 px=0 gx=0
TACCCGGGGATCCTCTAGAGTCGACGTCAC
>group_168_4 44 1 0 0 sg=44 px=0 gx=0
TGGAGATCTCGAGGCCTGCAGGCATGCAAG
>group_168_5 44 1 0 0 sg=44 px=0 gx=0
CCGGGGATCCTCTAGAGTCGACGTCACGCG
>group_168_6 44 1 0 0 sg=44 px=0 gx=0
GCCAGTGCCAAGCTTGCATGCCTGCAGGCC
>group_168_7 44 1 0 0 sg=44 px=0 gx=0
GACGTCGACTCTAGAGGATCCCCGGGTACC
>group_168_8 44 1 0 0 sg=44 px=0 gx=0
CCAAGCTTGCATGCCTGCAGGCCTCGAGAT
>group_168_9 44 1 0 0 sg=44 px=0 gx=0
CCAGTGCCAAGCTTGCATGCCTGCAGGCCT
>group_169_0 50 1 0 0 sg=50 px=0 gx=0
CATGCTGGAGTTCTTCGCCCACCGGGCTCG
>group_169_1 50 1 0 0 sg=50 px=0 gx=0
ACCGGGCTCGATCCCCTCGCGAGTTGGTTC
>group_169_2 50 1 0 0 sg=50 px=0 gx=0
GGAGTTCTTCGCCCACCGGGCTCGATCCCC
>group_169_3 50 1 0 0 sg=50 px=0 gx=0
TCGCGAGGGGATCGAGCCCGGTGGGCGAAG
>group_169_4 50 1 0 0 sg=50 px=0 gx=0
ACCAACTCGCGAGGGGATCGAGCCCGGTGG
>group_169_5 50 1 0 0 sg=50 px=0 gx=0
TCGAGCCCGGTGGGCGAAGAACTCCAGCAT
>group_169_6 50 1 0 0 sg=50 px=0 gx=0
GAGTTCTTCGCCCACCGGGCTCGATCCCCT
>group_169_7 50 1 0 0 sg=50 px=0 gx=0
CGAGCCCGGTGGGCGAAGAACTCCAGCATG
>group_169_8 50 1 0 0 sg=50 px=0 gx=0
CCCACCGGGCTCGATCCCCTCGCGAGTTGG
>group_169_9 50 1 0 0 sg=50 px=0 gx=0
TTCGCCCACCGGGCTCGATCCCCTCGCGAG
>group_170_0 82 1 0 0 sg=82 px=0 gx=0
TACTCCTAGATCCCTCGAGGCTGTTTCCTG
>group_170_1 82 1 0 0 sg=82 px=0 gx=0
GGCGTTCGCCTCGAGGGGATCTTATGCGGT
>group_170_2 82 1 0 0 sg=82 px=0 gx=0
TCCCTCGAGGCTGTTTCCTGTGTGAAATTG
>group_170_3 82 1 0 0 sg=82 px=0 gx=0
TTTCACACAGGAAACAGCCTCGAGGGATCT
>group_170_4 82 1 0 0 sg=82 px=0 gx=0
CTAGATCCCTCGAGGCTGTTTCCTGTGTGA
>group_170_5 82 1 0 0 sg=82 px=0 gx=0
AGATCCCTCGAGGCTGTTTCCTGTGTGAAA
>group_170_6 82 1 0 0 sg=82 px=0 gx=0
TTCACACCGCATAAGATCCCCTCGAGGCGA
>group_170_7 82 1 0 0 sg=82 px=0 gx=0
TTCTTACTCCTAGATCCCTCGAGGCTGTTT
>group_170_8 82 1 0 0 sg=82 px=0 gx=0
ATCCCCTCGAGGCGAACGCCAGCAAGACGT
>group_170_9 82 1 0 0 sg=82 px=0 gx=0
CACACAGGAAACAGCCTCGAGGGATCTAGG
>group_171_0 142 1 0 0 sg=142 px=0 gx=0
AGGCCCCCGGGAGCTCGCTCGAGTCGACGC
>group_171_1 142 1 0 0 sg=142 px=0 gx=0
CTTCGAGGCTCAGAAAATCGAATGGCACGA
>group_171_2 142 1 0 0 sg=142 px=0 gx=0
GTGCTGGAATTCGCCCTTTTATTATTCGTG
>group_171_3 142 1 0 0 sg=142 px=0 gx=0
CTCAGAAAATCGAATGGCACGAATAATAAA
>group_171_4 142 1 0 0 sg=142 px=0 gx=0
CCTCGAAGATGTCGTTCAGGCCCCCGGGAG
>group_171_5 142 1 0 0 sg=142 px=0 gx=0
TGGCACGAATAATAAAAGGGCGAATTCCAG
>group_171_6 142 1 0 0 sg=142 px=0 gx=0
ATGGCACGAATAATAAAAGGGCGAATTCCA
>group_171_7 142 1 0 0 sg=142 px=0 gx=0
ATTCGATTTTCTGAGCCTCGAAGATGTCGT
>group_171_8 142 1 0 0 sg=142 px=0 gx=0
GCGAGCTCCCGGGGGCCTGAACGACATCTT
>group_171_9 142 1 0 0 sg=142 px=0 gx=0
GGCCTGAACGACATCTTCGAGGCTCAGAAA
>group_173_0 2628 1 0 2516 sg=112 px=0 gx=2516
AGGCGGAGTCGTTTCTCTTGTACGGCATAT
>group_173_1 2628 1 0 2516 sg=112 px=0 gx=2516
AAACATATGCCGTACAAGAGAAACGACTCC
>group_173_2 2628 1 0 2516 sg=112 px=0 gx=2516
CTTGTACGGCATATGTTTCCTGTGTGAAAT
>group_173_3 2628 1 0 2516 sg=112 px=0 gx=2516
ACATATGCCGTACAAGAGAAACGACTCCGC
>group_173_4 2628 1 0 2516 sg=112 px=0 gx=2516
ACGGCATATGTTTCCTGTGTGAAATTGTTA
>group_173_5 2628 1 0 2516 sg=112 px=0 gx=2516
TAACAATTTCACACAGGAAACATATGCCGT
>group_173_6 2628 1 0 2516 sg=112 px=0 gx=2516
TTGTACTGAGAGTGCACCATATGCGTGAAG
>group_173_7 2628 1 0 2516 sg=112 px=0 gx=2516
ATATGTTTCCTGTGTGAAATTGTTATCCGC
>group_173_8 2628 1 0 2516 sg=112 px=0 gx=2516
TCACACAGGAAACATATGCCGTACAAGAGA
>group_173_9 2628 1 0 2516 sg=112 px=0 gx=2516
CACCATATGCGTGAAGCACGGAAATGGAAA
>group_174_0 1612 1 0 1074 sg=538 px=0 gx=1074
GATGCATTACCGCTTACCGGGCAATACACT
>group_174_1 1612 1 0 1074 sg=538 px=0 gx=1074
TGACTATGACCAGCGCGTTGCCATCCTTTT
>group_174_2 1612 1 0 1074 sg=538 px=0 gx=1074
AGAAAAAGGCGGAAAAGGATCGATTACCGA
>group_174_3 1612 1 0 1074 sg=538 px=0 gx=1074
AACAATCTGGCTGGCCTGGGCGTGATCAGC
>group_174_4 1612 1 0 1074 sg=538 px=0 gx=1074
GGTTGCTGACGCAGCCGAGGAGGTGACGTA
>group_174_5 1612 1 0 1074 sg=538 px=0 gx=1074
ATGGTGATGGTGTGCGATATCCCCCAGTTT
>group_174_6 1612 1 0 1074 sg=538 px=0 gx=1074
TGGCTGGCCTGGGCGTGATCAGCGGTGACT
>group_174_7 1612 1 0 1074 sg=538 px=0 gx=1074
CGTGATCAGCGGTGACTATGACCAGCGCGT
>group_174_8 1612 1 0 1074 sg=538 px=0 gx=1074
CGCGTTGCCATCCTTTTTAGCGAATTCCAG
>group_174_9 1612 1 0 1074 sg=538 px=0 gx=1074
TAGTCACCGCTGATCACGCCCAGGCCAGCC
>group_175_0 26 1 0 0 sg=26 px=0 gx=0
CTTGGCTGCAGGTCGACGGATCCCCGACAC
>group_175_1 26 1 0 0 sg=26 px=0 gx=0
TCTGGTGTCGGGGATCCGTCGACCTGCAGC
>group_175_2 26 1 0 0 sg=26 px=0 gx=0
GTCGGGGATCCGTCGACCTGCAGCCAAGCT
>group_175_3 26 1 0 0 sg=26 px=0 gx=0
GGTGTCGGGGATCCGTCGACCTGCAGCCAA
>group_175_4 26 1 0 0 sg=26 px=0 gx=0
TGGCTGCAGGTCGACGGATCCCCGACACCA
>group_175_5 26 1 0 0 sg=26 px=0 gx=0
GGTCGACGGATCCCCGACACCAGACCAACT
>group_175_6 26 1 0 0 sg=26 px=0 gx=0
GGTCTGGTGTCGGGGATCCGTCGACCTGCA
>group_175_7 26 1 0 0 sg=26 px=0 gx=0
AGTTGGTCTGGTGTCGGGGATCCGTCGACC
>group_175_8 26 1 0 0 sg=26 px=0 gx=0
CTGGTGTCGGGGATCCGTCGACCTGCAGCC
>group_175_9 26 1 0 0 sg=26 px=0 gx=0
CTGCAGGTCGACGGATCCCCGACACCAGAC
>group_176_0 52 1 0 0 sg=52 px=0 gx=0
CGATATGAGCTTTAATGCGGTAGTTTATCA
>group_176_1 52 1 0 0 sg=52 px=0 gx=0
GATATGAGCTTTAATGCGGTAGTTTATCAC
>group_176_2 52 1 0 0 sg=52 px=0 gx=0
GCTCATATCGATGATAAGCTGTCAAACATG
>group_176_3 52 1 0 0 sg=52 px=0 gx=0
ACTACCGCATTAAAGCTCATATCGATGATA
>group_176_4 52 1 0 0 sg=52 px=0 gx=0
AAAGCTCATATCGATGATAAGCTGTCAAAC
>group_176_5 52 1 0 0 sg=52 px=0 gx=0
TGACAGCTTATCATCGATATGAGCTTTAAT
>group_176_6 52 1 0 0 sg=52 px=0 gx=0
ATAAACTACCGCATTAAAGCTCATATCGAT
>group_176_7 52 1 0 0 sg=52 px=0 gx=0
TCATATCGATGATAAGCTGTCAAACATGAG
>group_176_8 52 1 0 0 sg=52 px=0 gx=0
GCATTAAAGCTCATATCGATGATAAGCTGT
>group_176_9 52 1 0 0 sg=52 px=0 gx=0
AACTACCGCATTAAAGCTCATATCGATGAT
>group_177_0 108 1 0 0 sg=108 px=0 gx=0
CCCACACTACCATCGGGGGCCATCGCCACG
>group_177_1 108 1 0 0 sg=108 px=0 gx=0
CTTGCGGCCGCTTAGGCCACACGTTCAAGT
>group_177_2 108 1 0 0 sg=108 px=0 gx=0
CATCGGGGGCCATCGCCACGAACCCAGTTG
>group_177_3 108 1 0 0 sg=108 px=0 gx=0
CCGGATCTTGCGGCCGCTTAGGCCACACGT
>group_177_4 108 1 0 0 sg=108 px=0 gx=0
GCTGCACTTGAACGTGTGGCCTAAGCGGCC
>group_177_5 108 1 0 0 sg=108 px=0 gx=0
TTGCGGCCGCTTAGGCCACACGTTCAAGTG
>group_177_6 108 1 0 0 sg=108 px=0 gx=0
ACGTGTGGCCTAAGCGGCCGCAAGATCCGG
>group_177_7 108 1 0 0 sg=108 px=0 gx=0
ACCATCGGGGGCCATCGCCACGAACCCAGT
>group_177_8 108 1 0 0 sg=108 px=0 gx=0
TCAACTGGGTTCGTGGCGATGGCCCCCGAT
>group_177_9 108 1 0 0 sg=108 px=0 gx=0
TTCGTGGCGATGGCCCCCGATGGTAGTGTG
>group_178_0 4 3 0 0 sg=4 px=0 gx=0
CGATGAGTGGCAGGGCGGGGCGAAGGGCAA
>group_178_1 4 3 0 0 sg=4 px=0 gx=0
TTGCCCTTCGCCCCGCCCTGCCACTCATCG
>group_178_2 4 3 0 0 sg=4 px=0 gx=0
GCGATGAGTGGCAGGGCGGGGCGAAGGGCA
>group_178_3 4 3 0 0 sg=4 px=0 gx=0
TGCCCTTCGCCCCGCCCTGCCACTCATCGC
>group_179_0 72 0 0 0 sg=72 px=0 gx=0
TTTGGATCCTCGAGTCTAGACATATGAGTA
>group_179_1 72 0 0 0 sg=72 px=0 gx=0
CATATGAGTACTCTATCAATAAGTTGGAGT
>group_179_2 72 0 0 0 sg=72 px=0 gx=0
CAACTTATTGATAGAGTACTCATATGTCTA
>group_179_3 72 0 0 0 sg=72 px=0 gx=0
AGTCTAGACATATGAGTACTCTATCAATAA
>group_179_4 72 0 0 0 sg=72 px=0 gx=0
TCTAGACATATGAGTACTCTATCAATAAGT
>group_179_5 72 0 0 0 sg=72 px=0 gx=0
AGTACTCTATCAATAAGTTGGAGTCATTAC
>group_179_6 72 0 0 0 sg=72 px=0 gx=0
ATCCTCGAGTCTAGACATATGAGTACTCTA
>group_179_7 72 0 0 0 sg=72 px=0 gx=0
CTCGAGTCTAGACATATGAGTACTCTATCA
>group_179_8 72 0 0 0 sg=72 px=0 gx=0
ATGACTCCAACTTATTGATAGAGTACTCAT
>group_179_9 72 0 0 0 sg=72 px=0 gx=0
GGATCCTCGAGTCTAGACATATGAGTACTC
>group_180_0 52 1 0 0 sg=52 px=0 gx=0
CTAGTTAGTTAAGCTTGCATGCCTGCAGGT
>group_180_1 52 1 0 0 sg=52 px=0 gx=0
GTCGGGATCGCTAGTTAGTTAAGCTTGCAT
>group_180_2 52 1 0 0 sg=52 px=0 gx=0
ATCGCTAGTTAGTTAAGCTTGCATGCCTGC
>group_180_3 52 1 0 0 sg=52 px=0 gx=0
TTAGTTAAGCTTGCATGCCTGCAGGTCGAC
>group_180_4 52 1 0 0 sg=52 px=0 gx=0
GCTTAACTAACTAGCGATCCCGACTCACTA
>group_180_5 52 1 0 0 sg=52 px=0 gx=0
CATGCAAGCTTAACTAACTAGCGATCCCGA
>group_180_6 52 1 0 0 sg=52 px=0 gx=0
CAAGCTTAACTAACTAGCGATCCCGACTCA
>group_180_7 52 1 0 0 sg=52 px=0 gx=0
GCAAGCTTAACTAACTAGCGATCCCGACTC
>group_180_8 52 1 0 0 sg=52 px=0 gx=0
AGTCGACCTGCAGGCATGCAAGCTTAACTA
>group_180_9 52 1 0 0 sg=52 px=0 gx=0
GTTAAGCTTGCATGCCTGCAGGTCGACTCT
>group_181_0 40 1 0 0 sg=40 px=0 gx=0
TCGGGATCCGAGCTCGAGATCTGCAGCTGG
>group_181_1 40 1 0 0 sg=40 px=0 gx=0
CAAATGGGTCGGGATCCGAGCTCGAGATCT
>group_181_2 40 1 0 0 sg=40 px=0 gx=0
GCAAATGGGTCGGGATCCGAGCTCGAGATC
>group_181_3 40 1 0 0 sg=40 px=0 gx=0
GAGCTCGGATCCCGACCCATTTGCTGTCCA
>group_181_4 40 1 0 0 sg=40 px=0 gx=0
GTGGACAGCAAATGGGTCGGGATCCGAGCT
>group_181_5 40 1 0 0 sg=40 px=0 gx=0
TCGAGCTCGGATCCCGACCCATTTGCTGTC
>group_181_6 40 1 0 0 sg=40 px=0 gx=0
GGTCGGGATCCGAGCTCGAGATCTGCAGCT
>group_181_7 40 1 0 0 sg=40 px=0 gx=0
CTCGAGCTCGGATCCCGACCCATTTGCTGT
>group_181_8 40 1 0 0 sg=40 px=0 gx=0
ATGGGTCGGGATCCGAGCTCGAGATCTGCA
>group_181_9 40 1 0 0 sg=40 px=0 gx=0
CAGCTGCAGATCTCGAGCTCGGATCCCGAC
>group_182_0 156 1 0 0 sg=156 px=0 gx=0
AGTGTATGCGGCGAGCGAGTTGCTCTTGCC
>group_182_1 156 1 0 0 sg=156 px=0 gx=0
TGACGCCGGGCAAGAGCAACTCGCTCGCCG
>group_182_2 156 1 0 0 sg=156 px=0 gx=0
TGTATGCGGCGAGCGAGTTGCTCTTGCCCG
>group_182_3 156 1 0 0 sg=156 px=0 gx=0
TCACACCGCATACGCGCCCTGTAGCGGCGC
>group_182_4 156 1 0 0 sg=156 px=0 gx=0
CGGTATTTCACACCGCATACGCGCCCTGTA
>group_182_5 156 1 0 0 sg=156 px=0 gx=0
TATTGACGCCGGGCAAGAGCAACTCGCTCG
>group_182_6 156 1 0 0 sg=156 px=0 gx=0
TGCGGCGAGCGAGTTGCTCTTGCCCGGCGT
>group_182_7 156 1 0 0 sg=156 px=0 gx=0
TAATGCGCCGCTACAGGGCGCGTATGCGGT
>group_182_8 156 1 0 0 sg=156 px=0 gx=0
GTATTGACGCCGGGCAAGAGCAACTCGCTC
>group_182_9 156 1 0 0 sg=156 px=0 gx=0
GTGTATGCGGCGAGCGAGTTGCTCTTGCCC
>group_183_0 58 1 0 0 sg=58 px=0 gx=0
CTAAATGACCAAACAGGAAAAAACCGCCCT
>group_183_1 58 1 0 0 sg=58 px=0 gx=0
ACTTGATGCTCGATGAGTTTTTCTAAATGA
>group_183_2 58 1 0 0 sg=58 px=0 gx=0
CTCGATGAGTTTTTCTAAATGACCAAACAG
>group_183_3 58 1 0 0 sg=58 px=0 gx=0
GGCGGTTTTTTCCTGTTTGGTCATTTAGAA
>group_183_4 58 1 0 0 sg=58 px=0 gx=0
TCCTGTTTGGTCATTTAGAAAAACTCATCG
>group_183_5 58 1 0 0 sg=58 px=0 gx=0
TGGTCATTTAGAAAAACTCATCGAGCATCA
>group_183_6 58 1 0 0 sg=58 px=0 gx=0
GTCATTTAGAAAAACTCATCGAGCATCAAG
>group_183_7 58 1 0 0 sg=58 px=0 gx=0
GGGCGGTTTTTTCCTGTTTGGTCATTTAGA
>group_183_8 58 1 0 0 sg=58 px=0 gx=0
CGGTTTTTTCCTGTTTGGTCATTTAGAAAA
>group_183_9 58 1 0 0 sg=58 px=0 gx=0
TTTCTAAATGACCAAACAGGAAAAAACCGC
>group_184_0 128 3 0 0 sg=128 px=0 gx=0
TCCTCAACGTTCACCAACTAGTTTTTTCAG
>group_184_1 128 3 0 0 sg=128 px=0 gx=0
TCAACGTTCACCAACTAGTTTTTTCAGGCG
>group_184_2 128 3 0 0 sg=128 px=0 gx=0
TGAGGATCCGGCGCTGCTAACAAAGCCCGA
>group_184_3 128 3 0 0 sg=128 px=0 gx=0
GAAAAAACTAGTTGGTGAACGTTGAGGATC
>group_184_4 128 3 0 0 sg=128 px=0 gx=0
TGAACGTTGAGGATCCGGCGCTGCTAACAA
>group_184_5 128 3 0 0 sg=128 px=0 gx=0
GCAACTTCGTTCTCGAGGTGGTAGTTTTTA
>group_184_6 128 3 0 0 sg=128 px=0 gx=0
GCCTGAAAAAACTAGTTGGTGAACGTTGAG
>group_184_7 128 3 0 0 sg=128 px=0 gx=0
TGAAAAAACTAGTTGGTGAACGTTGAGGAT
>group_184_8 128 3 0 0 sg=128 px=0 gx=0
CGAAGTTGCGCGCCTGAAAAAACTAGTTGG
>group_184_9 128 3 0 0 sg=128 px=0 gx=0
TTGTTAGCAGCGCCGGATCCTCAACGTTCA
>group_185_0 40 1 0 0 sg=40 px=0 gx=0
CAAGCTGGGCACTAGTATGAGCTCCAATTC
>group_185_1 40 1 0 0 sg=40 px=0 gx=0
GGCACTAGTATGAGCTCCAATTCACTGGCC
>group_185_2 40 1 0 0 sg=40 px=0 gx=0
GCACTAGTATGAGCTCCAATTCACTGGCCG
>group_185_3 40 1 0 0 sg=40 px=0 gx=0
AATTGGAGCTCATACTAGTGCCCAGCTTGC
>group_185_4 40 1 0 0 sg=40 px=0 gx=0
TGAATTGGAGCTCATACTAGTGCCCAGCTT
>group_185_5 40 1 0 0 sg=40 px=0 gx=0
GCAAGCTGGGCACTAGTATGAGCTCCAATT
>group_185_6 40 1 0 0 sg=40 px=0 gx=0
GCGGCTGCAAGCTGGGCACTAGTATGAGCT
>group_185_7 40 1 0 0 sg=40 px=0 gx=0
GCTCATACTAGTGCCCAGCTTGCAGCCGCC
>group_185_8 40 1 0 0 sg=40 px=0 gx=0
GGAGCTCATACTAGTGCCCAGCTTGCAGCC
>group_185_9 40 1 0 0 sg=40 px=0 gx=0
AGCTCATACTAGTGCCCAGCTTGCAGCCGC
>group_186_0 48 7 0 0 sg=48 px=0 gx=0
AAAATATTAACGTTTACAATTTCCCAGGTG
>group_186_1 48 7 0 0 sg=48 px=0 gx=0
TATTAACGTTTACAATTTCCCAGGTGGCAC
>group_186_2 48 7 0 0 sg=48 px=0 gx=0
GTGCCACCTGGGAAATTGTAAACGTTAATA
>group_186_3 48 7 0 0 sg=48 px=0 gx=0
CGAAAAGTGCCACCTGGGAAATTGTAAACG
>group_186_4 48 7 0 0 sg=48 px=0 gx=0
AATTTCCCAGGTGGCACTTTTCGGGGAAAT
>group_186_5 48 7 0 0 sg=48 px=0 gx=0
AACGTTTACAATTTCCCAGGTGGCACTTTT
>group_186_6 48 7 0 0 sg=48 px=0 gx=0
CTGGGAAATTGTAAACGTTAATATTTTGTT
>group_186_7 48 7 0 0 sg=48 px=0 gx=0
CAAAATATTAACGTTTACAATTTCCCAGGT
>group_186_8 48 7 0 0 sg=48 px=0 gx=0
ACATTTCCCCGAAAAGTGCCACCTGGGAAA
>group_186_9 48 7 0 0 sg=48 px=0 gx=0
TAACGTTTACAATTTCCCAGGTGGCACTTT
>group_187_0 16 1 0 0 sg=16 px=0 gx=0
GCTTAATAAGCTTAATTAGCTGAGCTTGGA
>group_187_1 16 1 0 0 sg=16 px=0 gx=0
GCTCAGCTAATTAAGCTTATTAAGCTACTA
>group_187_2 16 1 0 0 sg=16 px=0 gx=0
AGTAGCTTAATAAGCTTAATTAGCTGAGCT
>group_187_3 16 1 0 0 sg=16 px=0 gx=0
AGCTTAATAAGCTTAATTAGCTGAGCTTGG
>group_187_4 16 1 0 0 sg=16 px=0 gx=0
CAAGCTCAGCTAATTAAGCTTATTAAGCTA
>group_187_5 16 1 0 0 sg=16 px=0 gx=0
GTAGCTTAATAAGCTTAATTAGCTGAGCTT
>group_187_6 16 1 0 0 sg=16 px=0 gx=0
CTCAGCTAATTAAGCTTATTAAGCTACTAA
>group_187_7 16 1 0 0 sg=16 px=0 gx=0
TAGTAGCTTAATAAGCTTAATTAGCTGAGC
>group_187_8 16 1 0 0 sg=16 px=0 gx=0
AGCTCAGCTAATTAAGCTTATTAAGCTACT
>group_187_9 16 1 0 0 sg=16 px=0 gx=0
TCCAAGCTCAGCTAATTAAGCTTATTAAGC
>group_191_0 66 1 0 2 sg=64 px=0 gx=2
AGCGCAACAGGCCGGCATGGTCCCAGCCTC
>group_191_1 66 1 0 2 sg=64 px=0 gx=2
TGTAGCGCAACAGGCCGGCATGGTCCCAGC
>group_191_2 66 1 0 2 sg=64 px=0 gx=2
GCTGGGACCATGCCGGCCTGTTGCGCTACA
>group_191_3 66 1 0 2 sg=64 px=0 gx=2
GCCTGTTGCGCTACAACAAAGCAACAACCA
>group_191_4 66 1 0 2 sg=64 px=0 gx=2
CGGCCTGTTGCGCTACAACAAAGCAACAAC
>group_191_5 66 1 0 2 sg=64 px=0 gx=2
CAGCGAGGAGGCTGGGACCATGCCGGCCTG
>group_191_6 66 1 0 2 sg=64 px=0 gx=2
GGGTTTGGTTGTTGCTTTGTTGTAGCGCAA
>group_191_7 66 1 0 2 sg=64 px=0 gx=2
AGGCCGGCATGGTCCCAGCCTCCTCGCTGG
>group_191_8 66 1 0 2 sg=64 px=0 gx=2
TTTGGTTGTTGCTTTGTTGTAGCGCAACAG
>group_191_9 66 1 0 2 sg=64 px=0 gx=2
TTGCGCTACAACAAAGCAACAACCAAACCC
>group_192_0 44 1 0 0 sg=44 px=0 gx=0
AGAGATGGGTGTCGACGGATCGATCCCGTC
>group_192_1 44 1 0 0 sg=44 px=0 gx=0
GAGATGGGTGTCGACGGATCGATCCCGTCG
>group_192_2 44 1 0 0 sg=44 px=0 gx=0
AAAACGACGGGATCGATCCGTCGACACCCA
>group_192_3 44 1 0 0 sg=44 px=0 gx=0
TGCGGAGAGATGGGTGTCGACGGATCGATC
>group_192_4 44 1 0 0 sg=44 px=0 gx=0
ACGGGATCGATCCGTCGACACCCATCTCTC
>group_192_5 44 1 0 0 sg=44 px=0 gx=0
GATGGGTGTCGACGGATCGATCCCGTCGTT
>group_192_6 44 1 0 0 sg=44 px=0 gx=0
GAGAGATGGGTGTCGACGGATCGATCCCGT
>group_192_7 44 1 0 0 sg=44 px=0 gx=0
GGGATCGATCCGTCGACACCCATCTCTCCG
>group_192_8 44 1 0 0 sg=44 px=0 gx=0
AAAGGTGATGCGGAGAGATGGGTGTCGACG
>group_192_9 44 1 0 0 sg=44 px=0 gx=0
GGTGTCGACGGATCGATCCCGTCGTTTTAC
>group_193_0 4 0 0 0 sg=4 px=0 gx=0
GGCTCAACCTACTACTGGGCTGCTTCCTAA
>group_193_1 4 0 0 0 sg=4 px=0 gx=0
TTAGGAAGCAGCCCAGTAGTAGGTTGAGCC
>group_193_2 4 0 0 0 sg=4 px=0 gx=0
GCTCAACCTACTACTGGGCTGCTTCCTAAT
>group_193_3 4 0 0 0 sg=4 px=0 gx=0
ATTAGGAAGCAGCCCAGTAGTAGGTTGAGC
>group_195_0 6 5 0 0 sg=6 px=0 gx=0
CTCTAGAGGATCCAGACATGATAAGATACA
>group_195_1 6 5 0 0 sg=6 px=0 gx=0
TGTATCTTATCATGTCTGGATCCTCTAGAG
>group_195_2 6 5 0 0 sg=6 px=0 gx=0
AATGTATCTTATCATGTCTGGATCCTCTAG
>group_195_3 6 5 0 0 sg=6 px=0 gx=0
TCTAGAGGATCCAGACATGATAAGATACAT
>group_195_4 6 5 0 0 sg=6 px=0 gx=0
ATGTATCTTATCATGTCTGGATCCTCTAGA
>group_195_5 6 5 0 0 sg=6 px=0 gx=0
CTAGAGGATCCAGACATGATAAGATACATT
>group_197_0 56 0 0 0 sg=56 px=0 gx=0
AGCGTGAAGCTTGCATGCCTGCAGGTCGAC
>group_197_1 56 0 0 0 sg=56 px=0 gx=0
TGAGTGCTTGCGGCAGCGTGAAGCTTGCAT
>group_197_2 56 0 0 0 sg=56 px=0 gx=0
TGCGGCAGCGTGAAGCTTGCATGCCTGCAG
>group_197_3 56 0 0 0 sg=56 px=0 gx=0
AGAGTCGACCTGCAGGCATGCAAGCTTCAC
>group_197_4 56 0 0 0 sg=56 px=0 gx=0
AGTCGAGATCTGGATTGAGAGTGAATATGA
>group_197_5 56 0 0 0 sg=56 px=0 gx=0
CATGCAAGCTTCACGCTGCCGCAAGCACTC
>group_197_6 56 0 0 0 sg=56 px=0 gx=0
TCTCATATTCACTCTCAATCCAGATCTCGA
>group_197_7 56 0 0 0 sg=56 px=0 gx=0
GCGTGAAGCTTGCATGCCTGCAGGTCGACT
>group_197_8 56 0 0 0 sg=56 px=0 gx=0
CAGCGTGAAGCTTGCATGCCTGCAGGTCGA
>group_197_9 56 0 0 0 sg=56 px=0 gx=0
CCTGCAGGCATGCAAGCTTCACGCTGCCGC
>group_198_0 28 1 0 0 sg=28 px=0 gx=0
CTGCCTTAGGCTTAGCGGCCGCCAGCTTTC
>group_198_1 28 1 0 0 sg=28 px=0 gx=0
CTTAGGCTTAGCGGCCGCCAGCTTTCTAGA
>group_198_2 28 1 0 0 sg=28 px=0 gx=0
TAGGCTTAGCGGCCGCCAGCTTTCTAGAAC
>group_198_3 28 1 0 0 sg=28 px=0 gx=0
TCTAGAAAGCTGGCGGCCGCTAAGCCTAAG
>group_198_4 28 1 0 0 sg=28 px=0 gx=0
TTCTAGAAAGCTGGCGGCCGCTAAGCCTAA
>group_198_5 28 1 0 0 sg=28 px=0 gx=0
TTTTGTTCTAGAAAGCTGGCGGCCGCTAAG
>group_198_6 28 1 0 0 sg=28 px=0 gx=0
AGGCTTAGCGGCCGCCAGCTTTCTAGAACA
>group_198_7 28 1 0 0 sg=28 px=0 gx=0
GCTGCCTTAGGCTTAGCGGCCGCCAGCTTT
>group_198_8 28 1 0 0 sg=28 px=0 gx=0
CTTAGCGGCCGCCAGCTTTCTAGAACAAAA
>group_198_9 28 1 0 0 sg=28 px=0 gx=0
TAGAAAGCTGGCGGCCGCTAAGCCTAAGGC
>group_199_0 8 1 0 0 sg=8 px=0 gx=0
GGAGCCTATGGAAAAACGCCAGCAACGCAA
>group_199_1 8 1 0 0 sg=8 px=0 gx=0
AGCTTGCGTTGCTGGCGTTTTTCCATAGGC
>group_199_2 8 1 0 0 sg=8 px=0 gx=0
GAGCCTATGGAAAAACGCCAGCAACGCAAG
>group_199_3 8 1 0 0 sg=8 px=0 gx=0
GCTTGCGTTGCTGGCGTTTTTCCATAGGCT
>group_199_4 8 1 0 0 sg=8 px=0 gx=0
AGCCTATGGAAAAACGCCAGCAACGCAAGC
>group_199_5 8 1 0 0 sg=8 px=0 gx=0
TTGCGTTGCTGGCGTTTTTCCATAGGCTCC
>group_199_6 8 1 0 0 sg=8 px=0 gx=0
CTTGCGTTGCTGGCGTTTTTCCATAGGCTC
>group_199_7 8 1 0 0 sg=8 px=0 gx=0
GCCTATGGAAAAACGCCAGCAACGCAAGCT
>group_201_0 2 7 0 0 sg=2 px=0 gx=0
GCTCTAGATTTAAAGATCTGGTACCGCGGC
>group_201_1 2 7 0 0 sg=2 px=0 gx=0
GCCGCGGTACCAGATCTTTAAATCTAGAGC
>group_202_0 2 6 0 0 sg=2 px=0 gx=0
ATGATGATGATGATGAGAACCCCCCATGGT
>group_202_1 2 6 0 0 sg=2 px=0 gx=0
ACCATGGGGGGTTCTCATCATCATCATCAT
>group_204_0 216 1 0 0 sg=216 px=0 gx=0
GGCCACGTGGGCCGTGCACCTTAAGCTTGC
>group_204_1 216 1 0 0 sg=216 px=0 gx=0
CCTCACTAAAGGGAACAAAAGCTGGTACGA
>group_204_2 216 1 0 0 sg=216 px=0 gx=0
GGAACAAAAGCTGGTACGAGGACAGGCTGG
>group_204_3 216 1 0 0 sg=216 px=0 gx=0
TTACGCCAAGCTCCAATTCGCCCTATAGTG
>group_204_4 216 1 0 0 sg=216 px=0 gx=0
GGAGCCATGGCTGGTGACCACGTCGTGGAA
>group_204_5 216 1 0 0 sg=216 px=0 gx=0
ACCTTAAGCTTGCCTAATCGGACGAAAAAA
>group_204_6 216 1 0 0 sg=216 px=0 gx=0
TCATGGTCATTTTTTCGTCCGATTAGGCAA
>group_204_7 216 1 0 0 sg=216 px=0 gx=0
ATTCCACGACGTGGTCACCAGCCATGGCTC
>group_204_8 216 1 0 0 sg=216 px=0 gx=0
CTGGAGCCATGGCTGGTGACCACGTCGTGG
>group_204_9 216 1 0 0 sg=216 px=0 gx=0
CGTGGTCACCAGCCATGGCTCCAGCCTGTC
>group_205_0 2 55 0 0 sg=2 px=0 gx=0
GCCCTGAGTGCTTGCGGCAGCGTGAAGCTA
>group_205_1 2 55 0 0 sg=2 px=0 gx=0
TAGCTTCACGCTGCCGCAAGCACTCAGGGC
>group_206_0 4 2 0 0 sg=4 px=0 gx=0
AATTCCCGGGGATCCACGCGGAACCAGATC
>group_206_1 4 2 0 0 sg=4 px=0 gx=0
GATCTGGTTCCGCGTGGATCCCCGGGAATT
>group_206_2 4 2 0 0 sg=4 px=0 gx=0
ATTCCCGGGGATCCACGCGGAACCAGATCC
>group_206_3 4 2 0 0 sg=4 px=0 gx=0
GGATCTGGTTCCGCGTGGATCCCCGGGAAT
>group_207_0 2 15 0 0 sg=2 px=0 gx=0
GGAGCATGCGACGTCGGGCCCAATTCGCCC
>group_207_1 2 15 0 0 sg=2 px=0 gx=0
GGGCGAATTGGGCCCGACGTCGCATGCTCC
>group_208_0 10 2 0 0 sg=10 px=0 gx=0
TAAAACGACGGCCAGTGCCAAGCTTTTAAA
>group_208_1 10 2 0 0 sg=10 px=0 gx=0
GTAAAACGACGGCCAGTGCCAAGCTTTTAA
>group_208_2 10 2 0 0 sg=10 px=0 gx=0
TTTAAAAGCTTGGCACTGGCCGTCGTTTTA
>group_208_3 10 2 0 0 sg=10 px=0 gx=0
TTAAAAGCTTGGCACTGGCCGTCGTTTTAC
>group_208_4 10 2 0 0 sg=10 px=0 gx=0
TGTAAAACGACGGCCAGTGCCAAGCTTTTA
>group_208_5 10 2 0 0 sg=10 px=0 gx=0
TAAAAGCTTGGCACTGGCCGTCGTTTTACA
>group_208_6 10 2 0 0 sg=10 px=0 gx=0
AAAAGCTTGGCACTGGCCGTCGTTTTACAA
>group_208_7 10 2 0 0 sg=10 px=0 gx=0
AAAACGACGGCCAGTGCCAAGCTTTTAAAA
>group_208_8 10 2 0 0 sg=10 px=0 gx=0
TTGTAAAACGACGGCCAGTGCCAAGCTTTT
>group_208_9 10 2 0 0 sg=10 px=0 gx=0
TTTTAAAAGCTTGGCACTGGCCGTCGTTTT
>group_209_0 2 48 0 0 sg=2 px=0 gx=0
TGCGTAAGGAGAAAATACCGCATCAGGCGG
>group_209_1 2 48 0 0 sg=2 px=0 gx=0
CCGCCTGATGCGGTATTTTCTCCTTACGCA
>group_212_0 42 5 0 0 sg=42 px=0 gx=0
GCTTGCGGCCCGGACGATATCATGCATGAG
>group_212_1 42 5 0 0 sg=42 px=0 gx=0
CCGGACGATATCATGCATGAGCTCACTAGT
>group_212_2 42 5 0 0 sg=42 px=0 gx=0
TGCGGCCCGGACGATATCATGCATGAGCTC
>group_212_3 42 5 0 0 sg=42 px=0 gx=0
GATATCGTCCGGGCCGCAAGCTCCTAGCGG
>group_212_4 42 5 0 0 sg=42 px=0 gx=0
TAGGAGCTTGCGGCCCGGACGATATCATGC
>group_212_5 42 5 0 0 sg=42 px=0 gx=0
GGAGCTTGCGGCCCGGACGATATCATGCAT
>group_212_6 42 5 0 0 sg=42 px=0 gx=0
AGCTTGCGGCCCGGACGATATCATGCATGA
>group_212_7 42 5 0 0 sg=42 px=0 gx=0
CCCGGACGATATCATGCATGAGCTCACTAG
>group_212_8 42 5 0 0 sg=42 px=0 gx=0
AGGAGCTTGCGGCCCGGACGATATCATGCA
>group_212_9 42 5 0 0 sg=42 px=0 gx=0
GCCCGGACGATATCATGCATGAGCTCACTA
>group_213_0 8 8 0 0 sg=8 px=0 gx=0
TGGTGATGTCTGCTCAAGCGGGGTAGCTGT
>group_213_1 8 8 0 0 sg=8 px=0 gx=0
CATGGTGATGTCTGCTCAAGCGGGGTAGCT
>group_213_2 8 8 0 0 sg=8 px=0 gx=0
AGCTACCCCGCTTGAGCAGACATCACCATG
>group_213_3 8 8 0 0 sg=8 px=0 gx=0
ATGGTGATGTCTGCTCAAGCGGGGTAGCTG
>group_213_4 8 8 0 0 sg=8 px=0 gx=0
AACAGCTACCCCGCTTGAGCAGACATCACC
>group_213_5 8 8 0 0 sg=8 px=0 gx=0
CAGCTACCCCGCTTGAGCAGACATCACCAT
>group_213_6 8 8 0 0 sg=8 px=0 gx=0
ACAGCTACCCCGCTTGAGCAGACATCACCA
>group_213_7 8 8 0 0 sg=8 px=0 gx=0
GGTGATGTCTGCTCAAGCGGGGTAGCTGTT
>group_214_0 100 3 0 44 sg=56 px=0 gx=44
TTCCCCGAAAAGTGCCACCTGGGTCCTTTT
>group_214_1 100 3 0 44 sg=56 px=0 gx=44
TAGCACGTGATGAAAAGGACCCAGGTGGCA
>group_214_2 100 3 0 44 sg=56 px=0 gx=44
TTATAGCACGTGATGAAAAGGACCCAGGTG
>group_214_3 100 3 0 44 sg=56 px=0 gx=44
AGCACGTGATGAAAAGGACCCAGGTGGCAC
>group_214_4 100 3 0 44 sg=56 px=0 gx=44
ACCTGGGTCCTTTTCATCACGTGCTATAAA
>group_214_5 100 3 0 44 sg=56 px=0 gx=44
AAGGACCCAGGTGGCACTTTTCGGGGAAAT
>group_214_6 100 3 0 44 sg=56 px=0 gx=44
GCCACCTGGGTCCTTTTCATCACGTGCTAT
>group_214_7 100 3 0 44 sg=56 px=0 gx=44
GGACCCAGGTGGCACTTTTCGGGGAAATGT
>group_214_8 100 3 0 44 sg=56 px=0 gx=44
AGGACCCAGGTGGCACTTTTCGGGGAAATG
>group_214_9 100 3 0 44 sg=56 px=0 gx=44
AGTGCCACCTGGGTCCTTTTCATCACGTGC
>group_216_0 336 2 0 0 sg=336 px=0 gx=0
TCCGGGAGCCACCTTCTTCTCCAACCGTCC
>group_216_1 336 2 0 0 sg=336 px=0 gx=0
GAAGCGCCGAGAGCGCGACCGGGACGGTTG
>group_216_2 336 2 0 0 sg=336 px=0 gx=0
GGCTGAGTGACGCCCTTTATAGATTCGCCC
>group_216_3 336 2 0 0 sg=336 px=0 gx=0
CGAATCTATAAAGGGCGTCACTCAGCCAGT
>group_216_4 336 2 0 0 sg=336 px=0 gx=0
TCCAACCGTCCCGGTCGCGCTCTCGGCGCT
>group_216_5 336 2 0 0 sg=336 px=0 gx=0
GCCGCCCGCACCGGCCTACACGGAGCGCGC
>group_216_6 336 2 0 0 sg=336 px=0 gx=0
CCGTCCCGGTCGCGCTCTCGGCGCTTCTGA
>group_216_7 336 2 0 0 sg=336 px=0 gx=0
CGCGCGCGCTCCGTGTAGGCCGGTGCGGGC
>group_216_8 336 2 0 0 sg=336 px=0 gx=0
CGGCAGAGGTTACGGCAGTTTGTCTCTCCC
>group_216_9 336 2 0 0 sg=336 px=0 gx=0
AAGAAGGTGGCTCCCGGAAGGGGGAGAGAC
>group_217_0 400 4 0 396 sg=4 px=0 gx=396
TTCTACGACCAGAATACGTCTCGCCATATG
>group_217_1 400 4 0 396 sg=4 px=0 gx=396
ATATGGCGAGACGTATTCTGGTCGTAGAAG
>group_217_2 400 4 0 396 sg=4 px=0 gx=396
CATATGGCGAGACGTATTCTGGTCGTAGAA
>group_217_3 400 4 0 396 sg=4 px=0 gx=396
CTTCTACGACCAGAATACGTCTCGCCATAT
>group_218_0 86 34 0 0 sg=86 px=0 gx=0
TTCTCCCTTCGGGAAGCGTGGCGCTTTTCC
>group_218_1 86 34 0 0 sg=86 px=0 gx=0
TCTGGCGCTCTTCCGCTTCCTCGCTCACTG
>group_218_2 86 34 0 0 sg=86 px=0 gx=0
CTGGCGCTCTTCCGCTTCCTCGCTCACTGA
>group_218_3 86 34 0 0 sg=86 px=0 gx=0
AAGCGTGGCGCTTTTCCGCTGCATAACCCT
>group_218_4 86 34 0 0 sg=86 px=0 gx=0
GAAGCGGAAGAGCGCCAGAAGGCCGCCAGA
>group_218_5 86 34 0 0 sg=86 px=0 gx=0
TTCGGGAAGCGTGGCGCTTTTCCGCTGCAT
>group_218_6 86 34 0 0 sg=86 px=0 gx=0
TGGCGCTTTTCCGCTGCATAACCCTGCTTC
>group_218_7 86 34 0 0 sg=86 px=0 gx=0
TCAGTGAGCGAGGAAGCGGAAGAGCGCCAG
>group_218_8 86 34 0 0 sg=86 px=0 gx=0
GAAAAGCGCCACGCTTCCCGAAGGGAGAAA
>group_218_9 86 34 0 0 sg=86 px=0 gx=0
GCAGGGTTATGCAGCGGAAAAGCGCCACGC
>group_219_0 2 8 0 0 sg=2 px=0 gx=0
GCGCCGAGGGCCGCCACTCCACCGGCGCCT
>group_219_1 2 8 0 0 sg=2 px=0 gx=0
AGGCGCCGGTGGAGTGGCGGCCCTCGGCGC
>group_220_0 2 2 0 0 sg=2 px=0 gx=0
CGGGATCCGTCGACCTGCAGCCAAGCTTGG
>group_220_1 2 2 0 0 sg=2 px=0 gx=0
CCAAGCTTGGCTGCAGGTCGACGGATCCCG
>group_222_0 42 2 0 0 sg=42 px=0 gx=0
ATGGGCCTGCTTAGGTGACGTCTAAGAAAC
>group_222_1 42 2 0 0 sg=42 px=0 gx=0
TGGGCCTGCTTAGGTGACGTCTAAGAAACC
>group_222_2 42 2 0 0 sg=42 px=0 gx=0
GCTATGGGCCTGCTTAGGTGACGTCTAAGA
>group_222_3 42 2 0 0 sg=42 px=0 gx=0
GAAGCTATGGGCCTGCTTAGGTGACGTCTA
>group_222_4 42 2 0 0 sg=42 px=0 gx=0
TGATAATAATGGTTTCTTAGACGTCACCTA
>group_222_5 42 2 0 0 sg=42 px=0 gx=0
CTTAGGTGACGTCTAAGAAACCATTATTAT
>group_222_6 42 2 0 0 sg=42 px=0 gx=0
ATGGTTTCTTAGACGTCACCTAAGCAGGCC
>group_222_7 42 2 0 0 sg=42 px=0 gx=0
AGCTATGGGCCTGCTTAGGTGACGTCTAAG
>group_222_8 42 2 0 0 sg=42 px=0 gx=0
GATAATAATGGTTTCTTAGACGTCACCTAA
>group_222_9 42 2 0 0 sg=42 px=0 gx=0
TTAGACGTCACCTAAGCAGGCCCATAGCTT
>group_224_0 18 4 0 0 sg=18 px=0 gx=0
AACATTTTCAGGAGGACCCTTGGAGGGTAC
>group_224_1 18 4 0 0 sg=18 px=0 gx=0
CATAGAACATTTTCAGGAGGACCCTTGGAG
>group_224_2 18 4 0 0 sg=18 px=0 gx=0
TCCAAGGGTCCTCCTGAAAATGTTCTATGT
>group_224_3 18 4 0 0 sg=18 px=0 gx=0
ACCCTCCAAGGGTCCTCCTGAAAATGTTCT
>group_224_4 18 4 0 0 sg=18 px=0 gx=0
GTACCCTCCAAGGGTCCTCCTGAAAATGTT
>group_224_5 18 4 0 0 sg=18 px=0 gx=0
GAACATTTTCAGGAGGACCCTTGGAGGGTA
>group_224_6 18 4 0 0 sg=18 px=0 gx=0
CCTCCAAGGGTCCTCCTGAAAATGTTCTAT
>group_224_7 18 4 0 0 sg=18 px=0 gx=0
ACATTTTCAGGAGGACCCTTGGAGGGTACC
>group_224_8 18 4 0 0 sg=18 px=0 gx=0
TACCCTCCAAGGGTCCTCCTGAAAATGTTC
>group_224_9 18 4 0 0 sg=18 px=0 gx=0
AACATAGAACATTTTCAGGAGGACCCTTGG
>group_225_0 54 1 0 0 sg=54 px=0 gx=0
GGTACCCGGGGATCCTCTAGAGTCGACTCT
>group_225_1 54 1 0 0 sg=54 px=0 gx=0
GGATCCTCTAGAGTCGACCTGCAGGAGCAG
>group_225_2 54 1 0 0 sg=54 px=0 gx=0
GGGATCCTCTAGAGTCGACTCTAGAGGATC
>group_225_3 54 1 0 0 sg=54 px=0 gx=0
CGGATTACAGATCCTCTAGAGTCGACTCTA
>group_225_4 54 1 0 0 sg=54 px=0 gx=0
AGATCCTCTAGAGTCGACTCTAGAGGATCC
>group_225_5 54 1 0 0 sg=54 px=0 gx=0
GGGGATCCTCTAGAGTCGACTCTAGAGGAT
>group_225_6 54 1 0 0 sg=54 px=0 gx=0
ATCCTCTAGAGTCGACTCTAGAGGATCTGT
>group_225_7 54 1 0 0 sg=54 px=0 gx=0
CTAGAGTCGACTCTAGAGGATCTGTAATCC
>group_225_8 54 1 0 0 sg=54 px=0 gx=0
TAGAGTCGACTCTAGAGGATCTGTAATCCG
>group_225_9 54 1 0 0 sg=54 px=0 gx=0
ATCCTCTAGAGTCGACTCTAGAGGATCCCC
>group_226_0 8 13 0 0 sg=8 px=0 gx=0
TGAAAATAAAGATATTTTATTGCGGCCGCT
>group_226_1 8 13 0 0 sg=8 px=0 gx=0
AATGAAAATAAAGATATTTTATTGCGGCCG
>group_226_2 8 13 0 0 sg=8 px=0 gx=0
GAGCGGCCGCAATAAAATATCTTTATTTTC
>group_226_3 8 13 0 0 sg=8 px=0 gx=0
ATGAAAATAAAGATATTTTATTGCGGCCGC
>group_226_4 8 13 0 0 sg=8 px=0 gx=0
AGCGGCCGCAATAAAATATCTTTATTTTCA
>group_226_5 8 13 0 0 sg=8 px=0 gx=0
GAAAATAAAGATATTTTATTGCGGCCGCTC
>group_226_6 8 13 0 0 sg=8 px=0 gx=0
CGGCCGCAATAAAATATCTTTATTTTCATT
>group_226_7 8 13 0 0 sg=8 px=0 gx=0
GCGGCCGCAATAAAATATCTTTATTTTCAT
>group_227_0 2 9 0 0 sg=2 px=0 gx=0
GCTGCAGGTCGACGGATCCCCGGGAATTCT
>group_227_1 2 9 0 0 sg=2 px=0 gx=0
AGAATTCCCGGGGATCCGTCGACCTGCAGC
>group_228_0 38 1 0 0 sg=38 px=0 gx=0
CGACCTGCAGGCATGCAAGCTTAGTAAAGC
>group_228_1 38 1 0 0 sg=38 px=0 gx=0
GAGGGCTTTACTAAGCTTGCATGCCTGCAG
>group_228_2 38 1 0 0 sg=38 px=0 gx=0
GCTTTACTAAGCTTGCATGCCTGCAGGTCG
>group_228_3 38 1 0 0 sg=38 px=0 gx=0
GGCTTTACTAAGCTTGCATGCCTGCAGGTC
>group_228_4 38 1 0 0 sg=38 px=0 gx=0
ATGCAAGCTTAGTAAAGCCCTCGCTAGATT
>group_228_5 38 1 0 0 sg=38 px=0 gx=0
GTCGACCTGCAGGCATGCAAGCTTAGTAAA
>group_228_6 38 1 0 0 sg=38 px=0 gx=0
TTACTAAGCTTGCATGCCTGCAGGTCGACT
>group_228_7 38 1 0 0 sg=38 px=0 gx=0
CGAGGGCTTTACTAAGCTTGCATGCCTGCA
>group_228_8 38 1 0 0 sg=38 px=0 gx=0
TCTAGCGAGGGCTTTACTAAGCTTGCATGC
>group_228_9 38 1 0 0 sg=38 px=0 gx=0
GGGCTTTACTAAGCTTGCATGCCTGCAGGT
>group_230_0 2 1 0 0 sg=2 px=0 gx=0
ATCAATGTATCTTATCATGTCTGGATCTGC
>group_230_1 2 1 0 0 sg=2 px=0 gx=0
GCAGATCCAGACATGATAAGATACATTGAT
>group_231_0 6 16 0 0 sg=6 px=0 gx=0
GTTCAAATTTCGCAGCAGCGGTTTCTTTAC
>group_231_1 6 16 0 0 sg=6 px=0 gx=0
TAAAGAAACCGCTGCTGCGAAATTTGAACG
>group_231_2 6 16 0 0 sg=6 px=0 gx=0
CGTTCAAATTTCGCAGCAGCGGTTTCTTTA
>group_231_3 6 16 0 0 sg=6 px=0 gx=0
GGTAAAGAAACCGCTGCTGCGAAATTTGAA
>group_231_4 6 16 0 0 sg=6 px=0 gx=0
GTAAAGAAACCGCTGCTGCGAAATTTGAAC
>group_231_5 6 16 0 0 sg=6 px=0 gx=0
TTCAAATTTCGCAGCAGCGGTTTCTTTACC
>group_232_0 2 4 0 0 sg=2 px=0 gx=0
TCTATCAATATATAGTTGCTGATCAGATCC
>group_232_1 2 4 0 0 sg=2 px=0 gx=0
GGATCTGATCAGCAACTATATATTGATAGA
>group_235_0 50 4 0 0 sg=50 px=0 gx=0
GAAAATACCGCATCAGGCGCATATTTGAAT
>group_235_1 50 4 0 0 sg=50 px=0 gx=0
TTTCTAAATACATTCAAATATGCGCCTGAT
>group_235_2 50 4 0 0 sg=50 px=0 gx=0
AAATACCGCATCAGGCGCATATTTGAATGT
>group_235_3 50 4 0 0 sg=50 px=0 gx=0
TTTATTTTTCTAAATACATTCAAATATGCG
>group_235_4 50 4 0 0 sg=50 px=0 gx=0
ATACATTCAAATATGCGCCTGATGCGGTAT
>group_235_5 50 4 0 0 sg=50 px=0 gx=0
TTTTTCTAAATACATTCAAATATGCGCCTG
>group_235_6 50 4 0 0 sg=50 px=0 gx=0
CATTCAAATATGCGCCTGATGCGGTATTTT
>group_235_7 50 4 0 0 sg=50 px=0 gx=0
TTTTCTAAATACATTCAAATATGCGCCTGA
>group_235_8 50 4 0 0 sg=50 px=0 gx=0
AATACATTCAAATATGCGCCTGATGCGGTA
>group_235_9 50 4 0 0 sg=50 px=0 gx=0
GAGAAAATACCGCATCAGGCGCATATTTGA
>group_239_0 40 7 0 0 sg=40 px=0 gx=0
AGTCGACCTGCAGCCCAAGCTTGTATTCTA
>group_239_1 40 7 0 0 sg=40 px=0 gx=0
TCTAGAGTCGACCTGCAGCCCAAGCTTGTA
>group_239_2 40 7 0 0 sg=40 px=0 gx=0
TGCAGCCCAAGCTTGTATTCTATAGTGTCA
>group_239_3 40 7 0 0 sg=40 px=0 gx=0
CGACCTGCAGCCCAAGCTTGTATTCTATAG
>group_239_4 40 7 0 0 sg=40 px=0 gx=0
TACAAGCTTGGGCTGCAGGTCGACTCTAGA
>group_239_5 40 7 0 0 sg=40 px=0 gx=0
TAGAATACAAGCTTGGGCTGCAGGTCGACT
>group_239_6 40 7 0 0 sg=40 px=0 gx=0
ACCTGCAGCCCAAGCTTGTATTCTATAGTG
>group_239_7 40 7 0 0 sg=40 px=0 gx=0
GAGTCGACCTGCAGCCCAAGCTTGTATTCT
>group_239_8 40 7 0 0 sg=40 px=0 gx=0
GGTGACACTATAGAATACAAGCTTGGGCTG
>group_239_9 40 7 0 0 sg=40 px=0 gx=0
AGAGTCGACCTGCAGCCCAAGCTTGTATTC
>group_242_0 2 4 0 0 sg=2 px=0 gx=0
GCCATGCTCATTCTAGAGTCCCCCGTGTTC
>group_242_1 2 4 0 0 sg=2 px=0 gx=0
GAACACGGGGGACTCTAGAATGAGCATGGC
>group_243_0 2 2 0 0 sg=2 px=0 gx=0
AGTCAGTCACGATGAATTCCCGGGGATCCA
>group_243_1 2 2 0 0 sg=2 px=0 gx=0
TGGATCCCCGGGAATTCATCGTGACTGACT
>group_245_0 2 4 0 0 sg=2 px=0 gx=0
TTCTAGGATCGATTCTAGCTCGAGGGGCGC
>group_245_1 2 4 0 0 sg=2 px=0 gx=0
GCGCCCCTCGAGCTAGAATCGATCCTAGAA
>group_246_0 2 3 0 0 sg=2 px=0 gx=0
ACGATGACAGAGCGTTGCTGCCTGTGATCC
>group_246_1 2 3 0 0 sg=2 px=0 gx=0
GGATCACAGGCAGCAACGCTCTGTCATCGT
>group_249_0 4 0 0 0 sg=4 px=0 gx=0
TTTTCGTGTGCCTATTTTTTGTGAATCGGG
>group_249_1 4 0 0 0 sg=4 px=0 gx=0
CCCGATTCACAAAAAATAGGCACACGAAAA
>group_249_2 4 0 0 0 sg=4 px=0 gx=0
CCGATTCACAAAAAATAGGCACACGAAAAA
>group_249_3 4 0 0 0 sg=4 px=0 gx=0
TTTTTCGTGTGCCTATTTTTTGTGAATCGG
>group_250_0 2 6 0 0 sg=2 px=0 gx=0
GATAACAATTTCACACAGGAAACAGGATCC
>group_250_1 2 6 0 0 sg=2 px=0 gx=0
GGATCCTGTTTCCTGTGTGAAATTGTTATC
>group_251_0 1122 2 0 1006 sg=116 px=0 gx=1006
TTATATTTCTCTACAGGGGCGCGGCGTGGG
>group_251_1 1122 2 0 1006 sg=116 px=0 gx=1006
CTCACAGACGCGTTGAATTGTCCCCACGCC
>group_251_2 1122 2 0 1006 sg=116 px=0 gx=1006
TCACATCACATCCGAACATAAACAACCATG
>group_251_3 1122 2 0 1006 sg=116 px=0 gx=1006
GGGGACAATTCAACGCGTCTGTGAGGGGAG
>group_251_4 1122 2 0 1006 sg=116 px=0 gx=1006
GGGACAATTCAACGCGTCTGTGAGGGGAGC
>group_251_5 1122 2 0 1006 sg=116 px=0 gx=1006
GCTCCCCTCACAGACGCGTTGAATTGTCCC
>group_251_6 1122 2 0 1006 sg=116 px=0 gx=1006
CGACACTGGATGGCGGCGTTAGTATCGAAT
>group_251_7 1122 2 0 1006 sg=116 px=0 gx=1006
GGACAATTCAACGCGTCTGTGAGGGGAGCG
>group_251_8 1122 2 0 1006 sg=116 px=0 gx=1006
CCCCACGCCGCGCCCCTGTAGAGAAATATA
>group_251_9 1122 2 0 1006 sg=116 px=0 gx=1006
CCACGCCGCGCCCCTGTAGAGAAATATAAA
>group_252_0 2 4 0 0 sg=2 px=0 gx=0
TGCAGGGGGGGGGGGGGGGGGGGGGGGGGG
>group_252_1 2 4 0 0 sg=2 px=0 gx=0
CCCCCCCCCCCCCCCCCCCCCCCCCCTGCA
>group_253_0 48 16 0 0 sg=48 px=0 gx=0
ATCACGGCAGACAAACAAAAGAATGGAATC
>group_253_1 48 16 0 0 sg=48 px=0 gx=0
CAAAAGAATGGAATCAAAGCTAACTTCAAA
>group_253_2 48 16 0 0 sg=48 px=0 gx=0
CATCACGGCAGACAAACAAAAGAATGGAAT
>group_253_3 48 16 0 0 sg=48 px=0 gx=0
AGACAAACAAAAGAATGGAATCAAAGCTAA
>group_253_4 48 16 0 0 sg=48 px=0 gx=0
TCACGGCAGACAAACAAAAGAATGGAATCA
>group_253_5 48 16 0 0 sg=48 px=0 gx=0
CCATTCTTTTGTTTGTCTGCCGTGATGTAT
>group_253_6 48 16 0 0 sg=48 px=0 gx=0
ATACATCACGGCAGACAAACAAAAGAATGG
>group_253_7 48 16 0 0 sg=48 px=0 gx=0
TTTGAAGTTAGCTTTGATTCCATTCTTTTG
>group_253_8 48 16 0 0 sg=48 px=0 gx=0
GATTCCATTCTTTTGTTTGTCTGCCGTGAT
>group_253_9 48 16 0 0 sg=48 px=0 gx=0
CGGCAGACAAACAAAAGAATGGAATCAAAG
>group_254_0 2 9 0 0 sg=2 px=0 gx=0
ACTGGTGGACAGCAAATGGGTCGGATCCGA
>group_254_1 2 9 0 0 sg=2 px=0 gx=0
TCGGATCCGACCCATTTGCTGTCCACCAGT
>group_256_0 24 3 0 0 sg=24 px=0 gx=0
GATCCGCTAGCACGCCCGATGGTGGGACGG
>group_256_1 24 3 0 0 sg=24 px=0 gx=0
CACGCCCGATGGTGGGACGGTATGAATAAT
>group_256_2 24 3 0 0 sg=24 px=0 gx=0
CTAGCACGCCCGATGGTGGGACGGTATGAA
>group_256_3 24 3 0 0 sg=24 px=0 gx=0
TCCGCTAGCACGCCCGATGGTGGGACGGTA
>group_256_4 24 3 0 0 sg=24 px=0 gx=0
GCACGCCCGATGGTGGGACGGTATGAATAA
>group_256_5 24 3 0 0 sg=24 px=0 gx=0
TATTCATACCGTCCCACCATCGGGCGTGCT
>group_256_6 24 3 0 0 sg=24 px=0 gx=0
CGCTAGCACGCCCGATGGTGGGACGGTATG
>group_256_7 24 3 0 0 sg=24 px=0 gx=0
AGCACGCCCGATGGTGGGACGGTATGAATA
>group_256_8 24 3 0 0 sg=24 px=0 gx=0
GCTAGCACGCCCGATGGTGGGACGGTATGA
>group_256_9 24 3 0 0 sg=24 px=0 gx=0
ATTATTCATACCGTCCCACCATCGGGCGTG
>group_260_0 14 3 0 0 sg=14 px=0 gx=0
TAGATATCGATGAATTCCCGGGGATCCGTC
>group_260_1 14 3 0 0 sg=14 px=0 gx=0
TCTAGATATCGATGAATTCCCGGGGATCCG
>group_260_2 14 3 0 0 sg=14 px=0 gx=0
TCGACGGATCCCCGGGAATTCATCGATATC
>group_260_3 14 3 0 0 sg=14 px=0 gx=0
CGACGGATCCCCGGGAATTCATCGATATCT
>group_260_4 14 3 0 0 sg=14 px=0 gx=0
GATCCCCGGGAATTCATCGATATCTAGATC
>group_260_5 14 3 0 0 sg=14 px=0 gx=0
CTAGATATCGATGAATTCCCGGGGATCCGT
>group_260_6 14 3 0 0 sg=14 px=0 gx=0
CGGATCCCCGGGAATTCATCGATATCTAGA
>group_260_7 14 3 0 0 sg=14 px=0 gx=0
ATCTAGATATCGATGAATTCCCGGGGATCC
>group_260_8 14 3 0 0 sg=14 px=0 gx=0
GATCTAGATATCGATGAATTCCCGGGGATC
>group_260_9 14 3 0 0 sg=14 px=0 gx=0
GATATCGATGAATTCCCGGGGATCCGTCGA
>group_262_0 136 8 0 0 sg=136 px=0 gx=0
ATGAGCACTTTCAAAGTTCTGCTATGTGGC
>group_262_1 136 8 0 0 sg=136 px=0 gx=0
TTGAAAGTGCTCATCATTGGAAAACGTTCT
>group_262_2 136 8 0 0 sg=136 px=0 gx=0
CACCTGACGTCTAAGAAACCATTACGTAGA
>group_262_3 136 8 0 0 sg=136 px=0 gx=0
GAAAGTGCTCATCATTGGAAAACGTTCTTC
>group_262_4 136 8 0 0 sg=136 px=0 gx=0
CTGCGGACTGGCTTTCTACGTAATGGTTTC
>group_262_5 136 8 0 0 sg=136 px=0 gx=0
TGGCTTTCTACGTAATGGTTTCTTAGACGT
>group_262_6 136 8 0 0 sg=136 px=0 gx=0
ACCATTACGTAGAAAGCCAGTCCGCAGAAA
>group_262_7 136 8 0 0 sg=136 px=0 gx=0
TAAGAAACCATTACGTAGAAAGCCAGTCCG
>group_262_8 136 8 0 0 sg=136 px=0 gx=0
TTGGTCGGTCATTTCGAATTACCAATGCTT
>group_262_9 136 8 0 0 sg=136 px=0 gx=0
GCGCCACATAGCAGAACTTTGAAAGTGCTC
>group_264_0 2 2 0 0 sg=2 px=0 gx=0
AGCGGCCGCCATAGTGACTGGATATGTTGT
>group_264_1 2 2 0 0 sg=2 px=0 gx=0
ACAACATATCCAGTCACTATGGCGGCCGCT
>group_265_0 118 2 0 0 sg=118 px=0 gx=0
CTGTAAAACACAACATATCCAGTCCTATGG
>group_265_1 118 2 0 0 sg=118 px=0 gx=0
TAATGCGGCCGCCCATAGGACTGGATATGT
>group_265_2 118 2 0 0 sg=118 px=0 gx=0
TTCCCATCAAACAAGTTTGTACAAAAAAGC
>group_265_3 118 2 0 0 sg=118 px=0 gx=0
TTTTGTACAAACTTGTTTGATGGGAATGGT
>group_265_4 118 2 0 0 sg=118 px=0 gx=0
GGGCGGCCGCATTAGGCACCCCAGGCTTTA
>group_265_5 118 2 0 0 sg=118 px=0 gx=0
TTGTTTGATGGGAATGGTGATGGTGATGGT
>group_265_6 118 2 0 0 sg=118 px=0 gx=0
TAAAGCCTGGGGTGCCTAATGCGGCCGCCC
>group_265_7 118 2 0 0 sg=118 px=0 gx=0
CAACATATCCAGTCCTATGGGCGGCCGCAT
>group_265_8 118 2 0 0 sg=118 px=0 gx=0
CCATCACCATCACCATTCCCATCAAACAAG
>group_265_9 118 2 0 0 sg=118 px=0 gx=0
CCCATCGAACCACTTTGTACAAGAAAGCTG
>group_266_0 88 2 0 0 sg=88 px=0 gx=0
GCTTGCATGCCTGCAGGTCGACTCTAATCA
>group_266_1 88 2 0 0 sg=88 px=0 gx=0
TGCAGGTCGACTCTAATCAAACAAGTTTGT
>group_266_2 88 2 0 0 sg=88 px=0 gx=0
CCCGGGGATCCTCTAGATCGAACCACTTTG
>group_266_3 88 2 0 0 sg=88 px=0 gx=0
CGACTCTAATCAAACAAGTTTGTACAAAAA
>group_266_4 88 2 0 0 sg=88 px=0 gx=0
GGTTCGATCTAGAGGATCCCCGGGTGGTCA
>group_266_5 88 2 0 0 sg=88 px=0 gx=0
TTTGATTAGAGTCGACCTGCAGGCATGCAA
>group_266_6 88 2 0 0 sg=88 px=0 gx=0
TTCGATCTAGAGGATCCCCGGGTGGTCAGT
>group_266_7 88 2 0 0 sg=88 px=0 gx=0
GTCGACTCTAATCAAACAAGTTTGTACAAA
>group_266_8 88 2 0 0 sg=88 px=0 gx=0
AGTGGTTCGATCTAGAGGATCCCCGGGTGG
>group_266_9 88 2 0 0 sg=88 px=0 gx=0
TCGACTCTAATCAAACAAGTTTGTACAAAA
>group_267_0 2 5 0 0 sg=2 px=0 gx=0
CTAGAATCGATCCTAGAAGATCTCCTAGAG
>group_267_1 2 5 0 0 sg=2 px=0 gx=0
CTCTAGGAGATCTTCTAGGATCGATTCTAG
>group_268_0 2 8 0 0 sg=2 px=0 gx=0
TCTACGTATTAGTCATCGCTATTACCATGC
>group_268_1 2 8 0 0 sg=2 px=0 gx=0
GCATGGTAATAGCGATGACTAATACGTAGA
>group_269_0 164 12 0 144 sg=20 px=0 gx=144
CGAGGGGCTCGCATCTCTCCTTCACGCGCC
>group_269_1 164 12 0 144 sg=20 px=0 gx=144
TTTCTGTTCTGCGCCGTTACAGATCCAAGC
>group_269_2 164 12 0 144 sg=20 px=0 gx=144
AGGGGCTCGCATCTCTCCTTCACGCGCCCG
>group_269_3 164 12 0 144 sg=20 px=0 gx=144
GCGCGTGAAGGAGAGATGCGAGCCCCTCGA
>group_269_4 164 12 0 144 sg=20 px=0 gx=144
TGGATCTGTAACGGCGCAGAACAGAAAACG
>group_269_5 164 12 0 144 sg=20 px=0 gx=144
TTGGATCTGTAACGGCGCAGAACAGAAAAC
>group_269_6 164 12 0 144 sg=20 px=0 gx=144
TCGTTTTCTGTTCTGCGCCGTTACAGATCC
>group_269_7 164 12 0 144 sg=20 px=0 gx=144
GAGGGGCTCGCATCTCTCCTTCACGCGCCC
>group_269_8 164 12 0 144 sg=20 px=0 gx=144
CTTGGATCTGTAACGGCGCAGAACAGAAAA
>group_269_9 164 12 0 144 sg=20 px=0 gx=144
AGCTTGGATCTGTAACGGCGCAGAACAGAA
>group_272_0 128 8 0 28 sg=100 px=0 gx=28
TTAGCCATGGGACAAAATTGAAATCGACAA
>group_272_1 128 8 0 28 sg=100 px=0 gx=28
TTGTCCCATGGCTAATTCCCATGTCAGCCG
>group_272_2 128 8 0 28 sg=100 px=0 gx=28
GACGAAGAAGCTAGCTAATGCTCTGTCTCA
>group_272_3 128 8 0 28 sg=100 px=0 gx=28
GGGAATTAGCCATGGGACAAAATTGAAATC
>group_272_4 128 8 0 28 sg=100 px=0 gx=28
ATCATTTGTCGATTTCAATTTTGTCCCATG
>group_272_5 128 8 0 28 sg=100 px=0 gx=28
CATGGGAATTAGCCATGGGACAAAATTGAA
>group_272_6 128 8 0 28 sg=100 px=0 gx=28
TTTCAATTTTGTCCCATGGCTAATTCCCAT
>group_272_7 128 8 0 28 sg=100 px=0 gx=28
GTAGAAACAGACGAAGAAGCTAGCTAATGC
>group_272_8 128 8 0 28 sg=100 px=0 gx=28
GATTTCAATTTTGTCCCATGGCTAATTCCC
>group_272_9 128 8 0 28 sg=100 px=0 gx=28
GGAATTAGCCATGGGACAAAATTGAAATCG
>group_273_0 20 10 0 0 sg=20 px=0 gx=0
TCTTGACGAGTTCTTCTGAGGGGATCAATT
>group_273_1 20 10 0 0 sg=20 px=0 gx=0
CCTTCTTGACGAGTTCTTCTGAGGGGATCA
>group_273_2 20 10 0 0 sg=20 px=0 gx=0
CTTGACGAGTTCTTCTGAGGGGATCAATTC
>group_273_3 20 10 0 0 sg=20 px=0 gx=0
TTGATCCCCTCAGAAGAACTCGTCAAGAAG
>group_273_4 20 10 0 0 sg=20 px=0 gx=0
AGAGAATTGATCCCCTCAGAAGAACTCGTC
>group_273_5 20 10 0 0 sg=20 px=0 gx=0
CGAGTTCTTCTGAGGGGATCAATTCTCTAG
>group_273_6 20 10 0 0 sg=20 px=0 gx=0
TTCTTGACGAGTTCTTCTGAGGGGATCAAT
>group_273_7 20 10 0 0 sg=20 px=0 gx=0
TAGAGAATTGATCCCCTCAGAAGAACTCGT
>group_273_8 20 10 0 0 sg=20 px=0 gx=0
GAATTGATCCCCTCAGAAGAACTCGTCAAG
>group_273_9 20 10 0 0 sg=20 px=0 gx=0
ACGAGTTCTTCTGAGGGGATCAATTCTCTA
>group_274_0 44 34 0 0 sg=44 px=0 gx=0
GGCCATCCTGACGGATGGCCTTTTTGCGTG
>group_274_1 44 34 0 0 sg=44 px=0 gx=0
GGATGGCCTTTTTGCGTGGCCAGTGCCAAG
>group_274_2 44 34 0 0 sg=44 px=0 gx=0
CTTGGCACTGGCCACGCAAAAAGGCCATCC
>group_274_3 44 34 0 0 sg=44 px=0 gx=0
CTTTTTGCGTGGCCAGTGCCAAGCTTGCAT
>group_274_4 44 34 0 0 sg=44 px=0 gx=0
TGGCCTTTTTGCGTGGCCAGTGCCAAGCTT
>group_274_5 44 34 0 0 sg=44 px=0 gx=0
CCTTTTTGCGTGGCCAGTGCCAAGCTTGCA
>group_274_6 44 34 0 0 sg=44 px=0 gx=0
TGACGGATGGCCTTTTTGCGTGGCCAGTGC
>group_274_7 44 34 0 0 sg=44 px=0 gx=0
TGCAAGCTTGGCACTGGCCACGCAAAAAGG
>group_274_8 44 34 0 0 sg=44 px=0 gx=0
AAGCTTGGCACTGGCCACGCAAAAAGGCCA
>group_274_9 44 34 0 0 sg=44 px=0 gx=0
GACGGATGGCCTTTTTGCGTGGCCAGTGCC
>group_276_0 4 4 0 0 sg=4 px=0 gx=0
GTGAAAGACCCCCGCTGACGGGTAGTCAAT
>group_276_1 4 4 0 0 sg=4 px=0 gx=0
TGTGAAAGACCCCCGCTGACGGGTAGTCAA
>group_276_2 4 4 0 0 sg=4 px=0 gx=0
TTGACTACCCGTCAGCGGGGGTCTTTCACA
>group_276_3 4 4 0 0 sg=4 px=0 gx=0
ATTGACTACCCGTCAGCGGGGGTCTTTCAC
>group_277_0 2 14 0 0 sg=2 px=0 gx=0
AACCATTATAAGCTGCAATAAACAAGTTCC
>group_277_1 2 14 0 0 sg=2 px=0 gx=0
GGAACTTGTTTATTGCAGCTTATAATGGTT
>group_279_0 26 1 0 0 sg=26 px=0 gx=0
TAACGCGAATTTTAACAAAATATTAAACGT
>group_279_1 26 1 0 0 sg=26 px=0 gx=0
CGCGAATTTTAACAAAATATTAAACGTTTA
>group_279_2 26 1 0 0 sg=26 px=0 gx=0
AATTTTAACAAAATATTAAACGTTTACAAT
>group_279_3 26 1 0 0 sg=26 px=0 gx=0
TGTAAACGTTTAATATTTTGTTAAAATTCG
>group_279_4 26 1 0 0 sg=26 px=0 gx=0
GCGAATTTTAACAAAATATTAAACGTTTAC
>group_279_5 26 1 0 0 sg=26 px=0 gx=0
ACGTTTAATATTTTGTTAAAATTCGCGTTA
>group_279_6 26 1 0 0 sg=26 px=0 gx=0
GTAAACGTTTAATATTTTGTTAAAATTCGC
>group_279_7 26 1 0 0 sg=26 px=0 gx=0
TTTAACGCGAATTTTAACAAAATATTAAAC
>group_279_8 26 1 0 0 sg=26 px=0 gx=0
AAATTGTAAACGTTTAATATTTTGTTAAAA
>group_279_9 26 1 0 0 sg=26 px=0 gx=0
ATTTAACGCGAATTTTAACAAAATATTAAA
>group_280_0 2 2 0 0 sg=2 px=0 gx=0
CGGACGTCAGGTGGCACTTTTCGGGGAAAT
>group_280_1 2 2 0 0 sg=2 px=0 gx=0
ATTTCCCCGAAAAGTGCCACCTGACGTCCG
>group_281_0 8 7 0 0 sg=8 px=0 gx=0
ACCGCGGCCGCCTTAAGACGCGTGGATCCC
>group_281_1 8 7 0 0 sg=8 px=0 gx=0
GTACCGCGGCCGCCTTAAGACGCGTGGATC
>group_281_2 8 7 0 0 sg=8 px=0 gx=0
TACCGCGGCCGCCTTAAGACGCGTGGATCC
>group_281_3 8 7 0 0 sg=8 px=0 gx=0
GGTACCGCGGCCGCCTTAAGACGCGTGGAT
>group_281_4 8 7 0 0 sg=8 px=0 gx=0
GGATCCACGCGTCTTAAGGCGGCCGCGGTA
>group_281_5 8 7 0 0 sg=8 px=0 gx=0
GATCCACGCGTCTTAAGGCGGCCGCGGTAC
>group_281_6 8 7 0 0 sg=8 px=0 gx=0
ATCCACGCGTCTTAAGGCGGCCGCGGTACC
>group_281_7 8 7 0 0 sg=8 px=0 gx=0
GGGATCCACGCGTCTTAAGGCGGCCGCGGT
>group_282_0 2 10 0 0 sg=2 px=0 gx=0
TGGCTGCACTTGAACGTGTGGCCTAAGCGA
>group_282_1 2 10 0 0 sg=2 px=0 gx=0
TCGCTTAGGCCACACGTTCAAGTGCAGCCA
>group_284_0 28 5 0 0 sg=28 px=0 gx=0
TAAGTTATGTAACGCGGAACTCCCAAGCTT
>group_284_1 28 5 0 0 sg=28 px=0 gx=0
TTACCGTAAGTTATGTAACGCGGAACTCCC
>group_284_2 28 5 0 0 sg=28 px=0 gx=0
TTGGGAGTTCCGCGTTACATAACTTACGGT
>group_284_3 28 5 0 0 sg=28 px=0 gx=0
CTTGGGAGTTCCGCGTTACATAACTTACGG
>group_284_4 28 5 0 0 sg=28 px=0 gx=0
GATAAGCTTGGGAGTTCCGCGTTACATAAC
>group_284_5 28 5 0 0 sg=28 px=0 gx=0
TAAGCTTGGGAGTTCCGCGTTACATAACTT
>group_284_6 28 5 0 0 sg=28 px=0 gx=0
GTAAGTTATGTAACGCGGAACTCCCAAGCT
>group_284_7 28 5 0 0 sg=28 px=0 gx=0
TATCGATAAGCTTGGGAGTTCCGCGTTACA
>group_284_8 28 5 0 0 sg=28 px=0 gx=0
TTATGTAACGCGGAACTCCCAAGCTTATCG
>group_284_9 28 5 0 0 sg=28 px=0 gx=0
CCGTAAGTTATGTAACGCGGAACTCCCAAG
>group_285_0 4 3 0 0 sg=4 px=0 gx=0
AACAGCTATGACCATGATTACGAATTCGCG
>group_285_1 4 3 0 0 sg=4 px=0 gx=0
AAACAGCTATGACCATGATTACGAATTCGC
>group_285_2 4 3 0 0 sg=4 px=0 gx=0
CGCGAATTCGTAATCATGGTCATAGCTGTT
>group_285_3 4 3 0 0 sg=4 px=0 gx=0
GCGAATTCGTAATCATGGTCATAGCTGTTT
>group_288_0 54 64 0 0 sg=54 px=0 gx=0
AATCCGAGGAGGTTTCCCGATATTACCCTT
>group_288_1 54 64 0 0 sg=54 px=0 gx=0
ATTGAGACTTTTCAACAAAGGGTAATATCG
>group_288_2 54 64 0 0 sg=54 px=0 gx=0
TTGAGACTTTTCAACAAAGGGTAATATCGG
>group_288_3 54 64 0 0 sg=54 px=0 gx=0
GTAATATCGGGAAACCTCCTCGGATTCCAT
>group_288_4 54 64 0 0 sg=54 px=0 gx=0
AGGTTTCCCGATATTACCCTTTGTTGAAAA
>group_288_5 54 64 0 0 sg=54 px=0 gx=0
GGTAATATCGGGAAACCTCCTCGGATTCCA
>group_288_6 54 64 0 0 sg=54 px=0 gx=0
TCCGAGGAGGTTTCCCGATATTACCCTTTG
>group_288_7 54 64 0 0 sg=54 px=0 gx=0
GACTTTTCAACAAAGGGTAATATCGGGAAA
>group_288_8 54 64 0 0 sg=54 px=0 gx=0
CGAGGAGGTTTCCCGATATTACCCTTTGTT
>group_288_9 54 64 0 0 sg=54 px=0 gx=0
ACAAAGGGTAATATCGGGAAACCTCCTCGG
>group_289_0 4 33 0 0 sg=4 px=0 gx=0
AAGGCGCTCGGTCTTGCCTTGCTCGTCGGT
>group_289_1 4 33 0 0 sg=4 px=0 gx=0
CCGACGAGCAAGGCAAGACCGAGCGCCTTT
>group_289_2 4 33 0 0 sg=4 px=0 gx=0
AAAGGCGCTCGGTCTTGCCTTGCTCGTCGG
>group_289_3 4 33 0 0 sg=4 px=0 gx=0
ACCGACGAGCAAGGCAAGACCGAGCGCCTT
>group_292_0 56 3 0 0 sg=56 px=0 gx=0
GCATGCAAGCTCAGATCTGAGCTTGGCACT
>group_292_1 56 3 0 0 sg=56 px=0 gx=0
CTAGAGTCGACCTGCAGGCATGCAAGCTCA
>group_292_2 56 3 0 0 sg=56 px=0 gx=0
ATCTGAGCTTGCATGCCTGCAGGTCGACTC
>group_292_3 56 3 0 0 sg=56 px=0 gx=0
TGCCAAGCTCAGATCTGAGCTTGCATGCCT
>group_292_4 56 3 0 0 sg=56 px=0 gx=0
GCTCAGATCTGAGCTTGCATGCCTGCAGGT
>group_292_5 56 3 0 0 sg=56 px=0 gx=0
ACCTGCAGGCATGCAAGCTCAGATCTGAGC
>group_292_6 56 3 0 0 sg=56 px=0 gx=0
CTGAGCTTGCATGCCTGCAGGTCGACTCTA
>group_292_7 56 3 0 0 sg=56 px=0 gx=0
CCAAGCTCAGATCTGAGCTTGCATGCCTGC
>group_292_8 56 3 0 0 sg=56 px=0 gx=0
CGACGGCCAGTGCCAAGCTCAGATCTGAGC
>group_292_9 56 3 0 0 sg=56 px=0 gx=0
AAGCTCAGATCTGAGCTTGCATGCCTGCAG
>group_295_0 2 4 0 0 sg=2 px=0 gx=0
CATGAGTAAAGGAGAAGAACTTTTCACTGG
>group_295_1 2 4 0 0 sg=2 px=0 gx=0
CCAGTGAAAAGTTCTTCTCCTTTACTCATG
>group_296_0 2 9 0 0 sg=2 px=0 gx=0
CGATCCCCTCAGAAGAACTCGTCAAGAAGG
>group_296_1 2 9 0 0 sg=2 px=0 gx=0
CCTTCTTGACGAGTTCTTCTGAGGGGATCG
>group_297_0 2 0 0 0 sg=2 px=0 gx=0
ACGACTCACTATAGGAGGGCCACCATGGCA
>group_297_1 2 0 0 0 sg=2 px=0 gx=0
TGCCATGGTGGCCCTCCTATAGTGAGTCGT
>group_300_0 2 7 0 0 sg=2 px=0 gx=0
GTTCAGCTTTCTTGTACAAAGTGGTGATAT
>group_300_1 2 7 0 0 sg=2 px=0 gx=0
ATATCACCACTTTGTACAAGAAAGCTGAAC
>group_301_0 14 4 0 0 sg=14 px=0 gx=0
GCTCGAGTCTAGAGGGCCCGCGGTTCGAAG
>group_301_1 14 4 0 0 sg=14 px=0 gx=0
TCGAGTCTAGAGGGCCCGCGGTTCGAAGGT
>group_301_2 14 4 0 0 sg=14 px=0 gx=0
CGAGTCTAGAGGGCCCGCGGTTCGAAGGTA
>group_301_3 14 4 0 0 sg=14 px=0 gx=0
ACCTTCGAACCGCGGGCCCTCTAGACTCGA
>group_301_4 14 4 0 0 sg=14 px=0 gx=0
TACCTTCGAACCGCGGGCCCTCTAGACTCG
>group_301_5 14 4 0 0 sg=14 px=0 gx=0
CTTACCTTCGAACCGCGGGCCCTCTAGACT
>group_301_6 14 4 0 0 sg=14 px=0 gx=0
CTTCGAACCGCGGGCCCTCTAGACTCGAGC
>group_301_7 14 4 0 0 sg=14 px=0 gx=0
GAGTCTAGAGGGCCCGCGGTTCGAAGGTAA
>group_301_8 14 4 0 0 sg=14 px=0 gx=0
GCTTACCTTCGAACCGCGGGCCCTCTAGAC
>group_301_9 14 4 0 0 sg=14 px=0 gx=0
TTACCTTCGAACCGCGGGCCCTCTAGACTC
>group_302_0 536 7 60 6 sg=476 px=54 gx=0
GGGAATTAATTCTCACTCATTAGGCACCCC
>group_302_1 536 7 60 6 sg=476 px=54 gx=0
AAACAGAATTAATTCTTACACTTAGTTAAA
>group_302_2 536 7 60 6 sg=476 px=54 gx=0
CTGAATACGCGCTAGAGGGGAATTGTTATC
>group_302_3 536 7 60 6 sg=476 px=54 gx=0
AGTTGCGCAGCCTGATCCGGCTGCTAACAA
>group_302_4 536 7 60 6 sg=476 px=54 gx=0
CCTGAATACGCGCTAGAGGGGAATTGTTAT
>group_302_5 536 7 60 6 sg=476 px=54 gx=0
CAATTTAACTAAGTGTAAGAATTAATTCTG
>group_302_6 536 7 60 6 sg=476 px=54 gx=0
TCGGGCTTTGTTAGCAGCCGGATCAGGCTG
>group_302_7 536 7 60 6 sg=476 px=54 gx=0
CCTCTAGCGCGTATTCAGGCTGACCCTGCG
>group_302_8 536 7 60 6 sg=476 px=54 gx=0
TCCGGATATGCGAGAGTAGGGAACTGCCAG
>group_302_9 536 7 60 6 sg=476 px=54 gx=0
TTTGTTAGCAGCCGGATCAGGCTGCGCAAC
>group_304_0 168 1 0 0 sg=168 px=0 gx=0
AAGTATAATAAGCGGATGAATGGCAGAAAT
>group_304_1 168 1 0 0 sg=168 px=0 gx=0
GCCCCCCGAGACCTGCAGGGGGGGGGGGGC
>group_304_2 168 1 0 0 sg=168 px=0 gx=0
TGGTGCTACGCCTGAATAAGTATAATAAGC
>group_304_3 168 1 0 0 sg=168 px=0 gx=0
GCAGGTCTCGGGGGGCAGGCGGGCGGGCTT
>group_304_4 168 1 0 0 sg=168 px=0 gx=0
CTGCAGGTCCCGAGCCTCACGGCGGCGAGT
>group_304_5 168 1 0 0 sg=168 px=0 gx=0
GTGAGGCTCGGGACCTGCAGGGGGGGGGGG
>group_304_6 168 1 0 0 sg=168 px=0 gx=0
AAACGCCTGGTGCTACGCCTGAATAAGTAT
>group_304_7 168 1 0 0 sg=168 px=0 gx=0
CTGCAGGTCTCGGGGGGCAGGCGGGCGGGC
>group_304_8 168 1 0 0 sg=168 px=0 gx=0
CCCCCCCTGCAGGTCTCGGGGGGCAGGCGG
>group_304_9 168 1 0 0 sg=168 px=0 gx=0
CCCCTGCAGGTCCCGAGCCTCACGGCGGCG
>group_306_0 256 5 0 0 sg=256 px=0 gx=0
CCGCCCGAGTCTTGCCTCGGCGGCGGGCGC
>group_306_1 256 5 0 0 sg=256 px=0 gx=0
GGCATGTCCCCTGGCGGACGGGAAGTATCA
>group_306_2 256 5 0 0 sg=256 px=0 gx=0
AGCATCGCCGGCATGTCCCCTGGCGGACGG
>group_306_3 256 5 0 0 sg=256 px=0 gx=0
ACGGGCAGGGCGCCGCCCGAGTCTTGCCTC
>group_306_4 256 5 0 0 sg=256 px=0 gx=0
GCAGGGCGCCGCCCGAGTCTTGCCTCGGCG
>group_306_5 256 5 0 0 sg=256 px=0 gx=0
CTCATGGAGCGCGCGTCCGGGGACCTTGCA
>group_306_6 256 5 0 0 sg=256 px=0 gx=0
AGACGACGAGGCTTGCAGGATCATAATCAG
>group_306_7 256 5 0 0 sg=256 px=0 gx=0
CCGAGGCAAGACTCGGGCGGCGCCCTGCCC
>group_306_8 256 5 0 0 sg=256 px=0 gx=0
CGTCGTCTGGCCGGACCACGCTATCTGTGC
>group_306_9 256 5 0 0 sg=256 px=0 gx=0
CTATCTGTGCAAGGTCCCCGGACGCGCGCT
>group_307_0 50 5 0 0 sg=50 px=0 gx=0
AGTTATCCGGATATAGTTCCTCCTTTCAGC
>group_307_1 50 5 0 0 sg=50 px=0 gx=0
AGTGCCACCTGACGTAGTTATCCGGATATA
>group_307_2 50 5 0 0 sg=50 px=0 gx=0
GTAGTTATCCGGATATAGTTCCTCCTTTCA
>group_307_3 50 5 0 0 sg=50 px=0 gx=0
GAAAGGAGGAACTATATCCGGATAACTACG
>group_307_4 50 5 0 0 sg=50 px=0 gx=0
CCTGACGTAGTTATCCGGATATAGTTCCTC
>group_307_5 50 5 0 0 sg=50 px=0 gx=0
GGAGGAACTATATCCGGATAACTACGTCAG
>group_307_6 50 5 0 0 sg=50 px=0 gx=0
TGAAAGGAGGAACTATATCCGGATAACTAC
>group_307_7 50 5 0 0 sg=50 px=0 gx=0
TCCGGATAACTACGTCAGGTGGCACTTTTC
>group_307_8 50 5 0 0 sg=50 px=0 gx=0
TCCCCGAAAAGTGCCACCTGACGTAGTTAT
>group_307_9 50 5 0 0 sg=50 px=0 gx=0
ACTATATCCGGATAACTACGTCAGGTGGCA
>group_310_0 32 3 0 0 sg=32 px=0 gx=0
TTCAAAGGCCTACGTCGACGAGCTCACTAG
>group_310_1 32 3 0 0 sg=32 px=0 gx=0
CGCGACTAGTGAGCTCGTCGACGTAGGCCT
>group_310_2 32 3 0 0 sg=32 px=0 gx=0
CGTCGACGAGCTCACTAGTCGCGGCCGCTT
>group_310_3 32 3 0 0 sg=32 px=0 gx=0
GGCCGCGACTAGTGAGCTCGTCGACGTAGG
>group_310_4 32 3 0 0 sg=32 px=0 gx=0
GCGGCCGCGACTAGTGAGCTCGTCGACGTA
>group_310_5 32 3 0 0 sg=32 px=0 gx=0
CCGCGACTAGTGAGCTCGTCGACGTAGGCC
>group_310_6 32 3 0 0 sg=32 px=0 gx=0
AAGCGGCCGCGACTAGTGAGCTCGTCGACG
>group_310_7 32 3 0 0 sg=32 px=0 gx=0
CGGCCGCGACTAGTGAGCTCGTCGACGTAG
>group_310_8 32 3 0 0 sg=32 px=0 gx=0
ACTAGTGAGCTCGTCGACGTAGGCCTTTGA
>group_310_9 32 3 0 0 sg=32 px=0 gx=0
GTGAGCTCGTCGACGTAGGCCTTTGAATTC
>group_313_0 2 21 0 0 sg=2 px=0 gx=0
CCGGGAGAGCTCGATATCGCATGCGGTACC
>group_313_1 2 21 0 0 sg=2 px=0 gx=0
GGTACCGCATGCGATATCGAGCTCTCCCGG
>group_315_0 2 20 0 0 sg=2 px=0 gx=0
GCGGCCGCTTTACTTGTACAGCTCGTCCAT
>group_315_1 2 20 0 0 sg=2 px=0 gx=0
ATGGACGAGCTGTACAAGTAAAGCGGCCGC
>group_317_0 8 2 0 0 sg=8 px=0 gx=0
ATCCTCTAGAGTCGATCGACCTGCAGGCAT
>group_317_1 8 2 0 0 sg=8 px=0 gx=0
GATCCTCTAGAGTCGATCGACCTGCAGGCA
>group_317_2 8 2 0 0 sg=8 px=0 gx=0
TGCCTGCAGGTCGATCGACTCTAGAGGATC
>group_317_3 8 2 0 0 sg=8 px=0 gx=0
CCTCTAGAGTCGATCGACCTGCAGGCATGC
>group_317_4 8 2 0 0 sg=8 px=0 gx=0
TCCTCTAGAGTCGATCGACCTGCAGGCATG
>group_317_5 8 2 0 0 sg=8 px=0 gx=0
CATGCCTGCAGGTCGATCGACTCTAGAGGA
>group_317_6 8 2 0 0 sg=8 px=0 gx=0
ATGCCTGCAGGTCGATCGACTCTAGAGGAT
>group_317_7 8 2 0 0 sg=8 px=0 gx=0
GCATGCCTGCAGGTCGATCGACTCTAGAGG
>group_318_0 172 6 0 0 sg=172 px=0 gx=0
TACGCGTCGAAGCCGAAATCCATTGCTGTT
>group_318_1 172 6 0 0 sg=172 px=0 gx=0
TCGGCTTCGACGCGTAACTCACGTTAAGGG
>group_318_2 172 6 0 0 sg=172 px=0 gx=0
AATGGATTTCGGCTTCGACGCGTAACTCAC
>group_318_3 172 6 0 0 sg=172 px=0 gx=0
GTGAGTTACGCGTCGAAGCCGAAATCCATT
>group_318_4 172 6 0 0 sg=172 px=0 gx=0
GCAATGTAACATCAGAGATAAGCCGAATTA
>group_318_5 172 6 0 0 sg=172 px=0 gx=0
ATAATTCTAGATAATTCGGCTTATCTCTGA
>group_318_6 172 6 0 0 sg=172 px=0 gx=0
AAAATCCCTTAACGTGAGTTACGCGTCGAA
>group_318_7 172 6 0 0 sg=172 px=0 gx=0
ATTTCGGCTTCGACGCGTAACTCACGTTAA
>group_318_8 172 6 0 0 sg=172 px=0 gx=0
TTTGTCAACAGCAATGGATTTCGGCTTCGA
>group_318_9 172 6 0 0 sg=172 px=0 gx=0
TGTAACATCAGAGATAAGCCGAATTATCTA
>group_320_0 6 6 0 0 sg=6 px=0 gx=0
TGATGATGATGATGATGAGAACCAGACATG
>group_320_1 6 6 0 0 sg=6 px=0 gx=0
ACCATGTCTGGTTCTCATCATCATCATCAT
>group_320_2 6 6 0 0 sg=6 px=0 gx=0
CATGTCTGGTTCTCATCATCATCATCATCA
>group_320_3 6 6 0 0 sg=6 px=0 gx=0
GATGATGATGATGATGAGAACCAGACATGG
>group_320_4 6 6 0 0 sg=6 px=0 gx=0
CCATGTCTGGTTCTCATCATCATCATCATC
>group_320_5 6 6 0 0 sg=6 px=0 gx=0
ATGATGATGATGATGAGAACCAGACATGGT
>group_321_0 42 12 0 0 sg=42 px=0 gx=0
CGTGAAGCTTTTTGCAAAAGCCTAGGCCTC
>group_321_1 42 12 0 0 sg=42 px=0 gx=0
AGGCTTTTGCAAAAAGCTTCACGCTGCCGC
>group_321_2 42 12 0 0 sg=42 px=0 gx=0
TTTGCAAAAAGCTTCACGCTGCCGCAAGCA
>group_321_3 42 12 0 0 sg=42 px=0 gx=0
TTGCAAAAAGCTTCACGCTGCCGCAAGCAC
>group_321_4 42 12 0 0 sg=42 px=0 gx=0
TGGAGGCCTAGGCTTTTGCAAAAAGCTTCA
>group_321_5 42 12 0 0 sg=42 px=0 gx=0
GTGCTTGCGGCAGCGTGAAGCTTTTTGCAA
>group_321_6 42 12 0 0 sg=42 px=0 gx=0
TGCAAAAAGCTTCACGCTGCCGCAAGCACT
>group_321_7 42 12 0 0 sg=42 px=0 gx=0
CAAAAAGCTTCACGCTGCCGCAAGCACTCA
>group_321_8 42 12 0 0 sg=42 px=0 gx=0
AGTGCTTGCGGCAGCGTGAAGCTTTTTGCA
>group_321_9 42 12 0 0 sg=42 px=0 gx=0
CTTTTGCAAAAAGCTTCACGCTGCCGCAAG
>group_322_0 2 13 0 0 sg=2 px=0 gx=0
TCATCAATGTATCTTATCATGTCTGGATCG
>group_322_1 2 13 0 0 sg=2 px=0 gx=0
CGATCCAGACATGATAAGATACATTGATGA
>group_325_0 2 23 0 0 sg=2 px=0 gx=0
GCCCGGGGATCCTCTAGAGTCGACCTGCAG
>group_325_1 2 23 0 0 sg=2 px=0 gx=0
CTGCAGGTCGACTCTAGAGGATCCCCGGGC
>group_329_0 2 18 0 0 sg=2 px=0 gx=0
TGCGGTACCTCTAGAAGAAGCTTGGGATCC
>group_329_1 2 18 0 0 sg=2 px=0 gx=0
GGATCCCAAGCTTCTTCTAGAGGTACCGCA
>group_330_0 36 54 0 0 sg=36 px=0 gx=0
CATATCGTTTCATAGCTTCTGCCAACCGAA
>group_330_1 36 54 0 0 sg=36 px=0 gx=0
CTTCTGCCAACCGAACGGACATTTCGAAGT
>group_330_2 36 54 0 0 sg=36 px=0 gx=0
AATGTCCGTTCGGTTGGCAGAAGCTATGAA
>group_330_3 36 54 0 0 sg=36 px=0 gx=0
TGTCCGTTCGGTTGGCAGAAGCTATGAAAC
>group_330_4 36 54 0 0 sg=36 px=0 gx=0
TTCTGCCAACCGAACGGACATTTCGAAGTA
>group_330_5 36 54 0 0 sg=36 px=0 gx=0
GAAATGTCCGTTCGGTTGGCAGAAGCTATG
>group_330_6 36 54 0 0 sg=36 px=0 gx=0
CCGTTCGGTTGGCAGAAGCTATGAAACGAT
>group_330_7 36 54 0 0 sg=36 px=0 gx=0
CATAGCTTCTGCCAACCGAACGGACATTTC
>group_330_8 36 54 0 0 sg=36 px=0 gx=0
CGTTCGGTTGGCAGAAGCTATGAAACGATA
>group_330_9 36 54 0 0 sg=36 px=0 gx=0
AGCTTCTGCCAACCGAACGGACATTTCGAA
>group_331_0 120 2 0 0 sg=120 px=0 gx=0
GATATGCCTCCGAATTGGTTACCTCACTAT
>group_331_1 120 2 0 0 sg=120 px=0 gx=0
AAGTTCATTTGATATGCCTCCGAATTGGTT
>group_331_2 120 2 0 0 sg=120 px=0 gx=0
TTAGTCCATTACCTGGTATATTATAAAAGC
>group_331_3 120 2 0 0 sg=120 px=0 gx=0
CTGGTATATTATAAAAGCCAGTCATTAGGC
>group_331_4 120 2 0 0 sg=120 px=0 gx=0
TCAAAATAGTGAGGTAACCAATTCGGAGGC
>group_331_5 120 2 0 0 sg=120 px=0 gx=0
TTCGGAGGCATATCAAATGAACTTTAATAA
>group_331_6 120 2 0 0 sg=120 px=0 gx=0
GTTCATTTGATATGCCTCCGAATTGGTTAC
>group_331_7 120 2 0 0 sg=120 px=0 gx=0
ATTGGTTACCTCACTATTTTGATTAGTACC
>group_331_8 120 2 0 0 sg=120 px=0 gx=0
GACTGGCTTTTATAATATACCAGGTAATGG
>group_331_9 120 2 0 0 sg=120 px=0 gx=0
TATAATATACCAGGTAATGGACTAATGAAA
>group_333_0 2 5 0 0 sg=2 px=0 gx=0
GGTCGACAAGCTTGGATCCCTGCAGGCCTC
>group_333_1 2 5 0 0 sg=2 px=0 gx=0
GAGGCCTGCAGGGATCCAAGCTTGTCGACC
>group_334_0 8 16 0 0 sg=8 px=0 gx=0
ATAAGCTAGCTTTAATGCGGTAGTTTATCA
>group_334_1 8 16 0 0 sg=8 px=0 gx=0
GTGATAAACTACCGCATTAAAGCTAGCTTA
>group_334_2 8 16 0 0 sg=8 px=0 gx=0
GATAAGCTAGCTTTAATGCGGTAGTTTATC
>group_334_3 8 16 0 0 sg=8 px=0 gx=0
CGATAAGCTAGCTTTAATGCGGTAGTTTAT
>group_334_4 8 16 0 0 sg=8 px=0 gx=0
TGATAAACTACCGCATTAAAGCTAGCTTAT
>group_334_5 8 16 0 0 sg=8 px=0 gx=0
TAAGCTAGCTTTAATGCGGTAGTTTATCAC
>group_334_6 8 16 0 0 sg=8 px=0 gx=0
ATAAACTACCGCATTAAAGCTAGCTTATCG
>group_334_7 8 16 0 0 sg=8 px=0 gx=0
GATAAACTACCGCATTAAAGCTAGCTTATC
>group_336_0 12 6 0 0 sg=12 px=0 gx=0
TTTTGCGTTTCTACAAACTCTTCCTGTCTA
>group_336_1 12 6 0 0 sg=12 px=0 gx=0
AGACAGGAAGAGTTTGTAGAAACGCAAAAA
>group_336_2 12 6 0 0 sg=12 px=0 gx=0
TTTGATGCCTGGCAGTTTATGGCGGGCGAC
>group_336_3 12 6 0 0 sg=12 px=0 gx=0
ATTTGATGCCTGGCAGTTTATGGCGGGCGA
>group_336_4 12 6 0 0 sg=12 px=0 gx=0
TTTGCGTTTCTACAAACTCTTCCTGTCTAG
>group_336_5 12 6 0 0 sg=12 px=0 gx=0
GTCGCCCGCCATAAACTGCCAGGCATCAAA
>group_336_6 12 6 0 0 sg=12 px=0 gx=0
TTTTTGCGTTTCTACAAACTCTTCCTGTCT
>group_336_7 12 6 0 0 sg=12 px=0 gx=0
CGTCGCCCGCCATAAACTGCCAGGCATCAA
>group_336_8 12 6 0 0 sg=12 px=0 gx=0
TCGCCCGCCATAAACTGCCAGGCATCAAAT
>group_336_9 12 6 0 0 sg=12 px=0 gx=0
TTGATGCCTGGCAGTTTATGGCGGGCGACG
>group_340_0 4 5 0 0 sg=4 px=0 gx=0
TCATTATTTGTAGAGCTCATCCATGCCATG
>group_340_1 4 5 0 0 sg=4 px=0 gx=0
CATTATTTGTAGAGCTCATCCATGCCATGT
>group_340_2 4 5 0 0 sg=4 px=0 gx=0
CATGGCATGGATGAGCTCTACAAATAATGA
>group_340_3 4 5 0 0 sg=4 px=0 gx=0
ACATGGCATGGATGAGCTCTACAAATAATG
>group_345_0 2 14 0 0 sg=2 px=0 gx=0
ACCATGACCGAGTACAAGCCCACGGTGCGC
>group_345_1 2 14 0 0 sg=2 px=0 gx=0
GCGCACCGTGGGCTTGTACTCGGTCATGGT
>group_346_0 10 0 0 0 sg=10 px=0 gx=0
CAAATGTTTGAACGATCGGGGATCCGTCGA
>group_346_1 10 0 0 0 sg=10 px=0 gx=0
TTGCCAAATGTTTGAACGATCGGGGATCCG
>group_346_2 10 0 0 0 sg=10 px=0 gx=0
CGACGGATCCCCGATCGTTCAAACATTTGG
>group_346_3 10 0 0 0 sg=10 px=0 gx=0
TGCCAAATGTTTGAACGATCGGGGATCCGT
>group_346_4 10 0 0 0 sg=10 px=0 gx=0
TCGACGGATCCCCGATCGTTCAAACATTTG
>group_346_5 10 0 0 0 sg=10 px=0 gx=0
GCCAAATGTTTGAACGATCGGGGATCCGTC
>group_346_6 10 0 0 0 sg=10 px=0 gx=0
ACGGATCCCCGATCGTTCAAACATTTGGCA
>group_346_7 10 0 0 0 sg=10 px=0 gx=0
GACGGATCCCCGATCGTTCAAACATTTGGC
>group_346_8 10 0 0 0 sg=10 px=0 gx=0
CCAAATGTTTGAACGATCGGGGATCCGTCG
>group_346_9 10 0 0 0 sg=10 px=0 gx=0
CGGATCCCCGATCGTTCAAACATTTGGCAA
>group_348_0 4 4 0 0 sg=4 px=0 gx=0
ACCAGCTGCAGATCTCGAGCTCGGATCCAT
>group_348_1 4 4 0 0 sg=4 px=0 gx=0
CCAGCTGCAGATCTCGAGCTCGGATCCATG
>group_348_2 4 4 0 0 sg=4 px=0 gx=0
CATGGATCCGAGCTCGAGATCTGCAGCTGG
>group_348_3 4 4 0 0 sg=4 px=0 gx=0
ATGGATCCGAGCTCGAGATCTGCAGCTGGT
>group_349_0 14 7 0 0 sg=14 px=0 gx=0
CGTAGCCTGAATGGCGAATGGCGCTTTGCC
>group_349_1 14 7 0 0 sg=14 px=0 gx=0
AGGCAAAGCGCCATTCGCCATTCAGGCTAC
>group_349_2 14 7 0 0 sg=14 px=0 gx=0
GTAGCCTGAATGGCGAATGGCGCTTTGCCT
>group_349_3 14 7 0 0 sg=14 px=0 gx=0
TTGCGTAGCCTGAATGGCGAATGGCGCTTT
>group_349_4 14 7 0 0 sg=14 px=0 gx=0
GTTGCGTAGCCTGAATGGCGAATGGCGCTT
>group_349_5 14 7 0 0 sg=14 px=0 gx=0
CAAAGCGCCATTCGCCATTCAGGCTACGCA
>group_349_6 14 7 0 0 sg=14 px=0 gx=0
TGCGTAGCCTGAATGGCGAATGGCGCTTTG
>group_349_7 14 7 0 0 sg=14 px=0 gx=0
CAGGCAAAGCGCCATTCGCCATTCAGGCTA
>group_349_8 14 7 0 0 sg=14 px=0 gx=0
GGCAAAGCGCCATTCGCCATTCAGGCTACG
>group_349_9 14 7 0 0 sg=14 px=0 gx=0
GCGTAGCCTGAATGGCGAATGGCGCTTTGC
>group_350_0 2 19 0 0 sg=2 px=0 gx=0
CAGTCACGACGTTGTAAAACGACGGGATCC
>group_350_1 2 19 0 0 sg=2 px=0 gx=0
GGATCCCGTCGTTTTACAACGTCGTGACTG
>group_352_0 4 36 0 0 sg=4 px=0 gx=0
CTGAGTGCTTGCGGCAGCGTGAAGCTGATC
>group_352_1 4 36 0 0 sg=4 px=0 gx=0
CCTGAGTGCTTGCGGCAGCGTGAAGCTGAT
>group_352_2 4 36 0 0 sg=4 px=0 gx=0
GATCAGCTTCACGCTGCCGCAAGCACTCAG
>group_352_3 4 36 0 0 sg=4 px=0 gx=0
ATCAGCTTCACGCTGCCGCAAGCACTCAGG
>group_354_0 74 2 0 0 sg=74 px=0 gx=0
CACCTTCGAAGCCATGGCCTAGGCCTATCG
>group_354_1 74 2 0 0 sg=74 px=0 gx=0
ACAAACTTGTAGATCTCTGCTCGTTCTTCA
>group_354_2 74 2 0 0 sg=74 px=0 gx=0
CTAGGCCATGGCTTCGAAGGTGTACGACCC
>group_354_3 74 2 0 0 sg=74 px=0 gx=0
AAACTTGTAGATCTCTGCTCGTTCTTCAGC
>group_354_4 74 2 0 0 sg=74 px=0 gx=0
CGTACACCTTCGAAGCCATGGCCTAGGCCT
>group_354_5 74 2 0 0 sg=74 px=0 gx=0
CGGGGTCGTACACCTTCGAAGCCATGGCCT
>group_354_6 74 2 0 0 sg=74 px=0 gx=0
GAGAGTGCTGAAGAACGAGCAGAGATCTAC
>group_354_7 74 2 0 0 sg=74 px=0 gx=0
ACACCTTCGAAGCCATGGCCTAGGCCTATC
>group_354_8 74 2 0 0 sg=74 px=0 gx=0
TGCTGAAGAACGAGCAGAGATCTACAAGTT
>group_354_9 74 2 0 0 sg=74 px=0 gx=0
AACGAGCAGAGATCTACAAGTTTGTACAAA
>group_355_0 2 5 0 0 sg=2 px=0 gx=0
CACCGCGGTGGAGCTCGAATTGACGCGTCG
>group_355_1 2 5 0 0 sg=2 px=0 gx=0
CGACGCGTCAATTCGAGCTCCACCGCGGTG
>group_357_0 56 8 0 0 sg=56 px=0 gx=0
TTGTTGAAAAGTCTCAATAGCCCTCTGGTC
>group_357_1 56 8 0 0 sg=56 px=0 gx=0
AAGATACAGTCTCAGAAGACCAGAGGGCTA
>group_357_2 56 8 0 0 sg=56 px=0 gx=0
CCAGAGGGCTATTGAGACTTTTCAACAAAG
>group_357_3 56 8 0 0 sg=56 px=0 gx=0
AGCCCTCTGGTCTTCTGAGACTGTATCTTT
>group_357_4 56 8 0 0 sg=56 px=0 gx=0
TCTCAGAAGACCAGAGGGCTATTGAGACTT
>group_357_5 56 8 0 0 sg=56 px=0 gx=0
AAAGATACAGTCTCAGAAGACCAGAGGGCT
>group_357_6 56 8 0 0 sg=56 px=0 gx=0
AGACCAGAGGGCTATTGAGACTTTTCAACA
>group_357_7 56 8 0 0 sg=56 px=0 gx=0
GAAGACCAGAGGGCTATTGAGACTTTTCAA
>group_357_8 56 8 0 0 sg=56 px=0 gx=0
AGAAGACCAGAGGGCTATTGAGACTTTTCA
>group_357_9 56 8 0 0 sg=56 px=0 gx=0
CCTCTGGTCTTCTGAGACTGTATCTTTGAT
>group_359_0 3368 0 0 3026 sg=342 px=0 gx=3026
GAGCTTCCTGCTGAACATCAAAGGCAAGAA
>group_359_1 3368 0 0 3026 sg=342 px=0 gx=3026
CGCAGGCCGTAAGATTGAATTCGTCGACAT
>group_359_2 3368 0 0 3026 sg=342 px=0 gx=3026
GCCTCTCGAGATTTAAATCGAGCGGCCGCC
>group_359_3 3368 0 0 3026 sg=342 px=0 gx=3026
AATCAAATTCAGAAACTTGATATTTTTCAT
>group_359_4 3368 0 0 3026 sg=342 px=0 gx=3026
AAAAATGAAAAATATCAAGTTTCTGAATTT
>group_359_5 3368 0 0 3026 sg=342 px=0 gx=3026
CGGCCGCTCGATTTAAATCTCGAGAGGCCT
>group_359_6 3368 0 0 3026 sg=342 px=0 gx=3026
GAAACTTGATATTTTTCATTTTTTTGCTGT
>group_359_7 3368 0 0 3026 sg=342 px=0 gx=3026
TCGATGTCGACGAATTCAATCTTACGGCCT
>group_359_8 3368 0 0 3026 sg=342 px=0 gx=3026
GGAAGCTCGGCGCAAACGTTGATTGTTTGT
>group_359_9 3368 0 0 3026 sg=342 px=0 gx=3026
GAATTCGTCGACATCGATGCTCTTCTGCGT
>group_360_0 126 32 0 0 sg=126 px=0 gx=0
GGCTGAATTAGGCGCGCCTATTTCTATTAA
>group_360_1 126 32 0 0 sg=126 px=0 gx=0
ATTTATTTCTATTAATCTCGACGGATCAGC
>group_360_2 126 32 0 0 sg=126 px=0 gx=0
CATCTATGTTACTAGATCGGGAATTAATAG
>group_360_3 126 32 0 0 sg=126 px=0 gx=0
TCGAGATTAATAGAAATAAATTCAGCCTAA
>group_360_4 126 32 0 0 sg=126 px=0 gx=0
ATTAGGCTGAATTTATTTCTATTAATCTCG
>group_360_5 126 32 0 0 sg=126 px=0 gx=0
AATTTATTTCTATTAATCTCGACGGATCAG
>group_360_6 126 32 0 0 sg=126 px=0 gx=0
AATTAGGCGCGCCTATTTCTATTAATTCCC
>group_360_7 126 32 0 0 sg=126 px=0 gx=0
CTATGTTACTAGATCGGGAATTAATAGAAA
>group_360_8 126 32 0 0 sg=126 px=0 gx=0
CGGCAGCGTGAAGCTGATCCGTCGAGATTA
>group_360_9 126 32 0 0 sg=126 px=0 gx=0
ATCGGGAATTAATAGAAATAGGCGCGCCTA
>group_363_0 2 4 0 0 sg=2 px=0 gx=0
CCCGGACTCTTGTCGTCGTCATCAATCGTA
>group_363_1 2 4 0 0 sg=2 px=0 gx=0
TACGATTGATGACGACGACAAGAGTCCGGG
>group_364_0 2 3 0 0 sg=2 px=0 gx=0
TCAATCAATCACCGGATCCCCGGGAATTCA
>group_364_1 2 3 0 0 sg=2 px=0 gx=0
TGAATTCCCGGGGATCCGGTGATTGATTGA
>group_368_0 2 2 0 0 sg=2 px=0 gx=0
CTCATGACATTAACCTATAAAAATAGGCGT
>group_368_1 2 2 0 0 sg=2 px=0 gx=0
ACGCCTATTTTTATAGGTTAATGTCATGAG
>group_370_0 2 5 0 0 sg=2 px=0 gx=0
GCAGATTGTACTGAGAGTGCACCATAAATT
>group_370_1 2 5 0 0 sg=2 px=0 gx=0
AATTTATGGTGCACTCTCAGTACAATCTGC
>group_371_0 64 3 0 0 sg=64 px=0 gx=0
TTCTCCGCTCCATGGTTCAGATCCAGACAT
>group_371_1 64 3 0 0 sg=64 px=0 gx=0
CATGTCTGGATCTGAACCATGGAGCGGAGA
>group_371_2 64 3 0 0 sg=64 px=0 gx=0
TGTCTGGATCTGAACCATGGAGCGGAGAAT
>group_371_3 64 3 0 0 sg=64 px=0 gx=0
CCCATTCTCCGCTCCATGGTTCAGATCCAG
>group_371_4 64 3 0 0 sg=64 px=0 gx=0
CTTATCATGTCTGGATCTGAACCATGGAGC
>group_371_5 64 3 0 0 sg=64 px=0 gx=0
ACCATGGAGCGGAGAATGGGCGGAACTGGG
>group_371_6 64 3 0 0 sg=64 px=0 gx=0
ATGTATCTTATCATGTCTGGATCTGAACCA
>group_371_7 64 3 0 0 sg=64 px=0 gx=0
TCTCCGCTCCATGGTTCAGATCCAGACATG
>group_371_8 64 3 0 0 sg=64 px=0 gx=0
TGGTTCAGATCCAGACATGATAAGATACAT
>group_371_9 64 3 0 0 sg=64 px=0 gx=0
CATGGAGCGGAGAATGGGCGGAACTGGGCG
>group_373_0 8 2 0 0 sg=8 px=0 gx=0
TTTAGCTTCCTTAGCTCCTGAAAATCTCGG
>group_373_1 8 2 0 0 sg=8 px=0 gx=0
GATCCGAGATTTTCAGGAGCTAAGGAAGCT
>group_373_2 8 2 0 0 sg=8 px=0 gx=0
TAGCTTCCTTAGCTCCTGAAAATCTCGGAT
>group_373_3 8 2 0 0 sg=8 px=0 gx=0
CCGAGATTTTCAGGAGCTAAGGAAGCTAAA
>group_373_4 8 2 0 0 sg=8 px=0 gx=0
AGCTTCCTTAGCTCCTGAAAATCTCGGATC
>group_373_5 8 2 0 0 sg=8 px=0 gx=0
TTAGCTTCCTTAGCTCCTGAAAATCTCGGA
>group_373_6 8 2 0 0 sg=8 px=0 gx=0
TCCGAGATTTTCAGGAGCTAAGGAAGCTAA
>group_373_7 8 2 0 0 sg=8 px=0 gx=0
ATCCGAGATTTTCAGGAGCTAAGGAAGCTA
>group_375_0 162 2 0 2 sg=160 px=0 gx=2
CCCTTCAGGCGTACGCATGACCGGCGGCGG
>group_375_1 162 2 0 2 sg=160 px=0 gx=2
AGGCGTACGCATGACCGGCGGCGGATTTGG
>group_375_2 162 2 0 2 sg=160 px=0 gx=2
CTGAAAATTGTTATCTAAGGAAATACTTAC
>group_375_3 162 2 0 2 sg=160 px=0 gx=2
ATTTTCAGGGCTGGAATGTGTAAGAGCGGG
>group_375_4 162 2 0 2 sg=160 px=0 gx=2
GGAAGTATCCAGCTCGATCAGGCAGCAGCT
>group_375_5 162 2 0 2 sg=160 px=0 gx=2
CCGCCGGTCATGCGTACGCCTGAAGGGAAA
>group_375_6 162 2 0 2 sg=160 px=0 gx=2
CTCGCGAGTTGGTTCAGCTGCTGCCTGATC
>group_375_7 162 2 0 2 sg=160 px=0 gx=2
TGCCTGATCGAGCTGGATACTTCCCGTCCG
>group_375_8 162 2 0 2 sg=160 px=0 gx=2
ATCGAGCTGGATACTTCCCGTCCGCCAGGG
>group_375_9 162 2 0 2 sg=160 px=0 gx=2
AAGTATCCAGCTCGATCAGGCAGCAGCTGA
>group_376_0 2 105 0 0 sg=2 px=0 gx=0
GCATGACCAAAATCCCTTAACGTGAGTTTT
>group_376_1 2 105 0 0 sg=2 px=0 gx=0
AAAACTCACGTTAAGGGATTTTGGTCATGC
>group_377_0 2 4 0 0 sg=2 px=0 gx=0
TGAGCTCCCATGTGAGCGAGTAACAACCCG
>group_377_1 2 4 0 0 sg=2 px=0 gx=0
CGGGTTGTTACTCGCTCACATGGGAGCTCA
>group_378_0 24 13 0 0 sg=24 px=0 gx=0
CGTCAGGATGGCCTTCTGCTTAGTTTGATG
>group_378_1 24 13 0 0 sg=24 px=0 gx=0
CCGTCAGGATGGCCTTCTGCTTAGTTTGAT
>group_378_2 24 13 0 0 sg=24 px=0 gx=0
TCCGTCAGGATGGCCTTCTGCTTAGTTTGA
>group_378_3 24 13 0 0 sg=24 px=0 gx=0
GTCAGGATGGCCTTCTGCTTAGTTTGATGC
>group_378_4 24 13 0 0 sg=24 px=0 gx=0
CATCAAACTAAGCAGAAGGCCATCCTGACG
>group_378_5 24 13 0 0 sg=24 px=0 gx=0
GGCATCAAACTAAGCAGAAGGCCATCCTGA
>group_378_6 24 13 0 0 sg=24 px=0 gx=0
AGGCATCAAACTAAGCAGAAGGCCATCCTG
>group_378_7 24 13 0 0 sg=24 px=0 gx=0
ATCAAACTAAGCAGAAGGCCATCCTGACGG
>group_378_8 24 13 0 0 sg=24 px=0 gx=0
CCATCCGTCAGGATGGCCTTCTGCTTAGTT
>group_378_9 24 13 0 0 sg=24 px=0 gx=0
AACTAAGCAGAAGGCCATCCTGACGGATGG
>group_379_0 6 57 0 0 sg=6 px=0 gx=0
ATTAATAAGATGATCTTCTTGAGATCGTTT
>group_379_1 6 57 0 0 sg=6 px=0 gx=0
GATTAATAAGATGATCTTCTTGAGATCGTT
>group_379_2 6 57 0 0 sg=6 px=0 gx=0
AACGATCTCAAGAAGATCATCTTATTAATC
>group_379_3 6 57 0 0 sg=6 px=0 gx=0
AAACGATCTCAAGAAGATCATCTTATTAAT
>group_379_4 6 57 0 0 sg=6 px=0 gx=0
TGATTAATAAGATGATCTTCTTGAGATCGT
>group_379_5 6 57 0 0 sg=6 px=0 gx=0
ACGATCTCAAGAAGATCATCTTATTAATCA
>group_380_0 2 3 0 0 sg=2 px=0 gx=0
GAAACAGCTATGACCATGATTACGAATTTC
>group_380_1 2 3 0 0 sg=2 px=0 gx=0
GAAATTCGTAATCATGGTCATAGCTGTTTC
>group_381_0 66 76 0 0 sg=66 px=0 gx=0
CTTTACGCCCCGCCCTGCCACTCATCGCAG
>group_381_1 66 76 0 0 sg=66 px=0 gx=0
CCGGATCCAGATCTTTACGCCCCGCCCTGC
>group_381_2 66 76 0 0 sg=66 px=0 gx=0
GGCGGGGCGTAAAGATCTGGATCCGGCTTA
>group_381_3 66 76 0 0 sg=66 px=0 gx=0
AGCCGGATCCAGATCTTTACGCCCCGCCCT
>group_381_4 66 76 0 0 sg=66 px=0 gx=0
GGCGTAAAGATCTGGATCCGGCTTACTAAA
>group_381_5 66 76 0 0 sg=66 px=0 gx=0
GTAAGCCGGATCCAGATCTTTACGCCCCGC
>group_381_6 66 76 0 0 sg=66 px=0 gx=0
GGATCCAGATCTTTACGCCCCGCCCTGCCA
>group_381_7 66 76 0 0 sg=66 px=0 gx=0
TAGTAAGCCGGATCCAGATCTTTACGCCCC
>group_381_8 66 76 0 0 sg=66 px=0 gx=0
GGCAGGGCGGGGCGTAAAGATCTGGATCCG
>group_381_9 66 76 0 0 sg=66 px=0 gx=0
CGATGAGTGGCAGGGCGGGGCGTAAAGATC
>group_382_0 430 5 0 0 sg=430 px=0 gx=0
ACTCTGTAGCACCGCCTACATACCTCGTCC
>group_382_1 430 5 0 0 sg=430 px=0 gx=0
GTAACAGGATTAGCAGGACGAGGTATGTAG
>group_382_2 430 5 0 0 sg=430 px=0 gx=0
ATGAATCGGCCAACGCGCCGGGAGAGGCGG
>group_382_3 430 5 0 0 sg=430 px=0 gx=0
CGCTGACGCGCCCTGATGGGCTTGTCTGCT
>group_382_4 430 5 0 0 sg=430 px=0 gx=0
AGGCGCCCAATACGCAAACCGCCTCTCCCG
>group_382_5 430 5 0 0 sg=430 px=0 gx=0
CTGAATGGCGAATGGCGCTCTTCCGCTTCC
>group_382_6 430 5 0 0 sg=430 px=0 gx=0
TTAGCAGGACGAGGTATGTAGGCGGTGCTA
>group_382_7 430 5 0 0 sg=430 px=0 gx=0
AGCAGACAAGCCCATCAGGGCGCGTCAGCG
>group_382_8 430 5 0 0 sg=430 px=0 gx=0
TCCCGGCGCGTTGGCCGATTCATTAATCCA
>group_382_9 430 5 0 0 sg=430 px=0 gx=0
CATCAGGGCGCGTCAGCGGGTGTTGGCGGG
>group_383_0 122 2 0 0 sg=122 px=0 gx=0
GATCCACGCGTGGATCAATTCACTCCTCAG
>group_383_1 122 2 0 0 sg=122 px=0 gx=0
GGCGACTCTAGAGCTCTGCAGGCATGCGAT
>group_383_2 122 2 0 0 sg=122 px=0 gx=0
TATCGCATGCCTGCAGAGCTCTAGAGTCGC
>group_383_3 122 2 0 0 sg=122 px=0 gx=0
ACCAATGGAGAAATCCCGGGATCCACGCGT
>group_383_4 122 2 0 0 sg=122 px=0 gx=0
CAGAGCTCTAGAGTCGCCTGGCCAAGGGAC
>group_383_5 122 2 0 0 sg=122 px=0 gx=0
AGTCGCCTGGCCAAGGGACCAGCGGCTTGC
>group_383_6 122 2 0 0 sg=122 px=0 gx=0
GCTATGGAAGACCAATGGAGAAATCCCGGG
>group_383_7 122 2 0 0 sg=122 px=0 gx=0
AGAAATCCCGGGATCCACGCGTGGATCAAT
>group_383_8 122 2 0 0 sg=122 px=0 gx=0
AATGGAGAAATCCCGGGATCCACGCGTGGA
>group_383_9 122 2 0 0 sg=122 px=0 gx=0
ATGGAAGACCAATGGAGAAATCCCGGGATC
>group_384_0 12 5 0 0 sg=12 px=0 gx=0
AGTACTGCGATGAGTGGCAGGGCGGGGCGA
>group_384_1 12 5 0 0 sg=12 px=0 gx=0
TACTGCGATGAGTGGCAGGGCGGGGCGAAG
>group_384_2 12 5 0 0 sg=12 px=0 gx=0
GCCCTTCGCCCCGCCCTGCCACTCATCGCA
>group_384_3 12 5 0 0 sg=12 px=0 gx=0
CCCTTCGCCCCGCCCTGCCACTCATCGCAG
>group_384_4 12 5 0 0 sg=12 px=0 gx=0
TCGCCCCGCCCTGCCACTCATCGCAGTACT
>group_384_5 12 5 0 0 sg=12 px=0 gx=0
CTTCGCCCCGCCCTGCCACTCATCGCAGTA
>group_384_6 12 5 0 0 sg=12 px=0 gx=0
GTACTGCGATGAGTGGCAGGGCGGGGCGAA
>group_384_7 12 5 0 0 sg=12 px=0 gx=0
TTCGCCCCGCCCTGCCACTCATCGCAGTAC
>group_384_8 12 5 0 0 sg=12 px=0 gx=0
TGCGATGAGTGGCAGGGCGGGGCGAAGGGC
>group_384_9 12 5 0 0 sg=12 px=0 gx=0
CTGCGATGAGTGGCAGGGCGGGGCGAAGGG
>group_385_0 168 2 0 114 sg=54 px=0 gx=114
AAGCTTGGACACAAGACAGGCTTGCGAGAT
>group_385_1 168 2 0 114 sg=54 px=0 gx=114
AGCTTGGACACAAGACAGGCTTGCGAGATA
>group_385_2 168 2 0 114 sg=54 px=0 gx=114
TTTGCAAAAAGCTTGGACACAAGACAGGCT
>group_385_3 168 2 0 114 sg=54 px=0 gx=114
CTTTTGCAAAAAGCTTGGACACAAGACAGG
>group_385_4 168 2 0 114 sg=54 px=0 gx=114
CTTGGACACAAGACAGGCTTGCGAGATATG
>group_385_5 168 2 0 114 sg=54 px=0 gx=114
CAAAAAGCTTGGACACAAGACAGGCTTGCG
>group_385_6 168 2 0 114 sg=54 px=0 gx=114
CCTAGGCTTTTGCAAAAAGCTTGGACACAA
>group_385_7 168 2 0 114 sg=54 px=0 gx=114
CGCAAGCCTGTCTTGTGTCCAAGCTTTTTG
>group_385_8 168 2 0 114 sg=54 px=0 gx=114
CTGTCTTGTGTCCAAGCTTTTTGCAAAAGC
>group_385_9 168 2 0 114 sg=54 px=0 gx=114
AACATATCTCGCAAGCCTGTCTTGTGTCCA
>group_388_0 6 3 0 0 sg=6 px=0 gx=0
ATTCTAGAATCTTCTATGGAGGTCAAAACA
>group_388_1 6 3 0 0 sg=6 px=0 gx=0
CATTCTAGAATCTTCTATGGAGGTCAAAAC
>group_388_2 6 3 0 0 sg=6 px=0 gx=0
TTCTAGAATCTTCTATGGAGGTCAAAACAG
>group_388_3 6 3 0 0 sg=6 px=0 gx=0
CTGTTTTGACCTCCATAGAAGATTCTAGAA
>group_388_4 6 3 0 0 sg=6 px=0 gx=0
TGTTTTGACCTCCATAGAAGATTCTAGAAT
>group_388_5 6 3 0 0 sg=6 px=0 gx=0
GTTTTGACCTCCATAGAAGATTCTAGAATG
>group_389_0 24 11 0 0 sg=24 px=0 gx=0
CCCACTGCTTACTGGCTTATCGAAATTAAT
>group_389_1 24 11 0 0 sg=24 px=0 gx=0
TAATTTCGATAAGCCAGTAAGCAGTGGGTT
>group_389_2 24 11 0 0 sg=24 px=0 gx=0
AACCCACTGCTTACTGGCTTATCGAAATTA
>group_389_3 24 11 0 0 sg=24 px=0 gx=0
GTATTAATTTCGATAAGCCAGTAAGCAGTG
>group_389_4 24 11 0 0 sg=24 px=0 gx=0
CTTACTGGCTTATCGAAATTAATACGACTC
>group_389_5 24 11 0 0 sg=24 px=0 gx=0
ACTGCTTACTGGCTTATCGAAATTAATACG
>group_389_6 24 11 0 0 sg=24 px=0 gx=0
TTAATTTCGATAAGCCAGTAAGCAGTGGGT
>group_389_7 24 11 0 0 sg=24 px=0 gx=0
CACTGCTTACTGGCTTATCGAAATTAATAC
>group_389_8 24 11 0 0 sg=24 px=0 gx=0
AGTCGTATTAATTTCGATAAGCCAGTAAGC
>group_389_9 24 11 0 0 sg=24 px=0 gx=0
GTCGTATTAATTTCGATAAGCCAGTAAGCA
>group_390_0 2 16 0 0 sg=2 px=0 gx=0
AATTCCAACATCCAATAAATCATACAGGCA
>group_390_1 2 16 0 0 sg=2 px=0 gx=0
TGCCTGTATGATTTATTGGATGTTGGAATT
>group_392_0 134 11 0 0 sg=134 px=0 gx=0
TGGCGCCATCGATACGCGTACGTCGCGACC
>group_392_1 134 11 0 0 sg=134 px=0 gx=0
AGCGCTTTAAATTTGCGCATGCTAGCTATA
>group_392_2 134 11 0 0 sg=134 px=0 gx=0
TTGCGCATGCTAGCTATAGTTCTAGAGGTA
>group_392_3 134 11 0 0 sg=134 px=0 gx=0
ATAGCTAGCATGCGCAAATTTAAAGCGCTG
>group_392_4 134 11 0 0 sg=134 px=0 gx=0
CAGCTGGCGCCATCGATACGCGTACGTCGC
>group_392_5 134 11 0 0 sg=134 px=0 gx=0
TCGATGGCGCCAGCTGCAGGCGGCCGCCAT
>group_392_6 134 11 0 0 sg=134 px=0 gx=0
CTGCAGCTGGCGCCATCGATACGCGTACGT
>group_392_7 134 11 0 0 sg=134 px=0 gx=0
GATATCAGCGCTTTAAATTTGCGCATGCTA
>group_392_8 134 11 0 0 sg=134 px=0 gx=0
GTACGCGTATCGATGGCGCCAGCTGCAGGC
>group_392_9 134 11 0 0 sg=134 px=0 gx=0
ATGGCGGCCGCCTGCAGCTGGCGCCATCGA
>group_393_0 106 3 0 0 sg=106 px=0 gx=0
GCAGGCTCTAATCACAAGTTTGTACAAAAA
>group_393_1 106 3 0 0 sg=106 px=0 gx=0
TCTAATCACAAGTTTGTACAAAAAAGCTGA
>group_393_2 106 3 0 0 sg=106 px=0 gx=0
CGCCCTTGCTCACCATGATCACCACTTTGT
>group_393_3 106 3 0 0 sg=106 px=0 gx=0
GATTAGAGCCTGCAGGCATGCAAGCTTGGC
>group_393_4 106 3 0 0 sg=106 px=0 gx=0
TTGCTCACCATGATCACCACTTTGTACAAG
>group_393_5 106 3 0 0 sg=106 px=0 gx=0
TCGCCCTTGCTCACCATGATCACCACTTTG
>group_393_6 106 3 0 0 sg=106 px=0 gx=0
GTTCAGCTTTTTTGTACAAACTTGTGATTA
>group_393_7 106 3 0 0 sg=106 px=0 gx=0
AGCTTGCATGCCTGCAGGCTCTAATCACAA
>group_393_8 106 3 0 0 sg=106 px=0 gx=0
CTAATCACAAGTTTGTACAAAAAAGCTGAA
>group_393_9 106 3 0 0 sg=106 px=0 gx=0
TCAGCTTTTTTGTACAAACTTGTGATTAGA
>group_395_0 58 3 0 0 sg=58 px=0 gx=0
GGGCCCTATTCTATAGTGTCACCTAAATGC
>group_395_1 58 3 0 0 sg=58 px=0 gx=0
ATGCTAGAGCTCGCTGATCAGCCTCGACTG
>group_395_2 58 3 0 0 sg=58 px=0 gx=0
AGTGTCACCTAAATGCTAGAGCTCGCTGAT
>group_395_3 58 3 0 0 sg=58 px=0 gx=0
ACCTAAATGCTAGAGCTCGCTGATCAGCCT
>group_395_4 58 3 0 0 sg=58 px=0 gx=0
TCTATAGTGTCACCTAAATGCTAGAGCTCG
>group_395_5 58 3 0 0 sg=58 px=0 gx=0
GAGCTCTAGCATTTAGGTGACACTATAGAA
>group_395_6 58 3 0 0 sg=58 px=0 gx=0
AGTCGAGGCTGATCAGCGAGCTCTAGCATT
>group_395_7 58 3 0 0 sg=58 px=0 gx=0
CTAGCATTTAGGTGACACTATAGAATAGGG
>group_395_8 58 3 0 0 sg=58 px=0 gx=0
TGTCACCTAAATGCTAGAGCTCGCTGATCA
>group_395_9 58 3 0 0 sg=58 px=0 gx=0
CAGTCGAGGCTGATCAGCGAGCTCTAGCAT
>group_398_0 24 11 0 10 sg=14 px=0 gx=10
AGCTATGACATGATTACGAATTCGAGCTCG
>group_398_1 24 11 0 10 sg=14 px=0 gx=10
GAGCTCGAATTCGTAATCATGTCATAGCTG
>group_398_2 24 11 0 10 sg=14 px=0 gx=10
AAACAGCTATGACATGATTACGAATTCGAG
>group_398_3 24 11 0 10 sg=14 px=0 gx=10
GACATGATTACGAATTCGAGCTCGGTACCC
>group_398_4 24 11 0 10 sg=14 px=0 gx=10
ACAGCTATGACATGATTACGAATTCGAGCT
>group_398_5 24 11 0 10 sg=14 px=0 gx=10
GCTCGAATTCGTAATCATGTCATAGCTGTT
>group_398_6 24 11 0 10 sg=14 px=0 gx=10
ACATGATTACGAATTCGAGCTCGGTACCCG
>group_398_7 24 11 0 10 sg=14 px=0 gx=10
AGCTCGAATTCGTAATCATGTCATAGCTGT
>group_398_8 24 11 0 10 sg=14 px=0 gx=10
GGGTACCGAGCTCGAATTCGTAATCATGTC
>group_398_9 24 11 0 10 sg=14 px=0 gx=10
CTCGAATTCGTAATCATGTCATAGCTGTTT
>group_399_0 502 2 0 0 sg=502 px=0 gx=0
TGCCGTTCCAGGGCAGGCTGGTGACGGAGA
>group_399_1 502 2 0 0 sg=502 px=0 gx=0
CACGAGCCGTTGAACCCGAACGACGCCGTG
>group_399_2 502 2 0 0 sg=502 px=0 gx=0
CCAACCCGACGCCGGCGTCGTTCTCGCTCA
>group_399_3 502 2 0 0 sg=502 px=0 gx=0
CCGGTCGGGATGCTGCCGTTCCAGGGCAGG
>group_399_4 502 2 0 0 sg=502 px=0 gx=0
GCTTCGGCGCCAACGTCACGATCACCAACC
>group_399_5 502 2 0 0 sg=502 px=0 gx=0
CGTGACGTTGGCGCCGAAGCCGCCGGGCCA
>group_399_6 502 2 0 0 sg=502 px=0 gx=0
CGGCGGCTTCGGCGCCAACGTCACGATCAC
>group_399_7 502 2 0 0 sg=502 px=0 gx=0
GTGGCCCGGCGGCTTCGGCGCCAACGTCAC
>group_399_8 502 2 0 0 sg=502 px=0 gx=0
CCCGGCCCACGAGCCGTTGAACCCGAACGA
>group_399_9 502 2 0 0 sg=502 px=0 gx=0
GGTCTCCGTCACCAGCCTGCCCTGGAACGG
>group_402_0 16 5 0 0 sg=16 px=0 gx=0
CTTACGTAGAACAAAAACTCATCTCAGAAG
>group_402_1 16 5 0 0 sg=16 px=0 gx=0
ACGTAGAACAAAAACTCATCTCAGAAGAGG
>group_402_2 16 5 0 0 sg=16 px=0 gx=0
TACGTAGAACAAAAACTCATCTCAGAAGAG
>group_402_3 16 5 0 0 sg=16 px=0 gx=0
AGCTTACGTAGAACAAAAACTCATCTCAGA
>group_402_4 16 5 0 0 sg=16 px=0 gx=0
CCTCTTCTGAGATGAGTTTTTGTTCTACGT
>group_402_5 16 5 0 0 sg=16 px=0 gx=0
TCTTCTGAGATGAGTTTTTGTTCTACGTAA
>group_402_6 16 5 0 0 sg=16 px=0 gx=0
CTCTTCTGAGATGAGTTTTTGTTCTACGTA
>group_402_7 16 5 0 0 sg=16 px=0 gx=0
TCTGAGATGAGTTTTTGTTCTACGTAAGCT
>group_402_8 16 5 0 0 sg=16 px=0 gx=0
TCCTCTTCTGAGATGAGTTTTTGTTCTACG
>group_402_9 16 5 0 0 sg=16 px=0 gx=0
CTTCTGAGATGAGTTTTTGTTCTACGTAAG
>group_403_0 60 2 0 0 sg=60 px=0 gx=0
TTCTTCTGAGCGGGACTCTGGGGTTCGCCC
>group_403_1 60 2 0 0 sg=60 px=0 gx=0
CAGGCATGCAAGCTTGGGCGAACCCCAGAG
>group_403_2 60 2 0 0 sg=60 px=0 gx=0
GTTCTTCTGAGCGGGACTCTGGGGTTCGCC
>group_403_3 60 2 0 0 sg=60 px=0 gx=0
GCTTGGGCGAACCCCAGAGTCCCGCTCAGA
>group_403_4 60 2 0 0 sg=60 px=0 gx=0
CTGCAGGCATGCAAGCTTGGGCGAACCCCA
>group_403_5 60 2 0 0 sg=60 px=0 gx=0
GCATGCAAGCTTGGGCGAACCCCAGAGTCC
>group_403_6 60 2 0 0 sg=60 px=0 gx=0
GCCCAAGCTTGCATGCCTGCAGGTCGACTC
>group_403_7 60 2 0 0 sg=60 px=0 gx=0
ACCTGCAGGCATGCAAGCTTGGGCGAACCC
>group_403_8 60 2 0 0 sg=60 px=0 gx=0
TTCTGAGCGGGACTCTGGGGTTCGCCCAAG
>group_403_9 60 2 0 0 sg=60 px=0 gx=0
CTTGGGCGAACCCCAGAGTCCCGCTCAGAA
>group_404_0 770 11 0 0 sg=770 px=0 gx=0
TGAGATCCTCTTCCGCTTCCTCGCTCACTG
>group_404_1 770 11 0 0 sg=770 px=0 gx=0
GCGGAAGAGGATCTCAGTAAAGCGCTGGCT
>group_404_2 770 11 0 0 sg=770 px=0 gx=0
GCTGCCAACGCGAGAGCGGGCCGGGAGGGT
>group_404_3 770 11 0 0 sg=770 px=0 gx=0
GGCCCCAATTGGCTAGCAAGCTTTCCGCGG
>group_404_4 770 11 0 0 sg=770 px=0 gx=0
TGGGCCCCAATTGGCTAGCAAGCTTTCCGC
>group_404_5 770 11 0 0 sg=770 px=0 gx=0
GGCTAGCAAGCTTTCCGCGGGGCGCCCGTT
>group_404_6 770 11 0 0 sg=770 px=0 gx=0
ATTTGTATGTGCATGCCAACCACAGGAGAT
>group_404_7 770 11 0 0 sg=770 px=0 gx=0
CACTAGACGCTCACCGGGCTGGTTGCCCTC
>group_404_8 770 11 0 0 sg=770 px=0 gx=0
GTGTGCGAGACACCGCAGCCGCCGGCGTTG
>group_404_9 770 11 0 0 sg=770 px=0 gx=0
CTGAGATCCTCTTCCGCTTCCTCGCTCACT
>group_406_0 10 6 0 0 sg=10 px=0 gx=0
GGTACCGAGCTCGAATTGGGGATCTTGAAG
>group_406_1 10 6 0 0 sg=10 px=0 gx=0
GGTACTTCAAGATCCCCAATTCGAGCTCGG
>group_406_2 10 6 0 0 sg=10 px=0 gx=0
ACCGAGCTCGAATTGGGGATCTTGAAGTAC
>group_406_3 10 6 0 0 sg=10 px=0 gx=0
TACTTCAAGATCCCCAATTCGAGCTCGGTA
>group_406_4 10 6 0 0 sg=10 px=0 gx=0
GTACTTCAAGATCCCCAATTCGAGCTCGGT
>group_406_5 10 6 0 0 sg=10 px=0 gx=0
CCGAGCTCGAATTGGGGATCTTGAAGTACC
>group_406_6 10 6 0 0 sg=10 px=0 gx=0
ACTTCAAGATCCCCAATTCGAGCTCGGTAC
>group_406_7 10 6 0 0 sg=10 px=0 gx=0
CTTCAAGATCCCCAATTCGAGCTCGGTACC
>group_406_8 10 6 0 0 sg=10 px=0 gx=0
TACCGAGCTCGAATTGGGGATCTTGAAGTA
>group_406_9 10 6 0 0 sg=10 px=0 gx=0
GTACCGAGCTCGAATTGGGGATCTTGAAGT
>group_408_0 120 4 0 0 sg=120 px=0 gx=0
GCGTGAACTTCCCCTCCGACGGCCCCGTGA
>group_408_1 120 4 0 0 sg=120 px=0 gx=0
GTGGCGACCGTGACCCAGGACTCCTCCCTG
>group_408_2 120 4 0 0 sg=120 px=0 gx=0
GTCTTCTTCTGCATCACGGGGCCGTCGGAG
>group_408_3 120 4 0 0 sg=120 px=0 gx=0
CATGGTCTTCTTCTGCATCACGGGGCCGTC
>group_408_4 120 4 0 0 sg=120 px=0 gx=0
GCCACGCCGCCGTCCTCGAAGTTCATCACG
>group_408_5 120 4 0 0 sg=120 px=0 gx=0
CCTGGGTCACGGTCGCCACGCCGCCGTCCT
>group_408_6 120 4 0 0 sg=120 px=0 gx=0
TCTTCTTCTGCATCACGGGGCCGTCGGAGG
>group_408_7 120 4 0 0 sg=120 px=0 gx=0
GGCGACCGTGACCCAGGACTCCTCCCTGCA
>group_408_8 120 4 0 0 sg=120 px=0 gx=0
CTCCGACGGCCCCGTGATGCAGAAGAAGAC
>group_408_9 120 4 0 0 sg=120 px=0 gx=0
CTGCATCACGGGGCCGTCGGAGGGGAAGTT
>group_409_0 38 8 0 0 sg=38 px=0 gx=0
GTTTAAACTCAATGATGATGATGATGATGG
>group_409_1 38 8 0 0 sg=38 px=0 gx=0
GGAGACCGTTTAAACTCAATGATGATGATG
>group_409_2 38 8 0 0 sg=38 px=0 gx=0
CATCATCATCATTGAGTTTAAACGGTCTCC
>group_409_3 38 8 0 0 sg=38 px=0 gx=0
TTTAAACTCAATGATGATGATGATGATGGT
>group_409_4 38 8 0 0 sg=38 px=0 gx=0
GACCATCATCATCATCATCATTGAGTTTAA
>group_409_5 38 8 0 0 sg=38 px=0 gx=0
CCGTTTAAACTCAATGATGATGATGATGAT
>group_409_6 38 8 0 0 sg=38 px=0 gx=0
CGACCATCATCATCATCATCATTGAGTTTA
>group_409_7 38 8 0 0 sg=38 px=0 gx=0
ATCATCATCATTGAGTTTAAACGGTCTCCA
>group_409_8 38 8 0 0 sg=38 px=0 gx=0
CATCATCATCATCATCATTGAGTTTAAACG
>group_409_9 38 8 0 0 sg=38 px=0 gx=0
CAAGCTGGAGACCGTTTAAACTCAATGATG
>group_410_0 44 9 0 0 sg=44 px=0 gx=0
GAGATATACATATGAGCTCCAATTCACTGG
>group_410_1 44 9 0 0 sg=44 px=0 gx=0
GTGAATTGGAGCTCATATGTATATCTCCTT
>group_410_2 44 9 0 0 sg=44 px=0 gx=0
ATATGAGCTCCAATTCACTGGCCGTCGTTT
>group_410_3 44 9 0 0 sg=44 px=0 gx=0
AAGAAGGAGATATACATATGAGCTCCAATT
>group_410_4 44 9 0 0 sg=44 px=0 gx=0
AAGGAGATATACATATGAGCTCCAATTCAC
>group_410_5 44 9 0 0 sg=44 px=0 gx=0
GGAGCTCATATGTATATCTCCTTCTTAAAG
>group_410_6 44 9 0 0 sg=44 px=0 gx=0
AATTGGAGCTCATATGTATATCTCCTTCTT
>group_410_7 44 9 0 0 sg=44 px=0 gx=0
CAGTGAATTGGAGCTCATATGTATATCTCC
>group_410_8 44 9 0 0 sg=44 px=0 gx=0
GGCCAGTGAATTGGAGCTCATATGTATATC
>group_410_9 44 9 0 0 sg=44 px=0 gx=0
TGAATTGGAGCTCATATGTATATCTCCTTC
>group_411_0 2 6 0 0 sg=2 px=0 gx=0
TTATATCTCCTTCTTAAAGTTAAACAAAAT
>group_411_1 2 6 0 0 sg=2 px=0 gx=0
ATTTTGTTTAACTTTAAGAAGGAGATATAA
>group_416_0 10 2 0 0 sg=10 px=0 gx=0
TGCCTACAGCATCCAAGAAGCTTATCGATG
>group_416_1 10 2 0 0 sg=10 px=0 gx=0
GCCTACAGCATCCAAGAAGCTTATCGATGA
>group_416_2 10 2 0 0 sg=10 px=0 gx=0
CCTACAGCATCCAAGAAGCTTATCGATGAT
>group_416_3 10 2 0 0 sg=10 px=0 gx=0
ATCATCGATAAGCTTCTTGGATGCTGTAGG
>group_416_4 10 2 0 0 sg=10 px=0 gx=0
TCGATAAGCTTCTTGGATGCTGTAGGCATA
>group_416_5 10 2 0 0 sg=10 px=0 gx=0
CATCGATAAGCTTCTTGGATGCTGTAGGCA
>group_416_6 10 2 0 0 sg=10 px=0 gx=0
TATGCCTACAGCATCCAAGAAGCTTATCGA
>group_416_7 10 2 0 0 sg=10 px=0 gx=0
ATGCCTACAGCATCCAAGAAGCTTATCGAT
>group_416_8 10 2 0 0 sg=10 px=0 gx=0
ATCGATAAGCTTCTTGGATGCTGTAGGCAT
>group_416_9 10 2 0 0 sg=10 px=0 gx=0
TCATCGATAAGCTTCTTGGATGCTGTAGGC
>group_417_0 2 7 0 0 sg=2 px=0 gx=0
AGAATTCGGATCCTCTAGAGTCGACCTGCA
>group_417_1 2 7 0 0 sg=2 px=0 gx=0
TGCAGGTCGACTCTAGAGGATCCGAATTCT
>group_418_0 2 9 0 0 sg=2 px=0 gx=0
AATCAGGGGATAACGCAGGAAAGAACATGC
>group_418_1 2 9 0 0 sg=2 px=0 gx=0
GCATGTTCTTTCCTGCGTTATCCCCTGATT
>group_421_0 12 3 0 2 sg=10 px=0 gx=2
CAGAACTGGTAGGTATGGAAGATCTCTAGA
>group_421_1 12 3 0 2 sg=10 px=0 gx=2
GAGATCTTCCATACCTACCAGTTCTGCGCC
>group_421_2 12 3 0 2 sg=10 px=0 gx=2
GCAGAACTGGTAGGTATGGAAGATCTCTAG
>group_421_3 12 3 0 2 sg=10 px=0 gx=2
TCTAGAGATCTTCCATACCTACCAGTTCTG
>group_421_4 12 3 0 2 sg=10 px=0 gx=2
CGCAGAACTGGTAGGTATGGAAGATCTCTA
>group_421_5 12 3 0 2 sg=10 px=0 gx=2
AGAGATCTTCCATACCTACCAGTTCTGCGC
>group_421_6 12 3 0 2 sg=10 px=0 gx=2
CTAGAGATCTTCCATACCTACCAGTTCTGC
>group_421_7 12 3 0 2 sg=10 px=0 gx=2
TAGAGATCTTCCATACCTACCAGTTCTGCG
>group_421_8 12 3 0 2 sg=10 px=0 gx=2
GCGCAGAACTGGTAGGTATGGAAGATCTCT
>group_421_9 12 3 0 2 sg=10 px=0 gx=2
GGCGCAGAACTGGTAGGTATGGAAGATCTC
>group_423_0 4 22 0 0 sg=4 px=0 gx=0
CCCGGGCTGCAGGAATTCCTCGAGAAGCTT
>group_423_1 4 22 0 0 sg=4 px=0 gx=0
AAGCTTCTCGAGGAATTCCTGCAGCCCGGG
>group_423_2 4 22 0 0 sg=4 px=0 gx=0
CAAGCTTCTCGAGGAATTCCTGCAGCCCGG
>group_423_3 4 22 0 0 sg=4 px=0 gx=0
CCGGGCTGCAGGAATTCCTCGAGAAGCTTG
>group_424_0 58 28 0 0 sg=58 px=0 gx=0
ACCTAAGCTTAGAACCTTTACCAAAGGTGA
>group_424_1 58 28 0 0 sg=58 px=0 gx=0
CACCTAAGCTTAGAACCTTTACCAAAGGTG
>group_424_2 58 28 0 0 sg=58 px=0 gx=0
AGGTTCTAAGCTTAGGTGAGAACATCCCTG
>group_424_3 58 28 0 0 sg=58 px=0 gx=0
TAAGCTTAGAACCTTTACCAAAGGTGATGC
>group_424_4 58 28 0 0 sg=58 px=0 gx=0
ACCTTTGGTAAAGGTTCTAAGCTTAGGTGA
>group_424_5 58 28 0 0 sg=58 px=0 gx=0
TAGGTGAGAACATCCCTGCCTGAACATGAG
>group_424_6 58 28 0 0 sg=58 px=0 gx=0
TTCTAAGCTTAGGTGAGAACATCCCTGCCT
>group_424_7 58 28 0 0 sg=58 px=0 gx=0
AGCTTAGGTGAGAACATCCCTGCCTGAACA
>group_424_8 58 28 0 0 sg=58 px=0 gx=0
GCATCACCTTTGGTAAAGGTTCTAAGCTTA
>group_424_9 58 28 0 0 sg=58 px=0 gx=0
GGTAAAGGTTCTAAGCTTAGGTGAGAACAT
>group_425_0 104 2 0 0 sg=104 px=0 gx=0
TAGTGAGTCGTATTAATTTGATATCTGGCG
>group_425_1 104 2 0 0 sg=104 px=0 gx=0
CCATGATTACGCCAGATATCAAATTAATAC
>group_425_2 104 2 0 0 sg=104 px=0 gx=0
GGCCCTCGAGACGCGTGGCATGCAAGCTTC
>group_425_3 104 2 0 0 sg=104 px=0 gx=0
ATAGTGAGTCGTATTAATTTGATATCTGGC
>group_425_4 104 2 0 0 sg=104 px=0 gx=0
TATAGTGAGTCGTATTAATTTGATATCTGG
>group_425_5 104 2 0 0 sg=104 px=0 gx=0
TAGGGAGAAGCTTGCATGCCACGCGTCTCG
>group_425_6 104 2 0 0 sg=104 px=0 gx=0
ACGCCAGATATCAAATTAATACGACTCACT
>group_425_7 104 2 0 0 sg=104 px=0 gx=0
TGATATCTGGCGTAATCATGGTCATAGCTG
>group_425_8 104 2 0 0 sg=104 px=0 gx=0
CTCGAGACGCGTGGCATGCAAGCTTCTCCC
>group_425_9 104 2 0 0 sg=104 px=0 gx=0
TATAGGGAGAAGCTTGCATGCCACGCGTCT
>group_427_0 38 29 0 0 sg=38 px=0 gx=0
TGTACAAACTTGTTGATAACTCTAGAGTCC
>group_427_1 38 29 0 0 sg=38 px=0 gx=0
GGGGGACTCTAGAGTTATCAACAAGTTTGT
>group_427_2 38 29 0 0 sg=38 px=0 gx=0
GTTGATAACTCTAGAGTCCCCCGTGTTCTC
>group_427_3 38 29 0 0 sg=38 px=0 gx=0
TTGGAGAGAACACGGGGGACTCTAGAGTTA
>group_427_4 38 29 0 0 sg=38 px=0 gx=0
AACACGGGGGACTCTAGAGTTATCAACAAG
>group_427_5 38 29 0 0 sg=38 px=0 gx=0
GAACACGGGGGACTCTAGAGTTATCAACAA
>group_427_6 38 29 0 0 sg=38 px=0 gx=0
AAACTTGTTGATAACTCTAGAGTCCCCCGT
>group_427_7 38 29 0 0 sg=38 px=0 gx=0
TTGTTGATAACTCTAGAGTCCCCCGTGTTC
>group_427_8 38 29 0 0 sg=38 px=0 gx=0
GGGACTCTAGAGTTATCAACAAGTTTGTAC
>group_427_9 38 29 0 0 sg=38 px=0 gx=0
ATTTGGAGAGAACACGGGGGACTCTAGAGT
>group_428_0 8 5 0 0 sg=8 px=0 gx=0
AGGAAGAGCCCTCGAGGAATTCGCGGCCGC
>group_428_1 8 5 0 0 sg=8 px=0 gx=0
GGCGGCCGCGAATTCCTCGAGGGCTCTTCC
>group_428_2 8 5 0 0 sg=8 px=0 gx=0
GCGGCCGCGAATTCCTCGAGGGCTCTTCCT
>group_428_3 8 5 0 0 sg=8 px=0 gx=0
CGGCCGCGAATTCCTCGAGGGCTCTTCCTG
>group_428_4 8 5 0 0 sg=8 px=0 gx=0
GGCCGCGAATTCCTCGAGGGCTCTTCCTGC
>group_428_5 8 5 0 0 sg=8 px=0 gx=0
CAGGAAGAGCCCTCGAGGAATTCGCGGCCG
>group_428_6 8 5 0 0 sg=8 px=0 gx=0
GCAGGAAGAGCCCTCGAGGAATTCGCGGCC
>group_428_7 8 5 0 0 sg=8 px=0 gx=0
GGAAGAGCCCTCGAGGAATTCGCGGCCGCC
>group_430_0 12 3 0 0 sg=12 px=0 gx=0
GAAGCTACCTGTTCCATGGCCAACACTTGT
>group_430_1 12 3 0 0 sg=12 px=0 gx=0
AAGTGTTGGCCATGGAACAGGTAGCTTCCC
>group_430_2 12 3 0 0 sg=12 px=0 gx=0
GGGAAGCTACCTGTTCCATGGCCAACACTT
>group_430_3 12 3 0 0 sg=12 px=0 gx=0
AGCTACCTGTTCCATGGCCAACACTTGTCA
>group_430_4 12 3 0 0 sg=12 px=0 gx=0
AAGCTACCTGTTCCATGGCCAACACTTGTC
>group_430_5 12 3 0 0 sg=12 px=0 gx=0
GTGACAAGTGTTGGCCATGGAACAGGTAGC
>group_430_6 12 3 0 0 sg=12 px=0 gx=0
GGAAGCTACCTGTTCCATGGCCAACACTTG
>group_430_7 12 3 0 0 sg=12 px=0 gx=0
GACAAGTGTTGGCCATGGAACAGGTAGCTT
>group_430_8 12 3 0 0 sg=12 px=0 gx=0
GCTACCTGTTCCATGGCCAACACTTGTCAC
>group_430_9 12 3 0 0 sg=12 px=0 gx=0
CAAGTGTTGGCCATGGAACAGGTAGCTTCC
>group_432_0 2 36 0 0 sg=2 px=0 gx=0
CACGCGCCCTGTAGCGGCGCATTAAGCGCG
>group_432_1 2 36 0 0 sg=2 px=0 gx=0
CGCGCTTAATGCGCCGCTACAGGGCGCGTG
>group_433_0 54 3 0 0 sg=54 px=0 gx=0
GTTCAGCGAGAGCCTGACCTATTGCATCTC
>group_433_1 54 3 0 0 sg=54 px=0 gx=0
GAGTTCAGCGAGAGCCTGACCTATTGCATC
>group_433_2 54 3 0 0 sg=54 px=0 gx=0
TCGCTGAACTCCCCAATGTCAAGCACTTCC
>group_433_3 54 3 0 0 sg=54 px=0 gx=0
TCAGGCTCTCGCTGAACTCCCCAATGTCAA
>group_433_4 54 3 0 0 sg=54 px=0 gx=0
TGAACTCCCCAATGTCAAGCACTTCCGGAA
>group_433_5 54 3 0 0 sg=54 px=0 gx=0
TTGACATTGGGGAGTTCAGCGAGAGCCTGA
>group_433_6 54 3 0 0 sg=54 px=0 gx=0
GGGAGTTCAGCGAGAGCCTGACCTATTGCA
>group_433_7 54 3 0 0 sg=54 px=0 gx=0
CATTGGGGAGTTCAGCGAGAGCCTGACCTA
>group_433_8 54 3 0 0 sg=54 px=0 gx=0
GCTGAACTCCCCAATGTCAAGCACTTCCGG
>group_433_9 54 3 0 0 sg=54 px=0 gx=0
GGCTCTCGCTGAACTCCCCAATGTCAAGCA
>group_435_0 36 57 0 0 sg=36 px=0 gx=0
ATTGAAAAGGCTAATCTGGGGACCTGCAGG
>group_435_1 36 57 0 0 sg=36 px=0 gx=0
AAGGCTAATCTGGGGACCTGCAGGCATGCA
>group_435_2 36 57 0 0 sg=36 px=0 gx=0
ATGCCTGCAGGTCCCCAGATTAGCCTTTTC
>group_435_3 36 57 0 0 sg=36 px=0 gx=0
GCTAATCTGGGGACCTGCAGGCATGCAAGC
>group_435_4 36 57 0 0 sg=36 px=0 gx=0
CTGAAATTGAAAAGGCTAATCTGGGGACCT
>group_435_5 36 57 0 0 sg=36 px=0 gx=0
AGGCTAATCTGGGGACCTGCAGGCATGCAA
>group_435_6 36 57 0 0 sg=36 px=0 gx=0
GAAAAGGCTAATCTGGGGACCTGCAGGCAT
>group_435_7 36 57 0 0 sg=36 px=0 gx=0
GCCTGCAGGTCCCCAGATTAGCCTTTTCAA
>group_435_8 36 57 0 0 sg=36 px=0 gx=0
CTGCAGGTCCCCAGATTAGCCTTTTCAATT
>group_435_9 36 57 0 0 sg=36 px=0 gx=0
TTGCATGCCTGCAGGTCCCCAGATTAGCCT
>group_436_0 4 0 0 0 sg=4 px=0 gx=0
TTTATTGTTCTGGATATTACCAGCAAGGCC
>group_436_1 4 0 0 0 sg=4 px=0 gx=0
TTATTGTTCTGGATATTACCAGCAAGGCCG
>group_436_2 4 0 0 0 sg=4 px=0 gx=0
GGCCTTGCTGGTAATATCCAGAACAATAAA
>group_436_3 4 0 0 0 sg=4 px=0 gx=0
CGGCCTTGCTGGTAATATCCAGAACAATAA
>group_437_0 172 3 0 0 sg=172 px=0 gx=0
GCTCGGTACCCGGGTCGAGTAGGCGTGTAC
>group_437_1 172 3 0 0 sg=172 px=0 gx=0
ACTCGACTTTCACTTTTCTCTATCACTGAT
>group_437_2 172 3 0 0 sg=172 px=0 gx=0
CGAGTTTACCACTCCCTATCAGTGATAGAG
>group_437_3 172 3 0 0 sg=172 px=0 gx=0
GAAAAGTGAAAGTCGAGCTCGGTACCCGGG
>group_437_4 172 3 0 0 sg=172 px=0 gx=0
AAAGTCGAGCTCGGTACCCGGGTCGAGTAG
>group_437_5 172 3 0 0 sg=172 px=0 gx=0
ACTTTCACTTTTCTCTATCACTGATAGGGA
>group_437_6 172 3 0 0 sg=172 px=0 gx=0
GAAAGTCGAGTTTACCACTCCCTATCAGTG
>group_437_7 172 3 0 0 sg=172 px=0 gx=0
CGGGTACCGAGCTCGACTTTCACTTTTCTC
>group_437_8 172 3 0 0 sg=172 px=0 gx=0
TATATAGGCCTCCCACCGTACACGCCTACT
>group_437_9 172 3 0 0 sg=172 px=0 gx=0
TCTATCACTGATAGGGAGTGGTAAACTCGA
>group_438_0 8 16 0 0 sg=8 px=0 gx=0
ATAACTAGTCAATAATCAATGTCAACGCGT
>group_438_1 8 16 0 0 sg=8 px=0 gx=0
ACTAGTCAATAATCAATGTCAACGCGTATA
>group_438_2 8 16 0 0 sg=8 px=0 gx=0
TAACTAGTCAATAATCAATGTCAACGCGTA
>group_438_3 8 16 0 0 sg=8 px=0 gx=0
TACGCGTTGACATTGATTATTGACTAGTTA
>group_438_4 8 16 0 0 sg=8 px=0 gx=0
AACTAGTCAATAATCAATGTCAACGCGTAT
>group_438_5 8 16 0 0 sg=8 px=0 gx=0
TATACGCGTTGACATTGATTATTGACTAGT
>group_438_6 8 16 0 0 sg=8 px=0 gx=0
ATACGCGTTGACATTGATTATTGACTAGTT
>group_438_7 8 16 0 0 sg=8 px=0 gx=0
ACGCGTTGACATTGATTATTGACTAGTTAT
>group_439_0 20 2 0 0 sg=20 px=0 gx=0
AGGCATGCAAGCTTATCGATACCGTCGACC
>group_439_1 20 2 0 0 sg=20 px=0 gx=0
CAGGCATGCAAGCTTATCGATACCGTCGAC
>group_439_2 20 2 0 0 sg=20 px=0 gx=0
TCGAGGTCGACGGTATCGATAAGCTTGCAT
>group_439_3 20 2 0 0 sg=20 px=0 gx=0
CTCGAGGTCGACGGTATCGATAAGCTTGCA
>group_439_4 20 2 0 0 sg=20 px=0 gx=0
CGACGGTATCGATAAGCTTGCATGCCTGCA
>group_439_5 20 2 0 0 sg=20 px=0 gx=0
GGTCGACGGTATCGATAAGCTTGCATGCCT
>group_439_6 20 2 0 0 sg=20 px=0 gx=0
CCTCGAGGTCGACGGTATCGATAAGCTTGC
>group_439_7 20 2 0 0 sg=20 px=0 gx=0
GCAAGCTTATCGATACCGTCGACCTCGAGG
>group_439_8 20 2 0 0 sg=20 px=0 gx=0
AGGTCGACGGTATCGATAAGCTTGCATGCC
>group_439_9 20 2 0 0 sg=20 px=0 gx=0
TGCAGGCATGCAAGCTTATCGATACCGTCG
>group_440_0 6 7 0 0 sg=6 px=0 gx=0
GATCTTCAATATTGGCCATTAGCCATATTA
>group_440_1 6 7 0 0 sg=6 px=0 gx=0
TAATATGGCTAATGGCCAATATTGAAGATC
>group_440_2 6 7 0 0 sg=6 px=0 gx=0
ATCTTCAATATTGGCCATTAGCCATATTAT
>group_440_3 6 7 0 0 sg=6 px=0 gx=0
TCTTCAATATTGGCCATTAGCCATATTATT
>group_440_4 6 7 0 0 sg=6 px=0 gx=0
ATAATATGGCTAATGGCCAATATTGAAGAT
>group_440_5 6 7 0 0 sg=6 px=0 gx=0
AATAATATGGCTAATGGCCAATATTGAAGA
>group_441_0 18 4 0 0 sg=18 px=0 gx=0
TTGCTCACCATGGTGGCGACCGGTACCCGG
>group_441_1 18 4 0 0 sg=18 px=0 gx=0
CCCGGGTACCGGTCGCCACCATGGTGAGCA
>group_441_2 18 4 0 0 sg=18 px=0 gx=0
GCCCTTGCTCACCATGGTGGCGACCGGTAC
>group_441_3 18 4 0 0 sg=18 px=0 gx=0
TCCCCGGGTACCGGTCGCCACCATGGTGAG
>group_441_4 18 4 0 0 sg=18 px=0 gx=0
CCCTTGCTCACCATGGTGGCGACCGGTACC
>group_441_5 18 4 0 0 sg=18 px=0 gx=0
CTTGCTCACCATGGTGGCGACCGGTACCCG
>group_441_6 18 4 0 0 sg=18 px=0 gx=0
GGGTACCGGTCGCCACCATGGTGAGCAAGG
>group_441_7 18 4 0 0 sg=18 px=0 gx=0
GGTACCGGTCGCCACCATGGTGAGCAAGGG
>group_441_8 18 4 0 0 sg=18 px=0 gx=0
CCTTGCTCACCATGGTGGCGACCGGTACCC
>group_441_9 18 4 0 0 sg=18 px=0 gx=0
GCTCACCATGGTGGCGACCGGTACCCGGGG
>group_442_0 2 2 0 0 sg=2 px=0 gx=0
TTTGGAGGCCTAGGCTTTTGCAAAAAGCTA
>group_442_1 2 2 0 0 sg=2 px=0 gx=0
TAGCTTTTTGCAAAAGCCTAGGCCTCCAAA
>group_443_0 2 54 0 0 sg=2 px=0 gx=0
GTTGCGCAGCCTGAATGGCGAATGGCGCGA
>group_443_1 2 54 0 0 sg=2 px=0 gx=0
TCGCGCCATTCGCCATTCAGGCTGCGCAAC
>group_446_0 14 3 0 0 sg=14 px=0 gx=0
CCGGGTGGCTTCGGTCGGAGCCATGGGGTC
>group_446_1 14 3 0 0 sg=14 px=0 gx=0
CACGACCCCATGGCTCCGACCGAAGCCACC
>group_446_2 14 3 0 0 sg=14 px=0 gx=0
ACGACCCCATGGCTCCGACCGAAGCCACCC
>group_446_3 14 3 0 0 sg=14 px=0 gx=0
GACCCCATGGCTCCGACCGAAGCCACCCGG
>group_446_4 14 3 0 0 sg=14 px=0 gx=0
CGCACGACCCCATGGCTCCGACCGAAGCCA
>group_446_5 14 3 0 0 sg=14 px=0 gx=0
GTGGCTTCGGTCGGAGCCATGGGGTCGTGC
>group_446_6 14 3 0 0 sg=14 px=0 gx=0
GCACGACCCCATGGCTCCGACCGAAGCCAC
>group_446_7 14 3 0 0 sg=14 px=0 gx=0
CCCGGGTGGCTTCGGTCGGAGCCATGGGGT
>group_446_8 14 3 0 0 sg=14 px=0 gx=0
CGACCCCATGGCTCCGACCGAAGCCACCCG
>group_446_9 14 3 0 0 sg=14 px=0 gx=0
CGGGTGGCTTCGGTCGGAGCCATGGGGTCG
>group_448_0 36 0 0 0 sg=36 px=0 gx=0
TACTCATTTTTTCTTCCTCCACTAGTCTCT
>group_448_1 36 0 0 0 sg=36 px=0 gx=0
GGAAGAAAAAATGAGTAAAGGAGAAGAACT
>group_448_2 36 0 0 0 sg=36 px=0 gx=0
CTTTACTCATTTTTTCTTCCTCCACTAGTC
>group_448_3 36 0 0 0 sg=36 px=0 gx=0
GAGGAAGAAAAAATGAGTAAAGGAGAAGAA
>group_448_4 36 0 0 0 sg=36 px=0 gx=0
TCTTCTCCTTTACTCATTTTTTCTTCCTCC
>group_448_5 36 0 0 0 sg=36 px=0 gx=0
TTCTTCTCCTTTACTCATTTTTTCTTCCTC
>group_448_6 36 0 0 0 sg=36 px=0 gx=0
TCTCCTTTACTCATTTTTTCTTCCTCCACT
>group_448_7 36 0 0 0 sg=36 px=0 gx=0
AGAGACTAGTGGAGGAAGAAAAAATGAGTA
>group_448_8 36 0 0 0 sg=36 px=0 gx=0
CTTCTCCTTTACTCATTTTTTCTTCCTCCA
>group_448_9 36 0 0 0 sg=36 px=0 gx=0
GGAGGAAGAAAAAATGAGTAAAGGAGAAGA
>group_449_0 4 7 0 0 sg=4 px=0 gx=0
CCATGGGGGGTTCTCATCATCATCATCATC
>group_449_1 4 7 0 0 sg=4 px=0 gx=0
CATGGGGGGTTCTCATCATCATCATCATCA
>group_449_2 4 7 0 0 sg=4 px=0 gx=0
GATGATGATGATGATGAGAACCCCCCATGG
>group_449_3 4 7 0 0 sg=4 px=0 gx=0
TGATGATGATGATGATGAGAACCCCCCATG
>group_450_0 20 4 0 0 sg=20 px=0 gx=0
GTGTGATACGAAACGAAGCATTGGGATCCT
>group_450_1 20 4 0 0 sg=20 px=0 gx=0
CCTTAGGATCCCAATGCTTCGTTTCGTATC
>group_450_2 20 4 0 0 sg=20 px=0 gx=0
TGATACGAAACGAAGCATTGGGATCCTAAG
>group_450_3 20 4 0 0 sg=20 px=0 gx=0
TGTGATACGAAACGAAGCATTGGGATCCTA
>group_450_4 20 4 0 0 sg=20 px=0 gx=0
GATACGAAACGAAGCATTGGGATCCTAAGG
>group_450_5 20 4 0 0 sg=20 px=0 gx=0
AGGATCCCAATGCTTCGTTTCGTATCACAC
>group_450_6 20 4 0 0 sg=20 px=0 gx=0
CCTCCTTAGGATCCCAATGCTTCGTTTCGT
>group_450_7 20 4 0 0 sg=20 px=0 gx=0
CTTAGGATCCCAATGCTTCGTTTCGTATCA
>group_450_8 20 4 0 0 sg=20 px=0 gx=0
TCCTTAGGATCCCAATGCTTCGTTTCGTAT
>group_450_9 20 4 0 0 sg=20 px=0 gx=0
CGAAACGAAGCATTGGGATCCTAAGGAGGT
>group_453_0 2 5 0 0 sg=2 px=0 gx=0
TATAGAATACTCAAGCTATGCATCAAGCTT
>group_453_1 2 5 0 0 sg=2 px=0 gx=0
AAGCTTGATGCATAGCTTGAGTATTCTATA
>group_454_0 2 1 0 0 sg=2 px=0 gx=0
GGTTTATCAGCTTGCTTTCGAGGTGAATTC
>group_454_1 2 1 0 0 sg=2 px=0 gx=0
GAATTCACCTCGAAAGCAAGCTGATAAACC
>group_456_0 8 4 0 0 sg=8 px=0 gx=0
AGGTCGACGGATCTTTTCCGCTGCATAACC
>group_456_1 8 4 0 0 sg=8 px=0 gx=0
GCAGGTCGACGGATCTTTTCCGCTGCATAA
>group_456_2 8 4 0 0 sg=8 px=0 gx=0
TTATGCAGCGGAAAAGATCCGTCGACCTGC
>group_456_3 8 4 0 0 sg=8 px=0 gx=0
GTTATGCAGCGGAAAAGATCCGTCGACCTG
>group_456_4 8 4 0 0 sg=8 px=0 gx=0
TATGCAGCGGAAAAGATCCGTCGACCTGCA
>group_456_5 8 4 0 0 sg=8 px=0 gx=0
CAGGTCGACGGATCTTTTCCGCTGCATAAC
>group_456_6 8 4 0 0 sg=8 px=0 gx=0
TGCAGGTCGACGGATCTTTTCCGCTGCATA
>group_456_7 8 4 0 0 sg=8 px=0 gx=0
GGTTATGCAGCGGAAAAGATCCGTCGACCT
>group_459_0 160 3 0 0 sg=160 px=0 gx=0
TTCCTCTAGAAATAATTTTGTTTAACTTTA
>group_459_1 160 3 0 0 sg=160 px=0 gx=0
TGTTTAACTTTAAGAAGGAGATATAATATG
>group_459_2 160 3 0 0 sg=160 px=0 gx=0
TTAAAGTTAAACAAAATTATTTCTAGAGGA
>group_459_3 160 3 0 0 sg=160 px=0 gx=0
TATAGGGGAATTGTGAGCGCTCACAATTCC
>group_459_4 160 3 0 0 sg=160 px=0 gx=0
CCATGGAATACGACTCACTATAGGGGAATT
>group_459_5 160 3 0 0 sg=160 px=0 gx=0
TATAGTGAGTCGTATTCCATGGAATGGTGC
>group_459_6 160 3 0 0 sg=160 px=0 gx=0
AGAGGAATTGTGAGCGCTCACAATTCCCCT
>group_459_7 160 3 0 0 sg=160 px=0 gx=0
AACAAAATTATTTCTAGAGGAATTGTGAGC
>group_459_8 160 3 0 0 sg=160 px=0 gx=0
TTTTGCACCATTCCATGGAATACGACTCAC
>group_459_9 160 3 0 0 sg=160 px=0 gx=0
AAATCTTCTCTCACTCGTCGAGATCGGCTA
>group_461_0 2 1 0 0 sg=2 px=0 gx=0
CTTACGCATCTGTGCGGTATTTCACACCGG
>group_461_1 2 1 0 0 sg=2 px=0 gx=0
CCGGTGTGAAATACCGCACAGATGCGTAAG
>group_462_0 2 4 0 0 sg=2 px=0 gx=0
GCAATTCACTGGCCGTCGTTTTACAACGTC
>group_462_1 2 4 0 0 sg=2 px=0 gx=0
GACGTTGTAAAACGACGGCCAGTGAATTGC
>group_463_0 18 5 0 0 sg=18 px=0 gx=0
GGCTAGCTCGCGAGTCGACGGCGGCCGCGA
>group_463_1 18 5 0 0 sg=18 px=0 gx=0
TTCGCGGCCGCCGTCGACTCGCGAGCTAGC
>group_463_2 18 5 0 0 sg=18 px=0 gx=0
ATGGCTAGCTCGCGAGTCGACGGCGGCCGC
>group_463_3 18 5 0 0 sg=18 px=0 gx=0
TAGCTCGCGAGTCGACGGCGGCCGCGAATT
>group_463_4 18 5 0 0 sg=18 px=0 gx=0
AATTCGCGGCCGCCGTCGACTCGCGAGCTA
>group_463_5 18 5 0 0 sg=18 px=0 gx=0
CGCGGCCGCCGTCGACTCGCGAGCTAGCCA
>group_463_6 18 5 0 0 sg=18 px=0 gx=0
CTAGCTCGCGAGTCGACGGCGGCCGCGAAT
>group_463_7 18 5 0 0 sg=18 px=0 gx=0
TGGCTAGCTCGCGAGTCGACGGCGGCCGCG
>group_463_8 18 5 0 0 sg=18 px=0 gx=0
CTCGCGAGTCGACGGCGGCCGCGAATTCCT
>group_463_9 18 5 0 0 sg=18 px=0 gx=0
GCTCGCGAGTCGACGGCGGCCGCGAATTCC
>group_464_0 4 6 0 0 sg=4 px=0 gx=0
GCCAAGCTTAAGGTGCACGGCCCACGTGGC
>group_464_1 4 6 0 0 sg=4 px=0 gx=0
CCAAGCTTAAGGTGCACGGCCCACGTGGCC
>group_464_2 4 6 0 0 sg=4 px=0 gx=0
GCCACGTGGGCCGTGCACCTTAAGCTTGGC
>group_464_3 4 6 0 0 sg=4 px=0 gx=0
GGCCACGTGGGCCGTGCACCTTAAGCTTGG
>group_465_0 16 9 0 0 sg=16 px=0 gx=0
AGTCGTATTAATTTCGATAAGCCAGATCAA
>group_465_1 16 9 0 0 sg=16 px=0 gx=0
GCTTGATCTGGCTTATCGAAATTAATACGA
>group_465_2 16 9 0 0 sg=16 px=0 gx=0
TTGATCTGGCTTATCGAAATTAATACGACT
>group_465_3 16 9 0 0 sg=16 px=0 gx=0
TCTGGCTTATCGAAATTAATACGACTCACT
>group_465_4 16 9 0 0 sg=16 px=0 gx=0
ATCTGGCTTATCGAAATTAATACGACTCAC
>group_465_5 16 9 0 0 sg=16 px=0 gx=0
AGCTTGATCTGGCTTATCGAAATTAATACG
>group_465_6 16 9 0 0 sg=16 px=0 gx=0
TCGTATTAATTTCGATAAGCCAGATCAAGC
>group_465_7 16 9 0 0 sg=16 px=0 gx=0
GTCGTATTAATTTCGATAAGCCAGATCAAG
>group_465_8 16 9 0 0 sg=16 px=0 gx=0
GATCTGGCTTATCGAAATTAATACGACTCA
>group_465_9 16 9 0 0 sg=16 px=0 gx=0
GTGAGTCGTATTAATTTCGATAAGCCAGAT
>group_467_0 2 8 0 0 sg=2 px=0 gx=0
GAGAGAACACGGGGGACTCTAGAATGAGCG
>group_467_1 2 8 0 0 sg=2 px=0 gx=0
CGCTCATTCTAGAGTCCCCCGTGTTCTCTC
>group_468_0 2 5 0 0 sg=2 px=0 gx=0
ACGACTCACTATAGGGCGAATTGGAGCTCG
>group_468_1 2 5 0 0 sg=2 px=0 gx=0
CGAGCTCCAATTCGCCCTATAGTGAGTCGT
>group_469_0 2 99 0 0 sg=2 px=0 gx=0
AAACTCACGTTAAGGGATTTTGGTCATGCA
>group_469_1 2 99 0 0 sg=2 px=0 gx=0
TGCATGACCAAAATCCCTTAACGTGAGTTT
>group_470_0 2 4 0 0 sg=2 px=0 gx=0
AAAGGTTTTGCACCATTCGATGGTGTCGGG
>group_470_1 2 4 0 0 sg=2 px=0 gx=0
CCCGACACCATCGAATGGTGCAAAACCTTT
>group_471_0 10 19 0 0 sg=10 px=0 gx=0
GAGGTTATTTCAGGCCATGGTGCTGCGCAG
>group_471_1 10 19 0 0 sg=10 px=0 gx=0
AGAGGTTATTTCAGGCCATGGTGCTGCGCA
>group_471_2 10 19 0 0 sg=10 px=0 gx=0
AGGTTATTTCAGGCCATGGTGCTGCGCAGA
>group_471_3 10 19 0 0 sg=10 px=0 gx=0
GGTTATTTCAGGCCATGGTGCTGCGCAGAT
>group_471_4 10 19 0 0 sg=10 px=0 gx=0
ATCTGCGCAGCACCATGGCCTGAAATAACC
>group_471_5 10 19 0 0 sg=10 px=0 gx=0
GTTATTTCAGGCCATGGTGCTGCGCAGATC
>group_471_6 10 19 0 0 sg=10 px=0 gx=0
TGCGCAGCACCATGGCCTGAAATAACCTCT
>group_471_7 10 19 0 0 sg=10 px=0 gx=0
TCTGCGCAGCACCATGGCCTGAAATAACCT
>group_471_8 10 19 0 0 sg=10 px=0 gx=0
CTGCGCAGCACCATGGCCTGAAATAACCTC
>group_471_9 10 19 0 0 sg=10 px=0 gx=0
GATCTGCGCAGCACCATGGCCTGAAATAAC
>group_473_0 2 2 0 0 sg=2 px=0 gx=0
CGAGCTCGGTACCCGGGGATCCTCTAGATA
>group_473_1 2 2 0 0 sg=2 px=0 gx=0
TATCTAGAGGATCCCCGGGTACCGAGCTCG
>group_474_0 2 18 0 0 sg=2 px=0 gx=0
ACCCAGGTGGCACTTTTCGGGGAAATGTGC
>group_474_1 2 18 0 0 sg=2 px=0 gx=0
GCACATTTCCCCGAAAAGTGCCACCTGGGT
>group_475_0 2 30 0 0 sg=2 px=0 gx=0
AAAACTCACGTTAAGGGATTTTGGTCATGG
>group_475_1 2 30 0 0 sg=2 px=0 gx=0
CCATGACCAAAATCCCTTAACGTGAGTTTT
>group_485_0 354 13 0 0 sg=354 px=0 gx=0
GGGAATTAGGGTTCCTATAGGGTTTCGCTC
>group_485_1 354 13 0 0 sg=354 px=0 gx=0
GGCATCCGGAGCTTGCAGGATCGCCACGAC
>group_485_2 354 13 0 0 sg=354 px=0 gx=0
GATGCAATAGGTCAGGCTCTCGCTAAACTC
>group_485_3 354 13 0 0 sg=354 px=0 gx=0
TTGCAGGATCGCCACGACTCCGGGCGTATA
>group_485_4 354 13 0 0 sg=354 px=0 gx=0
CGAAACCCTATAGGAACCCTAATTCCCTTA
>group_485_5 354 13 0 0 sg=354 px=0 gx=0
GAGTCGTGGCGATCCTGCAAGCTCCGGATG
>group_485_6 354 13 0 0 sg=354 px=0 gx=0
TCGCTAAACTCCCCAATGTCAAGCACTTCC
>group_485_7 354 13 0 0 sg=354 px=0 gx=0
AAGGTCTTGCGAAGGATAGTGGGATTGTGC
>group_485_8 354 13 0 0 sg=354 px=0 gx=0
CCAGTACTAAAATCCAGATCCCCCGAATTA
>group_485_9 354 13 0 0 sg=354 px=0 gx=0
TTGTCGATCGACAGATCCGGTCGGCATCTA
>group_487_0 2 14 0 0 sg=2 px=0 gx=0
TTTAACTTTAAGAAGGAGATATACATATGT
>group_487_1 2 14 0 0 sg=2 px=0 gx=0
ACATATGTATATCTCCTTCTTAAAGTTAAA
>group_488_0 40 2 0 0 sg=40 px=0 gx=0
CCTGTTTTTATTTTCATATGCTATGGTCCT
>group_488_1 40 2 0 0 sg=40 px=0 gx=0
ACCAACAAGGACCATAGCATATGAAAATAA
>group_488_2 40 2 0 0 sg=40 px=0 gx=0
TATTTTCATATGCTATGGTCCTTGTTGGTG
>group_488_3 40 2 0 0 sg=40 px=0 gx=0
CACCAACAAGGACCATAGCATATGAAAATA
>group_488_4 40 2 0 0 sg=40 px=0 gx=0
ATATGAAAATAAAAACAGGTGCACGCATCC
>group_488_5 40 2 0 0 sg=40 px=0 gx=0
CACCTGTTTTTATTTTCATATGCTATGGTC
>group_488_6 40 2 0 0 sg=40 px=0 gx=0
AACAAGGACCATAGCATATGAAAATAAAAA
>group_488_7 40 2 0 0 sg=40 px=0 gx=0
CGTGCACCTGTTTTTATTTTCATATGCTAT
>group_488_8 40 2 0 0 sg=40 px=0 gx=0
ACCATAGCATATGAAAATAAAAACAGGTGC
>group_488_9 40 2 0 0 sg=40 px=0 gx=0
ATGCGTGCACCTGTTTTTATTTTCATATGC
>group_491_0 2 17 0 0 sg=2 px=0 gx=0
GTCATGACCAAAATCCCTTAACGTGAGTTT
>group_491_1 2 17 0 0 sg=2 px=0 gx=0
AAACTCACGTTAAGGGATTTTGGTCATGAC
>group_492_0 70 1 0 0 sg=70 px=0 gx=0
GGGCCAAGTCGGCCAGGGAGCGGCCGCCAA
>group_492_1 70 1 0 0 sg=70 px=0 gx=0
AATTGGCGGCCGCTCCCTGGCCGACTTGGC
>group_492_2 70 1 0 0 sg=70 px=0 gx=0
AAGCTTGGGCCAAGTCGGCCAGGGAGCGGC
>group_492_3 70 1 0 0 sg=70 px=0 gx=0
TGGCGGCCGCTCCCTGGCCGACTTGGCCCA
>group_492_4 70 1 0 0 sg=70 px=0 gx=0
CGCTCCCTGGCCGACTTGGCCCAAGCTTGA
>group_492_5 70 1 0 0 sg=70 px=0 gx=0
TAGAATACTCAAGCTTGGGCCAAGTCGGCC
>group_492_6 70 1 0 0 sg=70 px=0 gx=0
GGCCCAAGCTTGAGTATTCTATAGTGTCAC
>group_492_7 70 1 0 0 sg=70 px=0 gx=0
ACTCAAGCTTGGGCCAAGTCGGCCAGGGAG
>group_492_8 70 1 0 0 sg=70 px=0 gx=0
CAAGCTTGGGCCAAGTCGGCCAGGGAGCGG
>group_492_9 70 1 0 0 sg=70 px=0 gx=0
CCGCTCCCTGGCCGACTTGGCCCAAGCTTG
>group_494_0 2 28 0 0 sg=2 px=0 gx=0
TCAAAAAGGATCTTCACCTAGATCCTTTTC
>group_494_1 2 28 0 0 sg=2 px=0 gx=0
GAAAAGGATCTAGGTGAAGATCCTTTTTGA
>group_495_0 4 3 0 0 sg=4 px=0 gx=0
TAACAACTTATATCGTATGGGGCTGACTTC
>group_495_1 4 3 0 0 sg=4 px=0 gx=0
TGAAGTCAGCCCCATACGATATAAGTTGTT
>group_495_2 4 3 0 0 sg=4 px=0 gx=0
AACAACTTATATCGTATGGGGCTGACTTCA
>group_495_3 4 3 0 0 sg=4 px=0 gx=0
GAAGTCAGCCCCATACGATATAAGTTGTTA
>group_498_0 2 9 0 0 sg=2 px=0 gx=0
TCGATAAGCTTGATATCGAATTCCTGCAGG
>group_498_1 2 9 0 0 sg=2 px=0 gx=0
CCTGCAGGAATTCGATATCAAGCTTATCGA
>group_502_0 2 7 0 0 sg=2 px=0 gx=0
GTGCCTAATGAGTGAGCTAACTCACATTAC
>group_502_1 2 7 0 0 sg=2 px=0 gx=0
GTAATGTGAGTTAGCTCACTCATTAGGCAC
>group_503_0 18 5 0 0 sg=18 px=0 gx=0
GAGCTCTGCAGCCCGGGATCCGGTAACTAA
>group_503_1 18 5 0 0 sg=18 px=0 gx=0
AGTTACCGGATCCCGGGCTGCAGAGCTCGC
>group_503_2 18 5 0 0 sg=18 px=0 gx=0
TTAGTTACCGGATCCCGGGCTGCAGAGCTC
>group_503_3 18 5 0 0 sg=18 px=0 gx=0
GCTCTGCAGCCCGGGATCCGGTAACTAACT
>group_503_4 18 5 0 0 sg=18 px=0 gx=0
GCGAGCTCTGCAGCCCGGGATCCGGTAACT
>group_503_5 18 5 0 0 sg=18 px=0 gx=0
CTGCAGCCCGGGATCCGGTAACTAACTAAG
>group_503_6 18 5 0 0 sg=18 px=0 gx=0
AGCTCTGCAGCCCGGGATCCGGTAACTAAC
>group_503_7 18 5 0 0 sg=18 px=0 gx=0
TAGTTAGTTACCGGATCCCGGGCTGCAGAG
>group_503_8 18 5 0 0 sg=18 px=0 gx=0
GTTACCGGATCCCGGGCTGCAGAGCTCGCT
>group_503_9 18 5 0 0 sg=18 px=0 gx=0
TCTGCAGCCCGGGATCCGGTAACTAACTAA
>group_504_0 526 3 0 6 sg=520 px=0 gx=6
TCTCGCCATATGTATATCTCCTTCTTACAA
>group_504_1 526 3 0 6 sg=520 px=0 gx=6
TGGGGATCCCCGGGTCATCGACTCGCGCTT
>group_504_2 526 3 0 6 sg=520 px=0 gx=6
AACAGAATTGATCCGGCCAAGCTTGTAAGA
>group_504_3 526 3 0 6 sg=520 px=0 gx=6
TCTGAGGTCATTACTGGACCGGATCTGAAT
>group_504_4 526 3 0 6 sg=520 px=0 gx=6
TCCTTCTTACAAGCTTGGCCGGATCAATTC
>group_504_5 526 3 0 6 sg=520 px=0 gx=6
GTCATTACTGGACCGGATCTGAATTGCTAT
>group_504_6 526 3 0 6 sg=520 px=0 gx=6
ACCCCAGGCTTTACACTTTATGCTTCCGGG
>group_504_7 526 3 0 6 sg=520 px=0 gx=6
TCACGTAGCGATAGCGGAGTGTATGCTGCA
>group_504_8 526 3 0 6 sg=520 px=0 gx=6
CAGGCTTTACACTTTATGCTTCCGGGTTTT
>group_504_9 526 3 0 6 sg=520 px=0 gx=6
GGACCGGATCTGAATTGCTATGTTTAGTGA
>group_508_0 906 6 0 744 sg=162 px=0 gx=744
CATCACCATTGAGTTTTGAGCAATAACTAG
>group_508_1 906 6 0 744 sg=162 px=0 gx=744
ATGGTGATGATGACCGGTATGCATATTCAG
>group_508_2 906 6 0 744 sg=162 px=0 gx=744
TTTGAGCAATAACTAGCATAACCCCTTGGG
>group_508_3 906 6 0 744 sg=162 px=0 gx=744
CATATTCAGATCCTCTTCTGAGATGAGTTT
>group_508_4 906 6 0 744 sg=162 px=0 gx=744
TGTCAAACATGAGAATTAATTCTTAGAAAA
>group_508_5 906 6 0 744 sg=162 px=0 gx=744
AAGGGGTTATGCTAGTTATTGCTCAAAACT
>group_508_6 906 6 0 744 sg=162 px=0 gx=744
GCTAGTTATTGCTCAAAACTCAATGGTGAT
>group_508_7 906 6 0 744 sg=162 px=0 gx=744
AGTTTTTCTAAGAATTAATTCTCATGTTTG
>group_508_8 906 6 0 744 sg=162 px=0 gx=744
CAATGGTGATGGTGATGATGACCGGTATGC
>group_508_9 906 6 0 744 sg=162 px=0 gx=744
GCTGTCAAACATGAGAATTAATTCTTAGAA
>group_510_0 120 3 0 0 sg=120 px=0 gx=0
TTTCACCAGTTTTGATTTAAACGTGGCTAA
>group_510_1 120 3 0 0 sg=120 px=0 gx=0
ATCCAGATGAACGGTCTGGTTATAGGTACA
>group_510_2 120 3 0 0 sg=120 px=0 gx=0
ATATCCAGATGAACGGTCTGGTTATAGGTA
>group_510_3 120 3 0 0 sg=120 px=0 gx=0
AGACCGTTCATCTGGATATTACGGCCTTTT
>group_510_4 120 3 0 0 sg=120 px=0 gx=0
GTAATATCCAGATGAACGGTCTGGTTATAG
>group_510_5 120 3 0 0 sg=120 px=0 gx=0
TTCACCAGTTTTGATTTAAACGTGGCTAAT
>group_510_6 120 3 0 0 sg=120 px=0 gx=0
CCATATTAGCCACGTTTAAATCAAAACTGG
>group_510_7 120 3 0 0 sg=120 px=0 gx=0
TGATTTAAACGTGGCTAATATGGACAACTT
>group_510_8 120 3 0 0 sg=120 px=0 gx=0
CCAGACCGTTCATCTGGATATTACGGCCTT
>group_510_9 120 3 0 0 sg=120 px=0 gx=0
CCGTTCATCTGGATATTACGGCCTTTTTAA
>group_511_0 2 40 0 0 sg=2 px=0 gx=0
ATGAGAATTACAACTTATATCGTATGGGGC
>group_511_1 2 40 0 0 sg=2 px=0 gx=0
GCCCCATACGATATAAGTTGTAATTCTCAT
>group_512_0 96 3 0 0 sg=96 px=0 gx=0
TCCCTCGATATGATGATGATGATGATGCCC
>group_512_1 96 3 0 0 sg=96 px=0 gx=0
CAGGCCTTCCCTCGATATGATGATGATGAT
>group_512_2 96 3 0 0 sg=96 px=0 gx=0
TGATGATGCCCCATGGTATATCTCCTTCTT
>group_512_3 96 3 0 0 sg=96 px=0 gx=0
ACCATGGGGCATCATCATCATCATCATATC
>group_512_4 96 3 0 0 sg=96 px=0 gx=0
TCATCATCATCATCATATCGAGGGAAGGCC
>group_512_5 96 3 0 0 sg=96 px=0 gx=0
TCATCATATCGAGGGAAGGCCTGTCGACGG
>group_512_6 96 3 0 0 sg=96 px=0 gx=0
TACCGTCGACAGGCCTTCCCTCGATATGAT
>group_512_7 96 3 0 0 sg=96 px=0 gx=0
GATGATGCCCCATGGTATATCTCCTTCTTA
>group_512_8 96 3 0 0 sg=96 px=0 gx=0
TAAGAAGGAGATATACCATGGGGCATCATC
>group_512_9 96 3 0 0 sg=96 px=0 gx=0
CCGTCGACAGGCCTTCCCTCGATATGATGA
>group_513_0 2 63 0 0 sg=2 px=0 gx=0
CGGTACTGCCGGGCCTCTTGCGGGATATCC
>group_513_1 2 63 0 0 sg=2 px=0 gx=0
GGATATCCCGCAAGAGGCCCGGCAGTACCG
>group_515_0 46 3 0 0 sg=46 px=0 gx=0
TGCGCAGCCTGAATGGCGAAACTAGTATGG
>group_515_1 46 3 0 0 sg=46 px=0 gx=0
ACACTCGCCTCTTCGGGGTCCATACTAGTT
>group_515_2 46 3 0 0 sg=46 px=0 gx=0
GTTGCGCAGCCTGAATGGCGAAACTAGTAT
>group_515_3 46 3 0 0 sg=46 px=0 gx=0
AAACTAGTATGGACCCCGAAGAGGCGAGTG
>group_515_4 46 3 0 0 sg=46 px=0 gx=0
AATGGCGAAACTAGTATGGACCCCGAAGAG
>group_515_5 46 3 0 0 sg=46 px=0 gx=0
AGCCTGAATGGCGAAACTAGTATGGACCCC
>group_515_6 46 3 0 0 sg=46 px=0 gx=0
CTCGCCTCTTCGGGGTCCATACTAGTTTCG
>group_515_7 46 3 0 0 sg=46 px=0 gx=0
TCGGGGTCCATACTAGTTTCGCCATTCAGG
>group_515_8 46 3 0 0 sg=46 px=0 gx=0
GCGAAACTAGTATGGACCCCGAAGAGGCGA
>group_515_9 46 3 0 0 sg=46 px=0 gx=0
GGCGAAACTAGTATGGACCCCGAAGAGGCG
>group_516_0 2 22 0 0 sg=2 px=0 gx=0
CTGATCCGGCTGCTAACAAAGCCCGAAAGG
>group_516_1 2 22 0 0 sg=2 px=0 gx=0
CCTTTCGGGCTTTGTTAGCAGCCGGATCAG
>group_517_0 30 2 0 0 sg=30 px=0 gx=0
TGTGGAATTCACTGGCCGTCGTTTTACAAC
>group_517_1 30 2 0 0 sg=30 px=0 gx=0
CTTGTGGAATTCACTGGCCGTCGTTTTACA
>group_517_2 30 2 0 0 sg=30 px=0 gx=0
ACAAGCTTGTGGAATTCACTGGCCGTCGTT
>group_517_3 30 2 0 0 sg=30 px=0 gx=0
TAAAACGACGGCCAGTGAATTCCACAAGCT
>group_517_4 30 2 0 0 sg=30 px=0 gx=0
ATTCCACAAGCTTGTGGAATTCACTGGCCG
>group_517_5 30 2 0 0 sg=30 px=0 gx=0
AATTCCACAAGCTTGTGGAATTCACTGGCC
>group_517_6 30 2 0 0 sg=30 px=0 gx=0
TTCCACAAGCTTGTGGAATTCACTGGCCGT
>group_517_7 30 2 0 0 sg=30 px=0 gx=0
GCTTGTGGAATTCACTGGCCGTCGTTTTAC
>group_517_8 30 2 0 0 sg=30 px=0 gx=0
ACGGCCAGTGAATTCCACAAGCTTGTGGAA
>group_517_9 30 2 0 0 sg=30 px=0 gx=0
GTGGAATTCACTGGCCGTCGTTTTACAACG
>group_518_0 36 3 0 0 sg=36 px=0 gx=0
GGCCGCTCGAGCATGCATCTAGAGGGCCCT
>group_518_1 36 3 0 0 sg=36 px=0 gx=0
ACACTATAGAATAGGGCCCTCTAGATGCAT
>group_518_2 36 3 0 0 sg=36 px=0 gx=0
TCGAGCATGCATCTAGAGGGCCCTATTCTA
>group_518_3 36 3 0 0 sg=36 px=0 gx=0
TATAGAATAGGGCCCTCTAGATGCATGCTC
>group_518_4 36 3 0 0 sg=36 px=0 gx=0
ATCTAGAGGGCCCTATTCTATAGTGTCACC
>group_518_5 36 3 0 0 sg=36 px=0 gx=0
ATAGAATAGGGCCCTCTAGATGCATGCTCG
>group_518_6 36 3 0 0 sg=36 px=0 gx=0
AGGGCCCTCTAGATGCATGCTCGAGCGGCC
>group_518_7 36 3 0 0 sg=36 px=0 gx=0
TGCATCTAGAGGGCCCTATTCTATAGTGTC
>group_518_8 36 3 0 0 sg=36 px=0 gx=0
ATAGGGCCCTCTAGATGCATGCTCGAGCGG
>group_518_9 36 3 0 0 sg=36 px=0 gx=0
GGTGACACTATAGAATAGGGCCCTCTAGAT
>group_521_0 34 14 0 0 sg=34 px=0 gx=0
ATGCATCCTAGGCCTATTAATATTCCGGAG
>group_521_1 34 14 0 0 sg=34 px=0 gx=0
TTAATAGGCCTAGGATGCATATGGCGGCCG
>group_521_2 34 14 0 0 sg=34 px=0 gx=0
ACTCCGGAATATTAATAGGCCTAGGATGCA
>group_521_3 34 14 0 0 sg=34 px=0 gx=0
TATGCATCCTAGGCCTATTAATATTCCGGA
>group_521_4 34 14 0 0 sg=34 px=0 gx=0
ATATGCATCCTAGGCCTATTAATATTCCGG
>group_521_5 34 14 0 0 sg=34 px=0 gx=0
CATCCTAGGCCTATTAATATTCCGGAGTAT
>group_521_6 34 14 0 0 sg=34 px=0 gx=0
CGGCCGCCATATGCATCCTAGGCCTATTAA
>group_521_7 34 14 0 0 sg=34 px=0 gx=0
TATACTCCGGAATATTAATAGGCCTAGGAT
>group_521_8 34 14 0 0 sg=34 px=0 gx=0
TACTCCGGAATATTAATAGGCCTAGGATGC
>group_521_9 34 14 0 0 sg=34 px=0 gx=0
TCCGGAATATTAATAGGCCTAGGATGCATA
>group_523_0 2 3 0 0 sg=2 px=0 gx=0
CTGCAGGTCGACGGATCTTTTCCGCTGCAT
>group_523_1 2 3 0 0 sg=2 px=0 gx=0
ATGCAGCGGAAAAGATCCGTCGACCTGCAG
>group_525_0 2 22 0 0 sg=2 px=0 gx=0
ATCGATGCATAATGTGCCTGTCAAATGGAC
>group_525_1 2 22 0 0 sg=2 px=0 gx=0
GTCCATTTGACAGGCACATTATGCATCGAT
>group_526_0 50 7 0 0 sg=50 px=0 gx=0
GTTTATCGGACCACTTCTGCGCTCGGCCCT
>group_526_1 50 7 0 0 sg=50 px=0 gx=0
GTTCGCTGGGTTTATCGGACCACTTCTGCG
>group_526_2 50 7 0 0 sg=50 px=0 gx=0
GGGCCGAGCGCAGAAGTGGTCCGATAAACC
>group_526_3 50 7 0 0 sg=50 px=0 gx=0
CCTCAAATGGTTCGCTGGGTTTATCGGACC
>group_526_4 50 7 0 0 sg=50 px=0 gx=0
GTCCGATAAACCCAGCGAACCATTTGAGGT
>group_526_5 50 7 0 0 sg=50 px=0 gx=0
TCGCTGGGTTTATCGGACCACTTCTGCGCT
>group_526_6 50 7 0 0 sg=50 px=0 gx=0
GGCCGAGCGCAGAAGTGGTCCGATAAACCC
>group_526_7 50 7 0 0 sg=50 px=0 gx=0
GCGCAGAAGTGGTCCGATAAACCCAGCGAA
>group_526_8 50 7 0 0 sg=50 px=0 gx=0
AGGGCCGAGCGCAGAAGTGGTCCGATAAAC
>group_526_9 50 7 0 0 sg=50 px=0 gx=0
GGTCCGATAAACCCAGCGAACCATTTGAGG
>group_528_0 624 7 0 220 sg=404 px=0 gx=220
GCGGGGCATGACTATGTGAGCAAAAGGCCA
>group_528_1 624 7 0 220 sg=404 px=0 gx=220
TTCAAGCTTGTCGACCTGCAGTCTAGATAG
>group_528_2 624 7 0 220 sg=404 px=0 gx=220
AATACCGCATCAGGCGTCAGGTGGCACTTT
>group_528_3 624 7 0 220 sg=404 px=0 gx=220
ACAATTTGATGTGCATTAAGCCACGCATTG
>group_528_4 624 7 0 220 sg=404 px=0 gx=220
GAATTCGGATCCCTCGAGGGTACCGAGCTC
>group_528_5 624 7 0 220 sg=404 px=0 gx=220
AGCTTGTCGACCTGCAGTCTAGATAGGTAA
>group_528_6 624 7 0 220 sg=404 px=0 gx=220
TATGGAGCTCGGTACCCTCGAGGGATCCGA
>group_528_7 624 7 0 220 sg=404 px=0 gx=220
CGAAACGCGCGAGACGAAAGGGCCTGCGCA
>group_528_8 624 7 0 220 sg=404 px=0 gx=220
TGGCTTAATGCACATCAAATTGTGAGCGGA
>group_528_9 624 7 0 220 sg=404 px=0 gx=220
ATACCGCATCAGGCGTCAGGTGGCACTTTT
>group_533_0 2 5 0 0 sg=2 px=0 gx=0
ATATCCCGGGAGCTCGTGGATCCGAATTCT
>group_533_1 2 5 0 0 sg=2 px=0 gx=0
AGAATTCGGATCCACGAGCTCCCGGGATAT
>group_535_0 8 3 0 0 sg=8 px=0 gx=0
GCGGCCGCAATTCGTAATCATGGTCATAGC
>group_535_1 8 3 0 0 sg=8 px=0 gx=0
GCCGCAATTCGTAATCATGGTCATAGCTGT
>group_535_2 8 3 0 0 sg=8 px=0 gx=0
ACAGCTATGACCATGATTACGAATTGCGGC
>group_535_3 8 3 0 0 sg=8 px=0 gx=0
CGGCCGCAATTCGTAATCATGGTCATAGCT
>group_535_4 8 3 0 0 sg=8 px=0 gx=0
CAGCTATGACCATGATTACGAATTGCGGCC
>group_535_5 8 3 0 0 sg=8 px=0 gx=0
GCTATGACCATGATTACGAATTGCGGCCGC
>group_535_6 8 3 0 0 sg=8 px=0 gx=0
GGCCGCAATTCGTAATCATGGTCATAGCTG
>group_535_7 8 3 0 0 sg=8 px=0 gx=0
AGCTATGACCATGATTACGAATTGCGGCCG
>group_536_0 2 3 0 0 sg=2 px=0 gx=0
TAAGCTTAATTGTTATCCGCTCACAATTCC
>group_536_1 2 3 0 0 sg=2 px=0 gx=0
GGAATTGTGAGCGGATAACAATTAAGCTTA
>group_537_0 8 3 0 0 sg=8 px=0 gx=0
GGATAACGCAGGAAAGAACATGGGCAGTTC
>group_537_1 8 3 0 0 sg=8 px=0 gx=0
GAACTGCCCATGTTCTTTCCTGCGTTATCC
>group_537_2 8 3 0 0 sg=8 px=0 gx=0
AGGGGATAACGCAGGAAAGAACATGGGCAG
>group_537_3 8 3 0 0 sg=8 px=0 gx=0
CTGCCCATGTTCTTTCCTGCGTTATCCCCT
>group_537_4 8 3 0 0 sg=8 px=0 gx=0
AACTGCCCATGTTCTTTCCTGCGTTATCCC
>group_537_5 8 3 0 0 sg=8 px=0 gx=0
GGGATAACGCAGGAAAGAACATGGGCAGTT
>group_537_6 8 3 0 0 sg=8 px=0 gx=0
GGGGATAACGCAGGAAAGAACATGGGCAGT
>group_537_7 8 3 0 0 sg=8 px=0 gx=0
ACTGCCCATGTTCTTTCCTGCGTTATCCCC
>group_538_0 2 15 0 0 sg=2 px=0 gx=0
GTTTTATTTGATGCCTGGAATTGGGAATTG
>group_538_1 2 15 0 0 sg=2 px=0 gx=0
CAATTCCCAATTCCAGGCATCAAATAAAAC
>group_539_0 324 2 0 0 sg=324 px=0 gx=0
CTCACTCTAGATCTGCGATCTAAGTAAGCT
>group_539_1 324 2 0 0 sg=324 px=0 gx=0
GCGTCTTCGGAGGACAGTACTCCGGAATTC
>group_539_2 324 2 0 0 sg=324 px=0 gx=0
TGTCCTCCGAGCGGAGTACTGTCCTCCGAC
>group_539_3 324 2 0 0 sg=324 px=0 gx=0
CGCTAGCGGGGGGCTATAAAAGGGGGTGGG
>group_539_4 324 2 0 0 sg=324 px=0 gx=0
TACTCCGATCGGAGGACAGTACTCCGCTCG
>group_539_5 324 2 0 0 sg=324 px=0 gx=0
GCCCCCCGCTAGCGTCTTCGGAGGACAGTA
>group_539_6 324 2 0 0 sg=324 px=0 gx=0
TACTCCGCTCGGAGGACAGTACTCCGTCTA
>group_539_7 324 2 0 0 sg=324 px=0 gx=0
CCTTTTATAGCCCCCCGCTAGCGTCTTCGG
>group_539_8 324 2 0 0 sg=324 px=0 gx=0
CTCTAGATCTGCGATCTAAGTAAGCTTGGC
>group_539_9 324 2 0 0 sg=324 px=0 gx=0
TCCGCGAATTCCGGAGTACTGTCCTCCGAA
>group_540_0 4 6 0 0 sg=4 px=0 gx=0
CGCGTAAGGAAATCCATTATGTACTATTTG
>group_540_1 4 6 0 0 sg=4 px=0 gx=0
GCGTAAGGAAATCCATTATGTACTATTTGG
>group_540_2 4 6 0 0 sg=4 px=0 gx=0
CCAAATAGTACATAATGGATTTCCTTACGC
>group_540_3 4 6 0 0 sg=4 px=0 gx=0
CAAATAGTACATAATGGATTTCCTTACGCG
>group_542_0 190 0 0 0 sg=190 px=0 gx=0
GTCGGAGTGAGAATAGAAAGGAACAACTAA
>group_542_1 190 0 0 0 sg=190 px=0 gx=0
TGATTTGGGTGATGGTTCACGTAGTGCCCC
>group_542_2 190 0 0 0 sg=190 px=0 gx=0
CTCGGGCCGAAACTGTTGAAAGTTGTTTAG
>group_542_3 190 0 0 0 sg=190 px=0 gx=0
GTTGTTCCTTTCTATTCTCACTCCGACTAC
>group_542_4 190 0 0 0 sg=190 px=0 gx=0
GAAAAACCGTCTATCAGGGCGATGTCCAAA
>group_542_5 190 0 0 0 sg=190 px=0 gx=0
GGGTGATGGTTCACGTAGTGCCCCTATTTG
>group_542_6 190 0 0 0 sg=190 px=0 gx=0
TGTATTTAGAAAAATAAACAAATAGGGGCA
>group_542_7 190 0 0 0 sg=190 px=0 gx=0
GCTAAACAACTTTCAACAGTTTCGGCCCGA
>group_542_8 190 0 0 0 sg=190 px=0 gx=0
CGATGTCCAAAAAAAAAGGCTCCAAAAGGA
>group_542_9 190 0 0 0 sg=190 px=0 gx=0
TTGTCATCGTCATCCTTGTAGTCGGAGTGA
>group_543_0 4 6 0 0 sg=4 px=0 gx=0
CCGTCATCACCGAAACGCGCGAGGCAGGCT
>group_543_1 4 6 0 0 sg=4 px=0 gx=0
AGCCTGCCTCGCGCGTTTCGGTGATGACGG
>group_543_2 4 6 0 0 sg=4 px=0 gx=0
GCCTGCCTCGCGCGTTTCGGTGATGACGGT
>group_543_3 4 6 0 0 sg=4 px=0 gx=0
ACCGTCATCACCGAAACGCGCGAGGCAGGC
>group_545_0 2 3 0 0 sg=2 px=0 gx=0
GCAAAGAATTCCTCGACGGATCCGCCATGG
>group_545_1 2 3 0 0 sg=2 px=0 gx=0
CCATGGCGGATCCGTCGAGGAATTCTTTGC
>group_546_0 6 2 0 0 sg=6 px=0 gx=0
ATTGATCCAGACATGATAAGATACATTGAT
>group_546_1 6 2 0 0 sg=6 px=0 gx=0
CAATGTATCTTATCATGTCTGGATCAATTC
>group_546_2 6 2 0 0 sg=6 px=0 gx=0
ATCAATGTATCTTATCATGTCTGGATCAAT
>group_546_3 6 2 0 0 sg=6 px=0 gx=0
AATTGATCCAGACATGATAAGATACATTGA
>group_546_4 6 2 0 0 sg=6 px=0 gx=0
GAATTGATCCAGACATGATAAGATACATTG
>group_546_5 6 2 0 0 sg=6 px=0 gx=0
TCAATGTATCTTATCATGTCTGGATCAATT
>group_548_0 24 7 0 0 sg=24 px=0 gx=0
CAGTACCGGAATGCCAAGCTGGAATTCGAG
>group_548_1 24 7 0 0 sg=24 px=0 gx=0
ATTCCAGCTTGGCATTCCGGTACTGTTGGT
>group_548_2 24 7 0 0 sg=24 px=0 gx=0
TCCAGCTTGGCATTCCGGTACTGTTGGTAA
>group_548_3 24 7 0 0 sg=24 px=0 gx=0
TTTACCAACAGTACCGGAATGCCAAGCTGG
>group_548_4 24 7 0 0 sg=24 px=0 gx=0
TTACCAACAGTACCGGAATGCCAAGCTGGA
>group_548_5 24 7 0 0 sg=24 px=0 gx=0
CAGCTTGGCATTCCGGTACTGTTGGTAAAA
>group_548_6 24 7 0 0 sg=24 px=0 gx=0
CCAACAGTACCGGAATGCCAAGCTGGAATT
>group_548_7 24 7 0 0 sg=24 px=0 gx=0
TTCCAGCTTGGCATTCCGGTACTGTTGGTA
>group_548_8 24 7 0 0 sg=24 px=0 gx=0
CTCGAATTCCAGCTTGGCATTCCGGTACTG
>group_548_9 24 7 0 0 sg=24 px=0 gx=0
CCAGCTTGGCATTCCGGTACTGTTGGTAAA
>group_551_0 2 1 0 0 sg=2 px=0 gx=0
TGCTATACGAAGTTATTAGGTCCCTCGACC
>group_551_1 2 1 0 0 sg=2 px=0 gx=0
GGTCGAGGGACCTAATAACTTCGTATAGCA
>group_552_0 16 2 0 0 sg=16 px=0 gx=0
GTTTGACAGCTTATCATCGATACAAATTCC
>group_552_1 16 2 0 0 sg=16 px=0 gx=0
TCATGTTTGACAGCTTATCATCGATACAAA
>group_552_2 16 2 0 0 sg=16 px=0 gx=0
CATGTTTGACAGCTTATCATCGATACAAAT
>group_552_3 16 2 0 0 sg=16 px=0 gx=0
TTCTCATGTTTGACAGCTTATCATCGATAC
>group_552_4 16 2 0 0 sg=16 px=0 gx=0
GTATCGATGATAAGCTGTCAAACATGAGAA
>group_552_5 16 2 0 0 sg=16 px=0 gx=0
TGTTTGACAGCTTATCATCGATACAAATTC
>group_552_6 16 2 0 0 sg=16 px=0 gx=0
TGTATCGATGATAAGCTGTCAAACATGAGA
>group_552_7 16 2 0 0 sg=16 px=0 gx=0
GAATTTGTATCGATGATAAGCTGTCAAACA
>group_552_8 16 2 0 0 sg=16 px=0 gx=0
ATTTGTATCGATGATAAGCTGTCAAACATG
>group_552_9 16 2 0 0 sg=16 px=0 gx=0
TTGTATCGATGATAAGCTGTCAAACATGAG
>group_556_0 54 2 0 0 sg=54 px=0 gx=0
GCCCTTAAGGGCGAATTCTGCAGATATCCA
>group_556_1 54 2 0 0 sg=54 px=0 gx=0
CCTTAAGGGCGAATTCTGCAGATATCCATC
>group_556_2 54 2 0 0 sg=54 px=0 gx=0
ATTCGCCCTTAAGGGCGAATTCCAGCACAC
>group_556_3 54 2 0 0 sg=54 px=0 gx=0
ATGGATATCTGCAGAATTCGCCCTTAAGGG
>group_556_4 54 2 0 0 sg=54 px=0 gx=0
CGCCCTTAAGGGCGAATTCTGCAGATATCC
>group_556_5 54 2 0 0 sg=54 px=0 gx=0
CTGCAGAATTCGCCCTTAAGGGCGAATTCC
>group_556_6 54 2 0 0 sg=54 px=0 gx=0
ATCTGCAGAATTCGCCCTTAAGGGCGAATT
>group_556_7 54 2 0 0 sg=54 px=0 gx=0
GCCCTTAAGGGCGAATTCCAGCACACTGGC
>group_556_8 54 2 0 0 sg=54 px=0 gx=0
AATTCGCCCTTAAGGGCGAATTCTGCAGAT
>group_556_9 54 2 0 0 sg=54 px=0 gx=0
ATTCGCCCTTAAGGGCGAATTCTGCAGATA
>group_557_0 4 7 0 0 sg=4 px=0 gx=0
TCAGGTTGACTTCCCCGCGGAATTCGCGTC
>group_557_1 4 7 0 0 sg=4 px=0 gx=0
GACGCGAATTCCGCGGGGAAGTCAACCTGA
>group_557_2 4 7 0 0 sg=4 px=0 gx=0
AGACGCGAATTCCGCGGGGAAGTCAACCTG
>group_557_3 4 7 0 0 sg=4 px=0 gx=0
CAGGTTGACTTCCCCGCGGAATTCGCGTCT
>group_558_0 2 1 0 0 sg=2 px=0 gx=0
TGGATCCGTCGACCTGCAGGGGGGGGGGGG
>group_558_1 2 1 0 0 sg=2 px=0 gx=0
CCCCCCCCCCCCTGCAGGTCGACGGATCCA
>group_560_0 50 5 0 0 sg=50 px=0 gx=0
CATATGGCCAGAACCAGAACCGGCCAGGTT
>group_560_1 50 5 0 0 sg=50 px=0 gx=0
GATGATGGTGCATATGGCCAGAACCAGAAC
>group_560_2 50 5 0 0 sg=50 px=0 gx=0
TGGCCATATGCACCATCATCATCATCATTC
>group_560_3 50 5 0 0 sg=50 px=0 gx=0
CCTGGCCGGTTCTGGTTCTGGCCATATGCA
>group_560_4 50 5 0 0 sg=50 px=0 gx=0
GTTCTGGTTCTGGCCATATGCACCATCATC
>group_560_5 50 5 0 0 sg=50 px=0 gx=0
AAGAATGATGATGATGATGGTGCATATGGC
>group_560_6 50 5 0 0 sg=50 px=0 gx=0
GATGATGATGATGGTGCATATGGCCAGAAC
>group_560_7 50 5 0 0 sg=50 px=0 gx=0
ATGATGATGATGGTGCATATGGCCAGAACC
>group_560_8 50 5 0 0 sg=50 px=0 gx=0
TTCTGGCCATATGCACCATCATCATCATCA
>group_560_9 50 5 0 0 sg=50 px=0 gx=0
CTGGCCATATGCACCATCATCATCATCATT
>group_562_0 18 6 0 0 sg=18 px=0 gx=0
ACTTAAGTGCGGCCGCGGTACCGGGCCCGT
>group_562_1 18 6 0 0 sg=18 px=0 gx=0
CTTAAGTGCGGCCGCGGTACCGGGCCCGTC
>group_562_2 18 6 0 0 sg=18 px=0 gx=0
CGCGTAACTTAAGTGCGGCCGCGGTACCGG
>group_562_3 18 6 0 0 sg=18 px=0 gx=0
AACTTAAGTGCGGCCGCGGTACCGGGCCCG
>group_562_4 18 6 0 0 sg=18 px=0 gx=0
CGGTACCGCGGCCGCACTTAAGTTACGCGT
>group_562_5 18 6 0 0 sg=18 px=0 gx=0
ACGGGCCCGGTACCGCGGCCGCACTTAAGT
>group_562_6 18 6 0 0 sg=18 px=0 gx=0
GTAACTTAAGTGCGGCCGCGGTACCGGGCC
>group_562_7 18 6 0 0 sg=18 px=0 gx=0
CCCGGTACCGCGGCCGCACTTAAGTTACGC
>group_562_8 18 6 0 0 sg=18 px=0 gx=0
ACGCGTAACTTAAGTGCGGCCGCGGTACCG
>group_562_9 18 6 0 0 sg=18 px=0 gx=0
GCGTAACTTAAGTGCGGCCGCGGTACCGGG
>group_566_0 8 1 0 0 sg=8 px=0 gx=0
CAAGCTTGGATCCAGACATGATAAGATACA
>group_566_1 8 1 0 0 sg=8 px=0 gx=0
GAGCTCGAATTCCAGCTTGGCATTCCGGTA
>group_566_2 8 1 0 0 sg=8 px=0 gx=0
ATGTATCTTATCATGTCTGGATCCAAGCTT
>group_566_3 8 1 0 0 sg=8 px=0 gx=0
GTATCTTATCATGTCTGGATCCAAGCTTGC
>group_566_4 8 1 0 0 sg=8 px=0 gx=0
TACCGGAATGCCAAGCTGGAATTCGAGCTC
>group_566_5 8 1 0 0 sg=8 px=0 gx=0
AAGCTTGGATCCAGACATGATAAGATACAT
>group_566_6 8 1 0 0 sg=8 px=0 gx=0
TGTATCTTATCATGTCTGGATCCAAGCTTG
>group_566_7 8 1 0 0 sg=8 px=0 gx=0
GCAAGCTTGGATCCAGACATGATAAGATAC
>group_567_0 4 1 0 0 sg=4 px=0 gx=0
ATTTTGCTAAACAACTTTCAACAGTTTCGG
>group_567_1 4 1 0 0 sg=4 px=0 gx=0
CCGAAACTGTTGAAAGTTGTTTAGCAAAAT
>group_567_2 4 1 0 0 sg=4 px=0 gx=0
CGAAACTGTTGAAAGTTGTTTAGCAAAATC
>group_567_3 4 1 0 0 sg=4 px=0 gx=0
GATTTTGCTAAACAACTTTCAACAGTTTCG
>group_568_0 6 3 0 0 sg=6 px=0 gx=0
GATAAGCTTCTTGGATGCTGTAGGCATAGG
>group_568_1 6 3 0 0 sg=6 px=0 gx=0
ATAAGCTTCTTGGATGCTGTAGGCATAGGC
>group_568_2 6 3 0 0 sg=6 px=0 gx=0
CGATAAGCTTCTTGGATGCTGTAGGCATAG
>group_568_3 6 3 0 0 sg=6 px=0 gx=0
CTATGCCTACAGCATCCAAGAAGCTTATCG
>group_568_4 6 3 0 0 sg=6 px=0 gx=0
CCTATGCCTACAGCATCCAAGAAGCTTATC
>group_568_5 6 3 0 0 sg=6 px=0 gx=0
GCCTATGCCTACAGCATCCAAGAAGCTTAT
>group_569_0 2 9 0 0 sg=2 px=0 gx=0
TGCCCAGTGCCTCACGACCAACTTCTGCAG
>group_569_1 2 9 0 0 sg=2 px=0 gx=0
CTGCAGAAGTTGGTCGTGAGGCACTGGGCA
>group_570_0 8 3 0 0 sg=8 px=0 gx=0
TTCACGACCTTCGATCTCAGCGCCGCCAAC
>group_570_1 8 3 0 0 sg=8 px=0 gx=0
ATTCACGACCTTCGATCTCAGCGCCGCCAA
>group_570_2 8 3 0 0 sg=8 px=0 gx=0
GTTGGCGGCGCTGAGATCGAAGGTCGTGAA
>group_570_3 8 3 0 0 sg=8 px=0 gx=0
TTGGCGGCGCTGAGATCGAAGGTCGTGAAT
>group_570_4 8 3 0 0 sg=8 px=0 gx=0
GAATTCACGACCTTCGATCTCAGCGCCGCC
>group_570_5 8 3 0 0 sg=8 px=0 gx=0
AATTCACGACCTTCGATCTCAGCGCCGCCA
>group_570_6 8 3 0 0 sg=8 px=0 gx=0
TGGCGGCGCTGAGATCGAAGGTCGTGAATT
>group_570_7 8 3 0 0 sg=8 px=0 gx=0
GGCGGCGCTGAGATCGAAGGTCGTGAATTC
>group_571_0 60 20 0 0 sg=60 px=0 gx=0
CGATAGGCTCCGCCCCCCTGACGAGCATCA
>group_571_1 60 20 0 0 sg=60 px=0 gx=0
GAGCCTATCGAAAAACGCCAGCAACGCGGC
>group_571_2 60 20 0 0 sg=60 px=0 gx=0
GCGTTTTTCGATAGGCTCCGCCCCCCTGAC
>group_571_3 60 20 0 0 sg=60 px=0 gx=0
TCAGGGGGGCGGAGCCTATCGAAAAACGCC
>group_571_4 60 20 0 0 sg=60 px=0 gx=0
CGTTTTTCGATAGGCTCCGCCCCCCTGACG
>group_571_5 60 20 0 0 sg=60 px=0 gx=0
GTCAGGGGGGCGGAGCCTATCGAAAAACGC
>group_571_6 60 20 0 0 sg=60 px=0 gx=0
AAAAAGGCCGCGTTGCTGGCGTTTTTCGAT
>group_571_7 60 20 0 0 sg=60 px=0 gx=0
GCTCGTCAGGGGGGCGGAGCCTATCGAAAA
>group_571_8 60 20 0 0 sg=60 px=0 gx=0
TGGCGTTTTTCGATAGGCTCCGCCCCCCTG
>group_571_9 60 20 0 0 sg=60 px=0 gx=0
AAAGGCCGCGTTGCTGGCGTTTTTCGATAG
>group_573_0 208 4 0 0 sg=208 px=0 gx=0
ATTGTGGGTCACTGTACTATTTTAACGAAT
>group_573_1 208 4 0 0 sg=208 px=0 gx=0
TTTTAACGAATAATAAAATCAGGTATAGGT
>group_573_2 208 4 0 0 sg=208 px=0 gx=0
CTTTTTAGTTACCTATACCTGATTTTATTA
>group_573_3 208 4 0 0 sg=208 px=0 gx=0
TTCCTTTTTAGTTACCTATACCTGATTTTA
>group_573_4 208 4 0 0 sg=208 px=0 gx=0
AGCTCGAATTCCTTTTTAGTTACCTATACC
>group_573_5 208 4 0 0 sg=208 px=0 gx=0
TTAGTTACCTATACCTGATTTTATTATTCG
>group_573_6 208 4 0 0 sg=208 px=0 gx=0
TTCTTAGCTATTGTAATATTATATGCAAAT
>group_573_7 208 4 0 0 sg=208 px=0 gx=0
TGGGTCACTGTACTATTTTAACGAATAATA
>group_573_8 208 4 0 0 sg=208 px=0 gx=0
GATGAATGGTAATTTTGTAATTGTGGGTCA
>group_573_9 208 4 0 0 sg=208 px=0 gx=0
CCCACAATTACAAAATTACCATTCATCAAT
>group_574_0 2 4 0 0 sg=2 px=0 gx=0
TTTGGTCACCAACGCTTTTCCCGAGATCCC
>group_574_1 2 4 0 0 sg=2 px=0 gx=0
GGGATCTCGGGAAAAGCGTTGGTGACCAAA
>group_577_0 2 1 0 0 sg=2 px=0 gx=0
TATCGATTAGTCCAATTTGTTAAAGACAGG
>group_577_1 2 1 0 0 sg=2 px=0 gx=0
CCTGTCTTTAACAAATTGGACTAATCGATA
>group_580_0 2 93 0 0 sg=2 px=0 gx=0
AGCTTGGCTGTTTTGGCGGATGAGAGAAGA
>group_580_1 2 93 0 0 sg=2 px=0 gx=0
TCTTCTCTCATCCGCCAAAACAGCCAAGCT
>group_582_0 2 24 0 0 sg=2 px=0 gx=0
GTAAAACGACGGCCAGTGTTAACTCTAGGA
>group_582_1 2 24 0 0 sg=2 px=0 gx=0
TCCTAGAGTTAACACTGGCCGTCGTTTTAC
>group_584_0 2 9 0 0 sg=2 px=0 gx=0
TGAAGAGATAAATTGCACTGAAATCTAGAG
>group_584_1 2 9 0 0 sg=2 px=0 gx=0
CTCTAGATTTCAGTGCAATTTATCTCTTCA
>group_586_0 2 3 0 0 sg=2 px=0 gx=0
TAGATCTGATCTAGAGGATCATAATCAGCC
>group_586_1 2 3 0 0 sg=2 px=0 gx=0
GGCTGATTATGATCCTCTAGATCAGATCTA
>group_587_0 2 13 0 0 sg=2 px=0 gx=0
ACCGGAAACCAGGCAAAGCGCCATTCGCCA
>group_587_1 2 13 0 0 sg=2 px=0 gx=0
TGGCGAATGGCGCTTTGCCTGGTTTCCGGT
>group_588_0 2 17 0 0 sg=2 px=0 gx=0
CAAAACTTCATTTTTAATTTTTGCGGCCGC
>group_588_1 2 17 0 0 sg=2 px=0 gx=0
GCGGCCGCAAAAATTAAAAATGAAGTTTTG
>group_589_0 42 30 0 0 sg=42 px=0 gx=0
ATGGTGATGGTGATGATGACCGGTACGCGT
>group_589_1 42 30 0 0 sg=42 px=0 gx=0
GATTCTACGCGTACCGGTCATCATCACCAT
>group_589_2 42 30 0 0 sg=42 px=0 gx=0
CTCGATTCTACGCGTACCGGTCATCATCAC
>group_589_3 42 30 0 0 sg=42 px=0 gx=0
TGACCGGTACGCGTAGAATCGAGACCGAGG
>group_589_4 42 30 0 0 sg=42 px=0 gx=0
CGGTCTCGATTCTACGCGTACCGGTCATCA
>group_589_5 42 30 0 0 sg=42 px=0 gx=0
TTCTACGCGTACCGGTCATCATCACCATCA
>group_589_6 42 30 0 0 sg=42 px=0 gx=0
CGTACCGGTCATCATCACCATCACCATTGA
>group_589_7 42 30 0 0 sg=42 px=0 gx=0
GATGGTGATGATGACCGGTACGCGTAGAAT
>group_589_8 42 30 0 0 sg=42 px=0 gx=0
ATTCTACGCGTACCGGTCATCATCACCATC
>group_589_9 42 30 0 0 sg=42 px=0 gx=0
ATGACCGGTACGCGTAGAATCGAGACCGAG
>group_593_0 2 70 0 0 sg=2 px=0 gx=0
TTAATTCTTGAAGACGAAAGGGCCTCGTGA
>group_593_1 2 70 0 0 sg=2 px=0 gx=0
TCACGAGGCCCTTTCGTCTTCAAGAATTAA
>group_594_0 54 2 0 0 sg=54 px=0 gx=0
CCTGAATGAACTCCAGGACGAGGCAGCGCG
>group_594_1 54 2 0 0 sg=54 px=0 gx=0
TCGTCCTGGAGTTCATTCAGGGCACCGGAC
>group_594_2 54 2 0 0 sg=54 px=0 gx=0
CTCCAGGACGAGGCAGCGCGGCTATCGTGG
>group_594_3 54 2 0 0 sg=54 px=0 gx=0
CCGGTGCCCTGAATGAACTCCAGGACGAGG
>group_594_4 54 2 0 0 sg=54 px=0 gx=0
AATGAACTCCAGGACGAGGCAGCGCGGCTA
>group_594_5 54 2 0 0 sg=54 px=0 gx=0
CCTGTCCGGTGCCCTGAATGAACTCCAGGA
>group_594_6 54 2 0 0 sg=54 px=0 gx=0
CCACGATAGCCGCGCTGCCTCGTCCTGGAG
>group_594_7 54 2 0 0 sg=54 px=0 gx=0
AGCCACGATAGCCGCGCTGCCTCGTCCTGG
>group_594_8 54 2 0 0 sg=54 px=0 gx=0
CCTCGTCCTGGAGTTCATTCAGGGCACCGG
>group_594_9 54 2 0 0 sg=54 px=0 gx=0
TGTCCGGTGCCCTGAATGAACTCCAGGACG
>group_596_0 2 1 0 0 sg=2 px=0 gx=0
AAGAATTCCCGGGGATCCGTCGACCTGCAG
>group_596_1 2 1 0 0 sg=2 px=0 gx=0
CTGCAGGTCGACGGATCCCCGGGAATTCTT
>group_597_0 72 2 0 0 sg=72 px=0 gx=0
TTCCGGCCTCTCACCTTTCCTTTTTCTCCC
>group_597_1 72 2 0 0 sg=72 px=0 gx=0
GACAAGATAGTGGCGATAGGGTCAACCTTA
>group_597_2 72 2 0 0 sg=72 px=0 gx=0
GAGAAAAAGGAAAGGTGAGAGGCCGGAACC
>group_597_3 72 2 0 0 sg=72 px=0 gx=0
GCCTCTCACCTTTCCTTTTTCTCCCAATTT
>group_597_4 72 2 0 0 sg=72 px=0 gx=0
GTGAGAGGCCGGAACCGGCTTTTCATATAG
>group_597_5 72 2 0 0 sg=72 px=0 gx=0
AAGGTGAGAGGCCGGAACCGGCTTTTCATA
>group_597_6 72 2 0 0 sg=72 px=0 gx=0
GCAGCAGACAAGATAGTGGCGATAGGGTCA
>group_597_7 72 2 0 0 sg=72 px=0 gx=0
AAAGGTGAGAGGCCGGAACCGGCTTTTCAT
>group_597_8 72 2 0 0 sg=72 px=0 gx=0
GGTGAGAGGCCGGAACCGGCTTTTCATATA
>group_597_9 72 2 0 0 sg=72 px=0 gx=0
GCCGGTTCCGGCCTCTCACCTTTCCTTTTT
>group_598_0 34 2 0 32 sg=2 px=0 gx=32
GACATTTAGGTGACACTATAGAAGGATCCG
>group_598_1 34 2 0 32 sg=2 px=0 gx=32
CGGATCCTTCTATAGTGTCACCTAAATGTC
>group_602_0 102 8 0 0 sg=102 px=0 gx=0
ATCTCCTTGAGCTTTATGCTTGTAAACCGT
>group_602_1 102 8 0 0 sg=102 px=0 gx=0
AAGCTCAAGGAGATGGCGCCCAACAGTCCC
>group_602_2 102 8 0 0 sg=102 px=0 gx=0
GTTAGGTGGCGGTACTTGGGTCGATAGCTT
>group_602_3 102 8 0 0 sg=102 px=0 gx=0
CAAGCATAAAGCTATCGACCCAAGTACCGC
>group_602_4 102 8 0 0 sg=102 px=0 gx=0
AAAACGGTTTACAAGCATAAAGCTCAAGGA
>group_602_5 102 8 0 0 sg=102 px=0 gx=0
ACAAGCATAAAGCTATCGACCCAAGTACCG
>group_602_6 102 8 0 0 sg=102 px=0 gx=0
TTGGGCGCCATCTCCTTGAGCTTTATGCTT
>group_602_7 102 8 0 0 sg=102 px=0 gx=0
AGCTATCGACCCAAGTACCGCCACCTAACA
>group_602_8 102 8 0 0 sg=102 px=0 gx=0
GCCATCTCCTTGAGCTTTATGCTTGTAAAC
>group_602_9 102 8 0 0 sg=102 px=0 gx=0
TCTCCTTGAGCTTTATGCTTGTAAACCGTT
>group_603_0 2 11 0 0 sg=2 px=0 gx=0
CGAGCTCGAATTAGTCTGCGCGTCTTTCAG
>group_603_1 2 11 0 0 sg=2 px=0 gx=0
CTGAAAGACGCGCAGACTAATTCGAGCTCG
>group_604_0 2 2 0 0 sg=2 px=0 gx=0
CCACTCAACCAAGTCATTCTGAGAATAGTG
>group_604_1 2 2 0 0 sg=2 px=0 gx=0
CACTATTCTCAGAATGACTTGGTTGAGTGG
>group_605_0 690 2 152 0 sg=538 px=152 gx=0
GAGTCTTGAAGTCATGCGCCGGTTAAGGCT
>group_605_1 690 2 152 0 sg=538 px=152 gx=0
TTGATTTAGAGGAGTCTTGAAGTCATGCGC
>group_605_2 690 2 152 0 sg=538 px=152 gx=0
AGTGAGCGAGGAAGCGGAAATATATCCTGT
>group_605_3 690 2 152 0 sg=538 px=152 gx=0
GGAGGCAGAATAAATGATCCGTCGAGCTCC
>group_605_4 690 2 152 0 sg=538 px=152 gx=0
ATGATCCGTCGAGCTCCACCGCGGTGGCGG
>group_605_5 690 2 152 0 sg=538 px=152 gx=0
CGGGCTGCAGGCCTCGAGATCTCCATGGAC
>group_605_6 690 2 152 0 sg=538 px=152 gx=0
AGTGGATCCCCCGGGCTGCAGGCCTCGAGA
>group_605_7 690 2 152 0 sg=538 px=152 gx=0
CGTCAGTAGCTGAACAGGAGGGACAGATTT
>group_605_8 690 2 152 0 sg=538 px=152 gx=0
GGGAAATTGTAAACGTTAATATTTTATCTG
>group_605_9 690 2 152 0 sg=538 px=152 gx=0
CCCATTCGCCATGGCGAATGGGAAATTGTA
>group_608_0 2 9 0 0 sg=2 px=0 gx=0
TCATCGATGCTGATAGAAACAGAAGCCACT
>group_608_1 2 9 0 0 sg=2 px=0 gx=0
AGTGGCTTCTGTTTCTATCAGCATCGATGA
>group_610_0 2 4 0 0 sg=2 px=0 gx=0
GATGAATTGGTCGACGGATCCCAAGCTTAC
>group_610_1 2 4 0 0 sg=2 px=0 gx=0
GTAAGCTTGGGATCCGTCGACCAATTCATC
>group_611_0 94 4 0 0 sg=94 px=0 gx=0
CAGATCCAAGCTGTGACCGGCGCCTACGCT
>group_611_1 94 4 0 0 sg=94 px=0 gx=0
ACGGGTGCCTAGAGAAGGTGGCGCGGGGTA
>group_611_2 94 4 0 0 sg=94 px=0 gx=0
TAGCGTAGGCGCCGGTCACAGCTTGGATCT
>group_611_3 94 4 0 0 sg=94 px=0 gx=0
AGATCCAAGCTGTGACCGGCGCCTACGCTA
>group_611_4 94 4 0 0 sg=94 px=0 gx=0
CGGCCGCAAGGATCTGCGATCGCTCCGGTG
>group_611_5 94 4 0 0 sg=94 px=0 gx=0
TTGGGGGGAGGGGTCGGCAATTGAACGGGT
>group_611_6 94 4 0 0 sg=94 px=0 gx=0
GCCGCAAGGATCTGCGATCGCTCCGGTGCC
>group_611_7 94 4 0 0 sg=94 px=0 gx=0
TCTCTAGGCACCCGTTCAATTGCCGACCCC
>group_611_8 94 4 0 0 sg=94 px=0 gx=0
GCACCGGAGCGATCGCAGATCCTTGCGGCC
>group_611_9 94 4 0 0 sg=94 px=0 gx=0
CTAGCGTAGGCGCCGGTCACAGCTTGGATC
>group_612_0 2 3 0 0 sg=2 px=0 gx=0
TGATCAAGGCGAATACTTCATATGCGGGGA
>group_612_1 2 3 0 0 sg=2 px=0 gx=0
TCCCCGCATATGAAGTATTCGCCTTGATCA
>group_613_0 4 18 0 0 sg=4 px=0 gx=0
CGACGTTTCCCGTTGAATATGGCTCATAAC
>group_613_1 4 18 0 0 sg=4 px=0 gx=0
TTATGAGCCATATTCAACGGGAAACGTCGA
>group_613_2 4 18 0 0 sg=4 px=0 gx=0
TCGACGTTTCCCGTTGAATATGGCTCATAA
>group_613_3 4 18 0 0 sg=4 px=0 gx=0
GTTATGAGCCATATTCAACGGGAAACGTCG
>group_614_0 6 13 0 0 sg=6 px=0 gx=0
GGATCTCGTCGTGACTCATGGCGATGCCTG
>group_614_1 6 13 0 0 sg=6 px=0 gx=0
CAGGCATCGCCATGAGTCACGACGAGATCC
>group_614_2 6 13 0 0 sg=6 px=0 gx=0
GGCATCGCCATGAGTCACGACGAGATCCTC
>group_614_3 6 13 0 0 sg=6 px=0 gx=0
GAGGATCTCGTCGTGACTCATGGCGATGCC
>group_614_4 6 13 0 0 sg=6 px=0 gx=0
AGGCATCGCCATGAGTCACGACGAGATCCT
>group_614_5 6 13 0 0 sg=6 px=0 gx=0
AGGATCTCGTCGTGACTCATGGCGATGCCT
>group_618_0 2 4 0 0 sg=2 px=0 gx=0
GTACGTGAGATAGAGTACAGCACATCCATG
>group_618_1 2 4 0 0 sg=2 px=0 gx=0
CATGGATGTGCTGTACTCTATCTCACGTAC
>group_621_0 4 5 0 0 sg=4 px=0 gx=0
CCTCACTAAAGGGAACAAAAGCTGGGTACG
>group_621_1 4 5 0 0 sg=4 px=0 gx=0
CTCACTAAAGGGAACAAAAGCTGGGTACGG
>group_621_2 4 5 0 0 sg=4 px=0 gx=0
CGTACCCAGCTTTTGTTCCCTTTAGTGAGG
>group_621_3 4 5 0 0 sg=4 px=0 gx=0
CCGTACCCAGCTTTTGTTCCCTTTAGTGAG
>group_622_0 2 4 0 0 sg=2 px=0 gx=0
TTACTGCGATGAGTGGCAGGGCGGGGCGTA
>group_622_1 2 4 0 0 sg=2 px=0 gx=0
TACGCCCCGCCCTGCCACTCATCGCAGTAA
>group_623_0 2 50 0 0 sg=2 px=0 gx=0
CTACTGTTTCTCCATACCCGTTTTTTTGGG
>group_623_1 2 50 0 0 sg=2 px=0 gx=0
CCCAAAAAAACGGGTATGGAGAAACAGTAG
>group_624_0 46 8 0 0 sg=46 px=0 gx=0
CAGAGCAGATTGTACTGAGAGTCGACCATA
>group_624_1 46 8 0 0 sg=46 px=0 gx=0
GATTGTACTGAGAGTCGACCATAGGGGATC
>group_624_2 46 8 0 0 sg=46 px=0 gx=0
ATGGTCGACTCTCAGTACAATCTGCTCTGA
>group_624_3 46 8 0 0 sg=46 px=0 gx=0
GTCGACTCTCAGTACAATCTGCTCTGATGC
>group_624_4 46 8 0 0 sg=46 px=0 gx=0
GGTCGACTCTCAGTACAATCTGCTCTGATG
>group_624_5 46 8 0 0 sg=46 px=0 gx=0
GACTCTCAGTACAATCTGCTCTGATGCCGC
>group_624_6 46 8 0 0 sg=46 px=0 gx=0
TACTGAGAGTCGACCATAGGGGATCGGGAG
>group_624_7 46 8 0 0 sg=46 px=0 gx=0
ATCTCCCGATCCCCTATGGTCGACTCTCAG
>group_624_8 46 8 0 0 sg=46 px=0 gx=0
TGGTCGACTCTCAGTACAATCTGCTCTGAT
>group_624_9 46 8 0 0 sg=46 px=0 gx=0
CGGCATCAGAGCAGATTGTACTGAGAGTCG
>group_625_0 4 1 0 0 sg=4 px=0 gx=0
GGGAGACCACAACGGTTTCCCTCTAGCGGG
>group_625_1 4 1 0 0 sg=4 px=0 gx=0
GGAGACCACAACGGTTTCCCTCTAGCGGGA
>group_625_2 4 1 0 0 sg=4 px=0 gx=0
TCCCGCTAGAGGGAAACCGTTGTGGTCTCC
>group_625_3 4 1 0 0 sg=4 px=0 gx=0
CCCGCTAGAGGGAAACCGTTGTGGTCTCCC
>group_627_0 14 2 0 0 sg=14 px=0 gx=0
TCGATGGCTTGGCTGCAGGTCGACGGATCC
>group_627_1 14 2 0 0 sg=14 px=0 gx=0
TGGCTTGGCTGCAGGTCGACGGATCCCAAG
>group_627_2 14 2 0 0 sg=14 px=0 gx=0
CGATGGCTTGGCTGCAGGTCGACGGATCCC
>group_627_3 14 2 0 0 sg=14 px=0 gx=0
ATGGCTTGGCTGCAGGTCGACGGATCCCAA
>group_627_4 14 2 0 0 sg=14 px=0 gx=0
GGATCCGTCGACCTGCAGCCAAGCCATCGA
>group_627_5 14 2 0 0 sg=14 px=0 gx=0
TGGGATCCGTCGACCTGCAGCCAAGCCATC
>group_627_6 14 2 0 0 sg=14 px=0 gx=0
GATCCGTCGACCTGCAGCCAAGCCATCGAT
>group_627_7 14 2 0 0 sg=14 px=0 gx=0
GGGATCCGTCGACCTGCAGCCAAGCCATCG
>group_627_8 14 2 0 0 sg=14 px=0 gx=0
GCTTGGGATCCGTCGACCTGCAGCCAAGCC
>group_627_9 14 2 0 0 sg=14 px=0 gx=0
CTTGGGATCCGTCGACCTGCAGCCAAGCCA
>group_629_0 28 3 0 0 sg=28 px=0 gx=0
CCCCGGGAATTCATCGATATCTAGATCTCG
>group_629_1 28 3 0 0 sg=28 px=0 gx=0
GTCGACGGATCCCCGGGAATTCATCGATAT
>group_629_2 28 3 0 0 sg=28 px=0 gx=0
TATCGATGAATTCCCGGGGATCCGTCGACC
>group_629_3 28 3 0 0 sg=28 px=0 gx=0
GGGAATTCATCGATATCTAGATCTCGAGCT
>group_629_4 28 3 0 0 sg=28 px=0 gx=0
GCTCGAGATCTAGATATCGATGAATTCCCG
>group_629_5 28 3 0 0 sg=28 px=0 gx=0
CGAGATCTAGATATCGATGAATTCCCGGGG
>group_629_6 28 3 0 0 sg=28 px=0 gx=0
TCGATGAATTCCCGGGGATCCGTCGACCTG
>group_629_7 28 3 0 0 sg=28 px=0 gx=0
ATGAATTCCCGGGGATCCGTCGACCTGCAG
>group_629_8 28 3 0 0 sg=28 px=0 gx=0
AGGTCGACGGATCCCCGGGAATTCATCGAT
>group_629_9 28 3 0 0 sg=28 px=0 gx=0
GGTCGACGGATCCCCGGGAATTCATCGATA
>group_630_0 2 4 0 0 sg=2 px=0 gx=0
TTCCTTTAGCAGCCCTTGCGCCCTGAATTT
>group_630_1 2 4 0 0 sg=2 px=0 gx=0
AAATTCAGGGCGCAAGGGCTGCTAAAGGAA
>group_633_0 2 25 0 0 sg=2 px=0 gx=0
TTTAACTTTAAGAAGGAGATATACATATGC
>group_633_1 2 25 0 0 sg=2 px=0 gx=0
GCATATGTATATCTCCTTCTTAAAGTTAAA
>group_634_0 2 4 0 0 sg=2 px=0 gx=0
TTCGCGCCATTCGCCATTCAGGCTGCGCAA
>group_634_1 2 4 0 0 sg=2 px=0 gx=0
TTGCGCAGCCTGAATGGCGAATGGCGCGAA
>group_635_0 24 7 0 0 sg=24 px=0 gx=0
AAAGAGTTCCTCGACGCTAACCTGGCCGGT
>group_635_1 24 7 0 0 sg=24 px=0 gx=0
ACCGGCCAGGTTAGCGTCGAGGAACTCTTT
>group_635_2 24 7 0 0 sg=24 px=0 gx=0
GAACCGGCCAGGTTAGCGTCGAGGAACTCT
>group_635_3 24 7 0 0 sg=24 px=0 gx=0
AAGAGTTCCTCGACGCTAACCTGGCCGGTT
>group_635_4 24 7 0 0 sg=24 px=0 gx=0
ACCAGAACCGGCCAGGTTAGCGTCGAGGAA
>group_635_5 24 7 0 0 sg=24 px=0 gx=0
AACCGGCCAGGTTAGCGTCGAGGAACTCTT
>group_635_6 24 7 0 0 sg=24 px=0 gx=0
GAGTTCCTCGACGCTAACCTGGCCGGTTCT
>group_635_7 24 7 0 0 sg=24 px=0 gx=0
CAGAACCAGAACCGGCCAGGTTAGCGTCGA
>group_635_8 24 7 0 0 sg=24 px=0 gx=0
CTCGACGCTAACCTGGCCGGTTCTGGTTCT
>group_635_9 24 7 0 0 sg=24 px=0 gx=0
AGAGTTCCTCGACGCTAACCTGGCCGGTTC
>group_636_0 58 53 0 0 sg=58 px=0 gx=0
AAACATATTTAAATGGTGATCATGTAACCC
>group_636_1 58 53 0 0 sg=58 px=0 gx=0
GAAGATCGTTTATGTCATAAAACATATTTA
>group_636_2 58 53 0 0 sg=58 px=0 gx=0
TAAAACATATTTAAATGGTGATCATGTAAC
>group_636_3 58 53 0 0 sg=58 px=0 gx=0
TTAAATATGTTTTATGACATAAACGATCTT
>group_636_4 58 53 0 0 sg=58 px=0 gx=0
TCACCATTTAAATATGTTTTATGACATAAA
>group_636_5 58 53 0 0 sg=58 px=0 gx=0
GGATGGGTTACATGATCACCATTTAAATAT
>group_636_6 58 53 0 0 sg=58 px=0 gx=0
ATGATCACCATTTAAATATGTTTTATGACA
>group_636_7 58 53 0 0 sg=58 px=0 gx=0
CATAAAACATATTTAAATGGTGATCATGTA
>group_636_8 58 53 0 0 sg=58 px=0 gx=0
CATATTTAAATGGTGATCATGTAACCCATC
>group_636_9 58 53 0 0 sg=58 px=0 gx=0
TTATGTCATAAAACATATTTAAATGGTGAT
>group_637_0 2 3 0 0 sg=2 px=0 gx=0
CAACAGTACCGGAATGCCAAGCTCAGATCC
>group_637_1 2 3 0 0 sg=2 px=0 gx=0
GGATCTGAGCTTGGCATTCCGGTACTGTTG
>group_640_0 12 77 0 0 sg=12 px=0 gx=0
AGTGCCACCTAAATTGTAAGCGTTAATATT
>group_640_1 12 77 0 0 sg=12 px=0 gx=0
CAAAATATTAACGCTTACAATTTAGGTGGC
>group_640_2 12 77 0 0 sg=12 px=0 gx=0
AAGTGCCACCTAAATTGTAAGCGTTAATAT
>group_640_3 12 77 0 0 sg=12 px=0 gx=0
AAATATTAACGCTTACAATTTAGGTGGCAC
>group_640_4 12 77 0 0 sg=12 px=0 gx=0
TGCCACCTAAATTGTAAGCGTTAATATTTT
>group_640_5 12 77 0 0 sg=12 px=0 gx=0
GTGCCACCTAAATTGTAAGCGTTAATATTT
>group_640_6 12 77 0 0 sg=12 px=0 gx=0
AAAATATTAACGCTTACAATTTAGGTGGCA
>group_640_7 12 77 0 0 sg=12 px=0 gx=0
TATTAACGCTTACAATTTAGGTGGCACTTT
>group_640_8 12 77 0 0 sg=12 px=0 gx=0
AAAGTGCCACCTAAATTGTAAGCGTTAATA
>group_640_9 12 77 0 0 sg=12 px=0 gx=0
ATATTAACGCTTACAATTTAGGTGGCACTT
>group_641_0 204 4 0 92 sg=112 px=0 gx=92
ATGGAAGTCAACAAAAAGCAGACGTATCTA
>group_641_1 204 4 0 92 sg=112 px=0 gx=92
ACGTCTGCTTTTTGTTGACTTCCATTGTTC
>group_641_2 204 4 0 92 sg=112 px=0 gx=92
CGAAAGTTCCTCGAAGCTAGCTTCAGACGT
>group_641_3 204 4 0 92 sg=112 px=0 gx=92
AGCAGACGTATCTAGACACGTCTGAAGCTA
>group_641_4 204 4 0 92 sg=112 px=0 gx=92
CTAGCTTCGAGGAACTTTCGGCGGCTTTGC
>group_641_5 204 4 0 92 sg=112 px=0 gx=92
ACAAAAAGCAGACGTATCTAGACACGTCTG
>group_641_6 204 4 0 92 sg=112 px=0 gx=92
ACGTGTCTAGATACGTCTGCTTTTTGTTGA
>group_641_7 204 4 0 92 sg=112 px=0 gx=92
GACGTATCTAGACACGTCTGAAGCTAGCTT
>group_641_8 204 4 0 92 sg=112 px=0 gx=92
AAGCCGCCGAAAGTTCCTCGAAGCTAGCTT
>group_641_9 204 4 0 92 sg=112 px=0 gx=92
AAAGCAGACGTATCTAGACACGTCTGAAGC
>group_642_0 24 35 0 20 sg=4 px=0 gx=20
TAGCAGAAAGTCAAAAGCCTCCGACCGGAG
>group_642_1 24 35 0 20 sg=4 px=0 gx=20
CAAAAGCCTCCGACCGGAGGCTTTTGACTT
>group_642_2 24 35 0 20 sg=4 px=0 gx=20
AAGTCAAAAGCCTCCGGTCGGAGGCTTTTG
>group_642_3 24 35 0 20 sg=4 px=0 gx=20
CTCCGGTCGGAGGCTTTTGACTTTCTGCTA
>group_646_0 6 79 0 0 sg=6 px=0 gx=0
ATCAACAAGTTTGTACAAAAAAGCTGAACG
>group_646_1 6 79 0 0 sg=6 px=0 gx=0
CTCGTTCAGCTTTTTTGTACAAACTTGTTG
>group_646_2 6 79 0 0 sg=6 px=0 gx=0
CAACAAGTTTGTACAAAAAAGCTGAACGAG
>group_646_3 6 79 0 0 sg=6 px=0 gx=0
TCAACAAGTTTGTACAAAAAAGCTGAACGA
>group_646_4 6 79 0 0 sg=6 px=0 gx=0
TCGTTCAGCTTTTTTGTACAAACTTGTTGA
>group_646_5 6 79 0 0 sg=6 px=0 gx=0
CGTTCAGCTTTTTTGTACAAACTTGTTGAT
>group_647_0 12 5 0 0 sg=12 px=0 gx=0
CGGCCGCTGAGCAAAAGGCCAGCAAAAGGC
>group_647_1 12 5 0 0 sg=12 px=0 gx=0
CCTTTTGCTGGCCTTTTGCTCAGCGGCCGC
>group_647_2 12 5 0 0 sg=12 px=0 gx=0
GGCCTTTTGCTGGCCTTTTGCTCAGCGGCC
>group_647_3 12 5 0 0 sg=12 px=0 gx=0
GCCGCTGAGCAAAAGGCCAGCAAAAGGCCA
>group_647_4 12 5 0 0 sg=12 px=0 gx=0
CCGCTGAGCAAAAGGCCAGCAAAAGGCCAG
>group_647_5 12 5 0 0 sg=12 px=0 gx=0
GCGGCCGCTGAGCAAAAGGCCAGCAAAAGG
>group_647_6 12 5 0 0 sg=12 px=0 gx=0
CTGGCCTTTTGCTGGCCTTTTGCTCAGCGG
>group_647_7 12 5 0 0 sg=12 px=0 gx=0
CCTGGCCTTTTGCTGGCCTTTTGCTCAGCG
>group_647_8 12 5 0 0 sg=12 px=0 gx=0
GGCCGCTGAGCAAAAGGCCAGCAAAAGGCC
>group_647_9 12 5 0 0 sg=12 px=0 gx=0
TGGCCTTTTGCTGGCCTTTTGCTCAGCGGC
>group_650_0 2 19 0 0 sg=2 px=0 gx=0
GGGATCCGGCTGCTAACAAAGCCCGAAAGG
>group_650_1 2 19 0 0 sg=2 px=0 gx=0
CCTTTCGGGCTTTGTTAGCAGCCGGATCCC
>group_651_0 66 4 0 0 sg=66 px=0 gx=0
AAAATCAAGCTTAAGATCTAGAGCTCGAGG
>group_651_1 66 4 0 0 sg=66 px=0 gx=0
CGACGTCCGGATCCTCGAGCTCTAGATCTT
>group_651_2 66 4 0 0 sg=66 px=0 gx=0
ACGGCCGTCGACGTCCGGATCCTCGAGCTC
>group_651_3 66 4 0 0 sg=66 px=0 gx=0
TCAAGCTTAAGATCTAGAGCTCGAGGATCC
>group_651_4 66 4 0 0 sg=66 px=0 gx=0
CCTCGAGCTCTAGATCTTAAGCTTGATTTT
>group_651_5 66 4 0 0 sg=66 px=0 gx=0
ACGTCCGGATCCTCGAGCTCTAGATCTTAA
>group_651_6 66 4 0 0 sg=66 px=0 gx=0
GTCGACGTCCGGATCCTCGAGCTCTAGATC
>group_651_7 66 4 0 0 sg=66 px=0 gx=0
CGAACGAAAATCAAGCTTAAGATCTAGAGC
>group_651_8 66 4 0 0 sg=66 px=0 gx=0
AAATCAAGCTTAAGATCTAGAGCTCGAGGA
>group_651_9 66 4 0 0 sg=66 px=0 gx=0
TCTAGATCTTAAGCTTGATTTTCGTTCGTG
>group_652_0 2 9 0 0 sg=2 px=0 gx=0
GTATACACTCCGCTATCGCTACGTGACTGC
>group_652_1 2 9 0 0 sg=2 px=0 gx=0
GCAGTCACGTAGCGATAGCGGAGTGTATAC
>group_655_0 76 8 0 16 sg=60 px=0 gx=16
AGTCAATAATCAATGCCAACATGGCGGTCA
>group_655_1 76 8 0 16 sg=60 px=0 gx=16
GCATTGATTATTGACTAGTTATTAATAGTA
>group_655_2 76 8 0 16 sg=60 px=0 gx=16
ATGTTGGCATTGATTATTGACTAGTTATTA
>group_655_3 76 8 0 16 sg=60 px=0 gx=16
CAATATGACCGCCATGTTGGCATTGATTAT
>group_655_4 76 8 0 16 sg=60 px=0 gx=16
ATAATCAATGCCAACATGGCGGTCATATTG
>group_655_5 76 8 0 16 sg=60 px=0 gx=16
TTAATAACTAGTCAATAATCAATGCCAACA
>group_655_6 76 8 0 16 sg=60 px=0 gx=16
ATAACTAGTCAATAATCAATGCCAACATGG
>group_655_7 76 8 0 16 sg=60 px=0 gx=16
AATAATCAATGCCAACATGGCGGTCATATT
>group_655_8 76 8 0 16 sg=60 px=0 gx=16
CGCCATGTTGGCATTGATTATTGACTAGTT
>group_655_9 76 8 0 16 sg=60 px=0 gx=16
ATGACCGCCATGTTGGCATTGATTATTGAC
>group_658_0 10 7 0 0 sg=10 px=0 gx=0
AGCATGGCTAGCATGACTGGTGGACAGCAA
>group_658_1 10 7 0 0 sg=10 px=0 gx=0
TAGCATGACTGGTGGACAGCAAATGGGTGC
>group_658_2 10 7 0 0 sg=10 px=0 gx=0
GCATGGCTAGCATGACTGGTGGACAGCAAA
>group_658_3 10 7 0 0 sg=10 px=0 gx=0
CTAGCATGACTGGTGGACAGCAAATGGGTG
>group_658_4 10 7 0 0 sg=10 px=0 gx=0
CACCCATTTGCTGTCCACCAGTCATGCTAG
>group_658_5 10 7 0 0 sg=10 px=0 gx=0
TTGCTGTCCACCAGTCATGCTAGCCATGCT
>group_658_6 10 7 0 0 sg=10 px=0 gx=0
AGCATGACTGGTGGACAGCAAATGGGTGCT
>group_658_7 10 7 0 0 sg=10 px=0 gx=0
AGCACCCATTTGCTGTCCACCAGTCATGCT
>group_658_8 10 7 0 0 sg=10 px=0 gx=0
GCACCCATTTGCTGTCCACCAGTCATGCTA
>group_658_9 10 7 0 0 sg=10 px=0 gx=0
TTTGCTGTCCACCAGTCATGCTAGCCATGC
>group_659_0 20 3 0 0 sg=20 px=0 gx=0
TTATCATCGGAGCTCTCGAGTCTAGAATCG
>group_659_1 20 3 0 0 sg=20 px=0 gx=0
ATCGATTCTAGACTCGAGAGCTCCGATGAT
>group_659_2 20 3 0 0 sg=20 px=0 gx=0
CTTATCATCGGAGCTCTCGAGTCTAGAATC
>group_659_3 20 3 0 0 sg=20 px=0 gx=0
TTCTAGACTCGAGAGCTCCGATGATAAGCT
>group_659_4 20 3 0 0 sg=20 px=0 gx=0
ATCATCGGAGCTCTCGAGTCTAGAATCGAT
>group_659_5 20 3 0 0 sg=20 px=0 gx=0
GCTTATCATCGGAGCTCTCGAGTCTAGAAT
>group_659_6 20 3 0 0 sg=20 px=0 gx=0
TATCATCGGAGCTCTCGAGTCTAGAATCGA
>group_659_7 20 3 0 0 sg=20 px=0 gx=0
ATTCTAGACTCGAGAGCTCCGATGATAAGC
>group_659_8 20 3 0 0 sg=20 px=0 gx=0
ACAGCTTATCATCGGAGCTCTCGAGTCTAG
>group_659_9 20 3 0 0 sg=20 px=0 gx=0
GATTCTAGACTCGAGAGCTCCGATGATAAG
>group_660_0 2 11 0 0 sg=2 px=0 gx=0
GCCATGGCGGCCGGGAGCATGCGACGTCGG
>group_660_1 2 11 0 0 sg=2 px=0 gx=0
CCGACGTCGCATGCTCCCGGCCGCCATGGC
>group_663_0 10 10 0 0 sg=10 px=0 gx=0
GCTGGTTTAGTGAACCGTCAGATCCGCTAG
>group_663_1 10 10 0 0 sg=10 px=0 gx=0
CTAGCGGATCTGACGGTTCACTAAACCAGC
>group_663_2 10 10 0 0 sg=10 px=0 gx=0
AGCTGGTTTAGTGAACCGTCAGATCCGCTA
>group_663_3 10 10 0 0 sg=10 px=0 gx=0
CAGAGCTGGTTTAGTGAACCGTCAGATCCG
>group_663_4 10 10 0 0 sg=10 px=0 gx=0
GCGGATCTGACGGTTCACTAAACCAGCTCT
>group_663_5 10 10 0 0 sg=10 px=0 gx=0
AGCGGATCTGACGGTTCACTAAACCAGCTC
>group_663_6 10 10 0 0 sg=10 px=0 gx=0
AGAGCTGGTTTAGTGAACCGTCAGATCCGC
>group_663_7 10 10 0 0 sg=10 px=0 gx=0
TAGCGGATCTGACGGTTCACTAAACCAGCT
>group_663_8 10 10 0 0 sg=10 px=0 gx=0
GAGCTGGTTTAGTGAACCGTCAGATCCGCT
>group_663_9 10 10 0 0 sg=10 px=0 gx=0
CGGATCTGACGGTTCACTAAACCAGCTCTG
>group_664_0 6 5 0 0 sg=6 px=0 gx=0
GAAGAGATAAATTGCACTGAAATCTAGAGC
>group_664_1 6 5 0 0 sg=6 px=0 gx=0
CGCTCTAGATTTCAGTGCAATTTATCTCTT
>group_664_2 6 5 0 0 sg=6 px=0 gx=0
GCTCTAGATTTCAGTGCAATTTATCTCTTC
>group_664_3 6 5 0 0 sg=6 px=0 gx=0
CCGCTCTAGATTTCAGTGCAATTTATCTCT
>group_664_4 6 5 0 0 sg=6 px=0 gx=0
AGAGATAAATTGCACTGAAATCTAGAGCGG
>group_664_5 6 5 0 0 sg=6 px=0 gx=0
AAGAGATAAATTGCACTGAAATCTAGAGCG
>group_666_0 2 5 0 0 sg=2 px=0 gx=0
GCACACTGGCGGCCGTTACTAGTGGATCCA
>group_666_1 2 5 0 0 sg=2 px=0 gx=0
TGGATCCACTAGTAACGGCCGCCAGTGTGC
>group_667_0 4 1 0 0 sg=4 px=0 gx=0
CCGAAACTGTTGAAAGTTGTTTAGCAAAAC
>group_667_1 4 1 0 0 sg=4 px=0 gx=0
GTTTTGCTAAACAACTTTCAACAGTTTCGG
>group_667_2 4 1 0 0 sg=4 px=0 gx=0
CGAAACTGTTGAAAGTTGTTTAGCAAAACC
>group_667_3 4 1 0 0 sg=4 px=0 gx=0
GGTTTTGCTAAACAACTTTCAACAGTTTCG
>group_670_0 44 5 0 0 sg=44 px=0 gx=0
ACAAGAAAGCTGGGTCTAGATATCTCGAGT
>group_670_1 44 5 0 0 sg=44 px=0 gx=0
TCGAGATATCTAGACCCAGCTTTCTTGTAC
>group_670_2 44 5 0 0 sg=44 px=0 gx=0
GATATCTAGACCCAGCTTTCTTGTACAAAG
>group_670_3 44 5 0 0 sg=44 px=0 gx=0
GTCTAGATATCTCGAGTGCGGCCGCGAATT
>group_670_4 44 5 0 0 sg=44 px=0 gx=0
GAAAGCTGGGTCTAGATATCTCGAGTGCGG
>group_670_5 44 5 0 0 sg=44 px=0 gx=0
GGGTCTAGATATCTCGAGTGCGGCCGCGAA
>group_670_6 44 5 0 0 sg=44 px=0 gx=0
GGTCTAGATATCTCGAGTGCGGCCGCGAAT
>group_670_7 44 5 0 0 sg=44 px=0 gx=0
TCGCGGCCGCACTCGAGATATCTAGACCCA
>group_670_8 44 5 0 0 sg=44 px=0 gx=0
GCCGCACTCGAGATATCTAGACCCAGCTTT
>group_670_9 44 5 0 0 sg=44 px=0 gx=0
TTTGTACAAGAAAGCTGGGTCTAGATATCT
>group_671_0 2 7 0 0 sg=2 px=0 gx=0
AGAACTGCGGCAGGCCAGCGAGGCAGATCC
>group_671_1 2 7 0 0 sg=2 px=0 gx=0
GGATCTGCCTCGCTGGCCTGCCGCAGTTCT
>group_672_0 2 44 0 0 sg=2 px=0 gx=0
TTGCGCTCGGTCGTTCGGCTGCGGCGAGCG
>group_672_1 2 44 0 0 sg=2 px=0 gx=0
CGCTCGCCGCAGCCGAACGACCGAGCGCAA
>group_674_0 2 161 0 0 sg=2 px=0 gx=0
ACCTGCAGGCATGCAAGCTTGGCGTAATCA
>group_674_1 2 161 0 0 sg=2 px=0 gx=0
TGATTACGCCAAGCTTGCATGCCTGCAGGT
>group_677_0 2 1 0 0 sg=2 px=0 gx=0
TGGAATTCGTAATCATGGTCATAGCTGTTT
>group_677_1 2 1 0 0 sg=2 px=0 gx=0
AAACAGCTATGACCATGATTACGAATTCCA
>group_679_0 16 2 0 0 sg=16 px=0 gx=0
ACCACACCCGTCCTGTGGATCGAGATCTCG
>group_679_1 16 2 0 0 sg=16 px=0 gx=0
CCACACCCGTCCTGTGGATCGAGATCTCGA
>group_679_2 16 2 0 0 sg=16 px=0 gx=0
TCGAGATCTCGATCCACAGGACGGGTGTGG
>group_679_3 16 2 0 0 sg=16 px=0 gx=0
ATGGCGACCACACCCGTCCTGTGGATCGAG
>group_679_4 16 2 0 0 sg=16 px=0 gx=0
TCTCGATCCACAGGACGGGTGTGGTCGCCA
>group_679_5 16 2 0 0 sg=16 px=0 gx=0
TGGCGACCACACCCGTCCTGTGGATCGAGA
>group_679_6 16 2 0 0 sg=16 px=0 gx=0
GCGACCACACCCGTCCTGTGGATCGAGATC
>group_679_7 16 2 0 0 sg=16 px=0 gx=0
ATCTCGATCCACAGGACGGGTGTGGTCGCC
>group_679_8 16 2 0 0 sg=16 px=0 gx=0
GACCACACCCGTCCTGTGGATCGAGATCTC
>group_679_9 16 2 0 0 sg=16 px=0 gx=0
GATCTCGATCCACAGGACGGGTGTGGTCGC
>group_680_0 22 5 0 0 sg=22 px=0 gx=0
GCAGGCGGCCGCACTAGTGATATCCCGCGG
>group_680_1 22 5 0 0 sg=22 px=0 gx=0
GCGGGATATCACTAGTGCGGCCGCCTGCAG
>group_680_2 22 5 0 0 sg=22 px=0 gx=0
ACCTGCAGGCGGCCGCACTAGTGATATCCC
>group_680_3 22 5 0 0 sg=22 px=0 gx=0
ATATCACTAGTGCGGCCGCCTGCAGGTCGA
>group_680_4 22 5 0 0 sg=22 px=0 gx=0
GCCGCGGGATATCACTAGTGCGGCCGCCTG
>group_680_5 22 5 0 0 sg=22 px=0 gx=0
GGCGGCCGCACTAGTGATATCCCGCGGCCA
>group_680_6 22 5 0 0 sg=22 px=0 gx=0
GACCTGCAGGCGGCCGCACTAGTGATATCC
>group_680_7 22 5 0 0 sg=22 px=0 gx=0
GGGATATCACTAGTGCGGCCGCCTGCAGGT
>group_680_8 22 5 0 0 sg=22 px=0 gx=0
GGATATCACTAGTGCGGCCGCCTGCAGGTC
>group_680_9 22 5 0 0 sg=22 px=0 gx=0
CGGGATATCACTAGTGCGGCCGCCTGCAGG
>group_681_0 12 9 0 0 sg=12 px=0 gx=0
TCAGTCAGATGAATAATTTTATCAGATCCC
>group_681_1 12 9 0 0 sg=12 px=0 gx=0
ATCAGTCAGATGAATAATTTTATCAGATCC
>group_681_2 12 9 0 0 sg=12 px=0 gx=0
GATCTGATAAAATTATTCATCTGACTGATG
>group_681_3 12 9 0 0 sg=12 px=0 gx=0
AGTCAGATGAATAATTTTATCAGATCCCAT
>group_681_4 12 9 0 0 sg=12 px=0 gx=0
ATCTGATAAAATTATTCATCTGACTGATGA
>group_681_5 12 9 0 0 sg=12 px=0 gx=0
GGATCTGATAAAATTATTCATCTGACTGAT
>group_681_6 12 9 0 0 sg=12 px=0 gx=0
CATCAGTCAGATGAATAATTTTATCAGATC
>group_681_7 12 9 0 0 sg=12 px=0 gx=0
GGGATCTGATAAAATTATTCATCTGACTGA
>group_681_8 12 9 0 0 sg=12 px=0 gx=0
ATGGGATCTGATAAAATTATTCATCTGACT
>group_681_9 12 9 0 0 sg=12 px=0 gx=0
TCATCAGTCAGATGAATAATTTTATCAGAT
>group_682_0 4 2 0 0 sg=4 px=0 gx=0
CGTATTATTAGTGGTGGTGGTGGTGGTGCT
>group_682_1 4 2 0 0 sg=4 px=0 gx=0
GCACCACCACCACCACCACTAATAATACGT
>group_682_2 4 2 0 0 sg=4 px=0 gx=0
AGCACCACCACCACCACCACTAATAATACG
>group_682_3 4 2 0 0 sg=4 px=0 gx=0
ACGTATTATTAGTGGTGGTGGTGGTGGTGC
>group_683_0 26 6 0 0 sg=26 px=0 gx=0
GCGCTGTTATCACAAGTTTGTACAAAAAAG
>group_683_1 26 6 0 0 sg=26 px=0 gx=0
CCCGCTCATTCTAGAGTCCCCCGTGTTCTC
>group_683_2 26 6 0 0 sg=26 px=0 gx=0
TTAATTAACCCGCTCATTCTAGAGTCCCCC
>group_683_3 26 6 0 0 sg=26 px=0 gx=0
CCGCTCATTCTAGAGTCCCCCGTGTTCTCT
>group_683_4 26 6 0 0 sg=26 px=0 gx=0
GGGGGACTCTAGAATGAGCGGGTTAATTAA
>group_683_5 26 6 0 0 sg=26 px=0 gx=0
ATTAACCCGCTCATTCTAGAGTCCCCCGTG
>group_683_6 26 6 0 0 sg=26 px=0 gx=0
ACGGGGGACTCTAGAATGAGCGGGTTAATT
>group_683_7 26 6 0 0 sg=26 px=0 gx=0
TTTTTTGTACAAACTTGTGATAACAGCGCT
>group_683_8 26 6 0 0 sg=26 px=0 gx=0
GTTAATTAACCCGCTCATTCTAGAGTCCCC
>group_683_9 26 6 0 0 sg=26 px=0 gx=0
GGGGACTCTAGAATGAGCGGGTTAATTAAC
>group_684_0 2 4 0 0 sg=2 px=0 gx=0
GATCGATCCGGGCAACGTTGTTGCCATTGC
>group_684_1 2 4 0 0 sg=2 px=0 gx=0
GCAATGGCAACAACGTTGCCCGGATCGATC
>group_686_0 30 6 0 0 sg=30 px=0 gx=0
CGGGTACCGAGCTCGAATTAGCTTCAAAAG
>group_686_1 30 6 0 0 sg=30 px=0 gx=0
TGAAGCTAATTCGAGCTCGGTACCCGGGGA
>group_686_2 30 6 0 0 sg=30 px=0 gx=0
AGCGCTTTTGAAGCTAATTCGAGCTCGGTA
>group_686_3 30 6 0 0 sg=30 px=0 gx=0
GGGTACCGAGCTCGAATTAGCTTCAAAAGC
>group_686_4 30 6 0 0 sg=30 px=0 gx=0
TACCGAGCTCGAATTAGCTTCAAAAGCGCT
>group_686_5 30 6 0 0 sg=30 px=0 gx=0
TTTGAAGCTAATTCGAGCTCGGTACCCGGG
>group_686_6 30 6 0 0 sg=30 px=0 gx=0
AGCTAATTCGAGCTCGGTACCCGGGGATCC
>group_686_7 30 6 0 0 sg=30 px=0 gx=0
AGGATCCCCGGGTACCGAGCTCGAATTAGC
>group_686_8 30 6 0 0 sg=30 px=0 gx=0
AAGCTAATTCGAGCTCGGTACCCGGGGATC
>group_686_9 30 6 0 0 sg=30 px=0 gx=0
GAGCGCTTTTGAAGCTAATTCGAGCTCGGT
>group_687_0 24 2 0 0 sg=24 px=0 gx=0
ACGATGCGTCCGGCGTAGAGGATCCGGTCA
>group_687_1 24 2 0 0 sg=24 px=0 gx=0
GACCGGATCCTCTACGCCGGACGCATCGTG
>group_687_2 24 2 0 0 sg=24 px=0 gx=0
ATTGACCGGATCCTCTACGCCGGACGCATC
>group_687_3 24 2 0 0 sg=24 px=0 gx=0
CCACGATGCGTCCGGCGTAGAGGATCCGGT
>group_687_4 24 2 0 0 sg=24 px=0 gx=0
CCGGCGTAGAGGATCCGGTCAATCAATCAG
>group_687_5 24 2 0 0 sg=24 px=0 gx=0
CGATGCGTCCGGCGTAGAGGATCCGGTCAA
>group_687_6 24 2 0 0 sg=24 px=0 gx=0
ACCGGATCCTCTACGCCGGACGCATCGTGG
>group_687_7 24 2 0 0 sg=24 px=0 gx=0
GCGTCCGGCGTAGAGGATCCGGTCAATCAA
>group_687_8 24 2 0 0 sg=24 px=0 gx=0
TTGATTGACCGGATCCTCTACGCCGGACGC
>group_687_9 24 2 0 0 sg=24 px=0 gx=0
TTGACCGGATCCTCTACGCCGGACGCATCG
>group_688_0 8 73 0 0 sg=8 px=0 gx=0
AGTCGATACTTCGGCGATCACCGCTTCCCC
>group_688_1 8 73 0 0 sg=8 px=0 gx=0
TCGATACTTCGGCGATCACCGCTTCCCCCA
>group_688_2 8 73 0 0 sg=8 px=0 gx=0
TGGGGGAAGCGGTGATCGCCGAAGTATCGA
>group_688_3 8 73 0 0 sg=8 px=0 gx=0
CGATACTTCGGCGATCACCGCTTCCCCCAT
>group_688_4 8 73 0 0 sg=8 px=0 gx=0
ATGGGGGAAGCGGTGATCGCCGAAGTATCG
>group_688_5 8 73 0 0 sg=8 px=0 gx=0
GTCGATACTTCGGCGATCACCGCTTCCCCC
>group_688_6 8 73 0 0 sg=8 px=0 gx=0
GGGGAAGCGGTGATCGCCGAAGTATCGACT
>group_688_7 8 73 0 0 sg=8 px=0 gx=0
GGGGGAAGCGGTGATCGCCGAAGTATCGAC
>group_689_0 60 4 0 0 sg=60 px=0 gx=0
TTAACTAGAGTAACGGGCTACTCCGTTTAA
>group_689_1 60 4 0 0 sg=60 px=0 gx=0
TGTCGTTGAGGTACCGAGCTCGTCAGGTGG
>group_689_2 60 4 0 0 sg=60 px=0 gx=0
ATGATCGTGCTCCTGTCGTTGAGGTACCGA
>group_689_3 60 4 0 0 sg=60 px=0 gx=0
GTCGTTGAGGTACCGAGCTCGTCAGGTGGC
>group_689_4 60 4 0 0 sg=60 px=0 gx=0
CGTTGAGGTACCGAGCTCGTCAGGTGGCAC
>group_689_5 60 4 0 0 sg=60 px=0 gx=0
AGCTCGGTACCTCAACGACAGGAGCACGAT
>group_689_6 60 4 0 0 sg=60 px=0 gx=0
CCACCTGACGAGCTCGGTACCTCAACGACA
>group_689_7 60 4 0 0 sg=60 px=0 gx=0
GTTGAGGTACCGAGCTCGTCAGGTGGCACT
>group_689_8 60 4 0 0 sg=60 px=0 gx=0
CGTTAAACGGAGTAGCCCGTTACTCTAGTT
>group_689_9 60 4 0 0 sg=60 px=0 gx=0
TCGGTACCTCAACGACAGGAGCACGATCAT
>group_692_0 6 7 0 0 sg=6 px=0 gx=0
ATCTCATGCATGACCAAAATCCCTTAACGT
>group_692_1 6 7 0 0 sg=6 px=0 gx=0
CTCATGCATGACCAAAATCCCTTAACGTGA
>group_692_2 6 7 0 0 sg=6 px=0 gx=0
TCTCATGCATGACCAAAATCCCTTAACGTG
>group_692_3 6 7 0 0 sg=6 px=0 gx=0
TCACGTTAAGGGATTTTGGTCATGCATGAG
>group_692_4 6 7 0 0 sg=6 px=0 gx=0
ACGTTAAGGGATTTTGGTCATGCATGAGAT
>group_692_5 6 7 0 0 sg=6 px=0 gx=0
CACGTTAAGGGATTTTGGTCATGCATGAGA
>group_693_0 66 1 0 0 sg=66 px=0 gx=0
ACTATAGGGCGGCCGCTAGCATGCTCGAGA
>group_693_1 66 1 0 0 sg=66 px=0 gx=0
CGTTCGAAAGCTTCGCGACGTACGACGTCC
>group_693_2 66 1 0 0 sg=66 px=0 gx=0
CGAGCATGCTAGCGGCCGCCCTATAGTGAG
>group_693_3 66 1 0 0 sg=66 px=0 gx=0
GCTCCGCGGACGTCGTACGTCGCGAAGCTT
>group_693_4 66 1 0 0 sg=66 px=0 gx=0
CGCGGACGTCGTACGTCGCGAAGCTTTCGA
>group_693_5 66 1 0 0 sg=66 px=0 gx=0
GATGCATACGCGTTCGAAAGCTTCGCGACG
>group_693_6 66 1 0 0 sg=66 px=0 gx=0
GAGCTCTCGAGCATGCTAGCGGCCGCCCTA
>group_693_7 66 1 0 0 sg=66 px=0 gx=0
CGCGTTCGAAAGCTTCGCGACGTACGACGT
>group_693_8 66 1 0 0 sg=66 px=0 gx=0
AGCTCTCGAGCATGCTAGCGGCCGCCCTAT
>group_693_9 66 1 0 0 sg=66 px=0 gx=0
GCATGCTAGCGGCCGCCCTATAGTGAGTCG
>group_695_0 6 22 0 0 sg=6 px=0 gx=0
TCCGGTACTGTTGGTAAAGCCACCATGGAA
>group_695_1 6 22 0 0 sg=6 px=0 gx=0
TCTTCCATGGTGGCTTTACCAACAGTACCG
>group_695_2 6 22 0 0 sg=6 px=0 gx=0
CTTCCATGGTGGCTTTACCAACAGTACCGG
>group_695_3 6 22 0 0 sg=6 px=0 gx=0
TTCCATGGTGGCTTTACCAACAGTACCGGA
>group_695_4 6 22 0 0 sg=6 px=0 gx=0
CCGGTACTGTTGGTAAAGCCACCATGGAAG
>group_695_5 6 22 0 0 sg=6 px=0 gx=0
CGGTACTGTTGGTAAAGCCACCATGGAAGA
>group_698_0 28 6 0 0 sg=28 px=0 gx=0
AATGGAAGCTCGAATTCCAGCTTGGCATTC
>group_698_1 28 6 0 0 sg=28 px=0 gx=0
TATAATGGAAGCTCGAATTCCAGCTTGGCA
>group_698_2 28 6 0 0 sg=28 px=0 gx=0
GGAAGCTCGAATTCCAGCTTGGCATTCCGG
>group_698_3 28 6 0 0 sg=28 px=0 gx=0
GAATGCCAAGCTGGAATTCGAGCTTCCATT
>group_698_4 28 6 0 0 sg=28 px=0 gx=0
ACCGGAATGCCAAGCTGGAATTCGAGCTTC
>group_698_5 28 6 0 0 sg=28 px=0 gx=0
GGGTATATAATGGAAGCTCGAATTCCAGCT
>group_698_6 28 6 0 0 sg=28 px=0 gx=0
TATATAATGGAAGCTCGAATTCCAGCTTGG
>group_698_7 28 6 0 0 sg=28 px=0 gx=0
GGTATATAATGGAAGCTCGAATTCCAGCTT
>group_698_8 28 6 0 0 sg=28 px=0 gx=0
CGGAATGCCAAGCTGGAATTCGAGCTTCCA
>group_698_9 28 6 0 0 sg=28 px=0 gx=0
ATATAATGGAAGCTCGAATTCCAGCTTGGC
>group_700_0 214 5 0 0 sg=214 px=0 gx=0
AGGTTTTCGGTCGTTGGGATATCGTAATCG
>group_700_1 214 5 0 0 sg=214 px=0 gx=0
TCGTAATCGTGATGATGATGATGATGACCC
>group_700_2 214 5 0 0 sg=214 px=0 gx=0
CCCTGAAAATACAGGTTTTCGGTCGTTGGG
>group_700_3 214 5 0 0 sg=214 px=0 gx=0
TTCCACAGATTATACGGACCGGATGATTAA
>group_700_4 214 5 0 0 sg=214 px=0 gx=0
GGTTTTCGGTCGTTGGGATATCGTAATCGT
>group_700_5 214 5 0 0 sg=214 px=0 gx=0
CTGAAAATACAGGTTTTCGGTCGTTGGGAT
>group_700_6 214 5 0 0 sg=214 px=0 gx=0
ATGATGATGATGATGACCCATGGTCTGTTT
>group_700_7 214 5 0 0 sg=214 px=0 gx=0
TTGACAATTAATCATCCGGTCCGTATAATC
>group_700_8 214 5 0 0 sg=214 px=0 gx=0
TGACCCATGGTCTGTTTCCTGTGTGAAATT
>group_700_9 214 5 0 0 sg=214 px=0 gx=0
TATCCCAACGACCGAAAACCTGTATTTTCA
>group_701_0 224 9 0 0 sg=224 px=0 gx=0
GCCTGGGACATCCTGTCCCCCCAGTTCCAG
>group_701_1 224 9 0 0 sg=224 px=0 gx=0
GCCCTCGGGGAAGGACAGCTTCTTGTAGTC
>group_701_2 224 9 0 0 sg=224 px=0 gx=0
AGCACCCCGCCGACATCCCCGACTACAAGA
>group_701_3 224 9 0 0 sg=224 px=0 gx=0
GGAACTGGGGGGACAGGATGTCCCAGGCGA
>group_701_4 224 9 0 0 sg=224 px=0 gx=0
GGGGGACAGGATGTCCCAGGCGAAGGGCAG
>group_701_5 224 9 0 0 sg=224 px=0 gx=0
TAGTAGTAGCCGGGCAGCTGCACGGGCTTC
>group_701_6 224 9 0 0 sg=224 px=0 gx=0
GTGCAGCTGCCCGGCTACTACTACGTGGAC
>group_701_7 224 9 0 0 sg=224 px=0 gx=0
CCGACTACAAGAAGCTGTCCTTCCCCGAGG
>group_701_8 224 9 0 0 sg=224 px=0 gx=0
CCGAGCGCCTGTACCCCCGCGACGGCGTGC
>group_701_9 224 9 0 0 sg=224 px=0 gx=0
CCTCGGGGAAGGACAGCTTCTTGTAGTCGG
>group_702_0 1176 0 0 0 sg=1176 px=0 gx=0
CATCCGAAAGGTTGGCACTCTGGCCGGTGC
>group_702_1 1176 0 0 0 sg=1176 px=0 gx=0
CACATCCTAAAACTCAAGCAGCACCGGCCA
>group_702_2 1176 0 0 0 sg=1176 px=0 gx=0
TTCGGCATCGTAGACCACAAAGTTGCCATC
>group_702_3 1176 0 0 0 sg=1176 px=0 gx=0
TCTGGCCGGTGCTGCTTGAGTTTTAGGATG
>group_702_4 1176 0 0 0 sg=1176 px=0 gx=0
TACAGCACGAGGTTGCAGTCTTCCTGCATT
>group_702_5 1176 0 0 0 sg=1176 px=0 gx=0
TCGCGGCCGCAAAGAATGACTACTCCATCT
>group_702_6 1176 0 0 0 sg=1176 px=0 gx=0
GCATCCTTTTTTTCCGGGGATGTCAGTGTT
>group_702_7 1176 0 0 0 sg=1176 px=0 gx=0
CGTAGACCACAAAGTTGCCATCAGACTGCA
>group_702_8 1176 0 0 0 sg=1176 px=0 gx=0
GCCGTCTGGACCTCAAACACTGACATCCCC
>group_702_9 1176 0 0 0 sg=1176 px=0 gx=0
CGCAGGCCAATCCCTAGATGTGGAACCGTA
>group_703_0 12 113 0 0 sg=12 px=0 gx=0
ATTGCCAAATGTTTGAACGATCGGGGAAAT
>group_703_1 12 113 0 0 sg=12 px=0 gx=0
TGCCAAATGTTTGAACGATCGGGGAAATTC
>group_703_2 12 113 0 0 sg=12 px=0 gx=0
TTTCCCCGATCGTTCAAACATTTGGCAATA
>group_703_3 12 113 0 0 sg=12 px=0 gx=0
AATTTCCCCGATCGTTCAAACATTTGGCAA
>group_703_4 12 113 0 0 sg=12 px=0 gx=0
TATTGCCAAATGTTTGAACGATCGGGGAAA
>group_703_5 12 113 0 0 sg=12 px=0 gx=0
GAATTTCCCCGATCGTTCAAACATTTGGCA
>group_703_6 12 113 0 0 sg=12 px=0 gx=0
TTGCCAAATGTTTGAACGATCGGGGAAATT
>group_703_7 12 113 0 0 sg=12 px=0 gx=0
GCCAAATGTTTGAACGATCGGGGAAATTCG
>group_703_8 12 113 0 0 sg=12 px=0 gx=0
TTATTGCCAAATGTTTGAACGATCGGGGAA
>group_703_9 12 113 0 0 sg=12 px=0 gx=0
CGAATTTCCCCGATCGTTCAAACATTTGGC
>group_704_0 2 139 0 0 sg=2 px=0 gx=0
TTTGCTGAAAGGAGGAACTATATCCGGATA
>group_704_1 2 139 0 0 sg=2 px=0 gx=0
TATCCGGATATAGTTCCTCCTTTCAGCAAA
>group_705_0 16 4 0 2 sg=14 px=0 gx=2
AAAAAAGCCCGCTCATTAGGCGGGCTAATT
>group_705_1 16 4 0 2 sg=14 px=0 gx=2
AATTCAAAAAAAGCCCGCTCATTAGGCGGG
>group_705_2 16 4 0 2 sg=14 px=0 gx=2
CCCGCCTAATGAGCGGGCTTTTTTTGAATT
>group_705_3 16 4 0 2 sg=14 px=0 gx=2
CAAAAAAAGCCCGCTCATTAGGCGGGCTAA
>group_705_4 16 4 0 2 sg=14 px=0 gx=2
TCAAAAAAAGCCCGCTCATTAGGCGGGCTA
>group_705_5 16 4 0 2 sg=14 px=0 gx=2
GCCCGCCTAATGAGCGGGCTTTTTTTGAAT
>group_705_6 16 4 0 2 sg=14 px=0 gx=2
AATTAGCCCGCCTAATGAGCGGGCTTTTTT
>group_705_7 16 4 0 2 sg=14 px=0 gx=2
ATTCAAAAAAAGCCCGCTCATTAGGCGGGC
>group_705_8 16 4 0 2 sg=14 px=0 gx=2
GAATTAGCCCGCCTAATGAGCGGGCTTTTT
>group_705_9 16 4 0 2 sg=14 px=0 gx=2
AAAAAGCCCGCTCATTAGGCGGGCTAATTC
>group_708_0 2 2 0 0 sg=2 px=0 gx=0
TAGCTTCTTCCGCTTCCTCGCTCACTGACT
>group_708_1 2 2 0 0 sg=2 px=0 gx=0
AGTCAGTGAGCGAGGAAGCGGAAGAAGCTA
>group_709_0 4 7 0 0 sg=4 px=0 gx=0
ATCTGCATTAATGAATCGGCCAACGCGCGG
>group_709_1 4 7 0 0 sg=4 px=0 gx=0
CGCGCGTTGGCCGATTCATTAATGCAGATC
>group_709_2 4 7 0 0 sg=4 px=0 gx=0
CCGCGCGTTGGCCGATTCATTAATGCAGAT
>group_709_3 4 7 0 0 sg=4 px=0 gx=0
GATCTGCATTAATGAATCGGCCAACGCGCG
>group_710_0 22 3 0 0 sg=22 px=0 gx=0
TCAAAGGGCGAAAAACCGTCTATCAGGGGG
>group_710_1 22 3 0 0 sg=22 px=0 gx=0
CTGCCCACTACGTGAACCATCACCCAAATC
>group_710_2 22 3 0 0 sg=22 px=0 gx=0
GATTTGGGTGATGGTTCACGTAGTGGGCAG
>group_710_3 22 3 0 0 sg=22 px=0 gx=0
GTCAAAGGGCGAAAAACCGTCTATCAGGGG
>group_710_4 22 3 0 0 sg=22 px=0 gx=0
CCCCCTGATAGACGGTTTTTCGCCCTTTGA
>group_710_5 22 3 0 0 sg=22 px=0 gx=0
TATCCCCCTGATAGACGGTTTTTCGCCCTT
>group_710_6 22 3 0 0 sg=22 px=0 gx=0
CTATCCCCCTGATAGACGGTTTTTCGCCCT
>group_710_7 22 3 0 0 sg=22 px=0 gx=0
CCCCTGATAGACGGTTTTTCGCCCTTTGAC
>group_710_8 22 3 0 0 sg=22 px=0 gx=0
ACCTATCCCCCTGATAGACGGTTTTTCGCC
>group_710_9 22 3 0 0 sg=22 px=0 gx=0
CAAAGGGCGAAAAACCGTCTATCAGGGGGA
>group_711_0 4 11 0 0 sg=4 px=0 gx=0
CTATTCTCTAGAAAGTATAGGAACTTCGAA
>group_711_1 4 11 0 0 sg=4 px=0 gx=0
TTCGAAGTTCCTATACTTTCTAGAGAATAG
>group_711_2 4 11 0 0 sg=4 px=0 gx=0
CCTATTCTCTAGAAAGTATAGGAACTTCGA
>group_711_3 4 11 0 0 sg=4 px=0 gx=0
TCGAAGTTCCTATACTTTCTAGAGAATAGG
>group_713_0 48 6 0 0 sg=48 px=0 gx=0
GAGCTCTAAGCGCTGTTATCAACCACTTTG
>group_713_1 48 6 0 0 sg=48 px=0 gx=0
GTGGTTGATAACAGCGCTTAGAGCTCGAAT
>group_713_2 48 6 0 0 sg=48 px=0 gx=0
TCTAAGCGCTGTTATCAACCACTTTGTACA
>group_713_3 48 6 0 0 sg=48 px=0 gx=0
ATCGGGGAAATTCGAGCTCTAAGCGCTGTT
>group_713_4 48 6 0 0 sg=48 px=0 gx=0
GAAATTCGAGCTCTAAGCGCTGTTATCAAC
>group_713_5 48 6 0 0 sg=48 px=0 gx=0
AATTCGAGCTCTAAGCGCTGTTATCAACCA
>group_713_6 48 6 0 0 sg=48 px=0 gx=0
TCGGGGAAATTCGAGCTCTAAGCGCTGTTA
>group_713_7 48 6 0 0 sg=48 px=0 gx=0
CTAAGCGCTGTTATCAACCACTTTGTACAA
>group_713_8 48 6 0 0 sg=48 px=0 gx=0
GATAACAGCGCTTAGAGCTCGAATTTCCCC
>group_713_9 48 6 0 0 sg=48 px=0 gx=0
CTTGTACAAAGTGGTTGATAACAGCGCTTA
>group_714_0 32 26 0 0 sg=32 px=0 gx=0
AATAGCTAAGAATTTCGTCATCGCTGAATA
>group_714_1 32 26 0 0 sg=32 px=0 gx=0
CTAAGAATTTCGTCATCGCTGAATACAGTT
>group_714_2 32 26 0 0 sg=32 px=0 gx=0
AAATGTAACTGTATTCAGCGATGACGAAAT
>group_714_3 32 26 0 0 sg=32 px=0 gx=0
GAATTTCGTCATCGCTGAATACAGTTACAT
>group_714_4 32 26 0 0 sg=32 px=0 gx=0
TAGCTAAGAATTTCGTCATCGCTGAATACA
>group_714_5 32 26 0 0 sg=32 px=0 gx=0
AATGTAACTGTATTCAGCGATGACGAAATT
>group_714_6 32 26 0 0 sg=32 px=0 gx=0
ACTGTATTCAGCGATGACGAAATTCTTAGC
>group_714_7 32 26 0 0 sg=32 px=0 gx=0
ATAGCTAAGAATTTCGTCATCGCTGAATAC
>group_714_8 32 26 0 0 sg=32 px=0 gx=0
AGCTAAGAATTTCGTCATCGCTGAATACAG
>group_714_9 32 26 0 0 sg=32 px=0 gx=0
GTATTCAGCGATGACGAAATTCTTAGCTAT
>group_716_0 160 3 132 132 sg=28 px=0 gx=0
CCGCTACCGGTCGTTGGTCAGATCAAGCTA
>group_716_1 160 3 132 132 sg=28 px=0 gx=0
TGATCTGACCAACGACCGGTAGCGGAGCTA
>group_716_2 160 3 132 132 sg=28 px=0 gx=0
AGCTCCGCTACCGGTCGTTGGTCAGATCAA
>group_716_3 160 3 132 132 sg=28 px=0 gx=0
TCCGCTACCGGTCGTTGGTCAGATCAAGCT
>group_716_4 160 3 132 132 sg=28 px=0 gx=0
CGCTACCGGTCGTTGGTCAGATCAAGCTAA
>group_716_5 160 3 132 132 sg=28 px=0 gx=0
TAGCTTGATCTGACCAACGACCGGTAGCGG
>group_716_6 160 3 132 132 sg=28 px=0 gx=0
TTAGCTTGATCTGACCAACGACCGGTAGCG
>group_716_7 160 3 132 132 sg=28 px=0 gx=0
GATCTGACCAACGACCGGTAGCGGAGCTAT
>group_716_8 160 3 132 132 sg=28 px=0 gx=0
CTACCGGTCGTTGGTCAGATCAAGCTAATT
>group_716_9 160 3 132 132 sg=28 px=0 gx=0
ATCTGACCAACGACCGGTAGCGGAGCTATC
>group_717_0 12 6 0 0 sg=12 px=0 gx=0
GCCGCATAACTTCGTATAATGTATGCTATA
>group_717_1 12 6 0 0 sg=12 px=0 gx=0
CGGCCGCATAACTTCGTATAATGTATGCTA
>group_717_2 12 6 0 0 sg=12 px=0 gx=0
GTATAGCATACATTATACGAAGTTATGCGG
>group_717_3 12 6 0 0 sg=12 px=0 gx=0
GCGGCCGCATAACTTCGTATAATGTATGCT
>group_717_4 12 6 0 0 sg=12 px=0 gx=0
ATAGCATACATTATACGAAGTTATGCGGCC
>group_717_5 12 6 0 0 sg=12 px=0 gx=0
AGCATACATTATACGAAGTTATGCGGCCGC
>group_717_6 12 6 0 0 sg=12 px=0 gx=0
GGCCGCATAACTTCGTATAATGTATGCTAT
>group_717_7 12 6 0 0 sg=12 px=0 gx=0
CGCATAACTTCGTATAATGTATGCTATACG
>group_717_8 12 6 0 0 sg=12 px=0 gx=0
TAGCATACATTATACGAAGTTATGCGGCCG
>group_717_9 12 6 0 0 sg=12 px=0 gx=0
TATAGCATACATTATACGAAGTTATGCGGC
>group_718_0 104 2 0 0 sg=104 px=0 gx=0
ACACGTCGTTGTTTTTGGTCAAATGTGAGC
>group_718_1 104 2 0 0 sg=104 px=0 gx=0
CGAGCTCACATTTGACCAAAAACAACGACG
>group_718_2 104 2 0 0 sg=104 px=0 gx=0
ACGTCGTTGTTTTTGGTCAAATGTGAGCTC
>group_718_3 104 2 0 0 sg=104 px=0 gx=0
CAAACACCGCTTAGAATCATCAACACGTCG
>group_718_4 104 2 0 0 sg=104 px=0 gx=0
AACAGCTGCAAACACCGCTTAGAATCATCA
>group_718_5 104 2 0 0 sg=104 px=0 gx=0
ACAGCTGCAAACACCGCTTAGAATCATCAA
>group_718_6 104 2 0 0 sg=104 px=0 gx=0
GTGTTGATGATTCTAAGCGGTGTTTGCAGC
>group_718_7 104 2 0 0 sg=104 px=0 gx=0
ACGTGTTGATGATTCTAAGCGGTGTTTGCA
>group_718_8 104 2 0 0 sg=104 px=0 gx=0
GCGCGAGCTCACATTTGACCAAAAACAACG
>group_718_9 104 2 0 0 sg=104 px=0 gx=0
GACACATAGATGGCGTCGCTAGTATTAAAT
>group_720_0 3022 2 0 2110 sg=912 px=0 gx=2110
ATGTGCGCTTTGTGTGTGCAACGAACCGCG
>group_720_1 3022 2 0 2110 sg=912 px=0 gx=2110
CGAGGAATGTTACCATCACACGCTTCGATG
>group_720_2 3022 2 0 2110 sg=912 px=0 gx=2110
GGTCGCGGCGCGAGGAATGTTACCATCACA
>group_720_3 3022 2 0 2110 sg=912 px=0 gx=2110
CTCGCCGCAGAGTCAATGGTGCGGGACACC
>group_720_4 3022 2 0 2110 sg=912 px=0 gx=2110
GGCCGCGCAGTTGATGGCGATAAATGGCTT
>group_720_5 3022 2 0 2110 sg=912 px=0 gx=2110
TTATCGCCATCAACTGCGCGGCCATTCCGA
>group_720_6 3022 2 0 2110 sg=912 px=0 gx=2110
CTTTCACTGCATAGAGTACGTCCATCCCAG
>group_720_7 3022 2 0 2110 sg=912 px=0 gx=2110
TTGCCAGATATGACTGGGATGGACGTACTC
>group_720_8 3022 2 0 2110 sg=912 px=0 gx=2110
CGAAAAACAAGCCATTGAGCAAGCCATCGA
>group_720_9 3022 2 0 2110 sg=912 px=0 gx=2110
AGGACATATTTTGTTTTTTGCAAAGATTGA
>group_723_0 62 2 0 0 sg=62 px=0 gx=0
CTAGTGAGCAAAAGGCCAGCAAAAGGCCAG
>group_723_1 62 2 0 0 sg=62 px=0 gx=0
GGGATAACGCAGGAAAGAACTAGTGAGCAA
>group_723_2 62 2 0 0 sg=62 px=0 gx=0
GATAACGCAGGAAAGAACTAGTGAGCAAAA
>group_723_3 62 2 0 0 sg=62 px=0 gx=0
TCACTAGTTCTTTCCTGCGTTATCCCCTGA
>group_723_4 62 2 0 0 sg=62 px=0 gx=0
GAACTAGTGAGCAAAAGGCCAGCAAAAGGC
>group_723_5 62 2 0 0 sg=62 px=0 gx=0
ACGCAGGAAAGAACTAGTGAGCAAAAGGCC
>group_723_6 62 2 0 0 sg=62 px=0 gx=0
GAATCAGGGGATAACGCAGGAAAGAACTAG
>group_723_7 62 2 0 0 sg=62 px=0 gx=0
CTCACTAGTTCTTTCCTGCGTTATCCCCTG
>group_723_8 62 2 0 0 sg=62 px=0 gx=0
TGCTGGCCTTTTGCTCACTAGTTCTTTCCT
>group_723_9 62 2 0 0 sg=62 px=0 gx=0
TTGCTCACTAGTTCTTTCCTGCGTTATCCC
>group_724_0 44 4 0 0 sg=44 px=0 gx=0
TGCCGGTCGATCTAGTAACATAGATGACAC
>group_724_1 44 4 0 0 sg=44 px=0 gx=0
CTTGCATGCCGGTCGATCTAGTAACATAGA
>group_724_2 44 4 0 0 sg=44 px=0 gx=0
ATCAGCTTGCATGCCGGTCGATCTAGTAAC
>group_724_3 44 4 0 0 sg=44 px=0 gx=0
GCATGCCGGTCGATCTAGTAACATAGATGA
>group_724_4 44 4 0 0 sg=44 px=0 gx=0
TGCATGCCGGTCGATCTAGTAACATAGATG
>group_724_5 44 4 0 0 sg=44 px=0 gx=0
TCAGCTTGCATGCCGGTCGATCTAGTAACA
>group_724_6 44 4 0 0 sg=44 px=0 gx=0
TTAGAGTCTCATATTCACTCTCAACTCGAT
>group_724_7 44 4 0 0 sg=44 px=0 gx=0
GCTTGCATGCCGGTCGATCTAGTAACATAG
>group_724_8 44 4 0 0 sg=44 px=0 gx=0
GAGTCTCATATTCACTCTCAACTCGATCGA
>group_724_9 44 4 0 0 sg=44 px=0 gx=0
CATGCCGGTCGATCTAGTAACATAGATGAC
>group_725_0 2 53 0 0 sg=2 px=0 gx=0
CCCGCGCGTTGGCCGATTCATTAATGCAGG
>group_725_1 2 53 0 0 sg=2 px=0 gx=0
CCTGCATTAATGAATCGGCCAACGCGCGGG
>group_726_0 4 2 0 0 sg=4 px=0 gx=0
TGGGATCCCCGAATTCCCGGGTCGACTCGA
>group_726_1 4 2 0 0 sg=4 px=0 gx=0
CTCGAGTCGACCCGGGAATTCGGGGATCCC
>group_726_2 4 2 0 0 sg=4 px=0 gx=0
TCGAGTCGACCCGGGAATTCGGGGATCCCA
>group_726_3 4 2 0 0 sg=4 px=0 gx=0
GGGATCCCCGAATTCCCGGGTCGACTCGAG
>group_728_0 48 3 0 0 sg=48 px=0 gx=0
GCGGCCGCCAGCTTACGTAGAACAAAAACT
>group_728_1 48 3 0 0 sg=48 px=0 gx=0
TGTTCTACGTAAGCTGGCGGCCGCCGCGGC
>group_728_2 48 3 0 0 sg=48 px=0 gx=0
ATGAGTTTTTGTTCTACGTAAGCTGGCGGC
>group_728_3 48 3 0 0 sg=48 px=0 gx=0
CGCGGCGGCCGCCAGCTTACGTAGAACAAA
>group_728_4 48 3 0 0 sg=48 px=0 gx=0
GTAAGCTGGCGGCCGCCGCGGCTCGAGGTA
>group_728_5 48 3 0 0 sg=48 px=0 gx=0
AGTTTTTGTTCTACGTAAGCTGGCGGCCGC
>group_728_6 48 3 0 0 sg=48 px=0 gx=0
GTACCTCGAGCCGCGGCGGCCGCCAGCTTA
>group_728_7 48 3 0 0 sg=48 px=0 gx=0
TACCTCGAGCCGCGGCGGCCGCCAGCTTAC
>group_728_8 48 3 0 0 sg=48 px=0 gx=0
CGGCGGCCGCCAGCTTACGTAGAACAAAAA
>group_728_9 48 3 0 0 sg=48 px=0 gx=0
TGAGTTTTTGTTCTACGTAAGCTGGCGGCC
>group_730_0 378 21 0 0 sg=378 px=0 gx=0
CGGCGTGCAGCCTGCTCGGCGAACCACTCG
>group_730_1 378 21 0 0 sg=378 px=0 gx=0
GCGAACCACTCGCTGCGTTCCTGCGCCACG
>group_730_2 378 21 0 0 sg=378 px=0 gx=0
ACGGCTACAACTGGCAGCCGACTGTCCGCA
>group_730_3 378 21 0 0 sg=378 px=0 gx=0
CTGGCAGCCGACTGTCCGCAAAAAGCGGCG
>group_730_4 378 21 0 0 sg=378 px=0 gx=0
CGGACAGTCGGCTGCCAGTTGTAGCCGTCG
>group_730_5 378 21 0 0 sg=378 px=0 gx=0
ACTCAGTGCGCGCCATGCGGCCATCTCGCG
>group_730_6 378 21 0 0 sg=378 px=0 gx=0
CGGTGATTAATCGTGGTTTATTATCAAGCG
>group_730_7 378 21 0 0 sg=378 px=0 gx=0
GCTTGCCAGGGACCAGTACGGCAGCCAGAG
>group_730_8 378 21 0 0 sg=378 px=0 gx=0
CAGTGCGCGCCATGCGGCCATCTCGCGGAA
>group_730_9 378 21 0 0 sg=378 px=0 gx=0
TGGCTGCCGTACTGGTCCCTGGCAAGCGAC
>group_732_0 2 3 0 0 sg=2 px=0 gx=0
CATGTTTGACAGCTTATCATCGATAAGCTC
>group_732_1 2 3 0 0 sg=2 px=0 gx=0
GAGCTTATCGATGATAAGCTGTCAAACATG
>group_734_0 4 29 0 0 sg=4 px=0 gx=0
TTCAGATCCTCTTCTGAGATGAGTTTTTGT
>group_734_1 4 29 0 0 sg=4 px=0 gx=0
TCAGATCCTCTTCTGAGATGAGTTTTTGTT
>group_734_2 4 29 0 0 sg=4 px=0 gx=0
AACAAAAACTCATCTCAGAAGAGGATCTGA
>group_734_3 4 29 0 0 sg=4 px=0 gx=0
ACAAAAACTCATCTCAGAAGAGGATCTGAA
>group_736_0 88 1 0 0 sg=88 px=0 gx=0
GGTCTAGGAATTCTCTAGGGTACCTCTAGC
>group_736_1 88 1 0 0 sg=88 px=0 gx=0
AATTCTCTAGGGTACCTCTAGCCGCGGTCT
>group_736_2 88 1 0 0 sg=88 px=0 gx=0
CCTAGACCGCGGCTAGAGGTACCCTAGAGA
>group_736_3 88 1 0 0 sg=88 px=0 gx=0
AGTGTTAACTCTAGGAAGCTTTCTAGGATC
>group_736_4 88 1 0 0 sg=88 px=0 gx=0
CGCGGCTAGAGGTACCCTAGAGAATTCCTA
>group_736_5 88 1 0 0 sg=88 px=0 gx=0
CCCCCCCGGGTCTAGGAATTCTCTAGGGTA
>group_736_6 88 1 0 0 sg=88 px=0 gx=0
CCCTAGACCGCGGCTAGAGGTACCCTAGAG
>group_736_7 88 1 0 0 sg=88 px=0 gx=0
AGGAAGCTTTCTAGGATCGATTCTAGGAGA
>group_736_8 88 1 0 0 sg=88 px=0 gx=0
AACTCTAGGAAGCTTTCTAGGATCGATTCT
>group_736_9 88 1 0 0 sg=88 px=0 gx=0
CCCCCGGGTCTAGGAATTCTCTAGGGTACC
>group_737_0 33 0 0 0 sg=33 px=0 gx=0
CCCCAACTTGATATTAATATATTAATATCA
>group_737_1 33 0 0 0 sg=33 px=0 gx=0
TTTCCCCAACTTGATATTAATATATTAATA
>group_737_2 33 0 0 0 sg=33 px=0 gx=0
ATTAATATATTAATATCAAGTTGGGGAAAA
>group_737_3 33 0 0 0 sg=33 px=0 gx=0
TAATATATTAATATCAAGTTGGGGAAAACA
>group_737_4 33 0 0 0 sg=33 px=0 gx=0
GTTTTCCCCAACTTGATATTAATATATTAA
>group_737_5 33 0 0 0 sg=33 px=0 gx=0
CAACTTGATATTAATATATTAATATCAAGT
>group_737_6 33 0 0 0 sg=33 px=0 gx=0
ATCCCCCAACTTGATATTAATATATTAATA
>group_737_7 33 0 0 0 sg=33 px=0 gx=0
TCCCCCAACTTGATATTAATATATTAATAT
>group_737_8 33 0 0 0 sg=33 px=0 gx=0
CCAACTTGATATTAATATATTAATATCAAG
>group_737_9 33 0 0 0 sg=33 px=0 gx=0
TTGATATTAATATATTAATATCAAGTTGGG
>group_738_0 58 0 0 0 sg=58 px=0 gx=0
GGGCTGCAGGTCGACTCTAGAGGATATCGA
>group_738_1 58 0 0 0 sg=58 px=0 gx=0
ATATCGAGGGTAGGAATTCCCAACCCGGGA
>group_738_2 58 0 0 0 sg=58 px=0 gx=0
TGGGCTGCAGGTCGACTCTAGAGGATATCG
>group_738_3 58 0 0 0 sg=58 px=0 gx=0
CTACCCTCGATATCCTCTAGAGTCGACCTG
>group_738_4 58 0 0 0 sg=58 px=0 gx=0
TATCCTCTAGAGTCGACCTGCAGCCCAAGC
>group_738_5 58 0 0 0 sg=58 px=0 gx=0
CAGGTCGACTCTAGAGGATATCGAGGGTAG
>group_738_6 58 0 0 0 sg=58 px=0 gx=0
GACTCTAGAGGATATCGAGGGTAGGAATTC
>group_738_7 58 0 0 0 sg=58 px=0 gx=0
ACTCTAGAGGATATCGAGGGTAGGAATTCC
>group_738_8 58 0 0 0 sg=58 px=0 gx=0
CTAGAGGATATCGAGGGTAGGAATTCCCAA
>group_738_9 58 0 0 0 sg=58 px=0 gx=0
CGGGTTGGGAATTCCTACCCTCGATATCCT
>group_739_0 74 1 0 0 sg=74 px=0 gx=0
GCGGTCCGAAGCCTTCCACTCCGCCCGGGT
>group_739_1 74 1 0 0 sg=74 px=0 gx=0
AAGAGCTTCAACAGGGGAGAGTCCGGCGGT
>group_739_2 74 1 0 0 sg=74 px=0 gx=0
CACAAAGAGCTTCAACAGGGGAGAGTCCGG
>group_739_3 74 1 0 0 sg=74 px=0 gx=0
AGTGGAAGGCTTCGGACCGCCGGACTCTCC
>group_739_4 74 1 0 0 sg=74 px=0 gx=0
AAGACCCGGGCGGAGTGGAAGGCTTCGGAC
>group_739_5 74 1 0 0 sg=74 px=0 gx=0
CTTCAACAGGGGAGAGTCCGGCGGTCCGAA
>group_739_6 74 1 0 0 sg=74 px=0 gx=0
CAACAGGGGAGAGTCCGGCGGTCCGAAGCC
>group_739_7 74 1 0 0 sg=74 px=0 gx=0
GCCGGACTCTCCCCTGTTGAAGCTCTTTGT
>group_739_8 74 1 0 0 sg=74 px=0 gx=0
CGGCGGTCCGAAGCCTTCCACTCCGCCCGG
>group_739_9 74 1 0 0 sg=74 px=0 gx=0
AGAGCTTCAACAGGGGAGAGTCCGGCGGTC
>group_740_0 1790 0 0 394 sg=1396 px=0 gx=394
CAAAATCATATACCTAAAATATTACATTTA
>group_740_1 1790 0 0 394 sg=1396 px=0 gx=394
TGCCAATATAGCAAACTTAGAAGGTACCAA
>group_740_2 1790 0 0 394 sg=1396 px=0 gx=394
AGTTTACAACAAAAAGAAAAGTCTCTATTA
>group_740_3 1790 0 0 394 sg=1396 px=0 gx=394
GACAATACGAACATGCATTCGGTATAATTG
>group_740_4 1790 0 0 394 sg=1396 px=0 gx=394
TTCTTACCTATAGAATGGTATAATTAAACC
>group_740_5 1790 0 0 394 sg=1396 px=0 gx=394
TGAGCGACTTGTTGACTGGACGTAACTTTG
>group_740_6 1790 0 0 394 sg=1396 px=0 gx=394
CACTTTTGGTACCTTCTAAGTTTGCTATAT
>group_740_7 1790 0 0 394 sg=1396 px=0 gx=394
TTCGATGATGAGGTAATTATTAAATATAAA
>group_740_8 1790 0 0 394 sg=1396 px=0 gx=394
GGAGGCCGATATTATGAAAACTAATTATGT
>group_740_9 1790 0 0 394 sg=1396 px=0 gx=394
GTTTTCCTTACAAGCATTTTTTCAATTACG
>group_741_0 422 1 0 0 sg=422 px=0 gx=0
GTATTCCCTTTAGTGAGGGTAATTCTCGAG
>group_741_1 422 1 0 0 sg=422 px=0 gx=0
CCTTTAGTGAGGGTAATTCTCGAGGAAATG
>group_741_2 422 1 0 0 sg=422 px=0 gx=0
GAATTCGGCCGAAACGGCCAAAAAAAGCCC
>group_741_3 422 1 0 0 sg=422 px=0 gx=0
AAAGCTAAGGATTTTTTTTATCTGGCCGCC
>group_741_4 422 1 0 0 sg=422 px=0 gx=0
TTTTATCTGGCCGCCCCGGCCGAATTCTAG
>group_741_5 422 1 0 0 sg=422 px=0 gx=0
ACCATCCTTAGCGAAAGCTAAGGATTTTTT
>group_741_6 422 1 0 0 sg=422 px=0 gx=0
CACCTCGAGGCGAATTAGCCCGCTTAATGA
>group_741_7 422 1 0 0 sg=422 px=0 gx=0
AATTCTCGAGGAAATGGTCAGCGAACCAAT
>group_741_8 422 1 0 0 sg=422 px=0 gx=0
TAATTCGCCTCGAGGTGGCTTATCGAAATT
>group_741_9 422 1 0 0 sg=422 px=0 gx=0
TTCGATAAGCCACCTCGAGGCGAATTAGCC
>group_742_0 132 0 0 0 sg=132 px=0 gx=0
TGGAGCTCGCGAATTCAAGCTTAAGACGTC
>group_742_1 132 0 0 0 sg=132 px=0 gx=0
GGCCTTGAATGCGGCCGCGGTTCCTAGGCT
>group_742_2 132 0 0 0 sg=132 px=0 gx=0
GAATTCAAGCTTAAGACGTCGTGCACGTAC
>group_742_3 132 0 0 0 sg=132 px=0 gx=0
CGGCTAGCAAGGTACCCGGGGATCCTCTAG
>group_742_4 132 0 0 0 sg=132 px=0 gx=0
TAGCAAGGTACCCGGGGATCCTCTAGAGTC
>group_742_5 132 0 0 0 sg=132 px=0 gx=0
GCCTAGGAACCGCGGCCGCATTCAAGGCCT
>group_742_6 132 0 0 0 sg=132 px=0 gx=0
CCTCGAGGCCTTGAATGCGGCCGCGGTTCC
>group_742_7 132 0 0 0 sg=132 px=0 gx=0
AGCTCGCGAATTCAAGCTTAAGACGTCGTG
>group_742_8 132 0 0 0 sg=132 px=0 gx=0
CCCGGGTACCTTGCTAGCCGTAATCATGGT
>group_742_9 132 0 0 0 sg=132 px=0 gx=0
TCTTAAGCTTGAATTCGCGAGCTCCATGGA
>group_743_0 1750 1 0 0 sg=1750 px=0 gx=0
TGTTCCCATGTGTGAGTGTGCGTGTCTTAC
>group_743_1 1750 1 0 0 sg=1750 px=0 gx=0
TAGATAGCGGTACCCCAATTGGTAAGGAAA
>group_743_2 1750 1 0 0 sg=1750 px=0 gx=0
GGTGTTTCTTTTTCTTCTGTTCTGCACAAG
>group_743_3 1750 1 0 0 sg=1750 px=0 gx=0
GTTTCACTACCTTGTTCTGTTTGATTCTTT
>group_743_4 1750 1 0 0 sg=1750 px=0 gx=0
ATCGATCTAGATAGCGGTACCCCAATTGGT
>group_743_5 1750 1 0 0 sg=1750 px=0 gx=0
ACGTCTTCAAAACCGGGTGGCAGGTAAAGC
>group_743_6 1750 1 0 0 sg=1750 px=0 gx=0
ATGAAATCACATGACTTAAGAGGAAGAAAC
>group_743_7 1750 1 0 0 sg=1750 px=0 gx=0
ATTTGAGTCTGCAGAAGAAGATCAACAAGC
>group_743_8 1750 1 0 0 sg=1750 px=0 gx=0
CAATTAAGGACACATACTCTGGTCCGTGAA
>group_743_9 1750 1 0 0 sg=1750 px=0 gx=0
GTAGAAACCTTAATGATCTTGAAGCATAAT
>group_744_0 56 1 0 0 sg=56 px=0 gx=0
AGGGATCCTCTAGAGTCGACCTGCAGGCAT
>group_744_1 56 1 0 0 sg=56 px=0 gx=0
AGAGGATCCCTGTATCCCAACTGTCCTTAA
>group_744_2 56 1 0 0 sg=56 px=0 gx=0
TTTATTAAGGACAGTTGGGATACAGGGATC
>group_744_3 56 1 0 0 sg=56 px=0 gx=0
TAGAGGATCCCTGTATCCCAACTGTCCTTA
>group_744_4 56 1 0 0 sg=56 px=0 gx=0
GACTCTAGAGGATCCCTGTATCCCAACTGT
>group_744_5 56 1 0 0 sg=56 px=0 gx=0
CTCTAGAGGATCCCTGTATCCCAACTGTCC
>group_744_6 56 1 0 0 sg=56 px=0 gx=0
AGTTGGGATACAGGGATCCTCTAGAGTCGA
>group_744_7 56 1 0 0 sg=56 px=0 gx=0
CTGCAGGTCGACTCTAGAGGATCCCTGTAT
>group_744_8 56 1 0 0 sg=56 px=0 gx=0
AGGTCGACTCTAGAGGATCCCTGTATCCCA
>group_744_9 56 1 0 0 sg=56 px=0 gx=0
TTGGGATACAGGGATCCTCTAGAGTCGACC
>group_745_0 104 1 0 0 sg=104 px=0 gx=0
CAATCTGCTCAAGCATGAGGCCAACGCGCT
>group_745_1 104 1 0 0 sg=104 px=0 gx=0
CTCATGCTTGAGCAGATTGATGAGCGCGGT
>group_745_2 104 1 0 0 sg=104 px=0 gx=0
GCAGATTGATGAGCGCGGTGGCAATGCCCT
>group_745_3 104 1 0 0 sg=104 px=0 gx=0
TGGCCTCATGCTTGAGCAGATTGATGAGCG
>group_745_4 104 1 0 0 sg=104 px=0 gx=0
AAGCGCGTTGGCCTCATGCTTGAGCAGATT
>group_745_5 104 1 0 0 sg=104 px=0 gx=0
TCATGCTTGAGCAGATTGATGAGCGCGGTG
>group_745_6 104 1 0 0 sg=104 px=0 gx=0
ATCATGCACATGATGACGAAGCTTGTCGAG
>group_745_7 104 1 0 0 sg=104 px=0 gx=0
GCGCTCATCAATCTGCTCAAGCATGAGGCC
>group_745_8 104 1 0 0 sg=104 px=0 gx=0
TTCTCGACAAGCTTCGTCATCATGTGCATG
>group_745_9 104 1 0 0 sg=104 px=0 gx=0
ATCAATCTGCTCAAGCATGAGGCCAACGCG
>group_746_0 442 1 0 0 sg=442 px=0 gx=0
GTTATTCAGGCGTAGCACCAGGCGTTTAAG
>group_746_1 442 1 0 0 sg=442 px=0 gx=0
TCAGCTAGTGATCGCTGCATTGACGTCTTT
>group_746_2 442 1 0 0 sg=442 px=0 gx=0
CAGCAGATGATGCCCCATACGATATAAGTT
>group_746_3 442 1 0 0 sg=442 px=0 gx=0
GTATTGGGCGCTCTTCCGCTAATCCTGGTG
>group_746_4 442 1 0 0 sg=442 px=0 gx=0
GCCTGAATGGCGAATGGCGCAAAGTCCAGC
>group_746_5 442 1 0 0 sg=442 px=0 gx=0
GCAGCCTGAATGGCGAATGGCGCAAAGTCC
>group_746_6 442 1 0 0 sg=442 px=0 gx=0
AAGTCCAGCAGATGATGCCCCATACGATAT
>group_746_7 442 1 0 0 sg=442 px=0 gx=0
TGGCGAATGGCGCAAAGTCCAGCAGATGAT
>group_746_8 442 1 0 0 sg=442 px=0 gx=0
GGCATCATCTGCTGGACTTTGCGCCATTCG
>group_746_9 442 1 0 0 sg=442 px=0 gx=0
GGGCGCTCTTCCGCTAATCCTGGTGTCCCT
>group_747_0 170 1 4 0 sg=166 px=4 gx=0
GAGATGGGTAAGCACATGTTAAGAATTCCG
>group_747_1 170 1 4 0 sg=166 px=4 gx=0
TTAACATGTGCTTACCCATCTCTCCGCATC
>group_747_2 170 1 4 0 sg=166 px=4 gx=0
TAATGGTTTCTTTTTTGTGCTCATATGCTG
>group_747_3 170 1 4 0 sg=166 px=4 gx=0
CCATACGGAATTCTCACTCATTAGGCACCC
>group_747_4 170 1 4 0 sg=166 px=4 gx=0
AGATGGGTAAGCACATGTTAAGAATTCCGG
>group_747_5 170 1 4 0 sg=166 px=4 gx=0
TTAATGGTTTCTTTTTTGTGCTCATATGCT
>group_747_6 170 1 4 0 sg=166 px=4 gx=0
TAAGAATTCCGGATGAGCATTCATCAGGCG
>group_747_7 170 1 4 0 sg=166 px=4 gx=0
ATGGGTAAGCACATGTTAAGAATTCCGGAT
>group_747_8 170 1 4 0 sg=166 px=4 gx=0
TGCGGAGAGATGGGTAAGCACATGTTAAGA
>group_747_9 170 1 4 0 sg=166 px=4 gx=0
ACAGGAAACAGCATATGAGCACAAAAAAGA
>group_748_0 218 1 0 0 sg=218 px=0 gx=0
CTCTGCACTCCTGTCTATCCGGCCGATCTA
>group_748_1 218 1 0 0 sg=218 px=0 gx=0
GTGTTTAAACGTATACTTCCTCTCCTTTCC
>group_748_2 218 1 0 0 sg=218 px=0 gx=0
TCCTTTCCCTTTCGCCTGCCTTCGGCGGCC
>group_748_3 218 1 0 0 sg=218 px=0 gx=0
GACGGCCAGTGAATTCGCGGCCGCTAGATC
>group_748_4 218 1 0 0 sg=218 px=0 gx=0
ATACGTTTAAACACGTGTCTCTGCACTCCT
>group_748_5 218 1 0 0 sg=218 px=0 gx=0
GGAGAGGAAGTATACGTTTAAACACGTGTC
>group_748_6 218 1 0 0 sg=218 px=0 gx=0
ACACGTGTCTCTGCACTCCTGTCTATCCGG
>group_748_7 218 1 0 0 sg=218 px=0 gx=0
TTCGGCGGCCGCGGATCCTCTAGAGTCGAC
>group_748_8 218 1 0 0 sg=218 px=0 gx=0
GATCTAGCGGCCGCGAATTCACTGGCCGTC
>group_748_9 218 1 0 0 sg=218 px=0 gx=0
CAGGAGTGCAGAGACACGTGTTTAAACGTA
>group_749_0 2290 1 0 0 sg=2290 px=0 gx=0
CCTGTTACAGGCCCTTGGTCCGAACCCCCA
>group_749_1 2290 1 0 0 sg=2290 px=0 gx=0
TACACAGCGCGCATATTTCACGGTTGCCAG
>group_749_2 2290 1 0 0 sg=2290 px=0 gx=0
AACGGCAGACAAATTTGTGCAGAACTGAAA
>group_749_3 2290 1 0 0 sg=2290 px=0 gx=0
ACCGTGAAATATGCGCGCTGTGTATAGTAA
>group_749_4 2290 1 0 0 sg=2290 px=0 gx=0
AGATTGGCATCCATGGTGAAGACGAGCTAG
>group_749_5 2290 1 0 0 sg=2290 px=0 gx=0
ATAGAACCAGATCCCCCGGGCTGCAGGACG
>group_749_6 2290 1 0 0 sg=2290 px=0 gx=0
TTCCAAAAGTTCTAGCTTTGGATGTTGAAC
>group_749_7 2290 1 0 0 sg=2290 px=0 gx=0
AAATCCTGGTTGAACACGTATCCTTTTGGG
>group_749_8 2290 1 0 0 sg=2290 px=0 gx=0
CCACACGATTTTTGCACCAAAGATTTGCTT
>group_749_9 2290 1 0 0 sg=2290 px=0 gx=0
AACTCATCCTGTGCCTTCCTCACTTTCTGC
>group_750_0 72 0 0 0 sg=72 px=0 gx=0
GTATCGCCGGGATCCGCCCGGGCTGGAATT
>group_750_1 72 0 0 0 sg=72 px=0 gx=0
CCCGGGCGGATCCCGGCGATACAGTCAACT
>group_750_2 72 0 0 0 sg=72 px=0 gx=0
CGAGCTCTGCAGAAGCTTCTAGAATTCCAG
>group_750_3 72 0 0 0 sg=72 px=0 gx=0
CGCCCGGGCTGGAATTCTAGAAGCTTCTGC
>group_750_4 72 0 0 0 sg=72 px=0 gx=0
TCGCCGGGATCCGCCCGGGCTGGAATTCTA
>group_750_5 72 0 0 0 sg=72 px=0 gx=0
AGCCCGGGCGGATCCCGGCGATACAGTCAA
>group_750_6 72 0 0 0 sg=72 px=0 gx=0
AATTCCAGCCCGGGCGGATCCCGGCGATAC
>group_750_7 72 0 0 0 sg=72 px=0 gx=0
TATCGCCGGGATCCGCCCGGGCTGGAATTC
>group_750_8 72 0 0 0 sg=72 px=0 gx=0
TTCTAGAATTCCAGCCCGGGCGGATCCCGG
>group_750_9 72 0 0 0 sg=72 px=0 gx=0
CCAGCCCGGGCGGATCCCGGCGATACAGTC
>group_751_0 1520 0 0 1236 sg=284 px=0 gx=1236
TGATTATCAACCGGGGTCGCCATTCGCCAT
>group_751_1 1520 0 0 1236 sg=284 px=0 gx=1236
CTGAGAGTGCACCATAAATTCCCTTGAAGG
>group_751_2 1520 0 0 1236 sg=284 px=0 gx=1236
CCTGAATGGCGAATGGCGACCCCGGTTGAT
>group_751_3 1520 0 0 1236 sg=284 px=0 gx=1236
TAATGATGTCGCTGGGGATCTATGCGGTGT
>group_751_4 1520 0 0 1236 sg=284 px=0 gx=1236
GGCGCAAGAGTCTCTACGGGCAGGGCTAGC
>group_751_5 1520 0 0 1236 sg=284 px=0 gx=1236
AGAGGCGCAAGAGTCTCTACGGGCAGGGCT
>group_751_6 1520 0 0 1236 sg=284 px=0 gx=1236
TTTCGTCTCTACGACCGTCAAACTACAAAA
>group_751_7 1520 0 0 1236 sg=284 px=0 gx=1236
ATCAACCGGGGTCGCCATTCGCCATTCAGG
>group_751_8 1520 0 0 1236 sg=284 px=0 gx=1236
TCGCCGCTTCCACGTCCTTTCGTCTCTACG
>group_751_9 1520 0 0 1236 sg=284 px=0 gx=1236
TCGTAGAGACGAAAGGACGTGGAAGCGGCG
>group_752_0 676 1 0 0 sg=676 px=0 gx=0
CATCTAGTGATCTGACGGTTCACTAAACGA
>group_752_1 676 1 0 0 sg=676 px=0 gx=0
TCAGATCACTAGATGCTTTATTGCGGTAGT
>group_752_2 676 1 0 0 sg=676 px=0 gx=0
GGTTCACTAAACGACGTCTGCTTATATAGA
>group_752_3 676 1 0 0 sg=676 px=0 gx=0
TGATAAGCTTGCCACAACCCGCGATAATTC
>group_752_4 676 1 0 0 sg=676 px=0 gx=0
AACCCGCGATAATTCCTGCAGCCAATATGG
>group_752_5 676 1 0 0 sg=676 px=0 gx=0
CGCATCAGCATGGTAATAGCGATGACTAAT
>group_752_6 676 1 0 0 sg=676 px=0 gx=0
ATGATAAGCTTGCCACAACCCGCGATAATT
>group_752_7 676 1 0 0 sg=676 px=0 gx=0
ACGACGGGCGTTCCTTGCGCAGCAGTGCTC
>group_752_8 676 1 0 0 sg=676 px=0 gx=0
CCGGCCTATTAATAGTAATCAATTACGGGG
>group_752_9 676 1 0 0 sg=676 px=0 gx=0
TGCGCAGCAGTGCTCGACGTTGTCACTGAA
>group_753_0 2692 0 0 0 sg=2692 px=0 gx=0
TTATCGAAGGCCGTTAATGTGATAGAACAC
>group_753_1 2692 0 0 0 sg=2692 px=0 gx=0
AACATTGCCTCGATGTACCGATCTCGTCCG
>group_753_2 2692 0 0 0 sg=2692 px=0 gx=0
CAAGCCGCCGGACGAGATCGGTACATCGAG
>group_753_3 2692 0 0 0 sg=2692 px=0 gx=0
TGTGAATGTGAACGCTTTTTGAGCGATTCA
>group_753_4 2692 0 0 0 sg=2692 px=0 gx=0
CTGACCACGGCTCCAGCCCTAACCGGCGAA
>group_753_5 2692 0 0 0 sg=2692 px=0 gx=0
AATACCGTTCGGAGGGCAACGTATCGGAGT
>group_753_6 2692 0 0 0 sg=2692 px=0 gx=0
ATAGAACACGTAGCGCTCAGTCAATACGCT
>group_753_7 2692 0 0 0 sg=2692 px=0 gx=0
TCATGACTCTGTTCCTCTCTCTCCTGGGCC
>group_753_8 2692 0 0 0 sg=2692 px=0 gx=0
TGACATAGATATTTGGCAAAAATGGCGTTA
>group_753_9 2692 0 0 0 sg=2692 px=0 gx=0
CGCTTCATTCATGACTCTGTTCCTCTCTCT
>group_754_0 3112 0 2732 322 sg=380 px=2410 gx=0
CGAGAATTTCACACAGGAAACAGCTATGAC
>group_754_1 3112 0 2732 322 sg=380 px=2410 gx=0
TGTTTCCTGTGTGAAATTCTCGAGGGCTTC
>group_754_2 3112 0 2732 322 sg=380 px=2410 gx=0
GTTTCCTGTGTGAAATTCTCGAGGGCTTCG
>group_754_3 3112 0 2732 322 sg=380 px=2410 gx=0
ATGAAACTGATTTTTAGTAAACAGTTGATC
>group_754_4 3112 0 2732 322 sg=380 px=2410 gx=0
CGGCCGCAAACTGGTTTAAGCCGACTGCGC
>group_754_5 3112 0 2732 322 sg=380 px=2410 gx=0
TTTACATTCGTTTTGGTTAGTTTTCTCTCT
>group_754_6 3112 0 2732 322 sg=380 px=2410 gx=0
GTGTGAAATTCTCGAGGGCTTCGCCCTGTC
>group_754_7 3112 0 2732 322 sg=380 px=2410 gx=0
GTCCCATTTTGCGTAATAAGAAAAAGGATT
>group_754_8 3112 0 2732 322 sg=380 px=2410 gx=0
AATATGAACATGATGAGTGATCGCTCGAGT
>group_754_9 3112 0 2732 322 sg=380 px=2410 gx=0
AGAAAACTAACCAAAACGAATGTAAAAGAA
>group_755_0 346 1 0 122 sg=224 px=0 gx=122
CCCGGGTACCTTCTAGAATTCAGGCCTCCA
>group_755_1 346 1 0 122 sg=224 px=0 gx=122
AGATTGTACTGAGAGTGCACCATAGTAATA
>group_755_2 346 1 0 122 sg=224 px=0 gx=122
AGCATAGATCCGCGCCCGATGGTGGGACGG
>group_755_3 346 1 0 122 sg=224 px=0 gx=122
GCGAGCTCCCATGGAGGCCTGAATTCTAGA
>group_755_4 346 1 0 122 sg=224 px=0 gx=122
GAGAGTGCACCATAGTAATATTTAAAATCA
>group_755_5 346 1 0 122 sg=224 px=0 gx=122
TGATTTACTAGTAGCATAGATCCGCGCCCG
>group_755_6 346 1 0 122 sg=224 px=0 gx=122
AGAAGGTACCCGGGATCCGCCGCAAAGGCA
>group_755_7 346 1 0 122 sg=224 px=0 gx=122
TTGCGGCGGATCCCGGGTACCTTCTAGAAT
>group_755_8 346 1 0 122 sg=224 px=0 gx=122
GCAGATTGTACTGAGAGTGCACCATAGTAA
>group_755_9 346 1 0 122 sg=224 px=0 gx=122
CGGATCTATGCTACTAGTAAATCAGTCACA
>group_756_0 48 1 0 0 sg=48 px=0 gx=0
ATTCGAAAGTACTGGACCTGTTAACACGCC
>group_756_1 48 1 0 0 sg=48 px=0 gx=0
GAATGGCGAATGGCGTGTTAACAGGTCCAG
>group_756_2 48 1 0 0 sg=48 px=0 gx=0
AGGTCCAGTACTTTCGAATTTAAAATAGGG
>group_756_3 48 1 0 0 sg=48 px=0 gx=0
TACTGGACCTGTTAACACGCCATTCGCCAT
>group_756_4 48 1 0 0 sg=48 px=0 gx=0
GTGTTAACAGGTCCAGTACTTTCGAATTTA
>group_756_5 48 1 0 0 sg=48 px=0 gx=0
CGTGTTAACAGGTCCAGTACTTTCGAATTT
>group_756_6 48 1 0 0 sg=48 px=0 gx=0
TGTTAACAGGTCCAGTACTTTCGAATTTAA
>group_756_7 48 1 0 0 sg=48 px=0 gx=0
GGTCCAGTACTTTCGAATTTAAAATAGGGC
>group_756_8 48 1 0 0 sg=48 px=0 gx=0
TTAAATTCGAAAGTACTGGACCTGTTAACA
>group_756_9 48 1 0 0 sg=48 px=0 gx=0
CTGGACCTGTTAACACGCCATTCGCCATTC
>group_757_0 88 1 4 0 sg=84 px=4 gx=0
TCAGGCGCTGAGGTCTGCCTCGTGAAGAAG
>group_757_1 88 1 4 0 sg=84 px=4 gx=0
ACGATATCCTTCAGGCGCTGAGGTCTGCCT
>group_757_2 88 1 4 0 sg=84 px=4 gx=0
TTCACGAGGCAGACCTCAGCGCTTTTCCGC
>group_757_3 88 1 4 0 sg=84 px=4 gx=0
ATTCACGATATCCTTCAGGCGCTGAGGTCT
>group_757_4 88 1 4 0 sg=84 px=4 gx=0
GAGCGAGGAAGCGGAAAAGCGCTGAGGTCT
>group_757_5 88 1 4 0 sg=84 px=4 gx=0
GCAGACCTCAGCGCCTGAAGGATATCGTGA
>group_757_6 88 1 4 0 sg=84 px=4 gx=0
GGCAGACCTCAGCGCCTGAAGGATATCGTG
>group_757_7 88 1 4 0 sg=84 px=4 gx=0
AGACCTCAGCGCCTGAAGGATATCGTGAAT
>group_757_8 88 1 4 0 sg=84 px=4 gx=0
CTTCAGGCGCTGAGGTCTGCCTCGTGAAGA
>group_757_9 88 1 4 0 sg=84 px=4 gx=0
AGACCTCAGCGCTTTTCCGCTTCCTCGCTC
>group_758_0 78 0 2 0 sg=76 px=2 gx=0
TCGCGGCCGCTCGGTCCGCACGTGGTTACC
>group_758_1 78 0 2 0 sg=76 px=2 gx=0
CGACCGCTTCCTCGCTCACTGACTCGCTGC
>group_758_2 78 0 2 0 sg=76 px=2 gx=0
CCACGTGCGGACCGAGCGGCCGCGACCGCT
>group_758_3 78 0 2 0 sg=76 px=2 gx=0
GGCCAGCGCCTGATGCGGTATTTTCTCCTT
>group_758_4 78 0 2 0 sg=76 px=2 gx=0
TAAGGAGAAAATACCGCATCAGGCGCTGGC
>group_758_5 78 0 2 0 sg=76 px=2 gx=0
GAAGCGGTCGCGGCCGCTCGGTCCGCACGT
>group_758_6 78 0 2 0 sg=76 px=2 gx=0
AGGAGAAAATACCGCATCAGGCGCTGGCCT
>group_758_7 78 0 2 0 sg=76 px=2 gx=0
CAGTGAGCGAGGAAGCGGTCGCGGCCGCTC
>group_758_8 78 0 2 0 sg=76 px=2 gx=0
ACCGAGCGGCCGCGACCGCTTCCTCGCTCA
>group_758_9 78 0 2 0 sg=76 px=2 gx=0
CGGTCGCGGCCGCTCGGTCCGCACGTGGTT
>group_759_0 980 0 0 0 sg=980 px=0 gx=0
CTGCAGGCCCAGCCGGCCAGCGGCCGCGAC
>group_759_1 980 0 0 0 sg=980 px=0 gx=0
TCTTGTCCACCTTGGTGCTGCTGGCCGGGT
>group_759_2 980 0 0 0 sg=980 px=0 gx=0
GTCTCCTTAACTAGTACAATCCCTGGGCAC
>group_759_3 980 0 0 0 sg=980 px=0 gx=0
GTTGCAGGTGACGGTCTCGCTGGGCCAGGT
>group_759_4 980 0 0 0 sg=980 px=0 gx=0
GAGCCAGTGACAGTGACCTGGAACTCTGGA
>group_759_5 980 0 0 0 sg=980 px=0 gx=0
GTTTTGGCTGTCGACTCTAGAACTAGTGCG
>group_759_6 980 0 0 0 sg=980 px=0 gx=0
TGGACAGGGATCCAGAGTTCCAGGTCACTG
>group_759_7 980 0 0 0 sg=980 px=0 gx=0
AGGGAAATAGCCCTTGACCAGGCATCCCAG
>group_759_8 980 0 0 0 sg=980 px=0 gx=0
TTTTCTTGTCCACCTTGGTGCTGCTGGCCG
>group_759_9 980 0 0 0 sg=980 px=0 gx=0
TGTTCCCTTGGGTTAATTTCGCGCTCACTG
>group_760_0 2134 0 0 0 sg=2134 px=0 gx=0
GCACGATGGCCTTTATTTTGTCCTGGTGCT
>group_760_1 2134 0 0 0 sg=2134 px=0 gx=0
TCGTGGAGGGCGCTAAGAAGTTTCCTAACA
>group_760_2 2134 0 0 0 sg=2134 px=0 gx=0
TGGGGGCCGGTGATCATCCTTTTTCTCTGC
>group_760_3 2134 0 0 0 sg=2134 px=0 gx=0
GGACTCCTTCATCAACTACTACGACTCCGA
>group_760_4 2134 0 0 0 sg=2134 px=0 gx=0
ATGCCGATCAGATCAGGAATGATGCACCGG
>group_760_5 2134 0 0 0 sg=2134 px=0 gx=0
ATGGCCTTTATTTTGTCCTGGTGCTCGTAG
>group_760_6 2134 0 0 0 sg=2134 px=0 gx=0
CCTGCACCTGAGGACCGGTTTACTGCTCGT
>group_760_7 2134 0 0 0 sg=2134 px=0 gx=0
CCAGGACTCGATCACGTCCACCACGGACTC
>group_760_8 2134 0 0 0 sg=2134 px=0 gx=0
ATCTTGGAGGGCAGCATTGTCTCCACGAAG
>group_760_9 2134 0 0 0 sg=2134 px=0 gx=0
CGCCCCGACTGCATCTGCGTGTTCAAATTC
>group_761_0 38 1 0 0 sg=38 px=0 gx=0
CCTTGGTGAAGGGCTCCTTCTTAAAGTTAA
>group_761_1 38 1 0 0 sg=38 px=0 gx=0
AAGGAGCCCTTCACCAAGGGTGGGCGCGCC
>group_761_2 38 1 0 0 sg=38 px=0 gx=0
AGCCCTTCACCAAGGGTGGGCGCGCCGACC
>group_761_3 38 1 0 0 sg=38 px=0 gx=0
CGGCGCGCCCACCCTTGGTGAAGGGCTCCT
>group_761_4 38 1 0 0 sg=38 px=0 gx=0
CTTGGTGAAGGGCTCCTTCTTAAAGTTAAA
>group_761_5 38 1 0 0 sg=38 px=0 gx=0
GGAGCCCTTCACCAAGGGTGGGCGCGCCGA
>group_761_6 38 1 0 0 sg=38 px=0 gx=0
TTAAGAAGGAGCCCTTCACCAAGGGTGGGC
>group_761_7 38 1 0 0 sg=38 px=0 gx=0
ACCCTTGGTGAAGGGCTCCTTCTTAAAGTT
>group_761_8 38 1 0 0 sg=38 px=0 gx=0
AGGAGCCCTTCACCAAGGGTGGGCGCGCCG
>group_761_9 38 1 0 0 sg=38 px=0 gx=0
GCCCTTCACCAAGGGTGGGCGCGCCGACCC
>group_762_0 250 0 0 0 sg=250 px=0 gx=0
GATAAACTTTAATTAAGCCCGGGCTGCAGC
>group_762_1 250 0 0 0 sg=250 px=0 gx=0
GATTGAGCAAGCTTGGATCCATGGTACCAG
>group_762_2 250 0 0 0 sg=250 px=0 gx=0
TCCGGGTACCGGGCCCGCATGCGTTAACCT
>group_762_3 250 0 0 0 sg=250 px=0 gx=0
TTGATTGAGCAAGCTTGGATCCATGGTACC
>group_762_4 250 0 0 0 sg=250 px=0 gx=0
CTAGGTTAACGCATGCGGGCCCGGTACCCG
>group_762_5 250 0 0 0 sg=250 px=0 gx=0
TACCTCAGTCTAGAGCTCATTTGTATAGTT
>group_762_6 250 0 0 0 sg=250 px=0 gx=0
GGCCCGGTACCCGGACTCTGACTACAACCG
>group_762_7 250 0 0 0 sg=250 px=0 gx=0
GCTTTTTTGTACAAACTTGTTGATAAACTT
>group_762_8 250 0 0 0 sg=250 px=0 gx=0
GGTTGATAAACTCTAGATGTCGACTTAATT
>group_762_9 250 0 0 0 sg=250 px=0 gx=0
CGATTAATTAAGTCGACATCTAGAGTTTAT
>group_763_0 44 1 0 0 sg=44 px=0 gx=0
ACCATCACGGATCCGTCGACCTGCAGCCAA
>group_763_1 44 1 0 0 sg=44 px=0 gx=0
ATCACCATCACCATCACGGATCCGTCGACC
>group_763_2 44 1 0 0 sg=44 px=0 gx=0
AGGTCGACGGATCCGTGATGGTGATGGTGA
>group_763_3 44 1 0 0 sg=44 px=0 gx=0
TCGACGGATCCGTGATGGTGATGGTGATGC
>group_763_4 44 1 0 0 sg=44 px=0 gx=0
AGCTTGGCTGCAGGTCGACGGATCCGTGAT
>group_763_5 44 1 0 0 sg=44 px=0 gx=0
GCATCACCATCACCATCACGGATCCGTCGA
>group_763_6 44 1 0 0 sg=44 px=0 gx=0
TTGGCTGCAGGTCGACGGATCCGTGATGGT
>group_763_7 44 1 0 0 sg=44 px=0 gx=0
TGCAGGTCGACGGATCCGTGATGGTGATGG
>group_763_8 44 1 0 0 sg=44 px=0 gx=0
CTGCAGGTCGACGGATCCGTGATGGTGATG
>group_763_9 44 1 0 0 sg=44 px=0 gx=0
TCACGGATCCGTCGACCTGCAGCCAAGCTT
>group_764_0 94 1 0 0 sg=94 px=0 gx=0
CAGGTACCGGTCCGGAATTCCCGGGTCGAC
>group_764_1 94 1 0 0 sg=94 px=0 gx=0
CGGGTCGACGAGCTCACTAGTCGGCGGCCG
>group_764_2 94 1 0 0 sg=94 px=0 gx=0
TAGTCGGCGGCCGCTCTAGAGGATCCAAGC
>group_764_3 94 1 0 0 sg=94 px=0 gx=0
TACCGGTCCGGAATTCCCGGGTCGACGAGC
>group_764_4 94 1 0 0 sg=94 px=0 gx=0
TAGTGAGCTCGTCGACCCGGGAATTCCGGA
>group_764_5 94 1 0 0 sg=94 px=0 gx=0
TCGACCCGGGAATTCCGGACCGGTACCTGC
>group_764_6 94 1 0 0 sg=94 px=0 gx=0
GGCCGCCGACTAGTGAGCTCGTCGACCCGG
>group_764_7 94 1 0 0 sg=94 px=0 gx=0
ACCGGTCCGGAATTCCCGGGTCGACGAGCT
>group_764_8 94 1 0 0 sg=94 px=0 gx=0
GATCCTCTAGAGCGGCCGCCGACTAGTGAG
>group_764_9 94 1 0 0 sg=94 px=0 gx=0
TGAGCTCGTCGACCCGGGAATTCCGGACCG
>group_765_0 270 1 0 0 sg=270 px=0 gx=0
GCCCGGTTTTCCAGAACAGGGCCCAAGGCC
>group_765_1 270 1 0 0 sg=270 px=0 gx=0
AGTTGCGCAGCCTGAATGGCGAATGGCCCA
>group_765_2 270 1 0 0 sg=270 px=0 gx=0
GAGCAGCCCGGTTTTCCAGAACAGGGCCCA
>group_765_3 270 1 0 0 sg=270 px=0 gx=0
TTCATTAATGCAGCAGGCGCCTGATATCGT
>group_765_4 270 1 0 0 sg=270 px=0 gx=0
CGGCCAGTGAATCCGTAATGGTACCTTTCA
>group_765_5 270 1 0 0 sg=270 px=0 gx=0
AATGGCGAATGGCCCATCGCGACGATATCA
>group_765_6 270 1 0 0 sg=270 px=0 gx=0
TGCGGGCCTCTTCGCTATTACGCCAGCACC
>group_765_7 270 1 0 0 sg=270 px=0 gx=0
GCTCCAGGCCTTGGGCCCTGTTCTGGAAAA
>group_765_8 270 1 0 0 sg=270 px=0 gx=0
AGCCCGGTTTTCCAGAACAGGGCCCAAGGC
>group_765_9 270 1 0 0 sg=270 px=0 gx=0
ATGCAGCAGGCGCCTGATATCGTCGCGATG
>group_766_0 452 1 0 0 sg=452 px=0 gx=0
TCTGGCCCCAGTGCTGCAATGATAATTAGC
>group_766_1 452 1 0 0 sg=452 px=0 gx=0
TAATTATTCTTTATTATACAAAAGGATCTA
>group_766_2 452 1 0 0 sg=452 px=0 gx=0
CATTCAAAAGGTCATCCACCGGATCGATAA
>group_766_3 452 1 0 0 sg=452 px=0 gx=0
TGCTGCAATGATAATTAGCCTAATTGAGAG
>group_766_4 452 1 0 0 sg=452 px=0 gx=0
TTCGCCAGTTAATAGTTTGCGCGCGTAATA
>group_766_5 452 1 0 0 sg=452 px=0 gx=0
ATCATGGTCATAGCTGTTTCCGCAGTCGGC
>group_766_6 452 1 0 0 sg=452 px=0 gx=0
CGGATCCCCGGGCTGCAGGAATTCGATATC
>group_766_7 452 1 0 0 sg=452 px=0 gx=0
AGCTTGCTCAATCAATCACCGGATCCACTA
>group_766_8 452 1 0 0 sg=452 px=0 gx=0
CAAAAGGTCATCCACCGGATCATCGATACA
>group_766_9 452 1 0 0 sg=452 px=0 gx=0
AATTAGGCTAATTATCATTGCAGCACTGGG
>group_767_0 116 1 0 0 sg=116 px=0 gx=0
GCCGGAAGCATCCTGCAGCTAATGGATCAC
>group_767_1 116 1 0 0 sg=116 px=0 gx=0
TCCAGATGTATGCTCTTCTGCTCCTGCATA
>group_767_2 116 1 0 0 sg=116 px=0 gx=0
TCGCCAGCAGATCTATGCAGGAGCAGAAGA
>group_767_3 116 1 0 0 sg=116 px=0 gx=0
CAGCACATCCCCCTTTCGCCAGCAGATCTA
>group_767_4 116 1 0 0 sg=116 px=0 gx=0
CTGCAGGATGCTTCCGGCTCGTATGTTGTG
>group_767_5 116 1 0 0 sg=116 px=0 gx=0
GATCCATTAGCTGCAGGATGCTTCCGGCTC
>group_767_6 116 1 0 0 sg=116 px=0 gx=0
CACACAACATACGAGCCGGAAGCATCCTGC
>group_767_7 116 1 0 0 sg=116 px=0 gx=0
CACATCCCCCTTTCGCCAGCAGATCTATGC
>group_767_8 116 1 0 0 sg=116 px=0 gx=0
GCTGCAGGATGCTTCCGGCTCGTATGTTGT
>group_767_9 116 1 0 0 sg=116 px=0 gx=0
TGCATAGATCTGCTGGCGAAAGGGGGATGT
>group_768_0 158 0 6 0 sg=152 px=6 gx=0
GTCAGACCCCAAGTCAAAGCACCTTTAGCG
>group_768_1 158 0 6 0 sg=152 px=6 gx=0
TTAAGCAACGTTTTTCTGACCTCTGACGCC
>group_768_2 158 0 6 0 sg=152 px=6 gx=0
AAGTCGGGGTCTGACGCTCAGTGGAACGAA
>group_768_3 158 0 6 0 sg=152 px=6 gx=0
TATATGAGTAAACTTGGTCTGTAAAAGAGG
>group_768_4 158 0 6 0 sg=152 px=6 gx=0
GTATATATGAGTAAACTTGGTCTGTAAAAG
>group_768_5 158 0 6 0 sg=152 px=6 gx=0
ACTTGGGGTCTGACGCTCAGTGGAACGAAA
>group_768_6 158 0 6 0 sg=152 px=6 gx=0
TGGTCTGTAAAAGAGGCGTCAGAGGTCAGA
>group_768_7 158 0 6 0 sg=152 px=6 gx=0
CAGAGGTCAGAAAAACGTTGCTTAACGTGA
>group_768_8 158 0 6 0 sg=152 px=6 gx=0
ACTGAGCGTCAGACCCCAAGTCAAAGCACC
>group_768_9 158 0 6 0 sg=152 px=6 gx=0
AAAGAGGCGTCAGAGGTCAGAAAAACGTTG
>group_769_0 518 3 0 0 sg=518 px=0 gx=0
TAATCCTGGTACAAGATCTTGAATTCGCCG
>group_769_1 518 3 0 0 sg=518 px=0 gx=0
CCTCCATGTCCAATCCCTATCCACGCTCAC
>group_769_2 518 3 0 0 sg=518 px=0 gx=0
CTTTGACACCTCGTCCCGGGGCAGCAGCGG
>group_769_3 518 3 0 0 sg=518 px=0 gx=0
CAGAAGTTCCGGGTAGATATGCCTGGCTCG
>group_769_4 518 3 0 0 sg=518 px=0 gx=0
ACGCCGAGTCCTACTCCAGCGGTGGCGGCG
>group_769_5 518 3 0 0 sg=518 px=0 gx=0
CAGTGATCACCTCCATGTCCAATCCCTATC
>group_769_6 518 3 0 0 sg=518 px=0 gx=0
CTGTAGGGATGTGAGCGTGGATAGGGATTG
>group_769_7 518 3 0 0 sg=518 px=0 gx=0
CTTCTGCTGGCCGCCGCCACCGCTGGAGTA
>group_769_8 518 3 0 0 sg=518 px=0 gx=0
GTCCCGGGGCAGCAGCGGCTCTCCTGCGCA
>group_769_9 518 3 0 0 sg=518 px=0 gx=0
TGCGCACGCCGAGTCCTACTCCAGCGGTGG
>group_770_0 1416 1 0 0 sg=1416 px=0 gx=0
CATGGCTCTTTCAAACAAGTTTATCGGAGA
>group_770_1 1416 1 0 0 sg=1416 px=0 gx=0
TGTCAATGGGCATTACTTTACCGTCAAAGG
>group_770_2 1416 1 0 0 sg=1416 px=0 gx=0
GTGTTCAGCTGACGGAGCACGCTGTTGCAC
>group_770_3 1416 1 0 0 sg=1416 px=0 gx=0
TCATGTCATCTCCGATAAACTTGTTTGAAA
>group_770_4 1416 1 0 0 sg=1416 px=0 gx=0
AGCGTGCTCCGTCAGCTGAACACTGTTGCC
>group_770_5 1416 1 0 0 sg=1416 px=0 gx=0
TGGATTTGTGCTCAAAGCAGTTGCCTTTAA
>group_770_6 1416 1 0 0 sg=1416 px=0 gx=0
TAGTATGTCAAAGGAGAATGCAAGGGGCCC
>group_770_7 1416 1 0 0 sg=1416 px=0 gx=0
GAGGTTATATGTGCAACAGCGTGCTCCGTC
>group_770_8 1416 1 0 0 sg=1416 px=0 gx=0
GTGTCAATGGGCATTACTTTACCGTCAAAG
>group_770_9 1416 1 0 0 sg=1416 px=0 gx=0
TGATGGACCTGTGATGGCGAAGATGACAAC
>group_771_0 334 0 0 0 sg=334 px=0 gx=0
CCCCTGTGACTCTTCAAACTTCATTCCCCT
>group_771_1 334 0 0 0 sg=334 px=0 gx=0
AGTTTGAAGAGTCACAGGGGAGAGCAGAGC
>group_771_2 334 0 0 0 sg=334 px=0 gx=0
TCTTTCTTTTTCCCCTACTCATTGCTAAGT
>group_771_3 334 0 0 0 sg=334 px=0 gx=0
TCCCCTACTCATTGCTAAGTAGGGGAATGA
>group_771_4 334 0 0 0 sg=334 px=0 gx=0
TCCCCTGTGACTCTTCAAACTTCATTCCCC
>group_771_5 334 0 0 0 sg=334 px=0 gx=0
CTCCCCTGTGACTCTTCAAACTTCATTCCC
>group_771_6 334 0 0 0 sg=334 px=0 gx=0
TATGTTTGTAGGGTTTTTTTTTTAATTTTT
>group_771_7 334 0 0 0 sg=334 px=0 gx=0
TGGTAATTACTCTTTCTTTTTCCCCTACTC
>group_771_8 334 0 0 0 sg=334 px=0 gx=0
CATTTGAAAGAAAAATTAAAAAAAAAACCC
>group_771_9 334 0 0 0 sg=334 px=0 gx=0
AAAAAAACCCTACAAACATACCCCCACGGA
>group_772_0 2506 1 0 930 sg=1576 px=0 gx=930
GCCTTCAGTGAGGGTCTGAGTCACCTGGAC
>group_772_1 2506 1 0 930 sg=1576 px=0 gx=930
GTTGCTCTGGAAAACTACTTTGCACCACTG
>group_772_2 2506 1 0 930 sg=1576 px=0 gx=930
GTATGGCTGATTATGATCCCCAGGAAGCTC
>group_772_3 2506 1 0 930 sg=1576 px=0 gx=930
AAATGCTGTTATGAACAATCCTAAGGTGAA
>group_772_4 2506 1 0 930 sg=1576 px=0 gx=930
CCTAACTGACACACATTCCACAGCTGCATT
>group_772_5 2506 1 0 930 sg=1576 px=0 gx=930
CAGTGGTGCAAAGTAGTTTTCCAGAGCAAC
>group_772_6 2506 1 0 930 sg=1576 px=0 gx=930
TCCCCCAAAACAGACAGAATGGTGCATCTG
>group_772_7 2506 1 0 930 sg=1576 px=0 gx=930
ATTCCACAGCTGCATTAATGAATCGGCCAA
>group_772_8 2506 1 0 930 sg=1576 px=0 gx=930
GCGGCCGCTCGAGCTCCAGAATTCTGGTGA
>group_772_9 2506 1 0 930 sg=1576 px=0 gx=930
AGTGGTGCAAAGTAGTTTTCCAGAGCAACC
>group_773_0 1778 1 2 548 sg=1228 px=2 gx=548
AAAAGCGCCCAATACGCAAACCGCCTCTCC
>group_773_1 1778 1 2 548 sg=1228 px=2 gx=548
ACGCCAAGCTTGGTACCATATGAATTCCCG
>group_773_2 1778 1 2 548 sg=1228 px=2 gx=548
TCGAGCTCGGGTATCGCTCTTGAAGGGAAC
>group_773_3 1778 1 2 548 sg=1228 px=2 gx=548
TGTGCTGGAATTCTGCAGATTCCGGTCTAA
>group_773_4 1778 1 2 548 sg=1228 px=2 gx=548
CCTTTTTTTCCATATGTATATCTCCTTCTT
>group_773_5 1778 1 2 548 sg=1228 px=2 gx=548
ATCTGGGAATCATTTGAAGGTTGGTACTAT
>group_773_6 1778 1 2 548 sg=1228 px=2 gx=548
AGAGGCGGTTTGCGTATTGGGCGCTTTTCC
>group_773_7 1778 1 2 548 sg=1228 px=2 gx=548
GATCTGATCTTTGTATGGATTAGTCGAGCT
>group_773_8 1778 1 2 548 sg=1228 px=2 gx=548
CAGACTGGACGGTCTAGTAACGGCCGCCAG
>group_773_9 1778 1 2 548 sg=1228 px=2 gx=548
GATATGCGGAAGCTCTGTGCAAAATGGGTG
>group_774_0 2772 1 0 316 sg=2456 px=0 gx=316
ATCTTGAGGGGGTTTTGAGAGCGTTGAACG
>group_774_1 2772 1 0 316 sg=2456 px=0 gx=316
CCTAAAGGAGGGAGGTCTCTGCGCAGCCCT
>group_774_2 2772 1 0 316 sg=2456 px=0 gx=316
CTCTTACTGATCTTACTCTTTGGACCTTGC
>group_774_3 2772 1 0 316 sg=2456 px=0 gx=316
AATTTGGCCATGCTGTCTCTCACTAGCCCC
>group_774_4 2772 1 0 316 sg=2456 px=0 gx=316
TCTCCCTGCGGGGTACTTGCAGCCATACCC
>group_774_5 2772 1 0 316 sg=2456 px=0 gx=316
AAATATAAAAGAGAGCCAGTATCATTGACC
>group_774_6 2772 1 0 316 sg=2456 px=0 gx=316
ATGTGGGACCCCGAGTCCCCATAGGGCCCA
>group_774_7 2772 1 0 316 sg=2456 px=0 gx=316
CCCTATGGGGACTCGGGGTCCCACATTAAG
>group_774_8 2772 1 0 316 sg=2456 px=0 gx=316
GGACCTTGCATTCTCAATCGATTGGTCCAA
>group_774_9 2772 1 0 316 sg=2456 px=0 gx=316
GGGTGTACTGGTAGTGGAAGGGGGGTAACT
>group_775_0 2708 0 0 500 sg=2208 px=0 gx=500
GCATCGACTTTGTCCTTCAGAAATAGAAAT
>group_775_1 2708 0 0 500 sg=2208 px=0 gx=500
CATATACAGGAAGATATGACTTAAATTGGG
>group_775_2 2708 0 0 500 sg=2208 px=0 gx=500
CAGGTTACAAACTGTTCTTAAAACAAGGAT
>group_775_3 2708 0 0 500 sg=2208 px=0 gx=500
ACAGAAGAGCTATTATTGAAAGAGTCAAGG
>group_775_4 2708 0 0 500 sg=2208 px=0 gx=500
GTTTTTGTCTCATGAGCGGATACATATTTG
>group_775_5 2708 0 0 500 sg=2208 px=0 gx=500
TCTCAAGAAGAGAAAGACGACATGAAACAA
>group_775_6 2708 0 0 500 sg=2208 px=0 gx=500
TTATCAGGGTTTTTGTCTCATGAGCGGATA
>group_775_7 2708 0 0 500 sg=2208 px=0 gx=500
ACGATGCGTCCGGCGTAGAGGATCATAATC
>group_775_8 2708 0 0 500 sg=2208 px=0 gx=500
AGATTATTAGTTACTATGTTAAGGAATGAA
>group_775_9 2708 0 0 500 sg=2208 px=0 gx=500
CCCATCAGACAAAGGCATATTCATTCTCTG
>group_776_0 116 1 2 0 sg=114 px=2 gx=0
TCGGATAACTATTAACTAGTGGTACCGGAT
>group_776_1 116 1 2 0 sg=114 px=2 gx=0
TAGTTAATAGTTATCCGAAATTTGTTCAAA
>group_776_2 116 1 2 0 sg=114 px=2 gx=0
ACTATAGGGAGACCGGCCTCGAGTCTAGAC
>group_776_3 116 1 2 0 sg=114 px=2 gx=0
CGTTGCCTTTTTCTAATTCTGTCTAGACTC
>group_776_4 116 1 2 0 sg=114 px=2 gx=0
ACCACTAGTTAATAGTTATCCGAAATTTGT
>group_776_5 116 1 2 0 sg=114 px=2 gx=0
TATAGGGAGACCGGCCTCGAGTCTAGACAG
>group_776_6 116 1 2 0 sg=114 px=2 gx=0
GGATCCGGTACCACTAGTTAATAGTTATCC
>group_776_7 116 1 2 0 sg=114 px=2 gx=0
TAATAGTTATCCGAAATTTGTTCAAAGACT
>group_776_8 116 1 2 0 sg=114 px=2 gx=0
GCCTTTTTCTAATTCTGTCTAGACTCGAGG
>group_776_9 116 1 2 0 sg=114 px=2 gx=0
CTAGTTAATAGTTATCCGAAATTTGTTCAA
>group_777_0 404 1 0 0 sg=404 px=0 gx=0
TTCAAAGAAGAGGCTCTAATATAGCCTAAA
>group_777_1 404 1 0 0 sg=404 px=0 gx=0
GAGTTCTATAGTGCTATGAAAATAAAAATT
>group_777_2 404 1 0 0 sg=404 px=0 gx=0
CGTTTTGAAGAAATAACCAAGAAATCTAAA
>group_777_3 404 1 0 0 sg=404 px=0 gx=0
AGTACTTCGGTCCAAGAAGTCTTGGCAGAG
>group_777_4 404 1 0 0 sg=404 px=0 gx=0
TTTGCTTATCCCAACTATCTAGAAAAGTTG
>group_777_5 404 1 0 0 sg=404 px=0 gx=0
TTCTAGATAGTTGGGATAAGCAAACTATAG
>group_777_6 404 1 0 0 sg=404 px=0 gx=0
GAACTTGTTTAGTACTTCGGTCCAAGAAGT
>group_777_7 404 1 0 0 sg=404 px=0 gx=0
GATAGTTGGGATAAGCAAACTATAGGAATG
>group_777_8 404 1 0 0 sg=404 px=0 gx=0
GCTTCAAAGAAGAGGCTCTAATATAGCCTA
>group_777_9 404 1 0 0 sg=404 px=0 gx=0
AGCGTTTTGAAGAAATAACCAAGAAATCTA
>group_778_0 1230 0 1112 798 sg=118 px=314 gx=0
CGACCGGTACTGACATTGAAGCGGAAGACA
>group_778_1 1230 0 1112 798 sg=118 px=314 gx=0
GCAGAAGCGACCGGTACTGACATTGAAGCG
>group_778_2 1230 0 1112 798 sg=118 px=314 gx=0
GACATTGAAGCGGAAGACAGAAGGGGAGAC
>group_778_3 1230 0 1112 798 sg=118 px=314 gx=0
AGCAGAAGCGACCGGTACTGACATTGAAGC
>group_778_4 1230 0 1112 798 sg=118 px=314 gx=0
AGCTGATCTTACCCAGCAATAGTATATTAC
>group_778_5 1230 0 1112 798 sg=118 px=314 gx=0
TTACCCAGCAATAGTATATTACGTGGGTAG
>group_778_6 1230 0 1112 798 sg=118 px=314 gx=0
CTCCCCTTCTGTCTTCCGCTTCAATGTCAG
>group_778_7 1230 0 1112 798 sg=118 px=314 gx=0
TCTTCCGCTTCAATGTCAGTACCGGTCGCT
>group_778_8 1230 0 1112 798 sg=118 px=314 gx=0
GGTACTGACATTGAAGCGGAAGACAGAAGG
>group_778_9 1230 0 1112 798 sg=118 px=314 gx=0
AGCGACCGGTACTGACATTGAAGCGGAAGA
>group_779_0 6234 1 0 0 sg=6234 px=0 gx=0
CTGCTGGCAGGTACCACTATCAGCTGGTGT
>group_779_1 6234 1 0 0 sg=6234 px=0 gx=0
TGGTCTCCTTCTGTGTCTGCTGAGTTCCAG
>group_779_2 6234 1 0 0 sg=6234 px=0 gx=0
CAGTTATCTGCTGGCAGGTACCACTATCAG
>group_779_3 6234 1 0 0 sg=6234 px=0 gx=0
AATGGCACTAGGCTAGCTCAGGTTTACTTC
>group_779_4 6234 1 0 0 sg=6234 px=0 gx=0
GTGCAGTATGAAGGAGGTGGAGCAGACACC
>group_779_5 6234 1 0 0 sg=6234 px=0 gx=0
TCAATCAGGGTGCCATCAGCAGTGTGCAGC
>group_779_6 6234 1 0 0 sg=6234 px=0 gx=0
TCCAGACTCATTGCCCAGAGACCAGATGAT
>group_779_7 6234 1 0 0 sg=6234 px=0 gx=0
TCTGCTGAGATCCCCAACCTCTACAGGGCT
>group_779_8 6234 1 0 0 sg=6234 px=0 gx=0
CAGGACAGACAGGCCCAGCCAGCAGCTCAG
>group_779_9 6234 1 0 0 sg=6234 px=0 gx=0
CTGGCTGGGCTTAGGCCCTCAGGAGAACTA
>group_780_0 720 1 0 0 sg=720 px=0 gx=0
TCACGGCGACCAACGAGGCCTGGAACGCCG
>group_780_1 720 1 0 0 sg=720 px=0 gx=0
AACGAGGCCTGGAACGCCGTCCTCGCCCCG
>group_780_2 720 1 0 0 sg=720 px=0 gx=0
CCACCGCTCCAGCCGTTCGCGGTGTACGTC
>group_780_3 720 1 0 0 sg=720 px=0 gx=0
CCGGCGACGTTCACGGTCGGCGGCGCGACC
>group_780_4 720 1 0 0 sg=720 px=0 gx=0
TCAGCGCCGTCGTGCCCGTGTTGGTGAGCG
>group_780_5 720 1 0 0 sg=720 px=0 gx=0
AGCGTCGAGATCGGCTTCAGCGGCACGCAC
>group_780_6 720 1 0 0 sg=720 px=0 gx=0
GTTGGTGAGCGTGACGGCCGCCGTGAAGCC
>group_780_7 720 1 0 0 sg=720 px=0 gx=0
GAGTCGTGCAGGTCGCGCCGCCGACCGTGA
>group_780_8 720 1 0 0 sg=720 px=0 gx=0
AAGCCACCGCTCCAGCCGTTCGCGGTGTAC
>group_780_9 720 1 0 0 sg=720 px=0 gx=0
GCGTCACGGCGACCAACGAGGCCTGGAACG
>group_781_0 206 1 0 0 sg=206 px=0 gx=0
AACGCGTCGCCCGGGCAGTAAGCGCCCAAT
>group_781_1 206 1 0 0 sg=206 px=0 gx=0
TGCCCGGGCGACGCGTTGCTAGCTCCGCTG
>group_781_2 206 1 0 0 sg=206 px=0 gx=0
CGGAGCTAGCAACGCGTCGCCCGGGCAGTA
>group_781_3 206 1 0 0 sg=206 px=0 gx=0
GGTAGGGCCCGGTGGCAGCGGAGCTAGCAA
>group_781_4 206 1 0 0 sg=206 px=0 gx=0
GCATACATTATACGAAGTTATGAATTCTTA
>group_781_5 206 1 0 0 sg=206 px=0 gx=0
GGCAGTAAGCGCCCAATACGCAAACCGCCT
>group_781_6 206 1 0 0 sg=206 px=0 gx=0
GGCTTAAACGCCATCAAAAATAATTCGCGT
>group_781_7 206 1 0 0 sg=206 px=0 gx=0
ATTATTTTTGATGGCGTTTAAGCCCGGGCG
>group_781_8 206 1 0 0 sg=206 px=0 gx=0
GCCAGACGCGAATTATTTTTGATGGCGTTT
>group_781_9 206 1 0 0 sg=206 px=0 gx=0
CCGGGCTTAAACGCCATCAAAAATAATTCG
>group_782_0 2732 1 932 2498 sg=234 px=0 gx=1566
GCCGCGGTGAATACGTTCCCGGCTCGAGGG
>group_782_1 2732 1 932 2498 sg=234 px=0 gx=1566
ACCAGGTCCCCGGGAACCTCACACCATTTC
>group_782_2 2732 1 932 2498 sg=234 px=0 gx=1566
TTTATTGCTTCTGGTTATCGACTAGTATTT
>group_782_3 2732 1 932 2498 sg=234 px=0 gx=1566
GGACCTGGTAAGGTTCTTCGCGTTGCTTCG
>group_782_4 2732 1 932 2498 sg=234 px=0 gx=1566
GAATACGTTCCCGGCTCGAGGGGGGGCCCG
>group_782_5 2732 1 932 2498 sg=234 px=0 gx=1566
GAGCCAGGATCAAACTCTCCGATAAATACT
>group_782_6 2732 1 932 2498 sg=234 px=0 gx=1566
TTCCCGGCTCGAGGGGGGGCCCGGTACCCA
>group_782_7 2732 1 932 2498 sg=234 px=0 gx=1566
GGATTGTCAGAGGATGTCAAATCGATCCGC
>group_782_8 2732 1 932 2498 sg=234 px=0 gx=1566
GAAGAACCTTACCAGGTCCCCGGGAACCTC
>group_782_9 2732 1 932 2498 sg=234 px=0 gx=1566
AGCCGCGGATCGATTTGACATCCTCTGACA
>group_783_0 1154 0 1094 0 sg=60 px=1094 gx=0
GCCCCGCTTTCTCGTAGCATCGGATCGCTC
>group_783_1 1154 0 1094 0 sg=60 px=1094 gx=0
TACGGTACCTTGCCTCTCAAGCCCCGCTTT
>group_783_2 1154 0 1094 0 sg=60 px=1094 gx=0
GTTACGGTACCTTGCCTCTCAAGCCCCGCT
>group_783_3 1154 0 1094 0 sg=60 px=1094 gx=0
CAAGCCCCGCTTTCTCGTAGCATCGGATCG
>group_783_4 1154 0 1094 0 sg=60 px=1094 gx=0
CTTGCCTCTCAAGCCCCGCTTTCTCGTAGC
>group_783_5 1154 0 1094 0 sg=60 px=1094 gx=0
ATGCTACGAGAAAGCGGGGCTTGAGAGGCA
>group_783_6 1154 0 1094 0 sg=60 px=1094 gx=0
TCTCAAGCCCCGCTTTCTCGTAGCATCGGA
>group_783_7 1154 0 1094 0 sg=60 px=1094 gx=0
ACGGTACCTTGCCTCTCAAGCCCCGCTTTC
>group_783_8 1154 0 1094 0 sg=60 px=1094 gx=0
TACGAGAAAGCGGGGCTTGAGAGGCAAGGT
>group_783_9 1154 0 1094 0 sg=60 px=1094 gx=0
AAAGCGGGGCTTGAGAGGCAAGGTACCGTA
>group_784_0 716 1 0 0 sg=716 px=0 gx=0
CCAGGAAACGAAGAGGAAGAATCAAAAACC
>group_784_1 716 1 0 0 sg=716 px=0 gx=0
TGCTCTTCCTCCTCTTCCTCCTGGGCCATA
>group_784_2 716 1 0 0 sg=716 px=0 gx=0
CAACAGAGGTCACACGCACATCCCAAAGCC
>group_784_3 716 1 0 0 sg=716 px=0 gx=0
GGGGATGAGATATAGGTGCCCCCAATTTCA
>group_784_4 716 1 0 0 sg=716 px=0 gx=0
CCAAAGCCCTCGCTCTCCAGATTCCAGTCA
>group_784_5 716 1 0 0 sg=716 px=0 gx=0
AGAGGAAGAATCAAAAACCTTCACTACTCT
>group_784_6 716 1 0 0 sg=716 px=0 gx=0
ACCGCATGCATTAGTTATTAATAGTAATCA
>group_784_7 716 1 0 0 sg=716 px=0 gx=0
CTGGTATGAGGATCTGCAGGAGGTCCTGTC
>group_784_8 716 1 0 0 sg=716 px=0 gx=0
CTCCCAGCTGGACACCGTCTCCAAGGTGAA
>group_784_9 716 1 0 0 sg=716 px=0 gx=0
GAGATATAGGTGCCCCCAATTTCATCTGAG
>group_785_0 190 0 0 0 sg=190 px=0 gx=0
CAGCGTTCACCGACAAACAACAGATAAAAC
>group_785_1 190 0 0 0 sg=190 px=0 gx=0
TCAGTGAGCGAGGAAGCCCCAGGCATCAAA
>group_785_2 190 0 0 0 sg=190 px=0 gx=0
GTTGTTTGTCGGTGAACGCTGTCCTGAGTA
>group_785_3 190 0 0 0 sg=190 px=0 gx=0
TGCCTGGGGCTTCCTCGCTCACTGACTCGC
>group_785_4 190 0 0 0 sg=190 px=0 gx=0
GCGGATTTGTCCTACTCAGGACAGCGTTCA
>group_785_5 190 0 0 0 sg=190 px=0 gx=0
GTCAGTGAGCGAGGAAGCCCCAGGCATCAA
>group_785_6 190 0 0 0 sg=190 px=0 gx=0
GAGCTAAGGAGGCTAAAATGGACAATTCAC
>group_785_7 190 0 0 0 sg=190 px=0 gx=0
AAGCCCCAGGCATCAAATAAAACGAAAGGC
>group_785_8 190 0 0 0 sg=190 px=0 gx=0
GGTGAACGCTGTCCTGAGTAGGACAAATCC
>group_785_9 190 0 0 0 sg=190 px=0 gx=0
ATCTGTTGTTTGTCGGTGAACGCTGTCCTG
>group_787_0 468 1 0 0 sg=468 px=0 gx=0
ATCTAGACCAGGCTTGACACTTTATGCTTC
>group_787_1 468 1 0 0 sg=468 px=0 gx=0
AAGCTTAATTAATCGATCTAGTTCCACTGA
>group_787_2 468 1 0 0 sg=468 px=0 gx=0
ATCCGCTAGCCAACAAAGCGACGTTGTGTC
>group_787_3 468 1 0 0 sg=468 px=0 gx=0
GAATTCTGCAGCTGACTAGTGAGGTCTGCC
>group_787_4 468 1 0 0 sg=468 px=0 gx=0
GCAGAATTCGAAGCTTAATTAATCGATCTA
>group_787_5 468 1 0 0 sg=468 px=0 gx=0
TCAAGAAAGGCCCGGCGCCATTCTATCCTC
>group_787_6 468 1 0 0 sg=468 px=0 gx=0
CACAATTCGGATCCAGGAGGAATCACTCAA
>group_787_7 468 1 0 0 sg=468 px=0 gx=0
GTAGTTAACGGTACCGCGGCCGCGCCACGG
>group_787_8 468 1 0 0 sg=468 px=0 gx=0
GGCGCGGCCGCGGTACCGTTAACTACGTCG
>group_787_9 468 1 0 0 sg=468 px=0 gx=0
CAGACCTCACTAGTCAGCTGCAGAATTCGA
>group_788_0 280 1 0 0 sg=280 px=0 gx=0
CGGCGGCCGCTTATTTAGAAGTGGCGCTTA
>group_788_1 280 1 0 0 sg=280 px=0 gx=0
ACTCTGAGCAAAAGCTCATTTCTGAAGAGG
>group_788_2 280 1 0 0 sg=280 px=0 gx=0
TTAATTAAGCGCCACTTCTAAATAAGCGGC
>group_788_3 280 1 0 0 sg=280 px=0 gx=0
ATTAAGCGCCACTTCTAAATAAGCGGCCGC
>group_788_4 280 1 0 0 sg=280 px=0 gx=0
TTGAATGGAGAACAGAAATTGATCAGTGAG
>group_788_5 280 1 0 0 sg=280 px=0 gx=0
TCCCCGGGTTAATTAACTCTGAGCAAAAGC
>group_788_6 280 1 0 0 sg=280 px=0 gx=0
TAACTTCTGCTCACCGTTGAGGTCTTCCTC
>group_788_7 280 1 0 0 sg=280 px=0 gx=0
AGCTCATTTCTGAAGAGGACTTGAATGGAG
>group_788_8 280 1 0 0 sg=280 px=0 gx=0
GACTTGAATGGAGAACAGAAATTGATCAGT
>group_788_9 280 1 0 0 sg=280 px=0 gx=0
TTTCTGTTCTCCATTCAAGTCCTCTTCAGA
>group_789_0 40 1 0 0 sg=40 px=0 gx=0
TTCACGATCGGCTCTAGAGGCCCTTAAGGC
>group_789_1 40 1 0 0 sg=40 px=0 gx=0
TAAGGCCTTAAGGGCCTCTAGAGCCGATCG
>group_789_2 40 1 0 0 sg=40 px=0 gx=0
CTAGTAAGGCCTTAAGGGCCTCTAGAGCCG
>group_789_3 40 1 0 0 sg=40 px=0 gx=0
ACGATCGGCTCTAGAGGCCCTTAAGGCCTT
>group_789_4 40 1 0 0 sg=40 px=0 gx=0
GAGAAACTTCACGATCGGCTCTAGAGGCCC
>group_789_5 40 1 0 0 sg=40 px=0 gx=0
AAGGCCTTAAGGGCCTCTAGAGCCGATCGT
>group_789_6 40 1 0 0 sg=40 px=0 gx=0
GTAAGGCCTTAAGGGCCTCTAGAGCCGATC
>group_789_7 40 1 0 0 sg=40 px=0 gx=0
AGTAAGGCCTTAAGGGCCTCTAGAGCCGAT
>group_789_8 40 1 0 0 sg=40 px=0 gx=0
TAGTAAGGCCTTAAGGGCCTCTAGAGCCGA
>group_789_9 40 1 0 0 sg=40 px=0 gx=0
AGGCCTTAAGGGCCTCTAGAGCCGATCGTG
>group_790_0 566 1 0 0 sg=566 px=0 gx=0
ATTCCTCGAGCACTGTGTGATATCCATTGT
>group_790_1 566 1 0 0 sg=566 px=0 gx=0
AAAGCTGCGGAATTCCTCGAGCACTGTGTG
>group_790_2 566 1 0 0 sg=566 px=0 gx=0
AGACTAGTCTAGAGAAAAAACCTCCCACAC
>group_790_3 566 1 0 0 sg=566 px=0 gx=0
GACCTGCAGCTCGAGCACATGGTGCCATTG
>group_790_4 566 1 0 0 sg=566 px=0 gx=0
TCAGTGATAAAGAATCCGCGCCAGCACAAT
>group_790_5 566 1 0 0 sg=566 px=0 gx=0
ATCCAAGCTCTGAAAAACCAGAAAGTTAAC
>group_790_6 566 1 0 0 sg=566 px=0 gx=0
TAGTCTAGAGAAAAAACCTCCCACACCTCC
>group_790_7 566 1 0 0 sg=566 px=0 gx=0
TTCAGAGCTTGGATCTGTAACGGCGCAGAA
>group_790_8 566 1 0 0 sg=566 px=0 gx=0
AAGCGGAAGAGGAATTAATTCGAGCTCGGT
>group_790_9 566 1 0 0 sg=566 px=0 gx=0
GAATCCGCGCCAGCACAATGGATATCACAC
>group_791_0 2356 1 0 706 sg=1650 px=0 gx=706
AATACCAGCAGCAGTAACAAATTCTAACAA
>group_791_1 2356 1 0 706 sg=1650 px=0 gx=706
GAACTGGCAATTTACCAGTAGTACAAATAA
>group_791_2 2356 1 0 706 sg=1650 px=0 gx=706
GTTTGGATCTTTGGATAAGGCAGATTGAGT
>group_791_3 2356 1 0 706 sg=1650 px=0 gx=706
GGACGCTCGAAGGCTTTAATTTGCGGCCGG
>group_791_4 2356 1 0 706 sg=1650 px=0 gx=706
TATTGATTTTAAAGAAGATGGTAACATTTT
>group_791_5 2356 1 0 706 sg=1650 px=0 gx=706
AAGGTTGGCCATGGAACTGGCAATTTACCA
>group_791_6 2356 1 0 706 sg=1650 px=0 gx=706
ATTTGTACTACTGGTAAATTGCCAGTTCCA
>group_791_7 2356 1 0 706 sg=1650 px=0 gx=706
AATTCTTCACCTTTAGACATGTCGAGGTCG
>group_791_8 2356 1 0 706 sg=1650 px=0 gx=706
TGATGTTAATGGTCACAAATTTTCTGTCTC
>group_791_9 2356 1 0 706 sg=1650 px=0 gx=706
TCAGCCATGATGTAAACATTGTGAGAGTTA
>group_792_0 410 0 0 274 sg=136 px=0 gx=274
TGTCTAGTCGGTCATTTCGAACCCCAGAGT
>group_792_1 410 0 0 274 sg=136 px=0 gx=274
CTAGACAGTCGGCACAAGGGAAACGGCAGC
>group_792_2 410 0 0 274 sg=136 px=0 gx=274
TGGCGCAGGGGATCAAGATCCGATCAAGAG
>group_792_3 410 0 0 274 sg=136 px=0 gx=274
CTGTCTCTTGATCGGATCTTGATCCCCTGC
>group_792_4 410 0 0 274 sg=136 px=0 gx=274
GCTGCCGTTTCCCTTGTGCCGACTGTCTAG
>group_792_5 410 0 0 274 sg=136 px=0 gx=274
TGTGCCGACTGTCTAGTCGGTCATTTCGAA
>group_792_6 410 0 0 274 sg=136 px=0 gx=274
AGATCCGATCAAGAGACAGGATGAGGATCG
>group_792_7 410 0 0 274 sg=136 px=0 gx=274
CGACTGTCTAGTCGGTCATTTCGAACCCCA
>group_792_8 410 0 0 274 sg=136 px=0 gx=274
GCGCAGGGGATCAAGATCCGATCAAGAGAC
>group_792_9 410 0 0 274 sg=136 px=0 gx=274
GACTGTCTAGTCGGTCATTTCGAACCCCAG
>group_793_0 526 0 0 50 sg=476 px=0 gx=50
TATATATTAGGTTATTTTTTTTCAGTTTTA
>group_793_1 526 0 0 50 sg=476 px=0 gx=50
ATCTCACTTTTAGTACTCTCCCCTATGTTA
>group_793_2 526 0 0 50 sg=476 px=0 gx=50
TGGGTGTGGTGTGTGGGTGTGGTGTGGTGT
>group_793_3 526 0 0 50 sg=476 px=0 gx=50
GGTGTGGTGTGGTGTGGTGTGTGGGTGTGG
>group_793_4 526 0 0 50 sg=476 px=0 gx=50
AAAATGACTTATAGGTCAAAAGTGTAAAAT
>group_793_5 526 0 0 50 sg=476 px=0 gx=50
ACACACCCACACATAACATAGGGGAGAGTA
>group_793_6 526 0 0 50 sg=476 px=0 gx=50
CTATTTTTTTATATTTTAAGTCTATTTTAC
>group_793_7 526 0 0 50 sg=476 px=0 gx=50
ACAGAAAAAAATGGAGACGTACTAATCTTC
>group_793_8 526 0 0 50 sg=476 px=0 gx=50
CACCACACCCACACACCACACCACACCACA
>group_793_9 526 0 0 50 sg=476 px=0 gx=50
TGAGATTATTGGAAGATTAGTACGTCTCCA
>group_794_0 1198 0 0 0 sg=1198 px=0 gx=0
TAAATAATTTATTTTTTCTATAAGCAATAA
>group_794_1 1198 0 0 0 sg=1198 px=0 gx=0
TCAAAGCCGAATATAATTAAAATGTATTAC
>group_794_2 1198 0 0 0 sg=1198 px=0 gx=0
CGCGCCAATTCGTAATCATGTCATAGCTGT
>group_794_3 1198 0 0 0 sg=1198 px=0 gx=0
TGTAAAACGACGGCCAGTGCCAAGCTGGCC
>group_794_4 1198 0 0 0 sg=1198 px=0 gx=0
ATTACGAATTGGCGCGCCTAGGCCGGCCGA
>group_794_5 1198 0 0 0 sg=1198 px=0 gx=0
TATTTGAAATTTAAAGTCAACTTGTCATTT
>group_794_6 1198 0 0 0 sg=1198 px=0 gx=0
AAATGTTATTGCTTATAGAAAAAATAAATT
>group_794_7 1198 0 0 0 sg=1198 px=0 gx=0
AGTCTAATTTTTGTTCATCAATGGGTTATA
>group_794_8 1198 0 0 0 sg=1198 px=0 gx=0
GTAAAACGACGGCCAGTGCCAAGCTGGCCG
>group_794_9 1198 0 0 0 sg=1198 px=0 gx=0
GCTAAAGAAATCATCACTAATATAGAATGT
>group_795_0 25616 1 0 24590 sg=1026 px=0 gx=24590
CAATCTTGAGTCAATACTCACAAGAGCTCC
>group_795_1 25616 1 0 24590 sg=1026 px=0 gx=24590
TGTCCGTCCCACTCTTGCTGTTGCTTACCA
>group_795_2 25616 1 0 24590 sg=1026 px=0 gx=24590
ACCGGGCCCGCTTCATGGTGCACCGCCACA
>group_795_3 25616 1 0 24590 sg=1026 px=0 gx=24590
CGGGTGTCGCTGGGGTCCCAGTACTTTGGC
>group_795_4 25616 1 0 24590 sg=1026 px=0 gx=24590
CGTTGTCAAACGTCGCCGCCTCCAGTATGT
>group_795_5 25616 1 0 24590 sg=1026 px=0 gx=24590
TTGCTTACCAGGTATGTAGCATCTGGGTTA
>group_795_6 25616 1 0 24590 sg=1026 px=0 gx=24590
TTAATGACATGCCCCCTTTTATTTACTATG
>group_795_7 25616 1 0 24590 sg=1026 px=0 gx=24590
AATCAGCCAGTTTTGCCATTAGTCTTCTAG
>group_795_8 25616 1 0 24590 sg=1026 px=0 gx=24590
CTGAATAGCCCTTCAAACACCATCCCGCCC
>group_795_9 25616 1 0 24590 sg=1026 px=0 gx=24590
AACACCACGATGCCTGTAGCAATGGCAACA
>group_796_0 1634 1 0 0 sg=1634 px=0 gx=0
TATGGCACTGCTCTTGGAGGGAGGCGGCCA
>group_796_1 1634 1 0 0 sg=1634 px=0 gx=0
TGGAGGGCGCCGTGAACGGCCACAAATTCG
>group_796_2 1634 1 0 0 sg=1634 px=0 gx=0
CCGGGCGATCGCTAGCGAGCTGTAATTGAA
>group_796_3 1634 1 0 0 sg=1634 px=0 gx=0
CCTCCCTCCAAGAGCAGTGCCATATTAACA
>group_796_4 1634 1 0 0 sg=1634 px=0 gx=0
GATCGAGGGCGACGGGAAAGGCAAGCCCTT
>group_796_5 1634 1 0 0 sg=1634 px=0 gx=0
CATCCGCAGCTTGATCTTCATGTCGGGCTT
>group_796_6 1634 1 0 0 sg=1634 px=0 gx=0
ACACCCTTCATCATGGTGATGTCGTTTGTA
>group_796_7 1634 1 0 0 sg=1634 px=0 gx=0
TGGGAGCGAAGCATGACATACGAGGACCAG
>group_796_8 1634 1 0 0 sg=1634 px=0 gx=0
CACCGCATCGAGATCGTGAGCCACGACAAG
>group_796_9 1634 1 0 0 sg=1634 px=0 gx=0
GTCCACTCCCAGTTCAATTACAGCTCGCTA
>group_797_0 406 1 298 296 sg=108 px=2 gx=0
ACTTTTAGGCTATATTAGAGCCATCTTCTT
>group_797_1 406 1 298 296 sg=108 px=2 gx=0
AAAGAGCGTTTTGAAGAAATAACTAAGAAA
>group_797_2 406 1 298 296 sg=108 px=2 gx=0
TTTTTTTCATAGCACTATAGAACTCTGCAA
>group_797_3 406 1 298 296 sg=108 px=2 gx=0
AGCGTTTTGAAGAAATAACTAAGAAATCTA
>group_797_4 406 1 298 296 sg=108 px=2 gx=0
CTTTAGATTTCTTAGTTATTTCTTCAAAAC
>group_797_5 406 1 298 296 sg=108 px=2 gx=0
AAAAAATTACTCCTAGAGTACTTCGTGCAA
>group_797_6 406 1 298 296 sg=108 px=2 gx=0
GCACGAAGTACTCTAGGAGTAATTTTTTTT
>group_797_7 406 1 298 296 sg=108 px=2 gx=0
TTGCACGAAGTACTCTAGGAGTAATTTTTT
>group_797_8 406 1 298 296 sg=108 px=2 gx=0
CAAAGAAGATGGCTCTAATATAGCCTAAAA
>group_797_9 406 1 298 296 sg=108 px=2 gx=0
GCTTGCAGAGTTCTATAGTGCTATGAAAAA
>group_798_0 3144 1 60 2802 sg=282 px=60 gx=2802
CGATACGGTTTATTGCGATCCCCGGGTACC
>group_798_1 3144 1 60 2802 sg=282 px=60 gx=2802
GAGCTCGGTACCCGAAAAACAAGTTAAGGG
>group_798_2 3144 1 60 2802 sg=282 px=60 gx=2802
CGCGAAGAAAATCATCGTCGTTCCCGGCAG
>group_798_3 3144 1 60 2802 sg=282 px=60 gx=2802
CTTGCGGATCCTCTAGAGTCGACCTGCAGG
>group_798_4 3144 1 60 2802 sg=282 px=60 gx=2802
CTGCAGGTCGACTCTAGAGGATCCGCAAGA
>group_798_5 3144 1 60 2802 sg=282 px=60 gx=2802
CCCGGGGATCGCAATAAACCGTATCGGTAT
>group_798_6 3144 1 60 2802 sg=282 px=60 gx=2802
ACATGATGAGGTACCCGGGGATCGCAATAA
>group_798_7 3144 1 60 2802 sg=282 px=60 gx=2802
GAAATTCATGGAAGGCAAACCCGCGAAGAA
>group_798_8 3144 1 60 2802 sg=282 px=60 gx=2802
CCAAGCTGCCGGGAACGACGATGATTTTCT
>group_798_9 3144 1 60 2802 sg=282 px=60 gx=2802
CTAGAGGATCCGCAAGAACTGATTAACGCC
>group_799_0 670 1 0 0 sg=670 px=0 gx=0
TCATCACCTTCTGCAGGGACGTTGGCAAAG
>group_799_1 670 1 0 0 sg=670 px=0 gx=0
AAGCGTCTTAATGAACTCAGATACCCAGCC
>group_799_2 670 1 0 0 sg=670 px=0 gx=0
GCCCGCCTAATGAGCGGGCTTTTTTTTAAG
>group_799_3 670 1 0 0 sg=670 px=0 gx=0
AGAGTCAAAAGCAGCTTTAGCCGGGTCATC
>group_799_4 670 1 0 0 sg=670 px=0 gx=0
ACAAGAGTCGCAACAGCAACAGATGCTTTA
>group_799_5 670 1 0 0 sg=670 px=0 gx=0
CTCAGATACCCAGCCCGCCTAATGAGCGGG
>group_799_6 670 1 0 0 sg=670 px=0 gx=0
CGATAACAACCACCATAGCCCAAGCGTAGC
>group_799_7 670 1 0 0 sg=670 px=0 gx=0
AAAATTCACTTCTAAAGCGTCTTAATGAAC
>group_799_8 670 1 0 0 sg=670 px=0 gx=0
GACCCGGCTAAAGCTGCTTTTGACTCTCTT
>group_799_9 670 1 0 0 sg=670 px=0 gx=0
CATGAGGAAGTTTCCATTAAGAAATTGTTA
>group_800_0 4926 1 0 0 sg=4926 px=0 gx=0
TTTCTTTGCCTTTTCTTTCTCCCAGCGATC
>group_800_1 4926 1 0 0 sg=4926 px=0 gx=0
CAACTTATCGCCGAGTTAACTTGGCTTTTC
>group_800_2 4926 1 0 0 sg=4926 px=0 gx=0
GTGTACAAGTATGAAATGTCGTTTTTTTTA
>group_800_3 4926 1 0 0 sg=4926 px=0 gx=0
GGGGATCTAATTCAATTAGAGACTAATTCA
>group_800_4 4926 1 0 0 sg=4926 px=0 gx=0
TTGCCCGAGAGATGGGAAAAATGTGTAGCT
>group_800_5 4926 1 0 0 sg=4926 px=0 gx=0
CGGGGTCATTGCACGGAGTTTCGACTGCGG
>group_800_6 4926 1 0 0 sg=4926 px=0 gx=0
AGGGTACTACTATGTTGACTCCAAACTGGA
>group_800_7 4926 1 0 0 sg=4926 px=0 gx=0
TCATAATTGTTTACTCTCAGTGCAGTCAAC
>group_800_8 4926 1 0 0 sg=4926 px=0 gx=0
CGATGGGACACGCACTCGCTGAGCAGCGCT
>group_800_9 4926 1 0 0 sg=4926 px=0 gx=0
AGCGAGTGCGTGTCCCATCGAAGCGAATAG
>group_801_0 3430 0 0 1168 sg=2262 px=0 gx=1168
TCGGCTGGGCGCCGAGTTCCAGGGCGCGGT
>group_801_1 3430 0 0 1168 sg=2262 px=0 gx=1168
AAGATCTGCAGCAGCAGGCGTTTGTCGCCT
>group_801_2 3430 0 0 1168 sg=2262 px=0 gx=1168
TATCAAGGGCGAGTACACCGGCCTGACTTC
>group_801_3 3430 0 0 1168 sg=2262 px=0 gx=1168
ACCGGCCTGACTTCCAAGGCCATGAGTGCG
>group_801_4 3430 0 0 1168 sg=2262 px=0 gx=1168
GCCCCGCGCCCTTGGACGACTCTTCGTTCA
>group_801_5 3430 0 0 1168 sg=2262 px=0 gx=1168
AGAAGTTGGCCCAGTAGACCATGCGGCCGC
>group_801_6 3430 0 0 1168 sg=2262 px=0 gx=1168
GCGCACTCATGGCCTTGGAAGTCAGGCCGG
>group_801_7 3430 0 0 1168 sg=2262 px=0 gx=1168
CTACCGATCCTTAGGATTGGTATATTCTTT
>group_801_8 3430 0 0 1168 sg=2262 px=0 gx=1168
GGGACGCGTTGAAGAAAATCGGCATGCGCT
>group_801_9 3430 0 0 1168 sg=2262 px=0 gx=1168
TGCGGCCGAACACGGCCCGTCGGTGTGCGG
>group_802_0 468 1 0 354 sg=114 px=0 gx=354
AAAGCCTGCTGGATAAGGGTTGCTAGCAAG
>group_802_1 468 1 0 354 sg=114 px=0 gx=354
TTCGGCAACTGGAGAGAGCTATGGATGATA
>group_802_2 468 1 0 354 sg=114 px=0 gx=354
TCCAGTTGCCGAATTCATACAACCTCCTTA
>group_802_3 468 1 0 354 sg=114 px=0 gx=354
GCATGTACTAAGGAGGTTGTATGAATTCGG
>group_802_4 468 1 0 354 sg=114 px=0 gx=354
TCGGCAACTGGAGAGAGCTATGGATGATAT
>group_802_5 468 1 0 354 sg=114 px=0 gx=354
GTTGCCGAATTCATACAACCTCCTTAGTAC
>group_802_6 468 1 0 354 sg=114 px=0 gx=354
GGAGGTTGTATGAATTCGGCAACTGGAGAG
>group_802_7 468 1 0 354 sg=114 px=0 gx=354
TCTCCAGTTGCCGAATTCATACAACCTCCT
>group_802_8 468 1 0 354 sg=114 px=0 gx=354
TGCTGGATAAGGGTTGCTAGCAAGAGATCA
>group_802_9 468 1 0 354 sg=114 px=0 gx=354
CTAGCAAGAGATCATCGGAGAGCCCTTCAG
>group_803_0 1414 1 582 0 sg=832 px=582 gx=0
ATCCCCCGGGTCATCACATCTCGGTGACGG
>group_803_1 1414 1 582 0 sg=832 px=582 gx=0
AGACCTAATAACTTCGTATAGCATACATAT
>group_803_2 1414 1 582 0 sg=832 px=582 gx=0
CGAGGGGGGGCCCGACGTCGCATGCTCCTC
>group_803_3 1414 1 582 0 sg=832 px=582 gx=0
CTCTAGCGAATTCCTCGAGTATAAGAGCTC
>group_803_4 1414 1 582 0 sg=832 px=582 gx=0
AGTAATTGTAATGTTGTTGTTGTTTGTTGT
>group_803_5 1414 1 582 0 sg=832 px=582 gx=0
CGTTTTTAATGTACTGAATTCGTATATGTA
>group_803_6 1414 1 582 0 sg=832 px=582 gx=0
TCTGTTGGCCCCTCGAGGGGGGGCCCGACG
>group_803_7 1414 1 582 0 sg=832 px=582 gx=0
TCAGTTTTTATTTTTCTACTAATTTGGTCG
>group_803_8 1414 1 582 0 sg=832 px=582 gx=0
ATGCGACGTCGGGCCCCCCCTCGAGGGGCC
>group_803_9 1414 1 582 0 sg=832 px=582 gx=0
TAAAAACTGACTCGGATACTTACGTCACGT
>group_804_0 608 0 12 0 sg=596 px=12 gx=0
GCACTGCCGGTAGAACTCGCGAGGTCGTCC
>group_804_1 608 0 12 0 sg=596 px=12 gx=0
ATTTAGGCCGCCTCGGCCTCTGAGCTATTC
>group_804_2 608 0 12 0 sg=596 px=12 gx=0
GCGAAACCCCGACAGGACTATAAAGATACC
>group_804_3 608 0 12 0 sg=596 px=12 gx=0
GACGACCTCGCGAGTTCTACCGGCAGTGCA
>group_804_4 608 0 12 0 sg=596 px=12 gx=0
AGGGTTAATTGCGGCCGCGAATTCTCATGT
>group_804_5 608 0 12 0 sg=596 px=12 gx=0
TGCGGCAGCGTGAAAGCTTTTTGCAAAAGC
>group_804_6 608 0 12 0 sg=596 px=12 gx=0
GCTGACTAATTTTTTTTATTTAGGCCGCCT
>group_804_7 608 0 12 0 sg=596 px=12 gx=0
CTGGGCGGCGGCAAAGCGGTCGGACAGTGC
>group_804_8 608 0 12 0 sg=596 px=12 gx=0
CAGCGCGTCGGGCCGCCATGCCGGCGATAA
>group_804_9 608 0 12 0 sg=596 px=12 gx=0
CCCATGGCTGACTAATTTTTTTTATTTAGG
>group_805_0 376 1 0 0 sg=376 px=0 gx=0
GCTGTTTTATCCTTTACCTTGTCTCCAAGC
>group_805_1 376 1 0 0 sg=376 px=0 gx=0
ACTATACTTTATATTCATAAAGTGTGTGTC
>group_805_2 376 1 0 0 sg=376 px=0 gx=0
TTGCTCAATGTACCTATAACCAGACCGTTT
>group_805_3 376 1 0 0 sg=376 px=0 gx=0
ACCTCTAGAACGCGTGATCTCAGATCTGGT
>group_805_4 376 1 0 0 sg=376 px=0 gx=0
AAGGCCGTAATATCCAGCTAAACGGTCTGG
>group_805_5 376 1 0 0 sg=376 px=0 gx=0
TCCAGCTAAACGGTCTGGTTATAGGTACAT
>group_805_6 376 1 0 0 sg=376 px=0 gx=0
ATATCGAGCTCTCCCGGGAATTCCCCGCGC
>group_805_7 376 1 0 0 sg=376 px=0 gx=0
GTCTCCAAGCTTCTTCTAGAGGTACCGCAT
>group_805_8 376 1 0 0 sg=376 px=0 gx=0
TCCCCCTGATTTCACTTTTTGCATTCTACA
>group_805_9 376 1 0 0 sg=376 px=0 gx=0
CATCGCGCGCGGGGAATTCCCGGGAGAGCT
>group_806_0 106 1 0 0 sg=106 px=0 gx=0
GTCCGGATCCGAGCTCGGTACCCGGGGATC
>group_806_1 106 1 0 0 sg=106 px=0 gx=0
AATAATAACCGGGCAGGGGGGATCCGAGCT
>group_806_2 106 1 0 0 sg=106 px=0 gx=0
CCCCGGGTACCGAGCTCGGATCCCCCCTGC
>group_806_3 106 1 0 0 sg=106 px=0 gx=0
TCCGGACAACCGATGAAAGCGGCGACGCGC
>group_806_4 106 1 0 0 sg=106 px=0 gx=0
TAATAACCGGGCAGGGGGGATCCGAGCTCG
>group_806_5 106 1 0 0 sg=106 px=0 gx=0
ACCGAGCTCGGATCCGGACAACCGATGAAA
>group_806_6 106 1 0 0 sg=106 px=0 gx=0
GGGTACCGAGCTCGGATCCGGACAACCGAT
>group_806_7 106 1 0 0 sg=106 px=0 gx=0
CCGGACAACCGATGAAAGCGGCGACGCGCA
>group_806_8 106 1 0 0 sg=106 px=0 gx=0
GGATCCCCGGGTACCGAGCTCGGATCCCCC
>group_806_9 106 1 0 0 sg=106 px=0 gx=0
TCCCCGGGTACCGAGCTCGGATCCCCCCTG
>group_807_0 380 1 0 0 sg=380 px=0 gx=0
TGCATTTAGGTGACACTATAGAATACCAAG
>group_807_1 380 1 0 0 sg=380 px=0 gx=0
CTTGCGGCCGCACTCGAGCCCGGGTGAATG
>group_807_2 380 1 0 0 sg=380 px=0 gx=0
AATTGGGGTGGCGGTGGTTCTGATATGCAC
>group_807_3 380 1 0 0 sg=380 px=0 gx=0
CGGCCGCACTCGAGCCCGGGTGAATGATTG
>group_807_4 380 1 0 0 sg=380 px=0 gx=0
CAGATCTTGGTATTCTATAGTGTCACCTAA
>group_807_5 380 1 0 0 sg=380 px=0 gx=0
AGTTATTGCTCAGCGGTTTAAACTCAATCA
>group_807_6 380 1 0 0 sg=380 px=0 gx=0
CCTTGTCGTCGTCGTCGGTACCCAGATCTT
>group_807_7 380 1 0 0 sg=380 px=0 gx=0
TAAATGCAGATCTGGGCTGTCCATGTGCTG
>group_807_8 380 1 0 0 sg=380 px=0 gx=0
ATGCAGATCTGGGCTGTCCATGTGCTGGCG
>group_807_9 380 1 0 0 sg=380 px=0 gx=0
GACAAGCTTGCGGCCGCACTCGAGCCCGGG
>group_808_0 2752 0 0 742 sg=2010 px=0 gx=742
GGGCCCTGCGCATGCCTGCTATTGTCTTCC
>group_808_1 2752 0 0 742 sg=2010 px=0 gx=742
GCAAAGGAAAGGTGCCGACCTCCGGTCACC
>group_808_2 2752 0 0 742 sg=2010 px=0 gx=742
AGCATCACAAATTTCACAAATAAAGCAATA
>group_808_3 2752 0 0 742 sg=2010 px=0 gx=742
TCACATGTTCTTAATTAACATTTAAATGGA
>group_808_4 2752 0 0 742 sg=2010 px=0 gx=742
CACGTTTTGTGTCATTGGGGAAACCTGCTC
>group_808_5 2752 0 0 742 sg=2010 px=0 gx=742
TACGACTCACTATAGGAGGGCCACCATGAA
>group_808_6 2752 0 0 742 sg=2010 px=0 gx=742
CAGCTTAATTAACTAGCCATGACCAAAATC
>group_808_7 2752 0 0 742 sg=2010 px=0 gx=742
TGTGAATCGTAACTAACATACGCTCTCCAT
>group_808_8 2752 0 0 742 sg=2010 px=0 gx=742
GTCTAGAGGGGTAACACTTTGTACTGCGTT
>group_808_9 2752 0 0 742 sg=2010 px=0 gx=742
GGAGCCAAACGCAGTACAAAGTGTTACCCC
>group_809_0 62 0 0 0 sg=62 px=0 gx=0
CCTCGATCGCGCCCGCGTTCCTGCTGGCGC
>group_809_1 62 0 0 0 sg=62 px=0 gx=0
CTGTAGCCGCCTCGATCGCGCCCGCGTTCC
>group_809_2 62 0 0 0 sg=62 px=0 gx=0
AGCCGCCTCGATCGCGCCCGCGTTCCTGCT
>group_809_3 62 0 0 0 sg=62 px=0 gx=0
GACTATCGGCTGTAGCCGCCTCGATCGCGC
>group_809_4 62 0 0 0 sg=62 px=0 gx=0
TAGCCGCCTCGATCGCGCCCGCGTTCCTGC
>group_809_5 62 0 0 0 sg=62 px=0 gx=0
GATCGCGCCCGCGTTCCTGCTGGCGCTGGG
>group_809_6 62 0 0 0 sg=62 px=0 gx=0
CCAGACTATCGGCTGTAGCCGCCTCGATCG
>group_809_7 62 0 0 0 sg=62 px=0 gx=0
CAGCGCCAGCAGGAACGCGGGCGCGATCGA
>group_809_8 62 0 0 0 sg=62 px=0 gx=0
CAGACTATCGGCTGTAGCCGCCTCGATCGC
>group_809_9 62 0 0 0 sg=62 px=0 gx=0
GATCGAGGCGGCTACAGCCGATAGTCTGGA
>group_810_0 916 1 0 356 sg=560 px=0 gx=356
GATGATGCTAGCGAATTCCGCCTGATGCGG
>group_810_1 916 1 0 356 sg=560 px=0 gx=356
TACGAATTCGGCTTCGAGGACAGGCCTCTC
>group_810_2 916 1 0 356 sg=560 px=0 gx=356
ACCGGTGCCTGCACGTGACCCGCAGGCTGA
>group_810_3 916 1 0 356 sg=560 px=0 gx=356
CGTGACCCGCAGGCTGATCTCCCTAGACAA
>group_810_4 916 1 0 356 sg=560 px=0 gx=356
GCCAACTTGTTTATTGCAGCTTATAATGGT
>group_810_5 916 1 0 356 sg=560 px=0 gx=356
CCTGTCCTCGAAGCCGAATTCGTAATCATG
>group_810_6 916 1 0 356 sg=560 px=0 gx=356
TGCACGTGACCCGCAGGCTGATCTCCCTAG
>group_810_7 916 1 0 356 sg=560 px=0 gx=356
TCATCGATAAGCTTTGATCAGGTACCACTA
>group_810_8 916 1 0 356 sg=560 px=0 gx=356
CCGCAGGCTGATCTCCCTAGACAAATATTA
>group_810_9 916 1 0 356 sg=560 px=0 gx=356
GCCGCACCGGTGCCTGCACGTGACCCGCAG
>group_811_0 718 1 148 148 sg=570 px=0 gx=0
CCCGGATCGATCCCTGTAATCCGGGCAGCG
>group_811_1 718 1 148 148 sg=570 px=0 gx=0
CGTGGCCGGATCTAGATATCTAGTATGACG
>group_811_2 718 1 148 148 sg=570 px=0 gx=0
TTTCGCGAAACCATTTGATCCTGTTTCCTG
>group_811_3 718 1 148 148 sg=570 px=0 gx=0
CTCATTATCACCACCCGTCACCTAAAATCT
>group_811_4 718 1 148 148 sg=570 px=0 gx=0
CATGCCATGGTACCCGGCCGCGATCAAGCA
>group_811_5 718 1 148 148 sg=570 px=0 gx=0
GGAATTAATTCTAGAAGCTTCTGCAGACGC
>group_811_6 718 1 148 148 sg=570 px=0 gx=0
TCAGGAAAGCTTATGATGATGATGTGCTTA
>group_811_7 718 1 148 148 sg=570 px=0 gx=0
ACACTTAACGGCTGACATGGGAATTAATTC
>group_811_8 718 1 148 148 sg=570 px=0 gx=0
CGTCAGGAAAGCTTATGATGATGATGTGCT
>group_811_9 718 1 148 148 sg=570 px=0 gx=0
GGGGAAATTATGAGGGGATCTAGAGTCTCG
>group_812_0 792 1 0 82 sg=710 px=0 gx=82
GATCCGTCGACTCTAGACTCGAGCAAGCTT
>group_812_1 792 1 0 82 sg=710 px=0 gx=82
GACACTATAGAATACTCAAGCTAGCTCTAG
>group_812_2 792 1 0 82 sg=710 px=0 gx=82
CTAGCTTTACATCGCAAGGGTGTCGGCATA
>group_812_3 792 1 0 82 sg=710 px=0 gx=82
TTTACATCGCAAGGGTGTCGGCATAAGCCG
>group_812_4 792 1 0 82 sg=710 px=0 gx=82
CGGCCGAGCTCGAATTGCGGCCGCATGCAT
>group_812_5 792 1 0 82 sg=710 px=0 gx=82
CGAGCTCGAATTGCGGCCGCATGCATGCAT
>group_812_6 792 1 0 82 sg=710 px=0 gx=82
TTTTTTTTTTTCTCGGGAAGCGCGCCATTG
>group_812_7 792 1 0 82 sg=710 px=0 gx=82
CCGATATCTTCGGCTTATGCCGACACCCTT
>group_812_8 792 1 0 82 sg=710 px=0 gx=82
CTCAAGCTAGCTCTAGCTTTACATCGCAAG
>group_812_9 792 1 0 82 sg=710 px=0 gx=82
CGCAAGGGTGTCGGCATAAGCCGAAGATAT
>group_813_0 300 1 0 0 sg=300 px=0 gx=0
TCACTTAAGGCCTTGACTAGAGGGAAGATC
>group_813_1 300 1 0 0 sg=300 px=0 gx=0
CGAGACCGTACGTGCGCGCGAATGCATCCA
>group_813_2 300 1 0 0 sg=300 px=0 gx=0
CTTGACTAGAGGGAAGATCTGGATGCATTC
>group_813_3 300 1 0 0 sg=300 px=0 gx=0
CGTACGGTCTCGAGGAATTCCTGCAGGATC
>group_813_4 300 1 0 0 sg=300 px=0 gx=0
CACGTACGGTCTCGAGGAATTCCTGCAGGA
>group_813_5 300 1 0 0 sg=300 px=0 gx=0
CCTAGGTTCTAGAACCGGTGACGTCTCCCA
>group_813_6 300 1 0 0 sg=300 px=0 gx=0
TGAAGCTTGGATCCACGATTCGAGGGCCCC
>group_813_7 300 1 0 0 sg=300 px=0 gx=0
TCGAGGAATTCCTGCAGGATCTAGAGTCAG
>group_813_8 300 1 0 0 sg=300 px=0 gx=0
CCTGCAGGAATTCCTCGAGACCGTACGTGC
>group_813_9 300 1 0 0 sg=300 px=0 gx=0
TGACGTCTCCCATGGTGAAGCTTGGATCCA
>group_814_0 688 0 0 0 sg=688 px=0 gx=0
CTCGCCGGGACGGCGGGGCACCCCCAGGGC
>group_814_1 688 0 0 0 sg=688 px=0 gx=0
GCCGAAGCTCTGGGGTCGCGCGACCCCAAG
>group_814_2 688 0 0 0 sg=688 px=0 gx=0
CCGCAGTTCCGGCCGATGGTCCTGTCCCAA
>group_814_3 688 0 0 0 sg=688 px=0 gx=0
TTGACGCTTTAAGCGTCAAGATTGCTGATT
>group_814_4 688 0 0 0 sg=688 px=0 gx=0
GCCGTCTACGCCCTGGGGGTGCCCCGCCGT
>group_814_5 688 0 0 0 sg=688 px=0 gx=0
CGGGGCACCCCCAGGGCGTAGACGGCGCGG
>group_814_6 688 0 0 0 sg=688 px=0 gx=0
CACAGACGCGCGTCCGCGCTGGTCAGAACG
>group_814_7 688 0 0 0 sg=688 px=0 gx=0
GCCTGCCGGTAGCAGTGGGTCCAGATGCTC
>group_814_8 688 0 0 0 sg=688 px=0 gx=0
AGTACTGCCGCGTGCGACACGCGGACGGAT
>group_814_9 688 0 0 0 sg=688 px=0 gx=0
ACGGTCCGCAACGGGGTGGCCGTGGCACGC
>group_815_0 42 0 0 0 sg=42 px=0 gx=0
GAATTATTAATTAGTTAACGAGCTCGGTAC
>group_815_1 42 0 0 0 sg=42 px=0 gx=0
GGTACCGAGCTCGTTAACTAATTAATAATT
>group_815_2 42 0 0 0 sg=42 px=0 gx=0
ACCGAGCTCGTTAACTAATTAATAATTCGA
>group_815_3 42 0 0 0 sg=42 px=0 gx=0
GTTAACGAGCTCGGTACCCGGGGATCCTCT
>group_815_4 42 0 0 0 sg=42 px=0 gx=0
ATTAGTTAACGAGCTCGGTACCCGGGGATC
>group_815_5 42 0 0 0 sg=42 px=0 gx=0
TCCCCGGGTACCGAGCTCGTTAACTAATTA
>group_815_6 42 0 0 0 sg=42 px=0 gx=0
GTACCGAGCTCGTTAACTAATTAATAATTC
>group_815_7 42 0 0 0 sg=42 px=0 gx=0
CCGAGCTCGTTAACTAATTAATAATTCGAT
>group_815_8 42 0 0 0 sg=42 px=0 gx=0
TTAGTTAACGAGCTCGGTACCCGGGGATCC
>group_815_9 42 0 0 0 sg=42 px=0 gx=0
ATTATTAATTAGTTAACGAGCTCGGTACCC
>group_817_0 1400 0 0 968 sg=432 px=0 gx=968
ATGGAACACCTTTCCTAACTTATCTAAAAC
>group_817_1 1400 0 0 968 sg=432 px=0 gx=968
CCAAAGAAGTGCAACATCTCTTAGAAGATT
>group_817_2 1400 0 0 968 sg=432 px=0 gx=968
ACTTTTTAAGGCGTCTTAAGAAATTCTTAA
>group_817_3 1400 0 0 968 sg=432 px=0 gx=968
CCGTCGACGGTATCGATTAAATTTCCAACA
>group_817_4 1400 0 0 968 sg=432 px=0 gx=968
ATAAAAGAAGCCCTCCTGACTAGTATAATG
>group_817_5 1400 0 0 968 sg=432 px=0 gx=968
TTAATAAAACGACGTTGTTGGAAATTTAAT
>group_817_6 1400 0 0 968 sg=432 px=0 gx=968
GTATCAACTTTTTAACCTTCACTAAATGGA
>group_817_7 1400 0 0 968 sg=432 px=0 gx=968
GTCGACGGTATCGATTAAATTTCCAACAAC
>group_817_8 1400 0 0 968 sg=432 px=0 gx=968
CATGATTGAAATAAAAGAAGCCCTCCTGAC
>group_817_9 1400 0 0 968 sg=432 px=0 gx=968
TGGCGATCCATATGACGTCGACGCGTCTGC
>group_818_0 3310 0 0 2800 sg=510 px=0 gx=2800
TAATGCTCTCATGATCTAATACTTGCGGAA
>group_818_1 3310 0 0 2800 sg=510 px=0 gx=2800
ATTCTGGGTAGGAGTCCGCTCATAGTGTAC
>group_818_2 3310 0 0 2800 sg=510 px=0 gx=2800
CCGCCATCATGGGTACCGGGCCCCCCCTCG
>group_818_3 3310 0 0 2800 sg=510 px=0 gx=2800
TGGCGTGAGCGTATTCTGGGTAGGAGTCCG
>group_818_4 3310 0 0 2800 sg=510 px=0 gx=2800
AAGGCGGCCACTGTAGACTAGAGCGGCCGC
>group_818_5 3310 0 0 2800 sg=510 px=0 gx=2800
GAGGGGGGGCCCGGTACCCATGATGGCGGG
>group_818_6 3310 0 0 2800 sg=510 px=0 gx=2800
GACCTCGAGGGGGGGCCCGGTACCCATGAT
>group_818_7 3310 0 0 2800 sg=510 px=0 gx=2800
CTGGGTACCCATTGTGAGAGTATGGGATAG
>group_818_8 3310 0 0 2800 sg=510 px=0 gx=2800
CCGCTCTAGTCTACAGTGGCCGCCTTGTTT
>group_818_9 3310 0 0 2800 sg=510 px=0 gx=2800
AATGGGTACCCAGCTTTTGTTCCCTTTAGT
>group_819_0 40 8 0 0 sg=40 px=0 gx=0
GCAAATGGGTCGGGATCCGAATTCGAGCTC
>group_819_1 40 8 0 0 sg=40 px=0 gx=0
GGGTCGGGATCCGAATTCGAGCTCCGTCGA
>group_819_2 40 8 0 0 sg=40 px=0 gx=0
GGTCGGGATCCGAATTCGAGCTCCGTCGAC
>group_819_3 40 8 0 0 sg=40 px=0 gx=0
GAGCTCGAATTCGGATCCCGACCCATTTGC
>group_819_4 40 8 0 0 sg=40 px=0 gx=0
TGGACAGCAAATGGGTCGGGATCCGAATTC
>group_819_5 40 8 0 0 sg=40 px=0 gx=0
TCGAATTCGGATCCCGACCCATTTGCTGTC
>group_819_6 40 8 0 0 sg=40 px=0 gx=0
GAATTCGGATCCCGACCCATTTGCTGTCCA
>group_819_7 40 8 0 0 sg=40 px=0 gx=0
ACGGAGCTCGAATTCGGATCCCGACCCATT
>group_819_8 40 8 0 0 sg=40 px=0 gx=0
TTGTCGACGGAGCTCGAATTCGGATCCCGA
>group_819_9 40 8 0 0 sg=40 px=0 gx=0
GCTCGAATTCGGATCCCGACCCATTTGCTG
>group_820_0 572 1 0 0 sg=572 px=0 gx=0
AGCACGTACTCGGCTGGAAGCCGGTCTTGT
>group_820_1 572 1 0 0 sg=572 px=0 gx=0
GCCACGATAGCCGCGCTGCTCGTCCTGCAG
>group_820_2 572 1 0 0 sg=572 px=0 gx=0
GTCGACCGGACGGGACGCTCCTGCGCCTGA
>group_820_3 572 1 0 0 sg=572 px=0 gx=0
CTGCTCGTCCTGCAGTTCATTCAGGGCACC
>group_820_4 572 1 0 0 sg=572 px=0 gx=0
TGGCCAGCCACGATAGCCGCGCTGCTCGTC
>group_820_5 572 1 0 0 sg=572 px=0 gx=0
CAGGATCTCCAGTCATCTCACCTTGCTCCT
>group_820_6 572 1 0 0 sg=572 px=0 gx=0
TGCATATTCTGCATTAAAAAATCAACGGAA
>group_820_7 572 1 0 0 sg=572 px=0 gx=0
AATGAGTAAGCTTTCTAGATTGTTGACTTC
>group_820_8 572 1 0 0 sg=572 px=0 gx=0
ACCGGACGGGACGCTCCTGCGCCTGATACA
>group_820_9 572 1 0 0 sg=572 px=0 gx=0
CGGATAACAATTTCACACAGGAAACAGATT
>group_821_0 236 0 0 0 sg=236 px=0 gx=0
GGACGGATCACTCACCAGTCACAGAAAAGC
>group_821_1 236 0 0 0 sg=236 px=0 gx=0
TGCAGGTACGGATCACTCAACCAAGTCATT
>group_821_2 236 0 0 0 sg=236 px=0 gx=0
GGGTACCGAGCTCGCGCCCTATAGTGAGTC
>group_821_3 236 0 0 0 sg=236 px=0 gx=0
ACGGATCACTCAACCAAGTCATTCTGAGAA
>group_821_4 236 0 0 0 sg=236 px=0 gx=0
CCGTCGACCTGCAGCCGAGGACGGATCACT
>group_821_5 236 0 0 0 sg=236 px=0 gx=0
CTTGGTTGAGTGATCCGTACCTGCAGGTCC
>group_821_6 236 0 0 0 sg=236 px=0 gx=0
CGGGGACCTGCAGGTACGGATCACTCAACC
>group_821_7 236 0 0 0 sg=236 px=0 gx=0
AATTGTAATACGACTCACTATAGGGCGCGA
>group_821_8 236 0 0 0 sg=236 px=0 gx=0
GACTGGTGAGTGATCCGTCCTCGGCTGCAG
>group_821_9 236 0 0 0 sg=236 px=0 gx=0
CCTCGGCTGCAGGTCGACGGATCTTTTCCG
>group_822_0 68 1 0 0 sg=68 px=0 gx=0
TAGTGAGGGTTAATTTAATCGATAATTCAC
>group_822_1 68 1 0 0 sg=68 px=0 gx=0
AAAACGACGGCCAGTGAATTATCGATTAAA
>group_822_2 68 1 0 0 sg=68 px=0 gx=0
CTCTCCCTTTAGTGAGGGTTAATTTAATCG
>group_822_3 68 1 0 0 sg=68 px=0 gx=0
GGCCAGTGAATTATCGATTAAATTAACCCT
>group_822_4 68 1 0 0 sg=68 px=0 gx=0
ATTATCGATTAAATTAACCCTCACTAAAGG
>group_822_5 68 1 0 0 sg=68 px=0 gx=0
TTAGTGAGGGTTAATTTAATCGATAATTCA
>group_822_6 68 1 0 0 sg=68 px=0 gx=0
CTCCCTTTAGTGAGGGTTAATTTAATCGAT
>group_822_7 68 1 0 0 sg=68 px=0 gx=0
TTCGTCTCTCCCTTTAGTGAGGGTTAATTT
>group_822_8 68 1 0 0 sg=68 px=0 gx=0
AATTATCGATTAAATTAACCCTCACTAAAG
>group_822_9 68 1 0 0 sg=68 px=0 gx=0
TTATCGATTAAATTAACCCTCACTAAAGGG
>group_823_0 56 1 0 0 sg=56 px=0 gx=0
CGGGTACCGAGCTCTTGAAATAAGATCACT
>group_823_1 56 1 0 0 sg=56 px=0 gx=0
GAATGGCAGAAATTCGCGAGCTCGGTACCC
>group_823_2 56 1 0 0 sg=56 px=0 gx=0
GGATCCCCGGGTACCGAGCTCTTGAAATAA
>group_823_3 56 1 0 0 sg=56 px=0 gx=0
AGGATCCCCGGGTACCGAGCTCGCGAATTT
>group_823_4 56 1 0 0 sg=56 px=0 gx=0
CCCGGGTACCGAGCTCTTGAAATAAGATCA
>group_823_5 56 1 0 0 sg=56 px=0 gx=0
AAATTCGCGAGCTCGGTACCCGGGGATCCT
>group_823_6 56 1 0 0 sg=56 px=0 gx=0
TCCCCGGGTACCGAGCTCGCGAATTTCTGC
>group_823_7 56 1 0 0 sg=56 px=0 gx=0
AATGGCAGAAATTCGCGAGCTCGGTACCCG
>group_823_8 56 1 0 0 sg=56 px=0 gx=0
AATTCGCGAGCTCGGTACCCGGGGATCCTC
>group_823_9 56 1 0 0 sg=56 px=0 gx=0
GATCTTATTTCAAGAGCTCGGTACCCGGGG
>group_824_0 1094 0 0 378 sg=716 px=0 gx=378
CGGTTCCTTTAATATGTTCAACATCAAACG
>group_824_1 1094 0 0 378 sg=716 px=0 gx=378
GTTTGATGTTGAACATATTAAAGGAACCGA
>group_824_2 1094 0 0 378 sg=716 px=0 gx=378
CCCACACACTTGTGGCTGATATCAAAAAGG
>group_824_3 1094 0 0 378 sg=716 px=0 gx=378
CGACGGTATCGATAAGCTTGATTCTAGTAA
>group_824_4 1094 0 0 378 sg=716 px=0 gx=378
TGGTCCCCAGGGCACGATTGTCCGGGATCT
>group_824_5 1094 0 0 378 sg=716 px=0 gx=378
CAAACGAATAGTGGCTAAGCCATGCTTGCC
>group_824_6 1094 0 0 378 sg=716 px=0 gx=378
CGCAAAGTGGTTGTCGGTTCCTTTAATATG
>group_824_7 1094 0 0 378 sg=716 px=0 gx=378
CTTACAACAGATCCCGGGGGGCAAGATATG
>group_824_8 1094 0 0 378 sg=716 px=0 gx=378
TAAGCTTGATTCTAGTAACATAGATGACAC
>group_824_9 1094 0 0 378 sg=716 px=0 gx=378
TTCAAAACTTGGAAGAAACATCAGATGGCA
>group_825_0 3340 1 0 3230 sg=110 px=0 gx=3230
TTTCTTGAGGATCCATCGATCCTTATCGTC
>group_825_1 3340 1 0 3230 sg=110 px=0 gx=3230
CTTGAGGATCCATCGATCCTTATCGTCATC
>group_825_2 3340 1 0 3230 sg=110 px=0 gx=3230
TGGTACCGTAGAATATTGGAAATAGACGTC
>group_825_3 3340 1 0 3230 sg=110 px=0 gx=3230
CTTCGAATTCCATGGTACCGTAGAATATTG
>group_825_4 3340 1 0 3230 sg=110 px=0 gx=3230
TTCGAATTCCATGGTACCGTAGAATATTGG
>group_825_5 3340 1 0 3230 sg=110 px=0 gx=3230
GATCGATGGATCCTCAAGAAATATATCATC
>group_825_6 3340 1 0 3230 sg=110 px=0 gx=3230
CAATATTCTACGGTACCATGGAATTCGAAG
>group_825_7 3340 1 0 3230 sg=110 px=0 gx=3230
TCCATGGTACCGTAGAATATTGGAAATAGA
>group_825_8 3340 1 0 3230 sg=110 px=0 gx=3230
GAATTCCATGGTACCGTAGAATATTGGAAA
>group_825_9 3340 1 0 3230 sg=110 px=0 gx=3230
ATGTGTGACGTCTATTTCCAATATTCTACG
>group_826_0 698 1 0 0 sg=698 px=0 gx=0
AAATGCGTCCGTCGGGGAGCACCCGCGGGC
>group_826_1 698 1 0 0 sg=698 px=0 gx=0
TCTCGAGTCGTCCCACGTGCTCTCGTCGTA
>group_826_2 698 1 0 0 sg=698 px=0 gx=0
CGCCGGTCTCGTCGTCGGATTCGACCTCGG
>group_826_3 698 1 0 0 sg=698 px=0 gx=0
GGCATGCAAGCTGGGCTGCAGGGCATGCAA
>group_826_4 698 1 0 0 sg=698 px=0 gx=0
TGCGGCGGCCGCGTCGTCCTCCCCGGCTTC
>group_826_5 698 1 0 0 sg=698 px=0 gx=0
TCGTCGGATTCGACCTCGGCGGCGCGCTCG
>group_826_6 698 1 0 0 sg=698 px=0 gx=0
CGAATACGGTACTATGGTGCACTCTCAGTA
>group_826_7 698 1 0 0 sg=698 px=0 gx=0
CGCGTCGTCCTCCCCGGCTTCATCGACGCC
>group_826_8 698 1 0 0 sg=698 px=0 gx=0
CCGGTCTCGTCGTCGGATTCGACCTCGGCG
>group_826_9 698 1 0 0 sg=698 px=0 gx=0
GTGGGACGACTCGAGACGCGTGGCATGCAA
>group_827_0 1144 1 0 624 sg=520 px=0 gx=624
TATTTATTTAATTGTACCTGCGTCAAGTAA
>group_827_1 1144 1 0 624 sg=520 px=0 gx=624
ACGACGCTACCAAAACCTACACCGTAACGG
>group_827_2 1144 1 0 624 sg=520 px=0 gx=624
TTACCGTTCAGGATAAGTTTGTACTGCATA
>group_827_3 1144 1 0 624 sg=520 px=0 gx=624
GCGGCAGCCATATGCAGTACAAACTTATCC
>group_827_4 1144 1 0 624 sg=520 px=0 gx=624
CGACTTAAGCATTATGCGGCCGCAAGCTTT
>group_827_5 1144 1 0 624 sg=520 px=0 gx=624
AAAGGTGAAACCACCACCGAAGCTGTTGAC
>group_827_6 1144 1 0 624 sg=520 px=0 gx=624
CCATTACTTGACGCAGGTACAATTAAATAA
>group_827_7 1144 1 0 624 sg=520 px=0 gx=624
TGCTACCGCGGAAAAAGTTTTCAAACAGTA
>group_827_8 1144 1 0 624 sg=520 px=0 gx=624
ACCACCACCGAAGCTGTTGACGCTGCTACC
>group_827_9 1144 1 0 624 sg=520 px=0 gx=624
GTTTTGGTACCGAAATTTTAACCGTTGAGT
>group_828_0 130 1 0 0 sg=130 px=0 gx=0
GGCCTTCTAGAGGATCCTAATAAAAGCTTG
>group_828_1 130 1 0 0 sg=130 px=0 gx=0
CCTTCTAGAGGATCCTAATAAAAGCTTGTC
>group_828_2 130 1 0 0 sg=130 px=0 gx=0
TAGAAGGCCTCTCGAGGAGCTCGGTACCCA
>group_828_3 130 1 0 0 sg=130 px=0 gx=0
CCTAATAAAAGCTTGTCGAGAAGTACTAGA
>group_828_4 130 1 0 0 sg=130 px=0 gx=0
AATAAAAGCTTGTCGAGAAGTACTAGAGGA
>group_828_5 130 1 0 0 sg=130 px=0 gx=0
GGTGCCGCGCGGCAGCCATATGGGTACCGA
>group_828_6 130 1 0 0 sg=130 px=0 gx=0
AAGCTTTTATTAGGATCCTCTAGAAGGCCT
>group_828_7 130 1 0 0 sg=130 px=0 gx=0
GAGAGGCCTTCTAGAGGATCCTAATAAAAG
>group_828_8 130 1 0 0 sg=130 px=0 gx=0
CTAATAAAAGCTTGTCGAGAAGTACTAGAG
>group_828_9 130 1 0 0 sg=130 px=0 gx=0
GGCAGCCATATGGGTACCGAGCTCCTCGAG
>group_829_0 138 0 0 0 sg=138 px=0 gx=0
TGTTAGATCTGCACAATTCCACATTATACG
>group_829_1 138 0 0 0 sg=138 px=0 gx=0
ATCCTGTTGACAATTAATCATAGAGCTCGT
>group_829_2 138 0 0 0 sg=138 px=0 gx=0
CTCTATGATTAATTGTCAACAGGATCGAAT
>group_829_3 138 0 0 0 sg=138 px=0 gx=0
ATCTAACAATTAAGCTTAGGATCTAGAAAT
>group_829_4 138 0 0 0 sg=138 px=0 gx=0
AACAATTAAGCTTAGGATCTAGAAATCGAT
>group_829_5 138 0 0 0 sg=138 px=0 gx=0
ATTATACGAGCTCTATGATTAATTGTCAAC
>group_829_6 138 0 0 0 sg=138 px=0 gx=0
GCTCTATGATTAATTGTCAACAGGATCGAA
>group_829_7 138 0 0 0 sg=138 px=0 gx=0
AGAGCTCGTATAATGTGGAATTGTGCAGAT
>group_829_8 138 0 0 0 sg=138 px=0 gx=0
TATAATGTGGAATTGTGCAGATCTAACAAT
>group_829_9 138 0 0 0 sg=138 px=0 gx=0
ACATTATACGAGCTCTATGATTAATTGTCA
>group_830_0 1184 1 0 1006 sg=178 px=0 gx=1006
TCGTCTGAGATCTTAAGCTTATCGATGTCG
>group_830_1 1184 1 0 1006 sg=178 px=0 gx=1006
TGTCGTCATATCTAGAGTTTAGCGGACGCG
>group_830_2 1184 1 0 1006 sg=178 px=0 gx=1006
GATAAGCTTAAGATCTCAGACGACGTTTCG
>group_830_3 1184 1 0 1006 sg=178 px=0 gx=1006
ATCGATAAGCTTAAGATCTCAGACGACGTT
>group_830_4 1184 1 0 1006 sg=178 px=0 gx=1006
GGTGCTGGTACGAAACGTCGTCTGAGATCT
>group_830_5 1184 1 0 1006 sg=178 px=0 gx=1006
GTCGACATCGATAAGCTTAAGATCTCAGAC
>group_830_6 1184 1 0 1006 sg=178 px=0 gx=1006
GTCGCTTTGTTGGCTAGCTCACACAACCGG
>group_830_7 1184 1 0 1006 sg=178 px=0 gx=1006
CTAGAGTTTAGCGGACGCGATTTAGGACAA
>group_830_8 1184 1 0 1006 sg=178 px=0 gx=1006
ACAACGTCGCTTTGTTGGCTAGCTCACACA
>group_830_9 1184 1 0 1006 sg=178 px=0 gx=1006
CCGGTTGTGTGAGCTAGCCAACAAAGCGAC
>group_831_0 6052 1 0 18 sg=6034 px=0 gx=18
TCTTGGCAGACCTCCTGGGTTCCACTGGCT
>group_831_1 6052 1 0 18 sg=6034 px=0 gx=18
GAGCGCAAGAAGGCCCGCGCAAACAAGGGC
>group_831_2 6052 1 0 18 sg=6034 px=0 gx=18
TGAGGGAGTCTTGGTTCTGGACTAGGTGGT
>group_831_3 6052 1 0 18 sg=6034 px=0 gx=18
GCCCATGATTTACCGCCGTTTCACAGAAAA
>group_831_4 6052 1 0 18 sg=6034 px=0 gx=18
AACCACGCCCTTCTTGGGATTCTTTTCACG
>group_831_5 6052 1 0 18 sg=6034 px=0 gx=18
AAGGGTGGGTGTGCAGCGCAGGAAATCCAC
>group_831_6 6052 1 0 18 sg=6034 px=0 gx=18
TATTTCCAAGGGGACGAAGCGCAGCGCGGG
>group_831_7 6052 1 0 18 sg=6034 px=0 gx=18
AATCTGATGCCAAGAAATCCCGGGAATGGA
>group_831_8 6052 1 0 18 sg=6034 px=0 gx=18
CGTTTCCCTCCTTGTTCTTAGCCAAACACT
>group_831_9 6052 1 0 18 sg=6034 px=0 gx=18
GCTCGACACGGCCTTCATCAACGAGCTACA
>group_832_0 160 0 0 0 sg=160 px=0 gx=0
AGAAGCCTTCCCGGGCCTTATCGGGGTCTG
>group_832_1 160 0 0 0 sg=160 px=0 gx=0
TAACTGTCAGACCAAGTTTACTCACTTGTT
>group_832_2 160 0 0 0 sg=160 px=0 gx=0
CCAGACTAATAATGAGTTAACAACAAGTGA
>group_832_3 160 0 0 0 sg=160 px=0 gx=0
ATAATGAGTTAACAACAAGTGAGTAAACTT
>group_832_4 160 0 0 0 sg=160 px=0 gx=0
CCAAGTTTACTCACTTGTTGTTAACTCATT
>group_832_5 160 0 0 0 sg=160 px=0 gx=0
TTATTAGTCTGGTGATCCTTTTTGATAATC
>group_832_6 160 0 0 0 sg=160 px=0 gx=0
TTATCGGGGTCTGACGCTCAGTGGAACGAA
>group_832_7 160 0 0 0 sg=160 px=0 gx=0
CTGTCAGACCAAGTTTACTCACTTGTTGTT
>group_832_8 160 0 0 0 sg=160 px=0 gx=0
GACCCCGATAAGGCCCGGGAAGGCTTCTGA
>group_832_9 160 0 0 0 sg=160 px=0 gx=0
TTAACTCATTATTAGTCTGGTGATCCTTTT
>group_833_0 2226 0 0 1382 sg=844 px=0 gx=1382
GTTTATTGCGGCTGATCCCGGCCAAATACC
>group_833_1 2226 0 0 1382 sg=844 px=0 gx=1382
TAAATCAAAACTGGTGAAAGTCACCCAGGG
>group_833_2 2226 0 0 1382 sg=844 px=0 gx=1382
CGGCTAGCGCCGGATGCGACGCCGGTCCGG
>group_833_3 2226 0 0 1382 sg=844 px=0 gx=1382
TCACGAGGCCCTTTGCGTACGTCTGGTGCT
>group_833_4 2226 0 0 1382 sg=844 px=0 gx=1382
TAAGGATTTGGGCGAAGGCGCGTCTTAAAC
>group_833_5 2226 0 0 1382 sg=844 px=0 gx=1382
CGATGTTAACAGATCTAAGCTCCCGGGAGC
>group_833_6 2226 0 0 1382 sg=844 px=0 gx=1382
GAAGCTTATGAATACATTATAACAAATAGT
>group_833_7 2226 0 0 1382 sg=844 px=0 gx=1382
CCCAGCGCAGGCAGGTTAATGTACCCACCC
>group_833_8 2226 0 0 1382 sg=844 px=0 gx=1382
CTGATATAGGCCGGATAAGACCGGACCGGC
>group_833_9 2226 0 0 1382 sg=844 px=0 gx=1382
AATTAGTTAACTATTTGTTATAATGTATTC
>group_834_0 4764 0 0 16 sg=4748 px=0 gx=16
AGAGTAAAGAAGAACAATGGCTTCCTCTAT
>group_834_1 4764 0 0 16 sg=4748 px=0 gx=16
TGGATTTAGTTAATATATAATGGTATGATT
>group_834_2 4764 0 0 16 sg=4748 px=0 gx=16
TCCCAACCTCCTACATCACTTCCCTATCGG
>group_834_3 4764 0 0 16 sg=4748 px=0 gx=16
GTTGCAATGATATTGATAGTATGTTTGTGA
>group_834_4 4764 0 0 16 sg=4748 px=0 gx=16
GACATTACTTCCATCACAAGCAACGGCGGA
>group_834_5 4764 0 0 16 sg=4748 px=0 gx=16
CATATATTTGACAAAATCAAAGTATTACAC
>group_834_6 4764 0 0 16 sg=4748 px=0 gx=16
TTGTTTTGGCCATGCACCAACTCATTGTTT
>group_834_7 4764 0 0 16 sg=4748 px=0 gx=16
CTCATAGATAACGATAAGATTCATGGAATT
>group_834_8 4764 0 0 16 sg=4748 px=0 gx=16
TCAACTTTAAAAATTCGATCAGTGTGGAAT
>group_834_9 4764 0 0 16 sg=4748 px=0 gx=16
TATTTCAAATATTTTTTTCAAAATAAAAGA
>group_835_0 1740 1 38 1124 sg=616 px=0 gx=1086
CTGAAGTTGCCCANTGGCCGCGCCTTAACC
>group_835_1 1740 1 38 1124 sg=616 px=0 gx=1086
GACCCGAACTTTCGGCCAAAGCCGCCGATG
>group_835_2 1740 1 38 1124 sg=616 px=0 gx=1086
GCGGATCCTCGAGAGCTCAAGTATTGACCT
>group_835_3 1740 1 38 1124 sg=616 px=0 gx=1086
CCGCGNCTTTTCCGAACCGCAAGCTTATCG
>group_835_4 1740 1 38 1124 sg=616 px=0 gx=1086
CGGTTAAGGCGCGGCCANTGGGCAACTTCA
>group_835_5 1740 1 38 1124 sg=616 px=0 gx=1086
GGAAAGCCTGGTCGGCTGGATCATTTATTC
>group_835_6 1740 1 38 1124 sg=616 px=0 gx=1086
TCGATTTCATGAACAGCGTCACCGCGNCTT
>group_835_7 1740 1 38 1124 sg=616 px=0 gx=1086
GCCTGCAGGTCAGCTTTTCTTGGAACGTGA
>group_835_8 1740 1 38 1124 sg=616 px=0 gx=1086
CANTGGGCAACTTCAGATAACCCTGCGCTC
>group_835_9 1740 1 38 1124 sg=616 px=0 gx=1086
CCGCCGATGTTGTCGGCCTCTATGTCCGCC
>group_836_0 258 1 0 0 sg=258 px=0 gx=0
GCGTCATGCAGCATTTTTGTATTCTCCGGA
>group_836_1 258 1 0 0 sg=258 px=0 gx=0
TTGGCGTCATGCAGCATTTTTGTATTCTCC
>group_836_2 258 1 0 0 sg=258 px=0 gx=0
GTAATTATTTGTGTATTTACATATGTTAGA
>group_836_3 258 1 0 0 sg=258 px=0 gx=0
TATGTAGATTGAAAGATAATTATAGATATG
>group_836_4 258 1 0 0 sg=258 px=0 gx=0
TACACAAATAATTACATATCTATAATTATC
>group_836_5 258 1 0 0 sg=258 px=0 gx=0
TATAAATAGAGAAATACAAGTACATACTAA
>group_836_6 258 1 0 0 sg=258 px=0 gx=0
CTTGTATTTCTCTATTTATATATATATTTT
>group_836_7 258 1 0 0 sg=258 px=0 gx=0
TAAATAGAGAAATACAAGTACATACTAAAC
>group_836_8 258 1 0 0 sg=258 px=0 gx=0
GCCGCCATGGCCGCGGGATTTATGGTACCG
>group_836_9 258 1 0 0 sg=258 px=0 gx=0
GGGATTTATGGTACCGTATAGACAAACCAG
>group_837_0 716 1 0 0 sg=716 px=0 gx=0
CTGTGCGGTATTTCACACCGCATCGTCAAA
>group_837_1 716 1 0 0 sg=716 px=0 gx=0
GGCGTATCACGAGCTCTAGAGTCGAAGCAT
>group_837_2 716 1 0 0 sg=716 px=0 gx=0
CGATGATTAATTGTCAACTGCCTCGCGCGT
>group_837_3 716 1 0 0 sg=716 px=0 gx=0
TATAAAAATAGGCGTATCACGAGCTCTAGA
>group_837_4 716 1 0 0 sg=716 px=0 gx=0
ATTAAATACATTATACGAGCCGATGATTAA
>group_837_5 716 1 0 0 sg=716 px=0 gx=0
ATTAACGTTTACAATTTTGGTGCACTCTCA
>group_837_6 716 1 0 0 sg=716 px=0 gx=0
TTAACTGCGCCCCGACACCCGCCAACACCC
>group_837_7 716 1 0 0 sg=716 px=0 gx=0
ACCTATAAAAATAGGCGTATCACGAGCTCT
>group_837_8 716 1 0 0 sg=716 px=0 gx=0
ACTCTAGAGCTCGTGATACGCCTATTTTTA
>group_837_9 716 1 0 0 sg=716 px=0 gx=0
TTGTTGCCATTGCTGGAGGCATCGTGGTGT
>group_838_0 1994 0 0 600 sg=1394 px=0 gx=600
CTTTAACAAATTGGACTAATCGTGACCGGG
>group_838_1 1994 0 0 600 sg=1394 px=0 gx=600
TCTGCAGAGCAGAAGGTAACCCATCGTCTC
>group_838_2 1994 0 0 600 sg=1394 px=0 gx=600
GGGTTGGCATGGATTGTAGGCGCCTGATGC
>group_838_3 1994 0 0 600 sg=1394 px=0 gx=600
TTCATGTACCCGCCCTTGATCTGAACTTCT
>group_838_4 1994 0 0 600 sg=1394 px=0 gx=600
TTTCTGGAGACTAAATAAAATCTTTTATTC
>group_838_5 1994 0 0 600 sg=1394 px=0 gx=600
GCCGAAACTGCGGTGACCATCTGTTCTTGG
>group_838_6 1994 0 0 600 sg=1394 px=0 gx=600
GGGGCCCGGTCACGATTAGTCCAATTTGTT
>group_838_7 1994 0 0 600 sg=1394 px=0 gx=600
ACCGCAGTTTCGGCCCCGGCCCGAGGCCAA
>group_838_8 1994 0 0 600 sg=1394 px=0 gx=600
TCCCCCAAGGACCTGAAATGACCCTGCGCC
>group_838_9 1994 0 0 600 sg=1394 px=0 gx=600
ACTGTCCGAGGGGTACGTGGCTTTGTTGGG
>group_839_0 408 1 0 0 sg=408 px=0 gx=0
GCCTATTTTTATAGGTTAATGTCATGAGAC
>group_839_1 408 1 0 0 sg=408 px=0 gx=0
TGATTTGCGCAAACTTCATTTTTAATTTAA
>group_839_2 408 1 0 0 sg=408 px=0 gx=0
AAGGAAATCCATTATGTACTATTTTCGAGC
>group_839_3 408 1 0 0 sg=408 px=0 gx=0
GTTGATTTTTATTTTTGACATATACATGTG
>group_839_4 408 1 0 0 sg=408 px=0 gx=0
TTATTTTATCGTCGACCACTGTGCTGGCGG
>group_839_5 408 1 0 0 sg=408 px=0 gx=0
GAGATCCCAAGCTTTGAATTCCCTACCACC
>group_839_6 408 1 0 0 sg=408 px=0 gx=0
ATTTATCAGGGTTATTGTCTCATGACATTA
>group_839_7 408 1 0 0 sg=408 px=0 gx=0
AGAGCAAAGCTGTTCTTGAAGACGAAAGGG
>group_839_8 408 1 0 0 sg=408 px=0 gx=0
TTAATTTTGATACATGCTGCATGTGAATGA
>group_839_9 408 1 0 0 sg=408 px=0 gx=0
CATTCACATGCAGCATGTATCAAAATTAAT
>group_840_0 2220 0 0 0 sg=2220 px=0 gx=0
CCTGGAGGCCTGGGACCCGGCCTCTGCCGG
>group_840_1 2220 0 0 0 sg=2220 px=0 gx=0
TCCCAGGCCTCCAGGCAGACCGGAGAGCCG
>group_840_2 2220 0 0 0 sg=2220 px=0 gx=0
AGGGAGACCCAAGCTGGCTAGCGTTTATCA
>group_840_3 2220 0 0 0 sg=2220 px=0 gx=0
GCCACCCAGGCGGCCCGCAGCTTCCGCCTG
>group_840_4 2220 0 0 0 sg=2220 px=0 gx=0
CCTCTGCCGGCCCGGCCCGCTTCAGCCTCT
>group_840_5 2220 0 0 0 sg=2220 px=0 gx=0
CTATTCCTGGGGGGTGTGTGCGGCCATCTG
>group_840_6 2220 0 0 0 sg=2220 px=0 gx=0
TGGCCGCCCTGAGTGCAGGCCGCTACCTGG
>group_840_7 2220 0 0 0 sg=2220 px=0 gx=0
TACAACGCCTCCAACGTGGCCAGCTTCCTG
>group_840_8 2220 0 0 0 sg=2220 px=0 gx=0
GGCCGGCGCCCCACCATGGACCTGCCCCCG
>group_840_9 2220 0 0 0 sg=2220 px=0 gx=0
GGCTGAAGCGGGCCGGGCCGGCAGAGGCCG
>group_841_0 3106 0 0 2876 sg=230 px=0 gx=2876
TGTTCCTTCATATATTCAGTATGCCAATTT
>group_841_1 3106 0 0 2876 sg=230 px=0 gx=2876
ATATATGAAGGAACATGCTATTAAGAATCC
>group_841_2 3106 0 0 2876 sg=230 px=0 gx=2876
TTTAAATTGGCATACTGAATATATGAAGGA
>group_841_3 3106 0 0 2876 sg=230 px=0 gx=2876
ACCACCACCTGTTTATTTTTGGAGATCTTT
>group_841_4 3106 0 0 2876 sg=230 px=0 gx=2876
AAATTGGCATACTGAATATATGAAGGAACA
>group_841_5 3106 0 0 2876 sg=230 px=0 gx=2876
ACGCATGCCTCTCGCCTGTCCCCTCAGTTC
>group_841_6 3106 0 0 2876 sg=230 px=0 gx=2876
GTTTATTTTTGGAGATCTTTTTTTCAGAAA
>group_841_7 3106 0 0 2876 sg=230 px=0 gx=2876
CTCCAAAAATAAACAGGTGGTGGTATTAAT
>group_841_8 3106 0 0 2876 sg=230 px=0 gx=2876
TTTCCCTCCACGCATGCCTCTCGCCTGTCC
>group_841_9 3106 0 0 2876 sg=230 px=0 gx=2876
TTTCTGAAAAAAAGATCTCCAAAAATAAAC
>group_842_0 329 0 0 6 sg=323 px=0 gx=6
CGCGCTCTAGAGAATTCCAGTGTGCTGGTG
>group_842_1 329 0 0 6 sg=323 px=0 gx=6
GTACCATGCATGATATCCTCGAGGTTACCG
>group_842_2 329 0 0 6 sg=323 px=0 gx=6
ACTTTGACCATGGCGCGCTCTAGAGAATTC
>group_842_3 329 0 0 6 sg=323 px=0 gx=6
AGTAAAGCGGCCGTACCATGCATGATATCC
>group_842_4 329 0 0 6 sg=323 px=0 gx=6
TACCATGCATGATATCCTCGAGGTTACCGG
>group_842_5 329 0 0 6 sg=323 px=0 gx=6
AGCTCGAGATCTGCACATGGTGAGCAAGGG
>group_842_6 329 0 0 6 sg=323 px=0 gx=6
GGTAACCTCGAGGATATCATGCATGGTACG
>group_842_7 329 0 0 6 sg=323 px=0 gx=6
GCCCGGTAACCTCGAGGATATCATGCATGG
>group_842_8 329 0 0 6 sg=323 px=0 gx=6
CGGCCGCTTAATTATCGAGGAATTCCCCTT
>group_842_9 329 0 0 6 sg=323 px=0 gx=6
GCGCCATGGTCAAAGTTGAGCGTTTATTCT
>group_843_0 618 0 0 0 sg=618 px=0 gx=0
TTCATAGGGTAGAATTAATTCTCATGTTTG
>group_843_1 618 0 0 0 sg=618 px=0 gx=0
ACCTGTACCCCATTTAGGACCACCCACAGC
>group_843_2 618 0 0 0 sg=618 px=0 gx=0
ACAAGTACGATCCGATATATGCGGTGTGAA
>group_843_3 618 0 0 0 sg=618 px=0 gx=0
TTTGTTAATTTCAGAGGTCGCCGCGCATAT
>group_843_4 618 0 0 0 sg=618 px=0 gx=0
AGTATTCCCACAGTTAATTCTTGAAGACGA
>group_843_5 618 0 0 0 sg=618 px=0 gx=0
CTCTAGCTAGAAAGTATAGGAACTTCAGAG
>group_843_6 618 0 0 0 sg=618 px=0 gx=0
TTTTCAGTTGAAAAAGGTATATGCGCGGCG
>group_843_7 618 0 0 0 sg=618 px=0 gx=0
TCAATGATGGGTAACAAGTACGATCCGATA
>group_843_8 618 0 0 0 sg=618 px=0 gx=0
AAGTTCCTATTCTCTAGCTAGAAAGTATAG
>group_843_9 618 0 0 0 sg=618 px=0 gx=0
CTCTGAAGTTCCTATACTTTCTAGCTAGAG
>group_844_0 172 1 0 0 sg=172 px=0 gx=0
AGTTACCAATGCTTAATCAGTGAGGCACAA
>group_844_1 172 1 0 0 sg=172 px=0 gx=0
AATGACACCGGTAAACGGAAAGGCAGGAAC
>group_844_2 172 1 0 0 sg=172 px=0 gx=0
TCTCCTGTTCCTGCCTTTCCGTTTACCGGT
>group_844_3 172 1 0 0 sg=172 px=0 gx=0
TAAGGAATTGTGCCTCACTGATTAAGCATT
>group_844_4 172 1 0 0 sg=172 px=0 gx=0
AAAATAATTTTTCCGTCTACAAACCCCTTA
>group_844_5 172 1 0 0 sg=172 px=0 gx=0
CTCTTTAATAAAATAATTTTTCCGTCTACA
>group_844_6 172 1 0 0 sg=172 px=0 gx=0
GCGTCTGTACGTTCCTTAAGGAATTGTGCC
>group_844_7 172 1 0 0 sg=172 px=0 gx=0
TTGTGCCTCACTGATTAAGCATTGGTAACT
>group_844_8 172 1 0 0 sg=172 px=0 gx=0
ATGACACCGGTAAACGGAAAGGCAGGAACA
>group_844_9 172 1 0 0 sg=172 px=0 gx=0
TTTGTAGACGGAAAAATTATTTTATTAAAG
>group_845_0 290 0 0 0 sg=290 px=0 gx=0
CTTGCATGCCTCGAGTCTAGAGGATCCCCG
>group_845_1 290 0 0 0 sg=290 px=0 gx=0
GATCGTCGACCAATTCTTGAAGACGAAAGG
>group_845_2 290 0 0 0 sg=290 px=0 gx=0
CTTTCGTCTTCAAGAATTGGTCGACGATCT
>group_845_3 290 0 0 0 sg=290 px=0 gx=0
AGTGAACGTTGACGATCGTCGACCGTACCC
>group_845_4 290 0 0 0 sg=290 px=0 gx=0
GGATCTGCTGCCTCGCGCGTTTCGGTGATG
>group_845_5 290 0 0 0 sg=290 px=0 gx=0
ACTTGATCGGGGGATCTGCTGCCTCGCGCG
>group_845_6 290 0 0 0 sg=290 px=0 gx=0
GAAACGCGCGAGGCAGCAGATCCCCCGATC
>group_845_7 290 0 0 0 sg=290 px=0 gx=0
GATCCCCGGGTACCGAGCTCGAATTCAGTA
>group_845_8 290 0 0 0 sg=290 px=0 gx=0
ACCCGGGGATCCTCTAGACTCGAGGCATGC
>group_845_9 290 0 0 0 sg=290 px=0 gx=0
CGTCGACCAATTCTTGAAGACGAAAGGGCC
>group_846_0 146 1 0 0 sg=146 px=0 gx=0
ACAGCAGATCCAGACATGATAAGATACATT
>group_846_1 146 1 0 0 sg=146 px=0 gx=0
AGCAGGCTCTTTCGATCCCCCAAGCTTACT
>group_846_2 146 1 0 0 sg=146 px=0 gx=0
TATCATGTCTGGATCTGCTGTGGAATGTGT
>group_846_3 146 1 0 0 sg=146 px=0 gx=0
TCCCCCAAGCTTACTTAGATCTCGAGCTAG
>group_846_4 146 1 0 0 sg=146 px=0 gx=0
TCTGGATCTGCTGTGGAATGTGTGTCAGTT
>group_846_5 146 1 0 0 sg=146 px=0 gx=0
CTGACACACATTCCACAGCAGATCCAGACA
>group_846_6 146 1 0 0 sg=146 px=0 gx=0
TCTTATCATGTCTGGATCTGCTGTGGAATG
>group_846_7 146 1 0 0 sg=146 px=0 gx=0
CACATTCCACAGCAGATCCAGACATGATAA
>group_846_8 146 1 0 0 sg=146 px=0 gx=0
CACAGCAGATCCAGACATGATAAGATACAT
>group_846_9 146 1 0 0 sg=146 px=0 gx=0
AATGTATCTTATCATGTCTGGATCTGCTGT
>group_847_0 218 1 0 0 sg=218 px=0 gx=0
TCCAATTTTGTCCTTGGAAATTATTTTAGC
>group_847_1 218 1 0 0 sg=218 px=0 gx=0
TCGAGAATTCCCCGGGATCCTTAGACATGA
>group_847_2 218 1 0 0 sg=218 px=0 gx=0
GATCCCGGGGAATTCTCGAGCGAAGACAGA
>group_847_3 218 1 0 0 sg=218 px=0 gx=0
ATAATTTCCAAGGACAAAATTGGAGAGAAC
>group_847_4 218 1 0 0 sg=218 px=0 gx=0
ACATCGTTTCGAATAATTAGTTGTTTTTTG
>group_847_5 218 1 0 0 sg=218 px=0 gx=0
TGGCTACTTTGCAATCTGTCTTCGCTCGAG
>group_847_6 218 1 0 0 sg=218 px=0 gx=0
ATTGGAGAGAACATCGTTTCGAATAATTAG
>group_847_7 218 1 0 0 sg=218 px=0 gx=0
GAGAACATCGTTTCGAATAATTAGTTGTTT
>group_847_8 218 1 0 0 sg=218 px=0 gx=0
AATTCCCCGGGATCCTTAGACATGACTGTT
>group_847_9 218 1 0 0 sg=218 px=0 gx=0
AACTAATTATTCGAAACGATGTTCTCTCCA
>group_848_0 58 1 0 0 sg=58 px=0 gx=0
CTTTCGTCTTCAAGGGATCCTCTTCCGCTT
>group_848_1 58 1 0 0 sg=58 px=0 gx=0
AGGCCCTTTCGTCTTCAAGGGATCCTCTTC
>group_848_2 58 1 0 0 sg=58 px=0 gx=0
AGCGGAAGAGGATCCCTTGAAGACGAAAGG
>group_848_3 58 1 0 0 sg=58 px=0 gx=0
AGGAAGCGGAAGAGGATCCCTTGAAGACGA
>group_848_4 58 1 0 0 sg=58 px=0 gx=0
AGAGGATCCCTTGAAGACGAAAGGGCCTCG
>group_848_5 58 1 0 0 sg=58 px=0 gx=0
GGGATCCTCTTCCGCTTCCTCGCTCACTGA
>group_848_6 58 1 0 0 sg=58 px=0 gx=0
GGAAGCGGAAGAGGATCCCTTGAAGACGAA
>group_848_7 58 1 0 0 sg=58 px=0 gx=0
TTCAAGGGATCCTCTTCCGCTTCCTCGCTC
>group_848_8 58 1 0 0 sg=58 px=0 gx=0
GTGAGCGAGGAAGCGGAAGAGGATCCCTTG
>group_848_9 58 1 0 0 sg=58 px=0 gx=0
TTCGTCTTCAAGGGATCCTCTTCCGCTTCC
>group_849_0 102 0 0 0 sg=102 px=0 gx=0
GCCCGGATCCGTCGAAGCTTCTAGAGATCT
>group_849_1 102 0 0 0 sg=102 px=0 gx=0
TTAATCATCGCGACTGCAGAGATCCCCGGG
>group_849_2 102 0 0 0 sg=102 px=0 gx=0
GATTGATCCGGGCAACGTTCTTGCCATTGC
>group_849_3 102 0 0 0 sg=102 px=0 gx=0
GAAGATCTCTAGAAGCTTCGACGGATCCGG
>group_849_4 102 0 0 0 sg=102 px=0 gx=0
AATTCCCGGGGATCTCTGCAGTCGCGATGA
>group_849_5 102 0 0 0 sg=102 px=0 gx=0
GGTATGGAAGATCTCTAGAAGCTTCGACGG
>group_849_6 102 0 0 0 sg=102 px=0 gx=0
ATCATCGCGACTGCAGAGATCCCCGGGAAT
>group_849_7 102 0 0 0 sg=102 px=0 gx=0
GGGATCTCTGCAGTCGCGATGATTAATTAA
>group_849_8 102 0 0 0 sg=102 px=0 gx=0
AGATCTCTAGAAGCTTCGACGGATCCGGGC
>group_849_9 102 0 0 0 sg=102 px=0 gx=0
CGAAGCTTCTAGAGATCTTCCATACCTACC
>group_850_0 110 1 6 0 sg=104 px=6 gx=0
TCCTCGTTATTTCTAGGCACAGCTTCACGC
>group_850_1 110 1 6 0 sg=104 px=6 gx=0
TAAAATATCGAGCCGAGAACGTTATCGAAG
>group_850_2 110 1 6 0 sg=104 px=6 gx=0
GCCTAGAAATAACGAGGACAGTCGCACGAC
>group_850_3 110 1 6 0 sg=104 px=6 gx=0
CAACTTCGATAACGTTCTCGGCTCGATATT
>group_850_4 110 1 6 0 sg=104 px=6 gx=0
GTTATTTCTAGGCACAGCTTCACGCTGCCG
>group_850_5 110 1 6 0 sg=104 px=6 gx=0
CTTCGTCGTGCGACTGTCCTCGTTATTTCT
>group_850_6 110 1 6 0 sg=104 px=6 gx=0
AATCAGATAAAATATCGAGCCGAGAACGTT
>group_850_7 110 1 6 0 sg=104 px=6 gx=0
GTGCCTAGAAATAACGAGGACAGTCGCACG
>group_850_8 110 1 6 0 sg=104 px=6 gx=0
TGTCCTCGTTATTTCTAGGCACAGCTTCAC
>group_850_9 110 1 6 0 sg=104 px=6 gx=0
AAGATCATCTTATTAATCAGATAAAATATC
>group_851_0 52012 1 51884 456 sg=128 px=51428 gx=0
GGGATCCTAGAGCGCACGAATGAGGGCCGA
>group_851_1 52012 1 51884 456 sg=128 px=51428 gx=0
CTCCGAGTGGTTCGAACCTTCGCTTCAGGA
>group_851_2 52012 1 51884 456 sg=128 px=51428 gx=0
AGATAGATCCTCTAGAGTCGACCTGCAGGC
>group_851_3 52012 1 51884 456 sg=128 px=51428 gx=0
CCTCTCCTGAAGCGAAGGTTCGAACCACTC
>group_851_4 52012 1 51884 456 sg=128 px=51428 gx=0
TTCTGCCTTGCGCAGATGAGATAGATCCTC
>group_851_5 52012 1 51884 456 sg=128 px=51428 gx=0
TCTCCTGAAGCGAAGGTTCGAACCACTCGG
>group_851_6 52012 1 51884 456 sg=128 px=51428 gx=0
GCTCTAGGATCCCCGGGTACCGAGCTCGAA
>group_851_7 52012 1 51884 456 sg=128 px=51428 gx=0
CCCTCATTCGTGCGCTCTAGGATCCCCGGG
>group_851_8 52012 1 51884 456 sg=128 px=51428 gx=0
CCTGAAGCGAAGGTTCGAACCACTCGGAGG
>group_851_9 52012 1 51884 456 sg=128 px=51428 gx=0
CGGGGATCCTAGAGCGCACGAATGAGGGCC
>group_852_0 11864 1 16 10984 sg=880 px=0 gx=10968
GGCCGGCCCACCGGTGGGCCATATGGGCCC
>group_852_1 11864 1 16 10984 sg=880 px=0 gx=10968
TCAATCACGATCTTCTAATAAGAACAAGAA
>group_852_2 11864 1 16 10984 sg=880 px=0 gx=10968
GATCTGGCCGGCCCACCGGTGGGCCATATG
>group_852_3 11864 1 16 10984 sg=880 px=0 gx=10968
TTGTTCGAACGTACGTCGATCGCTCCCCCG
>group_852_4 11864 1 16 10984 sg=880 px=0 gx=10968
GATCCCGAAGCGGTGATCGCCGAAGTATCA
>group_852_5 11864 1 16 10984 sg=880 px=0 gx=10968
CCAAGGATAACTTGTATCCAAGCGCTTCAG
>group_852_6 11864 1 16 10984 sg=880 px=0 gx=10968
TTTTCCATAATTTTCGTATCCGTAATAGTG
>group_852_7 11864 1 16 10984 sg=880 px=0 gx=10968
TTGATGTTCGGATTGTTATCCATGGGTATA
>group_852_8 11864 1 16 10984 sg=880 px=0 gx=10968
TGTTCGGATTGTTATCCATGGGTATATCTC
>group_852_9 11864 1 16 10984 sg=880 px=0 gx=10968
TTTAAATAGACATTAGCAGATAAATTAGCA
>group_853_0 44 1 0 0 sg=44 px=0 gx=0
TCAACCATATGGGCCATCACCATCACCATC
>group_853_1 44 1 0 0 sg=44 px=0 gx=0
AAAATGGTTCAACCATATGGGCCATCACCA
>group_853_2 44 1 0 0 sg=44 px=0 gx=0
ATGGTGATGGTGATGGCCCATATGGTTGAA
>group_853_3 44 1 0 0 sg=44 px=0 gx=0
TCGTAAAATGGTTCAACCATATGGGCCATC
>group_853_4 44 1 0 0 sg=44 px=0 gx=0
ACCATATGGGCCATCACCATCACCATCACG
>group_853_5 44 1 0 0 sg=44 px=0 gx=0
ATGGTTCAACCATATGGGCCATCACCATCA
>group_853_6 44 1 0 0 sg=44 px=0 gx=0
GTATCGTAAAATGGTTCAACCATATGGGCC
>group_853_7 44 1 0 0 sg=44 px=0 gx=0
AAATGGTTCAACCATATGGGCCATCACCAT
>group_853_8 44 1 0 0 sg=44 px=0 gx=0
GCCCATATGGTTGAACCATTTTACGATACC
>group_853_9 44 1 0 0 sg=44 px=0 gx=0
ATGGCCCATATGGTTGAACCATTTTACGAT
>group_854_0 1320 1 0 0 sg=1320 px=0 gx=0
ATATAACCATGGCTAGCTCGCGAGTCGACG
>group_854_1 1320 1 0 0 sg=1320 px=0 gx=0
CGACTCGCGAGCTAGCCATGGTTATATCTC
>group_854_2 1320 1 0 0 sg=1320 px=0 gx=0
GGCAACTAGTGCATCTCCCGTGATGCAGGA
>group_854_3 1320 1 0 0 sg=1320 px=0 gx=0
CCACCGAGACCCGGACGCCCAAGCTATCGC
>group_854_4 1320 1 0 0 sg=1320 px=0 gx=0
AGTCCAGGGACGCCGACTGTGTAGGTTGTG
>group_854_5 1320 1 0 0 sg=1320 px=0 gx=0
TGGCTGACGAACCCGTTCGTGATAAACGCG
>group_854_6 1320 1 0 0 sg=1320 px=0 gx=0
ACCACCCGTTGTTGTGTTTGGTCGACGTCG
>group_854_7 1320 1 0 0 sg=1320 px=0 gx=0
CGGAAAACCCGAATTTGCGCCCACAACCTA
>group_854_8 1320 1 0 0 sg=1320 px=0 gx=0
TGGTGCGTTTCTTGGAAGCACACCACCGAG
>group_854_9 1320 1 0 0 sg=1320 px=0 gx=0
GTTTGGTCGACGTCGCCGGGGTGCCGACCC
>group_855_0 232 1 0 0 sg=232 px=0 gx=0
GATTCGCCCGGGCTGACTCGAGAGCTCCGA
>group_855_1 232 1 0 0 sg=232 px=0 gx=0
TGGCATGGCGGCCGACGCGCTGGGCTACGT
>group_855_2 232 1 0 0 sg=232 px=0 gx=0
GCGAATCGATAAGCTTGGGCTGCAGGTCGA
>group_855_3 232 1 0 0 sg=232 px=0 gx=0
GCCCAAGCTTATCGATTCGCCCGGGCTGAC
>group_855_4 232 1 0 0 sg=232 px=0 gx=0
CCTAACTAACTAGCGATCCCGACTCACTAT
>group_855_5 232 1 0 0 sg=232 px=0 gx=0
CGACTCTAGAGGATCCTAACTAACTAGCGA
>group_855_6 232 1 0 0 sg=232 px=0 gx=0
CGCCCGGGCTGACTCGAGAGCTCCGATGAT
>group_855_7 232 1 0 0 sg=232 px=0 gx=0
ATCCTAACTAACTAGCGATCCCGACTCACT
>group_855_8 232 1 0 0 sg=232 px=0 gx=0
GACTCTAGAGGATCCTAACTAACTAGCGAT
>group_855_9 232 1 0 0 sg=232 px=0 gx=0
TTTGGCATGGCGGCCGACGCGCTGGGCTAC
>group_856_0 478 1 0 0 sg=478 px=0 gx=0
TTCCTTGACCCTGGAAGGTTCCACTCCCAC
>group_856_1 478 1 0 0 sg=478 px=0 gx=0
CCCCCGTGCCTTCCTTGACCCTGGAAGGTT
>group_856_2 478 1 0 0 sg=478 px=0 gx=0
CTCCGGCGTGGTCCAGACCGCCACTGCTGC
>group_856_3 478 1 0 0 sg=478 px=0 gx=0
CCCGTGCCTTCCTTGACCCTGGAAGGTTCC
>group_856_4 478 1 0 0 sg=478 px=0 gx=0
GCCCGCCCACAAGACCCGCAGCGCCCGACC
>group_856_5 478 1 0 0 sg=478 px=0 gx=0
TGCTGCGCCGTCGTCCGCGACCCACACCTT
>group_856_6 478 1 0 0 sg=478 px=0 gx=0
CCAAGGCAGTCTGGAGCATGCGCTTTAGCG
>group_856_7 478 1 0 0 sg=478 px=0 gx=0
ACGTCGAGGTGCCCGAAGGACCGCGCACTT
>group_856_8 478 1 0 0 sg=478 px=0 gx=0
ACCAAGTGCGCGGTCCTTCGGGCACCTCGA
>group_856_9 478 1 0 0 sg=478 px=0 gx=0
CCTGGAAGGTTCCACTCCCACTGTCCTTTC
>group_857_0 98 1 0 0 sg=98 px=0 gx=0
GGAATAAGCTTGCGGCCGCTTAATTAAGAC
>group_857_1 98 1 0 0 sg=98 px=0 gx=0
CTAAAGGGAATAAGCTTGCGGCCGCTTAAT
>group_857_2 98 1 0 0 sg=98 px=0 gx=0
GCTTAATTAAGACGGATCCCCGACTACGTA
>group_857_3 98 1 0 0 sg=98 px=0 gx=0
TCTTAATTAAGCGGCCGCAAGCTTATTCCC
>group_857_4 98 1 0 0 sg=98 px=0 gx=0
ATCCGTCTTAATTAAGCGGCCGCAAGCTTA
>group_857_5 98 1 0 0 sg=98 px=0 gx=0
AGCGGCCGCAAGCTTATTCCCTTTAGTGAG
>group_857_6 98 1 0 0 sg=98 px=0 gx=0
ACTAAAGGGAATAAGCTTGCGGCCGCTTAA
>group_857_7 98 1 0 0 sg=98 px=0 gx=0
CGCAAGCTTATTCCCTTTAGTGAGGGTTAA
>group_857_8 98 1 0 0 sg=98 px=0 gx=0
ACGTAGTCGGGGATCCGTCTTAATTAAGCG
>group_857_9 98 1 0 0 sg=98 px=0 gx=0
AAGGGAATAAGCTTGCGGCCGCTTAATTAA
>group_858_0 84 1 0 0 sg=84 px=0 gx=0
ATTTCACACAGGAGATATACATATGTGAAG
>group_858_1 84 1 0 0 sg=84 px=0 gx=0
CCAGTGCCAAGCTTGCATGCAGATCTAGCG
>group_858_2 84 1 0 0 sg=84 px=0 gx=0
TCTTCACATATGTATATCTCCTGTGTGAAA
>group_858_3 84 1 0 0 sg=84 px=0 gx=0
AGCTTGCATGCAGATCTAGCGCTCTAGAGG
>group_858_4 84 1 0 0 sg=84 px=0 gx=0
CAATTTCACACAGGAGATATACATATGTGA
>group_858_5 84 1 0 0 sg=84 px=0 gx=0
TCACATATGTATATCTCCTGTGTGAAATTG
>group_858_6 84 1 0 0 sg=84 px=0 gx=0
CACACAGGAGATATACATATGTGAAGAGCG
>group_858_7 84 1 0 0 sg=84 px=0 gx=0
ATATACATATGTGAAGAGCGGAACCCCTAT
>group_858_8 84 1 0 0 sg=84 px=0 gx=0
GATCTGCATGCAAGCTTGGCACTGGCCACG
>group_858_9 84 1 0 0 sg=84 px=0 gx=0
GGGTTCCGCTCTTCACATATGTATATCTCC
>group_859_0 96 1 0 0 sg=96 px=0 gx=0
GCGGGATCCCCGGGAATTCACTGGCCGTCG
>group_859_1 96 1 0 0 sg=96 px=0 gx=0
ATCCCGCCTGAACTCACCGCGACGTCTGTC
>group_859_2 96 1 0 0 sg=96 px=0 gx=0
GACAGACGTCGCGGTGAGTTCAGGCGGGAT
>group_859_3 96 1 0 0 sg=96 px=0 gx=0
CCACAGTTCGCGGGATCCCCGGGAATTCAC
>group_859_4 96 1 0 0 sg=96 px=0 gx=0
CTCGACAGACGTCGCGGTGAGTTCAGGCGG
>group_859_5 96 1 0 0 sg=96 px=0 gx=0
ACGTCGCGGTGAGTTCAGGCGGGATCCGTC
>group_859_6 96 1 0 0 sg=96 px=0 gx=0
GCTTGGCTGCAGGTCGACGGATCCCGCCTG
>group_859_7 96 1 0 0 sg=96 px=0 gx=0
GTCGCGGTGAGTTCAGGCGGGATCCGTCGA
>group_859_8 96 1 0 0 sg=96 px=0 gx=0
TCCCGGGGATCCCGCGAACTGTGGACGAGA
>group_859_9 96 1 0 0 sg=96 px=0 gx=0
GAATTCCCGGGGATCCCGCGAACTGTGGAC
>group_860_0 4466 1 0 3724 sg=742 px=0 gx=3724
GCGTCCGGCGTAGAGGATCCCTACTTCTTT
>group_860_1 4466 1 0 3724 sg=742 px=0 gx=3724
CGAGTGCAACCGGCGCAGGAACACTGCCAG
>group_860_2 4466 1 0 3724 sg=742 px=0 gx=3724
TCATTCGTGATTGCGCCTGAGCGAGGCGAA
>group_860_3 4466 1 0 3724 sg=742 px=0 gx=3724
AATATGGCTCATTCGATTCCTGTTTGTAAT
>group_860_4 4466 1 0 3724 sg=742 px=0 gx=3724
TTCATTCGTGATTGCGCCTGAGCGAGGCGA
>group_860_5 4466 1 0 3724 sg=742 px=0 gx=3724
CGATCGCATCAACCGGATCCACAGGACGGG
>group_860_6 4466 1 0 3724 sg=742 px=0 gx=3724
GGCGTAGAGGATCCCTACTTCTTTTTCCCA
>group_860_7 4466 1 0 3724 sg=742 px=0 gx=3724
TTTTGGGAGCATCAGTAAAAGAGAAGAACT
>group_860_8 4466 1 0 3724 sg=742 px=0 gx=3724
ATTTATGCCACTTCCGACCATCAAGCATTT
>group_860_9 4466 1 0 3724 sg=742 px=0 gx=3724
CCGATCGCATCAACCGGATCCACAGGACGG
>group_861_0 200 1 0 0 sg=200 px=0 gx=0
CACGATCCATCCATTTCTTAAGAAATGGAT
>group_861_1 200 1 0 0 sg=200 px=0 gx=0
TGCCATACGGAATTCGGGAAGAAATGGATG
>group_861_2 200 1 0 0 sg=200 px=0 gx=0
CGCCTGATGAATGCTCATCCGGAATTCGGG
>group_861_3 200 1 0 0 sg=200 px=0 gx=0
ATCCATCCATTTCTTCCCGAATTCCGTATG
>group_861_4 200 1 0 0 sg=200 px=0 gx=0
CGTCTTTCATTGCCATACGGAATTCGGGAA
>group_861_5 200 1 0 0 sg=200 px=0 gx=0
TCCCGAATTCCGTATGGCAATGAAAGACGG
>group_861_6 200 1 0 0 sg=200 px=0 gx=0
AGAAATGGATGACGATCCATCCATTTCTTA
>group_861_7 200 1 0 0 sg=200 px=0 gx=0
GGATGACGATCCATCCATTTCTTCCCGAAT
>group_861_8 200 1 0 0 sg=200 px=0 gx=0
TCGTGATCGTCCCGAATTCCGGATGAGCAT
>group_861_9 200 1 0 0 sg=200 px=0 gx=0
ATCCATTTCTTAAGAAATGGATGACGATCC
>group_862_0 352 1 0 0 sg=352 px=0 gx=0
GCTGATCCCGTCGTTTTACAACGTCGTGAC
>group_862_1 352 1 0 0 sg=352 px=0 gx=0
GACCCAACGCTGCCCGAGTTTGTCAGAAAG
>group_862_2 352 1 0 0 sg=352 px=0 gx=0
CCAACGCTGCCCGAGTTTGTCAGAAAGCAG
>group_862_3 352 1 0 0 sg=352 px=0 gx=0
GTTGTAAAACGACGGGATCAGCCATTTTTT
>group_862_4 352 1 0 0 sg=352 px=0 gx=0
CGGGCAGCGTTGGGTCCTGGGGGATTCCTT
>group_862_5 352 1 0 0 sg=352 px=0 gx=0
GCTTTCTGACAAACTCGGGCAGCGTTGGGT
>group_862_6 352 1 0 0 sg=352 px=0 gx=0
ATCCCCCGGGCTCGAGAAGCTTAGGCCTGA
>group_862_7 352 1 0 0 sg=352 px=0 gx=0
CCCCGGGCTCGAGAAGCTTAGGCCTGAATT
>group_862_8 352 1 0 0 sg=352 px=0 gx=0
GTTTGGTCTGCTTTCTGACAAACTCGGGCA
>group_862_9 352 1 0 0 sg=352 px=0 gx=0
GGCCGATAAGCTCCTCTCAGGCGCCGCTGG
>group_863_0 142 4 0 0 sg=142 px=0 gx=0
TCGACGCGTCAATTCGAGCTCCACCGCGGT
>group_863_1 142 4 0 0 sg=142 px=0 gx=0
ATTGACGCGTCGATCCGGTGATTGATTGAG
>group_863_2 142 4 0 0 sg=142 px=0 gx=0
CGGTGATTGATTGAGCAAGCTAGCTTTATG
>group_863_3 142 4 0 0 sg=142 px=0 gx=0
GCGGTGGAGCTCGAATTGACGCGTCGATCC
>group_863_4 142 4 0 0 sg=142 px=0 gx=0
CGTCGATCCGGTGATTGATTGAGCAAGCTA
>group_863_5 142 4 0 0 sg=142 px=0 gx=0
AGCTAGCTTGCTCAATCAATCACCGGATCG
>group_863_6 142 4 0 0 sg=142 px=0 gx=0
GCTCAATCAATCACCGGATCGACGCGTCCT
>group_863_7 142 4 0 0 sg=142 px=0 gx=0
CATAAAGCTAGCTTGCTCAATCAATCACCG
>group_863_8 142 4 0 0 sg=142 px=0 gx=0
ACCGAGGACGCGTCGATCCGGTGATTGATT
>group_863_9 142 4 0 0 sg=142 px=0 gx=0
AATCACCGGATCGACGCGTCCTCGGTACCG
>group_864_0 232 1 0 0 sg=232 px=0 gx=0
CGCTGACTACAAGGACGACGATGACAAGAA
>group_864_1 232 1 0 0 sg=232 px=0 gx=0
AACACGCTGACTACAAGGACGACGATGACA
>group_864_2 232 1 0 0 sg=232 px=0 gx=0
TCGAGTGAATTCCCCGGGTACCAGATCTTG
>group_864_3 232 1 0 0 sg=232 px=0 gx=0
GTCGAGATCGGCTAGCTCATTCATTCAAGA
>group_864_4 232 1 0 0 sg=232 px=0 gx=0
AGATATAATATGGCTCACAACCACCGTCAC
>group_864_5 232 1 0 0 sg=232 px=0 gx=0
CCCGGGTACCAGATCTTGAATGAATGAGCT
>group_864_6 232 1 0 0 sg=232 px=0 gx=0
AACTTTAAGAAGGAGATATAATATGGCTCA
>group_864_7 232 1 0 0 sg=232 px=0 gx=0
TTCATTCAAGATCTGGTACCCGGGGAATTC
>group_864_8 232 1 0 0 sg=232 px=0 gx=0
GAAGGAGATATAATATGGCTCACAACCACC
>group_864_9 232 1 0 0 sg=232 px=0 gx=0
CAAACACGCTGACTACAAGGACGACGATGA
>group_865_0 2050 1 0 0 sg=2050 px=0 gx=0
ACCTACTTTTTTAGCAAGTTGTTCAACAAA
>group_865_1 2050 1 0 0 sg=2050 px=0 gx=0
CTAGAGGTACCCCCAGTGAATTAAAAATAT
>group_865_2 2050 1 0 0 sg=2050 px=0 gx=0
CTTTATTATTATTCGCTTATACAGACGTAC
>group_865_3 2050 1 0 0 sg=2050 px=0 gx=0
TATAAATATCACACCTACAAAAGAACTCGT
>group_865_4 2050 1 0 0 sg=2050 px=0 gx=0
GTTTCACCATCTAAAATTTTATCATAATTC
>group_865_5 2050 1 0 0 sg=2050 px=0 gx=0
CCACCCGGGCGGCCCCGCCGACCCCGCACC
>group_865_6 2050 1 0 0 sg=2050 px=0 gx=0
CTCTGTTTTTTCCTTCCATCCTTTTATAAC
>group_865_7 2050 1 0 0 sg=2050 px=0 gx=0
ATATCGATTAAATACAATAATTATCTTACT
>group_865_8 2050 1 0 0 sg=2050 px=0 gx=0
CATTTTTTGAGTATTCAAATTCAAATTATT
>group_865_9 2050 1 0 0 sg=2050 px=0 gx=0
TATGACCATGATTACGAATTCAATTAAATC
>group_866_0 328 1 0 0 sg=328 px=0 gx=0
GATCTTCGAGTCGAGTACCAGTATTACGCG
>group_866_1 328 1 0 0 sg=328 px=0 gx=0
CGCGTAATACTGGTACTCGACTCGAAGATC
>group_866_2 328 1 0 0 sg=328 px=0 gx=0
TGGTCGAGATCCCTCGGAGATCTGGGCGTG
>group_866_3 328 1 0 0 sg=328 px=0 gx=0
GAGGTCGGGGGATCCGTTTAAACTTGGACC
>group_866_4 328 1 0 0 sg=328 px=0 gx=0
ACGCCCAGATCTCCGAGGGATCTCGACCAA
>group_866_5 328 1 0 0 sg=328 px=0 gx=0
TCCCAGGTCCAAGTTTAAACGGATCCCCCG
>group_866_6 328 1 0 0 sg=328 px=0 gx=0
CATGGATCGATCCATATGCGGTGTGAAATA
>group_866_7 328 1 0 0 sg=328 px=0 gx=0
GAGGGAGTTTGGGCCGGCCCAAACGAATTC
>group_866_8 328 1 0 0 sg=328 px=0 gx=0
ATTAACATGCATGGATCGATCCATATGCGG
>group_866_9 328 1 0 0 sg=328 px=0 gx=0
AAACGGATCCCCCGACCTCGACCTCTGGCT
>group_867_0 1523 1 0 4 sg=1519 px=0 gx=4
TCCGTTTGTCACGTCCGGCACGCCGCGAAC
>group_867_1 1523 1 0 4 sg=1519 px=0 gx=4
GGGTACTAGTGAGACGTGCGGCTTCCGTTT
>group_867_2 1523 1 0 4 sg=1519 px=0 gx=4
TCGGAACGAGGGAGCCGACTGCCGACGTGC
>group_867_3 1523 1 0 4 sg=1519 px=0 gx=4
TTCCTTGCGGTTCGCGGCGTGCCGGACGTG
>group_867_4 1523 1 0 4 sg=1519 px=0 gx=4
CGACGGCCAGTGCCAAGCTTGGACTCAAAA
>group_867_5 1523 1 0 4 sg=1519 px=0 gx=4
CGTCGCCGGGGGGCCCACAAGGGTAGCGGC
>group_867_6 1523 1 0 4 sg=1519 px=0 gx=4
CCCGTCGACTCTAGAGGTACCGGTTGTTCG
>group_867_7 1523 1 0 4 sg=1519 px=0 gx=4
CTCTGCAGGCATGCGATGGGTTATAATTAC
>group_867_8 1523 1 0 4 sg=1519 px=0 gx=4
CAATGGCAGCGCGCCGACCGCGATGGGCTG
>group_867_9 1523 1 0 4 sg=1519 px=0 gx=4
CGGCCAATTCGGAACGAGGGAGCCGACTGC
>group_868_0 152 1 0 0 sg=152 px=0 gx=0
CTCGAGAATTCTGCAGGCGCGCCCGCCCAA
>group_868_1 152 1 0 0 sg=152 px=0 gx=0
CGCCCGCCCAATTCGCCCTATAGTGAGTCG
>group_868_2 152 1 0 0 sg=152 px=0 gx=0
GCAGGCGCGCCCGCCCAATTCGCCCTATAG
>group_868_3 152 1 0 0 sg=152 px=0 gx=0
TATAGGGCGAATTGGGCGGGCGCGCCTGCA
>group_868_4 152 1 0 0 sg=152 px=0 gx=0
ATCCCGGGAAGCTTCTCGAGAATTCTGCAG
>group_868_5 152 1 0 0 sg=152 px=0 gx=0
AGGCGCGCCATGCATAGCTTGAGTATTCTA
>group_868_6 152 1 0 0 sg=152 px=0 gx=0
TGGGCGGGCGCGCCTGCAGAATTCTCGAGA
>group_868_7 152 1 0 0 sg=152 px=0 gx=0
AATTGGGCGGGCGCGCCTGCAGAATTCTCG
>group_868_8 152 1 0 0 sg=152 px=0 gx=0
TGCAGAATTCTCGAGAAGCTTCCCGGGATC
>group_868_9 152 1 0 0 sg=152 px=0 gx=0
GCCCGCCCAATTCGCCCTATAGTGAGTCGT
>group_869_0 426 1 0 0 sg=426 px=0 gx=0
ACATGGATCCGAAGTTCCTATTCTCTAGAA
>group_869_1 426 1 0 0 sg=426 px=0 gx=0
TGACACGTGCTAAAACTTCATTTTTAAAGA
>group_869_2 426 1 0 0 sg=426 px=0 gx=0
AATAGGAACTTCGGATCCATGTTCTTTCCT
>group_869_3 426 1 0 0 sg=426 px=0 gx=0
GTCTACGAACTTCCGGGACGCCTCCGGGCC
>group_869_4 426 1 0 0 sg=426 px=0 gx=0
TTGTTTTGGAACCAAAATCAACGGGACTTT
>group_869_5 426 1 0 0 sg=426 px=0 gx=0
GTAGACACGACCTCCGACCACTCGGCGTAC
>group_869_6 426 1 0 0 sg=426 px=0 gx=0
ATTCCCGGGAGAGCTCGATGTAGTGGGCCA
>group_869_7 426 1 0 0 sg=426 px=0 gx=0
GATCCGAAGTTCCTATTCTCTAGAAAGAAT
>group_869_8 426 1 0 0 sg=426 px=0 gx=0
GAAGTTCCTATTCTTTCTAGAGAATAGGAA
>group_869_9 426 1 0 0 sg=426 px=0 gx=0
AGGCGAAATTGTAAACGGAAGTTCCTATTC
>group_870_0 778 1 0 10 sg=768 px=0 gx=10
ACACGCTCGAGGAATTCTTGACATGAACAG
>group_870_1 778 1 0 10 sg=768 px=0 gx=10
ATTCTCTGAGGGGTTTAAAGGAAAGCCACC
>group_870_2 778 1 0 10 sg=768 px=0 gx=10
CTCTGAGGGGTTTAAAGGAAAGCCACCATT
>group_870_3 778 1 0 10 sg=768 px=0 gx=10
CAACAACAACAGGAACGGTACCCCAATTGG
>group_870_4 778 1 0 10 sg=768 px=0 gx=10
CCATTGAATCTGAAGTCGTTTTGATTAGTG
>group_870_5 778 1 0 10 sg=768 px=0 gx=10
AGGACTCTAGATTGACATGAACAGCGACGG
>group_870_6 778 1 0 10 sg=768 px=0 gx=10
TTGAATCTGAAGTCGTTTTGATTAGTGTGT
>group_870_7 778 1 0 10 sg=768 px=0 gx=10
AATCAATCGATTGCTGAAGAAGAAGAAGCA
>group_870_8 778 1 0 10 sg=768 px=0 gx=10
GAGAAGAAGAAGAAGAAGAATCAATCGATT
>group_870_9 778 1 0 10 sg=768 px=0 gx=10
ACTTCAGATTCAATGGTGGCTTTCCTTTAA
>group_871_0 136 0 0 0 sg=136 px=0 gx=0
GTATATCTCCTTCTTAAATCTAGATTACGC
>group_871_1 136 0 0 0 sg=136 px=0 gx=0
TCCTGAAAATCTCGTCGAAGCTGGGCTGCA
>group_871_2 136 0 0 0 sg=136 px=0 gx=0
TGCAGCCCAGCTTCGACGAGATTTTCAGGA
>group_871_3 136 0 0 0 sg=136 px=0 gx=0
TCTCGTCGAAGCTGGGCTGCAGAGATCTAA
>group_871_4 136 0 0 0 sg=136 px=0 gx=0
AAAAAGCCCGCTCATTAGGCGGGCTTCATT
>group_871_5 136 0 0 0 sg=136 px=0 gx=0
AATCTCGTCGAAGCTGGGCTGCAGAGATCT
>group_871_6 136 0 0 0 sg=136 px=0 gx=0
AGATCTCTGCAGCCCAGCTTCGACGAGATT
>group_871_7 136 0 0 0 sg=136 px=0 gx=0
GAGTGGCAGGGCGGGGCGTAATCTAGATTT
>group_871_8 136 0 0 0 sg=136 px=0 gx=0
GCAGGGCGGGGCGTAATCTAGATTTAAGAA
>group_871_9 136 0 0 0 sg=136 px=0 gx=0
CTCTGCAGCCCAGCTTCGACGAGATTTTCA
>group_872_0 248 1 0 0 sg=248 px=0 gx=0
TACGCGTACCGGTTAGTAATGAGTTTGGAA
>group_872_1 248 1 0 0 sg=248 px=0 gx=0
GCTCGAATTGTGCTTAGCCCTCCCACACAT
>group_872_2 248 1 0 0 sg=248 px=0 gx=0
TCTAGAGGATCCACTAGTCCAGTGTGGTGG
>group_872_3 248 1 0 0 sg=248 px=0 gx=0
CTAAGCACAATTCGAGCTCGGTACCTTTAA
>group_872_4 248 1 0 0 sg=248 px=0 gx=0
AGCACAATTCGAGCTCGGTACCTTTAAGAC
>group_872_5 248 1 0 0 sg=248 px=0 gx=0
ATAGAAGACACCGACTCTAGAGGATCCACT
>group_872_6 248 1 0 0 sg=248 px=0 gx=0
TGGTTATGTGTGGGAGGGCTAAGCACAATT
>group_872_7 248 1 0 0 sg=248 px=0 gx=0
AACTGACACACATTCCACAGAATTAATTCC
>group_872_8 248 1 0 0 sg=248 px=0 gx=0
CACAATTCGAGCTCGGTACCTTTAAGACCA
>group_872_9 248 1 0 0 sg=248 px=0 gx=0
CGAGCGGCCGCCACTGTGCTGGATATCAAC
>group_873_0 482 1 0 2 sg=480 px=0 gx=2
CTTAATCATGCCAGTTCAAAAGGGTATTCC
>group_873_1 482 1 0 2 sg=480 px=0 gx=2
ATTCACAAACGAATGGGCTACCTCCACCTC
>group_873_2 482 1 0 2 sg=480 px=0 gx=2
CCTCACTAAAGGGAACAAAAGCTGGAGCTT
>group_873_3 482 1 0 2 sg=480 px=0 gx=2
CCAACCGGCCTAATGAGAAGCCGTCCTTAC
>group_873_4 482 1 0 2 sg=480 px=0 gx=2
CGGCCGCCGTAGGCAATAGGTATTTCATTA
>group_873_5 482 1 0 2 sg=480 px=0 gx=2
GAACAAAAGCTGGAGCTTGAATTCTTAACT
>group_873_6 482 1 0 2 sg=480 px=0 gx=2
TTCAAAAGGGTATTCCATTATTCTAGAGTT
>group_873_7 482 1 0 2 sg=480 px=0 gx=2
CCCAACCGGCCTAATGAGAAGCCGTCCTTA
>group_873_8 482 1 0 2 sg=480 px=0 gx=2
GGGCCAATCGTCTGACCTGCCTCAACCTCC
>group_873_9 482 1 0 2 sg=480 px=0 gx=2
ACTGTCTCCTTGGCGAGTAGTTAAGAATTC
>group_874_0 2762 1 0 1448 sg=1314 px=0 gx=1448
ATGGCCAAACTAAGGGAAAGGCTTAATCAG
>group_874_1 2762 1 0 1448 sg=1314 px=0 gx=1448
CTTAAAGATAAGATTAACCCGTGGAAGTCC
>group_874_2 2762 1 0 1448 sg=1314 px=0 gx=1448
CGAGCTCGGATCGATATCTGCGGCCGCACC
>group_874_3 2762 1 0 1448 sg=1314 px=0 gx=1448
CTTGTACAGTTCCTAAAAGGGAGGTGGCAT
>group_874_4 2762 1 0 1448 sg=1314 px=0 gx=1448
TGCCCTTCGAACCAACCTTGGCCTGACTCA
>group_874_5 2762 1 0 1448 sg=1314 px=0 gx=1448
AGAGACAGCATGGCCAAACTAAGGGAAAGG
>group_874_6 2762 1 0 1448 sg=1314 px=0 gx=1448
AGTTGAGCTCTGGCCCAGAATAATTTACCA
>group_874_7 2762 1 0 1448 sg=1314 px=0 gx=1448
ATACCGTAAAATCGGGGTGTGGGGGGCCAA
>group_874_8 2762 1 0 1448 sg=1314 px=0 gx=1448
GACCCGTGCAGATCAGGCTCCCCAGGCCTC
>group_874_9 2762 1 0 1448 sg=1314 px=0 gx=1448
AAATTATTCTGGGCCAGAGCTCAACTAATA
>group_875_0 14434 0 0 14380 sg=54 px=0 gx=14380
CCCAGCCAGTCTATCAAATACTGACATAGA
>group_875_1 14434 0 0 14380 sg=54 px=0 gx=14380
AATACTGACATAGATCTCGAGCTCGGATCC
>group_875_2 14434 0 0 14380 sg=54 px=0 gx=14380
ATCCGAGCTCGAGATCTATGTCAGTATTTG
>group_875_3 14434 0 0 14380 sg=54 px=0 gx=14380
GGATCCGAGCTCGAGATCTATGTCAGTATT
>group_875_4 14434 0 0 14380 sg=54 px=0 gx=14380
ATAAGGATCCGAGCTCGAGATCTATGTCAG
>group_875_5 14434 0 0 14380 sg=54 px=0 gx=14380
GTCTATCAAATACTGACATAGATCTCGAGC
>group_875_6 14434 0 0 14380 sg=54 px=0 gx=14380
CAGTCTATCAAATACTGACATAGATCTCGA
>group_875_7 14434 0 0 14380 sg=54 px=0 gx=14380
TAGATCTCGAGCTCGGATCCTTATCGTCAT
>group_875_8 14434 0 0 14380 sg=54 px=0 gx=14380
GACGATAAGGATCCGAGCTCGAGATCTATG
>group_875_9 14434 0 0 14380 sg=54 px=0 gx=14380
CATAGATCTCGAGCTCGGATCCTTATCGTC
>group_876_0 566 0 0 0 sg=566 px=0 gx=0
ACCATGCAGCAGAACCACTGACAGAGCTAG
>group_876_1 566 0 0 0 sg=566 px=0 gx=0
GAACTTGAGCTCCGAGTCCTGATTCACATC
>group_876_2 566 0 0 0 sg=566 px=0 gx=0
CATCTGCTCAAGGATGTGGGCTCTCTTGAT
>group_876_3 566 0 0 0 sg=566 px=0 gx=0
AGAGAGCCCACATCCTTGAGCAGATGGGGC
>group_876_4 566 0 0 0 sg=566 px=0 gx=0
TCCTTCCGGCCCTCCTGCCTTGCAAAGGTG
>group_876_5 566 0 0 0 sg=566 px=0 gx=0
CAGTTGCCCCATCTGCTCAAGGATGTGGGC
>group_876_6 566 0 0 0 sg=566 px=0 gx=0
AGGATGTGGGCTCTCTTGATGAGAAGATGA
>group_876_7 566 0 0 0 sg=566 px=0 gx=0
ACTGGAGATTGATTGGGGAGCTGGCCAAGG
>group_876_8 566 0 0 0 sg=566 px=0 gx=0
TTCTTCCTGATCTTCAGGTCTTTCTTCTTT
>group_876_9 566 0 0 0 sg=566 px=0 gx=0
CTTGCAAAGGTGAAGAAGGTGGTGACCACG
>group_877_0 9132 1 446 400 sg=8290 px=442 gx=396
CACTACGTATTTATCATCGCGTACGCACGA
>group_877_1 9132 1 446 400 sg=8290 px=442 gx=396
CAGTGTGGAAGAACGTAGAAGCATGTCCAT
>group_877_2 9132 1 446 400 sg=8290 px=442 gx=396
GCTGTTTCGTCGCGTGCTGCGACCCCTTGG
>group_877_3 9132 1 446 400 sg=8290 px=442 gx=396
GTGAGAGGAGTCTGGCTAGTTCGGTGAGGG
>group_877_4 9132 1 446 400 sg=8290 px=442 gx=396
CAGGAACATTCGGTGGATTCCTCTCGCTAG
>group_877_5 9132 1 446 400 sg=8290 px=442 gx=396
CAAGCTTCCCCAAATCGCGATCGCTAGGTT
>group_877_6 9132 1 446 400 sg=8290 px=442 gx=396
CTCCTAGCTGTGGCGGGAGTTGGAACTAGG
>group_877_7 9132 1 446 400 sg=8290 px=442 gx=396
CCTTGTCCGCCACCGGACACCATTGATGGC
>group_877_8 9132 1 446 400 sg=8290 px=442 gx=396
CCTTTGACATAGGAGTTGAGGTTTTCTGGA
>group_877_9 9132 1 446 400 sg=8290 px=442 gx=396
TCTCCCAGGTAGGACTGGGTGATAAGCGAA
>group_878_0 5634 0 2 440 sg=5192 px=2 gx=440
GGTCGGGCTGAACGGGGGGTTCCGTGCACA
>group_878_1 5634 0 2 440 sg=5192 px=2 gx=440
CCGTCTTAATGTTGAGCCCTGTTTGCTGCC
>group_878_2 5634 0 2 440 sg=5192 px=2 gx=440
GCTACTGCTTCTGGCCTCTTTTTCTGGGAA
>group_878_3 5634 0 2 440 sg=5192 px=2 gx=440
TCAGCATCTTTTACTTTCACCAGCCGTTTC
>group_878_4 5634 0 2 440 sg=5192 px=2 gx=440
AAAAAAAGAGTCAATCCGCTAGGTGGAAAA
>group_878_5 5634 0 2 440 sg=5192 px=2 gx=440
GTTAATAGTTTGCGCAACCGTTGTTGCCAT
>group_878_6 5634 0 2 440 sg=5192 px=2 gx=440
CTTTCGATAAGTTTTTCCCACAGCAAAGGC
>group_878_7 5634 0 2 440 sg=5192 px=2 gx=440
TTTGCAGGACCACTTCTGCGCTCGGCCCTT
>group_878_8 5634 0 2 440 sg=5192 px=2 gx=440
TGGCCCTAACTACGGCTACACTAGAAGGAC
>group_878_9 5634 0 2 440 sg=5192 px=2 gx=440
AGTGGTATTTCCGTAAGAACAACAAGAAAA
>group_879_0 8241 0 0 0 sg=8241 px=0 gx=0
GATCGAGCAGAGCCACCCGATGAGCCGCCG
>group_879_1 8241 0 0 0 sg=8241 px=0 gx=0
CAGGAGTGGGACCGCGGCGTCGTCGCCGAC
>group_879_2 8241 0 0 0 sg=8241 px=0 gx=0
TGCGCTCGGTTGCCGGAGCCGCCGGAACCG
>group_879_3 8241 0 0 0 sg=8241 px=0 gx=0
GACGACGCCGCGGTCCCACTCCTGCGACCA
>group_879_4 8241 0 0 0 sg=8241 px=0 gx=0
ACGTCGCCGACCAGCGGCGCTCAGATGCTC
>group_879_5 8241 0 0 0 sg=8241 px=0 gx=0
CGTGGTCTGGACTGCGGCCGGGCTCACGCC
>group_879_6 8241 0 0 0 sg=8241 px=0 gx=0
GGCCCCTGGCGTGCCACGGCCCACCCCGTT
>group_879_7 8241 0 0 0 sg=8241 px=0 gx=0
GGGCCCACCGCCACGCCGTAGGTGTCGGCC
>group_879_8 8241 0 0 0 sg=8241 px=0 gx=0
CATCTGAGCGCCGCTGGTCGGCGACGTTCG
>group_879_9 8241 0 0 0 sg=8241 px=0 gx=0
CAGCGGCACGACCCGCGCCGGACGTTCCAG
>group_880_0 178 0 0 0 sg=178 px=0 gx=0
ATGGCGCAGGGGATCAAGATCCGATCGATG
>group_880_1 178 0 0 0 sg=178 px=0 gx=0
CAGGCCTTTAAGGGCACCAATAACTGCCTT
>group_880_2 178 0 0 0 sg=178 px=0 gx=0
TATTGGTGCCCTTAAAGGCCTGGTTGCTAC
>group_880_3 178 0 0 0 sg=178 px=0 gx=0
CCCATCGATCGGATCTTGATCCCCTGCGCC
>group_880_4 178 0 0 0 sg=178 px=0 gx=0
CCGATCGATGGGTCGAATTTGCTTTCGAAA
>group_880_5 178 0 0 0 sg=178 px=0 gx=0
TGGCGCAGGGGATCAAGATCCGATCGATGG
>group_880_6 178 0 0 0 sg=178 px=0 gx=0
ATTCAGGCGTAGCAACCAGGCCTTTAAGGG
>group_880_7 178 0 0 0 sg=178 px=0 gx=0
AGGCGTAGCAACCAGGCCTTTAAGGGCACC
>group_880_8 178 0 0 0 sg=178 px=0 gx=0
TTAAAGGCCTGGTTGCTACGCCTGAATAAG
>group_880_9 178 0 0 0 sg=178 px=0 gx=0
GTCCTGATAGCGGTCCGATGATGCCCTTTC
>group_881_0 5188 0 10 444 sg=4738 px=6 gx=440
ATGTGTTTTTTAGTAAACAAATTTTGGGAC
>group_881_1 5188 0 10 444 sg=4738 px=6 gx=440
TATGACACCCGGTGTTGGGTTTAGATGACA
>group_881_2 5188 0 10 444 sg=4738 px=6 gx=440
CTATGGGAAAAACGCCAGCAACGCGGCCTT
>group_881_3 5188 0 10 444 sg=4738 px=6 gx=440
TGTCTTTGATTTCTTTTAAGAAAAGTTATG
>group_881_4 5188 0 10 444 sg=4738 px=6 gx=440
CAGGCAACTATGGATGAACGAAATAAGACA
>group_881_5 5188 0 10 444 sg=4738 px=6 gx=440
GTTCCTGTTGGAACAAGCCAGTGAGACGTC
>group_881_6 5188 0 10 444 sg=4738 px=6 gx=440
CAACCCGGTTAAGACACGACTTATCGCCAC
>group_881_7 5188 0 10 444 sg=4738 px=6 gx=440
GCGTTATCCCCCTGATTCTGTGGATAACCG
>group_881_8 5188 0 10 444 sg=4738 px=6 gx=440
GAGTAGATTCTTTAACATTCAATTGTGCAA
>group_881_9 5188 0 10 444 sg=4738 px=6 gx=440
CGAACGCTGCGCTGTTGGCCTGTCAGACTG
>group_882_0 60 1 0 0 sg=60 px=0 gx=0
GGGTACCGAGCTCGAATTCCCGGGGATCCG
>group_882_1 60 1 0 0 sg=60 px=0 gx=0
GGGATCCGACAACCGATGAAAGCGGCGACG
>group_882_2 60 1 0 0 sg=60 px=0 gx=0
TCGGATCCCCGGGAATTCGAGCTCGGTACC
>group_882_3 60 1 0 0 sg=60 px=0 gx=0
TCCCCGGGAATTCGAGCTCGGTACCCGGGG
>group_882_4 60 1 0 0 sg=60 px=0 gx=0
AATTCCCGGGGATCCGACAACCGATGAAAG
>group_882_5 60 1 0 0 sg=60 px=0 gx=0
CCCGGGAATTCGAGCTCGGTACCCGGGGAT
>group_882_6 60 1 0 0 sg=60 px=0 gx=0
TGTCGGATCCCCGGGAATTCGAGCTCGGTA
>group_882_7 60 1 0 0 sg=60 px=0 gx=0
GTCGCCGCTTTCATCGGTTGTCGGATCCCC
>group_882_8 60 1 0 0 sg=60 px=0 gx=0
ATCCCCGGGAATTCGAGCTCGGTACCCGGG
>group_882_9 60 1 0 0 sg=60 px=0 gx=0
TCCCGGGGATCCGACAACCGATGAAAGCGG
>group_883_0 104 0 0 8 sg=96 px=0 gx=8
ATCTCGCCAAGCTCCAGATGCGAAAATGCT
>group_883_1 104 0 0 8 sg=96 px=0 gx=8
AAATTGCGGGAAGCTTTTTGCAGTTGCACG
>group_883_2 104 0 0 8 sg=96 px=0 gx=8
TTGTCGTGCAACTGCAAAAAGCTTCCCGCA
>group_883_3 104 0 0 8 sg=96 px=0 gx=8
TCGCCAAGCTCCAGATGCGAAAATGCTCTG
>group_883_4 104 0 0 8 sg=96 px=0 gx=8
CCAAGCTCCAGATGCGAAAATGCTCTGGCA
>group_883_5 104 0 0 8 sg=96 px=0 gx=8
GCAAAAAGCTTCCCGCAATTTGAGGTAGTA
>group_883_6 104 0 0 8 sg=96 px=0 gx=8
CAACTGCAAAAAGCTTCCCGCAATTTGAGG
>group_883_7 104 0 0 8 sg=96 px=0 gx=8
AAGCTTTTTGCAGTTGCACGACAAACGGAC
>group_883_8 104 0 0 8 sg=96 px=0 gx=8
CGTTTGTCGTGCAACTGCAAAAAGCTTCCC
>group_883_9 104 0 0 8 sg=96 px=0 gx=8
TTTCGCATCTGGAGCTTGGCGAGATTTTCA
>group_884_0 214 1 0 0 sg=214 px=0 gx=0
GGACGTAACATATAACTAACCTCCTAAACC
>group_884_1 214 1 0 0 sg=214 px=0 gx=0
ATATGTTACGTCCTGTAGAAACCCCAACCC
>group_884_2 214 1 0 0 sg=214 px=0 gx=0
GAATTCGGATCCTGCAGGAGCTTTGGCTAA
>group_884_3 214 1 0 0 sg=214 px=0 gx=0
AATCGGCGCCACTTAATGATTTGCCAGTAA
>group_884_4 214 1 0 0 sg=214 px=0 gx=0
ATTCTAGAGGTACCCGGGCGGCCGCGGTTT
>group_884_5 214 1 0 0 sg=214 px=0 gx=0
GGCAAATCATTAAGTGGCGCCGATTCATTG
>group_884_6 214 1 0 0 sg=214 px=0 gx=0
AACATATAACTAACCTCCTAAACCGCGGCC
>group_884_7 214 1 0 0 sg=214 px=0 gx=0
GCGGTTTAGGAGGTTAGTTATATGTTACGT
>group_884_8 214 1 0 0 sg=214 px=0 gx=0
TTTCTACAGGACGTAACATATAACTAACCT
>group_884_9 214 1 0 0 sg=214 px=0 gx=0
GACGTAACATATAACTAACCTCCTAAACCG
>group_885_0 58 1 0 0 sg=58 px=0 gx=0
CCGAGCTCGAATTCACCACTGGCCGTCGTT
>group_885_1 58 1 0 0 sg=58 px=0 gx=0
GTACCGAGCTCGAATTCACCACTGGCCGTC
>group_885_2 58 1 0 0 sg=58 px=0 gx=0
GACGTTGTAAAACGACGGCCAGTGGTGAAT
>group_885_3 58 1 0 0 sg=58 px=0 gx=0
TCACCACTGGCCGTCGTTTTACAACGTCGT
>group_885_4 58 1 0 0 sg=58 px=0 gx=0
TACCGAGCTCGAATTCACCACTGGCCGTCG
>group_885_5 58 1 0 0 sg=58 px=0 gx=0
CCAGTGGTGAATTCGAGCTCGGTACCCGGG
>group_885_6 58 1 0 0 sg=58 px=0 gx=0
GCTCGAATTCACCACTGGCCGTCGTTTTAC
>group_885_7 58 1 0 0 sg=58 px=0 gx=0
CGACGTTGTAAAACGACGGCCAGTGGTGAA
>group_885_8 58 1 0 0 sg=58 px=0 gx=0
GGATCCCCGGGTACCGAGCTCGAATTCACC
>group_885_9 58 1 0 0 sg=58 px=0 gx=0
TAAAACGACGGCCAGTGGTGAATTCGAGCT
>group_886_0 194 1 0 0 sg=194 px=0 gx=0
GTTGAATATGGCTCATATTTTAAACCTCCC
>group_886_1 194 1 0 0 sg=194 px=0 gx=0
GGATCCCAATACTCCTTTGGTCATTAGAAA
>group_886_2 194 1 0 0 sg=194 px=0 gx=0
TTTTTCTAATGACCAAAGGAGTATTGGGAT
>group_886_3 194 1 0 0 sg=194 px=0 gx=0
ATATGAGCCATATTCAACGGGAAACGTCTT
>group_886_4 194 1 0 0 sg=194 px=0 gx=0
ACCCGGGGATCCCAATACTCCTTTGGTCAT
>group_886_5 194 1 0 0 sg=194 px=0 gx=0
GTCATTAGAAAAACTCATCGAGCATCAAAT
>group_886_6 194 1 0 0 sg=194 px=0 gx=0
ACTCTAGAGGATCCAATACTTGTATGGGGA
>group_886_7 194 1 0 0 sg=194 px=0 gx=0
CCTTTGGTCATTAGAAAAACTCATCGAGCA
>group_886_8 194 1 0 0 sg=194 px=0 gx=0
GAGCTCGGTACCCGGGGATCCCAATACTCC
>group_886_9 194 1 0 0 sg=194 px=0 gx=0
CTGCAGGTCGACTCTAGAGGATCCAATACT
>group_887_0 54 1 0 0 sg=54 px=0 gx=0
ATTCAGATCTGAATTCGAGCTCGGTACCCG
>group_887_1 54 1 0 0 sg=54 px=0 gx=0
GACCATGATTACGAATTCAGATCTGAATTC
>group_887_2 54 1 0 0 sg=54 px=0 gx=0
CCATGATTACGAATTCAGATCTGAATTCGA
>group_887_3 54 1 0 0 sg=54 px=0 gx=0
CCCCGGGTACCGAGCTCGAATTCAGATCTG
>group_887_4 54 1 0 0 sg=54 px=0 gx=0
AATTCAGATCTGAATTCGTAATCATGGTCA
>group_887_5 54 1 0 0 sg=54 px=0 gx=0
GCTATGACCATGATTACGAATTCAGATCTG
>group_887_6 54 1 0 0 sg=54 px=0 gx=0
ACCATGATTACGAATTCAGATCTGAATTCG
>group_887_7 54 1 0 0 sg=54 px=0 gx=0
ATCTGAATTCGAGCTCGGTACCCGGGGATC
>group_887_8 54 1 0 0 sg=54 px=0 gx=0
TGACCATGATTACGAATTCAGATCTGAATT
>group_887_9 54 1 0 0 sg=54 px=0 gx=0
TCTGAATTCGAGCTCGGTACCCGGGGATCC
>group_888_0 10992 0 3010 3010 sg=7982 px=0 gx=0
CTGCCCCCATTCTTTGCATCGCCGGGGGTA
>group_888_1 10992 0 3010 3010 sg=7982 px=0 gx=0
TTCCTGCAGGTTCTCAGACCGCTTGCGCGC
>group_888_2 10992 0 3010 3010 sg=7982 px=0 gx=0
GCGACGGTTGGTGAACCCACCCAGCAACTG
>group_888_3 10992 0 3010 3010 sg=7982 px=0 gx=0
AATAGCGCAGTCCGTCCATCGGATTTCTCC
>group_888_4 10992 0 3010 3010 sg=7982 px=0 gx=0
TCTCGGCGGACTACAAGATAACCGACAATT
>group_888_5 10992 0 3010 3010 sg=7982 px=0 gx=0
TTCCATCGGGGTGTAGTCAGTGCCCTTTTC
>group_888_6 10992 0 3010 3010 sg=7982 px=0 gx=0
GGACAGCTTCGGCCGCGATCAACGCCGACG
>group_888_7 10992 0 3010 3010 sg=7982 px=0 gx=0
GGCGAACTTCGAATCCAGCGTGACTGGCGC
>group_888_8 10992 0 3010 3010 sg=7982 px=0 gx=0
AGGCTTCGTGCGCCGCCAGGTCTGCAACGC
>group_888_9 10992 0 3010 3010 sg=7982 px=0 gx=0
ACGCAGTTATTCATTCGCCTTCGCGACGGT
>group_889_0 842 1 0 0 sg=842 px=0 gx=0
GTTTTACAACGTCGTGACTGGGAGAATCCT
>group_889_1 842 1 0 0 sg=842 px=0 gx=0
CTAGGCCCTTTCGTCTTCAAGAATTATCAT
>group_889_2 842 1 0 0 sg=842 px=0 gx=0
CGTAATAGCGAAGAGGCCCGTACCGATCGC
>group_889_3 842 1 0 0 sg=842 px=0 gx=0
CGATGATAAGCTGTCAAACATGATAATTCT
>group_889_4 842 1 0 0 sg=842 px=0 gx=0
GCAGAATAATTTTGTTTAACTTTAAGAAGG
>group_889_5 842 1 0 0 sg=842 px=0 gx=0
GATTGGCTAGCAGAATAATTTTGTTTAACT
>group_889_6 842 1 0 0 sg=842 px=0 gx=0
GTGCGCTGCAAGGCGATTAAGTTGGGTAAC
>group_889_7 842 1 0 0 sg=842 px=0 gx=0
CATAATCAATACTCCTGACTGCGTTAGCAA
>group_889_8 842 1 0 0 sg=842 px=0 gx=0
GCCGGCTTCCTCGCTCACTGACTCGCTGCG
>group_889_9 842 1 0 0 sg=842 px=0 gx=0
AGATCTTGATTGGCTAGCAGAATAATTTTG
>group_890_0 904 1 518 0 sg=386 px=518 gx=0
CAAGATTCTGCAGTTAGATCTCGGTGACGG
>group_890_1 904 1 518 0 sg=386 px=518 gx=0
CTCGAATTCTGAGATTTTTCAAATCAGTGC
>group_890_2 904 1 518 0 sg=386 px=518 gx=0
ATGGCGAATGCTAGAGCAGCTTGCCAAATC
>group_890_3 904 1 518 0 sg=386 px=518 gx=0
AATTCTGAGATTTTTCAAATCAGTGCGCAA
>group_890_4 904 1 518 0 sg=386 px=518 gx=0
TAAATTATCAGATCCGAGCTCGAATTCGTA
>group_890_5 904 1 518 0 sg=386 px=518 gx=0
GCGAATGCTAGAGCAGCTTGCCAAATCGAC
>group_890_6 904 1 518 0 sg=386 px=518 gx=0
AATTATCAGATCCGAGCTCGAATTCGTAAT
>group_890_7 904 1 518 0 sg=386 px=518 gx=0
ACTGCAGAATCTTGGACTCCCATGTTGGCA
>group_890_8 904 1 518 0 sg=386 px=518 gx=0
GTCGTTCTGGGCTCATCGATTCGATTTGGT
>group_890_9 904 1 518 0 sg=386 px=518 gx=0
AACCAATCTCGATACACCAAATCGAATCGA
>group_891_0 3014 1 0 0 sg=3014 px=0 gx=0
GTCTTGAAGTTGGCTTTGATGCCGTTCTTT
>group_891_1 3014 1 0 0 sg=3014 px=0 gx=0
ACAGGAGGAATCATGTCAGGCCTGTGTGTG
>group_891_2 3014 1 0 0 sg=3014 px=0 gx=0
TTTTGTTGATAATGATCAGCGAGTTGCACG
>group_891_3 3014 1 0 0 sg=3014 px=0 gx=0
GACGCTGGGCTAAGTGCTGGGGACACAGCA
>group_891_4 3014 1 0 0 sg=3014 px=0 gx=0
CCGCCACAACATCGAAGACGGCGGCGTGCA
>group_891_5 3014 1 0 0 sg=3014 px=0 gx=0
AAAAGAGTCACAGTCCTGACCCTCGTGGGG
>group_891_6 3014 1 0 0 sg=3014 px=0 gx=0
AGAGTAAAGGAGAAGAACTTTTCACTGGAG
>group_891_7 3014 1 0 0 sg=3014 px=0 gx=0
GATCTATAGATCTATAGATCTCTCGGGGGA
>group_891_8 3014 1 0 0 sg=3014 px=0 gx=0
GATCTCTCGGGGGATCATTGTTTTTTTCTT
>group_891_9 3014 1 0 0 sg=3014 px=0 gx=0
GTACCCATTAACATCACCATCTAATTCAAC
>group_892_0 2336 0 0 0 sg=2336 px=0 gx=0
GTCAGGCAGCTCGTAGCTCTTCTCCAGGGA
>group_892_1 2336 0 0 0 sg=2336 px=0 gx=0
CATGTCGTCCCAGTTGGTGACGATGCCGTG
>group_892_2 2336 0 0 0 sg=2336 px=0 gx=0
TATCCCTGTACGCCTCTGGCCGTACCACTG
>group_892_3 2336 0 0 0 sg=2336 px=0 gx=0
GGCCGAGCGGGAAATCGTGCGTGACATTAA
>group_892_4 2336 0 0 0 sg=2336 px=0 gx=0
CATACCCCTCGTAGATGGGCACAGTGTGGG
>group_892_5 2336 0 0 0 sg=2336 px=0 gx=0
TGAGGATGCCTCTCTTGCTCTGGGCCTCGT
>group_892_6 2336 0 0 0 sg=2336 px=0 gx=0
AGGGCGACGTAGCACAGCTTCTCCTTAATG
>group_892_7 2336 0 0 0 sg=2336 px=0 gx=0
GAAGGTGGACAGCGAGGCCAGGATGGAGCC
>group_892_8 2336 0 0 0 sg=2336 px=0 gx=0
TCACGCACGATTTCCCGCTCGGCCGTGGTG
>group_892_9 2336 0 0 0 sg=2336 px=0 gx=0
CGACATGGAGAAAATCTGGCACCACACCTT
>group_893_0 112 1 0 0 sg=112 px=0 gx=0
TGCGAGCTCGAATTAGTCTGCGCGTCTTTC
>group_893_1 112 1 0 0 sg=112 px=0 gx=0
TGTACAAAGTGGTTCGATGGGAAGCTTGGC
>group_893_2 112 1 0 0 sg=112 px=0 gx=0
AGTGCCAAGCTTCCCATCGAACCACTTTGT
>group_893_3 112 1 0 0 sg=112 px=0 gx=0
TGTAAAACGACGGCCAGTGCCAAGCTTCCC
>group_893_4 112 1 0 0 sg=112 px=0 gx=0
CTCGCATCACCATCACCATCACCATTCCCA
>group_893_5 112 1 0 0 sg=112 px=0 gx=0
ATTCGAGCTCGCATCACCATCACCATCACC
>group_893_6 112 1 0 0 sg=112 px=0 gx=0
GATGGTGATGGTGATGCGAGCTCGAATTAG
>group_893_7 112 1 0 0 sg=112 px=0 gx=0
GCGCAGACTAATTCGAGCTCGCATCACCAT
>group_893_8 112 1 0 0 sg=112 px=0 gx=0
ATGGGAATGGTGATGGTGATGGTGATGCGA
>group_893_9 112 1 0 0 sg=112 px=0 gx=0
GACGGCCAGTGCCAAGCTTCCCATCGAACC
>group_894_0 56 1 0 0 sg=56 px=0 gx=0
TCGACATTCTGAAATGAGCTGTTGACAATT
>group_894_1 56 1 0 0 sg=56 px=0 gx=0
CACCAAAAGGGAGGGGCAGGCGTCGACATT
>group_894_2 56 1 0 0 sg=56 px=0 gx=0
TTGTCAACAGCTCATTTCAGAATGTCGACG
>group_894_3 56 1 0 0 sg=56 px=0 gx=0
ACCAAAAGGGAGGGGCAGGCGTCGACATTC
>group_894_4 56 1 0 0 sg=56 px=0 gx=0
CAGCTCATTTCAGAATGTCGACGCCTGCCC
>group_894_5 56 1 0 0 sg=56 px=0 gx=0
GGGAGGGGCAGGCGTCGACATTCTGAAATG
>group_894_6 56 1 0 0 sg=56 px=0 gx=0
CAACAGCTCATTTCAGAATGTCGACGCCTG
>group_894_7 56 1 0 0 sg=56 px=0 gx=0
CCAAAAGGGAGGGGCAGGCGTCGACATTCT
>group_894_8 56 1 0 0 sg=56 px=0 gx=0
ACACCAAAAGGGAGGGGCAGGCGTCGACAT
>group_894_9 56 1 0 0 sg=56 px=0 gx=0
TTCAGAATGTCGACGCCTGCCCCTCCCTTT
>group_895_0 80 1 0 0 sg=80 px=0 gx=0
CGGTACCCGGGGATCCGTCAACACGGGATA
>group_895_1 80 1 0 0 sg=80 px=0 gx=0
GAGCTCGGTACCCGGGGATCCGTCAACACG
>group_895_2 80 1 0 0 sg=80 px=0 gx=0
TACCCGGGGATCCGTCAACACGGGATAATA
>group_895_3 80 1 0 0 sg=80 px=0 gx=0
GTGTTGACGGATCCCCGGGTACCGAGCTCG
>group_895_4 80 1 0 0 sg=80 px=0 gx=0
CTAGAGGATCCGTCGATCATATCGTCAATT
>group_895_5 80 1 0 0 sg=80 px=0 gx=0
TAATTGACGATATGATCGACGGATCCTCTA
>group_895_6 80 1 0 0 sg=80 px=0 gx=0
CGACGGATCCTCTAGAGTCGACCTGCAGGC
>group_895_7 80 1 0 0 sg=80 px=0 gx=0
GATATGATCGACGGATCCTCTAGAGTCGAC
>group_895_8 80 1 0 0 sg=80 px=0 gx=0
GTATTATCCCGTGTTGACGGATCCCCGGGT
>group_895_9 80 1 0 0 sg=80 px=0 gx=0
CGTGTTGACGGATCCCCGGGTACCGAGCTC
>group_896_0 146 1 0 0 sg=146 px=0 gx=0
GATCTCGACACCATGGCAGGCCTTGCGCAA
>group_896_1 146 1 0 0 sg=146 px=0 gx=0
TCCCTCGAGCTTATCGTCATCATCAAGTGC
>group_896_2 146 1 0 0 sg=146 px=0 gx=0
AGGGGGGATCTCGACACCATGGCAGGCCTT
>group_896_3 146 1 0 0 sg=146 px=0 gx=0
TCTCAGTGCAACTAAAGGGGGGATCTCGAC
>group_896_4 146 1 0 0 sg=146 px=0 gx=0
ACTTGATGATGACGATAAGCTCGAGGGATC
>group_896_5 146 1 0 0 sg=146 px=0 gx=0
TGATGATGACGATAAGCTCGAGGGATCCGA
>group_896_6 146 1 0 0 sg=146 px=0 gx=0
GTGTCGAGATCCCCCCTTTAGTTGCACTGA
>group_896_7 146 1 0 0 sg=146 px=0 gx=0
CGAGGGATCCGATATCACTAGTTCTAGTCG
>group_896_8 146 1 0 0 sg=146 px=0 gx=0
CTCGAGGGATCCGATATCACTAGTTCTAGT
>group_896_9 146 1 0 0 sg=146 px=0 gx=0
GGTCGACTAGAACTAGTGATATCGGATCCC
>group_897_0 158 1 0 0 sg=158 px=0 gx=0
CTTTACTCATTTTTTCCACCGGAACCCTGG
>group_897_1 158 1 0 0 sg=158 px=0 gx=0
CGGAACCCTGGGATCCTCTAGAGTCGACCT
>group_897_2 158 1 0 0 sg=158 px=0 gx=0
TCGACTCTAGAGGATCCCAGGGTTCCGGTG
>group_897_3 158 1 0 0 sg=158 px=0 gx=0
TACAAACCACACTAGTGCTGGCGGCCGCGA
>group_897_4 158 1 0 0 sg=158 px=0 gx=0
TGGAAAAAATGAGTAAAGGAGAAGAACTTT
>group_897_5 158 1 0 0 sg=158 px=0 gx=0
CAAGAATTCGCGGCCGCCAGCACTAGTGTG
>group_897_6 158 1 0 0 sg=158 px=0 gx=0
CGGCCGCCAGCACTAGTGTGGTTTGTAGAG
>group_897_7 158 1 0 0 sg=158 px=0 gx=0
CCTTTACTCATTTTTTCCACCGGAACCCTG
>group_897_8 158 1 0 0 sg=158 px=0 gx=0
CAAACCACACTAGTGCTGGCGGCCGCGAAT
>group_897_9 158 1 0 0 sg=158 px=0 gx=0
GGCATGGATGAGCTCTACAAACCACACTAG
>group_898_0 160 1 0 0 sg=160 px=0 gx=0
CCACCTGCATCGATAATTGCGTTGCGCTCA
>group_898_1 160 1 0 0 sg=160 px=0 gx=0
TGGGTACCGAGCTCGAATTCAATTGTTATC
>group_898_2 160 1 0 0 sg=160 px=0 gx=0
TGATAAGCTGTCGCATGCAGATCTAGCGCT
>group_898_3 160 1 0 0 sg=160 px=0 gx=0
CGCAATTATCGATGCAGGTGGCACTTTTCG
>group_898_4 160 1 0 0 sg=160 px=0 gx=0
GGTACCGAGCTCGAATTCAATTGTTATCCG
>group_898_5 160 1 0 0 sg=160 px=0 gx=0
TAGATCTGCATGCGACAGCTTATCATCGAG
>group_898_6 160 1 0 0 sg=160 px=0 gx=0
GCGCTAGATCTGCATGCGACAGCTTATCAT
>group_898_7 160 1 0 0 sg=160 px=0 gx=0
CGAAAAGTGCCACCTGCATCGATAATTGCG
>group_898_8 160 1 0 0 sg=160 px=0 gx=0
TAAGCTGTCGCATGCAGATCTAGCGCTCTA
>group_898_9 160 1 0 0 sg=160 px=0 gx=0
GATCCTCTAGAGCGCTAGATCTGCATGCGA
>group_899_0 82 0 0 0 sg=82 px=0 gx=0
CGCGTCGCAGATCTGCAGGTCGACCAGCTG
>group_899_1 82 0 0 0 sg=82 px=0 gx=0
CATGCGGTACCTCTAGAAGAAGCTTGGCCA
>group_899_2 82 0 0 0 sg=82 px=0 gx=0
GATCTGCAGGTCGACCAGCTGGCCAAGCTT
>group_899_3 82 0 0 0 sg=82 px=0 gx=0
TGGTCGACCTGCAGATCTGCGACGCGAGGC
>group_899_4 82 0 0 0 sg=82 px=0 gx=0
GCCAAGCTTCTTCTAGAGGTACCGCATGCG
>group_899_5 82 0 0 0 sg=82 px=0 gx=0
CAGATCTGCAGGTCGACCAGCTGGCCAAGC
>group_899_6 82 0 0 0 sg=82 px=0 gx=0
TCCGAATTCCCGGGAGAGCTCGATATCGCA
>group_899_7 82 0 0 0 sg=82 px=0 gx=0
CTTGGCCAGCTGGTCGACCTGCAGATCTGC
>group_899_8 82 0 0 0 sg=82 px=0 gx=0
TGCAGGTCGACCAGCTGGCCAAGCTTCTTC
>group_899_9 82 0 0 0 sg=82 px=0 gx=0
CGTCGCAGATCTGCAGGTCGACCAGCTGGC
>group_900_0 256 1 0 6 sg=250 px=0 gx=6
CGCGACGGACGGACTGACGGTGTCGTCCAT
>group_900_1 256 1 0 6 sg=250 px=0 gx=6
CCTGCAGCCCGGGGGATCCACTAGTGATGA
>group_900_2 256 1 0 6 sg=250 px=0 gx=6
CGCGTGCACGAGGTGGCGGACTTCGGGGCA
>group_900_3 256 1 0 6 sg=250 px=0 gx=6
GCTTTTTCATCACTAGTGGATCCCCCGGGC
>group_900_4 256 1 0 6 sg=250 px=0 gx=6
CTGCGCGACGGACGGACTGACGGTGTCGTC
>group_900_5 256 1 0 6 sg=250 px=0 gx=6
TCCGTCCGTCGCGCAGGCTCTCGATGAGCT
>group_900_6 256 1 0 6 sg=250 px=0 gx=6
CTCTAGAACTAGGATCCTTGTTCGGTCGGC
>group_900_7 256 1 0 6 sg=250 px=0 gx=6
CCACTAGTGATGAAAAAGCCTGAACTCACC
>group_900_8 256 1 0 6 sg=250 px=0 gx=6
TTTTGTGATCGAATTCCTGCAGCCCGGGGG
>group_900_9 256 1 0 6 sg=250 px=0 gx=6
GCCACCTCGTGCACGCGGATTTCGGCTCCA
>group_901_0 1980 0 0 1374 sg=606 px=0 gx=1374
TGAACCGACCTTCTATATCCACAGGTTAAC
>group_901_1 1980 0 0 1374 sg=606 px=0 gx=1374
CCTATGGTAAAGACGGCGAAGAAGGACGCA
>group_901_2 1980 0 0 1374 sg=606 px=0 gx=1374
CATTCATGACGATCCAGTTCGATATTCAAC
>group_901_3 1980 0 0 1374 sg=606 px=0 gx=1374
GCTTTATTGATCAAAATTGTCGGTGCCGAT
>group_901_4 1980 0 0 1374 sg=606 px=0 gx=1374
ATGAATGACACTATTCATGCCGCCAGATGG
>group_901_5 1980 0 0 1374 sg=606 px=0 gx=1374
AATATCGAACTGGATCGTCATGAATGACAC
>group_901_6 1980 0 0 1374 sg=606 px=0 gx=1374
GAAGGTCGGTTCAATGAGTAGTATTCTGAC
>group_901_7 1980 0 0 1374 sg=606 px=0 gx=1374
TTGAACCGACCTTCTATATCCACAGGTTAA
>group_901_8 1980 0 0 1374 sg=606 px=0 gx=1374
TGCCTATGGTAAAGACGGCGAAGAAGGACG
>group_901_9 1980 0 0 1374 sg=606 px=0 gx=1374
GCGCTGCCAAACCGATAGTGATACCATTTC
>group_902_0 550 1 0 358 sg=192 px=0 gx=358
ACCTATAAATACGGATCTCGAGGAATTCAA
>group_902_1 550 1 0 358 sg=192 px=0 gx=358
AAATACGGATCTCGAGGAATTCAAAGCAAA
>group_902_2 550 1 0 358 sg=192 px=0 gx=358
ACCATGGGAGCTCGCGGCCGCCTGCAGGGT
>group_902_3 550 1 0 358 sg=192 px=0 gx=358
TGCAGGCGGCCGCGAGCTCCCATGGTATCT
>group_902_4 550 1 0 358 sg=192 px=0 gx=358
CATTTGAAAATGATTTTAAATATTACCGCT
>group_902_5 550 1 0 358 sg=192 px=0 gx=358
GTAATAAAAAAACCTATAAATACGGATCTC
>group_902_6 550 1 0 358 sg=192 px=0 gx=358
CAAGATACCATGGGAGCTCGCGGCCGCCTG
>group_902_7 550 1 0 358 sg=192 px=0 gx=358
GAGCTCCCATGGTATCTTGAAATGTAGCAG
>group_902_8 550 1 0 358 sg=192 px=0 gx=358
AAGCCCGTCAGGGCGCGTCAGCGGTAATAT
>group_902_9 550 1 0 358 sg=192 px=0 gx=358
TCAAGATACCATGGGAGCTCGCGGCCGCCT
>group_903_0 7616 0 4124 252 sg=3466 px=3898 gx=26
ATTGTGGGCGTTCGACCGATTGACCGCTTG
>group_903_1 7616 0 4124 252 sg=3466 px=3898 gx=26
CTTTAAAACAAAGCACCAAAAAAGACTGTT
>group_903_2 7616 0 4124 252 sg=3466 px=3898 gx=26
AACTTAGATAGACAACTGAAAGCGTTAGAG
>group_903_3 7616 0 4124 252 sg=3466 px=3898 gx=26
TCTTTGACACGTTCAATTTGTTCTTCCAAT
>group_903_4 7616 0 4124 252 sg=3466 px=3898 gx=26
TCGACTGTCACGTTGTATCTTGATCGATAC
>group_903_5 7616 0 4124 252 sg=3466 px=3898 gx=26
CAAGAAGGTTGGAAAATTCTTTTCAAACAA
>group_903_6 7616 0 4124 252 sg=3466 px=3898 gx=26
GACCGATTGACCGCTTGCTTTGTCTGAAAA
>group_903_7 7616 0 4124 252 sg=3466 px=3898 gx=26
AAAATAAATTGGATATGAATTCTATTTAAT
>group_903_8 7616 0 4124 252 sg=3466 px=3898 gx=26
CGCCGAACGTTTAGAAGGTATCGATCAAGA
>group_903_9 7616 0 4124 252 sg=3466 px=3898 gx=26
AGGTTGACGTTAAGAGTGCCGAAAAAGAAA
>group_904_0 300 0 0 22 sg=278 px=0 gx=22
AAAATAGCCGCTCGTATCGAATTCGAGCTC
>group_904_1 300 0 0 22 sg=278 px=0 gx=22
CCAAAAGAAAAGCGCCGGGTACCGAGCTCG
>group_904_2 300 0 0 22 sg=278 px=0 gx=22
CCCGGCGCTTTTCTTTTGGAAGAAAATATA
>group_904_3 300 0 0 22 sg=278 px=0 gx=22
CGAATTTTTAACAAGTACCATTTTCCCTAT
>group_904_4 300 0 0 22 sg=278 px=0 gx=22
ACTTGTTAAAAATTCGGAATATTTATACAA
>group_904_5 300 0 0 22 sg=278 px=0 gx=22
TTTCCTCCAGATCCGATTATGATGTTGTAT
>group_904_6 300 0 0 22 sg=278 px=0 gx=22
GATACGAGCGGCTATTTTGTTGAACCACCC
>group_904_7 300 0 0 22 sg=278 px=0 gx=22
AATGGTACTTGTTAAAAATTCGGAATATTT
>group_904_8 300 0 0 22 sg=278 px=0 gx=22
CCGAGCTCGAATTCGATACGAGCGGCTATT
>group_904_9 300 0 0 22 sg=278 px=0 gx=22
TTTTAACAAGTACCATTTTCCCTATATTTT
>group_905_0 1600 1 0 0 sg=1600 px=0 gx=0
AGAAAAACTTCCTGGCGTGGTATCAGCAAA
>group_905_1 1600 1 0 0 sg=1600 px=0 gx=0
CGTACCCACTCCATGTAGAAGTCAGAGAAG
>group_905_2 1600 1 0 0 sg=1600 px=0 gx=0
GCAGAGACTGAGAAGATTTGCAAGACATGG
>group_905_3 1600 1 0 0 sg=1600 px=0 gx=0
TTACTGTTTACCCCTGTGACAAAAGCCGAT
>group_905_4 1600 1 0 0 sg=1600 px=0 gx=0
TAACTACTATGGCAGCACTTGGTACTTCGA
>group_905_5 1600 1 0 0 sg=1600 px=0 gx=0
GGGTAAACGTCTCGAGTGGATCGCAGCTAG
>group_905_6 1600 1 0 0 sg=1600 px=0 gx=0
TGCGCGCGTAACTACTATGGCAGCACTTGG
>group_905_7 1600 1 0 0 sg=1600 px=0 gx=0
TACTGTTTACCCCTGTGACAAAAGCCGATA
>group_905_8 1600 1 0 0 sg=1600 px=0 gx=0
GGGGCTGACGTACCCACTCCATGTAGAAGT
>group_905_9 1600 1 0 0 sg=1600 px=0 gx=0
AACGACCACTCTTACCCGCTGACCTTTGGC
>group_906_0 858 0 0 8 sg=850 px=0 gx=8
GATAAGCCTCGCTGGCCTCCTGCAGAGCCA
>group_906_1 858 0 0 8 sg=850 px=0 gx=8
GCTCAGGACTTCAAGACCGACCTGCGCTTC
>group_906_2 858 0 0 8 sg=850 px=0 gx=8
CCGAGCTCTGGAAGCGCAGGTCGGTCTTGA
>group_906_3 858 0 0 8 sg=850 px=0 gx=8
GCTACCAGAAATCCACCGAGCTGCTCATCC
>group_906_4 858 0 0 8 sg=850 px=0 gx=8
AGGGTCACCATCATGCCCAAGGACATCCAG
>group_906_5 858 0 0 8 sg=850 px=0 gx=8
CTGGTCGCTCTCTTTGAGGACACCAACCTG
>group_906_6 858 0 0 8 sg=850 px=0 gx=8
TGGCCCGTACCAAGCAGACCGCCCGTAAAT
>group_906_7 858 0 0 8 sg=850 px=0 gx=8
TGCGGGCCAGCTGGATGTCCTTGGGCATGA
>group_906_8 858 0 0 8 sg=850 px=0 gx=8
GAATCCGAGGCGAGAGGGCTTAGATCCGGC
>group_906_9 858 0 0 8 sg=850 px=0 gx=8
GGAGCCTTCCCTCCGGTGGATTTACGGGCG
>group_907_0 1834 1 1632 1572 sg=202 px=60 gx=0
TTACCTACCTAAGCTTGGCTGCAGGTCGAC
>group_907_1 1834 1 1632 1572 sg=202 px=60 gx=0
TCGTCTTCAAGAATTCCCCAGGCATCAAAT
>group_907_2 1834 1 1632 1572 sg=202 px=60 gx=0
ATAATAAACCCTCCGATTACCTACCTAAGC
>group_907_3 1834 1 1632 1572 sg=202 px=60 gx=0
GCCTGGGGAATTCTTGAAGACGAAAGGGCC
>group_907_4 1834 1 1632 1572 sg=202 px=60 gx=0
TCACCGAAACGCGCGAGGCAGGGGTTAAAA
>group_907_5 1834 1 1632 1572 sg=202 px=60 gx=0
CGAAACGCGCGAGGCAGGGGTTAAAATTCC
>group_907_6 1834 1 1632 1572 sg=202 px=60 gx=0
AAGAATTCCCCAGGCATCAAATAAAACGAA
>group_907_7 1834 1 1632 1572 sg=202 px=60 gx=0
ATAAACCCTCCGATTACCTACCTAAGCTTG
>group_907_8 1834 1 1632 1572 sg=202 px=60 gx=0
TTTTAACCCCTGCCTCGCGCGTTTCGGTGA
>group_907_9 1834 1 1632 1572 sg=202 px=60 gx=0
TTACAATTAAAAATATTAACTTTTTCATAA
>group_908_0 54 1 0 0 sg=54 px=0 gx=0
ACGGTGATTCATTCTGCTAACCAGTAAGGC
>group_908_1 54 1 0 0 sg=54 px=0 gx=0
GTTAGCAGAATGAATCACCGTGACTGGCAA
>group_908_2 54 1 0 0 sg=54 px=0 gx=0
AATCACCGTGACTGGCAAGAGATATTTTTA
>group_908_3 54 1 0 0 sg=54 px=0 gx=0
TCACGGTGATTCATTCTGCTAACCAGTAAG
>group_908_4 54 1 0 0 sg=54 px=0 gx=0
GCAGAATGAATCACCGTGACTGGCAAGAGA
>group_908_5 54 1 0 0 sg=54 px=0 gx=0
GTTTTAAAAATATCTCTTGCCAGTCACGGT
>group_908_6 54 1 0 0 sg=54 px=0 gx=0
TCACCGTGACTGGCAAGAGATATTTTTAAA
>group_908_7 54 1 0 0 sg=54 px=0 gx=0
GGTTAGCAGAATGAATCACCGTGACTGGCA
>group_908_8 54 1 0 0 sg=54 px=0 gx=0
CACCGTGACTGGCAAGAGATATTTTTAAAA
>group_908_9 54 1 0 0 sg=54 px=0 gx=0
ACTGGTTAGCAGAATGAATCACCGTGACTG
>group_909_0 3350 1 0 0 sg=3350 px=0 gx=0
CACGGAGCTGAAACCGTGTGATCTGCCGGA
>group_909_1 3350 1 0 0 sg=3350 px=0 gx=0
GCATACACATACACGCACACATCAACCCAA
>group_909_2 3350 1 0 0 sg=3350 px=0 gx=0
GCAATTAACCCTCACTAAAGGGATCTCGGA
>group_909_3 3350 1 0 0 sg=3350 px=0 gx=0
ACTCCTCGTCATCGCCGTCGGAGAGCGACT
>group_909_4 3350 1 0 0 sg=3350 px=0 gx=0
CGATATGTGTAATGTACCTCGTCGTCATCG
>group_909_5 3350 1 0 0 sg=3350 px=0 gx=0
GCATTACTTACGAGGAGCTGTGCCGGTGGA
>group_909_6 3350 1 0 0 sg=3350 px=0 gx=0
CGCGCATGTTCCGCATGGTCAACAAGAGCC
>group_909_7 3350 1 0 0 sg=3350 px=0 gx=0
CGCTTGAGGCCGTCTTTGGTGTCCCGGCGA
>group_909_8 3350 1 0 0 sg=3350 px=0 gx=0
TTCCTGCCGCCAGGTGCGAAGTACCCAGCT
>group_909_9 3350 1 0 0 sg=3350 px=0 gx=0
TTGGAGAAGTTGTCGTAGGTGAGAGGGCCG
>group_910_0 68 0 0 0 sg=68 px=0 gx=0
AGCCCGGACACCAGAAATGCCTCTGCAGTA
>group_910_1 68 0 0 0 sg=68 px=0 gx=0
CCCGGTTTTCCAGAACCTCGAGCGCCTACT
>group_910_2 68 0 0 0 sg=68 px=0 gx=0
GCTCGAGGTTCTGGAAAACCGGGCTGCTCA
>group_910_3 68 0 0 0 sg=68 px=0 gx=0
AGGCGCTCGAGGTTCTGGAAAACCGGGCTG
>group_910_4 68 0 0 0 sg=68 px=0 gx=0
GGTTTTCCAGAACCTCGAGCGCCTACTGCA
>group_910_5 68 0 0 0 sg=68 px=0 gx=0
GCGCCTACTGCAGAGGCATTTCTGGTGTCC
>group_910_6 68 0 0 0 sg=68 px=0 gx=0
AACCTCGAGCGCCTACTGCAGAGGCATTTC
>group_910_7 68 0 0 0 sg=68 px=0 gx=0
GAACCTCGAGCGCCTACTGCAGAGGCATTT
>group_910_8 68 0 0 0 sg=68 px=0 gx=0
AGCGCCTACTGCAGAGGCATTTCTGGTGTC
>group_910_9 68 0 0 0 sg=68 px=0 gx=0
CCTACTGCAGAGGCATTTCTGGTGTCCGGG
>group_911_0 99 5 0 0 sg=99 px=0 gx=0
ATGTGGAATTCCACATGTGGAATTGTGAGC
>group_911_1 99 5 0 0 sg=99 px=0 gx=0
TGGGAATTCCACATGTGGAATTCCACATGT
>group_911_2 99 5 0 0 sg=99 px=0 gx=0
GGCTGACATGGGAATTCCACATGTGGAATT
>group_911_3 99 5 0 0 sg=99 px=0 gx=0
TCCACATGTGGAATTCCACATGTGGAATTC
>group_911_4 99 5 0 0 sg=99 px=0 gx=0
CATGGGAATTCCACATGTGGAATTCCACAT
>group_911_5 99 5 0 0 sg=99 px=0 gx=0
AATTCCACATGTGGAATTGTGAGCGGATAA
>group_911_6 99 5 0 0 sg=99 px=0 gx=0
GACATGGGAATTCCACATGTGGAATTCCAC
>group_911_7 99 5 0 0 sg=99 px=0 gx=0
CTTAACGGCTGACATGGGAATTCCACATGT
>group_911_8 99 5 0 0 sg=99 px=0 gx=0
ACTTAACGGCTGACATGGGAATTCCACATG
>group_911_9 99 5 0 0 sg=99 px=0 gx=0
ACATGGGAATTCCACATGTGGAATTCCACA
>group_912_0 102 1 0 0 sg=102 px=0 gx=0
TGGTCTGGCCATTCTCATCGTGATCGACAT
>group_912_1 102 1 0 0 sg=102 px=0 gx=0
TCGTGATCGACATGCCCGCCGTGACCGTCG
>group_912_2 102 1 0 0 sg=102 px=0 gx=0
CAAACATGAGAATTGGTCGACGATGTAGGT
>group_912_3 102 1 0 0 sg=102 px=0 gx=0
GACCTACATCGTCGACCAATTCTCATGTTT
>group_912_4 102 1 0 0 sg=102 px=0 gx=0
CCTACATCGTCGACCAATTCTCATGTTTGA
>group_912_5 102 1 0 0 sg=102 px=0 gx=0
AGAATTGGTCGACGATGTAGGTCACGGTCT
>group_912_6 102 1 0 0 sg=102 px=0 gx=0
GCATGTCGATCACGATGAGAATGGCCAGAC
>group_912_7 102 1 0 0 sg=102 px=0 gx=0
CATCGTCGACCAATTCTCATGTTTGACAGC
>group_912_8 102 1 0 0 sg=102 px=0 gx=0
CATGAGAATTGGTCGACGATGTAGGTCACG
>group_912_9 102 1 0 0 sg=102 px=0 gx=0
TTCTCATCGTGATCGACATGCCCGCCGTGA
>group_913_0 232 1 0 0 sg=232 px=0 gx=0
TGACGCGTCCTCGGTACCGAGCTCGAATTG
>group_913_1 232 1 0 0 sg=232 px=0 gx=0
CTTAACGGCTGACATGGGAATTCCCCTCCA
>group_913_2 232 1 0 0 sg=232 px=0 gx=0
AGCGGCCGCCACCGCGGTGGAGGGGAATTC
>group_913_3 232 1 0 0 sg=232 px=0 gx=0
AAAACTTACTCAATGGAATTCTAGATATCA
>group_913_4 232 1 0 0 sg=232 px=0 gx=0
TCAAGCTGACGCGTCCTCGGTACCGAGCTC
>group_913_5 232 1 0 0 sg=232 px=0 gx=0
GGTGGAGGGGAATTCCCATGTCAGCCGTTA
>group_913_6 232 1 0 0 sg=232 px=0 gx=0
AAGATCCCCAATTCGAGCTCGGTACCGAGG
>group_913_7 232 1 0 0 sg=232 px=0 gx=0
AGATCCCCAATTCGAGCTCGGTACCGAGGA
>group_913_8 232 1 0 0 sg=232 px=0 gx=0
AGCTCGGTACCGGGCCCCCCCTCGAGGTCG
>group_913_9 232 1 0 0 sg=232 px=0 gx=0
AAACTTACTCAATGGAATTCTAGATATCAA
>group_914_0 290 1 0 0 sg=290 px=0 gx=0
TAAGCTTAAGCTTGGCACTGGCCGTCGTTT
>group_914_1 290 1 0 0 sg=290 px=0 gx=0
AAGCTTAAGAGCCGCCTAAGAGCCGCCTAA
>group_914_2 290 1 0 0 sg=290 px=0 gx=0
GGCTCTTAGGCGGCTCTTAAGCTTAAGCTT
>group_914_3 290 1 0 0 sg=290 px=0 gx=0
TTATGTTTTTGGCGTCTTCCATGGATCCGT
>group_914_4 290 1 0 0 sg=290 px=0 gx=0
TCCTTTTTCAATATTATTGAAAGCATTTAT
>group_914_5 290 1 0 0 sg=290 px=0 gx=0
GCTTAAGCTTAAGAGCCGCCTAAGAGCCGC
>group_914_6 290 1 0 0 sg=290 px=0 gx=0
CATGGATCCGTCGACCTGCAGGTCGTCCTC
>group_914_7 290 1 0 0 sg=290 px=0 gx=0
CAGGTCGACGGATCCATGGAAGACGCCAAA
>group_914_8 290 1 0 0 sg=290 px=0 gx=0
TGGGATTGTGCGTCATCCTCGAGGCGGCTC
>group_914_9 290 1 0 0 sg=290 px=0 gx=0
CGACCTGCAGGTCGTCCTCTCCAAATGAAA
>group_915_0 122 1 0 0 sg=122 px=0 gx=0
AGAGCTTATCGATGATAAGCTGTCAAACAT
>group_915_1 122 1 0 0 sg=122 px=0 gx=0
TCTTCAAGAATCCCGGGATCCGAATTCTCA
>group_915_2 122 1 0 0 sg=122 px=0 gx=0
TATCATCGATAAGCTCTGCCTCGCGCGTTT
>group_915_3 122 1 0 0 sg=122 px=0 gx=0
ACATGAGAATTCGGATCCCGGGATTCTTGA
>group_915_4 122 1 0 0 sg=122 px=0 gx=0
ATCACCGAAACGCGCGAGGCAGAGCTTATC
>group_915_5 122 1 0 0 sg=122 px=0 gx=0
GGCAGAGCTTATCGATGATAAGCTGTCAAA
>group_915_6 122 1 0 0 sg=122 px=0 gx=0
CATCACCGAAACGCGCGAGGCAGAGCTTAT
>group_915_7 122 1 0 0 sg=122 px=0 gx=0
CTTATCATCGATAAGCTCTGCCTCGCGCGT
>group_915_8 122 1 0 0 sg=122 px=0 gx=0
ATCATCGATAAGCTCTGCCTCGCGCGTTTC
>group_915_9 122 1 0 0 sg=122 px=0 gx=0
ATGATAAGCTGTCAAACATGAGAATTCGGA
>group_916_0 3090 1 0 46 sg=3044 px=0 gx=46
ATGTGCATCTGTGTCTAAATCTGCTACATA
>group_916_1 3090 1 0 46 sg=3044 px=0 gx=46
ATATGTACAGTCACAGGCCATTACCTGTCA
>group_916_2 3090 1 0 46 sg=3044 px=0 gx=46
CTGATTATTTGCAAATGGCTGCAGACCCTT
>group_916_3 3090 1 0 46 sg=3044 px=0 gx=46
TTGGTACAACTGTTTTGTTAACTTTTTTGA
>group_916_4 3090 1 0 46 sg=3044 px=0 gx=46
ATGGATGCCCACTAACACCAACGCCTAAAG
>group_916_5 3090 1 0 46 sg=3044 px=0 gx=46
GGCCTATATACACACAATGAATCCTTCTGT
>group_916_6 3090 1 0 46 sg=3044 px=0 gx=46
ATCCAGACACCTTTGGTACAACTGTTTTGT
>group_916_7 3090 1 0 46 sg=3044 px=0 gx=46
TCCACCAAATGGTACACTGGAGGATACTTA
>group_916_8 3090 1 0 46 sg=3044 px=0 gx=46
ACACTAATTCAGATTATAAGGAATACATGC
>group_916_9 3090 1 0 46 sg=3044 px=0 gx=46
TATGATGATGTAGAAAATAGTGGTGGGTAT
>group_917_0 150 0 0 0 sg=150 px=0 gx=0
GCCCATGGGAGCTTGGATTGAACAAGATGG
>group_917_1 150 0 0 0 sg=150 px=0 gx=0
GATCCGTCGAAGCTAGCTTGGGTCCCGCTC
>group_917_2 150 0 0 0 sg=150 px=0 gx=0
AATGTTTGAACGATCGGGGATCCGTCGAAG
>group_917_3 150 0 0 0 sg=150 px=0 gx=0
TCGGGGATCCGTCGAAGCTAGCTTGGGTCC
>group_917_4 150 0 0 0 sg=150 px=0 gx=0
CATGGGCCCTCGACTAGAGTCGAGATCTGG
>group_917_5 150 0 0 0 sg=150 px=0 gx=0
AGCTTCGACGGATCCCCGATCGTTCAAACA
>group_917_6 150 0 0 0 sg=150 px=0 gx=0
ACTAGAGTCGAGATCTGGATTGAGAGTGAA
>group_917_7 150 0 0 0 sg=150 px=0 gx=0
CCAAGCTCCCATGGGCCCTCGACTAGAGTC
>group_917_8 150 0 0 0 sg=150 px=0 gx=0
CTCAATCCAGATCTCGACTCTAGTCGAGGG
>group_917_9 150 0 0 0 sg=150 px=0 gx=0
CCATCTTGTTCAATCCAAGCTCCCATGGGC
>group_918_0 52 2 0 4 sg=48 px=0 gx=4
TAAGGAAATCCATTATGTACTATTTCGAAG
>group_918_1 52 2 0 4 sg=48 px=0 gx=4
CCTTCGAAATAGTACATAATGGATTTCCTT
>group_918_2 52 2 0 4 sg=48 px=0 gx=4
GAAGGCCAAAAAACTGCTGCCTTCGAAATA
>group_918_3 52 2 0 4 sg=48 px=0 gx=4
AGGCCAAAAAACTGCTGCCTTCGAAATAGT
>group_918_4 52 2 0 4 sg=48 px=0 gx=4
GTAAGGAAATCCATTATGTACTATTTCGAA
>group_918_5 52 2 0 4 sg=48 px=0 gx=4
TTTCGAAGGCAGCAGTTTTTTGGCCTTCAA
>group_918_6 52 2 0 4 sg=48 px=0 gx=4
AAATCCATTATGTACTATTTCGAAGGCAGC
>group_918_7 52 2 0 4 sg=48 px=0 gx=4
TGTACTATTTCGAAGGCAGCAGTTTTTTGG
>group_918_8 52 2 0 4 sg=48 px=0 gx=4
GTACTATTTCGAAGGCAGCAGTTTTTTGGC
>group_918_9 52 2 0 4 sg=48 px=0 gx=4
AAACTGCTGCCTTCGAAATAGTACATAATG
>group_919_0 1702 1 0 0 sg=1702 px=0 gx=0
CTACAAATAATGAGATCTGAGGAGCTAGAT
>group_919_1 1702 1 0 0 sg=1702 px=0 gx=0
AGTTGGTACGCGTCGATTATCTGGAGAATG
>group_919_2 1702 1 0 0 sg=1702 px=0 gx=0
CAAGTTGGTACGCGTCGATTATCTGGAGAA
>group_919_3 1702 1 0 0 sg=1702 px=0 gx=0
AAAGCGCTCACAGCAGTGGTCATTCTCCAG
>group_919_4 1702 1 0 0 sg=1702 px=0 gx=0
GATTAATAATGGCTAGCAAAGGAGAAGAAC
>group_919_5 1702 1 0 0 sg=1702 px=0 gx=0
ATAACAATACTGGTCCGGAATTAGCTTGCT
>group_919_6 1702 1 0 0 sg=1702 px=0 gx=0
CCTTCAGCTTCAGGGCCTGGTGGATCTCGC
>group_919_7 1702 1 0 0 sg=1702 px=0 gx=0
CCATTATTAATCTCCTCAATCAATCACTCG
>group_919_8 1702 1 0 0 sg=1702 px=0 gx=0
AGGAGGTTCCGATGGTGGCCTCCTCCGAGG
>group_919_9 1702 1 0 0 sg=1702 px=0 gx=0
CGGCGGCCACTACCTGGTGGAGTTCAAGAC
>group_921_0 604 1 0 2 sg=602 px=0 gx=2
ATTAGCCCGGGAATTTAGCAGGCATGCTGG
>group_921_1 604 1 0 2 sg=602 px=0 gx=2
CACCGCGGTGGCGGCCGCGTGGCGAATGGC
>group_921_2 604 1 0 2 sg=602 px=0 gx=2
TTCGCCACGCGGCCGCCACCGCGGTGGAGC
>group_921_3 604 1 0 2 sg=602 px=0 gx=2
AGGAACTATATCCGGGCTGCAGGAATTAAT
>group_921_4 604 1 0 2 sg=602 px=0 gx=2
TTGGTGTACGGTCAGTAAATTGGCCATGGC
>group_921_5 604 1 0 2 sg=602 px=0 gx=2
TAACGGCTGACATGGGAATTTTAACAAAAT
>group_921_6 604 1 0 2 sg=602 px=0 gx=2
AAATTCCCATGTCAGCCGTTAAGTGTTCCT
>group_921_7 604 1 0 2 sg=602 px=0 gx=2
CTCTAGAACTGTTTCCTGTGTGAAATTGTT
>group_921_8 604 1 0 2 sg=602 px=0 gx=2
TAACCTAGCATTCTACATAGGGGACTCTAG
>group_921_9 604 1 0 2 sg=602 px=0 gx=2
CCTCGAATCCTGCAGGAATTTTAACAAAAT
>group_922_0 498 0 0 8 sg=490 px=0 gx=8
TTATTTCCAAACCAGTTTGATACCTGGGAG
>group_922_1 498 0 0 8 sg=490 px=0 gx=8
GTATTACCTTATTTCCAAACCAGTTTGATA
>group_922_2 498 0 0 8 sg=490 px=0 gx=8
GCGTTTTTACATAGGCTCCGCCCCCCTGAC
>group_922_3 498 0 0 8 sg=490 px=0 gx=8
CTGGCGTTTTTACATAGGCTCCGCCCCCCT
>group_922_4 498 0 0 8 sg=490 px=0 gx=8
TTCTGTGGATAACCGTATTACCTTATTTCC
>group_922_5 498 0 0 8 sg=490 px=0 gx=8
CGTAAAAAGGCCGCGTTGCTGGCGTTTTTA
>group_922_6 498 0 0 8 sg=490 px=0 gx=8
CCCCTGATTCTGTGGATAACCGTATTACCT
>group_922_7 498 0 0 8 sg=490 px=0 gx=8
AATTTCAACAAGCAAGCCACAGAAATTCTG
>group_922_8 498 0 0 8 sg=490 px=0 gx=8
AGTGCGGCATCACAGTCTCCCAGGTATCAA
>group_922_9 498 0 0 8 sg=490 px=0 gx=8
CTATGTAAAAACGCCAGCAACGCGGCCTTT
>group_923_0 356 0 0 120 sg=236 px=0 gx=120
TTGTACAATAAGGATAAATTTGAATGCATG
>group_923_1 356 0 0 120 sg=236 px=0 gx=120
ACAATCACGAAACAATAATTGGTACGTAAT
>group_923_2 356 0 0 120 sg=236 px=0 gx=120
ATAACTTTAGGTCGACTCTAGATCACCTCC
>group_923_3 356 0 0 120 sg=236 px=0 gx=120
TATTTCCATAACTTTAGGTCGACTCTAGAT
>group_923_4 356 0 0 120 sg=236 px=0 gx=120
GTGGAATTGTGAGCGCTCACAATTAAGCTT
>group_923_5 356 0 0 120 sg=236 px=0 gx=120
ATTAAGCTTAAGGAGGTGATCTAGAGTCGA
>group_923_6 356 0 0 120 sg=236 px=0 gx=120
AGCTTAATTGTGAGCGCTCACAATTCCACA
>group_923_7 356 0 0 120 sg=236 px=0 gx=120
GTCGACCTAAAGTTATGGAAATAAGACTTA
>group_923_8 356 0 0 120 sg=236 px=0 gx=120
TCTAAGTCTTATTTCCATAACTTTAGGTCG
>group_923_9 356 0 0 120 sg=236 px=0 gx=120
TTAAGGAGGTGATCTAGAGTCGACCTAAAG
>group_924_0 1222 1 0 820 sg=402 px=0 gx=820
CGCGTGAGCTCGACTGACTCCNNNNNNNNG
>group_924_1 1222 1 0 820 sg=402 px=0 gx=820
GACTGACTCCNNNNNNNNGAGCTCAATTCG
>group_924_2 1222 1 0 820 sg=402 px=0 gx=820
TCGACCGAATTGAGCTCNNNNNNNNGGAGT
>group_924_3 1222 1 0 820 sg=402 px=0 gx=820
CCCCACCACCACGGCCGAAATTCGGTACCC
>group_924_4 1222 1 0 820 sg=402 px=0 gx=820
GCTGTGGTGGGGTTCCCGAGCGGCCAAAGG
>group_924_5 1222 1 0 820 sg=402 px=0 gx=820
ATTCGGTCGAGGTCGGGCCGCGTTGCTGGC
>group_924_6 1222 1 0 820 sg=402 px=0 gx=820
CGGGTACCGAATTTCGGCCGTGGTGGTGGG
>group_924_7 1222 1 0 820 sg=402 px=0 gx=820
TTTCGGCCGTGGTGGTGGGGGAAGGATTCG
>group_924_8 1222 1 0 820 sg=402 px=0 gx=820
CCACCACAGCTCGAGCAGGGCTCTCGAATT
>group_924_9 1222 1 0 820 sg=402 px=0 gx=820
TTTTTACGCGTGAGCTCGACTGACTCCNNN
>group_925_0 126 0 0 0 sg=126 px=0 gx=0
CGGCCGCTGAATTCGAGCTCGGTACCCGGG
>group_925_1 126 0 0 0 sg=126 px=0 gx=0
GGGAATTTGCGGCCGCTGAATTCGAGCTCG
>group_925_2 126 0 0 0 sg=126 px=0 gx=0
ACTATAGGGAATTTGCGGCCGCTGAATTCG
>group_925_3 126 0 0 0 sg=126 px=0 gx=0
CTGCAGGCATGCAAGCTTGCGGCCGCTTAG
>group_925_4 126 0 0 0 sg=126 px=0 gx=0
CGACGGCCAGTGCCAAGCTAAGCGGCCGCA
>group_925_5 126 0 0 0 sg=126 px=0 gx=0
CCAAGCTAAGCGGCCGCAAGCTTGCATGCC
>group_925_6 126 0 0 0 sg=126 px=0 gx=0
AATTCAGCGGCCGCAAATTCCCTATAGTGA
>group_925_7 126 0 0 0 sg=126 px=0 gx=0
CCTGCAGGCATGCAAGCTTGCGGCCGCTTA
>group_925_8 126 0 0 0 sg=126 px=0 gx=0
AGCTAAGCGGCCGCAAGCTTGCATGCCTGC
>group_925_9 126 0 0 0 sg=126 px=0 gx=0
GACGGCCAGTGCCAAGCTAAGCGGCCGCAA
>group_926_0 468 5 38 0 sg=430 px=38 gx=0
CCTCGCACACATTCCACATCCACCGGTAGC
>group_926_1 468 5 38 0 sg=430 px=38 gx=0
ATAGATCTCTCGTGGGATCATTGTTTTTCT
>group_926_2 468 5 38 0 sg=430 px=38 gx=0
ACACATTCCACATCCACCGGTAGCGCCAAC
>group_926_3 468 5 38 0 sg=430 px=38 gx=0
GAGGCCACTTGTGTAGCGCCAAGTGCCAGC
>group_926_4 468 5 38 0 sg=430 px=38 gx=0
GGGCCTCGGGAGGACCTTCGCGCCCGCCCC
>group_926_5 468 5 38 0 sg=430 px=38 gx=0
TGTGTAGCGCCAAGTGCCAGCGGGGCTGCT
>group_926_6 468 5 38 0 sg=430 px=38 gx=0
GGCGCGAAGGTCCTCCCGAGGCCCGGCATT
>group_926_7 468 5 38 0 sg=430 px=38 gx=0
GTCCTGTAAGTCTGCAGAAATTGATGATCT
>group_926_8 468 5 38 0 sg=430 px=38 gx=0
ACAGGACGGATCGATCCCCTCAGAAGAACT
>group_926_9 468 5 38 0 sg=430 px=38 gx=0
GATCTATAGATCTATAGATCTCTCGTGGGA
>group_927_0 11573 1 468 11012 sg=561 px=0 gx=10544
CGTATGGTGACTTAACTCGTCTGGGATCCA
>group_927_1 11573 1 468 11012 sg=561 px=0 gx=10544
AGCACATCCCCCTTTCGCCAGGCATCGCAG
>group_927_2 11573 1 468 11012 sg=561 px=0 gx=10544
ATCCAGTGATTTTTTTCTCCATTTCTCGAG
>group_927_3 11573 1 468 11012 sg=561 px=0 gx=10544
GTTAAATAGATCCTCTACGCCGGACGCATC
>group_927_4 11573 1 468 11012 sg=561 px=0 gx=10544
CTAACGTATGGTGACTTAACTCGTCTGGGA
>group_927_5 11573 1 468 11012 sg=561 px=0 gx=10544
TAGAGGATCTATTTAACGACCCTGCCCTGA
>group_927_6 11573 1 468 11012 sg=561 px=0 gx=10544
AATTGTCAACAGCTCGCCGGCGGCACCTCG
>group_927_7 11573 1 468 11012 sg=561 px=0 gx=10544
GTAGCCAGCAGCATCCTGCGATGCCTGGCG
>group_927_8 11573 1 468 11012 sg=561 px=0 gx=10544
CATCCCCCTTTCGCCAGGCATCGCAGGATG
>group_927_9 11573 1 468 11012 sg=561 px=0 gx=10544
GCGGCCGCTTCCACACATTAAACTAGTTCG
>group_928_0 108 0 0 0 sg=108 px=0 gx=0
AGGGATCCAGCCGACCAGGCTTTCCACGCC
>group_928_1 108 0 0 0 sg=108 px=0 gx=0
CATTCAGGGATCCAGCCGACCAGGCTTTCC
>group_928_2 108 0 0 0 sg=108 px=0 gx=0
GTTCTGGGGAATATAAATGTCAGGGATCCT
>group_928_3 108 0 0 0 sg=108 px=0 gx=0
GGCGCGTCCATTCGCCATTCAGGGATCCAG
>group_928_4 108 0 0 0 sg=108 px=0 gx=0
CCAACACCGGACAAAAAGGATCCCTGACAT
>group_928_5 108 0 0 0 sg=108 px=0 gx=0
AGGGATCCTTTTTGTCCGGTGTTGGGTTGA
>group_928_6 108 0 0 0 sg=108 px=0 gx=0
ATATAAATGTCAGGGATCCTTTTTGTCCGG
>group_928_7 108 0 0 0 sg=108 px=0 gx=0
GCCATTCAGGGATCCAGCCGACCAGGCTTT
>group_928_8 108 0 0 0 sg=108 px=0 gx=0
ATAAATGTCAGGGATCCTTTTTGTCCGGTG
>group_928_9 108 0 0 0 sg=108 px=0 gx=0
TATAAATGTCAGGGATCCTTTTTGTCCGGT
>group_929_0 8716 1 8628 198 sg=88 px=8430 gx=0
TTATGCCTAAAAACCTACAGAAGCTTTGTT
>group_929_1 8716 1 8628 198 sg=88 px=8430 gx=0
ATAATTCACAACAAAGCTTCTGTAGGTTTT
>group_929_2 8716 1 8628 198 sg=88 px=8430 gx=0
AAATAATTCACAACAAAGCTTCTGTAGGTT
>group_929_3 8716 1 8628 198 sg=88 px=8430 gx=0
CAAAGCTTCTGTAGGTTTTTAGGCATAAAA
>group_929_4 8716 1 8628 198 sg=88 px=8430 gx=0
TATTTAAATAATTCACAACAAAGCTTCTGT
>group_929_5 8716 1 8628 198 sg=88 px=8430 gx=0
TAATATTTAAATAATTCACAACAAAGCTTC
>group_929_6 8716 1 8628 198 sg=88 px=8430 gx=0
ACATACCAATCTTTTAAGCTTTTAAAAAGC
>group_929_7 8716 1 8628 198 sg=88 px=8430 gx=0
TAAGCTTTTAAAAAGCAAATATGAGCCAAA
>group_929_8 8716 1 8628 198 sg=88 px=8430 gx=0
AACAAAGCTTCTGTAGGTTTTTAGGCATAA
>group_929_9 8716 1 8628 198 sg=88 px=8430 gx=0
TCACAACAAAGCTTCTGTAGGTTTTTAGGC
>group_930_0 2594 1 0 58 sg=2536 px=0 gx=58
CAGTTTTAGCAGCTATGCCATGAGCTGGGT
>group_930_1 2594 1 0 58 sg=2536 px=0 gx=58
AGTTCCTCTAGCACTAATAGCCGCGACCCA
>group_930_2 2594 1 0 58 sg=2536 px=0 gx=58
GTCTCCTCAGCCTCCACCAAGGGCCCATCG
>group_930_3 2594 1 0 58 sg=2536 px=0 gx=58
CCCCTAAACTCCTGATCTATTATGCAACCA
>group_930_4 2594 1 0 58 sg=2536 px=0 gx=58
TCTCTGGAGATGGTCAATCGGCCCGTCACG
>group_930_5 2594 1 0 58 sg=2536 px=0 gx=58
CCAGCAAATCGCGCTGTTAGCAGGTCCGCT
>group_930_6 2594 1 0 58 sg=2536 px=0 gx=58
TTCGGCCCTGGGACCAAAGTGGATATGAAG
>group_930_7 2594 1 0 58 sg=2536 px=0 gx=58
CACTAGCTAGTTCTAGACGGCCGCCCATCA
>group_930_8 2594 1 0 58 sg=2536 px=0 gx=58
AGACGCGCCGAGACAGAGGACAGCGGACCT
>group_930_9 2594 1 0 58 sg=2536 px=0 gx=58
AGGAATTCTTATTAAGACTCCTTATTACGC
>group_931_0 4780 0 0 0 sg=4780 px=0 gx=0
GGAGCCAAGGCTGAGGCCTGGTGAGGCCAA
>group_931_1 4780 0 0 0 sg=4780 px=0 gx=0
TCCTGGACAGGAAGACTGAAGGGGAGATGC
>group_931_2 4780 0 0 0 sg=4780 px=0 gx=0
GCACAGGAGCTCGGTACCCGGAAGATCCCC
>group_931_3 4780 0 0 0 sg=4780 px=0 gx=0
GCTCCAGAGGCTCAAGGCTGAGTTTCAGAC
>group_931_4 4780 0 0 0 sg=4780 px=0 gx=0
GTACCCCATTGTATGGGATCTTCTGGGGCC
>group_931_5 4780 0 0 0 sg=4780 px=0 gx=0
TCTCATATGGTGCACTCTCAGTACAATCTG
>group_931_6 4780 0 0 0 sg=4780 px=0 gx=0
CGGATGGCCTTTTCCTGCACGGCACCATAT
>group_931_7 4780 0 0 0 sg=4780 px=0 gx=0
AGGAAGACTGAAGGGGAGATGCCAGAGACT
>group_931_8 4780 0 0 0 sg=4780 px=0 gx=0
CTCAAACCTGAACCCCGACTTCCGGAGCGG
>group_931_9 4780 0 0 0 sg=4780 px=0 gx=0
TTTCTCCTCCATGACAACCAGGTCCCAGGT
>group_932_0 1524 0 0 0 sg=1524 px=0 gx=0
TCCATGTGTTTTAGGTTTAAATAATGAATT
>group_932_1 1524 0 0 0 sg=1524 px=0 gx=0
CTCAAAACTCAAGCAGCACCGCTGCCAACC
>group_932_2 1524 0 0 0 sg=1524 px=0 gx=0
GGTTGCATCTGCAATAATCATATTGTATGG
>group_932_3 1524 0 0 0 sg=1524 px=0 gx=0
TACAGCACGAGGTTGCAGTCATCCTGCATT
>group_932_4 1524 0 0 0 sg=1524 px=0 gx=0
TCCTGTATTAATTATGTATATTTGGCACTG
>group_932_5 1524 0 0 0 sg=1524 px=0 gx=0
CGAGCTCGGTACCCAATTCGCGGCCGCTTT
>group_932_6 1524 0 0 0 sg=1524 px=0 gx=0
TAACGGGCGTCCCGTCTGGGCCAGTAACAG
>group_932_7 1524 0 0 0 sg=1524 px=0 gx=0
CCCGTTAACATCGTAGACCACAAAGTTGCC
>group_932_8 1524 0 0 0 sg=1524 px=0 gx=0
ATTCACGACTACGGGTCCAATCACGGAGCC
>group_932_9 1524 0 0 0 sg=1524 px=0 gx=0
ATAGCCATGACAACAGCTCCACCCACACTT
>group_933_0 262 0 0 0 sg=262 px=0 gx=0
TCGTGAAAGGTAGGCGGATCTGGGTCGACT
>group_933_1 262 0 0 0 sg=262 px=0 gx=0
GGCTCAGAGAATCCGGATGAAGCCGCTTTT
>group_933_2 262 0 0 0 sg=262 px=0 gx=0
ACCCAGATCCGCCTACCTTTCACGAGTTGC
>group_933_3 262 0 0 0 sg=262 px=0 gx=0
CGTGAGCCTCCTCACAGTTGAGGATCGCCA
>group_933_4 262 0 0 0 sg=262 px=0 gx=0
TCAGAGAATCCGGATGAAGCCGCTTTTTTA
>group_933_5 262 0 0 0 sg=262 px=0 gx=0
AGGCGGATCTGGGTCGACTCTAGGCCTCAC
>group_933_6 262 0 0 0 sg=262 px=0 gx=0
AGCCGCTTTTTTATACTAAGTTGGCATTAT
>group_933_7 262 0 0 0 sg=262 px=0 gx=0
GCCAGTGAGGCCTAGAGTCGACCCAGATCC
>group_933_8 262 0 0 0 sg=262 px=0 gx=0
CGACTCTAGGCCTCACTGGCCTAATACGAC
>group_933_9 262 0 0 0 sg=262 px=0 gx=0
AGTGAGTCGTATTAGGCCAGTGAGGCCTAG
>group_934_0 2508 0 0 2256 sg=252 px=0 gx=2256
TGATCCCCGGGGCAGCGCATCGACCTGGAC
>group_934_1 2508 0 0 2256 sg=252 px=0 gx=2256
GGTACCCAGCTTGCATGCCGGTCGACTCTA
>group_934_2 2508 0 0 2256 sg=252 px=0 gx=2256
TGCAAGCTGGGTACCCAATTCGCCCTATAG
>group_934_3 2508 0 0 2256 sg=252 px=0 gx=2256
AGGAATTCGATATCAAGCTTGCATGCCGGT
>group_934_4 2508 0 0 2256 sg=252 px=0 gx=2256
CTCGATTCGTCAGTGATGATCCTCTAGAGT
>group_934_5 2508 0 0 2256 sg=252 px=0 gx=2256
GAGTCGACCGGCATGCAAGCTGGGTACCCA
>group_934_6 2508 0 0 2256 sg=252 px=0 gx=2256
CTGATCCTCTAGAGTCGACCGGCATGCAAG
>group_934_7 2508 0 0 2256 sg=252 px=0 gx=2256
TCTAGAGTCGACCGGCATGCAAGCTGGGTA
>group_934_8 2508 0 0 2256 sg=252 px=0 gx=2256
TGCCCCGGGGATCAAGGCGAATACTTCATA
>group_934_9 2508 0 0 2256 sg=252 px=0 gx=2256
GGATCAAGGCGAATACTTCATATGCGGGGA
>group_935_0 240 1 0 0 sg=240 px=0 gx=0
AATTCATATGTTCATGACTCCATTATTATT
>group_935_1 240 1 0 0 sg=240 px=0 gx=0
ACCAGCATAAACGTGTCCGGTTTGATAGGG
>group_935_2 240 1 0 0 sg=240 px=0 gx=0
TCGGCGACAGCTTGCGGTACTTCTCCCATG
>group_935_3 240 1 0 0 sg=240 px=0 gx=0
CCACTACACGAAATTCACATGGGAGAAGTA
>group_935_4 240 1 0 0 sg=240 px=0 gx=0
GAACATATGAATTCGAGCTCGGTACCCGGG
>group_935_5 240 1 0 0 sg=240 px=0 gx=0
CGGCGACAGCTTGCGGTACTTCTCCCATGT
>group_935_6 240 1 0 0 sg=240 px=0 gx=0
GCGACAGCTTGCGGTACTTCTCCCATGTGA
>group_935_7 240 1 0 0 sg=240 px=0 gx=0
GTACTTCTCCCATGTGAATTTCGTGTAGTG
>group_935_8 240 1 0 0 sg=240 px=0 gx=0
AGCTCGAATTCATATGTTCATGACTCCATT
>group_935_9 240 1 0 0 sg=240 px=0 gx=0
TCCCATGTGAATTTCGTGTAGTGGTCGCCA
>group_936_0 174 1 0 0 sg=174 px=0 gx=0
GTCGACCTGCAGGCATGTGAGCAAAAGGCC
>group_936_1 174 1 0 0 sg=174 px=0 gx=0
CGGAAAACGGAATTCGAGCTCGGTACCCGG
>group_936_2 174 1 0 0 sg=174 px=0 gx=0
GCAGCCCACCTATCACGGAATTCGAGCTCG
>group_936_3 174 1 0 0 sg=174 px=0 gx=0
TCCCCGGGTACCGAGCTCGAATTCCGTGAT
>group_936_4 174 1 0 0 sg=174 px=0 gx=0
AGCTCGAATTCCGTGATAGGTGGGCTGCCC
>group_936_5 174 1 0 0 sg=174 px=0 gx=0
GCTCGAATTCCGTGATAGGTGGGCTGCCCT
>group_936_6 174 1 0 0 sg=174 px=0 gx=0
TCGACCTGCAGGCATGTGAGCAAAAGGCCA
>group_936_7 174 1 0 0 sg=174 px=0 gx=0
CTGCAGGCATGTGAGCAAAAGGCCAGCAAA
>group_936_8 174 1 0 0 sg=174 px=0 gx=0
ATCCTCTAGAGTCGACCTGCAGGCATGTGA
>group_936_9 174 1 0 0 sg=174 px=0 gx=0
GAGCTCGAATTCCGTGATAGGTGGGCTGCC
>group_937_0 2178 1 16 782 sg=1380 px=16 gx=782
TTTGGCATTGTTGATTAGGTTCTTGTAATA
>group_937_1 2178 1 16 782 sg=1380 px=16 gx=782
GAATTAGCGGCCGCTCGAAATAGCGTGATT
>group_937_2 2178 1 16 782 sg=1380 px=16 gx=782
TTGTTGATTAGATTCTTGTAATAGTCACTT
>group_937_3 2178 1 16 782 sg=1380 px=16 gx=782
TCTTTAGTGATGCAATATATTAAGCAGCAA
>group_937_4 2178 1 16 782 sg=1380 px=16 gx=782
TTGAAATCACAAACACCTGCTGAAGATACT
>group_937_5 2178 1 16 782 sg=1380 px=16 gx=782
AGCAGATGCCCTTAAAGAATTCAACAAATA
>group_937_6 2178 1 16 782 sg=1380 px=16 gx=782
GAATTCTTTAAGGGCATCTGCTTTGGCTTT
>group_937_7 2178 1 16 782 sg=1380 px=16 gx=782
CTTCAGCTAATTCAATTGATTTAACAGTAT
>group_937_8 2178 1 16 782 sg=1380 px=16 gx=782
TGATAGATGAAATTTTAGCTGCATTACCTC
>group_937_9 2178 1 16 782 sg=1380 px=16 gx=782
AAAAGACCTTCAAGCACAAGTTGTTGAATC
>group_938_0 2754 1 0 2634 sg=120 px=0 gx=2634
CCCGGGCTAAGTCAGCGACGCTGAGAGTGT
>group_938_1 2754 1 0 2634 sg=120 px=0 gx=2634
TAACTCGAGGATCCCGGACCATGAGCTTCA
>group_938_2 2754 1 0 2634 sg=120 px=0 gx=2634
AGCGTCGCTGACTTAGCCCGGGATCCGGCC
>group_938_3 2754 1 0 2634 sg=120 px=0 gx=2634
ATCCCGGACCATGAGCTTCAATACCCTGAT
>group_938_4 2754 1 0 2634 sg=120 px=0 gx=2634
AACACTCTCAGCGTCGCTGACTTAGCCCGG
>group_938_5 2754 1 0 2634 sg=120 px=0 gx=2634
TATTGAAGCTCATGGTCCGGGATCCTCGAG
>group_938_6 2754 1 0 2634 sg=120 px=0 gx=2634
GCTAATGGCCGGATCCCGGGCTAAGTCAGC
>group_938_7 2754 1 0 2634 sg=120 px=0 gx=2634
ACTCGAGGATCCCGGACCATGAGCTTCAAT
>group_938_8 2754 1 0 2634 sg=120 px=0 gx=2634
CCCGGGATCCGGCCATTAGCCATATTATTC
>group_938_9 2754 1 0 2634 sg=120 px=0 gx=2634
GCCGGATCCCGGGCTAAGTCAGCGACGCTG
>group_939_0 38050 1 0 37940 sg=110 px=0 gx=37940
CGGTTAATTAATCGATAAGCTCTGCTTTTT
>group_939_1 38050 1 0 37940 sg=110 px=0 gx=37940
AGCTTATCGATTAATTAACCGGAACTGTCA
>group_939_2 38050 1 0 37940 sg=110 px=0 gx=37940
AAAAGCAGAGCTTATCGATTAATTAACCGG
>group_939_3 38050 1 0 37940 sg=110 px=0 gx=37940
GGCCTGCGGTTGACAGTTCCGGTTAATTAA
>group_939_4 38050 1 0 37940 sg=110 px=0 gx=37940
GGATGACTTCGCCGCGAGCAGTAGACGGGG
>group_939_5 38050 1 0 37940 sg=110 px=0 gx=37940
GCGAAGTCATCCGCAATTGTCTTGGCCATT
>group_939_6 38050 1 0 37940 sg=110 px=0 gx=37940
ATCGATTAATTAACCGGAACTGTCAACCGC
>group_939_7 38050 1 0 37940 sg=110 px=0 gx=37940
CGCAATGGCCAAGACAATTGCGGATGACTT
>group_939_8 38050 1 0 37940 sg=110 px=0 gx=37940
CCCGTCTACTGCTCGCGGCGAAGTCATCCG
>group_939_9 38050 1 0 37940 sg=110 px=0 gx=37940
ACAAAAAGCAGAGCTTATCGATTAATTAAC
>group_940_0 46 1 0 0 sg=46 px=0 gx=0
GCCACCGCTGAACAAACTAGTATGAGCTCC
>group_940_1 46 1 0 0 sg=46 px=0 gx=0
GAACAAACTAGTATGAGCTCCAATTCACTG
>group_940_2 46 1 0 0 sg=46 px=0 gx=0
TGCTGCCACCGCTGAACAAACTAGTATGAG
>group_940_3 46 1 0 0 sg=46 px=0 gx=0
GCTGCTGCCACCGCTGAACAAACTAGTATG
>group_940_4 46 1 0 0 sg=46 px=0 gx=0
GCCAGTGAATTGGAGCTCATACTAGTTTGT
>group_940_5 46 1 0 0 sg=46 px=0 gx=0
GCTCATACTAGTTTGTTCAGCGGTGGCAGC
>group_940_6 46 1 0 0 sg=46 px=0 gx=0
CTCATACTAGTTTGTTCAGCGGTGGCAGCA
>group_940_7 46 1 0 0 sg=46 px=0 gx=0
AAACTAGTATGAGCTCCAATTCACTGGCCG
>group_940_8 46 1 0 0 sg=46 px=0 gx=0
TTGGAGCTCATACTAGTTTGTTCAGCGGTG
>group_940_9 46 1 0 0 sg=46 px=0 gx=0
TGAATTGGAGCTCATACTAGTTTGTTCAGC
>group_941_0 3640 1 2 32 sg=3608 px=0 gx=30
GTGGTATTCAGAACATTCGGATTTATTATT
>group_941_1 3640 1 2 32 sg=3608 px=0 gx=30
GATTTAAATTTTTTAAAAATGTAAGGAGAA
>group_941_2 3640 1 2 32 sg=3608 px=0 gx=30
AATATAAATATAAATGAATATATTCATAAT
>group_941_3 3640 1 2 32 sg=3608 px=0 gx=30
TTAAAGTTTCTACTTTTTTTAATAAAAAAA
>group_941_4 3640 1 2 32 sg=3608 px=0 gx=30
ATATATTATATATATAAATATATAAATATT
>group_941_5 3640 1 2 32 sg=3608 px=0 gx=30
TTTTTTTTTAATTAAAATTTATAATGATTT
>group_941_6 3640 1 2 32 sg=3608 px=0 gx=30
ATTTTTCACATTTTCATGAATTTATATTAT
>group_941_7 3640 1 2 32 sg=3608 px=0 gx=30
GTTTTAAATAAATTTTTTATTTAAATAAAT
>group_941_8 3640 1 2 32 sg=3608 px=0 gx=30
TTATAATTAGTTAATTTTTTTTATTAAAAA
>group_941_9 3640 1 2 32 sg=3608 px=0 gx=30
TATTTAATTATTTTATACCTTGAATTTTAT
>group_942_0 5322 1 1934 82 sg=3334 px=1906 gx=54
GGAGAAGGTAATAGTACTAAAAGTGGTGGA
>group_942_1 5322 1 1934 82 sg=3334 px=1906 gx=54
CTCAGAAAAATATGATACGTTATATGGGTT
>group_942_2 5322 1 1934 82 sg=3334 px=1906 gx=54
CTCATCGTCAACGATACCGTGTATGGATAT
>group_942_3 5322 1 1934 82 sg=3334 px=1906 gx=54
ACGACTATAACTTAAATTTATATTTTTTAC
>group_942_4 5322 1 1934 82 sg=3334 px=1906 gx=54
CTTACCTATCTCTCCAGCCTCTCCATTTGA
>group_942_5 5322 1 1934 82 sg=3334 px=1906 gx=54
AAATTATTTATGTTTGAATTAATATATAAA
>group_942_6 5322 1 1934 82 sg=3334 px=1906 gx=54
AATTAATGAATTACCAAATATTTTAAATGA
>group_942_7 5322 1 1934 82 sg=3334 px=1906 gx=54
AAGAGCAATTCTCCTGTTTTTCTCAAGGCA
>group_942_8 5322 1 1934 82 sg=3334 px=1906 gx=54
TAAAATCGAAGATATATGCTCCCAAGACGC
>group_942_9 5322 1 1934 82 sg=3334 px=1906 gx=54
TCAATTCAATGTACCATAAAAATTAATAAC
>group_943_0 90 1 0 0 sg=90 px=0 gx=0
TAATAGTTTGCGCTGCAGGGGGGGGGGGGC
>group_943_1 90 1 0 0 sg=90 px=0 gx=0
CCCCCTGCAGCGCAAACTATTAACTGGCGA
>group_943_2 90 1 0 0 sg=90 px=0 gx=0
AATAGTTTGCGCTGCAGGGGGGGGGGGGCG
>group_943_3 90 1 0 0 sg=90 px=0 gx=0
CCCCCCCCCCTGCAGCCGACGGATCTTTTC
>group_943_4 90 1 0 0 sg=90 px=0 gx=0
CGGAAAAGATCCGTCGGCTGCAGGGGGGGG
>group_943_5 90 1 0 0 sg=90 px=0 gx=0
TGCGCTGCAGGGGGGGGGGGGCGCTGAGGT
>group_943_6 90 1 0 0 sg=90 px=0 gx=0
TTCCCCCCCCCCCCTGCAGCCGACGGATCT
>group_943_7 90 1 0 0 sg=90 px=0 gx=0
CCCCTGCAGCCGACGGATCTTTTCCGCTGC
>group_943_8 90 1 0 0 sg=90 px=0 gx=0
AGACCTCAGCGCCCCCCCCCCCCTGCAGCG
>group_943_9 90 1 0 0 sg=90 px=0 gx=0
TCAGCGCCCCCCCCCCCCTGCAGCGCAAAC
>group_944_0 260 1 0 0 sg=260 px=0 gx=0
CGATGCGGCCGCTCGAGACTGCAGGCTCTA
>group_944_1 260 1 0 0 sg=260 px=0 gx=0
AGGCCTACGTCGACGAGCTCAACTAGTGCG
>group_944_2 260 1 0 0 sg=260 px=0 gx=0
ATCCATGGCGCCCTGAAAATACAGGTTTTC
>group_944_3 260 1 0 0 sg=260 px=0 gx=0
GGGCGCCATGGATCCGGAATTCAAAGGCCT
>group_944_4 260 1 0 0 sg=260 px=0 gx=0
AGAGCCTGCAGTCTCGAGCGGCCGCATCGT
>group_944_5 260 1 0 0 sg=260 px=0 gx=0
ATCGATTTTTGGAGGATGGTCGCCACCACC
>group_944_6 260 1 0 0 sg=260 px=0 gx=0
GCGACCATCCTCCAAAAATCGATACGACCG
>group_944_7 260 1 0 0 sg=260 px=0 gx=0
CGGCCGCTCGAGACTGCAGGCTCTAGATTC
>group_944_8 260 1 0 0 sg=260 px=0 gx=0
TCCGGATCCATGGCGCCCTGAAAATACAGG
>group_944_9 260 1 0 0 sg=260 px=0 gx=0
CACTAGTTGAGCTCGTCGACGTAGGCCTTT
>group_945_0 52 1 0 0 sg=52 px=0 gx=0
AGACCATGGGAATTCGAGCTCGGTACCCGG
>group_945_1 52 1 0 0 sg=52 px=0 gx=0
TTCCCATGGTCTGTTTCCTGTGTGAAATTG
>group_945_2 52 1 0 0 sg=52 px=0 gx=0
TCAATTTCACACAGGAAACAGACCATGGGA
>group_945_3 52 1 0 0 sg=52 px=0 gx=0
ACCGAGCTCGAATTCCCATGGTCTGTTTCC
>group_945_4 52 1 0 0 sg=52 px=0 gx=0
GAATTCCCATGGTCTGTTTCCTGTGTGAAA
>group_945_5 52 1 0 0 sg=52 px=0 gx=0
CGGGTACCGAGCTCGAATTCCCATGGTCTG
>group_945_6 52 1 0 0 sg=52 px=0 gx=0
CAATTTCACACAGGAAACAGACCATGGGAA
>group_945_7 52 1 0 0 sg=52 px=0 gx=0
ATTCCCATGGTCTGTTTCCTGTGTGAAATT
>group_945_8 52 1 0 0 sg=52 px=0 gx=0
TTTCACACAGGAAACAGACCATGGGAATTC
>group_945_9 52 1 0 0 sg=52 px=0 gx=0
ATCCCCGGGTACCGAGCTCGAATTCCCATG
>group_946_0 1754 1 632 0 sg=1122 px=632 gx=0
AAAGAGTATTTCGACCACTATTTTGGCAAT
>group_946_1 1754 1 632 0 sg=1122 px=632 gx=0
TGCATTTTTATTTATTTGTAATATACTTAA
>group_946_2 1754 1 632 0 sg=1122 px=632 gx=0
TAAATCTATCCACCCTAGCTAGAACCGGTG
>group_946_3 1754 1 632 0 sg=1122 px=632 gx=0
TCCGTAAATTCCGATTTGTTGATAACTCAT
>group_946_4 1754 1 632 0 sg=1122 px=632 gx=0
TGTCCGTTTTCATCTAATGCGGTCCTGAAC
>group_946_5 1754 1 632 0 sg=1122 px=632 gx=0
GAGACGTCACCGGTTCTAGCTAGGGTGGAT
>group_946_6 1754 1 632 0 sg=1122 px=632 gx=0
TCGGAATTTACGGAGGATAAATGATGCAAT
>group_946_7 1754 1 632 0 sg=1122 px=632 gx=0
GAAAAACTGTGTAGCAAGGCAGCATTTCTG
>group_946_8 1754 1 632 0 sg=1122 px=632 gx=0
CCGCATTAGATGAAAACGGACAGGTAGGCG
>group_946_9 1754 1 632 0 sg=1122 px=632 gx=0
TCACCAAAAGCGTCTATATCCTTTTGATAG
>group_947_0 1362 0 0 0 sg=1362 px=0 gx=0
CCTGGGCGAGGTGCCTGGCAATATTCCGGA
>group_947_1 1362 0 0 0 sg=1362 px=0 gx=0
AGGGCAGTGGCCAGGTCCCTGTTCCGGTCC
>group_947_2 1362 0 0 0 sg=1362 px=0 gx=0
CTTCTTGGCCAGCAGCAGGGCCAGCACCAG
>group_947_3 1362 0 0 0 sg=1362 px=0 gx=0
GACCTGGGCGAGGTGCCTGGCAATATTCCG
>group_947_4 1362 0 0 0 sg=1362 px=0 gx=0
CAAACCTACTGGTGTTTGGCTTCCTCCAAA
>group_947_5 1362 0 0 0 sg=1362 px=0 gx=0
TAAAATTCACTGTTGTGTGAAAGACATCAC
>group_947_6 1362 0 0 0 sg=1362 px=0 gx=0
GCAGCTCGTGGCCCAGTGCGTCCAGCTCTC
>group_947_7 1362 0 0 0 sg=1362 px=0 gx=0
CTCAGATCTCGAGATGGACTGTGAGGTCAA
>group_947_8 1362 0 0 0 sg=1362 px=0 gx=0
AGGTCGGGGACAGCATGGACCGTAGCATCC
>group_947_9 1362 0 0 0 sg=1362 px=0 gx=0
ACTGTTGTGTGAAAGACATCACGGAGCAAG
>group_948_0 7720 1 168 6446 sg=1120 px=154 gx=6432
GATTTATATTTTCCGCAGGATCAACTGAAG
>group_948_1 7720 1 168 6446 sg=1120 px=154 gx=6432
CAGTTGATCCTGCGGAAAATATAAATCAGA
>group_948_2 7720 1 168 6446 sg=1120 px=154 gx=6432
GTCATCCTTGTAGTCGGATCCACGCGGAAC
>group_948_3 7720 1 168 6446 sg=1120 px=154 gx=6432
ACGTAGCCTGCATAGTACCGAGAAACTAGT
>group_948_4 7720 1 168 6446 sg=1120 px=154 gx=6432
TCATCATCAGTAAGCTTATCGATACCGTCG
>group_948_5 7720 1 168 6446 sg=1120 px=154 gx=6432
TTGAAATATATATAAAAAAAAAAAAAAAAA
>group_948_6 7720 1 168 6446 sg=1120 px=154 gx=6432
AGAATGGTATATCCTTGAAATATATATAAA
>group_948_7 7720 1 168 6446 sg=1120 px=154 gx=6432
TAGTCGCTTTGTTAAATCATATGTCCCCTA
>group_948_8 7720 1 168 6446 sg=1120 px=154 gx=6432
TGCGGGTCTTGTTCCATGAGGGTAAAAGGA
>group_948_9 7720 1 168 6446 sg=1120 px=154 gx=6432
CAGGTCGATCGACTCTAGAGGATCAGAAAA
>group_949_0 776 0 0 428 sg=348 px=0 gx=428
TACCGAGCTCGGTACCCGGGGATCCTCTAG
>group_949_1 776 0 0 428 sg=348 px=0 gx=428
CGTTTTTGCATCAGGAAAGCAGAATTCGTA
>group_949_2 776 0 0 428 sg=348 px=0 gx=428
ACACCGCCGCATTCAGATCACGCTTAATAG
>group_949_3 776 0 0 428 sg=348 px=0 gx=428
CTCCGGCCCTGCCGGACCCCCGGCTGCATC
>group_949_4 776 0 0 428 sg=348 px=0 gx=428
CCGGGTACCGAGCTCGGTACCCAGCTTGAG
>group_949_5 776 0 0 428 sg=348 px=0 gx=428
AGATCACGCTTAATAGCGTCCCCATGAGTA
>group_949_6 776 0 0 428 sg=348 px=0 gx=428
GGGTACCGAGCTCGGTACCCGGGGATCCTC
>group_949_7 776 0 0 428 sg=348 px=0 gx=428
CTGGCAGTTCCCTACTCATGCAGTGATAGG
>group_949_8 776 0 0 428 sg=348 px=0 gx=428
CCCTGCCGGACCCCCGGCTGCATCGCAGCT
>group_949_9 776 0 0 428 sg=348 px=0 gx=428
TGGCGTCCTGCCCGCCACCCTCCGGGCCGT
>group_950_0 248 0 0 0 sg=248 px=0 gx=0
GTAGTTTAACACATTATACACTAGGGTCGA
>group_950_1 248 0 0 0 sg=248 px=0 gx=0
TAAAATTTACTAGGTTGTGGAATTGTGAGC
>group_950_2 248 0 0 0 sg=248 px=0 gx=0
CCACAACCTAGGGTCGACTGTGGAATTGTG
>group_950_3 248 0 0 0 sg=248 px=0 gx=0
ATTCCACAGTCGACCCTAGGTTGTGGAATT
>group_950_4 248 0 0 0 sg=248 px=0 gx=0
ACAACCTAGTAAATTTTATATTTACCTTAG
>group_950_5 248 0 0 0 sg=248 px=0 gx=0
CGCTCACAATTCCACAACCTAGTAAATTTT
>group_950_6 248 0 0 0 sg=248 px=0 gx=0
ATTAGGATCCCTGAGGAGCAGTTCTTTGAT
>group_950_7 248 0 0 0 sg=248 px=0 gx=0
AATATAAAATTTACTAGGTTGTGGAATTGT
>group_950_8 248 0 0 0 sg=248 px=0 gx=0
AACCTAGTAAATTTTATATTTACCTTAGAG
>group_950_9 248 0 0 0 sg=248 px=0 gx=0
CACAATTCCACAACCTAGTAAATTTTATAT
>group_951_0 546 1 0 4 sg=542 px=0 gx=4
CCAACACACAAGCAGGGAGCAGCTTTCTCA
>group_951_1 546 1 0 4 sg=542 px=0 gx=4
GCCTTGCCTTGTTGTAGCTTAAATTTTACT
>group_951_2 546 1 0 4 sg=542 px=0 gx=4
CGGAAGCTTGCCGCCACCATGGTGAGCAAG
>group_951_3 546 1 0 4 sg=542 px=0 gx=4
TTTGCAAAAAGCTAATTCGGCGTAATCTGC
>group_951_4 546 1 0 4 sg=542 px=0 gx=4
GCTCACCATGGTGGCGGCAAGCTTCCGGTC
>group_951_5 546 1 0 4 sg=542 px=0 gx=4
CGCCCACTACGTGAACCATCACCCAAATCA
>group_951_6 546 1 0 4 sg=542 px=0 gx=4
CCGCTGTAAAGTGTTACGTTGAGAAAGCTG
>group_951_7 546 1 0 4 sg=542 px=0 gx=4
GTCGCTGAGTAGTGCGCGAGTAAAATTTAA
>group_951_8 546 1 0 4 sg=542 px=0 gx=4
GAGAAAGCTGCTCCCTGCTTGTGTGTTGGA
>group_951_9 546 1 0 4 sg=542 px=0 gx=4
AACGTTTACAATTTCTAGCTAGAAGCTAGC
>group_952_0 4818 4 4766 4 sg=52 px=4762 gx=0
AGACGTTGCGTGAGAGCAGGACTGGGCCGC
>group_952_1 4818 4 4766 4 sg=52 px=4762 gx=0
CGGTCGGCGGCGGCCCAGTCCTGCTCTCAC
>group_952_2 4818 4 4766 4 sg=52 px=4762 gx=0
GGCGGCCCAGTCCTGCTCTCACGCAACGTC
>group_952_3 4818 4 4766 4 sg=52 px=4762 gx=0
CGTTGCGTGAGAGCAGGACTGGGCCGCCGC
>group_952_4 4818 4 4766 4 sg=52 px=4762 gx=0
GAGGGCGGTGCGGTCGGCGGCGGCCCAGTC
>group_952_5 4818 4 4766 4 sg=52 px=4762 gx=0
GACGTTGCGTGAGAGCAGGACTGGGCCGCC
>group_952_6 4818 4 4766 4 sg=52 px=4762 gx=0
TGCGGTCGGCGGCGGCCCAGTCCTGCTCTC
>group_952_7 4818 4 4766 4 sg=52 px=4762 gx=0
TGGGCCGCCGCCGACCGCACCGCCCTCACC
>group_952_8 4818 4 4766 4 sg=52 px=4762 gx=0
CGGCCCAGTCCTGCTCTCACGCAACGTCTA
>group_952_9 4818 4 4766 4 sg=52 px=4762 gx=0
TGAGAGCAGGACTGGGCCGCCGCCGACCGC
>group_953_0 40 1 0 0 sg=40 px=0 gx=0
GCTAGCGGAATTCGAGCTCGGTACCCGGGG
>group_953_1 40 1 0 0 sg=40 px=0 gx=0
TCCCCGGGTACCGAGCTCGAATTCCGCTAG
>group_953_2 40 1 0 0 sg=40 px=0 gx=0
GAATTCCGCTAGCTTCACGCTGCCGCAAGC
>group_953_3 40 1 0 0 sg=40 px=0 gx=0
ACCGAGCTCGAATTCCGCTAGCTTCACGCT
>group_953_4 40 1 0 0 sg=40 px=0 gx=0
CCGGGTACCGAGCTCGAATTCCGCTAGCTT
>group_953_5 40 1 0 0 sg=40 px=0 gx=0
GGTACCGAGCTCGAATTCCGCTAGCTTCAC
>group_953_6 40 1 0 0 sg=40 px=0 gx=0
CGTGAAGCTAGCGGAATTCGAGCTCGGTAC
>group_953_7 40 1 0 0 sg=40 px=0 gx=0
AGCTAGCGGAATTCGAGCTCGGTACCCGGG
>group_953_8 40 1 0 0 sg=40 px=0 gx=0
CGAATTCCGCTAGCTTCACGCTGCCGCAAG
>group_953_9 40 1 0 0 sg=40 px=0 gx=0
GCAGCGTGAAGCTAGCGGAATTCGAGCTCG
>group_954_0 14114 1 0 11854 sg=2260 px=0 gx=11854
TGGCGTTAACAGCGCGCAAATCATGCAATA
>group_954_1 14114 1 0 11854 sg=2260 px=0 gx=11854
AGGGTGATTTTAAGGGATATGTTTCTGATA
>group_954_2 14114 1 0 11854 sg=2260 px=0 gx=11854
GCAGCAGTAGTGCTAAGCTGTACGATCTCT
>group_954_3 14114 1 0 11854 sg=2260 px=0 gx=11854
ATCCCTTAAAATCACCCTCGGAAATAGGGG
>group_954_4 14114 1 0 11854 sg=2260 px=0 gx=11854
GCTTAGCACTACTGCTGCCTTGGAACGATG
>group_954_5 14114 1 0 11854 sg=2260 px=0 gx=11854
ATCAGAGTGAGTCTATACAGAAGAAGTTCC
>group_954_6 14114 1 0 11854 sg=2260 px=0 gx=11854
ACTCCGGGCTCCCTCTGGATCTTATCCGGC
>group_954_7 14114 1 0 11854 sg=2260 px=0 gx=11854
TTGCGCAGCTGCTACCCCCGGGGCTAGGAT
>group_954_8 14114 1 0 11854 sg=2260 px=0 gx=11854
GCTGATGAGGCGGTGTCCACAGTAACAGCG
>group_954_9 14114 1 0 11854 sg=2260 px=0 gx=11854
GGACACCGCCTCATCAGCGATAGTCGTAAC
>group_955_0 94 1 0 0 sg=94 px=0 gx=0
TAATGCAGACGCGCCCTGTAGCGGCGCATT
>group_955_1 94 1 0 0 sg=94 px=0 gx=0
CCAGTCGGGAAACCTGTCGTGCCAGACCCC
>group_955_2 94 1 0 0 sg=94 px=0 gx=0
CGGGGTCTGGCACGACAGGTTTCCCGACTG
>group_955_3 94 1 0 0 sg=94 px=0 gx=0
CGCGCGTTGGCCGATTCATTAATGCAGACG
>group_955_4 94 1 0 0 sg=94 px=0 gx=0
TGTCGTGCCAGACCCCGGTTGATAATCAGA
>group_955_5 94 1 0 0 sg=94 px=0 gx=0
TTTCTGATTATCAACCGGGGTCTGGCACGA
>group_955_6 94 1 0 0 sg=94 px=0 gx=0
ATGCAGACGCGCCCTGTAGCGGCGCATTAA
>group_955_7 94 1 0 0 sg=94 px=0 gx=0
AACCTGTCGTGCCAGACCCCGGTTGATAAT
>group_955_8 94 1 0 0 sg=94 px=0 gx=0
GCGTCTGCATTAATGAATCGGCCAACGCGC
>group_955_9 94 1 0 0 sg=94 px=0 gx=0
TTCCAGTCGGGAAACCTGTCGTGCCAGACC
>group_956_0 2096 0 0 1922 sg=174 px=0 gx=1922
AGCTCCGCTGATCCCTAGGGAAGTGTTGTC
>group_956_1 2096 0 0 1922 sg=174 px=0 gx=1922
GGGAAGTGTTGTCCTGAACGGCATTAACAA
>group_956_2 2096 0 0 1922 sg=174 px=0 gx=1922
CACTATAGGAGGGCCACCATGGCATCAACG
>group_956_3 2096 0 0 1922 sg=174 px=0 gx=1922
TTCGCCGTNCTTAAACTTCCGGAGCTTTGC
>group_956_4 2096 0 0 1922 sg=174 px=0 gx=1922
ATTTTTACATCGGTTTTATCCGTTGATGCC
>group_956_5 2096 0 0 1922 sg=174 px=0 gx=1922
CAAAGCTCCGGAAGTTTAAGNACGGCGAAT
>group_956_6 2096 0 0 1922 sg=174 px=0 gx=1922
TATTCGCCGTNCTTAAACTTCCGGAGCTTT
>group_956_7 2096 0 0 1922 sg=174 px=0 gx=1922
AAGCTCCGGAAGTTTAAGNACGGCGAATAA
>group_956_8 2096 0 0 1922 sg=174 px=0 gx=1922
AACTCTCCGCAAAGCTCCGGAAGTTTAAGN
>group_956_9 2096 0 0 1922 sg=174 px=0 gx=1922
TGACGCCATTAGCTCCGCTGATCCCTAGGG
>group_957_0 292 1 2 0 sg=290 px=2 gx=0
GCAGCGTCGACCAGGGACCCGGGTAATGAA
>group_957_1 292 1 2 0 sg=290 px=2 gx=0
CATGGATCGATCCTGTTTCCTGTGTGAAAT
>group_957_2 292 1 2 0 sg=290 px=2 gx=0
ACTAGATCTACTGCGATGAGTGGCAGGGCG
>group_957_3 292 1 2 0 sg=290 px=2 gx=0
CTCTGCTGAAGCCAGTTCGAATTTCTGCCA
>group_957_4 292 1 2 0 sg=290 px=2 gx=0
TTCACACAGGAAACAGGATCGATCCATGGA
>group_957_5 292 1 2 0 sg=290 px=2 gx=0
TATCCAGTGATTTTTTTCTCCATGGATCGA
>group_957_6 292 1 2 0 sg=290 px=2 gx=0
TGGTCGACGCTGCAGTACTGTTGTAATTCA
>group_957_7 292 1 2 0 sg=290 px=2 gx=0
CCGGGTCCCTGGTCGACGCTGCAGTACTGT
>group_957_8 292 1 2 0 sg=290 px=2 gx=0
AAACAGGATCGATCCATGGAGAAAAAAATC
>group_957_9 292 1 2 0 sg=290 px=2 gx=0
ATCTACTGCGATGAGTGGCAGGGCGGGGCG
>group_958_0 176 1 0 0 sg=176 px=0 gx=0
TGTGTGGTATTTCACACCGCATATGGTGCA
>group_958_1 176 1 0 0 sg=176 px=0 gx=0
GGTGTGAAATACCACACAGATGCGTAAGGA
>group_958_2 176 1 0 0 sg=176 px=0 gx=0
CGAGGGCAACCAGCTCGAGGGCTTCGCCCT
>group_958_3 176 1 0 0 sg=176 px=0 gx=0
TGCGGTGTGAAATACCACACAGATGCGTAA
>group_958_4 176 1 0 0 sg=176 px=0 gx=0
TGAGAGCCATTGCTATTGCTGTATTTGGTA
>group_958_5 176 1 0 0 sg=176 px=0 gx=0
TCCTTACGCATCTGTGTGGTATTTCACACC
>group_958_6 176 1 0 0 sg=176 px=0 gx=0
CGTATTTTGCTTACCAAATACAGCAATAGC
>group_958_7 176 1 0 0 sg=176 px=0 gx=0
CGGGGACTGAGAGCCATTGCTATTGCTGTA
>group_958_8 176 1 0 0 sg=176 px=0 gx=0
GCGGTGTGAAATACCACACAGATGCGTAAG
>group_958_9 176 1 0 0 sg=176 px=0 gx=0
TACCACACAGATGCGTAAGGAGAAAATACC
>group_960_0 96 1 0 0 sg=96 px=0 gx=0
AATTCATCGATGATATCAGATCCAGGTGGC
>group_960_1 96 1 0 0 sg=96 px=0 gx=0
CCCGAAAAGTGCCACCTGGATCTGATATCA
>group_960_2 96 1 0 0 sg=96 px=0 gx=0
TCGAATTCATCGATGATATCAGATCCAGGT
>group_960_3 96 1 0 0 sg=96 px=0 gx=0
AGTGCCACCTGGATCTGATATCATCGATGA
>group_960_4 96 1 0 0 sg=96 px=0 gx=0
GCTCGAATTCATCGATGATATCAGATCCAG
>group_960_5 96 1 0 0 sg=96 px=0 gx=0
GCTCACTCACTCAAGATGTGTATAAGAGAC
>group_960_6 96 1 0 0 sg=96 px=0 gx=0
TCCCCGAAAAGTGCCACCTGGATCTGATAT
>group_960_7 96 1 0 0 sg=96 px=0 gx=0
CTTCAGCTCACTCACTCAAGATGTGTATAA
>group_960_8 96 1 0 0 sg=96 px=0 gx=0
TGCCACCTGGATCTGATATCATCGATGAAT
>group_960_9 96 1 0 0 sg=96 px=0 gx=0
TCAGCTCACTCACTCAAGATGTGTATAAGA
>group_961_0 68 1 0 0 sg=68 px=0 gx=0
TAAACTACCGCATTAAAGCTTATCGATGGA
>group_961_1 68 1 0 0 sg=68 px=0 gx=0
TCCATCGATAAGCTTTAATGCGGTAGTTTA
>group_961_2 68 1 0 0 sg=68 px=0 gx=0
TGAATTCGGATCCATCGATAAGCTTTAATG
>group_961_3 68 1 0 0 sg=68 px=0 gx=0
AAAGCTTATCGATGGATCCGAATTCAGATC
>group_961_4 68 1 0 0 sg=68 px=0 gx=0
TAAAGCTTATCGATGGATCCGAATTCAGAT
>group_961_5 68 1 0 0 sg=68 px=0 gx=0
GGTGAGAGATCTGAATTCGGATCCATCGAT
>group_961_6 68 1 0 0 sg=68 px=0 gx=0
GAGATCTGAATTCGGATCCATCGATAAGCT
>group_961_7 68 1 0 0 sg=68 px=0 gx=0
TTGTTTGGTAGGTGAGAGATCTGAATTCGG
>group_961_8 68 1 0 0 sg=68 px=0 gx=0
ATCGATGGATCCGAATTCAGATCTCTCACC
>group_961_9 68 1 0 0 sg=68 px=0 gx=0
CTTATCGATGGATCCGAATTCAGATCTCTC
>group_962_0 288 1 0 0 sg=288 px=0 gx=0
CGCGGAATAGCTTGGGCTAACGCAGTCAGG
>group_962_1 288 1 0 0 sg=288 px=0 gx=0
CGGCCAATGCTTCTGGCGTCAGGCAGCCAT
>group_962_2 288 1 0 0 sg=288 px=0 gx=0
GGAATAGCTTGGGCTAACGCAGTCAGGCAC
>group_962_3 288 1 0 0 sg=288 px=0 gx=0
TAAACCTCCTTATCGATAATTCCGGTCGAG
>group_962_4 288 1 0 0 sg=288 px=0 gx=0
AATGCGCGGAATAGCTTGGGCTAACGCAGT
>group_962_5 288 1 0 0 sg=288 px=0 gx=0
TTTAAACCTCCTTATCGATAATTCCGGTCG
>group_962_6 288 1 0 0 sg=288 px=0 gx=0
CGTTAGCCCAAGCTATTCCGCGCATTATAC
>group_962_7 288 1 0 0 sg=288 px=0 gx=0
AATTATCGATAAGGAGGTTTAAACCATGGC
>group_962_8 288 1 0 0 sg=288 px=0 gx=0
CGACCGGAATTATCGATAAGGAGGTTTAAA
>group_962_9 288 1 0 0 sg=288 px=0 gx=0
AGCTGCCATGGTTTAAACCTCCTTATCGAT
>group_963_0 436 1 0 382 sg=54 px=0 gx=382
ATGTACTAAGGAGGTTGTATGAATTCGCAG
>group_963_1 436 1 0 382 sg=54 px=0 gx=382
GTCCTCCTCTTAGCTGCGAATTCATACAAC
>group_963_2 436 1 0 382 sg=54 px=0 gx=382
ATGAATTCGCAGCTAAGAGGAGGACAAATG
>group_963_3 436 1 0 382 sg=54 px=0 gx=382
AGGAGGTTGTATGAATTCGCAGCTAAGAGG
>group_963_4 436 1 0 382 sg=54 px=0 gx=382
GAGACATTTGTCCTCCTCTTAGCTGCGAAT
>group_963_5 436 1 0 382 sg=54 px=0 gx=382
TACTAAGGAGGTTGTATGAATTCGCAGCTA
>group_963_6 436 1 0 382 sg=54 px=0 gx=382
ATTCGCAGCTAAGAGGAGGACAAATGTCTC
>group_963_7 436 1 0 382 sg=54 px=0 gx=382
GGTTGTATGAATTCGCAGCTAAGAGGAGGA
>group_963_8 436 1 0 382 sg=54 px=0 gx=382
GAATTCGCAGCTAAGAGGAGGACAAATGTC
>group_963_9 436 1 0 382 sg=54 px=0 gx=382
AATTCGCAGCTAAGAGGAGGACAAATGTCT
>group_964_0 2960 0 0 2192 sg=768 px=0 gx=2192
GAGTCTATGAAATGGAGATTCATTTATGCC
>group_964_1 2960 0 0 2192 sg=768 px=0 gx=2192
GATTTCGATCGTGATGCCCTTTATACTGAA
>group_964_2 2960 0 0 2192 sg=768 px=0 gx=2192
ATTTTACCTGTCCGGCGGCCTTAATACCTT
>group_964_3 2960 0 0 2192 sg=768 px=0 gx=2192
ATGACTGGATGGTTATCCGAATAAGAGAGA
>group_964_4 2960 0 0 2192 sg=768 px=0 gx=2192
CGGATAACCATCCAGTCATCCGCAAGCTTG
>group_964_5 2960 0 0 2192 sg=768 px=0 gx=2192
GTATCATCCTGATGCGCAATATCGGCATCG
>group_964_6 2960 0 0 2192 sg=768 px=0 gx=2192
TGGATGCATGTTAGCCGATCATCATCTGTG
>group_964_7 2960 0 0 2192 sg=768 px=0 gx=2192
ATCATCCTGATGCGCAATATCGGCATCGGT
>group_964_8 2960 0 0 2192 sg=768 px=0 gx=2192
AATCTCCATTTCATAGACTCTAGAGGATCA
>group_964_9 2960 0 0 2192 sg=768 px=0 gx=2192
ATGGTTATGGCTAACCGATGCCGATATTGC
>group_965_0 2748 1 0 0 sg=2748 px=0 gx=0
TATGAGCTGAGCGTGCTGTGTGACTGTGAG
>group_965_1 2748 1 0 0 sg=2748 px=0 gx=0
CTTCAGAAAGTCGCATGCGCTTGACTGAGG
>group_965_2 2748 1 0 0 sg=2748 px=0 gx=0
GGGGTTGCTACGGAAACCACTGGGGTAGCC
>group_965_3 2748 1 0 0 sg=2748 px=0 gx=0
CTCAAGCTGTCAACAGGAGATCTCCCCGCC
>group_965_4 2748 1 0 0 sg=2748 px=0 gx=0
CAAATTTCCTCTTTGTAAATGTCACCTGTC
>group_965_5 2748 1 0 0 sg=2748 px=0 gx=0
TGGGTGGAGACCTCACGTCTGGTGCAGGCA
>group_965_6 2748 1 0 0 sg=2748 px=0 gx=0
GTAACTGGCTGGCAACAGCAACACCTACAT
>group_965_7 2748 1 0 0 sg=2748 px=0 gx=0
CTTTCTGAAGGATGGGCAACATAAATCCCG
>group_965_8 2748 1 0 0 sg=2748 px=0 gx=0
CAATCCCCGAAACTCACCAGGTCTGCTGGT
>group_965_9 2748 1 0 0 sg=2748 px=0 gx=0
GACCTCACGTCTGGTGCAGGCACCAGTGCA
>group_966_0 2546 0 0 50 sg=2496 px=0 gx=50
TTTTTAGCGAACTCCAGCGCCCGTTGAACG
>group_966_1 2546 0 0 50 sg=2496 px=0 gx=50
TAACCGACTCGGCTGCATCAGCAACCGCCT
>group_966_2 2546 0 0 50 sg=2496 px=0 gx=50
AAATGGCAAAAGCAGCTGGTCTGGCGACCG
>group_966_3 2546 0 0 50 sg=2496 px=0 gx=50
TGAAACGGCAACCGCCGGCGAATGGCAGGG
>group_966_4 2546 0 0 50 sg=2496 px=0 gx=50
AGGAAAAAGCCTTTCTCATTTTTACTTAAG
>group_966_5 2546 0 0 50 sg=2496 px=0 gx=50
ACTAGTCGCAAATGCTACGGTCCGAGCGCG
>group_966_6 2546 0 0 50 sg=2496 px=0 gx=50
GGTAAACAGTAACGGTAAGAGTGCCAATGC
>group_966_7 2546 0 0 50 sg=2496 px=0 gx=50
GTTGCTGATGCAGCCGAGTCGGTTACGTAG
>group_966_8 2546 0 0 50 sg=2496 px=0 gx=50
ACACGTTGGCCGTCTCGGCCTGAAGACCCT
>group_966_9 2546 0 0 50 sg=2496 px=0 gx=50
CAGCAACTGTTCGGTAATAGATCCTTTTCC
>group_967_0 192 0 12 34 sg=158 px=0 gx=22
GTGAGCGGATAACAATTGAATTAGCTTTAA
>group_967_1 192 0 12 34 sg=158 px=0 gx=22
CGCTCACAATTGAATTGATCTTTAGCTGTC
>group_967_2 192 0 12 34 sg=158 px=0 gx=22
TTCGAAAGCAAGCTNNNNNNNNNNNNNNNN
>group_967_3 192 0 12 34 sg=158 px=0 gx=22
NNNNNAGCTTGCTTTCGAATTTCTGCCATT
>group_967_4 192 0 12 34 sg=158 px=0 gx=22
CTTGCTTTCGAATTTCTGCCATTCATCCGC
>group_967_5 192 0 12 34 sg=158 px=0 gx=22
NNNNNNNNNNNNNNNNNNNAGCTTGCTTTC
>group_967_6 192 0 12 34 sg=158 px=0 gx=22
CAGAAATTCGAAAGCAAGCTNNNNNNNNNN
>group_967_7 192 0 12 34 sg=158 px=0 gx=22
TCTGACTTGAGCGTCGANNNNNNNNNNNNN
>group_967_8 192 0 12 34 sg=158 px=0 gx=22
TGGCAGAAATTCGAAAGCAAGCTNNNNNNN
>group_967_9 192 0 12 34 sg=158 px=0 gx=22
TACCGCATTAAAGCTAATTCAATTGTTATC
>group_968_0 23756 0 0 16 sg=23740 px=0 gx=16
GGCCGTGACGCTCAAGCCGAGGCGCGTGCT
>group_968_1 23756 0 0 16 sg=23740 px=0 gx=16
CGCTGTCACTGTTCTAGTGTCCTGCATTTA
>group_968_2 23756 0 0 16 sg=23740 px=0 gx=16
GTGAGCGTGAACTTACAGGCCCTGACGCCA
>group_968_3 23756 0 0 16 sg=23740 px=0 gx=16
ATTTATCCTTGACCGGACCAACTGGAAGTA
>group_968_4 23756 0 0 16 sg=23740 px=0 gx=16
TTTTTCGTTAAAGCCTGTTTGTAATGAAAT
>group_968_5 23756 0 0 16 sg=23740 px=0 gx=16
AGAGGACGCGCAGCAGGACAGCGAAAACAC
>group_968_6 23756 0 0 16 sg=23740 px=0 gx=16
AGCGCCGAGCCGGGGCCGAGCGGCCCGGAC
>group_968_7 23756 0 0 16 sg=23740 px=0 gx=16
GCAGGCCAAAAGTGCGGGCGCAGTGGCGGC
>group_968_8 23756 0 0 16 sg=23740 px=0 gx=16
AAGGAGCGTCAGAACGACCCGGGCGACATC
>group_968_9 23756 0 0 16 sg=23740 px=0 gx=16
ACCTCCGCACTCCTCGGCCTCCTGCACCGT
>group_969_0 136 0 0 2 sg=134 px=0 gx=2
GGAATTCCGCGGATCCTTCTATAGTGTCAC
>group_969_1 136 0 0 2 sg=134 px=0 gx=2
TCGCTGCGGCCGCTAATACGACTCACTATA
>group_969_2 136 0 0 2 sg=134 px=0 gx=2
TTCCGCGGATCCTTCTATAGTGTCACCTAA
>group_969_3 136 0 0 2 sg=134 px=0 gx=2
GGTGACACTATAGAAGGATCCGCGGAATTC
>group_969_4 136 0 0 2 sg=134 px=0 gx=2
TTCCGCGGATCCTCTCCCTATAGTGAGTCG
>group_969_5 136 0 0 2 sg=134 px=0 gx=2
GCGGCCGCAGCGACACACTTGCATCGGATG
>group_969_6 136 0 0 2 sg=134 px=0 gx=2
AGCGGCCGCAGCGACACACTTGCATCGGAT
>group_969_7 136 0 0 2 sg=134 px=0 gx=2
ACTCACTATAGGGAGAGGATCCGCGGAATT
>group_969_8 136 0 0 2 sg=134 px=0 gx=2
CCCTATAGTGAGTCGTATTAGCGGCCGCAG
>group_969_9 136 0 0 2 sg=134 px=0 gx=2
GCGGATCCTTCTATAGTGTCACCTAAATGT
>group_970_0 1556 0 0 1408 sg=148 px=0 gx=1408
CGATAATCTTGCAGTTTCCGTTGATAGGAG
>group_970_1 1556 0 0 1408 sg=148 px=0 gx=1408
GGACGGGAGCCAGTGAATGGAAGCCTTGTT
>group_970_2 1556 0 0 1408 sg=148 px=0 gx=1408
TTTCAGGGCTGGAATGTGTAAGAGCGGGAA
>group_970_3 1556 0 0 1408 sg=148 px=0 gx=1408
AGTAGATACTGGACGGGAGCCAGTGAATGG
>group_970_4 1556 0 0 1408 sg=148 px=0 gx=1408
GGTCATATGGTGTTAGTAGATACTGGACGG
>group_970_5 1556 0 0 1408 sg=148 px=0 gx=1408
AGTTTCCGTTGATAGGAGTCATAGGCCATG
>group_970_6 1556 0 0 1408 sg=148 px=0 gx=1408
ATCAACGGAAACTGCAAGATTATCGGTGTT
>group_970_7 1556 0 0 1408 sg=148 px=0 gx=1408
TCCATTCACTGGCTCCCGTCCAGTATCTAC
>group_970_8 1556 0 0 1408 sg=148 px=0 gx=1408
TGGACGGGAGCCAGTGAATGGAAGCCTTGT
>group_970_9 1556 0 0 1408 sg=148 px=0 gx=1408
TGGCTCCCGTCCAGTATCTACTAACACCAT
>group_971_0 166 1 0 0 sg=166 px=0 gx=0
TACCGATATCGTCGACGCATGCGGCCTTGA
>group_971_1 166 1 0 0 sg=166 px=0 gx=0
TATGACCATGATTACGAATTGGCCTTCAAG
>group_971_2 166 1 0 0 sg=166 px=0 gx=0
CAAGTTGCCCGAGCTCGGTACCGATATCGT
>group_971_3 166 1 0 0 sg=166 px=0 gx=0
AAGTTGCCCGAGCTCGGTACCGATATCGTC
>group_971_4 166 1 0 0 sg=166 px=0 gx=0
GGTACCGAGCTCGGGCAACTTGGCCAGCTA
>group_971_5 166 1 0 0 sg=166 px=0 gx=0
AGCTAGCTGGCCAAGTTGCCCGAGCTCGGT
>group_971_6 166 1 0 0 sg=166 px=0 gx=0
GAAGGCCAATTCGTAATCATGGTCATAGCT
>group_971_7 166 1 0 0 sg=166 px=0 gx=0
AGTGCCAAGCTAGCTGGCCAAGTTGCCCGA
>group_971_8 166 1 0 0 sg=166 px=0 gx=0
CAGTGCCAAGCTAGCTGGCCAAGTTGCCCG
>group_971_9 166 1 0 0 sg=166 px=0 gx=0
ATATCGGTACCGAGCTCGGGCAACTTGGCC
>group_972_0 5268 1 0 8 sg=5260 px=0 gx=8
AAGTCAACCTGATCGCCTGAACCGCTATTT
>group_972_1 5268 1 0 8 sg=5260 px=0 gx=8
ACGCGTGTCCCTCATATACCCTTCCCACCT
>group_972_2 5268 1 0 8 sg=5260 px=0 gx=8
TCATTTTGTTCTTTTGTGTTTATGTTTTGT
>group_972_3 5268 1 0 8 sg=5260 px=0 gx=8
CACAAGCGGGCACTGGAGCTTGTTGCCGCT
>group_972_4 5268 1 0 8 sg=5260 px=0 gx=8
ATTAGCAGTAGGTAATGAAGATGTTTGTTT
>group_972_5 5268 1 0 8 sg=5260 px=0 gx=8
CGATCTTGTTGCCGTTCGGTCTCATTGCGC
>group_972_6 5268 1 0 8 sg=5260 px=0 gx=8
AAGAGGCAAACAATGGGACCCATAAAGGTG
>group_972_7 5268 1 0 8 sg=5260 px=0 gx=8
ACTTTTTTTAATTTTATGAGAGGCACTTGT
>group_972_8 5268 1 0 8 sg=5260 px=0 gx=8
CTACACGCACTTCTCACTTCGTAAGTGGTG
>group_972_9 5268 1 0 8 sg=5260 px=0 gx=8
GTCAACCTGATCGCCTGAACCGCTATTTTA
>group_973_0 2290 1 0 2186 sg=104 px=0 gx=2186
AGGAGTCTGACGCTTCTTCTATTCTTTTCC
>group_973_1 2290 1 0 2186 sg=104 px=0 gx=2186
CGTCAGACTCCTTAATTAAGGCGCGCCCAT
>group_973_2 2290 1 0 2186 sg=104 px=0 gx=2186
GCCTTAATTAAGGAGTCTGACGCTTCTTCT
>group_973_3 2290 1 0 2186 sg=104 px=0 gx=2186
GTCTGACGCTTCTTCTATTCTTTTCCCTGG
>group_973_4 2290 1 0 2186 sg=104 px=0 gx=2186
TCTGACGCTTCTTCTATTCTTTTCCCTGGC
>group_973_5 2290 1 0 2186 sg=104 px=0 gx=2186
GAGCATGCATGGGCGCGCCTTAATTAAGGA
>group_973_6 2290 1 0 2186 sg=104 px=0 gx=2186
CCAGGGAAAAGAATAGAAGAAGCGTCAGAC
>group_973_7 2290 1 0 2186 sg=104 px=0 gx=2186
AGCATGCATGGGCGCGCCTTAATTAAGGAG
>group_973_8 2290 1 0 2186 sg=104 px=0 gx=2186
ATGGGCGCGCCTTAATTAAGGAGTCTGACG
>group_973_9 2290 1 0 2186 sg=104 px=0 gx=2186
CCCCCGAGCCAAGTGGAGCATGCATGGGCG
>group_974_0 84 1 0 0 sg=84 px=0 gx=0
AAGTAAGCTTGGCAATCCGGTACTGTTGGT
>group_974_1 84 1 0 0 sg=84 px=0 gx=0
ACCAACAGTACCGGATTGCCAAGCTTACTT
>group_974_2 84 1 0 0 sg=84 px=0 gx=0
CCGGTACCGAGTTTCTAGACGGAGTACTGT
>group_974_3 84 1 0 0 sg=84 px=0 gx=0
TCTCTGGCCTAACTGGCCGGTACCGAGTTT
>group_974_4 84 1 0 0 sg=84 px=0 gx=0
CTGGCCTAACTGGCCGGTACCGAGTTTCTA
>group_974_5 84 1 0 0 sg=84 px=0 gx=0
GCGATCTAAGTAAGCTTGGCAATCCGGTAC
>group_974_6 84 1 0 0 sg=84 px=0 gx=0
CGGTACCGAGTTTCTAGACGGAGTACTGTC
>group_974_7 84 1 0 0 sg=84 px=0 gx=0
AACTGGCCGGTACCGAGTTTCTAGACGGAG
>group_974_8 84 1 0 0 sg=84 px=0 gx=0
TAAGCTTGGCAATCCGGTACTGTTGGTAAA
>group_974_9 84 1 0 0 sg=84 px=0 gx=0
CTAGATCTGCGATCTAAGTAAGCTTGGCAA
>group_975_0 92 1 0 0 sg=92 px=0 gx=0
TTTTTTTGAGCAACTGGATCCAACCGTAAT
>group_975_1 92 1 0 0 sg=92 px=0 gx=0
GAGCAACTGGATCCAACCGTAATATATCTA
>group_975_2 92 1 0 0 sg=92 px=0 gx=0
TTTTTTGAGCAACTGGATCCAACCGTAATA
>group_975_3 92 1 0 0 sg=92 px=0 gx=0
GTTTTTGTTCTCCTGGATCAATTTCTTTTA
>group_975_4 92 1 0 0 sg=92 px=0 gx=0
TAGATATATTACGGTTGGATCCAGTTGCTC
>group_975_5 92 1 0 0 sg=92 px=0 gx=0
ATTGATCCAGGAGAACAAAAACGATTTTTT
>group_975_6 92 1 0 0 sg=92 px=0 gx=0
TCCTGGATCAATTTCTTTTAAGTAATCTAA
>group_975_7 92 1 0 0 sg=92 px=0 gx=0
CTCCTGGATCAATTTCTTTTAAGTAATCTA
>group_975_8 92 1 0 0 sg=92 px=0 gx=0
GGTTGGATCCAGTTGCTCAAAAAAATCTCG
>group_975_9 92 1 0 0 sg=92 px=0 gx=0
AGCAACTGGATCCAACCGTAATATATCTAT
>group_976_0 46 1 0 0 sg=46 px=0 gx=0
TTATGCACCATCACCATCACCATATGACGT
>group_976_1 46 1 0 0 sg=46 px=0 gx=0
ATTATGCACCATCACCATCACCATATGACG
>group_976_2 46 1 0 0 sg=46 px=0 gx=0
GAGGTTAATATTATGCACCATCACCATCAC
>group_976_3 46 1 0 0 sg=46 px=0 gx=0
ATATGGTGATGGTGATGGTGCATAATATTA
>group_976_4 46 1 0 0 sg=46 px=0 gx=0
CGACGTCATATGGTGATGGTGATGGTGCAT
>group_976_5 46 1 0 0 sg=46 px=0 gx=0
ATATTATGCACCATCACCATCACCATATGA
>group_976_6 46 1 0 0 sg=46 px=0 gx=0
CGTCGACGTCATATGGTGATGGTGATGGTG
>group_976_7 46 1 0 0 sg=46 px=0 gx=0
[truncated: 5,081,636 more chars]
