# Supplementary material for: DNA signatures for detecting genetic engineering in bacteria
Source: Genome Biol. 2008 Mar 18;9(3):R56. doi: 10.1186/gb-2008-9-3-r56 (PMC2397508; doi:10.1186/gb-2008-9-3-r56)
Supplement: Additional data file 3 — The complete set of 30-mer signatures used in the cross-validation set [file gb-2008-9-3-r56-s3.bz2 › signatures.30.bacvec.2145.fa]

>group_1_0 112 12 0 0 sg=112 px=0 gx=0
GGCGCAGGGGATCAAGATCGACGGATCGAT
>group_1_1 112 12 0 0 sg=112 px=0 gx=0
TCCGGCAGCGGTCCTGATCCCCCGCAGAAA
>group_1_2 112 12 0 0 sg=112 px=0 gx=0
CCCCGGATCGATCCGTCGATCTTGATCCCC
>group_1_3 112 12 0 0 sg=112 px=0 gx=0
TGATGGCGCAGGGGATCAAGATCGACGGAT
>group_1_4 112 12 0 0 sg=112 px=0 gx=0
CCGGATCGATCCGTCGATCTTGATCCCCTG
>group_1_5 112 12 0 0 sg=112 px=0 gx=0
AGATCCTTTTTTTCTGCGGGGGATCAGGAC
>group_1_6 112 12 0 0 sg=112 px=0 gx=0
CCGGCAGCGGTCCTGATCCCCCGCAGAAAA
>group_1_7 112 12 0 0 sg=112 px=0 gx=0
CTTGAGATCCTTTTTTTCTGCGGGGGATCA
>group_1_8 112 12 0 0 sg=112 px=0 gx=0
ATTCCCCGGATCGATCCGTCGATCTTGATC
>group_1_9 112 12 0 0 sg=112 px=0 gx=0
TGCGGGGGATCAGGACCGCTGCCGGAGCGC
>group_2_0 2 3 0 0 sg=2 px=0 gx=0
CCAATTCTTGAAGACGAAAGGGCCTCGTGA
>group_2_1 2 3 0 0 sg=2 px=0 gx=0
TCACGAGGCCCTTTCGTCTTCAAGAATTGG
>group_3_0 18 2 0 0 sg=18 px=0 gx=0
CACGAGGCCCTTTCGTCTTCAAGAATAAAA
>group_3_1 18 2 0 0 sg=18 px=0 gx=0
TCACGAGGCCCTTTCGTCTTCAAGAATAAA
>group_3_2 18 2 0 0 sg=18 px=0 gx=0
CCTTTTATTCTTGAAGACGAAAGGGCCTCG
>group_3_3 18 2 0 0 sg=18 px=0 gx=0
TTTTATTCTTGAAGACGAAAGGGCCTCGTG
>group_3_4 18 2 0 0 sg=18 px=0 gx=0
TCCTTTTATTCTTGAAGACGAAAGGGCCTC
>group_3_5 18 2 0 0 sg=18 px=0 gx=0
GAGGCCCTTTCGTCTTCAAGAATAAAAGGA
>group_3_6 18 2 0 0 sg=18 px=0 gx=0
ATCCTTTTATTCTTGAAGACGAAAGGGCCT
>group_3_7 18 2 0 0 sg=18 px=0 gx=0
ACGAGGCCCTTTCGTCTTCAAGAATAAAAG
>group_3_8 18 2 0 0 sg=18 px=0 gx=0
CTTTTATTCTTGAAGACGAAAGGGCCTCGT
>group_3_9 18 2 0 0 sg=18 px=0 gx=0
AGATCCTTTTATTCTTGAAGACGAAAGGGC
>group_6_0 2746 3 0 0 sg=2746 px=0 gx=0
AGATGACGCAGACGATACCGTAGTACCCCG
>group_6_1 2746 3 0 0 sg=2746 px=0 gx=0
TGAGAGGGAACTTAGATGGTATTTGAAAAA
>group_6_2 2746 3 0 0 sg=2746 px=0 gx=0
AGTTATTAAGTCGGGAGTGCAGTCGAAGTG
>group_6_3 2746 3 0 0 sg=2746 px=0 gx=0
TAGGACGGCAATCAATCAAGATGGTGAATT
>group_6_4 2746 3 0 0 sg=2746 px=0 gx=0
CAAGGCAAGTGAAATCGAGCCGAAAGAAGT
>group_6_5 2746 3 0 0 sg=2746 px=0 gx=0
AGTTTAGGACGGCAATCAATCAAGATGGTG
>group_6_6 2746 3 0 0 sg=2746 px=0 gx=0
AAGATGGTGAATTGGGGATATATGATGAGA
>group_6_7 2746 3 0 0 sg=2746 px=0 gx=0
TGCTTTATTATATTGCAATGATTGTAAACC
>group_6_8 2746 3 0 0 sg=2746 px=0 gx=0
CGACTGCACTCCCGACTTAATAACTTCTTG
>group_6_9 2746 3 0 0 sg=2746 px=0 gx=0
AAACATTTTTAATGTATCTATGATACCGTG
>group_8_0 14 0 0 0 sg=14 px=0 gx=0
GCAGGGGGGGGGGGGGGGGGACATGAGGTT
>group_8_1 14 0 0 0 sg=14 px=0 gx=0
CTGCAGGGGGGGGGGGGGGGGGACATGAGG
>group_8_2 14 0 0 0 sg=14 px=0 gx=0
AACCTCATGTCCCCCCCCCCCCCCCCCTGC
>group_8_3 14 0 0 0 sg=14 px=0 gx=0
CAACCTCATGTCCCCCCCCCCCCCCCCCTG
>group_8_4 14 0 0 0 sg=14 px=0 gx=0
AGGGGGGGGGGGGGGGGGACATGAGGTTGC
>group_8_5 14 0 0 0 sg=14 px=0 gx=0
CTCATGTCCCCCCCCCCCCCCCCCTGCAGG
>group_8_6 14 0 0 0 sg=14 px=0 gx=0
TGCAGGGGGGGGGGGGGGGGGACATGAGGT
>group_8_7 14 0 0 0 sg=14 px=0 gx=0
GCAACCTCATGTCCCCCCCCCCCCCCCCCT
>group_8_8 14 0 0 0 sg=14 px=0 gx=0
CCTGCAGGGGGGGGGGGGGGGGGACATGAG
>group_8_9 14 0 0 0 sg=14 px=0 gx=0
ACCTCATGTCCCCCCCCCCCCCCCCCTGCA
>group_9_0 2 21 0 0 sg=2 px=0 gx=0
ATTCCTGCAGCCCGGGGGATCCACTAGTGA
>group_9_1 2 21 0 0 sg=2 px=0 gx=0
TCACTAGTGGATCCCCCGGGCTGCAGGAAT
>group_12_0 8 2 0 0 sg=8 px=0 gx=0
CAGGTCGACGGATCCCCGGGTACCGAGCTC
>group_12_1 8 2 0 0 sg=8 px=0 gx=0
AGCTCGGTACCCGGGGATCCGTCGACCTGC
>group_12_2 8 2 0 0 sg=8 px=0 gx=0
GCTCGGTACCCGGGGATCCGTCGACCTGCA
>group_12_3 8 2 0 0 sg=8 px=0 gx=0
CTCGGTACCCGGGGATCCGTCGACCTGCAG
>group_12_4 8 2 0 0 sg=8 px=0 gx=0
CTGCAGGTCGACGGATCCCCGGGTACCGAG
>group_12_5 8 2 0 0 sg=8 px=0 gx=0
GCAGGTCGACGGATCCCCGGGTACCGAGCT
>group_12_6 8 2 0 0 sg=8 px=0 gx=0
TGCAGGTCGACGGATCCCCGGGTACCGAGC
>group_12_7 8 2 0 0 sg=8 px=0 gx=0
GAGCTCGGTACCCGGGGATCCGTCGACCTG
>group_14_0 60 15 0 0 sg=60 px=0 gx=0
CCATCCTGGTCGAGCTGGACGGCGACGTGA
>group_14_1 60 15 0 0 sg=60 px=0 gx=0
CGGCGACGTGAACGGCCACAAGTTCAGCGT
>group_14_2 60 15 0 0 sg=60 px=0 gx=0
CGTTCACGTCGCCGTCCAGCTCGACCAGGA
>group_14_3 60 15 0 0 sg=60 px=0 gx=0
TGGCCGTTCACGTCGCCGTCCAGCTCGACC
>group_14_4 60 15 0 0 sg=60 px=0 gx=0
CCTGGTCGAGCTGGACGGCGACGTGAACGG
>group_14_5 60 15 0 0 sg=60 px=0 gx=0
TGTGGCCGTTCACGTCGCCGTCCAGCTCGA
>group_14_6 60 15 0 0 sg=60 px=0 gx=0
CGGACACGCTGAACTTGTGGCCGTTCACGT
>group_14_7 60 15 0 0 sg=60 px=0 gx=0
ACTTGTGGCCGTTCACGTCGCCGTCCAGCT
>group_14_8 60 15 0 0 sg=60 px=0 gx=0
TCACGTCGCCGTCCAGCTCGACCAGGATGG
>group_14_9 60 15 0 0 sg=60 px=0 gx=0
GAACGGCCACAAGTTCAGCGTGTCCGGCGA
>group_15_0 8 9 0 0 sg=8 px=0 gx=0
GGGTGCGGAGAAAGAGGTAATGAAATGGCA
>group_15_1 8 9 0 0 sg=8 px=0 gx=0
CGGGTGCGGAGAAAGAGGTAATGAAATGGC
>group_15_2 8 9 0 0 sg=8 px=0 gx=0
GGTGCGGAGAAAGAGGTAATGAAATGGCAT
>group_15_3 8 9 0 0 sg=8 px=0 gx=0
TGCCATTTCATTACCTCTTTCTCCGCACCC
>group_15_4 8 9 0 0 sg=8 px=0 gx=0
TCGGGTGCGGAGAAAGAGGTAATGAAATGG
>group_15_5 8 9 0 0 sg=8 px=0 gx=0
ATGCCATTTCATTACCTCTTTCTCCGCACC
>group_15_6 8 9 0 0 sg=8 px=0 gx=0
GCCATTTCATTACCTCTTTCTCCGCACCCG
>group_15_7 8 9 0 0 sg=8 px=0 gx=0
CCATTTCATTACCTCTTTCTCCGCACCCGA
>group_17_0 4 9 0 0 sg=4 px=0 gx=0
TAACTTTAAGAAGGAGATATACCATGGGCC
>group_17_1 4 9 0 0 sg=4 px=0 gx=0
TGGCCCATGGTATATCTCCTTCTTAAAGTT
>group_17_2 4 9 0 0 sg=4 px=0 gx=0
AACTTTAAGAAGGAGATATACCATGGGCCA
>group_17_3 4 9 0 0 sg=4 px=0 gx=0
GGCCCATGGTATATCTCCTTCTTAAAGTTA
>group_18_0 26 25 0 0 sg=26 px=0 gx=0
GCATCAGGCGAAATTGTAAACGTTAATATT
>group_18_1 26 25 0 0 sg=26 px=0 gx=0
AAATATTAACGTTTACAATTTCGCCTGATG
>group_18_2 26 25 0 0 sg=26 px=0 gx=0
AGGCGAAATTGTAAACGTTAATATTTTGTT
>group_18_3 26 25 0 0 sg=26 px=0 gx=0
TATTAACGTTTACAATTTCGCCTGATGCGG
>group_18_4 26 25 0 0 sg=26 px=0 gx=0
AACGTTTACAATTTCGCCTGATGCGGTATT
>group_18_5 26 25 0 0 sg=26 px=0 gx=0
TACCGCATCAGGCGAAATTGTAAACGTTAA
>group_18_6 26 25 0 0 sg=26 px=0 gx=0
ACCGCATCAGGCGAAATTGTAAACGTTAAT
>group_18_7 26 25 0 0 sg=26 px=0 gx=0
TTAACGTTTACAATTTCGCCTGATGCGGTA
>group_18_8 26 25 0 0 sg=26 px=0 gx=0
CAAAATATTAACGTTTACAATTTCGCCTGA
>group_18_9 26 25 0 0 sg=26 px=0 gx=0
CCGCATCAGGCGAAATTGTAAACGTTAATA
>group_19_0 70 20 0 0 sg=70 px=0 gx=0
CAATTATAATAGATTCAATTGTGAGCGGAT
>group_19_1 70 20 0 0 sg=70 px=0 gx=0
TAACAATTATAATAGATTCAATTGTGAGCG
>group_19_2 70 20 0 0 sg=70 px=0 gx=0
GTTATCCGCTCACAAAGCAAATAAATTTTT
>group_19_3 70 20 0 0 sg=70 px=0 gx=0
ATAACAATTATAATAGATTCAATTGTGAGC
>group_19_4 70 20 0 0 sg=70 px=0 gx=0
TTGTTATCCGCTCACAATTGAATCTATTAT
>group_19_5 70 20 0 0 sg=70 px=0 gx=0
GTTATCCGCTCACAATTGAATCTATTATAA
>group_19_6 70 20 0 0 sg=70 px=0 gx=0
TAAAAAATTTATTTGCTTTGTGAGCGGATA
>group_19_7 70 20 0 0 sg=70 px=0 gx=0
TGTTATCCGCTCACAATTGAATCTATTATA
>group_19_8 70 20 0 0 sg=70 px=0 gx=0
AAAATTTATTTGCTTTGTGAGCGGATAACA
>group_19_9 70 20 0 0 sg=70 px=0 gx=0
TTATCCGCTCACAATTGAATCTATTATAAT
>group_20_0 2 3 0 0 sg=2 px=0 gx=0
AGGTATGGAGAAACAGTAGAGAGTTGCGAT
>group_20_1 2 3 0 0 sg=2 px=0 gx=0
ATCGCAACTCTCTACTGTTTCTCCATACCT
>group_21_0 82 2 0 0 sg=82 px=0 gx=0
CTGCGCTCGGTCGTTCGGCTGCGGCGAGCA
>group_21_1 82 2 0 0 sg=82 px=0 gx=0
GCTGCGGCGAGCAGCTAGCGCCCTATAGTG
>group_21_2 82 2 0 0 sg=82 px=0 gx=0
TGCTCGCCGCAGCCGAACGACCGAGCGCAG
>group_21_3 82 2 0 0 sg=82 px=0 gx=0
GTGAGAATCCAAGCACTAGTCATGACCAGG
>group_21_4 82 2 0 0 sg=82 px=0 gx=0
GCGGCGAGCAGCTAGCGCCCTATAGTGAGT
>group_21_5 82 2 0 0 sg=82 px=0 gx=0
TGCGGCGAGCAGCTAGCGCCCTATAGTGAG
>group_21_6 82 2 0 0 sg=82 px=0 gx=0
ACTATAGGGCGCTAGCTGCTCGCCGCAGCC
>group_21_7 82 2 0 0 sg=82 px=0 gx=0
TCGGTCGTTCGGCTGCGGCGAGCAGCTAGC
>group_21_8 82 2 0 0 sg=82 px=0 gx=0
AGAATCCAAGCACTAGTCATGACCAGGATC
>group_21_9 82 2 0 0 sg=82 px=0 gx=0
CTCGGTCGTTCGGCTGCGGCGAGCAGCTAG
>group_22_0 4 2 0 0 sg=4 px=0 gx=0
ACGTTGTAAAACGACGGCCAGTGAATTCTC
>group_22_1 4 2 0 0 sg=4 px=0 gx=0
TGAGAATTCACTGGCCGTCGTTTTACAACG
>group_22_2 4 2 0 0 sg=4 px=0 gx=0
CGTTGTAAAACGACGGCCAGTGAATTCTCA
>group_22_3 4 2 0 0 sg=4 px=0 gx=0
GAGAATTCACTGGCCGTCGTTTTACAACGT
>group_25_0 60 5 0 0 sg=60 px=0 gx=0
TTTCGACGGGACCACCTTATGTTATTTCAT
>group_25_1 60 5 0 0 sg=60 px=0 gx=0
CGGCTTTCGACGGGACCACCTTATGTTATT
>group_25_2 60 5 0 0 sg=60 px=0 gx=0
TTCGACGGGACCACCTTATGTTATTTCATC
>group_25_3 60 5 0 0 sg=60 px=0 gx=0
TAAGGTGGTCCCGTCGAAAGCCGAAGCTTA
>group_25_4 60 5 0 0 sg=60 px=0 gx=0
TCGGTAAGCTTCGGCTTTCGACGGGACCAC
>group_25_5 60 5 0 0 sg=60 px=0 gx=0
GCTTCGGCTTTCGACGGGACCACCTTATGT
>group_25_6 60 5 0 0 sg=60 px=0 gx=0
TCCCGTCGAAAGCCGAAGCTTACCGAAGTA
>group_25_7 60 5 0 0 sg=60 px=0 gx=0
ACATAAGGTGGTCCCGTCGAAAGCCGAAGC
>group_25_8 60 5 0 0 sg=60 px=0 gx=0
GTCCCGTCGAAAGCCGAAGCTTACCGAAGT
>group_25_9 60 5 0 0 sg=60 px=0 gx=0
TTCGGCTTTCGACGGGACCACCTTATGTTA
>group_27_0 12 2 0 0 sg=12 px=0 gx=0
ATCTAGAGCTTATCGATGTCGACGTAGTTA
>group_27_1 12 2 0 0 sg=12 px=0 gx=0
TAACTACGTCGACATCGATAAGCTCTAGAT
>group_27_2 12 2 0 0 sg=12 px=0 gx=0
AGAGCTTATCGATGTCGACGTAGTTAACTA
>group_27_3 12 2 0 0 sg=12 px=0 gx=0
GAGCTTATCGATGTCGACGTAGTTAACTAG
>group_27_4 12 2 0 0 sg=12 px=0 gx=0
TAGAGCTTATCGATGTCGACGTAGTTAACT
>group_27_5 12 2 0 0 sg=12 px=0 gx=0
TCTAGAGCTTATCGATGTCGACGTAGTTAA
>group_27_6 12 2 0 0 sg=12 px=0 gx=0
CTAGTTAACTACGTCGACATCGATAAGCTC
>group_27_7 12 2 0 0 sg=12 px=0 gx=0
AGTTAACTACGTCGACATCGATAAGCTCTA
>group_27_8 12 2 0 0 sg=12 px=0 gx=0
CTAGAGCTTATCGATGTCGACGTAGTTAAC
>group_27_9 12 2 0 0 sg=12 px=0 gx=0
TTAACTACGTCGACATCGATAAGCTCTAGA
>group_29_0 38 7 0 0 sg=38 px=0 gx=0
GTGCTCAGGCGCCGAAAGTAGACGCGAATT
>group_29_1 38 7 0 0 sg=38 px=0 gx=0
GCGCCGAAAGTAGACGCGAATTCCGCGGGG
>group_29_2 38 7 0 0 sg=38 px=0 gx=0
CGGAATTCGCGTCTACTTTCGGCGCCTGAG
>group_29_3 38 7 0 0 sg=38 px=0 gx=0
CGCCGAAAGTAGACGCGAATTCCGCGGGGA
>group_29_4 38 7 0 0 sg=38 px=0 gx=0
AGGTTGACTTCCCCGCGGAATTCGCGTCTA
>group_29_5 38 7 0 0 sg=38 px=0 gx=0
AATTCGCGTCTACTTTCGGCGCCTGAGCAC
>group_29_6 38 7 0 0 sg=38 px=0 gx=0
CGAAAGTAGACGCGAATTCCGCGGGGAAGT
>group_29_7 38 7 0 0 sg=38 px=0 gx=0
AGGCGCCGAAAGTAGACGCGAATTCCGCGG
>group_29_8 38 7 0 0 sg=38 px=0 gx=0
CGCGGAATTCGCGTCTACTTTCGGCGCCTG
>group_29_9 38 7 0 0 sg=38 px=0 gx=0
GGCGCCGAAAGTAGACGCGAATTCCGCGGG
>group_31_0 72 1 0 0 sg=72 px=0 gx=0
TGTTAGCCCAAAAAAACGGGTATGGAGAAA
>group_31_1 72 1 0 0 sg=72 px=0 gx=0
CTGTTAGCCCAAAAAAACGGGTATGGAGAA
>group_31_2 72 1 0 0 sg=72 px=0 gx=0
ATTCCTCCTGTTAGCCCAAAAAAACGGGTA
>group_31_3 72 1 0 0 sg=72 px=0 gx=0
TACCCGTTTTTTTGGGCTAACAGGAGGAAT
>group_31_4 72 1 0 0 sg=72 px=0 gx=0
TCCTCCTGTTAGCCCAAAAAAACGGGTATG
>group_31_5 72 1 0 0 sg=72 px=0 gx=0
TCCTGTTAGCCCAAAAAAACGGGTATGGAG
>group_31_6 72 1 0 0 sg=72 px=0 gx=0
TGGTGTCAAAAATAAGCTTGGCTGTTTTGG
>group_31_7 72 1 0 0 sg=72 px=0 gx=0
TGGTCTGGTGTCAAAAATAAGCTTGGCTGT
>group_31_8 72 1 0 0 sg=72 px=0 gx=0
TGGTTAATTCCTCCTGTTAGCCCAAAAAAA
>group_31_9 72 1 0 0 sg=72 px=0 gx=0
GTTGGTCTGGTGTCAAAAATAAGCTTGGCT
>group_32_0 150 1 0 0 sg=150 px=0 gx=0
ATCTGCGGCCGCGTCGACGGAATTCAGTGG
>group_32_1 150 1 0 0 sg=150 px=0 gx=0
TCGACGCGGCCGCAGATATCGATCCGAGCT
>group_32_2 150 1 0 0 sg=150 px=0 gx=0
GCCAATTCGCCCCTCTCCCTCCCCCCCCCC
>group_32_3 150 1 0 0 sg=150 px=0 gx=0
GGATCGATATCTGCGGCCGCGTCGACGGAA
>group_32_4 150 1 0 0 sg=150 px=0 gx=0
TGCAGGAATTATCCCGGGGTTGTGGCAAGC
>group_32_5 150 1 0 0 sg=150 px=0 gx=0
GGGAGGGAGAGGGGCGAATTGGCCGCCCTA
>group_32_6 150 1 0 0 sg=150 px=0 gx=0
CTTGCCACAACCCCGGGATAATTCCTGCAG
>group_32_7 150 1 0 0 sg=150 px=0 gx=0
GCTCGGATCGATATCTGCGGCCGCGTCGAC
>group_32_8 150 1 0 0 sg=150 px=0 gx=0
ATAAGCTTGCCACAACCCCGGGATAATTCC
>group_32_9 150 1 0 0 sg=150 px=0 gx=0
GAGCATGCATCTAGGGCGGCCAATTCGCCC
>group_34_0 56 0 0 0 sg=56 px=0 gx=0
GGAGCTCGAATTCGGATCCGATTATGGGTG
>group_34_1 56 0 0 0 sg=56 px=0 gx=0
ATTATGGGTGGTGGCCATGGTATTATCATC
>group_34_2 56 0 0 0 sg=56 px=0 gx=0
CACCCATAATCGGATCCGAATTCGAGCTCC
>group_34_3 56 0 0 0 sg=56 px=0 gx=0
ACCATGGCCACCACCCATAATCGGATCCGA
>group_34_4 56 0 0 0 sg=56 px=0 gx=0
CCACCACCCATAATCGGATCCGAATTCGAG
>group_34_5 56 0 0 0 sg=56 px=0 gx=0
GACGGAGCTCGAATTCGGATCCGATTATGG
>group_34_6 56 0 0 0 sg=56 px=0 gx=0
CCACCCATAATCGGATCCGAATTCGAGCTC
>group_34_7 56 0 0 0 sg=56 px=0 gx=0
TTATGGGTGGTGGCCATGGTATTATCATCG
>group_34_8 56 0 0 0 sg=56 px=0 gx=0
CCGATTATGGGTGGTGGCCATGGTATTATC
>group_34_9 56 0 0 0 sg=56 px=0 gx=0
GATAATACCATGGCCACCACCCATAATCGG
>group_35_0 40 12 0 0 sg=40 px=0 gx=0
TTCTAGGCACCAATAACTGCCTTAAAAAAA
>group_35_1 40 12 0 0 sg=40 px=0 gx=0
ATTTCTAGGCACCAATAACTGCCTTAAAAA
>group_35_2 40 12 0 0 sg=40 px=0 gx=0
AAATATTTCTAGGCACCAATAACTGCCTTA
>group_35_3 40 12 0 0 sg=40 px=0 gx=0
AGGCAGTTATTGGTGCCTAGAAATATTTTA
>group_35_4 40 12 0 0 sg=40 px=0 gx=0
TTGGTGCCTAGAAATATTTTATCTGATTAA
>group_35_5 40 12 0 0 sg=40 px=0 gx=0
TTTTTTAAGGCAGTTATTGGTGCCTAGAAA
>group_35_6 40 12 0 0 sg=40 px=0 gx=0
TTTTTAAGGCAGTTATTGGTGCCTAGAAAT
>group_35_7 40 12 0 0 sg=40 px=0 gx=0
AGATAAAATATTTCTAGGCACCAATAACTG
>group_35_8 40 12 0 0 sg=40 px=0 gx=0
GGTGCCTAGAAATATTTTATCTGATTAATA
>group_35_9 40 12 0 0 sg=40 px=0 gx=0
TTAATCAGATAAAATATTTCTAGGCACCAA
>group_36_0 324 1 0 0 sg=324 px=0 gx=0
ATTATCCCGGGTTGTGGCAAGCTTATCATC
>group_36_1 324 1 0 0 sg=324 px=0 gx=0
CCTAGAGGGATCCCGTTATTATTTTTGACA
>group_36_2 324 1 0 0 sg=324 px=0 gx=0
AACGGGATCCCTCTAGGGCGGCCAATTCCG
>group_36_3 324 1 0 0 sg=324 px=0 gx=0
CGTCAGAATTGATCTACCATGGACTACAAA
>group_36_4 324 1 0 0 sg=324 px=0 gx=0
TCGTTTAGTGAACCGTCAGAATTGATCTAC
>group_36_5 324 1 0 0 sg=324 px=0 gx=0
TGTCAAAAATAATAACGGGATCCCTCTAGG
>group_36_6 324 1 0 0 sg=324 px=0 gx=0
TAGTCCATGGTAGATCAATTCTGACGGTTC
>group_36_7 324 1 0 0 sg=324 px=0 gx=0
ACCAGCTGGGGCTCGAGGAACTGAAAAACC
>group_36_8 324 1 0 0 sg=324 px=0 gx=0
ACCGTCAGAATTGATCTACCATGGACTACA
>group_36_9 324 1 0 0 sg=324 px=0 gx=0
TCGTCATCGTCTTTGTAGTCCATGGTAGAT
>group_37_0 106 1 0 0 sg=106 px=0 gx=0
TGTCTGCCTGTTCATCCGAGCTTGGCTGCA
>group_37_1 106 1 0 0 sg=106 px=0 gx=0
GTTCATCCGAGCTTGGCTGCAGGTCGACGG
>group_37_2 106 1 0 0 sg=106 px=0 gx=0
AGCCAAGCTCGGATGAACAGGCAGACATCT
>group_37_3 106 1 0 0 sg=106 px=0 gx=0
ATGTCTGCCTGTTCATCCGAGCTTGGCTGC
>group_37_4 106 1 0 0 sg=106 px=0 gx=0
TCATCCGAGCTTGGCTGCAGGTCGACGGAT
>group_37_5 106 1 0 0 sg=106 px=0 gx=0
TTCATCCGAGCTTGGCTGCAGGTCGACGGA
>group_37_6 106 1 0 0 sg=106 px=0 gx=0
TCCCCGGGAATTCGGACAGTGCTCCGAGAA
>group_37_7 106 1 0 0 sg=106 px=0 gx=0
TCCGTCGACCTGCAGCCAAGCTCGGATGAA
>group_37_8 106 1 0 0 sg=106 px=0 gx=0
CAGATGTCTGCCTGTTCATCCGAGCTTGGC
>group_37_9 106 1 0 0 sg=106 px=0 gx=0
GGGAATTCGGACAGTGCTCCGAGAACGGGT
>group_38_0 524 0 0 0 sg=524 px=0 gx=0
GAGTCGTATTGAGCTTGGCGTAATCATGGT
>group_38_1 524 0 0 0 sg=524 px=0 gx=0
GAGTTCTTCGCCCACCCCGGGCGGCCGCCA
>group_38_2 524 0 0 0 sg=524 px=0 gx=0
CCGAGCTCACTAGTTTAATTAAAAGCTTAT
>group_38_3 524 0 0 0 sg=524 px=0 gx=0
AATTGCGGCCGCCCAATACGCAAACCGCCT
>group_38_4 524 0 0 0 sg=524 px=0 gx=0
CAGTGAATTCGCGGCCGCGGTGAGAACCGT
>group_38_5 524 0 0 0 sg=524 px=0 gx=0
TGGAGTTCTTCGCCCACCCCGGGCGGCCGC
>group_38_6 524 0 0 0 sg=524 px=0 gx=0
ATTAAGGGATTTTTGCGATTTCGGCCTATT
>group_38_7 524 0 0 0 sg=524 px=0 gx=0
AAACGACGGCCAGTGAATTCGCGGCCGCGG
>group_38_8 524 0 0 0 sg=524 px=0 gx=0
CGACTCACTATAGGGCCCGGTACCGAGCTC
>group_38_9 524 0 0 0 sg=524 px=0 gx=0
TCGGGCTATTCTTTTGATTTATTAAGGGAT
>group_40_0 90 1 0 0 sg=90 px=0 gx=0
CTGAGTCGACTTAGTCGGGCGATAAGCTTC
>group_40_1 90 1 0 0 sg=90 px=0 gx=0
TATCATCGGTGACCCGACTGAGTCGACTTA
>group_40_2 90 1 0 0 sg=90 px=0 gx=0
ACAGCTTATCATCGGTGACCCGACTGAGTC
>group_40_3 90 1 0 0 sg=90 px=0 gx=0
AGTCGACTCAGTCGGGTCACCGATGATAAG
>group_40_4 90 1 0 0 sg=90 px=0 gx=0
CCGACTAAGTCGACTCAGTCGGGTCACCGA
>group_40_5 90 1 0 0 sg=90 px=0 gx=0
CAGTCGGGTCACCGATGATAAGCTGTCAAA
>group_40_6 90 1 0 0 sg=90 px=0 gx=0
CTCAGTCGGGTCACCGATGATAAGCTGTCA
>group_40_7 90 1 0 0 sg=90 px=0 gx=0
GTCGACTCAGTCGGGTCACCGATGATAAGC
>group_40_8 90 1 0 0 sg=90 px=0 gx=0
TCAGTCGGGTCACCGATGATAAGCTGTCAA
>group_40_9 90 1 0 0 sg=90 px=0 gx=0
CAACGCGGCCCGAAGCTTATCGCCCGACTA
>group_41_0 2 2 0 0 sg=2 px=0 gx=0
GGTATCGATAAGCTTGATATCGAATTCGAG
>group_41_1 2 2 0 0 sg=2 px=0 gx=0
CTCGAATTCGATATCAAGCTTATCGATACC
>group_42_0 2 8 0 0 sg=2 px=0 gx=0
GCTATGACCATGATTACGCCAAGCTTGGGC
>group_42_1 2 8 0 0 sg=2 px=0 gx=0
GCCCAAGCTTGGCGTAATCATGGTCATAGC
>group_45_0 4 0 0 0 sg=4 px=0 gx=0
TCACTTTGACAATTGAATCCGATTTTGACC
>group_45_1 4 0 0 0 sg=4 px=0 gx=0
TGGTCAAAATCGGATTCAATTGTCAAAGTG
>group_45_2 4 0 0 0 sg=4 px=0 gx=0
GGTCAAAATCGGATTCAATTGTCAAAGTGA
>group_45_3 4 0 0 0 sg=4 px=0 gx=0
CACTTTGACAATTGAATCCGATTTTGACCA
>group_47_0 2 149 0 0 sg=2 px=0 gx=0
ATGGCCTTTTTGCGTTTCTACAAACTCTTT
>group_47_1 2 149 0 0 sg=2 px=0 gx=0
AAAGAGTTTGTAGAAACGCAAAAAGGCCAT
>group_48_0 60 7 0 0 sg=60 px=0 gx=0
TGATCAAGCTGTTCGGCGAGCACTGGTGCG
>group_48_1 60 7 0 0 sg=60 px=0 gx=0
CTCGCCGAACAGCTTGATCACCGGGTCGGG
>group_48_2 60 7 0 0 sg=60 px=0 gx=0
TGGTCGGCGAGCCCGACCCGGTGATCAAGC
>group_48_3 60 7 0 0 sg=60 px=0 gx=0
AGCCCGACCCGGTGATCAAGCTGTTCGGCG
>group_48_4 60 7 0 0 sg=60 px=0 gx=0
ACCAGTGCTCGCCGAACAGCTTGATCACCG
>group_48_5 60 7 0 0 sg=60 px=0 gx=0
CCCGTACTGGTCGGCGAGCCCGACCCGGTG
>group_48_6 60 7 0 0 sg=60 px=0 gx=0
GCCCGACCCGGTGATCAAGCTGTTCGGCGA
>group_48_7 60 7 0 0 sg=60 px=0 gx=0
CCGAACAGCTTGATCACCGGGTCGGGCTCG
>group_48_8 60 7 0 0 sg=60 px=0 gx=0
GTGCTCGCCGAACAGCTTGATCACCGGGTC
>group_48_9 60 7 0 0 sg=60 px=0 gx=0
ATCACCGGGTCGGGCTCGCCGACCAGTACG
>group_49_0 676 2 0 406 sg=270 px=0 gx=406
GCGATTCGAACTTCTGATAGACTTCGAAAT
>group_49_1 676 2 0 406 sg=270 px=0 gx=406
ACTGAGAGTGCACCATAGGAAGATCCAGAT
>group_49_2 676 2 0 406 sg=270 px=0 gx=406
CCCAAGCTTCACCCGCGCTGCTAACAAAGC
>group_49_3 676 2 0 406 sg=270 px=0 gx=406
GAAGTTCGAATCGCTGGGCCTCGCGCGTTT
>group_49_4 676 2 0 406 sg=270 px=0 gx=406
TGAGTCAATGGCTTTTGATCTGGATCTTCC
>group_49_5 676 2 0 406 sg=270 px=0 gx=406
CTTCCTATGGTGCACTCTCAGTACAATCTG
>group_49_6 676 2 0 406 sg=270 px=0 gx=406
ACCTGCAGCCCAAGCTTCACCCGCGCTGCT
>group_49_7 676 2 0 406 sg=270 px=0 gx=406
AGCGATTCGAACTTCTGATAGACTTCGAAA
>group_49_8 676 2 0 406 sg=270 px=0 gx=406
TCGAATCGCTGGGCCTCGCGCGTTTCGGTG
>group_49_9 676 2 0 406 sg=270 px=0 gx=406
GGAGATATACATATGGCTAGAATTCGCGCC
>group_50_0 60 12 0 0 sg=60 px=0 gx=0
CAAACTTGGGCAGAACGTAAGCCGCGAGAG
>group_50_1 60 12 0 0 sg=60 px=0 gx=0
TCTCGCGGCTTACGTTCTGCCCAAGTTTGA
>group_50_2 60 12 0 0 sg=60 px=0 gx=0
GGCGCTCTCGCGGCTTACGTTCTGCCCAAG
>group_50_3 60 12 0 0 sg=60 px=0 gx=0
GGCTTACGTTCTGCCCAAGTTTGAGCAGCC
>group_50_4 60 12 0 0 sg=60 px=0 gx=0
GGCTGCTCAAACTTGGGCAGAACGTAAGCC
>group_50_5 60 12 0 0 sg=60 px=0 gx=0
GCTCTCGCGGCTTACGTTCTGCCCAAGTTT
>group_50_6 60 12 0 0 sg=60 px=0 gx=0
TACGTTCTGCCCAAGTTTGAGCAGCCGCGT
>group_50_7 60 12 0 0 sg=60 px=0 gx=0
AAACTTGGGCAGAACGTAAGCCGCGAGAGC
>group_50_8 60 12 0 0 sg=60 px=0 gx=0
CGCTCTCGCGGCTTACGTTCTGCCCAAGTT
>group_50_9 60 12 0 0 sg=60 px=0 gx=0
ATAGATCTCACTACGCGGCTGCTCAAACTT
>group_51_0 18 0 0 12 sg=6 px=0 gx=12
TTTTATAATGACGAAAAAAAAAAAATTGGA
>group_51_1 18 0 0 12 sg=6 px=0 gx=12
TTCCAATTTTTTTTTTTTCGTCATTATAAA
>group_51_2 18 0 0 12 sg=6 px=0 gx=12
TTTATAATGACGAAAAAAAAAAAATTGGAA
>group_51_3 18 0 0 12 sg=6 px=0 gx=12
TCCAATTTTTTTTTTTTCGTCATTATAAAA
>group_51_4 18 0 0 12 sg=6 px=0 gx=12
TTATAATGACGAAAAAAAAAAAATTGGAAA
>group_51_5 18 0 0 12 sg=6 px=0 gx=12
TTTCCAATTTTTTTTTTTTCGTCATTATAA
>group_52_0 2 33 0 0 sg=2 px=0 gx=0
ACAGGAGTCCAAGCTCAGCTAATTAAGCTT
>group_52_1 2 33 0 0 sg=2 px=0 gx=0
AAGCTTAATTAGCTGAGCTTGGACTCCTGT
>group_53_0 24 10 0 0 sg=24 px=0 gx=0
CGACGGATCGGGAGATCTCCCGATCCCCTA
>group_53_1 24 10 0 0 sg=24 px=0 gx=0
GTCGACGGATCGGGAGATCTCCCGATCCCC
>group_53_2 24 10 0 0 sg=24 px=0 gx=0
TAGGGGATCGGGAGATCTCCCGATCCGTCG
>group_53_3 24 10 0 0 sg=24 px=0 gx=0
ATCGGGAGATCTCCCGATCCGTCGACGTCA
>group_53_4 24 10 0 0 sg=24 px=0 gx=0
CGTCGACGGATCGGGAGATCTCCCGATCCC
>group_53_5 24 10 0 0 sg=24 px=0 gx=0
CTGACGTCGACGGATCGGGAGATCTCCCGA
>group_53_6 24 10 0 0 sg=24 px=0 gx=0
GGAGATCTCCCGATCCGTCGACGTCAGGTG
>group_53_7 24 10 0 0 sg=24 px=0 gx=0
GATCGGGAGATCTCCCGATCCGTCGACGTC
>group_53_8 24 10 0 0 sg=24 px=0 gx=0
CCTGACGTCGACGGATCGGGAGATCTCCCG
>group_53_9 24 10 0 0 sg=24 px=0 gx=0
GGGATCGGGAGATCTCCCGATCCGTCGACG
>group_55_0 2 6 0 0 sg=2 px=0 gx=0
CGATCCTCATCCTGTCTCTTGATCAGATCG
>group_55_1 2 6 0 0 sg=2 px=0 gx=0
CGATCTGATCAAGAGACAGGATGAGGATCG
>group_56_0 6 1 0 0 sg=6 px=0 gx=0
TCAGCAGGGTCATCGCTAGCCAGATCCCCG
>group_56_1 6 1 0 0 sg=6 px=0 gx=0
CGGGGATCTGGCTAGCGATGACCCTGCTGA
>group_56_2 6 1 0 0 sg=6 px=0 gx=0
ATCAGCAGGGTCATCGCTAGCCAGATCCCC
>group_56_3 6 1 0 0 sg=6 px=0 gx=0
GGGGATCTGGCTAGCGATGACCCTGCTGAT
>group_56_4 6 1 0 0 sg=6 px=0 gx=0
AATCAGCAGGGTCATCGCTAGCCAGATCCC
>group_56_5 6 1 0 0 sg=6 px=0 gx=0
GGGATCTGGCTAGCGATGACCCTGCTGATT
>group_57_0 48 12 0 0 sg=48 px=0 gx=0
GTGGGAGTTGTAGTTGTATTCCAACTTGTG
>group_57_1 48 12 0 0 sg=48 px=0 gx=0
TATACGTTGTGGGAGTTGTAGTTGTATTCC
>group_57_2 48 12 0 0 sg=48 px=0 gx=0
GGAATACAACTACAACTCCCACAACGTATA
>group_57_3 48 12 0 0 sg=48 px=0 gx=0
GGGAGTTGTAGTTGTATTCCAACTTGTGGC
>group_57_4 48 12 0 0 sg=48 px=0 gx=0
CACAAGTTGGAATACAACTACAACTCCCAC
>group_57_5 48 12 0 0 sg=48 px=0 gx=0
GTTGTGGGAGTTGTAGTTGTATTCCAACTT
>group_57_6 48 12 0 0 sg=48 px=0 gx=0
GTATACGTTGTGGGAGTTGTAGTTGTATTC
>group_57_7 48 12 0 0 sg=48 px=0 gx=0
GGAGTTGTAGTTGTATTCCAACTTGTGGCC
>group_57_8 48 12 0 0 sg=48 px=0 gx=0
TTGTAGTTGTATTCCAACTTGTGGCCGAGG
>group_57_9 48 12 0 0 sg=48 px=0 gx=0
CAAGTTGGAATACAACTACAACTCCCACAA
>group_58_0 2 7 0 0 sg=2 px=0 gx=0
CGATCCCCTCAGAAGAACTCGTCAAGAAGG
>group_58_1 2 7 0 0 sg=2 px=0 gx=0
CCTTCTTGACGAGTTCTTCTGAGGGGATCG
>group_60_0 2 13 0 0 sg=2 px=0 gx=0
CAGATCCACAGGACGGGTGTGGTCGCCATG
>group_60_1 2 13 0 0 sg=2 px=0 gx=0
CATGGCGACCACACCCGTCCTGTGGATCTG
>group_61_0 8 7 0 0 sg=8 px=0 gx=0
ATAAGCTGTCAAACATGAGAATTCCGGATC
>group_61_1 8 7 0 0 sg=8 px=0 gx=0
ATCCGGAATTCTCATGTTTGACAGCTTATC
>group_61_2 8 7 0 0 sg=8 px=0 gx=0
GATCCGGAATTCTCATGTTTGACAGCTTAT
>group_61_3 8 7 0 0 sg=8 px=0 gx=0
GATAAGCTGTCAAACATGAGAATTCCGGAT
>group_61_4 8 7 0 0 sg=8 px=0 gx=0
TGATAAGCTGTCAAACATGAGAATTCCGGA
>group_61_5 8 7 0 0 sg=8 px=0 gx=0
CCGGAATTCTCATGTTTGACAGCTTATCAT
>group_61_6 8 7 0 0 sg=8 px=0 gx=0
TCCGGAATTCTCATGTTTGACAGCTTATCA
>group_61_7 8 7 0 0 sg=8 px=0 gx=0
ATGATAAGCTGTCAAACATGAGAATTCCGG
>group_62_0 10 2 0 0 sg=10 px=0 gx=0
AGATTGTACTGAGAGTGCACCATATCGACT
>group_62_1 10 2 0 0 sg=10 px=0 gx=0
GATTGTACTGAGAGTGCACCATATCGACTA
>group_62_2 10 2 0 0 sg=10 px=0 gx=0
ATTGTACTGAGAGTGCACCATATCGACTAC
>group_62_3 10 2 0 0 sg=10 px=0 gx=0
CAATATATATATATATTTCAAGGATATACC
>group_62_4 10 2 0 0 sg=10 px=0 gx=0
TGGTATATCCTTGAAATATATATATATATT
>group_62_5 10 2 0 0 sg=10 px=0 gx=0
AATATATATATATATTTCAAGGATATACCA
>group_62_6 10 2 0 0 sg=10 px=0 gx=0
TAGTCGATATGGTGCACTCTCAGTACAATC
>group_62_7 10 2 0 0 sg=10 px=0 gx=0
AGTCGATATGGTGCACTCTCAGTACAATCT
>group_62_8 10 2 0 0 sg=10 px=0 gx=0
GGTATATCCTTGAAATATATATATATATTG
>group_62_9 10 2 0 0 sg=10 px=0 gx=0
GTAGTCGATATGGTGCACTCTCAGTACAAT
>group_63_0 844 2 0 0 sg=844 px=0 gx=0
GGCCGCCCGGGCAACTTCCTCCAGAACCGC
>group_63_1 844 2 0 0 sg=844 px=0 gx=0
GCCAGATCTTGCCCAGGAAGTTGGCCTGGC
>group_63_2 844 2 0 0 sg=844 px=0 gx=0
CCCGGGCAACTTCCTCCAGAACCGCCCGGA
>group_63_3 844 2 0 0 sg=844 px=0 gx=0
GCTCGAACTTCAAGGGTCCGCGCCGCATCG
>group_63_4 844 2 0 0 sg=844 px=0 gx=0
CCTTCTTGCGCGGGGCGCGGCAGTTGCGGG
>group_63_5 844 2 0 0 sg=844 px=0 gx=0
AGAACCGCCCGGAGCCGACCGCCCCGCCGG
>group_63_6 844 2 0 0 sg=844 px=0 gx=0
CTGCGGCAAAGAGGGCCACATCGCCCGCAA
>group_63_7 844 2 0 0 sg=844 px=0 gx=0
GCCCTCTTTGCCGCAGTTGAAGCACTTCAC
>group_63_8 844 2 0 0 sg=844 px=0 gx=0
TCGCCCGCAACTGCCGCGCCCCGCGCAAGA
>group_63_9 844 2 0 0 sg=844 px=0 gx=0
TCACGATGCGGCGCGGACCCTTGAAGTTCG
>group_64_0 6 3 0 0 sg=6 px=0 gx=0
ATTCCATGGCTAATTCCCATGTCAGCCGTT
>group_64_1 6 3 0 0 sg=6 px=0 gx=0
TAACGGCTGACATGGGAATTAGCCATGGAA
>group_64_2 6 3 0 0 sg=6 px=0 gx=0
TTAACGGCTGACATGGGAATTAGCCATGGA
>group_64_3 6 3 0 0 sg=6 px=0 gx=0
TTCCATGGCTAATTCCCATGTCAGCCGTTA
>group_64_4 6 3 0 0 sg=6 px=0 gx=0
AACGGCTGACATGGGAATTAGCCATGGAAT
>group_64_5 6 3 0 0 sg=6 px=0 gx=0
TCCATGGCTAATTCCCATGTCAGCCGTTAA
>group_67_0 54 2 0 0 sg=54 px=0 gx=0
AGACCGCGGCTAGAATCGATCCTAGACCCG
>group_67_1 54 2 0 0 sg=54 px=0 gx=0
TTAACTCTAGGGTACCTCTAGGAGATCTTC
>group_67_2 54 2 0 0 sg=54 px=0 gx=0
TAGACCGCGGCTAGAATCGATCCTAGACCC
>group_67_3 54 2 0 0 sg=54 px=0 gx=0
AGATCTCCTAGAGGTACCCTAGAGTTAACA
>group_67_4 54 2 0 0 sg=54 px=0 gx=0
CCTAGAAGATCTCCTAGAGGTACCCTAGAG
>group_67_5 54 2 0 0 sg=54 px=0 gx=0
CCAGTGTTAACTCTAGGGTACCTCTAGGAG
>group_67_6 54 2 0 0 sg=54 px=0 gx=0
TAACTCTAGGGTACCTCTAGGAGATCTTCT
>group_67_7 54 2 0 0 sg=54 px=0 gx=0
TCTAGGGTACCTCTAGGAGATCTTCTAGGA
>group_67_8 54 2 0 0 sg=54 px=0 gx=0
ACCGCGGCTAGAATCGATCCTAGACCCGGG
>group_67_9 54 2 0 0 sg=54 px=0 gx=0
CCCCCCGGGTCTAGGATCGATTCTAGCCGC
>group_68_0 2 7 0 0 sg=2 px=0 gx=0
AATTTGTTAAATCAGCTCATTTTTTAACCA
>group_68_1 2 7 0 0 sg=2 px=0 gx=0
TGGTTAAAAAATGAGCTGATTTAACAAATT
>group_69_0 2 5 0 0 sg=2 px=0 gx=0
CGTAAGGAAATCCATTATGTACTATTTGGG
>group_69_1 2 5 0 0 sg=2 px=0 gx=0
CCCAAATAGTACATAATGGATTTCCTTACG
>group_70_0 76 10 0 0 sg=76 px=0 gx=0
ACCACCACCACCACCACTAATTGATTAATA
>group_70_1 76 10 0 0 sg=76 px=0 gx=0
GGGCTTTGTTTAGCAGCCTAGGTATTAATC
>group_70_2 76 10 0 0 sg=76 px=0 gx=0
TTAATCAATTAGTGGTGGTGGTGGTGGTGG
>group_70_3 76 10 0 0 sg=76 px=0 gx=0
GCTTTGTTTAGCAGCCTAGGTATTAATCAA
>group_70_4 76 10 0 0 sg=76 px=0 gx=0
TACCTAGGCTGCTAAACAAAGCCCGAAAGG
>group_70_5 76 10 0 0 sg=76 px=0 gx=0
TAATTGATTAATACCTAGGCTGCTAAACAA
>group_70_6 76 10 0 0 sg=76 px=0 gx=0
TTTAGCAGCCTAGGTATTAATCAATTAGTG
>group_70_7 76 10 0 0 sg=76 px=0 gx=0
CCACCACCACTAATTGATTAATACCTAGGC
>group_70_8 76 10 0 0 sg=76 px=0 gx=0
AATTGATTAATACCTAGGCTGCTAAACAAA
>group_70_9 76 10 0 0 sg=76 px=0 gx=0
CACTAATTGATTAATACCTAGGCTGCTAAA
>group_71_0 4 1 0 0 sg=4 px=0 gx=0
CGCAAAGGGCCTCGTGATACGCCTATTTTT
>group_71_1 4 1 0 0 sg=4 px=0 gx=0
AAAAATAGGCGTATCACGAGGCCCTTTGCG
>group_71_2 4 1 0 0 sg=4 px=0 gx=0
TAAAAATAGGCGTATCACGAGGCCCTTTGC
>group_71_3 4 1 0 0 sg=4 px=0 gx=0
GCAAAGGGCCTCGTGATACGCCTATTTTTA
>group_73_0 10 3 0 0 sg=10 px=0 gx=0
AGCAGGAAGAGCCCTCGAGGAATTCGCGGC
>group_73_1 10 3 0 0 sg=10 px=0 gx=0
GCGAATTCCTCGAGGGCTCTTCCTGCTTTG
>group_73_2 10 3 0 0 sg=10 px=0 gx=0
GCCGCGAATTCCTCGAGGGCTCTTCCTGCT
>group_73_3 10 3 0 0 sg=10 px=0 gx=0
AAAGCAGGAAGAGCCCTCGAGGAATTCGCG
>group_73_4 10 3 0 0 sg=10 px=0 gx=0
CCGCGAATTCCTCGAGGGCTCTTCCTGCTT
>group_73_5 10 3 0 0 sg=10 px=0 gx=0
CAAAGCAGGAAGAGCCCTCGAGGAATTCGC
>group_73_6 10 3 0 0 sg=10 px=0 gx=0
GCAAAGCAGGAAGAGCCCTCGAGGAATTCG
>group_73_7 10 3 0 0 sg=10 px=0 gx=0
CGAATTCCTCGAGGGCTCTTCCTGCTTTGC
>group_73_8 10 3 0 0 sg=10 px=0 gx=0
AAGCAGGAAGAGCCCTCGAGGAATTCGCGG
>group_73_9 10 3 0 0 sg=10 px=0 gx=0
CGCGAATTCCTCGAGGGCTCTTCCTGCTTT
>group_74_0 60 3 0 0 sg=60 px=0 gx=0
AGCTTATCATCGAGCTTACTCCCCATCCCC
>group_74_1 60 3 0 0 sg=60 px=0 gx=0
CCATCCCCGACACCATCGAATGGTGCAAAA
>group_74_2 60 3 0 0 sg=60 px=0 gx=0
GGGATGGGGAGTAAGCTCGATGATAAGCTG
>group_74_3 60 3 0 0 sg=60 px=0 gx=0
CCCCATCCCCGACACCATCGAATGGTGCAA
>group_74_4 60 3 0 0 sg=60 px=0 gx=0
TGTCGGGGATGGGGAGTAAGCTCGATGATA
>group_74_5 60 3 0 0 sg=60 px=0 gx=0
CGATGGTGTCGGGGATGGGGAGTAAGCTCG
>group_74_6 60 3 0 0 sg=60 px=0 gx=0
ATTCGATGGTGTCGGGGATGGGGAGTAAGC
>group_74_7 60 3 0 0 sg=60 px=0 gx=0
TTTTGCACCATTCGATGGTGTCGGGGATGG
>group_74_8 60 3 0 0 sg=60 px=0 gx=0
GACAGCTTATCATCGAGCTTACTCCCCATC
>group_74_9 60 3 0 0 sg=60 px=0 gx=0
TGGTGTCGGGGATGGGGAGTAAGCTCGATG
>group_75_0 8 2 0 0 sg=8 px=0 gx=0
GCCTGGTGCCGCGCGGCAGCCATATGTACG
>group_75_1 8 2 0 0 sg=8 px=0 gx=0
TACATATGGCTGCCGCGCGGCACCAGGCCG
>group_75_2 8 2 0 0 sg=8 px=0 gx=0
GCGGCCTGGTGCCGCGCGGCAGCCATATGT
>group_75_3 8 2 0 0 sg=8 px=0 gx=0
ACATATGGCTGCCGCGCGGCACCAGGCCGC
>group_75_4 8 2 0 0 sg=8 px=0 gx=0
CGTACATATGGCTGCCGCGCGGCACCAGGC
>group_75_5 8 2 0 0 sg=8 px=0 gx=0
CGGCCTGGTGCCGCGCGGCAGCCATATGTA
>group_75_6 8 2 0 0 sg=8 px=0 gx=0
GGCCTGGTGCCGCGCGGCAGCCATATGTAC
>group_75_7 8 2 0 0 sg=8 px=0 gx=0
GTACATATGGCTGCCGCGCGGCACCAGGCC
>group_77_0 2 61 0 0 sg=2 px=0 gx=0
GACTGAGCCTTTCGTTTTATTTGATGCCTC
>group_77_1 2 61 0 0 sg=2 px=0 gx=0
GAGGCATCAAATAAAACGAAAGGCTCAGTC
>group_78_0 52 0 0 0 sg=52 px=0 gx=0
CCGTCGACCTACCCTCGATGGATCCCCGGG
>group_78_1 52 0 0 0 sg=52 px=0 gx=0
CTCGATGGATCCCCGGGCGAGCTCGAGTTC
>group_78_2 52 0 0 0 sg=52 px=0 gx=0
GCCAGTGAACTCGAGCTCGCCCGGGGATCC
>group_78_3 52 0 0 0 sg=52 px=0 gx=0
TCGACCTACCCTCGATGGATCCCCGGGCGA
>group_78_4 52 0 0 0 sg=52 px=0 gx=0
AGTGAACTCGAGCTCGCCCGGGGATCCATC
>group_78_5 52 0 0 0 sg=52 px=0 gx=0
GGCCAGTGAACTCGAGCTCGCCCGGGGATC
>group_78_6 52 0 0 0 sg=52 px=0 gx=0
CCCGGGGATCCATCGAGGGTAGGTCGACGG
>group_78_7 52 0 0 0 sg=52 px=0 gx=0
GACCTACCCTCGATGGATCCCCGGGCGAGC
>group_78_8 52 0 0 0 sg=52 px=0 gx=0
TACCCTCGATGGATCCCCGGGCGAGCTCGA
>group_78_9 52 0 0 0 sg=52 px=0 gx=0
GAGCTCGCCCGGGGATCCATCGAGGGTAGG
>group_82_0 28 1 0 0 sg=28 px=0 gx=0
GATTATTTGCCGACTACCTTGGTGATCTCG
>group_82_1 28 1 0 0 sg=28 px=0 gx=0
TGAAATAAGAAAGAAGAGCTATATTCGAGC
>group_82_2 28 1 0 0 sg=28 px=0 gx=0
AATAAGAAAGAAGAGCTATATTCGAGCGGC
>group_82_3 28 1 0 0 sg=28 px=0 gx=0
ATCGCTCCCCCGCCGTCGTTCAATGAGAAT
>group_82_4 28 1 0 0 sg=28 px=0 gx=0
ATAAGAAAGAAGAGCTATATTCGAGCGGCC
>group_82_5 28 1 0 0 sg=28 px=0 gx=0
GCGGCCGCTCGAATATAGCTCTTCTTTCTT
>group_82_6 28 1 0 0 sg=28 px=0 gx=0
AGATCACCAAGGTAGTCGGCAAATAATCTA
>group_82_7 28 1 0 0 sg=28 px=0 gx=0
CCGCTCGAATATAGCTCTTCTTTCTTATTT
>group_82_8 28 1 0 0 sg=28 px=0 gx=0
GAAATAAGAAAGAAGAGCTATATTCGAGCG
>group_82_9 28 1 0 0 sg=28 px=0 gx=0
GCTCGAATATAGCTCTTCTTTCTTATTTCA
>group_83_0 2 9 0 0 sg=2 px=0 gx=0
CATGCCATGGTACCCGGGAGCTCGAATTCT
>group_83_1 2 9 0 0 sg=2 px=0 gx=0
AGAATTCGAGCTCCCGGGTACCATGGCATG
>group_84_0 2 2 0 0 sg=2 px=0 gx=0
TAATTCTACCGGGTAGGGGAGGCGCTTTTC
>group_84_1 2 2 0 0 sg=2 px=0 gx=0
GAAAAGCGCCTCCCCTACCCGGTAGAATTA
>group_87_0 86 5 0 0 sg=86 px=0 gx=0
TTGCTCACCATGCTCATTCTAGAGTCCCCC
>group_87_1 86 5 0 0 sg=86 px=0 gx=0
AACTTGTGATAACAGCCTTGTACAGCTCGT
>group_87_2 86 5 0 0 sg=86 px=0 gx=0
GGACGAGCTGTACAAGGCTGTTATCACAAG
>group_87_3 86 5 0 0 sg=86 px=0 gx=0
AATGAGCATGGTGAGCAAGGGCGAGGAGCT
>group_87_4 86 5 0 0 sg=86 px=0 gx=0
GCTCACCATGCTCATTCTAGAGTCCCCCGT
>group_87_5 86 5 0 0 sg=86 px=0 gx=0
GCATGGACGAGCTGTACAAGGCTGTTATCA
>group_87_6 86 5 0 0 sg=86 px=0 gx=0
TTGTGATAACAGCCTTGTACAGCTCGTCCA
>group_87_7 86 5 0 0 sg=86 px=0 gx=0
ACACGGGGGACTCTAGAATGAGCATGGTGA
>group_87_8 86 5 0 0 sg=86 px=0 gx=0
TCCTCGCCCTTGCTCACCATGCTCATTCTA
>group_87_9 86 5 0 0 sg=86 px=0 gx=0
AAACTTGTGATAACAGCCTTGTACAGCTCG
>group_88_0 24 12 0 0 sg=24 px=0 gx=0
TATTAATTTCGATAAGCCAGTAAGCAGTGG
>group_88_1 24 12 0 0 sg=24 px=0 gx=0
TTAATTTCGATAAGCCAGTAAGCAGTGGGT
>group_88_2 24 12 0 0 sg=24 px=0 gx=0
GAGTCGTATTAATTTCGATAAGCCAGTAAG
>group_88_3 24 12 0 0 sg=24 px=0 gx=0
CCCACTGCTTACTGGCTTATCGAAATTAAT
>group_88_4 24 12 0 0 sg=24 px=0 gx=0
ACCCACTGCTTACTGGCTTATCGAAATTAA
>group_88_5 24 12 0 0 sg=24 px=0 gx=0
GCTTACTGGCTTATCGAAATTAATACGACT
>group_88_6 24 12 0 0 sg=24 px=0 gx=0
AACCCACTGCTTACTGGCTTATCGAAATTA
>group_88_7 24 12 0 0 sg=24 px=0 gx=0
CTGCTTACTGGCTTATCGAAATTAATACGA
>group_88_8 24 12 0 0 sg=24 px=0 gx=0
CTTACTGGCTTATCGAAATTAATACGACTC
>group_88_9 24 12 0 0 sg=24 px=0 gx=0
TGAGTCGTATTAATTTCGATAAGCCAGTAA
>group_89_0 6 8 0 0 sg=6 px=0 gx=0
TTTCCCCGAAAAGTGCCACCTGGCGGCCGC
>group_89_1 6 8 0 0 sg=6 px=0 gx=0
CATTTCCCCGAAAAGTGCCACCTGGCGGCC
>group_89_2 6 8 0 0 sg=6 px=0 gx=0
GGCCGCCAGGTGGCACTTTTCGGGGAAATG
>group_89_3 6 8 0 0 sg=6 px=0 gx=0
ATTTCCCCGAAAAGTGCCACCTGGCGGCCG
>group_89_4 6 8 0 0 sg=6 px=0 gx=0
GCGGCCGCCAGGTGGCACTTTTCGGGGAAA
>group_89_5 6 8 0 0 sg=6 px=0 gx=0
CGGCCGCCAGGTGGCACTTTTCGGGGAAAT
>group_91_0 60 16 0 0 sg=60 px=0 gx=0
GACTTTCCATTGACGTCAATGGGTGGACTA
>group_91_1 60 16 0 0 sg=60 px=0 gx=0
TAAATAGTCCACCCATTGACGTCAATGGAA
>group_91_2 60 16 0 0 sg=60 px=0 gx=0
AAGTGGGCAGTTTACCGTAAATAGTCCACC
>group_91_3 60 16 0 0 sg=60 px=0 gx=0
GGACTATTTACGGTAAACTGCCCACTTGGC
>group_91_4 60 16 0 0 sg=60 px=0 gx=0
TAGTCCACCCATTGACGTCAATGGAAAGTC
>group_91_5 60 16 0 0 sg=60 px=0 gx=0
TACCGTAAATAGTCCACCCATTGACGTCAA
>group_91_6 60 16 0 0 sg=60 px=0 gx=0
GTGGACTATTTACGGTAAACTGCCCACTTG
>group_91_7 60 16 0 0 sg=60 px=0 gx=0
TTTCCATTGACGTCAATGGGTGGACTATTT
>group_91_8 60 16 0 0 sg=60 px=0 gx=0
TTCCATTGACGTCAATGGGTGGACTATTTA
>group_91_9 60 16 0 0 sg=60 px=0 gx=0
TTGACGTCAATGGGTGGACTATTTACGGTA
>group_92_0 2 2 0 0 sg=2 px=0 gx=0
GGGAATTAATTCGTAATCATGGTCATAGCT
>group_92_1 2 2 0 0 sg=2 px=0 gx=0
AGCTATGACCATGATTACGAATTAATTCCC
>group_93_0 60 2 0 0 sg=60 px=0 gx=0
ACCCGTCCTGTGGATCGATATCGATCCGCT
>group_93_1 60 2 0 0 sg=60 px=0 gx=0
ATATCGATCCACAGGACGGGTGTGGTCGCC
>group_93_2 60 2 0 0 sg=60 px=0 gx=0
ATATCGATCCGCTGCTAACAAAGCCCGAAA
>group_93_3 60 2 0 0 sg=60 px=0 gx=0
GGATCGATATCGATCCGCTGCTAACAAAGC
>group_93_4 60 2 0 0 sg=60 px=0 gx=0
TGTGGATCGATATCGATCCGCTGCTAACAA
>group_93_5 60 2 0 0 sg=60 px=0 gx=0
GTGGATCGATATCGATCCGCTGCTAACAAA
>group_93_6 60 2 0 0 sg=60 px=0 gx=0
CGTCCTGTGGATCGATATCGATCCGCTGCT
>group_93_7 60 2 0 0 sg=60 px=0 gx=0
ACACCCGTCCTGTGGATCGATATCGATCCG
>group_93_8 60 2 0 0 sg=60 px=0 gx=0
TTGTTAGCAGCGGATCGATATCGATCCACA
>group_93_9 60 2 0 0 sg=60 px=0 gx=0
CCACACCCGTCCTGTGGATCGATATCGATC
>group_94_0 2 7 0 0 sg=2 px=0 gx=0
GACCCAGCTTTCTTGTACAAAGTTGGCATT
>group_94_1 2 7 0 0 sg=2 px=0 gx=0
AATGCCAACTTTGTACAAGAAAGCTGGGTC
>group_95_0 2 110 0 0 sg=2 px=0 gx=0
AACTGAAGGCGGGAAACGACAATCTGATCC
>group_95_1 2 110 0 0 sg=2 px=0 gx=0
GGATCAGATTGTCGTTTCCCGCCTTCAGTT
>group_96_0 2 1 0 0 sg=2 px=0 gx=0
CTGGTAGGTATGGAAGATCTCTAGAATTCG
>group_96_1 2 1 0 0 sg=2 px=0 gx=0
CGAATTCTAGAGATCTTCCATACCTACCAG
>group_99_0 38 2 0 0 sg=38 px=0 gx=0
TGGTCACCAGCCATGGTCTGTTTCCTGTGT
>group_99_1 38 2 0 0 sg=38 px=0 gx=0
TTTCACACAGGAAACAGACCATGGCTGGTG
>group_99_2 38 2 0 0 sg=38 px=0 gx=0
AAACAGACCATGGCTGGTGACCACGTCGTG
>group_99_3 38 2 0 0 sg=38 px=0 gx=0
AACAGACCATGGCTGGTGACCACGTCGTGG
>group_99_4 38 2 0 0 sg=38 px=0 gx=0
GACGTGGTCACCAGCCATGGTCTGTTTCCT
>group_99_5 38 2 0 0 sg=38 px=0 gx=0
CCAGCCATGGTCTGTTTCCTGTGTGAAATT
>group_99_6 38 2 0 0 sg=38 px=0 gx=0
AGACCATGGCTGGTGACCACGTCGTGGAAT
>group_99_7 38 2 0 0 sg=38 px=0 gx=0
CATTCCACGACGTGGTCACCAGCCATGGTC
>group_99_8 38 2 0 0 sg=38 px=0 gx=0
CAGACCATGGCTGGTGACCACGTCGTGGAA
>group_99_9 38 2 0 0 sg=38 px=0 gx=0
ATTCCACGACGTGGTCACCAGCCATGGTCT
>group_100_0 12 1 0 0 sg=12 px=0 gx=0
CCCCCCCCCCCCCCCCCCCCCCCCTGCAGC
>group_100_1 12 1 0 0 sg=12 px=0 gx=0
ATTGCTGCAGGGGGGGGGGGGGGGGGGGGG
>group_100_2 12 1 0 0 sg=12 px=0 gx=0
CCCCCCCCCCCCCCCCCCCCCCTGCAGCAA
>group_100_3 12 1 0 0 sg=12 px=0 gx=0
CCCCCCCCCCCCCCCCCCCCTGCAGCAATG
>group_100_4 12 1 0 0 sg=12 px=0 gx=0
GCTGCAGGGGGGGGGGGGGGGGGGGGGGGG
>group_100_5 12 1 0 0 sg=12 px=0 gx=0
CATTGCTGCAGGGGGGGGGGGGGGGGGGGG
>group_100_6 12 1 0 0 sg=12 px=0 gx=0
CCCCCCCCCCCCCCCCCCCCCTGCAGCAAT
>group_100_7 12 1 0 0 sg=12 px=0 gx=0
TTGCTGCAGGGGGGGGGGGGGGGGGGGGGG
>group_100_8 12 1 0 0 sg=12 px=0 gx=0
GAGGATCGATCCCCGGGCGAGCTCGAATTC
>group_100_9 12 1 0 0 sg=12 px=0 gx=0
GAATTCGAGCTCGCCCGGGGATCGATCCTC
>group_102_0 584 34 192 18 sg=382 px=184 gx=10
TGAGCGTCGCAAAGGCGCTCGGTCTTGCCT
>group_102_1 584 34 192 18 sg=382 px=184 gx=10
GGGGTCGATCAGCCGGGGATGCATCAGGCC
>group_102_2 584 34 192 18 sg=382 px=184 gx=10
AGTAAGTTGGCAGCATCACCCATAATTGTG
>group_102_3 584 34 192 18 sg=382 px=184 gx=10
GTCATTACCCAATTATGATAGAATTTACAA
>group_102_4 584 34 192 18 sg=382 px=184 gx=10
CAATTATGGGTGATGCTGCCAACTTACTGA
>group_102_5 584 34 192 18 sg=382 px=184 gx=10
AGCTGAACAGGAGGGACAGCTGATAGACAC
>group_102_6 584 34 192 18 sg=382 px=184 gx=10
GGTGCTCCAGTGGCTTCTGTGTCTATCAGC
>group_102_7 584 34 192 18 sg=382 px=184 gx=10
CCCCAGATCTGGGGTCGATCAGCCGGGGAT
>group_102_8 584 34 192 18 sg=382 px=184 gx=10
CCCCAGATCTGGGGCTGAGAAAGCCCAGTA
>group_102_9 584 34 192 18 sg=382 px=184 gx=10
TCTGGGGTCGATCAGCCGGGGATGCATCAG
>group_103_0 80 3 0 0 sg=80 px=0 gx=0
AAGGAATAATTCCTTAAGGAACGTACAGAC
>group_103_1 80 3 0 0 sg=80 px=0 gx=0
CTAGGTTAATGTCATGATAATAATGGTTTC
>group_103_2 80 3 0 0 sg=80 px=0 gx=0
CTTAGTGCTTTCTAGGTTAATGTCATGATA
>group_103_3 80 3 0 0 sg=80 px=0 gx=0
TAACCTAGAAAGCACTAAGGAATAATTCCT
>group_103_4 80 3 0 0 sg=80 px=0 gx=0
TCTAGGTTAATGTCATGATAATAATGGTTT
>group_103_5 80 3 0 0 sg=80 px=0 gx=0
CTAGAAAGCACTAAGGAATAATTCCTTAAG
>group_103_6 80 3 0 0 sg=80 px=0 gx=0
ATTATCATGACATTAACCTAGAAAGCACTA
>group_103_7 80 3 0 0 sg=80 px=0 gx=0
CGTCTGTACGTTCCTTAAGGAATTATTCCT
>group_103_8 80 3 0 0 sg=80 px=0 gx=0
CCATTATTATCATGACATTAACCTAGAAAG
>group_103_9 80 3 0 0 sg=80 px=0 gx=0
TTAAGGAATTATTCCTTAGTGCTTTCTAGG
>group_106_0 2 5 0 0 sg=2 px=0 gx=0
GGATCGCATCACCATCACCATCACGGATCC
>group_106_1 2 5 0 0 sg=2 px=0 gx=0
GGATCCGTGATGGTGATGGTGATGCGATCC
>group_109_0 2 2 0 0 sg=2 px=0 gx=0
TGAGCTTATCGATGATAAGCTGTCAAACAT
>group_109_1 2 2 0 0 sg=2 px=0 gx=0
ATGTTTGACAGCTTATCATCGATAAGCTCA
>group_110_0 2 11 0 0 sg=2 px=0 gx=0
CGCGTATGCGGTGTGAAATACCGCACAGAT
>group_110_1 2 11 0 0 sg=2 px=0 gx=0
ATCTGTGCGGTATTTCACACCGCATACGCG
>group_111_0 120 15 0 0 sg=120 px=0 gx=0
GTCGCTCCGGGGAAAAGCATCGGCGGAGAC
>group_111_1 120 15 0 0 sg=120 px=0 gx=0
ATCTTCAGACATATCATAAGCTACCTGATA
>group_111_2 120 15 0 0 sg=120 px=0 gx=0
CCGCCGATGCTTTTCCCCGGAGCGACGTCT
>group_111_3 120 15 0 0 sg=120 px=0 gx=0
GAAGATGTCTCCGCCGATGCTTTTCCCCGG
>group_111_4 120 15 0 0 sg=120 px=0 gx=0
TGATATGTCTGAAGATAATCCGCAACCCCG
>group_111_5 120 15 0 0 sg=120 px=0 gx=0
TCAGGTAGCTTATGATATGTCTGAAGATAA
>group_111_6 120 15 0 0 sg=120 px=0 gx=0
ATATGTCTGAAGATAATCCGCAACCCCGTC
>group_111_7 120 15 0 0 sg=120 px=0 gx=0
TCTCCGCCGATGCTTTTCCCCGGAGCGACG
>group_111_8 120 15 0 0 sg=120 px=0 gx=0
AGATGTCTCCGCCGATGCTTTTCCCCGGAG
>group_111_9 120 15 0 0 sg=120 px=0 gx=0
TGACGGGGTTGCGGATTATCTTCAGACATA
>group_113_0 96 1 0 0 sg=96 px=0 gx=0
ACCTAAATCGTATGCGGCCGCCCGGGCCGT
>group_113_1 96 1 0 0 sg=96 px=0 gx=0
CGTATGCGGCCGCCCGGGCCGTCGACCAAT
>group_113_2 96 1 0 0 sg=96 px=0 gx=0
TACGATTTAGGTGACACTATAGGATCCAAG
>group_113_3 96 1 0 0 sg=96 px=0 gx=0
ATTTAGGTGACACTATAGGATCCAAGCTTC
>group_113_4 96 1 0 0 sg=96 px=0 gx=0
ATTGGTCGACGGCCCGGGCGGCCGCATACG
>group_113_5 96 1 0 0 sg=96 px=0 gx=0
TCACCTAAATCGTATGCGGCCGCCCGGGCC
>group_113_6 96 1 0 0 sg=96 px=0 gx=0
GACTCACTATAGGGAGAAGCTTGGATCCTA
>group_113_7 96 1 0 0 sg=96 px=0 gx=0
TTTAGGTGACACTATAGGATCCAAGCTTCT
>group_113_8 96 1 0 0 sg=96 px=0 gx=0
ATAGTGTCACCTAAATCGTATGCGGCCGCC
>group_113_9 96 1 0 0 sg=96 px=0 gx=0
CGACTCACTATAGGGAGAAGCTTGGATCCT
>group_116_0 2 68 0 0 sg=2 px=0 gx=0
CTAGCAGACCATTATCAACAAAATACTCCA
>group_116_1 2 68 0 0 sg=2 px=0 gx=0
TGGAGTATTTTGTTGATAATGGTCTGCTAG
>group_119_0 6 1 0 0 sg=6 px=0 gx=0
AACTGAAGCGGCCGCGACTCTAGAATTCCA
>group_119_1 6 1 0 0 sg=6 px=0 gx=0
TTGGAATTCTAGAGTCGCGGCCGCTTCAGT
>group_119_2 6 1 0 0 sg=6 px=0 gx=0
CAACTGAAGCGGCCGCGACTCTAGAATTCC
>group_119_3 6 1 0 0 sg=6 px=0 gx=0
TGGAATTCTAGAGTCGCGGCCGCTTCAGTT
>group_119_4 6 1 0 0 sg=6 px=0 gx=0
GGAATTCTAGAGTCGCGGCCGCTTCAGTTG
>group_119_5 6 1 0 0 sg=6 px=0 gx=0
ACTGAAGCGGCCGCGACTCTAGAATTCCAA
>group_121_0 2 6 0 0 sg=2 px=0 gx=0
ATTCTCATGTTTGACAGCTTATCATCGGAT
>group_121_1 2 6 0 0 sg=2 px=0 gx=0
ATCCGATGATAAGCTGTCAAACATGAGAAT
>group_122_0 2 5 0 0 sg=2 px=0 gx=0
TTAATACGACTCACTATAGGGAGACCGGCA
>group_122_1 2 5 0 0 sg=2 px=0 gx=0
TGCCGGTCTCCCTATAGTGAGTCGTATTAA
>group_124_0 2 2 0 0 sg=2 px=0 gx=0
AAGGAAGTTCATTTCATTTGGAGAGGACAG
>group_124_1 2 2 0 0 sg=2 px=0 gx=0
CTGTCCTCTCCAAATGAAATGAACTTCCTT
>group_127_0 198 7 0 0 sg=198 px=0 gx=0
GGCCATCAGCAACTATATATTGATAGACAT
>group_127_1 198 7 0 0 sg=198 px=0 gx=0
CAAATTTGTAGTTGAGCTTTTTGGAATTGC
>group_127_2 198 7 0 0 sg=198 px=0 gx=0
GAATTGCGATCGCATAACTTCGTATAGCAT
>group_127_3 198 7 0 0 sg=198 px=0 gx=0
ATCAAATCCCAAGATGTGTATAAACGCGCC
>group_127_4 198 7 0 0 sg=198 px=0 gx=0
ATAAACGCGCCGGTATGTACAGGAAGAGGT
>group_127_5 198 7 0 0 sg=198 px=0 gx=0
AGCTTTTTGGAATTGCGATCGCATAACTTC
>group_127_6 198 7 0 0 sg=198 px=0 gx=0
TAGTATAAACCTCTTCCTGTACATACCGGC
>group_127_7 198 7 0 0 sg=198 px=0 gx=0
TGTCTATCAATATATAGTTGCTGATGGCCG
>group_127_8 198 7 0 0 sg=198 px=0 gx=0
ACATACCGGCGCGTTTATACACATCTTGGG
>group_127_9 198 7 0 0 sg=198 px=0 gx=0
GCTTTTTGGAATTGCGATCGCATAACTTCG
>group_129_0 38 0 0 0 sg=38 px=0 gx=0
TAAAGGGCGAATTCCAGCACACTGGCGGCC
>group_129_1 38 0 0 0 sg=38 px=0 gx=0
GCTTAGATCTCCTCCAAAAAAGCCTCTTCA
>group_129_2 38 0 0 0 sg=38 px=0 gx=0
CACCTAAATCGTATGTGTATGATACATAAA
>group_129_3 38 0 0 0 sg=38 px=0 gx=0
GAATCGGCCAACGCGCGGGGAGAGGCGGTA
>group_129_4 38 0 0 0 sg=38 px=0 gx=0
AGTGAAGAGGCTTTTTTGGAGGAGATCTAA
>group_129_5 38 0 0 0 sg=38 px=0 gx=0
AGCTTAGATCTCCTCCAAAAAAGCCTCTTC
>group_129_6 38 0 0 0 sg=38 px=0 gx=0
AATTCGCCCTTTATGTATCATACACATACG
>group_129_7 38 0 0 0 sg=38 px=0 gx=0
TGAAGAGGCTTTTTTGGAGGAGATCTAAGC
>group_129_8 38 0 0 0 sg=38 px=0 gx=0
TAGTGAAGAGGCTTTTTTGGAGGAGATCTA
>group_129_9 38 0 0 0 sg=38 px=0 gx=0
TAAATCGTATGTGTATGATACATAAAGGGC
>group_130_0 46 2 0 0 sg=46 px=0 gx=0
GAAAGGAGGAACTATAGATCCTCTACGCCG
>group_130_1 46 2 0 0 sg=46 px=0 gx=0
AGGATCTATAGTTCCTCCTTTCAGCAAAAA
>group_130_2 46 2 0 0 sg=46 px=0 gx=0
CCACGATGCGTCCGGCGTAGAGGATCTATA
>group_130_3 46 2 0 0 sg=46 px=0 gx=0
TTTTTTGCTGAAAGGAGGAACTATAGATCC
>group_130_4 46 2 0 0 sg=46 px=0 gx=0
GAGGATCTATAGTTCCTCCTTTCAGCAAAA
>group_130_5 46 2 0 0 sg=46 px=0 gx=0
CACGATGCGTCCGGCGTAGAGGATCTATAG
>group_130_6 46 2 0 0 sg=46 px=0 gx=0
TGAAAGGAGGAACTATAGATCCTCTACGCC
>group_130_7 46 2 0 0 sg=46 px=0 gx=0
GCGTAGAGGATCTATAGTTCCTCCTTTCAG
>group_130_8 46 2 0 0 sg=46 px=0 gx=0
CGTAGAGGATCTATAGTTCCTCCTTTCAGC
>group_130_9 46 2 0 0 sg=46 px=0 gx=0
CCGGCGTAGAGGATCTATAGTTCCTCCTTT
>group_131_0 4 20 0 0 sg=4 px=0 gx=0
ACAGTTGCGTAGCCTGAATGGCGAATGGCG
>group_131_1 4 20 0 0 sg=4 px=0 gx=0
AACAGTTGCGTAGCCTGAATGGCGAATGGC
>group_131_2 4 20 0 0 sg=4 px=0 gx=0
CGCCATTCGCCATTCAGGCTACGCAACTGT
>group_131_3 4 20 0 0 sg=4 px=0 gx=0
GCCATTCGCCATTCAGGCTACGCAACTGTT
>group_133_0 48 4 0 0 sg=48 px=0 gx=0
GCTTGAGTAGGACAAATCCGCCGAGCTTCG
>group_133_1 48 4 0 0 sg=48 px=0 gx=0
CCGCCGAGCTTCGACGAGATTTTCAGGAGC
>group_133_2 48 4 0 0 sg=48 px=0 gx=0
AATCCGCCGAGCTTCGACGAGATTTTCAGG
>group_133_3 48 4 0 0 sg=48 px=0 gx=0
GAGTAGGACAAATCCGCCGAGCTTCGACGA
>group_133_4 48 4 0 0 sg=48 px=0 gx=0
AGGACAAATCCGCCGAGCTTCGACGAGATT
>group_133_5 48 4 0 0 sg=48 px=0 gx=0
CTGAAAATCTCGTCGAAGCTCGGCGGATTT
>group_133_6 48 4 0 0 sg=48 px=0 gx=0
TCGAAGCTCGGCGGATTTGTCCTACTCAAG
>group_133_7 48 4 0 0 sg=48 px=0 gx=0
GGACAAATCCGCCGAGCTTCGACGAGATTT
>group_133_8 48 4 0 0 sg=48 px=0 gx=0
TTAGCTCCTGAAAATCTCGTCGAAGCTCGG
>group_133_9 48 4 0 0 sg=48 px=0 gx=0
CTCCTGAAAATCTCGTCGAAGCTCGGCGGA
>group_134_0 2 8 0 0 sg=2 px=0 gx=0
TGACCATGATTACGCCAAGCTTGCATGCCC
>group_134_1 2 8 0 0 sg=2 px=0 gx=0
GGGCATGCAAGCTTGGCGTAATCATGGTCA
>group_135_0 126 2 32 0 sg=94 px=32 gx=0
GTACGGGATCGGTCGACGGATCCCAAGCTT
>group_135_1 126 2 32 0 sg=94 px=32 gx=0
TGTACGGGATCGGTCGACGGATCCCAAGCT
>group_135_2 126 2 32 0 sg=94 px=32 gx=0
GATCGGTCGACGGATCCCAAGCTTCTTCTA
>group_135_3 126 2 32 0 sg=94 px=32 gx=0
GATCAAGAGACAGTCTAGAAGAAGCTTGGG
>group_135_4 126 2 32 0 sg=94 px=32 gx=0
TCGACCTGCAGATCTGCAGGTGGCACTTTT
>group_135_5 126 2 32 0 sg=94 px=32 gx=0
CTAGAAGAAGCTTGGGATCCGTCGACCGAT
>group_135_6 126 2 32 0 sg=94 px=32 gx=0
GCTACTTGTGTACGGGATCGGTCGACGGAT
>group_135_7 126 2 32 0 sg=94 px=32 gx=0
GACGGATCCCAAGCTTCTTCTAGACTGTCT
>group_135_8 126 2 32 0 sg=94 px=32 gx=0
ATCAAGAGACAGTCTAGAAGAAGCTTGGGA
>group_135_9 126 2 32 0 sg=94 px=32 gx=0
AGAGACAGTCTAGAAGAAGCTTGGGATCCG
>group_136_0 40 1 0 0 sg=40 px=0 gx=0
GGTACCGAGCTCGAATTCTTGAAGACGAAA
>group_136_1 40 1 0 0 sg=40 px=0 gx=0
ACCGAGCTCGAATTCTTGAAGACGAAAGGG
>group_136_2 40 1 0 0 sg=40 px=0 gx=0
CCCTTTCGTCTTCAAGAATTCGAGCTCGGT
>group_136_3 40 1 0 0 sg=40 px=0 gx=0
ACGAGGCCCTTTCGTCTTCAAGAATTCGAG
>group_136_4 40 1 0 0 sg=40 px=0 gx=0
TCGTCTTCAAGAATTCGAGCTCGGTACCCG
>group_136_5 40 1 0 0 sg=40 px=0 gx=0
GGCCCTTTCGTCTTCAAGAATTCGAGCTCG
>group_136_6 40 1 0 0 sg=40 px=0 gx=0
GGGTACCGAGCTCGAATTCTTGAAGACGAA
>group_136_7 40 1 0 0 sg=40 px=0 gx=0
GTCTTCAAGAATTCGAGCTCGGTACCCGGG
>group_136_8 40 1 0 0 sg=40 px=0 gx=0
TCCCCGGGTACCGAGCTCGAATTCTTGAAG
>group_136_9 40 1 0 0 sg=40 px=0 gx=0
TTCGTCTTCAAGAATTCGAGCTCGGTACCC
>group_137_0 28 8 0 0 sg=28 px=0 gx=0
TACTCTAGCCTTAAGAGCTGTAATTGAACT
>group_137_1 28 8 0 0 sg=28 px=0 gx=0
CTCCCAGTTCAATTACAGCTCTTAAGGCTA
>group_137_2 28 8 0 0 sg=28 px=0 gx=0
TCTAGCCTTAAGAGCTGTAATTGAACTGGG
>group_137_3 28 8 0 0 sg=28 px=0 gx=0
ACTCCCAGTTCAATTACAGCTCTTAAGGCT
>group_137_4 28 8 0 0 sg=28 px=0 gx=0
AGTTCAATTACAGCTCTTAAGGCTAGAGTA
>group_137_5 28 8 0 0 sg=28 px=0 gx=0
AAGAGCTGTAATTGAACTGGGAGTGGACAC
>group_137_6 28 8 0 0 sg=28 px=0 gx=0
TCCACTCCCAGTTCAATTACAGCTCTTAAG
>group_137_7 28 8 0 0 sg=28 px=0 gx=0
TCCCAGTTCAATTACAGCTCTTAAGGCTAG
>group_137_8 28 8 0 0 sg=28 px=0 gx=0
CTCTAGCCTTAAGAGCTGTAATTGAACTGG
>group_137_9 28 8 0 0 sg=28 px=0 gx=0
CCCAGTTCAATTACAGCTCTTAAGGCTAGA
>group_140_0 2 2 0 0 sg=2 px=0 gx=0
CGCTCCCCCGCCGTCGTTCAATGAGAATGG
>group_140_1 2 2 0 0 sg=2 px=0 gx=0
CCATTCTCATTGAACGACGGCGGGGGAGCG
>group_141_0 60 3 0 0 sg=60 px=0 gx=0
ATTGATTCAATGTATAGATCAGCTTGGCAC
>group_141_1 60 3 0 0 sg=60 px=0 gx=0
GTGCCAAGCTGATCTATACATTGAATCAAT
>group_141_2 60 3 0 0 sg=60 px=0 gx=0
TTGCCAATATTGATTCAATGTATAGATCAG
>group_141_3 60 3 0 0 sg=60 px=0 gx=0
CCAGTGCCAAGCTGATCTATACATTGAATC
>group_141_4 60 3 0 0 sg=60 px=0 gx=0
AAAACGACGGCCAGTGCCAAGCTGATCTAT
>group_141_5 60 3 0 0 sg=60 px=0 gx=0
AATGTATAGATCAGCTTGGCACTGGCCGTC
>group_141_6 60 3 0 0 sg=60 px=0 gx=0
TTGTAAAACGACGGCCAGTGCCAAGCTGAT
>group_141_7 60 3 0 0 sg=60 px=0 gx=0
CAGTGCCAAGCTGATCTATACATTGAATCA
>group_141_8 60 3 0 0 sg=60 px=0 gx=0
AATTCTGACGGTTCACTAAACGAGCTCTGC
>group_141_9 60 3 0 0 sg=60 px=0 gx=0
ATATTGATTCAATGTATAGATCAGCTTGGC
>group_146_0 2022 2 0 2 sg=2020 px=0 gx=2
CACCTCGTGTTTTGTTGCGAGATCGTGGGT
>group_146_1 2022 2 0 2 sg=2020 px=0 gx=2
AAATTCTAAGATTAGAATTATTTACAAGAA
>group_146_2 2022 2 0 2 sg=2020 px=0 gx=2
TCTGGGGTCGAAACTCATACACCTTTGCAC
>group_146_3 2022 2 0 2 sg=2020 px=0 gx=2
AGGGTAGAGGAGTCTCGACGACGACTCAAA
>group_146_4 2022 2 0 2 sg=2020 px=0 gx=2
CCGGAATTCGAGCTCGGTACCCGGGGATCT
>group_146_5 2022 2 0 2 sg=2020 px=0 gx=2
GATCTCGCAACCCCAAATGGTCTCTTGGCC
>group_146_6 2022 2 0 2 sg=2020 px=0 gx=2
GATCAGGGACGCCTGGTGGACCCCTTTGAA
>group_146_7 2022 2 0 2 sg=2020 px=0 gx=2
NGTCGACTGGAATGTGTGTCAGTTAGGGTG
>group_146_8 2022 2 0 2 sg=2020 px=0 gx=2
CGTCGTCGAGACTCCTCTACCCTGTGCAAA
>group_146_9 2022 2 0 2 sg=2020 px=0 gx=2
TCTTCCCTCGAGGGTCTTTCATTTGGTACA
>group_147_0 60 2 0 0 sg=60 px=0 gx=0
CGGCGCCACAGGTGCCGTTGCTGGCGCCTA
>group_147_1 60 2 0 0 sg=60 px=0 gx=0
AACGGCACCTGTGGCGCCGGTGATGCCGGC
>group_147_2 60 2 0 0 sg=60 px=0 gx=0
CGGCACCTGTGGCGCCGGTGATGCCGGCCA
>group_147_3 60 2 0 0 sg=60 px=0 gx=0
CCAGCAACGGCACCTGTGGCGCCGGTGATG
>group_147_4 60 2 0 0 sg=60 px=0 gx=0
ACAGGTGCCGTTGCTGGCGCCTATATCGCC
>group_147_5 60 2 0 0 sg=60 px=0 gx=0
GGCGCCAGCAACGGCACCTGTGGCGCCGGT
>group_147_6 60 2 0 0 sg=60 px=0 gx=0
GCAACGGCACCTGTGGCGCCGGTGATGCCG
>group_147_7 60 2 0 0 sg=60 px=0 gx=0
CGATATAGGCGCCAGCAACGGCACCTGTGG
>group_147_8 60 2 0 0 sg=60 px=0 gx=0
CCGTTGCTGGCGCCTATATCGCCGACATCA
>group_147_9 60 2 0 0 sg=60 px=0 gx=0
GCCACAGGTGCCGTTGCTGGCGCCTATATC
>group_152_0 32 5 0 0 sg=32 px=0 gx=0
GCGGCCGCTCGAGTCTAGAGGGCCCGCGGT
>group_152_1 32 5 0 0 sg=32 px=0 gx=0
TCGAGTCTAGAGGGCCCGCGGTTCGAAGGT
>group_152_2 32 5 0 0 sg=32 px=0 gx=0
CTTCGAACCGCGGGCCCTCTAGACTCGAGC
>group_152_3 32 5 0 0 sg=32 px=0 gx=0
GTGGCGGCCGCTCGAGTCTAGAGGGCCCGC
>group_152_4 32 5 0 0 sg=32 px=0 gx=0
AGTCTAGAGGGCCCGCGGTTCGAAGGTAAG
>group_152_5 32 5 0 0 sg=32 px=0 gx=0
GAACCGCGGGCCCTCTAGACTCGAGCGGCC
>group_152_6 32 5 0 0 sg=32 px=0 gx=0
AACCGCGGGCCCTCTAGACTCGAGCGGCCG
>group_152_7 32 5 0 0 sg=32 px=0 gx=0
GGCCGCTCGAGTCTAGAGGGCCCGCGGTTC
>group_152_8 32 5 0 0 sg=32 px=0 gx=0
CCGCTCGAGTCTAGAGGGCCCGCGGTTCGA
>group_152_9 32 5 0 0 sg=32 px=0 gx=0
CTCGAGTCTAGAGGGCCCGCGGTTCGAAGG
>group_153_0 96 1 0 0 sg=96 px=0 gx=0
ATGCTTCAATAATGACAAGAGAGAATAACA
>group_153_1 96 1 0 0 sg=96 px=0 gx=0
CTCATACTCTTCCTTTTTCAATACAATTTT
>group_153_2 96 1 0 0 sg=96 px=0 gx=0
TCTGAAAATTGTATTGAAAAAGGAAGAGTA
>group_153_3 96 1 0 0 sg=96 px=0 gx=0
ATACTCATACTCTTCCTTTTTCAATACAAT
>group_153_4 96 1 0 0 sg=96 px=0 gx=0
CTCTTGTCATTATTGAAGCATTTATCAGGG
>group_153_5 96 1 0 0 sg=96 px=0 gx=0
CATACTCTTCCTTTTTCAATACAATTTTCA
>group_153_6 96 1 0 0 sg=96 px=0 gx=0
ATACTCTTCCTTTTTCAATACAATTTTCAG
>group_153_7 96 1 0 0 sg=96 px=0 gx=0
TTCCTTTTTCAATACAATTTTCAGAATACG
>group_153_8 96 1 0 0 sg=96 px=0 gx=0
TTCAATACAATTTTCAGAATACGTTTTTTG
>group_153_9 96 1 0 0 sg=96 px=0 gx=0
TGAAAATTGTATTGAAAAAGGAAGAGTATG
>group_154_0 1262 1 0 0 sg=1262 px=0 gx=0
AGCACTAGGGACAGTAAGACGGGTAAGCCT
>group_154_1 1262 1 0 0 sg=1262 px=0 gx=0
ATTGTAAAGCTTAGGATCCGCTAATCTTAT
>group_154_2 1262 1 0 0 sg=1262 px=0 gx=0
CAGATCTCCCGGGAAAAGGACTAGTAATTA
>group_154_3 1262 1 0 0 sg=1262 px=0 gx=0
ACCCGTCTTACTGTCCCTAGTGCTTGGATT
>group_154_4 1262 1 0 0 sg=1262 px=0 gx=0
TGGCTTTTTTAAGGATAACTACCTTGGGGG
>group_154_5 1262 1 0 0 sg=1262 px=0 gx=0
CTCCTCGGTGTCCGAGGGCCCTGTGTGAAA
>group_154_6 1262 1 0 0 sg=1262 px=0 gx=0
TCACAATTGTAAAGCTTAGGATCCGCTAAT
>group_154_7 1262 1 0 0 sg=1262 px=0 gx=0
ATTTCTGTTAGAAGGAATCGTTTTCCTTAC
>group_154_8 1262 1 0 0 sg=1262 px=0 gx=0
ATTGCTCAGGACATTTCTGTTAGAAGGAAT
>group_154_9 1262 1 0 0 sg=1262 px=0 gx=0
TCTGGCGCTCCAAGACGTTGTGTGTTCGCC
>group_156_0 112 1 0 0 sg=112 px=0 gx=0
ACTCGAGCGAGCTCCCGGGACCAGCTACCC
>group_156_1 112 1 0 0 sg=112 px=0 gx=0
TGGAACATCGTATGGGTAGCTGGTCCCGGG
>group_156_2 112 1 0 0 sg=112 px=0 gx=0
ATCGTATGGGTAGCTGGTCCCGGGAGCTCG
>group_156_3 112 1 0 0 sg=112 px=0 gx=0
CTTTTATTAAGCGTAATCTGGAACATCGTA
>group_156_4 112 1 0 0 sg=112 px=0 gx=0
GTCCCGGGAGCTCGCTCGAGTCGACGCGGC
>group_156_5 112 1 0 0 sg=112 px=0 gx=0
GTGTGCTGGAATTCGCCCTTTTATTAAGCG
>group_156_6 112 1 0 0 sg=112 px=0 gx=0
TTCCAGATTACGCTTAATAAAAGGGCGAAT
>group_156_7 112 1 0 0 sg=112 px=0 gx=0
GACTCGAGCGAGCTCCCGGGACCAGCTACC
>group_156_8 112 1 0 0 sg=112 px=0 gx=0
CTCGAGCGAGCTCCCGGGACCAGCTACCCA
>group_156_9 112 1 0 0 sg=112 px=0 gx=0
TCGCCCTTTTATTAAGCGTAATCTGGAACA
>group_157_0 266 1 0 0 sg=266 px=0 gx=0
TGATAAGCTGTCAAACTCGAGAATTGTGCC
>group_157_1 266 1 0 0 sg=266 px=0 gx=0
AGCTTGAGGCGGAAAACATCATCGTCGTTA
>group_157_2 266 1 0 0 sg=266 px=0 gx=0
AGCTCACTCATTAGGCACAATTCTCGAGTT
>group_157_3 266 1 0 0 sg=266 px=0 gx=0
GCTGTCAAACTCGAGAATTGTGCCTAATGA
>group_157_4 266 1 0 0 sg=266 px=0 gx=0
CGGCCAGTGCCAAGCTGGCGGTACCATGCA
>group_157_5 266 1 0 0 sg=266 px=0 gx=0
TCTTCTGCAGCTGCGTAGTCCGGAACGTCA
>group_157_6 266 1 0 0 sg=266 px=0 gx=0
TAGGCACAATTCTCGAGTTTGACAGCTTAT
>group_157_7 266 1 0 0 sg=266 px=0 gx=0
TTCGCCTATGACGTTCCGGACTACGCAGCT
>group_157_8 266 1 0 0 sg=266 px=0 gx=0
CCGCCTCAAGCTTCGCCTATGACGTTCCGG
>group_157_9 266 1 0 0 sg=266 px=0 gx=0
GGATCCTCTAGAGTCGACCTGCATGGTACC
>group_158_0 216 1 0 0 sg=216 px=0 gx=0
TTGCCATACGGAATCATGAGAATTTCCGGA
>group_158_1 216 1 0 0 sg=216 px=0 gx=0
AAATCTCGTCGAAGCTTGGCTGCAGGTCGA
>group_158_2 216 1 0 0 sg=216 px=0 gx=0
TACGGAATCATGAGAATTTCCGGATGAGCA
>group_158_3 216 1 0 0 sg=216 px=0 gx=0
AATTTCCGGATGAGCATTCATCAGGCGGGC
>group_158_4 216 1 0 0 sg=216 px=0 gx=0
CGGAAATTCTCATGATTCCGTATGGCAATG
>group_158_5 216 1 0 0 sg=216 px=0 gx=0
GAGAGAAGATTTTCAGCTGTTTTGGCGGAT
>group_158_6 216 1 0 0 sg=216 px=0 gx=0
CCTGATGAATGCTCATCCGGAAATTCTCAT
>group_158_7 216 1 0 0 sg=216 px=0 gx=0
TTCGTGCGCAAACCAACCCTTGGCAGAACA
>group_158_8 216 1 0 0 sg=216 px=0 gx=0
GAATTTCCGGATGAGCATTCATCAGGCGGG
>group_158_9 216 1 0 0 sg=216 px=0 gx=0
AGCCAAGCTTCGACGAGATTTTCAGGAGCT
>group_159_0 1136 1 0 300 sg=836 px=0 gx=300
GGAAAGCTGGCAAGATTTTTTACGCAATAA
>group_159_1 1136 1 0 300 sg=836 px=0 gx=300
AACTTAAATGTGAAAGTGGGTCCGCGTACA
>group_159_2 1136 1 0 300 sg=836 px=0 gx=300
AAGTGGGTCCGCGTACAGCCGCGCGCGTAC
>group_159_3 1136 1 0 300 sg=836 px=0 gx=300
AAAGGGGAAAGCTGGCAAGATTTTTTACGC
>group_159_4 1136 1 0 300 sg=836 px=0 gx=300
TACATGCCAATACAGTGTAGGCTGCTCTAC
>group_159_5 1136 1 0 300 sg=836 px=0 gx=300
GTAGGCCGTGTATCTGAATGTACTTTTGCT
>group_159_6 1136 1 0 300 sg=836 px=0 gx=300
CTTTCCCCTTTTAAAGGGCAAAAGTGAGTA
>group_159_7 1136 1 0 300 sg=836 px=0 gx=300
GAGGAGCTTGGCCCATTGCATACGTTGTAT
>group_159_8 1136 1 0 300 sg=836 px=0 gx=300
CAACTTAAATGTGAAAGTGGGTCCGCGTAC
>group_159_9 1136 1 0 300 sg=836 px=0 gx=300
CATTCCACAGCCGGATCTCGAGGAGCTTGG
>group_160_0 334 1 0 0 sg=334 px=0 gx=0
GGCGAATTGGGTCTTCTTCCAGAATTCTGG
>group_160_1 334 1 0 0 sg=334 px=0 gx=0
CGAATTGGGTCTTCTTCCAGAATTCTGGCC
>group_160_2 334 1 0 0 sg=334 px=0 gx=0
TAACCCTCACTAAAGGGAACAAAAGCTGAG
>group_160_3 334 1 0 0 sg=334 px=0 gx=0
CTGATCTAGATCTTAATTAACACGTGGTGC
>group_160_4 334 1 0 0 sg=334 px=0 gx=0
CATGCTGATCTAGATCTTAATTAACACGTG
>group_160_5 334 1 0 0 sg=334 px=0 gx=0
CTGCAGGAGCGGCCGCCCGGGCCTCCAGGA
>group_160_6 334 1 0 0 sg=334 px=0 gx=0
GATCCTGGAGGCCCGGGCGGCCGCTCCTGC
>group_160_7 334 1 0 0 sg=334 px=0 gx=0
TGGAAGAAGACCCAATTCGCCCTATAGTGA
>group_160_8 334 1 0 0 sg=334 px=0 gx=0
AACACGTGGTGCCAAGCTTTGGAAGACTCA
>group_160_9 334 1 0 0 sg=334 px=0 gx=0
CTGGCCATGGGGATCCTGGAGGCCCGGGCG
>group_161_0 136 5 0 0 sg=136 px=0 gx=0
TCCTCGAGCCAATTCCTCCGATAACTTCGT
>group_161_1 136 5 0 0 sg=136 px=0 gx=0
TCAATGGTGATGGTGATGATGGCTAGAATC
>group_161_2 136 5 0 0 sg=136 px=0 gx=0
CTAGCCATCATCACCATCACCATTGAAGCT
>group_161_3 136 5 0 0 sg=136 px=0 gx=0
TCGGTCTCGATTCTAGCCATCATCACCATC
>group_161_4 136 5 0 0 sg=136 px=0 gx=0
GAAGGCACAGTCGAGGCTGATAGCGAGCTT
>group_161_5 136 5 0 0 sg=136 px=0 gx=0
ACCATCACCATTGAAGCTCGCTATCAGCCT
>group_161_6 136 5 0 0 sg=136 px=0 gx=0
TTCAATGGTGATGGTGATGATGGCTAGAAT
>group_161_7 136 5 0 0 sg=136 px=0 gx=0
GGTGATGATGGCTAGAATCGAGACCGAGGA
>group_161_8 136 5 0 0 sg=136 px=0 gx=0
ACAGTCGAGGCTGATAGCGAGCTTCAATGG
>group_161_9 136 5 0 0 sg=136 px=0 gx=0
GATTCTAGCCATCATCACCATCACCATTGA
>group_162_0 1168 1 0 122 sg=1046 px=0 gx=122
GGGTGGGCCTTTCACACTTGCATCGGATGC
>group_162_1 1168 1 0 122 sg=1046 px=0 gx=122
GGAATATTCAGCAATTTGCCCGTGCCGAAG
>group_162_2 1168 1 0 122 sg=1046 px=0 gx=122
TGCGATGAGTGGCAGGGCGGGGCGTAAAAA
>group_162_3 1168 1 0 122 sg=1046 px=0 gx=122
GAAGTTATGGACTAGGCGCGCCAGAAGAGA
>group_162_4 1168 1 0 122 sg=1046 px=0 gx=122
GATCTTATTTCATTATGGTGAAAGTCGGAA
>group_162_5 1168 1 0 122 sg=1046 px=0 gx=122
AGGCGGTCTCGGCCCAATGATAACCCCAAG
>group_162_6 1168 1 0 122 sg=1046 px=0 gx=122
GCGATGAGTGGCAGGGCGGGGCGTAAAAAT
>group_162_7 1168 1 0 122 sg=1046 px=0 gx=122
TGAGTTGATTGCTACGTAAATAACTTCGTA
>group_162_8 1168 1 0 122 sg=1046 px=0 gx=122
CAACCTCATGTCGCCTGAAGAGTGAGACCG
>group_162_9 1168 1 0 122 sg=1046 px=0 gx=122
TCTGCTAATGTTTAAACATAACTTCGTATA
>group_163_0 44 0 0 0 sg=44 px=0 gx=0
CTGCAGGCATGCGTTAACTAATTAAGCTTC
>group_163_1 44 0 0 0 sg=44 px=0 gx=0
GATCGAAGCTTAATTAGTTAACGCATGCCT
>group_163_2 44 0 0 0 sg=44 px=0 gx=0
CTTAATTAGTTAACGCATGCCTGCAGGTCG
>group_163_3 44 0 0 0 sg=44 px=0 gx=0
ACGCATGCCTGCAGGTCGACTCTAGAGGAT
>group_163_4 44 0 0 0 sg=44 px=0 gx=0
GCTTAATTAGTTAACGCATGCCTGCAGGTC
>group_163_5 44 0 0 0 sg=44 px=0 gx=0
AGTTAACGCATGCCTGCAGGTCGACTCTAG
>group_163_6 44 0 0 0 sg=44 px=0 gx=0
AGCTTAATTAGTTAACGCATGCCTGCAGGT
>group_163_7 44 0 0 0 sg=44 px=0 gx=0
AGAGTCGACCTGCAGGCATGCGTTAACTAA
>group_163_8 44 0 0 0 sg=44 px=0 gx=0
GCAGGCATGCGTTAACTAATTAAGCTTCGA
>group_163_9 44 0 0 0 sg=44 px=0 gx=0
AATTAGTTAACGCATGCCTGCAGGTCGACT
>group_164_0 188 1 0 0 sg=188 px=0 gx=0
AGTACGGGATCCCTGCAGGCCTCAGGGCCC
>group_164_1 188 1 0 0 sg=188 px=0 gx=0
CTAGACCTAGGGGATATATGATGAATCACC
>group_164_2 188 1 0 0 sg=188 px=0 gx=0
TAGCTTCATAGGTGATTCATCATATATCCC
>group_164_3 188 1 0 0 sg=188 px=0 gx=0
TGCACCCATCTCTTTATCCTTACCTATTGT
>group_164_4 188 1 0 0 sg=188 px=0 gx=0
TCATATGCACCCATCTCTTTATCCTTACCT
>group_164_5 188 1 0 0 sg=188 px=0 gx=0
AAACAATAGGTAAGGATAAAGAGATGGGTG
>group_164_6 188 1 0 0 sg=188 px=0 gx=0
CGCCCTAGACCTAGGGGATATATGATGAAT
>group_164_7 188 1 0 0 sg=188 px=0 gx=0
TGCAGGGATCCCGTACTTAATTTTTAAAGT
>group_164_8 188 1 0 0 sg=188 px=0 gx=0
GTCGGCATTTATGTTTTTCATATGCACCCA
>group_164_9 188 1 0 0 sg=188 px=0 gx=0
TGTCGTCGGCATTTATGTTTTTCATATGCA
>group_165_0 2 3 0 0 sg=2 px=0 gx=0
TCAATTCGAAGCTTGAAGGTAAGCCTATCC
>group_165_1 2 3 0 0 sg=2 px=0 gx=0
GGATAGGCTTACCTTCAAGCTTCGAATTGA
>group_166_0 43 0 0 0 sg=43 px=0 gx=0
GTCCAGCTGCCTAGGCCCCTTAAGTGACCG
>group_166_1 43 0 0 0 sg=43 px=0 gx=0
GACGTCCAGCTGCCTAGGCCCCTTAAGTGA
>group_166_2 43 0 0 0 sg=43 px=0 gx=0
CAGCTGCCTAGGCCCCTTAAGTGACCGGCA
>group_166_3 43 0 0 0 sg=43 px=0 gx=0
GCCGGTCACTTAAGGGGCCTAGGCAGCTGG
>group_166_4 43 0 0 0 sg=43 px=0 gx=0
TAAGGGGCCTAGGCAGCTGGACGTCCAGCT
>group_166_5 43 0 0 0 sg=43 px=0 gx=0
GCTTAAGGGGCCTAGGCAGCTGGACGTCCA
>group_166_6 43 0 0 0 sg=43 px=0 gx=0
GGGGCCTAGGCAGCTGGACGTCCAGCTGCC
>group_166_7 43 0 0 0 sg=43 px=0 gx=0
GTCACTTAAGGGGCCTAGGCAGCTGGACGT
>group_166_8 43 0 0 0 sg=43 px=0 gx=0
CGTCCAGCTGCCTAGGCCCCTTAAGTGACC
>group_166_9 43 0 0 0 sg=43 px=0 gx=0
CTGCCGGTCACTTAAGGGGCCTAGGCAGCT
>group_167_0 90 1 0 0 sg=90 px=0 gx=0
GATAGATCTCTGCTCGTTCTTCAGCACTCT
>group_167_1 90 1 0 0 sg=90 px=0 gx=0
GTGCTGAAGAACGAGCAGAGATCTATCTAG
>group_167_2 90 1 0 0 sg=90 px=0 gx=0
GCGGACTCTAGATAGATCTCTGCTCGTTCT
>group_167_3 90 1 0 0 sg=90 px=0 gx=0
GGGTCGTACACCTTCGAAGCCATGACCACT
>group_167_4 90 1 0 0 sg=90 px=0 gx=0
TGATTTTTGCGGACTCTAGATAGATCTCTG
>group_167_5 90 1 0 0 sg=90 px=0 gx=0
CTAGATAGATCTCTGCTCGTTCTTCAGCAC
>group_167_6 90 1 0 0 sg=90 px=0 gx=0
CTGAAGAACGAGCAGAGATCTATCTAGAGT
>group_167_7 90 1 0 0 sg=90 px=0 gx=0
CAGAGATCTATCTAGAGTCCGCAAAAATCA
>group_167_8 90 1 0 0 sg=90 px=0 gx=0
AAATCTCAGAATTCGAGCTCGGTACCCGGT
>group_167_9 90 1 0 0 sg=90 px=0 gx=0
CGGGGTCGTACACCTTCGAAGCCATGACCA
>group_168_0 56 0 0 0 sg=56 px=0 gx=0
GTTTTCCAGCCCTCGAGGATCCGGACGTCG
>group_168_1 56 0 0 0 sg=56 px=0 gx=0
GGTTTTCCAGCCCTCGAGGATCCGGACGTC
>group_168_2 56 0 0 0 sg=56 px=0 gx=0
GGATCCTCGAGGGCTGGAAAACCGGGCTGC
>group_168_3 56 0 0 0 sg=56 px=0 gx=0
CCGGTTTTCCAGCCCTCGAGGATCCGGACG
>group_168_4 56 0 0 0 sg=56 px=0 gx=0
TACGGCCGTCGACGTCCGGATCCTCGAGGG
>group_168_5 56 0 0 0 sg=56 px=0 gx=0
CTGAGCAGCCCGGTTTTCCAGCCCTCGAGG
>group_168_6 56 0 0 0 sg=56 px=0 gx=0
GCCGTCGACGTCCGGATCCTCGAGGGCTGG
>group_168_7 56 0 0 0 sg=56 px=0 gx=0
GGCCGTCGACGTCCGGATCCTCGAGGGCTG
>group_168_8 56 0 0 0 sg=56 px=0 gx=0
TTTTCCAGCCCTCGAGGATCCGGACGTCGA
>group_168_9 56 0 0 0 sg=56 px=0 gx=0
TTTCCAGCCCTCGAGGATCCGGACGTCGAC
>group_169_0 4500 2 4410 0 sg=90 px=4410 gx=0
GAGCAACTGTTGCACTGAATTTGAACTCAA
>group_169_1 4500 2 4410 0 sg=90 px=4410 gx=0
CTGTTGCACTGAATTTGAACTCAACACGAC
>group_169_2 4500 2 4410 0 sg=90 px=4410 gx=0
CCGCGAATTCGAGCTCGGTACCCGGGGATC
>group_169_3 4500 2 4410 0 sg=90 px=4410 gx=0
GATCCCCGGGTACCGAGCTCGAATTCGCGG
>group_169_4 4500 2 4410 0 sg=90 px=4410 gx=0
CGCGGCCGCAGCTTAAGAAGCTAGAATTTC
>group_169_5 4500 2 4410 0 sg=90 px=4410 gx=0
AAGTGATAGATGATGGTCGTGTTGAGTTCA
>group_169_6 4500 2 4410 0 sg=90 px=4410 gx=0
TGCGGCCGCGAATTCGAGCTCGGTACCCGG
>group_169_7 4500 2 4410 0 sg=90 px=4410 gx=0
CTGAATTTGAACTCAACACGACCATCATCT
>group_169_8 4500 2 4410 0 sg=90 px=4410 gx=0
GTCTTGGGGAAATTCTAGCTTCTTAAGCTG
>group_169_9 4500 2 4410 0 sg=90 px=4410 gx=0
AACTCAACACGACCATCATCTATCACTTTT
>group_170_0 638 0 0 0 sg=638 px=0 gx=0
GCCACAAATGAACACAGAGCACCCCGAATG
>group_170_1 638 0 0 0 sg=638 px=0 gx=0
AGACCTCCCCTTCCCTGCACCTACATTGGG
>group_170_2 638 0 0 0 sg=638 px=0 gx=0
CTCATCTCCTCACCTGGCTGAGGGGCTTTG
>group_170_3 638 0 0 0 sg=638 px=0 gx=0
CACCCAAGCGGCCGGCAGCTGAAAAGACAA
>group_170_4 638 0 0 0 sg=638 px=0 gx=0
TTTGGGATCAGAGCTTCAGCTCTCCTGCTC
>group_170_5 638 0 0 0 sg=638 px=0 gx=0
AGCTCTGATCCCAAAGCCCCTCAGCCAGGT
>group_170_6 638 0 0 0 sg=638 px=0 gx=0
ATTCCATCTGACCATCCCTGCTTGTCTTTT
>group_170_7 638 0 0 0 sg=638 px=0 gx=0
ATCCCAAAGCCCCTCAGCCAGGTGAGGAGA
>group_170_8 638 0 0 0 sg=638 px=0 gx=0
TCAGCTCTCCTGCTCCCATCCTGGAGACTG
>group_170_9 638 0 0 0 sg=638 px=0 gx=0
CCGGCAGCTGAAAAGACAAGCAGGGATGGT
>group_172_0 4484 0 366 3240 sg=878 px=366 gx=3240
CCGGGAGCTCGAATTCGAAGCTTCGATCCA
>group_172_1 4484 0 366 3240 sg=878 px=366 gx=3240
CGCTTTTTTGTTGTCTGTTAACTGATCAGG
>group_172_2 4484 0 366 3240 sg=878 px=366 gx=3240
TTATTTAAAAAATACTGAGAGTGCACATGT
>group_172_3 4484 0 366 3240 sg=878 px=366 gx=3240
CCACAAGCGTTCAAATCCGCTCCCGGCGGA
>group_172_4 4484 0 366 3240 sg=878 px=366 gx=3240
TTACTGGATCTGGAGCTGTAATATAAAAAC
>group_172_5 4484 0 366 3240 sg=878 px=366 gx=3240
GACTCTAGTCCGAGGGGGGATCACCCGCGA
>group_172_6 4484 0 366 3240 sg=878 px=366 gx=3240
GTACATGTGCACTCTCAGTATTTTTTAAAT
>group_172_7 4484 0 366 3240 sg=878 px=366 gx=3240
GTAATTTCAGGAGAACACCTAATTAAAGCC
>group_172_8 4484 0 366 3240 sg=878 px=366 gx=3240
TTTTGCAAACGCTTCCAATGTTGGCCGTCA
>group_172_9 4484 0 366 3240 sg=878 px=366 gx=3240
GATCAGTTAACAGACAACAAAAAAGCGGGG
>group_173_0 284 1 0 0 sg=284 px=0 gx=0
AATTCCAGCACACTGGCGGCCGGTACCAAG
>group_173_1 284 1 0 0 sg=284 px=0 gx=0
GCGAAGGAGCTCGGGCCGCAAGCTCCTAGC
>group_173_2 284 1 0 0 sg=284 px=0 gx=0
AGCTCCTTCGCGAGGTACCGGGCCCAAGCT
>group_173_3 284 1 0 0 sg=284 px=0 gx=0
GGCCTGCAAGGGAAAATTTATCAAAAAGAG
>group_173_4 284 1 0 0 sg=284 px=0 gx=0
GCCGGTACCAAGCTTAATTAGCTGAGCTTG
>group_173_5 284 1 0 0 sg=284 px=0 gx=0
GGGCCGCCACCACCTGTTCCTGTAGAAGCC
>group_173_6 284 1 0 0 sg=284 px=0 gx=0
AAAGAGGAGAAATTAAGCATGGCCTCCTCC
>group_173_7 284 1 0 0 sg=284 px=0 gx=0
CTCTTTTTGATAAATTTTCCCTTGCAGGCC
>group_173_8 284 1 0 0 sg=284 px=0 gx=0
GGAGTCCAAGCTCAGCTAATTAAGCTTGGT
>group_173_9 284 1 0 0 sg=284 px=0 gx=0
GCTAGGAGCTTGCGGCCCGAGCTCCTTCGC
>group_174_0 102 1 0 0 sg=102 px=0 gx=0
GGGGCCATGGTCCGCGGCCTAGGCTAGAGT
>group_174_1 102 1 0 0 sg=102 px=0 gx=0
TGTTGATCTAGAACGCGGAACCAGATCCGA
>group_174_2 102 1 0 0 sg=102 px=0 gx=0
GATCTAGAACGCGGAACCAGATCCGATTTT
>group_174_3 102 1 0 0 sg=102 px=0 gx=0
AACGCGGAACCAGATCCGATTTTGGAGGAT
>group_174_4 102 1 0 0 sg=102 px=0 gx=0
CAATAACCTAGTATAGGGGCCATGGTCCGC
>group_174_5 102 1 0 0 sg=102 px=0 gx=0
TCTAGCCTAGGCCGCGGACCATGGCCCCTA
>group_174_6 102 1 0 0 sg=102 px=0 gx=0
CGGACCATGGCCCCTATACTAGGTTATTGG
>group_174_7 102 1 0 0 sg=102 px=0 gx=0
AACTTGTTGATCTAGAACGCGGAACCAGAT
>group_174_8 102 1 0 0 sg=102 px=0 gx=0
CCGCGTTCTAGATCAACAAGTTTGTACAAA
>group_174_9 102 1 0 0 sg=102 px=0 gx=0
GCTTTTTTGTACAAACTTGTTGATCTAGAA
>group_175_0 506 0 0 60 sg=446 px=0 gx=60
TAGAGTCGATCGACCTGCAGGCATGCCCGC
>group_175_1 506 0 0 60 sg=446 px=0 gx=60
CTCTAGAGGATCCGTTGTTCGGTCGGCATC
>group_175_2 506 0 0 60 sg=446 px=0 gx=60
CCCCCGGGATCCCCGGGCCTGTCCTCTCCA
>group_175_3 506 0 0 60 sg=446 px=0 gx=60
GGTCGATCGACTCTAGAGGATCCGTTGTTC
>group_175_4 506 0 0 60 sg=446 px=0 gx=60
GCAGGCATGCCCGCTGAAATCACCAGTCTC
>group_175_5 506 0 0 60 sg=446 px=0 gx=60
GAGCCACTCAGCCCAAGCTTGAATTCGAGC
>group_175_6 506 0 0 60 sg=446 px=0 gx=60
AACGGATCCTCTAGAGTCGATCGACCTGCA
>group_175_7 506 0 0 60 sg=446 px=0 gx=60
GAAGGAGCCACTCAGCCCAAGCTTGAATTC
>group_175_8 506 0 0 60 sg=446 px=0 gx=60
CCCGCAGGTACCGTTCCTCGACGATCGTCA
>group_175_9 506 0 0 60 sg=446 px=0 gx=60
CACTCAGCCCAAGCTTGAATTCGAGCTCCC
>group_177_0 110 1 0 0 sg=110 px=0 gx=0
ACAAAGTGGTGATAATTCGGTTTAAACGGC
>group_177_1 110 1 0 0 sg=110 px=0 gx=0
CCGGGGGTGGACCATCCTCTAGACTGCCTG
>group_177_2 110 1 0 0 sg=110 px=0 gx=0
CCTCTAGACTGCCTGGAATTATCACAAGTT
>group_177_3 110 1 0 0 sg=110 px=0 gx=0
CGGGGGTGGACCATCCTCTAGACTGCCTGG
>group_177_4 110 1 0 0 sg=110 px=0 gx=0
ACTGCCTGGAATTATCACAAGTTTGTACAA
>group_177_5 110 1 0 0 sg=110 px=0 gx=0
TAATTCCAGGCAGTCTAGAGGATGGTCCAC
>group_177_6 110 1 0 0 sg=110 px=0 gx=0
CTTGTACAAAGTGGTGATAATTCGGTTTAA
>group_177_7 110 1 0 0 sg=110 px=0 gx=0
ATTCCAGGCAGTCTAGAGGATGGTCCACCC
>group_177_8 110 1 0 0 sg=110 px=0 gx=0
CTCGGCCGGCCGTTTAAACCGAATTATCAC
>group_177_9 110 1 0 0 sg=110 px=0 gx=0
AACCGAATTATCACCACTTTGTACAAGAAA
>group_178_0 116 1 0 0 sg=116 px=0 gx=0
ATTACCAGTTTACCTTCTTCGATTTTCATG
>group_178_1 116 1 0 0 sg=116 px=0 gx=0
GCGGCATGAAAATCGAAGAAGGTAAACTGG
>group_178_2 116 1 0 0 sg=116 px=0 gx=0
GCTGCTAGTCTGCGCGTCTTTCAGGGCTTC
>group_178_3 116 1 0 0 sg=116 px=0 gx=0
TGAAACAGAACTTCCAGACCGCTGCTAGTC
>group_178_4 116 1 0 0 sg=116 px=0 gx=0
CTGAAAGACGCGCAGACTAGCAGCGGTCTG
>group_178_5 116 1 0 0 sg=116 px=0 gx=0
GACCGCTGCTAGTCTGCGCGTCTTTCAGGG
>group_178_6 116 1 0 0 sg=116 px=0 gx=0
ATGCCGCTGCTGTGATGGTGGTGATGGTGT
>group_178_7 116 1 0 0 sg=116 px=0 gx=0
CAGACCGCTGCTAGTCTGCGCGTCTTTCAG
>group_178_8 116 1 0 0 sg=116 px=0 gx=0
ACCGCTGCTAGTCTGCGCGTCTTTCAGGGC
>group_178_9 116 1 0 0 sg=116 px=0 gx=0
CCAGTTTACCTTCTTCGATTTTCATGCCGC
>group_179_0 7316 0 5252 0 sg=2064 px=5252 gx=0
GAACTTTTGTGCAATGTTGAAGATTAGTAA
>group_179_1 7316 0 5252 0 sg=2064 px=5252 gx=0
TGCCTTGATATTGTCTGATAATCTAGCCGA
>group_179_2 7316 0 5252 0 sg=2064 px=5252 gx=0
GGCAATGAGAAAACGGATAATAAAGCTGTT
>group_179_3 7316 0 5252 0 sg=2064 px=5252 gx=0
GTGAAGTACTTCTATTGAACTTTTGTGCAA
>group_179_4 7316 0 5252 0 sg=2064 px=5252 gx=0
ATCTCACGAAACGATATATCGCTGGATTTG
>group_179_5 7316 0 5252 0 sg=2064 px=5252 gx=0
GGTCGCAGGTATGCCAAACGTGGTTCTAAA
>group_179_6 7316 0 5252 0 sg=2064 px=5252 gx=0
CGCCCGAAGTGGTAGCTATAGCATGGAGCT
>group_179_7 7316 0 5252 0 sg=2064 px=5252 gx=0
TATGTTCGTCCGAACTTAGTCATTTGAATG
>group_179_8 7316 0 5252 0 sg=2064 px=5252 gx=0
GAAGAAAGGATTCAGCCCGGAGCAGATTGT
>group_179_9 7316 0 5252 0 sg=2064 px=5252 gx=0
AACAGCCTCTTCAATGCTATTAAATTTTCC
>group_180_0 110 1 0 0 sg=110 px=0 gx=0
ATGCAGTTTAAATTCTTGAAGACGAAAGGG
>group_180_1 110 1 0 0 sg=110 px=0 gx=0
CAGTTTAAATTCTTGAAGACGAAAGGGCCT
>group_180_2 110 1 0 0 sg=110 px=0 gx=0
ATTTAAACTGCATCCCTTAACTTGTTTTTC
>group_180_3 110 1 0 0 sg=110 px=0 gx=0
CCAGGACCCAACGCTGCTCCCTTAACTTAC
>group_180_4 110 1 0 0 sg=110 px=0 gx=0
GACCCAACGCTGCTCCCTTAACTTACTTAT
>group_180_5 110 1 0 0 sg=110 px=0 gx=0
GGATGCAGTTTAAATTCTTGAAGACGAAAG
>group_180_6 110 1 0 0 sg=110 px=0 gx=0
CCAACGCTGCTCCCTTAACTTACTTATTAA
>group_180_7 110 1 0 0 sg=110 px=0 gx=0
CGCTGCTCCCTTAACTTACTTATTAAATAA
>group_180_8 110 1 0 0 sg=110 px=0 gx=0
ATAAGTAAGTTAAGGGAGCAGCGTTGGGTC
>group_180_9 110 1 0 0 sg=110 px=0 gx=0
GATGCAGTTTAAATTCTTGAAGACGAAAGG
>group_181_0 82 29 0 0 sg=82 px=0 gx=0
GGTTATCACCACTTTGTACAAGAAAGCTGA
>group_181_1 82 29 0 0 sg=82 px=0 gx=0
AGCTTTTTTGTACAAACTTGTGATAACAGC
>group_181_2 82 29 0 0 sg=82 px=0 gx=0
TGTTATCACAAGTTTGTACAAAAAAGCTGA
>group_181_3 82 29 0 0 sg=82 px=0 gx=0
AGGTTATCACCACTTTGTACAAGAAAGCTG
>group_181_4 82 29 0 0 sg=82 px=0 gx=0
CTCTAGGTTATCACCACTTTGTACAAGAAA
>group_181_5 82 29 0 0 sg=82 px=0 gx=0
CTCATTCTAGAGTCCCCCGTGTTCTCTCCA
>group_181_6 82 29 0 0 sg=82 px=0 gx=0
ATTCGAGCTCTAGGTTATCACCACTTTGTA
>group_181_7 82 29 0 0 sg=82 px=0 gx=0
GTGGTGATAACCTAGAGCTCGAATTTCCCC
>group_181_8 82 29 0 0 sg=82 px=0 gx=0
TTCTAGAGTCCCCCGTGTTCTCTCCAAATG
>group_181_9 82 29 0 0 sg=82 px=0 gx=0
TAGGTTATCACCACTTTGTACAAGAAAGCT
>group_182_0 4270 1 0 0 sg=4270 px=0 gx=0
CAGAGGATGCAGATATACAAAATGATGATG
>group_182_1 4270 1 0 0 sg=4270 px=0 gx=0
TTTTGTAAATTGTATATGTATTAAAACAAG
>group_182_2 4270 1 0 0 sg=4270 px=0 gx=0
AGATTACCAAGAAACCAATTTCATGCACCT
>group_182_3 4270 1 0 0 sg=4270 px=0 gx=0
TTTAATTCTCTATAAACAAGATGTAAACAT
>group_182_4 4270 1 0 0 sg=4270 px=0 gx=0
CAGCACAAAGTCTTGTTCTAATTGTTTGTC
>group_182_5 4270 1 0 0 sg=4270 px=0 gx=0
AACTTTTTGTTTTAAAGATTTATTTCTGTT
>group_182_6 4270 1 0 0 sg=4270 px=0 gx=0
ATAAAAGCGATTGTGGCATCTAATCCCAGC
>group_182_7 4270 1 0 0 sg=4270 px=0 gx=0
TTTGTCGTTGATTTCGTTTCATCGTCCAAA
>group_182_8 4270 1 0 0 sg=4270 px=0 gx=0
TTTGACTCTCGTATAGCATCAAAAACATAT
>group_182_9 4270 1 0 0 sg=4270 px=0 gx=0
TGGGAACGCTGGGGCGATGAAATTTCTAAT
>group_183_0 40 1 0 0 sg=40 px=0 gx=0
AAACTTGTTTGATTAGAGTCCCCCGTGTTC
>group_183_1 40 1 0 0 sg=40 px=0 gx=0
GTTTGATTAGAGTCCCCCGTGTTCTCTCCA
>group_183_2 40 1 0 0 sg=40 px=0 gx=0
GGGGACTCTAATCAAACAAGTTTGTACAAA
>group_183_3 40 1 0 0 sg=40 px=0 gx=0
GAGAACACGGGGGACTCTAATCAAACAAGT
>group_183_4 40 1 0 0 sg=40 px=0 gx=0
ACGGGGGACTCTAATCAAACAAGTTTGTAC
>group_183_5 40 1 0 0 sg=40 px=0 gx=0
TTGTTTGATTAGAGTCCCCCGTGTTCTCTC
>group_183_6 40 1 0 0 sg=40 px=0 gx=0
TTTGGAGAGAACACGGGGGACTCTAATCAA
>group_183_7 40 1 0 0 sg=40 px=0 gx=0
ACACGGGGGACTCTAATCAAACAAGTTTGT
>group_183_8 40 1 0 0 sg=40 px=0 gx=0
TTGTACAAACTTGTTTGATTAGAGTCCCCC
>group_183_9 40 1 0 0 sg=40 px=0 gx=0
GGACTCTAATCAAACAAGTTTGTACAAAAA
>group_184_0 88 0 0 0 sg=88 px=0 gx=0
CGAATTGACGCGTCGGCCGGGAAGCCGATC
>group_184_1 88 0 0 0 sg=88 px=0 gx=0
TATGTCGACGCGTCCTCGGTACCGGGCCCC
>group_184_2 88 0 0 0 sg=88 px=0 gx=0
CATCAGCAGGATCGAATTGACGCGTCGGCC
>group_184_3 88 0 0 0 sg=88 px=0 gx=0
GGGGGGGCCCGGTACCGAGGACGCGTCGAC
>group_184_4 88 0 0 0 sg=88 px=0 gx=0
GATCGGCTTCCCGGCCGACGCGTCAATTCG
>group_184_5 88 0 0 0 sg=88 px=0 gx=0
GGACGCGTCGACATAAGCCTGTTCGGTTCG
>group_184_6 88 0 0 0 sg=88 px=0 gx=0
TCGAATTGACGCGTCGGCCGGGAAGCCGAT
>group_184_7 88 0 0 0 sg=88 px=0 gx=0
TTCCCGGCCGACGCGTCAATTCGATCCTGC
>group_184_8 88 0 0 0 sg=88 px=0 gx=0
GGCCGACGCGTCAATTCGATCCTGCTGATG
>group_184_9 88 0 0 0 sg=88 px=0 gx=0
AGCAGGATCGAATTGACGCGTCGGCCGGGA
>group_185_0 2600 1 0 0 sg=2600 px=0 gx=0
CGCCTATTATTTTTGACACCAGACAAGTTG
>group_185_1 2600 1 0 0 sg=2600 px=0 gx=0
TATGTAATTTTTTAAATAATTACTTTTCAA
>group_185_2 2600 1 0 0 sg=2600 px=0 gx=0
TCCAGGAGCAGTACTTGGTGATGGACACGT
>group_185_3 2600 1 0 0 sg=2600 px=0 gx=0
ATACTGCATTTCAAAATGCAGAGCAAATGA
>group_185_4 2600 1 0 0 sg=2600 px=0 gx=0
GTAGTAAAACTGGAACTTTGAGCTTCAATA
>group_185_5 2600 1 0 0 sg=2600 px=0 gx=0
AACAATTCCTGCTTCTTTGCATAGGCATCT
>group_185_6 2600 1 0 0 sg=2600 px=0 gx=0
GATGTAGTGAGATGAGCATATTTAAAATGA
>group_185_7 2600 1 0 0 sg=2600 px=0 gx=0
TGGTGTCAAAAATAATAGGCGAAACAAATC
>group_185_8 2600 1 0 0 sg=2600 px=0 gx=0
TGCAAACATTTAATGAATTGTAATTCTTTA
>group_185_9 2600 1 0 0 sg=2600 px=0 gx=0
CACCATTTCATGGTTAAACATGTACTCCGG
>group_186_0 156 1 0 0 sg=156 px=0 gx=0
GGGTATGGTGGCAGGCCCGTTGGCCGGGGG
>group_186_1 156 1 0 0 sg=156 px=0 gx=0
ACGACTCACTATAGGGAATTCTCATGTTTG
>group_186_2 156 1 0 0 sg=156 px=0 gx=0
ATGAGAATTCCCTATAGTGAGTCGTATTAA
>group_186_3 156 1 0 0 sg=156 px=0 gx=0
AAACATGAGAATTCCCTATAGTGAGTCGTA
>group_186_4 156 1 0 0 sg=156 px=0 gx=0
CGACTCACTATAGGGAATTCTCATGTTTGA
>group_186_5 156 1 0 0 sg=156 px=0 gx=0
CAGGTCCAGCTGCGGTAAAGCTCATCAGCG
>group_186_6 156 1 0 0 sg=156 px=0 gx=0
CAGTGCCAAGCTTGCATGCCTGCAGGTCCA
>group_186_7 156 1 0 0 sg=156 px=0 gx=0
CCCGTTGGCCGGGGGACTGTTGGGCGCCAT
>group_186_8 156 1 0 0 sg=156 px=0 gx=0
CTTGCATGCCTGCAGGTCCAGCTGCGGTAA
>group_186_9 156 1 0 0 sg=156 px=0 gx=0
CACGCTGATGAGCTTTACCGCAGCTGGACC
>group_187_0 280 1 0 0 sg=280 px=0 gx=0
GGTGCGGTTGCTGGGCCTCGTGATACGCCT
>group_187_1 280 1 0 0 sg=280 px=0 gx=0
CACCCTTTCGTCTTCAAGAATAAAAGGATC
>group_187_2 280 1 0 0 sg=280 px=0 gx=0
ACCTTCTTCACGAGGCAGACCTCACCCTTT
>group_187_3 280 1 0 0 sg=280 px=0 gx=0
ACACAGGTGCGGTTGCTGGGCCTCGTGATA
>group_187_4 280 1 0 0 sg=280 px=0 gx=0
TCCCCGGGCGAGCTCGAATTCGAAGCAGCT
>group_187_5 280 1 0 0 sg=280 px=0 gx=0
AATTCGAAGCAGCTTTGCACTGGATTGCGA
>group_187_6 280 1 0 0 sg=280 px=0 gx=0
CTTCTTCACGAGGCAGACCTCACCCTTTCG
>group_187_7 280 1 0 0 sg=280 px=0 gx=0
ACACCTTCTTCACGAGGCAGACCTCACCCT
>group_187_8 280 1 0 0 sg=280 px=0 gx=0
AACCGCACCTGTGTGAGGTCTGCCTCGTGA
>group_187_9 280 1 0 0 sg=280 px=0 gx=0
CGGTTGCTGGGCCTCGTGATACGCCTATTT
>group_188_0 124 1 0 2 sg=122 px=0 gx=2
CCCCCCCCTGCAGCGGCCGCTTCCCTTTAG
>group_188_1 124 1 0 2 sg=122 px=0 gx=2
TGGTTTAGTGGTAACCAGATCACGCGTGAA
>group_188_2 124 1 0 2 sg=122 px=0 gx=2
CTGCAGCGGCCGCTTCCCTTTAGTGAGGGT
>group_188_3 124 1 0 2 sg=122 px=0 gx=2
CACGCGTGATCTGGTTACCACTAAACCAGC
>group_188_4 124 1 0 2 sg=122 px=0 gx=2
CCCCCCCCCCCCCTGCAGCGGCCGCTTCCC
>group_188_5 124 1 0 2 sg=122 px=0 gx=2
AACCAGATCACGCGTGAATTCTCGAGGCTA
>group_188_6 124 1 0 2 sg=122 px=0 gx=2
CTAGCCTCGAGAATTCACGCGTGATCTGGT
>group_188_7 124 1 0 2 sg=122 px=0 gx=2
CGTGATCTGGTTACCACTAAACCAGCCTCA
>group_188_8 124 1 0 2 sg=122 px=0 gx=2
CTGGTTTAGTGGTAACCAGATCACGCGTGA
>group_188_9 124 1 0 2 sg=122 px=0 gx=2
TATAGGCTAGCCTCGAGAATTCACGCGTGA
>group_189_0 126 1 0 0 sg=126 px=0 gx=0
ATCATGTCTGGATCGATCCCCGGGTACCGA
>group_189_1 126 1 0 0 sg=126 px=0 gx=0
GGATCTCGAGGAGCTTGGCGAGATTTTCAG
>group_189_2 126 1 0 0 sg=126 px=0 gx=0
TCTCGAGGAGCTTGGCGAGATTTTCAGGAG
>group_189_3 126 1 0 0 sg=126 px=0 gx=0
TCTGGATCGATCCCCGGGTACCGAGCTCGA
>group_189_4 126 1 0 0 sg=126 px=0 gx=0
CTCGCCAAGCTCCTCGAGATCCAGATCTGG
>group_189_5 126 1 0 0 sg=126 px=0 gx=0
CTGGATCGATCCCCGGGTACCGAGCTCGAA
>group_189_6 126 1 0 0 sg=126 px=0 gx=0
ATCCAGATCTGGATCTCGAGGAGCTTGGCG
>group_189_7 126 1 0 0 sg=126 px=0 gx=0
TCCAGATCTGGATCTCGAGGAGCTTGGCGA
>group_189_8 126 1 0 0 sg=126 px=0 gx=0
TAGAGGATCCAGATCTGGATCTCGAGGAGC
>group_189_9 126 1 0 0 sg=126 px=0 gx=0
CTCCTGAAAATCTCGCCAAGCTCCTCGAGA
>group_190_0 278 1 0 0 sg=278 px=0 gx=0
TAACCCTGCTTCGGGGTCATTATAGCGAAT
>group_190_1 278 1 0 0 sg=278 px=0 gx=0
ACCCTGCTTCGGGGTCATTATAGCGAATTT
>group_190_2 278 1 0 0 sg=278 px=0 gx=0
ATGCCGACTCTAGAGGATCCGTCCTTGGCT
>group_190_3 278 1 0 0 sg=278 px=0 gx=0
CATTTTCGCCAAAAGTTGGACCTGCAGGCA
>group_190_4 278 1 0 0 sg=278 px=0 gx=0
TGCTCAACGGGAATCCTGCCTGCGAGGCTG
>group_190_5 278 1 0 0 sg=278 px=0 gx=0
TCTAGAGGATCCGTCCTTGGCTGCAGGTCG
>group_190_6 278 1 0 0 sg=278 px=0 gx=0
CTGGCGGTGCTCAACGGGAATCCTGCCTGC
>group_190_7 278 1 0 0 sg=278 px=0 gx=0
AACGTCTCATTTTCGCCAAAAGTTGGACCT
>group_190_8 278 1 0 0 sg=278 px=0 gx=0
CTGCAGCCAAGGACGGATCCTCTAGAGTCG
>group_190_9 278 1 0 0 sg=278 px=0 gx=0
ATCGGCCAGCCTCGCAGGCAGGATTCCCGT
>group_191_0 86 1 0 0 sg=86 px=0 gx=0
GCACGTCATCTAGCGGAATTAATTCATGAG
>group_191_1 86 1 0 0 sg=86 px=0 gx=0
ATTGATGGGGATCTAGCTTCACGCTGCCGC
>group_191_2 86 1 0 0 sg=86 px=0 gx=0
GCGTGAAGCTAGATCCCCATCAATCCTGCC
>group_191_3 86 1 0 0 sg=86 px=0 gx=0
AATAGGCAGGATTGATGGGGATCTAGCTTC
>group_191_4 86 1 0 0 sg=86 px=0 gx=0
AATTCCGCTAGATGACGTGCGGCTTCGACC
>group_191_5 86 1 0 0 sg=86 px=0 gx=0
TCGAAGCCGCACGTCATCTAGCGGAATTAA
>group_191_6 86 1 0 0 sg=86 px=0 gx=0
GGCAGGATTGATGGGGATCTAGCTTCACGC
>group_191_7 86 1 0 0 sg=86 px=0 gx=0
GAAGCTAGATCCCCATCAATCCTGCCTATT
>group_191_8 86 1 0 0 sg=86 px=0 gx=0
TGCGGCAGCGTGAAGCTAGATCCCCATCAA
>group_191_9 86 1 0 0 sg=86 px=0 gx=0
TTCCGCTAGATGACGTGCGGCTTCGACCTC
>group_192_0 330 0 0 0 sg=330 px=0 gx=0
TAGACCTAGGCCTTAAGATCATATGCATCC
>group_192_1 330 0 0 0 sg=330 px=0 gx=0
GCTTCTACTTATGGTACCCGGGGATCCGTC
>group_192_2 330 0 0 0 sg=330 px=0 gx=0
CTCGAGGCGAAATGACCGACCAAGCGACGC
>group_192_3 330 0 0 0 sg=330 px=0 gx=0
TAGGCCTTAAGATCATATGCATCCGCGGGC
>group_192_4 330 0 0 0 sg=330 px=0 gx=0
GGCGAACCCCAGAGTCCCGCTCAGAAGAAC
>group_192_5 330 0 0 0 sg=330 px=0 gx=0
CTAGACCTAGGCCTTAAGATCATATGCATC
>group_192_6 330 0 0 0 sg=330 px=0 gx=0
GGCAACCTCATGTCCCCCCCCCCCCCTGCA
>group_192_7 330 0 0 0 sg=330 px=0 gx=0
GATAAGCTGTCAAACATGAGAATTCCCCTG
>group_192_8 330 0 0 0 sg=330 px=0 gx=0
GGGCGTCGCTTGGTCGGTCATTTCGCCTCG
>group_192_9 330 0 0 0 sg=330 px=0 gx=0
CTCGAGGCGAACCCCAGAGTCCCGCTCAGA
>group_193_0 152 1 0 0 sg=152 px=0 gx=0
GCACCGGTGTCCTCTATGGAGGTCAAAACA
>group_193_1 152 1 0 0 sg=152 px=0 gx=0
GCGGCCGCACCGGTGTCCTCTATGGAGGTC
>group_193_2 152 1 0 0 sg=152 px=0 gx=0
CATCCACGCTGTTTTGACCTCCATAGAGGA
>group_193_3 152 1 0 0 sg=152 px=0 gx=0
GTTGGGTGCAGGTCTCGAGCTCGAGTTTAC
>group_193_4 152 1 0 0 sg=152 px=0 gx=0
TCTAGGGAGATCAGCCTGCAGGTTGGGTGC
>group_193_5 152 1 0 0 sg=152 px=0 gx=0
GAGGACACCGGTGCGGCCGCAAAAGGAGAT
>group_193_6 152 1 0 0 sg=152 px=0 gx=0
CTCGAGCTCGAGTTTACCACTCCCTATCAG
>group_193_7 152 1 0 0 sg=152 px=0 gx=0
TAGGGAGTGGTAAACTCGAGCTCGAGACCT
>group_193_8 152 1 0 0 sg=152 px=0 gx=0
CTCGAGACCTGCACCCAACCTGCAGGCTGA
>group_193_9 152 1 0 0 sg=152 px=0 gx=0
TCCACGCTGTTTTGACCTCCATAGAGGACA
>group_194_0 2782 1 0 2352 sg=430 px=0 gx=2352
CCTGGAACAGAACTTCCAGACCCGCGGACG
>group_194_1 2782 1 0 2352 sg=430 px=0 gx=2352
ACGATATTCATTGGCACTTTGCCCTTGCGG
>group_194_2 2782 1 0 2352 sg=430 px=0 gx=2352
TGAGCAACGATATTCATTGGCACTTTGCCC
>group_194_3 2782 1 0 2352 sg=430 px=0 gx=2352
TTGCATGTGATGATGATGATGATGCACTTT
>group_194_4 2782 1 0 2352 sg=430 px=0 gx=2352
GCATCATCATCATCATCACATGCAAGTTTC
>group_194_5 2782 1 0 2352 sg=430 px=0 gx=2352
CCGCGTGGCACCAGACCCGCGGAGGGCCCC
>group_194_6 2782 1 0 2352 sg=430 px=0 gx=2352
CGCGGAGGGCCCCTGGAACAGAACTTCCAG
>group_194_7 2782 1 0 2352 sg=430 px=0 gx=2352
GACCCGCGGAGGGCCCCTGGAACAGAACTT
>group_194_8 2782 1 0 2352 sg=430 px=0 gx=2352
AAGGTCTGGAAGCGATCGAAGTTGAAAAAC
>group_194_9 2782 1 0 2352 sg=430 px=0 gx=2352
GATACCACCACTACCGCGTGGCACCAGACC
>group_195_0 182 1 0 0 sg=182 px=0 gx=0
GCAGCTAGTACTGACGGACACACCGAAGCC
>group_195_1 182 1 0 0 sg=182 px=0 gx=0
CTAGTACTGACGGACACACCGAAGCCCCGG
>group_195_2 182 1 0 0 sg=182 px=0 gx=0
GACTCTAGAGTCGTCGACGTCAAAATCACC
>group_195_3 182 1 0 0 sg=182 px=0 gx=0
GCCGGGGCTTCGGTGTGTCCGTCAGTACTA
>group_195_4 182 1 0 0 sg=182 px=0 gx=0
CGCGAGCGCGACTCTAGAGTCGTCGACGTC
>group_195_5 182 1 0 0 sg=182 px=0 gx=0
GACGTCGACGACTCTAGAGTCGCGCTCGCG
>group_195_6 182 1 0 0 sg=182 px=0 gx=0
TTCGGTGTGTCCGTCAGTACTAGCTGCAGG
>group_195_7 182 1 0 0 sg=182 px=0 gx=0
CGACGACTCTAGAGTCGCGCTCGCGCGACT
>group_195_8 182 1 0 0 sg=182 px=0 gx=0
TACGACCGTCAGTCGCGCGAGCGCGACTCT
>group_195_9 182 1 0 0 sg=182 px=0 gx=0
GGCCCTACGCCCCCAACTGAGAGAACTCAA
>group_196_0 210 0 4 0 sg=206 px=4 gx=0
ATTTTGGTCATGAGATTATCAAAAATCAGA
>group_196_1 210 0 4 0 sg=206 px=4 gx=0
GGTCATGAGATTAGAGGCGTCAGAGGCAGA
>group_196_2 210 0 4 0 sg=206 px=4 gx=0
GTTTTCTGCCTCTGATTTTTGATAATCTCA
>group_196_3 210 0 4 0 sg=206 px=4 gx=0
TCGTAGGGGTCTGACGCTCAGTGGAACGAA
>group_196_4 210 0 4 0 sg=206 px=4 gx=0
AGGGATTTTGGTCATGAGATTATCAAAAAT
>group_196_5 210 0 4 0 sg=206 px=4 gx=0
TCTAATCTCATGACCAAAATCCCTTAACGT
>group_196_6 210 0 4 0 sg=206 px=4 gx=0
CGTCAGACCCCGAAACTGACATTAACCGAC
>group_196_7 210 0 4 0 sg=206 px=4 gx=0
TTAATGTCAGTTTCGGGGTCTGACGCTCAG
>group_196_8 210 0 4 0 sg=206 px=4 gx=0
TCGTGACAGAGCCGGGTATCGTAGGGGTCT
>group_196_9 210 0 4 0 sg=206 px=4 gx=0
AAAATCAGAGGCAGAAAACGTTGCTTAACG
>group_197_0 124 1 0 18 sg=106 px=0 gx=18
TAGATTCATAAATTTGAAGCTTTAATGCGG
>group_197_1 124 1 0 18 sg=106 px=0 gx=18
AATTTTTGAATTCTTGAAGACGAAAGGGCC
>group_197_2 124 1 0 18 sg=106 px=0 gx=18
ATTAAAGCTTCAAATTTATGAATCTATTAT
>group_197_3 124 1 0 18 sg=106 px=0 gx=18
TTCAAGAATTCAAAAATTTATTTGCTTTCA
>group_197_4 124 1 0 18 sg=106 px=0 gx=18
TAAATTTGAAGCTTTAATGCGGTAGTTTAT
>group_197_5 124 1 0 18 sg=106 px=0 gx=18
TGAAGCTTTAATGCGGTAGTTTATCACAGT
>group_197_6 124 1 0 18 sg=106 px=0 gx=18
AAATAAATTTTTGAATTCTTGAAGACGAAA
>group_197_7 124 1 0 18 sg=106 px=0 gx=18
TTTCTGTATAATAGATTCATAAATTTGAAG
>group_197_8 124 1 0 18 sg=106 px=0 gx=18
CAAAAATTTATTTGCTTTCAGGAAAATTTT
>group_197_9 124 1 0 18 sg=106 px=0 gx=18
GAAAGCAAATAAATTTTTGAATTCTTGAAG
>group_198_0 6558 4 6430 0 sg=128 px=6430 gx=0
CACCCTTTGTCCAAGAGCTTTTAAGCTCGA
>group_198_1 6558 4 6430 0 sg=128 px=6430 gx=0
AAATTGGGATTTCTCGTGGTCTTCCACCCT
>group_198_2 6558 4 6430 0 sg=128 px=6430 gx=0
AAAGGGTGGAAGACCACGAGAAATCCCAAT
>group_198_3 6558 4 6430 0 sg=128 px=6430 gx=0
GGATCCACTAGCTCGTTTCAAATTACCGAT
>group_198_4 6558 4 6430 0 sg=128 px=6430 gx=0
TCTTCCACCCTTTGTCCAAGAGCTTTTAAG
>group_198_5 6558 4 6430 0 sg=128 px=6430 gx=0
AGTTGTTATGATGTCGTTAGAGGATTCTTC
>group_198_6 6558 4 6430 0 sg=128 px=6430 gx=0
TTGGACAAAGGGTGGAAGACCACGAGAAAT
>group_198_7 6558 4 6430 0 sg=128 px=6430 gx=0
TTGGGATTTCTCGTGGTCTTCCACCCTTTG
>group_198_8 6558 4 6430 0 sg=128 px=6430 gx=0
CGTGGTCTTCCACCCTTTGTCCAAGAGCTT
>group_198_9 6558 4 6430 0 sg=128 px=6430 gx=0
GGTGGAAGACCACGAGAAATCCCAATTTTG
>group_199_0 94 1 0 0 sg=94 px=0 gx=0
TTTAATTAATTAAGCTTGCATGCCTGCAGG
>group_199_1 94 1 0 0 sg=94 px=0 gx=0
GCATGCAAGCTTAATTAATTAAAGGAGGAA
>group_199_2 94 1 0 0 sg=94 px=0 gx=0
TAATTAATTAAAGGAGGAAACAGCTATGAC
>group_199_3 94 1 0 0 sg=94 px=0 gx=0
CATGGTCATAGCTGTTTCCTCCTTTAATTA
>group_199_4 94 1 0 0 sg=94 px=0 gx=0
GGGAATTCCCGGGGATCCTCTAGAGTCGAC
>group_199_5 94 1 0 0 sg=94 px=0 gx=0
CCTGCAGGCATGCAAGCTTAATTAATTAAA
>group_199_6 94 1 0 0 sg=94 px=0 gx=0
ACGGATCCGGGGAATTCCCGGGGATCCTCT
>group_199_7 94 1 0 0 sg=94 px=0 gx=0
TAATCATGGTCATAGCTGTTTCCTCCTTTA
>group_199_8 94 1 0 0 sg=94 px=0 gx=0
CGGGGAATTCCCGGGGATCCTCTAGAGTCG
>group_199_9 94 1 0 0 sg=94 px=0 gx=0
TCCTCCTTTAATTAATTAAGCTTGCATGCC
>group_200_0 48 9 0 0 sg=48 px=0 gx=0
CTTTAGATTGATTTACGCGCCCTGTAGCGG
>group_200_1 48 9 0 0 sg=48 px=0 gx=0
TATACTTTAGATTGATTTACGCGCCCTGTA
>group_200_2 48 9 0 0 sg=48 px=0 gx=0
ACTTTAGATTGATTTACGCGCCCTGTAGCG
>group_200_3 48 9 0 0 sg=48 px=0 gx=0
TTAATGCGCCGCTACAGGGCGCGTAAATCA
>group_200_4 48 9 0 0 sg=48 px=0 gx=0
GATTTACGCGCCCTGTAGCGGCGCATTAAG
>group_200_5 48 9 0 0 sg=48 px=0 gx=0
AATGCGCCGCTACAGGGCGCGTAAATCAAT
>group_200_6 48 9 0 0 sg=48 px=0 gx=0
ATTGATTTACGCGCCCTGTAGCGGCGCATT
>group_200_7 48 9 0 0 sg=48 px=0 gx=0
CTACAGGGCGCGTAAATCAATCTAAAGTAT
>group_200_8 48 9 0 0 sg=48 px=0 gx=0
TTTAGATTGATTTACGCGCCCTGTAGCGGC
>group_200_9 48 9 0 0 sg=48 px=0 gx=0
TACTCATATATACTTTAGATTGATTTACGC
>group_201_0 88 84 0 0 sg=88 px=0 gx=0
ATTTCTAGCTAGACATTATTTGCCGACTAC
>group_201_1 88 84 0 0 sg=88 px=0 gx=0
AGGTAGTCGGCAAATAATGTCTAGCTAGAA
>group_201_2 88 84 0 0 sg=88 px=0 gx=0
GTAGTCGGCAAATAATGTCTAGCTAGAAAT
>group_201_3 88 84 0 0 sg=88 px=0 gx=0
TAATGTCTAGCTAGAAATTCGTTCAAGCCG
>group_201_4 88 84 0 0 sg=88 px=0 gx=0
AATAATGTCTAGCTAGAAATTCGTTCAAGC
>group_201_5 88 84 0 0 sg=88 px=0 gx=0
ACTTCGGCGATCACCGCTTCCCCCATGATG
>group_201_6 88 84 0 0 sg=88 px=0 gx=0
TTCCCCCATGATGTTTAACTTTGTTTTAGG
>group_201_7 88 84 0 0 sg=88 px=0 gx=0
ATAATGTCTAGCTAGAAATTCGTTCAAGCC
>group_201_8 88 84 0 0 sg=88 px=0 gx=0
CAAATAATGTCTAGCTAGAAATTCGTTCAA
>group_201_9 88 84 0 0 sg=88 px=0 gx=0
TGAACGAATTTCTAGCTAGACATTATTTGC
>group_202_0 46 21 0 0 sg=46 px=0 gx=0
ACCTACATCTGTATTAACGAAGCGCTAACC
>group_202_1 46 21 0 0 sg=46 px=0 gx=0
TCTGTATTAACGAAGCGCTAACCGTTTTTA
>group_202_2 46 21 0 0 sg=46 px=0 gx=0
CAGAGCCTGATAAAAACGGTTAGCGCTTCG
>group_202_3 46 21 0 0 sg=46 px=0 gx=0
CTGATAAAAACGGTTAGCGCTTCGTTAATA
>group_202_4 46 21 0 0 sg=46 px=0 gx=0
TTAACGAAGCGCTAACCGTTTTTATCAGGC
>group_202_5 46 21 0 0 sg=46 px=0 gx=0
AGCCTGATAAAAACGGTTAGCGCTTCGTTA
>group_202_6 46 21 0 0 sg=46 px=0 gx=0
AACACCTACATCTGTATTAACGAAGCGCTA
>group_202_7 46 21 0 0 sg=46 px=0 gx=0
TATTAACGAAGCGCTAACCGTTTTTATCAG
>group_202_8 46 21 0 0 sg=46 px=0 gx=0
ACGAAGCGCTAACCGTTTTTATCAGGCTCT
>group_202_9 46 21 0 0 sg=46 px=0 gx=0
CTACATCTGTATTAACGAAGCGCTAACCGT
>group_203_0 72 1 0 0 sg=72 px=0 gx=0
ATCCGCCCTTAAGGGCGAGCTTGAAGGTAA
>group_203_1 72 1 0 0 sg=72 px=0 gx=0
TGCGGATCCGCCCTTAAGGGCGAGCTTGAA
>group_203_2 72 1 0 0 sg=72 px=0 gx=0
GCTCGCCCTTAAGGGCGGATCCGCAAGCTT
>group_203_3 72 1 0 0 sg=72 px=0 gx=0
TTGCGGATCCGCCCTTAAGGGCGAGCTTGA
>group_203_4 72 1 0 0 sg=72 px=0 gx=0
TTAAGGGCGGATCCGCAAGCTTGTCATCGT
>group_203_5 72 1 0 0 sg=72 px=0 gx=0
ATCCGGTGATGACGATGACAAGCTTGCGGA
>group_203_6 72 1 0 0 sg=72 px=0 gx=0
GGATCCGGTGATGACGATGACAAGCTTGCG
>group_203_7 72 1 0 0 sg=72 px=0 gx=0
CAAGCTCGCCCTTAAGGGCGGATCCGCAAG
>group_203_8 72 1 0 0 sg=72 px=0 gx=0
TTACCTTCAAGCTCGCCCTTAAGGGCGGAT
>group_203_9 72 1 0 0 sg=72 px=0 gx=0
GCCCTTAAGGGCGGATCCGCAAGCTTGTCA
>group_204_0 138 1 0 0 sg=138 px=0 gx=0
GGGGTTGGATCATAGTTCTAGCTAGTTCTA
>group_204_1 138 1 0 0 sg=138 px=0 gx=0
GCAAAAGCCGCCACGGCGATATCGGATCCG
>group_204_2 138 1 0 0 sg=138 px=0 gx=0
GAACTAGCTAGAACTATGATCCAACCCCTC
>group_204_3 138 1 0 0 sg=138 px=0 gx=0
AGCCGCCACGGCGATATCGGATCCGAACGC
>group_204_4 138 1 0 0 sg=138 px=0 gx=0
GCCACGGCGATATCGGATCCGAACGCCAGC
>group_204_5 138 1 0 0 sg=138 px=0 gx=0
CGGCGATATCGGATCCGAACGCCAGCAAGA
>group_204_6 138 1 0 0 sg=138 px=0 gx=0
ATGGTACCCGGGAGCTCGAATTCTGTTTCC
>group_204_7 138 1 0 0 sg=138 px=0 gx=0
TGGGCTACGTCTTGCTGGCGTTCGGATCCG
>group_204_8 138 1 0 0 sg=138 px=0 gx=0
AGAACTATGATCCAACCCCTCCGCTGCTAT
>group_204_9 138 1 0 0 sg=138 px=0 gx=0
AAAGCCGCCACGGCGATATCGGATCCGAAC
>group_205_0 362 0 0 0 sg=362 px=0 gx=0
TCTTAGGATCCTGATGTCCGGCGGTGCTTT
>group_205_1 362 0 0 0 sg=362 px=0 gx=0
GAATTCCCCTAGCTTGGATTCTCACCAATA
>group_205_2 362 0 0 0 sg=362 px=0 gx=0
AAAGTTCTTCTCCTTTACTGCGGCCGCATA
>group_205_3 362 0 0 0 sg=362 px=0 gx=0
TAAGCTTGGCTGCAGGTCGACCCTTAGCGG
>group_205_4 362 0 0 0 sg=362 px=0 gx=0
GCGGCCGCTTATTTGTATAGTTCATCCATG
>group_205_5 362 0 0 0 sg=362 px=0 gx=0
TCCTGATGTCCGGCGGTGCTTTTGCCGTTA
>group_205_6 362 0 0 0 sg=362 px=0 gx=0
CCCAGAGCCTGATAAAAACGGTTAGGATCG
>group_205_7 362 0 0 0 sg=362 px=0 gx=0
CCTCAGGGCCGGATCCGTATGGTGATGGTG
>group_205_8 362 0 0 0 sg=362 px=0 gx=0
TGAAAAGTTCTTCTCCTTTACTGCGGCCGC
>group_205_9 362 0 0 0 sg=362 px=0 gx=0
CGTTTTTTATTGGTGAGAATCCAAGCTAGG
>group_206_0 346 1 0 0 sg=346 px=0 gx=0
ATGATTTCAGTAACGTTAGATCTCGGTGAC
>group_206_1 346 1 0 0 sg=346 px=0 gx=0
TTGATGATTTCAGTAACGTTAGATCTCGGT
>group_206_2 346 1 0 0 sg=346 px=0 gx=0
TCATCGATCATATGTCGCCCTATAGTGAGT
>group_206_3 346 1 0 0 sg=346 px=0 gx=0
TGTTTGATGATTTCAGTAACGTTAGATCTC
>group_206_4 346 1 0 0 sg=346 px=0 gx=0
TATGATCGATGATATCCCATGGGCGGCCGC
>group_206_5 346 1 0 0 sg=346 px=0 gx=0
TCAGTGTCGAAAGATCTCCAGTCAGACCTG
>group_206_6 346 1 0 0 sg=346 px=0 gx=0
TATGTCGCCCTATAGTGAGTCGTATTACGG
>group_206_7 346 1 0 0 sg=346 px=0 gx=0
CGATGATATCCCATGGGCGGCCGCCTGCAG
>group_206_8 346 1 0 0 sg=346 px=0 gx=0
CGAAAGATCTCCAGTCAGACCTGGTCTGCA
>group_206_9 346 1 0 0 sg=346 px=0 gx=0
ATGATATCCCATGGGCGGCCGCCTGCAGAC
>group_207_0 44 11 0 0 sg=44 px=0 gx=0
CGCCATGCATTAGTTATTAATAGTAATCAA
>group_207_1 44 11 0 0 sg=44 px=0 gx=0
AACCGTATTACCGCCATGCATTAGTTATTA
>group_207_2 44 11 0 0 sg=44 px=0 gx=0
CTGTGGATAACCGTATTACCGCCATGCATT
>group_207_3 44 11 0 0 sg=44 px=0 gx=0
GGATAACCGTATTACCGCCATGCATTAGTT
>group_207_4 44 11 0 0 sg=44 px=0 gx=0
TATTACCGCCATGCATTAGTTATTAATAGT
>group_207_5 44 11 0 0 sg=44 px=0 gx=0
TGATTACTATTAATAACTAATGCATGGCGG
>group_207_6 44 11 0 0 sg=44 px=0 gx=0
CGTATTACCGCCATGCATTAGTTATTAATA
>group_207_7 44 11 0 0 sg=44 px=0 gx=0
ATTACCGCCATGCATTAGTTATTAATAGTA
>group_207_8 44 11 0 0 sg=44 px=0 gx=0
GTATTACCGCCATGCATTAGTTATTAATAG
>group_207_9 44 11 0 0 sg=44 px=0 gx=0
ATTGATTACTATTAATAACTAATGCATGGC
>group_208_0 46 1 0 0 sg=46 px=0 gx=0
AGGAATTCTCTAGGAGATCTTCTAGGGTAC
>group_208_1 46 1 0 0 sg=46 px=0 gx=0
CTAGGAATTCTCTAGGAGATCTTCTAGGGT
>group_208_2 46 1 0 0 sg=46 px=0 gx=0
GAAGCTTTCTAGCCGCGGTCTAGGATCGAT
>group_208_3 46 1 0 0 sg=46 px=0 gx=0
TCTAGGAATTCTCTAGGAGATCTTCTAGGG
>group_208_4 46 1 0 0 sg=46 px=0 gx=0
GAATTCTCTAGGAGATCTTCTAGGGTACCT
>group_208_5 46 1 0 0 sg=46 px=0 gx=0
GGAATTCTCTAGGAGATCTTCTAGGGTACC
>group_208_6 46 1 0 0 sg=46 px=0 gx=0
CTAGGAAGCTTTCTAGCCGCGGTCTAGGAT
>group_208_7 46 1 0 0 sg=46 px=0 gx=0
CTAGAGGTACCCTAGAAGATCTCCTAGAGA
>group_208_8 46 1 0 0 sg=46 px=0 gx=0
TCCTAGACCGCGGCTAGAAAGCTTCCTAGA
>group_208_9 46 1 0 0 sg=46 px=0 gx=0
GATCCTAGACCGCGGCTAGAAAGCTTCCTA
>group_209_0 88 0 0 0 sg=88 px=0 gx=0
CTCTCCCTTTAGTGAGGGTTAGCTTGGCAC
>group_209_1 88 0 0 0 sg=88 px=0 gx=0
CCTTTAGTGAGGGTTAGCTTGGCACTGGCC
>group_209_2 88 0 0 0 sg=88 px=0 gx=0
GCAGGCATGCAAGCTTGTCTCTCCCTTTAG
>group_209_3 88 0 0 0 sg=88 px=0 gx=0
GCTAACCCTCACTAAAGGGAGAGACAAGCT
>group_209_4 88 0 0 0 sg=88 px=0 gx=0
CCCTCACTAAAGGGAGAGACAAGCTTGCAT
>group_209_5 88 0 0 0 sg=88 px=0 gx=0
CGGCCAGTGCCAAGCTAACCCTCACTAAAG
>group_209_6 88 0 0 0 sg=88 px=0 gx=0
TCTCTCCCTTTAGTGAGGGTTAGCTTGGCA
>group_209_7 88 0 0 0 sg=88 px=0 gx=0
AGGGAGAGACAAGCTTGCATGCCTGCAGGT
>group_209_8 88 0 0 0 sg=88 px=0 gx=0
TCACTAAAGGGAGAGACAAGCTTGCATGCC
>group_209_9 88 0 0 0 sg=88 px=0 gx=0
TGCCAAGCTAACCCTCACTAAAGGGAGAGA
>group_211_0 106 3 2 0 sg=104 px=2 gx=0
TCACGTGTTGCCCCAGCAATCAGCGCGACC
>group_211_1 106 3 2 0 sg=104 px=2 gx=0
CGCCTTTCACGTGTTGCCCCAGCAATCAGC
>group_211_2 106 3 2 0 sg=104 px=2 gx=0
CCGCAGTTGCAAACCCTCACTGATCCGGCT
>group_211_3 106 3 2 0 sg=104 px=2 gx=0
TGGTGATCTCGCCTTTCACGTGTTGCCCCA
>group_211_4 106 3 2 0 sg=104 px=2 gx=0
CTGCAAATACGGCATCAGTTACCGTGAGCC
>group_211_5 106 3 2 0 sg=104 px=2 gx=0
AACCCTCACTGATCCGGCTCACGGTAACTG
>group_211_6 106 3 2 0 sg=104 px=2 gx=0
TGATTGCTGGGGCAACACGTGAAAGGCGAG
>group_211_7 106 3 2 0 sg=104 px=2 gx=0
GAGCCGGATCAGTGAGGGTTTGCAACTGCG
>group_211_8 106 3 2 0 sg=104 px=2 gx=0
CACGTGAAAGGCGAGATCACCAAGGTAGTC
>group_211_9 106 3 2 0 sg=104 px=2 gx=0
TGAGCCGGATCAGTGAGGGTTTGCAACTGC
>group_212_0 52 39 0 0 sg=52 px=0 gx=0
AATAGTTTGCGCAACGTTGTTGGCATTGCT
>group_212_1 52 39 0 0 sg=52 px=0 gx=0
AGTTTGCGCAACGTTGTTGGCATTGCTACA
>group_212_2 52 39 0 0 sg=52 px=0 gx=0
GCCAACAACGTTGCGCAAACTATTAACTGG
>group_212_3 52 39 0 0 sg=52 px=0 gx=0
TTGGCATTGCTACAGGCATCGTGGTGTCAC
>group_212_4 52 39 0 0 sg=52 px=0 gx=0
CGTTGTTGGCATTGCTACAGGCATCGTGGT
>group_212_5 52 39 0 0 sg=52 px=0 gx=0
TGCGCAACGTTGTTGGCATTGCTACAGGCA
>group_212_6 52 39 0 0 sg=52 px=0 gx=0
CGCAACGTTGTTGGCATTGCTACAGGCATC
>group_212_7 52 39 0 0 sg=52 px=0 gx=0
ACCACGATGCCTGTAGCAATGCCAACAACG
>group_212_8 52 39 0 0 sg=52 px=0 gx=0
GATGCCTGTAGCAATGCCAACAACGTTGCG
>group_212_9 52 39 0 0 sg=52 px=0 gx=0
TGCCAACAACGTTGCGCAAACTATTAACTG
>group_213_0 42 0 0 0 sg=42 px=0 gx=0
AGGCTATCATTCAAGATGCCTCTGCCGACA
>group_213_1 42 0 0 0 sg=42 px=0 gx=0
TATCATTCAAGATGCCTCTGCCGACAGTGG
>group_213_2 42 0 0 0 sg=42 px=0 gx=0
AAAGGCTATCATTCAAGATGCCTCTGCCGA
>group_213_3 42 0 0 0 sg=42 px=0 gx=0
GACCACTGTCGGCAGAGGCATCTTGAATGA
>group_213_4 42 0 0 0 sg=42 px=0 gx=0
GCATCTTGAATGATAGCCTTTCCTTTATCG
>group_213_5 42 0 0 0 sg=42 px=0 gx=0
AAGGAAAGGCTATCATTCAAGATGCCTCTG
>group_213_6 42 0 0 0 sg=42 px=0 gx=0
GCGATAAAGGAAAGGCTATCATTCAAGATG
>group_213_7 42 0 0 0 sg=42 px=0 gx=0
GCAGAGGCATCTTGAATGATAGCCTTTCCT
>group_213_8 42 0 0 0 sg=42 px=0 gx=0
ACCACTGTCGGCAGAGGCATCTTGAATGAT
>group_213_9 42 0 0 0 sg=42 px=0 gx=0
GGCTATCATTCAAGATGCCTCTGCCGACAG
>group_216_0 42 1 0 0 sg=42 px=0 gx=0
CATCGAGCTCTCATTGTTTGCCTCCCTGCT
>group_216_1 42 1 0 0 sg=42 px=0 gx=0
ACAAGCATCGAGCTCTCATTGTTTGCCTCC
>group_216_2 42 1 0 0 sg=42 px=0 gx=0
CAAAACGGTTTACAAGCATCGAGCTCTCAT
>group_216_3 42 1 0 0 sg=42 px=0 gx=0
CAGGGAGGCAAACAATGAGAGCTCGATGCT
>group_216_4 42 1 0 0 sg=42 px=0 gx=0
GGTTTACAAGCATCGAGCTCTCATTGTTTG
>group_216_5 42 1 0 0 sg=42 px=0 gx=0
AGGCAAACAATGAGAGCTCGATGCTTGTAA
>group_216_6 42 1 0 0 sg=42 px=0 gx=0
AACGGTTTACAAGCATCGAGCTCTCATTGT
>group_216_7 42 1 0 0 sg=42 px=0 gx=0
AATGAGAGCTCGATGCTTGTAAACCGTTTT
>group_216_8 42 1 0 0 sg=42 px=0 gx=0
AACAATGAGAGCTCGATGCTTGTAAACCGT
>group_216_9 42 1 0 0 sg=42 px=0 gx=0
AGAGCTCGATGCTTGTAAACCGTTTTGTGA
>group_217_0 38 1 0 0 sg=38 px=0 gx=0
TGCATAAGGAGGATTAATTAATATGGGGGA
>group_217_1 38 1 0 0 sg=38 px=0 gx=0
GTATGCATAAGGAGGATTAATTAATATGGG
>group_217_2 38 1 0 0 sg=38 px=0 gx=0
ACACCTATGGTGTATGCATAAGGAGGATTA
>group_217_3 38 1 0 0 sg=38 px=0 gx=0
CATATTAATTAATCCTCCTTATGCATACAC
>group_217_4 38 1 0 0 sg=38 px=0 gx=0
TATGGTGTATGCATAAGGAGGATTAATTAA
>group_217_5 38 1 0 0 sg=38 px=0 gx=0
CTATGGTGTATGCATAAGGAGGATTAATTA
>group_217_6 38 1 0 0 sg=38 px=0 gx=0
ATTAATCCTCCTTATGCATACACCATAGGT
>group_217_7 38 1 0 0 sg=38 px=0 gx=0
TTAATCCTCCTTATGCATACACCATAGGTG
>group_217_8 38 1 0 0 sg=38 px=0 gx=0
GGTGTATGCATAAGGAGGATTAATTAATAT
>group_217_9 38 1 0 0 sg=38 px=0 gx=0
CCACACCTATGGTGTATGCATAAGGAGGAT
>group_219_0 18 1 0 0 sg=18 px=0 gx=0
GAAAATCTCGACGGATCCCCGGGAATTCGT
>group_219_1 18 1 0 0 sg=18 px=0 gx=0
TCTCGACGGATCCCCGGGAATTCGTAATCA
>group_219_2 18 1 0 0 sg=18 px=0 gx=0
ATCTCGACGGATCCCCGGGAATTCGTAATC
>group_219_3 18 1 0 0 sg=18 px=0 gx=0
ATTACGAATTCCCGGGGATCCGTCGAGATT
>group_219_4 18 1 0 0 sg=18 px=0 gx=0
TGAAAATCTCGACGGATCCCCGGGAATTCG
>group_219_5 18 1 0 0 sg=18 px=0 gx=0
TTACGAATTCCCGGGGATCCGTCGAGATTT
>group_219_6 18 1 0 0 sg=18 px=0 gx=0
AAATCTCGACGGATCCCCGGGAATTCGTAA
>group_219_7 18 1 0 0 sg=18 px=0 gx=0
AAAATCTCGACGGATCCCCGGGAATTCGTA
>group_219_8 18 1 0 0 sg=18 px=0 gx=0
CTGAAAATCTCGACGGATCCCCGGGAATTC
>group_219_9 18 1 0 0 sg=18 px=0 gx=0
GAATTCCCGGGGATCCGTCGAGATTTTCAG
>group_221_0 48 0 0 0 sg=48 px=0 gx=0
CTAGAGGCCTATAGTGAGTCGTATTAATTT
>group_221_1 48 0 0 0 sg=48 px=0 gx=0
GCTTGGGCTGCAGGTCGACTCTAGAGGCCT
>group_221_2 48 0 0 0 sg=48 px=0 gx=0
TTGGGCTGCAGGTCGACTCTAGAGGCCTAT
>group_221_3 48 0 0 0 sg=48 px=0 gx=0
TGGGCTGCAGGTCGACTCTAGAGGCCTATA
>group_221_4 48 0 0 0 sg=48 px=0 gx=0
ACGACTCACTATAGGCCTCTAGAGTCGACC
>group_221_5 48 0 0 0 sg=48 px=0 gx=0
CTGCAGGTCGACTCTAGAGGCCTATAGTGA
>group_221_6 48 0 0 0 sg=48 px=0 gx=0
GGCTGCAGGTCGACTCTAGAGGCCTATAGT
>group_221_7 48 0 0 0 sg=48 px=0 gx=0
GACTCTAGAGGCCTATAGTGAGTCGTATTA
>group_221_8 48 0 0 0 sg=48 px=0 gx=0
AAGCTTGGGCTGCAGGTCGACTCTAGAGGC
>group_221_9 48 0 0 0 sg=48 px=0 gx=0
TCTAGAGGCCTATAGTGAGTCGTATTAATT
>group_222_0 56 0 0 0 sg=56 px=0 gx=0
TCTCGGTACCAAGCTTACTAGTGTCGACGA
>group_222_1 56 0 0 0 sg=56 px=0 gx=0
GCTTACTAGTGTCGACGAATTCATATGGAT
>group_222_2 56 0 0 0 sg=56 px=0 gx=0
ATCTCGGTACCAAGCTTACTAGTGTCGACG
>group_222_3 56 0 0 0 sg=56 px=0 gx=0
CTAGATGCATGGATCCATATGAATTCGTCG
>group_222_4 56 0 0 0 sg=56 px=0 gx=0
GATCTCGGTACCAAGCTTACTAGTGTCGAC
>group_222_5 56 0 0 0 sg=56 px=0 gx=0
TACTAGTGTCGACGAATTCATATGGATCCA
>group_222_6 56 0 0 0 sg=56 px=0 gx=0
CGGTACCAAGCTTACTAGTGTCGACGAATT
>group_222_7 56 0 0 0 sg=56 px=0 gx=0
TAGTGTCGACGAATTCATATGGATCCATGC
>group_222_8 56 0 0 0 sg=56 px=0 gx=0
GATCCATATGAATTCGTCGACACTAGTAAG
>group_222_9 56 0 0 0 sg=56 px=0 gx=0
TCCATATGAATTCGTCGACACTAGTAAGCT
>group_223_0 160 11 0 0 sg=160 px=0 gx=0
ATCCAGTGACCTGCAGCCCGGGGGATCCAC
>group_223_1 160 11 0 0 sg=160 px=0 gx=0
CTCCACCATGTTGACCTGCAGGAATTCGAT
>group_223_2 160 11 0 0 sg=160 px=0 gx=0
GTGGATCCCCCGGGCTGCAGGTCACTGGAT
>group_223_3 160 11 0 0 sg=160 px=0 gx=0
TCCTGCAGGTCAACATGGTGGAGCACGACA
>group_223_4 160 11 0 0 sg=160 px=0 gx=0
TGGAGAGGACCTCGAGAATTCTCAACACAA
>group_223_5 160 11 0 0 sg=160 px=0 gx=0
GATCCCCCGGGCTGCAGGTCACTGGATTTT
>group_223_6 160 11 0 0 sg=160 px=0 gx=0
TCCAGTGACCTGCAGCCCGGGGGATCCACT
>group_223_7 160 11 0 0 sg=160 px=0 gx=0
TCCACCATGTTGACCTGCAGGAATTCGATA
>group_223_8 160 11 0 0 sg=160 px=0 gx=0
ATTCCTGCAGGTCAACATGGTGGAGCACGA
>group_223_9 160 11 0 0 sg=160 px=0 gx=0
GTTGAGAATTCTCGAGGTCCTCTCCAAATG
>group_224_0 10 1 0 0 sg=10 px=0 gx=0
GAGAATTCGATAAGCTTCTAGGATCCCCAG
>group_224_1 10 1 0 0 sg=10 px=0 gx=0
TGAGAATTCGATAAGCTTCTAGGATCCCCA
>group_224_2 10 1 0 0 sg=10 px=0 gx=0
ATGAGAATTCGATAAGCTTCTAGGATCCCC
>group_224_3 10 1 0 0 sg=10 px=0 gx=0
CATGAGAATTCGATAAGCTTCTAGGATCCC
>group_224_4 10 1 0 0 sg=10 px=0 gx=0
TGGGGATCCTAGAAGCTTATCGAATTCTCA
>group_224_5 10 1 0 0 sg=10 px=0 gx=0
CTGGGGATCCTAGAAGCTTATCGAATTCTC
>group_224_6 10 1 0 0 sg=10 px=0 gx=0
GGGATCCTAGAAGCTTATCGAATTCTCATG
>group_224_7 10 1 0 0 sg=10 px=0 gx=0
AGAATTCGATAAGCTTCTAGGATCCCCAGC
>group_224_8 10 1 0 0 sg=10 px=0 gx=0
GCTGGGGATCCTAGAAGCTTATCGAATTCT
>group_224_9 10 1 0 0 sg=10 px=0 gx=0
GGGGATCCTAGAAGCTTATCGAATTCTCAT
>group_225_0 182 8 0 0 sg=182 px=0 gx=0
GCCGCGCTGCCTCGTCTTGAAGTTCATTCA
>group_225_1 182 8 0 0 sg=182 px=0 gx=0
CGGTGCCCTGAATGAACTTCAAGACGAGGC
>group_225_2 182 8 0 0 sg=182 px=0 gx=0
GATAGCCGCGCTGCCTCGTCTTGAAGTTCA
>group_225_3 182 8 0 0 sg=182 px=0 gx=0
TCGGTCTTGACAAAAAGAACCGGCCTCCCC
>group_225_4 182 8 0 0 sg=182 px=0 gx=0
TGACGAGTTCTTCTGAGGCGCGCCGATCGT
>group_225_5 182 8 0 0 sg=182 px=0 gx=0
CCGACCTGTCCGGTGCCCTGAATGAACTTC
>group_225_6 182 8 0 0 sg=182 px=0 gx=0
CGCGCCTCAGAAGAACTCGTCAAGAAGGCG
>group_225_7 182 8 0 0 sg=182 px=0 gx=0
GCCTCGTCTTGAAGTTCATTCAGGGCACCG
>group_225_8 182 8 0 0 sg=182 px=0 gx=0
GCCCTGAATGAACTTCAAGACGAGGCAGCG
>group_225_9 182 8 0 0 sg=182 px=0 gx=0
GAACCGGCCTCCCCTGCGCTGACAGCCGGA
>group_226_0 42 6 0 0 sg=42 px=0 gx=0
GCAGTCGATAAGCTCCGGATCCTCTACGCC
>group_226_1 42 6 0 0 sg=42 px=0 gx=0
GGATCCGGAGCTTATCGACTGCACGGTGCA
>group_226_2 42 6 0 0 sg=42 px=0 gx=0
GTGCAGTCGATAAGCTCCGGATCCTCTACG
>group_226_3 42 6 0 0 sg=42 px=0 gx=0
GCGTAGAGGATCCGGAGCTTATCGACTGCA
>group_226_4 42 6 0 0 sg=42 px=0 gx=0
GTAGAGGATCCGGAGCTTATCGACTGCACG
>group_226_5 42 6 0 0 sg=42 px=0 gx=0
TCGATAAGCTCCGGATCCTCTACGCCGGAC
>group_226_6 42 6 0 0 sg=42 px=0 gx=0
CGTAGAGGATCCGGAGCTTATCGACTGCAC
>group_226_7 42 6 0 0 sg=42 px=0 gx=0
CCGTGCAGTCGATAAGCTCCGGATCCTCTA
>group_226_8 42 6 0 0 sg=42 px=0 gx=0
CCGGCGTAGAGGATCCGGAGCTTATCGACT
>group_226_9 42 6 0 0 sg=42 px=0 gx=0
CGATAAGCTCCGGATCCTCTACGCCGGACG
>group_228_0 48 0 0 0 sg=48 px=0 gx=0
CCACTAGTGGATCCCCCGGGCTGCAGCCCG
>group_228_1 48 0 0 0 sg=48 px=0 gx=0
CCCGGGGGATCCACTAGTGGAGGAAGAAAA
>group_228_2 48 0 0 0 sg=48 px=0 gx=0
CACTAGTGGAGGAAGAAAAAATGAGTAAAG
>group_228_3 48 0 0 0 sg=48 px=0 gx=0
GCAGCCCGGGGGATCCACTAGTGGAGGAAG
>group_228_4 48 0 0 0 sg=48 px=0 gx=0
CTCCACTAGTGGATCCCCCGGGCTGCAGCC
>group_228_5 48 0 0 0 sg=48 px=0 gx=0
CCTCCACTAGTGGATCCCCCGGGCTGCAGC
>group_228_6 48 0 0 0 sg=48 px=0 gx=0
GCTGCAGCCCGGGGGATCCACTAGTGGAGG
>group_228_7 48 0 0 0 sg=48 px=0 gx=0
TCTTCCTCCACTAGTGGATCCCCCGGGCTG
>group_228_8 48 0 0 0 sg=48 px=0 gx=0
CATTTTTTCTTCCTCCACTAGTGGATCCCC
>group_228_9 48 0 0 0 sg=48 px=0 gx=0
ATCCACTAGTGGAGGAAGAAAAAATGAGTA
>group_229_0 680 3 0 0 sg=680 px=0 gx=0
AGCTTTGCCGCGTACGCCTGACCAACGGTT
>group_229_1 680 3 0 0 sg=680 px=0 gx=0
TCGTAAAGTGGCCAAATCTAACGTTCCGGC
>group_229_2 680 3 0 0 sg=680 px=0 gx=0
TCCCGGGCAGATCTTTAACGCGGCCGCCTC
>group_229_3 680 3 0 0 sg=680 px=0 gx=0
CTGGTTCGAAAGCCGCGAGCTCGTAAAGTG
>group_229_4 680 3 0 0 sg=680 px=0 gx=0
CATATATAGGTGGTGAAGGACACAACCTGC
>group_229_5 680 3 0 0 sg=680 px=0 gx=0
TGCTCCGGAGTAAAGGACCGTCGACAGGAT
>group_229_6 680 3 0 0 sg=680 px=0 gx=0
ACTCCGGAGCAGTCTAGAGCGCCGCGGACG
>group_229_7 680 3 0 0 sg=680 px=0 gx=0
GCTCTCGAGGCATGCCCGTAGAAGCGTGGC
>group_229_8 680 3 0 0 sg=680 px=0 gx=0
CAGAGTGTTCCTGCAGGTTGTGTCCTTCAC
>group_229_9 680 3 0 0 sg=680 px=0 gx=0
GCGCCGCGGACGGTGTGGTACCGGATCCCG
>group_230_0 56 1 0 0 sg=56 px=0 gx=0
TGCAGCCCTTATTGGAATTCGGATCCCGGG
>group_230_1 56 1 0 0 sg=56 px=0 gx=0
CCCTTATTGGAATTCGGATCCCGGGGATGG
>group_230_2 56 1 0 0 sg=56 px=0 gx=0
GAATTCCAATAAGGGCTGCACGCGCACTTT
>group_230_3 56 1 0 0 sg=56 px=0 gx=0
CAGCCCTTATTGGAATTCGGATCCCGGGGA
>group_230_4 56 1 0 0 sg=56 px=0 gx=0
TCCCCATCCCCGGGATCCGAATTCCAATAA
>group_230_5 56 1 0 0 sg=56 px=0 gx=0
GTGCAGCCCTTATTGGAATTCGGATCCCGG
>group_230_6 56 1 0 0 sg=56 px=0 gx=0
TGCGCGTGCAGCCCTTATTGGAATTCGGAT
>group_230_7 56 1 0 0 sg=56 px=0 gx=0
TTATTGGAATTCGGATCCCGGGGATGGGGA
>group_230_8 56 1 0 0 sg=56 px=0 gx=0
GCAGCCCTTATTGGAATTCGGATCCCGGGG
>group_230_9 56 1 0 0 sg=56 px=0 gx=0
CGCGTGCAGCCCTTATTGGAATTCGGATCC
>group_232_0 72 1 0 0 sg=72 px=0 gx=0
CCCCGGATCCGTCGACCTGCAGCCAAGCTT
>group_232_1 72 1 0 0 sg=72 px=0 gx=0
TTTGACAGCTTATCGGAGCTCTCGAGTCTA
>group_232_2 72 1 0 0 sg=72 px=0 gx=0
TCCCCGGATCCGTCGACCTGCAGCCAAGCT
>group_232_3 72 1 0 0 sg=72 px=0 gx=0
TTATCGATTCTAGACTCGAGAGCTCCGATA
>group_232_4 72 1 0 0 sg=72 px=0 gx=0
ATCGATTCTAGACTCGAGAGCTCCGATAAG
>group_232_5 72 1 0 0 sg=72 px=0 gx=0
TATCGATTCTAGACTCGAGAGCTCCGATAA
>group_232_6 72 1 0 0 sg=72 px=0 gx=0
TCTCATGTTTGACAGCTTATCGGAGCTCTC
>group_232_7 72 1 0 0 sg=72 px=0 gx=0
AGAATTCTCATGTTTGACAGCTTATCGGAG
>group_232_8 72 1 0 0 sg=72 px=0 gx=0
AGCTTGGCTGCAGGTCGACGGATCCGGGGA
>group_232_9 72 1 0 0 sg=72 px=0 gx=0
GAGAGCTCCGATAAGCTGTCAAACATGAGA
>group_236_0 36 5 0 0 sg=36 px=0 gx=0
CAGGCATGCAAGCTTCTGTTTTGGCGGATG
>group_236_1 36 5 0 0 sg=36 px=0 gx=0
AACAGAAGCTTGCATGCCTGCAGGTCGACT
>group_236_2 36 5 0 0 sg=36 px=0 gx=0
CGCCAAAACAGAAGCTTGCATGCCTGCAGG
>group_236_3 36 5 0 0 sg=36 px=0 gx=0
TCTCATCCGCCAAAACAGAAGCTTGCATGC
>group_236_4 36 5 0 0 sg=36 px=0 gx=0
AAAACAGAAGCTTGCATGCCTGCAGGTCGA
>group_236_5 36 5 0 0 sg=36 px=0 gx=0
TGCAGGCATGCAAGCTTCTGTTTTGGCGGA
>group_236_6 36 5 0 0 sg=36 px=0 gx=0
ATGCAAGCTTCTGTTTTGGCGGATGAGAGA
>group_236_7 36 5 0 0 sg=36 px=0 gx=0
GCATGCAAGCTTCTGTTTTGGCGGATGAGA
>group_236_8 36 5 0 0 sg=36 px=0 gx=0
CCAAAACAGAAGCTTGCATGCCTGCAGGTC
>group_236_9 36 5 0 0 sg=36 px=0 gx=0
GACCTGCAGGCATGCAAGCTTCTGTTTTGG
>group_237_0 2 13 0 0 sg=2 px=0 gx=0
ATCTTATTAATCAGATAAAATATTTCTAGG
>group_237_1 2 13 0 0 sg=2 px=0 gx=0
CCTAGAAATATTTTATCTGATTAATAAGAT
>group_238_0 4 16 0 0 sg=4 px=0 gx=0
GGCTGCAGGTCGAAAGGCCCGGAGATGAGG
>group_238_1 4 16 0 0 sg=4 px=0 gx=0
CCTCATCTCCGGGCCTTTCGACCTGCAGCC
>group_238_2 4 16 0 0 sg=4 px=0 gx=0
TCCTCATCTCCGGGCCTTTCGACCTGCAGC
>group_238_3 4 16 0 0 sg=4 px=0 gx=0
GCTGCAGGTCGAAAGGCCCGGAGATGAGGA
>group_239_0 42 1 0 0 sg=42 px=0 gx=0
GCAGCCAATGGGCCGGATCCACAGGACGGG
>group_239_1 42 1 0 0 sg=42 px=0 gx=0
ACACCCGTCCTGTGGATCCGGCCCATTGGC
>group_239_2 42 1 0 0 sg=42 px=0 gx=0
GTGTGGGAGGCAGCCAATGGGCCGGATCCA
>group_239_3 42 1 0 0 sg=42 px=0 gx=0
GTGGATCCGGCCCATTGGCTGCCTCCCACA
>group_239_4 42 1 0 0 sg=42 px=0 gx=0
CAATGGGCCGGATCCACAGGACGGGTGTGG
>group_239_5 42 1 0 0 sg=42 px=0 gx=0
GGGAGGCAGCCAATGGGCCGGATCCACAGG
>group_239_6 42 1 0 0 sg=42 px=0 gx=0
AGGCAGCCAATGGGCCGGATCCACAGGACG
>group_239_7 42 1 0 0 sg=42 px=0 gx=0
AATGGGCCGGATCCACAGGACGGGTGTGGT
>group_239_8 42 1 0 0 sg=42 px=0 gx=0
CCAATGGGCCGGATCCACAGGACGGGTGTG
>group_239_9 42 1 0 0 sg=42 px=0 gx=0
GGCCGGATCCACAGGACGGGTGTGGTCGCC
>group_240_0 58 1 0 0 sg=58 px=0 gx=0
ATATCGGATCCCCGGGTACCGAGCTCGAAT
>group_240_1 58 1 0 0 sg=58 px=0 gx=0
ACTCTAGAGGATCTACTAGTCATATGGATA
>group_240_2 58 1 0 0 sg=58 px=0 gx=0
AATTCGAGCTCGGTACCCGGGGATCCGATA
>group_240_3 58 1 0 0 sg=58 px=0 gx=0
GGGGATCCGATATCCATATGACTAGTAGAT
>group_240_4 58 1 0 0 sg=58 px=0 gx=0
CTCTAGAGGATCTACTAGTCATATGGATAT
>group_240_5 58 1 0 0 sg=58 px=0 gx=0
GGGATCCGATATCCATATGACTAGTAGATC
>group_240_6 58 1 0 0 sg=58 px=0 gx=0
CCCGGGGATCCGATATCCATATGACTAGTA
>group_240_7 58 1 0 0 sg=58 px=0 gx=0
GTCATATGGATATCGGATCCCCGGGTACCG
>group_240_8 58 1 0 0 sg=58 px=0 gx=0
CGGGGATCCGATATCCATATGACTAGTAGA
>group_240_9 58 1 0 0 sg=58 px=0 gx=0
TCTACTAGTCATATGGATATCGGATCCCCG
>group_242_0 38 1 0 0 sg=38 px=0 gx=0
ATATCAAGCTTATCGATACCGTCGACCTGC
>group_242_1 38 1 0 0 sg=38 px=0 gx=0
TGCAGGTCGACGGTATCGATAAGCTTGATA
>group_242_2 38 1 0 0 sg=38 px=0 gx=0
CTGCAGGTCGACGGTATCGATAAGCTTGAT
>group_242_3 38 1 0 0 sg=38 px=0 gx=0
ATCGATACCGTCGACCTGCAGGCGGCCGCA
>group_242_4 38 1 0 0 sg=38 px=0 gx=0
GATATCAAGCTTATCGATACCGTCGACCTG
>group_242_5 38 1 0 0 sg=38 px=0 gx=0
ACCGTCGACCTGCAGGCGGCCGCACTAGTG
>group_242_6 38 1 0 0 sg=38 px=0 gx=0
TTATCGATACCGTCGACCTGCAGGCGGCCG
>group_242_7 38 1 0 0 sg=38 px=0 gx=0
GTGCGGCCGCCTGCAGGTCGACGGTATCGA
>group_242_8 38 1 0 0 sg=38 px=0 gx=0
GCAGGTCGACGGTATCGATAAGCTTGATAT
>group_242_9 38 1 0 0 sg=38 px=0 gx=0
CGATACCGTCGACCTGCAGGCGGCCGCACT
>group_243_0 28 4 0 0 sg=28 px=0 gx=0
AACTTGTGATAGATCTGAGTCCGGACTTGT
>group_243_1 28 4 0 0 sg=28 px=0 gx=0
TGTACAAGTCCGGACTCAGATCTATCACAA
>group_243_2 28 4 0 0 sg=28 px=0 gx=0
GCTGTACAAGTCCGGACTCAGATCTATCAC
>group_243_3 28 4 0 0 sg=28 px=0 gx=0
CAAGTCCGGACTCAGATCTATCACAAGTTT
>group_243_4 28 4 0 0 sg=28 px=0 gx=0
TAGATCTGAGTCCGGACTTGTACAGCTCGT
>group_243_5 28 4 0 0 sg=28 px=0 gx=0
CTGTACAAGTCCGGACTCAGATCTATCACA
>group_243_6 28 4 0 0 sg=28 px=0 gx=0
ATAGATCTGAGTCCGGACTTGTACAGCTCG
>group_243_7 28 4 0 0 sg=28 px=0 gx=0
ACAAGTCCGGACTCAGATCTATCACAAGTT
>group_243_8 28 4 0 0 sg=28 px=0 gx=0
GTCCGGACTCAGATCTATCACAAGTTTGTA
>group_243_9 28 4 0 0 sg=28 px=0 gx=0
TACAAGTCCGGACTCAGATCTATCACAAGT
>group_245_0 44 1 0 0 sg=44 px=0 gx=0
ATCAGATCTTTGGGAGCAGTCCTTGTGCGC
>group_245_1 44 1 0 0 sg=44 px=0 gx=0
CAAGGACTGCTCCCAAAGATCTGATCATAT
>group_245_2 44 1 0 0 sg=44 px=0 gx=0
ATGCATATGATCAGATCTTTGGGAGCAGTC
>group_245_3 44 1 0 0 sg=44 px=0 gx=0
AGCGCACAAGGACTGCTCCCAAAGATCTGA
>group_245_4 44 1 0 0 sg=44 px=0 gx=0
GGATGCATATGATCAGATCTTTGGGAGCAG
>group_245_5 44 1 0 0 sg=44 px=0 gx=0
TCAGATCTTTGGGAGCAGTCCTTGTGCGCT
>group_245_6 44 1 0 0 sg=44 px=0 gx=0
GCACAAGGACTGCTCCCAAAGATCTGATCA
>group_245_7 44 1 0 0 sg=44 px=0 gx=0
CCGCGGATGCATATGATCAGATCTTTGGGA
>group_245_8 44 1 0 0 sg=44 px=0 gx=0
GGCCCGCGGATGCATATGATCAGATCTTTG
>group_245_9 44 1 0 0 sg=44 px=0 gx=0
CGCGGATGCATATGATCAGATCTTTGGGAG
>group_248_0 10 25 0 0 sg=10 px=0 gx=0
GCAACGCAATTAATGTAAGTTAGCGCGAAT
>group_248_1 10 25 0 0 sg=10 px=0 gx=0
TCGCGCTAACTTACATTAATTGCGTTGCGC
>group_248_2 10 25 0 0 sg=10 px=0 gx=0
CAATTCGCGCTAACTTACATTAATTGCGTT
>group_248_3 10 25 0 0 sg=10 px=0 gx=0
CGCAACGCAATTAATGTAAGTTAGCGCGAA
>group_248_4 10 25 0 0 sg=10 px=0 gx=0
GCGCAACGCAATTAATGTAAGTTAGCGCGA
>group_248_5 10 25 0 0 sg=10 px=0 gx=0
AACGCAATTAATGTAAGTTAGCGCGAATTG
>group_248_6 10 25 0 0 sg=10 px=0 gx=0
AATTCGCGCTAACTTACATTAATTGCGTTG
>group_248_7 10 25 0 0 sg=10 px=0 gx=0
TTCGCGCTAACTTACATTAATTGCGTTGCG
>group_248_8 10 25 0 0 sg=10 px=0 gx=0
ATTCGCGCTAACTTACATTAATTGCGTTGC
>group_248_9 10 25 0 0 sg=10 px=0 gx=0
CAACGCAATTAATGTAAGTTAGCGCGAATT
>group_250_0 6 4 0 0 sg=6 px=0 gx=0
TCCACCATGATGATGATGATGATGCATGGT
>group_250_1 6 4 0 0 sg=6 px=0 gx=0
ATCCACCATGATGATGATGATGATGCATGG
>group_250_2 6 4 0 0 sg=6 px=0 gx=0
GATCCACCATGATGATGATGATGATGCATG
>group_250_3 6 4 0 0 sg=6 px=0 gx=0
CATGCATCATCATCATCATCATGGTGGATC
>group_250_4 6 4 0 0 sg=6 px=0 gx=0
CCATGCATCATCATCATCATCATGGTGGAT
>group_250_5 6 4 0 0 sg=6 px=0 gx=0
ACCATGCATCATCATCATCATCATGGTGGA
>group_252_0 24 10 0 0 sg=24 px=0 gx=0
CAAGAAATCGAAATACTTTCAAGTTACGGT
>group_252_1 24 10 0 0 sg=24 px=0 gx=0
GAAATACTTTCAAGTTACGGTAAGCATATG
>group_252_2 24 10 0 0 sg=24 px=0 gx=0
TCATATGCTTACCGTAACTTGAAAGTATTT
>group_252_3 24 10 0 0 sg=24 px=0 gx=0
ACCGTAACTTGAAAGTATTTCGATTTCTTG
>group_252_4 24 10 0 0 sg=24 px=0 gx=0
GAAATCGAAATACTTTCAAGTTACGGTAAG
>group_252_5 24 10 0 0 sg=24 px=0 gx=0
AATCGAAATACTTTCAAGTTACGGTAAGCA
>group_252_6 24 10 0 0 sg=24 px=0 gx=0
AAATACTTTCAAGTTACGGTAAGCATATGA
>group_252_7 24 10 0 0 sg=24 px=0 gx=0
TACCGTAACTTGAAAGTATTTCGATTTCTT
>group_252_8 24 10 0 0 sg=24 px=0 gx=0
ATATGCTTACCGTAACTTGAAAGTATTTCG
>group_252_9 24 10 0 0 sg=24 px=0 gx=0
AAGAAATCGAAATACTTTCAAGTTACGGTA
>group_253_0 2 15 0 0 sg=2 px=0 gx=0
ATGAGTGGCAGGGCGGGGCGTAATCTAGAG
>group_253_1 2 15 0 0 sg=2 px=0 gx=0
CTCTAGATTACGCCCCGCCCTGCCACTCAT
>group_254_0 12 0 0 0 sg=12 px=0 gx=0
ATTCATTGCAGTTTAAGGTTTACACCTATA
>group_254_1 12 0 0 0 sg=12 px=0 gx=0
TTTATAGGTGTAAACCTTAAACTGCAATGA
>group_254_2 12 0 0 0 sg=12 px=0 gx=0
TTCATTGCAGTTTAAGGTTTACACCTATAA
>group_254_3 12 0 0 0 sg=12 px=0 gx=0
TTTTATAGGTGTAAACCTTAAACTGCAATG
>group_254_4 12 0 0 0 sg=12 px=0 gx=0
AATTCATTGCAGTTTAAGGTTTACACCTAT
>group_254_5 12 0 0 0 sg=12 px=0 gx=0
TTATAGGTGTAAACCTTAAACTGCAATGAA
>group_254_6 12 0 0 0 sg=12 px=0 gx=0
TCATTGCAGTTTAAGGTTTACACCTATAAA
>group_254_7 12 0 0 0 sg=12 px=0 gx=0
ATTGCAGTTTAAGGTTTACACCTATAAAAG
>group_254_8 12 0 0 0 sg=12 px=0 gx=0
TATAGGTGTAAACCTTAAACTGCAATGAAT
>group_254_9 12 0 0 0 sg=12 px=0 gx=0
CATTGCAGTTTAAGGTTTACACCTATAAAA
>group_255_0 994 3 0 0 sg=994 px=0 gx=0
GTTCTATAGTGTCACCTAAATCGTATGTCG
>group_255_1 994 3 0 0 sg=994 px=0 gx=0
GATAACAGGGTAATGGCGCCGACGTCGGCC
>group_255_2 994 3 0 0 sg=994 px=0 gx=0
ATTGGTTGTAACACTGGCGAGCTCGGATCG
>group_255_3 994 3 0 0 sg=994 px=0 gx=0
ACGCCAAGCGCGGTACCTGTCGCGGCAACG
>group_255_4 994 3 0 0 sg=994 px=0 gx=0
GATTTTGAGACACAACGTGGCTTTGCTAGC
>group_255_5 994 3 0 0 sg=994 px=0 gx=0
CGCCACGCGTACCCATAATACCCATAATAG
>group_255_6 994 3 0 0 sg=994 px=0 gx=0
TGCGGCCGGCCGCGATCCGCTAGCAAAGCC
>group_255_7 994 3 0 0 sg=994 px=0 gx=0
AGCTCGCCAGTGTTACAACCAATTAACCAA
>group_255_8 994 3 0 0 sg=994 px=0 gx=0
GCATTCCGTGAAGCTGTAAACAAAGGTATC
>group_255_9 994 3 0 0 sg=994 px=0 gx=0
AACAAAGGTATCCTGTCTGTAGAGATTGTT
>group_256_0 40 1 2 2 sg=38 px=0 gx=0
GCAGGCATGCAAGCTTAGTAAAGCCCTCGC
>group_256_1 40 1 2 2 sg=38 px=0 gx=0
CATGCAAGCTTAGTAAAGCCCTCGCTAGAT
>group_256_2 40 1 2 2 sg=38 px=0 gx=0
GCTTTACTAAGCTTGCATGCCTGCAGGTCG
>group_256_3 40 1 2 2 sg=38 px=0 gx=0
TGCAAGCTTAGTAAAGCCCTCGCTAGATTT
>group_256_4 40 1 2 2 sg=38 px=0 gx=0
CCTGCAGGCATGCAAGCTTAGTAAAGCCCT
>group_256_5 40 1 2 2 sg=38 px=0 gx=0
AGTCGACCTGCAGGCATGCAAGCTTAGTAA
>group_256_6 40 1 2 2 sg=38 px=0 gx=0
CTAGCGAGGGCTTTACTAAGCTTGCATGCC
>group_256_7 40 1 2 2 sg=38 px=0 gx=0
AGGGCTTTACTAAGCTTGCATGCCTGCAGG
>group_256_8 40 1 2 2 sg=38 px=0 gx=0
CTGCAGGCATGCAAGCTTAGTAAAGCCCTC
>group_256_9 40 1 2 2 sg=38 px=0 gx=0
CTTTACTAAGCTTGCATGCCTGCAGGTCGA
>group_257_0 20 5 0 0 sg=20 px=0 gx=0
CACAACCATGGTGAGCAAGGGCGAGGAGCT
>group_257_1 20 5 0 0 sg=20 px=0 gx=0
CCACAACCATGGTGAGCAAGGGCGAGGAGC
>group_257_2 20 5 0 0 sg=20 px=0 gx=0
CCTCGCCCTTGCTCACCATGGTTGTGGCCA
>group_257_3 20 5 0 0 sg=20 px=0 gx=0
TATGGCCACAACCATGGTGAGCAAGGGCGA
>group_257_4 20 5 0 0 sg=20 px=0 gx=0
TCCTCGCCCTTGCTCACCATGGTTGTGGCC
>group_257_5 20 5 0 0 sg=20 px=0 gx=0
GCCACAACCATGGTGAGCAAGGGCGAGGAG
>group_257_6 20 5 0 0 sg=20 px=0 gx=0
ACAGCTCCTCGCCCTTGCTCACCATGGTTG
>group_257_7 20 5 0 0 sg=20 px=0 gx=0
AACAGCTCCTCGCCCTTGCTCACCATGGTT
>group_257_8 20 5 0 0 sg=20 px=0 gx=0
TCGCCCTTGCTCACCATGGTTGTGGCCATA
>group_257_9 20 5 0 0 sg=20 px=0 gx=0
CTCCTCGCCCTTGCTCACCATGGTTGTGGC
>group_259_0 4 15 0 0 sg=4 px=0 gx=0
GGAGTCCAAGCTCAGCTAATTAAGCTTATT
>group_259_1 4 15 0 0 sg=4 px=0 gx=0
ATAAGCTTAATTAGCTGAGCTTGGACTCCT
>group_259_2 4 15 0 0 sg=4 px=0 gx=0
AGGAGTCCAAGCTCAGCTAATTAAGCTTAT
>group_259_3 4 15 0 0 sg=4 px=0 gx=0
AATAAGCTTAATTAGCTGAGCTTGGACTCC
>group_260_0 36 22 0 0 sg=36 px=0 gx=0
AAGCATTGAACACCATAAGAGAAAGTAGTG
>group_260_1 36 22 0 0 sg=36 px=0 gx=0
CCATAAGAGAAAGTAGTGACAAGTGTTGGC
>group_260_2 36 22 0 0 sg=36 px=0 gx=0
GAAAAGCATTGAACACCATAAGAGAAAGTA
>group_260_3 36 22 0 0 sg=36 px=0 gx=0
TGTCACTACTTTCTCTTATGGTGTTCAATG
>group_260_4 36 22 0 0 sg=36 px=0 gx=0
ATTGAACACCATAAGAGAAAGTAGTGACAA
>group_260_5 36 22 0 0 sg=36 px=0 gx=0
CCAACACTTGTCACTACTTTCTCTTATGGT
>group_260_6 36 22 0 0 sg=36 px=0 gx=0
ACACTTGTCACTACTTTCTCTTATGGTGTT
>group_260_7 36 22 0 0 sg=36 px=0 gx=0
GCATTGAACACCATAAGAGAAAGTAGTGAC
>group_260_8 36 22 0 0 sg=36 px=0 gx=0
ACTTGTCACTACTTTCTCTTATGGTGTTCA
>group_260_9 36 22 0 0 sg=36 px=0 gx=0
CTACTTTCTCTTATGGTGTTCAATGCTTTT
>group_261_0 2 4 0 0 sg=2 px=0 gx=0
CCAAGCTTGGTACCGAGCTCGGATCCACTA
>group_261_1 2 4 0 0 sg=2 px=0 gx=0
TAGTGGATCCGAGCTCGGTACCAAGCTTGG
>group_262_0 274 3 0 0 sg=274 px=0 gx=0
ATGAGAGAAGAAATTCGTCGCCCGCCATAA
>group_262_1 274 3 0 0 sg=274 px=0 gx=0
GAGAGAAGAAATTCGTCGCCCGCCATAAAC
>group_262_2 274 3 0 0 sg=274 px=0 gx=0
ATTCGTCGCCCGCCATAAACTGCCAGGCAT
>group_262_3 274 3 0 0 sg=274 px=0 gx=0
GCAATTAATGTAAGTTAGCGCGAATTGGCC
>group_262_4 274 3 0 0 sg=274 px=0 gx=0
CCACCTGCTAGACAGGAAGAGTTTGTAGAA
>group_262_5 274 3 0 0 sg=274 px=0 gx=0
AAAGTGCCACCTGCTAGACAGGAAGAGTTT
>group_262_6 274 3 0 0 sg=274 px=0 gx=0
CGCAATTAATGTAAGTTAGCGCGAATTGGC
>group_262_7 274 3 0 0 sg=274 px=0 gx=0
GCTCCGCCGATGCCCTTGAGAGCCTTCAAC
>group_262_8 274 3 0 0 sg=274 px=0 gx=0
AAGTTAGCGCGAATTGGCCGACGCGCTGGG
>group_262_9 274 3 0 0 sg=274 px=0 gx=0
TATGGCGGGCGACGAATTTCTTCTCTCATC
>group_263_0 2 4 0 0 sg=2 px=0 gx=0
GCGCCCCTCGAGCTAGAATCGATCCTAGAA
>group_263_1 2 4 0 0 sg=2 px=0 gx=0
TTCTAGGATCGATTCTAGCTCGAGGGGCGC
>group_264_0 24 0 0 0 sg=24 px=0 gx=0
AGCTTCGAATTCGTAATCATGTCATAGCTG
>group_264_1 24 0 0 0 sg=24 px=0 gx=0
ACATGATTACGAATTCGAAGCTTAAGGCCT
>group_264_2 24 0 0 0 sg=24 px=0 gx=0
AGGCCTTAAGCTTCGAATTCGTAATCATGT
>group_264_3 24 0 0 0 sg=24 px=0 gx=0
ACAGCTATGACATGATTACGAATTCGAAGC
>group_264_4 24 0 0 0 sg=24 px=0 gx=0
GCCTTAAGCTTCGAATTCGTAATCATGTCA
>group_264_5 24 0 0 0 sg=24 px=0 gx=0
CAGCTATGACATGATTACGAATTCGAAGCT
>group_264_6 24 0 0 0 sg=24 px=0 gx=0
TGACATGATTACGAATTCGAAGCTTAAGGC
>group_264_7 24 0 0 0 sg=24 px=0 gx=0
TTCGAATTCGTAATCATGTCATAGCTGTTT
>group_264_8 24 0 0 0 sg=24 px=0 gx=0
GGCCTTAAGCTTCGAATTCGTAATCATGTC
>group_264_9 24 0 0 0 sg=24 px=0 gx=0
AGCTATGACATGATTACGAATTCGAAGCTT
>group_268_0 162 2 0 0 sg=162 px=0 gx=0
GAAGAATTCAGCCCTTCAATCGCCAGAGAG
>group_268_1 162 2 0 0 sg=162 px=0 gx=0
TGTTGAGCCCGGGGATTTCTGCATAGCCAG
>group_268_2 162 2 0 0 sg=162 px=0 gx=0
CAGGCTGTTGAGCCCGGGGATTTCTGCATA
>group_268_3 162 2 0 0 sg=162 px=0 gx=0
TTAGCGTTGAAGAATTCAGCCCTTCAATCG
>group_268_4 162 2 0 0 sg=162 px=0 gx=0
AACCGCTTCATACATCTCGTAGATCTCTCT
>group_268_5 162 2 0 0 sg=162 px=0 gx=0
GAGCAGGCTGTTGAGCCCGGGGATTTCTGC
>group_268_6 162 2 0 0 sg=162 px=0 gx=0
AATTCTCAAAGTTAGCGTTGAAGAATTCAG
>group_268_7 162 2 0 0 sg=162 px=0 gx=0
GGCTATGCAGAAATCCCCGGGCTCAACAGC
>group_268_8 162 2 0 0 sg=162 px=0 gx=0
TCATACATCTCGTAGATCTCTCTGGCGATT
>group_268_9 162 2 0 0 sg=162 px=0 gx=0
GCTGAATTCTTCAACGCTAACTTTGAGAAT
>group_270_0 54 1 0 0 sg=54 px=0 gx=0
ACGAGAACACCAGAACGAGTAGTAAATTGG
>group_270_1 54 1 0 0 sg=54 px=0 gx=0
TGAATAAGGCTTGCCCTGACGAGAACACCA
>group_270_2 54 1 0 0 sg=54 px=0 gx=0
CAGTGAATAAGGCTTGCCCTGACGAGAACA
>group_270_3 54 1 0 0 sg=54 px=0 gx=0
GCCCTGACGAGAACACCAGAACGAGTAGTA
>group_270_4 54 1 0 0 sg=54 px=0 gx=0
TGCCCTGACGAGAACACCAGAACGAGTAGT
>group_270_5 54 1 0 0 sg=54 px=0 gx=0
AGGCTTGCCCTGACGAGAACACCAGAACGA
>group_270_6 54 1 0 0 sg=54 px=0 gx=0
ATTTACTACTCGTTCTGGTGTTCTCGTCAG
>group_270_7 54 1 0 0 sg=54 px=0 gx=0
AGAACACCAGAACGAGTAGTAAATTGGGCT
>group_270_8 54 1 0 0 sg=54 px=0 gx=0
TGTTCTCGTCAGGGCAAGCCTTATTCACTG
>group_270_9 54 1 0 0 sg=54 px=0 gx=0
CTGGTGTTCTCGTCAGGGCAAGCCTTATTC
>group_272_0 2 3 0 0 sg=2 px=0 gx=0
GGTATAACTTCGTATAATGTATGCTATACG
>group_272_1 2 3 0 0 sg=2 px=0 gx=0
CGTATAGCATACATTATACGAAGTTATACC
>group_274_0 2 6 0 0 sg=2 px=0 gx=0
TGGACGAGCTGTACAAGTAAAGCGGCCGCG
>group_274_1 2 6 0 0 sg=2 px=0 gx=0
CGCGGCCGCTTTACTTGTACAGCTCGTCCA
>group_276_0 58 3 0 0 sg=58 px=0 gx=0
CTCGAGTGCATTCTAGTTGTGGTTTGTCCA
>group_276_1 58 3 0 0 sg=58 px=0 gx=0
GAATGCACTCGAGCCCCAGCTGGTTCTTTC
>group_276_2 58 3 0 0 sg=58 px=0 gx=0
AGAATGCACTCGAGCCCCAGCTGGTTCTTT
>group_276_3 58 3 0 0 sg=58 px=0 gx=0
GGGCTCGAGTGCATTCTAGTTGTGGTTTGT
>group_276_4 58 3 0 0 sg=58 px=0 gx=0
CACAACTAGAATGCACTCGAGCCCCAGCTG
>group_276_5 58 3 0 0 sg=58 px=0 gx=0
GACAAACCACAACTAGAATGCACTCGAGCC
>group_276_6 58 3 0 0 sg=58 px=0 gx=0
AACTAGAATGCACTCGAGCCCCAGCTGGTT
>group_276_7 58 3 0 0 sg=58 px=0 gx=0
ATGCACTCGAGCCCCAGCTGGTTCTTTCCG
>group_276_8 58 3 0 0 sg=58 px=0 gx=0
AATGCACTCGAGCCCCAGCTGGTTCTTTCC
>group_276_9 58 3 0 0 sg=58 px=0 gx=0
GCACTCGAGCCCCAGCTGGTTCTTTCCGCC
>group_277_0 22 2 0 0 sg=22 px=0 gx=0
TTAAATGCATATGGGGGACCGCGAGCAGCT
>group_277_1 22 2 0 0 sg=22 px=0 gx=0
CTGCTCGCGGTCCCCCATATGCATTTAAAT
>group_277_2 22 2 0 0 sg=22 px=0 gx=0
AGGAGGATTTAAATGCATATGGGGGACCGC
>group_277_3 22 2 0 0 sg=22 px=0 gx=0
AGGATTTAAATGCATATGGGGGACCGCGAG
>group_277_4 22 2 0 0 sg=22 px=0 gx=0
CGCGGTCCCCCATATGCATTTAAATCCTCC
>group_277_5 22 2 0 0 sg=22 px=0 gx=0
AGCTGCTCGCGGTCCCCCATATGCATTTAA
>group_277_6 22 2 0 0 sg=22 px=0 gx=0
TAAATGCATATGGGGGACCGCGAGCAGCTG
>group_277_7 22 2 0 0 sg=22 px=0 gx=0
CGGTCCCCCATATGCATTTAAATCCTCCTT
>group_277_8 22 2 0 0 sg=22 px=0 gx=0
ATTTAAATGCATATGGGGGACCGCGAGCAG
>group_277_9 22 2 0 0 sg=22 px=0 gx=0
CTCGCGGTCCCCCATATGCATTTAAATCCT
>group_281_0 2 4 0 0 sg=2 px=0 gx=0
AGAGCTCCAGCTTTTGTTCCCTTTAGTGAG
>group_281_1 2 4 0 0 sg=2 px=0 gx=0
CTCACTAAAGGGAACAAAAGCTGGAGCTCT
>group_282_0 12 2 0 0 sg=12 px=0 gx=0
CCTTACTTATTCCATGGCGATCGCTAGCCC
>group_282_1 12 2 0 0 sg=12 px=0 gx=0
AGGGCTAGCGATCGCCATGGAATAAGTAAG
>group_282_2 12 2 0 0 sg=12 px=0 gx=0
GATTCCTTACTTATTCCATGGCGATCGCTA
>group_282_3 12 2 0 0 sg=12 px=0 gx=0
GGGCTAGCGATCGCCATGGAATAAGTAAGG
>group_282_4 12 2 0 0 sg=12 px=0 gx=0
TTCCTTACTTATTCCATGGCGATCGCTAGC
>group_282_5 12 2 0 0 sg=12 px=0 gx=0
GCTAGCGATCGCCATGGAATAAGTAAGGAA
>group_282_6 12 2 0 0 sg=12 px=0 gx=0
CTTACTTATTCCATGGCGATCGCTAGCCCT
>group_282_7 12 2 0 0 sg=12 px=0 gx=0
ATTCCTTACTTATTCCATGGCGATCGCTAG
>group_282_8 12 2 0 0 sg=12 px=0 gx=0
TCCTTACTTATTCCATGGCGATCGCTAGCC
>group_282_9 12 2 0 0 sg=12 px=0 gx=0
TAGCGATCGCCATGGAATAAGTAAGGAATC
>group_283_0 2 20 0 0 sg=2 px=0 gx=0
TAACGTTAGGGGGGGGGGAGGGAGAGGGGC
>group_283_1 2 20 0 0 sg=2 px=0 gx=0
GCCCCTCTCCCTCCCCCCCCCCTAACGTTA
>group_286_0 90 2 0 0 sg=90 px=0 gx=0
CGATGCCTGCAGAAGAGATTGTTTCTTGCA
>group_286_1 90 2 0 0 sg=90 px=0 gx=0
GTTGCCATTGCTGCAGAACGGATTGTTGAT
>group_286_2 90 2 0 0 sg=90 px=0 gx=0
GTTGTTGCCATTGCTGCAGAACGGATTGTT
>group_286_3 90 2 0 0 sg=90 px=0 gx=0
GCAACGTTGTTGCCATTGCTGCAGAACGGA
>group_286_4 90 2 0 0 sg=90 px=0 gx=0
AAACAATCTCTTCTGCAGGCATCGTGGTGT
>group_286_5 90 2 0 0 sg=90 px=0 gx=0
GCCATTGCTGCAGAACGGATTGTTGATGAT
>group_286_6 90 2 0 0 sg=90 px=0 gx=0
CGCAACGTTGTTGCCATTGCTGCAGAACGG
>group_286_7 90 2 0 0 sg=90 px=0 gx=0
TCCGTTCTGCAGCAATGGCAACAACGTTGC
>group_286_8 90 2 0 0 sg=90 px=0 gx=0
AACAATCTCTTCTGCAGGCATCGTGGTGTC
>group_286_9 90 2 0 0 sg=90 px=0 gx=0
ACGCCTGCAAGAAACAATCTCTTCTGCAGG
>group_287_0 968 3 0 804 sg=164 px=0 gx=804
CCCAAGGGGTTATGCTAGTTATTGCTCAAA
>group_287_1 968 3 0 804 sg=164 px=0 gx=804
ATGGTGATGGTGATGATGACCGGTATGCAT
>group_287_2 968 3 0 804 sg=164 px=0 gx=804
ATATGCATACCGGTCATCATCACCATCACC
>group_287_3 968 3 0 804 sg=164 px=0 gx=804
TATGCATATTCAGATCCTCTTCTGAGATGA
>group_287_4 968 3 0 804 sg=164 px=0 gx=804
ATCTCAGAAGAGGATCTGAATATGCATACC
>group_287_5 968 3 0 804 sg=164 px=0 gx=804
TGCTAGTTATTGCTCAAAACTCAATGGTGA
>group_287_6 968 3 0 804 sg=164 px=0 gx=804
CATCACCATCACCATTGAGTTTTGAGCAAT
>group_287_7 968 3 0 804 sg=164 px=0 gx=804
CCAAGGGGTTATGCTAGTTATTGCTCAAAA
>group_287_8 968 3 0 804 sg=164 px=0 gx=804
TATGCATACCGGTCATCATCACCATCACCA
>group_287_9 968 3 0 804 sg=164 px=0 gx=804
ATGGTGATGATGACCGGTATGCATATTCAG
>group_288_0 2 3 0 0 sg=2 px=0 gx=0
CCGCAATTCGTAATCATGGTCATAGCTGTT
>group_288_1 2 3 0 0 sg=2 px=0 gx=0
AACAGCTATGACCATGATTACGAATTGCGG
>group_289_0 2 11 0 0 sg=2 px=0 gx=0
ATTTAGGTGACACTATAGAATACAAGCTTG
>group_289_1 2 11 0 0 sg=2 px=0 gx=0
CAAGCTTGTATTCTATAGTGTCACCTAAAT
>group_290_0 6030 1 0 6024 sg=6 px=0 gx=6024
GAATTTTTTATGTAATTGCAAGTGGAATTA
>group_290_1 6030 1 0 6024 sg=6 px=0 gx=6024
AATTTTTTATGTAATTGCAAGTGGAATTAG
>group_290_2 6030 1 0 6024 sg=6 px=0 gx=6024
TAATTCCACTTGCAATTACATAAAAAATTC
>group_290_3 6030 1 0 6024 sg=6 px=0 gx=6024
CTAATTCCACTTGCAATTACATAAAAAATT
>group_290_4 6030 1 0 6024 sg=6 px=0 gx=6024
GCTAATTCCACTTGCAATTACATAAAAAAT
>group_290_5 6030 1 0 6024 sg=6 px=0 gx=6024
ATTTTTTATGTAATTGCAAGTGGAATTAGC
>group_296_0 1646 2 0 0 sg=1646 px=0 gx=0
TTACAAGCAGATTGGAATTTCTAACAAAAT
>group_296_1 1646 2 0 0 sg=1646 px=0 gx=0
ATTGATCTTACATTTGGATTGATTACAGTT
>group_296_2 1646 2 0 0 sg=1646 px=0 gx=0
TATTAACTTTTAAACTAAAATATTTAGTAA
>group_296_3 1646 2 0 0 sg=1646 px=0 gx=0
ATAATTTATAAATATATTGTTTACATAAAC
>group_296_4 1646 2 0 0 sg=1646 px=0 gx=0
TATTAATTTCTAAATAATACTTGTAGTTTT
>group_296_5 1646 2 0 0 sg=1646 px=0 gx=0
ATAGTAATTCTAGCTGGTTTGATGAATTAA
>group_296_6 1646 2 0 0 sg=1646 px=0 gx=0
TAGTATTATTTTCAATCAACATTCTTATTA
>group_296_7 1646 2 0 0 sg=1646 px=0 gx=0
CAATTTCCCAACTGTAATCAATCCAAATGT
>group_296_8 1646 2 0 0 sg=1646 px=0 gx=0
TGATAACACAATGACATGATCTATCATGTT
>group_296_9 1646 2 0 0 sg=1646 px=0 gx=0
TTCAATCAACATTCTTATTAATTTCTAAAT
>group_297_0 60 16 0 0 sg=60 px=0 gx=0
CGTTGCCCAGGAGCTGTAGGAAAAAGAAGA
>group_297_1 60 16 0 0 sg=60 px=0 gx=0
CTTCTTTTTCCTACAGCTCCTGGGCAACGT
>group_297_2 60 16 0 0 sg=60 px=0 gx=0
GTAGGAAAAAGAAGAAGGCATGAACATGGT
>group_297_3 60 16 0 0 sg=60 px=0 gx=0
TCTTCTTTTTCCTACAGCTCCTGGGCAACG
>group_297_4 60 16 0 0 sg=60 px=0 gx=0
TTCATGCCTTCTTCTTTTTCCTACAGCTCC
>group_297_5 60 16 0 0 sg=60 px=0 gx=0
AGGAAAAAGAAGAAGGCATGAACATGGTTA
>group_297_6 60 16 0 0 sg=60 px=0 gx=0
GAGCTGTAGGAAAAAGAAGAAGGCATGAAC
>group_297_7 60 16 0 0 sg=60 px=0 gx=0
ACGTTGCCCAGGAGCTGTAGGAAAAAGAAG
>group_297_8 60 16 0 0 sg=60 px=0 gx=0
CCAGCACGTTGCCCAGGAGCTGTAGGAAAA
>group_297_9 60 16 0 0 sg=60 px=0 gx=0
TAACCATGTTCATGCCTTCTTCTTTTTCCT
>group_298_0 20 3 0 0 sg=20 px=0 gx=0
CGGGGATCTACCATGAGCCCAGAACGACGC
>group_298_1 20 3 0 0 sg=20 px=0 gx=0
CGTTCTGGGCTCATGGTAGATCCCCGGGCT
>group_298_2 20 3 0 0 sg=20 px=0 gx=0
GCAGCCCGGGGATCTACCATGAGCCCAGAA
>group_298_3 20 3 0 0 sg=20 px=0 gx=0
CCCGGGGATCTACCATGAGCCCAGAACGAC
>group_298_4 20 3 0 0 sg=20 px=0 gx=0
TGCAGCCCGGGGATCTACCATGAGCCCAGA
>group_298_5 20 3 0 0 sg=20 px=0 gx=0
GTCGTTCTGGGCTCATGGTAGATCCCCGGG
>group_298_6 20 3 0 0 sg=20 px=0 gx=0
CAGCCCGGGGATCTACCATGAGCCCAGAAC
>group_298_7 20 3 0 0 sg=20 px=0 gx=0
GTCACCGAGATCTGATGACCCGGGGGATCC
>group_298_8 20 3 0 0 sg=20 px=0 gx=0
GTTCTGGGCTCATGGTAGATCCCCGGGCTG
>group_298_9 20 3 0 0 sg=20 px=0 gx=0
GCCCGGGGATCTACCATGAGCCCAGAACGA
>group_299_0 478 3 0 0 sg=478 px=0 gx=0
TGGAAAGAAATGCATAAGCTTCGAATTCGA
>group_299_1 478 3 0 0 sg=478 px=0 gx=0
TGGTAACTGTCAGACCAGTTTACTCATATA
>group_299_2 478 3 0 0 sg=478 px=0 gx=0
GGCCGGCCAGCTCGGCGGCTCGCTCGCGGG
>group_299_3 478 3 0 0 sg=478 px=0 gx=0
CGCTCTAGGATCTCGCCTGTCCCCTCAGTT
>group_299_4 478 3 0 0 sg=478 px=0 gx=0
CGCCTGTCCCTGGTGTGCGGTGAGCTGGCC
>group_299_5 478 3 0 0 sg=478 px=0 gx=0
GAACTGAGGGGACAGGCGAGATCCTAGAGC
>group_299_6 478 3 0 0 sg=478 px=0 gx=0
AATCCACCGCCCTACTTCTTCGCCCTGGGT
>group_299_7 478 3 0 0 sg=478 px=0 gx=0
CAGCTCGGCGGCTCGCTCGCGGGCGCTGAG
>group_299_8 478 3 0 0 sg=478 px=0 gx=0
TCGGCGGCTCGCTCGCGGGCGCTGAGGTCT
>group_299_9 478 3 0 0 sg=478 px=0 gx=0
AACTGGTCTGACAGTTACCAATGCTTAATC
>group_300_0 190 2 0 130 sg=60 px=0 gx=130
GCAGGGAAACACGCCGAGCGTCCTCCTCCG
>group_300_1 190 2 0 130 sg=60 px=0 gx=130
GCGGCCGCTCTAGAACTAGTGGATCCATGG
>group_300_2 190 2 0 130 sg=60 px=0 gx=130
AGGGAAACACGCCGAGCGTCCTCCTCCGAT
>group_300_3 190 2 0 130 sg=60 px=0 gx=130
GGCTTGATTTACCATGGATCCACTAGTTCT
>group_300_4 190 2 0 130 sg=60 px=0 gx=130
GAGGAGGACGCTCGGCGTGTTTCCCTGCAG
>group_300_5 190 2 0 130 sg=60 px=0 gx=130
TGTCTGGGCTTGATTTACCATGGATCCACT
>group_300_6 190 2 0 130 sg=60 px=0 gx=130
GTCTGGGCTTGATTTACCATGGATCCACTA
>group_300_7 190 2 0 130 sg=60 px=0 gx=130
CTGCAGGGAAACACGCCGAGCGTCCTCCTC
>group_300_8 190 2 0 130 sg=60 px=0 gx=130
TAGTGGATCCATGGTAAATCAAGCCCAGAC
>group_300_9 190 2 0 130 sg=60 px=0 gx=130
ATATCTGTCTGGGCTTGATTTACCATGGAT
>group_301_0 138 7 0 0 sg=138 px=0 gx=0
GATCTGTATGGTGCACTCTCAGTACAATCT
>group_301_1 138 7 0 0 sg=138 px=0 gx=0
GCTACGTGACTGCCTCGACCTGCAGCAATT
>group_301_2 138 7 0 0 sg=138 px=0 gx=0
ATGGCGTTGGAATTGCTGCAGGTCGAGGCA
>group_301_3 138 7 0 0 sg=138 px=0 gx=0
ATATTAACGTTTACAGGATCTGTATGGTGC
>group_301_4 138 7 0 0 sg=138 px=0 gx=0
TTAACGTTTACAGGATCTGTATGGTGCACT
>group_301_5 138 7 0 0 sg=138 px=0 gx=0
AGCAATTCCAACGCCATCAAAAATAATTCG
>group_301_6 138 7 0 0 sg=138 px=0 gx=0
GGTCGAGGCAGTCACGTAGCGATAGCGGAG
>group_301_7 138 7 0 0 sg=138 px=0 gx=0
AGAGTGCACCATACAGATCCTGTAAACGTT
>group_301_8 138 7 0 0 sg=138 px=0 gx=0
AGGCAGTCACGTAGCGATAGCGGAGTGTAT
>group_301_9 138 7 0 0 sg=138 px=0 gx=0
GTTGGAATTGCTGCAGGTCGAGGCAGTCAC
>group_302_0 2 22 0 0 sg=2 px=0 gx=0
GAATTCTCATGTTTGACAGCTTATCACTGA
>group_302_1 2 22 0 0 sg=2 px=0 gx=0
TCAGTGATAAGCTGTCAAACATGAGAATTC
>group_304_0 2 4 0 0 sg=2 px=0 gx=0
GTCACGACGTTGTAAAACGACGGGATCAAC
>group_304_1 2 4 0 0 sg=2 px=0 gx=0
GTTGATCCCGTCGTTTTACAACGTCGTGAC
>group_307_0 4 36 0 0 sg=4 px=0 gx=0
AAGGCGCTCGGTCTTGCCTTGCTCGTCGGT
>group_307_1 4 36 0 0 sg=4 px=0 gx=0
CCGACGAGCAAGGCAAGACCGAGCGCCTTT
>group_307_2 4 36 0 0 sg=4 px=0 gx=0
ACCGACGAGCAAGGCAAGACCGAGCGCCTT
>group_307_3 4 36 0 0 sg=4 px=0 gx=0
AAAGGCGCTCGGTCTTGCCTTGCTCGTCGG
>group_309_0 44 0 0 0 sg=44 px=0 gx=0
AACGTGGCTTTCCCCCCCCCCCCTGCAGTT
>group_309_1 44 0 0 0 sg=44 px=0 gx=0
GCCCTGAATGAACTGCAGGGGGGGGGGGGA
>group_309_2 44 0 0 0 sg=44 px=0 gx=0
CCGGTGCCCTGAATGAACTGCAGGGGGGGG
>group_309_3 44 0 0 0 sg=44 px=0 gx=0
TTCCCCCCCCCCCCTGCAGTTCATTCAGGG
>group_309_4 44 0 0 0 sg=44 px=0 gx=0
GTGCCCTGAATGAACTGCAGGGGGGGGGGG
>group_309_5 44 0 0 0 sg=44 px=0 gx=0
ACGTGGCTTTCCCCCCCCCCCCTGCAGTTC
>group_309_6 44 0 0 0 sg=44 px=0 gx=0
GTCCGGTGCCCTGAATGAACTGCAGGGGGG
>group_309_7 44 0 0 0 sg=44 px=0 gx=0
TGAACTGCAGGGGGGGGGGGGAAAGCCACG
>group_309_8 44 0 0 0 sg=44 px=0 gx=0
CAACGTGGCTTTCCCCCCCCCCCCTGCAGT
>group_309_9 44 0 0 0 sg=44 px=0 gx=0
GAACTGCAGGGGGGGGGGGGAAAGCCACGT
>group_310_0 2 12 0 0 sg=2 px=0 gx=0
TACGACTCACTATAGGGAGACCGGAATTCG
>group_310_1 2 12 0 0 sg=2 px=0 gx=0
CGAATTCCGGTCTCCCTATAGTGAGTCGTA
>group_312_0 2 1 0 0 sg=2 px=0 gx=0
TAGAATTCGAGCTCGGTACCCGGGGATCCT
>group_312_1 2 1 0 0 sg=2 px=0 gx=0
AGGATCCCCGGGTACCGAGCTCGAATTCTA
>group_317_0 2704 3 0 2530 sg=174 px=0 gx=2530
TCTTTTACATGAATTAATTCTTGAAGACGA
>group_317_1 2704 3 0 2530 sg=174 px=0 gx=2530
GTTTGAAAAAATCCTTCAGCTGCCAATTAA
>group_317_2 2704 3 0 2530 sg=174 px=0 gx=2530
CATCTGTGTTCTCAGAGCGGGGCGTGACGT
>group_317_3 2704 3 0 2530 sg=174 px=0 gx=2530
TGTTCTCAGAGCGGGGCGTGACGTTTGAAA
>group_317_4 2704 3 0 2530 sg=174 px=0 gx=2530
ACAGTCGCCGGAATTAATTCGAGCTCCTTT
>group_317_5 2704 3 0 2530 sg=174 px=0 gx=2530
TGAACCAACCTCATCTTTTACATGAATTAA
>group_317_6 2704 3 0 2530 sg=174 px=0 gx=2530
GGTGAGGAAGTTAAAGGAGCTCGAATTAAT
>group_317_7 2704 3 0 2530 sg=174 px=0 gx=2530
TAAAGGAGCTCGAATTAATTCCGGCGACTG
>group_317_8 2704 3 0 2530 sg=174 px=0 gx=2530
AAACAGAAACAGTCGCCGGAATTAATTCGA
>group_317_9 2704 3 0 2530 sg=174 px=0 gx=2530
TTAAAGGAGCTCGAATTAATTCCGGCGACT
>group_318_0 68 5 0 0 sg=68 px=0 gx=0
CCATATGACGTCCCTATCGTTTCCACGATC
>group_318_1 68 5 0 0 sg=68 px=0 gx=0
GAATCCGGTGAGAATGGCAAAAGCTTCGAA
>group_318_2 68 5 0 0 sg=68 px=0 gx=0
AGAATGGCAAAAGCTTCGAATTCGAGCTCC
>group_318_3 68 5 0 0 sg=68 px=0 gx=0
CCCGGGAGCTCGAATTCGAAGCTTTTGCCA
>group_318_4 68 5 0 0 sg=68 px=0 gx=0
TACCCGGGAGCTCGAATTCGAAGCTTTTGC
>group_318_5 68 5 0 0 sg=68 px=0 gx=0
ATCGTGGAAACGATAGGGACGTCATATGGA
>group_318_6 68 5 0 0 sg=68 px=0 gx=0
ACCCGGGAGCTCGAATTCGAAGCTTTTGCC
>group_318_7 68 5 0 0 sg=68 px=0 gx=0
CATATGACGTCCCTATCGTTTCCACGATCA
>group_318_8 68 5 0 0 sg=68 px=0 gx=0
CGAATTCGAAGCTTTTGCCATTCTCACCGG
>group_318_9 68 5 0 0 sg=68 px=0 gx=0
TCGTGGAAACGATAGGGACGTCATATGGAT
>group_319_0 8 10 0 0 sg=8 px=0 gx=0
AGCTAGCTTGGCGTAATCATGGTCATAGCT
>group_319_1 8 10 0 0 sg=8 px=0 gx=0
GCTATGACCATGATTACGCCAAGCTAGCTT
>group_319_2 8 10 0 0 sg=8 px=0 gx=0
AGCTATGACCATGATTACGCCAAGCTAGCT
>group_319_3 8 10 0 0 sg=8 px=0 gx=0
CAGCTATGACCATGATTACGCCAAGCTAGC
>group_319_4 8 10 0 0 sg=8 px=0 gx=0
ACAGCTATGACCATGATTACGCCAAGCTAG
>group_319_5 8 10 0 0 sg=8 px=0 gx=0
CTAGCTTGGCGTAATCATGGTCATAGCTGT
>group_319_6 8 10 0 0 sg=8 px=0 gx=0
GCTAGCTTGGCGTAATCATGGTCATAGCTG
>group_319_7 8 10 0 0 sg=8 px=0 gx=0
AAGCTAGCTTGGCGTAATCATGGTCATAGC
>group_320_0 6124 0 0 6070 sg=54 px=0 gx=6070
AACCCCTAAAGAAGCTAGAGCAAGGCTCCA
>group_320_1 6124 0 0 6070 sg=54 px=0 gx=6070
CTAGAGCAAGGCTCCAGCTTTTGTTCCCTT
>group_320_2 6124 0 0 6070 sg=54 px=0 gx=6070
AAAGCTGGAGCCTTGCTCTAGCTTCTTTAG
>group_320_3 6124 0 0 6070 sg=54 px=0 gx=6070
AAGGCTCCAGCTTTTGTTCCCTTTAGTGAG
>group_320_4 6124 0 0 6070 sg=54 px=0 gx=6070
TAGAGCAAGGCTCCAGCTTTTGTTCCCTTT
>group_320_5 6124 0 0 6070 sg=54 px=0 gx=6070
AGGCTCCAGCTTTTGTTCCCTTTAGTGAGG
>group_320_6 6124 0 0 6070 sg=54 px=0 gx=6070
ATAACCCCTAAAGAAGCTAGAGCAAGGCTC
>group_320_7 6124 0 0 6070 sg=54 px=0 gx=6070
TAACCCCTAAAGAAGCTAGAGCAAGGCTCC
>group_320_8 6124 0 0 6070 sg=54 px=0 gx=6070
GGAGCCTTGCTCTAGCTTCTTTAGGGGTTA
>group_320_9 6124 0 0 6070 sg=54 px=0 gx=6070
CCCTCACTAAAGGGAACAAAAGCTGGAGCC
>group_321_0 2 16 0 0 sg=2 px=0 gx=0
GAGACAAGCTTGCATGCCTGCAGGTCGACT
>group_321_1 2 16 0 0 sg=2 px=0 gx=0
AGTCGACCTGCAGGCATGCAAGCTTGTCTC
>group_325_0 2 8 0 0 sg=2 px=0 gx=0
TGCGGCCGCCTGCAGGTCGACCATATGGGA
>group_325_1 2 8 0 0 sg=2 px=0 gx=0
TCCCATATGGTCGACCTGCAGGCGGCCGCA
>group_327_0 56 2 0 0 sg=56 px=0 gx=0
TCCGGAATTCTTGAAGACGAAAGGGCCTCG
>group_327_1 56 2 0 0 sg=56 px=0 gx=0
CAAGAATTCCGGATCCGGAATTCTCATGTT
>group_327_2 56 2 0 0 sg=56 px=0 gx=0
CCGGATCCGGAATTCTCATGTTTGACAGCT
>group_327_3 56 2 0 0 sg=56 px=0 gx=0
GTCTTCAAGAATTCCGGATCCGGAATTCTC
>group_327_4 56 2 0 0 sg=56 px=0 gx=0
CCGGATCCGGAATTCTTGAAGACGAAAGGG
>group_327_5 56 2 0 0 sg=56 px=0 gx=0
ATTCCGGATCCGGAATTCTCATGTTTGACA
>group_327_6 56 2 0 0 sg=56 px=0 gx=0
AGAATTCCGGATCCGGAATTCTTGAAGACG
>group_327_7 56 2 0 0 sg=56 px=0 gx=0
AAACATGAGAATTCCGGATCCGGAATTCTT
>group_327_8 56 2 0 0 sg=56 px=0 gx=0
AGAATTCCGGATCCGGAATTCTCATGTTTG
>group_327_9 56 2 0 0 sg=56 px=0 gx=0
AGCTGTCAAACATGAGAATTCCGGATCCGG
>group_328_0 1048 1 4 0 sg=1044 px=4 gx=0
AGTTACCGGATAAGGCGCAGCGGTCGAACT
>group_328_1 1048 1 4 0 sg=1044 px=4 gx=0
CTTGTAATCACCACGACATTGTTTCCTTTC
>group_328_2 1048 1 4 0 sg=1044 px=4 gx=0
ACGATTGACGGCATTTCGTCTAACGATATT
>group_328_3 1048 1 4 0 sg=1044 px=4 gx=0
AGCTGTTCTTCTACGGCAAGGTGCTGTGCA
>group_328_4 1048 1 4 0 sg=1044 px=4 gx=0
GTTCAGTTCGACCGCTGCGCCTTATCCGGT
>group_328_5 1048 1 4 0 sg=1044 px=4 gx=0
TGGCGGCCAAGCTGTTCTTCTACGGCAAGG
>group_328_6 1048 1 4 0 sg=1044 px=4 gx=0
CTATCGCGGCTACCACATCGTCTTTGCATT
>group_328_7 1048 1 4 0 sg=1044 px=4 gx=0
GCATGCGGATCAGTGGGTTTGCAACTGCGG
>group_328_8 1048 1 4 0 sg=1044 px=4 gx=0
TGCCGTGATCGAAATCCAGACCTTGACCCG
>group_328_9 1048 1 4 0 sg=1044 px=4 gx=0
TTGACCCGCAGTTGCAAACCCACTGATCCG
>group_330_0 32 3 0 0 sg=32 px=0 gx=0
TTCAAAGGCCTACGTCGACGAGCTCACTAG
>group_330_1 32 3 0 0 sg=32 px=0 gx=0
GCCGCGACTAGTGAGCTCGTCGACGTAGGC
>group_330_2 32 3 0 0 sg=32 px=0 gx=0
GTGAGCTCGTCGACGTAGGCCTTTGAATTC
>group_330_3 32 3 0 0 sg=32 px=0 gx=0
TACGTCGACGAGCTCACTAGTCGCGGCCGC
>group_330_4 32 3 0 0 sg=32 px=0 gx=0
AAGGCCTACGTCGACGAGCTCACTAGTCGC
>group_330_5 32 3 0 0 sg=32 px=0 gx=0
AAAGGCCTACGTCGACGAGCTCACTAGTCG
>group_330_6 32 3 0 0 sg=32 px=0 gx=0
CCTACGTCGACGAGCTCACTAGTCGCGGCC
>group_330_7 32 3 0 0 sg=32 px=0 gx=0
GCCTACGTCGACGAGCTCACTAGTCGCGGC
>group_330_8 32 3 0 0 sg=32 px=0 gx=0
GGCCTACGTCGACGAGCTCACTAGTCGCGG
>group_330_9 32 3 0 0 sg=32 px=0 gx=0
CGGCCGCGACTAGTGAGCTCGTCGACGTAG
>group_331_0 12 71 0 0 sg=12 px=0 gx=0
ATATAAGGAAGTTCATTTCATTTGGAGAGA
>group_331_1 12 71 0 0 sg=12 px=0 gx=0
GTTCTCTCCAAATGAAATGAACTTCCTTAT
>group_331_2 12 71 0 0 sg=12 px=0 gx=0
AGGAAGTTCATTTCATTTGGAGAGAACACG
>group_331_3 12 71 0 0 sg=12 px=0 gx=0
CGTGTTCTCTCCAAATGAAATGAACTTCCT
>group_331_4 12 71 0 0 sg=12 px=0 gx=0
GTGTTCTCTCCAAATGAAATGAACTTCCTT
>group_331_5 12 71 0 0 sg=12 px=0 gx=0
TCTCTCCAAATGAAATGAACTTCCTTATAT
>group_331_6 12 71 0 0 sg=12 px=0 gx=0
ATAAGGAAGTTCATTTCATTTGGAGAGAAC
>group_331_7 12 71 0 0 sg=12 px=0 gx=0
TAAGGAAGTTCATTTCATTTGGAGAGAACA
>group_331_8 12 71 0 0 sg=12 px=0 gx=0
TATAAGGAAGTTCATTTCATTTGGAGAGAA
>group_331_9 12 71 0 0 sg=12 px=0 gx=0
TGTTCTCTCCAAATGAAATGAACTTCCTTA
>group_332_0 2 8 0 0 sg=2 px=0 gx=0
ACTCTAGAGGATCTTTGTGAAGGAACCTTA
>group_332_1 2 8 0 0 sg=2 px=0 gx=0
TAAGGTTCCTTCACAAAGATCCTCTAGAGT
>group_333_0 2 10 0 0 sg=2 px=0 gx=0
CAGCGCTTAGAGCTCGAATTTCCCCGATCG
>group_333_1 2 10 0 0 sg=2 px=0 gx=0
CGATCGGGGAAATTCGAGCTCTAAGCGCTG
>group_334_0 4 2 0 0 sg=4 px=0 gx=0
CAATTCGGGGGGATCTCAATCTGGCGGCTG
>group_334_1 4 2 0 0 sg=4 px=0 gx=0
CCAATTCGGGGGGATCTCAATCTGGCGGCT
>group_334_2 4 2 0 0 sg=4 px=0 gx=0
AGCCGCCAGATTGAGATCCCCCCGAATTGG
>group_334_3 4 2 0 0 sg=4 px=0 gx=0
CAGCCGCCAGATTGAGATCCCCCCGAATTG
>group_337_0 14 171 0 0 sg=14 px=0 gx=0
CATTTTACGTTTCTCGTTCAGCTTTTTTGT
>group_337_1 14 171 0 0 sg=14 px=0 gx=0
TACGTTTCTCGTTCAGCTTTTTTGTACAAA
>group_337_2 14 171 0 0 sg=14 px=0 gx=0
TTTGTACAAAAAAGCTGAACGAGAAACGTA
>group_337_3 14 171 0 0 sg=14 px=0 gx=0
ACAAAAAAGCTGAACGAGAAACGTAAAATG
>group_337_4 14 171 0 0 sg=14 px=0 gx=0
TTGTACAAAAAAGCTGAACGAGAAACGTAA
>group_337_5 14 171 0 0 sg=14 px=0 gx=0
TCATTTTACGTTTCTCGTTCAGCTTTTTTG
>group_337_6 14 171 0 0 sg=14 px=0 gx=0
TTTACGTTTCTCGTTCAGCTTTTTTGTACA
>group_337_7 14 171 0 0 sg=14 px=0 gx=0
GTACAAAAAAGCTGAACGAGAAACGTAAAA
>group_337_8 14 171 0 0 sg=14 px=0 gx=0
CAAAAAAGCTGAACGAGAAACGTAAAATGA
>group_337_9 14 171 0 0 sg=14 px=0 gx=0
ATTTTACGTTTCTCGTTCAGCTTTTTTGTA
>group_340_0 2 23 0 0 sg=2 px=0 gx=0
CGTTTTTTATTGGTGAGAATCCAAGCTAGC
>group_340_1 2 23 0 0 sg=2 px=0 gx=0
GCTAGCTTGGATTCTCACCAATAAAAAACG
>group_343_0 2 6 0 0 sg=2 px=0 gx=0
CGAGCTCCTTTAACTTCCTCACCAGTAGTT
>group_343_1 2 6 0 0 sg=2 px=0 gx=0
AACTACTGGTGAGGAAGTTAAAGGAGCTCG
>group_345_0 24 9 0 0 sg=24 px=0 gx=0
GGAATTGGCCGCCCTAGATGCATGCTCGAC
>group_345_1 24 9 0 0 sg=24 px=0 gx=0
GAGGGGCGGAATTGGCCGCCCTAGATGCAT
>group_345_2 24 9 0 0 sg=24 px=0 gx=0
TGCATCTAGGGCGGCCAATTCCGCCCCTCT
>group_345_3 24 9 0 0 sg=24 px=0 gx=0
AGCATGCATCTAGGGCGGCCAATTCCGCCC
>group_345_4 24 9 0 0 sg=24 px=0 gx=0
CGAGCATGCATCTAGGGCGGCCAATTCCGC
>group_345_5 24 9 0 0 sg=24 px=0 gx=0
AGGGGCGGAATTGGCCGCCCTAGATGCATG
>group_345_6 24 9 0 0 sg=24 px=0 gx=0
GCGGAATTGGCCGCCCTAGATGCATGCTCG
>group_345_7 24 9 0 0 sg=24 px=0 gx=0
GGGGCGGAATTGGCCGCCCTAGATGCATGC
>group_345_8 24 9 0 0 sg=24 px=0 gx=0
AGAGGGGCGGAATTGGCCGCCCTAGATGCA
>group_345_9 24 9 0 0 sg=24 px=0 gx=0
GCATCTAGGGCGGCCAATTCCGCCCCTCTC
>group_347_0 4 4 0 0 sg=4 px=0 gx=0
TAATTCCCAATTCCAGGCATCAAATAAAAC
>group_347_1 4 4 0 0 sg=4 px=0 gx=0
TTTTATTTGATGCCTGGAATTGGGAATTAA
>group_347_2 4 4 0 0 sg=4 px=0 gx=0
GTTTTATTTGATGCCTGGAATTGGGAATTA
>group_347_3 4 4 0 0 sg=4 px=0 gx=0
TTAATTCCCAATTCCAGGCATCAAATAAAA
>group_349_0 2 1 0 0 sg=2 px=0 gx=0
GAAGGTTTTTATATTACAGCTCCAGATCCG
>group_349_1 2 1 0 0 sg=2 px=0 gx=0
CGGATCTGGAGCTGTAATATAAAAACCTTC
>group_351_0 592 0 0 534 sg=58 px=0 gx=534
AGGCGGGAATTAATTACTAGAAACAAATAC
>group_351_1 592 0 0 534 sg=58 px=0 gx=534
GGAATTAATTACTAGAAACAAATACAAAAT
>group_351_2 592 0 0 534 sg=58 px=0 gx=534
GTTTCTAGTAATTAATTCCCGCCTTTCGCT
>group_351_3 592 0 0 534 sg=58 px=0 gx=534
GGCGGGAATTAATTACTAGAAACAAATACA
>group_351_4 592 0 0 534 sg=58 px=0 gx=534
CTATTTTGATTTTGTATTTGTTTCTAGTAA
>group_351_5 592 0 0 534 sg=58 px=0 gx=534
TTGATTTTGTATTTGTTTCTAGTAATTAAT
>group_351_6 592 0 0 534 sg=58 px=0 gx=534
TTTGATTTTGTATTTGTTTCTAGTAATTAA
>group_351_7 592 0 0 534 sg=58 px=0 gx=534
GAAAGGCGGGAATTAATTACTAGAAACAAA
>group_351_8 592 0 0 534 sg=58 px=0 gx=534
ATTAATTACTAGAAACAAATACAAAATCAA
>group_351_9 592 0 0 534 sg=58 px=0 gx=534
AAGGCGGGAATTAATTACTAGAAACAAATA
>group_354_0 8 6 0 0 sg=8 px=0 gx=0
ATGACAAGAGAGAATAACATGACTGCTTGG
>group_354_1 8 6 0 0 sg=8 px=0 gx=0
TGACAAGAGAGAATAACATGACTGCTTGGC
>group_354_2 8 6 0 0 sg=8 px=0 gx=0
AATGACAAGAGAGAATAACATGACTGCTTG
>group_354_3 8 6 0 0 sg=8 px=0 gx=0
CCAAGCAGTCATGTTATTCTCTCTTGTCAT
>group_354_4 8 6 0 0 sg=8 px=0 gx=0
CAAGCAGTCATGTTATTCTCTCTTGTCATT
>group_354_5 8 6 0 0 sg=8 px=0 gx=0
CCACAAAAAACGTATTCTGAAAATTGTATT
>group_354_6 8 6 0 0 sg=8 px=0 gx=0
GCCAAGCAGTCATGTTATTCTCTCTTGTCA
>group_354_7 8 6 0 0 sg=8 px=0 gx=0
AATACAATTTTCAGAATACGTTTTTTGTGG
>group_355_0 40 2 0 0 sg=40 px=0 gx=0
CATAGCATATGAAAATAAAAACAGGTGCAC
>group_355_1 40 2 0 0 sg=40 px=0 gx=0
ACAAGGACCATAGCATATGAAAATAAAAAC
>group_355_2 40 2 0 0 sg=40 px=0 gx=0
CACCAACAAGGACCATAGCATATGAAAATA
>group_355_3 40 2 0 0 sg=40 px=0 gx=0
GCGTGCACCTGTTTTTATTTTCATATGCTA
>group_355_4 40 2 0 0 sg=40 px=0 gx=0
GATGCGTGCACCTGTTTTTATTTTCATATG
>group_355_5 40 2 0 0 sg=40 px=0 gx=0
ACCATAGCATATGAAAATAAAAACAGGTGC
>group_355_6 40 2 0 0 sg=40 px=0 gx=0
GACCATAGCATATGAAAATAAAAACAGGTG
>group_355_7 40 2 0 0 sg=40 px=0 gx=0
GTTTTTATTTTCATATGCTATGGTCCTTGT
>group_355_8 40 2 0 0 sg=40 px=0 gx=0
CATATGAAAATAAAAACAGGTGCACGCATC
>group_355_9 40 2 0 0 sg=40 px=0 gx=0
CGTGCACCTGTTTTTATTTTCATATGCTAT
>group_357_0 2 75 0 0 sg=2 px=0 gx=0
GTTCAGCTTTTTTGTACAAACTTGTTGATA
>group_357_1 2 75 0 0 sg=2 px=0 gx=0
TATCAACAAGTTTGTACAAAAAAGCTGAAC
>group_358_0 40 3 0 0 sg=40 px=0 gx=0
AGCGGCCGCATCGAATATAACTTCGTATAA
>group_358_1 40 3 0 0 sg=40 px=0 gx=0
CCCTATAGTGAGTCGTATTAGCGGCCGCAT
>group_358_2 40 3 0 0 sg=40 px=0 gx=0
GTTATATTCGATGCGGCCGCTAATACGACT
>group_358_3 40 3 0 0 sg=40 px=0 gx=0
GTCGTATTAGCGGCCGCATCGAATATAACT
>group_358_4 40 3 0 0 sg=40 px=0 gx=0
ACGAAGTTATATTCGATGCGGCCGCTAATA
>group_358_5 40 3 0 0 sg=40 px=0 gx=0
TAGTGAGTCGTATTAGCGGCCGCATCGAAT
>group_358_6 40 3 0 0 sg=40 px=0 gx=0
ATAGTGAGTCGTATTAGCGGCCGCATCGAA
>group_358_7 40 3 0 0 sg=40 px=0 gx=0
AGTCGTATTAGCGGCCGCATCGAATATAAC
>group_358_8 40 3 0 0 sg=40 px=0 gx=0
AAGTTATATTCGATGCGGCCGCTAATACGA
>group_358_9 40 3 0 0 sg=40 px=0 gx=0
CCTATAGTGAGTCGTATTAGCGGCCGCATC
>group_359_0 2 6 0 0 sg=2 px=0 gx=0
TTTGCGTGGCCAGTGCCAAGCTTGCATGCA
>group_359_1 2 6 0 0 sg=2 px=0 gx=0
TGCATGCAAGCTTGGCACTGGCCACGCAAA
>group_360_0 12 4 0 0 sg=12 px=0 gx=0
TTCGCCCCGCCCTGCCACTCATCGCAGTAC
>group_360_1 12 4 0 0 sg=12 px=0 gx=0
CCTTCGCCCCGCCCTGCCACTCATCGCAGT
>group_360_2 12 4 0 0 sg=12 px=0 gx=0
CCCTTCGCCCCGCCCTGCCACTCATCGCAG
>group_360_3 12 4 0 0 sg=12 px=0 gx=0
TGCGATGAGTGGCAGGGCGGGGCGAAGGGC
>group_360_4 12 4 0 0 sg=12 px=0 gx=0
GTACTGCGATGAGTGGCAGGGCGGGGCGAA
>group_360_5 12 4 0 0 sg=12 px=0 gx=0
AGTACTGCGATGAGTGGCAGGGCGGGGCGA
>group_360_6 12 4 0 0 sg=12 px=0 gx=0
GCCCTTCGCCCCGCCCTGCCACTCATCGCA
>group_360_7 12 4 0 0 sg=12 px=0 gx=0
TCGCCCCGCCCTGCCACTCATCGCAGTACT
>group_360_8 12 4 0 0 sg=12 px=0 gx=0
CTTCGCCCCGCCCTGCCACTCATCGCAGTA
>group_360_9 12 4 0 0 sg=12 px=0 gx=0
CTGCGATGAGTGGCAGGGCGGGGCGAAGGG
>group_362_0 4 7 0 0 sg=4 px=0 gx=0
CAATGTATCTTATCATGTCTGGATCCTCTA
>group_362_1 4 7 0 0 sg=4 px=0 gx=0
TCAATGTATCTTATCATGTCTGGATCCTCT
>group_362_2 4 7 0 0 sg=4 px=0 gx=0
TAGAGGATCCAGACATGATAAGATACATTG
>group_362_3 4 7 0 0 sg=4 px=0 gx=0
AGAGGATCCAGACATGATAAGATACATTGA
>group_366_0 2 42 0 0 sg=2 px=0 gx=0
AAAGAAGATGGAAACATTCTTGGACACAAA
>group_366_1 2 42 0 0 sg=2 px=0 gx=0
TTTGTGTCCAAGAATGTTTCCATCTTCTTT
>group_367_0 38 3 0 0 sg=38 px=0 gx=0
ATTAACTATGAGAGGATCTCACCATCACCA
>group_367_1 38 3 0 0 sg=38 px=0 gx=0
ATGGTGAGATCCTCTCATAGTTAATTTCTC
>group_367_2 38 3 0 0 sg=38 px=0 gx=0
GATGGTGAGATCCTCTCATAGTTAATTTCT
>group_367_3 38 3 0 0 sg=38 px=0 gx=0
GTGATGGTGATGGTGAGATCCTCTCATAGT
>group_367_4 38 3 0 0 sg=38 px=0 gx=0
AAATTAACTATGAGAGGATCTCACCATCAC
>group_367_5 38 3 0 0 sg=38 px=0 gx=0
TATGAGAGGATCTCACCATCACCATCACCA
>group_367_6 38 3 0 0 sg=38 px=0 gx=0
ATGAGAGGATCTCACCATCACCATCACCAT
>group_367_7 38 3 0 0 sg=38 px=0 gx=0
GAGGAGAAATTAACTATGAGAGGATCTCAC
>group_367_8 38 3 0 0 sg=38 px=0 gx=0
GTGAGATCCTCTCATAGTTAATTTCTCCTC
>group_367_9 38 3 0 0 sg=38 px=0 gx=0
GTGATGGTGAGATCCTCTCATAGTTAATTT
>group_369_0 2 4 0 0 sg=2 px=0 gx=0
TGAGCTCCCATGTGAGCGAGTAACAACCCG
>group_369_1 2 4 0 0 sg=2 px=0 gx=0
CGGGTTGTTACTCGCTCACATGGGAGCTCA
>group_372_0 92 2 0 0 sg=92 px=0 gx=0
TGAAGAGTTCTTCTCCTTTGCTAGCCATAT
>group_372_1 92 2 0 0 sg=92 px=0 gx=0
GTGAAGAGTTCTTCTCCTTTGCTAGCCATA
>group_372_2 92 2 0 0 sg=92 px=0 gx=0
ATATACATATGGCTAGCAAAGGAGAAGAAC
>group_372_3 92 2 0 0 sg=92 px=0 gx=0
CTGGCGTTCGCAGTCACGTAGCGATAGCGG
>group_372_4 92 2 0 0 sg=92 px=0 gx=0
TATACACTCCGCTATCGCTACGTGACTGCG
>group_372_5 92 2 0 0 sg=92 px=0 gx=0
GCGCTGGGCTACGTCTTGCTGGCGTTCGCA
>group_372_6 92 2 0 0 sg=92 px=0 gx=0
GGCTACGTCTTGCTGGCGTTCGCAGTCACG
>group_372_7 92 2 0 0 sg=92 px=0 gx=0
AGAAGGAGATATACATATGGCTAGCAAAGG
>group_372_8 92 2 0 0 sg=92 px=0 gx=0
TCCTTTGCTAGCCATATGTATATCTCCTTC
>group_372_9 92 2 0 0 sg=92 px=0 gx=0
GTTCTTCTCCTTTGCTAGCCATATGTATAT
>group_373_0 234 3 0 0 sg=234 px=0 gx=0
CCTCCGGTCGACCGATCCTGAGAACTTCAG
>group_373_1 234 3 0 0 sg=234 px=0 gx=0
CGACGGATCGGCCGCAATTCGTAATCATGT
>group_373_2 234 3 0 0 sg=234 px=0 gx=0
TCCACCGCGGTGGCGGCCGCTCTAGAGAGC
>group_373_3 234 3 0 0 sg=234 px=0 gx=0
TCGGCCGCAATTCGTAATCATGTCATAGCT
>group_373_4 234 3 0 0 sg=234 px=0 gx=0
TGAAGTTCTCAGGATCGGTCGACCGGAGGC
>group_373_5 234 3 0 0 sg=234 px=0 gx=0
GATACAACGTATGCAATGGGCCAAGCTCTC
>group_373_6 234 3 0 0 sg=234 px=0 gx=0
CGGTCGACCGGAGGCTGGATCGGTCCCGGT
>group_373_7 234 3 0 0 sg=234 px=0 gx=0
GTCGACCGGAGGCTGGATCGGTCCCGGTGT
>group_373_8 234 3 0 0 sg=234 px=0 gx=0
TTTGGCAAAGAATTCCTCGACGGATCCGCC
>group_373_9 234 3 0 0 sg=234 px=0 gx=0
AAGTTCTCAGGATCGGTCGACCGGAGGCTG
>group_375_0 14 5 0 0 sg=14 px=0 gx=0
AGACGGCTATGAAATTCTTTTTCCATCGTC
>group_375_1 14 5 0 0 sg=14 px=0 gx=0
ACGATGGAAAAAGAATTTCATAGCCGTCTC
>group_375_2 14 5 0 0 sg=14 px=0 gx=0
GGCTATGAAATTCTTTTTCCATCGTCGCTT
>group_375_3 14 5 0 0 sg=14 px=0 gx=0
TGAGACGGCTATGAAATTCTTTTTCCATCG
>group_375_4 14 5 0 0 sg=14 px=0 gx=0
ACGGCTATGAAATTCTTTTTCCATCGTCGC
>group_375_5 14 5 0 0 sg=14 px=0 gx=0
CGGCTATGAAATTCTTTTTCCATCGTCGCT
>group_375_6 14 5 0 0 sg=14 px=0 gx=0
CGATGGAAAAAGAATTTCATAGCCGTCTCA
>group_375_7 14 5 0 0 sg=14 px=0 gx=0
GCGACGATGGAAAAAGAATTTCATAGCCGT
>group_375_8 14 5 0 0 sg=14 px=0 gx=0
AGCGACGATGGAAAAAGAATTTCATAGCCG
>group_375_9 14 5 0 0 sg=14 px=0 gx=0
GACGATGGAAAAAGAATTTCATAGCCGTCT
>group_376_0 2 25 0 0 sg=2 px=0 gx=0
GAACTTGTTTATTGCAGCTTATAATGGTTA
>group_376_1 2 25 0 0 sg=2 px=0 gx=0
TAACCATTATAAGCTGCAATAAACAAGTTC
>group_377_0 216 4 0 0 sg=216 px=0 gx=0
GCCGGAAGCATAAAGTGTAAAGCCTCGAGC
>group_377_1 216 4 0 0 sg=216 px=0 gx=0
AAAGCCTCGAGCTAGCCAATTGTGAGCGCT
>group_377_2 216 4 0 0 sg=216 px=0 gx=0
CTCACAATTTCGATCTAGCACTAGTAGATC
>group_377_3 216 4 0 0 sg=216 px=0 gx=0
TGAGCGCTCACAATTGGCTAGCTCGAGGCT
>group_377_4 216 4 0 0 sg=216 px=0 gx=0
CCGGAAGCATAAAGTGTAAAGCCTCGAGCT
>group_377_5 216 4 0 0 sg=216 px=0 gx=0
TAGAGGATCTGCGGCCGCATTTTTGCGGCC
>group_377_6 216 4 0 0 sg=216 px=0 gx=0
CTACTAGTGCTAGATCGAAATTGTGAGCGC
>group_377_7 216 4 0 0 sg=216 px=0 gx=0
GCGCTCACAATTGGCTAGCTCGAGGCTTTA
>group_377_8 216 4 0 0 sg=216 px=0 gx=0
GCTAGCCAATTGTGAGCGCTCACAATTTCG
>group_377_9 216 4 0 0 sg=216 px=0 gx=0
GCTCACAATTGGCTAGCTCGAGGCTTTACA
>group_378_0 94 2 0 0 sg=94 px=0 gx=0
ACAACGTGTTGATGATTCTGAGCGGTGTTT
>group_378_1 94 2 0 0 sg=94 px=0 gx=0
GTGTTGATGATTCTGAGCGGTGTTTGCAGC
>group_378_2 94 2 0 0 sg=94 px=0 gx=0
ACCAAAAACAACAACGTGTTGATGATTCTG
>group_378_3 94 2 0 0 sg=94 px=0 gx=0
TTCTGAGCGGTGTTTGCAGCTGTTAACTCG
>group_378_4 94 2 0 0 sg=94 px=0 gx=0
TCTGAGCGGTGTTTGCAGCTGTTAACTCGT
>group_378_5 94 2 0 0 sg=94 px=0 gx=0
AGCTGCAAACACCGCTCAGAATCATCAACA
>group_378_6 94 2 0 0 sg=94 px=0 gx=0
GTTGATGATTCTGAGCGGTGTTTGCAGCTG
>group_378_7 94 2 0 0 sg=94 px=0 gx=0
ACCGCTCAGAATCATCAACACGTTGTTGTT
>group_378_8 94 2 0 0 sg=94 px=0 gx=0
TGATGATTCTGAGCGGTGTTTGCAGCTGTT
>group_378_9 94 2 0 0 sg=94 px=0 gx=0
CGCGAGCTCACATTTGACCAAAAACAACAA
>group_379_0 10 20 0 0 sg=10 px=0 gx=0
TTCAAGATACCCAGATCATATGAAACGGCA
>group_379_1 10 20 0 0 sg=10 px=0 gx=0
TCAAGATACCCAGATCATATGAAACGGCAT
>group_379_2 10 20 0 0 sg=10 px=0 gx=0
ATGCCGTTTCATATGATCTGGGTATCTTGA
>group_379_3 10 20 0 0 sg=10 px=0 gx=0
CCGTTTCATATGATCTGGGTATCTTGAAAA
>group_379_4 10 20 0 0 sg=10 px=0 gx=0
CGTTTCATATGATCTGGGTATCTTGAAAAG
>group_379_5 10 20 0 0 sg=10 px=0 gx=0
TGCCGTTTCATATGATCTGGGTATCTTGAA
>group_379_6 10 20 0 0 sg=10 px=0 gx=0
CTTTTCAAGATACCCAGATCATATGAAACG
>group_379_7 10 20 0 0 sg=10 px=0 gx=0
TTTCAAGATACCCAGATCATATGAAACGGC
>group_379_8 10 20 0 0 sg=10 px=0 gx=0
GCCGTTTCATATGATCTGGGTATCTTGAAA
>group_379_9 10 20 0 0 sg=10 px=0 gx=0
TTTTCAAGATACCCAGATCATATGAAACGG
>group_380_0 2 16 0 0 sg=2 px=0 gx=0
CCATGATTACGAATTCCCGGGGATCCGTCG
>group_380_1 2 16 0 0 sg=2 px=0 gx=0
CGACGGATCCCCGGGAATTCGTAATCATGG
>group_382_0 50 2 0 0 sg=50 px=0 gx=0
GACTGGTGAGTCGAATTGGCCGCGGCGTTG
>group_382_1 50 2 0 0 sg=50 px=0 gx=0
TGAGTCGAATTGGCCGCGGCGTTGTGACAA
>group_382_2 50 2 0 0 sg=50 px=0 gx=0
TCTGTGACTGGTGAGTCGAATTGGCCGCGG
>group_382_3 50 2 0 0 sg=50 px=0 gx=0
AGATGCTTTTCTGTGACTGGTGAGTCGAAT
>group_382_4 50 2 0 0 sg=50 px=0 gx=0
CGCCGCGGCCAATTCGACTCACCAGTCACA
>group_382_5 50 2 0 0 sg=50 px=0 gx=0
TTCTGTGACTGGTGAGTCGAATTGGCCGCG
>group_382_6 50 2 0 0 sg=50 px=0 gx=0
GTCGAATTGGCCGCGGCGTTGTGACAATTT
>group_382_7 50 2 0 0 sg=50 px=0 gx=0
TTCGACTCACCAGTCACAGAAAAGCATCTT
>group_382_8 50 2 0 0 sg=50 px=0 gx=0
TGCTTTTCTGTGACTGGTGAGTCGAATTGG
>group_382_9 50 2 0 0 sg=50 px=0 gx=0
GTCACAACGCCGCGGCCAATTCGACTCACC
>group_383_0 10 4 0 0 sg=10 px=0 gx=0
TCCCCACGATGCGTCCGGCGTAGAGGATCT
>group_383_1 10 4 0 0 sg=10 px=0 gx=0
ATCCCCACGATGCGTCCGGCGTAGAGGATC
>group_383_2 10 4 0 0 sg=10 px=0 gx=0
GATCCCCACGATGCGTCCGGCGTAGAGGAT
>group_383_3 10 4 0 0 sg=10 px=0 gx=0
CCCACGATGCGTCCGGCGTAGAGGATCTGA
>group_383_4 10 4 0 0 sg=10 px=0 gx=0
CCCCACGATGCGTCCGGCGTAGAGGATCTG
>group_383_5 10 4 0 0 sg=10 px=0 gx=0
CAGATCCTCTACGCCGGACGCATCGTGGGG
>group_383_6 10 4 0 0 sg=10 px=0 gx=0
ATCCTCTACGCCGGACGCATCGTGGGGATC
>group_383_7 10 4 0 0 sg=10 px=0 gx=0
TCAGATCCTCTACGCCGGACGCATCGTGGG
>group_383_8 10 4 0 0 sg=10 px=0 gx=0
GATCCTCTACGCCGGACGCATCGTGGGGAT
>group_383_9 10 4 0 0 sg=10 px=0 gx=0
AGATCCTCTACGCCGGACGCATCGTGGGGA
>group_384_0 2 1 0 0 sg=2 px=0 gx=0
CAGATCCGCTAGCGCTACCGGACTCAGATC
>group_384_1 2 1 0 0 sg=2 px=0 gx=0
GATCTGAGTCCGGTAGCGCTAGCGGATCTG
>group_385_0 126 38 0 0 sg=126 px=0 gx=0
ATTAATTCCCGATCTAGTAACATAGATGAC
>group_385_1 126 38 0 0 sg=126 px=0 gx=0
GGCAGCGTGAAGCTGATCCGTCGAGATTAA
>group_385_2 126 38 0 0 sg=126 px=0 gx=0
AGCGTGAAGCTGATCCGTCGAGATTAATAG
>group_385_3 126 38 0 0 sg=126 px=0 gx=0
TGAAGCTGATCCGTCGAGATTAATAGAAAT
>group_385_4 126 38 0 0 sg=126 px=0 gx=0
ATAGAAATAGGCGCGCCTAATTCAGCCTAA
>group_385_5 126 38 0 0 sg=126 px=0 gx=0
TCGGGAATTAATAGAAATAGGCGCGCCTAA
>group_385_6 126 38 0 0 sg=126 px=0 gx=0
CTGAATTTATTTCTATTAATCTCGACGGAT
>group_385_7 126 38 0 0 sg=126 px=0 gx=0
TCCGTCGAGATTAATAGAAATAAATTCAGC
>group_385_8 126 38 0 0 sg=126 px=0 gx=0
ATCTATGTTACTAGATCGGGAATTAATAGA
>group_385_9 126 38 0 0 sg=126 px=0 gx=0
TATTAATTCCCGATCTAGTAACATAGATGA
>group_386_0 32 21 0 0 sg=32 px=0 gx=0
ATTTCACACAGAATTCATTAAAGAGGAGAA
>group_386_1 32 21 0 0 sg=32 px=0 gx=0
TTCTCCTCTTTAATGAATTCTGTGTGAAAT
>group_386_2 32 21 0 0 sg=32 px=0 gx=0
ACAATTTCACACAGAATTCATTAAAGAGGA
>group_386_3 32 21 0 0 sg=32 px=0 gx=0
CAATTTCACACAGAATTCATTAAAGAGGAG
>group_386_4 32 21 0 0 sg=32 px=0 gx=0
TAACAATTTCACACAGAATTCATTAAAGAG
>group_386_5 32 21 0 0 sg=32 px=0 gx=0
AACAATTTCACACAGAATTCATTAAAGAGG
>group_386_6 32 21 0 0 sg=32 px=0 gx=0
CTTTAATGAATTCTGTGTGAAATTGTTATC
>group_386_7 32 21 0 0 sg=32 px=0 gx=0
CGGATAACAATTTCACACAGAATTCATTAA
>group_386_8 32 21 0 0 sg=32 px=0 gx=0
CCTCTTTAATGAATTCTGTGTGAAATTGTT
>group_386_9 32 21 0 0 sg=32 px=0 gx=0
CTCCTCTTTAATGAATTCTGTGTGAAATTG
>group_387_0 2 11 0 0 sg=2 px=0 gx=0
GAGGCCCTTTCGTCTTCAAGAATTAATTCA
>group_387_1 2 11 0 0 sg=2 px=0 gx=0
TGAATTAATTCTTGAAGACGAAAGGGCCTC
>group_388_0 14 13 0 0 sg=14 px=0 gx=0
GCATACATTATACGAAGTTATCTGGAATTC
>group_388_1 14 13 0 0 sg=14 px=0 gx=0
CCAGATAACTTCGTATAATGTATGCTATAC
>group_388_2 14 13 0 0 sg=14 px=0 gx=0
TATAGCATACATTATACGAAGTTATCTGGA
>group_388_3 14 13 0 0 sg=14 px=0 gx=0
AATTCCAGATAACTTCGTATAATGTATGCT
>group_388_4 14 13 0 0 sg=14 px=0 gx=0
CGTATAGCATACATTATACGAAGTTATCTG
>group_388_5 14 13 0 0 sg=14 px=0 gx=0
ATAGCATACATTATACGAAGTTATCTGGAA
>group_388_6 14 13 0 0 sg=14 px=0 gx=0
CAGATAACTTCGTATAATGTATGCTATACG
>group_388_7 14 13 0 0 sg=14 px=0 gx=0
AGCATACATTATACGAAGTTATCTGGAATT
>group_388_8 14 13 0 0 sg=14 px=0 gx=0
ATTCCAGATAACTTCGTATAATGTATGCTA
>group_388_9 14 13 0 0 sg=14 px=0 gx=0
TCCAGATAACTTCGTATAATGTATGCTATA
>group_390_0 98 2 0 0 sg=98 px=0 gx=0
GGATCCGAATTCTACGTAGTGTGCCGCACC
>group_390_1 98 2 0 0 sg=98 px=0 gx=0
TCTAGAGGATCCGAATTCTACGTAGTGTGC
>group_390_2 98 2 0 0 sg=98 px=0 gx=0
CACCCGGCCCGAGGTTGTTGTTATTGTTAT
>group_390_3 98 2 0 0 sg=98 px=0 gx=0
CGACTCTAGAGGATCCGAATTCTACGTAGT
>group_390_4 98 2 0 0 sg=98 px=0 gx=0
CTACGTAGAATTCGGATCCTCTAGAGTCGA
>group_390_5 98 2 0 0 sg=98 px=0 gx=0
GTGTGCCGCACCCGGCCCGAGGTTGTTGTT
>group_390_6 98 2 0 0 sg=98 px=0 gx=0
GCACACTACGTAGAATTCGGATCCTCTAGA
>group_390_7 98 2 0 0 sg=98 px=0 gx=0
ATTCTACGTAGTGTGCCGCACCCGGCCCGA
>group_390_8 98 2 0 0 sg=98 px=0 gx=0
CGGGTGCGGCACACTACGTAGAATTCGGAT
>group_390_9 98 2 0 0 sg=98 px=0 gx=0
AACAATAACAACAACCTCGGGCCGGGTGCG
>group_392_0 2 4 0 0 sg=2 px=0 gx=0
TCAGTTGGAATTCTAGAGTCGCGGCCGCTT
>group_392_1 2 4 0 0 sg=2 px=0 gx=0
AAGCGGCCGCGACTCTAGAATTCCAACTGA
>group_395_0 2 9 0 0 sg=2 px=0 gx=0
ATGGAATTCGAGCTCGGTACCCGGGGATCC
>group_395_1 2 9 0 0 sg=2 px=0 gx=0
GGATCCCCGGGTACCGAGCTCGAATTCCAT
>group_396_0 10 0 0 0 sg=10 px=0 gx=0
GTGCTTCTGCTAGGATCAATGTGTAGATGC
>group_396_1 10 0 0 0 sg=10 px=0 gx=0
TGTGCTTCTGCTAGGATCAATGTGTAGATG
>group_396_2 10 0 0 0 sg=10 px=0 gx=0
GCATCTACACATTGATCCTAGCAGAAGCAC
>group_396_3 10 0 0 0 sg=10 px=0 gx=0
CCTGTGCTTCTGCTAGGATCAATGTGTAGA
>group_396_4 10 0 0 0 sg=10 px=0 gx=0
TCTACACATTGATCCTAGCAGAAGCACAGG
>group_396_5 10 0 0 0 sg=10 px=0 gx=0
CGCATCTACACATTGATCCTAGCAGAAGCA
>group_396_6 10 0 0 0 sg=10 px=0 gx=0
CATCTACACATTGATCCTAGCAGAAGCACA
>group_396_7 10 0 0 0 sg=10 px=0 gx=0
CTGTGCTTCTGCTAGGATCAATGTGTAGAT
>group_396_8 10 0 0 0 sg=10 px=0 gx=0
ATCTACACATTGATCCTAGCAGAAGCACAG
>group_396_9 10 0 0 0 sg=10 px=0 gx=0
TGCTTCTGCTAGGATCAATGTGTAGATGCG
>group_397_0 38 12 0 0 sg=38 px=0 gx=0
AATGAAAAATATCAAGTTCCTGAGTTCGAT
>group_397_1 38 12 0 0 sg=38 px=0 gx=0
ACTCAGGAACTTGATATTTTTCATTTTTTT
>group_397_2 38 12 0 0 sg=38 px=0 gx=0
CGAACTCAGGAACTTGATATTTTTCATTTT
>group_397_3 38 12 0 0 sg=38 px=0 gx=0
CAAGTTCCTGAGTTCGATTCGTCCACAATT
>group_397_4 38 12 0 0 sg=38 px=0 gx=0
AAAAATATCAAGTTCCTGAGTTCGATTCGT
>group_397_5 38 12 0 0 sg=38 px=0 gx=0
AAAAATGAAAAATATCAAGTTCCTGAGTTC
>group_397_6 38 12 0 0 sg=38 px=0 gx=0
GTGGACGAATCGAACTCAGGAACTTGATAT
>group_397_7 38 12 0 0 sg=38 px=0 gx=0
TTGTGGACGAATCGAACTCAGGAACTTGAT
>group_397_8 38 12 0 0 sg=38 px=0 gx=0
GAAAAATATCAAGTTCCTGAGTTCGATTCG
>group_397_9 38 12 0 0 sg=38 px=0 gx=0
ACGAATCGAACTCAGGAACTTGATATTTTT
>group_398_0 2 3 0 0 sg=2 px=0 gx=0
AGCCTATGCCTACAGCATCCAAGAAGCTTA
>group_398_1 2 3 0 0 sg=2 px=0 gx=0
TAAGCTTCTTGGATGCTGTAGGCATAGGCT
>group_403_0 4 1 0 0 sg=4 px=0 gx=0
GGGGAATTCGAGCTCGGTACCCGGGGATCC
>group_403_1 4 1 0 0 sg=4 px=0 gx=0
GATCCCCGGGTACCGAGCTCGAATTCCCCA
>group_403_2 4 1 0 0 sg=4 px=0 gx=0
GGATCCCCGGGTACCGAGCTCGAATTCCCC
>group_403_3 4 1 0 0 sg=4 px=0 gx=0
TGGGGAATTCGAGCTCGGTACCCGGGGATC
>group_405_0 48 11 0 0 sg=48 px=0 gx=0
AGCTCCCGGGAGCTTGTATATCCATTTTCG
>group_405_1 48 11 0 0 sg=48 px=0 gx=0
AAAGCTCCCGGGAGCTTGTATATCCATTTT
>group_405_2 48 11 0 0 sg=48 px=0 gx=0
ATACAAGCTCCCGGGAGCTTTTTGCAAAAG
>group_405_3 48 11 0 0 sg=48 px=0 gx=0
TACAAGCTCCCGGGAGCTTTTTGCAAAAGC
>group_405_4 48 11 0 0 sg=48 px=0 gx=0
TCCCGGGAGCTTGTATATCCATTTTCGGAT
>group_405_5 48 11 0 0 sg=48 px=0 gx=0
TCCGAAAATGGATATACAAGCTCCCGGGAG
>group_405_6 48 11 0 0 sg=48 px=0 gx=0
GGAGCTTGTATATCCATTTTCGGATCTGAT
>group_405_7 48 11 0 0 sg=48 px=0 gx=0
CCCGGGAGCTTGTATATCCATTTTCGGATC
>group_405_8 48 11 0 0 sg=48 px=0 gx=0
TTTTGCAAAAAGCTCCCGGGAGCTTGTATA
>group_405_9 48 11 0 0 sg=48 px=0 gx=0
TGATCAGATCCGAAAATGGATATACAAGCT
>group_406_0 4 2 0 0 sg=4 px=0 gx=0
CGGAGCTCCAGCTTTTGTTCCCTTTAGTGA
>group_406_1 4 2 0 0 sg=4 px=0 gx=0
GACTCACTATAGGGCGAATTGGGTACCGGC
>group_406_2 4 2 0 0 sg=4 px=0 gx=0
GCCGGTACCCAATTCGCCCTATAGTGAGTC
>group_406_3 4 2 0 0 sg=4 px=0 gx=0
TCACTAAAGGGAACAAAAGCTGGAGCTCCG
>group_408_0 198 2 0 82 sg=116 px=0 gx=82
ACATATGGAAAAAAAGGAATTTCGTGTTTT
>group_408_1 198 2 0 82 sg=116 px=0 gx=82
CACATTTTTTTGTCAAAATTCGTTTTTATT
>group_408_2 198 2 0 82 sg=116 px=0 gx=82
AAGAAAAACACATTTTTTTGTCAAAATTCG
>group_408_3 198 2 0 82 sg=116 px=0 gx=82
TTGAAGGTTGGTACTATATAAAAATAATAT
>group_408_4 198 2 0 82 sg=116 px=0 gx=82
TGAAGGTTGGTACTATATAAAAATAATATG
>group_408_5 198 2 0 82 sg=116 px=0 gx=82
TAAATGCATATTATTTTTATATAGTACCAA
>group_408_6 198 2 0 82 sg=116 px=0 gx=82
AATAAAAACGAATTTTGACAAAAAAATGTG
>group_408_7 198 2 0 82 sg=116 px=0 gx=82
ACAAAGAAAAACACATTTTTTTGTCAAAAT
>group_408_8 198 2 0 82 sg=116 px=0 gx=82
TGACAAAAAAATGTGTTTTTCTTTGTTAGA
>group_408_9 198 2 0 82 sg=116 px=0 gx=82
AGATGGCGTCGCTAGTATTAAATGCATATT
>group_409_0 2 3 0 0 sg=2 px=0 gx=0
CCAGATGGAGTTCTGAGGTCATTACTGGAC
>group_409_1 2 3 0 0 sg=2 px=0 gx=0
GTCCAGTAATGACCTCAGAACTCCATCTGG
>group_410_0 2 0 0 0 sg=2 px=0 gx=0
GCTGTAAAGTGTTACGTTGAGAAAGAATTC
>group_410_1 2 0 0 0 sg=2 px=0 gx=0
GAATTCTTTCTCAACGTAACACTTTACAGC
>group_411_0 8 11 0 0 sg=8 px=0 gx=0
GCGTAACTCACGTTAAGGGATTTTGGTCAT
>group_411_1 8 11 0 0 sg=8 px=0 gx=0
TGACCAAAATCCCTTAACGTGAGTTACGCG
>group_411_2 8 11 0 0 sg=8 px=0 gx=0
ATGACCAAAATCCCTTAACGTGAGTTACGC
>group_411_3 8 11 0 0 sg=8 px=0 gx=0
CGCGTAACTCACGTTAAGGGATTTTGGTCA
>group_411_4 8 11 0 0 sg=8 px=0 gx=0
GACCAAAATCCCTTAACGTGAGTTACGCGT
>group_411_5 8 11 0 0 sg=8 px=0 gx=0
CATGACCAAAATCCCTTAACGTGAGTTACG
>group_411_6 8 11 0 0 sg=8 px=0 gx=0
CGTAACTCACGTTAAGGGATTTTGGTCATG
>group_411_7 8 11 0 0 sg=8 px=0 gx=0
ACGCGTAACTCACGTTAAGGGATTTTGGTC
>group_412_0 58 2 0 0 sg=58 px=0 gx=0
ATGTGCGCGGAACCAGATCCCCACGATGCG
>group_412_1 58 2 0 0 sg=58 px=0 gx=0
TGGGGATCTGGTTCCGCGCACATTTCCCCG
>group_412_2 58 2 0 0 sg=58 px=0 gx=0
GGAAATGTGCGCGGAACCAGATCCCCACGA
>group_412_3 58 2 0 0 sg=58 px=0 gx=0
CGGGGAAATGTGCGCGGAACCAGATCCCCA
>group_412_4 58 2 0 0 sg=58 px=0 gx=0
CACTTTTCGGGGAAATGTGCGCGGAACCAG
>group_412_5 58 2 0 0 sg=58 px=0 gx=0
GAACCAGATCCCCACGATGCGTCCGGCGTA
>group_412_6 58 2 0 0 sg=58 px=0 gx=0
ACGCATCGTGGGGATCTGGTTCCGCGCACA
>group_412_7 58 2 0 0 sg=58 px=0 gx=0
GCCGGACGCATCGTGGGGATCTGGTTCCGC
>group_412_8 58 2 0 0 sg=58 px=0 gx=0
CTCTACGCCGGACGCATCGTGGGGATCTGG
>group_412_9 58 2 0 0 sg=58 px=0 gx=0
TCTGGTTCCGCGCACATTTCCCCGAAAAGT
>group_415_0 22 3 0 0 sg=22 px=0 gx=0
GCCTCACTGATTAAGCATTGGTAACTGTTA
>group_415_1 22 3 0 0 sg=22 px=0 gx=0
TTCGTTAACAGTTACCAATGCTTAATCAGT
>group_415_2 22 3 0 0 sg=22 px=0 gx=0
CTCTTCGTTAACAGTTACCAATGCTTAATC
>group_415_3 22 3 0 0 sg=22 px=0 gx=0
TAACAGTTACCAATGCTTAATCAGTGAGGC
>group_415_4 22 3 0 0 sg=22 px=0 gx=0
CCTCACTGATTAAGCATTGGTAACTGTTAA
>group_415_5 22 3 0 0 sg=22 px=0 gx=0
TGCCTCACTGATTAAGCATTGGTAACTGTT
>group_415_6 22 3 0 0 sg=22 px=0 gx=0
CTGATTAAGCATTGGTAACTGTTAACGAAG
>group_415_7 22 3 0 0 sg=22 px=0 gx=0
CGTTAACAGTTACCAATGCTTAATCAGTGA
>group_415_8 22 3 0 0 sg=22 px=0 gx=0
TGATTAAGCATTGGTAACTGTTAACGAAGA
>group_415_9 22 3 0 0 sg=22 px=0 gx=0
CTCACTGATTAAGCATTGGTAACTGTTAAC
>group_416_0 6 51 0 0 sg=6 px=0 gx=0
TTTGGGACCACTGTCGGCAGAGGCATCTTG
>group_416_1 6 51 0 0 sg=6 px=0 gx=0
TGGGACCACTGTCGGCAGAGGCATCTTGAA
>group_416_2 6 51 0 0 sg=6 px=0 gx=0
TTGGGACCACTGTCGGCAGAGGCATCTTGA
>group_416_3 6 51 0 0 sg=6 px=0 gx=0
CAAGATGCCTCTGCCGACAGTGGTCCCAAA
>group_416_4 6 51 0 0 sg=6 px=0 gx=0
TCAAGATGCCTCTGCCGACAGTGGTCCCAA
>group_416_5 6 51 0 0 sg=6 px=0 gx=0
TTCAAGATGCCTCTGCCGACAGTGGTCCCA
>group_420_0 8 3 0 0 sg=8 px=0 gx=0
GACGCGTCGAATTAATTCCGCTAGCTTCAC
>group_420_1 8 3 0 0 sg=8 px=0 gx=0
ACGCGTCGAATTAATTCCGCTAGCTTCACG
>group_420_2 8 3 0 0 sg=8 px=0 gx=0
GACGCGTCGAATTAATTCCGCGAACCCCAG
>group_420_3 8 3 0 0 sg=8 px=0 gx=0
CTGGGGTTCGCGGAATTAATTCGACGCGTC
>group_420_4 8 3 0 0 sg=8 px=0 gx=0
GTGAAGCTAGCGGAATTAATTCGACGCGTC
>group_420_5 8 3 0 0 sg=8 px=0 gx=0
ACGCGTCGAATTAATTCCGCGAACCCCAGA
>group_420_6 8 3 0 0 sg=8 px=0 gx=0
TCTGGGGTTCGCGGAATTAATTCGACGCGT
>group_420_7 8 3 0 0 sg=8 px=0 gx=0
CGTGAAGCTAGCGGAATTAATTCGACGCGT
>group_421_0 30 4 0 0 sg=30 px=0 gx=0
TGATGTTCTGGGGAATATAAATGTCAGGCC
>group_421_1 30 4 0 0 sg=30 px=0 gx=0
GGAATATAAATGTCAGGCCTGAATGGCGAA
>group_421_2 30 4 0 0 sg=30 px=0 gx=0
GGGAATATAAATGTCAGGCCTGAATGGCGA
>group_421_3 30 4 0 0 sg=30 px=0 gx=0
ATTCAGGCCTGACATTTATATTCCCCAGAA
>group_421_4 30 4 0 0 sg=30 px=0 gx=0
AATATAAATGTCAGGCCTGAATGGCGAATG
>group_421_5 30 4 0 0 sg=30 px=0 gx=0
CTGGGGAATATAAATGTCAGGCCTGAATGG
>group_421_6 30 4 0 0 sg=30 px=0 gx=0
ATTCGCCATTCAGGCCTGACATTTATATTC
>group_421_7 30 4 0 0 sg=30 px=0 gx=0
ATGTTCTGGGGAATATAAATGTCAGGCCTG
>group_421_8 30 4 0 0 sg=30 px=0 gx=0
TTCTGGGGAATATAAATGTCAGGCCTGAAT
>group_421_9 30 4 0 0 sg=30 px=0 gx=0
TGGGGAATATAAATGTCAGGCCTGAATGGC
>group_422_0 6 0 0 0 sg=6 px=0 gx=0
CGGCCTTGCTGGTAATATCCAGAACAATAA
>group_422_1 6 0 0 0 sg=6 px=0 gx=0
TTATTGTTCTGGATATTACCAGCAAGGCCG
>group_422_2 6 0 0 0 sg=6 px=0 gx=0
AATAAATCAATCTAAAGTATATATGAGTAA
>group_422_3 6 0 0 0 sg=6 px=0 gx=0
GGCCTTGCTGGTAATATCCAGAACAATAAA
>group_422_4 6 0 0 0 sg=6 px=0 gx=0
TTTATTGTTCTGGATATTACCAGCAAGGCC
>group_422_5 6 0 0 0 sg=6 px=0 gx=0
TTACTCATATATACTTTAGATTGATTTATT
>group_424_0 170 2 0 46 sg=124 px=0 gx=46
GTCCCCGGTCTAACAAAGAAAAACACATTT
>group_424_1 170 2 0 46 sg=124 px=0 gx=46
TACCGCGCCACATAACAGGTTGGCTGATAA
>group_424_2 170 2 0 46 sg=124 px=0 gx=46
ACTTTTAAAGTTCTGCTAACAGGTTGGCTG
>group_424_3 170 2 0 46 sg=124 px=0 gx=46
TTATCAGCCAACCTGTTAGCAGAACTTTAA
>group_424_4 170 2 0 46 sg=124 px=0 gx=46
ACCGGGGACTTATCAGCCAACCTGTTATGT
>group_424_5 170 2 0 46 sg=124 px=0 gx=46
CAACCTGTTATGTGGCGCGGTATTATCCCG
>group_424_6 170 2 0 46 sg=124 px=0 gx=46
AATACCGCGCCACATAACAGGTTGGCTGAT
>group_424_7 170 2 0 46 sg=124 px=0 gx=46
AGTTCTGCTAACAGGTTGGCTGATAAGTCC
>group_424_8 170 2 0 46 sg=124 px=0 gx=46
ATACGGGATAATACCGCGCCACATAACAGG
>group_424_9 170 2 0 46 sg=124 px=0 gx=46
TTCTGCTAACAGGTTGGCTGATAAGTCCCC
>group_425_0 18 2 0 0 sg=18 px=0 gx=0
AGGCATGCAAGCTTATCGATACCGTCGACC
>group_425_1 18 2 0 0 sg=18 px=0 gx=0
TCGACGGTATCGATAAGCTTGCATGCCTGC
>group_425_2 18 2 0 0 sg=18 px=0 gx=0
CGACGGTATCGATAAGCTTGCATGCCTGCA
>group_425_3 18 2 0 0 sg=18 px=0 gx=0
GAGGTCGACGGTATCGATAAGCTTGCATGC
>group_425_4 18 2 0 0 sg=18 px=0 gx=0
GGCATGCAAGCTTATCGATACCGTCGACCT
>group_425_5 18 2 0 0 sg=18 px=0 gx=0
CTCGAGGTCGACGGTATCGATAAGCTTGCA
>group_425_6 18 2 0 0 sg=18 px=0 gx=0
TGCAAGCTTATCGATACCGTCGACCTCGAG
>group_425_7 18 2 0 0 sg=18 px=0 gx=0
CGAGGTCGACGGTATCGATAAGCTTGCATG
>group_425_8 18 2 0 0 sg=18 px=0 gx=0
TCGAGGTCGACGGTATCGATAAGCTTGCAT
>group_425_9 18 2 0 0 sg=18 px=0 gx=0
AGGTCGACGGTATCGATAAGCTTGCATGCC
>group_426_0 60 2 0 0 sg=60 px=0 gx=0
CGAAGGTTCCATGGGCACCGCAACCGCGCC
>group_426_1 60 2 0 0 sg=60 px=0 gx=0
AGGTTCCATGGGCACCGCAACCGCGCCCGG
>group_426_2 60 2 0 0 sg=60 px=0 gx=0
TCCGCCGGGCGCGGTTGCGGTGCCCATGGA
>group_426_3 60 2 0 0 sg=60 px=0 gx=0
TTCCATGGGCACCGCAACCGCGCCCGGCGG
>group_426_4 60 2 0 0 sg=60 px=0 gx=0
ATGGCACGAAGGTTCCATGGGCACCGCAAC
>group_426_5 60 2 0 0 sg=60 px=0 gx=0
GAAGGTTCCATGGGCACCGCAACCGCGCCC
>group_426_6 60 2 0 0 sg=60 px=0 gx=0
GCGGTGCCCATGGAACCTTCGTGCCATTCG
>group_426_7 60 2 0 0 sg=60 px=0 gx=0
ATCGAATGGCACGAAGGTTCCATGGGCACC
>group_426_8 60 2 0 0 sg=60 px=0 gx=0
CATGGGCACCGCAACCGCGCCCGGCGGATT
>group_426_9 60 2 0 0 sg=60 px=0 gx=0
TCGAATGGCACGAAGGTTCCATGGGCACCG
>group_427_0 994 4 0 0 sg=994 px=0 gx=0
GTCGTTCGGAGTTGCAACGGAGCCAGATAT
>group_427_1 994 4 0 0 sg=994 px=0 gx=0
TTGGACGAGGACACCAAGACATTTCTACAA
>group_427_2 994 4 0 0 sg=994 px=0 gx=0
CCAAAATTGGGAAAGGTGTTCGCCTTTTAT
>group_427_3 994 4 0 0 sg=994 px=0 gx=0
TTCGCCTTTTATATTCGATTCTGGTGGTTT
>group_427_4 994 4 0 0 sg=994 px=0 gx=0
GAAGGGAAGAGACGTTTCTGGTTCCATTAC
>group_427_5 994 4 0 0 sg=994 px=0 gx=0
ATAATCTCATGACATGCGTCCGCCCGCTAT
>group_427_6 994 4 0 0 sg=994 px=0 gx=0
CCGGGACTTTTCCATCCCTGGGCTGCTAGG
>group_427_7 994 4 0 0 sg=994 px=0 gx=0
TCTACAAAAAAGATCTGATCTCATGCATGA
>group_427_8 994 4 0 0 sg=994 px=0 gx=0
GGAGAAACCAAAATTGGGAAAGGTGTTCGC
>group_427_9 994 4 0 0 sg=994 px=0 gx=0
AGGTAGCCATCTCTGAAATATCTGGCTCCG
>group_428_0 12 0 0 0 sg=12 px=0 gx=0
AGTACTGGAGATCTAGACATCGATATCGTA
>group_428_1 12 0 0 0 sg=12 px=0 gx=0
GATATCGATGTCTAGATCTCCAGTACTAGT
>group_428_2 12 0 0 0 sg=12 px=0 gx=0
CGTACGATATCGATGTCTAGATCTCCAGTA
>group_428_3 12 0 0 0 sg=12 px=0 gx=0
TAGTACTGGAGATCTAGACATCGATATCGT
>group_428_4 12 0 0 0 sg=12 px=0 gx=0
GTACGATATCGATGTCTAGATCTCCAGTAC
>group_428_5 12 0 0 0 sg=12 px=0 gx=0
ACGATATCGATGTCTAGATCTCCAGTACTA
>group_428_6 12 0 0 0 sg=12 px=0 gx=0
TACTGGAGATCTAGACATCGATATCGTACG
>group_428_7 12 0 0 0 sg=12 px=0 gx=0
CGATATCGATGTCTAGATCTCCAGTACTAG
>group_428_8 12 0 0 0 sg=12 px=0 gx=0
CTAGTACTGGAGATCTAGACATCGATATCG
>group_428_9 12 0 0 0 sg=12 px=0 gx=0
GTACTGGAGATCTAGACATCGATATCGTAC
>group_429_0 58 9 0 0 sg=58 px=0 gx=0
GCTGATATCGATCGCGCGCAGATCTGTCAT
>group_429_1 58 9 0 0 sg=58 px=0 gx=0
GACAGATCTGCGCGCGATCGATATCAGCGC
>group_429_2 58 9 0 0 sg=58 px=0 gx=0
CGATCGCGCGCAGATCTGTCATGATGATCA
>group_429_3 58 9 0 0 sg=58 px=0 gx=0
CGCAGATCTGTCATGATGATCATTGCAATT
>group_429_4 58 9 0 0 sg=58 px=0 gx=0
TGATCATCATGACAGATCTGCGCGCGATCG
>group_429_5 58 9 0 0 sg=58 px=0 gx=0
TGATATCGATCGCGCGCAGATCTGTCATGA
>group_429_6 58 9 0 0 sg=58 px=0 gx=0
CGCTGATATCGATCGCGCGCAGATCTGTCA
>group_429_7 58 9 0 0 sg=58 px=0 gx=0
CATCATGACAGATCTGCGCGCGATCGATAT
>group_429_8 58 9 0 0 sg=58 px=0 gx=0
TTGCAATGATCATCATGACAGATCTGCGCG
>group_429_9 58 9 0 0 sg=58 px=0 gx=0
GATCGCGCGCAGATCTGTCATGATGATCAT
>group_430_0 8 219 0 0 sg=8 px=0 gx=0
TCCGGCTGCTAACAAAGCCCGAAAGGAAGC
>group_430_1 8 219 0 0 sg=8 px=0 gx=0
CCGGCTGCTAACAAAGCCCGAAAGGAAGCT
>group_430_2 8 219 0 0 sg=8 px=0 gx=0
CAGCTTCCTTTCGGGCTTTGTTAGCAGCCG
>group_430_3 8 219 0 0 sg=8 px=0 gx=0
CGGCTGCTAACAAAGCCCGAAAGGAAGCTG
>group_430_4 8 219 0 0 sg=8 px=0 gx=0
CTTCCTTTCGGGCTTTGTTAGCAGCCGGAT
>group_430_5 8 219 0 0 sg=8 px=0 gx=0
GCTTCCTTTCGGGCTTTGTTAGCAGCCGGA
>group_430_6 8 219 0 0 sg=8 px=0 gx=0
AGCTTCCTTTCGGGCTTTGTTAGCAGCCGG
>group_430_7 8 219 0 0 sg=8 px=0 gx=0
ATCCGGCTGCTAACAAAGCCCGAAAGGAAG
>group_432_0 2 2 0 0 sg=2 px=0 gx=0
AACTGATCTGCGCCGCGTCGAATTAATTCT
>group_432_1 2 2 0 0 sg=2 px=0 gx=0
AGAATTAATTCGACGCGGCGCAGATCAGTT
>group_433_0 2 2 0 0 sg=2 px=0 gx=0
TACCAGGTAATGGACTAATGAAAATGTAAA
>group_433_1 2 2 0 0 sg=2 px=0 gx=0
TTTACATTTTCATTAGTCCATTACCTGGTA
>group_434_0 6 67 0 0 sg=6 px=0 gx=0
CGTTGGGATCTTTCGAAAGGGCAGATTGTG
>group_434_1 6 67 0 0 sg=6 px=0 gx=0
GTTGGGATCTTTCGAAAGGGCAGATTGTGT
>group_434_2 6 67 0 0 sg=6 px=0 gx=0
ACACAATCTGCCCTTTCGAAAGATCCCAAC
>group_434_3 6 67 0 0 sg=6 px=0 gx=0
ACAATCTGCCCTTTCGAAAGATCCCAACGA
>group_434_4 6 67 0 0 sg=6 px=0 gx=0
TCGTTGGGATCTTTCGAAAGGGCAGATTGT
>group_434_5 6 67 0 0 sg=6 px=0 gx=0
CACAATCTGCCCTTTCGAAAGATCCCAACG
>group_435_0 6 3 0 0 sg=6 px=0 gx=0
ACACTATTCTCAGAATGACTTGGTTGAATA
>group_435_1 6 3 0 0 sg=6 px=0 gx=0
TTCAACCAAGTCATTCTGAGAATAGTGTAT
>group_435_2 6 3 0 0 sg=6 px=0 gx=0
ATACACTATTCTCAGAATGACTTGGTTGAA
>group_435_3 6 3 0 0 sg=6 px=0 gx=0
ATTCAACCAAGTCATTCTGAGAATAGTGTA
>group_435_4 6 3 0 0 sg=6 px=0 gx=0
TACACTATTCTCAGAATGACTTGGTTGAAT
>group_435_5 6 3 0 0 sg=6 px=0 gx=0
TATTCAACCAAGTCATTCTGAGAATAGTGT
>group_436_0 24 15 6 0 sg=18 px=6 gx=0
GTACACAAGTAGCGTCCTGAACGGAACCTT
>group_436_1 24 15 6 0 sg=18 px=6 gx=0
CGTTCAGGACGCTACTTGTGTACGGGATCG
>group_436_2 24 15 6 0 sg=18 px=6 gx=0
TCCCGTACACAAGTAGCGTCCTGAACGGAA
>group_436_3 24 15 6 0 sg=18 px=6 gx=0
AAGGTTCCGTTCAGGACGCTACTTGTGTAC
>group_436_4 24 15 6 0 sg=18 px=6 gx=0
GTTCAGGACGCTACTTGTGTACGGGATCGG
>group_436_5 24 15 6 0 sg=18 px=6 gx=0
TCCGTTCAGGACGCTACTTGTGTACGGGAT
>group_436_6 24 15 6 0 sg=18 px=6 gx=0
GGTTCCGTTCAGGACGCTACTTGTGTACGG
>group_436_7 24 15 6 0 sg=18 px=6 gx=0
GATCCCGTACACAAGTAGCGTCCTGAACGG
>group_436_8 24 15 6 0 sg=18 px=6 gx=0
CCCGTACACAAGTAGCGTCCTGAACGGAAC
>group_436_9 24 15 6 0 sg=18 px=6 gx=0
AGGTTCCGTTCAGGACGCTACTTGTGTACG
>group_437_0 6 2 0 0 sg=6 px=0 gx=0
GCCTGCAGGTCGACTCTAGAGGATCCGCGG
>group_437_1 6 2 0 0 sg=6 px=0 gx=0
CCTGCAGGTCGACTCTAGAGGATCCGCGGC
>group_437_2 6 2 0 0 sg=6 px=0 gx=0
CCGCGGATCCTCTAGAGTCGACCTGCAGGC
>group_437_3 6 2 0 0 sg=6 px=0 gx=0
TGCCTGCAGGTCGACTCTAGAGGATCCGCG
>group_437_4 6 2 0 0 sg=6 px=0 gx=0
GCCGCGGATCCTCTAGAGTCGACCTGCAGG
>group_437_5 6 2 0 0 sg=6 px=0 gx=0
CGCGGATCCTCTAGAGTCGACCTGCAGGCA
>group_438_0 192 3 2 0 sg=190 px=2 gx=0
GAATGGCGCCACGCTTCCCGAAGGGAGAAA
>group_438_1 192 3 2 0 sg=190 px=2 gx=0
CCGCTATATCATCAATCACGGCGCTTTTAA
>group_438_2 192 3 2 0 sg=190 px=2 gx=0
AATTACGATCAGGGGTATGTTGGGTTTCAT
>group_438_3 192 3 2 0 sg=190 px=2 gx=0
GAATGGCGAATGGCGCCACGCTTCCCGAAG
>group_438_4 192 3 2 0 sg=190 px=2 gx=0
TGGGTTTCATGTCTGGCCTCCGGACCAGCC
>group_438_5 192 3 2 0 sg=190 px=2 gx=0
CAGCCTGAATGGCGAATGGCGCCACGCTTC
>group_438_6 192 3 2 0 sg=190 px=2 gx=0
ATACGAGGTCATTAAAAGCGCCGTGATTGA
>group_438_7 192 3 2 0 sg=190 px=2 gx=0
GCAATACGAGGTCATTAAAAGCGCCGTGAT
>group_438_8 192 3 2 0 sg=190 px=2 gx=0
TTCTCCCTTCGGGAAGCGTGGCGCCATTCG
>group_438_9 192 3 2 0 sg=190 px=2 gx=0
GTCATTAAAAGCGCCGTGATTGATGATATA
>group_439_0 66 9 0 0 sg=66 px=0 gx=0
AAGGCCTTCTAGAAAAACTCGAGAACGTTG
>group_439_1 66 9 0 0 sg=66 px=0 gx=0
AACTCGAGAACGTTGGGCCCCAATTGGCTA
>group_439_2 66 9 0 0 sg=66 px=0 gx=0
CGTTCTCGAGTTTTTCTAGAAGGCCTTGGA
>group_439_3 66 9 0 0 sg=66 px=0 gx=0
CGGGTGGATCCAAGGCCTTCTAGAAAAACT
>group_439_4 66 9 0 0 sg=66 px=0 gx=0
GTTCTCGAGTTTTTCTAGAAGGCCTTGGAT
>group_439_5 66 9 0 0 sg=66 px=0 gx=0
CAACGTTCTCGAGTTTTTCTAGAAGGCCTT
>group_439_6 66 9 0 0 sg=66 px=0 gx=0
TGGATCCAAGGCCTTCTAGAAAAACTCGAG
>group_439_7 66 9 0 0 sg=66 px=0 gx=0
GGGTGGATCCAAGGCCTTCTAGAAAAACTC
>group_439_8 66 9 0 0 sg=66 px=0 gx=0
ATTGGGGCCCAACGTTCTCGAGTTTTTCTA
>group_439_9 66 9 0 0 sg=66 px=0 gx=0
CTTCTAGAAAAACTCGAGAACGTTGGGCCC
>group_440_0 4 7 0 0 sg=4 px=0 gx=0
ATGTCGACGCTCTCCCTTATGCGACTCCTG
>group_440_1 4 7 0 0 sg=4 px=0 gx=0
GCAGGAGTCGCATAAGGGAGAGCGTCGACA
>group_440_2 4 7 0 0 sg=4 px=0 gx=0
CAGGAGTCGCATAAGGGAGAGCGTCGACAT
>group_440_3 4 7 0 0 sg=4 px=0 gx=0
TGTCGACGCTCTCCCTTATGCGACTCCTGC
>group_441_0 2 9 0 0 sg=2 px=0 gx=0
CTGAAGCTTGCATGCCTGCAGGTCGACTCT
>group_441_1 2 9 0 0 sg=2 px=0 gx=0
AGAGTCGACCTGCAGGCATGCAAGCTTCAG
>group_443_0 5944 2 0 8 sg=5936 px=0 gx=8
CTATACTACGATGGCTTAGTAGAGCCTGTC
>group_443_1 5944 2 0 8 sg=5936 px=0 gx=8
GCGGCACCCTGACGCTAGGCCACCTCAATG
>group_443_2 5944 2 0 8 sg=5936 px=0 gx=8
CCGAGCGTCCCCTCCCGCCGCCCCGCGTTG
>group_443_3 5944 2 0 8 sg=5936 px=0 gx=8
ATGATTGTAGGATGATAATGAAGCTAAAAG
>group_443_4 5944 2 0 8 sg=5936 px=0 gx=8
GTTGATGAAGGCCGTGTCGAGCTCCAATTC
>group_443_5 5944 2 0 8 sg=5936 px=0 gx=8
ATAATACGACGTTGAGCGAGGCGGATATCC
>group_443_6 5944 2 0 8 sg=5936 px=0 gx=8
AATCATGGGCATGATTTCGTTGAGTGTTTG
>group_443_7 5944 2 0 8 sg=5936 px=0 gx=8
CCTTGTGCTCCTACTCCTGGTACTCCAGCA
>group_443_8 5944 2 0 8 sg=5936 px=0 gx=8
GCCAAGACTTTGAAAGCTTGGCACGAGCGT
>group_443_9 5944 2 0 8 sg=5936 px=0 gx=8
CAGCCGGCAGGGAGAGCTCCTCTAGACAGA
>group_444_0 2 16 0 0 sg=2 px=0 gx=0
AACGCGTATATCTGGCCCGTACATCGCGAA
>group_444_1 2 16 0 0 sg=2 px=0 gx=0
TTCGCGATGTACGGGCCAGATATACGCGTT
>group_446_0 40 5 0 0 sg=40 px=0 gx=0
TCCATACTAGTGCCCAGCTTGCAGCCGCCG
>group_446_1 40 5 0 0 sg=40 px=0 gx=0
TGCAAGCTGGGCACTAGTATGGACCCCGAA
>group_446_2 40 5 0 0 sg=40 px=0 gx=0
GTCCATACTAGTGCCCAGCTTGCAGCCGCC
>group_446_3 40 5 0 0 sg=40 px=0 gx=0
TCTTCGGGGTCCATACTAGTGCCCAGCTTG
>group_446_4 40 5 0 0 sg=40 px=0 gx=0
TCGGGGTCCATACTAGTGCCCAGCTTGCAG
>group_446_5 40 5 0 0 sg=40 px=0 gx=0
CCTCTTCGGGGTCCATACTAGTGCCCAGCT
>group_446_6 40 5 0 0 sg=40 px=0 gx=0
GCACTAGTATGGACCCCGAAGAGGCGAGTG
>group_446_7 40 5 0 0 sg=40 px=0 gx=0
CTTCGGGGTCCATACTAGTGCCCAGCTTGC
>group_446_8 40 5 0 0 sg=40 px=0 gx=0
GGGTCCATACTAGTGCCCAGCTTGCAGCCG
>group_446_9 40 5 0 0 sg=40 px=0 gx=0
GCCTCTTCGGGGTCCATACTAGTGCCCAGC
>group_447_0 4 27 0 0 sg=4 px=0 gx=0
TGTTTGACAGCTTATCATCGACTGCACGGT
>group_447_1 4 27 0 0 sg=4 px=0 gx=0
ACCGTGCAGTCGATGATAAGCTGTCAAACA
>group_447_2 4 27 0 0 sg=4 px=0 gx=0
ATGTTTGACAGCTTATCATCGACTGCACGG
>group_447_3 4 27 0 0 sg=4 px=0 gx=0
CCGTGCAGTCGATGATAAGCTGTCAAACAT
>group_448_0 64 2 0 0 sg=64 px=0 gx=0
AGCGCGTGTTGGCGGGTGTCGGGGCTGGCT
>group_448_1 64 2 0 0 sg=64 px=0 gx=0
GGGCGCGTCAGCGCGTGTTGGCGGGTGTCG
>group_448_2 64 2 0 0 sg=64 px=0 gx=0
TAAGAAAAAAAAAGAGTCATCCGCTAGGGG
>group_448_3 64 2 0 0 sg=64 px=0 gx=0
CTAAGAAAAAAAAAGAGTCATCCGCTAGGG
>group_448_4 64 2 0 0 sg=64 px=0 gx=0
ACGCGCTGACGCGCCCTGACGGGCTTGTCT
>group_448_5 64 2 0 0 sg=64 px=0 gx=0
AGCCAGCCCCGACACCCGCCAACACGCGCT
>group_448_6 64 2 0 0 sg=64 px=0 gx=0
CCCCGACACCCGCCAACACGCGCTGACGCG
>group_448_7 64 2 0 0 sg=64 px=0 gx=0
CCCGACACCCGCCAACACGCGCTGACGCGC
>group_448_8 64 2 0 0 sg=64 px=0 gx=0
TCAGGGCGCGTCAGCGCGTGTTGGCGGGTG
>group_448_9 64 2 0 0 sg=64 px=0 gx=0
CGACACCCGCCAACACGCGCTGACGCGCCC
>group_449_0 10 8 0 0 sg=10 px=0 gx=0
GTCCGAGGCCTCGAGATCTATCGATGCATG
>group_449_1 10 8 0 0 sg=10 px=0 gx=0
TCCGAGGCCTCGAGATCTATCGATGCATGC
>group_449_2 10 8 0 0 sg=10 px=0 gx=0
TAGTCCGAGGCCTCGAGATCTATCGATGCA
>group_449_3 10 8 0 0 sg=10 px=0 gx=0
ATGCATCGATAGATCTCGAGGCCTCGGACT
>group_449_4 10 8 0 0 sg=10 px=0 gx=0
AGTCCGAGGCCTCGAGATCTATCGATGCAT
>group_449_5 10 8 0 0 sg=10 px=0 gx=0
GCATCGATAGATCTCGAGGCCTCGGACTAG
>group_449_6 10 8 0 0 sg=10 px=0 gx=0
GCATGCATCGATAGATCTCGAGGCCTCGGA
>group_449_7 10 8 0 0 sg=10 px=0 gx=0
TGCATCGATAGATCTCGAGGCCTCGGACTA
>group_449_8 10 8 0 0 sg=10 px=0 gx=0
CTAGTCCGAGGCCTCGAGATCTATCGATGC
>group_449_9 10 8 0 0 sg=10 px=0 gx=0
CATGCATCGATAGATCTCGAGGCCTCGGAC
>group_455_0 12 10 0 0 sg=12 px=0 gx=0
CGCACTCGAGCACCACCACCACCACCACCA
>group_455_1 12 10 0 0 sg=12 px=0 gx=0
TGGTGGTGGTGGTGGTGGTGGTGCTCGAGT
>group_455_2 12 10 0 0 sg=12 px=0 gx=0
GTGGTGGTGGTGGTGGTGGTGGTGCTCGAG
>group_455_3 12 10 0 0 sg=12 px=0 gx=0
CTCGAGCACCACCACCACCACCACCACCAC
>group_455_4 12 10 0 0 sg=12 px=0 gx=0
CACTCGAGCACCACCACCACCACCACCACC
>group_455_5 12 10 0 0 sg=12 px=0 gx=0
GGTGGTGGTGGTGGTGGTGCTCGAGTGCGG
>group_455_6 12 10 0 0 sg=12 px=0 gx=0
TGGTGGTGGTGGTGGTGGTGCTCGAGTGCG
>group_455_7 12 10 0 0 sg=12 px=0 gx=0
ACTCGAGCACCACCACCACCACCACCACCA
>group_455_8 12 10 0 0 sg=12 px=0 gx=0
CCGCACTCGAGCACCACCACCACCACCACC
>group_455_9 12 10 0 0 sg=12 px=0 gx=0
GCACTCGAGCACCACCACCACCACCACCAC
>group_456_0 64 2 0 0 sg=64 px=0 gx=0
AAACCAATGCCTAAAGAGAGCGAAAAGCCG
>group_456_1 64 2 0 0 sg=64 px=0 gx=0
ACTGCTGCTGTCGGCTTTTCGCTCTCTTTA
>group_456_2 64 2 0 0 sg=64 px=0 gx=0
GCTCTCTTTAGGCATTGGTTTCGAAGCGGG
>group_456_3 64 2 0 0 sg=64 px=0 gx=0
CCTAAAGAGAGCGAAAAGCCGACAGCAGCA
>group_456_4 64 2 0 0 sg=64 px=0 gx=0
AGAGCGAAAAGCCGACAGCAGCAGTTTCAT
>group_456_5 64 2 0 0 sg=64 px=0 gx=0
ACCAATGCCTAAAGAGAGCGAAAAGCCGAC
>group_456_6 64 2 0 0 sg=64 px=0 gx=0
ATGCCTAAAGAGAGCGAAAAGCCGACAGCA
>group_456_7 64 2 0 0 sg=64 px=0 gx=0
AGCGAAAAGCCGACAGCAGCAGTTTCATCA
>group_456_8 64 2 0 0 sg=64 px=0 gx=0
TAAAGAGAGCGAAAAGCCGACAGCAGCAGT
>group_456_9 64 2 0 0 sg=64 px=0 gx=0
AATGCCTAAAGAGAGCGAAAAGCCGACAGC
>group_457_0 72 14 0 0 sg=72 px=0 gx=0
TCGACCTCTAGCTAGAGCTTGGCGTAATCA
>group_457_1 72 14 0 0 sg=72 px=0 gx=0
TCATGTCTGTATACCGTCGACCTCTAGCTA
>group_457_2 72 14 0 0 sg=72 px=0 gx=0
CTCTAGCTAGAGGTCGACGGTATACAGACA
>group_457_3 72 14 0 0 sg=72 px=0 gx=0
TACCGTCGACCTCTAGCTAGAGCTTGGCGT
>group_457_4 72 14 0 0 sg=72 px=0 gx=0
AGGTCGACGGTATACAGACATGATAAGATA
>group_457_5 72 14 0 0 sg=72 px=0 gx=0
CGACCTCTAGCTAGAGCTTGGCGTAATCAT
>group_457_6 72 14 0 0 sg=72 px=0 gx=0
ACGCCAAGCTCTAGCTAGAGGTCGACGGTA
>group_457_7 72 14 0 0 sg=72 px=0 gx=0
ATGTCTGTATACCGTCGACCTCTAGCTAGA
>group_457_8 72 14 0 0 sg=72 px=0 gx=0
AGAGGTCGACGGTATACAGACATGATAAGA
>group_457_9 72 14 0 0 sg=72 px=0 gx=0
CCGTCGACCTCTAGCTAGAGCTTGGCGTAA
>group_458_0 38 7 0 0 sg=38 px=0 gx=0
CCACACAATGTACGAGCCGGAAGCATAAAG
>group_458_1 38 7 0 0 sg=38 px=0 gx=0
ACCTCCACACAATGTACGAGCCGGAAGCAT
>group_458_2 38 7 0 0 sg=38 px=0 gx=0
AGAGGTACCTCCACACAATGTACGAGCCGG
>group_458_3 38 7 0 0 sg=38 px=0 gx=0
TACCTCCACACAATGTACGAGCCGGAAGCA
>group_458_4 38 7 0 0 sg=38 px=0 gx=0
CCTCCACACAATGTACGAGCCGGAAGCATA
>group_458_5 38 7 0 0 sg=38 px=0 gx=0
TCCGGCTCGTACATTGTGTGGAGGTACCTC
>group_458_6 38 7 0 0 sg=38 px=0 gx=0
CTGTCTAGAGGTACCTCCACACAATGTACG
>group_458_7 38 7 0 0 sg=38 px=0 gx=0
GTACATTGTGTGGAGGTACCTCTAGACAGG
>group_458_8 38 7 0 0 sg=38 px=0 gx=0
GCTCGTACATTGTGTGGAGGTACCTCTAGA
>group_458_9 38 7 0 0 sg=38 px=0 gx=0
TATGCTTCCGGCTCGTACATTGTGTGGAGG
>group_460_0 2 1 0 0 sg=2 px=0 gx=0
GATCAGATCTCGGTGACGGGCAGGACCGGA
>group_460_1 2 1 0 0 sg=2 px=0 gx=0
TCCGGTCCTGCCCGTCACCGAGATCTGATC
>group_462_0 412 2 126 126 sg=286 px=0 gx=0
CCGGAAAAGCTCAAGACTTCTTTCTGTGCT
>group_462_1 412 2 126 126 sg=286 px=0 gx=0
TCTCATGACCAAAATCCCTACTACTACTAA
>group_462_2 412 2 126 126 sg=286 px=0 gx=0
GAAAAGCTCAAGACTTCTTTCTGTGCTCGC
>group_462_3 412 2 126 126 sg=286 px=0 gx=0
TCTGCAGTAGTAGTAGTACATTAATGCAGC
>group_462_4 412 2 126 126 sg=286 px=0 gx=0
TCTTCATCGAATTTAGTAGTAGTAGGGATT
>group_462_5 412 2 126 126 sg=286 px=0 gx=0
GAAAGAAGTCTTGAGCTTTTCCGGGCATAT
>group_462_6 412 2 126 126 sg=286 px=0 gx=0
AAAATCCCTACTACTACTAAATTCGATGAA
>group_462_7 412 2 126 126 sg=286 px=0 gx=0
TAATCAATATCTGCAGTAGTAGTAGTACAT
>group_462_8 412 2 126 126 sg=286 px=0 gx=0
TGACCAAAATCCCTACTACTACTAAATTCG
>group_462_9 412 2 126 126 sg=286 px=0 gx=0
TTAATGTACTACTACTACTGCAGATATTGA
>group_463_0 38 0 0 0 sg=38 px=0 gx=0
TGGATGAACTATACAAATGAGCTCTAGACT
>group_463_1 38 0 0 0 sg=38 px=0 gx=0
CCTCAGTCTAGAGCTCATTTGTATAGTTCA
>group_463_2 38 0 0 0 sg=38 px=0 gx=0
TACCTCAGTCTAGAGCTCATTTGTATAGTT
>group_463_3 38 0 0 0 sg=38 px=0 gx=0
AGTCTAGAGCTCATTTGTATAGTTCATCCA
>group_463_4 38 0 0 0 sg=38 px=0 gx=0
ATTACCTCAGTCTAGAGCTCATTTGTATAG
>group_463_5 38 0 0 0 sg=38 px=0 gx=0
ACTATACAAATGAGCTCTAGACTGAGGTAA
>group_463_6 38 0 0 0 sg=38 px=0 gx=0
AAATGAGCTCTAGACTGAGGTAATCATGGT
>group_463_7 38 0 0 0 sg=38 px=0 gx=0
ATGGATGAACTATACAAATGAGCTCTAGAC
>group_463_8 38 0 0 0 sg=38 px=0 gx=0
TGATTACCTCAGTCTAGAGCTCATTTGTAT
>group_463_9 38 0 0 0 sg=38 px=0 gx=0
CCATGATTACCTCAGTCTAGAGCTCATTTG
>group_464_0 14 13 0 0 sg=14 px=0 gx=0
GTTACTCATATATACTTTAGATTGATTTAA
>group_464_1 14 13 0 0 sg=14 px=0 gx=0
CAATCTAAAGTATATATGAGTAACCTGAGG
>group_464_2 14 13 0 0 sg=14 px=0 gx=0
TCAGGTTACTCATATATACTTTAGATTGAT
>group_464_3 14 13 0 0 sg=14 px=0 gx=0
AGGTTACTCATATATACTTTAGATTGATTT
>group_464_4 14 13 0 0 sg=14 px=0 gx=0
CTCAGGTTACTCATATATACTTTAGATTGA
>group_464_5 14 13 0 0 sg=14 px=0 gx=0
TTAAATCAATCTAAAGTATATATGAGTAAC
>group_464_6 14 13 0 0 sg=14 px=0 gx=0
CAGGTTACTCATATATACTTTAGATTGATT
>group_464_7 14 13 0 0 sg=14 px=0 gx=0
TAAATCAATCTAAAGTATATATGAGTAACC
>group_464_8 14 13 0 0 sg=14 px=0 gx=0
AAATCAATCTAAAGTATATATGAGTAACCT
>group_464_9 14 13 0 0 sg=14 px=0 gx=0
CCTCAGGTTACTCATATATACTTTAGATTG
>group_469_0 14 2 0 0 sg=14 px=0 gx=0
GATCCGCGAATTCTCATGTTTGACAGCTTA
>group_469_1 14 2 0 0 sg=14 px=0 gx=0
GCGAATTCTCATGTTTGACAGCTTATCACT
>group_469_2 14 2 0 0 sg=14 px=0 gx=0
AGCTGTCAAACATGAGAATTCGCGGATCCG
>group_469_3 14 2 0 0 sg=14 px=0 gx=0
CGCGAATTCTCATGTTTGACAGCTTATCAC
>group_469_4 14 2 0 0 sg=14 px=0 gx=0
AGTGATAAGCTGTCAAACATGAGAATTCGC
>group_469_5 14 2 0 0 sg=14 px=0 gx=0
GTGATAAGCTGTCAAACATGAGAATTCGCG
>group_469_6 14 2 0 0 sg=14 px=0 gx=0
TAAGCTGTCAAACATGAGAATTCGCGGATC
>group_469_7 14 2 0 0 sg=14 px=0 gx=0
AAGCTGTCAAACATGAGAATTCGCGGATCC
>group_469_8 14 2 0 0 sg=14 px=0 gx=0
TCCGCGAATTCTCATGTTTGACAGCTTATC
>group_469_9 14 2 0 0 sg=14 px=0 gx=0
CGGATCCGCGAATTCTCATGTTTGACAGCT
>group_470_0 4 7 0 0 sg=4 px=0 gx=0
TGAATGGCGAATGGCGCGATAAGCTAGCGC
>group_470_1 4 7 0 0 sg=4 px=0 gx=0
GCGCTAGCTTATCGCGCCATTCGCCATTCA
>group_470_2 4 7 0 0 sg=4 px=0 gx=0
GAATGGCGAATGGCGCGATAAGCTAGCGCT
>group_470_3 4 7 0 0 sg=4 px=0 gx=0
AGCGCTAGCTTATCGCGCCATTCGCCATTC
>group_471_0 2 1 0 0 sg=2 px=0 gx=0
CGGCGCCGGTGATGCCGGCCACGATGCGTC
>group_471_1 2 1 0 0 sg=2 px=0 gx=0
GACGCATCGTGGCCGGCATCACCGGCGCCG
>group_472_0 100 4 0 0 sg=100 px=0 gx=0
AGTACAAGTACTTAGGGAAAATTTTACTCA
>group_472_1 100 4 0 0 sg=100 px=0 gx=0
GAAAATTTTACTCAATTAAAAGTAAAAGTA
>group_472_2 100 4 0 0 sg=100 px=0 gx=0
CAAGTGAAAGTACAAGTACTTAGGGAAAAT
>group_472_3 100 4 0 0 sg=100 px=0 gx=0
ACTTTTAATTGAGTAAAATTTTCCCTAAGT
>group_472_4 100 4 0 0 sg=100 px=0 gx=0
AAAATTTTACTCAAGTGAAAGTACAAGTAC
>group_472_5 100 4 0 0 sg=100 px=0 gx=0
TAAAATTTTCCCTAAGTACTTGTACTTTCA
>group_472_6 100 4 0 0 sg=100 px=0 gx=0
CTAAGTACTTGTACTTTCACTTGAGTAAAA
>group_472_7 100 4 0 0 sg=100 px=0 gx=0
CTAGCCAGATACTTTTACTTTTAATTGAGT
>group_472_8 100 4 0 0 sg=100 px=0 gx=0
TTAGGGAAAATTTTACTCAATTAAAAGTAA
>group_472_9 100 4 0 0 sg=100 px=0 gx=0
GGGAAAATTTTACTCAATTAAAAGTAAAAG
>group_474_0 2 4 0 0 sg=2 px=0 gx=0
GGATCCCAATGCTTCGTTTCGTATCACACA
>group_474_1 2 4 0 0 sg=2 px=0 gx=0
TGTGTGATACGAAACGAAGCATTGGGATCC
>group_475_0 48 2 0 0 sg=48 px=0 gx=0
GATCCTCAGTTGTACAGTTCATCCATGCCA
>group_475_1 48 2 0 0 sg=48 px=0 gx=0
TGAACACCATAGCACAGAGTAGTGACTAGT
>group_475_2 48 2 0 0 sg=48 px=0 gx=0
CAGAGTAGTGACTAGTGTTGGCCATGGAAC
>group_475_3 48 2 0 0 sg=48 px=0 gx=0
TCAGTTGTACAGTTCATCCATGCCATGTGT
>group_475_4 48 2 0 0 sg=48 px=0 gx=0
TGGCCAACACTAGTCACTACTCTGTGCTAT
>group_475_5 48 2 0 0 sg=48 px=0 gx=0
TACACATGGCATGGATGAACTGTACAACTG
>group_475_6 48 2 0 0 sg=48 px=0 gx=0
CACTAGTCACTACTCTGTGCTATGGTGTTC
>group_475_7 48 2 0 0 sg=48 px=0 gx=0
AACACTAGTCACTACTCTGTGCTATGGTGT
>group_475_8 48 2 0 0 sg=48 px=0 gx=0
GGATCCTCAGTTGTACAGTTCATCCATGCC
>group_475_9 48 2 0 0 sg=48 px=0 gx=0
AACACCATAGCACAGAGTAGTGACTAGTGT
>group_476_0 2 17 0 0 sg=2 px=0 gx=0
CCATCGATGCAGGTGGCACTTTTCGGGGAA
>group_476_1 2 17 0 0 sg=2 px=0 gx=0
TTCCCCGAAAAGTGCCACCTGCATCGATGG
>group_477_0 122 2 0 0 sg=122 px=0 gx=0
ATACAAATAGTCCAGACCTGCAGGAATTCG
>group_477_1 122 2 0 0 sg=122 px=0 gx=0
GTTGACCTCGAGGTCGACGGTATCGATAAG
>group_477_2 122 2 0 0 sg=122 px=0 gx=0
AGCTCCTGAAAATCTCGCCAAGCTTGATAT
>group_477_3 122 2 0 0 sg=122 px=0 gx=0
CTTGATATCGAATTCCTGCAGGTCTGGACT
>group_477_4 122 2 0 0 sg=122 px=0 gx=0
ATGCAATTGTTGTTGTTGACCTCGAGGTCG
>group_477_5 122 2 0 0 sg=122 px=0 gx=0
AAAATCTCGCCAAGCTTGATATCGAATTCC
>group_477_6 122 2 0 0 sg=122 px=0 gx=0
ATCAAGCTTGGCGAGATTTTCAGGAGCTAA
>group_477_7 122 2 0 0 sg=122 px=0 gx=0
TAAAATGAATGCAATTGTTGTTGTTGACCT
>group_477_8 122 2 0 0 sg=122 px=0 gx=0
TATCAAGCTTGGCGAGATTTTCAGGAGCTA
>group_477_9 122 2 0 0 sg=122 px=0 gx=0
GACCTCGAGGTCAACAACAACAATTGCATT
>group_479_0 48 2 0 0 sg=48 px=0 gx=0
CTAGATTTAAAGATCTGGTACCGGGCCCCC
>group_479_1 48 2 0 0 sg=48 px=0 gx=0
GTACCAGATCTTTAAATCTAGATTTAAGAA
>group_479_2 48 2 0 0 sg=48 px=0 gx=0
CCAGATCTTTAAATCTAGATTTAAGAAGGA
>group_479_3 48 2 0 0 sg=48 px=0 gx=0
GCCCGGTACCAGATCTTTAAATCTAGATTT
>group_479_4 48 2 0 0 sg=48 px=0 gx=0
GGGGGGCCCGGTACCAGATCTTTAAATCTA
>group_479_5 48 2 0 0 sg=48 px=0 gx=0
TACCAGATCTTTAAATCTAGATTTAAGAAG
>group_479_6 48 2 0 0 sg=48 px=0 gx=0
TTAAAGATCTGGTACCGGGCCCCCCCTCGA
>group_479_7 48 2 0 0 sg=48 px=0 gx=0
CCCTCGAGGGGGGGCCCGGTACCAGATCTT
>group_479_8 48 2 0 0 sg=48 px=0 gx=0
AAATCTAGATTTAAAGATCTGGTACCGGGC
>group_479_9 48 2 0 0 sg=48 px=0 gx=0
CCTTCTTAAATCTAGATTTAAAGATCTGGT
>group_481_0 48 2 0 0 sg=48 px=0 gx=0
GAGCTCCCGGACTCTTGTCGTCGTCATCAA
>group_481_1 48 2 0 0 sg=48 px=0 gx=0
ACGATTGATGACGACGACAAGAGTCCGGGA
>group_481_2 48 2 0 0 sg=48 px=0 gx=0
ACGACGACAAGAGTCCGGGAGCTCGTGGAT
>group_481_3 48 2 0 0 sg=48 px=0 gx=0
GATTGATGACGACGACAAGAGTCCGGGAGC
>group_481_4 48 2 0 0 sg=48 px=0 gx=0
TGATGACGACGACAAGAGTCCGGGAGCTCG
>group_481_5 48 2 0 0 sg=48 px=0 gx=0
GGATCCACGAGCTCCCGGACTCTTGTCGTC
>group_481_6 48 2 0 0 sg=48 px=0 gx=0
GCTCCCGGACTCTTGTCGTCGTCATCAATC
>group_481_7 48 2 0 0 sg=48 px=0 gx=0
TCCCGGACTCTTGTCGTCGTCATCAATCGT
>group_481_8 48 2 0 0 sg=48 px=0 gx=0
TCCGGGAGCTCGTGGATCCGAATTCTGTAC
>group_481_9 48 2 0 0 sg=48 px=0 gx=0
ACAAGAGTCCGGGAGCTCGTGGATCCGAAT
>group_486_0 4 3 0 0 sg=4 px=0 gx=0
GCTAGCCCGGGCTCGAGATCTGCGATCTAA
>group_486_1 4 3 0 0 sg=4 px=0 gx=0
TAGATCGCAGATCTCGAGCCCGGGCTAGCA
>group_486_2 4 3 0 0 sg=4 px=0 gx=0
TGCTAGCCCGGGCTCGAGATCTGCGATCTA
>group_486_3 4 3 0 0 sg=4 px=0 gx=0
TTAGATCGCAGATCTCGAGCCCGGGCTAGC
>group_487_0 8 31 0 0 sg=8 px=0 gx=0
TAGATCCGGCTGCTAACAAAGCCCGAAAGG
>group_487_1 8 31 0 0 sg=8 px=0 gx=0
CTTTCGGGCTTTGTTAGCAGCCGGATCTAA
>group_487_2 8 31 0 0 sg=8 px=0 gx=0
GCTTAGATCCGGCTGCTAACAAAGCCCGAA
>group_487_3 8 31 0 0 sg=8 px=0 gx=0
TTCGGGCTTTGTTAGCAGCCGGATCTAAGC
>group_487_4 8 31 0 0 sg=8 px=0 gx=0
TTTCGGGCTTTGTTAGCAGCCGGATCTAAG
>group_487_5 8 31 0 0 sg=8 px=0 gx=0
TTAGATCCGGCTGCTAACAAAGCCCGAAAG
>group_487_6 8 31 0 0 sg=8 px=0 gx=0
CTTAGATCCGGCTGCTAACAAAGCCCGAAA
>group_487_7 8 31 0 0 sg=8 px=0 gx=0
CCTTTCGGGCTTTGTTAGCAGCCGGATCTA
>group_488_0 60 3 0 0 sg=60 px=0 gx=0
CGTTATACCGGTATCCTGCAGGTAGCATGC
>group_488_1 60 3 0 0 sg=60 px=0 gx=0
CTATAAGATCTCTTGCATGCTACCTGCAGG
>group_488_2 60 3 0 0 sg=60 px=0 gx=0
GCATGCAAGAGATCTTATAGGCCTCGAGTT
>group_488_3 60 3 0 0 sg=60 px=0 gx=0
CTGCAGGTAGCATGCAAGAGATCTTATAGG
>group_488_4 60 3 0 0 sg=60 px=0 gx=0
CTTGCATGCTACCTGCAGGATACCGGTATA
>group_488_5 60 3 0 0 sg=60 px=0 gx=0
AGATCTCTTGCATGCTACCTGCAGGATACC
>group_488_6 60 3 0 0 sg=60 px=0 gx=0
GCCTATAAGATCTCTTGCATGCTACCTGCA
>group_488_7 60 3 0 0 sg=60 px=0 gx=0
ATCTCTTGCATGCTACCTGCAGGATACCGG
>group_488_8 60 3 0 0 sg=60 px=0 gx=0
TGCAGGTAGCATGCAAGAGATCTTATAGGC
>group_488_9 60 3 0 0 sg=60 px=0 gx=0
CGAGGCCTATAAGATCTCTTGCATGCTACC
>group_489_0 6 4 0 0 sg=6 px=0 gx=0
CGTCGCGGTGAGTTCAGGCTTTTTCATCAC
>group_489_1 6 4 0 0 sg=6 px=0 gx=0
GTGATGAAAAAGCCTGAACTCACCGCGACG
>group_489_2 6 4 0 0 sg=6 px=0 gx=0
GACGTCGCGGTGAGTTCAGGCTTTTTCATC
>group_489_3 6 4 0 0 sg=6 px=0 gx=0
TGATGAAAAAGCCTGAACTCACCGCGACGT
>group_489_4 6 4 0 0 sg=6 px=0 gx=0
ACGTCGCGGTGAGTTCAGGCTTTTTCATCA
>group_489_5 6 4 0 0 sg=6 px=0 gx=0
GATGAAAAAGCCTGAACTCACCGCGACGTC
>group_490_0 2 4 0 0 sg=2 px=0 gx=0
CCCGGGCAATAAGGGCTGCACGCGCACTTT
>group_490_1 2 4 0 0 sg=2 px=0 gx=0
AAAGTGCGCGTGCAGCCCTTATTGCCCGGG
>group_492_0 2332 6 0 1948 sg=384 px=0 gx=1948
ATACTAGTATCGATTATAAGAAAATATCCC
>group_492_1 2332 6 0 1948 sg=384 px=0 gx=1948
ACTATGTCTAGGATATGACATACCTTCCTC
>group_492_2 2332 6 0 1948 sg=384 px=0 gx=1948
TGTACTGGGCATAATACTAGTATCGATTAT
>group_492_3 2332 6 0 1948 sg=384 px=0 gx=1948
CATTGAGGAGAAATGGTAGGCAATGTGGCA
>group_492_4 2332 6 0 1948 sg=384 px=0 gx=1948
GGCCGAGAACTTCGCAGCGAGCTCATTGTA
>group_492_5 2332 6 0 1948 sg=384 px=0 gx=1948
CTTTGAGGAAGGTATGTCATATCCTAGACA
>group_492_6 2332 6 0 1948 sg=384 px=0 gx=1948
GTACAATGAGCTCGCTGCGAAGTTCTCGGC
>group_492_7 2332 6 0 1948 sg=384 px=0 gx=1948
CCATTTCTCCTCAATGCAGGAATTGCCATA
>group_492_8 2332 6 0 1948 sg=384 px=0 gx=1948
GCTCGCTGCGAAGTTCTCGGCCCGGATTCC
>group_492_9 2332 6 0 1948 sg=384 px=0 gx=1948
GGTCTATATAAGCAGAGCTTGTGAAACTTC
>group_494_0 6 17 0 0 sg=6 px=0 gx=0
TAGGGGGGGGGGAGGGAGAGGGGCGGAATT
>group_494_1 6 17 0 0 sg=6 px=0 gx=0
GTTAGGGGGGGGGGAGGGAGAGGGGCGGAA
>group_494_2 6 17 0 0 sg=6 px=0 gx=0
TTAGGGGGGGGGGAGGGAGAGGGGCGGAAT
>group_494_3 6 17 0 0 sg=6 px=0 gx=0
ATTCCGCCCCTCTCCCTCCCCCCCCCCTAA
>group_494_4 6 17 0 0 sg=6 px=0 gx=0
AATTCCGCCCCTCTCCCTCCCCCCCCCCTA
>group_494_5 6 17 0 0 sg=6 px=0 gx=0
TTCCGCCCCTCTCCCTCCCCCCCCCCTAAC
>group_495_0 2 3 0 0 sg=2 px=0 gx=0
AGATCCCCACGATGCGTCCGGCGTAGAGGA
>group_495_1 2 3 0 0 sg=2 px=0 gx=0
TCCTCTACGCCGGACGCATCGTGGGGATCT
>group_496_0 4 13 0 0 sg=4 px=0 gx=0
ATCTAAAGTATATATGAGTAACCTGAGGCT
>group_496_1 4 13 0 0 sg=4 px=0 gx=0
AATCTAAAGTATATATGAGTAACCTGAGGC
>group_496_2 4 13 0 0 sg=4 px=0 gx=0
AGCCTCAGGTTACTCATATATACTTTAGAT
>group_496_3 4 13 0 0 sg=4 px=0 gx=0
GCCTCAGGTTACTCATATATACTTTAGATT
>group_497_0 20 2 0 0 sg=20 px=0 gx=0
GATCCCTCGAGGTCGACGAATTCGAGCTCG
>group_497_1 20 2 0 0 sg=20 px=0 gx=0
GGCCGAGCTCGAATTCGTCGACCTCGAGGG
>group_497_2 20 2 0 0 sg=20 px=0 gx=0
CGGATCCCTCGAGGTCGACGAATTCGAGCT
>group_497_3 20 2 0 0 sg=20 px=0 gx=0
CCGGATCCCTCGAGGTCGACGAATTCGAGC
>group_497_4 20 2 0 0 sg=20 px=0 gx=0
GCTCGAATTCGTCGACCTCGAGGGATCCGG
>group_497_5 20 2 0 0 sg=20 px=0 gx=0
CCGAGCTCGAATTCGTCGACCTCGAGGGAT
>group_497_6 20 2 0 0 sg=20 px=0 gx=0
CTCGAATTCGTCGACCTCGAGGGATCCGGG
>group_497_7 20 2 0 0 sg=20 px=0 gx=0
GAGCTCGAATTCGTCGACCTCGAGGGATCC
>group_497_8 20 2 0 0 sg=20 px=0 gx=0
AGCTCGAATTCGTCGACCTCGAGGGATCCG
>group_497_9 20 2 0 0 sg=20 px=0 gx=0
TCGAATTCGTCGACCTCGAGGGATCCGGGC
>group_498_0 38 2 0 0 sg=38 px=0 gx=0
AATTAATTCGACGCGTCCTCGGTACCGGGC
>group_498_1 38 2 0 0 sg=38 px=0 gx=0
ATTCGACGCGTCCTCGGTACCGGGCCCCCC
>group_498_2 38 2 0 0 sg=38 px=0 gx=0
GCCCGGTACCGAGGACGCGTCGAATTAATT
>group_498_3 38 2 0 0 sg=38 px=0 gx=0
CCGGTACCGAGGACGCGTCGAATTAATTCC
>group_498_4 38 2 0 0 sg=38 px=0 gx=0
AGGACGCGTCGAATTAATTCCGCTAGCTTC
>group_498_5 38 2 0 0 sg=38 px=0 gx=0
GCTAGCGGAATTAATTCGACGCGTCCTCGG
>group_498_6 38 2 0 0 sg=38 px=0 gx=0
GGGGGCCCGGTACCGAGGACGCGTCGAATT
>group_498_7 38 2 0 0 sg=38 px=0 gx=0
CTAGCGGAATTAATTCGACGCGTCCTCGGT
>group_498_8 38 2 0 0 sg=38 px=0 gx=0
AGCTAGCGGAATTAATTCGACGCGTCCTCG
>group_498_9 38 2 0 0 sg=38 px=0 gx=0
AATTCGACGCGTCCTCGGTACCGGGCCCCC
>group_499_0 6 4 0 0 sg=6 px=0 gx=0
TGTTGGTAAAGTGAGCGAAGCTTATCGATG
>group_499_1 6 4 0 0 sg=6 px=0 gx=0
CATCGATAAGCTTCGCTCACTTTACCAACA
>group_499_2 6 4 0 0 sg=6 px=0 gx=0
ACATCGATAAGCTTCGCTCACTTTACCAAC
>group_499_3 6 4 0 0 sg=6 px=0 gx=0
GACATCGATAAGCTTCGCTCACTTTACCAA
>group_499_4 6 4 0 0 sg=6 px=0 gx=0
GTTGGTAAAGTGAGCGAAGCTTATCGATGT
>group_499_5 6 4 0 0 sg=6 px=0 gx=0
TTGGTAAAGTGAGCGAAGCTTATCGATGTC
>group_500_0 2 2 0 0 sg=2 px=0 gx=0
AATTCCAGCACACTGGCGGCCGTTACTAGA
>group_500_1 2 2 0 0 sg=2 px=0 gx=0
TCTAGTAACGGCCGCCAGTGTGCTGGAATT
>group_503_0 62 4 0 6 sg=56 px=0 gx=6
GCCGCTCTAGAACTAGTGGATCGATCCCCA
>group_503_1 62 4 0 6 sg=56 px=0 gx=6
CTCGAGGCCTCGGACTAGTGGCGTAATCAT
>group_503_2 62 4 0 6 sg=56 px=0 gx=6
CTCTAGAACTAGTGGATCGATCCCCAATTC
>group_503_3 62 4 0 6 sg=56 px=0 gx=6
CGATCCACTAGTTCTAGAGCGGCCGCCACG
>group_503_4 62 4 0 6 sg=56 px=0 gx=6
CGATAGATCTCGAGGCCTCGGACTAGTGGC
>group_503_5 62 4 0 6 sg=56 px=0 gx=6
GTGGCGGCCGCTCTAGAACTAGTGGATCGA
>group_503_6 62 4 0 6 sg=56 px=0 gx=6
CGGCCGCTCTAGAACTAGTGGATCGATCCC
>group_503_7 62 4 0 6 sg=56 px=0 gx=6
TAGATCTCGAGGCCTCGGACTAGTGGCGTA
>group_503_8 62 4 0 6 sg=56 px=0 gx=6
ATTGGGGATCGATCCACTAGTTCTAGAGCG
>group_503_9 62 4 0 6 sg=56 px=0 gx=6
CGTGGCGGCCGCTCTAGAACTAGTGGATCG
>group_506_0 10 48 0 0 sg=10 px=0 gx=0
TCGAGCTCCGTCGACAAGCTTGCGGCCGCA
>group_506_1 10 48 0 0 sg=10 px=0 gx=0
TGCGGCCGCAAGCTTGTCGACGGAGCTCGA
>group_506_2 10 48 0 0 sg=10 px=0 gx=0
ATTCGAGCTCCGTCGACAAGCTTGCGGCCG
>group_506_3 10 48 0 0 sg=10 px=0 gx=0
TTCGAGCTCCGTCGACAAGCTTGCGGCCGC
>group_506_4 10 48 0 0 sg=10 px=0 gx=0
AATTCGAGCTCCGTCGACAAGCTTGCGGCC
>group_506_5 10 48 0 0 sg=10 px=0 gx=0
CGGCCGCAAGCTTGTCGACGGAGCTCGAAT
>group_506_6 10 48 0 0 sg=10 px=0 gx=0
GGCCGCAAGCTTGTCGACGGAGCTCGAATT
>group_506_7 10 48 0 0 sg=10 px=0 gx=0
GCCGCAAGCTTGTCGACGGAGCTCGAATTC
>group_506_8 10 48 0 0 sg=10 px=0 gx=0
GAATTCGAGCTCCGTCGACAAGCTTGCGGC
>group_506_9 10 48 0 0 sg=10 px=0 gx=0
GCGGCCGCAAGCTTGTCGACGGAGCTCGAA
>group_508_0 2 2 0 0 sg=2 px=0 gx=0
GCCAGCTTGGCACTGGCCGTCGTTTTACAA
>group_508_1 2 2 0 0 sg=2 px=0 gx=0
TTGTAAAACGACGGCCAGTGCCAAGCTGGC
>group_509_0 50 5 0 0 sg=50 px=0 gx=0
CAATATTATGTAAGCAGACAGTTTTATTGT
>group_509_1 50 5 0 0 sg=50 px=0 gx=0
ATAAAACTGTCTGCTTACATAATATTGAAA
>group_509_2 50 5 0 0 sg=50 px=0 gx=0
CTTACATAATATTGAAAAAGGAAGAGTATG
>group_509_3 50 5 0 0 sg=50 px=0 gx=0
ACTCATACTCTTCCTTTTTCAATATTATGT
>group_509_4 50 5 0 0 sg=50 px=0 gx=0
AAACTGTCTGCTTACATAATATTGAAAAAG
>group_509_5 50 5 0 0 sg=50 px=0 gx=0
CTCTTCCTTTTTCAATATTATGTAAGCAGA
>group_509_6 50 5 0 0 sg=50 px=0 gx=0
TTTTCAATATTATGTAAGCAGACAGTTTTA
>group_509_7 50 5 0 0 sg=50 px=0 gx=0
ACTCTTCCTTTTTCAATATTATGTAAGCAG
>group_509_8 50 5 0 0 sg=50 px=0 gx=0
TTCAATATTATGTAAGCAGACAGTTTTATT
>group_509_9 50 5 0 0 sg=50 px=0 gx=0
ACTGTCTGCTTACATAATATTGAAAAAGGA
>group_510_0 2 2 0 0 sg=2 px=0 gx=0
AAAGCTTGGGATCTCTATAATCTCGCGCAA
>group_510_1 2 2 0 0 sg=2 px=0 gx=0
TTGCGCGAGATTATAGAGATCCCAAGCTTT
>group_513_0 2 6 0 0 sg=2 px=0 gx=0
GCGATCCCGTCGTTTTACAACGTCGTGACT
>group_513_1 2 6 0 0 sg=2 px=0 gx=0
AGTCACGACGTTGTAAAACGACGGGATCGC
>group_514_0 14 4 0 0 sg=14 px=0 gx=0
GTATAGCATACATTATACGAAGTTATGTTT
>group_514_1 14 4 0 0 sg=14 px=0 gx=0
TCGTATAGCATACATTATACGAAGTTATGT
>group_514_2 14 4 0 0 sg=14 px=0 gx=0
TAGCATACATTATACGAAGTTATGTTTAAA
>group_514_3 14 4 0 0 sg=14 px=0 gx=0
AGCATACATTATACGAAGTTATGTTTAAAC
>group_514_4 14 4 0 0 sg=14 px=0 gx=0
GTTTAAACATAACTTCGTATAATGTATGCT
>group_514_5 14 4 0 0 sg=14 px=0 gx=0
TTTAAACATAACTTCGTATAATGTATGCTA
>group_514_6 14 4 0 0 sg=14 px=0 gx=0
TAAACATAACTTCGTATAATGTATGCTATA
>group_514_7 14 4 0 0 sg=14 px=0 gx=0
AACATAACTTCGTATAATGTATGCTATACG
>group_514_8 14 4 0 0 sg=14 px=0 gx=0
ATAGCATACATTATACGAAGTTATGTTTAA
>group_514_9 14 4 0 0 sg=14 px=0 gx=0
CGTATAGCATACATTATACGAAGTTATGTT
>group_515_0 28 10 0 0 sg=28 px=0 gx=0
ATATCTGCAGAATTCCAGCACACTGGCGGC
>group_515_1 28 10 0 0 sg=28 px=0 gx=0
GTGCTGGAATTCTGCAGATATCCATCACAC
>group_515_2 28 10 0 0 sg=28 px=0 gx=0
GATGGATATCTGCAGAATTCCAGCACACTG
>group_515_3 28 10 0 0 sg=28 px=0 gx=0
TGATGGATATCTGCAGAATTCCAGCACACT
>group_515_4 28 10 0 0 sg=28 px=0 gx=0
GTGTGATGGATATCTGCAGAATTCCAGCAC
>group_515_5 28 10 0 0 sg=28 px=0 gx=0
GGATATCTGCAGAATTCCAGCACACTGGCG
>group_515_6 28 10 0 0 sg=28 px=0 gx=0
CTGGAATTCTGCAGATATCCATCACACTGG
>group_515_7 28 10 0 0 sg=28 px=0 gx=0
GTGTGCTGGAATTCTGCAGATATCCATCAC
>group_515_8 28 10 0 0 sg=28 px=0 gx=0
GTGATGGATATCTGCAGAATTCCAGCACAC
>group_515_9 28 10 0 0 sg=28 px=0 gx=0
CCGCCAGTGTGCTGGAATTCTGCAGATATC
>group_516_0 8 2 0 0 sg=8 px=0 gx=0
AATTAATTCACCCCCGAACACGAGCACGGC
>group_516_1 8 2 0 0 sg=8 px=0 gx=0
ATTAATTCACCCCCGAACACGAGCACGGCA
>group_516_2 8 2 0 0 sg=8 px=0 gx=0
TTAATTCACCCCCGAACACGAGCACGGCAC
>group_516_3 8 2 0 0 sg=8 px=0 gx=0
TAATTCACCCCCGAACACGAGCACGGCACC
>group_516_4 8 2 0 0 sg=8 px=0 gx=0
TGCCGTGCTCGTGTTCGGGGGTGAATTAAT
>group_516_5 8 2 0 0 sg=8 px=0 gx=0
GCCGTGCTCGTGTTCGGGGGTGAATTAATT
>group_516_6 8 2 0 0 sg=8 px=0 gx=0
GGTGCCGTGCTCGTGTTCGGGGGTGAATTA
>group_516_7 8 2 0 0 sg=8 px=0 gx=0
GTGCCGTGCTCGTGTTCGGGGGTGAATTAA
>group_518_0 2 6 0 0 sg=2 px=0 gx=0
GAATTCGAGCTCGGTACCCGGGGATCCGCT
>group_518_1 2 6 0 0 sg=2 px=0 gx=0
AGCGGATCCCCGGGTACCGAGCTCGAATTC
>group_520_0 4 0 0 0 sg=4 px=0 gx=0
CACGCGTACGTGCACGACGTCTTAAGCTTG
>group_520_1 4 0 0 0 sg=4 px=0 gx=0
GGCCCTCGAGGCCTTGAATGCGGCCGCGGT
>group_520_2 4 0 0 0 sg=4 px=0 gx=0
ACCGCGGCCGCATTCAAGGCCTCGAGGGCC
>group_520_3 4 0 0 0 sg=4 px=0 gx=0
CAAGCTTAAGACGTCGTGCACGTACGCGTG
>group_521_0 42 7 0 0 sg=42 px=0 gx=0
GCAGCTGGCTTATCGAAATTAATACGACTC
>group_521_1 42 7 0 0 sg=42 px=0 gx=0
ATTAATTTCGATAAGCCAGCTGCATTAATG
>group_521_2 42 7 0 0 sg=42 px=0 gx=0
TTCATTAATGCAGCTGGCTTATCGAAATTA
>group_521_3 42 7 0 0 sg=42 px=0 gx=0
TTTCGATAAGCCAGCTGCATTAATGAATCG
>group_521_4 42 7 0 0 sg=42 px=0 gx=0
CGATTCATTAATGCAGCTGGCTTATCGAAA
>group_521_5 42 7 0 0 sg=42 px=0 gx=0
TAAGCCAGCTGCATTAATGAATCGGCCAAC
>group_521_6 42 7 0 0 sg=42 px=0 gx=0
TTAATGCAGCTGGCTTATCGAAATTAATAC
>group_521_7 42 7 0 0 sg=42 px=0 gx=0
GTCGTATTAATTTCGATAAGCCAGCTGCAT
>group_521_8 42 7 0 0 sg=42 px=0 gx=0
TGGCCGATTCATTAATGCAGCTGGCTTATC
>group_521_9 42 7 0 0 sg=42 px=0 gx=0
ATTTCGATAAGCCAGCTGCATTAATGAATC
>group_523_0 6 1 0 0 sg=6 px=0 gx=0
CGCAAACTTCATTTTTAATTTAAAAGGATC
>group_523_1 6 1 0 0 sg=6 px=0 gx=0
TAGATCCTTTTAAATTAAAAATGAAGTTTG
>group_523_2 6 1 0 0 sg=6 px=0 gx=0
AGATCCTTTTAAATTAAAAATGAAGTTTGC
>group_523_3 6 1 0 0 sg=6 px=0 gx=0
CAAACTTCATTTTTAATTTAAAAGGATCTA
>group_523_4 6 1 0 0 sg=6 px=0 gx=0
GCAAACTTCATTTTTAATTTAAAAGGATCT
>group_523_5 6 1 0 0 sg=6 px=0 gx=0
GATCCTTTTAAATTAAAAATGAAGTTTGCG
>group_525_0 28 3 0 0 sg=28 px=0 gx=0
CCCAGACTTCTCCTCTTCCAGCTCCTCGGT
>group_525_1 28 3 0 0 sg=28 px=0 gx=0
GAGGAGCTGGAAGAGGAGAAGTCTGGGCTG
>group_525_2 28 3 0 0 sg=28 px=0 gx=0
GCAGCCCAGACTTCTCCTCTTCCAGCTCCT
>group_525_3 28 3 0 0 sg=28 px=0 gx=0
AGCCCAGACTTCTCCTCTTCCAGCTCCTCG
>group_525_4 28 3 0 0 sg=28 px=0 gx=0
CCAGACTTCTCCTCTTCCAGCTCCTCGGTC
>group_525_5 28 3 0 0 sg=28 px=0 gx=0
GGAGACCGAGGAGCTGGAAGAGGAGAAGTC
>group_525_6 28 3 0 0 sg=28 px=0 gx=0
AGACTTCTCCTCTTCCAGCTCCTCGGTCTC
>group_525_7 28 3 0 0 sg=28 px=0 gx=0
GACCGAGGAGCTGGAAGAGGAGAAGTCTGG
>group_525_8 28 3 0 0 sg=28 px=0 gx=0
CTGCAGCCCAGACTTCTCCTCTTCCAGCTC
>group_525_9 28 3 0 0 sg=28 px=0 gx=0
CTGGAAGAGGAGAAGTCTGGGCTGCAGAAA
>group_526_0 2 2 0 0 sg=2 px=0 gx=0
GAATTCCGATCCCCAATTCCTGGCAGTTTA
>group_526_1 2 2 0 0 sg=2 px=0 gx=0
TAAACTGCCAGGAATTGGGGATCGGAATTC
>group_528_0 120 0 0 0 sg=120 px=0 gx=0
AGCGAATTTGCCACCATGGTGAGCAAGGGC
>group_528_1 120 0 0 0 sg=120 px=0 gx=0
TTCTATTGAATCCAAGAATTCGATATCAAG
>group_528_2 120 0 0 0 sg=120 px=0 gx=0
GCTTGATATCGAATTCTTGGATTCAATAGA
>group_528_3 120 0 0 0 sg=120 px=0 gx=0
CGGTATCGATAAGCTTGATATCGAATTCTT
>group_528_4 120 0 0 0 sg=120 px=0 gx=0
TGGCAAATTCGCTTACCTTTTCTATTGAAT
>group_528_5 120 0 0 0 sg=120 px=0 gx=0
AAGAATTCGATATCAAGCTTATCGATACCG
>group_528_6 120 0 0 0 sg=120 px=0 gx=0
ATAGAAAAGGTAAGCGAATTTGCCACCATG
>group_528_7 120 0 0 0 sg=120 px=0 gx=0
TCAATAGAAAAGGTAAGCGAATTTGCCACC
>group_528_8 120 0 0 0 sg=120 px=0 gx=0
TCCTCGCCCTTGCTCACCATGGTGGCAAAT
>group_528_9 120 0 0 0 sg=120 px=0 gx=0
TAAGCTTGATATCGAATTCTTGGATTCAAT
>group_530_0 2 6 0 0 sg=2 px=0 gx=0
TAGTCTAGATTTAAATTAATTAAGAGCTCG
>group_530_1 2 6 0 0 sg=2 px=0 gx=0
CGAGCTCTTAATTAATTTAAATCTAGACTA
>group_534_0 52 8 0 0 sg=52 px=0 gx=0
AGGGAAAACTGTCCATAATGTGAGTTAGCT
>group_534_1 52 8 0 0 sg=52 px=0 gx=0
AAGGGAAAACTGTCCATAATGTGAGTTAGC
>group_534_2 52 8 0 0 sg=52 px=0 gx=0
CATTATGGACAGTTTTCCCTTTGATATGTA
>group_534_3 52 8 0 0 sg=52 px=0 gx=0
ACTCACATTATGGACAGTTTTCCCTTTGAT
>group_534_4 52 8 0 0 sg=52 px=0 gx=0
AAAACTGTCCATAATGTGAGTTAGCTCACT
>group_534_5 52 8 0 0 sg=52 px=0 gx=0
GGGAAAACTGTCCATAATGTGAGTTAGCTC
>group_534_6 52 8 0 0 sg=52 px=0 gx=0
ATCAAAGGGAAAACTGTCCATAATGTGAGT
>group_534_7 52 8 0 0 sg=52 px=0 gx=0
TATCAAAGGGAAAACTGTCCATAATGTGAG
>group_534_8 52 8 0 0 sg=52 px=0 gx=0
GCTGTAGTGCCATTTACCCCCATTCACTGC
>group_534_9 52 8 0 0 sg=52 px=0 gx=0
AAACTGTCCATAATGTGAGTTAGCTCACTC
>group_537_0 8 2 0 0 sg=8 px=0 gx=0
ATCCGACCAAAGCGGCCATCGTGCCTCCCC
>group_537_1 8 2 0 0 sg=8 px=0 gx=0
TCCGACCAAAGCGGCCATCGTGCCTCCCCA
>group_537_2 8 2 0 0 sg=8 px=0 gx=0
GGGAGGCACGATGGCCGCTTTGGTCGGATC
>group_537_3 8 2 0 0 sg=8 px=0 gx=0
CCGACCAAAGCGGCCATCGTGCCTCCCCAC
>group_537_4 8 2 0 0 sg=8 px=0 gx=0
GTGGGGAGGCACGATGGCCGCTTTGGTCGG
>group_537_5 8 2 0 0 sg=8 px=0 gx=0
GATCCGACCAAAGCGGCCATCGTGCCTCCC
>group_537_6 8 2 0 0 sg=8 px=0 gx=0
TGGGGAGGCACGATGGCCGCTTTGGTCGGA
>group_537_7 8 2 0 0 sg=8 px=0 gx=0
GGGGAGGCACGATGGCCGCTTTGGTCGGAT
>group_540_0 4 4 0 0 sg=4 px=0 gx=0
ATGACCATGATTACGCCAAGCTTGGTACCG
>group_540_1 4 4 0 0 sg=4 px=0 gx=0
TCGGTACCAAGCTTGGCGTAATCATGGTCA
>group_540_2 4 4 0 0 sg=4 px=0 gx=0
CGGTACCAAGCTTGGCGTAATCATGGTCAT
>group_540_3 4 4 0 0 sg=4 px=0 gx=0
TGACCATGATTACGCCAAGCTTGGTACCGA
>group_541_0 42 4 0 0 sg=42 px=0 gx=0
ATGATAAGCTGTCAAACATGAGAATTCTAT
>group_541_1 42 4 0 0 sg=42 px=0 gx=0
CAAAGTGATTAAATAGAATTCTCATGTTTG
>group_541_2 42 4 0 0 sg=42 px=0 gx=0
CTAGTCAAAGTGATTAAATAGAATTCTCAT
>group_541_3 42 4 0 0 sg=42 px=0 gx=0
AAGTGATTAAATAGAATTCTCATGTTTGAC
>group_541_4 42 4 0 0 sg=42 px=0 gx=0
ATAGAATTCTCATGTTTGACAGCTTATCAT
>group_541_5 42 4 0 0 sg=42 px=0 gx=0
TCAAAGTGATTAAATAGAATTCTCATGTTT
>group_541_6 42 4 0 0 sg=42 px=0 gx=0
AATAGAATTCTCATGTTTGACAGCTTATCA
>group_541_7 42 4 0 0 sg=42 px=0 gx=0
TAGTCAAAGTGATTAAATAGAATTCTCATG
>group_541_8 42 4 0 0 sg=42 px=0 gx=0
ATGAGAATTCTATTTAATCACTTTGACTAG
>group_541_9 42 4 0 0 sg=42 px=0 gx=0
GCTGTCAAACATGAGAATTCTATTTAATCA
>group_542_0 2 5 0 0 sg=2 px=0 gx=0
CATCGATAAAATAAAAGATTTTATTTAGTC
>group_542_1 2 5 0 0 sg=2 px=0 gx=0
GACTAAATAAAATCTTTTATTTTATCGATG
>group_543_0 2 9 0 0 sg=2 px=0 gx=0
AATGGGCAAATATTATACGCAAGGCGACAA
>group_543_1 2 9 0 0 sg=2 px=0 gx=0
TTGTCGCCTTGCGTATAATATTTGCCCATT
>group_545_0 8 3 0 0 sg=8 px=0 gx=0
GCTTGCATGCCTGCAGGTCGATCGACTCTA
>group_545_1 8 3 0 0 sg=8 px=0 gx=0
AGCTTGCATGCCTGCAGGTCGATCGACTCT
>group_545_2 8 3 0 0 sg=8 px=0 gx=0
AAGCTTGCATGCCTGCAGGTCGATCGACTC
>group_545_3 8 3 0 0 sg=8 px=0 gx=0
TAGAGTCGATCGACCTGCAGGCATGCAAGC
>group_545_4 8 3 0 0 sg=8 px=0 gx=0
CTTGCATGCCTGCAGGTCGATCGACTCTAG
>group_545_5 8 3 0 0 sg=8 px=0 gx=0
AGAGTCGATCGACCTGCAGGCATGCAAGCT
>group_545_6 8 3 0 0 sg=8 px=0 gx=0
GAGTCGATCGACCTGCAGGCATGCAAGCTT
>group_545_7 8 3 0 0 sg=8 px=0 gx=0
CTAGAGTCGATCGACCTGCAGGCATGCAAG
>group_547_0 24 2 0 0 sg=24 px=0 gx=0
GAGCTCGGCCGACTTGGCCAATTCGCCCTA
>group_547_1 24 2 0 0 sg=24 px=0 gx=0
CTCGGCCGACTTGGCCAATTCGCCCTATAG
>group_547_2 24 2 0 0 sg=24 px=0 gx=0
CGAGCTCGGCCGACTTGGCCAATTCGCCCT
>group_547_3 24 2 0 0 sg=24 px=0 gx=0
AGCTCGGCCGACTTGGCCAATTCGCCCTAT
>group_547_4 24 2 0 0 sg=24 px=0 gx=0
ACTCACTATAGGGCGAATTGGCCAAGTCGG
>group_547_5 24 2 0 0 sg=24 px=0 gx=0
ACTATAGGGCGAATTGGCCAAGTCGGCCGA
>group_547_6 24 2 0 0 sg=24 px=0 gx=0
GACTCACTATAGGGCGAATTGGCCAAGTCG
>group_547_7 24 2 0 0 sg=24 px=0 gx=0
CGACTTGGCCAATTCGCCCTATAGTGAGTC
>group_547_8 24 2 0 0 sg=24 px=0 gx=0
CCGACTTGGCCAATTCGCCCTATAGTGAGT
>group_547_9 24 2 0 0 sg=24 px=0 gx=0
CGACTCACTATAGGGCGAATTGGCCAAGTC
>group_548_0 2 1 0 0 sg=2 px=0 gx=0
TCGCGAGAGCCTTGAGTCCACGCTAGATCC
>group_548_1 2 1 0 0 sg=2 px=0 gx=0
GGATCTAGCGTGGACTCAAGGCTCTCGCGA
>group_549_0 4 7 0 0 sg=4 px=0 gx=0
CAGCTGCATTAATGAATCGGCCAACGCGAA
>group_549_1 4 7 0 0 sg=4 px=0 gx=0
TCGCGTTGGCCGATTCATTAATGCAGCTGG
>group_549_2 4 7 0 0 sg=4 px=0 gx=0
TTCGCGTTGGCCGATTCATTAATGCAGCTG
>group_549_3 4 7 0 0 sg=4 px=0 gx=0
CCAGCTGCATTAATGAATCGGCCAACGCGA
>group_550_0 8 3 0 0 sg=8 px=0 gx=0
AACTCACGTTAAGGGATTTTGGTCATGTCG
>group_550_1 8 3 0 0 sg=8 px=0 gx=0
AAACTCACGTTAAGGGATTTTGGTCATGTC
>group_550_2 8 3 0 0 sg=8 px=0 gx=0
CGACATGACCAAAATCCCTTAACGTGAGTT
>group_550_3 8 3 0 0 sg=8 px=0 gx=0
ACTCACGTTAAGGGATTTTGGTCATGTCGA
>group_550_4 8 3 0 0 sg=8 px=0 gx=0
TCGACATGACCAAAATCCCTTAACGTGAGT
>group_550_5 8 3 0 0 sg=8 px=0 gx=0
GACATGACCAAAATCCCTTAACGTGAGTTT
>group_550_6 8 3 0 0 sg=8 px=0 gx=0
ACATGACCAAAATCCCTTAACGTGAGTTTT
>group_550_7 8 3 0 0 sg=8 px=0 gx=0
AAAACTCACGTTAAGGGATTTTGGTCATGT
>group_553_0 154 17 0 0 sg=154 px=0 gx=0
GTTCATCACGCGCTCCCACTTGAAGCCCTC
>group_553_1 154 17 0 0 sg=154 px=0 gx=0
CGAGATCGAGGGCGAGGGCGAGGGCCGCCC
>group_553_2 154 17 0 0 sg=154 px=0 gx=0
GGGCGGCCCTCGCCCTCGCCCTCGATCTCG
>group_553_3 154 17 0 0 sg=154 px=0 gx=0
GTGTAGTCCTCGTTGTGGGAGGTGATGTCC
>group_553_4 154 17 0 0 sg=154 px=0 gx=0
GTGGGAGCGCGTGATGAACTTCGAGGACGG
>group_553_5 154 17 0 0 sg=154 px=0 gx=0
GCCGCCGTCCTCGAAGTTCATCACGCGCTC
>group_553_6 154 17 0 0 sg=154 px=0 gx=0
ACGATGGTGTAGTCCTCGTTGTGGGAGGTG
>group_553_7 154 17 0 0 sg=154 px=0 gx=0
TGGACATCACCTCCCACAACGAGGACTACA
>group_553_8 154 17 0 0 sg=154 px=0 gx=0
CGAGTTCGAGATCGAGGGCGAGGGCGAGGG
>group_553_9 154 17 0 0 sg=154 px=0 gx=0
CCACGATGGTGTAGTCCTCGTTGTGGGAGG
>group_554_0 38 11 0 0 sg=38 px=0 gx=0
TCAGTTGGAATTCCGCCGATACTGACGGGC
>group_554_1 38 11 0 0 sg=38 px=0 gx=0
GCGGAATTCCAACTGAGCGCCGGTCGCTAC
>group_554_2 38 11 0 0 sg=38 px=0 gx=0
TGGAGCCCGTCAGTATCGGCGGAATTCCAA
>group_554_3 38 11 0 0 sg=38 px=0 gx=0
AGTTGGAATTCCGCCGATACTGACGGGCTC
>group_554_4 38 11 0 0 sg=38 px=0 gx=0
CTCAGTTGGAATTCCGCCGATACTGACGGG
>group_554_5 38 11 0 0 sg=38 px=0 gx=0
GTATCGGCGGAATTCCAACTGAGCGCCGGT
>group_554_6 38 11 0 0 sg=38 px=0 gx=0
CAGTATCGGCGGAATTCCAACTGAGCGCCG
>group_554_7 38 11 0 0 sg=38 px=0 gx=0
GACCGGCGCTCAGTTGGAATTCCGCCGATA
>group_554_8 38 11 0 0 sg=38 px=0 gx=0
GGAGCCCGTCAGTATCGGCGGAATTCCAAC
>group_554_9 38 11 0 0 sg=38 px=0 gx=0
GCGACCGGCGCTCAGTTGGAATTCCGCCGA
>group_555_0 10 2 0 0 sg=10 px=0 gx=0
TGGAGGTAATAATTGACGATATGATCCTTT
>group_555_1 10 2 0 0 sg=10 px=0 gx=0
GTGGAGGTAATAATTGACGATATGATCCTT
>group_555_2 10 2 0 0 sg=10 px=0 gx=0
GAGGTAATAATTGACGATATGATCCTTTTT
>group_555_3 10 2 0 0 sg=10 px=0 gx=0
GGAGGTAATAATTGACGATATGATCCTTTT
>group_555_4 10 2 0 0 sg=10 px=0 gx=0
AAAGGATCATATCGTCAATTATTACCTCCA
>group_555_5 10 2 0 0 sg=10 px=0 gx=0
AAGGATCATATCGTCAATTATTACCTCCAC
>group_555_6 10 2 0 0 sg=10 px=0 gx=0
AGGATCATATCGTCAATTATTACCTCCACG
>group_555_7 10 2 0 0 sg=10 px=0 gx=0
AAAAGGATCATATCGTCAATTATTACCTCC
>group_555_8 10 2 0 0 sg=10 px=0 gx=0
CGTGGAGGTAATAATTGACGATATGATCCT
>group_555_9 10 2 0 0 sg=10 px=0 gx=0
AAAAAGGATCATATCGTCAATTATTACCTC
>group_557_0 2 42 0 0 sg=2 px=0 gx=0
AAACAGCTATGACCATGATTACGAATTCCC
>group_557_1 2 42 0 0 sg=2 px=0 gx=0
GGGAATTCGTAATCATGGTCATAGCTGTTT
>group_558_0 6 10 0 0 sg=6 px=0 gx=0
CCCTGGCTCACAAATACCACTGAGATCTTT
>group_558_1 6 10 0 0 sg=6 px=0 gx=0
AAGATCTCAGTGGTATTTGTGAGCCAGGGC
>group_558_2 6 10 0 0 sg=6 px=0 gx=0
TGCCCTGGCTCACAAATACCACTGAGATCT
>group_558_3 6 10 0 0 sg=6 px=0 gx=0
AGATCTCAGTGGTATTTGTGAGCCAGGGCA
>group_558_4 6 10 0 0 sg=6 px=0 gx=0
AAAGATCTCAGTGGTATTTGTGAGCCAGGG
>group_558_5 6 10 0 0 sg=6 px=0 gx=0
GCCCTGGCTCACAAATACCACTGAGATCTT
>group_559_0 2 3 0 0 sg=2 px=0 gx=0
CGAATTCAGTACATTAAAAACGTCCGCAAT
>group_559_1 2 3 0 0 sg=2 px=0 gx=0
ATTGCGGACGTTTTTAATGTACTGAATTCG
>group_560_0 54 3 0 0 sg=54 px=0 gx=0
GCGGTACCGCCGACCCGCTGCATCCCCCGC
>group_560_1 54 3 0 0 sg=54 px=0 gx=0
GTCGGCGGTACCGCCTGCACGAAGTGCCGG
>group_560_2 54 3 0 0 sg=54 px=0 gx=0
CGGTGCGGGGGATGCAGCGGGTCGGCGGTA
>group_560_3 54 3 0 0 sg=54 px=0 gx=0
TGCAGGCGGTACCGCCGACCCGCTGCATCC
>group_560_4 54 3 0 0 sg=54 px=0 gx=0
GCACTTCGTGCAGGCGGTACCGCCGACCCG
>group_560_5 54 3 0 0 sg=54 px=0 gx=0
CGGTACCGCCTGCACGAAGTGCCGGCGGGG
>group_560_6 54 3 0 0 sg=54 px=0 gx=0
ACCGCCGACCCGCTGCATCCCCCGCACCGC
>group_560_7 54 3 0 0 sg=54 px=0 gx=0
CGGGGGATGCAGCGGGTCGGCGGTACCGCC
>group_560_8 54 3 0 0 sg=54 px=0 gx=0
GGGGATGCAGCGGGTCGGCGGTACCGCCTG
>group_560_9 54 3 0 0 sg=54 px=0 gx=0
GTGCAGGCGGTACCGCCGACCCGCTGCATC
>group_562_0 230 7 0 0 sg=230 px=0 gx=0
GGCAGGCCTGCCGCCCGACGTTGGCTGCGA
>group_562_1 230 7 0 0 sg=230 px=0 gx=0
TGGCTATGGCAGGCCTGCCGCCCGACGTTG
>group_562_2 230 7 0 0 sg=230 px=0 gx=0
GTAAACGCGGCGAATCGCGGTCAGCATAGC
>group_562_3 230 7 0 0 sg=230 px=0 gx=0
GCCCAGGGCTCGCAGCCAACGTCGGGCGGC
>group_562_4 230 7 0 0 sg=230 px=0 gx=0
GGAACCCGCGCTATGTCGGCAATAAAAAGA
>group_562_5 230 7 0 0 sg=230 px=0 gx=0
TATTGCCGACATAGCGCGGGTTCCTTCCGG
>group_562_6 230 7 0 0 sg=230 px=0 gx=0
GGCTATGGCAGGCCTGCCGCCCGACGTTGG
>group_562_7 230 7 0 0 sg=230 px=0 gx=0
TCGCAGCCAACGTCGGGCGGCAGGCCTGCC
>group_562_8 230 7 0 0 sg=230 px=0 gx=0
CGGCGAGCGGCTTGACCTGGCTATGCTGAC
>group_562_9 230 7 0 0 sg=230 px=0 gx=0
TTATTGCCGACATAGCGCGGGTTCCTTCCG
>group_563_0 2 5 0 0 sg=2 px=0 gx=0
TGGTACCCAATTCGCCCTATAGTGAGTCGT
>group_563_1 2 5 0 0 sg=2 px=0 gx=0
ACGACTCACTATAGGGCGAATTGGGTACCA
>group_566_0 2 17 0 0 sg=2 px=0 gx=0
AACGGGGTCTGACGCTCAGTGGAACGAAAA
>group_566_1 2 17 0 0 sg=2 px=0 gx=0
TTTTCGTTCCACTGAGCGTCAGACCCCGTT
>group_568_0 4 3 0 0 sg=4 px=0 gx=0
TGATCCTCCGGCGTTCAGCCTGTGCCACAG
>group_568_1 4 3 0 0 sg=4 px=0 gx=0
TTGATCCTCCGGCGTTCAGCCTGTGCCACA
>group_568_2 4 3 0 0 sg=4 px=0 gx=0
CTGTGGCACAGGCTGAACGCCGGAGGATCA
>group_568_3 4 3 0 0 sg=4 px=0 gx=0
TGTGGCACAGGCTGAACGCCGGAGGATCAA
>group_570_0 516 0 366 0 sg=150 px=366 gx=0
TCAAGATGGGAATTAACATCTACAAATTGC
>group_570_1 516 0 366 0 sg=150 px=366 gx=0
GTCTCTCTCTATAAATCTATCTCTCTCTCT
>group_570_2 516 0 366 0 sg=150 px=366 gx=0
GGGAATTAACATCTACAAATTGCCTTTTCT
>group_570_3 516 0 366 0 sg=150 px=366 gx=0
CTCTCTCTATAAATCTATCTCTCTCTCTAT
>group_570_4 516 0 366 0 sg=150 px=366 gx=0
TTCTTTCAAGATGGGAATTAACATCTACAA
>group_570_5 516 0 366 0 sg=150 px=366 gx=0
GACCCAGAACGACGCCCGGCCGACATCCGC
>group_570_6 516 0 366 0 sg=150 px=366 gx=0
GGCAATTTGTAGATGTTAATTCCCATCTTG
>group_570_7 516 0 366 0 sg=150 px=366 gx=0
ACCCAGAACGACGCCCGGCCGACATCCGCC
>group_570_8 516 0 366 0 sg=150 px=366 gx=0
GTAGATGTTAATTCCCATCTTGAAAGAAAT
>group_570_9 516 0 366 0 sg=150 px=366 gx=0
ATTTATAGAGAGAGACTGGTGATTTCAGCG
>group_571_0 16 15 0 0 sg=16 px=0 gx=0
CGCCCCGCCAGCCGGTGGTCTTCTCGTCAC
>group_571_1 16 15 0 0 sg=16 px=0 gx=0
TAGTGACGAGAAGACCACCGGCTGGCGGGG
>group_571_2 16 15 0 0 sg=16 px=0 gx=0
CTAGTGACGAGAAGACCACCGGCTGGCGGG
>group_571_3 16 15 0 0 sg=16 px=0 gx=0
TGACGAGAAGACCACCGGCTGGCGGGGCGG
>group_571_4 16 15 0 0 sg=16 px=0 gx=0
GCCCCGCCAGCCGGTGGTCTTCTCGTCACT
>group_571_5 16 15 0 0 sg=16 px=0 gx=0
AGTGACGAGAAGACCACCGGCTGGCGGGGC
>group_571_6 16 15 0 0 sg=16 px=0 gx=0
CCCGCCAGCCGGTGGTCTTCTCGTCACTAG
>group_571_7 16 15 0 0 sg=16 px=0 gx=0
CGCCAGCCGGTGGTCTTCTCGTCACTAGTT
>group_571_8 16 15 0 0 sg=16 px=0 gx=0
GCCAGCCGGTGGTCTTCTCGTCACTAGTTT
>group_571_9 16 15 0 0 sg=16 px=0 gx=0
AAACTAGTGACGAGAAGACCACCGGCTGGC
>group_573_0 764 2 0 0 sg=764 px=0 gx=0
ATATAAAGCATTTGACTTGTTCTATGCCCT
>group_573_1 764 2 0 0 sg=764 px=0 gx=0
AGTCAAATGCTTTATATATTTGAGTTTGGG
>group_573_2 764 2 0 0 sg=764 px=0 gx=0
GCCAGCACAGTGGTCGACGATAAAATAAAA
>group_573_3 764 2 0 0 sg=764 px=0 gx=0
GTTTCCTTCCTCAGTTGACAACATAAATGC
>group_573_4 764 2 0 0 sg=764 px=0 gx=0
ATTTTAAATGTTAAAAAAAGCTGGCTTAGC
>group_573_5 764 2 0 0 sg=764 px=0 gx=0
ACTCAAATATATAAAGCATTTGACTTGTTC
>group_573_6 764 2 0 0 sg=764 px=0 gx=0
TGCTCTTAGGAGTTTCCTAATACATCCCAA
>group_573_7 764 2 0 0 sg=764 px=0 gx=0
CTGTCATTAACGTTTCCTTCCTCAGTTGAC
>group_573_8 764 2 0 0 sg=764 px=0 gx=0
AATAAAAATAGATAAACGTGGAAATTACTT
>group_573_9 764 2 0 0 sg=764 px=0 gx=0
TGCGCTGCTGAGAAGCCAGTTTGCATCTGT
>group_574_0 4 19 0 0 sg=4 px=0 gx=0
GCCGCCAGGTGGCACTTTTCGGGGAAATGT
>group_574_1 4 19 0 0 sg=4 px=0 gx=0
CACATTTCCCCGAAAAGTGCCACCTGGCGG
>group_574_2 4 19 0 0 sg=4 px=0 gx=0
ACATTTCCCCGAAAAGTGCCACCTGGCGGC
>group_574_3 4 19 0 0 sg=4 px=0 gx=0
CCGCCAGGTGGCACTTTTCGGGGAAATGTG
>group_575_0 14 3 0 0 sg=14 px=0 gx=0
TTTTCAAGATACCCAGATCATATGAAACAG
>group_575_1 14 3 0 0 sg=14 px=0 gx=0
CTTTTCAAGATACCCAGATCATATGAAACA
>group_575_2 14 3 0 0 sg=14 px=0 gx=0
TGCTGTTTCATATGATCTGGGTATCTTGAA
>group_575_3 14 3 0 0 sg=14 px=0 gx=0
CATGCTGTTTCATATGATCTGGGTATCTTG
>group_575_4 14 3 0 0 sg=14 px=0 gx=0
TCAAGATACCCAGATCATATGAAACAGCAT
>group_575_5 14 3 0 0 sg=14 px=0 gx=0
ATGCTGTTTCATATGATCTGGGTATCTTGA
>group_575_6 14 3 0 0 sg=14 px=0 gx=0
TTCAAGATACCCAGATCATATGAAACAGCA
>group_575_7 14 3 0 0 sg=14 px=0 gx=0
GCTGTTTCATATGATCTGGGTATCTTGAAA
>group_575_8 14 3 0 0 sg=14 px=0 gx=0
TGTTTCATATGATCTGGGTATCTTGAAAAG
>group_575_9 14 3 0 0 sg=14 px=0 gx=0
TTTCAAGATACCCAGATCATATGAAACAGC
>group_580_0 36 6 0 0 sg=36 px=0 gx=0
CCCTAGGGCGGCCGCGAATTAATTCGCCTT
>group_580_1 36 6 0 0 sg=36 px=0 gx=0
TTAATTCGCGGCCGCCCTAGGGAATTCTAC
>group_580_2 36 6 0 0 sg=36 px=0 gx=0
AGAATTCCCTAGGGCGGCCGCGAATTAATT
>group_580_3 36 6 0 0 sg=36 px=0 gx=0
AATTCGCGGCCGCCCTAGGGAATTCTACGT
>group_580_4 36 6 0 0 sg=36 px=0 gx=0
AAGGCGAATTAATTCGCGGCCGCCCTAGGG
>group_580_5 36 6 0 0 sg=36 px=0 gx=0
TACGTAGAATTCCCTAGGGCGGCCGCGAAT
>group_580_6 36 6 0 0 sg=36 px=0 gx=0
GTAGAATTCCCTAGGGCGGCCGCGAATTAA
>group_580_7 36 6 0 0 sg=36 px=0 gx=0
ATGTCTAAGGCGAATTAATTCGCGGCCGCC
>group_580_8 36 6 0 0 sg=36 px=0 gx=0
AATTCCCTAGGGCGGCCGCGAATTAATTCG
>group_580_9 36 6 0 0 sg=36 px=0 gx=0
ACGTAGAATTCCCTAGGGCGGCCGCGAATT
>group_581_0 86 3 0 0 sg=86 px=0 gx=0
AGAGATCTTGAATGATAGCCTTTCCTTTAT
>group_581_1 86 3 0 0 sg=86 px=0 gx=0
TCGGCAGAGAGATCTTGAATGATAGCCTTT
>group_581_2 86 3 0 0 sg=86 px=0 gx=0
CCACTGTCGGCAGAGAGATCTTGAATGATA
>group_581_3 86 3 0 0 sg=86 px=0 gx=0
GCTCGACGAATTAATTCCAATCCCACAAAA
>group_581_4 86 3 0 0 sg=86 px=0 gx=0
CTCAGATTTTTGTGGGATTGGAATTAATTC
>group_581_5 86 3 0 0 sg=86 px=0 gx=0
GGCAGAGAGATCTTGAATGATAGCCTTTCC
>group_581_6 86 3 0 0 sg=86 px=0 gx=0
AAGGCTATCATTCAAGATCTCTCTGCCGAC
>group_581_7 86 3 0 0 sg=86 px=0 gx=0
CGACGAATTAATTCCAATCCCACAAAAATC
>group_581_8 86 3 0 0 sg=86 px=0 gx=0
GACGAATTAATTCCAATCCCACAAAAATCT
>group_581_9 86 3 0 0 sg=86 px=0 gx=0
TGGGATTGGAATTAATTCGTCGAGCGGCCG
>group_582_0 12 20 0 0 sg=12 px=0 gx=0
TGAGCTCCAATTCACTGGCCGTCGTTTTAC
>group_582_1 12 20 0 0 sg=12 px=0 gx=0
TAAAACGACGGCCAGTGAATTGGAGCTCAT
>group_582_2 12 20 0 0 sg=12 px=0 gx=0
GCTCCAATTCACTGGCCGTCGTTTTACAAC
>group_582_3 12 20 0 0 sg=12 px=0 gx=0
GAGCTCCAATTCACTGGCCGTCGTTTTACA
>group_582_4 12 20 0 0 sg=12 px=0 gx=0
CTCCAATTCACTGGCCGTCGTTTTACAACG
>group_582_5 12 20 0 0 sg=12 px=0 gx=0
ATGAGCTCCAATTCACTGGCCGTCGTTTTA
>group_582_6 12 20 0 0 sg=12 px=0 gx=0
GTAAAACGACGGCCAGTGAATTGGAGCTCA
>group_582_7 12 20 0 0 sg=12 px=0 gx=0
TGTAAAACGACGGCCAGTGAATTGGAGCTC
>group_582_8 12 20 0 0 sg=12 px=0 gx=0
CGTTGTAAAACGACGGCCAGTGAATTGGAG
>group_582_9 12 20 0 0 sg=12 px=0 gx=0
GTTGTAAAACGACGGCCAGTGAATTGGAGC
>group_583_0 518 2 0 278 sg=240 px=0 gx=278
GCGCCAGTCCTCCGATAGACTGCGTCGCCC
>group_583_1 518 2 0 278 sg=240 px=0 gx=278
GATACACGGGTACCCGGGCGACGCAGTCTA
>group_583_2 518 2 0 278 sg=240 px=0 gx=278
CGTCCGGCGTAGAGGCGATTAGTCCAATTT
>group_583_3 518 2 0 278 sg=240 px=0 gx=278
TTTAACAAATTGGACTAATCGCCTCTACGC
>group_583_4 518 2 0 278 sg=240 px=0 gx=278
TTAACAAATTGGACTAATCGCCTCTACGCC
>group_583_5 518 2 0 278 sg=240 px=0 gx=278
TCTTTTATTTTATCGATGCATGGGGTCGTG
>group_583_6 518 2 0 278 sg=240 px=0 gx=278
ATCTTTTATTTTATCGATGCATGGGGTCGT
>group_583_7 518 2 0 278 sg=240 px=0 gx=278
TTGCGCCTGCGTCTGTACTAGTTAGCTAAC
>group_583_8 518 2 0 278 sg=240 px=0 gx=278
AGTCCTCCGATAGACTGCGTCGCCCGGGTA
>group_583_9 518 2 0 278 sg=240 px=0 gx=278
TACCCGGGCGACGCAGTCTATCGGAGGACT
>group_585_0 2 0 0 0 sg=2 px=0 gx=0
TTCCAATACGCAAACCGCCTCTCCCCGCGC
>group_585_1 2 0 0 0 sg=2 px=0 gx=0
GCGCGGGGAGAGGCGGTTTGCGTATTGGAA
>group_590_0 2 24 0 0 sg=2 px=0 gx=0
GAAAAGGATCTAGGTGAAGATCCTTTTTGA
>group_590_1 2 24 0 0 sg=2 px=0 gx=0
TCAAAAAGGATCTTCACCTAGATCCTTTTC
>group_591_0 38 10 0 0 sg=38 px=0 gx=0
ATGGTGATTTCCCAGAACACATAGCGACAT
>group_591_1 38 10 0 0 sg=38 px=0 gx=0
TTTGCATGTCGCTATGTGTTCTGGGAAATC
>group_591_2 38 10 0 0 sg=38 px=0 gx=0
TTCCCAGAACACATAGCGACATGCAAATAT
>group_591_3 38 10 0 0 sg=38 px=0 gx=0
ATTTCCCAGAACACATAGCGACATGCAAAT
>group_591_4 38 10 0 0 sg=38 px=0 gx=0
CATGTCGCTATGTGTTCTGGGAAATCACCA
>group_591_5 38 10 0 0 sg=38 px=0 gx=0
GCTATGTGTTCTGGGAAATCACCATAAACG
>group_591_6 38 10 0 0 sg=38 px=0 gx=0
TGATTTCCCAGAACACATAGCGACATGCAA
>group_591_7 38 10 0 0 sg=38 px=0 gx=0
TTCACGTTTATGGTGATTTCCCAGAACACA
>group_591_8 38 10 0 0 sg=38 px=0 gx=0
ATTTGCATGTCGCTATGTGTTCTGGGAAAT
>group_591_9 38 10 0 0 sg=38 px=0 gx=0
GTTTATGGTGATTTCCCAGAACACATAGCG
>group_593_0 260 3 0 0 sg=260 px=0 gx=0
ATAATCTCATGAACAATAAAACTGTCTGCT
>group_593_1 260 3 0 0 sg=260 px=0 gx=0
GCTTGTCGACGAATTCAGATATCACGAATT
>group_593_2 260 3 0 0 sg=260 px=0 gx=0
AAGCTCGGTACCACGCATGCTGCAGACGCG
>group_593_3 260 3 0 0 sg=260 px=0 gx=0
ATCCGATACGTAACGCGTCTGCAGCATGCG
>group_593_4 260 3 0 0 sg=260 px=0 gx=0
AATTAATTCATGACCAAAATCCCTTAACGT
>group_593_5 260 3 0 0 sg=260 px=0 gx=0
ATCTGAATTCGTCGACAAGCTTCTCGAGCC
>group_593_6 260 3 0 0 sg=260 px=0 gx=0
ACGACTCACTATAGGGAAAGCTCGGTACCA
>group_593_7 260 3 0 0 sg=260 px=0 gx=0
GACGCGTTACGTATCGGATCCAGAATTCGT
>group_593_8 260 3 0 0 sg=260 px=0 gx=0
TTTTGGTCATGAATTAATTCTTAGAAAAAC
>group_593_9 260 3 0 0 sg=260 px=0 gx=0
TTAATTCATGACCAAAATCCCTTAACGTGA
>group_594_0 126 7 0 0 sg=126 px=0 gx=0
GTCCCGGATTAACTCCGGGGAATTGTTATC
>group_594_1 126 7 0 0 sg=126 px=0 gx=0
TTCCCCTATAGTGAGTCGTATTAATTTCGG
>group_594_2 126 7 0 0 sg=126 px=0 gx=0
GATAACAATTCCCCGGAGTTAATCCGGGAC
>group_594_3 126 7 0 0 sg=126 px=0 gx=0
TCGGACCGAAATTAATACGACTCACTATAG
>group_594_4 126 7 0 0 sg=126 px=0 gx=0
GAATTAAAGGTCCCGGATTAACTCCGGGGA
>group_594_5 126 7 0 0 sg=126 px=0 gx=0
TATTAATTTCGGTCCGATCCAATTCTTTGC
>group_594_6 126 7 0 0 sg=126 px=0 gx=0
CGGATAACAATTCCCCGGAGTTAATCCGGG
>group_594_7 126 7 0 0 sg=126 px=0 gx=0
TCCGGGGAATTGTTATCCGCTCACAATTCC
>group_594_8 126 7 0 0 sg=126 px=0 gx=0
AAGAATTGGATCGGACCGAAATTAATACGA
>group_594_9 126 7 0 0 sg=126 px=0 gx=0
AGTTAATCCGGGACCTTTAATTCAACCCAA
>group_595_0 100 2 0 0 sg=100 px=0 gx=0
GCCACTCCACCGGCGCCTCCGGACTCAGAT
>group_595_1 100 2 0 0 sg=100 px=0 gx=0
ACCGGCGCCTCCGGACTCAGATCTATCACA
>group_595_2 100 2 0 0 sg=100 px=0 gx=0
CGAGGGCCGCCACTCCACCGGCGCCTCCGG
>group_595_3 100 2 0 0 sg=100 px=0 gx=0
CCGAGGGCCGCCACTCCACCGGCGCCTCCG
>group_595_4 100 2 0 0 sg=100 px=0 gx=0
TTGATGACGTCCTCGGAGGAGGCCATGGCT
>group_595_5 100 2 0 0 sg=100 px=0 gx=0
TTCACCATTTACGAACGATAGCCATGGCCT
>group_595_6 100 2 0 0 sg=100 px=0 gx=0
ACCATTTACGAACGATAGCCATGGCCTCCT
>group_595_7 100 2 0 0 sg=100 px=0 gx=0
TGATAGATCTGAGTCCGGAGGCGCCGGTGG
>group_595_8 100 2 0 0 sg=100 px=0 gx=0
CGATAGCCATGGCCTCCTCCGAGGACGTCA
>group_595_9 100 2 0 0 sg=100 px=0 gx=0
GATAGCCATGGCCTCCTCCGAGGACGTCAT
>group_596_0 2 4 0 0 sg=2 px=0 gx=0
GTAAGCTTGGGATCCGTCGACCAATTCATC
>group_596_1 2 4 0 0 sg=2 px=0 gx=0
GATGAATTGGTCGACGGATCCCAAGCTTAC
>group_597_0 14 8 0 0 sg=14 px=0 gx=0
CCCATGGGTATGGACAGTTTTCCCTTTGAT
>group_597_1 14 8 0 0 sg=14 px=0 gx=0
CTAGCCCATGGGTATGGACAGTTTTCCCTT
>group_597_2 14 8 0 0 sg=14 px=0 gx=0
GGGAAAACTGTCCATACCCATGGGCTAGCT
>group_597_3 14 8 0 0 sg=14 px=0 gx=0
AAAGGGAAAACTGTCCATACCCATGGGCTA
>group_597_4 14 8 0 0 sg=14 px=0 gx=0
AAGGGAAAACTGTCCATACCCATGGGCTAG
>group_597_5 14 8 0 0 sg=14 px=0 gx=0
GCTAGCCCATGGGTATGGACAGTTTTCCCT
>group_597_6 14 8 0 0 sg=14 px=0 gx=0
TAGCCCATGGGTATGGACAGTTTTCCCTTT
>group_597_7 14 8 0 0 sg=14 px=0 gx=0
GCCCATGGGTATGGACAGTTTTCCCTTTGA
>group_597_8 14 8 0 0 sg=14 px=0 gx=0
TCAAAGGGAAAACTGTCCATACCCATGGGC
>group_597_9 14 8 0 0 sg=14 px=0 gx=0
AGGGAAAACTGTCCATACCCATGGGCTAGC
>group_598_0 2 3 0 0 sg=2 px=0 gx=0
CCCATAACTTCGTATAGCATACATTATACG
>group_598_1 2 3 0 0 sg=2 px=0 gx=0
CGTATAATGTATGCTATACGAAGTTATGGG
>group_601_0 36 3 0 0 sg=36 px=0 gx=0
GGAACACTTAACGGCTGACATGGGGGGGGG
>group_601_1 36 3 0 0 sg=36 px=0 gx=0
CTTCCCCCCCCCATGTCAGCCGTTAAGTGT
>group_601_2 36 3 0 0 sg=36 px=0 gx=0
AGAATAGGAACTTCCCCCCCCCATGTCAGC
>group_601_3 36 3 0 0 sg=36 px=0 gx=0
GGGAAGTTCCTATTCTCTAGAAAGAATAGG
>group_601_4 36 3 0 0 sg=36 px=0 gx=0
ACTTAACGGCTGACATGGGGGGGGGAAGTT
>group_601_5 36 3 0 0 sg=36 px=0 gx=0
ACTTCCCCCCCCCATGTCAGCCGTTAAGTG
>group_601_6 36 3 0 0 sg=36 px=0 gx=0
TTAACGGCTGACATGGGGGGGGGAAGTTCC
>group_601_7 36 3 0 0 sg=36 px=0 gx=0
TCCTATTCTTTCTAGAGAATAGGAACTTCC
>group_601_8 36 3 0 0 sg=36 px=0 gx=0
GGAAGTTCCTATTCTCTAGAAAGAATAGGA
>group_601_9 36 3 0 0 sg=36 px=0 gx=0
AACGGCTGACATGGGGGGGGGAAGTTCCTA
>group_602_0 18 95 0 0 sg=18 px=0 gx=0
CCACACATTATACGAGCCGATGATTAATTG
>group_602_1 18 95 0 0 sg=18 px=0 gx=0
GACAATTAATCATCGGCTCGTATAATGTGT
>group_602_2 18 95 0 0 sg=18 px=0 gx=0
AATCATCGGCTCGTATAATGTGTGGAATTG
>group_602_3 18 95 0 0 sg=18 px=0 gx=0
TGACAATTAATCATCGGCTCGTATAATGTG
>group_602_4 18 95 0 0 sg=18 px=0 gx=0
ATTAATCATCGGCTCGTATAATGTGTGGAA
>group_602_5 18 95 0 0 sg=18 px=0 gx=0
TCCACACATTATACGAGCCGATGATTAATT
>group_602_6 18 95 0 0 sg=18 px=0 gx=0
TAATCATCGGCTCGTATAATGTGTGGAATT
>group_602_7 18 95 0 0 sg=18 px=0 gx=0
ACACATTATACGAGCCGATGATTAATTGTC
>group_602_8 18 95 0 0 sg=18 px=0 gx=0
TTAATCATCGGCTCGTATAATGTGTGGAAT
>group_602_9 18 95 0 0 sg=18 px=0 gx=0
CACATTATACGAGCCGATGATTAATTGTCA
>group_603_0 2 2 0 0 sg=2 px=0 gx=0
AGGATCCTCTAGAGTCGACCTGCAGCCCAA
>group_603_1 2 2 0 0 sg=2 px=0 gx=0
TTGGGCTGCAGGTCGACTCTAGAGGATCCT
>group_604_0 6 5 0 0 sg=6 px=0 gx=0
TCGCATGACCAAAATCCCTTAACGTGAGTT
>group_604_1 6 5 0 0 sg=6 px=0 gx=0
AAACTCACGTTAAGGGATTTTGGTCATGCG
>group_604_2 6 5 0 0 sg=6 px=0 gx=0
CGCATGACCAAAATCCCTTAACGTGAGTTT
>group_604_3 6 5 0 0 sg=6 px=0 gx=0
ACTCACGTTAAGGGATTTTGGTCATGCGAA
>group_604_4 6 5 0 0 sg=6 px=0 gx=0
TTCGCATGACCAAAATCCCTTAACGTGAGT
>group_604_5 6 5 0 0 sg=6 px=0 gx=0
AACTCACGTTAAGGGATTTTGGTCATGCGA
>group_605_0 4 3 0 0 sg=4 px=0 gx=0
TCAGCTTTCTTGTACAAAGTGGTGATAATT
>group_605_1 4 3 0 0 sg=4 px=0 gx=0
AATTATCACCACTTTGTACAAGAAAGCTGA
>group_605_2 4 3 0 0 sg=4 px=0 gx=0
ATTATCACCACTTTGTACAAGAAAGCTGAA
>group_605_3 4 3 0 0 sg=4 px=0 gx=0
TTCAGCTTTCTTGTACAAAGTGGTGATAAT
>group_606_0 2 9 0 0 sg=2 px=0 gx=0
TGGTCGACTCTAGAGGATCCCCGGGTACCG
>group_606_1 2 9 0 0 sg=2 px=0 gx=0
CGGTACCCGGGGATCCTCTAGAGTCGACCA
>group_607_0 2 11 0 0 sg=2 px=0 gx=0
CTTTACCAACAGTACCGGAATGCCAAGCTT
>group_607_1 2 11 0 0 sg=2 px=0 gx=0
AAGCTTGGCATTCCGGTACTGTTGGTAAAG
>group_609_0 56 5 0 0 sg=56 px=0 gx=0
CCTCGCTCTGCTAATCCTGTTACCAGCCGG
>group_609_1 56 5 0 0 sg=56 px=0 gx=0
TGCTAATCCTGTTACCAGCCGGTTGTCAGC
>group_609_2 56 5 0 0 sg=56 px=0 gx=0
TTACCAGCCGGTTGTCAGCCGTTAAGTGTT
>group_609_3 56 5 0 0 sg=56 px=0 gx=0
ATCCTGTTACCAGCCGGTTGTCAGCCGTTA
>group_609_4 56 5 0 0 sg=56 px=0 gx=0
TCTGCTAATCCTGTTACCAGCCGGTTGTCA
>group_609_5 56 5 0 0 sg=56 px=0 gx=0
TAATCCTGTTACCAGCCGGTTGTCAGCCGT
>group_609_6 56 5 0 0 sg=56 px=0 gx=0
CTCTGCTAATCCTGTTACCAGCCGGTTGTC
>group_609_7 56 5 0 0 sg=56 px=0 gx=0
GTTACCAGCCGGTTGTCAGCCGTTAAGTGT
>group_609_8 56 5 0 0 sg=56 px=0 gx=0
CAGCCGGTTGTCAGCCGTTAAGTGTTCCTG
>group_609_9 56 5 0 0 sg=56 px=0 gx=0
TAACGGCTGACAACCGGCTGGTAACAGGAT
>group_610_0 10 2 0 0 sg=10 px=0 gx=0
CCCCCCCCCCCCCCTGCAGGCATCGTGGTG
>group_610_1 10 2 0 0 sg=10 px=0 gx=0
CCCCCCCCCCCCCTGCAGGCATCGTGGTGT
>group_610_2 10 2 0 0 sg=10 px=0 gx=0
CCCCCCCCCCCCCCCCCTGCAGGCATCGTG
>group_610_3 10 2 0 0 sg=10 px=0 gx=0
ACCACGATGCCTGCAGGGGGGGGGGGGGGG
>group_610_4 10 2 0 0 sg=10 px=0 gx=0
CACCACGATGCCTGCAGGGGGGGGGGGGGG
>group_610_5 10 2 0 0 sg=10 px=0 gx=0
CCCCCCCCCCCCCCCCTGCAGGCATCGTGG
>group_610_6 10 2 0 0 sg=10 px=0 gx=0
ACACCACGATGCCTGCAGGGGGGGGGGGGG
>group_610_7 10 2 0 0 sg=10 px=0 gx=0
CCCCCCCCCCCCCCCTGCAGGCATCGTGGT
>group_610_8 10 2 0 0 sg=10 px=0 gx=0
CCACGATGCCTGCAGGGGGGGGGGGGGGGG
>group_610_9 10 2 0 0 sg=10 px=0 gx=0
CACGATGCCTGCAGGGGGGGGGGGGGGGGG
>group_611_0 2 7 0 0 sg=2 px=0 gx=0
CAATAACCCTGATAAATGCTTCAATAATCA
>group_611_1 2 7 0 0 sg=2 px=0 gx=0
TGATTATTGAAGCATTTATCAGGGTTATTG
>group_612_0 8 2 0 0 sg=8 px=0 gx=0
TGATCGCGTGCATGCGACGTCATAGCTCTC
>group_612_1 8 2 0 0 sg=8 px=0 gx=0
GATCGCGTGCATGCGACGTCATAGCTCTCT
>group_612_2 8 2 0 0 sg=8 px=0 gx=0
GAGAGCTATGACGTCGCATGCACGCGATCA
>group_612_3 8 2 0 0 sg=8 px=0 gx=0
GGAGAGAGCTATGACGTCGCATGCACGCGA
>group_612_4 8 2 0 0 sg=8 px=0 gx=0
ATCGCGTGCATGCGACGTCATAGCTCTCTC
>group_612_5 8 2 0 0 sg=8 px=0 gx=0
AGAGAGCTATGACGTCGCATGCACGCGATC
>group_612_6 8 2 0 0 sg=8 px=0 gx=0
GAGAGAGCTATGACGTCGCATGCACGCGAT
>group_612_7 8 2 0 0 sg=8 px=0 gx=0
TCGCGTGCATGCGACGTCATAGCTCTCTCC
>group_613_0 2 2 0 0 sg=2 px=0 gx=0
TCAATGTATCTTATCATGTCTGGATCCCCG
>group_613_1 2 2 0 0 sg=2 px=0 gx=0
CGGGGATCCAGACATGATAAGATACATTGA
>group_614_0 2 7 0 0 sg=2 px=0 gx=0
GGTGGCTGCTGAACCCCCAGCCGGAACTGA
>group_614_1 2 7 0 0 sg=2 px=0 gx=0
TCAGTTCCGGCTGGGGGTTCAGCAGCCACC
>group_616_0 14 4 0 0 sg=14 px=0 gx=0
CATGATTACGAATTCCCCGGATCCGTCGAC
>group_616_1 14 4 0 0 sg=14 px=0 gx=0
TGATTACGAATTCCCCGGATCCGTCGACCT
>group_616_2 14 4 0 0 sg=14 px=0 gx=0
CAGGTCGACGGATCCGGGGAATTCGTAATC
>group_616_3 14 4 0 0 sg=14 px=0 gx=0
TGCAGGTCGACGGATCCGGGGAATTCGTAA
>group_616_4 14 4 0 0 sg=14 px=0 gx=0
GCAGGTCGACGGATCCGGGGAATTCGTAAT
>group_616_5 14 4 0 0 sg=14 px=0 gx=0
GTCGACGGATCCGGGGAATTCGTAATCATG
>group_616_6 14 4 0 0 sg=14 px=0 gx=0
GGTCGACGGATCCGGGGAATTCGTAATCAT
>group_616_7 14 4 0 0 sg=14 px=0 gx=0
ATTACGAATTCCCCGGATCCGTCGACCTGC
>group_616_8 14 4 0 0 sg=14 px=0 gx=0
TCGACGGATCCGGGGAATTCGTAATCATGG
>group_616_9 14 4 0 0 sg=14 px=0 gx=0
CCATGATTACGAATTCCCCGGATCCGTCGA
>group_617_0 2 31 0 0 sg=2 px=0 gx=0
GTTCAGCTTTTTTGTACAAACTTGTGATAA
>group_617_1 2 31 0 0 sg=2 px=0 gx=0
TTATCACAAGTTTGTACAAAAAAGCTGAAC
>group_618_0 3976 4 0 96 sg=3880 px=0 gx=96
GAAAATGAAGCTAATGCAGGAGCATACGGT
>group_618_1 3976 4 0 96 sg=3880 px=0 gx=96
CAGGATTAAACAAGTCTACTGTCTCCTCTC
>group_618_2 3976 4 0 96 sg=3880 px=0 gx=96
ATCGTATTTAAAACAATGGGATGAGATTCA
>group_618_3 3976 4 0 96 sg=3880 px=0 gx=96
TCTCGAGAATAATATTTCCTTCTAAGTCGG
>group_618_4 3976 4 0 96 sg=3880 px=0 gx=96
TTGCTAATAACATATAAACAGCCAGTTGCC
>group_618_5 3976 4 0 96 sg=3880 px=0 gx=96
TTACACGCGTCAGATCCACAGGACGGGTGT
>group_618_6 3976 4 0 96 sg=3880 px=0 gx=96
AAAGATTTTATTTTTGAAATTGGGGCAGGG
>group_618_7 3976 4 0 96 sg=3880 px=0 gx=96
TCATTTTTATTTGCGCGTTCCACAATCTCT
>group_618_8 3976 4 0 96 sg=3880 px=0 gx=96
GATAGGTGACTGGCTGCATGGGATGAAAAG
>group_618_9 3976 4 0 96 sg=3880 px=0 gx=96
AAACATTGAAATAAACATTTATTTTGTATA
>group_621_0 8 16 0 0 sg=8 px=0 gx=0
CAGTCCGTTTAGGTGTTTTCACGAGCACTT
>group_621_1 8 16 0 0 sg=8 px=0 gx=0
GCCAGTCCGTTTAGGTGTTTTCACGAGCAC
>group_621_2 8 16 0 0 sg=8 px=0 gx=0
GTGCTCGTGAAAACACCTAAACGGACTGGC
>group_621_3 8 16 0 0 sg=8 px=0 gx=0
AGCCAGTCCGTTTAGGTGTTTTCACGAGCA
>group_621_4 8 16 0 0 sg=8 px=0 gx=0
AAGTGCTCGTGAAAACACCTAAACGGACTG
>group_621_5 8 16 0 0 sg=8 px=0 gx=0
AGTGCTCGTGAAAACACCTAAACGGACTGG
>group_621_6 8 16 0 0 sg=8 px=0 gx=0
CCAGTCCGTTTAGGTGTTTTCACGAGCACT
>group_621_7 8 16 0 0 sg=8 px=0 gx=0
TGCTCGTGAAAACACCTAAACGGACTGGCT
>group_622_0 28 11 0 0 sg=28 px=0 gx=0
ATCTGTATCAGGCTGAAAATCTTCTCTCAC
>group_622_1 28 11 0 0 sg=28 px=0 gx=0
TAATGCGCCGCTACAGGGCGCGTCAGGATC
>group_622_2 28 11 0 0 sg=28 px=0 gx=0
TCTGTATCAGGCTGAAAATCTTCTCTCACT
>group_622_3 28 11 0 0 sg=28 px=0 gx=0
ATGCGCCGCTACAGGGCGCGTCAGGATCTG
>group_622_4 28 11 0 0 sg=28 px=0 gx=0
CCATGGAATGGTGCAAAACCTTTCGCGGTA
>group_622_5 28 11 0 0 sg=28 px=0 gx=0
CCATACCGCGAAAGGTTTTGCACCATTCCA
>group_622_6 28 11 0 0 sg=28 px=0 gx=0
GCCATACCGCGAAAGGTTTTGCACCATTCC
>group_622_7 28 11 0 0 sg=28 px=0 gx=0
TACCGCGAAAGGTTTTGCACCATTCCATGG
>group_622_8 28 11 0 0 sg=28 px=0 gx=0
ATCCTGACGCGCCCTGTAGCGGCGCATTAA
>group_622_9 28 11 0 0 sg=28 px=0 gx=0
GGAATGGTGCAAAACCTTTCGCGGTATGGC
>group_623_0 10 6 0 0 sg=10 px=0 gx=0
CAGCTATGACCATGATTACGAATTCATCGA
>group_623_1 10 6 0 0 sg=10 px=0 gx=0
ATCGATGAATTCGTAATCATGGTCATAGCT
>group_623_2 10 6 0 0 sg=10 px=0 gx=0
AGCTATGACCATGATTACGAATTCATCGAT
>group_623_3 10 6 0 0 sg=10 px=0 gx=0
ACAGCTATGACCATGATTACGAATTCATCG
>group_623_4 10 6 0 0 sg=10 px=0 gx=0
AACAGCTATGACCATGATTACGAATTCATC
>group_623_5 10 6 0 0 sg=10 px=0 gx=0
GATGAATTCGTAATCATGGTCATAGCTGTT
>group_623_6 10 6 0 0 sg=10 px=0 gx=0
AAACAGCTATGACCATGATTACGAATTCAT
>group_623_7 10 6 0 0 sg=10 px=0 gx=0
ATGAATTCGTAATCATGGTCATAGCTGTTT
>group_623_8 10 6 0 0 sg=10 px=0 gx=0
TCGATGAATTCGTAATCATGGTCATAGCTG
>group_623_9 10 6 0 0 sg=10 px=0 gx=0
CGATGAATTCGTAATCATGGTCATAGCTGT
>group_627_0 2 4 0 0 sg=2 px=0 gx=0
GTGAATTCGAGCTCGCCCGGGGATCCTCTA
>group_627_1 2 4 0 0 sg=2 px=0 gx=0
TAGAGGATCCCCGGGCGAGCTCGAATTCAC
>group_629_0 6 0 0 0 sg=6 px=0 gx=0
GCCCGGGCGGATCCCCCGGGCTGCAGGAAT
>group_629_1 6 0 0 0 sg=6 px=0 gx=0
GAATTCCTGCAGCCCGGGGGATCCGCCCGG
>group_629_2 6 0 0 0 sg=6 px=0 gx=0
CCCGGGCGGATCCCCCGGGCTGCAGGAATT
>group_629_3 6 0 0 0 sg=6 px=0 gx=0
ATTCCTGCAGCCCGGGGGATCCGCCCGGGC
>group_629_4 6 0 0 0 sg=6 px=0 gx=0
CCGGGCGGATCCCCCGGGCTGCAGGAATTC
>group_629_5 6 0 0 0 sg=6 px=0 gx=0
AATTCCTGCAGCCCGGGGGATCCGCCCGGG
>group_631_0 252 2 0 0 sg=252 px=0 gx=0
CCTTTTTGCGCATATGCGGTGTGAAATACC
>group_631_1 252 2 0 0 sg=252 px=0 gx=0
TTTTGCGCATATGCGGTGTGAAATACCGCA
>group_631_2 252 2 0 0 sg=252 px=0 gx=0
TGATAGTTAATTAACTCCTTGTTGGTGAAT
>group_631_3 252 2 0 0 sg=252 px=0 gx=0
CGAGCAGCTCATTTCAGAATATTTGCCAGA
>group_631_4 252 2 0 0 sg=252 px=0 gx=0
TTTAGGTGTTTTCACGAGCCATTCACCAAC
>group_631_5 252 2 0 0 sg=252 px=0 gx=0
CGCATATGCGCAAAAAGGCCATCCGTCAGG
>group_631_6 252 2 0 0 sg=252 px=0 gx=0
TATGCGCAAAAAGGCCATCCGTCAGGATGG
>group_631_7 252 2 0 0 sg=252 px=0 gx=0
CGATAAGCTTCGAATGGTGCAAAACCTTTC
>group_631_8 252 2 0 0 sg=252 px=0 gx=0
GCCGATGATTAATTGTCAACTCGAGCAGCT
>group_631_9 252 2 0 0 sg=252 px=0 gx=0
TTTCACGAGCCATTCACCAACAAGGAGTTA
>group_632_0 8 11 0 0 sg=8 px=0 gx=0
CCCGGGCCCGCGGATGCATATGATCAGATC
>group_632_1 8 11 0 0 sg=8 px=0 gx=0
AACCCGGGCCCGCGGATGCATATGATCAGA
>group_632_2 8 11 0 0 sg=8 px=0 gx=0
ATCTGATCATATGCATCCGCGGGCCCGGGT
>group_632_3 8 11 0 0 sg=8 px=0 gx=0
ACCCGGGCCCGCGGATGCATATGATCAGAT
>group_632_4 8 11 0 0 sg=8 px=0 gx=0
TCTGATCATATGCATCCGCGGGCCCGGGTT
>group_632_5 8 11 0 0 sg=8 px=0 gx=0
GATCTGATCATATGCATCCGCGGGCCCGGG
>group_632_6 8 11 0 0 sg=8 px=0 gx=0
CTGATCATATGCATCCGCGGGCCCGGGTTA
>group_632_7 8 11 0 0 sg=8 px=0 gx=0
TAACCCGGGCCCGCGGATGCATATGATCAG
>group_637_0 2 20 0 0 sg=2 px=0 gx=0
CGAAACGATCCTCATCCTGTCTCTTGATCG
>group_637_1 2 20 0 0 sg=2 px=0 gx=0
CGATCAAGAGACAGGATGAGGATCGTTTCG
>group_638_0 8 10 0 0 sg=8 px=0 gx=0
GCGATGGCAAACAGCTATTATGGGTATTAT
>group_638_1 8 10 0 0 sg=8 px=0 gx=0
CGATGGCAAACAGCTATTATGGGTATTATG
>group_638_2 8 10 0 0 sg=8 px=0 gx=0
CCATAATACCCATAATAGCTGTTTGCCATC
>group_638_3 8 10 0 0 sg=8 px=0 gx=0
CATAATACCCATAATAGCTGTTTGCCATCG
>group_638_4 8 10 0 0 sg=8 px=0 gx=0
ATGGCAAACAGCTATTATGGGTATTATGGG
>group_638_5 8 10 0 0 sg=8 px=0 gx=0
GATGGCAAACAGCTATTATGGGTATTATGG
>group_638_6 8 10 0 0 sg=8 px=0 gx=0
CCCATAATACCCATAATAGCTGTTTGCCAT
>group_638_7 8 10 0 0 sg=8 px=0 gx=0
ATAATACCCATAATAGCTGTTTGCCATCGC
>group_640_0 44 1 0 6 sg=38 px=0 gx=6
CGGAGTCGTGGGGGGTAAATCCCGGACCCG
>group_640_1 44 1 0 6 sg=38 px=0 gx=6
CGGGGATTCCCCGGGTCCGGGATTTACCCC
>group_640_2 44 1 0 6 sg=38 px=0 gx=6
AATCCCGGACCCGGGGAATCCCCGTCCCCC
>group_640_3 44 1 0 6 sg=38 px=0 gx=6
CCCCGGGTCCGGGATTTACCCCCCACGACT
>group_640_4 44 1 0 6 sg=38 px=0 gx=6
GGGACGGGGATTCCCCGGGTCCGGGATTTA
>group_640_5 44 1 0 6 sg=38 px=0 gx=6
TAAATCCCGGACCCGGGGAATCCCCGTCCC
>group_640_6 44 1 0 6 sg=38 px=0 gx=6
GTAAATCCCGGACCCGGGGAATCCCCGTCC
>group_640_7 44 1 0 6 sg=38 px=0 gx=6
TCGTGGGGGGTAAATCCCGGACCCGGGGAA
>group_640_8 44 1 0 6 sg=38 px=0 gx=6
GGGATTCCCCGGGTCCGGGATTTACCCCCC
>group_640_9 44 1 0 6 sg=38 px=0 gx=6
GATTCCCCGGGTCCGGGATTTACCCCCCAC
>group_641_0 8 4 0 0 sg=8 px=0 gx=0
AGTGGCACTTTTCGGGGAAATGTGCGCGGA
>group_641_1 8 4 0 0 sg=8 px=0 gx=0
CAAGTGGCACTTTTCGGGGAAATGTGCGCG
>group_641_2 8 4 0 0 sg=8 px=0 gx=0
CGCGCACATTTCCCCGAAAAGTGCCACTTG
>group_641_3 8 4 0 0 sg=8 px=0 gx=0
CCGCGCACATTTCCCCGAAAAGTGCCACTT
>group_641_4 8 4 0 0 sg=8 px=0 gx=0
AAGTGGCACTTTTCGGGGAAATGTGCGCGG
>group_641_5 8 4 0 0 sg=8 px=0 gx=0
GCGCACATTTCCCCGAAAAGTGCCACTTGC
>group_641_6 8 4 0 0 sg=8 px=0 gx=0
GCAAGTGGCACTTTTCGGGGAAATGTGCGC
>group_641_7 8 4 0 0 sg=8 px=0 gx=0
TCCGCGCACATTTCCCCGAAAAGTGCCACT
>group_642_0 4 2 0 0 sg=4 px=0 gx=0
GGTATCGATAAGCTTGATATCGAATTCGCC
>group_642_1 4 2 0 0 sg=4 px=0 gx=0
CGGTATCGATAAGCTTGATATCGAATTCGC
>group_642_2 4 2 0 0 sg=4 px=0 gx=0
GCGAATTCGATATCAAGCTTATCGATACCG
>group_642_3 4 2 0 0 sg=4 px=0 gx=0
GGCGAATTCGATATCAAGCTTATCGATACC
>group_643_0 10 8 0 0 sg=10 px=0 gx=0
CAGCCCGGGGGATCCACTAGAGCGGCCGCC
>group_643_1 10 8 0 0 sg=10 px=0 gx=0
GCGGCCGCTCTAGTGGATCCCCCGGGCTGC
>group_643_2 10 8 0 0 sg=10 px=0 gx=0
GCAGCCCGGGGGATCCACTAGAGCGGCCGC
>group_643_3 10 8 0 0 sg=10 px=0 gx=0
GGCGGCCGCTCTAGTGGATCCCCCGGGCTG
>group_643_4 10 8 0 0 sg=10 px=0 gx=0
GTGGCGGCCGCTCTAGTGGATCCCCCGGGC
>group_643_5 10 8 0 0 sg=10 px=0 gx=0
CCCGGGGGATCCACTAGAGCGGCCGCCACC
>group_643_6 10 8 0 0 sg=10 px=0 gx=0
GGTGGCGGCCGCTCTAGTGGATCCCCCGGG
>group_643_7 10 8 0 0 sg=10 px=0 gx=0
GCCCGGGGGATCCACTAGAGCGGCCGCCAC
>group_643_8 10 8 0 0 sg=10 px=0 gx=0
AGCCCGGGGGATCCACTAGAGCGGCCGCCA
>group_643_9 10 8 0 0 sg=10 px=0 gx=0
TGGCGGCCGCTCTAGTGGATCCCCCGGGCT
>group_644_0 2 4 0 0 sg=2 px=0 gx=0
CGGATCCGCTGTGGAATGTGTGTCAGTTAG
>group_644_1 2 4 0 0 sg=2 px=0 gx=0
CTAACTGACACACATTCCACAGCGGATCCG
>group_646_0 6 5 0 0 sg=6 px=0 gx=0
CGTGCAGCTGGCCGACCACTACCAGCAGAA
>group_646_1 6 5 0 0 sg=6 px=0 gx=0
TCTGCTGGTAGTGGTCGGCCAGCTGCACGC
>group_646_2 6 5 0 0 sg=6 px=0 gx=0
TTCTGCTGGTAGTGGTCGGCCAGCTGCACG
>group_646_3 6 5 0 0 sg=6 px=0 gx=0
GCGTGCAGCTGGCCGACCACTACCAGCAGA
>group_646_4 6 5 0 0 sg=6 px=0 gx=0
CAGGGTGGTCACCAGGGTGGGCCAGGGCAC
>group_646_5 6 5 0 0 sg=6 px=0 gx=0
GTGCCCTGGCCCACCCTGGTGACCACCCTG
>group_648_0 18 13 0 0 sg=18 px=0 gx=0
AGCCCTGAAAGACGCGCAGACTAATTCGAG
>group_648_1 18 13 0 0 sg=18 px=0 gx=0
GCCCTGAAAGACGCGCAGACTAATTCGAGC
>group_648_2 18 13 0 0 sg=18 px=0 gx=0
CCCTGAAAGACGCGCAGACTAATTCGAGCT
>group_648_3 18 13 0 0 sg=18 px=0 gx=0
GAGCTCGAATTAGTCTGCGCGTCTTTCAGG
>group_648_4 18 13 0 0 sg=18 px=0 gx=0
TCGAATTAGTCTGCGCGTCTTTCAGGGCTT
>group_648_5 18 13 0 0 sg=18 px=0 gx=0
GCTCGAATTAGTCTGCGCGTCTTTCAGGGC
>group_648_6 18 13 0 0 sg=18 px=0 gx=0
AAGCCCTGAAAGACGCGCAGACTAATTCGA
>group_648_7 18 13 0 0 sg=18 px=0 gx=0
GATGAAGCCCTGAAAGACGCGCAGACTAAT
>group_648_8 18 13 0 0 sg=18 px=0 gx=0
AGCTCGAATTAGTCTGCGCGTCTTTCAGGG
>group_648_9 18 13 0 0 sg=18 px=0 gx=0
ATTAGTCTGCGCGTCTTTCAGGGCTTCATC
>group_649_0 2 1 0 0 sg=2 px=0 gx=0
GTAGCCCGCCTAATGAGCGGGCTTTTTTTT
>group_649_1 2 1 0 0 sg=2 px=0 gx=0
AAAAAAAAGCCCGCTCATTAGGCGGGCTAC
>group_651_0 42 3 0 0 sg=42 px=0 gx=0
AACCTGTCGTGCCAGCTGCCTCGCGCGTTT
>group_651_1 42 3 0 0 sg=42 px=0 gx=0
CACCGAAACGCGCGAGGCAGCTGGCACGAC
>group_651_2 42 3 0 0 sg=42 px=0 gx=0
CGAGGCAGCTGGCACGACAGGTTTCCCGAC
>group_651_3 42 3 0 0 sg=42 px=0 gx=0
GGGAAACCTGTCGTGCCAGCTGCCTCGCGC
>group_651_4 42 3 0 0 sg=42 px=0 gx=0
TGTCGTGCCAGCTGCCTCGCGCGTTTCGGT
>group_651_5 42 3 0 0 sg=42 px=0 gx=0
CATCACCGAAACGCGCGAGGCAGCTGGCAC
>group_651_6 42 3 0 0 sg=42 px=0 gx=0
ACCGAAACGCGCGAGGCAGCTGGCACGACA
>group_651_7 42 3 0 0 sg=42 px=0 gx=0
GCCAGCTGCCTCGCGCGTTTCGGTGATGAC
>group_651_8 42 3 0 0 sg=42 px=0 gx=0
ACGCGCGAGGCAGCTGGCACGACAGGTTTC
>group_651_9 42 3 0 0 sg=42 px=0 gx=0
CGAAACGCGCGAGGCAGCTGGCACGACAGG
>group_652_0 142 10 0 0 sg=142 px=0 gx=0
GGAGGCTTTTTTGGAGGCCTAGACTTTTGC
>group_652_1 142 10 0 0 sg=142 px=0 gx=0
CCATGATTACGAATTTGGGCCGTCTCTGCA
>group_652_2 142 10 0 0 sg=142 px=0 gx=0
CCACGCTGTTTTGACCTCCATAGAAGATTC
>group_652_3 142 10 0 0 sg=142 px=0 gx=0
TAGTATTATGCCCAGTACATGACCTTATGG
>group_652_4 142 10 0 0 sg=142 px=0 gx=0
GTCTAGGCCTCCAAAAAAGCCTCCTCACTA
>group_652_5 142 10 0 0 sg=142 px=0 gx=0
CACAAATTTTGTAATCCAGAGGTTGATTGT
>group_652_6 142 10 0 0 sg=142 px=0 gx=0
AAAAGTCTAGGCCTCCAAAAAAGCCTCCTC
>group_652_7 142 10 0 0 sg=142 px=0 gx=0
TCATGTACTGGGCATAATACTAGTATCGAT
>group_652_8 142 10 0 0 sg=142 px=0 gx=0
TTGCAGAGACGGCCCAAATTCGTAATCATG
>group_652_9 142 10 0 0 sg=142 px=0 gx=0
TTGGAGGCCTAGACTTTTGCAGAGACGGCC
>group_653_0 232 2 0 0 sg=232 px=0 gx=0
ACACAGTAAACGGCATACTGCTCTCGTTGG
>group_653_1 232 2 0 0 sg=232 px=0 gx=0
CTCTGGCCGTTATTCGTTATTCTCTCTTTT
>group_653_2 232 2 0 0 sg=232 px=0 gx=0
ATTTATACTCCGGCGCTCTTTTCGCGAACA
>group_653_3 232 2 0 0 sg=232 px=0 gx=0
GAACATTCGAGGCGCGCTCTCTCGAACCAA
>group_653_4 232 2 0 0 sg=232 px=0 gx=0
CTCTCGAACCAACGAGAGCAGTATGCCGTT
>group_653_5 232 2 0 0 sg=232 px=0 gx=0
GTCACACAGTAAACGGCATACTGCTCTCGT
>group_653_6 232 2 0 0 sg=232 px=0 gx=0
ATGCTCTCTCACTCTGTCACACAGTAAACG
>group_653_7 232 2 0 0 sg=232 px=0 gx=0
GAGAGCAGTATGCCGTTTACTGTGTGACAG
>group_653_8 232 2 0 0 sg=232 px=0 gx=0
TTCTCTGGCCGTTATTCGTTATTCTCTCTT
>group_653_9 232 2 0 0 sg=232 px=0 gx=0
GTAAACGGCATACTGCTCTCGTTGGTTCGA
>group_656_0 8 48 0 0 sg=8 px=0 gx=0
CAATGTTGTGTCTAATTTTGAAGTTAACTT
>group_656_1 8 48 0 0 sg=8 px=0 gx=0
TTAACTTCAAAATTAGACACAACATTGAAG
>group_656_2 8 48 0 0 sg=8 px=0 gx=0
TCAATGTTGTGTCTAATTTTGAAGTTAACT
>group_656_3 8 48 0 0 sg=8 px=0 gx=0
AGTTAACTTCAAAATTAGACACAACATTGA
>group_656_4 8 48 0 0 sg=8 px=0 gx=0
TTCAATGTTGTGTCTAATTTTGAAGTTAAC
>group_656_5 8 48 0 0 sg=8 px=0 gx=0
AAGTTAACTTCAAAATTAGACACAACATTG
>group_656_6 8 48 0 0 sg=8 px=0 gx=0
CTTCAATGTTGTGTCTAATTTTGAAGTTAA
>group_656_7 8 48 0 0 sg=8 px=0 gx=0
GTTAACTTCAAAATTAGACACAACATTGAA
>group_661_0 6026 2 0 38 sg=5988 px=0 gx=38
GTGGTTCCAGCGTATTAATATAATTAATTT
>group_661_1 6026 2 0 38 sg=5988 px=0 gx=38
CCATAACCTGTTGTAATTTATAATTTATAT
>group_661_2 6026 2 0 38 sg=5988 px=0 gx=38
CCAGAAGCATGAAACCACCACGCACCGGAA
>group_661_3 6026 2 0 38 sg=5988 px=0 gx=38
TTCTTTTCAACAACTACTTGTATATGTATT
>group_661_4 6026 2 0 38 sg=5988 px=0 gx=38
AACAGTTTCCACAGCAATTAAACCCAAATT
>group_661_5 6026 2 0 38 sg=5988 px=0 gx=38
AATTAATTATATTAATACGCTGGAACCACA
>group_661_6 6026 2 0 38 sg=5988 px=0 gx=38
ATCGATTGATAAGTTTACGCCTGAAAATGT
>group_661_7 6026 2 0 38 sg=5988 px=0 gx=38
AAAAATACATATGTATGTATGCTTGTATGC
>group_661_8 6026 2 0 38 sg=5988 px=0 gx=38
GTTGAAATAACTTAAAATATAAATCATAAA
>group_661_9 6026 2 0 38 sg=5988 px=0 gx=38
TTCTTCGCCCGTTGATAAGCGAACGCGATG
>group_662_0 74 3 0 0 sg=74 px=0 gx=0
AGGGTAATGAGCTTGGCACTGGCCGTCGTT
>group_662_1 74 3 0 0 sg=74 px=0 gx=0
GCCAAGCTCTAGGGATAACAGGGTAATCCC
>group_662_2 74 3 0 0 sg=74 px=0 gx=0
TACCCTGTTATCCCTAGAGCTTGGCGTAAT
>group_662_3 74 3 0 0 sg=74 px=0 gx=0
TGTAAAACGACGGCCAGTGCCAAGCTCATT
>group_662_4 74 3 0 0 sg=74 px=0 gx=0
ACCATGATTACGCCAAGCTCTAGGGATAAC
>group_662_5 74 3 0 0 sg=74 px=0 gx=0
ACGACGGCCAGTGCCAAGCTCATTACCCTG
>group_662_6 74 3 0 0 sg=74 px=0 gx=0
TTACGCCAAGCTCTAGGGATAACAGGGTAA
>group_662_7 74 3 0 0 sg=74 px=0 gx=0
TCCCTAGAGCTTGGCGTAATCATGGTCATA
>group_662_8 74 3 0 0 sg=74 px=0 gx=0
GGTAGGGATAACAGGGTAATGAGCTTGGCA
>group_662_9 74 3 0 0 sg=74 px=0 gx=0
TGCCAAGCTCATTACCCTGTTATCCCTACC
>group_663_0 18 2 0 0 sg=18 px=0 gx=0
TCCGTATGGTGATGGTGATGGTGAGATCCT
>group_663_1 18 2 0 0 sg=18 px=0 gx=0
CCGTATGGTGATGGTGATGGTGAGATCCTC
>group_663_2 18 2 0 0 sg=18 px=0 gx=0
TGAGAGGATCTCACCATCACCATCACCATA
>group_663_3 18 2 0 0 sg=18 px=0 gx=0
ATCCGTATGGTGATGGTGATGGTGAGATCC
>group_663_4 18 2 0 0 sg=18 px=0 gx=0
GAGAGGATCTCACCATCACCATCACCATAC
>group_663_5 18 2 0 0 sg=18 px=0 gx=0
GATCTCACCATCACCATCACCATACGGATC
>group_663_6 18 2 0 0 sg=18 px=0 gx=0
GATCCGTATGGTGATGGTGATGGTGAGATC
>group_663_7 18 2 0 0 sg=18 px=0 gx=0
TCTCACCATCACCATCACCATACGGATCCG
>group_663_8 18 2 0 0 sg=18 px=0 gx=0
CGTATGGTGATGGTGATGGTGAGATCCTCT
>group_663_9 18 2 0 0 sg=18 px=0 gx=0
TATGGTGATGGTGATGGTGAGATCCTCTCA
>group_664_0 4 2 0 0 sg=4 px=0 gx=0
AGCACCACCACCACCACCACTAATAATACG
>group_664_1 4 2 0 0 sg=4 px=0 gx=0
GCACCACCACCACCACCACTAATAATACGT
>group_664_2 4 2 0 0 sg=4 px=0 gx=0
CGTATTATTAGTGGTGGTGGTGGTGGTGCT
>group_664_3 4 2 0 0 sg=4 px=0 gx=0
ACGTATTATTAGTGGTGGTGGTGGTGGTGC
>group_672_0 58 18 0 0 sg=58 px=0 gx=0
GTAATTCCAACGCCATCAAAAATAATTCGC
>group_672_1 58 18 0 0 sg=58 px=0 gx=0
TTGATGGCGTTGGAATTACGTTATCGACTG
>group_672_2 58 18 0 0 sg=58 px=0 gx=0
GGAATTACGTTATCGACTGCACGGTGCACC
>group_672_3 58 18 0 0 sg=58 px=0 gx=0
ACCGTGCAGTCGATAACGTAATTCCAACGC
>group_672_4 58 18 0 0 sg=58 px=0 gx=0
TTACGTTATCGACTGCACGGTGCACCAATG
>group_672_5 58 18 0 0 sg=58 px=0 gx=0
ACGTTATCGACTGCACGGTGCACCAATGCT
>group_672_6 58 18 0 0 sg=58 px=0 gx=0
CGTAATTCCAACGCCATCAAAAATAATTCG
>group_672_7 58 18 0 0 sg=58 px=0 gx=0
GATGGCGTTGGAATTACGTTATCGACTGCA
>group_672_8 58 18 0 0 sg=58 px=0 gx=0
TTTGATGGCGTTGGAATTACGTTATCGACT
>group_672_9 58 18 0 0 sg=58 px=0 gx=0
GGCGTTGGAATTACGTTATCGACTGCACGG
>group_674_0 66 1 0 0 sg=66 px=0 gx=0
TAGGGCGGCCGCTAGCATGCTCGAGAGCTC
>group_674_1 66 1 0 0 sg=66 px=0 gx=0
CATACGCGTTCGAAAGCTTCGCGACGTACG
>group_674_2 66 1 0 0 sg=66 px=0 gx=0
TCACTATAGGGCGGCCGCTAGCATGCTCGA
>group_674_3 66 1 0 0 sg=66 px=0 gx=0
AAGCTTCGCGACGTACGACGTCCGCGGAGC
>group_674_4 66 1 0 0 sg=66 px=0 gx=0
CGTCGTACGTCGCGAAGCTTTCGAACGCGT
>group_674_5 66 1 0 0 sg=66 px=0 gx=0
GAGCTCCGCGGACGTCGTACGTCGCGAAGC
>group_674_6 66 1 0 0 sg=66 px=0 gx=0
CTCACTATAGGGCGGCCGCTAGCATGCTCG
>group_674_7 66 1 0 0 sg=66 px=0 gx=0
TGCATACGCGTTCGAAAGCTTCGCGACGTA
>group_674_8 66 1 0 0 sg=66 px=0 gx=0
CGCGTTCGAAAGCTTCGCGACGTACGACGT
>group_674_9 66 1 0 0 sg=66 px=0 gx=0
GCGGACGTCGTACGTCGCGAAGCTTTCGAA
>group_676_0 2282 3 0 2098 sg=184 px=0 gx=2098
CCTGGACACCGGGCGCTGGTGGGGTTGATT
>group_676_1 2282 3 0 2098 sg=184 px=0 gx=2098
CCACCCCGCCATCAGTACCGTGCCGGGTAA
>group_676_2 2282 3 0 2098 sg=184 px=0 gx=2098
ATGGTCTTACTCCATCCAGAAAAACAGGTA
>group_676_3 2282 3 0 2098 sg=184 px=0 gx=2098
ACCCGGCACGGTACTGATGGCGGGGTGGGC
>group_676_4 2282 3 0 2098 sg=184 px=0 gx=2098
ACGGCGATGACGAATACAGAGTGGATTGGG
>group_676_5 2282 3 0 2098 sg=184 px=0 gx=2098
TACTGATGGCGGGGTGGGCGCGCTTATCGG
>group_676_6 2282 3 0 2098 sg=184 px=0 gx=2098
CGCGCCCACCCCGCCATCAGTACCGTGCCG
>group_676_7 2282 3 0 2098 sg=184 px=0 gx=2098
CCTTCCTGGACACCGGGCGCTGGTGGGGTT
>group_676_8 2282 3 0 2098 sg=184 px=0 gx=2098
ATACCTGTTTTTCTGGATGGAGTAAGACCA
>group_676_9 2282 3 0 2098 sg=184 px=0 gx=2098
CGGCACGGTACTGATGGCGGGGTGGGCGCG
>group_677_0 2 12 0 0 sg=2 px=0 gx=0
CAATTCCGCCCCTCTCCCTCCCCCCCCCCT
>group_677_1 2 12 0 0 sg=2 px=0 gx=0
AGGGGGGGGGGAGGGAGAGGGGCGGAATTG
>group_678_0 10 2 0 0 sg=10 px=0 gx=0
CCGATCCCATATTGGCTGCAGGAATTATCC
>group_678_1 10 2 0 0 sg=10 px=0 gx=0
ATCCCATATTGGCTGCAGGAATTATCCCGG
>group_678_2 10 2 0 0 sg=10 px=0 gx=0
CCGGGATAATTCCTGCAGCCAATATGGGAT
>group_678_3 10 2 0 0 sg=10 px=0 gx=0
CGATCCCATATTGGCTGCAGGAATTATCCC
>group_678_4 10 2 0 0 sg=10 px=0 gx=0
GGGATAATTCCTGCAGCCAATATGGGATCG
>group_678_5 10 2 0 0 sg=10 px=0 gx=0
CCCGGGATAATTCCTGCAGCCAATATGGGA
>group_678_6 10 2 0 0 sg=10 px=0 gx=0
GGATAATTCCTGCAGCCAATATGGGATCGG
>group_678_7 10 2 0 0 sg=10 px=0 gx=0
CGGGATAATTCCTGCAGCCAATATGGGATC
>group_678_8 10 2 0 0 sg=10 px=0 gx=0
TCCCATATTGGCTGCAGGAATTATCCCGGG
>group_678_9 10 2 0 0 sg=10 px=0 gx=0
GATCCCATATTGGCTGCAGGAATTATCCCG
>group_679_0 2 2 0 0 sg=2 px=0 gx=0
GCAAGCTTATCGATACCGTCGACCTCGAGG
>group_679_1 2 2 0 0 sg=2 px=0 gx=0
CCTCGAGGTCGACGGTATCGATAAGCTTGC
>group_680_0 2818 0 964 0 sg=1854 px=964 gx=0
AACTCTAGAAGATCTAACATCTACAAATTG
>group_680_1 2818 0 964 0 sg=1854 px=964 gx=0
ATTTTCCACCATGATATTCGGCAAGCACGC
>group_680_2 2818 0 964 0 sg=1854 px=964 gx=0
TGGCCCAGAGGGAACGTCCTTCGGCATCGT
>group_680_3 2818 0 964 0 sg=1854 px=964 gx=0
CATCGTAGACCACAAAGTTGCCATCAGACT
>group_680_4 2818 0 964 0 sg=1854 px=964 gx=0
ATGCCGAAGGACGTTCCCTCTGGGCCAGTC
>group_680_5 2818 0 964 0 sg=1854 px=964 gx=0
CCATGATCATGTGGATTGAACAAGATGGAT
>group_680_6 2818 0 964 0 sg=1854 px=964 gx=0
TATTCGGCAAGCACGCATCGCCATGGGTCA
>group_680_7 2818 0 964 0 sg=1854 px=964 gx=0
GGCCGGATCTGGATTGAGAGTGAATATGAG
>group_680_8 2818 0 964 0 sg=1854 px=964 gx=0
GATGCCGACCGGATTTGCACTGCCGGTAGA
>group_680_9 2818 0 964 0 sg=1854 px=964 gx=0
AACAGGATCATGAGCGGAGAATTAAGGGAG
>group_681_0 2 12 0 0 sg=2 px=0 gx=0
CATCTGTGCGGTATTTCACACCGCATACGC
>group_681_1 2 12 0 0 sg=2 px=0 gx=0
GCGTATGCGGTGTGAAATACCGCACAGATG
>group_683_0 2 19 0 0 sg=2 px=0 gx=0
TTCCATGGCCAACACTTGTCACTACTTTCT
>group_683_1 2 19 0 0 sg=2 px=0 gx=0
AGAAAGTAGTGACAAGTGTTGGCCATGGAA
>group_687_0 6 3 0 0 sg=6 px=0 gx=0
AATTCTAGAAATAATTTTGTTTAACTTTAA
>group_687_1 6 3 0 0 sg=6 px=0 gx=0
TTAAAGTTAAACAAAATTATTTCTAGAATT
>group_687_2 6 3 0 0 sg=6 px=0 gx=0
ATTCTAGAAATAATTTTGTTTAACTTTAAG
>group_687_3 6 3 0 0 sg=6 px=0 gx=0
CTTAAAGTTAAACAAAATTATTTCTAGAAT
>group_687_4 6 3 0 0 sg=6 px=0 gx=0
TCTTAAAGTTAAACAAAATTATTTCTAGAA
>group_687_5 6 3 0 0 sg=6 px=0 gx=0
TTCTAGAAATAATTTTGTTTAACTTTAAGA
>group_688_0 4 1 0 0 sg=4 px=0 gx=0
ACTCTCGGCATGGACGAGCTGTACAAGAAG
>group_688_1 4 1 0 0 sg=4 px=0 gx=0
CTTCTTGTACAGCTCGTCCATGCCGAGAGT
>group_688_2 4 1 0 0 sg=4 px=0 gx=0
TTCTTGTACAGCTCGTCCATGCCGAGAGTG
>group_688_3 4 1 0 0 sg=4 px=0 gx=0
CACTCTCGGCATGGACGAGCTGTACAAGAA
>group_690_0 4 9 0 0 sg=4 px=0 gx=0
GTTCGAAGGTAAGCCTATCCCTAACCCTCT
>group_690_1 4 9 0 0 sg=4 px=0 gx=0
GAGGGTTAGGGATAGGCTTACCTTCGAACC
>group_690_2 4 9 0 0 sg=4 px=0 gx=0
GGTTCGAAGGTAAGCCTATCCCTAACCCTC
>group_690_3 4 9 0 0 sg=4 px=0 gx=0
AGAGGGTTAGGGATAGGCTTACCTTCGAAC
>group_691_0 104 2 0 0 sg=104 px=0 gx=0
TACGAGTTAACAGCTGCAAACACCGCTTAG
>group_691_1 104 2 0 0 sg=104 px=0 gx=0
ATTCTAAGCGGTGTTTGCAGCTGTTAACTC
>group_691_2 104 2 0 0 sg=104 px=0 gx=0
TCAACACGTCGTTGTTTTTGGTCAAATGTG
>group_691_3 104 2 0 0 sg=104 px=0 gx=0
ATGATTCTAAGCGGTGTTTGCAGCTGTTAA
>group_691_4 104 2 0 0 sg=104 px=0 gx=0
AGAATCATCAACACGTCGTTGTTTTTGGTC
>group_691_5 104 2 0 0 sg=104 px=0 gx=0
CTTAGAATCATCAACACGTCGTTGTTTTTG
>group_691_6 104 2 0 0 sg=104 px=0 gx=0
ACGAGTTAACAGCTGCAAACACCGCTTAGA
>group_691_7 104 2 0 0 sg=104 px=0 gx=0
GTTAACAGCTGCAAACACCGCTTAGAATCA
>group_691_8 104 2 0 0 sg=104 px=0 gx=0
GTTGATGATTCTAAGCGGTGTTTGCAGCTG
>group_691_9 104 2 0 0 sg=104 px=0 gx=0
CAAAAACAACGACGTGTTGATGATTCTAAG
>group_692_0 60 3 0 0 sg=60 px=0 gx=0
TGAAAATTCTATTTCAAGGAGACAGTCATA
>group_692_1 60 3 0 0 sg=60 px=0 gx=0
TATGACTGTCTCCTTGAAATAGAATTTTCA
>group_692_2 60 3 0 0 sg=60 px=0 gx=0
TGACTGTCTCCTTGAAATAGAATTTTCATG
>group_692_3 60 3 0 0 sg=60 px=0 gx=0
GATTACGCCAAGCTTCCATGAAAATTCTAT
>group_692_4 60 3 0 0 sg=60 px=0 gx=0
TCTCCTTGAAATAGAATTTTCATGGAAGCT
>group_692_5 60 3 0 0 sg=60 px=0 gx=0
GAAAATTCTATTTCAAGGAGACAGTCATAA
>group_692_6 60 3 0 0 sg=60 px=0 gx=0
TGAAATAGAATTTTCATGGAAGCTTGGCGT
>group_692_7 60 3 0 0 sg=60 px=0 gx=0
ATTACGCCAAGCTTCCATGAAAATTCTATT
>group_692_8 60 3 0 0 sg=60 px=0 gx=0
CTTGAAATAGAATTTTCATGGAAGCTTGGC
>group_692_9 60 3 0 0 sg=60 px=0 gx=0
AGCTTCCATGAAAATTCTATTTCAAGGAGA
>group_694_0 62 2 0 0 sg=62 px=0 gx=0
TTTGCTCACTAGTTCTTTCCTGCGTTATCC
>group_694_1 62 2 0 0 sg=62 px=0 gx=0
CCTGGCCTTTTGCTGGCCTTTTGCTCACTA
>group_694_2 62 2 0 0 sg=62 px=0 gx=0
AGAACTAGTGAGCAAAAGGCCAGCAAAAGG
>group_694_3 62 2 0 0 sg=62 px=0 gx=0
AATCAGGGGATAACGCAGGAAAGAACTAGT
>group_694_4 62 2 0 0 sg=62 px=0 gx=0
TCACTAGTTCTTTCCTGCGTTATCCCCTGA
>group_694_5 62 2 0 0 sg=62 px=0 gx=0
TTTTGCTCACTAGTTCTTTCCTGCGTTATC
>group_694_6 62 2 0 0 sg=62 px=0 gx=0
GAAAGAACTAGTGAGCAAAAGGCCAGCAAA
>group_694_7 62 2 0 0 sg=62 px=0 gx=0
GATAACGCAGGAAAGAACTAGTGAGCAAAA
>group_694_8 62 2 0 0 sg=62 px=0 gx=0
AGTGAGCAAAAGGCCAGCAAAAGGCCAGGA
>group_694_9 62 2 0 0 sg=62 px=0 gx=0
TCCTGGCCTTTTGCTGGCCTTTTGCTCACT
>group_697_0 2 5 0 0 sg=2 px=0 gx=0
CGGGATCCGGCTGCTAACAAAGCCCGAAAG
>group_697_1 2 5 0 0 sg=2 px=0 gx=0
CTTTCGGGCTTTGTTAGCAGCCGGATCCCG
>group_703_0 48 3 0 0 sg=48 px=0 gx=0
GTTCTACGTAAGCTGGCGGCCGCCGCGGCT
>group_703_1 48 3 0 0 sg=48 px=0 gx=0
ACGTAAGCTGGCGGCCGCCGCGGCTCGAGG
>group_703_2 48 3 0 0 sg=48 px=0 gx=0
CCAGCTTACGTAGAACAAAAACTCATCTCA
>group_703_3 48 3 0 0 sg=48 px=0 gx=0
GAGCCGCGGCGGCCGCCAGCTTACGTAGAA
>group_703_4 48 3 0 0 sg=48 px=0 gx=0
GTTTTTGTTCTACGTAAGCTGGCGGCCGCC
>group_703_5 48 3 0 0 sg=48 px=0 gx=0
AGATGAGTTTTTGTTCTACGTAAGCTGGCG
>group_703_6 48 3 0 0 sg=48 px=0 gx=0
GCGGCCGCCAGCTTACGTAGAACAAAAACT
>group_703_7 48 3 0 0 sg=48 px=0 gx=0
CGTAAGCTGGCGGCCGCCGCGGCTCGAGGT
>group_703_8 48 3 0 0 sg=48 px=0 gx=0
ACCTCGAGCCGCGGCGGCCGCCAGCTTACG
>group_703_9 48 3 0 0 sg=48 px=0 gx=0
CGCGGCGGCCGCCAGCTTACGTAGAACAAA
>group_704_0 2 1 0 0 sg=2 px=0 gx=0
ATAACAATTTCACACAGGAAACAGGATCCT
>group_704_1 2 1 0 0 sg=2 px=0 gx=0
AGGATCCTGTTTCCTGTGTGAAATTGTTAT
>group_705_0 4 15 0 0 sg=4 px=0 gx=0
TTAACTTTAAGAAGGAGATATACATATGGA
>group_705_1 4 15 0 0 sg=4 px=0 gx=0
TCCATATGTATATCTCCTTCTTAAAGTTAA
>group_705_2 4 15 0 0 sg=4 px=0 gx=0
GTCCATATGTATATCTCCTTCTTAAAGTTA
>group_705_3 4 15 0 0 sg=4 px=0 gx=0
TAACTTTAAGAAGGAGATATACATATGGAC
>group_706_0 6 0 0 0 sg=6 px=0 gx=0
TACCTTAATTAATTAAGGTACCGGGCCCTA
>group_706_1 6 0 0 0 sg=6 px=0 gx=0
ACCTTAATTAATTAAGGTACCGGGCCCTAC
>group_706_2 6 0 0 0 sg=6 px=0 gx=0
GTAGGGCCCGGTACCTTAATTAATTAAGGT
>group_706_3 6 0 0 0 sg=6 px=0 gx=0
TAGGGCCCGGTACCTTAATTAATTAAGGTA
>group_706_4 6 0 0 0 sg=6 px=0 gx=0
AGGGCCCGGTACCTTAATTAATTAAGGTAC
>group_706_5 6 0 0 0 sg=6 px=0 gx=0
GTACCTTAATTAATTAAGGTACCGGGCCCT
>group_707_0 2 30 0 0 sg=2 px=0 gx=0
ATTTGCTGTCCACCAGTCATGCTAGCCATG
>group_707_1 2 30 0 0 sg=2 px=0 gx=0
CATGGCTAGCATGACTGGTGGACAGCAAAT
>group_712_0 44 1 0 0 sg=44 px=0 gx=0
GGTCGGATCCTCTACGCCGGACGCATCGTG
>group_712_1 44 1 0 0 sg=44 px=0 gx=0
GGAGGCACGATGGCCGCTTTGGTCGGATCC
>group_712_2 44 1 0 0 sg=44 px=0 gx=0
GAGGATCCGACCAAAGCGGCCATCGTGCCT
>group_712_3 44 1 0 0 sg=44 px=0 gx=0
AGAGGATCCGACCAAAGCGGCCATCGTGCC
>group_712_4 44 1 0 0 sg=44 px=0 gx=0
ACGATGCGTCCGGCGTAGAGGATCCGACCA
>group_712_5 44 1 0 0 sg=44 px=0 gx=0
GAGGCACGATGGCCGCTTTGGTCGGATCCT
>group_712_6 44 1 0 0 sg=44 px=0 gx=0
CCGGCGTAGAGGATCCGACCAAAGCGGCCA
>group_712_7 44 1 0 0 sg=44 px=0 gx=0
GATGCGTCCGGCGTAGAGGATCCGACCAAA
>group_712_8 44 1 0 0 sg=44 px=0 gx=0
GTAGAGGATCCGACCAAAGCGGCCATCGTG
>group_712_9 44 1 0 0 sg=44 px=0 gx=0
CTTTGGTCGGATCCTCTACGCCGGACGCAT
>group_713_0 94 1 0 0 sg=94 px=0 gx=0
ATATCGAATTCCTGCCCGGGCGTTGTAATC
>group_713_1 94 1 0 0 sg=94 px=0 gx=0
AGAAGGAGATATAGATATCGAATTCCTGCC
>group_713_2 94 1 0 0 sg=94 px=0 gx=0
GATTACAACGCCCGGGCAGGAATTCGATAT
>group_713_3 94 1 0 0 sg=94 px=0 gx=0
CCCGGGCAGGAATTCGATATCTATATCTCC
>group_713_4 94 1 0 0 sg=94 px=0 gx=0
TTACAACGCCCGGGCAGGAATTCGATATCT
>group_713_5 94 1 0 0 sg=94 px=0 gx=0
TATCTATATCTCCTTCTTAAAGTTAAACAA
>group_713_6 94 1 0 0 sg=94 px=0 gx=0
ATTCCTGCCCGGGCGTTGTAATCATAGTCA
>group_713_7 94 1 0 0 sg=94 px=0 gx=0
GATATCTATATCTCCTTCTTAAAGTTAAAC
>group_713_8 94 1 0 0 sg=94 px=0 gx=0
AATTCCTGCCCGGGCGTTGTAATCATAGTC
>group_713_9 94 1 0 0 sg=94 px=0 gx=0
TTATGACTATGATTACAACGCCCGGGCAGG
>group_714_0 60 1 0 0 sg=60 px=0 gx=0
GTTTAAAGCTTGAGCTCTAGATCTGAATTC
>group_714_1 60 1 0 0 sg=60 px=0 gx=0
TGCGCATGCGAATTCAGATCTAGAGCTCAA
>group_714_2 60 1 0 0 sg=60 px=0 gx=0
TAACTAGTTTAAAGCTTGAGCTCTAGATCT
>group_714_3 60 1 0 0 sg=60 px=0 gx=0
TTAAAGCTTGAGCTCTAGATCTGAATTCGC
>group_714_4 60 1 0 0 sg=60 px=0 gx=0
AACTAGTTTAAAGCTTGAGCTCTAGATCTG
>group_714_5 60 1 0 0 sg=60 px=0 gx=0
ATGCGAATTCAGATCTAGAGCTCAAGCTTT
>group_714_6 60 1 0 0 sg=60 px=0 gx=0
GCACGCGTTAACTAGTTTAAAGCTTGAGCT
>group_714_7 60 1 0 0 sg=60 px=0 gx=0
CGGCACGCGTTAACTAGTTTAAAGCTTGAG
>group_714_8 60 1 0 0 sg=60 px=0 gx=0
AATTCAGATCTAGAGCTCAAGCTTTAAACT
>group_714_9 60 1 0 0 sg=60 px=0 gx=0
CTTGAGCTCTAGATCTGAATTCGCATGCGC
>group_715_0 126 0 0 30 sg=96 px=0 gx=30
GCTTGGATCCACTAGTTCTAGAGCGGCCGC
>group_715_1 126 0 0 30 sg=96 px=0 gx=30
CGGCCGCCACCGCGGTGGCGCCTAGAGAAG
>group_715_2 126 0 0 30 sg=96 px=0 gx=30
GCGGCCGCTCTAGAACTAGTGGATCCAAGC
>group_715_3 126 0 0 30 sg=96 px=0 gx=30
CTCTAGGCGCCACCGCGGTGGCGGCCGCTC
>group_715_4 126 0 0 30 sg=96 px=0 gx=30
TAGTGGATCCAAGCTTATCGATAGGCCTAG
>group_715_5 126 0 0 30 sg=96 px=0 gx=30
TAAGCTTGGATCCACTAGTTCTAGAGCGGC
>group_715_6 126 0 0 30 sg=96 px=0 gx=30
ACTAGTGGATCCAAGCTTATCGATAGGCCT
>group_715_7 126 0 0 30 sg=96 px=0 gx=30
CCTAGGCCTATCGATAAGCTTGGATCCACT
>group_715_8 126 0 0 30 sg=96 px=0 gx=30
TTCTAGAGCGGCCGCCACCGCGGTGGCGCC
>group_715_9 126 0 0 30 sg=96 px=0 gx=30
GCTCTAGAACTAGTGGATCCAAGCTTATCG
>group_716_0 2692 0 0 0 sg=2692 px=0 gx=0
GCTGTAAAAGTGTTCTGGTCGTTCTCCAAT
>group_716_1 2692 0 0 0 sg=2692 px=0 gx=0
TCATCTACAAAAAACTCCAGTCTCCTTTTC
>group_716_2 2692 0 0 0 sg=2692 px=0 gx=0
ACCGCCGACTGGCCATCAATGGACGCCAAC
>group_716_3 2692 0 0 0 sg=2692 px=0 gx=0
ACCCAAGGGACGACCTAGCGCAATTGGCCG
>group_716_4 2692 0 0 0 sg=2692 px=0 gx=0
GCTGTTGACGTGTTTTTTCAGGACGGGGGC
>group_716_5 2692 0 0 0 sg=2692 px=0 gx=0
TTTCAGGACGGGGGCAAGCGACGCCAAGCG
>group_716_6 2692 0 0 0 sg=2692 px=0 gx=0
AAAACTGCAGTTAGTCGGAATCGCCTTACC
>group_716_7 2692 0 0 0 sg=2692 px=0 gx=0
ATTTCATCGGCAAAATGGGGGGAGCTAGAA
>group_716_8 2692 0 0 0 sg=2692 px=0 gx=0
TCAATGAGTTTGAGATTCTTACTTCCGTAA
>group_716_9 2692 0 0 0 sg=2692 px=0 gx=0
TGCGCTAGGTCGTCCCTTGGGTTCAGGGTG
>group_717_0 6870 1 0 796 sg=6074 px=0 gx=796
GGACTCTGATGCGCAGGTGTGCTTGCACCT
>group_717_1 6870 1 0 796 sg=6074 px=0 gx=796
GGAGGGCGGCCCATTGTGGTAGCCTTGGGA
>group_717_2 6870 1 0 796 sg=6074 px=0 gx=796
ATTTGTTAGTCCTACAAAGGCAGTCTAGTC
>group_717_3 6870 1 0 796 sg=6074 px=0 gx=796
AATTTCTTTTTTGTTTTTTTTTTTTTATTT
>group_717_4 6870 1 0 796 sg=6074 px=0 gx=796
GGCCCTAAACCATAATTTCTAATCTTTTGG
>group_717_5 6870 1 0 796 sg=6074 px=0 gx=796
GGGCTGGGCGCAGTGGCTCACACCTGCGCC
>group_717_6 6870 1 0 796 sg=6074 px=0 gx=796
CACAGTCCTTCCTTATTCCAGAATTACACA
>group_717_7 6870 1 0 796 sg=6074 px=0 gx=796
TGTAGGACTAACAAATTAGCCAAAAGATTA
>group_717_8 6870 1 0 796 sg=6074 px=0 gx=796
CATGTGGACTCTGCAGGGTCCCTAACTGCC
>group_717_9 6870 1 0 796 sg=6074 px=0 gx=796
CTAACAGCTGTATCTCCATTTTGATGTGAA
>group_719_0 96 1 0 0 sg=96 px=0 gx=0
GAATTGGATTTAGGTGACACTATAGAATAC
>group_719_1 96 1 0 0 sg=96 px=0 gx=0
AGTGTCACCTAAATCCAATTCACTGGCCGT
>group_719_2 96 1 0 0 sg=96 px=0 gx=0
TAGAATACGAATTCGAGCTCGGTACCCGGG
>group_719_3 96 1 0 0 sg=96 px=0 gx=0
CGACGGCCAGTGAATTGGATTTAGGTGACA
>group_719_4 96 1 0 0 sg=96 px=0 gx=0
ATAGTGTCACCTAAATCCAATTCACTGGCC
>group_719_5 96 1 0 0 sg=96 px=0 gx=0
TTCTATAGTGTCACCTAAATCCAATTCACT
>group_719_6 96 1 0 0 sg=96 px=0 gx=0
AAATCCAATTCACTGGCCGTCGTTTTACAA
>group_719_7 96 1 0 0 sg=96 px=0 gx=0
ATTCGTATTCTATAGTGTCACCTAAATCCA
>group_719_8 96 1 0 0 sg=96 px=0 gx=0
GTCACCTAAATCCAATTCACTGGCCGTCGT
>group_719_9 96 1 0 0 sg=96 px=0 gx=0
CGTATTCTATAGTGTCACCTAAATCCAATT
>group_720_0 552 1 0 0 sg=552 px=0 gx=0
GTGGTGATGCGTGATGATGATGGTGGTGGG
>group_720_1 552 1 0 0 sg=552 px=0 gx=0
GGTGATGGTGATGATGATGCGTGGTGGTGG
>group_720_2 552 1 0 0 sg=552 px=0 gx=0
TGAATGGCGAATGTGACGCGCCCTGTAGCG
>group_720_3 552 1 0 0 sg=552 px=0 gx=0
TAATTTCGGCTAGCAGCTGTTTCCTGTGTG
>group_720_4 552 1 0 0 sg=552 px=0 gx=0
TTAATTTCGGCTAGCAGCTGTTTCCTGTGT
>group_720_5 552 1 0 0 sg=552 px=0 gx=0
ATTGTTGTCCGCTCACAATTGTCTCCCTAT
>group_720_6 552 1 0 0 sg=552 px=0 gx=0
GCATCACCACCACCACCACGCATCATCATC
>group_720_7 552 1 0 0 sg=552 px=0 gx=0
CGGTACCGGTCCGGAATTCCCGGGTCGACG
>group_720_8 552 1 0 0 sg=552 px=0 gx=0
GAATGTGACGCGCCCTGTAGCGGCGCATTA
>group_720_9 552 1 0 0 sg=552 px=0 gx=0
GTGGGTACCAACACAATGGCGCGCTTCCCG
>group_721_0 306 0 0 0 sg=306 px=0 gx=0
TTGCCGCCGGGCGTTTTTTATTGGTGATCA
>group_721_1 306 0 0 0 sg=306 px=0 gx=0
GTAGCGAGACACCCGGGAAGCCTGATCTAC
>group_721_2 306 0 0 0 sg=306 px=0 gx=0
TATCGGGCCCTGGCCAGCTAGCAGGCGAAT
>group_721_3 306 0 0 0 sg=306 px=0 gx=0
CGACCGTCAGTCGCGCGAGCGCGAAAATTC
>group_721_4 306 0 0 0 sg=306 px=0 gx=0
AGCTAGCAGGCGAATACTTCATATATGCGG
>group_721_5 306 0 0 0 sg=306 px=0 gx=0
TTTTCGCGCTCGCGCGACTGACGGTCGTAA
>group_721_6 306 0 0 0 sg=306 px=0 gx=0
GCCGCCGGGCGTTTTTTATTGGTGATCAAT
>group_721_7 306 0 0 0 sg=306 px=0 gx=0
GGTGATCAATTCGTAATCATGTCATAGCTG
>group_721_8 306 0 0 0 sg=306 px=0 gx=0
CCAGCTAGCAGGCGAATACTTCATATATGC
>group_721_9 306 0 0 0 sg=306 px=0 gx=0
GCGAGCGCGAAAATTCGAGCGCAGCAAGCC
>group_722_0 60 1 0 0 sg=60 px=0 gx=0
CGGTTGTCAGCGCAGGGGCGCCCGGTTCTT
>group_722_1 60 1 0 0 sg=60 px=0 gx=0
TGATGCCGCCGTGTTCCGGTTGTCAGCGCA
>group_722_2 60 1 0 0 sg=60 px=0 gx=0
CTCTGATGCCGCCGTGTTCCGGTTGTCAGC
>group_722_3 60 1 0 0 sg=60 px=0 gx=0
ACCGGAACACGGCGGCATCAGAGCAGCCGA
>group_722_4 60 1 0 0 sg=60 px=0 gx=0
TGCGCTGACAACCGGAACACGGCGGCATCA
>group_722_5 60 1 0 0 sg=60 px=0 gx=0
GCCGTGTTCCGGTTGTCAGCGCAGGGGCGC
>group_722_6 60 1 0 0 sg=60 px=0 gx=0
GCTGCTCTGATGCCGCCGTGTTCCGGTTGT
>group_722_7 60 1 0 0 sg=60 px=0 gx=0
GCGCTGACAACCGGAACACGGCGGCATCAG
>group_722_8 60 1 0 0 sg=60 px=0 gx=0
TTCCGGTTGTCAGCGCAGGGGCGCCCGGTT
>group_722_9 60 1 0 0 sg=60 px=0 gx=0
CCGGGCGCCCCTGCGCTGACAACCGGAACA
>group_723_0 168 1 0 0 sg=168 px=0 gx=0
CGCCAGAATTCGCCCTATAGTGAGTCGTAT
>group_723_1 168 1 0 0 sg=168 px=0 gx=0
GAGGATTCGCCAGAATTCGCCCTATAGTGA
>group_723_2 168 1 0 0 sg=168 px=0 gx=0
GCTGGTCAGAGGATTCGCCAGAATTCGCCC
>group_723_3 168 1 0 0 sg=168 px=0 gx=0
GATCCATGGGTCGACCGGCCGACGCGCTGG
>group_723_4 168 1 0 0 sg=168 px=0 gx=0
AATGTCATGATAATAATGGTTTCTTAGCTC
>group_723_5 168 1 0 0 sg=168 px=0 gx=0
TAATAATGGTTTCTTAGCTCTAGAAATATT
>group_723_6 168 1 0 0 sg=168 px=0 gx=0
TAGGGCGAATTCTGGCGAATCCTCTGACCA
>group_723_7 168 1 0 0 sg=168 px=0 gx=0
CAGATAAAATATTTCTAGAGCTAAGAAACC
>group_723_8 168 1 0 0 sg=168 px=0 gx=0
AGCTAAGAAACCATTATTATCATGACATTA
>group_723_9 168 1 0 0 sg=168 px=0 gx=0
GGTTTCTTAGCTCTAGAAATATTTTATCTG
>group_724_0 46 0 0 22 sg=24 px=0 gx=22
TTTTTTTTTTCGTCATTATAAAAATCATTA
>group_724_1 46 0 0 22 sg=24 px=0 gx=22
ATGATTTTTATAATGACGAAAAAAAAAAAA
>group_724_2 46 0 0 22 sg=24 px=0 gx=22
CAATTTTTTTTTTTTCGTCATTATAAAAAT
>group_724_3 46 0 0 22 sg=24 px=0 gx=22
AATTTTTTTTTTTTCGTCATTATAAAAATC
>group_724_4 46 0 0 22 sg=24 px=0 gx=22
CGTAATGATTTTTATAATGACGAAAAAAAA
>group_724_5 46 0 0 22 sg=24 px=0 gx=22
TTTTTCGTCATTATAAAAATCATTACGACC
>group_724_6 46 0 0 22 sg=24 px=0 gx=22
ATTTTTTTTTTTTCGTCATTATAAAAATCA
>group_724_7 46 0 0 22 sg=24 px=0 gx=22
AATGATTTTTATAATGACGAAAAAAAAAAA
>group_724_8 46 0 0 22 sg=24 px=0 gx=22
TTTTTTCGTCATTATAAAAATCATTACGAC
>group_724_9 46 0 0 22 sg=24 px=0 gx=22
ATTTTTATAATGACGAAAAAAAAAAAATTG
>group_725_0 198 1 0 0 sg=198 px=0 gx=0
CGCTACACTTGCCAGCGCCCTAGGGCCCGG
>group_725_1 198 1 0 0 sg=198 px=0 gx=0
CGAGAAAGGAAGGGAAGAAAGCGAAAGGAC
>group_725_2 198 1 0 0 sg=198 px=0 gx=0
TATAGGGAGCTCGTCGACGAATTCCAGTCT
>group_725_3 198 1 0 0 sg=198 px=0 gx=0
CTCACTATAGGGAGCTCGTCGACGAATTCC
>group_725_4 198 1 0 0 sg=198 px=0 gx=0
ACACTTGCCAGCGCCCTAGGGCCCGGTCCT
>group_725_5 198 1 0 0 sg=198 px=0 gx=0
GGCCAAATTCGTAATCATGTCATAGCTGTT
>group_725_6 198 1 0 0 sg=198 px=0 gx=0
AGAGCAAAGCTTACTAGTGATGCATATTCT
>group_725_7 198 1 0 0 sg=198 px=0 gx=0
GAAAGGAAGGGAAGAAAGCGAAAGGACCGG
>group_725_8 198 1 0 0 sg=198 px=0 gx=0
ACTATAGGGAGCTCGTCGACGAATTCCAGT
>group_725_9 198 1 0 0 sg=198 px=0 gx=0
TAAGCTTTGCTCTAGACTGGAATTCGTCGA
>group_726_0 58 1 0 0 sg=58 px=0 gx=0
TGAGCTCGGGGGGGGGGGGGCGCTGAGGTC
>group_726_1 58 1 0 0 sg=58 px=0 gx=0
GCTTTCCCCCCCCCCCCCGAGCTCTTAATT
>group_726_2 58 1 0 0 sg=58 px=0 gx=0
GACCTCAGCGCCCCCCCCCCCCCGAGCTCA
>group_726_3 58 1 0 0 sg=58 px=0 gx=0
CGAAATCGATGAGCTCGGGGGGGGGGGGGC
>group_726_4 58 1 0 0 sg=58 px=0 gx=0
ACGAAATCGATGAGCTCGGGGGGGGGGGGG
>group_726_5 58 1 0 0 sg=58 px=0 gx=0
ATCGATGAGCTCGGGGGGGGGGGGGCGCTG
>group_726_6 58 1 0 0 sg=58 px=0 gx=0
TTTCCCCCCCCCCCCCGAGCTCTTAATTAA
>group_726_7 58 1 0 0 sg=58 px=0 gx=0
CCCCCCCCCGAGCTCATCGATTTCGTTCCA
>group_726_8 58 1 0 0 sg=58 px=0 gx=0
CCCCCCCCCCCGAGCTCATCGATTTCGTTC
>group_726_9 58 1 0 0 sg=58 px=0 gx=0
CCCCCCCCCCCCCGAGCTCATCGATTTCGT
>group_727_0 1994 1 0 1262 sg=732 px=0 gx=1262
AAGGGAAGCGGCCGCCCGGGTCGACTCTAG
>group_727_1 1994 1 0 1262 sg=732 px=0 gx=1262
AGAGGTAAACTCGAGATCTCCTCCAAAAAA
>group_727_2 1994 1 0 1262 sg=732 px=0 gx=1262
GTGAGTCGTATTAAGCTTAGGCTGGATCGG
>group_727_3 1994 1 0 1262 sg=732 px=0 gx=1262
AGTCGAGTTTACCTCTGGCGGTGATAGTCG
>group_727_4 1994 1 0 1262 sg=732 px=0 gx=1262
TCTAAGTGACGGCTGCATCCCTACCGCTTC
>group_727_5 1994 1 0 1262 sg=732 px=0 gx=1262
TAAGTGACGGCTGCATCCCTACCGCTTCAT
>group_727_6 1994 1 0 1262 sg=732 px=0 gx=1262
GATTATTGGCCGCTGGAGCTGATCTGACTC
>group_727_7 1994 1 0 1262 sg=732 px=0 gx=1262
ACTTCCACTATGAAGGCGGCCCATGTATGG
>group_727_8 1994 1 0 1262 sg=732 px=0 gx=1262
TTGCTCACATGGCTCGACAGATCTTGGCTT
>group_727_9 1994 1 0 1262 sg=732 px=0 gx=1262
GGCTTTTTTGGAGGAGATCTCGAGTTTACC
>group_728_0 48 7 0 0 sg=48 px=0 gx=0
CCGACTGTTGATCTGCCTCGCTGGCCTGCC
>group_728_1 48 7 0 0 sg=48 px=0 gx=0
CGAGGCAGATCAACAGTCGGTACGGCTGAC
>group_728_2 48 7 0 0 sg=48 px=0 gx=0
TGCGGCAGGCCAGCGAGGCAGATCAACAGT
>group_728_3 48 7 0 0 sg=48 px=0 gx=0
AGAACTGCGGCAGGCCAGCGAGGCAGATCA
>group_728_4 48 7 0 0 sg=48 px=0 gx=0
GCAGGCCAGCGAGGCAGATCAACAGTCGGT
>group_728_5 48 7 0 0 sg=48 px=0 gx=0
ACTGCGGCAGGCCAGCGAGGCAGATCAACA
>group_728_6 48 7 0 0 sg=48 px=0 gx=0
ACCGACTGTTGATCTGCCTCGCTGGCCTGC
>group_728_7 48 7 0 0 sg=48 px=0 gx=0
GTACCGACTGTTGATCTGCCTCGCTGGCCT
>group_728_8 48 7 0 0 sg=48 px=0 gx=0
TGATCTGCCTCGCTGGCCTGCCGCAGTTCT
>group_728_9 48 7 0 0 sg=48 px=0 gx=0
TGGTCAGCCGTACCGACTGTTGATCTGCCT
>group_729_0 142 1 0 0 sg=142 px=0 gx=0
CTTGTACAAAGTGGTGATCGACCCGGGTCT
>group_729_1 142 1 0 0 sg=142 px=0 gx=0
AGTTCGTAAGACTTCTCGAGGCGGCCGCTC
>group_729_2 142 1 0 0 sg=142 px=0 gx=0
GAGGCGGCCGCTCTAGACCCGGGTCGATCA
>group_729_3 142 1 0 0 sg=142 px=0 gx=0
CTTGTGATCGAGGATCCAGCGCTGGGCTGC
>group_729_4 142 1 0 0 sg=142 px=0 gx=0
AGCGGCCGCCTCGAGAAGTCTTACGAACTT
>group_729_5 142 1 0 0 sg=142 px=0 gx=0
GTTCGTAAGACTTCTCGAGGCGGCCGCTCT
>group_729_6 142 1 0 0 sg=142 px=0 gx=0
CGAATTCCTGCAGCCCAGCGCTGGATCCTC
>group_729_7 142 1 0 0 sg=142 px=0 gx=0
TACAAAGTGGTGATCGACCCGGGTCTAGAG
>group_729_8 142 1 0 0 sg=142 px=0 gx=0
CGGGTCTAGAGCGGCCGCCTCGAGAAGTCT
>group_729_9 142 1 0 0 sg=142 px=0 gx=0
GCCCAGCGCTGGATCCTCGATCACAAGTTT
>group_730_0 86 0 0 0 sg=86 px=0 gx=0
CGACTGCGCGCTCGCAGATCTGCGCGACAC
>group_730_1 86 0 0 0 sg=86 px=0 gx=0
TGCGAGCGCGCAGTCGTACGTGCATTATAG
>group_730_2 86 0 0 0 sg=86 px=0 gx=0
GGGTCCGCGTCCTTCATGTGTCGCGCAGAT
>group_730_3 86 0 0 0 sg=86 px=0 gx=0
GCGACACATGAAGGACGCGGACCCAAGATC
>group_730_4 86 0 0 0 sg=86 px=0 gx=0
GCGAGCGCGCAGTCGTACGTGCATTATAGA
>group_730_5 86 0 0 0 sg=86 px=0 gx=0
TGCACGTACGACTGCGCGCTCGCAGATCTG
>group_730_6 86 0 0 0 sg=86 px=0 gx=0
AGATCTATAATGCACGTACGACTGCGCGCT
>group_730_7 86 0 0 0 sg=86 px=0 gx=0
TTCATGTGTCGCGCAGATCTGCGAGCGCGC
>group_730_8 86 0 0 0 sg=86 px=0 gx=0
CGCGCAGATCTGCGAGCGCGCAGTCGTACG
>group_730_9 86 0 0 0 sg=86 px=0 gx=0
TCCGCGTCCTTCATGTGTCGCGCAGATCTG
>group_731_0 1286 1 0 1158 sg=128 px=0 gx=1158
AAGAAGGAGATATACATATGAAAAAGATTT
>group_731_1 1286 1 0 1158 sg=128 px=0 gx=1158
ATACATATGAAAAAGATTTGGCTGGCGCTG
>group_731_2 1286 1 0 1158 sg=128 px=0 gx=1158
TATACATATGAAAAAGATTTGGCTGGCGCT
>group_731_3 1286 1 0 1158 sg=128 px=0 gx=1158
AAGTATTTCACTGTATCAGCATACTGCTGA
>group_731_4 1286 1 0 1158 sg=128 px=0 gx=1158
AGTTGATCCTTTTTTCTCGCTTAAGTATTT
>group_731_5 1286 1 0 1158 sg=128 px=0 gx=1158
TTAAGTATTTCACTGTATCAGCATACTGCT
>group_731_6 1286 1 0 1158 sg=128 px=0 gx=1158
GATCCTTTTTTCTCGCTTAAGTATTTCACT
>group_731_7 1286 1 0 1158 sg=128 px=0 gx=1158
ACCACTAGTTGATCCTTTTTTCTCGCTTAA
>group_731_8 1286 1 0 1158 sg=128 px=0 gx=1158
GCCAGCCAAATCTTTTTCATATGTATATCT
>group_731_9 1286 1 0 1158 sg=128 px=0 gx=1158
TCTCGCTTAAGTATTTCACTGTATCAGCAT
>group_732_0 72 0 0 0 sg=72 px=0 gx=0
GTACTCGAGGATCCCGGGTACCGAGCTCTA
>group_732_1 72 0 0 0 sg=72 px=0 gx=0
AAGTTTGTATCGTACTCGAGGATCCCGGGT
>group_732_2 72 0 0 0 sg=72 px=0 gx=0
TAAAAATTATTTATTTAGAGCTCGGTACCC
>group_732_3 72 0 0 0 sg=72 px=0 gx=0
TATCGTACTCGAGGATCCCGGGTACCGAGC
>group_732_4 72 0 0 0 sg=72 px=0 gx=0
ATCCGTTAAGTTTGTATCGTACTCGAGGAT
>group_732_5 72 0 0 0 sg=72 px=0 gx=0
CCGGGATCCTCGAGTACGATACAAACTTAA
>group_732_6 72 0 0 0 sg=72 px=0 gx=0
TCCGTTAAGTTTGTATCGTACTCGAGGATC
>group_732_7 72 0 0 0 sg=72 px=0 gx=0
AGTTTGTATCGTACTCGAGGATCCCGGGTA
>group_732_8 72 0 0 0 sg=72 px=0 gx=0
GATCCTCGAGTACGATACAAACTTAACGGA
>group_732_9 72 0 0 0 sg=72 px=0 gx=0
GGATCCCGGGTACCGAGCTCTAAATAAATA
>group_733_0 94 0 0 0 sg=94 px=0 gx=0
CAACCGGTACCTCTAGAACTATAGCTAGAA
>group_733_1 94 0 0 0 sg=94 px=0 gx=0
TCTAGCTATAGTTCTAGAGGTACCGGTTGT
>group_733_2 94 0 0 0 sg=94 px=0 gx=0
CCTCAGGTCGACGTCCCATGGGGATCGTGC
>group_733_3 94 0 0 0 sg=94 px=0 gx=0
GGTCGACGTCCCATGGGGATCGTGCACAGC
>group_733_4 94 0 0 0 sg=94 px=0 gx=0
ACCTCTAGAACTATAGCTAGAATTCGCAAA
>group_733_5 94 0 0 0 sg=94 px=0 gx=0
TTACCTCAGGTCGACGTCCCATGGGGATCG
>group_733_6 94 0 0 0 sg=94 px=0 gx=0
ATATCAGCGCTTTAAATTTGCGAATTCTAG
>group_733_7 94 0 0 0 sg=94 px=0 gx=0
AGCGCTTTAAATTTGCGAATTCTAGCTATA
>group_733_8 94 0 0 0 sg=94 px=0 gx=0
CGGTACCTCTAGAACTATAGCTAGAATTCG
>group_733_9 94 0 0 0 sg=94 px=0 gx=0
GCTAGAATTCGCAAATTTAAAGCGCTGATA
>group_734_0 52 1 0 0 sg=52 px=0 gx=0
CAGATTGAGATCCCCCCGGAATTCGAGCTC
>group_734_1 52 1 0 0 sg=52 px=0 gx=0
GATTGAGATCCCCCCGGAATTCGAGCTCGC
>group_734_2 52 1 0 0 sg=52 px=0 gx=0
CCCGGGCGAGCTCGAATTCCGGGGGGATCT
>group_734_3 52 1 0 0 sg=52 px=0 gx=0
CCCCCCGGAATTCGAGCTCGCCCGGGGATC
>group_734_4 52 1 0 0 sg=52 px=0 gx=0
ATCCCCGGGCGAGCTCGAATTCCGGGGGGA
>group_734_5 52 1 0 0 sg=52 px=0 gx=0
GAGATCCCCCCGGAATTCGAGCTCGCCCGG
>group_734_6 52 1 0 0 sg=52 px=0 gx=0
AGCCGCCAGATTGAGATCCCCCCGGAATTC
>group_734_7 52 1 0 0 sg=52 px=0 gx=0
GAGCTCGAATTCCGGGGGGATCTCAATCTG
>group_734_8 52 1 0 0 sg=52 px=0 gx=0
CCACCAGCCGCCAGATTGAGATCCCCCCGG
>group_734_9 52 1 0 0 sg=52 px=0 gx=0
CCCCGGGCGAGCTCGAATTCCGGGGGGATC
>group_735_0 162 1 0 0 sg=162 px=0 gx=0
GTGGTTCGATCTAGAATGGCTAGCAAAGGA
>group_735_1 162 1 0 0 sg=162 px=0 gx=0
CAAGCTGGCTAGTTAAGCTTGGTACTCAAA
>group_735_2 162 1 0 0 sg=162 px=0 gx=0
AAGCTTGGTACTCAAACAAGTTTGTACAAA
>group_735_3 162 1 0 0 sg=162 px=0 gx=0
CTGGCTAGTTAAGCTTGGTACTCAAACAAG
>group_735_4 162 1 0 0 sg=162 px=0 gx=0
ATGAGCTCTACAAATAATGAATTAAACCCG
>group_735_5 162 1 0 0 sg=162 px=0 gx=0
TCAGCTTTTTTGTACAAACTTGTTTGAGTA
>group_735_6 162 1 0 0 sg=162 px=0 gx=0
GTTCGATCTAGAATGGCTAGCAAAGGAGAA
>group_735_7 162 1 0 0 sg=162 px=0 gx=0
CATTCTAGATCGAACCACTTTGTACAAGAA
>group_735_8 162 1 0 0 sg=162 px=0 gx=0
TTGTTTGAGTACCAAGCTTAACTAGCCAGC
>group_735_9 162 1 0 0 sg=162 px=0 gx=0
TTCTTGTACAAAGTGGTTCGATCTAGAATG
>group_736_0 338 1 0 0 sg=338 px=0 gx=0
TAGATCCGGTGGATCCCGATCTTTACAATT
>group_736_1 338 1 0 0 sg=338 px=0 gx=0
GTGGATCCCGATCTTTACAATTTGGACTTT
>group_736_2 338 1 0 0 sg=338 px=0 gx=0
CGTCAGATCCGCTAGCGGGGTACTGCAGAA
>group_736_3 338 1 0 0 sg=338 px=0 gx=0
CTAGCGGGGTACTGCAGAAGTTGGTCGTGA
>group_736_4 338 1 0 0 sg=338 px=0 gx=0
CCGCTAGCGGATCTGACGGTTCACTAAACC
>group_736_5 338 1 0 0 sg=338 px=0 gx=0
TCAATGTATCTTAACGCGTAGAATTCACCC
>group_736_6 338 1 0 0 sg=338 px=0 gx=0
AACTTCTGCAGTACCCCGCTAGCGGATCTG
>group_736_7 338 1 0 0 sg=338 px=0 gx=0
TCGGGATCCACCGGATCTAGATAACTGATC
>group_736_8 338 1 0 0 sg=338 px=0 gx=0
GTCCAAATTGTAAAGATCGGGATCCACCGG
>group_736_9 338 1 0 0 sg=338 px=0 gx=0
CCCGTAATTGATTACTATTAATAAGGGTGA
>group_737_0 92 1 0 0 sg=92 px=0 gx=0
AGTTAGTTAGGATCCCCCGGGCTGCAGGAA
>group_737_1 92 1 0 0 sg=92 px=0 gx=0
TCGGGATCGCTAGTTAGTTAGGATCCCCCG
>group_737_2 92 1 0 0 sg=92 px=0 gx=0
GAATTCCTGCAGCCCGGGGGATCCTAACTA
>group_737_3 92 1 0 0 sg=92 px=0 gx=0
GTACTATTTCCAGCTTTTGTTCCCTTTAGT
>group_737_4 92 1 0 0 sg=92 px=0 gx=0
TCGCTAGTTAGTTAGGATCCCCCGGGCTGC
>group_737_5 92 1 0 0 sg=92 px=0 gx=0
CGGGATCGCTAGTTAGTTAGGATCCCCCGG
>group_737_6 92 1 0 0 sg=92 px=0 gx=0
GGAAATCCATTATGTACTATTTCCAGCTTT
>group_737_7 92 1 0 0 sg=92 px=0 gx=0
GCAGCCCGGGGGATCCTAACTAACTAGCGA
>group_737_8 92 1 0 0 sg=92 px=0 gx=0
CTCACTAAAGGGAACAAAAGCTGGAAATAG
>group_737_9 92 1 0 0 sg=92 px=0 gx=0
CGCTAGTTAGTTAGGATCCCCCGGGCTGCA
>group_738_0 4 0 0 0 sg=4 px=0 gx=0
ATCCCCGGGTACCGAGCTCGAATTAGTCTG
>group_738_1 4 0 0 0 sg=4 px=0 gx=0
GATCCCCGGGTACCGAGCTCGAATTAGTCT
>group_738_2 4 0 0 0 sg=4 px=0 gx=0
CAGACTAATTCGAGCTCGGTACCCGGGGAT
>group_738_3 4 0 0 0 sg=4 px=0 gx=0
AGACTAATTCGAGCTCGGTACCCGGGGATC
>group_739_0 9434 1 0 7240 sg=2194 px=0 gx=7240
ACTAGACTTTCTTCACCAATTGACCCACCT
>group_739_1 9434 1 0 7240 sg=2194 px=0 gx=7240
TCTGGCTGGATAGAAGCTTTCCCAACTAAG
>group_739_2 9434 1 0 7240 sg=2194 px=0 gx=7240
TACCTCAGTCTCAGTGGTCACCGCTGCTCC
>group_739_3 9434 1 0 7240 sg=2194 px=0 gx=7240
TGTCCCATAGTGAGCTTGCCAGCATCTTTT
>group_739_4 9434 1 0 7240 sg=2194 px=0 gx=7240
GGTAGTAGGATCCTGAGCCGGCGCTTTGGG
>group_739_5 9434 1 0 7240 sg=2194 px=0 gx=7240
GACCAACGGCTGTCCCATAGTGAGCTTGCC
>group_739_6 9434 1 0 7240 sg=2194 px=0 gx=7240
TATGGGCGGTGGCAAAAGCGTAACGGCTAT
>group_739_7 9434 1 0 7240 sg=2194 px=0 gx=7240
CATCCGTAGGCAGGGGGGCCAGCCAGCTGC
>group_739_8 9434 1 0 7240 sg=2194 px=0 gx=7240
CGGCATGGGGGGCCAGAATGACCAACGGCT
>group_739_9 9434 1 0 7240 sg=2194 px=0 gx=7240
ATGGCTATAAGTATCTTTTAGTTTTTGTAG
>group_740_0 450 0 0 0 sg=450 px=0 gx=0
TAAGACGAAGCTAAAATCCCTCTTCGGAAG
>group_740_1 450 0 0 0 sg=450 px=0 gx=0
ACAGGAAATTCCATCCAATGATTGAAGGGT
>group_740_2 450 0 0 0 sg=450 px=0 gx=0
GCTTCCGAAGAGGGATTTTAGCTTCGTCTT
>group_740_3 450 0 0 0 sg=450 px=0 gx=0
CCTCTTCGGAAGCTTGGATCTGAGCTTGGC
>group_740_4 450 0 0 0 sg=450 px=0 gx=0
GCTTTTATACCAGCAGAGTGTTTCCACGTG
>group_740_5 450 0 0 0 sg=450 px=0 gx=0
TACTGAGAACTCATAAGACGAAGCTAAAAT
>group_740_6 450 0 0 0 sg=450 px=0 gx=0
ATGAAGTCCTCACCTGCTTTTATACCAGCA
>group_740_7 450 0 0 0 sg=450 px=0 gx=0
ATCTAAGCCCTGGGATCAACAGGAAATTCC
>group_740_8 450 0 0 0 sg=450 px=0 gx=0
CTTATGAGTTCTCAGTAACTGCAGTTAATG
>group_740_9 450 0 0 0 sg=450 px=0 gx=0
CGTCTTATGAGTTCTCAGTAACTGCAGTTA
>group_741_0 9102 0 3966 3966 sg=5136 px=0 gx=0
AAAGGCGCAATTGGTTCGACATGATGGGGT
>group_741_1 9102 0 3966 3966 sg=5136 px=0 gx=0
GTGCTGGCTCATGTCAAAATCGCCAGGCAT
>group_741_2 9102 0 3966 3966 sg=5136 px=0 gx=0
AAATCAATTCTTGACAGGAAAACAACCCCA
>group_741_3 9102 0 3966 3966 sg=5136 px=0 gx=0
GATTACCTCATCCCATCATTTCGTGCAACG
>group_741_4 9102 0 3966 3966 sg=5136 px=0 gx=0
AACAACTGCCAGACCGGGTATGGCGCCGGC
>group_741_5 9102 0 3966 3966 sg=5136 px=0 gx=0
CCGGAGGCATTCAATCGCGCCGATTTCGGG
>group_741_6 9102 0 3966 3966 sg=5136 px=0 gx=0
TTCTATGAACTGCTGGGTCTGCGCGGTTCA
>group_741_7 9102 0 3966 3966 sg=5136 px=0 gx=0
CATGCCCTTTCAAGCCCTGCAAGTCGGCAA
>group_741_8 9102 0 3966 3966 sg=5136 px=0 gx=0
GGTCTGCGCGGTTCAGTCGAATACCACCTT
>group_741_9 9102 0 3966 3966 sg=5136 px=0 gx=0
ATCGCAAAATGGCCCTGTTTTGGGGTGAAT
>group_742_0 882 1 0 4 sg=878 px=0 gx=4
GGCCTTAATTGGCCTATATGGCCTCTAGAG
>group_742_1 882 1 0 4 sg=878 px=0 gx=4
TATCGATAAGCTTGATATCGAATTCGAGTT
>group_742_2 882 1 0 4 sg=878 px=0 gx=4
TTTACGAGGACGATGCCTATTTAAAGAGAT
>group_742_3 882 1 0 4 sg=878 px=0 gx=4
GATCCGAGCTCATGCAGAAGCTTTGCGTAC
>group_742_4 882 1 0 4 sg=878 px=0 gx=4
CTATTTAAAGAGATCCCGAGATCGTGTGCC
>group_742_5 882 1 0 4 sg=878 px=0 gx=4
CACTTTAAAAGGGGTTTCCGGATTAATATT
>group_742_6 882 1 0 4 sg=878 px=0 gx=4
GAAATCTGATATTTTGCATATCTTGCCATC
>group_742_7 882 1 0 4 sg=878 px=0 gx=4
GCATGCAAGCTTGGATCCGAGCTCATGCAG
>group_742_8 882 1 0 4 sg=878 px=0 gx=4
ATAACATTAATATTAATCCGGAAACCCCTT
>group_742_9 882 1 0 4 sg=878 px=0 gx=4
TCTGATATTTTGCATATCTTGCCATCCGCA
>group_743_0 164 1 0 0 sg=164 px=0 gx=0
TGGTCATGTGCTGTCCTGGCGTAATAGCGA
>group_743_1 164 1 0 0 sg=164 px=0 gx=0
ACGATTTTGGCGCGCCAAACTGGACACATG
>group_743_2 164 1 0 0 sg=164 px=0 gx=0
CCTCTTCGCTATTACGCCAGGACAGCACAT
>group_743_3 164 1 0 0 sg=164 px=0 gx=0
ATTACGCCAGGACAGCACATGACCAGGAGC
>group_743_4 164 1 0 0 sg=164 px=0 gx=0
GATGATGATATCCGTTTAGGCGCGCCCCAT
>group_743_5 164 1 0 0 sg=164 px=0 gx=0
TCAACGGGCTGGACGATTTTGGCGCGCCAA
>group_743_6 164 1 0 0 sg=164 px=0 gx=0
CCGATTCATTAATGCAGGATTTCCCGGTCG
>group_743_7 164 1 0 0 sg=164 px=0 gx=0
TCGCTATTACGCCAGGACAGCACATGACCA
>group_743_8 164 1 0 0 sg=164 px=0 gx=0
TAACAGCCAGTGCGACCGGGAAATCCTGCA
>group_743_9 164 1 0 0 sg=164 px=0 gx=0
TGTCCTGGCGTAATAGCGAAGAGGCCCGCA
>group_744_0 2362 1 0 1664 sg=698 px=0 gx=1664
AATTCGACTTCACGCCATAATCATGTGTCA
>group_744_1 2362 1 0 1664 sg=698 px=0 gx=1664
AATTATTCCCCCTATCTTTGGGAATCCCTG
>group_744_2 2362 1 0 1664 sg=698 px=0 gx=1664
CAACCTACTAATATTGTCTCTACATGGCAA
>group_744_3 2362 1 0 1664 sg=698 px=0 gx=1664
TTCACGCCATAATCATGTGTCAAAAATTCC
>group_744_4 2362 1 0 1664 sg=698 px=0 gx=1664
TACCCGGCCCCCAATTTTGAAACCTATCAC
>group_744_5 2362 1 0 1664 sg=698 px=0 gx=1664
AGGAATTTTTGACACATGATTATGGCGTGA
>group_744_6 2362 1 0 1664 sg=698 px=0 gx=1664
AAAAGAGCTTTTCACAATTTCTATGTGAAG
>group_744_7 2362 1 0 1664 sg=698 px=0 gx=1664
AATTTCTATGTGAAGCGTAGAGTAAACAAT
>group_744_8 2362 1 0 1664 sg=698 px=0 gx=1664
TTCGGAGTGACCATCCCCTAGATACACAAG
>group_744_9 2362 1 0 1664 sg=698 px=0 gx=1664
TCAGGACATAGCGTTGGCTACCCGGCCCCC
>group_745_0 156 1 0 0 sg=156 px=0 gx=0
ACTGCGGCCGCCCGGGCGGCCGCAATTCGT
>group_745_1 156 1 0 0 sg=156 px=0 gx=0
CCAAACTGCGGCCGCCCGGGCGGCCGCAAT
>group_745_2 156 1 0 0 sg=156 px=0 gx=0
TCATGGTCATAATTCGTAATCATGGTCATA
>group_745_3 156 1 0 0 sg=156 px=0 gx=0
CCATGATTACGAATTATGACCATGATTACG
>group_745_4 156 1 0 0 sg=156 px=0 gx=0
GACCATGATTACGAATTGCGGCCGCCCGGG
>group_745_5 156 1 0 0 sg=156 px=0 gx=0
TGCGGCCGCCCGGGCGGCCGCAGTTTGGCA
>group_745_6 156 1 0 0 sg=156 px=0 gx=0
AGTGCCAAGCTGGCCAGTGCCAAACTGCGG
>group_745_7 156 1 0 0 sg=156 px=0 gx=0
GCCAAGCTGGCCAGTGCCAAACTGCGGCCG
>group_745_8 156 1 0 0 sg=156 px=0 gx=0
ACGAATTGCGGCCGCCCGGGCGGCCGCAGT
>group_745_9 156 1 0 0 sg=156 px=0 gx=0
GGCGGCCGCAATTCGTAATCATGGTCATAA
>group_746_0 3518 1 0 2818 sg=700 px=0 gx=2818
TGTGATGTACCCCAAAACCGGAAGGGCCAC
>group_746_1 3518 1 0 2818 sg=700 px=0 gx=2818
TTTGCACCCCGAAACTGAAAAACCCGGATC
>group_746_2 3518 1 0 2818 sg=700 px=0 gx=2818
CATCCGGTCAATAGCAAGGCGTTGCAAAAT
>group_746_3 3518 1 0 2818 sg=700 px=0 gx=2818
CTTTCGCAGTTGCGTGAACACTCATCCGGT
>group_746_4 3518 1 0 2818 sg=700 px=0 gx=2818
ACGTGGCCCTTCCGGTTTTGGGGTACATCA
>group_746_5 3518 1 0 2818 sg=700 px=0 gx=2818
CTAAAACAGGAAGAGCCGGATTGGTTCTTG
>group_746_6 3518 1 0 2818 sg=700 px=0 gx=2818
CTCTAAAACAGGAAGAGCCACTTTAGTTTT
>group_746_7 3518 1 0 2818 sg=700 px=0 gx=2818
GGCCGCGACAGGCGTGAGTCGGGAAAACTA
>group_746_8 3518 1 0 2818 sg=700 px=0 gx=2818
AAAAACCCGGATCCATTTAAGAATCCGGGG
>group_746_9 3518 1 0 2818 sg=700 px=0 gx=2818
GTGCTTTCGCAGTTGCGTGAACACTCATCC
>group_747_0 3688 1 0 8 sg=3680 px=0 gx=8
TGTTGTTGTTGTTAGTGGTGCTAGTACCTA
>group_747_1 3688 1 0 8 sg=3680 px=0 gx=8
TATTGATGGGAAAGCGGCCGCTACGTAGGG
>group_747_2 3688 1 0 8 sg=3680 px=0 gx=8
GTGAGACGACTGCAGCACCGGTCCGAAATA
>group_747_3 3688 1 0 8 sg=3680 px=0 gx=8
CACGTTTGTGTACATCCGCGCGCCACTCTA
>group_747_4 3688 1 0 8 sg=3680 px=0 gx=8
GAAAATGTGGCGGCGGACCATCACCGTAGA
>group_747_5 3688 1 0 8 sg=3680 px=0 gx=8
GACTCTATATTCTCCTCTCCTCACCCCCTC
>group_747_6 3688 1 0 8 sg=3680 px=0 gx=8
CTTCGTCTCTGTAGCATTTAGGAACCCTCG
>group_747_7 3688 1 0 8 sg=3680 px=0 gx=8
GTGCTTTTTTTCCTTTGGTTCATGCAACTG
>group_747_8 3688 1 0 8 sg=3680 px=0 gx=8
AGGTTGCCTGGGTGGCTGGGTCTTTACTTC
>group_747_9 3688 1 0 8 sg=3680 px=0 gx=8
TTTGCACGCTTCACGCTTTCCACAACTTAT
>group_748_0 932 0 30 0 sg=902 px=30 gx=0
ATGTTAAGGCAATTGGTGTTTATGGCTCTC
>group_748_1 932 0 30 0 sg=902 px=30 gx=0
GTCGGAAAGTTGACCAGACATTACGAGCTG
>group_748_2 932 0 30 0 sg=902 px=30 gx=0
AAGATCTGGTTGCTTAACTGCTTCAGTTAA
>group_748_3 932 0 30 0 sg=902 px=30 gx=0
TCCTTGACTGTACAGGTGGCAATGGCAGGT
>group_748_4 932 0 30 0 sg=902 px=30 gx=0
TTTGCCGATTTATGATCCAGGTGGATACTT
>group_748_5 932 0 30 0 sg=902 px=30 gx=0
TACGATAAGGGCACAGATCGCATCGTGGAA
>group_748_6 932 0 30 0 sg=902 px=30 gx=0
TTATAGCGAAGAGATTCTACTAGATTATGC
>group_748_7 932 0 30 0 sg=902 px=30 gx=0
ACGAGCTGGCACAGTTGGACATAACCTGGA
>group_748_8 932 0 30 0 sg=902 px=30 gx=0
CAACTGTGCCAGCTCGTAATGTCTGGTCAA
>group_748_9 932 0 30 0 sg=902 px=30 gx=0
GTAGAATCTCTTCGCTATAAAAATTCACTT
>group_749_0 86 1 0 0 sg=86 px=0 gx=0
CATTTTTTTCCTCCTTACCATTGCATACAC
>group_749_1 86 1 0 0 sg=86 px=0 gx=0
AATTAAACCACACCTATGGTGTATGCAATG
>group_749_2 86 1 0 0 sg=86 px=0 gx=0
AGGAGGAAAAAAATGCATATGGGGGACCGC
>group_749_3 86 1 0 0 sg=86 px=0 gx=0
GCGGTCCCCCATATGCATTTTTTTCCTCCT
>group_749_4 86 1 0 0 sg=86 px=0 gx=0
TTCCTCCTTACCATTGCATACACCATAGGT
>group_749_5 86 1 0 0 sg=86 px=0 gx=0
TTTTTTTCCTCCTTACCATTGCATACACCA
>group_749_6 86 1 0 0 sg=86 px=0 gx=0
CATATGCATTTTTTTCCTCCTTACCATTGC
>group_749_7 86 1 0 0 sg=86 px=0 gx=0
TAAGGAGGAAAAAAATGCATATGGGGGACC
>group_749_8 86 1 0 0 sg=86 px=0 gx=0
CCATTGCATACACCATAGGTGTGGTTTAAT
>group_749_9 86 1 0 0 sg=86 px=0 gx=0
GCAATGGTAAGGAGGAAAAAAATGCATATG
>group_750_0 9362 1 2420 130 sg=6932 px=2300 gx=10
TTCATGTTCTTCTATATGTATTTATTTATC
>group_750_1 9362 1 2420 130 sg=6932 px=2300 gx=10
GATAACCTTTGGCCAGTGTGGCGCCCTTCA
>group_750_2 9362 1 2420 130 sg=6932 px=2300 gx=10
TTTTTCTTCCAAATACAAATCCATGATATA
>group_750_3 9362 1 2420 130 sg=6932 px=2300 gx=10
TGTTTTAAGCCTTATTAGTGCAGGCTTATA
>group_750_4 9362 1 2420 130 sg=6932 px=2300 gx=10
ATATTCTGCAACCCTTCCCCTCCACCATGA
>group_750_5 9362 1 2420 130 sg=6932 px=2300 gx=10
GCAATAACAGAGTCTAGCACCTCGAGATCA
>group_750_6 9362 1 2420 130 sg=6932 px=2300 gx=10
TGCAAGAGACGCTGAAGCGCGATCCGATGT
>group_750_7 9362 1 2420 130 sg=6932 px=2300 gx=10
GAAGGACTACAACTAGAATAGAATTGATAC
>group_750_8 9362 1 2420 130 sg=6932 px=2300 gx=10
TGTCAACAAACATAAGACACATTGCTCATG
>group_750_9 9362 1 2420 130 sg=6932 px=2300 gx=10
TACTCATGTTCTACAATATTGAAAGGATAT
>group_751_0 606 1 0 0 sg=606 px=0 gx=0
AAGGCGCGCCCCCGGGTACCGAGCTCGAAT
>group_751_1 606 1 0 0 sg=606 px=0 gx=0
GATATATTAGCTGAAGCCTGATACATTTAC
>group_751_2 606 1 0 0 sg=606 px=0 gx=0
AATGTAAATGTATCAGGCTTCAGCTAATAT
>group_751_3 606 1 0 0 sg=606 px=0 gx=0
AATATTCTATCACATCCAAATGTATAAGTG
>group_751_4 606 1 0 0 sg=606 px=0 gx=0
AGATCTGTGTGTTCAGAAAAAAATATTCTA
>group_751_5 606 1 0 0 sg=606 px=0 gx=0
ACCCGGGGGCGCGCCTTCCAACAACTATAT
>group_751_6 606 1 0 0 sg=606 px=0 gx=0
GTGATAGAATATTTTTACATTTTATTTTTC
>group_751_7 606 1 0 0 sg=606 px=0 gx=0
ATTTTTTATTCACATGTATGTACTAATAAA
>group_751_8 606 1 0 0 sg=606 px=0 gx=0
ACCCTAGGCCTTTAGCTTCCTTCTTTGGAT
>group_751_9 606 1 0 0 sg=606 px=0 gx=0
AGTCAACCCTAGGCCTTTAGCTTCCTTCTT
>group_752_0 446 1 0 18 sg=428 px=0 gx=18
TCTGAAAGGGAATTCGATATCAAGCTTATC
>group_752_1 446 1 0 18 sg=428 px=0 gx=18
CGGTGACGGGGATCCACTAGTTCTAGAGCG
>group_752_2 446 1 0 18 sg=428 px=0 gx=18
GATCCATGGCCAAGTTGACCAGTGCCGTTC
>group_752_3 446 1 0 18 sg=428 px=0 gx=18
CGGCCAGTGAGCGCGCCTAATACGACTCAC
>group_752_4 446 1 0 18 sg=428 px=0 gx=18
TAAAACGACGGCCAGTGAGCGCGCCTAATA
>group_752_5 446 1 0 18 sg=428 px=0 gx=18
TCTGATACCAATTTTTAAGCGGGGGCTTAT
>group_752_6 446 1 0 18 sg=428 px=0 gx=18
GTCCCGCTCAGTCCTGCTCCTCGGCCACGA
>group_752_7 446 1 0 18 sg=428 px=0 gx=18
TCCCTCACACCGGTGACGGGGATCCACTAG
>group_752_8 446 1 0 18 sg=428 px=0 gx=18
GTACAGCTCGTCCAGGCCGCGCACCAACAC
>group_752_9 446 1 0 18 sg=428 px=0 gx=18
TTAAAAATTGGTATCAGAGCCATGAATAGG
>group_753_0 110 1 0 0 sg=110 px=0 gx=0
GAATTGTTTTAGTACCTAGCCCGGGATCCT
>group_753_1 110 1 0 0 sg=110 px=0 gx=0
GATGCGTCCGGCGTAGAGGATCCCGGGCTA
>group_753_2 110 1 0 0 sg=110 px=0 gx=0
GGCGTAGAGGATCCCGGGCTAGGTACTAAA
>group_753_3 110 1 0 0 sg=110 px=0 gx=0
CCTGCAGGTCGACTCTAGAGGATCCGGGGT
>group_753_4 110 1 0 0 sg=110 px=0 gx=0
ATCCGGGGTATCTTTAAATACTGTAGAAAA
>group_753_5 110 1 0 0 sg=110 px=0 gx=0
CAGTATTTAAAGATACCCCGGATCCTCTAG
>group_753_6 110 1 0 0 sg=110 px=0 gx=0
ACCCCGGATCCTCTAGAGTCGACCTGCAGG
>group_753_7 110 1 0 0 sg=110 px=0 gx=0
GGCTAGGTACTAAAACAATTCATCCAGTAA
>group_753_8 110 1 0 0 sg=110 px=0 gx=0
GCGTCCGGCGTAGAGGATCCCGGGCTAGGT
>group_753_9 110 1 0 0 sg=110 px=0 gx=0
TAAAGATACCCCGGATCCTCTAGAGTCGAC
>group_754_0 4644 1 0 502 sg=4142 px=0 gx=502
GACTCTAGAGGATCTGATCAAGAGACAGGA
>group_754_1 4644 1 0 502 sg=4142 px=0 gx=502
AGTCCAGAAACAACTTTGGCACATATCAAT
>group_754_2 4644 1 0 502 sg=4142 px=0 gx=502
GAGATATTATCGCGCAAATATCTCTTCAAA
>group_754_3 4644 1 0 502 sg=4142 px=0 gx=502
AATACATAACCATTTGCGGTTTACCGGTAC
>group_754_4 4644 1 0 502 sg=4142 px=0 gx=502
ATTGCCTGCATAAATTCTTTTATTATATAC
>group_754_5 4644 1 0 502 sg=4142 px=0 gx=502
CTTATTTTATAATACAACATGACTGTTTTT
>group_754_6 4644 1 0 502 sg=4142 px=0 gx=502
TATCTCTTCAAAGTAGGAGCTTCTAAACGG
>group_754_7 4644 1 0 502 sg=4142 px=0 gx=502
ACAAACAATTTATTTATGTTTATTTATTTA
>group_754_8 4644 1 0 502 sg=4142 px=0 gx=502
ATGACGTCAGGCTCATGTAAAGGTTTCTCA
>group_754_9 4644 1 0 502 sg=4142 px=0 gx=502
ACTCGGCTACCGCTCGTGGACTTTGAAGTT
>group_755_0 1634 1 0 658 sg=976 px=0 gx=658
GTATAGCATACATTATACGAAGTTATGGGT
>group_755_1 1634 1 0 658 sg=976 px=0 gx=658
GGAGCACGTTTAAACAATTTAAATCTACCG
>group_755_2 1634 1 0 658 sg=976 px=0 gx=658
CACTATCGACCATACCTAATAATTTATCTA
>group_755_3 1634 1 0 658 sg=976 px=0 gx=658
ATACTAGGTAGATAAAAATTTAGGAGGCAT
>group_755_4 1634 1 0 658 sg=976 px=0 gx=658
TTTCGTTTTTCTTTTGCGGACCTGCAGATG
>group_755_5 1634 1 0 658 sg=976 px=0 gx=658
AATATGAGATAATGCCGACTGTACTTTCGG
>group_755_6 1634 1 0 658 sg=976 px=0 gx=658
TAGTAACGTGAAGAAGATCTCTAAAGCTGA
>group_755_7 1634 1 0 658 sg=976 px=0 gx=658
TGGAGCACGTTTAAACAATTTAAATCTACC
>group_755_8 1634 1 0 658 sg=976 px=0 gx=658
AAGCCATTCTTATCATATCCCGAGGACCGA
>group_755_9 1634 1 0 658 sg=976 px=0 gx=658
TGCAGTTTAAATTCGGTCCTCGGGATATGA
>group_756_0 116 1 0 0 sg=116 px=0 gx=0
TACAAGGATGACGACGATAAGTGAAGATCC
>group_756_1 116 1 0 0 sg=116 px=0 gx=0
GATTACAAGGATGACGACGATAAGTGAAGA
>group_756_2 116 1 0 0 sg=116 px=0 gx=0
GTCGTCATCCTTGTAATCAGATCCGTATCC
>group_756_3 116 1 0 0 sg=116 px=0 gx=0
GTCATCCTTGTAATCAGATCCGTATCCACC
>group_756_4 116 1 0 0 sg=116 px=0 gx=0
TAATCAGATCCGTATCCACCTTTACTGGAG
>group_756_5 116 1 0 0 sg=116 px=0 gx=0
AATTCGGATCTTCACTTATCGTCGTCATCC
>group_756_6 116 1 0 0 sg=116 px=0 gx=0
AAAGGTGGATACGGATCTGATTACAAGGAT
>group_756_7 116 1 0 0 sg=116 px=0 gx=0
GGTGGATACGGATCTGATTACAAGGATGAC
>group_756_8 116 1 0 0 sg=116 px=0 gx=0
GGATCTGATTACAAGGATGACGACGATAAG
>group_756_9 116 1 0 0 sg=116 px=0 gx=0
ATTACAAGGATGACGACGATAAGTGAAGAT
>group_757_0 199 1 0 0 sg=199 px=0 gx=0
CGACCCGGGTACCGAGCTCAGATCTCCTCA
>group_757_1 199 1 0 0 sg=199 px=0 gx=0
CCCGGGTACCGAGCTCAGATCTCCTCAATC
>group_757_2 199 1 0 0 sg=199 px=0 gx=0
CATCACCATCACGGATCCCACGTGATATCC
>group_757_3 199 1 0 0 sg=199 px=0 gx=0
ATCCCACGTGATATCCTCAATCGCTTCTAG
>group_757_4 199 1 0 0 sg=199 px=0 gx=0
TGAGGAGATCTGAGCTCGGTACCCGGGTCG
>group_757_5 199 1 0 0 sg=199 px=0 gx=0
GTACCCGGGTCGACAGGCCTCTGCAGCCAA
>group_757_6 199 1 0 0 sg=199 px=0 gx=0
GCTTGGCTGCAGAGGCCTGTCGACCCGGGT
>group_757_7 199 1 0 0 sg=199 px=0 gx=0
CTCCTCAATCGCTTCTAGAAGCGATTGAGG
>group_757_8 199 1 0 0 sg=199 px=0 gx=0
GCGATTGAGGATATCACGTGGGATCCGTGA
>group_757_9 199 1 0 0 sg=199 px=0 gx=0
TCTAGAAGCGATTGAGGAGATCTGAGCTCG
>group_758_0 126 0 0 0 sg=126 px=0 gx=0
CTAGGTTCCGCGGCCGCATTCAAGGCCTCG
>group_758_1 126 0 0 0 sg=126 px=0 gx=0
AGGATCCCCGGGTACCTTGCTAGCGCTGGC
>group_758_2 126 0 0 0 sg=126 px=0 gx=0
AAGCTTTCGAATTCGCGAGCTCCATGGATA
>group_758_3 126 0 0 0 sg=126 px=0 gx=0
GCGGCCGCGGAACCTAGCCGTAATCATGGT
>group_758_4 126 0 0 0 sg=126 px=0 gx=0
TTACGGCTAGGTTCCGCGGCCGCATTCAAG
>group_758_5 126 0 0 0 sg=126 px=0 gx=0
TTGAATGCGGCCGCGGAACCTAGCCGTAAT
>group_758_6 126 0 0 0 sg=126 px=0 gx=0
TCCGCGGCCGCATTCAAGGCCTCGAGGGCC
>group_758_7 126 0 0 0 sg=126 px=0 gx=0
AGCTCGCGAATTCGAAAGCTTAAGACGTCG
>group_758_8 126 0 0 0 sg=126 px=0 gx=0
TACGGCTAGGTTCCGCGGCCGCATTCAAGG
>group_758_9 126 0 0 0 sg=126 px=0 gx=0
AGGTTCCGCGGCCGCATTCAAGGCCTCGAG
>group_759_0 54 0 0 0 sg=54 px=0 gx=0
GGCTGGTCTTGGAGGTCTGCAGAGGCATTT
>group_759_1 54 0 0 0 sg=54 px=0 gx=0
TGGAGGTCTGCAGAGGCATTTCTGGTGTCC
>group_759_2 54 0 0 0 sg=54 px=0 gx=0
CGAGGCTGGTCTTGGAGGTCTGCAGAGGCA
>group_759_3 54 0 0 0 sg=54 px=0 gx=0
TTGGAGGTCTGCAGAGGCATTTCTGGTGTC
>group_759_4 54 0 0 0 sg=54 px=0 gx=0
AGGCTGGTCTTGGAGGTCTGCAGAGGCATT
>group_759_5 54 0 0 0 sg=54 px=0 gx=0
TCTTGGAGGTCTGCAGAGGCATTTCTGGTG
>group_759_6 54 0 0 0 sg=54 px=0 gx=0
CTTGGAGGTCTGCAGAGGCATTTCTGGTGT
>group_759_7 54 0 0 0 sg=54 px=0 gx=0
TGGTCTTGGAGGTCTGCAGAGGCATTTCTG
>group_759_8 54 0 0 0 sg=54 px=0 gx=0
CCGAGGCTGGTCTTGGAGGTCTGCAGAGGC
>group_759_9 54 0 0 0 sg=54 px=0 gx=0
CTGCAGACCTCCAAGACCAGCCTCGGCCAG
>group_760_0 48 1 0 0 sg=48 px=0 gx=0
CTGTTTGGGGAAGTTCCTATTCTCTAGAAA
>group_760_1 48 1 0 0 sg=48 px=0 gx=0
ATTCTCTAGAAAGAATAGGAACTTCCCCCC
>group_760_2 48 1 0 0 sg=48 px=0 gx=0
TGACATGGGGGGGGGAAGTTCCTATTCTTT
>group_760_3 48 1 0 0 sg=48 px=0 gx=0
ATTCTTTCTAGAGAATAGGAACTTCCCCAA
>group_760_4 48 1 0 0 sg=48 px=0 gx=0
CTAGAGAATAGGAACTTCCCCAAACAGCTA
>group_760_5 48 1 0 0 sg=48 px=0 gx=0
CTAGAAAGAATAGGAACTTCCCCCCCCCAT
>group_760_6 48 1 0 0 sg=48 px=0 gx=0
AGAGAATAGGAACTTCCCCAAACAGCTATG
>group_760_7 48 1 0 0 sg=48 px=0 gx=0
AGCTGTTTGGGGAAGTTCCTATTCTCTAGA
>group_760_8 48 1 0 0 sg=48 px=0 gx=0
CTCTAGAAAGAATAGGAACTTCCCCCCCCC
>group_760_9 48 1 0 0 sg=48 px=0 gx=0
TTCTCTAGAAAGAATAGGAACTTCCCCCCC
>group_761_0 194 1 0 0 sg=194 px=0 gx=0
TGGTCACCTCTAGAGCGGCCGCCACCGCGG
>group_761_1 194 1 0 0 sg=194 px=0 gx=0
GCGTCGTTGTGGTCACCTCTAGAGCGGCCG
>group_761_2 194 1 0 0 sg=194 px=0 gx=0
GACGGTATCGATAAGCTTCGCTCACTTTAC
>group_761_3 194 1 0 0 sg=194 px=0 gx=0
CGGCTCGATGATCCCCGGGTACGTACCGGG
>group_761_4 194 1 0 0 sg=194 px=0 gx=0
GGTGGCGGCCGCTCTAGAGGTGACCACAAC
>group_761_5 194 1 0 0 sg=194 px=0 gx=0
TCCGCACCGCGGATCAGGCGTTGACGATGA
>group_761_6 194 1 0 0 sg=194 px=0 gx=0
CCCGGTACGTACCCGGGGATCATCGAGCCG
>group_761_7 194 1 0 0 sg=194 px=0 gx=0
CATCGTCAACGCCTGATCCGCGGTGCGGAC
>group_761_8 194 1 0 0 sg=194 px=0 gx=0
ACCGCGGTGGCGGCCGCTCTAGAGGTGACC
>group_761_9 194 1 0 0 sg=194 px=0 gx=0
GTCCGCACCGCGGATCAGGCGTTGACGATG
>group_762_0 114 1 0 0 sg=114 px=0 gx=0
AAACGTCGTCAGCGTCGTCGTGGTACCTCG
>group_762_1 114 1 0 0 sg=114 px=0 gx=0
CGCGGCAGCCATATGTACGGTCGTAAAAAA
>group_762_2 114 1 0 0 sg=114 px=0 gx=0
TTACGACCGTACATATGGCTGCCGCGCGGC
>group_762_3 114 1 0 0 sg=114 px=0 gx=0
TCGTCAGCGTCGTCGTGGTACCTCGGATCC
>group_762_4 114 1 0 0 sg=114 px=0 gx=0
CGACGCTGACGACGTTTTTTACGACCGTAC
>group_762_5 114 1 0 0 sg=114 px=0 gx=0
CGTCAGCGTCGTCGTGGTACCTCGGATCCG
>group_762_6 114 1 0 0 sg=114 px=0 gx=0
CGTCGTGGTACCTCGGATCCGAATTCGAGC
>group_762_7 114 1 0 0 sg=114 px=0 gx=0
TAAAAAACGTCGTCAGCGTCGTCGTGGTAC
>group_762_8 114 1 0 0 sg=114 px=0 gx=0
AATTCGGATCCGAGGTACCACGACGACGCT
>group_762_9 114 1 0 0 sg=114 px=0 gx=0
AGCTCGAATTCGGATCCGAGGTACCACGAC
>group_763_0 2208 0 4 1862 sg=342 px=4 gx=1862
GGAGGTCGAGGAGAACTTCTAGTATATCTA
>group_763_1 2208 0 4 1862 sg=342 px=4 gx=1862
GTCGAGGATTTAGGAATCCATAAAAGGGAA
>group_763_2 2208 0 4 1862 sg=342 px=4 gx=1862
CTTTGCTACGTAAGCTCTAGCATTTTCCAC
>group_763_3 2208 0 4 1862 sg=342 px=4 gx=1862
CGACGTAGTCGAGGATTTAGGAATCCATAA
>group_763_4 2208 0 4 1862 sg=342 px=4 gx=1862
TGGAAAATGCTAGAGCTTACGTAGCAAAGA
>group_763_5 2208 0 4 1862 sg=342 px=4 gx=1862
GTCTAACTTCACGCCTGCTGCAGTCTCAAT
>group_763_6 2208 0 4 1862 sg=342 px=4 gx=1862
CCCTTTTATGGATTCCTAAATCCTCGACTA
>group_763_7 2208 0 4 1862 sg=342 px=4 gx=1862
CGTGTATTTCTGCTTCTGCAGCGTCACATC
>group_763_8 2208 0 4 1862 sg=342 px=4 gx=1862
ATCCGATGTGACGCTGCAGAAGCAGAAATA
>group_763_9 2208 0 4 1862 sg=342 px=4 gx=1862
GCTGCAGTCTCAATGATATTCGAATACGCT
>group_764_0 46 1 0 0 sg=46 px=0 gx=0
CGTACGAGATCTGTTAACATGCAAGCTTGG
>group_764_1 46 1 0 0 sg=46 px=0 gx=0
CGCCAAGCTTGCATGTTAACAGATCTCGTA
>group_764_2 46 1 0 0 sg=46 px=0 gx=0
ACGCCAAGCTTGCATGTTAACAGATCTCGT
>group_764_3 46 1 0 0 sg=46 px=0 gx=0
ATTACGCCAAGCTTGCATGTTAACAGATCT
>group_764_4 46 1 0 0 sg=46 px=0 gx=0
TGTTAACATGCAAGCTTGGCGTAATCATGG
>group_764_5 46 1 0 0 sg=46 px=0 gx=0
TATGACCATGATTACGCCAAGCTTGCATGT
>group_764_6 46 1 0 0 sg=46 px=0 gx=0
CCAAGCTTGCATGTTAACAGATCTCGTACG
>group_764_7 46 1 0 0 sg=46 px=0 gx=0
GTACGAGATCTGTTAACATGCAAGCTTGGC
>group_764_8 46 1 0 0 sg=46 px=0 gx=0
TTAACATGCAAGCTTGGCGTAATCATGGTC
>group_764_9 46 1 0 0 sg=46 px=0 gx=0
GATCTGTTAACATGCAAGCTTGGCGTAATC
>group_765_0 3152 0 554 0 sg=2598 px=554 gx=0
AAGCACATCGTTTCACACAATTTGCCGGCT
>group_765_1 3152 0 554 0 sg=2598 px=554 gx=0
CAGATTCCCAGTTCAGCGTGGTAATTGACC
>group_765_2 3152 0 554 0 sg=2598 px=554 gx=0
CGTGATGCCAAAATCAGGCATGACCAGAGA
>group_765_3 3152 0 554 0 sg=2598 px=554 gx=0
TTAGCGTGTGGGGATTCCAGCCGCCTCAAG
>group_765_4 3152 0 554 0 sg=2598 px=554 gx=0
CTTGCGTTACGCCTTTCTCGACGCGTAGCT
>group_765_5 3152 0 554 0 sg=2598 px=554 gx=0
AGCTTGGAGCAGCAGCTGACGAATACTATT
>group_765_6 3152 0 554 0 sg=2598 px=554 gx=0
CAACCAAAACGGCTGGTACGTAGCCGCATA
>group_765_7 3152 0 554 0 sg=2598 px=554 gx=0
CAAAGCTGTGCTCTTACCCAAGGATGATTA
>group_765_8 3152 0 554 0 sg=2598 px=554 gx=0
GTAATCATCCTTGGGTAAGAGCACAGCTTT
>group_765_9 3152 0 554 0 sg=2598 px=554 gx=0
CCAGCGGAATACGTTCAAAGGGGCGTAGAG
>group_766_0 490 1 0 0 sg=490 px=0 gx=0
CCTACGTACTCGAGTCGCGACGTACGTTCG
>group_766_1 490 1 0 0 sg=490 px=0 gx=0
GCGTGATATCATGCATGTTAACATCGATCC
>group_766_2 490 1 0 0 sg=490 px=0 gx=0
CGTTTAAACCAATTGTTCGAACGTACGTCG
>group_766_3 490 1 0 0 sg=490 px=0 gx=0
CCACCGGTGGGCCGGCCAGATCTGCTAGCA
>group_766_4 490 1 0 0 sg=490 px=0 gx=0
AGTCGACCTGCAGGCATGCAAGCTTCGGTC
>group_766_5 490 1 0 0 sg=490 px=0 gx=0
GAGTCGCGACGTACGTTCGAACAATTGGTT
>group_766_6 490 1 0 0 sg=490 px=0 gx=0
ATGCATGTTAACATCGATCCATGGGCGCGC
>group_766_7 490 1 0 0 sg=490 px=0 gx=0
GCCACGCGTGATATCATGCATGTTAACATC
>group_766_8 490 1 0 0 sg=490 px=0 gx=0
CTAGAGGATCCCACGTGCCCGGGCGTTTAA
>group_766_9 490 1 0 0 sg=490 px=0 gx=0
TCGGTACCTACGTACTCGAGTCGCGACGTA
>group_767_0 158 1 0 0 sg=158 px=0 gx=0
GCTCTTGAAGTGCATGTGGTTGTCCACCAC
>group_767_1 158 1 0 0 sg=158 px=0 gx=0
GCGGCTACCACAGCTTCGTGGTGGACAACC
>group_767_2 158 1 0 0 sg=158 px=0 gx=0
CTGCGCGACGGCGGCTACCACAGCTTCGTG
>group_767_3 158 1 0 0 sg=158 px=0 gx=0
CGGCCTCGCAGCGGTAGCTGAAGCTCACGT
>group_767_4 158 1 0 0 sg=158 px=0 gx=0
TTCAGCCTGCGCGACGGCGGCTACCACAGC
>group_767_5 158 1 0 0 sg=158 px=0 gx=0
TCGCCGATCACGCGGCCGGCCTCGCAGCGG
>group_767_6 158 1 0 0 sg=158 px=0 gx=0
GCCGGCCTCGCAGCGGTAGCTGAAGCTCAC
>group_767_7 158 1 0 0 sg=158 px=0 gx=0
AGCTACCGCTGCGAGGCCGGCCGCGTGATC
>group_767_8 158 1 0 0 sg=158 px=0 gx=0
ATGTGGTTGTCCACCACGAAGCTGTGGTAG
>group_767_9 158 1 0 0 sg=158 px=0 gx=0
GGCCTCGCAGCGGTAGCTGAAGCTCACGTG
>group_768_0 96 1 0 0 sg=96 px=0 gx=0
TATGTAACGACCTGCAGGCTGATCTCCCTA
>group_768_1 96 1 0 0 sg=96 px=0 gx=0
AAGCTGCGGAATTGTACCCGGCGGCCGCAA
>group_768_2 96 1 0 0 sg=96 px=0 gx=0
TTGCGGCCGCCGGGTACAATTCCGCAGCTT
>group_768_3 96 1 0 0 sg=96 px=0 gx=0
GCCGCCGGGTACAATTCCGCAGCTTTTAGA
>group_768_4 96 1 0 0 sg=96 px=0 gx=0
AAAAGCTGCGGAATTGTACCCGGCGGCCGC
>group_768_5 96 1 0 0 sg=96 px=0 gx=0
ATGTAACGACCTGCAGGCTGATCTCCCTAG
>group_768_6 96 1 0 0 sg=96 px=0 gx=0
GCGGAATTGTACCCGGCGGCCGCAAAAGGA
>group_768_7 96 1 0 0 sg=96 px=0 gx=0
AGCCTGCAGGTCGTTACATAACTTACGGTA
>group_768_8 96 1 0 0 sg=96 px=0 gx=0
AACGACCTGCAGGCTGATCTCCCTAGACAA
>group_768_9 96 1 0 0 sg=96 px=0 gx=0
TGCGGAATTGTACCCGGCGGCCGCAAAAGG
>group_769_0 90 1 0 0 sg=90 px=0 gx=0
ACAGGCTTATGTCAATTCGATCTAGAATTA
>group_769_1 90 1 0 0 sg=90 px=0 gx=0
TACTCAATGGAATAATTCTAGATCGAATTG
>group_769_2 90 1 0 0 sg=90 px=0 gx=0
ATTCTAGATCGAATTGACATAAGCCTGTTC
>group_769_3 90 1 0 0 sg=90 px=0 gx=0
CGCGGCCAATTCGATCCATTGCTGTTGACA
>group_769_4 90 1 0 0 sg=90 px=0 gx=0
AATAATTCTAGATCGAATTGACATAAGCCT
>group_769_5 90 1 0 0 sg=90 px=0 gx=0
TGTCACAACGCCGCGGCCAATTCGATCCAT
>group_769_6 90 1 0 0 sg=90 px=0 gx=0
AGATCGAATTGACATAAGCCTGTTCGGTTC
>group_769_7 90 1 0 0 sg=90 px=0 gx=0
GGCCAATTCGATCCATTGCTGTTGACAAAG
>group_769_8 90 1 0 0 sg=90 px=0 gx=0
ACCGAACAGGCTTATGTCAATTCGATCTAG
>group_769_9 90 1 0 0 sg=90 px=0 gx=0
CAATTCGATCTAGAATTATTCCATTGAGTA
>group_770_0 446 1 0 0 sg=446 px=0 gx=0
GAGCAGGCGCTCTACATGAGCATGCCCTGC
>group_770_1 446 1 0 0 sg=446 px=0 gx=0
CCCGGCGCCCCGCTCGCGGGCGAACTCCGT
>group_770_2 446 1 0 0 sg=446 px=0 gx=0
GACCATGATTACGCCAAGCTTGGTACCGAA
>group_770_3 446 1 0 0 sg=446 px=0 gx=0
GAGCTAGTGGATCCGTCGACCCGGGCTAGA
>group_770_4 446 1 0 0 sg=446 px=0 gx=0
CCGGGGATCCGTCGACCTGCAGCGTACGAA
>group_770_5 446 1 0 0 sg=446 px=0 gx=0
GACGGCGACCTGGCGGGCTTCGTGGTCGTC
>group_770_6 446 1 0 0 sg=446 px=0 gx=0
ACGACGGCACCGCCTCGGACGGCGAGCAGG
>group_770_7 446 1 0 0 sg=446 px=0 gx=0
CAGCTGTCTAGCGGCCGCATATGAATTCGG
>group_770_8 446 1 0 0 sg=446 px=0 gx=0
AGTGGATCCGTCGACCCGGGCTAGAATAGG
>group_770_9 446 1 0 0 sg=446 px=0 gx=0
CGACCACGAAGCCCGCCAGGTCGCCGTCGT
>group_771_0 1006 0 416 414 sg=590 px=2 gx=0
TTTTTAAGCACATCATCATCATAAGCTGAC
>group_771_1 1006 0 416 414 sg=590 px=2 gx=0
GCGATCTCAAGGATAGTTTTTTTCGTCAGC
>group_771_2 1006 0 416 414 sg=590 px=2 gx=0
TTCGCGCAATACGATTCCCATTGTACTTGT
>group_771_3 1006 0 416 414 sg=590 px=2 gx=0
AAATGGTTTCGAATTCATTAAAGAGGAGAA
>group_771_4 1006 0 416 414 sg=590 px=2 gx=0
GATGCAATTCGATGACCTTCATGTTAACCC
>group_771_5 1006 0 416 414 sg=590 px=2 gx=0
CGCTTTGGGGAAATTATGAGGGGATCTCGG
>group_771_6 1006 0 416 414 sg=590 px=2 gx=0
AATTCCCGATTATGTCTTTTGCGCAGTCGG
>group_771_7 1006 0 416 414 sg=590 px=2 gx=0
AGTACAATGGGAATCGTATTGCGCGAACAG
>group_771_8 1006 0 416 414 sg=590 px=2 gx=0
AGTGATGATAAAAGGCACCTTTGGTCACGG
>group_771_9 1006 0 416 414 sg=590 px=2 gx=0
CCGATTATGTCTTTTGCGCAGTCGGCTTAA
>group_772_0 72 1 0 0 sg=72 px=0 gx=0
CCCCTGTGTGAAATTGTTATCCATTGTTAT
>group_772_1 72 1 0 0 sg=72 px=0 gx=0
TTGTGAGCGGATAACAATGGATAACAATTT
>group_772_2 72 1 0 0 sg=72 px=0 gx=0
GGTACCCCTGTGTGAAATTGTTATCCATTG
>group_772_3 72 1 0 0 sg=72 px=0 gx=0
ATTGTGAGCGGATAACAATGGATAACAATT
>group_772_4 72 1 0 0 sg=72 px=0 gx=0
GTTATCCATTGTTATCCGCTCACAATTCCA
>group_772_5 72 1 0 0 sg=72 px=0 gx=0
TATCCATTGTTATCCGCTCACAATTCCACA
>group_772_6 72 1 0 0 sg=72 px=0 gx=0
TAACAATGGATAACAATTTCACACAGGGGT
>group_772_7 72 1 0 0 sg=72 px=0 gx=0
TGTGTGGAATTGTGAGCGGATAACAATGGA
>group_772_8 72 1 0 0 sg=72 px=0 gx=0
ATTGTTATCCATTGTTATCCGCTCACAATT
>group_772_9 72 1 0 0 sg=72 px=0 gx=0
TGTGAAATTGTTATCCATTGTTATCCGCTC
>group_773_0 2490 1 0 1900 sg=590 px=0 gx=1900
CGGATCCAAGCTTCGACTGACTATAATAAT
>group_773_1 2490 1 0 1900 sg=590 px=0 gx=1900
TCGATATCGCATGCGGATTTAAATTAATTA
>group_773_2 2490 1 0 1900 sg=590 px=0 gx=1900
GGGCTATTCTAATTCAGGTTTCTCTAGAAA
>group_773_3 2490 1 0 1900 sg=590 px=0 gx=1900
ACACCACGATGCCTGCACCAATGGCAACAA
>group_773_4 2490 1 0 1900 sg=590 px=0 gx=1900
CCGGTACCTCTAGAATTCTCGAGCGGCCGC
>group_773_5 2490 1 0 1900 sg=590 px=0 gx=1900
TTAATTAATTTAAATCCGCATGCGATATCG
>group_773_6 2490 1 0 1900 sg=590 px=0 gx=1900
ATTTAAATTAATTAACATCATCAATAATAT
>group_773_7 2490 1 0 1900 sg=590 px=0 gx=1900
ACACATTTCAGTGATCTGTCGAATCGGATC
>group_773_8 2490 1 0 1900 sg=590 px=0 gx=1900
AGGCCATCCAGCCTCGCGTCGCAGATCCGA
>group_773_9 2490 1 0 1900 sg=590 px=0 gx=1900
CGCTAGCGACATCGGATCTCCCGATCCCCT
>group_774_0 78 1 0 0 sg=78 px=0 gx=0
GGACTCTAGATAGATCTTTGTTCATTTTTG
>group_774_1 78 1 0 0 sg=78 px=0 gx=0
AAACTTTCGAAGCCATGACCACTTTGTACA
>group_774_2 78 1 0 0 sg=78 px=0 gx=0
CGGACTCTAGATAGATCTTTGTTCATTTTT
>group_774_3 78 1 0 0 sg=78 px=0 gx=0
ATCATAAACTTTCGAAGCCATGACCACTTT
>group_774_4 78 1 0 0 sg=78 px=0 gx=0
TCATGGCTTCGAAAGTTTATGATCCAGAAC
>group_774_5 78 1 0 0 sg=78 px=0 gx=0
TTGCGGACTCTAGATAGATCTTTGTTCATT
>group_774_6 78 1 0 0 sg=78 px=0 gx=0
GAGTTCTCAAAAATGAACAAAGATCTATCT
>group_774_7 78 1 0 0 sg=78 px=0 gx=0
TTTCGAAGCCATGACCACTTTGTACAAGAA
>group_774_8 78 1 0 0 sg=78 px=0 gx=0
AGATAGATCTTTGTTCATTTTTGAGAACTC
>group_774_9 78 1 0 0 sg=78 px=0 gx=0
AAGTGGTCATGGCTTCGAAAGTTTATGATC
>group_775_0 24 1 0 0 sg=24 px=0 gx=0
TTTGGGGAAGTTCCTATTCTTTCTAGAGAA
>group_775_1 24 1 0 0 sg=24 px=0 gx=0
TAGAAAGAATAGGAACTTCCCCAAACAGCT
>group_775_2 24 1 0 0 sg=24 px=0 gx=0
AAAGAATAGGAACTTCCCCAAACAGCTATG
>group_775_3 24 1 0 0 sg=24 px=0 gx=0
CTCTAGAAAGAATAGGAACTTCCCCAAACA
>group_775_4 24 1 0 0 sg=24 px=0 gx=0
CTAGAAAGAATAGGAACTTCCCCAAACAGC
>group_775_5 24 1 0 0 sg=24 px=0 gx=0
TCATAGCTGTTTGGGGAAGTTCCTATTCTT
>group_775_6 24 1 0 0 sg=24 px=0 gx=0
TTCTCTAGAAAGAATAGGAACTTCCCCAAA
>group_775_7 24 1 0 0 sg=24 px=0 gx=0
TCTAGAAAGAATAGGAACTTCCCCAAACAG
>group_775_8 24 1 0 0 sg=24 px=0 gx=0
TGGGGAAGTTCCTATTCTTTCTAGAGAATA
>group_775_9 24 1 0 0 sg=24 px=0 gx=0
ATAGCTGTTTGGGGAAGTTCCTATTCTTTC
>group_776_0 1026 3 602 60 sg=424 px=542 gx=0
GGGTCTCCGCAAGTGGCACTTTTCGGGGAA
>group_776_1 1026 3 602 60 sg=424 px=542 gx=0
GTAAGTGGGTTGGAGGACCGCACTCACCAA
>group_776_2 1026 3 602 60 sg=424 px=542 gx=0
AAGACGTTTCCCGTTGAATATGGCTCATAC
>group_776_3 1026 3 602 60 sg=424 px=542 gx=0
AACTGAAAGAACAGATTTTGGTGAGTGCGG
>group_776_4 1026 3 602 60 sg=424 px=542 gx=0
TTGCACTGAAATCTAGAGTAACGGAATAGC
>group_776_5 1026 3 602 60 sg=424 px=542 gx=0
GAGGACCGCACTCACCAAAATCTGTTCTTT
>group_776_6 1026 3 602 60 sg=424 px=542 gx=0
GTCCTCTAAATCAGTTACCAATGGCTGCTG
>group_776_7 1026 3 602 60 sg=424 px=542 gx=0
CCGGTCGTCAGCTTGTCGTCGGTTCAGGGC
>group_776_8 1026 3 602 60 sg=424 px=542 gx=0
GAAAAGTGCCACTTGCGGAGACCCGGTCGT
>group_776_9 1026 3 602 60 sg=424 px=542 gx=0
TAAGTGGGTTGGAGGACCGCACTCACCAAA
>group_777_0 2028 0 0 0 sg=2028 px=0 gx=0
GAGTCATCTCCATCAGAAAGCTTGGTCTAG
>group_777_1 2028 0 0 0 sg=2028 px=0 gx=0
TATTACTGTGCCAGAAATTATTGGGGAACC
>group_777_2 2028 0 0 0 sg=2028 px=0 gx=0
AACTCATCATACCGTAGACAATAATAAACT
>group_777_3 2028 0 0 0 sg=2028 px=0 gx=0
AGATGACTCTACTGCAAAAATGACAACCAG
>group_777_4 2028 0 0 0 sg=2028 px=0 gx=0
TTTTGTCCATCTGCTGAGGAGACGGTGACT
>group_777_5 2028 0 0 0 sg=2028 px=0 gx=0
TGATGGACAGGCTCTGTGAGGGCTGCACTA
>group_777_6 2028 0 0 0 sg=2028 px=0 gx=0
TTCAGCTGAAGCAGTCAGGACCTGGCCTAG
>group_777_7 2028 0 0 0 sg=2028 px=0 gx=0
ACCCGCTTTCTTGCTGGTTGTCATTTTTGC
>group_777_8 2028 0 0 0 sg=2028 px=0 gx=0
CCAACTTTGTCCCCGAGCCGAACGTGAATG
>group_777_9 2028 0 0 0 sg=2028 px=0 gx=0
CAGAGACTGTGCAGGTGATGGACAGGCTCT
>group_778_0 23276 1 0 292 sg=22984 px=0 gx=292
TAGCCCACTTGCTGAAGCCTTGTGCTATAA
>group_778_1 23276 1 0 292 sg=22984 px=0 gx=292
GCGCCGTTCCATGGCCTGAGTTCCTGGCGT
>group_778_2 23276 1 0 292 sg=22984 px=0 gx=292
TGATGAAATACGCCAATAAGTTGGCGGAGA
>group_778_3 23276 1 0 292 sg=22984 px=0 gx=292
TCATACTGTGAAAGAAGGCCAGATGGACGA
>group_778_4 23276 1 0 292 sg=22984 px=0 gx=292
AGAGTGTTGATCCCACTGAGAAGTAGACCC
>group_778_5 23276 1 0 292 sg=22984 px=0 gx=292
ACATTCTCTTCCAGGATATCTAACGCTCTA
>group_778_6 23276 1 0 292 sg=22984 px=0 gx=292
TTTCATCATACGGTCGGGATCTTCGGGGCT
>group_778_7 23276 1 0 292 sg=22984 px=0 gx=292
ATGGAATTAACTTCTCCAGGTTCAAAAGTT
>group_778_8 23276 1 0 292 sg=22984 px=0 gx=292
AAAGGCAGCAGCCTTATTTGCAAAGACGTA
>group_778_9 23276 1 0 292 sg=22984 px=0 gx=292
GAAGTAACAATGTTAAAGAAATTACTGTGT
>group_779_0 1078 0 0 52 sg=1026 px=0 gx=52
CTTCAAAACAAGGCTTTTCTTCATAGCTGT
>group_779_1 1078 0 0 52 sg=1026 px=0 gx=52
GAACTATTCATAACACCCCTTGTATTACTG
>group_779_2 1078 0 0 52 sg=1026 px=0 gx=52
GTACGCATGCCCTCGACGTCTTATCAAGAC
>group_779_3 1078 0 0 52 sg=1026 px=0 gx=52
TGTTTTGCAGCCCACCTGAGCTCCCAGCTT
>group_779_4 1078 0 0 52 sg=1026 px=0 gx=52
AGCGGCCGCTATCAACTGGCTTTAGACGTA
>group_779_5 1078 0 0 52 sg=1026 px=0 gx=52
AGCAAGGCGTCTTGATAAGACGTCGAGGGC
>group_779_6 1078 0 0 52 sg=1026 px=0 gx=52
GCTACGCTTGGGCAATGGTCGTCGTTATCG
>group_779_7 1078 0 0 52 sg=1026 px=0 gx=52
CTGGGAGCTCAGGTGGGCTGCAAAACAAAA
>group_779_8 1078 0 0 52 sg=1026 px=0 gx=52
CGGCCGCTGTTTAAGAAATTCACCTCGAAA
>group_779_9 1078 0 0 52 sg=1026 px=0 gx=52
AGACACCTTAAGCTGGGAGCTCAGGTGGGC
>group_780_0 168 1 0 0 sg=168 px=0 gx=0
TATTGGTGAGAATCCAAGCTTGGCGAGATT
>group_780_1 168 1 0 0 sg=168 px=0 gx=0
GACCGTCTCGGGGAGCTGCATGTGTCAGAG
>group_780_2 168 1 0 0 sg=168 px=0 gx=0
AGAATTCCTCGAGGAATTCCGGATCCGGCA
>group_780_3 168 1 0 0 sg=168 px=0 gx=0
CCAAGCTTGGATTCTCACCAATAAAAAACG
>group_780_4 168 1 0 0 sg=168 px=0 gx=0
GCGTTTTTTATTGGTGAGAATCCAAGCTTG
>group_780_5 168 1 0 0 sg=168 px=0 gx=0
ACAGACAAGCTGTGACCGTCTCGGGGAGCT
>group_780_6 168 1 0 0 sg=168 px=0 gx=0
CCGGAATTCCTCGAGGAATTCTTGAAGACG
>group_780_7 168 1 0 0 sg=168 px=0 gx=0
CGTCTCGGGGAGCTGCATGTGTCAGAGGTT
>group_780_8 168 1 0 0 sg=168 px=0 gx=0
CCTTTCGTCTTCAAGAATTCCTCGAGGAAT
>group_780_9 168 1 0 0 sg=168 px=0 gx=0
CCGCTTACAGACAAGCTGTGACCGTCTCGG
>group_781_0 652 1 0 0 sg=652 px=0 gx=0
AAAGGACCCTAAGAAACCATTATTATCATG
>group_781_1 652 1 0 0 sg=652 px=0 gx=0
ACGCGTGAGCTCGAATTCCCAACACAATGG
>group_781_2 652 1 0 0 sg=652 px=0 gx=0
CTTGCCTGTAACTTACACGCGCCTCGTAGG
>group_781_3 652 1 0 0 sg=652 px=0 gx=0
TGGTGCATTCTCAGTACAATCTGCTCTGAT
>group_781_4 652 1 0 0 sg=652 px=0 gx=0
GCTCTTCCTGCTCTCAGGCCTACGAGGCGC
>group_781_5 652 1 0 0 sg=652 px=0 gx=0
TCGTAGGCCTGAGAGCAGGAAGAGCAAGAT
>group_781_6 652 1 0 0 sg=652 px=0 gx=0
TCTTAAAACGGGAATTATGGTGCATTCTCA
>group_781_7 652 1 0 0 sg=652 px=0 gx=0
TGCGGCATCAGAGCAGATTGTACTGAGAAT
>group_781_8 652 1 0 0 sg=652 px=0 gx=0
CCTGCTCTCAGGCCTACGAGGCGCGTGTAA
>group_781_9 652 1 0 0 sg=652 px=0 gx=0
GCCTGTAACTTACACGCGCCTCGTAGGCCT
>group_782_0 176 1 0 0 sg=176 px=0 gx=0
TATGGCTCACAACCACCGTCACAAACACAA
>group_782_1 176 1 0 0 sg=176 px=0 gx=0
TCACTCGAGGAAGCTTGTGTTTGTGACGGT
>group_782_2 176 1 0 0 sg=176 px=0 gx=0
ATTTTGTTTAACTTTAAGCAGGAGATATAA
>group_782_3 176 1 0 0 sg=176 px=0 gx=0
TTCACTCGAGGAAGCTTGTGTTTGTGACGG
>group_782_4 176 1 0 0 sg=176 px=0 gx=0
TCGGCTAGCTCACTTGTCATCGTCGTCCTT
>group_782_5 176 1 0 0 sg=176 px=0 gx=0
TTGTGAGCCATATTATATCTCCTGCTTAAA
>group_782_6 176 1 0 0 sg=176 px=0 gx=0
GTGAGCCATATTATATCTCCTGCTTAAAGT
>group_782_7 176 1 0 0 sg=176 px=0 gx=0
GCCATATTATATCTCCTGCTTAAAGTTAAA
>group_782_8 176 1 0 0 sg=176 px=0 gx=0
TTGTGTTTGTGACGGTGGTTGTGAGCCATA
>group_782_9 176 1 0 0 sg=176 px=0 gx=0
TCGAGATCGGCTAGCTCACTTGTCATCGTC
>group_783_0 58 1 0 0 sg=58 px=0 gx=0
TTGCTTGGAGGGTACCGAGCTCAGAAAAAA
>group_783_1 58 1 0 0 sg=58 px=0 gx=0
TCAGGAGGACCCTTGCTTGGAGGGTACCGA
>group_783_2 58 1 0 0 sg=58 px=0 gx=0
CAGGAGGACCCTTGCTTGGAGGGTACCGAG
>group_783_3 58 1 0 0 sg=58 px=0 gx=0
GGACCCTTGCTTGGAGGGTACCGAGCTCAG
>group_783_4 58 1 0 0 sg=58 px=0 gx=0
TCGGTACCCTCCAAGCAAGGGTCCTCCTGA
>group_783_5 58 1 0 0 sg=58 px=0 gx=0
TTCTGAGCTCGGTACCCTCCAAGCAAGGGT
>group_783_6 58 1 0 0 sg=58 px=0 gx=0
CATTTTCAGGAGGACCCTTGCTTGGAGGGT
>group_783_7 58 1 0 0 sg=58 px=0 gx=0
ACCCTCCAAGCAAGGGTCCTCCTGAAAATG
>group_783_8 58 1 0 0 sg=58 px=0 gx=0
ATTTTCAGGAGGACCCTTGCTTGGAGGGTA
>group_783_9 58 1 0 0 sg=58 px=0 gx=0
TGAGCTCGGTACCCTCCAAGCAAGGGTCCT
>group_784_0 2332 1 0 6 sg=2326 px=0 gx=6
GGGTCCCTTCCCTACCAGGCTCGGATACCA
>group_784_1 2332 1 0 6 sg=2326 px=0 gx=6
CTCTAGGGTCCTTGGCTGGGTCGGGGTCGC
>group_784_2 2332 1 0 6 sg=2326 px=0 gx=6
CAGGGTCGCCTCCAGGCGGGCAGAGAGCTC
>group_784_3 2332 1 0 6 sg=2326 px=0 gx=6
AGGGCTGGGGAACATGGTGGCAGCGCCAGT
>group_784_4 2332 1 0 6 sg=2326 px=0 gx=6
GCTGTAGCCAGGGCTGCAGGCCGCGCCGCC
>group_784_5 2332 1 0 6 sg=2326 px=0 gx=6
ACGCCGTAGGCAGGCGCGTAGGGCGCCGAG
>group_784_6 2332 1 0 6 sg=2326 px=0 gx=6
TGCAAGCGGCAGCGGCAGGACCAGACTCTG
>group_784_7 2332 1 0 6 sg=2326 px=0 gx=6
GGCTTGAAGGCGGCCAGCATGCAGGAGGAG
>group_784_8 2332 1 0 6 sg=2326 px=0 gx=6
GTTCGGGGGCCGACAGGTACCGCTGTTGCT
>group_784_9 2332 1 0 6 sg=2326 px=0 gx=6
CGCCTTCAAGCCAGAGGCCTACGCTGGGCC
>group_785_0 954 0 0 8 sg=946 px=0 gx=8
AACAAAAAAAAAAATCTCCAAAAAAAAAAA
>group_785_1 954 0 0 8 sg=946 px=0 gx=8
AAGACAGCCACAGCCAAGTCACGCATACAC
>group_785_2 954 0 0 8 sg=946 px=0 gx=8
TCCCGCTGCCCCGGCAGCACCTCGGATACT
>group_785_3 954 0 0 8 sg=946 px=0 gx=8
ACTCTGCAGCCCCGCTCCCGCCATGCCGTG
>group_785_4 954 0 0 8 sg=946 px=0 gx=8
AAATCCTGAATTATAACCAAATTACAATTC
>group_785_5 954 0 0 8 sg=946 px=0 gx=8
TTTTTAATCCTTGTGTAAAGCAGCAAAAAA
>group_785_6 954 0 0 8 sg=946 px=0 gx=8
TTCTTCCATGCAGGAGCACGGCATGGCGGG
>group_785_7 954 0 0 8 sg=946 px=0 gx=8
CAGACCGATAATGTCTGTCTTTCCGGATAT
>group_785_8 954 0 0 8 sg=946 px=0 gx=8
AAAGACCTAAAGGGAATTGTAATTTGGTTA
>group_785_9 954 0 0 8 sg=946 px=0 gx=8
AATCCTTGTGTAAAGCAGCAAAAAAGACCT
>group_786_0 36 0 0 0 sg=36 px=0 gx=0
GAGGGTTTTTACCATGGGGGATCCGGTGAT
>group_786_1 36 0 0 0 sg=36 px=0 gx=0
CAATCAATCACCGGATCCCCCATGGTAAAA
>group_786_2 36 0 0 0 sg=36 px=0 gx=0
CCATGGGGGATCCGGTGATTGATTGATCAA
>group_786_3 36 0 0 0 sg=36 px=0 gx=0
TTTTACCATGGGGGATCCGGTGATTGATTG
>group_786_4 36 0 0 0 sg=36 px=0 gx=0
GGGTTTTTACCATGGGGGATCCGGTGATTG
>group_786_5 36 0 0 0 sg=36 px=0 gx=0
ACCATGGGGGATCCGGTGATTGATTGATCA
>group_786_6 36 0 0 0 sg=36 px=0 gx=0
GATCAATCAATCACCGGATCCCCCATGGTA
>group_786_7 36 0 0 0 sg=36 px=0 gx=0
TCAATCAATCACCGGATCCCCCATGGTAAA
>group_786_8 36 0 0 0 sg=36 px=0 gx=0
ATTGATCAATCAATCACCGGATCCCCCATG
>group_786_9 36 0 0 0 sg=36 px=0 gx=0
ATGGGGGATCCGGTGATTGATTGATCAATC
>group_787_0 684 1 0 272 sg=412 px=0 gx=272
GCATCAAGCTCGAGTGATCCACGTTGAAAA
>group_787_1 684 1 0 272 sg=412 px=0 gx=272
TCCCGGGGGTCGGCGGACGCGGAGCCGGCT
>group_787_2 684 1 0 272 sg=412 px=0 gx=272
AGAATTCCCGGGGGTCGGCGGACGCGGAGC
>group_787_3 684 1 0 272 sg=412 px=0 gx=272
GGCTCCGCGTCCGCCGACCCCCGGGAATTC
>group_787_4 684 1 0 272 sg=412 px=0 gx=272
GGCGGACGCGGAGCCGGCTGCTGCTGCTGG
>group_787_5 684 1 0 272 sg=412 px=0 gx=272
TACGAAACGAAGCATTGGAATAATTCCGAC
>group_787_6 684 1 0 272 sg=412 px=0 gx=272
TGTGTGATACGAAACGAAGCATTGGAATAA
>group_787_7 684 1 0 272 sg=412 px=0 gx=272
CCCGGGAATTCTGCAGCATCGATGTCGACG
>group_787_8 684 1 0 272 sg=412 px=0 gx=272
CGGACGCGGAGCCGGCTGCTGCTGCTGGCC
>group_787_9 684 1 0 272 sg=412 px=0 gx=272
TGCTGCTGCTGGCCATGGTGGTGATGGTGG
>group_788_0 736 1 0 0 sg=736 px=0 gx=0
TTAAAAATTAAGGAGGGGGGGCCCCCCCGA
>group_788_1 736 1 0 0 sg=736 px=0 gx=0
GTTGGTCTGGTGTCAAAAATAATAATAAGG
>group_788_2 736 1 0 0 sg=736 px=0 gx=0
GATCTAAGCTTAACGCGGGCGCGCACATTT
>group_788_3 736 1 0 0 sg=736 px=0 gx=0
CCCCCCGAATTCATGACCATGATTACGGAT
>group_788_4 736 1 0 0 sg=736 px=0 gx=0
CGGGGGGGCCCCCCCTCCTTAATTTTTAAC
>group_788_5 736 1 0 0 sg=736 px=0 gx=0
TGCTGCTGCGTAACATGGATCCGCTGCTCC
>group_788_6 736 1 0 0 sg=736 px=0 gx=0
TCCATGTTACGCAGCAGCAACGATGTTACG
>group_788_7 736 1 0 0 sg=736 px=0 gx=0
TCAGAGATCTATTCTGCCGACATGGAAGCC
>group_788_8 736 1 0 0 sg=736 px=0 gx=0
TCGATGTTTGATGTTATGGAGCAGCGGATC
>group_788_9 736 1 0 0 sg=736 px=0 gx=0
CTCTTAGGTGGCGGTACTTGGGTCGATATC
>group_789_0 8462 0 5522 122 sg=2940 px=5400 gx=0
AAAGCTGATGAGCCTGGTGGCGGCCGGCGA
>group_789_1 8462 0 5522 122 sg=2940 px=5400 gx=0
GGATACCGTTTTTCCGGGCGACACTTCCCT
>group_789_2 8462 0 5522 122 sg=2940 px=5400 gx=0
GGAAACAGGCAATGCCGGCATATTTCATGC
>group_789_3 8462 0 5522 122 sg=2940 px=5400 gx=0
CCTTTCCAGCGTCACACCGTACAGCCGGCG
>group_789_4 8462 0 5522 122 sg=2940 px=5400 gx=0
AAGGGCCGGGACTATCTGGAATTAGCCGGA
>group_789_5 8462 0 5522 122 sg=2940 px=5400 gx=0
GCAGGCGGGTCACGCGGTTAAAAGCAGCCG
>group_789_6 8462 0 5522 122 sg=2940 px=5400 gx=0
AGCAGCCGGCGTGACAATCAGTACCGGCCG
>group_789_7 8462 0 5522 122 sg=2940 px=5400 gx=0
TTTGCTGTGTCGCTTGACGGCGCCGGCATA
>group_789_8 8462 0 5522 122 sg=2940 px=5400 gx=0
ACAACCCTATCACGCGGGCAGTAAGGAGAG
>group_789_9 8462 0 5522 122 sg=2940 px=5400 gx=0
TTACGAGGTCGCCCAGTGGTCGTTCTCAGC
>group_790_0 2468 0 0 2380 sg=88 px=0 gx=2380
CGGTAGTCGACACCCAGTTCTAATGTGCCG
>group_790_1 2468 0 0 2380 sg=88 px=0 gx=2380
CTACCGTCGTGCCAACTTCCGTGATAACTA
>group_790_2 2468 0 0 2380 sg=88 px=0 gx=2380
TGGCACGACGGTAGTCGACACCCAGTTCTA
>group_790_3 2468 0 0 2380 sg=88 px=0 gx=2380
ACGGTAGTCGACACCCAGTTCTAATGTGCC
>group_790_4 2468 0 0 2380 sg=88 px=0 gx=2380
CGCCATCAACCAGACGATAGTTATCACGGA
>group_790_5 2468 0 0 2380 sg=88 px=0 gx=2380
AGACGATAGTTATCACGGAAGTTGGCACGA
>group_790_6 2468 0 0 2380 sg=88 px=0 gx=2380
ACTGGGTGTCGACTACCGTCGTGCCAACTT
>group_790_7 2468 0 0 2380 sg=88 px=0 gx=2380
GCACGACGGTAGTCGACACCCAGTTCTAAT
>group_790_8 2468 0 0 2380 sg=88 px=0 gx=2380
TCCGTGATAACTATCGTCTGGTTGATGGCG
>group_790_9 2468 0 0 2380 sg=88 px=0 gx=2380
ATCACGGAAGTTGGCACGACGGTAGTCGAC
>group_791_0 7522 0 0 2934 sg=4588 px=0 gx=2934
GCACAGGCCCAGATAACCATCGCCTTCTCC
>group_791_1 7522 0 0 2934 sg=4588 px=0 gx=2934
CGGCATGCCAATACTGTTAGTCTAGAGGGT
>group_791_2 7522 0 0 2934 sg=4588 px=0 gx=2934
AGTGACAGAATACGAGACGGTCAGCAGAAG
>group_791_3 7522 0 0 2934 sg=4588 px=0 gx=2934
GCTGGCATACTGCGCAATCTTCTGGCCAAC
>group_791_4 7522 0 0 2934 sg=4588 px=0 gx=2934
TAACCGTAGTTGCAGCTGAATTGGCACAGG
>group_791_5 7522 0 0 2934 sg=4588 px=0 gx=2934
GCAACGGTCAGACCGTCTTTAGCGGAACCT
>group_791_6 7522 0 0 2934 sg=4588 px=0 gx=2934
AATGTTGGGCGTTGTCCGCCGTCTAGGCCT
>group_791_7 7522 0 0 2934 sg=4588 px=0 gx=2934
GTGTCGGTGGCGTCGCAGTCCAATGCCTTC
>group_791_8 7522 0 0 2934 sg=4588 px=0 gx=2934
ATATCTAAGTATGTTCAAAATGAGCAGCTT
>group_791_9 7522 0 0 2934 sg=4588 px=0 gx=2934
GGCATATCATTGACCCATTTGGAGTTGCCA
>group_792_0 328 1 0 0 sg=328 px=0 gx=0
GTTTCGTCCTCACGGACTCATCAGGACGGA
>group_792_1 328 1 0 0 sg=328 px=0 gx=0
TAGGGAGCTCAACTGGTGCTGATGAGTCCG
>group_792_2 328 1 0 0 sg=328 px=0 gx=0
TGTAATACGACTCACTATAGGGAGCTCAAC
>group_792_3 328 1 0 0 sg=328 px=0 gx=0
CACGGACTCATCAGGACGGATCTAGATCCG
>group_792_4 328 1 0 0 sg=328 px=0 gx=0
GACGAAACGGGTCTGACGGATCCGTCGACG
>group_792_5 328 1 0 0 sg=328 px=0 gx=0
GTATTACACGCGAATTAAAAGAATAGCCCG
>group_792_6 328 1 0 0 sg=328 px=0 gx=0
GACTCATCAGCACCAGTTGAGCTCCCTATA
>group_792_7 328 1 0 0 sg=328 px=0 gx=0
CGACGGATCTAGATCCGTCCTGATGAGTCC
>group_792_8 328 1 0 0 sg=328 px=0 gx=0
ATCCGTCGACGGATCTAGATCCGTCCTGAT
>group_792_9 328 1 0 0 sg=328 px=0 gx=0
TTTGTTAAATCAGCTCATTGCAGATCCGTT
>group_793_0 5052 0 0 0 sg=5052 px=0 gx=0
GTATAGCGTATATAGGGTATCATAGCTGAA
>group_793_1 5052 0 0 0 sg=5052 px=0 gx=0
GCTAGAAATAATAATAATATGGTAAAAATC
>group_793_2 5052 0 0 0 sg=5052 px=0 gx=0
GTTCTAGAGCGGCCGCCACCGCGGTGGGGG
>group_793_3 5052 0 0 0 sg=5052 px=0 gx=0
TATATATGTACTCTTAAAAATTAAAATTCA
>group_793_4 5052 0 0 0 sg=5052 px=0 gx=0
GCATAAACGGTTTCTGCACATGTAACTTGA
>group_793_5 5052 0 0 0 sg=5052 px=0 gx=0
CCCGCCTGCTTTTATAGCAAACCAACCCCA
>group_793_6 5052 0 0 0 sg=5052 px=0 gx=0
ACATTACAGTTAGCGAACACGCATACACTC
>group_793_7 5052 0 0 0 sg=5052 px=0 gx=0
GCCTGGAATGCGAAAGTCTCAGCTTCTTCG
>group_793_8 5052 0 0 0 sg=5052 px=0 gx=0
CCCTAGCACAAAATCTTTTTATTTCAAAAT
>group_793_9 5052 0 0 0 sg=5052 px=0 gx=0
AGGGGGGTGGGGAAATATGATTATCGAAAA
>group_794_0 184 0 0 0 sg=184 px=0 gx=0
TCCAAATGGAAGACGCCAAAAACATAAAGA
>group_794_1 184 0 0 0 sg=184 px=0 gx=0
GTTTTTTGCGGTCGAGGTGCCGTAAAGCAC
>group_794_2 184 0 0 0 sg=184 px=0 gx=0
ATGCGGCCGCATCTAGAGGGCCCGGATCCA
>group_794_3 184 0 0 0 sg=184 px=0 gx=0
CGAGGCCTCGGAGGATTACAATAGCTAAGA
>group_794_4 184 0 0 0 sg=184 px=0 gx=0
TGTAATCCTCCGAGGCCTCGAGGTCGACGA
>group_794_5 184 0 0 0 sg=184 px=0 gx=0
CGCAAAAAACTTGATTAGGGTGATGGTTCA
>group_794_6 184 0 0 0 sg=184 px=0 gx=0
CTAATCAAGTTTTTTGCGGTCGAGGTGCCG
>group_794_7 184 0 0 0 sg=184 px=0 gx=0
GACCTCGAGGCCTCGGAGGATTACAATAGC
>group_794_8 184 0 0 0 sg=184 px=0 gx=0
GAGGCCTCGGAGGATTACAATAGCTAAGAA
>group_794_9 184 0 0 0 sg=184 px=0 gx=0
CTCGAGGCCTCGGAGGATTACAATAGCTAA
>group_795_0 3072 1 0 2366 sg=706 px=0 gx=2366
TGTACAAGAAGGATGAGCTCGCACCGGTCA
>group_795_1 3072 1 0 2366 sg=706 px=0 gx=2366
AGCCAGTTTTGCCATTAGACGTCTAGAACG
>group_795_2 3072 1 0 2366 sg=706 px=0 gx=2366
GCTCATCCTTCTTGTACAGCTCGTCCATGC
>group_795_3 3072 1 0 2366 sg=706 px=0 gx=2366
ACAGCAGATGAGCAACGTGACGCGCCTTGG
>group_795_4 3072 1 0 2366 sg=706 px=0 gx=2366
GATTACGAATTGATCCCCCATATGGCGGCC
>group_795_5 3072 1 0 2366 sg=706 px=0 gx=2366
CATGTTGCTAACTCATCGTTACGCGGCCGC
>group_795_6 3072 1 0 2366 sg=706 px=0 gx=2366
GGCCGCGTAACGATGAGTTAGCAACATGCC
>group_795_7 3072 1 0 2366 sg=706 px=0 gx=2366
AGCTCATCCTTCTTGTACAGCTCGTCCATG
>group_795_8 3072 1 0 2366 sg=706 px=0 gx=2366
TCAAGTTGGCCGGCGACGTCGAGTCCAACC
>group_795_9 3072 1 0 2366 sg=706 px=0 gx=2366
AAAAAACTCGACAACTTGTTTATTGCAGCT
>group_796_0 180 1 0 0 sg=180 px=0 gx=0
TCGAGGCATGCGGTGAAGGGGGCGGCCGCG
>group_796_1 180 1 0 0 sg=180 px=0 gx=0
CCCCCTTCACCGCATGCCTCGAGGCCGGCA
>group_796_2 180 1 0 0 sg=180 px=0 gx=0
CGGTGAAGGGGGCGGCCGCGGAGCCTGCTT
>group_796_3 180 1 0 0 sg=180 px=0 gx=0
ATGCGGTGAAGGGGGCGGCCGCGGAGCCTG
>group_796_4 180 1 0 0 sg=180 px=0 gx=0
TTATCGATACCGTCGACAGATCTTCTAGAG
>group_796_5 180 1 0 0 sg=180 px=0 gx=0
GCCGGCACTAGTGGATCCCCCGGGCTGCAG
>group_796_6 180 1 0 0 sg=180 px=0 gx=0
AAGATCTGTCGACGGTATCGATAAGCTTGA
>group_796_7 180 1 0 0 sg=180 px=0 gx=0
AAGCAGGCTCCGCGGCCGCCCCCTTCACCG
>group_796_8 180 1 0 0 sg=180 px=0 gx=0
CTAGAGGTACCCAAGGGTGGGCGCGCCGAC
>group_796_9 180 1 0 0 sg=180 px=0 gx=0
CCTTCACCGCATGCCTCGAGGCCGGCACTA
>group_797_0 366 1 0 0 sg=366 px=0 gx=0
TAATCTAGAGTCGACCTGCAGTAATCGTAC
>group_797_1 366 1 0 0 sg=366 px=0 gx=0
CGCCATTCCATTTTTTGAGAATCCAGAATT
>group_797_2 366 1 0 0 sg=366 px=0 gx=0
ACCACCAGCGTTAGAACGCCATTCCATTTT
>group_797_3 366 1 0 0 sg=366 px=0 gx=0
CATAGAACCACCAGCGTTAGAACGCCATTC
>group_797_4 366 1 0 0 sg=366 px=0 gx=0
GTTATCTAAGGAAATACTTACATATGGCTT
>group_797_5 366 1 0 0 sg=366 px=0 gx=0
CTGGATTCTCAAAAAATGGAATGGCGTTCT
>group_797_6 366 1 0 0 sg=366 px=0 gx=0
TCAGTGGCACGGTGTTATCCTTCATATGTA
>group_797_7 366 1 0 0 sg=366 px=0 gx=0
ATTTTATCGCTCATAGAACCACCAGCGTTA
>group_797_8 366 1 0 0 sg=366 px=0 gx=0
CCATTCCATTTTTTGAGAATCCAGAATTTG
>group_797_9 366 1 0 0 sg=366 px=0 gx=0
GGTGGTTCTATGAGCGATAAAATTATTCAC
>group_798_0 154 0 0 0 sg=154 px=0 gx=0
GGCCGCCATAACTTCGTATAATGTATGCTA
>group_798_1 154 0 0 0 sg=154 px=0 gx=0
TATAATGTATGCTATACGAAGTTATGGGCG
>group_798_2 154 0 0 0 sg=154 px=0 gx=0
TTATGGCGGCCGCCTTAACGTGAGTTTTCG
>group_798_3 154 0 0 0 sg=154 px=0 gx=0
CTATACGAAGTTATGGGCGGCCGCCCTTAA
>group_798_4 154 0 0 0 sg=154 px=0 gx=0
AGTTATGGGCGGCCGCCCTTAACGTGAGTT
>group_798_5 154 0 0 0 sg=154 px=0 gx=0
GCCGCCATAACTTCGTATAATGTATGCTAT
>group_798_6 154 0 0 0 sg=154 px=0 gx=0
TCACGTTAAGGCGGCCGCCATAACTTCGTA
>group_798_7 154 0 0 0 sg=154 px=0 gx=0
GAAAACTCACGTTAAGGGCGGCCGCCCATA
>group_798_8 154 0 0 0 sg=154 px=0 gx=0
GCATACATTATACGAAGTTATGGCGGCCGC
>group_798_9 154 0 0 0 sg=154 px=0 gx=0
GCCTTAACGTGAGTTTTCGTTCCACTGAGC
>group_799_0 742 1 0 634 sg=108 px=0 gx=634
GAATTAGCCATGGAATCACCTGACTGAACA
>group_799_1 742 1 0 634 sg=108 px=0 gx=634
GCATGTTCAGTCAGGTGATTCCATGGCTAA
>group_799_2 742 1 0 634 sg=108 px=0 gx=634
CCATTATGAAAATCAGCGGATTCGGAAAGG
>group_799_3 742 1 0 634 sg=108 px=0 gx=634
CTTTCCGAATCCGCTGATTTTCATAATGGC
>group_799_4 742 1 0 634 sg=108 px=0 gx=634
CGGCTGACATGGGAATTAGCCATGGAATCA
>group_799_5 742 1 0 634 sg=108 px=0 gx=634
AATTAGCCATGGAATCACCTGACTGAACAT
>group_799_6 742 1 0 634 sg=108 px=0 gx=634
GACGAAGAAGCTAGCCATTATGAAAATCAG
>group_799_7 742 1 0 634 sg=108 px=0 gx=634
ACGGCTGACATGGGAATTAGCCATGGAATC
>group_799_8 742 1 0 634 sg=108 px=0 gx=634
TGGGAATTAGCCATGGAATCACCTGACTGA
>group_799_9 742 1 0 634 sg=108 px=0 gx=634
CTGACATGGGAATTAGCCATGGAATCACCT
>group_800_0 730 1 0 0 sg=730 px=0 gx=0
AATATCTTCAACTGAAGCTTTAGTACGCGC
>group_800_1 730 1 0 0 sg=730 px=0 gx=0
TACACTTGCTCGCGCCCTAGCGCCCGCTCC
>group_800_2 730 1 0 0 sg=730 px=0 gx=0
CCAAGAAAAAACACAATCTCTGTTTGCCAA
>group_800_3 730 1 0 0 sg=730 px=0 gx=0
GGCCTTTGTCGTCGTCGTCGGGGGGGATCA
>group_800_4 730 1 0 0 sg=730 px=0 gx=0
ATGGTGCATGCCTGCAGGTCGACTAGTTAA
>group_800_5 730 1 0 0 sg=730 px=0 gx=0
TTTTTTCTTGGAATTCCGGATCCATATGTA
>group_800_6 730 1 0 0 sg=730 px=0 gx=0
GGCGGGTGTGGTGGTTACGCGCGCGTGACC
>group_800_7 730 1 0 0 sg=730 px=0 gx=0
GGATCCATATGTAAGTATTTCCTTAGATAA
>group_800_8 730 1 0 0 sg=730 px=0 gx=0
AGCAAGTGTAGCGGTCACGCGCGCGTAACC
>group_800_9 730 1 0 0 sg=730 px=0 gx=0
GGAAGGCCATCCAGCCTCGCGTCGTCAGCA
>group_801_0 506 0 0 0 sg=506 px=0 gx=0
AACAGTGGACTAAAAGGCATGCAATTTCAT
>group_801_1 506 0 0 0 sg=506 px=0 gx=0
CATGCCTGCAGAGCTCTAGAGTCCCGCTCG
>group_801_2 506 0 0 0 sg=506 px=0 gx=0
CTCGAATTTGGAATCATTAAAGAATTTCTC
>group_801_3 506 0 0 0 sg=506 px=0 gx=0
CAGGCCTCCGCTCGAGCGGGACTCTAGAGC
>group_801_4 506 0 0 0 sg=506 px=0 gx=0
CTTTAATGATTCCAAATTCGAGCGTGTGGG
>group_801_5 506 0 0 0 sg=506 px=0 gx=0
AACAGGCCTCCGCTCGAGCGGGACTCTAGA
>group_801_6 506 0 0 0 sg=506 px=0 gx=0
AACTGGATCAGTACAAGAAAGATACTGTAT
>group_801_7 506 0 0 0 sg=506 px=0 gx=0
GGCTCGAGCGGGACGGGCCCGGTACCGCGG
>group_801_8 506 0 0 0 sg=506 px=0 gx=0
CATTGGAACAGTGGACTAAAAGGCATGCAA
>group_801_9 506 0 0 0 sg=506 px=0 gx=0
CCCAACCTTTTCCATTGGAACAGTGGACTA
>group_802_0 260 1 0 0 sg=260 px=0 gx=0
ATCCTCTAGAGATATCGTCGACAAGCTTAT
>group_802_1 260 1 0 0 sg=260 px=0 gx=0
TCCTCTAGAGATATCGTCGACAAGCTTATC
>group_802_2 260 1 0 0 sg=260 px=0 gx=0
CCGCGCTAGCACGCGTCAGCTGACTAGAGG
>group_802_3 260 1 0 0 sg=260 px=0 gx=0
TGTAGTTTGCTAACACACCCTGCAGATCTG
>group_802_4 260 1 0 0 sg=260 px=0 gx=0
CTCTAGAGGATCATAATCAGCCATACCACA
>group_802_5 260 1 0 0 sg=260 px=0 gx=0
GCGTCGAGTTTACCACTCCCTATCAGTGAT
>group_802_6 260 1 0 0 sg=260 px=0 gx=0
CTCGACGCGTATATCTGGCCCGTACATCGC
>group_802_7 260 1 0 0 sg=260 px=0 gx=0
ATAGATGAATTCAGATCTGCAGGGTGTGTT
>group_802_8 260 1 0 0 sg=260 px=0 gx=0
ATATCTCTAGAGGATCATAATCAGCCATAC
>group_802_9 260 1 0 0 sg=260 px=0 gx=0
GCTTGTCGACGATATCTCTAGAGGATCATA
>group_803_0 13400 1 468 13198 sg=202 px=0 gx=12730
TGATGTTTGAGATTTTTGCTCTTTAAAAAT
>group_803_1 13400 1 468 13198 sg=202 px=0 gx=12730
TTGAGATTTTTGCTCTTTAAAAATCTGGAT
>group_803_2 13400 1 468 13198 sg=202 px=0 gx=12730
ATCCAGATTTTTAAAGAGCAAAAATCTCAA
>group_803_3 13400 1 468 13198 sg=202 px=0 gx=12730
GAGCAAAAATCTCAAACATCACCCGAAGAT
>group_803_4 13400 1 468 13198 sg=202 px=0 gx=12730
GATTTTTGCTCTTTAAAAATCTGGATCAAG
>group_803_5 13400 1 468 13198 sg=202 px=0 gx=12730
TGAAAGGTAGGCGGATCCACAGGACGGGTG
>group_803_6 13400 1 468 13198 sg=202 px=0 gx=12730
CCGGCGTAGAGGATCCCAGACGAGTTAAGT
>group_803_7 13400 1 468 13198 sg=202 px=0 gx=12730
GATGTTTGAGATTTTTGCTCTTTAAAAATC
>group_803_8 13400 1 468 13198 sg=202 px=0 gx=12730
GTCTGGGATCCTCTACGCCGGACGCATCGT
>group_803_9 13400 1 468 13198 sg=202 px=0 gx=12730
CTTCGGGTGATGTTTGAGATTTTTGCTCTT
>group_804_0 1992 0 0 814 sg=1178 px=0 gx=814
GCTCTGTGGGAAATCGAGGTGGGGGGGGTG
>group_804_1 1992 0 0 814 sg=1178 px=0 gx=814
CCTACACCCCCCCCACCTCGATTTCCCACA
>group_804_2 1992 0 0 814 sg=1178 px=0 gx=814
GCCTGGAGGTTCAGAGAGCCGGGCTACTCT
>group_804_3 1992 0 0 814 sg=1178 px=0 gx=814
AGGCTGGGGGAGCCAAGAATGTCAGCCTCT
>group_804_4 1992 0 0 814 sg=1178 px=0 gx=814
CTGCTGGCTGTCCAGAGTAGGGGTTGCTTA
>group_804_5 1992 0 0 814 sg=1178 px=0 gx=814
GCTGCAGTAGCCTGGAGGTTCAGAGAGCCG
>group_804_6 1992 0 0 814 sg=1178 px=0 gx=814
GGGAGCCAAGAATGTCAGCCTCTAGGTCTA
>group_804_7 1992 0 0 814 sg=1178 px=0 gx=814
AAGACGGTGGCAGCAGCTACCCTGGGTGTT
>group_804_8 1992 0 0 814 sg=1178 px=0 gx=814
TGGCAGCAGCTACCCTGGGTGTTATTTTAA
>group_804_9 1992 0 0 814 sg=1178 px=0 gx=814
TAAGCAACCCCTACTCTGGACAGCCAGCAG
>group_805_0 386 1 0 0 sg=386 px=0 gx=0
CCCAGGACTCCTCCCTGCAGGACGGCTCCT
>group_805_1 386 1 0 0 sg=386 px=0 gx=0
TATGGGCTGGGAGGCCTCCACCGAGCGCCT
>group_805_2 386 1 0 0 sg=386 px=0 gx=0
ACGTCCTCGGAGGAGGCCATGGTGGCGACC
>group_805_3 386 1 0 0 sg=386 px=0 gx=0
GAGGCCATGGTGGCGACCGGTGGATCTGAG
>group_805_4 386 1 0 0 sg=386 px=0 gx=0
GTTTGTCCAAACTCATCAATGTATCTTGAG
>group_805_5 386 1 0 0 sg=386 px=0 gx=0
TGCAGGACGGCTCCTTCATCTACAAGGTGA
>group_805_6 386 1 0 0 sg=386 px=0 gx=0
ACATTATACGAAGTTATCAGTCGACGGGCA
>group_805_7 386 1 0 0 sg=386 px=0 gx=0
ACCGGACTCAGATCCACCGGTCGCCACCAT
>group_805_8 386 1 0 0 sg=386 px=0 gx=0
ATTGATTACTATTAATAACTAGAGCTCGCT
>group_805_9 386 1 0 0 sg=386 px=0 gx=0
GACGTCCTCGGAGGAGGCCATGGTGGCGAC
>group_806_0 522 0 0 476 sg=46 px=0 gx=476
AAAGTGGTCTTGGAAGAAGATCCATATGAC
>group_806_1 522 0 0 476 sg=46 px=0 gx=476
TGGATCTTCTTCCAAGACCACTTTCGATTC
>group_806_2 522 0 0 476 sg=46 px=0 gx=476
TATGGATCTTCTTCCAAGACCACTTTCGAT
>group_806_3 522 0 0 476 sg=46 px=0 gx=476
ACGTCATATGGATCTTCTTCCAAGACCACT
>group_806_4 522 0 0 476 sg=46 px=0 gx=476
GTGGTCTTGGAAGAAGATCCATATGACGTC
>group_806_5 522 0 0 476 sg=46 px=0 gx=476
CGACGTCATATGGATCTTCTTCCAAGACCA
>group_806_6 522 0 0 476 sg=46 px=0 gx=476
GAAAGTGGTCTTGGAAGAAGATCCATATGA
>group_806_7 522 0 0 476 sg=46 px=0 gx=476
CGCGTCGACGTCATATGGATCTTCTTCCAA
>group_806_8 522 0 0 476 sg=46 px=0 gx=476
TGCAGACGCGTCGACGTCATATGGATCTTC
>group_806_9 522 0 0 476 sg=46 px=0 gx=476
GGATCTTCTTCCAAGACCACTTTCGATTCT
>group_807_0 1592 1 0 0 sg=1592 px=0 gx=0
AGTAGACCTGAGTCCAGGGGCAAGGAGACA
>group_807_1 1592 1 0 0 sg=1592 px=0 gx=0
GGATCTGGGCGAAGCGTAACCCGCATCACG
>group_807_2 1592 1 0 0 sg=1592 px=0 gx=0
GGATGCAGTCTTCAGTACTTTGCCGACCCA
>group_807_3 1592 1 0 0 sg=1592 px=0 gx=0
GATCCCTATTTCAAATTGGGCCAGGATATT
>group_807_4 1592 1 0 0 sg=1592 px=0 gx=0
CCTAATTACACGAATAGCTGCGTCGATGAG
>group_807_5 1592 1 0 0 sg=1592 px=0 gx=0
GCCGTAGCGGTCCCATGAGGGTAGTCGCCC
>group_807_6 1592 1 0 0 sg=1592 px=0 gx=0
TCGCCCGGTTGGACCGTTCTGGTTTGGCCT
>group_807_7 1592 1 0 0 sg=1592 px=0 gx=0
ACGCAGCTATTCGTGTAATTAGGCGGGATG
>group_807_8 1592 1 0 0 sg=1592 px=0 gx=0
CAGATGGTTTCAGACGAGTTGAATATCCTG
>group_807_9 1592 1 0 0 sg=1592 px=0 gx=0
GTCCATGACCCGATGCGCGATAGCTCGAAC
>group_808_0 4102 1 0 3732 sg=370 px=0 gx=3732
GACTAGATTGGGCCGATGTTTTCCAGGGTC
>group_808_1 4102 1 0 3732 sg=370 px=0 gx=3732
GGACCCTGGAAAACATCGGCCCAATCTAGT
>group_808_2 4102 1 0 3732 sg=370 px=0 gx=3732
GCTCTGAGCTAGTCTTCGAATTCAAAGGCC
>group_808_3 4102 1 0 3732 sg=370 px=0 gx=3732
GACGCTTTTAGAGTAAACTATCCATTAATT
>group_808_4 4102 1 0 3732 sg=370 px=0 gx=3732
GCCCATATGAAAACCCCTTTAACTGAAGCC
>group_808_5 4102 1 0 3732 sg=370 px=0 gx=3732
TAGCGGCCGCGACGCTTTTAGAGTAAACTA
>group_808_6 4102 1 0 3732 sg=370 px=0 gx=3732
GCTAGGAGGGCTAACATATGGAGGGTAATA
>group_808_7 4102 1 0 3732 sg=370 px=0 gx=3732
AGAAGACTAGATTGGGCCGATGTTTTCCAG
>group_808_8 4102 1 0 3732 sg=370 px=0 gx=3732
ATCGGCCCAATCTAGTCTTCTAGGATCCGG
>group_808_9 4102 1 0 3732 sg=370 px=0 gx=3732
TTAATGGATAGTTTACTCTAAAAGCGTCGC
>group_811_0 466 1 0 0 sg=466 px=0 gx=0
GGCGGTGAATTGATCTTTCTTGATCAATCC
>group_811_1 466 1 0 0 sg=466 px=0 gx=0
CCCTGGCACCCGCACCGCGGCATCAAGCTC
>group_811_2 466 1 0 0 sg=466 px=0 gx=0
AAGCTCCAGCTTCCCCATGAATAAATGCAA
>group_811_3 466 1 0 0 sg=466 px=0 gx=0
GATGCCGCGGTGCGGGTGCCAGGGCGTGCC
>group_811_4 466 1 0 0 sg=466 px=0 gx=0
CACAAGGGGTTGTGACCGGGAAGCTCCGAT
>group_811_5 466 1 0 0 sg=466 px=0 gx=0
TGGCACCCGCACCGCGGCATCAAGCTCCAG
>group_811_6 466 1 0 0 sg=466 px=0 gx=0
TCCCCGGGCGCGTACTCCACTAGCTAGTTC
>group_811_7 466 1 0 0 sg=466 px=0 gx=0
CGCCGGTCAGCCATACGGCGGTGAATTGAT
>group_811_8 466 1 0 0 sg=466 px=0 gx=0
GATCGGAGCTTCCCGGTCACAACCCCTTGT
>group_811_9 466 1 0 0 sg=466 px=0 gx=0
AGCTACTTTTGGAATTCGAGCTCGGTACCC
>group_812_0 454 0 14 34 sg=418 px=2 gx=22
AAAAAATTGGAAAGAAAAAAGCTGGATCTG
>group_812_1 454 0 14 34 sg=418 px=2 gx=22
CTGAAACAGATAGTATATATTTGAACCTGT
>group_812_2 454 0 14 34 sg=418 px=2 gx=22
GCATTAAAGCTAATTCAATTGTTATCCGCT
>group_812_3 454 0 14 34 sg=418 px=2 gx=22
CAATTCAATTGTGAGCGGATAACAATTGAA
>group_812_4 454 0 14 34 sg=418 px=2 gx=22
TGGGCAAACCAAGACAGCTAAAGATCAATT
>group_812_5 454 0 14 34 sg=418 px=2 gx=22
TGGATCTGCAGGTGATGATTATCAGCCAGC
>group_812_6 454 0 14 34 sg=418 px=2 gx=22
AAATTCGAAAGCAAGCTNNNNNNNNNNNNN
>group_812_7 454 0 14 34 sg=418 px=2 gx=22
GCAGAAATTCGAAAGCAAGCTNNNNNNNNN
>group_812_8 454 0 14 34 sg=418 px=2 gx=22
TTTTTTCTTTCCAATTTTTTTTTTTTCGTC
>group_812_9 454 0 14 34 sg=418 px=2 gx=22
GCATTTTTCTTCAAAGCTAGCTTTTCAATT
>group_813_0 396 0 0 0 sg=396 px=0 gx=0
TGGGATCCCCGGGTACCGAGCTCGAATTCA
>group_813_1 396 0 0 0 sg=396 px=0 gx=0
ATCTGACTAGTAAAGGAGAAGAACTTTTCA
>group_813_2 396 0 0 0 sg=396 px=0 gx=0
CTAGCCACCACCACCACCACCACGTGTGAG
>group_813_3 396 0 0 0 sg=396 px=0 gx=0
GTAAACTAGCTTTGTATAGTTCATCCATGC
>group_813_4 396 0 0 0 sg=396 px=0 gx=0
TTTGCACTACTGGAAAACTACCTGTTCCGT
>group_813_5 396 0 0 0 sg=396 px=0 gx=0
TAAGAGAAAGTAGTGACAAGTGTTGGCCAC
>group_813_6 396 0 0 0 sg=396 px=0 gx=0
ACGGGTTGGGGTTTCTACAGGACGTAAACT
>group_813_7 396 0 0 0 sg=396 px=0 gx=0
CTTTACTAGTCAGATCTACCATGGGATCCC
>group_813_8 396 0 0 0 sg=396 px=0 gx=0
GCCACGGAACAGGTAGTTTTCCAGTAGTGC
>group_813_9 396 0 0 0 sg=396 px=0 gx=0
TGGCCACGGAACAGGTAGTTTTCCAGTAGT
>group_814_0 1664 0 0 1468 sg=196 px=0 gx=1468
AATTGGAACGGTCTTCCGTGAATCTACCGG
>group_814_1 1664 0 0 1468 sg=196 px=0 gx=1468
TTCTGCATGGTTAATTTCTCCTCTTTAATG
>group_814_2 1664 0 0 1468 sg=196 px=0 gx=1468
CTGCATGGTTAATTTCTCCTCTTTAATGAA
>group_814_3 1664 0 0 1468 sg=196 px=0 gx=1468
GGATACGGATTCTTTGGTTCTGCATGGTTA
>group_814_4 1664 0 0 1468 sg=196 px=0 gx=1468
ATTCATTAAAGAGGAGAAATTAACCATGCA
>group_814_5 1664 0 0 1468 sg=196 px=0 gx=1468
TCACGGAAGACCGTTCCAATTCATTAAAGA
>group_814_6 1664 0 0 1468 sg=196 px=0 gx=1468
GTTCTGCATGGTTAATTTCTCCTCTTTAAT
>group_814_7 1664 0 0 1468 sg=196 px=0 gx=1468
TCTTTGGTTCTGCATGGTTAATTTCTCCTC
>group_814_8 1664 0 0 1468 sg=196 px=0 gx=1468
TCAGGTCATTGAGCGATTGAGAGGATCCGT
>group_814_9 1664 0 0 1468 sg=196 px=0 gx=1468
GCGGCGACGAGCAGCAGGTTTCATGGTTAA
>group_815_0 44 1 0 0 sg=44 px=0 gx=0
ACCTGCAGGGAAACACGCCGAGCGTCCTCC
>group_815_1 44 1 0 0 sg=44 px=0 gx=0
CAGAACAAAAACCTGCAGGGAAACACGCCG
>group_815_2 44 1 0 0 sg=44 px=0 gx=0
CCTGCAGGGAAACACGCCGAGCGTCCTCCT
>group_815_3 44 1 0 0 sg=44 px=0 gx=0
CGGCGTGTTTCCCTGCAGGTTTTTGTTCTG
>group_815_4 44 1 0 0 sg=44 px=0 gx=0
GGAGGACGCTCGGCGTGTTTCCCTGCAGGT
>group_815_5 44 1 0 0 sg=44 px=0 gx=0
AGGAGGACGCTCGGCGTGTTTCCCTGCAGG
>group_815_6 44 1 0 0 sg=44 px=0 gx=0
CCAACTGCACAGAACAAAAACCTGCAGGGA
>group_815_7 44 1 0 0 sg=44 px=0 gx=0
ACAGAACAAAAACCTGCAGGGAAACACGCC
>group_815_8 44 1 0 0 sg=44 px=0 gx=0
TCCCTGCAGGTTTTTGTTCTGTGCAGTTGG
>group_815_9 44 1 0 0 sg=44 px=0 gx=0
AGGACGCTCGGCGTGTTTCCCTGCAGGTTT
>group_816_0 2666 1 0 2 sg=2664 px=0 gx=2
GAGGGATCTCCGTGGGGCGGTGAACGCCGA
>group_816_1 2666 1 0 2 sg=2664 px=0 gx=2
CGCCCACCATGCCCCCCACCTTGTTTCAAC
>group_816_2 2666 1 0 2 sg=2664 px=0 gx=2
CGGGGGCGGCAGTTATGGCGGTGCCGTTGG
>group_816_3 2666 1 0 2 sg=2664 px=0 gx=2
AAACAAGGTGGGGGGCATGGTGGGCGGCAA
>group_816_4 2666 1 0 2 sg=2664 px=0 gx=2
CCGACCAAAGAAACTGACGCCTCACTTATC
>group_816_5 2666 1 0 2 sg=2664 px=0 gx=2
TTTCAAAAGGTGCCTAAAAAACTTCACAAA
>group_816_6 2666 1 0 2 sg=2664 px=0 gx=2
ACCGCACACCTACCGGCAGGTGGCCCCACC
>group_816_7 2666 1 0 2 sg=2664 px=0 gx=2
CGACGAGGGCGCGCGCTCCCAAAGGTACGG
>group_816_8 2666 1 0 2 sg=2664 px=0 gx=2
AAAGCCCCGGCCAGCCCAGCAGCCCGCTAC
>group_816_9 2666 1 0 2 sg=2664 px=0 gx=2
GAGACCGCCAAGGGCTGTAGTCTGGGTCCG
>group_817_0 42 0 0 0 sg=42 px=0 gx=0
GCCAGTGCCAAGCTTAAGACGTCGTGCACG
>group_817_1 42 0 0 0 sg=42 px=0 gx=0
GTGCACGACGTCTTAAGCTTGGCACTGGCC
>group_817_2 42 0 0 0 sg=42 px=0 gx=0
GATTACGAATTCGCGAGCTCCATGGATATC
>group_817_3 42 0 0 0 sg=42 px=0 gx=0
TTACGAATTCGCGAGCTCCATGGATATCGA
>group_817_4 42 0 0 0 sg=42 px=0 gx=0
ATTACGAATTCGCGAGCTCCATGGATATCG
>group_817_5 42 0 0 0 sg=42 px=0 gx=0
ACGTGCACGACGTCTTAAGCTTGGCACTGG
>group_817_6 42 0 0 0 sg=42 px=0 gx=0
GGCCAGTGCCAAGCTTAAGACGTCGTGCAC
>group_817_7 42 0 0 0 sg=42 px=0 gx=0
TGCCAAGCTTAAGACGTCGTGCACGTACGC
>group_817_8 42 0 0 0 sg=42 px=0 gx=0
TCCATGGAGCTCGCGAATTCGTAATCATGG
>group_817_9 42 0 0 0 sg=42 px=0 gx=0
CGATATCCATGGAGCTCGCGAATTCGTAAT
>group_818_0 114 1 0 0 sg=114 px=0 gx=0
CCCGGGTACCGAGCTCTTGACATCGTTCGC
>group_818_1 114 1 0 0 sg=114 px=0 gx=0
GGTACCGAGCTCTTGACATCGTTCGCCAGC
>group_818_2 114 1 0 0 sg=114 px=0 gx=0
ATCCCCGGGTACCGAGCTCTTGACATCGTT
>group_818_3 114 1 0 0 sg=114 px=0 gx=0
GGCATTTCTGTCCTGGCTGGCGAACGATGT
>group_818_4 114 1 0 0 sg=114 px=0 gx=0
GCTCTTGACATCGTTCGCCAGCCAGGACAG
>group_818_5 114 1 0 0 sg=114 px=0 gx=0
GTCCTGGCTGGCGAACGATGTCAAGAGCTC
>group_818_6 114 1 0 0 sg=114 px=0 gx=0
AAGGTAGTCGGCAAATAAGAGCTCGGTACC
>group_818_7 114 1 0 0 sg=114 px=0 gx=0
GAGGCATTTCTGTCCTGGCTGGCGAACGAT
>group_818_8 114 1 0 0 sg=114 px=0 gx=0
GCGAGATCACCAAGGTAGTCGGCAAATAAG
>group_818_9 114 1 0 0 sg=114 px=0 gx=0
GATCCCCGGGTACCGAGCTCTTATTTGCCG
>group_819_0 206 1 0 0 sg=206 px=0 gx=0
TGACCTGCAGGTCGACCCAGATCTGGGTCG
>group_819_1 206 1 0 0 sg=206 px=0 gx=0
GATCTGGGTCGACCGGTCGACCCAGATCTG
>group_819_2 206 1 0 0 sg=206 px=0 gx=0
TCGACCTGCAGGTCAACGGATCCCCGGGTA
>group_819_3 206 1 0 0 sg=206 px=0 gx=0
GGATCTGGGTCGACCTGCAGGTCAACGGAT
>group_819_4 206 1 0 0 sg=206 px=0 gx=0
ACCTGCAGGTCGACCCAGATCCGCCTACCT
>group_819_5 206 1 0 0 sg=206 px=0 gx=0
TGAAAGGTAGGCGGATCTGGGTCGACCTGC
>group_819_6 206 1 0 0 sg=206 px=0 gx=0
GTTGACCTGCAGGTCGACCCAGATCTGGGT
>group_819_7 206 1 0 0 sg=206 px=0 gx=0
TCGAGCTCGGTACCCGGGGATCCGTTGACC
>group_819_8 206 1 0 0 sg=206 px=0 gx=0
CGAGCTCGGTACCCGGGGATCCGTTGACCT
>group_819_9 206 1 0 0 sg=206 px=0 gx=0
AGATCTGGGTCGACCGGTCGACCCAGATCC
>group_820_0 1352 1 0 156 sg=1196 px=0 gx=156
CAAAATACCTGGTTACTGGCCCATTGCATA
>group_820_1 1352 1 0 156 sg=1196 px=0 gx=156
GCACATGCTGTATGCCGGTACATGTTCTTT
>group_820_2 1352 1 0 156 sg=1196 px=0 gx=156
ATACGAAGTTATCTAGAGGATCGATCCCCG
>group_820_3 1352 1 0 156 sg=1196 px=0 gx=156
TTTCGACTGCAGCGACCCGCTTAACAGCGT
>group_820_4 1352 1 0 156 sg=1196 px=0 gx=156
TATGCTATACGAAGTTATTACGTACTAGAG
>group_820_5 1352 1 0 156 sg=1196 px=0 gx=156
ATTACATGCACTGCCCCCAATACAAAACAA
>group_820_6 1352 1 0 156 sg=1196 px=0 gx=156
TTCATATCTCATTGCCCGGGATCTGCGGCA
>group_820_7 1352 1 0 156 sg=1196 px=0 gx=156
TTTGAAGCGTGCGAGAATGCCGGGCCTCCG
>group_820_8 1352 1 0 156 sg=1196 px=0 gx=156
TTTTCGCTGCTTGTCCTTTTCCTGGGCACC
>group_820_9 1352 1 0 156 sg=1196 px=0 gx=156
CAGAACTTTCAGCGGTAGATACATTGATGA
>group_821_0 408 1 0 56 sg=352 px=0 gx=56
TACGGCTTCATCGTGTTGCGCAGCATTTGC
>group_821_1 408 1 0 56 sg=352 px=0 gx=56
AGGGGGTATTAATATGAAAAAGAAAAACAT
>group_821_2 408 1 0 56 sg=352 px=0 gx=56
TCTTTTTCATATTAATACCCCCTGTATGTA
>group_821_3 408 1 0 56 sg=352 px=0 gx=56
GTCTACGGCTTCATCGTGTTGCGCAGCATT
>group_821_4 408 1 0 56 sg=352 px=0 gx=56
CTGTATGATTTATTGGATGTTGGAATTGAT
>group_821_5 408 1 0 56 sg=352 px=0 gx=56
GACCATGATTACGAATTAGCGGCCGCTAGC
>group_821_6 408 1 0 56 sg=352 px=0 gx=56
TCTTTGTTGAATTTGTTGTCTACGGCTTCA
>group_821_7 408 1 0 56 sg=352 px=0 gx=56
ATCACGAGGCCCTTTCGTCCGCGCGTTTCG
>group_821_8 408 1 0 56 sg=352 px=0 gx=56
TGAATAAATGTTTTTCTTTTTCATATTAAT
>group_821_9 408 1 0 56 sg=352 px=0 gx=56
TGTTTTTCTTTTTCATATTAATACCCCCTG
>group_822_0 438 1 0 0 sg=438 px=0 gx=0
GGTGATCAGCTAGAGGGGCGTCAGGCGCCG
>group_822_1 438 1 0 0 sg=438 px=0 gx=0
TGACGGGCTGGTCGGCCACGTCGGGGAGTC
>group_822_2 438 1 0 0 sg=438 px=0 gx=0
TGGCCATGGCCATTGCGAAGTGATTCCTCC
>group_822_3 438 1 0 0 sg=438 px=0 gx=0
AACTTCAATCTCACGGTGGCCGCCTACCCG
>group_822_4 438 1 0 0 sg=438 px=0 gx=0
CGCCCCCGGCGCCTGACGCCCCTCTAGCTG
>group_822_5 438 1 0 0 sg=438 px=0 gx=0
TTACGCGTAGTCCGGCACGTCGTACGGGTA
>group_822_6 438 1 0 0 sg=438 px=0 gx=0
CTATAAATACCCAGGTCGGCGGCTTGAGGG
>group_822_7 438 1 0 0 sg=438 px=0 gx=0
GGAACTAGAGCATGAGATTATCAAAAAGGA
>group_822_8 438 1 0 0 sg=438 px=0 gx=0
TCGACCCGAACTTCAATCTCACGGTGGCCG
>group_822_9 438 1 0 0 sg=438 px=0 gx=0
AGGCGGCCACCGTGAGATTGAAGTTCGGGT
>group_823_0 238 1 0 0 sg=238 px=0 gx=0
GACGAACTAAACCTGACTACGGACCGGCAA
>group_823_1 238 1 0 0 sg=238 px=0 gx=0
GCAGGTTCCTTCCGGTATTGTCTCCTTCCG
>group_823_2 238 1 0 0 sg=238 px=0 gx=0
CTGTCTTTTTATTGCCGTCATAGCGCAGGT
>group_823_3 238 1 0 0 sg=238 px=0 gx=0
TCATCTTCGACCGCCATCCCATCGCCGCCT
>group_823_4 238 1 0 0 sg=238 px=0 gx=0
CCTGGCCTTTTGCCGGTCCGTAGTCAGGTT
>group_823_5 238 1 0 0 sg=238 px=0 gx=0
GCCACCTGACGTCCGGACCGTAGAGTCGAG
>group_823_6 238 1 0 0 sg=238 px=0 gx=0
TGCCACCTGACGTCCGGACCGTAGAGTCGA
>group_823_7 238 1 0 0 sg=238 px=0 gx=0
GGCCCGTGGCTATGGCAGGCCTGCCGCCCC
>group_823_8 238 1 0 0 sg=238 px=0 gx=0
GCGCGGCCGGGTAGCACAGGAAGGCGGCGA
>group_823_9 238 1 0 0 sg=238 px=0 gx=0
GCCGCCTTCCTGTGCTACCCGGCCGCGCGA
>group_824_0 2316 1 0 60 sg=2256 px=0 gx=60
GTAACCTAGGATCCTCTAGAGACTAGAAAA
>group_824_1 2316 1 0 60 sg=2256 px=0 gx=60
TGCGATTGTGCTTTCAAGTATTCATGGAGA
>group_824_2 2316 1 0 60 sg=2256 px=0 gx=60
TTGGAACCGGTCCGGAACTTGTCGTCGTCA
>group_824_3 2316 1 0 60 sg=2256 px=0 gx=60
CGGTTACTGGAACGGGAATTGCAAAAAAAT
>group_824_4 2316 1 0 60 sg=2256 px=0 gx=60
GGGCTACAAGGGACGCGCCGTAGTTGTTGT
>group_824_5 2316 1 0 60 sg=2256 px=0 gx=60
AACCCTGCATTGTGTCCTCTCTTTGGTTTA
>group_824_6 2316 1 0 60 sg=2256 px=0 gx=60
TTGATCTCCAGTGTACAGACGCCCTTCTTG
>group_824_7 2316 1 0 60 sg=2256 px=0 gx=60
AGGGACGCTCGGCGGGATCCATTCCGGGCG
>group_824_8 2316 1 0 60 sg=2256 px=0 gx=60
TCTGCTTGTGGACATCCGTGTGCTGGAAGT
>group_824_9 2316 1 0 60 sg=2256 px=0 gx=60
GCGCCGTAGTTGTTGTCTCCTGCGTCACAA
>group_825_0 834 0 0 0 sg=834 px=0 gx=0
ACAGCGAGCTGCAGGTGTCTGGGGATAATG
>group_825_1 834 0 0 0 sg=834 px=0 gx=0
GATGAGCGAGTCTTGGCCTTAGCGCGGGTT
>group_825_2 834 0 0 0 sg=834 px=0 gx=0
GTCAGATACTCCAACACTGCAGCCAGATAG
>group_825_3 834 0 0 0 sg=834 px=0 gx=0
TGGGCAGCAGCACGGACTGGATGTTGGGCA
>group_825_4 834 0 0 0 sg=834 px=0 gx=0
ATCACTTGCTCTTGGCCGACTTGGAACTCT
>group_825_5 834 0 0 0 sg=834 px=0 gx=0
ACCCGCTCTGCATAATTGCCTTTCCTTAAC
>group_825_6 834 0 0 0 sg=834 px=0 gx=0
ACTGGATGTTGGGCAGGACCCCGCCCTGAG
>group_825_7 834 0 0 0 sg=834 px=0 gx=0
CTTGGGCAGCAGCACGGACTGGATGTTGGG
>group_825_8 834 0 0 0 sg=834 px=0 gx=0
TCACTATCGCTCAGGGCGGGGTCCTGCCCA
>group_825_9 834 0 0 0 sg=834 px=0 gx=0
ATTGCCTTTCCTTAACAGCCGGTGAACACG
>group_826_0 18 1 0 0 sg=18 px=0 gx=0
TCTCCAGTAAAGGTGGATACGGATCCGAAT
>group_826_1 18 1 0 0 sg=18 px=0 gx=0
CTCCAGTAAAGGTGGATACGGATCCGAATT
>group_826_2 18 1 0 0 sg=18 px=0 gx=0
TTCGGATCCGTATCCACCTTTACTGGAGAC
>group_826_3 18 1 0 0 sg=18 px=0 gx=0
GGATCCGTATCCACCTTTACTGGAGACCGT
>group_826_4 18 1 0 0 sg=18 px=0 gx=0
ATTCGGATCCGTATCCACCTTTACTGGAGA
>group_826_5 18 1 0 0 sg=18 px=0 gx=0
TCCAGTAAAGGTGGATACGGATCCGAATTC
>group_826_6 18 1 0 0 sg=18 px=0 gx=0
GGTCTCCAGTAAAGGTGGATACGGATCCGA
>group_826_7 18 1 0 0 sg=18 px=0 gx=0
TCGGATCCGTATCCACCTTTACTGGAGACC
>group_826_8 18 1 0 0 sg=18 px=0 gx=0
AATTCGGATCCGTATCCACCTTTACTGGAG
>group_826_9 18 1 0 0 sg=18 px=0 gx=0
CAGTAAAGGTGGATACGGATCCGAATTCGA
>group_827_0 1780 0 0 0 sg=1780 px=0 gx=0
CCAGCCTCAATGACCTTGTATGCATTTGCT
>group_827_1 1780 0 0 0 sg=1780 px=0 gx=0
ACAAAGCTTCATTGAGAGCCAAGTCAAGAA
>group_827_2 1780 0 0 0 sg=1780 px=0 gx=0
TGCTCACCCAACTTTGCAAAGTTAGCAGAG
>group_827_3 1780 0 0 0 sg=1780 px=0 gx=0
AGACTGCAGAACCAGCGACTAAAGCATTGG
>group_827_4 1780 0 0 0 sg=1780 px=0 gx=0
AAAGACTGCAGAACCAGCGACTAAAGCATT
>group_827_5 1780 0 0 0 sg=1780 px=0 gx=0
AACCAGCGACTAAAGCATTGGCTCCAGCCT
>group_827_6 1780 0 0 0 sg=1780 px=0 gx=0
CTTCAGACTGCAACAGGTTCTGGCCTTTTG
>group_827_7 1780 0 0 0 sg=1780 px=0 gx=0
CTGCTCTGGTTCTACAATCATCAGATGCAC
>group_827_8 1780 0 0 0 sg=1780 px=0 gx=0
TGCTTTTACCTGCTCACCCAACTTTGCAAA
>group_827_9 1780 0 0 0 sg=1780 px=0 gx=0
CCTTCTACTTCTAGCCCCAATTCTCTTACC
>group_829_0 398 1 0 0 sg=398 px=0 gx=0
GACCTCGAGGGATCCCCGGGTACCGAGCTC
>group_829_1 398 1 0 0 sg=398 px=0 gx=0
ATCCCCGGGTACCGAGCTCGAATTCGGGAC
>group_829_2 398 1 0 0 sg=398 px=0 gx=0
CTTCACTAGCGCCCTTCCCAACAGTTGCGC
>group_829_3 398 1 0 0 sg=398 px=0 gx=0
AATTAATCATCTGGCCATCATAAAAACTGT
>group_829_4 398 1 0 0 sg=398 px=0 gx=0
GGTCGACCTCGAGGGATCCCCGGGTACCGA
>group_829_5 398 1 0 0 sg=398 px=0 gx=0
CGAATTCGGGACCGCGGTCTCCCATTTGTA
>group_829_6 398 1 0 0 sg=398 px=0 gx=0
GTCGACCTCGAGGGATCCCCGGGTACCGAG
>group_829_7 398 1 0 0 sg=398 px=0 gx=0
TTTGTTTAACTTTAAGAAGGAGATATACAA
>group_829_8 398 1 0 0 sg=398 px=0 gx=0
GTAACTTCACTAGCGCCCTTCCCAACAGTT
>group_829_9 398 1 0 0 sg=398 px=0 gx=0
GAGCCACCCGCAGTTCGAAAAATAATAAGC
>group_830_0 228 1 0 0 sg=228 px=0 gx=0
GAATATGGCTCATAACACCCCCTGTATTAC
>group_830_1 228 1 0 0 sg=228 px=0 gx=0
CGTTGAATATGGCTCATAACACCCCCTGTA
>group_830_2 228 1 0 0 sg=228 px=0 gx=0
ACCCCCTGTATTACTGTTTATGTAAGCAGA
>group_830_3 228 1 0 0 sg=228 px=0 gx=0
TGAATATGGCTCATAACACCCCCTGTATTA
>group_830_4 228 1 0 0 sg=228 px=0 gx=0
CTTACATAAACAGTAATACAGGGGGTGTTA
>group_830_5 228 1 0 0 sg=228 px=0 gx=0
CGTCCAACATCAATACAACCTATTAGTAGC
>group_830_6 228 1 0 0 sg=228 px=0 gx=0
TGGCTCATAACACCCCCTGTATTACTGTTT
>group_830_7 228 1 0 0 sg=228 px=0 gx=0
ATCGGCTTCCCGGCCTAATTTCCCCTCGTC
>group_830_8 228 1 0 0 sg=228 px=0 gx=0
CTAATAGGTTGTATTGATGTTGGACGAGTC
>group_830_9 228 1 0 0 sg=228 px=0 gx=0
GGGAAATTAGGCCGGGAAGCCGATCTCGGC
>group_831_0 132 1 0 0 sg=132 px=0 gx=0
TGCGGCAGCGTGAAGCTAGCGGAATTCGAG
>group_831_1 132 1 0 0 sg=132 px=0 gx=0
CGAGCTCGAATTCCGCGAACCCCAGAGTCC
>group_831_2 132 1 0 0 sg=132 px=0 gx=0
TCGAATTCCGCTAGCTTCACGCTGCCGCAA
>group_831_3 132 1 0 0 sg=132 px=0 gx=0
GCCTTTTGCTCACATGTATGCGGTGTGAAA
>group_831_4 132 1 0 0 sg=132 px=0 gx=0
CCGCATACATGTGAGCAAAAGGCCAGCAAA
>group_831_5 132 1 0 0 sg=132 px=0 gx=0
CTCGAATTCCGCTAGCTTCACGCTGCCGCA
>group_831_6 132 1 0 0 sg=132 px=0 gx=0
TCCCCGGGTACCGAGCTCGAATTCCGCGAA
>group_831_7 132 1 0 0 sg=132 px=0 gx=0
TTTGCTGGCCTTTTGCTCACATGTATGCGG
>group_831_8 132 1 0 0 sg=132 px=0 gx=0
TTGCGGCAGCGTGAAGCTAGCGGAATTCGA
>group_831_9 132 1 0 0 sg=132 px=0 gx=0
CGAGCTCGAATTCCGCTAGCTTCACGCTGC
>group_832_0 52 1 0 0 sg=52 px=0 gx=0
ATTTCACACAGGAAACAGACCATGGGGAAT
>group_832_1 52 1 0 0 sg=52 px=0 gx=0
AACAGACCATGGGGAATTCGAGCTCGGTAC
>group_832_2 52 1 0 0 sg=52 px=0 gx=0
ACAGGAAACAGACCATGGGGAATTCGAGCT
>group_832_3 52 1 0 0 sg=52 px=0 gx=0
CAGGAAACAGACCATGGGGAATTCGAGCTC
>group_832_4 52 1 0 0 sg=52 px=0 gx=0
ATGGGGAATTCGAGCTCGGTACCCGGGGAT
>group_832_5 52 1 0 0 sg=52 px=0 gx=0
AGCTCGAATTCCCCATGGTCTGTTTCCTGT
>group_832_6 52 1 0 0 sg=52 px=0 gx=0
AATTCCCCATGGTCTGTTTCCTGTGTGAAA
>group_832_7 52 1 0 0 sg=52 px=0 gx=0
CGAATTCCCCATGGTCTGTTTCCTGTGTGA
>group_832_8 52 1 0 0 sg=52 px=0 gx=0
GAGCTCGAATTCCCCATGGTCTGTTTCCTG
>group_832_9 52 1 0 0 sg=52 px=0 gx=0
ACACAGGAAACAGACCATGGGGAATTCGAG
>group_833_0 822 0 0 0 sg=822 px=0 gx=0
GGCTCATTACAACAAGCGCTCCACCATCAC
>group_833_1 822 0 0 0 sg=822 px=0 gx=0
GTCCAAGGCCATGAGCATCATGAACTCCTT
>group_833_2 822 0 0 0 sg=822 px=0 gx=0
GGCTGTCACCAAGTACACCAGCGCCAAGTA
>group_833_3 822 0 0 0 sg=822 px=0 gx=0
TGGTGCCCTCGGACACGGCGTGTTTGGCCA
>group_833_4 822 0 0 0 sg=822 px=0 gx=0
TGTCCGAGGGCACCAAGGCTGTCACCAAGT
>group_833_5 822 0 0 0 sg=822 px=0 gx=0
AGGAGAGTTATGCCATTTACGTGTACAAGG
>group_833_6 822 0 0 0 sg=822 px=0 gx=0
TCACCGCTTTCTTGGAGCCTTTCTTCGGGG
>group_833_7 822 0 0 0 sg=822 px=0 gx=0
TCAACGATGTGTTTGAGCGCATCGCAGGGG
>group_833_8 822 0 0 0 sg=822 px=0 gx=0
GGCACCAAGGCTGTCACCAAGTACACCAGC
>group_833_9 822 0 0 0 sg=822 px=0 gx=0
TCGGGGTGCACCTGCTTCAGCACCTTGTAC
>group_834_0 956 0 0 802 sg=154 px=0 gx=802
AATTGATTAAAGAGGAGAAATTAACCATGA
>group_834_1 956 0 0 802 sg=154 px=0 gx=802
CCATGAAAACACCGAGGCGAAGAATGAGGC
>group_834_2 956 0 0 802 sg=154 px=0 gx=802
TGCAGGTCGACGGATCCTCAAAGTTCGAAT
>group_834_3 956 0 0 802 sg=154 px=0 gx=802
CAAAAGAAAAATTCGAACTTTGAGGATCCG
>group_834_4 956 0 0 802 sg=154 px=0 gx=802
GATCCTCAAAGTTCGAATTTTTCTTTTGGA
>group_834_5 956 0 0 802 sg=154 px=0 gx=802
GCTTGGCTGCAGGTCGACGGATCCTCAAAG
>group_834_6 956 0 0 802 sg=154 px=0 gx=802
GTGAGCGGATAACAATTTCACACAGAATTG
>group_834_7 956 0 0 802 sg=154 px=0 gx=802
GGAGAAATTAACCATGAAAACACCGAGGCG
>group_834_8 956 0 0 802 sg=154 px=0 gx=802
AAAAATTCGAACTTTGAGGATCCGTCGACC
>group_834_9 956 0 0 802 sg=154 px=0 gx=802
AGGAGAAATTAACCATGAAAACACCGAGGC
>group_835_0 1698 1 0 1592 sg=106 px=0 gx=1592
AAGAACTTTAAAGGGGGATCTTGATCCCCT
>group_835_1 1698 1 0 1592 sg=106 px=0 gx=1592
ATCAGATCCTTAAACGAGCAGTGAGCGTCC
>group_835_2 1698 1 0 1592 sg=106 px=0 gx=1592
AGATCCTTAAACGAGCAGTGAGCGTCCGCC
>group_835_3 1698 1 0 1592 sg=106 px=0 gx=1592
CAGGGGATCAAGATCCCCCTTTAAAGTTCT
>group_835_4 1698 1 0 1592 sg=106 px=0 gx=1592
CGCAGGGGATCAAGATCCCCCTTTAAAGTT
>group_835_5 1698 1 0 1592 sg=106 px=0 gx=1592
AGGGGGATCTTGATCCCCTGCGCCATCAGA
>group_835_6 1698 1 0 1592 sg=106 px=0 gx=1592
GGCGCAGGGGATCAAGATCCCCCTTTAAAG
>group_835_7 1698 1 0 1592 sg=106 px=0 gx=1592
TGATGGCGCAGGGGATCAAGATCCCCCTTT
>group_835_8 1698 1 0 1592 sg=106 px=0 gx=1592
GATCAGATCCTTAAACGAGCAGTGAGCGTC
>group_835_9 1698 1 0 1592 sg=106 px=0 gx=1592
CGGACGCTCACTGCTCGTTTAAGGATCTGA
>group_836_0 1446 0 570 0 sg=876 px=570 gx=0
GCGTTTTAAAAATTAAAGCGTTGGGTTACA
>group_836_1 1446 0 570 0 sg=876 px=570 gx=0
GGCGATAGCGTACTACCCAAAGCCCCAAGA
>group_836_2 1446 0 570 0 sg=876 px=570 gx=0
ATCACAAACGGCCCGTAGTGTTTATGCGAA
>group_836_3 1446 0 570 0 sg=876 px=570 gx=0
TAAAGCTACTTCTGTTAATTCTGTTCGTTA
>group_836_4 1446 0 570 0 sg=876 px=570 gx=0
TTAGATCAAAACTTGGTAAGCGGTCAGTTT
>group_836_5 1446 0 570 0 sg=876 px=570 gx=0
TAAACAGTGGTACTTATCAGAGATACTTAA
>group_836_6 1446 0 570 0 sg=876 px=570 gx=0
TTAATTTTTAAAACGCATTTCTAACTTGTG
>group_836_7 1446 0 570 0 sg=876 px=570 gx=0
TTTAAAACGCATTTCTAACTTGTGTGTAAG
>group_836_8 1446 0 570 0 sg=876 px=570 gx=0
TTCAACATAACAAGCAGATCGGATTTAGCA
>group_836_9 1446 0 570 0 sg=876 px=570 gx=0
TCTGTGTAACATCGGCAAGATCAGAATAAA
>group_837_0 104 1 0 0 sg=104 px=0 gx=0
ACGACGTTGTAAAACGACGGCCAGTGGAAT
>group_837_1 104 1 0 0 sg=104 px=0 gx=0
CAGGCATGCAAGCTTGGGTAATCATGGTCA
>group_837_2 104 1 0 0 sg=104 px=0 gx=0
GACCTGCAGGCATGCAAGCTTGGGTAATCA
>group_837_3 104 1 0 0 sg=104 px=0 gx=0
CGAGCTCGAATTCCACTGGCCGTCGTTTTA
>group_837_4 104 1 0 0 sg=104 px=0 gx=0
CCTGCAGGCATGCAAGCTTGGGTAATCATG
>group_837_5 104 1 0 0 sg=104 px=0 gx=0
GACGGCCAGTGGAATTCGAGCTCGGTACCC
>group_837_6 104 1 0 0 sg=104 px=0 gx=0
CGACGGCCAGTGGAATTCGAGCTCGGTACC
>group_837_7 104 1 0 0 sg=104 px=0 gx=0
CCGGGTACCGAGCTCGAATTCCACTGGCCG
>group_837_8 104 1 0 0 sg=104 px=0 gx=0
AGTCGACCTGCAGGCATGCAAGCTTGGGTA
>group_837_9 104 1 0 0 sg=104 px=0 gx=0
TCGACCTGCAGGCATGCAAGCTTGGGTAAT
>group_838_0 466 1 0 0 sg=466 px=0 gx=0
ACGGCGATATCGGATCCATATGACGGTCGA
>group_838_1 466 1 0 0 sg=466 px=0 gx=0
GAATTCTCTAGATGTACACTCGAGTACGTA
>group_838_2 466 1 0 0 sg=466 px=0 gx=0
GGGCTTTGTTAGCAGCCGGATCCGAGCTCT
>group_838_3 466 1 0 0 sg=466 px=0 gx=0
AGAGAATTCCCTAGGAGATCTGGATCCGGC
>group_838_4 466 1 0 0 sg=466 px=0 gx=0
TTAGCCATCCGAGTGGACGACGTCCTCCTT
>group_838_5 466 1 0 0 sg=466 px=0 gx=0
GACCGTCATATGGATCCGATATCGCCGTGG
>group_838_6 466 1 0 0 sg=466 px=0 gx=0
GGCCCTCTCACTTCCCTCCAATACGCAAAC
>group_838_7 466 1 0 0 sg=466 px=0 gx=0
CCGCGGGATGGCCGGCCGGATCCAGATCTC
>group_838_8 466 1 0 0 sg=466 px=0 gx=0
CCATGGCGGCCGGGAGCATGCATCGATAGA
>group_838_9 466 1 0 0 sg=466 px=0 gx=0
TCGAGTACGTAAAGCTTTTAATTAAGGGTC
>group_839_0 212 1 0 0 sg=212 px=0 gx=0
CATGGAACCGCGTGGCACCAGACGGGTGCA
>group_839_1 212 1 0 0 sg=212 px=0 gx=0
CACCAGACGGGTGCAGCGAGGGGGCAGCCA
>group_839_2 212 1 0 0 sg=212 px=0 gx=0
ATAAGTTTTTGTTCCATATTATGCATCGTG
>group_839_3 212 1 0 0 sg=212 px=0 gx=0
CAGAAATAAGTTTTTGTTCCATATTATGCA
>group_839_4 212 1 0 0 sg=212 px=0 gx=0
ACCGCGTGGCACCAGACGGGTGCAGCGAGG
>group_839_5 212 1 0 0 sg=212 px=0 gx=0
TGCCGCTCGATTTCTCCACCCCCAGGTGAA
>group_839_6 212 1 0 0 sg=212 px=0 gx=0
GTGGTTTATCCTTTGAAAAACACGATGCAT
>group_839_7 212 1 0 0 sg=212 px=0 gx=0
GCACCAGACGGGTGCAGCGAGGGGGCAGCC
>group_839_8 212 1 0 0 sg=212 px=0 gx=0
CGCTGCACCCGTCTGGTGCCACGCGGTTCC
>group_839_9 212 1 0 0 sg=212 px=0 gx=0
CACGGGGACGTGGTTTATCCTTTGAAAAAC
>group_840_0 1232 1 0 0 sg=1232 px=0 gx=0
TTCCCCGAGGGCTTCACCTGGGAGCGCTCC
>group_840_1 1232 1 0 0 sg=1232 px=0 gx=0
CTTGGTCACCTGCAGCTTGGCGGTCTGGGT
>group_840_2 1232 1 0 0 sg=1232 px=0 gx=0
CGTAGTGGTTGCCGGGCAGCTGCACGGGCT
>group_840_3 1232 1 0 0 sg=1232 px=0 gx=0
CCTCGTAGGGCTTGCCCTCGCCCTCGCCCT
>group_840_4 1232 1 0 0 sg=1232 px=0 gx=0
GGAGCGCTCCCAGGTGAAGCCCTCGGGGAA
>group_840_5 1232 1 0 0 sg=1232 px=0 gx=0
AAGCTGTACCCCCAGGACGGCGTGCTGAAG
>group_840_6 1232 1 0 0 sg=1232 px=0 gx=0
AGCGCTCCATGAACTTCGAGGACGGCGGCG
>group_840_7 1232 1 0 0 sg=1232 px=0 gx=0
CGTTGTGGTTGGTGATGTCCAGCTTGGAGT
>group_840_8 1232 1 0 0 sg=1232 px=0 gx=0
GCACCTCCACCACGCCGCCGTCCTCGAAGT
>group_840_9 1232 1 0 0 sg=1232 px=0 gx=0
CGTCATCAAGGAGTTCATGCAGTTCAAGGT
>group_841_0 50 0 0 0 sg=50 px=0 gx=0
ACTAGTGGATCTTTACTTGTACAGCTCGTC
>group_841_1 50 0 0 0 sg=50 px=0 gx=0
GCTCTAGAACTAGTGGATCTTTACTTGTAC
>group_841_2 50 0 0 0 sg=50 px=0 gx=0
TAGTGGATCTTTACTTGTACAGCTCGTCCA
>group_841_3 50 0 0 0 sg=50 px=0 gx=0
CTGTACAAGTAAAGATCCACTAGTTCTAGA
>group_841_4 50 0 0 0 sg=50 px=0 gx=0
CTCTAGAACTAGTGGATCTTTACTTGTACA
>group_841_5 50 0 0 0 sg=50 px=0 gx=0
TGGATCTTTACTTGTACAGCTCGTCCATGC
>group_841_6 50 0 0 0 sg=50 px=0 gx=0
GACGAGCTGTACAAGTAAAGATCCACTAGT
>group_841_7 50 0 0 0 sg=50 px=0 gx=0
TGGACGAGCTGTACAAGTAAAGATCCACTA
>group_841_8 50 0 0 0 sg=50 px=0 gx=0
TGTACAAGTAAAGATCCACTAGTTCTAGAG
>group_841_9 50 0 0 0 sg=50 px=0 gx=0
TAAAGATCCACTAGTTCTAGAGCGGCCGCC
>group_842_0 328 1 0 0 sg=328 px=0 gx=0
CTAGAAGTTCCTATTCCGAAGTTCCTATTC
>group_842_1 328 1 0 0 sg=328 px=0 gx=0
TCAGCGGGTTTAAACTCATTACTAACCGGT
>group_842_2 328 1 0 0 sg=328 px=0 gx=0
GGAATAGCACGTACTACGAGATTTCGATTC
>group_842_3 328 1 0 0 sg=328 px=0 gx=0
GCTAGGTAAGCTTGGTACCGAGCTCGGATC
>group_842_4 328 1 0 0 sg=328 px=0 gx=0
ATGGTTCACGTACCTAGAAGTTCCTATTCC
>group_842_5 328 1 0 0 sg=328 px=0 gx=0
GATCAGCGGGTTTAAACTCATTACTAACCG
>group_842_6 328 1 0 0 sg=328 px=0 gx=0
GAGGCTGATCAGCGGGTTTAAACTCATTAC
>group_842_7 328 1 0 0 sg=328 px=0 gx=0
GCTCGGTACCAAGCTTACCTAGCCAGCTTG
>group_842_8 328 1 0 0 sg=328 px=0 gx=0
CTCGGTACCAAGCTTACCTAGCCAGCTTGG
>group_842_9 328 1 0 0 sg=328 px=0 gx=0
GCTTTCCCCGTCAAGCTCTAAATCGGGGGT
>group_843_0 138 1 0 56 sg=82 px=0 gx=56
TATAGAAGGATCCGCGGAATTCGAGCTCGG
>group_843_1 138 1 0 56 sg=82 px=0 gx=56
GCGCTAGCAGCACGCCATAGTAACGTGCCG
>group_843_2 138 1 0 56 sg=82 px=0 gx=56
ACCCAGGCCGTGCCGGCACGTTACTATGGC
>group_843_3 138 1 0 56 sg=82 px=0 gx=56
CTATAGAAGGATCCGCGGAATTCGAGCTCG
>group_843_4 138 1 0 56 sg=82 px=0 gx=56
ATCCGCGGAATTCGAGCTCGGTACCCGGGG
>group_843_5 138 1 0 56 sg=82 px=0 gx=56
GGCACGTTACTATGGCGTGCTGCTAGCGCT
>group_843_6 138 1 0 56 sg=82 px=0 gx=56
GGATCCGCGGAATTCGAGCTCGGTACCCGG
>group_843_7 138 1 0 56 sg=82 px=0 gx=56
TACCGAGCTCGAATTCCGCGGATCCTTCTA
>group_843_8 138 1 0 56 sg=82 px=0 gx=56
ATATAGCGCTAGCAGCACGCCATAGTAACG
>group_843_9 138 1 0 56 sg=82 px=0 gx=56
TTACCCAGGCCGTGCCGGCACGTTACTATG
>group_844_0 104 1 0 0 sg=104 px=0 gx=0
TAAGTATTGTTTGTGCACTTGCCCTTGCTC
>group_844_1 104 1 0 0 sg=104 px=0 gx=0
GAGCAAGCTAATTCGGTCGAAAAAAGAAAA
>group_844_2 104 1 0 0 sg=104 px=0 gx=0
TTGATTGAGCAAGGGCAAGTGCACAAACAA
>group_844_3 104 1 0 0 sg=104 px=0 gx=0
TTTTCGACCGAATTAGCTTGCTCAATCAAT
>group_844_4 104 1 0 0 sg=104 px=0 gx=0
TGAGCAAGCTAATTCGGTCGAAAAAAGAAA
>group_844_5 104 1 0 0 sg=104 px=0 gx=0
AGGGCAAGTGCACAAACAATACTTAAATAA
>group_844_6 104 1 0 0 sg=104 px=0 gx=0
TCTCCTTTTCTTTTTTCGACCGAATTAGCT
>group_844_7 104 1 0 0 sg=104 px=0 gx=0
ATTTAAGTATTGTTTGTGCACTTGCCCTTG
>group_844_8 104 1 0 0 sg=104 px=0 gx=0
CGAATTAGCTTGCTCAATCAATCACCGGAT
>group_844_9 104 1 0 0 sg=104 px=0 gx=0
TGATTGAGCAAGCTAATTCGGTCGAAAAAA
>group_845_0 2872 1 2454 2456 sg=416 px=0 gx=2
GATAAAGTCCGTATAATTGTGTAAAAGAAT
>group_845_1 2872 1 2454 2456 sg=416 px=0 gx=2
ATCAAGCTTATCGATACCGTCGACTACTTA
>group_845_2 2872 1 2454 2456 sg=416 px=0 gx=2
TCTCCGGATACTTTAGAATCACATGGAATT
>group_845_3 2872 1 2454 2456 sg=416 px=0 gx=2
TGTGTAAAAGAATTCCATGTGATTCTAAAG
>group_845_4 2872 1 2454 2456 sg=416 px=0 gx=2
CGGTATCGATAAGCTTGATAAAGTCCGTAT
>group_845_5 2872 1 2454 2456 sg=416 px=0 gx=2
AGTGTAATTTAAGTTGTTATATAAATATGG
>group_845_6 2872 1 2454 2456 sg=416 px=0 gx=2
GTGGATCCCCCGGGCTGCAGGAATTCCTTA
>group_845_7 2872 1 2454 2456 sg=416 px=0 gx=2
CTGTGTAAAAACTAGTGGATCCCCCGGGCT
>group_845_8 2872 1 2454 2456 sg=416 px=0 gx=2
TTATATGGCCTTTTTACTTTTACACGGTAC
>group_845_9 2872 1 2454 2456 sg=416 px=0 gx=2
AAAATAACTTAGTGTAATTTAAGTTGTTAT
>group_846_0 168 0 0 0 sg=168 px=0 gx=0
CGAACGCGTGATCAGCTGTTCTATAGTGTC
>group_846_1 168 0 0 0 sg=168 px=0 gx=0
AGCTGATCACGCGTTCGAATTCTCGAGGTA
>group_846_2 168 0 0 0 sg=168 px=0 gx=0
GTGTCACCTAAATAGCTTCGAGGTCGACCT
>group_846_3 168 0 0 0 sg=168 px=0 gx=0
CGAAGCTATTTAGGTGACACTATAGAACAG
>group_846_4 168 0 0 0 sg=168 px=0 gx=0
CCTAAATAGCTTCGAGGTCGACCTCGAAAC
>group_846_5 168 0 0 0 sg=168 px=0 gx=0
CACCTAAATAGCTTCGAGGTCGACCTCGAA
>group_846_6 168 0 0 0 sg=168 px=0 gx=0
AATAGCTTCGAGGTCGACCTCGAAACTTGT
>group_846_7 168 0 0 0 sg=168 px=0 gx=0
AGTACTAGTACCGGTACCTCGAGAATTCGA
>group_846_8 168 0 0 0 sg=168 px=0 gx=0
GAATTCGAACGCGTGATCAGCTGTTCTATA
>group_846_9 168 0 0 0 sg=168 px=0 gx=0
TCTCGAGGTACCGGTACTAGTACTCCCTTT
>group_847_0 242 0 0 0 sg=242 px=0 gx=0
CTATATTCGAGCGGCCGCCACCGCGGTGGA
>group_847_1 242 0 0 0 sg=242 px=0 gx=0
TGGAGGGGTTGACCTCGAGGACAATGGAAT
>group_847_2 242 0 0 0 sg=242 px=0 gx=0
GGCCGCCACCGCGGTGGAGGGGTTGACCTC
>group_847_3 242 0 0 0 sg=242 px=0 gx=0
GGATACAGTTGTAGGGAGGGATCCATGGCA
>group_847_4 242 0 0 0 sg=242 px=0 gx=0
TGGATTCCATTGTCCTCGAGGTCAACCCCT
>group_847_5 242 0 0 0 sg=242 px=0 gx=0
TCCATGGCAGAAGCGGTGATCGCCGAAGTA
>group_847_6 242 0 0 0 sg=242 px=0 gx=0
GTCCTCGAGGTCAACCCCTCCACCGCGGTG
>group_847_7 242 0 0 0 sg=242 px=0 gx=0
TATCAAGCTTAACTGCTCTATCGGAAATAG
>group_847_8 242 0 0 0 sg=242 px=0 gx=0
CGGCAAATAATCTAGAGATCCTGGCCTAGT
>group_847_9 242 0 0 0 sg=242 px=0 gx=0
TCTCTAGATTATTTGCCGACTACCTTGGTG
>group_848_0 1130 0 0 0 sg=1130 px=0 gx=0
GGGAGTAGATGAGGTACAGGCCCTCTGATG
>group_848_1 1130 0 0 0 sg=1130 px=0 gx=0
CCGACTATCTCGACTTTGCCGAGTCTGGGC
>group_848_2 1130 0 0 0 sg=1130 px=0 gx=0
AGCTGGAAGACCCCTCCCAGATAGATGGGC
>group_848_3 1130 0 0 0 sg=1130 px=0 gx=0
TCCTCTCTGCCATCAAGAGCCCCTGCCAGA
>group_848_4 1130 0 0 0 sg=1130 px=0 gx=0
CTCCAGTGGCTGAACCGCCGGGCCAATGCC
>group_848_5 1130 0 0 0 sg=1130 px=0 gx=0
CAGCTGGTGGTGCCATCAGAGGGCCTGTAC
>group_848_6 1130 0 0 0 sg=1130 px=0 gx=0
AGGAGCACATGGGTGGAGGGGCAGCCTTGG
>group_848_7 1130 0 0 0 sg=1130 px=0 gx=0
TTGGGATCATTGCCCTGTGAGGAGGACGAA
>group_848_8 1130 0 0 0 sg=1130 px=0 gx=0
AGAGGTTGAGGGTGTCTGAAGGAGGGGGTA
>group_848_9 1130 0 0 0 sg=1130 px=0 gx=0
CTGTGAGGAGGACGAACATCCAACCTTCCC
>group_849_0 4346 1 0 4244 sg=102 px=0 gx=4244
TTGATTGAGCAAGCTAATTCCACTTGCAAT
>group_849_1 4346 1 0 4244 sg=102 px=0 gx=4244
TGGAATTAGCTTGCTCAATCAATCACCGGA
>group_849_2 4346 1 0 4244 sg=102 px=0 gx=4244
CCGGTGATTGATTGAGCAAGCTCGATTTGT
>group_849_3 4346 1 0 4244 sg=102 px=0 gx=4244
ATCCGGTGATTGATTGAGCAAGCTCGATTT
>group_849_4 4346 1 0 4244 sg=102 px=0 gx=4244
TTGATTGAGCAAGCTCGATTTGTCTCAACC
>group_849_5 4346 1 0 4244 sg=102 px=0 gx=4244
ATTAGCTTGCTCAATCAATCACCGGATCCG
>group_849_6 4346 1 0 4244 sg=102 px=0 gx=4244
CAAGCTCGATTTGTCTCAACCTGCTTTGGA
>group_849_7 4346 1 0 4244 sg=102 px=0 gx=4244
CAAGTGGAATTAGCTTGCTCAATCAATCAC
>group_849_8 4346 1 0 4244 sg=102 px=0 gx=4244
ATTGAGCAAGCTCGATTTGTCTCAACCTGC
>group_849_9 4346 1 0 4244 sg=102 px=0 gx=4244
TAATTGCAAGTGGAATTAGCTTGCTCAATC
>group_850_0 82 1 0 0 sg=82 px=0 gx=0
CCGTCGACCTGCAGCCAAGCTTAATTAATT
>group_850_1 82 1 0 0 sg=82 px=0 gx=0
ACACAGGAAACAGAATTAATTAAGCTTGGC
>group_850_2 82 1 0 0 sg=82 px=0 gx=0
GCAGGTCGACGGATCCCCGGGAATTCAGCT
>group_850_3 82 1 0 0 sg=82 px=0 gx=0
GCCAAGCTTAATTAATTCTGTTTCCTGTGT
>group_850_4 82 1 0 0 sg=82 px=0 gx=0
GAATTAATTAAGCTTGGCTGCAGGTCGACG
>group_850_5 82 1 0 0 sg=82 px=0 gx=0
AATTAATTAAGCTTGGCTGCAGGTCGACGG
>group_850_6 82 1 0 0 sg=82 px=0 gx=0
AAGCTGAATTCCCGGGGATCCGTCGACCTG
>group_850_7 82 1 0 0 sg=82 px=0 gx=0
GCAGCCAAGCTTAATTAATTCTGTTTCCTG
>group_850_8 82 1 0 0 sg=82 px=0 gx=0
CGGGAATTCAGCTTGGCTGTTTTGGCGGAT
>group_850_9 82 1 0 0 sg=82 px=0 gx=0
ATCCCCGGGAATTCAGCTTGGCTGTTTTGG
>group_851_0 360 1 0 0 sg=360 px=0 gx=0
GCCGTCGTTTTACCGATAAGCTCTAGAGTC
>group_851_1 360 1 0 0 sg=360 px=0 gx=0
GCCGTCTGAAACCATTTCAGACGGCAAGCT
>group_851_2 360 1 0 0 sg=360 px=0 gx=0
ACCATTTCAGACGGCAAGCTAATTCTCATG
>group_851_3 360 1 0 0 sg=360 px=0 gx=0
TCACTGGCCGTCGTTTTACCGATAAGCTCT
>group_851_4 360 1 0 0 sg=360 px=0 gx=0
TTAGCTTGCCGTCTGAAATGGTTTCAGACG
>group_851_5 360 1 0 0 sg=360 px=0 gx=0
TAAGCTCTAGAGTCGATTCACAAAAAATAG
>group_851_6 360 1 0 0 sg=360 px=0 gx=0
CACCGCATAAGCTAGCTTCAACGTTGTTGC
>group_851_7 360 1 0 0 sg=360 px=0 gx=0
CATGTTTGACAGCTTATCATCGCGTGCTAT
>group_851_8 360 1 0 0 sg=360 px=0 gx=0
ATCCCCACCGGAATTGCGGCCAACAGCTAT
>group_851_9 360 1 0 0 sg=360 px=0 gx=0
GCGCGCTCACTGGCCGTCGTTTTACCGATA
>group_852_0 858 1 2 0 sg=856 px=2 gx=0
TGAAAGCGAAGGCCGCTTCGTTGGCGACCG
>group_852_1 858 1 2 0 sg=856 px=2 gx=0
AGCGCTTTGTGGCTGCGCTCAATGCCGGCG
>group_852_2 858 1 2 0 sg=856 px=2 gx=0
GCGAAAGTGATCGATGGGCGCAACTACGGT
>group_852_3 858 1 2 0 sg=856 px=2 gx=0
AAGCGAAGGCCGCTTCGTTGGCGACCGCGC
>group_852_4 858 1 2 0 sg=856 px=2 gx=0
GCCGATGACGCCACGGTGGAAGACCCCGTG
>group_852_5 858 1 2 0 sg=856 px=2 gx=0
GTCGCCAACGAAGCGGCCTTCGCTTTCACC
>group_852_6 858 1 2 0 sg=856 px=2 gx=0
CTTCCACCGTGGCGTCATCGGCAAACAGCG
>group_852_7 858 1 2 0 sg=856 px=2 gx=0
CCAGCTGCCAGTGGCGATAAGTCGTGTCTT
>group_852_8 858 1 2 0 sg=856 px=2 gx=0
CGGGGTCTTCCACCGTGGCGTCATCGGCAA
>group_852_9 858 1 2 0 sg=856 px=2 gx=0
TACGCGCGGTCGCCAACGAAGCGGCCTTCG
>group_853_0 6902 0 6788 0 sg=114 px=6788 gx=0
ATCGAGGGCGCGGAGCCTCGAGGGAGCCAC
>group_853_1 6902 0 6788 0 sg=114 px=6788 gx=0
GCGCCTCGAGCAACACCTTCTTCACGAGGC
>group_853_2 6902 0 6788 0 sg=114 px=6788 gx=0
GCTCCGCACCACGGCGCCTCGAGCAACACC
>group_853_3 6902 0 6788 0 sg=114 px=6788 gx=0
GCGGAGCCTCGAGGGAGCCACGGTTGATGA
>group_853_4 6902 0 6788 0 sg=114 px=6788 gx=0
CGGAGCCTCGAGGGAGCCACGGTTGATGAG
>group_853_5 6902 0 6788 0 sg=114 px=6788 gx=0
GGGGCGGTCGGATCGAGGGCGCGGAGCCTC
>group_853_6 6902 0 6788 0 sg=114 px=6788 gx=0
TCGAGGCGCCGTGGTGCGGAGCGCGGATTG
>group_853_7 6902 0 6788 0 sg=114 px=6788 gx=0
CGAGGCTCCGCGCCCTCGATCCGACCGCCC
>group_853_8 6902 0 6788 0 sg=114 px=6788 gx=0
AAGGTGTTGCTCGAGGCGCCGTGGTGCGGA
>group_853_9 6902 0 6788 0 sg=114 px=6788 gx=0
GGCGCGGAGCCTCGAGGGAGCCACGGTTGA
>group_854_0 924 0 0 0 sg=924 px=0 gx=0
TGCGGTTTCGGGGTACCTTCACCGGTTACG
>group_854_1 924 0 0 0 sg=924 px=0 gx=0
CTGACCAGATTCGGTGCAATCAGTGTATAC
>group_854_2 924 0 0 0 sg=924 px=0 gx=0
CGTCGTTGTGAGACTGCGGTTTCGGGGTAC
>group_854_3 924 0 0 0 sg=924 px=0 gx=0
CAAACAGAAGCCAGCTGCAGGGTAACGGGT
>group_854_4 924 0 0 0 sg=924 px=0 gx=0
ACGTATGCGGCCAAGGTAACAAGTGCATCC
>group_854_5 924 0 0 0 sg=924 px=0 gx=0
TTCACACAGGCACAGGTTCTGACCAGATTC
>group_854_6 924 0 0 0 sg=924 px=0 gx=0
CCTTGGCCGCATACGTTGGAACCTTCACAC
>group_854_7 924 0 0 0 sg=924 px=0 gx=0
CTGGGATCCGACGGCGAGAAGAACCAGTGC
>group_854_8 924 0 0 0 sg=924 px=0 gx=0
AAGAACCAGTGCGTAACCGGTGAAGGTACC
>group_854_9 924 0 0 0 sg=924 px=0 gx=0
ATCCCAGGATGCACTTGTTACCTTGGCCGC
>group_855_0 658 1 0 8 sg=650 px=0 gx=8
TCTAGATGGAGATAAGCGGACTCGAACCGC
>group_855_1 658 1 0 8 sg=650 px=0 gx=8
TCGGGATCTTAAGCTTATAACTTCGTATAA
>group_855_2 658 1 0 8 sg=650 px=0 gx=8
GGATGGCCCATTAATTAAGTCTAGGTATAA
>group_855_3 658 1 0 8 sg=650 px=0 gx=8
GGTCTCTGGTTCAAGTCCAGGATGGCCCAT
>group_855_4 658 1 0 8 sg=650 px=0 gx=8
TTAATGGGCCATCCTGGACTTGAACCAGAG
>group_855_5 658 1 0 8 sg=650 px=0 gx=8
CTTAAGCTTATAACTTCGTATAATGTATGC
>group_855_6 658 1 0 8 sg=650 px=0 gx=8
AGTTATACCTAGACTTAATTAATGGGCCAT
>group_855_7 658 1 0 8 sg=650 px=0 gx=8
CCTCTAGATGGAGATAAGCGGACTCGAACC
>group_855_8 658 1 0 8 sg=650 px=0 gx=8
GCAGGTTTAAACGAATTCAATAACTTCGTA
>group_855_9 658 1 0 8 sg=650 px=0 gx=8
AGTCCAGGATGGCCCATTAATTAAGTCTAG
>group_856_0 140 1 0 0 sg=140 px=0 gx=0
AGCTGTCAAACATGAGAATTGGCGAGCTCG
>group_856_1 140 1 0 0 sg=140 px=0 gx=0
GATTACGAATTAATTCGAGCTCGCCAATTC
>group_856_2 140 1 0 0 sg=140 px=0 gx=0
CTCGCCAATTCTCATGTTTGACAGCTTATC
>group_856_3 140 1 0 0 sg=140 px=0 gx=0
CGAGCAGATCTCGGTACCCACTAGTGCGGC
>group_856_4 140 1 0 0 sg=140 px=0 gx=0
CCGGGCGGCCGCACTAGTGGGTACCGAGAT
>group_856_5 140 1 0 0 sg=140 px=0 gx=0
ACGAATTCCTCGAGCAGATCTCGGTACCCA
>group_856_6 140 1 0 0 sg=140 px=0 gx=0
GCGGCCGCACTAGTGGGTACCGAGATCTGC
>group_856_7 140 1 0 0 sg=140 px=0 gx=0
TTCCTCGAGCAGATCTCGGTACCCACTAGT
>group_856_8 140 1 0 0 sg=140 px=0 gx=0
ATCTGCAGCCGGGCGGCCGCACTAGTGGGT
>group_856_9 140 1 0 0 sg=140 px=0 gx=0
TGATTACGAATTAATTCGAGCTCGCCAATT
>group_857_0 580 0 0 0 sg=580 px=0 gx=0
GCTTATGGAGCTGCACATGAACCCATTCAA
>group_857_1 580 0 0 0 sg=580 px=0 gx=0
ATCGAATTCAGGAACTCGATATTTTTCATT
>group_857_2 580 0 0 0 sg=580 px=0 gx=0
CTTTTATGATTTTCCATCAAACAAAAGAGG
>group_857_3 580 0 0 0 sg=580 px=0 gx=0
TGCATCCCTTAACCCATGGAATAGGAACTT
>group_857_4 580 0 0 0 sg=580 px=0 gx=0
GAAAGTATAGGAACTTCGAAGTTCCCGCCA
>group_857_5 580 0 0 0 sg=580 px=0 gx=0
AGCTCCATAAGCAAAAGGGGATGATAAGTT
>group_857_6 580 0 0 0 sg=580 px=0 gx=0
TGGCGGGAACTTCGAAGTTCCTATACTTTC
>group_857_7 580 0 0 0 sg=580 px=0 gx=0
ATACGGCATCAGTTACCGTGAGCTGCATTT
>group_857_8 580 0 0 0 sg=580 px=0 gx=0
AACTTCGAACTGCAGGCATGCAAGCTTGGC
>group_857_9 580 0 0 0 sg=580 px=0 gx=0
TCTGCGAGGCTGGCGGGAACTTCGAAGTTC
>group_858_0 488 1 0 0 sg=488 px=0 gx=0
TGAGTACTTGTACAGCTCGTCCATGCCGAG
>group_858_1 488 1 0 0 sg=488 px=0 gx=0
AGGTCGACCAATTGAAAAAAGTTGGCAGGT
>group_858_2 488 1 0 0 sg=488 px=0 gx=0
GTTGGCAGGTGTCTTCCATGGTGGCTTTAC
>group_858_3 488 1 0 0 sg=488 px=0 gx=0
GAAACACCGTGAGCAGGTGTAAAGCCACCA
>group_858_4 488 1 0 0 sg=488 px=0 gx=0
ATGTTTTCATTGGATCTGAGTACTTGTACA
>group_858_5 488 1 0 0 sg=488 px=0 gx=0
GTGTAAAGCCACCATGGAAGACACCTGCCA
>group_858_6 488 1 0 0 sg=488 px=0 gx=0
AACTTTTTTCAATTGGTCGACCTGCAGGCA
>group_858_7 488 1 0 0 sg=488 px=0 gx=0
GCGGTACTCGTCCGTACCTTAATTTCGGGT
>group_858_8 488 1 0 0 sg=488 px=0 gx=0
TCAAGGTCGGGCAGGAAGAGGGCCTATTTT
>group_858_9 488 1 0 0 sg=488 px=0 gx=0
TTTGTCCAAACTCATCAATGTATCTTACAT
>group_859_0 1784 0 0 2 sg=1782 px=0 gx=2
GAATAGGGCCCAGTCAGTCACGATGCGGCC
>group_859_1 1784 0 0 2 sg=1782 px=0 gx=2
AGGCGGAAAGAACCAGCTGGGGCTCGAGGG
>group_859_2 1784 0 0 2 sg=1782 px=0 gx=2
AGCAGGTTGTAGTCAGCGAAGGAGATCTGG
>group_859_3 1784 0 0 2 sg=1782 px=0 gx=2
GTGGAGGACCTCCGCTGCAAATACATCTCC
>group_859_4 1784 0 0 2 sg=1782 px=0 gx=2
CGGTCACCACCTCCTCCTTCCAGCTCTGGC
>group_859_5 1784 0 0 2 sg=1782 px=0 gx=2
ATCCAAGCTCCCGGGAGCTTTTTGCAAAAG
>group_859_6 1784 0 0 2 sg=1782 px=0 gx=2
TGAGGCGCCCCACATATGCTGAGAGCAGGG
>group_859_7 1784 0 0 2 sg=1782 px=0 gx=2
GGGGGGATCCCCACGCGCCCTGTAGCGGCG
>group_859_8 1784 0 0 2 sg=1782 px=0 gx=2
TGCAAAAAGCTCCCGGGAGCTTGGATATCC
>group_859_9 1784 0 0 2 sg=1782 px=0 gx=2
GAACTTGGGGAGCTGCCCGTATAGGCAGGA
>group_860_0 14 8 0 0 sg=14 px=0 gx=0
CAAGCTTGATCTGGCTTATCGAAATTAATA
>group_860_1 14 8 0 0 sg=14 px=0 gx=0
CGACAAGCTTGATCTGGCTTATCGAAATTA
>group_860_2 14 8 0 0 sg=14 px=0 gx=0
TAATTTCGATAAGCCAGATCAAGCTTGTCG
>group_860_3 14 8 0 0 sg=14 px=0 gx=0
TTAATTTCGATAAGCCAGATCAAGCTTGTC
>group_860_4 14 8 0 0 sg=14 px=0 gx=0
AATTTCGATAAGCCAGATCAAGCTTGTCGA
>group_860_5 14 8 0 0 sg=14 px=0 gx=0
TCGACAAGCTTGATCTGGCTTATCGAAATT
>group_860_6 14 8 0 0 sg=14 px=0 gx=0
GTCGACAAGCTTGATCTGGCTTATCGAAAT
>group_860_7 14 8 0 0 sg=14 px=0 gx=0
AAGCTTGATCTGGCTTATCGAAATTAATAC
>group_860_8 14 8 0 0 sg=14 px=0 gx=0
GTATTAATTTCGATAAGCCAGATCAAGCTT
>group_860_9 14 8 0 0 sg=14 px=0 gx=0
ATTTCGATAAGCCAGATCAAGCTTGTCGAC
>group_861_0 288 1 0 0 sg=288 px=0 gx=0
TTTTGCTGGCCTTTTGCTCAGGCAACCACT
>group_861_1 288 1 0 0 sg=288 px=0 gx=0
CTGGCCTTTTGCTGGCCTTTTGCTCAGGCA
>group_861_2 288 1 0 0 sg=288 px=0 gx=0
TTACCAATGCTTAATCAGTGAGGCACCGCC
>group_861_3 288 1 0 0 sg=288 px=0 gx=0
AAGGTTTTTATATTACAGCTCCAGATCCGA
>group_861_4 288 1 0 0 sg=288 px=0 gx=0
ATGCTTAGGAAGACGAGTTATTAATAGGAC
>group_861_5 288 1 0 0 sg=288 px=0 gx=0
ATCGCATCTGTTATACGACGAGCATTGACT
>group_861_6 288 1 0 0 sg=288 px=0 gx=0
CAATGCTCGTCGTATAACAGATGCGATGAT
>group_861_7 288 1 0 0 sg=288 px=0 gx=0
TCCTGGCCTTTTGCTGGCCTTTTGCTCAGG
>group_861_8 288 1 0 0 sg=288 px=0 gx=0
GAAATGTTGTCGGTCCTATTAATAACTCGT
>group_861_9 288 1 0 0 sg=288 px=0 gx=0
CTGGCCTTTTGCTCAGGCAACCACTTCCAA
>group_862_0 13108 1 5876 0 sg=7232 px=5876 gx=0
GGCGTTTCTGTTTGAGTTGTACGGCTCAGC
>group_862_1 13108 1 5876 0 sg=7232 px=5876 gx=0
GCCAGTGACGGCCTCAAGCTCTTCAATAGC
>group_862_2 13108 1 5876 0 sg=7232 px=5876 gx=0
AAGAGAATTATATAGCCGATGAATCCGGCA
>group_862_3 13108 1 5876 0 sg=7232 px=5876 gx=0
CTTGTCATTGTAGCCGTCCGCTTTAATGTG
>group_862_4 13108 1 5876 0 sg=7232 px=5876 gx=0
TCTAAACGAGGTATCTAGCATGAACAACTT
>group_862_5 13108 1 5876 0 sg=7232 px=5876 gx=0
GTCCGCTGTACTTTTGTTACCAGCAATAAA
>group_862_6 13108 1 5876 0 sg=7232 px=5876 gx=0
GTAGCGGTCATGTTTCTCAATCGGATTAAT
>group_862_7 13108 1 5876 0 sg=7232 px=5876 gx=0
GGCAAGAATATTGCCAGGGCTAGGGCTGAG
>group_862_8 13108 1 5876 0 sg=7232 px=5876 gx=0
TCCTTCTCAGTGCATGCCTGGTAACTGTTA
>group_862_9 13108 1 5876 0 sg=7232 px=5876 gx=0
TAGCTATACCAGTAGAGGCTGAGCCCGGAA
>group_863_0 628 1 0 4 sg=624 px=0 gx=4
TACCGGAATGCCAAGCTCAGATCCGGGGTC
>group_863_1 628 1 0 4 sg=624 px=0 gx=4
ACTTACTTAAGCCCTGGGAACCGCAAGGTT
>group_863_2 628 1 0 4 sg=624 px=0 gx=4
AATGCTTATGTAAACCAAGATATAAAAGAG
>group_863_3 628 1 0 4 sg=624 px=0 gx=4
GGGATGGCGAACAGACACAAACACACAAGA
>group_863_4 628 1 0 4 sg=624 px=0 gx=4
GAACACTCAGAGCTCAGATCAGAACCTTTG
>group_863_5 628 1 0 4 sg=624 px=0 gx=4
CGGATCTGAGCTTGGCATTCCGGTACTGTT
>group_863_6 628 1 0 4 sg=624 px=0 gx=4
GAACAGTTTGTAACCAAAAACTTACTTAAG
>group_863_7 628 1 0 4 sg=624 px=0 gx=4
CCTGACTTGGTTTGGTATCAAAGGTTCTGA
>group_863_8 628 1 0 4 sg=624 px=0 gx=4
CCACTTGTCTCACATCCTCGTTTTAAGAAC
>group_863_9 628 1 0 4 sg=624 px=0 gx=4
TCCCCCCGCAGACCCCGGATCTGAGCTTGG
>group_864_0 560 1 0 60 sg=500 px=0 gx=60
TTGATGGGAAGGCACTTATTTTTGACGTTC
>group_864_1 560 1 0 60 sg=500 px=0 gx=60
ATTAATGAACTAGTGAGATCCTCTAGAGTC
>group_864_2 560 1 0 60 sg=500 px=0 gx=60
GGATCCGGCCGCCTCTGGTTTCTCTTCTTT
>group_864_3 560 1 0 60 sg=500 px=0 gx=60
AAACTGCCAAGCTTGCATGCCTGCAGGTCG
>group_864_4 560 1 0 60 sg=500 px=0 gx=60
GTTTATGGCGGGCGACGAATCAGGTGGCAC
>group_864_5 560 1 0 60 sg=500 px=0 gx=60
GCCGCGGATCCGGCCGCCTCTGGTTTCTCT
>group_864_6 560 1 0 60 sg=500 px=0 gx=60
TAGTGAGATCCTCTAGAGTCGACCTGCAGG
>group_864_7 560 1 0 60 sg=500 px=0 gx=60
CTGGCGCTCGAGTAATTAATTAATTAATGA
>group_864_8 560 1 0 60 sg=500 px=0 gx=60
GATTCGTCGCCCGCCATAAACTGCCAAGCT
>group_864_9 560 1 0 60 sg=500 px=0 gx=60
CATTAATTAATTAATTACTCGAGCGCCAGC
>group_865_0 2778 1 0 0 sg=2778 px=0 gx=0
AGTTTCTACCTATCACAAAATTCAACGATT
>group_865_1 2778 1 0 0 sg=2778 px=0 gx=0
GTTTACCATCATCTTTTTTAAAGAGATAAC
>group_865_2 2778 1 0 0 sg=2778 px=0 gx=0
AAAATGTCATGCTCCGGAATTGTTGTAGCC
>group_865_3 2778 1 0 0 sg=2778 px=0 gx=0
TCCGGGCCAGCCATGGAGCCATATGGGTAA
>group_865_4 2778 1 0 0 sg=2778 px=0 gx=0
CGGTGAAGTTTTAGAAAGCGATGTAACTGG
>group_865_5 2778 1 0 0 sg=2778 px=0 gx=0
AAATGGGTAACTCTGTCGTAGTTCCGGTGG
>group_865_6 2778 1 0 0 sg=2778 px=0 gx=0
TTCAATATTTCAGGTTTCATGGATCCATTG
>group_865_7 2778 1 0 0 sg=2778 px=0 gx=0
AATCATGATGACGGAAATACATTAAAAGTC
>group_865_8 2778 1 0 0 sg=2778 px=0 gx=0
ATTTCAGACGAAAAGACGCATTTTCCGCCA
>group_865_9 2778 1 0 0 sg=2778 px=0 gx=0
GCTTTCTAAAACTTCACCGATATCTTTAGA
>group_866_0 418 1 0 0 sg=418 px=0 gx=0
GTGCCCCACCAAGAGTTTTGCATCCCATAC
>group_866_1 418 1 0 0 sg=418 px=0 gx=0
CCACATCCTGTCCTGCAACGAATTAATTCA
>group_866_2 418 1 0 0 sg=418 px=0 gx=0
GTCCTGCAACGAATTAATTCACTGGCACTG
>group_866_3 418 1 0 0 sg=418 px=0 gx=0
GCAACGAATTAATTCACTGGCACTGGCCGT
>group_866_4 418 1 0 0 sg=418 px=0 gx=0
ATGGCTGATTATGATCAGTCGACCTGCAGG
>group_866_5 418 1 0 0 sg=418 px=0 gx=0
AAAATAGGCGTATCACGAGGCCCTTTCGTT
>group_866_6 418 1 0 0 sg=418 px=0 gx=0
CGCGCGAACGAAAGGGCCTCGTGATACGCC
>group_866_7 418 1 0 0 sg=418 px=0 gx=0
CGCCAAGCTTGCATGCCTGCAGGTCGACTG
>group_866_8 418 1 0 0 sg=418 px=0 gx=0
GGTATGGCTGATTATGATCAGTCGACCTGC
>group_866_9 418 1 0 0 sg=418 px=0 gx=0
ACCCCGATCTAGATCCCCCCTTTAGTTGCA
>group_867_0 28 1 0 0 sg=28 px=0 gx=0
CATGCAAGCTTCAGCTGCTCGAGGCCGGTC
>group_867_1 28 1 0 0 sg=28 px=0 gx=0
GCATGCAAGCTTCAGCTGCTCGAGGCCGGT
>group_867_2 28 1 0 0 sg=28 px=0 gx=0
ACCAGATCTGATATCATCGATGAATTCGAG
>group_867_3 28 1 0 0 sg=28 px=0 gx=0
GGCATGCAAGCTTCAGCTGCTCGAGGCCGG
>group_867_4 28 1 0 0 sg=28 px=0 gx=0
CGAATTCATCGATGATATCAGATCTGGTTC
>group_867_5 28 1 0 0 sg=28 px=0 gx=0
GACCGGCCTCGAGCAGCTGAAGCTTGCATG
>group_867_6 28 1 0 0 sg=28 px=0 gx=0
CCGGCCTCGAGCAGCTGAAGCTTGCATGCC
>group_867_7 28 1 0 0 sg=28 px=0 gx=0
TGCAAGCTTCAGCTGCTCGAGGCCGGTCTC
>group_867_8 28 1 0 0 sg=28 px=0 gx=0
GCAAGCTTCAGCTGCTCGAGGCCGGTCTCC
>group_867_9 28 1 0 0 sg=28 px=0 gx=0
GGAGACCGGCCTCGAGCAGCTGAAGCTTGC
>group_868_0 424 1 0 0 sg=424 px=0 gx=0
CTTGATCGAAGCTTGCCCACCATGGCACCC
>group_868_1 424 1 0 0 sg=424 px=0 gx=0
TCAAGCCGAATTCACTCCTCAGGTGCAGGC
>group_868_2 424 1 0 0 sg=424 px=0 gx=0
ACGTGGGGCTCACCTCGACCATGGTAATAG
>group_868_3 424 1 0 0 sg=424 px=0 gx=0
GCCATCTTGCAGCAGGCGCACCATTGCCCC
>group_868_4 424 1 0 0 sg=424 px=0 gx=0
GCAGCCTGCACCTGAGGAGTGAATTCGGCT
>group_868_5 424 1 0 0 sg=424 px=0 gx=0
CGCTATTACCATGGTCGAGGTGAGCCCCAC
>group_868_6 424 1 0 0 sg=424 px=0 gx=0
ACCTCGACCATGGTAATAGCGATGACTAAT
>group_868_7 424 1 0 0 sg=424 px=0 gx=0
TAACTAGTCAATAATCAATGTCGACCCAGG
>group_868_8 424 1 0 0 sg=424 px=0 gx=0
AGTCAATAATCAATGTCGACCCAGGTGGCA
>group_868_9 424 1 0 0 sg=424 px=0 gx=0
TTTCACTGGTTGTGCGGCGGATCCGAAAAG
>group_869_0 98 0 0 0 sg=98 px=0 gx=0
ATGATGAGCACTTTTGCTTCCTCGCTCACT
>group_869_1 98 0 0 0 sg=98 px=0 gx=0
CACCCTGGCGCCGGGGATCAGCCCCGGATG
>group_869_2 98 0 0 0 sg=98 px=0 gx=0
AAAGAAAAACCACCCTGGCGCCGGGGATCA
>group_869_3 98 0 0 0 sg=98 px=0 gx=0
AGGAAGCAAAAGTGCTCATCATTGGAAAAC
>group_869_4 98 0 0 0 sg=98 px=0 gx=0
AGTCAGTGAGCGAGGAAGCAAAAGTGCTCA
>group_869_5 98 0 0 0 sg=98 px=0 gx=0
CGAGGAAGCAAAAGTGCTCATCATTGGAAA
>group_869_6 98 0 0 0 sg=98 px=0 gx=0
GAAGCAAAAGTGCTCATCATTGGAAAACGT
>group_869_7 98 0 0 0 sg=98 px=0 gx=0
CCCTGGCGCCGGGGATCAGCCCCGGATGCT
>group_869_8 98 0 0 0 sg=98 px=0 gx=0
TCCCCGGCGCCAGGGTGGTTTTTCTTTTCA
>group_869_9 98 0 0 0 sg=98 px=0 gx=0
AAGAAAAACCACCCTGGCGCCGGGGATCAG
>group_870_0 42 1 0 0 sg=42 px=0 gx=0
TCCCCGGGTACCATATGTAAGTATTTCCTT
>group_870_1 42 1 0 0 sg=42 px=0 gx=0
AGGATCCCCGGGTACCATATGTAAGTATTT
>group_870_2 42 1 0 0 sg=42 px=0 gx=0
GGATCCCCGGGTACCATATGTAAGTATTTC
>group_870_3 42 1 0 0 sg=42 px=0 gx=0
CTAAGGAAATACTTACATATGGTACCCGGG
>group_870_4 42 1 0 0 sg=42 px=0 gx=0
CGACTCTAGAGGATCCCCGGGTACCATATG
>group_870_5 42 1 0 0 sg=42 px=0 gx=0
AAGGAAATACTTACATATGGTACCCGGGGA
>group_870_6 42 1 0 0 sg=42 px=0 gx=0
TCGACTCTAGAGGATCCCCGGGTACCATAT
>group_870_7 42 1 0 0 sg=42 px=0 gx=0
TATCTAAGGAAATACTTACATATGGTACCC
>group_870_8 42 1 0 0 sg=42 px=0 gx=0
AGAGGATCCCCGGGTACCATATGTAAGTAT
>group_870_9 42 1 0 0 sg=42 px=0 gx=0
ATATGGTACCCGGGGATCCTCTAGAGTCGA
>group_871_0 26 0 0 0 sg=26 px=0 gx=0
AGCTTTAAAGCTTATTAATGCTAGCTGCAG
>group_871_1 26 0 0 0 sg=26 px=0 gx=0
TAGCTTTAAAGCTTATTAATGCTAGCTGCA
>group_871_2 26 0 0 0 sg=26 px=0 gx=0
TTTAAAGCTTATTAATGCTAGCTGCAGTTA
>group_871_3 26 0 0 0 sg=26 px=0 gx=0
ATTCGTTAACTGCAGCTAGCATTAATAAGC
>group_871_4 26 0 0 0 sg=26 px=0 gx=0
CTTTAAAGCTTATTAATGCTAGCTGCAGTT
>group_871_5 26 0 0 0 sg=26 px=0 gx=0
CTGCAGCTAGCATTAATAAGCTTTAAAGCT
>group_871_6 26 0 0 0 sg=26 px=0 gx=0
CGTTAACTGCAGCTAGCATTAATAAGCTTT
>group_871_7 26 0 0 0 sg=26 px=0 gx=0
TTAAAGCTTATTAATGCTAGCTGCAGTTAA
>group_871_8 26 0 0 0 sg=26 px=0 gx=0
GCAGCTAGCATTAATAAGCTTTAAAGCTAG
>group_871_9 26 0 0 0 sg=26 px=0 gx=0
GTTAACTGCAGCTAGCATTAATAAGCTTTA
>group_872_0 1391 1 0 22 sg=1369 px=0 gx=22
AAGCAGGTAGCTTGCAGTGGGCCTACATGG
>group_872_1 1391 1 0 22 sg=1369 px=0 gx=22
CTGAATGGCGAATGGCGATAAGCTAGCTTC
>group_872_2 1391 1 0 22 sg=1369 px=0 gx=22
CTTATACACAAGTGCGGCCGCGCGAATTGA
>group_872_3 1391 1 0 22 sg=1369 px=0 gx=22
GCCTAGGCCGCGGCCGCAAGCTGGCCGCAA
>group_872_4 1391 1 0 22 sg=1369 px=0 gx=22
CTTCCTTAAACTACGTGCCCCGTAAACCAC
>group_872_5 1391 1 0 22 sg=1369 px=0 gx=22
GCGTGATTTCATTTTAACTCCCCTCCGCCG
>group_872_6 1391 1 0 22 sg=1369 px=0 gx=22
GCATGCGATCAGATCTTGATCCCTATAACG
>group_872_7 1391 1 0 22 sg=1369 px=0 gx=22
CAGGGGATCAAGATCCGTCGGCCGGGAAGC
>group_872_8 1391 1 0 22 sg=1369 px=0 gx=22
GTAGTTTAAGGAAGTACGGTAAGGTACCNN
>group_872_9 1391 1 0 22 sg=1369 px=0 gx=22
GTGCTTGCGGCAGCGTGAAGCTCTCTCTGA
>group_873_0 150 0 0 0 sg=150 px=0 gx=0
CGACAAACTGTCTGAATTCTACTAGTGGAT
>group_873_1 150 0 0 0 sg=150 px=0 gx=0
GACGCAGAGTCGAATTCCTGCAGATATCCA
>group_873_2 150 0 0 0 sg=150 px=0 gx=0
GACAGTTTGTCGTCAACGACGCAGAGTCGA
>group_873_3 150 0 0 0 sg=150 px=0 gx=0
AGCTCGGATCCACTAGTAGAATTCAGACAG
>group_873_4 150 0 0 0 sg=150 px=0 gx=0
TCAGACAGTTTGTCGTCAACGACGCAGAGT
>group_873_5 150 0 0 0 sg=150 px=0 gx=0
CCTGCAGATATCCATCACACTGGCGGCCGC
>group_873_6 150 0 0 0 sg=150 px=0 gx=0
GACGACAAACTGTCTGAATTCTACTAGTGG
>group_873_7 150 0 0 0 sg=150 px=0 gx=0
TGACGACAAACTGTCTGAATTCTACTAGTG
>group_873_8 150 0 0 0 sg=150 px=0 gx=0
AGGAATTCGACTCTGCGTCGTTGACGACAA
>group_873_9 150 0 0 0 sg=150 px=0 gx=0
ACTCTGCGTCGTTGACGACAAACTGTCTGA
>group_874_0 136 1 0 0 sg=136 px=0 gx=0
CTGTGGCCTTGACGGCCGAATTCCAGATAA
>group_874_1 136 1 0 0 sg=136 px=0 gx=0
CATGAGGCCCTCTAGGGATCCTGTGGCCTT
>group_874_2 136 1 0 0 sg=136 px=0 gx=0
ACAGGATCCCTAGAGGGCCTCATGGGCCGT
>group_874_3 136 1 0 0 sg=136 px=0 gx=0
GGATCCTGTGGCCTTGACGGCCGAATTCCA
>group_874_4 136 1 0 0 sg=136 px=0 gx=0
GGGATCCTGTGGCCTTGACGGCCGAATTCC
>group_874_5 136 1 0 0 sg=136 px=0 gx=0
AATTCGGCCGTCAAGGCCACAGGATCCCTA
>group_874_6 136 1 0 0 sg=136 px=0 gx=0
TGAGGCCCTCTAGGGATCCTGTGGCCTTGA
>group_874_7 136 1 0 0 sg=136 px=0 gx=0
CGTCAAGGCCACAGGATCCCTAGAGGGCCT
>group_874_8 136 1 0 0 sg=136 px=0 gx=0
ACGGCCCATGAGGCCCTCTAGGGATCCTGT
>group_874_9 136 1 0 0 sg=136 px=0 gx=0
CCCATGAGGCCCTCTAGGGATCCTGTGGCC
>group_875_0 1428 1 0 0 sg=1428 px=0 gx=0
CTTCCATGTGGTATTTCATTGTCATTTCTT
>group_875_1 1428 1 0 0 sg=1428 px=0 gx=0
AATGCAGTTTTCTTTGACACTCACTGTTAT
>group_875_2 1428 1 0 0 sg=1428 px=0 gx=0
TGCTCTGTCAGCTGCCACTTCTGATTCTTA
>group_875_3 1428 1 0 0 sg=1428 px=0 gx=0
TCGAAGGGGGACCATTGCCATTTTCCGAAG
>group_875_4 1428 1 0 0 sg=1428 px=0 gx=0
GCCAGTTCGACACAGTTTACAAAGCAAAGT
>group_875_5 1428 1 0 0 sg=1428 px=0 gx=0
ATCCCCTTTCAGTATCCCCTGCTTAGGTAC
>group_875_6 1428 1 0 0 sg=1428 px=0 gx=0
TAGGTACTGGCATGATCTTCTCGCAGGATG
>group_875_7 1428 1 0 0 sg=1428 px=0 gx=0
TGGATATCCGTTCAAAGGGAAACAGACTAT
>group_875_8 1428 1 0 0 sg=1428 px=0 gx=0
CTTCTTTTAGACCGTGCTTTGAATGAGCCA
>group_875_9 1428 1 0 0 sg=1428 px=0 gx=0
CCTCCGTGAAGACCGCAGCGATGCTAAGAA
>group_876_0 760 1 0 590 sg=170 px=0 gx=590
AAAGGTCTGCAGCCATGCTCCTCATGCTGC
>group_876_1 760 1 0 590 sg=170 px=0 gx=590
CTCTGCTGGCATCAATATGTGCACTCTCAT
>group_876_2 760 1 0 590 sg=170 px=0 gx=590
TGTTTAAGACCTCTGCTGGCATCAATATGT
>group_876_3 760 1 0 590 sg=170 px=0 gx=590
TTGATGCCAGCAGAGGTCTTAAACAACAGT
>group_876_4 760 1 0 590 sg=170 px=0 gx=590
CAGACCTTTTTCTCCCGTTCAAGATGTTCA
>group_876_5 760 1 0 590 sg=170 px=0 gx=590
ATGGCTGCAGACCTTTTTCTCCCGTTCAAG
>group_876_6 760 1 0 590 sg=170 px=0 gx=590
TGCAGACCTTTTTCTCCCGTTCAAGATGTT
>group_876_7 760 1 0 590 sg=170 px=0 gx=590
TAAACTCGAGGAACACTTCAATGGCTATGA
>group_876_8 760 1 0 590 sg=170 px=0 gx=590
AGGAGCATGGCTGCAGACCTTTTTCTCCCG
>group_876_9 760 1 0 590 sg=170 px=0 gx=590
TGCCAGCAGAGGTCTTAAACAACAGTGACT
>group_877_0 9672 0 6608 2094 sg=988 px=6590 gx=2076
TTTTTGGGCGGCCCCGCCCAAAAAAATCTA
>group_877_1 9672 0 6608 2094 sg=988 px=6590 gx=2076
TGTCGGGCAGCGTTGGGTCCTGGCCACGGG
>group_877_2 9672 0 6608 2094 sg=988 px=6590 gx=2076
TATTAGAGCAATATGTCAACAGCTTTTTAC
>group_877_3 9672 0 6608 2094 sg=988 px=6590 gx=2076
ACAGCTTTTTACTAGTGCGGCCGCATTTTT
>group_877_4 9672 0 6608 2094 sg=988 px=6590 gx=2076
AAGTATGATAAATTATGTCTACGGCGAACA
>group_877_5 9672 0 6608 2094 sg=988 px=6590 gx=2076
AAAAAAATCTAGTGCGGCCGCATTTTTTTG
>group_877_6 9672 0 6608 2094 sg=988 px=6590 gx=2076
CTCCTTAAAGCTTGATATCGAATTCCTATT
>group_877_7 9672 0 6608 2094 sg=988 px=6590 gx=2076
ATTATGGCTGTTTGCTCACCGCATGCTCCC
>group_877_8 9672 0 6608 2094 sg=988 px=6590 gx=2076
TGTCAACAGCTTTTTGGATCCACAGGACGG
>group_877_9 9672 0 6608 2094 sg=988 px=6590 gx=2076
AGCTTTAAGGAGGTGAAAAGTATGAAAAAG
>group_879_0 86 0 0 0 sg=86 px=0 gx=0
TGGGAATTCGAAGCTTACGTAGAACAAAAA
>group_879_1 86 0 0 0 sg=86 px=0 gx=0
TACCAGCCTTAGCGACTTTTTGTTTACGGG
>group_879_2 86 0 0 0 sg=86 px=0 gx=0
GTCGCTAAGGCTGGTACCATATGGGAATTC
>group_879_3 86 0 0 0 sg=86 px=0 gx=0
GGGAATTCGAAGCTTACGTAGAACAAAAAC
>group_879_4 86 0 0 0 sg=86 px=0 gx=0
TTCCCATATGGTACCAGCCTTAGCGACTTT
>group_879_5 86 0 0 0 sg=86 px=0 gx=0
AAGCCCGTAAACAAAAAGTCGCTAAGGCTG
>group_879_6 86 0 0 0 sg=86 px=0 gx=0
GTAAACAAAAAGTCGCTAAGGCTGGTACCA
>group_879_7 86 0 0 0 sg=86 px=0 gx=0
CAGCCTTAGCGACTTTTTGTTTACGGGCTT
>group_879_8 86 0 0 0 sg=86 px=0 gx=0
GGTACCATATGGGAATTCGAAGCTTACGTA
>group_879_9 86 0 0 0 sg=86 px=0 gx=0
TCGCTAAGGCTGGTACCATATGGGAATTCG
>group_880_0 70 1 0 0 sg=70 px=0 gx=0
GAGCTCCTCGAGAGATCTGAATTCGTAATC
>group_880_1 70 1 0 0 sg=70 px=0 gx=0
ATTCAGATCTCTCGAGGAGCTCGGTACCCG
>group_880_2 70 1 0 0 sg=70 px=0 gx=0
AGAGATCTGAATTCGTAATCATGGTCATAG
>group_880_3 70 1 0 0 sg=70 px=0 gx=0
GATCTCTCGAGGAGCTCGGTACCCGGGGAT
>group_880_4 70 1 0 0 sg=70 px=0 gx=0
ATGATTACGAATTCAGATCTCTCGAGGAGC
>group_880_5 70 1 0 0 sg=70 px=0 gx=0
CAGATCTCTCGAGGAGCTCGGTACCCGGGG
>group_880_6 70 1 0 0 sg=70 px=0 gx=0
GATTACGAATTCAGATCTCTCGAGGAGCTC
>group_880_7 70 1 0 0 sg=70 px=0 gx=0
CGGGTACCGAGCTCCTCGAGAGATCTGAAT
>group_880_8 70 1 0 0 sg=70 px=0 gx=0
CCGGGTACCGAGCTCCTCGAGAGATCTGAA
>group_880_9 70 1 0 0 sg=70 px=0 gx=0
CGAATTCAGATCTCTCGAGGAGCTCGGTAC
>group_881_0 52 0 0 0 sg=52 px=0 gx=0
TCCCCGGGTACCGAGCTCGAATTCCCGATC
>group_881_1 52 0 0 0 sg=52 px=0 gx=0
AGGTGTATGTAGATCGGGAATTCGAGCTCG
>group_881_2 52 0 0 0 sg=52 px=0 gx=0
GCTCGAATTCCCGATCTACATACACCTTGG
>group_881_3 52 0 0 0 sg=52 px=0 gx=0
GGTGTATGTAGATCGGGAATTCGAGCTCGG
>group_881_4 52 0 0 0 sg=52 px=0 gx=0
AGATCGGGAATTCGAGCTCGGTACCCGGGG
>group_881_5 52 0 0 0 sg=52 px=0 gx=0
GTATGTAGATCGGGAATTCGAGCTCGGTAC
>group_881_6 52 0 0 0 sg=52 px=0 gx=0
CAACCAAGGTGTATGTAGATCGGGAATTCG
>group_881_7 52 0 0 0 sg=52 px=0 gx=0
GTGTATGTAGATCGGGAATTCGAGCTCGGT
>group_881_8 52 0 0 0 sg=52 px=0 gx=0
GGTACCGAGCTCGAATTCCCGATCTACATA
>group_881_9 52 0 0 0 sg=52 px=0 gx=0
ATTCCCGATCTACATACACCTTGGTTGACA
>group_882_0 660 1 8 0 sg=652 px=8 gx=0
CTGGTTTACCGGGACGGATCTGAAGATCAG
>group_882_1 660 1 8 0 sg=652 px=8 gx=0
ATGTGCGCGGAACCCCTATCATGAGCGGAT
>group_882_2 660 1 8 0 sg=652 px=8 gx=0
TTCGGGGAAATGTGCGCGGAACCCCTATCA
>group_882_3 660 1 8 0 sg=652 px=8 gx=0
TTTCTCATGTTTGAACAATAAAATTAATAT
>group_882_4 660 1 8 0 sg=652 px=8 gx=0
CACACCAATAGGATCCCGGCTCTAGACTGA
>group_882_5 660 1 8 0 sg=652 px=8 gx=0
AGACCGATTCATTAATGCAGCTGGCACGAC
>group_882_6 660 1 8 0 sg=652 px=8 gx=0
ATTTTATTGTTCAAACATGAGAAACATGAG
>group_882_7 660 1 8 0 sg=652 px=8 gx=0
GAATGGCGCCGATGGTAGTGTGGGGTCTCC
>group_882_8 660 1 8 0 sg=652 px=8 gx=0
ATGATGGTGTTTTTGAGGCTAGCTTCTTCG
>group_882_9 660 1 8 0 sg=652 px=8 gx=0
TTCACGTACTAAGCTCTCATGTTTAACGGA
>group_883_0 46 1 0 0 sg=46 px=0 gx=0
AGATAAAATATTTCTAGCATGAGCGGATAC
>group_883_1 46 1 0 0 sg=46 px=0 gx=0
ATATTTCTAGCATGAGCGGATACATATTTG
>group_883_2 46 1 0 0 sg=46 px=0 gx=0
AATATTTCTAGCATGAGCGGATACATATTT
>group_883_3 46 1 0 0 sg=46 px=0 gx=0
CAAATATGTATCCGCTCATGCTAGAAATAT
>group_883_4 46 1 0 0 sg=46 px=0 gx=0
TTATTAATCAGATAAAATATTTCTAGCATG
>group_883_5 46 1 0 0 sg=46 px=0 gx=0
TATGTATCCGCTCATGCTAGAAATATTTTA
>group_883_6 46 1 0 0 sg=46 px=0 gx=0
TCTTATTAATCAGATAAAATATTTCTAGCA
>group_883_7 46 1 0 0 sg=46 px=0 gx=0
AAAATATTTCTAGCATGAGCGGATACATAT
>group_883_8 46 1 0 0 sg=46 px=0 gx=0
TATTTCTAGCATGAGCGGATACATATTTGA
>group_883_9 46 1 0 0 sg=46 px=0 gx=0
AATCAGATAAAATATTTCTAGCATGAGCGG
>group_884_0 82 1 0 18 sg=64 px=0 gx=18
GGTTTCAACCAGTACTCTAGATCCCCGGGT
>group_884_1 82 1 0 18 sg=64 px=0 gx=18
TTGAAACCCGGATCATGCATCAGTACGCGT
>group_884_2 82 1 0 18 sg=64 px=0 gx=18
CTGATGCATGATCCGGGTTTCAACCAGTAC
>group_884_3 82 1 0 18 sg=64 px=0 gx=18
CTCGGTACCCGGGGATCTAGAGTACTGGTT
>group_884_4 82 1 0 18 sg=64 px=0 gx=18
CATGATCCGGGTTTCAACCAGTACTCTAGA
>group_884_5 82 1 0 18 sg=64 px=0 gx=18
TGGTTGAAACCCGGATCATGCATCAGTACG
>group_884_6 82 1 0 18 sg=64 px=0 gx=18
CGGGTTTCAACCAGTACTCTAGATCCCCGG
>group_884_7 82 1 0 18 sg=64 px=0 gx=18
GCTCGGTACCCGGGGATCTAGAGTACTGGT
>group_884_8 82 1 0 18 sg=64 px=0 gx=18
CTGGTTGAAACCCGGATCATGCATCAGTAC
>group_884_9 82 1 0 18 sg=64 px=0 gx=18
CACGCGTACTGATGCATGATCCGGGTTTCA
>group_885_0 146 1 0 0 sg=146 px=0 gx=0
AACGAGGAATTCATAACTTCGTATAGCATA
>group_885_1 146 1 0 0 sg=146 px=0 gx=0
ACCATGGTAAGGGCGAATTCCTCCGATAAC
>group_885_2 146 1 0 0 sg=146 px=0 gx=0
CGGGATCAACCATGGTAAGGGCGAATTCCT
>group_885_3 146 1 0 0 sg=146 px=0 gx=0
CCATGGTTGATCCCGTCGTTTTACAACGTC
>group_885_4 146 1 0 0 sg=146 px=0 gx=0
TCACGACGTTGTAAAACGACGGGATCAACC
>group_885_5 146 1 0 0 sg=146 px=0 gx=0
GGAATTCGCCCTTACCATGGTTGATCCCGT
>group_885_6 146 1 0 0 sg=146 px=0 gx=0
AATTATTCGAAACGAGGAATTCATAACTTC
>group_885_7 146 1 0 0 sg=146 px=0 gx=0
GGATCAACCATGGTAAGGGCGAATTCCTCC
>group_885_8 146 1 0 0 sg=146 px=0 gx=0
AAGTTATGAATTCCTCGTTTCGAATAATTA
>group_885_9 146 1 0 0 sg=146 px=0 gx=0
GGTTGATCCCGTCGTTTTACAACGTCGTGA
>group_886_0 822 1 0 0 sg=822 px=0 gx=0
GAGGCAGACCTCAGACGGTATCGGATCGAT
>group_886_1 822 1 0 0 sg=822 px=0 gx=0
CTGGGGGTTCAGCAGCCACTCGATCGAGGT
>group_886_2 822 1 0 0 sg=822 px=0 gx=0
TGCGCACGGTTGTAGTCAGAGTCCGCGGTG
>group_886_3 822 1 0 0 sg=822 px=0 gx=0
TCGGGGGATCGATCCGATACCGTCTGAGGT
>group_886_4 822 1 0 0 sg=822 px=0 gx=0
AGTCCGCGGTGGGGCGATAAGCTCATGACC
>group_886_5 822 1 0 0 sg=822 px=0 gx=0
ACCGGATCTATCGCCATTCGCCATTCAGGC
>group_886_6 822 1 0 0 sg=822 px=0 gx=0
TCAAAAGGTCATCCACCGGATCTATCGCCA
>group_886_7 822 1 0 0 sg=822 px=0 gx=0
ACGCGTAACTTAAGTGCGGCCCCCTCGAGG
>group_886_8 822 1 0 0 sg=822 px=0 gx=0
AGTTTTTGCCATTCTCACCGGATTCAGTCG
>group_886_9 822 1 0 0 sg=822 px=0 gx=0
ACGCCAAGCTTCCATGGGATATCGAGATCT
>group_887_0 42 14 0 0 sg=42 px=0 gx=0
TTCCGCCTCAGGACTCTTCCTTTTTCAATA
>group_887_1 42 14 0 0 sg=42 px=0 gx=0
TTTCCGCCTCAGGACTCTTCCTTTTTCAAT
>group_887_2 42 14 0 0 sg=42 px=0 gx=0
AAGAGTCCTGAGGCGGAAAGAACCAGCTGT
>group_887_3 42 14 0 0 sg=42 px=0 gx=0
AAAAAGGAAGAGTCCTGAGGCGGAAAGAAC
>group_887_4 42 14 0 0 sg=42 px=0 gx=0
GGTTCTTTCCGCCTCAGGACTCTTCCTTTT
>group_887_5 42 14 0 0 sg=42 px=0 gx=0
TCCGCCTCAGGACTCTTCCTTTTTCAATAT
>group_887_6 42 14 0 0 sg=42 px=0 gx=0
GCTGGTTCTTTCCGCCTCAGGACTCTTCCT
>group_887_7 42 14 0 0 sg=42 px=0 gx=0
TCCACAGCTGGTTCTTTCCGCCTCAGGACT
>group_887_8 42 14 0 0 sg=42 px=0 gx=0
TGGTTCTTTCCGCCTCAGGACTCTTCCTTT
>group_887_9 42 14 0 0 sg=42 px=0 gx=0
CACAGCTGGTTCTTTCCGCCTCAGGACTCT
>group_888_0 114 0 2 0 sg=112 px=2 gx=0
TTACTGATGCCCGTTAGATCCTAGAAATAT
>group_888_1 114 0 2 0 sg=112 px=2 gx=0
GATGCCCGTTAGATCCTAGAAATATTTTAT
>group_888_2 114 0 2 0 sg=112 px=2 gx=0
CGAAGATCGACTCTAGGATCTATTAATACG
>group_888_3 114 0 2 0 sg=112 px=2 gx=0
CAGATAAAATATTTCTAGGATCTAACGGGC
>group_888_4 114 0 2 0 sg=112 px=2 gx=0
CGTATTAATAGATCCTAGAGTCGATCTTCG
>group_888_5 114 0 2 0 sg=112 px=2 gx=0
TCTTATTAATCAGATAAAATATTTCTAGGA
>group_888_6 114 0 2 0 sg=112 px=2 gx=0
CCGTTAGATCCTAGAAATATTTTATCTGAT
>group_888_7 114 0 2 0 sg=112 px=2 gx=0
TATTAATCAGATAAAATATTTCTAGGATCT
>group_888_8 114 0 2 0 sg=112 px=2 gx=0
TACTGATGCCCGTTAGATCCTAGAAATATT
>group_888_9 114 0 2 0 sg=112 px=2 gx=0
GATCCTAGAAATATTTTATCTGATTAATAA
>group_889_0 7686 2 8 0 sg=7678 px=8 gx=0
AAGCTTCCTGTTGCAGACTTTTGGGGTGAA
>group_889_1 7686 2 8 0 sg=7678 px=8 gx=0
TTTCCTAATAGTAAAGAACTAGATACTTTT
>group_889_2 7686 2 8 0 sg=7678 px=8 gx=0
AATAATTTTAGATTTACAGCTTCAATTTTA
>group_889_3 7686 2 8 0 sg=7678 px=8 gx=0
CCAATTACTTAAAGAACACCCAGGATACCG
>group_889_4 7686 2 8 0 sg=7678 px=8 gx=0
AGTTTACAAATTGATGCACTTACTCATTAT
>group_889_5 7686 2 8 0 sg=7678 px=8 gx=0
GAACGGATTTTGGTACTTGATTTACTTAAA
>group_889_6 7686 2 8 0 sg=7678 px=8 gx=0
CCAGTTACTTTTTCTTGAAATAATTTATCA
>group_889_7 7686 2 8 0 sg=7678 px=8 gx=0
TGGGTGTTCTTTAAGTAATTGGCCGATTAA
>group_889_8 7686 2 8 0 sg=7678 px=8 gx=0
AGGCTCATACGCACGTAAGAATAGAGTAGC
>group_889_9 7686 2 8 0 sg=7678 px=8 gx=0
CGCTTCTGTCTTATTTAGTCCATGAGTGAT
>group_890_0 170 1 0 0 sg=170 px=0 gx=0
AACAAAATCCATGGCCATGATTACTCGTAA
>group_890_1 170 1 0 0 sg=170 px=0 gx=0
GAAATTGTTATCCGCTCACAATTATGAATT
>group_890_2 170 1 0 0 sg=170 px=0 gx=0
ACAGCTATGACCATGATTACGAGTAATCAT
>group_890_3 170 1 0 0 sg=170 px=0 gx=0
AGCGGATAACAATTTCACACAGGAAACAAA
>group_890_4 170 1 0 0 sg=170 px=0 gx=0
ATTCATAATTGTGAGCGGATAACAATTTCA
>group_890_5 170 1 0 0 sg=170 px=0 gx=0
GTTATCCGCTCACAATTATGAATTCATTAT
>group_890_6 170 1 0 0 sg=170 px=0 gx=0
TTAACTATTTGTTATAATGAATTCATAATT
>group_890_7 170 1 0 0 sg=170 px=0 gx=0
TTAGTTAACTATTTGTTATAATGAATTCAT
>group_890_8 170 1 0 0 sg=170 px=0 gx=0
TCATAATTGTGAGCGGATAACAATTTCACA
>group_890_9 170 1 0 0 sg=170 px=0 gx=0
CTCGTAATCATGGTCATAGCTGTTTCCTGT
>group_891_0 314 0 0 2 sg=312 px=0 gx=2
ACTGAAATTCCGCCGATACTGACGGGCTCC
>group_891_1 314 0 0 2 sg=312 px=0 gx=2
AAAACGACGGCCAGTGAATTGGTAATCATG
>group_891_2 314 0 0 2 sg=312 px=0 gx=2
GCAGCTGTTGGGAAGGGCGATCGGTGCGGG
>group_891_3 314 0 0 2 sg=312 px=0 gx=2
TGATTACCAATTCACTGGCCGTCGTTTTAC
>group_891_4 314 0 0 2 sg=312 px=0 gx=2
TGCAGCAGCTGTTGGGAAGGGCGATCGGTG
>group_891_5 314 0 0 2 sg=312 px=0 gx=2
AGAATTCGGTACCATAAGGAGGTGGATCCA
>group_891_6 314 0 0 2 sg=312 px=0 gx=2
GTCTTCAAGAATTCGGTACCATAAGGAGGT
>group_891_7 314 0 0 2 sg=312 px=0 gx=2
AGGAGGTGGATCCATGACCATGATTACCAA
>group_891_8 314 0 0 2 sg=312 px=0 gx=2
CAGTGAATTGGTAATCATGGTCATGGATCC
>group_891_9 314 0 0 2 sg=312 px=0 gx=2
TCCACCTCCTTATGGTACCGAATTCTTGAA
>group_892_0 740 1 0 0 sg=740 px=0 gx=0
AAACGGCTTCCCTGCGGAGGCCGTTTTTTT
>group_892_1 740 1 0 0 sg=740 px=0 gx=0
GTCCGGTCCAATCTGCAGGCATGCAAGCTT
>group_892_2 740 1 0 0 sg=740 px=0 gx=0
CGAAAAAAACGGCTTCCCTGCGGAGGCCGT
>group_892_3 740 1 0 0 sg=740 px=0 gx=0
CCCGGGCTGCAGGAATTCGAGCTCGAGCTT
>group_892_4 740 1 0 0 sg=740 px=0 gx=0
CGCGGATCCGTGGAGAAAATAAAGTGAAAC
>group_892_5 740 1 0 0 sg=740 px=0 gx=0
TAGAATAAAATCATAAGAAAGGAGCCGCAC
>group_892_6 740 1 0 0 sg=740 px=0 gx=0
CAGTTTACCATTTTTCTCTTCAGAAATGGC
>group_892_7 740 1 0 0 sg=740 px=0 gx=0
TACATAAAGTGTGTAATAAATTTTTCTTCA
>group_892_8 740 1 0 0 sg=740 px=0 gx=0
GCGGCCTAGGCGGCCAAGCTTGTCGACGAA
>group_892_9 740 1 0 0 sg=740 px=0 gx=0
TTCTCTTCAGAAATGGCCGGATTCTGCCCC
>group_893_0 18634 1 50 50 sg=18584 px=0 gx=0
CATGGCACCGTCCACTCCCAACGAGGCGAT
>group_893_1 18634 1 50 50 sg=18584 px=0 gx=0
TCCTACAAGAGCACGGTCATTGGCCTAAAG
>group_893_2 18634 1 50 50 sg=18584 px=0 gx=0
GGGAGTAAGTCACCAAGCGTGCGCGCACGC
>group_893_3 18634 1 50 50 sg=18584 px=0 gx=0
AGGAGGTGCTGCCGCTGGCGATGTGAGAGC
>group_893_4 18634 1 50 50 sg=18584 px=0 gx=0
ACAGCCTGCGGCACAACCTCGTTCGGTAAG
>group_893_5 18634 1 50 50 sg=18584 px=0 gx=0
CGATATTGCCGCCGAGCTGCTGGGCGTCCC
>group_893_6 18634 1 50 50 sg=18584 px=0 gx=0
CCTCGACGCCGACATGCGCACCCGCGGATG
>group_893_7 18634 1 50 50 sg=18584 px=0 gx=0
CCGAACTGTGGGCACCGGTCGACCTCACCG
>group_893_8 18634 1 50 50 sg=18584 px=0 gx=0
ATCAGTGCCAACATAGTAAGCCAGTACAGG
>group_893_9 18634 1 50 50 sg=18584 px=0 gx=0
GACCGCATACGGCGATATTGCCGCCGAGCT
>group_894_0 64 1 0 0 sg=64 px=0 gx=0
TGGAAGACAAAGTTGAAGAGCTCCTGTCTA
>group_894_1 64 1 0 0 sg=64 px=0 gx=0
TGAAGAGCTCCTGTCTAAAAACTACCACCT
>group_894_2 64 1 0 0 sg=64 px=0 gx=0
ATGAAACAGCTGGAAGACAAAGTTGAAGAG
>group_894_3 64 1 0 0 sg=64 px=0 gx=0
CAAAGTTGAAGAGCTCCTGTCTAAAAACTA
>group_894_4 64 1 0 0 sg=64 px=0 gx=0
GAGCTCTTCAACTTTGTCTTCCAGCTGTTT
>group_894_5 64 1 0 0 sg=64 px=0 gx=0
AGGAGCTCTTCAACTTTGTCTTCCAGCTGT
>group_894_6 64 1 0 0 sg=64 px=0 gx=0
AGTTGAAGAGCTCCTGTCTAAAAACTACCA
>group_894_7 64 1 0 0 sg=64 px=0 gx=0
AGACAAAGTTGAAGAGCTCCTGTCTAAAAA
>group_894_8 64 1 0 0 sg=64 px=0 gx=0
TTTTTAGACAGGAGCTCTTCAACTTTGTCT
>group_894_9 64 1 0 0 sg=64 px=0 gx=0
GAAACAGCTGGAAGACAAAGTTGAAGAGCT
>group_895_0 352 1 0 0 sg=352 px=0 gx=0
CTTTGCTGAATTCGGTAGCTACATGCAACC
>group_895_1 352 1 0 0 sg=352 px=0 gx=0
CTCTGGCGGTGATAATGGTTGCATGTAGCT
>group_895_2 352 1 0 0 sg=352 px=0 gx=0
CGGTAGCTACATGCAACCATTATCACCGCC
>group_895_3 352 1 0 0 sg=352 px=0 gx=0
ACGCTTAATTTCTCCTCTTTGCTGAATTCG
>group_895_4 352 1 0 0 sg=352 px=0 gx=0
TCAGCAAAGAGGAGAAATTAAGCGTGAAAC
>group_895_5 352 1 0 0 sg=352 px=0 gx=0
CTCTTTGCTGAATTCGGTAGCTACATGCAA
>group_895_6 352 1 0 0 sg=352 px=0 gx=0
GCACGACAGGTTCCTAGTAAATATCTAACA
>group_895_7 352 1 0 0 sg=352 px=0 gx=0
TCTCTTTCGACTATAACAAACCATTTTCTT
>group_895_8 352 1 0 0 sg=352 px=0 gx=0
GGAACCTGTCGTGCTACTAGGTCTAGGGCG
>group_895_9 352 1 0 0 sg=352 px=0 gx=0
CTGTGTGAAATTCTCTTTCGACTATAACAA
>group_896_0 300 0 0 58 sg=242 px=0 gx=58
AAGAAGGAAGGGCGCATTGGCGCGTAATCG
>group_896_1 300 0 0 58 sg=242 px=0 gx=58
ATGCCGCAGTTCAACCTGAGGTGGCCGCGG
>group_896_2 300 0 0 58 sg=242 px=0 gx=58
TGAATTCTGAGATTTATCAACGCGTAATGG
>group_896_3 300 0 0 58 sg=242 px=0 gx=58
CTGTGAATTCTGAGATTTATCAACGCGTAA
>group_896_4 300 0 0 58 sg=242 px=0 gx=58
CAAGGTAGCGGAAGAGAATGGTAGATCTGT
>group_896_5 300 0 0 58 sg=242 px=0 gx=58
GATTACGCGCCAATGCGCCCTTCCTTCTTA
>group_896_6 300 0 0 58 sg=242 px=0 gx=58
GTGAATTCTGAGATTTATCAACGCGTAATG
>group_896_7 300 0 0 58 sg=242 px=0 gx=58
TCCGCTACCTTGCGTACCAAATCTAGAACT
>group_896_8 300 0 0 58 sg=242 px=0 gx=58
CTAGATTTGGTACGCAAGGTAGCGGAAGAG
>group_896_9 300 0 0 58 sg=242 px=0 gx=58
TCACAGATCTACCATTCTCTTCCGCTACCT
>group_897_0 8002 0 4 16 sg=7986 px=0 gx=12
AGAAAACTGTGACATTTGCACAGATGAGTA
>group_897_1 8002 0 4 16 sg=7986 px=0 gx=12
ATCCTAGGAAACAGAGTGGGACTGAAAGGT
>group_897_2 8002 0 4 16 sg=7986 px=0 gx=12
CAAACCTTCACTTCCTCTCTCCTACAGTAT
>group_897_3 8002 0 4 16 sg=7986 px=0 gx=12
AGTGTGTTTCTAAAGCTGAAATTGGCAGTT
>group_897_4 8002 0 4 16 sg=7986 px=0 gx=12
ATTTCTTGTTCCCACAATAACAAGAAAAGT
>group_897_5 8002 0 4 16 sg=7986 px=0 gx=12
CTTGTTGGCAAAAGAATGCTGCCCACCATG
>group_897_6 8002 0 4 16 sg=7986 px=0 gx=12
TCTATAGGAACTTCAATTTTTTTATTTAAT
>group_897_7 8002 0 4 16 sg=7986 px=0 gx=12
GTGGGGCAAAATGTAGTCTATTAATTTTGA
>group_897_8 8002 0 4 16 sg=7986 px=0 gx=12
CATTGATTTTGCCCATGAAGCACCAGGGTT
>group_897_9 8002 0 4 16 sg=7986 px=0 gx=12
CAAATAGGTCGAGTGAGGTAAAACCTTTCA
>group_898_0 150 1 0 0 sg=150 px=0 gx=0
CTCGAGAACGTGGATACTTGGCAGTGGTTA
>group_898_1 150 1 0 0 sg=150 px=0 gx=0
AAAACCCACCGGGGCCGGCCATGTCTCCGG
>group_898_2 150 1 0 0 sg=150 px=0 gx=0
AAGAAAAACCTCTAAGCTCAAAAGTCTAGA
>group_898_3 150 1 0 0 sg=150 px=0 gx=0
AAAAACCTCTAAGCTCAAAAGTCTAGAAGG
>group_898_4 150 1 0 0 sg=150 px=0 gx=0
ACCTCTAAGCTCAAAAGTCTAGAAGGCCTT
>group_898_5 150 1 0 0 sg=150 px=0 gx=0
CCAACGTTCTCGAGAACGTGGATACTTGGC
>group_898_6 150 1 0 0 sg=150 px=0 gx=0
CCAAGGCCTTCTAGACTTTTGAGCTTAGAG
>group_898_7 150 1 0 0 sg=150 px=0 gx=0
CTCAAAACCCACCGGGGCCGGCCATGTCTC
>group_898_8 150 1 0 0 sg=150 px=0 gx=0
CCACTGCCAAGTATCCACGTTCTCGAGAAC
>group_898_9 150 1 0 0 sg=150 px=0 gx=0
TCAAAACCCACCGGGGCCGGCCATGTCTCC
>group_899_0 84 0 0 70 sg=14 px=0 gx=70
CTCCAAAAAACGGGCAGAAGGTGGTATGGA
>group_899_1 84 0 0 70 sg=14 px=0 gx=70
ACTCTCCAAAAAACGGGCAGAAGGTGGTAT
>group_899_2 84 0 0 70 sg=14 px=0 gx=70
CATACCACCTTCTGCCCGTTTTTTGGAGAG
>group_899_3 84 0 0 70 sg=14 px=0 gx=70
ATACCACCTTCTGCCCGTTTTTTGGAGAGT
>group_899_4 84 0 0 70 sg=14 px=0 gx=70
CCATACCACCTTCTGCCCGTTTTTTGGAGA
>group_899_5 84 0 0 70 sg=14 px=0 gx=70
ATCCATACCACCTTCTGCCCGTTTTTTGGA
>group_899_6 84 0 0 70 sg=14 px=0 gx=70
CTCTCCAAAAAACGGGCAGAAGGTGGTATG
>group_899_7 84 0 0 70 sg=14 px=0 gx=70
GATCCATACCACCTTCTGCCCGTTTTTTGG
>group_899_8 84 0 0 70 sg=14 px=0 gx=70
CCAAAAAACGGGCAGAAGGTGGTATGGATC
>group_899_9 84 0 0 70 sg=14 px=0 gx=70
TACCACCTTCTGCCCGTTTTTTGGAGAGTT
>group_900_0 6 14 0 0 sg=6 px=0 gx=0
TTCATCGTGACTGACTGACGATCTGCCTCG
>group_900_1 6 14 0 0 sg=6 px=0 gx=0
TCATCGTGACTGACTGACGATCTGCCTCGC
>group_900_2 6 14 0 0 sg=6 px=0 gx=0
CGAGGCAGATCGTCAGTCAGTCACGATGAA
>group_900_3 6 14 0 0 sg=6 px=0 gx=0
GCGAGGCAGATCGTCAGTCAGTCACGATGA
>group_900_4 6 14 0 0 sg=6 px=0 gx=0
GAGGCAGATCGTCAGTCAGTCACGATGAAT
>group_900_5 6 14 0 0 sg=6 px=0 gx=0
ATTCATCGTGACTGACTGACGATCTGCCTC
>group_901_0 184 1 0 0 sg=184 px=0 gx=0
GGAGGAGGACCTGTGACTTAAGCTTATCGA
>group_901_1 184 1 0 0 sg=184 px=0 gx=0
GAGCAGAAGCTGATCTCGGAGGAGGACCTG
>group_901_2 184 1 0 0 sg=184 px=0 gx=0
GACTAGTGACGACGTTTCGTACCAGCACCT
>group_901_3 184 1 0 0 sg=184 px=0 gx=0
GTGGTGGTGGTGGTGACTAGTGACGACGTT
>group_901_4 184 1 0 0 sg=184 px=0 gx=0
AGATCAGCTTCTGCTCGGCCATATGGTGGT
>group_901_5 184 1 0 0 sg=184 px=0 gx=0
CACCACCACCATATGGCCGAGCAGAAGCTG
>group_901_6 184 1 0 0 sg=184 px=0 gx=0
AGTGACGACGTTTCGTACCAGCACCTTTTG
>group_901_7 184 1 0 0 sg=184 px=0 gx=0
AGAAGCTGATCTCGGAGGAGGACCTGTGAC
>group_901_8 184 1 0 0 sg=184 px=0 gx=0
CCTCCTCCGAGATCAGCTTCTGCTCGGCCA
>group_901_9 184 1 0 0 sg=184 px=0 gx=0
TCGGCCATATGGTGGTGGTGGTGGTGACTA
>group_902_0 96 0 0 0 sg=96 px=0 gx=0
GTGCGCGTGCAGCCCTTATTGCCCGGAATT
>group_902_1 96 0 0 0 sg=96 px=0 gx=0
TCCCCGGGTACCGAGCTCGAATTCCGGGCA
>group_902_2 96 0 0 0 sg=96 px=0 gx=0
CGAATTCCGGGCAATAAGGGCTGCACGCGC
>group_902_3 96 0 0 0 sg=96 px=0 gx=0
ATCGATAAGCTAGCCCGCCTAATGAGCGGG
>group_902_4 96 0 0 0 sg=96 px=0 gx=0
TTATTGCCCGGAATTCGAGCTCGGTACCCG
>group_902_5 96 0 0 0 sg=96 px=0 gx=0
AGCTAGCCCGCCTAATGAGCGGGCTTTTTT
>group_902_6 96 0 0 0 sg=96 px=0 gx=0
AGCCCTTATTGCCCGGAATTCGAGCTCGGT
>group_902_7 96 0 0 0 sg=96 px=0 gx=0
CATTAGGCGGGCTAGCTTATCGATGATAAG
>group_902_8 96 0 0 0 sg=96 px=0 gx=0
CTCGAATTCCGGGCAATAAGGGCTGCACGC
>group_902_9 96 0 0 0 sg=96 px=0 gx=0
AAGCTAGCCCGCCTAATGAGCGGGCTTTTT
>group_903_0 94 0 0 0 sg=94 px=0 gx=0
GGCATGCAAGCTTACTTTGACAATTGAATC
>group_903_1 94 0 0 0 sg=94 px=0 gx=0
CTCGAATTCACTTTAACTGCCCCTATCGGA
>group_903_2 94 0 0 0 sg=94 px=0 gx=0
GGATTCAATTGTCAAAGTAAGCTTGCATGC
>group_903_3 94 0 0 0 sg=94 px=0 gx=0
GAATTCACTTTAACTGCCCCTATCGGAAAT
>group_903_4 94 0 0 0 sg=94 px=0 gx=0
TCGACCTGCAGGCATGCAAGCTTACTTTGA
>group_903_5 94 0 0 0 sg=94 px=0 gx=0
TCAAAGTAAGCTTGCATGCCTGCAGGTCGA
>group_903_6 94 0 0 0 sg=94 px=0 gx=0
GCTCGAATTCACTTTAACTGCCCCTATCGG
>group_903_7 94 0 0 0 sg=94 px=0 gx=0
TCCGATAGGGGCAGTTAAAGTGAATTCGAG
>group_903_8 94 0 0 0 sg=94 px=0 gx=0
TCGGATTCAATTGTCAAAGTAAGCTTGCAT
>group_903_9 94 0 0 0 sg=94 px=0 gx=0
TTTCCGATAGGGGCAGTTAAAGTGAATTCG
>group_904_0 474 0 0 0 sg=474 px=0 gx=0
TGTAATTCTCCAATTTTTATTAAATTAGTC
>group_904_1 474 0 0 0 sg=474 px=0 gx=0
TGATAAATGCTTCAATAATGCAGCCTGAAA
>group_904_2 474 0 0 0 sg=474 px=0 gx=0
AGGTCGACGGATCCCGGGCGCGCCGCTAGC
>group_904_3 474 0 0 0 sg=474 px=0 gx=0
CAGGTCGACGGATCCCGGGCGCGCCGCTAG
>group_904_4 474 0 0 0 sg=474 px=0 gx=0
GTACCGCGAGCTACTCGCGACGGCTGAAAG
>group_904_5 474 0 0 0 sg=474 px=0 gx=0
CCCCCAGATAGCCATTGATCCTCTCTCGCC
>group_904_6 474 0 0 0 sg=474 px=0 gx=0
GCTGGCCGCAAGCATGCCAGGTACCGCGAG
>group_904_7 474 0 0 0 sg=474 px=0 gx=0
TAGCGACTAATTTAATAAAAATTGGAGAAT
>group_904_8 474 0 0 0 sg=474 px=0 gx=0
GAGCTCGAGTATACTTTTCACTATATCACT
>group_904_9 474 0 0 0 sg=474 px=0 gx=0
AGTTCGCCAGTTAATAGTTTGCGGCCGGGA
>group_905_0 42 1 0 0 sg=42 px=0 gx=0
GCCGCTACGTAGAATTCCCATATGCGCTCC
>group_905_1 42 1 0 0 sg=42 px=0 gx=0
CGCATATGGGAATTCTACGTAGCGGCCGCG
>group_905_2 42 1 0 0 sg=42 px=0 gx=0
GGGAGCGCATATGGGAATTCTACGTAGCGG
>group_905_3 42 1 0 0 sg=42 px=0 gx=0
AGCGCATATGGGAATTCTACGTAGCGGCCG
>group_905_4 42 1 0 0 sg=42 px=0 gx=0
CGTCAGAGAAGGGAGCGCATATGGGAATTC
>group_905_5 42 1 0 0 sg=42 px=0 gx=0
AGAATTCCCATATGCGCTCCCTTCTCTGAC
>group_905_6 42 1 0 0 sg=42 px=0 gx=0
TACGTAGAATTCCCATATGCGCTCCCTTCT
>group_905_7 42 1 0 0 sg=42 px=0 gx=0
GGCGTCAGAGAAGGGAGCGCATATGGGAAT
>group_905_8 42 1 0 0 sg=42 px=0 gx=0
GGCCGCTACGTAGAATTCCCATATGCGCTC
>group_905_9 42 1 0 0 sg=42 px=0 gx=0
GAATTCCCATATGCGCTCCCTTCTCTGACG
>group_906_0 662 0 0 426 sg=236 px=0 gx=426
CAGGATTACCTTTACTTTTTCAAGATGTTT
>group_906_1 662 0 0 426 sg=236 px=0 gx=426
TTACTACTGGAATAATCAAGCCTGCTTGGT
>group_906_2 662 0 0 426 sg=236 px=0 gx=426
ACCCCATTAGCCACGCACGAGAACTTAAGG
>group_906_3 662 0 0 426 sg=236 px=0 gx=426
CTCGTGCGTGGCTAATGGGGTTGAGATTTC
>group_906_4 662 0 0 426 sg=236 px=0 gx=426
TTAAGTTCTCGTGCGTGGCTAATGGGGTTG
>group_906_5 662 0 0 426 sg=236 px=0 gx=426
CCCTATTACTATACAGGATTACCTTTACTT
>group_906_6 662 0 0 426 sg=236 px=0 gx=426
CGACGTCATATGGATCTTTCATATACGAGA
>group_906_7 662 0 0 426 sg=236 px=0 gx=426
CTCGTATATGAAAGATCCATATGACGTCGA
>group_906_8 662 0 0 426 sg=236 px=0 gx=426
TACAGGATTACCTTTACTTTTTCAAGATGT
>group_906_9 662 0 0 426 sg=236 px=0 gx=426
AAACATACCCTATTACTATACAGGATTACC
>group_907_0 6882 1 0 3444 sg=3438 px=0 gx=3444
GACCTGCAGGTGAACTTTGGTCTCTGCGTA
>group_907_1 6882 1 0 3444 sg=3438 px=0 gx=3444
ATTTGTTTTGGTATCTATCTGCGTAGTTGA
>group_907_2 6882 1 0 3444 sg=3438 px=0 gx=3444
AGACAAACGAGAGATATTTTCTACTGATAG
>group_907_3 6882 1 0 3444 sg=3438 px=0 gx=3444
TATCGAAGATAAGCTGTCAAACATGAGGAT
>group_907_4 6882 1 0 3444 sg=3438 px=0 gx=3444
ACTAAGCAAGAGAAGACTGCTTTGAATATG
>group_907_5 6882 1 0 3444 sg=3438 px=0 gx=3444
GGCCGCCACCATGGGCGACACCTACCGCTA
>group_907_6 6882 1 0 3444 sg=3438 px=0 gx=3444
TCAAAGCAGTCTTCTCTTGCTTAGTCATAC
>group_907_7 6882 1 0 3444 sg=3438 px=0 gx=3444
ATCATGCAGATGAATTGTATAGATCCTGTT
>group_907_8 6882 1 0 3444 sg=3438 px=0 gx=3444
TCACCAAATCTAGCCAAACAGGATCTATAC
>group_907_9 6882 1 0 3444 sg=3438 px=0 gx=3444
ATGAATCTGATGCTGTTTCCGTGCAGACAA
>group_908_0 124 1 0 0 sg=124 px=0 gx=0
TTGTTATCTAAGGAAATACTTACATATGAG
>group_908_1 124 1 0 0 sg=124 px=0 gx=0
ATACTTACATATGAGCGATAAAATTATTCA
>group_908_2 124 1 0 0 sg=124 px=0 gx=0
GTGAATAATTTTATCGCTCATATGTAAGTA
>group_908_3 124 1 0 0 sg=124 px=0 gx=0
GGTACCTTGTCATCGTCATCACCAGAACCA
>group_908_4 124 1 0 0 sg=124 px=0 gx=0
TATCGCTCATATGTAAGTATTTCCTTAGAT
>group_908_5 124 1 0 0 sg=124 px=0 gx=0
TCGACTCTAGAGGATCCCCGGGTACCTTGT
>group_908_6 124 1 0 0 sg=124 px=0 gx=0
CTCTAGAGGATCCCCGGGTACCTTGTCATC
>group_908_7 124 1 0 0 sg=124 px=0 gx=0
GGATCCCCGGGTACCTTGTCATCGTCATCA
>group_908_8 124 1 0 0 sg=124 px=0 gx=0
CGATGACAAGGTACCCGGGGATCCTCTAGA
>group_908_9 124 1 0 0 sg=124 px=0 gx=0
TAAGGAAATACTTACATATGAGCGATAAAA
>group_909_0 130 1 0 0 sg=130 px=0 gx=0
ATAGCATTCGTAGAATTCGAGCTCGGTACC
>group_909_1 130 1 0 0 sg=130 px=0 gx=0
GGTACCGAGCTCGAATTCTACGAATGCTAT
>group_909_2 130 1 0 0 sg=130 px=0 gx=0
AGCTCGAATTCACACAGGAAACAGCTATGG
>group_909_3 130 1 0 0 sg=130 px=0 gx=0
CCCGGGTACCGAGCTCGAATTCTACGAATG
>group_909_4 130 1 0 0 sg=130 px=0 gx=0
TTCACACAGGAAACAGCTATGGTACCGGTA
>group_909_5 130 1 0 0 sg=130 px=0 gx=0
TATACAAATAGCATTCGTAGAATTCGAGCT
>group_909_6 130 1 0 0 sg=130 px=0 gx=0
ACCGAGCTCGAATTCTACGAATGCTATTTG
>group_909_7 130 1 0 0 sg=130 px=0 gx=0
CGAATTCTACGAATGCTATTTGTATAGTTC
>group_909_8 130 1 0 0 sg=130 px=0 gx=0
TGTGTGAATTCGAGCTCGCCCGGGGATCCT
>group_909_9 130 1 0 0 sg=130 px=0 gx=0
TCGTAGAATTCGAGCTCGGTACCCGGGGAT
>group_910_0 160 1 0 0 sg=160 px=0 gx=0
TGGCGATAAAAACCAACTGCTGACGCCGCT
>group_910_1 160 1 0 0 sg=160 px=0 gx=0
TGATGGCGTTAACTCGGCGTTTCATGTGTG
>group_910_2 160 1 0 0 sg=160 px=0 gx=0
GTTGGTCTGGTGTCAAAAATAAGCTTGATC
>group_910_3 160 1 0 0 sg=160 px=0 gx=0
GCGTCAGCAGTTGGTTTTTATCGCCAATCC
>group_910_4 160 1 0 0 sg=160 px=0 gx=0
ACATGAAACGCCGAGTTAACGCCATCAAAA
>group_910_5 160 1 0 0 sg=160 px=0 gx=0
TCATGTGTGGTGCAACGGGCGCTGGGTCGG
>group_910_6 160 1 0 0 sg=160 px=0 gx=0
TCGCGCAGCGGCGTCAGCAGTTGGTTTTTA
>group_910_7 160 1 0 0 sg=160 px=0 gx=0
GATCGCGCAGCGGCGTCAGCAGTTGGTTTT
>group_910_8 160 1 0 0 sg=160 px=0 gx=0
AAATAAGCTTGATCCGGCTGCTAACAAAGC
>group_910_9 160 1 0 0 sg=160 px=0 gx=0
TTTCACAGATGTGGATTGGCGATAAAAACC
>group_911_0 270 1 0 122 sg=148 px=0 gx=122
AAGGTACCCGGGATCCGCCGCAAAGGCAGA
>group_911_1 270 1 0 122 sg=148 px=0 gx=122
CGAGCTCCCATGGAGGCCTGAATTCTAGAA
>group_911_2 270 1 0 122 sg=148 px=0 gx=122
CGCGGATCTATGCTACTAGTAAATCAGTCA
>group_911_3 270 1 0 122 sg=148 px=0 gx=122
GTGTGACTGATTTACTAGTAGCATAGATCC
>group_911_4 270 1 0 122 sg=148 px=0 gx=122
AGGCCTGAATTCTAGAAGGTACCCGGGATC
>group_911_5 270 1 0 122 sg=148 px=0 gx=122
ACCCGGGATCCGCCGCAAAGGCAGAATGCG
>group_911_6 270 1 0 122 sg=148 px=0 gx=122
TACCCGGGATCCGCCGCAAAGGCAGAATGC
>group_911_7 270 1 0 122 sg=148 px=0 gx=122
GTCCCACCATCGGGCGCGGATCTATGCTAC
>group_911_8 270 1 0 122 sg=148 px=0 gx=122
GCGCATTCTGCCTTTGCGGCGGATCCCGGG
>group_911_9 270 1 0 122 sg=148 px=0 gx=122
TGATTTACTAGTAGCATAGATCCGCGCCCG
>group_912_0 150 1 0 0 sg=150 px=0 gx=0
TTATACGTAGTTTGCCTGGCATGCAGACAG
>group_912_1 150 1 0 0 sg=150 px=0 gx=0
AGGCAAACTACGTATAACTAACTAAGGATC
>group_912_2 150 1 0 0 sg=150 px=0 gx=0
GACCATGGAAACTGTCTGCATGCCAGGCAA
>group_912_3 150 1 0 0 sg=150 px=0 gx=0
GATCCCTGCAAGCTTGGCTGTTTTGGCGGA
>group_912_4 150 1 0 0 sg=150 px=0 gx=0
GGAAACTGTCTGCATGCCAGGCAAACTACG
>group_912_5 150 1 0 0 sg=150 px=0 gx=0
TCCGCCAAAACAGCCAAGCTTGCAGGGATC
>group_912_6 150 1 0 0 sg=150 px=0 gx=0
CAAGCTTGCAGGGATCCTTAGTTAGTTATA
>group_912_7 150 1 0 0 sg=150 px=0 gx=0
GTAGTTTGCCTGGCATGCAGACAGTTTCCA
>group_912_8 150 1 0 0 sg=150 px=0 gx=0
GATCCTTAGTTAGTTATACGTAGTTTGCCT
>group_912_9 150 1 0 0 sg=150 px=0 gx=0
GGCATGCAGACAGTTTCCATGGTCTGTTTC
>group_913_0 144 1 0 0 sg=144 px=0 gx=0
TAACTAGTTTAAAGCTCCATGGACCCGTGC
>group_913_1 144 1 0 0 sg=144 px=0 gx=0
ACGACGTTGTAAAACGACGGCCGCCGACCC
>group_913_2 144 1 0 0 sg=144 px=0 gx=0
CTCGGCACGCGTTAACTAGTTTAAAGCTCC
>group_913_3 144 1 0 0 sg=144 px=0 gx=0
CCGCCGGCACTTCGTGCAGGCGGCGTAATC
>group_913_4 144 1 0 0 sg=144 px=0 gx=0
GAGCTTTAAACTAGTTAACGCGTGCCGAGG
>group_913_5 144 1 0 0 sg=144 px=0 gx=0
ACGACGGCCGCCGACCCGCTGCATCCCCCG
>group_913_6 144 1 0 0 sg=144 px=0 gx=0
GCCCCGCCGGCACTTCGTGCAGGCGGCGTA
>group_913_7 144 1 0 0 sg=144 px=0 gx=0
ACTAGTTTAAAGCTCCATGGACCCGTGCAG
>group_913_8 144 1 0 0 sg=144 px=0 gx=0
CGCCGCCTGCACGAAGTGCCGGCGGGGCCG
>group_913_9 144 1 0 0 sg=144 px=0 gx=0
CGGCGGCCGTCGTTTTACAACGTCGTGACT
>group_914_0 88 1 4 0 sg=84 px=4 gx=0
CAGACCTCAGCGCCTGAAGGATATCGTGAA
>group_914_1 88 1 4 0 sg=84 px=4 gx=0
TTCACGATATCCTTCAGGCGCTGAGGTCTG
>group_914_2 88 1 4 0 sg=84 px=4 gx=0
TTCAGGCGCTGAGGTCTGCCTCGTGAAGAA
>group_914_3 88 1 4 0 sg=84 px=4 gx=0
AAGCGCTGAGGTCTGCCTCGTGAAGAAGGT
>group_914_4 88 1 4 0 sg=84 px=4 gx=0
ACGAGGCAGACCTCAGCGCCTGAAGGATAT
>group_914_5 88 1 4 0 sg=84 px=4 gx=0
CTTCACGAGGCAGACCTCAGCGCCTGAAGG
>group_914_6 88 1 4 0 sg=84 px=4 gx=0
GGAAAAGCGCTGAGGTCTGCCTCGTGAAGA
>group_914_7 88 1 4 0 sg=84 px=4 gx=0
CCTTCTTCACGAGGCAGACCTCAGCGCCTG
>group_914_8 88 1 4 0 sg=84 px=4 gx=0
AGGCAGACCTCAGCGCCTGAAGGATATCGT
>group_914_9 88 1 4 0 sg=84 px=4 gx=0
GACCTCAGCGCCTGAAGGATATCGTGAATG
>group_915_0 118 0 0 0 sg=118 px=0 gx=0
TAGTTCGCCAGTTAATAGTTTTCGCAACGT
>group_915_1 118 0 0 0 sg=118 px=0 gx=0
GTTCGCCAGTTAATAGTTTTCGCAACGTTG
>group_915_2 118 0 0 0 sg=118 px=0 gx=0
GCGGTATCATTGCAGCACTGGGGCCGGATG
>group_915_3 118 0 0 0 sg=118 px=0 gx=0
GGATGGTAAGCCCTCCCGTATCGTAGTTAT
>group_915_4 118 0 0 0 sg=118 px=0 gx=0
ATGCCTGTAGCAATGGCAACAACGTTGCGA
>group_915_5 118 0 0 0 sg=118 px=0 gx=0
GGGCTTACCATCCGGCCCCAGTGCTGCAAT
>group_915_6 118 0 0 0 sg=118 px=0 gx=0
GTTAATAGTTTTCGCAACGTTGTTGCCATT
>group_915_7 118 0 0 0 sg=118 px=0 gx=0
ACGATACGGGAGGGCTTACCATCCGGCCCC
>group_915_8 118 0 0 0 sg=118 px=0 gx=0
AATAGTTTTCGCAACGTTGTTGCCATTGCT
>group_915_9 118 0 0 0 sg=118 px=0 gx=0
GTAAGTAGTTCGCCAGTTAATAGTTTTCGC
>group_916_0 984 0 0 0 sg=984 px=0 gx=0
CACAATTTTCTTGTCCACCTTGGTGCTGCT
>group_916_1 984 0 0 0 sg=984 px=0 gx=0
GAGCTGCTCAGAGTGTAGAGGTCAGACTGC
>group_916_2 984 0 0 0 sg=984 px=0 gx=0
GACAGTCACTGAGCTGCTCAGAGTGTAGAG
>group_916_3 984 0 0 0 sg=984 px=0 gx=0
ATTATGACTGTCTCCTTAACTAGTACAATC
>group_916_4 984 0 0 0 sg=984 px=0 gx=0
AGCTCAGTGACTGTCCCCTCCAGCACCTGG
>group_916_5 984 0 0 0 sg=984 px=0 gx=0
AACCCAAGGGAACAAAAGCGGAGCTCTCGA
>group_916_6 984 0 0 0 sg=984 px=0 gx=0
TTTCCCTGAGCCAGTGACAGTGACCTGGAA
>group_916_7 984 0 0 0 sg=984 px=0 gx=0
GACACCCCCATCTGTCTATCCACTGGCCCC
>group_916_8 984 0 0 0 sg=984 px=0 gx=0
TAGGGCGAATTGGAATTCGCGCGCACTAGT
>group_916_9 984 0 0 0 sg=984 px=0 gx=0
CACCTGCAACGTTGCCCACCCGGCCAGCAG
>group_917_0 806 1 0 0 sg=806 px=0 gx=0
GTGGCTAGAGGACGTCCGGGAGCCTGGGGA
>group_917_1 806 1 0 0 sg=806 px=0 gx=0
AGAGGACGTCCGGGAGCCTGGGGAGAAACC
>group_917_2 806 1 0 0 sg=806 px=0 gx=0
GAGCTGTTTGTTTTTCTCTCTCCATCCCTC
>group_917_3 806 1 0 0 sg=806 px=0 gx=0
TGTGCCCAAAGGGATTTTAGGGGCGCTTAC
>group_917_4 806 1 0 0 sg=806 px=0 gx=0
GCTGGCCTCTTGCTCTCCGGCTCCCTCTGT
>group_917_5 806 1 0 0 sg=806 px=0 gx=0
ACGGGGGCACTAACCCTCAGGTTTGGGGCT
>group_917_6 806 1 0 0 sg=806 px=0 gx=0
CCTGAGGGGAGAGGCAGCGACCTGTAGATG
>group_917_7 806 1 0 0 sg=806 px=0 gx=0
CCCAAAGGGATTTTAGGGGCGCTTACCTGT
>group_917_8 806 1 0 0 sg=806 px=0 gx=0
GCTGTTTGTTTTTCTCTCTCCATCCCTCCA
>group_917_9 806 1 0 0 sg=806 px=0 gx=0
CTCAAAAATGAACAATAATTCTAGCCCTGA
>group_918_0 48 1 0 0 sg=48 px=0 gx=0
GGAGTTCTTCGCCCACCGGGCTCGATCCCC
>group_918_1 48 1 0 0 sg=48 px=0 gx=0
TCTCATGCTGGAGTTCTTCGCCCACCGGGC
>group_918_2 48 1 0 0 sg=48 px=0 gx=0
GGGATCGAGCCCGGTGGGCGAAGAACTCCA
>group_918_3 48 1 0 0 sg=48 px=0 gx=0
GGGGATCGAGCCCGGTGGGCGAAGAACTCC
>group_918_4 48 1 0 0 sg=48 px=0 gx=0
AGTTCTTCGCCCACCGGGCTCGATCCCCTC
>group_918_5 48 1 0 0 sg=48 px=0 gx=0
ACCAACTCGCGAGGGGATCGAGCCCGGTGG
>group_918_6 48 1 0 0 sg=48 px=0 gx=0
TTCTTCGCCCACCGGGCTCGATCCCCTCGC
>group_918_7 48 1 0 0 sg=48 px=0 gx=0
CGCCCACCGGGCTCGATCCCCTCGCGAGTT
>group_918_8 48 1 0 0 sg=48 px=0 gx=0
GCCCGGTGGGCGAAGAACTCCAGCATGAGA
>group_918_9 48 1 0 0 sg=48 px=0 gx=0
AGCCCGGTGGGCGAAGAACTCCAGCATGAG
>group_919_0 2628 1 0 2516 sg=112 px=0 gx=2516
GAGTCGTTTCTCTTGTACGGCATATGTTTC
>group_919_1 2628 1 0 2516 sg=112 px=0 gx=2516
CGTGCTTCACGCATATGGTGCACTCTCAGT
>group_919_2 2628 1 0 2516 sg=112 px=0 gx=2516
CACGCATATGGTGCACTCTCAGTACAATCT
>group_919_3 2628 1 0 2516 sg=112 px=0 gx=2516
ATAACAATTTCACACAGGAAACATATGCCG
>group_919_4 2628 1 0 2516 sg=112 px=0 gx=2516
TACTGAGAGTGCACCATATGCGTGAAGCAC
>group_919_5 2628 1 0 2516 sg=112 px=0 gx=2516
AATTTCACACAGGAAACATATGCCGTACAA
>group_919_6 2628 1 0 2516 sg=112 px=0 gx=2516
TGTACGGCATATGTTTCCTGTGTGAAATTG
>group_919_7 2628 1 0 2516 sg=112 px=0 gx=2516
GCACCATATGCGTGAAGCACGGAAATGGAA
>group_919_8 2628 1 0 2516 sg=112 px=0 gx=2516
GAGCGGATAACAATTTCACACAGGAAACAT
>group_919_9 2628 1 0 2516 sg=112 px=0 gx=2516
CCATATGCGTGAAGCACGGAAATGGAAAAC
>group_920_0 44 1 0 0 sg=44 px=0 gx=0
ACCATCACGGATCCGTCGACCTGCAGCCAA
>group_920_1 44 1 0 0 sg=44 px=0 gx=0
CATCACGGATCCGTCGACCTGCAGCCAAGC
>group_920_2 44 1 0 0 sg=44 px=0 gx=0
AGGTCGACGGATCCGTGATGGTGATGGTGA
>group_920_3 44 1 0 0 sg=44 px=0 gx=0
CGGATCCGTCGACCTGCAGCCAAGCTTAAT
>group_920_4 44 1 0 0 sg=44 px=0 gx=0
TCACGGATCCGTCGACCTGCAGCCAAGCTT
>group_920_5 44 1 0 0 sg=44 px=0 gx=0
ACGGATCCGTGATGGTGATGGTGATGCGAT
>group_920_6 44 1 0 0 sg=44 px=0 gx=0
CAGGTCGACGGATCCGTGATGGTGATGGTG
>group_920_7 44 1 0 0 sg=44 px=0 gx=0
CGACGGATCCGTGATGGTGATGGTGATGCG
>group_920_8 44 1 0 0 sg=44 px=0 gx=0
CACCATCACCATCACGGATCCGTCGACCTG
>group_920_9 44 1 0 0 sg=44 px=0 gx=0
GACGGATCCGTGATGGTGATGGTGATGCGA
>group_921_0 1620 1 0 1082 sg=538 px=0 gx=1082
GCGCAACAATCTGGCTGGCCTGGGCGTGAT
>group_921_1 1620 1 0 1082 sg=538 px=0 gx=1082
CTGAAACTGGGGGATATCGCACACCATCAC
>group_921_2 1620 1 0 1082 sg=538 px=0 gx=1082
AGCCGCCCTGGGGCTGAAACTGGGGGATAT
>group_921_3 1620 1 0 1082 sg=538 px=0 gx=1082
GCAAATGCTACGGTCCAAGCGCGACCAGTG
>group_921_4 1620 1 0 1082 sg=538 px=0 gx=1082
TTTTTCACTGGTCGCGCTTGGACCGTAGCA
>group_921_5 1620 1 0 1082 sg=538 px=0 gx=1082
ATTTTTCACTGGTCGCGCTTGGACCGTAGC
>group_921_6 1620 1 0 1082 sg=538 px=0 gx=1082
TGACCTCGCGCAAATGCTACGGTCCAAGCG
>group_921_7 1620 1 0 1082 sg=538 px=0 gx=1082
CATTTTTCACTTCACAGGTCAAGCTCAGAA
>group_921_8 1620 1 0 1082 sg=538 px=0 gx=1082
AAACCGGCAAACCGGACTACGTCACCTCCT
>group_921_9 1620 1 0 1082 sg=538 px=0 gx=1082
GCAACAATCTGGCTGGCCTGGGCGTGATCA
>group_922_0 1790 0 0 394 sg=1396 px=0 gx=394
TTTGATGATAAGGATTTTATTTTCTGTAGT
>group_922_1 1790 0 0 394 sg=1396 px=0 gx=394
TATCATCAAAGAGTTTGTTGAACGTATAGA
>group_922_2 1790 0 0 394 sg=1396 px=0 gx=394
CTTATTAATTAATGACTCACTTTTGGTACC
>group_922_3 1790 0 0 394 sg=1396 px=0 gx=394
TCTATACGTTCAACAAACTCTTTGATGATA
>group_922_4 1790 0 0 394 sg=1396 px=0 gx=394
TAAAATATATAATTAATATTGGTTTAATTA
>group_922_5 1790 0 0 394 sg=1396 px=0 gx=394
GTTACGTCCAGTCAACAAGTCGCTCAACGA
>group_922_6 1790 0 0 394 sg=1396 px=0 gx=394
TACTAAAATTTATATTTAATAATTACCTCA
>group_922_7 1790 0 0 394 sg=1396 px=0 gx=394
GTAATTGAAAAAATGCTTGTAAGGAAAACT
>group_922_8 1790 0 0 394 sg=1396 px=0 gx=394
AAGTTTTCCTTACAAGCATTTTTTCAATTA
>group_922_9 1790 0 0 394 sg=1396 px=0 gx=394
AGTTCAGATTTTTCGGGTAGCATTAGTAAC
>group_923_0 420 1 0 0 sg=420 px=0 gx=0
GGGCTAATTCGCCTCGAGGTGGCTTATCGA
>group_923_1 420 1 0 0 sg=420 px=0 gx=0
TTGGTTCGCTGACCATTTCCTCGAGAATTA
>group_923_2 420 1 0 0 sg=420 px=0 gx=0
GGCCAGATAAAAAAAATCCTTAGCTTTCGC
>group_923_3 420 1 0 0 sg=420 px=0 gx=0
AATTCTCGAGGAAATGGTCAGCGAACCAAT
>group_923_4 420 1 0 0 sg=420 px=0 gx=0
GACCATTTCCTCGAGAATTACCCTCACTAA
>group_923_5 420 1 0 0 sg=420 px=0 gx=0
TCGGCCGAAACGGCCAAAAAAAGCCCGCTC
>group_923_6 420 1 0 0 sg=420 px=0 gx=0
CCAATCAGCAGGGTCATCGCTAGAAACCAT
>group_923_7 420 1 0 0 sg=420 px=0 gx=0
AGTGAGTCGTATTAATTTCGATAAGCCACC
>group_923_8 420 1 0 0 sg=420 px=0 gx=0
ATACATAGGATCCTAAGCTTGGGTCTCCCT
>group_923_9 420 1 0 0 sg=420 px=0 gx=0
GGCCGTTTCGGCCGAATTCTAGAGATCTTC
>group_924_0 116 1 0 0 sg=116 px=0 gx=0
GATGTATGCTCTTCTGCTCCTGCATAGATC
>group_924_1 116 1 0 0 sg=116 px=0 gx=0
TCCACACAACATACGAGCCGGAAGCATCCT
>group_924_2 116 1 0 0 sg=116 px=0 gx=0
CTCTTCTGCTCCTGCATAGATCTGCTGGCG
>group_924_3 116 1 0 0 sg=116 px=0 gx=0
CACATCCCCCTTTCGCCAGCAGATCTATGC
>group_924_4 116 1 0 0 sg=116 px=0 gx=0
GGTGATCCATTAGCTGCAGGATGCTTCCGG
>group_924_5 116 1 0 0 sg=116 px=0 gx=0
CAGGATGCTTCCGGCTCGTATGTTGTGTGG
>group_924_6 116 1 0 0 sg=116 px=0 gx=0
TTCCACACAACATACGAGCCGGAAGCATCC
>group_924_7 116 1 0 0 sg=116 px=0 gx=0
TCCCCCTTTCGCCAGCAGATCTATGCAGGA
>group_924_8 116 1 0 0 sg=116 px=0 gx=0
CGCCAGCAGATCTATGCAGGAGCAGAAGAG
>group_924_9 116 1 0 0 sg=116 px=0 gx=0
CATCCTGCAGCTAATGGATCACCGCAAACA
>group_925_0 1750 1 0 0 sg=1750 px=0 gx=0
GGAAACTGAGACGCTAGAAAACAGAGCCAT
>group_925_1 1750 1 0 0 sg=1750 px=0 gx=0
GGTCCGTGAACATATTCATTGCAATTCTTT
>group_925_2 1750 1 0 0 sg=1750 px=0 gx=0
ACCAGCTCGCTGTGTTTTCGAGCTTTCAGA
>group_925_3 1750 1 0 0 sg=1750 px=0 gx=0
CTTCTTCTGCAGACTCAAATGACTTGTGAA
>group_925_4 1750 1 0 0 sg=1750 px=0 gx=0
CTTGCAATAATTTACCAGCTCGCTGTGTTT
>group_925_5 1750 1 0 0 sg=1750 px=0 gx=0
CCACCACTAAGGGGGTAACAAGTAGAAACC
>group_925_6 1750 1 0 0 sg=1750 px=0 gx=0
ATCGATCTAGATAGCGGTACCCCAATTGGT
>group_925_7 1750 1 0 0 sg=1750 px=0 gx=0
AACAAGTAGAAACCTTAATGATCTTGAAGC
>group_925_8 1750 1 0 0 sg=1750 px=0 gx=0
TAAATTATTGCAAGACCTTCACAAGTCATT
>group_925_9 1750 1 0 0 sg=1750 px=0 gx=0
AAAAAAAAAGCTCATTGCCATATCATCAAT
>group_926_0 54 1 0 0 sg=54 px=0 gx=0
CTAGAGGATCCCTGTATCCCAACTGTCCTT
>group_926_1 54 1 0 0 sg=54 px=0 gx=0
GACTCTAGAGGATCCCTGTATCCCAACTGT
>group_926_2 54 1 0 0 sg=54 px=0 gx=0
AGGTCGACTCTAGAGGATCCCTGTATCCCA
>group_926_3 54 1 0 0 sg=54 px=0 gx=0
CTGCAGGTCGACTCTAGAGGATCCCTGTAT
>group_926_4 54 1 0 0 sg=54 px=0 gx=0
TTATTAAGGACAGTTGGGATACAGGGATCC
>group_926_5 54 1 0 0 sg=54 px=0 gx=0
TCCCTGTATCCCAACTGTCCTTAATAAAAA
>group_926_6 54 1 0 0 sg=54 px=0 gx=0
AGTTGGGATACAGGGATCCTCTAGAGTCGA
>group_926_7 54 1 0 0 sg=54 px=0 gx=0
ACAGGGATCCTCTAGAGTCGACCTGCAGGC
>group_926_8 54 1 0 0 sg=54 px=0 gx=0
TATTAAGGACAGTTGGGATACAGGGATCCT
>group_926_9 54 1 0 0 sg=54 px=0 gx=0
GAGGATCCCTGTATCCCAACTGTCCTTAAT
>group_927_0 270 1 0 0 sg=270 px=0 gx=0
CGGGCGAGCTCCAGGCCTTGGGCCCTGTTC
>group_927_1 270 1 0 0 sg=270 px=0 gx=0
ATCGCGACGATATCAGGCGCCTGCTGCATT
>group_927_2 270 1 0 0 sg=270 px=0 gx=0
CAGAACAGGGCCCAAGGCCTGGAGCTCGCC
>group_927_3 270 1 0 0 sg=270 px=0 gx=0
GATTCATTAATGCAGCAGGCGCCTGATATC
>group_927_4 270 1 0 0 sg=270 px=0 gx=0
TGGGCCCTGTTCTGGAAAACCGGGCTGCTC
>group_927_5 270 1 0 0 sg=270 px=0 gx=0
GGCGCCTGATATCGTCGCGATGGGCCATTC
>group_927_6 270 1 0 0 sg=270 px=0 gx=0
ATGGTACCTTTCAGCCCCAGAGCGGCTTTC
>group_927_7 270 1 0 0 sg=270 px=0 gx=0
TTTTCCAGAACAGGGCCCAAGGCCTGGAGC
>group_927_8 270 1 0 0 sg=270 px=0 gx=0
AGCAGGCGCCTGATATCGTCGCGATGGGCC
>group_927_9 270 1 0 0 sg=270 px=0 gx=0
GCGATGGGCCATTCGCCATTCAGGCTGCGC
>group_928_0 442 1 0 0 sg=442 px=0 gx=0
TAACTCGAGNGCTTCCTCGCTCACTGACTC
>group_928_1 442 1 0 0 sg=442 px=0 gx=0
ACCAGGATTAGCGGAAGAGCGCCCAATACG
>group_928_2 442 1 0 0 sg=442 px=0 gx=0
CTGTAGCCGTAAAGACGTCAATGCAGCGAT
>group_928_3 442 1 0 0 sg=442 px=0 gx=0
GCGCAAAGTCCAGCAGATGATGCCCCATAC
>group_928_4 442 1 0 0 sg=442 px=0 gx=0
AAGACGTCAATGCAGCGATCACTAGCTGAG
>group_928_5 442 1 0 0 sg=442 px=0 gx=0
AGCAGATGATGCCCCATACGATATAAGTTG
>group_928_6 442 1 0 0 sg=442 px=0 gx=0
AGGGACACCAGGATTAGCGGAAGAGCGCCC
>group_928_7 442 1 0 0 sg=442 px=0 gx=0
GCAAAGTCCAGCAGATGATGCCCCATACGA
>group_928_8 442 1 0 0 sg=442 px=0 gx=0
TGAGAGTGCACCATACTGTAGTGATGCTCC
>group_928_9 442 1 0 0 sg=442 px=0 gx=0
CTCGAGTTATTCAGGCGTAGCACCAGGCGT
>group_929_0 62 1 0 0 sg=62 px=0 gx=0
TTCCCTCTAGCGGATCGATCCGAATTCGAG
>group_929_1 62 1 0 0 sg=62 px=0 gx=0
AACGGTTTCCCTCTAGCGGATCGATCCGAA
>group_929_2 62 1 0 0 sg=62 px=0 gx=0
AGCGGATCGATCCGAATTCGAGCTCGCCCG
>group_929_3 62 1 0 0 sg=62 px=0 gx=0
CGAATTCGGATCGATCCGCTAGAGGGAAAC
>group_929_4 62 1 0 0 sg=62 px=0 gx=0
CACAACGGTTTCCCTCTAGCGGATCGATCC
>group_929_5 62 1 0 0 sg=62 px=0 gx=0
ACCACAACGGTTTCCCTCTAGCGGATCGAT
>group_929_6 62 1 0 0 sg=62 px=0 gx=0
AGCTCGAATTCGGATCGATCCGCTAGAGGG
>group_929_7 62 1 0 0 sg=62 px=0 gx=0
GGATCCCCGGGCGAGCTCGAATTCGGATCG
>group_929_8 62 1 0 0 sg=62 px=0 gx=0
TCCCTCTAGCGGATCGATCCGAATTCGAGC
>group_929_9 62 1 0 0 sg=62 px=0 gx=0
CGATCCGAATTCGAGCTCGCCCGGGGATCC
>group_930_0 1760 1 2 548 sg=1210 px=2 gx=548
TAGAGTATTAGTTCGTCGTGCAAGATCAAG
>group_930_1 1760 1 2 548 sg=1210 px=2 gx=548
AATTCTGCAGATTCCGGTCTAACAAAGAAA
>group_930_2 1760 1 2 548 sg=1210 px=2 gx=548
AAGAATTCTGTCAGCCGTTAAGTGTTCCTG
>group_930_3 1760 1 2 548 sg=1210 px=2 gx=548
ATGTTCCGGCCTGCCAGACTGGACGGTCTA
>group_930_4 1760 1 2 548 sg=1210 px=2 gx=548
TTCTTTGTTAGACCGGAATCTGCAGAATTC
>group_930_5 1760 1 2 548 sg=1210 px=2 gx=548
GCGGCCGTTACTAGATGCATGCTCGAGCGG
>group_930_6 1760 1 2 548 sg=1210 px=2 gx=548
GGAGAGGCGGTTTGCGTATTGGGCGCTTTT
>group_930_7 1760 1 2 548 sg=1210 px=2 gx=548
TATATCCCTTCAAGCTTTGAAAAATAAACT
>group_930_8 1760 1 2 548 sg=1210 px=2 gx=548
GCCGGAACATCGGTCAGCAGATAGGCTTTA
>group_930_9 1760 1 2 548 sg=1210 px=2 gx=548
ATATTCAAACTATATCCCTTCAAGCTTTGA
>group_931_0 2286 1 0 0 sg=2286 px=0 gx=0
CGGCACGCCGTGCCCTATTCGGATATTCTT
>group_931_1 2286 1 0 0 sg=2286 px=0 gx=0
TGCTGGATGTTTTGACTGCAAGATCAGCTG
>group_931_2 2286 1 0 0 sg=2286 px=0 gx=0
TTCGTAGGGATTCCCGACGAAGCAACACGA
>group_931_3 2286 1 0 0 sg=2286 px=0 gx=0
GTGCAGAACTGAAATTCGTAGGGATTCCCG
>group_931_4 2286 1 0 0 sg=2286 px=0 gx=0
CGAGTACAGTCGTAGATTCTACGTCACGAA
>group_931_5 2286 1 0 0 sg=2286 px=0 gx=0
GCCAATCTAGCAGAAGATATTTGCTACCAG
>group_931_6 2286 1 0 0 sg=2286 px=0 gx=0
ATCTTCTGCTAGATTGGCTCATGGTCGGTT
>group_931_7 2286 1 0 0 sg=2286 px=0 gx=0
GTCGGTTTTGGACGTTCGAAGCTCACCGTC
>group_931_8 2286 1 0 0 sg=2286 px=0 gx=0
ACTCAACCAGGGACGTGCGGCACAAATGGG
>group_931_9 2286 1 0 0 sg=2286 px=0 gx=0
AGTCCTGTTACAGGCCCTTGGTCCGAACCC
>group_932_0 72 0 0 0 sg=72 px=0 gx=0
TCTAGAATTCCAGCCCGGGCGGATCCCGGC
>group_932_1 72 0 0 0 sg=72 px=0 gx=0
GCAGAAGCTTCTAGAATTCCAGCCCGGGCG
>group_932_2 72 0 0 0 sg=72 px=0 gx=0
GCCCGGGCTGGAATTCTAGAAGCTTCTGCA
>group_932_3 72 0 0 0 sg=72 px=0 gx=0
CTGCAGAAGCTTCTAGAATTCCAGCCCGGG
>group_932_4 72 0 0 0 sg=72 px=0 gx=0
GCTGGAATTCTAGAAGCTTCTGCAGAGCTC
>group_932_5 72 0 0 0 sg=72 px=0 gx=0
TCTGCAGAAGCTTCTAGAATTCCAGCCCGG
>group_932_6 72 0 0 0 sg=72 px=0 gx=0
AGAAGCTTCTAGAATTCCAGCCCGGGCGGA
>group_932_7 72 0 0 0 sg=72 px=0 gx=0
ACTGTATCGCCGGGATCCGCCCGGGCTGGA
>group_932_8 72 0 0 0 sg=72 px=0 gx=0
CTGTATCGCCGGGATCCGCCCGGGCTGGAA
>group_932_9 72 0 0 0 sg=72 px=0 gx=0
GGCTGGAATTCTAGAAGCTTCTGCAGAGCT
>group_933_0 712 0 0 50 sg=662 px=0 gx=50
TTTTAAATTAATAATGTAATTCATATATTA
>group_933_1 712 0 0 50 sg=662 px=0 gx=50
ATTTTATTATACACATTTTCCAACTATAAT
>group_933_2 712 0 0 50 sg=662 px=0 gx=50
TTTAAGTCTATTTTACACTTTTGACCTATA
>group_933_3 712 0 0 50 sg=662 px=0 gx=50
GTACTAAAAGTGAGATTATTGGAAGATTAG
>group_933_4 712 0 0 50 sg=662 px=0 gx=50
AAATGACTTATAGGTCAAAAGTGTAAAATA
>group_933_5 712 0 0 50 sg=662 px=0 gx=50
TGGAAAATGTGTATAATAAAATGACTTATA
>group_933_6 712 0 0 50 sg=662 px=0 gx=50
TTTCTGTTTTTTTGTTTTTATATATTAGGT
>group_933_7 712 0 0 50 sg=662 px=0 gx=50
ATTGGAAGATTAGTACGTCTCCATTTTTTT
>group_933_8 712 0 0 50 sg=662 px=0 gx=50
GGGTGTGGTGTGGTGTGGTGTGTGGGTGTG
>group_933_9 712 0 0 50 sg=662 px=0 gx=50
CACACCACACCACACCACACCCACACACAC
>group_934_0 736 1 0 60 sg=676 px=0 gx=60
TCACGACGAGATCATCGCCGTCGGGCATAC
>group_934_1 736 1 0 60 sg=676 px=0 gx=60
ACGACGTCTGCTTATATAGACCTCCCACCG
>group_934_2 736 1 0 60 sg=676 px=0 gx=60
TTCGAGACTGGCGTTAGCAATTTAACTGTG
>group_934_3 736 1 0 60 sg=676 px=0 gx=60
CTTCTGCACGTTAAGTTCGAGACTGGCGTT
>group_934_4 736 1 0 60 sg=676 px=0 gx=60
GCGGGTTGTGGCAAGCTTATCATCGTGTTT
>group_934_5 736 1 0 60 sg=676 px=0 gx=60
CCGAGCCGCTCCCCCCGCACAAAGGGCCCG
>group_934_6 736 1 0 60 sg=676 px=0 gx=60
ATATAGTTGCTGATGGCCGGCCTATTAATA
>group_934_7 736 1 0 60 sg=676 px=0 gx=60
GCTTCAGTGACAACGTCGAGCACTGCTGCG
>group_934_8 736 1 0 60 sg=676 px=0 gx=60
TTAGTGAACCGTCAGATCACTAGATGCTTT
>group_934_9 736 1 0 60 sg=676 px=0 gx=60
TGGTAATTCCGGTTATTTTCCACCATATTG
>group_935_0 2692 0 0 0 sg=2692 px=0 gx=0
CAATTACCGTTCTAGGCCAAGATTCGCACT
>group_935_1 2692 0 0 0 sg=2692 px=0 gx=0
CACCACCGGCAACTTTCTGCGCATCTGCTT
>group_935_2 2692 0 0 0 sg=2692 px=0 gx=0
TTCAACCAGCTTATCTTGTTTTGGGTTGTG
>group_935_3 2692 0 0 0 sg=2692 px=0 gx=0
GGGGGGTAAAAAGCAATGCCCCCAGGCAAA
>group_935_4 2692 0 0 0 sg=2692 px=0 gx=0
TCGTGTCTTATTTTTGTCTAATTCCCGTCC
>group_935_5 2692 0 0 0 sg=2692 px=0 gx=0
GTTAGAGCGTCACTGGCTGACATAGATATT
>group_935_6 2692 0 0 0 sg=2692 px=0 gx=0
TATTGATACTTCGCCAGGTGAGTAAAGCAG
>group_935_7 2692 0 0 0 sg=2692 px=0 gx=0
CTAGAACGGTAATTGCTGTTGTTAGAGCGT
>group_935_8 2692 0 0 0 sg=2692 px=0 gx=0
CCGATACGTTGCCCTCCGAACGGTATTCAA
>group_935_9 2692 0 0 0 sg=2692 px=0 gx=0
AATCGCTCAAAAAGCGTTCACATTCACACC
>group_936_0 858 0 480 318 sg=378 px=162 gx=0
TATGACCATGATTACGAATTCCAACTAAAA
>group_936_1 858 0 480 318 sg=378 px=162 gx=0
TTCTTTTACATTCGTTTTGGTTAGTTTTCT
>group_936_2 858 0 480 318 sg=378 px=162 gx=0
AATTCTCGAGGGCTTCGCCCTGTCGCTCGA
>group_936_3 858 0 480 318 sg=378 px=162 gx=0
TACATTCGTTTTGGTTAGTTTTCTCTCTCT
>group_936_4 858 0 480 318 sg=378 px=162 gx=0
CGTTTTGGTTAGTTTTCTCTCTCTAAAATG
>group_936_5 858 0 480 318 sg=378 px=162 gx=0
TCGCTCGAGTGAGCGAGGAAGCACCAGGGA
>group_936_6 858 0 480 318 sg=378 px=162 gx=0
ACTTTTAGTTGGAATTCGTAATCATGGTCA
>group_936_7 858 0 480 318 sg=378 px=162 gx=0
ACATTTTAGAGAGAGAAAACTAACCAAAAC
>group_936_8 858 0 480 318 sg=378 px=162 gx=0
GTTTACTTTAGCTGAACATTTTAGAGAGAG
>group_936_9 858 0 480 318 sg=378 px=162 gx=0
GTTTCACTTTGGTTCACCAGCGGCCGCAAA
>group_937_0 404 1 0 0 sg=404 px=0 gx=0
AAGAAATAACCAAGAAATCTAAAGAACAAA
>group_937_1 404 1 0 0 sg=404 px=0 gx=0
GTTGCATTGAATTTTATTAGTGATTGGGAA
>group_937_2 404 1 0 0 sg=404 px=0 gx=0
CAAAGAAGAGGCTCTAATATAGCCTAAAAG
>group_937_3 404 1 0 0 sg=404 px=0 gx=0
TTTGCGGCGTCGTATCAAGATATGGACAAA
>group_937_4 404 1 0 0 sg=404 px=0 gx=0
TTCCTCTGCCAAGACTTCTTGGACCGAAGT
>group_937_5 404 1 0 0 sg=404 px=0 gx=0
TTGCACGAAGTACTCTAGGAGTAATTTTTA
>group_937_6 404 1 0 0 sg=404 px=0 gx=0
AAGACTTCTTGGACCGAAGTACTAAACAAG
>group_937_7 404 1 0 0 sg=404 px=0 gx=0
CAAGACTTCTTGGACCGAAGTACTAAACAA
>group_937_8 404 1 0 0 sg=404 px=0 gx=0
TTTTGAAGAAATAACCAAGAAATCTAAAGA
>group_937_9 404 1 0 0 sg=404 px=0 gx=0
AATTTTTATTTTCATAGCACTATAGAACTC
>group_938_0 62 0 0 0 sg=62 px=0 gx=0
CAGCGCCAGCAGGAACGCGGGCGCGATCGA
>group_938_1 62 0 0 0 sg=62 px=0 gx=0
GGAACGCGGGCGCGATCGAGGCGGCTACAG
>group_938_2 62 0 0 0 sg=62 px=0 gx=0
CCGCCTCGATCGCGCCCGCGTTCCTGCTGG
>group_938_3 62 0 0 0 sg=62 px=0 gx=0
CGGCTGTAGCCGCCTCGATCGCGCCCGCGT
>group_938_4 62 0 0 0 sg=62 px=0 gx=0
AGCCGCCTCGATCGCGCCCGCGTTCCTGCT
>group_938_5 62 0 0 0 sg=62 px=0 gx=0
GCGCCAGCAGGAACGCGGGCGCGATCGAGG
>group_938_6 62 0 0 0 sg=62 px=0 gx=0
TCCAGACTATCGGCTGTAGCCGCCTCGATC
>group_938_7 62 0 0 0 sg=62 px=0 gx=0
TAGCCGCCTCGATCGCGCCCGCGTTCCTGC
>group_938_8 62 0 0 0 sg=62 px=0 gx=0
CCAGACTATCGGCTGTAGCCGCCTCGATCG
>group_938_9 62 0 0 0 sg=62 px=0 gx=0
GTAGCCGCCTCGATCGCGCCCGCGTTCCTG
>group_939_0 2732 1 932 2498 sg=234 px=0 gx=1566
TTGGGTACCGGGCCCCCCCTCGAGCCGGGA
>group_939_1 2732 1 932 2498 sg=234 px=0 gx=1566
GACTAGTATTTATCGGAGAGTTTGATCCTG
>group_939_2 2732 1 932 2498 sg=234 px=0 gx=1566
GTTATCGACTAGTATTTATCGGAGAGTTTG
>group_939_3 2732 1 932 2498 sg=234 px=0 gx=1566
GAAATGGTGTGAGGTTCCCGGGGACCTGGT
>group_939_4 2732 1 932 2498 sg=234 px=0 gx=1566
GGATCGATTTGACATCCTCTGACAATCCTA
>group_939_5 2732 1 932 2498 sg=234 px=0 gx=1566
AACGCGAAGAACCTTACCAGGTCCCCGGGA
>group_939_6 2732 1 932 2498 sg=234 px=0 gx=1566
GGGTACCGGGCCCCCCCTCGAGCCGGGAAC
>group_939_7 2732 1 932 2498 sg=234 px=0 gx=1566
GTGAATACGTTCCCGGCTCGAGGGGGGGCC
>group_939_8 2732 1 932 2498 sg=234 px=0 gx=1566
GGATGTCAAATCGATCCGCGGCTAGCCATG
>group_939_9 2732 1 932 2498 sg=234 px=0 gx=1566
TCTCCGATAAATACTAGTCGATAACCAGAA
>group_940_0 2728 1 0 1440 sg=1288 px=0 gx=1440
CACCACAGTAGCCCTCTCTTGGCCCCCCAC
>group_940_1 2728 1 0 1440 sg=1288 px=0 gx=1440
AGAAGAGTGGGACCCTTCAGACCAGGAACC
>group_940_2 2728 1 0 1440 sg=1288 px=0 gx=1440
GCCATGGTGCGGCCGCAGATATCGATCCGA
>group_940_3 2728 1 0 1440 sg=1288 px=0 gx=1440
TGACCGGGCGTACCGCCAATGCCACCTCCC
>group_940_4 2728 1 0 1440 sg=1288 px=0 gx=1440
TAGATGCATGCTCGACCTGCAGTTATCATG
>group_940_5 2728 1 0 1440 sg=1288 px=0 gx=1440
TTGTCTCTGATTAAGCCTTTCCCTTAGTTT
>group_940_6 2728 1 0 1440 sg=1288 px=0 gx=1440
GCCCTCTCTTGGCCCCCCACACCCCGATTT
>group_940_7 2728 1 0 1440 sg=1288 px=0 gx=1440
AGTGGCCGTACAGCTGGCCGGGGCGGTAGA
>group_940_8 2728 1 0 1440 sg=1288 px=0 gx=1440
ACAAGCCATTTTGGAGCATCCCGTGTCCCA
>group_940_9 2728 1 0 1440 sg=1288 px=0 gx=1440
AGCATCGTGGTGGACAAGCAGGGAGTCAAT
>group_941_0 716 1 0 0 sg=716 px=0 gx=0
TAATAACTAATGCATGCGGTAATACGGTTA
>group_941_1 716 1 0 0 sg=716 px=0 gx=0
TTGGGGGCACCTATATCTCATCCCCAGGAA
>group_941_2 716 1 0 0 sg=716 px=0 gx=0
GATTCCAGTCAGAGTTCTATGGCCCAGGAG
>group_941_3 716 1 0 0 sg=716 px=0 gx=0
GTATGAGGATCTGCAGGAGGTCCTGTCCTC
>group_941_4 716 1 0 0 sg=716 px=0 gx=0
ACCGTATTACCGCATGCATTAGTTATTAAT
>group_941_5 716 1 0 0 sg=716 px=0 gx=0
GATTCTTCCTCTTCGTTTCCTGGGGATGAG
>group_941_6 716 1 0 0 sg=716 px=0 gx=0
GAGCCAGGGCCAACAGAGGTCACACGCACA
>group_941_7 716 1 0 0 sg=716 px=0 gx=0
AAGGTTTTTGATTCTTCCTCTTCGTTTCCT
>group_941_8 716 1 0 0 sg=716 px=0 gx=0
CTTCCTTGCTCTTCCTCCTCTTCCTCCTGG
>group_941_9 716 1 0 0 sg=716 px=0 gx=0
TCTTCGTTTCCTGGGGATGAGATATAGGTG
>group_942_0 2134 0 0 0 sg=2134 px=0 gx=0
CAGCTTCCGCATGATCTTGGAGGGCAGCAT
>group_942_1 2134 0 0 0 sg=2134 px=0 gx=0
CATCAACTACTACGACTCCGAGAAGCACGC
>group_942_2 2134 0 0 0 sg=2134 px=0 gx=0
GAGGAATCTCGCGAGGCCAGGACAGGGTGG
>group_942_3 2134 0 0 0 sg=2134 px=0 gx=0
TCCAGGAGCCGGTAGGAGCCATTACCGGAC
>group_942_4 2134 0 0 0 sg=2134 px=0 gx=0
CCTGAGCGGATACATATTTGAAGGATCAAT
>group_942_5 2134 0 0 0 sg=2134 px=0 gx=0
TAGAGTTTGGCAACATATGCCCATATGTTC
>group_942_6 2134 0 0 0 sg=2134 px=0 gx=0
CATTGAGTCCGACCCCGGCTTCTTCTCTAA
>group_942_7 2134 0 0 0 sg=2134 px=0 gx=0
CCGGACTTGCCGGACTTGCCCATGCCGATC
>group_942_8 2134 0 0 0 sg=2134 px=0 gx=0
GAGTGGCCCGACATCGAGGAGGACATCGCC
>group_942_9 2134 0 0 0 sg=2134 px=0 gx=0
GGTAGGAGGAGGCGGCGTTGCCGTGCAGAA
>group_944_0 208 0 0 0 sg=208 px=0 gx=0
GTCCGGGTACCGGGCCCGCATGCGTTAACC
>group_944_1 208 0 0 0 sg=208 px=0 gx=0
GCAGCCCGGGCTTAATTAAAGTTTATCAAC
>group_944_2 208 0 0 0 sg=208 px=0 gx=0
TAGTCAGAGTCCGGGTACCGGGCCCGCATG
>group_944_3 208 0 0 0 sg=208 px=0 gx=0
TTGATAAACTCTAGATGTCGACTTAATTAA
>group_944_4 208 0 0 0 sg=208 px=0 gx=0
AAGTGGTTGATAAACTCTAGATGTCGACTT
>group_944_5 208 0 0 0 sg=208 px=0 gx=0
TGATTGATTGAGCAAGCTTGGATCCATGGT
>group_944_6 208 0 0 0 sg=208 px=0 gx=0
CTCTCTATCTATCTAGGCCTGGTACCATGG
>group_944_7 208 0 0 0 sg=208 px=0 gx=0
TTGTTGATAAACTTTAATTAAGCCCGGGCT
>group_944_8 208 0 0 0 sg=208 px=0 gx=0
ATGCGGGCCCGGTACCCGGACTCTGACTAC
>group_944_9 208 0 0 0 sg=208 px=0 gx=0
GGGCTTAATTAAAGTTTATCAACAAGTTTG
>group_945_0 278 1 0 0 sg=278 px=0 gx=0
ATTTCTGTTCTCCATTCAAGTCCTCTTCAG
>group_945_1 278 1 0 0 sg=278 px=0 gx=0
GAGCTTTTGCTCAGAGTTAATTAACCCGGG
>group_945_2 278 1 0 0 sg=278 px=0 gx=0
GAATGGAGAACAGAAATTGATCAGTGAGGA
>group_945_3 278 1 0 0 sg=278 px=0 gx=0
TCACCGTTGAGGTCTTCCTCACTGATCAAT
>group_945_4 278 1 0 0 sg=278 px=0 gx=0
GTGAGGAAGACCTCAACGGTGAGCAGAAGT
>group_945_5 278 1 0 0 sg=278 px=0 gx=0
CTCGGCGGCCGCTTATTTAGAAGTGGCGCT
>group_945_6 278 1 0 0 sg=278 px=0 gx=0
TGATCAGTGAGGAAGACCTCAACGGTGAGC
>group_945_7 278 1 0 0 sg=278 px=0 gx=0
CATGGGGATCCCCGGGTTAATTAACTCTGA
>group_945_8 278 1 0 0 sg=278 px=0 gx=0
CTCACTGATCAATTTCTGTTCTCCATTCAA
>group_945_9 278 1 0 0 sg=278 px=0 gx=0
GCTTTTGCTCAGAGTTAATTAACCCGGGGA
>group_946_0 56 1 0 0 sg=56 px=0 gx=0
GATTTAAAACTTCATTTTTAATTCGGCTGG
>group_946_1 56 1 0 0 sg=56 px=0 gx=0
ATAAACCAGCCAGCCGAATTAAAAATGAAG
>group_946_2 56 1 0 0 sg=56 px=0 gx=0
GCCAGCCGAATTAAAAATGAAGTTTTAAAT
>group_946_3 56 1 0 0 sg=56 px=0 gx=0
GCAATAAACCAGCCAGCCGAATTAAAAATG
>group_946_4 56 1 0 0 sg=56 px=0 gx=0
TCATTTTTAATTCGGCTGGCTGGTTTATTG
>group_946_5 56 1 0 0 sg=56 px=0 gx=0
ATTTTTAATTCGGCTGGCTGGTTTATTGCT
>group_946_6 56 1 0 0 sg=56 px=0 gx=0
TTCGGCTGGCTGGTTTATTGCTGATAAATC
>group_946_7 56 1 0 0 sg=56 px=0 gx=0
AAAACTTCATTTTTAATTCGGCTGGCTGGT
>group_946_8 56 1 0 0 sg=56 px=0 gx=0
TTTTAATTCGGCTGGCTGGTTTATTGCTGA
>group_946_9 56 1 0 0 sg=56 px=0 gx=0
CCAGCCAGCCGAATTAAAAATGAAGTTTTA
>group_947_0 128 1 0 0 sg=128 px=0 gx=0
GCCCTTGCTCACCATGAGAGCAGCAGCAGC
>group_947_1 128 1 0 0 sg=128 px=0 gx=0
TACGAACGATAGCCATGGCGGCGGCCGCAC
>group_947_2 128 1 0 0 sg=128 px=0 gx=0
GCTCCTCGCCCTTGCTCACCATGAGAGCAG
>group_947_3 128 1 0 0 sg=128 px=0 gx=0
TTCACCATTTACGAACGATAGCCATGGCGG
>group_947_4 128 1 0 0 sg=128 px=0 gx=0
CTGCTGCTGCTCTCATGGTGAGCAAGGGCG
>group_947_5 128 1 0 0 sg=128 px=0 gx=0
CACCATTTACGAACGATAGCCATGGCGGCG
>group_947_6 128 1 0 0 sg=128 px=0 gx=0
TGCTCACCATGAGAGCAGCAGCAGCAGCAG
>group_947_7 128 1 0 0 sg=128 px=0 gx=0
GCTGCTGCTGCTGCTGCTCTCATGGTGAGC
>group_947_8 128 1 0 0 sg=128 px=0 gx=0
CGGCCGCCGCCATGGCTATCGTTCGTAAAT
>group_947_9 128 1 0 0 sg=128 px=0 gx=0
AACCGGTGCGGCCGCCGCCATGGCTATCGT
>group_948_0 334 0 0 0 sg=334 px=0 gx=0
TCTTCCGTGGGGGTATGTTTGTAGGGTTTT
>group_948_1 334 0 0 0 sg=334 px=0 gx=0
TCTTTCAAATGTTTGTATAGTATCGAAATT
>group_948_2 334 0 0 0 sg=334 px=0 gx=0
CTCTCCCCTGTGACTCTTCAAACTTCATTC
>group_948_3 334 0 0 0 sg=334 px=0 gx=0
CGTGGGGGTATGTTTGTAGGGTTTTTTTTT
>group_948_4 334 0 0 0 sg=334 px=0 gx=0
GAATGAAGTTTGAAGAGTCACAGGGGAGAG
>group_948_5 334 0 0 0 sg=334 px=0 gx=0
GCTCTGCTCTCCCCTGTGACTCTTCAAACT
>group_948_6 334 0 0 0 sg=334 px=0 gx=0
TACAAACATACCCCCACGGAAGAAAAAAGA
>group_948_7 334 0 0 0 sg=334 px=0 gx=0
TACTATACAAACATTTGAAAGAAAAATTAA
>group_948_8 334 0 0 0 sg=334 px=0 gx=0
AATTGGTAATTACTCTTTCTTTTTCCCCTA
>group_948_9 334 0 0 0 sg=334 px=0 gx=0
CAAACTTCATTCCCCTACTTAGCAATGAGT
>group_949_0 78 0 2 0 sg=76 px=2 gx=0
GGTAACCACGTGCGGACCGAGCGGCCGCGA
>group_949_1 78 0 2 0 sg=76 px=2 gx=0
GTGCGGACCGAGCGGCCGCGACCGCTTCCT
>group_949_2 78 0 2 0 sg=76 px=2 gx=0
AGGTAACCACGTGCGGACCGAGCGGCCGCG
>group_949_3 78 0 2 0 sg=76 px=2 gx=0
AGCGGTCGCGGCCGCTCGGTCCGCACGTGG
>group_949_4 78 0 2 0 sg=76 px=2 gx=0
CGACCGCTTCCTCGCTCACTGACTCGCTGC
>group_949_5 78 0 2 0 sg=76 px=2 gx=0
GCGGACCGAGCGGCCGCGACCGCTTCCTCG
>group_949_6 78 0 2 0 sg=76 px=2 gx=0
GACCGAGCGGCCGCGACCGCTTCCTCGCTC
>group_949_7 78 0 2 0 sg=76 px=2 gx=0
ACCACGTGCGGACCGAGCGGCCGCGACCGC
>group_949_8 78 0 2 0 sg=76 px=2 gx=0
AGGAGAAAATACCGCATCAGGCGCTGGCCT
>group_949_9 78 0 2 0 sg=76 px=2 gx=0
GGTCGCGGCCGCTCGGTCCGCACGTGGTTA
>group_950_0 54 1 0 0 sg=54 px=0 gx=0
GGAGAGGCGGTTTGCGTATTGGGGGAAGTG
>group_950_1 54 1 0 0 sg=54 px=0 gx=0
CGGCTTTGCCGCGGCCCTCTCACTTCCCCC
>group_950_2 54 1 0 0 sg=54 px=0 gx=0
CGCGGGGAGAGGCGGTTTGCGTATTGGGGG
>group_950_3 54 1 0 0 sg=54 px=0 gx=0
CTCTCACTTCCCCCAATACGCAAACCGCCT
>group_950_4 54 1 0 0 sg=54 px=0 gx=0
TTTGCCGCGGCCCTCTCACTTCCCCCAATA
>group_950_5 54 1 0 0 sg=54 px=0 gx=0
GGCCCTCTCACTTCCCCCAATACGCAAACC
>group_950_6 54 1 0 0 sg=54 px=0 gx=0
GGCGGTTTGCGTATTGGGGGAAGTGAGAGG
>group_950_7 54 1 0 0 sg=54 px=0 gx=0
CTTCCCCCAATACGCAAACCGCCTCTCCCC
>group_950_8 54 1 0 0 sg=54 px=0 gx=0
CCCTCTCACTTCCCCCAATACGCAAACCGC
>group_950_9 54 1 0 0 sg=54 px=0 gx=0
CGTATTGGGGGAAGTGAGAGGGCCGCGGCA
>group_951_0 34 0 0 0 sg=34 px=0 gx=0
ATCGAAGGTCGTGGGATCCCCGGAATTCCC
>group_951_1 34 0 0 0 sg=34 px=0 gx=0
GGGAATTCCGGGGATCCCACGACCTTCGAT
>group_951_2 34 0 0 0 sg=34 px=0 gx=0
CGTGGGATCCCCGGAATTCCCGGGTCGACT
>group_951_3 34 0 0 0 sg=34 px=0 gx=0
GACCCGGGAATTCCGGGGATCCCACGACCT
>group_951_4 34 0 0 0 sg=34 px=0 gx=0
GATCTGATCGAAGGTCGTGGGATCCCCGGA
>group_951_5 34 0 0 0 sg=34 px=0 gx=0
AGGTCGTGGGATCCCCGGAATTCCCGGGTC
>group_951_6 34 0 0 0 sg=34 px=0 gx=0
CGAAGGTCGTGGGATCCCCGGAATTCCCGG
>group_951_7 34 0 0 0 sg=34 px=0 gx=0
ATCTGATCGAAGGTCGTGGGATCCCCGGAA
[truncated: 5,137,919 more chars]
