# Supplementary material for: DNA signatures for detecting genetic engineering in bacteria
Source: Genome Biol. 2008 Mar 18;9(3):R56. doi: 10.1186/gb-2008-9-3-r56 (PMC2397508; doi:10.1186/gb-2008-9-3-r56)
Supplement: Additional data file 3 — The complete set of 30-mer signatures used in the cross-validation set [file gb-2008-9-3-r56-s3.bz2 › signatures.30.bacvec.2315.fa]

>group_0_0 2 156 0 0 sg=2 px=0 gx=0
CAGCTATGACCATGATTACGCCAAGCTTGC
>group_0_1 2 156 0 0 sg=2 px=0 gx=0
GCAAGCTTGGCGTAATCATGGTCATAGCTG
>group_2_0 2 9 0 0 sg=2 px=0 gx=0
CCTTGAAGACGAAAGGGCCTCGTGATACGC
>group_2_1 2 9 0 0 sg=2 px=0 gx=0
GCGTATCACGAGGCCCTTTCGTCTTCAAGG
>group_3_0 30 2 0 0 sg=30 px=0 gx=0
ATTTTTTTTATCTGAATTCTAGCCAGATCC
>group_3_1 30 2 0 0 sg=30 px=0 gx=0
GCTAAGGATTTTTTTTATCTGAATTCTAGC
>group_3_2 30 2 0 0 sg=30 px=0 gx=0
CGGGGATCTGGCTAGAATTCAGATAAAAAA
>group_3_3 30 2 0 0 sg=30 px=0 gx=0
CTAAGGATTTTTTTTATCTGAATTCTAGCC
>group_3_4 30 2 0 0 sg=30 px=0 gx=0
ATCTGGCTAGAATTCAGATAAAAAAAATCC
>group_3_5 30 2 0 0 sg=30 px=0 gx=0
TTTTTTATCTGAATTCTAGCCAGATCCCCG
>group_3_6 30 2 0 0 sg=30 px=0 gx=0
AAGGATTTTTTTTATCTGAATTCTAGCCAG
>group_3_7 30 2 0 0 sg=30 px=0 gx=0
GCTAGAATTCAGATAAAAAAAATCCTTAGC
>group_3_8 30 2 0 0 sg=30 px=0 gx=0
TTTTTTTATCTGAATTCTAGCCAGATCCCC
>group_3_9 30 2 0 0 sg=30 px=0 gx=0
GATCTGGCTAGAATTCAGATAAAAAAAATC
>group_4_0 76 2 0 0 sg=76 px=0 gx=0
CATATGTACGGTCGTAAAAAACGTCGTCAG
>group_4_1 76 2 0 0 sg=76 px=0 gx=0
GGAGCTCGAATTCGGATCCGAGGTACCACG
>group_4_2 76 2 0 0 sg=76 px=0 gx=0
GCTGACGACGTTTTTTACGACCGTACATAT
>group_4_3 76 2 0 0 sg=76 px=0 gx=0
TACGGTCGTAAAAAACGTCGTCAGCGTCGT
>group_4_4 76 2 0 0 sg=76 px=0 gx=0
GCGTCGTCGTGGTACCTCGGATCCGAATTC
>group_4_5 76 2 0 0 sg=76 px=0 gx=0
ATCCGAGGTACCACGACGACGCTGACGACG
>group_4_6 76 2 0 0 sg=76 px=0 gx=0
AGCTCGAATTCGGATCCGAGGTACCACGAC
>group_4_7 76 2 0 0 sg=76 px=0 gx=0
GTCGTCGTGGTACCTCGGATCCGAATTCGA
>group_4_8 76 2 0 0 sg=76 px=0 gx=0
TTCGGATCCGAGGTACCACGACGACGCTGA
>group_4_9 76 2 0 0 sg=76 px=0 gx=0
CGTCGTCAGCGTCGTCGTGGTACCTCGGAT
>group_6_0 6 20 0 0 sg=6 px=0 gx=0
GCCGCTAGGAGCTTGCGGCCCGGACGATCG
>group_6_1 6 20 0 0 sg=6 px=0 gx=0
CGCCGCTAGGAGCTTGCGGCCCGGACGATC
>group_6_2 6 20 0 0 sg=6 px=0 gx=0
CCGCTAGGAGCTTGCGGCCCGGACGATCGA
>group_6_3 6 20 0 0 sg=6 px=0 gx=0
CGATCGTCCGGGCCGCAAGCTCCTAGCGGC
>group_6_4 6 20 0 0 sg=6 px=0 gx=0
GATCGTCCGGGCCGCAAGCTCCTAGCGGCG
>group_6_5 6 20 0 0 sg=6 px=0 gx=0
TCGATCGTCCGGGCCGCAAGCTCCTAGCGG
>group_7_0 2 1 0 0 sg=2 px=0 gx=0
GAAGCTTGGGCTGCAGGTCGACTCTAGAGG
>group_7_1 2 1 0 0 sg=2 px=0 gx=0
CCTCTAGAGTCGACCTGCAGCCCAAGCTTC
>group_8_0 58 12 0 0 sg=58 px=0 gx=0
TGATTATGATATTCCAACTACTGCTAGCGA
>group_8_1 58 12 0 0 sg=58 px=0 gx=0
CTAGCAGTAGTTGGAATATCATAATCAAGT
>group_8_2 58 12 0 0 sg=58 px=0 gx=0
CTCATCCTCCGGGGCACTTGATTATGATAT
>group_8_3 58 12 0 0 sg=58 px=0 gx=0
TTATGATATTCCAACTACTGCTAGCGAGAA
>group_8_4 58 12 0 0 sg=58 px=0 gx=0
GAAAATCTCATCCTCCGGGGCACTTGATTA
>group_8_5 58 12 0 0 sg=58 px=0 gx=0
ATCTCATCCTCCGGGGCACTTGATTATGAT
>group_8_6 58 12 0 0 sg=58 px=0 gx=0
ATCCTCCGGGGCACTTGATTATGATATTCC
>group_8_7 58 12 0 0 sg=58 px=0 gx=0
CTCGCTAGCAGTAGTTGGAATATCATAATC
>group_8_8 58 12 0 0 sg=58 px=0 gx=0
TCTCGCTAGCAGTAGTTGGAATATCATAAT
>group_8_9 58 12 0 0 sg=58 px=0 gx=0
TTGATTATGATATTCCAACTACTGCTAGCG
>group_13_0 40 2 0 4 sg=36 px=0 gx=4
ATGTTGTGTGGAATTGTGAGCGAATAACAA
>group_13_1 40 2 0 4 sg=36 px=0 gx=4
TCGTATGTTGTGTGGAATTGTGAGCGAATA
>group_13_2 40 2 0 4 sg=36 px=0 gx=4
TCGCTCACAATTCCACACAACATACGAGCC
>group_13_3 40 2 0 4 sg=36 px=0 gx=4
AATTGTTATTCGCTCACAATTCCACACAAC
>group_13_4 40 2 0 4 sg=36 px=0 gx=4
GTATGTTGTGTGGAATTGTGAGCGAATAAC
>group_13_5 40 2 0 4 sg=36 px=0 gx=4
GTTGTGTGGAATTGTGAGCGAATAACAATT
>group_13_6 40 2 0 4 sg=36 px=0 gx=4
GCTCGTATGTTGTGTGGAATTGTGAGCGAA
>group_13_7 40 2 0 4 sg=36 px=0 gx=4
TGTGAAATTGTTATTCGCTCACAATTCCAC
>group_13_8 40 2 0 4 sg=36 px=0 gx=4
TGTTGTGTGGAATTGTGAGCGAATAACAAT
>group_13_9 40 2 0 4 sg=36 px=0 gx=4
TTGTGTGGAATTGTGAGCGAATAACAATTT
>group_14_0 14 6 0 0 sg=14 px=0 gx=0
CATGTTGGGGGACGGGGATTCCCCGGGTCC
>group_14_1 14 6 0 0 sg=14 px=0 gx=0
TTGGGGGACGGGGATTCCCCGGGTCCGGGA
>group_14_2 14 6 0 0 sg=14 px=0 gx=0
GACATGTTGGGGGACGGGGATTCCCCGGGT
>group_14_3 14 6 0 0 sg=14 px=0 gx=0
GTTGGGGGACGGGGATTCCCCGGGTCCGGG
>group_14_4 14 6 0 0 sg=14 px=0 gx=0
CGGACCCGGGGAATCCCCGTCCCCCAACAT
>group_14_5 14 6 0 0 sg=14 px=0 gx=0
CCGGACCCGGGGAATCCCCGTCCCCCAACA
>group_14_6 14 6 0 0 sg=14 px=0 gx=0
TCCCGGACCCGGGGAATCCCCGTCCCCCAA
>group_14_7 14 6 0 0 sg=14 px=0 gx=0
CCCGGACCCGGGGAATCCCCGTCCCCCAAC
>group_14_8 14 6 0 0 sg=14 px=0 gx=0
ACCCGGGGAATCCCCGTCCCCCAACATGTC
>group_14_9 14 6 0 0 sg=14 px=0 gx=0
TGTTGGGGGACGGGGATTCCCCGGGTCCGG
>group_15_0 14 2 0 0 sg=14 px=0 gx=0
CATGAAAGCCGCTCTGGGGCTGAAAGGTAC
>group_15_1 14 2 0 0 sg=14 px=0 gx=0
ATGAAAGCCGCTCTGGGGCTGAAAGGTACC
>group_15_2 14 2 0 0 sg=14 px=0 gx=0
ACCTTTCAGCCCCAGAGCGGCTTTCATGGT
>group_15_3 14 2 0 0 sg=14 px=0 gx=0
TGGTACCTTTCAGCCCCAGAGCGGCTTTCA
>group_15_4 14 2 0 0 sg=14 px=0 gx=0
GTACCTTTCAGCCCCAGAGCGGCTTTCATG
>group_15_5 14 2 0 0 sg=14 px=0 gx=0
CTTTCAGCCCCAGAGCGGCTTTCATGGTGT
>group_15_6 14 2 0 0 sg=14 px=0 gx=0
ACCATGAAAGCCGCTCTGGGGCTGAAAGGT
>group_15_7 14 2 0 0 sg=14 px=0 gx=0
CCTTTCAGCCCCAGAGCGGCTTTCATGGTG
>group_15_8 14 2 0 0 sg=14 px=0 gx=0
TACCTTTCAGCCCCAGAGCGGCTTTCATGG
>group_15_9 14 2 0 0 sg=14 px=0 gx=0
ACACCATGAAAGCCGCTCTGGGGCTGAAAG
>group_17_0 10 1 0 8 sg=2 px=0 gx=8
CAGGGGGGGGGGGGGGGGGGGGGGGGGGGG
>group_17_1 10 1 0 8 sg=2 px=0 gx=8
CCCCCCCCCCCCCCCCCCCCCCCCCCCCTG
>group_18_0 16 5 0 0 sg=16 px=0 gx=0
AGATCTGGGTACCGGTGGTGGCTCCGGTAT
>group_18_1 16 5 0 0 sg=16 px=0 gx=0
ATACCGGAGCCACCACCGGTACCCAGATCT
>group_18_2 16 5 0 0 sg=16 px=0 gx=0
GATCTGGGTACCGGTGGTGGCTCCGGTATT
>group_18_3 16 5 0 0 sg=16 px=0 gx=0
ATCTGGGTACCGGTGGTGGCTCCGGTATTG
>group_18_4 16 5 0 0 sg=16 px=0 gx=0
TCAATACCGGAGCCACCACCGGTACCCAGA
>group_18_5 16 5 0 0 sg=16 px=0 gx=0
GGGTACCGGTGGTGGCTCCGGTATTGAGGG
>group_18_6 16 5 0 0 sg=16 px=0 gx=0
CTCAATACCGGAGCCACCACCGGTACCCAG
>group_18_7 16 5 0 0 sg=16 px=0 gx=0
CCTCAATACCGGAGCCACCACCGGTACCCA
>group_18_8 16 5 0 0 sg=16 px=0 gx=0
TGGGTACCGGTGGTGGCTCCGGTATTGAGG
>group_18_9 16 5 0 0 sg=16 px=0 gx=0
CAGATCTGGGTACCGGTGGTGGCTCCGGTA
>group_19_0 2 1 0 0 sg=2 px=0 gx=0
ACCGCGGCCGCAGATCTGTTAACGAATTCC
>group_19_1 2 1 0 0 sg=2 px=0 gx=0
GGAATTCGTTAACAGATCTGCGGCCGCGGT
>group_20_0 46 12 0 0 sg=46 px=0 gx=0
CAGTGCCAAGCTTGCCTGCAGGTCGACTCT
>group_20_1 46 12 0 0 sg=46 px=0 gx=0
CCTCTAGAGTCGACCTGCAGGCAAGCTTGG
>group_20_2 46 12 0 0 sg=46 px=0 gx=0
GACCTGCAGGCAAGCTTGGCACTGGCCGTC
>group_20_3 46 12 0 0 sg=46 px=0 gx=0
GCCAGTGCCAAGCTTGCCTGCAGGTCGACT
>group_20_4 46 12 0 0 sg=46 px=0 gx=0
GTGCCAAGCTTGCCTGCAGGTCGACTCTAG
>group_20_5 46 12 0 0 sg=46 px=0 gx=0
AAAACGACGGCCAGTGCCAAGCTTGCCTGC
>group_20_6 46 12 0 0 sg=46 px=0 gx=0
TAGAGTCGACCTGCAGGCAAGCTTGGCACT
>group_20_7 46 12 0 0 sg=46 px=0 gx=0
CGACCTGCAGGCAAGCTTGGCACTGGCCGT
>group_20_8 46 12 0 0 sg=46 px=0 gx=0
CGACGGCCAGTGCCAAGCTTGCCTGCAGGT
>group_20_9 46 12 0 0 sg=46 px=0 gx=0
GCCAAGCTTGCCTGCAGGTCGACTCTAGAG
>group_21_0 28 29 0 0 sg=28 px=0 gx=0
GAGATCTAAGCTTGGATCCGCGGCCGCTAC
>group_21_1 28 29 0 0 sg=28 px=0 gx=0
GGAATTCTACGTAGCGGCCGCGGATCCAAG
>group_21_2 28 29 0 0 sg=28 px=0 gx=0
AATTCTACGTAGCGGCCGCGGATCCAAGCT
>group_21_3 28 29 0 0 sg=28 px=0 gx=0
TGGATCCGCGGCCGCTACGTAGAATTCCCA
>group_21_4 28 29 0 0 sg=28 px=0 gx=0
AAGCTTGGATCCGCGGCCGCTACGTAGAAT
>group_21_5 28 29 0 0 sg=28 px=0 gx=0
AGATCTAAGCTTGGATCCGCGGCCGCTACG
>group_21_6 28 29 0 0 sg=28 px=0 gx=0
ATTCTACGTAGCGGCCGCGGATCCAAGCTT
>group_21_7 28 29 0 0 sg=28 px=0 gx=0
GCTTGGATCCGCGGCCGCTACGTAGAATTC
>group_21_8 28 29 0 0 sg=28 px=0 gx=0
ATGGGAATTCTACGTAGCGGCCGCGGATCC
>group_21_9 28 29 0 0 sg=28 px=0 gx=0
AGCTTGGATCCGCGGCCGCTACGTAGAATT
>group_23_0 38 1 0 0 sg=38 px=0 gx=0
ACAGCCAAGCTTATTTTTGACACCAGACCA
>group_23_1 38 1 0 0 sg=38 px=0 gx=0
CATCCGCCAAAACAGCCAAGCTTATTTTTG
>group_23_2 38 1 0 0 sg=38 px=0 gx=0
TGGTGTCAAAAATAAGCTTGGCTGTTTTGG
>group_23_3 38 1 0 0 sg=38 px=0 gx=0
TTGGTCTGGTGTCAAAAATAAGCTTGGCTG
>group_23_4 38 1 0 0 sg=38 px=0 gx=0
AAAATAAGCTTGGCTGTTTTGGCGGATGAG
>group_23_5 38 1 0 0 sg=38 px=0 gx=0
GCCAAGCTTATTTTTGACACCAGACCAACT
>group_23_6 38 1 0 0 sg=38 px=0 gx=0
CCAAGCTTATTTTTGACACCAGACCAACTG
>group_23_7 38 1 0 0 sg=38 px=0 gx=0
TCATCCGCCAAAACAGCCAAGCTTATTTTT
>group_23_8 38 1 0 0 sg=38 px=0 gx=0
CTCATCCGCCAAAACAGCCAAGCTTATTTT
>group_23_9 38 1 0 0 sg=38 px=0 gx=0
TCAAAAATAAGCTTGGCTGTTTTGGCGGAT
>group_24_0 330 1 44 0 sg=286 px=44 gx=0
CGGATCGATATCTGCGGCCGCGTCGACGGA
>group_24_1 330 1 44 0 sg=286 px=44 gx=0
CGGAATTCAGTGGATCCACTAGTAACGGCC
>group_24_2 330 1 44 0 sg=286 px=44 gx=0
CGCCCTAGATGCATGCTCGATCGACCTGCA
>group_24_3 330 1 44 0 sg=286 px=44 gx=0
CACTCCCAGGTCCAACTGCAGGTCGATCGA
>group_24_4 330 1 44 0 sg=286 px=44 gx=0
CCAATTCGCCCCTCTCCCTCCCCCCCCCCT
>group_24_5 330 1 44 0 sg=286 px=44 gx=0
ATATCTGCGGCCGCGTCGACGGAATTCAGT
>group_24_6 330 1 44 0 sg=286 px=44 gx=0
CTAGGGCGGCCAATTCGCCCCTCTCCCTCC
>group_24_7 330 1 44 0 sg=286 px=44 gx=0
TAGGGCGGCCAATTCGCCCCTCTCCCTCCC
>group_24_8 330 1 44 0 sg=286 px=44 gx=0
GAGCTCGGATCGATATCTGCGGCCGCGTCG
>group_24_9 330 1 44 0 sg=286 px=44 gx=0
TTAATTCCAGCACACTGGCGGCCGTTACTA
>group_25_0 6 0 0 0 sg=6 px=0 gx=0
TGTCCCCCCCCCCCCCCCCCTGCAGGCGCA
>group_25_1 6 0 0 0 sg=6 px=0 gx=0
ATGTCCCCCCCCCCCCCCCCCTGCAGGCGC
>group_25_2 6 0 0 0 sg=6 px=0 gx=0
GCGCCTGCAGGGGGGGGGGGGGGGGGACAT
>group_25_3 6 0 0 0 sg=6 px=0 gx=0
CGCCTGCAGGGGGGGGGGGGGGGGGACATG
>group_25_4 6 0 0 0 sg=6 px=0 gx=0
CATGTCCCCCCCCCCCCCCCCCTGCAGGCG
>group_25_5 6 0 0 0 sg=6 px=0 gx=0
TGCGCCTGCAGGGGGGGGGGGGGGGGGACA
>group_26_0 60 10 0 0 sg=60 px=0 gx=0
TTATAACCAATACGTTCAGATGATGAACAT
>group_26_1 60 10 0 0 sg=60 px=0 gx=0
ATAACCAATACGTTCAGATGATGAACATCA
>group_26_2 60 10 0 0 sg=60 px=0 gx=0
CCAATACGTTCAGATGATGAACATCAGTAG
>group_26_3 60 10 0 0 sg=60 px=0 gx=0
TTTCCCTACTGATGTTCATCATCTGAACGT
>group_26_4 60 10 0 0 sg=60 px=0 gx=0
GTTCACTTATAACCAATACGTTCAGATGAT
>group_26_5 60 10 0 0 sg=60 px=0 gx=0
TGAACGTATTGGTTATAAGTGAACGATACC
>group_26_6 60 10 0 0 sg=60 px=0 gx=0
ATACGTTCAGATGATGAACATCAGTAGGGA
>group_26_7 60 10 0 0 sg=60 px=0 gx=0
TGATGTTCATCATCTGAACGTATTGGTTAT
>group_26_8 60 10 0 0 sg=60 px=0 gx=0
CTTATAACCAATACGTTCAGATGATGAACA
>group_26_9 60 10 0 0 sg=60 px=0 gx=0
TCCCTACTGATGTTCATCATCTGAACGTAT
>group_27_0 60 0 0 0 sg=60 px=0 gx=0
GGAGCTCGAATTCGGATCCGATTATGGGTG
>group_27_1 60 0 0 0 sg=60 px=0 gx=0
TCGAATTCGGATCCGATTATGGGTGGTGGC
>group_27_2 60 0 0 0 sg=60 px=0 gx=0
TTCGGATCCGATTATGGGTGGTGGCCATGG
>group_27_3 60 0 0 0 sg=60 px=0 gx=0
GATAATACCATGGCCACCACCCATAATCGG
>group_27_4 60 0 0 0 sg=60 px=0 gx=0
CTCGAATTCGGATCCGATTATGGGTGGTGG
>group_27_5 60 0 0 0 sg=60 px=0 gx=0
GATTATGGGTGGTGGCCATGGTATTATCAT
>group_27_6 60 0 0 0 sg=60 px=0 gx=0
CGACGGAGCTCGAATTCGGATCCGATTATG
>group_27_7 60 0 0 0 sg=60 px=0 gx=0
ATACCATGGCCACCACCCATAATCGGATCC
>group_27_8 60 0 0 0 sg=60 px=0 gx=0
CCCATAATCGGATCCGAATTCGAGCTCCGT
>group_27_9 60 0 0 0 sg=60 px=0 gx=0
ATGGGTGGTGGCCATGGTATTATCATCGTG
>group_28_0 324 1 0 0 sg=324 px=0 gx=0
GATCCCGTTATTATTTTTGACACCAGACCA
>group_28_1 324 1 0 0 sg=324 px=0 gx=0
CGCCCTAGAGGGATCCCGTTATTATTTTTG
>group_28_2 324 1 0 0 sg=324 px=0 gx=0
CAGAGCTCGTTTAGTGAACCGTCAGAATTG
>group_28_3 324 1 0 0 sg=324 px=0 gx=0
TAGTGAACCGTCAGAATTGATCTACCATGG
>group_28_4 324 1 0 0 sg=324 px=0 gx=0
GGGAGAGGGGCGGAATTGGCCGCCCTAGAG
>group_28_5 324 1 0 0 sg=324 px=0 gx=0
GTCAGAATTGATCTACCATGGACTACAAAG
>group_28_6 324 1 0 0 sg=324 px=0 gx=0
ATCTACCATGGACTACAAAGACGATGACGA
>group_28_7 324 1 0 0 sg=324 px=0 gx=0
TGGTGTCAAAAATAATAACGGGATCCCTCT
>group_28_8 324 1 0 0 sg=324 px=0 gx=0
AGGAATTATCCCGGGTTGTGGCAAGCTTAT
>group_28_9 324 1 0 0 sg=324 px=0 gx=0
GTCAAAGTAAACGACATCGAATTCGCGGCC
>group_29_0 106 1 0 0 sg=106 px=0 gx=0
TCCGAGCTTGGCTGCAGGTCGACGGATCCC
>group_29_1 106 1 0 0 sg=106 px=0 gx=0
CTGTCCGAATTCCCGGGGATCCGTCGACCT
>group_29_2 106 1 0 0 sg=106 px=0 gx=0
ATGTCTGCCTGTTCATCCGAGCTTGGCTGC
>group_29_3 106 1 0 0 sg=106 px=0 gx=0
CACCCGTTCTCGGAGCACTGTCCGAATTCC
>group_29_4 106 1 0 0 sg=106 px=0 gx=0
CGAGCTTGGCTGCAGGTCGACGGATCCCCG
>group_29_5 106 1 0 0 sg=106 px=0 gx=0
ATTCGGACAGTGCTCCGAGAACGGGTGCGC
>group_29_6 106 1 0 0 sg=106 px=0 gx=0
CCTGTTCATCCGAGCTTGGCTGCAGGTCGA
>group_29_7 106 1 0 0 sg=106 px=0 gx=0
CGGGGATCCGTCGACCTGCAGCCAAGCTCG
>group_29_8 106 1 0 0 sg=106 px=0 gx=0
GACCTGCAGCCAAGCTCGGATGAACAGGCA
>group_29_9 106 1 0 0 sg=106 px=0 gx=0
TCCCCGGGAATTCGGACAGTGCTCCGAGAA
>group_30_0 978 27 0 0 sg=978 px=0 gx=0
ACGCTTCCATCTTCCAGGGATACGACAAGG
>group_30_1 978 27 0 0 sg=978 px=0 gx=0
TTTTTTGCAACCCCTTTTTGGAAACAAACA
>group_30_2 978 27 0 0 sg=978 px=0 gx=0
CTTTGAATTTTGTAATCCTGAAGGGATCGT
>group_30_3 978 27 0 0 sg=978 px=0 gx=0
AGACGAACACTTCTTCATAGTTGACCGCTT
>group_30_4 978 27 0 0 sg=978 px=0 gx=0
TAGGATCTCTGGCATGCGAGAATCTGACGC
>group_30_5 978 27 0 0 sg=978 px=0 gx=0
AAATTCAAAGTGCGTTGCTAGTACCAACCC
>group_30_6 978 27 0 0 sg=978 px=0 gx=0
GTTGCAAAACGCTTCCATCTTCCAGGGATA
>group_30_7 978 27 0 0 sg=978 px=0 gx=0
ATTGCTTCTGGGGGCGCACCTCTTTCGAAA
>group_30_8 978 27 0 0 sg=978 px=0 gx=0
TACTAGCAACGCACTTTGAATTTTGTAATC
>group_30_9 978 27 0 0 sg=978 px=0 gx=0
CAACGCACTTTGAATTTTGTAATCCTGAAG
>group_31_0 524 0 0 0 sg=524 px=0 gx=0
ACCGTTTCTCTCGATATCGAAACCCTTCTC
>group_31_1 524 0 0 0 sg=524 px=0 gx=0
TCACCTCGGCCGATAAGCTTTTAATTAAAC
>group_31_2 524 0 0 0 sg=524 px=0 gx=0
GCCGCCCGGGGTGGGCGAAGAACTCCAGCA
>group_31_3 524 0 0 0 sg=524 px=0 gx=0
GCTTTTAATTAAACTAGTGAGCTCGGTACC
>group_31_4 524 0 0 0 sg=524 px=0 gx=0
CAATTCCGGTGGGGATCACGTTCAGTAGAA
>group_31_5 524 0 0 0 sg=524 px=0 gx=0
GTTCTCACCGCGGCCGCGAATTCACTGGCC
>group_31_6 524 0 0 0 sg=524 px=0 gx=0
GAGAAACGGTTCTCACCGCGGCCGCGAATT
>group_31_7 524 0 0 0 sg=524 px=0 gx=0
AACGGTTCTCACCGCGGCCGCGAATTCACT
>group_31_8 524 0 0 0 sg=524 px=0 gx=0
CCAAGCTCAATACGACTCACTATAGGGCCC
>group_31_9 524 0 0 0 sg=524 px=0 gx=0
CGGTACCGGGCCCTATAGTGAGTCGTATTG
>group_32_0 2 34 0 0 sg=2 px=0 gx=0
TCACGAGGCCCTTTCGTCTTCAAGAATTGT
>group_32_1 2 34 0 0 sg=2 px=0 gx=0
ACAATTCTTGAAGACGAAAGGGCCTCGTGA
>group_33_0 86 3 0 0 sg=86 px=0 gx=0
AATTAGGAATTAATCATCTGGCCATTCGAT
>group_33_1 86 3 0 0 sg=86 px=0 gx=0
TAGTTTAAAAGGATCTAGGTGAAGATCCTT
>group_33_2 86 3 0 0 sg=86 px=0 gx=0
GGGTCATGTGAGCAAAAGGCCAGCAAAAGG
>group_33_3 86 3 0 0 sg=86 px=0 gx=0
AGGATCTTCACCTAGATCCTTTTAAACTAG
>group_33_4 86 3 0 0 sg=86 px=0 gx=0
TTTCCGTGATGGTAACTTCACTAGTTTAAA
>group_33_5 86 3 0 0 sg=86 px=0 gx=0
CGTGATGGTAACTTCACTAGTTTAAAAGGA
>group_33_6 86 3 0 0 sg=86 px=0 gx=0
TAGATCCTTTTAAACTAGTGAAGTTACCAT
>group_33_7 86 3 0 0 sg=86 px=0 gx=0
GGTAACTTCACTAGTTTAAAAGGATCTAGG
>group_33_8 86 3 0 0 sg=86 px=0 gx=0
ACTTCACTAGTTTAAAAGGATCTAGGTGAA
>group_33_9 86 3 0 0 sg=86 px=0 gx=0
CCTTTTAAACTAGTGAAGTTACCATCACGG
>group_35_0 2 2 0 0 sg=2 px=0 gx=0
CTCGAATTCGATATCAAGCTTATCGATACC
>group_35_1 2 2 0 0 sg=2 px=0 gx=0
GGTATCGATAAGCTTGATATCGAATTCGAG
>group_36_0 90 1 0 0 sg=90 px=0 gx=0
GAGTCGACTTAGTCGGGCGATAAGCTTCGG
>group_36_1 90 1 0 0 sg=90 px=0 gx=0
CAGCTTATCATCGGTGACCCGACTGAGTCG
>group_36_2 90 1 0 0 sg=90 px=0 gx=0
GCCCGACTAAGTCGACTCAGTCGGGTCACC
>group_36_3 90 1 0 0 sg=90 px=0 gx=0
ACTCAGTCGGGTCACCGATGATAAGCTGTC
>group_36_4 90 1 0 0 sg=90 px=0 gx=0
CTTATCATCGGTGACCCGACTGAGTCGACT
>group_36_5 90 1 0 0 sg=90 px=0 gx=0
AGCTTATCATCGGTGACCCGACTGAGTCGA
>group_36_6 90 1 0 0 sg=90 px=0 gx=0
AAGCTTATCGCCCGACTAAGTCGACTCAGT
>group_36_7 90 1 0 0 sg=90 px=0 gx=0
GCTTATCATCGGTGACCCGACTGAGTCGAC
>group_36_8 90 1 0 0 sg=90 px=0 gx=0
TATCGCCCGACTAAGTCGACTCAGTCGGGT
>group_36_9 90 1 0 0 sg=90 px=0 gx=0
ATGTTTGACAGCTTATCATCGGTGACCCGA
>group_37_0 2 11 0 0 sg=2 px=0 gx=0
CCCTGAGTGCTTGCGGCAGCGTGAAGCTAA
>group_37_1 2 11 0 0 sg=2 px=0 gx=0
TTAGCTTCACGCTGCCGCAAGCACTCAGGG
>group_38_0 2 2 0 0 sg=2 px=0 gx=0
GCAGCTGCATTAATGAATCGGCCAACGCGC
>group_38_1 2 2 0 0 sg=2 px=0 gx=0
GCGCGTTGGCCGATTCATTAATGCAGCTGC
>group_39_0 102 1 0 0 sg=102 px=0 gx=0
AGGGATCCGACCCATTTGCTGTCCACCAGT
>group_39_1 102 1 0 0 sg=102 px=0 gx=0
ATTCCCACGTGGATACATGGATCTACCAAG
>group_39_2 102 1 0 0 sg=102 px=0 gx=0
TGGTAGATCCATGTATCCACGTGGGAATGG
>group_39_3 102 1 0 0 sg=102 px=0 gx=0
CGTGGATACATGGATCTACCAAGTGATGCG
>group_39_4 102 1 0 0 sg=102 px=0 gx=0
GTGGACAGCAAATGGGTCGGATCCCTTAGA
>group_39_5 102 1 0 0 sg=102 px=0 gx=0
GGACAGCAAATGGGTCGGATCCCTTAGACG
>group_39_6 102 1 0 0 sg=102 px=0 gx=0
TGGGTCGGATCCCTTAGACGCGCATCACTT
>group_39_7 102 1 0 0 sg=102 px=0 gx=0
AGTGATGCGCGTCTAAGGGATCCGACCCAT
>group_39_8 102 1 0 0 sg=102 px=0 gx=0
GCGCATCACTTGGTAGATCCATGTATCCAC
>group_39_9 102 1 0 0 sg=102 px=0 gx=0
CGTCTAAGGGATCCGACCCATTTGCTGTCC
>group_42_0 2 2 0 0 sg=2 px=0 gx=0
GCCTGCAGGTCTGGACATTTATTTGTATAG
>group_42_1 2 2 0 0 sg=2 px=0 gx=0
CTATACAAATAAATGTCCAGACCTGCAGGC
>group_43_0 32 2 0 0 sg=32 px=0 gx=0
GCCACCGCAACAGCCAGGACAACAGCCACC
>group_43_1 32 2 0 0 sg=32 px=0 gx=0
CACCGCAACAGCCAGGACAACAGCCACCAG
>group_43_2 32 2 0 0 sg=32 px=0 gx=0
TATCACAAGTTTGTACAAAAAAGCAGGCTC
>group_43_3 32 2 0 0 sg=32 px=0 gx=0
CACAAGTTTGTACAAAAAAGCAGGCTCCGC
>group_43_4 32 2 0 0 sg=32 px=0 gx=0
TGGCTGTTGTCCTGGCTGTTGCGGTGGCGG
>group_43_5 32 2 0 0 sg=32 px=0 gx=0
CCGACCCAGCTTTCTTGTACAAAGTGGTGA
>group_43_6 32 2 0 0 sg=32 px=0 gx=0
GGAGCCTGCTTTTTTGTACAAACTTGTGAT
>group_43_7 32 2 0 0 sg=32 px=0 gx=0
GCTGGTGGCTGTTGTCCTGGCTGTTGCGGT
>group_43_8 32 2 0 0 sg=32 px=0 gx=0
GCCGCCACCGCAACAGCCAGGACAACAGCC
>group_43_9 32 2 0 0 sg=32 px=0 gx=0
GCCGACCCAGCTTTCTTGTACAAAGTGGTG
>group_45_0 34 2 0 0 sg=34 px=0 gx=0
AGATATACATATGCATCATCACCATCACCA
>group_45_1 34 2 0 0 sg=34 px=0 gx=0
GAGATATACATATGCATCATCACCATCACC
>group_45_2 34 2 0 0 sg=34 px=0 gx=0
ATATACATATGCATCATCACCATCACCATG
>group_45_3 34 2 0 0 sg=34 px=0 gx=0
CCATGGTGATGGTGATGATGCATATGTATA
>group_45_4 34 2 0 0 sg=34 px=0 gx=0
ATGGTGATGATGCATATGTATATCTCCTTC
>group_45_5 34 2 0 0 sg=34 px=0 gx=0
GATATACATATGCATCATCACCATCACCAT
>group_45_6 34 2 0 0 sg=34 px=0 gx=0
TATACATATGCATCATCACCATCACCATGG
>group_45_7 34 2 0 0 sg=34 px=0 gx=0
TGATGATGCATATGTATATCTCCTTCTTAA
>group_45_8 34 2 0 0 sg=34 px=0 gx=0
ACCATGGTGATGGTGATGATGCATATGTAT
>group_45_9 34 2 0 0 sg=34 px=0 gx=0
GAAGGAGATATACATATGCATCATCACCAT
>group_46_0 2 1 0 0 sg=2 px=0 gx=0
CGAATTCTAGAGATCTTCCATACCTACCAG
>group_46_1 2 1 0 0 sg=2 px=0 gx=0
CTGGTAGGTATGGAAGATCTCTAGAATTCG
>group_48_0 18 62 0 0 sg=18 px=0 gx=0
GTGTGGACAGGTAATGGTTGTCTGGTAAAA
>group_48_1 18 62 0 0 sg=18 px=0 gx=0
ACCAGACAACCATTACCTGTCCACACAATC
>group_48_2 18 62 0 0 sg=18 px=0 gx=0
GATTGTGTGGACAGGTAATGGTTGTCTGGT
>group_48_3 18 62 0 0 sg=18 px=0 gx=0
TACCAGACAACCATTACCTGTCCACACAAT
>group_48_4 18 62 0 0 sg=18 px=0 gx=0
ATTGTGTGGACAGGTAATGGTTGTCTGGTA
>group_48_5 18 62 0 0 sg=18 px=0 gx=0
TGTGTGGACAGGTAATGGTTGTCTGGTAAA
>group_48_6 18 62 0 0 sg=18 px=0 gx=0
CCAGACAACCATTACCTGTCCACACAATCT
>group_48_7 18 62 0 0 sg=18 px=0 gx=0
TGGACAGGTAATGGTTGTCTGGTAAAAGGA
>group_48_8 18 62 0 0 sg=18 px=0 gx=0
CCTTTTACCAGACAACCATTACCTGTCCAC
>group_48_9 18 62 0 0 sg=18 px=0 gx=0
TCCTTTTACCAGACAACCATTACCTGTCCA
>group_49_0 10 15 0 0 sg=10 px=0 gx=0
GCGGAAAGTATACCTTAAGGAATCCCCTGA
>group_49_1 10 15 0 0 sg=10 px=0 gx=0
CAGGGGATTCCTTAAGGTATACTTTCCGCT
>group_49_2 10 15 0 0 sg=10 px=0 gx=0
AGGGGATTCCTTAAGGTATACTTTCCGCTG
>group_49_3 10 15 0 0 sg=10 px=0 gx=0
TCAGGGGATTCCTTAAGGTATACTTTCCGC
>group_49_4 10 15 0 0 sg=10 px=0 gx=0
AGCGGAAAGTATACCTTAAGGAATCCCCTG
>group_49_5 10 15 0 0 sg=10 px=0 gx=0
ATCAGGGGATTCCTTAAGGTATACTTTCCG
>group_49_6 10 15 0 0 sg=10 px=0 gx=0
GGAAAGTATACCTTAAGGAATCCCCTGATA
>group_49_7 10 15 0 0 sg=10 px=0 gx=0
CAGCGGAAAGTATACCTTAAGGAATCCCCT
>group_49_8 10 15 0 0 sg=10 px=0 gx=0
CGGAAAGTATACCTTAAGGAATCCCCTGAT
>group_49_9 10 15 0 0 sg=10 px=0 gx=0
TATCAGGGGATTCCTTAAGGTATACTTTCC
>group_52_0 2 4 0 0 sg=2 px=0 gx=0
CCTCCTGTGTGAAATTGTTATCCGCTCACA
>group_52_1 2 4 0 0 sg=2 px=0 gx=0
TGTGAGCGGATAACAATTTCACACAGGAGG
>group_53_0 62 3 0 0 sg=62 px=0 gx=0
TCGACCTGCAGCCAAGCTTGCTGATTGATT
>group_53_1 62 3 0 0 sg=62 px=0 gx=0
ATCCGTCGACCTGCAGCCAAGCTTGCTGAT
>group_53_2 62 3 0 0 sg=62 px=0 gx=0
TCCGGTCAATCAATCAGCAAGCTTGGCTGC
>group_53_3 62 3 0 0 sg=62 px=0 gx=0
ATCGATCCGGTCAATCAATCAGCAAGCTTG
>group_53_4 62 3 0 0 sg=62 px=0 gx=0
CTGATTGATTGACCGGATCGATCCGGCTCT
>group_53_5 62 3 0 0 sg=62 px=0 gx=0
GACCTGCAGCCAAGCTTGCTGATTGATTGA
>group_53_6 62 3 0 0 sg=62 px=0 gx=0
CAAGCTTGCTGATTGATTGACCGGATCGAT
>group_53_7 62 3 0 0 sg=62 px=0 gx=0
GGTCAATCAATCAGCAAGCTTGGCTGCAGG
>group_53_8 62 3 0 0 sg=62 px=0 gx=0
GCCAAGCTTGCTGATTGATTGACCGGATCG
>group_53_9 62 3 0 0 sg=62 px=0 gx=0
CGATCCGGTCAATCAATCAGCAAGCTTGGC
>group_55_0 932 2 868 66 sg=64 px=802 gx=0
ACGTTGGGATTGCGGTAAAATCGGTAAGCG
>group_55_1 932 2 868 66 sg=64 px=802 gx=0
GCGCTTACCGATTTTACCGCAATCCCAACG
>group_55_2 932 2 868 66 sg=64 px=802 gx=0
CGTTGGGATTGCGGTAAAATCGGTAAGCGC
>group_55_3 932 2 868 66 sg=64 px=802 gx=0
CATGCAGGAAGGCGCTTACCGATTTTACCG
>group_55_4 932 2 868 66 sg=64 px=802 gx=0
GTAAAATCGGTAAGCGCCTTCCTGCATGGC
>group_55_5 932 2 868 66 sg=64 px=802 gx=0
GGCGCTTACCGATTTTACCGCAATCCCAAC
>group_55_6 932 2 868 66 sg=64 px=802 gx=0
TTTACCGCAATCCCAACGTTTCTGCCGAGG
>group_55_7 932 2 868 66 sg=64 px=802 gx=0
TTGGGATTGCGGTAAAATCGGTAAGCGCCT
>group_55_8 932 2 868 66 sg=64 px=802 gx=0
ATTTTACCGCAATCCCAACGTTTCTGCCGA
>group_55_9 932 2 868 66 sg=64 px=802 gx=0
AAGCCATGCAGGAAGGCGCTTACCGATTTT
>group_56_0 428 5 348 330 sg=80 px=18 gx=0
AACTAAGCCCTCCTAAAAAAGGACATCCAA
>group_56_1 428 5 348 330 sg=80 px=18 gx=0
ATTGGATGTCCTTTTTTAGGAGGGCTTAGT
>group_56_2 428 5 348 330 sg=80 px=18 gx=0
ATAATTGGATGTCCTTTTTTAGGAGGGCTT
>group_56_3 428 5 348 330 sg=80 px=18 gx=0
TAATTGGATGTCCTTTTTTAGGAGGGCTTA
>group_56_4 428 5 348 330 sg=80 px=18 gx=0
TGGATGTCCTTTTTTAGGAGGGCTTAGTTT
>group_56_5 428 5 348 330 sg=80 px=18 gx=0
ATAGCGGGAACAAATAATTGGATGTCCTTT
>group_56_6 428 5 348 330 sg=80 px=18 gx=0
CCCTCCTAAAAAAGGACATCCAATTATTTG
>group_56_7 428 5 348 330 sg=80 px=18 gx=0
TTGGATGTCCTTTTTTAGGAGGGCTTAGTT
>group_56_8 428 5 348 330 sg=80 px=18 gx=0
ATTTGATAGCGGGAACAAATAATTGGATGT
>group_56_9 428 5 348 330 sg=80 px=18 gx=0
CGCATATTTATTAACTCCTTTTAAATAGAT
>group_57_0 42 2 0 0 sg=42 px=0 gx=0
TACCTTCTTCAGTTTTCATAATCTATGGTC
>group_57_1 42 2 0 0 sg=42 px=0 gx=0
TCAGTTTTCATAATCTATGGTCCTTGTTGG
>group_57_2 42 2 0 0 sg=42 px=0 gx=0
GATTATGAAAACTGAAGAAGGTAAACTGGT
>group_57_3 42 2 0 0 sg=42 px=0 gx=0
CAAGGACCATAGATTATGAAAACTGAAGAA
>group_57_4 42 2 0 0 sg=42 px=0 gx=0
GGACCATAGATTATGAAAACTGAAGAAGGT
>group_57_5 42 2 0 0 sg=42 px=0 gx=0
CCTTCTTCAGTTTTCATAATCTATGGTCCT
>group_57_6 42 2 0 0 sg=42 px=0 gx=0
TTACCAGTTTACCTTCTTCAGTTTTCATAA
>group_57_7 42 2 0 0 sg=42 px=0 gx=0
AGTTTTCATAATCTATGGTCCTTGTTGGTG
>group_57_8 42 2 0 0 sg=42 px=0 gx=0
TACCAGTTTACCTTCTTCAGTTTTCATAAT
>group_57_9 42 2 0 0 sg=42 px=0 gx=0
TCACCAACAAGGACCATAGATTATGAAAAC
>group_59_0 42 32 0 0 sg=42 px=0 gx=0
GGGGATCTTGAAGTACCTATTCCGAAGTTC
>group_59_1 42 32 0 0 sg=42 px=0 gx=0
CTAGAGAATAGGAACTTCGGAATAGGTACT
>group_59_2 42 32 0 0 sg=42 px=0 gx=0
TGGGGATCTTGAAGTACCTATTCCGAAGTT
>group_59_3 42 32 0 0 sg=42 px=0 gx=0
AATTGGGGATCTTGAAGTACCTATTCCGAA
>group_59_4 42 32 0 0 sg=42 px=0 gx=0
AAGTACCTATTCCGAAGTTCCTATTCTCTA
>group_59_5 42 32 0 0 sg=42 px=0 gx=0
GAAGTACCTATTCCGAAGTTCCTATTCTCT
>group_59_6 42 32 0 0 sg=42 px=0 gx=0
GGGATCTTGAAGTACCTATTCCGAAGTTCC
>group_59_7 42 32 0 0 sg=42 px=0 gx=0
AACTTCGGAATAGGTACTTCAAGATCCCCA
>group_59_8 42 32 0 0 sg=42 px=0 gx=0
ATAGGAACTTCGGAATAGGTACTTCAAGAT
>group_59_9 42 32 0 0 sg=42 px=0 gx=0
TCGGAATAGGTACTTCAAGATCCCCAATTC
>group_61_0 2 30 0 0 sg=2 px=0 gx=0
TAATCAGATAAAATATTTCTAGATTTCAGT
>group_61_1 2 30 0 0 sg=2 px=0 gx=0
ACTGAAATCTAGAAATATTTTATCTGATTA
>group_63_0 22 2 0 0 sg=22 px=0 gx=0
TGGAACCCCCCCCCCCCCCCCCCTGCAGCA
>group_63_1 22 2 0 0 sg=22 px=0 gx=0
CCATTGCTGCAGGGGGGGGGGGGGGGGGGT
>group_63_2 22 2 0 0 sg=22 px=0 gx=0
ACAATGGAACCCCCCCCCCCCCCCCCCTGC
>group_63_3 22 2 0 0 sg=22 px=0 gx=0
AACAATGGAACCCCCCCCCCCCCCCCCCTG
>group_63_4 22 2 0 0 sg=22 px=0 gx=0
CTGCAGGGGGGGGGGGGGGGGGGTTCCATT
>group_63_5 22 2 0 0 sg=22 px=0 gx=0
GAACAATGGAACCCCCCCCCCCCCCCCCCT
>group_63_6 22 2 0 0 sg=22 px=0 gx=0
TGCTGCAGGGGGGGGGGGGGGGGGGTTCCA
>group_63_7 22 2 0 0 sg=22 px=0 gx=0
GCTGCAGGGGGGGGGGGGGGGGGGTTCCAT
>group_63_8 22 2 0 0 sg=22 px=0 gx=0
AGGGGGGGGGGGGGGGGGGTTCCATTGTTC
>group_63_9 22 2 0 0 sg=22 px=0 gx=0
TTGCTGCAGGGGGGGGGGGGGGGGGGTTCC
>group_66_0 18 0 0 0 sg=18 px=0 gx=0
TAGCGCTACCGGACTCAGATCTCGAGCTCA
>group_66_1 18 0 0 0 sg=18 px=0 gx=0
TGAGCTCGAGATCTGAGTCCGGTAGCGCTA
>group_66_2 18 0 0 0 sg=18 px=0 gx=0
GCTACCGGACTCAGATCTCGAGCTCAAGCT
>group_66_3 18 0 0 0 sg=18 px=0 gx=0
TTGAGCTCGAGATCTGAGTCCGGTAGCGCT
>group_66_4 18 0 0 0 sg=18 px=0 gx=0
GAAGCTTGAGCTCGAGATCTGAGTCCGGTA
>group_66_5 18 0 0 0 sg=18 px=0 gx=0
GCTTGAGCTCGAGATCTGAGTCCGGTAGCG
>group_66_6 18 0 0 0 sg=18 px=0 gx=0
AGCTTGAGCTCGAGATCTGAGTCCGGTAGC
>group_66_7 18 0 0 0 sg=18 px=0 gx=0
AGCGCTACCGGACTCAGATCTCGAGCTCAA
>group_66_8 18 0 0 0 sg=18 px=0 gx=0
GCGCTACCGGACTCAGATCTCGAGCTCAAG
>group_66_9 18 0 0 0 sg=18 px=0 gx=0
TACCGGACTCAGATCTCGAGCTCAAGCTTC
>group_70_0 2 5 0 0 sg=2 px=0 gx=0
ATTCTCATGTTTGACAGCTTATCATCGGAT
>group_70_1 2 5 0 0 sg=2 px=0 gx=0
ATCCGATGATAAGCTGTCAAACATGAGAAT
>group_72_0 46 4 0 0 sg=46 px=0 gx=0
AGACCCGCGGAGTGATGGTGATGGTGATGA
>group_72_1 46 4 0 0 sg=46 px=0 gx=0
CCATCACTCCGCGGGTCTGGTGCCACGCGG
>group_72_2 46 4 0 0 sg=46 px=0 gx=0
GTGATGGTGATGACCAGAACCACTAGTTGA
>group_72_3 46 4 0 0 sg=46 px=0 gx=0
ACCGCGTGGCACCAGACCCGCGGAGTGATG
>group_72_4 46 4 0 0 sg=46 px=0 gx=0
TGGTGATGGTGATGACCAGAACCACTAGTT
>group_72_5 46 4 0 0 sg=46 px=0 gx=0
TCACCATCACTCCGCGGGTCTGGTGCCACG
>group_72_6 46 4 0 0 sg=46 px=0 gx=0
GACCCGCGGAGTGATGGTGATGGTGATGAC
>group_72_7 46 4 0 0 sg=46 px=0 gx=0
GGTGATGGTGATGACCAGAACCACTAGTTG
>group_72_8 46 4 0 0 sg=46 px=0 gx=0
CAGACCCGCGGAGTGATGGTGATGGTGATG
>group_72_9 46 4 0 0 sg=46 px=0 gx=0
AACTAGTGGTTCTGGTCATCACCATCACCA
>group_74_0 2 4 0 0 sg=2 px=0 gx=0
CTCTAGATCTGGTACCGAATTCCATGGTCG
>group_74_1 2 4 0 0 sg=2 px=0 gx=0
CGACCATGGAATTCGGTACCAGATCTAGAG
>group_76_0 20 0 0 0 sg=20 px=0 gx=0
CTATGGGGCCTCATGGACCGAGAATCGTAA
>group_76_1 20 0 0 0 sg=20 px=0 gx=0
ATGGGGCCTCATGGACCGAGAATCGTAAGA
>group_76_2 20 0 0 0 sg=20 px=0 gx=0
TTACGATTCTCGGTCCATGAGGCCCCATAG
>group_76_3 20 0 0 0 sg=20 px=0 gx=0
ATCTTACGATTCTCGGTCCATGAGGCCCCA
>group_76_4 20 0 0 0 sg=20 px=0 gx=0
TATGGGGCCTCATGGACCGAGAATCGTAAG
>group_76_5 20 0 0 0 sg=20 px=0 gx=0
TCTTACGATTCTCGGTCCATGAGGCCCCAT
>group_76_6 20 0 0 0 sg=20 px=0 gx=0
CTTACGATTCTCGGTCCATGAGGCCCCATA
>group_76_7 20 0 0 0 sg=20 px=0 gx=0
GGGCCTCATGGACCGAGAATCGTAAGATCT
>group_76_8 20 0 0 0 sg=20 px=0 gx=0
GATTCTCGGTCCATGAGGCCCCATAGATCT
>group_76_9 20 0 0 0 sg=20 px=0 gx=0
TGGGGCCTCATGGACCGAGAATCGTAAGAT
>group_78_0 2 10 0 0 sg=2 px=0 gx=0
TCTTCTCCTTTACTCATATGTATATCTCCT
>group_78_1 2 10 0 0 sg=2 px=0 gx=0
AGGAGATATACATATGAGTAAAGGAGAAGA
>group_82_0 2 2 0 0 sg=2 px=0 gx=0
CCCCGGGAATTCCGGACCGGTACCTGCAGG
>group_82_1 2 2 0 0 sg=2 px=0 gx=0
CCTGCAGGTACCGGTCCGGAATTCCCGGGG
>group_85_0 4 2 0 0 sg=4 px=0 gx=0
AAATCTAGAGCTTATCGATGTCGACGTAGT
>group_85_1 4 2 0 0 sg=4 px=0 gx=0
AACTACGTCGACATCGATAAGCTCTAGATT
>group_85_2 4 2 0 0 sg=4 px=0 gx=0
AATCTAGAGCTTATCGATGTCGACGTAGTT
>group_85_3 4 2 0 0 sg=4 px=0 gx=0
ACTACGTCGACATCGATAAGCTCTAGATTT
>group_86_0 2 3 0 0 sg=2 px=0 gx=0
AGAATTCACTGGCCGTCGTTTTACAACGTC
>group_86_1 2 3 0 0 sg=2 px=0 gx=0
GACGTTGTAAAACGACGGCCAGTGAATTCT
>group_88_0 63448 3 0 63208 sg=240 px=0 gx=63208
GGTGGTCTTCGCCCAGAAGCTGCAGGAGCT
>group_88_1 63448 3 0 63208 sg=240 px=0 gx=63208
CAGCCTGATAAGTCGCACGACAGAAAGAAA
>group_88_2 63448 3 0 63208 sg=240 px=0 gx=63208
ATACGACAGCTCCTGCAGCTTCTGGGCGAA
>group_88_3 63448 3 0 63208 sg=240 px=0 gx=63208
AGAAGCTGCAGGAGCTGTCGTATTCCAGTC
>group_88_4 63448 3 0 63208 sg=240 px=0 gx=63208
AATGATCTATTGGAAGTCGTTGCGTGGATT
>group_88_5 63448 3 0 63208 sg=240 px=0 gx=63208
CCGAGCATCACACCTGACTGGAATACGACA
>group_88_6 63448 3 0 63208 sg=240 px=0 gx=63208
CATCACACCTGACTGGAATACGACAGCTCC
>group_88_7 63448 3 0 63208 sg=240 px=0 gx=63208
TTGCGGCCGCACTCGAGTAACTAGTTAACC
>group_88_8 63448 3 0 63208 sg=240 px=0 gx=63208
CTGACTGGAATACGACAGCTCCTGCAGCTT
>group_88_9 63448 3 0 63208 sg=240 px=0 gx=63208
CGAACTGGTCACTTCTGACCGTGGATAATG
>group_89_0 2 3 0 0 sg=2 px=0 gx=0
CGATGATAAGCTGTCAAACATGAGAATTAG
>group_89_1 2 3 0 0 sg=2 px=0 gx=0
CTAATTCTCATGTTTGACAGCTTATCATCG
>group_90_0 38 2 0 0 sg=38 px=0 gx=0
ACACAGGAAACAGACCATGGCTGGTGACCA
>group_90_1 38 2 0 0 sg=38 px=0 gx=0
GAAACAGACCATGGCTGGTGACCACGTCGT
>group_90_2 38 2 0 0 sg=38 px=0 gx=0
TTCCACGACGTGGTCACCAGCCATGGTCTG
>group_90_3 38 2 0 0 sg=38 px=0 gx=0
TTTCACACAGGAAACAGACCATGGCTGGTG
>group_90_4 38 2 0 0 sg=38 px=0 gx=0
CATTCCACGACGTGGTCACCAGCCATGGTC
>group_90_5 38 2 0 0 sg=38 px=0 gx=0
AATTTCACACAGGAAACAGACCATGGCTGG
>group_90_6 38 2 0 0 sg=38 px=0 gx=0
GACGTGGTCACCAGCCATGGTCTGTTTCCT
>group_90_7 38 2 0 0 sg=38 px=0 gx=0
CAGACCATGGCTGGTGACCACGTCGTGGAA
>group_90_8 38 2 0 0 sg=38 px=0 gx=0
ACCAGCCATGGTCTGTTTCCTGTGTGAAAT
>group_90_9 38 2 0 0 sg=38 px=0 gx=0
TGGTCACCAGCCATGGTCTGTTTCCTGTGT
>group_91_0 14 2 0 0 sg=14 px=0 gx=0
CGTCGACAAGCTTGCGGCCGCACTCGAGGA
>group_91_1 14 2 0 0 sg=14 px=0 gx=0
GATCCTCGAGTGCGGCCGCAAGCTTGTCGA
>group_91_2 14 2 0 0 sg=14 px=0 gx=0
CCGGATCCTCGAGTGCGGCCGCAAGCTTGT
>group_91_3 14 2 0 0 sg=14 px=0 gx=0
ATCCTCGAGTGCGGCCGCAAGCTTGTCGAC
>group_91_4 14 2 0 0 sg=14 px=0 gx=0
GGATCCTCGAGTGCGGCCGCAAGCTTGTCG
>group_91_5 14 2 0 0 sg=14 px=0 gx=0
TCGACAAGCTTGCGGCCGCACTCGAGGATC
>group_91_6 14 2 0 0 sg=14 px=0 gx=0
GTCGACAAGCTTGCGGCCGCACTCGAGGAT
>group_91_7 14 2 0 0 sg=14 px=0 gx=0
CGACAAGCTTGCGGCCGCACTCGAGGATCC
>group_91_8 14 2 0 0 sg=14 px=0 gx=0
CGGATCCTCGAGTGCGGCCGCAAGCTTGTC
>group_91_9 14 2 0 0 sg=14 px=0 gx=0
GACAAGCTTGCGGCCGCACTCGAGGATCCG
>group_96_0 18 8 0 0 sg=18 px=0 gx=0
ATCCGCGAATTCCGGGGATCTAGATAAATA
>group_96_1 18 8 0 0 sg=18 px=0 gx=0
ACTATTTATCTAGATCCCCGGAATTCGCGG
>group_96_2 18 8 0 0 sg=18 px=0 gx=0
TCCGCGAATTCCGGGGATCTAGATAAATAG
>group_96_3 18 8 0 0 sg=18 px=0 gx=0
TTTATCTAGATCCCCGGAATTCGCGGATCC
>group_96_4 18 8 0 0 sg=18 px=0 gx=0
TGTACTATTTATCTAGATCCCCGGAATTCG
>group_96_5 18 8 0 0 sg=18 px=0 gx=0
CCGCGAATTCCGGGGATCTAGATAAATAGT
>group_96_6 18 8 0 0 sg=18 px=0 gx=0
GTACTATTTATCTAGATCCCCGGAATTCGC
>group_96_7 18 8 0 0 sg=18 px=0 gx=0
GATCCGCGAATTCCGGGGATCTAGATAAAT
>group_96_8 18 8 0 0 sg=18 px=0 gx=0
CGCGAATTCCGGGGATCTAGATAAATAGTA
>group_96_9 18 8 0 0 sg=18 px=0 gx=0
CTATTTATCTAGATCCCCGGAATTCGCGGA
>group_97_0 2 2 0 0 sg=2 px=0 gx=0
ATATCGAATTCCTGCAGCCCGGGGGATCCC
>group_97_1 2 2 0 0 sg=2 px=0 gx=0
GGGATCCCCCGGGCTGCAGGAATTCGATAT
>group_98_0 10 11 0 0 sg=10 px=0 gx=0
ATAAAAAGCGAAGCGCGCGGCGGGCGGGAG
>group_98_1 10 11 0 0 sg=10 px=0 gx=0
TAAAAAGCGAAGCGCGCGGCGGGCGGGAGT
>group_98_2 10 11 0 0 sg=10 px=0 gx=0
TATAAAAAGCGAAGCGCGCGGCGGGCGGGA
>group_98_3 10 11 0 0 sg=10 px=0 gx=0
CGACTCCCGCCCGCCGCGCGCTTCGCTTTT
>group_98_4 10 11 0 0 sg=10 px=0 gx=0
GACTCCCGCCCGCCGCGCGCTTCGCTTTTT
>group_98_5 10 11 0 0 sg=10 px=0 gx=0
AAAAAGCGAAGCGCGCGGCGGGCGGGAGTC
>group_98_6 10 11 0 0 sg=10 px=0 gx=0
CTCCCGCCCGCCGCGCGCTTCGCTTTTTAT
>group_98_7 10 11 0 0 sg=10 px=0 gx=0
TCCCGCCCGCCGCGCGCTTCGCTTTTTATA
>group_98_8 10 11 0 0 sg=10 px=0 gx=0
ACTCCCGCCCGCCGCGCGCTTCGCTTTTTA
>group_98_9 10 11 0 0 sg=10 px=0 gx=0
AAAAGCGAAGCGCGCGGCGGGCGGGAGTCG
>group_100_0 692 16 0 518 sg=174 px=0 gx=518
CTATGCTTTCTTTCTAATGAACAAGAAGTA
>group_100_1 692 16 0 518 sg=174 px=0 gx=518
TAATGAACAAGAAGTAAAAAAAGTTGTAAT
>group_100_2 692 16 0 518 sg=174 px=0 gx=518
TTAGATTGCTATGCTTTCTTTCTAATGAAC
>group_100_3 692 16 0 518 sg=174 px=0 gx=518
GGTCTCACTTAATCTTCTGTACTCTGAAGA
>group_100_4 692 16 0 518 sg=174 px=0 gx=518
AGGTCTCACTTAATCTTCTGTACTCTGAAG
>group_100_5 692 16 0 518 sg=174 px=0 gx=518
TATGCTTTCTTTCTAATGAACAAGAAGTAA
>group_100_6 692 16 0 518 sg=174 px=0 gx=518
GTGGGGGATCCGCACAAACGAAGGTCTCAC
>group_100_7 692 16 0 518 sg=174 px=0 gx=518
GCTGGAGACCAACATGTGAGCAAAAGGCCA
>group_100_8 692 16 0 518 sg=174 px=0 gx=518
AGAAAGAAAGCATAGCAATCTAATCTAAGG
>group_100_9 692 16 0 518 sg=174 px=0 gx=518
ACAAGAAGTAAAAAAAGTTGTAATAGAACA
>group_103_0 2 8 0 0 sg=2 px=0 gx=0
ATGATCAGATCTTAAGGCCTAGGTCTAGAG
>group_103_1 2 8 0 0 sg=2 px=0 gx=0
CTCTAGACCTAGGCCTTAAGATCTGATCAT
>group_105_0 6 1 0 0 sg=6 px=0 gx=0
GGAATTCTAGAGTCGCGGCCGCTTCAGTTG
>group_105_1 6 1 0 0 sg=6 px=0 gx=0
ACTGAAGCGGCCGCGACTCTAGAATTCCAA
>group_105_2 6 1 0 0 sg=6 px=0 gx=0
AACTGAAGCGGCCGCGACTCTAGAATTCCA
>group_105_3 6 1 0 0 sg=6 px=0 gx=0
CAACTGAAGCGGCCGCGACTCTAGAATTCC
>group_105_4 6 1 0 0 sg=6 px=0 gx=0
TTGGAATTCTAGAGTCGCGGCCGCTTCAGT
>group_105_5 6 1 0 0 sg=6 px=0 gx=0
TGGAATTCTAGAGTCGCGGCCGCTTCAGTT
>group_110_0 92 3 0 0 sg=92 px=0 gx=0
TTCGTAATCATCAACAATCCGTTCTGCAGC
>group_110_1 92 3 0 0 sg=92 px=0 gx=0
TTGTTGCCATTGCTGCAGAACGGATTGTTG
>group_110_2 92 3 0 0 sg=92 px=0 gx=0
CGTAATCATCAACAATCCGTTCTGCAGCAA
>group_110_3 92 3 0 0 sg=92 px=0 gx=0
CCTGCAAGAAACAATCTCTTCTGCAGGCAT
>group_110_4 92 3 0 0 sg=92 px=0 gx=0
TGCCATTGCTGCAGAACGGATTGTTGATGA
>group_110_5 92 3 0 0 sg=92 px=0 gx=0
GCAACGTTGTTGCCATTGCTGCAGAACGGA
>group_110_6 92 3 0 0 sg=92 px=0 gx=0
AGAAACAATCTCTTCTGCAGGCATCGTGGT
>group_110_7 92 3 0 0 sg=92 px=0 gx=0
TCTGCAGCAATGGCAACAACGTTGCGCAAA
>group_110_8 92 3 0 0 sg=92 px=0 gx=0
CGATGCCTGCAGAAGAGATTGTTTCTTGCA
>group_110_9 92 3 0 0 sg=92 px=0 gx=0
CTTCTGCAGGCATCGTGGTGTCACGCTCGT
>group_111_0 2 6 0 0 sg=2 px=0 gx=0
TACGACTCACTATAGGGAGACCCAAGCTTG
>group_111_1 2 6 0 0 sg=2 px=0 gx=0
CAAGCTTGGGTCTCCCTATAGTGAGTCGTA
>group_113_0 10 4 0 0 sg=10 px=0 gx=0
CGAGCTCGGTAGCAATTCCCGAGGCTGTAG
>group_113_1 10 4 0 0 sg=10 px=0 gx=0
CTCGGTAGCAATTCCCGAGGCTGTAGCCGA
>group_113_2 10 4 0 0 sg=10 px=0 gx=0
GGCTACAGCCTCGGGAATTGCTACCGAGCT
>group_113_3 10 4 0 0 sg=10 px=0 gx=0
GCTCGGTAGCAATTCCCGAGGCTGTAGCCG
>group_113_4 10 4 0 0 sg=10 px=0 gx=0
AGCTCGGTAGCAATTCCCGAGGCTGTAGCC
>group_113_5 10 4 0 0 sg=10 px=0 gx=0
CTACAGCCTCGGGAATTGCTACCGAGCTCG
>group_113_6 10 4 0 0 sg=10 px=0 gx=0
CGGCTACAGCCTCGGGAATTGCTACCGAGC
>group_113_7 10 4 0 0 sg=10 px=0 gx=0
GCTACAGCCTCGGGAATTGCTACCGAGCTC
>group_113_8 10 4 0 0 sg=10 px=0 gx=0
GAGCTCGGTAGCAATTCCCGAGGCTGTAGC
>group_113_9 10 4 0 0 sg=10 px=0 gx=0
TCGGCTACAGCCTCGGGAATTGCTACCGAG
>group_115_0 4 2 0 0 sg=4 px=0 gx=0
AGGAAACAGCTATGACCATGATTACGCCGC
>group_115_1 4 2 0 0 sg=4 px=0 gx=0
GCGGCGTAATCATGGTCATAGCTGTTTCCT
>group_115_2 4 2 0 0 sg=4 px=0 gx=0
CAGGAAACAGCTATGACCATGATTACGCCG
>group_115_3 4 2 0 0 sg=4 px=0 gx=0
CGGCGTAATCATGGTCATAGCTGTTTCCTG
>group_116_0 40 1 0 0 sg=40 px=0 gx=0
GGGTACCGAGCTCGAATTCTTGAAGACGAA
>group_116_1 40 1 0 0 sg=40 px=0 gx=0
TTTCGTCTTCAAGAATTCGAGCTCGGTACC
>group_116_2 40 1 0 0 sg=40 px=0 gx=0
CGAGCTCGAATTCTTGAAGACGAAAGGGCC
>group_116_3 40 1 0 0 sg=40 px=0 gx=0
TCGTCTTCAAGAATTCGAGCTCGGTACCCG
>group_116_4 40 1 0 0 sg=40 px=0 gx=0
CCGAGCTCGAATTCTTGAAGACGAAAGGGC
>group_116_5 40 1 0 0 sg=40 px=0 gx=0
AGGCCCTTTCGTCTTCAAGAATTCGAGCTC
>group_116_6 40 1 0 0 sg=40 px=0 gx=0
CCCGGGTACCGAGCTCGAATTCTTGAAGAC
>group_116_7 40 1 0 0 sg=40 px=0 gx=0
CTTTCGTCTTCAAGAATTCGAGCTCGGTAC
>group_116_8 40 1 0 0 sg=40 px=0 gx=0
TCCCCGGGTACCGAGCTCGAATTCTTGAAG
>group_116_9 40 1 0 0 sg=40 px=0 gx=0
AGCTCGAATTCTTGAAGACGAAAGGGCCTC
>group_118_0 26 4 0 0 sg=26 px=0 gx=0
TTCGAGCTCGGTACCCGGGGGCGCGCCGGA
>group_118_1 26 4 0 0 sg=26 px=0 gx=0
TCGACTCTAGACTTAATTAAGGATCCGGCG
>group_118_2 26 4 0 0 sg=26 px=0 gx=0
GCGCCGGATCCTTAATTAAGTCTAGAGTCG
>group_118_3 26 4 0 0 sg=26 px=0 gx=0
TCGGTACCCGGGGGCGCGCCGGATCCTTAA
>group_118_4 26 4 0 0 sg=26 px=0 gx=0
TTAAGGATCCGGCGCGCCCCCGGGTACCGA
>group_118_5 26 4 0 0 sg=26 px=0 gx=0
GGATCCGGCGCGCCCCCGGGTACCGAGCTC
>group_118_6 26 4 0 0 sg=26 px=0 gx=0
TAAGGATCCGGCGCGCCCCCGGGTACCGAG
>group_118_7 26 4 0 0 sg=26 px=0 gx=0
AATTCGAGCTCGGTACCCGGGGGCGCGCCG
>group_118_8 26 4 0 0 sg=26 px=0 gx=0
GAGCTCGGTACCCGGGGGCGCGCCGGATCC
>group_118_9 26 4 0 0 sg=26 px=0 gx=0
CCGGCGCGCCCCCGGGTACCGAGCTCGAAT
>group_119_0 2 3 0 0 sg=2 px=0 gx=0
TTGTAAAACGACGGCCAGTGCCAAGCTTAT
>group_119_1 2 3 0 0 sg=2 px=0 gx=0
ATAAGCTTGGCACTGGCCGTCGTTTTACAA
>group_120_0 96 1 0 0 sg=96 px=0 gx=0
TGGTCGACGGCCCGGGCGGCCGCATACGAT
>group_120_1 96 1 0 0 sg=96 px=0 gx=0
CGACGGCCCGGGCGGCCGCATACGATTTAG
>group_120_2 96 1 0 0 sg=96 px=0 gx=0
GTGACACTATAGGATCCAAGCTTCTCCCTA
>group_120_3 96 1 0 0 sg=96 px=0 gx=0
ATCGTATGCGGCCGCCCGGGCCGTCGACCA
>group_120_4 96 1 0 0 sg=96 px=0 gx=0
AAGCTTGGATCCTATAGTGTCACCTAAATC
>group_120_5 96 1 0 0 sg=96 px=0 gx=0
CGTATGCGGCCGCCCGGGCCGTCGACCAAT
>group_120_6 96 1 0 0 sg=96 px=0 gx=0
TACGACTCACTATAGGGAGAAGCTTGGATC
>group_120_7 96 1 0 0 sg=96 px=0 gx=0
AGGATCCAAGCTTCTCCCTATAGTGAGTCG
>group_120_8 96 1 0 0 sg=96 px=0 gx=0
AGAATTGGTCGACGGCCCGGGCGGCCGCAT
>group_120_9 96 1 0 0 sg=96 px=0 gx=0
AATTGGTCGACGGCCCGGGCGGCCGCATAC
>group_121_0 18 3 0 0 sg=18 px=0 gx=0
TTTCTGGCGGGAACGGCAATGCTCCTGGCG
>group_121_1 18 3 0 0 sg=18 px=0 gx=0
CAGGAGCATTGCCGTTCCCGCCAGAAATCT
>group_121_2 18 3 0 0 sg=18 px=0 gx=0
GATTTCTGGCGGGAACGGCAATGCTCCTGG
>group_121_3 18 3 0 0 sg=18 px=0 gx=0
TTCTGGCGGGAACGGCAATGCTCCTGGCGG
>group_121_4 18 3 0 0 sg=18 px=0 gx=0
AGGAGCATTGCCGTTCCCGCCAGAAATCTA
>group_121_5 18 3 0 0 sg=18 px=0 gx=0
GCCGCCAGGAGCATTGCCGTTCCCGCCAGA
>group_121_6 18 3 0 0 sg=18 px=0 gx=0
GAGCATTGCCGTTCCCGCCAGAAATCTAGA
>group_121_7 18 3 0 0 sg=18 px=0 gx=0
TCTGGCGGGAACGGCAATGCTCCTGGCGGC
>group_121_8 18 3 0 0 sg=18 px=0 gx=0
CGCCAGGAGCATTGCCGTTCCCGCCAGAAA
>group_121_9 18 3 0 0 sg=18 px=0 gx=0
GGAGCATTGCCGTTCCCGCCAGAAATCTAG
>group_122_0 12 155 0 0 sg=12 px=0 gx=0
ACAAGTTTGTACAAAAAAGCTGAACGAGAA
>group_122_1 12 155 0 0 sg=12 px=0 gx=0
ACCACTTTGTACAAGAAAGCTGAACGAGAA
>group_122_2 12 155 0 0 sg=12 px=0 gx=0
TTTCTCGTTCAGCTTTTTTGTACAAACTTG
>group_122_3 12 155 0 0 sg=12 px=0 gx=0
GTTTCTCGTTCAGCTTTTTTGTACAAACTT
>group_122_4 12 155 0 0 sg=12 px=0 gx=0
AAGTTTGTACAAAAAAGCTGAACGAGAAAC
>group_122_5 12 155 0 0 sg=12 px=0 gx=0
ACGTTTCTCGTTCAGCTTTTTTGTACAAAC
>group_122_6 12 155 0 0 sg=12 px=0 gx=0
CAAGTTTGTACAAAAAAGCTGAACGAGAAA
>group_122_7 12 155 0 0 sg=12 px=0 gx=0
CGTTTCTCGTTCAGCTTTTTTGTACAAACT
>group_122_8 12 155 0 0 sg=12 px=0 gx=0
TTCTCGTTCAGCTTTCTTGTACAAAGTGGT
>group_122_9 12 155 0 0 sg=12 px=0 gx=0
AGTTTGTACAAAAAAGCTGAACGAGAAACG
>group_123_0 2022 2 0 2 sg=2020 px=0 gx=2
GCGAGATCGTGGGTTCGAGTCCCACCTCGT
>group_123_1 2022 2 0 2 sg=2020 px=0 gx=2
GATCTCGCAACCCCAAATGGTCTCTTGGCC
>group_123_2 2022 2 0 2 sg=2020 px=0 gx=2
GAGGTGAAAGTTCATGTTCTCACAAGAGGC
>group_123_3 2022 2 0 2 sg=2020 px=0 gx=2
CTCGACGACGACTCAAATTTTTCACAAGCT
>group_123_4 2022 2 0 2 sg=2020 px=0 gx=2
TCTTAGAATTTCAGAAGTCTATGCGGCCAT
>group_123_5 2022 2 0 2 sg=2020 px=0 gx=2
GGTGTCCACCGTCCGTTCGCCCTGGGAGAC
>group_123_6 2022 2 0 2 sg=2020 px=0 gx=2
NNNNGGATCCCCCCTGCCCGGTTATTATTA
>group_123_7 2022 2 0 2 sg=2020 px=0 gx=2
AGAGGCCAGTAATTTTTTATTCTTCATTCC
>group_123_8 2022 2 0 2 sg=2020 px=0 gx=2
CATTGGCCGGGAAACAGCGCGACCACCCAG
>group_123_9 2022 2 0 2 sg=2020 px=0 gx=2
GTGGGACTCGAACCCACGATCCCGTGACCA
>group_126_0 60 2 0 0 sg=60 px=0 gx=0
TGCCGTTGCTGGCGCCTATATCGCCGACAT
>group_126_1 60 2 0 0 sg=60 px=0 gx=0
TCGGCGATATAGGCGCCAGCAACGGCACCT
>group_126_2 60 2 0 0 sg=60 px=0 gx=0
TGATGTCGGCGATATAGGCGCCAGCAACGG
>group_126_3 60 2 0 0 sg=60 px=0 gx=0
CGTTGCTGGCGCCTATATCGCCGACATCAC
>group_126_4 60 2 0 0 sg=60 px=0 gx=0
AGGTGCCGTTGCTGGCGCCTATATCGCCGA
>group_126_5 60 2 0 0 sg=60 px=0 gx=0
GGCCGGCATCACCGGCGCCACAGGTGCCGT
>group_126_6 60 2 0 0 sg=60 px=0 gx=0
ATGTCGGCGATATAGGCGCCAGCAACGGCA
>group_126_7 60 2 0 0 sg=60 px=0 gx=0
GCCGGCATCACCGGCGCCACAGGTGCCGTT
>group_126_8 60 2 0 0 sg=60 px=0 gx=0
GTCGGCGATATAGGCGCCAGCAACGGCACC
>group_126_9 60 2 0 0 sg=60 px=0 gx=0
ATATAGGCGCCAGCAACGGCACCTGTGGCG
>group_127_0 1138 1 0 0 sg=1138 px=0 gx=0
ATTGCTCAGGACATTTCTGTTAGAAGGAAT
>group_127_1 1138 1 0 0 sg=1138 px=0 gx=0
CTAGTCCTTTTCCCGGGAGATCTGGGTATC
>group_127_2 1138 1 0 0 sg=1138 px=0 gx=0
GGAGTTGGAAAACAATGAAAAGGCCCCCAA
>group_127_3 1138 1 0 0 sg=1138 px=0 gx=0
TTTCTGTTAGAAGGAATCGTTTTCCTTACT
>group_127_4 1138 1 0 0 sg=1138 px=0 gx=0
GAGGAGCAAAAGCTCATTTCTGAAGAGGAC
>group_127_5 1138 1 0 0 sg=1138 px=0 gx=0
TATCCATAAGATTAGCGGATCCTAAGCTTT
>group_127_6 1138 1 0 0 sg=1138 px=0 gx=0
CCGTCCAAGCAGAGGAGCAAAAGCTCATTT
>group_127_7 1138 1 0 0 sg=1138 px=0 gx=0
AGAACAGTTGAAACACAAACTTGAACAGCT
>group_127_8 1138 1 0 0 sg=1138 px=0 gx=0
CCAGCTGGCAATTCCGACGTCTGTGTGGAA
>group_127_9 1138 1 0 0 sg=1138 px=0 gx=0
CGTCGTTTCCGCAACAAGTCCTCTTCAGAA
>group_128_0 4 13 0 0 sg=4 px=0 gx=0
CCGGCGCTGAGGTCTGCCTCGTGAAGAAGG
>group_128_1 4 13 0 0 sg=4 px=0 gx=0
CGGCGCTGAGGTCTGCCTCGTGAAGAAGGT
>group_128_2 4 13 0 0 sg=4 px=0 gx=0
ACCTTCTTCACGAGGCAGACCTCAGCGCCG
>group_128_3 4 13 0 0 sg=4 px=0 gx=0
CCTTCTTCACGAGGCAGACCTCAGCGCCGG
>group_129_0 124 1 0 0 sg=124 px=0 gx=0
GTCGACTCGAGCGAGCTCCCGGGACCAGCT
>group_129_1 124 1 0 0 sg=124 px=0 gx=0
GCTTAATAAAAGGGCGAATTCCAGCACACT
>group_129_2 124 1 0 0 sg=124 px=0 gx=0
TGGTCCCGGGAGCTCGCTCGAGTCGACGCG
>group_129_3 124 1 0 0 sg=124 px=0 gx=0
ATGGGTAGCTGGTCCCGGGAGCTCGCTCGA
>group_129_4 124 1 0 0 sg=124 px=0 gx=0
TTACGCTTAATAAAAGGGCGAATTCCAGCA
>group_129_5 124 1 0 0 sg=124 px=0 gx=0
TAATCTGGAACATCGTATGGGTAGCTGGTC
>group_129_6 124 1 0 0 sg=124 px=0 gx=0
CTGGAACATCGTATGGGTAGCTGGTCCCGG
>group_129_7 124 1 0 0 sg=124 px=0 gx=0
TCGCCCTTTTATTAAGCGTAATCTGGAACA
>group_129_8 124 1 0 0 sg=124 px=0 gx=0
GTGCTGGAATTCGCCCTTTTATTAAGCGTA
>group_129_9 124 1 0 0 sg=124 px=0 gx=0
AGCTGGTCCCGGGAGCTCGCTCGAGTCGAC
>group_130_0 266 1 0 0 sg=266 px=0 gx=0
CATGCAGGTCGACTCTAGAGGATCCGAATT
>group_130_1 266 1 0 0 sg=266 px=0 gx=0
CCAGTTTACCTTCTTCTGCAGCTGCGTAGT
>group_130_2 266 1 0 0 sg=266 px=0 gx=0
CAGAAGAAGGTAAACTGGTAATCTGGATTA
>group_130_3 266 1 0 0 sg=266 px=0 gx=0
CTCACTCATTAGGCACAATTCTCGAGTTTG
>group_130_4 266 1 0 0 sg=266 px=0 gx=0
TCTCGAGTTTGACAGCTTATCATCGACTGC
>group_130_5 266 1 0 0 sg=266 px=0 gx=0
CGTCATAGGCGAAGCTTGAGGCGGAAAACA
>group_130_6 266 1 0 0 sg=266 px=0 gx=0
GTAGTCCGGAACGTCATAGGCGAAGCTTGA
>group_130_7 266 1 0 0 sg=266 px=0 gx=0
TGCAGTCGATGATAAGCTGTCAAACTCGAG
>group_130_8 266 1 0 0 sg=266 px=0 gx=0
TCATTAGGCACAATTCTCGAGTTTGACAGC
>group_130_9 266 1 0 0 sg=266 px=0 gx=0
AGTTTACCTTCTTCTGCAGCTGCGTAGTCC
>group_131_0 216 1 0 0 sg=216 px=0 gx=0
AATAAGCGGATGAATGGCAGAAATTCGTGC
>group_131_1 216 1 0 0 sg=216 px=0 gx=0
GAGAATTTCCGGATGAGCATTCATCAGGCG
>group_131_2 216 1 0 0 sg=216 px=0 gx=0
TGAAAATCTCGTCGAAGCTTGGCTGCAGGT
>group_131_3 216 1 0 0 sg=216 px=0 gx=0
GATGAATGGCAGAAATTCGTGCGCAAACCA
>group_131_4 216 1 0 0 sg=216 px=0 gx=0
TCTCATCCGCCAAAACAGCTGAAAATCTTC
>group_131_5 216 1 0 0 sg=216 px=0 gx=0
AATCTCGTCGAAGCTTGGCTGCAGGTCGAC
>group_131_6 216 1 0 0 sg=216 px=0 gx=0
AATTCTCATGATTCCGTATGGCAATGAAAG
>group_131_7 216 1 0 0 sg=216 px=0 gx=0
GGATGAGAGAAGATTTTCAGCTGTTTTGGC
>group_131_8 216 1 0 0 sg=216 px=0 gx=0
GCCAAAACAGCTGAAAATCTTCTCTCATCC
>group_131_9 216 1 0 0 sg=216 px=0 gx=0
GATGAGAGAAGATTTTCAGCTGTTTTGGCG
>group_132_0 136 4 0 0 sg=136 px=0 gx=0
CCCTCTCCTCGGTCTCGATTCTAGCCATCA
>group_132_1 136 4 0 0 sg=136 px=0 gx=0
GCGAGCTTCAATGGTGATGGTGATGATGGC
>group_132_2 136 4 0 0 sg=136 px=0 gx=0
CTCGGTAAGCCTATCCCTAACCCTCTCCTC
>group_132_3 136 4 0 0 sg=136 px=0 gx=0
CCTCGAGCCAATTCCTCCGATAACTTCGTA
>group_132_4 136 4 0 0 sg=136 px=0 gx=0
AACCCTCTCCTCGGTCTCGATTCTAGCCAT
>group_132_5 136 4 0 0 sg=136 px=0 gx=0
TTCAATGGTGATGGTGATGATGGCTAGAAT
>group_132_6 136 4 0 0 sg=136 px=0 gx=0
CGATTCTAGCCATCATCACCATCACCATTG
>group_132_7 136 4 0 0 sg=136 px=0 gx=0
CGAGGCTGATAGCGAGCTTCAATGGTGATG
>group_132_8 136 4 0 0 sg=136 px=0 gx=0
CTAGAATCGAGACCGAGGAGAGGGTTAGGG
>group_132_9 136 4 0 0 sg=136 px=0 gx=0
CACAGTCGAGGCTGATAGCGAGCTTCAATG
>group_133_0 1136 1 0 300 sg=836 px=0 gx=300
TTATTTTTTACATGCCAATACAGTGTAGGC
>group_133_1 1136 1 0 300 sg=836 px=0 gx=300
GTCCGCGTACAGCCGCGCGCGTACGAAAAA
>group_133_2 1136 1 0 300 sg=836 px=0 gx=300
GTAAACTCGAGTAACCGGCCTCTTCATCGG
>group_133_3 1136 1 0 300 sg=836 px=0 gx=300
ATCATGTCTGGATCTCGAGGACGAAAGGGC
>group_133_4 1136 1 0 300 sg=836 px=0 gx=300
TTACTTTTATCTAATCTAGAGGGTCTGGGT
>group_133_5 1136 1 0 300 sg=836 px=0 gx=300
GATGAAGAGGCCGGTTACTCGAGTTTACCA
>group_133_6 1136 1 0 300 sg=836 px=0 gx=300
CGAGGATCGATCCAGACATGATAAGATACA
>group_133_7 1136 1 0 300 sg=836 px=0 gx=300
TGCTCTACACCAAGCTTCTGGGCGAGTTTA
>group_133_8 1136 1 0 300 sg=836 px=0 gx=300
TGCCAGCTTTCCCCTTTTAAAGGGCAAAAG
>group_133_9 1136 1 0 300 sg=836 px=0 gx=300
GGATACAACGTATGCAATGGGCCAAGCTCC
>group_134_0 56 0 0 0 sg=56 px=0 gx=0
GGTTTTCCAGCCCTCGAGGATCCGGACGTC
>group_134_1 56 0 0 0 sg=56 px=0 gx=0
ACGTCCGGATCCTCGAGGGCTGGAAAACCG
>group_134_2 56 0 0 0 sg=56 px=0 gx=0
GCCCGGTTTTCCAGCCCTCGAGGATCCGGA
>group_134_3 56 0 0 0 sg=56 px=0 gx=0
TTCCAGCCCTCGAGGATCCGGACGTCGACG
>group_134_4 56 0 0 0 sg=56 px=0 gx=0
TCGAGGGCTGGAAAACCGGGCTGCTCAGGG
>group_134_5 56 0 0 0 sg=56 px=0 gx=0
TACGGCCGTCGACGTCCGGATCCTCGAGGG
>group_134_6 56 0 0 0 sg=56 px=0 gx=0
GCCGTCGACGTCCGGATCCTCGAGGGCTGG
>group_134_7 56 0 0 0 sg=56 px=0 gx=0
CCTGAGCAGCCCGGTTTTCCAGCCCTCGAG
>group_134_8 56 0 0 0 sg=56 px=0 gx=0
CCGGTTTTCCAGCCCTCGAGGATCCGGACG
>group_134_9 56 0 0 0 sg=56 px=0 gx=0
GACGTCCGGATCCTCGAGGGCTGGAAAACC
>group_135_0 1168 1 0 122 sg=1046 px=0 gx=122
TACGAAGTTATGGACTAGGCGCGCCAGAAG
>group_135_1 1168 1 0 122 sg=1046 px=0 gx=122
CCGGTGAGCGTCGGAAAGGAATATTCAGCA
>group_135_2 1168 1 0 122 sg=1046 px=0 gx=122
GACTAGGCGCGCCAGAAGAGAGAAAGAAGG
>group_135_3 1168 1 0 122 sg=1046 px=0 gx=122
GTGCCGGCACGTTCACCGGGCTGCATCCGA
>group_135_4 1168 1 0 122 sg=1046 px=0 gx=122
TTGTCGTGACTGGGAAAACCCTGGCGGCCG
>group_135_5 1168 1 0 122 sg=1046 px=0 gx=122
GCGGTCTCGGCCCAATGATAACCCCAAGGG
>group_135_6 1168 1 0 122 sg=1046 px=0 gx=122
CGGAGGCTTTTGACTTTCTGCTAATGTTTA
>group_135_7 1168 1 0 122 sg=1046 px=0 gx=122
GAATACGGGGCAACCTCATGTCGCCTGAAG
>group_135_8 1168 1 0 122 sg=1046 px=0 gx=122
GCCTGAAGAGGACTTCCATTGTTCATTCCA
>group_135_9 1168 1 0 122 sg=1046 px=0 gx=122
GAGACCGCCCTGATCGGCACGTAAGAGGTT
>group_136_0 334 1 0 0 sg=334 px=0 gx=0
GCTGAGTCTTCCAAAGCTTGGCACCACGTG
>group_136_1 334 1 0 0 sg=334 px=0 gx=0
TACCGAGCTCGTCGACGCATGCTGATCTAG
>group_136_2 334 1 0 0 sg=334 px=0 gx=0
GGCACCACGTGTTAATTAAGATCTAGATCA
>group_136_3 334 1 0 0 sg=334 px=0 gx=0
TGCCAAGCTTTGGAAGACTCAGCTTTTGTT
>group_136_4 334 1 0 0 sg=334 px=0 gx=0
TCACTATAGGGCGAATTGGGTCTTCTTCCA
>group_136_5 334 1 0 0 sg=334 px=0 gx=0
CCTCACTAAAGGGAACAAAAGCTGAGTCTT
>group_136_6 334 1 0 0 sg=334 px=0 gx=0
TCGTCGACGCATGCTGATCTAGATCTTAAT
>group_136_7 334 1 0 0 sg=334 px=0 gx=0
ACCCTACTGCAGGAGCGGCCGCCCGGGCCT
>group_136_8 334 1 0 0 sg=334 px=0 gx=0
AGACTCAGCTTTTGTTCCCTTTAGTGAGGG
>group_136_9 334 1 0 0 sg=334 px=0 gx=0
AGCTTTGGAAGACTCAGCTTTTGTTCCCTT
>group_137_0 188 1 0 0 sg=188 px=0 gx=0
CTAGGGGATATATGATGAATCACCTATGAA
>group_137_1 188 1 0 0 sg=188 px=0 gx=0
GGATAAAGAGATGGGTGCATATGAAAAACA
>group_137_2 188 1 0 0 sg=188 px=0 gx=0
GATGGGTGCATATGAAAAACATAAATGCCG
>group_137_3 188 1 0 0 sg=188 px=0 gx=0
AGATGGGTGCATATGAAAAACATAAATGCC
>group_137_4 188 1 0 0 sg=188 px=0 gx=0
TGTTTTTCATATGCACCCATCTCTTTATCC
>group_137_5 188 1 0 0 sg=188 px=0 gx=0
AGCTTCATAGGTGATTCATCATATATCCCC
>group_137_6 188 1 0 0 sg=188 px=0 gx=0
GTGATTCATCATATATCCCCTAGGTCTAGG
>group_137_7 188 1 0 0 sg=188 px=0 gx=0
GTACGGGATCCCTGCAGGCCTCAGGGCCCG
>group_137_8 188 1 0 0 sg=188 px=0 gx=0
GTAAGGATAAAGAGATGGGTGCATATGAAA
>group_137_9 188 1 0 0 sg=188 px=0 gx=0
CCTGCAGGGATCCCGTACTTAATTTTTAAA
>group_138_0 44 0 0 0 sg=44 px=0 gx=0
AGCTTAATTAGTTAACGCATGCCTGCAGGT
>group_138_1 44 0 0 0 sg=44 px=0 gx=0
GATCGAAGCTTAATTAGTTAACGCATGCCT
>group_138_2 44 0 0 0 sg=44 px=0 gx=0
TGCAGGCATGCGTTAACTAATTAAGCTTCG
>group_138_3 44 0 0 0 sg=44 px=0 gx=0
GAAGCTTAATTAGTTAACGCATGCCTGCAG
>group_138_4 44 0 0 0 sg=44 px=0 gx=0
TAACGCATGCCTGCAGGTCGACTCTAGAGG
>group_138_5 44 0 0 0 sg=44 px=0 gx=0
ACGCATGCCTGCAGGTCGACTCTAGAGGAT
>group_138_6 44 0 0 0 sg=44 px=0 gx=0
AATTAGTTAACGCATGCCTGCAGGTCGACT
>group_138_7 44 0 0 0 sg=44 px=0 gx=0
AACGCATGCCTGCAGGTCGACTCTAGAGGA
>group_138_8 44 0 0 0 sg=44 px=0 gx=0
TCCTCTAGAGTCGACCTGCAGGCATGCGTT
>group_138_9 44 0 0 0 sg=44 px=0 gx=0
GCTTAATTAGTTAACGCATGCCTGCAGGTC
>group_139_0 43 0 0 0 sg=43 px=0 gx=0
GGGCCTAGGCAGCTGGACGTCCAGCTGCCT
>group_139_1 43 0 0 0 sg=43 px=0 gx=0
AGCTGCCTAGGCCCCTTAAGTGACCGGCAG
>group_139_2 43 0 0 0 sg=43 px=0 gx=0
GGTCACTTAAGGGGCCTAGGCAGCTGGACG
>group_139_3 43 0 0 0 sg=43 px=0 gx=0
GTCACTTAAGGGGCCTAGGCAGCTGGACGT
>group_139_4 43 0 0 0 sg=43 px=0 gx=0
CTGCCGGTCACTTAAGGGGCCTAGGCAGCT
>group_139_5 43 0 0 0 sg=43 px=0 gx=0
TGCCGGTCACTTAAGGGGCCTAGGCAGCTG
>group_139_6 43 0 0 0 sg=43 px=0 gx=0
CAGCTGGACGTCCAGCTGCCTAGGCCCCTT
>group_139_7 43 0 0 0 sg=43 px=0 gx=0
GGCCTAGGCAGCTGGACGTCCAGCTGCCTA
>group_139_8 43 0 0 0 sg=43 px=0 gx=0
ACTTAAGGGGCCTAGGCAGCTGGACGTCCA
>group_139_9 43 0 0 0 sg=43 px=0 gx=0
GCTTAAGGGGCCTAGGCAGCTGGACGTCCA
>group_140_0 56 0 0 0 sg=56 px=0 gx=0
ATCCATATGAATTCGTCGACACTAGTAAGC
>group_140_1 56 0 0 0 sg=56 px=0 gx=0
TCTCGGTACCAAGCTTACTAGTGTCGACGA
>group_140_2 56 0 0 0 sg=56 px=0 gx=0
ATGGATCCATATGAATTCGTCGACACTAGT
>group_140_3 56 0 0 0 sg=56 px=0 gx=0
GTCGACACTAGTAAGCTTGGTACCGAGATC
>group_140_4 56 0 0 0 sg=56 px=0 gx=0
TCGACGAATTCATATGGATCCATGCATCTA
>group_140_5 56 0 0 0 sg=56 px=0 gx=0
AGATCTCGGTACCAAGCTTACTAGTGTCGA
>group_140_6 56 0 0 0 sg=56 px=0 gx=0
TACCAAGCTTACTAGTGTCGACGAATTCAT
>group_140_7 56 0 0 0 sg=56 px=0 gx=0
GATCTCGGTACCAAGCTTACTAGTGTCGAC
>group_140_8 56 0 0 0 sg=56 px=0 gx=0
TCGACACTAGTAAGCTTGGTACCGAGATCT
>group_140_9 56 0 0 0 sg=56 px=0 gx=0
CATATGAATTCGTCGACACTAGTAAGCTTG
>group_141_0 44 1 0 0 sg=44 px=0 gx=0
ACAAGGACTGCTCCCAAAGATCTGATCATA
>group_141_1 44 1 0 0 sg=44 px=0 gx=0
CGCGGATGCATATGATCAGATCTTTGGGAG
>group_141_2 44 1 0 0 sg=44 px=0 gx=0
TGCATATGATCAGATCTTTGGGAGCAGTCC
>group_141_3 44 1 0 0 sg=44 px=0 gx=0
ATCAGATCTTTGGGAGCAGTCCTTGTGCGC
>group_141_4 44 1 0 0 sg=44 px=0 gx=0
GCACAAGGACTGCTCCCAAAGATCTGATCA
>group_141_5 44 1 0 0 sg=44 px=0 gx=0
ATATGATCAGATCTTTGGGAGCAGTCCTTG
>group_141_6 44 1 0 0 sg=44 px=0 gx=0
TATGATCAGATCTTTGGGAGCAGTCCTTGT
>group_141_7 44 1 0 0 sg=44 px=0 gx=0
AGGACTGCTCCCAAAGATCTGATCATATGC
>group_141_8 44 1 0 0 sg=44 px=0 gx=0
AGCGCACAAGGACTGCTCCCAAAGATCTGA
>group_141_9 44 1 0 0 sg=44 px=0 gx=0
GGACTGCTCCCAAAGATCTGATCATATGCA
>group_142_0 318 0 0 0 sg=318 px=0 gx=0
CATGGGAATTCAGTACATTAAAAACGTCCG
>group_142_1 318 0 0 0 sg=318 px=0 gx=0
GGAGAGGACAGGCCCGGGGATCCCGGGGGG
>group_142_2 318 0 0 0 sg=318 px=0 gx=0
TTTGACTCCATGGGAATTCAGTACATTAAA
>group_142_3 318 0 0 0 sg=318 px=0 gx=0
GTCGATCGACTCTAGAGGATCCGTTGTTCG
>group_142_4 318 0 0 0 sg=318 px=0 gx=0
TCTAATTCCTAAAACCAAAATCCAGGGGAG
>group_142_5 318 0 0 0 sg=318 px=0 gx=0
CGGGCCTGTCCTCTCCAAATGAAATGAACT
>group_142_6 318 0 0 0 sg=318 px=0 gx=0
GGGAGCTCGAATTCAAGCTTGGGCTGAGTG
>group_142_7 318 0 0 0 sg=318 px=0 gx=0
CAAGCTTGGGCTGAGTGGCTCCTTCAACGT
>group_142_8 318 0 0 0 sg=318 px=0 gx=0
ATCTTTGACTCCATGGGAATTCAGTACATT
>group_142_9 318 0 0 0 sg=318 px=0 gx=0
ATCGACTCTAGAGGATCCGTTGTTCGGTCG
>group_143_0 788 0 0 0 sg=788 px=0 gx=0
TTTTTATTTATGCAGAGGCCGAGGCGCCTC
>group_143_1 788 0 0 0 sg=788 px=0 gx=0
GCTCTCCTGCTCCCATCCTGGAGACTGCAC
>group_143_2 788 0 0 0 sg=788 px=0 gx=0
AAAGCCCCTCAGCCAGGTGAGGAGATGAGG
>group_143_3 788 0 0 0 sg=788 px=0 gx=0
CGCGGGCCTTCTATGAAAGGTTGGGCTTCG
>group_143_4 788 0 0 0 sg=788 px=0 gx=0
GGGCCTTCTATGAAAGGTTGGGCTTCGGAA
>group_143_5 788 0 0 0 sg=788 px=0 gx=0
CAGATGGAATATGGGGTCTCAGCATCACTT
>group_143_6 788 0 0 0 sg=788 px=0 gx=0
CCCCTTCCCTGCACCTACATTGGGGAAGTC
>group_143_7 788 0 0 0 sg=788 px=0 gx=0
CTCTGATCCCAAAGCCCCTCAGCCAGGTGA
>group_143_8 788 0 0 0 sg=788 px=0 gx=0
AGGTGAGGAGATGAGGTGAGGACGCCACGC
>group_143_9 788 0 0 0 sg=788 px=0 gx=0
CATAGAAGGCCCGCGCTGGAGGATCATCCA
>group_144_0 38 1 0 0 sg=38 px=0 gx=0
ACAAGCATCGAGCTCTCATTGTTTGCCTCC
>group_144_1 38 1 0 0 sg=38 px=0 gx=0
AGGGAGGCAAACAATGAGAGCTCGATGCTT
>group_144_2 38 1 0 0 sg=38 px=0 gx=0
AAACAATGAGAGCTCGATGCTTGTAAACCG
>group_144_3 38 1 0 0 sg=38 px=0 gx=0
TGAGAGCTCGATGCTTGTAAACCGTTTTGT
>group_144_4 38 1 0 0 sg=38 px=0 gx=0
CAATGAGAGCTCGATGCTTGTAAACCGTTT
>group_144_5 38 1 0 0 sg=38 px=0 gx=0
CAGCAGGGAGGCAAACAATGAGAGCTCGAT
>group_144_6 38 1 0 0 sg=38 px=0 gx=0
CAAACAATGAGAGCTCGATGCTTGTAAACC
>group_144_7 38 1 0 0 sg=38 px=0 gx=0
GGGAGGCAAACAATGAGAGCTCGATGCTTG
>group_144_8 38 1 0 0 sg=38 px=0 gx=0
TACAAGCATCGAGCTCTCATTGTTTGCCTC
>group_144_9 38 1 0 0 sg=38 px=0 gx=0
CAAAACGGTTTACAAGCATCGAGCTCTCAT
>group_145_0 258 0 0 0 sg=258 px=0 gx=0
CCAATCGAGCCATGTCGTCGTCCGGAAATG
>group_145_1 258 0 0 0 sg=258 px=0 gx=0
GGTCATTACTGGATCTGGAGCTGTAATATA
>group_145_2 258 0 0 0 sg=258 px=0 gx=0
TATCGCGGGTGATCCCCCCTCGGACTAGAG
>group_145_3 258 0 0 0 sg=258 px=0 gx=0
CCCGGGAGCTCGAATTCGAAGCTTCGATCC
>group_145_4 258 0 0 0 sg=258 px=0 gx=0
ATTTGATATGCCTCCGAATTGGATCGAAGC
>group_145_5 258 0 0 0 sg=258 px=0 gx=0
CCCTCGGACTAGAGTCGCAAAAGAAAAACG
>group_145_6 258 0 0 0 sg=258 px=0 gx=0
GCCATGTCGTCGTCCGGAAATGGCTTACGA
>group_145_7 258 0 0 0 sg=258 px=0 gx=0
GTCCCTAGCGCCGATGGTAGTGTGGGGTCT
>group_145_8 258 0 0 0 sg=258 px=0 gx=0
GCTCCAGATCCAGTAATGACCTCAGAACTC
>group_145_9 258 0 0 0 sg=258 px=0 gx=0
TTTTTATATTACAGCTCCAGATCCAGTAAT
>group_146_0 246 0 0 0 sg=246 px=0 gx=0
TGCCAAGCTAACCCTCACTAAAGGGAGAGA
>group_146_1 246 0 0 0 sg=246 px=0 gx=0
CAAGCTTGTCTCTCCCTTTAGTGAGGGTTA
>group_146_2 246 0 0 0 sg=246 px=0 gx=0
CCCGAAAAGTGCCACCTGGACGCGCCCTGT
>group_146_3 246 0 0 0 sg=246 px=0 gx=0
TCGACCTGCAGGCATGCAAGCTTGTCTCTC
>group_146_4 246 0 0 0 sg=246 px=0 gx=0
GCGCGTCCAGGTGGCACTTTTCGGGGAAAT
>group_146_5 246 0 0 0 sg=246 px=0 gx=0
TGCCGGAAGCTAGAGTAAGTAGTTCGCCAG
>group_146_6 246 0 0 0 sg=246 px=0 gx=0
TGCAAGCTTGTCTCTCCCTTTAGTGAGGGT
>group_146_7 246 0 0 0 sg=246 px=0 gx=0
ACCTATCTCAGCGATCTGTCTATTTTCGTT
>group_146_8 246 0 0 0 sg=246 px=0 gx=0
CTTACTCTAGCTTCCGGCAACAATTAATAG
>group_146_9 246 0 0 0 sg=246 px=0 gx=0
CCAGTCTATTAATTGTTGCCGGAAGCTAGA
>group_147_0 100 1 0 0 sg=100 px=0 gx=0
AATCGGATCTGGTTCCGCGTTCTAGATCAA
>group_147_1 100 1 0 0 sg=100 px=0 gx=0
TTCCAATAACCTAGTATAGGGGCCATGGTC
>group_147_2 100 1 0 0 sg=100 px=0 gx=0
TATAGGGGCCATGGTCCGCGGCCTAGGCTA
>group_147_3 100 1 0 0 sg=100 px=0 gx=0
TCCAAAATCGGATCTGGTTCCGCGTTCTAG
>group_147_4 100 1 0 0 sg=100 px=0 gx=0
TTGTACAAACTTGTTGATCTAGAACGCGGA
>group_147_5 100 1 0 0 sg=100 px=0 gx=0
CGCGGACCATGGCCCCTATACTAGGTTATT
>group_147_6 100 1 0 0 sg=100 px=0 gx=0
GATCTGGTTCCGCGTTCTAGATCAACAAGT
>group_147_7 100 1 0 0 sg=100 px=0 gx=0
TTTTTTGTACAAACTTGTTGATCTAGAACG
>group_147_8 100 1 0 0 sg=100 px=0 gx=0
CCAAAATCGGATCTGGTTCCGCGTTCTAGA
>group_147_9 100 1 0 0 sg=100 px=0 gx=0
AAACTTGTTGATCTAGAACGCGGAACCAGA
>group_148_0 1300 1 0 0 sg=1300 px=0 gx=0
CCTACGACGATGCCACCAAGACCTTCACCG
>group_148_1 1300 1 0 0 sg=1300 px=0 gx=0
CTCATGGACGAGAAGACCACCGGGTGGCGG
>group_148_2 1300 1 0 0 sg=1300 px=0 gx=0
CGTTGGCGTACTGCTTGAAGGCCTTCTCTG
>group_148_3 1300 1 0 0 sg=1300 px=0 gx=0
GGGGCAACGCGAGCCTATCGATGAAAATCT
>group_148_4 1300 1 0 0 sg=1300 px=0 gx=0
GATCAACGGAAAAACGCTGAAGGGCGAAAC
>group_148_5 1300 1 0 0 sg=1300 px=0 gx=0
TGATCACCAGTTTGTATGTGGTGACTGCGG
>group_148_6 1300 1 0 0 sg=1300 px=0 gx=0
CGTTGCCCCTGGGGATGGTGCTCCAAGCGG
>group_148_7 1300 1 0 0 sg=1300 px=0 gx=0
TAATTCCAGGCAGTCTAGAGGATGGTCCAC
>group_148_8 1300 1 0 0 sg=1300 px=0 gx=0
GTGGCATCGTCGTAGGTCCACACTCCGTCC
>group_148_9 1300 1 0 0 sg=1300 px=0 gx=0
TTAACACCCCCGCAGTCACCACATACAAAC
>group_149_0 116 1 0 0 sg=116 px=0 gx=0
TGAAAGACGCGCAGACTAGCAGCGGTCTGG
>group_149_1 116 1 0 0 sg=116 px=0 gx=0
CGCAGACTAGCAGCGGTCTGGAAGTTCTGT
>group_149_2 116 1 0 0 sg=116 px=0 gx=0
AAAGACGCGCAGACTAGCAGCGGTCTGGAA
>group_149_3 116 1 0 0 sg=116 px=0 gx=0
CACACCATCACCACCATCACAGCAGCGGCA
>group_149_4 116 1 0 0 sg=116 px=0 gx=0
TCACCACCATCACAGCAGCGGCATGAAAAT
>group_149_5 116 1 0 0 sg=116 px=0 gx=0
AGCGGCATGAAAATCGAAGAAGGTAAACTG
>group_149_6 116 1 0 0 sg=116 px=0 gx=0
TTACCAGTTTACCTTCTTCGATTTTCATGC
>group_149_7 116 1 0 0 sg=116 px=0 gx=0
ACCATCACCACCATCACAGCAGCGGCATGA
>group_149_8 116 1 0 0 sg=116 px=0 gx=0
TCACAGCAGCGGCATGAAAATCGAAGAAGG
>group_149_9 116 1 0 0 sg=116 px=0 gx=0
AGCAGCGGCATGAAAATCGAAGAAGGTAAA
>group_150_0 104 1 0 0 sg=104 px=0 gx=0
CCGCATTAAAGCTTCAAATTTATGAATCTA
>group_150_1 104 1 0 0 sg=104 px=0 gx=0
TCTGTATAATAGATTCATAAATTTGAAGCT
>group_150_2 104 1 0 0 sg=104 px=0 gx=0
GGCCCTTTCGTCTTCAAGAATTCAAAAATT
>group_150_3 104 1 0 0 sg=104 px=0 gx=0
AGCAAATAAATTTTTGAATTCTTGAAGACG
>group_150_4 104 1 0 0 sg=104 px=0 gx=0
CTGTATAATAGATTCATAAATTTGAAGCTT
>group_150_5 104 1 0 0 sg=104 px=0 gx=0
TGATAAACTACCGCATTAAAGCTTCAAATT
>group_150_6 104 1 0 0 sg=104 px=0 gx=0
TAAATTTTTGAATTCTTGAAGACGAAAGGG
>group_150_7 104 1 0 0 sg=104 px=0 gx=0
CTACCGCATTAAAGCTTCAAATTTATGAAT
>group_150_8 104 1 0 0 sg=104 px=0 gx=0
AAACTACCGCATTAAAGCTTCAAATTTATG
>group_150_9 104 1 0 0 sg=104 px=0 gx=0
TGAAGCTTTAATGCGGTAGTTTATCACAGT
>group_151_0 322 1 0 0 sg=322 px=0 gx=0
TGAGCAGAGATCTCGACTCTAGGGGGATCT
>group_151_1 322 1 0 0 sg=322 px=0 gx=0
ACGTATTTCAGTGTCGAAAGATCTCCAGTC
>group_151_2 322 1 0 0 sg=322 px=0 gx=0
CCGTCACCGAGATCTAACGTTACTGAAATC
>group_151_3 322 1 0 0 sg=322 px=0 gx=0
TCCCATGGGCGGCCGCCTGCAGACCAGGTC
>group_151_4 322 1 0 0 sg=322 px=0 gx=0
GACGGCCAGTGAATTCGAGCTCGGTACCGT
>group_151_5 322 1 0 0 sg=322 px=0 gx=0
TGTTTGATGATTTCAGTAACGTTAGATCTC
>group_151_6 322 1 0 0 sg=322 px=0 gx=0
GACCAGGTCTGACTGGAGATCTTTCGACAC
>group_151_7 322 1 0 0 sg=322 px=0 gx=0
CTATAGGGCGACATATGATCGATGATATCC
>group_151_8 322 1 0 0 sg=322 px=0 gx=0
GAGCTCGGTACCGTAATACGACTCACTATA
>group_151_9 322 1 0 0 sg=322 px=0 gx=0
TACCCCGCTTGAGCAGAGATCTCGACTCTA
>group_152_0 808 0 436 0 sg=372 px=436 gx=0
GCATAACTCACCAGTCACAGAAAAGCATCT
>group_152_1 808 0 436 0 sg=372 px=436 gx=0
GAAGCAGGGTTATGCAGCGGAAAAGCGCTC
>group_152_2 808 0 436 0 sg=372 px=436 gx=0
GTGGATATTGATGAGCGTCCCGACTAAGAA
>group_152_3 808 0 436 0 sg=372 px=436 gx=0
GCAGCGGAAAAGCGCTCTTCCGCTTCCTCG
>group_152_4 808 0 436 0 sg=372 px=436 gx=0
TATGAACAGCAAATGTTTATGTATGGCAAA
>group_152_5 808 0 436 0 sg=372 px=436 gx=0
TTAGAAAACAATAAACCCTTGCATAACTCA
>group_152_6 808 0 436 0 sg=372 px=436 gx=0
TTTGGTTTGGTGTAGTCTTTTTTTAAGCTG
>group_152_7 808 0 436 0 sg=372 px=436 gx=0
GCACCATATCCCCGACCGATGATTTTTAAG
>group_152_8 808 0 436 0 sg=372 px=436 gx=0
GCTTCTTTGCCATACATAAACATTTGCTGT
>group_152_9 808 0 436 0 sg=372 px=436 gx=0
TGCTTTTCTGTGACTGGTGAGTTATGCAAG
>group_153_0 110 1 0 0 sg=110 px=0 gx=0
GCAGTTTAAATTCTTGAAGACGAAAGGGCC
>group_153_1 110 1 0 0 sg=110 px=0 gx=0
CTTTCGTCTTCAAGAATTTAAACTGCATCC
>group_153_2 110 1 0 0 sg=110 px=0 gx=0
TTTAATAAGTAAGTTAAGGGAGCAGCGTTG
>group_153_3 110 1 0 0 sg=110 px=0 gx=0
GAAAAACAAGTTAAGGGATGCAGTTTAAAT
>group_153_4 110 1 0 0 sg=110 px=0 gx=0
GTTAAGGGATGCAGTTTAAATTCTTGAAGA
>group_153_5 110 1 0 0 sg=110 px=0 gx=0
CCCGTGGCCAGGACCCAACGCTGCTCCCTT
>group_153_6 110 1 0 0 sg=110 px=0 gx=0
GAATTTAAACTGCATCCCTTAACTTGTTTT
>group_153_7 110 1 0 0 sg=110 px=0 gx=0
ACGCTGCTCCCTTAACTTACTTATTAAATA
>group_153_8 110 1 0 0 sg=110 px=0 gx=0
TCAAGAATTTAAACTGCATCCCTTAACTTG
>group_153_9 110 1 0 0 sg=110 px=0 gx=0
CTGCTCCCTTAACTTACTTATTAAATAATT
>group_154_0 86 0 0 0 sg=86 px=0 gx=0
ATCCCGGGTCGACGCGTACGATATCGATGT
>group_154_1 86 0 0 0 sg=86 px=0 gx=0
GCGTACGATATCGATGTCTAGATCTCCAGT
>group_154_2 86 0 0 0 sg=86 px=0 gx=0
AGCTTCGAATTCGTAATCATGTCATAGCTG
>group_154_3 86 0 0 0 sg=86 px=0 gx=0
TGGAGATCTAGACATCGATATCGTACGCGT
>group_154_4 86 0 0 0 sg=86 px=0 gx=0
GGGTCGACGCGTACGATATCGATGTCTAGA
>group_154_5 86 0 0 0 sg=86 px=0 gx=0
ATTACGAATTCGAAGCTTAAGGCCTCCATG
>group_154_6 86 0 0 0 sg=86 px=0 gx=0
GCTATGACATGATTACGAATTCGAAGCTTA
>group_154_7 86 0 0 0 sg=86 px=0 gx=0
ACATGATTACGAATTCGAAGCTTAAGGCCT
>group_154_8 86 0 0 0 sg=86 px=0 gx=0
ATCGATATCGTACGCGTCGACCCGGGATCC
>group_154_9 86 0 0 0 sg=86 px=0 gx=0
AACAGCTATGACATGATTACGAATTCGAAG
>group_155_0 11568 1 0 0 sg=11568 px=0 gx=0
GAAAACAAATTTTTAAAATTTCCATTGTTT
>group_155_1 11568 1 0 0 sg=11568 px=0 gx=0
ATAATTACACTTCCACAATATAAACACTCT
>group_155_2 11568 1 0 0 sg=11568 px=0 gx=0
ATGTTTACATCTTGTTTATAGAGAATTAAA
>group_155_3 11568 1 0 0 sg=11568 px=0 gx=0
ATCTCAACCGTCGGAAAAACAATTAACGGT
>group_155_4 11568 1 0 0 sg=11568 px=0 gx=0
AATGGATTTTGTTCCGTTGATGTTTGTATA
>group_155_5 11568 1 0 0 sg=11568 px=0 gx=0
TGGAAATGATTACCACTCCTCATGATGCTA
>group_155_6 11568 1 0 0 sg=11568 px=0 gx=0
AATAATATCTCTTGAGATAATTAAACTTTT
>group_155_7 11568 1 0 0 sg=11568 px=0 gx=0
TTATTATTATACCAACTATCGATATAACAA
>group_155_8 11568 1 0 0 sg=11568 px=0 gx=0
AAAACTTTATTTGTTCATGAGATGTTATTG
>group_155_9 11568 1 0 0 sg=11568 px=0 gx=0
ATCAGCTGGTATCAAGTCCCCAAACAAAAG
>group_156_0 44 1 0 0 sg=44 px=0 gx=0
CAAACTTGTTTGATTAGAGTCCCCCGTGTT
>group_156_1 44 1 0 0 sg=44 px=0 gx=0
GTTTGATTAGAGTCCCCCGTGTTCTCTCCA
>group_156_2 44 1 0 0 sg=44 px=0 gx=0
TTGGAGAGAACACGGGGGACTCTAATCAAA
>group_156_3 44 1 0 0 sg=44 px=0 gx=0
TTTGATTAGAGTCCCCCGTGTTCTCTCCAA
>group_156_4 44 1 0 0 sg=44 px=0 gx=0
GTACAAACTTGTTTGATTAGAGTCCCCCGT
>group_156_5 44 1 0 0 sg=44 px=0 gx=0
TGGAGAGAACACGGGGGACTCTAATCAAAC
>group_156_6 44 1 0 0 sg=44 px=0 gx=0
TTCATTTGGAGAGAACACGGGGGACTCTAA
>group_156_7 44 1 0 0 sg=44 px=0 gx=0
GAACACGGGGGACTCTAATCAAACAAGTTT
>group_156_8 44 1 0 0 sg=44 px=0 gx=0
TGATTAGAGTCCCCCGTGTTCTCTCCAAAT
>group_156_9 44 1 0 0 sg=44 px=0 gx=0
ACACGGGGGACTCTAATCAAACAAGTTTGT
>group_157_0 88 0 0 0 sg=88 px=0 gx=0
CGAGGACGCGTCGACATAAGCCTGTTCGGT
>group_157_1 88 0 0 0 sg=88 px=0 gx=0
ACCGAACAGGCTTATGTCGACGCGTCCTCG
>group_157_2 88 0 0 0 sg=88 px=0 gx=0
TCGGCTTCCCGGCCGACGCGTCAATTCGAT
>group_157_3 88 0 0 0 sg=88 px=0 gx=0
TCCCGGCCGACGCGTCAATTCGATCCTGCT
>group_157_4 88 0 0 0 sg=88 px=0 gx=0
GGGCCCGGTACCGAGGACGCGTCGACATAA
>group_157_5 88 0 0 0 sg=88 px=0 gx=0
TCAGCAGGATCGAATTGACGCGTCGGCCGG
>group_157_6 88 0 0 0 sg=88 px=0 gx=0
CGAGATCGGCTTCCCGGCCGACGCGTCAAT
>group_157_7 88 0 0 0 sg=88 px=0 gx=0
CCCGGTACCGAGGACGCGTCGACATAAGCC
>group_157_8 88 0 0 0 sg=88 px=0 gx=0
AACAGGCTTATGTCGACGCGTCCTCGGTAC
>group_157_9 88 0 0 0 sg=88 px=0 gx=0
CCGAGGACGCGTCGACATAAGCCTGTTCGG
>group_158_0 2600 1 0 0 sg=2600 px=0 gx=0
CTACACCACCTCCTTATCAAGATCCAAACT
>group_158_1 2600 1 0 0 sg=2600 px=0 gx=0
TTAATGAATTTATGTAATTTTTTAAATAAT
>group_158_2 2600 1 0 0 sg=2600 px=0 gx=0
CTGGAACGGGAGCCTCGAGAATGGTGAGTT
>group_158_3 2600 1 0 0 sg=2600 px=0 gx=0
GGAGAATTCGCTGGATCGTAGTAAAACTGG
>group_158_4 2600 1 0 0 sg=2600 px=0 gx=0
GATGATTATTAAAATGTTTAAGAAAATTAA
>group_158_5 2600 1 0 0 sg=2600 px=0 gx=0
CTCGAGGCTCCCGTTCCAGGAGCAGTACTT
>group_158_6 2600 1 0 0 sg=2600 px=0 gx=0
GTTTAATCAATCTACGTGTCCATCACCAAG
>group_158_7 2600 1 0 0 sg=2600 px=0 gx=0
TTCTACAACTTATAGCTTACAATATTAGTC
>group_158_8 2600 1 0 0 sg=2600 px=0 gx=0
AACGCCTACTAGTCGGCCGTACGGGCCCTT
>group_158_9 2600 1 0 0 sg=2600 px=0 gx=0
CAGTTAGGAGATATGTTGGGAGGACAAGAA
>group_159_0 154 1 0 0 sg=154 px=0 gx=0
GTTGGCCGGGGGACTGTTGGGCGCCATCTC
>group_159_1 154 1 0 0 sg=154 px=0 gx=0
CGCCCAACAGTCCCCCGGCCAACGGGCCTG
>group_159_2 154 1 0 0 sg=154 px=0 gx=0
CCCCCGGCCAACGGGCCTGCCACCATACCC
>group_159_3 154 1 0 0 sg=154 px=0 gx=0
TGGACCTGCAGGCATGCAAGCTTGGCACTG
>group_159_4 154 1 0 0 sg=154 px=0 gx=0
CCAACAGTCCCCCGGCCAACGGGCCTGCCA
>group_159_5 154 1 0 0 sg=154 px=0 gx=0
CACTATAGGGAATTCTCATGTTTGACAGCT
>group_159_6 154 1 0 0 sg=154 px=0 gx=0
CAAACATGAGAATTCCCTATAGTGAGTCGT
>group_159_7 154 1 0 0 sg=154 px=0 gx=0
CCCGGCCAACGGGCCTGCCACCATACCCAC
>group_159_8 154 1 0 0 sg=154 px=0 gx=0
GCTTGCATGCCTGCAGGTCCAGCTGCGGTA
>group_159_9 154 1 0 0 sg=154 px=0 gx=0
TGAGAATTCCCTATAGTGAGTCGTATTAAA
>group_160_0 280 1 0 0 sg=280 px=0 gx=0
ACGAGGCAGACCTCACACAGGTGCGGTTGC
>group_160_1 280 1 0 0 sg=280 px=0 gx=0
AACACCTTCTTCACGAGGCAGACCTCACCC
>group_160_2 280 1 0 0 sg=280 px=0 gx=0
CTTGAAGACGAAAGGGTGAGGTCTGCCTCG
>group_160_3 280 1 0 0 sg=280 px=0 gx=0
ACACCGCATAGGAAGATCTAGGAGTAAGAA
>group_160_4 280 1 0 0 sg=280 px=0 gx=0
GGCGTATCACGAGGCCCAGCAACCGCACCT
>group_160_5 280 1 0 0 sg=280 px=0 gx=0
TCACCCTTTCGTCTTCAAGAATAAAAGGAT
>group_160_6 280 1 0 0 sg=280 px=0 gx=0
AATAGGCGTATCACGAGGCCCAGCAACCGC
>group_160_7 280 1 0 0 sg=280 px=0 gx=0
GCAGACCTCACCCTTTCGTCTTCAAGAATA
>group_160_8 280 1 0 0 sg=280 px=0 gx=0
GAATAGATCCGCCTACCTTTCACGAGTTGC
>group_160_9 280 1 0 0 sg=280 px=0 gx=0
GAGGCAGACCTCACCCTTTCGTCTTCAAGA
>group_161_0 166 1 0 0 sg=166 px=0 gx=0
TAAAGGGAAGCGGCCGCTGCAGGGGGGGGG
>group_161_1 166 1 0 0 sg=166 px=0 gx=0
AGGGGGGGGGGGGGGGGGGGTTTTTTTTTT
>group_161_2 166 1 0 0 sg=166 px=0 gx=0
AAAAAAACCCCCCCCCCCCCCCCCCCTGCA
>group_161_3 166 1 0 0 sg=166 px=0 gx=0
CACGCGTGATCTGGTTACCACTAAACCAGC
>group_161_4 166 1 0 0 sg=166 px=0 gx=0
ATAGGCTAGCCTCGAGAATTCACGCGTGAT
>group_161_5 166 1 0 0 sg=166 px=0 gx=0
AGAATTCACGCGTGATCTGGTTACCACTAA
>group_161_6 166 1 0 0 sg=166 px=0 gx=0
AGGGAAGCGGCCGCTGCAGGGGGGGGGGGG
>group_161_7 166 1 0 0 sg=166 px=0 gx=0
TCGAGAATTCACGCGTGATCTGGTTACCAC
>group_161_8 166 1 0 0 sg=166 px=0 gx=0
TGGCTAATGGCCAATATTGAAGATCTGTCG
>group_161_9 166 1 0 0 sg=166 px=0 gx=0
TTGAAGATCTGTCGAGCCATGTGAGCAAAA
>group_162_0 60 1 0 28 sg=32 px=0 gx=28
CAGGTGTGATGCTCGGGGATCCGAATTCGA
>group_162_1 60 1 0 28 sg=32 px=0 gx=28
CGGAGCTCGAATTCGGATCCCCGAGCATCA
>group_162_2 60 1 0 28 sg=32 px=0 gx=28
GCTCGAATTCGGATCCCCGAGCATCACACC
>group_162_3 60 1 0 28 sg=32 px=0 gx=28
TGTCGACGGAGCTCGAATTCGGATCCCCGA
>group_162_4 60 1 0 28 sg=32 px=0 gx=28
AGCTCGAATTCGGATCCCCGAGCATCACAC
>group_162_5 60 1 0 28 sg=32 px=0 gx=28
CGAATTCGGATCCCCGAGCATCACACCTGA
>group_162_6 60 1 0 28 sg=32 px=0 gx=28
TCAGGTGTGATGCTCGGGGATCCGAATTCG
>group_162_7 60 1 0 28 sg=32 px=0 gx=28
CTCGGGGATCCGAATTCGAGCTCCGTCGAC
>group_162_8 60 1 0 28 sg=32 px=0 gx=28
GAGCTCGAATTCGGATCCCCGAGCATCACA
>group_162_9 60 1 0 28 sg=32 px=0 gx=28
GATGCTCGGGGATCCGAATTCGAGCTCCGT
>group_163_0 278 1 0 0 sg=278 px=0 gx=0
GCCTGCAGGTCCAACTTTTGGCGAAAATGA
>group_163_1 278 1 0 0 sg=278 px=0 gx=0
ACTCTAGAGGATCCGTCCTTGGCTGCAGGT
>group_163_2 278 1 0 0 sg=278 px=0 gx=0
GGAATCCTGCCTGCGAGGCTGGCCGATAAG
>group_163_3 278 1 0 0 sg=278 px=0 gx=0
TGCCTGCGAGGCTGGCCGATAAGCTTATCG
>group_163_4 278 1 0 0 sg=278 px=0 gx=0
AATCCTGCCTGCGAGGCTGGCCGATAAGCT
>group_163_5 278 1 0 0 sg=278 px=0 gx=0
CAGCCTCGCAGGCAGGATTCCCGTTGAGCA
>group_163_6 278 1 0 0 sg=278 px=0 gx=0
GGCAGGATTCCCGTTGAGCACCGCCAGGTG
>group_163_7 278 1 0 0 sg=278 px=0 gx=0
GGAATGGTGCATGCCTGCAGGTCCAACTTT
>group_163_8 278 1 0 0 sg=278 px=0 gx=0
ATCCTCTAGAGTCGGCATTTGAGAAGCACA
>group_163_9 278 1 0 0 sg=278 px=0 gx=0
GTCTCATTTTCGCCAAAAGTTGGACCTGCA
>group_164_0 70 1 0 0 sg=70 px=0 gx=0
GCTTACCTTCAAGCTCGCCCTTAAGGGCGG
>group_164_1 70 1 0 0 sg=70 px=0 gx=0
ATCCGCAAGCTTGTCATCGTCATCACCGGA
>group_164_2 70 1 0 0 sg=70 px=0 gx=0
GCTCGCCCTTAAGGGCGGATCCGCAAGCTT
>group_164_3 70 1 0 0 sg=70 px=0 gx=0
CAAGCTCGCCCTTAAGGGCGGATCCGCAAG
>group_164_4 70 1 0 0 sg=70 px=0 gx=0
TCCGCCCTTAAGGGCGAGCTTGAAGGTAAG
>group_164_5 70 1 0 0 sg=70 px=0 gx=0
GCGGATCCGCAAGCTTGTCATCGTCATCAC
>group_164_6 70 1 0 0 sg=70 px=0 gx=0
AGCTTGCGGATCCGCCCTTAAGGGCGAGCT
>group_164_7 70 1 0 0 sg=70 px=0 gx=0
GCAAGCTTGTCATCGTCATCACCGGATCCA
>group_164_8 70 1 0 0 sg=70 px=0 gx=0
TGGATCCGGTGATGACGATGACAAGCTTGC
>group_164_9 70 1 0 0 sg=70 px=0 gx=0
GCCCTTAAGGGCGGATCCGCAAGCTTGTCA
>group_165_0 142 1 0 0 sg=142 px=0 gx=0
TGGTACCCGGGAGCTCGAATTCTGTTTCCT
>group_165_1 142 1 0 0 sg=142 px=0 gx=0
ACTATAGCAGCGGAGGGGTTGGATCATAGT
>group_165_2 142 1 0 0 sg=142 px=0 gx=0
GCAAAAGCCGCCACGGCGATATCGGATCCG
>group_165_3 142 1 0 0 sg=142 px=0 gx=0
AGGGGTTGGATCATAGTTCTAGCTAGTTCT
>group_165_4 142 1 0 0 sg=142 px=0 gx=0
CTAGCTAGAACTATGATCCAACCCCTCCGC
>group_165_5 142 1 0 0 sg=142 px=0 gx=0
CGTTCGGATCCGATATCGCCGTGGCGGCTT
>group_165_6 142 1 0 0 sg=142 px=0 gx=0
GCAGCGGAGGGGTTGGATCATAGTTCTAGC
>group_165_7 142 1 0 0 sg=142 px=0 gx=0
CTAGAACTAGCTAGAACTATGATCCAACCC
>group_165_8 142 1 0 0 sg=142 px=0 gx=0
CGGAGGGGTTGGATCATAGTTCTAGCTAGT
>group_165_9 142 1 0 0 sg=142 px=0 gx=0
GCCACGGCGATATCGGATCCGAACGCCAGC
>group_166_0 152 1 0 0 sg=152 px=0 gx=0
AGATCTCCTTTTGCGGCCGCACCGGTGTCC
>group_166_1 152 1 0 0 sg=152 px=0 gx=0
CAGGTTGGGTGCAGGTCTCGAGCTCGAGTT
>group_166_2 152 1 0 0 sg=152 px=0 gx=0
TCCACGCTGTTTTGACCTCCATAGAGGACA
>group_166_3 152 1 0 0 sg=152 px=0 gx=0
TCTAGGGAGATCAGCCTGCAGGTTGGGTGC
>group_166_4 152 1 0 0 sg=152 px=0 gx=0
TTGGGTGCAGGTCTCGAGCTCGAGTTTACC
>group_166_5 152 1 0 0 sg=152 px=0 gx=0
TCTCCTTTTGCGGCCGCACCGGTGTCCTCT
>group_166_6 152 1 0 0 sg=152 px=0 gx=0
TGGGTGCAGGTCTCGAGCTCGAGTTTACCA
>group_166_7 152 1 0 0 sg=152 px=0 gx=0
ACGCTGTTTTGACCTCCATAGAGGACACCG
>group_166_8 152 1 0 0 sg=152 px=0 gx=0
CCTGCACCCAACCTGCAGGCTGATCTCCCT
>group_166_9 152 1 0 0 sg=152 px=0 gx=0
CTGATAGGGAGTGGTAAACTCGAGCTCGAG
>group_167_0 2782 1 0 2352 sg=430 px=0 gx=2352
GGAACAGAACTTCCAGACCCGCGGACGCCT
>group_167_1 2782 1 0 2352 sg=430 px=0 gx=2352
GGGTCTGGTGCCACGCGGTAGTGGTGGTAT
>group_167_2 2782 1 0 2352 sg=430 px=0 gx=2352
CGTATTGACGGCTTCCGCAAGGGCAAAGTG
>group_167_3 2782 1 0 2352 sg=430 px=0 gx=2352
CGTTTGATGAACTCTGCGGTCAGTTCCGGC
>group_167_4 2782 1 0 2352 sg=430 px=0 gx=2352
CGGTCAGTTCCGGCAGTTCACGCTCTTCAA
>group_167_5 2782 1 0 2352 sg=430 px=0 gx=2352
TTGACGGCTTCCGCAAGGGCAAAGTGCCAA
>group_167_6 2782 1 0 2352 sg=430 px=0 gx=2352
CATGTGATGATGATGATGATGCACTTTGTG
>group_167_7 2782 1 0 2352 sg=430 px=0 gx=2352
ACCCGCGGACGCCTGCTGGTTCATCAGCTC
>group_167_8 2782 1 0 2352 sg=430 px=0 gx=2352
TGCGGTCAGTTCCGGCAGTTCACGCTCTTC
>group_167_9 2782 1 0 2352 sg=430 px=0 gx=2352
CAGACCCGCGGACGCCTGCTGGTTCATCAG
>group_168_0 182 1 0 0 sg=182 px=0 gx=0
GCTGCAGGTACCTCGAGAACTTCGTATAGC
>group_168_1 182 1 0 0 sg=182 px=0 gx=0
TCGACGACTCTAGAGTCGCGCTCGCGCGAC
>group_168_2 182 1 0 0 sg=182 px=0 gx=0
GTTGGGGGCGTAGGGCCGCCGACATGACAC
>group_168_3 182 1 0 0 sg=182 px=0 gx=0
CTATACGAAGTTCTCGAGGTACCTGCAGCT
>group_168_4 182 1 0 0 sg=182 px=0 gx=0
CGTCAGTACTAGCTGCAGGTACCTCGAGAA
>group_168_5 182 1 0 0 sg=182 px=0 gx=0
TTCTCGAGGTACCTGCAGCTAGTACTGACG
>group_168_6 182 1 0 0 sg=182 px=0 gx=0
TCTCTCAGTTGGGGGCGTAGGGCCGCCGAC
>group_168_7 182 1 0 0 sg=182 px=0 gx=0
GGCCCTACGCCCCCAACTGAGAGAACTCAA
>group_168_8 182 1 0 0 sg=182 px=0 gx=0
TACGAAGTTCTCGAGGTACCTGCAGCTAGT
>group_168_9 182 1 0 0 sg=182 px=0 gx=0
CTTGTGTCATGTCGGCGGCCCTACGCCCCC
>group_169_0 206 0 0 0 sg=206 px=0 gx=0
CAGACCCCTACGATACCCGGCTCTGTCACG
>group_169_1 206 0 0 0 sg=206 px=0 gx=0
TTTTCTGCCTCTGATTTTTGATAATCTCAT
>group_169_2 206 0 0 0 sg=206 px=0 gx=0
CCGGGTATCGTAGGGGTCTGACGCTCAGTG
>group_169_3 206 0 0 0 sg=206 px=0 gx=0
AGCAACGTTTTCTGCCTCTGACGCCTCTAA
>group_169_4 206 0 0 0 sg=206 px=0 gx=0
AAGCAACGTTTTCTGCCTCTGATTTTTGAT
>group_169_5 206 0 0 0 sg=206 px=0 gx=0
TTCCACTGAGCGTCAGACCCCTACGATACC
>group_169_6 206 0 0 0 sg=206 px=0 gx=0
CTGCCTCTGACGCCTCTAATCTCATGACCA
>group_169_7 206 0 0 0 sg=206 px=0 gx=0
GTTTCGGGGTCTGACGCTCAGTGGAACGAA
>group_169_8 206 0 0 0 sg=206 px=0 gx=0
TCTGATTTTTGATAATCTCATGACCAAAAT
>group_169_9 206 0 0 0 sg=206 px=0 gx=0
AGCCGGGTATCGTAGGGGTCTGACGCTCAG
>group_171_0 328 0 0 0 sg=328 px=0 gx=0
GGGACTCTGGGGTTCGCCTCGAGGCGAAAT
>group_171_1 328 0 0 0 sg=328 px=0 gx=0
GTTGGGCGTCGCTTGGTCGGTCATTTCGCC
>group_171_2 328 0 0 0 sg=328 px=0 gx=0
CCCCCCCCCCCCTGCAGCCAAGCTAGCTTC
>group_171_3 328 0 0 0 sg=328 px=0 gx=0
CCCGCGGATGCATATGATCTTAAGGCCTAG
>group_171_4 328 0 0 0 sg=328 px=0 gx=0
CCCGGGTACCATAAGTAGAAGCAGCAACCC
>group_171_5 328 0 0 0 sg=328 px=0 gx=0
GCTGCAGGGGGGGGGGGGGGACTTCCATTG
>group_171_6 328 0 0 0 sg=328 px=0 gx=0
TGGGTTGCTGCTTCTACTTATGGTACCCGG
>group_171_7 328 0 0 0 sg=328 px=0 gx=0
GATCCCCGGGTACCATAAGTAGAAGCAGCA
>group_171_8 328 0 0 0 sg=328 px=0 gx=0
TGGAAGTCCCCCCCCCCCCCCTGCAGCCAA
>group_171_9 328 0 0 0 sg=328 px=0 gx=0
GGCGAAATGACCGACCAAGCGACGCCCAAC
>group_172_0 94 1 0 0 sg=94 px=0 gx=0
CTCTAGAGGATCCCCGGGAATTCCCCGGAT
>group_172_1 94 1 0 0 sg=94 px=0 gx=0
TCATGGTCATAGCTGTTTCCTCCTTTAATT
>group_172_2 94 1 0 0 sg=94 px=0 gx=0
AGGAGGAAACAGCTATGACCATGATTACGG
>group_172_3 94 1 0 0 sg=94 px=0 gx=0
CCTGCAGGCATGCAAGCTTAATTAATTAAA
>group_172_4 94 1 0 0 sg=94 px=0 gx=0
GCAGGCATGCAAGCTTAATTAATTAAAGGA
>group_172_5 94 1 0 0 sg=94 px=0 gx=0
CTCCTTTAATTAATTAAGCTTGCATGCCTG
>group_172_6 94 1 0 0 sg=94 px=0 gx=0
CATGGTCATAGCTGTTTCCTCCTTTAATTA
>group_172_7 94 1 0 0 sg=94 px=0 gx=0
CGGATCCGGGGAATTCCCGGGGATCCTCTA
>group_172_8 94 1 0 0 sg=94 px=0 gx=0
ACCTGCAGGCATGCAAGCTTAATTAATTAA
>group_172_9 94 1 0 0 sg=94 px=0 gx=0
TGCAGGCATGCAAGCTTAATTAATTAAAGG
>group_173_0 82 1 0 0 sg=82 px=0 gx=0
GGCAGGATTGATGGGGATCTAGCTTCACGC
>group_173_1 82 1 0 0 sg=82 px=0 gx=0
GAAGCCGCACGTCATCTAGCGGAATTAATT
>group_173_2 82 1 0 0 sg=82 px=0 gx=0
AGTGCTTGCGGCAGCGTGAAGCTAGATCCC
>group_173_3 82 1 0 0 sg=82 px=0 gx=0
TCATGAATTAATTCCGCTAGATGACGTGCG
>group_173_4 82 1 0 0 sg=82 px=0 gx=0
GTCGAAGCCGCACGTCATCTAGCGGAATTA
>group_173_5 82 1 0 0 sg=82 px=0 gx=0
ATTAATTCCGCTAGATGACGTGCGGCTTCG
>group_173_6 82 1 0 0 sg=82 px=0 gx=0
TTGATGGGGATCTAGCTTCACGCTGCCGCA
>group_173_7 82 1 0 0 sg=82 px=0 gx=0
GAGTGCTTGCGGCAGCGTGAAGCTAGATCC
>group_173_8 82 1 0 0 sg=82 px=0 gx=0
ATGGGGATCTAGCTTCACGCTGCCGCAAGC
>group_173_9 82 1 0 0 sg=82 px=0 gx=0
ACGTCATCTAGCGGAATTAATTCATGAGCG
>group_174_0 18 1 0 0 sg=18 px=0 gx=0
AAAATCTCGACGGATCCCCGGGAATTCGTA
>group_174_1 18 1 0 0 sg=18 px=0 gx=0
TTACGAATTCCCGGGGATCCGTCGAGATTT
>group_174_2 18 1 0 0 sg=18 px=0 gx=0
TGATTACGAATTCCCGGGGATCCGTCGAGA
>group_174_3 18 1 0 0 sg=18 px=0 gx=0
CTCGACGGATCCCCGGGAATTCGTAATCAT
>group_174_4 18 1 0 0 sg=18 px=0 gx=0
GAAAATCTCGACGGATCCCCGGGAATTCGT
>group_174_5 18 1 0 0 sg=18 px=0 gx=0
ATTACGAATTCCCGGGGATCCGTCGAGATT
>group_174_6 18 1 0 0 sg=18 px=0 gx=0
CGAATTCCCGGGGATCCGTCGAGATTTTCA
>group_174_7 18 1 0 0 sg=18 px=0 gx=0
ATCTCGACGGATCCCCGGGAATTCGTAATC
>group_174_8 18 1 0 0 sg=18 px=0 gx=0
TCTCGACGGATCCCCGGGAATTCGTAATCA
>group_174_9 18 1 0 0 sg=18 px=0 gx=0
GAATTCCCGGGGATCCGTCGAGATTTTCAG
>group_175_0 38 1 0 0 sg=38 px=0 gx=0
CATATTAATTAATCCTCCTTATGCATACAC
>group_175_1 38 1 0 0 sg=38 px=0 gx=0
ATCCTCCTTATGCATACACCATAGGTGTGG
>group_175_2 38 1 0 0 sg=38 px=0 gx=0
GTGTATGCATAAGGAGGATTAATTAATATG
>group_175_3 38 1 0 0 sg=38 px=0 gx=0
TGGTGTATGCATAAGGAGGATTAATTAATA
>group_175_4 38 1 0 0 sg=38 px=0 gx=0
TATTAATTAATCCTCCTTATGCATACACCA
>group_175_5 38 1 0 0 sg=38 px=0 gx=0
CACACCTATGGTGTATGCATAAGGAGGATT
>group_175_6 38 1 0 0 sg=38 px=0 gx=0
TGCATAAGGAGGATTAATTAATATGGGGGA
>group_175_7 38 1 0 0 sg=38 px=0 gx=0
AATCCTCCTTATGCATACACCATAGGTGTG
>group_175_8 38 1 0 0 sg=38 px=0 gx=0
GTATGCATAAGGAGGATTAATTAATATGGG
>group_175_9 38 1 0 0 sg=38 px=0 gx=0
TAATTAATCCTCCTTATGCATACACCATAG
>group_176_0 26 11 0 0 sg=26 px=0 gx=0
CCCCCTGTTGACAATTAATCATCGGCTCGT
>group_176_1 26 11 0 0 sg=26 px=0 gx=0
TCCCCCTGTTGACAATTAATCATCGGCTCG
>group_176_2 26 11 0 0 sg=26 px=0 gx=0
CCCCATCCCCCTGTTGACAATTAATCATCG
>group_176_3 26 11 0 0 sg=26 px=0 gx=0
CCATCCCCCTGTTGACAATTAATCATCGGC
>group_176_4 26 11 0 0 sg=26 px=0 gx=0
AGCCGATGATTAATTGTCAACAGGGGGATG
>group_176_5 26 11 0 0 sg=26 px=0 gx=0
CGATGATTAATTGTCAACAGGGGGATGGGG
>group_176_6 26 11 0 0 sg=26 px=0 gx=0
CTCCCCATCCCCCTGTTGACAATTAATCAT
>group_176_7 26 11 0 0 sg=26 px=0 gx=0
CCGATGATTAATTGTCAACAGGGGGATGGG
>group_176_8 26 11 0 0 sg=26 px=0 gx=0
GAGCCGATGATTAATTGTCAACAGGGGGAT
>group_176_9 26 11 0 0 sg=26 px=0 gx=0
ATGATTAATTGTCAACAGGGGGATGGGGAG
>group_177_0 48 0 0 0 sg=48 px=0 gx=0
GGTCGACTCTAGAGGCCTATAGTGAGTCGT
>group_177_1 48 0 0 0 sg=48 px=0 gx=0
AGGCCTCTAGAGTCGACCTGCAGCCCAAGC
>group_177_2 48 0 0 0 sg=48 px=0 gx=0
GCTTGGGCTGCAGGTCGACTCTAGAGGCCT
>group_177_3 48 0 0 0 sg=48 px=0 gx=0
TCACTATAGGCCTCTAGAGTCGACCTGCAG
>group_177_4 48 0 0 0 sg=48 px=0 gx=0
TCGACTCTAGAGGCCTATAGTGAGTCGTAT
>group_177_5 48 0 0 0 sg=48 px=0 gx=0
AAATTAATACGACTCACTATAGGCCTCTAG
>group_177_6 48 0 0 0 sg=48 px=0 gx=0
ATTAATACGACTCACTATAGGCCTCTAGAG
>group_177_7 48 0 0 0 sg=48 px=0 gx=0
TACGACTCACTATAGGCCTCTAGAGTCGAC
>group_177_8 48 0 0 0 sg=48 px=0 gx=0
TATAGGCCTCTAGAGTCGACCTGCAGCCCA
>group_177_9 48 0 0 0 sg=48 px=0 gx=0
TAGAGGCCTATAGTGAGTCGTATTAATTTC
>group_178_0 362 0 0 0 sg=362 px=0 gx=0
GTTAGGATCGGAGTCAGGCAACTATGGATG
>group_178_1 362 0 0 0 sg=362 px=0 gx=0
TTGGCTGCAGGTCGACCCTTAGCGGCCGCT
>group_178_2 362 0 0 0 sg=362 px=0 gx=0
TTTACTGCGGCCGCATAGGCCTCAGGGCCG
>group_178_3 362 0 0 0 sg=362 px=0 gx=0
CCGCTAAGGGTCGACCTGCAGCCAAGCTTA
>group_178_4 362 0 0 0 sg=362 px=0 gx=0
ACGATGAATTCCCCTAGCTTGGATTCTCAC
>group_178_5 362 0 0 0 sg=362 px=0 gx=0
ATAAGCGGCCGCTAAGGGTCGACCTGCAGC
>group_178_6 362 0 0 0 sg=362 px=0 gx=0
GGCAAAAGCACCGCCGGACATCAGGATCCT
>group_178_7 362 0 0 0 sg=362 px=0 gx=0
CATGGCATGGATGAACTATACAAATAAGCG
>group_178_8 362 0 0 0 sg=362 px=0 gx=0
ATGTCATGATAATAATGGTTTCTTAGGATC
>group_178_9 362 0 0 0 sg=362 px=0 gx=0
AGGGGAATTCATCGTGACTGACTGACGATC
>group_179_0 72 1 0 0 sg=72 px=0 gx=0
AATTCTCATGTTTGACAGCTTATCGGAGCT
>group_179_1 72 1 0 0 sg=72 px=0 gx=0
GAATTCTCATGTTTGACAGCTTATCGGAGC
>group_179_2 72 1 0 0 sg=72 px=0 gx=0
CGGATCCGTCGACCTGCAGCCAAGCTTATC
>group_179_3 72 1 0 0 sg=72 px=0 gx=0
CGATTCTAGACTCGAGAGCTCCGATAAGCT
>group_179_4 72 1 0 0 sg=72 px=0 gx=0
TGACAGCTTATCGGAGCTCTCGAGTCTAGA
>group_179_5 72 1 0 0 sg=72 px=0 gx=0
ATTCTCATGTTTGACAGCTTATCGGAGCTC
>group_179_6 72 1 0 0 sg=72 px=0 gx=0
TCGAGAGCTCCGATAAGCTGTCAAACATGA
>group_179_7 72 1 0 0 sg=72 px=0 gx=0
AATTCCCCGGATCCGTCGACCTGCAGCCAA
>group_179_8 72 1 0 0 sg=72 px=0 gx=0
GATAAGCTTGGCTGCAGGTCGACGGATCCG
>group_179_9 72 1 0 0 sg=72 px=0 gx=0
TCGATTCTAGACTCGAGAGCTCCGATAAGC
>group_180_0 10 7 0 0 sg=10 px=0 gx=0
TCCCCCCTGCCCGGTTATTATTATTTTTGA
>group_180_1 10 7 0 0 sg=10 px=0 gx=0
CCCTGCCCGGTTATTATTATTTTTGACACC
>group_180_2 10 7 0 0 sg=10 px=0 gx=0
GTCAAAAATAATAATAACCGGGCAGGGGGG
>group_180_3 10 7 0 0 sg=10 px=0 gx=0
GTGTCAAAAATAATAATAACCGGGCAGGGG
>group_180_4 10 7 0 0 sg=10 px=0 gx=0
CCCCCTGCCCGGTTATTATTATTTTTGACA
>group_180_5 10 7 0 0 sg=10 px=0 gx=0
TGTCAAAAATAATAATAACCGGGCAGGGGG
>group_180_6 10 7 0 0 sg=10 px=0 gx=0
GGTGTCAAAAATAATAATAACCGGGCAGGG
>group_180_7 10 7 0 0 sg=10 px=0 gx=0
TCAAAAATAATAATAACCGGGCAGGGGGGA
>group_180_8 10 7 0 0 sg=10 px=0 gx=0
CCCCTGCCCGGTTATTATTATTTTTGACAC
>group_180_9 10 7 0 0 sg=10 px=0 gx=0
CCCCCCTGCCCGGTTATTATTATTTTTGAC
>group_181_0 56 1 0 0 sg=56 px=0 gx=0
CGCGAAGGAGCTCGGGCCGCAAGCTCCTAG
>group_181_1 56 1 0 0 sg=56 px=0 gx=0
GGCCCGGTACCTCGCGAAGGAGCTCGGGCC
>group_181_2 56 1 0 0 sg=56 px=0 gx=0
AGCTTGCGGCCCGAGCTCCTTCGCGAGGTA
>group_181_3 56 1 0 0 sg=56 px=0 gx=0
GCCGCTAGGAGCTTGCGGCCCGAGCTCCTT
>group_181_4 56 1 0 0 sg=56 px=0 gx=0
GAAGGAGCTCGGGCCGCAAGCTCCTAGCGG
>group_181_5 56 1 0 0 sg=56 px=0 gx=0
CCGGTACCTCGCGAAGGAGCTCGGGCCGCA
>group_181_6 56 1 0 0 sg=56 px=0 gx=0
TCCTTCGCGAGGTACCGGGCCCAAGCTTCT
>group_181_7 56 1 0 0 sg=56 px=0 gx=0
GTACCTCGCGAAGGAGCTCGGGCCGCAAGC
>group_181_8 56 1 0 0 sg=56 px=0 gx=0
CCTCGCGAAGGAGCTCGGGCCGCAAGCTCC
>group_181_9 56 1 0 0 sg=56 px=0 gx=0
GCTTGGGCCCGGTACCTCGCGAAGGAGCTC
>group_183_0 70 1 0 0 sg=70 px=0 gx=0
AGGTCGACTCTAGAGGATCCAGATCTGGAT
>group_183_1 70 1 0 0 sg=70 px=0 gx=0
GATCCAGATCTGGATCTCGAGGAGCTTGGC
>group_183_2 70 1 0 0 sg=70 px=0 gx=0
CCAGATCTGGATCTCGAGGAGCTTGGCGAG
>group_183_3 70 1 0 0 sg=70 px=0 gx=0
TCTGGATCCTCTAGAGTCGACCTGCAGGCA
>group_183_4 70 1 0 0 sg=70 px=0 gx=0
GCCTGCAGGTCGACTCTAGAGGATCCAGAT
>group_183_5 70 1 0 0 sg=70 px=0 gx=0
TCGACTCTAGAGGATCCAGATCTGGATCTC
>group_183_6 70 1 0 0 sg=70 px=0 gx=0
AGATCTGGATCTCGAGGAGCTTGGCGAGAT
>group_183_7 70 1 0 0 sg=70 px=0 gx=0
AATCTCGCCAAGCTCCTCGAGATCCAGATC
>group_183_8 70 1 0 0 sg=70 px=0 gx=0
CCAAGCTCCTCGAGATCCAGATCTGGATCC
>group_183_9 70 1 0 0 sg=70 px=0 gx=0
GGTCGACTCTAGAGGATCCAGATCTGGATC
>group_185_0 24 4 0 0 sg=24 px=0 gx=0
TTCTAGAGATCTGCAGGTCGACGGATCCCC
>group_185_1 24 4 0 0 sg=24 px=0 gx=0
CCGGGGATCCGTCGACCTGCAGATCTCTAG
>group_185_2 24 4 0 0 sg=24 px=0 gx=0
AAGCTTCTAGAGATCTGCAGGTCGACGGAT
>group_185_3 24 4 0 0 sg=24 px=0 gx=0
CGGGGATCCGTCGACCTGCAGATCTCTAGA
>group_185_4 24 4 0 0 sg=24 px=0 gx=0
ATCCGTCGACCTGCAGATCTCTAGAAGCTT
>group_185_5 24 4 0 0 sg=24 px=0 gx=0
CCCGGGGATCCGTCGACCTGCAGATCTCTA
>group_185_6 24 4 0 0 sg=24 px=0 gx=0
AGATCTGCAGGTCGACGGATCCCCGGGAAT
>group_185_7 24 4 0 0 sg=24 px=0 gx=0
GAGATCTGCAGGTCGACGGATCCCCGGGAA
>group_185_8 24 4 0 0 sg=24 px=0 gx=0
CTAGAGATCTGCAGGTCGACGGATCCCCGG
>group_185_9 24 4 0 0 sg=24 px=0 gx=0
GGATCCGTCGACCTGCAGATCTCTAGAAGC
>group_188_0 8 15 0 0 sg=8 px=0 gx=0
TCGGGCCCCAAATAATGATTTTATTTTGAC
>group_188_1 8 15 0 0 sg=8 px=0 gx=0
CTCGGGCCCCAAATAATGATTTTATTTTGA
>group_188_2 8 15 0 0 sg=8 px=0 gx=0
GTCAAAATAAAATCATTATTTGGGGCCCGA
>group_188_3 8 15 0 0 sg=8 px=0 gx=0
CAAAATAAAATCATTATTTGCCATCCAGCT
>group_188_4 8 15 0 0 sg=8 px=0 gx=0
TCAAAATAAAATCATTATTTGGGGCCCGAG
>group_188_5 8 15 0 0 sg=8 px=0 gx=0
AGCTGGATGGCAAATAATGATTTTATTTTG
>group_188_6 8 15 0 0 sg=8 px=0 gx=0
GCTGGATGGCAAATAATGATTTTATTTTGA
>group_188_7 8 15 0 0 sg=8 px=0 gx=0
TCAAAATAAAATCATTATTTGCCATCCAGC
>group_189_0 16 1 0 0 sg=16 px=0 gx=0
GGCCGCCACCGGGTACCGAGCTCGAATTCT
>group_189_1 16 1 0 0 sg=16 px=0 gx=0
CTCAGAATTCGAGCTCGGTACCCGGTGGCG
>group_189_2 16 1 0 0 sg=16 px=0 gx=0
GCCGCCACCGGGTACCGAGCTCGAATTCTG
>group_189_3 16 1 0 0 sg=16 px=0 gx=0
TCTCAGAATTCGAGCTCGGTACCCGGTGGC
>group_189_4 16 1 0 0 sg=16 px=0 gx=0
CCGCCACCGGGTACCGAGCTCGAATTCTGA
>group_189_5 16 1 0 0 sg=16 px=0 gx=0
CACCGGGTACCGAGCTCGAATTCTGAGATT
>group_189_6 16 1 0 0 sg=16 px=0 gx=0
ACCGGGTACCGAGCTCGAATTCTGAGATTT
>group_189_7 16 1 0 0 sg=16 px=0 gx=0
TCAGAATTCGAGCTCGGTACCCGGTGGCGG
>group_189_8 16 1 0 0 sg=16 px=0 gx=0
CAGAATTCGAGCTCGGTACCCGGTGGCGGC
>group_189_9 16 1 0 0 sg=16 px=0 gx=0
AAATCTCAGAATTCGAGCTCGGTACCCGGT
>group_190_0 58 1 0 0 sg=58 px=0 gx=0
CGGTACCCGGGGATCCGATATCCATATGAC
>group_190_1 58 1 0 0 sg=58 px=0 gx=0
CGATATCCATATGACTAGTAGATCCTCTAG
>group_190_2 58 1 0 0 sg=58 px=0 gx=0
TCTACTAGTCATATGGATATCGGATCCCCG
>group_190_3 58 1 0 0 sg=58 px=0 gx=0
CCGGGGATCCGATATCCATATGACTAGTAG
>group_190_4 58 1 0 0 sg=58 px=0 gx=0
ACTAGTCATATGGATATCGGATCCCCGGGT
>group_190_5 58 1 0 0 sg=58 px=0 gx=0
CTCGGTACCCGGGGATCCGATATCCATATG
>group_190_6 58 1 0 0 sg=58 px=0 gx=0
GATCCGATATCCATATGACTAGTAGATCCT
>group_190_7 58 1 0 0 sg=58 px=0 gx=0
TCTAGAGGATCTACTAGTCATATGGATATC
>group_190_8 58 1 0 0 sg=58 px=0 gx=0
TGGATATCGGATCCCCGGGTACCGAGCTCG
>group_190_9 58 1 0 0 sg=58 px=0 gx=0
GGGGATCCGATATCCATATGACTAGTAGAT
>group_191_0 8 2 0 0 sg=8 px=0 gx=0
TGGCGACCACACCCGTCCTGTGGATCGATC
>group_191_1 8 2 0 0 sg=8 px=0 gx=0
GATCGATCCACAGGACGGGTGTGGTCGCCA
>group_191_2 8 2 0 0 sg=8 px=0 gx=0
GGATCGATCCACAGGACGGGTGTGGTCGCC
>group_191_3 8 2 0 0 sg=8 px=0 gx=0
ATCGATCCACAGGACGGGTGTGGTCGCCAT
>group_191_4 8 2 0 0 sg=8 px=0 gx=0
GGCGACCACACCCGTCCTGTGGATCGATCC
>group_191_5 8 2 0 0 sg=8 px=0 gx=0
CGGATCGATCCACAGGACGGGTGTGGTCGC
>group_191_6 8 2 0 0 sg=8 px=0 gx=0
GCGACCACACCCGTCCTGTGGATCGATCCG
>group_191_7 8 2 0 0 sg=8 px=0 gx=0
ATGGCGACCACACCCGTCCTGTGGATCGAT
>group_192_0 2 29 0 0 sg=2 px=0 gx=0
CCGTCATCACCGAAACGCGCGAGGCAGATC
>group_192_1 2 29 0 0 sg=2 px=0 gx=0
GATCTGCCTCGCGCGTTTCGGTGATGACGG
>group_193_0 4 6 0 0 sg=4 px=0 gx=0
GACTCGAGCGGCCGCTTTTTGACACCAGAC
>group_193_1 4 6 0 0 sg=4 px=0 gx=0
GGTCTGGTGTCAAAAAGCGGCCGCTCGAGT
>group_193_2 4 6 0 0 sg=4 px=0 gx=0
ACTCGAGCGGCCGCTTTTTGACACCAGACC
>group_193_3 4 6 0 0 sg=4 px=0 gx=0
GTCTGGTGTCAAAAAGCGGCCGCTCGAGTC
>group_195_0 38 1 0 0 sg=38 px=0 gx=0
GCGGCCGCCTGCAGGTCGACGGTATCGATA
>group_195_1 38 1 0 0 sg=38 px=0 gx=0
TAGTGCGGCCGCCTGCAGGTCGACGGTATC
>group_195_2 38 1 0 0 sg=38 px=0 gx=0
CTGCAGGTCGACGGTATCGATAAGCTTGAT
>group_195_3 38 1 0 0 sg=38 px=0 gx=0
ATCAAGCTTATCGATACCGTCGACCTGCAG
>group_195_4 38 1 0 0 sg=38 px=0 gx=0
GCTTATCGATACCGTCGACCTGCAGGCGGC
>group_195_5 38 1 0 0 sg=38 px=0 gx=0
AGCTTATCGATACCGTCGACCTGCAGGCGG
>group_195_6 38 1 0 0 sg=38 px=0 gx=0
GCAGGTCGACGGTATCGATAAGCTTGATAT
>group_195_7 38 1 0 0 sg=38 px=0 gx=0
CAGGTCGACGGTATCGATAAGCTTGATATC
>group_195_8 38 1 0 0 sg=38 px=0 gx=0
CCTGCAGGTCGACGGTATCGATAAGCTTGA
>group_195_9 38 1 0 0 sg=38 px=0 gx=0
CAAGCTTATCGATACCGTCGACCTGCAGGC
>group_196_0 26 9 0 0 sg=26 px=0 gx=0
GGGCGCCCGAAGGTCCTCCGGAGGCCCGGC
>group_196_1 26 9 0 0 sg=26 px=0 gx=0
GGCCTCCGGAGGACCTTCGGGCGCCCGCCC
>group_196_2 26 9 0 0 sg=26 px=0 gx=0
CGGGCGCCCGAAGGTCCTCCGGAGGCCCGG
>group_196_3 26 9 0 0 sg=26 px=0 gx=0
GCGGGGCGGGCGCCCGAAGGTCCTCCGGAG
>group_196_4 26 9 0 0 sg=26 px=0 gx=0
ATGCCGGGCCTCCGGAGGACCTTCGGGCGC
>group_196_5 26 9 0 0 sg=26 px=0 gx=0
AGAATGCCGGGCCTCCGGAGGACCTTCGGG
>group_196_6 26 9 0 0 sg=26 px=0 gx=0
CGCCCGAAGGTCCTCCGGAGGCCCGGCATT
>group_196_7 26 9 0 0 sg=26 px=0 gx=0
GCGGGCGCCCGAAGGTCCTCCGGAGGCCCG
>group_196_8 26 9 0 0 sg=26 px=0 gx=0
CGGGCCTCCGGAGGACCTTCGGGCGCCCGC
>group_196_9 26 9 0 0 sg=26 px=0 gx=0
GGGCCTCCGGAGGACCTTCGGGCGCCCGCC
>group_197_0 4 6 0 0 sg=4 px=0 gx=0
ACGCCAAGCTTGCATGCCTGCAGGTCGACC
>group_197_1 4 6 0 0 sg=4 px=0 gx=0
TGGTCGACCTGCAGGCATGCAAGCTTGGCG
>group_197_2 4 6 0 0 sg=4 px=0 gx=0
GGTCGACCTGCAGGCATGCAAGCTTGGCGT
>group_197_3 4 6 0 0 sg=4 px=0 gx=0
CGCCAAGCTTGCATGCCTGCAGGTCGACCA
>group_198_0 12 7 0 0 sg=12 px=0 gx=0
CCCATATGGTACCAGCTGCAGATCTCGAGC
>group_198_1 12 7 0 0 sg=12 px=0 gx=0
TTCCCATATGGTACCAGCTGCAGATCTCGA
>group_198_2 12 7 0 0 sg=12 px=0 gx=0
CGAGATCTGCAGCTGGTACCATATGGGAAT
>group_198_3 12 7 0 0 sg=12 px=0 gx=0
GCTCGAGATCTGCAGCTGGTACCATATGGG
>group_198_4 12 7 0 0 sg=12 px=0 gx=0
GAATTCCCATATGGTACCAGCTGCAGATCT
>group_198_5 12 7 0 0 sg=12 px=0 gx=0
TCCCATATGGTACCAGCTGCAGATCTCGAG
>group_198_6 12 7 0 0 sg=12 px=0 gx=0
TCGAGATCTGCAGCTGGTACCATATGGGAA
>group_198_7 12 7 0 0 sg=12 px=0 gx=0
ATTCCCATATGGTACCAGCTGCAGATCTCG
>group_198_8 12 7 0 0 sg=12 px=0 gx=0
CTCGAGATCTGCAGCTGGTACCATATGGGA
>group_198_9 12 7 0 0 sg=12 px=0 gx=0
GAGATCTGCAGCTGGTACCATATGGGAATT
>group_199_0 46 1 0 0 sg=46 px=0 gx=0
TAGGAAGCTTTCTAGCCGCGGTCTAGGATC
>group_199_1 46 1 0 0 sg=46 px=0 gx=0
AGCTTTCTAGCCGCGGTCTAGGATCGATTC
>group_199_2 46 1 0 0 sg=46 px=0 gx=0
GAATTCTCTAGGAGATCTTCTAGGGTACCT
>group_199_3 46 1 0 0 sg=46 px=0 gx=0
ACCCTAGAAGATCTCCTAGAGAATTCCTAG
>group_199_4 46 1 0 0 sg=46 px=0 gx=0
TTCTCTAGGAGATCTTCTAGGGTACCTCTA
>group_199_5 46 1 0 0 sg=46 px=0 gx=0
GCTTTCTAGCCGCGGTCTAGGATCGATTCT
>group_199_6 46 1 0 0 sg=46 px=0 gx=0
TCTAGGAAGCTTTCTAGCCGCGGTCTAGGA
>group_199_7 46 1 0 0 sg=46 px=0 gx=0
TACCCTAGAAGATCTCCTAGAGAATTCCTA
>group_199_8 46 1 0 0 sg=46 px=0 gx=0
CGATCCTAGACCGCGGCTAGAAAGCTTCCT
>group_199_9 46 1 0 0 sg=46 px=0 gx=0
ATCCTAGACCGCGGCTAGAAAGCTTCCTAG
>group_202_0 30 50 0 0 sg=30 px=0 gx=0
TTGGTGCACCGTGCAGTCGATGATAAGCTG
>group_202_1 30 50 0 0 sg=30 px=0 gx=0
TGACAGCTTATCATCGACTGCACGGTGCAC
>group_202_2 30 50 0 0 sg=30 px=0 gx=0
AGCATTGGTGCACCGTGCAGTCGATGATAA
>group_202_3 30 50 0 0 sg=30 px=0 gx=0
TTGACAGCTTATCATCGACTGCACGGTGCA
>group_202_4 30 50 0 0 sg=30 px=0 gx=0
ATCATCGACTGCACGGTGCACCAATGCTTC
>group_202_5 30 50 0 0 sg=30 px=0 gx=0
CATCGACTGCACGGTGCACCAATGCTTCTG
>group_202_6 30 50 0 0 sg=30 px=0 gx=0
CATTGGTGCACCGTGCAGTCGATGATAAGC
>group_202_7 30 50 0 0 sg=30 px=0 gx=0
TCATCGACTGCACGGTGCACCAATGCTTCT
>group_202_8 30 50 0 0 sg=30 px=0 gx=0
CAGAAGCATTGGTGCACCGTGCAGTCGATG
>group_202_9 30 50 0 0 sg=30 px=0 gx=0
CAGCTTATCATCGACTGCACGGTGCACCAA
>group_205_0 6 1 0 0 sg=6 px=0 gx=0
AGGCAGCCTGCACCTGAGGAGTGAATTCTT
>group_205_1 6 1 0 0 sg=6 px=0 gx=0
AGAATTCACTCCTCAGGTGCAGGCTGCCTA
>group_205_2 6 1 0 0 sg=6 px=0 gx=0
TAGGCAGCCTGCACCTGAGGAGTGAATTCT
>group_205_3 6 1 0 0 sg=6 px=0 gx=0
AAAGAATTCACTCCTCAGGTGCAGGCTGCC
>group_205_4 6 1 0 0 sg=6 px=0 gx=0
AAGAATTCACTCCTCAGGTGCAGGCTGCCT
>group_205_5 6 1 0 0 sg=6 px=0 gx=0
GGCAGCCTGCACCTGAGGAGTGAATTCTTT
>group_206_0 2 1 0 0 sg=2 px=0 gx=0
CCGCCTAATGAGCGGGCTTTTTTTTAGATC
>group_206_1 2 1 0 0 sg=2 px=0 gx=0
GATCTAAAAAAAAGCCCGCTCATTAGGCGG
>group_207_0 4 2 0 0 sg=4 px=0 gx=0
GTCGACACCATCGAATGGCGCAAAACCTTT
>group_207_1 4 2 0 0 sg=4 px=0 gx=0
GAAAGGTTTTGCGCCATTCGATGGTGTCGA
>group_207_2 4 2 0 0 sg=4 px=0 gx=0
AAAGGTTTTGCGCCATTCGATGGTGTCGAC
>group_207_3 4 2 0 0 sg=4 px=0 gx=0
TCGACACCATCGAATGGCGCAAAACCTTTC
>group_208_0 48 0 0 0 sg=48 px=0 gx=0
GGATCCACTAGTGGAGGAAGAAAAAATGAG
>group_208_1 48 0 0 0 sg=48 px=0 gx=0
CGGGGGATCCACTAGTGGAGGAAGAAAAAA
>group_208_2 48 0 0 0 sg=48 px=0 gx=0
TTACTCATTTTTTCTTCCTCCACTAGTGGA
>group_208_3 48 0 0 0 sg=48 px=0 gx=0
ACTCATTTTTTCTTCCTCCACTAGTGGATC
>group_208_4 48 0 0 0 sg=48 px=0 gx=0
CCGGGGGATCCACTAGTGGAGGAAGAAAAA
>group_208_5 48 0 0 0 sg=48 px=0 gx=0
GCAGCCCGGGGGATCCACTAGTGGAGGAAG
>group_208_6 48 0 0 0 sg=48 px=0 gx=0
TGCAGCCCGGGGGATCCACTAGTGGAGGAA
>group_208_7 48 0 0 0 sg=48 px=0 gx=0
ACTAGTGGATCCCCCGGGCTGCAGCCCGGG
>group_208_8 48 0 0 0 sg=48 px=0 gx=0
GGGATCCACTAGTGGAGGAAGAAAAAATGA
>group_208_9 48 0 0 0 sg=48 px=0 gx=0
TTCCTCCACTAGTGGATCCCCCGGGCTGCA
>group_209_0 2 4 0 0 sg=2 px=0 gx=0
GGATCCACGCGTAACTTAAGTGCGGCCGCG
>group_209_1 2 4 0 0 sg=2 px=0 gx=0
CGCGGCCGCACTTAAGTTACGCGTGGATCC
>group_211_0 4 4 0 0 sg=4 px=0 gx=0
TTGGATCCTTATCGTCATCGTCGTACAGAT
>group_211_1 4 4 0 0 sg=4 px=0 gx=0
GATCTGTACGACGATGACGATAAGGATCCA
>group_211_2 4 4 0 0 sg=4 px=0 gx=0
ATCTGTACGACGATGACGATAAGGATCCAA
>group_211_3 4 4 0 0 sg=4 px=0 gx=0
TGGATCCTTATCGTCATCGTCGTACAGATC
>group_212_0 56 1 0 0 sg=56 px=0 gx=0
GCCCTTATTGGAATTCGGATCCCGGGGATG
>group_212_1 56 1 0 0 sg=56 px=0 gx=0
AAAGTGCGCGTGCAGCCCTTATTGGAATTC
>group_212_2 56 1 0 0 sg=56 px=0 gx=0
CCCCGGGATCCGAATTCCAATAAGGGCTGC
>group_212_3 56 1 0 0 sg=56 px=0 gx=0
CCCTTATTGGAATTCGGATCCCGGGGATGG
>group_212_4 56 1 0 0 sg=56 px=0 gx=0
CCCGGGATCCGAATTCCAATAAGGGCTGCA
>group_212_5 56 1 0 0 sg=56 px=0 gx=0
TAAAAGTGCGCGTGCAGCCCTTATTGGAAT
>group_212_6 56 1 0 0 sg=56 px=0 gx=0
TACTCCCCATCCCCGGGATCCGAATTCCAA
>group_212_7 56 1 0 0 sg=56 px=0 gx=0
TTATTGGAATTCGGATCCCGGGGATGGGGA
>group_212_8 56 1 0 0 sg=56 px=0 gx=0
TTACTCCCCATCCCCGGGATCCGAATTCCA
>group_212_9 56 1 0 0 sg=56 px=0 gx=0
CGAATTCCAATAAGGGCTGCACGCGCACTT
>group_214_0 8 8 0 0 sg=8 px=0 gx=0
ACGCTGCGCTCGGTCGTTCGGCTGCGGCGA
>group_214_1 8 8 0 0 sg=8 px=0 gx=0
GAACGCTGCGCTCGGTCGTTCGGCTGCGGC
>group_214_2 8 8 0 0 sg=8 px=0 gx=0
AACGCTGCGCTCGGTCGTTCGGCTGCGGCG
>group_214_3 8 8 0 0 sg=8 px=0 gx=0
TCGCCGCAGCCGAACGACCGAGCGCAGCGT
>group_214_4 8 8 0 0 sg=8 px=0 gx=0
TTTAGAGTTTGGCAACATATGCCCATATGT
>group_214_5 8 8 0 0 sg=8 px=0 gx=0
ACATATGGGCATATGTTGCCAAACTCTAAA
>group_214_6 8 8 0 0 sg=8 px=0 gx=0
GCCGCAGCCGAACGACCGAGCGCAGCGTTC
>group_214_7 8 8 0 0 sg=8 px=0 gx=0
CGCCGCAGCCGAACGACCGAGCGCAGCGTT
>group_216_0 2 5 0 0 sg=2 px=0 gx=0
GTTCTTCTGAGCGGGACTCTGGGGTTCGGA
>group_216_1 2 5 0 0 sg=2 px=0 gx=0
TCCGAACCCCAGAGTCCCGCTCAGAAGAAC
>group_217_0 10 15 0 0 sg=10 px=0 gx=0
GCCCGACGTCGCATGCTCCCGGCCGCCATG
>group_217_1 10 15 0 0 sg=10 px=0 gx=0
CATGGCGGCCGGGAGCATGCGACGTCGGGC
>group_217_2 10 15 0 0 sg=10 px=0 gx=0
GGCGGCCGGGAGCATGCGACGTCGGGCCCA
>group_217_3 10 15 0 0 sg=10 px=0 gx=0
GGGCCCGACGTCGCATGCTCCCGGCCGCCA
>group_217_4 10 15 0 0 sg=10 px=0 gx=0
CCATGGCGGCCGGGAGCATGCGACGTCGGG
>group_217_5 10 15 0 0 sg=10 px=0 gx=0
ATGGCGGCCGGGAGCATGCGACGTCGGGCC
>group_217_6 10 15 0 0 sg=10 px=0 gx=0
CCCGACGTCGCATGCTCCCGGCCGCCATGG
>group_217_7 10 15 0 0 sg=10 px=0 gx=0
TGGCGGCCGGGAGCATGCGACGTCGGGCCC
>group_217_8 10 15 0 0 sg=10 px=0 gx=0
TGGGCCCGACGTCGCATGCTCCCGGCCGCC
>group_217_9 10 15 0 0 sg=10 px=0 gx=0
GGCCCGACGTCGCATGCTCCCGGCCGCCAT
>group_218_0 10 32 0 0 sg=10 px=0 gx=0
CACATTTCCCCGAAAAGTGCCACCTGCATC
>group_218_1 10 32 0 0 sg=10 px=0 gx=0
CGATGCAGGTGGCACTTTTCGGGGAAATGT
>group_218_2 10 32 0 0 sg=10 px=0 gx=0
ACATTTCCCCGAAAAGTGCCACCTGCATCG
>group_218_3 10 32 0 0 sg=10 px=0 gx=0
ATGCAGGTGGCACTTTTCGGGGAAATGTGC
>group_218_4 10 32 0 0 sg=10 px=0 gx=0
GATGCAGGTGGCACTTTTCGGGGAAATGTG
>group_218_5 10 32 0 0 sg=10 px=0 gx=0
GCACATTTCCCCGAAAAGTGCCACCTGCAT
>group_218_6 10 32 0 0 sg=10 px=0 gx=0
ATCGATGCAGGTGGCACTTTTCGGGGAAAT
>group_218_7 10 32 0 0 sg=10 px=0 gx=0
CATTTCCCCGAAAAGTGCCACCTGCATCGA
>group_218_8 10 32 0 0 sg=10 px=0 gx=0
ATTTCCCCGAAAAGTGCCACCTGCATCGAT
>group_218_9 10 32 0 0 sg=10 px=0 gx=0
TCGATGCAGGTGGCACTTTTCGGGGAAATG
>group_219_0 46 20 0 0 sg=46 px=0 gx=0
CCAGAGCCTGATAAAAACGGTTAGCGCTTC
>group_219_1 46 20 0 0 sg=46 px=0 gx=0
CGGTTAGCGCTTCGTTAATACAGATGTAGG
>group_219_2 46 20 0 0 sg=46 px=0 gx=0
ATTAACGAAGCGCTAACCGTTTTTATCAGG
>group_219_3 46 20 0 0 sg=46 px=0 gx=0
CATCTGTATTAACGAAGCGCTAACCGTTTT
>group_219_4 46 20 0 0 sg=46 px=0 gx=0
ACCTACATCTGTATTAACGAAGCGCTAACC
>group_219_5 46 20 0 0 sg=46 px=0 gx=0
TAAAAACGGTTAGCGCTTCGTTAATACAGA
>group_219_6 46 20 0 0 sg=46 px=0 gx=0
CACCTACATCTGTATTAACGAAGCGCTAAC
>group_219_7 46 20 0 0 sg=46 px=0 gx=0
TTAGCGCTTCGTTAATACAGATGTAGGTGT
>group_219_8 46 20 0 0 sg=46 px=0 gx=0
CCTACATCTGTATTAACGAAGCGCTAACCG
>group_219_9 46 20 0 0 sg=46 px=0 gx=0
CAGAGCCTGATAAAAACGGTTAGCGCTTCG
>group_220_0 42 1 0 0 sg=42 px=0 gx=0
CCCGTCCTGTGGATCCGGCCCATTGGCTGC
>group_220_1 42 1 0 0 sg=42 px=0 gx=0
AATGGGCCGGATCCACAGGACGGGTGTGGT
>group_220_2 42 1 0 0 sg=42 px=0 gx=0
GCCGGATCCACAGGACGGGTGTGGTCGCCA
>group_220_3 42 1 0 0 sg=42 px=0 gx=0
CACACCCGTCCTGTGGATCCGGCCCATTGG
>group_220_4 42 1 0 0 sg=42 px=0 gx=0
ACACCCGTCCTGTGGATCCGGCCCATTGGC
>group_220_5 42 1 0 0 sg=42 px=0 gx=0
AGGCAGCCAATGGGCCGGATCCACAGGACG
>group_220_6 42 1 0 0 sg=42 px=0 gx=0
CGTCCTGTGGATCCGGCCCATTGGCTGCCT
>group_220_7 42 1 0 0 sg=42 px=0 gx=0
GGGAGGCAGCCAATGGGCCGGATCCACAGG
>group_220_8 42 1 0 0 sg=42 px=0 gx=0
GCGACCACACCCGTCCTGTGGATCCGGCCC
>group_220_9 42 1 0 0 sg=42 px=0 gx=0
ACCCGTCCTGTGGATCCGGCCCATTGGCTG
>group_221_0 2 31 0 0 sg=2 px=0 gx=0
CTGTATGCGGTGTGAAATACCGCACAGATG
>group_221_1 2 31 0 0 sg=2 px=0 gx=0
CATCTGTGCGGTATTTCACACCGCATACAG
>group_222_0 4 5 0 0 sg=4 px=0 gx=0
CATATGTATATCTCCTTCTTAAATCTAGAT
>group_222_1 4 5 0 0 sg=4 px=0 gx=0
AATCTAGATTTAAGAAGGAGATATACATAT
>group_222_2 4 5 0 0 sg=4 px=0 gx=0
ATCTAGATTTAAGAAGGAGATATACATATG
>group_222_3 4 5 0 0 sg=4 px=0 gx=0
ATATGTATATCTCCTTCTTAAATCTAGATT
>group_223_0 28 53 0 12 sg=16 px=0 gx=12
GCGGTGGAGCTCCAGCTTTTGTTCCCTTTA
>group_223_1 28 53 0 12 sg=16 px=0 gx=12
GGGAACAAAAGCTGGAGCTCCACCGCGGTG
>group_223_2 28 53 0 12 sg=16 px=0 gx=12
CGGTGGAGCTCCAGCTTTTGTTCCCTTTAG
>group_223_3 28 53 0 12 sg=16 px=0 gx=12
TAAAGGGAACAAAAGCTGGAGCTCCACCGC
>group_223_4 28 53 0 12 sg=16 px=0 gx=12
AGGGAACAAAAGCTGGAGCTCCACCGCGGT
>group_223_5 28 53 0 12 sg=16 px=0 gx=12
ACTAAAGGGAACAAAAGCTGGAGCTCCACC
>group_223_6 28 53 0 12 sg=16 px=0 gx=12
CCGCGGTGGAGCTCCAGCTTTTGTTCCCTT
>group_223_7 28 53 0 12 sg=16 px=0 gx=12
AAGGGAACAAAAGCTGGAGCTCCACCGCGG
>group_223_8 28 53 0 12 sg=16 px=0 gx=12
CGCGGTGGAGCTCCAGCTTTTGTTCCCTTT
>group_223_9 28 53 0 12 sg=16 px=0 gx=12
CACCGCGGTGGAGCTCCAGCTTTTGTTCCC
>group_224_0 2 5 0 0 sg=2 px=0 gx=0
GCCAAGCTTTTTGCAAAAGCCTAGGCCTCC
>group_224_1 2 5 0 0 sg=2 px=0 gx=0
GGAGGCCTAGGCTTTTGCAAAAAGCTTGGC
>group_225_0 866 3 0 0 sg=866 px=0 gx=0
TTTAAACGCCCGGGCCTCGGCCGACGTCGG
>group_225_1 866 3 0 0 sg=866 px=0 gx=0
TACCGCGCTTGGCGTAATCATGGTCATAGC
>group_225_2 866 3 0 0 sg=866 px=0 gx=0
TCCGATTCATTAATGCAGCTGGCACGACAG
>group_225_3 866 3 0 0 sg=866 px=0 gx=0
GTTAACAGGGTTTTCCCAGTCACGACGTTG
>group_225_4 866 3 0 0 sg=866 px=0 gx=0
ACCCGCAGTTGCAAACCCTCACTGATCCGA
>group_225_5 866 3 0 0 sg=866 px=0 gx=0
ACTCTAATACGACTCACTATAGGGAATTTG
>group_225_6 866 3 0 0 sg=866 px=0 gx=0
CGCACCGTGGGAAAAACTCCAGGTAGAGGT
>group_225_7 866 3 0 0 sg=866 px=0 gx=0
TCTGGAAAGAAATGCATAAACTGTTGCCAT
>group_225_8 866 3 0 0 sg=866 px=0 gx=0
CCCGGGAATTTCGAGTGAGCGAGGAAGCAC
>group_225_9 866 3 0 0 sg=866 px=0 gx=0
TCGGCGCCATTACCCTGTTATCCCTACTAT
>group_226_0 38 1 0 0 sg=38 px=0 gx=0
GCATGCAAGCTTAGTAAAGCCCTCGCTAGA
>group_226_1 38 1 0 0 sg=38 px=0 gx=0
GGCATGCAAGCTTAGTAAAGCCCTCGCTAG
>group_226_2 38 1 0 0 sg=38 px=0 gx=0
CGACCTGCAGGCATGCAAGCTTAGTAAAGC
>group_226_3 38 1 0 0 sg=38 px=0 gx=0
CAGGCATGCAAGCTTAGTAAAGCCCTCGCT
>group_226_4 38 1 0 0 sg=38 px=0 gx=0
AGGGCTTTACTAAGCTTGCATGCCTGCAGG
>group_226_5 38 1 0 0 sg=38 px=0 gx=0
ACCTGCAGGCATGCAAGCTTAGTAAAGCCC
>group_226_6 38 1 0 0 sg=38 px=0 gx=0
CTAGCGAGGGCTTTACTAAGCTTGCATGCC
>group_226_7 38 1 0 0 sg=38 px=0 gx=0
AGAGTCGACCTGCAGGCATGCAAGCTTAGT
>group_226_8 38 1 0 0 sg=38 px=0 gx=0
TAGCGAGGGCTTTACTAAGCTTGCATGCCT
>group_226_9 38 1 0 0 sg=38 px=0 gx=0
AGGCATGCAAGCTTAGTAAAGCCCTCGCTA
>group_227_0 8 0 0 0 sg=8 px=0 gx=0
TTGATGCATATTCTATAGTGTCACCTAAAT
>group_227_1 8 0 0 0 sg=8 px=0 gx=0
TTTAGGTGACACTATAGAATATGCATCAAG
>group_227_2 8 0 0 0 sg=8 px=0 gx=0
TAGGTGACACTATAGAATATGCATCAAGCT
>group_227_3 8 0 0 0 sg=8 px=0 gx=0
GCTTGATGCATATTCTATAGTGTCACCTAA
>group_227_4 8 0 0 0 sg=8 px=0 gx=0
TTAGGTGACACTATAGAATATGCATCAAGC
>group_227_5 8 0 0 0 sg=8 px=0 gx=0
ATTTAGGTGACACTATAGAATATGCATCAA
>group_227_6 8 0 0 0 sg=8 px=0 gx=0
AGCTTGATGCATATTCTATAGTGTCACCTA
>group_227_7 8 0 0 0 sg=8 px=0 gx=0
CTTGATGCATATTCTATAGTGTCACCTAAA
>group_228_0 2 3 0 0 sg=2 px=0 gx=0
ATATGAAAATCGAAGAAGGTAAACTGGTAA
>group_228_1 2 3 0 0 sg=2 px=0 gx=0
TTACCAGTTTACCTTCTTCGATTTTCATAT
>group_231_0 6 4 0 0 sg=6 px=0 gx=0
TCAGGGGATAACGCAGGAAAGAACATGGAT
>group_231_1 6 4 0 0 sg=6 px=0 gx=0
TCCATGTTCTTTCCTGCGTTATCCCCTGAT
>group_231_2 6 4 0 0 sg=6 px=0 gx=0
GATCCATGTTCTTTCCTGCGTTATCCCCTG
>group_231_3 6 4 0 0 sg=6 px=0 gx=0
ATCAGGGGATAACGCAGGAAAGAACATGGA
>group_231_4 6 4 0 0 sg=6 px=0 gx=0
ATCCATGTTCTTTCCTGCGTTATCCCCTGA
>group_231_5 6 4 0 0 sg=6 px=0 gx=0
CAGGGGATAACGCAGGAAAGAACATGGATC
>group_232_0 4 7 0 0 sg=4 px=0 gx=0
TTAGCCCGCCTAATGAGCGGGCTTTTTTTT
>group_232_1 4 7 0 0 sg=4 px=0 gx=0
TTTAGCCCGCCTAATGAGCGGGCTTTTTTT
>group_232_2 4 7 0 0 sg=4 px=0 gx=0
AAAAAAAGCCCGCTCATTAGGCGGGCTAAA
>group_232_3 4 7 0 0 sg=4 px=0 gx=0
AAAAAAAAGCCCGCTCATTAGGCGGGCTAA
>group_233_0 60 3 0 0 sg=60 px=0 gx=0
GTGGGATGACAGGAGATCCTGCCCCGGCAC
>group_233_1 60 3 0 0 sg=60 px=0 gx=0
ATCCCACCTTGCTCCTGCCGAGAAAGTATC
>group_233_2 60 3 0 0 sg=60 px=0 gx=0
AGCAAGGTGGGATGACAGGAGATCCTGCCC
>group_233_3 60 3 0 0 sg=60 px=0 gx=0
GCAAGGTGGGATGACAGGAGATCCTGCCCC
>group_233_4 60 3 0 0 sg=60 px=0 gx=0
ATGGATACTTTCTCGGCAGGAGCAAGGTGG
>group_233_5 60 3 0 0 sg=60 px=0 gx=0
CATCCCACCTTGCTCCTGCCGAGAAAGTAT
>group_233_6 60 3 0 0 sg=60 px=0 gx=0
AGGAGCAAGGTGGGATGACAGGAGATCCTG
>group_233_7 60 3 0 0 sg=60 px=0 gx=0
GCAGGAGCAAGGTGGGATGACAGGAGATCC
>group_233_8 60 3 0 0 sg=60 px=0 gx=0
AAGGTGGGATGACAGGAGATCCTGCCCCGG
>group_233_9 60 3 0 0 sg=60 px=0 gx=0
GGGATGACAGGAGATCCTGCCCCGGCACTT
>group_234_0 50 4 0 0 sg=50 px=0 gx=0
TAAATACATTCAAATATGCGCCTGATGCGG
>group_234_1 50 4 0 0 sg=50 px=0 gx=0
TTTTCTAAATACATTCAAATATGCGCCTGA
>group_234_2 50 4 0 0 sg=50 px=0 gx=0
ATCAGGCGCATATTTGAATGTATTTAGAAA
>group_234_3 50 4 0 0 sg=50 px=0 gx=0
TACCGCATCAGGCGCATATTTGAATGTATT
>group_234_4 50 4 0 0 sg=50 px=0 gx=0
TTCTAAATACATTCAAATATGCGCCTGATG
>group_234_5 50 4 0 0 sg=50 px=0 gx=0
TTATTTTTCTAAATACATTCAAATATGCGC
>group_234_6 50 4 0 0 sg=50 px=0 gx=0
GGCGCATATTTGAATGTATTTAGAAAAATA
>group_234_7 50 4 0 0 sg=50 px=0 gx=0
GCATCAGGCGCATATTTGAATGTATTTAGA
>group_234_8 50 4 0 0 sg=50 px=0 gx=0
CAGGCGCATATTTGAATGTATTTAGAAAAA
>group_234_9 50 4 0 0 sg=50 px=0 gx=0
AGGAGAAAATACCGCATCAGGCGCATATTT
>group_235_0 176 4 0 0 sg=176 px=0 gx=0
AGTGAAGATCCGGCTGCTAACAAAGCCCGA
>group_235_1 176 4 0 0 sg=176 px=0 gx=0
AGGACGACGACGACAAGAACTGGAGCCATC
>group_235_2 176 4 0 0 sg=176 px=0 gx=0
CCGCAGTTCGAGAAGTGAAGATCCGGCTGC
>group_235_3 176 4 0 0 sg=176 px=0 gx=0
CGTCCTTGTAGTCGGATCCCTCGAGCTGCA
>group_235_4 176 4 0 0 sg=176 px=0 gx=0
CAAGAACTGGAGCCATCCGCAGTTCGAGAA
>group_235_5 176 4 0 0 sg=176 px=0 gx=0
TCTCGAACTGCGGATGGCTCCAGTTCTTGT
>group_235_6 176 4 0 0 sg=176 px=0 gx=0
AGGGATCCGACTACAAGGACGACGACGACA
>group_235_7 176 4 0 0 sg=176 px=0 gx=0
CTGCAGCTCGAGGGATCCGACTACAAGGAC
>group_235_8 176 4 0 0 sg=176 px=0 gx=0
ATCCGCAGTTCGAGAAGTGAAGATCCGGCT
>group_235_9 176 4 0 0 sg=176 px=0 gx=0
CCGACTACAAGGACGACGACGACAAGAACT
>group_239_0 2896 8 0 0 sg=2896 px=0 gx=0
TATGGGTAGATTATAGATAAAATAACCTTT
>group_239_1 2896 8 0 0 sg=2896 px=0 gx=0
TGATATAGTGACATGAGTATCGGGAGCATT
>group_239_2 2896 8 0 0 sg=2896 px=0 gx=0
CTTGGTAAGGTATAAATAAATAAATAAAGA
>group_239_3 2896 8 0 0 sg=2896 px=0 gx=0
ATTCAGACCATATAGTCAAAGCTCTAAATA
>group_239_4 2896 8 0 0 sg=2896 px=0 gx=0
TTGTGTAGCTACCAATCTTTATTCTTTAAA
>group_239_5 2896 8 0 0 sg=2896 px=0 gx=0
TCTCATTTTATCCATTGTCCAATGCTCCCG
>group_239_6 2896 8 0 0 sg=2896 px=0 gx=0
CATCTTAAAAATGGAATATGGAAATTACAC
>group_239_7 2896 8 0 0 sg=2896 px=0 gx=0
TGTCAGAGCAACCACATATTTGATGTTGTA
>group_239_8 2896 8 0 0 sg=2896 px=0 gx=0
AAATCTGCTAAGTGATATAAGCTCTAAGTA
>group_239_9 2896 8 0 0 sg=2896 px=0 gx=0
CACAAACAATTTTAAGAAAGATCCATCTAT
>group_240_0 30 4 0 0 sg=30 px=0 gx=0
AATCTGATCGGGTACCGGGCCCAAGATCTG
>group_240_1 30 4 0 0 sg=30 px=0 gx=0
TCGGGTACCGGGCCCAAGATCTGGCCCTTA
>group_240_2 30 4 0 0 sg=30 px=0 gx=0
GATCTTGGGCCCGGTACCCGATCAGATTGT
>group_240_3 30 4 0 0 sg=30 px=0 gx=0
TTGGGCCCGGTACCCGATCAGATTGTCGTT
>group_240_4 30 4 0 0 sg=30 px=0 gx=0
CGACAATCTGATCGGGTACCGGGCCCAAGA
>group_240_5 30 4 0 0 sg=30 px=0 gx=0
TCTTGGGCCCGGTACCCGATCAGATTGTCG
>group_240_6 30 4 0 0 sg=30 px=0 gx=0
CTGATCGGGTACCGGGCCCAAGATCTGGCC
>group_240_7 30 4 0 0 sg=30 px=0 gx=0
ATCGGGTACCGGGCCCAAGATCTGGCCCTT
>group_240_8 30 4 0 0 sg=30 px=0 gx=0
GGCCAGATCTTGGGCCCGGTACCCGATCAG
>group_240_9 30 4 0 0 sg=30 px=0 gx=0
ATCTTGGGCCCGGTACCCGATCAGATTGTC
>group_241_0 72 0 0 0 sg=72 px=0 gx=0
GGTTAATAAGCTTTTTGCAAAAGCCTAGGC
>group_241_1 72 0 0 0 sg=72 px=0 gx=0
TTGCAAAAAGCTTATTAACCCTCACTAAAG
>group_241_2 72 0 0 0 sg=72 px=0 gx=0
CAAAAAGCTTATTAACCCTCACTAAAGGGA
>group_241_3 72 0 0 0 sg=72 px=0 gx=0
TTTAGTGAGGGTTAATAAGCTTTTTGCAAA
>group_241_4 72 0 0 0 sg=72 px=0 gx=0
TTAGTGAGGGTTAATAAGCTTTTTGCAAAA
>group_241_5 72 0 0 0 sg=72 px=0 gx=0
CCCTCACTAAAGGGAGTACTAGTACCGGTA
>group_241_6 72 0 0 0 sg=72 px=0 gx=0
AGGCCTAGGCTTTTGCAAAAAGCTTATTAA
>group_241_7 72 0 0 0 sg=72 px=0 gx=0
AAGCTTATTAACCCTCACTAAAGGGAGTAC
>group_241_8 72 0 0 0 sg=72 px=0 gx=0
AATAAGCTTTTTGCAAAAGCCTAGGCCTCC
>group_241_9 72 0 0 0 sg=72 px=0 gx=0
TTTTGCAAAAAGCTTATTAACCCTCACTAA
>group_244_0 2 2 0 0 sg=2 px=0 gx=0
CACATCCCCCTTTCGCCAGCAGATCCGTCG
>group_244_1 2 2 0 0 sg=2 px=0 gx=0
CGACGGATCTGCTGGCGAAAGGGGGATGTG
>group_245_0 2 4 0 0 sg=2 px=0 gx=0
TCTATCAATATATAGTTGCTGATCAGATCC
>group_245_1 2 4 0 0 sg=2 px=0 gx=0
GGATCTGATCAGCAACTATATATTGATAGA
>group_246_0 2 3 0 0 sg=2 px=0 gx=0
ACGATGACAGAGCGTTGCTGCCTGTGATCC
>group_246_1 2 3 0 0 sg=2 px=0 gx=0
GGATCACAGGCAGCAACGCTCTGTCATCGT
>group_247_0 22 2 0 0 sg=22 px=0 gx=0
CGCGGTCCCCCATATGCATTTAAATCCTCC
>group_247_1 22 2 0 0 sg=22 px=0 gx=0
GCTGCTCGCGGTCCCCCATATGCATTTAAA
>group_247_2 22 2 0 0 sg=22 px=0 gx=0
CTCGCGGTCCCCCATATGCATTTAAATCCT
>group_247_3 22 2 0 0 sg=22 px=0 gx=0
TGCTCGCGGTCCCCCATATGCATTTAAATC
>group_247_4 22 2 0 0 sg=22 px=0 gx=0
CTGCTCGCGGTCCCCCATATGCATTTAAAT
>group_247_5 22 2 0 0 sg=22 px=0 gx=0
AGCTGCTCGCGGTCCCCCATATGCATTTAA
>group_247_6 22 2 0 0 sg=22 px=0 gx=0
AGGATTTAAATGCATATGGGGGACCGCGAG
>group_247_7 22 2 0 0 sg=22 px=0 gx=0
GATTTAAATGCATATGGGGGACCGCGAGCA
>group_247_8 22 2 0 0 sg=22 px=0 gx=0
TAAATGCATATGGGGGACCGCGAGCAGCTG
>group_247_9 22 2 0 0 sg=22 px=0 gx=0
TCGCGGTCCCCCATATGCATTTAAATCCTC
>group_250_0 2 2 0 0 sg=2 px=0 gx=0
GGGGGGGGGGGGGGGGGGTTCCATTGTTCA
>group_250_1 2 2 0 0 sg=2 px=0 gx=0
TGAACAATGGAACCCCCCCCCCCCCCCCCC
>group_251_0 38 73 0 0 sg=38 px=0 gx=0
CTAGAAATTCGTTCAAGCCGACGCCGCTTC
>group_251_1 38 73 0 0 sg=38 px=0 gx=0
CGGCGTCGGCTTGAACGAATTTCTAGCTAG
>group_251_2 38 73 0 0 sg=38 px=0 gx=0
GCTTATGTCCACTGGGTTCGTGCCCGAATT
>group_251_3 38 73 0 0 sg=38 px=0 gx=0
ATCAATTCGGGCACGAACCCAGTGGACATA
>group_251_4 38 73 0 0 sg=38 px=0 gx=0
TGTGATCAATTCGGGCACGAACCCAGTGGA
>group_251_5 38 73 0 0 sg=38 px=0 gx=0
GCGGCGTCGGCTTGAACGAATTTCTAGCTA
>group_251_6 38 73 0 0 sg=38 px=0 gx=0
CTTATGTCCACTGGGTTCGTGCCCGAATTG
>group_251_7 38 73 0 0 sg=38 px=0 gx=0
ATTCGGGCACGAACCCAGTGGACATAAGCC
>group_251_8 38 73 0 0 sg=38 px=0 gx=0
GGCGTCGGCTTGAACGAATTTCTAGCTAGA
>group_251_9 38 73 0 0 sg=38 px=0 gx=0
TCAATTCGGGCACGAACCCAGTGGACATAA
>group_252_0 2 3 0 0 sg=2 px=0 gx=0
GAGATCCAGACATGATAAGATACATTGATG
>group_252_1 2 3 0 0 sg=2 px=0 gx=0
CATCAATGTATCTTATCATGTCTGGATCTC
>group_254_0 24 3 0 0 sg=24 px=0 gx=0
GGATCCGCTAGCACGCCCGATGGTGGGACG
>group_254_1 24 3 0 0 sg=24 px=0 gx=0
GCACGCCCGATGGTGGGACGGTATGAATAA
>group_254_2 24 3 0 0 sg=24 px=0 gx=0
TACCGTCCCACCATCGGGCGTGCTAGCGGA
>group_254_3 24 3 0 0 sg=24 px=0 gx=0
TAGCACGCCCGATGGTGGGACGGTATGAAT
>group_254_4 24 3 0 0 sg=24 px=0 gx=0
CGTCCCACCATCGGGCGTGCTAGCGGATCC
>group_254_5 24 3 0 0 sg=24 px=0 gx=0
GCTAGCACGCCCGATGGTGGGACGGTATGA
>group_254_6 24 3 0 0 sg=24 px=0 gx=0
CATACCGTCCCACCATCGGGCGTGCTAGCG
>group_254_7 24 3 0 0 sg=24 px=0 gx=0
ATCCGCTAGCACGCCCGATGGTGGGACGGT
>group_254_8 24 3 0 0 sg=24 px=0 gx=0
CCGCTAGCACGCCCGATGGTGGGACGGTAT
>group_254_9 24 3 0 0 sg=24 px=0 gx=0
TTCATACCGTCCCACCATCGGGCGTGCTAG
>group_260_0 6 2 0 0 sg=6 px=0 gx=0
GACGTTGTAAAACGACGGGATCGATCCCCC
>group_260_1 6 2 0 0 sg=6 px=0 gx=0
ACGACGTTGTAAAACGACGGGATCGATCCC
>group_260_2 6 2 0 0 sg=6 px=0 gx=0
GGGGATCGATCCCGTCGTTTTACAACGTCG
>group_260_3 6 2 0 0 sg=6 px=0 gx=0
CGACGTTGTAAAACGACGGGATCGATCCCC
>group_260_4 6 2 0 0 sg=6 px=0 gx=0
GGGGGATCGATCCCGTCGTTTTACAACGTC
>group_260_5 6 2 0 0 sg=6 px=0 gx=0
GGGATCGATCCCGTCGTTTTACAACGTCGT
>group_261_0 32 12 0 0 sg=32 px=0 gx=0
AAGATTTCACACAGATCAGCCGACTGCGAA
>group_261_1 32 12 0 0 sg=32 px=0 gx=0
GCAGTCGGCTGATCTGTGTGAAATCTTAAT
>group_261_2 32 12 0 0 sg=32 px=0 gx=0
CAGATCAGCCGACTGCGAATAGAAACTCAC
>group_261_3 32 12 0 0 sg=32 px=0 gx=0
ATTTCACACAGATCAGCCGACTGCGAATAG
>group_261_4 32 12 0 0 sg=32 px=0 gx=0
TTCGCAGTCGGCTGATCTGTGTGAAATCTT
>group_261_5 32 12 0 0 sg=32 px=0 gx=0
ATTCGCAGTCGGCTGATCTGTGTGAAATCT
>group_261_6 32 12 0 0 sg=32 px=0 gx=0
CACAGATCAGCCGACTGCGAATAGAAACTC
>group_261_7 32 12 0 0 sg=32 px=0 gx=0
TTCACACAGATCAGCCGACTGCGAATAGAA
>group_261_8 32 12 0 0 sg=32 px=0 gx=0
TCTATTCGCAGTCGGCTGATCTGTGTGAAA
>group_261_9 32 12 0 0 sg=32 px=0 gx=0
TCGCAGTCGGCTGATCTGTGTGAAATCTTA
>group_262_0 8 12 0 0 sg=8 px=0 gx=0
GGATCGATCCTTTTTAACCCATCACATATA
>group_262_1 8 12 0 0 sg=8 px=0 gx=0
TATATGTGATGGGTTAAAAAGGATCGATCC
>group_262_2 8 12 0 0 sg=8 px=0 gx=0
GTATATGTGATGGGTTAAAAAGGATCGATC
>group_262_3 8 12 0 0 sg=8 px=0 gx=0
GGTATATGTGATGGGTTAAAAAGGATCGAT
>group_262_4 8 12 0 0 sg=8 px=0 gx=0
AGGTATATGTGATGGGTTAAAAAGGATCGA
>group_262_5 8 12 0 0 sg=8 px=0 gx=0
GATCGATCCTTTTTAACCCATCACATATAC
>group_262_6 8 12 0 0 sg=8 px=0 gx=0
ATCGATCCTTTTTAACCCATCACATATACC
>group_262_7 8 12 0 0 sg=8 px=0 gx=0
TCGATCCTTTTTAACCCATCACATATACCT
>group_264_0 2 9 0 0 sg=2 px=0 gx=0
GGATCCGTGATGGTGATGGTGATGCGATCC
>group_264_1 2 9 0 0 sg=2 px=0 gx=0
GGATCGCATCACCATCACCATCACGGATCC
>group_267_0 10 12 0 0 sg=10 px=0 gx=0
GCTCAGCTAATTAAGCTTGGCTGCAGGTCG
>group_267_1 10 12 0 0 sg=10 px=0 gx=0
AAGCTCAGCTAATTAAGCTTGGCTGCAGGT
>group_267_2 10 12 0 0 sg=10 px=0 gx=0
CCTGCAGCCAAGCTTAATTAGCTGAGCTTG
>group_267_3 10 12 0 0 sg=10 px=0 gx=0
CGACCTGCAGCCAAGCTTAATTAGCTGAGC
>group_267_4 10 12 0 0 sg=10 px=0 gx=0
CAAGCTCAGCTAATTAAGCTTGGCTGCAGG
>group_267_5 10 12 0 0 sg=10 px=0 gx=0
ACCTGCAGCCAAGCTTAATTAGCTGAGCTT
>group_267_6 10 12 0 0 sg=10 px=0 gx=0
GACCTGCAGCCAAGCTTAATTAGCTGAGCT
>group_267_7 10 12 0 0 sg=10 px=0 gx=0
AGCTCAGCTAATTAAGCTTGGCTGCAGGTC
>group_267_8 10 12 0 0 sg=10 px=0 gx=0
CTCAGCTAATTAAGCTTGGCTGCAGGTCGA
>group_267_9 10 12 0 0 sg=10 px=0 gx=0
TCGACCTGCAGCCAAGCTTAATTAGCTGAG
>group_270_0 72 6 0 0 sg=72 px=0 gx=0
ACGCTCGGTTGCCGCCGGGCGTTTTTTATG
>group_270_1 72 6 0 0 sg=72 px=0 gx=0
GCCGCCGGGCGTTTTTTATGCAGCAATGGC
>group_270_2 72 6 0 0 sg=72 px=0 gx=0
CTTGCCATTGCTGCATAAAAAACGCCCGGC
>group_270_3 72 6 0 0 sg=72 px=0 gx=0
CGCCGGGCGTTTTTTATGCAGCAATGGCAA
>group_270_4 72 6 0 0 sg=72 px=0 gx=0
GCTGCATAAAAAACGCCCGGCGGCAACCGA
>group_270_5 72 6 0 0 sg=72 px=0 gx=0
ATTAATTCAGAACGCTCGGTTGCCGCCGGG
>group_270_6 72 6 0 0 sg=72 px=0 gx=0
CAACCGAGCGTTCTGAATTAATTAATCATC
>group_270_7 72 6 0 0 sg=72 px=0 gx=0
TGCCGCCGGGCGTTTTTTATGCAGCAATGG
>group_270_8 72 6 0 0 sg=72 px=0 gx=0
CGTTTTTTATGCAGCAATGGCAAGAACGTT
>group_270_9 72 6 0 0 sg=72 px=0 gx=0
GGTTGCCGCCGGGCGTTTTTTATGCAGCAA
>group_271_0 8 3 0 0 sg=8 px=0 gx=0
GGGGTGTGTGATACGAAACGAAGCATTGGG
>group_271_1 8 3 0 0 sg=8 px=0 gx=0
GGTGTGTGATACGAAACGAAGCATTGGGAT
>group_271_2 8 3 0 0 sg=8 px=0 gx=0
GGGTGTGTGATACGAAACGAAGCATTGGGA
>group_271_3 8 3 0 0 sg=8 px=0 gx=0
GATCCCAATGCTTCGTTTCGTATCACACAC
>group_271_4 8 3 0 0 sg=8 px=0 gx=0
GTGTGTGATACGAAACGAAGCATTGGGATC
>group_271_5 8 3 0 0 sg=8 px=0 gx=0
TCCCAATGCTTCGTTTCGTATCACACACCC
>group_271_6 8 3 0 0 sg=8 px=0 gx=0
ATCCCAATGCTTCGTTTCGTATCACACACC
>group_271_7 8 3 0 0 sg=8 px=0 gx=0
CCCAATGCTTCGTTTCGTATCACACACCCC
>group_274_0 6 9 0 0 sg=6 px=0 gx=0
AATTAGCTTCACGCTGCCGCAAGCACTCAG
>group_274_1 6 9 0 0 sg=6 px=0 gx=0
TGAGTGCTTGCGGCAGCGTGAAGCTAATTC
>group_274_2 6 9 0 0 sg=6 px=0 gx=0
CCTGAGTGCTTGCGGCAGCGTGAAGCTAAT
>group_274_3 6 9 0 0 sg=6 px=0 gx=0
GAATTAGCTTCACGCTGCCGCAAGCACTCA
>group_274_4 6 9 0 0 sg=6 px=0 gx=0
CTGAGTGCTTGCGGCAGCGTGAAGCTAATT
>group_274_5 6 9 0 0 sg=6 px=0 gx=0
ATTAGCTTCACGCTGCCGCAAGCACTCAGG
>group_275_0 16 76 0 0 sg=16 px=0 gx=0
ACGCGTTTACGCCCCGCCCTGCCACTCATC
>group_275_1 16 76 0 0 sg=16 px=0 gx=0
CCACGCGTTTACGCCCCGCCCTGCCACTCA
>group_275_2 16 76 0 0 sg=16 px=0 gx=0
GAGTGGCAGGGCGGGGCGTAAACGCGTGGA
>group_275_3 16 76 0 0 sg=16 px=0 gx=0
AGTGGCAGGGCGGGGCGTAAACGCGTGGAT
>group_275_4 16 76 0 0 sg=16 px=0 gx=0
GATGAGTGGCAGGGCGGGGCGTAAACGCGT
>group_275_5 16 76 0 0 sg=16 px=0 gx=0
ATCCACGCGTTTACGCCCCGCCCTGCCACT
>group_275_6 16 76 0 0 sg=16 px=0 gx=0
GTGGCAGGGCGGGGCGTAAACGCGTGGATC
>group_275_7 16 76 0 0 sg=16 px=0 gx=0
TCCACGCGTTTACGCCCCGCCCTGCCACTC
>group_275_8 16 76 0 0 sg=16 px=0 gx=0
ATGAGTGGCAGGGCGGGGCGTAAACGCGTG
>group_275_9 16 76 0 0 sg=16 px=0 gx=0
TGGCAGGGCGGGGCGTAAACGCGTGGATCC
>group_277_0 124 3 0 0 sg=124 px=0 gx=0
GAGCTGGACTTTACTGATGCCCGTTAGATC
>group_277_1 124 3 0 0 sg=124 px=0 gx=0
CCCGTGGTATGGCAAAAAGCACCGGGTTAA
>group_277_2 124 3 0 0 sg=124 px=0 gx=0
GCTGGCGGATGACGCATGCATTATGCTCGC
>group_277_3 124 3 0 0 sg=124 px=0 gx=0
GTGAGCGTGTTAACCCGGTGCTTTTTGCCA
>group_277_4 124 3 0 0 sg=124 px=0 gx=0
AACGCTTCATGGTGAGCGTGTTAACCCGGT
>group_277_5 124 3 0 0 sg=124 px=0 gx=0
GGAGCTGGACTTTACTGATGCCCGTTAGAT
>group_277_6 124 3 0 0 sg=124 px=0 gx=0
CTGGCGGATGACGCATGCATTATGCTCGCA
>group_277_7 124 3 0 0 sg=124 px=0 gx=0
GTGGTATGGCAAAAAGCACCGGGTTAACAC
>group_277_8 124 3 0 0 sg=124 px=0 gx=0
TTAACCCGGTGCTTTTTGCCATACCACGGG
>group_277_9 124 3 0 0 sg=124 px=0 gx=0
AAAAGCACCGGGTTAACACGCTCACCATGA
>group_279_0 172 2 0 0 sg=172 px=0 gx=0
GTAGTTTTGATGCACAGGCAACGGAGCTCA
>group_279_1 172 2 0 0 sg=172 px=0 gx=0
TGGAAACCGCGGTAATGAACCTGGCTAAAG
>group_279_2 172 2 0 0 sg=172 px=0 gx=0
TACCTTTAGCCAGGTTCATTACCGCGGTTT
>group_279_3 172 2 0 0 sg=172 px=0 gx=0
AAGGTAAAGAAGAAAGCTTGGACTCTGACT
>group_279_4 172 2 0 0 sg=172 px=0 gx=0
GGAGCTCAGCGTATAAGTCAGAGTCCAAGC
>group_279_5 172 2 0 0 sg=172 px=0 gx=0
AGAGTCCAAGCTTTCTTCTTTACCTTTAGC
>group_279_6 172 2 0 0 sg=172 px=0 gx=0
AGCCAGGTTCATTACCGCGGTTTCCATTAT
>group_279_7 172 2 0 0 sg=172 px=0 gx=0
AGTCCAAGCTTTCTTCTTTACCTTTAGCCA
>group_279_8 172 2 0 0 sg=172 px=0 gx=0
CCGCGGTAATGAACCTGGCTAAAGGTAAAG
>group_279_9 172 2 0 0 sg=172 px=0 gx=0
GTATAAGTCAGAGTCCAAGCTTTCTTCTTT
>group_280_0 2 27 0 0 sg=2 px=0 gx=0
AAATTGTTATCCGCTCACAATTGAATCTAT
>group_280_1 2 27 0 0 sg=2 px=0 gx=0
ATAGATTCAATTGTGAGCGGATAACAATTT
>group_281_0 224 2 0 130 sg=94 px=0 gx=130
ACTGTGACCGGTCACTGTGACCGGTCACTG
>group_281_1 224 2 0 130 sg=94 px=0 gx=130
GCTTGATTTACCATGGATCCACTAGTTCTA
>group_281_2 224 2 0 130 sg=94 px=0 gx=130
TATCGATAAGCTTGATATCGAATTCAGATC
>group_281_3 224 2 0 130 sg=94 px=0 gx=130
GCCGCTCTAGAACTAGTGGATCCATGGTAA
>group_281_4 224 2 0 130 sg=94 px=0 gx=130
TCACTGTGACCGGTCACTGTGACCGGTCAC
>group_281_5 224 2 0 130 sg=94 px=0 gx=130
AGTGACCGGTCACAGTGACCGGTCACAGTG
>group_281_6 224 2 0 130 sg=94 px=0 gx=130
GTCACTGTGACCGGTCACTGTGACCGGTCA
>group_281_7 224 2 0 130 sg=94 px=0 gx=130
AGGGAAACACGCCGAGCGTCCTCCTCCGAT
>group_281_8 224 2 0 130 sg=94 px=0 gx=130
AGATCTGAATTCGATATCAAGCTTATCGAT
>group_281_9 224 2 0 130 sg=94 px=0 gx=130
CACAGTGACCGGTCACAGTGACCGGTCACA
>group_282_0 2 3 0 0 sg=2 px=0 gx=0
GAGCTCGAGATCTAGATATCGATGAATTCC
>group_282_1 2 3 0 0 sg=2 px=0 gx=0
GGAATTCATCGATATCTAGATCTCGAGCTC
>group_284_0 2 32 0 0 sg=2 px=0 gx=0
ACAGGGCGCGTACTATGGTTGCTTTGACGT
>group_284_1 2 32 0 0 sg=2 px=0 gx=0
ACGTCAAAGCAACCATAGTACGCGCCCTGT
>group_285_0 1110 6 0 0 sg=1110 px=0 gx=0
TCTGTCCTAAAGTTCACTGTAGAAGTCTCA
>group_285_1 1110 6 0 0 sg=1110 px=0 gx=0
GTTTTTGGCAAAGGGATTTTGAGTTGCCAG
>group_285_2 1110 6 0 0 sg=1110 px=0 gx=0
CTCAATGTAATGGTTAACGATGTCACAAAC
>group_285_3 1110 6 0 0 sg=1110 px=0 gx=0
AAAGGGATTTTGAGTTGCCAGCTCCTCCAA
>group_285_4 1110 6 0 0 sg=1110 px=0 gx=0
TGCGCGCAGCTGGATACAAGCATGGTGGAT
>group_285_5 1110 6 0 0 sg=1110 px=0 gx=0
AGTCTATGGAGGCGCAAGGTTTTAAGTCTG
>group_285_6 1110 6 0 0 sg=1110 px=0 gx=0
TCGGATCTACATTGTACACACATTTGCTTA
>group_285_7 1110 6 0 0 sg=1110 px=0 gx=0
TACCAGCCACAACACCCTCAACCTCAGCAA
>group_285_8 1110 6 0 0 sg=1110 px=0 gx=0
GGATTGATGATCTTGAGAGGTTGCAAGATA
>group_285_9 1110 6 0 0 sg=1110 px=0 gx=0
ATCAGCTGCTGTAGCTGGCCTAATCTCAAC
>group_287_0 2 6 0 0 sg=2 px=0 gx=0
GAAGCTTCTGTTTTGGCGGATGAGAGAAGA
>group_287_1 2 6 0 0 sg=2 px=0 gx=0
TCTTCTCTCATCCGCCAAAACAGAAGCTTC
>group_288_0 26 1 0 0 sg=26 px=0 gx=0
TTTAACGCGAATTTTAACAAAATATTAAAC
>group_288_1 26 1 0 0 sg=26 px=0 gx=0
TTAACGCGAATTTTAACAAAATATTAAACG
>group_288_2 26 1 0 0 sg=26 px=0 gx=0
ATTTAACGCGAATTTTAACAAAATATTAAA
>group_288_3 26 1 0 0 sg=26 px=0 gx=0
AAATTGTAAACGTTTAATATTTTGTTAAAA
>group_288_4 26 1 0 0 sg=26 px=0 gx=0
ACGTTTAATATTTTGTTAAAATTCGCGTTA
>group_288_5 26 1 0 0 sg=26 px=0 gx=0
TAACGCGAATTTTAACAAAATATTAAACGT
>group_288_6 26 1 0 0 sg=26 px=0 gx=0
TTTAATATTTTGTTAAAATTCGCGTTAAAT
>group_288_7 26 1 0 0 sg=26 px=0 gx=0
TAAACGTTTAATATTTTGTTAAAATTCGCG
>group_288_8 26 1 0 0 sg=26 px=0 gx=0
AATTTTAACAAAATATTAAACGTTTACAAT
>group_288_9 26 1 0 0 sg=26 px=0 gx=0
ACGCGAATTTTAACAAAATATTAAACGTTT
>group_292_0 48 1 0 0 sg=48 px=0 gx=0
TTGGGGGATCGATCCCGTCGTTTTACAACG
>group_292_1 48 1 0 0 sg=48 px=0 gx=0
TAAAACGACGGGATCGATCCCCCAAGCTTG
>group_292_2 48 1 0 0 sg=48 px=0 gx=0
CAAGCTTGGGGGATCGATCCCGTCGTTTTA
>group_292_3 48 1 0 0 sg=48 px=0 gx=0
ATCCCCCAAGCTTGCATGCCTGCAGGTCGA
>group_292_4 48 1 0 0 sg=48 px=0 gx=0
AACGACGGGATCGATCCCCCAAGCTTGCAT
>group_292_5 48 1 0 0 sg=48 px=0 gx=0
CCTGCAGGCATGCAAGCTTGGGGGATCGAT
>group_292_6 48 1 0 0 sg=48 px=0 gx=0
ACGGGATCGATCCCCCAAGCTTGCATGCCT
>group_292_7 48 1 0 0 sg=48 px=0 gx=0
GCAAGCTTGGGGGATCGATCCCGTCGTTTT
>group_292_8 48 1 0 0 sg=48 px=0 gx=0
GCTTGGGGGATCGATCCCGTCGTTTTACAA
>group_292_9 48 1 0 0 sg=48 px=0 gx=0
CTTGGGGGATCGATCCCGTCGTTTTACAAC
>group_294_0 34 1 0 0 sg=34 px=0 gx=0
GAGGATCCCCGGGTACCGCGGCCGCATTCA
>group_294_1 34 1 0 0 sg=34 px=0 gx=0
AGGATCCCCGGGTACCGCGGCCGCATTCAA
>group_294_2 34 1 0 0 sg=34 px=0 gx=0
GTACCGCGGCCGCATTCAAGGCCTCGAGGG
>group_294_3 34 1 0 0 sg=34 px=0 gx=0
CCCCGGGTACCGCGGCCGCATTCAAGGCCT
>group_294_4 34 1 0 0 sg=34 px=0 gx=0
TGAATGCGGCCGCGGTACCCGGGGATCCTC
>group_294_5 34 1 0 0 sg=34 px=0 gx=0
AGAGGATCCCCGGGTACCGCGGCCGCATTC
>group_294_6 34 1 0 0 sg=34 px=0 gx=0
AGGCCTTGAATGCGGCCGCGGTACCCGGGG
>group_294_7 34 1 0 0 sg=34 px=0 gx=0
ATCCCCGGGTACCGCGGCCGCATTCAAGGC
>group_294_8 34 1 0 0 sg=34 px=0 gx=0
TCCCCGGGTACCGCGGCCGCATTCAAGGCC
>group_294_9 34 1 0 0 sg=34 px=0 gx=0
GCCCTCGAGGCCTTGAATGCGGCCGCGGTA
>group_296_0 60 7 0 0 sg=60 px=0 gx=0
TCGACGTCATATGGATCCGATATCGCCGTG
>group_296_1 60 7 0 0 sg=60 px=0 gx=0
CCACGGCGATATCGGATCCATATGACGTCG
>group_296_2 60 7 0 0 sg=60 px=0 gx=0
AGCTCGAATTCGAAGCTTCTGCAGACGCGT
>group_296_3 60 7 0 0 sg=60 px=0 gx=0
ATGACGTCGACGCGTCTGCAGAAGCTTCGA
>group_296_4 60 7 0 0 sg=60 px=0 gx=0
ATCGGATCCATATGACGTCGACGCGTCTGC
>group_296_5 60 7 0 0 sg=60 px=0 gx=0
CGCGTCTGCAGAAGCTTCGAATTCGAGCTC
>group_296_6 60 7 0 0 sg=60 px=0 gx=0
TATCGGATCCATATGACGTCGACGCGTCTG
>group_296_7 60 7 0 0 sg=60 px=0 gx=0
ATTCGAAGCTTCTGCAGACGCGTCGACGTC
>group_296_8 60 7 0 0 sg=60 px=0 gx=0
CGAATTCGAAGCTTCTGCAGACGCGTCGAC
>group_296_9 60 7 0 0 sg=60 px=0 gx=0
TGACGTCGACGCGTCTGCAGAAGCTTCGAA
>group_298_0 48 7 0 0 sg=48 px=0 gx=0
TATTAACGTTTACAATTTCCCAGGTGGCAC
>group_298_1 48 7 0 0 sg=48 px=0 gx=0
CCCGAAAAGTGCCACCTGGGAAATTGTAAA
>group_298_2 48 7 0 0 sg=48 px=0 gx=0
ACGTTTACAATTTCCCAGGTGGCACTTTTC
>group_298_3 48 7 0 0 sg=48 px=0 gx=0
CAATTTCCCAGGTGGCACTTTTCGGGGAAA
>group_298_4 48 7 0 0 sg=48 px=0 gx=0
TACAATTTCCCAGGTGGCACTTTTCGGGGA
>group_298_5 48 7 0 0 sg=48 px=0 gx=0
GAAAAGTGCCACCTGGGAAATTGTAAACGT
>group_298_6 48 7 0 0 sg=48 px=0 gx=0
TCCCCGAAAAGTGCCACCTGGGAAATTGTA
>group_298_7 48 7 0 0 sg=48 px=0 gx=0
AAGTGCCACCTGGGAAATTGTAAACGTTAA
>group_298_8 48 7 0 0 sg=48 px=0 gx=0
CCGAAAAGTGCCACCTGGGAAATTGTAAAC
>group_298_9 48 7 0 0 sg=48 px=0 gx=0
AAAAGTGCCACCTGGGAAATTGTAAACGTT
>group_301_0 4 4 0 0 sg=4 px=0 gx=0
TCATCAACAGGCTTACCCGTCTTACTGTCC
>group_301_1 4 4 0 0 sg=4 px=0 gx=0
GGACAGTAAGACGGGTAAGCCTGTTGATGA
>group_301_2 4 4 0 0 sg=4 px=0 gx=0
CATCAACAGGCTTACCCGTCTTACTGTCCC
>group_301_3 4 4 0 0 sg=4 px=0 gx=0
GGGACAGTAAGACGGGTAAGCCTGTTGATG
>group_302_0 236 12 0 0 sg=236 px=0 gx=0
CCATTCTAAACAACACCCTGAAAACTTTGC
>group_302_1 236 12 0 0 sg=236 px=0 gx=0
TGATACAAGGGACATCTTCCCATTCTAAAC
>group_302_2 236 12 0 0 sg=236 px=0 gx=0
GAATGGGAAGATGTCCCTTGTATCACCATG
>group_302_3 236 12 0 0 sg=236 px=0 gx=0
ATGTCCCTTGTATCACCATGGACCCTCATG
>group_302_4 236 12 0 0 sg=236 px=0 gx=0
TGGACCCTCATGATAATTTTGTTTCTTTCA
>group_302_5 236 12 0 0 sg=236 px=0 gx=0
CATGTTATATGGAGGGGGCAAAGTTTTCAG
>group_302_6 236 12 0 0 sg=236 px=0 gx=0
TCTAAACAACACCCTGAAAACTTTGCCCCC
>group_302_7 236 12 0 0 sg=236 px=0 gx=0
AGAACAATCAAGGGTCCCCAAACTCACCCT
>group_302_8 236 12 0 0 sg=236 px=0 gx=0
GGACATCTTCCCATTCTAAACAACACCCTG
>group_302_9 236 12 0 0 sg=236 px=0 gx=0
GATAATTTTGTTTCTTTCACTTTCTACTCT
>group_303_0 2 6 0 0 sg=2 px=0 gx=0
CTTTCCAGTCGGGAAACCTGTCGTGCCAGG
>group_303_1 2 6 0 0 sg=2 px=0 gx=0
CCTGGCACGACAGGTTTCCCGACTGGAAAG
>group_308_0 16 3 0 0 sg=16 px=0 gx=0
AGTTGCGCAGCCTGAATGGCGAATGGCGAA
>group_308_1 16 3 0 0 sg=16 px=0 gx=0
TACAATTTCGCCATTCGCCATTCAGGCTGC
>group_308_2 16 3 0 0 sg=16 px=0 gx=0
ACAATTTCGCCATTCGCCATTCAGGCTGCG
>group_308_3 16 3 0 0 sg=16 px=0 gx=0
ATTTCGCCATTCGCCATTCAGGCTGCGCAA
>group_308_4 16 3 0 0 sg=16 px=0 gx=0
TGCGCAGCCTGAATGGCGAATGGCGAAATT
>group_308_5 16 3 0 0 sg=16 px=0 gx=0
TTACAATTTCGCCATTCGCCATTCAGGCTG
>group_308_6 16 3 0 0 sg=16 px=0 gx=0
TTCGCCATTCGCCATTCAGGCTGCGCAACT
>group_308_7 16 3 0 0 sg=16 px=0 gx=0
TTGCGCAGCCTGAATGGCGAATGGCGAAAT
>group_308_8 16 3 0 0 sg=16 px=0 gx=0
GCAGCCTGAATGGCGAATGGCGAAATTGTA
>group_308_9 16 3 0 0 sg=16 px=0 gx=0
CAGCCTGAATGGCGAATGGCGAAATTGTAA
>group_309_0 46 6 0 0 sg=46 px=0 gx=0
TACTGTTTCTCCATACCCGTTTTTTGGGCT
>group_309_1 46 6 0 0 sg=46 px=0 gx=0
TGTTTCTCCATACCCGTTTTTTGGGCTAAC
>group_309_2 46 6 0 0 sg=46 px=0 gx=0
TGGTTAATTCCTCCTGTTAGCCCAAAAAAC
>group_309_3 46 6 0 0 sg=46 px=0 gx=0
TACCCGTTTTTTGGGCTAACAGGAGGAATT
>group_309_4 46 6 0 0 sg=46 px=0 gx=0
TCCTGTTAGCCCAAAAAACGGGTATGGAGA
>group_309_5 46 6 0 0 sg=46 px=0 gx=0
ACTGTTTCTCCATACCCGTTTTTTGGGCTA
>group_309_6 46 6 0 0 sg=46 px=0 gx=0
GTTAGCCCAAAAAACGGGTATGGAGAAACA
>group_309_7 46 6 0 0 sg=46 px=0 gx=0
ACCCGTTTTTTGGGCTAACAGGAGGAATTA
>group_309_8 46 6 0 0 sg=46 px=0 gx=0
TTCCTCCTGTTAGCCCAAAAAACGGGTATG
>group_309_9 46 6 0 0 sg=46 px=0 gx=0
TTAATTCCTCCTGTTAGCCCAAAAAACGGG
>group_315_0 2 5 0 0 sg=2 px=0 gx=0
CGAATTCCCGGGAGAGCTCGATATCGCATG
>group_315_1 2 5 0 0 sg=2 px=0 gx=0
CATGCGATATCGAGCTCTCCCGGGAATTCG
>group_316_0 2 14 0 0 sg=2 px=0 gx=0
AGGATCCCCGGGTACCGAGCTCGAATTCGG
>group_316_1 2 14 0 0 sg=2 px=0 gx=0
CCGAATTCGAGCTCGGTACCCGGGGATCCT
>group_317_0 438 20 0 260 sg=178 px=0 gx=260
GCGTACACGCGTCTGTACAGAAAAAAAAGA
>group_317_1 438 20 0 260 sg=178 px=0 gx=260
TAATGTTACATGCGTACACGCGTCTGTACA
>group_317_2 438 20 0 260 sg=178 px=0 gx=260
CTAGGTCCCTATTTATTTTTTTATAGTTAT
>group_317_3 438 20 0 260 sg=178 px=0 gx=260
TATAATGTTACATGCGTACACGCGTCTGTA
>group_317_4 438 20 0 260 sg=178 px=0 gx=260
GTTACATGCGTACACGCGTCTGTACAGAAA
>group_317_5 438 20 0 260 sg=178 px=0 gx=260
TTCTGTACAGACGCGTGTACGCATGTAACA
>group_317_6 438 20 0 260 sg=178 px=0 gx=260
TTTCAAATTTTTCTTTTTTTTCTGTACAGA
>group_317_7 438 20 0 260 sg=178 px=0 gx=260
GTCTGTACAGAAAAAAAAGAAAAATTTGAA
>group_317_8 438 20 0 260 sg=178 px=0 gx=260
ATTCACGCCCTCCCCCCACATCCGCTCTAA
>group_317_9 438 20 0 260 sg=178 px=0 gx=260
ATAACGTTCTTAATACTAACATAACTATAA
>group_318_0 4 22 0 0 sg=4 px=0 gx=0
CAAGATACCCAGATCATATGAAACGGCATG
>group_318_1 4 22 0 0 sg=4 px=0 gx=0
CATGCCGTTTCATATGATCTGGGTATCTTG
>group_318_2 4 22 0 0 sg=4 px=0 gx=0
TCATGCCGTTTCATATGATCTGGGTATCTT
>group_318_3 4 22 0 0 sg=4 px=0 gx=0
AAGATACCCAGATCATATGAAACGGCATGA
>group_319_0 2 4 0 0 sg=2 px=0 gx=0
AGAAGCTTATCGATGATAAGCTGTCAAACA
>group_319_1 2 4 0 0 sg=2 px=0 gx=0
TGTTTGACAGCTTATCATCGATAAGCTTCT
>group_320_0 248 4 222 2 sg=26 px=220 gx=0
TCCCCCCTCTTTTTGTGTAATAAAATTCAC
>group_320_1 248 4 222 2 sg=26 px=220 gx=0
CTCCCCCCTCTTTTTGTGTAATAAAATTCA
>group_320_2 248 4 222 2 sg=26 px=220 gx=0
GTTTCTCCCCCCTCTTTTTGTGTAATAAAA
>group_320_3 248 4 222 2 sg=26 px=220 gx=0
CAAGTTTCTCCCCCCTCTTTTTGTGTAATA
>group_320_4 248 4 222 2 sg=26 px=220 gx=0
AAGTTTCTCCCCCCTCTTTTTGTGTAATAA
>group_320_5 248 4 222 2 sg=26 px=220 gx=0
TTCCAAGTTTCTCCCCCCTCTTTTTGTGTA
>group_320_6 248 4 222 2 sg=26 px=220 gx=0
ATTACACAAAAAGAGGGGGGAGAAACTTGG
>group_320_7 248 4 222 2 sg=26 px=220 gx=0
TACACAAAAAGAGGGGGGAGAAACTTGGAA
>group_320_8 248 4 222 2 sg=26 px=220 gx=0
TATTACACAAAAAGAGGGGGGAGAAACTTG
>group_320_9 248 4 222 2 sg=26 px=220 gx=0
AATTTTATTACACAAAAAGAGGGGGGAGAA
>group_321_0 28 4 0 0 sg=28 px=0 gx=0
ATCCCTAGATTTAAATGATATCGGATCCTA
>group_321_1 28 4 0 0 sg=28 px=0 gx=0
ATTTAAATGATATCGGATCCTAGTAAGCCA
>group_321_2 28 4 0 0 sg=28 px=0 gx=0
TTAAATGATATCGGATCCTAGTAAGCCACG
>group_321_3 28 4 0 0 sg=28 px=0 gx=0
GATTTAAATGATATCGGATCCTAGTAAGCC
>group_321_4 28 4 0 0 sg=28 px=0 gx=0
TTTAAATGATATCGGATCCTAGTAAGCCAC
>group_321_5 28 4 0 0 sg=28 px=0 gx=0
GTGGCTTACTAGGATCCGATATCATTTAAA
>group_321_6 28 4 0 0 sg=28 px=0 gx=0
CGTGGCTTACTAGGATCCGATATCATTTAA
>group_321_7 28 4 0 0 sg=28 px=0 gx=0
ACTAGGATCCGATATCATTTAAATCTAGGG
>group_321_8 28 4 0 0 sg=28 px=0 gx=0
CCCTAGATTTAAATGATATCGGATCCTAGT
>group_321_9 28 4 0 0 sg=28 px=0 gx=0
GGCTTACTAGGATCCGATATCATTTAAATC
>group_326_0 2 57 0 0 sg=2 px=0 gx=0
ATCGAAATTAATACGACTCACTATAGGGAG
>group_326_1 2 57 0 0 sg=2 px=0 gx=0
CTCCCTATAGTGAGTCGTATTAATTTCGAT
>group_328_0 2 10 0 0 sg=2 px=0 gx=0
GCAATAAGGGCTGCACGCGCACTTTTATCC
>group_328_1 2 10 0 0 sg=2 px=0 gx=0
GGATAAAAGTGCGCGTGCAGCCCTTATTGC
>group_330_0 26 1 0 0 sg=26 px=0 gx=0
CAATCCATCTTGTTCAATCCAAGCTCCCAT
>group_330_1 26 1 0 0 sg=26 px=0 gx=0
CATGGGAGCTTGGATTGAACAAGATGGATT
>group_330_2 26 1 0 0 sg=26 px=0 gx=0
CTTCTTGACGAGTTCTTCTGAGCGGGACCC
>group_330_3 26 1 0 0 sg=26 px=0 gx=0
GCTTGGATTGAACAAGATGGATTGCACGCA
>group_330_4 26 1 0 0 sg=26 px=0 gx=0
GAGCTTGGATTGAACAAGATGGATTGCACG
>group_330_5 26 1 0 0 sg=26 px=0 gx=0
CCTTCTTGACGAGTTCTTCTGAGCGGGACC
>group_330_6 26 1 0 0 sg=26 px=0 gx=0
AATCCATCTTGTTCAATCCAAGCTCCCATG
>group_330_7 26 1 0 0 sg=26 px=0 gx=0
TGCAATCCATCTTGTTCAATCCAAGCTCCC
>group_330_8 26 1 0 0 sg=26 px=0 gx=0
TGGGAGCTTGGATTGAACAAGATGGATTGC
>group_330_9 26 1 0 0 sg=26 px=0 gx=0
CTTGGATTGAACAAGATGGATTGCACGCAG
>group_331_0 1042 1 4 0 sg=1038 px=4 gx=0
GATCCTTGGAGCCCTTGCCCTCCCGCAGCA
>group_331_1 1042 1 4 0 sg=1038 px=4 gx=0
AAGAACAGCTTGGCCGCCAATGCCTGACGA
>group_331_2 1042 1 4 0 sg=1038 px=4 gx=0
CACCCACGCTGCGCGAGCAGAATTAATTCC
>group_331_3 1042 1 4 0 sg=1038 px=4 gx=0
GGAGGTCGCCATTGATGCGGGCCAGCTCGC
>group_331_4 1042 1 4 0 sg=1038 px=4 gx=0
CAACTGCGGGTCAAGGTCTGGATTTCGATC
>group_331_5 1042 1 4 0 sg=1038 px=4 gx=0
AGGGGGAGGTCGCCATTGATGCGGGCCAGC
>group_331_6 1042 1 4 0 sg=1038 px=4 gx=0
CCGGATAAGGCGCAGCGGTCGAACTGAACG
>group_331_7 1042 1 4 0 sg=1038 px=4 gx=0
GCGGTTTTCGAAGGTTCTCTGAGCTACCAA
>group_331_8 1042 1 4 0 sg=1038 px=4 gx=0
GTGGGTCGATGTTTCATGTTATGGAGCAGC
>group_331_9 1042 1 4 0 sg=1038 px=4 gx=0
GTGGCATCACCGAACCGCGCCGTGCCGCTC
>group_332_0 54 4 0 0 sg=54 px=0 gx=0
CAATTTAATTATATCAGTTATTACCCATTG
>group_332_1 54 4 0 0 sg=54 px=0 gx=0
TTCAATGGGTAATAACTGATATAATTAAAT
>group_332_2 54 4 0 0 sg=54 px=0 gx=0
AATTATATCAGTTATTACCCATTGAAAAAG
>group_332_3 54 4 0 0 sg=54 px=0 gx=0
CTTTTTCAATGGGTAATAACTGATATAATT
>group_332_4 54 4 0 0 sg=54 px=0 gx=0
AGTTATTACCCATTGAAAAAGGAAGAGTAT
>group_332_5 54 4 0 0 sg=54 px=0 gx=0
TTTTTCAATGGGTAATAACTGATATAATTA
>group_332_6 54 4 0 0 sg=54 px=0 gx=0
ATTACCCATTGAAAAAGGAAGAGTATGAGT
>group_332_7 54 4 0 0 sg=54 px=0 gx=0
TTTCAATGGGTAATAACTGATATAATTAAA
>group_332_8 54 4 0 0 sg=54 px=0 gx=0
TCAGTTATTACCCATTGAAAAAGGAAGAGT
>group_332_9 54 4 0 0 sg=54 px=0 gx=0
ACTCATACTCTTCCTTTTTCAATGGGTAAT
>group_333_0 66 7 0 0 sg=66 px=0 gx=0
TGCTTTCTGATAGTTGTTGTGGGGTAGGCA
>group_333_1 66 7 0 0 sg=66 px=0 gx=0
GCTGCCTAACTTTGTTTTAGGGCGACTGCC
>group_333_2 66 7 0 0 sg=66 px=0 gx=0
TGCTGGTGCTTTCTGATAGTTGTTGTGGGG
>group_333_3 66 7 0 0 sg=66 px=0 gx=0
CGTTGTGCTGGTGCTTTCTGATAGTTGTTG
>group_333_4 66 7 0 0 sg=66 px=0 gx=0
AGCCGTTGTGCTGGTGCTTTCTGATAGTTG
>group_333_5 66 7 0 0 sg=66 px=0 gx=0
CGGCTGCCTAACTTTGTTTTAGGGCGACTG
>group_333_6 66 7 0 0 sg=66 px=0 gx=0
CAGCCGTTGTGCTGGTGCTTTCTGATAGTT
>group_333_7 66 7 0 0 sg=66 px=0 gx=0
GCCGTTGTGCTGGTGCTTTCTGATAGTTGT
>group_333_8 66 7 0 0 sg=66 px=0 gx=0
TTGTGCTGGTGCTTTCTGATAGTTGTTGTG
>group_333_9 66 7 0 0 sg=66 px=0 gx=0
CCCACAACAACTATCAGAAAGCACCAGCAC
>group_336_0 2008 4 0 2006 sg=2 px=0 gx=2006
CAACTCCACTTATTGTTAGGTAGAATTGTC
>group_336_1 2008 4 0 2006 sg=2 px=0 gx=2006
GACAATTCTACCTAACAATAAGTGGAGTTG
>group_338_0 3368 0 0 3026 sg=342 px=0 gx=3026
CATCGATGTCGACGAATTCAATCTTACGGC
>group_338_1 3368 0 0 3026 sg=342 px=0 gx=3026
AAAAAGGATCGGCGGCCGCTCGATTTAAAT
>group_338_2 3368 0 0 3026 sg=342 px=0 gx=3026
AGGAAGCTCGGCGCAAACGTTGATTGTTTG
>group_338_3 3368 0 0 3026 sg=342 px=0 gx=3026
GCCGCGGCCGCCATCGGCATTTTCTTTTGC
>group_338_4 3368 0 0 3026 sg=342 px=0 gx=3026
GCGGCCGCCGATCCTTTTTAACCCATCACA
>group_338_5 3368 0 0 3026 sg=342 px=0 gx=3026
GAGCTTCCTGCTGAACATCAAAGGCAAGAA
>group_338_6 3368 0 0 3026 sg=342 px=0 gx=3026
TCAGCAGGAAGCTCGGCGCAAACGTTGATT
>group_338_7 3368 0 0 3026 sg=342 px=0 gx=3026
AGCATCGATGTCGACGAATTCAATCTTACG
>group_338_8 3368 0 0 3026 sg=342 px=0 gx=3026
AAATGCCGATGGCGGCCGCGGCCGGCCTTT
>group_338_9 3368 0 0 3026 sg=342 px=0 gx=3026
CAAATTCAGAAACTTGATATTTTTCATTTT
>group_339_0 6 2 0 0 sg=6 px=0 gx=0
GGGGATAACGCAGGAAAGAACATGTGAGAT
>group_339_1 6 2 0 0 sg=6 px=0 gx=0
AGGGGATAACGCAGGAAAGAACATGTGAGA
>group_339_2 6 2 0 0 sg=6 px=0 gx=0
GGGATAACGCAGGAAAGAACATGTGAGATC
>group_339_3 6 2 0 0 sg=6 px=0 gx=0
ATCTCACATGTTCTTTCCTGCGTTATCCCC
>group_339_4 6 2 0 0 sg=6 px=0 gx=0
GATCTCACATGTTCTTTCCTGCGTTATCCC
>group_339_5 6 2 0 0 sg=6 px=0 gx=0
TCTCACATGTTCTTTCCTGCGTTATCCCCT
>group_340_0 60 7 0 0 sg=60 px=0 gx=0
CCGGCGTGTCAATAATATCACTCTGTACAT
>group_340_1 60 7 0 0 sg=60 px=0 gx=0
AGTGATATTATTGACACGCCGGGGCGACGG
>group_340_2 60 7 0 0 sg=60 px=0 gx=0
CACGCCGGGGCGACGGATGGTGATCCCCCT
>group_340_3 60 7 0 0 sg=60 px=0 gx=0
ATGTACAGAGTGATATTATTGACACGCCGG
>group_340_4 60 7 0 0 sg=60 px=0 gx=0
GGGGCGACGGATGGTGATCCCCCTGGCCAG
>group_340_5 60 7 0 0 sg=60 px=0 gx=0
GGATCACCATCCGTCGCCCCGGCGTGTCAA
>group_340_6 60 7 0 0 sg=60 px=0 gx=0
TACAGAGTGATATTATTGACACGCCGGGGC
>group_340_7 60 7 0 0 sg=60 px=0 gx=0
CGCCGGGGCGACGGATGGTGATCCCCCTGG
>group_340_8 60 7 0 0 sg=60 px=0 gx=0
CGGCGTGTCAATAATATCACTCTGTACATC
>group_340_9 60 7 0 0 sg=60 px=0 gx=0
TATTGACACGCCGGGGCGACGGATGGTGAT
>group_341_0 4 18 0 0 sg=4 px=0 gx=0
CTATCGCCTTCTTGACGAGTTCTTCTGAAT
>group_341_1 4 18 0 0 sg=4 px=0 gx=0
ATTCAGAAGAACTCGTCAAGAAGGCGATAG
>group_341_2 4 18 0 0 sg=4 px=0 gx=0
AATTCAGAAGAACTCGTCAAGAAGGCGATA
>group_341_3 4 18 0 0 sg=4 px=0 gx=0
TATCGCCTTCTTGACGAGTTCTTCTGAATT
>group_344_0 2 19 0 0 sg=2 px=0 gx=0
CCATGCTGTTATCAACCACTTTGTACAAGA
>group_344_1 2 19 0 0 sg=2 px=0 gx=0
TCTTGTACAAAGTGGTTGATAACAGCATGG
>group_346_0 24 13 0 0 sg=24 px=0 gx=0
AACCCACTGCTTACTGGCTTATCGAAATTA
>group_346_1 24 13 0 0 sg=24 px=0 gx=0
TAATTTCGATAAGCCAGTAAGCAGTGGGTT
>group_346_2 24 13 0 0 sg=24 px=0 gx=0
ACTGCTTACTGGCTTATCGAAATTAATACG
>group_346_3 24 13 0 0 sg=24 px=0 gx=0
TTAATTTCGATAAGCCAGTAAGCAGTGGGT
>group_346_4 24 13 0 0 sg=24 px=0 gx=0
TCGTATTAATTTCGATAAGCCAGTAAGCAG
>group_346_5 24 13 0 0 sg=24 px=0 gx=0
GCTTACTGGCTTATCGAAATTAATACGACT
>group_346_6 24 13 0 0 sg=24 px=0 gx=0
CACTGCTTACTGGCTTATCGAAATTAATAC
>group_346_7 24 13 0 0 sg=24 px=0 gx=0
CTTACTGGCTTATCGAAATTAATACGACTC
>group_346_8 24 13 0 0 sg=24 px=0 gx=0
ACCCACTGCTTACTGGCTTATCGAAATTAA
>group_346_9 24 13 0 0 sg=24 px=0 gx=0
GTGAGTCGTATTAATTTCGATAAGCCAGTA
>group_352_0 2 4 0 0 sg=2 px=0 gx=0
AATCCCGCGGCCATGGCGGCCGGGAGCATG
>group_352_1 2 4 0 0 sg=2 px=0 gx=0
CATGCTCCCGGCCGCCATGGCCGCGGGATT
>group_353_0 6 3 0 0 sg=6 px=0 gx=0
ACAAAAGAAAAACGAAATGATACACCAATC
>group_353_1 6 3 0 0 sg=6 px=0 gx=0
GATTGGTGTATCATTTCGTTTTTCTTTTGT
>group_353_2 6 3 0 0 sg=6 px=0 gx=0
CACAAAAGAAAAACGAAATGATACACCAAT
>group_353_3 6 3 0 0 sg=6 px=0 gx=0
TTGGTGTATCATTTCGTTTTTCTTTTGTGC
>group_353_4 6 3 0 0 sg=6 px=0 gx=0
GCACAAAAGAAAAACGAAATGATACACCAA
>group_353_5 6 3 0 0 sg=6 px=0 gx=0
ATTGGTGTATCATTTCGTTTTTCTTTTGTG
>group_354_0 8 3 0 0 sg=8 px=0 gx=0
TGCAGCAGCTGCTCGCGGTCCCCCATCGAT
>group_354_1 8 3 0 0 sg=8 px=0 gx=0
TCGATGGGGGACCGCGAGCAGCTGCTGCAG
>group_354_2 8 3 0 0 sg=8 px=0 gx=0
CTGCAGCAGCTGCTCGCGGTCCCCCATCGA
>group_354_3 8 3 0 0 sg=8 px=0 gx=0
CGCTGCAGCAGCTGCTCGCGGTCCCCCATC
>group_354_4 8 3 0 0 sg=8 px=0 gx=0
GATGGGGGACCGCGAGCAGCTGCTGCAGCG
>group_354_5 8 3 0 0 sg=8 px=0 gx=0
ATCGATGGGGGACCGCGAGCAGCTGCTGCA
>group_354_6 8 3 0 0 sg=8 px=0 gx=0
CGATGGGGGACCGCGAGCAGCTGCTGCAGC
>group_354_7 8 3 0 0 sg=8 px=0 gx=0
GCTGCAGCAGCTGCTCGCGGTCCCCCATCG
>group_357_0 4 34 0 0 sg=4 px=0 gx=0
CCGACGAGCAAGGCAAGACCGAGCGCCTTT
>group_357_1 4 34 0 0 sg=4 px=0 gx=0
ACCGACGAGCAAGGCAAGACCGAGCGCCTT
>group_357_2 4 34 0 0 sg=4 px=0 gx=0
AAAGGCGCTCGGTCTTGCCTTGCTCGTCGG
>group_357_3 4 34 0 0 sg=4 px=0 gx=0
AAGGCGCTCGGTCTTGCCTTGCTCGTCGGT
>group_358_0 4 21 0 0 sg=4 px=0 gx=0
GAGAGCTCTGCTTATATAGACCTCCCACCG
>group_358_1 4 21 0 0 sg=4 px=0 gx=0
AGAGCTCTGCTTATATAGACCTCCCACCGT
>group_358_2 4 21 0 0 sg=4 px=0 gx=0
CGGTGGGAGGTCTATATAAGCAGAGCTCTC
>group_358_3 4 21 0 0 sg=4 px=0 gx=0
ACGGTGGGAGGTCTATATAAGCAGAGCTCT
>group_359_0 2 2 0 0 sg=2 px=0 gx=0
GTCCAAGCTTTTTGCAAAAGCCTAGGCCTC
>group_359_1 2 2 0 0 sg=2 px=0 gx=0
GAGGCCTAGGCTTTTGCAAAAAGCTTGGAC
>group_362_0 2 6 0 0 sg=2 px=0 gx=0
GGGGCGTAATTTTTTTAAGGCAGTTATTGT
>group_362_1 2 6 0 0 sg=2 px=0 gx=0
ACAATAACTGCCTTAAAAAAATTACGCCCC
>group_365_0 2 10 0 0 sg=2 px=0 gx=0
CGCGCGGGGAGAGGCGGTTTGCGTATTGGA
>group_365_1 2 10 0 0 sg=2 px=0 gx=0
TCCAATACGCAAACCGCCTCTCCCCGCGCG
>group_366_0 42 4 0 0 sg=42 px=0 gx=0
TTTTCCCGAGATCCCCCGATTTAGAGCTTG
>group_366_1 42 4 0 0 sg=42 px=0 gx=0
CCCGTCAAGCTCTAAATCGGGGGATCTCGG
>group_366_2 42 4 0 0 sg=42 px=0 gx=0
CAACGCTTTTCCCGAGATCCCCCGATTTAG
>group_366_3 42 4 0 0 sg=42 px=0 gx=0
CTCTAAATCGGGGGATCTCGGGAAAAGCGT
>group_366_4 42 4 0 0 sg=42 px=0 gx=0
TCGGGGGATCTCGGGAAAAGCGTTGGTGAC
>group_366_5 42 4 0 0 sg=42 px=0 gx=0
TCCCGAGATCCCCCGATTTAGAGCTTGACG
>group_366_6 42 4 0 0 sg=42 px=0 gx=0
TTCCCCGTCAAGCTCTAAATCGGGGGATCT
>group_366_7 42 4 0 0 sg=42 px=0 gx=0
TTTCCCGAGATCCCCCGATTTAGAGCTTGA
>group_366_8 42 4 0 0 sg=42 px=0 gx=0
CCCGAGATCCCCCGATTTAGAGCTTGACGG
>group_366_9 42 4 0 0 sg=42 px=0 gx=0
AATCGGGGGATCTCGGGAAAAGCGTTGGTG
>group_369_0 4 12 0 0 sg=4 px=0 gx=0
TGTGGCCTCGAACACCGAGCGACCCTGCAG
>group_369_1 4 12 0 0 sg=4 px=0 gx=0
GCTGCAGGGTCGCTCGGTGTTCGAGGCCAC
>group_369_2 4 12 0 0 sg=4 px=0 gx=0
CTGCAGGGTCGCTCGGTGTTCGAGGCCACA
>group_369_3 4 12 0 0 sg=4 px=0 gx=0
GTGGCCTCGAACACCGAGCGACCCTGCAGC
>group_371_0 98 2 0 0 sg=98 px=0 gx=0
AGGATCCGAATTCTACGTAGTGTGCCGCAC
>group_371_1 98 2 0 0 sg=98 px=0 gx=0
TAACAATAACAACAACCTCGGGCCGGGTGC
>group_371_2 98 2 0 0 sg=98 px=0 gx=0
TGCCGCACCCGGCCCGAGGTTGTTGTTATT
>group_371_3 98 2 0 0 sg=98 px=0 gx=0
ACGTAGAATTCGGATCCTCTAGAGTCGACC
>group_371_4 98 2 0 0 sg=98 px=0 gx=0
CCTCGGGCCGGGTGCGGCACACTACGTAGA
>group_371_5 98 2 0 0 sg=98 px=0 gx=0
ATAACAACAACCTCGGGCCGGGTGCGGCAC
>group_371_6 98 2 0 0 sg=98 px=0 gx=0
TGTGCCGCACCCGGCCCGAGGTTGTTGTTA
>group_371_7 98 2 0 0 sg=98 px=0 gx=0
GGTGCGGCACACTACGTAGAATTCGGATCC
>group_371_8 98 2 0 0 sg=98 px=0 gx=0
ACAATAACAATAACAACAACCTCGGGCCGG
>group_371_9 98 2 0 0 sg=98 px=0 gx=0
GCAGGTCGACTCTAGAGGATCCGAATTCTA
>group_373_0 52 2 0 0 sg=52 px=0 gx=0
GCAAGCTTGGGCGAACCCCAGAGTCCCGCT
>group_373_1 52 2 0 0 sg=52 px=0 gx=0
TGGGGTTCGCCCAAGCTTGCATGCCTGCAG
>group_373_2 52 2 0 0 sg=52 px=0 gx=0
TGCAGGCATGCAAGCTTGGGCGAACCCCAG
>group_373_3 52 2 0 0 sg=52 px=0 gx=0
CAGGCATGCAAGCTTGGGCGAACCCCAGAG
>group_373_4 52 2 0 0 sg=52 px=0 gx=0
GTCGACCTGCAGGCATGCAAGCTTGGGCGA
>group_373_5 52 2 0 0 sg=52 px=0 gx=0
TTCGCCCAAGCTTGCATGCCTGCAGGTCGA
>group_373_6 52 2 0 0 sg=52 px=0 gx=0
GGGTTCGCCCAAGCTTGCATGCCTGCAGGT
>group_373_7 52 2 0 0 sg=52 px=0 gx=0
TCGACCTGCAGGCATGCAAGCTTGGGCGAA
>group_373_8 52 2 0 0 sg=52 px=0 gx=0
AGTCGACCTGCAGGCATGCAAGCTTGGGCG
>group_373_9 52 2 0 0 sg=52 px=0 gx=0
GTTCGCCCAAGCTTGCATGCCTGCAGGTCG
>group_375_0 10 4 0 0 sg=10 px=0 gx=0
CTAGCTGATCAGCCAGTGCCAAGCTTGCAT
>group_375_1 10 4 0 0 sg=10 px=0 gx=0
GCTAGCTGATCAGCCAGTGCCAAGCTTGCA
>group_375_2 10 4 0 0 sg=10 px=0 gx=0
GCATGCAAGCTTGGCACTGGCTGATCAGCT
>group_375_3 10 4 0 0 sg=10 px=0 gx=0
GGCTAGCTGATCAGCCAGTGCCAAGCTTGC
>group_375_4 10 4 0 0 sg=10 px=0 gx=0
CATGCAAGCTTGGCACTGGCTGATCAGCTA
>group_375_5 10 4 0 0 sg=10 px=0 gx=0
TAGCTGATCAGCCAGTGCCAAGCTTGCATG
>group_375_6 10 4 0 0 sg=10 px=0 gx=0
TGCAAGCTTGGCACTGGCTGATCAGCTAGC
>group_375_7 10 4 0 0 sg=10 px=0 gx=0
AGCTGATCAGCCAGTGCCAAGCTTGCATGC
>group_375_8 10 4 0 0 sg=10 px=0 gx=0
ATGCAAGCTTGGCACTGGCTGATCAGCTAG
>group_375_9 10 4 0 0 sg=10 px=0 gx=0
GCAAGCTTGGCACTGGCTGATCAGCTAGCC
>group_376_0 4 12 0 0 sg=4 px=0 gx=0
ACCCGCGGAGTGATGGTGATGGTGATGACC
>group_376_1 4 12 0 0 sg=4 px=0 gx=0
GGTCATCACCATCACCATCACTCCGCGGGT
>group_376_2 4 12 0 0 sg=4 px=0 gx=0
CCCGCGGAGTGATGGTGATGGTGATGACCA
>group_376_3 4 12 0 0 sg=4 px=0 gx=0
TGGTCATCACCATCACCATCACTCCGCGGG
>group_377_0 32 0 0 0 sg=32 px=0 gx=0
CCGGAGGTGGAGGAGCAGGATGATGGCACG
>group_377_1 32 0 0 0 sg=32 px=0 gx=0
CGTGCCATCATCCTGCTCCTCCACCTCCGG
>group_377_2 32 0 0 0 sg=32 px=0 gx=0
TGCCATCATCCTGCTCCTCCACCTCCGGCG
>group_377_3 32 0 0 0 sg=32 px=0 gx=0
AAGACATGGGCAGCGTGCCATCATCCTGCT
>group_377_4 32 0 0 0 sg=32 px=0 gx=0
AGCGTGCCATCATCCTGCTCCTCCACCTCC
>group_377_5 32 0 0 0 sg=32 px=0 gx=0
GTGGAGGAGCAGGATGATGGCACGCTGCCC
>group_377_6 32 0 0 0 sg=32 px=0 gx=0
CATGGGCAGCGTGCCATCATCCTGCTCCTC
>group_377_7 32 0 0 0 sg=32 px=0 gx=0
GCGTGCCATCATCCTGCTCCTCCACCTCCG
>group_377_8 32 0 0 0 sg=32 px=0 gx=0
GGCAGCGTGCCATCATCCTGCTCCTCCACC
>group_377_9 32 0 0 0 sg=32 px=0 gx=0
TGGAGGAGCAGGATGATGGCACGCTGCCCA
>group_379_0 40 3 0 0 sg=40 px=0 gx=0
ATATTCGATGCGGCCGCTAATACGACTCAC
>group_379_1 40 3 0 0 sg=40 px=0 gx=0
TATATTCGATGCGGCCGCTAATACGACTCA
>group_379_2 40 3 0 0 sg=40 px=0 gx=0
ATTCGATGCGGCCGCTAATACGACTCACTA
>group_379_3 40 3 0 0 sg=40 px=0 gx=0
TAGTGAGTCGTATTAGCGGCCGCATCGAAT
>group_379_4 40 3 0 0 sg=40 px=0 gx=0
ATAGTGAGTCGTATTAGCGGCCGCATCGAA
>group_379_5 40 3 0 0 sg=40 px=0 gx=0
TATACGAAGTTATATTCGATGCGGCCGCTA
>group_379_6 40 3 0 0 sg=40 px=0 gx=0
TTAGCGGCCGCATCGAATATAACTTCGTAT
>group_379_7 40 3 0 0 sg=40 px=0 gx=0
TATTCGATGCGGCCGCTAATACGACTCACT
>group_379_8 40 3 0 0 sg=40 px=0 gx=0
TTATACGAAGTTATATTCGATGCGGCCGCT
>group_379_9 40 3 0 0 sg=40 px=0 gx=0
TCGTATTAGCGGCCGCATCGAATATAACTT
>group_380_0 120 1 0 0 sg=120 px=0 gx=0
TTGCTGAAGAACTTGGCGGCGAATGGGCTG
>group_380_1 120 1 0 0 sg=120 px=0 gx=0
CATTCGCCGCCAAGTTCTTCAGCAATATCA
>group_380_2 120 1 0 0 sg=120 px=0 gx=0
ATTCGCCGCCAAGTTCTTCAGCAATATCAC
>group_380_3 120 1 0 0 sg=120 px=0 gx=0
TTCGCCGCCAAGTTCTTCAGCAATATCACG
>group_380_4 120 1 0 0 sg=120 px=0 gx=0
TCTGGACGAAGAACATCAGGGGCTCGCGCC
>group_380_5 120 1 0 0 sg=120 px=0 gx=0
AAGCGGTCAGCCCATTCGCCGCCAAGTTCT
>group_380_6 120 1 0 0 sg=120 px=0 gx=0
GAAGCGGTCAGCCCATTCGCCGCCAAGTTC
>group_380_7 120 1 0 0 sg=120 px=0 gx=0
GATCTGGACGAAGAACATCAGGGGCTCGCG
>group_380_8 120 1 0 0 sg=120 px=0 gx=0
AGCCCCTGATGTTCTTCGTCCAGATCATCC
>group_380_9 120 1 0 0 sg=120 px=0 gx=0
CGTTGGCTACCCGTGATATTGCTGAAGAAC
>group_382_0 2 3 0 0 sg=2 px=0 gx=0
ACGAGCTCCAATTCGCCCTATAGTGAGTCG
>group_382_1 2 3 0 0 sg=2 px=0 gx=0
CGACTCACTATAGGGCGAATTGGAGCTCGT
>group_383_0 2 12 0 0 sg=2 px=0 gx=0
GGTCTTCTTCTGCATTACGGGGCCGTCGGA
>group_383_1 2 12 0 0 sg=2 px=0 gx=0
TCCGACGGCCCCGTAATGCAGAAGAAGACC
>group_388_0 14 6 0 0 sg=14 px=0 gx=0
GCTTCGAATTCCCATATGGTACCAGCTGCA
>group_388_1 14 6 0 0 sg=14 px=0 gx=0
AAGCTTCGAATTCCCATATGGTACCAGCTG
>group_388_2 14 6 0 0 sg=14 px=0 gx=0
TTCGAATTCCCATATGGTACCAGCTGCAGA
>group_388_3 14 6 0 0 sg=14 px=0 gx=0
GATCTGCAGCTGGTACCATATGGGAATTCG
>group_388_4 14 6 0 0 sg=14 px=0 gx=0
CTTCGAATTCCCATATGGTACCAGCTGCAG
>group_388_5 14 6 0 0 sg=14 px=0 gx=0
CGAATTCCCATATGGTACCAGCTGCAGATC
>group_388_6 14 6 0 0 sg=14 px=0 gx=0
CTGCAGCTGGTACCATATGGGAATTCGAAG
>group_388_7 14 6 0 0 sg=14 px=0 gx=0
CAGCTGGTACCATATGGGAATTCGAAGCTT
>group_388_8 14 6 0 0 sg=14 px=0 gx=0
TCTGCAGCTGGTACCATATGGGAATTCGAA
>group_388_9 14 6 0 0 sg=14 px=0 gx=0
AGCTTCGAATTCCCATATGGTACCAGCTGC
>group_393_0 8 11 0 0 sg=8 px=0 gx=0
TCAGTCCCTTATGTTACGTCCTGTAGAAAC
>group_393_1 8 11 0 0 sg=8 px=0 gx=0
GGTTTCTACAGGACGTAACATAAGGGACTG
>group_393_2 8 11 0 0 sg=8 px=0 gx=0
CAGTCCCTTATGTTACGTCCTGTAGAAACC
>group_393_3 8 11 0 0 sg=8 px=0 gx=0
GTTTCTACAGGACGTAACATAAGGGACTGA
>group_393_4 8 11 0 0 sg=8 px=0 gx=0
TTCTACAGGACGTAACATAAGGGACTGACC
>group_393_5 8 11 0 0 sg=8 px=0 gx=0
GTCAGTCCCTTATGTTACGTCCTGTAGAAA
>group_393_6 8 11 0 0 sg=8 px=0 gx=0
TTTCTACAGGACGTAACATAAGGGACTGAC
>group_393_7 8 11 0 0 sg=8 px=0 gx=0
GGTCAGTCCCTTATGTTACGTCCTGTAGAA
>group_394_0 2 8 0 0 sg=2 px=0 gx=0
CAGAATTCTTGAAGACGAAAGGGCCTCGTG
>group_394_1 2 8 0 0 sg=2 px=0 gx=0
CACGAGGCCCTTTCGTCTTCAAGAATTCTG
>group_395_0 58 10 0 0 sg=58 px=0 gx=0
CACAATGGGCAAATATTATACGCAAGGCGA
>group_395_1 58 10 0 0 sg=58 px=0 gx=0
AACTTCTTCGCCCCCGTTTTCACAATGGGC
>group_395_2 58 10 0 0 sg=58 px=0 gx=0
ATAATATTTGCCCATTGTGAAAACGGGGGC
>group_395_3 58 10 0 0 sg=58 px=0 gx=0
CGTTTTCACAATGGGCAAATATTATACGCA
>group_395_4 58 10 0 0 sg=58 px=0 gx=0
CCATTGTGAAAACGGGGGCGAAGAAGTTGT
>group_395_5 58 10 0 0 sg=58 px=0 gx=0
ATATTTGCCCATTGTGAAAACGGGGGCGAA
>group_395_6 58 10 0 0 sg=58 px=0 gx=0
CTTCTTCGCCCCCGTTTTCACAATGGGCAA
>group_395_7 58 10 0 0 sg=58 px=0 gx=0
GCCCATTGTGAAAACGGGGGCGAAGAAGTT
>group_395_8 58 10 0 0 sg=58 px=0 gx=0
CGTATAATATTTGCCCATTGTGAAAACGGG
>group_395_9 58 10 0 0 sg=58 px=0 gx=0
TCACAATGGGCAAATATTATACGCAAGGCG
>group_404_0 2 9 0 0 sg=2 px=0 gx=0
TTCTGATTTAATCTGTATCAGGCTGAAAAG
>group_404_1 2 9 0 0 sg=2 px=0 gx=0
CTTTTCAGCCTGATACAGATTAAATCAGAA
>group_410_0 4 7 0 0 sg=4 px=0 gx=0
TCGACGCGTCCTCGGTACCGGGCCCCCCCT
>group_410_1 4 7 0 0 sg=4 px=0 gx=0
CGACGCGTCCTCGGTACCGGGCCCCCCCTC
>group_410_2 4 7 0 0 sg=4 px=0 gx=0
GAGGGGGGGCCCGGTACCGAGGACGCGTCG
>group_410_3 4 7 0 0 sg=4 px=0 gx=0
AGGGGGGGCCCGGTACCGAGGACGCGTCGA
>group_414_0 164 4 0 64 sg=100 px=0 gx=64
GGGGGAGGGAGAGGGGCGGAATTTACGTAG
>group_414_1 164 4 0 64 sg=100 px=0 gx=64
CTCCTCGCCCTTGCTCACCATGGTTGTGGC
>group_414_2 164 4 0 64 sg=100 px=0 gx=64
ACACGATGATAATATGGCCACAACCATGGT
>group_414_3 164 4 0 64 sg=100 px=0 gx=64
CAGCTCCTCGCCCTTGCTCACCATGGTTGT
>group_414_4 164 4 0 64 sg=100 px=0 gx=64
ATGGCCACAACCATGGTGAGCAAGGGCGAG
>group_414_5 164 4 0 64 sg=100 px=0 gx=64
TATGGCCACAACCATGGTGAGCAAGGGCGA
>group_414_6 164 4 0 64 sg=100 px=0 gx=64
AGCTCCTCGCCCTTGCTCACCATGGTTGTG
>group_414_7 164 4 0 64 sg=100 px=0 gx=64
TTGCTCACCATGGTTGTGGCCATATTATCA
>group_414_8 164 4 0 64 sg=100 px=0 gx=64
CCACTGTGCTGGCGCTTTACTTGTACAGCT
>group_414_9 164 4 0 64 sg=100 px=0 gx=64
GGGGAGGGAGAGGGGCGGAATTTACGTAGC
>group_415_0 4 0 0 0 sg=4 px=0 gx=0
GGCCTTGCTGGTAATATCCAGAACAATAAA
>group_415_1 4 0 0 0 sg=4 px=0 gx=0
CGGCCTTGCTGGTAATATCCAGAACAATAA
>group_415_2 4 0 0 0 sg=4 px=0 gx=0
TTTATTGTTCTGGATATTACCAGCAAGGCC
>group_415_3 4 0 0 0 sg=4 px=0 gx=0
TTATTGTTCTGGATATTACCAGCAAGGCCG
>group_416_0 2 4 0 0 sg=2 px=0 gx=0
GGGCTGAGTGGCTCCTTCAACGTTGCGGTT
>group_416_1 2 4 0 0 sg=2 px=0 gx=0
AACCGCAACGTTGAAGGAGCCACTCAGCCC
>group_417_0 54 7 0 0 sg=54 px=0 gx=0
CCGCATAGTTAAGCCAGTATATACACTCCG
>group_417_1 54 7 0 0 sg=54 px=0 gx=0
ATAGTTAAGCCAGTATATACACTCCGCTAT
>group_417_2 54 7 0 0 sg=54 px=0 gx=0
GTATATACTGGCTTAACTATGCGGCATCAG
>group_417_3 54 7 0 0 sg=54 px=0 gx=0
GATAGCGGAGTGTATATACTGGCTTAACTA
>group_417_4 54 7 0 0 sg=54 px=0 gx=0
TATATACTGGCTTAACTATGCGGCATCAGA
>group_417_5 54 7 0 0 sg=54 px=0 gx=0
TAGTTAAGCCAGTATATACACTCCGCTATC
>group_417_6 54 7 0 0 sg=54 px=0 gx=0
CATAGTTAAGCCAGTATATACACTCCGCTA
>group_417_7 54 7 0 0 sg=54 px=0 gx=0
CGGAGTGTATATACTGGCTTAACTATGCGG
>group_417_8 54 7 0 0 sg=54 px=0 gx=0
CGTAGCGATAGCGGAGTGTATATACTGGCT
>group_417_9 54 7 0 0 sg=54 px=0 gx=0
TTAAGCCAGTATATACACTCCGCTATCGCT
>group_419_0 570 0 0 274 sg=296 px=0 gx=274
AGCCGATTGATTTTTCAAAAAAATCCTCAT
>group_419_1 570 0 0 274 sg=296 px=0 gx=274
AAACAACTGAGCCGATTGATTTTTCAAAAA
>group_419_2 570 0 0 274 sg=296 px=0 gx=274
TTTACCACAATTTATTTGAACAACCTATTT
>group_419_3 570 0 0 274 sg=296 px=0 gx=274
CTTTTGGGCGCATATTCTCCCTCCTTTTAA
>group_419_4 570 0 0 274 sg=296 px=0 gx=274
ATAGGTTGTTCAAATAAATTGTGGTAAACT
>group_419_5 570 0 0 274 sg=296 px=0 gx=274
AGAATATGCGCCCAAAAGAGAAAAAAAGAG
>group_419_6 570 0 0 274 sg=296 px=0 gx=274
AGCGGCTATTTTGTTGAACCACCCAACTGC
>group_419_7 570 0 0 274 sg=296 px=0 gx=274
GATACGCAGTTGGGTGGTTCAACAAAATAG
>group_419_8 570 0 0 274 sg=296 px=0 gx=274
TTAATTTTTAACAATCAGATACGCAGTTGG
>group_419_9 570 0 0 274 sg=296 px=0 gx=274
TGCGTATCTGATTGTTAAAAATTAAGGCCA
>group_420_0 60 2 0 0 sg=60 px=0 gx=0
TTCCATGGGCACCGCAACCGCGCCCGGCGG
>group_420_1 60 2 0 0 sg=60 px=0 gx=0
CGAATGGCACGAAGGTTCCATGGGCACCGC
>group_420_2 60 2 0 0 sg=60 px=0 gx=0
GCCGGGCGCGGTTGCGGTGCCCATGGAACC
>group_420_3 60 2 0 0 sg=60 px=0 gx=0
GGTGCCCATGGAACCTTCGTGCCATTCGAT
>group_420_4 60 2 0 0 sg=60 px=0 gx=0
AGGTTCCATGGGCACCGCAACCGCGCCCGG
>group_420_5 60 2 0 0 sg=60 px=0 gx=0
GCACTCAATCCGCCGGGCGCGGTTGCGGTG
>group_420_6 60 2 0 0 sg=60 px=0 gx=0
GAAGGTTCCATGGGCACCGCAACCGCGCCC
>group_420_7 60 2 0 0 sg=60 px=0 gx=0
ATCCGCCGGGCGCGGTTGCGGTGCCCATGG
>group_420_8 60 2 0 0 sg=60 px=0 gx=0
CCATGGGCACCGCAACCGCGCCCGGCGGAT
>group_420_9 60 2 0 0 sg=60 px=0 gx=0
ACGAAGGTTCCATGGGCACCGCAACCGCGC
>group_421_0 2 14 0 0 sg=2 px=0 gx=0
CCGATCAGATCTTGATCCCCTGCGCCATCA
>group_421_1 2 14 0 0 sg=2 px=0 gx=0
TGATGGCGCAGGGGATCAAGATCTGATCGG
>group_426_0 6 93 0 0 sg=6 px=0 gx=0
AAGACGAGGCAGCGCGGCTATCGTGGCTGG
>group_426_1 6 93 0 0 sg=6 px=0 gx=0
CCAGCCACGATAGCCGCGCTGCCTCGTCTT
>group_426_2 6 93 0 0 sg=6 px=0 gx=0
CAGCCACGATAGCCGCGCTGCCTCGTCTTG
>group_426_3 6 93 0 0 sg=6 px=0 gx=0
AGACGAGGCAGCGCGGCTATCGTGGCTGGC
>group_426_4 6 93 0 0 sg=6 px=0 gx=0
CAAGACGAGGCAGCGCGGCTATCGTGGCTG
>group_426_5 6 93 0 0 sg=6 px=0 gx=0
GCCAGCCACGATAGCCGCGCTGCCTCGTCT
>group_427_0 2 2 0 0 sg=2 px=0 gx=0
AACTGATCTGCGCCGCGTCGAATTAATTCT
>group_427_1 2 2 0 0 sg=2 px=0 gx=0
AGAATTAATTCGACGCGGCGCAGATCAGTT
>group_428_0 10 0 0 0 sg=10 px=0 gx=0
CTCGAGATCTGAGTCCGGTAGCGCTAGCGG
>group_428_1 10 0 0 0 sg=10 px=0 gx=0
AGATCTGAGTCCGGTAGCGCTAGCGGATCT
>group_428_2 10 0 0 0 sg=10 px=0 gx=0
AGATCCGCTAGCGCTACCGGACTCAGATCT
>group_428_3 10 0 0 0 sg=10 px=0 gx=0
TCGAGATCTGAGTCCGGTAGCGCTAGCGGA
>group_428_4 10 0 0 0 sg=10 px=0 gx=0
CCGCTAGCGCTACCGGACTCAGATCTCGAG
>group_428_5 10 0 0 0 sg=10 px=0 gx=0
TCCGCTAGCGCTACCGGACTCAGATCTCGA
>group_428_6 10 0 0 0 sg=10 px=0 gx=0
GATCCGCTAGCGCTACCGGACTCAGATCTC
>group_428_7 10 0 0 0 sg=10 px=0 gx=0
ATCCGCTAGCGCTACCGGACTCAGATCTCG
>group_428_8 10 0 0 0 sg=10 px=0 gx=0
GAGATCTGAGTCCGGTAGCGCTAGCGGATC
>group_428_9 10 0 0 0 sg=10 px=0 gx=0
CGAGATCTGAGTCCGGTAGCGCTAGCGGAT
>group_430_0 492 5 0 0 sg=492 px=0 gx=0
GGTGCGGCCGCACTAGTGATCGATATCTCC
>group_430_1 492 5 0 0 sg=492 px=0 gx=0
CTAGTGATCGATATCTCCCTTTAGTGAGGG
>group_430_2 492 5 0 0 sg=492 px=0 gx=0
CGTATTAAAGCTTGGCGTAATCATGGTCAT
>group_430_3 492 5 0 0 sg=492 px=0 gx=0
AAAGGGAGATATCGATCACTAGTGCGGCCG
>group_430_4 492 5 0 0 sg=492 px=0 gx=0
CCATGGTACCGGTGCGGCCGCACTAGTGAT
>group_430_5 492 5 0 0 sg=492 px=0 gx=0
GCACCGGTACCATGGATCCTCGAGGCGCGC
>group_430_6 492 5 0 0 sg=492 px=0 gx=0
ACCATGGATCCTCGAGGCGCGCCAGATCTA
>group_430_7 492 5 0 0 sg=492 px=0 gx=0
CCCTATAGTGAGTCGTATTAAAGCTTGGCG
>group_430_8 492 5 0 0 sg=492 px=0 gx=0
CGCCTCGAGGATCCATGGTACCGGTGCGGC
>group_430_9 492 5 0 0 sg=492 px=0 gx=0
CGTACGTGGCCAATTGGGCCCTTAATTAAG
>group_435_0 130 7 0 0 sg=130 px=0 gx=0
GTGGGGCTTCCATTCAGGTCGAGGTGGCCC
>group_435_1 130 7 0 0 sg=130 px=0 gx=0
CTGAATGGAAGCCCCACCGCGGTGGCGGCC
>group_435_2 130 7 0 0 sg=130 px=0 gx=0
GAATGGAAGCCCCACCGCGGTGGCGGCCGC
>group_435_3 130 7 0 0 sg=130 px=0 gx=0
CACCGCGGTGGGGCTTCCATTCAGGTCGAG
>group_435_4 130 7 0 0 sg=130 px=0 gx=0
CCTGATTGAAAAAGGAAGAGTATGAGTATT
>group_435_5 130 7 0 0 sg=130 px=0 gx=0
GGGGGGGCCCGTTTCTCAAAGCTCACGCTG
>group_435_6 130 7 0 0 sg=130 px=0 gx=0
TGGAAGCCCCACCGCGGTGGCGGCCGCTCT
>group_435_7 130 7 0 0 sg=130 px=0 gx=0
ACCTCGACCTGAATGGAAGCCCCACCGCGG
>group_435_8 130 7 0 0 sg=130 px=0 gx=0
CGGTGGGGCTTCCATTCAGGTCGAGGTGGC
>group_435_9 130 7 0 0 sg=130 px=0 gx=0
ACTCTTCCTTTTTCAATCAGGTGGCACTTT
>group_437_0 2 7 0 0 sg=2 px=0 gx=0
CCCGGGGTACCGAGCTCGCATGCGGATCCG
>group_437_1 2 7 0 0 sg=2 px=0 gx=0
CGGATCCGCATGCGAGCTCGGTACCCCGGG
>group_438_0 570 1 0 0 sg=570 px=0 gx=0
AGGCTGAGAGTATTTGATGTAAGAAGGGGA
>group_438_1 570 1 0 0 sg=570 px=0 gx=0
GTGTAAAACAGGCTGAGAGTATTTGATGTA
>group_438_2 570 1 0 0 sg=570 px=0 gx=0
TATATAACCACTCCCCTTCTTACATCAAAT
>group_438_3 570 1 0 0 sg=570 px=0 gx=0
AATGAGAAGTAGTATCAAGAATACATCATC
>group_438_4 570 1 0 0 sg=570 px=0 gx=0
TGAAGGAAGATATATTATTCTAATTGATAT
>group_438_5 570 1 0 0 sg=570 px=0 gx=0
ATGACTAACTTTTTCTTGGAGTTTGTACAT
>group_438_6 570 1 0 0 sg=570 px=0 gx=0
AAACTCCAAGAAAAAGTTAGTCATGTGCTT
>group_438_7 570 1 0 0 sg=570 px=0 gx=0
CCAGGGGTTGCTGGAAAAGAAGTCTGTGAC
>group_438_8 570 1 0 0 sg=570 px=0 gx=0
TATCTTCTGCAAAGCACATGACTAACTTTT
>group_438_9 570 1 0 0 sg=570 px=0 gx=0
GCTTTGCAGAAGATAAAAGCTTAGTGTAAA
>group_439_0 2 1 0 0 sg=2 px=0 gx=0
GAATTCACCTCGAAAGCAAGCTGATAAACC
>group_439_1 2 1 0 0 sg=2 px=0 gx=0
GGTTTATCAGCTTGCTTTCGAGGTGAATTC
>group_440_0 2 4 0 0 sg=2 px=0 gx=0
TCCATGGGTATGGACAGTTTTCCCTTTGAT
>group_440_1 2 4 0 0 sg=2 px=0 gx=0
ATCAAAGGGAAAACTGTCCATACCCATGGA
>group_441_0 20 1 0 0 sg=20 px=0 gx=0
TTTGATCAGAAAAAAAGGATCATATCGTCA
>group_441_1 20 1 0 0 sg=20 px=0 gx=0
TTCGACCGAATAAATACCTGTGACGGAAGA
>group_441_2 20 1 0 0 sg=20 px=0 gx=0
TTTCGACCGAATAAATACCTGTGACGGAAG
>group_441_3 20 1 0 0 sg=20 px=0 gx=0
TGATCAGAAAAAAAGGATCATATCGTCAAT
>group_441_4 20 1 0 0 sg=20 px=0 gx=0
TCGACCGAATAAATACCTGTGACGGAAGAT
>group_441_5 20 1 0 0 sg=20 px=0 gx=0
ATCTTCCGTCACAGGTATTTATTCGGTCGA
>group_441_6 20 1 0 0 sg=20 px=0 gx=0
TTCCGTCACAGGTATTTATTCGGTCGAAAA
>group_441_7 20 1 0 0 sg=20 px=0 gx=0
CTTCCGTCACAGGTATTTATTCGGTCGAAA
>group_441_8 20 1 0 0 sg=20 px=0 gx=0
ATTGACGATATGATCCTTTTTTTCTGATCA
>group_441_9 20 1 0 0 sg=20 px=0 gx=0
TTGACGATATGATCCTTTTTTTCTGATCAA
>group_442_0 2 14 0 0 sg=2 px=0 gx=0
TCACGCGCCCTGTAGCGGCGCATTAAGCGC
>group_442_1 2 14 0 0 sg=2 px=0 gx=0
GCGCTTAATGCGCCGCTACAGGGCGCGTGA
>group_445_0 2 2 0 0 sg=2 px=0 gx=0
ACGAGGCCCTTTCGTCTTCAAGAATTGGGC
>group_445_1 2 2 0 0 sg=2 px=0 gx=0
GCCCAATTCTTGAAGACGAAAGGGCCTCGT
>group_448_0 2 31 0 0 sg=2 px=0 gx=0
GCTTGGGCTGCAGGTCGACTCTAGAGGATC
>group_448_1 2 31 0 0 sg=2 px=0 gx=0
GATCCTCTAGAGTCGACCTGCAGCCCAAGC
>group_449_0 14 3 0 0 sg=14 px=0 gx=0
GCGGCCGCACTTAAGTTACGCGTGGATCCC
>group_449_1 14 3 0 0 sg=14 px=0 gx=0
AAGTGCGGCCGCGGTACCGGGCCCGTCGAC
>group_449_2 14 3 0 0 sg=14 px=0 gx=0
GTCGACGGGCCCGGTACCGCGGCCGCACTT
>group_449_3 14 3 0 0 sg=14 px=0 gx=0
CGGCCGCACTTAAGTTACGCGTGGATCCCC
>group_449_4 14 3 0 0 sg=14 px=0 gx=0
GGGGATCCACGCGTAACTTAAGTGCGGCCG
>group_449_5 14 3 0 0 sg=14 px=0 gx=0
AGTGCGGCCGCGGTACCGGGCCCGTCGACT
>group_449_6 14 3 0 0 sg=14 px=0 gx=0
AGAGTCGACGGGCCCGGTACCGCGGCCGCA
>group_449_7 14 3 0 0 sg=14 px=0 gx=0
TAAGTGCGGCCGCGGTACCGGGCCCGTCGA
>group_449_8 14 3 0 0 sg=14 px=0 gx=0
GTGCGGCCGCGGTACCGGGCCCGTCGACTC
>group_449_9 14 3 0 0 sg=14 px=0 gx=0
GAGTCGACGGGCCCGGTACCGCGGCCGCAC
>group_452_0 116 4 0 0 sg=116 px=0 gx=0
TCTCTTTCGCCACCGTTTGTAGCGTTACGT
>group_452_1 116 4 0 0 sg=116 px=0 gx=0
TGCATTTTGTCAGCGGTTTCGTGACGAAGC
>group_452_2 116 4 0 0 sg=116 px=0 gx=0
ACTGAAGGCGGACATTGACGCTACGTAACG
>group_452_3 116 4 0 0 sg=116 px=0 gx=0
ACGCTACGTAACGCTACAAACGGTGGCGAA
>group_452_4 116 4 0 0 sg=116 px=0 gx=0
GTAGCGTTACGTAGCGTCAATGTCCGCCTT
>group_452_5 116 4 0 0 sg=116 px=0 gx=0
GCGTTACGTAGCGTCAATGTCCGCCTTCAG
>group_452_6 116 4 0 0 sg=116 px=0 gx=0
GTCACGAAACCGCTGACAAAATGCAACTGA
>group_452_7 116 4 0 0 sg=116 px=0 gx=0
CGTTACGTAGCGTCAATGTCCGCCTTCAGT
>group_452_8 116 4 0 0 sg=116 px=0 gx=0
CTGAAGGCGGACATTGACGCTACGTAACGC
>group_452_9 116 4 0 0 sg=116 px=0 gx=0
CGCCTTCAGTTGCATTTTGTCAGCGGTTTC
>group_453_0 2 2 0 0 sg=2 px=0 gx=0
TATCTAGAGGATCCCCGGGTACCGAGCTCG
>group_453_1 2 2 0 0 sg=2 px=0 gx=0
CGAGCTCGGTACCCGGGGATCCTCTAGATA
>group_457_0 66 10 0 0 sg=66 px=0 gx=0
GAAGCCGCGCGTCTTGTCTGCTGCAGCGCT
>group_457_1 66 10 0 0 sg=66 px=0 gx=0
AGCGCTGCAGCATCGTTCTGTGTTGTCTCT
>group_457_2 66 10 0 0 sg=66 px=0 gx=0
CAGCGCTGCAGCATCGTTCTGTGTTGTCTC
>group_457_3 66 10 0 0 sg=66 px=0 gx=0
AATTCCGGCGCCTAGAGAAGGAGTGAGGGC
>group_457_4 66 10 0 0 sg=66 px=0 gx=0
ACAACACAGAACGATGCTGCAGCGCTGCAG
>group_457_5 66 10 0 0 sg=66 px=0 gx=0
CTTGTCTGCTGCAGCGCTGCAGCATCGTTC
>group_457_6 66 10 0 0 sg=66 px=0 gx=0
GCAGCGCTGCAGCAGACAAGACGCGCGGCT
>group_457_7 66 10 0 0 sg=66 px=0 gx=0
TGCTGCAGCGCTGCAGCAGACAAGACGCGC
>group_457_8 66 10 0 0 sg=66 px=0 gx=0
TGCAGCGCTGCAGCAGACAAGACGCGCGGC
>group_457_9 66 10 0 0 sg=66 px=0 gx=0
CGCGTCTTGTCTGCTGCAGCGCTGCAGCAT
>group_459_0 12 18 0 0 sg=12 px=0 gx=0
GCTAACTAGAGAACCCACTGCTTACTGGCT
>group_459_1 12 18 0 0 sg=12 px=0 gx=0
AAGCCAGTAAGCAGTGGGTTCTCTAGTTAG
>group_459_2 12 18 0 0 sg=12 px=0 gx=0
CTAACTAGAGAACCCACTGCTTACTGGCTT
>group_459_3 12 18 0 0 sg=12 px=0 gx=0
CTCTGGCTAACTAGAGAACCCACTGCTTAC
>group_459_4 12 18 0 0 sg=12 px=0 gx=0
GTAAGCAGTGGGTTCTCTAGTTAGCCAGAG
>group_459_5 12 18 0 0 sg=12 px=0 gx=0
ACTAGAGAACCCACTGCTTACTGGCTTATC
>group_459_6 12 18 0 0 sg=12 px=0 gx=0
TAACTAGAGAACCCACTGCTTACTGGCTTA
>group_459_7 12 18 0 0 sg=12 px=0 gx=0
ATAAGCCAGTAAGCAGTGGGTTCTCTAGTT
>group_459_8 12 18 0 0 sg=12 px=0 gx=0
AGCCAGTAAGCAGTGGGTTCTCTAGTTAGC
>group_459_9 12 18 0 0 sg=12 px=0 gx=0
GATAAGCCAGTAAGCAGTGGGTTCTCTAGT
>group_460_0 2 9 0 0 sg=2 px=0 gx=0
TGATCATATGCATCCGCGGGCCCGGGTTAA
>group_460_1 2 9 0 0 sg=2 px=0 gx=0
TTAACCCGGGCCCGCGGATGCATATGATCA
>group_461_0 12 9 0 0 sg=12 px=0 gx=0
GCCATGTGAGCAAAAGGCCAGCAAAAGGCC
>group_461_1 12 9 0 0 sg=12 px=0 gx=0
GCCTTTTGCTGGCCTTTTGCTCACATGGCT
>group_461_2 12 9 0 0 sg=12 px=0 gx=0
CCTTTTGCTGGCCTTTTGCTCACATGGCTC
>group_461_3 12 9 0 0 sg=12 px=0 gx=0
AGCCATGTGAGCAAAAGGCCAGCAAAAGGC
>group_461_4 12 9 0 0 sg=12 px=0 gx=0
GAGCCATGTGAGCAAAAGGCCAGCAAAAGG
>group_461_5 12 9 0 0 sg=12 px=0 gx=0
TCGAGCCATGTGAGCAAAAGGCCAGCAAAA
>group_461_6 12 9 0 0 sg=12 px=0 gx=0
GTCGAGCCATGTGAGCAAAAGGCCAGCAAA
>group_461_7 12 9 0 0 sg=12 px=0 gx=0
TTTGCTGGCCTTTTGCTCACATGGCTCGAC
>group_461_8 12 9 0 0 sg=12 px=0 gx=0
GGCCTTTTGCTGGCCTTTTGCTCACATGGC
>group_461_9 12 9 0 0 sg=12 px=0 gx=0
CGAGCCATGTGAGCAAAAGGCCAGCAAAAG
>group_462_0 18 6 0 0 sg=18 px=0 gx=0
CGTAACTTAAGTGCGGCCGCGGTACCGGGC
>group_462_1 18 6 0 0 sg=18 px=0 gx=0
ACTTAAGTGCGGCCGCGGTACCGGGCCCGT
>group_462_2 18 6 0 0 sg=18 px=0 gx=0
GTAACTTAAGTGCGGCCGCGGTACCGGGCC
>group_462_3 18 6 0 0 sg=18 px=0 gx=0
ACGCGTAACTTAAGTGCGGCCGCGGTACCG
>group_462_4 18 6 0 0 sg=18 px=0 gx=0
CGCGTAACTTAAGTGCGGCCGCGGTACCGG
>group_462_5 18 6 0 0 sg=18 px=0 gx=0
CTTAAGTGCGGCCGCGGTACCGGGCCCGTC
>group_462_6 18 6 0 0 sg=18 px=0 gx=0
CGGGCCCGGTACCGCGGCCGCACTTAAGTT
>group_462_7 18 6 0 0 sg=18 px=0 gx=0
GACGGGCCCGGTACCGCGGCCGCACTTAAG
>group_462_8 18 6 0 0 sg=18 px=0 gx=0
ACGGGCCCGGTACCGCGGCCGCACTTAAGT
>group_462_9 18 6 0 0 sg=18 px=0 gx=0
GCGTAACTTAAGTGCGGCCGCGGTACCGGG
>group_464_0 2 35 0 0 sg=2 px=0 gx=0
CAACGCCATCAAAAATAATTCGCGTCTGGC
>group_464_1 2 35 0 0 sg=2 px=0 gx=0
GCCAGACGCGAATTATTTTTGATGGCGTTG
>group_465_0 16 9 0 0 sg=16 px=0 gx=0
AGCTCGGTACCCCGGGTCGACCTGCAGCCA
>group_465_1 16 9 0 0 sg=16 px=0 gx=0
CTGCAGGTCGACCCGGGGTACCGAGCTCGC
>group_465_2 16 9 0 0 sg=16 px=0 gx=0
CGGTACCCCGGGTCGACCTGCAGCCAAGCT
>group_465_3 16 9 0 0 sg=16 px=0 gx=0
GGCTGCAGGTCGACCCGGGGTACCGAGCTC
>group_465_4 16 9 0 0 sg=16 px=0 gx=0
GCTTGGCTGCAGGTCGACCCGGGGTACCGA
>group_465_5 16 9 0 0 sg=16 px=0 gx=0
TCGGTACCCCGGGTCGACCTGCAGCCAAGC
>group_465_6 16 9 0 0 sg=16 px=0 gx=0
GCGAGCTCGGTACCCCGGGTCGACCTGCAG
>group_465_7 16 9 0 0 sg=16 px=0 gx=0
CTTGGCTGCAGGTCGACCCGGGGTACCGAG
>group_465_8 16 9 0 0 sg=16 px=0 gx=0
GCTCGGTACCCCGGGTCGACCTGCAGCCAA
>group_465_9 16 9 0 0 sg=16 px=0 gx=0
GCTGCAGGTCGACCCGGGGTACCGAGCTCG
>group_467_0 52 5 0 0 sg=52 px=0 gx=0
ATCCACGTTGACGTCTGCGATCGCTGAAGT
>group_467_1 52 5 0 0 sg=52 px=0 gx=0
TAGGAACTTCAGCGATCGCAGACGTCAACG
>group_467_2 52 5 0 0 sg=52 px=0 gx=0
AGCGATCGCAGACGTCAACGTGGATACTTG
>group_467_3 52 5 0 0 sg=52 px=0 gx=0
CGTCAACGTGGATACTTGGCAGTGGTTACT
>group_467_4 52 5 0 0 sg=52 px=0 gx=0
CAGCGATCGCAGACGTCAACGTGGATACTT
>group_467_5 52 5 0 0 sg=52 px=0 gx=0
TATCCACGTTGACGTCTGCGATCGCTGAAG
>group_467_6 52 5 0 0 sg=52 px=0 gx=0
ATAGGAACTTCAGCGATCGCAGACGTCAAC
>group_467_7 52 5 0 0 sg=52 px=0 gx=0
CCACGTTGACGTCTGCGATCGCTGAAGTTC
>group_467_8 52 5 0 0 sg=52 px=0 gx=0
ACGTCAACGTGGATACTTGGCAGTGGTTAC
>group_467_9 52 5 0 0 sg=52 px=0 gx=0
ACTGCCAAGTATCCACGTTGACGTCTGCGA
>group_469_0 112 5 0 0 sg=112 px=0 gx=0
CAGCCAGCATATGGCATATGTTGCCAAACT
>group_469_1 112 5 0 0 sg=112 px=0 gx=0
CTCTTTATAGCCACCTTTGTTCATGGCAGC
>group_469_2 112 5 0 0 sg=112 px=0 gx=0
TGGCAGCCAGCATATGGCATATGTTGCCAA
>group_469_3 112 5 0 0 sg=112 px=0 gx=0
GCAGCCAGCATATGGCATATGTTGCCAAAC
>group_469_4 112 5 0 0 sg=112 px=0 gx=0
TATGCTGGCTGCCATGAACAAAGGTGGCTA
>group_469_5 112 5 0 0 sg=112 px=0 gx=0
TTTAGAGTTTGGCAACATATGCCATATGCT
>group_469_6 112 5 0 0 sg=112 px=0 gx=0
TCATATACTGATGACCTCTTTATAGCCACC
>group_469_7 112 5 0 0 sg=112 px=0 gx=0
TTTATAGCCACCTTTGTTCATGGCAGCCAG
>group_469_8 112 5 0 0 sg=112 px=0 gx=0
TATAGCCACCTTTGTTCATGGCAGCCAGCA
>group_469_9 112 5 0 0 sg=112 px=0 gx=0
TTAGAGTTTGGCAACATATGCCATATGCTG
>group_471_0 36 8 0 0 sg=36 px=0 gx=0
GGGCTGTCCGCGGGGGGACGGCTGCCTTCG
>group_471_1 36 8 0 0 sg=36 px=0 gx=0
GTCCCCCCCGAAGGCAGCCGTCCCCCCGCG
>group_471_2 36 8 0 0 sg=36 px=0 gx=0
TCCCCCCCGAAGGCAGCCGTCCCCCCGCGG
>group_471_3 36 8 0 0 sg=36 px=0 gx=0
CGGGGGGACGGCTGCCTTCGGGGGGGACGG
>group_471_4 36 8 0 0 sg=36 px=0 gx=0
CCCCCCGAAGGCAGCCGTCCCCCCGCGGAC
>group_471_5 36 8 0 0 sg=36 px=0 gx=0
GGGGGGACGGCTGCCTTCGGGGGGGACGGG
>group_471_6 36 8 0 0 sg=36 px=0 gx=0
TGTCCGCGGGGGGACGGCTGCCTTCGGGGG
>group_471_7 36 8 0 0 sg=36 px=0 gx=0
GCTGTCCGCGGGGGGACGGCTGCCTTCGGG
>group_471_8 36 8 0 0 sg=36 px=0 gx=0
CGCGGGGGGACGGCTGCCTTCGGGGGGGAC
>group_471_9 36 8 0 0 sg=36 px=0 gx=0
CCCGAGCCGCTCCCCCCGCACAAAGGGCCC
>group_473_0 52 11 0 0 sg=52 px=0 gx=0
TGTCCATAATGTGAGTTAGCTCACTCATTA
>group_473_1 52 11 0 0 sg=52 px=0 gx=0
TCACATTATGGACAGTTTTCCCTTTGATAT
>group_473_2 52 11 0 0 sg=52 px=0 gx=0
GTCCATAATGTGAGTTAGCTCACTCATTAG
>group_473_3 52 11 0 0 sg=52 px=0 gx=0
AACTGTCCATAATGTGAGTTAGCTCACTCA
>group_473_4 52 11 0 0 sg=52 px=0 gx=0
TACATATCAAAGGGAAAACTGTCCATAATG
>group_473_5 52 11 0 0 sg=52 px=0 gx=0
GAAAACTGTCCATAATGTGAGTTAGCTCAC
>group_473_6 52 11 0 0 sg=52 px=0 gx=0
AAAGGGAAAACTGTCCATAATGTGAGTTAG
>group_473_7 52 11 0 0 sg=52 px=0 gx=0
GTTACATATCAAAGGGAAAACTGTCCATAA
>group_473_8 52 11 0 0 sg=52 px=0 gx=0
ACATTATGGACAGTTTTCCCTTTGATATGT
>group_473_9 52 11 0 0 sg=52 px=0 gx=0
AGGGAAAACTGTCCATAATGTGAGTTAGCT
>group_475_0 4 17 0 0 sg=4 px=0 gx=0
AAGCTTCGAATTCGAGCTCCCGGGTACCAT
>group_475_1 4 17 0 0 sg=4 px=0 gx=0
AGCTTCGAATTCGAGCTCCCGGGTACCATG
>group_475_2 4 17 0 0 sg=4 px=0 gx=0
ATGGTACCCGGGAGCTCGAATTCGAAGCTT
>group_475_3 4 17 0 0 sg=4 px=0 gx=0
CATGGTACCCGGGAGCTCGAATTCGAAGCT
>group_476_0 2 1 0 0 sg=2 px=0 gx=0
CAATTCTCATGTTTGACAGCTTATCATCGC
>group_476_1 2 1 0 0 sg=2 px=0 gx=0
GCGATGATAAGCTGTCAAACATGAGAATTG
>group_478_0 10 6 0 0 sg=10 px=0 gx=0
GATGAATTCGTAATCATGGTCATAGCTGTT
>group_478_1 10 6 0 0 sg=10 px=0 gx=0
ATCGATGAATTCGTAATCATGGTCATAGCT
>group_478_2 10 6 0 0 sg=10 px=0 gx=0
AACAGCTATGACCATGATTACGAATTCATC
>group_478_3 10 6 0 0 sg=10 px=0 gx=0
AAACAGCTATGACCATGATTACGAATTCAT
>group_478_4 10 6 0 0 sg=10 px=0 gx=0
ACAGCTATGACCATGATTACGAATTCATCG
>group_478_5 10 6 0 0 sg=10 px=0 gx=0
ATGAATTCGTAATCATGGTCATAGCTGTTT
>group_478_6 10 6 0 0 sg=10 px=0 gx=0
AGCTATGACCATGATTACGAATTCATCGAT
>group_478_7 10 6 0 0 sg=10 px=0 gx=0
CAGCTATGACCATGATTACGAATTCATCGA
>group_478_8 10 6 0 0 sg=10 px=0 gx=0
TCGATGAATTCGTAATCATGGTCATAGCTG
>group_478_9 10 6 0 0 sg=10 px=0 gx=0
CGATGAATTCGTAATCATGGTCATAGCTGT
>group_480_0 2 4 0 0 sg=2 px=0 gx=0
TAAGCTTGGCTGCAGGTCGACGGATCCCCG
>group_480_1 2 4 0 0 sg=2 px=0 gx=0
CGGGGATCCGTCGACCTGCAGCCAAGCTTA
>group_481_0 6 2 0 0 sg=6 px=0 gx=0
CATCGATACAAATTCCTCGTAGGCGCTCGG
>group_481_1 6 2 0 0 sg=6 px=0 gx=0
CCGAGCGCCTACGAGGAATTTGTATCGATG
>group_481_2 6 2 0 0 sg=6 px=0 gx=0
GAGCGCCTACGAGGAATTTGTATCGATGAT
>group_481_3 6 2 0 0 sg=6 px=0 gx=0
CGAGCGCCTACGAGGAATTTGTATCGATGA
>group_481_4 6 2 0 0 sg=6 px=0 gx=0
TCATCGATACAAATTCCTCGTAGGCGCTCG
>group_481_5 6 2 0 0 sg=6 px=0 gx=0
ATCATCGATACAAATTCCTCGTAGGCGCTC
>group_482_0 10 6 0 0 sg=10 px=0 gx=0
AGCCGAATTATCTAGAATTATTCCATTGAG
>group_482_1 10 6 0 0 sg=10 px=0 gx=0
CGAATTATCTAGAATTATTCCATTGAGTAA
>group_482_2 10 6 0 0 sg=10 px=0 gx=0
TACTCAATGGAATAATTCTAGATAATTCGG
>group_482_3 10 6 0 0 sg=10 px=0 gx=0
TTACTCAATGGAATAATTCTAGATAATTCG
>group_482_4 10 6 0 0 sg=10 px=0 gx=0
CTCAATGGAATAATTCTAGATAATTCGGCT
>group_482_5 10 6 0 0 sg=10 px=0 gx=0
ACTCAATGGAATAATTCTAGATAATTCGGC
>group_482_6 10 6 0 0 sg=10 px=0 gx=0
GCCGAATTATCTAGAATTATTCCATTGAGT
>group_482_7 10 6 0 0 sg=10 px=0 gx=0
CCGAATTATCTAGAATTATTCCATTGAGTA
>group_482_8 10 6 0 0 sg=10 px=0 gx=0
AAGCCGAATTATCTAGAATTATTCCATTGA
>group_482_9 10 6 0 0 sg=10 px=0 gx=0
TCAATGGAATAATTCTAGATAATTCGGCTT
>group_485_0 18 25 0 0 sg=18 px=0 gx=0
AAAGTCATGCCGTTTCATATGATCTGGGTA
>group_485_1 18 25 0 0 sg=18 px=0 gx=0
CCCAGATCATATGAAACGGCATGACTTTTT
>group_485_2 18 25 0 0 sg=18 px=0 gx=0
TGAAAAAGTCATGCCGTTTCATATGATCTG
>group_485_3 18 25 0 0 sg=18 px=0 gx=0
ACCCAGATCATATGAAACGGCATGACTTTT
>group_485_4 18 25 0 0 sg=18 px=0 gx=0
AGATACCCAGATCATATGAAACGGCATGAC
>group_485_5 18 25 0 0 sg=18 px=0 gx=0
AAAAAGTCATGCCGTTTCATATGATCTGGG
>group_485_6 18 25 0 0 sg=18 px=0 gx=0
GAAAAAGTCATGCCGTTTCATATGATCTGG
>group_485_7 18 25 0 0 sg=18 px=0 gx=0
AGATCATATGAAACGGCATGACTTTTTCAA
>group_485_8 18 25 0 0 sg=18 px=0 gx=0
CCAGATCATATGAAACGGCATGACTTTTTC
>group_485_9 18 25 0 0 sg=18 px=0 gx=0
AAGTCATGCCGTTTCATATGATCTGGGTAT
>group_486_0 14 5 0 0 sg=14 px=0 gx=0
ACGTTGTAAAACGACGGGATCTATCATCGT
>group_486_1 14 5 0 0 sg=14 px=0 gx=0
AACGATGATAGATCCCGTCGTTTTACAACG
>group_486_2 14 5 0 0 sg=14 px=0 gx=0
ACGATGATAGATCCCGTCGTTTTACAACGT
>group_486_3 14 5 0 0 sg=14 px=0 gx=0
TGTAAAACGACGGGATCTATCATCGTTTCG
>group_486_4 14 5 0 0 sg=14 px=0 gx=0
GAAACGATGATAGATCCCGTCGTTTTACAA
>group_486_5 14 5 0 0 sg=14 px=0 gx=0
GTAAAACGACGGGATCTATCATCGTTTCGA
>group_486_6 14 5 0 0 sg=14 px=0 gx=0
CGAAACGATGATAGATCCCGTCGTTTTACA
>group_486_7 14 5 0 0 sg=14 px=0 gx=0
TCGAAACGATGATAGATCCCGTCGTTTTAC
>group_486_8 14 5 0 0 sg=14 px=0 gx=0
GTTGTAAAACGACGGGATCTATCATCGTTT
>group_486_9 14 5 0 0 sg=14 px=0 gx=0
CGATGATAGATCCCGTCGTTTTACAACGTC
>group_487_0 4 8 0 0 sg=4 px=0 gx=0
TCAGGTTGACTTCCCCGCGGAATTCGCGTC
>group_487_1 4 8 0 0 sg=4 px=0 gx=0
GACGCGAATTCCGCGGGGAAGTCAACCTGA
>group_487_2 4 8 0 0 sg=4 px=0 gx=0
AGACGCGAATTCCGCGGGGAAGTCAACCTG
>group_487_3 4 8 0 0 sg=4 px=0 gx=0
CAGGTTGACTTCCCCGCGGAATTCGCGTCT
>group_488_0 30 3 0 0 sg=30 px=0 gx=0
TACGGGCCCTTAAGGCCGCCTGATGCGGTA
>group_488_1 30 3 0 0 sg=30 px=0 gx=0
ACCGCATCAGGCGGCCTTAAGGGCCCGTAC
>group_488_2 30 3 0 0 sg=30 px=0 gx=0
GGGCCCTTAAGGCCGCCTGATGCGGTATTT
>group_488_3 30 3 0 0 sg=30 px=0 gx=0
AGGCGGCCTTAAGGGCCCGTACGGCCGACT
>group_488_4 30 3 0 0 sg=30 px=0 gx=0
TACCGCATCAGGCGGCCTTAAGGGCCCGTA
>group_488_5 30 3 0 0 sg=30 px=0 gx=0
CTAGTCGGCCGTACGGGCCCTTAAGGCCGC
>group_488_6 30 3 0 0 sg=30 px=0 gx=0
AAATACCGCATCAGGCGGCCTTAAGGGCCC
>group_488_7 30 3 0 0 sg=30 px=0 gx=0
GCATCAGGCGGCCTTAAGGGCCCGTACGGC
>group_488_8 30 3 0 0 sg=30 px=0 gx=0
GGCGGCCTTAAGGGCCCGTACGGCCGACTA
>group_488_9 30 3 0 0 sg=30 px=0 gx=0
GCCGTACGGGCCCTTAAGGCCGCCTGATGC
>group_490_0 2 28 0 0 sg=2 px=0 gx=0
GATTATTGAAGCATTTATCAGGGTTATTGT
>group_490_1 2 28 0 0 sg=2 px=0 gx=0
ACAATAACCCTGATAAATGCTTCAATAATC
>group_491_0 2 2 0 0 sg=2 px=0 gx=0
AGAATTCCCTATAGTGAGTCGTATTAAATT
>group_491_1 2 2 0 0 sg=2 px=0 gx=0
AATTTAATACGACTCACTATAGGGAATTCT
>group_494_0 158 11 0 0 sg=158 px=0 gx=0
TCTTTCCTACAGCTCCTGGGCAACGTGCTG
>group_494_1 158 11 0 0 sg=158 px=0 gx=0
CTTATTGGTAGAAACAACTACACCCTGGTC
>group_494_2 158 11 0 0 sg=158 px=0 gx=0
AGCACGTTGCCCAGGAGCTGTAGGAAAGAG
>group_494_3 158 11 0 0 sg=158 px=0 gx=0
TAAAGAGAAAGGCAGGATGATGACCAGGGT
>group_494_4 158 11 0 0 sg=158 px=0 gx=0
TGGTAGAAACAACTACACCCTGGTCATCAT
>group_494_5 158 11 0 0 sg=158 px=0 gx=0
ACAACTACACCCTGGTCATCATCCTGCCTT
>group_494_6 158 11 0 0 sg=158 px=0 gx=0
TCACCCTGAAGTTCTCAGGATCGGTCGACC
>group_494_7 158 11 0 0 sg=158 px=0 gx=0
ACCGATCCTGAGAACTTCAGGGTGAGTTTG
>group_494_8 158 11 0 0 sg=158 px=0 gx=0
CCCAGGAGCTGTAGGAAAGAGAAGAAGGCA
>group_494_9 158 11 0 0 sg=158 px=0 gx=0
CTGTAGGAAAGAGAAGAAGGCATGAACATG
>group_496_0 324 2 0 0 sg=324 px=0 gx=0
TCCGGAATTCGCGGAGGACAGTACTCCGAT
>group_496_1 324 2 0 0 sg=324 px=0 gx=0
CTCCGCTCGAGTCGGAGGACAGTACTCCGC
>group_496_2 324 2 0 0 sg=324 px=0 gx=0
TAGAGTGAGGACGAACGCCCCCACCCCCTT
>group_496_3 324 2 0 0 sg=324 px=0 gx=0
GGACAGTACTCCGCTCGAGTCGGAGGACAG
>group_496_4 324 2 0 0 sg=324 px=0 gx=0
GTCCTCCGAGCGGAGTACTGTCCTCCGACT
>group_496_5 324 2 0 0 sg=324 px=0 gx=0
TGTCCTCCGCGAATTCCGGAGTACTGTCCT
>group_496_6 324 2 0 0 sg=324 px=0 gx=0
TTCCGGAGTACTGTCCTCCGAAGACGCTAG
>group_496_7 324 2 0 0 sg=324 px=0 gx=0
GGGGGTGGGGGCGTTCGTCCTCACTCTAGA
>group_496_8 324 2 0 0 sg=324 px=0 gx=0
ATAGCCCCCCGCTAGCGTCTTCGGAGGACA
>group_496_9 324 2 0 0 sg=324 px=0 gx=0
TAAAAGGGGGTGGGGGCGTTCGTCCTCACT
>group_497_0 2 5 0 0 sg=2 px=0 gx=0
AGCTCCACCGCGGTGGCGGCCGCTCTAGAG
>group_497_1 2 5 0 0 sg=2 px=0 gx=0
CTCTAGAGCGGCCGCCACCGCGGTGGAGCT
>group_498_0 192 0 0 0 sg=192 px=0 gx=0
CTATCAGGGCGATGTCCAAAAAAAAAGGCT
>group_498_1 192 0 0 0 sg=192 px=0 gx=0
TGGGTGATGGTTCACGTAGTGCCCCTATTT
>group_498_2 192 0 0 0 sg=192 px=0 gx=0
TATTTAGAAAAATAAACAAATAGGGGCACT
>group_498_3 192 0 0 0 sg=192 px=0 gx=0
CCTTGTAGTCGGAGTGAGAATAGAAAGGAA
>group_498_4 192 0 0 0 sg=192 px=0 gx=0
ATTTGGGTGATGGTTCACGTAGTGCCCCTA
>group_498_5 192 0 0 0 sg=192 px=0 gx=0
TTTAGTTGTTCCTTTCTATTCTCACTCCGA
>group_498_6 192 0 0 0 sg=192 px=0 gx=0
TTTAGAAAAATAAACAAATAGGGGCACTAC
>group_498_7 192 0 0 0 sg=192 px=0 gx=0
TTTTTTTTGGACATCGCCCTGATAGACGGT
>group_498_8 192 0 0 0 sg=192 px=0 gx=0
TCGGCCTTGTCATCGTCATCCTTGTAGTCG
>group_498_9 192 0 0 0 sg=192 px=0 gx=0
ATGGTTCACGTAGTGCCCCTATTTGTTTAT
>group_499_0 2 6 0 0 sg=2 px=0 gx=0
AGGATCCTCTACGCCGGACGCATCGTGGCC
>group_499_1 2 6 0 0 sg=2 px=0 gx=0
GGCCACGATGCGTCCGGCGTAGAGGATCCT
>group_500_0 12 3 0 2 sg=10 px=0 gx=2
GAGATCTTCCATACCTACCAGTTCTGCGCC
>group_500_1 12 3 0 2 sg=10 px=0 gx=2
CTAGAGATCTTCCATACCTACCAGTTCTGC
>group_500_2 12 3 0 2 sg=10 px=0 gx=2
AGAGATCTTCCATACCTACCAGTTCTGCGC
>group_500_3 12 3 0 2 sg=10 px=0 gx=2
CAGAACTGGTAGGTATGGAAGATCTCTAGA
>group_500_4 12 3 0 2 sg=10 px=0 gx=2
TAGAGATCTTCCATACCTACCAGTTCTGCG
>group_500_5 12 3 0 2 sg=10 px=0 gx=2
CGCAGAACTGGTAGGTATGGAAGATCTCTA
>group_500_6 12 3 0 2 sg=10 px=0 gx=2
TCTAGAGATCTTCCATACCTACCAGTTCTG
>group_500_7 12 3 0 2 sg=10 px=0 gx=2
GGCGCAGAACTGGTAGGTATGGAAGATCTC
>group_500_8 12 3 0 2 sg=10 px=0 gx=2
GCGCAGAACTGGTAGGTATGGAAGATCTCT
>group_500_9 12 3 0 2 sg=10 px=0 gx=2
GCAGAACTGGTAGGTATGGAAGATCTCTAG
>group_502_0 164 4 0 0 sg=164 px=0 gx=0
CTTTCACTCATTAGATGCATGTCGTTACAT
>group_502_1 164 4 0 0 sg=164 px=0 gx=0
TCGCGCGTTTTTCAATATTATTGAAGCATT
>group_502_2 164 4 0 0 sg=164 px=0 gx=0
ATTAACCTATAAAAATAGGCGTAGTACGAG
>group_502_3 164 4 0 0 sg=164 px=0 gx=0
TGACATTAACCTATAAAAATAGGCGTAGTA
>group_502_4 164 4 0 0 sg=164 px=0 gx=0
GTACGAGGCCCTTTCACTCATTAGATGCAT
>group_502_5 164 4 0 0 sg=164 px=0 gx=0
TTAGATGCATGTCGTTACATAACTTACGGT
>group_502_6 164 4 0 0 sg=164 px=0 gx=0
GTTATGTAACGACATGCATCTAATGAGTGA
>group_502_7 164 4 0 0 sg=164 px=0 gx=0
ACGACATGCATCTAATGAGTGAAAGGGCCT
>group_502_8 164 4 0 0 sg=164 px=0 gx=0
TAGGCGTAGTACGAGGCCCTTTCACTCATT
>group_502_9 164 4 0 0 sg=164 px=0 gx=0
AATTCGCGCGTTTTTCAATATTATTGAAGC
>group_503_0 6 0 0 0 sg=6 px=0 gx=0
GGATCTAAAGTTTTGTCGTCTTTCCAGACG
>group_503_1 6 0 0 0 sg=6 px=0 gx=0
GTCTGGAAAGACGACAAAACTTTAGATCCG
>group_503_2 6 0 0 0 sg=6 px=0 gx=0
CGTCTGGAAAGACGACAAAACTTTAGATCC
>group_503_3 6 0 0 0 sg=6 px=0 gx=0
TCTGGAAAGACGACAAAACTTTAGATCCGG
>group_503_4 6 0 0 0 sg=6 px=0 gx=0
CCGGATCTAAAGTTTTGTCGTCTTTCCAGA
>group_503_5 6 0 0 0 sg=6 px=0 gx=0
CGGATCTAAAGTTTTGTCGTCTTTCCAGAC
>group_504_0 10 1 0 0 sg=10 px=0 gx=0
CCGTCGACCTGCAGGGGGGGGGGGGAAAGC
>group_504_1 10 1 0 0 sg=10 px=0 gx=0
CTTTCCCCCCCCCCCCTGCAGGTCGACGGA
>group_504_2 10 1 0 0 sg=10 px=0 gx=0
TTTCCCCCCCCCCCCTGCAGGTCGACGGAT
>group_504_3 10 1 0 0 sg=10 px=0 gx=0
GGCTTTCCCCCCCCCCCCTGCAGGTCGACG
>group_504_4 10 1 0 0 sg=10 px=0 gx=0
GATCCGTCGACCTGCAGGGGGGGGGGGGAA
>group_504_5 10 1 0 0 sg=10 px=0 gx=0
CGTCGACCTGCAGGGGGGGGGGGGAAAGCC
>group_504_6 10 1 0 0 sg=10 px=0 gx=0
TCCGTCGACCTGCAGGGGGGGGGGGGAAAG
>group_504_7 10 1 0 0 sg=10 px=0 gx=0
ATCCGTCGACCTGCAGGGGGGGGGGGGAAA
>group_504_8 10 1 0 0 sg=10 px=0 gx=0
TTCCCCCCCCCCCCTGCAGGTCGACGGATC
>group_504_9 10 1 0 0 sg=10 px=0 gx=0
GCTTTCCCCCCCCCCCCTGCAGGTCGACGG
>group_505_0 4 23 0 0 sg=4 px=0 gx=0
GGATCAAGAGACAGGATGAGGATCGTTTCG
>group_505_1 4 23 0 0 sg=4 px=0 gx=0
GAAACGATCCTCATCCTGTCTCTTGATCCA
>group_505_2 4 23 0 0 sg=4 px=0 gx=0
TGGATCAAGAGACAGGATGAGGATCGTTTC
>group_505_3 4 23 0 0 sg=4 px=0 gx=0
CGAAACGATCCTCATCCTGTCTCTTGATCC
>group_506_0 5948 2 0 8 sg=5940 px=0 gx=8
TTTTTTACGCCGTTAATGCAGTTGTGATAG
>group_506_1 5948 2 0 8 sg=5940 px=0 gx=8
GTTACCTCATTTATGGGAGTTGAGCCGAGT
>group_506_2 5948 2 0 8 sg=5940 px=0 gx=8
TCGCTTTGATGGTTGATGTGATTACGCAAA
>group_506_3 5948 2 0 8 sg=5940 px=0 gx=8
CTACCCCAGACATGGCCATCAAGGTCGTTA
>group_506_4 5948 2 0 8 sg=5940 px=0 gx=8
ACGCTCGAGATGAGGGGTGAGGTTTGTTAG
>group_506_5 5948 2 0 8 sg=5940 px=0 gx=8
TCCCAAGAAGGGCGTGGTTCAGGGGACCAT
>group_506_6 5948 2 0 8 sg=5940 px=0 gx=8
CTGACAGGTCCGCCTTCCTCGCACATATCA
>group_506_7 5948 2 0 8 sg=5940 px=0 gx=8
ACTCGGAGGATATTTCCAAGGGGACGAAGC
>group_506_8 5948 2 0 8 sg=5940 px=0 gx=8
CCAAGCCGAACAAGAGGGATGGACGGCATT
>group_506_9 5948 2 0 8 sg=5940 px=0 gx=8
ATCACCGCGAGGCTCAGATTGGATCTAGAG
>group_507_0 2 2 0 0 sg=2 px=0 gx=0
CGTATAGCATACATTATACGAAGTTATGCC
>group_507_1 2 2 0 0 sg=2 px=0 gx=0
GGCATAACTTCGTATAATGTATGCTATACG
>group_508_0 4 2 0 0 sg=4 px=0 gx=0
CCACGATGCGTCCGGCGTAGAGGATCCGAC
>group_508_1 4 2 0 0 sg=4 px=0 gx=0
TCGGATCCTCTACGCCGGACGCATCGTGGC
>group_508_2 4 2 0 0 sg=4 px=0 gx=0
GTCGGATCCTCTACGCCGGACGCATCGTGG
>group_508_3 4 2 0 0 sg=4 px=0 gx=0
GCCACGATGCGTCCGGCGTAGAGGATCCGA
>group_509_0 2 17 0 0 sg=2 px=0 gx=0
GTTGTAAAACGACGGCCAGTGCCAAGCTTA
>group_509_1 2 17 0 0 sg=2 px=0 gx=0
TAAGCTTGGCACTGGCCGTCGTTTTACAAC
>group_510_0 24 5 0 0 sg=24 px=0 gx=0
CAGAACCGGCCAGGTTAGCGTCGAGGAACT
>group_510_1 24 5 0 0 sg=24 px=0 gx=0
TCCTCGACGCTAACCTGGCCGGTTCTGGTT
>group_510_2 24 5 0 0 sg=24 px=0 gx=0
GAACCGGCCAGGTTAGCGTCGAGGAACTCT
>group_510_3 24 5 0 0 sg=24 px=0 gx=0
GTTCCTCGACGCTAACCTGGCCGGTTCTGG
>group_510_4 24 5 0 0 sg=24 px=0 gx=0
ACCGGCCAGGTTAGCGTCGAGGAACTCTTT
>group_510_5 24 5 0 0 sg=24 px=0 gx=0
ACCAGAACCGGCCAGGTTAGCGTCGAGGAA
>group_510_6 24 5 0 0 sg=24 px=0 gx=0
AACCGGCCAGGTTAGCGTCGAGGAACTCTT
>group_510_7 24 5 0 0 sg=24 px=0 gx=0
CCTCGACGCTAACCTGGCCGGTTCTGGTTC
>group_510_8 24 5 0 0 sg=24 px=0 gx=0
GAGTTCCTCGACGCTAACCTGGCCGGTTCT
>group_510_9 24 5 0 0 sg=24 px=0 gx=0
AGAACCAGAACCGGCCAGGTTAGCGTCGAG
>group_511_0 16 2 0 0 sg=16 px=0 gx=0
TCATGTTTGACAGCTTATCATCGATACAAA
>group_511_1 16 2 0 0 sg=16 px=0 gx=0
TTCTCATGTTTGACAGCTTATCATCGATAC
>group_511_2 16 2 0 0 sg=16 px=0 gx=0
ATTTGTATCGATGATAAGCTGTCAAACATG
>group_511_3 16 2 0 0 sg=16 px=0 gx=0
GTATCGATGATAAGCTGTCAAACATGAGAA
>group_511_4 16 2 0 0 sg=16 px=0 gx=0
CATGTTTGACAGCTTATCATCGATACAAAT
>group_511_5 16 2 0 0 sg=16 px=0 gx=0
TCTCATGTTTGACAGCTTATCATCGATACA
>group_511_6 16 2 0 0 sg=16 px=0 gx=0
GAATTTGTATCGATGATAAGCTGTCAAACA
>group_511_7 16 2 0 0 sg=16 px=0 gx=0
TGTATCGATGATAAGCTGTCAAACATGAGA
>group_511_8 16 2 0 0 sg=16 px=0 gx=0
TTGTATCGATGATAAGCTGTCAAACATGAG
>group_511_9 16 2 0 0 sg=16 px=0 gx=0
TGTTTGACAGCTTATCATCGATACAAATTC
>group_512_0 122 0 0 0 sg=122 px=0 gx=0
TCAATAGAAAAGGTAAGCGAATTTGCCACC
>group_512_1 122 0 0 0 sg=122 px=0 gx=0
CTTGCTCACCATGGTGGCAAATTCGCTTAC
>group_512_2 122 0 0 0 sg=122 px=0 gx=0
GGTATCGATAAGCTTGATATCGAATTCTTG
>group_512_3 122 0 0 0 sg=122 px=0 gx=0
TATCGATAAGCTTGATATCGAATTCTTGGA
>group_512_4 122 0 0 0 sg=122 px=0 gx=0
AAAGGTAAGCGAATTTGCCACCATGGTGAG
>group_512_5 122 0 0 0 sg=122 px=0 gx=0
CTTGGATTCAATAGAAAAGGTAAGCGAATT
>group_512_6 122 0 0 0 sg=122 px=0 gx=0
GAAAAGGTAAGCGAATTTGCCACCATGGTG
>group_512_7 122 0 0 0 sg=122 px=0 gx=0
AATCCAAGAATTCGATATCAAGCTTATCGA
>group_512_8 122 0 0 0 sg=122 px=0 gx=0
TCGATAAGCTTGATATCGAATTCTTGGATT
>group_512_9 122 0 0 0 sg=122 px=0 gx=0
AGAAAAGGTAAGCGAATTTGCCACCATGGT
>group_513_0 2 18 0 0 sg=2 px=0 gx=0
CGATCCAGACATGATAAGATACATTGATGA
>group_513_1 2 18 0 0 sg=2 px=0 gx=0
TCATCAATGTATCTTATCATGTCTGGATCG
>group_514_0 4904 11 0 0 sg=4904 px=0 gx=0
GTGCTGACATTTGCTGAGCGAAAGCTCCTG
>group_514_1 4904 11 0 0 sg=4904 px=0 gx=0
GTTTGCTGCCTCCGCGAATTAATAGCTCCT
>group_514_2 4904 11 0 0 sg=4904 px=0 gx=0
ATTAGCGTTACAATTTGAACTGAAAGTGAC
>group_514_3 4904 11 0 0 sg=4904 px=0 gx=0
GATGGGTGTTTGCTGCCTCCGCGAATTAAT
>group_514_4 4904 11 0 0 sg=4904 px=0 gx=0
TACAATTCTTGGAAACAAATTCGCTAGATT
>group_514_5 4904 11 0 0 sg=4904 px=0 gx=0
TTTAATTGATGGCGTAAACCGCTTGGAGCT
>group_514_6 4904 11 0 0 sg=4904 px=0 gx=0
TATCATTTGTTTCCACTGGAACCACTCACC
>group_514_7 4904 11 0 0 sg=4904 px=0 gx=0
GAATGGCCAGACCCACGTAGTCCAGCGGCA
>group_514_8 4904 11 0 0 sg=4904 px=0 gx=0
AGGCCAATCAAGATGGCAACCATCTGCAAA
>group_514_9 4904 11 0 0 sg=4904 px=0 gx=0
AAATGACATTCCACTCAAAGTCAGCGCTGT
>group_517_0 60 5 0 2 sg=58 px=0 gx=2
TCCATGTATCCACGTGGGAATGGTACCGAT
>group_517_1 60 5 0 2 sg=58 px=0 gx=2
TGGTACCGATCCCGAAGAGGCGAGTGTTAC
>group_517_2 60 5 0 2 sg=58 px=0 gx=2
ACACTCGCCTCTTCGGGATCGGTACCATTC
>group_517_3 60 5 0 2 sg=58 px=0 gx=2
ACGTGGGAATGGTACCGATCCCGAAGAGGC
>group_517_4 60 5 0 2 sg=58 px=0 gx=2
CGATCCCGAAGAGGCGAGTGTTACTTCAAC
>group_517_5 60 5 0 2 sg=58 px=0 gx=2
GGGAATGGTACCGATCCCGAAGAGGCGAGT
>group_517_6 60 5 0 2 sg=58 px=0 gx=2
GGAATGGTACCGATCCCGAAGAGGCGAGTG
>group_517_7 60 5 0 2 sg=58 px=0 gx=2
CGCCTCTTCGGGATCGGTACCATTCCCACG
>group_517_8 60 5 0 2 sg=58 px=0 gx=2
GTATCCACGTGGGAATGGTACCGATCCCGA
>group_517_9 60 5 0 2 sg=58 px=0 gx=2
ACTCGCCTCTTCGGGATCGGTACCATTCCC
>group_518_0 4 14 0 0 sg=4 px=0 gx=0
AATTCTGACTCTTATACACAAGTGCGGCCG
>group_518_1 4 14 0 0 sg=4 px=0 gx=0
GCGGCCGCACTTGTGTATAAGAGTCAGAAT
>group_518_2 4 14 0 0 sg=4 px=0 gx=0
ATTCTGACTCTTATACACAAGTGCGGCCGC
>group_518_3 4 14 0 0 sg=4 px=0 gx=0
CGGCCGCACTTGTGTATAAGAGTCAGAATT
>group_519_0 78 15 16 0 sg=62 px=16 gx=0
TGCGTAACCGGCTAGTTGCGGCGGCTGCCA
>group_519_1 78 15 16 0 sg=62 px=16 gx=0
GCAGCCGCCGCAACTAGCCGGTTACGCATG
>group_519_2 78 15 16 0 sg=62 px=16 gx=0
GCCCATGCGTAACCGGCTAGTTGCGGCGGC
>group_519_3 78 15 16 0 sg=62 px=16 gx=0
GCGGCGGCTGCCAGCCATTTGCCACTCTCC
>group_519_4 78 15 16 0 sg=62 px=16 gx=0
TGGCTGGCAGCCGCCGCAACTAGCCGGTTA
>group_519_5 78 15 16 0 sg=62 px=16 gx=0
CGGCTGCCAGCCATTTGCCACTCTCCTTTT
>group_519_6 78 15 16 0 sg=62 px=16 gx=0
AAGGAGAGTGGCAAATGGCTGGCAGCCGCC
>group_519_7 78 15 16 0 sg=62 px=16 gx=0
AAAGGAGAGTGGCAAATGGCTGGCAGCCGC
>group_519_8 78 15 16 0 sg=62 px=16 gx=0
GCTGGCAGCCGCCGCAACTAGCCGGTTACG
>group_519_9 78 15 16 0 sg=62 px=16 gx=0
CAAATGGCTGGCAGCCGCCGCAACTAGCCG
>group_523_0 70 9 0 0 sg=70 px=0 gx=0
TACGCGCGCGATATCAATTGCGCCGAATAA
>group_523_1 70 9 0 0 sg=70 px=0 gx=0
GATATCAATTGCGCCGAATAAATACCTGTG
>group_523_2 70 9 0 0 sg=70 px=0 gx=0
TCGCGCGCGTAATACGACTCACTATAGGGC
>group_523_3 70 9 0 0 sg=70 px=0 gx=0
ACGCGCGCGATATCAATTGCGCCGAATAAA
>group_523_4 70 9 0 0 sg=70 px=0 gx=0
CCGTCACAGGTATTTATTCGGCGCAATTGA
>group_523_5 70 9 0 0 sg=70 px=0 gx=0
TCAATTGCGCCGAATAAATACCTGTGACGG
>group_523_6 70 9 0 0 sg=70 px=0 gx=0
TATTCGGCGCAATTGATATCGCGCGCGTAA
>group_523_7 70 9 0 0 sg=70 px=0 gx=0
TCCGTCACAGGTATTTATTCGGCGCAATTG
>group_523_8 70 9 0 0 sg=70 px=0 gx=0
GCGATATCAATTGCGCCGAATAAATACCTG
>group_523_9 70 9 0 0 sg=70 px=0 gx=0
ATCAATTGCGCCGAATAAATACCTGTGACG
>group_524_0 48 6 0 0 sg=48 px=0 gx=0
TGGCGCCCAACAGTCCCCCGGCCACGGGCC
>group_524_1 48 6 0 0 sg=48 px=0 gx=0
CGGCGTGGGTATGGTGGCAGGCCCGTGGCC
>group_524_2 48 6 0 0 sg=48 px=0 gx=0
TCGGCGTGGGTATGGTGGCAGGCCCGTGGC
>group_524_3 48 6 0 0 sg=48 px=0 gx=0
GTCCCCCGGCCACGGGCCTGCCACCATACC
>group_524_4 48 6 0 0 sg=48 px=0 gx=0
TATGGTGGCAGGCCCGTGGCCGGGGGACTG
>group_524_5 48 6 0 0 sg=48 px=0 gx=0
GCGCCCAACAGTCCCCCGGCCACGGGCCTG
>group_524_6 48 6 0 0 sg=48 px=0 gx=0
GGTATGGTGGCAGGCCCGTGGCCGGGGGAC
>group_524_7 48 6 0 0 sg=48 px=0 gx=0
ACAGTCCCCCGGCCACGGGCCTGCCACCAT
>group_524_8 48 6 0 0 sg=48 px=0 gx=0
TTTCGGCGTGGGTATGGTGGCAGGCCCGTG
>group_524_9 48 6 0 0 sg=48 px=0 gx=0
TGGTGGCAGGCCCGTGGCCGGGGGACTGTT
>group_525_0 52 3 48 48 sg=4 px=0 gx=0
TTCTTTATTATACAGATCGATCCTCTAGAG
>group_525_1 52 3 48 48 sg=4 px=0 gx=0
TCTTTATTATACAGATCGATCCTCTAGAGT
>group_525_2 52 3 48 48 sg=4 px=0 gx=0
CTCTAGAGGATCGATCTGTATAATAAAGAA
>group_525_3 52 3 48 48 sg=4 px=0 gx=0
ACTCTAGAGGATCGATCTGTATAATAAAGA
>group_527_0 4 16 0 0 sg=4 px=0 gx=0
CTCTAGAGGATCTTTGTGAAGGAACCTTAC
>group_527_1 4 16 0 0 sg=4 px=0 gx=0
TCTAGAGGATCTTTGTGAAGGAACCTTACT
>group_527_2 4 16 0 0 sg=4 px=0 gx=0
GTAAGGTTCCTTCACAAAGATCCTCTAGAG
>group_527_3 4 16 0 0 sg=4 px=0 gx=0
AGTAAGGTTCCTTCACAAAGATCCTCTAGA
>group_528_0 10 31 0 0 sg=10 px=0 gx=0
TACGGTGGGAGGTCTATATAAGCAGAGCTG
>group_528_1 10 31 0 0 sg=10 px=0 gx=0
AAACCAGCTCTGCTTATATAGACCTCCCAC
>group_528_2 10 31 0 0 sg=10 px=0 gx=0
ACGGTGGGAGGTCTATATAAGCAGAGCTGG
>group_528_3 10 31 0 0 sg=10 px=0 gx=0
AACCAGCTCTGCTTATATAGACCTCCCACC
>group_528_4 10 31 0 0 sg=10 px=0 gx=0
CCAGCTCTGCTTATATAGACCTCCCACCGT
>group_528_5 10 31 0 0 sg=10 px=0 gx=0
ACCAGCTCTGCTTATATAGACCTCCCACCG
>group_528_6 10 31 0 0 sg=10 px=0 gx=0
GGTGGGAGGTCTATATAAGCAGAGCTGGTT
>group_528_7 10 31 0 0 sg=10 px=0 gx=0
CGGTGGGAGGTCTATATAAGCAGAGCTGGT
>group_528_8 10 31 0 0 sg=10 px=0 gx=0
CAGCTCTGCTTATATAGACCTCCCACCGTA
>group_528_9 10 31 0 0 sg=10 px=0 gx=0
GTGGGAGGTCTATATAAGCAGAGCTGGTTT
>group_529_0 202 0 0 0 sg=202 px=0 gx=0
ATGAGCGTTCTTCGGGGCGAAAACTCTCAA
>group_529_1 202 0 0 0 sg=202 px=0 gx=0
TGGGCGCTTTCTCATAGCTCACGCTGTAGG
>group_529_2 202 0 0 0 sg=202 px=0 gx=0
GTTGGCACTGAAGCGGGAAGGGACTGGCTG
>group_529_3 202 0 0 0 sg=202 px=0 gx=0
TGTGCCGAACCCCAGAGTCCCGCTCAGAAG
>group_529_4 202 0 0 0 sg=202 px=0 gx=0
CAGCCAGTCCCTTCCCGCTTCAGTGCCAAC
>group_529_5 202 0 0 0 sg=202 px=0 gx=0
GGTTTGCGTATTGGGCGCTTTCTCATAGCT
>group_529_6 202 0 0 0 sg=202 px=0 gx=0
TCGCCCCGAAGAACGCTCATGTTTGACAGC
>group_529_7 202 0 0 0 sg=202 px=0 gx=0
CGTGAGCTATGAGAAAGCGCCCAATACGCA
>group_529_8 202 0 0 0 sg=202 px=0 gx=0
TCAAACATGAGCGTTCTTCGGGGCGAAAAC
>group_529_9 202 0 0 0 sg=202 px=0 gx=0
GGTTCGGCACACAGCCCAGCTTGGAGCGAA
>group_530_0 2 5 0 0 sg=2 px=0 gx=0
ACAGCTATGACCATGATTACGAATTCCCGA
>group_530_1 2 5 0 0 sg=2 px=0 gx=0
TCGGGAATTCGTAATCATGGTCATAGCTGT
>group_531_0 2 1 0 0 sg=2 px=0 gx=0
TAGGTGACACTATAGAATACTCAAGCTTGG
>group_531_1 2 1 0 0 sg=2 px=0 gx=0
CCAAGCTTGAGTATTCTATAGTGTCACCTA
>group_534_0 36 13 0 0 sg=36 px=0 gx=0
CTTTCGACCTGCAGCCAATATGGGATCGGC
>group_534_1 36 13 0 0 sg=36 px=0 gx=0
CCGATCCCATATTGGCTGCAGGTCGAAAGG
>group_534_2 36 13 0 0 sg=36 px=0 gx=0
CCTTTCGACCTGCAGCCAATATGGGATCGG
>group_534_3 36 13 0 0 sg=36 px=0 gx=0
AATGGCCGATCCCATATTGGCTGCAGGTCG
>group_534_4 36 13 0 0 sg=36 px=0 gx=0
GGCCGATCCCATATTGGCTGCAGGTCGAAA
>group_534_5 36 13 0 0 sg=36 px=0 gx=0
ATCCCATATTGGCTGCAGGTCGAAAGGCCC
>group_534_6 36 13 0 0 sg=36 px=0 gx=0
TGGCCGATCCCATATTGGCTGCAGGTCGAA
>group_534_7 36 13 0 0 sg=36 px=0 gx=0
TTTCGACCTGCAGCCAATATGGGATCGGCC
>group_534_8 36 13 0 0 sg=36 px=0 gx=0
CGATCCCATATTGGCTGCAGGTCGAAAGGC
>group_534_9 36 13 0 0 sg=36 px=0 gx=0
TCCCATATTGGCTGCAGGTCGAAAGGCCCG
>group_535_0 4 1 0 0 sg=4 px=0 gx=0
ATTTTGCTAAACAACTTTCAACAGTTTCGG
>group_535_1 4 1 0 0 sg=4 px=0 gx=0
GATTTTGCTAAACAACTTTCAACAGTTTCG
>group_535_2 4 1 0 0 sg=4 px=0 gx=0
CGAAACTGTTGAAAGTTGTTTAGCAAAATC
>group_535_3 4 1 0 0 sg=4 px=0 gx=0
CCGAAACTGTTGAAAGTTGTTTAGCAAAAT
>group_537_0 4 8 0 0 sg=4 px=0 gx=0
AGGGAATTCGAGCTCGGTACCCGGGGATCC
>group_537_1 4 8 0 0 sg=4 px=0 gx=0
GATCCCCGGGTACCGAGCTCGAATTCCCTA
>group_537_2 4 8 0 0 sg=4 px=0 gx=0
TAGGGAATTCGAGCTCGGTACCCGGGGATC
>group_537_3 4 8 0 0 sg=4 px=0 gx=0
GGATCCCCGGGTACCGAGCTCGAATTCCCT
>group_538_0 2 22 0 0 sg=2 px=0 gx=0
AAGCTTGAATTCGTTGACGAATTCTCTAGA
>group_538_1 2 22 0 0 sg=2 px=0 gx=0
TCTAGAGAATTCGTCAACGAATTCAAGCTT
>group_539_0 54 12 0 0 sg=54 px=0 gx=0
TATTTATTATCCGATTTTTTATTAAAACGT
>group_539_1 54 12 0 0 sg=54 px=0 gx=0
GAGACGTTTTAATAAAAAATCGGATAATAA
>group_539_2 54 12 0 0 sg=54 px=0 gx=0
TATACGTTTATATATATTTATTATCCGATT
>group_539_3 54 12 0 0 sg=54 px=0 gx=0
GTTTTAATAAAAAATCGGATAATAAATATA
>group_539_4 54 12 0 0 sg=54 px=0 gx=0
ATTATCCGATTTTTTATTAAAACGTCTCAA
>group_539_5 54 12 0 0 sg=54 px=0 gx=0
AAAAATCGGATAATAAATATATATAAACGT
>group_539_6 54 12 0 0 sg=54 px=0 gx=0
TATATATATTTATTATCCGATTTTTTATTA
>group_539_7 54 12 0 0 sg=54 px=0 gx=0
ATATATTTATTATCCGATTTTTTATTAAAA
>group_539_8 54 12 0 0 sg=54 px=0 gx=0
TTATATATATTTATTATCCGATTTTTTATT
>group_539_9 54 12 0 0 sg=54 px=0 gx=0
AAATCGGATAATAAATATATATAAACGTAT
>group_544_0 8 2 0 0 sg=8 px=0 gx=0
TACTCATATATACTTTAGATTGATTTAGCT
>group_544_1 8 2 0 0 sg=8 px=0 gx=0
AAGCTAAATCAATCTAAAGTATATATGAGT
>group_544_2 8 2 0 0 sg=8 px=0 gx=0
ACTCATATATACTTTAGATTGATTTAGCTT
>group_544_3 8 2 0 0 sg=8 px=0 gx=0
TTACTCATATATACTTTAGATTGATTTAGC
>group_544_4 8 2 0 0 sg=8 px=0 gx=0
GCTAAATCAATCTAAAGTATATATGAGTAA
>group_544_5 8 2 0 0 sg=8 px=0 gx=0
TTTACTCATATATACTTTAGATTGATTTAG
>group_544_6 8 2 0 0 sg=8 px=0 gx=0
CTAAATCAATCTAAAGTATATATGAGTAAA
>group_544_7 8 2 0 0 sg=8 px=0 gx=0
AGCTAAATCAATCTAAAGTATATATGAGTA
>group_548_0 128 7 0 0 sg=128 px=0 gx=0
GTCTGGTAAAGAAACCGCTGCTGCGAAATT
>group_548_1 128 7 0 0 sg=128 px=0 gx=0
CCTAGGTTAATTAAGCTGCGCTAGTAGACG
>group_548_2 128 7 0 0 sg=128 px=0 gx=0
TTAATTAAGCTGCGCTAGTAGACGAGTCCA
>group_548_3 128 7 0 0 sg=128 px=0 gx=0
ATTAAGCTGCGCTAGTAGACGAGTCCATGT
>group_548_4 128 7 0 0 sg=128 px=0 gx=0
ACCTAGGCTGCTGCCACCGCTGAGCAATAA
>group_548_5 128 7 0 0 sg=128 px=0 gx=0
TCGAGTCTGGTAAAGAAACCGCTGCTGCGA
>group_548_6 128 7 0 0 sg=128 px=0 gx=0
AACGCCAGCACATGGACTCGTCTACTAGCG
>group_548_7 128 7 0 0 sg=128 px=0 gx=0
ATGGACTCGTCTACTAGCGCAGCTTAATTA
>group_548_8 128 7 0 0 sg=128 px=0 gx=0
AGCCTAGGTTAATTAAGCTGCGCTAGTAGA
>group_548_9 128 7 0 0 sg=128 px=0 gx=0
CAAATTTCGCAGCAGCGGTTTCTTTACCAG
>group_550_0 6 1 0 0 sg=6 px=0 gx=0
TTCCGATCTGATCAAGAGACAGGATGAGGA
>group_550_1 6 1 0 0 sg=6 px=0 gx=0
TCCTCATCCTGTCTCTTGATCAGATCGGAA
>group_550_2 6 1 0 0 sg=6 px=0 gx=0
TCCGATCTGATCAAGAGACAGGATGAGGAT
>group_550_3 6 1 0 0 sg=6 px=0 gx=0
GATCCTCATCCTGTCTCTTGATCAGATCGG
>group_550_4 6 1 0 0 sg=6 px=0 gx=0
ATCCTCATCCTGTCTCTTGATCAGATCGGA
>group_550_5 6 1 0 0 sg=6 px=0 gx=0
CCGATCTGATCAAGAGACAGGATGAGGATC
>group_551_0 12 3 0 0 sg=12 px=0 gx=0
CCTCCATAGAAGACACCGACTCTAGAGGAT
>group_551_1 12 3 0 0 sg=12 px=0 gx=0
TGACCTCCATAGAAGACACCGACTCTAGAG
>group_551_2 12 3 0 0 sg=12 px=0 gx=0
ATCCTCTAGAGTCGGTGTCTTCTATGGAGG
>group_551_3 12 3 0 0 sg=12 px=0 gx=0
GACCTCCATAGAAGACACCGACTCTAGAGG
>group_551_4 12 3 0 0 sg=12 px=0 gx=0
GATCCTCTAGAGTCGGTGTCTTCTATGGAG
>group_551_5 12 3 0 0 sg=12 px=0 gx=0
CTCTAGAGTCGGTGTCTTCTATGGAGGTCA
>group_551_6 12 3 0 0 sg=12 px=0 gx=0
CTCCATAGAAGACACCGACTCTAGAGGATC
>group_551_7 12 3 0 0 sg=12 px=0 gx=0
CCTCTAGAGTCGGTGTCTTCTATGGAGGTC
>group_551_8 12 3 0 0 sg=12 px=0 gx=0
ACCTCCATAGAAGACACCGACTCTAGAGGA
>group_551_9 12 3 0 0 sg=12 px=0 gx=0
TCTAGAGTCGGTGTCTTCTATGGAGGTCAA
>group_552_0 2 0 0 0 sg=2 px=0 gx=0
GGATCCCCGATCGTTCAAACATTTGGCAAT
>group_552_1 2 0 0 0 sg=2 px=0 gx=0
ATTGCCAAATGTTTGAACGATCGGGGATCC
>group_553_0 84 3 0 0 sg=84 px=0 gx=0
ACTGTTTCTCCATACCCGTTTTTTTGGGAA
>group_553_1 84 3 0 0 sg=84 px=0 gx=0
CTCCATACCCGTTTTTTTGGGAATTCGAGC
>group_553_2 84 3 0 0 sg=84 px=0 gx=0
CCGAAAAGTGCCACCTGCATCGATTTATTA
>group_553_3 84 3 0 0 sg=84 px=0 gx=0
CATCGATTTATTATGACAACTTGACGGCTA
>group_553_4 84 3 0 0 sg=84 px=0 gx=0
TAGCCGTCAAGTTGTCATAATAAATCGATG
>group_553_5 84 3 0 0 sg=84 px=0 gx=0
TCAAGTTGTCATAATAAATCGATGCAGGTG
>group_553_6 84 3 0 0 sg=84 px=0 gx=0
AAGTGCCACCTGCATCGATTTATTATGACA
>group_553_7 84 3 0 0 sg=84 px=0 gx=0
TCCCAAAAAAACGGGTATGGAGAAACAGTA
>group_553_8 84 3 0 0 sg=84 px=0 gx=0
ATGATGTAGCCGTCAAGTTGTCATAATAAA
>group_553_9 84 3 0 0 sg=84 px=0 gx=0
CGAAAAGTGCCACCTGCATCGATTTATTAT
>group_555_0 2 3 0 0 sg=2 px=0 gx=0
GGCTGATTATGATCCTCTAGATCAGATCTA
>group_555_1 2 3 0 0 sg=2 px=0 gx=0
TAGATCTGATCTAGAGGATCATAATCAGCC
>group_562_0 2 4 0 0 sg=2 px=0 gx=0
CCGCGCGTTGGCCGATTCATTAATGCAGGG
>group_562_1 2 4 0 0 sg=2 px=0 gx=0
CCCTGCATTAATGAATCGGCCAACGCGCGG
>group_567_0 8 3 0 6 sg=2 px=0 gx=6
CACGTGGGATCCTCTAGAGTCGACCTGCAG
>group_567_1 8 3 0 6 sg=2 px=0 gx=6
CTGCAGGTCGACTCTAGAGGATCCCACGTG
>group_568_0 2 18 0 0 sg=2 px=0 gx=0
CTGCGATGAGTGGCAGGGCGGGGCGTAATC
>group_568_1 2 18 0 0 sg=2 px=0 gx=0
GATTACGCCCCGCCCTGCCACTCATCGCAG
>group_569_0 8 58 0 0 sg=8 px=0 gx=0
AGTGACAAGTGTTGGCCATGGAACAGGTAG
>group_569_1 8 58 0 0 sg=8 px=0 gx=0
TACCTGTTCCATGGCCAACACTTGTCACTA
>group_569_2 8 58 0 0 sg=8 px=0 gx=0
GTAGTGACAAGTGTTGGCCATGGAACAGGT
>group_569_3 8 58 0 0 sg=8 px=0 gx=0
AGTAGTGACAAGTGTTGGCCATGGAACAGG
>group_569_4 8 58 0 0 sg=8 px=0 gx=0
TAGTGACAAGTGTTGGCCATGGAACAGGTA
>group_569_5 8 58 0 0 sg=8 px=0 gx=0
ACCTGTTCCATGGCCAACACTTGTCACTAC
>group_569_6 8 58 0 0 sg=8 px=0 gx=0
CTACCTGTTCCATGGCCAACACTTGTCACT
>group_569_7 8 58 0 0 sg=8 px=0 gx=0
CCTGTTCCATGGCCAACACTTGTCACTACT
>group_572_0 376 14 0 314 sg=62 px=0 gx=314
TTCTAAATCTGAGTAACCGATGACAGCTTC
>group_572_1 376 14 0 314 sg=62 px=0 gx=314
GAAATCCCCTTCTAAATCTGAGTAACCGAT
>group_572_2 376 14 0 314 sg=62 px=0 gx=314
TCCGGCTGAAGCTGTCATCGGTTACTCAGA
>group_572_3 376 14 0 314 sg=62 px=0 gx=314
ATTCCGGCTGAAGCTGTCATCGGTTACTCA
>group_572_4 376 14 0 314 sg=62 px=0 gx=314
TCGGTTACTCAGATTTAGAAGGGGATTTCG
>group_572_5 376 14 0 314 sg=62 px=0 gx=314
CGAAATCCCCTTCTAAATCTGAGTAACCGA
>group_572_6 376 14 0 314 sg=62 px=0 gx=314
CCGGCTGAAGCTGTCATCGGTTACTCAGAT
>group_572_7 376 14 0 314 sg=62 px=0 gx=314
GAGTAACCGATGACAGCTTCAGCCGGAATT
>group_572_8 376 14 0 314 sg=62 px=0 gx=314
TCTAAATCTGAGTAACCGATGACAGCTTCA
>group_572_9 376 14 0 314 sg=62 px=0 gx=314
TTACTCAGATTTAGAAGGGGATTTCGATGT
>group_573_0 2 2 0 0 sg=2 px=0 gx=0
CACTATTCTCAGAATGACTTGGTTGAGTGG
>group_573_1 2 2 0 0 sg=2 px=0 gx=0
CCACTCAACCAAGTCATTCTGAGAATAGTG
>group_574_0 8 2 0 0 sg=8 px=0 gx=0
TCGATACCGTCGACGTCACGCGTCCATGGA
>group_574_1 8 2 0 0 sg=8 px=0 gx=0
ATGGACGCGTGACGTCGACGGTATCGATAA
>group_574_2 8 2 0 0 sg=8 px=0 gx=0
TTATCGATACCGTCGACGTCACGCGTCCAT
>group_574_3 8 2 0 0 sg=8 px=0 gx=0
TATCGATACCGTCGACGTCACGCGTCCATG
>group_574_4 8 2 0 0 sg=8 px=0 gx=0
ATCGATACCGTCGACGTCACGCGTCCATGG
>group_574_5 8 2 0 0 sg=8 px=0 gx=0
CCATGGACGCGTGACGTCGACGGTATCGAT
>group_574_6 8 2 0 0 sg=8 px=0 gx=0
CATGGACGCGTGACGTCGACGGTATCGATA
>group_574_7 8 2 0 0 sg=8 px=0 gx=0
TCCATGGACGCGTGACGTCGACGGTATCGA
>group_575_0 2 2 0 0 sg=2 px=0 gx=0
TTGTAAAACGACGGCCAGTGCCAAGCTGGC
>group_575_1 2 2 0 0 sg=2 px=0 gx=0
GCCAGCTTGGCACTGGCCGTCGTTTTACAA
>group_576_0 52 8 0 0 sg=52 px=0 gx=0
GTCTGACGCTCAGTGGAACGACGCGTAACT
>group_576_1 52 8 0 0 sg=52 px=0 gx=0
TAACGTGAGTTACGCGTCGTTCCACTGAGC
>group_576_2 52 8 0 0 sg=52 px=0 gx=0
GCTCAGTGGAACGACGCGTAACTCACGTTA
>group_576_3 52 8 0 0 sg=52 px=0 gx=0
CTCAGTGGAACGACGCGTAACTCACGTTAA
>group_576_4 52 8 0 0 sg=52 px=0 gx=0
GGTCTGACGCTCAGTGGAACGACGCGTAAC
>group_576_5 52 8 0 0 sg=52 px=0 gx=0
AACGTGAGTTACGCGTCGTTCCACTGAGCG
>group_576_6 52 8 0 0 sg=52 px=0 gx=0
AAATCCCTTAACGTGAGTTACGCGTCGTTC
>group_576_7 52 8 0 0 sg=52 px=0 gx=0
TCAGTGGAACGACGCGTAACTCACGTTAAG
>group_576_8 52 8 0 0 sg=52 px=0 gx=0
TTAACGTGAGTTACGCGTCGTTCCACTGAG
>group_576_9 52 8 0 0 sg=52 px=0 gx=0
GAACGACGCGTAACTCACGTTAAGGGATTT
>group_580_0 8 69 0 0 sg=8 px=0 gx=0
AAGGAGAAGAACTTTTCACTGGAGTTGTCC
>group_580_1 8 69 0 0 sg=8 px=0 gx=0
GACAACTCCAGTGAAAAGTTCTTCTCCTTT
>group_580_2 8 69 0 0 sg=8 px=0 gx=0
GGAGAAGAACTTTTCACTGGAGTTGTCCCA
>group_580_3 8 69 0 0 sg=8 px=0 gx=0
GGGACAACTCCAGTGAAAAGTTCTTCTCCT
>group_580_4 8 69 0 0 sg=8 px=0 gx=0
GGACAACTCCAGTGAAAAGTTCTTCTCCTT
>group_580_5 8 69 0 0 sg=8 px=0 gx=0
TGGGACAACTCCAGTGAAAAGTTCTTCTCC
>group_580_6 8 69 0 0 sg=8 px=0 gx=0
AAAGGAGAAGAACTTTTCACTGGAGTTGTC
>group_580_7 8 69 0 0 sg=8 px=0 gx=0
AGGAGAAGAACTTTTCACTGGAGTTGTCCC
>group_581_0 300 0 0 0 sg=300 px=0 gx=0
TACTCCGGCGCTCTTTTCGCGAACATTCGA
>group_581_1 300 0 0 0 sg=300 px=0 gx=0
CTCTCTTTTCTTTTTGGGTCTCTCCCTCTC
>group_581_2 300 0 0 0 sg=300 px=0 gx=0
GTCACACAGTAAACGGCATACTGCTCTCGT
>group_581_3 300 0 0 0 sg=300 px=0 gx=0
CTCGAATGTTCGCGAAAAGAGCGCCGGAGT
>group_581_4 300 0 0 0 sg=300 px=0 gx=0
CCGGCGCTCTTTTCGCGAACATTCGAGGCG
>group_581_5 300 0 0 0 sg=300 px=0 gx=0
CATACTGCTCTCGTTGGTTCGAGAGAGCGC
>group_581_6 300 0 0 0 sg=300 px=0 gx=0
GAGCATTAGTGCAGAGAGGGAGAGACCCAA
>group_581_7 300 0 0 0 sg=300 px=0 gx=0
GACCCAAAAAGAAAAGAGAGAATAACGAAT
>group_581_8 300 0 0 0 sg=300 px=0 gx=0
TATTCTCTCTTTTCTTTTTGGGTCTCTCCC
>group_581_9 300 0 0 0 sg=300 px=0 gx=0
GCAGAGAGGGAGAGACCCAAAAAGAAAAGA
>group_582_0 8 4 0 0 sg=8 px=0 gx=0
GTCTAAGCTTGGCCGCCGAGGCCAGATCTT
>group_582_1 8 4 0 0 sg=8 px=0 gx=0
AAGATCTGGCCTCGGCGGCCAAGCTTAGAC
>group_582_2 8 4 0 0 sg=8 px=0 gx=0
TCAAGATCTGGCCTCGGCGGCCAAGCTTAG
>group_582_3 8 4 0 0 sg=8 px=0 gx=0
ATCAAGATCTGGCCTCGGCGGCCAAGCTTA
>group_582_4 8 4 0 0 sg=8 px=0 gx=0
CAAGATCTGGCCTCGGCGGCCAAGCTTAGA
>group_582_5 8 4 0 0 sg=8 px=0 gx=0
CTAAGCTTGGCCGCCGAGGCCAGATCTTGA
>group_582_6 8 4 0 0 sg=8 px=0 gx=0
TAAGCTTGGCCGCCGAGGCCAGATCTTGAT
>group_582_7 8 4 0 0 sg=8 px=0 gx=0
TCTAAGCTTGGCCGCCGAGGCCAGATCTTG
>group_586_0 12 3 0 0 sg=12 px=0 gx=0
TCTCCTTTTCTTTTTTCGACCGAATTAATT
>group_586_1 12 3 0 0 sg=12 px=0 gx=0
CTCTCCTTTTCTTTTTTCGACCGAATTAAT
>group_586_2 12 3 0 0 sg=12 px=0 gx=0
TTAATTCGGTCGAAAAAAGAAAAGGAGAGG
>group_586_3 12 3 0 0 sg=12 px=0 gx=0
AAGAATTAATTCGGTCGAAAAAAGAAAAGG
>group_586_4 12 3 0 0 sg=12 px=0 gx=0
ATTAATTCGGTCGAAAAAAGAAAAGGAGAG
>group_586_5 12 3 0 0 sg=12 px=0 gx=0
AATTAATTCGGTCGAAAAAAGAAAAGGAGA
>group_586_6 12 3 0 0 sg=12 px=0 gx=0
CTCCTTTTCTTTTTTCGACCGAATTAATTC
>group_586_7 12 3 0 0 sg=12 px=0 gx=0
CCTTTTCTTTTTTCGACCGAATTAATTCTT
>group_586_8 12 3 0 0 sg=12 px=0 gx=0
CCTCTCCTTTTCTTTTTTCGACCGAATTAA
>group_586_9 12 3 0 0 sg=12 px=0 gx=0
AGAATTAATTCGGTCGAAAAAAGAAAAGGA
>group_588_0 2 6 0 0 sg=2 px=0 gx=0
TTAGAAGGCACAGTCGAGGCTGATCAGCGG
>group_588_1 2 6 0 0 sg=2 px=0 gx=0
CCGCTGATCAGCCTCGACTGTGCCTTCTAA
>group_589_0 8 32 0 0 sg=8 px=0 gx=0
AAGGCCAAGAAGGGCGGAAAGTCCAAATTG
>group_589_1 8 32 0 0 sg=8 px=0 gx=0
GCCAAGAAGGGCGGAAAGTCCAAATTGTAA
>group_589_2 8 32 0 0 sg=8 px=0 gx=0
GGCCAAGAAGGGCGGAAAGTCCAAATTGTA
>group_589_3 8 32 0 0 sg=8 px=0 gx=0
TACAATTTGGACTTTCCGCCCTTCTTGGCC
>group_589_4 8 32 0 0 sg=8 px=0 gx=0
CAATTTGGACTTTCCGCCCTTCTTGGCCTT
>group_589_5 8 32 0 0 sg=8 px=0 gx=0
ACAATTTGGACTTTCCGCCCTTCTTGGCCT
>group_589_6 8 32 0 0 sg=8 px=0 gx=0
TTACAATTTGGACTTTCCGCCCTTCTTGGC
>group_589_7 8 32 0 0 sg=8 px=0 gx=0
AGGCCAAGAAGGGCGGAAAGTCCAAATTGT
>group_590_0 2 12 0 0 sg=2 px=0 gx=0
AAAAACACGATGATAAGCTTGCCACAACCC
>group_590_1 2 12 0 0 sg=2 px=0 gx=0
GGGTTGTGGCAAGCTTATCATCGTGTTTTT
>group_592_0 4 4 0 0 sg=4 px=0 gx=0
TTTTATTTGATGCCTGGAATTGGGAATTAA
>group_592_1 4 4 0 0 sg=4 px=0 gx=0
GTTTTATTTGATGCCTGGAATTGGGAATTA
>group_592_2 4 4 0 0 sg=4 px=0 gx=0
TAATTCCCAATTCCAGGCATCAAATAAAAC
>group_592_3 4 4 0 0 sg=4 px=0 gx=0
TTAATTCCCAATTCCAGGCATCAAATAAAA
>group_593_0 14 13 0 0 sg=14 px=0 gx=0
CTCAGGTTACTCATATATACTTTAGATTGA
>group_593_1 14 13 0 0 sg=14 px=0 gx=0
TCAGGTTACTCATATATACTTTAGATTGAT
>group_593_2 14 13 0 0 sg=14 px=0 gx=0
TCAATCTAAAGTATATATGAGTAACCTGAG
>group_593_3 14 13 0 0 sg=14 px=0 gx=0
CAATCTAAAGTATATATGAGTAACCTGAGG
>group_593_4 14 13 0 0 sg=14 px=0 gx=0
AATCAATCTAAAGTATATATGAGTAACCTG
>group_593_5 14 13 0 0 sg=14 px=0 gx=0
GTTACTCATATATACTTTAGATTGATTTAA
>group_593_6 14 13 0 0 sg=14 px=0 gx=0
CCTCAGGTTACTCATATATACTTTAGATTG
>group_593_7 14 13 0 0 sg=14 px=0 gx=0
AGGTTACTCATATATACTTTAGATTGATTT
>group_593_8 14 13 0 0 sg=14 px=0 gx=0
GGTTACTCATATATACTTTAGATTGATTTA
>group_593_9 14 13 0 0 sg=14 px=0 gx=0
TAAATCAATCTAAAGTATATATGAGTAACC
>group_595_0 2 8 0 0 sg=2 px=0 gx=0
CGGTGGCGGCCGCTCTAGTGGATCCCCCGG
>group_595_1 2 8 0 0 sg=2 px=0 gx=0
CCGGGGGATCCACTAGAGCGGCCGCCACCG
>group_596_0 36 3 0 0 sg=36 px=0 gx=0
AACTTCCCCCCCCCATGTCAGCCGTTAAGT
>group_596_1 36 3 0 0 sg=36 px=0 gx=0
AGGAACTTCCCCCCCCCATGTCAGCCGTTA
>group_596_2 36 3 0 0 sg=36 px=0 gx=0
GCTGACATGGGGGGGGGAAGTTCCTATTCT
>group_596_3 36 3 0 0 sg=36 px=0 gx=0
GGGGAAGTTCCTATTCTCTAGAAAGAATAG
>group_596_4 36 3 0 0 sg=36 px=0 gx=0
GGAACACTTAACGGCTGACATGGGGGGGGG
>group_596_5 36 3 0 0 sg=36 px=0 gx=0
ACGGCTGACATGGGGGGGGGAAGTTCCTAT
>group_596_6 36 3 0 0 sg=36 px=0 gx=0
AGAATAGGAACTTCCCCCCCCCATGTCAGC
>group_596_7 36 3 0 0 sg=36 px=0 gx=0
GGAACTTCCCCCCCCCATGTCAGCCGTTAA
>group_596_8 36 3 0 0 sg=36 px=0 gx=0
TTCCCCCCCCCATGTCAGCCGTTAAGTGTT
>group_596_9 36 3 0 0 sg=36 px=0 gx=0
CCCCCCCCCATGTCAGCCGTTAAGTGTTCC
>group_597_0 14 4 0 0 sg=14 px=0 gx=0
TAAACATAACTTCGTATAATGTATGCTATA
>group_597_1 14 4 0 0 sg=14 px=0 gx=0
ATAGCATACATTATACGAAGTTATGTTTAA
>group_597_2 14 4 0 0 sg=14 px=0 gx=0
ACATAACTTCGTATAATGTATGCTATACGA
>group_597_3 14 4 0 0 sg=14 px=0 gx=0
TCGTATAGCATACATTATACGAAGTTATGT
>group_597_4 14 4 0 0 sg=14 px=0 gx=0
TTTAAACATAACTTCGTATAATGTATGCTA
>group_597_5 14 4 0 0 sg=14 px=0 gx=0
TTAAACATAACTTCGTATAATGTATGCTAT
>group_597_6 14 4 0 0 sg=14 px=0 gx=0
AACATAACTTCGTATAATGTATGCTATACG
>group_597_7 14 4 0 0 sg=14 px=0 gx=0
TAGCATACATTATACGAAGTTATGTTTAAA
>group_597_8 14 4 0 0 sg=14 px=0 gx=0
GTATAGCATACATTATACGAAGTTATGTTT
>group_597_9 14 4 0 0 sg=14 px=0 gx=0
GTTTAAACATAACTTCGTATAATGTATGCT
>group_598_0 6 73 0 0 sg=6 px=0 gx=0
CTCGTTCAGCTTTTTTGTACAAACTTGTTG
>group_598_1 6 73 0 0 sg=6 px=0 gx=0
CAACAAGTTTGTACAAAAAAGCTGAACGAG
>group_598_2 6 73 0 0 sg=6 px=0 gx=0
TCAACAAGTTTGTACAAAAAAGCTGAACGA
>group_598_3 6 73 0 0 sg=6 px=0 gx=0
ATCAACAAGTTTGTACAAAAAAGCTGAACG
>group_598_4 6 73 0 0 sg=6 px=0 gx=0
TCGTTCAGCTTTTTTGTACAAACTTGTTGA
>group_598_5 6 73 0 0 sg=6 px=0 gx=0
CGTTCAGCTTTTTTGTACAAACTTGTTGAT
>group_599_0 8 44 0 0 sg=8 px=0 gx=0
GTCGGGCAATCAGGTGCGACAATCTATCGC
>group_599_1 8 44 0 0 sg=8 px=0 gx=0
GGGCTTCCCATACAAGCGATAGATTGTCGC
>group_599_2 8 44 0 0 sg=8 px=0 gx=0
GCGATAGATTGTCGCACCTGATTGCCCGAC
>group_599_3 8 44 0 0 sg=8 px=0 gx=0
AAGCGATAGATTGTCGCACCTGATTGCCCG
>group_599_4 8 44 0 0 sg=8 px=0 gx=0
AGCGATAGATTGTCGCACCTGATTGCCCGA
>group_599_5 8 44 0 0 sg=8 px=0 gx=0
CGGGCAATCAGGTGCGACAATCTATCGCTT
>group_599_6 8 44 0 0 sg=8 px=0 gx=0
GCGACAATCTATCGCTTGTATGGGAAGCCC
>group_599_7 8 44 0 0 sg=8 px=0 gx=0
TCGGGCAATCAGGTGCGACAATCTATCGCT
>group_605_0 8 3 0 0 sg=8 px=0 gx=0
GGAGATCTCGATCCCGCGAAATTAATACGA
>group_605_1 8 3 0 0 sg=8 px=0 gx=0
TCGTATTAATTTCGCGGGATCGAGATCTCC
>group_605_2 8 3 0 0 sg=8 px=0 gx=0
CAATTCGATCCGGTACCAGCACCACCAGCG
>group_605_3 8 3 0 0 sg=8 px=0 gx=0
GCTGGTGGTGCTGGTACCGGATCGAATTGG
>group_605_4 8 3 0 0 sg=8 px=0 gx=0
CGTATTAATTTCGCGGGATCGAGATCTCCC
>group_605_5 8 3 0 0 sg=8 px=0 gx=0
CGCTGGTGGTGCTGGTACCGGATCGAATTG
>group_605_6 8 3 0 0 sg=8 px=0 gx=0
GGGAGATCTCGATCCCGCGAAATTAATACG
>group_605_7 8 3 0 0 sg=8 px=0 gx=0
CCAATTCGATCCGGTACCAGCACCACCAGC
>group_606_0 122 16 0 0 sg=122 px=0 gx=0
CTTGATCCACTAGATTATTGAAGCATTTAT
>group_606_1 122 16 0 0 sg=122 px=0 gx=0
GCGGGACTCTGGGGTTCGATACCGTCAAAA
>group_606_2 122 16 0 0 sg=122 px=0 gx=0
AATTAAAAATGAAGTTTTGACGGTATCGAA
>group_606_3 122 16 0 0 sg=122 px=0 gx=0
TGACGGTATCGAACCCCAGAGTCCCGCTCA
>group_606_4 122 16 0 0 sg=122 px=0 gx=0
CTTCTGAGCGGGACTCTGGGGTTCGATACC
>group_606_5 122 16 0 0 sg=122 px=0 gx=0
CTGAGCGGGACTCTGGGGTTCGATACCGTC
>group_606_6 122 16 0 0 sg=122 px=0 gx=0
CCTGTCTCTTGATCCACTAGATTATTGAAG
>group_606_7 122 16 0 0 sg=122 px=0 gx=0
CTGGGGTTCGATACCGTCAAAACTTCATTT
>group_606_8 122 16 0 0 sg=122 px=0 gx=0
TGCTTCAATAATCTAGTGGATCAAGAGACA
>group_606_9 122 16 0 0 sg=122 px=0 gx=0
ACTAGATTATTGAAGCATTTATCAGGGTTA
>group_607_0 2 3 0 0 sg=2 px=0 gx=0
AGTGTGATGGATATCTGCAGAATTCGGCTT
>group_607_1 2 3 0 0 sg=2 px=0 gx=0
AAGCCGAATTCTGCAGATATCCATCACACT
>group_608_0 8 2 0 0 sg=8 px=0 gx=0
TCGCGTGCATGCGACGTCATAGCTCTCTCC
>group_608_1 8 2 0 0 sg=8 px=0 gx=0
GAGAGAGCTATGACGTCGCATGCACGCGAT
>group_608_2 8 2 0 0 sg=8 px=0 gx=0
ATCGCGTGCATGCGACGTCATAGCTCTCTC
>group_608_3 8 2 0 0 sg=8 px=0 gx=0
GGAGAGAGCTATGACGTCGCATGCACGCGA
>group_608_4 8 2 0 0 sg=8 px=0 gx=0
GAGAGCTATGACGTCGCATGCACGCGATCA
>group_608_5 8 2 0 0 sg=8 px=0 gx=0
TGATCGCGTGCATGCGACGTCATAGCTCTC
>group_608_6 8 2 0 0 sg=8 px=0 gx=0
AGAGAGCTATGACGTCGCATGCACGCGATC
>group_608_7 8 2 0 0 sg=8 px=0 gx=0
GATCGCGTGCATGCGACGTCATAGCTCTCT
>group_610_0 4 6 0 0 sg=4 px=0 gx=0
GCGCTGGGCTACGTCTTGCTGGCGTTCGCC
>group_610_1 4 6 0 0 sg=4 px=0 gx=0
CGCTGGGCTACGTCTTGCTGGCGTTCGCCT
>group_610_2 4 6 0 0 sg=4 px=0 gx=0
GGCGAACGCCAGCAAGACGTAGCCCAGCGC
>group_610_3 4 6 0 0 sg=4 px=0 gx=0
AGGCGAACGCCAGCAAGACGTAGCCCAGCG
>group_611_0 34 7 0 0 sg=34 px=0 gx=0
CCAGAGCTGCAGCTGGATGGCAAATAATGA
>group_611_1 34 7 0 0 sg=34 px=0 gx=0
ATCATTATTTGCCATCCAGCTGCAGCTCTG
>group_611_2 34 7 0 0 sg=34 px=0 gx=0
TTTTGAGACACGGGCCAGAGCTGCAGCTGG
>group_611_3 34 7 0 0 sg=34 px=0 gx=0
TCATTATTTGCCATCCAGCTGCAGCTCTGG
>group_611_4 34 7 0 0 sg=34 px=0 gx=0
ACACGGGCCAGAGCTGCAGCTGGATGGCAA
>group_611_5 34 7 0 0 sg=34 px=0 gx=0
ATTTTGAGACACGGGCCAGAGCTGCAGCTG
>group_611_6 34 7 0 0 sg=34 px=0 gx=0
GGCCAGAGCTGCAGCTGGATGGCAAATAAT
>group_611_7 34 7 0 0 sg=34 px=0 gx=0
CGGGCCAGAGCTGCAGCTGGATGGCAAATA
>group_611_8 34 7 0 0 sg=34 px=0 gx=0
TATTTGCCATCCAGCTGCAGCTCTGGCCCG
>group_611_9 34 7 0 0 sg=34 px=0 gx=0
ATTATTTGCCATCCAGCTGCAGCTCTGGCC
>group_612_0 14 2 0 0 sg=14 px=0 gx=0
GGGATCCGTCGACCTGCAGCCAAGCCATCG
>group_612_1 14 2 0 0 sg=14 px=0 gx=0
TGGCTTGGCTGCAGGTCGACGGATCCCAAG
>group_612_2 14 2 0 0 sg=14 px=0 gx=0
TTGGGATCCGTCGACCTGCAGCCAAGCCAT
>group_612_3 14 2 0 0 sg=14 px=0 gx=0
GCTTGGGATCCGTCGACCTGCAGCCAAGCC
>group_612_4 14 2 0 0 sg=14 px=0 gx=0
GATCCGTCGACCTGCAGCCAAGCCATCGAT
>group_612_5 14 2 0 0 sg=14 px=0 gx=0
ATGGCTTGGCTGCAGGTCGACGGATCCCAA
>group_612_6 14 2 0 0 sg=14 px=0 gx=0
TCGATGGCTTGGCTGCAGGTCGACGGATCC
>group_612_7 14 2 0 0 sg=14 px=0 gx=0
ATCGATGGCTTGGCTGCAGGTCGACGGATC
>group_612_8 14 2 0 0 sg=14 px=0 gx=0
CTTGGGATCCGTCGACCTGCAGCCAAGCCA
>group_612_9 14 2 0 0 sg=14 px=0 gx=0
GATGGCTTGGCTGCAGGTCGACGGATCCCA
>group_614_0 2 14 0 0 sg=2 px=0 gx=0
TAAGGTTCCTTCACAAAGATCCTCTAGAGT
>group_614_1 2 14 0 0 sg=2 px=0 gx=0
ACTCTAGAGGATCTTTGTGAAGGAACCTTA
>group_615_0 2 6 0 0 sg=2 px=0 gx=0
GAGCTTTAATGCGGTAGTTTATCACAGTTA
>group_615_1 2 6 0 0 sg=2 px=0 gx=0
TAACTGTGATAAACTACCGCATTAAAGCTC
>group_616_0 42 3 0 0 sg=42 px=0 gx=0
CCCGGGAATTCATCGATATCTAGATCTCGA
>group_616_1 42 3 0 0 sg=42 px=0 gx=0
GATCCCCGGGAATTCATCGATATCTAGATC
>group_616_2 42 3 0 0 sg=42 px=0 gx=0
TAGATATCGATGAATTCCCGGGGATCCGTC
>group_616_3 42 3 0 0 sg=42 px=0 gx=0
AGGTCGACGGATCCCCGGGAATTCATCGAT
>group_616_4 42 3 0 0 sg=42 px=0 gx=0
CGACGGATCCCCGGGAATTCATCGATATCT
>group_616_5 42 3 0 0 sg=42 px=0 gx=0
CTCGAGATCTAGATATCGATGAATTCCCGG
>group_616_6 42 3 0 0 sg=42 px=0 gx=0
GCTCGAGATCTAGATATCGATGAATTCCCG
>group_616_7 42 3 0 0 sg=42 px=0 gx=0
TATCGATGAATTCCCGGGGATCCGTCGACC
>group_616_8 42 3 0 0 sg=42 px=0 gx=0
GGATCCCCGGGAATTCATCGATATCTAGAT
>group_616_9 42 3 0 0 sg=42 px=0 gx=0
CAGGTCGACGGATCCCCGGGAATTCATCGA
>group_618_0 6 39 0 0 sg=6 px=0 gx=0
ACTCTAGAGTTATCAACAAGTTTGTACAAA
>group_618_1 6 39 0 0 sg=6 px=0 gx=0
GACTCTAGAGTTATCAACAAGTTTGTACAA
>group_618_2 6 39 0 0 sg=6 px=0 gx=0
TTTGTACAAACTTGTTGATAACTCTAGAGT
>group_618_3 6 39 0 0 sg=6 px=0 gx=0
TTTTGTACAAACTTGTTGATAACTCTAGAG
>group_618_4 6 39 0 0 sg=6 px=0 gx=0
TTGTACAAACTTGTTGATAACTCTAGAGTC
>group_618_5 6 39 0 0 sg=6 px=0 gx=0
CTCTAGAGTTATCAACAAGTTTGTACAAAA
>group_620_0 2 2 0 0 sg=2 px=0 gx=0
CACAGAAGTAAGGTTCCTTCACAAAGATCT
>group_620_1 2 2 0 0 sg=2 px=0 gx=0
AGATCTTTGTGAAGGAACCTTACTTCTGTG
>group_622_0 54 6 0 4 sg=50 px=0 gx=4
TATAGTCTCACCTAAATAGCTTGGCGTAAT
>group_622_1 54 6 0 4 sg=50 px=0 gx=4
GGTGAGACTATAGAATACTCAAGCTTGCAT
>group_622_2 54 6 0 4 sg=50 px=0 gx=4
TCTATAGTCTCACCTAAATAGCTTGGCGTA
>group_622_3 54 6 0 4 sg=50 px=0 gx=4
TGAGTATTCTATAGTCTCACCTAAATAGCT
>group_622_4 54 6 0 4 sg=50 px=0 gx=4
GCATGCAAGCTTGAGTATTCTATAGTCTCA
>group_622_5 54 6 0 4 sg=50 px=0 gx=4
AGCTTGAGTATTCTATAGTCTCACCTAAAT
>group_622_6 54 6 0 4 sg=50 px=0 gx=4
TGAGACTATAGAATACTCAAGCTTGCATGC
>group_622_7 54 6 0 4 sg=50 px=0 gx=4
GCAAGCTTGAGTATTCTATAGTCTCACCTA
>group_622_8 54 6 0 4 sg=50 px=0 gx=4
AAGCTTGAGTATTCTATAGTCTCACCTAAA
>group_622_9 54 6 0 4 sg=50 px=0 gx=4
CATGATTACGCCAAGCTATTTAGGTGAGAC
>group_624_0 8 26 0 0 sg=8 px=0 gx=0
AGCCATGGTATATCTCCTTCTTAAAGTTAA
>group_624_1 8 26 0 0 sg=8 px=0 gx=0
ACTTTAAGAAGGAGATATACCATGGCTAGC
>group_624_2 8 26 0 0 sg=8 px=0 gx=0
GCTAGCCATGGTATATCTCCTTCTTAAAGT
>group_624_3 8 26 0 0 sg=8 px=0 gx=0
TTAACTTTAAGAAGGAGATATACCATGGCT
>group_624_4 8 26 0 0 sg=8 px=0 gx=0
TAGCCATGGTATATCTCCTTCTTAAAGTTA
>group_624_5 8 26 0 0 sg=8 px=0 gx=0
AACTTTAAGAAGGAGATATACCATGGCTAG
>group_624_6 8 26 0 0 sg=8 px=0 gx=0
TAACTTTAAGAAGGAGATATACCATGGCTA
>group_624_7 8 26 0 0 sg=8 px=0 gx=0
CTAGCCATGGTATATCTCCTTCTTAAAGTT
>group_625_0 10 0 0 2 sg=8 px=0 gx=2
CAAAAGCCCGGACACCAGAAATGCCTCTGC
>group_625_1 10 0 0 2 sg=8 px=0 gx=2
GACAAAAGCCCGGACACCAGAAATGCCTCT
>group_625_2 10 0 0 2 sg=8 px=0 gx=2
AGAGGCATTTCTGGTGTCCGGGCTTTTGTC
>group_625_3 10 0 0 2 sg=8 px=0 gx=2
GAGGCATTTCTGGTGTCCGGGCTTTTGTCA
>group_625_4 10 0 0 2 sg=8 px=0 gx=2
CAGAGGCATTTCTGGTGTCCGGGCTTTTGT
>group_625_5 10 0 0 2 sg=8 px=0 gx=2
TGACAAAAGCCCGGACACCAGAAATGCCTC
>group_625_6 10 0 0 2 sg=8 px=0 gx=2
ACAAAAGCCCGGACACCAGAAATGCCTCTG
>group_625_7 10 0 0 2 sg=8 px=0 gx=2
GCAGAGGCATTTCTGGTGTCCGGGCTTTTG
>group_630_0 2 3 0 0 sg=2 px=0 gx=0
CAGATCCTCTAGAGCGCTAGATCTGCATGC
>group_630_1 2 3 0 0 sg=2 px=0 gx=0
GCATGCAGATCTAGCGCTCTAGAGGATCTG
>group_631_0 58 7 0 0 sg=58 px=0 gx=0
AATCATGGTGGCTCTAGCCTTAAGTTCGAG
>group_631_1 58 7 0 0 sg=58 px=0 gx=0
GTTCAATCATGGTGGCTCTAGCCTTAAGTT
>group_631_2 58 7 0 0 sg=58 px=0 gx=0
AGTCTCGAACTTAAGGCTAGAGCCACCATG
>group_631_3 58 7 0 0 sg=58 px=0 gx=0
CAACAGTCTCGAACTTAAGGCTAGAGCCAC
>group_631_4 58 7 0 0 sg=58 px=0 gx=0
TTCAATCATGGTGGCTCTAGCCTTAAGTTC
>group_631_5 58 7 0 0 sg=58 px=0 gx=0
AATCCATCTTGTTCAATCATGGTGGCTCTA
>group_631_6 58 7 0 0 sg=58 px=0 gx=0
GACACAACAGTCTCGAACTTAAGGCTAGAG
>group_631_7 58 7 0 0 sg=58 px=0 gx=0
AGGCTAGAGCCACCATGATTGAACAAGATG
>group_631_8 58 7 0 0 sg=58 px=0 gx=0
GCTAGAGCCACCATGATTGAACAAGATGGA
>group_631_9 58 7 0 0 sg=58 px=0 gx=0
TGGTGGCTCTAGCCTTAAGTTCGAGACTGT
>group_632_0 14 6 0 0 sg=14 px=0 gx=0
CAAGCCTATGCCTACAGCATCCAAGAAGCT
>group_632_1 14 6 0 0 sg=14 px=0 gx=0
CTTGGATGCTGTAGGCATAGGCTTGGTTAT
>group_632_2 14 6 0 0 sg=14 px=0 gx=0
TTCTTGGATGCTGTAGGCATAGGCTTGGTT
>group_632_3 14 6 0 0 sg=14 px=0 gx=0
ACCAAGCCTATGCCTACAGCATCCAAGAAG
>group_632_4 14 6 0 0 sg=14 px=0 gx=0
TAACCAAGCCTATGCCTACAGCATCCAAGA
>group_632_5 14 6 0 0 sg=14 px=0 gx=0
CCAAGCCTATGCCTACAGCATCCAAGAAGC
>group_632_6 14 6 0 0 sg=14 px=0 gx=0
CATAACCAAGCCTATGCCTACAGCATCCAA
>group_632_7 14 6 0 0 sg=14 px=0 gx=0
CTTCTTGGATGCTGTAGGCATAGGCTTGGT
>group_632_8 14 6 0 0 sg=14 px=0 gx=0
TCTTGGATGCTGTAGGCATAGGCTTGGTTA
>group_632_9 14 6 0 0 sg=14 px=0 gx=0
AGCTTCTTGGATGCTGTAGGCATAGGCTTG
>group_633_0 252 2 0 0 sg=252 px=0 gx=0
TGTTGGTGAATGGCTCGTGAAAACACCTAA
>group_633_1 252 2 0 0 sg=252 px=0 gx=0
ATGATTAATTGTCAACTCGAGCAGCTCATT
>group_633_2 252 2 0 0 sg=252 px=0 gx=0
ATTTCACACCGCATATGCGCAAAAAGGCCA
>group_633_3 252 2 0 0 sg=252 px=0 gx=0
CCATTCACCAACAAGGAGTTAATTAACTAT
>group_633_4 252 2 0 0 sg=252 px=0 gx=0
TTGACAGCTTATCATCGATAAGCTTCGAAT
>group_633_5 252 2 0 0 sg=252 px=0 gx=0
GCAAATATTCTGAAATGAGCTGCTCGAGTT
>group_633_6 252 2 0 0 sg=252 px=0 gx=0
TGAAATGAGCTGCTCGAGTTGACAATTAAT
>group_633_7 252 2 0 0 sg=252 px=0 gx=0
GCCATTCACCAACAAGGAGTTAATTAACTA
>group_633_8 252 2 0 0 sg=252 px=0 gx=0
CACCGCATATGCGCAAAAAGGCCATCCGTC
>group_633_9 252 2 0 0 sg=252 px=0 gx=0
ATTCGAAGCTTATCGATGATAAGCTGTCAA
>group_637_0 10 12 0 0 sg=10 px=0 gx=0
TGGGCATATGTTGCCAAACTCTAAACCAAA
>group_637_1 10 12 0 0 sg=10 px=0 gx=0
ATATGGGCATATGTTGCCAAACTCTAAACC
>group_637_2 10 12 0 0 sg=10 px=0 gx=0
GTTTAGAGTTTGGCAACATATGCCCATATG
>group_637_3 10 12 0 0 sg=10 px=0 gx=0
GGTTTAGAGTTTGGCAACATATGCCCATAT
>group_637_4 10 12 0 0 sg=10 px=0 gx=0
TTGGTTTAGAGTTTGGCAACATATGCCCAT
>group_637_5 10 12 0 0 sg=10 px=0 gx=0
TGGTTTAGAGTTTGGCAACATATGCCCATA
>group_637_6 10 12 0 0 sg=10 px=0 gx=0
TATGGGCATATGTTGCCAAACTCTAAACCA
>group_637_7 10 12 0 0 sg=10 px=0 gx=0
CATATGGGCATATGTTGCCAAACTCTAAAC
>group_637_8 10 12 0 0 sg=10 px=0 gx=0
ATGGGCATATGTTGCCAAACTCTAAACCAA
>group_637_9 10 12 0 0 sg=10 px=0 gx=0
TTTGGTTTAGAGTTTGGCAACATATGCCCA
>group_638_0 4 13 0 0 sg=4 px=0 gx=0
CCATGGTACCCGGGGATCCTCTAGAGTCGA
>group_638_1 4 13 0 0 sg=4 px=0 gx=0
CATGGTACCCGGGGATCCTCTAGAGTCGAC
>group_638_2 4 13 0 0 sg=4 px=0 gx=0
GTCGACTCTAGAGGATCCCCGGGTACCATG
>group_638_3 4 13 0 0 sg=4 px=0 gx=0
TCGACTCTAGAGGATCCCCGGGTACCATGG
>group_639_0 12 72 0 0 sg=12 px=0 gx=0
ATCTTCTTGAGATCGTTTTGGTCTGCGCGT
>group_639_1 12 72 0 0 sg=12 px=0 gx=0
TTACGCGCAGACCAAAACGATCTCAAGAAG
>group_639_2 12 72 0 0 sg=12 px=0 gx=0
TACGCGCAGACCAAAACGATCTCAAGAAGA
>group_639_3 12 72 0 0 sg=12 px=0 gx=0
CGCGCAGACCAAAACGATCTCAAGAAGATC
>group_639_4 12 72 0 0 sg=12 px=0 gx=0
GCGCAGACCAAAACGATCTCAAGAAGATCA
>group_639_5 12 72 0 0 sg=12 px=0 gx=0
ATTACGCGCAGACCAAAACGATCTCAAGAA
>group_639_6 12 72 0 0 sg=12 px=0 gx=0
CTTCTTGAGATCGTTTTGGTCTGCGCGTAA
>group_639_7 12 72 0 0 sg=12 px=0 gx=0
TTCTTGAGATCGTTTTGGTCTGCGCGTAAT
>group_639_8 12 72 0 0 sg=12 px=0 gx=0
ACGCGCAGACCAAAACGATCTCAAGAAGAT
>group_639_9 12 72 0 0 sg=12 px=0 gx=0
TCTTCTTGAGATCGTTTTGGTCTGCGCGTA
>group_640_0 22 11 0 0 sg=22 px=0 gx=0
ACAAAGTGGTTGATAACAGCGGGTTAATTA
>group_640_1 22 11 0 0 sg=22 px=0 gx=0
TAATTAACCCGCTGTTATCAACCACTTTGT
>group_640_2 22 11 0 0 sg=22 px=0 gx=0
GTACAAAGTGGTTGATAACAGCGGGTTAAT
>group_640_3 22 11 0 0 sg=22 px=0 gx=0
CTTGTACAAAGTGGTTGATAACAGCGGGTT
>group_640_4 22 11 0 0 sg=22 px=0 gx=0
TTGTACAAAGTGGTTGATAACAGCGGGTTA
>group_640_5 22 11 0 0 sg=22 px=0 gx=0
AACCCGCTGTTATCAACCACTTTGTACAAG
>group_640_6 22 11 0 0 sg=22 px=0 gx=0
CCCGCTGTTATCAACCACTTTGTACAAGAA
>group_640_7 22 11 0 0 sg=22 px=0 gx=0
CCGCTGTTATCAACCACTTTGTACAAGAAA
>group_640_8 22 11 0 0 sg=22 px=0 gx=0
TTCTTGTACAAAGTGGTTGATAACAGCGGG
>group_640_9 22 11 0 0 sg=22 px=0 gx=0
CAAAGTGGTTGATAACAGCGGGTTAATTAA
>group_642_0 2 3 0 0 sg=2 px=0 gx=0
TCCTCACTCGGGGCGCCAGTCCTCCGATTG
>group_642_1 2 3 0 0 sg=2 px=0 gx=0
CAATCGGAGGACTGGCGCCCCGAGTGAGGA
>group_643_0 180 9 0 0 sg=180 px=0 gx=0
CTGCCAGGAAACAGCTATGACCATGTAATA
>group_643_1 180 9 0 0 sg=180 px=0 gx=0
ACGGGCCAGAGCTGCCAGGAAACAGCTATG
>group_643_2 180 9 0 0 sg=180 px=0 gx=0
AACGTCGTGACTGGGAAAACATCCATGCTA
>group_643_3 180 9 0 0 sg=180 px=0 gx=0
TTTCCTGGCAGCTCTGGCCCGTGTCTCAAA
>group_643_4 180 9 0 0 sg=180 px=0 gx=0
TCCCCTATAGTGAGTCGTATTACATGGTCA
>group_643_5 180 9 0 0 sg=180 px=0 gx=0
CATGGTCATAGCTGTTTCCTGGCAGCTCTG
>group_643_6 180 9 0 0 sg=180 px=0 gx=0
GGCCCGAGCTTAAGACTGGCCGTCGTTTTA
>group_643_7 180 9 0 0 sg=180 px=0 gx=0
CCCCTATAGTGAGTCGTATTACATGGTCAT
>group_643_8 180 9 0 0 sg=180 px=0 gx=0
CGTATTACATGGTCATAGCTGTTTCCTGGC
>group_643_9 180 9 0 0 sg=180 px=0 gx=0
TCGCGTTAACGCTAGCATGGATGTTTTCCC
>group_645_0 14 2 0 0 sg=14 px=0 gx=0
CTGCAGGTCGACTCTAGAGGATCCATCGAG
>group_645_1 14 2 0 0 sg=14 px=0 gx=0
AGGTCGACTCTAGAGGATCCATCGAGGGTA
>group_645_2 14 2 0 0 sg=14 px=0 gx=0
TACCCTCGATGGATCCTCTAGAGTCGACCT
>group_645_3 14 2 0 0 sg=14 px=0 gx=0
TGCAGGTCGACTCTAGAGGATCCATCGAGG
>group_645_4 14 2 0 0 sg=14 px=0 gx=0
CAGGTCGACTCTAGAGGATCCATCGAGGGT
>group_645_5 14 2 0 0 sg=14 px=0 gx=0
GGTCGACTCTAGAGGATCCATCGAGGGTAG
>group_645_6 14 2 0 0 sg=14 px=0 gx=0
CTCGATGGATCCTCTAGAGTCGACCTGCAG
>group_645_7 14 2 0 0 sg=14 px=0 gx=0
GCAGGTCGACTCTAGAGGATCCATCGAGGG
>group_645_8 14 2 0 0 sg=14 px=0 gx=0
CTACCCTCGATGGATCCTCTAGAGTCGACC
>group_645_9 14 2 0 0 sg=14 px=0 gx=0
CCTCGATGGATCCTCTAGAGTCGACCTGCA
>group_646_0 28 7 0 0 sg=28 px=0 gx=0
TCACCGTTAATTAACCCGCTGTTATCAACC
>group_646_1 28 7 0 0 sg=28 px=0 gx=0
TGATAACAGCGGGTTAATTAACGGTGAACA
>group_646_2 28 7 0 0 sg=28 px=0 gx=0
GTGGTTGATAACAGCGGGTTAATTAACGGT
>group_646_3 28 7 0 0 sg=28 px=0 gx=0
GTTGATAACAGCGGGTTAATTAACGGTGAA
>group_646_4 28 7 0 0 sg=28 px=0 gx=0
TTGTTCACCGTTAATTAACCCGCTGTTATC
>group_646_5 28 7 0 0 sg=28 px=0 gx=0
CAGCGGGTTAATTAACGGTGAACAAAAGCT
>group_646_6 28 7 0 0 sg=28 px=0 gx=0
TGTTCACCGTTAATTAACCCGCTGTTATCA
>group_646_7 28 7 0 0 sg=28 px=0 gx=0
AACAGCGGGTTAATTAACGGTGAACAAAAG
>group_646_8 28 7 0 0 sg=28 px=0 gx=0
TAACAGCGGGTTAATTAACGGTGAACAAAA
>group_646_9 28 7 0 0 sg=28 px=0 gx=0
GATAACAGCGGGTTAATTAACGGTGAACAA
>group_647_0 72 3 0 0 sg=72 px=0 gx=0
TTGCAGAAATCGGAGGAAGAAGAATATATG
>group_647_1 72 3 0 0 sg=72 px=0 gx=0
GAAGAAGAATATATGAAAACATTTAACATT
>group_647_2 72 3 0 0 sg=72 px=0 gx=0
TGTTAAATGTTTTCATATATTCTTCTTCCT
>group_647_3 72 3 0 0 sg=72 px=0 gx=0
AGAAGAATATATGAAAACATTTAACATTTC
>group_647_4 72 3 0 0 sg=72 px=0 gx=0
TGCAGAAATCGGAGGAAGAAGAATATATGA
>group_647_5 72 3 0 0 sg=72 px=0 gx=0
CATTTTTGCAGAAATCGGAGGAAGAAGAAT
>group_647_6 72 3 0 0 sg=72 px=0 gx=0
CGGAGGAAGAAGAATATATGAAAACATTTA
>group_647_7 72 3 0 0 sg=72 px=0 gx=0
GGAGGAAGAAGAATATATGAAAACATTTAA
>group_647_8 72 3 0 0 sg=72 px=0 gx=0
AAATGTTAAATGTTTTCATATATTCTTCTT
>group_647_9 72 3 0 0 sg=72 px=0 gx=0
TTTTGCAGAAATCGGAGGAAGAAGAATATA
>group_648_0 60 8 0 0 sg=60 px=0 gx=0
CCGTCCCATGCACGTCTTTATCCTGGATTA
>group_648_1 60 8 0 0 sg=60 px=0 gx=0
TCCGTCCCATGCACGTCTTTATCCTGGATT
>group_648_2 60 8 0 0 sg=60 px=0 gx=0
GCCAAACGCCTCCGTCCCATGCACGTCTTT
>group_648_3 60 8 0 0 sg=60 px=0 gx=0
AGGATAAAGACGTGCATGGGACGGAGGCGT
>group_648_4 60 8 0 0 sg=60 px=0 gx=0
GCACGTCTTTATCCTGGATTACGACCAATC
>group_648_5 60 8 0 0 sg=60 px=0 gx=0
CGATTGGTCGTAATCCAGGATAAAGACGTG
>group_648_6 60 8 0 0 sg=60 px=0 gx=0
GATTGGTCGTAATCCAGGATAAAGACGTGC
>group_648_7 60 8 0 0 sg=60 px=0 gx=0
GTCGTAATCCAGGATAAAGACGTGCATGGG
>group_648_8 60 8 0 0 sg=60 px=0 gx=0
GTGCATGGGACGGAGGCGTTTGGCCAAGAC
>group_648_9 60 8 0 0 sg=60 px=0 gx=0
CGTAATCCAGGATAAAGACGTGCATGGGAC
>group_650_0 180 2 0 0 sg=180 px=0 gx=0
TATCAAGCCAAGTTTTTGCTTCCACTGTAT
>group_650_1 180 2 0 0 sg=180 px=0 gx=0
TTGGATATGCGGAAGCTCTGTGCGAAATGG
>group_650_2 180 2 0 0 sg=180 px=0 gx=0
GAATACGGCGGGTGGGGAAGCAATTCGAAG
>group_650_3 180 2 0 0 sg=180 px=0 gx=0
ACTGTATTTTTTCCCTTCAGAAAACAGTAT
>group_650_4 180 2 0 0 sg=180 px=0 gx=0
TTTGGATATGCGGAAGCTCTGTGCGAAATG
>group_650_5 180 2 0 0 sg=180 px=0 gx=0
CCCACCCGCCGTATTCTCCAGATCTGGCCC
>group_650_6 180 2 0 0 sg=180 px=0 gx=0
AGAATACGGCGGGTGGGGAAGCAATTCGAA
>group_650_7 180 2 0 0 sg=180 px=0 gx=0
TGCTTCCACTGTATTTTTTCCCTTCAGAAA
>group_650_8 180 2 0 0 sg=180 px=0 gx=0
TACGGCGGGTGGGGAAGCAATTCGAAGCCC
>group_650_9 180 2 0 0 sg=180 px=0 gx=0
ATCAAGCCAAGTTTTTGCTTCCACTGTATT
>group_651_0 56 4 0 0 sg=56 px=0 gx=0
CATCAGGAAATTGTAAGCGTTAATAATTCA
>group_651_1 56 4 0 0 sg=56 px=0 gx=0
TTCTGAATTATTAACGCTTACAATTTCCTG
>group_651_2 56 4 0 0 sg=56 px=0 gx=0
CTTCTTGACGAGTTCTTCTGAATTATTAAC
>group_651_3 56 4 0 0 sg=56 px=0 gx=0
TCTGAATTATTAACGCTTACAATTTCCTGA
>group_651_4 56 4 0 0 sg=56 px=0 gx=0
TAATTCAGAAGAACTCGTCAAGAAGGCGAT
>group_651_5 56 4 0 0 sg=56 px=0 gx=0
GGAAATTGTAAGCGTTAATAATTCAGAAGA
>group_651_6 56 4 0 0 sg=56 px=0 gx=0
GCCTTCTTGACGAGTTCTTCTGAATTATTA
>group_651_7 56 4 0 0 sg=56 px=0 gx=0
CGTTAATAATTCAGAAGAACTCGTCAAGAA
>group_651_8 56 4 0 0 sg=56 px=0 gx=0
ACCGCATCAGGAAATTGTAAGCGTTAATAA
>group_651_9 56 4 0 0 sg=56 px=0 gx=0
CAGGAAATTGTAAGCGTTAATAATTCAGAA
>group_652_0 40 22 0 0 sg=40 px=0 gx=0
CTGCAGGAATTCCTCGAGAAGCTTGGGCCC
>group_652_1 40 22 0 0 sg=40 px=0 gx=0
TACCGGGCCCAAGCTTCTCGAGGAATTCCT
>group_652_2 40 22 0 0 sg=40 px=0 gx=0
CCTTCGCGAGGTACCGGGCCCAAGCTTCTC
>group_652_3 40 22 0 0 sg=40 px=0 gx=0
GGCTGCAGGAATTCCTCGAGAAGCTTGGGC
>group_652_4 40 22 0 0 sg=40 px=0 gx=0
CTCGAGAAGCTTGGGCCCGGTACCTCGCGA
>group_652_5 40 22 0 0 sg=40 px=0 gx=0
GAATTCCTCGAGAAGCTTGGGCCCGGTACC
>group_652_6 40 22 0 0 sg=40 px=0 gx=0
GGCCCAAGCTTCTCGAGGAATTCCTGCAGC
>group_652_7 40 22 0 0 sg=40 px=0 gx=0
GAGAAGCTTGGGCCCGGTACCTCGCGAAGG
>group_652_8 40 22 0 0 sg=40 px=0 gx=0
ACCGGGCCCAAGCTTCTCGAGGAATTCCTG
>group_652_9 40 22 0 0 sg=40 px=0 gx=0
CAGGAATTCCTCGAGAAGCTTGGGCCCGGT
>group_654_0 4 3 0 0 sg=4 px=0 gx=0
CCGGATCCTCGAGCATATGGCTGCCGCGCG
>group_654_1 4 3 0 0 sg=4 px=0 gx=0
CGCGCGGCAGCCATATGCTCGAGGATCCGG
>group_654_2 4 3 0 0 sg=4 px=0 gx=0
CCGCGCGGCAGCCATATGCTCGAGGATCCG
>group_654_3 4 3 0 0 sg=4 px=0 gx=0
CGGATCCTCGAGCATATGGCTGCCGCGCGG
>group_655_0 2 26 0 0 sg=2 px=0 gx=0
CTTTCGGGCTTTGTTAGCAGCCGGATCTTC
>group_655_1 2 26 0 0 sg=2 px=0 gx=0
GAAGATCCGGCTGCTAACAAAGCCCGAAAG
>group_656_0 368 11 0 308 sg=60 px=0 gx=308
ATGGTTTACATCCTTGAAAGCCTGCTGGAT
>group_656_1 368 11 0 308 sg=60 px=0 gx=308
CAAGGATGTAAACCATAACACTCTGCGAAC
>group_656_2 368 11 0 308 sg=60 px=0 gx=308
AGGCTTTCAAGGATGTAAACCATAACACTC
>group_656_3 368 11 0 308 sg=60 px=0 gx=308
TGTTATGGTTTACATCCTTGAAAGCCTGCT
>group_656_4 368 11 0 308 sg=60 px=0 gx=308
CTAGTTCGCAGAGTGTTATGGTTTACATCC
>group_656_5 368 11 0 308 sg=60 px=0 gx=308
CAGAGTGTTATGGTTTACATCCTTGAAAGC
>group_656_6 368 11 0 308 sg=60 px=0 gx=308
GATGTAAACCATAACACTCTGCGAACTAGT
>group_656_7 368 11 0 308 sg=60 px=0 gx=308
TATCCAGCAGGCTTTCAAGGATGTAAACCA
>group_656_8 368 11 0 308 sg=60 px=0 gx=308
ACCATAACACTCTGCGAACTAGTGTTACAT
>group_656_9 368 11 0 308 sg=60 px=0 gx=308
TTCAAGGATGTAAACCATAACACTCTGCGA
>group_657_0 2 30 0 0 sg=2 px=0 gx=0
ACTCAATGGTGATGGTGATGATGACCGGTA
>group_657_1 2 30 0 0 sg=2 px=0 gx=0
TACCGGTCATCATCACCATCACCATTGAGT
>group_658_0 2 9 0 0 sg=2 px=0 gx=0
GTATACACTCCGCTATCGCTACGTGACTGC
>group_658_1 2 9 0 0 sg=2 px=0 gx=0
GCAGTCACGTAGCGATAGCGGAGTGTATAC
>group_659_0 32 19 0 0 sg=32 px=0 gx=0
TCTCTCACTCGGAAGGACATATGGGAGGGC
>group_659_1 32 19 0 0 sg=32 px=0 gx=0
CTCCCATATGTCCTTCCGAGTGAGAGACAC
>group_659_2 32 19 0 0 sg=32 px=0 gx=0
TCTCACTCGGAAGGACATATGGGAGGGCAA
>group_659_3 32 19 0 0 sg=32 px=0 gx=0
CTCGGAAGGACATATGGGAGGGCAAATCAT
>group_659_4 32 19 0 0 sg=32 px=0 gx=0
TGATTTGCCCTCCCATATGTCCTTCCGAGT
>group_659_5 32 19 0 0 sg=32 px=0 gx=0
TCACTCGGAAGGACATATGGGAGGGCAAAT
>group_659_6 32 19 0 0 sg=32 px=0 gx=0
CCTCCCATATGTCCTTCCGAGTGAGAGACA
>group_659_7 32 19 0 0 sg=32 px=0 gx=0
TCCCATATGTCCTTCCGAGTGAGAGACACA
>group_659_8 32 19 0 0 sg=32 px=0 gx=0
TGTGTCTCTCACTCGGAAGGACATATGGGA
>group_659_9 32 19 0 0 sg=32 px=0 gx=0
AATGATTTGCCCTCCCATATGTCCTTCCGA
>group_660_0 2 16 0 0 sg=2 px=0 gx=0
GGGGGGCAATGAGATATGAAAAAGCCTGAA
>group_660_1 2 16 0 0 sg=2 px=0 gx=0
TTCAGGCTTTTTCATATCTCATTGCCCCCC
>group_663_0 16 2 0 0 sg=16 px=0 gx=0
CGACCACACCCGTCCTGTGGATCGAGATCT
>group_663_1 16 2 0 0 sg=16 px=0 gx=0
TCGAGATCTCGATCCACAGGACGGGTGTGG
>group_663_2 16 2 0 0 sg=16 px=0 gx=0
CTCGATCCACAGGACGGGTGTGGTCGCCAT
>group_663_3 16 2 0 0 sg=16 px=0 gx=0
ATGGCGACCACACCCGTCCTGTGGATCGAG
>group_663_4 16 2 0 0 sg=16 px=0 gx=0
GATCTCGATCCACAGGACGGGTGTGGTCGC
>group_663_5 16 2 0 0 sg=16 px=0 gx=0
CGAGATCTCGATCCACAGGACGGGTGTGGT
>group_663_6 16 2 0 0 sg=16 px=0 gx=0
GACCACACCCGTCCTGTGGATCGAGATCTC
>group_663_7 16 2 0 0 sg=16 px=0 gx=0
TGGCGACCACACCCGTCCTGTGGATCGAGA
>group_663_8 16 2 0 0 sg=16 px=0 gx=0
AGATCTCGATCCACAGGACGGGTGTGGTCG
>group_663_9 16 2 0 0 sg=16 px=0 gx=0
CCACACCCGTCCTGTGGATCGAGATCTCGA
>group_664_0 16 0 0 0 sg=16 px=0 gx=0
AGAGCTCCTACAGGAACAGGTGGTGGCGGC
>group_664_1 16 0 0 0 sg=16 px=0 gx=0
CCGCCACCACCTGTTCCTGTAGGAGCTCTA
>group_664_2 16 0 0 0 sg=16 px=0 gx=0
CTCCTACAGGAACAGGTGGTGGCGGCCCTC
>group_664_3 16 0 0 0 sg=16 px=0 gx=0
TCCTACAGGAACAGGTGGTGGCGGCCCTCG
>group_664_4 16 0 0 0 sg=16 px=0 gx=0
AGCTCCTACAGGAACAGGTGGTGGCGGCCC
>group_664_5 16 0 0 0 sg=16 px=0 gx=0
TAGAGCTCCTACAGGAACAGGTGGTGGCGG
>group_664_6 16 0 0 0 sg=16 px=0 gx=0
CCGAGGGCCGCCACCACCTGTTCCTGTAGG
>group_664_7 16 0 0 0 sg=16 px=0 gx=0
GCTCCTACAGGAACAGGTGGTGGCGGCCCT
>group_664_8 16 0 0 0 sg=16 px=0 gx=0
AGGGCCGCCACCACCTGTTCCTGTAGGAGC
>group_664_9 16 0 0 0 sg=16 px=0 gx=0
CCTACAGGAACAGGTGGTGGCGGCCCTCGG
>group_665_0 12 2 0 0 sg=12 px=0 gx=0
TAGTGATCTGACGGTTCACTAAACGAGCTC
>group_665_1 12 2 0 0 sg=12 px=0 gx=0
CTAGTGATCTGACGGTTCACTAAACGAGCT
>group_665_2 12 2 0 0 sg=12 px=0 gx=0
GAGCTCGTTTAGTGAACCGTCAGATCACTA
>group_665_3 12 2 0 0 sg=12 px=0 gx=0
GCTTCTAGTGATCTGACGGTTCACTAAACG
>group_665_4 12 2 0 0 sg=12 px=0 gx=0
AGCTCGTTTAGTGAACCGTCAGATCACTAG
>group_665_5 12 2 0 0 sg=12 px=0 gx=0
CTCGTTTAGTGAACCGTCAGATCACTAGAA
>group_665_6 12 2 0 0 sg=12 px=0 gx=0
CGTTTAGTGAACCGTCAGATCACTAGAAGC
>group_665_7 12 2 0 0 sg=12 px=0 gx=0
GCTCGTTTAGTGAACCGTCAGATCACTAGA
>group_665_8 12 2 0 0 sg=12 px=0 gx=0
TCGTTTAGTGAACCGTCAGATCACTAGAAG
>group_665_9 12 2 0 0 sg=12 px=0 gx=0
TCTAGTGATCTGACGGTTCACTAAACGAGC
>group_667_0 6 8 0 0 sg=6 px=0 gx=0
AGCGCCGGAGTATAAATAGAGGCGCTTCGT
>group_667_1 6 8 0 0 sg=6 px=0 gx=0
GACGAAGCGCCTCTATTTATACTCCGGCGC
>group_667_2 6 8 0 0 sg=6 px=0 gx=0
GAGCGCCGGAGTATAAATAGAGGCGCTTCG
>group_667_3 6 8 0 0 sg=6 px=0 gx=0
GCGCCGGAGTATAAATAGAGGCGCTTCGTC
>group_667_4 6 8 0 0 sg=6 px=0 gx=0
ACGAAGCGCCTCTATTTATACTCCGGCGCT
>group_667_5 6 8 0 0 sg=6 px=0 gx=0
CGAAGCGCCTCTATTTATACTCCGGCGCTC
>group_668_0 14 0 0 0 sg=14 px=0 gx=0
TGCAGGGGGGGGGGGGGGGGGACATGAGGT
>group_668_1 14 0 0 0 sg=14 px=0 gx=0
CCTCATGTCCCCCCCCCCCCCCCCCTGCAG
>group_668_2 14 0 0 0 sg=14 px=0 gx=0
CTCATGTCCCCCCCCCCCCCCCCCTGCAGG
>group_668_3 14 0 0 0 sg=14 px=0 gx=0
GCAGGGGGGGGGGGGGGGGGACATGAGGTT
>group_668_4 14 0 0 0 sg=14 px=0 gx=0
AGGGGGGGGGGGGGGGGGACATGAGGTTGC
>group_668_5 14 0 0 0 sg=14 px=0 gx=0
GCCTGCAGGGGGGGGGGGGGGGGGACATGA
>group_668_6 14 0 0 0 sg=14 px=0 gx=0
TCATGTCCCCCCCCCCCCCCCCCTGCAGGC
>group_668_7 14 0 0 0 sg=14 px=0 gx=0
CCTGCAGGGGGGGGGGGGGGGGGACATGAG
>group_668_8 14 0 0 0 sg=14 px=0 gx=0
CAACCTCATGTCCCCCCCCCCCCCCCCCTG
>group_668_9 14 0 0 0 sg=14 px=0 gx=0
ACCTCATGTCCCCCCCCCCCCCCCCCTGCA
>group_669_0 10 50 6 6 sg=4 px=0 gx=0
TCAGCGCTAGCGGAGTGTATACTGGCTTAC
>group_669_1 10 50 6 6 sg=4 px=0 gx=0
GTAAGCCAGTATACACTCCGCTAGCGCTGA
>group_669_2 10 50 6 6 sg=4 px=0 gx=0
AGTAAGCCAGTATACACTCCGCTAGCGCTG
>group_669_3 10 50 6 6 sg=4 px=0 gx=0
CAGCGCTAGCGGAGTGTATACTGGCTTACT
>group_670_0 24 2 0 0 sg=24 px=0 gx=0
GAGCGGAACCCCTATTTGTTTATTTTTCTA
>group_670_1 24 2 0 0 sg=24 px=0 gx=0
AAATAAACAAATAGGGGTTCCGCTCTTCAC
>group_670_2 24 2 0 0 sg=24 px=0 gx=0
AACAAATAGGGGTTCCGCTCTTCACATATG
>group_670_3 24 2 0 0 sg=24 px=0 gx=0
TGTGAAGAGCGGAACCCCTATTTGTTTATT
>group_670_4 24 2 0 0 sg=24 px=0 gx=0
ATATGTGAAGAGCGGAACCCCTATTTGTTT
>group_670_5 24 2 0 0 sg=24 px=0 gx=0
CATATGTGAAGAGCGGAACCCCTATTTGTT
>group_670_6 24 2 0 0 sg=24 px=0 gx=0
AGCGGAACCCCTATTTGTTTATTTTTCTAA
>group_670_7 24 2 0 0 sg=24 px=0 gx=0
TGAAGAGCGGAACCCCTATTTGTTTATTTT
>group_670_8 24 2 0 0 sg=24 px=0 gx=0
ATAAACAAATAGGGGTTCCGCTCTTCACAT
>group_670_9 24 2 0 0 sg=24 px=0 gx=0
TATGTGAAGAGCGGAACCCCTATTTGTTTA
>group_671_0 22 2 0 0 sg=22 px=0 gx=0
ATTGATTGACCGGATCCTCTACGCCGGACG
>group_671_1 22 2 0 0 sg=22 px=0 gx=0
TGATTGATTGACCGGATCCTCTACGCCGGA
>group_671_2 22 2 0 0 sg=22 px=0 gx=0
GATTGACCGGATCCTCTACGCCGGACGCAT
>group_671_3 22 2 0 0 sg=22 px=0 gx=0
TGATTGACCGGATCCTCTACGCCGGACGCA
>group_671_4 22 2 0 0 sg=22 px=0 gx=0
CGATGCGTCCGGCGTAGAGGATCCGGTCAA
>group_671_5 22 2 0 0 sg=22 px=0 gx=0
GATGCGTCCGGCGTAGAGGATCCGGTCAAT
>group_671_6 22 2 0 0 sg=22 px=0 gx=0
CGTCCGGCGTAGAGGATCCGGTCAATCAAT
>group_671_7 22 2 0 0 sg=22 px=0 gx=0
GACCGGATCCTCTACGCCGGACGCATCGTG
>group_671_8 22 2 0 0 sg=22 px=0 gx=0
GATTGATTGACCGGATCCTCTACGCCGGAC
>group_671_9 22 2 0 0 sg=22 px=0 gx=0
TTGATTGACCGGATCCTCTACGCCGGACGC
>group_675_0 5310 2 0 0 sg=5310 px=0 gx=0
AGCGGCTTTGTGTCGGGAGGAGTATCCACA
>group_675_1 5310 2 0 0 sg=5310 px=0 gx=0
AAATGTCCCTGAATAACCAATTTGAAGTGC
>group_675_2 5310 2 0 0 sg=5310 px=0 gx=0
CACACACAAGCACATGCGGTCTAAGCTGCT
>group_675_3 5310 2 0 0 sg=5310 px=0 gx=0
TTCAGTTTCTTGGCTTATTCAAAAAGCAAA
>group_675_4 5310 2 0 0 sg=5310 px=0 gx=0
GCCGTTATTGTTAAAACCGGCTTAAGTTAG
>group_675_5 5310 2 0 0 sg=5310 px=0 gx=0
CCCCCAAATTGAATCACATGCCGCAACTGA
>group_675_6 5310 2 0 0 sg=5310 px=0 gx=0
AGTCCAGTGTGGTGGAATTCTGCAGATCGA
>group_675_7 5310 2 0 0 sg=5310 px=0 gx=0
GGAATTTCGCGATGACGTCGGCGAGTATTT
>group_675_8 5310 2 0 0 sg=5310 px=0 gx=0
CCCCTACTAGAAGATGTGTGTTGCACAAAT
>group_675_9 5310 2 0 0 sg=5310 px=0 gx=0
AAGGAGAACGAGCTGATCTAGTATCTCTCC
>group_678_0 30 5 0 0 sg=30 px=0 gx=0
GCGCGCCCCCCCCCCCCCCGCCCCCATCGC
>group_678_1 30 5 0 0 sg=30 px=0 gx=0
GCCCCCCCCCCCCCCGCCCCCATCGCTGCA
>group_678_2 30 5 0 0 sg=30 px=0 gx=0
GGCGGGGGGGGGGGGGGCGCGCGCCAGGCG
>group_678_3 30 5 0 0 sg=30 px=0 gx=0
GGGCGGGGGGGGGGGGGGCGCGCGCCAGGC
>group_678_4 30 5 0 0 sg=30 px=0 gx=0
TGGGGGCGGGGGGGGGGGGGGCGCGCGCCA
>group_678_5 30 5 0 0 sg=30 px=0 gx=0
CAGCGATGGGGGCGGGGGGGGGGGGGGCGC
>group_678_6 30 5 0 0 sg=30 px=0 gx=0
GCCTGGCGCGCGCCCCCCCCCCCCCCGCCC
>group_678_7 30 5 0 0 sg=30 px=0 gx=0
GATGGGGGCGGGGGGGGGGGGGGCGCGCGC
>group_678_8 30 5 0 0 sg=30 px=0 gx=0
GGCGCGCGCCCCCCCCCCCCCCGCCCCCAT
>group_678_9 30 5 0 0 sg=30 px=0 gx=0
CCTGGCGCGCGCCCCCCCCCCCCCCGCCCC
>group_679_0 228 7 0 0 sg=228 px=0 gx=0
ACATGGCTGAATATCGACGGTTTCCACATG
>group_679_1 228 7 0 0 sg=228 px=0 gx=0
CTGCGCAACTGTTGGGAAGGACGATCGGTG
>group_679_2 228 7 0 0 sg=228 px=0 gx=0
ATTGAAGGTTAATGAATAGCACCCCGTCGG
>group_679_3 228 7 0 0 sg=228 px=0 gx=0
GGAGAATCCGACGGGGTGCTATTCATTAAC
>group_679_4 228 7 0 0 sg=228 px=0 gx=0
CGCACCGATCGTCCTTCCCAACAGTTGCGC
>group_679_5 228 7 0 0 sg=228 px=0 gx=0
TCAACATTGAAGGTTAATGAATAGCACCCC
>group_679_6 228 7 0 0 sg=228 px=0 gx=0
GGCCAGTGAATCCGTAATCATGGTCATATG
>group_679_7 228 7 0 0 sg=228 px=0 gx=0
GACGGGGTGCTATTCATTAACCTTCAATGT
>group_679_8 228 7 0 0 sg=228 px=0 gx=0
ACGATCGGTGCGGGCCTCTTCGCTATTACG
>group_679_9 228 7 0 0 sg=228 px=0 gx=0
AGCACCCCGTCGGATTCTCCGTGGGAACAA
>group_680_0 2 17 0 0 sg=2 px=0 gx=0
CGGATCCGGCTGCTAACAAAGCCCGAAAGG
>group_680_1 2 17 0 0 sg=2 px=0 gx=0
CCTTTCGGGCTTTGTTAGCAGCCGGATCCG
>group_682_0 14 3 0 0 sg=14 px=0 gx=0
CGGATAACAATTTCACACAGGAGATATACA
>group_682_1 14 3 0 0 sg=14 px=0 gx=0
GCGGATAACAATTTCACACAGGAGATATAC
>group_682_2 14 3 0 0 sg=14 px=0 gx=0
GATAACAATTTCACACAGGAGATATACATA
>group_682_3 14 3 0 0 sg=14 px=0 gx=0
TATATCTCCTGTGTGAAATTGTTATCCGCT
>group_682_4 14 3 0 0 sg=14 px=0 gx=0
GGATAACAATTTCACACAGGAGATATACAT
>group_682_5 14 3 0 0 sg=14 px=0 gx=0
TAACAATTTCACACAGGAGATATACATATG
>group_682_6 14 3 0 0 sg=14 px=0 gx=0
ATAACAATTTCACACAGGAGATATACATAT
>group_682_7 14 3 0 0 sg=14 px=0 gx=0
CATATGTATATCTCCTGTGTGAAATTGTTA
>group_682_8 14 3 0 0 sg=14 px=0 gx=0
GTATATCTCCTGTGTGAAATTGTTATCCGC
>group_682_9 14 3 0 0 sg=14 px=0 gx=0
TGTATATCTCCTGTGTGAAATTGTTATCCG
>group_683_0 48 52 0 0 sg=48 px=0 gx=0
GACGGCCCGAGACCTTCGGGAGCGCCTGAA
>group_683_1 48 52 0 0 sg=48 px=0 gx=0
GCTTCAGGCGCTCCCGAAGGTCTCGGGCCG
>group_683_2 48 52 0 0 sg=48 px=0 gx=0
GCTCCCGAAGGTCTCGGGCCGTCTCTTGGG
>group_683_3 48 52 0 0 sg=48 px=0 gx=0
CCCAAGAGACGGCCCGAGACCTTCGGGAGC
>group_683_4 48 52 0 0 sg=48 px=0 gx=0
AAGCCCAAGAGACGGCCCGAGACCTTCGGG
>group_683_5 48 52 0 0 sg=48 px=0 gx=0
GATCAAGCCCAAGAGACGGCCCGAGACCTT
>group_683_6 48 52 0 0 sg=48 px=0 gx=0
CAAGCCCAAGAGACGGCCCGAGACCTTCGG
>group_683_7 48 52 0 0 sg=48 px=0 gx=0
GTCTCGGGCCGTCTCTTGGGCTTGATCGGC
>group_683_8 48 52 0 0 sg=48 px=0 gx=0
TCCCGAAGGTCTCGGGCCGTCTCTTGGGCT
>group_683_9 48 52 0 0 sg=48 px=0 gx=0
GCGCTCCCGAAGGTCTCGGGCCGTCTCTTG
>group_684_0 10 4 0 0 sg=10 px=0 gx=0
ATATATCTTGTGGAAAGGACGAGGATCCGA
>group_684_1 10 4 0 0 sg=10 px=0 gx=0
ATCTTGTGGAAAGGACGAGGATCCGAATTC
>group_684_2 10 4 0 0 sg=10 px=0 gx=0
TATATCTTGTGGAAAGGACGAGGATCCGAA
>group_684_3 10 4 0 0 sg=10 px=0 gx=0
ATATCTTGTGGAAAGGACGAGGATCCGAAT
>group_684_4 10 4 0 0 sg=10 px=0 gx=0
TATCTTGTGGAAAGGACGAGGATCCGAATT
>group_684_5 10 4 0 0 sg=10 px=0 gx=0
ATTCGGATCCTCGTCCTTTCCACAAGATAT
>group_684_6 10 4 0 0 sg=10 px=0 gx=0
TCGGATCCTCGTCCTTTCCACAAGATATAT
>group_684_7 10 4 0 0 sg=10 px=0 gx=0
GAATTCGGATCCTCGTCCTTTCCACAAGAT
>group_684_8 10 4 0 0 sg=10 px=0 gx=0
AATTCGGATCCTCGTCCTTTCCACAAGATA
>group_684_9 10 4 0 0 sg=10 px=0 gx=0
TTCGGATCCTCGTCCTTTCCACAAGATATA
>group_685_0 6 2 0 0 sg=6 px=0 gx=0
CTTTCGTCTTCAAGAATTCGCGGCCGCCAG
>group_685_1 6 2 0 0 sg=6 px=0 gx=0
GGCGGCCGCGAATTCTTGAAGACGAAAGGG
>group_685_2 6 2 0 0 sg=6 px=0 gx=0
CTGGCGGCCGCGAATTCTTGAAGACGAAAG
>group_685_3 6 2 0 0 sg=6 px=0 gx=0
CCCTTTCGTCTTCAAGAATTCGCGGCCGCC
>group_685_4 6 2 0 0 sg=6 px=0 gx=0
CCTTTCGTCTTCAAGAATTCGCGGCCGCCA
>group_685_5 6 2 0 0 sg=6 px=0 gx=0
TGGCGGCCGCGAATTCTTGAAGACGAAAGG
>group_686_0 2 6 0 0 sg=2 px=0 gx=0
GGCGCCCTGAAAATACAGGTTTTCGGTCGT
>group_686_1 2 6 0 0 sg=2 px=0 gx=0
ACGACCGAAAACCTGTATTTTCAGGGCGCC
>group_688_0 2 10 0 0 sg=2 px=0 gx=0
TCTCTCATCCGCCAAAACAGCCAAGCTTGG
>group_688_1 2 10 0 0 sg=2 px=0 gx=0
CCAAGCTTGGCTGTTTTGGCGGATGAGAGA
>group_689_0 4 9 0 0 sg=4 px=0 gx=0
ATCGATGAATTGATCCGAAGTTCCTATTCT
>group_689_1 4 9 0 0 sg=4 px=0 gx=0
TCGATGAATTGATCCGAAGTTCCTATTCTC
>group_689_2 4 9 0 0 sg=4 px=0 gx=0
GAGAATAGGAACTTCGGATCAATTCATCGA
>group_689_3 4 9 0 0 sg=4 px=0 gx=0
AGAATAGGAACTTCGGATCAATTCATCGAT
>group_690_0 160 3 132 132 sg=28 px=0 gx=0
CTTGATCTGACCAACGACCGGTAGCGGAGC
>group_690_1 160 3 132 132 sg=28 px=0 gx=0
ATTAGCTTGATCTGACCAACGACCGGTAGC
>group_690_2 160 3 132 132 sg=28 px=0 gx=0
AGCTTGATCTGACCAACGACCGGTAGCGGA
>group_690_3 160 3 132 132 sg=28 px=0 gx=0
CGCTACCGGTCGTTGGTCAGATCAAGCTAA
>group_690_4 160 3 132 132 sg=28 px=0 gx=0
ATAGCTCCGCTACCGGTCGTTGGTCAGATC
>group_690_5 160 3 132 132 sg=28 px=0 gx=0
GAATTAGCTTGATCTGACCAACGACCGGTA
>group_690_6 160 3 132 132 sg=28 px=0 gx=0
GGATAGCTCCGCTACCGGTCGTTGGTCAGA
>group_690_7 160 3 132 132 sg=28 px=0 gx=0
AATTAGCTTGATCTGACCAACGACCGGTAG
>group_690_8 160 3 132 132 sg=28 px=0 gx=0
ATCTGACCAACGACCGGTAGCGGAGCTATC
>group_690_9 160 3 132 132 sg=28 px=0 gx=0
GCTTGATCTGACCAACGACCGGTAGCGGAG
>group_691_0 2 4 0 0 sg=2 px=0 gx=0
CATGCCGCTTCGCCTTCGCGCGCGAATTGC
>group_691_1 2 4 0 0 sg=2 px=0 gx=0
GCAATTCGCGCGCGAAGGCGAAGCGGCATG
>group_693_0 4 10 0 0 sg=4 px=0 gx=0
CTCTAGAGCGGCGGATTTGTCCTACTCAGG
>group_693_1 4 10 0 0 sg=4 px=0 gx=0
CCTGAGTAGGACAAATCCGCCGCTCTAGAG
>group_693_2 4 10 0 0 sg=4 px=0 gx=0
TCCTGAGTAGGACAAATCCGCCGCTCTAGA
>group_693_3 4 10 0 0 sg=4 px=0 gx=0
TCTAGAGCGGCGGATTTGTCCTACTCAGGA
>group_694_0 2 1 0 0 sg=2 px=0 gx=0
GTTCTTCTGAGCGGGACTCTGGGGTTCGGC
>group_694_1 2 1 0 0 sg=2 px=0 gx=0
GCCGAACCCCAGAGTCCCGCTCAGAAGAAC
>group_696_0 4 25 0 0 sg=4 px=0 gx=0
TCGAGCTCGCCCGGGGATCCTCTAGAGTCG
>group_696_1 4 25 0 0 sg=4 px=0 gx=0
TCGACTCTAGAGGATCCCCGGGCGAGCTCG
>group_696_2 4 25 0 0 sg=4 px=0 gx=0
CGAGCTCGCCCGGGGATCCTCTAGAGTCGA
>group_696_3 4 25 0 0 sg=4 px=0 gx=0
CGACTCTAGAGGATCCCCGGGCGAGCTCGA
>group_698_0 2 71 0 0 sg=2 px=0 gx=0
GGAAACAGCTATGACCATGATTACGAATTG
>group_698_1 2 71 0 0 sg=2 px=0 gx=0
CAATTCGTAATCATGGTCATAGCTGTTTCC
>group_699_0 2 17 0 0 sg=2 px=0 gx=0
TTAAGATACATTGATGAGTTTGGACAAACC
>group_699_1 2 17 0 0 sg=2 px=0 gx=0
GGTTTGTCCAAACTCATCAATGTATCTTAA
>group_701_0 2 19 0 0 sg=2 px=0 gx=0
TCTAATTCCTAAAACCAAAATCCAGTGACC
>group_701_1 2 19 0 0 sg=2 px=0 gx=0
GGTCACTGGATTTTGGTTTTAGGAATTAGA
>group_702_0 6 3 0 0 sg=6 px=0 gx=0
ACAAGCTTATAACTTCGTATAGCATACATT
>group_702_1 6 3 0 0 sg=6 px=0 gx=0
CAAGCTTATAACTTCGTATAGCATACATTA
>group_702_2 6 3 0 0 sg=6 px=0 gx=0
ATGTATGCTATACGAAGTTATAAGCTTGTC
>group_702_3 6 3 0 0 sg=6 px=0 gx=0
AATGTATGCTATACGAAGTTATAAGCTTGT
>group_702_4 6 3 0 0 sg=6 px=0 gx=0
GACAAGCTTATAACTTCGTATAGCATACAT
>group_702_5 6 3 0 0 sg=6 px=0 gx=0
TAATGTATGCTATACGAAGTTATAAGCTTG
>group_703_0 2 14 0 0 sg=2 px=0 gx=0
GTCGTATTAATTTCGCGGGATCGAGATCCT
>group_703_1 2 14 0 0 sg=2 px=0 gx=0
AGGATCTCGATCCCGCGAAATTAATACGAC
>group_705_0 42 1 0 0 sg=42 px=0 gx=0
GCCGCTTTGGTCGGATCCTCTACGCCGGAC
>group_705_1 42 1 0 0 sg=42 px=0 gx=0
GGATCCGACCAAAGCGGCCATCGTGCCTCC
>group_705_2 42 1 0 0 sg=42 px=0 gx=0
TTTGGTCGGATCCTCTACGCCGGACGCATC
>group_705_3 42 1 0 0 sg=42 px=0 gx=0
GGCGTAGAGGATCCGACCAAAGCGGCCATC
>group_705_4 42 1 0 0 sg=42 px=0 gx=0
GCGTCCGGCGTAGAGGATCCGACCAAAGCG
>group_705_5 42 1 0 0 sg=42 px=0 gx=0
TGCGTCCGGCGTAGAGGATCCGACCAAAGC
>group_705_6 42 1 0 0 sg=42 px=0 gx=0
TGGTCGGATCCTCTACGCCGGACGCATCGT
>group_705_7 42 1 0 0 sg=42 px=0 gx=0
GAGGATCCGACCAAAGCGGCCATCGTGCCT
>group_705_8 42 1 0 0 sg=42 px=0 gx=0
CGATGGCCGCTTTGGTCGGATCCTCTACGC
>group_705_9 42 1 0 0 sg=42 px=0 gx=0
ACGATGCGTCCGGCGTAGAGGATCCGACCA
>group_706_0 94 1 0 0 sg=94 px=0 gx=0
AGAAGGAGATATAGATATCGAATTCCTGCC
>group_706_1 94 1 0 0 sg=94 px=0 gx=0
GAAGGAGATATAGATATCGAATTCCTGCCC
>group_706_2 94 1 0 0 sg=94 px=0 gx=0
ATTTTGTTTAACTTTAAGAAGGAGATATAG
>group_706_3 94 1 0 0 sg=94 px=0 gx=0
AATTCCTGCCCGGGCGTTGTAATCATAGTC
>group_706_4 94 1 0 0 sg=94 px=0 gx=0
TATGATTACAACGCCCGGGCAGGAATTCGA
>group_706_5 94 1 0 0 sg=94 px=0 gx=0
ACTATGATTACAACGCCCGGGCAGGAATTC
>group_706_6 94 1 0 0 sg=94 px=0 gx=0
ATTGATTATGACTATGATTACAACGCCCGG
>group_706_7 94 1 0 0 sg=94 px=0 gx=0
CGGGCAGGAATTCGATATCTATATCTCCTT
>group_706_8 94 1 0 0 sg=94 px=0 gx=0
TAAGAAGGAGATATAGATATCGAATTCCTG
>group_706_9 94 1 0 0 sg=94 px=0 gx=0
GAATTCCTGCCCGGGCGTTGTAATCATAGT
>group_707_0 36 5 0 0 sg=36 px=0 gx=0
GCCAAGCTTGGCTGCAGGTCAGTCCCTTAT
>group_707_1 36 5 0 0 sg=36 px=0 gx=0
ACGCCAAGCTTGGCTGCAGGTCAGTCCCTT
>group_707_2 36 5 0 0 sg=36 px=0 gx=0
TGATTACGCCAAGCTTGGCTGCAGGTCAGT
>group_707_3 36 5 0 0 sg=36 px=0 gx=0
GGACTGACCTGCAGCCAAGCTTGGCGTAAT
>group_707_4 36 5 0 0 sg=36 px=0 gx=0
AGGGACTGACCTGCAGCCAAGCTTGGCGTA
>group_707_5 36 5 0 0 sg=36 px=0 gx=0
GGGACTGACCTGCAGCCAAGCTTGGCGTAA
>group_707_6 36 5 0 0 sg=36 px=0 gx=0
GGCTACAGCCTCGGGAATTGCTGCAGGTCG
>group_707_7 36 5 0 0 sg=36 px=0 gx=0
GCTACAGCCTCGGGAATTGCTGCAGGTCGA
>group_707_8 36 5 0 0 sg=36 px=0 gx=0
ACCTGCAGCAATTCCCGAGGCTGTAGCCGA
>group_707_9 36 5 0 0 sg=36 px=0 gx=0
CATGATTACGCCAAGCTTGGCTGCAGGTCA
>group_708_0 60 1 0 0 sg=60 px=0 gx=0
GCGTTAACTAGTTTAAAGCTTGAGCTCTAG
>group_708_1 60 1 0 0 sg=60 px=0 gx=0
CCTCGGCACGCGTTAACTAGTTTAAAGCTT
>group_708_2 60 1 0 0 sg=60 px=0 gx=0
GGCACGCGTTAACTAGTTTAAAGCTTGAGC
>group_708_3 60 1 0 0 sg=60 px=0 gx=0
TGCGAATTCAGATCTAGAGCTCAAGCTTTA
>group_708_4 60 1 0 0 sg=60 px=0 gx=0
CGAATTCAGATCTAGAGCTCAAGCTTTAAA
>group_708_5 60 1 0 0 sg=60 px=0 gx=0
TGCGCATGCGAATTCAGATCTAGAGCTCAA
>group_708_6 60 1 0 0 sg=60 px=0 gx=0
CGGCACGCGTTAACTAGTTTAAAGCTTGAG
>group_708_7 60 1 0 0 sg=60 px=0 gx=0
TCAAGCTTTAAACTAGTTAACGCGTGCCGA
>group_708_8 60 1 0 0 sg=60 px=0 gx=0
AGCTCAAGCTTTAAACTAGTTAACGCGTGC
>group_708_9 60 1 0 0 sg=60 px=0 gx=0
GCACGCGTTAACTAGTTTAAAGCTTGAGCT
>group_709_0 124 0 0 30 sg=94 px=0 gx=30
CTAGTGGATCCAAGCTTATCGATAGGCCTA
>group_709_1 124 0 0 30 sg=94 px=0 gx=30
CTAGGCCTATCGATAAGCTTGGATCCACTA
>group_709_2 124 0 0 30 sg=94 px=0 gx=30
TCTAGAGCGGCCGCCACCGCGGTGGCGCCT
>group_709_3 124 0 0 30 sg=94 px=0 gx=30
TAGAACTAGTGGATCCAAGCTTATCGATAG
>group_709_4 124 0 0 30 sg=94 px=0 gx=30
TGGCAAGCTAGCTGCAGTAACGCCATTTTG
>group_709_5 124 0 0 30 sg=94 px=0 gx=30
CTAGAACTAGTGGATCCAAGCTTATCGATA
>group_709_6 124 0 0 30 sg=94 px=0 gx=30
TTCTCTAGGCGCCACCGCGGTGGCGGCCGC
>group_709_7 124 0 0 30 sg=94 px=0 gx=30
AGTTCTAGAGCGGCCGCCACCGCGGTGGCG
>group_709_8 124 0 0 30 sg=94 px=0 gx=30
AGTGGATCCAAGCTTATCGATAGGCCTAGG
>group_709_9 124 0 0 30 sg=94 px=0 gx=30
CGATAAGCTTGGATCCACTAGTTCTAGAGC
>group_710_0 2692 0 0 0 sg=2692 px=0 gx=0
TCCATGGGGGCATCTGTCAATGTCAGACAT
>group_710_1 2692 0 0 0 sg=2692 px=0 gx=0
GGCATCAAATGCCTCGCTCAATTTCGTTTC
>group_710_2 2692 0 0 0 sg=2692 px=0 gx=0
TGCTCATGAACTTGAGCGATTTTCGGATAC
>group_710_3 2692 0 0 0 sg=2692 px=0 gx=0
TACAGAGGCGCTTTGAGACCGCATTCGCTT
>group_710_4 2692 0 0 0 sg=2692 px=0 gx=0
AGTCCAGCTTTTGAGGCTGTAAAAGTGTTC
>group_710_5 2692 0 0 0 sg=2692 px=0 gx=0
ACGTGACTCGTATATGGCGGGCGTAGTAGA
>group_710_6 2692 0 0 0 sg=2692 px=0 gx=0
CCGAGCCGTTTCTAGCTCCCCCCATTTTGC
>group_710_7 2692 0 0 0 sg=2692 px=0 gx=0
TAATTGAGGGCGCCCGAATTGTCGGCATTG
>group_710_8 2692 0 0 0 sg=2692 px=0 gx=0
GCGAATGCGGTCTCAAAGCGCCTCTGTAGA
>group_710_9 2692 0 0 0 sg=2692 px=0 gx=0
GCAGGTTATGCTCCCTCATTTTCATTTCCG
>group_711_0 6874 1 0 796 sg=6078 px=0 gx=796
CAGCCTCAACGTCGTAAGCTCAAGCGATCC
>group_711_1 6874 1 0 796 sg=6078 px=0 gx=796
CAGTGACACAAGATAACCAAGACACCTCCC
>group_711_2 6874 1 0 796 sg=6078 px=0 gx=796
CTCAAGTGATCCAGCCTCAGCCTCCCAAAG
>group_711_3 6874 1 0 796 sg=6078 px=0 gx=796
TGCTGTGCTGCCAACCAACTGGCATGTGGA
>group_711_4 6874 1 0 796 sg=6078 px=0 gx=796
AGTTAGGCACAGTAGAGACTAAAAAAATTG
>group_711_5 6874 1 0 796 sg=6078 px=0 gx=796
TGTCAGGGTGCAATGTGATAAACCCCCTGT
>group_711_6 6874 1 0 796 sg=6078 px=0 gx=796
ATCAGATATTCCAATCTTTTCCTTTATTTA
>group_711_7 6874 1 0 796 sg=6078 px=0 gx=796
GCAGAGATTGCAGTAAGCTGAGATCGCAGC
>group_711_8 6874 1 0 796 sg=6078 px=0 gx=796
GATGCGCAGGTGTGCTTGCACCTCCGACAT
>group_711_9 6874 1 0 796 sg=6078 px=0 gx=796
GGCGCAAAAGGACACCTTCGACTCCCTACG
>group_713_0 96 1 0 0 sg=96 px=0 gx=0
AATCCAATTCACTGGCCGTCGTTTTACAAC
>group_713_1 96 1 0 0 sg=96 px=0 gx=0
GATCCCCGGGTACCGAGCTCGAATTCGTAT
>group_713_2 96 1 0 0 sg=96 px=0 gx=0
GGTGACACTATAGAATACGAATTCGAGCTC
>group_713_3 96 1 0 0 sg=96 px=0 gx=0
ACGACGGCCAGTGAATTGGATTTAGGTGAC
>group_713_4 96 1 0 0 sg=96 px=0 gx=0
CGAGCTCGAATTCGTATTCTATAGTGTCAC
>group_713_5 96 1 0 0 sg=96 px=0 gx=0
ACCTAAATCCAATTCACTGGCCGTCGTTTT
>group_713_6 96 1 0 0 sg=96 px=0 gx=0
GAATACGAATTCGAGCTCGGTACCCGGGGA
>group_713_7 96 1 0 0 sg=96 px=0 gx=0
TACCGAGCTCGAATTCGTATTCTATAGTGT
>group_713_8 96 1 0 0 sg=96 px=0 gx=0
ACTATAGAATACGAATTCGAGCTCGGTACC
>group_713_9 96 1 0 0 sg=96 px=0 gx=0
TTGGATTTAGGTGACACTATAGAATACGAA
>group_714_0 558 1 0 0 sg=558 px=0 gx=0
CGCTGTTAGCGGGCCATTAAGTTCTGTCTC
>group_714_1 558 1 0 0 sg=558 px=0 gx=0
ACCGGTGATGGTGATGATGATGCGTGGTGG
>group_714_2 558 1 0 0 sg=558 px=0 gx=0
GCGCGCCATTGTGTTGGTACCCACCACCAT
>group_714_3 558 1 0 0 sg=558 px=0 gx=0
GACGCGCCGAGACAGAACTTAATGGCCCGC
>group_714_4 558 1 0 0 sg=558 px=0 gx=0
CCCCTTTCGCCAGCTGGCGTAAAGCGAAGA
>group_714_5 558 1 0 0 sg=558 px=0 gx=0
CGGGCCATTAAGTTCTGTCTCGGCGCGTCT
>group_714_6 558 1 0 0 sg=558 px=0 gx=0
GATCTGCCATAACATGTCATCATAGCTGTT
>group_714_7 558 1 0 0 sg=558 px=0 gx=0
GGTGGTGGTGATGCGTGATGATGATGGTGG
>group_714_8 558 1 0 0 sg=558 px=0 gx=0
GTCGACCCGGGAATTCCGGACCGGTACCGG
>group_714_9 558 1 0 0 sg=558 px=0 gx=0
TATAGGGAGACAATTGTGAGCGGACAACAA
>group_715_0 532 0 0 2 sg=530 px=0 gx=2
CCGAGCTCGAATTCCCCAGATCTAAAGTTT
>group_715_1 532 0 0 2 sg=530 px=0 gx=2
GTCCGCTCCCTTCTCTGACGCCGTCCACGC
>group_715_2 532 0 0 2 sg=530 px=0 gx=2
GACTCTAGCTAGCAGGAACCGAGCGTCCGA
>group_715_3 532 0 0 2 sg=530 px=0 gx=2
GATCAGCCCCGCAAAAGCGGCCTTTGACTC
>group_715_4 532 0 0 2 sg=530 px=0 gx=2
CGGATCGGGGATCTGGGCTGAGGGAGCCGA
>group_715_5 532 0 0 2 sg=530 px=0 gx=2
TCGACAGACGTAGATCAGGCTTCCCGGGTG
>group_715_6 532 0 0 2 sg=530 px=0 gx=2
GCTCGAATTTTCGCGCTCGCGCGACTGACG
>group_715_7 532 0 0 2 sg=530 px=0 gx=2
GTAGATCAGGCTTCCCGGGTGTCTCGCTAC
>group_715_8 532 0 0 2 sg=530 px=0 gx=2
ACCCGGGAAGCCTGATCTACGTCTGTCGAG
>group_715_9 532 0 0 2 sg=530 px=0 gx=2
CCAGATCTAAAGTTTTGTCGTCTTTCCAGA
>group_716_0 60 1 0 0 sg=60 px=0 gx=0
AACCGGAACACGGCGGCATCAGAGCAGCCG
>group_716_1 60 1 0 0 sg=60 px=0 gx=0
TCGGCTGCTCTGATGCCGCCGTGTTCCGGT
>group_716_2 60 1 0 0 sg=60 px=0 gx=0
TGACAACCGGAACACGGCGGCATCAGAGCA
>group_716_3 60 1 0 0 sg=60 px=0 gx=0
ATGCCGCCGTGTTCCGGTTGTCAGCGCAGG
>group_716_4 60 1 0 0 sg=60 px=0 gx=0
GCGCTGACAACCGGAACACGGCGGCATCAG
>group_716_5 60 1 0 0 sg=60 px=0 gx=0
GTTGTCAGCGCAGGGGCGCCCGGTTCTTTT
>group_716_6 60 1 0 0 sg=60 px=0 gx=0
TGCTCTGATGCCGCCGTGTTCCGGTTGTCA
>group_716_7 60 1 0 0 sg=60 px=0 gx=0
TGCGCTGACAACCGGAACACGGCGGCATCA
>group_716_8 60 1 0 0 sg=60 px=0 gx=0
CTGCGCTGACAACCGGAACACGGCGGCATC
>group_716_9 60 1 0 0 sg=60 px=0 gx=0
CGGTTGTCAGCGCAGGGGCGCCCGGTTCTT
>group_717_0 102 1 0 0 sg=102 px=0 gx=0
TAATGTCATGATAATAATGGTTTCTTAGCT
>group_717_1 102 1 0 0 sg=102 px=0 gx=0
ACGTAGCCCAGCGCGTCGGCCGGTCGACCC
>group_717_2 102 1 0 0 sg=102 px=0 gx=0
ACCGGCCGACGCGCTGGGCTACGTCTTGCT
>group_717_3 102 1 0 0 sg=102 px=0 gx=0
TAATGGTTTCTTAGCTCTAGAAATATTTTA
>group_717_4 102 1 0 0 sg=102 px=0 gx=0
TAGCCCAGCGCGTCGGCCGGTCGACCCATG
>group_717_5 102 1 0 0 sg=102 px=0 gx=0
GGTCGACCGGCCGACGCGCTGGGCTACGTC
>group_717_6 102 1 0 0 sg=102 px=0 gx=0
AATCAGATAAAATATTTCTAGAGCTAAGAA
>group_717_7 102 1 0 0 sg=102 px=0 gx=0
AGACGTAGCCCAGCGCGTCGGCCGGTCGAC
>group_717_8 102 1 0 0 sg=102 px=0 gx=0
CCAGCGCGTCGGCCGGTCGACCCATGGATC
>group_717_9 102 1 0 0 sg=102 px=0 gx=0
TTATTAATCAGATAAAATATTTCTAGAGCT
>group_718_0 54 1 0 0 sg=54 px=0 gx=0
ATCGAGGGTAGGGTCGACCATGGAATTCGG
>group_718_1 54 1 0 0 sg=54 px=0 gx=0
CGAATTCCATGGTCGACCCTACCCTCGATT
>group_718_2 54 1 0 0 sg=54 px=0 gx=0
AGATCTGGTACCGAATTCCATGGTCGACCC
>group_718_3 54 1 0 0 sg=54 px=0 gx=0
CTGCAATCGAGGGTAGGGTCGACCATGGAA
>group_718_4 54 1 0 0 sg=54 px=0 gx=0
GTACCGAATTCCATGGTCGACCCTACCCTC
>group_718_5 54 1 0 0 sg=54 px=0 gx=0
GGTAGGGTCGACCATGGAATTCGGTACCAG
>group_718_6 54 1 0 0 sg=54 px=0 gx=0
CCGAATTCCATGGTCGACCCTACCCTCGAT
>group_718_7 54 1 0 0 sg=54 px=0 gx=0
AGGGTCGACCATGGAATTCGGTACCAGATC
>group_718_8 54 1 0 0 sg=54 px=0 gx=0
GTAGGGTCGACCATGGAATTCGGTACCAGA
>group_718_9 54 1 0 0 sg=54 px=0 gx=0
GATCTGGTACCGAATTCCATGGTCGACCCT
>group_719_0 198 1 0 0 sg=198 px=0 gx=0
CGAGAAAGGAAGGGAAGAAAGCGAAAGGAC
>group_719_1 198 1 0 0 sg=198 px=0 gx=0
CTATAGGGAGCTCGTCGACGAATTCCAGTC
>group_719_2 198 1 0 0 sg=198 px=0 gx=0
ATTCGTCGACGAGCTCCCTATAGTGAGTCG
>group_719_3 198 1 0 0 sg=198 px=0 gx=0
AGTCTAGAGCAAAGCTTACTAGTGATGCAT
>group_719_4 198 1 0 0 sg=198 px=0 gx=0
GCAAAGCTTACTAGTGATGCATATTCTATA
>group_719_5 198 1 0 0 sg=198 px=0 gx=0
CAGTCTAGAGCAAAGCTTACTAGTGATGCA
>group_719_6 198 1 0 0 sg=198 px=0 gx=0
CCAAATTCGTAATCATGTCATAGCTGTTTC
>group_719_7 198 1 0 0 sg=198 px=0 gx=0
GAATTCCAGTCTAGAGCAAAGCTTACTAGT
>group_719_8 198 1 0 0 sg=198 px=0 gx=0
GAGCTCGTCGACGAATTCCAGTCTAGAGCA
>group_719_9 198 1 0 0 sg=198 px=0 gx=0
TAGAATATGCATCACTAGTAAGCTTTGCTC
>group_720_0 64 0 0 0 sg=64 px=0 gx=0
TCACCATGGTGGCGACCGGTGGATCCCGGG
>group_720_1 64 0 0 0 sg=64 px=0 gx=0
GCCCGGGATCCACCGGTCGCCACCATGGTG
>group_720_2 64 0 0 0 sg=64 px=0 gx=0
CCGGGATCCACCGGTCGCCACCATGGTGAG
>group_720_3 64 0 0 0 sg=64 px=0 gx=0
AATGTGTAGATGCGCGGCCGCGACTCTAGA
>group_720_4 64 0 0 0 sg=64 px=0 gx=0
TATGATCTAGAGTCGCGGCCGCGCATCTAC
>group_720_5 64 0 0 0 sg=64 px=0 gx=0
GTGTAGATGCGCGGCCGCGACTCTAGATCA
>group_720_6 64 0 0 0 sg=64 px=0 gx=0
AGAGTCGCGGCCGCGCATCTACACATTGAT
>group_720_7 64 0 0 0 sg=64 px=0 gx=0
TGCGCGGCCGCGACTCTAGATCATAATCAG
>group_720_8 64 0 0 0 sg=64 px=0 gx=0
ACCATGGTGGCGACCGGTGGATCCCGGGCC
>group_720_9 64 0 0 0 sg=64 px=0 gx=0
ATCTAGAGTCGCGGCCGCGCATCTACACAT
>group_721_0 3146 1 0 1262 sg=1884 px=0 gx=1262
AGGCGAGTTATAGCTTCAGGGTACTCCATC
>group_721_1 3146 1 0 1262 sg=1884 px=0 gx=1262
GCCGCTGGAGCTGATCTGACTCAGCAGAGC
>group_721_2 3146 1 0 1262 sg=1884 px=0 gx=1262
GAAGTCTTCATCTCCGGAGAGACCATTGGG
>group_721_3 3146 1 0 1262 sg=1884 px=0 gx=1262
CATGGTGTTTCCTTCTGGGCAGATCTCAAA
>group_721_4 3146 1 0 1262 sg=1884 px=0 gx=1262
TGAAGAGGCTTTTTTGGAGGAGATCTCGAG
>group_721_5 3146 1 0 1262 sg=1884 px=0 gx=1262
TTCACAGACCTGGCATCTGTGGACAACTCA
>group_721_6 3146 1 0 1262 sg=1884 px=0 gx=1262
TTAGGGCCCATACATGGGCCGCCTTCATAG
>group_721_7 3146 1 0 1262 sg=1884 px=0 gx=1262
TAGTTAAGCCAAGATCTGTCGAGCCATGTG
>group_721_8 3146 1 0 1262 sg=1884 px=0 gx=1262
TGCTGAAACTCTGAGTTGTCCACAGATGCC
>group_721_9 3146 1 0 1262 sg=1884 px=0 gx=1262
AACGACAATATGTCCATATGGAGGCACCGG
>group_722_0 46 1 0 0 sg=46 px=0 gx=0
AATTCCGGGGGGATCTCAATCTGGCGGCTG
>group_722_1 46 1 0 0 sg=46 px=0 gx=0
ACCAGCCGCCAGATTGAGATCCCCCCGGAA
>group_722_2 46 1 0 0 sg=46 px=0 gx=0
GGGCGAGCTCGAATTCCGGGGGGATCTCAA
>group_722_3 46 1 0 0 sg=46 px=0 gx=0
GCCGCCAGATTGAGATCCCCCCGGAATTCG
>group_722_4 46 1 0 0 sg=46 px=0 gx=0
AGATCCCCCCGGAATTCGAGCTCGCCCGGG
>group_722_5 46 1 0 0 sg=46 px=0 gx=0
TCCCCCCGGAATTCGAGCTCGCCCGGGGAT
>group_722_6 46 1 0 0 sg=46 px=0 gx=0
GATCCCCCCGGAATTCGAGCTCGCCCGGGG
>group_722_7 46 1 0 0 sg=46 px=0 gx=0
TCCGGGGGGATCTCAATCTGGCGGCTGGTG
>group_722_8 46 1 0 0 sg=46 px=0 gx=0
CGAGCTCGAATTCCGGGGGGATCTCAATCT
>group_722_9 46 1 0 0 sg=46 px=0 gx=0
TCGAATTCCGGGGGGATCTCAATCTGGCGG
>group_723_0 14748 1 0 5782 sg=8966 px=0 gx=5782
AACAACAGATATGGGCCGGGCTATCAATTA
>group_723_1 14748 1 0 5782 sg=8966 px=0 gx=5782
AATTGGCCAAAGACCTATCGCACGTTTTAA
>group_723_2 14748 1 0 5782 sg=8966 px=0 gx=5782
TTAATAAATATATCACAGTAAAGTTTTGCA
>group_723_3 14748 1 0 5782 sg=8966 px=0 gx=5782
GTGTCACCGGTCGTCGAGATCCCCGCCGCG
>group_723_4 14748 1 0 5782 sg=8966 px=0 gx=5782
CAACAAGTACACTGCGCCGTTGGCATTTGT
>group_723_5 14748 1 0 5782 sg=8966 px=0 gx=5782
CTACATTCTCATTCCATACATTATACTAAG
>group_723_6 14748 1 0 5782 sg=8966 px=0 gx=5782
GCGTATTATTAAAAAAAAAAAACACTCAAA
>group_723_7 14748 1 0 5782 sg=8966 px=0 gx=5782
CACTCGACGTGCTTTCACTAGATTCTGTAC
>group_723_8 14748 1 0 5782 sg=8966 px=0 gx=5782
TCCTAGCGTAACTGTCTCAAACGGTGTACG
>group_723_9 14748 1 0 5782 sg=8966 px=0 gx=5782
AATCTAGTGAAAGCACGTCGAGTGAAATTC
>group_724_0 86 0 0 0 sg=86 px=0 gx=0
CGTACGACTGCGCGCTCGCAGATCTGCGCG
>group_724_1 86 0 0 0 sg=86 px=0 gx=0
AGATCTTGGGTCCGCGTCCTTCATGTGTCG
>group_724_2 86 0 0 0 sg=86 px=0 gx=0
GGTCCGCGTCCTTCATGTGTCGCGCAGATC
>group_724_3 86 0 0 0 sg=86 px=0 gx=0
ATGTGTCGCGCAGATCTGCGAGCGCGCAGT
>group_724_4 86 0 0 0 sg=86 px=0 gx=0
GTCCTTCATGTGTCGCGCAGATCTGCGAGC
>group_724_5 86 0 0 0 sg=86 px=0 gx=0
GTGTCGCGCAGATCTGCGAGCGCGCAGTCG
>group_724_6 86 0 0 0 sg=86 px=0 gx=0
GCGTCCTTCATGTGTCGCGCAGATCTGCGA
>group_724_7 86 0 0 0 sg=86 px=0 gx=0
ATCTGCGAGCGCGCAGTCGTACGTGCATTA
>group_724_8 86 0 0 0 sg=86 px=0 gx=0
GCACGTACGACTGCGCGCTCGCAGATCTGC
>group_724_9 86 0 0 0 sg=86 px=0 gx=0
TTCATGTGTCGCGCAGATCTGCGAGCGCGC
>group_726_0 1286 1 0 1158 sg=128 px=0 gx=1158
TACATATGAAAAAGATTTGGCTGGCGCTGG
>group_726_1 1286 1 0 1158 sg=128 px=0 gx=1158
ACAGTGAAATACTTAAGCGAGAAAAAAGGA
>group_726_2 1286 1 0 1158 sg=128 px=0 gx=1158
TTAAGCGAGAAAAAAGGATCAACTAGTGGT
>group_726_3 1286 1 0 1158 sg=128 px=0 gx=1158
AAATACTTAAGCGAGAAAAAAGGATCAACT
>group_726_4 1286 1 0 1158 sg=128 px=0 gx=1158
TTGATCCTTTTTTCTCGCTTAAGTATTTCA
>group_726_5 1286 1 0 1158 sg=128 px=0 gx=1158
TCTTTTTCATATGTATATCTCCTTCTTAAA
>group_726_6 1286 1 0 1158 sg=128 px=0 gx=1158
CAGCGCCAGCCAAATCTTTTTCATATGTAT
>group_726_7 1286 1 0 1158 sg=128 px=0 gx=1158
CTAGTTGATCCTTTTTTCTCGCTTAAGTAT
>group_726_8 1286 1 0 1158 sg=128 px=0 gx=1158
AAGGAGATATACATATGAAAAAGATTTGGC
>group_726_9 1286 1 0 1158 sg=128 px=0 gx=1158
TGATCCTTTTTTCTCGCTTAAGTATTTCAC
>group_727_0 72 0 0 0 sg=72 px=0 gx=0
CCGGGATCCTCGAGTACGATACAAACTTAA
>group_727_1 72 0 0 0 sg=72 px=0 gx=0
GTACTCGAGGATCCCGGGTACCGAGCTCTA
>group_727_2 72 0 0 0 sg=72 px=0 gx=0
ACTCGAGGATCCCGGGTACCGAGCTCTAAA
>group_727_3 72 0 0 0 sg=72 px=0 gx=0
CTCGGTACCCGGGATCCTCGAGTACGATAC
>group_727_4 72 0 0 0 sg=72 px=0 gx=0
CGTACTCGAGGATCCCGGGTACCGAGCTCT
>group_727_5 72 0 0 0 sg=72 px=0 gx=0
CGTTAAGTTTGTATCGTACTCGAGGATCCC
>group_727_6 72 0 0 0 sg=72 px=0 gx=0
TTATTTATTTAGAGCTCGGTACCCGGGATC
>group_727_7 72 0 0 0 sg=72 px=0 gx=0
TTAAGTTTGTATCGTACTCGAGGATCCCGG
>group_727_8 72 0 0 0 sg=72 px=0 gx=0
TCGAGGATCCCGGGTACCGAGCTCTAAATA
>group_727_9 72 0 0 0 sg=72 px=0 gx=0
TTTGTATCGTACTCGAGGATCCCGGGTACC
>group_728_0 74 0 0 0 sg=74 px=0 gx=0
TGTCGTCGTCATCACCAGAACCAGATCCAC
>group_728_1 74 0 0 0 sg=74 px=0 gx=0
TGGATCTGGTTCTGGTGATGACGACGACAA
>group_728_2 74 0 0 0 sg=74 px=0 gx=0
TCATCACCAGAACCAGATCCACGCGGAACC
>group_728_3 74 0 0 0 sg=74 px=0 gx=0
TCTGGTTCCGCGTGGATCTGGTTCTGGTGA
>group_728_4 74 0 0 0 sg=74 px=0 gx=0
AGAACCAGATCCACGCGGAACCAGAAGTGC
>group_728_5 74 0 0 0 sg=74 px=0 gx=0
TCCCTTGTCGTCGTCATCACCAGAACCAGA
>group_728_6 74 0 0 0 sg=74 px=0 gx=0
TTCTGGTTCCGCGTGGATCTGGTTCTGGTG
>group_728_7 74 0 0 0 sg=74 px=0 gx=0
CCAGATCCACGCGGAACCAGAAGTGCCCCG
>group_728_8 74 0 0 0 sg=74 px=0 gx=0
CTCTTCCCTTGTCGTCGTCATCACCAGAAC
>group_728_9 74 0 0 0 sg=74 px=0 gx=0
CCTTGTCGTCGTCATCACCAGAACCAGATC
>group_729_0 178 1 0 0 sg=178 px=0 gx=0
CCAAGCTGGCTAGTTAAGCTTGGTACTCAA
>group_729_1 178 1 0 0 sg=178 px=0 gx=0
AGTGGTTCGATCTAGAATGGCTAGCAAAGG
>group_729_2 178 1 0 0 sg=178 px=0 gx=0
TAGTTAAGCTTGGTACTCAAACAAGTTTGT
>group_729_3 178 1 0 0 sg=178 px=0 gx=0
TTGAGTACCAAGCTTAACTAGCCAGCTTGG
>group_729_4 178 1 0 0 sg=178 px=0 gx=0
TGTACAAACTTGTTTGAGTACCAAGCTTAA
>group_729_5 178 1 0 0 sg=178 px=0 gx=0
TTTTTGTACAAACTTGTTTGAGTACCAAGC
>group_729_6 178 1 0 0 sg=178 px=0 gx=0
CGATCTAGAATGGCTAGCAAAGGAGAAGAA
>group_729_7 178 1 0 0 sg=178 px=0 gx=0
CGAGGCTGATCAGCGGGTTTAATTCATTAT
>group_729_8 178 1 0 0 sg=178 px=0 gx=0
GATCTAGAATGGCTAGCAAAGGAGAAGAAC
>group_729_9 178 1 0 0 sg=178 px=0 gx=0
TGGTACTCAAACAAGTTTGTACAAAAAAGC
>group_730_0 318 1 0 0 sg=318 px=0 gx=0
TTGATTACTATTAATAAGGGTGAATTCTAC
>group_730_1 318 1 0 0 sg=318 px=0 gx=0
TGATTACTATTAATAAGGGTGAATTCTACG
>group_730_2 318 1 0 0 sg=318 px=0 gx=0
AGATCGGGATCCACCGGATCTAGATAACTG
>group_730_3 318 1 0 0 sg=318 px=0 gx=0
CCGATCTTTACAATTTGGACTTTCCGCCCT
>group_730_4 318 1 0 0 sg=318 px=0 gx=0
AGTGAACCGTCAGATCCGCTAGCGGGGTAC
>group_730_5 318 1 0 0 sg=318 px=0 gx=0
CCTCACGACCAACTTCTGCAGTACCCCGCT
>group_730_6 318 1 0 0 sg=318 px=0 gx=0
CAACTTCTGCAGTACCCCGCTAGCGGATCT
>group_730_7 318 1 0 0 sg=318 px=0 gx=0
GCGTAGAATTCACCCTTATTAATAGTAATC
>group_730_8 318 1 0 0 sg=318 px=0 gx=0
TGCCAAGCTTGGTACCGAGCTCGGATCCAT
>group_730_9 318 1 0 0 sg=318 px=0 gx=0
ATCCGCTAGCGGGGTACTGCAGAAGTTGGT
>group_731_0 92 1 0 0 sg=92 px=0 gx=0
TAAAGGGAACAAAAGCTGGAAATAGTACAT
>group_731_1 92 1 0 0 sg=92 px=0 gx=0
CACTAAAGGGAACAAAAGCTGGAAATAGTA
>group_731_2 92 1 0 0 sg=92 px=0 gx=0
GGGATCGCTAGTTAGTTAGGATCCCCCGGG
>group_731_3 92 1 0 0 sg=92 px=0 gx=0
TGTACTATTTCCAGCTTTTGTTCCCTTTAG
>group_731_4 92 1 0 0 sg=92 px=0 gx=0
TTCCTGCAGCCCGGGGGATCCTAACTAACT
>group_731_5 92 1 0 0 sg=92 px=0 gx=0
TAGTTAGTTAGGATCCCCCGGGCTGCAGGA
>group_731_6 92 1 0 0 sg=92 px=0 gx=0
ATCCATTATGTACTATTTCCAGCTTTTGTT
>group_731_7 92 1 0 0 sg=92 px=0 gx=0
TATTTCCAGCTTTTGTTCCCTTTAGTGAGG
>group_731_8 92 1 0 0 sg=92 px=0 gx=0
GGAAATCCATTATGTACTATTTCCAGCTTT
>group_731_9 92 1 0 0 sg=92 px=0 gx=0
AGGAAATCCATTATGTACTATTTCCAGCTT
>group_732_0 4 0 0 0 sg=4 px=0 gx=0
GATCCCCGGGTACCGAGCTCGAATTAGTCT
>group_732_1 4 0 0 0 sg=4 px=0 gx=0
CAGACTAATTCGAGCTCGGTACCCGGGGAT
>group_732_2 4 0 0 0 sg=4 px=0 gx=0
ATCCCCGGGTACCGAGCTCGAATTAGTCTG
>group_732_3 4 0 0 0 sg=4 px=0 gx=0
AGACTAATTCGAGCTCGGTACCCGGGGATC
>group_733_0 9434 1 0 7240 sg=2194 px=0 gx=7240
GGTTCGGCATGCCGCAGGTATTGGGAACTG
>group_733_1 9434 1 0 7240 sg=2194 px=0 gx=7240
GGGCAGCGTAAGGCCGGAGCAGCGGTGACC
>group_733_2 9434 1 0 7240 sg=2194 px=0 gx=7240
ATCAATTCACCTTTGAGTTACTAGACTTTC
>group_733_3 9434 1 0 7240 sg=2194 px=0 gx=7240
TGAGACTGAGGTAATCTGGGCCAGGGCATT
>group_733_4 9434 1 0 7240 sg=2194 px=0 gx=7240
TTCTATCAGAAGTGTGGAAGTTCCTGGAGT
>group_733_5 9434 1 0 7240 sg=2194 px=0 gx=7240
CGATCTCCCAGTGTGTGCCAGGCCGATGCC
>group_733_6 9434 1 0 7240 sg=2194 px=0 gx=7240
CCGGGTCGGCGACACAGTGTGGGTCCGCCG
>group_733_7 9434 1 0 7240 sg=2194 px=0 gx=7240
TATTCATGGAGAAATATACAGAAGGCGCGG
>group_733_8 9434 1 0 7240 sg=2194 px=0 gx=7240
GAAAGTCTAGTAACTCAAAGGTGAATTGAT
>group_733_9 9434 1 0 7240 sg=2194 px=0 gx=7240
TGGGAAAGCTTCTATCCAGCCAGAAAAAGT
>group_734_0 438 0 0 0 sg=438 px=0 gx=0
AGAACTCATAAGACGAAGCTAAAATCCCTC
>group_734_1 438 0 0 0 sg=438 px=0 gx=0
GTATGACGGCCATGGGGACGTCACAGTATG
>group_734_2 438 0 0 0 sg=438 px=0 gx=0
TTATACCAGCAGAGTGTTTCCACGTGCATC
>group_734_3 438 0 0 0 sg=438 px=0 gx=0
GAAATTCCATCCAATGATTGAAGGGTAGTC
>group_734_4 438 0 0 0 sg=438 px=0 gx=0
CCCATGGCCGTCATACTGTGACGTCCCGCG
>group_734_5 438 0 0 0 sg=438 px=0 gx=0
CTGTGACGTCCCCATGGCCGTCATACTGTG
>group_734_6 438 0 0 0 sg=438 px=0 gx=0
CCTGTTGATCCCAGGGCTTAGATGCACGTG
>group_734_7 438 0 0 0 sg=438 px=0 gx=0
GTGCATCTAAGCCCTGGGATCAACAGGAAA
>group_734_8 438 0 0 0 sg=438 px=0 gx=0
AGCCCATGGCCGTCATACTGTGACGTCCCC
>group_734_9 438 0 0 0 sg=438 px=0 gx=0
GTGTTTCCACGTGCATCTAAGCCCTGGGAT
>group_735_0 762 1 0 406 sg=356 px=0 gx=406
CGAAGTCTATCAGAAGTTCGAATCGCTGGG
>group_735_1 762 1 0 406 sg=356 px=0 gx=406
TACGATATGAACATCGATGATAAGCTGTCA
>group_735_2 762 1 0 406 sg=356 px=0 gx=406
ATTTGGGACATTATCACCAAAAATAGATCT
>group_735_3 762 1 0 406 sg=356 px=0 gx=406
TTCTAGCCATATGTATATCTCCTTCTTAAA
>group_735_4 762 1 0 406 sg=356 px=0 gx=406
TATGAACATCGATGATAAGCTGTCAAACAT
>group_735_5 762 1 0 406 sg=356 px=0 gx=406
TTGACAGCTTATCATCGATGTTCATATCGT
>group_735_6 762 1 0 406 sg=356 px=0 gx=406
GTCTATCAGAAGTTCGAATCGCTGGGCCTC
>group_735_7 762 1 0 406 sg=356 px=0 gx=406
TCTAGAGTCGACCTGCAGCCCAAGCTTCAC
>group_735_8 762 1 0 406 sg=356 px=0 gx=406
TGGATCTTCCTATGGTGCACTCTCAGTACA
>group_735_9 762 1 0 406 sg=356 px=0 gx=406
CTATCAGAAGTTCGAATCGCTGGGCCTCGC
>group_736_0 9102 0 3966 3966 sg=5136 px=0 gx=0
TTCCGCTGCTGTGACAATCTTCGTGTAAAT
>group_736_1 9102 0 3966 3966 sg=5136 px=0 gx=0
ACAGGGCCATTTTGCGATTTGCTGGCAACC
>group_736_2 9102 0 3966 3966 sg=5136 px=0 gx=0
CCACGAAGGTCGATTTGAAATCACCTGCCT
>group_736_3 9102 0 3966 3966 sg=5136 px=0 gx=0
TGGCCTTTTCCATGAGCGTGAGCCATTCGT
>group_736_4 9102 0 3966 3966 sg=5136 px=0 gx=0
TTCTCCGCGTAAAGCTTCCAATTCCCGCGG
>group_736_5 9102 0 3966 3966 sg=5136 px=0 gx=0
ATTGTCACAGCAGCGGAACGTCCATTCCGT
>group_736_6 9102 0 3966 3966 sg=5136 px=0 gx=0
CATCAATCACCTGATGTTCGAATACACCGA
>group_736_7 9102 0 3966 3966 sg=5136 px=0 gx=0
TGGTTGGGTCTGCATCACGAAGCCCGAAGG
>group_736_8 9102 0 3966 3966 sg=5136 px=0 gx=0
TTCATCTGCCGAACGGCATGGTTGCCCAGC
>group_736_9 9102 0 3966 3966 sg=5136 px=0 gx=0
CTGATGGACCAGACCAGCACGCAGATCCGC
>group_737_0 2342 1 0 2142 sg=200 px=0 gx=2142
GCGGGCCTCTTCGCTATTACGCCAGGACAG
>group_737_1 2342 1 0 2142 sg=200 px=0 gx=2142
GCGCCCCATCCGACCATTGACTGCCACTGG
>group_737_2 2342 1 0 2142 sg=200 px=0 gx=2142
GTGTCCAGTTTGGCGCGCCAAAATCGTCCA
>group_737_3 2342 1 0 2142 sg=200 px=0 gx=2142
TAATGCAGGATTTCCCGGTCGCACTGGCTG
>group_737_4 2342 1 0 2142 sg=200 px=0 gx=2142
AGCTCCTGGTCATGTGCTGTCCTGGCGTAA
>group_737_5 2342 1 0 2142 sg=200 px=0 gx=2142
TGGTCGGATGGGGCGCGCCTAAACGGATAT
>group_737_6 2342 1 0 2142 sg=200 px=0 gx=2142
ATGGTCGGATGGGGCGCGCCTAAACGGATA
>group_737_7 2342 1 0 2142 sg=200 px=0 gx=2142
CGACGAAGCTCCTGGTCATGTGCTGTCCTG
>group_737_8 2342 1 0 2142 sg=200 px=0 gx=2142
TCGGATGGGGCGCGCCTAAACGGATATCAT
>group_737_9 2342 1 0 2142 sg=200 px=0 gx=2142
ACGATTTTGGCGCGCCAAACTGGACACATG
>group_738_0 2362 1 0 1664 sg=698 px=0 gx=1664
AAGGAATTTTTGACACATGATTATGGCGTG
>group_738_1 2362 1 0 1664 sg=698 px=0 gx=1664
ATAGGTTTCAAAATTGGGGGCCGGGTAGCC
>group_738_2 2362 1 0 1664 sg=698 px=0 gx=1664
ATGGTTAGAGTTGTAATTATCCCCACTGCA
>group_738_3 2362 1 0 1664 sg=698 px=0 gx=1664
ATAAAAACATATGGGGATCCGCGGGGATCA
>group_738_4 2362 1 0 1664 sg=698 px=0 gx=1664
ATAAGATAAAATTCATTAATATATAAGGAA
>group_738_5 2362 1 0 1664 sg=698 px=0 gx=1664
GACACATGATTATGGCGTGAAGTCGAATTC
>group_738_6 2362 1 0 1664 sg=698 px=0 gx=1664
AGTGGGGATAATTACAACTCTAACCATACA
>group_738_7 2362 1 0 1664 sg=698 px=0 gx=1664
GGTTATGGCAAGTCTTCACTGCCTAATAAT
>group_738_8 2362 1 0 1664 sg=698 px=0 gx=1664
AGTCTTCACTGCCTAATAATATAGTGATAG
>group_738_9 2362 1 0 1664 sg=698 px=0 gx=1664
ATATTATTGTTTACTCTACGCTTCACATAG
>group_739_0 156 1 0 0 sg=156 px=0 gx=0
CGGCCAGTGCCAAGCTGGCCAGTGCCAAAC
>group_739_1 156 1 0 0 sg=156 px=0 gx=0
CACTGGCCAGCTTGGCACTGGCCGTCGTTT
>group_739_2 156 1 0 0 sg=156 px=0 gx=0
ATAATTCGTAATCATGGTCATAGCTGTTTC
>group_739_3 156 1 0 0 sg=156 px=0 gx=0
TTTGGCACTGGCCAGCTTGGCACTGGCCGT
>group_739_4 156 1 0 0 sg=156 px=0 gx=0
CATAATTCGTAATCATGGTCATAGCTGTTT
>group_739_5 156 1 0 0 sg=156 px=0 gx=0
GCTGGCCAGTGCCAAACTGCGGCCGCCCGG
>group_739_6 156 1 0 0 sg=156 px=0 gx=0
AGCTGGCCAGTGCCAAACTGCGGCCGCCCG
>group_739_7 156 1 0 0 sg=156 px=0 gx=0
CGGCCGCAGTTTGGCACTGGCCAGCTTGGC
>group_739_8 156 1 0 0 sg=156 px=0 gx=0
AACTGCGGCCGCCCGGGCGGCCGCAATTCG
>group_739_9 156 1 0 0 sg=156 px=0 gx=0
GATTACGAATTATGACCATGATTACGAATT
>group_740_0 1282 1 0 0 sg=1282 px=0 gx=0
AGCGGCCGCTACGTAGGGCCCGGTACCCAA
>group_740_1 1282 1 0 0 sg=1282 px=0 gx=0
AGTTCGTTTTCCGTAAACAGTTACCCAGTT
>group_740_2 1282 1 0 0 sg=1282 px=0 gx=0
GAGGCCACTAAATACCATAGTTAACAGGTG
>group_740_3 1282 1 0 0 sg=1282 px=0 gx=0
TAGGGCGAATTGGGTACCGGGCCCTACGTA
>group_740_4 1282 1 0 0 sg=1282 px=0 gx=0
ATGTCTTCATCTTATTTGTTGGTATATTTC
>group_740_5 1282 1 0 0 sg=1282 px=0 gx=0
TGAAGTTCGTTTTCCGTAAACAGTTACCCA
>group_740_6 1282 1 0 0 sg=1282 px=0 gx=0
TGATAAATAAATAGAAGTGCTTTGTTGTTG
>group_740_7 1282 1 0 0 sg=1282 px=0 gx=0
GCCGGGTGGTTCTGCACATGCTATGCACTT
>group_740_8 1282 1 0 0 sg=1282 px=0 gx=0
TCTTTGAATCAGCGCGCCCGCACCCCAAAA
>group_740_9 1282 1 0 0 sg=1282 px=0 gx=0
GGGTCTTTACTTCGTCAGGATAATTTGAAG
>group_741_0 3516 1 0 2816 sg=700 px=0 gx=2816
GAAGGGCCGTTGGGTACCGAGCTCGAATTC
>group_741_1 3516 1 0 2816 sg=700 px=0 gx=2816
TCTAGTCACGCACATCTTCTGCACGCTCGT
>group_741_2 3516 1 0 2816 sg=700 px=0 gx=2816
TGATTACGAATTCGAGCTCGGTACCCAACG
>group_741_3 3516 1 0 2816 sg=700 px=0 gx=2816
CTCTGAGGTCTGCCTCGTGAAGAAGGTGTT
>group_741_4 3516 1 0 2816 sg=700 px=0 gx=2816
GCACTCTAAAACAGGAAGAGCCACTTTAGT
>group_741_5 3516 1 0 2816 sg=700 px=0 gx=2816
TTTAGTTTTCCCGACTCACGCCTGTCGCGG
>group_741_6 3516 1 0 2816 sg=700 px=0 gx=2816
TCAGAGATCTAAGTGGAGCACCTAGATCGC
>group_741_7 3516 1 0 2816 sg=700 px=0 gx=2816
ATCTTGTGTCTCAAAATCTCTGATGTTACA
>group_741_8 3516 1 0 2816 sg=700 px=0 gx=2816
TTGTCAGGGTTAAGGTTTAGATATCTAAGC
>group_741_9 3516 1 0 2816 sg=700 px=0 gx=2816
TCCCCAACGTGGCCCTTCCGGTTTTGGGGT
>group_742_0 932 0 30 0 sg=902 px=30 gx=0
ACTTCCGCCTTCCACTCACCGGTTGTCCAT
>group_742_1 932 0 30 0 sg=902 px=30 gx=0
CTAGATTATGCATCTCGGGTGGAACCGGAT
>group_742_2 932 0 30 0 sg=902 px=30 gx=0
CTGGCACAGTTGGACATAACCTGGAGGAAG
>group_742_3 932 0 30 0 sg=902 px=30 gx=0
TATCCACCTGGATCATAAATCGGCAAAATA
>group_742_4 932 0 30 0 sg=902 px=30 gx=0
AGAGCCATAAACACCAATTGCCTTAACATC
>group_742_5 932 0 30 0 sg=902 px=30 gx=0
CCTGGATCATAAATCGGCAAAATAGAGAAA
>group_742_6 932 0 30 0 sg=902 px=30 gx=0
TTCGCTATAAAAATTCACTTCCGCCTTCCA
>group_742_7 932 0 30 0 sg=902 px=30 gx=0
AACTGAAGCAGTTAAGCAACCAGATCTTCC
>group_742_8 932 0 30 0 sg=902 px=30 gx=0
GACAGAACACACATCATCTCAATATCCGAA
>group_742_9 932 0 30 0 sg=902 px=30 gx=0
TTATGTCCAACTGTGCCAGCTCGTAATGTC
>group_743_0 1356 1 0 0 sg=1356 px=0 gx=0
CCGCTCACAATTCCCCGGATCCCGGGTACA
>group_743_1 1356 1 0 0 sg=1356 px=0 gx=0
GGAGGAGTATGAGTATTCAACATTTCCGTG
>group_743_2 1356 1 0 0 sg=1356 px=0 gx=0
TTGACGCGTAAATTGTAAGCGTTAATATTT
>group_743_3 1356 1 0 0 sg=1356 px=0 gx=0
GGATTATCATTAGTGATGGTGATGGTGATG
>group_743_4 1356 1 0 0 sg=1356 px=0 gx=0
CATGGGAAGAGAATTCGTGCGCGGAACCCC
>group_743_5 1356 1 0 0 sg=1356 px=0 gx=0
TGTTATCAAGTCAAGTCAAAGCTGGGTATT
>group_743_6 1356 1 0 0 sg=1356 px=0 gx=0
AAGGAGGAGTATGAGTATTCAACATTTCCG
>group_743_7 1356 1 0 0 sg=1356 px=0 gx=0
ACCACCCTGAATTGACTCTCTTTCGGGCGC
>group_743_8 1356 1 0 0 sg=1356 px=0 gx=0
AATTGTGAGCGGATAACAATTCCCCGATCC
>group_743_9 1356 1 0 0 sg=1356 px=0 gx=0
ATAGGGGTTCCGCGCACGAATTCTCTTCCC
>group_744_0 11020 1 2378 142 sg=8620 px=2258 gx=22
TTCAGGTTGTGGCTGTGGTTGTGGTTCTGG
>group_744_1 11020 1 2378 142 sg=8620 px=2258 gx=22
ACGACCAAGCAAGCTAATTCAGCGGGTTCG
>group_744_2 11020 1 2378 142 sg=8620 px=2258 gx=22
TATACCGTTGTAATTTGCGTGTGAATAAGT
>group_744_3 11020 1 2378 142 sg=8620 px=2258 gx=22
ATCCGACTAGAAGAGGCTTCAGCTTTTCTT
>group_744_4 11020 1 2378 142 sg=8620 px=2258 gx=22
GTGCTTCTTCTTCGGGTTCAGGTTGTGGCT
>group_744_5 11020 1 2378 142 sg=8620 px=2258 gx=22
GTCCCGTGTCACTGCTAGAAAATATATCAT
>group_744_6 11020 1 2378 142 sg=8620 px=2258 gx=22
ACCTGAACGTATTTCTTTCCATCGACCTCC
>group_744_7 11020 1 2378 142 sg=8620 px=2258 gx=22
TAACAGCTAGCAGCTAGCAGCCAATCAAAA
>group_744_8 11020 1 2378 142 sg=8620 px=2258 gx=22
GACACGGGACTTTATTGGAAAGTGAGGGCG
>group_744_9 11020 1 2378 142 sg=8620 px=2258 gx=22
ACATCAAATAGGTTGAATTCCATCTAGTTG
>group_745_0 1208 0 0 2 sg=1206 px=0 gx=2
CGCCTTCTTGACGAGTTCTTCTGAAAAATA
>group_745_1 1208 0 0 2 sg=1206 px=0 gx=2
CCATGAGTCACGACGAGGTCCTCGCCGTCG
>group_745_2 1208 0 0 2 sg=1206 px=0 gx=2
TCTTCCTTTTTCAATGTTATTGAAGCATTT
>group_745_3 1208 0 0 2 sg=1206 px=0 gx=2
AAAGCCTGGGGTGCCTAATGAGTGAGCATT
>group_745_4 1208 0 0 2 sg=1206 px=0 gx=2
TTATAAGGGATTTTGCCGATTTCGGAGCTC
>group_745_5 1208 0 0 2 sg=1206 px=0 gx=2
GTAAAGCCTGGGGTGCCTAATGAGTGAGCA
>group_745_6 1208 0 0 2 sg=1206 px=0 gx=2
TCCATGCTAAGCTTGGCCAAGAAGGCCCTA
>group_745_7 1208 0 0 2 sg=1206 px=0 gx=2
ATCTTCTTGAAGTCCTTTTTTTCTGCGCGT
>group_745_8 1208 0 0 2 sg=1206 px=0 gx=2
GGCGGCTGCATACGCTTGACCCGGCTACCT
>group_745_9 1208 0 0 2 sg=1206 px=0 gx=2
GCGGCCGCTTTCACTGGCCGTCGTTTTACA
>group_746_0 446 1 0 18 sg=428 px=0 gx=18
GATCCCCGTCACCGGTGTGAGGGAACTAGT
>group_746_1 446 1 0 18 sg=428 px=0 gx=18
ACCGGTGACGGGGATCCACTAGTTCTAGAG
>group_746_2 446 1 0 18 sg=428 px=0 gx=18
ACTAGTGGATCCCCGTCACCGGTGTGAGGG
>group_746_3 446 1 0 18 sg=428 px=0 gx=18
AGAGGGGATCCATGGCCAAGTTGACCAGTG
>group_746_4 446 1 0 18 sg=428 px=0 gx=18
CTGGGTGTTGGTGCGCGGCCTGGACGAGCT
>group_746_5 446 1 0 18 sg=428 px=0 gx=18
TTCATGGCTCTGATACCAATTTTTAAGCGG
>group_746_6 446 1 0 18 sg=428 px=0 gx=18
TCAAAACTAGTTCCCTCACACCGGTGACGG
>group_746_7 446 1 0 18 sg=428 px=0 gx=18
CCGCTTAAAAATTGGTATCAGAGCCATGAA
>group_746_8 446 1 0 18 sg=428 px=0 gx=18
ATAAGGAAGTTCATTTCATTTGGAGAGGGG
>group_746_9 446 1 0 18 sg=428 px=0 gx=18
CTTTCAAGATCAAAACTAGTTCCCTCACAC
>group_747_0 110 1 0 0 sg=110 px=0 gx=0
GAGGATCCGGGGTATCTTTAAATACTGTAG
>group_747_1 110 1 0 0 sg=110 px=0 gx=0
CCGGGCTAGGTACTAAAACAATTCATCCAG
>group_747_2 110 1 0 0 sg=110 px=0 gx=0
GGCTAGGTACTAAAACAATTCATCCAGTAA
>group_747_3 110 1 0 0 sg=110 px=0 gx=0
TTCTACAGTATTTAAAGATACCCCGGATCC
>group_747_4 110 1 0 0 sg=110 px=0 gx=0
AAGATACCCCGGATCCTCTAGAGTCGACCT
>group_747_5 110 1 0 0 sg=110 px=0 gx=0
AGTACCTAGCCCGGGATCCTCTACGCCGGA
>group_747_6 110 1 0 0 sg=110 px=0 gx=0
GGATGAATTGTTTTAGTACCTAGCCCGGGA
>group_747_7 110 1 0 0 sg=110 px=0 gx=0
GCCCGGGATCCTCTACGCCGGACGCATCCG
>group_747_8 110 1 0 0 sg=110 px=0 gx=0
CCGGGGTATCTTTAAATACTGTAGAAAAGA
>group_747_9 110 1 0 0 sg=110 px=0 gx=0
TGCGTCCGGCGTAGAGGATCCCGGGCTAGG
>group_748_0 3548 1 0 230 sg=3318 px=0 gx=230
GCAGGTCATCACAGAACACATTTGGTCTAG
>group_748_1 3548 1 0 230 sg=3318 px=0 gx=230
TGTTATTGAACAACCAGGTTCTTCATTGGC
>group_748_2 3548 1 0 230 sg=3318 px=0 gx=230
ATACGATAATTAATATTGTTATTTCATGTT
>group_748_3 3548 1 0 230 sg=3318 px=0 gx=230
TACAGACCGATAAAAACACATGCGTCAATT
>group_748_4 3548 1 0 230 sg=3318 px=0 gx=230
TTATTGAACAACCAGGTTCTTCATTGGCTT
>group_748_5 3548 1 0 230 sg=3318 px=0 gx=230
TGTCGGCGCATCACAAAGACATCGCGACTC
>group_748_6 3548 1 0 230 sg=3318 px=0 gx=230
AATGGGATGTTCTTTAGACGATGAGCATAT
>group_748_7 3548 1 0 230 sg=3318 px=0 gx=230
CCGGATCCACTAGCTAGTTCTAGAGTCGCG
>group_748_8 3548 1 0 230 sg=3318 px=0 gx=230
ACGAAAGTACCGGTAAACCGCAAATGGTTA
>group_748_9 3548 1 0 230 sg=3318 px=0 gx=230
ACTTCATGTACCTCATCTATAAACGCTTCT
>group_749_0 1634 1 0 658 sg=976 px=0 gx=658
GCTCCGATCGCTACGAGAAGACGCACTATC
>group_749_1 1634 1 0 658 sg=976 px=0 gx=658
ACCGAATTTAAACTGCATGGTACCTTACTT
>group_749_2 1634 1 0 658 sg=976 px=0 gx=658
TCGCGAAGTTAAGTAAGGTACCATGCAGTT
>group_749_3 1634 1 0 658 sg=976 px=0 gx=658
CATTATACGAACGGTAGATTTAAATTGTTT
>group_749_4 1634 1 0 658 sg=976 px=0 gx=658
ACGAACGGTACAGCCCGGGCATGAGCTCCG
>group_749_5 1634 1 0 658 sg=976 px=0 gx=658
AATTGCGTTTAGGATCCGAAAGTACAGTCG
>group_749_6 1634 1 0 658 sg=976 px=0 gx=658
CGAATTTAAACTGCATGGTACCTTACTTAA
>group_749_7 1634 1 0 658 sg=976 px=0 gx=658
TGGGTCCCTAGCGGAATCGGCAACAGTTTA
>group_749_8 1634 1 0 658 sg=976 px=0 gx=658
CCGAACCAATCATCAATTGCGTTTAGGATC
>group_749_9 1634 1 0 658 sg=976 px=0 gx=658
TTCTATCAGGCTCGAGCGCGTTATCGGTCC
>group_750_0 116 1 0 0 sg=116 px=0 gx=0
TGGATACGGATCTGATTACAAGGATGACGA
>group_750_1 116 1 0 0 sg=116 px=0 gx=0
TCTCCAGTAAAGGTGGATACGGATCTGATT
>group_750_2 116 1 0 0 sg=116 px=0 gx=0
AAAGGTGGATACGGATCTGATTACAAGGAT
>group_750_3 116 1 0 0 sg=116 px=0 gx=0
TACGGATCTGATTACAAGGATGACGACGAT
>group_750_4 116 1 0 0 sg=116 px=0 gx=0
GTCGACGGAGCTCGAATTCGGATCTTCACT
>group_750_5 116 1 0 0 sg=116 px=0 gx=0
CTCCAGTAAAGGTGGATACGGATCTGATTA
>group_750_6 116 1 0 0 sg=116 px=0 gx=0
GATTACAAGGATGACGACGATAAGTGAAGA
>group_750_7 116 1 0 0 sg=116 px=0 gx=0
TTGTCGACGGAGCTCGAATTCGGATCTTCA
>group_750_8 116 1 0 0 sg=116 px=0 gx=0
TCGGATCTTCACTTATCGTCGTCATCCTTG
>group_750_9 116 1 0 0 sg=116 px=0 gx=0
CAAGGATGACGACGATAAGTGAAGATCCGA
>group_751_0 606 1 0 0 sg=606 px=0 gx=0
GAATATTTTTACATTTTATTTTTCTGTTAT
>group_751_1 606 1 0 0 sg=606 px=0 gx=0
TCGTAACGCATAATACAAAGTCTTTAAGTT
>group_751_2 606 1 0 0 sg=606 px=0 gx=0
ATGTATCAGGCTTCAGCTAATATATCGGTG
>group_751_3 606 1 0 0 sg=606 px=0 gx=0
TTATTCACATGTATGTACTAATAAACAAAA
>group_751_4 606 1 0 0 sg=606 px=0 gx=0
AACCCTAGGCCTTTAGCTTCCTTCTTTGGA
>group_751_5 606 1 0 0 sg=606 px=0 gx=0
ATATCGGTGAAGATAAGATCTGTGTGTTCA
>group_751_6 606 1 0 0 sg=606 px=0 gx=0
GAATGTAAATGTATCAGGCTTCAGCTAATA
>group_751_7 606 1 0 0 sg=606 px=0 gx=0
TCCTTCTTTGGATCCTTAATTAAGTCTAGA
>group_751_8 606 1 0 0 sg=606 px=0 gx=0
GTATTATGCGTTACGAATATTTTTCGTCAG
>group_751_9 606 1 0 0 sg=606 px=0 gx=0
TTATGCGTTACGAATATTTTTCGTCAGGAT
>group_752_0 126 0 0 0 sg=126 px=0 gx=0
ATTACGGCTAGGTTCCGCGGCCGCATTCAA
>group_752_1 126 0 0 0 sg=126 px=0 gx=0
CCTCGAGGCCTTGAATGCGGCCGCGGAACC
>group_752_2 126 0 0 0 sg=126 px=0 gx=0
CGATATCCATGGAGCTCGCGAATTCGAAAG
>group_752_3 126 0 0 0 sg=126 px=0 gx=0
ATCCCCGGGTACCTTGCTAGCGCTGGCCGT
>group_752_4 126 0 0 0 sg=126 px=0 gx=0
GTTCCGCGGCCGCATTCAAGGCCTCGAGGG
>group_752_5 126 0 0 0 sg=126 px=0 gx=0
CGGCTAGGTTCCGCGGCCGCATTCAAGGCC
>group_752_6 126 0 0 0 sg=126 px=0 gx=0
CGGCCGCGGAACCTAGCCGTAATCATGGTC
>group_752_7 126 0 0 0 sg=126 px=0 gx=0
AAAGCTTAAGACGTCGTGCACGTACGCGTG
>group_752_8 126 0 0 0 sg=126 px=0 gx=0
GACCATGATTACGGCTAGGTTCCGCGGCCG
>group_752_9 126 0 0 0 sg=126 px=0 gx=0
ATGCGGCCGCGGAACCTAGCCGTAATCATG
>group_753_0 44 0 0 0 sg=44 px=0 gx=0
AGGCTGGTCTTGGAGGTCTGCAGAGGCATT
>group_753_1 44 0 0 0 sg=44 px=0 gx=0
GGACACCAGAAATGCCTCTGCAGACCTCCA
>group_753_2 44 0 0 0 sg=44 px=0 gx=0
AATGCCTCTGCAGACCTCCAAGACCAGCCT
>group_753_3 44 0 0 0 sg=44 px=0 gx=0
GACACCAGAAATGCCTCTGCAGACCTCCAA
>group_753_4 44 0 0 0 sg=44 px=0 gx=0
GAGGCTGGTCTTGGAGGTCTGCAGAGGCAT
>group_753_5 44 0 0 0 sg=44 px=0 gx=0
CTGGCCGAGGCTGGTCTTGGAGGTCTGCAG
>group_753_6 44 0 0 0 sg=44 px=0 gx=0
GAAATGCCTCTGCAGACCTCCAAGACCAGC
>group_753_7 44 0 0 0 sg=44 px=0 gx=0
TGCCTCTGCAGACCTCCAAGACCAGCCTCG
>group_753_8 44 0 0 0 sg=44 px=0 gx=0
TCTTGGAGGTCTGCAGAGGCATTTCTGGTG
>group_753_9 44 0 0 0 sg=44 px=0 gx=0
CTCTGCAGACCTCCAAGACCAGCCTCGGCC
>group_754_0 48 1 0 0 sg=48 px=0 gx=0
TTCTAGAGAATAGGAACTTCCCCAAACAGC
>group_754_1 48 1 0 0 sg=48 px=0 gx=0
CATAGCTGTTTGGGGAAGTTCCTATTCTCT
>group_754_2 48 1 0 0 sg=48 px=0 gx=0
CTCTAGAAAGAATAGGAACTTCCCCCCCCC
>group_754_3 48 1 0 0 sg=48 px=0 gx=0
ATTCTTTCTAGAGAATAGGAACTTCCCCAA
>group_754_4 48 1 0 0 sg=48 px=0 gx=0
GGGGGGAAGTTCCTATTCTTTCTAGAGAAT
>group_754_5 48 1 0 0 sg=48 px=0 gx=0
GCTGTTTGGGGAAGTTCCTATTCTCTAGAA
>group_754_6 48 1 0 0 sg=48 px=0 gx=0
ATAGCTGTTTGGGGAAGTTCCTATTCTCTA
>group_754_7 48 1 0 0 sg=48 px=0 gx=0
GACATGGGGGGGGGAAGTTCCTATTCTTTC
>group_754_8 48 1 0 0 sg=48 px=0 gx=0
TTCTTTCTAGAGAATAGGAACTTCCCCAAA
>group_754_9 48 1 0 0 sg=48 px=0 gx=0
TATTCTCTAGAAAGAATAGGAACTTCCCCC
>group_755_0 518 3 0 0 sg=518 px=0 gx=0
CTGGCTGGTGGTGATGGCGTTGATTGTGGG
>group_755_1 518 3 0 0 sg=518 px=0 gx=0
GCTCACATCCCTACAGTCCCCTGCCAGGCC
>group_755_2 518 3 0 0 sg=518 px=0 gx=0
TCCTGGCTGGTGGTGATGGCGTTGATTGTG
>group_755_3 518 3 0 0 sg=518 px=0 gx=0
CGGCGAATTCAAGATCTTGTACCAGGATTA
>group_755_4 518 3 0 0 sg=518 px=0 gx=0
AAGATCTTGTACCAGGATTATCCCGGGAAC
>group_755_5 518 3 0 0 sg=518 px=0 gx=0
TTCCGGGTAGATATGCCTGGCTCGGGCAGT
>group_755_6 518 3 0 0 sg=518 px=0 gx=0
CGAGTCCTACTCCAGCGGTGGCGGCGGCCA
>group_755_7 518 3 0 0 sg=518 px=0 gx=0
CAGTGCCTTCATCCCCACAATCAACGCCAT
>group_755_8 518 3 0 0 sg=518 px=0 gx=0
AGCGGTGGCGGCGGCCAGCAGAAGTTCCGG
>group_755_9 518 3 0 0 sg=518 px=0 gx=0
TATCCCGGGAACTTTGACACCTCGTCCCGG
>group_756_0 880 1 0 4 sg=876 px=0 gx=4
ATCGTGTGCCCGTCAAGGTAAGACCTCAAA
>group_756_1 880 1 0 4 sg=876 px=0 gx=4
AATTCGATTCCGGAGCCATCCACTTTAAAA
>group_756_2 880 1 0 4 sg=876 px=0 gx=4
TCAAGCTTATCGATACCGTCGAGCGGACCG
>group_756_3 880 1 0 4 sg=876 px=0 gx=4
ATTCGTTAACAGATCTGCGGCCGCGGTACC
>group_756_4 880 1 0 4 sg=876 px=0 gx=4
TTAATCCGGAAACCCCTTTTAAAGTGGATG
>group_756_5 880 1 0 4 sg=876 px=0 gx=4
GCAAAATATCAGATTTCGGACTGACTCGAG
>group_756_6 880 1 0 4 sg=876 px=0 gx=4
AAATTATTTCTCTTACCCACCTTTAACTCG
>group_756_7 880 1 0 4 sg=876 px=0 gx=4
ATGCCTATTTAAAGAGATCCCGAGATCGTG
>group_756_8 880 1 0 4 sg=876 px=0 gx=4
AACATTAATATTAATCCGGAAACCCCTTTT
>group_756_9 880 1 0 4 sg=876 px=0 gx=4
TCGATAAGCTTGATATCGAATTCGAGTTAA
>group_759_0 190 3 0 0 sg=190 px=0 gx=0
TAATTCGGATCCGAATTCGAGCTCCGTCGA
>group_759_1 190 3 0 0 sg=190 px=0 gx=0
GACCAGCAGCAGCGGTCGGCAGCAGGTATT
>group_759_2 190 3 0 0 sg=190 px=0 gx=0
CGATGGCCATGGATATCGGAATTAATTCGG
>group_759_3 190 3 0 0 sg=190 px=0 gx=0
AATTAATTCGGATCCGAATTCGAGCTCCGT
>group_759_4 190 3 0 0 sg=190 px=0 gx=0
CCTGCTGCCGACCGCTGCTGCTGGTCTGCT
>group_759_5 190 3 0 0 sg=190 px=0 gx=0
TTCCGATATCCATGGCCATCGCCGGCTGGG
>group_759_6 190 3 0 0 sg=190 px=0 gx=0
TTCGGATCCGAATTCGAGCTCCGTCGACAA
>group_759_7 190 3 0 0 sg=190 px=0 gx=0
CTGCTGCTGGTCTGCTGCTCCTCGCTGCCC
>group_759_8 190 3 0 0 sg=190 px=0 gx=0
TAATTCCGATATCCATGGCCATCGCCGGCT
>group_759_9 190 3 0 0 sg=190 px=0 gx=0
AGAAGGAGATATACATATGAAATACCTGCT
>group_760_0 3152 0 554 0 sg=2598 px=554 gx=0
ATCCCCAGTGGCGTGACACACAAAAACAGT
>group_760_1 3152 0 554 0 sg=2598 px=554 gx=0
CTCGATCGTAATCTTCATCCACCCCACCTC
>group_760_2 3152 0 554 0 sg=2598 px=554 gx=0
TCAGCTTGGAGCAGCAGCTGACGAATACTA
>group_760_3 3152 0 554 0 sg=2598 px=554 gx=0
GTGGGGATTCCAGCCGCCTCAAGGCCAAGC
>group_760_4 3152 0 554 0 sg=2598 px=554 gx=0
ATGGCAGCCCATTGAGCAAGGAAGATGATC
>group_760_5 3152 0 554 0 sg=2598 px=554 gx=0
GACCAACGTACTAAATCGGTACTCAATCCG
>group_760_6 3152 0 554 0 sg=2598 px=554 gx=0
GCATGCGGTACAGACGGTCAGCAGATGCTC
>group_760_7 3152 0 554 0 sg=2598 px=554 gx=0
CGCTACGCGAGCCTTGACCCGGCTTCCACC
>group_760_8 3152 0 554 0 sg=2598 px=554 gx=0
AGATTACGATCGAGCTGGGGGATTTTGCGT
>group_760_9 3152 0 554 0 sg=2598 px=554 gx=0
ATGGAGGGGGTGGAAGCCGGGTCAAGGCTC
>group_761_0 96 1 0 0 sg=96 px=0 gx=0
TATTTGTCTAGGGAGATCAGCCTGCAGGTC
>group_761_1 96 1 0 0 sg=96 px=0 gx=0
TAACGACCTGCAGGCTGATCTCCCTAGACA
>group_761_2 96 1 0 0 sg=96 px=0 gx=0
TTGTCTAGGGAGATCAGCCTGCAGGTCGTT
>group_761_3 96 1 0 0 sg=96 px=0 gx=0
TATGTAACGACCTGCAGGCTGATCTCCCTA
>group_761_4 96 1 0 0 sg=96 px=0 gx=0
CGGAATTGTACCCGGCGGCCGCAAAAGGAG
>group_761_5 96 1 0 0 sg=96 px=0 gx=0
TTTTGCGGCCGCCGGGTACAATTCCGCAGC
>group_761_6 96 1 0 0 sg=96 px=0 gx=0
CTTTTGCGGCCGCCGGGTACAATTCCGCAG
>group_761_7 96 1 0 0 sg=96 px=0 gx=0
ACCCGGCGGCCGCAAAAGGAGATCTGATAT
>group_761_8 96 1 0 0 sg=96 px=0 gx=0
CCCGGCGGCCGCAAAAGGAGATCTGATATC
>group_761_9 96 1 0 0 sg=96 px=0 gx=0
GAATTGTACCCGGCGGCCGCAAAAGGAGAT
>group_762_0 158 1 0 0 sg=158 px=0 gx=0
CCTGCGCGACGGCGGCTACCACAGCTTCGT
>group_762_1 158 1 0 0 sg=158 px=0 gx=0
CGTGGTGGACAACCACATGCACTTCAAGAG
>group_762_2 158 1 0 0 sg=158 px=0 gx=0
CTTCAGCTACCGCTGCGAGGCCGGCCGCGT
>group_762_3 158 1 0 0 sg=158 px=0 gx=0
TCAGCTACCGCTGCGAGGCCGGCCGCGTGA
>group_762_4 158 1 0 0 sg=158 px=0 gx=0
GCCTCGCAGCGGTAGCTGAAGCTCACGTGC
>group_762_5 158 1 0 0 sg=158 px=0 gx=0
TGTGGTTGTCCACCACGAAGCTGTGGTAGC
>group_762_6 158 1 0 0 sg=158 px=0 gx=0
TTGTCCACCACGAAGCTGTGGTAGCCGCCG
>group_762_7 158 1 0 0 sg=158 px=0 gx=0
AGCTTCAGCTACCGCTGCGAGGCCGGCCGC
>group_762_8 158 1 0 0 sg=158 px=0 gx=0
CTGCACGTGAGCTTCAGCTACCGCTGCGAG
>group_762_9 158 1 0 0 sg=158 px=0 gx=0
TGGATGGCGCTCTTGAAGTGCATGTGGTTG
>group_763_0 2328 0 0 1862 sg=466 px=0 gx=1862
AAAATGCTAGAGCTTACGTAGCAAAGATGA
>group_763_1 2328 0 0 1862 sg=466 px=0 gx=1862
CTATTCTATATGAAAAGCCGGTTCCGCGGC
>group_763_2 2328 0 0 1862 sg=466 px=0 gx=1862
GGCCCTTTCGTCTTCAAGAATTCCACGGAC
>group_763_3 2328 0 0 1862 sg=466 px=0 gx=1862
CTCGACCTCCTCTTCAGTACTAAATCTACC
>group_763_4 2328 0 0 1862 sg=466 px=0 gx=1862
GGTTCCAACAGTACCACGGAAGTCGGTGAT
>group_763_5 2328 0 0 1862 sg=466 px=0 gx=1862
GAATATCATTGAGACTGCAGCAGGCGTGAA
>group_763_6 2328 0 0 1862 sg=466 px=0 gx=1862
TATGAAAAGCCGGTTCCGCGGCTCTCACCT
>group_763_7 2328 0 0 1862 sg=466 px=0 gx=1862
GTGTATTTCTGCTTCTGCAGCGTCACATCG
>group_763_8 2328 0 0 1862 sg=466 px=0 gx=1862
GTTGTCGTCTAACTTCACGCCTGCTGCAGT
>group_763_9 2328 0 0 1862 sg=466 px=0 gx=1862
AAGCTCTAGCATTTTCCACAGCAGTATTTG
>group_764_0 618 1 0 20 sg=598 px=0 gx=20
GATCCACTAGTGGCCTATTCTAGCCCGGGT
>group_764_1 618 1 0 20 sg=598 px=0 gx=20
CCGGGCTAGAATAGGCCACTAGTGGATCTG
>group_764_2 618 1 0 20 sg=598 px=0 gx=20
CGACCTGCAGCGTACGAAGCTTCAGCTGTC
>group_764_3 618 1 0 20 sg=598 px=0 gx=20
CGAATTCATATGCGGCCGCTAGACAGCTGA
>group_764_4 618 1 0 20 sg=598 px=0 gx=20
CGGCGAGCAGGCGCTCTACATGAGCATGCC
>group_764_5 618 1 0 20 sg=598 px=0 gx=20
ATTTGAAACGAGCTAGTGGATCCGTCGACC
>group_764_6 618 1 0 20 sg=598 px=0 gx=20
GCTGCAGGTCGACGGATCCCCGGGTTAATT
>group_764_7 618 1 0 20 sg=598 px=0 gx=20
GGCTAGAATAGGCCACTAGTGGATCTGATA
>group_764_8 618 1 0 20 sg=598 px=0 gx=20
GACGGTCAGCCGGCGGTTCCAGCCGGAGTA
>group_764_9 618 1 0 20 sg=598 px=0 gx=20
ACGACGGCACCGCCTCGGACGGCGAGCAGG
>group_765_0 54864 1 0 54278 sg=586 px=0 gx=54278
CGTTGTTGCCATTGGTGCAGGCATCGTGGT
>group_765_1 54864 1 0 54278 sg=586 px=0 gx=54278
TCGAAATTTTCTGCAATTGAAAAATAAACA
>group_765_2 54864 1 0 54278 sg=586 px=0 gx=54278
ATTTAAATTAATTAACATCATCAATAATAT
>group_765_3 54864 1 0 54278 sg=586 px=0 gx=54278
AGCGTGACACCACGATGCCTGCACCAATGG
>group_765_4 54864 1 0 54278 sg=586 px=0 gx=54278
AAGCTTCGACTGACTATAATAATAAAACGC
>group_765_5 54864 1 0 54278 sg=586 px=0 gx=54278
GTCTTCAAGGATCCGAATTCCCGGGAGAGC
>group_765_6 54864 1 0 54278 sg=586 px=0 gx=54278
AATTGCAGAAAATTTCGAATCATTTTTCAT
>group_765_7 54864 1 0 54278 sg=586 px=0 gx=54278
TTAATTTAAATCCGCATGCGATATCGAGCT
>group_765_8 54864 1 0 54278 sg=586 px=0 gx=54278
ATCGCATGCGGATTTAAATTAATTAACATC
>group_765_9 54864 1 0 54278 sg=586 px=0 gx=54278
CTAGCGGCCGCTCGAGAATTCTAGAGGTAC
>group_766_0 488 1 0 0 sg=488 px=0 gx=0
TTTAATTAAGGCGCGCCCATGGATCGATGT
>group_766_1 488 1 0 0 sg=488 px=0 gx=0
GTGGCGCCACGCGTGATATCATGCATGTTA
>group_766_2 488 1 0 0 sg=488 px=0 gx=0
GAACAATTGGTTTAAACGCCCGGGCACGTG
>group_766_3 488 1 0 0 sg=488 px=0 gx=0
CCGGGCGTTTAAACCAATTGTTCGAACGTA
>group_766_4 488 1 0 0 sg=488 px=0 gx=0
TAATTAAATTTAAATTCCCTATAGTGAGTC
>group_766_5 488 1 0 0 sg=488 px=0 gx=0
GTACGTAGGTACCGAGCTCGAATTCGCGGC
>group_766_6 488 1 0 0 sg=488 px=0 gx=0
GCGCGCCTTAATTAAATTTAAATTCCCTAT
>group_766_7 488 1 0 0 sg=488 px=0 gx=0
GCCCATGGATCGATGTTAACATGCATGATA
>group_766_8 488 1 0 0 sg=488 px=0 gx=0
GTACCTACGTACTCGAGTCGCGACGTACGT
>group_766_9 488 1 0 0 sg=488 px=0 gx=0
GATCTGCTAGCACTAGTGGCGCCACGCGTG
>group_767_0 42 1 0 0 sg=42 px=0 gx=0
GACTTTCCCGGGCTTGAAGACGAAAGGGCC
>group_767_1 42 1 0 0 sg=42 px=0 gx=0
CGGTGCCTGACTTTCCCGGGCTTGAAGACG
>group_767_2 42 1 0 0 sg=42 px=0 gx=0
TGCCTGACTTTCCCGGGCTTGAAGACGAAA
>group_767_3 42 1 0 0 sg=42 px=0 gx=0
TTCAAGCCCGGGAAAGTCAGGCACCGTGTA
>group_767_4 42 1 0 0 sg=42 px=0 gx=0
ACGGTGCCTGACTTTCCCGGGCTTGAAGAC
>group_767_5 42 1 0 0 sg=42 px=0 gx=0
CTGACTTTCCCGGGCTTGAAGACGAAAGGG
>group_767_6 42 1 0 0 sg=42 px=0 gx=0
TTTCCCGGGCTTGAAGACGAAAGGGCCTCG
>group_767_7 42 1 0 0 sg=42 px=0 gx=0
GAGGCCCTTTCGTCTTCAAGCCCGGGAAAG
>group_767_8 42 1 0 0 sg=42 px=0 gx=0
CTTTCGTCTTCAAGCCCGGGAAAGTCAGGC
>group_767_9 42 1 0 0 sg=42 px=0 gx=0
CCCTTTCGTCTTCAAGCCCGGGAAAGTCAG
>group_768_0 552 0 294 292 sg=258 px=2 gx=0
CAGATCCGCCTACGCCATAGCCGAACGAGC
>group_768_1 552 0 294 292 sg=258 px=2 gx=0
TTTTCGTCAGCTTATGATGATGATGTGCTT
>group_768_2 552 0 294 292 sg=258 px=2 gx=0
TACAGCTCCAGATCCGCCTACGCCATAGCC
>group_768_3 552 0 294 292 sg=258 px=2 gx=0
TTATCTGTTCGCGCAATACGATTCCCATTG
>group_768_4 552 0 294 292 sg=258 px=2 gx=0
AGCACATCATCATCATAAGCTGACGAAAAA
>group_768_5 552 0 294 292 sg=258 px=2 gx=0
AGGATAGTTTTTTTCGTCAGCTTATGATGA
>group_768_6 552 0 294 292 sg=258 px=2 gx=0
TCGTTCGGCTATGGCGTAGGCGGATCTGGG
>group_768_7 552 0 294 292 sg=258 px=2 gx=0
AGACCAGTCAACAAGTACAATGGGAATCGT
>group_768_8 552 0 294 292 sg=258 px=2 gx=0
AAGGGTAACTATTGCCCAGATCCGCCTACG
>group_768_9 552 0 294 292 sg=258 px=2 gx=0
CGCCTACGCCATAGCCGAACGAGCAGCTCA
>group_769_0 24 1 0 0 sg=24 px=0 gx=0
CATAGCTGTTTGGGGAAGTTCCTATTCTTT
>group_769_1 24 1 0 0 sg=24 px=0 gx=0
TGTTTGGGGAAGTTCCTATTCTTTCTAGAG
>group_769_2 24 1 0 0 sg=24 px=0 gx=0
AAAGAATAGGAACTTCCCCAAACAGCTATG
>group_769_3 24 1 0 0 sg=24 px=0 gx=0
AGCTGTTTGGGGAAGTTCCTATTCTTTCTA
>group_769_4 24 1 0 0 sg=24 px=0 gx=0
TTCTCTAGAAAGAATAGGAACTTCCCCAAA
>group_769_5 24 1 0 0 sg=24 px=0 gx=0
TGGGGAAGTTCCTATTCTTTCTAGAGAATA
>group_769_6 24 1 0 0 sg=24 px=0 gx=0
TCATAGCTGTTTGGGGAAGTTCCTATTCTT
>group_769_7 24 1 0 0 sg=24 px=0 gx=0
TTGGGGAAGTTCCTATTCTTTCTAGAGAAT
>group_769_8 24 1 0 0 sg=24 px=0 gx=0
TAGCTGTTTGGGGAAGTTCCTATTCTTTCT
>group_769_9 24 1 0 0 sg=24 px=0 gx=0
TTTGGGGAAGTTCCTATTCTTTCTAGAGAA
>group_770_0 90 1 0 0 sg=90 px=0 gx=0
TTCGATCTAGAATTATTCCATTGAGTAAGT
>group_770_1 90 1 0 0 sg=90 px=0 gx=0
AACAGCAATGGATCGAATTGGCCGCGGCGT
>group_770_2 90 1 0 0 sg=90 px=0 gx=0
CAACAGCAATGGATCGAATTGGCCGCGGCG
>group_770_3 90 1 0 0 sg=90 px=0 gx=0
CAGCAATGGATCGAATTGGCCGCGGCGTTG
>group_770_4 90 1 0 0 sg=90 px=0 gx=0
CCGAACAGGCTTATGTCAATTCGATCTAGA
>group_770_5 90 1 0 0 sg=90 px=0 gx=0
AATTCGATCTAGAATTATTCCATTGAGTAA
>group_770_6 90 1 0 0 sg=90 px=0 gx=0
CCAATTCGATCCATTGCTGTTGACAAAGGG
>group_770_7 90 1 0 0 sg=90 px=0 gx=0
ATTCTAGATCGAATTGACATAAGCCTGTTC
>group_770_8 90 1 0 0 sg=90 px=0 gx=0
CAATGGAATAATTCTAGATCGAATTGACAT
>group_770_9 90 1 0 0 sg=90 px=0 gx=0
CAATTCGATCTAGAATTATTCCATTGAGTA
>group_771_0 2012 0 0 0 sg=2012 px=0 gx=0
GTGGCCAAAAGACTCTGAGGCCTCGCGATA
>group_771_1 2012 0 0 0 sg=2012 px=0 gx=0
AGAGAATAATCTTGCCCAGATCCACTGCCA
>group_771_2 2012 0 0 0 sg=2012 px=0 gx=0
CAGTCATTTTCAGTTGCTCCGGATAGAGAT
>group_771_3 2012 0 0 0 sg=2012 px=0 gx=0
AGGCCATTCTCTTCCTTGGTGTGACTGCGA
>group_771_4 2012 0 0 0 sg=2012 px=0 gx=0
GACTGCTTCAGCTGAACTTGAACAGAAGAG
>group_771_5 2012 0 0 0 sg=2012 px=0 gx=0
TTGCTCCGGATAGAGATAGTCGGTAGAATT
>group_771_6 2012 0 0 0 sg=2012 px=0 gx=0
AGCCTGGAGTATGAAGATGTGGGAGTTTAT
>group_771_7 2012 0 0 0 sg=2012 px=0 gx=0
TCCGGGATGGCTGTGCACACCTGCCCTCCT
>group_771_8 2012 0 0 0 sg=2012 px=0 gx=0
ACAGACTATAATGCAGCTTTCATATCCAGA
>group_771_9 2012 0 0 0 sg=2012 px=0 gx=0
CTAGAGATGCATACATGGAAGATGGAGACT
>group_772_0 23276 1 0 292 sg=22984 px=0 gx=292
GAGCATGTCCGATGACATCACCATTCTCGT
>group_772_1 23276 1 0 292 sg=22984 px=0 gx=292
CCCGGAGATGACCGCTATGTCCCAATGACC
>group_772_2 23276 1 0 292 sg=22984 px=0 gx=292
CATACCGAGCCGTGCTTTAGTCCGATAAAG
>group_772_3 23276 1 0 292 sg=22984 px=0 gx=292
TATCCATGCTAAAAATGGAACTTTCTGACC
>group_772_4 23276 1 0 292 sg=22984 px=0 gx=292
CTACTATCTTCCATATTTAATGAAATGTCC
>group_772_5 23276 1 0 292 sg=22984 px=0 gx=292
GAGGGTTTCTTGCTATGTAAAGTTACTGAC
>group_772_6 23276 1 0 292 sg=22984 px=0 gx=292
AGTGCATGTCCTGGAGAAAGGGGCGGTGAC
>group_772_7 23276 1 0 292 sg=22984 px=0 gx=292
TGGTCAAGGTAAAGTCGCCGGTAACACTTC
>group_772_8 23276 1 0 292 sg=22984 px=0 gx=292
GGCAGGCGGCCCCGATGCCCGCCCGCAACG
>group_772_9 23276 1 0 292 sg=22984 px=0 gx=292
CACGCATTTGTGTAACGTTGCAGTTCCTCT
>group_773_0 1012 0 0 0 sg=1012 px=0 gx=0
AGGCATAAAACTGTTCAAGAAGTTTACGTC
>group_773_1 1012 0 0 0 sg=1012 px=0 gx=0
CTGTCAGGAAGCCGCTTTTATCGGGTACGC
>group_773_2 1012 0 0 0 sg=1012 px=0 gx=0
ATAACTTGATACCGATAGTTGCGCCGACAA
>group_773_3 1012 0 0 0 sg=1012 px=0 gx=0
CCGCCGCAAAGCTTAACATTGGGACCAATG
>group_773_4 1012 0 0 0 sg=1012 px=0 gx=0
AGACACCTTAAGCTGGGAGCTCAGGTGGGC
>group_773_5 1012 0 0 0 sg=1012 px=0 gx=0
AACTGTTCAAGAAGTTTACGTCTAAAGCCA
>group_773_6 1012 0 0 0 sg=1012 px=0 gx=0
TGCTTTCGAGGTGAATTTCTTAAACAGCGG
>group_773_7 1012 0 0 0 sg=1012 px=0 gx=0
GAAGTTTACGTCTAAAGCCAGTTGATAGCG
>group_773_8 1012 0 0 0 sg=1012 px=0 gx=0
TGGTCCCAATGTTAAGCTTTGCGGCGGAAG
>group_773_9 1012 0 0 0 sg=1012 px=0 gx=0
AAGACGCCTTGCTTGTAAACTTTTTGAATA
>group_774_0 294 1 0 0 sg=294 px=0 gx=0
ACATGCAGCTCCCCGAGACGGTCACAGCTT
>group_774_1 294 1 0 0 sg=294 px=0 gx=0
TTTTTTATTGGTGAGAATCCAAGCTTGGCG
>group_774_2 294 1 0 0 sg=294 px=0 gx=0
GGAATTCCGGATCCGGCATCATGGTTCGAC
>group_774_3 294 1 0 0 sg=294 px=0 gx=0
ATGCAGCTCCCCGAGACGGTCACAGCTTGT
>group_774_4 294 1 0 0 sg=294 px=0 gx=0
GGGGTAATGACTCTCTAGAGCTGCCTCGCG
>group_774_5 294 1 0 0 sg=294 px=0 gx=0
ATGGTCGAACCATGATGCCGGATCCGGAAT
>group_774_6 294 1 0 0 sg=294 px=0 gx=0
ATCCGGCCAAGCTTGGACTCCTGTTGATAG
>group_774_7 294 1 0 0 sg=294 px=0 gx=0
GTGAAAACCTCTGACACATGCAGCTCCCCG
>group_774_8 294 1 0 0 sg=294 px=0 gx=0
CGAACCATGATGCCGGATCCGGAATTCCTC
>group_774_9 294 1 0 0 sg=294 px=0 gx=0
CTATCAACAGGAGTCCAAGCTTGGCCGGAT
>group_775_0 652 1 0 0 sg=652 px=0 gx=0
TCTTAGGGTCCTTTTCATCACGTGCTATAA
>group_775_1 652 1 0 0 sg=652 px=0 gx=0
TGGCGTGCTGCTAGATTAACGCTTACAATT
>group_775_2 652 1 0 0 sg=652 px=0 gx=0
AGGAAATTGTAAGCGTTAATCTAGCAGCAC
>group_775_3 652 1 0 0 sg=652 px=0 gx=0
TAGATTAACGCTTACAATTTCCTGATGCGG
>group_775_4 652 1 0 0 sg=652 px=0 gx=0
ATTATACGGAGTTATATTAAGGGTTCCGGA
>group_775_5 652 1 0 0 sg=652 px=0 gx=0
CGCCTCGTAGGCCTGAGAGCAGGAAGAGCA
>group_775_6 652 1 0 0 sg=652 px=0 gx=0
TCTCCATTGTGTTGGGAATTCACTGGCCGT
>group_775_7 652 1 0 0 sg=652 px=0 gx=0
CTGTTCGAAAGATCTACCACCGCTCTAGAA
>group_775_8 652 1 0 0 sg=652 px=0 gx=0
TATGGTGCATTCTCAGTACAATCTGCTCTG
>group_775_9 652 1 0 0 sg=652 px=0 gx=0
ATGCACCATAATTCCCGTTTTAAGAGCTTG
>group_776_0 192 1 0 0 sg=192 px=0 gx=0
TAGCTATCGATTCGCGAGCGGCCAATTCAC
>group_776_1 192 1 0 0 sg=192 px=0 gx=0
ACTAGTGCGCGCTAGCTATCGATTCGCGAG
>group_776_2 192 1 0 0 sg=192 px=0 gx=0
GTTGTAAAACGACGGCCAGTGAATTGGCCG
>group_776_3 192 1 0 0 sg=192 px=0 gx=0
TTACGCCAAGCTTGCATGTTAACAGATCTC
>group_776_4 192 1 0 0 sg=192 px=0 gx=0
CCAAGCTTGCATGTTAACAGATCTCGTACG
>group_776_5 192 1 0 0 sg=192 px=0 gx=0
GCACTAGTCTCGAGGCGCCGGCACGCGTAC
>group_776_6 192 1 0 0 sg=192 px=0 gx=0
TCGAGACTAGTGCGCGCTAGCTATCGATTC
>group_776_7 192 1 0 0 sg=192 px=0 gx=0
GATAGCTAGCGCGCACTAGTCTCGAGGCGC
>group_776_8 192 1 0 0 sg=192 px=0 gx=0
AGATCTCGTACGCGTGCCGGCGCCTCGAGA
>group_776_9 192 1 0 0 sg=192 px=0 gx=0
ACGACGGCCAGTGAATTGGCCGCTCGCGAA
>group_777_0 199 1 0 0 sg=199 px=0 gx=0
GCTCAGATCTCCTCAATCGCTTCTAGAAGC
>group_777_1 199 1 0 0 sg=199 px=0 gx=0
ATCTGAGCTCGGTACCCGGGTCGACAGGCC
>group_777_2 199 1 0 0 sg=199 px=0 gx=0
ATTAAGCTTGGCTGCAGAGGCCTGTCGACC
>group_777_3 199 1 0 0 sg=199 px=0 gx=0
TGATATCCTCAATCGCTTCTAGAAGCGATT
>group_777_4 199 1 0 0 sg=199 px=0 gx=0
TTCTAGAAGCGATTGAGGAGATCTGAGCTC
>group_777_5 199 1 0 0 sg=199 px=0 gx=0
TGTCGACCCGGGTACCGAGCTCAGATCTCC
>group_777_6 199 1 0 0 sg=199 px=0 gx=0
AATTAAGCTTGGCTGCAGAGGCCTGTCGAC
>group_777_7 199 1 0 0 sg=199 px=0 gx=0
GGGATCCGTGATGGTGATGGTGATGCGATC
>group_777_8 199 1 0 0 sg=199 px=0 gx=0
GATATCCTCAATCGCTTCTAGAAGCGATTG
>group_777_9 199 1 0 0 sg=199 px=0 gx=0
CAGCTAATTAAGCTTGGCTGCAGAGGCCTG
>group_778_0 94 4 0 0 sg=94 px=0 gx=0
CAATAACCTAGTATAGGGGACATGCTGTTA
>group_778_1 94 4 0 0 sg=94 px=0 gx=0
CGGATCTGGTTCCGCGTGGATCCGCTTAGA
>group_778_2 94 4 0 0 sg=94 px=0 gx=0
AATCGGATCTGGTTCCGCGTGGATCCGCTT
>group_778_3 94 4 0 0 sg=94 px=0 gx=0
ATCTGGTTCCGCGTGGATCCGCTTAGAGCT
>group_778_4 94 4 0 0 sg=94 px=0 gx=0
AATAACCTAGTATAGGGGACATGCTGTTAT
>group_778_5 94 4 0 0 sg=94 px=0 gx=0
AACCTAGTATAGGGGACATGCTGTTATCAA
>group_778_6 94 4 0 0 sg=94 px=0 gx=0
ATTCGAGCTCTAAGCGGATCCACGCGGAAC
>group_778_7 94 4 0 0 sg=94 px=0 gx=0
AAAGTGGTTGATAACAGCATGTCCCCTATA
>group_778_8 94 4 0 0 sg=94 px=0 gx=0
GGATCCGCTTAGAGCTCGAATTTCCCCGAT
>group_778_9 94 4 0 0 sg=94 px=0 gx=0
ATCCGCTTAGAGCTCGAATTTCCCCGATCG
>group_779_0 158 1 0 0 sg=158 px=0 gx=0
ACACAAGCTTCCTCGAGTGAATTCCCCGGG
>group_779_1 158 1 0 0 sg=158 px=0 gx=0
CTCGAGGAAGCTTGTGTTTGTGACGGTGGT
>group_779_2 158 1 0 0 sg=158 px=0 gx=0
TGACAAGTGAGCTAGCCGATCTCGACGAGT
>group_779_3 158 1 0 0 sg=158 px=0 gx=0
TCACTCGTCGAGATCGGCTAGCTCACTTGT
>group_779_4 158 1 0 0 sg=158 px=0 gx=0
ATCTGACTACAAGGACGACGATGACAAGTG
>group_779_5 158 1 0 0 sg=158 px=0 gx=0
CACTCGTCGAGATCGGCTAGCTCACTTGTC
>group_779_6 158 1 0 0 sg=158 px=0 gx=0
ACAAACACAAGCTTCCTCGAGTGAATTCCC
>group_779_7 158 1 0 0 sg=158 px=0 gx=0
TTTAAGCAGGAGATATAATATGGCTCACAA
>group_779_8 158 1 0 0 sg=158 px=0 gx=0
CACCGTCACAAACACAAGCTTCCTCGAGTG
>group_779_9 158 1 0 0 sg=158 px=0 gx=0
CTTTAAGCAGGAGATATAATATGGCTCACA
>group_780_0 36 0 0 0 sg=36 px=0 gx=0
GGGGGATCCGGTGATTGATTGATCAATCAA
>group_780_1 36 0 0 0 sg=36 px=0 gx=0
TGATCAATCAATCACCGGATCCCCCATGGT
>group_780_2 36 0 0 0 sg=36 px=0 gx=0
GATTGATCAATCAATCACCGGATCCCCCAT
>group_780_3 36 0 0 0 sg=36 px=0 gx=0
GATCAATCAATCACCGGATCCCCCATGGTA
>group_780_4 36 0 0 0 sg=36 px=0 gx=0
GGTTTTTACCATGGGGGATCCGGTGATTGA
>group_780_5 36 0 0 0 sg=36 px=0 gx=0
ATCAATCACCGGATCCCCCATGGTAAAAAC
>group_780_6 36 0 0 0 sg=36 px=0 gx=0
CATGGGGGATCCGGTGATTGATTGATCAAT
>group_780_7 36 0 0 0 sg=36 px=0 gx=0
ATCACCGGATCCCCCATGGTAAAAACCCTC
>group_780_8 36 0 0 0 sg=36 px=0 gx=0
CCATGGGGGATCCGGTGATTGATTGATCAA
>group_780_9 36 0 0 0 sg=36 px=0 gx=0
TGGGGGATCCGGTGATTGATTGATCAATCA
>group_781_0 2831 1 0 2524 sg=307 px=0 gx=2524
GAACTAGAATTGTGAGCGCTCACAATTCTA
>group_781_1 2831 1 0 2524 sg=307 px=0 gx=2524
CATGCCTGCAGCTGTCCGGAACTAGAATTG
>group_781_2 2831 1 0 2524 sg=307 px=0 gx=2524
TGAGCGCTCACAATTCTAGTTCCGGACAGC
>group_781_3 2831 1 0 2524 sg=307 px=0 gx=2524
CTGAGCTCAGTCGCTGTTTTTGGCAATTAA
>group_781_4 2831 1 0 2524 sg=307 px=0 gx=2524
GCTCGGTACCCGGGGATCCGCTGAGCTCAG
>group_781_5 2831 1 0 2524 sg=307 px=0 gx=2524
GTGAGCGCTCACAATTCTAGTGTCTTCAAG
>group_781_6 2831 1 0 2524 sg=307 px=0 gx=2524
CAGTCGCTGTTTTTGGCAATTAAACGTTCC
>group_781_7 2831 1 0 2524 sg=307 px=0 gx=2524
GAATTGTGAGCGCTCACAATTCTAGTTCCG
>group_781_8 2831 1 0 2524 sg=307 px=0 gx=2524
TAAGGAGGAAAAACATATGCTGGAACGGCT
>group_781_9 2831 1 0 2524 sg=307 px=0 gx=2524
GGAACGTTTAATTGCCAAAAACAGCGACTG
>group_782_0 836 1 0 0 sg=836 px=0 gx=0
AATCCGTAATCATGGTCATGAATTCGGGGG
>group_782_1 836 1 0 0 sg=836 px=0 gx=0
TTTCCACGCGTGCGGCCGCTGCAGCTCGAG
>group_782_2 836 1 0 0 sg=836 px=0 gx=0
CATGTCGGCAGAATAGATCTCTGACAGACA
>group_782_3 836 1 0 0 sg=836 px=0 gx=0
CTTCTCTCATCCGCCAAAACAGCGAGCTCT
>group_782_4 836 1 0 0 sg=836 px=0 gx=0
AAGCATTGGTTAAAAATTAAGGAGGGGGGG
>group_782_5 836 1 0 0 sg=836 px=0 gx=0
AAAATCTTCTCTCATCCGCCAAAACAGCGG
>group_782_6 836 1 0 0 sg=836 px=0 gx=0
CCTAAGAGCTCGCTGTTTTGGCGGATGAGA
>group_782_7 836 1 0 0 sg=836 px=0 gx=0
GTAACATGGATCCGCTGCTCCATAACATCA
>group_782_8 836 1 0 0 sg=836 px=0 gx=0
TCATGGTCATGAATTCGGGGGGGCCCCCCC
>group_782_9 836 1 0 0 sg=836 px=0 gx=0
AAACCGCGGGCGGCCGCTTTGTAGAAACGC
>group_783_0 8466 0 5526 126 sg=2940 px=5400 gx=0
GACGTTCTTGGCCGTCTGGCCACCATCCTG
>group_783_1 8466 0 5526 126 sg=2940 px=5400 gx=0
TCACTGAATCCCAGACGCTTAACCAGTTGC
>group_783_2 8466 0 5526 126 sg=2940 px=5400 gx=0
CAGAGGCGCTGCAGATATGGGGTGTGGTTA
>group_783_3 8466 0 5526 126 sg=2940 px=5400 gx=0
AACGCTGCCCGGACGAGCGCTTTGTGATCG
>group_783_4 8466 0 5526 126 sg=2940 px=5400 gx=0
CAAAGCCTGCTGTGCGGGCAAAATTACCTC
>group_783_5 8466 0 5526 126 sg=2940 px=5400 gx=0
CGAGGTCGCCCAGTGGTCGTTCTCAGCAAC
>group_783_6 8466 0 5526 126 sg=2940 px=5400 gx=0
GAGTGTGTCACCTTCCACTGAAGGCCGGGG
>group_783_7 8466 0 5526 126 sg=2940 px=5400 gx=0
CATCATGCAGTGCCGGCACGCCGGCCAGAA
>group_783_8 8466 0 5526 126 sg=2940 px=5400 gx=0
CCCGTTGAAGTGAATATACAACTGACACAC
>group_783_9 8466 0 5526 126 sg=2940 px=5400 gx=0
ATATAACTTTCAGCCCAACAGTAAACCCAG
>group_784_0 2468 0 0 2380 sg=88 px=0 gx=2380
GAACTGGGTGTCGACTACCGTCGTGCCAAC
>group_784_1 2468 0 0 2380 sg=88 px=0 gx=2380
TCGACTACCGTCGTGCCAACTTCCGTGATA
>group_784_2 2468 0 0 2380 sg=88 px=0 gx=2380
GTTGGCACGACGGTAGTCGACACCCAGTTC
>group_784_3 2468 0 0 2380 sg=88 px=0 gx=2380
AACTGGGTGTCGACTACCGTCGTGCCAACT
>group_784_4 2468 0 0 2380 sg=88 px=0 gx=2380
CGCCATCAACCAGACGATAGTTATCACGGA
>group_784_5 2468 0 0 2380 sg=88 px=0 gx=2380
CAACCAGACGATAGTTATCACGGAAGTTGG
>group_784_6 2468 0 0 2380 sg=88 px=0 gx=2380
CACATTAGAACTGGGTGTCGACTACCGTCG
>group_784_7 2468 0 0 2380 sg=88 px=0 gx=2380
TGCCAACTTCCGTGATAACTATCGTCTGGT
>group_784_8 2468 0 0 2380 sg=88 px=0 gx=2380
TTCCGTGATAACTATCGTCTGGTTGATGGC
>group_784_9 2468 0 0 2380 sg=88 px=0 gx=2380
GGGTGTCGACTACCGTCGTGCCAACTTCCG
>group_785_0 7522 0 0 2934 sg=4588 px=0 gx=2934
TGGTTGGGTGGCAAGCCTTACCTAGCGCCT
>group_785_1 7522 0 0 2934 sg=4588 px=0 gx=2934
ATGATGACATGCAACGTGCCAAAGCCGCTG
>group_785_2 7522 0 0 2934 sg=4588 px=0 gx=2934
TCGGCAGTGCCGCTCCCGCCAATGTTGCTA
>group_785_3 7522 0 0 2934 sg=4588 px=0 gx=2934
TGGCGGGCAGTAATTATGGTTACAACTGAA
>group_785_4 7522 0 0 2934 sg=4588 px=0 gx=2934
GCAACGGTGCCGGCAACGCAAACCTGACCC
>group_785_5 7522 0 0 2934 sg=4588 px=0 gx=2934
GTAAGCGTTGTCACCGTCTGCCACCGTGAC
>group_785_6 7522 0 0 2934 sg=4588 px=0 gx=2934
TGTCGGGGCCAGTTGGCCGGGTGGTCATTG
>group_785_7 7522 0 0 2934 sg=4588 px=0 gx=2934
TATTCGGTCTCTCGAGGAACGTGCTTCTTC
>group_785_8 7522 0 0 2934 sg=4588 px=0 gx=2934
GTCATAGGCATACCCGAGTTGCTGGTCGGT
>group_785_9 7522 0 0 2934 sg=4588 px=0 gx=2934
TCATAGTGTTTTGATCATTTTAAATTTTTA
>group_786_0 328 1 0 0 sg=328 px=0 gx=0
AGCTCCCTATAGTGAGTCGTATTACACGCG
>group_786_1 328 1 0 0 sg=328 px=0 gx=0
GATCCGTCCTGATGAGTCCGTGAGGACGAA
>group_786_2 328 1 0 0 sg=328 px=0 gx=0
TACGACTCACTATAGGGAGCTCAACTGGTG
>group_786_3 328 1 0 0 sg=328 px=0 gx=0
CGGGTCTGACGGATCCGTCGACGGATCTAG
>group_786_4 328 1 0 0 sg=328 px=0 gx=0
CGTTAAATTTTTGTTAAATCAGCTCATTGC
>group_786_5 328 1 0 0 sg=328 px=0 gx=0
TACACGCGAATTAAAAGAATAGCCCGAGAT
>group_786_6 328 1 0 0 sg=328 px=0 gx=0
TGTAATACGACTCACTATAGGGAGCTCAAC
>group_786_7 328 1 0 0 sg=328 px=0 gx=0
GCGTGTAATACGACTCACTATAGGGAGCTC
>group_786_8 328 1 0 0 sg=328 px=0 gx=0
TCATTGCAGATCCGTTTCGTCCTCACGGAC
>group_786_9 328 1 0 0 sg=328 px=0 gx=0
GACGGATCTAGATCCGTCGACGGATCCGTC
>group_787_0 128 0 0 0 sg=128 px=0 gx=0
GTAATCCTCCGAGGCCTCGAGGTCGACGAA
>group_787_1 128 0 0 0 sg=128 px=0 gx=0
GCACCTCGACCGCAAAAAACTTGATTAGGG
>group_787_2 128 0 0 0 sg=128 px=0 gx=0
GTGCTTTACGGCACCTCGACCGCAAAAAAC
>group_787_3 128 0 0 0 sg=128 px=0 gx=0
TTTAGTGCTTTACGGCACCTCGACCGCAAA
>group_787_4 128 0 0 0 sg=128 px=0 gx=0
GTCTTCCATTTGGATCCGGGCCCTCTAGAT
>group_787_5 128 0 0 0 sg=128 px=0 gx=0
AACCATCACCCTAATCAAGTTTTTTGCGGT
>group_787_6 128 0 0 0 sg=128 px=0 gx=0
AGTGCTTTACGGCACCTCGACCGCAAAAAA
>group_787_7 128 0 0 0 sg=128 px=0 gx=0
CCGCAAAAAACTTGATTAGGGTGATGGTTC
>group_787_8 128 0 0 0 sg=128 px=0 gx=0
CGGTCGAGGTGCCGTAAAGCACTAAATCGG
>group_787_9 128 0 0 0 sg=128 px=0 gx=0
CCATCACCCTAATCAAGTTTTTTGCGGTCG
>group_788_0 5052 0 0 0 sg=5052 px=0 gx=0
GTGTCCACGGTGGAGGCCATTGAGCAGCTG
>group_788_1 5052 0 0 0 sg=5052 px=0 gx=0
AAATCAATAGAATCTGTGAAATCTTCTATA
>group_788_2 5052 0 0 0 sg=5052 px=0 gx=0
CAGCCGAAAAATGAACGAAATTCATGAGAG
>group_788_3 5052 0 0 0 sg=5052 px=0 gx=0
GGGGGTGGGGAAATATGATTATCGAAAATG
>group_788_4 5052 0 0 0 sg=5052 px=0 gx=0
TAATGATAACCAACGGAGTGTCCACGGTGG
>group_788_5 5052 0 0 0 sg=5052 px=0 gx=0
TGCGAGTGTATGCGTGTTCGCTAACTGTAA
>group_788_6 5052 0 0 0 sg=5052 px=0 gx=0
AGAAAAATTATGCCGGCTGTAATATGAGCT
>group_788_7 5052 0 0 0 sg=5052 px=0 gx=0
CGCTCCGCCCAGCGAGGGAGAAGCTAACGC
>group_788_8 5052 0 0 0 sg=5052 px=0 gx=0
ACACGAACACACATACATTACAGTTAGCGA
>group_788_9 5052 0 0 0 sg=5052 px=0 gx=0
TTTGTGTAGAATAAATTCACTTTGTTGCAC
>group_789_0 3064 1 0 2366 sg=698 px=0 gx=2366
GGCCCTATAACCCGCCAGGGGACGGAGCTT
>group_789_1 3064 1 0 2366 sg=698 px=0 gx=2366
CAACGTGACGCGCCTTGGCTTTGTCTTTGG
>group_789_2 3064 1 0 2366 sg=698 px=0 gx=2366
GCGGCCGCCATATGGGGGATCAATTCGTAA
>group_789_3 3064 1 0 2366 sg=698 px=0 gx=2366
AACCGCAAGCTCCGTCCCCTGGCGGGTTAT
>group_789_4 3064 1 0 2366 sg=698 px=0 gx=2366
AAAAAAAAAAAAAAAAACTCGACAACTTGT
>group_789_5 3064 1 0 2366 sg=698 px=0 gx=2366
AATTGATCCCCCATATGGCGGCCGCGTAAC
>group_789_6 3064 1 0 2366 sg=698 px=0 gx=2366
CGCCGGCCAACTTGAGAAGGTCAAAGTTCA
>group_789_7 3064 1 0 2366 sg=698 px=0 gx=2366
CGATCGTGACGCTGCTCGTTCTAGACGTCT
>group_789_8 3064 1 0 2366 sg=698 px=0 gx=2366
AGTGCCTAGCTCGATACCGTCGAGGCTCGA
>group_789_9 3064 1 0 2366 sg=698 px=0 gx=2366
TAGACGTCTAATGGCAAAACTGGCTGATTT
>group_790_0 3052 1 2476 2456 sg=574 px=22 gx=2
AGACTCCTGTGTAAAAACTAGTGGATCCCC
>group_790_1 3052 1 2476 2456 sg=574 px=22 gx=2
TTTACACGGTACCGAGCTCAGTCAAGTCCA
>group_790_2 3052 1 2476 2456 sg=574 px=22 gx=2
TTACACAGGAGTCTGGACTTGACTGAGCTC
>group_790_3 3052 1 2476 2456 sg=574 px=22 gx=2
AAAGTATCATGTGGAGATAGAAATAACAGA
>group_790_4 3052 1 2476 2456 sg=574 px=22 gx=2
CGGTATCGATAAGCTTGATAAAGTCCGTAT
>group_790_5 3052 1 2476 2456 sg=574 px=22 gx=2
AACTTTTATTTTTTCCTTTTCTGATACTCT
>group_790_6 3052 1 2476 2456 sg=574 px=22 gx=2
TTAAATAAGGAATTCCTGCAGCCCGGGGGA
>group_790_7 3052 1 2476 2456 sg=574 px=22 gx=2
TTTCCTTTTCTGATACTCTAACCGAATCTC
>group_790_8 3052 1 2476 2456 sg=574 px=22 gx=2
ATTCGGTTAGAGTATCAGAAAAGGAAAAAA
>group_790_9 3052 1 2476 2456 sg=574 px=22 gx=2
GATTCGGTTAGAGTATCAGAAAAGGAAAAA
>group_791_0 1532 2 0 242 sg=1290 px=0 gx=242
CGGTACCCGGGGTACCGTTCGTATAGCATA
>group_791_1 1532 2 0 242 sg=1290 px=0 gx=242
CTATGCGGATCTGATATAGTTCCTCCTTTC
>group_791_2 1532 2 0 242 sg=1290 px=0 gx=242
CTCCTAGGCATATGAGATCCACCGGTCGCC
>group_791_3 1532 2 0 242 sg=1290 px=0 gx=242
GGAGACCAACATGTGAGCAAAAAGATCAGC
>group_791_4 1532 2 0 242 sg=1290 px=0 gx=242
CCACAACGGTTTCCCTCTAGCGGGATCAAT
>group_791_5 1532 2 0 242 sg=1290 px=0 gx=242
AATAACTAAAGCTGATCTTTTTGCTCACAT
>group_791_6 1532 2 0 242 sg=1290 px=0 gx=242
AGCGCAAGCGACAGGCCGATCATCGTCGCG
>group_791_7 1532 2 0 242 sg=1290 px=0 gx=242
AGGAGCTCCGCGGACGTCGACAAGCTGATC
>group_791_8 1532 2 0 242 sg=1290 px=0 gx=242
CTGGAAAGAACTGTCCTTCATCGGGCCGCC
>group_791_9 1532 2 0 242 sg=1290 px=0 gx=242
TGGTTTTCCTTTGAAAAACACGATAATACC
>group_792_0 336 1 0 0 sg=336 px=0 gx=0
AGAACGCCATTCCATTTTTTGAGAATCCAG
>group_792_1 336 1 0 0 sg=336 px=0 gx=0
ACGCCATTCCATTTTTTGAGAATCCAGAAT
>group_792_2 336 1 0 0 sg=336 px=0 gx=0
AATCCAGAATTTGACGCAGAGAAGAAGCCA
>group_792_3 336 1 0 0 sg=336 px=0 gx=0
GTGTTATCCTTCATATGTATATCTCCTTCT
>group_792_4 336 1 0 0 sg=336 px=0 gx=0
TTGTCTAGATGGCCAGCTAGGCCAGGTTAG
>group_792_5 336 1 0 0 sg=336 px=0 gx=0
CTGGCCTAGCTGGCCATCTAGACAAGAAGG
>group_792_6 336 1 0 0 sg=336 px=0 gx=0
AAGAAGGAGATATACATATGAAGGATAACA
>group_792_7 336 1 0 0 sg=336 px=0 gx=0
CCTGGCCTAGCTGGCCATCTAGACAAGAAG
>group_792_8 336 1 0 0 sg=336 px=0 gx=0
AGTGCAGAAAAATAATCTAGAGTCGACCTG
>group_792_9 336 1 0 0 sg=336 px=0 gx=0
TGAGAATCCAGAATTTGACGCAGAGAAGAA
>group_793_0 742 1 0 634 sg=108 px=0 gx=634
GTCGAGCATGTTCAGTCAGGTGATTCCATG
>group_793_1 742 1 0 634 sg=108 px=0 gx=634
GAATCACCTGACTGAACATGCTCGACAAAT
>group_793_2 742 1 0 634 sg=108 px=0 gx=634
TGACATGGGAATTAGCCATGGAATCACCTG
>group_793_3 742 1 0 634 sg=108 px=0 gx=634
TGATTTTCATAATGGCTAGCTTCTTCGTCT
>group_793_4 742 1 0 634 sg=108 px=0 gx=634
AATGGCTAGCTTCTTCGTCTGTTTCTACTG
>group_793_5 742 1 0 634 sg=108 px=0 gx=634
GTCAGGTGATTCCATGGCTAATTCCCATGT
>group_793_6 742 1 0 634 sg=108 px=0 gx=634
GCTGACATGGGAATTAGCCATGGAATCACC
>group_793_7 742 1 0 634 sg=108 px=0 gx=634
CAGTCAGGTGATTCCATGGCTAATTCCCAT
>group_793_8 742 1 0 634 sg=108 px=0 gx=634
TAGCCATGGAATCACCTGACTGAACATGCT
>group_793_9 742 1 0 634 sg=108 px=0 gx=634
CGCTGATTTTCATAATGGCTAGCTTCTTCG
>group_794_0 730 1 0 0 sg=730 px=0 gx=0
TTTATAAGGGATTTTGCCGATTTCGGCAAG
>group_794_1 730 1 0 0 sg=730 px=0 gx=0
CCCCCCCGACGACGACGACAAAGGCCCGGG
>group_794_2 730 1 0 0 sg=730 px=0 gx=0
AGGAATGGTGCATGCCTGCAGGTCGACTAG
>group_794_3 730 1 0 0 sg=730 px=0 gx=0
GTTGCGCAGCCTGAATGGCGCCTAGTTAAC
>group_794_4 730 1 0 0 sg=730 px=0 gx=0
GTCGACTCTAGAGGATCCCCCCTACCCCTC
>group_794_5 730 1 0 0 sg=730 px=0 gx=0
TTCCGGATCCATATGTAAGTATTTCCTTAG
>group_794_6 730 1 0 0 sg=730 px=0 gx=0
ACCTGCTGACGACGCGAGGCTGGATGGCCT
>group_794_7 730 1 0 0 sg=730 px=0 gx=0
GGTCGACTCTAGAGGATCCCCCCTACCCCT
>group_794_8 730 1 0 0 sg=730 px=0 gx=0
GGGTGTGGTGGTTACGCGCGCGTGACCGCT
>group_794_9 730 1 0 0 sg=730 px=0 gx=0
GAGCTTATCGATTCTAGACTCGAGAGCTCC
>group_795_0 380 0 0 0 sg=380 px=0 gx=0
ACAATATGGCCGGCCGGCTCGAGCGGGACG
>group_795_1 380 0 0 0 sg=380 px=0 gx=0
AAGGTTGGGAATTCGTAATCATGGTCATAG
>group_795_2 380 0 0 0 sg=380 px=0 gx=0
GGACTCTAGAGCTCTGCAGGCATGCGATAT
>group_795_3 380 0 0 0 sg=380 px=0 gx=0
CCGGCCGGCTCGAGCGGGACGGGCCCGGTA
>group_795_4 380 0 0 0 sg=380 px=0 gx=0
ATGATTACGAATTCCCAACCTTTTCCATTG
>group_795_5 380 0 0 0 sg=380 px=0 gx=0
GCCTCCGCTCGAGCGGGACTCTAGAGCTCT
>group_795_6 380 0 0 0 sg=380 px=0 gx=0
AGCCGGCCGGCCATATTGTTGTATAAGTGA
>group_795_7 380 0 0 0 sg=380 px=0 gx=0
CCGGCTCGAGCGGGACGGGCCCGGTACCGC
>group_795_8 380 0 0 0 sg=380 px=0 gx=0
CAACCTTTTCCATTGGAACAGTGGACTAAA
>group_795_9 380 0 0 0 sg=380 px=0 gx=0
GTACCGGGCCCGTCCCGCTCGAGCCGGCCG
>group_796_0 234 1 0 0 sg=234 px=0 gx=0
GCGATGTACGGGCCAGATATACGCGTCGAG
>group_796_1 234 1 0 0 sg=234 px=0 gx=0
GAATTCAGATCTGCAGGGTGTGTTAGCAAA
>group_796_2 234 1 0 0 sg=234 px=0 gx=0
AAACTCGACGCGTATATCTGGCCCGTACAT
>group_796_3 234 1 0 0 sg=234 px=0 gx=0
GATATCTCTAGAGGATCATAATCAGCCATA
>group_796_4 234 1 0 0 sg=234 px=0 gx=0
AGTTTGCTAACACACCCTGCAGATCTGAAT
>group_796_5 234 1 0 0 sg=234 px=0 gx=0
CCCTGCAGATCTGAATTCATCTATGTCGGG
>group_796_6 234 1 0 0 sg=234 px=0 gx=0
CGATGTACGGGCCAGATATACGCGTCGAGT
>group_796_7 234 1 0 0 sg=234 px=0 gx=0
CGCATCGATAAGCTTGTCGACGATATCTCT
>group_796_8 234 1 0 0 sg=234 px=0 gx=0
TTATGATCCTCTAGAGATATCGTCGACAAG
>group_796_9 234 1 0 0 sg=234 px=0 gx=0
CACCCTGCAGATCTGAATTCATCTATGTCG
>group_797_0 2322 1 0 2188 sg=134 px=0 gx=2188
TATAATGCCAACTTAGTATAAAATAGCCAA
>group_797_1 2322 1 0 2188 sg=134 px=0 gx=2188
GCAACTCGTGAAAGGTAGGCGGATCCACAG
>group_797_2 2322 1 0 2188 sg=134 px=0 gx=2188
TTGGCTATTTTATACTAAGTTGGCATTATA
>group_797_3 2322 1 0 2188 sg=134 px=0 gx=2188
GTTGGCTATTTTATACTAAGTTGGCATTAT
>group_797_4 2322 1 0 2188 sg=134 px=0 gx=2188
GTAGGCGGATCCACAGGACGGGTGTGGTCG
>group_797_5 2322 1 0 2188 sg=134 px=0 gx=2188
TATAAAATAGCCAACCTGTTCGACAAAGAT
>group_797_6 2322 1 0 2188 sg=134 px=0 gx=2188
GCGCAACTCGTGAAAGGTAGGCGGATCCAC
>group_797_7 2322 1 0 2188 sg=134 px=0 gx=2188
CGGCGTAGAGGATCCCAGACGAGTTAAGTC
>group_797_8 2322 1 0 2188 sg=134 px=0 gx=2188
GTGAAAGGTAGGCGGATCCACAGGACGGGT
>group_797_9 2322 1 0 2188 sg=134 px=0 gx=2188
AGGCGGATCCACAGGACGGGTGTGGTCGCC
>group_798_0 1178 0 0 0 sg=1178 px=0 gx=0
GCTCTGTGGGAAATCGAGGTGGGGGGGGTG
>group_798_1 1178 0 0 0 sg=1178 px=0 gx=0
TGGGGGAGCCAAGAATGTCAGCCTCTAGGT
>group_798_2 1178 0 0 0 sg=1178 px=0 gx=0
GACGGGCCAGAAGTCCATTCGGCTCACACA
>group_798_3 1178 0 0 0 sg=1178 px=0 gx=0
TCAGGTTGCTGGCCTGCCTCCAGATACCAT
>group_798_4 1178 0 0 0 sg=1178 px=0 gx=0
GGAGTGGGCGGTTGTCTAAAGGCAGGTCCC
>group_798_5 1178 0 0 0 sg=1178 px=0 gx=0
CCTCTAGGTCTATCTCCGGTCCTTGTTTAT
>group_798_6 1178 0 0 0 sg=1178 px=0 gx=0
GAGAGGGACGGGCCGTGGCATGCACATCAG
>group_798_7 1178 0 0 0 sg=1178 px=0 gx=0
CACGGCCCGTCCCTCTCCCCACTCAGAGCT
>group_798_8 1178 0 0 0 sg=1178 px=0 gx=0
GCCTGCTGCTGGCTGTCCAGAGTAGGGGTT
>group_798_9 1178 0 0 0 sg=1178 px=0 gx=0
ACCCAGGGTAGCTGCTGCCACCGTCTTCTG
>group_799_0 4852 1 4476 0 sg=376 px=4476 gx=0
TGACCTTGACGTGGTACTTGGCGAGCTTCA
>group_799_1 4852 1 4476 0 sg=376 px=4476 gx=0
AGCATGCAAGCTTGAAGCTCGCCAAGTACC
>group_799_2 4852 1 4476 0 sg=376 px=4476 gx=0
AAAGGATCTTCACCTAGATCCTTTTCGCAA
>group_799_3 4852 1 4476 0 sg=376 px=4476 gx=0
AACAGCTATGACCATGATTACGCCGCGGCC
>group_799_4 4852 1 4476 0 sg=376 px=4476 gx=0
GGTCGTGTTGAGTTCAAATTCAGTGCAACA
>group_799_5 4852 1 4476 0 sg=376 px=4476 gx=0
CCGGGGATCCTCTAGAGCATGCAAGCTTGA
>group_799_6 4852 1 4476 0 sg=376 px=4476 gx=0
CATACGCTAGGGACCTCTTTAGCTCCTTGG
>group_799_7 4852 1 4476 0 sg=376 px=4476 gx=0
TCGCGGCCGCACTGGCCGTCGTTTTACAAC
>group_799_8 4852 1 4476 0 sg=376 px=4476 gx=0
ACAGCTATGACCATGATTACGCCGCGGCCG
>group_799_9 4852 1 4476 0 sg=376 px=4476 gx=0
GTACCGAGCTCGAATTCGCGGCCGCACTGG
>group_800_0 516 0 0 476 sg=40 px=0 gx=476
GTGGTCTTGGAAGAAGATCCATATGACGTC
>group_800_1 516 0 0 476 sg=40 px=0 gx=476
GAAGAAGATCCATATGACGTCGACGCGTCT
>group_800_2 516 0 0 476 sg=40 px=0 gx=476
ATATGGATCTTCTTCCAAGACCACTTTCGA
>group_800_3 516 0 0 476 sg=40 px=0 gx=476
GTCGACGTCATATGGATCTTCTTCCAAGAC
>group_800_4 516 0 0 476 sg=40 px=0 gx=476
TTGGAAGAAGATCCATATGACGTCGACGCG
>group_800_5 516 0 0 476 sg=40 px=0 gx=476
CATATGGATCTTCTTCCAAGACCACTTTCG
>group_800_6 516 0 0 476 sg=40 px=0 gx=476
CGACGTCATATGGATCTTCTTCCAAGACCA
>group_800_7 516 0 0 476 sg=40 px=0 gx=476
AAAGTGGTCTTGGAAGAAGATCCATATGAC
>group_800_8 516 0 0 476 sg=40 px=0 gx=476
TCGACGTCATATGGATCTTCTTCCAAGACC
>group_800_9 516 0 0 476 sg=40 px=0 gx=476
ACGCGTCGACGTCATATGGATCTTCTTCCA
>group_801_0 1592 1 0 0 sg=1592 px=0 gx=0
CATCCGACCCTCGCCACAAGGACCTCTGCG
>group_801_1 1592 1 0 0 sg=1592 px=0 gx=0
GTCGCTTTGCGGCGGCGACCAGCAGTTTTG
>group_801_2 1592 1 0 0 sg=1592 px=0 gx=0
TGAGCTGTTGGCGACGATCCACCGTGGAAA
>group_801_3 1592 1 0 0 sg=1592 px=0 gx=0
GCGGGACAGGTCACCGTGATGCGGGTTACG
>group_801_4 1592 1 0 0 sg=1592 px=0 gx=0
GTAGTCGCTGTAAACGGTGCGGGACAGGTC
>group_801_5 1592 1 0 0 sg=1592 px=0 gx=0
ATAGCTGCTCGAAACGTTGCTAGGGCGCTG
>group_801_6 1592 1 0 0 sg=1592 px=0 gx=0
GCGTTGCTGTGAGGCCAAACCAGAACGGTC
>group_801_7 1592 1 0 0 sg=1592 px=0 gx=0
GCATATGATCAGATCCGCCACCTGGGATGC
>group_801_8 1592 1 0 0 sg=1592 px=0 gx=0
ATCTGGGCCCAAAACAAGTCCATGACCCGA
>group_801_9 1592 1 0 0 sg=1592 px=0 gx=0
ACGCTTACTTCCCTCAACTGATCCGCGTTG
>group_802_0 4102 1 0 3732 sg=370 px=0 gx=3732
CGTAGGCCTTTGAATTCGAAGACTAGCTCA
>group_802_1 4102 1 0 3732 sg=370 px=0 gx=3732
TGAGGTTAGGTTCACTCATATGCAAGCTCC
>group_802_2 4102 1 0 3732 sg=370 px=0 gx=3732
TCATATGCAAGCTCCTTGTCGACGTAGGCC
>group_802_3 4102 1 0 3732 sg=370 px=0 gx=3732
TTCAGTTAAAGGGGTTTTCATATGGGCGCC
>group_802_4 4102 1 0 3732 sg=370 px=0 gx=3732
GACGCTTTTAGAGTAAACTATCCATTAATT
>group_802_5 4102 1 0 3732 sg=370 px=0 gx=3732
TTACCCTCCATATGTTAGCCCTCCTAGCGG
>group_802_6 4102 1 0 3732 sg=370 px=0 gx=3732
CTCTAAAAGCGTCGCGGCCGCTAGGAGGGC
>group_802_7 4102 1 0 3732 sg=370 px=0 gx=3732
GAGGTTAGGTTCACTCATATGCAAGCTCCT
>group_802_8 4102 1 0 3732 sg=370 px=0 gx=3732
TTGTCGACGTAGGCCTTTGAATTCGAAGAC
>group_802_9 4102 1 0 3732 sg=370 px=0 gx=3732
CGCTTTTAGAGTAAACTATCCATTAATTCC
>group_804_0 1248 1 0 156 sg=1092 px=0 gx=156
TTGTTTTGTATTGGTCACGTTACCCAGGCC
>group_804_1 1248 1 0 156 sg=1092 px=0 gx=156
TTGCTGGCGTTCGTCGAGTGAGCGAGGAAG
>group_804_2 1248 1 0 156 sg=1092 px=0 gx=156
AAGCAGCTGGGCATGGCGGCCGACGCGCTG
>group_804_3 1248 1 0 156 sg=1092 px=0 gx=156
ACATGCTGTATGCCGGTACATGTTCTTTCC
>group_804_4 1248 1 0 156 sg=1092 px=0 gx=156
CGCTGCAGTCGAAAGGCCCGGAGATGAGGA
>group_804_5 1248 1 0 156 sg=1092 px=0 gx=156
GTACAAGTAAAGCGGCCGGCCGCGACTCTA
>group_804_6 1248 1 0 156 sg=1092 px=0 gx=156
GATCCTCTAGATAACTTCGTATAATGTATG
>group_804_7 1248 1 0 156 sg=1092 px=0 gx=156
TATAATGTATGCTATACGAAGTTATTACGT
>group_804_8 1248 1 0 156 sg=1092 px=0 gx=156
ACGGCCTGGGTAACGTGACCAATACAAAAC
>group_804_9 1248 1 0 156 sg=1092 px=0 gx=156
ATGTGGACAAAATACCTGGTTACTGGCCCA
>group_805_0 180 1 0 0 sg=180 px=0 gx=0
CCTCGAGGCCGGCACTAGTGGATCCCCCGG
>group_805_1 180 1 0 0 sg=180 px=0 gx=0
AGGCTCCGCGGCCGCCCCCTTCACCGCATG
>group_805_2 180 1 0 0 sg=180 px=0 gx=0
AGAGGTACCCAAGGGTGGGCGCGCCGACCC
>group_805_3 180 1 0 0 sg=180 px=0 gx=0
CCCTTGGGTACCTCTAGAAGATCTGTCGAC
>group_805_4 180 1 0 0 sg=180 px=0 gx=0
GAAGATCTGTCGACGGTATCGATAAGCTTG
>group_805_5 180 1 0 0 sg=180 px=0 gx=0
CCCCTTCACCGCATGCCTCGAGGCCGGCAC
>group_805_6 180 1 0 0 sg=180 px=0 gx=0
GGCTCCGCGGCCGCCCCCTTCACCGCATGC
>group_805_7 180 1 0 0 sg=180 px=0 gx=0
TCTGTCGACGGTATCGATAAGCTTGATATC
>group_805_8 180 1 0 0 sg=180 px=0 gx=0
GCACTAGTGGATCCCCCGGGCTGCAGGAAT
>group_805_9 180 1 0 0 sg=180 px=0 gx=0
TCAAGCTTATCGATACCGTCGACAGATCTT
>group_806_0 114 1 0 0 sg=114 px=0 gx=0
ACCAAGGTAGTCGGCAAATAAGAGCTCGGT
>group_806_1 114 1 0 0 sg=114 px=0 gx=0
TGGCTGGCGAACGATGTCAAGAGCTCGGTA
>group_806_2 114 1 0 0 sg=114 px=0 gx=0
CTAGAGGATCCCCGGGTACCGAGCTCTTAT
>group_806_3 114 1 0 0 sg=114 px=0 gx=0
TTTCTGTCCTGGCTGGCGAACGATGTCAAG
>group_806_4 114 1 0 0 sg=114 px=0 gx=0
GGCGAACGATGTCAAGAGCTCGGTACCCGG
>group_806_5 114 1 0 0 sg=114 px=0 gx=0
CTGTCCTGGCTGGCGAACGATGTCAAGAGC
>group_806_6 114 1 0 0 sg=114 px=0 gx=0
AGGATCCCCGGGTACCGAGCTCTTGACATC
>group_806_7 114 1 0 0 sg=114 px=0 gx=0
ACCGAGCTCTTATTTGCCGACTACCTTGGT
>group_806_8 114 1 0 0 sg=114 px=0 gx=0
GCATTTCTGTCCTGGCTGGCGAACGATGTC
>group_806_9 114 1 0 0 sg=114 px=0 gx=0
CTGGCGAACGATGTCAAGAGCTCGGTACCC
>group_807_0 396 0 0 0 sg=396 px=0 gx=0
ATTCGAGCTCGGTACCCGGGGATCCCATGG
>group_807_1 396 0 0 0 sg=396 px=0 gx=0
TAAACTAGCTTTGTATAGTTCATCCATGCC
>group_807_2 396 0 0 0 sg=396 px=0 gx=0
CATGGATGAACTATACAAAGCTAGTTTACG
>group_807_3 396 0 0 0 sg=396 px=0 gx=0
GGTAGATCTGACTAGTAAAGGAGAAGAACT
>group_807_4 396 0 0 0 sg=396 px=0 gx=0
AAGAGAAAGTAGTGACAAGTGTTGGCCACG
>group_807_5 396 0 0 0 sg=396 px=0 gx=0
CGGGGATCCCATGGTAGATCTGACTAGTAA
>group_807_6 396 0 0 0 sg=396 px=0 gx=0
CCACCACGTGTGAGCATGCAAGCTTGGCGT
>group_807_7 396 0 0 0 sg=396 px=0 gx=0
TACTGGAAAACTACCTGTTCCGTGGCCAAC
>group_807_8 396 0 0 0 sg=396 px=0 gx=0
ATGATTACGCCAAGCTTGCATGCTCACACG
>group_807_9 396 0 0 0 sg=396 px=0 gx=0
GCTAGCTTGTTTGCCTCCCTGCTGCGGTTT
>group_808_0 16 0 0 0 sg=16 px=0 gx=0
CGGCCAGTGCCAAGCTTAAGACGTCGTGCA
>group_808_1 16 0 0 0 sg=16 px=0 gx=0
GCGTACGTGCACGACGTCTTAAGCTTGGCA
>group_808_2 16 0 0 0 sg=16 px=0 gx=0
CCAGTGCCAAGCTTAAGACGTCGTGCACGT
>group_808_3 16 0 0 0 sg=16 px=0 gx=0
AGTGCCAAGCTTAAGACGTCGTGCACGTAC
>group_808_4 16 0 0 0 sg=16 px=0 gx=0
CAGTGCCAAGCTTAAGACGTCGTGCACGTA
>group_808_5 16 0 0 0 sg=16 px=0 gx=0
GTACGTGCACGACGTCTTAAGCTTGGCACT
>group_808_6 16 0 0 0 sg=16 px=0 gx=0
GCCAGTGCCAAGCTTAAGACGTCGTGCACG
>group_808_7 16 0 0 0 sg=16 px=0 gx=0
TGCACGACGTCTTAAGCTTGGCACTGGCCG
>group_808_8 16 0 0 0 sg=16 px=0 gx=0
ACGTGCACGACGTCTTAAGCTTGGCACTGG
>group_808_9 16 0 0 0 sg=16 px=0 gx=0
GGCCAGTGCCAAGCTTAAGACGTCGTGCAC
>group_809_0 210 1 0 0 sg=210 px=0 gx=0
TGCACAGAACAAAAACCTGCAGGGAAACAC
>group_809_1 210 1 0 0 sg=210 px=0 gx=0
GACCGGTCACAGTGACCCAGAAGGAAGAAC
>group_809_2 210 1 0 0 sg=210 px=0 gx=0
GCTTCCATGGTCACAGTGACCGGTCACAGT
>group_809_3 210 1 0 0 sg=210 px=0 gx=0
ATCTCCATGCAGTTGGACGATAGCTTCCAT
>group_809_4 210 1 0 0 sg=210 px=0 gx=0
TGGAGATCTGAATTCGATATCAAGCTTATC
>group_809_5 210 1 0 0 sg=210 px=0 gx=0
GTGACCATGGAAGCTATCGTCCAACTGCAT
>group_809_6 210 1 0 0 sg=210 px=0 gx=0
ATTCAGATCTCCATGCAGTTGGACGATAGC
>group_809_7 210 1 0 0 sg=210 px=0 gx=0
TTCCTTCTGGGTCACTGTGACCGGTCACTG
>group_809_8 210 1 0 0 sg=210 px=0 gx=0
TGACCCAGAAGGAAGAACGAAGGAAGGAGC
>group_809_9 210 1 0 0 sg=210 px=0 gx=0
CCGGTCACAGTGACCCAGAAGGAAGAACGA
>group_810_0 1464 1 0 2 sg=1462 px=0 gx=2
AATGATTACATTTCAAAAGGTGCCTAAAAA
>group_810_1 1464 1 0 2 sg=1462 px=0 gx=2
TTGAACTATGCGCTCGGGGTTGGCGAGTGT
>group_810_2 1464 1 0 2 sg=1462 px=0 gx=2
CTCCCAAAGGTACGGGTGCACTGCCCAACG
>group_810_3 1464 1 0 2 sg=1462 px=0 gx=2
GGTCGAGTGTCAGTCCTGCTCCTCGGCCAC
>group_810_4 1464 1 0 2 sg=1462 px=0 gx=2
AGTGTGTTTTGTGAAGTTTTTTAGGCACCT
>group_810_5 1464 1 0 2 sg=1462 px=0 gx=2
GTACCTTTGGGAGCGCGCGCCCTCGTCGTG
>group_810_6 1464 1 0 2 sg=1462 px=0 gx=2
CACACTCGCCAACCCCGAGCGCATAGTTCA
>group_810_7 1464 1 0 2 sg=1462 px=0 gx=2
TGACGTCACCCGTTCTGTTGGCTTATAATG
>group_810_8 1464 1 0 2 sg=1462 px=0 gx=2
CACGACACGACGAGGGCGCGCGCTCCCAAA
>group_810_9 1464 1 0 2 sg=1462 px=0 gx=2
CCTTCGCTAATGCGGGAAAGCTCTTATTCG
>group_811_0 220 0 0 0 sg=220 px=0 gx=0
TATTATACAGGTTCAAATATATACTATCTG
>group_811_1 220 0 0 0 sg=220 px=0 gx=0
GGTACTATGCATTATGATCCAATATCAAAG
>group_811_2 220 0 0 0 sg=220 px=0 gx=0
TCTGCAGGTGATGATTATCAGCCAGCAGAG
>group_811_3 220 0 0 0 sg=220 px=0 gx=0
TTTCTTCAAAGCTAGCTTTTCAATTCAATT
>group_811_4 220 0 0 0 sg=220 px=0 gx=0
AAAAATTGGAAAGAAAAAAGCTGGATCTGC
>group_811_5 220 0 0 0 sg=220 px=0 gx=0
CTTTTTTCTTTCCAATTTTTTTTTTTTCGT
>group_811_6 220 0 0 0 sg=220 px=0 gx=0
ATATTGGATCATAATGCATAGTACCGAGAA
>group_811_7 220 0 0 0 sg=220 px=0 gx=0
ATCCAGCTTTTTTCTTTCCAATTTTTTTTT
>group_811_8 220 0 0 0 sg=220 px=0 gx=0
TATATTATTATACAGGTTCAAATATATACT
>group_811_9 220 0 0 0 sg=220 px=0 gx=0
TTCCCTGAAACAGATAGTATATATTTGAAC
>group_812_0 40 0 0 0 sg=40 px=0 gx=0
GAATTCCGGGGATCCCACGACCTTCGATCA
>group_812_1 40 0 0 0 sg=40 px=0 gx=0
ATTCCGGGGATCCCACGACCTTCGATCAGA
>group_812_2 40 0 0 0 sg=40 px=0 gx=0
CTGATCGAAGGTCGTGGGATCCCCGGAATT
>group_812_3 40 0 0 0 sg=40 px=0 gx=0
ATCGAAGGTCGTGGGATCCCCGGAATTCCC
>group_812_4 40 0 0 0 sg=40 px=0 gx=0
GTGGGATCCCCGGAATTCCCGGGTCGACTC
>group_812_5 40 0 0 0 sg=40 px=0 gx=0
GATCGAAGGTCGTGGGATCCCCGGAATTCC
>group_812_6 40 0 0 0 sg=40 px=0 gx=0
GACCCGGGAATTCCGGGGATCCCACGACCT
>group_812_7 40 0 0 0 sg=40 px=0 gx=0
TTCCGGGGATCCCACGACCTTCGATCAGAT
>group_812_8 40 0 0 0 sg=40 px=0 gx=0
CGAAGGTCGTGGGATCCCCGGAATTCCCGG
>group_812_9 40 0 0 0 sg=40 px=0 gx=0
GGATCTGATCGAAGGTCGTGGGATCCCCGG
>group_813_0 122 1 0 0 sg=122 px=0 gx=0
AGCTCGAATTCCGTTGACCTGCAGGTCGAC
>group_813_1 122 1 0 0 sg=122 px=0 gx=0
TACCGAGCTCGAATTCCGTTGACCTGCAGG
>group_813_2 122 1 0 0 sg=122 px=0 gx=0
AACGGATCCCCGGGTACCGAGCTCGAATTC
>group_813_3 122 1 0 0 sg=122 px=0 gx=0
ATCCCCGGGTACCGAGCTCGAATTCCGTTG
>group_813_4 122 1 0 0 sg=122 px=0 gx=0
ACCTGCAGGTCAACGGAATTCGAGCTCGGT
>group_813_5 122 1 0 0 sg=122 px=0 gx=0
CAGGTCGACCCAGATCCGCCTACCTTTCAC
>group_813_6 122 1 0 0 sg=122 px=0 gx=0
TGCAGGTCGACCCAGATCCGCCTACCTTTC
>group_813_7 122 1 0 0 sg=122 px=0 gx=0
CCTGCAGGTCGACCCAGATCCGCCTACCTT
>group_813_8 122 1 0 0 sg=122 px=0 gx=0
CTGCAGGTCAACGGATCCCCGGGTACCGAG
>group_813_9 122 1 0 0 sg=122 px=0 gx=0
TGGGTCGACCTGCAGGTCAACGGAATTCGA
>group_814_0 298 0 0 0 sg=298 px=0 gx=0
CTTGAATTCGACTCTAGATTTTTTGGAATG
>group_814_1 298 0 0 0 sg=298 px=0 gx=0
GTTCCTGGTCTTTTGCTGGCCTTTTGCTCA
>group_814_2 298 0 0 0 sg=298 px=0 gx=0
AAAGACCAGGAACCGTAAAAAGGCCGCGTT
>group_814_3 298 0 0 0 sg=298 px=0 gx=0
CGAAAAGTGCGTCGACGATGTGGTGTAAAA
>group_814_4 298 0 0 0 sg=298 px=0 gx=0
TCCCAGCTTGAATTCGACTCTAGATTTTTT
>group_814_5 298 0 0 0 sg=298 px=0 gx=0
CCACATCGTCGACGCACTTTTCGGGGAAAT
>group_814_6 298 0 0 0 sg=298 px=0 gx=0
ACGCGGGATCCCAGCTTGAATTCGACTCTA
>group_814_7 298 0 0 0 sg=298 px=0 gx=0
AAGACCAGGAACCGTAAAAAGGCCGCGTTG
>group_814_8 298 0 0 0 sg=298 px=0 gx=0
GCAAAAGGCCAGCAAAAGACCAGGAACCGT
>group_814_9 298 0 0 0 sg=298 px=0 gx=0
TTATCCCCTGATTCTGTGGATAACCGAATG
>group_815_0 338 0 0 0 sg=338 px=0 gx=0
CTTCAGCCTTCTACTTCTAGCCCCAATTCT
>group_815_1 338 0 0 0 sg=338 px=0 gx=0
ATGTTAAGACCCCCACAAAACCCATTAATC
>group_815_2 338 0 0 0 sg=338 px=0 gx=0
TTGACACAAAGAAGCAGCACCCATGGATCC
>group_815_3 338 0 0 0 sg=338 px=0 gx=0
TAGAAGTAGAAGGCTGAAGTTTGCGAATGT
>group_815_4 338 0 0 0 sg=338 px=0 gx=0
GTTTGAACTTTTCTCCTTGTGAAGGTAAGA
>group_815_5 338 0 0 0 sg=338 px=0 gx=0
ACTTCTAGCCCCAATTCTCTTACCTTCACA
>group_815_6 338 0 0 0 sg=338 px=0 gx=0
AGACCCCCACAAAACCCATTAATCTGGGAC
>group_815_7 338 0 0 0 sg=338 px=0 gx=0
GCCTTTACCAAAGTTTGAACTTTTCTCCTT
>group_815_8 338 0 0 0 sg=338 px=0 gx=0
CTGAAGAGTTGATTGACACAAAGAAGCAGC
>group_815_9 338 0 0 0 sg=338 px=0 gx=0
AGTCCCAGATTAATGGGTTTTGTGGGGGTC
>group_816_0 256 1 0 0 sg=256 px=0 gx=0
CGGACGAACTAAACCTGACTACGGACCGGC
>group_816_1 256 1 0 0 sg=256 px=0 gx=0
CGTCGGGGCGGCAGGCCTGCCATAGCCACG
>group_816_2 256 1 0 0 sg=256 px=0 gx=0
AAGGTATCGCGCGGCCGGGTAGCACAGGAA
>group_816_3 256 1 0 0 sg=256 px=0 gx=0
CACGGAAGGAGACAATACCGGAAGGAACCT
>group_816_4 256 1 0 0 sg=256 px=0 gx=0
TCGACCGCCATCCCATCGCCGCCTTCCTGT
>group_816_5 256 1 0 0 sg=256 px=0 gx=0
AACTAAACCTGACTACGGACCGGCAAAAGG
>group_816_6 256 1 0 0 sg=256 px=0 gx=0
GAAGGCGGCGATGGGATGGCGGTCGAAGAT
>group_816_7 256 1 0 0 sg=256 px=0 gx=0
CCACACTGCTCGACTCTACGGTCCGGACGT
>group_816_8 256 1 0 0 sg=256 px=0 gx=0
TTTTACGGTTCCTGGCCTTTTGCCGGTCCG
>group_816_9 256 1 0 0 sg=256 px=0 gx=0
CAGGTTCCTTCCGGTATTGTCTCCTTCCGT
>group_817_0 3284 1 0 3038 sg=246 px=0 gx=3038
TGACGCCCCTCTAGCTGATCACCGCGGCCA
>group_817_1 3284 1 0 3038 sg=246 px=0 gx=3038
ACACCGCCCCCGGCGCCTGACGCCCCTCTA
>group_817_2 3284 1 0 3038 sg=246 px=0 gx=3038
ATCTCACGGTGGCCGCCTACCCGTACGACG
>group_817_3 3284 1 0 3038 sg=246 px=0 gx=3038
ATGGCCATGGCCAAGACAATTGCGGATCTA
>group_817_4 3284 1 0 3038 sg=246 px=0 gx=3038
CGACCTGGGTATTTATAGATCCGCAATTGT
>group_817_5 3284 1 0 3038 sg=246 px=0 gx=3038
CTTCAATCTCACGGTGGCCGCCTACCCGTA
>group_817_6 3284 1 0 3038 sg=246 px=0 gx=3038
TCTCACGGTGGCCGCCTACCCGTACGACGT
>group_817_7 3284 1 0 3038 sg=246 px=0 gx=3038
ACTACGCGTAAAAGCTTATCGATGTCGACG
>group_817_8 3284 1 0 3038 sg=246 px=0 gx=3038
TAGAGGGGCGTCAGGCGCCGGGGGCGGTGT
>group_817_9 3284 1 0 3038 sg=246 px=0 gx=3038
ACGCGTAAAAGCTTATCGATGTCGACGTAG
>group_818_0 1534 0 0 0 sg=1534 px=0 gx=0
TAGGTGACACTATAGAATAGGGCCCAGTCA
>group_818_1 1534 0 0 0 sg=1534 px=0 gx=0
CGAATTCATCGATGAATTCCGCCACCATGC
>group_818_2 1534 0 0 0 sg=1534 px=0 gx=0
TCGCCACCCCGGTTGATAATCAGAAAAGCC
>group_818_3 1534 0 0 0 sg=1534 px=0 gx=0
AACAGCTGGTTCCGCGTGGATCCCCGGAAT
>group_818_4 1534 0 0 0 sg=1534 px=0 gx=0
GAACCAGCTGTTTCCCGTTGCCATTGATGG
>group_818_5 1534 0 0 0 sg=1534 px=0 gx=0
GTGTAGATGAGGGAGATGTATTTGCAGCGG
>group_818_6 1534 0 0 0 sg=1534 px=0 gx=0
GGAAACCTGTCGTGCCAGAGCTTGGGTCTC
>group_818_7 1534 0 0 0 sg=1534 px=0 gx=0
TGGTGACCGTGGAGACGTGGCAGGAGGGCT
>group_818_8 1534 0 0 0 sg=1534 px=0 gx=0
CCGGGCGCTGAGGCGCCCCACATATGCTGA
>group_818_9 1534 0 0 0 sg=1534 px=0 gx=0
GATTACGAATTCATCGATGAATTCCGCCAC
>group_819_0 834 0 0 0 sg=834 px=0 gx=0
GCTGCAGGTGTCTGGGGATAATGCGAGTCT
>group_819_1 834 0 0 0 sg=834 px=0 gx=0
CTCGGAAGAGTCACTATCGCTCAGGGCGGG
>group_819_2 834 0 0 0 sg=834 px=0 gx=0
CCGACTTGGAACTCTCGGTTTTCTTGGGCA
>group_819_3 834 0 0 0 sg=834 px=0 gx=0
CTGCTGCCCAAGAAAACCGAGAGTTCCAAG
>group_819_4 834 0 0 0 sg=834 px=0 gx=0
TAAGGAAAGGCAATTATGCAGAGCGGGTGG
>group_819_5 834 0 0 0 sg=834 px=0 gx=0
ATAGTGACTCTTCCGAGCAGTTTGTTCAGT
>group_819_6 834 0 0 0 sg=834 px=0 gx=0
GCCCGAGATGAGCGAGTCTTGGCCTTAGCG
>group_819_7 834 0 0 0 sg=834 px=0 gx=0
ATACTCCAACACTGCAGCCAGATAGACTGG
>group_819_8 834 0 0 0 sg=834 px=0 gx=0
TGTAGCCCAGCCCGAGATGAGCGAGTCTTG
>group_819_9 834 0 0 0 sg=834 px=0 gx=0
AGCGAGTCTTGGCCTTAGCGCGGGTTTTAC
>group_820_0 18 1 0 0 sg=18 px=0 gx=0
CGGTCTCCAGTAAAGGTGGATACGGATCCG
>group_820_1 18 1 0 0 sg=18 px=0 gx=0
TCTCCAGTAAAGGTGGATACGGATCCGAAT
>group_820_2 18 1 0 0 sg=18 px=0 gx=0
GAATTCGGATCCGTATCCACCTTTACTGGA
>group_820_3 18 1 0 0 sg=18 px=0 gx=0
TCGAATTCGGATCCGTATCCACCTTTACTG
>group_820_4 18 1 0 0 sg=18 px=0 gx=0
TCCAGTAAAGGTGGATACGGATCCGAATTC
>group_820_5 18 1 0 0 sg=18 px=0 gx=0
GTCTCCAGTAAAGGTGGATACGGATCCGAA
>group_820_6 18 1 0 0 sg=18 px=0 gx=0
ACGGTCTCCAGTAAAGGTGGATACGGATCC
>group_820_7 18 1 0 0 sg=18 px=0 gx=0
CGAATTCGGATCCGTATCCACCTTTACTGG
>group_820_8 18 1 0 0 sg=18 px=0 gx=0
TCGGATCCGTATCCACCTTTACTGGAGACC
>group_820_9 18 1 0 0 sg=18 px=0 gx=0
ATTCGGATCCGTATCCACCTTTACTGGAGA
>group_821_0 84 1 0 0 sg=84 px=0 gx=0
CTATAGAACCAGATCTGATATCATCGATGA
>group_821_1 84 1 0 0 sg=84 px=0 gx=0
GATTTAGGTGACACTATAGAACCAGATCTG
>group_821_2 84 1 0 0 sg=84 px=0 gx=0
TTAGGTGACACTATAGAACCAGATCTGATA
>group_821_3 84 1 0 0 sg=84 px=0 gx=0
TTCAGCTGCTCGAGGCCGGTCTCCCTATAG
>group_821_4 84 1 0 0 sg=84 px=0 gx=0
TCGAATTCATCGATGATATCAGATCTGGTT
>group_821_5 84 1 0 0 sg=84 px=0 gx=0
GCCTCGAGCAGCTGAAGCTTGCATGCCTGC
>group_821_6 84 1 0 0 sg=84 px=0 gx=0
AAGCTTCAGCTGCTCGAGGCCGGTCTCCCT
>group_821_7 84 1 0 0 sg=84 px=0 gx=0
CGGCCTCGAGCAGCTGAAGCTTGCATGCCT
>group_821_8 84 1 0 0 sg=84 px=0 gx=0
TAGAACCAGATCTGATATCATCGATGAATT
>group_821_9 84 1 0 0 sg=84 px=0 gx=0
ATGCAAGCTTCAGCTGCTCGAGGCCGGTCT
>group_822_0 11142 1 3174 10950 sg=192 px=0 gx=7776
TCGAGCTCGGTACCCTAGAGCGAATAAAAC
>group_822_1 11142 1 3174 10950 sg=192 px=0 gx=7776
CACAGATATCCAATAATGAATGCTAATTAT
>group_822_2 11142 1 3174 10950 sg=192 px=0 gx=7776
ACGGCCAGTGAATTCGAGCTCGGTACCCTA
>group_822_3 11142 1 3174 10950 sg=192 px=0 gx=7776
GCTCCTGCAGGTCGACTCTAGATAATTAGC
>group_822_4 11142 1 3174 10950 sg=192 px=0 gx=7776
ATCCAATAATGAATGCTAATTATCTAGAGT
>group_822_5 11142 1 3174 10950 sg=192 px=0 gx=7776
CGACCTGCAGGAGCTTGGCGTAATCATGGT
>group_822_6 11142 1 3174 10950 sg=192 px=0 gx=7776
TAATGAATGCTAATTATCTAGAGTCGACCT
>group_822_7 11142 1 3174 10950 sg=192 px=0 gx=7776
GCTCTAGGGTACCGAGCTCGAATTCACTGG
>group_822_8 11142 1 3174 10950 sg=192 px=0 gx=7776
GTCGACTCTAGATAATTAGCATTCATTATT
>group_822_9 11142 1 3174 10950 sg=192 px=0 gx=7776
GCAGGTCGACTCTAGATAATTAGCATTCAT
>group_823_0 356 1 0 0 sg=356 px=0 gx=0
CTCAGCGCTTGGAGCCACCCGCAGTTCGAA
>group_823_1 356 1 0 0 sg=356 px=0 gx=0
GTTCGAAAAATAATAAGCTTGACCTGTGAA
>group_823_2 356 1 0 0 sg=356 px=0 gx=0
GGAGCCACCCGCAGTTCGAAAAATAATAAG
>group_823_3 356 1 0 0 sg=356 px=0 gx=0
CAGGCTGCGCAACTGTTGGGAAGGGCGCTA
>group_823_4 356 1 0 0 sg=356 px=0 gx=0
GGACCATGGTCTCAGCGCTTGGAGCCACCC
>group_823_5 356 1 0 0 sg=356 px=0 gx=0
ACCCGCAGTTCGAAAAATAATAAGCTTGAC
>group_823_6 356 1 0 0 sg=356 px=0 gx=0
AAATTAGGAATTAATCATCTGGCCATCATA
>group_823_7 356 1 0 0 sg=356 px=0 gx=0
AATGGGAGACCGCGGTCCCGAATTCGAGCT
>group_823_8 356 1 0 0 sg=356 px=0 gx=0
TAATAAGCTTGACCTGTGAAGTGAAAAATG
>group_823_9 356 1 0 0 sg=356 px=0 gx=0
GACCGCGGTCCCGAATTCGAGCTCGGTACC
>group_824_0 194 1 0 0 sg=194 px=0 gx=0
TTAATTAATTAAGCGGCCGCATCGATACGT
>group_824_1 194 1 0 0 sg=194 px=0 gx=0
TGGTAATAAGAGCTCGCTTGGACTCCTGTT
>group_824_2 194 1 0 0 sg=194 px=0 gx=0
GTAATAAGAGCTCGCTTGGACTCCTGTTGA
>group_824_3 194 1 0 0 sg=194 px=0 gx=0
AGCATACATTATACGAAGTTATAGATCCAA
>group_824_4 194 1 0 0 sg=194 px=0 gx=0
GCCTCACTGATTAAGCATTGGTAATAAGAG
>group_824_5 194 1 0 0 sg=194 px=0 gx=0
CTATACGAAGTTATAAGCTTGTCGACCACC
>group_824_6 194 1 0 0 sg=194 px=0 gx=0
AGTCCAAGCGAGCTCTTATTACCAATGCTT
>group_824_7 194 1 0 0 sg=194 px=0 gx=0
CGAAGTTATAAGCTTGTCGACCACCTTGTC
>group_824_8 194 1 0 0 sg=194 px=0 gx=0
ACTGATTAAGCATTGGTAATAAGAGCTCGC
>group_824_9 194 1 0 0 sg=194 px=0 gx=0
ATTTCCCCGAAAAGTGCCACCTGACGTATC
>group_825_0 90 1 0 0 sg=90 px=0 gx=0
CCGCATACATGTGAGCAAAAGGCCAGCAAA
>group_825_1 90 1 0 0 sg=90 px=0 gx=0
TTTTGCTCACATGTATGCGGTGTGAAATAC
>group_825_2 90 1 0 0 sg=90 px=0 gx=0
CATGTATGCGGTGTGAAATACCGCACAGAT
>group_825_3 90 1 0 0 sg=90 px=0 gx=0
TGCTGGCCTTTTGCTCACATGTATGCGGTG
>group_825_4 90 1 0 0 sg=90 px=0 gx=0
GCGGGACTCTGGGGTTCGCGGAATTCGAGC
>group_825_5 90 1 0 0 sg=90 px=0 gx=0
ATTTCACACCGCATACATGTGAGCAAAAGG
>group_825_6 90 1 0 0 sg=90 px=0 gx=0
GGTTCGCGGAATTCGAGCTCGGTACCCGGG
>group_825_7 90 1 0 0 sg=90 px=0 gx=0
ACCGAGCTCGAATTCCGCGAACCCCAGAGT
>group_825_8 90 1 0 0 sg=90 px=0 gx=0
GGTACCGAGCTCGAATTCCGCGAACCCCAG
>group_825_9 90 1 0 0 sg=90 px=0 gx=0
GCATACATGTGAGCAAAAGGCCAGCAAAAG
>group_826_0 50 1 0 0 sg=50 px=0 gx=0
GTACCGAGCTCGAATTCCCCATGGTCTGTT
>group_826_1 50 1 0 0 sg=50 px=0 gx=0
GAATTCCCCATGGTCTGTTTCCTGTGTGAA
>group_826_2 50 1 0 0 sg=50 px=0 gx=0
CTCGAATTCCCCATGGTCTGTTTCCTGTGT
>group_826_3 50 1 0 0 sg=50 px=0 gx=0
GAAACAGACCATGGGGAATTCGAGCTCGGT
>group_826_4 50 1 0 0 sg=50 px=0 gx=0
AGGAAACAGACCATGGGGAATTCGAGCTCG
>group_826_5 50 1 0 0 sg=50 px=0 gx=0
CCCCGGGTACCGAGCTCGAATTCCCCATGG
>group_826_6 50 1 0 0 sg=50 px=0 gx=0
TTTCACACAGGAAACAGACCATGGGGAATT
>group_826_7 50 1 0 0 sg=50 px=0 gx=0
GACCATGGGGAATTCGAGCTCGGTACCCGG
>group_826_8 50 1 0 0 sg=50 px=0 gx=0
CCATGGGGAATTCGAGCTCGGTACCCGGGG
>group_826_9 50 1 0 0 sg=50 px=0 gx=0
AGCTCGAATTCCCCATGGTCTGTTTCCTGT
>group_827_0 222 1 0 0 sg=222 px=0 gx=0
CTTGTCGACGAATTCAGATATCACGAATTC
>group_827_1 222 1 0 0 sg=222 px=0 gx=0
CATGCGTGGTACCGAGCTTTCCCTATAGTG
>group_827_2 222 1 0 0 sg=222 px=0 gx=0
GTTACGTATCGGATCCAGAATTCGTGATAT
>group_827_3 222 1 0 0 sg=222 px=0 gx=0
GGGCCCGAGCTCGCGGCCGCTGTATTCTAT
>group_827_4 222 1 0 0 sg=222 px=0 gx=0
GCCCGAGCTCGCGGCCGCTGTATTCTATAG
>group_827_5 222 1 0 0 sg=222 px=0 gx=0
ACTATAGAATACAGCGGCCGCGAGCTCGGG
>group_827_6 222 1 0 0 sg=222 px=0 gx=0
GGTACCACGCATGCTGCAGACGCGTTACGT
>group_827_7 222 1 0 0 sg=222 px=0 gx=0
CCCGAGCTCGCGGCCGCTGTATTCTATAGT
>group_827_8 222 1 0 0 sg=222 px=0 gx=0
TTACGTATCGGATCCAGAATTCGTGATATC
>group_827_9 222 1 0 0 sg=222 px=0 gx=0
ATTCGTCGACAAGCTTCTCGAGCCTAGGCT
>group_828_0 956 0 0 802 sg=154 px=0 gx=802
CCATGAAAACACCGAGGCGAAGAATGAGGC
>group_828_1 956 0 0 802 sg=154 px=0 gx=802
GAAATTAACCATGAAAACACCGAGGCGAAG
>group_828_2 956 0 0 802 sg=154 px=0 gx=802
TTTGAGGATCCGTCGACCTGCAGCCAAGCT
>group_828_3 956 0 0 802 sg=154 px=0 gx=802
CTGCAGGTCGACGGATCCTCAAAGTTCGAA
>group_828_4 956 0 0 802 sg=154 px=0 gx=802
TTCGCCTCGGTGTTTTCATGGTTAATTTCT
>group_828_5 956 0 0 802 sg=154 px=0 gx=802
ACCATGAAAACACCGAGGCGAAGAATGAGG
>group_828_6 956 0 0 802 sg=154 px=0 gx=802
AATTGATTAAAGAGGAGAAATTAACCATGA
>group_828_7 956 0 0 802 sg=154 px=0 gx=802
CGACGGATCCTCAAAGTTCGAATTTTTCTT
>group_828_8 956 0 0 802 sg=154 px=0 gx=802
CTTTAATCAATTCTGTGTGAAATTGTTATC
>group_828_9 956 0 0 802 sg=154 px=0 gx=802
ATCCTCAAAGTTCGAATTTTTCTTTTGGAG
>group_829_0 824 0 0 0 sg=824 px=0 gx=0
TCTTTCTTCTGAGTCTTGGTCACCGCTTTC
>group_829_1 824 0 0 0 sg=824 px=0 gx=0
TCTTCCTGCGCTTTTTCCCGTCTTTCTTCT
>group_829_2 824 0 0 0 sg=824 px=0 gx=0
CTTGGACGAGATGCCGGTATCGGGGTGCAC
>group_829_3 824 0 0 0 sg=824 px=0 gx=0
TGTCACCAAGTACACCAGCGCCAAGTAACT
>group_829_4 824 0 0 0 sg=824 px=0 gx=0
CTTGTACACGTAAATGGCATAACTCTCCTT
>group_829_5 824 0 0 0 sg=824 px=0 gx=0
GTCTGGATCTCCCGGGAGGTGATGGTGGAG
>group_829_6 824 0 0 0 sg=824 px=0 gx=0
TTACAACAAGCGCTCCACCATCACCTCCCG
>group_829_7 824 0 0 0 sg=824 px=0 gx=0
CTGCCTGGGGAGTTGGCCAAACACGCCGTG
>group_829_8 824 0 0 0 sg=824 px=0 gx=0
CGCTGGTGTACTTGGTGACAGCCTTGGTGC
>group_829_9 824 0 0 0 sg=824 px=0 gx=0
CACCCCGATACCGGCATCTCGTCCAAGGCC
>group_830_0 228 1 0 0 sg=228 px=0 gx=0
GTCCAACATCAATACAACCTATTAGTAGCC
>group_830_1 228 1 0 0 sg=228 px=0 gx=0
AGTAATACAGGGGGTGTTATGAGCCATATT
>group_830_2 228 1 0 0 sg=228 px=0 gx=0
GCTACTAATAGGTTGTATTGATGTTGGACG
>group_830_3 228 1 0 0 sg=228 px=0 gx=0
GATACCGGGAAGCCCTGGGCCAACTTTGGC
>group_830_4 228 1 0 0 sg=228 px=0 gx=0
CGTCCAACATCAATACAACCTATTAGTAGC
>group_830_5 228 1 0 0 sg=228 px=0 gx=0
CTAATAGGTTGTATTGATGTTGGACGAGTC
>group_830_6 228 1 0 0 sg=228 px=0 gx=0
CATAACACCCCCTGTATTACTGTTTATGTA
>group_830_7 228 1 0 0 sg=228 px=0 gx=0
TTCGCCAAAGTTGGCCCAGGGCTTCCCGGT
>group_830_8 228 1 0 0 sg=228 px=0 gx=0
GCCCTGGGCCAACTTTGGCGAAAATGAGAC
>group_830_9 228 1 0 0 sg=228 px=0 gx=0
GGCTACTAATAGGTTGTATTGATGTTGGAC
>group_831_0 104 1 0 0 sg=104 px=0 gx=0
AGCTATGACCATGATTACCCAAGCTTGCAT
>group_831_1 104 1 0 0 sg=104 px=0 gx=0
TACCCAAGCTTGCATGCCTGCAGGTCGACT
>group_831_2 104 1 0 0 sg=104 px=0 gx=0
GCAAGCTTGGGTAATCATGGTCATAGCTGT
>group_831_3 104 1 0 0 sg=104 px=0 gx=0
ATGATTACCCAAGCTTGCATGCCTGCAGGT
>group_831_4 104 1 0 0 sg=104 px=0 gx=0
CACGACGTTGTAAAACGACGGCCAGTGGAA
>group_831_5 104 1 0 0 sg=104 px=0 gx=0
CTCGAATTCCACTGGCCGTCGTTTTACAAC
>group_831_6 104 1 0 0 sg=104 px=0 gx=0
CGTTGTAAAACGACGGCCAGTGGAATTCGA
>group_831_7 104 1 0 0 sg=104 px=0 gx=0
CCCCGGGTACCGAGCTCGAATTCCACTGGC
>group_831_8 104 1 0 0 sg=104 px=0 gx=0
AACAGCTATGACCATGATTACCCAAGCTTG
>group_831_9 104 1 0 0 sg=104 px=0 gx=0
ACGACGTTGTAAAACGACGGCCAGTGGAAT
>group_832_0 1698 1 0 1592 sg=106 px=0 gx=1592
TGATGGCGCAGGGGATCAAGATCCCCCTTT
>group_832_1 1698 1 0 1592 sg=106 px=0 gx=1592
AGATCCCCCTTTAAAGTTCTTGCCATTATT
>group_832_2 1698 1 0 1592 sg=106 px=0 gx=1592
TCAGATCCTTAAACGAGCAGTGAGCGTCCG
>group_832_3 1698 1 0 1592 sg=106 px=0 gx=1592
TTTAAAGGGGGATCTTGATCCCCTGCGCCA
>group_832_4 1698 1 0 1592 sg=106 px=0 gx=1592
CTTGATCAGATCCTTAAACGAGCAGTGAGC
>group_832_5 1698 1 0 1592 sg=106 px=0 gx=1592
AGGGGGATCTTGATCCCCTGCGCCATCAGA
>group_832_6 1698 1 0 1592 sg=106 px=0 gx=1592
GATCAGATCCTTAAACGAGCAGTGAGCGTC
>group_832_7 1698 1 0 1592 sg=106 px=0 gx=1592
CGGCGGACGCTCACTGCTCGTTTAAGGATC
>group_832_8 1698 1 0 1592 sg=106 px=0 gx=1592
CCTTAAACGAGCAGTGAGCGTCCGCCGTCA
>group_832_9 1698 1 0 1592 sg=106 px=0 gx=1592
CGCTCACTGCTCGTTTAAGGATCTGATCAA
>group_833_0 136 1 0 0 sg=136 px=0 gx=0
GAGGCCCTCTAGGGATCCTGTGGCCTTGAC
>group_833_1 136 1 0 0 sg=136 px=0 gx=0
AGGCCCTCTAGGGATCCTGTGGCCTTGACG
>group_833_2 136 1 0 0 sg=136 px=0 gx=0
CCTAGAGGGCCTCATGGGCCGTCGACTAGA
>group_833_3 136 1 0 0 sg=136 px=0 gx=0
TCATGGGCCGTCGACTAGAATTGTGAGCGC
>group_833_4 136 1 0 0 sg=136 px=0 gx=0
CTAGGGATCCTGTGGCCTTGACGGCCGAAT
>group_833_5 136 1 0 0 sg=136 px=0 gx=0
AATTCGGCCGTCAAGGCCACAGGATCCCTA
>group_833_6 136 1 0 0 sg=136 px=0 gx=0
GCCGAATTCCAGATAACTTCGTATAATGTA
>group_833_7 136 1 0 0 sg=136 px=0 gx=0
ATCCTGTGGCCTTGACGGCCGAATTCCAGA
>group_833_8 136 1 0 0 sg=136 px=0 gx=0
CGGCCGTCAAGGCCACAGGATCCCTAGAGG
>group_833_9 136 1 0 0 sg=136 px=0 gx=0
GAGCGCTCACAATTCTAGTCGACGGCCCAT
>group_834_0 486 1 0 0 sg=486 px=0 gx=0
CCGAGTGGACGACGTCCTCCTTCGGATGCC
>group_834_1 486 1 0 0 sg=486 px=0 gx=0
ACTCGAGTACGTAAAGCTTTTAATTAAGGG
>group_834_2 486 1 0 0 sg=486 px=0 gx=0
CGGCGATATCGGATCCATATGACGGTCGAC
>group_834_3 486 1 0 0 sg=486 px=0 gx=0
GGGAGAGCTCGGATCCGGCTGCTAACAAAG
>group_834_4 486 1 0 0 sg=486 px=0 gx=0
CGGCTTTGCCGCGGCCCTCTCACTTCCCTC
>group_834_5 486 1 0 0 sg=486 px=0 gx=0
TCGAGATCTATCGATGCATGCTCCCGGCCG
>group_834_6 486 1 0 0 sg=486 px=0 gx=0
GTACGTAAAGCTTTTAATTAAGGGTCGGCA
>group_834_7 486 1 0 0 sg=486 px=0 gx=0
TTGGAGGGAAGTGAGAGGGCCGCGGCAAAG
>group_834_8 486 1 0 0 sg=486 px=0 gx=0
CATCCCGCGGCCATGGCGGCCGGGAGCATG
>group_834_9 486 1 0 0 sg=486 px=0 gx=0
GCCATGCCGACCCTTAATTAAAAGCTTTAC
>group_835_0 492 1 0 2 sg=490 px=0 gx=2
TCAACAATTACCAACAACAACAAACAACAA
>group_835_1 492 1 0 2 sg=490 px=0 gx=2
TGGCAATAAAGTTTCTTAAAATTGAATCCT
>group_835_2 492 1 0 2 sg=490 px=0 gx=2
NAGGATCCCCCCTCAGAAGACCAGAGGGCT
>group_835_3 492 1 0 2 sg=490 px=0 gx=2
CCCACTAGTGCGGCCGCCCGGCTGCAGATC
>group_835_4 492 1 0 2 sg=490 px=0 gx=2
GCCAAGCTTGCATGCCTGCAGGCTCTANAG
>group_835_5 492 1 0 2 sg=490 px=0 gx=2
TCAAGAAGCCTGTCCTCTCCAAATGAAATG
>group_835_6 492 1 0 2 sg=490 px=0 gx=2
CAGGCTTCTTGAGATCCTTCAACAATTACC
>group_835_7 492 1 0 2 sg=490 px=0 gx=2
CTATGACCATGATTACGAATTAATTCGAGC
>group_835_8 492 1 0 2 sg=490 px=0 gx=2
GCTCGAGGAATTCGTCGACTGTAATTGTAA
>group_835_9 492 1 0 2 sg=490 px=0 gx=2
GACAGGCTTCTTGAGATCCTTCAACAATTA
>group_836_0 328 1 0 0 sg=328 px=0 gx=0
TCGTAGTACGTGCTATTCCTTTGCCCTCGG
>group_836_1 328 1 0 0 sg=328 px=0 gx=0
GGCTGATCAGCGGGTTTAAACTCATTACTA
>group_836_2 328 1 0 0 sg=328 px=0 gx=0
ATCCGAGCTCGGTACCAAGCTTACCTAGCC
>group_836_3 328 1 0 0 sg=328 px=0 gx=0
GAACTTCCTTGGCCAAAAAGCCTGAACTCA
>group_836_4 328 1 0 0 sg=328 px=0 gx=0
AGGCGGCGGTGGAATCGAAATCTCGTAGTA
>group_836_5 328 1 0 0 sg=328 px=0 gx=0
GGGGTCCCTTTAGGGTTCCGATTTAGTGCT
>group_836_6 328 1 0 0 sg=328 px=0 gx=0
TCCCCGTCAAGCTCTAAATCGGGGGTCCCT
>group_836_7 328 1 0 0 sg=328 px=0 gx=0
AAAGGAATAGCACGTACTACGAGATTTCGA
>group_836_8 328 1 0 0 sg=328 px=0 gx=0
GGCTAGGTAAGCTTGGTACCGAGCTCGGAT
>group_836_9 328 1 0 0 sg=328 px=0 gx=0
AAAACTTGATTAGGGTGATGGTTCACGTAC
>group_837_0 82 1 0 0 sg=82 px=0 gx=0
TAGCAGCACGCCATAGTAACGTGCCGGCAC
>group_837_1 82 1 0 0 sg=82 px=0 gx=0
AGCACGCCATAGTAACGTGCCGGCACGGCC
>group_837_2 82 1 0 0 sg=82 px=0 gx=0
GCACGCCATAGTAACGTGCCGGCACGGCCT
>group_837_3 82 1 0 0 sg=82 px=0 gx=0
CCGTGCCGGCACGTTACTATGGCGTGCTGC
>group_837_4 82 1 0 0 sg=82 px=0 gx=0
ACGCCATAGTAACGTGCCGGCACGGCCTGG
>group_837_5 82 1 0 0 sg=82 px=0 gx=0
GTTACTATGGCGTGCTGCTAGCGCTATATG
>group_837_6 82 1 0 0 sg=82 px=0 gx=0
AGTAACGTGCCGGCACGGCCTGGGTAACCA
>group_837_7 82 1 0 0 sg=82 px=0 gx=0
CCGCGGAATTCGAGCTCGGTACCCGGGGAT
>group_837_8 82 1 0 0 sg=82 px=0 gx=0
AGGATCCGCGGAATTCGAGCTCGGTACCCG
>group_837_9 82 1 0 0 sg=82 px=0 gx=0
TAGTAACGTGCCGGCACGGCCTGGGTAACC
>group_838_0 106 1 0 0 sg=106 px=0 gx=0
GGATCCGGTGATTGATTGAGCAAGGGCAAG
>group_838_1 106 1 0 0 sg=106 px=0 gx=0
ATCCGGTGATTGATTGAGCAAGCTAATTCG
>group_838_2 106 1 0 0 sg=106 px=0 gx=0
TTCGACCGAATTAGCTTGCTCAATCAATCA
>group_838_3 106 1 0 0 sg=106 px=0 gx=0
TGTTTGTGCACTTGCCCTTGCTCAATCAAT
>group_838_4 106 1 0 0 sg=106 px=0 gx=0
GTTTGTGCACTTGCCCTTGCTCAATCAATC
>group_838_5 106 1 0 0 sg=106 px=0 gx=0
TTGTTTGTGCACTTGCCCTTGCTCAATCAA
>group_838_6 106 1 0 0 sg=106 px=0 gx=0
CCGAATTAGCTTGCTCAATCAATCACCGGA
>group_838_7 106 1 0 0 sg=106 px=0 gx=0
GCACTTGCCCTTGCTCAATCAATCACCGGA
>group_838_8 106 1 0 0 sg=106 px=0 gx=0
GGGCAAGTGCACAAACAATACTTAAATAAA
>group_838_9 106 1 0 0 sg=106 px=0 gx=0
GGTGATTGATTGAGCAAGCTAATTCGGTCG
>group_839_0 1130 0 0 0 sg=1130 px=0 gx=0
GCGACAACATGGGCTACAGGCTTGTCACTC
>group_839_1 1130 0 0 0 sg=1130 px=0 gx=0
CCCTCTGGGGTCTCCCTCTGGCAGGGGCTC
>group_839_2 1130 0 0 0 sg=1130 px=0 gx=0
CGCCATTGGCCAGGAGGGCATTGGCCCGGC
>group_839_3 1130 0 0 0 sg=1130 px=0 gx=0
TGCCCTGTGAGGAGGACGAACATCCAACCT
>group_839_4 1130 0 0 0 sg=1130 px=0 gx=0
CCCAGGTCCTCTTCAAGGGCCAAGGCTGCC
>group_839_5 1130 0 0 0 sg=1130 px=0 gx=0
CGGCGATGCGGCTGATGGTGTGGGTGAGGA
>group_839_6 1130 0 0 0 sg=1130 px=0 gx=0
GCTGCCCCTCAGCTTGAGGGTTCGCGACAA
>group_839_7 1130 0 0 0 sg=1130 px=0 gx=0
CAAAGTCGAGATAGTCGGGCCGATTGATCT
>group_839_8 1130 0 0 0 sg=1130 px=0 gx=0
CCCCTGCCAGAGGGAGACCCCAGAGGGGGC
>group_839_9 1130 0 0 0 sg=1130 px=0 gx=0
TTCGCGACAACATGGGCTACAGGCTTGTCA
>group_840_0 168 0 0 0 sg=168 px=0 gx=0
AAAGGGAGTACTAGTACCGGTACCTCGAGA
>group_840_1 168 0 0 0 sg=168 px=0 gx=0
TCGAATTCTCGAGGTACCGGTACTAGTACT
>group_840_2 168 0 0 0 sg=168 px=0 gx=0
AGTACTAGTACCGGTACCTCGAGAATTCGA
>group_840_3 168 0 0 0 sg=168 px=0 gx=0
TATAGAACAGCTGATCACGCGTTCGAATTC
>group_840_4 168 0 0 0 sg=168 px=0 gx=0
CTCGAGAATTCGAACGCGTGATCAGCTGTT
>group_840_5 168 0 0 0 sg=168 px=0 gx=0
TCTCGAGGTACCGGTACTAGTACTCCCTTT
>group_840_6 168 0 0 0 sg=168 px=0 gx=0
GCTGCAATAAACAAGTTTCGAGGTCGACCT
>group_840_7 168 0 0 0 sg=168 px=0 gx=0
GGTCGACCTCGAAGCTATTTAGGTGACACT
>group_840_8 168 0 0 0 sg=168 px=0 gx=0
GGTGACACTATAGAACAGCTGATCACGCGT
>group_840_9 168 0 0 0 sg=168 px=0 gx=0
TAGGTGACACTATAGAACAGCTGATCACGC
>group_841_0 256 0 0 0 sg=256 px=0 gx=0
TGGAAAAATTGGATTCCATTGTCCTCGAGG
>group_841_1 256 0 0 0 sg=256 px=0 gx=0
AGGGATCCATGGCAGAAGCGGTGATCGCCG
>group_841_2 256 0 0 0 sg=256 px=0 gx=0
GGTCAACCCCTCCACCGCGGTGGCGGCCGC
>group_841_3 256 0 0 0 sg=256 px=0 gx=0
GCCATGGATCCCTCCCTACAACTGTATCCA
>group_841_4 256 0 0 0 sg=256 px=0 gx=0
GTTGACCTCGAGGACAATGGAATCCAATTT
>group_841_5 256 0 0 0 sg=256 px=0 gx=0
TCAAGCTTAACTGCTCTATCGGAAATAGGA
>group_841_6 256 0 0 0 sg=256 px=0 gx=0
TAGGCCAGGATCTCTAGATTATTTGCCGAC
>group_841_7 256 0 0 0 sg=256 px=0 gx=0
ACCTCGAGGACAATGGAATCCAATTTTTCC
>group_841_8 256 0 0 0 sg=256 px=0 gx=0
ATCACCGCTTCTGCCATGGATCCCTCCCTA
>group_841_9 256 0 0 0 sg=256 px=0 gx=0
AGCGCTTGGATACAGTTGTAGGGAGGGATC
>group_842_0 114 1 0 0 sg=114 px=0 gx=0
TGACACTATAGAATACTCAAGCTATCTAGA
>group_842_1 114 1 0 0 sg=114 px=0 gx=0
AATGGATGCCCCAAGGGTTGGTTTGCGCAT
>group_842_2 114 1 0 0 sg=114 px=0 gx=0
TTACTCAATGGAATAATTCTAGATAGCTTG
>group_842_3 114 1 0 0 sg=114 px=0 gx=0
CTAGATAGCTTGAGTATTCTATAGTGTCAC
>group_842_4 114 1 0 0 sg=114 px=0 gx=0
GGATGCCCCAAGGGTTGGTTTGCGCATTCA
>group_842_5 114 1 0 0 sg=114 px=0 gx=0
TGATTCCCTTTGTCAACAGCAATGGATGCC
>group_842_6 114 1 0 0 sg=114 px=0 gx=0
GTCAACAGCAATGGATGCCCCAAGGGTTGG
>group_842_7 114 1 0 0 sg=114 px=0 gx=0
CCAACCCTTGGGGCATCCATTGCTGTTGAC
>group_842_8 114 1 0 0 sg=114 px=0 gx=0
CTATCTAGAATTATTCCATTGAGTAAGTTT
>group_842_9 114 1 0 0 sg=114 px=0 gx=0
AACCAACCCTTGGGGCATCCATTGCTGTTG
>group_843_0 1290 1 0 1182 sg=108 px=0 gx=1182
GCTAATTCCACTTGCAATTACATAAAAAAT
>group_843_1 1290 1 0 1182 sg=108 px=0 gx=1182
GAATTTTTTATGTAATTGCAAGTGGAATTA
>group_843_2 1290 1 0 1182 sg=108 px=0 gx=1182
GGGGATCCGGTGATTGATTGAGCAAGCTCG
>group_843_3 1290 1 0 1182 sg=108 px=0 gx=1182
AGCAGGTTGAGACAAATCGAGCTTGCTCAA
>group_843_4 1290 1 0 1182 sg=108 px=0 gx=1182
TAATTCCACTTGCAATTACATAAAAAATTC
>group_843_5 1290 1 0 1182 sg=108 px=0 gx=1182
ATTGCAAGTGGAATTAGCTTGCTCAATCAA
>group_843_6 1290 1 0 1182 sg=108 px=0 gx=1182
AGCTCGATTTGTCTCAACCTGCTTTGGAAG
>group_843_7 1290 1 0 1182 sg=108 px=0 gx=1182
GAGACAAATCGAGCTTGCTCAATCAATCAC
>group_843_8 1290 1 0 1182 sg=108 px=0 gx=1182
GATTGAGCAAGCTAATTCCACTTGCAATTA
>group_843_9 1290 1 0 1182 sg=108 px=0 gx=1182
ATTTTTTATGTAATTGCAAGTGGAATTAGC
>group_844_0 82 1 0 0 sg=82 px=0 gx=0
GTCGACCTGCAGCCAAGCTTAATTAATTCT
>group_844_1 82 1 0 0 sg=82 px=0 gx=0
AGGTCGACGGATCCCCGGGAATTCAGCTTG
>group_844_2 82 1 0 0 sg=82 px=0 gx=0
CCAAGCTGAATTCCCGGGGATCCGTCGACC
>group_844_3 82 1 0 0 sg=82 px=0 gx=0
GACCTGCAGCCAAGCTTAATTAATTCTGTT
>group_844_4 82 1 0 0 sg=82 px=0 gx=0
GCCAAAACAGCCAAGCTGAATTCCCGGGGA
>group_844_5 82 1 0 0 sg=82 px=0 gx=0
GGGGATCCGTCGACCTGCAGCCAAGCTTAA
>group_844_6 82 1 0 0 sg=82 px=0 gx=0
CCTGCAGCCAAGCTTAATTAATTCTGTTTC
>group_844_7 82 1 0 0 sg=82 px=0 gx=0
ATCCCCGGGAATTCAGCTTGGCTGTTTTGG
>group_844_8 82 1 0 0 sg=82 px=0 gx=0
CAGCCAAGCTTAATTAATTCTGTTTCCTGT
>group_844_9 82 1 0 0 sg=82 px=0 gx=0
AACAGAATTAATTAAGCTTGGCTGCAGGTC
>group_845_0 360 1 0 0 sg=360 px=0 gx=0
AACGGTGATCCCCACCGGAATTGCGGCCAA
>group_845_1 360 1 0 0 sg=360 px=0 gx=0
GTGAATCGACTCTAGAGCTTATCGGTAAAA
>group_845_2 360 1 0 0 sg=360 px=0 gx=0
AGCACGCGATGATAAGCTGTCAAACATGAG
>group_845_3 360 1 0 0 sg=360 px=0 gx=0
ACAGCTTATCATCGCGTGCTATAATTATAC
>group_845_4 360 1 0 0 sg=360 px=0 gx=0
TTGTTGCCATTGCTGCATGCCGTCTGAAAC
>group_845_5 360 1 0 0 sg=360 px=0 gx=0
AAGCTGTCAAACATGAGAATTAGCTTGCCG
>group_845_6 360 1 0 0 sg=360 px=0 gx=0
TCAAACATGAGAATTAGCTTGCCGTCTGAA
>group_845_7 360 1 0 0 sg=360 px=0 gx=0
TTCAACGTTGTTGCCATTGCTGCATGCCGT
>group_845_8 360 1 0 0 sg=360 px=0 gx=0
ATCGACTCTAGAGCTTATCGGTAAAACGAC
>group_845_9 360 1 0 0 sg=360 px=0 gx=0
TAGTATAATTATAGCACGCGATGATAAGCT
>group_846_0 858 1 2 0 sg=856 px=2 gx=0
AGATATACATATGCATACCCCAGAACACAT
>group_846_1 858 1 2 0 sg=856 px=2 gx=0
AGAATATTCACGCATGCCAGATGCTGCTCG
>group_846_2 858 1 2 0 sg=856 px=2 gx=0
AAGACCCCGTGGGTTCCGAGCCCAGGTCCG
>group_846_3 858 1 2 0 sg=856 px=2 gx=0
CGCTCAATGCCGGCGATCTGGACGGCATCG
>group_846_4 858 1 2 0 sg=856 px=2 gx=0
GCCGGCGCCATTGAAGCGAAAGTGATCGAT
>group_846_5 858 1 2 0 sg=856 px=2 gx=0
GAGCTGACGCAGGAGGTACGCGCGGTCGCC
>group_846_6 858 1 2 0 sg=856 px=2 gx=0
ACACGACTTATCGCCACTGGCAGCTGGTAA
>group_846_7 858 1 2 0 sg=856 px=2 gx=0
CGTCAGCTCCACCGCCAAAGGCAGTTTGAG
>group_846_8 858 1 2 0 sg=856 px=2 gx=0
AACTACGGTCTTGCGGCCCTGATACTCGAA
>group_846_9 858 1 2 0 sg=856 px=2 gx=0
ACGGTGGAAGACCCCGTGGGTTCCGAGCCC
>group_847_0 924 0 0 0 sg=924 px=0 gx=0
AAGCCAGCTGCAGGGTAACGGGTCCTGGTA
>group_847_1 924 0 0 0 sg=924 px=0 gx=0
GGCTACATCGGTTCTCGTTGCGACGACTAA
>group_847_2 924 0 0 0 sg=924 px=0 gx=0
AACCATGTTAACGAGAATTCTGTCAGCAGA
>group_847_3 924 0 0 0 sg=924 px=0 gx=0
TTATCAATATAGGAGCATAGAATTGAAGCT
>group_847_4 924 0 0 0 sg=924 px=0 gx=0
AGATCCCGGAGGAATACCTGCAATAATGAC
>group_847_5 924 0 0 0 sg=924 px=0 gx=0
TGCATCCTGGGATCCGACGGCGAGAAGAAC
>group_847_6 924 0 0 0 sg=924 px=0 gx=0
AGTTATCGCTACTCTGAAAAACGGTCGTAA
>group_847_7 924 0 0 0 sg=924 px=0 gx=0
TGGTTCTTCTCGCCGTCGGATCCCAGGATG
>group_847_8 924 0 0 0 sg=924 px=0 gx=0
TCTGACCAGATTCGGTGCAATCAGTGTATA
>group_847_9 924 0 0 0 sg=924 px=0 gx=0
CTGCAATAATGACTGCAGAAGCTTGAATTC
>group_848_0 452 1 0 0 sg=452 px=0 gx=0
CTAGAGGATCTCACTAGTTCATTAATTAAT
>group_848_1 452 1 0 0 sg=452 px=0 gx=0
GGGCGCTCATCTTCTTCCGAATGAACTCGG
>group_848_2 452 1 0 0 sg=452 px=0 gx=0
TTAATTACTCGAGCGCCAGCTCAGACTGAA
>group_848_3 452 1 0 0 sg=452 px=0 gx=0
GGATCCGCGGCCGCAAGAATTCAGTCTGAG
>group_848_4 452 1 0 0 sg=452 px=0 gx=0
CCACCTGATTCGTCGCCCGCCATAAACTGC
>group_848_5 452 1 0 0 sg=452 px=0 gx=0
TTAATGAACTAGTGAGATCCTCTAGAGTCG
>group_848_6 452 1 0 0 sg=452 px=0 gx=0
CAAGAATTCAGTCTGAGCTGGCGCTCGAGT
>group_848_7 452 1 0 0 sg=452 px=0 gx=0
ACTTATTTTTGACGTTCGCTCAATTCTCAT
>group_848_8 452 1 0 0 sg=452 px=0 gx=0
GGGATTTTGGTCATGAGCGGATACATATTT
>group_848_9 452 1 0 0 sg=452 px=0 gx=0
AATTCAGTCTGAGCTGGCGCTCGAGTAATT
>group_849_0 1624 1 0 974 sg=650 px=0 gx=974
CAGGCATGCAAGCTATCCCAATTCGGGATC
>group_849_1 1624 1 0 974 sg=650 px=0 gx=974
CGACAGATCCCGAATTGGGATCGGTACCCA
>group_849_2 1624 1 0 974 sg=650 px=0 gx=974
ATTTAAATGCGGCCGCGGCGCGCCGGGGAT
>group_849_3 1624 1 0 974 sg=650 px=0 gx=974
GTTCAAGTCCAGGATGGCCCATTAATTAAG
>group_849_4 1624 1 0 974 sg=650 px=0 gx=974
TATCCCAATTCGGGATCTTAAGCTTATAAC
>group_849_5 1624 1 0 974 sg=650 px=0 gx=974
GGGCGAATTGGGCCCTCTAGATGGAGATAA
>group_849_6 1624 1 0 974 sg=650 px=0 gx=974
AGTTATTAATTAGGATCTAGTCGACAGATC
>group_849_7 1624 1 0 974 sg=650 px=0 gx=974
AATACGAAGCGCTTGGATACGTTGTAGGGA
>group_849_8 1624 1 0 974 sg=650 px=0 gx=974
ACCACTGAGCTAATAGCCCAAGGGCGAATT
>group_849_9 1624 1 0 974 sg=650 px=0 gx=974
GCATGCAAGCTATCCCAATTCGGGATCTTA
>group_850_0 2334 1 0 6 sg=2328 px=0 gx=6
CCAGCTGGTCGCGTTCGGGGGCCGACAGGT
>group_850_1 2334 1 0 6 sg=2328 px=0 gx=6
ACAGCTCCCTGACTCTCGGGGGGAGAAGGG
>group_850_2 2334 1 0 6 sg=2328 px=0 gx=6
GCAGCCCTGGCTACAGCTGCACTGCCGCTT
>group_850_3 2334 1 0 6 sg=2328 px=0 gx=6
TTTCTTTTCGGCTCTAGGGTCCTTGGCTGG
>group_850_4 2334 1 0 6 sg=2328 px=0 gx=6
TCTGCGGAATCCCGGGGCTCTGAACCGCAT
>group_850_5 2334 1 0 6 sg=2328 px=0 gx=6
ACCCCGCCTATCCGGGTTACGGCGGCGCGG
>group_850_6 2334 1 0 6 sg=2328 px=0 gx=6
CAGCTCTGGGAGGCCCGGCGCAGCCGCCTC
>group_850_7 2334 1 0 6 sg=2328 px=0 gx=6
CTTGCACTTGTAGCGCCGGTTCTGGAACCA
>group_850_8 2334 1 0 6 sg=2328 px=0 gx=6
CCAGGCTCGGATACCATGCAGCGTGGACAC
>group_850_9 2334 1 0 6 sg=2328 px=0 gx=6
CGGCGGAGGAAGCCGCGCGTGCTCTTCTCG
>group_851_0 562 0 0 0 sg=562 px=0 gx=0
CAAGCTTGCATGCCTGCAGTTCGAAGTTCC
>group_851_1 562 0 0 0 sg=562 px=0 gx=0
GTGCCAAGCTTGCATGCCTGCAGTTCGAAG
>group_851_2 562 0 0 0 sg=562 px=0 gx=0
CGGGAACTTCGAAGTTCCTATACTTTCTAG
>group_851_3 562 0 0 0 sg=562 px=0 gx=0
TCGATTGGCTGAGCTCATAAGTTCCTATTC
>group_851_4 562 0 0 0 sg=562 px=0 gx=0
CGGAATAGGAACCCGGGTATCGGCATTTTC
>group_851_5 562 0 0 0 sg=562 px=0 gx=0
CGATATTTTTCATTTTTTTGCTGTTCAGGG
>group_851_6 562 0 0 0 sg=562 px=0 gx=0
GTCTATTTTCCTCTTTTGTTTGATGGAAAA
>group_851_7 562 0 0 0 sg=562 px=0 gx=0
GGTTCATGTGCAGCTCCATAAGCAAAAGGG
>group_851_8 562 0 0 0 sg=562 px=0 gx=0
GGGTATCGGCATTTTCTTTTGCGTTTTTAT
>group_851_9 562 0 0 0 sg=562 px=0 gx=0
AAAATATCGAGTTCCTGAATTCGATTCGTC
>group_853_0 24 1 0 0 sg=24 px=0 gx=0
ATACACGGAATTCGAGCTCGGTACCCGGGG
>group_853_1 24 1 0 0 sg=24 px=0 gx=0
ACTATAGAATACACGGAATTCGAGCTCGGT
>group_853_2 24 1 0 0 sg=24 px=0 gx=0
TCCCCGGGTACCGAGCTCGAATTCCGTGTA
>group_853_3 24 1 0 0 sg=24 px=0 gx=0
CCCCGGGTACCGAGCTCGAATTCCGTGTAT
>group_853_4 24 1 0 0 sg=24 px=0 gx=0
CACTATAGAATACACGGAATTCGAGCTCGG
>group_853_5 24 1 0 0 sg=24 px=0 gx=0
GAATACACGGAATTCGAGCTCGGTACCCGG
>group_853_6 24 1 0 0 sg=24 px=0 gx=0
TACCGAGCTCGAATTCCGTGTATTCTATAG
>group_853_7 24 1 0 0 sg=24 px=0 gx=0
CCGAGCTCGAATTCCGTGTATTCTATAGTG
>group_853_8 24 1 0 0 sg=24 px=0 gx=0
ATCCCCGGGTACCGAGCTCGAATTCCGTGT
>group_853_9 24 1 0 0 sg=24 px=0 gx=0
AGAATACACGGAATTCGAGCTCGGTACCCG
>group_854_0 354 0 0 0 sg=354 px=0 gx=0
TTTGCTTCCTCGCTCACTGACTCGCTGCGC
>group_854_1 354 0 0 0 sg=354 px=0 gx=0
GGCAGCGTATTTGACCGATCCGGACACCTG
>group_854_2 354 0 0 0 sg=354 px=0 gx=0
CTGGGATAATGTGTGGATTTTGTCGGATCA
>group_854_3 354 0 0 0 sg=354 px=0 gx=0
ACTTTTGCTTCCTCGCTCACTGACTCGCTG
>group_854_4 354 0 0 0 sg=354 px=0 gx=0
TGGGATAATGTGTGGATTTTGTCGGATCAG
>group_854_5 354 0 0 0 sg=354 px=0 gx=0
GTATCCAAAGCATCCGGGGCTGATCCCCGG
>group_854_6 354 0 0 0 sg=354 px=0 gx=0
CTGGCGCCGGGGATCAGCCCCGGATGCTTT
>group_854_7 354 0 0 0 sg=354 px=0 gx=0
CCTGGCGCCGGGGATCAGCCCCGGATGCTT
>group_854_8 354 0 0 0 sg=354 px=0 gx=0
TTTGGATACGGTCTATGAGCTGGCAGCGTA
>group_854_9 354 0 0 0 sg=354 px=0 gx=0
TACGCTGCCAGCTCATAGACCGTATCCAAA
>group_855_0 12456 1 5826 0 sg=6630 px=5826 gx=0
TCCTTACGGTCAGGACGGCTATTACGTTCA
>group_855_1 12456 1 5826 0 sg=6630 px=5826 gx=0
CGGCTATTACGTTCAGAGAGCAATTAATCC
>group_855_2 12456 1 5826 0 sg=6630 px=5826 gx=0
TGCCAGCACTATTCTTCCTGGTCTCTGTCA
>group_855_3 12456 1 5826 0 sg=6630 px=5826 gx=0
GGGTTTGTGAATCCTGGTTTACGAAATTGG
>group_855_4 12456 1 5826 0 sg=6630 px=5826 gx=0
TTCTGAAGATAGTCAGTCTGATTCAAGCTA
>group_855_5 12456 1 5826 0 sg=6630 px=5826 gx=0
TCAAGCTAGCATGCCAGGCTTCTAATTGGG
>group_855_6 12456 1 5826 0 sg=6630 px=5826 gx=0
AAAGATTCTGATTATTATATTTACAAGCAC
>group_855_7 12456 1 5826 0 sg=6630 px=5826 gx=0
TAAAAGACCTGGTCAATAGCTGGCTTGGCA
>group_855_8 12456 1 5826 0 sg=6630 px=5826 gx=0
AAAGAAAAAGTCCGAATCAGTCCGGAATTT
>group_855_9 12456 1 5826 0 sg=6630 px=5826 gx=0
TATCGCCCAATTTCGTAAACCAGGATTCAC
>group_856_0 290 1 0 0 sg=290 px=0 gx=0
AGAAATGTTGTCGGTCCTATTAATAACTCG
>group_856_1 290 1 0 0 sg=290 px=0 gx=0
GCAATCGGATCTGGAGCTGTAATATAAAAA
>group_856_2 290 1 0 0 sg=290 px=0 gx=0
TGCTCGTCGTATAACAGATGCGATGATGCA
>group_856_3 290 1 0 0 sg=290 px=0 gx=0
CCGATTGCTGAATAAAAGATACGAGAGACC
>group_856_4 290 1 0 0 sg=290 px=0 gx=0
CTCGTATCTTTTATTCAGCAATCGGATCTG
>group_856_5 290 1 0 0 sg=290 px=0 gx=0
GCGGTGCCTCACTGATTAAGCATTGGTAAC
>group_856_6 290 1 0 0 sg=290 px=0 gx=0
AGGATGGTAGAAATGTTGTCGGTCCTATTA
>group_856_7 290 1 0 0 sg=290 px=0 gx=0
CATCTGTTATACGACGAGCATTGACTTTTA
>group_856_8 290 1 0 0 sg=290 px=0 gx=0
CTTTTTTAAAAGTCAATGCTCGTCGTATAA
>group_856_9 290 1 0 0 sg=290 px=0 gx=0
TGGAAGTGGTTGCCTGAGCAAAAGGCCAGC
>group_857_0 94 1 0 30 sg=64 px=0 gx=30
CGTACTGATGCATGATCCGGGTTTCAACCA
>group_857_1 94 1 0 30 sg=64 px=0 gx=30
TGGTTGAAACCCGGATCATGCATCAGTACG
>group_857_2 94 1 0 30 sg=64 px=0 gx=30
CTCGGTACCCGGGGATCTAGAGTACTGGTT
>group_857_3 94 1 0 30 sg=64 px=0 gx=30
AGAGTACTGGTTGAAACCCGGATCATGCAT
>group_857_4 94 1 0 30 sg=64 px=0 gx=30
CTGATGCATGATCCGGGTTTCAACCAGTAC
>group_857_5 94 1 0 30 sg=64 px=0 gx=30
CACGCGTACTGATGCATGATCCGGGTTTCA
>group_857_6 94 1 0 30 sg=64 px=0 gx=30
TACTGGTTGAAACCCGGATCATGCATCAGT
>group_857_7 94 1 0 30 sg=64 px=0 gx=30
GCTCGGTACCCGGGGATCTAGAGTACTGGT
>group_857_8 94 1 0 30 sg=64 px=0 gx=30
ATGATCCGGGTTTCAACCAGTACTCTAGAT
>group_857_9 94 1 0 30 sg=64 px=0 gx=30
TGAAACCCGGATCATGCATCAGTACGCGTG
>group_858_0 202 1 0 0 sg=202 px=0 gx=0
GGAATTCGCCCTTACCATGGTTGATCCCGT
>group_858_1 202 1 0 0 sg=202 px=0 gx=0
TTAGGGATAGGCTTACCGAATTCGCCCTTA
>group_858_2 202 1 0 0 sg=202 px=0 gx=0
TATAATGTATGCTATACGAAGTTATGAATT
>group_858_3 202 1 0 0 sg=202 px=0 gx=0
GTTGTAAAACGACGGGATCAACCATGGTAA
>group_858_4 202 1 0 0 sg=202 px=0 gx=0
GGAGGAATTCGCCCTTACCATGGTTGATCC
>group_858_5 202 1 0 0 sg=202 px=0 gx=0
ACCGGTATAACTTCGTATAATGTATGCTAT
>group_858_6 202 1 0 0 sg=202 px=0 gx=0
GACGTTGTAAAACGACGGGATCAACCATGG
>group_858_7 202 1 0 0 sg=202 px=0 gx=0
GAAGTTATACCGGTCTTGCTAGATTCTAAT
>group_858_8 202 1 0 0 sg=202 px=0 gx=0
AAAATAAGGGCGAATTCGGTAAGCCTATCC
>group_858_9 202 1 0 0 sg=202 px=0 gx=0
GGTGTCAAAAATAAGGGCGAATTCGGTAAG
>group_859_0 684 1 0 272 sg=412 px=0 gx=272
GTGTGATACGAAACGAAGCATTGGAATAAT
>group_859_1 684 1 0 272 sg=412 px=0 gx=272
TGACTGAGTCGAGATACAATTAAAGGCTCC
>group_859_2 684 1 0 272 sg=412 px=0 gx=272
ACGTGGATCACTCGAGCTTGATGCGGTGTG
>group_859_3 684 1 0 272 sg=412 px=0 gx=272
AAGAAGTTCAACTCTTTACACCACCATCAC
>group_859_4 684 1 0 272 sg=412 px=0 gx=272
GTCAAGCTTGGATCCGTCGACATCGATGCT
>group_859_5 684 1 0 272 sg=412 px=0 gx=272
ACCACCATCACCACCATGGCCAGCAGCAGC
>group_859_6 684 1 0 272 sg=412 px=0 gx=272
TCAGTCAGTCAAGCTTGGATCCGTCGACAT
>group_859_7 684 1 0 272 sg=412 px=0 gx=272
TTCTGCAGCATCGATGTCGACGGATCCAAG
>group_859_8 684 1 0 272 sg=412 px=0 gx=272
TTGTATCTCGACTCAGTCAGTCAAGCTTGG
>group_859_9 684 1 0 272 sg=412 px=0 gx=272
GCTGGCCATGGTGGTGATGGTGGTGTAAAG
>group_860_0 340 1 0 0 sg=340 px=0 gx=0
GCTATGACCATGATTACGAATTCCAAAATA
>group_860_1 340 1 0 0 sg=340 px=0 gx=0
CACCTATTAGTTATCTATAAAATTATAATA
>group_860_2 340 1 0 0 sg=340 px=0 gx=0
AATTGTTTATATAAAATATGCCTTTAAATT
>group_860_3 340 1 0 0 sg=340 px=0 gx=0
GCTAATAAGCTATTGATATTATAATTTTAT
>group_860_4 340 1 0 0 sg=340 px=0 gx=0
ATAAGCTATTGATATTATAATTTTATAGAT
>group_860_5 340 1 0 0 sg=340 px=0 gx=0
AAATATTGGCTTATGAAATTTGTTAAAATT
>group_860_6 340 1 0 0 sg=340 px=0 gx=0
CTATTAGTTATCTATAAAATTATAATATCA
>group_860_7 340 1 0 0 sg=340 px=0 gx=0
ATGCTTCATATGATTCACCTATTAGTTATC
>group_860_8 340 1 0 0 sg=340 px=0 gx=0
CATAGGTTTAAATAATTTAAAGGCATATTT
>group_860_9 340 1 0 0 sg=340 px=0 gx=0
TATAATTTTATAGATAACTAATAGGTGAAT
>group_861_0 242 1 0 0 sg=242 px=0 gx=0
TCGAGCGGCCGCGATCCGGTTATTTTCCAC
>group_861_1 242 1 0 0 sg=242 px=0 gx=0
AGACGGGTGCAGCGAGGGGGCAGCCATGGA
>group_861_2 242 1 0 0 sg=242 px=0 gx=0
ACACGATGCATAATATGGAACAAAAACTTA
>group_861_3 242 1 0 0 sg=242 px=0 gx=0
GAACCACGGGGACGTGGTTTATCCTTTGAA
>group_861_4 242 1 0 0 sg=242 px=0 gx=0
GTGGAAAATAACCGGATCGCGGCCGCTCGA
>group_861_5 242 1 0 0 sg=242 px=0 gx=0
GGAGGAGTTCACCTGGGGGTGGAGAAATCG
>group_861_6 242 1 0 0 sg=242 px=0 gx=0
CCGAACCACGGGGACGTGGTTTATCCTTTG
>group_861_7 242 1 0 0 sg=242 px=0 gx=0
GCTGCCCCCTCGCTGCACCCGTCTGGTGCC
>group_861_8 242 1 0 0 sg=242 px=0 gx=0
TCCTTTGAAAAACACGATGCATAATATGGA
>group_861_9 242 1 0 0 sg=242 px=0 gx=0
TCCATATTATGCATCGTGTTTTTCAAAGGA
>group_862_0 1222 1 0 0 sg=1222 px=0 gx=0
AAACCTTTAAAAGCCTTATATATTCTTTTT
>group_862_1 1222 1 0 0 sg=1222 px=0 gx=0
CCCAGCAGGAAGCAGCTGACACACTCAAGC
>group_862_2 1222 1 0 0 sg=1222 px=0 gx=0
ATCCACTGTCCTTTCTTCTTAAATTCCACC
>group_862_3 1222 1 0 0 sg=1222 px=0 gx=0
ATATATAAGGCTTTTAAAGGTTTTAAGGTT
>group_862_4 1222 1 0 0 sg=1222 px=0 gx=0
AAGTCAGCTGGCAGGAACTATGACCTGCAG
>group_862_5 1222 1 0 0 sg=1222 px=0 gx=0
CTTAAACTCTGTTCAAAGAACCAGCTTGAG
>group_862_6 1222 1 0 0 sg=1222 px=0 gx=0
CATGAGAGCTTAGTACATTAAACATGAGAG
>group_862_7 1222 1 0 0 sg=1222 px=0 gx=0
CATGAGAGCTTAGTACATTAGCCATGAGGG
>group_862_8 1222 1 0 0 sg=1222 px=0 gx=0
ATAAGGCTTTTAAAGGTTTTAAGGTTTCCT
>group_862_9 1222 1 0 0 sg=1222 px=0 gx=0
TGAGGGTTTAGTTCATTAAACATGAGAGCT
>group_863_0 424 1 0 0 sg=424 px=0 gx=0
TTGGGTGCCATGGTGGGCAAGCTTCGATCA
>group_863_1 424 1 0 0 sg=424 px=0 gx=0
TTTGGCAAAGAATTCGGCTTGATCGAAGCT
>group_863_2 424 1 0 0 sg=424 px=0 gx=0
GCTTGATCGAAAGCTTCTAATCGCCATCTT
>group_863_3 424 1 0 0 sg=424 px=0 gx=0
CATGGCACCCAAGAAGAAGAGGAAGGTGTC
>group_863_4 424 1 0 0 sg=424 px=0 gx=0
GTGAAACAGGGGCAATGGTGCGCCTGCTGC
>group_863_5 424 1 0 0 sg=424 px=0 gx=0
TCTAATCGCCATCTTGCAGCAGGCGCACCA
>group_863_6 424 1 0 0 sg=424 px=0 gx=0
TCTTGCAGCAGGCGCACCATTGCCCCTGTT
>group_863_7 424 1 0 0 sg=424 px=0 gx=0
TTCGGCTTGATCGAAGCTTGCCCACCATGG
>group_863_8 424 1 0 0 sg=424 px=0 gx=0
GCCTGCTGCAAGATGGCGATTAGAAGCTTT
>group_863_9 424 1 0 0 sg=424 px=0 gx=0
TACGTATTAGTCATCGCTATTACCATGGTC
>group_864_0 42 1 0 0 sg=42 px=0 gx=0
AGGAAATACTTACATATGGTACCCGGGGAT
>group_864_1 42 1 0 0 sg=42 px=0 gx=0
GGGTACCATATGTAAGTATTTCCTTAGATA
>group_864_2 42 1 0 0 sg=42 px=0 gx=0
TAAGGAAATACTTACATATGGTACCCGGGG
>group_864_3 42 1 0 0 sg=42 px=0 gx=0
TTACATATGGTACCCGGGGATCCTCTAGAG
>group_864_4 42 1 0 0 sg=42 px=0 gx=0
TATGGTACCCGGGGATCCTCTAGAGTCGAC
>group_864_5 42 1 0 0 sg=42 px=0 gx=0
ATCTAAGGAAATACTTACATATGGTACCCG
>group_864_6 42 1 0 0 sg=42 px=0 gx=0
TCGACTCTAGAGGATCCCCGGGTACCATAT
>group_864_7 42 1 0 0 sg=42 px=0 gx=0
GACTCTAGAGGATCCCCGGGTACCATATGT
>group_864_8 42 1 0 0 sg=42 px=0 gx=0
AATACTTACATATGGTACCCGGGGATCCTC
>group_864_9 42 1 0 0 sg=42 px=0 gx=0
CCCCGGGTACCATATGTAAGTATTTCCTTA
>group_865_0 26 0 0 0 sg=26 px=0 gx=0
CTAGCTTTAAAGCTTATTAATGCTAGCTGC
>group_865_1 26 0 0 0 sg=26 px=0 gx=0
TTTAAAGCTTATTAATGCTAGCTGCAGTTA
>group_865_2 26 0 0 0 sg=26 px=0 gx=0
TAGCTTTAAAGCTTATTAATGCTAGCTGCA
>group_865_3 26 0 0 0 sg=26 px=0 gx=0
ATTCGTTAACTGCAGCTAGCATTAATAAGC
>group_865_4 26 0 0 0 sg=26 px=0 gx=0
AACTGCAGCTAGCATTAATAAGCTTTAAAG
>group_865_5 26 0 0 0 sg=26 px=0 gx=0
GCTTTAAAGCTTATTAATGCTAGCTGCAGT
>group_865_6 26 0 0 0 sg=26 px=0 gx=0
CGTTAACTGCAGCTAGCATTAATAAGCTTT
>group_865_7 26 0 0 0 sg=26 px=0 gx=0
TGCAGCTAGCATTAATAAGCTTTAAAGCTA
>group_865_8 26 0 0 0 sg=26 px=0 gx=0
ACTGCAGCTAGCATTAATAAGCTTTAAAGC
>group_865_9 26 0 0 0 sg=26 px=0 gx=0
AGCTTATTAATGCTAGCTGCAGTTAACGAA
>group_866_0 942 1 0 0 sg=942 px=0 gx=0
GCGGGGCCTGGCGGCGCCTCGCCGTCGCAG
>group_866_1 942 1 0 0 sg=942 px=0 gx=0
TGGTCGGCCACGTCGGGGACGTTCTCGGTG
>group_866_2 942 1 0 0 sg=942 px=0 gx=0
GAACGTCCCCGACGTGGCCGACCAGCCCGT
>group_866_3 942 1 0 0 sg=942 px=0 gx=0
ACCGCCGCGTCGAGGCGCCGGTCGGAGGGG
>group_866_4 942 1 0 0 sg=942 px=0 gx=0
ACCACGGCGAACCGCTGGTGCTCGGGCCAC
>group_866_5 942 1 0 0 sg=942 px=0 gx=0
GCCGACGGCGGTACCCGGGGATCCTCTAGA
>group_866_6 942 1 0 0 sg=942 px=0 gx=0
GTCGCCTCGGTCGGCCCGTAGAGATTGGCG
>group_866_7 942 1 0 0 sg=942 px=0 gx=0
CCCGCGTCGTCGAGCGCGGTGCCGACGACA
>group_866_8 942 1 0 0 sg=942 px=0 gx=0
TCGAGGCGCCGGTCGGAGGGGCAGTCCTCC
>group_866_9 942 1 0 0 sg=942 px=0 gx=0
GGAGTGGCCCGAGCACCAGCGGTTCGCCGT
>group_867_0 140 0 0 0 sg=140 px=0 gx=0
GCCAGTGTGATGGATATCTGCAGGAATTCG
>group_867_1 140 0 0 0 sg=140 px=0 gx=0
GTCGAATTCCTGCAGATATCCATCACACTG
>group_867_2 140 0 0 0 sg=140 px=0 gx=0
CAGGAATTCGACTCTGCGTCGTTGACGACA
>group_867_3 140 0 0 0 sg=140 px=0 gx=0
ATCCACTAGTAGAATTCAGACAGTTTGTCG
>group_867_4 140 0 0 0 sg=140 px=0 gx=0
GCCGCCAGTGTGATGGATATCTGCAGGAAT
>group_867_5 140 0 0 0 sg=140 px=0 gx=0
ATTCTACTAGTGGATCCGAGCTCGGTACCA
>group_867_6 140 0 0 0 sg=140 px=0 gx=0
AATTCAGACAGTTTGTCGTCAACGACGCAG
>group_867_7 140 0 0 0 sg=140 px=0 gx=0
ACTGTCTGAATTCTACTAGTGGATCCGAGC
>group_867_8 140 0 0 0 sg=140 px=0 gx=0
GTTGACGACAAACTGTCTGAATTCTACTAG
>group_867_9 140 0 0 0 sg=140 px=0 gx=0
GACGCAGAGTCGAATTCCTGCAGATATCCA
>group_868_0 56 0 0 8 sg=48 px=0 gx=8
GGGATTTAAATTCCTATCGATCAAGGATCT
>group_868_1 56 0 0 8 sg=48 px=0 gx=8
TGGGGATTTAAATTCCTATCGATCAAGGAT
>group_868_2 56 0 0 8 sg=48 px=0 gx=8
GTAAGATCCTTGATCGATAGGAATTTAAAT
>group_868_3 56 0 0 8 sg=48 px=0 gx=8
TTTAAATTCCTATCGATCAAGGATCTTACC
>group_868_4 56 0 0 8 sg=48 px=0 gx=8
GGATTTAAATTCCTATCGATCAAGGATCTT
>group_868_5 56 0 0 8 sg=48 px=0 gx=8
TTAAATTCCTATCGATCAAGGATCTTACCG
>group_868_6 56 0 0 8 sg=48 px=0 gx=8
AGATCCTTGATCGATAGGAATTTAAATCCC
>group_868_7 56 0 0 8 sg=48 px=0 gx=8
CAGGCTGCCTACTCGAGAGTTTTCGCCCCG
>group_868_8 56 0 0 8 sg=48 px=0 gx=8
AACTCTCGAGTAGGCAGCCTGGCGGCTGCG
>group_868_9 56 0 0 8 sg=48 px=0 gx=8
AGGCTGCCTACTCGAGAGTTTTCGCCCCGA
>group_869_0 1328 1 0 0 sg=1328 px=0 gx=0
ATTCAAAGCACGGTCTAAAAGAAGAAATGA
>group_869_1 1328 1 0 0 sg=1328 px=0 gx=0
AAAGCCAGCTGACAATATGTCTTCGGAAAA
>group_869_2 1328 1 0 0 sg=1328 px=0 gx=0
GCTCATTCAAAGCACGGTCTAAAAGAAGAA
>group_869_3 1328 1 0 0 sg=1328 px=0 gx=0
GAACTCGTGTCCTGCTGGATATACATGGGG
>group_869_4 1328 1 0 0 sg=1328 px=0 gx=0
TTCTTAGCATCGCTGCGGTCTTCACGGAGG
>group_869_5 1328 1 0 0 sg=1328 px=0 gx=0
GCTGACAGAGCATGCTATTGCATTCCCTTC
>group_869_6 1328 1 0 0 sg=1328 px=0 gx=0
TCCGTGAAGACCGCAGCGATGCTAAGAATC
>group_869_7 1328 1 0 0 sg=1328 px=0 gx=0
TGGGCGTTACCGGTGCCAGTTCGACACAGT
>group_869_8 1328 1 0 0 sg=1328 px=0 gx=0
GGAAAATGGCAATGGTCCCCCTTCGATCAC
>group_869_9 1328 1 0 0 sg=1328 px=0 gx=0
CGAAGGCATTGGATATCCGTTCAAAGGGAA
>group_870_0 1240 1 0 0 sg=1240 px=0 gx=0
ACCGAGAAGCTGTACCCCCAGGACGGCGTG
>group_870_1 1240 1 0 0 sg=1240 px=0 gx=0
GCCCTACGAGGGCACCCAGACCGCCAAGCT
>group_870_2 1240 1 0 0 sg=1240 px=0 gx=0
GTGATGTCCAGCTTGGAGTCCACGTAGTGG
>group_870_3 1240 1 0 0 sg=1240 px=0 gx=0
CGCCCTCGATCTCGAAGTAGTGGCCGTTCA
>group_870_4 1240 1 0 0 sg=1240 px=0 gx=0
GTCCAGCTTGGAGTCCACGTAGTGGTTGCC
>group_870_5 1240 1 0 0 sg=1240 px=0 gx=0
CGCCCTCGCCCTCGATCTCGAAGTAGTGGC
>group_870_6 1240 1 0 0 sg=1240 px=0 gx=0
ATTCTAGAGTCGCGGCCGCTCTACTGGGAG
>group_870_7 1240 1 0 0 sg=1240 px=0 gx=0
GACGGCACCTTCATCTACAAGGTGAAGTTC
>group_870_8 1240 1 0 0 sg=1240 px=0 gx=0
GAGGGCGAGGGCGAGGGCAAGCCCTACGAG
>group_870_9 1240 1 0 0 sg=1240 px=0 gx=0
TGCGACTTCAAGACCGTGTACAAGGCCAAG
>group_871_0 10464 0 7400 2140 sg=988 px=7336 gx=2076
ATCGAATTCCTATTGCGCGCTTTCGGGGTT
>group_871_1 10464 0 7400 2140 sg=988 px=7336 gx=2076
ACGCCACATAGCAGCACATGGTAACTAACT
>group_871_2 10464 0 7400 2140 sg=988 px=7336 gx=2076
TAATAATTCGATTATGTCAACAGCTTTTTG
>group_871_3 10464 0 7400 2140 sg=988 px=7336 gx=2076
CCGCCCAAAAAAATCTAGTGCGGCCGCATT
>group_871_4 10464 0 7400 2140 sg=988 px=7336 gx=2076
GGGGCCGCCCAAAAAAATGCGGCCGCACTA
>group_871_5 10464 0 7400 2140 sg=988 px=7336 gx=2076
TAGTAAAAAGCTGTTGACATATTGCTCTAA
>group_871_6 10464 0 7400 2140 sg=988 px=7336 gx=2076
GCGGGTTTTTTTACGCGATCGTCCATTCCG
>group_871_7 10464 0 7400 2140 sg=988 px=7336 gx=2076
CGGGGCCGCCCAAAAAAATGCGGCCGCACT
>group_871_8 10464 0 7400 2140 sg=988 px=7336 gx=2076
TAATAACATCTGCAGGAATTCTAAGGAGGT
>group_871_9 10464 0 7400 2140 sg=988 px=7336 gx=2076
GATCCAAAAAGCTGTTGACATAATCGAATT
>group_872_0 44 0 0 0 sg=44 px=0 gx=0
ATCCCCGGGAATTCATGGTAAAAACCCTCC
>group_872_1 44 0 0 0 sg=44 px=0 gx=0
ACCGGATCCCCGGGAATTCATGGTAAAAAC
>group_872_2 44 0 0 0 sg=44 px=0 gx=0
CGGGGATCCGGTGATTGATTGATCAATCAA
>group_872_3 44 0 0 0 sg=44 px=0 gx=0
GAATTCCCGGGGATCCGGTGATTGATTGAT
>group_872_4 44 0 0 0 sg=44 px=0 gx=0
CAATCACCGGATCCCCGGGAATTCATGGTA
>group_872_5 44 0 0 0 sg=44 px=0 gx=0
TCAATCACCGGATCCCCGGGAATTCATGGT
>group_872_6 44 0 0 0 sg=44 px=0 gx=0
AATTCCCGGGGATCCGGTGATTGATTGATC
>group_872_7 44 0 0 0 sg=44 px=0 gx=0
TCACCGGATCCCCGGGAATTCATGGTAAAA
>group_872_8 44 0 0 0 sg=44 px=0 gx=0
CGGATCCCCGGGAATTCATGGTAAAAACCC
>group_872_9 44 0 0 0 sg=44 px=0 gx=0
ATCAATCAATCACCGGATCCCCGGGAATTC
>group_873_0 124 0 0 0 sg=124 px=0 gx=0
GCTGGTACCATATGGGAATTCGAAGCTTAC
>group_873_1 124 0 0 0 sg=124 px=0 gx=0
AAGCTTCGAATTCCCATATGGTACCAGCCT
>group_873_2 124 0 0 0 sg=124 px=0 gx=0
TAAGGCTGGTACCATATGGGAATTCGAAGC
>group_873_3 124 0 0 0 sg=124 px=0 gx=0
ATGGTACCAGCCTTAGCGACTTTTTGTTTA
>group_873_4 124 0 0 0 sg=124 px=0 gx=0
CATATGGGAATTCGAAGCTTACGTAGAACA
>group_873_5 124 0 0 0 sg=124 px=0 gx=0
CTACGTAAGCTTCGAATTCCCATATGGTAC
>group_873_6 124 0 0 0 sg=124 px=0 gx=0
GTCGCTAAGGCTGGTACCATATGGGAATTC
>group_873_7 124 0 0 0 sg=124 px=0 gx=0
TCTTTTAATTCTTCTGTAACTGTACTTTCA
>group_873_8 124 0 0 0 sg=124 px=0 gx=0
CTTTTAATTCTTCTGTAACTGTACTTTCAG
>group_873_9 124 0 0 0 sg=124 px=0 gx=0
TTCGAATTCCCATATGGTACCAGCCTTAGC
>group_874_0 70 1 0 0 sg=70 px=0 gx=0
ACCGAGCTCCTCGAGAGATCTGAATTCGTA
>group_874_1 70 1 0 0 sg=70 px=0 gx=0
GGGTACCGAGCTCCTCGAGAGATCTGAATT
>group_874_2 70 1 0 0 sg=70 px=0 gx=0
CATGATTACGAATTCAGATCTCTCGAGGAG
>group_874_3 70 1 0 0 sg=70 px=0 gx=0
ATGATTACGAATTCAGATCTCTCGAGGAGC
>group_874_4 70 1 0 0 sg=70 px=0 gx=0
GGATCCCCGGGTACCGAGCTCCTCGAGAGA
>group_874_5 70 1 0 0 sg=70 px=0 gx=0
TTACGAATTCAGATCTCTCGAGGAGCTCGG
>group_874_6 70 1 0 0 sg=70 px=0 gx=0
AATTCAGATCTCTCGAGGAGCTCGGTACCC
>group_874_7 70 1 0 0 sg=70 px=0 gx=0
CCGAGCTCCTCGAGAGATCTGAATTCGTAA
>group_874_8 70 1 0 0 sg=70 px=0 gx=0
CTCTCGAGGAGCTCGGTACCCGGGGATCCT
>group_874_9 70 1 0 0 sg=70 px=0 gx=0
AGAGGATCCCCGGGTACCGAGCTCCTCGAG
>group_875_0 104 0 0 0 sg=104 px=0 gx=0
AGTCTCGAAGCTTGCATGCCTGCAGGTCGA
>group_875_1 104 0 0 0 sg=104 px=0 gx=0
TTTCCGATAGGGGCAGTTAAAGTCTCGAAG
>group_875_2 104 0 0 0 sg=104 px=0 gx=0
GCAGTTAAAGTCTCGAAGCTTGCATGCCTG
>group_875_3 104 0 0 0 sg=104 px=0 gx=0
AAGTCTCGAAGCTTGCATGCCTGCAGGTCG
>group_875_4 104 0 0 0 sg=104 px=0 gx=0
TGTATGTAGATCGGGAATTCGAGCTCGGTA
>group_875_5 104 0 0 0 sg=104 px=0 gx=0
CCCGGGTACCGAGCTCGAATTCCCGATCTA
>group_875_6 104 0 0 0 sg=104 px=0 gx=0
TGCAAGCTTCGAGACTTTAACTGCCCCTAT
>group_875_7 104 0 0 0 sg=104 px=0 gx=0
AAGCTTCGAGACTTTAACTGCCCCTATCGG
>group_875_8 104 0 0 0 sg=104 px=0 gx=0
GTGTCAACCAAGGTGTATGTAGATCGGGAA
>group_875_9 104 0 0 0 sg=104 px=0 gx=0
GCTTCGAGACTTTAACTGCCCCTATCGGAA
>group_876_0 660 1 8 0 sg=652 px=8 gx=0
TCGGGGAAATGTGCGCGGAACCCCTATCAT
>group_876_1 660 1 8 0 sg=652 px=8 gx=0
TCTTGAAGACGAAAGGGAATTAATTCTTGA
>group_876_2 660 1 8 0 sg=652 px=8 gx=0
ACCCCTATCATGAGCGGATACATATTTGAA
>group_876_3 660 1 8 0 sg=652 px=8 gx=0
CCCACACTACCATCGGCGCCATTCGCCATT
>group_876_4 660 1 8 0 sg=652 px=8 gx=0
TTAGCTCCGTTAAACATGAGAGCTTAGTAC
>group_876_5 660 1 8 0 sg=652 px=8 gx=0
CCAGCTGCATTAATGAATCGGTCTTGAAGA
>group_876_6 660 1 8 0 sg=652 px=8 gx=0
AGACCGATTCATTAATGCAGCTGGCACGAC
>group_876_7 660 1 8 0 sg=652 px=8 gx=0
CTTCAAGAATTAATTCCCTTTCGTCTTCAA
>group_876_8 660 1 8 0 sg=652 px=8 gx=0
TAACGGCTGACATGGGAATTCACTGGCCGT
>group_876_9 660 1 8 0 sg=652 px=8 gx=0
CGTCTTCAAGAATTAATTCCCTTTCGTCTT
>group_877_0 46 1 0 0 sg=46 px=0 gx=0
TCCGCTCATGCTAGAAATATTTTATCTGAT
>group_877_1 46 1 0 0 sg=46 px=0 gx=0
ATTAATCAGATAAAATATTTCTAGCATGAG
>group_877_2 46 1 0 0 sg=46 px=0 gx=0
TGCTAGAAATATTTTATCTGATTAATAAGA
>group_877_3 46 1 0 0 sg=46 px=0 gx=0
TCATGCTAGAAATATTTTATCTGATTAATA
>group_877_4 46 1 0 0 sg=46 px=0 gx=0
AAAATATTTCTAGCATGAGCGGATACATAT
>group_877_5 46 1 0 0 sg=46 px=0 gx=0
GTATCCGCTCATGCTAGAAATATTTTATCT
>group_877_6 46 1 0 0 sg=46 px=0 gx=0
CAAATATGTATCCGCTCATGCTAGAAATAT
>group_877_7 46 1 0 0 sg=46 px=0 gx=0
GATAAAATATTTCTAGCATGAGCGGATACA
>group_877_8 46 1 0 0 sg=46 px=0 gx=0
TAATCAGATAAAATATTTCTAGCATGAGCG
>group_877_9 46 1 0 0 sg=46 px=0 gx=0
TCTTATTAATCAGATAAAATATTTCTAGCA
>group_878_0 84 0 0 70 sg=14 px=0 gx=70
ATCCATACCACCTTCTGCCCGTTTTTTGGA
>group_878_1 84 0 0 70 sg=14 px=0 gx=70
TCCATACCACCTTCTGCCCGTTTTTTGGAG
>group_878_2 84 0 0 70 sg=14 px=0 gx=70
CTCCAAAAAACGGGCAGAAGGTGGTATGGA
>group_878_3 84 0 0 70 sg=14 px=0 gx=70
CATACCACCTTCTGCCCGTTTTTTGGAGAG
>group_878_4 84 0 0 70 sg=14 px=0 gx=70
ATACCACCTTCTGCCCGTTTTTTGGAGAGT
>group_878_5 84 0 0 70 sg=14 px=0 gx=70
TCCAAAAAACGGGCAGAAGGTGGTATGGAT
>group_878_6 84 0 0 70 sg=14 px=0 gx=70
AACTCTCCAAAAAACGGGCAGAAGGTGGTA
>group_878_7 84 0 0 70 sg=14 px=0 gx=70
CCAAAAAACGGGCAGAAGGTGGTATGGATC
>group_878_8 84 0 0 70 sg=14 px=0 gx=70
ACTCTCCAAAAAACGGGCAGAAGGTGGTAT
>group_878_9 84 0 0 70 sg=14 px=0 gx=70
TACCACCTTCTGCCCGTTTTTTGGAGAGTT
>group_879_0 1734 1 1358 14 sg=376 px=1344 gx=0
CCGGGCGTGAGACTGCGGCGGGCGCTGCGG
>group_879_1 1734 1 1358 14 sg=376 px=1344 gx=0
AACCGACGACCGGGTCATCGTGGCCGGATC
>group_879_2 1734 1 1358 14 sg=376 px=1344 gx=0
TGGCCGGATCTTGCGGCCCCTCGGCTTGAA
>group_879_3 1734 1 1358 14 sg=376 px=1344 gx=0
CCCTGAACCGACGACCGGGTCATCGTGGCC
>group_879_4 1734 1 1358 14 sg=376 px=1344 gx=0
CACAGATTCCGTGGATAAGCAGGGGACTAA
>group_879_5 1734 1 1358 14 sg=376 px=1344 gx=0
ATAAACAAATAGCTAGCTCACTCGGTCGCT
>group_879_6 1734 1 1358 14 sg=376 px=1344 gx=0
ACTTCGGCGATCACCGCTTCCCTCATACTC
>group_879_7 1734 1 1358 14 sg=376 px=1344 gx=0
ACAGATTCCGTGGATAAGCAGGGGACTAAC
>group_879_8 1734 1 1358 14 sg=376 px=1344 gx=0
CGCTACGCTCCGGGCGTGAGACTGCGGCGG
>group_879_9 1734 1 1358 14 sg=376 px=1344 gx=0
CGCTCCGGGCGTGAGACTGCGGCGGGCGCT
>group_880_0 822 1 0 0 sg=822 px=0 gx=0
ACGCTAGATCGATCTATCTCATCTGCGCAA
>group_880_1 822 1 0 0 sg=822 px=0 gx=0
TAGTCAGAGTCCGCGGTGGGGCGATAAGCT
>group_880_2 822 1 0 0 sg=822 px=0 gx=0
TTTGCGTATTGGGACCTCGATCGAGTGGCT
>group_880_3 822 1 0 0 sg=822 px=0 gx=0
GAGAGCCTTGAGTCCACGCTAGATCGATCT
>group_880_4 822 1 0 0 sg=822 px=0 gx=0
GATGAGATAGATCGATCTAGCGTGGACTCA
>group_880_5 822 1 0 0 sg=822 px=0 gx=0
GATAGATCCGGTGGATGACCTTTTGAATGA
>group_880_6 822 1 0 0 sg=822 px=0 gx=0
GAGTGGCTGCTGAACCCCCAGCCGGAACTG
>group_880_7 822 1 0 0 sg=822 px=0 gx=0
GTACCGGGCCCGTCGAGACTAGTCTCGACT
>group_880_8 822 1 0 0 sg=822 px=0 gx=0
CTCGAGGGGGTACCGGGCCCGTCGAGACTA
>group_880_9 822 1 0 0 sg=822 px=0 gx=0
AAGTCTGGAAAGAAATGCATAAGTTTTTGC
>group_881_0 302 1 0 0 sg=302 px=0 gx=0
GTTTGATGTACCCCGATCTAGATCCCCCCT
>group_881_1 302 1 0 0 sg=302 px=0 gx=0
ATAGGCGTATCACGAGGCCCTTTCGTTCGC
>group_881_2 302 1 0 0 sg=302 px=0 gx=0
TTCGATGGTTCGAAGGTAAGCCTATCCCTA
>group_881_3 302 1 0 0 sg=302 px=0 gx=0
CTAAGATCCAGACATGATAAGATACATTGA
>group_881_4 302 1 0 0 sg=302 px=0 gx=0
GTGCCTTCTAAGATCCAGACATGATAAGAT
>group_881_5 302 1 0 0 sg=302 px=0 gx=0
TACAAACTTGTTTGATGTACCCCGATCTAG
>group_881_6 302 1 0 0 sg=302 px=0 gx=0
TACATCAAACAAGTTTGTACAAAAAAGCTG
>group_881_7 302 1 0 0 sg=302 px=0 gx=0
GTATCTTATCATGTCTGGATCTTAGAAGGC
>group_881_8 302 1 0 0 sg=302 px=0 gx=0
GGATAGGCTTACCTTCGAACCATCGAACCA
>group_881_9 302 1 0 0 sg=302 px=0 gx=0
TCATGTCTGGATCTTAGAAGGCACAGTCGA
>group_882_0 3716 5 0 3588 sg=128 px=0 gx=3588
AAGAGAAACATACCCTGCAAGGATGCTGAT
>group_882_1 3716 5 0 3588 sg=128 px=0 gx=3588
CGCGTCGCGACTAAGAAAATGCCGTCAAAT
>group_882_2 3716 5 0 3588 sg=128 px=0 gx=3588
TGGAGAATTTTGTTAATTCTTGAAGACGAA
>group_882_3 3716 5 0 3588 sg=128 px=0 gx=3588
GAAGGCCATCCAGCCTCGCGTCGCGACTAA
>group_882_4 3716 5 0 3588 sg=128 px=0 gx=3588
GGCCCTTTCGTCTTCAAGAATTAACAAAAT
>group_882_5 3716 5 0 3588 sg=128 px=0 gx=3588
AGCATCCTTGCAGGGTATGTTTCTCTTTGA
>group_882_6 3716 5 0 3588 sg=128 px=0 gx=3588
TGCAGACAATATCAGCATCCTTGCAGGGTA
>group_882_7 3716 5 0 3588 sg=128 px=0 gx=3588
GATTTGACGGCATTTTCTTAGTCGCGACGC
>group_882_8 3716 5 0 3588 sg=128 px=0 gx=3588
ACGGCATTTTCTTAGTCGCGACGCGAGGCT
>group_882_9 3716 5 0 3588 sg=128 px=0 gx=3588
GACAATATCAGCATCCTTGCAGGGTATGTT
>group_883_0 7420 2 6 0 sg=7414 px=6 gx=0
ACTACCCTAACTTATCAGAAGATATAAGCG
>group_883_1 7420 2 6 0 sg=7414 px=6 gx=0
AGGAAGGTGATTTGATAGAAAATAATTGTG
>group_883_2 7420 2 6 0 sg=7414 px=6 gx=0
TATATTACAGATAGTGAGCTACGGCGAAGG
>group_883_3 7420 2 6 0 sg=7414 px=6 gx=0
ATTGCAATAAACAAAATGATCCTCTAGATC
>group_883_4 7420 2 6 0 sg=7414 px=6 gx=0
TTTTTCTATATATTTCTGCTTCGCTAGGTG
>group_883_5 7420 2 6 0 sg=7414 px=6 gx=0
GATCATATGAATTTAAATCAATTGCATCAA
>group_883_6 7420 2 6 0 sg=7414 px=6 gx=0
ACCTTTTACCGTTACCTCAATAAAAGGTAT
>group_883_7 7420 2 6 0 sg=7414 px=6 gx=0
TTTAGCTCGGTGAAAGCTACTAACTCATAG
>group_883_8 7420 2 6 0 sg=7414 px=6 gx=0
CTCTTGCACTGAGAGAACTAGGTCGCATTG
>group_883_9 7420 2 6 0 sg=7414 px=6 gx=0
ATCGTGAAATTCGATCTAACTTGTAAATGA
>group_884_0 224 1 0 0 sg=224 px=0 gx=0
GTTATAATGAATTCATAATTGTGAGCGGAT
>group_884_1 224 1 0 0 sg=224 px=0 gx=0
CCCCGGGTACCGAGCTCGAATTACTTGACA
>group_884_2 224 1 0 0 sg=224 px=0 gx=0
GAGCTCGAATTACTTGACAATTAGTTAACT
>group_884_3 224 1 0 0 sg=224 px=0 gx=0
AACAAATAGTTAACTAATTGTCAAGTAATT
>group_884_4 224 1 0 0 sg=224 px=0 gx=0
TTATAATGAATTCATAATTGTGAGCGGATA
>group_884_5 224 1 0 0 sg=224 px=0 gx=0
CCATGATTACTCGTAATCATGGTCATAGCT
>group_884_6 224 1 0 0 sg=224 px=0 gx=0
TCACAATTATGAATTCATTATAACAAATAG
>group_884_7 224 1 0 0 sg=224 px=0 gx=0
CATGATTACGAGTAATCATGGCCATGGATT
>group_884_8 224 1 0 0 sg=224 px=0 gx=0
AAGTAATTCGAGCTCGGTACCCGGGGATCC
>group_884_9 224 1 0 0 sg=224 px=0 gx=0
ACAGGAAACAAAATCCATGGCCATGATTAC
>group_885_0 258 1 0 0 sg=258 px=0 gx=0
TTTTCAATATTATTGAAAGCATTTATCAGG
>group_885_1 258 1 0 0 sg=258 px=0 gx=0
AATAACCCTGATAAATGCTTTCAATAATAT
>group_885_2 258 1 0 0 sg=258 px=0 gx=0
TCGACGGATCCATGGAAGACGCCAAAAACA
>group_885_3 258 1 0 0 sg=258 px=0 gx=0
ACAATAACCCTGATAAATGCTTTCAATAAT
>group_885_4 258 1 0 0 sg=258 px=0 gx=0
CTTAAGCTTAAGCTTGGCACTGGCCGTCGT
>group_885_5 258 1 0 0 sg=258 px=0 gx=0
CTTAGGCGGCTCTTAAGCTTAAGCTTGGCA
>group_885_6 258 1 0 0 sg=258 px=0 gx=0
CGCCTAAGAGCCGCCTCGAGGATGACGCAC
>group_885_7 258 1 0 0 sg=258 px=0 gx=0
TCAATATTATTGAAAGCATTTATCAGGGTT
>group_885_8 258 1 0 0 sg=258 px=0 gx=0
GCCAAGCTTAAGCTTAAGAGCCGCCTAAGA
>group_885_9 258 1 0 0 sg=258 px=0 gx=0
CTTAAGCTTAAGAGCCGCCTAAGAGCCGCC
>group_886_0 1664 0 0 1468 sg=196 px=0 gx=1468
TAAAGAGGAGAAATTAACCATGCAGAACCA
>group_886_1 1664 0 0 1468 sg=196 px=0 gx=1468
GGTTAATTTCTCCTCTTTAATGAATTGGAA
>group_886_2 1664 0 0 1468 sg=196 px=0 gx=1468
AAATTAACCATGAAACCTGCTGCTCGTCGC
>group_886_3 1664 0 0 1468 sg=196 px=0 gx=1468
AAGAGGAGAAATTAACCATGAAACCTGCTG
>group_886_4 1664 0 0 1468 sg=196 px=0 gx=1468
CATTAAAGAGGAGAAATTAACCATGAAACC
>group_886_5 1664 0 0 1468 sg=196 px=0 gx=1468
GGATACGGATTCTTTGGTTCTGCATGGTTA
>group_886_6 1664 0 0 1468 sg=196 px=0 gx=1468
GTCGACGGATCCTCTCAATCGCTCAATGAC
>group_886_7 1664 0 0 1468 sg=196 px=0 gx=1468
TCCTCTTTAATGAATTGGAACGGTCTTCCG
>group_886_8 1664 0 0 1468 sg=196 px=0 gx=1468
TAACCATGAAACCTGCTGCTCGTCGCCGCG
>group_886_9 1664 0 0 1468 sg=196 px=0 gx=1468
CTTGGCTGCAGGTCGACGGATCCTCTCAAT
>group_887_0 3090 1 0 46 sg=3044 px=0 gx=46
TTTGCTGGGGAAACCACTTGTTTGTTACTG
>group_887_1 3090 1 0 46 sg=3044 px=0 gx=46
TGACCAGGATTACCACCATACCCACCACTA
>group_887_2 3090 1 0 46 sg=3044 px=0 gx=46
AAGCGCCCAGCTGTGTCTAAGCCCTCTACA
>group_887_3 3090 1 0 46 sg=3044 px=0 gx=46
TGTTTGCTAGACACTTTTTTAATAGGGCCG
>group_887_4 3090 1 0 46 sg=3044 px=0 gx=46
AAGTGGTTTCCCCAGCAAATACCATTGTTA
>group_887_5 3090 1 0 46 sg=3044 px=0 gx=46
CCAGCTGTGTCTAAGCCCTCTACAGCCCCC
>group_887_6 3090 1 0 46 sg=3044 px=0 gx=46
CCCTGCCTACCTCCAACCCTGTGCACGCCC
>group_887_7 3090 1 0 46 sg=3044 px=0 gx=46
ACGCATCCGTGGCAACAACCTTGGATACAG
>group_887_8 3090 1 0 46 sg=3044 px=0 gx=46
GAGGAGTTTGATTTACAGTTTATTTTTCAA
>group_887_9 3090 1 0 46 sg=3044 px=0 gx=46
ATAACAGATCATCTGTAGCTAGTAGTATTT
>group_888_0 10982 0 4 16 sg=10966 px=0 gx=12
ATTTTTGACAGTGGTGGAAACTGTCCTATT
>group_888_1 10982 0 4 16 sg=10966 px=0 gx=12
TGCTATTCTGCTCTTCTATGACTCTTTAAC
>group_888_2 10982 0 4 16 sg=10966 px=0 gx=12
TCATCTGTGCAAATGTCACAGTTTTCTGCA
>group_888_3 10982 0 4 16 sg=10966 px=0 gx=12
GAGGGACATTGATTTTGCCCATGAAGCACC
>group_888_4 10982 0 4 16 sg=10966 px=0 gx=12
CATTCTTTTGCCAACAAGTTCTTAGAGGAG
>group_888_5 10982 0 4 16 sg=10966 px=0 gx=12
TACCTGGTATTGAATGCTTGCATTGTATGT
>group_888_6 10982 0 4 16 sg=10966 px=0 gx=12
TGCTGGAATGTCAGCCTGCTCTGCTTCTTT
>group_888_7 10982 0 4 16 sg=10966 px=0 gx=12
TTATTTAATAAGTTGGCCTAGTTTATGTTC
>group_888_8 10982 0 4 16 sg=10966 px=0 gx=12
TCACCAGTCCTGCTCTTTCTATGTAAGTAT
>group_888_9 10982 0 4 16 sg=10966 px=0 gx=12
ACCTAGTTGCAGGTGGAATCCAGCTTCTCC
>group_889_0 256 1 0 2 sg=254 px=0 gx=2
GACTGCAGCCAAGCTTGGCTGTTTTGGCGG
>group_889_1 256 1 0 2 sg=254 px=0 gx=2
AGCATCGTGGTGTCACGCTCGTCGTTTGGT
>group_889_2 256 1 0 2 sg=254 px=0 gx=2
TAATGCGCCGCTACAGGGCGCGTGCATGCA
>group_889_3 256 1 0 2 sg=254 px=0 gx=2
TGTTGGGCGCCATCTCCTTGCATGCACGCG
>group_889_4 256 1 0 2 sg=254 px=0 gx=2
CGAAACGCGCGAGGCAGGGGAGCTCTCCCA
>group_889_5 256 1 0 2 sg=254 px=0 gx=2
TACCCGGGACATCTAGACTGCAGCCAAGCT
>group_889_6 256 1 0 2 sg=254 px=0 gx=2
CCACGATGCTGTAGCAATGGCAACAACGTT
>group_889_7 256 1 0 2 sg=254 px=0 gx=2
CAAACGACGAGCGTGACACCACGATGCTGT
>group_889_8 256 1 0 2 sg=254 px=0 gx=2
TCATCACCGAAACGCGCGAGGCAGGGGAGC
>group_889_9 256 1 0 2 sg=254 px=0 gx=2
TACAGCATCGTGGTGTCACGCTCGTCGTTT
>group_890_0 540 1 0 0 sg=540 px=0 gx=0
CCCGAATTCCGCATTGCAGAGATAATTGTA
>group_890_1 540 1 0 0 sg=540 px=0 gx=0
GTATCTTATCACGTCTGGGCGAACGTGGCG
>group_890_2 540 1 0 0 sg=540 px=0 gx=0
GATCCCCGGGTACCGAGCTCGAATTCCAGC
>group_890_3 540 1 0 0 sg=540 px=0 gx=0
GGGCGAACGTGGCGAGAAAGGAAGGGAAGA
>group_890_4 540 1 0 0 sg=540 px=0 gx=0
ACTCATCAATGTATCTTATCACGTCTGGGC
>group_890_5 540 1 0 0 sg=540 px=0 gx=0
AGTCAGAGGTGGCGAAACCCGACAGGACGA
>group_890_6 540 1 0 0 sg=540 px=0 gx=0
CACATTGGTGTGCACCTCCAAGCTCCTTGA
>group_890_7 540 1 0 0 sg=540 px=0 gx=0
CTTCCCTTCCTTTCTCGCCACGTTCGCCCA
>group_890_8 540 1 0 0 sg=540 px=0 gx=0
AGCTCCTTGACTAGAGGGTACCAGAGCTCA
>group_890_9 540 1 0 0 sg=540 px=0 gx=0
AAAGTGCCACCTGACGCCCTGTAGCGGCGC
>group_891_0 644 1 0 2 sg=642 px=0 gx=2
TACATAGGGGACTCTAGAACTGTTTCCTGT
>group_891_1 644 1 0 2 sg=642 px=0 gx=2
CCGCGGTGGCGGCCGCGTGGCGAATGGCGC
>group_891_2 644 1 0 2 sg=642 px=0 gx=2
CTGTTGGATCGCATATGCCCATGGCTATAA
>group_891_3 644 1 0 2 sg=642 px=0 gx=2
CTTGATATCGAATTAATTCCTGCAGCCCGG
>group_891_4 644 1 0 2 sg=642 px=0 gx=2
CCGGGCTAATCGCCATCTTCCAGCAGGCGC
>group_891_5 644 1 0 2 sg=642 px=0 gx=2
AGCGCCATTCGCCACGCGGCCGCCACCGCG
>group_891_6 644 1 0 2 sg=642 px=0 gx=2
ACTAGAGGGTACCAGAGCTCCACCGCGGTG
>group_891_7 644 1 0 2 sg=642 px=0 gx=2
GTGGAGCTCTGGTACCCTCTAGTCAAGGCC
>group_891_8 644 1 0 2 sg=642 px=0 gx=2
CGATCCAACAGATGCACGACGAGATCCACG
>group_891_9 644 1 0 2 sg=642 px=0 gx=2
TGCTATACGAAGTTATAGCCATGGGCATAT
>group_892_0 160 0 0 0 sg=160 px=0 gx=0
TTCTTGACGAGTTCTTCTGAGCGGGACCCA
>group_892_1 160 0 0 0 sg=160 px=0 gx=0
GGCCCTCGACTAGAGTCGAGATCTGGATTG
>group_892_2 160 0 0 0 sg=160 px=0 gx=0
CCCAAGCTAGCTTCGACGGATCCCCGATCG
>group_892_3 160 0 0 0 sg=160 px=0 gx=0
TTCACTCTCAATCCAGATCTCGACTCTAGT
>group_892_4 160 0 0 0 sg=160 px=0 gx=0
CCATGGGCCCTCGACTAGAGTCGAGATCTG
>group_892_5 160 0 0 0 sg=160 px=0 gx=0
ATCGGGGATCCGTCGAAGCTAGCTTGGGTC
>group_892_6 160 0 0 0 sg=160 px=0 gx=0
TTCGACGGATCCCCGATCGTTCAAACATTT
>group_892_7 160 0 0 0 sg=160 px=0 gx=0
CTAGCTTCGACGGATCCCCGATCGTTCAAA
>group_892_8 160 0 0 0 sg=160 px=0 gx=0
TTCTGAGCGGGACCCAAGCTAGCTTCGACG
>group_892_9 160 0 0 0 sg=160 px=0 gx=0
AGTCGAGGGCCCATGGGAGCTTGGATTGAA
>group_893_0 498 0 0 8 sg=490 px=0 gx=8
GGCATCACAGTCTCCCAGGTATCAAACTGG
>group_893_1 498 0 0 8 sg=490 px=0 gx=8
GGAGTTAGCCAAGAAGTGCGGCATCACAGT
>group_893_2 498 0 0 8 sg=490 px=0 gx=8
AGACGGAATTTCAACAAGCAAGCCACAGAA
>group_893_3 498 0 0 8 sg=490 px=0 gx=8
TGAATGAATATTTCTATTCCCATCTCAGCA
>group_893_4 498 0 0 8 sg=490 px=0 gx=8
GCCTATGTAAAAACGCCAGCAACGCGGCCT
>group_893_5 498 0 0 8 sg=490 px=0 gx=8
GAGACTGTGATGCCGCACTTCTTGGCTAAC
>group_893_6 498 0 0 8 sg=490 px=0 gx=8
GGCGGAGCCTATGTAAAAACGCCAGCAACG
>group_893_7 498 0 0 8 sg=490 px=0 gx=8
AGGAGACGCTGACTTGAGCGTCGATTTTTG
>group_893_8 498 0 0 8 sg=490 px=0 gx=8
GCGGAGCCTATGTAAAAACGCCAGCAACGC
>group_893_9 498 0 0 8 sg=490 px=0 gx=8
TCTGTGGCTTGCTTGTTGAAATTCCGTCTC
>group_894_0 358 0 0 120 sg=238 px=0 gx=120
ATAATGAGACAGAATTATGATGATCGAGCA
>group_894_1 358 0 0 120 sg=238 px=0 gx=120
ATCGAGCATGCATTCAAATTTATCCTTATT
>group_894_2 358 0 0 120 sg=238 px=0 gx=120
ATTTTGTACAATAAGGATAAATTTGAATGC
>group_894_3 358 0 0 120 sg=238 px=0 gx=120
CGACCTAAAGTTATGGAAATAAGACTTAGA
>group_894_4 358 0 0 120 sg=238 px=0 gx=120
GCTTAATTGTGAGCGCTCACAATTCCACAC
>group_894_5 358 0 0 120 sg=238 px=0 gx=120
TCTAAGTCTTATTTCCATAACTTTAGGTCG
>group_894_6 358 0 0 120 sg=238 px=0 gx=120
GCGCTCACAATTAAGCTTAAGGAGGTGATC
>group_894_7 358 0 0 120 sg=238 px=0 gx=120
TTTGAATGCATGCTCGATCATCATAATTCT
>group_894_8 358 0 0 120 sg=238 px=0 gx=120
TCTTATTTCCATAACTTTAGGTCGACTCTA
>group_894_9 358 0 0 120 sg=238 px=0 gx=120
GAGGTGATCTAGAGTCGACCTAAAGTTATG
>group_895_0 408 1 0 6 sg=402 px=0 gx=6
AGAGCCCTGCTCGAGCTGTGGTGGGGTTCC
>group_895_1 408 1 0 6 sg=402 px=0 gx=6
GATCCAGATCCAGACATGATAAGATACATT
>group_895_2 408 1 0 6 sg=402 px=0 gx=6
AACGCCAGCAACGCGGCCCGACCTCGACCG
>group_895_3 408 1 0 6 sg=402 px=0 gx=6
ATCTTTTAAATTAAAAATGAAGTTTTAAAT
>group_895_4 408 1 0 6 sg=402 px=0 gx=6
TTTGGCCGCTCGGGAACCCCACCACAGCTC
>group_895_5 408 1 0 6 sg=402 px=0 gx=6
CGAAAGCTAAGATTTTTTTTACGCGTGAGC
>group_895_6 408 1 0 6 sg=402 px=0 gx=6
GGTGCTGCGCCGGGATCTTTTAAATTAAAA
>group_895_7 408 1 0 6 sg=402 px=0 gx=6
CCACCACAGCTCGAGCAGGGCTCTCGAATT
>group_895_8 408 1 0 6 sg=402 px=0 gx=6
TGTCTGGATCTGGATCTAGGTGAAGATCCT
>group_895_9 408 1 0 6 sg=402 px=0 gx=6
CCTAGATCCAGATCCAGACATGATAAGATA
>group_896_0 138 0 8 0 sg=130 px=8 gx=0
TACCGAGCTCGAATTCAGCGGCCGCAAATT
>group_896_1 138 0 8 0 sg=130 px=8 gx=0
AATTCAGCGGCCGCAAATTCCCTATAGTGA
>group_896_2 138 0 8 0 sg=130 px=8 gx=0
ATACGACTCACTATAGGGAATTTGCGGCCG
>group_896_3 138 0 8 0 sg=130 px=8 gx=0
ACTATAGGGAATTTGCGGCCGCTGAATTCG
>group_896_4 138 0 8 0 sg=130 px=8 gx=0
AGAGTCGACCTGCAGGCATGCAAGCTTGCG
>group_896_5 138 0 8 0 sg=130 px=8 gx=0
GCTTAGCTTGGCACTGGCCGTCGTTTTACA
>group_896_6 138 0 8 0 sg=130 px=8 gx=0
TCCCCGGGTACCGAGCTCGAATTCAGCGGC
>group_896_7 138 0 8 0 sg=130 px=8 gx=0
GAGTCGACCTGCAGGCATGCAAGCTTGCGG
>group_896_8 138 0 8 0 sg=130 px=8 gx=0
GCCGCAAATTCCCTATAGTGAGTCGTATTA
>group_896_9 138 0 8 0 sg=130 px=8 gx=0
TAGGGAATTTGCGGCCGCTGAATTCGAGCT
>group_897_0 114 0 2 0 sg=112 px=2 gx=0
CCTGCTGGCGAAGATCGACTCTAGGATCTA
>group_897_1 114 0 2 0 sg=112 px=2 gx=0
CCGTTAGATCCTAGAAATATTTTATCTGAT
>group_897_2 114 0 2 0 sg=112 px=2 gx=0
TGGACTTTACTGATGCCCGTTAGATCCTAG
>group_897_3 114 0 2 0 sg=112 px=2 gx=0
ACTGATGCCCGTTAGATCCTAGAAATATTT
>group_897_4 114 0 2 0 sg=112 px=2 gx=0
ACTCTAGGATCTATTAATACGATACCTGCG
>group_897_5 114 0 2 0 sg=112 px=2 gx=0
TCTAGGATCTATTAATACGATACCTGCGTC
>group_897_6 114 0 2 0 sg=112 px=2 gx=0
AGATCCTAGAAATATTTTATCTGATTAATA
>group_897_7 114 0 2 0 sg=112 px=2 gx=0
GATAAAATATTTCTAGGATCTAACGGGCAT
>group_897_8 114 0 2 0 sg=112 px=2 gx=0
CCTGCCCTGCTGGCGAAGATCGACTCTAGG
>group_897_9 114 0 2 0 sg=112 px=2 gx=0
ATCGTATTAATAGATCCTAGAGTCGATCTT
>group_898_0 2990 1 0 6 sg=2984 px=0 gx=6
GGCTCTGCTTTCTTGTCCACCTTGGTGTTG
>group_898_1 2990 1 0 6 sg=2984 px=0 gx=6
GCCCCAGGAGTCAAAGTAGTAGTGGGCCAG
>group_898_2 2990 1 0 6 sg=2984 px=0 gx=6
ACAGCCTGGGGGGTCCGTGAGACTCTCCTG
>group_898_3 2990 1 0 6 sg=2984 px=0 gx=6
GACCAGCGGCGTGCACACCTTCCCGGCTGT
>group_898_4 2990 1 0 6 sg=2984 px=0 gx=6
ACAGCCTGAGAGCCGAGGACACGGCCGTTT
>group_898_5 2990 1 0 6 sg=2984 px=0 gx=6
TGCACCTGGGCAATTGCCGGCTGTGCCGCG
>group_898_6 2990 1 0 6 sg=2984 px=0 gx=6
TGAGGACTGTAGGACAGCCGGGAAGGTGTG
>group_898_7 2990 1 0 6 sg=2984 px=0 gx=6
TATTATTGTCAACAGAGTTCCAACACCGTC
>group_898_8 2990 1 0 6 sg=2984 px=0 gx=6
TGCAGACTGCTGATGGTGAGAGTGAAATCT
>group_898_9 2990 1 0 6 sg=2984 px=0 gx=6
AGTCACCACGCTGCTGAGGGAGTAGAGTCC
>group_899_0 108 0 0 0 sg=108 px=0 gx=0
TTCTGGGGAATATAAATGTCAGGGATCCTT
>group_899_1 108 0 0 0 sg=108 px=0 gx=0
GCTGGATCCCTGAATGGCGAATGGACGCGC
>group_899_2 108 0 0 0 sg=108 px=0 gx=0
ACCCAACACCGGACAAAAAGGATCCCTGAC
>group_899_3 108 0 0 0 sg=108 px=0 gx=0
GGAATATAAATGTCAGGGATCCTTTTTGTC
>group_899_4 108 0 0 0 sg=108 px=0 gx=0
ATGTCAGGGATCCTTTTTGTCCGGTGTTGG
>group_899_5 108 0 0 0 sg=108 px=0 gx=0
TGATGTTCTGGGGAATATAAATGTCAGGGA
>group_899_6 108 0 0 0 sg=108 px=0 gx=0
AGGGATCCAGCCGACCAGGCTTTCCACGCC
>group_899_7 108 0 0 0 sg=108 px=0 gx=0
CGCGTCCATTCGCCATTCAGGGATCCAGCC
>group_899_8 108 0 0 0 sg=108 px=0 gx=0
CAGGGATCCAGCCGACCAGGCTTTCCACGC
>group_899_9 108 0 0 0 sg=108 px=0 gx=0
TGTCAGGGATCCTTTTTGTCCGGTGTTGGG
>group_900_0 266 0 0 0 sg=266 px=0 gx=0
GCTTTCTTGCCGCCAAGGATYTGATGGCGC
>group_900_1 266 0 0 0 sg=266 px=0 gx=0
CTCACTAAAGGGAACAAAAGCTGGGATCCA
>group_900_2 266 0 0 0 sg=266 px=0 gx=0
TCCCAATTCGCCCTATAGTGAGTCGTATTA
>group_900_3 266 0 0 0 sg=266 px=0 gx=0
AGGGGGGGCCCGCTCCCGGGAATTTCGACG
>group_900_4 266 0 0 0 sg=266 px=0 gx=0
AACCCAACACCGGACAAAAAGGATCCCACC
>group_900_5 266 0 0 0 sg=266 px=0 gx=0
GCGCCATCARATCCTTGGCGGCAAGAAAGC
>group_900_6 266 0 0 0 sg=266 px=0 gx=0
ATACCGTCGACCTCGAGGGGGGGCCCGCTC
>group_900_7 266 0 0 0 sg=266 px=0 gx=0
TGGCTTTCTTGCCGCCAAGGATYTGATGGC
>group_900_8 266 0 0 0 sg=266 px=0 gx=0
TAATACGACTCACTATAGGGCGAATTGGGA
>group_900_9 266 0 0 0 sg=266 px=0 gx=0
CGGACAAAAAGGATCCCACCGCGGTGGCGG
>group_901_0 2780 1 0 0 sg=2780 px=0 gx=0
TCAAAGTTAATCTTATCTTTAAGTTTTTCT
>group_901_1 2780 1 0 0 sg=2780 px=0 gx=0
TTCGTATCATTGAAACAAAAAAAACCCCAG
>group_901_2 2780 1 0 0 sg=2780 px=0 gx=0
AGACGCTAGTCATTTTGGTATCCCACAAAA
>group_901_3 2780 1 0 0 sg=2780 px=0 gx=0
AATGCAAAGCTATTATGGGTTTTCCAAAAG
>group_901_4 2780 1 0 0 sg=2780 px=0 gx=0
ATGCTATATCCAGTTACATCGCTTTCTAAA
>group_901_5 2780 1 0 0 sg=2780 px=0 gx=0
CAAAATGACTAGCGTCTAGTACCGTATGAT
>group_901_6 2780 1 0 0 sg=2780 px=0 gx=0
GTTGAGGCTACAACAATTCCGGAGCATGAC
>group_901_7 2780 1 0 0 sg=2780 px=0 gx=0
CTTGCGGGGATTGTTGGTTAACAGTTTTTA
>group_901_8 2780 1 0 0 sg=2780 px=0 gx=0
TGTGACTGGTGAGTCTGCGGTAAAGCTCAT
>group_901_9 2780 1 0 0 sg=2780 px=0 gx=0
CAATGGATCCATGAAACCTGAAATATTGAA
>group_902_0 4784 0 0 0 sg=4784 px=0 gx=0
GGGGGGGGGGAGGGAGAGGGGCGAATTCTC
>group_902_1 4784 0 0 0 sg=4784 px=0 gx=0
CGCCCACCCCGGATCTAAGCTCTAGATAAG
>group_902_2 4784 0 0 0 sg=4784 px=0 gx=0
TTCCCCTTGACTGGCTAGCCTACTCTTTTC
>group_902_3 4784 0 0 0 sg=4784 px=0 gx=0
GACTGGAGGACAGAGCCCTCTTTCCCAGGG
>group_902_4 4784 0 0 0 sg=4784 px=0 gx=0
ACCTGGCTTACACCTGGCCAGTGAGGCTTC
>group_902_5 4784 0 0 0 sg=4784 px=0 gx=0
GCCCCTGACTGCACTGCACTGAGTAGTGGA
>group_902_6 4784 0 0 0 sg=4784 px=0 gx=0
GGGAGATGCCAGAGACTCAGTGAAGCCTGG
>group_902_7 4784 0 0 0 sg=4784 px=0 gx=0
TCAGACCAACAGGTACCTGACAGAGCAGCG
>group_902_8 4784 0 0 0 sg=4784 px=0 gx=0
TAGGTCCCTCGACCTGCAGGTCGACGCGGT
>group_902_9 4784 0 0 0 sg=4784 px=0 gx=0
TCTTCTCCATCTCCTCTCACCTGTCTCTCG
>group_903_0 716 1 0 0 sg=716 px=0 gx=0
ATCATTGCTGCACGATAACCCAATGCGCAT
>group_903_1 716 1 0 0 sg=716 px=0 gx=0
CCGAAAGGTGCGTATTGTCTATAGCCCAGA
>group_903_2 716 1 0 0 sg=716 px=0 gx=0
CAACTATAATGCTATGATGGTGCTACAATG
>group_903_3 716 1 0 0 sg=716 px=0 gx=0
TTACGCGCACCGAAAGGTGCGTATTGTCTA
>group_903_4 716 1 0 0 sg=716 px=0 gx=0
CCCTCTTTAGGGTCACGCTGGCGTTATCGC
>group_903_5 716 1 0 0 sg=716 px=0 gx=0
CTATAGCCCAGATTTAAGGATACCAACCCG
>group_903_6 716 1 0 0 sg=716 px=0 gx=0
GTGGTTCAATCCTAGCATTTACAAGGGGTT
>group_903_7 716 1 0 0 sg=716 px=0 gx=0
AAGGACGGAAACCATGCGATAACGCCAGCG
>group_903_8 716 1 0 0 sg=716 px=0 gx=0
TAATGCTATGATGGTGCTACAATGATGCAG
>group_903_9 716 1 0 0 sg=716 px=0 gx=0
CGCTGGCGTTATCGCATGGTTTCCGTCCTT
>group_904_0 346 1 0 0 sg=346 px=0 gx=0
TCATCGATTCTAGACTCCCTCCCCCCCCCC
>group_904_1 346 1 0 0 sg=346 px=0 gx=0
TAGTGCGGCCGCTGCAGCCCAAGCTTATCG
>group_904_2 346 1 0 0 sg=346 px=0 gx=0
ATCGAGGTCGACGGTATCGATAAGCTTGGG
>group_904_3 346 1 0 0 sg=346 px=0 gx=0
AAAAACACGATGATAATACCATGGCCATGA
>group_904_4 346 1 0 0 sg=346 px=0 gx=0
TAGTGATATCGGATCCCCGGGCGAGCTCGA
>group_904_5 346 1 0 0 sg=346 px=0 gx=0
AAACACACGTAAAGCATGTGCACCGAGGCC
>group_904_6 346 1 0 0 sg=346 px=0 gx=0
GCCCGGGGATCCGATATCACTAGTGCGGCC
>group_904_7 346 1 0 0 sg=346 px=0 gx=0
CTCGGTGCACATGCTTTACGTGTGTTTAGT
>group_904_8 346 1 0 0 sg=346 px=0 gx=0
CGGGGATCCGATATCACTAGTGCGGCCGCT
>group_904_9 346 1 0 0 sg=346 px=0 gx=0
ATTCGTAATCATGGCCATGGTATTATCATC
>group_905_0 2508 0 0 2256 sg=252 px=0 gx=2256
GAAGTATTCGCCTTGATCCCCGGGGCAGCG
>group_905_1 2508 0 0 2256 sg=252 px=0 gx=2256
GCGCCTGATCCTCTAGAGTCGACCGGCATG
>group_905_2 2508 0 0 2256 sg=252 px=0 gx=2256
GCAGGAATTCGATATCAAGCTTGCATGCCG
>group_905_3 2508 0 0 2256 sg=252 px=0 gx=2256
TAGAGTCGACCGGCATGCAAGCTGGGTACC
>group_905_4 2508 0 0 2256 sg=252 px=0 gx=2256
TCGACTCTAGAGGATCAGGCGCCTCATGGG
>group_905_5 2508 0 0 2256 sg=252 px=0 gx=2256
TCTAGAGTCGACCGGCATGCAAGCTGGGTA
>group_905_6 2508 0 0 2256 sg=252 px=0 gx=2256
GGCGAATTGGGTACCCAGCTTGCATGCCGG
>group_905_7 2508 0 0 2256 sg=252 px=0 gx=2256
CAGGAATTCGATATCAAGCTTGCATGCCGG
>group_905_8 2508 0 0 2256 sg=252 px=0 gx=2256
AGAGTCGACCGGCATGCAAGCTGGGTACCC
>group_905_9 2508 0 0 2256 sg=252 px=0 gx=2256
CGATATCAAGCTTGCATGCCGGTCGACTCT
>group_906_0 240 1 0 0 sg=240 px=0 gx=0
AACGTGTCCGGTTTGATAGGGATAAGTCCA
>group_906_1 240 1 0 0 sg=240 px=0 gx=0
ATTCACATGGGAGAAGTACCGCAAGCTGTC
>group_906_2 240 1 0 0 sg=240 px=0 gx=0
TTCACATGGGAGAAGTACCGCAAGCTGTCG
>group_906_3 240 1 0 0 sg=240 px=0 gx=0
TCTAGCAAGCTTGCATGCCGGTGGCTGCTG
>group_906_4 240 1 0 0 sg=240 px=0 gx=0
TAGCAAGCTTGCATGCCGGTGGCTGCTGAA
>group_906_5 240 1 0 0 sg=240 px=0 gx=0
ACATATGAATTCGAGCTCGGTACCCGGGGA
>group_906_6 240 1 0 0 sg=240 px=0 gx=0
GCTCGAATTCATATGTTCATGACTCCATTA
>group_906_7 240 1 0 0 sg=240 px=0 gx=0
ATAACCAGCATAAACGTGTCCGGTTTGATA
>group_906_8 240 1 0 0 sg=240 px=0 gx=0
ACATGGGAGAAGTACCGCAAGCTGTCGCCG
>group_906_9 240 1 0 0 sg=240 px=0 gx=0
TCCGGCTGGGGGTTCAGCAGCCACCGGCAT
>group_907_0 172 1 0 0 sg=172 px=0 gx=0
CTCTAGAGTCGACCTGCAGGCATGTGAGCA
>group_907_1 172 1 0 0 sg=172 px=0 gx=0
GCCTTTTGCTGGCCTTTTGCTCACATGCCT
>group_907_2 172 1 0 0 sg=172 px=0 gx=0
TGCAGGCATGTGAGCAAAAGGCCAGCAAAA
>group_907_3 172 1 0 0 sg=172 px=0 gx=0
GATAACGCAGGAAAGAACATGCCTGCAGGT
>group_907_4 172 1 0 0 sg=172 px=0 gx=0
CCGAGCTCGAATTCCGTGATAGGTGGGCTG
>group_907_5 172 1 0 0 sg=172 px=0 gx=0
GAAAGAACATGCCTGCAGGTCGACTCTAGA
>group_907_6 172 1 0 0 sg=172 px=0 gx=0
ATCAGGGGATAACGCAGGAAAGAACATGCC
>group_907_7 172 1 0 0 sg=172 px=0 gx=0
TTTGCTCACATGCCTGCAGGTCGACTCTAG
>group_907_8 172 1 0 0 sg=172 px=0 gx=0
GCTCGAATTCCGTTTTCCGCTGCATAACCC
>group_907_9 172 1 0 0 sg=172 px=0 gx=0
TTTTGCTGGCCTTTTGCTCACATGCCTGCA
>group_908_0 2074 1 16 726 sg=1332 px=16 gx=726
CCGCGCTTAAAACCAGTCATACCAATAACT
>group_908_1 2074 1 16 726 sg=1332 px=16 gx=726
AATCGATGATATCTATCGTTGTGTATTGTT
>group_908_2 2074 1 16 726 sg=1332 px=16 gx=726
AATCACAAACACCTGCTGAAGATACTGTTA
>group_908_3 2074 1 16 726 sg=1332 px=16 gx=726
TTAGCTTCAGCTAATTCAATTGATTTAACA
>group_908_4 2074 1 16 726 sg=1332 px=16 gx=726
CACTGATAGATGAAATTTTAGCTGCATTAC
>group_908_5 2074 1 16 726 sg=1332 px=16 gx=726
GCTAGAGCATCTAAGCTTGCATGCCTGCAG
>group_908_6 2074 1 16 726 sg=1332 px=16 gx=726
AAAAGCAATCCCCCCCGCGCTTAAAACCAG
>group_908_7 2074 1 16 726 sg=1332 px=16 gx=726
ACAAATATGGAGTAAGTGACTATTACAAGA
>group_908_8 2074 1 16 726 sg=1332 px=16 gx=726
AAGGCGTAAAAGACCTTCAAGCACAAGTTG
>group_908_9 2074 1 16 726 sg=1332 px=16 gx=726
GACAAATATGGAGTAAGTGACTATTACAAG
>group_909_0 832 1 226 26 sg=582 px=224 gx=24
CAGCAGATTCCGGTGAGGATCACCGCGCTG
>group_909_1 832 1 226 26 sg=582 px=224 gx=24
AAAAAAAAAAAAAAATGACTCTTATACACA
>group_909_2 832 1 226 26 sg=582 px=224 gx=24
TTTTTTTTTTTTTTGATCATTTTTTTTTTT
>group_909_3 832 1 226 26 sg=582 px=224 gx=24
CATGCAATGATCCAGGGAAGAAGCCGGTTC
>group_909_4 832 1 226 26 sg=582 px=224 gx=24
CACGCGGGCCTGCCGCTCCATGGGCAGGTG
>group_909_5 832 1 226 26 sg=582 px=224 gx=24
AAAAGATATCGCGCACCCGTTCTCGGAGCA
>group_909_6 832 1 226 26 sg=582 px=224 gx=24
ATGATCCAGGGAAGAAGCCGGTTCGGGCTC
>group_909_7 832 1 226 26 sg=582 px=224 gx=24
AAAAAAAAAAAAAAAAAGATATCGCGCACC
>group_909_8 832 1 226 26 sg=582 px=224 gx=24
AAAATGACTCTTATACACAAGTAGCGTCCT
>group_909_9 832 1 226 26 sg=582 px=224 gx=24
CCGATCACGCGGGCCTGCCGCTCCATGGGC
>group_910_0 38054 1 0 37940 sg=114 px=0 gx=37940
TTCCGGTTAATTAATCGATAAGCTCTGCTT
>group_910_1 38054 1 0 37940 sg=114 px=0 gx=37940
CATCCGCAATTGTCTTGGCCATTGCGAAGT
>group_910_2 38054 1 0 37940 sg=114 px=0 gx=37940
GGCCAAGACAATTGCGGATGACTTCGCCGC
>group_910_3 38054 1 0 37940 sg=114 px=0 gx=37940
TTGCGGATGACTTCGCCGCGAGCAGTAGAC
>group_910_4 38054 1 0 37940 sg=114 px=0 gx=37940
TGGCCAAGACAATTGCGGATGACTTCGCCG
>group_910_5 38054 1 0 37940 sg=114 px=0 gx=37940
CTGCTCGCGGCGAAGTCATCCGCAATTGTC
>group_910_6 38054 1 0 37940 sg=114 px=0 gx=37940
GCGGTTGACAGTTCCGGTTAATTAATCGAT
>group_910_7 38054 1 0 37940 sg=114 px=0 gx=37940
GGATGACTTCGCCGCGAGCAGTAGACGGGG
>group_910_8 38054 1 0 37940 sg=114 px=0 gx=37940
CGGATGACTTCGCCGCGAGCAGTAGACGGG
>group_910_9 38054 1 0 37940 sg=114 px=0 gx=37940
CTACTGCTCGCGGCGAAGTCATCCGCAATT
>group_911_0 3640 1 2 32 sg=3608 px=0 gx=30
TAAAAAAAATTAACTAATTATAAATAATTT
>group_911_1 3640 1 2 32 sg=3608 px=0 gx=30
TATTTTTATATTTTATGGAAAAAAAAAAAA
>group_911_2 3640 1 2 32 sg=3608 px=0 gx=30
TATAAATATATAAATATTCTAAAAGAATAT
>group_911_3 3640 1 2 32 sg=3608 px=0 gx=30
TATAATATATATAATAATTAGTTAATAAAA
>group_911_4 3640 1 2 32 sg=3608 px=0 gx=30
ATTTATTTATTTCTATATTTTAAACAAATT
>group_911_5 3640 1 2 32 sg=3608 px=0 gx=30
GTTATATATGTATATGTATGTATTTTAAAA
>group_911_6 3640 1 2 32 sg=3608 px=0 gx=30
TTTTTATATCTCTTAAAATTTAATTTTTTT
>group_911_7 3640 1 2 32 sg=3608 px=0 gx=30
ATATAAATATAAACAATTTATATATATAAA
>group_911_8 3640 1 2 32 sg=3608 px=0 gx=30
AAGGTATAAAATAATTAAATAATTTTATAT
>group_911_9 3640 1 2 32 sg=3608 px=0 gx=30
GGATTTATACTTAAACAAAAATAATTTTAT
>group_912_0 92 1 2 0 sg=90 px=2 gx=0
CCCCCCCCCTGCAGCCGACGGATCTTTTCC
>group_912_1 92 1 2 0 sg=90 px=2 gx=0
CCCCCCCCCCCCTGCAGCGCAAACTATTAA
>group_912_2 92 1 2 0 sg=90 px=2 gx=0
GATCCGTCGGCTGCAGGGGGGGGGGGGAAA
>group_912_3 92 1 2 0 sg=90 px=2 gx=0
AGACCTCAGCGCCCCCCCCCCCCTGCAGCG
>group_912_4 92 1 2 0 sg=90 px=2 gx=0
CTTTCCCCCCCCCCCCTGCAGCCGACGGAT
>group_912_5 92 1 2 0 sg=90 px=2 gx=0
CCCCCTGCAGCCGACGGATCTTTTCCGCTG
>group_912_6 92 1 2 0 sg=90 px=2 gx=0
TTCCCCCCCCCCCCTGCAGCCGACGGATCT
>group_912_7 92 1 2 0 sg=90 px=2 gx=0
TCCCCCCCCCCCCTGCAGCCGACGGATCTT
>group_912_8 92 1 2 0 sg=90 px=2 gx=0
TTAATAGTTTGCGCTGCAGGGGGGGGGGGG
>group_912_9 92 1 2 0 sg=90 px=2 gx=0
CCCCTGCAGCCGACGGATCTTTTCCGCTGC
>group_913_0 519 1 0 4 sg=515 px=0 gx=4
GCCGCTTCGCTTTTTCTCAGCGGCCGCTGT
>group_913_1 519 1 0 4 sg=515 px=0 gx=4
GTCCTGTGGATCCCAGACGAGTTAAGTCAC
>group_913_2 519 1 0 4 sg=515 px=0 gx=4
ACATCCCCCTTTCGCCAGGCATCGCAGGAT
>group_913_3 519 1 0 4 sg=515 px=0 gx=4
TGCGATGCCTGGCGAAAGGGGGATGTGCTG
>group_913_4 519 1 0 4 sg=515 px=0 gx=4
CGGATCTGGGTACCGAGCTCGAATTCACTG
>group_913_5 519 1 0 4 sg=515 px=0 gx=4
ATTCGATGGTGTCGGATCCTCTACGCCGGA
>group_913_6 519 1 0 4 sg=515 px=0 gx=4
AATAGATCCTCTACGCCGGACGCATCGTGG
>group_913_7 519 1 0 4 sg=515 px=0 gx=4
TCATCGAACTAGTTTAATGTGTGGAAGCGG
>group_913_8 519 1 0 4 sg=515 px=0 gx=4
ACGATGCGTCCGGCGTAGAGGATCTATTTA
>group_913_9 519 1 0 4 sg=515 px=0 gx=4
AGAGGATCCGACACCATCGAATGGTGCAAA
>group_914_0 2278 1 0 1716 sg=562 px=0 gx=1716
CAGCTTATCATCGATAAGCTAACCTTTCCG
>group_914_1 2278 1 0 1716 sg=562 px=0 gx=1716
CAAACAAATTAAACCCGCAACATAACACCA
>group_914_2 2278 1 0 1716 sg=562 px=0 gx=1716
GTGCGACGTTGTGACGCAACGCGGCCTGGC
>group_914_3 2278 1 0 1716 sg=562 px=0 gx=1716
CGGAAAGGTTTAGGAATTCCTATTCGCGAA
>group_914_4 2278 1 0 1716 sg=562 px=0 gx=1716
GTGTTATGTTGCGGGTTTAATTTGTTTGTT
>group_914_5 2278 1 0 1716 sg=562 px=0 gx=1716
ACCTTTCCGGGGCAATAAGGGCTGCACGCG
>group_914_6 2278 1 0 1716 sg=562 px=0 gx=1716
CTAATTTTAATGAGTGTCGAGCAGCGTTGG
>group_914_7 2278 1 0 1716 sg=562 px=0 gx=1716
GCGGGTTTAATTTGTTTGTTTATATTACTG
>group_914_8 2278 1 0 1716 sg=562 px=0 gx=1716
TCCGCCAGGCCGCGTTGCGTCACAACGTCG
>group_914_9 2278 1 0 1716 sg=562 px=0 gx=1716
ATTTTGAGGAACATTCTGGATATATTAAGA
>group_915_0 94 1 0 0 sg=94 px=0 gx=0
GTCGGGAAACCTGTCGTGCCAGACCCCGGT
>group_915_1 94 1 0 0 sg=94 px=0 gx=0
TGCAGACGCGCCCTGTAGCGGCGCATTAAG
>group_915_2 94 1 0 0 sg=94 px=0 gx=0
GTGCCAGACCCCGGTTGATAATCAGAAAAG
>group_915_3 94 1 0 0 sg=94 px=0 gx=0
ATTATCAACCGGGGTCTGGCACGACAGGTT
>group_915_4 94 1 0 0 sg=94 px=0 gx=0
CGGGGTCTGGCACGACAGGTTTCCCGACTG
>group_915_5 94 1 0 0 sg=94 px=0 gx=0
GCGCCGCTACAGGGCGCGTCTGCATTAATG
>group_915_6 94 1 0 0 sg=94 px=0 gx=0
CGGGAAACCTGTCGTGCCAGACCCCGGTTG
>group_915_7 94 1 0 0 sg=94 px=0 gx=0
ACCGGGGTCTGGCACGACAGGTTTCCCGAC
>group_915_8 94 1 0 0 sg=94 px=0 gx=0
TACAGGGCGCGTCTGCATTAATGAATCGGC
>group_915_9 94 1 0 0 sg=94 px=0 gx=0
ATGCAGACGCGCCCTGTAGCGGCGCATTAA
>group_916_0 50 1 0 0 sg=50 px=0 gx=0
ATGGGAATTCGAGCTCGGTACCCGGGGATC
>group_916_1 50 1 0 0 sg=50 px=0 gx=0
AGGAAACAGACCATGGGAATTCGAGCTCGG
>group_916_2 50 1 0 0 sg=50 px=0 gx=0
GGTACCGAGCTCGAATTCCCATGGTCTGTT
>group_916_3 50 1 0 0 sg=50 px=0 gx=0
ACCATGGGAATTCGAGCTCGGTACCCGGGG
>group_916_4 50 1 0 0 sg=50 px=0 gx=0
ACAGACCATGGGAATTCGAGCTCGGTACCC
>group_916_5 50 1 0 0 sg=50 px=0 gx=0
GAGCTCGAATTCCCATGGTCTGTTTCCTGT
>group_916_6 50 1 0 0 sg=50 px=0 gx=0
GACCATGGGAATTCGAGCTCGGTACCCGGG
>group_916_7 50 1 0 0 sg=50 px=0 gx=0
CAGACCATGGGAATTCGAGCTCGGTACCCG
>group_916_8 50 1 0 0 sg=50 px=0 gx=0
GATCCCCGGGTACCGAGCTCGAATTCCCAT
>group_916_9 50 1 0 0 sg=50 px=0 gx=0
ATTCCCATGGTCTGTTTCCTGTGTGAAATT
>group_917_0 1754 1 632 0 sg=1122 px=632 gx=0
CAGCATTTCTGAAAAAACGCCTACCTGTCC
>group_917_1 1754 1 632 0 sg=1122 px=632 gx=0
CGATTTGTTGATAACTCATTATATCATAAA
>group_917_2 1754 1 632 0 sg=1122 px=632 gx=0
GTCCATACCCATGGTGAAGCTTGGATCCAC
>group_917_3 1754 1 632 0 sg=1122 px=632 gx=0
AAATAAAAATGCAAGAGTAAGTTTAAATTA
>group_917_4 1754 1 632 0 sg=1122 px=632 gx=0
CGAAAAGAGTATTTCGACCACTATTTTGGC
>group_917_5 1754 1 632 0 sg=1122 px=632 gx=0
AAGTTGAAAAAGGATGGAAAAAAGTTATAC
>group_917_6 1754 1 632 0 sg=1122 px=632 gx=0
CCGGAGGATTAGGCTTTGCGGACATTCCCA
>group_917_7 1754 1 632 0 sg=1122 px=632 gx=0
CAACTCTTTTATATGGAGTTACAACGATCA
>group_917_8 1754 1 632 0 sg=1122 px=632 gx=0
CTGGTTTCATTTATTTATTCAGCAAGTCTT
>group_917_9 1754 1 632 0 sg=1122 px=632 gx=0
TATCCTGCAGGAATTCGGGTCTAGAATTGT
>group_918_0 1288 0 0 0 sg=1288 px=0 gx=0
AAGCTGTTGTCAGAACAGCTTTGGAGGAAG
>group_918_1 1288 0 0 0 sg=1288 px=0 gx=0
TCTTGACTTTCAGAATCTGCCTCTATTCTT
>group_918_2 1288 0 0 0 sg=1288 px=0 gx=0
TATTAACCAGAACCTACGCACCTACGTGAG
>group_918_3 1288 0 0 0 sg=1288 px=0 gx=0
ACAACAGCTTCCGCAGAGAGCTGGACGCAC
>group_918_4 1288 0 0 0 sg=1288 px=0 gx=0
CTGCTCCAGGGCAGTGGCCAGGTCCCTGTT
>group_918_5 1288 0 0 0 sg=1288 px=0 gx=0
GCTGCTGGCCAAGAAGGTGGCCAGTCACAC
>group_918_6 1288 0 0 0 sg=1288 px=0 gx=0
AGTGCGTCCAGCTCTCTGCGGAAGCTGTTG
>group_918_7 1288 0 0 0 sg=1288 px=0 gx=0
TGGCGCGCTGCCCATGTCTTGTGCCCAGGA
>group_918_8 1288 0 0 0 sg=1288 px=0 gx=0
CTACGCACCTACGTGAGGAGCTTAGCCAGA
>group_918_9 1288 0 0 0 sg=1288 px=0 gx=0
CGTTGTTGACCTCACAGTCCATCTCGAGAT
>group_919_0 7764 1 164 6446 sg=1168 px=150 gx=6432
TTTTTTATATATATTTCAAGGATATACCAT
>group_919_1 7764 1 164 6446 sg=1168 px=150 gx=6432
TTTTTCTTCAAAGCTTGATATCGAATTCCT
>group_919_2 7764 1 164 6446 sg=1168 px=150 gx=6432
ACTAGGTATACTCATAAACATATATGAGCA
>group_919_3 7764 1 164 6446 sg=1168 px=150 gx=6432
TCTCCATGGCCCGGGCTAGCAGATGCATGC
>group_919_4 7764 1 164 6446 sg=1168 px=150 gx=6432
TCTAGAGTCGATCGACCTGCAGGAATTCGA
>group_919_5 7764 1 164 6446 sg=1168 px=150 gx=6432
GGGTCGACCTTATTCTTTGGCAAATCTGGA
>group_919_6 7764 1 164 6446 sg=1168 px=150 gx=6432
ATCTGATTTATATTTTCCGCAGGATCAACT
>group_919_7 7764 1 164 6446 sg=1168 px=150 gx=6432
TTTTTTTTTTTTTTTTTATATATATTTCAA
>group_919_8 7764 1 164 6446 sg=1168 px=150 gx=6432
TCCATGAGGGTAAAAGGAATGTCTCCCTTG
>group_919_9 7764 1 164 6446 sg=1168 px=150 gx=6432
CCCGGGCCATGGAGATCTGCATGCGGGTCT
>group_920_0 784 0 8 428 sg=348 px=8 gx=428
GCAGAATTCGTAATCATGTCATAGCTGTTT
>group_920_1 784 0 8 428 sg=348 px=8 gx=428
GCCGGACCCCCGGCTGCATCGCAGCTGATG
>group_920_2 784 0 8 428 sg=348 px=8 gx=428
TGACATGATTACGAATTCTGCTTTCCTGAT
>group_920_3 784 0 8 428 sg=348 px=8 gx=428
TGCCTGGCAGTTCCCTACTCATGCAGTGAT
>group_920_4 784 0 8 428 sg=348 px=8 gx=428
ATGATTACGAATTCTGCTTTCCTGATGCAA
>group_920_5 784 0 8 428 sg=348 px=8 gx=428
TTCTGCTTTCCTGATGCAAAAACGAGGCTA
>group_920_6 784 0 8 428 sg=348 px=8 gx=428
CCCAGCTTGAGTAGGACAAATCCGCCGAGC
>group_920_7 784 0 8 428 sg=348 px=8 gx=428
AGCTCGGTACCCAGCTTGAGTAGGACAAAT
>group_920_8 784 0 8 428 sg=348 px=8 gx=428
AACTCCCTATCACTGCATGAGTAGGGAACT
>group_920_9 784 0 8 428 sg=348 px=8 gx=428
ACTCATGCAGTGATAGGGAGTTCAGCATGT
>group_921_0 22 0 0 0 sg=22 px=0 gx=0
GGATCCTCTAGAGTCGACCTGCAGGGATGC
>group_921_1 22 0 0 0 sg=22 px=0 gx=0
CGGGGATCCTCTAGAGTCGACCTGCAGGGA
>group_921_2 22 0 0 0 sg=22 px=0 gx=0
ATCCTCTAGAGTCGACCTGCAGGGATGCAA
>group_921_3 22 0 0 0 sg=22 px=0 gx=0
TTGCATCCCTGCAGGTCGACTCTAGAGGAT
>group_921_4 22 0 0 0 sg=22 px=0 gx=0
TCCCTGCAGGTCGACTCTAGAGGATCCCCG
>group_921_5 22 0 0 0 sg=22 px=0 gx=0
TCCTCTAGAGTCGACCTGCAGGGATGCAAG
>group_921_6 22 0 0 0 sg=22 px=0 gx=0
CCTCTAGAGTCGACCTGCAGGGATGCAAGC
>group_921_7 22 0 0 0 sg=22 px=0 gx=0
CATCCCTGCAGGTCGACTCTAGAGGATCCC
>group_921_8 22 0 0 0 sg=22 px=0 gx=0
ATCCCTGCAGGTCGACTCTAGAGGATCCCC
>group_921_9 22 0 0 0 sg=22 px=0 gx=0
TCTAGAGTCGACCTGCAGGGATGCAAGCTT
>group_922_0 176 1 0 0 sg=176 px=0 gx=0
CCAGCGGCGAGGGCAACCAGCTCGAGGGCT
>group_922_1 176 1 0 0 sg=176 px=0 gx=0
TCGAGCTGGTTGCCCTCGCCGCTGGGCTGG
>group_922_2 176 1 0 0 sg=176 px=0 gx=0
GCGAGGGCAACCAGCTCGAGGGCTTCGCCC
>group_922_3 176 1 0 0 sg=176 px=0 gx=0
TTGCTTACCAAATACAGCAATAGCAATGGC
>group_922_4 176 1 0 0 sg=176 px=0 gx=0
TTTTGCTTACCAAATACAGCAATAGCAATG
>group_922_5 176 1 0 0 sg=176 px=0 gx=0
CAACCAGCTCGAGGGCTTCGCCCTGTCGCT
>group_922_6 176 1 0 0 sg=176 px=0 gx=0
CGAGCGACAGGGCGAAGCCCTCGAGCTGGT
>group_922_7 176 1 0 0 sg=176 px=0 gx=0
CGAAGCCCTCGAGCTGGTTGCCCTCGCCGC
>group_922_8 176 1 0 0 sg=176 px=0 gx=0
GCGGTGTGAAATACCACACAGATGCGTAAG
>group_922_9 176 1 0 0 sg=176 px=0 gx=0
TTACCAAATACAGCAATAGCAATGGCTCTC
>group_923_0 28 9 0 0 sg=28 px=0 gx=0
ATGACGTGCGGCTTCGACCTCCTGGGCGTG
>group_923_1 28 9 0 0 sg=28 px=0 gx=0
TGGCAAATAGGCAGGATTGATGGGGATCTA
>group_923_2 28 9 0 0 sg=28 px=0 gx=0
CTAGATCCCCATCAATCCTGCCTATTTGCC
>group_923_3 28 9 0 0 sg=28 px=0 gx=0
GTGGCAAATAGGCAGGATTGATGGGGATCT
>group_923_4 28 9 0 0 sg=28 px=0 gx=0
GGCAAATAGGCAGGATTGATGGGGATCTAG
>group_923_5 28 9 0 0 sg=28 px=0 gx=0
ACGCCCAGGAGGTCGAAGCCGCACGTCATC
>group_923_6 28 9 0 0 sg=28 px=0 gx=0
TAGATGACGTGCGGCTTCGACCTCCTGGGC
>group_923_7 28 9 0 0 sg=28 px=0 gx=0
ATCCCCATCAATCCTGCCTATTTGCCACGT
>group_923_8 28 9 0 0 sg=28 px=0 gx=0
CTAGATGACGTGCGGCTTCGACCTCCTGGG
>group_923_9 28 9 0 0 sg=28 px=0 gx=0
AGATGACGTGCGGCTTCGACCTCCTGGGCG
>group_924_0 1319 1 0 22 sg=1297 px=0 gx=22
ACCCCCGGTACCNNNNNNNNNNNNNNNNNN
>group_924_1 1319 1 0 22 sg=1297 px=0 gx=22
AGATAATAATACTGGTCCGGAATTAGCTTG
>group_924_2 1319 1 0 22 sg=1297 px=0 gx=22
NNNNNNNNAAGCTTGCGGCGGAGGGGAGTT
>group_924_3 1319 1 0 22 sg=1297 px=0 gx=22
TCGCATGCGATCAGATCTTGATCCCTATAA
>group_924_4 1319 1 0 22 sg=1297 px=0 gx=22
NNNNNNAAGCTTAGGTGGACCGTCGTAGAG
>group_924_5 1319 1 0 22 sg=1297 px=0 gx=22
CAAGCTGATCCGTCGATCGACCTGCATCTA
>group_924_6 1319 1 0 22 sg=1297 px=0 gx=22
AGGATCTGATCTTCCATGTGAGCTCCTAAC
>group_924_7 1319 1 0 22 sg=1297 px=0 gx=22
CATTAGGCGGGCTAGATGCAGGTCGATCGA
>group_924_8 1319 1 0 22 sg=1297 px=0 gx=22
ATCCGGTGATTGATTGAGCAAGCTGATCCG
>group_924_9 1319 1 0 22 sg=1297 px=0 gx=22
GGGGATGGGGAGTAAGCTAGCTTCACCGAG
>group_925_0 120 1 0 0 sg=120 px=0 gx=0
CTCCCCAGCAGGCAGAAGTATGCAAAGAGA
>group_925_1 120 1 0 0 sg=120 px=0 gx=0
CGCAAGGAATGGTGAGATCCCCAGGAAGCT
>group_925_2 120 1 0 0 sg=120 px=0 gx=0
AAGAGATCCTTGAAGACGAAAGGGCCTCGT
>group_925_3 120 1 0 0 sg=120 px=0 gx=0
CTCTTTGCATACTTCTGCCTGCTGGGGAGC
>group_925_4 120 1 0 0 sg=120 px=0 gx=0
CAAAGAGATCCTTGAAGACGAAAGGGCCTC
>group_925_5 120 1 0 0 sg=120 px=0 gx=0
ATCTCACCATTCCTTGCGGCGGCGGTGCTC
>group_925_6 120 1 0 0 sg=120 px=0 gx=0
GCACCGCCGCCGCAAGGAATGGTGAGATCC
>group_925_7 120 1 0 0 sg=120 px=0 gx=0
GAATGGTGAGATCCCCAGGAAGCTCCTCTG
>group_925_8 120 1 0 0 sg=120 px=0 gx=0
AAGGAATGGTGAGATCCCCAGGAAGCTCCT
>group_925_9 120 1 0 0 sg=120 px=0 gx=0
GAGCACCGCCGCCGCAAGGAATGGTGAGAT
>group_926_0 548 1 0 4 sg=544 px=0 gx=4
AGGAACGGTACGCCAGCTGGACCGCGGTCT
>group_926_1 548 1 0 4 sg=544 px=0 gx=4
CGCCCACTACGTGAACCATCACCCAAATCA
>group_926_2 548 1 0 4 sg=544 px=0 gx=4
ACTCGCGCACTACTCAGCGACCTCCAACAC
>group_926_3 548 1 0 4 sg=544 px=0 gx=4
GACACACATTCCACAGGATCCAGACATGAT
>group_926_4 548 1 0 4 sg=544 px=0 gx=4
AAGCAGCAGATTACGCCGAATTAGCTTTTT
>group_926_5 548 1 0 4 sg=544 px=0 gx=4
CTTGCCGCCACCATGGTGAGCAAGGGCGAG
>group_926_6 548 1 0 4 sg=544 px=0 gx=4
CGCTGTAAAGTGTTACGTTGAGAAAGCTGC
>group_926_7 548 1 0 4 sg=544 px=0 gx=4
CAGGAACGGTACGCCAGCTGGACCGCGGTC
>group_926_8 548 1 0 4 sg=544 px=0 gx=4
CCGCGGTCCAGCTGGCGTACCGTTCCTGTC
>group_926_9 548 1 0 4 sg=544 px=0 gx=4
GCTGGACCGCGGTCTTTCGGACTTTTGAAA
>group_927_0 270 1 0 0 sg=270 px=0 gx=0
TATCGATGCAGGTCCCCAGATTAGCCTTTT
>group_927_1 270 1 0 0 sg=270 px=0 gx=0
TCCCCAGATTAGCCTTTTCCAATTTCAGAA
>group_927_2 270 1 0 0 sg=270 px=0 gx=0
TTCAGATCTATCGATGCAGGTCCCCAGATT
>group_927_3 270 1 0 0 sg=270 px=0 gx=0
GAAATTGGAAAAGGCTAATCTGGGGACCTG
>group_927_4 270 1 0 0 sg=270 px=0 gx=0
GCTATGACCATGATTACGAATTCAGATCTA
>group_927_5 270 1 0 0 sg=270 px=0 gx=0
TCTGAAATTGGAAAAGGCTAATCTGGGGAC
>group_927_6 270 1 0 0 sg=270 px=0 gx=0
CTTCGAATTCGAGCTCCCGGGTACCATGAT
>group_927_7 270 1 0 0 sg=270 px=0 gx=0
TGCCATTGTTTAAACTAGAGTCCCCCGTGT
>group_927_8 270 1 0 0 sg=270 px=0 gx=0
CGATATCGCCGTGGCGGCCGTCTGGACCGA
>group_927_9 270 1 0 0 sg=270 px=0 gx=0
ATCCGATATCGCCGTGGCGGCCGTCTGGAC
>group_928_0 286 1 2 0 sg=284 px=2 gx=0
CCCTGGTCGACGCTGCAGTACTGTTGTAAT
>group_928_1 286 1 2 0 sg=284 px=2 gx=0
AGGGACCCGGGTAATGAAGAGTAACTAGAT
>group_928_2 286 1 2 0 sg=284 px=2 gx=0
GGATGGGGAGTAAGCTTCGGGCCGCGTTGC
>group_928_3 286 1 2 0 sg=284 px=2 gx=0
CTACTGCGATGAGTGGCAGGGCGGGGCGTA
>group_928_4 286 1 2 0 sg=284 px=2 gx=0
TACCCGGGTCCCTGGTCGACGCTGCAGTAC
>group_928_5 286 1 2 0 sg=284 px=2 gx=0
GGAAACAGGATCGATCCATGGAGAAAAAAA
>group_928_6 286 1 2 0 sg=284 px=2 gx=0
CCATGGATCGATCCTGTTTCCTGTGTGAAA
>group_928_7 286 1 2 0 sg=284 px=2 gx=0
ATCTGCGCTCTGCTGAAGCCAGTTCGAATT
>group_928_8 286 1 2 0 sg=284 px=2 gx=0
GCGGCCCGAAGCTTACTCCCCATCCCCCTG
>group_928_9 286 1 2 0 sg=284 px=2 gx=0
GCAGCGTCGACCAGGGACCCGGGTAATGAA
>group_929_0 98 1 0 0 sg=98 px=0 gx=0
GTGAGAATTCGATGATAAGCTGTCAAACAT
>group_929_1 98 1 0 0 sg=98 px=0 gx=0
CATGTTTGACAGCTTATCATCGAATTCTCA
>group_929_2 98 1 0 0 sg=98 px=0 gx=0
ACAGCTTATCATCGAATTCTCACTCATTAG
>group_929_3 98 1 0 0 sg=98 px=0 gx=0
TGATAAACTACCGCATTAAAGCTTATCGCT
>group_929_4 98 1 0 0 sg=98 px=0 gx=0
TGTTTGACAGCTTATCATCGAATTCTCACT
>group_929_5 98 1 0 0 sg=98 px=0 gx=0
TGCCTAATGAGTGAGAATTCGATGATAAGC
>group_929_6 98 1 0 0 sg=98 px=0 gx=0
ATGTTTGACAGCTTATCATCGAATTCTCAC
>group_929_7 98 1 0 0 sg=98 px=0 gx=0
GAGAATTCGATGATAAGCTGTCAAACATGA
>group_929_8 98 1 0 0 sg=98 px=0 gx=0
ATAAACTACCGCATTAAAGCTTATCGCTGT
>group_929_9 98 1 0 0 sg=98 px=0 gx=0
ATCGAATTCTCACTCATTAGGCACCCCAGG
>group_930_0 278 1 0 0 sg=278 px=0 gx=0
TTGCATGCCTGCAGTGCAGCGTGACCCGGT
>group_930_1 278 1 0 0 sg=278 px=0 gx=0
CGGGATCCGTCGACCTGCAGATCGTTCAAA
>group_930_2 278 1 0 0 sg=278 px=0 gx=0
TTTTCATATCTCATTGCCCCCCGGGATCCT
>group_930_3 278 1 0 0 sg=278 px=0 gx=0
GCAAGCTTGCTGAGTGGCTCCTTCAACGTT
>group_930_4 278 1 0 0 sg=278 px=0 gx=0
TGAGAATTCAGTACATTAAAAACGTCCGCA
>group_930_5 278 1 0 0 sg=278 px=0 gx=0
CGCAACGTTGAAGGAGCCACTCAGCAAGCT
>group_930_6 278 1 0 0 sg=278 px=0 gx=0
TCTAGAGGATCCCGGGGGGCAATGAGATAT
>group_930_7 278 1 0 0 sg=278 px=0 gx=0
AATGTACTGAATTCTCATGTTTGACAGCTT
>group_930_8 278 1 0 0 sg=278 px=0 gx=0
TCCGGGATCCGTCGACCTGCAGATCGTTCA
>group_930_9 278 1 0 0 sg=278 px=0 gx=0
CTCTAGAGTCGAGCAAGACGTTTCCCGTTG
>group_931_0 134 0 0 38 sg=96 px=0 gx=38
GGGGGGCCCGCCAATTCGCCCTATAGTGAG
>group_931_1 134 0 0 38 sg=96 px=0 gx=38
AACGACGGCGGGGGAGCTTTGGGTACCGAG
>group_931_2 134 0 0 38 sg=96 px=0 gx=38
TCGAATTCCTGCAGCAGGATTTGAAAAAGG
>group_931_3 134 0 0 38 sg=96 px=0 gx=38
TCAATTCCTTTTTCAAATCCTGCTGCAGGA
>group_931_4 134 0 0 38 sg=96 px=0 gx=38
AATTCCTTTTTCAAATCCTGCTGCAGGAAT
>group_931_5 134 0 0 38 sg=96 px=0 gx=38
CGATAAGCTTGATATCGAATTCCTGCAGCA
>group_931_6 134 0 0 38 sg=96 px=0 gx=38
CAAATCCTGCTGCAGGAATTCGATATCAAG
>group_931_7 134 0 0 38 sg=96 px=0 gx=38
CGACCTCGAGGGGGGGCCCGCCAATTCGCC
>group_931_8 134 0 0 38 sg=96 px=0 gx=38
CCGTCGACCTCGAGGGGGGGCCCGCCAATT
>group_931_9 134 0 0 38 sg=96 px=0 gx=38
TTCAAATCCTGCTGCAGGAATTCGATATCA
>group_932_0 68 1 0 0 sg=68 px=0 gx=0
GTGAGAGATCTGAATTCGGATCCATCGATA
>group_932_1 68 1 0 0 sg=68 px=0 gx=0
CATTAAAGCTTATCGATGGATCCGAATTCA
>group_932_2 68 1 0 0 sg=68 px=0 gx=0
GAGATCTGAATTCGGATCCATCGATAAGCT
>group_932_3 68 1 0 0 sg=68 px=0 gx=0
TAGGTGAGAGATCTGAATTCGGATCCATCG
>group_932_4 68 1 0 0 sg=68 px=0 gx=0
TATCGATGGATCCGAATTCAGATCTCTCAC
>group_932_5 68 1 0 0 sg=68 px=0 gx=0
CTGAATTCGGATCCATCGATAAGCTTTAAT
>group_932_6 68 1 0 0 sg=68 px=0 gx=0
GTTTGGTAGGTGAGAGATCTGAATTCGGAT
>group_932_7 68 1 0 0 sg=68 px=0 gx=0
TTCGGATCCATCGATAAGCTTTAATGCGGT
>group_932_8 68 1 0 0 sg=68 px=0 gx=0
TCGATGGATCCGAATTCAGATCTCTCACCT
>group_932_9 68 1 0 0 sg=68 px=0 gx=0
ATCCATCGATAAGCTTTAATGCGGTAGTTT
>group_933_0 288 1 0 0 sg=288 px=0 gx=0
CCAGAAGCATTGGCCGGATCCGTCGACCTG
>group_933_1 288 1 0 0 sg=288 px=0 gx=0
GCATTGGCCGGATCCGTCGACCTGCACAAG
>group_933_2 288 1 0 0 sg=288 px=0 gx=0
CGAGCCGGAAGCATAAAGTGTAAAGCTTGT
>group_933_3 288 1 0 0 sg=288 px=0 gx=0
ACAAGCTTTACACTTTATGCTTCCGGCTCG
>group_933_4 288 1 0 0 sg=288 px=0 gx=0
TCGACCTGCACAAGCTTTACACTTTATGCT
>group_933_5 288 1 0 0 sg=288 px=0 gx=0
TCGAATTCAGCTGCCATGGTTTAAACCTCC
>group_933_6 288 1 0 0 sg=288 px=0 gx=0
GAATTATCGATAAGGAGGTTTAAACCATGG
>group_933_7 288 1 0 0 sg=288 px=0 gx=0
CCTGCACAAGCTTTACACTTTATGCTTCCG
>group_933_8 288 1 0 0 sg=288 px=0 gx=0
ATGGCAGCTGAATTCGAGCTCGGTACCCGG
>group_933_9 288 1 0 0 sg=288 px=0 gx=0
CTTATCGATAATTCCGGTCGAGTGCCCACA
>group_934_0 2114 1 16 862 sg=1236 px=16 gx=862
TGGGTACTGCAGGCATGCGGTACCACTAGT
>group_934_1 2114 1 16 862 sg=1236 px=16 gx=862
AAGGACCGATAACGCGAGCTTCTCGACCGA
>group_934_2 2114 1 16 862 sg=1236 px=16 gx=862
CAGGCATGCGGTACCACTAGTTCTAGAGAG
>group_934_3 2114 1 16 862 sg=1236 px=16 gx=862
AGCGCTAGGGACCGGGCAGCGTTGGGTCCT
>group_934_4 2114 1 16 862 sg=1236 px=16 gx=862
TATTGTCAGTATAGTTATAAGACTAGATCC
>group_934_5 2114 1 16 862 sg=1236 px=16 gx=862
AGATCCTAGAATCGATACGATTTTGAAGTG
>group_934_6 2114 1 16 862 sg=1236 px=16 gx=862
GAAGCAAACTTAAGCTGCCAGCGGAATGCT
>group_934_7 2114 1 16 862 sg=1236 px=16 gx=862
AAGGGCAGTCCTACAATTTAGCACGGGATT
>group_934_8 2114 1 16 862 sg=1236 px=16 gx=862
CAGTATAGTTATAAGACTAGATCCTAGAAT
>group_934_9 2114 1 16 862 sg=1236 px=16 gx=862
AATGCACGAAATCGTTGCTTATTTTTTTTA
>group_935_0 2960 0 0 2192 sg=768 px=0 gx=2192
ATAAGAGAGAGGCATAAATGAATCTCCATT
>group_935_1 2960 0 0 2192 sg=768 px=0 gx=2192
AATAAACTCATAAATAGTGACCAGTTTAAA
>group_935_2 2960 0 0 2192 sg=768 px=0 gx=2192
AAAGCGGTTACACAGCCGCAACATCCCGGT
>group_935_3 2960 0 0 2192 sg=768 px=0 gx=2192
GCGCCGACAACTTCTGCACCAGCAGCTTTA
>group_935_4 2960 0 0 2192 sg=768 px=0 gx=2192
ACCGGGATGTTGCGGCTGTGTAACCGCTTT
>group_935_5 2960 0 0 2192 sg=768 px=0 gx=2192
GAGGCATAAATGAATCTCCATTTCATAGAC
>group_935_6 2960 0 0 2192 sg=768 px=0 gx=2192
AGTTGTCGGCGCAGAAGACCTGATGGAAGC
>group_935_7 2960 0 0 2192 sg=768 px=0 gx=2192
TATGAAATGGAGATTCATTTATGCCTCTCT
>group_935_8 2960 0 0 2192 sg=768 px=0 gx=2192
TTCAGGGCGGCAGCATTGATTTCGATCGTG
>group_935_9 2960 0 0 2192 sg=768 px=0 gx=2192
CGGCTGGTCCAACCGGGATGTTGCGGCTGT
>group_936_0 2746 1 0 0 sg=2746 px=0 gx=0
GTACCATATGTTGTTGAAATGGCTGATGGA
>group_936_1 2746 1 0 0 sg=2746 px=0 gx=0
AGGTGGTCTGATGGGTGGAGACCTCACGTC
>group_936_2 2746 1 0 0 sg=2746 px=0 gx=0
TCTGAGGACAAGTACAGGAAAATTAACGAA
>group_936_3 2746 1 0 0 sg=2746 px=0 gx=0
GTTGCCCATCCTTCAGAAAGTCGCATGCGC
>group_936_4 2746 1 0 0 sg=2746 px=0 gx=0
TCGGGGATTGCCATACCCGTTCCCTGCACT
>group_936_5 2746 1 0 0 sg=2746 px=0 gx=0
AATGAATTTAGGAATGAATAACCGTAAACC
>group_936_6 2746 1 0 0 sg=2746 px=0 gx=0
GATCAGCGCAATCTCACAGTCACACAGCAC
>group_936_7 2746 1 0 0 sg=2746 px=0 gx=0
TCAAGCTGTCAACAGGAGATCTCCCCGCCT
>group_936_8 2746 1 0 0 sg=2746 px=0 gx=0
CGGGCCCGTCGGGATTTATGTTGCCCATCC
>group_936_9 2746 1 0 0 sg=2746 px=0 gx=0
CCTCAGTCAAGCGCATGCGACTTTCTGAAG
>group_937_0 2546 0 0 50 sg=2496 px=0 gx=50
GCCAATTTGGCCACAAGGATTCGCAGCATG
>group_937_1 2546 0 0 50 sg=2496 px=0 gx=50
TCCTCTTCGGAGTTCCCGTAACTCATGACC
>group_937_2 2546 0 0 50 sg=2496 px=0 gx=50
GAATGGCGAATGGCGTTAAACTAGCTAATA
>group_937_3 2546 0 0 50 sg=2496 px=0 gx=50
GTTGCTGAATGCTCGTGCCGACGTTACGCT
>group_937_4 2546 0 0 50 sg=2496 px=0 gx=50
CAGGTAAGCTTGGGCTTGCCGTCGTTTTAC
>group_937_5 2546 0 0 50 sg=2496 px=0 gx=50
GTTACCCTCCTTTTTAGCGAACTCCAGCGC
>group_937_6 2546 0 0 50 sg=2496 px=0 gx=50
ACCCGGAGCTTTGGTATCCGGAGCAACAAT
>group_937_7 2546 0 0 50 sg=2496 px=0 gx=50
CGGTTGCTGATGCAGCCGAGTCGGTTACGT
>group_937_8 2546 0 0 50 sg=2496 px=0 gx=50
AAAAATATTATTTTGCTGATTGGCGATGGT
>group_937_9 2546 0 0 50 sg=2496 px=0 gx=50
TACGCCCGAATTCGAGCTCGGTACCCGGGG
>group_938_0 23756 0 0 16 sg=23740 px=0 gx=16
GCGCCGGGCGGGGCGGCCCGCGATTCCAGT
>group_938_1 23756 0 0 16 sg=23740 px=0 gx=16
CTGTGTCGCTGCCCCTCGCCTCGGGCAACC
>group_938_2 23756 0 0 16 sg=23740 px=0 gx=16
CACCGCCCCTCTTTTCTCCGCTTCCGCCGT
>group_938_3 23756 0 0 16 sg=23740 px=0 gx=16
TGCCCGTCCCGCGTGTTTTCGCTGTCCTGC
>group_938_4 23756 0 0 16 sg=23740 px=0 gx=16
CGCGTGACGAACACCACGCCGTCCTGCGTG
>group_938_5 23756 0 0 16 sg=23740 px=0 gx=16
CTGCCACTCGCCGGACGCGCCCACCGCATA
>group_938_6 23756 0 0 16 sg=23740 px=0 gx=16
TGGTAGATACCGCATTATTATCCGCCTCAT
>group_938_7 23756 0 0 16 sg=23740 px=0 gx=16
GCTTTTTGTTTCACAGTTCTTGCGCTGTAG
>group_938_8 23756 0 0 16 sg=23740 px=0 gx=16
TAAAGCCGCCATTCTTGTGCCAACAACGCC
>group_938_9 23756 0 0 16 sg=23740 px=0 gx=16
CAACTCTTTGATTTCGTCGAGCGTCCGCCC
>group_939_0 314 0 0 2 sg=312 px=0 gx=2
TTCGCTATTACGCCAGCTAGCGAAAGGGGG
>group_939_1 314 0 0 2 sg=312 px=0 gx=2
GCAGCAGCTGTTGGGAAGGGCGATCGGTGC
>group_939_2 314 0 0 2 sg=312 px=0 gx=2
TGGATCCATGACCATGATTACCAATTCACT
>group_939_3 314 0 0 2 sg=312 px=0 gx=2
TCATTTTTCACACCAGACCAACTGGTAATG
>group_939_4 314 0 0 2 sg=312 px=0 gx=2
GCTAGCTGGCGTAATAGCGAAGAGGCCCGC
>group_939_5 314 0 0 2 sg=312 px=0 gx=2
TTCGGTACCATAAGGAGGTGGATCCATGAC
>group_939_6 314 0 0 2 sg=312 px=0 gx=2
TTGCAGCACATCCCCCTTTCGCTAGCTGGC
>group_939_7 314 0 0 2 sg=312 px=0 gx=2
ATCCATGACCATGATTACCAATTCACTGGC
>group_939_8 314 0 0 2 sg=312 px=0 gx=2
GTGCAGCAGCTGTTGGGAAGGGCGATCGGT
>group_939_9 314 0 0 2 sg=312 px=0 gx=2
GATCCATGACCATGATTACCAATTCACTGG
>group_940_0 50 0 0 0 sg=50 px=0 gx=0
TGGATCTTTACTTGTACAGCTCGTCCATGC
>group_940_1 50 0 0 0 sg=50 px=0 gx=0
CGGCATGGACGAGCTGTACAAGTAAAGATC
>group_940_2 50 0 0 0 sg=50 px=0 gx=0
TGGCGGCCGCTCTAGAACTAGTGGATCTTT
>group_940_3 50 0 0 0 sg=50 px=0 gx=0
CAAGTAAAGATCCACTAGTTCTAGAGCGGC
>group_940_4 50 0 0 0 sg=50 px=0 gx=0
GGATCTTTACTTGTACAGCTCGTCCATGCC
>group_940_5 50 0 0 0 sg=50 px=0 gx=0
GTAAAGATCCACTAGTTCTAGAGCGGCCGC
>group_940_6 50 0 0 0 sg=50 px=0 gx=0
GATCTTTACTTGTACAGCTCGTCCATGCCG
>group_940_7 50 0 0 0 sg=50 px=0 gx=0
ACGAGCTGTACAAGTAAAGATCCACTAGTT
>group_940_8 50 0 0 0 sg=50 px=0 gx=0
GTGGATCTTTACTTGTACAGCTCGTCCATG
>group_940_9 50 0 0 0 sg=50 px=0 gx=0
GCCGCTCTAGAACTAGTGGATCTTTACTTG
>group_941_0 58 1 0 0 sg=58 px=0 gx=0
GGGTGCCTAATGCGGCCACCATAGTGACTG
>group_941_1 58 1 0 0 sg=58 px=0 gx=0
CCACCATAGTGACTGGATATGTTGTGTTTT
>group_941_2 58 1 0 0 sg=58 px=0 gx=0
GGTGGCCGCATTAGGCACCCCAGGCTTTAC
>group_941_3 58 1 0 0 sg=58 px=0 gx=0
TAAAGCCTGGGGTGCCTAATGCGGCCACCA
>group_941_4 58 1 0 0 sg=58 px=0 gx=0
ATGGTGGCCGCATTAGGCACCCCAGGCTTT
>group_941_5 58 1 0 0 sg=58 px=0 gx=0
TAAAACACAACATATCCAGTCACTATGGTG
>group_941_6 58 1 0 0 sg=58 px=0 gx=0
CTATGGTGGCCGCATTAGGCACCCCAGGCT
>group_941_7 58 1 0 0 sg=58 px=0 gx=0
AGTCACTATGGTGGCCGCATTAGGCACCCC
>group_941_8 58 1 0 0 sg=58 px=0 gx=0
TCACTATGGTGGCCGCATTAGGCACCCCAG
>group_941_9 58 1 0 0 sg=58 px=0 gx=0
GCCACCATAGTGACTGGATATGTTGTGTTT
>group_943_0 2862 1 0 0 sg=2862 px=0 gx=0
AAAAAAAGGTAATATACATATATATATACT
>group_943_1 2862 1 0 0 sg=2862 px=0 gx=0
CATCAGGAGGTGAACTGAGACACCGTGATG
>group_943_2 2862 1 0 0 sg=2862 px=0 gx=0
CTTATTGATGGGAAATATGATATTCCAACT
>group_943_3 2862 1 0 0 sg=2862 px=0 gx=0
GCTCGATAAATAAATAGAAGTGCTTTGTTG
>group_943_4 2862 1 0 0 sg=2862 px=0 gx=0
TCAGCGAGCAGTTTGGTCGTGTGGTCAGCA
>group_943_5 2862 1 0 0 sg=2862 px=0 gx=0
GCGAGGGCGGCAGGAACCTGAGTTTCTGCC
>group_943_6 2862 1 0 0 sg=2862 px=0 gx=0
CCAAACTGCTCGCTGAAGATGCGGATATCC
>group_943_7 2862 1 0 0 sg=2862 px=0 gx=0
GCTATTTTAAGTATATATATATGTATATTA
>group_943_8 2862 1 0 0 sg=2862 px=0 gx=0
ACCTGTGGGGGAAGCGTGATTATTATCAGT
>group_943_9 2862 1 0 0 sg=2862 px=0 gx=0
ATACATATATATATACTTAAAATAGCGGTT
>group_944_0 2408 1 0 2304 sg=104 px=0 gx=2304
AATTAAGGCGCGCCCATGCATGCTCCACTT
>group_944_1 2408 1 0 2304 sg=104 px=0 gx=2304
AATTAAGGAGTCTGACGCTTCTTCTATTCT
>group_944_2 2408 1 0 2304 sg=104 px=0 gx=2304
CCCCGAGCCAAGTGGAGCATGCATGGGCGC
>group_944_3 2408 1 0 2304 sg=104 px=0 gx=2304
AGACTCCTTAATTAAGGCGCGCCCATGCAT
>group_944_4 2408 1 0 2304 sg=104 px=0 gx=2304
AGGGAAAAGAATAGAAGAAGCGTCAGACTC
>group_944_5 2408 1 0 2304 sg=104 px=0 gx=2304
AAGGCGCGCCCATGCATGCTCCACTTGGCT
>group_944_6 2408 1 0 2304 sg=104 px=0 gx=2304
GAAGAAGCGTCAGACTCCTTAATTAAGGCG
>group_944_7 2408 1 0 2304 sg=104 px=0 gx=2304
GTCTGACGCTTCTTCTATTCTTTTCCCTGG
>group_944_8 2408 1 0 2304 sg=104 px=0 gx=2304
TGGAGCATGCATGGGCGCGCCTTAATTAAG
>group_944_9 2408 1 0 2304 sg=104 px=0 gx=2304
GAGTCTGACGCTTCTTCTATTCTTTTCCCT
>group_945_0 84 1 0 0 sg=84 px=0 gx=0
TACTCCGTCTAGAAACTCGGTACCGGCCAG
>group_945_1 84 1 0 0 sg=84 px=0 gx=0
AAGTAAGCTTGGCAATCCGGTACTGTTGGT
>group_945_2 84 1 0 0 sg=84 px=0 gx=0
CTGGCCTAACTGGCCGGTACCGAGTTTCTA
>group_945_3 84 1 0 0 sg=84 px=0 gx=0
ACAGTACTCCGTCTAGAAACTCGGTACCGG
>group_945_4 84 1 0 0 sg=84 px=0 gx=0
AACTGGCCGGTACCGAGTTTCTAGACGGAG
>group_945_5 84 1 0 0 sg=84 px=0 gx=0
CTAAGTAAGCTTGGCAATCCGGTACTGTTG
>group_945_6 84 1 0 0 sg=84 px=0 gx=0
TAACTGGCCGGTACCGAGTTTCTAGACGGA
>group_945_7 84 1 0 0 sg=84 px=0 gx=0
CCAACAGTACCGGATTGCCAAGCTTACTTA
>group_945_8 84 1 0 0 sg=84 px=0 gx=0
AACTCGGTACCGGCCAGTTAGGCCAGAGAA
>group_945_9 84 1 0 0 sg=84 px=0 gx=0
CTCTGGCCTAACTGGCCGGTACCGAGTTTC
>group_946_0 346 3 0 0 sg=346 px=0 gx=0
ACCGAACAAAAATACCGGTTCCCGTCCGAT
>group_946_1 346 3 0 0 sg=346 px=0 gx=0
TATTTAACTTGCGGGACGGAAACGAAAACG
>group_946_2 346 3 0 0 sg=346 px=0 gx=0
ATTTATCCCGTTCGTTTTCGTTACCGGTAT
>group_946_3 346 3 0 0 sg=346 px=0 gx=0
GTAATCGAAAACCGATACGATCCGGTCGGG
>group_946_4 346 3 0 0 sg=346 px=0 gx=0
CGTTTTCGTTTCCGTCCCGCAAGTTAAATA
>group_946_5 346 3 0 0 sg=346 px=0 gx=0
CGACCGGATCGTATCGGTTTTCGATTACCG
>group_946_6 346 3 0 0 sg=346 px=0 gx=0
CCGTCCCGCAAGTTAAATATGAAAATGAAA
>group_946_7 346 3 0 0 sg=346 px=0 gx=0
TTTTCGTTACCGGTATATCCCGTTTTCGTT
>group_946_8 346 3 0 0 sg=346 px=0 gx=0
AACAAAAATACCGGTTCCCGTCCGATTTCG
>group_946_9 346 3 0 0 sg=346 px=0 gx=0
GTCGAAATCGGACGGGAACCGGTATTTTTG
>group_947_0 90 1 0 0 sg=90 px=0 gx=0
TGATCCAGGAGAACAAAAACGATTTTTTGA
>group_947_1 90 1 0 0 sg=90 px=0 gx=0
ATCGTTTTTGTTCTCCTGGATCAATTTCTT
>group_947_2 90 1 0 0 sg=90 px=0 gx=0
AACTGGATCCAACCGTAATATATCTATCAA
>group_947_3 90 1 0 0 sg=90 px=0 gx=0
ATTACGGTTGGATCCAGTTGCTCAAAAAAA
>group_947_4 90 1 0 0 sg=90 px=0 gx=0
TCCTGGATCAATTTCTTTTAAGTAATCTAA
>group_947_5 90 1 0 0 sg=90 px=0 gx=0
TTACGGTTGGATCCAGTTGCTCAAAAAAAT
>group_947_6 90 1 0 0 sg=90 px=0 gx=0
GAAATTGATCCAGGAGAACAAAAACGATTT
>group_947_7 90 1 0 0 sg=90 px=0 gx=0
ATATATTACGGTTGGATCCAGTTGCTCAAA
>group_947_8 90 1 0 0 sg=90 px=0 gx=0
TTACTTAAAAGAAATTGATCCAGGAGAACA
>group_947_9 90 1 0 0 sg=90 px=0 gx=0
AAAAATCGTTTTTGTTCTCCTGGATCAATT
>group_948_0 190 1 0 0 sg=190 px=0 gx=0
CGCCATTTAAATGCGGCCGCGTCGACGGTA
>group_948_1 190 1 0 0 sg=190 px=0 gx=0
GCTATGACCATGATTACGAATTCGGCGCGC
>group_948_2 190 1 0 0 sg=190 px=0 gx=0
CGGGCGAGCTCGGATCCGGTACCGTCGACG
>group_948_3 190 1 0 0 sg=190 px=0 gx=0
CGTCGACGCGGCCGCATTTAAATGGCGCGC
>group_948_4 190 1 0 0 sg=190 px=0 gx=0
ATTTAAATGGCGCGCCGAATTCGTAATCAT
>group_948_5 190 1 0 0 sg=190 px=0 gx=0
CCGAGCTCGCCCGGGCGTTTAAACCACCGG
>group_948_6 190 1 0 0 sg=190 px=0 gx=0
GGCGCGCCATTTAAATGCGGCCGCGTCGAC
>group_948_7 190 1 0 0 sg=190 px=0 gx=0
GCGTCGACGGTACCGGATCCGAGCTCGCCC
>group_948_8 190 1 0 0 sg=190 px=0 gx=0
GATCCGAGCTCGCCCGGGCGTTTAAACCAC
>group_948_9 190 1 0 0 sg=190 px=0 gx=0
CCGGCGAAGCTTGGCACTGGCCGTCGTTTT
>group_949_0 40 1 0 0 sg=40 px=0 gx=0
ACGGATCCCCTGACACCAGACCAACTGGTA
>group_949_1 40 1 0 0 sg=40 px=0 gx=0
CGGATCCCCTGACACCAGACCAACTGGTAA
>group_949_2 40 1 0 0 sg=40 px=0 gx=0
GTGTCAGGGGATCCGTCGACCTGCAGCCAA
>group_949_3 40 1 0 0 sg=40 px=0 gx=0
GCTGCAGGTCGACGGATCCCCTGACACCAG
>group_949_4 40 1 0 0 sg=40 px=0 gx=0
TACCAGTTGGTCTGGTGTCAGGGGATCCGT
>group_949_5 40 1 0 0 sg=40 px=0 gx=0
GTCAGGGGATCCGTCGACCTGCAGCCAAGC
>group_949_6 40 1 0 0 sg=40 px=0 gx=0
CTGCAGGTCGACGGATCCCCTGACACCAGA
>group_949_7 40 1 0 0 sg=40 px=0 gx=0
GGTCGACGGATCCCCTGACACCAGACCAAC
>group_949_8 40 1 0 0 sg=40 px=0 gx=0
AGTTGGTCTGGTGTCAGGGGATCCGTCGAC
>group_949_9 40 1 0 0 sg=40 px=0 gx=0
ACCAGTTGGTCTGGTGTCAGGGGATCCGTC
>group_950_0 876 0 0 0 sg=876 px=0 gx=0
GCATTACTCATTTTGGGATTTTGAGTATCA
>group_950_1 876 0 0 0 sg=876 px=0 gx=0
ATCACAAACGGCCCGTAGTGTTTATGCGAA
>group_950_2 876 0 0 0 sg=876 px=0 gx=0
CCAATAATGCGTAAATTCTTCTGTGTAACA
>group_950_3 876 0 0 0 sg=876 px=0 gx=0
ACACAGAAGAATTTACGCATTATTGGGTTT
>group_950_4 876 0 0 0 sg=876 px=0 gx=0
ATTAAAGCGTTGGGTTACATGGATAACGAA
>group_950_5 876 0 0 0 sg=876 px=0 gx=0
TTCATAAAGGCGATAGCGTACTACCCAAAG
>group_950_6 876 0 0 0 sg=876 px=0 gx=0
ACAATTCATAAAGGCGATAGCGTACTACCC
>group_950_7 876 0 0 0 sg=876 px=0 gx=0
GAAATGTCATTTCGCATAAACACTACGGGC
>group_950_8 876 0 0 0 sg=876 px=0 gx=0
TTAAAAACTGACCGCTTACCAAGTTTTGAT
>group_950_9 876 0 0 0 sg=876 px=0 gx=0
AGTAGCTTTAATTCATAAGCGTTCTATTTT
>group_951_0 588 1 0 0 sg=588 px=0 gx=0
AAAACATATTTCGCGCAATTAACCCTCACT
>group_951_1 588 1 0 0 sg=588 px=0 gx=0
AAGGGAAAAAGAAGCGGGGGTCGAATGGAA
>group_951_2 588 1 0 0 sg=588 px=0 gx=0
TCTGGATTCCATCTTTCCTCATGGTCAGTG
>group_951_3 588 1 0 0 sg=588 px=0 gx=0
CAGTTAGTGCATTGGGTGCCTGCCCGTTTG
>group_951_4 588 1 0 0 sg=588 px=0 gx=0
TCGTCAGTCAGTCACGATGAATTCCATTCG
>group_951_5 588 1 0 0 sg=588 px=0 gx=0
GGGGGTCGAATGGAATTCATCGTGACTGAC
>group_951_6 588 1 0 0 sg=588 px=0 gx=0
CCATCTTTCCTCATGGTCAGTGGGCGGTTC
>group_951_7 588 1 0 0 sg=588 px=0 gx=0
TTACGCGCGAAATGGTGATCATGTAACCCA
>group_951_8 588 1 0 0 sg=588 px=0 gx=0
GCGGTTCCTCGTCTGGATTCCATCTTTCCT
>group_951_9 588 1 0 0 sg=588 px=0 gx=0
TCGTATTACGCGCGAAATGGTGATCATGTA
>group_952_0 534 1 0 0 sg=534 px=0 gx=0
CCCGTTGAATATGGCTCATAGATCTTTTCT
>group_952_1 534 1 0 0 sg=534 px=0 gx=0
AAAGATCTATGAGCCATATTCAACGGGAAA
>group_952_2 534 1 0 0 sg=534 px=0 gx=0
TTGTTGACACTCTATCATTGATGGAGTTAT
>group_952_3 534 1 0 0 sg=534 px=0 gx=0
TTAACGTGAGTTACGCGTATTAATTGCGTT
>group_952_4 534 1 0 0 sg=534 px=0 gx=0
CTAACATGATGATATATTTTTATCTTGTGC
>group_952_5 534 1 0 0 sg=534 px=0 gx=0
CCTTAACGTGAGTTACGCGTATTAATTGCG
>group_952_6 534 1 0 0 sg=534 px=0 gx=0
AAACTCTTCCTGGCTAGCGGTACGCGTCGT
>group_952_7 534 1 0 0 sg=534 px=0 gx=0
GCCGGATCCACGCGGCGTTTACGCCCCCCC
>group_952_8 534 1 0 0 sg=534 px=0 gx=0
GGTACGCGTCGTTCCCTGAGCGTCAGACCC
>group_952_9 534 1 0 0 sg=534 px=0 gx=0
TGTTGACACTCTATCATTGATGGAGTTATT
>group_953_0 1742 1 0 708 sg=1034 px=0 gx=708
CATCACCGAAACGCGCGAGGCAGCAACTTC
>group_953_1 1742 1 0 708 sg=1034 px=0 gx=708
GCCAAGCTAGCGGACGTAAACTCCTCTTCA
>group_953_2 1742 1 0 708 sg=1034 px=0 gx=708
GATCCGAATTCGAGCTCGAGAGATCTATGA
>group_953_3 1742 1 0 708 sg=1034 px=0 gx=708
GCGCATTTTTCTTCAAAGCAGGTGGCACTT
>group_953_4 1742 1 0 708 sg=1034 px=0 gx=708
CACCAAACCCAAAAAAAGAGATCTGTATGG
>group_953_5 1742 1 0 708 sg=1034 px=0 gx=708
TATAATGTATGCTATCGAAGTTATTAGGTC
>group_953_6 1742 1 0 708 sg=1034 px=0 gx=708
TTACCTGTATTCCTTTACTATCCTCCTTTT
>group_953_7 1742 1 0 708 sg=1034 px=0 gx=708
CGAGCTCGAGAGATCTATGAATCGTAGATA
>group_953_8 1742 1 0 708 sg=1034 px=0 gx=708
ATCAAATTAGGAATCGTAGTTTCATGATTT
>group_953_9 1742 1 0 708 sg=1034 px=0 gx=708
GCTCGACCTGCAGCCAGGCTAGCTTGGCTG
>group_954_0 1672 1 0 0 sg=1672 px=0 gx=0
ACATATGCGGTACCCGGGGATCCTCTAGAG
>group_954_1 1672 1 0 0 sg=1672 px=0 gx=0
TCGTTCGGATCTTTCGAAAGGGCAGACTGC
>group_954_2 1672 1 0 0 sg=1672 px=0 gx=0
AATGGTTGTCCGGCAGCAGCACCGGGCCAT
>group_954_3 1672 1 0 0 sg=1672 px=0 gx=0
TTGAAGTTCACTTTGATACCGTTTTTCTGT
>group_954_4 1672 1 0 0 sg=1672 px=0 gx=0
GGGTCGGCCATGGAACCGGCAGTTTACCCG
>group_954_5 1672 1 0 0 sg=1672 px=0 gx=0
TAAAATCAATACCTTTCAGTTCGATACGGT
>group_954_6 1672 1 0 0 sg=1672 px=0 gx=0
CGCAGTCTGCCCTTTCGAAAGATCCGAACG
>group_954_7 1672 1 0 0 sg=1672 px=0 gx=0
GGGGTGTTCTGCTGATAATGGTCTGCCAGT
>group_954_8 1672 1 0 0 sg=1672 px=0 gx=0
ATTATCAGCAGAACACCCCAATTGGCGATG
>group_954_9 1672 1 0 0 sg=1672 px=0 gx=0
TATCAGCAGAACACCCCAATTGGCGATGGC
>group_955_0 1678 0 0 0 sg=1678 px=0 gx=0
GGAGATGAAGTAGTACGACCCATTCTAGCG
>group_955_1 1678 0 0 0 sg=1678 px=0 gx=0
CCCCCATCTGGGCCTCTAACACCGGTGTCA
>group_955_2 1678 0 0 0 sg=1678 px=0 gx=0
CCGTTCCCTCTTACACTGTTACTGGCCCAG
>group_955_3 1678 0 0 0 sg=1678 px=0 gx=0
ATGCAAGCTTGATATCGGATCCATAGACTA
>group_955_4 1678 0 0 0 sg=1678 px=0 gx=0
ACCATTCATAGCCATGACAACAGCTCCACC
>group_955_5 1678 0 0 0 sg=1678 px=0 gx=0
CCTTCACCGTTCGTCAGTAGGTTCCTGGCC
>group_955_6 1678 0 0 0 sg=1678 px=0 gx=0
TATCCTGTATTAATTATGTATATTTGGCAC
>group_955_7 1678 0 0 0 sg=1678 px=0 gx=0
TCATTTACGGATCTGATATTTGGTCTACTG
>group_955_8 1678 0 0 0 sg=1678 px=0 gx=0
TTCATAGCCATGACAACAGCTCCACCCACA
>group_955_9 1678 0 0 0 sg=1678 px=0 gx=0
ATTCTAGCGGCCGCGAATTGGGGATCCTCT
>group_956_0 104 1 0 0 sg=104 px=0 gx=0
CTTTCTCGCCACGTTCGCCGAATTCCGTAT
>group_956_1 104 1 0 0 sg=104 px=0 gx=0
TTTCTCGCCACGTTCGCCGAATTCCGTATG
>group_956_2 104 1 0 0 sg=104 px=0 gx=0
CACGTTCGCCGAATTCCGTATGGCAATGAA
>group_956_3 104 1 0 0 sg=104 px=0 gx=0
TTCATTGCCATACGGAATTCGGCGAACGTG
>group_956_4 104 1 0 0 sg=104 px=0 gx=0
AAAGCCGAATTCCGGATGAGCATTCATCAG
>group_956_5 104 1 0 0 sg=104 px=0 gx=0
TACGGAATTCGGCGAACGTGGCGAGAAAGG
>group_956_6 104 1 0 0 sg=104 px=0 gx=0
CCTTTCTCGCCACGTTCGCCGAATTCCGTA
>group_956_7 104 1 0 0 sg=104 px=0 gx=0
CTGATGAATGCTCATCCGGAATTCGGCTTT
>group_956_8 104 1 0 0 sg=104 px=0 gx=0
GACGGGGAAAGCCGAATTCCGGATGAGCAT
>group_956_9 104 1 0 0 sg=104 px=0 gx=0
GAATGCTCATCCGGAATTCGGCTTTCCCCG
>group_957_0 182 15 0 0 sg=182 px=0 gx=0
CTACTTGCATTACAGCTTACGAACCGAACG
>group_957_1 182 15 0 0 sg=182 px=0 gx=0
CCAGTTGCGTGACGGCAGTTACGCTACTTG
>group_957_2 182 15 0 0 sg=182 px=0 gx=0
ACATGTTTTTTTGGGGTACAGTCTATGCCT
>group_957_3 182 15 0 0 sg=182 px=0 gx=0
CGAGGCATAGACTGTACCCCAAAAAAACAT
>group_957_4 182 15 0 0 sg=182 px=0 gx=0
TGTACCCCAAAAAAACATGTCATAACAAGA
>group_957_5 182 15 0 0 sg=182 px=0 gx=0
GCAGTGGCGGTTTTCATGGCTTCTTGTTAT
>group_957_6 182 15 0 0 sg=182 px=0 gx=0
AACCGAACGAGGCTTATGTCCACTGGGTTC
>group_957_7 182 15 0 0 sg=182 px=0 gx=0
GCACGAACCCAGTGGACATAAGCCTCGTTC
>group_957_8 182 15 0 0 sg=182 px=0 gx=0
AGAAGCCATGAAAACCGCCACTGCGCCGTT
>group_957_9 182 15 0 0 sg=182 px=0 gx=0
TGCAAGTAGCGTAACTGCCGTCACGCAACT
>group_958_0 90 1 0 0 sg=90 px=0 gx=0
CCGCCGGACATCAGCGCTAGATGACGTGCG
>group_958_1 90 1 0 0 sg=90 px=0 gx=0
CGCCGGACATCAGCGCTAGATGACGTGCGG
>group_958_2 90 1 0 0 sg=90 px=0 gx=0
TAGGCAGGATTGATGGGGATCTAGCGGAAT
>group_958_3 90 1 0 0 sg=90 px=0 gx=0
GAGGTCGAAGCCGCACGTCATCTAGCGCTG
>group_958_4 90 1 0 0 sg=90 px=0 gx=0
CAAATAGGCAGGATTGATGGGGATCTAGCG
>group_958_5 90 1 0 0 sg=90 px=0 gx=0
GTCATCTAGCGCTGATGTCCGGCGGTGCTT
>group_958_6 90 1 0 0 sg=90 px=0 gx=0
ATTGATGGGGATCTAGCGGAATTAATTCAT
>group_958_7 90 1 0 0 sg=90 px=0 gx=0
AGCGCTAGATGACGTGCGGCTTCGACCTCC
>group_958_8 90 1 0 0 sg=90 px=0 gx=0
AGGTCGAAGCCGCACGTCATCTAGCGCTGA
>group_958_9 90 1 0 0 sg=90 px=0 gx=0
GGCAGGATTGATGGGGATCTAGCGGAATTA
>group_959_0 54 1 0 0 sg=54 px=0 gx=0
CCTCTAGAGTCGACCTGCAGGCCTTGGCGT
>group_959_1 54 1 0 0 sg=54 px=0 gx=0
TGATTACGCCAAGGCCTGCAGGTCGACTCT
>group_959_2 54 1 0 0 sg=54 px=0 gx=0
AGCTATGACCATGATTACGCCAAGGCCTGC
>group_959_3 54 1 0 0 sg=54 px=0 gx=0
GTCGACCTGCAGGCCTTGGCGTAATCATGG
>group_959_4 54 1 0 0 sg=54 px=0 gx=0
TGCAGGCCTTGGCGTAATCATGGTCATAGC
>group_959_5 54 1 0 0 sg=54 px=0 gx=0
AAGGCCTGCAGGTCGACTCTAGAGGATCCC
>group_959_6 54 1 0 0 sg=54 px=0 gx=0
CTGCAGGCCTTGGCGTAATCATGGTCATAG
>group_959_7 54 1 0 0 sg=54 px=0 gx=0
TCCTCTAGAGTCGACCTGCAGGCCTTGGCG
>group_959_8 54 1 0 0 sg=54 px=0 gx=0
GAAACAGCTATGACCATGATTACGCCAAGG
>group_959_9 54 1 0 0 sg=54 px=0 gx=0
CCTTGGCGTAATCATGGTCATAGCTGTTTC
>group_960_0 136 1 0 0 sg=136 px=0 gx=0
GTACCCGGGGATCCTCTAGATAGTTAACTA
>group_960_1 136 1 0 0 sg=136 px=0 gx=0
CGTTAATTTAAATAAACAATGGCAGATCCA
>group_960_2 136 1 0 0 sg=136 px=0 gx=0
CTGCCATTGTTTATTTAAATTAACGCGTTA
>group_960_3 136 1 0 0 sg=136 px=0 gx=0
TGTAACGCGTTAATTTAAATAAACAATGGC
>group_960_4 136 1 0 0 sg=136 px=0 gx=0
CGTTACAATTGTAGGGCCCTAGTTAACTAT
>group_960_5 136 1 0 0 sg=136 px=0 gx=0
TTGGATCTGCCATTGTTTATTTAAATTAAC
>group_960_6 136 1 0 0 sg=136 px=0 gx=0
GCTTCATTGGATCTGCCATTGTTTATTTAA
>group_960_7 136 1 0 0 sg=136 px=0 gx=0
CTCGGTACCCGGGGATCCTCTAGATAGTTA
>group_960_8 136 1 0 0 sg=136 px=0 gx=0
TCCTCTAGATAGTTAACTAGGGCCCTACAA
>group_960_9 136 1 0 0 sg=136 px=0 gx=0
AGATAGTTAACTAGGGCCCTACAATTGTAA
>group_961_0 76 2 0 22 sg=54 px=0 gx=22
ACCTGCATCTAGCCCGCCTAATGAGCGGGC
>group_961_1 76 2 0 22 sg=54 px=0 gx=22
TGCATCTAGCCCGCCTAATGAGCGGGCTTT
>group_961_2 76 2 0 22 sg=54 px=0 gx=22
ATCTAGCCCGCCTAATGAGCGGGCTTTTTT
>group_961_3 76 2 0 22 sg=54 px=0 gx=22
AGCGGGCTTTTTTTTAGATGCAGCCAAGCT
>group_961_4 76 2 0 22 sg=54 px=0 gx=22
CTAATGAGCGGGCTTTTTTTTAGATGCAGC
>group_961_5 76 2 0 22 sg=54 px=0 gx=22
GGACCAGTATTATTATCTTAATGAGGAGTC
>group_961_6 76 2 0 22 sg=54 px=0 gx=22
TCCGGACCAGTATTATTATCTTAATGAGGA
>group_961_7 76 2 0 22 sg=54 px=0 gx=22
CCCGCTCATTAGGCGGGCTAGATGCAGGTC
>group_961_8 76 2 0 22 sg=54 px=0 gx=22
CCGCCTAATGAGCGGGCTTTTTTTTAGATG
>group_961_9 76 2 0 22 sg=54 px=0 gx=22
GCCCGCTCATTAGGCGGGCTAGATGCAGGT
>group_962_0 180 1 0 78 sg=102 px=0 gx=78
CTTTGACCGGCCGGTCGACCCATGGATCCT
>group_962_1 180 1 0 78 sg=102 px=0 gx=78
TGACCGGCCGGTCGACCCATGGATCCTTCC
>group_962_2 180 1 0 78 sg=102 px=0 gx=78
TTTTTTTGAGCTTTTTCGATGGGGATCCGC
>group_962_3 180 1 0 78 sg=102 px=0 gx=78
TTTTTCGATGGGGATCCGCTGCCTCGCGCG
>group_962_4 180 1 0 78 sg=102 px=0 gx=78
CGCGAGGCAGCGGATCCCCATCGAAAAAGC
>group_962_5 180 1 0 78 sg=102 px=0 gx=78
CCGCGTCTTCTGCTTTGACCGGCCGGTCGA
>group_962_6 180 1 0 78 sg=102 px=0 gx=78
GCGCGAGGCAGCGGATCCCCATCGAAAAAG
>group_962_7 180 1 0 78 sg=102 px=0 gx=78
TCGACCGGCCGGTCAAAGCAGAAGACGCGG
>group_962_8 180 1 0 78 sg=102 px=0 gx=78
TGGGGATCCGCTGCCTCGCGCGTTTCGGTG
>group_962_9 180 1 0 78 sg=102 px=0 gx=78
CGGATCCCCATCGAAAAAGCTCAAAAAAAG
>group_963_0 348 1 0 0 sg=348 px=0 gx=0
ACCGGGAACCAGTTAACGTCGATCAGAAAA
>group_963_1 348 1 0 0 sg=348 px=0 gx=0
TCGATCAAAAAGTGCTCATCATTGGAAAAC
>group_963_2 348 1 0 0 sg=348 px=0 gx=0
ACCGATCATCAACAAGTTTGTACAAAAAAG
>group_963_3 348 1 0 0 sg=348 px=0 gx=0
TCAGGCTGCGCAACATCAACCACTTTGTAC
>group_963_4 348 1 0 0 sg=348 px=0 gx=0
TTCCAATGATGAGCACTTTTTGATCGACGT
>group_963_5 348 1 0 0 sg=348 px=0 gx=0
AGAGTAGATGCCGACCGGGAACCAGTTAAC
>group_963_6 348 1 0 0 sg=348 px=0 gx=0
AGCGAAGAACGTTTTCCAATGATGAGCACT
>group_963_7 348 1 0 0 sg=348 px=0 gx=0
GATCAAAAAGTGCTCATCATTGGAAAACGT
>group_963_8 348 1 0 0 sg=348 px=0 gx=0
GTTAACGTCGATCAGAAAAAAAGGATCATA
>group_963_9 348 1 0 0 sg=348 px=0 gx=0
GGCCTCTTCGCTATTACGCCAGCCCGTGGA
>group_964_0 94 1 0 0 sg=94 px=0 gx=0
GTACAAACTTGTGATAATTCCCAGCTTGTC
[truncated: 5,089,348 more chars]
