# Supplementary material for: DNA signatures for detecting genetic engineering in bacteria
Source: Genome Biol. 2008 Mar 18;9(3):R56. doi: 10.1186/gb-2008-9-3-r56 (PMC2397508; doi:10.1186/gb-2008-9-3-r56)
Supplement: Additional data file 3 — The complete set of 30-mer signatures used in the cross-validation set [file gb-2008-9-3-r56-s3.bz2 › signatures.30.bacvec.2341.fa]

>group_0_0 1110 4 0 0 sg=1110 px=0 gx=0
TCATCAATCCACTCTTGTGGTGTTTGTGGC
>group_0_1 1110 4 0 0 sg=1110 px=0 gx=0
AGTACTGTTTACGTGTCACATAGGCATCAA
>group_0_2 1110 4 0 0 sg=1110 px=0 gx=0
GCTGGCCTAATCTCAACTGGTCTCCTCTCC
>group_0_3 1110 4 0 0 sg=1110 px=0 gx=0
GCCTCATGCAACCTAACAGATGGATCGTTT
>group_0_4 1110 4 0 0 sg=1110 px=0 gx=0
CTCAAAATCCCTTTGCCAAAAACCAACATC
>group_0_5 1110 4 0 0 sg=1110 px=0 gx=0
TCTAACTGGCCTTGGAGGAGCTGGCAACTC
>group_0_6 1110 4 0 0 sg=1110 px=0 gx=0
TGATATGGCCGCTGTTTGTGACATCGTTAA
>group_0_7 1110 4 0 0 sg=1110 px=0 gx=0
CACCACAAGAGTGGATTGATGATCTTGAGA
>group_0_8 1110 4 0 0 sg=1110 px=0 gx=0
GGCTGGTATTGCTTACGCTGGACCTTGGAA
>group_0_9 1110 4 0 0 sg=1110 px=0 gx=0
TCTTGCAACCTCTCAAGATCATCAATCCAC
>group_2_0 18 2 0 0 sg=18 px=0 gx=0
CTTTTATTCTTGAAGACGAAAGGGCCTCGT
>group_2_1 18 2 0 0 sg=18 px=0 gx=0
GCCCTTTCGTCTTCAAGAATAAAAGGATCT
>group_2_2 18 2 0 0 sg=18 px=0 gx=0
GAGGCCCTTTCGTCTTCAAGAATAAAAGGA
>group_2_3 18 2 0 0 sg=18 px=0 gx=0
ATCACGAGGCCCTTTCGTCTTCAAGAATAA
>group_2_4 18 2 0 0 sg=18 px=0 gx=0
AGATCCTTTTATTCTTGAAGACGAAAGGGC
>group_2_5 18 2 0 0 sg=18 px=0 gx=0
ACGAGGCCCTTTCGTCTTCAAGAATAAAAG
>group_2_6 18 2 0 0 sg=18 px=0 gx=0
ATCCTTTTATTCTTGAAGACGAAAGGGCCT
>group_2_7 18 2 0 0 sg=18 px=0 gx=0
GGCCCTTTCGTCTTCAAGAATAAAAGGATC
>group_2_8 18 2 0 0 sg=18 px=0 gx=0
TTATTCTTGAAGACGAAAGGGCCTCGTGAT
>group_2_9 18 2 0 0 sg=18 px=0 gx=0
GATCCTTTTATTCTTGAAGACGAAAGGGCC
>group_5_0 2 11 0 0 sg=2 px=0 gx=0
TCTAGAGTCGACCTGCAGCCCAAGCTTGGC
>group_5_1 2 11 0 0 sg=2 px=0 gx=0
GCCAAGCTTGGGCTGCAGGTCGACTCTAGA
>group_6_0 52 2 0 0 sg=52 px=0 gx=0
CTGTCTTTTTATTGCCGATCCCCTCAGAAG
>group_6_1 52 2 0 0 sg=52 px=0 gx=0
CTTGACGAGTTCTTCTGAGGGGATCGGCAA
>group_6_2 52 2 0 0 sg=52 px=0 gx=0
TGCGTTTTATTCTGTCTTTTTATTGCCGAT
>group_6_3 52 2 0 0 sg=52 px=0 gx=0
CTGAGGGGATCGGCAATAAAAAGACAGAAT
>group_6_4 52 2 0 0 sg=52 px=0 gx=0
GGGATCGGCAATAAAAAGACAGAATAAAAC
>group_6_5 52 2 0 0 sg=52 px=0 gx=0
TTCTTGACGAGTTCTTCTGAGGGGATCGGC
>group_6_6 52 2 0 0 sg=52 px=0 gx=0
GGATCGGCAATAAAAAGACAGAATAAAACG
>group_6_7 52 2 0 0 sg=52 px=0 gx=0
GATCGGCAATAAAAAGACAGAATAAAACGC
>group_6_8 52 2 0 0 sg=52 px=0 gx=0
GTTCTTCTGAGGGGATCGGCAATAAAAAGA
>group_6_9 52 2 0 0 sg=52 px=0 gx=0
GAGGGGATCGGCAATAAAAAGACAGAATAA
>group_7_0 76 2 0 0 sg=76 px=0 gx=0
TTCGGATCCGAGGTACCACGACGACGCTGA
>group_7_1 76 2 0 0 sg=76 px=0 gx=0
CGGATCCGAGGTACCACGACGACGCTGACG
>group_7_2 76 2 0 0 sg=76 px=0 gx=0
CGTCGTCGTGGTACCTCGGATCCGAATTCG
>group_7_3 76 2 0 0 sg=76 px=0 gx=0
GTACGGTCGTAAAAAACGTCGTCAGCGTCG
>group_7_4 76 2 0 0 sg=76 px=0 gx=0
TCGTCAGCGTCGTCGTGGTACCTCGGATCC
>group_7_5 76 2 0 0 sg=76 px=0 gx=0
CGTCAGCGTCGTCGTGGTACCTCGGATCCG
>group_7_6 76 2 0 0 sg=76 px=0 gx=0
ACGTCGTCAGCGTCGTCGTGGTACCTCGGA
>group_7_7 76 2 0 0 sg=76 px=0 gx=0
AAAACGTCGTCAGCGTCGTCGTGGTACCTC
>group_7_8 76 2 0 0 sg=76 px=0 gx=0
CATATGTACGGTCGTAAAAAACGTCGTCAG
>group_7_9 76 2 0 0 sg=76 px=0 gx=0
TCGTCGTGGTACCTCGGATCCGAATTCGAG
>group_14_0 2 22 0 0 sg=2 px=0 gx=0
TATGGACCCCGAAGAGGCGAGTGTTACTTC
>group_14_1 2 22 0 0 sg=2 px=0 gx=0
GAAGTAACACTCGCCTCTTCGGGGTCCATA
>group_15_0 4 2 0 0 sg=4 px=0 gx=0
ATTAGAGCCTGCAGGCATGCAAGCTTGGCA
>group_15_1 4 2 0 0 sg=4 px=0 gx=0
TTAGAGCCTGCAGGCATGCAAGCTTGGCAC
>group_15_2 4 2 0 0 sg=4 px=0 gx=0
GTGCCAAGCTTGCATGCCTGCAGGCTCTAA
>group_15_3 4 2 0 0 sg=4 px=0 gx=0
TGCCAAGCTTGCATGCCTGCAGGCTCTAAT
>group_17_0 2 28 0 0 sg=2 px=0 gx=0
TCTAGAGGATCCCCGGGCGAGCTCGAATTC
>group_17_1 2 28 0 0 sg=2 px=0 gx=0
GAATTCGAGCTCGCCCGGGGATCCTCTAGA
>group_19_0 36 65 0 0 sg=36 px=0 gx=0
GAAATTGAAAAGGCTAATCTGGGGACCTGC
>group_19_1 36 65 0 0 sg=36 px=0 gx=0
TGAAATTGAAAAGGCTAATCTGGGGACCTG
>group_19_2 36 65 0 0 sg=36 px=0 gx=0
TGCATGCCTGCAGGTCCCCAGATTAGCCTT
>group_19_3 36 65 0 0 sg=36 px=0 gx=0
AGGCTAATCTGGGGACCTGCAGGCATGCAA
>group_19_4 36 65 0 0 sg=36 px=0 gx=0
CCTGCAGGTCCCCAGATTAGCCTTTTCAAT
>group_19_5 36 65 0 0 sg=36 px=0 gx=0
GGCTAATCTGGGGACCTGCAGGCATGCAAG
>group_19_6 36 65 0 0 sg=36 px=0 gx=0
CATGCCTGCAGGTCCCCAGATTAGCCTTTT
>group_19_7 36 65 0 0 sg=36 px=0 gx=0
AAAAGGCTAATCTGGGGACCTGCAGGCATG
>group_19_8 36 65 0 0 sg=36 px=0 gx=0
ATTGAAAAGGCTAATCTGGGGACCTGCAGG
>group_19_9 36 65 0 0 sg=36 px=0 gx=0
CTTGCATGCCTGCAGGTCCCCAGATTAGCC
>group_20_0 10 1 0 8 sg=2 px=0 gx=8
CCCCCCCCCCCCCCCCCCCCCCCCCCCCTG
>group_20_1 10 1 0 8 sg=2 px=0 gx=8
CAGGGGGGGGGGGGGGGGGGGGGGGGGGGG
>group_21_0 22 2 0 0 sg=22 px=0 gx=0
GGCCCAGGTTAATCCTGTCAACTCGTAAGC
>group_21_1 22 2 0 0 sg=22 px=0 gx=0
GCGGCCGCTTACGAGTTGACAGGATTAACC
>group_21_2 22 2 0 0 sg=22 px=0 gx=0
ACGAGTTGACAGGATTAACCTGGGCCAGCG
>group_21_3 22 2 0 0 sg=22 px=0 gx=0
CAGGTTAATCCTGTCAACTCGTAAGCGGCC
>group_21_4 22 2 0 0 sg=22 px=0 gx=0
CGCTTACGAGTTGACAGGATTAACCTGGGC
>group_21_5 22 2 0 0 sg=22 px=0 gx=0
GCCCAGGTTAATCCTGTCAACTCGTAAGCG
>group_21_6 22 2 0 0 sg=22 px=0 gx=0
CCGCTTACGAGTTGACAGGATTAACCTGGG
>group_21_7 22 2 0 0 sg=22 px=0 gx=0
CGGCCGCTTACGAGTTGACAGGATTAACCT
>group_21_8 22 2 0 0 sg=22 px=0 gx=0
TTACGAGTTGACAGGATTAACCTGGGCCAG
>group_21_9 22 2 0 0 sg=22 px=0 gx=0
GCTGGCCCAGGTTAATCCTGTCAACTCGTA
>group_22_0 10 4 0 0 sg=10 px=0 gx=0
GTGTTTCGTCCTTTCCACAAGATATATAAA
>group_22_1 10 4 0 0 sg=10 px=0 gx=0
GTTTCGTCCTTTCCACAAGATATATAAAGC
>group_22_2 10 4 0 0 sg=10 px=0 gx=0
TTATATATCTTGTGGAAAGGACGAAACACC
>group_22_3 10 4 0 0 sg=10 px=0 gx=0
TGTTTCGTCCTTTCCACAAGATATATAAAG
>group_22_4 10 4 0 0 sg=10 px=0 gx=0
GGTGTTTCGTCCTTTCCACAAGATATATAA
>group_22_5 10 4 0 0 sg=10 px=0 gx=0
TATATATCTTGTGGAAAGGACGAAACACCG
>group_22_6 10 4 0 0 sg=10 px=0 gx=0
GCTTTATATATCTTGTGGAAAGGACGAAAC
>group_22_7 10 4 0 0 sg=10 px=0 gx=0
CTTTATATATCTTGTGGAAAGGACGAAACA
>group_22_8 10 4 0 0 sg=10 px=0 gx=0
TTTATATATCTTGTGGAAAGGACGAAACAC
>group_22_9 10 4 0 0 sg=10 px=0 gx=0
CGGTGTTTCGTCCTTTCCACAAGATATATA
>group_23_0 6 0 0 0 sg=6 px=0 gx=0
CGCCTGCAGGGGGGGGGGGGGGGGGACATG
>group_23_1 6 0 0 0 sg=6 px=0 gx=0
GCGCCTGCAGGGGGGGGGGGGGGGGGACAT
>group_23_2 6 0 0 0 sg=6 px=0 gx=0
TGCGCCTGCAGGGGGGGGGGGGGGGGGACA
>group_23_3 6 0 0 0 sg=6 px=0 gx=0
ATGTCCCCCCCCCCCCCCCCCTGCAGGCGC
>group_23_4 6 0 0 0 sg=6 px=0 gx=0
CATGTCCCCCCCCCCCCCCCCCTGCAGGCG
>group_23_5 6 0 0 0 sg=6 px=0 gx=0
TGTCCCCCCCCCCCCCCCCCTGCAGGCGCA
>group_24_0 76 6 0 0 sg=76 px=0 gx=0
ATCTGGGTATCTCGCAAAGCATTGAAGACC
>group_24_1 76 6 0 0 sg=76 px=0 gx=0
TACTTTCGCGTATGGTCTTCAATGCTTTGC
>group_24_2 76 6 0 0 sg=76 px=0 gx=0
ACTACTTTCGCGTATGGTCTTCAATGCTTT
>group_24_3 76 6 0 0 sg=76 px=0 gx=0
CTTTCGCGTATGGTCTTCAATGCTTTGCGA
>group_24_4 76 6 0 0 sg=76 px=0 gx=0
GCGAAAGTAGTGACAAGTGTTGGCCATGGA
>group_24_5 76 6 0 0 sg=76 px=0 gx=0
GCGTATGGTCTTCAATGCTTTGCGAGATAC
>group_24_6 76 6 0 0 sg=76 px=0 gx=0
GGTCTTCAATGCTTTGCGAGATACCCAGAT
>group_24_7 76 6 0 0 sg=76 px=0 gx=0
GAAGACCATACGCGAAAGTAGTGACAAGTG
>group_24_8 76 6 0 0 sg=76 px=0 gx=0
ATACGCGAAAGTAGTGACAAGTGTTGGCCA
>group_24_9 76 6 0 0 sg=76 px=0 gx=0
AGACCATACGCGAAAGTAGTGACAAGTGTT
>group_25_0 80 1 0 0 sg=80 px=0 gx=0
AAAACAGCCAAGCTTATTTTTGACACCAGA
>group_25_1 80 1 0 0 sg=80 px=0 gx=0
TCAAAAATAAGCTTGGCTGTTTTGGCGGAT
>group_25_2 80 1 0 0 sg=80 px=0 gx=0
ACAGCCAAGCTTATTTTTGACACCAGACCA
>group_25_3 80 1 0 0 sg=80 px=0 gx=0
CAGGAGGAATTAACCATGGGGGGTTCTCAT
>group_25_4 80 1 0 0 sg=80 px=0 gx=0
GATGATGATGAGAACCCCCCATGGTTAATT
>group_25_5 80 1 0 0 sg=80 px=0 gx=0
TGATGATGATGAGAACCCCCCATGGTTAAT
>group_25_6 80 1 0 0 sg=80 px=0 gx=0
AACAGGAGGAATTAACCATGGGGGGTTCTC
>group_25_7 80 1 0 0 sg=80 px=0 gx=0
CCCCCATGGTTAATTCCTCCTGTTAGCCCA
>group_25_8 80 1 0 0 sg=80 px=0 gx=0
GCCAAAACAGCCAAGCTTATTTTTGACACC
>group_25_9 80 1 0 0 sg=80 px=0 gx=0
AAATAAGCTTGGCTGTTTTGGCGGATGAGA
>group_26_0 100 1 0 0 sg=100 px=0 gx=0
AATTCCGTCGACGCGGCCGCAGATATCGAT
>group_26_1 100 1 0 0 sg=100 px=0 gx=0
CGATATCTGCGGCCGCGTCGACGGAATTCA
>group_26_2 100 1 0 0 sg=100 px=0 gx=0
GCCAATTCGCCCCTCTCCCTCCCCCCCCCC
>group_26_3 100 1 0 0 sg=100 px=0 gx=0
CGTCGACGCGGCCGCAGATATCGATCCGAG
>group_26_4 100 1 0 0 sg=100 px=0 gx=0
CATCTAGGGCGGCCAATTCGCCCCTCTCCC
>group_26_5 100 1 0 0 sg=100 px=0 gx=0
AGGGGCGAATTGGCCGCCCTAGATGCATGC
>group_26_6 100 1 0 0 sg=100 px=0 gx=0
GATCCACTGAATTCCGTCGACGCGGCCGCA
>group_26_7 100 1 0 0 sg=100 px=0 gx=0
GATCGAGCATGCATCTAGGGCGGCCAATTC
>group_26_8 100 1 0 0 sg=100 px=0 gx=0
GATCGATATCTGCGGCCGCGTCGACGGAAT
>group_26_9 100 1 0 0 sg=100 px=0 gx=0
TTGGCCGCCCTAGATGCATGCTCGATCGAC
>group_27_0 56 0 0 0 sg=56 px=0 gx=0
CCCATAATCGGATCCGAATTCGAGCTCCGT
>group_27_1 56 0 0 0 sg=56 px=0 gx=0
TCGACGGAGCTCGAATTCGGATCCGATTAT
>group_27_2 56 0 0 0 sg=56 px=0 gx=0
CGGATCCGATTATGGGTGGTGGCCATGGTA
>group_27_3 56 0 0 0 sg=56 px=0 gx=0
GACGGAGCTCGAATTCGGATCCGATTATGG
>group_27_4 56 0 0 0 sg=56 px=0 gx=0
CCATGGCCACCACCCATAATCGGATCCGAA
>group_27_5 56 0 0 0 sg=56 px=0 gx=0
ATAATCGGATCCGAATTCGAGCTCCGTCGA
>group_27_6 56 0 0 0 sg=56 px=0 gx=0
CGGAGCTCGAATTCGGATCCGATTATGGGT
>group_27_7 56 0 0 0 sg=56 px=0 gx=0
AGCTCGAATTCGGATCCGATTATGGGTGGT
>group_27_8 56 0 0 0 sg=56 px=0 gx=0
CATAATCGGATCCGAATTCGAGCTCCGTCG
>group_27_9 56 0 0 0 sg=56 px=0 gx=0
GATTATGGGTGGTGGCCATGGTATTATCAT
>group_28_0 90 1 0 0 sg=90 px=0 gx=0
TCGGGCGATAAGCTTCGGGCCGCGTTGCTG
>group_28_1 90 1 0 0 sg=90 px=0 gx=0
TATCATCGGTGACCCGACTGAGTCGACTTA
>group_28_2 90 1 0 0 sg=90 px=0 gx=0
GCTTATCGCCCGACTAAGTCGACTCAGTCG
>group_28_3 90 1 0 0 sg=90 px=0 gx=0
GTCGGGCGATAAGCTTCGGGCCGCGTTGCT
>group_28_4 90 1 0 0 sg=90 px=0 gx=0
TCGACTTAGTCGGGCGATAAGCTTCGGGCC
>group_28_5 90 1 0 0 sg=90 px=0 gx=0
CCCGACTGAGTCGACTTAGTCGGGCGATAA
>group_28_6 90 1 0 0 sg=90 px=0 gx=0
GACTCAGTCGGGTCACCGATGATAAGCTGT
>group_28_7 90 1 0 0 sg=90 px=0 gx=0
ATCATCGGTGACCCGACTGAGTCGACTTAG
>group_28_8 90 1 0 0 sg=90 px=0 gx=0
AAGTCGACTCAGTCGGGTCACCGATGATAA
>group_28_9 90 1 0 0 sg=90 px=0 gx=0
GCCCGAAGCTTATCGCCCGACTAAGTCGAC
>group_29_0 324 1 0 0 sg=324 px=0 gx=0
TAGATCAATTCTGACGGTTCACTAAACGAG
>group_29_1 324 1 0 0 sg=324 px=0 gx=0
GATGATAAGCTTGCCACAACCCGGGATAAT
>group_29_2 324 1 0 0 sg=324 px=0 gx=0
GTCCATGGTAGATCAATTCTGACGGTTCAC
>group_29_3 324 1 0 0 sg=324 px=0 gx=0
GATAAGCTTGCCACAACCCGGGATAATTCC
>group_29_4 324 1 0 0 sg=324 px=0 gx=0
ACATCGAATTCGCGGCCGCAAGCTTGTCGT
>group_29_5 324 1 0 0 sg=324 px=0 gx=0
CGGCCGCGAATTCGATGTCGTTTACTTTGA
>group_29_6 324 1 0 0 sg=324 px=0 gx=0
GTCAAAAATAATAACGGGATCCCTCTAGGG
>group_29_7 324 1 0 0 sg=324 px=0 gx=0
GGCCGCAAGCTTGTCGTCATCGTCTTTGTA
>group_29_8 324 1 0 0 sg=324 px=0 gx=0
AATTATCCCGGGTTGTGGCAAGCTTATCAT
>group_29_9 324 1 0 0 sg=324 px=0 gx=0
TGTTGGTCAAAGTAAACGACATCGAATTCG
>group_30_0 106 1 0 0 sg=106 px=0 gx=0
TTCATCCGAGCTTGGCTGCAGGTCGACGGA
>group_30_1 106 1 0 0 sg=106 px=0 gx=0
ATTCACAGATGTCTGCCTGTTCATCCGAGC
>group_30_2 106 1 0 0 sg=106 px=0 gx=0
CGTTCTCGGAGCACTGTCCGAATTCCCGGG
>group_30_3 106 1 0 0 sg=106 px=0 gx=0
CCAAGCTCGGATGAACAGGCAGACATCTGT
>group_30_4 106 1 0 0 sg=106 px=0 gx=0
TTCACAGATGTCTGCCTGTTCATCCGAGCT
>group_30_5 106 1 0 0 sg=106 px=0 gx=0
TGTCTGCCTGTTCATCCGAGCTTGGCTGCA
>group_30_6 106 1 0 0 sg=106 px=0 gx=0
GTCGACGGATCCCCGGGAATTCGGACAGTG
>group_30_7 106 1 0 0 sg=106 px=0 gx=0
CGGGAATTCGGACAGTGCTCCGAGAACGGG
>group_30_8 106 1 0 0 sg=106 px=0 gx=0
CCGAGCTTGGCTGCAGGTCGACGGATCCCC
>group_30_9 106 1 0 0 sg=106 px=0 gx=0
CCTGTTCATCCGAGCTTGGCTGCAGGTCGA
>group_31_0 536 0 0 2 sg=534 px=0 gx=2
CTATAGTGAGTCGTATTGAGCTTGGCGTAA
>group_31_1 536 0 0 2 sg=534 px=0 gx=2
AGAAACGGTTCTCACCGCGGCCGCGAATTC
>group_31_2 536 0 0 2 sg=534 px=0 gx=2
ATCCTTTGATCTTTTCTACTGAACGTGATC
>group_31_3 536 0 0 2 sg=534 px=0 gx=2
GAAAAACCGTCTATCAGGGCGATGGCGGAT
>group_31_4 536 0 0 2 sg=534 px=0 gx=2
CGGGGAGAGGCGGTTTGCGTATTGGGCGGC
>group_31_5 536 0 0 2 sg=534 px=0 gx=2
GTGAATTCGCGGCCGCGGTGAGAACCGTTT
>group_31_6 536 0 0 2 sg=534 px=0 gx=2
ACTATAGGGCCCGGTACCGAGCTCACTAGT
>group_31_7 536 0 0 2 sg=534 px=0 gx=2
CTATTCTTTTGATTTATTAAGGGATTTTTG
>group_31_8 536 0 0 2 sg=534 px=0 gx=2
TACGCCAAGCTCAATACGACTCACTATAGG
>group_31_9 536 0 0 2 sg=534 px=0 gx=2
AACCAATAGGCCGAAATCGCAAAAATCCCT
>group_32_0 28 0 0 0 sg=28 px=0 gx=0
CATAGAACGGCCACCACCGTCGACGCTGGT
>group_32_1 28 0 0 0 sg=28 px=0 gx=0
ATGCATAGAACGGCCACCACCGTCGACGCT
>group_32_2 28 0 0 0 sg=28 px=0 gx=0
GACCAGCGTCGACGGTGGTGGCCGTTCTAT
>group_32_3 28 0 0 0 sg=28 px=0 gx=0
CATGCATAGAACGGCCACCACCGTCGACGC
>group_32_4 28 0 0 0 sg=28 px=0 gx=0
AGAACGGCCACCACCGTCGACGCTGGTCGC
>group_32_5 28 0 0 0 sg=28 px=0 gx=0
GCGACCAGCGTCGACGGTGGTGGCCGTTCT
>group_32_6 28 0 0 0 sg=28 px=0 gx=0
CCATGCATAGAACGGCCACCACCGTCGACG
>group_32_7 28 0 0 0 sg=28 px=0 gx=0
CAGGCGACCAGCGTCGACGGTGGTGGCCGT
>group_32_8 28 0 0 0 sg=28 px=0 gx=0
AGGCGACCAGCGTCGACGGTGGTGGCCGTT
>group_32_9 28 0 0 0 sg=28 px=0 gx=0
GCGTCGACGGTGGTGGCCGTTCTATGCATG
>group_33_0 12 4 0 0 sg=12 px=0 gx=0
GTAAAACGACGGCCAGTGCCAAGCTCAGAT
>group_33_1 12 4 0 0 sg=12 px=0 gx=0
AAACGACGGCCAGTGCCAAGCTCAGATCTG
>group_33_2 12 4 0 0 sg=12 px=0 gx=0
TAAAACGACGGCCAGTGCCAAGCTCAGATC
>group_33_3 12 4 0 0 sg=12 px=0 gx=0
CTGAGCTTGGCACTGGCCGTCGTTTTACAA
>group_33_4 12 4 0 0 sg=12 px=0 gx=0
GATCTGAGCTTGGCACTGGCCGTCGTTTTA
>group_33_5 12 4 0 0 sg=12 px=0 gx=0
TCTGAGCTTGGCACTGGCCGTCGTTTTACA
>group_33_6 12 4 0 0 sg=12 px=0 gx=0
TTGTAAAACGACGGCCAGTGCCAAGCTCAG
>group_33_7 12 4 0 0 sg=12 px=0 gx=0
ATCTGAGCTTGGCACTGGCCGTCGTTTTAC
>group_33_8 12 4 0 0 sg=12 px=0 gx=0
TGTAAAACGACGGCCAGTGCCAAGCTCAGA
>group_33_9 12 4 0 0 sg=12 px=0 gx=0
AAAACGACGGCCAGTGCCAAGCTCAGATCT
>group_35_0 30 16 0 0 sg=30 px=0 gx=0
TTTGTTGTTCTTTGTTGAATTTGTTGTCCA
>group_35_1 30 16 0 0 sg=30 px=0 gx=0
GTTCTTTGTTGAATTTGTTGTCCACGGCTT
>group_35_2 30 16 0 0 sg=30 px=0 gx=0
GTTGAATTTGTTGTCCACGGCTTCATCGTG
>group_35_3 30 16 0 0 sg=30 px=0 gx=0
TTGTTCTTTGTTGAATTTGTTGTCCACGGC
>group_35_4 30 16 0 0 sg=30 px=0 gx=0
TTTGTTGAATTTGTTGTCCACGGCTTCATC
>group_35_5 30 16 0 0 sg=30 px=0 gx=0
CACGATGAAGCCGTGGACAACAAATTCAAC
>group_35_6 30 16 0 0 sg=30 px=0 gx=0
TTCTTTGTTGAATTTGTTGTCCACGGCTTC
>group_35_7 30 16 0 0 sg=30 px=0 gx=0
GAAGCCGTGGACAACAAATTCAACAAAGAA
>group_35_8 30 16 0 0 sg=30 px=0 gx=0
TGTTCTTTGTTGAATTTGTTGTCCACGGCT
>group_35_9 30 16 0 0 sg=30 px=0 gx=0
TGAAGCCGTGGACAACAAATTCAACAAAGA
>group_38_0 650 2 0 406 sg=244 px=0 gx=406
ATATTTGGGACATTATCACCAAAAATAGAT
>group_38_1 650 2 0 406 sg=244 px=0 gx=406
AGCTTCACCCGCGCTGCTAACAAAGCCCGA
>group_38_2 650 2 0 406 sg=244 px=0 gx=406
ATTGTACTGAGAGTGCACCATAGGAAGATC
>group_38_3 650 2 0 406 sg=244 px=0 gx=406
CAGCGCGGGTGAAGCTTGGGCTGCAGGTCG
>group_38_4 650 2 0 406 sg=244 px=0 gx=406
ATCTATTTTTGGTGATAATGTCCCAAATAT
>group_38_5 650 2 0 406 sg=244 px=0 gx=406
CGCGAATTCTAGCCATATGTATATCTCCTT
>group_38_6 650 2 0 406 sg=244 px=0 gx=406
GCAGCGCGGGTGAAGCTTGGGCTGCAGGTC
>group_38_7 650 2 0 406 sg=244 px=0 gx=406
GTACTGAGAGTGCACCATAGGAAGATCCAG
>group_38_8 650 2 0 406 sg=244 px=0 gx=406
ATCAGAAGTTCGAATCGCTGGGCCTCGCGC
>group_38_9 650 2 0 406 sg=244 px=0 gx=406
ATACATATGGCTAGAATTCGCGCCCGGGGA
>group_41_0 2 11 0 0 sg=2 px=0 gx=0
CGAGGGGGGGCCCGGTACCGAGGACGCGTC
>group_41_1 2 11 0 0 sg=2 px=0 gx=0
GACGCGTCCTCGGTACCGGGCCCCCCCTCG
>group_43_0 64 4 0 0 sg=64 px=0 gx=0
GGGCTATCTGGACAAGGGAAAAGCGAAGCG
>group_43_1 64 4 0 0 sg=64 px=0 gx=0
GCTTCGCTTTTCCCTTGTCCAGATAGCCCA
>group_43_2 64 4 0 0 sg=64 px=0 gx=0
GACAAGGGAAAAGCGAAGCGCAAAGAGAAA
>group_43_3 64 4 0 0 sg=64 px=0 gx=0
AGCTACTGGGCTATCTGGACAAGGGAAAAG
>group_43_4 64 4 0 0 sg=64 px=0 gx=0
TTCGCTTTTCCCTTGTCCAGATAGCCCAGT
>group_43_5 64 4 0 0 sg=64 px=0 gx=0
GCTACTGGGCTATCTGGACAAGGGAAAAGC
>group_43_6 64 4 0 0 sg=64 px=0 gx=0
GGAAAAGCGAAGCGCAAAGAGAAAGCAGGT
>group_43_7 64 4 0 0 sg=64 px=0 gx=0
GCTTTTCCCTTGTCCAGATAGCCCAGTAGC
>group_43_8 64 4 0 0 sg=64 px=0 gx=0
AAGGGAAAAGCGAAGCGCAAAGAGAAAGCA
>group_43_9 64 4 0 0 sg=64 px=0 gx=0
GCAAGCTACCTGCTTTCTCTTTGCGCTTCG
>group_44_0 2 12 0 0 sg=2 px=0 gx=0
TGTTTCGGCGTGGGTATGGTGGCAGGCCCG
>group_44_1 2 12 0 0 sg=2 px=0 gx=0
CGGGCCTGCCACCATACCCACGCCGAAACA
>group_46_0 182 4 0 0 sg=182 px=0 gx=0
GTCAGCGCAGGGGAGGCCGGTTCTTTTTGT
>group_46_1 182 4 0 0 sg=182 px=0 gx=0
TTCTTCTGAGGCGCGCCGATCGTTCAAACA
>group_46_2 182 4 0 0 sg=182 px=0 gx=0
CTGAATGAACTTCAAGACGAGGCAGCGCGG
>group_46_3 182 4 0 0 sg=182 px=0 gx=0
CACGATAGCCGCGCTGCCTCGTCTTGAAGT
>group_46_4 182 4 0 0 sg=182 px=0 gx=0
GCAATCCATCTTGTTCAATCATGGCCGGCC
>group_46_5 182 4 0 0 sg=182 px=0 gx=0
TTGAACGATCGGCGCGCCTCAGAAGAACTC
>group_46_6 182 4 0 0 sg=182 px=0 gx=0
TTGACAAAAAGAACCGGCCTCCCCTGCGCT
>group_46_7 182 4 0 0 sg=182 px=0 gx=0
AAATGTTTGAACGATCGGCGCGCCTCAGAA
>group_46_8 182 4 0 0 sg=182 px=0 gx=0
AATGAACTTCAAGACGAGGCAGCGCGGCTA
>group_46_9 182 4 0 0 sg=182 px=0 gx=0
CCTCCCCTGCGCTGACAGCCGGAACACGGC
>group_50_0 38 6 0 0 sg=38 px=0 gx=0
CTGATCCAAGCTCAAGCTGCTCTAGCCAAT
>group_50_1 38 6 0 0 sg=38 px=0 gx=0
TGCGTATTGGCTAGAGCAGCTTGAGCTTGG
>group_50_2 38 6 0 0 sg=38 px=0 gx=0
TGATCCAAGCTCAAGCTGCTCTAGCCAATA
>group_50_3 38 6 0 0 sg=38 px=0 gx=0
ATCCAAGCTCAAGCTGCTCTAGCCAATACG
>group_50_4 38 6 0 0 sg=38 px=0 gx=0
ATCTGATCCAAGCTCAAGCTGCTCTAGCCA
>group_50_5 38 6 0 0 sg=38 px=0 gx=0
CGGTTTGCGTATTGGCTAGAGCAGCTTGAG
>group_50_6 38 6 0 0 sg=38 px=0 gx=0
TTGGCTAGAGCAGCTTGAGCTTGGATCAGA
>group_50_7 38 6 0 0 sg=38 px=0 gx=0
GCTCAAGCTGCTCTAGCCAATACGCAAACC
>group_50_8 38 6 0 0 sg=38 px=0 gx=0
GGCTAGAGCAGCTTGAGCTTGGATCAGATT
>group_50_9 38 6 0 0 sg=38 px=0 gx=0
CTCAAGCTGCTCTAGCCAATACGCAAACCG
>group_52_0 18 8 0 0 sg=18 px=0 gx=0
AAGTGCAGGTGCCAGAACATTTCTCTATCG
>group_52_1 18 8 0 0 sg=18 px=0 gx=0
TGAAAATAAAGATATTTTATTGCGGCCGCT
>group_52_2 18 8 0 0 sg=18 px=0 gx=0
GATAGAGAAATGTTCTGGCACCTGCACTTG
>group_52_3 18 8 0 0 sg=18 px=0 gx=0
CGGCCGCAATAAAATATCTTTATTTTCATT
>group_52_4 18 8 0 0 sg=18 px=0 gx=0
TAGAGAAATGTTCTGGCACCTGCACTTGCA
>group_52_5 18 8 0 0 sg=18 px=0 gx=0
CAAGTGCAGGTGCCAGAACATTTCTCTATC
>group_52_6 18 8 0 0 sg=18 px=0 gx=0
AATGAAAATAAAGATATTTTATTGCGGCCG
>group_52_7 18 8 0 0 sg=18 px=0 gx=0
TCGATAGAGAAATGTTCTGGCACCTGCACT
>group_52_8 18 8 0 0 sg=18 px=0 gx=0
AGCGGCCGCAATAAAATATCTTTATTTTCA
>group_52_9 18 8 0 0 sg=18 px=0 gx=0
ATAGAGAAATGTTCTGGCACCTGCACTTGC
>group_53_0 340 3 0 0 sg=340 px=0 gx=0
GGCCTAGGACTAGTGATCACCGGTCGCTCT
>group_53_1 340 3 0 0 sg=340 px=0 gx=0
TTTTCGAAGAGGATGAAGAGGATGAGGAGG
>group_53_2 340 3 0 0 sg=340 px=0 gx=0
CTCCTCATCCTCTTCATCCTCTTCGAAAAA
>group_53_3 340 3 0 0 sg=340 px=0 gx=0
ATGCTGCAGGGCCCATGGCGCGCTTACCAA
>group_53_4 340 3 0 0 sg=340 px=0 gx=0
ACAATTGCTAGCGTACGGCCGTCGACGTCC
>group_53_5 340 3 0 0 sg=340 px=0 gx=0
ATTCATTCTAATTGGTAAGCGCGCCATGGG
>group_53_6 340 3 0 0 sg=340 px=0 gx=0
GTGATCACCGGTCGCTCTTCCGCTTCCTCG
>group_53_7 340 3 0 0 sg=340 px=0 gx=0
CGCTCACTGACGCGTAAAAAAGGCCCACAA
>group_53_8 340 3 0 0 sg=340 px=0 gx=0
TCAGTGAGCGAGGAAGCGGAAGAGCGACCG
>group_53_9 340 3 0 0 sg=340 px=0 gx=0
GAGGAAGCGGAAGAGCGACCGGTGATCACT
>group_56_0 6 1 0 0 sg=6 px=0 gx=0
CGATATGCGGTGTGAAATACCGCACAGATG
>group_56_1 6 1 0 0 sg=6 px=0 gx=0
ATCTGTGCGGTATTTCACACCGCATATCGA
>group_56_2 6 1 0 0 sg=6 px=0 gx=0
GATATGCGGTGTGAAATACCGCACAGATGC
>group_56_3 6 1 0 0 sg=6 px=0 gx=0
TCGATATGCGGTGTGAAATACCGCACAGAT
>group_56_4 6 1 0 0 sg=6 px=0 gx=0
GCATCTGTGCGGTATTTCACACCGCATATC
>group_56_5 6 1 0 0 sg=6 px=0 gx=0
CATCTGTGCGGTATTTCACACCGCATATCG
>group_57_0 2 1 0 0 sg=2 px=0 gx=0
CGGGATCCTCTAGAGTCGACCTGCAGCCCA
>group_57_1 2 1 0 0 sg=2 px=0 gx=0
TGGGCTGCAGGTCGACTCTAGAGGATCCCG
>group_58_0 44 2 0 0 sg=44 px=0 gx=0
TAGAATCGATCCTAGACCCGGGGGGGTCGA
>group_58_1 44 2 0 0 sg=44 px=0 gx=0
GAGGTACCCTAGAGTTAACACTGGCCGTCG
>group_58_2 44 2 0 0 sg=44 px=0 gx=0
CCGCGTCGACCCCCCCGGGTCTAGGATCGA
>group_58_3 44 2 0 0 sg=44 px=0 gx=0
AATCGATCCTAGACCCGGGGGGGTCGACGC
>group_58_4 44 2 0 0 sg=44 px=0 gx=0
TCGATCCTAGACCCGGGGGGGTCGACGCGG
>group_58_5 44 2 0 0 sg=44 px=0 gx=0
AGAGGTACCCTAGAGTTAACACTGGCCGTC
>group_58_6 44 2 0 0 sg=44 px=0 gx=0
GCCAGTGTTAACTCTAGGGTACCTCTAGGA
>group_58_7 44 2 0 0 sg=44 px=0 gx=0
CGGCCGCGTCGACCCCCCCGGGTCTAGGAT
>group_58_8 44 2 0 0 sg=44 px=0 gx=0
CGATCCTAGACCCGGGGGGGTCGACGCGGC
>group_58_9 44 2 0 0 sg=44 px=0 gx=0
GATCCTAGACCCGGGGGGGTCGACGCGGCC
>group_59_0 22 2 0 0 sg=22 px=0 gx=0
CGGCCTGGTGCCGCGCGGCAGCCATATGTA
>group_59_1 22 2 0 0 sg=22 px=0 gx=0
GATCCTCGAGTGCGGCCGCAAGCTTGTCGA
>group_59_2 22 2 0 0 sg=22 px=0 gx=0
ATCCTCGAGTGCGGCCGCAAGCTTGTCGAC
>group_59_3 22 2 0 0 sg=22 px=0 gx=0
GCCGGATCCTCGAGTGCGGCCGCAAGCTTG
>group_59_4 22 2 0 0 sg=22 px=0 gx=0
CAAGCTTGCGGCCGCACTCGAGGATCCGGC
>group_59_5 22 2 0 0 sg=22 px=0 gx=0
GGATCCTCGAGTGCGGCCGCAAGCTTGTCG
>group_59_6 22 2 0 0 sg=22 px=0 gx=0
GTCGACAAGCTTGCGGCCGCACTCGAGGAT
>group_59_7 22 2 0 0 sg=22 px=0 gx=0
GTACATATGGCTGCCGCGCGGCACCAGGCC
>group_59_8 22 2 0 0 sg=22 px=0 gx=0
GGCCTGGTGCCGCGCGGCAGCCATATGTAC
>group_59_9 22 2 0 0 sg=22 px=0 gx=0
CGACAAGCTTGCGGCCGCACTCGAGGATCC
>group_60_0 190 3 0 0 sg=190 px=0 gx=0
GCGAGCTCGGATCGCGGCCGTCGCTACCTT
>group_60_1 190 3 0 0 sg=190 px=0 gx=0
TCGCCAGTGTTACAACCAATTAACCAATTC
>group_60_2 190 3 0 0 sg=190 px=0 gx=0
GCCGGATCGATCCGAGTGTTGTTCCAGTTT
>group_60_3 190 3 0 0 sg=190 px=0 gx=0
CTCGGATCGCGGCCGTCGCTACCTTAGGAC
>group_60_4 190 3 0 0 sg=190 px=0 gx=0
CCGGATCGATCCGAGTGTTGTTCCAGTTTG
>group_60_5 190 3 0 0 sg=190 px=0 gx=0
TTAAAGAACGTGGACACGTGATCGATGCAT
>group_60_6 190 3 0 0 sg=190 px=0 gx=0
GTTGTAACACTGGCGAGCTCGGATCGCGGC
>group_60_7 190 3 0 0 sg=190 px=0 gx=0
GGCCGCGATCCGAGCTCGCCAGTGTTACAA
>group_60_8 190 3 0 0 sg=190 px=0 gx=0
TGGCGAGCTCGGATCGCGGCCGTCGCTACC
>group_60_9 190 3 0 0 sg=190 px=0 gx=0
CGATCCGAGCTCGCCAGTGTTACAACCAAT
>group_61_0 2 10 0 0 sg=2 px=0 gx=0
CGGATCTGATCAAGAGACAGGATGAGGATC
>group_61_1 2 10 0 0 sg=2 px=0 gx=0
GATCCTCATCCTGTCTCTTGATCAGATCCG
>group_62_0 2 1 0 0 sg=2 px=0 gx=0
GGAATTCGTTAACAGATCTGCGGCCGCGGT
>group_62_1 2 1 0 0 sg=2 px=0 gx=0
ACCGCGGCCGCAGATCTGTTAACGAATTCC
>group_63_0 254 1 0 0 sg=254 px=0 gx=0
AACTATTACTAATGAGTTCAGGACAGACAG
>group_63_1 254 1 0 0 sg=254 px=0 gx=0
CGTAACTATTACTAATGAGTTCAGGACAGA
>group_63_2 254 1 0 0 sg=254 px=0 gx=0
TACTAATGAGTTCAGGACAGACAGTGGCTA
>group_63_3 254 1 0 0 sg=254 px=0 gx=0
TCAGCTGGTGGAAGAGGGACTGGATTCCAA
>group_63_4 254 1 0 0 sg=254 px=0 gx=0
TCTCTGGTCAAATCTTTTTTGTGCTCATAC
>group_63_5 254 1 0 0 sg=254 px=0 gx=0
AGCTGATCTGCGACTTATCAACGCCCACAG
>group_63_6 254 1 0 0 sg=254 px=0 gx=0
AGATCAGCTGGTGGAAGAGGGACTGGATTC
>group_63_7 254 1 0 0 sg=254 px=0 gx=0
CGCAGCGTAACTATTACTAATGAGTTCAGG
>group_63_8 254 1 0 0 sg=254 px=0 gx=0
GTTCTCTGACGAATAATCTTTTCTTTTTTC
>group_63_9 254 1 0 0 sg=254 px=0 gx=0
AAAGATTATTCGTCAGAGAACTCTGGCGAA
>group_64_0 28 20 0 0 sg=28 px=0 gx=0
CTTATCTGGTTGGCCTGCAAGGCCTTCGCG
>group_64_1 28 20 0 0 sg=28 px=0 gx=0
CTGGTTGGCCTGCAAGGCCTTCGCGAGGTA
>group_64_2 28 20 0 0 sg=28 px=0 gx=0
CACTTATCTGGTTGGCCTGCAAGGCCTTCG
>group_64_3 28 20 0 0 sg=28 px=0 gx=0
TATCTGGTTGGCCTGCAAGGCCTTCGCGAG
>group_64_4 28 20 0 0 sg=28 px=0 gx=0
TCGCGAAGGCCTTGCAGGCCAACCAGATAA
>group_64_5 28 20 0 0 sg=28 px=0 gx=0
CGCGAAGGCCTTGCAGGCCAACCAGATAAG
>group_64_6 28 20 0 0 sg=28 px=0 gx=0
ACTTATCTGGTTGGCCTGCAAGGCCTTCGC
>group_64_7 28 20 0 0 sg=28 px=0 gx=0
GGCCTTGCAGGCCAACCAGATAAGTGAAAT
>group_64_8 28 20 0 0 sg=28 px=0 gx=0
ACCTCGCGAAGGCCTTGCAGGCCAACCAGA
>group_64_9 28 20 0 0 sg=28 px=0 gx=0
TACCTCGCGAAGGCCTTGCAGGCCAACCAG
>group_66_0 2 2 0 0 sg=2 px=0 gx=0
TTCGTGCCATTCGATTTTCTGAGCCTCGAA
>group_66_1 2 2 0 0 sg=2 px=0 gx=0
TTCGAGGCTCAGAAAATCGAATGGCACGAA
>group_67_0 16 77 0 0 sg=16 px=0 gx=0
GTCATTACTGGATCTATCAACAGGAGTCCA
>group_67_1 16 77 0 0 sg=16 px=0 gx=0
CTTGGACTCCTGTTGATAGATCCAGTAATG
>group_67_2 16 77 0 0 sg=16 px=0 gx=0
CCGCCGGGCGTTTTTTATTGGTGAGAATCC
>group_67_3 16 77 0 0 sg=16 px=0 gx=0
TGGACTCCTGTTGATAGATCCAGTAATGAC
>group_67_4 16 77 0 0 sg=16 px=0 gx=0
GGTCATTACTGGATCTATCAACAGGAGTCC
>group_67_5 16 77 0 0 sg=16 px=0 gx=0
GCTTGGACTCCTGTTGATAGATCCAGTAAT
>group_67_6 16 77 0 0 sg=16 px=0 gx=0
CGCCGGGCGTTTTTTATTGGTGAGAATCCA
>group_67_7 16 77 0 0 sg=16 px=0 gx=0
TCATTACTGGATCTATCAACAGGAGTCCAA
>group_67_8 16 77 0 0 sg=16 px=0 gx=0
TGGATTCTCACCAATAAAAAACGCCCGGCG
>group_67_9 16 77 0 0 sg=16 px=0 gx=0
ATTACTGGATCTATCAACAGGAGTCCAAGC
>group_68_0 2 46 0 0 sg=2 px=0 gx=0
CCCTGAGTGCTTGCGGCAGCGTGAAGCTAG
>group_68_1 2 46 0 0 sg=2 px=0 gx=0
CTAGCTTCACGCTGCCGCAAGCACTCAGGG
>group_70_0 40 2 0 0 sg=40 px=0 gx=0
ACGTGGGCCGTGCACCTTAAGCTTGGCTGT
>group_70_1 40 2 0 0 sg=40 px=0 gx=0
CCGCCAAAACAGCCAAGCTTAAGGTGCACG
>group_70_2 40 2 0 0 sg=40 px=0 gx=0
TGCACCTTAAGCTTGGCTGTTTTGGCGGAT
>group_70_3 40 2 0 0 sg=40 px=0 gx=0
ACAGCCAAGCTTAAGGTGCACGGCCCACGT
>group_70_4 40 2 0 0 sg=40 px=0 gx=0
TCCGCCAAAACAGCCAAGCTTAAGGTGCAC
>group_70_5 40 2 0 0 sg=40 px=0 gx=0
GCCGTGCACCTTAAGCTTGGCTGTTTTGGC
>group_70_6 40 2 0 0 sg=40 px=0 gx=0
AAACAGCCAAGCTTAAGGTGCACGGCCCAC
>group_70_7 40 2 0 0 sg=40 px=0 gx=0
GTGCACCTTAAGCTTGGCTGTTTTGGCGGA
>group_70_8 40 2 0 0 sg=40 px=0 gx=0
TCTCATCCGCCAAAACAGCCAAGCTTAAGG
>group_70_9 40 2 0 0 sg=40 px=0 gx=0
ACCATGGCTGGTGACCACGTCGTGGAATGC
>group_72_0 8 3 0 0 sg=8 px=0 gx=0
ATTCGGATCCCCGAGCATCACACCTGACTG
>group_72_1 8 3 0 0 sg=8 px=0 gx=0
CAGTCAGGTGTGATGCTCGGGGATCCGAAT
>group_72_2 8 3 0 0 sg=8 px=0 gx=0
AATTCGGATCCCCGAGCATCACACCTGACT
>group_72_3 8 3 0 0 sg=8 px=0 gx=0
TTCGGATCCCCGAGCATCACACCTGACTGG
>group_72_4 8 3 0 0 sg=8 px=0 gx=0
AGTCAGGTGTGATGCTCGGGGATCCGAATT
>group_72_5 8 3 0 0 sg=8 px=0 gx=0
GAATTCGGATCCCCGAGCATCACACCTGAC
>group_72_6 8 3 0 0 sg=8 px=0 gx=0
GTCAGGTGTGATGCTCGGGGATCCGAATTC
>group_72_7 8 3 0 0 sg=8 px=0 gx=0
CCAGTCAGGTGTGATGCTCGGGGATCCGAA
>group_74_0 2 2 0 0 sg=2 px=0 gx=0
GTCAGCTTCACGCTGCCGCAAGCACTCAGG
>group_74_1 2 2 0 0 sg=2 px=0 gx=0
CCTGAGTGCTTGCGGCAGCGTGAAGCTGAC
>group_76_0 52 4 0 0 sg=52 px=0 gx=0
GCCGGATCCACTAGTAACGGCCGCCAGTGT
>group_76_1 52 4 0 0 sg=52 px=0 gx=0
AATAAAAGGGCGAATTCCAGCACACTGGCG
>group_76_2 52 4 0 0 sg=52 px=0 gx=0
GCCAGTGTGCTGGAATTCGCCCTTTTATTA
>group_76_3 52 4 0 0 sg=52 px=0 gx=0
GCTTTGTTAGCAGCCGGATCCACTAGTAAC
>group_76_4 52 4 0 0 sg=52 px=0 gx=0
CGCCAGTGTGCTGGAATTCGCCCTTTTATT
>group_76_5 52 4 0 0 sg=52 px=0 gx=0
CTGGCGGCCGTTACTAGTGGATCCGGCTGC
>group_76_6 52 4 0 0 sg=52 px=0 gx=0
TTTGTTAGCAGCCGGATCCACTAGTAACGG
>group_76_7 52 4 0 0 sg=52 px=0 gx=0
GCCGCCAGTGTGCTGGAATTCGCCCTTTTA
>group_76_8 52 4 0 0 sg=52 px=0 gx=0
TAAAAGGGCGAATTCCAGCACACTGGCGGC
>group_76_9 52 4 0 0 sg=52 px=0 gx=0
CAGCCGGATCCACTAGTAACGGCCGCCAGT
>group_77_0 2 1 0 0 sg=2 px=0 gx=0
CGAATTCTAGAGATCTTCCATACCTACCAG
>group_77_1 2 1 0 0 sg=2 px=0 gx=0
CTGGTAGGTATGGAAGATCTCTAGAATTCG
>group_78_0 58 2 0 0 sg=58 px=0 gx=0
GCTCACCATGGTGTTTGACAAGGAGCGAAC
>group_78_1 58 2 0 0 sg=58 px=0 gx=0
AGCTTGTACAGCTCGTCCATGCCGAGAGTG
>group_78_2 58 2 0 0 sg=58 px=0 gx=0
TCGCCCTTGCTCACCATGGTGTTTGACAAG
>group_78_3 58 2 0 0 sg=58 px=0 gx=0
CAGCTCCTCGCCCTTGCTCACCATGGTGTT
>group_78_4 58 2 0 0 sg=58 px=0 gx=0
TCACTCTCGGCATGGACGAGCTGTACAAGC
>group_78_5 58 2 0 0 sg=58 px=0 gx=0
ACGACGAGGAGTTCGCTCCTTGTCAAACAC
>group_78_6 58 2 0 0 sg=58 px=0 gx=0
TTGTCAAACACCATGGTGAGCAAGGGCGAG
>group_78_7 58 2 0 0 sg=58 px=0 gx=0
TCAAACACCATGGTGAGCAAGGGCGAGGAG
>group_78_8 58 2 0 0 sg=58 px=0 gx=0
TGGTGTTTGACAAGGAGCGAACTCCTCGTC
>group_78_9 58 2 0 0 sg=58 px=0 gx=0
CTTGTCAAACACCATGGTGAGCAAGGGCGA
>group_79_0 2 10 0 0 sg=2 px=0 gx=0
AGGGAAAACAGCATTCCAGGTATTAGAAGA
>group_79_1 2 10 0 0 sg=2 px=0 gx=0
TCTTCTAATACCTGGAATGCTGTTTTCCCT
>group_80_0 26 5 0 0 sg=26 px=0 gx=0
CTCCTTTACTCATATGTATATCTCCTTCTT
>group_80_1 26 5 0 0 sg=26 px=0 gx=0
TTACTCATATGTATATCTCCTTCTTAAATC
>group_80_2 26 5 0 0 sg=26 px=0 gx=0
AGAAGGAGATATACATATGAGTAAAGGAGA
>group_80_3 26 5 0 0 sg=26 px=0 gx=0
ACTCATATGTATATCTCCTTCTTAAATCTA
>group_80_4 26 5 0 0 sg=26 px=0 gx=0
CTAGATTTAAGAAGGAGATATACATATGAG
>group_80_5 26 5 0 0 sg=26 px=0 gx=0
TAAGAAGGAGATATACATATGAGTAAAGGA
>group_80_6 26 5 0 0 sg=26 px=0 gx=0
GAAGGAGATATACATATGAGTAAAGGAGAA
>group_80_7 26 5 0 0 sg=26 px=0 gx=0
TACTCATATGTATATCTCCTTCTTAAATCT
>group_80_8 26 5 0 0 sg=26 px=0 gx=0
AAGAAGGAGATATACATATGAGTAAAGGAG
>group_80_9 26 5 0 0 sg=26 px=0 gx=0
TTTAAGAAGGAGATATACATATGAGTAAAG
>group_82_0 64 2 0 0 sg=64 px=0 gx=0
ATCGATATCGATCCACAGGACGGGTGTGGT
>group_82_1 64 2 0 0 sg=64 px=0 gx=0
CGATCCGCTGCTAACAAAGCCCGAAAGGAA
>group_82_2 64 2 0 0 sg=64 px=0 gx=0
ACACCCGTCCTGTGGATCGATATCGATCCG
>group_82_3 64 2 0 0 sg=64 px=0 gx=0
GGGCTTTGTTAGCAGCGGATCGATATCGAT
>group_82_4 64 2 0 0 sg=64 px=0 gx=0
CACACCCGTCCTGTGGATCGATATCGATCC
>group_82_5 64 2 0 0 sg=64 px=0 gx=0
TCGGGCTTTGTTAGCAGCGGATCGATATCG
>group_82_6 64 2 0 0 sg=64 px=0 gx=0
CGATATCGATCCACAGGACGGGTGTGGTCG
>group_82_7 64 2 0 0 sg=64 px=0 gx=0
GTTAGCAGCGGATCGATATCGATCCACAGG
>group_82_8 64 2 0 0 sg=64 px=0 gx=0
TAGCAGCGGATCGATATCGATCCACAGGAC
>group_82_9 64 2 0 0 sg=64 px=0 gx=0
ATCGATATCGATCCGCTGCTAACAAAGCCC
>group_83_0 6 11 0 0 sg=6 px=0 gx=0
TCCAGACGATTGAGCGTCAAAATGTAGGTA
>group_83_1 6 11 0 0 sg=6 px=0 gx=0
ACCTACATTTTGACGCTCAATCGTCTGGAA
>group_83_2 6 11 0 0 sg=6 px=0 gx=0
TACCTACATTTTGACGCTCAATCGTCTGGA
>group_83_3 6 11 0 0 sg=6 px=0 gx=0
ATACCTACATTTTGACGCTCAATCGTCTGG
>group_83_4 6 11 0 0 sg=6 px=0 gx=0
CCAGACGATTGAGCGTCAAAATGTAGGTAT
>group_83_5 6 11 0 0 sg=6 px=0 gx=0
TTCCAGACGATTGAGCGTCAAAATGTAGGT
>group_84_0 2 11 0 0 sg=2 px=0 gx=0
GAAGTTATCTGGAATTCCCCGGGCTCGAGA
>group_84_1 2 11 0 0 sg=2 px=0 gx=0
TCTCGAGCCCGGGGAATTCCAGATAACTTC
>group_85_0 4 2 0 0 sg=4 px=0 gx=0
ACTACGTCGACATCGATAAGCTCTAGATTT
>group_85_1 4 2 0 0 sg=4 px=0 gx=0
AAATCTAGAGCTTATCGATGTCGACGTAGT
>group_85_2 4 2 0 0 sg=4 px=0 gx=0
AACTACGTCGACATCGATAAGCTCTAGATT
>group_85_3 4 2 0 0 sg=4 px=0 gx=0
AATCTAGAGCTTATCGATGTCGACGTAGTT
>group_87_0 98 5 0 0 sg=98 px=0 gx=0
TAACGCAGGAAAGAAGCGGCCGCTGAGCAA
>group_87_1 98 5 0 0 sg=98 px=0 gx=0
TTAGGCGGCCGCCAGGTGGCACTTTTCGGG
>group_87_2 98 5 0 0 sg=98 px=0 gx=0
CCGCCTAAGAAACCATTATTATCATGACAT
>group_87_3 98 5 0 0 sg=98 px=0 gx=0
TCATGATAATAATGGTTTCTTAGGCGGCCG
>group_87_4 98 5 0 0 sg=98 px=0 gx=0
TTTGCTGGCCTTTTGCTCAGCGGCCGCTTC
>group_87_5 98 5 0 0 sg=98 px=0 gx=0
TTTGCTCAGCGGCCGCTTCTTTCCTGCGTT
>group_87_6 98 5 0 0 sg=98 px=0 gx=0
CATGATAATAATGGTTTCTTAGGCGGCCGC
>group_87_7 98 5 0 0 sg=98 px=0 gx=0
TGTCATGATAATAATGGTTTCTTAGGCGGC
>group_87_8 98 5 0 0 sg=98 px=0 gx=0
GGCGGCCGCCTAAGAAACCATTATTATCAT
>group_87_9 98 5 0 0 sg=98 px=0 gx=0
ATGGTTTCTTAGGCGGCCGCCAGGTGGCAC
>group_88_0 52 10 0 0 sg=52 px=0 gx=0
ACAAGATATATAAAGCCAAGAAATCGAAAT
>group_88_1 52 10 0 0 sg=52 px=0 gx=0
TATATAAAGCCAAGAAATCGAAATACTTTC
>group_88_2 52 10 0 0 sg=52 px=0 gx=0
TAAAGCCAAGAAATCGAAATACTTTCAAGT
>group_88_3 52 10 0 0 sg=52 px=0 gx=0
GTCCTTTCCACAAGATATATAAAGCCAAGA
>group_88_4 52 10 0 0 sg=52 px=0 gx=0
CAAGATATATAAAGCCAAGAAATCGAAATA
>group_88_5 52 10 0 0 sg=52 px=0 gx=0
ATTTCGATTTCTTGGCTTTATATATCTTGT
>group_88_6 52 10 0 0 sg=52 px=0 gx=0
TAACTTGAAAGTATTTCGATTTCTTGGCTT
>group_88_7 52 10 0 0 sg=52 px=0 gx=0
AACTTGAAAGTATTTCGATTTCTTGGCTTT
>group_88_8 52 10 0 0 sg=52 px=0 gx=0
TTTCGATTTCTTGGCTTTATATATCTTGTG
>group_88_9 52 10 0 0 sg=52 px=0 gx=0
GATATATAAAGCCAAGAAATCGAAATACTT
>group_89_0 12 3 0 0 sg=12 px=0 gx=0
CCTATAGACTAGGCCAGGATCGCTCTAGCT
>group_89_1 12 3 0 0 sg=12 px=0 gx=0
ATAGACTAGGCCAGGATCGCTCTAGCTAGA
>group_89_2 12 3 0 0 sg=12 px=0 gx=0
TAGCTAGAGCGATCCTGGCCTAGTCTATAG
>group_89_3 12 3 0 0 sg=12 px=0 gx=0
AGCTAGAGCGATCCTGGCCTAGTCTATAGG
>group_89_4 12 3 0 0 sg=12 px=0 gx=0
TCTAGCTAGAGCGATCCTGGCCTAGTCTAT
>group_89_5 12 3 0 0 sg=12 px=0 gx=0
TATAGACTAGGCCAGGATCGCTCTAGCTAG
>group_89_6 12 3 0 0 sg=12 px=0 gx=0
GCTAGAGCGATCCTGGCCTAGTCTATAGGA
>group_89_7 12 3 0 0 sg=12 px=0 gx=0
TCCTATAGACTAGGCCAGGATCGCTCTAGC
>group_89_8 12 3 0 0 sg=12 px=0 gx=0
GTCTAGCTAGAGCGATCCTGGCCTAGTCTA
>group_89_9 12 3 0 0 sg=12 px=0 gx=0
CTATAGACTAGGCCAGGATCGCTCTAGCTA
>group_90_0 932 2 868 66 sg=64 px=802 gx=0
TGCGGTAAAATCGGTAAGCGCCTTCCTGCA
>group_90_1 932 2 868 66 sg=64 px=802 gx=0
AAGCCATGCAGGAAGGCGCTTACCGATTTT
>group_90_2 932 2 868 66 sg=64 px=802 gx=0
GGAAGGCGCTTACCGATTTTACCGCAATCC
>group_90_3 932 2 868 66 sg=64 px=802 gx=0
TCGGCAGAAACGTTGGGATTGCGGTAAAAT
>group_90_4 932 2 868 66 sg=64 px=802 gx=0
CAGAAACGTTGGGATTGCGGTAAAATCGGT
>group_90_5 932 2 868 66 sg=64 px=802 gx=0
GTTGGGATTGCGGTAAAATCGGTAAGCGCC
>group_90_6 932 2 868 66 sg=64 px=802 gx=0
CGGTAAAATCGGTAAGCGCCTTCCTGCATG
>group_90_7 932 2 868 66 sg=64 px=802 gx=0
TGGGATTGCGGTAAAATCGGTAAGCGCCTT
>group_90_8 932 2 868 66 sg=64 px=802 gx=0
ATTGCGGTAAAATCGGTAAGCGCCTTCCTG
>group_90_9 932 2 868 66 sg=64 px=802 gx=0
ACGTTGGGATTGCGGTAAAATCGGTAAGCG
>group_91_0 44 2 0 0 sg=44 px=0 gx=0
CGCTGCCCGAGTAACAAAAAAACAACAGCA
>group_91_1 44 2 0 0 sg=44 px=0 gx=0
AACGCTGCCCGAGTAACAAAAAAACAACAG
>group_91_2 44 2 0 0 sg=44 px=0 gx=0
TGTTTTTTTGTTACTCGGGCAGCGTTGGGT
>group_91_3 44 2 0 0 sg=44 px=0 gx=0
TATGCTGTTGTTTTTTTGTTACTCGGGCAG
>group_91_4 44 2 0 0 sg=44 px=0 gx=0
GTTACTCGGGCAGCGTTGGGTCCTGGCCAC
>group_91_5 44 2 0 0 sg=44 px=0 gx=0
TTGTTTTTTTGTTACTCGGGCAGCGTTGGG
>group_91_6 44 2 0 0 sg=44 px=0 gx=0
CCGTGGCCAGGACCCAACGCTGCCCGAGTA
>group_91_7 44 2 0 0 sg=44 px=0 gx=0
CTGCCCGAGTAACAAAAAAACAACAGCATA
>group_91_8 44 2 0 0 sg=44 px=0 gx=0
CAGGACCCAACGCTGCCCGAGTAACAAAAA
>group_91_9 44 2 0 0 sg=44 px=0 gx=0
GACCCAACGCTGCCCGAGTAACAAAAAAAC
>group_92_0 2 8 0 0 sg=2 px=0 gx=0
GAGTTCTATAGTGTCACCTAAATCGTATGT
>group_92_1 2 8 0 0 sg=2 px=0 gx=0
ACATACGATTTAGGTGACACTATAGAACTC
>group_95_0 2 15 0 0 sg=2 px=0 gx=0
ATCCCGCGGCCATGGCGGCCGGGAGCATGC
>group_95_1 2 15 0 0 sg=2 px=0 gx=0
GCATGCTCCCGGCCGCCATGGCCGCGGGAT
>group_96_0 6 4 0 0 sg=6 px=0 gx=0
CGAGATCCTAGAGCGCACGAATGAGGGCCG
>group_96_1 6 4 0 0 sg=6 px=0 gx=0
CGGCCCTCATTCGTGCGCTCTAGGATCTCG
>group_96_2 6 4 0 0 sg=6 px=0 gx=0
TCGGCCCTCATTCGTGCGCTCTAGGATCTC
>group_96_3 6 4 0 0 sg=6 px=0 gx=0
AGATCCTAGAGCGCACGAATGAGGGCCGAC
>group_96_4 6 4 0 0 sg=6 px=0 gx=0
GTCGGCCCTCATTCGTGCGCTCTAGGATCT
>group_96_5 6 4 0 0 sg=6 px=0 gx=0
GAGATCCTAGAGCGCACGAATGAGGGCCGA
>group_100_0 2 2 0 0 sg=2 px=0 gx=0
TGAGCTTATCGATGATAAGCTGTCAAACAT
>group_100_1 2 2 0 0 sg=2 px=0 gx=0
ATGTTTGACAGCTTATCATCGATAAGCTCA
>group_102_0 62 3 0 0 sg=62 px=0 gx=0
ATTAATGAATCGGATCAGTGAGGGTTTGCA
>group_102_1 62 3 0 0 sg=62 px=0 gx=0
GCATTAATGAATCGGATCAGTGAGGGTTTG
>group_102_2 62 3 0 0 sg=62 px=0 gx=0
CTGCATTAATGAATCGGATCAGTGAGGGTT
>group_102_3 62 3 0 0 sg=62 px=0 gx=0
TTGCAAACCCTCACTGATCCGATTCATTAA
>group_102_4 62 3 0 0 sg=62 px=0 gx=0
TGATCCGATTCATTAATGCAGCTGGCACGA
>group_102_5 62 3 0 0 sg=62 px=0 gx=0
CTTCCTCGCTCACTCGAAATTCCCGGGGAT
>group_102_6 62 3 0 0 sg=62 px=0 gx=0
TAATGAATCGGATCAGTGAGGGTTTGCAAC
>group_102_7 62 3 0 0 sg=62 px=0 gx=0
TCGTGCCAGCTGCATTAATGAATCGGATCA
>group_102_8 62 3 0 0 sg=62 px=0 gx=0
CAGCTGCATTAATGAATCGGATCAGTGAGG
>group_102_9 62 3 0 0 sg=62 px=0 gx=0
CCGGGAATTTCGAGTGAGCGAGGAAGCACC
>group_104_0 34 9 0 0 sg=34 px=0 gx=0
ACCAGCTGGGGCTCTAGGGGGTATCCCCAC
>group_104_1 34 9 0 0 sg=34 px=0 gx=0
GGGATACCCCCTAGAGCCCCAGCTGGTTCT
>group_104_2 34 9 0 0 sg=34 px=0 gx=0
TGGGGATACCCCCTAGAGCCCCAGCTGGTT
>group_104_3 34 9 0 0 sg=34 px=0 gx=0
CCTAGAGCCCCAGCTGGTTCTTTCCGCCTC
>group_104_4 34 9 0 0 sg=34 px=0 gx=0
AAAGAACCAGCTGGGGCTCTAGGGGGTATC
>group_104_5 34 9 0 0 sg=34 px=0 gx=0
TAGAGCCCCAGCTGGTTCTTTCCGCCTCAG
>group_104_6 34 9 0 0 sg=34 px=0 gx=0
GGATACCCCCTAGAGCCCCAGCTGGTTCTT
>group_104_7 34 9 0 0 sg=34 px=0 gx=0
GATACCCCCTAGAGCCCCAGCTGGTTCTTT
>group_104_8 34 9 0 0 sg=34 px=0 gx=0
CTAGAGCCCCAGCTGGTTCTTTCCGCCTCA
>group_104_9 34 9 0 0 sg=34 px=0 gx=0
TCTGAGGCGGAAAGAACCAGCTGGGGCTCT
>group_105_0 126 4 0 0 sg=126 px=0 gx=0
ATATACTGATGACCTCTTTATAGCCAACCT
>group_105_1 126 4 0 0 sg=126 px=0 gx=0
TATACTGATGACCTCTTTATAGCCAACCTT
>group_105_2 126 4 0 0 sg=126 px=0 gx=0
CGAGGGATCTCCATAAGAGAAGAGGGACAG
>group_105_3 126 4 0 0 sg=126 px=0 gx=0
CTCTTTATAGCCAACCTTTGTTCATGGCAG
>group_105_4 126 4 0 0 sg=126 px=0 gx=0
AACCTTTGTTCATGGCAGCCAGCATATGGG
>group_105_5 126 4 0 0 sg=126 px=0 gx=0
ATAGCTGTCCCTCTTCTCTTATGGAGATCC
>group_105_6 126 4 0 0 sg=126 px=0 gx=0
TTGGCTATAAAGAGGTCATCAGTATATGAA
>group_105_7 126 4 0 0 sg=126 px=0 gx=0
CTGATGACCTCTTTATAGCCAACCTTTGTT
>group_105_8 126 4 0 0 sg=126 px=0 gx=0
ACATATGCCCATATGCTGGCTGCCATGAAC
>group_105_9 126 4 0 0 sg=126 px=0 gx=0
CATGGCAGCCAGCATATGGGCATATGTTGC
>group_106_0 48 5 0 0 sg=48 px=0 gx=0
GCTGATAGCGAGCTCGTCGACGGATCTGTT
>group_106_1 48 5 0 0 sg=48 px=0 gx=0
CTGATAGCGAGCTCGTCGACGGATCTGTTA
>group_106_2 48 5 0 0 sg=48 px=0 gx=0
GCCGCAATTGTTAACAGATCCGTCGACGAG
>group_106_3 48 5 0 0 sg=48 px=0 gx=0
GCGAGCTCGTCGACGGATCTGTTAACAATT
>group_106_4 48 5 0 0 sg=48 px=0 gx=0
ATCCGTCGACGAGCTCGCTATCAGCCTCGA
>group_106_5 48 5 0 0 sg=48 px=0 gx=0
GATCCGTCGACGAGCTCGCTATCAGCCTCG
>group_106_6 48 5 0 0 sg=48 px=0 gx=0
GATAGCGAGCTCGTCGACGGATCTGTTAAC
>group_106_7 48 5 0 0 sg=48 px=0 gx=0
AACAGATCCGTCGACGAGCTCGCTATCAGC
>group_106_8 48 5 0 0 sg=48 px=0 gx=0
TTAACAGATCCGTCGACGAGCTCGCTATCA
>group_106_9 48 5 0 0 sg=48 px=0 gx=0
CGAGCTCGTCGACGGATCTGTTAACAATTG
>group_112_0 24 11 0 0 sg=24 px=0 gx=0
ATGCTTACCGTAACTTGAAAGTATTTCGAT
>group_112_1 24 11 0 0 sg=24 px=0 gx=0
TATGCTTACCGTAACTTGAAAGTATTTCGA
>group_112_2 24 11 0 0 sg=24 px=0 gx=0
ATATGCTTACCGTAACTTGAAAGTATTTCG
>group_112_3 24 11 0 0 sg=24 px=0 gx=0
CCAAGAAATCGAAATACTTTCAAGTTACGG
>group_112_4 24 11 0 0 sg=24 px=0 gx=0
TACCGTAACTTGAAAGTATTTCGATTTCTT
>group_112_5 24 11 0 0 sg=24 px=0 gx=0
AAATCGAAATACTTTCAAGTTACGGTAAGC
>group_112_6 24 11 0 0 sg=24 px=0 gx=0
AAGAAATCGAAATACTTTCAAGTTACGGTA
>group_112_7 24 11 0 0 sg=24 px=0 gx=0
AATCGAAATACTTTCAAGTTACGGTAAGCA
>group_112_8 24 11 0 0 sg=24 px=0 gx=0
GCTTACCGTAACTTGAAAGTATTTCGATTT
>group_112_9 24 11 0 0 sg=24 px=0 gx=0
GAAATACTTTCAAGTTACGGTAAGCATATG
>group_116_0 16 5 0 0 sg=16 px=0 gx=0
GGATCCCCGGGAATTCATCGTGACTGACTG
>group_116_1 16 5 0 0 sg=16 px=0 gx=0
CCCGGGAATTCATCGTGACTGACTGACGAT
>group_116_2 16 5 0 0 sg=16 px=0 gx=0
CGTCAGTCAGTCACGATGAATTCCCGGGGA
>group_116_3 16 5 0 0 sg=16 px=0 gx=0
ATCGTCAGTCAGTCACGATGAATTCCCGGG
>group_116_4 16 5 0 0 sg=16 px=0 gx=0
GATCGTCAGTCAGTCACGATGAATTCCCGG
>group_116_5 16 5 0 0 sg=16 px=0 gx=0
CCCCGGGAATTCATCGTGACTGACTGACGA
>group_116_6 16 5 0 0 sg=16 px=0 gx=0
TCAGTCAGTCACGATGAATTCCCGGGGATC
>group_116_7 16 5 0 0 sg=16 px=0 gx=0
CAGTCAGTCACGATGAATTCCCGGGGATCC
>group_116_8 16 5 0 0 sg=16 px=0 gx=0
GTCAGTCAGTCACGATGAATTCCCGGGGAT
>group_116_9 16 5 0 0 sg=16 px=0 gx=0
ATCCCCGGGAATTCATCGTGACTGACTGAC
>group_118_0 2 4 0 0 sg=2 px=0 gx=0
TGTAAAACGACGGCCAGTGAATTCCATGAC
>group_118_1 2 4 0 0 sg=2 px=0 gx=0
GTCATGGAATTCACTGGCCGTCGTTTTACA
>group_120_0 2 2 0 0 sg=2 px=0 gx=0
CCTGCAGGTACCGGTCCGGAATTCCCGGGG
>group_120_1 2 2 0 0 sg=2 px=0 gx=0
CCCCGGGAATTCCGGACCGGTACCTGCAGG
>group_121_0 2 15 0 0 sg=2 px=0 gx=0
CCAACTTGTCTGGTGTCAAAAATAATAGGC
>group_121_1 2 15 0 0 sg=2 px=0 gx=0
GCCTATTATTTTTGACACCAGACAAGTTGG
>group_122_0 2 25 0 0 sg=2 px=0 gx=0
AGCGGATAACAATTTCACACAGGAAACAGT
>group_122_1 2 25 0 0 sg=2 px=0 gx=0
ACTGTTTCCTGTGTGAAATTGTTATCCGCT
>group_124_0 22 6 0 0 sg=22 px=0 gx=0
GAGCTCTTGAAATAAGATCACTACCGGGCG
>group_124_1 22 6 0 0 sg=22 px=0 gx=0
TCTTGAAATAAGATCACTACCGGGCGTATT
>group_124_2 22 6 0 0 sg=22 px=0 gx=0
AAAATACGCCCGGTAGTGATCTTATTTCAA
>group_124_3 22 6 0 0 sg=22 px=0 gx=0
AGCTCGCGAATTTCTGCCATTCATCCGCTT
>group_124_4 22 6 0 0 sg=22 px=0 gx=0
CTTGAAATAAGATCACTACCGGGCGTATTT
>group_124_5 22 6 0 0 sg=22 px=0 gx=0
TTGAAATAAGATCACTACCGGGCGTATTTT
>group_124_6 22 6 0 0 sg=22 px=0 gx=0
AGCGGATGAATGGCAGAAATTCGCGAGCTC
>group_124_7 22 6 0 0 sg=22 px=0 gx=0
AATACGCCCGGTAGTGATCTTATTTCAAGA
>group_124_8 22 6 0 0 sg=22 px=0 gx=0
GCTCGCGAATTTCTGCCATTCATCCGCTTA
>group_124_9 22 6 0 0 sg=22 px=0 gx=0
CTCGCGAATTTCTGCCATTCATCCGCTTAT
>group_125_0 62 2 0 0 sg=62 px=0 gx=0
AGTTAAACAAGGCGGCCGCGGAGCCTGCTT
>group_125_1 62 2 0 0 sg=62 px=0 gx=0
CAGGCTCCGCGGCCGCCTTGTTTAACTTTA
>group_125_2 62 2 0 0 sg=62 px=0 gx=0
CCTTGTTTAACTTTAAGAAGGAGCCCTTCA
>group_125_3 62 2 0 0 sg=62 px=0 gx=0
CTCCTTCTTAAAGTTAAACAAGGCGGCCGC
>group_125_4 62 2 0 0 sg=62 px=0 gx=0
GTACAAAAAAGCAGGCTCCGCGGCCGCCTT
>group_125_5 62 2 0 0 sg=62 px=0 gx=0
CTCCGCGGCCGCCTTGTTTAACTTTAAGAA
>group_125_6 62 2 0 0 sg=62 px=0 gx=0
GGCTCCTTCTTAAAGTTAAACAAGGCGGCC
>group_125_7 62 2 0 0 sg=62 px=0 gx=0
TCTTAAAGTTAAACAAGGCGGCCGCGGAGC
>group_125_8 62 2 0 0 sg=62 px=0 gx=0
TAAACAAGGCGGCCGCGGAGCCTGCTTTTT
>group_125_9 62 2 0 0 sg=62 px=0 gx=0
GCTCCTTCTTAAAGTTAAACAAGGCGGCCG
>group_129_0 46 7 0 0 sg=46 px=0 gx=0
CGACCAACTTCTGCAGCTTAAGTTCGAGAC
>group_129_1 46 7 0 0 sg=46 px=0 gx=0
AGCTGCAGAAGTTGGTCGTGAGGCACTGGG
>group_129_2 46 7 0 0 sg=46 px=0 gx=0
GCTGCAGAAGTTGGTCGTGAGGCACTGGGC
>group_129_3 46 7 0 0 sg=46 px=0 gx=0
CCAGTGCCTCACGACCAACTTCTGCAGCTT
>group_129_4 46 7 0 0 sg=46 px=0 gx=0
GACCAACTTCTGCAGCTTAAGTTCGAGACT
>group_129_5 46 7 0 0 sg=46 px=0 gx=0
GACACAACAGTCTCGAACTTAAGCTGCAGA
>group_129_6 46 7 0 0 sg=46 px=0 gx=0
TCTCGAACTTAAGCTGCAGAAGTTGGTCGT
>group_129_7 46 7 0 0 sg=46 px=0 gx=0
GAACTTAAGCTGCAGAAGTTGGTCGTGAGG
>group_129_8 46 7 0 0 sg=46 px=0 gx=0
AACTTAAGCTGCAGAAGTTGGTCGTGAGGC
>group_129_9 46 7 0 0 sg=46 px=0 gx=0
CACGACCAACTTCTGCAGCTTAAGTTCGAG
>group_130_0 2 4 0 0 sg=2 px=0 gx=0
TGTGAGCGGATAACAATTTCACACAGGAGG
>group_130_1 2 4 0 0 sg=2 px=0 gx=0
CCTCCTGTGTGAAATTGTTATCCGCTCACA
>group_131_0 22 6 0 0 sg=22 px=0 gx=0
GTACCGCGGCCGCCTTAAGACGCGTGGATC
>group_131_1 22 6 0 0 sg=22 px=0 gx=0
CACGCGTCTTAAGGCGGCCGCGGTACCGGG
>group_131_2 22 6 0 0 sg=22 px=0 gx=0
CGGTACCGCGGCCGCCTTAAGACGCGTGGA
>group_131_3 22 6 0 0 sg=22 px=0 gx=0
GGCCCGGTACCGCGGCCGCCTTAAGACGCG
>group_131_4 22 6 0 0 sg=22 px=0 gx=0
ACGCGTCTTAAGGCGGCCGCGGTACCGGGC
>group_131_5 22 6 0 0 sg=22 px=0 gx=0
TCTTAAGGCGGCCGCGGTACCGGGCCCGTC
>group_131_6 22 6 0 0 sg=22 px=0 gx=0
GCGTCTTAAGGCGGCCGCGGTACCGGGCCC
>group_131_7 22 6 0 0 sg=22 px=0 gx=0
CCACGCGTCTTAAGGCGGCCGCGGTACCGG
>group_131_8 22 6 0 0 sg=22 px=0 gx=0
CGTCTTAAGGCGGCCGCGGTACCGGGCCCG
>group_131_9 22 6 0 0 sg=22 px=0 gx=0
GCCCGGTACCGCGGCCGCCTTAAGACGCGT
>group_133_0 216 4 12 0 sg=204 px=12 gx=0
AGCAGATTGTACTGAGAGTGCACCATAATC
>group_133_1 216 4 12 0 sg=204 px=12 gx=0
CGCATATCGACATCCGCCCTCACCGCCAGG
>group_133_2 216 4 12 0 sg=204 px=12 gx=0
TGGCGAGCTTGGCTGTTTTGGCGGATGAGA
>group_133_3 216 4 12 0 sg=204 px=12 gx=0
GTGAGGGCGGATGTCGATATGCGTAAGGAG
>group_133_4 216 4 12 0 sg=204 px=12 gx=0
GAGGGCGGATGTCGATATGCGTAAGGAGAA
>group_133_5 216 4 12 0 sg=204 px=12 gx=0
GGATGTCGATATGCGTAAGGAGAAAATACC
>group_133_6 216 4 12 0 sg=204 px=12 gx=0
CCATAATCGGCATTTTCTTTTGCGTTTTTA
>group_133_7 216 4 12 0 sg=204 px=12 gx=0
ACTGAGAGTGCACCATAATCGGCATTTTCT
>group_133_8 216 4 12 0 sg=204 px=12 gx=0
CGGTGAGGGCGGATGTCGATATGCGTAAGG
>group_133_9 216 4 12 0 sg=204 px=12 gx=0
CGTAAGGAGAAAATACCGCATCAGGCGCAT
>group_134_0 90 3 0 0 sg=90 px=0 gx=0
CCGTTCTGCAGCAATGGCAACAACGTTGCG
>group_134_1 90 3 0 0 sg=90 px=0 gx=0
ATCTCTTCTGCAGGCATCGTGGTGTCACGC
>group_134_2 90 3 0 0 sg=90 px=0 gx=0
GACACCACGATGCCTGCAGAAGAGATTGTT
>group_134_3 90 3 0 0 sg=90 px=0 gx=0
CGACGAGCGTGACACCACGATGCCTGCAGA
>group_134_4 90 3 0 0 sg=90 px=0 gx=0
TGCGCAACGTTGTTGCCATTGCTGCAGAAC
>group_134_5 90 3 0 0 sg=90 px=0 gx=0
AAGAAACAATCTCTTCTGCAGGCATCGTGG
>group_134_6 90 3 0 0 sg=90 px=0 gx=0
ATGCCTGCAGAAGAGATTGTTTCTTGCAGG
>group_134_7 90 3 0 0 sg=90 px=0 gx=0
AACAATCTCTTCTGCAGGCATCGTGGTGTC
>group_134_8 90 3 0 0 sg=90 px=0 gx=0
GTAATCATCAACAATCCGTTCTGCAGCAAT
>group_134_9 90 3 0 0 sg=90 px=0 gx=0
AAACAATCTCTTCTGCAGGCATCGTGGTGT
>group_136_0 1138 1 0 0 sg=1138 px=0 gx=0
GCAATCACCTATGAACTGTCGACTCGAGCA
>group_136_1 1138 1 0 0 sg=1138 px=0 gx=0
TCATTTCTGAAGAGGACTTGTTGCGGAAAC
>group_136_2 1138 1 0 0 sg=1138 px=0 gx=0
CACAGGGCCCTCGGACACCGAGGAGAATGT
>group_136_3 1138 1 0 0 sg=1138 px=0 gx=0
AATTCCGACGTCTGTGTGGAATTGTGAGCG
>group_136_4 1138 1 0 0 sg=1138 px=0 gx=0
CCTCTGCTTGGACGGACAGGATGTATGCTG
>group_136_5 1138 1 0 0 sg=1138 px=0 gx=0
ATTTCTGAAGAGGACTTGTTGCGGAAACGA
>group_136_6 1138 1 0 0 sg=1138 px=0 gx=0
TAGTCAATGATAATTACTAGTCCTTTTCCC
>group_136_7 1138 1 0 0 sg=1138 px=0 gx=0
GACAGGATGTATGCTGTGGCTTTTTTAAGG
>group_136_8 1138 1 0 0 sg=1138 px=0 gx=0
CTTGAACAGCTACGGAACTCTTGTGCGTAA
>group_136_9 1138 1 0 0 sg=1138 px=0 gx=0
AATTTCACACAGGGCCCTCGGACACCGAGG
>group_137_0 22 5 0 0 sg=22 px=0 gx=0
CGGTACCAAGCTTGGGTCTCCCTATAGTGA
>group_137_1 22 5 0 0 sg=22 px=0 gx=0
TCCGAGCTCGGTACCAAGCTTGGGTCTCCC
>group_137_2 22 5 0 0 sg=22 px=0 gx=0
CACTATAGGGAGACCCAAGCTTGGTACCGA
>group_137_3 22 5 0 0 sg=22 px=0 gx=0
TCGGTACCAAGCTTGGGTCTCCCTATAGTG
>group_137_4 22 5 0 0 sg=22 px=0 gx=0
ATAGGGAGACCCAAGCTTGGTACCGAGCTC
>group_137_5 22 5 0 0 sg=22 px=0 gx=0
GGGAGACCCAAGCTTGGTACCGAGCTCGGA
>group_137_6 22 5 0 0 sg=22 px=0 gx=0
GGAGACCCAAGCTTGGTACCGAGCTCGGAT
>group_137_7 22 5 0 0 sg=22 px=0 gx=0
GAGCTCGGTACCAAGCTTGGGTCTCCCTAT
>group_137_8 22 5 0 0 sg=22 px=0 gx=0
TCACTATAGGGAGACCCAAGCTTGGTACCG
>group_137_9 22 5 0 0 sg=22 px=0 gx=0
ATCCGAGCTCGGTACCAAGCTTGGGTCTCC
>group_138_0 112 1 0 0 sg=112 px=0 gx=0
GCCCTTTTATTAAGCGTAATCTGGAACATC
>group_138_1 112 1 0 0 sg=112 px=0 gx=0
CTACCCATACGATGTTCCAGATTACGCTTA
>group_138_2 112 1 0 0 sg=112 px=0 gx=0
ACGATGTTCCAGATTACGCTTAATAAAAGG
>group_138_3 112 1 0 0 sg=112 px=0 gx=0
CCAGATTACGCTTAATAAAAGGGCGAATTC
>group_138_4 112 1 0 0 sg=112 px=0 gx=0
GTCCCGGGAGCTCGCTCGAGTCGACGCGGC
>group_138_5 112 1 0 0 sg=112 px=0 gx=0
GAGCTCCCGGGACCAGCTACCCATACGATG
>group_138_6 112 1 0 0 sg=112 px=0 gx=0
ATGTTCCAGATTACGCTTAATAAAAGGGCG
>group_138_7 112 1 0 0 sg=112 px=0 gx=0
GCCGCGTCGACTCGAGCGAGCTCCCGGGAC
>group_138_8 112 1 0 0 sg=112 px=0 gx=0
CGCGTCGACTCGAGCGAGCTCCCGGGACCA
>group_138_9 112 1 0 0 sg=112 px=0 gx=0
CATACGATGTTCCAGATTACGCTTAATAAA
>group_139_0 266 1 0 0 sg=266 px=0 gx=0
TACGCAGCTGCAGAAGAAGGTAAACTGGTA
>group_139_1 266 1 0 0 sg=266 px=0 gx=0
ATGGTACCGCCAGCTTGGCACTGGCCGTCG
>group_139_2 266 1 0 0 sg=266 px=0 gx=0
TCCGGACTACGCAGCTGCAGAAGAAGGTAA
>group_139_3 266 1 0 0 sg=266 px=0 gx=0
TTAGCTCACTCATTAGGCACAATTCTCGAG
>group_139_4 266 1 0 0 sg=266 px=0 gx=0
TCGAGAATTGTGCCTAATGAGTGAGCTAAC
>group_139_5 266 1 0 0 sg=266 px=0 gx=0
AGTCGACCTGCATGGTACCGCCAGCTTGGC
>group_139_6 266 1 0 0 sg=266 px=0 gx=0
CCGTGCAGTCGATGATAAGCTGTCAAACTC
>group_139_7 266 1 0 0 sg=266 px=0 gx=0
AAAACGACGGCCAGTGCCAAGCTGGCGGTA
>group_139_8 266 1 0 0 sg=266 px=0 gx=0
AACGACGATGATGTTTTCCGCCTCAAGCTT
>group_139_9 266 1 0 0 sg=266 px=0 gx=0
TGGTACCGCCAGCTTGGCACTGGCCGTCGT
>group_140_0 266 1 0 0 sg=266 px=0 gx=0
GATGCCTGGAATTCCTTGAAGACGAAAGGG
>group_140_1 266 1 0 0 sg=266 px=0 gx=0
ACGAGGCCCTTTCGTCTTCAAGGAATTCCA
>group_140_2 266 1 0 0 sg=266 px=0 gx=0
CCTGGAATTCCTTGAAGACGAAAGGGCCTC
>group_140_3 266 1 0 0 sg=266 px=0 gx=0
TGAAAATCTCGTCGAAGCTTGGCTGCAGGT
>group_140_4 266 1 0 0 sg=266 px=0 gx=0
ATACGGAATCATGAGAATTTCCGGATGAGC
>group_140_5 266 1 0 0 sg=266 px=0 gx=0
GCCAAAACAGCTGAAAATCTTCTCTCATCC
>group_140_6 266 1 0 0 sg=266 px=0 gx=0
CGTCGAAGCTTGGCTGCAGGTCGACGGATC
>group_140_7 266 1 0 0 sg=266 px=0 gx=0
GCGGATGAATGGCAGAAATTCGTGCGCAAA
>group_140_8 266 1 0 0 sg=266 px=0 gx=0
TGGTTTGCGCACGAATTTCTGCCATTCATC
>group_140_9 266 1 0 0 sg=266 px=0 gx=0
ATTTCCGGATGAGCATTCATCAGGCGGGCA
>group_141_0 1254 1 0 318 sg=936 px=0 gx=318
TGTTACCGCCTGTTGACCTGGTGGGACGGG
>group_141_1 1254 1 0 318 sg=936 px=0 gx=318
TGGATCTCGAGGACGAAAGGGCCTCGTGAT
>group_141_2 1254 1 0 318 sg=936 px=0 gx=318
TGACGAGTACGGTGGGTAGGGGGCGCGAGG
>group_141_3 1254 1 0 318 sg=936 px=0 gx=318
TTGCGTAAAAAATCTTGCCAGCTTTCCCCT
>group_141_4 1254 1 0 318 sg=936 px=0 gx=318
ATCTAGAGGGTCTGGGTCTCTTTGGCATGG
>group_141_5 1254 1 0 318 sg=936 px=0 gx=318
ACTAGAGAACGCGTTATATGCACTCAGCGC
>group_141_6 1254 1 0 318 sg=936 px=0 gx=318
GGTCCGCGTACAGCCGCGCGCGTACGAAAA
>group_141_7 1254 1 0 318 sg=936 px=0 gx=318
CCGTCCCACCAGGTCAACAGGCGGTAACAG
>group_141_8 1254 1 0 318 sg=936 px=0 gx=318
GTATCAGCTCGACCAAGCTTGGCGAGATTT
>group_141_9 1254 1 0 318 sg=936 px=0 gx=318
ATGCCAACAAGGTTTTTCACTAGAGAACGC
>group_142_0 334 1 0 0 sg=334 px=0 gx=0
GACTCAGCTTTTGTTCCCTTTAGTGAGGGT
>group_142_1 334 1 0 0 sg=334 px=0 gx=0
AAGATCTAGATCAGCATGCGTCGACGAGCT
>group_142_2 334 1 0 0 sg=334 px=0 gx=0
GAAGACTCAGCTTTTGTTCCCTTTAGTGAG
>group_142_3 334 1 0 0 sg=334 px=0 gx=0
CAGCATGCGTCGACGAGCTCGGTACCCTAC
>group_142_4 334 1 0 0 sg=334 px=0 gx=0
CCAGGATCCCCATGGCCAGAATTCTGGAAG
>group_142_5 334 1 0 0 sg=334 px=0 gx=0
CATGCTGATCTAGATCTTAATTAACACGTG
>group_142_6 334 1 0 0 sg=334 px=0 gx=0
GTTGCGTAGCCTGAATGGCGAATGGCGAAA
>group_142_7 334 1 0 0 sg=334 px=0 gx=0
GGCCATGGGGATCCTGGAGGCCCGGGCGGC
>group_142_8 334 1 0 0 sg=334 px=0 gx=0
TTGGGTCTTCTTCCAGAATTCTGGCCATGG
>group_142_9 334 1 0 0 sg=334 px=0 gx=0
CCAAAGCTTGGCACCACGTGTTAATTAAGA
>group_143_0 60 0 0 0 sg=60 px=0 gx=0
GCCCTCGAGGATCCGGACGTCGACGGCCGT
>group_143_1 60 0 0 0 sg=60 px=0 gx=0
GCCCTGAGCAGCCCGGTTTTCCAGCCCTCG
>group_143_2 60 0 0 0 sg=60 px=0 gx=0
CCCTCGAGGATCCGGACGTCGACGGCCGTA
>group_143_3 60 0 0 0 sg=60 px=0 gx=0
TTCCAGCCCTCGAGGATCCGGACGTCGACG
>group_143_4 60 0 0 0 sg=60 px=0 gx=0
CGACGTCCGGATCCTCGAGGGCTGGAAAAC
>group_143_5 60 0 0 0 sg=60 px=0 gx=0
CCGTCGACGTCCGGATCCTCGAGGGCTGGA
>group_143_6 60 0 0 0 sg=60 px=0 gx=0
TTTTCCAGCCCTCGAGGATCCGGACGTCGA
>group_143_7 60 0 0 0 sg=60 px=0 gx=0
CGTCCGGATCCTCGAGGGCTGGAAAACCGG
>group_143_8 60 0 0 0 sg=60 px=0 gx=0
CTGAGCAGCCCGGTTTTCCAGCCCTCGAGG
>group_143_9 60 0 0 0 sg=60 px=0 gx=0
CCTGAGCAGCCCGGTTTTCCAGCCCTCGAG
>group_144_0 1168 1 0 122 sg=1046 px=0 gx=122
TAACCCCAAGGGAAGTTTTAGTCAAAAGCC
>group_144_1 1168 1 0 122 sg=1046 px=0 gx=122
GGCAACCAGCCCGGTGAGCGTCGGAAAGGA
>group_144_2 1168 1 0 122 sg=1046 px=0 gx=122
GGGCGTAAAAATGTAATCACCTGGCTCACC
>group_144_3 1168 1 0 122 sg=1046 px=0 gx=122
GTATAATGTATGCTATACGAAGTTATTTAC
>group_144_4 1168 1 0 122 sg=1046 px=0 gx=122
GTGAGCGTCGGAAAGGAATATTCAGCAATT
>group_144_5 1168 1 0 122 sg=1046 px=0 gx=122
TCGGAGGCTTTTGACTTTCTGCTAATGTTT
>group_144_6 1168 1 0 122 sg=1046 px=0 gx=122
TCTTCAGGCGACATGAGGTTGCCCCGTATT
>group_144_7 1168 1 0 122 sg=1046 px=0 gx=122
TACGAAGTTATGTTTAAACATTAGCAGAAA
>group_144_8 1168 1 0 122 sg=1046 px=0 gx=122
GTCAAGTGGCCGCCCTGGCAGTTACAACTA
>group_144_9 1168 1 0 122 sg=1046 px=0 gx=122
GTGAGTTGATTGCTACGTAAATAACTTCGT
>group_145_0 44 0 0 0 sg=44 px=0 gx=0
AACGCATGCCTGCAGGTCGACTCTAGAGGA
>group_145_1 44 0 0 0 sg=44 px=0 gx=0
TTAACGCATGCCTGCAGGTCGACTCTAGAG
>group_145_2 44 0 0 0 sg=44 px=0 gx=0
GCAGGCATGCGTTAACTAATTAAGCTTCGA
>group_145_3 44 0 0 0 sg=44 px=0 gx=0
CGAAGCTTAATTAGTTAACGCATGCCTGCA
>group_145_4 44 0 0 0 sg=44 px=0 gx=0
TAACGCATGCCTGCAGGTCGACTCTAGAGG
>group_145_5 44 0 0 0 sg=44 px=0 gx=0
AGGCATGCGTTAACTAATTAAGCTTCGATC
>group_145_6 44 0 0 0 sg=44 px=0 gx=0
TTAGTTAACGCATGCCTGCAGGTCGACTCT
>group_145_7 44 0 0 0 sg=44 px=0 gx=0
TCGACCTGCAGGCATGCGTTAACTAATTAA
>group_145_8 44 0 0 0 sg=44 px=0 gx=0
CAGGCATGCGTTAACTAATTAAGCTTCGAT
>group_145_9 44 0 0 0 sg=44 px=0 gx=0
GATCCTCTAGAGTCGACCTGCAGGCATGCG
>group_146_0 58 0 0 0 sg=58 px=0 gx=0
TGCAAAGACAAGCTTGCATGCCTGCAGGTC
>group_146_1 58 0 0 0 sg=58 px=0 gx=0
TTGTCTTTGCAGTTTAAGGTTTACACCTAT
>group_146_2 58 0 0 0 sg=58 px=0 gx=0
TCTTTGCAGTTTAAGGTTTACACCTATAAA
>group_146_3 58 0 0 0 sg=58 px=0 gx=0
CTTTGCAGTTTAAGGTTTACACCTATAAAA
>group_146_4 58 0 0 0 sg=58 px=0 gx=0
GCATGCAAGCTTGTCTTTGCAGTTTAAGGT
>group_146_5 58 0 0 0 sg=58 px=0 gx=0
GGCATGCAAGCTTGTCTTTGCAGTTTAAGG
>group_146_6 58 0 0 0 sg=58 px=0 gx=0
GCAAAGACAAGCTTGCATGCCTGCAGGTCG
>group_146_7 58 0 0 0 sg=58 px=0 gx=0
GTAAACCTTAAACTGCAAAGACAAGCTTGC
>group_146_8 58 0 0 0 sg=58 px=0 gx=0
AAAGACAAGCTTGCATGCCTGCAGGTCGAC
>group_146_9 58 0 0 0 sg=58 px=0 gx=0
TCGACCTGCAGGCATGCAAGCTTGTCTTTG
>group_147_0 188 1 0 0 sg=188 px=0 gx=0
GGGATCCCTGCAGGCCTCAGGGCCCGATCG
>group_147_1 188 1 0 0 sg=188 px=0 gx=0
GGTGATTCATCATATATCCCCTAGGTCTAG
>group_147_2 188 1 0 0 sg=188 px=0 gx=0
TTTTTCATATGCACCCATCTCTTTATCCTT
>group_147_3 188 1 0 0 sg=188 px=0 gx=0
CAATAGGTAAGGATAAAGAGATGGGTGCAT
>group_147_4 188 1 0 0 sg=188 px=0 gx=0
TGTGTCGTCGGCATTTATGTTTTTCATATG
>group_147_5 188 1 0 0 sg=188 px=0 gx=0
TTCATAGGTGATTCATCATATATCCCCTAG
>group_147_6 188 1 0 0 sg=188 px=0 gx=0
AGGATAAAGAGATGGGTGCATATGAAAAAC
>group_147_7 188 1 0 0 sg=188 px=0 gx=0
ATGTTTTTCATATGCACCCATCTCTTTATC
>group_147_8 188 1 0 0 sg=188 px=0 gx=0
ACCTGTCGTGCTAGCTTCATAGGTGATTCA
>group_147_9 188 1 0 0 sg=188 px=0 gx=0
GGGTGCATATGAAAAACATAAATGCCGACG
>group_148_0 172 1 0 0 sg=172 px=0 gx=0
CCTGCAGCCCAAGCTTCTCATCACCATCAC
>group_148_1 172 1 0 0 sg=172 px=0 gx=0
TAATGAGCTGAGCTTGGACTCCTGTTGATA
>group_148_2 172 1 0 0 sg=172 px=0 gx=0
CGGTGGTACCCCGGGTCGACCTGCAGCCCA
>group_148_3 172 1 0 0 sg=172 px=0 gx=0
CGACCCGGGGTACCACCGGATCCAACGATG
>group_148_4 172 1 0 0 sg=172 px=0 gx=0
GGAACGGCAATCAGCATCGTTGGATCCGGT
>group_148_5 172 1 0 0 sg=172 px=0 gx=0
CCCGGGGTACCACCGGATCCAACGATGCTG
>group_148_6 172 1 0 0 sg=172 px=0 gx=0
ACCTGCAGCCCAAGCTTCTCATCACCATCA
>group_148_7 172 1 0 0 sg=172 px=0 gx=0
TTAGTGATGGTGATGGTGATGAGAAGCTTG
>group_148_8 172 1 0 0 sg=172 px=0 gx=0
GTACCCCGGGTCGACCTGCAGCCCAAGCTT
>group_148_9 172 1 0 0 sg=172 px=0 gx=0
ACTAATGAGCTGAGCTTGGACTCCTGTTGA
>group_149_0 56 0 0 0 sg=56 px=0 gx=0
CGTCGACACTAGTAAGCTTGGTACCGAGAT
>group_149_1 56 0 0 0 sg=56 px=0 gx=0
GTACCAAGCTTACTAGTGTCGACGAATTCA
>group_149_2 56 0 0 0 sg=56 px=0 gx=0
CTAGATGCATGGATCCATATGAATTCGTCG
>group_149_3 56 0 0 0 sg=56 px=0 gx=0
AGCTTACTAGTGTCGACGAATTCATATGGA
>group_149_4 56 0 0 0 sg=56 px=0 gx=0
GTGTCGACGAATTCATATGGATCCATGCAT
>group_149_5 56 0 0 0 sg=56 px=0 gx=0
TGTCGACGAATTCATATGGATCCATGCATC
>group_149_6 56 0 0 0 sg=56 px=0 gx=0
TCGACACTAGTAAGCTTGGTACCGAGATCT
>group_149_7 56 0 0 0 sg=56 px=0 gx=0
TCGTCGACACTAGTAAGCTTGGTACCGAGA
>group_149_8 56 0 0 0 sg=56 px=0 gx=0
TTCGTCGACACTAGTAAGCTTGGTACCGAG
>group_149_9 56 0 0 0 sg=56 px=0 gx=0
ATCCATATGAATTCGTCGACACTAGTAAGC
>group_150_0 44 1 0 0 sg=44 px=0 gx=0
TGCTCCCAAAGATCTGATCATATGCATCCG
>group_150_1 44 1 0 0 sg=44 px=0 gx=0
GCGCACAAGGACTGCTCCCAAAGATCTGAT
>group_150_2 44 1 0 0 sg=44 px=0 gx=0
GGATGCATATGATCAGATCTTTGGGAGCAG
>group_150_3 44 1 0 0 sg=44 px=0 gx=0
ATGATCAGATCTTTGGGAGCAGTCCTTGTG
>group_150_4 44 1 0 0 sg=44 px=0 gx=0
ATATGATCAGATCTTTGGGAGCAGTCCTTG
>group_150_5 44 1 0 0 sg=44 px=0 gx=0
AAGGACTGCTCCCAAAGATCTGATCATATG
>group_150_6 44 1 0 0 sg=44 px=0 gx=0
CCCAAAGATCTGATCATATGCATCCGCGGG
>group_150_7 44 1 0 0 sg=44 px=0 gx=0
TATGATCAGATCTTTGGGAGCAGTCCTTGT
>group_150_8 44 1 0 0 sg=44 px=0 gx=0
GCCCGCGGATGCATATGATCAGATCTTTGG
>group_150_9 44 1 0 0 sg=44 px=0 gx=0
GCTCCCAAAGATCTGATCATATGCATCCGC
>group_151_0 4500 2 4410 0 sg=90 px=4410 gx=0
CCGCGAATTCGAGCTCGGTACCCGGGGATC
>group_151_1 4500 2 4410 0 sg=90 px=4410 gx=0
TCTTGGGGAAATTCTAGCTTCTTAAGCTGC
>group_151_2 4500 2 4410 0 sg=90 px=4410 gx=0
TGGTCGTGTTGAGTTCAAATTCAGTGCAAC
>group_151_3 4500 2 4410 0 sg=90 px=4410 gx=0
GATGATGGTCGTGTTGAGTTCAAATTCAGT
>group_151_4 4500 2 4410 0 sg=90 px=4410 gx=0
TGATGGTCGTGTTGAGTTCAAATTCAGTGC
>group_151_5 4500 2 4410 0 sg=90 px=4410 gx=0
TGAGTTCAAATTCAGTGCAACAGTTGCTCC
>group_151_6 4500 2 4410 0 sg=90 px=4410 gx=0
TTGCACTGAATTTGAACTCAACACGACCAT
>group_151_7 4500 2 4410 0 sg=90 px=4410 gx=0
AGCAACTGTTGCACTGAATTTGAACTCAAC
>group_151_8 4500 2 4410 0 sg=90 px=4410 gx=0
GATCCCCGGGTACCGAGCTCGAATTCGCGG
>group_151_9 4500 2 4410 0 sg=90 px=4410 gx=0
CCCGGGTACCGAGCTCGAATTCGCGGCCGC
>group_152_0 638 0 0 0 sg=638 px=0 gx=0
AGGAGATGAGGTGAGGACGCCACGCCCTCC
>group_152_1 638 0 0 0 sg=638 px=0 gx=0
CAGGGAAGTGATGCTGAGACCCCATATTCC
>group_152_2 638 0 0 0 sg=638 px=0 gx=0
TACATTGGGGAAGTCGGCCGGAGAACCTGC
>group_152_3 638 0 0 0 sg=638 px=0 gx=0
CCAGACCTCCCCTTCCCTGCACCTACATTG
>group_152_4 638 0 0 0 sg=638 px=0 gx=0
GGGAAGGGGAGGTCTGGGGAGGGCGTGGCG
>group_152_5 638 0 0 0 sg=638 px=0 gx=0
GTTCATTTGTGGCTTCCCGCACTAGGCACA
>group_152_6 638 0 0 0 sg=638 px=0 gx=0
CCCCATGTGTGTCCTTACTCAGGGAAGTGA
>group_152_7 638 0 0 0 sg=638 px=0 gx=0
GTGCAGGGAAGGGGAGGTCTGGGGAGGGCG
>group_152_8 638 0 0 0 sg=638 px=0 gx=0
CACATGTGTTTCTGTGTATGGGCTGTGTCC
>group_152_9 638 0 0 0 sg=638 px=0 gx=0
GCGTCCTCACCTCATCTCCTCACCTGGCTG
>group_153_0 38 1 0 0 sg=38 px=0 gx=0
AACAATGAGAGCTCGATGCTTGTAAACCGT
>group_153_1 38 1 0 0 sg=38 px=0 gx=0
AGCAGGGAGGCAAACAATGAGAGCTCGATG
>group_153_2 38 1 0 0 sg=38 px=0 gx=0
GCAGGGAGGCAAACAATGAGAGCTCGATGC
>group_153_3 38 1 0 0 sg=38 px=0 gx=0
ACAAAACGGTTTACAAGCATCGAGCTCTCA
>group_153_4 38 1 0 0 sg=38 px=0 gx=0
CAATGAGAGCTCGATGCTTGTAAACCGTTT
>group_153_5 38 1 0 0 sg=38 px=0 gx=0
GAGGCAAACAATGAGAGCTCGATGCTTGTA
>group_153_6 38 1 0 0 sg=38 px=0 gx=0
CAAAACGGTTTACAAGCATCGAGCTCTCAT
>group_153_7 38 1 0 0 sg=38 px=0 gx=0
AGCATCGAGCTCTCATTGTTTGCCTCCCTG
>group_153_8 38 1 0 0 sg=38 px=0 gx=0
AAGCATCGAGCTCTCATTGTTTGCCTCCCT
>group_153_9 38 1 0 0 sg=38 px=0 gx=0
ACAATGAGAGCTCGATGCTTGTAAACCGTT
>group_154_0 258 0 0 0 sg=258 px=0 gx=0
CGAATTGGATCGAAGCTTCGAATTCGAGCT
>group_154_1 258 0 0 0 sg=258 px=0 gx=0
GAGCTAAAGAGGTCCCTAGCGCCGATGGTA
>group_154_2 258 0 0 0 sg=258 px=0 gx=0
CCGGGAGCTCGAATTCGAAGCTTCGATCCA
>group_154_3 258 0 0 0 sg=258 px=0 gx=0
CCCCCTCGGACTAGAGTCGCAAAAGAAAAA
>group_154_4 258 0 0 0 sg=258 px=0 gx=0
GGACTAGAGTCGCAAAAGAAAAACGAAATG
>group_154_5 258 0 0 0 sg=258 px=0 gx=0
CTCGAATTCGAAGCTTCGATCCAATTCGGA
>group_154_6 258 0 0 0 sg=258 px=0 gx=0
CCTCCGAATTGGATCGAAGCTTCGAATTCG
>group_154_7 258 0 0 0 sg=258 px=0 gx=0
AAGGAGCTAAAGAGGTCCCTAGCGCCGATG
>group_154_8 258 0 0 0 sg=258 px=0 gx=0
AGCTTCGATCCAATTCGGAGGCATATCAAA
>group_154_9 258 0 0 0 sg=258 px=0 gx=0
CTACCATCGGCGCTAGGGACCTCTTTAGCT
>group_155_0 88 0 0 0 sg=88 px=0 gx=0
GGAGAGACAAGCTTGCATGCCTGCAGGTCG
>group_155_1 88 0 0 0 sg=88 px=0 gx=0
GCAAGCTTGTCTCTCCCTTTAGTGAGGGTT
>group_155_2 88 0 0 0 sg=88 px=0 gx=0
CAGTGCCAAGCTAACCCTCACTAAAGGGAG
>group_155_3 88 0 0 0 sg=88 px=0 gx=0
TAAAGGGAGAGACAAGCTTGCATGCCTGCA
>group_155_4 88 0 0 0 sg=88 px=0 gx=0
TAACCCTCACTAAAGGGAGAGACAAGCTTG
>group_155_5 88 0 0 0 sg=88 px=0 gx=0
CATGCAAGCTTGTCTCTCCCTTTAGTGAGG
>group_155_6 88 0 0 0 sg=88 px=0 gx=0
AAGCTAACCCTCACTAAAGGGAGAGACAAG
>group_155_7 88 0 0 0 sg=88 px=0 gx=0
CAAGCTTGTCTCTCCCTTTAGTGAGGGTTA
>group_155_8 88 0 0 0 sg=88 px=0 gx=0
TCTCTCCCTTTAGTGAGGGTTAGCTTGGCA
>group_155_9 88 0 0 0 sg=88 px=0 gx=0
GGGAGAGACAAGCTTGCATGCCTGCAGGTC
>group_156_0 172 1 0 0 sg=172 px=0 gx=0
ACCATGGCCCCTATACTAGGTTATTGGAAA
>group_156_1 172 1 0 0 sg=172 px=0 gx=0
CAAAATCGGATCTGGTTCCGCGTTCTAGAT
>group_156_2 172 1 0 0 sg=172 px=0 gx=0
TGTACAAAGTGGTTGATCGCGTGCATGCGA
>group_156_3 172 1 0 0 sg=172 px=0 gx=0
GGACCATGGCCCCTATACTAGGTTATTGGA
>group_156_4 172 1 0 0 sg=172 px=0 gx=0
TACAAACTTGTTGATCTAGAACGCGGAACC
>group_156_5 172 1 0 0 sg=172 px=0 gx=0
TGCACGCGATCAACCACTTTGTACAAGAAA
>group_156_6 172 1 0 0 sg=172 px=0 gx=0
CCAAAATCGGATCTGGTTCCGCGTTCTAGA
>group_156_7 172 1 0 0 sg=172 px=0 gx=0
GTGGTTGATCGCGTGCATGCGACGTCATAG
>group_156_8 172 1 0 0 sg=172 px=0 gx=0
ATGCACGCGATCAACCACTTTGTACAAGAA
>group_156_9 172 1 0 0 sg=172 px=0 gx=0
AGAGCTATGACGTCGCATGCACGCGATCAA
>group_157_0 110 1 0 0 sg=110 px=0 gx=0
CAAAGTGGTGATAATTCGGTTTAAACGGCC
>group_157_1 110 1 0 0 sg=110 px=0 gx=0
TCTGCTCGGCCGGCCGTTTAAACCGAATTA
>group_157_2 110 1 0 0 sg=110 px=0 gx=0
CCGGCCGTTTAAACCGAATTATCACCACTT
>group_157_3 110 1 0 0 sg=110 px=0 gx=0
TTCCAGGCAGTCTAGAGGATGGTCCACCCC
>group_157_4 110 1 0 0 sg=110 px=0 gx=0
TACAAACTTGTGATAATTCCAGGCAGTCTA
>group_157_5 110 1 0 0 sg=110 px=0 gx=0
GGGGTGGACCATCCTCTAGACTGCCTGGAA
>group_157_6 110 1 0 0 sg=110 px=0 gx=0
GCTTTTTTGTACAAACTTGTGATAATTCCA
>group_157_7 110 1 0 0 sg=110 px=0 gx=0
CCATCCTCTAGACTGCCTGGAATTATCACA
>group_157_8 110 1 0 0 sg=110 px=0 gx=0
TACAAAGTGGTGATAATTCGGTTTAAACGG
>group_157_9 110 1 0 0 sg=110 px=0 gx=0
TCGGCCGGCCGTTTAAACCGAATTATCACC
>group_158_0 116 1 0 0 sg=116 px=0 gx=0
AGTTTACCTTCTTCGATTTTCATGCCGCTG
>group_158_1 116 1 0 0 sg=116 px=0 gx=0
TTTACCTTCTTCGATTTTCATGCCGCTGCT
>group_158_2 116 1 0 0 sg=116 px=0 gx=0
CAGACTAGCAGCGGTCTGGAAGTTCTGTTT
>group_158_3 116 1 0 0 sg=116 px=0 gx=0
CATGAAAATCGAAGAAGGTAAACTGGTAAT
>group_158_4 116 1 0 0 sg=116 px=0 gx=0
ACTAGCAGCGGTCTGGAAGTTCTGTTTCAG
>group_158_5 116 1 0 0 sg=116 px=0 gx=0
ACCATCACCACCATCACAGCAGCGGCATGA
>group_158_6 116 1 0 0 sg=116 px=0 gx=0
TTCCAGACCGCTGCTAGTCTGCGCGTCTTT
>group_158_7 116 1 0 0 sg=116 px=0 gx=0
GCCGCTGCTGTGATGGTGGTGATGGTGTGC
>group_158_8 116 1 0 0 sg=116 px=0 gx=0
TGCCGCTGCTGTGATGGTGGTGATGGTGTG
>group_158_9 116 1 0 0 sg=116 px=0 gx=0
CCATCACCACCATCACAGCAGCGGCATGAA
>group_159_0 102 1 0 0 sg=102 px=0 gx=0
AAATTTGAAGCTTTAATGCGGTAGTTTATC
>group_159_1 102 1 0 0 sg=102 px=0 gx=0
TTCAAAAATTTATTTGCTTTCAGGAAAATT
>group_159_2 102 1 0 0 sg=102 px=0 gx=0
AATTTGAAGCTTTAATGCGGTAGTTTATCA
>group_159_3 102 1 0 0 sg=102 px=0 gx=0
AAGAATTCAAAAATTTATTTGCTTTCAGGA
>group_159_4 102 1 0 0 sg=102 px=0 gx=0
TTCAAATTTATGAATCTATTATACAGAAAA
>group_159_5 102 1 0 0 sg=102 px=0 gx=0
CGCATTAAAGCTTCAAATTTATGAATCTAT
>group_159_6 102 1 0 0 sg=102 px=0 gx=0
TCCTGAAAGCAAATAAATTTTTGAATTCTT
>group_159_7 102 1 0 0 sg=102 px=0 gx=0
TGAAAGCAAATAAATTTTTGAATTCTTGAA
>group_159_8 102 1 0 0 sg=102 px=0 gx=0
TTCAAGAATTCAAAAATTTATTTGCTTTCA
>group_159_9 102 1 0 0 sg=102 px=0 gx=0
TCAAAAATTTATTTGCTTTCAGGAAAATTT
>group_160_0 502 1 0 0 sg=502 px=0 gx=0
TAAACCTCGAAATCANTTCCTACTAAGATG
>group_160_1 502 1 0 0 sg=502 px=0 gx=0
AGATCTCTGCTCAAGCGGGGTAGCTGTTAG
>group_160_2 502 1 0 0 sg=502 px=0 gx=0
TCGTAGGTATAAACCTCGAAATCANTTCCT
>group_160_3 502 1 0 0 sg=502 px=0 gx=0
AACGCCTTNCAGGCTCCGGCGAAGAGAAGA
>group_160_4 502 1 0 0 sg=502 px=0 gx=0
GCAGACCAGGTCTGACTGGAGATCTTTCGA
>group_160_5 502 1 0 0 sg=502 px=0 gx=0
AAAGATCTCCAGTCAGACCTGGTCTGCAGG
>group_160_6 502 1 0 0 sg=502 px=0 gx=0
CACCGAGATCTAACGTTACTGAAATCATCA
>group_160_7 502 1 0 0 sg=502 px=0 gx=0
TCCCCCTAGAGTCGAGATCTCTGCTCAAGC
>group_160_8 502 1 0 0 sg=502 px=0 gx=0
CAGTGTCGAAAGATCTCCAGTCAGACCTGG
>group_160_9 502 1 0 0 sg=502 px=0 gx=0
NTTCCTACTAAGATGGTATACAATAGTAAC
>group_161_0 812 0 436 0 sg=376 px=436 gx=0
ATCGATTATTGAAGCATTTATCAGGGTTAT
>group_161_1 812 0 436 0 sg=376 px=436 gx=0
ATGCTTCAATAATCGATTTTCGTTCGTGAA
>group_161_2 812 0 436 0 sg=376 px=436 gx=0
TTAGAAAACAATAAACCCTTGCATAACTCA
>group_161_3 812 0 436 0 sg=376 px=436 gx=0
ATTCACGAACGAAAATCGATTATTGAAGCA
>group_161_4 812 0 436 0 sg=376 px=436 gx=0
TCAAGATGATTTTTTTGGTTTGGTGTAGTC
>group_161_5 812 0 436 0 sg=376 px=436 gx=0
AGGGTGGATATTGATGAGCGTCCCGACTAA
>group_161_6 812 0 436 0 sg=376 px=436 gx=0
GGAAAAGCGCTCTTCCGCTTCCTCGCTCAC
>group_161_7 812 0 436 0 sg=376 px=436 gx=0
GGTTTCTTAGTCGGGACGCTCATCAATATC
>group_161_8 812 0 436 0 sg=376 px=436 gx=0
ATTCTTCTTGTGCTTCTTTGCCATACATAA
>group_161_9 812 0 436 0 sg=376 px=436 gx=0
AGGGTTATGCAGCGGAAAAGCGCTCTTCCG
>group_162_0 110 1 0 0 sg=110 px=0 gx=0
CAGGACCCAACGCTGCTCCCTTAACTTACT
>group_162_1 110 1 0 0 sg=110 px=0 gx=0
ACAAGTTAAGGGATGCAGTTTAAATTCTTG
>group_162_2 110 1 0 0 sg=110 px=0 gx=0
GGGAGCAGCGTTGGGTCCTGGCCACGGGTG
>group_162_3 110 1 0 0 sg=110 px=0 gx=0
GGGATGCAGTTTAAATTCTTGAAGACGAAA
>group_162_4 110 1 0 0 sg=110 px=0 gx=0
TAAGTAAGTTAAGGGAGCAGCGTTGGGTCC
>group_162_5 110 1 0 0 sg=110 px=0 gx=0
CTTCAAGAATTTAAACTGCATCCCTTAACT
>group_162_6 110 1 0 0 sg=110 px=0 gx=0
AGAATTTAAACTGCATCCCTTAACTTGTTT
>group_162_7 110 1 0 0 sg=110 px=0 gx=0
AAACAAGTTAAGGGATGCAGTTTAAATTCT
>group_162_8 110 1 0 0 sg=110 px=0 gx=0
TTTAAACTGCATCCCTTAACTTGTTTTTCG
>group_162_9 110 1 0 0 sg=110 px=0 gx=0
TTAAATTCTTGAAGACGAAAGGGCCTCGTG
>group_163_0 46 1 0 0 sg=46 px=0 gx=0
TGGACGAGCTGTACAAGATCGATGAAAAGA
>group_163_1 46 1 0 0 sg=46 px=0 gx=0
TTCCATCTTCTCTTTTCATCGATCTTGTAC
>group_163_2 46 1 0 0 sg=46 px=0 gx=0
CATCTTCTCTTTTCATCGATCTTGTACAGC
>group_163_3 46 1 0 0 sg=46 px=0 gx=0
ACAAGATCGATGAAAAGAGAAGATGGAAAA
>group_163_4 46 1 0 0 sg=46 px=0 gx=0
TTTTCATCGATCTTGTACAGCTCGTCCATG
>group_163_5 46 1 0 0 sg=46 px=0 gx=0
GCTGTACAAGATCGATGAAAAGAGAAGATG
>group_163_6 46 1 0 0 sg=46 px=0 gx=0
GGCATGGACGAGCTGTACAAGATCGATGAA
>group_163_7 46 1 0 0 sg=46 px=0 gx=0
CATCGATCTTGTACAGCTCGTCCATGCCGA
>group_163_8 46 1 0 0 sg=46 px=0 gx=0
TTTTTCCATCTTCTCTTTTCATCGATCTTG
>group_163_9 46 1 0 0 sg=46 px=0 gx=0
TACAAGATCGATGAAAAGAGAAGATGGAAA
>group_164_0 4270 1 0 0 sg=4270 px=0 gx=0
AACTACCACTATATTTGGATTCAATCTCAC
>group_164_1 4270 1 0 0 sg=4270 px=0 gx=0
GTAGCTGCTTTAGATAATTTAAGTGCACAG
>group_164_2 4270 1 0 0 sg=4270 px=0 gx=0
TTTCTTGGTAATCTATCAATATTAAACATA
>group_164_3 4270 1 0 0 sg=4270 px=0 gx=0
AATCATAACTTCAAGCCGTTGTTCCGCTGT
>group_164_4 4270 1 0 0 sg=4270 px=0 gx=0
GGATATCAGCTGGTATCAAGTCCCCAAACA
>group_164_5 4270 1 0 0 sg=4270 px=0 gx=0
TATTTGGATTTAATTCTCTATAAACAAGAT
>group_164_6 4270 1 0 0 sg=4270 px=0 gx=0
TACCATCCCCAGGTGGTAGTATCTTCGTTA
>group_164_7 4270 1 0 0 sg=4270 px=0 gx=0
ATGTAGTCGTCTATATATCGGAAATAGACC
>group_164_8 4270 1 0 0 sg=4270 px=0 gx=0
TCCACTAGTTCTAGATAAAAATACAGCAGC
>group_164_9 4270 1 0 0 sg=4270 px=0 gx=0
TAACTATGGTTTATATAGGTCGTGGTGCAG
>group_165_0 40 1 0 0 sg=40 px=0 gx=0
ACTTGTTTGATTAGAGTCCCCCGTGTTCTC
>group_165_1 40 1 0 0 sg=40 px=0 gx=0
CATTTGGAGAGAACACGGGGGACTCTAATC
>group_165_2 40 1 0 0 sg=40 px=0 gx=0
GAGAGAACACGGGGGACTCTAATCAAACAA
>group_165_3 40 1 0 0 sg=40 px=0 gx=0
GGACTCTAATCAAACAAGTTTGTACAAAAA
>group_165_4 40 1 0 0 sg=40 px=0 gx=0
AACTTGTTTGATTAGAGTCCCCCGTGTTCT
>group_165_5 40 1 0 0 sg=40 px=0 gx=0
TGTACAAACTTGTTTGATTAGAGTCCCCCG
>group_165_6 40 1 0 0 sg=40 px=0 gx=0
TTTGATTAGAGTCCCCCGTGTTCTCTCCAA
>group_165_7 40 1 0 0 sg=40 px=0 gx=0
TGTTTGATTAGAGTCCCCCGTGTTCTCTCC
>group_165_8 40 1 0 0 sg=40 px=0 gx=0
TTTTTGTACAAACTTGTTTGATTAGAGTCC
>group_165_9 40 1 0 0 sg=40 px=0 gx=0
CACGGGGGACTCTAATCAAACAAGTTTGTA
>group_166_0 88 0 0 0 sg=88 px=0 gx=0
AATTGACGCGTCGGCCGGGAAGCCGATCTC
>group_166_1 88 0 0 0 sg=88 px=0 gx=0
TTCATCAGCAGGATCGAATTGACGCGTCGG
>group_166_2 88 0 0 0 sg=88 px=0 gx=0
ACGAACCGAACAGGCTTATGTCGACGCGTC
>group_166_3 88 0 0 0 sg=88 px=0 gx=0
GAATTGACGCGTCGGCCGGGAAGCCGATCT
>group_166_4 88 0 0 0 sg=88 px=0 gx=0
CGAGATCGGCTTCCCGGCCGACGCGTCAAT
>group_166_5 88 0 0 0 sg=88 px=0 gx=0
AACCGAACAGGCTTATGTCGACGCGTCCTC
>group_166_6 88 0 0 0 sg=88 px=0 gx=0
CGAATTGACGCGTCGGCCGGGAAGCCGATC
>group_166_7 88 0 0 0 sg=88 px=0 gx=0
GAGGACGCGTCGACATAAGCCTGTTCGGTT
>group_166_8 88 0 0 0 sg=88 px=0 gx=0
GTCGACGCGTCCTCGGTACCGGGCCCCCCC
>group_166_9 88 0 0 0 sg=88 px=0 gx=0
TCGGCTTCCCGGCCGACGCGTCAATTCGAT
>group_167_0 2600 1 0 0 sg=2600 px=0 gx=0
TTACCCGAATTTAACCTCCGAATCGTAGAC
>group_167_1 2600 1 0 0 sg=2600 px=0 gx=0
CTTCAATAATTCGAAAAACAAAAAGCCCTC
>group_167_2 2600 1 0 0 sg=2600 px=0 gx=0
TTGGAAAGGACTCACTCGTCCAGATGCCTA
>group_167_3 2600 1 0 0 sg=2600 px=0 gx=0
AGGTGATTTCCATCTACTTGGACAATTTGG
>group_167_4 2600 1 0 0 sg=2600 px=0 gx=0
TTATTTCTTTCAGGCAACCAATATTGATCT
>group_167_5 2600 1 0 0 sg=2600 px=0 gx=0
GTTTTTTCTCCTTTTCTTTATAACTTGTTA
>group_167_6 2600 1 0 0 sg=2600 px=0 gx=0
TTTAATGAATTGTAATTCTTTAGTATCTTG
>group_167_7 2600 1 0 0 sg=2600 px=0 gx=0
AATAATTCGAAAAACAAAAAGCCCTCAAGA
>group_167_8 2600 1 0 0 sg=2600 px=0 gx=0
ATTTCGATCCGATGCAATTGACTTCAGATC
>group_167_9 2600 1 0 0 sg=2600 px=0 gx=0
AAAAATTGTAACAAGTTATAAAGAAAAGGA
>group_168_0 154 1 0 0 sg=154 px=0 gx=0
CTTTACCGCAGCTGGACCTGCAGGCATGCA
>group_168_1 154 1 0 0 sg=154 px=0 gx=0
CCTGCAGGTCCAGCTGCGGTAAAGCTCATC
>group_168_2 154 1 0 0 sg=154 px=0 gx=0
TTAATACGACTCACTATAGGGAATTCTCAT
>group_168_3 154 1 0 0 sg=154 px=0 gx=0
ATGATAAGCTGTCAAACATGAGAATTCCCT
>group_168_4 154 1 0 0 sg=154 px=0 gx=0
CGCAGCTGGACCTGCAGGCATGCAAGCTTG
>group_168_5 154 1 0 0 sg=154 px=0 gx=0
TGCCAAGCTTGCATGCCTGCAGGTCCAGCT
>group_168_6 154 1 0 0 sg=154 px=0 gx=0
TGATAAGCTGTCAAACATGAGAATTCCCTA
>group_168_7 154 1 0 0 sg=154 px=0 gx=0
GGCCCGTTGGCCGGGGGACTGTTGGGCGCC
>group_168_8 154 1 0 0 sg=154 px=0 gx=0
TGAGCTTTACCGCAGCTGGACCTGCAGGCA
>group_168_9 154 1 0 0 sg=154 px=0 gx=0
ATACGACTCACTATAGGGAATTCTCATGTT
>group_169_0 280 1 0 0 sg=280 px=0 gx=0
AATAGATCCGCCTACCTTTCACGAGTTGCG
>group_169_1 280 1 0 0 sg=280 px=0 gx=0
GTGCAAAGCTGCTTCGAATTCGAGCTCGCC
>group_169_2 280 1 0 0 sg=280 px=0 gx=0
GCAGCTTTGCACTGGATTGCGAGGCTTTGT
>group_169_3 280 1 0 0 sg=280 px=0 gx=0
ACCTCACCCTTTCGTCTTCAAGAATAAAAG
>group_169_4 280 1 0 0 sg=280 px=0 gx=0
CGAGGCCCAGCAACCGCACCTGTGTGAGGT
>group_169_5 280 1 0 0 sg=280 px=0 gx=0
TCACGAGGCCCAGCAACCGCACCTGTGTGA
>group_169_6 280 1 0 0 sg=280 px=0 gx=0
ATCCCCGGGCGAGCTCGAATTCGAAGCAGC
>group_169_7 280 1 0 0 sg=280 px=0 gx=0
TCGAAGCAGCTTTGCACTGGATTGCGAGGC
>group_169_8 280 1 0 0 sg=280 px=0 gx=0
ATAGGAAGATCTAGGAGTAAGAATAGATCC
>group_169_9 280 1 0 0 sg=280 px=0 gx=0
AGGAAGATCTAGGAGTAAGAATAGATCCGC
>group_170_0 122 1 0 0 sg=122 px=0 gx=0
GAGAATTCACGCGTGATCTGGTTACCACTA
>group_170_1 122 1 0 0 sg=122 px=0 gx=0
ACGCGTGATCTGGTTACCACTAAACCAGCC
>group_170_2 122 1 0 0 sg=122 px=0 gx=0
GCAGGGGGGGGGGGGGGGGGGGTTTTTTTT
>group_170_3 122 1 0 0 sg=122 px=0 gx=0
CAGCGGCCGCTTCCCTTTAGTGAGGGTTAA
>group_170_4 122 1 0 0 sg=122 px=0 gx=0
CCCCCCCCTGCAGCGGCCGCTTCCCTTTAG
>group_170_5 122 1 0 0 sg=122 px=0 gx=0
CCCCCCCTGCAGCGGCCGCTTCCCTTTAGT
>group_170_6 122 1 0 0 sg=122 px=0 gx=0
CCAGATCACGCGTGAATTCTCGAGGCTAGC
>group_170_7 122 1 0 0 sg=122 px=0 gx=0
AAAAAACCCCCCCCCCCCCCCCCCCTGCAG
>group_170_8 122 1 0 0 sg=122 px=0 gx=0
GTGATCTGGTTACCACTAAACCAGCCTCAA
>group_170_9 122 1 0 0 sg=122 px=0 gx=0
TAACCAGATCACGCGTGAATTCTCGAGGCT
>group_171_0 70 1 0 0 sg=70 px=0 gx=0
AGCTCGCCCTTAAGGGCGGATCCGCAAGCT
>group_171_1 70 1 0 0 sg=70 px=0 gx=0
GCTTACCTTCAAGCTCGCCCTTAAGGGCGG
>group_171_2 70 1 0 0 sg=70 px=0 gx=0
AAGCTCGCCCTTAAGGGCGGATCCGCAAGC
>group_171_3 70 1 0 0 sg=70 px=0 gx=0
TGACAAGCTTGCGGATCCGCCCTTAAGGGC
>group_171_4 70 1 0 0 sg=70 px=0 gx=0
ATGACGATGACAAGCTTGCGGATCCGCCCT
>group_171_5 70 1 0 0 sg=70 px=0 gx=0
CGATGACAAGCTTGCGGATCCGCCCTTAAG
>group_171_6 70 1 0 0 sg=70 px=0 gx=0
TCCGCCCTTAAGGGCGAGCTTGAAGGTAAG
>group_171_7 70 1 0 0 sg=70 px=0 gx=0
ACGATGACAAGCTTGCGGATCCGCCCTTAA
>group_171_8 70 1 0 0 sg=70 px=0 gx=0
TGGATCCGGTGATGACGATGACAAGCTTGC
>group_171_9 70 1 0 0 sg=70 px=0 gx=0
CAAGCTTGCGGATCCGCCCTTAAGGGCGAG
>group_172_0 318 0 0 0 sg=318 px=0 gx=0
TGAATCTTTGACTCCATGGGAATTCAGTAC
>group_172_1 318 0 0 0 sg=318 px=0 gx=0
TCAAGCTTGGGCTGAGTGGCTCCTTCAACG
>group_172_2 318 0 0 0 sg=318 px=0 gx=0
CCAAGCTTGAATTCGAGCTCCCCTGGATTT
>group_172_3 318 0 0 0 sg=318 px=0 gx=0
CAAAATCCAGGGGAGCTCGAATTCAAGCTT
>group_172_4 318 0 0 0 sg=318 px=0 gx=0
ATTGCTGCAGGGGGGGGGGGGGGGGGGGAC
>group_172_5 318 0 0 0 sg=318 px=0 gx=0
CTGCAGGTCGATCGACTCTAGAGGATCCGT
>group_172_6 318 0 0 0 sg=318 px=0 gx=0
CAATGGAAGTCCCCCCCCCCCCCCCCCCCT
>group_172_7 318 0 0 0 sg=318 px=0 gx=0
CAACGTTGAAGGAGCCACTCAGCCCAAGCT
>group_172_8 318 0 0 0 sg=318 px=0 gx=0
CAACGGATCCTCTAGAGTCGATCGACCTGC
>group_172_9 318 0 0 0 sg=318 px=0 gx=0
AAGGAATAGAGTAGATGCCGACCGAACAAC
>group_173_0 1174 1 0 636 sg=538 px=0 gx=636
CAATGATGTCATTCGCGACAAAGTTATGTG
>group_173_1 1174 1 0 636 sg=538 px=0 gx=636
TTTTCTATTTCTGGTGACAATTGTAAAGAG
>group_173_2 1174 1 0 636 sg=538 px=0 gx=636
AAGAAGGAGATATACATATGAAAATCGAAG
>group_173_3 1174 1 0 636 sg=538 px=0 gx=636
ACCTAGTCGAGTTTTTAGAATATAAACTAG
>group_173_4 1174 1 0 636 sg=538 px=0 gx=636
CTGAGACAACTTTTCTATTTCTGGTGACAA
>group_173_5 1174 1 0 636 sg=538 px=0 gx=636
AAAACAACGGTAACAACGGTCTCGAACTGC
>group_173_6 1174 1 0 636 sg=538 px=0 gx=636
CCTGGCTAGCACAGGAAAAAGAGTTTCTAT
>group_173_7 1174 1 0 636 sg=538 px=0 gx=636
GACAATTGTAAAGAGGAGCTTTCTAGTTTA
>group_173_8 1174 1 0 636 sg=538 px=0 gx=636
TACACCAGGATTTGTCAGTTTACCTTCTTC
>group_173_9 1174 1 0 636 sg=538 px=0 gx=636
TAGTCGAGTTTTTAGAATATAAACTAGCTT
>group_174_0 44 1 0 0 sg=44 px=0 gx=0
AAGAAGGAGATATACCATGGGAATTCTACG
>group_174_1 44 1 0 0 sg=44 px=0 gx=0
CCGCTACGTAGAATTCCCATGGTATATCTC
>group_174_2 44 1 0 0 sg=44 px=0 gx=0
TCCCATGGTATATCTCCTTCTTAAAGTTAA
>group_174_3 44 1 0 0 sg=44 px=0 gx=0
ATACCATGGGAATTCTACGTAGCGGCCGCG
>group_174_4 44 1 0 0 sg=44 px=0 gx=0
TTAAGAAGGAGATATACCATGGGAATTCTA
>group_174_5 44 1 0 0 sg=44 px=0 gx=0
CGTAGAATTCCCATGGTATATCTCCTTCTT
>group_174_6 44 1 0 0 sg=44 px=0 gx=0
CTTTAAGAAGGAGATATACCATGGGAATTC
>group_174_7 44 1 0 0 sg=44 px=0 gx=0
GATATACCATGGGAATTCTACGTAGCGGCC
>group_174_8 44 1 0 0 sg=44 px=0 gx=0
AGGAGATATACCATGGGAATTCTACGTAGC
>group_174_9 44 1 0 0 sg=44 px=0 gx=0
ATATACCATGGGAATTCTACGTAGCGGCCG
>group_175_0 152 1 0 0 sg=152 px=0 gx=0
CCATCCACGCTGTTTTGACCTCCATAGAGG
>group_175_1 152 1 0 0 sg=152 px=0 gx=0
GATCTCCTTTTGCGGCCGCACCGGTGTCCT
>group_175_2 152 1 0 0 sg=152 px=0 gx=0
CACTGATAGGGAGTGGTAAACTCGAGCTCG
>group_175_3 152 1 0 0 sg=152 px=0 gx=0
GCTGTTTTGACCTCCATAGAGGACACCGGT
>group_175_4 152 1 0 0 sg=152 px=0 gx=0
ATTTGTCTAGGGAGATCAGCCTGCAGGTTG
>group_175_5 152 1 0 0 sg=152 px=0 gx=0
GGGTGCAGGTCTCGAGCTCGAGTTTACCAC
>group_175_6 152 1 0 0 sg=152 px=0 gx=0
GTGGTAAACTCGAGCTCGAGACCTGCACCC
>group_175_7 152 1 0 0 sg=152 px=0 gx=0
AGGTCTCGAGCTCGAGTTTACCACTCCCTA
>group_175_8 152 1 0 0 sg=152 px=0 gx=0
CTGATAGGGAGTGGTAAACTCGAGCTCGAG
>group_175_9 152 1 0 0 sg=152 px=0 gx=0
GGGAGATCAGCCTGCAGGTTGGGTGCAGGT
>group_176_0 2782 1 0 2352 sg=430 px=0 gx=2352
GACCTTGCAGTTCAACTTCCGGATAAACTT
>group_176_1 2782 1 0 2352 sg=430 px=0 gx=2352
GTGATGATGATGATGATGCACTTTGTGATT
>group_176_2 2782 1 0 2352 sg=430 px=0 gx=2352
CACCAGACCCGCGGAGGGCCCCTGGAACAG
>group_176_3 2782 1 0 2352 sg=430 px=0 gx=2352
TTGACGGCTTCCGCAAGGGCAAAGTGCCAA
>group_176_4 2782 1 0 2352 sg=430 px=0 gx=2352
CACATGCAAGTTTCAGTTGAAACCACTCAA
>group_176_5 2782 1 0 2352 sg=430 px=0 gx=2352
GGTGGTATCGAAGGTAGGCATATGGAGCTC
>group_176_6 2782 1 0 2352 sg=430 px=0 gx=2352
AAAGTACGTATTGACGGCTTCCGCAAGGGC
>group_176_7 2782 1 0 2352 sg=430 px=0 gx=2352
TATCCGGAAGTTGAACTGCAAGGTCTGGAA
>group_176_8 2782 1 0 2352 sg=430 px=0 gx=2352
TGGTGGTATCGAAGGTAGGCATATGGAGCT
>group_176_9 2782 1 0 2352 sg=430 px=0 gx=2352
TCCATATGCCTACCTTCGATACCACCACTA
>group_177_0 182 1 0 0 sg=182 px=0 gx=0
CGGCCCTACGCCCCCAACTGAGAGAACTCA
>group_177_1 182 1 0 0 sg=182 px=0 gx=0
GGGCGTAGGGCCGCCGACATGACACAAGGG
>group_177_2 182 1 0 0 sg=182 px=0 gx=0
GTGGTGATTTTGACGTCGACGACTCTAGAG
>group_177_3 182 1 0 0 sg=182 px=0 gx=0
CGCGACTCTAGAGTCGTCGACGTCAAAATC
>group_177_4 182 1 0 0 sg=182 px=0 gx=0
GCTAGTACTGACGGACACACCGAAGCCCCG
>group_177_5 182 1 0 0 sg=182 px=0 gx=0
AGGGCCGCCGACATGACACAAGGGGTTGTG
>group_177_6 182 1 0 0 sg=182 px=0 gx=0
CGTAGGGCCGCCGACATGACACAAGGGGTT
>group_177_7 182 1 0 0 sg=182 px=0 gx=0
TGTGTCATGTCGGCGGCCCTACGCCCCCAA
>group_177_8 182 1 0 0 sg=182 px=0 gx=0
CGTCAGTCGCGCGAGCGCGACTCTAGAGTC
>group_177_9 182 1 0 0 sg=182 px=0 gx=0
CGCGAGCGCGACTCTAGAGTCGTCGACGTC
>group_178_0 72 1 0 0 sg=72 px=0 gx=0
GCAGCTGCTCGCGGTCCCCCATATTAATTA
>group_178_1 72 1 0 0 sg=72 px=0 gx=0
TGGTGTATGCATAAGGAGGATTAATTAATA
>group_178_2 72 1 0 0 sg=72 px=0 gx=0
CTCGCGGTCCCCCATATTAATTAATCCTCC
>group_178_3 72 1 0 0 sg=72 px=0 gx=0
CCATATTAATTAATCCTCCTTATGCATACA
>group_178_4 72 1 0 0 sg=72 px=0 gx=0
TGTATGCATAAGGAGGATTAATTAATATGG
>group_178_5 72 1 0 0 sg=72 px=0 gx=0
ATATTAATTAATCCTCCTTATGCATACACC
>group_178_6 72 1 0 0 sg=72 px=0 gx=0
TAATATGGGGGACCGCGAGCAGCTGCTGCA
>group_178_7 72 1 0 0 sg=72 px=0 gx=0
GTGTATGCATAAGGAGGATTAATTAATATG
>group_178_8 72 1 0 0 sg=72 px=0 gx=0
ATTAATCCTCCTTATGCATACACCATAGGT
>group_178_9 72 1 0 0 sg=72 px=0 gx=0
GCTCGCGGTCCCCCATATTAATTAATCCTC
>group_179_0 58 1 12 32 sg=14 px=12 gx=32
CCTGCCGGTACGGTAACTGACAAGGCCTGC
>group_179_1 58 1 12 32 sg=14 px=12 gx=32
GCAGGCCTTGTCAGTTACCGTACCGGCAGG
>group_179_2 58 1 12 32 sg=14 px=12 gx=32
GCCGGTACGGTAACTGACAAGGCCTGCGCG
>group_179_3 58 1 12 32 sg=14 px=12 gx=32
AGGCCTGCGCGCATATCACGGTAAAACTGT
>group_179_4 58 1 12 32 sg=14 px=12 gx=32
GCGCAGGCCTTGTCAGTTACCGTACCGGCA
>group_179_5 58 1 12 32 sg=14 px=12 gx=32
TGCGCGCAGGCCTTGTCAGTTACCGTACCG
>group_179_6 58 1 12 32 sg=14 px=12 gx=32
CCGGTACGGTAACTGACAAGGCCTGCGCGC
>group_179_7 58 1 12 32 sg=14 px=12 gx=32
CTGCCGGTACGGTAACTGACAAGGCCTGCG
>group_179_8 58 1 12 32 sg=14 px=12 gx=32
CGCAGGCCTTGTCAGTTACCGTACCGGCAG
>group_179_9 58 1 12 32 sg=14 px=12 gx=32
CGGTACGGTAACTGACAAGGCCTGCGCGCA
>group_180_0 328 0 0 0 sg=328 px=0 gx=0
TGCTTCTACTTATGGTACCCGGGGATCCGT
>group_180_1 328 0 0 0 sg=328 px=0 gx=0
AGGGGAATTCTCATGTTTGACAGCTTATCA
>group_180_2 328 0 0 0 sg=328 px=0 gx=0
GCGTCGCTTGGTCGGTCATTTCGCCTCGAG
>group_180_3 328 0 0 0 sg=328 px=0 gx=0
GGAAGTCCCCCCCCCCCCCCTGCAGCCAAG
>group_180_4 328 0 0 0 sg=328 px=0 gx=0
GCTTCTACTTATGGTACCCGGGGATCCGTC
>group_180_5 328 0 0 0 sg=328 px=0 gx=0
AGCTGTCAAACATGAGAATTCCCCTGGATT
>group_180_6 328 0 0 0 sg=328 px=0 gx=0
CCCTGCAGGTCGACGGATCCCCGGGTACCA
>group_180_7 328 0 0 0 sg=328 px=0 gx=0
GTTCGCCTCGAGGCGAAATGACCGACCAAG
>group_180_8 328 0 0 0 sg=328 px=0 gx=0
AACAATGGAAGTCCCCCCCCCCCCCCTGCA
>group_180_9 328 0 0 0 sg=328 px=0 gx=0
GGCAACCTCATGTCCCCCCCCCCCCCTGCA
>group_181_0 102 1 0 0 sg=102 px=0 gx=0
CATGCAAGCTTAATTAATTAAAGGAGGAAA
>group_181_1 102 1 0 0 sg=102 px=0 gx=0
GGGGAATTCCCGGGGATCCTCTAGAGTCGA
>group_181_2 102 1 0 0 sg=102 px=0 gx=0
CTCCTTTAATTAATTAAGCTTGCATGCCTG
>group_181_3 102 1 0 0 sg=102 px=0 gx=0
TCCTCCTTTAATTAATTAAGCTTGCATGCC
>group_181_4 102 1 0 0 sg=102 px=0 gx=0
TTTCCTCCTTTAATTAATTAAGCTTGCATG
>group_181_5 102 1 0 0 sg=102 px=0 gx=0
GGAGGAAACAGCTATGACCATGATTACGGA
>group_181_6 102 1 0 0 sg=102 px=0 gx=0
CTTTAATTAATTAAGCTTGCATGCCTGCAG
>group_181_7 102 1 0 0 sg=102 px=0 gx=0
ATTAATTAAAGGAGGAAACAGCTATGACCA
>group_181_8 102 1 0 0 sg=102 px=0 gx=0
CATAGCTGTTTCCTCCTTTAATTAATTAAG
>group_181_9 102 1 0 0 sg=102 px=0 gx=0
TTTAATTAATTAAGCTTGCATGCCTGCAGG
>group_182_0 430 12 0 294 sg=136 px=0 gx=294
AGGACCGTCGAGATGAAATCTAACAATGCG
>group_182_1 430 12 0 294 sg=136 px=0 gx=294
ACCACTCCACAGGAGGACCGTCGAGATGAA
>group_182_2 430 12 0 294 sg=136 px=0 gx=294
GGAGGACCGTCGAGATGAAATCTAACAATG
>group_182_3 430 12 0 294 sg=136 px=0 gx=294
CACTCCACAGGAGGACCGTCGAGATGAAAT
>group_182_4 430 12 0 294 sg=136 px=0 gx=294
TCATCTCGACGGTCCTCCTGTGGAGTGGTT
>group_182_5 430 12 0 294 sg=136 px=0 gx=294
GCGTACAGAACCACTCCACAGGAGGACCGT
>group_182_6 430 12 0 294 sg=136 px=0 gx=294
AGCGTCGTCCGATGCCCTTGAGAGCCTTCA
>group_182_7 430 12 0 294 sg=136 px=0 gx=294
TTGAAGGCTCTCAAGGGCATCGGACGACGC
>group_182_8 430 12 0 294 sg=136 px=0 gx=294
ACGGTCCTCCTGTGGAGTGGTTCTGTACGC
>group_182_9 430 12 0 294 sg=136 px=0 gx=294
ATGCAGGAGTCGCATAAGGGAGAGCGTCGT
>group_183_0 60 10 0 0 sg=60 px=0 gx=0
TCCGCCCCCCTGACGAGCATCACAAAAAAT
>group_183_1 60 10 0 0 sg=60 px=0 gx=0
CCCCTGACGAGCATCACAAAAAATCGACGC
>group_183_2 60 10 0 0 sg=60 px=0 gx=0
CTGACGAGCATCACAAAAAATCGACGCTCA
>group_183_3 60 10 0 0 sg=60 px=0 gx=0
TGACTTGAGCGTCGATTTTTTGTGATGCTC
>group_183_4 60 10 0 0 sg=60 px=0 gx=0
GCCCCCCTGACGAGCATCACAAAAAATCGA
>group_183_5 60 10 0 0 sg=60 px=0 gx=0
ACGAGCATCACAAAAAATCGACGCTCAAGT
>group_183_6 60 10 0 0 sg=60 px=0 gx=0
CGCCCCCCTGACGAGCATCACAAAAAATCG
>group_183_7 60 10 0 0 sg=60 px=0 gx=0
CCAGGAAAGAACATGTGAGCAAAAGGCCAG
>group_183_8 60 10 0 0 sg=60 px=0 gx=0
TGAGCGTCGATTTTTTGTGATGCTCGTCAG
>group_183_9 60 10 0 0 sg=60 px=0 gx=0
GTACCAGGAAAGAACATGTGAGCAAAAGGC
>group_184_0 92 1 0 22 sg=70 px=0 gx=22
GTGAATTCGAGCTCGGTACCCGGGGATCCG
>group_184_1 92 1 0 22 sg=70 px=0 gx=22
TATCCATATGACTAGTAGATCCTCTAGAGT
>group_184_2 92 1 0 22 sg=70 px=0 gx=22
CTAGAGGATCTACTAGTCATATGGATATCG
>group_184_3 92 1 0 22 sg=70 px=0 gx=22
AGTCATATGGATATCGGATCCCCGGGTACC
>group_184_4 92 1 0 22 sg=70 px=0 gx=22
TAGTCATATGGATATCGGATCCCCGGGTAC
>group_184_5 92 1 0 22 sg=70 px=0 gx=22
CGGGGATCCGATATCCATATGACTAGTAGA
>group_184_6 92 1 0 22 sg=70 px=0 gx=22
TCGGATCCCCGGGTACCGAGCTCGAATTCA
>group_184_7 92 1 0 22 sg=70 px=0 gx=22
CGGTACCCGGGGATCCGATATCCATATGAC
>group_184_8 92 1 0 22 sg=70 px=0 gx=22
TCTAGAGGATCTACTAGTCATATGGATATC
>group_184_9 92 1 0 22 sg=70 px=0 gx=22
GATCTACTAGTCATATGGATATCGGATCCC
>group_185_0 82 0 0 0 sg=82 px=0 gx=0
TTTCTTCCTCCACTAGTGGATCCCCCGGGC
>group_185_1 82 0 0 0 sg=82 px=0 gx=0
ATCCCATTTGCCCATGGACGCACACCGTGG
>group_185_2 82 0 0 0 sg=82 px=0 gx=0
ACTCATTTTTTCTTCCTCCACTAGTGGATC
>group_185_3 82 0 0 0 sg=82 px=0 gx=0
TGTGCGTCCATGGGCAAATGGGATTGGCTT
>group_185_4 82 0 0 0 sg=82 px=0 gx=0
TTCCTCCACTAGTGGATCCCCCGGGCTGCA
>group_185_5 82 0 0 0 sg=82 px=0 gx=0
GCTGCAGCCCGGGGGATCCACTAGTGGAGG
>group_185_6 82 0 0 0 sg=82 px=0 gx=0
GGGATCCACTAGTGGAGGAAGAAAAAATGA
>group_185_7 82 0 0 0 sg=82 px=0 gx=0
GCGTCCATGGGCAAATGGGATTGGCTTTAC
>group_185_8 82 0 0 0 sg=82 px=0 gx=0
ATCCACTAGTGGAGGAAGAAAAAATGAGTA
>group_185_9 82 0 0 0 sg=82 px=0 gx=0
TCCCATTTGCCCATGGACGCACACCGTGGA
>group_186_0 92 1 0 0 sg=92 px=0 gx=0
ATCTCCTAGAGAATTCCTAGAGTTAACACT
>group_186_1 92 1 0 0 sg=92 px=0 gx=0
CCCCCCGGGTCTAGGAAGCTTTCTAGCCGC
>group_186_2 92 1 0 0 sg=92 px=0 gx=0
ATCCTAGACCGCGGCTAGAAAGCTTCCTAG
>group_186_3 92 1 0 0 sg=92 px=0 gx=0
GCTAGAAAGCTTCCTAGACCCGGGGGGGTC
>group_186_4 92 1 0 0 sg=92 px=0 gx=0
GAATTCTCTAGGAGATCTTCTAGGGTACCT
>group_186_5 92 1 0 0 sg=92 px=0 gx=0
GGAATTCTCTAGGAGATCTTCTAGGGTACC
>group_186_6 92 1 0 0 sg=92 px=0 gx=0
CCTAGAAGATCTCCTAGAGAATTCCTAGAG
>group_186_7 92 1 0 0 sg=92 px=0 gx=0
GCGGCTAGAAAGCTTCCTAGACCCGGGGGG
>group_186_8 92 1 0 0 sg=92 px=0 gx=0
TGTTAACTCTAGGAATTCTCTAGGAGATCT
>group_186_9 92 1 0 0 sg=92 px=0 gx=0
TCTAGGAATTCTCTAGGAGATCTTCTAGGG
>group_187_0 278 1 0 0 sg=278 px=0 gx=0
GTGCATGCCTGCAGGTCCAACTTTTGGCGA
>group_187_1 278 1 0 0 sg=278 px=0 gx=0
ATATACCGAAAAAATTCGCTATAATGACCC
>group_187_2 278 1 0 0 sg=278 px=0 gx=0
CTGCAGGTCCAACTTTTGGCGAAAATGAGA
>group_187_3 278 1 0 0 sg=278 px=0 gx=0
ACGGATCCTCTAGAGTCGGCATTTGAGAAG
>group_187_4 278 1 0 0 sg=278 px=0 gx=0
CCTGCGAGGCTGGCCGATAAGCTTATCGAT
>group_187_5 278 1 0 0 sg=278 px=0 gx=0
GTCGGCATTTGAGAAGCACACGGTCACACT
>group_187_6 278 1 0 0 sg=278 px=0 gx=0
TGCTTCTCAAATGCCGACTCTAGAGGATCC
>group_187_7 278 1 0 0 sg=278 px=0 gx=0
CGAAAAAATTCGCTATAATGACCCCGAAGC
>group_187_8 278 1 0 0 sg=278 px=0 gx=0
GGACGGATCCTCTAGAGTCGGCATTTGAGA
>group_187_9 278 1 0 0 sg=278 px=0 gx=0
TTCGGGGTCATTATAGCGAATTTTTTCGGT
>group_188_0 82 1 0 0 sg=82 px=0 gx=0
ATCCGCTCATGAATTAATTCCGCTAGATGA
>group_188_1 82 1 0 0 sg=82 px=0 gx=0
TCATGAATTAATTCCGCTAGATGACGTGCG
>group_188_2 82 1 0 0 sg=82 px=0 gx=0
GCAGCGTGAAGCTAGATCCCCATCAATCCT
>group_188_3 82 1 0 0 sg=82 px=0 gx=0
GCCGCACGTCATCTAGCGGAATTAATTCAT
>group_188_4 82 1 0 0 sg=82 px=0 gx=0
CGCTCATGAATTAATTCCGCTAGATGACGT
>group_188_5 82 1 0 0 sg=82 px=0 gx=0
TTAATTCCGCTAGATGACGTGCGGCTTCGA
>group_188_6 82 1 0 0 sg=82 px=0 gx=0
GCTCATGAATTAATTCCGCTAGATGACGTG
>group_188_7 82 1 0 0 sg=82 px=0 gx=0
TGAGTGCTTGCGGCAGCGTGAAGCTAGATC
>group_188_8 82 1 0 0 sg=82 px=0 gx=0
CATCTAGCGGAATTAATTCATGAGCGGATA
>group_188_9 82 1 0 0 sg=82 px=0 gx=0
TATCCGCTCATGAATTAATTCCGCTAGATG
>group_189_0 94 3 0 0 sg=94 px=0 gx=0
CGGATCTGGTTCCGCGTGGATCCGCTGTTA
>group_189_1 94 3 0 0 sg=94 px=0 gx=0
ACGGGGGACTCTAGAATGAGCATGTCCCCT
>group_189_2 94 3 0 0 sg=94 px=0 gx=0
AACAGCGGATCCACGCGGAACCAGATCCGA
>group_189_3 94 3 0 0 sg=94 px=0 gx=0
CCGCGTGGATCCGCTGTTATCACAAGTTTG
>group_189_4 94 3 0 0 sg=94 px=0 gx=0
ACTCTAGAATGAGCATGTCCCCTATACTAG
>group_189_5 94 3 0 0 sg=94 px=0 gx=0
CTAGTATAGGGGACATGCTCATTCTAGAGT
>group_189_6 94 3 0 0 sg=94 px=0 gx=0
GGGGGACTCTAGAATGAGCATGTCCCCTAT
>group_189_7 94 3 0 0 sg=94 px=0 gx=0
GAGCATGTCCCCTATACTAGGTTATTGGAA
>group_189_8 94 3 0 0 sg=94 px=0 gx=0
ACTTGTGATAACAGCGGATCCACGCGGAAC
>group_189_9 94 3 0 0 sg=94 px=0 gx=0
CTGGTTCCGCGTGGATCCGCTGTTATCACA
>group_190_0 56 1 0 0 sg=56 px=0 gx=0
AGCTCCTTCGCGAGGTACCGGGCCCAAGCT
>group_190_1 56 1 0 0 sg=56 px=0 gx=0
AAGCTTGGGCCCGGTACCTCGCGAAGGAGC
>group_190_2 56 1 0 0 sg=56 px=0 gx=0
CCGCCGCTAGGAGCTTGCGGCCCGAGCTCC
>group_190_3 56 1 0 0 sg=56 px=0 gx=0
CCGAGCTCCTTCGCGAGGTACCGGGCCCAA
>group_190_4 56 1 0 0 sg=56 px=0 gx=0
CGAAGGAGCTCGGGCCGCAAGCTCCTAGCG
>group_190_5 56 1 0 0 sg=56 px=0 gx=0
CGCTAGGAGCTTGCGGCCCGAGCTCCTTCG
>group_190_6 56 1 0 0 sg=56 px=0 gx=0
TAGGAGCTTGCGGCCCGAGCTCCTTCGCGA
>group_190_7 56 1 0 0 sg=56 px=0 gx=0
GAGCTCCTTCGCGAGGTACCGGGCCCAAGC
>group_190_8 56 1 0 0 sg=56 px=0 gx=0
CGGCCCGAGCTCCTTCGCGAGGTACCGGGC
>group_190_9 56 1 0 0 sg=56 px=0 gx=0
AGAAGCTTGGGCCCGGTACCTCGCGAAGGA
>group_192_0 130 1 0 0 sg=130 px=0 gx=0
CTCCCCATCCCCGGGATCCGAATTCCAATA
>group_192_1 130 1 0 0 sg=130 px=0 gx=0
CCAAGCTTACTCCCCATCCCCGGGATCCGA
>group_192_2 130 1 0 0 sg=130 px=0 gx=0
CTTATTGGAATTCGGATCCCGGGGATGGGG
>group_192_3 130 1 0 0 sg=130 px=0 gx=0
CCCATCCCCGGGATCCGAATTCCAATAAGG
>group_192_4 130 1 0 0 sg=130 px=0 gx=0
GCCCTTATTGGAATTCGGATCCCGGGGATG
>group_192_5 130 1 0 0 sg=130 px=0 gx=0
TGGCGCTCTGTTCTTGAAGACGAAAGGGCC
>group_192_6 130 1 0 0 sg=130 px=0 gx=0
TGGAATTCGGATCCCGGGGATGGGGAGTAA
>group_192_7 130 1 0 0 sg=130 px=0 gx=0
CCTTTCGTCTTCAAGAACAGAGCGCCAGCA
>group_192_8 130 1 0 0 sg=130 px=0 gx=0
CACTTGCTGGCGCTCTGTTCTTGAAGACGA
>group_192_9 130 1 0 0 sg=130 px=0 gx=0
TAAAAGTGCGCGTGCAGCCCTTATTGGAAT
>group_193_0 362 0 0 4 sg=358 px=0 gx=4
TCACGTTAAGCAACGTTTTCTGCCTCTGAT
>group_193_1 362 0 0 4 sg=358 px=0 gx=4
GCAAAGTCGGTTAATGTCAGTTTCGGGGTC
>group_193_2 362 0 0 4 sg=358 px=0 gx=4
ACTATTCACAGATGTCTGCCTGTTCATCCG
>group_193_3 362 0 0 4 sg=358 px=0 gx=4
GTTAAGCAACGTTTTCTGCCTCTGATTTTT
>group_193_4 362 0 0 4 sg=358 px=0 gx=4
GGGCAAAGTCGGTTAATGTCAGTTTCGGGG
>group_193_5 362 0 0 4 sg=358 px=0 gx=4
GACAGAGCCGGGTATCGTAGGGGTCTGACG
>group_193_6 362 0 0 4 sg=358 px=0 gx=4
GGATGAACAGGCAGACATCTGTGAATAGTG
>group_193_7 362 0 0 4 sg=358 px=0 gx=4
AGCGTCAGACCCCTACGATACCCGGCTCTG
>group_193_8 362 0 0 4 sg=358 px=0 gx=4
GGTTTTTTCCTGTTTGGTCACTATTCACAG
>group_193_9 362 0 0 4 sg=358 px=0 gx=4
AGAAGCCAGACATTAAGGGGTCTGACGCTC
>group_194_0 362 0 0 0 sg=362 px=0 gx=0
GAATCCAAGCTAGGGGAATTCATCGTGACT
>group_194_1 362 0 0 0 sg=362 px=0 gx=0
TGAAAAGTTCTTCTCCTTTACTGCGGCCGC
>group_194_2 362 0 0 0 sg=362 px=0 gx=0
CAAGCTAGGGGAATTCATCGTGACTGACTG
>group_194_3 362 0 0 0 sg=362 px=0 gx=0
CTGACTCCGATCCTAACCGTTTTTATCAGG
>group_194_4 362 0 0 0 sg=362 px=0 gx=0
ATCCATAGTTGCCTGACTCCGATCCTAACC
>group_194_5 362 0 0 0 sg=362 px=0 gx=0
AGGCCTATGCGGCCGCAGTAAAGGAGAAGA
>group_194_6 362 0 0 0 sg=362 px=0 gx=0
CACCGCCGGACATCAGGATCCTAAGAAACC
>group_194_7 362 0 0 0 sg=362 px=0 gx=0
TTTCGTTCATCCATAGTTGCCTGACTCCGA
>group_194_8 362 0 0 0 sg=362 px=0 gx=0
GCTAGGGGAATTCATCGTGACTGACTGACG
>group_194_9 362 0 0 0 sg=362 px=0 gx=0
GATCGGAGTCAGGCAACTATGGATGAACGA
>group_195_0 38 1 0 0 sg=38 px=0 gx=0
GCCGCCTGCAGGTCGACGGTATCGATAAGC
>group_195_1 38 1 0 0 sg=38 px=0 gx=0
ATCAAGCTTATCGATACCGTCGACCTGCAG
>group_195_2 38 1 0 0 sg=38 px=0 gx=0
CTGCAGGTCGACGGTATCGATAAGCTTGAT
>group_195_3 38 1 0 0 sg=38 px=0 gx=0
TGCAGGTCGACGGTATCGATAAGCTTGATA
>group_195_4 38 1 0 0 sg=38 px=0 gx=0
AGCTTATCGATACCGTCGACCTGCAGGCGG
>group_195_5 38 1 0 0 sg=38 px=0 gx=0
ACTAGTGCGGCCGCCTGCAGGTCGACGGTA
>group_195_6 38 1 0 0 sg=38 px=0 gx=0
TATCGATACCGTCGACCTGCAGGCGGCCGC
>group_195_7 38 1 0 0 sg=38 px=0 gx=0
GGCCGCCTGCAGGTCGACGGTATCGATAAG
>group_195_8 38 1 0 0 sg=38 px=0 gx=0
ATATCAAGCTTATCGATACCGTCGACCTGC
>group_195_9 38 1 0 0 sg=38 px=0 gx=0
ATACCGTCGACCTGCAGGCGGCCGCACTAG
>group_196_0 196 2 0 0 sg=196 px=0 gx=0
TTTAGGTGACACTATAGAACGCGGCCGCCA
>group_196_1 196 2 0 0 sg=196 px=0 gx=0
AAGCTTCTCGAGTGTACACCATGGGGATCC
>group_196_2 196 2 0 0 sg=196 px=0 gx=0
CGCGGCCGCATAGGCCACTAGTGGATCTGA
>group_196_3 196 2 0 0 sg=196 px=0 gx=0
GTGACACTATAGAACGCGGCCGCCAGCTGA
>group_196_4 196 2 0 0 sg=196 px=0 gx=0
CGGCCGCGTTCTATAGTGTCACCTAAATCG
>group_196_5 196 2 0 0 sg=196 px=0 gx=0
CGAGTGTACACCATGGGGATCCCCGGGTTA
>group_196_6 196 2 0 0 sg=196 px=0 gx=0
CTAGTGGCCTATGCGGCCGCGGATCTGCCG
>group_196_7 196 2 0 0 sg=196 px=0 gx=0
CATACGATTTAGGTGACACTATAGAACGCG
>group_196_8 196 2 0 0 sg=196 px=0 gx=0
ATGCGGCCGCGGATCTGCCGGTCTCCCTAT
>group_196_9 196 2 0 0 sg=196 px=0 gx=0
GCTTCAGCTGGCGGCCGCGTTCTATAGTGT
>group_198_0 16 1 0 0 sg=16 px=0 gx=0
GGCCGCCACCGGGTACCGAGCTCGAATTCT
>group_198_1 16 1 0 0 sg=16 px=0 gx=0
GCCGCCACCGGGTACCGAGCTCGAATTCTG
>group_198_2 16 1 0 0 sg=16 px=0 gx=0
AGAATTCGAGCTCGGTACCCGGTGGCGGCC
>group_198_3 16 1 0 0 sg=16 px=0 gx=0
CAGAATTCGAGCTCGGTACCCGGTGGCGGC
>group_198_4 16 1 0 0 sg=16 px=0 gx=0
GCCACCGGGTACCGAGCTCGAATTCTGAGA
>group_198_5 16 1 0 0 sg=16 px=0 gx=0
TCAGAATTCGAGCTCGGTACCCGGTGGCGG
>group_198_6 16 1 0 0 sg=16 px=0 gx=0
CTCAGAATTCGAGCTCGGTACCCGGTGGCG
>group_198_7 16 1 0 0 sg=16 px=0 gx=0
CCACCGGGTACCGAGCTCGAATTCTGAGAT
>group_198_8 16 1 0 0 sg=16 px=0 gx=0
CACCGGGTACCGAGCTCGAATTCTGAGATT
>group_198_9 16 1 0 0 sg=16 px=0 gx=0
ATCTCAGAATTCGAGCTCGGTACCCGGTGG
>group_199_0 50 6 0 20 sg=30 px=0 gx=20
CCGAAGAAAGGCCCACCCGTGAAGGTGAGC
>group_199_1 50 6 0 20 sg=30 px=0 gx=20
GGCCCACCCGAAGGTGAGCCAGGTGATTAC
>group_199_2 50 6 0 20 sg=30 px=0 gx=20
AAGGCCCACCCGAAGGTGAGCCAGGTGATT
>group_199_3 50 6 0 20 sg=30 px=0 gx=20
GCAATCAACTCACTGGCTCACCTTCACGGG
>group_199_4 50 6 0 20 sg=30 px=0 gx=20
ACCCGTGAAGGTGAGCCAGTGAGTTGATTG
>group_199_5 50 6 0 20 sg=30 px=0 gx=20
AATCACCTGGCTCACCTTCGGGTGGGCCTT
>group_199_6 50 6 0 20 sg=30 px=0 gx=20
GCTCACCTTCACGGGTGGGCCTTTCTTCGG
>group_199_7 50 6 0 20 sg=30 px=0 gx=20
TCACCTGGCTCACCTTCGGGTGGGCCTTTC
>group_199_8 50 6 0 20 sg=30 px=0 gx=20
CCCACCCGAAGGTGAGCCAGGTGATTACAT
>group_199_9 50 6 0 20 sg=30 px=0 gx=20
TGTAATCACCTGGCTCACCTTCGGGTGGGC
>group_200_0 43 0 0 0 sg=43 px=0 gx=0
TCCAGCTGCCTAGGCCCCTTAAGTGACCGG
>group_200_1 43 0 0 0 sg=43 px=0 gx=0
AAGGGGCCTAGGCAGCTGGACGTCCAGCTG
>group_200_2 43 0 0 0 sg=43 px=0 gx=0
GGCCTAGGCAGCTGGACGTCCAGCTGCCTA
>group_200_3 43 0 0 0 sg=43 px=0 gx=0
GCCGGTCACTTAAGGGGCCTAGGCAGCTGG
>group_200_4 43 0 0 0 sg=43 px=0 gx=0
TGGACGTCCAGCTGCCTAGGCCCCTTAAGT
>group_200_5 43 0 0 0 sg=43 px=0 gx=0
CTTAAGGGGCCTAGGCAGCTGGACGTCCAG
>group_200_6 43 0 0 0 sg=43 px=0 gx=0
GACGTCCAGCTGCCTAGGCCCCTTAAGTGA
>group_200_7 43 0 0 0 sg=43 px=0 gx=0
CACTTAAGGGGCCTAGGCAGCTGGACGTCC
>group_200_8 43 0 0 0 sg=43 px=0 gx=0
AGGCAGCTGGACGTCCAGCTGCCTAGGCCC
>group_200_9 43 0 0 0 sg=43 px=0 gx=0
GGTCACTTAAGGGGCCTAGGCAGCTGGACG
>group_201_0 90 37 0 0 sg=90 px=0 gx=0
TCCGATTTAGAGCTTTACGGCACCTCGACC
>group_201_1 90 37 0 0 sg=90 px=0 gx=0
CGAGGTGCCGTAAAGCTCTAAATCGGAACC
>group_201_2 90 37 0 0 sg=90 px=0 gx=0
GGTGCCGTAAAGCTCTAAATCGGAACCCTA
>group_201_3 90 37 0 0 sg=90 px=0 gx=0
CCTTTAGGGTTCCGATTTAGAGCTTTACGG
>group_201_4 90 37 0 0 sg=90 px=0 gx=0
CCCTTTAGGGTTCCGATTTAGAGCTTTACG
>group_201_5 90 37 0 0 sg=90 px=0 gx=0
GCAAAAAACTTGATTTGGGTGATGGTTCAC
>group_201_6 90 37 0 0 sg=90 px=0 gx=0
GTGCCGTAAAGCTCTAAATCGGAACCCTAA
>group_201_7 90 37 0 0 sg=90 px=0 gx=0
ATTTAGAGCTTTACGGCACCTCGACCGCAA
>group_201_8 90 37 0 0 sg=90 px=0 gx=0
ACCATCACCCAAATCAAGTTTTTTGCGGTC
>group_201_9 90 37 0 0 sg=90 px=0 gx=0
TTAGGGTTCCGATTTAGAGCTTTACGGCAC
>group_202_0 116 7 0 0 sg=116 px=0 gx=0
AAGCACTGACTGCGTTAGCAATTTAACTGT
>group_202_1 116 7 0 0 sg=116 px=0 gx=0
TGAACCGTCAGATCACTAGAAGCTTTATTG
>group_202_2 116 7 0 0 sg=116 px=0 gx=0
CTAACGCAGTCAGTGCTTCTGACACAACAG
>group_202_3 116 7 0 0 sg=116 px=0 gx=0
TAGTGAACCGTCAGATCACTAGAAGCTTTA
>group_202_4 116 7 0 0 sg=116 px=0 gx=0
ACTGACTGCGTTAGCAATTTAACTGTGATA
>group_202_5 116 7 0 0 sg=116 px=0 gx=0
ACTACCGCAATAAAGCTTCTAGTGATCTGA
>group_202_6 116 7 0 0 sg=116 px=0 gx=0
CAGTCAGTGCTTCTGACACAACAGTCTCGA
>group_202_7 116 7 0 0 sg=116 px=0 gx=0
TTAAATTGCTAACGCAGTCAGTGCTTCTGA
>group_202_8 116 7 0 0 sg=116 px=0 gx=0
AACTGTGATAAACTACCGCAATAAAGCTTC
>group_202_9 116 7 0 0 sg=116 px=0 gx=0
AGTTCGAGACTGTTGTGTCAGAAGCACTGA
>group_203_0 48 0 0 0 sg=48 px=0 gx=0
TTGGGCTGCAGGTCGACTCTAGAGGCCTAT
>group_203_1 48 0 0 0 sg=48 px=0 gx=0
GGGCTGCAGGTCGACTCTAGAGGCCTATAG
>group_203_2 48 0 0 0 sg=48 px=0 gx=0
TAGAGGCCTATAGTGAGTCGTATTAATTTC
>group_203_3 48 0 0 0 sg=48 px=0 gx=0
ATACGACTCACTATAGGCCTCTAGAGTCGA
>group_203_4 48 0 0 0 sg=48 px=0 gx=0
TGGGCTGCAGGTCGACTCTAGAGGCCTATA
>group_203_5 48 0 0 0 sg=48 px=0 gx=0
TAATACGACTCACTATAGGCCTCTAGAGTC
>group_203_6 48 0 0 0 sg=48 px=0 gx=0
CGACTCTAGAGGCCTATAGTGAGTCGTATT
>group_203_7 48 0 0 0 sg=48 px=0 gx=0
AGGTCGACTCTAGAGGCCTATAGTGAGTCG
>group_203_8 48 0 0 0 sg=48 px=0 gx=0
ATTAATACGACTCACTATAGGCCTCTAGAG
>group_203_9 48 0 0 0 sg=48 px=0 gx=0
CGACTCACTATAGGCCTCTAGAGTCGACCT
>group_205_0 72 1 0 0 sg=72 px=0 gx=0
ACAGCTTATCGGAGCTCTCGAGTCTAGAAT
>group_205_1 72 1 0 0 sg=72 px=0 gx=0
GCTCCGATAAGCTGTCAAACATGAGAATTC
>group_205_2 72 1 0 0 sg=72 px=0 gx=0
AGAGCTCCGATAAGCTGTCAAACATGAGAA
>group_205_3 72 1 0 0 sg=72 px=0 gx=0
GCTTATCGGAGCTCTCGAGTCTAGAATCGA
>group_205_4 72 1 0 0 sg=72 px=0 gx=0
GCTTGGCTGCAGGTCGACGGATCCGGGGAA
>group_205_5 72 1 0 0 sg=72 px=0 gx=0
AGCTCCGATAAGCTGTCAAACATGAGAATT
>group_205_6 72 1 0 0 sg=72 px=0 gx=0
TGAATTCCCCGGATCCGTCGACCTGCAGCC
>group_205_7 72 1 0 0 sg=72 px=0 gx=0
TATCGATTCTAGACTCGAGAGCTCCGATAA
>group_205_8 72 1 0 0 sg=72 px=0 gx=0
AGCTTGGCTGCAGGTCGACGGATCCGGGGA
>group_205_9 72 1 0 0 sg=72 px=0 gx=0
TGACAGCTTATCGGAGCTCTCGAGTCTAGA
>group_206_0 316 0 0 54 sg=262 px=0 gx=54
AAAACTAAGAATCATAAATATAAGTAAATA
>group_206_1 316 0 0 54 sg=262 px=0 gx=54
TGATTGAATTGTAAACTTTAGAGCTTTATA
>group_206_2 316 0 0 54 sg=262 px=0 gx=54
ATTAAACAAAATATAAAGCTCTAAAGTTTA
>group_206_3 316 0 0 54 sg=262 px=0 gx=54
GATCCGCTTTTACAGCGATTGCAGAATGAT
>group_206_4 316 0 0 54 sg=262 px=0 gx=54
ATTCTTAGTTTTTATTGTAAATTAAAGTGT
>group_206_5 316 0 0 54 sg=262 px=0 gx=54
GGAATTTCGACGGTATCGATAAGCTTGATA
>group_206_6 316 0 0 54 sg=262 px=0 gx=54
GAATGATTGAATTGTAAACTTTAGAGCTTT
>group_206_7 316 0 0 54 sg=262 px=0 gx=54
TTAAACAAAATATAAAGCTCTAAAGTTTAC
>group_206_8 316 0 0 54 sg=262 px=0 gx=54
TTACAATTCAATCATTCTGCAATCGCTGTA
>group_206_9 316 0 0 54 sg=262 px=0 gx=54
ACAGCGATTGCAGAATGATTGAATTGTAAA
>group_207_0 20 43 0 0 sg=20 px=0 gx=0
GGATAGAATGGCGCCGGGCCTTTCTTTATG
>group_207_1 20 43 0 0 sg=20 px=0 gx=0
AAAAACATAAAGAAAGGCCCGGCGCCATTC
>group_207_2 20 43 0 0 sg=20 px=0 gx=0
TGGCGCCGGGCCTTTCTTTATGTTTTTGGC
>group_207_3 20 43 0 0 sg=20 px=0 gx=0
AATGGCGCCGGGCCTTTCTTTATGTTTTTG
>group_207_4 20 43 0 0 sg=20 px=0 gx=0
AAAACATAAAGAAAGGCCCGGCGCCATTCT
>group_207_5 20 43 0 0 sg=20 px=0 gx=0
CGCCAAAAACATAAAGAAAGGCCCGGCGCC
>group_207_6 20 43 0 0 sg=20 px=0 gx=0
ATAGAATGGCGCCGGGCCTTTCTTTATGTT
>group_207_7 20 43 0 0 sg=20 px=0 gx=0
CCAAAAACATAAAGAAAGGCCCGGCGCCAT
>group_207_8 20 43 0 0 sg=20 px=0 gx=0
GCCAAAAACATAAAGAAAGGCCCGGCGCCA
>group_207_9 20 43 0 0 sg=20 px=0 gx=0
CATAAAGAAAGGCCCGGCGCCATTCTATCC
>group_209_0 134 3 0 0 sg=134 px=0 gx=0
GTGAGGGTTAATTTTAGCTTGGCACTGGCC
>group_209_1 134 3 0 0 sg=134 px=0 gx=0
TAGGGAATTTGGCCCTCGAGGCCAAGAATT
>group_209_2 134 3 0 0 sg=134 px=0 gx=0
GGGCCAAATTCCCTATAGTGAGTCGTATTA
>group_209_3 134 3 0 0 sg=134 px=0 gx=0
CCCCGACTACGTAGTCGGGAATTCTTGGCC
>group_209_4 134 3 0 0 sg=134 px=0 gx=0
TTTTAGCTTGGCACTGGCCGTCGTTTTACA
>group_209_5 134 3 0 0 sg=134 px=0 gx=0
CGGCCAGTGCCAAGCTAAAATTAACCCTCA
>group_209_6 134 3 0 0 sg=134 px=0 gx=0
CCCGACTACGTAGTCGGGAATTCTTGGCCT
>group_209_7 134 3 0 0 sg=134 px=0 gx=0
TTTAGTGAGGGTTAATTTTAGCTTGGCACT
>group_209_8 134 3 0 0 sg=134 px=0 gx=0
CTCGAGGGCCAAATTCCCTATAGTGAGTCG
>group_209_9 134 3 0 0 sg=134 px=0 gx=0
CAAGAATTCCCGACTACGTAGTCGGGGATC
>group_210_0 2 4 0 0 sg=2 px=0 gx=0
AAAGGGCGAATTCCAGCACACTGGCGGCCG
>group_210_1 2 4 0 0 sg=2 px=0 gx=0
CGGCCGCCAGTGTGCTGGAATTCGCCCTTT
>group_211_0 72 21 0 0 sg=72 px=0 gx=0
TATTTAAATAGTTTATAGTTAAATTTACAT
>group_211_1 72 21 0 0 sg=72 px=0 gx=0
AATAGTTTATAGTTAAATTTACATTTTCAT
>group_211_2 72 21 0 0 sg=72 px=0 gx=0
ATTTTTTTAATCTGTTATTTAAATAGTTTA
>group_211_3 72 21 0 0 sg=72 px=0 gx=0
TTTTTTTAATCTGTTATTTAAATAGTTTAT
>group_211_4 72 21 0 0 sg=72 px=0 gx=0
TATAATTTTTTTAATCTGTTATTTAAATAG
>group_211_5 72 21 0 0 sg=72 px=0 gx=0
TCTGTTATTTAAATAGTTTATAGTTAAATT
>group_211_6 72 21 0 0 sg=72 px=0 gx=0
AACTATTTAAATAACAGATTAAAAAAATTA
>group_211_7 72 21 0 0 sg=72 px=0 gx=0
ATTTAAATAGTTTATAGTTAAATTTACATT
>group_211_8 72 21 0 0 sg=72 px=0 gx=0
TTTTTAATCTGTTATTTAAATAGTTTATAG
>group_211_9 72 21 0 0 sg=72 px=0 gx=0
TTTTTTAATCTGTTATTTAAATAGTTTATA
>group_213_0 42 1 0 0 sg=42 px=0 gx=0
CACCCGTCCTGTGGATCCGGCCCATTGGCT
>group_213_1 42 1 0 0 sg=42 px=0 gx=0
GTGGGAGGCAGCCAATGGGCCGGATCCACA
>group_213_2 42 1 0 0 sg=42 px=0 gx=0
CTGTGGATCCGGCCCATTGGCTGCCTCCCA
>group_213_3 42 1 0 0 sg=42 px=0 gx=0
TGGCGACCACACCCGTCCTGTGGATCCGGC
>group_213_4 42 1 0 0 sg=42 px=0 gx=0
CCGTCCTGTGGATCCGGCCCATTGGCTGCC
>group_213_5 42 1 0 0 sg=42 px=0 gx=0
GTGGATCCGGCCCATTGGCTGCCTCCCACA
>group_213_6 42 1 0 0 sg=42 px=0 gx=0
CGACCACACCCGTCCTGTGGATCCGGCCCA
>group_213_7 42 1 0 0 sg=42 px=0 gx=0
GGGAGGCAGCCAATGGGCCGGATCCACAGG
>group_213_8 42 1 0 0 sg=42 px=0 gx=0
GACCACACCCGTCCTGTGGATCCGGCCCAT
>group_213_9 42 1 0 0 sg=42 px=0 gx=0
CAGCCAATGGGCCGGATCCACAGGACGGGT
>group_214_0 26 9 0 0 sg=26 px=0 gx=0
TCGAACAACAACAACAATAACAATAACAAC
>group_214_1 26 9 0 0 sg=26 px=0 gx=0
CTCGAACAACAACAACAATAACAATAACAA
>group_214_2 26 9 0 0 sg=26 px=0 gx=0
CAACAACAATAACAATAACAACAACCTCGG
>group_214_3 26 9 0 0 sg=26 px=0 gx=0
GTTATTGTTATTGTTGTTGTTGTTCGAGCT
>group_214_4 26 9 0 0 sg=26 px=0 gx=0
AGCTCGAACAACAACAACAATAACAATAAC
>group_214_5 26 9 0 0 sg=26 px=0 gx=0
GCTCGAACAACAACAACAATAACAATAACA
>group_214_6 26 9 0 0 sg=26 px=0 gx=0
AGGTTGTTGTTATTGTTATTGTTGTTGTTG
>group_214_7 26 9 0 0 sg=26 px=0 gx=0
GTTGTTATTGTTATTGTTGTTGTTGTTCGA
>group_214_8 26 9 0 0 sg=26 px=0 gx=0
CCCGAGGTTGTTGTTATTGTTATTGTTGTT
>group_214_9 26 9 0 0 sg=26 px=0 gx=0
GTTGTTGTTATTGTTATTGTTGTTGTTGTT
>group_215_0 46 1 0 0 sg=46 px=0 gx=0
CCTGCAGGCATGCAAGCTTGAGTAAAGGAG
>group_215_1 46 1 0 0 sg=46 px=0 gx=0
TTCTCCTTTACTCAAGCTTGCATGCCTGCA
>group_215_2 46 1 0 0 sg=46 px=0 gx=0
CAGGCATGCAAGCTTGAGTAAAGGAGAAGA
>group_215_3 46 1 0 0 sg=46 px=0 gx=0
GCATGCAAGCTTGAGTAAAGGAGAAGAACT
>group_215_4 46 1 0 0 sg=46 px=0 gx=0
CCAGTGAAAAGTTCTTCTCCTTTACTCAAG
>group_215_5 46 1 0 0 sg=46 px=0 gx=0
TGCAAGCTTGAGTAAAGGAGAAGAACTTTT
>group_215_6 46 1 0 0 sg=46 px=0 gx=0
TGCAGGCATGCAAGCTTGAGTAAAGGAGAA
>group_215_7 46 1 0 0 sg=46 px=0 gx=0
TTGAGTAAAGGAGAAGAACTTTTCACTGGA
>group_215_8 46 1 0 0 sg=46 px=0 gx=0
AAAAGTTCTTCTCCTTTACTCAAGCTTGCA
>group_215_9 46 1 0 0 sg=46 px=0 gx=0
AGTGAAAAGTTCTTCTCCTTTACTCAAGCT
>group_216_0 140 1 0 0 sg=140 px=0 gx=0
CCACGGCGATATCGGATCCGAACGCCAGCA
>group_216_1 140 1 0 0 sg=140 px=0 gx=0
ACAGGAAACAGAATTCGAGCTCCCGGGTAC
>group_216_2 140 1 0 0 sg=140 px=0 gx=0
CTACGTCTTGCTGGCGTTCGGATCCGATAT
>group_216_3 140 1 0 0 sg=140 px=0 gx=0
GGTTGGATCATAGTTCTAGCTAGTTCTAGA
>group_216_4 140 1 0 0 sg=140 px=0 gx=0
ATGGTACCCGGGAGCTCGAATTCTGTTTCC
>group_216_5 140 1 0 0 sg=140 px=0 gx=0
TGCTGGCGTTCGGATCCGATATCGCCGTGG
>group_216_6 140 1 0 0 sg=140 px=0 gx=0
GGTACCCGGGAGCTCGAATTCTGTTTCCTG
>group_216_7 140 1 0 0 sg=140 px=0 gx=0
GGAGGGGTTGGATCATAGTTCTAGCTAGTT
>group_216_8 140 1 0 0 sg=140 px=0 gx=0
ACGTCTTGCTGGCGTTCGGATCCGATATCG
>group_216_9 140 1 0 0 sg=140 px=0 gx=0
TTCACACAGGAAACAGAATTCGAGCTCCCG
>group_217_0 2 3 0 0 sg=2 px=0 gx=0
TAGCTTCTTCCGCTTCCTCGCTCACTGACT
>group_217_1 2 3 0 0 sg=2 px=0 gx=0
AGTCAGTGAGCGAGGAAGCGGAAGAAGCTA
>group_218_0 86 1 0 0 sg=86 px=0 gx=0
ATGATTACGAATTCCCGGGGATCCGTCGAG
>group_218_1 86 1 0 0 sg=86 px=0 gx=0
GGCCAGTGCCAAGCTTGGCTGCAGGTCGAA
>group_218_2 86 1 0 0 sg=86 px=0 gx=0
AAATCTCGACGGATCCCCGGGAATTCGTAA
>group_218_3 86 1 0 0 sg=86 px=0 gx=0
CTTGGCTGCAGGTCGAATTTCTGCCATTCA
>group_218_4 86 1 0 0 sg=86 px=0 gx=0
GTGCCAAGCTTGGCTGCAGGTCGAATTTCT
>group_218_5 86 1 0 0 sg=86 px=0 gx=0
AATTCCCGGGGATCCGTCGAGATTTTCAGG
>group_218_6 86 1 0 0 sg=86 px=0 gx=0
CTCGACGGATCCCCGGGAATTCGTAATCAT
>group_218_7 86 1 0 0 sg=86 px=0 gx=0
GGCTGCAGGTCGAATTTCTGCCATTCATCC
>group_218_8 86 1 0 0 sg=86 px=0 gx=0
AGAAATTCGACCTGCAGCCAAGCTTGGCAC
>group_218_9 86 1 0 0 sg=86 px=0 gx=0
GGGGATCCGTCGAGATTTTCAGGAGCTAAG
>group_221_0 6 2 0 0 sg=6 px=0 gx=0
GGGATCGATCCCGTCGTTTTACAACGTCGT
>group_221_1 6 2 0 0 sg=6 px=0 gx=0
GGGGGATCGATCCCGTCGTTTTACAACGTC
>group_221_2 6 2 0 0 sg=6 px=0 gx=0
GGGGATCGATCCCGTCGTTTTACAACGTCG
>group_221_3 6 2 0 0 sg=6 px=0 gx=0
CGACGTTGTAAAACGACGGGATCGATCCCC
>group_221_4 6 2 0 0 sg=6 px=0 gx=0
ACGACGTTGTAAAACGACGGGATCGATCCC
>group_221_5 6 2 0 0 sg=6 px=0 gx=0
GACGTTGTAAAACGACGGGATCGATCCCCC
>group_222_0 32 10 0 0 sg=32 px=0 gx=0
CAGCCTCTCTTTTCTCGAGAGATACCCCTT
>group_222_1 32 10 0 0 sg=32 px=0 gx=0
GTATCTCTCGAGAAAAGAGAGGCTGAAGCT
>group_222_2 32 10 0 0 sg=32 px=0 gx=0
CTAAAGAAGAAGGGGTATCTCTCGAGAAAA
>group_222_3 32 10 0 0 sg=32 px=0 gx=0
AGGGGTATCTCTCGAGAAAAGAGAGGCTGA
>group_222_4 32 10 0 0 sg=32 px=0 gx=0
GCCTCTCTTTTCTCGAGAGATACCCCTTCT
>group_222_5 32 10 0 0 sg=32 px=0 gx=0
CTTTTCTCGAGAGATACCCCTTCTTCTTTA
>group_222_6 32 10 0 0 sg=32 px=0 gx=0
GGGGTATCTCTCGAGAAAAGAGAGGCTGAA
>group_222_7 32 10 0 0 sg=32 px=0 gx=0
CCTCTCTTTTCTCGAGAGATACCCCTTCTT
>group_222_8 32 10 0 0 sg=32 px=0 gx=0
TAAAGAAGAAGGGGTATCTCTCGAGAAAAG
>group_222_9 32 10 0 0 sg=32 px=0 gx=0
GCTAAAGAAGAAGGGGTATCTCTCGAGAAA
>group_223_0 4 5 0 0 sg=4 px=0 gx=0
GAAAATCGAAGAAGGTAAACTGGTAATCTG
>group_223_1 4 5 0 0 sg=4 px=0 gx=0
TGAAAATCGAAGAAGGTAAACTGGTAATCT
>group_223_2 4 5 0 0 sg=4 px=0 gx=0
AGATTACCAGTTTACCTTCTTCGATTTTCA
>group_223_3 4 5 0 0 sg=4 px=0 gx=0
CAGATTACCAGTTTACCTTCTTCGATTTTC
>group_224_0 2 2 0 0 sg=2 px=0 gx=0
AGGAAACAGCTATGACCATGATTACGCCGC
>group_224_1 2 2 0 0 sg=2 px=0 gx=0
GCGGCGTAATCATGGTCATAGCTGTTTCCT
>group_225_0 2 3 0 0 sg=2 px=0 gx=0
TTGTAAAACGACGGCCAGTGCCAAGCTTAT
>group_225_1 2 3 0 0 sg=2 px=0 gx=0
ATAAGCTTGGCACTGGCCGTCGTTTTACAA
>group_226_0 66 1 0 0 sg=66 px=0 gx=0
CCAAGCTCCTCGAGATCCAGATCTGGATCC
>group_226_1 66 1 0 0 sg=66 px=0 gx=0
CTCGCCAAGCTCCTCGAGATCCAGATCTGG
>group_226_2 66 1 0 0 sg=66 px=0 gx=0
AGGTCGACTCTAGAGGATCCAGATCTGGAT
>group_226_3 66 1 0 0 sg=66 px=0 gx=0
GATCTGGATCTCGAGGAGCTTGGCGAGATT
>group_226_4 66 1 0 0 sg=66 px=0 gx=0
CTCTAGAGGATCCAGATCTGGATCTCGAGG
>group_226_5 66 1 0 0 sg=66 px=0 gx=0
GACTCTAGAGGATCCAGATCTGGATCTCGA
>group_226_6 66 1 0 0 sg=66 px=0 gx=0
CGAGATCCAGATCTGGATCCTCTAGAGTCG
>group_226_7 66 1 0 0 sg=66 px=0 gx=0
ATCCAGATCTGGATCCTCTAGAGTCGACCT
>group_226_8 66 1 0 0 sg=66 px=0 gx=0
GAGATCCAGATCTGGATCCTCTAGAGTCGA
>group_226_9 66 1 0 0 sg=66 px=0 gx=0
CAGGTCGACTCTAGAGGATCCAGATCTGGA
>group_228_0 2 20 0 0 sg=2 px=0 gx=0
TTCCTCATCTCCGGGCCTTTCGACCTGCAG
>group_228_1 2 20 0 0 sg=2 px=0 gx=0
CTGCAGGTCGAAAGGCCCGGAGATGAGGAA
>group_229_0 6 2 0 0 sg=6 px=0 gx=0
CGGATCCTTAATTAAGTCTAGAGTCGACTG
>group_229_1 6 2 0 0 sg=6 px=0 gx=0
GCCGGATCCTTAATTAAGTCTAGAGTCGAC
>group_229_2 6 2 0 0 sg=6 px=0 gx=0
GTCGACTCTAGACTTAATTAAGGATCCGGC
>group_229_3 6 2 0 0 sg=6 px=0 gx=0
CAGTCGACTCTAGACTTAATTAAGGATCCG
>group_229_4 6 2 0 0 sg=6 px=0 gx=0
AGTCGACTCTAGACTTAATTAAGGATCCGG
>group_229_5 6 2 0 0 sg=6 px=0 gx=0
CCGGATCCTTAATTAAGTCTAGAGTCGACT
>group_236_0 2 4 0 0 sg=2 px=0 gx=0
GCGGATCCAAGCTTGCATGCCTGCAGGTCG
>group_236_1 2 4 0 0 sg=2 px=0 gx=0
CGACCTGCAGGCATGCAAGCTTGGATCCGC
>group_237_0 2 2 0 0 sg=2 px=0 gx=0
GCGCGTTGGCCGATTCATTAATGCAGCTGT
>group_237_1 2 2 0 0 sg=2 px=0 gx=0
ACAGCTGCATTAATGAATCGGCCAACGCGC
>group_238_0 8 0 0 0 sg=8 px=0 gx=0
TAGGTGACACTATAGAATATGCATCAAGCT
>group_238_1 8 0 0 0 sg=8 px=0 gx=0
GCTTGATGCATATTCTATAGTGTCACCTAA
>group_238_2 8 0 0 0 sg=8 px=0 gx=0
TTGATGCATATTCTATAGTGTCACCTAAAT
>group_238_3 8 0 0 0 sg=8 px=0 gx=0
TTAGGTGACACTATAGAATATGCATCAAGC
>group_238_4 8 0 0 0 sg=8 px=0 gx=0
CTTGATGCATATTCTATAGTGTCACCTAAA
>group_238_5 8 0 0 0 sg=8 px=0 gx=0
AGCTTGATGCATATTCTATAGTGTCACCTA
>group_238_6 8 0 0 0 sg=8 px=0 gx=0
TTTAGGTGACACTATAGAATATGCATCAAG
>group_238_7 8 0 0 0 sg=8 px=0 gx=0
ATTTAGGTGACACTATAGAATATGCATCAA
>group_239_0 6 3 0 0 sg=6 px=0 gx=0
CTTAAAGTTAAACAAAATTATTTCTAGAAT
>group_239_1 6 3 0 0 sg=6 px=0 gx=0
TCTTAAAGTTAAACAAAATTATTTCTAGAA
>group_239_2 6 3 0 0 sg=6 px=0 gx=0
ATTCTAGAAATAATTTTGTTTAACTTTAAG
>group_239_3 6 3 0 0 sg=6 px=0 gx=0
AATTCTAGAAATAATTTTGTTTAACTTTAA
>group_239_4 6 3 0 0 sg=6 px=0 gx=0
TTCTAGAAATAATTTTGTTTAACTTTAAGA
>group_239_5 6 3 0 0 sg=6 px=0 gx=0
TTAAAGTTAAACAAAATTATTTCTAGAATT
>group_244_0 2 12 0 0 sg=2 px=0 gx=0
TTCTGCATTAATGAATCGGCCAACGCGCGG
>group_244_1 2 12 0 0 sg=2 px=0 gx=0
CCGCGCGTTGGCCGATTCATTAATGCAGAA
>group_245_0 2 31 0 0 sg=2 px=0 gx=0
AATTCGTAATCATGTCATAGCTGTTTCCTG
>group_245_1 2 31 0 0 sg=2 px=0 gx=0
CAGGAAACAGCTATGACATGATTACGAATT
>group_246_0 2 3 0 0 sg=2 px=0 gx=0
TCGTATAATGTATGCTATACGAAGTTATAG
>group_246_1 2 3 0 0 sg=2 px=0 gx=0
CTATAACTTCGTATAGCATACATTATACGA
>group_247_0 24 0 0 0 sg=24 px=0 gx=0
TAAGCTTCGAATTCGTAATCATGTCATAGC
>group_247_1 24 0 0 0 sg=24 px=0 gx=0
CTATGACATGATTACGAATTCGAAGCTTAA
>group_247_2 24 0 0 0 sg=24 px=0 gx=0
AGCTATGACATGATTACGAATTCGAAGCTT
>group_247_3 24 0 0 0 sg=24 px=0 gx=0
ACATGATTACGAATTCGAAGCTTAAGGCCT
>group_247_4 24 0 0 0 sg=24 px=0 gx=0
AGGCCTTAAGCTTCGAATTCGTAATCATGT
>group_247_5 24 0 0 0 sg=24 px=0 gx=0
ACAGCTATGACATGATTACGAATTCGAAGC
>group_247_6 24 0 0 0 sg=24 px=0 gx=0
GGCCTTAAGCTTCGAATTCGTAATCATGTC
>group_247_7 24 0 0 0 sg=24 px=0 gx=0
TTCGAATTCGTAATCATGTCATAGCTGTTT
>group_247_8 24 0 0 0 sg=24 px=0 gx=0
TGACATGATTACGAATTCGAAGCTTAAGGC
>group_247_9 24 0 0 0 sg=24 px=0 gx=0
CAGCTATGACATGATTACGAATTCGAAGCT
>group_248_0 2 1 0 0 sg=2 px=0 gx=0
ATTGTGAGCGGATAACAATTTCACACAGGG
>group_248_1 2 1 0 0 sg=2 px=0 gx=0
CCCTGTGTGAAATTGTTATCCGCTCACAAT
>group_249_0 2 14 0 0 sg=2 px=0 gx=0
CAGATCCACAGGACGGGTGTGGTCGCCATG
>group_249_1 2 14 0 0 sg=2 px=0 gx=0
CATGGCGACCACACCCGTCCTGTGGATCTG
>group_250_0 134 2 0 0 sg=134 px=0 gx=0
AACTTTAAGAAGGAGATATACATATGAAGC
>group_250_1 134 2 0 0 sg=134 px=0 gx=0
TATGAAATTCTTTTTCCATCGTCGCTTCAT
>group_250_2 134 2 0 0 sg=134 px=0 gx=0
ATGAAGCGACGATGGAAAAAGAATTTCATA
>group_250_3 134 2 0 0 sg=134 px=0 gx=0
TGAAGCGACGATGGAAAAAGAATTTCATAG
>group_250_4 134 2 0 0 sg=134 px=0 gx=0
AGGAGATATACATATGAAGCGACGATGGAA
>group_250_5 134 2 0 0 sg=134 px=0 gx=0
CAAGACCCGGGAAGAGAATTCGGATCCTCT
>group_250_6 134 2 0 0 sg=134 px=0 gx=0
GTCGCTTCATATGTATATCTCCTTCTTAAA
>group_250_7 134 2 0 0 sg=134 px=0 gx=0
ATCCTCCGGGGCACTTCTGGTTCCGCGTGG
>group_250_8 134 2 0 0 sg=134 px=0 gx=0
ATATGAAGCGACGATGGAAAAAGAATTTCA
>group_250_9 134 2 0 0 sg=134 px=0 gx=0
GAGATATACATATGAAGCGACGATGGAAAA
>group_251_0 10 17 0 0 sg=10 px=0 gx=0
CGCTAGGAGCTTGCGGCCCGGACGATCGAA
>group_251_1 10 17 0 0 sg=10 px=0 gx=0
CTTCAGAGCGCTTTTGAAGCTAATTCGATC
>group_251_2 10 17 0 0 sg=10 px=0 gx=0
ACTTCAGAGCGCTTTTGAAGCTAATTCGAT
>group_251_3 10 17 0 0 sg=10 px=0 gx=0
ATCGAATTAGCTTCAAAAGCGCTCTGAAGT
>group_251_4 10 17 0 0 sg=10 px=0 gx=0
GATCGAATTAGCTTCAAAAGCGCTCTGAAG
>group_251_5 10 17 0 0 sg=10 px=0 gx=0
ATTCGATCGTCCGGGCCGCAAGCTCCTAGC
>group_251_6 10 17 0 0 sg=10 px=0 gx=0
GCTAGGAGCTTGCGGCCCGGACGATCGAAT
>group_251_7 10 17 0 0 sg=10 px=0 gx=0
CTAGGAGCTTGCGGCCCGGACGATCGAATT
>group_251_8 10 17 0 0 sg=10 px=0 gx=0
AATTCGATCGTCCGGGCCGCAAGCTCCTAG
>group_251_9 10 17 0 0 sg=10 px=0 gx=0
TTCGATCGTCCGGGCCGCAAGCTCCTAGCG
>group_252_0 32 13 0 0 sg=32 px=0 gx=0
TTCACACAGATCAGCCGACTGCGAATAGAA
>group_252_1 32 13 0 0 sg=32 px=0 gx=0
TAAGATTTCACACAGATCAGCCGACTGCGA
>group_252_2 32 13 0 0 sg=32 px=0 gx=0
CAGATCAGCCGACTGCGAATAGAAACTCAC
>group_252_3 32 13 0 0 sg=32 px=0 gx=0
GATTTCACACAGATCAGCCGACTGCGAATA
>group_252_4 32 13 0 0 sg=32 px=0 gx=0
TGAGTTTCTATTCGCAGTCGGCTGATCTGT
>group_252_5 32 13 0 0 sg=32 px=0 gx=0
TATTCGCAGTCGGCTGATCTGTGTGAAATC
>group_252_6 32 13 0 0 sg=32 px=0 gx=0
AAGATTTCACACAGATCAGCCGACTGCGAA
>group_252_7 32 13 0 0 sg=32 px=0 gx=0
TTAAGATTTCACACAGATCAGCCGACTGCG
>group_252_8 32 13 0 0 sg=32 px=0 gx=0
CACAGATCAGCCGACTGCGAATAGAAACTC
>group_252_9 32 13 0 0 sg=32 px=0 gx=0
ATTCGCAGTCGGCTGATCTGTGTGAAATCT
>group_254_0 2 1 0 0 sg=2 px=0 gx=0
TGGAGGCCTAGGCTTTTGCAAAAAGCTTAT
>group_254_1 2 1 0 0 sg=2 px=0 gx=0
ATAAGCTTTTTGCAAAAGCCTAGGCCTCCA
>group_255_0 2 51 0 0 sg=2 px=0 gx=0
GTAAAGCCTGGGGTGCCTAATGCGGCCGCC
>group_255_1 2 51 0 0 sg=2 px=0 gx=0
GGCGGCCGCATTAGGCACCCCAGGCTTTAC
>group_257_0 20668 3 0 20040 sg=628 px=0 gx=20040
GGCGTGCTGCTGGCGCTATATGCGTTGATG
>group_257_1 20668 3 0 20040 sg=628 px=0 gx=20040
CTATAGAGTTGTTAGTCTGTGTGGACCGAC
>group_257_2 20668 3 0 20040 sg=628 px=0 gx=20040
TGTCCTCTGAAGGTGCCTGGAAACAAGTAC
>group_257_3 20668 3 0 20040 sg=628 px=0 gx=20040
TGTCGGTCCACACAGACTAACAACTCTATA
>group_257_4 20668 3 0 20040 sg=628 px=0 gx=20040
AGTACAAAAAGTGGAGACTTGGGCTTTGAG
>group_257_5 20668 3 0 20040 sg=628 px=0 gx=20040
GTGGAAGAACAGGACTCGAACTTTGTGTGT
>group_257_6 20668 3 0 20040 sg=628 px=0 gx=20040
TAGCCTCTCCTTGTGTTGGACACCTTGAAT
>group_257_7 20668 3 0 20040 sg=628 px=0 gx=20040
AGAATGAAAATGATCCCTTTCTGAGTAATG
>group_257_8 20668 3 0 20040 sg=628 px=0 gx=20040
GTTCGAGTCCTGTTCTTCCACCAGTGTAGC
>group_257_9 20668 3 0 20040 sg=628 px=0 gx=20040
GCTGGCGCTATATGCGTTGATGCAATTTCT
>group_258_0 4 9 0 0 sg=4 px=0 gx=0
AATAGGAACTTCGGATCAATTCATCGATGC
>group_258_1 4 9 0 0 sg=4 px=0 gx=0
CATCGATGAATTGATCCGAAGTTCCTATTC
>group_258_2 4 9 0 0 sg=4 px=0 gx=0
GAATAGGAACTTCGGATCAATTCATCGATG
>group_258_3 4 9 0 0 sg=4 px=0 gx=0
GCATCGATGAATTGATCCGAAGTTCCTATT
>group_259_0 124 3 0 0 sg=124 px=0 gx=0
TGACGCATGCATTATGCTCGCAGAGATAAA
>group_259_1 124 3 0 0 sg=124 px=0 gx=0
GATCTAACGGGCATCAGTAAAGTCCAGCTC
>group_259_2 124 3 0 0 sg=124 px=0 gx=0
GTGAAACGCTTCATGGTGAGCGTGTTAACC
>group_259_3 124 3 0 0 sg=124 px=0 gx=0
TGTTAACCCGGTGCTTTTTGCCATACCACG
>group_259_4 124 3 0 0 sg=124 px=0 gx=0
CTGCGAGCATAATGCATGCGTCATCCGCCA
>group_259_5 124 3 0 0 sg=124 px=0 gx=0
ACGCTTCATGGTGAGCGTGTTAACCCGGTG
>group_259_6 124 3 0 0 sg=124 px=0 gx=0
GGTATGGCAAAAAGCACCGGGTTAACACGC
>group_259_7 124 3 0 0 sg=124 px=0 gx=0
AGCACCGGGTTAACACGCTCACCATGAAGC
>group_259_8 124 3 0 0 sg=124 px=0 gx=0
TTTTATCTCTGCGAGCATAATGCATGCGTC
>group_259_9 124 3 0 0 sg=124 px=0 gx=0
GCGAGCATAATGCATGCGTCATCCGCCAGC
>group_261_0 6 16 0 0 sg=6 px=0 gx=0
GCCTTGTACAGCTCGTCCATGCCGAGAGTG
>group_261_1 6 16 0 0 sg=6 px=0 gx=0
TCACTCTCGGCATGGACGAGCTGTACAAGG
>group_261_2 6 16 0 0 sg=6 px=0 gx=0
AGCCTTGTACAGCTCGTCCATGCCGAGAGT
>group_261_3 6 16 0 0 sg=6 px=0 gx=0
CACTCTCGGCATGGACGAGCTGTACAAGGC
>group_261_4 6 16 0 0 sg=6 px=0 gx=0
ACTCTCGGCATGGACGAGCTGTACAAGGCT
>group_261_5 6 16 0 0 sg=6 px=0 gx=0
CCTTGTACAGCTCGTCCATGCCGAGAGTGA
>group_264_0 6298 2 0 0 sg=6298 px=0 gx=0
TTGTCAAATTGCCTTTATTTGAATATAATG
>group_264_1 6298 2 0 0 sg=6298 px=0 gx=0
CAAGTGAAAATTATCCAAACATCAAAAACG
>group_264_2 6298 2 0 0 sg=6298 px=0 gx=0
TGCCTATGAAGTTTTGGCTGAGACAGCGAA
>group_264_3 6298 2 0 0 sg=6298 px=0 gx=0
AGTTTGTATCAATGGAATTTGCAAATATCG
>group_264_4 6298 2 0 0 sg=6298 px=0 gx=0
TCCGAGTTTGTTCATCTTGGGGTAACCTCT
>group_264_5 6298 2 0 0 sg=6298 px=0 gx=0
TTGCGGATTTTTTCTAGGTTCTCAAATACT
>group_264_6 6298 2 0 0 sg=6298 px=0 gx=0
CTACAGTATAAAAGGGCGTACTCTACAGAG
>group_264_7 6298 2 0 0 sg=6298 px=0 gx=0
CCTGTTATAAAAGAAATTAACGAACAAGGC
>group_264_8 6298 2 0 0 sg=6298 px=0 gx=0
AGACTGGGTAAAATCGTGTCAAAGGATTGA
>group_264_9 6298 2 0 0 sg=6298 px=0 gx=0
GTTTTGTATTTGCTAAAATTTTTGATTTAT
>group_265_0 96 1 0 0 sg=96 px=0 gx=0
AGAATTGGTCGACGGCCCGGGCGGCCGCAT
>group_265_1 96 1 0 0 sg=96 px=0 gx=0
ATCGTATGCGGCCGCCCGGGCCGTCGACCA
>group_265_2 96 1 0 0 sg=96 px=0 gx=0
GAGAAGCTTGGATCCTATAGTGTCACCTAA
>group_265_3 96 1 0 0 sg=96 px=0 gx=0
AAGCTTGGATCCTATAGTGTCACCTAAATC
>group_265_4 96 1 0 0 sg=96 px=0 gx=0
CCCGGGCGGCCGCATACGATTTAGGTGACA
>group_265_5 96 1 0 0 sg=96 px=0 gx=0
CGATTTAGGTGACACTATAGGATCCAAGCT
>group_265_6 96 1 0 0 sg=96 px=0 gx=0
TGGTCGACGGCCCGGGCGGCCGCATACGAT
>group_265_7 96 1 0 0 sg=96 px=0 gx=0
ATGCGGCCGCCCGGGCCGTCGACCAATTCT
>group_265_8 96 1 0 0 sg=96 px=0 gx=0
GTCACCTAAATCGTATGCGGCCGCCCGGGC
>group_265_9 96 1 0 0 sg=96 px=0 gx=0
TCCAAGCTTCTCCCTATAGTGAGTCGTATT
>group_266_0 6 12 0 0 sg=6 px=0 gx=0
TGAGGAGGGCCACCATGGCCAAGTTGACCA
>group_266_1 6 12 0 0 sg=6 px=0 gx=0
GTGAGGAGGGCCACCATGGCCAAGTTGACC
>group_266_2 6 12 0 0 sg=6 px=0 gx=0
GAGGAGGGCCACCATGGCCAAGTTGACCAG
>group_266_3 6 12 0 0 sg=6 px=0 gx=0
CTGGTCAACTTGGCCATGGTGGCCCTCCTC
>group_266_4 6 12 0 0 sg=6 px=0 gx=0
TGGTCAACTTGGCCATGGTGGCCCTCCTCA
>group_266_5 6 12 0 0 sg=6 px=0 gx=0
GGTCAACTTGGCCATGGTGGCCCTCCTCAC
>group_267_0 110 3 0 0 sg=110 px=0 gx=0
TGGAGCGCAACGCAATTAATGAAGAGTGCA
>group_267_1 110 3 0 0 sg=110 px=0 gx=0
CGTTGCGCTCCAGCCAGCTTTCCGGCACCG
>group_267_2 110 3 0 0 sg=110 px=0 gx=0
GGTGCCGGAAAGCTGGCTGGAGCGCAACGC
>group_267_3 110 3 0 0 sg=110 px=0 gx=0
TTAATGAAGAGTGCACCAGATCCTGTAAAC
>group_267_4 110 3 0 0 sg=110 px=0 gx=0
CACCAGATCCTGTAAACGTTAATATTTTGT
>group_267_5 110 3 0 0 sg=110 px=0 gx=0
GAAGAGTGCACCAGATCCTGTAAACGTTAA
>group_267_6 110 3 0 0 sg=110 px=0 gx=0
TGAAGAGTGCACCAGATCCTGTAAACGTTA
>group_267_7 110 3 0 0 sg=110 px=0 gx=0
AAGCTGGCTGGAGCGCAACGCAATTAATGA
>group_267_8 110 3 0 0 sg=110 px=0 gx=0
CTTCATTAATTGCGTTGCGCTCCAGCCAGC
>group_267_9 110 3 0 0 sg=110 px=0 gx=0
GCAACGCAATTAATGAAGAGTGCACCAGAT
>group_269_0 12 3 0 0 sg=12 px=0 gx=0
GTACTGCGATGAGTGGCAGGGCGGGGCGAA
>group_269_1 12 3 0 0 sg=12 px=0 gx=0
TGCGATGAGTGGCAGGGCGGGGCGAAGGGC
>group_269_2 12 3 0 0 sg=12 px=0 gx=0
AGTACTGCGATGAGTGGCAGGGCGGGGCGA
>group_269_3 12 3 0 0 sg=12 px=0 gx=0
CCTTCGCCCCGCCCTGCCACTCATCGCAGT
>group_269_4 12 3 0 0 sg=12 px=0 gx=0
CCCTTCGCCCCGCCCTGCCACTCATCGCAG
>group_269_5 12 3 0 0 sg=12 px=0 gx=0
CTGCGATGAGTGGCAGGGCGGGGCGAAGGG
>group_269_6 12 3 0 0 sg=12 px=0 gx=0
TACTGCGATGAGTGGCAGGGCGGGGCGAAG
>group_269_7 12 3 0 0 sg=12 px=0 gx=0
ACTGCGATGAGTGGCAGGGCGGGGCGAAGG
>group_269_8 12 3 0 0 sg=12 px=0 gx=0
CTTCGCCCCGCCCTGCCACTCATCGCAGTA
>group_269_9 12 3 0 0 sg=12 px=0 gx=0
TTCGCCCCGCCCTGCCACTCATCGCAGTAC
>group_270_0 24 3 0 0 sg=24 px=0 gx=0
TAGCACGCCCGATGGTGGGACGGTATGAAT
>group_270_1 24 3 0 0 sg=24 px=0 gx=0
CCGCTAGCACGCCCGATGGTGGGACGGTAT
>group_270_2 24 3 0 0 sg=24 px=0 gx=0
CATACCGTCCCACCATCGGGCGTGCTAGCG
>group_270_3 24 3 0 0 sg=24 px=0 gx=0
CCGTCCCACCATCGGGCGTGCTAGCGGATC
>group_270_4 24 3 0 0 sg=24 px=0 gx=0
ACCGTCCCACCATCGGGCGTGCTAGCGGAT
>group_270_5 24 3 0 0 sg=24 px=0 gx=0
CTAGCACGCCCGATGGTGGGACGGTATGAA
>group_270_6 24 3 0 0 sg=24 px=0 gx=0
TCATACCGTCCCACCATCGGGCGTGCTAGC
>group_270_7 24 3 0 0 sg=24 px=0 gx=0
GATCCGCTAGCACGCCCGATGGTGGGACGG
>group_270_8 24 3 0 0 sg=24 px=0 gx=0
TTCATACCGTCCCACCATCGGGCGTGCTAG
>group_270_9 24 3 0 0 sg=24 px=0 gx=0
CGTCCCACCATCGGGCGTGCTAGCGGATCC
>group_272_0 1258 6 0 0 sg=1258 px=0 gx=0
AGCCCATCGACCCGAACCTGGAGCCCTGGA
>group_272_1 1258 6 0 0 sg=1258 px=0 gx=0
CGATCTCGAAGCAGCCGCTGCCGCAGACCC
>group_272_2 1258 6 0 0 sg=1258 px=0 gx=0
ACCTCGGAGGGCTGCAAGCAGATCATGAAG
>group_272_3 1258 6 0 0 sg=1258 px=0 gx=0
CCTTGGTGTCGCGCACCTCGATCTTCTCGT
>group_272_4 1258 6 0 0 sg=1258 px=0 gx=0
CACCAGAACCCGATCTCGAAGCAGCCGCTG
>group_272_5 1258 6 0 0 sg=1258 px=0 gx=0
GGAACCACCCGGGCTCGCAGCCGAACACCC
>group_272_6 1258 6 0 0 sg=1258 px=0 gx=0
ATCTGCTTGCAGCCCTCCGAGGTCTCCAGC
>group_272_7 1258 6 0 0 sg=1258 px=0 gx=0
TCGAGATCGGGTTCTGGTGGTCCTCCGACG
>group_272_8 1258 6 0 0 sg=1258 px=0 gx=0
GCAGCGGCTGCTTCGAGATCGGGTTCTGGT
>group_272_9 1258 6 0 0 sg=1258 px=0 gx=0
GACCCGACCGGCTCGGAGGAGTCGAAGAAG
>group_273_0 9776 2 2 24 sg=9752 px=0 gx=22
CAAGCACCTGTGTAGTCTCTCAGCTCTACC
>group_273_1 9776 2 2 24 sg=9752 px=0 gx=22
GCTGACTGACCACTGAGCTGGGGAACCCAC
>group_273_2 9776 2 2 24 sg=9752 px=0 gx=22
CCTTCCAGAGCCTTCAGTCTCTCTTTCTGT
>group_273_3 9776 2 2 24 sg=9752 px=0 gx=22
AAAATGCCATGCAAGTAGAGAGAACTGGTT
>group_273_4 9776 2 2 24 sg=9752 px=0 gx=22
TGACTGACCACTGAGCTGGGGAACCCACTT
>group_273_5 9776 2 2 24 sg=9752 px=0 gx=22
AGATGTAGGATCTGGGCAGTGGGTGGTTCT
>group_273_6 9776 2 2 24 sg=9752 px=0 gx=22
TATGAGTAAGGAAAACCACAATGGTTCAGA
>group_273_7 9776 2 2 24 sg=9752 px=0 gx=22
CATGTTAGGCTTGTATCCAGGACATTTGAA
>group_273_8 9776 2 2 24 sg=9752 px=0 gx=22
ACCTCTAGCTCACACCGGCGTATTCTGCTC
>group_273_9 9776 2 2 24 sg=9752 px=0 gx=22
AACCCGGGATCCTCTAGAGTCGACCGGGCC
>group_274_0 60 86 58 20 sg=2 px=38 gx=0
CAACTCTTTGAACCGAGGTAACTGGCTTGG
>group_274_1 60 86 58 20 sg=2 px=38 gx=0
CCAAGCCAGTTACCTCGGTTCAAAGAGTTG
>group_275_0 44 3 0 0 sg=44 px=0 gx=0
ATGTAGTATCTAATACGACTCACTATAGGG
>group_275_1 44 3 0 0 sg=44 px=0 gx=0
TAGATACTACATAAAAAATATTTTATTTGG
>group_275_2 44 3 0 0 sg=44 px=0 gx=0
AATATTTTTTATGTAGTATCTAATACGACT
>group_275_3 44 3 0 0 sg=44 px=0 gx=0
TAATTAAGCTCATAAATTAAACCTCGCCAT
>group_275_4 44 3 0 0 sg=44 px=0 gx=0
TATGTAGTATCTAATACGACTCACTATAGG
>group_275_5 44 3 0 0 sg=44 px=0 gx=0
TTAGATACTACATAAAAAATATTTTATTTG
>group_275_6 44 3 0 0 sg=44 px=0 gx=0
ATAAAATATTTTTTATGTAGTATCTAATAC
>group_275_7 44 3 0 0 sg=44 px=0 gx=0
ATAGTGAGTCGTATTAGATACTACATAAAA
>group_275_8 44 3 0 0 sg=44 px=0 gx=0
ATATGGCGAGGTTTAATTTATGAGCTTAAT
>group_275_9 44 3 0 0 sg=44 px=0 gx=0
TAAAATATTTTTTATGTAGTATCTAATACG
>group_276_0 12 1 0 6 sg=6 px=0 gx=6
GAATTTTTTATGTAATTGCAAGTGGAATTA
>group_276_1 12 1 0 6 sg=6 px=0 gx=6
GCTAATTCCACTTGCAATTACATAAAAAAT
>group_276_2 12 1 0 6 sg=6 px=0 gx=6
TAATTCCACTTGCAATTACATAAAAAATTC
>group_276_3 12 1 0 6 sg=6 px=0 gx=6
AATTTTTTATGTAATTGCAAGTGGAATTAG
>group_276_4 12 1 0 6 sg=6 px=0 gx=6
ATTTTTTATGTAATTGCAAGTGGAATTAGC
>group_276_5 12 1 0 6 sg=6 px=0 gx=6
CTAATTCCACTTGCAATTACATAAAAAATT
>group_277_0 2 2 0 0 sg=2 px=0 gx=0
TCGGGTACCGAGCTCGAATTCACTGGCCGT
>group_277_1 2 2 0 0 sg=2 px=0 gx=0
ACGGCCAGTGAATTCGAGCTCGGTACCCGA
>group_278_0 14 3 0 0 sg=14 px=0 gx=0
GATATCGATGAATTCCCGGGGATCCGTCGA
>group_278_1 14 3 0 0 sg=14 px=0 gx=0
GATCCCCGGGAATTCATCGATATCTAGATC
>group_278_2 14 3 0 0 sg=14 px=0 gx=0
AGATATCGATGAATTCCCGGGGATCCGTCG
>group_278_3 14 3 0 0 sg=14 px=0 gx=0
ACGGATCCCCGGGAATTCATCGATATCTAG
>group_278_4 14 3 0 0 sg=14 px=0 gx=0
TAGATATCGATGAATTCCCGGGGATCCGTC
>group_278_5 14 3 0 0 sg=14 px=0 gx=0
CGGATCCCCGGGAATTCATCGATATCTAGA
>group_278_6 14 3 0 0 sg=14 px=0 gx=0
CTAGATATCGATGAATTCCCGGGGATCCGT
>group_278_7 14 3 0 0 sg=14 px=0 gx=0
CGACGGATCCCCGGGAATTCATCGATATCT
>group_278_8 14 3 0 0 sg=14 px=0 gx=0
GGATCCCCGGGAATTCATCGATATCTAGAT
>group_278_9 14 3 0 0 sg=14 px=0 gx=0
ATCTAGATATCGATGAATTCCCGGGGATCC
>group_279_0 2 12 0 0 sg=2 px=0 gx=0
AGGAACACTTAACGGCTGACATGGGAATTG
>group_279_1 2 12 0 0 sg=2 px=0 gx=0
CAATTCCCATGTCAGCCGTTAAGTGTTCCT
>group_280_0 8 3 0 0 sg=8 px=0 gx=0
TATCACGAGGCCCTTTCGTCTTCAAGAAGA
>group_280_1 8 3 0 0 sg=8 px=0 gx=0
ATCACGAGGCCCTTTCGTCTTCAAGAAGAA
>group_280_2 8 3 0 0 sg=8 px=0 gx=0
TTCTTCTTGAAGACGAAAGGGCCTCGTGAT
>group_280_3 8 3 0 0 sg=8 px=0 gx=0
TCACGAGGCCCTTTCGTCTTCAAGAAGAAT
>group_280_4 8 3 0 0 sg=8 px=0 gx=0
CACGAGGCCCTTTCGTCTTCAAGAAGAATT
>group_280_5 8 3 0 0 sg=8 px=0 gx=0
TCTTCTTGAAGACGAAAGGGCCTCGTGATA
>group_280_6 8 3 0 0 sg=8 px=0 gx=0
ATTCTTCTTGAAGACGAAAGGGCCTCGTGA
>group_280_7 8 3 0 0 sg=8 px=0 gx=0
AATTCTTCTTGAAGACGAAAGGGCCTCGTG
>group_281_0 16 1 0 0 sg=16 px=0 gx=0
CTGACGCTCAGTGGAACGAAAACTCACCGT
>group_281_1 16 1 0 0 sg=16 px=0 gx=0
GTCTGACGCTCAGTGGAACGAAAACTCACC
>group_281_2 16 1 0 0 sg=16 px=0 gx=0
CGCTCAGTGGAACGAAAACTCACCGTTAAG
>group_281_3 16 1 0 0 sg=16 px=0 gx=0
TAACGGTGAGTTTTCGTTCCACTGAGCGTC
>group_281_4 16 1 0 0 sg=16 px=0 gx=0
AACGGTGAGTTTTCGTTCCACTGAGCGTCA
>group_281_5 16 1 0 0 sg=16 px=0 gx=0
TGACGCTCAGTGGAACGAAAACTCACCGTT
>group_281_6 16 1 0 0 sg=16 px=0 gx=0
TTAACGGTGAGTTTTCGTTCCACTGAGCGT
>group_281_7 16 1 0 0 sg=16 px=0 gx=0
CTTAACGGTGAGTTTTCGTTCCACTGAGCG
>group_281_8 16 1 0 0 sg=16 px=0 gx=0
GCTCAGTGGAACGAAAACTCACCGTTAAGG
>group_281_9 16 1 0 0 sg=16 px=0 gx=0
TCTGACGCTCAGTGGAACGAAAACTCACCG
>group_282_0 2 1 0 0 sg=2 px=0 gx=0
GGCCCTCGAGGCCTTGAATGCGGCCGCGGT
>group_282_1 2 1 0 0 sg=2 px=0 gx=0
ACCGCGGCCGCATTCAAGGCCTCGAGGGCC
>group_283_0 2 9 0 0 sg=2 px=0 gx=0
ATGGTACCCGGGGATCCTCTAGAGTCGACC
>group_283_1 2 9 0 0 sg=2 px=0 gx=0
GGTCGACTCTAGAGGATCCCCGGGTACCAT
>group_284_0 2 34 0 0 sg=2 px=0 gx=0
TCTAGAAATATTTTATCTGATTAATAAGAT
>group_284_1 2 34 0 0 sg=2 px=0 gx=0
ATCTTATTAATCAGATAAAATATTTCTAGA
>group_287_0 14 4 0 0 sg=14 px=0 gx=0
ACCGAACAGGCTTATGTCAATTCGAGCTCG
>group_287_1 14 4 0 0 sg=14 px=0 gx=0
CCGAGCTCGAATTGACATAAGCCTGTTCGG
>group_287_2 14 4 0 0 sg=14 px=0 gx=0
GAACAGGCTTATGTCAATTCGAGCTCGGTA
>group_287_3 14 4 0 0 sg=14 px=0 gx=0
TACCGAGCTCGAATTGACATAAGCCTGTTC
>group_287_4 14 4 0 0 sg=14 px=0 gx=0
ACCGAGCTCGAATTGACATAAGCCTGTTCG
>group_287_5 14 4 0 0 sg=14 px=0 gx=0
CGAACAGGCTTATGTCAATTCGAGCTCGGT
>group_287_6 14 4 0 0 sg=14 px=0 gx=0
CCGAACAGGCTTATGTCAATTCGAGCTCGG
>group_287_7 14 4 0 0 sg=14 px=0 gx=0
CAGGCTTATGTCAATTCGAGCTCGGTACCC
>group_287_8 14 4 0 0 sg=14 px=0 gx=0
ACAGGCTTATGTCAATTCGAGCTCGGTACC
>group_287_9 14 4 0 0 sg=14 px=0 gx=0
CGAGCTCGAATTGACATAAGCCTGTTCGGT
>group_291_0 40 2 0 0 sg=40 px=0 gx=0
GGATGCGTGCACCTGTTTTTATTTTCATAT
>group_291_1 40 2 0 0 sg=40 px=0 gx=0
TGCGTGCACCTGTTTTTATTTTCATATGCT
>group_291_2 40 2 0 0 sg=40 px=0 gx=0
GTTTTTATTTTCATATGCTATGGTCCTTGT
>group_291_3 40 2 0 0 sg=40 px=0 gx=0
ATGCGTGCACCTGTTTTTATTTTCATATGC
>group_291_4 40 2 0 0 sg=40 px=0 gx=0
TTTTATTTTCATATGCTATGGTCCTTGTTG
>group_291_5 40 2 0 0 sg=40 px=0 gx=0
CAAGGACCATAGCATATGAAAATAAAAACA
>group_291_6 40 2 0 0 sg=40 px=0 gx=0
TTTATTTTCATATGCTATGGTCCTTGTTGG
>group_291_7 40 2 0 0 sg=40 px=0 gx=0
TTTTTATTTTCATATGCTATGGTCCTTGTT
>group_291_8 40 2 0 0 sg=40 px=0 gx=0
GCATATGAAAATAAAAACAGGTGCACGCAT
>group_291_9 40 2 0 0 sg=40 px=0 gx=0
CTGTTTTTATTTTCATATGCTATGGTCCTT
>group_294_0 2 3 0 0 sg=2 px=0 gx=0
GCGCGGGGAGAGGCGGTTTGCGTATTGGGA
>group_294_1 2 3 0 0 sg=2 px=0 gx=0
TCCCAATACGCAAACCGCCTCTCCCCGCGC
>group_296_0 190 2 0 130 sg=60 px=0 gx=130
TCTGGGCTTGATTTACCATGGATCCACTAG
>group_296_1 190 2 0 130 sg=60 px=0 gx=130
GGATCCATGGTAAATCAAGCCCAGACAGAT
>group_296_2 190 2 0 130 sg=60 px=0 gx=130
CTAGAACTAGTGGATCCATGGTAAATCAAG
>group_296_3 190 2 0 130 sg=60 px=0 gx=130
CATGGATCCACTAGTTCTAGAGCGGCCGCC
>group_296_4 190 2 0 130 sg=60 px=0 gx=130
GCTTGATTTACCATGGATCCACTAGTTCTA
>group_296_5 190 2 0 130 sg=60 px=0 gx=130
TAGTGGATCCATGGTAAATCAAGCCCAGAC
>group_296_6 190 2 0 130 sg=60 px=0 gx=130
GATTTACCATGGATCCACTAGTTCTAGAGC
>group_296_7 190 2 0 130 sg=60 px=0 gx=130
AGAACTAGTGGATCCATGGTAAATCAAGCC
>group_296_8 190 2 0 130 sg=60 px=0 gx=130
CATATCTGTCTGGGCTTGATTTACCATGGA
>group_296_9 190 2 0 130 sg=60 px=0 gx=130
GGCGGCCGCTCTAGAACTAGTGGATCCATG
>group_297_0 70 0 0 0 sg=70 px=0 gx=0
AGGGTTAATAAGCTTTTTGCAAAAGCCTAG
>group_297_1 70 0 0 0 sg=70 px=0 gx=0
CCGGTACTAGTACTCCCTTTAGTGAGGGTT
>group_297_2 70 0 0 0 sg=70 px=0 gx=0
CCTCACTAAAGGGAGTACTAGTACCGGTAC
>group_297_3 70 0 0 0 sg=70 px=0 gx=0
TACTAGTACTCCCTTTAGTGAGGGTTAATA
>group_297_4 70 0 0 0 sg=70 px=0 gx=0
TACTCCCTTTAGTGAGGGTTAATAAGCTTT
>group_297_5 70 0 0 0 sg=70 px=0 gx=0
TGAGGGTTAATAAGCTTTTTGCAAAAGCCT
>group_297_6 70 0 0 0 sg=70 px=0 gx=0
TTGCAAAAAGCTTATTAACCCTCACTAAAG
>group_297_7 70 0 0 0 sg=70 px=0 gx=0
TACCGGTACTAGTACTCCCTTTAGTGAGGG
>group_297_8 70 0 0 0 sg=70 px=0 gx=0
ACTCCCTTTAGTGAGGGTTAATAAGCTTTT
>group_297_9 70 0 0 0 sg=70 px=0 gx=0
CCTAGGCTTTTGCAAAAAGCTTATTAACCC
>group_298_0 56 4 0 0 sg=56 px=0 gx=0
CGATGCCGCTGCTATGATGATGATGATGAT
>group_298_1 56 4 0 0 sg=56 px=0 gx=0
ATTAAGCGGCCGCGGCCTTCGATGCCGCTG
>group_298_2 56 4 0 0 sg=56 px=0 gx=0
TGCCGCTGCTATGATGATGATGATGATGAG
>group_298_3 56 4 0 0 sg=56 px=0 gx=0
CATCATCATCATCATCATAGCAGCGGCATC
>group_298_4 56 4 0 0 sg=56 px=0 gx=0
ATCATAGCAGCGGCATCGAAGGCCGCGGCC
>group_298_5 56 4 0 0 sg=56 px=0 gx=0
GCAGCGGCATCGAAGGCCGCGGCCGCTTAA
>group_298_6 56 4 0 0 sg=56 px=0 gx=0
TCTCATCATCATCATCATCATAGCAGCGGC
>group_298_7 56 4 0 0 sg=56 px=0 gx=0
TTCGATGCCGCTGCTATGATGATGATGATG
>group_298_8 56 4 0 0 sg=56 px=0 gx=0
TCATCATCATCATCATAGCAGCGGCATCGA
>group_298_9 56 4 0 0 sg=56 px=0 gx=0
TAATTAAGCGGCCGCGGCCTTCGATGCCGC
>group_304_0 2 3 0 0 sg=2 px=0 gx=0
CATCAATGTATCTTATCATGTCTGGATCTC
>group_304_1 2 3 0 0 sg=2 px=0 gx=0
GAGATCCAGACATGATAAGATACATTGATG
>group_305_0 22 2 0 0 sg=22 px=0 gx=0
AGACGCGTGGATCCCCGGGAATTCGTAATC
>group_305_1 22 2 0 0 sg=22 px=0 gx=0
CCTTAAGACGCGTGGATCCCCGGGAATTCG
>group_305_2 22 2 0 0 sg=22 px=0 gx=0
TACGAATTCCCGGGGATCCACGCGTCTTAA
>group_305_3 22 2 0 0 sg=22 px=0 gx=0
TAAGACGCGTGGATCCCCGGGAATTCGTAA
>group_305_4 22 2 0 0 sg=22 px=0 gx=0
GACGCGTGGATCCCCGGGAATTCGTAATCA
>group_305_5 22 2 0 0 sg=22 px=0 gx=0
TTACGAATTCCCGGGGATCCACGCGTCTTA
>group_305_6 22 2 0 0 sg=22 px=0 gx=0
ACCATGATTACGAATTCCCGGGGATCCACG
>group_305_7 22 2 0 0 sg=22 px=0 gx=0
CGCGTGGATCCCCGGGAATTCGTAATCATG
>group_305_8 22 2 0 0 sg=22 px=0 gx=0
GATTACGAATTCCCGGGGATCCACGCGTCT
>group_305_9 22 2 0 0 sg=22 px=0 gx=0
ATGATTACGAATTCCCGGGGATCCACGCGT
>group_307_0 22 39 0 0 sg=22 px=0 gx=0
CCCGAAGGTTATGTACAGGAAAGAACTATA
>group_307_1 22 39 0 0 sg=22 px=0 gx=0
AAGGTTATGTACAGGAAAGAACTATATTTT
>group_307_2 22 39 0 0 sg=22 px=0 gx=0
TCTTTCCTGTACATAACCTTCGGGCATGGC
>group_307_3 22 39 0 0 sg=22 px=0 gx=0
CCGAAGGTTATGTACAGGAAAGAACTATAT
>group_307_4 22 39 0 0 sg=22 px=0 gx=0
ATATAGTTCTTTCCTGTACATAACCTTCGG
>group_307_5 22 39 0 0 sg=22 px=0 gx=0
ATAGTTCTTTCCTGTACATAACCTTCGGGC
>group_307_6 22 39 0 0 sg=22 px=0 gx=0
AAAATATAGTTCTTTCCTGTACATAACCTT
>group_307_7 22 39 0 0 sg=22 px=0 gx=0
CATGCCCGAAGGTTATGTACAGGAAAGAAC
>group_307_8 22 39 0 0 sg=22 px=0 gx=0
ATGCCCGAAGGTTATGTACAGGAAAGAACT
>group_307_9 22 39 0 0 sg=22 px=0 gx=0
AAATATAGTTCTTTCCTGTACATAACCTTC
>group_308_0 38 9 0 0 sg=38 px=0 gx=0
TTCCGGTACTGTTGGTAAAGCCACCATGGA
>group_308_1 38 9 0 0 sg=38 px=0 gx=0
GGTACTGTTGGTAAAGCCACCATGGAAGAC
>group_308_2 38 9 0 0 sg=38 px=0 gx=0
TTTATGTTTTTGGCGTCTTCCATGGTGGCT
>group_308_3 38 9 0 0 sg=38 px=0 gx=0
ATGTTTTTGGCGTCTTCCATGGTGGCTTTA
>group_308_4 38 9 0 0 sg=38 px=0 gx=0
GTTGGTAAAGCCACCATGGAAGACGCCAAA
>group_308_5 38 9 0 0 sg=38 px=0 gx=0
CTGTTGGTAAAGCCACCATGGAAGACGCCA
>group_308_6 38 9 0 0 sg=38 px=0 gx=0
TCTTTATGTTTTTGGCGTCTTCCATGGTGG
>group_308_7 38 9 0 0 sg=38 px=0 gx=0
TACTGTTGGTAAAGCCACCATGGAAGACGC
>group_308_8 38 9 0 0 sg=38 px=0 gx=0
TGTTTTTGGCGTCTTCCATGGTGGCTTTAC
>group_308_9 38 9 0 0 sg=38 px=0 gx=0
TTTGGCGTCTTCCATGGTGGCTTTACCAAC
>group_310_0 4 5 0 0 sg=4 px=0 gx=0
GATGGGTTAAAAAGGATCGATCCTCTAGAG
>group_310_1 4 5 0 0 sg=4 px=0 gx=0
TCTAGAGGATCGATCCTTTTTAACCCATCA
>group_310_2 4 5 0 0 sg=4 px=0 gx=0
CTCTAGAGGATCGATCCTTTTTAACCCATC
>group_310_3 4 5 0 0 sg=4 px=0 gx=0
TGATGGGTTAAAAAGGATCGATCCTCTAGA
>group_311_0 150 4 0 0 sg=150 px=0 gx=0
CCCTCTATAGTGAGTCGGGATCGCTAGTTA
>group_311_1 150 4 0 0 sg=150 px=0 gx=0
TGAGTTTGTCCCTCTATAGTGAGTCGGGAT
>group_311_2 150 4 0 0 sg=150 px=0 gx=0
GGGGCGCGGCATTTTAACTTTCTTTATCAC
>group_311_3 150 4 0 0 sg=150 px=0 gx=0
TGTCCCTCTATAGTGAGTCGGGATCGCTAG
>group_311_4 150 4 0 0 sg=150 px=0 gx=0
GACCGGGATCGAGATCCTAGGTAGGTAGGG
>group_311_5 150 4 0 0 sg=150 px=0 gx=0
CTTGAGTTTGTCCCTCTATAGTGAGTCGGG
>group_311_6 150 4 0 0 sg=150 px=0 gx=0
CTAACTAGCGATCCCGACTCACTATAGAGG
>group_311_7 150 4 0 0 sg=150 px=0 gx=0
TTCTTCCGGTTAATACGACCGGGATCGAGA
>group_311_8 150 4 0 0 sg=150 px=0 gx=0
CCTCTATAGTGAGTCGGGATCGCTAGTTAG
>group_311_9 150 4 0 0 sg=150 px=0 gx=0
CCTACCTAGGATCTCGATCCCGGTCGTATT
>group_313_0 48 1 0 0 sg=48 px=0 gx=0
GACGGGATCGATCCCCCAAGCTTGCATGCC
>group_313_1 48 1 0 0 sg=48 px=0 gx=0
ACGTTGTAAAACGACGGGATCGATCCCCCA
>group_313_2 48 1 0 0 sg=48 px=0 gx=0
ATGCAAGCTTGGGGGATCGATCCCGTCGTT
>group_313_3 48 1 0 0 sg=48 px=0 gx=0
TAAAACGACGGGATCGATCCCCCAAGCTTG
>group_313_4 48 1 0 0 sg=48 px=0 gx=0
GATCGATCCCCCAAGCTTGCATGCCTGCAG
>group_313_5 48 1 0 0 sg=48 px=0 gx=0
TGCAAGCTTGGGGGATCGATCCCGTCGTTT
>group_313_6 48 1 0 0 sg=48 px=0 gx=0
CTGCAGGCATGCAAGCTTGGGGGATCGATC
>group_313_7 48 1 0 0 sg=48 px=0 gx=0
TCGATCCCCCAAGCTTGCATGCCTGCAGGT
>group_313_8 48 1 0 0 sg=48 px=0 gx=0
GACCTGCAGGCATGCAAGCTTGGGGGATCG
>group_313_9 48 1 0 0 sg=48 px=0 gx=0
CGATCCCCCAAGCTTGCATGCCTGCAGGTC
>group_314_0 60 3 0 0 sg=60 px=0 gx=0
CGGGATCTGGCGAAGGCGATGGGGGTCTTG
>group_314_1 60 3 0 0 sg=60 px=0 gx=0
CACGCCTTCAAGACCCCCATCGCCTTCGCC
>group_314_2 60 3 0 0 sg=60 px=0 gx=0
CTGAGCGCGGGATCTGGCGAAGGCGATGGG
>group_314_3 60 3 0 0 sg=60 px=0 gx=0
ACCAGCACGCCTTCAAGACCCCCATCGCCT
>group_314_4 60 3 0 0 sg=60 px=0 gx=0
TGGCGAAGGCGATGGGGGTCTTGAAGGCGT
>group_314_5 60 3 0 0 sg=60 px=0 gx=0
GCGCGGGATCTGGCGAAGGCGATGGGGGTC
>group_314_6 60 3 0 0 sg=60 px=0 gx=0
CCATCGCCTTCGCCAGATCCCGCGCTCAGT
>group_314_7 60 3 0 0 sg=60 px=0 gx=0
CCCCCATCGCCTTCGCCAGATCCCGCGCTC
>group_314_8 60 3 0 0 sg=60 px=0 gx=0
GACGACTGAGCGCGGGATCTGGCGAAGGCG
>group_314_9 60 3 0 0 sg=60 px=0 gx=0
GACCCCCATCGCCTTCGCCAGATCCCGCGC
>group_317_0 58 38 0 0 sg=58 px=0 gx=0
GAGTAAGTTTTTAAGCACATCAGCTTCAAA
>group_317_1 58 38 0 0 sg=58 px=0 gx=0
TTCAGAGCGCTTTTGAAGCTGATGTGCTTA
>group_317_2 58 38 0 0 sg=58 px=0 gx=0
GCACATCAGCTTCAAAAGCGCTCTGAAGTT
>group_317_3 58 38 0 0 sg=58 px=0 gx=0
AGAGCGCTTTTGAAGCTGATGTGCTTAAAA
>group_317_4 58 38 0 0 sg=58 px=0 gx=0
TTTTTAAGCACATCAGCTTCAAAAGCGCTC
>group_317_5 58 38 0 0 sg=58 px=0 gx=0
GCTGATGTGCTTAAAAACTTACTCAATGGA
>group_317_6 58 38 0 0 sg=58 px=0 gx=0
AACTTCAGAGCGCTTTTGAAGCTGATGTGC
>group_317_7 58 38 0 0 sg=58 px=0 gx=0
AAGCTGATGTGCTTAAAAACTTACTCAATG
>group_317_8 58 38 0 0 sg=58 px=0 gx=0
GGAACTTCAGAGCGCTTTTGAAGCTGATGT
>group_317_9 58 38 0 0 sg=58 px=0 gx=0
AAGCACATCAGCTTCAAAAGCGCTCTGAAG
>group_320_0 10 27 2 0 sg=8 px=2 gx=0
CGCTGATCAGCCTCGACTGTGCCTTCTAGT
>group_320_1 10 27 2 0 sg=8 px=2 gx=0
CAACTAGAAGGCACAGTCGAGGCTGATCAG
>group_320_2 10 27 2 0 sg=8 px=2 gx=0
ACTAGAAGGCACAGTCGAGGCTGATCAGCG
>group_320_3 10 27 2 0 sg=8 px=2 gx=0
CTGATCAGCCTCGACTGTGCCTTCTAGTTG
>group_320_4 10 27 2 0 sg=8 px=2 gx=0
AACTAGAAGGCACAGTCGAGGCTGATCAGC
>group_320_5 10 27 2 0 sg=8 px=2 gx=0
GCAACTAGAAGGCACAGTCGAGGCTGATCA
>group_320_6 10 27 2 0 sg=8 px=2 gx=0
GCTGATCAGCCTCGACTGTGCCTTCTAGTT
>group_320_7 10 27 2 0 sg=8 px=2 gx=0
TGATCAGCCTCGACTGTGCCTTCTAGTTGC
>group_321_0 72 25 0 0 sg=72 px=0 gx=0
GAGACACAAAAAATTCCAACACACTATTGC
>group_321_1 72 25 0 0 sg=72 px=0 gx=0
ATTTTCATTGCAATAGTGTGTTGGAATTTT
>group_321_2 72 25 0 0 sg=72 px=0 gx=0
TTTCATTGCAATAGTGTGTTGGAATTTTTT
>group_321_3 72 25 0 0 sg=72 px=0 gx=0
AAAATTCCAACACACTATTGCAATGAAAAT
>group_321_4 72 25 0 0 sg=72 px=0 gx=0
TTGCAATGAAAATAAATTTCCTTTATTAGC
>group_321_5 72 25 0 0 sg=72 px=0 gx=0
TGCAATAGTGTGTTGGAATTTTTTGTGTCT
>group_321_6 72 25 0 0 sg=72 px=0 gx=0
TTGCAATAGTGTGTTGGAATTTTTTGTGTC
>group_321_7 72 25 0 0 sg=72 px=0 gx=0
CTGGCTAATAAAGGAAATTTATTTTCATTG
>group_321_8 72 25 0 0 sg=72 px=0 gx=0
CTAATAAAGGAAATTTATTTTCATTGCAAT
>group_321_9 72 25 0 0 sg=72 px=0 gx=0
TGCAATGAAAATAAATTTCCTTTATTAGCC
>group_326_0 56 2 0 0 sg=56 px=0 gx=0
AATTCCGGATCCGGAATTCTCATGTTTGAC
>group_326_1 56 2 0 0 sg=56 px=0 gx=0
GCCCTTTCGTCTTCAAGAATTCCGGATCCG
>group_326_2 56 2 0 0 sg=56 px=0 gx=0
CGGATCCGGAATTCTCATGTTTGACAGCTT
>group_326_3 56 2 0 0 sg=56 px=0 gx=0
GTCAAACATGAGAATTCCGGATCCGGAATT
>group_326_4 56 2 0 0 sg=56 px=0 gx=0
CTGTCAAACATGAGAATTCCGGATCCGGAA
>group_326_5 56 2 0 0 sg=56 px=0 gx=0
ATTCCGGATCCGGAATTCTCATGTTTGACA
>group_326_6 56 2 0 0 sg=56 px=0 gx=0
TCGTCTTCAAGAATTCCGGATCCGGAATTC
>group_326_7 56 2 0 0 sg=56 px=0 gx=0
TCCGGAATTCTTGAAGACGAAAGGGCCTCG
>group_326_8 56 2 0 0 sg=56 px=0 gx=0
CAAGAATTCCGGATCCGGAATTCTCATGTT
>group_326_9 56 2 0 0 sg=56 px=0 gx=0
CCCTTTCGTCTTCAAGAATTCCGGATCCGG
>group_327_0 2 3 0 0 sg=2 px=0 gx=0
CCTCGAGCGTGTCCTCTCCAAATGAAATGA
>group_327_1 2 3 0 0 sg=2 px=0 gx=0
TCATTTCATTTGGAGAGGACACGCTCGAGG
>group_328_0 346 5 8 0 sg=338 px=8 gx=0
GAAAAACGCCAGCAACGCAGAAAGGCCCAC
>group_328_1 346 5 8 0 sg=338 px=8 gx=0
ACTCTTTTTCCGAGGTAACTGGCTTCAGCA
>group_328_2 346 5 8 0 sg=338 px=8 gx=0
CGGGTTTCGCCACCTCTGACTTGAGCATCG
>group_328_3 346 5 8 0 sg=338 px=8 gx=0
GCCGATCAAGTCAAAAGCCTCCGGTCGGAG
>group_328_4 346 5 8 0 sg=338 px=8 gx=0
TGGGCCTTTCTTCGGTAGAAAATCAAAGGA
>group_328_5 346 5 8 0 sg=338 px=8 gx=0
AGGATCTCAAGAAGATCCTTTGATTTTCTA
>group_328_6 346 5 8 0 sg=338 px=8 gx=0
ATCACAAAAATCGATGCTCAAGTCAGAGGT
>group_328_7 346 5 8 0 sg=338 px=8 gx=0
TGAGTTGATTGCAGTCCAGTTACGCTGGAG
>group_328_8 346 5 8 0 sg=338 px=8 gx=0
CAGCAACGCAGAAAGGCCCACCCGAAGGTG
>group_328_9 346 5 8 0 sg=338 px=8 gx=0
GGACTGCAATCAACTCACTGGCTCACCTTC
>group_329_0 32 3 0 0 sg=32 px=0 gx=0
GGCCTACGTCGACGAGCTCACTAGTCGCGG
>group_329_1 32 3 0 0 sg=32 px=0 gx=0
AAGCGGCCGCGACTAGTGAGCTCGTCGACG
>group_329_2 32 3 0 0 sg=32 px=0 gx=0
AATTCAAAGGCCTACGTCGACGAGCTCACT
>group_329_3 32 3 0 0 sg=32 px=0 gx=0
GCGACTAGTGAGCTCGTCGACGTAGGCCTT
>group_329_4 32 3 0 0 sg=32 px=0 gx=0
CGGCCGCGACTAGTGAGCTCGTCGACGTAG
>group_329_5 32 3 0 0 sg=32 px=0 gx=0
TACGTCGACGAGCTCACTAGTCGCGGCCGC
>group_329_6 32 3 0 0 sg=32 px=0 gx=0
AGCGGCCGCGACTAGTGAGCTCGTCGACGT
>group_329_7 32 3 0 0 sg=32 px=0 gx=0
TCAAAGGCCTACGTCGACGAGCTCACTAGT
>group_329_8 32 3 0 0 sg=32 px=0 gx=0
CCTACGTCGACGAGCTCACTAGTCGCGGCC
>group_329_9 32 3 0 0 sg=32 px=0 gx=0
GGCCGCGACTAGTGAGCTCGTCGACGTAGG
>group_330_0 10 7 0 0 sg=10 px=0 gx=0
TGCATCGATAGATCTCGAGGCCTCGGACTA
>group_330_1 10 7 0 0 sg=10 px=0 gx=0
GCATCGATAGATCTCGAGGCCTCGGACTAG
>group_330_2 10 7 0 0 sg=10 px=0 gx=0
TCCGAGGCCTCGAGATCTATCGATGCATGC
>group_330_3 10 7 0 0 sg=10 px=0 gx=0
GCATGCATCGATAGATCTCGAGGCCTCGGA
>group_330_4 10 7 0 0 sg=10 px=0 gx=0
CTAGTCCGAGGCCTCGAGATCTATCGATGC
>group_330_5 10 7 0 0 sg=10 px=0 gx=0
CATGCATCGATAGATCTCGAGGCCTCGGAC
>group_330_6 10 7 0 0 sg=10 px=0 gx=0
AGTCCGAGGCCTCGAGATCTATCGATGCAT
>group_330_7 10 7 0 0 sg=10 px=0 gx=0
TAGTCCGAGGCCTCGAGATCTATCGATGCA
>group_330_8 10 7 0 0 sg=10 px=0 gx=0
GTCCGAGGCCTCGAGATCTATCGATGCATG
>group_330_9 10 7 0 0 sg=10 px=0 gx=0
ATGCATCGATAGATCTCGAGGCCTCGGACT
>group_331_0 2 3 0 0 sg=2 px=0 gx=0
GGAATTCATCGATATCTAGATCTCGAGCTC
>group_331_1 2 3 0 0 sg=2 px=0 gx=0
GAGCTCGAGATCTAGATATCGATGAATTCC
>group_332_0 4 2 0 0 sg=4 px=0 gx=0
CCAATTCGGGGGGATCTCAATCTGGCGGCT
>group_332_1 4 2 0 0 sg=4 px=0 gx=0
CAATTCGGGGGGATCTCAATCTGGCGGCTG
>group_332_2 4 2 0 0 sg=4 px=0 gx=0
AGCCGCCAGATTGAGATCCCCCCGAATTGG
>group_332_3 4 2 0 0 sg=4 px=0 gx=0
CAGCCGCCAGATTGAGATCCCCCCGAATTG
>group_333_0 6 1 0 0 sg=6 px=0 gx=0
AAGAATTCACTCCTCAGGTGCAGGCTGCCT
>group_333_1 6 1 0 0 sg=6 px=0 gx=0
AGAATTCACTCCTCAGGTGCAGGCTGCCTA
>group_333_2 6 1 0 0 sg=6 px=0 gx=0
TAGGCAGCCTGCACCTGAGGAGTGAATTCT
>group_333_3 6 1 0 0 sg=6 px=0 gx=0
AAAGAATTCACTCCTCAGGTGCAGGCTGCC
>group_333_4 6 1 0 0 sg=6 px=0 gx=0
AGGCAGCCTGCACCTGAGGAGTGAATTCTT
>group_333_5 6 1 0 0 sg=6 px=0 gx=0
GGCAGCCTGCACCTGAGGAGTGAATTCTTT
>group_334_0 6 5 0 0 sg=6 px=0 gx=0
CCTGCAGGTCGACGGATCCGGGGAATTCAC
>group_334_1 6 5 0 0 sg=6 px=0 gx=0
ACGAATTCCCCGGATCCGTCGACCTGCAGG
>group_334_2 6 5 0 0 sg=6 px=0 gx=0
TACGAATTCCCCGGATCCGTCGACCTGCAG
>group_334_3 6 5 0 0 sg=6 px=0 gx=0
CCTGCAGGTCGACGGATCCGGGGAATTCGT
>group_334_4 6 5 0 0 sg=6 px=0 gx=0
GTGAATTCCCCGGATCCGTCGACCTGCAGG
>group_334_5 6 5 0 0 sg=6 px=0 gx=0
CTGCAGGTCGACGGATCCGGGGAATTCGTA
>group_335_0 6 6 0 0 sg=6 px=0 gx=0
GTGATGACGACGACAAGAGCCCGGGCTTCT
>group_335_1 6 6 0 0 sg=6 px=0 gx=0
GAGAAGCCCGGGCTCTTGTCGTCGTCATCA
>group_335_2 6 6 0 0 sg=6 px=0 gx=0
TGATGACGACGACAAGAGCCCGGGCTTCTC
>group_335_3 6 6 0 0 sg=6 px=0 gx=0
GAAGCCCGGGCTCTTGTCGTCGTCATCACC
>group_335_4 6 6 0 0 sg=6 px=0 gx=0
GGTGATGACGACGACAAGAGCCCGGGCTTC
>group_335_5 6 6 0 0 sg=6 px=0 gx=0
AGAAGCCCGGGCTCTTGTCGTCGTCATCAC
>group_336_0 2 9 0 0 sg=2 px=0 gx=0
TAATAAGCTTAATTAGCTGAGCTTGGACTC
>group_336_1 2 9 0 0 sg=2 px=0 gx=0
GAGTCCAAGCTCAGCTAATTAAGCTTATTA
>group_337_0 558 29 0 438 sg=120 px=0 gx=438
CCCACGGCTGCTCGCCGATCTCGGTCATGG
>group_337_1 558 29 0 438 sg=120 px=0 gx=438
GCCGGTGTGGTCCGGGACGACGTGACCCTG
>group_337_2 558 29 0 438 sg=120 px=0 gx=438
CGGTGTGGTCCGGGACGACGTGACCCTGTT
>group_337_3 558 29 0 438 sg=120 px=0 gx=438
CCGGTGTGGTCCGGGACGACGTGACCCTGT
>group_337_4 558 29 0 438 sg=120 px=0 gx=438
CTGATGAACAGGGTCACGTCGTCCCGGACC
>group_337_5 558 29 0 438 sg=120 px=0 gx=438
CCACGGCTGCTCGCCGATCTCGGTCATGGC
>group_337_6 558 29 0 438 sg=120 px=0 gx=438
TGTGGTCCGGGACGACGTGACCCTGTTCAT
>group_337_7 558 29 0 438 sg=120 px=0 gx=438
GTCCGGGACGACGTGACCCTGTTCATCAGC
>group_337_8 558 29 0 438 sg=120 px=0 gx=438
TCGGCGAGCAGCCGTGGGGGCGGGAGTTCG
>group_337_9 558 29 0 438 sg=120 px=0 gx=438
AGGGCGAACTCCCGCCCCCACGGCTGCTCG
>group_339_0 2 9 0 0 sg=2 px=0 gx=0
CATGAGCCCAGAACGACGCCCGGCCGACAT
>group_339_1 2 9 0 0 sg=2 px=0 gx=0
ATGTCGGCCGGGCGTCGTTCTGGGCTCATG
>group_340_0 2 17 0 0 sg=2 px=0 gx=0
CGAAACGATCCTCATCCTGTCTCTTGATCG
>group_340_1 2 17 0 0 sg=2 px=0 gx=0
CGATCAAGAGACAGGATGAGGATCGTTTCG
>group_343_0 2 5 0 0 sg=2 px=0 gx=0
GCAACCAGCCCGGTGAGCGTCGGAAAGGGG
>group_343_1 2 5 0 0 sg=2 px=0 gx=0
CCCCTTTCCGACGCTCACCGGGCTGGTTGC
>group_345_0 8 4 0 0 sg=8 px=0 gx=0
AAGTTCATTTCATTTGGAGAGGACACGCTC
>group_345_1 8 4 0 0 sg=8 px=0 gx=0
GTTCATTTCATTTGGAGAGGACACGCTCGA
>group_345_2 8 4 0 0 sg=8 px=0 gx=0
TCGAGCGTGTCCTCTCCAAATGAAATGAAC
>group_345_3 8 4 0 0 sg=8 px=0 gx=0
CGAGCGTGTCCTCTCCAAATGAAATGAACT
>group_345_4 8 4 0 0 sg=8 px=0 gx=0
CTCGAGCGTGTCCTCTCCAAATGAAATGAA
>group_345_5 8 4 0 0 sg=8 px=0 gx=0
GAGCGTGTCCTCTCCAAATGAAATGAACTT
>group_345_6 8 4 0 0 sg=8 px=0 gx=0
TTCATTTCATTTGGAGAGGACACGCTCGAG
>group_345_7 8 4 0 0 sg=8 px=0 gx=0
AGTTCATTTCATTTGGAGAGGACACGCTCG
>group_346_0 8 16 0 0 sg=8 px=0 gx=0
GCTGAGTTGGAGGCTGAAACCGCTGAACAA
>group_346_1 8 16 0 0 sg=8 px=0 gx=0
GAAGCTGAGTTGGAGGCTGAAACCGCTGAA
>group_346_2 8 16 0 0 sg=8 px=0 gx=0
AGCTGAGTTGGAGGCTGAAACCGCTGAACA
>group_346_3 8 16 0 0 sg=8 px=0 gx=0
GTTCAGCGGTTTCAGCCTCCAACTCAGCTT
>group_346_4 8 16 0 0 sg=8 px=0 gx=0
TTCAGCGGTTTCAGCCTCCAACTCAGCTTC
>group_346_5 8 16 0 0 sg=8 px=0 gx=0
TTGTTCAGCGGTTTCAGCCTCCAACTCAGC
>group_346_6 8 16 0 0 sg=8 px=0 gx=0
AAGCTGAGTTGGAGGCTGAAACCGCTGAAC
>group_346_7 8 16 0 0 sg=8 px=0 gx=0
TGTTCAGCGGTTTCAGCCTCCAACTCAGCT
>group_348_0 66 3 0 0 sg=66 px=0 gx=0
GCACCTGCATGATTATTGAAGCATTTATCA
>group_348_1 66 3 0 0 sg=66 px=0 gx=0
ATAATCATGCAGGTGCTGAACCCCCAGCCG
>group_348_2 66 3 0 0 sg=66 px=0 gx=0
GGGTCAGTTCCGGCTGGGGGTTCAGCACCT
>group_348_3 66 3 0 0 sg=66 px=0 gx=0
GGTTCAGCACCTGCATGATTATTGAAGCAT
>group_348_4 66 3 0 0 sg=66 px=0 gx=0
AGCACCTGCATGATTATTGAAGCATTTATC
>group_348_5 66 3 0 0 sg=66 px=0 gx=0
TTCCGGCTGGGGGTTCAGCACCTGCATGAT
>group_348_6 66 3 0 0 sg=66 px=0 gx=0
ATGCTTCAATAATCATGCAGGTGCTGAACC
>group_348_7 66 3 0 0 sg=66 px=0 gx=0
TAAATGCTTCAATAATCATGCAGGTGCTGA
>group_348_8 66 3 0 0 sg=66 px=0 gx=0
TCAGCACCTGCATGATTATTGAAGCATTTA
>group_348_9 66 3 0 0 sg=66 px=0 gx=0
GGGGGTTCAGCACCTGCATGATTATTGAAG
>group_351_0 8 4 0 0 sg=8 px=0 gx=0
AATACGACTCACTATAGGGAATTCGAGCTC
>group_351_1 8 4 0 0 sg=8 px=0 gx=0
TAATACGACTCACTATAGGGAATTCGAGCT
>group_351_2 8 4 0 0 sg=8 px=0 gx=0
GAGCTCGAATTCCCTATAGTGAGTCGTATT
>group_351_3 8 4 0 0 sg=8 px=0 gx=0
AGCTCGAATTCCCTATAGTGAGTCGTATTA
>group_351_4 8 4 0 0 sg=8 px=0 gx=0
TTAATACGACTCACTATAGGGAATTCGAGC
>group_351_5 8 4 0 0 sg=8 px=0 gx=0
TTTAATACGACTCACTATAGGGAATTCGAG
>group_351_6 8 4 0 0 sg=8 px=0 gx=0
GCTCGAATTCCCTATAGTGAGTCGTATTAA
>group_351_7 8 4 0 0 sg=8 px=0 gx=0
CTCGAATTCCCTATAGTGAGTCGTATTAAA
>group_354_0 30 3 0 0 sg=30 px=0 gx=0
CGAGGCTGATAGCGAGCTCGTCGATCGACC
>group_354_1 30 3 0 0 sg=30 px=0 gx=0
ATAGCGAGCTCGTCGATCGACCACGATTTG
>group_354_2 30 3 0 0 sg=30 px=0 gx=0
CGATCGACGAGCTCGCTATCAGCCTCGACT
>group_354_3 30 3 0 0 sg=30 px=0 gx=0
AATCGTGGTCGATCGACGAGCTCGCTATCA
>group_354_4 30 3 0 0 sg=30 px=0 gx=0
GCTGATAGCGAGCTCGTCGATCGACCACGA
>group_354_5 30 3 0 0 sg=30 px=0 gx=0
GATAGCGAGCTCGTCGATCGACCACGATTT
>group_354_6 30 3 0 0 sg=30 px=0 gx=0
TCAAATCGTGGTCGATCGACGAGCTCGCTA
>group_354_7 30 3 0 0 sg=30 px=0 gx=0
TCGATCGACGAGCTCGCTATCAGCCTCGAC
>group_354_8 30 3 0 0 sg=30 px=0 gx=0
GATCGACGAGCTCGCTATCAGCCTCGACTG
>group_354_9 30 3 0 0 sg=30 px=0 gx=0
ATCGTGGTCGATCGACGAGCTCGCTATCAG
>group_355_0 2 5 0 0 sg=2 px=0 gx=0
GGATCCTTTTTGTCCGGTGTTGGGTTGAAG
>group_355_1 2 5 0 0 sg=2 px=0 gx=0
CTTCAACCCAACACCGGACAAAAAGGATCC
>group_357_0 10 0 0 0 sg=10 px=0 gx=0
TTGCCAAATGTTTGAACGATCGGGGATCCG
>group_357_1 10 0 0 0 sg=10 px=0 gx=0
CCAAATGTTTGAACGATCGGGGATCCGTCG
>group_357_2 10 0 0 0 sg=10 px=0 gx=0
ACGGATCCCCGATCGTTCAAACATTTGGCA
>group_357_3 10 0 0 0 sg=10 px=0 gx=0
CGGATCCCCGATCGTTCAAACATTTGGCAA
>group_357_4 10 0 0 0 sg=10 px=0 gx=0
TCGACGGATCCCCGATCGTTCAAACATTTG
>group_357_5 10 0 0 0 sg=10 px=0 gx=0
CAAATGTTTGAACGATCGGGGATCCGTCGA
>group_357_6 10 0 0 0 sg=10 px=0 gx=0
CGACGGATCCCCGATCGTTCAAACATTTGG
>group_357_7 10 0 0 0 sg=10 px=0 gx=0
GCCAAATGTTTGAACGATCGGGGATCCGTC
>group_357_8 10 0 0 0 sg=10 px=0 gx=0
TGCCAAATGTTTGAACGATCGGGGATCCGT
>group_357_9 10 0 0 0 sg=10 px=0 gx=0
GACGGATCCCCGATCGTTCAAACATTTGGC
>group_358_0 4 0 0 0 sg=4 px=0 gx=0
TATGATCAGATCTTTAAAAGAGGATATTTG
>group_358_1 4 0 0 0 sg=4 px=0 gx=0
CAAATATCCTCTTTTAAAGATCTGATCATA
>group_358_2 4 0 0 0 sg=4 px=0 gx=0
ATGATCAGATCTTTAAAAGAGGATATTTGG
>group_358_3 4 0 0 0 sg=4 px=0 gx=0
CCAAATATCCTCTTTTAAAGATCTGATCAT
>group_359_0 46 12 0 0 sg=46 px=0 gx=0
GGCTAGACCCGGGGGGGTCGACGCGGCCGC
>group_359_1 46 12 0 0 sg=46 px=0 gx=0
TCTCCTAGAGTTAACACTGGCCGTCGTTTT
>group_359_2 46 12 0 0 sg=46 px=0 gx=0
ATCTCCTAGAGTTAACACTGGCCGTCGTTT
>group_359_3 46 12 0 0 sg=46 px=0 gx=0
AAAACGACGGCCAGTGTTAACTCTAGGAGA
>group_359_4 46 12 0 0 sg=46 px=0 gx=0
TAGAAGATCTCCTAGAGTTAACACTGGCCG
>group_359_5 46 12 0 0 sg=46 px=0 gx=0
GAAGATCTCCTAGAGTTAACACTGGCCGTC
>group_359_6 46 12 0 0 sg=46 px=0 gx=0
AAACGACGGCCAGTGTTAACTCTAGGAGAT
>group_359_7 46 12 0 0 sg=46 px=0 gx=0
GTCGACCCCCCCGGGTCTAGCCGCGGTCTA
>group_359_8 46 12 0 0 sg=46 px=0 gx=0
CCTAGACCGCGGCTAGACCCGGGGGGGTCG
>group_359_9 46 12 0 0 sg=46 px=0 gx=0
GCCGCGTCGACCCCCCCGGGTCTAGCCGCG
>group_362_0 106 7 0 0 sg=106 px=0 gx=0
CATGCATGGTCGAGGTGAGCCCCACGTTCT
>group_362_1 106 7 0 0 sg=106 px=0 gx=0
TGGGGCTCACCTCGACCATGCATGGTAATA
>group_362_2 106 7 0 0 sg=106 px=0 gx=0
AACGTGGGGCTCACCTCGACCATGCATGGT
>group_362_3 106 7 0 0 sg=106 px=0 gx=0
CGAAGGAGAAGGGCCGTCCCGCCCGCTCAC
>group_362_4 106 7 0 0 sg=106 px=0 gx=0
GGCCCTTCTCCTTCGGGCTGTAATTAGCGC
>group_362_5 106 7 0 0 sg=106 px=0 gx=0
CATCGCTATTACCATGCATGGTCGAGGTGA
>group_362_6 106 7 0 0 sg=106 px=0 gx=0
ATGCATGGTCGAGGTGAGCCCCACGTTCTG
>group_362_7 106 7 0 0 sg=106 px=0 gx=0
ATTACCATGCATGGTCGAGGTGAGCCCCAC
>group_362_8 106 7 0 0 sg=106 px=0 gx=0
TTCGGGCTGTAATTAGCGCTTGGTTTAATG
>group_362_9 106 7 0 0 sg=106 px=0 gx=0
TTACAGCCCGAAGGAGAAGGGCCGTCCCGC
>group_363_0 2 16 0 0 sg=2 px=0 gx=0
TGCATATGTATATCTCCTTCTTAAAGTTAA
>group_363_1 2 16 0 0 sg=2 px=0 gx=0
TTAACTTTAAGAAGGAGATATACATATGCA
>group_364_0 2 14 0 0 sg=2 px=0 gx=0
TCACGCGCCCTGTAGCGGCGCATTAAGCGC
>group_364_1 2 14 0 0 sg=2 px=0 gx=0
GCGCTTAATGCGCCGCTACAGGGCGCGTGA
>group_366_0 3368 0 0 3026 sg=342 px=0 gx=3026
ATATCAAGTTTCTGAATTTGATTCGTCCAC
>group_366_1 3368 0 0 3026 sg=342 px=0 gx=3026
ATGAAAAATATCAAGTTTCTGAATTTGATT
>group_366_2 3368 0 0 3026 sg=342 px=0 gx=3026
CGAGCTTCCTGCTGAACATCAAAGGCAAGA
>group_366_3 3368 0 0 3026 sg=342 px=0 gx=3026
GTATATGTGATGGGTTAAAAAGGATCGGCG
>group_366_4 3368 0 0 3026 sg=342 px=0 gx=3026
CCGCCATCGGCATTTTCTTTTGCGTTTTTA
>group_366_5 3368 0 0 3026 sg=342 px=0 gx=3026
ATTGAATTCGTCGACATCGATGCTCTTCTG
>group_366_6 3368 0 0 3026 sg=342 px=0 gx=3026
AGAGCATCGATGTCGACGAATTCAATCTTA
>group_366_7 3368 0 0 3026 sg=342 px=0 gx=3026
GATTTAAATCGAGCGGCCGCCGATCCTTTT
>group_366_8 3368 0 0 3026 sg=342 px=0 gx=3026
GAGATATTTTTAATTGTGGACGAATCAAAT
>group_366_9 3368 0 0 3026 sg=342 px=0 gx=3026
ATGCGTCTCAGCCACTGGGACGCGTGGTAC
>group_370_0 186 3 0 0 sg=186 px=0 gx=0
CGCCGCCTACCTGGAGCCCTTCAAGGAGAA
>group_370_1 186 3 0 0 sg=186 px=0 gx=0
AACCTGCCCAAGAAGATCATCTTCGTGGGC
>group_370_2 186 3 0 0 sg=186 px=0 gx=0
CATCTTCGTGGGCCACGACTGGGGCGCCTG
>group_370_3 186 3 0 0 sg=186 px=0 gx=0
GGAGTTCGCCGCCTACCTGGAGCCCTTCAA
>group_370_4 186 3 0 0 sg=186 px=0 gx=0
GGGCGAGAAGATGGTGCTGGAGAACAACTT
>group_370_5 186 3 0 0 sg=186 px=0 gx=0
AGGGCTCCAGGTAGGCGGCGAACTCCTCGG
>group_370_6 186 3 0 0 sg=186 px=0 gx=0
CCTACCTGGAGCCCTTCAAGGAGAAGGGCG
>group_370_7 186 3 0 0 sg=186 px=0 gx=0
GTGGAAGGCCAGGCAGGCGCCCCAGTCGTG
>group_370_8 186 3 0 0 sg=186 px=0 gx=0
TTCGCCGCCTACCTGGAGCCCTTCAAGGAG
>group_370_9 186 3 0 0 sg=186 px=0 gx=0
CTACCTGGAGCCCTTCAAGGAGAAGGGCGA
>group_373_0 2 19 0 0 sg=2 px=0 gx=0
GATTTTCAGGAGCTAAGGAAGCTAAAATGA
>group_373_1 2 19 0 0 sg=2 px=0 gx=0
TCATTTTAGCTTCCTTAGCTCCTGAAAATC
>group_374_0 40 3 0 0 sg=40 px=0 gx=0
CCCTATAGTGAGTCGTATTAGCGGCCGCAT
>group_374_1 40 3 0 0 sg=40 px=0 gx=0
TTATACGAAGTTATATTCGATGCGGCCGCT
>group_374_2 40 3 0 0 sg=40 px=0 gx=0
ATGCGGCCGCTAATACGACTCACTATAGGG
>group_374_3 40 3 0 0 sg=40 px=0 gx=0
TTAGCGGCCGCATCGAATATAACTTCGTAT
>group_374_4 40 3 0 0 sg=40 px=0 gx=0
GTTATATTCGATGCGGCCGCTAATACGACT
>group_374_5 40 3 0 0 sg=40 px=0 gx=0
TCGATGCGGCCGCTAATACGACTCACTATA
>group_374_6 40 3 0 0 sg=40 px=0 gx=0
CGAAGTTATATTCGATGCGGCCGCTAATAC
>group_374_7 40 3 0 0 sg=40 px=0 gx=0
CGTATTAGCGGCCGCATCGAATATAACTTC
>group_374_8 40 3 0 0 sg=40 px=0 gx=0
ATACGAAGTTATATTCGATGCGGCCGCTAA
>group_374_9 40 3 0 0 sg=40 px=0 gx=0
ATAGTGAGTCGTATTAGCGGCCGCATCGAA
>group_377_0 28 12 0 0 sg=28 px=0 gx=0
AGTGTGCTGGAATTCTGCAGATATCCATCA
>group_377_1 28 12 0 0 sg=28 px=0 gx=0
TGGATATCTGCAGAATTCCAGCACACTGGC
>group_377_2 28 12 0 0 sg=28 px=0 gx=0
CTGGAATTCTGCAGATATCCATCACACTGG
>group_377_3 28 12 0 0 sg=28 px=0 gx=0
GTGTGCTGGAATTCTGCAGATATCCATCAC
>group_377_4 28 12 0 0 sg=28 px=0 gx=0
CAGTGTGATGGATATCTGCAGAATTCCAGC
>group_377_5 28 12 0 0 sg=28 px=0 gx=0
GTGATGGATATCTGCAGAATTCCAGCACAC
>group_377_6 28 12 0 0 sg=28 px=0 gx=0
GGATATCTGCAGAATTCCAGCACACTGGCG
>group_377_7 28 12 0 0 sg=28 px=0 gx=0
GATGGATATCTGCAGAATTCCAGCACACTG
>group_377_8 28 12 0 0 sg=28 px=0 gx=0
GATATCTGCAGAATTCCAGCACACTGGCGG
>group_377_9 28 12 0 0 sg=28 px=0 gx=0
TGTGATGGATATCTGCAGAATTCCAGCACA
>group_378_0 160 3 0 0 sg=160 px=0 gx=0
ACGCCGGACGCATCGTGGCCAATTCCCCGC
>group_378_1 160 3 0 0 sg=160 px=0 gx=0
GACGCATCGTGGCCAATTCCCCGCGCGCGA
>group_378_2 160 3 0 0 sg=160 px=0 gx=0
TCTACGCCGGACGCATCGTGGCCAATTCCC
>group_378_3 160 3 0 0 sg=160 px=0 gx=0
GCATTGGAATTCTACAACTTGCTTGGATTC
>group_378_4 160 3 0 0 sg=160 px=0 gx=0
GCTTGGATTCCTACAAAGAAGCAGCAATTT
>group_378_5 160 3 0 0 sg=160 px=0 gx=0
TGAAAATTGCTGCTTCTTTGTAGGAATCCA
>group_378_6 160 3 0 0 sg=160 px=0 gx=0
CAAGTTGTAGAATTCCAATGCTTCGTTTCG
>group_378_7 160 3 0 0 sg=160 px=0 gx=0
ATCGTGGCCAATTCCCCGCGCGCGATGCCC
>group_378_8 160 3 0 0 sg=160 px=0 gx=0
CGAAGCATTGGAATTCTACAACTTGCTTGG
>group_378_9 160 3 0 0 sg=160 px=0 gx=0
ACTGAAAATTGCTGCTTCTTTGTAGGAATC
>group_380_0 2 40 0 0 sg=2 px=0 gx=0
ACTTTGATTCCATTCTTTTGTTTGTCTGCC
>group_380_1 2 40 0 0 sg=2 px=0 gx=0
GGCAGACAAACAAAAGAATGGAATCAAAGT
>group_381_0 24 10 0 0 sg=24 px=0 gx=0
GTACCTCCCGGGTTATGTTAGCTCAGTTAC
>group_381_1 24 10 0 0 sg=24 px=0 gx=0
TATGGTACTGTAACTGAGCTAACATAACCC
>group_381_2 24 10 0 0 sg=24 px=0 gx=0
TTATGGTACTGTAACTGAGCTAACATAACC
>group_381_3 24 10 0 0 sg=24 px=0 gx=0
CCGGGTTATGTTAGCTCAGTTACAGTACCA
>group_381_4 24 10 0 0 sg=24 px=0 gx=0
GGGTTATGTTAGCTCAGTTACAGTACCATA
>group_381_5 24 10 0 0 sg=24 px=0 gx=0
TACCTCCCGGGTTATGTTAGCTCAGTTACA
>group_381_6 24 10 0 0 sg=24 px=0 gx=0
TGGTACTGTAACTGAGCTAACATAACCCGG
>group_381_7 24 10 0 0 sg=24 px=0 gx=0
GTACTGTAACTGAGCTAACATAACCCGGGA
>group_381_8 24 10 0 0 sg=24 px=0 gx=0
CTTATGGTACTGTAACTGAGCTAACATAAC
>group_381_9 24 10 0 0 sg=24 px=0 gx=0
ACTGTAACTGAGCTAACATAACCCGGGAGG
>group_382_0 16 4 0 0 sg=16 px=0 gx=0
GTCGAGGCTGATCAGCGAGCTCTAGTCTAG
>group_382_1 16 4 0 0 sg=16 px=0 gx=0
GAGGCTGATCAGCGAGCTCTAGTCTAGACT
>group_382_2 16 4 0 0 sg=16 px=0 gx=0
CGAGGCTGATCAGCGAGCTCTAGTCTAGAC
>group_382_3 16 4 0 0 sg=16 px=0 gx=0
CACAGTCGAGGCTGATCAGCGAGCTCTAGT
>group_382_4 16 4 0 0 sg=16 px=0 gx=0
AGTCTAGACTAGAGCTCGCTGATCAGCCTC
>group_382_5 16 4 0 0 sg=16 px=0 gx=0
TCTAGACTAGAGCTCGCTGATCAGCCTCGA
>group_382_6 16 4 0 0 sg=16 px=0 gx=0
ACTAGAGCTCGCTGATCAGCCTCGACTGTG
>group_382_7 16 4 0 0 sg=16 px=0 gx=0
AGACTAGAGCTCGCTGATCAGCCTCGACTG
>group_382_8 16 4 0 0 sg=16 px=0 gx=0
ACAGTCGAGGCTGATCAGCGAGCTCTAGTC
>group_382_9 16 4 0 0 sg=16 px=0 gx=0
AGTCGAGGCTGATCAGCGAGCTCTAGTCTA
>group_383_0 122 2 0 0 sg=122 px=0 gx=0
CCGCTGGTCCCTTGGCCAGGCGACTCTAGA
>group_383_1 122 2 0 0 sg=122 px=0 gx=0
GCAGAGCTCTAGAGTCGCCTGGCCAAGGGA
>group_383_2 122 2 0 0 sg=122 px=0 gx=0
CCACGCGTGGATCCCGGGATTTCTCCATTG
>group_383_3 122 2 0 0 sg=122 px=0 gx=0
TCCACGCGTGGATCAATTCACTCCTCAGGT
>group_383_4 122 2 0 0 sg=122 px=0 gx=0
AGCCGCTGGTCCCTTGGCCAGGCGACTCTA
>group_383_5 122 2 0 0 sg=122 px=0 gx=0
GGAAGACCAATGGAGAAATCCCGGGATCCA
>group_383_6 122 2 0 0 sg=122 px=0 gx=0
GCGTGGATCCCGGGATTTCTCCATTGGTCT
>group_383_7 122 2 0 0 sg=122 px=0 gx=0
GAGGAGTGAATTGATCCACGCGTGGATCCC
>group_383_8 122 2 0 0 sg=122 px=0 gx=0
TGAATTGATCCACGCGTGGATCCCGGGATT
>group_383_9 122 2 0 0 sg=122 px=0 gx=0
CCAGGCGACTCTAGAGCTCTGCAGGCATGC
>group_384_0 168 2 0 114 sg=54 px=0 gx=114
CTTGTGTCCAAGCTTTTTGCAAAAGCCTAG
>group_384_1 168 2 0 114 sg=54 px=0 gx=114
TCTTGTGTCCAAGCTTTTTGCAAAAGCCTA
>group_384_2 168 2 0 114 sg=54 px=0 gx=114
GCTTTTGCAAAAAGCTTGGACACAAGACAG
>group_384_3 168 2 0 114 sg=54 px=0 gx=114
GGCTTTTGCAAAAAGCTTGGACACAAGACA
>group_384_4 168 2 0 114 sg=54 px=0 gx=114
CTCGCAAGCCTGTCTTGTGTCCAAGCTTTT
>group_384_5 168 2 0 114 sg=54 px=0 gx=114
CAAAAAGCTTGGACACAAGACAGGCTTGCG
>group_384_6 168 2 0 114 sg=54 px=0 gx=114
TTGTGTCCAAGCTTTTTGCAAAAGCCTAGG
>group_384_7 168 2 0 114 sg=54 px=0 gx=114
GCCTGTCTTGTGTCCAAGCTTTTTGCAAAA
>group_384_8 168 2 0 114 sg=54 px=0 gx=114
AACATATCTCGCAAGCCTGTCTTGTGTCCA
>group_384_9 168 2 0 114 sg=54 px=0 gx=114
AAAAGCTTGGACACAAGACAGGCTTGCGAG
>group_385_0 494 3 0 182 sg=312 px=0 gx=182
GATGCCGGCACAAACACGCACAAAGACAGA
>group_385_1 494 3 0 182 sg=312 px=0 gx=182
CGGCGGGGGGGTCGGTGGTCCCTGGGCAGG
>group_385_2 494 3 0 182 sg=312 px=0 gx=182
GGCCAGCTTACCTCCCGGCGGGGGGGTCGG
>group_385_3 494 3 0 182 sg=312 px=0 gx=182
CACAAACACGCACAAAGACAGAGACAGACA
>group_385_4 494 3 0 182 sg=312 px=0 gx=182
GCGGGGGGGTCGGTGGTCCCTGGGCAGGGG
>group_385_5 494 3 0 182 sg=312 px=0 gx=182
CTTTCATTTGGAGGTTCCACCGAGATTTGG
>group_385_6 494 3 0 182 sg=312 px=0 gx=182
AAACATTAGATGCCGGCACAAACACGCACA
>group_385_7 494 3 0 182 sg=312 px=0 gx=182
CACCGACCCCCCCGCCGGGAGGTAAGCTGG
>group_385_8 494 3 0 182 sg=312 px=0 gx=182
GAGGGCGGGACCGCATCTGGGGACCATCTG
>group_385_9 494 3 0 182 sg=312 px=0 gx=182
TCAGCGAGTCCACGATTCGGATGCAAACAG
>group_386_0 18 7 0 0 sg=18 px=0 gx=0
CCGCCAGGAGCATTGCCGTTCCCGCCAGAA
>group_386_1 18 7 0 0 sg=18 px=0 gx=0
CTAGATTTCTGGCGGGAACGGCAATGCTCC
>group_386_2 18 7 0 0 sg=18 px=0 gx=0
GCCGCCAGGAGCATTGCCGTTCCCGCCAGA
>group_386_3 18 7 0 0 sg=18 px=0 gx=0
TAGATTTCTGGCGGGAACGGCAATGCTCCT
>group_386_4 18 7 0 0 sg=18 px=0 gx=0
GCCAGGAGCATTGCCGTTCCCGCCAGAAAT
>group_386_5 18 7 0 0 sg=18 px=0 gx=0
TCTGGCGGGAACGGCAATGCTCCTGGCGGC
>group_386_6 18 7 0 0 sg=18 px=0 gx=0
GGAGCATTGCCGTTCCCGCCAGAAATCTAG
>group_386_7 18 7 0 0 sg=18 px=0 gx=0
AGATTTCTGGCGGGAACGGCAATGCTCCTG
>group_386_8 18 7 0 0 sg=18 px=0 gx=0
CAGGAGCATTGCCGTTCCCGCCAGAAATCT
>group_386_9 18 7 0 0 sg=18 px=0 gx=0
AGGAGCATTGCCGTTCCCGCCAGAAATCTA
>group_387_0 2 31 0 0 sg=2 px=0 gx=0
TTGGTTAAAAAATGAGCTGATTTAACAAAT
>group_387_1 2 31 0 0 sg=2 px=0 gx=0
ATTTGTTAAATCAGCTCATTTTTTAACCAA
>group_388_0 26 6 0 0 sg=26 px=0 gx=0
TACCCGTTTTTTTGGGCTAGCGAATTCGAG
>group_388_1 26 6 0 0 sg=26 px=0 gx=0
GCTCGAATTCGCTAGCCCAAAAAAACGGGT
>group_388_2 26 6 0 0 sg=26 px=0 gx=0
GGTACCGAGCTCGAATTCGCTAGCCCAAAA
>group_388_3 26 6 0 0 sg=26 px=0 gx=0
TTTGGGCTAGCGAATTCGAGCTCGGTACCC
>group_388_4 26 6 0 0 sg=26 px=0 gx=0
CATACCCGTTTTTTTGGGCTAGCGAATTCG
>group_388_5 26 6 0 0 sg=26 px=0 gx=0
GGGTACCGAGCTCGAATTCGCTAGCCCAAA
>group_388_6 26 6 0 0 sg=26 px=0 gx=0
CGTTTTTTTGGGCTAGCGAATTCGAGCTCG
>group_388_7 26 6 0 0 sg=26 px=0 gx=0
ACCGAGCTCGAATTCGCTAGCCCAAAAAAA
>group_388_8 26 6 0 0 sg=26 px=0 gx=0
CGAGCTCGAATTCGCTAGCCCAAAAAAACG
>group_388_9 26 6 0 0 sg=26 px=0 gx=0
CCGAGCTCGAATTCGCTAGCCCAAAAAAAC
>group_390_0 2 24 0 0 sg=2 px=0 gx=0
CTTATGGTGTTCAATGCTTTTCAAGATACC
>group_390_1 2 24 0 0 sg=2 px=0 gx=0
GGTATCTTGAAAAGCATTGAACACCATAAG
>group_393_0 502 2 0 0 sg=502 px=0 gx=0
CACGAGCCGTTGAACCCGAACGACGCCGTG
>group_393_1 502 2 0 0 sg=502 px=0 gx=0
GCTCGTGGGCCGGGTCCAACCCGACGCCGG
>group_393_2 502 2 0 0 sg=502 px=0 gx=0
CGTCGTTCTCGCTCAACGGCACCACCTGCA
>group_393_3 502 2 0 0 sg=502 px=0 gx=0
CGACGCCGTGCCGCCGGTCGGGATGCTGCC
>group_393_4 502 2 0 0 sg=502 px=0 gx=0
GGTGACGGAGACCTGGCCGCCGTTGGTCGA
>group_393_5 502 2 0 0 sg=502 px=0 gx=0
GGTTGGACCCGGCCCACGAGCCGTTGAACC
>group_393_6 502 2 0 0 sg=502 px=0 gx=0
GTTGGCGCCGAAGCCGCCGGGCCACTGGTT
>group_393_7 502 2 0 0 sg=502 px=0 gx=0
CGTCGTTCGGGTTCAACGGCTCGTGGGCCG
>group_393_8 502 2 0 0 sg=502 px=0 gx=0
TGCCCTGGAACGGCAGCATCCCGACCGGCG
>group_393_9 502 2 0 0 sg=502 px=0 gx=0
ACGCCGTGCCGCCGGTCGGGATGCTGCCGT
>group_395_0 52 2 0 0 sg=52 px=0 gx=0
GGGGTTCGCCCAAGCTTGCATGCCTGCAGG
>group_395_1 52 2 0 0 sg=52 px=0 gx=0
CAGGCATGCAAGCTTGGGCGAACCCCAGAG
>group_395_2 52 2 0 0 sg=52 px=0 gx=0
CTTGGGCGAACCCCAGAGTCCCGCTCAGAA
>group_395_3 52 2 0 0 sg=52 px=0 gx=0
TTCTTCTGAGCGGGACTCTGGGGTTCGCCC
>group_395_4 52 2 0 0 sg=52 px=0 gx=0
GGCATGCAAGCTTGGGCGAACCCCAGAGTC
>group_395_5 52 2 0 0 sg=52 px=0 gx=0
GCAGGCATGCAAGCTTGGGCGAACCCCAGA
>group_395_6 52 2 0 0 sg=52 px=0 gx=0
ATGCAAGCTTGGGCGAACCCCAGAGTCCCG
>group_395_7 52 2 0 0 sg=52 px=0 gx=0
TGCAAGCTTGGGCGAACCCCAGAGTCCCGC
>group_395_8 52 2 0 0 sg=52 px=0 gx=0
TCGACCTGCAGGCATGCAAGCTTGGGCGAA
>group_395_9 52 2 0 0 sg=52 px=0 gx=0
GGGCGAACCCCAGAGTCCCGCTCAGAAGAA
>group_396_0 12 6 0 0 sg=12 px=0 gx=0
CATGATTACGAATTCCCCGGATCCGTCGAC
>group_396_1 12 6 0 0 sg=12 px=0 gx=0
TGCAGGTCGACGGATCCGGGGAATTCGTAA
>group_396_2 12 6 0 0 sg=12 px=0 gx=0
TGATTACGAATTCCCCGGATCCGTCGACCT
>group_396_3 12 6 0 0 sg=12 px=0 gx=0
CAGGTCGACGGATCCGGGGAATTCGTAATC
>group_396_4 12 6 0 0 sg=12 px=0 gx=0
GATTACGAATTCCCCGGATCCGTCGACCTG
>group_396_5 12 6 0 0 sg=12 px=0 gx=0
TTACGAATTCCCCGGATCCGTCGACCTGCA
>group_396_6 12 6 0 0 sg=12 px=0 gx=0
AGGTCGACGGATCCGGGGAATTCGTAATCA
>group_396_7 12 6 0 0 sg=12 px=0 gx=0
GGTCGACGGATCCGGGGAATTCGTAATCAT
>group_396_8 12 6 0 0 sg=12 px=0 gx=0
ATTACGAATTCCCCGGATCCGTCGACCTGC
>group_396_9 12 6 0 0 sg=12 px=0 gx=0
GCAGGTCGACGGATCCGGGGAATTCGTAAT
>group_398_0 8 2 0 0 sg=8 px=0 gx=0
GTTAGGGGGGGGGGAGGGAGAGGGGCGAAT
>group_398_1 8 2 0 0 sg=8 px=0 gx=0
ATTCGCCCCTCTCCCTCCCCCCCCCCTAAC
>group_398_2 8 2 0 0 sg=8 px=0 gx=0
TTCGCCCCTCTCCCTCCCCCCCCCCTAACG
>group_398_3 8 2 0 0 sg=8 px=0 gx=0
CGTTAGGGGGGGGGGAGGGAGAGGGGCGAA
>group_398_4 8 2 0 0 sg=8 px=0 gx=0
AATTCGCCCCTCTCCCTCCCCCCCCCCTAA
>group_398_5 8 2 0 0 sg=8 px=0 gx=0
TTAGGGGGGGGGGAGGGAGAGGGGCGAATT
>group_398_6 8 2 0 0 sg=8 px=0 gx=0
ACGTTAGGGGGGGGGGAGGGAGAGGGGCGA
>group_398_7 8 2 0 0 sg=8 px=0 gx=0
TCGCCCCTCTCCCTCCCCCCCCCCTAACGT
>group_399_0 4 1 0 0 sg=4 px=0 gx=0
TGGGGAATTCGAGCTCGGTACCCGGGGATC
>group_399_1 4 1 0 0 sg=4 px=0 gx=0
GGGGAATTCGAGCTCGGTACCCGGGGATCC
>group_399_2 4 1 0 0 sg=4 px=0 gx=0
GGATCCCCGGGTACCGAGCTCGAATTCCCC
>group_399_3 4 1 0 0 sg=4 px=0 gx=0
GATCCCCGGGTACCGAGCTCGAATTCCCCA
>group_402_0 378 21 0 0 sg=378 px=0 gx=0
CCGCATGGCGCGCACTGAGTGTGGCCTCGT
>group_402_1 378 21 0 0 sg=378 px=0 gx=0
TACAACTGGCAGCCGACTGTCCGCAAAAAG
>group_402_2 378 21 0 0 sg=378 px=0 gx=0
CACACTCAGTGCGCGCCATGCGGCCATCTC
>group_402_3 378 21 0 0 sg=378 px=0 gx=0
ACCACTCGCTGCGTTCCTGCGCCACGAGCC
>group_402_4 378 21 0 0 sg=378 px=0 gx=0
AACCACTCGCTGCGTTCCTGCGCCACGAGC
>group_402_5 378 21 0 0 sg=378 px=0 gx=0
TGCGGCCATCTCGCGGAAGGGCGCAGCAGC
>group_402_6 378 21 0 0 sg=378 px=0 gx=0
CGCGAGATGGCCGCATGGCGCGCACTGAGT
>group_402_7 378 21 0 0 sg=378 px=0 gx=0
CGGCGTGCAGCCTGCTCGGCGAACCACTCG
>group_402_8 378 21 0 0 sg=378 px=0 gx=0
GGCTGCCAGTTGTAGCCGTCGCTGTAGCCG
>group_402_9 378 21 0 0 sg=378 px=0 gx=0
AGCCTGCTCGGCGAACCACTCGCTGCGTTC
>group_405_0 42 3 0 0 sg=42 px=0 gx=0
GCGGCCGCTCGAGGTCACCCATTCGAAGGT
>group_405_1 42 3 0 0 sg=42 px=0 gx=0
GGGTTAGGGATAGGCTTACCTTCGAATGGG
>group_405_2 42 3 0 0 sg=42 px=0 gx=0
TCGAGGTCACCCATTCGAAGGTAAGCCTAT
>group_405_3 42 3 0 0 sg=42 px=0 gx=0
AGGCTTACCTTCGAATGGGTGACCTCGAGC
>group_405_4 42 3 0 0 sg=42 px=0 gx=0
TAGGCTTACCTTCGAATGGGTGACCTCGAG
>group_405_5 42 3 0 0 sg=42 px=0 gx=0
CTTACCTTCGAATGGGTGACCTCGAGCGGC
>group_405_6 42 3 0 0 sg=42 px=0 gx=0
GATAGGCTTACCTTCGAATGGGTGACCTCG
>group_405_7 42 3 0 0 sg=42 px=0 gx=0
GCTCGAGGTCACCCATTCGAAGGTAAGCCT
>group_405_8 42 3 0 0 sg=42 px=0 gx=0
ATAGGCTTACCTTCGAATGGGTGACCTCGA
>group_405_9 42 3 0 0 sg=42 px=0 gx=0
CGCTCGAGGTCACCCATTCGAAGGTAAGCC
>group_407_0 62 3 0 34 sg=28 px=0 gx=34
TCGACGGATCTATGCGGTGTGAAATACCGC
>group_407_1 62 3 0 34 sg=28 px=0 gx=34
TTCCCGTTTTAAGAGCTTGGTGAGCGCTAG
>group_407_2 62 3 0 34 sg=28 px=0 gx=34
TGTGCGGTATTTCACACCGCATAGATCCGT
>group_407_3 62 3 0 34 sg=28 px=0 gx=34
CGACGGATCTATGCGGTGTGAAATACCGCA
>group_407_4 62 3 0 34 sg=28 px=0 gx=34
CTCGACGGATCTATGCGGTGTGAAATACCG
>group_407_5 62 3 0 34 sg=28 px=0 gx=34
GGTATTTCACACCGCATAGATCCGTCGAGT
>group_407_6 62 3 0 34 sg=28 px=0 gx=34
CCCGTTTTAAGAGCTTGGTGAGCGCTAGGA
>group_407_7 62 3 0 34 sg=28 px=0 gx=34
TGCGGTATTTCACACCGCATAGATCCGTCG
>group_407_8 62 3 0 34 sg=28 px=0 gx=34
GTATTTCACACCGCATAGATCCGTCGAGTT
>group_407_9 62 3 0 34 sg=28 px=0 gx=34
TCCTAGCGCTCACCAAGCTCTTAAAACGGG
>group_408_0 2 17 0 0 sg=2 px=0 gx=0
GGGCGCGTCCCATTCGCCATTCAGGCTGCA
>group_408_1 2 17 0 0 sg=2 px=0 gx=0
TGCAGCCTGAATGGCGAATGGGACGCGCCC
>group_410_0 2 10 0 0 sg=2 px=0 gx=0
CGCTCATTCTAGAGTCCCCCGTGTTCTCTC
>group_410_1 2 10 0 0 sg=2 px=0 gx=0
GAGAGAACACGGGGGACTCTAGAATGAGCG
>group_413_0 158 9 0 0 sg=158 px=0 gx=0
CATTTTGGCAAAGAATTCCTCGACGGATCC
>group_413_1 158 9 0 0 sg=158 px=0 gx=0
GACCGATCCTGAGAACTTCAGGGTGAGTTT
>group_413_2 158 9 0 0 sg=158 px=0 gx=0
ATCCGTCGAGGAATTCTTTGCCAAAATGAT
>group_413_3 158 9 0 0 sg=158 px=0 gx=0
TATTCTTATTGGTAGAAACAACTACACCCT
>group_413_4 158 9 0 0 sg=158 px=0 gx=0
AAAGAGAAAGGCAGGATGATGACCAGGGTG
>group_413_5 158 9 0 0 sg=158 px=0 gx=0
ATCATTTTGGCAAAGAATTCCTCGACGGAT
>group_413_6 158 9 0 0 sg=158 px=0 gx=0
ATGATGACCAGGGTGTAGTTGTTTCTACCA
>group_413_7 158 9 0 0 sg=158 px=0 gx=0
TAACCATGTTCATGCCTTCTTCTCTTTCCT
>group_413_8 158 9 0 0 sg=158 px=0 gx=0
GGAATTCTTTGCCAAAATGATGAGACAGCA
>group_413_9 158 9 0 0 sg=158 px=0 gx=0
ATGCCTTCTTCTCTTTCCTACAGCTCCTGG
>group_414_0 6 8 0 0 sg=6 px=0 gx=0
GTATAATGTATGCTATACGAAGTTATGCGG
>group_414_1 6 8 0 0 sg=6 px=0 gx=0
GGCCGCATAACTTCGTATAGCATACATTAT
>group_414_2 6 8 0 0 sg=6 px=0 gx=0
GCCGCATAACTTCGTATAGCATACATTATA
>group_414_3 6 8 0 0 sg=6 px=0 gx=0
ATAATGTATGCTATACGAAGTTATGCGGCC
>group_414_4 6 8 0 0 sg=6 px=0 gx=0
CCGCATAACTTCGTATAGCATACATTATAC
>group_414_5 6 8 0 0 sg=6 px=0 gx=0
TATAATGTATGCTATACGAAGTTATGCGGC
>group_421_0 58 5 0 0 sg=58 px=0 gx=0
TACGAACGATAGAGATCTGGATCACAAGTT
>group_421_1 58 5 0 0 sg=58 px=0 gx=0
CTTGTGATCCAGATCTCTATCGTTCGTAAA
>group_421_2 58 5 0 0 sg=58 px=0 gx=0
CCAGATCTCTATCGTTCGTAAATGGTGAAA
>group_421_3 58 5 0 0 sg=58 px=0 gx=0
GAACGATAGAGATCTGGATCACAAGTTTGT
>group_421_4 58 5 0 0 sg=58 px=0 gx=0
TTTACGAACGATAGAGATCTGGATCACAAG
>group_421_5 58 5 0 0 sg=58 px=0 gx=0
CGAACGATAGAGATCTGGATCACAAGTTTG
>group_421_6 58 5 0 0 sg=58 px=0 gx=0
TTTTGTACAAACTTGTGATCCAGATCTCTA
>group_421_7 58 5 0 0 sg=58 px=0 gx=0
CCATTTACGAACGATAGAGATCTGGATCAC
>group_421_8 58 5 0 0 sg=58 px=0 gx=0
CGATAGAGATCTGGATCACAAGTTTGTACA
>group_421_9 58 5 0 0 sg=58 px=0 gx=0
TTCACCATTTACGAACGATAGAGATCTGGA
>group_423_0 1042 1 4 0 sg=1038 px=4 gx=0
TGACGGCATTTCGTCTAACGATATTTACAT
>group_423_1 1042 1 4 0 sg=1038 px=4 gx=0
GCGGATGTCGATCGACTCTAGCTAGAGGAT
>group_423_2 1042 1 4 0 sg=1038 px=4 gx=0
TGCCGATGGCCGCGGCGTTGTGACAATTTA
>group_423_3 1042 1 4 0 sg=1038 px=4 gx=0
AACCGCCTTGCAGGGCGGTTTTCGAAGGTT
>group_423_4 1042 1 4 0 sg=1038 px=4 gx=0
TTTGTCATATAGCTTGTAATCACCACGACA
>group_423_5 1042 1 4 0 sg=1038 px=4 gx=0
TTACGCCGTGGGTCGATGTTTCATGTTATG
>group_423_6 1042 1 4 0 sg=1038 px=4 gx=0
ATGAAACATCGACCCACGGCGTAACGCGCT
>group_423_7 1042 1 4 0 sg=1038 px=4 gx=0
CCCCCCGTTCAGTTCGACCGCTGCGCCTTA
>group_423_8 1042 1 4 0 sg=1038 px=4 gx=0
TGAAACTCTGGCTCACCGACGAGCGGCACG
>group_423_9 1042 1 4 0 sg=1038 px=4 gx=0
GCGGCGGCCGGCATGAGCTGTCGGCCTACC
>group_424_0 164 10 0 0 sg=164 px=0 gx=0
AGTTTGTGTCCGAGAATGTTTCCATCTTCT
>group_424_1 164 10 0 0 sg=164 px=0 gx=0
CCTTTTAACTCGATACGATTAACAAGGGTA
>group_424_2 164 10 0 0 sg=164 px=0 gx=0
AAGTTTGAAGGTGATACCCTTGTTAATCGT
>group_424_3 164 10 0 0 sg=164 px=0 gx=0
TCACCTTCAAACTTGACTTCAGCACGCGTC
>group_424_4 164 10 0 0 sg=164 px=0 gx=0
GACTTCAGCACGCGTCTTGTAGTTCCCGTC
>group_424_5 164 10 0 0 sg=164 px=0 gx=0
TTCAGCACGCGTCTTGTAGTTCCCGTCATC
>group_424_6 164 10 0 0 sg=164 px=0 gx=0
ATACCTTTTAACTCGATACGATTAACAAGG
>group_424_7 164 10 0 0 sg=164 px=0 gx=0
TTTGTGTCCGAGAATGTTTCCATCTTCTTT
>group_424_8 164 10 0 0 sg=164 px=0 gx=0
TCTTTCAAAGATGACGGGAACTACAAGACG
>group_424_9 164 10 0 0 sg=164 px=0 gx=0
TTTCAAAGATGACGGGAACTACAAGACGCG
>group_425_0 4 7 0 0 sg=4 px=0 gx=0
ACAAATGTGGTATGGCTGATTATGATCCCC
>group_425_1 4 7 0 0 sg=4 px=0 gx=0
TACAAATGTGGTATGGCTGATTATGATCCC
>group_425_2 4 7 0 0 sg=4 px=0 gx=0
GGGGATCATAATCAGCCATACCACATTTGT
>group_425_3 4 7 0 0 sg=4 px=0 gx=0
GGGATCATAATCAGCCATACCACATTTGTA
>group_428_0 24 55 0 0 sg=24 px=0 gx=0
TGCGACAATCTATCGCTTGTATGGGAAGCC
>group_428_1 24 55 0 0 sg=24 px=0 gx=0
CAGGTGCGACAATCTATCGCTTGTATGGGA
>group_428_2 24 55 0 0 sg=24 px=0 gx=0
GCTTCCCATACAAGCGATAGATTGTCGCAC
>group_428_3 24 55 0 0 sg=24 px=0 gx=0
ATACAAGCGATAGATTGTCGCACCTGATTG
>group_428_4 24 55 0 0 sg=24 px=0 gx=0
CCCATACAAGCGATAGATTGTCGCACCTGA
>group_428_5 24 55 0 0 sg=24 px=0 gx=0
TCAGGTGCGACAATCTATCGCTTGTATGGG
>group_428_6 24 55 0 0 sg=24 px=0 gx=0
AATCAGGTGCGACAATCTATCGCTTGTATG
>group_428_7 24 55 0 0 sg=24 px=0 gx=0
CTTCCCATACAAGCGATAGATTGTCGCACC
>group_428_8 24 55 0 0 sg=24 px=0 gx=0
TACAAGCGATAGATTGTCGCACCTGATTGC
>group_428_9 24 55 0 0 sg=24 px=0 gx=0
TCCCATACAAGCGATAGATTGTCGCACCTG
>group_429_0 26 12 0 0 sg=26 px=0 gx=0
TGCCACCTGACGTCGACGGATCGGGAGATC
>group_429_1 26 12 0 0 sg=26 px=0 gx=0
CCCCGAAAAGTGCCACCTGACGTCGACGGA
>group_429_2 26 12 0 0 sg=26 px=0 gx=0
TCCCCGAAAAGTGCCACCTGACGTCGACGG
>group_429_3 26 12 0 0 sg=26 px=0 gx=0
GATCCGTCGACGTCAGGTGGCACTTTTCGG
>group_429_4 26 12 0 0 sg=26 px=0 gx=0
GAAAAGTGCCACCTGACGTCGACGGATCGG
>group_429_5 26 12 0 0 sg=26 px=0 gx=0
CCGAAAAGTGCCACCTGACGTCGACGGATC
>group_429_6 26 12 0 0 sg=26 px=0 gx=0
AGTGCCACCTGACGTCGACGGATCGGGAGA
>group_429_7 26 12 0 0 sg=26 px=0 gx=0
CCCGAAAAGTGCCACCTGACGTCGACGGAT
>group_429_8 26 12 0 0 sg=26 px=0 gx=0
ATCCGTCGACGTCAGGTGGCACTTTTCGGG
>group_429_9 26 12 0 0 sg=26 px=0 gx=0
CTCCCGATCCGTCGACGTCAGGTGGCACTT
>group_430_0 114 6 0 6 sg=108 px=0 gx=6
GCCAAGCTTACTGCTCACAAGAAAAAAGGC
>group_430_1 114 6 0 6 sg=108 px=0 gx=6
GGCCGATTCATTAATGCAGAATTGATCTCT
>group_430_2 114 6 0 6 sg=108 px=0 gx=6
GGGGGGCATTGTTTGGTAGGTGAGAGATCA
>group_430_3 114 6 0 6 sg=108 px=0 gx=6
CAGTAAGCTTGGCACTGGCCGTCGTTTTAC
>group_430_4 114 6 0 6 sg=108 px=0 gx=6
TTGATCTCTCACCTACCAAACAATGCCCCC
>group_430_5 114 6 0 6 sg=108 px=0 gx=6
TGTAAAACGACGGCCAGTGCCAAGCTTACT
>group_430_6 114 6 0 6 sg=108 px=0 gx=6
GTAGGTGAGAGATCAATTCTGCATTAATGA
>group_430_7 114 6 0 6 sg=108 px=0 gx=6
TATTTGTACTACCCTGTACGATTACTGCAG
>group_430_8 114 6 0 6 sg=108 px=0 gx=6
ACGGCCAGTGCCAAGCTTACTGCTCACAAG
>group_430_9 114 6 0 6 sg=108 px=0 gx=6
TGAGCAGTAAGCTTGGCACTGGCCGTCGTT
>group_432_0 2 68 0 0 sg=2 px=0 gx=0
CCGACCCATTTGCTGTCCACCAGTCATGCT
>group_432_1 2 68 0 0 sg=2 px=0 gx=0
AGCATGACTGGTGGACAGCAAATGGGTCGG
>group_433_0 54 11 0 0 sg=54 px=0 gx=0
TCAGGGGATAACGCAGGAAAGAACATGAAT
>group_433_1 54 11 0 0 sg=54 px=0 gx=0
CAGGGGATAACGCAGGAAAGAACATGAATT
>group_433_2 54 11 0 0 sg=54 px=0 gx=0
AAGCTGTCAAACATGAGAATTAATTCATGT
>group_433_3 54 11 0 0 sg=54 px=0 gx=0
AAAGAACATGAATTAATTCTCATGTTTGAC
>group_433_4 54 11 0 0 sg=54 px=0 gx=0
GTCAAACATGAGAATTAATTCATGTTCTTT
>group_433_5 54 11 0 0 sg=54 px=0 gx=0
GCAGGAAAGAACATGAATTAATTCTCATGT
>group_433_6 54 11 0 0 sg=54 px=0 gx=0
GATAACGCAGGAAAGAACATGAATTAATTC
>group_433_7 54 11 0 0 sg=54 px=0 gx=0
AGCTGTCAAACATGAGAATTAATTCATGTT
>group_433_8 54 11 0 0 sg=54 px=0 gx=0
ATAAGCTGTCAAACATGAGAATTAATTCAT
>group_433_9 54 11 0 0 sg=54 px=0 gx=0
TCAAACATGAGAATTAATTCATGTTCTTTC
>group_434_0 482 2 0 2 sg=480 px=0 gx=2
TTCGCCTTCCCTAGCTAGAGCTGCCTCGCG
>group_434_1 482 2 0 2 sg=480 px=0 gx=2
ATTGGTGAGAATCCAAGCTAGCAGTACTGC
>group_434_2 482 2 0 2 sg=480 px=0 gx=2
CAGCCATAGTTAATTTCTCCTCTTTAATGA
>group_434_3 482 2 0 2 sg=480 px=0 gx=2
CTCATCGCAGTACTGCTAGCTTGGATTCTC
>group_434_4 482 2 0 2 sg=480 px=0 gx=2
GCTGGTCTGAACGATATCTTCGAAGCTCAG
>group_434_5 482 2 0 2 sg=480 px=0 gx=2
CTCAATCCGCCGGGCGCGGTTGCGGTGCCC
>group_434_6 482 2 0 2 sg=480 px=0 gx=2
CCTTCCCTAGCTAGAGCTGCCTCGCGCGTT
>group_434_7 482 2 0 2 sg=480 px=0 gx=2
TGCCATACCGCGAAAGGTTTTGCACCTTTC
>group_434_8 482 2 0 2 sg=480 px=0 gx=2
GAGCCTTTCGTTTTATTTGATGCCTCAAAC
>group_434_9 482 2 0 2 sg=480 px=0 gx=2
ATGACTCTCTAGTTTGAGGCATCAAATAAA
>group_436_0 2 2 0 0 sg=2 px=0 gx=0
AACTGATCTGCGCCGCGTCGAATTAATTCT
>group_436_1 2 2 0 0 sg=2 px=0 gx=0
AGAATTAATTCGACGCGGCGCAGATCAGTT
>group_438_0 6 5 0 0 sg=6 px=0 gx=0
TTCTAGAGTCGCGGCCGCTTTACTTGTACA
>group_438_1 6 5 0 0 sg=6 px=0 gx=0
GTACAAGTAAAGCGGCCGCGACTCTAGAAT
>group_438_2 6 5 0 0 sg=6 px=0 gx=0
TACAAGTAAAGCGGCCGCGACTCTAGAATT
>group_438_3 6 5 0 0 sg=6 px=0 gx=0
AATTCTAGAGTCGCGGCCGCTTTACTTGTA
>group_438_4 6 5 0 0 sg=6 px=0 gx=0
ATTCTAGAGTCGCGGCCGCTTTACTTGTAC
>group_438_5 6 5 0 0 sg=6 px=0 gx=0
TGTACAAGTAAAGCGGCCGCGACTCTAGAA
>group_439_0 22 4 0 0 sg=22 px=0 gx=0
GTGTGATACGAAACGAAGCATTGGGATCCT
>group_439_1 22 4 0 0 sg=22 px=0 gx=0
CCTTAGGATCCCAATGCTTCGTTTCGTATC
>group_439_2 22 4 0 0 sg=22 px=0 gx=0
TCCTTAGGATCCCAATGCTTCGTTTCGTAT
>group_439_3 22 4 0 0 sg=22 px=0 gx=0
TGTGATACGAAACGAAGCATTGGGATCCTA
>group_439_4 22 4 0 0 sg=22 px=0 gx=0
CCTCCTTAGGATCCCAATGCTTCGTTTCGT
>group_439_5 22 4 0 0 sg=22 px=0 gx=0
ATACGAAACGAAGCATTGGGATCCTAAGGA
>group_439_6 22 4 0 0 sg=22 px=0 gx=0
GAAACGAAGCATTGGGATCCTAAGGAGGTT
>group_439_7 22 4 0 0 sg=22 px=0 gx=0
CTTAGGATCCCAATGCTTCGTTTCGTATCA
>group_439_8 22 4 0 0 sg=22 px=0 gx=0
ACGAAACGAAGCATTGGGATCCTAAGGAGG
>group_439_9 22 4 0 0 sg=22 px=0 gx=0
AGGATCCCAATGCTTCGTTTCGTATCACAC
>group_440_0 2 6 0 0 sg=2 px=0 gx=0
GCTGAGCAAAAGGCCAGCAAAAGGCCAGGA
>group_440_1 2 6 0 0 sg=2 px=0 gx=0
TCCTGGCCTTTTGCTGGCCTTTTGCTCAGC
>group_441_0 2 23 0 0 sg=2 px=0 gx=0
AACTCACGTTAAGGGATTTTGGTCATGAGC
>group_441_1 2 23 0 0 sg=2 px=0 gx=0
GCTCATGACCAAAATCCCTTAACGTGAGTT
>group_442_0 54 0 0 0 sg=54 px=0 gx=0
AGTCTCTCTCTCTCTCTATCTATCTAGGCC
>group_442_1 54 0 0 0 sg=54 px=0 gx=0
GATAGATAGAGAGAGAGAGAGACTAGTGGA
>group_442_2 54 0 0 0 sg=54 px=0 gx=0
GTACCAGGCCTAGATAGATAGAGAGAGAGA
>group_442_3 54 0 0 0 sg=54 px=0 gx=0
TCCTCCACTAGTCTCTCTCTCTCTCTATCT
>group_442_4 54 0 0 0 sg=54 px=0 gx=0
ACCAGGCCTAGATAGATAGAGAGAGAGAGA
>group_442_5 54 0 0 0 sg=54 px=0 gx=0
AGAGAGAGAGACTAGTGGAGGAAGAAAAAA
>group_442_6 54 0 0 0 sg=54 px=0 gx=0
CTCTCTCTCTCTATCTATCTAGGCCTGGTA
>group_442_7 54 0 0 0 sg=54 px=0 gx=0
CACTAGTCTCTCTCTCTCTCTATCTATCTA
>group_442_8 54 0 0 0 sg=54 px=0 gx=0
TAGAGAGAGAGAGAGACTAGTGGAGGAAGA
>group_442_9 54 0 0 0 sg=54 px=0 gx=0
CTAGATAGATAGAGAGAGAGAGAGACTAGT
>group_446_0 6 14 0 0 sg=6 px=0 gx=0
AACTTTAAGAAGGAGATATACATATGCGGG
>group_446_1 6 14 0 0 sg=6 px=0 gx=0
CGCATATGTATATCTCCTTCTTAAAGTTAA
>group_446_2 6 14 0 0 sg=6 px=0 gx=0
CCCGCATATGTATATCTCCTTCTTAAAGTT
>group_446_3 6 14 0 0 sg=6 px=0 gx=0
CCGCATATGTATATCTCCTTCTTAAAGTTA
>group_446_4 6 14 0 0 sg=6 px=0 gx=0
TAACTTTAAGAAGGAGATATACATATGCGG
>group_446_5 6 14 0 0 sg=6 px=0 gx=0
TTAACTTTAAGAAGGAGATATACATATGCG
>group_448_0 2 1 0 0 sg=2 px=0 gx=0
GAATTCACCTCGAAAGCAAGCTGATAAACC
>group_448_1 2 1 0 0 sg=2 px=0 gx=0
GGTTTATCAGCTTGCTTTCGAGGTGAATTC
>group_450_0 50 8 0 0 sg=50 px=0 gx=0
CTTTCATTGCCATACGTAATTCCGGATGAG
>group_450_1 50 8 0 0 sg=50 px=0 gx=0
TCATTGCCATACGTAATTCCGGATGAGCAT
>group_450_2 50 8 0 0 sg=50 px=0 gx=0
TGATGAATGCTCATCCGGAATTACGTATGG
>group_450_3 50 8 0 0 sg=50 px=0 gx=0
TCCGGAATTACGTATGGCAATGAAAGACGG
>group_450_4 50 8 0 0 sg=50 px=0 gx=0
GCCATACGTAATTCCGGATGAGCATTCATC
>group_450_5 50 8 0 0 sg=50 px=0 gx=0
GAATTACGTATGGCAATGAAAGACGGTGAG
>group_450_6 50 8 0 0 sg=50 px=0 gx=0
TGCTCATCCGGAATTACGTATGGCAATGAA
>group_450_7 50 8 0 0 sg=50 px=0 gx=0
GAATGCTCATCCGGAATTACGTATGGCAAT
>group_450_8 50 8 0 0 sg=50 px=0 gx=0
CTCACCGTCTTTCATTGCCATACGTAATTC
>group_450_9 50 8 0 0 sg=50 px=0 gx=0
CCTGATGAATGCTCATCCGGAATTACGTAT
>group_451_0 6 5 0 0 sg=6 px=0 gx=0
CTTTTTTGTACAAACTTGTACCTGCAGCAC
>group_451_1 6 5 0 0 sg=6 px=0 gx=0
TTTTTTGTACAAACTTGTACCTGCAGCACC
>group_451_2 6 5 0 0 sg=6 px=0 gx=0
GCTTTTTTGTACAAACTTGTACCTGCAGCA
>group_451_3 6 5 0 0 sg=6 px=0 gx=0
GTGCTGCAGGTACAAGTTTGTACAAAAAAG
>group_451_4 6 5 0 0 sg=6 px=0 gx=0
GGTGCTGCAGGTACAAGTTTGTACAAAAAA
>group_451_5 6 5 0 0 sg=6 px=0 gx=0
TGCTGCAGGTACAAGTTTGTACAAAAAAGC
>group_453_0 32 5 0 0 sg=32 px=0 gx=0
CTGGATCCATAACTTCGTATAATGTATGCT
>group_453_1 32 5 0 0 sg=32 px=0 gx=0
TAAGCTGGATCCATAACTTCGTATAATGTA
>group_453_2 32 5 0 0 sg=32 px=0 gx=0
GCATACATTATACGAAGTTATGGATCCAGC
>group_453_3 32 5 0 0 sg=32 px=0 gx=0
ACATTATACGAAGTTATGGATCCAGCTTAT
>group_453_4 32 5 0 0 sg=32 px=0 gx=0
AAGCTGGATCCATAACTTCGTATAATGTAT
>group_453_5 32 5 0 0 sg=32 px=0 gx=0
GGTATCGATAAGCTGGATCCATAACTTCGT
>group_453_6 32 5 0 0 sg=32 px=0 gx=0
GCTGGATCCATAACTTCGTATAATGTATGC
>group_453_7 32 5 0 0 sg=32 px=0 gx=0
TATCGATAAGCTGGATCCATAACTTCGTAT
>group_453_8 32 5 0 0 sg=32 px=0 gx=0
AGCATACATTATACGAAGTTATGGATCCAG
>group_453_9 32 5 0 0 sg=32 px=0 gx=0
ATACGAAGTTATGGATCCAGCTTATCGATA
>group_455_0 42 3 0 0 sg=42 px=0 gx=0
TAGGTCAGCTAATTAAGCTTATTAAGCTAC
>group_455_1 42 3 0 0 sg=42 px=0 gx=0
AATAAGCTTAATTAGCTGACCTACTAGTCG
>group_455_2 42 3 0 0 sg=42 px=0 gx=0
ATTAGCTGACCTACTAGTCGGCCGTCTCGA
>group_455_3 42 3 0 0 sg=42 px=0 gx=0
CGAGACGGCCGACTAGTAGGTCAGCTAATT
>group_455_4 42 3 0 0 sg=42 px=0 gx=0
TAGCTTAATAAGCTTAATTAGCTGACCTAC
>group_455_5 42 3 0 0 sg=42 px=0 gx=0
TAATTAGCTGACCTACTAGTCGGCCGTCTC
>group_455_6 42 3 0 0 sg=42 px=0 gx=0
GTCAGCTAATTAAGCTTATTAAGCTACTAA
>group_455_7 42 3 0 0 sg=42 px=0 gx=0
CTTAATTAGCTGACCTACTAGTCGGCCGTC
>group_455_8 42 3 0 0 sg=42 px=0 gx=0
GCTTAATTAGCTGACCTACTAGTCGGCCGT
>group_455_9 42 3 0 0 sg=42 px=0 gx=0
TAGTAGGTCAGCTAATTAAGCTTATTAAGC
>group_458_0 6 23 0 0 sg=6 px=0 gx=0
TGATTACGCCAAGCTTGGCTGCAGGTCGAC
>group_458_1 6 23 0 0 sg=6 px=0 gx=0
ATGATTACGCCAAGCTTGGCTGCAGGTCGA
>group_458_2 6 23 0 0 sg=6 px=0 gx=0
CATGATTACGCCAAGCTTGGCTGCAGGTCG
>group_458_3 6 23 0 0 sg=6 px=0 gx=0
GTCGACCTGCAGCCAAGCTTGGCGTAATCA
>group_458_4 6 23 0 0 sg=6 px=0 gx=0
TCGACCTGCAGCCAAGCTTGGCGTAATCAT
>group_458_5 6 23 0 0 sg=6 px=0 gx=0
CGACCTGCAGCCAAGCTTGGCGTAATCATG
>group_459_0 570 0 0 274 sg=296 px=0 gx=274
ATTTATCATTGGCTTGGCCTTAATTTTTAA
>group_459_1 570 0 0 274 sg=296 px=0 gx=274
GTATCAAGTTTACCACAATTTATTTGAACA
>group_459_2 570 0 0 274 sg=296 px=0 gx=274
CAAAGAAAATAAATAGGTTGTTCAAATAAA
>group_459_3 570 0 0 274 sg=296 px=0 gx=274
CTTTTGGGCGCATATTCTCCCTCCTTTTAA
>group_459_4 570 0 0 274 sg=296 px=0 gx=274
AGGTTGTTCAAATAAATTGTGGTAAACTTG
>group_459_5 570 0 0 274 sg=296 px=0 gx=274
TAATTTAATAAAAAACAACTGAGCCGATTG
>group_459_6 570 0 0 274 sg=296 px=0 gx=274
TGGCTTGGCCTTAATTTTTAACAATCAGAT
>group_459_7 570 0 0 274 sg=296 px=0 gx=274
CCGATTGATTTTTCAAAAAAATCCTCATTT
>group_459_8 570 0 0 274 sg=296 px=0 gx=274
AATGAGGATTTTTTTGAAAAATCAATCGGC
>group_459_9 570 0 0 274 sg=296 px=0 gx=274
CCAAGCCAATGATAAATAGTAAAACTAATA
>group_462_0 2 30 0 0 sg=2 px=0 gx=0
TTTAACTTTAAGAAGGAGATATACATATGC
>group_462_1 2 30 0 0 sg=2 px=0 gx=0
GCATATGTATATCTCCTTCTTAAAGTTAAA
>group_464_0 6 3 0 0 sg=6 px=0 gx=0
CAAGCTTACTTAGATCGCAGATCTCGAGCC
>group_464_1 6 3 0 0 sg=6 px=0 gx=0
GGCTCGAGATCTGCGATCTAAGTAAGCTTG
>group_464_2 6 3 0 0 sg=6 px=0 gx=0
CCAAGCTTACTTAGATCGCAGATCTCGAGC
>group_464_3 6 3 0 0 sg=6 px=0 gx=0
GGGCTCGAGATCTGCGATCTAAGTAAGCTT
>group_464_4 6 3 0 0 sg=6 px=0 gx=0
GCTCGAGATCTGCGATCTAAGTAAGCTTGG
>group_464_5 6 3 0 0 sg=6 px=0 gx=0
AAGCTTACTTAGATCGCAGATCTCGAGCCC
>group_468_0 20 50 0 0 sg=20 px=0 gx=0
TGTTACAAACTCAAGAAGGACCATGTGGTC
>group_468_1 20 50 0 0 sg=20 px=0 gx=0
CTGTTACAAACTCAAGAAGGACCATGTGGT
>group_468_2 20 50 0 0 sg=20 px=0 gx=0
CCACATGGTCCTTCTTGAGTTTGTAACAGC
>group_468_3 20 50 0 0 sg=20 px=0 gx=0
CAGCAGCTGTTACAAACTCAAGAAGGACCA
>group_468_4 20 50 0 0 sg=20 px=0 gx=0
CCCAGCAGCTGTTACAAACTCAAGAAGGAC
>group_468_5 20 50 0 0 sg=20 px=0 gx=0
AGCAGCTGTTACAAACTCAAGAAGGACCAT
>group_468_6 20 50 0 0 sg=20 px=0 gx=0
ACCACATGGTCCTTCTTGAGTTTGTAACAG
>group_468_7 20 50 0 0 sg=20 px=0 gx=0
TGGTCCTTCTTGAGTTTGTAACAGCTGCTG
>group_468_8 20 50 0 0 sg=20 px=0 gx=0
GCTGTTACAAACTCAAGAAGGACCATGTGG
>group_468_9 20 50 0 0 sg=20 px=0 gx=0
CATGGTCCTTCTTGAGTTTGTAACAGCTGC
>group_470_0 10 18 0 0 sg=10 px=0 gx=0
GACGGCCAGTGAATTCCCGGGGATCCGTCG
>group_470_1 10 18 0 0 sg=10 px=0 gx=0
CGGCCAGTGAATTCCCGGGGATCCGTCGAC
>group_470_2 10 18 0 0 sg=10 px=0 gx=0
GTCGACGGATCCCCGGGAATTCACTGGCCG
>group_470_3 10 18 0 0 sg=10 px=0 gx=0
ACGACGGCCAGTGAATTCCCGGGGATCCGT
>group_470_4 10 18 0 0 sg=10 px=0 gx=0
CGACGGATCCCCGGGAATTCACTGGCCGTC
>group_470_5 10 18 0 0 sg=10 px=0 gx=0
ACGGATCCCCGGGAATTCACTGGCCGTCGT
>group_470_6 10 18 0 0 sg=10 px=0 gx=0
TCGACGGATCCCCGGGAATTCACTGGCCGT
>group_470_7 10 18 0 0 sg=10 px=0 gx=0
GACGGATCCCCGGGAATTCACTGGCCGTCG
>group_470_8 10 18 0 0 sg=10 px=0 gx=0
ACGGCCAGTGAATTCCCGGGGATCCGTCGA
>group_470_9 10 18 0 0 sg=10 px=0 gx=0
CGACGGCCAGTGAATTCCCGGGGATCCGTC
>group_471_0 2 8 0 0 sg=2 px=0 gx=0
CCAGTGAAAAGTTCTTCTCCTTTACTCATT
>group_471_1 2 8 0 0 sg=2 px=0 gx=0
AATGAGTAAAGGAGAAGAACTTTTCACTGG
>group_474_0 4 2 0 0 sg=4 px=0 gx=0
CAAGCTTGGATCCAGACATGATAAGATACA
>group_474_1 4 2 0 0 sg=4 px=0 gx=0
AAGCTTGGATCCAGACATGATAAGATACAT
>group_474_2 4 2 0 0 sg=4 px=0 gx=0
ATGTATCTTATCATGTCTGGATCCAAGCTT
>group_474_3 4 2 0 0 sg=4 px=0 gx=0
TGTATCTTATCATGTCTGGATCCAAGCTTG
>group_476_0 32 35 0 0 sg=32 px=0 gx=0
TAAATTGCACTGAAATCTAGAAATATTTTA
>group_476_1 32 35 0 0 sg=32 px=0 gx=0
AAGAGATAAATTGCACTGAAATCTAGAAAT
>group_476_2 32 35 0 0 sg=32 px=0 gx=0
AAATATTTCTAGATTTCAGTGCAATTTATC
>group_476_3 32 35 0 0 sg=32 px=0 gx=0
ATTGCACTGAAATCTAGAAATATTTTATCT
>group_476_4 32 35 0 0 sg=32 px=0 gx=0
TGCACTGAAATCTAGAAATATTTTATCTGA
>group_476_5 32 35 0 0 sg=32 px=0 gx=0
AATCAGATAAAATATTTCTAGATTTCAGTG
>group_476_6 32 35 0 0 sg=32 px=0 gx=0
TTCTAGATTTCAGTGCAATTTATCTCTTCA
>group_476_7 32 35 0 0 sg=32 px=0 gx=0
ATCAGATAAAATATTTCTAGATTTCAGTGC
>group_476_8 32 35 0 0 sg=32 px=0 gx=0
GATAAATTGCACTGAAATCTAGAAATATTT
>group_476_9 32 35 0 0 sg=32 px=0 gx=0
TAAAATATTTCTAGATTTCAGTGCAATTTA
>group_477_0 2 12 0 0 sg=2 px=0 gx=0
TCTGCAGACGCGTCGACGTCATATGGATCC
>group_477_1 2 12 0 0 sg=2 px=0 gx=0
GGATCCATATGACGTCGACGCGTCTGCAGA
>group_478_0 72 1 0 0 sg=72 px=0 gx=0
GGGCGAATTGGCGGCCGCTCCCTGGCCGAC
>group_478_1 72 1 0 0 sg=72 px=0 gx=0
TTGGCGGCCGCTCCCTGGCCGACTTGGCCC
>group_478_2 72 1 0 0 sg=72 px=0 gx=0
GGCCGCTCCCTGGCCGACTTGGCCCAAGCT
>group_478_3 72 1 0 0 sg=72 px=0 gx=0
GTCGGCCAGGGAGCGGCCGCCAATTCGCCC
>group_478_4 72 1 0 0 sg=72 px=0 gx=0
GCTCCCTGGCCGACTTGGCCCAAGCTTGAG
>group_478_5 72 1 0 0 sg=72 px=0 gx=0
GCCGCTCCCTGGCCGACTTGGCCCAAGCTT
>group_478_6 72 1 0 0 sg=72 px=0 gx=0
CACTATAGAATACTCAAGCTTGGGCCAAGT
>group_478_7 72 1 0 0 sg=72 px=0 gx=0
TGGCCGACTTGGCCCAAGCTTGAGTATTCT
>group_478_8 72 1 0 0 sg=72 px=0 gx=0
TGGGCCAAGTCGGCCAGGGAGCGGCCGCCA
>group_478_9 72 1 0 0 sg=72 px=0 gx=0
CCTGGCCGACTTGGCCCAAGCTTGAGTATT
>group_481_0 10 10 0 0 sg=10 px=0 gx=0
AGAAAATGCCGATATCCTATTGGCATTGAC
>group_481_1 10 10 0 0 sg=10 px=0 gx=0
TCAATGCCAATAGGATATCGGCATTTTCTT
>group_481_2 10 10 0 0 sg=10 px=0 gx=0
CAATGCCAATAGGATATCGGCATTTTCTTT
>group_481_3 10 10 0 0 sg=10 px=0 gx=0
GAAAATGCCGATATCCTATTGGCATTGACG
>group_481_4 10 10 0 0 sg=10 px=0 gx=0
TAAATAATAGTGAACGGCAGGTATATGTGG
>group_481_5 10 10 0 0 sg=10 px=0 gx=0
GTCAATGCCAATAGGATATCGGCATTTTCT
>group_481_6 10 10 0 0 sg=10 px=0 gx=0
CGTCAATGCCAATAGGATATCGGCATTTTC
>group_481_7 10 10 0 0 sg=10 px=0 gx=0
AAGAAAATGCCGATATCCTATTGGCATTGA
>group_481_8 10 10 0 0 sg=10 px=0 gx=0
CCACATATACCTGCCGTTCACTATTATTTA
>group_481_9 10 10 0 0 sg=10 px=0 gx=0
AAAGAAAATGCCGATATCCTATTGGCATTG
>group_485_0 6 19 0 0 sg=6 px=0 gx=0
GATCGTCCGGGCCGCAAGCTCCTAGCGGCG
>group_485_1 6 19 0 0 sg=6 px=0 gx=0
CGATCGTCCGGGCCGCAAGCTCCTAGCGGC
>group_485_2 6 19 0 0 sg=6 px=0 gx=0
CGCCGCTAGGAGCTTGCGGCCCGGACGATC
>group_485_3 6 19 0 0 sg=6 px=0 gx=0
TCGATCGTCCGGGCCGCAAGCTCCTAGCGG
>group_485_4 6 19 0 0 sg=6 px=0 gx=0
CCGCTAGGAGCTTGCGGCCCGGACGATCGA
>group_485_5 6 19 0 0 sg=6 px=0 gx=0
GCCGCTAGGAGCTTGCGGCCCGGACGATCG
>group_486_0 48 2 0 0 sg=48 px=0 gx=0
GAGGTCCCTAGCGCTTAGAATCGCTTTAGG
>group_486_1 48 2 0 0 sg=48 px=0 gx=0
CTAAAGCGATTCTAAGCGCTAGGGACCTCT
>group_486_2 48 2 0 0 sg=48 px=0 gx=0
TAAAGCGATTCTAAGCGCTAGGGACCTCTT
>group_486_3 48 2 0 0 sg=48 px=0 gx=0
CCAAGGAGCTAAAGAGGTCCCTAGCGCTTA
>group_486_4 48 2 0 0 sg=48 px=0 gx=0
AAAGCGATTCTAAGCGCTAGGGACCTCTTT
>group_486_5 48 2 0 0 sg=48 px=0 gx=0
CAAGGAGCTAAAGAGGTCCCTAGCGCTTAG
>group_486_6 48 2 0 0 sg=48 px=0 gx=0
TCCCTAGCGCTTAGAATCGCTTTAGGAAAC
>group_486_7 48 2 0 0 sg=48 px=0 gx=0
CTAGCGCTTAGAATCGCTTTAGGAAACACG
>group_486_8 48 2 0 0 sg=48 px=0 gx=0
GCGATTCTAAGCGCTAGGGACCTCTTTAGC
>group_486_9 48 2 0 0 sg=48 px=0 gx=0
AAGAGGTCCCTAGCGCTTAGAATCGCTTTA
>group_487_0 4 1 0 0 sg=4 px=0 gx=0
GTTGGAATCTAAAATACACAAACAATTAGG
>group_487_1 4 1 0 0 sg=4 px=0 gx=0
CCTAATTGTTTGTGTATTTTAGATTCCAAC
>group_487_2 4 1 0 0 sg=4 px=0 gx=0
TTGGAATCTAAAATACACAAACAATTAGGA
>group_487_3 4 1 0 0 sg=4 px=0 gx=0
TCCTAATTGTTTGTGTATTTTAGATTCCAA
>group_488_0 412 3 0 0 sg=412 px=0 gx=0
TTCACACAGGAAACAGAATTGATCCGGCCA
>group_488_1 412 3 0 0 sg=412 px=0 gx=0
TATGCTGCAGGCATGCAAGCTTGGCACTGG
>group_488_2 412 3 0 0 sg=412 px=0 gx=0
CCAGTGCCAAGCTTGCATGCCTGCAGCATA
>group_488_3 412 3 0 0 sg=412 px=0 gx=0
CCTGCAGCATACACTCCGCTATCGCTACGT
>group_488_4 412 3 0 0 sg=412 px=0 gx=0
TTGCATGCCTGCAGCATACACTCCGCTATC
>group_488_5 412 3 0 0 sg=412 px=0 gx=0
TTACACTTTATGCTTCCGGGTTTTCTTTGC
>group_488_6 412 3 0 0 sg=412 px=0 gx=0
CTTCCGGGTTTTCTTTGCCTCACGATCGCC
>group_488_7 412 3 0 0 sg=412 px=0 gx=0
ATGCTGCAGGCATGCAAGCTTGGCACTGGC
>group_488_8 412 3 0 0 sg=412 px=0 gx=0
GAATTGATCCGGCCAAGCTTGTAAGAAGGA
>group_488_9 412 3 0 0 sg=412 px=0 gx=0
TATGTATATCTCCTTCTTACAAGCTTGGCC
>group_489_0 2 10 0 0 sg=2 px=0 gx=0
TTAACCCGGGCCCGCGGATGCATATGATCA
>group_489_1 2 10 0 0 sg=2 px=0 gx=0
TGATCATATGCATCCGCGGGCCCGGGTTAA
>group_491_0 106 4 0 0 sg=106 px=0 gx=0
AAGGGCCTCGTACTACGCCTATTTTTATAG
>group_491_1 106 4 0 0 sg=106 px=0 gx=0
TAGTACGAGGCCCTTTCACTCATTAGATGC
>group_491_2 106 4 0 0 sg=106 px=0 gx=0
TAAAAATAGGCGTAGTACGAGGCCCTTTCA
>group_491_3 106 4 0 0 sg=106 px=0 gx=0
TCATTAGATGCATGTCGTTACATAACTTAC
>group_491_4 106 4 0 0 sg=106 px=0 gx=0
TAGGCGTAGTACGAGGCCCTTTCACTCATT
>group_491_5 106 4 0 0 sg=106 px=0 gx=0
ATTAGATGCATGTCGTTACATAACTTACGG
>group_491_6 106 4 0 0 sg=106 px=0 gx=0
CGTAGTACGAGGCCCTTTCACTCATTAGAT
>group_491_7 106 4 0 0 sg=106 px=0 gx=0
TAGATGCATGTCGTTACATAACTTACGGTA
>group_491_8 106 4 0 0 sg=106 px=0 gx=0
TAACCTATAAAAATAGGCGTAGTACGAGGC
>group_491_9 106 4 0 0 sg=106 px=0 gx=0
ATGCATCTAATGAGTGAAAGGGCCTCGTAC
>group_493_0 34 10 0 0 sg=34 px=0 gx=0
TGTTGATAACTCTAGACCCAAGCTTGGCAC
>group_493_1 34 10 0 0 sg=34 px=0 gx=0
CCAGTGCCAAGCTTGGGTCTAGAGTTATCA
>group_493_2 34 10 0 0 sg=34 px=0 gx=0
AGACCCAAGCTTGGCACTGGCCGTCGTTTT
>group_493_3 34 10 0 0 sg=34 px=0 gx=0
GATAACTCTAGACCCAAGCTTGGCACTGGC
>group_493_4 34 10 0 0 sg=34 px=0 gx=0
TCTAGACCCAAGCTTGGCACTGGCCGTCGT
>group_493_5 34 10 0 0 sg=34 px=0 gx=0
TGATAACTCTAGACCCAAGCTTGGCACTGG
>group_493_6 34 10 0 0 sg=34 px=0 gx=0
CAGTGCCAAGCTTGGGTCTAGAGTTATCAA
>group_493_7 34 10 0 0 sg=34 px=0 gx=0
CGGCCAGTGCCAAGCTTGGGTCTAGAGTTA
>group_493_8 34 10 0 0 sg=34 px=0 gx=0
ACGACGGCCAGTGCCAAGCTTGGGTCTAGA
>group_493_9 34 10 0 0 sg=34 px=0 gx=0
GTAAAACGACGGCCAGTGCCAAGCTTGGGT
>group_494_0 12 3 0 0 sg=12 px=0 gx=0
GCAGATCTCGAGCCCGGGCTAGCACGCGTA
>group_494_1 12 3 0 0 sg=12 px=0 gx=0
TCGCAGATCTCGAGCCCGGGCTAGCACGCG
>group_494_2 12 3 0 0 sg=12 px=0 gx=0
ACGCGTGCTAGCCCGGGCTCGAGATCTGCG
>group_494_3 12 3 0 0 sg=12 px=0 gx=0
GATCGCAGATCTCGAGCCCGGGCTAGCACG
>group_494_4 12 3 0 0 sg=12 px=0 gx=0
GTGCTAGCCCGGGCTCGAGATCTGCGATCT
>group_494_5 12 3 0 0 sg=12 px=0 gx=0
GCGTGCTAGCCCGGGCTCGAGATCTGCGAT
>group_494_6 12 3 0 0 sg=12 px=0 gx=0
TACGCGTGCTAGCCCGGGCTCGAGATCTGC
>group_494_7 12 3 0 0 sg=12 px=0 gx=0
CGCGTGCTAGCCCGGGCTCGAGATCTGCGA
>group_494_8 12 3 0 0 sg=12 px=0 gx=0
CGTGCTAGCCCGGGCTCGAGATCTGCGATC
>group_494_9 12 3 0 0 sg=12 px=0 gx=0
CGCAGATCTCGAGCCCGGGCTAGCACGCGT
>group_495_0 8 14 0 0 sg=8 px=0 gx=0
TATAATGTATGCTATACGAAGTTATGGTAC
>group_495_1 8 14 0 0 sg=8 px=0 gx=0
GGTACCATAACTTCGTATAGCATACATTAT
>group_495_2 8 14 0 0 sg=8 px=0 gx=0
ATAATGTATGCTATACGAAGTTATGGTACC
>group_495_3 8 14 0 0 sg=8 px=0 gx=0
TACCATAACTTCGTATAGCATACATTATAC
>group_495_4 8 14 0 0 sg=8 px=0 gx=0
ACCATAACTTCGTATAGCATACATTATACG
>group_495_5 8 14 0 0 sg=8 px=0 gx=0
GTACCATAACTTCGTATAGCATACATTATA
>group_495_6 8 14 0 0 sg=8 px=0 gx=0
GTATAATGTATGCTATACGAAGTTATGGTA
>group_495_7 8 14 0 0 sg=8 px=0 gx=0
CGTATAATGTATGCTATACGAAGTTATGGT
>group_496_0 38 35 0 0 sg=38 px=0 gx=0
TAACTCTAGAGTCCCCCGTGTTCTCTCCAA
>group_496_1 38 35 0 0 sg=38 px=0 gx=0
GGGGGACTCTAGAGTTATCAACAAGTTTGT
>group_496_2 38 35 0 0 sg=38 px=0 gx=0
TGTACAAACTTGTTGATAACTCTAGAGTCC
>group_496_3 38 35 0 0 sg=38 px=0 gx=0
CACGGGGGACTCTAGAGTTATCAACAAGTT
>group_496_4 38 35 0 0 sg=38 px=0 gx=0
CTTGTTGATAACTCTAGAGTCCCCCGTGTT
>group_496_5 38 35 0 0 sg=38 px=0 gx=0
TACAAACTTGTTGATAACTCTAGAGTCCCC
>group_496_6 38 35 0 0 sg=38 px=0 gx=0
GGAGAGAACACGGGGGACTCTAGAGTTATC
>group_496_7 38 35 0 0 sg=38 px=0 gx=0
ACAAACTTGTTGATAACTCTAGAGTCCCCC
>group_496_8 38 35 0 0 sg=38 px=0 gx=0
ATTTGGAGAGAACACGGGGGACTCTAGAGT
>group_496_9 38 35 0 0 sg=38 px=0 gx=0
GAGAGAACACGGGGGACTCTAGAGTTATCA
>group_497_0 120 3 0 0 sg=120 px=0 gx=0
AAGTTGTCCATATTAGCCACGTTTAAATCA
>group_497_1 120 3 0 0 sg=120 px=0 gx=0
TGATTTAAACGTGGCTAATATGGACAACTT
>group_497_2 120 3 0 0 sg=120 px=0 gx=0
GAAGAAGTTGTCCATATTAGCCACGTTTAA
>group_497_3 120 3 0 0 sg=120 px=0 gx=0
TTGTCCATATTAGCCACGTTTAAATCAAAA
>group_497_4 120 3 0 0 sg=120 px=0 gx=0
GACCGTTCATCTGGATATTACGGCCTTTTT
>group_497_5 120 3 0 0 sg=120 px=0 gx=0
CAATGTACCTATAACCAGACCGTTCATCTG
>group_497_6 120 3 0 0 sg=120 px=0 gx=0
GGTCTTTAAAAAGGCCGTAATATCCAGATG
>group_497_7 120 3 0 0 sg=120 px=0 gx=0
GGCCGTAATATCCAGATGAACGGTCTGGTT
>group_497_8 120 3 0 0 sg=120 px=0 gx=0
AGATGAACGGTCTGGTTATAGGTACATTGA
>group_497_9 120 3 0 0 sg=120 px=0 gx=0
GAAATTCAGCTTGGCCCAGTGCCAAGCTAG
>group_498_0 16 7 0 0 sg=16 px=0 gx=0
GCCTATTTTTATAGGTTAATGTCATGGGGG
>group_498_1 16 7 0 0 sg=16 px=0 gx=0
TATTTTTATAGGTTAATGTCATGGGGGGGG
>group_498_2 16 7 0 0 sg=16 px=0 gx=0
CCTATTTTTATAGGTTAATGTCATGGGGGG
>group_498_3 16 7 0 0 sg=16 px=0 gx=0
TACGCCTATTTTTATAGGTTAATGTCATGG
>group_498_4 16 7 0 0 sg=16 px=0 gx=0
CCCATGACATTAACCTATAAAAATAGGCGT
>group_498_5 16 7 0 0 sg=16 px=0 gx=0
CCCCCCCATGACATTAACCTATAAAAATAG
>group_498_6 16 7 0 0 sg=16 px=0 gx=0
CCCCATGACATTAACCTATAAAAATAGGCG
>group_498_7 16 7 0 0 sg=16 px=0 gx=0
CGCCTATTTTTATAGGTTAATGTCATGGGG
>group_498_8 16 7 0 0 sg=16 px=0 gx=0
ACGCCTATTTTTATAGGTTAATGTCATGGG
>group_498_9 16 7 0 0 sg=16 px=0 gx=0
CCCCCCATGACATTAACCTATAAAAATAGG
>group_499_0 2 9 0 0 sg=2 px=0 gx=0
TCGAATTCGAGCTCGGTACCCGGGGATCCT
>group_499_1 2 9 0 0 sg=2 px=0 gx=0
AGGATCCCCGGGTACCGAGCTCGAATTCGA
>group_500_0 30 2 0 0 sg=30 px=0 gx=0
AAAACGACGGCCAGTGAATTCCACAAGCTT
>group_500_1 30 2 0 0 sg=30 px=0 gx=0
GTTGTAAAACGACGGCCAGTGAATTCCACA
>group_500_2 30 2 0 0 sg=30 px=0 gx=0
CTTGTGGAATTCACTGGCCGTCGTTTTACA
>group_500_3 30 2 0 0 sg=30 px=0 gx=0
CGGCCAGTGAATTCCACAAGCTTGTGGAAT
>group_500_4 30 2 0 0 sg=30 px=0 gx=0
CCACAAGCTTGTGGAATTCACTGGCCGTCG
>group_500_5 30 2 0 0 sg=30 px=0 gx=0
TTGTAAAACGACGGCCAGTGAATTCCACAA
>group_500_6 30 2 0 0 sg=30 px=0 gx=0
ATTCCACAAGCTTGTGGAATTCACTGGCCG
>group_500_7 30 2 0 0 sg=30 px=0 gx=0
AAACGACGGCCAGTGAATTCCACAAGCTTG
>group_500_8 30 2 0 0 sg=30 px=0 gx=0
TCCACAAGCTTGTGGAATTCACTGGCCGTC
>group_500_9 30 2 0 0 sg=30 px=0 gx=0
GCTTGTGGAATTCACTGGCCGTCGTTTTAC
>group_501_0 20 4 0 0 sg=20 px=0 gx=0
GAGATCCGCGCCCGATGGTGGGACGGTATG
>group_501_1 20 4 0 0 sg=20 px=0 gx=0
CGTCCCACCATCGGGCGCGGATCTCGGTCC
>group_501_2 20 4 0 0 sg=20 px=0 gx=0
CATACCGTCCCACCATCGGGCGCGGATCTC
>group_501_3 20 4 0 0 sg=20 px=0 gx=0
CCCACCATCGGGCGCGGATCTCGGTCCGAA
>group_501_4 20 4 0 0 sg=20 px=0 gx=0
TACCGTCCCACCATCGGGCGCGGATCTCGG
>group_501_5 20 4 0 0 sg=20 px=0 gx=0
ATACCGTCCCACCATCGGGCGCGGATCTCG
>group_501_6 20 4 0 0 sg=20 px=0 gx=0
CCGTCCCACCATCGGGCGCGGATCTCGGTC
>group_501_7 20 4 0 0 sg=20 px=0 gx=0
TCGGACCGAGATCCGCGCCCGATGGTGGGA
>group_501_8 20 4 0 0 sg=20 px=0 gx=0
CCGAGATCCGCGCCCGATGGTGGGACGGTA
>group_501_9 20 4 0 0 sg=20 px=0 gx=0
GACCGAGATCCGCGCCCGATGGTGGGACGG
>group_503_0 2 1 0 0 sg=2 px=0 gx=0
CGGATCTGGAGCTGTAATATAAAAACCTTC
>group_503_1 2 1 0 0 sg=2 px=0 gx=0
GAAGGTTTTTATATTACAGCTCCAGATCCG
>group_504_0 4 15 0 0 sg=4 px=0 gx=0
ATAACAATTTCACACAGGAAACAGAATTCC
>group_504_1 4 15 0 0 sg=4 px=0 gx=0
TAACAATTTCACACAGGAAACAGAATTCCC
>group_504_2 4 15 0 0 sg=4 px=0 gx=0
GGGAATTCTGTTTCCTGTGTGAAATTGTTA
>group_504_3 4 15 0 0 sg=4 px=0 gx=0
GGAATTCTGTTTCCTGTGTGAAATTGTTAT
>group_505_0 22 51 0 0 sg=22 px=0 gx=0
GCACCTGAAGTCAGCCCCATACGATATAAG
>group_505_1 22 51 0 0 sg=22 px=0 gx=0
ACCTGAAGTCAGCCCCATACGATATAAGTT
>group_505_2 22 51 0 0 sg=22 px=0 gx=0
CTGAAGTCAGCCCCATACGATATAAGTTGT
>group_505_3 22 51 0 0 sg=22 px=0 gx=0
TCGTATGGGGCTGACTTCAGGTGCTACATT
>group_505_4 22 51 0 0 sg=22 px=0 gx=0
AATGTAGCACCTGAAGTCAGCCCCATACGA
>group_505_5 22 51 0 0 sg=22 px=0 gx=0
TATATCGTATGGGGCTGACTTCAGGTGCTA
>group_505_6 22 51 0 0 sg=22 px=0 gx=0
ACTTATATCGTATGGGGCTGACTTCAGGTG
>group_505_7 22 51 0 0 sg=22 px=0 gx=0
GTAGCACCTGAAGTCAGCCCCATACGATAT
>group_505_8 22 51 0 0 sg=22 px=0 gx=0
ATATCGTATGGGGCTGACTTCAGGTGCTAC
>group_505_9 22 51 0 0 sg=22 px=0 gx=0
TGTAGCACCTGAAGTCAGCCCCATACGATA
>group_506_0 2 3 0 0 sg=2 px=0 gx=0
AAACAGCTATGACCATGATTACGAATTGCG
>group_506_1 2 3 0 0 sg=2 px=0 gx=0
CGCAATTCGTAATCATGGTCATAGCTGTTT
>group_507_0 106 10 0 0 sg=106 px=0 gx=0
CAGCCTAGGTTAATTAAGCTGCGCTAGTAG
>group_507_1 106 10 0 0 sg=106 px=0 gx=0
AAATTTCGCAGCAGCGGTTTCTTTACCAGA
>group_507_2 106 10 0 0 sg=106 px=0 gx=0
GGTTAATTAAGCTGCGCTAGTAGACGAGTC
>group_507_3 106 10 0 0 sg=106 px=0 gx=0
CGAAATTTGAACGCCAGCACATGGACTCGT
>group_507_4 106 10 0 0 sg=106 px=0 gx=0
TTAATTAAGCTGCGCTAGTAGACGAGTCCA
>group_507_5 106 10 0 0 sg=106 px=0 gx=0
CTAGCGCAGCTTAATTAACCTAGGCTGCTG
>group_507_6 106 10 0 0 sg=106 px=0 gx=0
ATTTGAACGCCAGCACATGGACTCGTCTAC
>group_507_7 106 10 0 0 sg=106 px=0 gx=0
GCCTAGGTTAATTAAGCTGCGCTAGTAGAC
>group_507_8 106 10 0 0 sg=106 px=0 gx=0
TGAACGCCAGCACATGGACTCGTCTACTAG
>group_507_9 106 10 0 0 sg=106 px=0 gx=0
TAGTAGACGAGTCCATGTGCTGGCGTTCAA
>group_509_0 2 15 0 0 sg=2 px=0 gx=0
CTATGCGGTGTGAAATACCGCACAGATGCG
>group_509_1 2 15 0 0 sg=2 px=0 gx=0
CGCATCTGTGCGGTATTTCACACCGCATAG
>group_510_0 2 4 0 0 sg=2 px=0 gx=0
TCGGGCAGGAAGAGGGCCTATTTCCCATGA
>group_510_1 2 4 0 0 sg=2 px=0 gx=0
TCATGGGAAATAGGCCCTCTTCCTGCCCGA
>group_511_0 10 6 0 0 sg=10 px=0 gx=0
TCGATCGACCGATGCCCTTGAGAGCCTTCA
>group_511_1 10 6 0 0 sg=10 px=0 gx=0
GTCGATCGACCGATGCCCTTGAGAGCCTTC
>group_511_2 10 6 0 0 sg=10 px=0 gx=0
GATCGACCGATGCCCTTGAGAGCCTTCAAC
>group_511_3 10 6 0 0 sg=10 px=0 gx=0
TGAAGGCTCTCAAGGGCATCGGTCGATCGA
>group_511_4 10 6 0 0 sg=10 px=0 gx=0
CGATCGACCGATGCCCTTGAGAGCCTTCAA
>group_511_5 10 6 0 0 sg=10 px=0 gx=0
GGTTGAAGGCTCTCAAGGGCATCGGTCGAT
>group_511_6 10 6 0 0 sg=10 px=0 gx=0
GAAGGCTCTCAAGGGCATCGGTCGATCGAC
>group_511_7 10 6 0 0 sg=10 px=0 gx=0
GTTGAAGGCTCTCAAGGGCATCGGTCGATC
>group_511_8 10 6 0 0 sg=10 px=0 gx=0
TTGAAGGCTCTCAAGGGCATCGGTCGATCG
>group_511_9 10 6 0 0 sg=10 px=0 gx=0
ATCGACCGATGCCCTTGAGAGCCTTCAACC
>group_512_0 2 2 0 0 sg=2 px=0 gx=0
CACAAAGCCTCGCAATCCAGTGCAAAGCTG
>group_512_1 2 2 0 0 sg=2 px=0 gx=0
CAGCTTTGCACTGGATTGCGAGGCTTTGTG
>group_513_0 644 4 0 288 sg=356 px=0 gx=288
GAGAGGAGCAACTGTGCTGTTAAGCTCAGA
>group_513_1 644 4 0 288 sg=356 px=0 gx=288
CTTGCCTCTGTAATAGTGGCAAATTTCTTG
>group_513_2 644 4 0 288 sg=356 px=0 gx=288
TTCCAATCCCACAAAAATCTGAGCTTAACA
>group_513_3 644 4 0 288 sg=356 px=0 gx=288
CTGCTCTGAGAGGAGCAACTGTGCTGTTAA
>group_513_4 644 4 0 288 sg=356 px=0 gx=288
GAAATTTGCCACTATTACAGAGGCAAGAGC
>group_513_5 644 4 0 288 sg=356 px=0 gx=288
GACGATCTACCCGAGTAACAATCTCCAGGA
>group_513_6 644 4 0 288 sg=356 px=0 gx=288
GGCTTGTTAGGGCCTTAGCAAAGCTCTTGG
>group_513_7 644 4 0 288 sg=356 px=0 gx=288
CTGCTGGGCCTTTTGGTTCCTAGCGTGAGC
>group_513_8 644 4 0 288 sg=356 px=0 gx=288
GTGGGCTTGTTAGGGCCTTAGCAAAGCTCT
>group_513_9 644 4 0 288 sg=356 px=0 gx=288
TTGTTAGGGCCTTAGCAAAGCTCTTGGGCT
>group_515_0 36 4 0 0 sg=36 px=0 gx=0
CAGGCATGCAAGCTTCTGTTTTGGCGGATG
>group_515_1 36 4 0 0 sg=36 px=0 gx=0
CATCCGCCAAAACAGAAGCTTGCATGCCTG
>group_515_2 36 4 0 0 sg=36 px=0 gx=0
GACCTGCAGGCATGCAAGCTTCTGTTTTGG
>group_515_3 36 4 0 0 sg=36 px=0 gx=0
TCATCCGCCAAAACAGAAGCTTGCATGCCT
>group_515_4 36 4 0 0 sg=36 px=0 gx=0
TCTCTCATCCGCCAAAACAGAAGCTTGCAT
>group_515_5 36 4 0 0 sg=36 px=0 gx=0
CGCCAAAACAGAAGCTTGCATGCCTGCAGG
>group_515_6 36 4 0 0 sg=36 px=0 gx=0
TCTCATCCGCCAAAACAGAAGCTTGCATGC
>group_515_7 36 4 0 0 sg=36 px=0 gx=0
AAAACAGAAGCTTGCATGCCTGCAGGTCGA
>group_515_8 36 4 0 0 sg=36 px=0 gx=0
TGCAGGCATGCAAGCTTCTGTTTTGGCGGA
>group_515_9 36 4 0 0 sg=36 px=0 gx=0
AGTCGACCTGCAGGCATGCAAGCTTCTGTT
>group_516_0 2 2 0 0 sg=2 px=0 gx=0
AATTTAATACGACTCACTATAGGGAATTCT
>group_516_1 2 2 0 0 sg=2 px=0 gx=0
AGAATTCCCTATAGTGAGTCGTATTAAATT
>group_517_0 12 12 0 0 sg=12 px=0 gx=0
ACCTCGAGGGGGGGCCCGGTACCGAGGACG
>group_517_1 12 12 0 0 sg=12 px=0 gx=0
CGACCTCGAGGGGGGGCCCGGTACCGAGGA
>group_517_2 12 12 0 0 sg=12 px=0 gx=0
GACCTCGAGGGGGGGCCCGGTACCGAGGAC
>group_517_3 12 12 0 0 sg=12 px=0 gx=0
CTCGAGGGGGGGCCCGGTACCGAGGACGCG
>group_517_4 12 12 0 0 sg=12 px=0 gx=0
CCTCGGTACCGGGCCCCCCCTCGAGGTCGA
>group_517_5 12 12 0 0 sg=12 px=0 gx=0
TCCTCGGTACCGGGCCCCCCCTCGAGGTCG
>group_517_6 12 12 0 0 sg=12 px=0 gx=0
CCTCGAGGGGGGGCCCGGTACCGAGGACGC
>group_517_7 12 12 0 0 sg=12 px=0 gx=0
CGTCCTCGGTACCGGGCCCCCCCTCGAGGT
>group_517_8 12 12 0 0 sg=12 px=0 gx=0
GTCCTCGGTACCGGGCCCCCCCTCGAGGTC
>group_517_9 12 12 0 0 sg=12 px=0 gx=0
GCGTCCTCGGTACCGGGCCCCCCCTCGAGG
>group_518_0 22 4 0 0 sg=22 px=0 gx=0
TAACAGTTACCAATGCTTAATCAGTGAGGC
>group_518_1 22 4 0 0 sg=22 px=0 gx=0
TTAACAGTTACCAATGCTTAATCAGTGAGG
>group_518_2 22 4 0 0 sg=22 px=0 gx=0
CCTCACTGATTAAGCATTGGTAACTGTTAA
>group_518_3 22 4 0 0 sg=22 px=0 gx=0
GATTAAGCATTGGTAACTGTTAACGAAGAG
>group_518_4 22 4 0 0 sg=22 px=0 gx=0
ACTGATTAAGCATTGGTAACTGTTAACGAA
>group_518_5 22 4 0 0 sg=22 px=0 gx=0
GTTAACAGTTACCAATGCTTAATCAGTGAG
>group_518_6 22 4 0 0 sg=22 px=0 gx=0
CTCACTGATTAAGCATTGGTAACTGTTAAC
>group_518_7 22 4 0 0 sg=22 px=0 gx=0
CTCTTCGTTAACAGTTACCAATGCTTAATC
>group_518_8 22 4 0 0 sg=22 px=0 gx=0
TGCCTCACTGATTAAGCATTGGTAACTGTT
>group_518_9 22 4 0 0 sg=22 px=0 gx=0
GCTCTTCGTTAACAGTTACCAATGCTTAAT
>group_520_0 12 10 0 0 sg=12 px=0 gx=0
GCGGCCGCCACCGCGGTGGAGCTCGAATTG
>group_520_1 12 10 0 0 sg=12 px=0 gx=0
GGCCGCCACCGCGGTGGAGCTCGAATTGAC
>group_520_2 12 10 0 0 sg=12 px=0 gx=0
CCGCCACCGCGGTGGAGCTCGAATTGACGC
>group_520_3 12 10 0 0 sg=12 px=0 gx=0
TCAATTCGAGCTCCACCGCGGTGGCGGCCG
>group_520_4 12 10 0 0 sg=12 px=0 gx=0
CGTCAATTCGAGCTCCACCGCGGTGGCGGC
>group_520_5 12 10 0 0 sg=12 px=0 gx=0
GTCAATTCGAGCTCCACCGCGGTGGCGGCC
>group_520_6 12 10 0 0 sg=12 px=0 gx=0
CGCGTCAATTCGAGCTCCACCGCGGTGGCG
>group_520_7 12 10 0 0 sg=12 px=0 gx=0
GCCGCCACCGCGGTGGAGCTCGAATTGACG
>group_520_8 12 10 0 0 sg=12 px=0 gx=0
CGGCCGCCACCGCGGTGGAGCTCGAATTGA
>group_520_9 12 10 0 0 sg=12 px=0 gx=0
CAATTCGAGCTCCACCGCGGTGGCGGCCGC
>group_522_0 190 0 0 0 sg=190 px=0 gx=0
AAAAACCGTCTATCAGGGCGATGTCCAAAA
>group_522_1 190 0 0 0 sg=190 px=0 gx=0
GACATCGCCCTGATAGACGGTTTTTCGCCC
>group_522_2 190 0 0 0 sg=190 px=0 gx=0
TGGGTGATGGTTCACGTAGTGCCCCTATTT
>group_522_3 190 0 0 0 sg=190 px=0 gx=0
GGGGCACTACGTGAACCATCACCCAAATCA
>group_522_4 190 0 0 0 sg=190 px=0 gx=0
TTTTTGGACATCGCCCTGATAGACGGTTTT
>group_522_5 190 0 0 0 sg=190 px=0 gx=0
TCGGAGTGAGAATAGAAAGGAACAACTAAA
>group_522_6 190 0 0 0 sg=190 px=0 gx=0
TTTTTTTTGGACATCGCCCTGATAGACGGT
>group_522_7 190 0 0 0 sg=190 px=0 gx=0
GCGAAAAACCGTCTATCAGGGCGATGTCCA
>group_522_8 190 0 0 0 sg=190 px=0 gx=0
TGATTTGGGTGATGGTTCACGTAGTGCCCC
>group_522_9 190 0 0 0 sg=190 px=0 gx=0
CTTGATTTGGGTGATGGTTCACGTAGTGCC
>group_523_0 34 7 0 0 sg=34 px=0 gx=0
CCCCGACTCTAGAATTACACGGCGATCTTT
>group_523_1 34 7 0 0 sg=34 px=0 gx=0
CCGCCCCGACTCTAGAATTACACGGCGATC
>group_523_2 34 7 0 0 sg=34 px=0 gx=0
CCGACTCTAGAATTACACGGCGATCTTTCC
>group_523_3 34 7 0 0 sg=34 px=0 gx=0
CCCGACTCTAGAATTACACGGCGATCTTTC
>group_523_4 34 7 0 0 sg=34 px=0 gx=0
ACTCTAGAATTACACGGCGATCTTTCCGCC
>group_523_5 34 7 0 0 sg=34 px=0 gx=0
GCCCCGACTCTAGAATTACACGGCGATCTT
>group_523_6 34 7 0 0 sg=34 px=0 gx=0
CGCCGTGTAATTCTAGAGTCGGGGCGGCCG
>group_523_7 34 7 0 0 sg=34 px=0 gx=0
GGCGGAAAGATCGCCGTGTAATTCTAGAGT
>group_523_8 34 7 0 0 sg=34 px=0 gx=0
GACTCTAGAATTACACGGCGATCTTTCCGC
>group_523_9 34 7 0 0 sg=34 px=0 gx=0
CGACTCTAGAATTACACGGCGATCTTTCCG
>group_526_0 2 13 0 0 sg=2 px=0 gx=0
GGCCACGATGCGTCCGGCGTAGAGGATCTC
>group_526_1 2 13 0 0 sg=2 px=0 gx=0
GAGATCCTCTACGCCGGACGCATCGTGGCC
>group_530_0 6 7 0 0 sg=6 px=0 gx=0
CCCCGGGTACCGAGCTCGAATTCATCGATG
>group_530_1 6 7 0 0 sg=6 px=0 gx=0
ATCATCGATGAATTCGAGCTCGGTACCCGG
>group_530_2 6 7 0 0 sg=6 px=0 gx=0
CCGGGTACCGAGCTCGAATTCATCGATGAT
>group_530_3 6 7 0 0 sg=6 px=0 gx=0
TCATCGATGAATTCGAGCTCGGTACCCGGG
>group_530_4 6 7 0 0 sg=6 px=0 gx=0
CCCGGGTACCGAGCTCGAATTCATCGATGA
>group_530_5 6 7 0 0 sg=6 px=0 gx=0
CATCGATGAATTCGAGCTCGGTACCCGGGG
>group_531_0 2 10 0 0 sg=2 px=0 gx=0
TCGACATTGATTATTGACTAGTTATTAATA
>group_531_1 2 10 0 0 sg=2 px=0 gx=0
TATTAATAACTAGTCAATAATCAATGTCGA
>group_534_0 60 5 0 2 sg=58 px=0 gx=2
GTACCGATCCCGAAGAGGCGAGTGTTACTT
>group_534_1 60 5 0 2 sg=58 px=0 gx=2
AAGTAACACTCGCCTCTTCGGGATCGGTAC
>group_534_2 60 5 0 2 sg=58 px=0 gx=2
AACACTCGCCTCTTCGGGATCGGTACCATT
>group_534_3 60 5 0 2 sg=58 px=0 gx=2
GAATGGTACCGATCCCGAAGAGGCGAGTGT
>group_534_4 60 5 0 2 sg=58 px=0 gx=2
CTCTTCGGGATCGGTACCATTCCCACGTGG
>group_534_5 60 5 0 2 sg=58 px=0 gx=2
ACCGATCCCGAAGAGGCGAGTGTTACTTCA
>group_534_6 60 5 0 2 sg=58 px=0 gx=2
CTCGCCTCTTCGGGATCGGTACCATTCCCA
>group_534_7 60 5 0 2 sg=58 px=0 gx=2
TTCGGGATCGGTACCATTCCCACGTGGATA
>group_534_8 60 5 0 2 sg=58 px=0 gx=2
TATCCACGTGGGAATGGTACCGATCCCGAA
>group_534_9 60 5 0 2 sg=58 px=0 gx=2
CATGTATCCACGTGGGAATGGTACCGATCC
>group_535_0 2 2 0 0 sg=2 px=0 gx=0
GTCGGATCCTCTACGCCGGACGCATCGTGG
>group_535_1 2 2 0 0 sg=2 px=0 gx=0
CCACGATGCGTCCGGCGTAGAGGATCCGAC
>group_536_0 2 2 0 0 sg=2 px=0 gx=0
GCCCAATTCTTGAAGACGAAAGGGCCTCGT
>group_536_1 2 2 0 0 sg=2 px=0 gx=0
ACGAGGCCCTTTCGTCTTCAAGAATTGGGC
>group_537_0 2 4 0 0 sg=2 px=0 gx=0
GCCACCCCGGTTGATAATCAGAAAAGCCCC
>group_537_1 2 4 0 0 sg=2 px=0 gx=0
GGGGCTTTTCTGATTATCAACCGGGGTGGC
>group_538_0 4 7 0 0 sg=4 px=0 gx=0
TATCTAGATCTCGAGCTCGCGAAAGCTTGG
>group_538_1 4 7 0 0 sg=4 px=0 gx=0
GCCAAGCTTTCGCGAGCTCGAGATCTAGAT
>group_538_2 4 7 0 0 sg=4 px=0 gx=0
ATCTAGATCTCGAGCTCGCGAAAGCTTGGC
>group_538_3 4 7 0 0 sg=4 px=0 gx=0
CCAAGCTTTCGCGAGCTCGAGATCTAGATA
>group_539_0 120 0 0 0 sg=120 px=0 gx=0
TTGCCACCATGGTGAGCAAGGGCGAGGAGC
>group_539_1 120 0 0 0 sg=120 px=0 gx=0
CGCTTACCTTTTCTATTGAATCCAAGAATT
>group_539_2 120 0 0 0 sg=120 px=0 gx=0
GCTTACCTTTTCTATTGAATCCAAGAATTC
>group_539_3 120 0 0 0 sg=120 px=0 gx=0
ACCTTTTCTATTGAATCCAAGAATTCGATA
>group_539_4 120 0 0 0 sg=120 px=0 gx=0
CGAATTCTTGGATTCAATAGAAAAGGTAAG
>group_539_5 120 0 0 0 sg=120 px=0 gx=0
TTTGCCACCATGGTGAGCAAGGGCGAGGAG
>group_539_6 120 0 0 0 sg=120 px=0 gx=0
TCGCTTACCTTTTCTATTGAATCCAAGAAT
>group_539_7 120 0 0 0 sg=120 px=0 gx=0
TTGATATCGAATTCTTGGATTCAATAGAAA
>group_539_8 120 0 0 0 sg=120 px=0 gx=0
TCGATAAGCTTGATATCGAATTCTTGGATT
>group_539_9 120 0 0 0 sg=120 px=0 gx=0
ATAGAAAAGGTAAGCGAATTTGCCACCATG
>group_540_0 2 1 0 0 sg=2 px=0 gx=0
TGGATCCGTCGACCTGCAGGGGGGGGGGGG
>group_540_1 2 1 0 0 sg=2 px=0 gx=0
CCCCCCCCCCCCTGCAGGTCGACGGATCCA
>group_542_0 16 51 0 0 sg=16 px=0 gx=0
CCCTTAATTTTCCAATAACCTAGTATAGGG
>group_542_1 16 51 0 0 sg=16 px=0 gx=0
CCCCTATACTAGGTTATTGGAAAATTAAGG
>group_542_2 16 51 0 0 sg=16 px=0 gx=0
AGGCCCTTAATTTTCCAATAACCTAGTATA
>group_542_3 16 51 0 0 sg=16 px=0 gx=0
ACAAGGCCCTTAATTTTCCAATAACCTAGT
>group_542_4 16 51 0 0 sg=16 px=0 gx=0
GCCCTTAATTTTCCAATAACCTAGTATAGG
>group_542_5 16 51 0 0 sg=16 px=0 gx=0
ATACTAGGTTATTGGAAAATTAAGGGCCTT
>group_542_6 16 51 0 0 sg=16 px=0 gx=0
TACTAGGTTATTGGAAAATTAAGGGCCTTG
>group_542_7 16 51 0 0 sg=16 px=0 gx=0
TATACTAGGTTATTGGAAAATTAAGGGCCT
>group_542_8 16 51 0 0 sg=16 px=0 gx=0
CAAGGCCCTTAATTTTCCAATAACCTAGTA
>group_542_9 16 51 0 0 sg=16 px=0 gx=0
CCCTATACTAGGTTATTGGAAAATTAAGGG
>group_543_0 4 5 0 0 sg=4 px=0 gx=0
CAATCTGACTTACCTATTCTACCCAAGCAT
>group_543_1 4 5 0 0 sg=4 px=0 gx=0
ATGCTTGGGTAGAATAGGTAAGTCAGATTG
>group_543_2 4 5 0 0 sg=4 px=0 gx=0
AATCTGACTTACCTATTCTACCCAAGCATC
>group_543_3 4 5 0 0 sg=4 px=0 gx=0
GATGCTTGGGTAGAATAGGTAAGTCAGATT
>group_544_0 2 35 0 0 sg=2 px=0 gx=0
CCGCAAAAATCACCAGTCTCTCTCTACAAA
>group_544_1 2 35 0 0 sg=2 px=0 gx=0
TTTGTAGAGAGAGACTGGTGATTTTTGCGG
>group_545_0 2 42 0 0 sg=2 px=0 gx=0
CGTATGCGGTGTGAAATACCGCACAGATGC
>group_545_1 2 42 0 0 sg=2 px=0 gx=0
GCATCTGTGCGGTATTTCACACCGCATACG
>group_547_0 32 23 0 0 sg=32 px=0 gx=0
CCCATATGTCCTTCCGAGTGAGAGACACAA
>group_547_1 32 23 0 0 sg=32 px=0 gx=0
CTCGGAAGGACATATGGGAGGGCAAATCAT
>group_547_2 32 23 0 0 sg=32 px=0 gx=0
TGATTTGCCCTCCCATATGTCCTTCCGAGT
>group_547_3 32 23 0 0 sg=32 px=0 gx=0
ACTCGGAAGGACATATGGGAGGGCAAATCA
>group_547_4 32 23 0 0 sg=32 px=0 gx=0
ATTTGCCCTCCCATATGTCCTTCCGAGTGA
>group_547_5 32 23 0 0 sg=32 px=0 gx=0
TTTGTGTCTCTCACTCGGAAGGACATATGG
>group_547_6 32 23 0 0 sg=32 px=0 gx=0
TGTGTCTCTCACTCGGAAGGACATATGGGA
>group_547_7 32 23 0 0 sg=32 px=0 gx=0
CACTCGGAAGGACATATGGGAGGGCAAATC
>group_547_8 32 23 0 0 sg=32 px=0 gx=0
TTGTGTCTCTCACTCGGAAGGACATATGGG
>group_547_9 32 23 0 0 sg=32 px=0 gx=0
ATGATTTGCCCTCCCATATGTCCTTCCGAG
>group_548_0 26 8 0 0 sg=26 px=0 gx=0
CTGGGAGGCCTCCACCGAGCGCCTGTACCC
>group_548_1 26 8 0 0 sg=26 px=0 gx=0
GGTACAGGCGCTCGGTGGAGGCCTCCCAGC
>group_548_2 26 8 0 0 sg=26 px=0 gx=0
GGGTACAGGCGCTCGGTGGAGGCCTCCCAG
>group_548_3 26 8 0 0 sg=26 px=0 gx=0
AGGCCTCCACCGAGCGCCTGTACCCCCGCG
>group_548_4 26 8 0 0 sg=26 px=0 gx=0
GCTGGGAGGCCTCCACCGAGCGCCTGTACC
>group_548_5 26 8 0 0 sg=26 px=0 gx=0
GCGGGGGTACAGGCGCTCGGTGGAGGCCTC
>group_548_6 26 8 0 0 sg=26 px=0 gx=0
CGGGGGTACAGGCGCTCGGTGGAGGCCTCC
>group_548_7 26 8 0 0 sg=26 px=0 gx=0
GGCCTCCACCGAGCGCCTGTACCCCCGCGA
>group_548_8 26 8 0 0 sg=26 px=0 gx=0
GTCGCGGGGGTACAGGCGCTCGGTGGAGGC
>group_548_9 26 8 0 0 sg=26 px=0 gx=0
GGAGGCCTCCACCGAGCGCCTGTACCCCCG
>group_549_0 6 2 0 0 sg=6 px=0 gx=0
CGAGCGCCTACGAGGAATTTGTATCGATGA
>group_549_1 6 2 0 0 sg=6 px=0 gx=0
TCATCGATACAAATTCCTCGTAGGCGCTCG
>group_549_2 6 2 0 0 sg=6 px=0 gx=0
CCGAGCGCCTACGAGGAATTTGTATCGATG
>group_549_3 6 2 0 0 sg=6 px=0 gx=0
ATCATCGATACAAATTCCTCGTAGGCGCTC
>group_549_4 6 2 0 0 sg=6 px=0 gx=0
GAGCGCCTACGAGGAATTTGTATCGATGAT
>group_549_5 6 2 0 0 sg=6 px=0 gx=0
CATCGATACAAATTCCTCGTAGGCGCTCGG
>group_554_0 90 0 0 0 sg=90 px=0 gx=0
ATGGCTTCCCGCCGGAGGTGGAGGAGCAGG
>group_554_1 90 0 0 0 sg=90 px=0 gx=0
TAGCCATGGCTTCCCGCCGGAGGTGGAGGA
>group_554_2 90 0 0 0 sg=90 px=0 gx=0
GCTAAGCTTCTTGTACAGCTCGTCCATGCC
>group_554_3 90 0 0 0 sg=90 px=0 gx=0
CTCCGGCGGGAAGCCATGGCTAAGCTTCTT
>group_554_4 90 0 0 0 sg=90 px=0 gx=0
CTTAGCCATGGCTTCCCGCCGGAGGTGGAG
>group_554_5 90 0 0 0 sg=90 px=0 gx=0
GGCTAAGCTTCTTGTACAGCTCGTCCATGC
>group_554_6 90 0 0 0 sg=90 px=0 gx=0
GGGAAGCCATGGCTAAGCTTCTTGTACAGC
>group_554_7 90 0 0 0 sg=90 px=0 gx=0
CCGGCGGGAAGCCATGGCTAAGCTTCTTGT
>group_554_8 90 0 0 0 sg=90 px=0 gx=0
AAGCTTCTTGTACAGCTCGTCCATGCCGAG
>group_554_9 90 0 0 0 sg=90 px=0 gx=0
CTGTACAAGAAGCTTAGCCATGGCTTCCCG
>group_555_0 8 3 0 0 sg=8 px=0 gx=0
CTAGAGTCGATCGACCTGCAGGCATGCAAG
>group_555_1 8 3 0 0 sg=8 px=0 gx=0
TAGAGTCGATCGACCTGCAGGCATGCAAGC
>group_555_2 8 3 0 0 sg=8 px=0 gx=0
AAGCTTGCATGCCTGCAGGTCGATCGACTC
>group_555_3 8 3 0 0 sg=8 px=0 gx=0
CTTGCATGCCTGCAGGTCGATCGACTCTAG
>group_555_4 8 3 0 0 sg=8 px=0 gx=0
GCTTGCATGCCTGCAGGTCGATCGACTCTA
>group_555_5 8 3 0 0 sg=8 px=0 gx=0
AGCTTGCATGCCTGCAGGTCGATCGACTCT
>group_555_6 8 3 0 0 sg=8 px=0 gx=0
GAGTCGATCGACCTGCAGGCATGCAAGCTT
>group_555_7 8 3 0 0 sg=8 px=0 gx=0
AGAGTCGATCGACCTGCAGGCATGCAAGCT
>group_557_0 2 15 0 0 sg=2 px=0 gx=0
TTCAGGCTTTTTCATATCTCATTGCCCCCC
>group_557_1 2 15 0 0 sg=2 px=0 gx=0
GGGGGGCAATGAGATATGAAAAAGCCTGAA
>group_558_0 4 1 0 0 sg=4 px=0 gx=0
GAGCTCGAATTCCAGCTTGGCATTCCGGTA
>group_558_1 4 1 0 0 sg=4 px=0 gx=0
GTATCTTATCATGTCTGGATCCAAGCTTGC
>group_558_2 4 1 0 0 sg=4 px=0 gx=0
GCAAGCTTGGATCCAGACATGATAAGATAC
>group_558_3 4 1 0 0 sg=4 px=0 gx=0
TACCGGAATGCCAAGCTGGAATTCGAGCTC
>group_559_0 4 12 0 0 sg=4 px=0 gx=0
GATCCGCGGCCGCTACGTAGAATTCCCATG
>group_559_1 4 12 0 0 sg=4 px=0 gx=0
CCATGGGAATTCTACGTAGCGGCCGCGGAT
>group_559_2 4 12 0 0 sg=4 px=0 gx=0
CATGGGAATTCTACGTAGCGGCCGCGGATC
>group_559_3 4 12 0 0 sg=4 px=0 gx=0
ATCCGCGGCCGCTACGTAGAATTCCCATGG
>group_562_0 40 31 0 0 sg=40 px=0 gx=0
AGCTTATCTTCGATTAGCTTTAATGCGGTA
>group_562_1 40 31 0 0 sg=40 px=0 gx=0
TCATGTTTGACAGCTTATCTTCGATTAGCT
>group_562_2 40 31 0 0 sg=40 px=0 gx=0
ACTACCGCATTAAAGCTAATCGAAGATAAG
>group_562_3 40 31 0 0 sg=40 px=0 gx=0
AACTACCGCATTAAAGCTAATCGAAGATAA
>group_562_4 40 31 0 0 sg=40 px=0 gx=0
TTCGATTAGCTTTAATGCGGTAGTTTATCA
>group_562_5 40 31 0 0 sg=40 px=0 gx=0
TTGACAGCTTATCTTCGATTAGCTTTAATG
>group_562_6 40 31 0 0 sg=40 px=0 gx=0
TCTTCGATTAGCTTTAATGCGGTAGTTTAT
>group_562_7 40 31 0 0 sg=40 px=0 gx=0
TGACAGCTTATCTTCGATTAGCTTTAATGC
>group_562_8 40 31 0 0 sg=40 px=0 gx=0
CGCATTAAAGCTAATCGAAGATAAGCTGTC
>group_562_9 40 31 0 0 sg=40 px=0 gx=0
GACAGCTTATCTTCGATTAGCTTTAATGCG
>group_563_0 4 3 0 0 sg=4 px=0 gx=0
AGCTTGTCATCGTCGTCCTTGTAGTCCATA
>group_563_1 4 3 0 0 sg=4 px=0 gx=0
ATGGACTACAAGGACGACGATGACAAGCTT
>group_563_2 4 3 0 0 sg=4 px=0 gx=0
AAGCTTGTCATCGTCGTCCTTGTAGTCCAT
>group_563_3 4 3 0 0 sg=4 px=0 gx=0
TATGGACTACAAGGACGACGATGACAAGCT
>group_564_0 6 16 0 0 sg=6 px=0 gx=0
CTCCCCAATGTCAAGCACTTCCGGAATCGG
>group_564_1 6 16 0 0 sg=6 px=0 gx=0
CCGATTCCGGAAGTGCTTGACATTGGGGAG
>group_564_2 6 16 0 0 sg=6 px=0 gx=0
GATTCCGGAAGTGCTTGACATTGGGGAGTT
>group_564_3 6 16 0 0 sg=6 px=0 gx=0
AACTCCCCAATGTCAAGCACTTCCGGAATC
>group_564_4 6 16 0 0 sg=6 px=0 gx=0
CGATTCCGGAAGTGCTTGACATTGGGGAGT
>group_564_5 6 16 0 0 sg=6 px=0 gx=0
ACTCCCCAATGTCAAGCACTTCCGGAATCG
>group_567_0 2 1 0 0 sg=2 px=0 gx=0
CCTGTCTTTAACAAATTGGACTAATCGATA
>group_567_1 2 1 0 0 sg=2 px=0 gx=0
TATCGATTAGTCCAATTTGTTAAAGACAGG
>group_569_0 5944 2 0 8 sg=5936 px=0 gx=8
ACCGGCCAAGAAGACCAGGCCCGGCAAGCC
>group_569_1 5944 2 0 8 sg=5936 px=0 gx=8
TGCGTAATCACATCAACCATCAAAGCGACA
>group_569_2 5944 2 0 8 sg=5936 px=0 gx=8
TTCTCGAGAACGTACTAGTTGAAGGTGCCA
>group_569_3 5944 2 0 8 sg=5936 px=0 gx=8
GATGTGATTACGCAAACTGATGGTTGATGA
>group_569_4 5944 2 0 8 sg=5936 px=0 gx=8
TCGTCCATGGCTCCGCAATGTCGTCAATGG
>group_569_5 5944 2 0 8 sg=5936 px=0 gx=8
TATCCAGCAGTTGGTGGATGTGCTATACTA
>group_569_6 5944 2 0 8 sg=5936 px=0 gx=8
AAAGGAGGCATTGTTACCTCATTTATGGGA
>group_569_7 5944 2 0 8 sg=5936 px=0 gx=8
GTGGTAGCAGCTCTACCTACGGTGGCTATT
>group_569_8 5944 2 0 8 sg=5936 px=0 gx=8
CGTCGACCTCGAGGGGGGGCCCTGCAGCCA
>group_569_9 5944 2 0 8 sg=5936 px=0 gx=8
AAACTGTCTAGGAAAAGACATCAGTTTACG
>group_572_0 2 5 0 0 sg=2 px=0 gx=0
GTCATGATAATAATGGTTTCTTAGACGTCG
>group_572_1 2 5 0 0 sg=2 px=0 gx=0
CGACGTCTAAGAAACCATTATTATCATGAC
>group_575_0 68 9 0 0 sg=68 px=0 gx=0
GCGCGATATCAATTGCGCCGAATAAATACC
>group_575_1 68 9 0 0 sg=68 px=0 gx=0
ATTGATATCGCGCGCGTAATACGACTCACT
>group_575_2 68 9 0 0 sg=68 px=0 gx=0
TTACGCGCGCGATATCAATTGCGCCGAATA
>group_575_3 68 9 0 0 sg=68 px=0 gx=0
CTATAGTGAGTCGTATTACGCGCGCGATAT
>group_575_4 68 9 0 0 sg=68 px=0 gx=0
TCGGCGCAATTGATATCGCGCGCGTAATAC
>group_575_5 68 9 0 0 sg=68 px=0 gx=0
GAGTCGTATTACGCGCGCGATATCAATTGC
>group_575_6 68 9 0 0 sg=68 px=0 gx=0
AATTGATATCGCGCGCGTAATACGACTCAC
>group_575_7 68 9 0 0 sg=68 px=0 gx=0
ATCGCGCGCGTAATACGACTCACTATAGGG
>group_575_8 68 9 0 0 sg=68 px=0 gx=0
CCTATAGTGAGTCGTATTACGCGCGCGATA
>group_575_9 68 9 0 0 sg=68 px=0 gx=0
TCGTATTACGCGCGCGATATCAATTGCGCC
>group_580_0 14 11 0 0 sg=14 px=0 gx=0
TCTTCTGAGATGAGTTTTTGTTCTAGAAAG
>group_580_1 14 11 0 0 sg=14 px=0 gx=0
CTAGAACAAAAACTCATCTCAGAAGAGGAT
>group_580_2 14 11 0 0 sg=14 px=0 gx=0
CTCTTCTGAGATGAGTTTTTGTTCTAGAAA
>group_580_3 14 11 0 0 sg=14 px=0 gx=0
CTTCTGAGATGAGTTTTTGTTCTAGAAAGC
>group_580_4 14 11 0 0 sg=14 px=0 gx=0
CTTTCTAGAACAAAAACTCATCTCAGAAGA
>group_580_5 14 11 0 0 sg=14 px=0 gx=0
TCTAGAACAAAAACTCATCTCAGAAGAGGA
>group_580_6 14 11 0 0 sg=14 px=0 gx=0
ATCCTCTTCTGAGATGAGTTTTTGTTCTAG
>group_580_7 14 11 0 0 sg=14 px=0 gx=0
GCTTTCTAGAACAAAAACTCATCTCAGAAG
>group_580_8 14 11 0 0 sg=14 px=0 gx=0
AGCTTTCTAGAACAAAAACTCATCTCAGAA
>group_580_9 14 11 0 0 sg=14 px=0 gx=0
TCCTCTTCTGAGATGAGTTTTTGTTCTAGA
>group_583_0 2 4 0 0 sg=2 px=0 gx=0
CAGTCGAGCGACAGGGCGAAGCCCTCGAGA
>group_583_1 2 4 0 0 sg=2 px=0 gx=0
TCTCGAGGGCTTCGCCCTGTCGCTCGACTG
>group_584_0 8 3 0 0 sg=8 px=0 gx=0
CGGTTTAGCTTTCATACCACCATCTAGAGT
>group_584_1 8 3 0 0 sg=8 px=0 gx=0
ACTCTAGATGGTGGTATGAAAGCTAAACCG
>group_584_2 8 3 0 0 sg=8 px=0 gx=0
TTTAGCTTTCATACCACCATCTAGAGTCTT
>group_584_3 8 3 0 0 sg=8 px=0 gx=0
AAGACTCTAGATGGTGGTATGAAAGCTAAA
>group_584_4 8 3 0 0 sg=8 px=0 gx=0
AGACTCTAGATGGTGGTATGAAAGCTAAAC
>group_584_5 8 3 0 0 sg=8 px=0 gx=0
GACTCTAGATGGTGGTATGAAAGCTAAACC
>group_584_6 8 3 0 0 sg=8 px=0 gx=0
GTTTAGCTTTCATACCACCATCTAGAGTCT
>group_584_7 8 3 0 0 sg=8 px=0 gx=0
GGTTTAGCTTTCATACCACCATCTAGAGTC
>group_585_0 202 0 0 0 sg=202 px=0 gx=0
CGATGATAAGCTGTCAAACATGAGCGTTCT
>group_585_1 202 0 0 0 sg=202 px=0 gx=0
ATGAGCGTTCTTCGGGGCGAAAACTCTCAA
>group_585_2 202 0 0 0 sg=202 px=0 gx=0
TGATAAGCTGTCAAACATGAGCGTTCTTCG
>group_585_3 202 0 0 0 sg=202 px=0 gx=0
GCGGGACTCTGGGGTTCGGCACACAGCCCA
>group_585_4 202 0 0 0 sg=202 px=0 gx=0
CGTTGGCACTGAAGCGGGAAGGGACTGGCT
>group_585_5 202 0 0 0 sg=202 px=0 gx=0
TCTGAGCGGGACTCTGGGGTTCGGCACACA
>group_585_6 202 0 0 0 sg=202 px=0 gx=0
CGCTTCAGTGCCAACGTCGAGCACAGCTGC
>group_585_7 202 0 0 0 sg=202 px=0 gx=0
TGCGTATTGGGCGCTTTCTCATAGCTCACG
>group_585_8 202 0 0 0 sg=202 px=0 gx=0
TGAGCGTTCTTCGGGGCGAAAACTCTCAAG
>group_585_9 202 0 0 0 sg=202 px=0 gx=0
TACAGCGTGAGCTATGAGAAAGCGCCCAAT
>group_590_0 2 3 0 0 sg=2 px=0 gx=0
GGATCCCCGGGTACCGAGCTCGAATTCCTC
>group_590_1 2 3 0 0 sg=2 px=0 gx=0
GAGGAATTCGAGCTCGGTACCCGGGGATCC
>group_592_0 2 8 0 0 sg=2 px=0 gx=0
TGGTTTAGTGAACCGTCAGATCCGCTAGCG
>group_592_1 2 8 0 0 sg=2 px=0 gx=0
CGCTAGCGGATCTGACGGTTCACTAAACCA
>group_596_0 4 13 0 0 sg=4 px=0 gx=0
GGAATTCTGCAGATATCCATCACACTGGCG
>group_596_1 4 13 0 0 sg=4 px=0 gx=0
TGGAATTCTGCAGATATCCATCACACTGGC
>group_596_2 4 13 0 0 sg=4 px=0 gx=0
CGCCAGTGTGATGGATATCTGCAGAATTCC
>group_596_3 4 13 0 0 sg=4 px=0 gx=0
GCCAGTGTGATGGATATCTGCAGAATTCCA
>group_597_0 580 7 60 58 sg=468 px=54 gx=52
CACACAGGAAACAGAATTAATTCTTACACT
>group_597_1 580 7 60 58 sg=468 px=54 gx=52
AATTAATTCCCCTGTAATCCGGGCAGCGCA
>group_597_2 580 7 60 58 sg=468 px=54 gx=52
ATTGTGAGCGGATAACAATTCCCCTCTAGC
>group_597_3 580 7 60 58 sg=468 px=54 gx=52
GTTAGCAATTTAACTAAGTGTAAGAATTAA
>group_597_4 580 7 60 58 sg=468 px=54 gx=52
TATGCGAGAGTAGGGAACTGCCAGGCATCA
>group_597_5 580 7 60 58 sg=468 px=54 gx=52
GGTGCCTAATGAGTGAGAATTAATTCCCCT
>group_597_6 580 7 60 58 sg=468 px=54 gx=52
AGGAAACAGAATTAATTCTTACACTTAGTT
>group_597_7 580 7 60 58 sg=468 px=54 gx=52
GTTCCGTTGCGCTGCCCGGATTACAGGGGA
>group_597_8 580 7 60 58 sg=468 px=54 gx=52
TTCCCTACTCTCGCATATCCGGATATAGTT
>group_597_9 580 7 60 58 sg=468 px=54 gx=52
CAGCGTCAGACCCCGTAGAAAAGATCAAAG
>group_598_0 2 9 0 0 sg=2 px=0 gx=0
TTGTAAAACGACGGCCAGTGCCAAGCTTGA
>group_598_1 2 9 0 0 sg=2 px=0 gx=0
TCAAGCTTGGCACTGGCCGTCGTTTTACAA
>group_602_0 66 10 0 0 sg=66 px=0 gx=0
GATCGCCCTTCCCAACAGTTGCGCAGCCTA
>group_602_1 66 10 0 0 sg=66 px=0 gx=0
AAACCTTAAACTGCCGTACGTATAGGCTGC
>group_602_2 66 10 0 0 sg=66 px=0 gx=0
GTTGCGCAGCCTATACGTACGGCAGTTTAA
>group_602_3 66 10 0 0 sg=66 px=0 gx=0
CGCAGCCTATACGTACGGCAGTTTAAGGTT
>group_602_4 66 10 0 0 sg=66 px=0 gx=0
TAGGCTGCGCAACTGTTGGGAAGGGCGATC
>group_602_5 66 10 0 0 sg=66 px=0 gx=0
TATACGTACGGCAGTTTAAGGTTTACACCT
>group_602_6 66 10 0 0 sg=66 px=0 gx=0
CTTCCCAACAGTTGCGCAGCCTATACGTAC
>group_602_7 66 10 0 0 sg=66 px=0 gx=0
CCTATACGTACGGCAGTTTAAGGTTTACAC
>group_602_8 66 10 0 0 sg=66 px=0 gx=0
AACCTTAAACTGCCGTACGTATAGGCTGCG
>group_602_9 66 10 0 0 sg=66 px=0 gx=0
CCTTCCCAACAGTTGCGCAGCCTATACGTA
>group_603_0 246 3 0 0 sg=246 px=0 gx=0
CTGCAGACGCGTTACGTATCGGATCCAGAA
>group_603_1 246 3 0 0 sg=246 px=0 gx=0
CTCGGTACCACGCATGCTGCAGACGCGTTA
>group_603_2 246 3 0 0 sg=246 px=0 gx=0
TCACTATAGGGAAAGCTCGGTACCACGCAT
>group_603_3 246 3 0 0 sg=246 px=0 gx=0
CAGATATCACGAATTCTGGATCCGATACGT
>group_603_4 246 3 0 0 sg=246 px=0 gx=0
GCCCCCACACGTGTGGTCTAGAGCTAGCCT
>group_603_5 246 3 0 0 sg=246 px=0 gx=0
GCAGCATGCGTGGTACCGAGCTTTCCCTAT
>group_603_6 246 3 0 0 sg=246 px=0 gx=0
TATCACGAATTCTGGATCCGATACGTAACG
>group_603_7 246 3 0 0 sg=246 px=0 gx=0
TCGGTACCACGCATGCTGCAGACGCGTTAC
>group_603_8 246 3 0 0 sg=246 px=0 gx=0
AGCTCTAGACCACACGTGTGGGGGCCCGAG
>group_603_9 246 3 0 0 sg=246 px=0 gx=0
TCGACGAATTCAGATATCACGAATTCTGGA
>group_604_0 736 5 0 542 sg=194 px=0 gx=542
GACAATTGACGGCTTGCGGCCGCTACAACT
>group_604_1 736 5 0 542 sg=194 px=0 gx=542
TTTAAGAAGGAGATATACATATGATTCGTG
>group_604_2 736 5 0 542 sg=194 px=0 gx=542
GAACGGCGGCCGCATTCATCCGCTTATTAT
>group_604_3 736 5 0 542 sg=194 px=0 gx=542
AATCATATGTATATCTCCTTCTTAAAGTTA
>group_604_4 736 5 0 542 sg=194 px=0 gx=542
TGAATGCGGCCGCCGTTCACCGACAAACAA
>group_604_5 736 5 0 542 sg=194 px=0 gx=542
CGCATTCATCCGCTTATTATCACTTATTCA
>group_604_6 736 5 0 542 sg=194 px=0 gx=542
GCCGTTCACCGACAAACAACAGATAAAACG
>group_604_7 736 5 0 542 sg=194 px=0 gx=542
GCTACAACTTATATCGTATGGGGCTGACTT
>group_604_8 736 5 0 542 sg=194 px=0 gx=542
AGCCCCATACGATATAAGTTGTAGCGGCCG
>group_604_9 736 5 0 542 sg=194 px=0 gx=542
CACGAATCATATGTATATCTCCTTCTTAAA
>group_607_0 6 3 0 0 sg=6 px=0 gx=0
CCGCTAGAGGGAAACCGTTGTGGTCTCCCT
>group_607_1 6 3 0 0 sg=6 px=0 gx=0
AGGGAGACCACAACGGTTTCCCTCTAGCGG
>group_607_2 6 3 0 0 sg=6 px=0 gx=0
ATAGGGAGACCACAACGGTTTCCCTCTAGC
>group_607_3 6 3 0 0 sg=6 px=0 gx=0
CGCTAGAGGGAAACCGTTGTGGTCTCCCTA
>group_607_4 6 3 0 0 sg=6 px=0 gx=0
TAGGGAGACCACAACGGTTTCCCTCTAGCG
>group_607_5 6 3 0 0 sg=6 px=0 gx=0
GCTAGAGGGAAACCGTTGTGGTCTCCCTAT
>group_608_0 2 20 0 0 sg=2 px=0 gx=0
ATAATGTGAGTTAGCTCACTCATTAGGCAC
>group_608_1 2 20 0 0 sg=2 px=0 gx=0
GTGCCTAATGAGTGAGCTAACTCACATTAT
>group_609_0 84 3 0 0 sg=84 px=0 gx=0
AATAAATCGATGCAGGTGGCACTTTTCGGG
>group_609_1 84 3 0 0 sg=84 px=0 gx=0
TCTCCATACCCGTTTTTTTGGGAATTCGAG
>group_609_2 84 3 0 0 sg=84 px=0 gx=0
GTCATAATAAATCGATGCAGGTGGCACTTT
>group_609_3 84 3 0 0 sg=84 px=0 gx=0
ATAATAAATCGATGCAGGTGGCACTTTTCG
>group_609_4 84 3 0 0 sg=84 px=0 gx=0
CGTCAAGTTGTCATAATAAATCGATGCAGG
>group_609_5 84 3 0 0 sg=84 px=0 gx=0
CCGTCAAGTTGTCATAATAAATCGATGCAG
>group_609_6 84 3 0 0 sg=84 px=0 gx=0
TTTCCCCGAAAAGTGCCACCTGCATCGATT
>group_609_7 84 3 0 0 sg=84 px=0 gx=0
CATCGATTTATTATGACAACTTGACGGCTA
>group_609_8 84 3 0 0 sg=84 px=0 gx=0
CAAGTTGTCATAATAAATCGATGCAGGTGG
>group_609_9 84 3 0 0 sg=84 px=0 gx=0
GATTTATTATGACAACTTGACGGCTACATC
>group_610_0 36 3 0 0 sg=36 px=0 gx=0
TAACGGCTGACATGGGGGGGGGAAGTTCCT
>group_610_1 36 3 0 0 sg=36 px=0 gx=0
CTTCCCCCCCCCATGTCAGCCGTTAAGTGT
>group_610_2 36 3 0 0 sg=36 px=0 gx=0
AGAATAGGAACTTCCCCCCCCCATGTCAGC
>group_610_3 36 3 0 0 sg=36 px=0 gx=0
GCTGACATGGGGGGGGGAAGTTCCTATTCT
>group_610_4 36 3 0 0 sg=36 px=0 gx=0
ACTTAACGGCTGACATGGGGGGGGGAAGTT
>group_610_5 36 3 0 0 sg=36 px=0 gx=0
AACACTTAACGGCTGACATGGGGGGGGGAA
>group_610_6 36 3 0 0 sg=36 px=0 gx=0
GGGGAAGTTCCTATTCTCTAGAAAGAATAG
>group_610_7 36 3 0 0 sg=36 px=0 gx=0
AATAGGAACTTCCCCCCCCCATGTCAGCCG
>group_610_8 36 3 0 0 sg=36 px=0 gx=0
AACGGCTGACATGGGGGGGGGAAGTTCCTA
>group_610_9 36 3 0 0 sg=36 px=0 gx=0
GGAACTTCCCCCCCCCATGTCAGCCGTTAA
>group_611_0 60 20 0 0 sg=60 px=0 gx=0
CGGGGCAGGATAGGTGAAGTAGGCCCACCC
>group_611_1 60 20 0 0 sg=60 px=0 gx=0
GGTGGGCCTACTTCACCTATCCTGCCCCGC
>group_611_2 60 20 0 0 sg=60 px=0 gx=0
TCCAACGGCGTCAGCGGGGCAGGATAGGTG
>group_611_3 60 20 0 0 sg=60 px=0 gx=0
GTGGGCCTACTTCACCTATCCTGCCCCGCT
>group_611_4 60 20 0 0 sg=60 px=0 gx=0
GCGTCAGCGGGGCAGGATAGGTGAAGTAGG
>group_611_5 60 20 0 0 sg=60 px=0 gx=0
GCGGGGCAGGATAGGTGAAGTAGGCCCACC
>group_611_6 60 20 0 0 sg=60 px=0 gx=0
GGCCTACTTCACCTATCCTGCCCCGCTGAC
>group_611_7 60 20 0 0 sg=60 px=0 gx=0
CCGCTGACGCCGTTGGATACACCAAGGAAA
>group_611_8 60 20 0 0 sg=60 px=0 gx=0
GGCGTCAGCGGGGCAGGATAGGTGAAGTAG
>group_611_9 60 20 0 0 sg=60 px=0 gx=0
GCCTACTTCACCTATCCTGCCCCGCTGACG
>group_612_0 62 9 0 2 sg=60 px=0 gx=2
CCTGCTAAGGTTGACATGAATGTCACCAAA
>group_612_1 62 9 0 2 sg=60 px=0 gx=2
ACATTCATGTCAACCTTAGCAGGTTCTGCG
>group_612_2 62 9 0 2 sg=60 px=0 gx=2
AATTTTATGTTTGGTGACATTCATGTCAAC
>group_612_3 62 9 0 2 sg=60 px=0 gx=2
AAATAGCATAACTAATTTTATGTTTGGTGA
>group_612_4 62 9 0 2 sg=60 px=0 gx=2
GTGACATTCATGTCAACCTTAGCAGGTTCT
>group_612_5 62 9 0 2 sg=60 px=0 gx=2
AATAGCATAACTAATTTTATGTTTGGTGAC
>group_612_6 62 9 0 2 sg=60 px=0 gx=2
TTTATGTTTGGTGACATTCATGTCAACCTT
>group_612_7 62 9 0 2 sg=60 px=0 gx=2
TAATTTTATGTTTGGTGACATTCATGTCAA
>group_612_8 62 9 0 2 sg=60 px=0 gx=2
TTATGTTTGGTGACATTCATGTCAACCTTA
>group_612_9 62 9 0 2 sg=60 px=0 gx=2
TAAGGTTGACATGAATGTCACCAAACATAA
>group_614_0 2 3 0 0 sg=2 px=0 gx=0
GCCACGATGCGTCCGGCGTAGAGGATCCCT
>group_614_1 2 3 0 0 sg=2 px=0 gx=0
AGGGATCCTCTACGCCGGACGCATCGTGGC
>group_616_0 2 146 0 0 sg=2 px=0 gx=0
ATAATGTGTGGAATTGTGAGCGGATAACAA
>group_616_1 2 146 0 0 sg=2 px=0 gx=0
TTGTTATCCGCTCACAATTCCACACATTAT
>group_618_0 4 19 0 0 sg=4 px=0 gx=0
GGCTGCAGGTCGAAAGGCCCGGAGATGAGG
>group_618_1 4 19 0 0 sg=4 px=0 gx=0
CCTCATCTCCGGGCCTTTCGACCTGCAGCC
>group_618_2 4 19 0 0 sg=4 px=0 gx=0
GCTGCAGGTCGAAAGGCCCGGAGATGAGGA
>group_618_3 4 19 0 0 sg=4 px=0 gx=0
TCCTCATCTCCGGGCCTTTCGACCTGCAGC
>group_621_0 4 3 0 0 sg=4 px=0 gx=0
AATTATCACCACTTTGTACAAGAAAGCTGA
>group_621_1 4 3 0 0 sg=4 px=0 gx=0
TCAGCTTTCTTGTACAAAGTGGTGATAATT
>group_621_2 4 3 0 0 sg=4 px=0 gx=0
ATTATCACCACTTTGTACAAGAAAGCTGAA
>group_621_3 4 3 0 0 sg=4 px=0 gx=0
TTCAGCTTTCTTGTACAAAGTGGTGATAAT
>group_622_0 10 51 0 0 sg=10 px=0 gx=0
AGCACCACCACCACCACCACTGAGATCCGG
>group_622_1 10 51 0 0 sg=10 px=0 gx=0
CGGATCTCAGTGGTGGTGGTGGTGGTGCTC
>group_622_2 10 51 0 0 sg=10 px=0 gx=0
GCCGGATCTCAGTGGTGGTGGTGGTGGTGC
>group_622_3 10 51 0 0 sg=10 px=0 gx=0
GCACCACCACCACCACCACTGAGATCCGGC
>group_622_4 10 51 0 0 sg=10 px=0 gx=0
GGATCTCAGTGGTGGTGGTGGTGGTGCTCG
>group_622_5 10 51 0 0 sg=10 px=0 gx=0
AGCCGGATCTCAGTGGTGGTGGTGGTGGTG
>group_622_6 10 51 0 0 sg=10 px=0 gx=0
CACCACCACCACCACCACTGAGATCCGGCT
>group_622_7 10 51 0 0 sg=10 px=0 gx=0
CCGGATCTCAGTGGTGGTGGTGGTGGTGCT
>group_622_8 10 51 0 0 sg=10 px=0 gx=0
CGAGCACCACCACCACCACCACTGAGATCC
>group_622_9 10 51 0 0 sg=10 px=0 gx=0
GAGCACCACCACCACCACCACTGAGATCCG
>group_623_0 2 9 0 0 sg=2 px=0 gx=0
TCCATGGTGAGCAAGGGCGAGGAGCTGTTC
>group_623_1 2 9 0 0 sg=2 px=0 gx=0
GAACAGCTCCTCGCCCTTGCTCACCATGGA
>group_625_0 4 1 0 0 sg=4 px=0 gx=0
TCCCGCTAGAGGGAAACCGTTGTGGTCTCC
>group_625_1 4 1 0 0 sg=4 px=0 gx=0
CCCGCTAGAGGGAAACCGTTGTGGTCTCCC
>group_625_2 4 1 0 0 sg=4 px=0 gx=0
GGGAGACCACAACGGTTTCCCTCTAGCGGG
>group_625_3 4 1 0 0 sg=4 px=0 gx=0
GGAGACCACAACGGTTTCCCTCTAGCGGGA
>group_628_0 44 11 0 0 sg=44 px=0 gx=0
CTTCTTCACGAGGCAGACCTCAGCGCTCAA
>group_628_1 44 11 0 0 sg=44 px=0 gx=0
CACGAGGCAGACCTCAGCGCTCAAAGATGC
>group_628_2 44 11 0 0 sg=44 px=0 gx=0
ATCTTTGAGCGCTGAGGTCTGCCTCGTGAA
>group_628_3 44 11 0 0 sg=44 px=0 gx=0
TTTACCCCTGCATCTTTGAGCGCTGAGGTC
>group_628_4 44 11 0 0 sg=44 px=0 gx=0
AGGCAGACCTCAGCGCTCAAAGATGCAGGG
>group_628_5 44 11 0 0 sg=44 px=0 gx=0
TAGCTTTTACCCCTGCATCTTTGAGCGCTG
>group_628_6 44 11 0 0 sg=44 px=0 gx=0
TTTGAGCGCTGAGGTCTGCCTCGTGAAGAA
>group_628_7 44 11 0 0 sg=44 px=0 gx=0
GCTTTTACCCCTGCATCTTTGAGCGCTGAG
>group_628_8 44 11 0 0 sg=44 px=0 gx=0
CCTCAGCGCTCAAAGATGCAGGGGTAAAAG
>group_628_9 44 11 0 0 sg=44 px=0 gx=0
TCTTTGAGCGCTGAGGTCTGCCTCGTGAAG
>group_629_0 274 3 0 0 sg=274 px=0 gx=0
GCAGTTTATGGCGGGCGACGAATTTCTTCT
>group_629_1 274 3 0 0 sg=274 px=0 gx=0
TGTAAGTTAGCGCGAATTGGCCGACGCGCT
>group_629_2 274 3 0 0 sg=274 px=0 gx=0
CGCGTCGGCCAATTCGCGCTAACTTACATT
>group_629_3 274 3 0 0 sg=274 px=0 gx=0
GGCTCTCAAGGGCATCGGCGGAGCTTATCG
>group_629_4 274 3 0 0 sg=274 px=0 gx=0
CGATAAGCTCCGCCGATGCCCTTGAGAGCC
>group_629_5 274 3 0 0 sg=274 px=0 gx=0
TGGCGGATGAGAGAAGAAATTCGTCGCCCG
>group_629_6 274 3 0 0 sg=274 px=0 gx=0
TTCCCCGAAAAGTGCCACCTGCTAGACAGG
>group_629_7 274 3 0 0 sg=274 px=0 gx=0
TGGCGGCCAATTCGCGCGCGAAGGCGAAGC
>group_629_8 274 3 0 0 sg=274 px=0 gx=0
CGAATTTCTTCTCTCATCCGCCAAAACAGA
>group_629_9 274 3 0 0 sg=274 px=0 gx=0
CGTTTCTACAAACTCTTCCTGTCTAGCAGG
>group_630_0 52 16 0 0 sg=52 px=0 gx=0
TGCATGATCGAATTAGCTTCAAAAGCGCTC
>group_630_1 52 16 0 0 sg=52 px=0 gx=0
CAAGATCCCCAATTCGATCGTCCGGGCCGC
>group_630_2 52 16 0 0 sg=52 px=0 gx=0
TGCGGCCCGGACGATCGAATTGGGGATCTT
>group_630_3 52 16 0 0 sg=52 px=0 gx=0
GCGCTTTTGAAGCTAATTCGATCATGCATG
>group_630_4 52 16 0 0 sg=52 px=0 gx=0
TTCAAGATCCCCAATTCGATCGTCCGGGCC
>group_630_5 52 16 0 0 sg=52 px=0 gx=0
CCCGGACGATCGAATTGGGGATCTTGAAGT
>group_630_6 52 16 0 0 sg=52 px=0 gx=0
AAGATCCCCAATTCGATCGTCCGGGCCGCA
>group_630_7 52 16 0 0 sg=52 px=0 gx=0
CTTCAAGATCCCCAATTCGATCGTCCGGGC
>group_630_8 52 16 0 0 sg=52 px=0 gx=0
CTTTTGAAGCTAATTCGATCATGCATGAGC
>group_630_9 52 16 0 0 sg=52 px=0 gx=0
CATGATCGAATTAGCTTCAAAAGCGCTCTG
>group_631_0 28 3 0 0 sg=28 px=0 gx=0
AGATCTAGATATCGATGAATTCCCGGGGAT
>group_631_1 28 3 0 0 sg=28 px=0 gx=0
TATCGATGAATTCCCGGGGATCCGTCGACC
>group_631_2 28 3 0 0 sg=28 px=0 gx=0
GGTCGACGGATCCCCGGGAATTCATCGATA
>group_631_3 28 3 0 0 sg=28 px=0 gx=0
CTGCAGGTCGACGGATCCCCGGGAATTCAT
>group_631_4 28 3 0 0 sg=28 px=0 gx=0
CCCGGGAATTCATCGATATCTAGATCTCGA
>group_631_5 28 3 0 0 sg=28 px=0 gx=0
CGATGAATTCCCGGGGATCCGTCGACCTGC
>group_631_6 28 3 0 0 sg=28 px=0 gx=0
GAGATCTAGATATCGATGAATTCCCGGGGA
>group_631_7 28 3 0 0 sg=28 px=0 gx=0
TCCCCGGGAATTCATCGATATCTAGATCTC
>group_631_8 28 3 0 0 sg=28 px=0 gx=0
CGAGATCTAGATATCGATGAATTCCCGGGG
>group_631_9 28 3 0 0 sg=28 px=0 gx=0
GGGAATTCATCGATATCTAGATCTCGAGCT
>group_632_0 2 2 0 0 sg=2 px=0 gx=0
TTGTAAAACGACGGCCAGTGCCAAGCTGGC
>group_632_1 2 2 0 0 sg=2 px=0 gx=0
GCCAGCTTGGCACTGGCCGTCGTTTTACAA
>group_635_0 68 0 0 0 sg=68 px=0 gx=0
CTTTTTGGGTCTCTCCCTCTCTGCACTAAT
>group_635_1 68 0 0 0 sg=68 px=0 gx=0
AGAGAGGGAGAGACCCAAAAAGAAAAGAGA
>group_635_2 68 0 0 0 sg=68 px=0 gx=0
AGCATTAGTGCAGAGAGGGAGAGACCCAAA
>group_635_3 68 0 0 0 sg=68 px=0 gx=0
ATTCTCTCTTTTCTTTTTGGGTCTCTCCCT
>group_635_4 68 0 0 0 sg=68 px=0 gx=0
AGTGCAGAGAGGGAGAGACCCAAAAAGAAA
>group_635_5 68 0 0 0 sg=68 px=0 gx=0
AGCGCCTCTATTTATACTCCGGCGCTCTTT
>group_635_6 68 0 0 0 sg=68 px=0 gx=0
CATTAGTGCAGAGAGGGAGAGACCCAAAAA
>group_635_7 68 0 0 0 sg=68 px=0 gx=0
TGCAGAGAGGGAGAGACCCAAAAAGAAAAG
>group_635_8 68 0 0 0 sg=68 px=0 gx=0
GGGTCTCTCCCTCTCTGCACTAATGCTCTC
>group_635_9 68 0 0 0 sg=68 px=0 gx=0
AGAGAGCATTAGTGCAGAGAGGGAGAGACC
>group_636_0 168 0 0 0 sg=168 px=0 gx=0
AGTATAATAAGCGGATGAATGGCAGAAATT
>group_636_1 168 0 0 0 sg=168 px=0 gx=0
CCCCGCACTCGCCGCCGTGAGGCTCGGGAC
>group_636_2 168 0 0 0 sg=168 px=0 gx=0
CCGCCCGCCTGCCCCCCGAGACCTGCAGGG
>group_636_3 168 0 0 0 sg=168 px=0 gx=0
TGAGGCTCGGGACCTGCAGGGGGGGGGGGG
>group_636_4 168 0 0 0 sg=168 px=0 gx=0
AACGCCTGGTGCTACGCCTGAATAAGTATA
>group_636_5 168 0 0 0 sg=168 px=0 gx=0
CCCGCACTCGCCGCCGTGAGGCTCGGGACC
>group_636_6 168 0 0 0 sg=168 px=0 gx=0
CGTGAGGCTCGGGACCTGCAGGGGGGGGGG
>group_636_7 168 0 0 0 sg=168 px=0 gx=0
TACGCCTGAATAAGTATAATAAGCGGATGA
>group_636_8 168 0 0 0 sg=168 px=0 gx=0
TTCCCCCCCCCCCCTGCAGGTCCCGAGCCT
>group_636_9 168 0 0 0 sg=168 px=0 gx=0
CTCGCCGCCGTGAGGCTCGGGACCTGCAGG
>group_637_0 8 9 0 0 sg=8 px=0 gx=0
GAGGAATTCGCGGCCGCCGTCGACTCGCGA
>group_637_1 8 9 0 0 sg=8 px=0 gx=0
GCGAGTCGACGGCGGCCGCGAATTCCTCGA
>group_637_2 8 9 0 0 sg=8 px=0 gx=0
CTCGAGGAATTCGCGGCCGCCGTCGACTCG
>group_637_3 8 9 0 0 sg=8 px=0 gx=0
TCGAGGAATTCGCGGCCGCCGTCGACTCGC
>group_637_4 8 9 0 0 sg=8 px=0 gx=0
CGAGGAATTCGCGGCCGCCGTCGACTCGCG
>group_637_5 8 9 0 0 sg=8 px=0 gx=0
CGCGAGTCGACGGCGGCCGCGAATTCCTCG
>group_637_6 8 9 0 0 sg=8 px=0 gx=0
TCGCGAGTCGACGGCGGCCGCGAATTCCTC
>group_637_7 8 9 0 0 sg=8 px=0 gx=0
CGAGTCGACGGCGGCCGCGAATTCCTCGAG
>group_638_0 2 42 0 0 sg=2 px=0 gx=0
AAATTCCGACACCATCGAATGGTGCAAAAC
>group_638_1 2 42 0 0 sg=2 px=0 gx=0
GTTTTGCACCATTCGATGGTGTCGGAATTT
>group_639_0 122 14 0 0 sg=122 px=0 gx=0
AATCTAGTGGATCAAGAGACAGGATGAGGA
>group_639_1 122 14 0 0 sg=122 px=0 gx=0
CCTGATAAATGCTTCAATAATCTAGTGGAT
>group_639_2 122 14 0 0 sg=122 px=0 gx=0
CGGTATCGAACCCCAGAGTCCCGCTCAGAA
>group_639_3 122 14 0 0 sg=122 px=0 gx=0
GGGGTTCGATACCGTCAAAACTTCATTTTT
>group_639_4 122 14 0 0 sg=122 px=0 gx=0
AAACGATCCTCATCCTGTCTCTTGATCCAC
>group_639_5 122 14 0 0 sg=122 px=0 gx=0
TCTGGGGTTCGATACCGTCAAAACTTCATT
>group_639_6 122 14 0 0 sg=122 px=0 gx=0
GTGGATCAAGAGACAGGATGAGGATCGTTT
>group_639_7 122 14 0 0 sg=122 px=0 gx=0
GATCCACTAGATTATTGAAGCATTTATCAG
>group_639_8 122 14 0 0 sg=122 px=0 gx=0
GTATCGAACCCCAGAGTCCCGCTCAGAAGA
>group_639_9 122 14 0 0 sg=122 px=0 gx=0
ATTAAAAATGAAGTTTTGACGGTATCGAAC
>group_640_0 38 4 0 4 sg=34 px=0 gx=4
ATCCAGTTTGTTCATCAGGTTCGTGCTCAT
>group_640_1 38 4 0 4 sg=34 px=0 gx=4
CATCAGGTTCGTGCTCATCTTTCCTTCCCG
>group_640_2 38 4 0 4 sg=34 px=0 gx=4
TGTTCATCAGGTTCGTGCTCATCTTTCCTT
>group_640_3 38 4 0 4 sg=34 px=0 gx=4
GAGCACGAACCTGATGAACAAACTGGATAC
>group_640_4 38 4 0 4 sg=34 px=0 gx=4
GTTTGTTCATCAGGTTCGTGCTCATCTTTC
>group_640_5 38 4 0 4 sg=34 px=0 gx=4
AAGATGAGCACGAACCTGATGAACAAACTG
>group_640_6 38 4 0 4 sg=34 px=0 gx=4
GGAAAGATGAGCACGAACCTGATGAACAAA
>group_640_7 38 4 0 4 sg=34 px=0 gx=4
GATGAGCACGAACCTGATGAACAAACTGGA
>group_640_8 38 4 0 4 sg=34 px=0 gx=4
CGTATCCAGTTTGTTCATCAGGTTCGTGCT
>group_640_9 38 4 0 4 sg=34 px=0 gx=4
TCATCAGGTTCGTGCTCATCTTTCCTTCCC
>group_643_0 150 3 0 0 sg=150 px=0 gx=0
CGAGCTCGTTTAGTGAACCGTCAGATCGCC
>group_643_1 150 3 0 0 sg=150 px=0 gx=0
GGGAGAGCTCTGCTTATATAGACCTCCCAC
>group_643_2 150 3 0 0 sg=150 px=0 gx=0
CGATCTCTATCACTGATAGGGAGATCTCTA
>group_643_3 150 3 0 0 sg=150 px=0 gx=0
CCCTATCAGTGATAGAGATCTCCCTATCAG
>group_643_4 150 3 0 0 sg=150 px=0 gx=0
AGAGCTCTCCCTATCAGTGATAGAGATCTC
>group_643_5 150 3 0 0 sg=150 px=0 gx=0
ATAGGGAGATCTCTATCACTGATAGGGAGA
>group_643_6 150 3 0 0 sg=150 px=0 gx=0
GGAGAGCTCTGCTTATATAGACCTCCCACC
>group_643_7 150 3 0 0 sg=150 px=0 gx=0
GCAGAGCTCTCCCTATCAGTGATAGAGATC
>group_643_8 150 3 0 0 sg=150 px=0 gx=0
TCGTCGACGATCTCTATCACTGATAGGGAG
>group_643_9 150 3 0 0 sg=150 px=0 gx=0
GATAGGGAGAGCTCTGCTTATATAGACCTC
>group_646_0 2 6 0 0 sg=2 px=0 gx=0
ATCCGATGATAAGCTGTCAAACATGAGAAT
>group_646_1 2 6 0 0 sg=2 px=0 gx=0
ATTCTCATGTTTGACAGCTTATCATCGGAT
>group_647_0 66 13 0 0 sg=66 px=0 gx=0
CGACGACGTCCCCAGGGCCGTACGCACCCT
>group_647_1 66 13 0 0 sg=66 px=0 gx=0
CTGGGGACGTCGTCGCGGGTGGCGAGGCGC
>group_647_2 66 13 0 0 sg=66 px=0 gx=0
CCAGGGCCGTACGCACCCTCGCCGCCGCGT
>group_647_3 66 13 0 0 sg=66 px=0 gx=0
CACCCGCGACGACGTCCCCAGGGCCGTACG
>group_647_4 66 13 0 0 sg=66 px=0 gx=0
GCCTCGCCACCCGCGACGACGTCCCCAGGG
>group_647_5 66 13 0 0 sg=66 px=0 gx=0
GGCGGCGAGGGTGCGTACGGCCCTGGGGAC
>group_647_6 66 13 0 0 sg=66 px=0 gx=0
GGCGAGGGTGCGTACGGCCCTGGGGACGTC
>group_647_7 66 13 0 0 sg=66 px=0 gx=0
GACGACGTCCCCAGGGCCGTACGCACCCTC
>group_647_8 66 13 0 0 sg=66 px=0 gx=0
CGACGTCCCCAGGGCCGTACGCACCCTCGC
>group_647_9 66 13 0 0 sg=66 px=0 gx=0
CCTGGGGACGTCGTCGCGGGTGGCGAGGCG
>group_652_0 34 3 0 0 sg=34 px=0 gx=0
GGGGGTTCCATTGTTCATTCCACGGACAAA
>group_652_1 34 3 0 0 sg=34 px=0 gx=0
TTTTGTCCGTGGAATGAACAATGGAACCCC
>group_652_2 34 3 0 0 sg=34 px=0 gx=0
GGAATGAACAATGGAACCCCCCCCCCCCCC
>group_652_3 34 3 0 0 sg=34 px=0 gx=0
GGGGGGGGGGGGGGGTTCCATTGTTCATTC
>group_652_4 34 3 0 0 sg=34 px=0 gx=0
GTCCGTGGAATGAACAATGGAACCCCCCCC
>group_652_5 34 3 0 0 sg=34 px=0 gx=0
GGGGGGGGGGGGTTCCATTGTTCATTCCAC
>group_652_6 34 3 0 0 sg=34 px=0 gx=0
TGTTTTTGTCCGTGGAATGAACAATGGAAC
>group_652_7 34 3 0 0 sg=34 px=0 gx=0
GTTTTTGTCCGTGGAATGAACAATGGAACC
>group_652_8 34 3 0 0 sg=34 px=0 gx=0
GGGGGGGGGGGGGGGGGTTCCATTGTTCAT
>group_652_9 34 3 0 0 sg=34 px=0 gx=0
GTGGAATGAACAATGGAACCCCCCCCCCCC
>group_653_0 2 56 0 0 sg=2 px=0 gx=0
GTTGCGCAGCCTGAATGGCGAATGGCGCGA
>group_653_1 2 56 0 0 sg=2 px=0 gx=0
TCGCGCCATTCGCCATTCAGGCTGCGCAAC
>group_655_0 254 2 0 0 sg=254 px=0 gx=0
TTTGACAGCTTATCATCGATAAGCTTCGAA
>group_655_1 254 2 0 0 sg=254 px=0 gx=0
GTGCGGTATTTCACACCGCATATGCGCAAA
>group_655_2 254 2 0 0 sg=254 px=0 gx=0
GCTTCGAATGGTGCAAAACCTTTCGCGGTA
>group_655_3 254 2 0 0 sg=254 px=0 gx=0
GTCAACTCGAGCAGCTCATTTCAGAATATT
>group_655_4 254 2 0 0 sg=254 px=0 gx=0
AATGAGCTGCTCGAGTTGACAATTAATCAT
>group_655_5 254 2 0 0 sg=254 px=0 gx=0
ATTCACCAACAAGGAGTTAATTAACTATCA
>group_655_6 254 2 0 0 sg=254 px=0 gx=0
TGATAGTTAATTAACTCCTTGTTGGTGAAT
>group_655_7 254 2 0 0 sg=254 px=0 gx=0
GCTTATCATCGATAAGCTTCGAATGGTGCA
>group_655_8 254 2 0 0 sg=254 px=0 gx=0
CTAGTGATTAAATCAGAACGCAGAAGCGGT
>group_655_9 254 2 0 0 sg=254 px=0 gx=0
AGCTGCTCGAGTTGACAATTAATCATCGGC
>group_656_0 6 17 0 0 sg=6 px=0 gx=0
GTCAGGCACCGGGCTTGCGGGTCATGCACC
>group_656_1 6 17 0 0 sg=6 px=0 gx=0
AGGCGCACCGTGGGCTTGTACTCGGTCATG
>group_656_2 6 17 0 0 sg=6 px=0 gx=0
GGTGCATGACCCGCAAGCCCGGTGCCTGAC
>group_656_3 6 17 0 0 sg=6 px=0 gx=0
CCATGACCGAGTACAAGCCCACGGTGCGCC
>group_656_4 6 17 0 0 sg=6 px=0 gx=0
GGCGCACCGTGGGCTTGTACTCGGTCATGG
>group_656_5 6 17 0 0 sg=6 px=0 gx=0
CATGACCGAGTACAAGCCCACGGTGCGCCT
>group_658_0 22 11 0 0 sg=22 px=0 gx=0
CTAGGCTTTTGCAAAGATCGATCAAGAGAC
>group_658_1 22 11 0 0 sg=22 px=0 gx=0
TTTGCAAAGATCGATCAAGAGACAGGATGA
>group_658_2 22 11 0 0 sg=22 px=0 gx=0
CTCATCCTGTCTCTTGATCGATCTTTGCAA
>group_658_3 22 11 0 0 sg=22 px=0 gx=0
TTTTGCAAAGATCGATCAAGAGACAGGATG
>group_658_4 22 11 0 0 sg=22 px=0 gx=0
CCTCATCCTGTCTCTTGATCGATCTTTGCA
>group_658_5 22 11 0 0 sg=22 px=0 gx=0
TTGCAAAGATCGATCAAGAGACAGGATGAG
>group_658_6 22 11 0 0 sg=22 px=0 gx=0
TCCTGTCTCTTGATCGATCTTTGCAAAAGC
>group_658_7 22 11 0 0 sg=22 px=0 gx=0
GTCTCTTGATCGATCTTTGCAAAAGCCTAG
>group_658_8 22 11 0 0 sg=22 px=0 gx=0
CATCCTGTCTCTTGATCGATCTTTGCAAAA
>group_658_9 22 11 0 0 sg=22 px=0 gx=0
GGCTTTTGCAAAGATCGATCAAGAGACAGG
>group_659_0 1110 9 238 0 sg=872 px=238 gx=0
GTCGGTAAAAAGGATCTTACAGGCCAAATT
>group_659_1 1110 9 238 0 sg=872 px=238 gx=0
GGTTCTTTATGCGGACACTGACGGCTTTAT
>group_659_2 1110 9 238 0 sg=872 px=238 gx=0
CTTCGAATTCTGCAGTCGACATGATTGAAC
>group_659_3 1110 9 238 0 sg=872 px=238 gx=0
AAGCAGGACTCTAGGGACTAGTTCTAGACT
>group_659_4 1110 9 238 0 sg=872 px=238 gx=0
CGGGCGTCGACAGGCCTAAGCTTAGCTTGA
>group_659_5 1110 9 238 0 sg=872 px=238 gx=0
TTGAGCTCGAGATCTGAGTCCGGATTGGTA
>group_659_6 1110 9 238 0 sg=872 px=238 gx=0
CCTACGTACTCGAGGAATTCAATTCGGCGT
>group_659_7 1110 9 238 0 sg=872 px=238 gx=0
GCCGCGGCCGCTCCTGCTGAGCCTCGACAT
>group_659_8 1110 9 238 0 sg=872 px=238 gx=0
CTTCTGAGGATCCACCTAGTCTAGAACTAG
>group_659_9 1110 9 238 0 sg=872 px=238 gx=0
ATGTCGAGGCTCAGCAGGAGCGGCCGCGGC
>group_661_0 2 5 0 0 sg=2 px=0 gx=0
CCGCGCGTTGGCCGATTCATTAATGCAGAC
>group_661_1 2 5 0 0 sg=2 px=0 gx=0
GTCTGCATTAATGAATCGGCCAACGCGCGG
>group_663_0 28 23 0 0 sg=28 px=0 gx=0
CGTACGCTAGTTAACTACGTCGACATCGAT
>group_663_1 28 23 0 0 sg=28 px=0 gx=0
GATCGTACGCTAGTTAACTACGTCGACATC
>group_663_2 28 23 0 0 sg=28 px=0 gx=0
ATCGATGTCGACGTAGTTAACTAGCGTACG
>group_663_3 28 23 0 0 sg=28 px=0 gx=0
CTGGCAGTCGATCGTACGCTAGTTAACTAC
>group_663_4 28 23 0 0 sg=28 px=0 gx=0
TAGTTAACTAGCGTACGATCGACTGCCAGG
>group_663_5 28 23 0 0 sg=28 px=0 gx=0
AGTCGATCGTACGCTAGTTAACTACGTCGA
>group_663_6 28 23 0 0 sg=28 px=0 gx=0
CGATGTCGACGTAGTTAACTAGCGTACGAT
>group_663_7 28 23 0 0 sg=28 px=0 gx=0
CAGTCGATCGTACGCTAGTTAACTACGTCG
>group_663_8 28 23 0 0 sg=28 px=0 gx=0
CCTGGCAGTCGATCGTACGCTAGTTAACTA
>group_663_9 28 23 0 0 sg=28 px=0 gx=0
TCGATCGTACGCTAGTTAACTACGTCGACA
>group_665_0 46 8 0 0 sg=46 px=0 gx=0
GAGGAATTCACCATGGTACCCGGGGATCCT
>group_665_1 46 8 0 0 sg=46 px=0 gx=0
CCCGGGTACCATGGTGAATTCCTCCTGCTA
>group_665_2 46 8 0 0 sg=46 px=0 gx=0
AGGATCCCCGGGTACCATGGTGAATTCCTC
>group_665_3 46 8 0 0 sg=46 px=0 gx=0
CGACTCTAGAGGATCCCCGGGTACCATGGT
>group_665_4 46 8 0 0 sg=46 px=0 gx=0
TCACCATGGTACCCGGGGATCCTCTAGAGT
>group_665_5 46 8 0 0 sg=46 px=0 gx=0
AGCAGGAGGAATTCACCATGGTACCCGGGG
>group_665_6 46 8 0 0 sg=46 px=0 gx=0
CTAGCAGGAGGAATTCACCATGGTACCCGG
>group_665_7 46 8 0 0 sg=46 px=0 gx=0
CACCATGGTACCCGGGGATCCTCTAGAGTC
>group_665_8 46 8 0 0 sg=46 px=0 gx=0
GATCCCCGGGTACCATGGTGAATTCCTCCT
>group_665_9 46 8 0 0 sg=46 px=0 gx=0
GGGTACCATGGTGAATTCCTCCTGCTAGCC
>group_666_0 78 3 0 0 sg=78 px=0 gx=0
GAATGCTCATCCGTAATTACGTATGGCAAT
>group_666_1 78 3 0 0 sg=78 px=0 gx=0
TTACGGATGAGCATTCATCAGGCGGGCAAG
>group_666_2 78 3 0 0 sg=78 px=0 gx=0
TCTTTCATTGCCATACGTAATTACGGATGA
>group_666_3 78 3 0 0 sg=78 px=0 gx=0
ATCCGTAATTACGTATGGCAATGAAAGACG
>group_666_4 78 3 0 0 sg=78 px=0 gx=0
CTTTCATTGCCATACGTAATTACGGATGAG
>group_666_5 78 3 0 0 sg=78 px=0 gx=0
ATGCTCATCCGTAATTACGTATGGCAATGA
>group_666_6 78 3 0 0 sg=78 px=0 gx=0
AAGCTGACTCTAGCTAGAGGATCCCCGGGT
>group_666_7 78 3 0 0 sg=78 px=0 gx=0
AATTACGGATGAGCATTCATCAGGCGGGCA
>group_666_8 78 3 0 0 sg=78 px=0 gx=0
GCTCATCCGTAATTACGTATGGCAATGAAA
>group_666_9 78 3 0 0 sg=78 px=0 gx=0
GCCATACGTAATTACGGATGAGCATTCATC
>group_667_0 2 21 0 0 sg=2 px=0 gx=0
CGCGCGTTGGCCGATTCATTAATGCAGGAT
>group_667_1 2 21 0 0 sg=2 px=0 gx=0
ATCCTGCATTAATGAATCGGCCAACGCGCG
>group_670_0 4 1 0 0 sg=4 px=0 gx=0
CCGAAACTGTTGAAAGTTGTTTAGCAAAAC
>group_670_1 4 1 0 0 sg=4 px=0 gx=0
CGAAACTGTTGAAAGTTGTTTAGCAAAACC
>group_670_2 4 1 0 0 sg=4 px=0 gx=0
GGTTTTGCTAAACAACTTTCAACAGTTTCG
>group_670_3 4 1 0 0 sg=4 px=0 gx=0
GTTTTGCTAAACAACTTTCAACAGTTTCGG
>group_671_0 6 5 0 0 sg=6 px=0 gx=0
TCTAGCTAGAGGATCCCCGGGTACCGAGCT
>group_671_1 6 5 0 0 sg=6 px=0 gx=0
GCTCGGTACCCGGGGATCCTCTAGCTAGAG
>group_671_2 6 5 0 0 sg=6 px=0 gx=0
AGCTCGGTACCCGGGGATCCTCTAGCTAGA
>group_671_3 6 5 0 0 sg=6 px=0 gx=0
CTAGCTAGAGGATCCCCGGGTACCGAGCTC
>group_671_4 6 5 0 0 sg=6 px=0 gx=0
GAGCTCGGTACCCGGGGATCCTCTAGCTAG
>group_671_5 6 5 0 0 sg=6 px=0 gx=0
CTCTAGCTAGAGGATCCCCGGGTACCGAGC
>group_672_0 6 158 0 0 sg=6 px=0 gx=0
GTCGACCTGCAGACTGGCTGTGTATAAGGG
>group_672_1 6 158 0 0 sg=6 px=0 gx=0
CTTATACACAGCCAGTCTGCAGGTCGACCA
>group_672_2 6 158 0 0 sg=6 px=0 gx=0
TGGTCGACCTGCAGACTGGCTGTGTATAAG
>group_672_3 6 158 0 0 sg=6 px=0 gx=0
CCTTATACACAGCCAGTCTGCAGGTCGACC
>group_672_4 6 158 0 0 sg=6 px=0 gx=0
GGTCGACCTGCAGACTGGCTGTGTATAAGG
>group_672_5 6 158 0 0 sg=6 px=0 gx=0
CCCTTATACACAGCCAGTCTGCAGGTCGAC
>group_674_0 8 6 0 0 sg=8 px=0 gx=0
TTCATATGCTATGGTCCTTGTTGGTGAAGT
>group_674_1 8 6 0 0 sg=8 px=0 gx=0
TTTCATATGCTATGGTCCTTGTTGGTGAAG
>group_674_2 8 6 0 0 sg=8 px=0 gx=0
CTTCACCAACAAGGACCATAGCATATGAAA
>group_674_3 8 6 0 0 sg=8 px=0 gx=0
TTTTCATATGCTATGGTCCTTGTTGGTGAA
>group_674_4 8 6 0 0 sg=8 px=0 gx=0
TCATATGCTATGGTCCTTGTTGGTGAAGTG
>group_674_5 8 6 0 0 sg=8 px=0 gx=0
TTCACCAACAAGGACCATAGCATATGAAAA
>group_674_6 8 6 0 0 sg=8 px=0 gx=0
CACTTCACCAACAAGGACCATAGCATATGA
>group_674_7 8 6 0 0 sg=8 px=0 gx=0
ACTTCACCAACAAGGACCATAGCATATGAA
>group_676_0 2 3 0 0 sg=2 px=0 gx=0
TCCCCGCATATGAAGTATTCGCCTTGATCA
>group_676_1 2 3 0 0 sg=2 px=0 gx=0
TGATCAAGGCGAATACTTCATATGCGGGGA
>group_686_0 54 9 0 0 sg=54 px=0 gx=0
CTCAGCGGATACATATTTGAATGTATTTAG
>group_686_1 54 9 0 0 sg=54 px=0 gx=0
AAATACATTCAAATATGTATCCGCTGAGCA
>group_686_2 54 9 0 0 sg=54 px=0 gx=0
ATATGTATCCGCTGAGCAATAACTAGCATA
>group_686_3 54 9 0 0 sg=54 px=0 gx=0
ACATTCAAATATGTATCCGCTGAGCAATAA
>group_686_4 54 9 0 0 sg=54 px=0 gx=0
GCCAGGCAAATTCTGTTTTATCAGCCTAGG
>group_686_5 54 9 0 0 sg=54 px=0 gx=0
ATGTATCCGCTGAGCAATAACTAGCATAAC
>group_686_6 54 9 0 0 sg=54 px=0 gx=0
ATTCAAATATGTATCCGCTGAGCAATAACT
>group_686_7 54 9 0 0 sg=54 px=0 gx=0
TATGCTAGTTATTGCTCAGCGGATACATAT
>group_686_8 54 9 0 0 sg=54 px=0 gx=0
TTGCTCAGCGGATACATATTTGAATGTATT
>group_686_9 54 9 0 0 sg=54 px=0 gx=0
CGCCAGGCAAATTCTGTTTTATCAGCCTAG
>group_687_0 3090 3 0 2742 sg=348 px=0 gx=2742
AGTTTTAAAGAACCGATCTACATAGTCTCG
>group_687_1 3090 3 0 2742 sg=348 px=0 gx=2742
GTGTCGTATAATGATTTAAGTTCCTCTGTT
>group_687_2 3090 3 0 2742 sg=348 px=0 gx=2742
TTGTTTGACTCATTGCCTCAGCCAATACTC
>group_687_3 3090 3 0 2742 sg=348 px=0 gx=2742
ATTATCGATGTCGACGTAGTTAACTAGCGT
>group_687_4 3090 3 0 2742 sg=348 px=0 gx=2742
GAGAGCTTCAGGCTCGAAGAGACAACCCCC
>group_687_5 3090 3 0 2742 sg=348 px=0 gx=2742
CTCTTAATATTGACGCTCTCGCACCCATGG
>group_687_6 3090 3 0 2742 sg=348 px=0 gx=2742
AAGAACAAAACAAATGTCAGCAAAAAACGC
>group_687_7 3090 3 0 2742 sg=348 px=0 gx=2742
GCGTTTTTTGCTGACATTTGTTTTGTTCTT
>group_687_8 3090 3 0 2742 sg=348 px=0 gx=2742
CCGAAACAGGAGCCGATAGAAAGGGAACCC
>group_687_9 3090 3 0 2742 sg=348 px=0 gx=2742
ACGCTAGTTAACTACGTCGACATCGATAAT
>group_690_0 4 86 0 0 sg=4 px=0 gx=0
CGTTCAGCTTTCTTGTACAAAGTGGTTGAT
>group_690_1 4 86 0 0 sg=4 px=0 gx=0
TCGTTCAGCTTTCTTGTACAAAGTGGTTGA
>group_690_2 4 86 0 0 sg=4 px=0 gx=0
ATCAACCACTTTGTACAAGAAAGCTGAACG
>group_690_3 4 86 0 0 sg=4 px=0 gx=0
TCAACCACTTTGTACAAGAAAGCTGAACGA
>group_691_0 6 22 0 0 sg=6 px=0 gx=0
TAGAGCTCGCTGATCAGCCTCGACTGTGCC
>group_691_1 6 22 0 0 sg=6 px=0 gx=0
AGGCACAGTCGAGGCTGATCAGCGAGCTCT
>group_691_2 6 22 0 0 sg=6 px=0 gx=0
AGAGCTCGCTGATCAGCCTCGACTGTGCCT
>group_691_3 6 22 0 0 sg=6 px=0 gx=0
GGCACAGTCGAGGCTGATCAGCGAGCTCTA
>group_691_4 6 22 0 0 sg=6 px=0 gx=0
CTAGAGCTCGCTGATCAGCCTCGACTGTGC
>group_691_5 6 22 0 0 sg=6 px=0 gx=0
GCACAGTCGAGGCTGATCAGCGAGCTCTAG
>group_693_0 66 1 0 0 sg=66 px=0 gx=0
GTCGCGAAGCTTTCGAACGCGTATGCATCG
>group_693_1 66 1 0 0 sg=66 px=0 gx=0
TATAGGGCGGCCGCTAGCATGCTCGAGAGC
>group_693_2 66 1 0 0 sg=66 px=0 gx=0
CGCGGACGTCGTACGTCGCGAAGCTTTCGA
>group_693_3 66 1 0 0 sg=66 px=0 gx=0
GCGGACGTCGTACGTCGCGAAGCTTTCGAA
>group_693_4 66 1 0 0 sg=66 px=0 gx=0
CTCCGCGGACGTCGTACGTCGCGAAGCTTT
>group_693_5 66 1 0 0 sg=66 px=0 gx=0
TCCGCGGACGTCGTACGTCGCGAAGCTTTC
>group_693_6 66 1 0 0 sg=66 px=0 gx=0
TCGAGCATGCTAGCGGCCGCCCTATAGTGA
>group_693_7 66 1 0 0 sg=66 px=0 gx=0
GAGCTCTCGAGCATGCTAGCGGCCGCCCTA
>group_693_8 66 1 0 0 sg=66 px=0 gx=0
AGCTCTCGAGCATGCTAGCGGCCGCCCTAT
>group_693_9 66 1 0 0 sg=66 px=0 gx=0
CGACTCACTATAGGGCGGCCGCTAGCATGC
>group_697_0 1176 0 0 0 sg=1176 px=0 gx=0
ATAATGTGCGTGATGGTGATGCACTGTACT
>group_697_1 1176 0 0 0 sg=1176 px=0 gx=0
ATGGAAACTATGTCCTGGTGCTTCAAGAGG
>group_697_2 1176 0 0 0 sg=1176 px=0 gx=0
ATCCTTTTTTTCCGGGGATGTCAGTGTTTG
>group_697_3 1176 0 0 0 sg=1176 px=0 gx=0
TGACATAAGTACAGTGCATCACCATCACGC
>group_697_4 1176 0 0 0 sg=1176 px=0 gx=0
CTGTGACTGGCCCAGAGGGAACGTCCTTCG
>group_697_5 1176 0 0 0 sg=1176 px=0 gx=0
AACTATGTCCTGGTGCTTCAAGAGGACGGT
>group_697_6 1176 0 0 0 sg=1176 px=0 gx=0
GGCAGTGCTGTGGTCGTACAGCACGAGGTT
>group_697_7 1176 0 0 0 sg=1176 px=0 gx=0
AAGAGGACGGTAACGTTGTCATTTACGGAT
>group_697_8 1176 0 0 0 sg=1176 px=0 gx=0
GCGGCCGCAAAGAATGACTACTCCATCTCC
>group_697_9 1176 0 0 0 sg=1176 px=0 gx=0
TCAGACTGCAGCACCGCCTTGCATCCTTTT
>group_698_0 8 53 0 0 sg=8 px=0 gx=0
GTAGTGACAAGTGTTGGCCATGGAACAGGT
>group_698_1 8 53 0 0 sg=8 px=0 gx=0
TACCTGTTCCATGGCCAACACTTGTCACTA
>group_698_2 8 53 0 0 sg=8 px=0 gx=0
ACCTGTTCCATGGCCAACACTTGTCACTAC
>group_698_3 8 53 0 0 sg=8 px=0 gx=0
AGTAGTGACAAGTGTTGGCCATGGAACAGG
>group_698_4 8 53 0 0 sg=8 px=0 gx=0
CCTGTTCCATGGCCAACACTTGTCACTACT
>group_698_5 8 53 0 0 sg=8 px=0 gx=0
AGTGACAAGTGTTGGCCATGGAACAGGTAG
>group_698_6 8 53 0 0 sg=8 px=0 gx=0
TAGTGACAAGTGTTGGCCATGGAACAGGTA
>group_698_7 8 53 0 0 sg=8 px=0 gx=0
CTACCTGTTCCATGGCCAACACTTGTCACT
>group_699_0 2 5 0 0 sg=2 px=0 gx=0
CGCAATGGCAACAACGTTGCGCAAACTATT
>group_699_1 2 5 0 0 sg=2 px=0 gx=0
AATAGTTTGCGCAACGTTGTTGCCATTGCG
>group_700_0 56 1 0 0 sg=56 px=0 gx=0
GCGTACCGTCCGAACCCCAGAGTCCCGCTC
>group_700_1 56 1 0 0 sg=56 px=0 gx=0
GGTACGCTGAAATCACCAGTCTCTCTCTAC
>group_700_2 56 1 0 0 sg=56 px=0 gx=0
GGTTCGGACGGTACGCTGAAATCACCAGTC
>group_700_3 56 1 0 0 sg=56 px=0 gx=0
TAGAGAGAGACTGGTGATTTCAGCGTACCG
>group_700_4 56 1 0 0 sg=56 px=0 gx=0
CTGAGCGGGACTCTGGGGTTCGGACGGTAC
>group_700_5 56 1 0 0 sg=56 px=0 gx=0
ATTTCAGCGTACCGTCCGAACCCCAGAGTC
>group_700_6 56 1 0 0 sg=56 px=0 gx=0
TTCAGCGTACCGTCCGAACCCCAGAGTCCC
>group_700_7 56 1 0 0 sg=56 px=0 gx=0
GACTCTGGGGTTCGGACGGTACGCTGAAAT
>group_700_8 56 1 0 0 sg=56 px=0 gx=0
GACGGTACGCTGAAATCACCAGTCTCTCTC
>group_700_9 56 1 0 0 sg=56 px=0 gx=0
GCGGGACTCTGGGGTTCGGACGGTACGCTG
>group_703_0 102 0 0 0 sg=102 px=0 gx=0
TCTTCTCGAACCCCGAGTGACAAGCCTGTA
>group_703_1 102 0 0 0 sg=102 px=0 gx=0
CTTGTCACTCGGGGTTCGAGAAGATGATCT
>group_703_2 102 0 0 0 sg=102 px=0 gx=0
AAATTAAGCATGGTCAGATCATCTTCTCGA
>group_703_3 102 0 0 0 sg=102 px=0 gx=0
TTAAGCATGGTCAGATCATCTTCTCGAACC
>group_703_4 102 0 0 0 sg=102 px=0 gx=0
CTTCTCGAACCCCGAGTGACAAGCCTGTAG
>group_703_5 102 0 0 0 sg=102 px=0 gx=0
AATTAAGCATGGTCAGATCATCTTCTCGAA
>group_703_6 102 0 0 0 sg=102 px=0 gx=0
ATCTGACCATGCTTAATTTCTCCTCTTTAA
>group_703_7 102 0 0 0 sg=102 px=0 gx=0
CGAACCCCGAGTGACAAGCCTGTAGCCCAT
>group_703_8 102 0 0 0 sg=102 px=0 gx=0
AAGCATGGTCAGATCATCTTCTCGAACCCC
>group_703_9 102 0 0 0 sg=102 px=0 gx=0
AGAGGAGAAATTAAGCATGGTCAGATCATC
>group_707_0 2 5 0 0 sg=2 px=0 gx=0
TGATCCTCTACGCCGGACGCATCGTGGCCG
>group_707_1 2 5 0 0 sg=2 px=0 gx=0
CGGCCACGATGCGTCCGGCGTAGAGGATCA
>group_712_0 20 23 0 0 sg=20 px=0 gx=0
TATATAAGCAGAGCTGGTTTAGTGAACCGT
>group_712_1 20 23 0 0 sg=20 px=0 gx=0
GGAGGTCTATATAAGCAGAGCTGGTTTAGT
>group_712_2 20 23 0 0 sg=20 px=0 gx=0
TCTATATAAGCAGAGCTGGTTTAGTGAACC
>group_712_3 20 23 0 0 sg=20 px=0 gx=0
GTCTATATAAGCAGAGCTGGTTTAGTGAAC
>group_712_4 20 23 0 0 sg=20 px=0 gx=0
TCACTAAACCAGCTCTGCTTATATAGACCT
>group_712_5 20 23 0 0 sg=20 px=0 gx=0
CTAAACCAGCTCTGCTTATATAGACCTCCC
>group_712_6 20 23 0 0 sg=20 px=0 gx=0
CACTAAACCAGCTCTGCTTATATAGACCTC
>group_712_7 20 23 0 0 sg=20 px=0 gx=0
ACGGTTCACTAAACCAGCTCTGCTTATATA
>group_712_8 20 23 0 0 sg=20 px=0 gx=0
GAGGTCTATATAAGCAGAGCTGGTTTAGTG
>group_712_9 20 23 0 0 sg=20 px=0 gx=0
CTATATAAGCAGAGCTGGTTTAGTGAACCG
>group_713_0 2 9 0 0 sg=2 px=0 gx=0
CGCGGCCGCTTTACTTGTACAGCTCGTCCA
>group_713_1 2 9 0 0 sg=2 px=0 gx=0
TGGACGAGCTGTACAAGTAAAGCGGCCGCG
>group_717_0 4954 12 0 0 sg=4954 px=0 gx=0
AGCGACACATACCGGCGCCCAGGAAACATT
>group_717_1 4954 12 0 0 sg=4954 px=0 gx=0
TCTGCAACGAGCGACACATACCGGCGCCCA
>group_717_2 4954 12 0 0 sg=4954 px=0 gx=0
ACTGCCTGGCGCTGGTCACTCTGGTGGCCA
>group_717_3 4954 12 0 0 sg=4954 px=0 gx=0
CTCATAAAAACTGGCAGCTCTGAGGTGAAC
>group_717_4 4954 12 0 0 sg=4954 px=0 gx=0
CTATCCGGGCGAACTTTTGGCCGTGATGGG
>group_717_5 4954 12 0 0 sg=4954 px=0 gx=0
ACTACAAGCGTTATGCTCATCTAACCCCGA
>group_717_6 4954 12 0 0 sg=4954 px=0 gx=0
TTACTAACTTTCTAATGAATCGATTCGATT
>group_717_7 4954 12 0 0 sg=4954 px=0 gx=0
TTGTCAAAGAGCTCAAACAGCTCGGAAGAC
>group_717_8 4954 12 0 0 sg=4954 px=0 gx=0
AGCTGGTCAACCGGACACGCGGACTATTCT
>group_717_9 4954 12 0 0 sg=4954 px=0 gx=0
GCTCGGCAGATGGGTGTTTGCTGCCTCCGC
>group_718_0 34 3 0 0 sg=34 px=0 gx=0
AACCCACCGGGGCCGGCCATGATTGAACAA
>group_718_1 34 3 0 0 sg=34 px=0 gx=0
CATCTTGTTCAATCATGGCCGGCCCCGGTG
>group_718_2 34 3 0 0 sg=34 px=0 gx=0
AAACCCACCGGGGCCGGCCATGATTGAACA
>group_718_3 34 3 0 0 sg=34 px=0 gx=0
TGTTCAATCATGGCCGGCCCCGGTGGGTTT
>group_718_4 34 3 0 0 sg=34 px=0 gx=0
TCTTGTTCAATCATGGCCGGCCCCGGTGGG
>group_718_5 34 3 0 0 sg=34 px=0 gx=0
TTCAATCATGGCCGGCCCCGGTGGGTTTTG
>group_718_6 34 3 0 0 sg=34 px=0 gx=0
CACCGGGGCCGGCCATGATTGAACAAGATG
>group_718_7 34 3 0 0 sg=34 px=0 gx=0
CACCTCAAAACCCACCGGGGCCGGCCATGA
>group_718_8 34 3 0 0 sg=34 px=0 gx=0
CCTCAAAACCCACCGGGGCCGGCCATGATT
>group_718_9 34 3 0 0 sg=34 px=0 gx=0
TCAATCATGGCCGGCCCCGGTGGGTTTTGA
>group_719_0 2 5 0 0 sg=2 px=0 gx=0
AAGCTTCGACGAGATTTTCAGGAGCTAAGG
>group_719_1 2 5 0 0 sg=2 px=0 gx=0
CCTTAGCTCCTGAAAATCTCGTCGAAGCTT
>group_721_0 4 2 0 0 sg=4 px=0 gx=0
AATTCGTCAGGTGGCACTTTTCGGGGAAAT
>group_721_1 4 2 0 0 sg=4 px=0 gx=0
ATTTCCCCGAAAAGTGCCACCTGACGAATT
>group_721_2 4 2 0 0 sg=4 px=0 gx=0
CATTTCCCCGAAAAGTGCCACCTGACGAAT
>group_721_3 4 2 0 0 sg=4 px=0 gx=0
ATTCGTCAGGTGGCACTTTTCGGGGAAATG
>group_722_0 108 40 0 0 sg=108 px=0 gx=0
GAATGTCGCCCTTTTGTCTTTGGCCCAATA
>group_722_1 108 40 0 0 sg=108 px=0 gx=0
GTCGCCCTTTTGTCTTTGGCCCAATACGCA
>group_722_2 108 40 0 0 sg=108 px=0 gx=0
GTTTGCGTATTGGGCCAAAGACAAAAGGGC
>group_722_3 108 40 0 0 sg=108 px=0 gx=0
ATGGCGCCCGCTCCTTTCGCTTTCTTCCCT
>group_722_4 108 40 0 0 sg=108 px=0 gx=0
GGCCAAAGACAAAAGGGCGACATTCAACCG
>group_722_5 108 40 0 0 sg=108 px=0 gx=0
TTGAATGTCGCCCTTTTGTCTTTGGCCCAA
>group_722_6 108 40 0 0 sg=108 px=0 gx=0
CTGAATGGCGCCCGCTCCTTTCGCTTTCTT
>group_722_7 108 40 0 0 sg=108 px=0 gx=0
TCGCCCTTTTGTCTTTGGCCCAATACGCAA
>group_722_8 108 40 0 0 sg=108 px=0 gx=0
GCCCTTTTGTCTTTGGCCCAATACGCAAAC
>group_722_9 108 40 0 0 sg=108 px=0 gx=0
TGAATGTCGCCCTTTTGTCTTTGGCCCAAT
>group_724_0 118 7 0 44 sg=74 px=0 gx=44
TTACTGACGTAAGATTACGGGTCGACCGGG
>group_724_1 118 7 0 44 sg=74 px=0 gx=44
CTGTGGAAGTTACTGACGTAAGATTACGGG
>group_724_2 118 7 0 44 sg=74 px=0 gx=44
CGACCCGTAATCTTACGTCAGTAACTTCCA
>group_724_3 118 7 0 44 sg=74 px=0 gx=44
AACGCCAGGGTTTTCCCGGTCGACCCGTAA
>group_724_4 118 7 0 44 sg=74 px=0 gx=44
TTTTCCCGGTCGACCCGTAATCTTACGTCA
>group_724_5 118 7 0 44 sg=74 px=0 gx=44
GTCGACCGGGAAAACCCTGGCGTTACCCAA
>group_724_6 118 7 0 44 sg=74 px=0 gx=44
GATTACGGGTCGACCGGGAAAACCCTGGCG
>group_724_7 118 7 0 44 sg=74 px=0 gx=44
ACGGGTCGACCGGGAAAACCCTGGCGTTAC
>group_724_8 118 7 0 44 sg=74 px=0 gx=44
GGGTAACGCCAGGGTTTTCCCGGTCGACCC
>group_724_9 118 7 0 44 sg=74 px=0 gx=44
CAGGGTTTTCCCGGTCGACCCGTAATCTTA
>group_728_0 2 13 0 0 sg=2 px=0 gx=0
AAATACATTCAAATATGTATCCGCTCATGC
>group_728_1 2 13 0 0 sg=2 px=0 gx=0
GCATGAGCGGATACATATTTGAATGTATTT
>group_729_0 38 8 0 0 sg=38 px=0 gx=0
TTTATGGTGATTTCCCAGAACACATAGCGA
>group_729_1 38 8 0 0 sg=38 px=0 gx=0
ATATTTGCATGTCGCTATGTGTTCTGGGAA
>group_729_2 38 8 0 0 sg=38 px=0 gx=0
GTGATTTCCCAGAACACATAGCGACATGCA
>group_729_3 38 8 0 0 sg=38 px=0 gx=0
CATGTCGCTATGTGTTCTGGGAAATCACCA
>group_729_4 38 8 0 0 sg=38 px=0 gx=0
TTCCCAGAACACATAGCGACATGCAAATAT
>group_729_5 38 8 0 0 sg=38 px=0 gx=0
CGCTATGTGTTCTGGGAAATCACCATAAAC
>group_729_6 38 8 0 0 sg=38 px=0 gx=0
TTATGGTGATTTCCCAGAACACATAGCGAC
>group_729_7 38 8 0 0 sg=38 px=0 gx=0
GTTTATGGTGATTTCCCAGAACACATAGCG
>group_729_8 38 8 0 0 sg=38 px=0 gx=0
TATTTGCATGTCGCTATGTGTTCTGGGAAA
>group_729_9 38 8 0 0 sg=38 px=0 gx=0
TCGCTATGTGTTCTGGGAAATCACCATAAA
>group_732_0 2 5 0 0 sg=2 px=0 gx=0
AGAAAAAATGAGTAAAGGAGAAGAACTTTT
>group_732_1 2 5 0 0 sg=2 px=0 gx=0
AAAAGTTCTTCTCCTTTACTCATTTTTTCT
>group_733_0 238 2 0 104 sg=134 px=0 gx=104
AATTTTGACAAAAAAATGTGTTTTTCTTTG
>group_733_1 238 2 0 104 sg=134 px=0 gx=104
AAAAACACATTTTTTTGTCAAAATTCGTTT
>group_733_2 238 2 0 104 sg=134 px=0 gx=104
ATTAAATGCATATTATTTTTATATAGTACC
>group_733_3 238 2 0 104 sg=134 px=0 gx=104
ATATGGAAAAAAAGGAATTTCGTGTTTTGA
>group_733_4 238 2 0 104 sg=134 px=0 gx=104
CTAACAAAGAAAAACACATTTTTTTGTCAA
>group_733_5 238 2 0 104 sg=134 px=0 gx=104
TATGGAAAAAAAGGAATTTCGTGTTTTGAT
>group_733_6 238 2 0 104 sg=134 px=0 gx=104
ATAAAAACGAATTTTGACAAAAAAATGTGT
>group_733_7 238 2 0 104 sg=134 px=0 gx=104
TTCCGGTCTAACAAAGAAAAACACATTTTT
>group_733_8 238 2 0 104 sg=134 px=0 gx=104
TACTATATAAAAATAATATGCATTTAATAC
>group_733_9 238 2 0 104 sg=134 px=0 gx=104
TATTATTTTTATATAGTACCAACCTTCAAA
>group_734_0 2 15 0 0 sg=2 px=0 gx=0
TAATTCACCTCGAAAGCAAGCTGATAAACC
>group_734_1 2 15 0 0 sg=2 px=0 gx=0
GGTTTATCAGCTTGCTTTCGAGGTGAATTA
>group_735_0 42 1 0 0 sg=42 px=0 gx=0
CCGCTTTGGTCGGATCCTCTACGCCGGACG
>group_735_1 42 1 0 0 sg=42 px=0 gx=0
GCGTCCGGCGTAGAGGATCCGACCAAAGCG
>group_735_2 42 1 0 0 sg=42 px=0 gx=0
TGGCCGCTTTGGTCGGATCCTCTACGCCGG
>group_735_3 42 1 0 0 sg=42 px=0 gx=0
TCCGGCGTAGAGGATCCGACCAAAGCGGCC
>group_735_4 42 1 0 0 sg=42 px=0 gx=0
CGCTTTGGTCGGATCCTCTACGCCGGACGC
>group_735_5 42 1 0 0 sg=42 px=0 gx=0
CGTAGAGGATCCGACCAAAGCGGCCATCGT
>group_735_6 42 1 0 0 sg=42 px=0 gx=0
CGGCGTAGAGGATCCGACCAAAGCGGCCAT
>group_735_7 42 1 0 0 sg=42 px=0 gx=0
GAGGATCCGACCAAAGCGGCCATCGTGCCT
>group_735_8 42 1 0 0 sg=42 px=0 gx=0
GTAGAGGATCCGACCAAAGCGGCCATCGTG
>group_735_9 42 1 0 0 sg=42 px=0 gx=0
ATGCGTCCGGCGTAGAGGATCCGACCAAAG
>group_736_0 94 1 0 0 sg=94 px=0 gx=0
CCGGGCAGGAATTCGATATCTATATCTCCT
>group_736_1 94 1 0 0 sg=94 px=0 gx=0
CGATATCTATATCTCCTTCTTAAAGTTAAA
>group_736_2 94 1 0 0 sg=94 px=0 gx=0
GAGATATAGATATCGAATTCCTGCCCGGGC
>group_736_3 94 1 0 0 sg=94 px=0 gx=0
AGATATAGATATCGAATTCCTGCCCGGGCG
>group_736_4 94 1 0 0 sg=94 px=0 gx=0
CGCCCGGGCAGGAATTCGATATCTATATCT
>group_736_5 94 1 0 0 sg=94 px=0 gx=0
AACGCCCGGGCAGGAATTCGATATCTATAT
>group_736_6 94 1 0 0 sg=94 px=0 gx=0
GATATCTATATCTCCTTCTTAAAGTTAAAC
>group_736_7 94 1 0 0 sg=94 px=0 gx=0
TGCCCGGGCGTTGTAATCATAGTCATAATC
>group_736_8 94 1 0 0 sg=94 px=0 gx=0
ATCGAATTCCTGCCCGGGCGTTGTAATCAT
>group_736_9 94 1 0 0 sg=94 px=0 gx=0
GATATAGATATCGAATTCCTGCCCGGGCGT
>group_737_0 4 8 0 0 sg=4 px=0 gx=0
GGGCTGCACGCGCACTTTTATCCGCCTCTG
>group_737_1 4 8 0 0 sg=4 px=0 gx=0
GGCTGCACGCGCACTTTTATCCGCCTCTGC
>group_737_2 4 8 0 0 sg=4 px=0 gx=0
CAGAGGCGGATAAAAGTGCGCGTGCAGCCC
>group_737_3 4 8 0 0 sg=4 px=0 gx=0
GCAGAGGCGGATAAAAGTGCGCGTGCAGCC
>group_738_0 60 1 0 0 sg=60 px=0 gx=0
TTAACTAGTTTAAAGCTTGAGCTCTAGATC
>group_738_1 60 1 0 0 sg=60 px=0 gx=0
CCTCGGCACGCGTTAACTAGTTTAAAGCTT
>group_738_2 60 1 0 0 sg=60 px=0 gx=0
CATGCGAATTCAGATCTAGAGCTCAAGCTT
>group_738_3 60 1 0 0 sg=60 px=0 gx=0
ACGCGTTAACTAGTTTAAAGCTTGAGCTCT
>group_738_4 60 1 0 0 sg=60 px=0 gx=0
AGCTCAAGCTTTAAACTAGTTAACGCGTGC
>group_738_5 60 1 0 0 sg=60 px=0 gx=0
GCTCAAGCTTTAAACTAGTTAACGCGTGCC
>group_738_6 60 1 0 0 sg=60 px=0 gx=0
AGATCTAGAGCTCAAGCTTTAAACTAGTTA
>group_738_7 60 1 0 0 sg=60 px=0 gx=0
ACTAGTTTAAAGCTTGAGCTCTAGATCTGA
>group_738_8 60 1 0 0 sg=60 px=0 gx=0
GGCACGCGTTAACTAGTTTAAAGCTTGAGC
>group_738_9 60 1 0 0 sg=60 px=0 gx=0
TAGTTTAAAGCTTGAGCTCTAGATCTGAAT
>group_739_0 124 0 0 30 sg=94 px=0 gx=30
GCCGCTCTAGAACTAGTGGATCCAAGCTTA
>group_739_1 124 0 0 30 sg=94 px=0 gx=30
CTTCTCTAGGCGCCACCGCGGTGGCGGCCG
>group_739_2 124 0 0 30 sg=94 px=0 gx=30
ATCGATAAGCTTGGATCCACTAGTTCTAGA
>group_739_3 124 0 0 30 sg=94 px=0 gx=30
TTTGGCAAGCTAGCTGCAGTAACGCCATTT
>group_739_4 124 0 0 30 sg=94 px=0 gx=30
TGGCGTTACTGCAGCTAGCTTGCCAAACCT
>group_739_5 124 0 0 30 sg=94 px=0 gx=30
GCCACCGCGGTGGCGGCCGCTCTAGAACTA
>group_739_6 124 0 0 30 sg=94 px=0 gx=30
CTATCGATAAGCTTGGATCCACTAGTTCTA
>group_739_7 124 0 0 30 sg=94 px=0 gx=30
CCGCCACCGCGGTGGCGCCTAGAGAAGGAG
>group_739_8 124 0 0 30 sg=94 px=0 gx=30
CGCTCTAGAACTAGTGGATCCAAGCTTATC
>group_739_9 124 0 0 30 sg=94 px=0 gx=30
TAGTTCTAGAGCGGCCGCCACCGCGGTGGC
>group_740_0 2692 0 0 0 sg=2692 px=0 gx=0
CACGTCAACAGCGATTTGTTCCGAAAAGCC
>group_740_1 2692 0 0 0 sg=2692 px=0 gx=0
AAAGCTATCTCAGGGGTAACCAGATTGAAG
>group_740_2 2692 0 0 0 sg=2692 px=0 gx=0
GAACAGTATGTCATCGACGCCTGTGGTACG
>group_740_3 2692 0 0 0 sg=2692 px=0 gx=0
GCAGAATTATCTTCACATCCGGATTCGCTC
>group_740_4 2692 0 0 0 sg=2692 px=0 gx=0
GGAGAACGACCAGAACACTTTTACAGCCTC
>group_740_5 2692 0 0 0 sg=2692 px=0 gx=0
AAGTGAGTCAACATATCAACGTGCGGTTTC
>group_740_6 2692 0 0 0 sg=2692 px=0 gx=0
CCCACCGTGCCGGAAATGCATTTCCCATCG
>group_740_7 2692 0 0 0 sg=2692 px=0 gx=0
TTGCTTCCATGGGGGCATCTGTCAATGTCA
>group_740_8 2692 0 0 0 sg=2692 px=0 gx=0
AATGAGTTTGAGATTCTTACTTCCGTAATT
>group_740_9 2692 0 0 0 sg=2692 px=0 gx=0
CCGATGAAATAACCGCCGACTGGCCATCAA
>group_741_0 7734 1 0 1660 sg=6074 px=0 gx=1660
CTAACTTGTAAGTTAAATTTGATCAGAGGT
>group_741_1 7734 1 0 1660 sg=6074 px=0 gx=1660
CGCAGTCTTACCGCTCTGTGCGCACCTAGT
>group_741_2 7734 1 0 1660 sg=6074 px=0 gx=1660
TAGTCAGTGTGGAAAATCTCTAGCACCCAG
>group_741_3 7734 1 0 1660 sg=6074 px=0 gx=1660
CTGTGAATAAAATACACATAAAATAAAATC
>group_741_4 7734 1 0 1660 sg=6074 px=0 gx=1660
ACGGGAATTAGGATAGAGAAAGAGTAAGTC
>group_741_5 7734 1 0 1660 sg=6074 px=0 gx=1660
AACCAAGACACCTCCCAAGGCTACCACAAT
>group_741_6 7734 1 0 1660 sg=6074 px=0 gx=1660
GGGCGACAGAGTAAGACTCTGTCTCAAAAA
>group_741_7 7734 1 0 1660 sg=6074 px=0 gx=1660
CTATAAACTAAGTTCCTCCTAAACTTAGTT
>group_741_8 7734 1 0 1660 sg=6074 px=0 gx=1660
CAGTATATACAGGGTTCAGTACTATCGCAT
>group_741_9 7734 1 0 1660 sg=6074 px=0 gx=1660
GTGTAGGCCGAACTAAGTTTAGGAGGAACT
>group_742_0 34 1 0 0 sg=34 px=0 gx=0
TCGATAAGCTTCGGGCCGCGTTGCTGGCGT
>group_742_1 34 1 0 0 sg=34 px=0 gx=0
TCATCGATAAGCTTCGGGCCGCGTTGCTGG
>group_742_2 34 1 0 0 sg=34 px=0 gx=0
CCCGAAGCTTATCGATGATAAGCTGTCAAA
>group_742_3 34 1 0 0 sg=34 px=0 gx=0
ACGCGGCCCGAAGCTTATCGATGATAAGCT
>group_742_4 34 1 0 0 sg=34 px=0 gx=0
TGACAGCTTATCATCGATAAGCTTCGGGCC
>group_742_5 34 1 0 0 sg=34 px=0 gx=0
CATCGATAAGCTTCGGGCCGCGTTGCTGGC
>group_742_6 34 1 0 0 sg=34 px=0 gx=0
CCGAAGCTTATCGATGATAAGCTGTCAAAC
>group_742_7 34 1 0 0 sg=34 px=0 gx=0
TTTGACAGCTTATCATCGATAAGCTTCGGG
>group_742_8 34 1 0 0 sg=34 px=0 gx=0
GCCAGCAACGCGGCCCGAAGCTTATCGATG
>group_742_9 34 1 0 0 sg=34 px=0 gx=0
CTTATCATCGATAAGCTTCGGGCCGCGTTG
>group_743_0 96 1 0 0 sg=96 px=0 gx=0
AATTCGTATTCTATAGTGTCACCTAAATCC
>group_743_1 96 1 0 0 sg=96 px=0 gx=0
AGTGAATTGGATTTAGGTGACACTATAGAA
>group_743_2 96 1 0 0 sg=96 px=0 gx=0
TAGGTGACACTATAGAATACGAATTCGAGC
>group_743_3 96 1 0 0 sg=96 px=0 gx=0
GGCCAGTGAATTGGATTTAGGTGACACTAT
>group_743_4 96 1 0 0 sg=96 px=0 gx=0
GCCAGTGAATTGGATTTAGGTGACACTATA
>group_743_5 96 1 0 0 sg=96 px=0 gx=0
CGGCCAGTGAATTGGATTTAGGTGACACTA
>group_743_6 96 1 0 0 sg=96 px=0 gx=0
GAATACGAATTCGAGCTCGGTACCCGGGGA
>group_743_7 96 1 0 0 sg=96 px=0 gx=0
TCGAATTCGTATTCTATAGTGTCACCTAAA
>group_743_8 96 1 0 0 sg=96 px=0 gx=0
CTCGAATTCGTATTCTATAGTGTCACCTAA
>group_743_9 96 1 0 0 sg=96 px=0 gx=0
CGTTGTAAAACGACGGCCAGTGAATTGGAT
>group_744_0 556 1 0 0 sg=556 px=0 gx=0
GTGAGTCGTATTAATTTCGGCTAGCAGCTG
>group_744_1 556 1 0 0 sg=556 px=0 gx=0
CCATTGTGTTGGTACCCACCACCATCATCA
>group_744_2 556 1 0 0 sg=556 px=0 gx=0
ACAGAACTTAATGGCCCGCTAACAGCGCGA
>group_744_3 556 1 0 0 sg=556 px=0 gx=0
TCACCACCACCACCACGCATCATCATCACC
>group_744_4 556 1 0 0 sg=556 px=0 gx=0
TGTCCGCTCACAATTGTCTCCCTATAGTGA
>group_744_5 556 1 0 0 sg=556 px=0 gx=0
TAAAGCGAAGAGGCCCGCACCGATCGCCCT
>group_744_6 556 1 0 0 sg=556 px=0 gx=0
ACATTCGCCATTCAGGCTGCGCAACTGTTG
>group_744_7 556 1 0 0 sg=556 px=0 gx=0
GGTGGTGGGTACCAACACAATGGCGCGCTT
>group_744_8 556 1 0 0 sg=556 px=0 gx=0
CAATTTCACACAGGAAACAGCTGCTAGCCG
>group_744_9 556 1 0 0 sg=556 px=0 gx=0
TATGGCAGATCTTTCTCGGGAAGCGCGCCA
>group_745_0 4510 0 274 3594 sg=642 px=274 gx=3594
CTCTAGCTAGCAGGAACCGAGCGTCCGAGG
>group_745_1 4510 0 274 3594 sg=642 px=274 gx=3594
GGATCTTCACCTAGATCCTTTTGGTTCATG
>group_745_2 4510 0 274 3594 sg=642 px=274 gx=3594
GCGGAAAAGATCCGTCGACCTGCAGGCATG
>group_745_3 4510 0 274 3594 sg=642 px=274 gx=3594
CAGACGTCCCGAAGGCGTGGCGCGGCTTCC
>group_745_4 4510 0 274 3594 sg=642 px=274 gx=3594
GGAAGTGCTTGACATTGGGGAATTTATGCG
>group_745_5 4510 0 274 3594 sg=642 px=274 gx=3594
GATCCCCGCATATATGAAGTATTCGCCTGC
>group_745_6 4510 0 274 3594 sg=642 px=274 gx=3594
ATGATTACGAATTGATCACCAATAAAAAAC
>group_745_7 4510 0 274 3594 sg=642 px=274 gx=3594
TGGTGATCAATTCGTAATCATGTCATAGCT
>group_745_8 4510 0 274 3594 sg=642 px=274 gx=3594
GAATCGCTAGAGCTTGCATGCCTGCAGGTC
>group_745_9 4510 0 274 3594 sg=642 px=274 gx=3594
TATTGGTGATCAATTCGTAATCATGTCATA
>group_746_0 146 12 0 0 sg=146 px=0 gx=0
GTCTGGTGCCACGCGGTAGTACTGCAATTG
>group_746_1 146 12 0 0 sg=146 px=0 gx=0
TCTGGTGCCACGCGGTAGTACTGCAATTGG
>group_746_2 146 12 0 0 sg=146 px=0 gx=0
TTTAGCAGCAGCGGTTTCTTTCATACCAAT
>group_746_3 146 12 0 0 sg=146 px=0 gx=0
TGCAATTGGTATGAAAGAAACCGCTGCTGC
>group_746_4 146 12 0 0 sg=146 px=0 gx=0
TCCGCGGGTCTGGTGCCACGCGGTAGTACT
>group_746_5 146 12 0 0 sg=146 px=0 gx=0
CCACGCGGTAGTACTGCAATTGGTATGAAA
>group_746_6 146 12 0 0 sg=146 px=0 gx=0
ATACCTAGGCTGCTAAACAAAGCCCGAAAG
>group_746_7 146 12 0 0 sg=146 px=0 gx=0
ATTAATACCTAGGCTGCTAAACAAAGCCCG
>group_746_8 146 12 0 0 sg=146 px=0 gx=0
TGATTAATACCTAGGCTGCTAAACAAAGCC
>group_746_9 146 12 0 0 sg=146 px=0 gx=0
ACCACCACCACCACTAATTGATTAATACCT
>group_747_0 102 1 0 0 sg=102 px=0 gx=0
TCGACCGGCCGACGCGCTGGGCTACGTCTT
>group_747_1 102 1 0 0 sg=102 px=0 gx=0
GGTCGACCGGCCGACGCGCTGGGCTACGTC
>group_747_2 102 1 0 0 sg=102 px=0 gx=0
GTCGGCCGGTCGACCCATGGATCCTTCCTC
>group_747_3 102 1 0 0 sg=102 px=0 gx=0
GCCCAGCGCGTCGGCCGGTCGACCCATGGA
>group_747_4 102 1 0 0 sg=102 px=0 gx=0
CAGCGCGTCGGCCGGTCGACCCATGGATCC
>group_747_5 102 1 0 0 sg=102 px=0 gx=0
GACCGGCCGACGCGCTGGGCTACGTCTTGC
>group_747_6 102 1 0 0 sg=102 px=0 gx=0
TAATGTCATGATAATAATGGTTTCTTAGCT
>group_747_7 102 1 0 0 sg=102 px=0 gx=0
GCAAGACGTAGCCCAGCGCGTCGGCCGGTC
>group_747_8 102 1 0 0 sg=102 px=0 gx=0
CGACCGGCCGACGCGCTGGGCTACGTCTTG
>group_747_9 102 1 0 0 sg=102 px=0 gx=0
TTCTTAGCTCTAGAAATATTTTATCTGATT
>group_748_0 66 0 0 0 sg=66 px=0 gx=0
TAGGATCAATGTGTAGATGCGCGGCCGCGA
>group_748_1 66 0 0 0 sg=66 px=0 gx=0
TGATCTAGAGTCGCGGCCGCGCATCTACAC
>group_748_2 66 0 0 0 sg=66 px=0 gx=0
ATGTGTAGATGCGCGGCCGCGACTCTAGAT
>group_748_3 66 0 0 0 sg=66 px=0 gx=0
GATGCGCGGCCGCGACTCTAGATCATAATC
>group_748_4 66 0 0 0 sg=66 px=0 gx=0
TCTGCTAGGATCAATGTGTAGATGCGCGGC
>group_748_5 66 0 0 0 sg=66 px=0 gx=0
GCTGATTATGATCTAGAGTCGCGGCCGCGC
>group_748_6 66 0 0 0 sg=66 px=0 gx=0
GCCCGGGATCCACCGGTCGCCACCATGGTG
>group_748_7 66 0 0 0 sg=66 px=0 gx=0
GTCGCGGCCGCGCATCTACACATTGATCCT
>group_748_8 66 0 0 0 sg=66 px=0 gx=0
GATTATGATCTAGAGTCGCGGCCGCGCATC
>group_748_9 66 0 0 0 sg=66 px=0 gx=0
CTTCTGCTAGGATCAATGTGTAGATGCGCG
>group_749_0 198 1 0 0 sg=198 px=0 gx=0
CGGTCCTTTCGCTTTCTTCCCTTCCTTTCT
>group_749_1 198 1 0 0 sg=198 px=0 gx=0
GGGAGCTCGTCGACGAATTCCAGTCTAGAG
>group_749_2 198 1 0 0 sg=198 px=0 gx=0
CTATAGAATATGCATCACTAGTAAGCTTTG
>group_749_3 198 1 0 0 sg=198 px=0 gx=0
GAAGAAAGCGAAAGGACCGGGCCCTAGGGC
>group_749_4 198 1 0 0 sg=198 px=0 gx=0
GGCCCGGTCCTTTCGCTTTCTTCCCTTCCT
>group_749_5 198 1 0 0 sg=198 px=0 gx=0
AAGGACCGGGCCCTAGGGCGCTGGCAAGTG
>group_749_6 198 1 0 0 sg=198 px=0 gx=0
CAAATTCGTAATCATGTCATAGCTGTTTCC
>group_749_7 198 1 0 0 sg=198 px=0 gx=0
CGCTACACTTGCCAGCGCCCTAGGGCCCGG
>group_749_8 198 1 0 0 sg=198 px=0 gx=0
CCAGCGCCCTAGGGCCCGGTCCTTTCGCTT
>group_749_9 198 1 0 0 sg=198 px=0 gx=0
CACTATAGGGAGCTCGTCGACGAATTCCAG
>group_750_0 144 29 0 0 sg=144 px=0 gx=0
GGTCCTCTAGCTGGCGTAATAGCGAAGAGG
>group_750_1 144 29 0 0 sg=144 px=0 gx=0
AGGACCAGCCGCGTAACCTGGCAAAATCGG
>group_750_2 144 29 0 0 sg=144 px=0 gx=0
CATTTTTCTTCCTGTTATGTTTGGGCGCTG
>group_750_3 144 29 0 0 sg=144 px=0 gx=0
ATTTTGCCAGGTTACGCGGCTGGTCCTCTA
>group_750_4 144 29 0 0 sg=144 px=0 gx=0
GATTTTGCCAGGTTACGCGGCTGGTCCTCT
>group_750_5 144 29 0 0 sg=144 px=0 gx=0
GCATTTTTCTTCCTGTTATGTTTGGGCGCT
>group_750_6 144 29 0 0 sg=144 px=0 gx=0
GGCCGATTCATTAATGCAGCGCCCAAACAT
>group_750_7 144 29 0 0 sg=144 px=0 gx=0
TTGGGCGCTGCATTAATGAATCGGCCAACG
>group_750_8 144 29 0 0 sg=144 px=0 gx=0
ACTAGATTTCACTTATCTGGTTGGCCTGCA
>group_750_9 144 29 0 0 sg=144 px=0 gx=0
CCAAACATAACAGGAAGAAAAATGCCCCGC
>group_751_0 1994 1 0 1262 sg=732 px=0 gx=1262
GAAGACCACTTCCACTATGAAGGCGGCCCA
>group_751_1 1994 1 0 1262 sg=732 px=0 gx=1262
AAGGCGGCCCATGTATGGGCCCTAAAAAGA
>group_751_2 1994 1 0 1262 sg=732 px=0 gx=1262
TGGCGGTGATAGTCGAGTTTACCTCTGGCG
>group_751_3 1994 1 0 1262 sg=732 px=0 gx=1262
TCGACTATCACCGCCAGAGGTAAACTCGAC
>group_751_4 1994 1 0 1262 sg=732 px=0 gx=1262
CAAGCTGGGAAGCTTCCACCATGAGCACAA
>group_751_5 1994 1 0 1262 sg=732 px=0 gx=1262
AGAGTCGACTATCACCGCCAGAGGTAAACT
>group_751_6 1994 1 0 1262 sg=732 px=0 gx=1262
CATGGGCCGCCTTCATAGTGGAAGTGGTCT
>group_751_7 1994 1 0 1262 sg=732 px=0 gx=1262
ATGGTTTCTTTTTTGTGCTCATGGTGGAAG
>group_751_8 1994 1 0 1262 sg=732 px=0 gx=1262
AGGGAGACCCAAGCTGGGAAGCTTCCACCA
>group_751_9 1994 1 0 1262 sg=732 px=0 gx=1262
ATAATCTAGAGTCGACCCGGGCGGCCGCTT
>group_752_0 46 1 0 0 sg=46 px=0 gx=0
ATCCCCGGGCGAGCTCGAATTCCGGGGGGA
>group_752_1 46 1 0 0 sg=46 px=0 gx=0
GGCGAGCTCGAATTCCGGGGGGATCTCAAT
>group_752_2 46 1 0 0 sg=46 px=0 gx=0
CCCCCCGGAATTCGAGCTCGCCCGGGGATC
>group_752_3 46 1 0 0 sg=46 px=0 gx=0
TCCCCCCGGAATTCGAGCTCGCCCGGGGAT
>group_752_4 46 1 0 0 sg=46 px=0 gx=0
CCGGGGGGATCTCAATCTGGCGGCTGGTGG
>group_752_5 46 1 0 0 sg=46 px=0 gx=0
GAATTCCGGGGGGATCTCAATCTGGCGGCT
>group_752_6 46 1 0 0 sg=46 px=0 gx=0
ATTGAGATCCCCCCGGAATTCGAGCTCGCC
>group_752_7 46 1 0 0 sg=46 px=0 gx=0
CGAGCTCGAATTCCGGGGGGATCTCAATCT
>group_752_8 46 1 0 0 sg=46 px=0 gx=0
CCCGGGCGAGCTCGAATTCCGGGGGGATCT
>group_752_9 46 1 0 0 sg=46 px=0 gx=0
TCGAATTCCGGGGGGATCTCAATCTGGCGG
>group_753_0 142 1 0 0 sg=142 px=0 gx=0
ACTTGTGATCGAGGATCCAGCGCTGGGCTG
>group_753_1 142 1 0 0 sg=142 px=0 gx=0
GGGAAGTTCGTAAGACTTCTCGAGGCGGCC
>group_753_2 142 1 0 0 sg=142 px=0 gx=0
GATCGAGGATCCAGCGCTGGGCTGCAGGAA
>group_753_3 142 1 0 0 sg=142 px=0 gx=0
GCTCTAGACCCGGGTCGATCACCACTTTGT
>group_753_4 142 1 0 0 sg=142 px=0 gx=0
ATTCCTGCAGCCCAGCGCTGGATCCTCGAT
>group_753_5 142 1 0 0 sg=142 px=0 gx=0
TAGACCCGGGTCGATCACCACTTTGTACAA
>group_753_6 142 1 0 0 sg=142 px=0 gx=0
TGTACAAAGTGGTGATCGACCCGGGTCTAG
>group_753_7 142 1 0 0 sg=142 px=0 gx=0
AGCGCTGGGCTGCAGGAATTCGATATCAAG
>group_753_8 142 1 0 0 sg=142 px=0 gx=0
CCTGCAGCCCAGCGCTGGATCCTCGATCAC
>group_753_9 142 1 0 0 sg=142 px=0 gx=0
ACAAAGTGGTGATCGACCCGGGTCTAGAGC
>group_754_0 86 0 0 0 sg=86 px=0 gx=0
GCTCGCAGATCTGCGCGACACATGAAGGAC
>group_754_1 86 0 0 0 sg=86 px=0 gx=0
CACGTACGACTGCGCGCTCGCAGATCTGCG
>group_754_2 86 0 0 0 sg=86 px=0 gx=0
TATAATGCACGTACGACTGCGCGCTCGCAG
>group_754_3 86 0 0 0 sg=86 px=0 gx=0
GTCCTTCATGTGTCGCGCAGATCTGCGAGC
>group_754_4 86 0 0 0 sg=86 px=0 gx=0
CGTCCTTCATGTGTCGCGCAGATCTGCGAG
>group_754_5 86 0 0 0 sg=86 px=0 gx=0
ATCTTGGGTCCGCGTCCTTCATGTGTCGCG
>group_754_6 86 0 0 0 sg=86 px=0 gx=0
CGCGCTCGCAGATCTGCGCGACACATGAAG
>group_754_7 86 0 0 0 sg=86 px=0 gx=0
GCGCTCGCAGATCTGCGCGACACATGAAGG
>group_754_8 86 0 0 0 sg=86 px=0 gx=0
TGTCGCGCAGATCTGCGAGCGCGCAGTCGT
>group_754_9 86 0 0 0 sg=86 px=0 gx=0
ATCTGCGCGACACATGAAGGACGCGGACCC
>group_755_0 1298 1 0 1158 sg=140 px=0 gx=1158
TACAGTGAAATACTTAAGCGAGAAAAAAGG
>group_755_1 1298 1 0 1158 sg=140 px=0 gx=1158
GGAGATATACATATGAAAAAGATTTGGCTG
>group_755_2 1298 1 0 1158 sg=140 px=0 gx=1158
AAGGATCAACTAGTGGTTCTGGTCATCACC
>group_755_3 1298 1 0 1158 sg=140 px=0 gx=1158
ATACATATGAAAAAGATTTGGCTGGCGCTG
>group_755_4 1298 1 0 1158 sg=140 px=0 gx=1158
CCAAATCTTTTTCATATGTATATCTCCTTC
>group_755_5 1298 1 0 1158 sg=140 px=0 gx=1158
TACATATGAAAAAGATTTGGCTGGCGCTGG
>group_755_6 1298 1 0 1158 sg=140 px=0 gx=1158
GCGAGAAAAAAGGATCAACTAGTGGTTCTG
>group_755_7 1298 1 0 1158 sg=140 px=0 gx=1158
AGTATTTCACTGTATCAGCATACTGCTGAA
>group_755_8 1298 1 0 1158 sg=140 px=0 gx=1158
CAAATCTTTTTCATATGTATATCTCCTTCT
>group_755_9 1298 1 0 1158 sg=140 px=0 gx=1158
ACCAGAACCACTAGTTGATCCTTTTTTCTC
>group_756_0 72 0 0 0 sg=72 px=0 gx=0
GGATCCTCGAGTACGATACAAACTTAACGG
>group_756_1 72 0 0 0 sg=72 px=0 gx=0
CGTACTCGAGGATCCCGGGTACCGAGCTCT
>group_756_2 72 0 0 0 sg=72 px=0 gx=0
TACTCGAGGATCCCGGGTACCGAGCTCTAA
>group_756_3 72 0 0 0 sg=72 px=0 gx=0
GTTTGTATCGTACTCGAGGATCCCGGGTAC
>group_756_4 72 0 0 0 sg=72 px=0 gx=0
ATTTATTTAGAGCTCGGTACCCGGGATCCT
>group_756_5 72 0 0 0 sg=72 px=0 gx=0
AATTATTTATTTAGAGCTCGGTACCCGGGA
>group_756_6 72 0 0 0 sg=72 px=0 gx=0
CCCGGGTACCGAGCTCTAAATAAATAATTT
>group_756_7 72 0 0 0 sg=72 px=0 gx=0
ATCCGTTAAGTTTGTATCGTACTCGAGGAT
>group_756_8 72 0 0 0 sg=72 px=0 gx=0
ATTTAGAGCTCGGTACCCGGGATCCTCGAG
>group_756_9 72 0 0 0 sg=72 px=0 gx=0
GTTAAGTTTGTATCGTACTCGAGGATCCCG
>group_757_0 94 0 0 0 sg=94 px=0 gx=0
CAACCGGTACCTCTAGAACTATAGCTAGAA
>group_757_1 94 0 0 0 sg=94 px=0 gx=0
GGTCGACGTCCCATGGGGATCGTGCACAGC
>group_757_2 94 0 0 0 sg=94 px=0 gx=0
CGATATCAGCGCTTTAAATTTGCGAATTCT
>group_757_3 94 0 0 0 sg=94 px=0 gx=0
GAATTCGCAAATTTAAAGCGCTGATATCGA
>group_757_4 94 0 0 0 sg=94 px=0 gx=0
GATCGATATCAGCGCTTTAAATTTGCGAAT
>group_757_5 94 0 0 0 sg=94 px=0 gx=0
CACGATCCCCATGGGACGTCGACCTGAGGT
>group_757_6 94 0 0 0 sg=94 px=0 gx=0
AATTACCTCAGGTCGACGTCCCATGGGGAT
>group_757_7 94 0 0 0 sg=94 px=0 gx=0
TCAGGTCGACGTCCCATGGGGATCGTGCAC
>group_757_8 94 0 0 0 sg=94 px=0 gx=0
GCTTTAAATTTGCGAATTCTAGCTATAGTT
>group_757_9 94 0 0 0 sg=94 px=0 gx=0
TACCTCAGGTCGACGTCCCATGGGGATCGT
>group_758_0 60 1 0 0 sg=60 px=0 gx=0
CCGGTTGTCAGCGCAGGGGCGCCCGGTTCT
>group_758_1 60 1 0 0 sg=60 px=0 gx=0
ATGCCGCCGTGTTCCGGTTGTCAGCGCAGG
>group_758_2 60 1 0 0 sg=60 px=0 gx=0
CCGTGTTCCGGTTGTCAGCGCAGGGGCGCC
>group_758_3 60 1 0 0 sg=60 px=0 gx=0
GACAACCGGAACACGGCGGCATCAGAGCAG
>group_758_4 60 1 0 0 sg=60 px=0 gx=0
GGGCGCCCCTGCGCTGACAACCGGAACACG
>group_758_5 60 1 0 0 sg=60 px=0 gx=0
GCTCTGATGCCGCCGTGTTCCGGTTGTCAG
>group_758_6 60 1 0 0 sg=60 px=0 gx=0
GCTGACAACCGGAACACGGCGGCATCAGAG
>group_758_7 60 1 0 0 sg=60 px=0 gx=0
ACAACCGGAACACGGCGGCATCAGAGCAGC
>group_758_8 60 1 0 0 sg=60 px=0 gx=0
TGCCGCCGTGTTCCGGTTGTCAGCGCAGGG
>group_758_9 60 1 0 0 sg=60 px=0 gx=0
TGCGCTGACAACCGGAACACGGCGGCATCA
>group_759_0 164 1 0 0 sg=164 px=0 gx=0
TAATGAATTAAACCCGCTGATCAGCCTCGA
>group_759_1 164 1 0 0 sg=164 px=0 gx=0
TTCTAGATCGAACCACTTTGTACAAGAAAG
>group_759_2 164 1 0 0 sg=164 px=0 gx=0
AAGCTTGGTACTCAAACAAGTTTGTACAAA
>group_759_3 164 1 0 0 sg=164 px=0 gx=0
AGTGGTTCGATCTAGAATGGCTAGCAAAGG
>group_759_4 164 1 0 0 sg=164 px=0 gx=0
TACCAAGCTTAACTAGCCAGCTTGGGTCTC
>group_759_5 164 1 0 0 sg=164 px=0 gx=0
AGCTTTTTTGTACAAACTTGTTTGAGTACC
>group_759_6 164 1 0 0 sg=164 px=0 gx=0
TGCTAGCCATTCTAGATCGAACCACTTTGT
>group_759_7 164 1 0 0 sg=164 px=0 gx=0
TGGCTAGTTAAGCTTGGTACTCAAACAAGT
>group_759_8 164 1 0 0 sg=164 px=0 gx=0
TTCTTGTACAAAGTGGTTCGATCTAGAATG
>group_759_9 164 1 0 0 sg=164 px=0 gx=0
AAGCTTAACTAGCCAGCTTGGGTCTCCCTA
>group_760_0 318 1 0 0 sg=318 px=0 gx=0
CTGCAGTACCCCGCTAGCGGATCTGACGGT
>group_760_1 318 1 0 0 sg=318 px=0 gx=0
GCGGGGTACTGCAGAAGTTGGTCGTGAGGC
>group_760_2 318 1 0 0 sg=318 px=0 gx=0
GTCAGATCCGCTAGCGGGGTACTGCAGAAG
>group_760_3 318 1 0 0 sg=318 px=0 gx=0
TCACCCTTATTAATAGTAATCAATTACGGG
>group_760_4 318 1 0 0 sg=318 px=0 gx=0
AACAGTACCGGAATGCCAAGCTTGGTACCG
>group_760_5 318 1 0 0 sg=318 px=0 gx=0
CAATGTATCTTAACGCGTAGAATTCACCCT
>group_760_6 318 1 0 0 sg=318 px=0 gx=0
GGATCCCGATCTTTACAATTTGGACTTTCC
>group_760_7 318 1 0 0 sg=318 px=0 gx=0
TCACACTGGCGGCCGCTCGAGATCTGTCGA
>group_760_8 318 1 0 0 sg=318 px=0 gx=0
ACAGATCTCGAGCGGCCGCCAGTGTGATGG
>group_760_9 318 1 0 0 sg=318 px=0 gx=0
TAATAAGGGTGAATTCTACGCGTTAAGATA
>group_761_0 84 1 0 0 sg=84 px=0 gx=0
CAAAAGCTGGAGCTCTCTAGAGGCCCTTAA
>group_761_1 84 1 0 0 sg=84 px=0 gx=0
ATTGGGTACCGGGCCCAGATCTGGCCATGG
>group_761_2 84 1 0 0 sg=84 px=0 gx=0
ATCTGGGCCCGGTACCCAATTCGCCCTATA
>group_761_3 84 1 0 0 sg=84 px=0 gx=0
CTTAAGGGCCTCTAGAGAGCTCCAGCTTTT
>group_761_4 84 1 0 0 sg=84 px=0 gx=0
TGGGCCCGGTACCCAATTCGCCCTATAGTG
>group_761_5 84 1 0 0 sg=84 px=0 gx=0
AGCTCTCTAGAGGCCCTTAAGGCCTTACTA
>group_761_6 84 1 0 0 sg=84 px=0 gx=0
CTAAAGGGAACAAAAGCTGGAGCTCTCTAG
>group_761_7 84 1 0 0 sg=84 px=0 gx=0
AGAGAGCTCCAGCTTTTGTTCCCTTTAGTG
>group_761_8 84 1 0 0 sg=84 px=0 gx=0
GCGAATTGGGTACCGGGCCCAGATCTGGCC
>group_761_9 84 1 0 0 sg=84 px=0 gx=0
GCTCTCTAGAGGCCCTTAAGGCCTTACTAG
>group_762_0 4 0 0 0 sg=4 px=0 gx=0
ATCCCCGGGTACCGAGCTCGAATTAGTCTG
>group_762_1 4 0 0 0 sg=4 px=0 gx=0
AGACTAATTCGAGCTCGGTACCCGGGGATC
>group_762_2 4 0 0 0 sg=4 px=0 gx=0
CAGACTAATTCGAGCTCGGTACCCGGGGAT
>group_762_3 4 0 0 0 sg=4 px=0 gx=0
GATCCCCGGGTACCGAGCTCGAATTAGTCT
>group_763_0 9446 1 0 7252 sg=2194 px=0 gx=7252
CAAATCCTTTGTGTCAGTTACTGTATAGTG
>group_763_1 9446 1 0 7252 sg=2194 px=0 gx=7252
TCTGATCTAGTTCCGTGGGCTTCAGCCAAG
>group_763_2 9446 1 0 7252 sg=2194 px=0 gx=7252
AAGTAGCCACTAGAGAAACTCCAGGAACTT
>group_763_3 9446 1 0 7252 sg=2194 px=0 gx=7252
GATTTCACCGAGGTAAAACCTGGATTGTAT
>group_763_4 9446 1 0 7252 sg=2194 px=0 gx=7252
TGGCCCAGATTACCTCAGTCTCAGTGGTCA
>group_763_5 9446 1 0 7252 sg=2194 px=0 gx=7252
CTTGGTTTGATGTCGGCGGACCCACACTGT
>group_763_6 9446 1 0 7252 sg=2194 px=0 gx=7252
GGACGGACATGGCGCGTTCAACGCTCTCAA
>group_763_7 9446 1 0 7252 sg=2194 px=0 gx=7252
CCAAAGGCGTCCTAACGCAAAAGCTGGGAC
>group_763_8 9446 1 0 7252 sg=2194 px=0 gx=7252
TCCAGCACGAAGTTTGGAGACCACTGGCGG
>group_763_9 9446 1 0 7252 sg=2194 px=0 gx=7252
GATCAAGAACAAGGACGAGATCTTAGCCCT
>group_764_0 322 1 0 0 sg=322 px=0 gx=0
CCATGATTACCAGATCTGGCTCGAGCTCCA
>group_764_1 322 1 0 0 sg=322 px=0 gx=0
ACCAGCCCGTCATCGTCAACGCCTGATCCG
>group_764_2 322 1 0 0 sg=322 px=0 gx=0
GGCCCGGTACGTACCCGGGGATCATCGAGC
>group_764_3 322 1 0 0 sg=322 px=0 gx=0
CTCTAGAGGTGACCACAACGACGCGCCCGC
>group_764_4 322 1 0 0 sg=322 px=0 gx=0
ACGGCCTGTCCGCACCGCGGATCAGGCGTT
>group_764_5 322 1 0 0 sg=322 px=0 gx=0
CTATGACCATGATTACCAGATCTGGCTCGA
>group_764_6 322 1 0 0 sg=322 px=0 gx=0
AACAGCTATGACCATGATTACCAGATCTGG
>group_764_7 322 1 0 0 sg=322 px=0 gx=0
ACGGTATCGATAAGCTTCGCTCACTTTACC
>group_764_8 322 1 0 0 sg=322 px=0 gx=0
ACGGGCTGGTCGGCCACGTCGGGGACGACG
>group_764_9 322 1 0 0 sg=322 px=0 gx=0
CCCGGGGATCATCGAGCCGAGAACGTTATC
>group_765_0 438 0 0 0 sg=438 px=0 gx=0
GATGCACGTGGAAACACTCTGCTGGTATAA
>group_765_1 438 0 0 0 sg=438 px=0 gx=0
AAAATCCCTCTTCGGAAGCTTGGATCTGAG
>group_765_2 438 0 0 0 sg=438 px=0 gx=0
CAATGATTGAAGGGTAGTCGACCGCGGGAC
>group_765_3 438 0 0 0 sg=438 px=0 gx=0
TGTTTCCACGTGCATCTAAGCCCTGGGATC
>group_765_4 438 0 0 0 sg=438 px=0 gx=0
AGTGTTTCCACGTGCATCTAAGCCCTGGGA
>group_765_5 438 0 0 0 sg=438 px=0 gx=0
ATGGCCGTCATACTGTGACGTCCCGCGGTC
>group_765_6 438 0 0 0 sg=438 px=0 gx=0
AACTGCAGTTAATGAAGTCCTCACCTGCTT
>group_765_7 438 0 0 0 sg=438 px=0 gx=0
CAGGAAATTCCATCCAATGATTGAAGGGTA
>group_765_8 438 0 0 0 sg=438 px=0 gx=0
CATTAACTGCAGTTACTGAGAACTCATAAG
>group_765_9 438 0 0 0 sg=438 px=0 gx=0
TGAGAACTCATAAGACGAAGCTAAAATCCC
>group_766_0 42 1 0 0 sg=42 px=0 gx=0
ACGTGGTCACCAGCCATGGTCTGTTTCCTG
>group_766_1 42 1 0 0 sg=42 px=0 gx=0
AAACAGACCATGGCTGGTGACCACGTCGTG
>group_766_2 42 1 0 0 sg=42 px=0 gx=0
CAGGAAACAGACCATGGCTGGTGACCACGT
>group_766_3 42 1 0 0 sg=42 px=0 gx=0
GTGGTCACCAGCCATGGTCTGTTTCCTGTG
>group_766_4 42 1 0 0 sg=42 px=0 gx=0
AGACCATGGCTGGTGACCACGTCGTGGAAT
>group_766_5 42 1 0 0 sg=42 px=0 gx=0
CACGACGTGGTCACCAGCCATGGTCTGTTT
>group_766_6 42 1 0 0 sg=42 px=0 gx=0
CACCAGCCATGGTCTGTTTCCTGTGTGAAA
>group_766_7 42 1 0 0 sg=42 px=0 gx=0
ACAATTTCACACAGGAAACAGACCATGGCT
>group_766_8 42 1 0 0 sg=42 px=0 gx=0
ACGACGTGGTCACCAGCCATGGTCTGTTTC
>group_766_9 42 1 0 0 sg=42 px=0 gx=0
CGACGTGGTCACCAGCCATGGTCTGTTTCC
>group_767_0 162 1 0 0 sg=162 px=0 gx=0
GTGTCCAGTTTGGCGCGCCAAAATCGTCCA
>group_767_1 162 1 0 0 sg=162 px=0 gx=0
GACCGGGAAATCCTGCATTAATGAATCGGC
>group_767_2 162 1 0 0 sg=162 px=0 gx=0
CTCTTCGCTATTACGCCAGGACAGCACATG
>group_767_3 162 1 0 0 sg=162 px=0 gx=0
TCGGATGGGGCGCGCCTAAACGGATATCAT
>group_767_4 162 1 0 0 sg=162 px=0 gx=0
CCGATTCATTAATGCAGGATTTCCCGGTCG
>group_767_5 162 1 0 0 sg=162 px=0 gx=0
GCGGGCCTCTTCGCTATTACGCCAGGACAG
>group_767_6 162 1 0 0 sg=162 px=0 gx=0
CGGGCCTCTTCGCTATTACGCCAGGACAGC
>group_767_7 162 1 0 0 sg=162 px=0 gx=0
GATTCATTAATGCAGGATTTCCCGGTCGCA
>group_767_8 162 1 0 0 sg=162 px=0 gx=0
CCAGTGCGACCGGGAAATCCTGCATTAATG
>group_767_9 162 1 0 0 sg=162 px=0 gx=0
TTGGCGCGCCAAAATCGTCCAGCCCGTTGA
>group_768_0 2362 1 0 1664 sg=698 px=0 gx=1664
TTTCAAAATTGGGGGCCGGGTAGCCAACGC
>group_768_1 2362 1 0 1664 sg=698 px=0 gx=1664
TATTAATGAATTTTATCTTATAAAACAATA
>group_768_2 2362 1 0 1664 sg=698 px=0 gx=1664
GGCCGCTCTAGAGAAGTATACATACATTTA
>group_768_3 2362 1 0 1664 sg=698 px=0 gx=1664
GTTTTTATGATTGCTTTGGATTTGTGCAGA
>group_768_4 2362 1 0 1664 sg=698 px=0 gx=1664
ATTTTATCTTATAAAACAATATTATTGTTT
>group_768_5 2362 1 0 1664 sg=698 px=0 gx=1664
ATGAATTTTATCTTATAAAACAATATTATT
>group_768_6 2362 1 0 1664 sg=698 px=0 gx=1664
CAACTCTAACCATACAATTAGACTTCATCT
>group_768_7 2362 1 0 1664 sg=698 px=0 gx=1664
TCACAATTTCTATGTGAAGCGTAGAGTAAA
>group_768_8 2362 1 0 1664 sg=698 px=0 gx=1664
GTTGTAATTATCCCCACTGCAGGGATTCCC
>group_768_9 2362 1 0 1664 sg=698 px=0 gx=1664
AACTCTAACCATACAATTAGACTTCATCTA
>group_769_0 156 1 0 0 sg=156 px=0 gx=0
GTAAAACGACGGCCAGTGCCAAGCTGGCCA
>group_769_1 156 1 0 0 sg=156 px=0 gx=0
GGCCAGTGCCAAGCTGGCCAGTGCCAAACT
>group_769_2 156 1 0 0 sg=156 px=0 gx=0
TTACGAATTGCGGCCGCCCGGGCGGCCGCA
>group_769_3 156 1 0 0 sg=156 px=0 gx=0
AGTGCCAAACTGCGGCCGCCCGGGCGGCCG
>group_769_4 156 1 0 0 sg=156 px=0 gx=0
TAATCATGGTCATAATTCGTAATCATGGTC
>group_769_5 156 1 0 0 sg=156 px=0 gx=0
GCCAAGCTGGCCAGTGCCAAACTGCGGCCG
>group_769_6 156 1 0 0 sg=156 px=0 gx=0
GGCCGCCCGGGCGGCCGCAGTTTGGCACTG
>group_769_7 156 1 0 0 sg=156 px=0 gx=0
AAGCTGGCCAGTGCCAAACTGCGGCCGCCC
>group_769_8 156 1 0 0 sg=156 px=0 gx=0
GTGCCAAACTGCGGCCGCCCGGGCGGCCGC
>group_769_9 156 1 0 0 sg=156 px=0 gx=0
TGCGGCCGCCCGGGCGGCCGCAATTCGTAA
>group_770_0 1282 1 0 0 sg=1282 px=0 gx=0
CCTCCTCGACTTTAGGGAGCTCCAGCTTTT
>group_770_1 1282 1 0 0 sg=1282 px=0 gx=0
GGAGGTTGCCTGGGTGGCTGGGTCTTTACT
>group_770_2 1282 1 0 0 sg=1282 px=0 gx=0
GAACAAAAGCTGGAGCTCCCTAAAGTCGAG
>group_770_3 1282 1 0 0 sg=1282 px=0 gx=0
GGATAATTTGAAGTTCGTTTTCCGTAAACA
>group_770_4 1282 1 0 0 sg=1282 px=0 gx=0
GACAATAGAGGGGGGAAACAGCAAGACTTG
>group_770_5 1282 1 0 0 sg=1282 px=0 gx=0
TGGGTCTTTACTTCGTCAGGATAATTTGAA
>group_770_6 1282 1 0 0 sg=1282 px=0 gx=0
GGTATATTTCCTTACTGCTCGTTTTGGGGT
>group_770_7 1282 1 0 0 sg=1282 px=0 gx=0
CTTTCTCCCTCTTCTTCATCCTCGTAATGC
>group_770_8 1282 1 0 0 sg=1282 px=0 gx=0
TATTCTGTTAGCATTACGAGGATGAAGAAG
>group_770_9 1282 1 0 0 sg=1282 px=0 gx=0
CGGGTGGTTCTGCACATGCTATGCACTTTC
>group_771_0 9102 0 3966 3966 sg=5136 px=0 gx=0
CCGCCTTCCTTGAGCGTTCACTGGAGAAGG
>group_771_1 9102 0 3966 3966 sg=5136 px=0 gx=0
TCGCAGAACACCGCAGCCAGGTTCAGCGAA
>group_771_2 9102 0 3966 3966 sg=5136 px=0 gx=0
GGCGGGATGCCTGGCGATTTTGACATGAGC
>group_771_3 9102 0 3966 3966 sg=5136 px=0 gx=0
CGGTCTACCCCAACCTCGTCCTCCAGCAGA
>group_771_4 9102 0 3966 3966 sg=5136 px=0 gx=0
TCCGATCGTGGTCGAGCAGATCGAGCGGAT
>group_771_5 9102 0 3966 3966 sg=5136 px=0 gx=0
TCCAGACCAATTCGAATTCGTCTGGGCCGT
>group_771_6 9102 0 3966 3966 sg=5136 px=0 gx=0
AATCAATTCTTGACAGGAAAACAACCCCAT
>group_771_7 9102 0 3966 3966 sg=5136 px=0 gx=0
GGCATGGCCCATGACGTTGTGCGTGCGAAG
>group_771_8 9102 0 3966 3966 sg=5136 px=0 gx=0
CCTGACCGGATCGCAAGGCGTTGGGCACTG
>group_771_9 9102 0 3966 3966 sg=5136 px=0 gx=0
TTTGCGATTTGCTGGCAACCTTGCTTCGAT
>group_772_0 932 0 30 0 sg=902 px=30 gx=0
AAGAGATTCTACTAGATTATGCATCTCGGG
>group_772_1 932 0 30 0 sg=902 px=30 gx=0
CACATCCACTATATATCCGTGTCGTTCCGC
>group_772_2 932 0 30 0 sg=902 px=30 gx=0
CTAGATTATGCATCTCGGGTGGAACCGGAT
>group_772_3 932 0 30 0 sg=902 px=30 gx=0
GCTATGAATGGACAACCGGTGAGTGGAAGG
>group_772_4 932 0 30 0 sg=902 px=30 gx=0
GTGTCGTTCCGCCCACTCCTGAACCCCATT
>group_772_5 932 0 30 0 sg=902 px=30 gx=0
ATTCACTTCCGCCTTCCACTCACCGGTTGT
>group_772_6 932 0 30 0 sg=902 px=30 gx=0
TTGACAGAACACACATCATCTCAATATCCG
>group_772_7 932 0 30 0 sg=902 px=30 gx=0
ACCAATTGCCTTAACATCATCCCCATATTT
>group_772_8 932 0 30 0 sg=902 px=30 gx=0
GCCGATTTATGATCCAGGTGGATACTTTGA
>group_772_9 932 0 30 0 sg=902 px=30 gx=0
CTACCATCCTTGACTGTACAGGTGGCAATG
>group_773_0 3516 1 0 2816 sg=700 px=0 gx=2816
AAGGCGTTGCAAAATCCAGCGGGTGACCCG
>group_773_1 3516 1 0 2816 sg=700 px=0 gx=2816
TCAAGCAGCTTAGACGCAAGAACCAATCCG
>group_773_2 3516 1 0 2816 sg=700 px=0 gx=2816
AGGTGCTCCACTTAGATCTCTGAGGTCTGC
>group_773_3 3516 1 0 2816 sg=700 px=0 gx=2816
CGAGCCTTTTGTCAGGGTTAAGGTTTAGAT
>group_773_4 3516 1 0 2816 sg=700 px=0 gx=2816
GGTCGACTCTAGAGGATCCCCAACGTGGCC
>group_773_5 3516 1 0 2816 sg=700 px=0 gx=2816
CCCAACGTGGCCCTTCCGGTTTTGGGGTAC
>group_773_6 3516 1 0 2816 sg=700 px=0 gx=2816
TGTCAGGGTTAAGGTTTAGATATCTAAGCT
>group_773_7 3516 1 0 2816 sg=700 px=0 gx=2816
GAGCCGGATTGGTTCTTGCGTCTAAGCTGC
>group_773_8 3516 1 0 2816 sg=700 px=0 gx=2816
TTGGGGATCCTCTAGAGTCGACCTGCAGGC
>group_773_9 3516 1 0 2816 sg=700 px=0 gx=2816
ACCTCAGAGATCTAAGTGGAGCACCTAGAT
>group_774_0 9358 1 2408 178 sg=6940 px=2240 gx=10
CATGCAGGCTTTGTCCTCGATGCCCTCGAC
>group_774_1 9358 1 2408 178 sg=6940 px=2240 gx=10
ATTTATACTCCCTGCATATCAATTCATGTT
>group_774_2 9358 1 2408 178 sg=6940 px=2240 gx=10
GCAGTTGCTCAAGCCTGCTGATCGGAGCGT
>group_774_3 9358 1 2408 178 sg=6940 px=2240 gx=10
AGACGCTGAAGCGCGATCCGATGTGCAGGC
>group_774_4 9358 1 2408 178 sg=6940 px=2240 gx=10
GATTAATTGAGAATTTATAATGATGACATG
>group_774_5 9358 1 2408 178 sg=6940 px=2240 gx=10
AGATAAAGGATTTGATTGACCAATGGTGTG
>group_774_6 9358 1 2408 178 sg=6940 px=2240 gx=10
TTTCCATCAAGGTATCATCCATACTATCAT
>group_774_7 9358 1 2408 178 sg=6940 px=2240 gx=10
AGACTCTTATACTCGATCGAGCGTGTCCTC
>group_774_8 9358 1 2408 178 sg=6940 px=2240 gx=10
AGATCCCTTTAGATTTATCCAAGTCACATT
>group_774_9 9358 1 2408 178 sg=6940 px=2240 gx=10
AAAAGTTTGAGAAATATTGGAAAGTGTCTA
>group_775_0 606 1 0 0 sg=606 px=0 gx=0
TCTTTGGATCCTTAATTAAGTCTAGAGTCG
>group_775_1 606 1 0 0 sg=606 px=0 gx=0
AAAACTTAAAGACTTTGTATTATGCGTTAC
>group_775_2 606 1 0 0 sg=606 px=0 gx=0
TAATACAAAGTCTTTAAGTTTTGTTTATTA
>group_775_3 606 1 0 0 sg=606 px=0 gx=0
TAACGCATAATACAAAGTCTTTAAGTTTTG
>group_775_4 606 1 0 0 sg=606 px=0 gx=0
CGAGCTCGGTACCCGGGGGCGCGCCTTCCA
>group_775_5 606 1 0 0 sg=606 px=0 gx=0
CTGTTATTCACTTATACATTTGGATGTGAT
>group_775_6 606 1 0 0 sg=606 px=0 gx=0
GAATAACAGAAAAATAAAATGTAAAAATAT
>group_775_7 606 1 0 0 sg=606 px=0 gx=0
CTTCACCGATATATTAGCTGAAGCCTGATA
>group_775_8 606 1 0 0 sg=606 px=0 gx=0
TCTTATCTTCACCGATATATTAGCTGAAGC
>group_775_9 606 1 0 0 sg=606 px=0 gx=0
CGAATATTTTTCGTCAGGATTGAAAAGTCA
>group_776_0 444 1 0 18 sg=426 px=0 gx=18
TGTAAAACGACGGCCAGTGAGCGCGCCTAA
>group_776_1 444 1 0 18 sg=426 px=0 gx=18
CTTGATATCGAATTCCCTTTCAGAAAGAAT
>group_776_2 444 1 0 18 sg=426 px=0 gx=18
GGTGCCGGACAACACCCTGGCCTGGGTGTT
>group_776_3 444 1 0 18 sg=426 px=0 gx=18
AAGATCTTTCAAGATCAAAACTAGTTCCCT
>group_776_4 444 1 0 18 sg=426 px=0 gx=18
CATCTGTGGGTTAGCATTCTTTCTGAAAGG
>group_776_5 444 1 0 18 sg=426 px=0 gx=18
AAGATCAAAACTAGTTCCCTCACACCGGTG
>group_776_6 444 1 0 18 sg=426 px=0 gx=18
GGGTTAGCATTCTTTCTGAAAGGGAATTCG
>group_776_7 444 1 0 18 sg=426 px=0 gx=18
GATCCATGGCCAAGTTGACCAGTGCCGTTC
>group_776_8 444 1 0 18 sg=426 px=0 gx=18
CGTGGCCGAGGAGCAGGACTGAGCGGGACT
>group_776_9 444 1 0 18 sg=426 px=0 gx=18
TAAGGAAGTTCATTTCATTTGGAGAGGGGA
>group_777_0 112 1 0 0 sg=112 px=0 gx=0
GGATCCCGGGCTAGGTACTAAAACAATTCA
>group_777_1 112 1 0 0 sg=112 px=0 gx=0
TCTACAGTATTTAAAGATACCCCGGATCCT
>group_777_2 112 1 0 0 sg=112 px=0 gx=0
GATCCGGGGTATCTTTAAATACTGTAGAAA
>group_777_3 112 1 0 0 sg=112 px=0 gx=0
AATTGTTTTAGTACCTAGCCCGGGATCCTC
>group_777_4 112 1 0 0 sg=112 px=0 gx=0
TTTTAGTACCTAGCCCGGGATCCTCTACGC
>group_777_5 112 1 0 0 sg=112 px=0 gx=0
GTCGACTCTAGAGGATCCGGGGTATCTTTA
>group_777_6 112 1 0 0 sg=112 px=0 gx=0
CCGGGGTATCTTTAAATACTGTAGAAAAGA
>group_777_7 112 1 0 0 sg=112 px=0 gx=0
TACAGTATTTAAAGATACCCCGGATCCTCT
>group_777_8 112 1 0 0 sg=112 px=0 gx=0
CTAGAGGATCCGGGGTATCTTTAAATACTG
>group_777_9 112 1 0 0 sg=112 px=0 gx=0
GTCCGGCGTAGAGGATCCCGGGCTAGGTAC
>group_778_0 3548 1 0 230 sg=3318 px=0 gx=230
CAAATTATACTTATTAGTCAGTCCAGAAAC
>group_778_1 3548 1 0 230 sg=3318 px=0 gx=230
AACAGTCATGTTGTATTATAAAATAAGTAA
>group_778_2 3548 1 0 230 sg=3318 px=0 gx=230
AAAACGTACTTACTGTACTTACTGCCCCTC
>group_778_3 3548 1 0 230 sg=3318 px=0 gx=230
GTCTAATATTTCACTACGCTTGACGTTGGC
>group_778_4 3548 1 0 230 sg=3318 px=0 gx=230
TCATGTAAAGGTTTCTCATAAATTTTTTGC
>group_778_5 3548 1 0 230 sg=3318 px=0 gx=230
GATCCTGCTAGCTCACCCTATTATTTTTGA
>group_778_6 3548 1 0 230 sg=3318 px=0 gx=230
TTGCCTGCATAAATTCTTTTATTATATACA
>group_778_7 3548 1 0 230 sg=3318 px=0 gx=230
CCAAAAGTACGAGGTCCGTTAGCGGGCATG
>group_778_8 3548 1 0 230 sg=3318 px=0 gx=230
AGCCAAAAGTACGAGGTCCGTTAGCGGGCA
>group_778_9 3548 1 0 230 sg=3318 px=0 gx=230
GATTTAACTCATACGATAATTAATATTGTT
>group_779_0 1636 1 0 658 sg=978 px=0 gx=658
TGTATGCTATACGAACGGTACAGCCCGGGC
>group_779_1 1636 1 0 658 sg=978 px=0 gx=658
GCATCTGCAGGTCCGCAAAAGAAAAACGAA
>group_779_2 1636 1 0 658 sg=978 px=0 gx=658
AAAACGACCTTAACGCCTAAGACATTGTCA
>group_779_3 1636 1 0 658 sg=978 px=0 gx=658
ATAAGCTTGCATGCGCATGATATCGCATCT
>group_779_4 1636 1 0 658 sg=978 px=0 gx=658
CGCATCTGCAGGTCCGCAAAAGAAAAACGA
>group_779_5 1636 1 0 658 sg=978 px=0 gx=658
TGTTTAAACGTGCTCCAGTGGCTTCTGTTT
>group_779_6 1636 1 0 658 sg=978 px=0 gx=658
ATGGTCGCGAAGTTAAGTAAGGTACCATGC
>group_779_7 1636 1 0 658 sg=978 px=0 gx=658
TTTAAACGTGCTCCAGTGGCTTCTGTTTCT
>group_779_8 1636 1 0 658 sg=978 px=0 gx=658
GCTCCAGTGGCTTCTGTTTCTATCAGGCTC
>group_779_9 1636 1 0 658 sg=978 px=0 gx=658
GCCCGGGCATGAGCTCCGATCGCTACGAGA
>group_780_0 882 1 0 4 sg=878 px=0 gx=4
CAGAAGCTTTGCGTACTCGCAAATTATTAA
>group_780_1 882 1 0 4 sg=878 px=0 gx=4
GGCCTTAATTGGCCTATATGGCCTCTAGAG
>group_780_2 882 1 0 4 sg=878 px=0 gx=4
CCAACTGGAGGATAAAGGGCGTCTATATAT
>group_780_3 882 1 0 4 sg=878 px=0 gx=4
ACCTGCAGGCATGCAAGCTTGGATCCGAGC
>group_780_4 882 1 0 4 sg=878 px=0 gx=4
ATGCAAAATATCAGATTTCGGACTGACTCG
>group_780_5 882 1 0 4 sg=878 px=0 gx=4
AAGGTAAGACCTCAAAATTAACCCCCTATA
>group_780_6 882 1 0 4 sg=878 px=0 gx=4
TGCAGGCATGCAAGCTTGGATCCGAGCTCA
>group_780_7 882 1 0 4 sg=878 px=0 gx=4
GACGATGCCTATTTAAAGAGATCCCGAGAT
>group_780_8 882 1 0 4 sg=878 px=0 gx=4
CTCGTAAACATCTCGAGTCAGTCCGAAATC
>group_780_9 882 1 0 4 sg=878 px=0 gx=4
TTTCCGGATTAATATTAATGTTATAGGGGG
>group_781_0 2170 0 0 0 sg=2170 px=0 gx=0
ACCCCAAAACCGACCACACACCGCCTGGGC
>group_781_1 2170 0 0 0 sg=2170 px=0 gx=0
GCGGGGGTCGGGGCTGTGCACCTTTGCTGG
>group_781_2 2170 0 0 0 sg=2170 px=0 gx=0
TTTCGACGGTGGCGCCGAGCCCCCCCTGGA
>group_781_3 2170 0 0 0 sg=2170 px=0 gx=0
GTCGTGAGGTTTGCCAGCCTTTAGCTTTTC
>group_781_4 2170 0 0 0 sg=2170 px=0 gx=0
TTACCCGCTGTGCTAAAAAAAAAATTGGTC
>group_781_5 2170 0 0 0 sg=2170 px=0 gx=0
TAGCCCATCGCGGGGGTAAAGATTGGCGAA
>group_781_6 2170 0 0 0 sg=2170 px=0 gx=0
CCCGTTCCAGGGTGAGAACGCCCGAGGTCA
>group_781_7 2170 0 0 0 sg=2170 px=0 gx=0
CGGCGCGGCGGCGACCTACCGGACGACAAG
>group_781_8 2170 0 0 0 sg=2170 px=0 gx=0
GGCGGCACCGACGCAGTCGTGCATCGGGTG
>group_781_9 2170 0 0 0 sg=2170 px=0 gx=0
TTGCCAGCCTTTAGCTTTTCGACGGTGGCG
>group_782_0 126 0 0 0 sg=126 px=0 gx=0
ACGTGCACGACGTCTTAAGCTTTCGAATTC
>group_782_1 126 0 0 0 sg=126 px=0 gx=0
TACGTGCACGACGTCTTAAGCTTTCGAATT
>group_782_2 126 0 0 0 sg=126 px=0 gx=0
GATCGATATCCATGGAGCTCGCGAATTCGA
>group_782_3 126 0 0 0 sg=126 px=0 gx=0
ATCCCCGGGTACCTTGCTAGCGCTGGCCGT
>group_782_4 126 0 0 0 sg=126 px=0 gx=0
TCGATATCCATGGAGCTCGCGAATTCGAAA
>group_782_5 126 0 0 0 sg=126 px=0 gx=0
TTACGGCTAGGTTCCGCGGCCGCATTCAAG
>group_782_6 126 0 0 0 sg=126 px=0 gx=0
AATTCGAAAGCTTAAGACGTCGTGCACGTA
>group_782_7 126 0 0 0 sg=126 px=0 gx=0
CGAAAGCTTAAGACGTCGTGCACGTACGCG
>group_782_8 126 0 0 0 sg=126 px=0 gx=0
ATTCGAAAGCTTAAGACGTCGTGCACGTAC
>group_782_9 126 0 0 0 sg=126 px=0 gx=0
GTTCCGCGGCCGCATTCAAGGCCTCGAGGG
>group_783_0 44 0 0 0 sg=44 px=0 gx=0
GGCTGGTCTTGGAGGTCTGCAGAGGCATTT
>group_783_1 44 0 0 0 sg=44 px=0 gx=0
GGAGGTCTGCAGAGGCATTTCTGGTGTCCG
>group_783_2 44 0 0 0 sg=44 px=0 gx=0
GCCGAGGCTGGTCTTGGAGGTCTGCAGAGG
>group_783_3 44 0 0 0 sg=44 px=0 gx=0
GCCCGGACACCAGAAATGCCTCTGCAGACC
>group_783_4 44 0 0 0 sg=44 px=0 gx=0
CAGAAATGCCTCTGCAGACCTCCAAGACCA
>group_783_5 44 0 0 0 sg=44 px=0 gx=0
TGGTCTTGGAGGTCTGCAGAGGCATTTCTG
>group_783_6 44 0 0 0 sg=44 px=0 gx=0
AGGCTGGTCTTGGAGGTCTGCAGAGGCATT
>group_783_7 44 0 0 0 sg=44 px=0 gx=0
GGACACCAGAAATGCCTCTGCAGACCTCCA
>group_783_8 44 0 0 0 sg=44 px=0 gx=0
ATGCCTCTGCAGACCTCCAAGACCAGCCTC
>group_783_9 44 0 0 0 sg=44 px=0 gx=0
CTGGTCTTGGAGGTCTGCAGAGGCATTTCT
>group_784_0 48 1 0 0 sg=48 px=0 gx=0
AAGAATAGGAACTTCCCCCCCCCATGTCAG
>group_784_1 48 1 0 0 sg=48 px=0 gx=0
CTAGAGAATAGGAACTTCCCCAAACAGCTA
>group_784_2 48 1 0 0 sg=48 px=0 gx=0
ATTCTTTCTAGAGAATAGGAACTTCCCCAA
>group_784_3 48 1 0 0 sg=48 px=0 gx=0
TTCTCTAGAAAGAATAGGAACTTCCCCCCC
>group_784_4 48 1 0 0 sg=48 px=0 gx=0
TTGGGGAAGTTCCTATTCTCTAGAAAGAAT
>group_784_5 48 1 0 0 sg=48 px=0 gx=0
TTCTAGAGAATAGGAACTTCCCCAAACAGC
>group_784_6 48 1 0 0 sg=48 px=0 gx=0
TCATAGCTGTTTGGGGAAGTTCCTATTCTC
>group_784_7 48 1 0 0 sg=48 px=0 gx=0
CTAGAAAGAATAGGAACTTCCCCCCCCCAT
>group_784_8 48 1 0 0 sg=48 px=0 gx=0
AAAGAATAGGAACTTCCCCCCCCCATGTCA
>group_784_9 48 1 0 0 sg=48 px=0 gx=0
TTTGGGGAAGTTCCTATTCTCTAGAAAGAA
>group_785_0 988 1 0 0 sg=988 px=0 gx=0
GCTCCTGACTGCTTTGTGCTCATTGAGATG
>group_785_1 988 1 0 0 sg=988 px=0 gx=0
TCATAGAGCATGGTGATCTTCTCAGTGGCG
>group_785_2 988 1 0 0 sg=988 px=0 gx=0
TGCACATGCCACAGGGGCTGACCACCCTGA
>group_785_3 988 1 0 0 sg=988 px=0 gx=0
GCCGATGATTAATTGTCAACTACTGTTTAA
>group_785_4 988 1 0 0 sg=988 px=0 gx=0
ACAGCAGACCCAATGGCAATGGCTTCAGCA
>group_785_5 988 1 0 0 sg=988 px=0 gx=0
AGGAGGGCCATCATGAAGACCTTCAACATC
>group_785_6 988 1 0 0 sg=988 px=0 gx=0
GGTGATCTTCTCAGTGGCGACCTCCACCAG
>group_785_7 988 1 0 0 sg=988 px=0 gx=0
CTGTCAGGCACCCCTACTCTGATGAGGTGG
>group_785_8 988 1 0 0 sg=988 px=0 gx=0
TCAATGGTGGTTTTGACCAGCTTGCCATTC
>group_785_9 988 1 0 0 sg=988 px=0 gx=0
ATGCCACAGGGGCTGACCACCCTGATGGAT
>group_786_0 624 6 0 220 sg=404 px=0 gx=220
TGACGCCTGATGCGGTATTTTCTCCTTACG
>group_786_1 624 6 0 220 sg=404 px=0 gx=220
TAGACTGCAGGTCGACAAGCTTGAATTCGG
>group_786_2 624 6 0 220 sg=404 px=0 gx=220
AATGGTGTGGCCGATTAATCATAAATATGA
>group_786_3 624 6 0 220 sg=404 px=0 gx=220
GGTGCAATGAGAATGCGCAGGCCCTTTCGT
>group_786_4 624 6 0 220 sg=404 px=0 gx=220
TGGCTTAATGCACATCAAATTGTGAGCGGA
>group_786_5 624 6 0 220 sg=404 px=0 gx=220
CGACAAGCTTGAATTCGGATCCCTCGAGGG
>group_786_6 624 6 0 220 sg=404 px=0 gx=220
CTATGTGAGCAAAAGGCCAGCAAAAGGCCA
>group_786_7 624 6 0 220 sg=404 px=0 gx=220
GTCTAGATAGGTAATCTCTGCTTAAAAGCA
>group_786_8 624 6 0 220 sg=404 px=0 gx=220
TGCTAGCGCATATCCAGTGTAGTAAGGCAA
>group_786_9 624 6 0 220 sg=404 px=0 gx=220
CGCCAATGCGTGGCTTAATGCACATCAAAT
>group_787_0 3838 0 0 3498 sg=340 px=0 gx=3498
GCTGCAGTCTCAATGATATTCGAATACGCT
>group_787_1 3838 0 0 3498 sg=340 px=0 gx=3498
AAGTTCTCCTCGACCTCCTCTTCAGTACTA
>group_787_2 3838 0 0 3498 sg=340 px=0 gx=3498
AGCTTCACTGACCGCGTGTATTTCTGCTTC
>group_787_3 3838 0 0 3498 sg=340 px=0 gx=3498
CAGAAGCAGAAATACACGCGGTCAGTGAAG
>group_787_4 3838 0 0 3498 sg=340 px=0 gx=3498
ACGCGGTCAGTGAAGCTATTCCGCTATTGA
>group_787_5 3838 0 0 3498 sg=340 px=0 gx=3498
CAGAAACGGCCTTAACGACGTAGTCGAGGA
>group_787_6 3838 0 0 3498 sg=340 px=0 gx=3498
CATTGATCATCTTTGCTACGTAAGCTCTAG
>group_787_7 3838 0 0 3498 sg=340 px=0 gx=3498
GTAGATTTAGTACTGAAGAGGAGGTCGAGG
>group_787_8 3838 0 0 3498 sg=340 px=0 gx=3498
TACTAGAAGTTCTCCTCGACCTCCTCTTCA
>group_787_9 3838 0 0 3498 sg=340 px=0 gx=3498
ATTATCCGATGTGACGCTGCAGAAGCAGAA
>group_788_0 82 0 0 0 sg=82 px=0 gx=0
TATAATATTTGCCCATGTTCTTTCCTGCGT
>group_788_1 82 0 0 0 sg=82 px=0 gx=0
GGTGTAAACCTTAAACTGCAATGAATTCGA
>group_788_2 82 0 0 0 sg=82 px=0 gx=0
ACGCAGGAAAGAACATGGGCAAATATTATA
>group_788_3 82 0 0 0 sg=82 px=0 gx=0
CGCAGGAAAGAACATGGGCAAATATTATAC
>group_788_4 82 0 0 0 sg=82 px=0 gx=0
GTATAATATTTGCCCATGTTCTTTCCTGCG
>group_788_5 82 0 0 0 sg=82 px=0 gx=0
GCGTATAATATTTGCCCATGTTCTTTCCTG
>group_788_6 82 0 0 0 sg=82 px=0 gx=0
AACATGGGCAAATATTATACGCAAGGCGAC
>group_788_7 82 0 0 0 sg=82 px=0 gx=0
AGGTGTAAACCTTAAACTGCAATGAATTCG
>group_788_8 82 0 0 0 sg=82 px=0 gx=0
GAGCTCGAATTCATTGCAGTTTAAGGTTTA
>group_788_9 82 0 0 0 sg=82 px=0 gx=0
TTGCCCATGTTCTTTCCTGCGTTATCCCCT
>group_789_0 7418 0 4820 0 sg=2598 px=4820 gx=0
ACGTTAAAACTAACCCTGAGGCATCCGTTC
>group_789_1 7418 0 4820 0 sg=2598 px=4820 gx=0
GGCATCCGTTCTACGGATTGAGTACCGATT
>group_789_2 7418 0 4820 0 sg=2598 px=4820 gx=0
CAGTGGCTGGAGCGGTAATGGCGTTGGCCG
>group_789_3 7418 0 4820 0 sg=2598 px=4820 gx=0
GCGTCGCTACGCGAGCCTTGACCCGGCTTC
>group_789_4 7418 0 4820 0 sg=2598 px=4820 gx=0
ATTCCGCAGGATGAAATCCAGAAGATTCGT
>group_789_5 7418 0 4820 0 sg=2598 px=4820 gx=0
CAGTGTGGAAGGCGTAGGGATGTTCAGCTG
>group_789_6 7418 0 4820 0 sg=2598 px=4820 gx=0
AATCCGTAGAACGGATGCCTCAGGGTTAGT
>group_789_7 7418 0 4820 0 sg=2598 px=4820 gx=0
GGGAATCTGAAGGATGGAGGGGGTGGAAGC
>group_789_8 7418 0 4820 0 sg=2598 px=4820 gx=0
GCCTCAGGGTTAGTTTTAACGTACTTCACG
>group_789_9 7418 0 4820 0 sg=2598 px=4820 gx=0
CCGCTACGCGTCGCTACGCGAGCCTTGACC
>group_790_0 294 0 0 0 sg=294 px=0 gx=0
GCTAACATCATCTTCTTTTGCTCAGGTAAT
>group_790_1 294 0 0 0 sg=294 px=0 gx=0
GGTGATGGTGGTGAGCGGCCGCTTTTATTT
>group_790_2 294 0 0 0 sg=294 px=0 gx=0
GGCCATGGCTAGCTAACATCATCTTCTTTT
>group_790_3 294 0 0 0 sg=294 px=0 gx=0
AGCCTAATTAAGTCGACCCTCCTCCTCCAG
>group_790_4 294 0 0 0 sg=294 px=0 gx=0
AATTACCTGAGCAAAAGAAGATGATGTTAG
>group_790_5 294 0 0 0 sg=294 px=0 gx=0
CAAAAGAAGATGATGTTAGCTAGCCATGGC
>group_790_6 294 0 0 0 sg=294 px=0 gx=0
AAAGCGGCCGCTCACCACCATCACCATCAC
>group_790_7 294 0 0 0 sg=294 px=0 gx=0
CCCAACCGGCCATGGCTAGCTAACATCATC
>group_790_8 294 0 0 0 sg=294 px=0 gx=0
GCTTTTATTTCAAGCTTGAGTGAATAACCT
>group_790_9 294 0 0 0 sg=294 px=0 gx=0
GATGGTGATGGTGGTGAGCGGCCGCTTTTA
>group_791_0 182 1 0 0 sg=182 px=0 gx=0
ATTTGTCTAGGGAGATCAGCCTGCAGGTCG
>group_791_1 182 1 0 0 sg=182 px=0 gx=0
AAAGCTGCGGAATTGTACCCGGCGGCCGCA
>group_791_2 182 1 0 0 sg=182 px=0 gx=0
CCGGACTCTAGAGGATCCGGTACTCGAGGA
>group_791_3 182 1 0 0 sg=182 px=0 gx=0
ACTCGAGGAACTGAAAAACCAGAAAGTTAA
>group_791_4 182 1 0 0 sg=182 px=0 gx=0
CCTTTTGCGGCCGCCGGGTACAATTCCGCA
>group_791_5 182 1 0 0 sg=182 px=0 gx=0
GTAAGTTATGTAACGACCTGCAGGCTGATC
>group_791_6 182 1 0 0 sg=182 px=0 gx=0
TTTACCGTAAGTTATGTAACGACCTGCAGG
>group_791_7 182 1 0 0 sg=182 px=0 gx=0
ATTTACCGTAAGTTATGTAACGACCTGCAG
>group_791_8 182 1 0 0 sg=182 px=0 gx=0
ATCCAGCCTCCGGACTCTAGAGGATCCGGT
>group_791_9 182 1 0 0 sg=182 px=0 gx=0
TCTAAAAGCTGCGGAATTGTACCCGGCGGC
>group_792_0 158 1 0 0 sg=158 px=0 gx=0
ACAACCACATGCACTTCAAGAGCGCCATCC
>group_792_1 158 1 0 0 sg=158 px=0 gx=0
GCCTCGCAGCGGTAGCTGAAGCTCACGTGC
>group_792_2 158 1 0 0 sg=158 px=0 gx=0
GTCGCCGATCACGCGGCCGGCCTCGCAGCG
>group_792_3 158 1 0 0 sg=158 px=0 gx=0
GCACCTTCAGCCTGCGCGACGGCGGCTACC
>group_792_4 158 1 0 0 sg=158 px=0 gx=0
GATGGCGCTCTTGAAGTGCATGTGGTTGTC
>group_792_5 158 1 0 0 sg=158 px=0 gx=0
CACGTGAGCTTCAGCTACCGCTGCGAGGCC
>group_792_6 158 1 0 0 sg=158 px=0 gx=0
CGCGGCCGGCCTCGCAGCGGTAGCTGAAGC
>group_792_7 158 1 0 0 sg=158 px=0 gx=0
AGCTACCGCTGCGAGGCCGGCCGCGTGATC
>group_792_8 158 1 0 0 sg=158 px=0 gx=0
TCAGCTACCGCTGCGAGGCCGGCCGCGTGA
>group_792_9 158 1 0 0 sg=158 px=0 gx=0
TCGCAGCGGTAGCTGAAGCTCACGTGCAGC
>group_793_0 72 1 0 0 sg=72 px=0 gx=0
TATCCATTGTTATCCGCTCACAATTCCACA
>group_793_1 72 1 0 0 sg=72 px=0 gx=0
TGGATAACAATTTCACACAGGGGTACCAAT
>group_793_2 72 1 0 0 sg=72 px=0 gx=0
GTGTGGAATTGTGAGCGGATAACAATGGAT
>group_793_3 72 1 0 0 sg=72 px=0 gx=0
GGATAACAATGGATAACAATTTCACACAGG
>group_793_4 72 1 0 0 sg=72 px=0 gx=0
ACCCCTGTGTGAAATTGTTATCCATTGTTA
>group_793_5 72 1 0 0 sg=72 px=0 gx=0
TACCCCTGTGTGAAATTGTTATCCATTGTT
>group_793_6 72 1 0 0 sg=72 px=0 gx=0
GTTATCCATTGTTATCCGCTCACAATTCCA
>group_793_7 72 1 0 0 sg=72 px=0 gx=0
CCTGTGTGAAATTGTTATCCATTGTTATCC
>group_793_8 72 1 0 0 sg=72 px=0 gx=0
TGTGTGAAATTGTTATCCATTGTTATCCGC
>group_793_9 72 1 0 0 sg=72 px=0 gx=0
AGCGGATAACAATGGATAACAATTTCACAC
>group_794_0 448 1 0 0 sg=448 px=0 gx=0
CCTGGCGGGCTTCGTGGTCGTCTCGTACTC
>group_794_1 448 1 0 0 sg=448 px=0 gx=0
CGGCGAGCAGGCGCTCTACATGAGCATGCC
>group_794_2 448 1 0 0 sg=448 px=0 gx=0
GTACGAAGCTTCAGCTGTCTAGCGGCCGCA
>group_794_3 448 1 0 0 sg=448 px=0 gx=0
CGTACGAAGCTTCAGCTGTCTAGCGGCCGC
>group_794_4 448 1 0 0 sg=448 px=0 gx=0
CGACCACGAAGCCCGCCAGGTCGCCGTCGT
>group_794_5 448 1 0 0 sg=448 px=0 gx=0
GAGGTGCCCGGCGCCCCGCTCGCGGGCGAA
>group_794_6 448 1 0 0 sg=448 px=0 gx=0
ACCGCCTCGGACGGCGAGCAGGCGCTCTAC
>group_794_7 448 1 0 0 sg=448 px=0 gx=0
GACGGCGAGCAGGCGCTCTACATGAGCATG
>group_794_8 448 1 0 0 sg=448 px=0 gx=0
TTCGCCCGCGAGCGGGGCGCCGGGCACCTC
>group_794_9 448 1 0 0 sg=448 px=0 gx=0
CGGGTCGACGGATCCACTAGCTCGTTTCAA
>group_795_0 552 0 294 292 sg=258 px=2 gx=0
TTTTTTTCGTCAGCTTTAAGTTGGTTCTCT
>group_795_1 552 0 294 292 sg=258 px=2 gx=0
GACCAGTCAACAAGTACAATGGGAATCGTA
>group_795_2 552 0 294 292 sg=258 px=2 gx=0
GCGTAGGCGGATCTGGGCAATAGTTACCCT
>group_795_3 552 0 294 292 sg=258 px=2 gx=0
TAAAGCTGACGAAAAAAACTATCCTTGAGA
>group_795_4 552 0 294 292 sg=258 px=2 gx=0
TCTCAAGGATAGTTTTTTTCGTCAGCTTAT
>group_795_5 552 0 294 292 sg=258 px=2 gx=0
TACAATGGGAATCGTATTGCGCGAACAGAT
>group_795_6 552 0 294 292 sg=258 px=2 gx=0
AGGGTAACTATTGCCCAGATCCGCCTACGC
>group_795_7 552 0 294 292 sg=258 px=2 gx=0
CAAGGATAGTTTTTTTCGTCAGCTTTAAGT
>group_795_8 552 0 294 292 sg=258 px=2 gx=0
TTAAAGCTGACGAAAAAAACTATCCTTGAG
>group_795_9 552 0 294 292 sg=258 px=2 gx=0
TCGCGCAATACGATTCCCATTGTACTTGTT
>group_796_0 488 1 0 0 sg=488 px=0 gx=0
ATCGATGTTAACATGCATGATATCACGCGT
>group_796_1 488 1 0 0 sg=488 px=0 gx=0
CGAACAATTGGTTTAAACGCCCGGGCACGT
>group_796_2 488 1 0 0 sg=488 px=0 gx=0
TGGGCCGGCCAGATCTGCTAGCACTAGTGG
>group_796_3 488 1 0 0 sg=488 px=0 gx=0
GTCCGCCTAGGGATAACAGGGTAATTAGCT
>group_796_4 488 1 0 0 sg=488 px=0 gx=0
CGCCCGGGCACGTGGGATCCTCTAGAGTCG
>group_796_5 488 1 0 0 sg=488 px=0 gx=0
AATTAAGGCGCGCCCATGGATCGATGTTAA
>group_796_6 488 1 0 0 sg=488 px=0 gx=0
CACGTGCCCGGGCGTTTAAACCAATTGTTC
>group_796_7 488 1 0 0 sg=488 px=0 gx=0
GAGCTCGGTACCTACGTACTCGAGTCGCGA
>group_796_8 488 1 0 0 sg=488 px=0 gx=0
AGCTTCGGTCCGCCTAGGGATAACAGGGTA
>group_796_9 488 1 0 0 sg=488 px=0 gx=0
CATGCAAGCTTCGGTCCGCCTAGGGATAAC
>group_797_0 154 13 0 0 sg=154 px=0 gx=0
AGCTGCGCTTGTTTATTTGCTTAGCTTTCG
>group_797_1 154 13 0 0 sg=154 px=0 gx=0
TCAATTCAAACAAGCAAAGTGAACACGTCG
>group_797_2 154 13 0 0 sg=154 px=0 gx=0
CGCTAAGCGAAAGCTAAGCAAATAAACAAG
>group_797_3 154 13 0 0 sg=154 px=0 gx=0
GAATTGAATTGTCGCTCCGTAGACGAAGCG
>group_797_4 154 13 0 0 sg=154 px=0 gx=0
ACGGAGCGACAATTCAATTCAAACAAGCAA
>group_797_5 154 13 0 0 sg=154 px=0 gx=0
TTGCTTAGCTTTCGCTTAGCGACGTGTTCA
>group_797_6 154 13 0 0 sg=154 px=0 gx=0
GCTTGTTCAGCTGCGCTTGTTTATTTGCTT
>group_797_7 154 13 0 0 sg=154 px=0 gx=0
GAACACGTCGCTAAGCGAAAGCTAAGCAAA
>group_797_8 154 13 0 0 sg=154 px=0 gx=0
ATTTGCTTAGCTTTCGCTTAGCGACGTGTT
>group_797_9 154 13 0 0 sg=154 px=0 gx=0
TACGGAGCGACAATTCAATTCAAACAAGCA
>group_798_0 346 1 0 0 sg=346 px=0 gx=0
ATAAGCTTGGGCTGCAGCGGCCGCACTAGT
>group_798_1 346 1 0 0 sg=346 px=0 gx=0
CGTTAGGGGGGGGGGAGGGAGTCTAGAATC
>group_798_2 346 1 0 0 sg=346 px=0 gx=0
ACTAGTGCGGCCGCTGCAGCCCAAGCTTAT
>group_798_3 346 1 0 0 sg=346 px=0 gx=0
TCTAGACTCCCTCCCCCCCCCCTAACGTTA
>group_798_4 346 1 0 0 sg=346 px=0 gx=0
CTCACTAAAGGGAACAAAAGCTGGAGCTCA
>group_798_5 346 1 0 0 sg=346 px=0 gx=0
TAGAATCGATGAGCTCCAGCTTTTGTTCCC
>group_798_6 346 1 0 0 sg=346 px=0 gx=0
TCGACGGTATCGATAAGCTTGGGCTGCAGC
>group_798_7 346 1 0 0 sg=346 px=0 gx=0
AGCCCAAGCTTATCGATACCGTCGACCTCG
>group_798_8 346 1 0 0 sg=346 px=0 gx=0
AGCTTATCGATACCGTCGACCTCGATCGAG
>group_798_9 346 1 0 0 sg=346 px=0 gx=0
AGCTCATCGATTCTAGACTCCCTCCCCCCC
>group_799_0 24 1 0 0 sg=24 px=0 gx=0
CTCTAGAAAGAATAGGAACTTCCCCAAACA
>group_799_1 24 1 0 0 sg=24 px=0 gx=0
TTTGGGGAAGTTCCTATTCTTTCTAGAGAA
>group_799_2 24 1 0 0 sg=24 px=0 gx=0
AGAAAGAATAGGAACTTCCCCAAACAGCTA
>group_799_3 24 1 0 0 sg=24 px=0 gx=0
GCTGTTTGGGGAAGTTCCTATTCTTTCTAG
>group_799_4 24 1 0 0 sg=24 px=0 gx=0
ATTCTCTAGAAAGAATAGGAACTTCCCCAA
>group_799_5 24 1 0 0 sg=24 px=0 gx=0
AAGAATAGGAACTTCCCCAAACAGCTATGA
>group_799_6 24 1 0 0 sg=24 px=0 gx=0
CATAGCTGTTTGGGGAAGTTCCTATTCTTT
>group_799_7 24 1 0 0 sg=24 px=0 gx=0
CTGTTTGGGGAAGTTCCTATTCTTTCTAGA
>group_799_8 24 1 0 0 sg=24 px=0 gx=0
TGGGGAAGTTCCTATTCTTTCTAGAGAATA
>group_799_9 24 1 0 0 sg=24 px=0 gx=0
TAGCTGTTTGGGGAAGTTCCTATTCTTTCT
>group_800_0 2486 1 0 1900 sg=586 px=0 gx=1900
TCGACAGATCACTGAAATGTGTGGGCGTGG
>group_800_1 2486 1 0 1900 sg=586 px=0 gx=1900
CGAATCATTTTTCATTCAGTAGTATAGCCC
>group_800_2 2486 1 0 1900 sg=586 px=0 gx=1900
CATTTCAGTGATCTGTCGAATCGGATCTGC
>group_800_3 2486 1 0 1900 sg=586 px=0 gx=1900
TGGATCCGGTACCTCTAGAATTCTCGAGCG
>group_800_4 2486 1 0 1900 sg=586 px=0 gx=1900
TCGACCATAGGGGATCGGGAGATCCGATGT
>group_800_5 2486 1 0 1900 sg=586 px=0 gx=1900
AAGGATCCGAATTCCCGGGAGAGCTCGATA
>group_800_6 2486 1 0 1900 sg=586 px=0 gx=1900
ATCTGTCGAATCGGATCTGCTATGGCAGGG
>group_800_7 2486 1 0 1900 sg=586 px=0 gx=1900
GCAGAAAATTTCGAATCATTTTTCATTCAG
>group_800_8 2486 1 0 1900 sg=586 px=0 gx=1900
CTGCCATAGCAGATCCGATTCGACAGATCA
>group_800_9 2486 1 0 1900 sg=586 px=0 gx=1900
TTCGGATCTGCGACGCGAGGCTGGATGGCC
>group_801_0 3328 0 0 0 sg=3328 px=0 gx=0
TCACCACCATCGAGAACCAGCCCTGGTTTG
>group_801_1 3328 0 0 0 sg=3328 px=0 gx=0
TTTCCATTCACGTTCGGCTCGGGGACAAAG
>group_801_2 3328 0 0 0 sg=3328 px=0 gx=0
TTTTCTTTAAAATGAACAGTCTGCAAGCTA
>group_801_3 3328 0 0 0 sg=3328 px=0 gx=0
AATAGCTATTTAAGCTGGATCCAGCAGAAA
>group_801_4 3328 0 0 0 sg=3328 px=0 gx=0
CCAGGTATCAAATGTGACATCAAGATGACC
>group_801_5 3328 0 0 0 sg=3328 px=0 gx=0
GGAGTTTATTATTGTCTACGGTATGATGAG
>group_801_6 3328 0 0 0 sg=3328 px=0 gx=0
CACAGCCATCCCGGACTATACAGACCATCT
>group_801_7 3328 0 0 0 sg=3328 px=0 gx=0
TAGTCCATAGAGGTTCCCCAATAATTTCTG
>group_801_8 3328 0 0 0 sg=3328 px=0 gx=0
GCCTTGCAAGTGACAGTGACTCTCTCTCCT
>group_801_9 3328 0 0 0 sg=3328 px=0 gx=0
GCCGCATGACTTTGACTGGAATTGTGAGCT
>group_802_0 23278 1 0 292 sg=22986 px=0 gx=292
CCAGGCAAGCGACAGTCCCATCCACCATAT
>group_802_1 23278 1 0 292 sg=22986 px=0 gx=292
TGTGTACGTGAATGGAGTCACGCCGGGGAC
>group_802_2 23278 1 0 292 sg=22986 px=0 gx=292
ATGACCCGACCAGCAAAACTCGACGTATTT
>group_802_3 23278 1 0 292 sg=22986 px=0 gx=292
GGAACTATTTACCATCAAGCTATGAAAGGC
>group_802_4 23278 1 0 292 sg=22986 px=0 gx=292
GCATTGAGATAGATATTACAGGTACTACGA
>group_802_5 23278 1 0 292 sg=22986 px=0 gx=292
AACGTCCAGAAAGTCCAGTGCACTAAAGTA
>group_802_6 23278 1 0 292 sg=22986 px=0 gx=292
ATATTTGTGCGGAATCCATCGCGAGTTGGT
>group_802_7 23278 1 0 292 sg=22986 px=0 gx=292
CTCCGTGCTTAAGAACGCCAAATTAACACC
>group_802_8 23278 1 0 292 sg=22986 px=0 gx=292
CTGTGTTACTTGAGACGCACTCTGGCCTGG
>group_802_9 23278 1 0 292 sg=22986 px=0 gx=292
CTGATTCTTGAGCGTAAACTCTTACCGGGT
>group_803_0 1012 0 0 0 sg=1012 px=0 gx=0
ACCGCCACACTCGCCTTCAAAACAAGGCTT
>group_803_1 1012 0 0 0 sg=1012 px=0 gx=0
CGGCCACGTTGGCCGCCTTCCGCCGCAAAG
>group_803_2 1012 0 0 0 sg=1012 px=0 gx=0
CATAAAACTGTTCAAGAAGTTTACGTCTAA
>group_803_3 1012 0 0 0 sg=1012 px=0 gx=0
AGTTATTCAAAAAGTTTACAAGCAAGGCGT
>group_803_4 1012 0 0 0 sg=1012 px=0 gx=0
AGCCATCAGATCTGCACTGCTCGAGCTGTT
>group_803_5 1012 0 0 0 sg=1012 px=0 gx=0
AGCTTAAGGTGTCTCAAAATCTCTGATGTT
>group_803_6 1012 0 0 0 sg=1012 px=0 gx=0
GGCTACGCTTGGGCAATGGTCGTCGTTATC
>group_803_7 1012 0 0 0 sg=1012 px=0 gx=0
CTGTCAGGAAGCCGCTTTTATCGGGTACGC
>group_803_8 1012 0 0 0 sg=1012 px=0 gx=0
TTTACAAGCAAGGCGTCTTGATAAGACGTC
>group_803_9 1012 0 0 0 sg=1012 px=0 gx=0
GTTTACGTCTAAAGCCAGTTGATAGCGGCC
>group_804_0 158 1 0 0 sg=158 px=0 gx=0
CCCCGAGACGGTCACAGCTTGTCTGTAAGC
>group_804_1 158 1 0 0 sg=158 px=0 gx=0
ATCTCGCCAAGCTTGGATTCTCACCAATAA
>group_804_2 158 1 0 0 sg=158 px=0 gx=0
TGAAAACCTCTGACACATGCAGCTCCCCGA
>group_804_3 158 1 0 0 sg=158 px=0 gx=0
AAAACCTCTGACACATGCAGCTCCCCGAGA
>group_804_4 158 1 0 0 sg=158 px=0 gx=0
TTACAGACAAGCTGTGACCGTCTCGGGGAG
>group_804_5 158 1 0 0 sg=158 px=0 gx=0
CCTGAAAATCTCGCCAAGCTTGGATTCTCA
>group_804_6 158 1 0 0 sg=158 px=0 gx=0
CAAGCTTGGATTCTCACCAATAAAAAACGC
>group_804_7 158 1 0 0 sg=158 px=0 gx=0
TTCCTCGAGGAATTCCGGATCCGGCATCAT
>group_804_8 158 1 0 0 sg=158 px=0 gx=0
GAATTCCTCGAGGAATTCCGGATCCGGCAT
>group_804_9 158 1 0 0 sg=158 px=0 gx=0
CCGGATCCGGAATTCCTCGAGGAATTCTTG
>group_805_0 652 1 0 0 sg=652 px=0 gx=0
TCCATTGTGTTGGGAATTCACTGGCCGTCG
>group_805_1 652 1 0 0 sg=652 px=0 gx=0
TCAGGAAATTGTAAGCGTTAATCTAGCAGC
>group_805_2 652 1 0 0 sg=652 px=0 gx=0
ATACGAGGTTATTAGGTCCCTCGACTATAG
>group_805_3 652 1 0 0 sg=652 px=0 gx=0
ACGCCGCCTTTATGGGCAGCAACCCCGATC
>group_805_4 652 1 0 0 sg=652 px=0 gx=0
GCCTGAGAGCAGGAAGAGCAAGATAAAAGG
>group_805_5 652 1 0 0 sg=652 px=0 gx=0
GCCCATAAAGGCGGCGTTTACAAAACCTCA
>group_805_6 652 1 0 0 sg=652 px=0 gx=0
GTCATGATAATAATGGTTTCTTAGGGTCCT
>group_805_7 652 1 0 0 sg=652 px=0 gx=0
ACACTATAGAAGGATCTCCATTGTGTTGGG
>group_805_8 652 1 0 0 sg=652 px=0 gx=0
AGAAAGTGCCTCATCCAAAGGCGCAAATCC
>group_805_9 652 1 0 0 sg=652 px=0 gx=0
ATAGCGCTAGATTATTGAAGCATTTATCAG
>group_806_0 158 1 0 0 sg=158 px=0 gx=0
AGCAGGAGATATAATATGGCTCACAACCAC
>group_806_1 158 1 0 0 sg=158 px=0 gx=0
TCACTTGTCATCGTCGTCCTTGTAGTCAGA
>group_806_2 158 1 0 0 sg=158 px=0 gx=0
GACAAGTGAGCTAGCCGATCTCGACGAGTG
>group_806_3 158 1 0 0 sg=158 px=0 gx=0
TCGAGGAAGCTTGTGTTTGTGACGGTGGTT
>group_806_4 158 1 0 0 sg=158 px=0 gx=0
AAACACAAGCTTCCTCGAGTGAATTCCCCG
>group_806_5 158 1 0 0 sg=158 px=0 gx=0
CAGGAGATATAATATGGCTCACAACCACCG
>group_806_6 158 1 0 0 sg=158 px=0 gx=0
CACCGTCACAAACACAAGCTTCCTCGAGTG
>group_806_7 158 1 0 0 sg=158 px=0 gx=0
GGGAATTCACTCGAGGAAGCTTGTGTTTGT
>group_806_8 158 1 0 0 sg=158 px=0 gx=0
CTGCTTAAAGTTAAACAAAATTATTTCTAG
>group_806_9 158 1 0 0 sg=158 px=0 gx=0
TCTCTCACTCGTCGAGATCGGCTAGCTCAC
>group_807_0 220 1 0 0 sg=220 px=0 gx=0
TGTTTTTGGCGTCGGTGACCATGGAAAGCT
>group_807_1 220 1 0 0 sg=220 px=0 gx=0
CTTGCTAGCGGTACCGATCTGGTTCTATAG
>group_807_2 220 1 0 0 sg=220 px=0 gx=0
AAGATCGCCGTGTAATTCTAGAGAATTCGA
>group_807_3 220 1 0 0 sg=220 px=0 gx=0
ATATCGAATTCTCTAGAATTACACGGCGAT
>group_807_4 220 1 0 0 sg=220 px=0 gx=0
ATCTTGCTAGCGGTACCGATCTGGTTCTAT
>group_807_5 220 1 0 0 sg=220 px=0 gx=0
AGATCGCCGTGTAATTCTAGAGAATTCGAT
>group_807_6 220 1 0 0 sg=220 px=0 gx=0
ATTCTAGAGAATTCGATATCATCGATCTCG
>group_807_7 220 1 0 0 sg=220 px=0 gx=0
CGCTAGCAAGATCTCCTAGGAAGCTTTCCA
>group_807_8 220 1 0 0 sg=220 px=0 gx=0
TAGGTGACACTATAGAACCAGATCGGTACC
>group_807_9 220 1 0 0 sg=220 px=0 gx=0
CTAGCAAGATCTCCTAGGAAGCTTTCCATG
>group_808_0 52 1 0 0 sg=52 px=0 gx=0
GGGCTTGTACTCGGTCATTCTAGAATCTTC
>group_808_1 52 1 0 0 sg=52 px=0 gx=0
AGAAGATTCTAGAATGACCGAGTACAAGCC
>group_808_2 52 1 0 0 sg=52 px=0 gx=0
TTGACCTCCATAGAAGATTCTAGAATGACC
>group_808_3 52 1 0 0 sg=52 px=0 gx=0
TGACCTCCATAGAAGATTCTAGAATGACCG
>group_808_4 52 1 0 0 sg=52 px=0 gx=0
TGGGCTTGTACTCGGTCATTCTAGAATCTT
>group_808_5 52 1 0 0 sg=52 px=0 gx=0
CATAGAAGATTCTAGAATGACCGAGTACAA
>group_808_6 52 1 0 0 sg=52 px=0 gx=0
GCGCACCGTGGGCTTGTACTCGGTCATTCT
>group_808_7 52 1 0 0 sg=52 px=0 gx=0
GTACTCGGTCATTCTAGAATCTTCTATGGA
>group_808_8 52 1 0 0 sg=52 px=0 gx=0
GATTCTAGAATGACCGAGTACAAGCCCACG
>group_808_9 52 1 0 0 sg=52 px=0 gx=0
CTCCATAGAAGATTCTAGAATGACCGAGTA
>group_809_0 182 1 0 0 sg=182 px=0 gx=0
GTGATGGTGATGGTAGTACGACATGGTTTC
>group_809_1 182 1 0 0 sg=182 px=0 gx=0
TCCGGATCCATGGCATCACCACTTTGTACA
>group_809_2 182 1 0 0 sg=182 px=0 gx=0
TCTCGGTCCGAAACCATGTCGTACTACCAT
>group_809_3 182 1 0 0 sg=182 px=0 gx=0
TCGGGCGCGGATCTCGGTCCGAAACCATGT
>group_809_4 182 1 0 0 sg=182 px=0 gx=0
GTATTTTCAGGGCATCACAAGTTTGTACAA
>group_809_5 182 1 0 0 sg=182 px=0 gx=0
CAGCTTTCTTGTACAAAGTGGTGATGCCAT
>group_809_6 182 1 0 0 sg=182 px=0 gx=0
TCCGAAACCATGTCGTACTACCATCACCAT
>group_809_7 182 1 0 0 sg=182 px=0 gx=0
TACAAAGTGGTGATGCCATGGATCCGGAAT
>group_809_8 182 1 0 0 sg=182 px=0 gx=0
ATGGCATCACCACTTTGTACAAGAAAGCTG
>group_809_9 182 1 0 0 sg=182 px=0 gx=0
CGGATCCATGGCATCACCACTTTGTACAAG
>group_810_0 36 0 0 0 sg=36 px=0 gx=0
TGATCAATCAATCACCGGATCCCCCATGGT
>group_810_1 36 0 0 0 sg=36 px=0 gx=0
CCATGGGGGATCCGGTGATTGATTGATCAA
>group_810_2 36 0 0 0 sg=36 px=0 gx=0
TCAATCAATCACCGGATCCCCCATGGTAAA
>group_810_3 36 0 0 0 sg=36 px=0 gx=0
ATCAATCAATCACCGGATCCCCCATGGTAA
>group_810_4 36 0 0 0 sg=36 px=0 gx=0
TTTTACCATGGGGGATCCGGTGATTGATTG
>group_810_5 36 0 0 0 sg=36 px=0 gx=0
AATCACCGGATCCCCCATGGTAAAAACCCT
>group_810_6 36 0 0 0 sg=36 px=0 gx=0
CAATCACCGGATCCCCCATGGTAAAAACCC
>group_810_7 36 0 0 0 sg=36 px=0 gx=0
TCACCGGATCCCCCATGGTAAAAACCCTCC
>group_810_8 36 0 0 0 sg=36 px=0 gx=0
ATCAATCACCGGATCCCCCATGGTAAAAAC
>group_810_9 36 0 0 0 sg=36 px=0 gx=0
GGGGGATCCGGTGATTGATTGATCAATCAA
>group_811_0 684 1 0 272 sg=412 px=0 gx=272
GCCAGCAGCAGCAGCCGGCTCCGCGTCCGC
>group_811_1 684 1 0 272 sg=412 px=0 gx=272
GGACGCGGAGCCGGCTGCTGCTGCTGGCCA
>group_811_2 684 1 0 272 sg=412 px=0 gx=272
GACAACAAAGAAGTTCAACTCTTTACACCA
>group_811_3 684 1 0 272 sg=412 px=0 gx=272
ATCACCACCATGGCCAGCAGCAGCAGCCGG
>group_811_4 684 1 0 272 sg=412 px=0 gx=272
TTTCAACGTGGATCACTCGAGCTTGATGCG
>group_811_5 684 1 0 272 sg=412 px=0 gx=272
TGATACGAAACGAAGCATTGGAATAATTCC
>group_811_6 684 1 0 272 sg=412 px=0 gx=272
TTTTTTTTGGAGATTTTCAACGTGGATCAC
>group_811_7 684 1 0 272 sg=412 px=0 gx=272
CATGGCCAGCAGCAGCAGCCGGCTCCGCGT
>group_811_8 684 1 0 272 sg=412 px=0 gx=272
CGTGGATCACTCGAGCTTGATGCGGTGTGA
>group_811_9 684 1 0 272 sg=412 px=0 gx=272
AATTGTATCTCGACTCAGTCAGTCAAGCTT
>group_812_0 736 1 0 0 sg=736 px=0 gx=0
AAGTACCGCCACCTAAGAGCTCGCTGTTTT
>group_812_1 736 1 0 0 sg=736 px=0 gx=0
CTTTTCGGGGAAATGTGCGCGCCCGCGTTA
>group_812_2 736 1 0 0 sg=736 px=0 gx=0
TTTGTGATGGCTTCCATGTCGGCAGAATAG
>group_812_3 736 1 0 0 sg=736 px=0 gx=0
TTGATATCGACCCAAGTACCGCCACCTAAG
>group_812_4 736 1 0 0 sg=736 px=0 gx=0
TTCTACAAAGCGGCCGCCCGCGGTTTCAAA
>group_812_5 736 1 0 0 sg=736 px=0 gx=0
GGCAGAATAGATCTCTGACAGACATTCCCT
>group_812_6 736 1 0 0 sg=736 px=0 gx=0
GCGTTAAGCTTAGATCTCTCACCTACCAAA
>group_812_7 736 1 0 0 sg=736 px=0 gx=0
CCGCACGCGTGGAAACGGATGAAGGCACGA
>group_812_8 736 1 0 0 sg=736 px=0 gx=0
CATCCGCCAAAACAGCGAGCTCTTAGGTGG
>group_812_9 736 1 0 0 sg=736 px=0 gx=0
TGCGTAACATCGTTGCTGCTGCGTAACATG
>group_813_0 8482 0 5542 142 sg=2940 px=5400 gx=0
GCTATGCACCACGATAAGGGCCGGGACTAT
>group_813_1 8482 0 5542 142 sg=2940 px=5400 gx=0
CCCGCGTGATAGGGTTGTATTTCCGGCTAA
>group_813_2 8482 0 5542 142 sg=2940 px=5400 gx=0
GCAGTCACTGAATCCCAGACGCTTAACCAG
>group_813_3 8482 0 5542 142 sg=2940 px=5400 gx=0
TCTTCAGTCGAGTGGTATGCATTTTTCCCT
>group_813_4 8482 0 5542 142 sg=2940 px=5400 gx=0
AGCGTGCCGGCATGAAATATGCCGGCATTG
>group_813_5 8482 0 5542 142 sg=2940 px=5400 gx=0
GGCTGTACGGTGTGACGCTGGAAAGGACCA
>group_813_6 8482 0 5542 142 sg=2940 px=5400 gx=0
AGCAGCCGGCGTGACAATCAGTACCGGCCG
>group_813_7 8482 0 5542 142 sg=2940 px=5400 gx=0
AGCCTCCAACAACTGTTTATACATACAGTA
>group_813_8 8482 0 5542 142 sg=2940 px=5400 gx=0
GGCGTTTATGCGATAACAGCGATGTGCAGC
>group_813_9 8482 0 5542 142 sg=2940 px=5400 gx=0
GATATTCTGGCCGGCGTGCCGGCACTGCAT
>group_814_0 2468 0 0 2380 sg=88 px=0 gx=2380
ACGGTAGTCGACACCCAGTTCTAATGTGCC
>group_814_1 2468 0 0 2380 sg=88 px=0 gx=2380
TCAACCAGACGATAGTTATCACGGAAGTTG
>group_814_2 2468 0 0 2380 sg=88 px=0 gx=2380
CACGGAAGTTGGCACGACGGTAGTCGACAC
>group_814_3 2468 0 0 2380 sg=88 px=0 gx=2380
TGCCAACTTCCGTGATAACTATCGTCTGGT
>group_814_4 2468 0 0 2380 sg=88 px=0 gx=2380
ACATTAGAACTGGGTGTCGACTACCGTCGT
>group_814_5 2468 0 0 2380 sg=88 px=0 gx=2380
AGAACTGGGTGTCGACTACCGTCGTGCCAA
>group_814_6 2468 0 0 2380 sg=88 px=0 gx=2380
ACGACGGTAGTCGACACCCAGTTCTAATGT
>group_814_7 2468 0 0 2380 sg=88 px=0 gx=2380
CTTCCGTGATAACTATCGTCTGGTTGATGG
>group_814_8 2468 0 0 2380 sg=88 px=0 gx=2380
TCCGTGATAACTATCGTCTGGTTGATGGCG
>group_814_9 2468 0 0 2380 sg=88 px=0 gx=2380
GACGATAGTTATCACGGAAGTTGGCACGAC
>group_815_0 2888 1 2470 2472 sg=416 px=0 gx=2
ATCACATGGAATTCTTTTACACAATTATAC
>group_815_1 2888 1 2470 2472 sg=416 px=0 gx=2
TTTGATAAGTAGTCGACGGTATCGATAAGC
>group_815_2 2888 1 2470 2472 sg=416 px=0 gx=2
ATTCCATGTGATTCTAAAGTATCCGGAGAA
>group_815_3 2888 1 2470 2472 sg=416 px=0 gx=2
TAATTTAAGTTGTTATATAAATATGGTTTC
>group_815_4 2888 1 2470 2472 sg=416 px=0 gx=2
TTATCGATACCGTCGACTACTTATCAAAAT
>group_815_5 2888 1 2470 2472 sg=416 px=0 gx=2
AATTCCTTATTTAACAAGAAACCATATTTA
>group_815_6 2888 1 2470 2472 sg=416 px=0 gx=2
TTGTTAAATAAGGAATTCCTGCAGCCCGGG
>group_815_7 2888 1 2470 2472 sg=416 px=0 gx=2
GCAGGAATTCCTTATTTAACAAGAAACCAT
>group_815_8 2888 1 2470 2472 sg=416 px=0 gx=2
AGTCTGGACTTGACTGAGCTCGGTACCGTG
>group_815_9 2888 1 2470 2472 sg=416 px=0 gx=2
TATATGTTCAATAAAATAACTTAGTGTAAT
>group_816_0 1754 1 0 30 sg=1724 px=0 gx=30
CGCGATGTCGATGCGCCTGGCGTTGCGTCC
>group_816_1 1754 1 0 30 sg=1724 px=0 gx=30
CCAGCTGCAGACAACCCCCACCCTCTCGAG
>group_816_2 1754 1 0 30 sg=1724 px=0 gx=30
TCTGGTCGTGCGCATCATCGGCACAGCACT
>group_816_3 1754 1 0 30 sg=1724 px=0 gx=30
GAGAATGCAGGGGTGGGGTGCACTACAGAA
>group_816_4 1754 1 0 30 sg=1724 px=0 gx=30
GGGTGCACTACAGAAGGCAGAAAGTGGTAG
>group_816_5 1754 1 0 30 sg=1724 px=0 gx=30
GTGCTGTGCCGATGATGCGCACGACCAGAA
>group_816_6 1754 1 0 30 sg=1724 px=0 gx=30
CAGCTGCAGACAACCCCCACCCTCTCGAGG
>group_816_7 1754 1 0 30 sg=1724 px=0 gx=30
TTGAAGTACGCAAGCACGCGCTGGCGCATC
>group_816_8 1754 1 0 30 sg=1724 px=0 gx=30
GTCTTCCTTTTCATTCCTCTGTGCCTGCCT
>group_816_9 1754 1 0 30 sg=1724 px=0 gx=30
GACGAAACTCGCACACAGGCACGCCGCCTC
>group_817_0 128 0 0 0 sg=128 px=0 gx=0
CGGATCCAAATGGAAGACGCCAAAAACATA
>group_817_1 128 0 0 0 sg=128 px=0 gx=0
GACCGCAAAAAACTTGATTAGGGTGATGGT
>group_817_2 128 0 0 0 sg=128 px=0 gx=0
TTCGTCGACCTCGAGGCCTCGGAGGATTAC
>group_817_3 128 0 0 0 sg=128 px=0 gx=0
TAATCCTCCGAGGCCTCGAGGTCGACGAAT
>group_817_4 128 0 0 0 sg=128 px=0 gx=0
CCGAGCTCGAATTCGTCGACCTCGAGGCCT
>group_817_5 128 0 0 0 sg=128 px=0 gx=0
TTTTTGCGGTCGAGGTGCCGTAAAGCACTA
>group_817_6 128 0 0 0 sg=128 px=0 gx=0
GAGGCCTCGAGGTCGACGAATTCGAGCTCG
>group_817_7 128 0 0 0 sg=128 px=0 gx=0
TGTTTTTGGCGTCTTCCATTTGGATCCGGG
>group_817_8 128 0 0 0 sg=128 px=0 gx=0
CACCTCGACCGCAAAAAACTTGATTAGGGT
>group_817_9 128 0 0 0 sg=128 px=0 gx=0
TTGGATCCGGGCCCTCTAGATGCGGCCGCA
>group_818_0 5052 0 0 0 sg=5052 px=0 gx=0
ATGTGTTTTAAAAATCTAACTTCTGAGCGA
>group_818_1 5052 0 0 0 sg=5052 px=0 gx=0
AATTTTAACAATAATTAAAGGAAATAGGGT
>group_818_2 5052 0 0 0 sg=5052 px=0 gx=0
CACACCAATACACGAACAGAAAAATTATGC
>group_818_3 5052 0 0 0 sg=5052 px=0 gx=0
CTATAATCTTAAAATTAGATTAAAGTTCTA
>group_818_4 5052 0 0 0 sg=5052 px=0 gx=0
CTTCAAAGCCAATTCCTGTGATTCCGTTCT
>group_818_5 5052 0 0 0 sg=5052 px=0 gx=0
AACATTCTACGCTTGTGGTTGGTTTTCATT
>group_818_6 5052 0 0 0 sg=5052 px=0 gx=0
GCTGAGATTGCTCAGCTTATGTCGTTGATC
>group_818_7 5052 0 0 0 sg=5052 px=0 gx=0
ATGGCCGCTTTGGTCGATCGATGATAAACA
>group_818_8 5052 0 0 0 sg=5052 px=0 gx=0
TTCACTCCGTACTCACTTACGATTTATGCT
>group_818_9 5052 0 0 0 sg=5052 px=0 gx=0
ATAAATTAACATGGGGGATATAGTTCTCAA
>group_819_0 3064 1 0 2366 sg=698 px=0 gx=2366
GCAAAATCAGCCAGTTTTGCCATTAGACGT
>group_819_1 3064 1 0 2366 sg=698 px=0 gx=2366
CCGCCATATGGGGGATCAATTCGTAATCAT
>group_819_2 3064 1 0 2366 sg=698 px=0 gx=2366
GGATCTCGAGGAGCTTGGCACTGGCCGTCG
>group_819_3 3064 1 0 2366 sg=698 px=0 gx=2366
ACCTTCTCAAGTTGGCCGGCGACGTCGAGT
>group_819_4 3064 1 0 2366 sg=698 px=0 gx=2366
GTCCAACCCCGGGCCCTATAACCCGCCAGG
>group_819_5 3064 1 0 2366 sg=698 px=0 gx=2366
GCTCCTCGAGATCCAGACATGATAAGATAC
>group_819_6 3064 1 0 2366 sg=698 px=0 gx=2366
GCTCCGTCCCCTGGCGGGTTATAGGGCCCG
>group_819_7 3064 1 0 2366 sg=698 px=0 gx=2366
GTAACCGCAAGCTCCGTCCCCTGGCGGGTT
>group_819_8 3064 1 0 2366 sg=698 px=0 gx=2366
ACTTGAGAAGGTCAAAGTTCAACAGCTGTT
>group_819_9 3064 1 0 2366 sg=698 px=0 gx=2366
CGACGTCGAGTCCAACCCCGGGCCCTATAA
>group_820_0 180 1 0 0 sg=180 px=0 gx=0
GGGTCGGCGCGCCCACCCTTGGGTACCTCT
>group_820_1 180 1 0 0 sg=180 px=0 gx=0
GAAGATCTGTCGACGGTATCGATAAGCTTG
>group_820_2 180 1 0 0 sg=180 px=0 gx=0
GTCGGCGCGCCCACCCTTGGGTACCTCTAG
>group_820_3 180 1 0 0 sg=180 px=0 gx=0
TCCTGCAGCCCGGGGGATCCACTAGTGCCG
>group_820_4 180 1 0 0 sg=180 px=0 gx=0
CGGCCTCGAGGCATGCGGTGAAGGGGGCGG
>group_820_5 180 1 0 0 sg=180 px=0 gx=0
GCTCCGCGGCCGCCCCCTTCACCGCATGCC
>group_820_6 180 1 0 0 sg=180 px=0 gx=0
CGAGGCCGGCACTAGTGGATCCCCCGGGCT
>group_820_7 180 1 0 0 sg=180 px=0 gx=0
GGGATCCACTAGTGCCGGCCTCGAGGCATG
>group_820_8 180 1 0 0 sg=180 px=0 gx=0
TCTAGAAGATCTGTCGACGGTATCGATAAG
>group_820_9 180 1 0 0 sg=180 px=0 gx=0
GCCTCGAGGCCGGCACTAGTGGATCCCCCG
>group_821_0 346 3 0 0 sg=346 px=0 gx=0
AATACGGTAATCGAAAACCGATACGATCCG
>group_821_1 346 3 0 0 sg=346 px=0 gx=0
GATTTTACCGAACAAAAATACCGGTTCCCG
>group_821_2 346 3 0 0 sg=346 px=0 gx=0
CCGTCCCGCAAGTTAAATATGAAAATGAAA
>group_821_3 346 3 0 0 sg=346 px=0 gx=0
ACGGGATATACCGGTAACGAAAACGAACGG
>group_821_4 346 3 0 0 sg=346 px=0 gx=0
AACGGTCGGTAAAATACCTCTACCGTTTTC
>group_821_5 346 3 0 0 sg=346 px=0 gx=0
ATTTAACTTGCGGGACGGAAACGAAAACGG
>group_821_6 346 3 0 0 sg=346 px=0 gx=0
TATGAAAATGAAAACGGTAGAGGTATTTTA
>group_821_7 346 3 0 0 sg=346 px=0 gx=0
TTTCCGTCCCGCAAGTTAAATATGAAAATG
>group_821_8 346 3 0 0 sg=346 px=0 gx=0
ATTTCGACTTTAACCCGACCGGATCGTATC
>group_821_9 346 3 0 0 sg=346 px=0 gx=0
GTCCGATTTCGACTTTAACCCGACCGGATC
>group_822_0 336 1 0 0 sg=336 px=0 gx=0
ATTCCATTTTTTGAGAATCCAGAATTTGAC
>group_822_1 336 1 0 0 sg=336 px=0 gx=0
ATCTCCTTCTTGTCTAGATGGCCAGCTAGG
>group_822_2 336 1 0 0 sg=336 px=0 gx=0
CGTCAAATTCTGGATTCTCAAAAAATGGAA
>group_822_3 336 1 0 0 sg=336 px=0 gx=0
GCAGAAAAATAATCTAGAGTCGACCTGCAG
>group_822_4 336 1 0 0 sg=336 px=0 gx=0
GGAATGGCGTTCTAACGCTGGTGGTTCTAT
>group_822_5 336 1 0 0 sg=336 px=0 gx=0
AGGAGATATACATATGAAGGATAACACCGT
>group_822_6 336 1 0 0 sg=336 px=0 gx=0
AATTTTATCGCTCATAGAACCACCAGCGTT
>group_822_7 336 1 0 0 sg=336 px=0 gx=0
ACCAGCGTTAGAACGCCATTCCATTTTTTG
>group_822_8 336 1 0 0 sg=336 px=0 gx=0
AGAAGAAGCCATATGTAAGTATTTCCTTAG
>group_822_9 336 1 0 0 sg=336 px=0 gx=0
GGCCATCTAGACAAGAAGGAGATATACATA
>group_823_0 742 1 0 634 sg=108 px=0 gx=634
ACAGACGAAGAAGCTAGCCATTATGAAAAT
>group_823_1 742 1 0 634 sg=108 px=0 gx=634
AAGAAGCTAGCCATTATGAAAATCAGCGGA
>group_823_2 742 1 0 634 sg=108 px=0 gx=634
AATCCGCTGATTTTCATAATGGCTAGCTTC
>group_823_3 742 1 0 634 sg=108 px=0 gx=634
GAAGCTAGCCATTATGAAAATCAGCGGATT
>group_823_4 742 1 0 634 sg=108 px=0 gx=634
AGACGAAGAAGCTAGCCATTATGAAAATCA
>group_823_5 742 1 0 634 sg=108 px=0 gx=634
CCTTTCCGAATCCGCTGATTTTCATAATGG
>group_823_6 742 1 0 634 sg=108 px=0 gx=634
GCTAGCCATTATGAAAATCAGCGGATTCGG
>group_823_7 742 1 0 634 sg=108 px=0 gx=634
TAATGGCTAGCTTCTTCGTCTGTTTCTACT
>group_823_8 742 1 0 634 sg=108 px=0 gx=634
AGCCATGGAATCACCTGACTGAACATGCTC
>group_823_9 742 1 0 634 sg=108 px=0 gx=634
GTGATTCCATGGCTAATTCCCATGTCAGCC
>group_824_0 728 1 0 0 sg=728 px=0 gx=0
CAAACATGAGAATTCTTCTTGAAGACGAAA
>group_824_1 728 1 0 0 sg=728 px=0 gx=0
TAGTTAACTAGTCGACCTGCAGGCATGCAC
>group_824_2 728 1 0 0 sg=728 px=0 gx=0
CCTTTCGTCTTCAAGAAGAATTCTCATGTT
>group_824_3 728 1 0 0 sg=728 px=0 gx=0
CTGGGCTACGTCTTGCTGGCGTTCGTCCAG
>group_824_4 728 1 0 0 sg=728 px=0 gx=0
TTGTGTTTTTTCTTGGAATTCCGGATCCAT
>group_824_5 728 1 0 0 sg=728 px=0 gx=0
CGCCTAGTTAACTAGTCGACCTGCAGGCAT
>group_824_6 728 1 0 0 sg=728 px=0 gx=0
GCTTTAGTACGCGCCCTGTAGCGGCGCATT
>group_824_7 728 1 0 0 sg=728 px=0 gx=0
GGGAAGGCCATCCAGCCTCGCGTCGTCAGC
>group_824_8 728 1 0 0 sg=728 px=0 gx=0
GCTTATCATCGATAAGCTTGCCGAAATCGG
>group_824_9 728 1 0 0 sg=728 px=0 gx=0
TTTGTCGTCGTCGTCGGGGGGGATCACGGT
>group_825_0 380 0 0 0 sg=380 px=0 gx=0
CCAACCTTTTCCATTGGAACAGTGGACTAA
>group_825_1 380 0 0 0 sg=380 px=0 gx=0
GTTCCAATGGAAAAGGTTGGGAATTCGTAA
>group_825_2 380 0 0 0 sg=380 px=0 gx=0
GCAACTGGATCAGTACAAGAAAGATACTGT
>group_825_3 380 0 0 0 sg=380 px=0 gx=0
GTCCACTGTTCCAATGGAAAAGGTTGGGAA
>group_825_4 380 0 0 0 sg=380 px=0 gx=0
GCGGGACTCTAGAGCTCTGCAGGCATGCGA
>group_825_5 380 0 0 0 sg=380 px=0 gx=0
CCGGCTCGAGCGGGACGGGCCCGGTACCGC
>group_825_6 380 0 0 0 sg=380 px=0 gx=0
TGGAACAGTGGACTAAAAGGCATGCAATTT
>group_825_7 380 0 0 0 sg=380 px=0 gx=0
CGGCCGGCTCGAGCGGGACGGGCCCGGTAC
>group_825_8 380 0 0 0 sg=380 px=0 gx=0
GAGCGGAGGCCTGTTATAAAAAAAGGATCA
>group_825_9 380 0 0 0 sg=380 px=0 gx=0
CTTAAGGCGGCCGCGGTACCGGGCCCGTCC
>group_826_0 234 1 0 0 sg=234 px=0 gx=0
CAGATCTGCAGGGTGTGTTAGCAAACTACA
>group_826_1 234 1 0 0 sg=234 px=0 gx=0
TCGCGATGTACGGGCCAGATATACGCGTCG
>group_826_2 234 1 0 0 sg=234 px=0 gx=0
ACAAGCTTATCGATGCGGCCGCGCTAGCAC
>group_826_3 234 1 0 0 sg=234 px=0 gx=0
GGTATGGCTGATTATGATCCTCTAGAGATA
>group_826_4 234 1 0 0 sg=234 px=0 gx=0
TTATGATCCTCTAGAGATATCGTCGACAAG
>group_826_5 234 1 0 0 sg=234 px=0 gx=0
TCGACAAGCTTATCGATGCGGCCGCGCTAG
>group_826_6 234 1 0 0 sg=234 px=0 gx=0
GTACGGGCCAGATATACGCGTCGAGTTTAC
>group_826_7 234 1 0 0 sg=234 px=0 gx=0
CTGATAGGGAGTGGTAAACTCGACGCGTAT
>group_826_8 234 1 0 0 sg=234 px=0 gx=0
ATAAGCTTGTCGACGATATCTCTAGAGGAT
>group_826_9 234 1 0 0 sg=234 px=0 gx=0
GATCTGCAGGGTGTGTTAGCAAACTACAGG
>group_827_0 2322 1 0 2188 sg=134 px=0 gx=2188
AAGGTAGGCGGATCCACAGGACGGGTGTGG
>group_827_1 2322 1 0 2188 sg=134 px=0 gx=2188
AATCTTTGTCGAACAGGTTGGCTATTTTAT
>group_827_2 2322 1 0 2188 sg=134 px=0 gx=2188
CCACACCCGTCCTGTGGATCCGCCTACCTT
>group_827_3 2322 1 0 2188 sg=134 px=0 gx=2188
CGAACAGGTTGGCTATTTTATACTAAGTTG
>group_827_4 2322 1 0 2188 sg=134 px=0 gx=2188
CGTCCGGCGTAGAGGATCCCAGACGAGTTA
>group_827_5 2322 1 0 2188 sg=134 px=0 gx=2188
GTCCGGCGTAGAGGATCCCAGACGAGTTAA
>group_827_6 2322 1 0 2188 sg=134 px=0 gx=2188
CGTAGAGGATCCCAGACGAGTTAAGTCACC
>group_827_7 2322 1 0 2188 sg=134 px=0 gx=2188
ACTTAGTATAAAATAGCCAACCTGTTCGAC
>group_827_8 2322 1 0 2188 sg=134 px=0 gx=2188
ATAATGCCAACTTAGTATAAAATAGCCAAC
>group_827_9 2322 1 0 2188 sg=134 px=0 gx=2188
TGCCAACTTAGTATAAAATAGCCAACCTGT
>group_828_0 78 1 0 0 sg=78 px=0 gx=0
AAAGGAGGATTTAAATGCATATGGGGGACC
>group_828_1 78 1 0 0 sg=78 px=0 gx=0
AATTAAACCACACCTATGGTGTATGCAAAG
>group_828_2 78 1 0 0 sg=78 px=0 gx=0
CAGCTGCTCGCGGTCCCCCATATGCATTTA
>group_828_3 78 1 0 0 sg=78 px=0 gx=0
CTATGGTGTATGCAAAGGAGGATTTAAATG
>group_828_4 78 1 0 0 sg=78 px=0 gx=0
ACCTATGGTGTATGCAAAGGAGGATTTAAA
>group_828_5 78 1 0 0 sg=78 px=0 gx=0
CATTTAAATCCTCCTTTGCATACACCATAG
>group_828_6 78 1 0 0 sg=78 px=0 gx=0
TGCAAAGGAGGATTTAAATGCATATGGGGG
>group_828_7 78 1 0 0 sg=78 px=0 gx=0
AAATTAAACCACACCTATGGTGTATGCAAA
>group_828_8 78 1 0 0 sg=78 px=0 gx=0
CACCTATGGTGTATGCAAAGGAGGATTTAA
>group_828_9 78 1 0 0 sg=78 px=0 gx=0
GAGGATTTAAATGCATATGGGGGACCGCGA
>group_829_0 298 0 0 0 sg=298 px=0 gx=0
AAAAAATCTAGAGTCGAATTCAAGCTGGGA
>group_829_1 298 0 0 0 sg=298 px=0 gx=0
CCTGATTCTGTGGATAACCGAATGAGTGAG
>group_829_2 298 0 0 0 sg=298 px=0 gx=0
GACTCTAGATTTTTTGGAATGGTTTTTTTT
>group_829_3 298 0 0 0 sg=298 px=0 gx=0
AACGCGGCCTTTTTACGGTTCCTGGTCTTT
>group_829_4 298 0 0 0 sg=298 px=0 gx=0
TTGAATTCGACTCTAGATTTTTTGGAATGG
>group_829_5 298 0 0 0 sg=298 px=0 gx=0
ACGCGGCCTTTTTACGGTTCCTGGTCTTTT
>group_829_6 298 0 0 0 sg=298 px=0 gx=0
CTGGGATCCCGCGTCCTTTCCACAAGATAT
>group_829_7 298 0 0 0 sg=298 px=0 gx=0
CACATCGTCGACGCACTTTTCGGGGAAATG
>group_829_8 298 0 0 0 sg=298 px=0 gx=0
CACCACATCGTCGACGCACTTTTCGGGGAA
>group_829_9 298 0 0 0 sg=298 px=0 gx=0
TCTGTGGATAACCGAATGAGTGAGCTAACT
>group_830_0 516 0 0 476 sg=40 px=0 gx=476
TGGAAGAAGATCCATATGACGTCGACGCGT
>group_830_1 516 0 0 476 sg=40 px=0 gx=476
CGTCGACGTCATATGGATCTTCTTCCAAGA
>group_830_2 516 0 0 476 sg=40 px=0 gx=476
CATATGGATCTTCTTCCAAGACCACTTTCG
>group_830_3 516 0 0 476 sg=40 px=0 gx=476
TCGAAAGTGGTCTTGGAAGAAGATCCATAT
>group_830_4 516 0 0 476 sg=40 px=0 gx=476
GTCATATGGATCTTCTTCCAAGACCACTTT
>group_830_5 516 0 0 476 sg=40 px=0 gx=476
GGTCTTGGAAGAAGATCCATATGACGTCGA
>group_830_6 516 0 0 476 sg=40 px=0 gx=476
GTCGACGTCATATGGATCTTCTTCCAAGAC
>group_830_7 516 0 0 476 sg=40 px=0 gx=476
GAATCGAAAGTGGTCTTGGAAGAAGATCCA
>group_830_8 516 0 0 476 sg=40 px=0 gx=476
TCATATGGATCTTCTTCCAAGACCACTTTC
>group_830_9 516 0 0 476 sg=40 px=0 gx=476
AGACGCGTCGACGTCATATGGATCTTCTTC
>group_831_0 1178 0 0 0 sg=1178 px=0 gx=0
GGGTGTTATTTTAACGTGGTTTGTCTTGGG
>group_831_1 1178 0 0 0 sg=1178 px=0 gx=0
CGAATGGACTTCTGGCCCGTCTGAGCAGAA
>group_831_2 1178 0 0 0 sg=1178 px=0 gx=0
CCCTCCTGGCTGGCCAATGGCTCTGTGTTC
>group_831_3 1178 0 0 0 sg=1178 px=0 gx=0
GCCATTGGCCAGCCAGGAGGGAGGTAGAGA
>group_831_4 1178 0 0 0 sg=1178 px=0 gx=0
TAGACCTAGAGGCTGACATTCTTGGCTCCC
>group_831_5 1178 0 0 0 sg=1178 px=0 gx=0
GACCTGCCTTTAGACAACCGCCCACTCCCA
>group_831_6 1178 0 0 0 sg=1178 px=0 gx=0
TAGGGACGGGTAGCCAGCTCTGTGGCATGG
>group_831_7 1178 0 0 0 sg=1178 px=0 gx=0
ACTCTGAGAAGAAGACACGATCTAAGTAAG
>group_831_8 1178 0 0 0 sg=1178 px=0 gx=0
CCCGTCCCTCTCCCCACTCAGAGCTGCAGT
>group_831_9 1178 0 0 0 sg=1178 px=0 gx=0
AACCACGTTAAAATAACACCCAGGGTAGCT
>group_832_0 4260 1 0 3732 sg=528 px=0 gx=3732
CTAACATATGGAGGGTAATAGCGTCGTAAC
>group_832_1 4260 1 0 3732 sg=528 px=0 gx=3732
TCACTCATATGCAAGCTCCTTGTCGACGTA
>group_832_2 4260 1 0 3732 sg=528 px=0 gx=3732
TGCATGATATCTCGAGATCTGGTACCCGGG
>group_832_3 4260 1 0 3732 sg=528 px=0 gx=3732
CTCCTAGCGGCCGCGACGCTTTTAGAGTAA
>group_832_4 4260 1 0 3732 sg=528 px=0 gx=3732
AGAAGACTAGATTGGGCCGATGTTTTCCAG
>group_832_5 4260 1 0 3732 sg=528 px=0 gx=3732
CGGCCCAATCTAGTCTTCTAGGATCCGGAG
>group_832_6 4260 1 0 3732 sg=528 px=0 gx=3732
CCATCAATGCTCTGAGCTAGTCTTCGAATT
>group_832_7 4260 1 0 3732 sg=528 px=0 gx=3732
TATCATGCATTCTAGACATGTCTCCGGATC
>group_832_8 4260 1 0 3732 sg=528 px=0 gx=3732
GCCTGCAGGCATGCAAGCTTGGCTGTTTTG
>group_832_9 4260 1 0 3732 sg=528 px=0 gx=3732
ATCATGCATTCTAGACATGTCTCCGGATCC
>group_834_0 4102 1 0 3028 sg=1074 px=0 gx=3028
TCGTCGAGTGAGCGAGGAAGCACCAGGGAA
>group_834_1 4102 1 0 3028 sg=1074 px=0 gx=3028
TTCCTGGGCACCTGTCCTACGAGTTGCATG
>group_834_2 4102 1 0 3028 sg=1074 px=0 gx=3028
AATGGGCCAGTAACCAGGTATTTTGTCCAC
>group_834_3 4102 1 0 3028 sg=1074 px=0 gx=3028
CCTCGCTCACTCGACGAACGCCAGCAAGAC
>group_834_4 4102 1 0 3028 sg=1074 px=0 gx=3028
ATTAGCTTGCATGCCTGCAGGTCTACTGGG
>group_834_5 4102 1 0 3028 sg=1074 px=0 gx=3028
CGTATGCAATGGGCCAGTAACCAGGTATTT
>group_834_6 4102 1 0 3028 sg=1074 px=0 gx=3028
ATTCACACTAAAAGAGATCCCCGGGTACCC
>group_834_7 4102 1 0 3028 sg=1074 px=0 gx=3028
TATTGGGGGCAGTGCATGTAATCCCTTCAG
>group_834_8 4102 1 0 3028 sg=1074 px=0 gx=3028
CTTTTCCTGGGCACCTGTCCTACGAGTTGC
>group_834_9 4102 1 0 3028 sg=1074 px=0 gx=3028
CGGTCGAGGGCTTCGCCCTGTCGCTCGACT
>group_835_0 170 1 0 0 sg=170 px=0 gx=0
GACCTCGAGCGGCCGCCACTGTGCTGGATA
>group_835_1 170 1 0 0 sg=170 px=0 gx=0
AGCATGCCGGCATAGATGTAAGAAATGTAT
>group_835_2 170 1 0 0 sg=170 px=0 gx=0
TCGAATGGGTGACCTCGAGCGGCCGCCACT
>group_835_3 170 1 0 0 sg=170 px=0 gx=0
ATGGTCGTATACATTTCTTACATCTATGCC
>group_835_4 170 1 0 0 sg=170 px=0 gx=0
TTAAAGCTACCATGAAATTCTTAGTCAACG
>group_835_5 170 1 0 0 sg=170 px=0 gx=0
AATGGGTGACCTCGAGCGGCCGCCACTGTG
>group_835_6 170 1 0 0 sg=170 px=0 gx=0
ACCAAGCTTAGCATGCCGGCATAGATGTAA
>group_835_7 170 1 0 0 sg=170 px=0 gx=0
ACCTCGAGCGGCCGCCACTGTGCTGGATAT
>group_835_8 170 1 0 0 sg=170 px=0 gx=0
GGCAACGTTGACTAAGAATTTCATGGTAGC
>group_835_9 170 1 0 0 sg=170 px=0 gx=0
TTCGAATTTAAAGCTACCATGAAATTCTTA
>group_836_0 116 1 0 0 sg=116 px=0 gx=0
ACGATGTCAAGAGCTCGGTACCCGGGGATC
>group_836_1 116 1 0 0 sg=116 px=0 gx=0
TACCGAGCTCTTATTTGCCGACTACCTTGG
>group_836_2 116 1 0 0 sg=116 px=0 gx=0
CGAACGATGTCAAGAGCTCGGTACCCGGGG
>group_836_3 116 1 0 0 sg=116 px=0 gx=0
CACCAAGGTAGTCGGCAAATAAGAGCTCGG
>group_836_4 116 1 0 0 sg=116 px=0 gx=0
TGGCTGGCGAACGATGTCAAGAGCTCGGTA
>group_836_5 116 1 0 0 sg=116 px=0 gx=0
CTTGACATCGTTCGCCAGCCAGGACAGAAA
>group_836_6 116 1 0 0 sg=116 px=0 gx=0
GCAAATAAGAGCTCGGTACCCGGGGATCCT
>group_836_7 116 1 0 0 sg=116 px=0 gx=0
CGGGTACCGAGCTCTTATTTGCCGACTACC
>group_836_8 116 1 0 0 sg=116 px=0 gx=0
GGGTACCGAGCTCTTGACATCGTTCGCCAG
>group_836_9 116 1 0 0 sg=116 px=0 gx=0
ATTTCTGTCCTGGCTGGCGAACGATGTCAA
>group_837_0 396 0 0 0 sg=396 px=0 gx=0
ACGGGTTGGGGTTTCTACAGGACGTAAACT
>group_837_1 396 0 0 0 sg=396 px=0 gx=0
TCTACAGGACGTAAACTAGCTTTGTATAGT
>group_837_2 396 0 0 0 sg=396 px=0 gx=0
GTCGGCTTTCAGCTGTCTTTAGGCATTGGT
>group_837_3 396 0 0 0 sg=396 px=0 gx=0
GGGGATCCCATGGTAGATCTGACTAGTAAA
>group_837_4 396 0 0 0 sg=396 px=0 gx=0
CGGCTTTCAGCTGTCTTTAGGCATTGGTTT
>group_837_5 396 0 0 0 sg=396 px=0 gx=0
TTGCCCGCTTCGAAACCAATGCCTAAAGAC
>group_837_6 396 0 0 0 sg=396 px=0 gx=0
TGGTGGTGGTGGTGGCTAGCTTGTTTGCCT
>group_837_7 396 0 0 0 sg=396 px=0 gx=0
AAGCTAGTTTACGTCCTGTAGAAACCCCAA
>group_837_8 396 0 0 0 sg=396 px=0 gx=0
ATCTGACTAGTAAAGGAGAAGAACTTTTCA
>group_837_9 396 0 0 0 sg=396 px=0 gx=0
GGCTTTCAGCTGTCTTTAGGCATTGGTTTC
>group_838_0 20 0 0 0 sg=20 px=0 gx=0
TGCCAAGCTTAAGACGTCGTGCACGTACGC
>group_838_1 20 0 0 0 sg=20 px=0 gx=0
CAGTGCCAAGCTTAAGACGTCGTGCACGTA
>group_838_2 20 0 0 0 sg=20 px=0 gx=0
GCGTACGTGCACGACGTCTTAAGCTTGGCA
>group_838_3 20 0 0 0 sg=20 px=0 gx=0
GCCAGTGCCAAGCTTAAGACGTCGTGCACG
>group_838_4 20 0 0 0 sg=20 px=0 gx=0
AGTGCCAAGCTTAAGACGTCGTGCACGTAC
>group_838_5 20 0 0 0 sg=20 px=0 gx=0
CGCGTACGTGCACGACGTCTTAAGCTTGGC
>group_838_6 20 0 0 0 sg=20 px=0 gx=0
CGGCCAGTGCCAAGCTTAAGACGTCGTGCA
>group_838_7 20 0 0 0 sg=20 px=0 gx=0
ACGTGCACGACGTCTTAAGCTTGGCACTGG
>group_838_8 20 0 0 0 sg=20 px=0 gx=0
GCCAAGCTTAAGACGTCGTGCACGTACGCG
>group_838_9 20 0 0 0 sg=20 px=0 gx=0
ACGCGTACGTGCACGACGTCTTAAGCTTGG
>group_839_0 44 1 0 0 sg=44 px=0 gx=0
CCCTGCAGGTTTTTGTTCTGTGCAGTTGGG
>group_839_1 44 1 0 0 sg=44 px=0 gx=0
AAACCTGCAGGGAAACACGCCGAGCGTCCT
>group_839_2 44 1 0 0 sg=44 px=0 gx=0
AGGACGCTCGGCGTGTTTCCCTGCAGGTTT
>group_839_3 44 1 0 0 sg=44 px=0 gx=0
GGAGGACGCTCGGCGTGTTTCCCTGCAGGT
>group_839_4 44 1 0 0 sg=44 px=0 gx=0
ACAGAACAAAAACCTGCAGGGAAACACGCC
>group_839_5 44 1 0 0 sg=44 px=0 gx=0
GCACAGAACAAAAACCTGCAGGGAAACACG
>group_839_6 44 1 0 0 sg=44 px=0 gx=0
GGCGTGTTTCCCTGCAGGTTTTTGTTCTGT
>group_839_7 44 1 0 0 sg=44 px=0 gx=0
GCTCGGCGTGTTTCCCTGCAGGTTTTTGTT
>group_839_8 44 1 0 0 sg=44 px=0 gx=0
ACCTGCAGGGAAACACGCCGAGCGTCCTCC
>group_839_9 44 1 0 0 sg=44 px=0 gx=0
TTCCCTGCAGGTTTTTGTTCTGTGCAGTTG
>group_840_0 1466 1 0 2 sg=1464 px=0 gx=2
TAGGTGTGCGGTAGGCTTTTCTCCGTCGCA
>group_840_1 1466 1 0 2 sg=1464 px=0 gx=2
TCGGTTTTATGTACCTATCTTCTTAAGTAG
>group_840_2 1466 1 0 2 sg=1464 px=0 gx=2
CATAAAACCGACCAAAGAAACTGACGCCTC
>group_840_3 1466 1 0 2 sg=1464 px=0 gx=2
TTGGCTTTTTTGTTAGACCGGACCGTGTTG
>group_840_4 1466 1 0 2 sg=1464 px=0 gx=2
TTTTTGGCTTTTTTGTTAGACCGGACCGTG
>group_840_5 1466 1 0 2 sg=1464 px=0 gx=2
GTGTGTTTTGTGAAGTTTTTTAGGCACCTT
>group_840_6 1466 1 0 2 sg=1464 px=0 gx=2
ATTTACTAGTCTAACACTGAAAATTACATA
>group_840_7 1466 1 0 2 sg=1464 px=0 gx=2
GCCCAACGGCACCGCCATAACTGCCGCCCC
>group_840_8 1466 1 0 2 sg=1464 px=0 gx=2
TGCCGCCCCCGCAACAGACGACAAACCGAG
>group_840_9 1466 1 0 2 sg=1464 px=0 gx=2
GACGACAAACCGAGTTCTCCAGTCAGTGAC
>group_841_0 1670 0 0 1468 sg=202 px=0 gx=1468
TTGGTTCTGCATGGTTAATTTCTCCTCTTT
>group_841_1 1670 0 0 1468 sg=202 px=0 gx=1468
TTTGGTTCTGCATGGTTAATTTCTCCTCTT
>group_841_2 1670 0 0 1468 sg=202 px=0 gx=1468
GAAATTAACCATGCAGAACCAAAGAATCCG
>group_841_3 1670 0 0 1468 sg=202 px=0 gx=1468
GCATGGTTAATTTCTCCTCTTTAATGAATT
>group_841_4 1670 0 0 1468 sg=202 px=0 gx=1468
GGTAGATTCACGGAAGACCGTTCCAATTCA
>group_841_5 1670 0 0 1468 sg=202 px=0 gx=1468
CCATGAAACCTGCTGCTCGTCGCCGCGCTC
>group_841_6 1670 0 0 1468 sg=202 px=0 gx=1468
GGTCGACGGATCCTCTCAATCGCTCAATGA
>group_841_7 1670 0 0 1468 sg=202 px=0 gx=1468
GTTAATCAGGTCATTGAGCGATTGAGAGGA
>group_841_8 1670 0 0 1468 sg=202 px=0 gx=1468
TACGGATTCTTTGGTTCTGCATGGTTAATT
>group_841_9 1670 0 0 1468 sg=202 px=0 gx=1468
AGGTTTCATGGTTAATTTCTCCTCTTTAAT
>group_842_0 34 0 0 0 sg=34 px=0 gx=0
GGTCGTGGGATCCCCGGAATTCCCGGGTCG
>group_842_1 34 0 0 0 sg=34 px=0 gx=0
GAATTCCGGGGATCCCACGACCTTCGATCA
>group_842_2 34 0 0 0 sg=34 px=0 gx=0
TCCGGGGATCCCACGACCTTCGATCAGATC
>group_842_3 34 0 0 0 sg=34 px=0 gx=0
TCGTGGGATCCCCGGAATTCCCGGGTCGAC
>group_842_4 34 0 0 0 sg=34 px=0 gx=0
CGAAGGTCGTGGGATCCCCGGAATTCCCGG
>group_842_5 34 0 0 0 sg=34 px=0 gx=0
GGGAATTCCGGGGATCCCACGACCTTCGAT
>group_842_6 34 0 0 0 sg=34 px=0 gx=0
CTGATCGAAGGTCGTGGGATCCCCGGAATT
>group_842_7 34 0 0 0 sg=34 px=0 gx=0
ATCGAAGGTCGTGGGATCCCCGGAATTCCC
>group_842_8 34 0 0 0 sg=34 px=0 gx=0
GAAGGTCGTGGGATCCCCGGAATTCCCGGG
>group_842_9 34 0 0 0 sg=34 px=0 gx=0
TCTGATCGAAGGTCGTGGGATCCCCGGAAT
>group_843_0 122 1 0 0 sg=122 px=0 gx=0
GGTACCCGGGGATCCGTTGACCTGCAGGTC
>group_843_1 122 1 0 0 sg=122 px=0 gx=0
GGTAGGCGGATCTGGGTCGACCTGCAGGTC
>group_843_2 122 1 0 0 sg=122 px=0 gx=0
CAGGTCAACGGAATTCGAGCTCGGTACCCG
>group_843_3 122 1 0 0 sg=122 px=0 gx=0
GTACCCGGGGATCCGTTGACCTGCAGGTCG
>group_843_4 122 1 0 0 sg=122 px=0 gx=0
AATTCCGTTGACCTGCAGGTCGACCCAGAT
>group_843_5 122 1 0 0 sg=122 px=0 gx=0
AGGTCGACCCAGATCCGCCTACCTTTCACG
>group_843_6 122 1 0 0 sg=122 px=0 gx=0
AAAGGTAGGCGGATCTGGGTCGACCTGCAG
>group_843_7 122 1 0 0 sg=122 px=0 gx=0
GGGTCGACCTGCAGGTCAACGGATCCCCGG
>group_843_8 122 1 0 0 sg=122 px=0 gx=0
AATTCGAGCTCGGTACCCGGGGATCCGTTG
>group_843_9 122 1 0 0 sg=122 px=0 gx=0
CAGGTCGACCCAGATCCGCCTACCTTTCAC
>group_844_0 248 1 0 0 sg=248 px=0 gx=0
ATGTTTTTCATACCCATCTCTTTATCCTTA
>group_844_1 248 1 0 0 sg=248 px=0 gx=0
TGCGGCGAGCGGTATCAGCTCACTCAAAGC
>group_844_2 248 1 0 0 sg=248 px=0 gx=0
GATGGGTATGAAAAACATAAATGCCGACGA
>group_844_3 248 1 0 0 sg=248 px=0 gx=0
TAAAGCTTTATTCCGGAGGTACCCGACGCG
>group_844_4 248 1 0 0 sg=248 px=0 gx=0
GTTTTTCATACCCATCTCTTTATCCTTACC
>group_844_5 248 1 0 0 sg=248 px=0 gx=0
GGTACCCGACGCGTACAAGCTTGGATCCCT
>group_844_6 248 1 0 0 sg=248 px=0 gx=0
GATCCAAGCTTGTACGCGTCGGGTACCTCC
>group_844_7 248 1 0 0 sg=248 px=0 gx=0
AGGTGATTATGCTTTGAGTGAGCTGATACC
>group_844_8 248 1 0 0 sg=248 px=0 gx=0
ATGCTTTGAGTGAGCTGATACCGCTCGCCG
>group_844_9 248 1 0 0 sg=248 px=0 gx=0
AGCTCACTCAAAGCATAATCACCTATGAAG
>group_845_0 338 0 0 0 sg=338 px=0 gx=0
CGAATGTTAAGACCCCCACAAAACCCATTA
>group_845_1 338 0 0 0 sg=338 px=0 gx=0
CTGGGACTGAAGAGTTGATTGACACAAAGA
>group_845_2 338 0 0 0 sg=338 px=0 gx=0
TTCTACTTCTAGCCCCAATTCTCTTACCTT
>group_845_3 338 0 0 0 sg=338 px=0 gx=0
TAATCTGGGACTGAAGAGTTGATTGACACA
>group_845_4 338 0 0 0 sg=338 px=0 gx=0
GTCAACTCGAGATGTTGCCTTTACCAAAGT
>group_845_5 338 0 0 0 sg=338 px=0 gx=0
CTCTTACCTTCACAAGGAGAAAAGTTCAAA
>group_845_6 338 0 0 0 sg=338 px=0 gx=0
TTGATTGACACAAAGAAGCAGCACCCATGG
>group_845_7 338 0 0 0 sg=338 px=0 gx=0
GGGTTTTGTGGGGGTCTTAACATTCGCAAA
>group_845_8 338 0 0 0 sg=338 px=0 gx=0
CCCCACAAAACCCATTAATCTGGGACTGAA
>group_845_9 338 0 0 0 sg=338 px=0 gx=0
ACCCATTAATCTGGGACTGAAGAGTTGATT
>group_846_0 246 1 0 0 sg=246 px=0 gx=0
TGACGCCCCTCTAGCTGATCACCGCGGCCA
>group_846_1 246 1 0 0 sg=246 px=0 gx=0
GGGTAGGCGGCCACCGTGAGATTGAAGTTC
>group_846_2 246 1 0 0 sg=246 px=0 gx=0
TGATCAGCTAGAGGGGCGTCAGGCGCCGGG
>group_846_3 246 1 0 0 sg=246 px=0 gx=0
CGCGTAAAAGCTTATCGATGTCGACGTAGT
>group_846_4 246 1 0 0 sg=246 px=0 gx=0
CGGCCACCGTGAGATTGAAGTTCGGGTCGA
>group_846_5 246 1 0 0 sg=246 px=0 gx=0
ACTTCAATCTCACGGTGGCCGCCTACCCGT
>group_846_6 246 1 0 0 sg=246 px=0 gx=0
TTGCGGATCTATAAATACCCAGGTCGGCGG
>group_846_7 246 1 0 0 sg=246 px=0 gx=0
TCAGCTAGAGGGGCGTCAGGCGCCGGGGGC
>group_846_8 246 1 0 0 sg=246 px=0 gx=0
GTGCCGGACTACGCGTAAAAGCTTATCGAT
>group_846_9 246 1 0 0 sg=246 px=0 gx=0
TCAATCTCACGGTGGCCGCCTACCCGTACG
>group_847_0 238 1 0 0 sg=238 px=0 gx=0
CCACACTGCTCGACTCTACGGTCCGGACGT
>group_847_1 238 1 0 0 sg=238 px=0 gx=0
AAGGAACCTGCGCTATGACGGCAATAAAAA
>group_847_2 238 1 0 0 sg=238 px=0 gx=0
GCGCAGGTTCCTTCCGGTATTGTCTCCTTC
>group_847_3 238 1 0 0 sg=238 px=0 gx=0
CATCCCATCGCCGCCTTCCTGTGCTACCCG
>group_847_4 238 1 0 0 sg=238 px=0 gx=0
GTTCCTGGCCTTTTGCCGGTCCGTAGTCAG
>group_847_5 238 1 0 0 sg=238 px=0 gx=0
CCTGACTACGGACCGGCAAAAGGCCAGGAA
>group_847_6 238 1 0 0 sg=238 px=0 gx=0
CGAACTAAACCTGACTACGGACCGGCAAAA
>group_847_7 238 1 0 0 sg=238 px=0 gx=0
TTTATTGCCGTCATAGCGCAGGTTCCTTCC
>group_847_8 238 1 0 0 sg=238 px=0 gx=0
GCCAACGTCGGGGCGGCAGGCCTGCCATAG
>group_847_9 238 1 0 0 sg=238 px=0 gx=0
CTCGCAGCCAACGTCGGGGCGGCAGGCCTG
>group_849_0 834 0 0 0 sg=834 px=0 gx=0
AGCGCGGGTTTTACCGCCTTGTTTGCCTCT
>group_849_1 834 0 0 0 sg=834 px=0 gx=0
GCAGCTCGCTGTGCGCAACGATGAGGAACT
>group_849_2 834 0 0 0 sg=834 px=0 gx=0
GAGCAGTTTGTTCAGTTCCTCATCGTTGCG
>group_849_3 834 0 0 0 sg=834 px=0 gx=0
CGTGATAACAAGAAGACTCGCATTATCCCC
>group_849_4 834 0 0 0 sg=834 px=0 gx=0
GGAACTCTCGGTTTTCTTGGGCAGCAGCAC
>group_849_5 834 0 0 0 sg=834 px=0 gx=0
CCCGCGCTAAGGCCAAGACTCGCTCATCTC
>group_849_6 834 0 0 0 sg=834 px=0 gx=0
GTTGCGCACAGCGAGCTGCAGGTGTCTGGG
>group_849_7 834 0 0 0 sg=834 px=0 gx=0
GGCAATTATGCAGAGCGGGTGGGAGCTGGA
>group_849_8 834 0 0 0 sg=834 px=0 gx=0
CCTGCAGCTCGCTGTGCGCAACGATGAGGA
>group_849_9 834 0 0 0 sg=834 px=0 gx=0
TGGAACTCTCGGTTTTCTTGGGCAGCAGCA
>group_850_0 18 1 0 0 sg=18 px=0 gx=0
TTCGGATCCGTATCCACCTTTACTGGAGAC
>group_850_1 18 1 0 0 sg=18 px=0 gx=0
CGGATCCGTATCCACCTTTACTGGAGACCG
>group_850_2 18 1 0 0 sg=18 px=0 gx=0
TCGGATCCGTATCCACCTTTACTGGAGACC
>group_850_3 18 1 0 0 sg=18 px=0 gx=0
GAATTCGGATCCGTATCCACCTTTACTGGA
>group_850_4 18 1 0 0 sg=18 px=0 gx=0
TCTCCAGTAAAGGTGGATACGGATCCGAAT
>group_850_5 18 1 0 0 sg=18 px=0 gx=0
CAGTAAAGGTGGATACGGATCCGAATTCGA
>group_850_6 18 1 0 0 sg=18 px=0 gx=0
TCCAGTAAAGGTGGATACGGATCCGAATTC
>group_850_7 18 1 0 0 sg=18 px=0 gx=0
CTCCAGTAAAGGTGGATACGGATCCGAATT
>group_850_8 18 1 0 0 sg=18 px=0 gx=0
CCAGTAAAGGTGGATACGGATCCGAATTCG
>group_850_9 18 1 0 0 sg=18 px=0 gx=0
GGATCCGTATCCACCTTTACTGGAGACCGT
>group_851_0 7522 0 0 2934 sg=4588 px=0 gx=2934
TGATATATCTAAGTATGTTCAAAATGAGCA
>group_851_1 7522 0 0 2934 sg=4588 px=0 gx=2934
GCGAGTTAGAGCAAACTTTTGCTGGCCGAT
>group_851_2 7522 0 0 2934 sg=4588 px=0 gx=2934
ATTACCGGGGCTCCACCAGTTGAAATCGAA
>group_851_3 7522 0 0 2934 sg=4588 px=0 gx=2934
GAGGGGGAGGGGGAGAAGAGGTGCGAGAAA
>group_851_4 7522 0 0 2934 sg=4588 px=0 gx=2934
GCAACATTGGCGGGAGCGGCACTGCCGAGA
>group_851_5 7522 0 0 2934 sg=4588 px=0 gx=2934
CTATGGATGATACCGTTTATGTTGCCGCAC
>group_851_6 7522 0 0 2934 sg=4588 px=0 gx=2934
CCCCATGGTTGAGATTGTTACCTGGAATGA
>group_851_7 7522 0 0 2934 sg=4588 px=0 gx=2934
TTACTTTATGGGACGCCCTGATGGTTGGCA
>group_851_8 7522 0 0 2934 sg=4588 px=0 gx=2934
GCAGCACGCCGCCATCGGGTCAGGTTTGCG
>group_851_9 7522 0 0 2934 sg=4588 px=0 gx=2934
TTGGATTCCCCGCCCCTAGTCGTAGAGCTT
>group_853_0 356 1 0 0 sg=356 px=0 gx=0
AAGAAGGAGATATACAAATGGGAGACCGCG
>group_853_1 356 1 0 0 sg=356 px=0 gx=0
GGTCGACCTGCAGGGGGACCATGGTCTCAG
>group_853_2 356 1 0 0 sg=356 px=0 gx=0
GCGCAACTGTTGGGAAGGGCGCTAGTGAAG
>group_853_3 356 1 0 0 sg=356 px=0 gx=0
GTAACTTCACTAGCGCCCTTCCCAACAGTT
>group_853_4 356 1 0 0 sg=356 px=0 gx=0
GAAAAATAATAAGCTTGACCTGTGAAGTGA
>group_853_5 356 1 0 0 sg=356 px=0 gx=0
GTTCGAAAAATAATAAGCTTGACCTGTGAA
>group_853_6 356 1 0 0 sg=356 px=0 gx=0
GCTCGAATTCGGGACCGCGGTCTCCCATTT
>group_853_7 356 1 0 0 sg=356 px=0 gx=0
ATATACAAATGGGAGACCGCGGTCCCGAAT
>group_853_8 356 1 0 0 sg=356 px=0 gx=0
ATTTGTATATCTCCTTCTTAAAGTTAAACA
>group_853_9 356 1 0 0 sg=356 px=0 gx=0
CCGTGATGGTAACTTCACTAGCGCCCTTCC
>group_854_0 318 1 0 10 sg=308 px=0 gx=10
TGATTATGATTATGACCCATGGGTACCTTT
>group_854_1 318 1 0 10 sg=308 px=0 gx=10
TTCCCCGAAAAGTGCCACCTGACGTATCGA
>group_854_2 318 1 0 10 sg=308 px=0 gx=10
CATAATCACAACGGTGGAGATGACGATGAC
>group_854_3 318 1 0 10 sg=308 px=0 gx=10
ATAATATTGGATCTATAACTTCGTATAATG
>group_854_4 318 1 0 10 sg=308 px=0 gx=10
AAGGTACCCATGGGTCATAATCATAATCAT
>group_854_5 318 1 0 10 sg=308 px=0 gx=10
TTAATTAAGCGGCCGCATCGATACGTCAGG
>group_854_6 318 1 0 10 sg=308 px=0 gx=10
CGATACGTCAGGTGGCACTTTTCGGGGAAA
>group_854_7 318 1 0 10 sg=308 px=0 gx=10
TTAAAGAGGAGAAAGGTACCCATGGGTCAT
>group_854_8 318 1 0 10 sg=308 px=0 gx=10
GCTCTTATTACCAATGCTTAATCAGTGAGG
>group_854_9 318 1 0 10 sg=308 px=0 gx=10
ATAATCATAATCATAATCACAACGGTGGAG
>group_855_0 90 1 0 0 sg=90 px=0 gx=0
TCGCGGAATTCGAGCTCGGTACCCGGGGAT
>group_855_1 90 1 0 0 sg=90 px=0 gx=0
CACACCGCATACATGTGAGCAAAAGGCCAG
>group_855_2 90 1 0 0 sg=90 px=0 gx=0
CATCTGTGCGGTATTTCACACCGCATACAT
>group_855_3 90 1 0 0 sg=90 px=0 gx=0
TTCGCGGAATTCGAGCTCGGTACCCGGGGA
>group_855_4 90 1 0 0 sg=90 px=0 gx=0
CTGTGCGGTATTTCACACCGCATACATGTG
>group_855_5 90 1 0 0 sg=90 px=0 gx=0
CCGCATACATGTGAGCAAAAGGCCAGCAAA
>group_855_6 90 1 0 0 sg=90 px=0 gx=0
CGAGCTCGAATTCCGCGAACCCCAGAGTCC
>group_855_7 90 1 0 0 sg=90 px=0 gx=0
ACACCGCATACATGTGAGCAAAAGGCCAGC
>group_855_8 90 1 0 0 sg=90 px=0 gx=0
CGGGACTCTGGGGTTCGCGGAATTCGAGCT
>group_855_9 90 1 0 0 sg=90 px=0 gx=0
TTGCTGGCCTTTTGCTCACATGTATGCGGT
>group_856_0 50 1 0 0 sg=50 px=0 gx=0
ACAGGAAACAGACCATGGGGAATTCGAGCT
>group_856_1 50 1 0 0 sg=50 px=0 gx=0
CCGAGCTCGAATTCCCCATGGTCTGTTTCC
>group_856_2 50 1 0 0 sg=50 px=0 gx=0
AAACAGACCATGGGGAATTCGAGCTCGGTA
>group_856_3 50 1 0 0 sg=50 px=0 gx=0
GACCATGGGGAATTCGAGCTCGGTACCCGG
>group_856_4 50 1 0 0 sg=50 px=0 gx=0
CAGGAAACAGACCATGGGGAATTCGAGCTC
>group_856_5 50 1 0 0 sg=50 px=0 gx=0
TTCACACAGGAAACAGACCATGGGGAATTC
>group_856_6 50 1 0 0 sg=50 px=0 gx=0
ATTTCACACAGGAAACAGACCATGGGGAAT
>group_856_7 50 1 0 0 sg=50 px=0 gx=0
ATGGGGAATTCGAGCTCGGTACCCGGGGAT
>group_856_8 50 1 0 0 sg=50 px=0 gx=0
CGGGTACCGAGCTCGAATTCCCCATGGTCT
>group_856_9 50 1 0 0 sg=50 px=0 gx=0
AGGAAACAGACCATGGGGAATTCGAGCTCG
>group_857_0 822 0 0 0 sg=822 px=0 gx=0
GAAAGGCTCCAAGAAAGCGGTGACCAAGAC
>group_857_1 822 0 0 0 sg=822 px=0 gx=0
GGGGAAGCCTCCCGCCTGGCTCATTACAAC
>group_857_2 822 0 0 0 sg=822 px=0 gx=0
GTCACCAAGTACACCAGCGCCAAGTAACTG
>group_857_3 822 0 0 0 sg=822 px=0 gx=0
GTGCCCTCGGACACGGCGTGTTTGGCCAAC
>group_857_4 822 0 0 0 sg=822 px=0 gx=0
GTTGGCCAAACACGCCGTGTCCGAGGGCAC
>group_857_5 822 0 0 0 sg=822 px=0 gx=0
GTGTTTGAGCGCATCGCAGGGGAAGCCTCC
>group_857_6 822 0 0 0 sg=822 px=0 gx=0
TTTCTTCGGGGCTGGAGCGGACTTGGCCAT
>group_857_7 822 0 0 0 sg=822 px=0 gx=0
GGTGCACCCCGATACCGGCATCTCGTCCAA
>group_857_8 822 0 0 0 sg=822 px=0 gx=0
GGGGTGCACCTGCTTCAGCACCTTGTACAC
>group_857_9 822 0 0 0 sg=822 px=0 gx=0
TTGGAGCCTTTCTTCGGGGCTGGAGCGGAC
>group_858_0 956 0 0 802 sg=154 px=0 gx=802
AGAAAAATTCGAACTTTGAGGATCCGTCGA
>group_858_1 956 0 0 802 sg=154 px=0 gx=802
AATTTCTCCTCTTTAATCAATTCTGTGTGA
>group_858_2 956 0 0 802 sg=154 px=0 gx=802
CCAAAAGAAAAATTCGAACTTTGAGGATCC
>group_858_3 956 0 0 802 sg=154 px=0 gx=802
TTTCATGGTTAATTTCTCCTCTTTAATCAA
>group_858_4 956 0 0 802 sg=154 px=0 gx=802
CCTCAAAGTTCGAATTTTTCTTTTGGAGCG
>group_858_5 956 0 0 802 sg=154 px=0 gx=802
GGTGTTTTCATGGTTAATTTCTCCTCTTTA
>group_858_6 956 0 0 802 sg=154 px=0 gx=802
TCCTCTTTAATCAATTCTGTGTGAAATTGT
>group_858_7 956 0 0 802 sg=154 px=0 gx=802
TTAAAGAGGAGAAATTAACCATGAAAACAC
>group_858_8 956 0 0 802 sg=154 px=0 gx=802
CGAACTTTGAGGATCCGTCGACCTGCAGCC
>group_858_9 956 0 0 802 sg=154 px=0 gx=802
CTCAAAGTTCGAATTTTTCTTTTGGAGCGT
>group_859_0 1698 1 0 1592 sg=106 px=0 gx=1592
GATCAGATCCTTAAACGAGCAGTGAGCGTC
>group_859_1 1698 1 0 1592 sg=106 px=0 gx=1592
CGGACGCTCACTGCTCGTTTAAGGATCTGA
>group_859_2 1698 1 0 1592 sg=106 px=0 gx=1592
GGGATCAAGATCCCCCTTTAAAGTTCTTGC
>group_859_3 1698 1 0 1592 sg=106 px=0 gx=1592
ACTGCTCGTTTAAGGATCTGATCAAGAGAC
>group_859_4 1698 1 0 1592 sg=106 px=0 gx=1592
TCACTGCTCGTTTAAGGATCTGATCAAGAG
>group_859_5 1698 1 0 1592 sg=106 px=0 gx=1592
TCCTTAAACGAGCAGTGAGCGTCCGCCGTC
>group_859_6 1698 1 0 1592 sg=106 px=0 gx=1592
TGGCGCAGGGGATCAAGATCCCCCTTTAAA
>group_859_7 1698 1 0 1592 sg=106 px=0 gx=1592
CGCAGGGGATCAAGATCCCCCTTTAAAGTT
>group_859_8 1698 1 0 1592 sg=106 px=0 gx=1592
ACGCTCACTGCTCGTTTAAGGATCTGATCA
>group_859_9 1698 1 0 1592 sg=106 px=0 gx=1592
CAGATCCTTAAACGAGCAGTGAGCGTCCGC
>group_860_0 106 1 0 0 sg=106 px=0 gx=0
ATCTCGAGACGCCGATGCATGGGGTCGTGC
>group_860_1 106 1 0 0 sg=106 px=0 gx=0
AAAGCGCCTCCCCTACCCGGTAGAATTCGG
>group_860_2 106 1 0 0 sg=106 px=0 gx=0
ACCCGGTAGAATTCGGATCCTCGTCCTTTC
>group_860_3 106 1 0 0 sg=106 px=0 gx=0
TCTCGAGACGCCGATGCATGGGGTCGTGCG
>group_860_4 106 1 0 0 sg=106 px=0 gx=0
GACCACTGATATCTCGAGACGCCGATGCAT
>group_860_5 106 1 0 0 sg=106 px=0 gx=0
CGGCGTCTCGAGATATCAGTGGTCCAGGCT
>group_860_6 106 1 0 0 sg=106 px=0 gx=0
ATCCGAATTCTACCGGGTAGGGGAGGCGCT
>group_860_7 106 1 0 0 sg=106 px=0 gx=0
CCCTACCCGGTAGAATTCGGATCCTCGTCC
>group_860_8 106 1 0 0 sg=106 px=0 gx=0
CTAGAGCCTGGACCACTGATATCTCGAGAC
>group_860_9 106 1 0 0 sg=106 px=0 gx=0
TGATATCTCGAGACGCCGATGCATGGGGTC
>group_861_0 104 1 0 0 sg=104 px=0 gx=0
ATGATTACCCAAGCTTGCATGCCTGCAGGT
>group_861_1 104 1 0 0 sg=104 px=0 gx=0
TACCCAAGCTTGCATGCCTGCAGGTCGACT
>group_861_2 104 1 0 0 sg=104 px=0 gx=0
GGGTAATCATGGTCATAGCTGTTTCCTGTG
>group_861_3 104 1 0 0 sg=104 px=0 gx=0
TCCACTGGCCGTCGTTTTACAACGTCGTGA
>group_861_4 104 1 0 0 sg=104 px=0 gx=0
TGCAAGCTTGGGTAATCATGGTCATAGCTG
>group_861_5 104 1 0 0 sg=104 px=0 gx=0
CTCGAATTCCACTGGCCGTCGTTTTACAAC
>group_861_6 104 1 0 0 sg=104 px=0 gx=0
GGATCCCCGGGTACCGAGCTCGAATTCCAC
>group_861_7 104 1 0 0 sg=104 px=0 gx=0
AGCTTGGGTAATCATGGTCATAGCTGTTTC
>group_861_8 104 1 0 0 sg=104 px=0 gx=0
AGCTATGACCATGATTACCCAAGCTTGCAT
>group_861_9 104 1 0 0 sg=104 px=0 gx=0
GACGTTGTAAAACGACGGCCAGTGGAATTC
>group_862_0 466 1 0 0 sg=466 px=0 gx=0
CCGGCCGCCATGGCCGCGGGATGGCCGGCC
>group_862_1 466 1 0 0 sg=466 px=0 gx=0
GGTCGACTCTAGAGGATCTCGATCCGGATA
>group_862_2 466 1 0 0 sg=466 px=0 gx=0
GGTCCGACCTGGGCATCCGAAGGAGGACGT
>group_862_3 466 1 0 0 sg=466 px=0 gx=0
GGCCATCCCGCGGCCATGGCGGCCGGGAGC
>group_862_4 466 1 0 0 sg=466 px=0 gx=0
TATTGGAGGGAAGTGAGAGGGCCGCGGCAA
>group_862_5 466 1 0 0 sg=466 px=0 gx=0
ATCCGGATCGAGATCCTCTAGAGTCGACCG
>group_862_6 466 1 0 0 sg=466 px=0 gx=0
ACGGCGATATCGGATCCATATGACGGTCGA
>group_862_7 466 1 0 0 sg=466 px=0 gx=0
CCGAGGCCTCGAGATCTATCGATGCATGCT
>group_862_8 466 1 0 0 sg=466 px=0 gx=0
GCTCTCCCTTAGCCATCCGAGTGGACGACG
>group_862_9 466 1 0 0 sg=466 px=0 gx=0
CATCCGAGTGGACGACGTCCTCCTTCGGAT
>group_863_0 4516 1 4010 0 sg=506 px=4010 gx=0
CCAATAATGTTTAGCTTTTCTAACATACTT
>group_863_1 4516 1 4010 0 sg=506 px=4010 gx=0
ATTACAGCTTACGGGAATAGCCTGTCCGCT
>group_863_2 4516 1 4010 0 sg=506 px=4010 gx=0
TTTTCGCATTTATAAGCTCACATATCCTAG
>group_863_3 4516 1 4010 0 sg=506 px=4010 gx=0
CTTATGTGGAGGTGTTTTGTCGACCTGCAG
>group_863_4 4516 1 4010 0 sg=506 px=4010 gx=0
AATACCCAATTATGATGGAAGCCCTAGGAT
>group_863_5 4516 1 4010 0 sg=506 px=4010 gx=0
ATTCTGGATCCAATAATGTTTAGCTTTTCT
>group_863_6 4516 1 4010 0 sg=506 px=4010 gx=0
TCTAACATACTTTATCTTACATTATAAATC
>group_863_7 4516 1 4010 0 sg=506 px=4010 gx=0
TTCATTTTAATCCCTCCTTTTAAATTCTGG
>group_863_8 4516 1 4010 0 sg=506 px=4010 gx=0
ATCAAGAATTCTTTCTAAACAGCCATGGGT
>group_863_9 4516 1 4010 0 sg=506 px=4010 gx=0
TAAACTTATGTGGAGGTGTTTTGTCGACCT
>group_864_0 1232 1 0 0 sg=1232 px=0 gx=0
CCTTGAACTTCACCTTGTAGATGAAGGTGC
>group_864_1 1232 1 0 0 sg=1232 px=0 gx=0
AGCTGTCCTTCCCCGAGGGCTTCACCTGGG
>group_864_2 1232 1 0 0 sg=1232 px=0 gx=0
GTCCAGCTTGGAGTCCACGTAGTGGTTGCC
>group_864_3 1232 1 0 0 sg=1232 px=0 gx=0
TGCGCACCTTGAACTGCATGAACTCCTTGA
>group_864_4 1232 1 0 0 sg=1232 px=0 gx=0
TCCAAGCTGGACATCACCAACCACAACGAG
>group_864_5 1232 1 0 0 sg=1232 px=0 gx=0
CGCCGACGGCCCCGTAATGCAGAAGAAGAC
>group_864_6 1232 1 0 0 sg=1232 px=0 gx=0
CTCCATGCGCACCTTGAACTGCATGAACTC
>group_864_7 1232 1 0 0 sg=1232 px=0 gx=0
GAGATCTCGCCCTTCAGCACGCCGTCCTGG
>group_864_8 1232 1 0 0 sg=1232 px=0 gx=0
AGAAGCTGTACCCCCAGGACGGCGTGCTGA
>group_864_9 1232 1 0 0 sg=1232 px=0 gx=0
AGGACGGCACCTTCATCTACAAGGTGAAGT
>group_865_0 142 1 0 0 sg=142 px=0 gx=0
GCACTAGTGGGTACCGAGATCTGCTCGAGG
>group_865_1 142 1 0 0 sg=142 px=0 gx=0
CGCCAATTCTCATGTTTGACAGCTTATCAT
>group_865_2 142 1 0 0 sg=142 px=0 gx=0
CGATCTGCAGCCGGGCGGCCGCACTAGTGG
>group_865_3 142 1 0 0 sg=142 px=0 gx=0
GATTACGAATTAATTCGAGCTCGCCAATTC
>group_865_4 142 1 0 0 sg=142 px=0 gx=0
CCGCACTAGTGGGTACCGAGATCTGCTCGA
>group_865_5 142 1 0 0 sg=142 px=0 gx=0
ATCTGCTCGAGGAATTCGTCGACTGTAATT
>group_865_6 142 1 0 0 sg=142 px=0 gx=0
GCAGATCTCGGTACCCACTAGTGCGGCCGC
>group_865_7 142 1 0 0 sg=142 px=0 gx=0
CAATTACAGTCGACGAATTCCTCGAGCAGA
>group_865_8 142 1 0 0 sg=142 px=0 gx=0
AGTGGGTACCGAGATCTGCTCGAGGAATTC
>group_865_9 142 1 0 0 sg=142 px=0 gx=0
TGGGTACCGAGATCTGCTCGAGGAATTCGT
>group_866_0 586 1 0 0 sg=586 px=0 gx=0
TTGATTAGGGTGATGGTTCACGTACCTAGA
>group_866_1 586 1 0 0 sg=586 px=0 gx=0
GCTGGCTAGGTAAGCTTGGTACCGAGCTCG
>group_866_2 586 1 0 0 sg=586 px=0 gx=0
CTTGGCCAAAAAGCCTGAACTCACCGCGAC
>group_866_3 586 1 0 0 sg=586 px=0 gx=0
ATCACGTACTGCAGCCAGGTGGAAGTAATT
>group_866_4 586 1 0 0 sg=586 px=0 gx=0
GAATCGAAATCTCGTAGTACGTGCTATTCC
>group_866_5 586 1 0 0 sg=586 px=0 gx=0
AGGTGTCGTGAGGAATTAGCTTGGTACTAA
>group_866_6 586 1 0 0 sg=586 px=0 gx=0
GCAGCCAGGTGGAAGTAATTCAAGGCACGC
>group_866_7 586 1 0 0 sg=586 px=0 gx=0
ATTGATTATTGACTAGGCTTTTGCAAAAAG
>group_866_8 586 1 0 0 sg=586 px=0 gx=0
AATTAGCTTGGTACTAATACGACTCACTAT
>group_866_9 586 1 0 0 sg=586 px=0 gx=0
TAGAAAGTATAGGAACTTCCTTGGCCAAAA
>group_867_0 82 1 0 0 sg=82 px=0 gx=0
ACGTTACTATGGCGTGCTGCTAGCGCTATA
>group_867_1 82 1 0 0 sg=82 px=0 gx=0
AGCAGCACGCCATAGTAACGTGCCGGCACG
>group_867_2 82 1 0 0 sg=82 px=0 gx=0
GTTACCCAGGCCGTGCCGGCACGTTACTAT
>group_867_3 82 1 0 0 sg=82 px=0 gx=0
ACCCAGGCCGTGCCGGCACGTTACTATGGC
>group_867_4 82 1 0 0 sg=82 px=0 gx=0
CGCCATAGTAACGTGCCGGCACGGCCTGGG
>group_867_5 82 1 0 0 sg=82 px=0 gx=0
CCGAGCTCGAATTCCGCGGATCCTTCTATA
>group_867_6 82 1 0 0 sg=82 px=0 gx=0
TTACTATGGCGTGCTGCTAGCGCTATATGC
>group_867_7 82 1 0 0 sg=82 px=0 gx=0
CTGGTTACCCAGGCCGTGCCGGCACGTTAC
>group_867_8 82 1 0 0 sg=82 px=0 gx=0
TGGTTACCCAGGCCGTGCCGGCACGTTACT
>group_867_9 82 1 0 0 sg=82 px=0 gx=0
CGTTACTATGGCGTGCTGCTAGCGCTATAT
>group_868_0 104 1 0 0 sg=104 px=0 gx=0
AGCAAGGGCAAGTGCACAAACAATACTTAA
>group_868_1 104 1 0 0 sg=104 px=0 gx=0
CGACGGATCCGGTGATTGATTGAGCAAGGG
>group_868_2 104 1 0 0 sg=104 px=0 gx=0
TTTATTTAAGTATTGTTTGTGCACTTGCCC
>group_868_3 104 1 0 0 sg=104 px=0 gx=0
GGTGATTGATTGAGCAAGGGCAAGTGCACA
>group_868_4 104 1 0 0 sg=104 px=0 gx=0
TTGAGCAAGCTAATTCGGTCGAAAAAAGAA
>group_868_5 104 1 0 0 sg=104 px=0 gx=0
CGGTGATTGATTGAGCAAGGGCAAGTGCAC
>group_868_6 104 1 0 0 sg=104 px=0 gx=0
GTGATTGATTGAGCAAGCTAATTCGGTCGA
>group_868_7 104 1 0 0 sg=104 px=0 gx=0
CTTGCCCTTGCTCAATCAATCACCGGATCC
>group_868_8 104 1 0 0 sg=104 px=0 gx=0
CGAATTAGCTTGCTCAATCAATCACCGGAT
>group_868_9 104 1 0 0 sg=104 px=0 gx=0
AAGCTAATTCGGTCGAAAAAAGAAAAGGAG
>group_869_0 1130 0 0 0 sg=1130 px=0 gx=0
TGGAGCTGAGAGATAACCAGCTGGTGGTGC
>group_869_1 1130 0 0 0 sg=1130 px=0 gx=0
CCCTCTGGGGTCTCCCTCTGGCAGGGGCTC
>group_869_2 1130 0 0 0 sg=1130 px=0 gx=0
AGCTGGTGGTGCCATCAGAGGGCCTGTACC
>group_869_3 1130 0 0 0 sg=1130 px=0 gx=0
TCAGCCCCCTCTGGGGTCTCCCTCTGGCAG
>group_869_4 1130 0 0 0 sg=1130 px=0 gx=0
CCGGCGGTTCAGCCACTGGAGCTGCCCCTC
>group_869_5 1130 0 0 0 sg=1130 px=0 gx=0
AGAGCCCCTGCCAGAGGGAGACCCCAGAGG
>group_869_6 1130 0 0 0 sg=1130 px=0 gx=0
TGAAGGAGGGGGTAATAAAGGGATTGGGGC
>group_869_7 1130 0 0 0 sg=1130 px=0 gx=0
GGGTGACCGACTCAGCGCTGAGATCAATCG
>group_869_8 1130 0 0 0 sg=1130 px=0 gx=0
GACGAACATCCAACCTTCCCAAACGCCTCC
>group_869_9 1130 0 0 0 sg=1130 px=0 gx=0
GTCCTCCTCACAGGGCAATGATCCCAAAGT
>group_870_0 168 0 0 0 sg=168 px=0 gx=0
TTCGAATTCTCGAGGTACCGGTACTAGTAC
>group_870_1 168 0 0 0 sg=168 px=0 gx=0
GAACGCGTGATCAGCTGTTCTATAGTGTCA
>group_870_2 168 0 0 0 sg=168 px=0 gx=0
CGTTCGAATTCTCGAGGTACCGGTACTAGT
>group_870_3 168 0 0 0 sg=168 px=0 gx=0
AGCTGATCACGCGTTCGAATTCTCGAGGTA
>group_870_4 168 0 0 0 sg=168 px=0 gx=0
AGTACCGGTACCTCGAGAATTCGAACGCGT
>group_870_5 168 0 0 0 sg=168 px=0 gx=0
TCGAGGTACCGGTACTAGTACTCCCTTTAG
>group_870_6 168 0 0 0 sg=168 px=0 gx=0
TAAATAGCTTCGAGGTCGACCTCGAAACTT
>group_870_7 168 0 0 0 sg=168 px=0 gx=0
AATTCTCGAGGTACCGGTACTAGTACTCCC
>group_870_8 168 0 0 0 sg=168 px=0 gx=0
TGATCAGCTGTTCTATAGTGTCACCTAAAT
>group_870_9 168 0 0 0 sg=168 px=0 gx=0
CACTAAAGGGAGTACTAGTACCGGTACCTC
>group_871_0 242 0 0 0 sg=242 px=0 gx=0
AAAAATTGGATTCCATTGTCCTCGAGGTCA
>group_871_1 242 0 0 0 sg=242 px=0 gx=0
ATATCAAGCTTAACTGCTCTATCGGAAATA
>group_871_2 242 0 0 0 sg=242 px=0 gx=0
AGGTAGTCGGCAAATAATCTAGAGATCCTG
>group_871_3 242 0 0 0 sg=242 px=0 gx=0
GAGGTCAACCCCTCCACCGCGGTGGCGGCC
>group_871_4 242 0 0 0 sg=242 px=0 gx=0
TGGAGGGGTTGACCTCGAGGACAATGGAAT
>group_871_5 242 0 0 0 sg=242 px=0 gx=0
GGCAGAAGCGGTGATCGCCGAAGTATCAAC
>group_871_6 242 0 0 0 sg=242 px=0 gx=0
GTAGGGAGGGATCCATGGCAGAAGCGGTGA
>group_871_7 242 0 0 0 sg=242 px=0 gx=0
CGATCACCGCTTCTGCCATGGATCCCTCCC
>group_871_8 242 0 0 0 sg=242 px=0 gx=0
ATCACCGCTTCTGCCATGGATCCCTCCCTA
>group_871_9 242 0 0 0 sg=242 px=0 gx=0
GCAAATAATCTAGAGATCCTGGCCTAGTCT
>group_872_0 62 1 0 0 sg=62 px=0 gx=0
GTCCCCCATATGCATTTTTTTCCTCCTTAC
>group_872_1 62 1 0 0 sg=62 px=0 gx=0
CCACACCTATGGTGTATGCAATGGTAAGGA
>group_872_2 62 1 0 0 sg=62 px=0 gx=0
ATGGTAAGGAGGAAAAAAATGCATATGGGG
>group_872_3 62 1 0 0 sg=62 px=0 gx=0
AACCACACCTATGGTGTATGCAATGGTAAG
>group_872_4 62 1 0 0 sg=62 px=0 gx=0
CCCCATATGCATTTTTTTCCTCCTTACCAT
>group_872_5 62 1 0 0 sg=62 px=0 gx=0
TTTTCCTCCTTACCATTGCATACACCATAG
>group_872_6 62 1 0 0 sg=62 px=0 gx=0
CACCTATGGTGTATGCAATGGTAAGGAGGA
>group_872_7 62 1 0 0 sg=62 px=0 gx=0
ATGGTGTATGCAATGGTAAGGAGGAAAAAA
>group_872_8 62 1 0 0 sg=62 px=0 gx=0
CCATATGCATTTTTTTCCTCCTTACCATTG
>group_872_9 62 1 0 0 sg=62 px=0 gx=0
TATGCATTTTTTTCCTCCTTACCATTGCAT
>group_873_0 1263 1 0 22 sg=1241 px=0 gx=22
CCACGTCCTTTGGCCTAGGCGGCCAGATCT
>group_873_1 1263 1 0 22 sg=1241 px=0 gx=22
AACAGGGGGATGGGGAGTAAGCTAGCTTCA
>group_873_2 1263 1 0 22 sg=1241 px=0 gx=22
NNNNNAAGCTTAGGTGGACCGTCGTAGAGC
>group_873_3 1263 1 0 22 sg=1241 px=0 gx=22
TGCATTGAGCCCTACTAGCTCTACGACGGT
>group_873_4 1263 1 0 22 sg=1241 px=0 gx=22
TAGCTTGCAGTGGGCCTACATGGCGATAGC
>group_873_5 1263 1 0 22 sg=1241 px=0 gx=22
CAAGTGCGGCCGCGCGAATTGATCCGGTGA
>group_873_6 1263 1 0 22 sg=1241 px=0 gx=22
GGCTAGATGCAGGTCGATCGACGGATCAGC
>group_873_7 1263 1 0 22 sg=1241 px=0 gx=22
TTGATTGAGCAAGCTGATCCGTCGATCGAC
>group_873_8 1263 1 0 22 sg=1241 px=0 gx=22
CACCCCCGGTACCNNNNNNNNNNNNNNNNN
>group_873_9 1263 1 0 22 sg=1241 px=0 gx=22
NNNNNNNNNNNNNNAAGCTTAGGTGGACCG
>group_874_0 96 1 0 0 sg=96 px=0 gx=0
TCCGCCAAAACAGCCAAGCTGAATTCCCGG
>group_874_1 96 1 0 0 sg=96 px=0 gx=0
ATTTCACACAGGAAACAGAATTAATTAAGC
>group_874_2 96 1 0 0 sg=96 px=0 gx=0
AGCTGAATTCCCGGGGATCCGTCGACCTGC
>group_874_3 96 1 0 0 sg=96 px=0 gx=0
CGGGAATTCAGCTTGGCTGTTTTGGCGGAT
>group_874_4 96 1 0 0 sg=96 px=0 gx=0
GGGAATTCAGCTTGGCTGTTTTGGCGGATG
>group_874_5 96 1 0 0 sg=96 px=0 gx=0
AGCTTAATTAATTCTGTTTCCTGTGTGAAA
>group_874_6 96 1 0 0 sg=96 px=0 gx=0
AGGAAACAGAATTAATTAAGCTTGGCTGCA
>group_874_7 96 1 0 0 sg=96 px=0 gx=0
TTAAGCTTGGCTGCAGGTCGACGGATCCCC
>group_874_8 96 1 0 0 sg=96 px=0 gx=0
TCGACGGATCCCCGGGAATTCAGCTTGGCT
>group_874_9 96 1 0 0 sg=96 px=0 gx=0
CTGAATTCCCGGGGATCCGTCGACCTGCAG
>group_875_0 364 1 0 0 sg=364 px=0 gx=0
CAAACATGAGAATTAGCTTGCCGTCTGAAA
>group_875_1 364 1 0 0 sg=364 px=0 gx=0
GGTCATAGCTGTTGGCCGCAATTCCGGTGG
>group_875_2 364 1 0 0 sg=364 px=0 gx=0
CTCTAGAGCTTATCGGTAAAACGACGGCCA
>group_875_3 364 1 0 0 sg=364 px=0 gx=0
GTGATCCCCACCGGAATTGCGGCCAACAGC
>group_875_4 364 1 0 0 sg=364 px=0 gx=0
TGCGGTATTTCACACCGCATAAGCTAGCTT
>group_875_5 364 1 0 0 sg=364 px=0 gx=0
TGTTGCCATTGCTGCATGCCGTCTGAAACC
>group_875_6 364 1 0 0 sg=364 px=0 gx=0
TTATAGCACGCGATGATAAGCTGTCAAACA
>group_875_7 364 1 0 0 sg=364 px=0 gx=0
TATAATTATAGCACGCGATGATAAGCTGTC
>group_875_8 364 1 0 0 sg=364 px=0 gx=0
CAGACGGCATGCAGCAATGGCAACAACGTT
>group_875_9 364 1 0 0 sg=364 px=0 gx=0
TCGGTAAAACGACGGCCAGTGAGCGCGCGT
>group_876_0 384 1 0 202 sg=182 px=0 gx=202
ACAGCGTCGACGCCTGCCCCTCCCTTTTGG
>group_876_1 384 1 0 202 sg=182 px=0 gx=202
TCTATAACACCAAGGGTTATACCATGCATC
>group_876_2 384 1 0 202 sg=182 px=0 gx=202
CCACCATGATGATGATGATGATGCATGGTA
>group_876_3 384 1 0 202 sg=182 px=0 gx=202
ATCCTCCTTGACAAAAAAACATTGCGGCTT
>group_876_4 384 1 0 202 sg=182 px=0 gx=202
AAAAAAACATTGCGGCTTCTATCTCAAGAA
>group_876_5 384 1 0 202 sg=182 px=0 gx=202
GAGGATTGCCGTTCAGGCTGGCGTTTTTGC
>group_876_6 384 1 0 202 sg=182 px=0 gx=202
TGCCGTTCAGGCTGGCGTTTTTGCGCGAAC
>group_876_7 384 1 0 202 sg=182 px=0 gx=202
AGATAGAAGCCGCAATGTTTTTTTGTCAAG
>group_876_8 384 1 0 202 sg=182 px=0 gx=202
TTTGCGCGAACAGCGTCGACGCCTGCCCCT
>group_876_9 384 1 0 202 sg=182 px=0 gx=202
GCAAAAACGCCAGCCTGAACGGCAATCCTC
>group_877_0 858 1 2 0 sg=856 px=2 gx=0
GAAGAATATTCACGCATGCCAGATGCTGCT
>group_877_1 858 1 2 0 sg=856 px=2 gx=0
CGGTGGAGCTGACGCAGGAGGTACGCGCGG
>group_877_2 858 1 2 0 sg=856 px=2 gx=0
AGCGCGACGATGCCGTCCAGATCGCCGGCA
>group_877_3 858 1 2 0 sg=856 px=2 gx=0
ATGCGTGAATATTCTTCTCGCCAAACAAGG
>group_877_4 858 1 2 0 sg=856 px=2 gx=0
TGGTGGTGGTGGTGGTGCTCGAGCAGCATC
>group_877_5 858 1 2 0 sg=856 px=2 gx=0
GCCGATGACGCCACGGTGGAAGACCCCGTG
>group_877_6 858 1 2 0 sg=856 px=2 gx=0
CGGCGGTGATGTGTTCTGGGGTATGCATAT
>group_877_7 858 1 2 0 sg=856 px=2 gx=0
GTGGTGGTGCTCGAGCAGCATCTGGCATGC
>group_877_8 858 1 2 0 sg=856 px=2 gx=0
TTGCGCCCATCGATCACTTTCGCTTCAATG
>group_877_9 858 1 2 0 sg=856 px=2 gx=0
GAGTATCAGGGCCGCAAGACCGTAGTTGCG
>group_878_0 412 1 0 0 sg=412 px=0 gx=0
TGAACTCGGGTAGAAGCCGGCACATAACCA
>group_878_1 412 1 0 0 sg=412 px=0 gx=0
GCCACCTGATTCGTCGCCCGCCATAAACTG
>group_878_2 412 1 0 0 sg=412 px=0 gx=0
CGTCAAAAATAAGTGCCTTCCCATCAAAAA
>group_878_3 412 1 0 0 sg=412 px=0 gx=0
GTCAAAAATAAGTGCCTTCCCATCAAAAAA
>group_878_4 412 1 0 0 sg=412 px=0 gx=0
GAGCGAACGTCAAAAATAAGTGCCTTCCCA
>group_878_5 412 1 0 0 sg=412 px=0 gx=0
AATTGAGCGAACGTCAAAAATAAGTGCCTT
>group_878_6 412 1 0 0 sg=412 px=0 gx=0
CCCCGAAAAGTGCCACCTGATTCGTCGCCC
>group_878_7 412 1 0 0 sg=412 px=0 gx=0
CAGGCATGCAAGCTTGGCAGTTTATGGCGG
>group_878_8 412 1 0 0 sg=412 px=0 gx=0
TTGACGTTCGCTCAATTCTCATGTTTGACA
>group_878_9 412 1 0 0 sg=412 px=0 gx=0
ACTGAATTCTTGCGGCCGCGGATCCGGCCG
>group_879_0 666 1 0 8 sg=658 px=0 gx=8
ACTTAATTAATGGGCCATCCTGGACTTGAA
>group_879_1 666 1 0 8 sg=658 px=0 gx=8
TCCATCTAGAGGGCCCAATTCGCCCTATAG
>group_879_2 666 1 0 8 sg=658 px=0 gx=8
CGCGGCGCGCCGGGGATATAGCTCAGTTGG
>group_879_3 666 1 0 8 sg=658 px=0 gx=8
TATTCGACCTGCAGGCATGCAAGCTATCCC
>group_879_4 666 1 0 8 sg=658 px=0 gx=8
GCAGGTTTAAACGAATTCAATAACTTCGTA
>group_879_5 666 1 0 8 sg=658 px=0 gx=8
AGTTATAAGCTTAAGATCCCGAATTGGGAT
>group_879_6 666 1 0 8 sg=658 px=0 gx=8
CCTTGGGCTATTAGCTCAGTGGTAGAGCGC
>group_879_7 666 1 0 8 sg=658 px=0 gx=8
CGTATAATGTATGCTATACGAAGTTATTAA
>group_879_8 666 1 0 8 sg=658 px=0 gx=8
GCGCCGCGGCCGCATTTAAATGGCCGGCCT
>group_879_9 666 1 0 8 sg=658 px=0 gx=8
GGCCGGCCTGCAGGTTTAAACGAATTCAAT
>group_880_0 924 0 0 0 sg=924 px=0 gx=0
ATCTGGTCAGAACCTGTGCCTGTGTGAAGG
>group_880_1 924 0 0 0 sg=924 px=0 gx=0
GGTTCCAACGTATGCGGCCAAGGTAACAAG
>group_880_2 924 0 0 0 sg=924 px=0 gx=0
AGCGAACTGACGGCCGGAGTCCGGACCATC
>group_880_3 924 0 0 0 sg=924 px=0 gx=0
CGGACTCCGGCCGTCAGTTCGCTCGTTCTT
>group_880_4 924 0 0 0 sg=924 px=0 gx=0
GGAATACCTGCAATAATGACTGCAGAAGCT
>group_880_5 924 0 0 0 sg=924 px=0 gx=0
TCGAAGAGATCCCGGAGGAATACCTGCAAT
>group_880_6 924 0 0 0 sg=924 px=0 gx=0
ATCGCAAACAGAAGCCAGCTGCAGGGTAAC
>group_880_7 924 0 0 0 sg=924 px=0 gx=0
TTCTTGCTACCAGGACCCGTTACCCTGCAG
>group_880_8 924 0 0 0 sg=924 px=0 gx=0
GTCAGTTCGCTCGTTCTTGCTACCAGGACC
>group_880_9 924 0 0 0 sg=924 px=0 gx=0
TCTCGTTAACATGGTTGTATACACTGATTG
>group_881_0 562 0 0 0 sg=562 px=0 gx=0
AGAATAGGAACTTCGAACTGCAGGCATGCA
>group_881_1 562 0 0 0 sg=562 px=0 gx=0
AAATGCAGCTCACGGTAACTGATGCCGTAT
>group_881_2 562 0 0 0 sg=562 px=0 gx=0
TATCATCCCCTTTTGCTTATGGAGCTGCAC
>group_881_3 562 0 0 0 sg=562 px=0 gx=0
GAATTCGATGTGTAGGCTGGAGCTGCTTCG
>group_881_4 562 0 0 0 sg=562 px=0 gx=0
TAGGAACTTATGAGCTCAGCCAATCGACTG
>group_881_5 562 0 0 0 sg=562 px=0 gx=0
ATTGTGGACGAATCGAATTCAGGAACTCGA
>group_881_6 562 0 0 0 sg=562 px=0 gx=0
GGAACTTCGAAGTTCCTATACTTTCTAGAG
>group_881_7 562 0 0 0 sg=562 px=0 gx=0
GAACTCGATATTTTTCATTTTTTTGCTGTT
>group_881_8 562 0 0 0 sg=562 px=0 gx=0
AGCGGAAAATGCAGCTCACGGTAACTGATG
>group_881_9 562 0 0 0 sg=562 px=0 gx=0
TATGAGCTCAGCCAATCGACTGGCGAGCGG
>group_882_0 278 0 0 0 sg=278 px=0 gx=0
GATGACGACGATAAGGACTATAAGGACGAT
>group_882_1 278 0 0 0 sg=278 px=0 gx=0
GGGATCCCGCCCGGGCTTTATCGTCATCAT
>group_882_2 278 0 0 0 sg=278 px=0 gx=0
CACAGTCGAGGCTGATCAGCGAGCCGATCG
>group_882_3 278 0 0 0 sg=278 px=0 gx=0
GAGTCGTATTACAATTCACTCGATCGGCTC
>group_882_4 278 0 0 0 sg=278 px=0 gx=0
ATCATCGTCCTTATAGTCCTTATCGTCGTC
>group_882_5 278 0 0 0 sg=278 px=0 gx=0
AAAGCCCGGGCGGGATCCCCCGGGCTGCAG
>group_882_6 278 0 0 0 sg=278 px=0 gx=0
TCCTTATCGTCGTCATCCTTGTAATCCATG
>group_882_7 278 0 0 0 sg=278 px=0 gx=0
TAGTCCTTATCGTCGTCATCCTTGTAATCC
>group_882_8 278 0 0 0 sg=278 px=0 gx=0
GATCAGCGAGCCGATCGAGTGAATTGTAAT
>group_882_9 278 0 0 0 sg=278 px=0 gx=0
AATTCACTCGATCGGCTCGCTGATCAGCCT
>group_883_0 136 0 0 0 sg=136 px=0 gx=0
TGGCGCCGGGGATCAGCCCCGGATGCTTTG
>group_883_1 136 0 0 0 sg=136 px=0 gx=0
CCCGGGTACCGAGCTCGAATTCAGCTTGGC
>group_883_2 136 0 0 0 sg=136 px=0 gx=0
AAAGAAAAACCACCCTGGCGCCGGGGATCA
>group_883_3 136 0 0 0 sg=136 px=0 gx=0
TCCGGGGCTGATCCCCGGCGCCAGGGTGGT
>group_883_4 136 0 0 0 sg=136 px=0 gx=0
AAAGCATCCGGGGCTGATCCCCGGCGCCAG
>group_883_5 136 0 0 0 sg=136 px=0 gx=0
TCATCCGCCAAAACAGCCAAGCTGAATTCG
>group_883_6 136 0 0 0 sg=136 px=0 gx=0
GCGCAGCGAGTCAGTGAGCGAGGAAGCAAA
>group_883_7 136 0 0 0 sg=136 px=0 gx=0
AATGATGAGCACTTTTGCTTCCTCGCTCAC
>group_883_8 136 0 0 0 sg=136 px=0 gx=0
GAAAAACCACCCTGGCGCCGGGGATCAGCC
>group_883_9 136 0 0 0 sg=136 px=0 gx=0
AACAGCCAAGCTGAATTCGAGCTCGGTACC
>group_884_0 56 1 0 0 sg=56 px=0 gx=0
ACACTTGAAGACGAAAGGGCCTCGTGATAC
>group_884_1 56 1 0 0 sg=56 px=0 gx=0
CGGCATCCGCTTACAGACACTTGAAGACGA
>group_884_2 56 1 0 0 sg=56 px=0 gx=0
TCCCGGCATCCGCTTACAGACACTTGAAGA
>group_884_3 56 1 0 0 sg=56 px=0 gx=0
CGAGGCCCTTTCGTCTTCAAGTGTCTGTAA
>group_884_4 56 1 0 0 sg=56 px=0 gx=0
TCGTCTTCAAGTGTCTGTAAGCGGATGCCG
>group_884_5 56 1 0 0 sg=56 px=0 gx=0
CAGACACTTGAAGACGAAAGGGCCTCGTGA
>group_884_6 56 1 0 0 sg=56 px=0 gx=0
TACAGACACTTGAAGACGAAAGGGCCTCGT
>group_884_7 56 1 0 0 sg=56 px=0 gx=0
CTTTCGTCTTCAAGTGTCTGTAAGCGGATG
>group_884_8 56 1 0 0 sg=56 px=0 gx=0
GGCATCCGCTTACAGACACTTGAAGACGAA
>group_884_9 56 1 0 0 sg=56 px=0 gx=0
TTACAGACACTTGAAGACGAAAGGGCCTCG
>group_885_0 288 1 0 0 sg=288 px=0 gx=0
AAGACGAGTTATTAATAGGACCGACAACAT
>group_885_1 288 1 0 0 sg=288 px=0 gx=0
ATCTGTTATACGACGAGCATTGACTTTTAA
>group_885_2 288 1 0 0 sg=288 px=0 gx=0
GGCCTTTTGCTCAGGCAACCACTTCCAAGT
>group_885_3 288 1 0 0 sg=288 px=0 gx=0
AGCTCCAGATCCGATTGCTGAATAAAAGAT
>group_885_4 288 1 0 0 sg=288 px=0 gx=0
TTAGAATCAATCCTTTTTTAAAAGTCAATG
>group_885_5 288 1 0 0 sg=288 px=0 gx=0
AGTGAGGCACCGCCAGTGCCAAGCTTGCAT
>group_885_6 288 1 0 0 sg=288 px=0 gx=0
CTGTTATACGACGAGCATTGACTTTTAAAA
>group_885_7 288 1 0 0 sg=288 px=0 gx=0
CGGTGCCTCACTGATTAAGCATTGGTAACT
>group_885_8 288 1 0 0 sg=288 px=0 gx=0
GAGTTATTAATAGGACCGACAACATTTCTA
>group_885_9 288 1 0 0 sg=288 px=0 gx=0
TTTTGCTGGCCTTTTGCTCAGGCAACCACT
>group_886_0 2778 1 0 0 sg=2778 px=0 gx=0
TTTTACCTGATTCCCACTGTTGCCATGCTT
>group_886_1 2778 1 0 0 sg=2778 px=0 gx=0
TTCTTTAATTGACAAAAATACGACTGGGGC
>group_886_2 2778 1 0 0 sg=2778 px=0 gx=0
GCTTTTGAGTTAGATCCAATTTACTACGAA
>group_886_3 2778 1 0 0 sg=2778 px=0 gx=0
TTAAAAAAGATGATGGTAAACCTTCTTTAA
>group_886_4 2778 1 0 0 sg=2778 px=0 gx=0
CCATTTGACGGTACATCTGAGTTCTTGATA
>group_886_5 2778 1 0 0 sg=2778 px=0 gx=0
GCGCTCAGTTCCTCAAAGTTAATCTTATCT
>group_886_6 2778 1 0 0 sg=2778 px=0 gx=0
AAAAGATTTTGTTATTCCTGTATCAAGAAC
>group_886_7 2778 1 0 0 sg=2778 px=0 gx=0
TGAAATTATTGAAGTTAGTGATAAAGCATG
>group_886_8 2778 1 0 0 sg=2778 px=0 gx=0
ATTACTCATATTGAAGAAAGAAAAGATGCT
>group_886_9 2778 1 0 0 sg=2778 px=0 gx=0
TGTGCAGGATTTCCGGGCCAGCCATGGAGC
>group_887_0 82 1 0 18 sg=64 px=0 gx=18
TCACGCGTACTGATGCATGATCCGGGTTTC
>group_887_1 82 1 0 18 sg=64 px=0 gx=18
GGGTTTCAACCAGTACTCTAGATCCCCGGG
>group_887_2 82 1 0 18 sg=64 px=0 gx=18
ATCCGGGTTTCAACCAGTACTCTAGATCCC
>group_887_3 82 1 0 18 sg=64 px=0 gx=18
CGTACTGATGCATGATCCGGGTTTCAACCA
>group_887_4 82 1 0 18 sg=64 px=0 gx=18
CGGGGATCTAGAGTACTGGTTGAAACCCGG
>group_887_5 82 1 0 18 sg=64 px=0 gx=18
GGGATCTAGAGTACTGGTTGAAACCCGGAT
>group_887_6 82 1 0 18 sg=64 px=0 gx=18
GGATCTAGAGTACTGGTTGAAACCCGGATC
>group_887_7 82 1 0 18 sg=64 px=0 gx=18
TACTGGTTGAAACCCGGATCATGCATCAGT
>group_887_8 82 1 0 18 sg=64 px=0 gx=18
GAAACCCGGATCATGCATCAGTACGCGTGA
>group_887_9 82 1 0 18 sg=64 px=0 gx=18
ACTGATGCATGATCCGGGTTTCAACCAGTA
>group_888_0 12456 1 5826 0 sg=6630 px=5826 gx=0
TATAGCCGATGAATCCGGCAATTCAGAGGG
>group_888_1 12456 1 5826 0 sg=6630 px=5826 gx=0
AAGCTTCTGTCTGAAGCCCTCTCTATCCTT
>group_888_2 12456 1 5826 0 sg=6630 px=5826 gx=0
TCTTCAATAGCCTTAGCCAGGGGGGCTATG
>group_888_3 12456 1 5826 0 sg=6630 px=5826 gx=0
GGGACAGCTGACAATGTGGTTAACTCCTAA
>group_888_4 12456 1 5826 0 sg=6630 px=5826 gx=0
AAACAAGTAGGCAAGCCAGTTGAGGCGGCT
>group_888_5 12456 1 5826 0 sg=6630 px=5826 gx=0
AAGGTATCAACTTTTTTGTTGCGCTCTTTA
>group_888_6 12456 1 5826 0 sg=6630 px=5826 gx=0
ATTGTCAAGACCTTACAAAAGTTCAAAGAG
>group_888_7 12456 1 5826 0 sg=6630 px=5826 gx=0
CGCAAAAAGGTTTACAGCGTCTATGCTGTC
>group_888_8 12456 1 5826 0 sg=6630 px=5826 gx=0
GGCATGCACTGAGAAGGAAGCGGCGATAGC
>group_888_9 12456 1 5826 0 sg=6630 px=5826 gx=0
TAAGCTTTACCAGAGCTAAACACAGCCCGC
>group_889_0 136 1 0 0 sg=136 px=0 gx=0
CGTCAAGGCCACAGGATCCCTAGAGGGCCT
>group_889_1 136 1 0 0 sg=136 px=0 gx=0
CCTCATGGGCCGTCGACTAGAATTGTGAGC
>group_889_2 136 1 0 0 sg=136 px=0 gx=0
TGTGAGCGCTCACAATTCTAGTCGACGGCC
>group_889_3 136 1 0 0 sg=136 px=0 gx=0
TGTGGCCTTGACGGCCGAATTCCAGATAAC
>group_889_4 136 1 0 0 sg=136 px=0 gx=0
GCGCTCACAATTCTAGTCGACGGCCCATGA
>group_889_5 136 1 0 0 sg=136 px=0 gx=0
GACGGCCCATGAGGCCCTCTAGGGATCCTG
>group_889_6 136 1 0 0 sg=136 px=0 gx=0
TAGGGATCCTGTGGCCTTGACGGCCGAATT
>group_889_7 136 1 0 0 sg=136 px=0 gx=0
CTCACAATTCTAGTCGACGGCCCATGAGGC
>group_889_8 136 1 0 0 sg=136 px=0 gx=0
CGGCCGAATTCCAGATAACTTCGTATAATG
>group_889_9 136 1 0 0 sg=136 px=0 gx=0
AGTCGACGGCCCATGAGGCCCTCTAGGGAT
>group_890_0 228 1 0 0 sg=228 px=0 gx=0
TACCGGGAAGCCCTGGGCCAACTTTGGCGA
>group_890_1 228 1 0 0 sg=228 px=0 gx=0
ACATAAACAGTAATACAGGGGGTGTTATGA
>group_890_2 228 1 0 0 sg=228 px=0 gx=0
CAGGGGGTGTTATGAGCCATATTCAACGGG
>group_890_3 228 1 0 0 sg=228 px=0 gx=0
GGCTCATAACACCCCCTGTATTACTGTTTA
>group_890_4 228 1 0 0 sg=228 px=0 gx=0
CTGGGCCAACTTTGGCGAAAATGAGACGTT
>group_890_5 228 1 0 0 sg=228 px=0 gx=0
ATTAGTAGCCAACCACTAGAACTATAGCTA
>group_890_6 228 1 0 0 sg=228 px=0 gx=0
TAGTTCTAGTGGTTGGCTACTAATAGGTTG
>group_890_7 228 1 0 0 sg=228 px=0 gx=0
GTGCCGATCAACGTCTCATTTTCGCCAAAG
>group_890_8 228 1 0 0 sg=228 px=0 gx=0
AGGGGAAATTAGGCCGGGAAGCCGATCTCG
>group_890_9 228 1 0 0 sg=228 px=0 gx=0
AACACCCCCTGTATTACTGTTTATGTAAGC
>group_891_0 2872 1 0 1854 sg=1018 px=0 gx=1854
ATCGATGGCCTTCTCAAACGCCGCTTCGAA
>group_891_1 2872 1 0 1854 sg=1018 px=0 gx=1854
TGCGCGGAAAGATCGTGATTTAGTCAAAGA
>group_891_2 2872 1 0 1854 sg=1018 px=0 gx=1854
ATCTTCACCTAGATCCTTTTAACCCTAAAG
>group_891_3 2872 1 0 1854 sg=1018 px=0 gx=1854
TATCGATAAGGATCCCGAACAAAAAAGCGG
>group_891_4 2872 1 0 1854 sg=1018 px=0 gx=1854
ACATTTTTTACTGGTGCTTTTTCAGATTCA
>group_891_5 2872 1 0 1854 sg=1018 px=0 gx=1854
AGGATCTTCACCTAGATCCTTTTAACCCTA
>group_891_6 2872 1 0 1854 sg=1018 px=0 gx=1854
GGCGCTCGGGACCCCTGCAGGTCGATAAAC
>group_891_7 2872 1 0 1854 sg=1018 px=0 gx=1854
GACGCTGAATCGGTGACATTCTCTTCTTCA
>group_891_8 2872 1 0 1854 sg=1018 px=0 gx=1854
AAAACCTACAATAATGCTATTGCGCTCGAT
>group_891_9 2872 1 0 1854 sg=1018 px=0 gx=1854
CAAGCCACCTGTTGAATGATCAGCAGTTGT
>group_892_0 462 1 0 0 sg=462 px=0 gx=0
TTGGTGTACGGTCAGTAAATTGGACACCTT
>group_892_1 462 1 0 0 sg=462 px=0 gx=0
ATCTTGCAGCAGGCGCACCATTGCCCCTGT
>group_892_2 462 1 0 0 sg=462 px=0 gx=0
AATTCGGCTTGATCGAAAGCTTCTAATCGC
>group_892_3 462 1 0 0 sg=462 px=0 gx=0
GCAGGTCGAGGGATCTCCATAAGAGAAGAG
>group_892_4 462 1 0 0 sg=462 px=0 gx=0
CGAAAAGTGCCACCTGGGTCGACATTGATT
>group_892_5 462 1 0 0 sg=462 px=0 gx=0
TTCGGATCCGCCGCACAACCAGTGAAACAG
>group_892_6 462 1 0 0 sg=462 px=0 gx=0
TTAGTCATCGCTATTACCATGGTCGAGGTG
>group_892_7 462 1 0 0 sg=462 px=0 gx=0
CCCCGAAAAGTGCCACCTGGGTCGACATTG
>group_892_8 462 1 0 0 sg=462 px=0 gx=0
GCAAAGAATTCGGCTTGATCGAAGCTTGCC
>group_892_9 462 1 0 0 sg=462 px=0 gx=0
CAAGCCGAATTCTTTGCCAAAATGATGAGA
>group_893_0 2330 1 0 6 sg=2324 px=0 gx=6
CGCCTCCAGGCGGGCAGAGAGCTCTCCGGC
>group_893_1 2330 1 0 6 sg=2324 px=0 gx=6
TGGGCCCGAGGCGGCTGCGCCGGGCCTCCC
>group_893_2 2330 1 0 6 sg=2324 px=0 gx=6
GTGCAGCTGTAGCCAGGGCTGCAGGCCGCG
>group_893_3 2330 1 0 6 sg=2324 px=0 gx=6
ACATGGTGGCAGCGCCAGTCTCACAGCGCC
>group_893_4 2330 1 0 6 sg=2324 px=0 gx=6
CGCGGCCTGCAGCCCTGGCTACAGCTGCAC
>group_893_5 2330 1 0 6 sg=2324 px=0 gx=6
AGGGTCGCCTCCAGGCGGGCAGAGAGCTCT
>group_893_6 2330 1 0 6 sg=2324 px=0 gx=6
CTGGGGAACATGGTGGCAGCGCCAGTCTCA
>group_893_7 2330 1 0 6 sg=2324 px=0 gx=6
GGAGCTGTTGAGGTGGGATCGGTCAGGGTC
>group_893_8 2330 1 0 6 sg=2324 px=0 gx=6
CCGGGGCCGCTCCGCGTTGTCCGCCTCTGT
>group_893_9 2330 1 0 6 sg=2324 px=0 gx=6
AGTGTGCGTCTGCCTTTCCCGCCGCCCCCG
>group_894_0 42 1 0 0 sg=42 px=0 gx=0
GGATCCCCGGGTACCATATGTAAGTATTTC
>group_894_1 42 1 0 0 sg=42 px=0 gx=0
AGGATCCCCGGGTACCATATGTAAGTATTT
>group_894_2 42 1 0 0 sg=42 px=0 gx=0
TCTAGAGGATCCCCGGGTACCATATGTAAG
>group_894_3 42 1 0 0 sg=42 px=0 gx=0
AAGGAAATACTTACATATGGTACCCGGGGA
>group_894_4 42 1 0 0 sg=42 px=0 gx=0
CTCTAGAGGATCCCCGGGTACCATATGTAA
>group_894_5 42 1 0 0 sg=42 px=0 gx=0
GTCGACTCTAGAGGATCCCCGGGTACCATA
>group_894_6 42 1 0 0 sg=42 px=0 gx=0
GAGGATCCCCGGGTACCATATGTAAGTATT
>group_894_7 42 1 0 0 sg=42 px=0 gx=0
CTAGAGGATCCCCGGGTACCATATGTAAGT
>group_894_8 42 1 0 0 sg=42 px=0 gx=0
ATACTTACATATGGTACCCGGGGATCCTCT
>group_894_9 42 1 0 0 sg=42 px=0 gx=0
ATCTAAGGAAATACTTACATATGGTACCCG
>group_895_0 26 0 0 0 sg=26 px=0 gx=0
GCTTTAAAGCTTATTAATGCTAGCTGCAGT
>group_895_1 26 0 0 0 sg=26 px=0 gx=0
TTAAAGCTTATTAATGCTAGCTGCAGTTAA
>group_895_2 26 0 0 0 sg=26 px=0 gx=0
TGCAGCTAGCATTAATAAGCTTTAAAGCTA
>group_895_3 26 0 0 0 sg=26 px=0 gx=0
AGCTTTAAAGCTTATTAATGCTAGCTGCAG
>group_895_4 26 0 0 0 sg=26 px=0 gx=0
GCAGCTAGCATTAATAAGCTTTAAAGCTAG
>group_895_5 26 0 0 0 sg=26 px=0 gx=0
CTAGCTTTAAAGCTTATTAATGCTAGCTGC
>group_895_6 26 0 0 0 sg=26 px=0 gx=0
TCGTTAACTGCAGCTAGCATTAATAAGCTT
>group_895_7 26 0 0 0 sg=26 px=0 gx=0
AAGCTTATTAATGCTAGCTGCAGTTAACGA
>group_895_8 26 0 0 0 sg=26 px=0 gx=0
TTAACTGCAGCTAGCATTAATAAGCTTTAA
>group_895_9 26 0 0 0 sg=26 px=0 gx=0
CTGCAGCTAGCATTAATAAGCTTTAAAGCT
>group_896_0 152 1 0 0 sg=152 px=0 gx=0
GAGACATGGCCGGCCCTTTTGAGCTTAGAG
>group_896_1 152 1 0 0 sg=152 px=0 gx=0
TAAGCTCAAAAGGGCCGGCCATGTCTCCGG
>group_896_2 152 1 0 0 sg=152 px=0 gx=0
CTCCTCTCCGGAGACATGGCCGGCCCTTTT
>group_896_3 152 1 0 0 sg=152 px=0 gx=0
AATTGGGGCCCAACGTTCTCGAGGGGATCT
>group_896_4 152 1 0 0 sg=152 px=0 gx=0
CGGGTGGATCCAAGGCCTTCTAGATCCGGT
>group_896_5 152 1 0 0 sg=152 px=0 gx=0
GAGGGGATCTTCTGCAAGCATCTCTATTTC
>group_896_6 152 1 0 0 sg=152 px=0 gx=0
GCCTTCTAGATCCGGTGGGTTTTGAGGTGA
>group_896_7 152 1 0 0 sg=152 px=0 gx=0
GGCCTTCTAGATCCGGTGGGTTTTGAGGTG
>group_896_8 152 1 0 0 sg=152 px=0 gx=0
CATCCTCACCTCAAAACCCACCGGATCTAG
>group_896_9 152 1 0 0 sg=152 px=0 gx=0
GACATGGCCGGCCCTTTTGAGCTTAGAGGT
>group_897_0 570 1 0 486 sg=84 px=0 gx=486
TCTTGGTCGACTCTAGAGGATCCCCGGGTA
>group_897_1 570 1 0 486 sg=84 px=0 gx=486
ACGAGCCCGGTGATCGTCTTGGTCGACTCT
>group_897_2 570 1 0 486 sg=84 px=0 gx=486
ACCCGGGGATCCTCTAGAGTCGACCAAGAC
>group_897_3 570 1 0 486 sg=84 px=0 gx=486
CAGGTCGACCACCAAGGGCACCATCTCTGC
>group_897_4 570 1 0 486 sg=84 px=0 gx=486
CAAGCTTGCATGCCTGCAGGTCGACCACCA
>group_897_5 570 1 0 486 sg=84 px=0 gx=486
GATGGTGCCCTTGGTGGTCGACCTGCAGGC
>group_897_6 570 1 0 486 sg=84 px=0 gx=486
AGAGATGGTGCCCTTGGTGGTCGACCTGCA
>group_897_7 570 1 0 486 sg=84 px=0 gx=486
CGTCTTGGTCGACTCTAGAGGATCCCCGGG
>group_897_8 570 1 0 486 sg=84 px=0 gx=486
TGCAGGTCGACCACCAAGGGCACCATCTCT
>group_897_9 570 1 0 486 sg=84 px=0 gx=486
GTGATCGTCTTGGTCGACTCTAGAGGATCC
>group_898_0 140 0 0 0 sg=140 px=0 gx=0
CGTCGTTGACGACAAACTGTCTGAATTCTA
>group_898_1 140 0 0 0 sg=140 px=0 gx=0
CAGGAATTCGACTCTGCGTCGTTGACGACA
>group_898_2 140 0 0 0 sg=140 px=0 gx=0
TGACGACAAACTGTCTGAATTCTACTAGTG
>group_898_3 140 0 0 0 sg=140 px=0 gx=0
GACAAACTGTCTGAATTCTACTAGTGGATC
>group_898_4 140 0 0 0 sg=140 px=0 gx=0
CGACAAACTGTCTGAATTCTACTAGTGGAT
>group_898_5 140 0 0 0 sg=140 px=0 gx=0
CGGCCGCCAGTGTGATGGATATCTGCAGGA
>group_898_6 140 0 0 0 sg=140 px=0 gx=0
TGTGATGGATATCTGCAGGAATTCGACTCT
>group_898_7 140 0 0 0 sg=140 px=0 gx=0
TGTCTGAATTCTACTAGTGGATCCGAGCTC
>group_898_8 140 0 0 0 sg=140 px=0 gx=0
GCTCGGATCCACTAGTAGAATTCAGACAGT
>group_898_9 140 0 0 0 sg=140 px=0 gx=0
GCGTCGTTGACGACAAACTGTCTGAATTCT
>group_899_0 1328 1 0 0 sg=1328 px=0 gx=0
TCAAAGAAAACTGCATTTATCATAAGAGCA
>group_899_1 1328 1 0 0 sg=1328 px=0 gx=0
AAAGCAAAGTCTGTGCCAAGTAAGATGCCG
>group_899_2 1328 1 0 0 sg=1328 px=0 gx=0
ATTTCAAGAACTCGTGTCCTGCTGGATATA
>group_899_3 1328 1 0 0 sg=1328 px=0 gx=0
GAGTTCTTGAAATAGTCTACTATGTCTTGA
>group_899_4 1328 1 0 0 sg=1328 px=0 gx=0
TCACGGAGGAGCTTATGCTGGATGAAGTGC
>group_899_5 1328 1 0 0 sg=1328 px=0 gx=0
ACAGGATTTTCACTGAATATCCTCAAGACA
>group_899_6 1328 1 0 0 sg=1328 px=0 gx=0
ACTGAAAGGGGATGTCTCCATGTACCTCCT
>group_899_7 1328 1 0 0 sg=1328 px=0 gx=0
AATGGTCCCCCTTCGATCACACACAGATTA
>group_899_8 1328 1 0 0 sg=1328 px=0 gx=0
CAATATGTCTTCGGAAAATGGCAATGGTCC
>group_899_9 1328 1 0 0 sg=1328 px=0 gx=0
CTTGAGGATATTCAGTGAAAATCCTGTCTC
>group_900_0 44 1 0 0 sg=44 px=0 gx=0
ATATCAGCCATGGAACCGCGTGGCACCAGG
>group_900_1 44 1 0 0 sg=44 px=0 gx=0
AGCCATGGAACCGCGTGGCACCAGGGTACC
>group_900_2 44 1 0 0 sg=44 px=0 gx=0
CGGTTCCATGGCTGATATCGGATCCGAATT
>group_900_3 44 1 0 0 sg=44 px=0 gx=0
CCCTGGTGCCACGCGGTTCCATGGCTGATA
>group_900_4 44 1 0 0 sg=44 px=0 gx=0
ACCCTGGTGCCACGCGGTTCCATGGCTGAT
>group_900_5 44 1 0 0 sg=44 px=0 gx=0
CGCGGTTCCATGGCTGATATCGGATCCGAA
>group_900_6 44 1 0 0 sg=44 px=0 gx=0
TCGGATCCGATATCAGCCATGGAACCGCGT
>group_900_7 44 1 0 0 sg=44 px=0 gx=0
CCACGCGGTTCCATGGCTGATATCGGATCC
>group_900_8 44 1 0 0 sg=44 px=0 gx=0
GCCACGCGGTTCCATGGCTGATATCGGATC
>group_900_9 44 1 0 0 sg=44 px=0 gx=0
GGTTCCATGGCTGATATCGGATCCGAATTC
>group_901_0 9606 0 6542 2094 sg=988 px=6524 gx=2076
CCTCTTGCGGGATCGCGTAAAAAAACCCGC
>group_901_1 9606 0 6542 2094 sg=988 px=6524 gx=2076
ACCCGCCGGGGCGGGTTTTTTTACGCGATC
>group_901_2 9606 0 6542 2094 sg=988 px=6524 gx=2076
ATAACCGGGCAGGGGGGAGCATGCGGTGAG
>group_901_3 9606 0 6542 2094 sg=988 px=6524 gx=2076
CTTTTCACCTCCTTAAAGCTTGATATCGAA
>group_901_4 9606 0 6542 2094 sg=988 px=6524 gx=2076
ATCGGTCGAACTAGATTTTTTTGGGCGGGG
>group_901_5 9606 0 6542 2094 sg=988 px=6524 gx=2076
ACTAGTAAAAAGCTGTTGACATATTGCTCT
>group_901_6 9606 0 6542 2094 sg=988 px=6524 gx=2076
GCCCCGGCGGGTTTTTTTACGCGATCGTCC
>group_901_7 9606 0 6542 2094 sg=988 px=6524 gx=2076
AAAAAAATCTAGTGCGGCCGCATTTTTTTG
>group_901_8 9606 0 6542 2094 sg=988 px=6524 gx=2076
ATTTATTATAGCAATGTCGACTAAGGAGGT
>group_901_9 9606 0 6542 2094 sg=988 px=6524 gx=2076
GACATAATCGAATTATTATGTTATAATAAC
>group_902_0 198 1 0 0 sg=198 px=0 gx=0
GTATTAATTTCGCGGGATCGAGATCTCCCG
>group_902_1 198 1 0 0 sg=198 px=0 gx=0
TCACTAAAGGGAAGGGCCAAGTCGGCCGAG
>group_902_2 198 1 0 0 sg=198 px=0 gx=0
CGATTCATTAATGCAGCCCGGGAGATCTCG
>group_902_3 198 1 0 0 sg=198 px=0 gx=0
GCCAAGTCGGCCGAGCTCGGAATTCGTCGA
>group_902_4 198 1 0 0 sg=198 px=0 gx=0
AAAGGGAAGGGCCAAGTCGGCCGAGCTCGG
>group_902_5 198 1 0 0 sg=198 px=0 gx=0
TTCCGAGCTCGGCCGACTTGGCCCTTCCCT
>group_902_6 198 1 0 0 sg=198 px=0 gx=0
GGCCAATTCGATCCGGTACCAGCACCACCA
>group_902_7 198 1 0 0 sg=198 px=0 gx=0
CAAGTCGGCCGAGCTCGGAATTCGTCGACC
>group_902_8 198 1 0 0 sg=198 px=0 gx=0
AAACTTGGCCAATTCGATCCGGTACCAGCA
>group_902_9 198 1 0 0 sg=198 px=0 gx=0
TAATGCAGCCCGGGAGATCTCGATCCCGCG
>group_903_0 1400 1 0 0 sg=1400 px=0 gx=0
GGTGCACTGTTAGCTACAGACCAAGAAGTG
>group_903_1 1400 1 0 0 sg=1400 px=0 gx=0
ATCCTTCGGAAGGGAAAAAGAAAAAGGGGT
>group_903_2 1400 1 0 0 sg=1400 px=0 gx=0
AAGAAGGTACAGTACACACACATGTATATA
>group_903_3 1400 1 0 0 sg=1400 px=0 gx=0
GGCCAGTGCAACCAAACTTCCAAGCTGAAA
>group_903_4 1400 1 0 0 sg=1400 px=0 gx=0
TGATCCTTGACGCTCCAGCAATCCTTGCAC
>group_903_5 1400 1 0 0 sg=1400 px=0 gx=0
TCCGGCCGGCCATGTCTCCGGAGAGGAGAC
>group_903_6 1400 1 0 0 sg=1400 px=0 gx=0
CGCTGGTGCAGCAGGACCCCTTTTTCTTTT
>group_903_7 1400 1 0 0 sg=1400 px=0 gx=0
TATGATGTATCCCTTCGATCGAAGGCATGC
>group_903_8 1400 1 0 0 sg=1400 px=0 gx=0
CTTTGTTTTGACAAGTCAGTAGTTCATCCA
>group_903_9 1400 1 0 0 sg=1400 px=0 gx=0
TGATGTATCCCTTCGATCGAAGGCATGCCT
>group_904_0 102 0 0 0 sg=102 px=0 gx=0
ATATGGTACCAGCCTTAGCGACTTTTTGTT
>group_904_1 102 0 0 0 sg=102 px=0 gx=0
GTAAGCTTCGAATTCCCATATGGTACCAGC
>group_904_2 102 0 0 0 sg=102 px=0 gx=0
GTACCATATGGGAATTCGAAGCTTACGTAG
>group_904_3 102 0 0 0 sg=102 px=0 gx=0
TTTGTTCTACGTAAGCTTCGAATTCCCATA
>group_904_4 102 0 0 0 sg=102 px=0 gx=0
GGCTGGTACCATATGGGAATTCGAAGCTTA
>group_904_5 102 0 0 0 sg=102 px=0 gx=0
CCCATATGGTACCAGCCTTAGCGACTTTTT
>group_904_6 102 0 0 0 sg=102 px=0 gx=0
CGAAGCTTACGTAGAACAAAAACTCATCTC
>group_904_7 102 0 0 0 sg=102 px=0 gx=0
GAGATGAGTTTTTGTTCTACGTAAGCTTCG
>group_904_8 102 0 0 0 sg=102 px=0 gx=0
CGTAAGCTTCGAATTCCCATATGGTACCAG
>group_904_9 102 0 0 0 sg=102 px=0 gx=0
GCTGGTACCATATGGGAATTCGAAGCTTAC
>group_905_0 70 1 0 0 sg=70 px=0 gx=0
ACCATGATTACGAATTCAGATCTCTCGAGG
>group_905_1 70 1 0 0 sg=70 px=0 gx=0
TGATTACGAATTCAGATCTCTCGAGGAGCT
>group_905_2 70 1 0 0 sg=70 px=0 gx=0
CCTCGAGAGATCTGAATTCGTAATCATGGT
>group_905_3 70 1 0 0 sg=70 px=0 gx=0
CGAGCTCCTCGAGAGATCTGAATTCGTAAT
>group_905_4 70 1 0 0 sg=70 px=0 gx=0
ATCCCCGGGTACCGAGCTCCTCGAGAGATC
>group_905_5 70 1 0 0 sg=70 px=0 gx=0
GATTACGAATTCAGATCTCTCGAGGAGCTC
>group_905_6 70 1 0 0 sg=70 px=0 gx=0
CTCGAGGAGCTCGGTACCCGGGGATCCTCT
>group_905_7 70 1 0 0 sg=70 px=0 gx=0
GTACCGAGCTCCTCGAGAGATCTGAATTCG
>group_905_8 70 1 0 0 sg=70 px=0 gx=0
AGATCTCTCGAGGAGCTCGGTACCCGGGGA
>group_905_9 70 1 0 0 sg=70 px=0 gx=0
GAGCTCCTCGAGAGATCTGAATTCGTAATC
>group_906_0 660 1 8 0 sg=652 px=8 gx=0
TCATGTTTCTCATGTTTGAACAATAAAATT
>group_906_1 660 1 8 0 sg=652 px=8 gx=0
TTTTTGAGGCTAGCTTCTTCGTCTGTTTCT
>group_906_2 660 1 8 0 sg=652 px=8 gx=0
GCTCTAGACTGAACAGGAGGGACAGCTGAT
>group_906_3 660 1 8 0 sg=652 px=8 gx=0
GAACACTTAACGGCTGACATGGGAATTCAC
>group_906_4 660 1 8 0 sg=652 px=8 gx=0
TAGCTCCGTTAAACATGAGAGCTTAGTACG
>group_906_5 660 1 8 0 sg=652 px=8 gx=0
GTTCAAACATGAGAAACATGAGAGCTTAGC
>group_906_6 660 1 8 0 sg=652 px=8 gx=0
TATGGCGTGCTGCTAGCCAGTGGCTTCTGT
>group_906_7 660 1 8 0 sg=652 px=8 gx=0
TATCATGAGCGGATACATATTTGAATGTAT
>group_906_8 660 1 8 0 sg=652 px=8 gx=0
AGCTGCATTAATGAATCGGTCTTGAAGACG
>group_906_9 660 1 8 0 sg=652 px=8 gx=0
TATTGGTGTGAAATTGTTATCCGCTCACAA
>group_907_0 46 1 0 0 sg=46 px=0 gx=0
GATAAAATATTTCTAGCATGAGCGGATACA
>group_907_1 46 1 0 0 sg=46 px=0 gx=0
CATGCTAGAAATATTTTATCTGATTAATAA
>group_907_2 46 1 0 0 sg=46 px=0 gx=0
CGCTCATGCTAGAAATATTTTATCTGATTA
>group_907_3 46 1 0 0 sg=46 px=0 gx=0
TATGTATCCGCTCATGCTAGAAATATTTTA
>group_907_4 46 1 0 0 sg=46 px=0 gx=0
TAATCAGATAAAATATTTCTAGCATGAGCG
>group_907_5 46 1 0 0 sg=46 px=0 gx=0
TATCCGCTCATGCTAGAAATATTTTATCTG
>group_907_6 46 1 0 0 sg=46 px=0 gx=0
ATTCAAATATGTATCCGCTCATGCTAGAAA
>group_907_7 46 1 0 0 sg=46 px=0 gx=0
TTCTAGCATGAGCGGATACATATTTGAATG
>group_907_8 46 1 0 0 sg=46 px=0 gx=0
TCAAATATGTATCCGCTCATGCTAGAAATA
>group_907_9 46 1 0 0 sg=46 px=0 gx=0
TATTTCTAGCATGAGCGGATACATATTTGA
>group_908_0 104 0 0 0 sg=104 px=0 gx=0
GTGATCCCCCATGAATAAATGCAAGAAAAT
>group_908_1 104 0 0 0 sg=104 px=0 gx=0
AAATCGGATTCAATTGTCAAAGTGATCCCC
>group_908_2 104 0 0 0 sg=104 px=0 gx=0
CAATTGTCAAAGTGATCCCCCATGAATAAA
>group_908_3 104 0 0 0 sg=104 px=0 gx=0
AATCGGATTCAATTGTCAAAGTGATCCCCC
>group_908_4 104 0 0 0 sg=104 px=0 gx=0
AATTCCCGATCTACATACACCTTGGTTGAC
>group_908_5 104 0 0 0 sg=104 px=0 gx=0
CAACCAAGGTGTATGTAGATCGGGAATTCG
>group_908_6 104 0 0 0 sg=104 px=0 gx=0
ACCAAGGTGTATGTAGATCGGGAATTCGAG
>group_908_7 104 0 0 0 sg=104 px=0 gx=0
GATCACTTTGACAATTGAATCCGATTTTGA
>group_908_8 104 0 0 0 sg=104 px=0 gx=0
GCATTTATTCATGGGGGATCACTTTGACAA
>group_908_9 104 0 0 0 sg=104 px=0 gx=0
TCGTGTCAACCAAGGTGTATGTAGATCGGG
>group_909_0 148 1 0 0 sg=148 px=0 gx=0
GAATTCGCCCTTATTTTTGACACCAGACCA
>group_909_1 148 1 0 0 sg=148 px=0 gx=0
GGTCTGGTGTCAAAAATAAGGGCGAATTCG
>group_909_2 148 1 0 0 sg=148 px=0 gx=0
CGAAACGAGGAATTCATAACTTCGTATAGC
>group_909_3 148 1 0 0 sg=148 px=0 gx=0
CATGGTTGATCCCGTCGTTTTACAACGTCG
>group_909_4 148 1 0 0 sg=148 px=0 gx=0
AACGAGGAATTCATAACTTCGTATAGCATA
>group_909_5 148 1 0 0 sg=148 px=0 gx=0
TCACGACGTTGTAAAACGACGGGATCAACC
>group_909_6 148 1 0 0 sg=148 px=0 gx=0
CGAGGAATTCATAACTTCGTATAGCATACA
>group_909_7 148 1 0 0 sg=148 px=0 gx=0
CGACGTTGTAAAACGACGGGATCAACCATG
>group_909_8 148 1 0 0 sg=148 px=0 gx=0
TATGCTATACGAAGTTATGAATTCCTCGTT
>group_909_9 148 1 0 0 sg=148 px=0 gx=0
AATGTATGCTATACGAAGTTATGAATTCCT
>group_910_0 882 1 0 0 sg=882 px=0 gx=0
CAGACGGTATCGGATCGATCCCCCGATGTG
>group_910_1 882 1 0 0 sg=882 px=0 gx=0
GAGCTTATCGCCCCACCGCGGACTCTGACT
>group_910_2 882 1 0 0 sg=882 px=0 gx=0
ACTCTAGAGCTCTGCAGGAGATCTCGATAT
>group_910_3 882 1 0 0 sg=882 px=0 gx=0
GGATCCACGCGTAACTTAAGTGCGGCCCCC
>group_910_4 882 1 0 0 sg=882 px=0 gx=0
CCGCTACAAGGCTCTCCACGACGACTTCAC
>group_910_5 882 1 0 0 sg=882 px=0 gx=0
GATCCACGCGTAACTTAAGTGCGGCCCCCT
>group_910_6 882 1 0 0 sg=882 px=0 gx=0
TACCGGGCCCGTCGAGACTAGTCTCGACTC
>group_910_7 882 1 0 0 sg=882 px=0 gx=0
ACGACTGAATCCGGTGAGAATGGCAAAAAC
>group_910_8 882 1 0 0 sg=882 px=0 gx=0
GGAATTTAATCGCGGCCTTGAGCAAGACGT
>group_910_9 882 1 0 0 sg=882 px=0 gx=0
GATCGATCCGATACCGTCTGAGGTCTGCCT
>group_911_0 3342 0 0 184 sg=3158 px=0 gx=184
CCACCAGGGCCAGGATGGCTGAGATCACCA
>group_911_1 3342 0 0 184 sg=3158 px=0 gx=184
CTCGGTACTCTAGAGCTAGCTTTAAAAGAT
>group_911_2 3342 0 0 184 sg=3158 px=0 gx=184
TCGTCAGGCTCCAGAGAAGGGGCTGGAGTG
>group_911_3 3342 0 0 184 sg=3158 px=0 gx=184
TAAAGGGCAAGGAGTGTGGCACCACGATGA
>group_911_4 3342 0 0 184 sg=3158 px=0 gx=184
CTCTTGCACAGTAATACATGCCCGTGTCCT
>group_911_5 3342 0 0 184 sg=3158 px=0 gx=184
GGGCAAGGAGTGTGGCACCACGATGACCTC
>group_911_6 3342 0 0 184 sg=3158 px=0 gx=184
GCAGTGGAGTAGTAACCCACTCACGTTCGG
>group_911_7 3342 0 0 184 sg=3158 px=0 gx=184
GGCATCTGGGACCCCTAGGAAGGGCTTGGG
>group_911_8 3342 0 0 184 sg=3158 px=0 gx=184
GCCCGTTTCAGCTCCAGCTTGGTCCCAGCA
>group_911_9 3342 0 0 184 sg=3158 px=0 gx=184
GTTTCGTTTTCTGTTCTGCGCCGTTACAAC
>group_912_0 98 1 0 0 sg=98 px=0 gx=0
TACGTAGAATTCGGATCCTCTAGAGTCGAC
>group_912_1 98 1 0 0 sg=98 px=0 gx=0
CACTACGTAGAATTCGGATCCTCTAGAGTC
>group_912_2 98 1 0 0 sg=98 px=0 gx=0
ACCTCGGGCCGGGTGCGGCACACTACGTAG
>group_912_3 98 1 0 0 sg=98 px=0 gx=0
AATAACAACAACCTCGGGCCGGGTGCGGCA
>group_912_4 98 1 0 0 sg=98 px=0 gx=0
CGGCCCGAGGTTGTTGTTATTGTTATTGTT
>group_912_5 98 1 0 0 sg=98 px=0 gx=0
CAGGTCGACTCTAGAGGATCCGAATTCTAC
>group_912_6 98 1 0 0 sg=98 px=0 gx=0
GGCCGGGTGCGGCACACTACGTAGAATTCG
>group_912_7 98 1 0 0 sg=98 px=0 gx=0
AATAACAATAACAACAACCTCGGGCCGGGT
>group_912_8 98 1 0 0 sg=98 px=0 gx=0
GGATCCGAATTCTACGTAGTGTGCCGCACC
>group_912_9 98 1 0 0 sg=98 px=0 gx=0
CAATAACAATAACAACAACCTCGGGCCGGG
>group_913_0 7434 2 6 0 sg=7428 px=6 gx=0
AATTATTTTTGCTGCTTTGCTGGGTTTAGG
>group_913_1 7434 2 6 0 sg=7428 px=6 gx=0
GTATGAGTAGCTTCCCTTGTATTAGTTGAA
>group_913_2 7434 2 6 0 sg=7428 px=6 gx=0
TTATTTTTTATATTCAATTCTCTTAAGTGT
>group_913_3 7434 2 6 0 sg=7428 px=6 gx=0
CGTAGTAGGTTGATCATTTCTTCTAATTGC
>group_913_4 7434 2 6 0 sg=7428 px=6 gx=0
TCATCATCAATATCTGATCGATCAACTGAT
>group_913_5 7434 2 6 0 sg=7428 px=6 gx=0
TTCAGAAACTATTCCAGACACGTTTGAGGA
>group_913_6 7434 2 6 0 sg=7428 px=6 gx=0
GGTTTCTTCAGCTAGCTAGACTAGGGGAAA
>group_913_7 7434 2 6 0 sg=7428 px=6 gx=0
AGTATTCAACTATCATCGATTCGGTAGTGC
>group_913_8 7434 2 6 0 sg=7428 px=6 gx=0
GCAAGTATTAAACGCAAAGGGACACGTGAT
>group_913_9 7434 2 6 0 sg=7428 px=6 gx=0
AGTTGGAAAAAGTTACACCTAGCGAAGCAG
>group_914_0 84 0 0 70 sg=14 px=0 gx=70
TCCATACCACCTTCTGCCCGTTTTTTGGAG
>group_914_1 84 0 0 70 sg=14 px=0 gx=70
CTCTCCAAAAAACGGGCAGAAGGTGGTATG
>group_914_2 84 0 0 70 sg=14 px=0 gx=70
CCATACCACCTTCTGCCCGTTTTTTGGAGA
>group_914_3 84 0 0 70 sg=14 px=0 gx=70
GATCCATACCACCTTCTGCCCGTTTTTTGG
>group_914_4 84 0 0 70 sg=14 px=0 gx=70
CTCCAAAAAACGGGCAGAAGGTGGTATGGA
>group_914_5 84 0 0 70 sg=14 px=0 gx=70
CCAAAAAACGGGCAGAAGGTGGTATGGATC
>group_914_6 84 0 0 70 sg=14 px=0 gx=70
ATCCATACCACCTTCTGCCCGTTTTTTGGA
>group_914_7 84 0 0 70 sg=14 px=0 gx=70
TACCACCTTCTGCCCGTTTTTTGGAGAGTT
>group_914_8 84 0 0 70 sg=14 px=0 gx=70
TCCAAAAAACGGGCAGAAGGTGGTATGGAT
>group_914_9 84 0 0 70 sg=14 px=0 gx=70
AACTCTCCAAAAAACGGGCAGAAGGTGGTA
>group_915_0 258 1 0 0 sg=258 px=0 gx=0
CCGCCTAAGAGCCGCCTAAGAGCCGCCTCG
>group_915_1 258 1 0 0 sg=258 px=0 gx=0
TGTGCGTCATCCTCGAGGCGGCTCTTAGGC
>group_915_2 258 1 0 0 sg=258 px=0 gx=0
ATTGTGCGTCATCCTCGAGGCGGCTCTTAG
>group_915_3 258 1 0 0 sg=258 px=0 gx=0
CATCCTCGAGGCGGCTCTTAGGCGGCTCTT
>group_915_4 258 1 0 0 sg=258 px=0 gx=0
CTCTTAGGCGGCTCTTAAGCTTAAGCTTGG
>group_915_5 258 1 0 0 sg=258 px=0 gx=0
GAGACAATAACCCTGATAAATGCTTTCAAT
>group_915_6 258 1 0 0 sg=258 px=0 gx=0
AAGCTTAAGCTTGGCACTGGCCGTCGTTTT
>group_915_7 258 1 0 0 sg=258 px=0 gx=0
CTTAGGCGGCTCTTAAGCTTAAGCTTGGCA
>group_915_8 258 1 0 0 sg=258 px=0 gx=0
ATGTTTTTGGCGTCTTCCATGGATCCGTCG
>group_915_9 258 1 0 0 sg=258 px=0 gx=0
CGGCTCTTAGGCGGCTCTTAGGCGGCTCTT
>group_916_0 116 1 0 0 sg=116 px=0 gx=0
CATCCTTGTAATCAGATCCGTATCCACCTT
>group_916_1 116 1 0 0 sg=116 px=0 gx=0
TCGACGGAGCTCGAATTCGGATCTTCACTT
>group_916_2 116 1 0 0 sg=116 px=0 gx=0
ATAAGTGAAGATCCGAATTCGAGCTCCGTC
>group_916_3 116 1 0 0 sg=116 px=0 gx=0
GGATCTTCACTTATCGTCGTCATCCTTGTA
>group_916_4 116 1 0 0 sg=116 px=0 gx=0
AAGATCCGAATTCGAGCTCCGTCGACAAGC
>group_916_5 116 1 0 0 sg=116 px=0 gx=0
TCCAGTAAAGGTGGATACGGATCTGATTAC
>group_916_6 116 1 0 0 sg=116 px=0 gx=0
CTCCAGTAAAGGTGGATACGGATCTGATTA
>group_916_7 116 1 0 0 sg=116 px=0 gx=0
ATCGTCGTCATCCTTGTAATCAGATCCGTA
>group_916_8 116 1 0 0 sg=116 px=0 gx=0
CTTGTCGACGGAGCTCGAATTCGGATCTTC
>group_916_9 116 1 0 0 sg=116 px=0 gx=0
TTCGGATCTTCACTTATCGTCGTCATCCTT
>group_917_0 3090 1 0 46 sg=3044 px=0 gx=46
CTTTCGCAAATAAAAAAACAACCTATCACC
>group_917_1 3090 1 0 46 sg=3044 px=0 gx=46
TTGTACTGCGTGTGGTATCTACCACAGTAA
>group_917_2 3090 1 0 46 sg=3044 px=0 gx=46
CTGGAGGATACTTATAGATATGTACAGTCA
>group_917_3 3090 1 0 46 sg=3044 px=0 gx=46
CGATTTATTGGTTTGTAAGTCTGCAAAATT
>group_917_4 3090 1 0 46 sg=3044 px=0 gx=46
TTCAAAAGGCTCAGGGACATAACAATGGTA
>group_917_5 3090 1 0 46 sg=3044 px=0 gx=46
CTGGTAATAAGTTCCAACGGGGGGCAGTCA
>group_917_6 3090 1 0 46 sg=3044 px=0 gx=46
TCCAGTCCTCCAAAACAGAAGGATTCATTG
>group_917_7 3090 1 0 46 sg=3044 px=0 gx=46
TGAATTAGTGTATGTAGCAGATTTAGACAC
>group_917_8 3090 1 0 46 sg=3044 px=0 gx=46
GTGGGCCCATGTGGCGGCCTAGTGACAGCA
>group_917_9 3090 1 0 46 sg=3044 px=0 gx=46
TTTGCAAATGGCTGCAGACCCTTATGGTGA
>group_918_0 8000 0 4 16 sg=7984 px=0 gx=12
CACCAAAATAACAAAGTAACAAAGTAAGAT
>group_918_1 8000 0 4 16 sg=7984 px=0 gx=12
CTTCTATAGGAACTTCAATTTTTTTATTTA
>group_918_2 8000 0 4 16 sg=7984 px=0 gx=12
CAGGCTGACATTCCAGCATTATCAGGAAAG
>group_918_3 8000 0 4 16 sg=7984 px=0 gx=12
GGGTTCCGGATCAGCTTGGGCTGAACATCG
>group_918_4 8000 0 4 16 sg=7984 px=0 gx=12
TGCTCAGGAGGAGGAAGCCGGTGGCGGAGC
>group_918_5 8000 0 4 16 sg=7984 px=0 gx=12
AATGCAGGGCGCGCCGGATCCGGCGCGCCA
>group_918_6 8000 0 4 16 sg=7984 px=0 gx=12
TCCAAGTAAGGCTCAATATAATTTCTGTAA
>group_918_7 8000 0 4 16 sg=7984 px=0 gx=12
TCTCTTGAGATTCAAGGCAGCCTTGGCAGG
>group_918_8 8000 0 4 16 sg=7984 px=0 gx=12
GGTTTCCTCAAACCTTCACTTCCTCTCTCC
>group_918_9 8000 0 4 16 sg=7984 px=0 gx=12
ACAAGTTCTTAGAGGAGGCACAGGCTCGAG
>group_919_0 352 1 66 0 sg=286 px=66 gx=0
ATGATTACGCCGCGGCCGCAGCTTAAGAAG
>group_919_1 352 1 66 0 sg=286 px=66 gx=0
GGTACTTGGCGAGCTTCAAGCTTGCATGCT
>group_919_2 352 1 66 0 sg=286 px=66 gx=0
AACGACGGCCAGTGCGGCCGCGAATTCGAG
>group_919_3 352 1 66 0 sg=286 px=66 gx=0
AGCGTATGCGGTGTGAAATACCGCACAGAT
>group_919_4 352 1 66 0 sg=286 px=66 gx=0
TCGCGGCCGCACTGGCCGTCGTTTTACAAC
>group_919_5 352 1 66 0 sg=286 px=66 gx=0
CGGCCGCGGCGTAATCATGGTCATAGCTGT
>group_919_6 352 1 66 0 sg=286 px=66 gx=0
GTAAAACGACGGCCAGTGCGGCCGCGAATT
>group_919_7 352 1 66 0 sg=286 px=66 gx=0
CTTTTCGCAAAAGAAAAACGAAATGATACA
>group_919_8 352 1 66 0 sg=286 px=66 gx=0
GAGCTAAAGAGGTCCCTAGCGTATGCGGTG
>group_919_9 352 1 66 0 sg=286 px=66 gx=0
CTGTGCGGTATTTCACACCGCATACGCTAG
>group_920_0 48 2 0 0 sg=48 px=0 gx=0
AGAATTCCACAAATTGTTATCCGCTCACAA
>group_920_1 48 2 0 0 sg=48 px=0 gx=0
GATAACAATTTGTGGAATTCTGACTCTTAT
>group_920_2 48 2 0 0 sg=48 px=0 gx=0
ACTTGTGTATAAGAGTCAGAATTCCACAAA
>group_920_3 48 2 0 0 sg=48 px=0 gx=0
TTCTGACTCTTATACACAAGTGCGGCCGCG
>group_920_4 48 2 0 0 sg=48 px=0 gx=0
GTGAGCGGATAACAATTTGTGGAATTCTGA
>group_920_5 48 2 0 0 sg=48 px=0 gx=0
AGAGTCAGAATTCCACAAATTGTTATCCGC
>group_920_6 48 2 0 0 sg=48 px=0 gx=0
ATAACAATTTGTGGAATTCTGACTCTTATA
>group_920_7 48 2 0 0 sg=48 px=0 gx=0
GTGGAATTCTGACTCTTATACACAAGTGCG
>group_920_8 48 2 0 0 sg=48 px=0 gx=0
TGAGCGGATAACAATTTGTGGAATTCTGAC
>group_920_9 48 2 0 0 sg=48 px=0 gx=0
CGGATAACAATTTGTGGAATTCTGACTCTT
>group_921_0 402 0 84 274 sg=128 px=0 gx=190
ATTTAAATTCCTATCGATCAAGGATCTTAC
>group_921_1 402 0 84 274 sg=128 px=0 gx=190
GATCCTTGATCGATAGGAATTTAAATCCCC
>group_921_2 402 0 84 274 sg=128 px=0 gx=190
TCAGGTAGTTATATGGCCCGTTCTTTAATA
>group_921_3 402 0 84 274 sg=128 px=0 gx=190
TGTCTTTCAGGTAGTTATATGGCCCGTTCT
>group_921_4 402 0 84 274 sg=128 px=0 gx=190
ATTAAAGAACGGGCCATATAACTACCTGAA
>group_921_5 402 0 84 274 sg=128 px=0 gx=190
CGGAAACGACTATTAAAGAACGGGCCATAT
>group_921_6 402 0 84 274 sg=128 px=0 gx=190
ACCATATGAGCGGAAACGACTATTAAAGAA
>group_921_7 402 0 84 274 sg=128 px=0 gx=190
GGCGAAAACTCTCGAGTAGGCAGCCTGGCG
>group_921_8 402 0 84 274 sg=128 px=0 gx=190
GGGGATTTAAATTCCTATCGATCAAGGATC
>group_921_9 402 0 84 274 sg=128 px=0 gx=190
GACCATGACAAGCCGCAGCCGCCAGGCTGC
>group_922_0 150 0 0 0 sg=150 px=0 gx=0
TGTTTGAACGATCGGGGATCCGTCGAAGCT
>group_922_1 150 0 0 0 sg=150 px=0 gx=0
CTTCGACGGATCCCCGATCGTTCAAACATT
>group_922_2 150 0 0 0 sg=150 px=0 gx=0
GACTCTAGTCGAGGGCCCATGGGAGCTTGG
>group_922_3 150 0 0 0 sg=150 px=0 gx=0
TCTTCTGAGCGGGACCCAAGCTAGCTTCGA
>group_922_4 150 0 0 0 sg=150 px=0 gx=0
GGCCCTCGACTAGAGTCGAGATCTGGATTG
>group_922_5 150 0 0 0 sg=150 px=0 gx=0
CGTCGAAGCTAGCTTGGGTCCCGCTCAGAA
>group_922_6 150 0 0 0 sg=150 px=0 gx=0
GGCCCATGGGAGCTTGGATTGAACAAGATG
>group_922_7 150 0 0 0 sg=150 px=0 gx=0
ATCCAAGCTCCCATGGGCCCTCGACTAGAG
>group_922_8 150 0 0 0 sg=150 px=0 gx=0
GGGGATCCGTCGAAGCTAGCTTGGGTCCCG
>group_922_9 150 0 0 0 sg=150 px=0 gx=0
AGATCTCGACTCTAGTCGAGGGCCCATGGG
>group_923_0 498 0 0 8 sg=490 px=0 gx=8
GAAATTCCGTCTCGCGGTGTTTCGTCCTTT
>group_923_1 498 0 0 8 sg=490 px=0 gx=8
ACCCCAGTGAGGAAGCCAAAGAGGAGTTAG
>group_923_2 498 0 0 8 sg=490 px=0 gx=8
GTGATGCCGCACTTCTTGGCTAACTCCTCT
>group_923_3 498 0 0 8 sg=490 px=0 gx=8
AGCATCACAAAAATCGACGCTCAAGTCAGC
>group_923_4 498 0 0 8 sg=490 px=0 gx=8
GTTGCTGGCGTTTTTACATAGGCTCCGCCC
>group_923_5 498 0 0 8 sg=490 px=0 gx=8
TCAAACTGGTTTGGAAATAAGGTAATACGG
>group_923_6 498 0 0 8 sg=490 px=0 gx=8
GTTGAAATTCCGTCTCGCGGTGTTTCGTCC
>group_923_7 498 0 0 8 sg=490 px=0 gx=8
CTCCTGCAGGAGACGCTGACTTGAGCGTCG
>group_923_8 498 0 0 8 sg=490 px=0 gx=8
TTATTTCCAAACCAGTTTGATACCTGGGAG
>group_923_9 498 0 0 8 sg=490 px=0 gx=8
TTGTTGAAATTCCGTCTCGCGGTGTTTCGT
>group_924_0 356 0 0 120 sg=236 px=0 gx=120
AGGAGGTGATCTAGAGTCGACCTAAAGTTA
>group_924_1 356 0 0 120 sg=236 px=0 gx=120
GCATAATGTGTGGAATTGTGAGCGCTCACA
>group_924_2 356 0 0 120 sg=236 px=0 gx=120
AATTCTCAAATACTTAATTACGTACCAATT
>group_924_3 356 0 0 120 sg=236 px=0 gx=120
AATGAGACAGAATTATGATGATCGAGCATG
>group_924_4 356 0 0 120 sg=236 px=0 gx=120
TAATTCTCAAATACTTAATTACGTACCAAT
>group_924_5 356 0 0 120 sg=236 px=0 gx=120
GAAACAATAATTGGTACGTAATTAAGTATT
>group_924_6 356 0 0 120 sg=236 px=0 gx=120
TTTAGGTCGACTCTAGATCACCTCCTTAAG
>group_924_7 356 0 0 120 sg=236 px=0 gx=120
CTTAAGCTTAATTGTGAGCGCTCACAATTC
>group_924_8 356 0 0 120 sg=236 px=0 gx=120
GACAGAATTATGATGATCGAGCATGCATTC
>group_924_9 356 0 0 120 sg=236 px=0 gx=120
CGACCTAAAGTTATGGAAATAAGACTTAGA
>group_925_0 408 1 0 6 sg=402 px=0 gx=6
GCTCNNNNNNNNGGAGTCAGTCGAGCTCAC
>group_925_1 408 1 0 6 sg=402 px=0 gx=6
TGGCCGCTCGGGAACCCCACCACAGCTCGA
>group_925_2 408 1 0 6 sg=402 px=0 gx=6
AAAACTTCATTTTTAATTTAAAAGATCCCG
>group_925_3 408 1 0 6 sg=402 px=0 gx=6
CCTGCTCGAGCTGTGGTGGGGTTCCCGAGC
>group_925_4 408 1 0 6 sg=402 px=0 gx=6
GTTATTTCAGGCCATGGTGCTGCGCCGGGA
>group_925_5 408 1 0 6 sg=402 px=0 gx=6
CACCTAGATCCAGATCCAGACATGATAAGA
>group_925_6 408 1 0 6 sg=402 px=0 gx=6
TGCGCCGGGATCTTTTAAATTAAAAATGAA
>group_925_7 408 1 0 6 sg=402 px=0 gx=6
GATCCGGGTACCGAATTTCGGCCGTGGTGG
>group_925_8 408 1 0 6 sg=402 px=0 gx=6
GACTCCNNNNNNNNGAGCTCAATTCGGTCG
>group_925_9 408 1 0 6 sg=402 px=0 gx=6
CTCGACTGACTCCNNNNNNNNGAGCTCAAT
>group_926_0 68 1 0 0 sg=68 px=0 gx=0
ATAAACTACCGCATTAAAGCTTATCGATGG
>group_926_1 68 1 0 0 sg=68 px=0 gx=0
GGTGAGAGATCTGAATTCGGATCCATCGAT
>group_926_2 68 1 0 0 sg=68 px=0 gx=0
ATTGTTTGGTAGGTGAGAGATCTGAATTCG
>group_926_3 68 1 0 0 sg=68 px=0 gx=0
CGAATTCAGATCTCTCACCTACCAAACAAT
>group_926_4 68 1 0 0 sg=68 px=0 gx=0
TCCGAATTCAGATCTCTCACCTACCAAACA
>group_926_5 68 1 0 0 sg=68 px=0 gx=0
GAATTCGGATCCATCGATAAGCTTTAATGC
>group_926_6 68 1 0 0 sg=68 px=0 gx=0
CATTAAAGCTTATCGATGGATCCGAATTCA
>group_926_7 68 1 0 0 sg=68 px=0 gx=0
TCCATCGATAAGCTTTAATGCGGTAGTTTA
>group_926_8 68 1 0 0 sg=68 px=0 gx=0
TCTGAATTCGGATCCATCGATAAGCTTTAA
>group_926_9 68 1 0 0 sg=68 px=0 gx=0
AACTACCGCATTAAAGCTTATCGATGGATC
>group_927_0 126 0 0 0 sg=126 px=0 gx=0
CCAAGCTAAGCGGCCGCAAGCTTGCATGCC
>group_927_1 126 0 0 0 sg=126 px=0 gx=0
ACTATAGGGAATTTGCGGCCGCTGAATTCG
>group_927_2 126 0 0 0 sg=126 px=0 gx=0
CAGCGGCCGCAAATTCCCTATAGTGAGTCG
>group_927_3 126 0 0 0 sg=126 px=0 gx=0
TCAGCGGCCGCAAATTCCCTATAGTGAGTC
>group_927_4 126 0 0 0 sg=126 px=0 gx=0
CCGCTGAATTCGAGCTCGGTACCCGGGGAT
>group_927_5 126 0 0 0 sg=126 px=0 gx=0
CTATAGGGAATTTGCGGCCGCTGAATTCGA
>group_927_6 126 0 0 0 sg=126 px=0 gx=0
AGGGAATTTGCGGCCGCTGAATTCGAGCTC
>group_927_7 126 0 0 0 sg=126 px=0 gx=0
GAATTTGCGGCCGCTGAATTCGAGCTCGGT
>group_927_8 126 0 0 0 sg=126 px=0 gx=0
TAAGCGGCCGCAAGCTTGCATGCCTGCAGG
>group_927_9 126 0 0 0 sg=126 px=0 gx=0
AATTTGCGGCCGCTGAATTCGAGCTCGGTA
>group_928_0 2512 1 0 6 sg=2506 px=0 gx=6
CCAAAGTGGATATGAAGCGAACTGTGGCTG
>group_928_1 2512 1 0 6 sg=2506 px=0 gx=6
TCGCGGCTATTAGTGCTAGAGGAACTACCA
>group_928_2 2512 1 0 6 sg=2506 px=0 gx=6
TGTCACTAGCTAGTTTCCGCTTCCTCGCTC
>group_928_3 2512 1 0 6 sg=2506 px=0 gx=6
GCAATTGCCCAGGTGCAGCTGGTGCAGTCT
>group_928_4 2512 1 0 6 sg=2506 px=0 gx=6
GCTCATGGCATAGCTGCTAAAACTGAATCC
>group_928_5 2512 1 0 6 sg=2506 px=0 gx=6
CCCTGGGACCAAAGTGGATATGAAGCGAAC
>group_928_6 2512 1 0 6 sg=2506 px=0 gx=6
GACTTATTATTGTCAACAGAGTTCCAACAC
>group_928_7 2512 1 0 6 sg=2506 px=0 gx=6
GCAGCTGGTGCAGTCTGGGGGAGGCTTGGT
>group_928_8 2512 1 0 6 sg=2506 px=0 gx=6
TTCGCCCGTCACAAAGAGCTTCAACAGGGG
>group_928_9 2512 1 0 6 sg=2506 px=0 gx=6
GGCACAGCCGGCAATTGCCCAGGTGCAGCT
>group_929_0 108 0 0 0 sg=108 px=0 gx=0
TCAGGGATCCTTTTTGTCCGGTGTTGGGTT
>group_929_1 108 0 0 0 sg=108 px=0 gx=0
CGGCTGGATCCCTGAATGGCGAATGGACGC
>group_929_2 108 0 0 0 sg=108 px=0 gx=0
AGGGATCCAGCCGACCAGGCTTTCCACGCC
>group_929_3 108 0 0 0 sg=108 px=0 gx=0
GGCGTGGAAAGCCTGGTCGGCTGGATCCCT
>group_929_4 108 0 0 0 sg=108 px=0 gx=0
GGGAATATAAATGTCAGGGATCCTTTTTGT
>group_929_5 108 0 0 0 sg=108 px=0 gx=0
GAATATAAATGTCAGGGATCCTTTTTGTCC
>group_929_6 108 0 0 0 sg=108 px=0 gx=0
GGTCGGCTGGATCCCTGAATGGCGAATGGA
>group_929_7 108 0 0 0 sg=108 px=0 gx=0
GCGTCCATTCGCCATTCAGGGATCCAGCCG
>group_929_8 108 0 0 0 sg=108 px=0 gx=0
GCTGGATCCCTGAATGGCGAATGGACGCGC
>group_929_9 108 0 0 0 sg=108 px=0 gx=0
CATTCAGGGATCCAGCCGACCAGGCTTTCC
>group_930_0 388 1 0 0 sg=388 px=0 gx=0
AGCCCGCGGACTAGTCTCGAGCCTCTAGAC
>group_930_1 388 1 0 0 sg=388 px=0 gx=0
ACTGAACAAATGGCACTAGGCTAGCTTAAT
>group_930_2 388 1 0 0 sg=388 px=0 gx=0
GGGGCGCCTGGCCAAGGGACCAGCGGCTTG
>group_930_3 388 1 0 0 sg=388 px=0 gx=0
GGACTAGTCTCGAGCCTCTAGACAGCGCTC
>group_930_4 388 1 0 0 sg=388 px=0 gx=0
CTAGACAGCGCTCACCGGTCGTTAACATTA
>group_930_5 388 1 0 0 sg=388 px=0 gx=0
CGGCGCGCCACGCGTACCGATATCATCGTC
>group_930_6 388 1 0 0 sg=388 px=0 gx=0
GGTCCCTTGGCCAGGCGCCCCCTGTTCTCC
>group_930_7 388 1 0 0 sg=388 px=0 gx=0
GACAGCGCTCACCGGTCGTTAACATTAAGC
>group_930_8 388 1 0 0 sg=388 px=0 gx=0
TGGCGCGCCGAATTCCTGCAGCCCGGGGGA
>group_930_9 388 1 0 0 sg=388 px=0 gx=0
AAATGGCACTAGGCTAGCTTAATGTTAACG
>group_931_0 495 1 0 2 sg=493 px=0 gx=2
CTTTTTCTCAGCGGCCGCTGTGTGAAATTG
>group_931_1 495 1 0 2 sg=493 px=0 gx=2
ATTGTCAACAGCTCGCCGGCGGCACCTCGC
>group_931_2 495 1 0 2 sg=493 px=0 gx=2
CGTTAGCGAGGTGCCGCCGGCGAGCTGTTG
>group_931_3 495 1 0 2 sg=493 px=0 gx=2
ATATCCAGTGATTTTTTTCTCCATTTCTCG
>group_931_4 495 1 0 2 sg=493 px=0 gx=2
AGTTTAATGTGTGGAAGCGGCCGCTTTCAG
>group_931_5 495 1 0 2 sg=493 px=0 gx=2
GCACACTGAAAGCGGCCGCTTCCACACATT
>group_931_6 495 1 0 2 sg=493 px=0 gx=2
CACTGAAAGCGGCCGCTTCCACACATTAAA
>group_931_7 495 1 0 2 sg=493 px=0 gx=2
GAGGTGCCGCCGGCGAGCTGTTGACAATTA
>group_931_8 495 1 0 2 sg=493 px=0 gx=2
TGTGTGGAAGCGGCCGCTTTCAGTGTGCTC
>group_931_9 495 1 0 2 sg=493 px=0 gx=2
GCAGTGCCGCTTCGCTTTTTCTCAGCGGCC
>group_932_0 4796 0 0 0 sg=4796 px=0 gx=0
GCCGAGCCCTGCTCCCTCATCCTCAGCATG
>group_932_1 4796 0 0 0 sg=4796 px=0 gx=0
TGCGGGTGTGTGTGACCGTGGGTACACTTA
>group_932_2 4796 0 0 0 sg=4796 px=0 gx=0
GCAAGAAGCATGAATCAACTTTGGAGACAT
>group_932_3 4796 0 0 0 sg=4796 px=0 gx=0
CCTCATCAGAAGCAGGCCACCCAACTGACC
>group_932_4 4796 0 0 0 sg=4796 px=0 gx=0
CATTCCGTCCTGGCTGCGAAGGGGGATGGT
>group_932_5 4796 0 0 0 sg=4796 px=0 gx=0
GGATCCAGATCTATAGATCATGAGTGGGAG
>group_932_6 4796 0 0 0 sg=4796 px=0 gx=0
CCGAAAGTATGTTTTTCAGATGTTCTTTCT
>group_932_7 4796 0 0 0 sg=4796 px=0 gx=0
ATGGGAAGAGGAACCGAAAGTATGTTTTTC
>group_932_8 4796 0 0 0 sg=4796 px=0 gx=0
AGGATGAGGGAGCAGGGCTCGGCACCCACG
>group_932_9 4796 0 0 0 sg=4796 px=0 gx=0
GGGTACCGAGCTCGAATTCCAGAAATTCCT
>group_933_0 114 0 2 0 sg=112 px=2 gx=0
TTATGACGCAGGTATCGTATTAATAGATCC
>group_933_1 114 0 2 0 sg=112 px=2 gx=0
CCCGTTAGATCCTAGAAATATTTTATCTGA
>group_933_2 114 0 2 0 sg=112 px=2 gx=0
AATATTTCTAGGATCTAACGGGCATCAGTA
>group_933_3 114 0 2 0 sg=112 px=2 gx=0
AGGATCTAACGGGCATCAGTAAAGTCCAGC
>group_933_4 114 0 2 0 sg=112 px=2 gx=0
CAGGTATCGTATTAATAGATCCTAGAGTCG
>group_933_5 114 0 2 0 sg=112 px=2 gx=0
TGCCCTGCTGGCGAAGATCGACTCTAGGAT
>group_933_6 114 0 2 0 sg=112 px=2 gx=0
TCAGATAAAATATTTCTAGGATCTAACGGG
>group_933_7 114 0 2 0 sg=112 px=2 gx=0
ATCAGATAAAATATTTCTAGGATCTAACGG
>group_933_8 114 0 2 0 sg=112 px=2 gx=0
TCGTATTAATAGATCCTAGAGTCGATCTTC
>group_933_9 114 0 2 0 sg=112 px=2 gx=0
GACGCAGGTATCGTATTAATAGATCCTAGA
>group_934_0 168 1 0 0 sg=168 px=0 gx=0
AGCTTGCATGCCTGCAGGTTTAAACAGTCA
>group_934_1 168 1 0 0 sg=168 px=0 gx=0
GCCGGATCCTTAATTAAGTCTAGAGTCGAT
>group_934_2 168 1 0 0 sg=168 px=0 gx=0
TTGGGCTAGCTACGCGTGAGCTTGAGTATT
>group_934_3 168 1 0 0 sg=168 px=0 gx=0
AGTCGATTTAAATGACTGTTTAAACCTGCA
>group_934_4 168 1 0 0 sg=168 px=0 gx=0
GCAGGTTTAAACAGTCATTTAAATCGACTC
>group_934_5 168 1 0 0 sg=168 px=0 gx=0
TTAAACCTGCAGGCATGCAAGCTTGGGCTA
>group_934_6 168 1 0 0 sg=168 px=0 gx=0
TCGATTTAAATGACTGTTTAAACCTGCAGG
>group_934_7 168 1 0 0 sg=168 px=0 gx=0
AGCTTGGGCTAGCTACGCGTGAGCTTGAGT
>group_934_8 168 1 0 0 sg=168 px=0 gx=0
GCGCGCCCCCGGGTACCGAGCTCGAATTCG
>group_934_9 168 1 0 0 sg=168 px=0 gx=0
TAAACAGTCATTTAAATCGACTCTAGACTT
>group_935_0 2510 0 0 2256 sg=254 px=0 gx=2256
GCAAGCTTGATATCGAATTCCTGCAGCCCG
>group_935_1 2510 0 0 2256 sg=254 px=0 gx=2256
GTCAGTGATGATCCTCTAGAGTCGACCGGC
>group_935_2 2510 0 0 2256 sg=254 px=0 gx=2256
CCGGCATGCAAGCTGGGTACCCAATTCGCC
>group_935_3 2510 0 0 2256 sg=254 px=0 gx=2256
CCGACCCATGAGGCGCCTGATCCTCTAGAG
>group_935_4 2510 0 0 2256 sg=254 px=0 gx=2256
GGCGCCTGATCCTCTAGAGTCGACCGGCAT
>group_935_5 2510 0 0 2256 sg=254 px=0 gx=2256
ACCGGCATGCAAGCTTGATATCGAATTCCT
>group_935_6 2510 0 0 2256 sg=254 px=0 gx=2256
TCCCCGGGGCAGCGCATCGACCTGGACTGA
>group_935_7 2510 0 0 2256 sg=254 px=0 gx=2256
CCCCGGGGCAGCGCATCGACCTGGACTGAG
>group_935_8 2510 0 0 2256 sg=254 px=0 gx=2256
CGACTCACTATAGGGCGAATTGGGTACCCA
>group_935_9 2510 0 0 2256 sg=254 px=0 gx=2256
CATATGAAGTATTCGCCTTGATCCCCGGGG
>group_936_0 240 1 0 0 sg=240 px=0 gx=0
CCCGGGTACCGAGCTCGAATTCATATGTTC
>group_936_1 240 1 0 0 sg=240 px=0 gx=0
GCATAAACGTGTCCGGTTTGATAGGGATAA
>group_936_2 240 1 0 0 sg=240 px=0 gx=0
CATGCAGCCAGCATAACCAGCATAAACGTG
>group_936_3 240 1 0 0 sg=240 px=0 gx=0
CATGTGAATTTCGTGTAGTGGTCGCCAGCA
>group_936_4 240 1 0 0 sg=240 px=0 gx=0
CTATCAAACCGGACACGTTTATGCTGGTTA
>group_936_5 240 1 0 0 sg=240 px=0 gx=0
CAGCATAACCAGCATAAACGTGTCCGGTTT
>group_936_6 240 1 0 0 sg=240 px=0 gx=0
CAAGCTTGCATGCCGGTGGCTGCTGAACCC
>group_936_7 240 1 0 0 sg=240 px=0 gx=0
CACATGGGAGAAGTACCGCAAGCTGTCGCC
>group_936_8 240 1 0 0 sg=240 px=0 gx=0
AGCTCGAATTCATATGTTCATGACTCCATT
>group_936_9 240 1 0 0 sg=240 px=0 gx=0
GGATCCCCGGGTACCGAGCTCGAATTCATA
>group_937_0 172 1 0 0 sg=172 px=0 gx=0
ATCAGGGGATAACGCAGGAAAGAACATGCC
>group_937_1 172 1 0 0 sg=172 px=0 gx=0
CTAGAGTCGACCTGCAGGCATGTGAGCAAA
>group_937_2 172 1 0 0 sg=172 px=0 gx=0
GTCGACCTGCAGGCATGTTCTTTCCTGCGT
>group_937_3 172 1 0 0 sg=172 px=0 gx=0
GGGTACCGAGCTCGAATTCCGTTTTCCGCT
>group_937_4 172 1 0 0 sg=172 px=0 gx=0
TACCGAGCTCGAATTCCGTGATAGGTGGGC
>group_937_5 172 1 0 0 sg=172 px=0 gx=0
TCCCCGGGTACCGAGCTCGAATTCCGTTTT
>group_937_6 172 1 0 0 sg=172 px=0 gx=0
GCTGGCCTTTTGCTCACATGCCTGCAGGTC
>group_937_7 172 1 0 0 sg=172 px=0 gx=0
GCAGCCCACCTATCACGGAATTCGAGCTCG
>group_937_8 172 1 0 0 sg=172 px=0 gx=0
CCTCTAGAGTCGACCTGCAGGCATGTGAGC
>group_937_9 172 1 0 0 sg=172 px=0 gx=0
TTTTGCTCACATGCCTGCAGGTCGACTCTA
>group_938_0 2634 1 16 1112 sg=1506 px=16 gx=1112
TGCTTGAAGGTCTTTTACGCCTTCAACAGT
>group_938_1 2634 1 16 1112 sg=1506 px=16 gx=1112
GAAGATACTGTTAAATCAATTGAATTAGCT
>group_938_2 2634 1 16 1112 sg=1506 px=16 gx=1112
AACAAGAGAATCGATGATATCTATCGTTGT
>group_938_3 2634 1 16 1112 sg=1506 px=16 gx=1112
TTGGTGCTTGAGCGAAGCTCTCGAGAGGTA
>group_938_4 2634 1 16 1112 sg=1506 px=16 gx=1112
AAGTTGTTGAATCAGCGAAGAAAGCGCGTA
>group_938_5 2634 1 16 1112 sg=1506 px=16 gx=1112
GCGTGAGACCCCGTAGAAAAGATCAAAGGA
>group_938_6 2634 1 16 1112 sg=1506 px=16 gx=1112
TCACAAGAACCTAATCAACAATGCCAAAAC
>group_938_7 2634 1 16 1112 sg=1506 px=16 gx=1112
TTTGGCATTGTTGATTAGGTTCTTGTAATA
>group_938_8 2634 1 16 1112 sg=1506 px=16 gx=1112
CGCAAAATCACGCTATTTCGAGCGGCCGCT
>group_938_9 2634 1 16 1112 sg=1506 px=16 gx=1112
TGCGCAACACGATGAAGCCGTAGACGCGAA
>group_939_0 832 1 226 26 sg=582 px=224 gx=24
TCGGGTCAACTTTTTTTTTTTTTTTTTTTG
>group_939_1 832 1 226 26 sg=582 px=224 gx=24
CGTCTTCAAGAATTCAAAAAAAAAAAAAAA
>group_939_2 832 1 226 26 sg=582 px=224 gx=24
TCCCGTTTTCCAGGATCTGACTTCCATGTG
>group_939_3 832 1 226 26 sg=582 px=224 gx=24
GCCTGCCGCTCCATGGGCAGGTGCGATTTC
>group_939_4 832 1 226 26 sg=582 px=224 gx=24
GGACGCTACTTGTGTATAAGAGTCAGGTTA
>group_939_5 832 1 226 26 sg=582 px=224 gx=24
TTGTGTATAAGAGTCAGGTTAAACAAAAAA
>group_939_6 832 1 226 26 sg=582 px=224 gx=24
TTTTGATCATTTTTTTTTTTTTTTTTTTTT
>group_939_7 832 1 226 26 sg=582 px=224 gx=24
TTTTTTTTTTTTTTTTTGATCATTTTTTCT
>group_939_8 832 1 226 26 sg=582 px=224 gx=24
GATATCGCGCACCCGTTCTCGGAGCACTGT
>group_939_9 832 1 226 26 sg=582 px=224 gx=24
AGTCAGGTTAAACAAAAAAAAAAAAAAAAA
>group_940_0 38050 1 0 37940 sg=110 px=0 gx=37940
AAGACAATTGCGGATGACTTCGCCGCGAGC
>group_940_1 38050 1 0 37940 sg=110 px=0 gx=37940
AAGTCATCCGCAATTGTCTTGGCCATTGCG
>group_940_2 38050 1 0 37940 sg=110 px=0 gx=37940
CCCGTCTACTGCTCGCGGCGAAGTCATCCG
>group_940_3 38050 1 0 37940 sg=110 px=0 gx=37940
CTGCGGTTGACAGTTCCGGTTAATTAATCG
>group_940_4 38050 1 0 37940 sg=110 px=0 gx=37940
CTTATCGATTAATTAACCGGAACTGTCAAC
>group_940_5 38050 1 0 37940 sg=110 px=0 gx=37940
GGTTAATTAATCGATAAGCTCTGCTTTTTG
>group_940_6 38050 1 0 37940 sg=110 px=0 gx=37940
TCCCCCCGTCTACTGCTCGCGGCGAAGTCA
>group_940_7 38050 1 0 37940 sg=110 px=0 gx=37940
GGCGAAGTCATCCGCAATTGTCTTGGCCAT
>group_940_8 38050 1 0 37940 sg=110 px=0 gx=37940
TGCTCGCGGCGAAGTCATCCGCAATTGTCT
>group_940_9 38050 1 0 37940 sg=110 px=0 gx=37940
TTCGCAATGGCCAAGACAATTGCGGATGAC
>group_941_0 3642 1 2 32 sg=3610 px=0 gx=30
TTTTTTTAATTAAAATTTATAATGATTTTT
>group_941_1 3642 1 2 32 sg=3610 px=0 gx=30
TTTATTGTGGTATTCAGAACATTCGGATTT
>group_941_2 3642 1 2 32 sg=3610 px=0 gx=30
TCAACTTTTTAATTTATTTATTTATTTCTA
>group_941_3 3642 1 2 32 sg=3610 px=0 gx=30
TCGAGCTCGGTACCCCGCCCAATCATTATT
>group_941_4 3642 1 2 32 sg=3610 px=0 gx=30
TATTTTATGTTAAAAATTTAAAGAAAATTT
>group_941_5 3642 1 2 32 sg=3610 px=0 gx=30
AAGCAAAATTATTTATAATTAGTTAATTTT
>group_941_6 3642 1 2 32 sg=3610 px=0 gx=30
TTTAAGAGTATATAAATATGTATAATAAAT
>group_941_7 3642 1 2 32 sg=3610 px=0 gx=30
TTATTTAAATAAATAAATAAAAATATTTAG
>group_941_8 3642 1 2 32 sg=3610 px=0 gx=30
TGAGAATTAAATAAAAAAATAAATTTTCTT
>group_941_9 3642 1 2 32 sg=3610 px=0 gx=30
AGAATATTTATATATTTATATATATAATAT
>group_942_0 1450 1 0 18 sg=1432 px=0 gx=18
TTGAAAAACATTTTATTTATTGATCTTTTA
>group_942_1 1450 1 0 18 sg=1432 px=0 gx=18
AGTTCTAGAGCGGCCCGCGCTTGGCGTAAT
>group_942_2 1450 1 0 18 sg=1432 px=0 gx=18
TTTATTCATATATAAACTATTCAAAATATT
>group_942_3 1450 1 0 18 sg=1432 px=0 gx=18
ATTACATTCAATAAATAACTTTTACTCAAT
>group_942_4 1450 1 0 18 sg=1432 px=0 gx=18
ATGTACCCAATTCGCCCTATAGTGAGTCGT
>group_942_5 1450 1 0 18 sg=1432 px=0 gx=18
TTCAAGGAAACCGAAATCAAAAAAAAGAAT
>group_942_6 1450 1 0 18 sg=1432 px=0 gx=18
ATGATTAAGATGTTAAAATGTTTAAATTCT
>group_942_7 1450 1 0 18 sg=1432 px=0 gx=18
ATCAAAGTATTACATTCAATAAATAACTTT
>group_942_8 1450 1 0 18 sg=1432 px=0 gx=18
TAGAATTTAAACATTTTAACATCTTAATCA
>group_942_9 1450 1 0 18 sg=1432 px=0 gx=18
GATTTTTAGTTATTTATGAATGATTAAGAT
>group_943_0 556 1 0 0 sg=556 px=0 gx=0
GGTGGATGAGGAACGCCAGGGGCAGCTGCA
>group_943_1 556 1 0 0 sg=556 px=0 gx=0
GGTGCCGCCGCGCTCGCCGGACTCGCTGTC
>group_943_2 556 1 0 0 sg=556 px=0 gx=0
GCGACGACGGTCATGCCCCGGGCCCACCGA
>group_943_3 556 1 0 0 sg=556 px=0 gx=0
ACGATAGGGACGGATCTGCTGGCGAAAGGG
>group_943_4 556 1 0 0 sg=556 px=0 gx=0
GCCGAGCGCGGCGTGAGGCTTGGACGCTAG
>group_943_5 556 1 0 0 sg=556 px=0 gx=0
CCTGCCCTAGCGTCCAAGCCTCACGCCGCG
>group_943_6 556 1 0 0 sg=556 px=0 gx=0
TTGTCCAGGCAGGTGGATGAGGAACGCCAG
>group_943_7 556 1 0 0 sg=556 px=0 gx=0
GCCCCGGGCCCACCGAACGAAGCTGAGCGG
>group_943_8 556 1 0 0 sg=556 px=0 gx=0
TAACGCAGGAAAGAACATGCAGATCCGTCG
>group_943_9 556 1 0 0 sg=556 px=0 gx=0
CTCGTGCGCTGGCGCTCGCGGGCGAGGTCC
>group_944_0 114 1 0 0 sg=114 px=0 gx=0
CCCCCCCCCTGCAGCGCAAACTATTAACTG
>group_944_1 114 1 0 0 sg=114 px=0 gx=0
CCCCTGCAGCCGACGGATCTTTTCCGCTGC
>group_944_2 114 1 0 0 sg=114 px=0 gx=0
TTAATAGTTTGCGCTGCAGGGGGGGGGGGG
>group_944_3 114 1 0 0 sg=114 px=0 gx=0
AGCCGACGGATCTTTTCCGCTGCATAACCC
>group_944_4 114 1 0 0 sg=114 px=0 gx=0
GCAGCCGACGGATCTTTTCCGCTGCATAAC
>group_944_5 114 1 0 0 sg=114 px=0 gx=0
TCCGTCGGCTGCAGGGGGGGGGGGGAAAGC
>group_944_6 114 1 0 0 sg=114 px=0 gx=0
CGTGGCTTTCCCCCCCCCCCCTGCAGCCGA
>group_944_7 114 1 0 0 sg=114 px=0 gx=0
TGCAGCGGAAAAGATCCGTCGGCTGCAGGG
>group_944_8 114 1 0 0 sg=114 px=0 gx=0
CGCCAGTTAATAGTTTGCGCTGCAGGGGGG
>group_944_9 114 1 0 0 sg=114 px=0 gx=0
GGGTTATGCAGCGGAAAAGATCCGTCGGCT
>group_945_0 94 1 0 0 sg=94 px=0 gx=0
AACCGGGGTCTGGCACGACAGGTTTCCCGA
>group_945_1 94 1 0 0 sg=94 px=0 gx=0
GGAAACCTGTCGTGCCAGACCCCGGTTGAT
>group_945_2 94 1 0 0 sg=94 px=0 gx=0
TGCCAGACCCCGGTTGATAATCAGAAAAGC
>group_945_3 94 1 0 0 sg=94 px=0 gx=0
GGGCGCGTCTGCATTAATGAATCGGCCAAC
>group_945_4 94 1 0 0 sg=94 px=0 gx=0
TCGGGAAACCTGTCGTGCCAGACCCCGGTT
>group_945_5 94 1 0 0 sg=94 px=0 gx=0
GCTACAGGGCGCGTCTGCATTAATGAATCG
>group_945_6 94 1 0 0 sg=94 px=0 gx=0
ATTATCAACCGGGGTCTGGCACGACAGGTT
>group_945_7 94 1 0 0 sg=94 px=0 gx=0
GCTTTTCTGATTATCAACCGGGGTCTGGCA
>group_945_8 94 1 0 0 sg=94 px=0 gx=0
TCTGATTATCAACCGGGGTCTGGCACGACA
>group_945_9 94 1 0 0 sg=94 px=0 gx=0
CTTAATGCGCCGCTACAGGGCGCGTCTGCA
>group_946_0 174 0 0 0 sg=174 px=0 gx=0
ACGTAGCCGGCTAGCGATATCAGATCTACG
>group_946_1 174 0 0 0 sg=174 px=0 gx=0
GCCGCGGGCCCATGGTACCCGGGGATCCTC
>group_946_2 174 0 0 0 sg=174 px=0 gx=0
CTACGCGTACGAGCTCGCGAAAGCTTGGCA
>group_946_3 174 0 0 0 sg=174 px=0 gx=0
GGCCCGCGGCCGCCTCGAGAATTCATCGAT
>group_946_4 174 0 0 0 sg=174 px=0 gx=0
TAGATCTGATATCGCTAGCCGGCTACGTAT
>group_946_5 174 0 0 0 sg=174 px=0 gx=0
AGCTTTCGCGAGCTCGTACGCGTAGATCTG
>group_946_6 174 0 0 0 sg=174 px=0 gx=0
CGAGCTCGTACGCGTAGATCTGATATCGCT
>group_946_7 174 0 0 0 sg=174 px=0 gx=0
AGTGCCAAGCTTTCGCGAGCTCGTACGCGT
>group_946_8 174 0 0 0 sg=174 px=0 gx=0
CTAGCCGGCTACGTATCGATGAATTCTCGA
>group_946_9 174 0 0 0 sg=174 px=0 gx=0
TCGATACGTAGCCGGCTAGCGATATCAGAT
>group_947_0 50 1 0 0 sg=50 px=0 gx=0
ATCCCCGGGTACCGAGCTCGAATTCCCATG
>group_947_1 50 1 0 0 sg=50 px=0 gx=0
GGTACCGAGCTCGAATTCCCATGGTCTGTT
>group_947_2 50 1 0 0 sg=50 px=0 gx=0
GAATTCCCATGGTCTGTTTCCTGTGTGAAA
>group_947_3 50 1 0 0 sg=50 px=0 gx=0
ACCATGGGAATTCGAGCTCGGTACCCGGGG
>group_947_4 50 1 0 0 sg=50 px=0 gx=0
AATTTCACACAGGAAACAGACCATGGGAAT
>group_947_5 50 1 0 0 sg=50 px=0 gx=0
CCATGGGAATTCGAGCTCGGTACCCGGGGA
>group_947_6 50 1 0 0 sg=50 px=0 gx=0
AGACCATGGGAATTCGAGCTCGGTACCCGG
>group_947_7 50 1 0 0 sg=50 px=0 gx=0
CATGGGAATTCGAGCTCGGTACCCGGGGAT
>group_947_8 50 1 0 0 sg=50 px=0 gx=0
CTCGAATTCCCATGGTCTGTTTCCTGTGTG
>group_947_9 50 1 0 0 sg=50 px=0 gx=0
CAATTTCACACAGGAAACAGACCATGGGAA
>group_948_0 1288 0 0 0 sg=1288 px=0 gx=0
TGGGAAGAATAGAGGCAGATTCTGAAAGTC
>group_948_1 1288 0 0 0 sg=1288 px=0 gx=0
AGAGAGCTGGACGCACTGGGCCACGAGCTG
>group_948_2 1288 0 0 0 sg=1288 px=0 gx=0
CCCAGTGGGAGGGCTACGATGAGCTGCAGA
>group_948_3 1288 0 0 0 sg=1288 px=0 gx=0
GCACCAGCATGGTCTTCTCCTTCTCCATGT
>group_948_4 1288 0 0 0 sg=1288 px=0 gx=0
AACCAGAACCTACGCACCTACGTGAGGAGC
>group_948_5 1288 0 0 0 sg=1288 px=0 gx=0
TGACTGGCCACCTTCTTGGCCAGCAGCAGG
>group_948_6 1288 0 0 0 sg=1288 px=0 gx=0
GGAGGTGGAGGAGCAGGATGATGGCGCGCT
>group_948_7 1288 0 0 0 sg=1288 px=0 gx=0
TGATGGCAACCGCAGCAGCCACTCCCGCTT
>group_948_8 1288 0 0 0 sg=1288 px=0 gx=0
CTAGGGTAGGCCTGCAGCAGCTGCTCCAGG
>group_948_9 1288 0 0 0 sg=1288 px=0 gx=0
GGAAGAATAGAGGCAGATTCTGAAAGTCAA
>group_949_0 7714 1 164 6446 sg=1118 px=150 gx=6432
AAAAGTGCCACCTGAATTCCAACCTTCCAA
>group_949_1 7714 1 164 6446 sg=1118 px=150 gx=6432
CATGCTTGTCGTCGTCATCCTTGTAGTCGG
>group_949_2 7714 1 164 6446 sg=1118 px=150 gx=6432
CGAATTCCTGCAGGTCGATCGACTCTAGAG
>group_949_3 7714 1 164 6446 sg=1118 px=150 gx=6432
GCATGCGGGTCTTGTTCCATGAGGGTAAAA
>group_949_4 7714 1 164 6446 sg=1118 px=150 gx=6432
GGTACTATGCAGGCTACGTGTGCATTTTTG
>group_949_5 7714 1 164 6446 sg=1118 px=150 gx=6432
TCCTGCAGGTCGATCGACTCTAGAGGATCA
>group_949_6 7714 1 164 6446 sg=1118 px=150 gx=6432
TTATATAACCATAATCTGATTTATATTTTC
>group_949_7 7714 1 164 6446 sg=1118 px=150 gx=6432
ATGCATGCTTGTCGTCGTCATCCTTGTAGT
>group_949_8 7714 1 164 6446 sg=1118 px=150 gx=6432
TTCCTGCAGGTCGATCGACTCTAGAGGATC
>group_949_9 7714 1 164 6446 sg=1118 px=150 gx=6432
GGTTTGTACGAACCATGCCATGGTTCCGCT
>group_950_0 176 1 0 0 sg=176 px=0 gx=0
CAGGGCGAAGCCCTCGAGCTGGTTGCCCTC
>group_950_1 176 1 0 0 sg=176 px=0 gx=0
CATCTGTGTGGTATTTCACACCGCATATGG
>group_950_2 176 1 0 0 sg=176 px=0 gx=0
TGAGAGCCATTGCTATTGCTGTATTTGGTA
>group_950_3 176 1 0 0 sg=176 px=0 gx=0
ATCCACGGGGACTGAGAGCCATTGCTATTG
>group_950_4 176 1 0 0 sg=176 px=0 gx=0
GCATCTGTGTGGTATTTCACACCGCATATG
>group_950_5 176 1 0 0 sg=176 px=0 gx=0
TTACGCATCTGTGTGGTATTTCACACCGCA
>group_950_6 176 1 0 0 sg=176 px=0 gx=0
GTGCACCATATGCGGTGTGAAATACCACAC
>group_950_7 176 1 0 0 sg=176 px=0 gx=0
TTCTCCTTACGCATCTGTGTGGTATTTCAC
>group_950_8 176 1 0 0 sg=176 px=0 gx=0
GGCGAAGCCCTCGAGCTGGTTGCCCTCGCC
>group_950_9 176 1 0 0 sg=176 px=0 gx=0
TGCGGTGTGAAATACCACACAGATGCGTAA
>group_951_0 876 0 0 0 sg=876 px=0 gx=0
AGAAATGCGTTTTAAAAATTAAAGCGTTGG
>group_951_1 876 0 0 0 sg=876 px=0 gx=0
CAAAAAAACCCAATAATGCGTAAATTCTTC
>group_951_2 876 0 0 0 sg=876 px=0 gx=0
GCCAACTGTATCACGATATTGAGAACACAA
>group_951_3 876 0 0 0 sg=876 px=0 gx=0
AATCGAACAGAAACGAAATGTCATTTCGCA
>group_951_4 876 0 0 0 sg=876 px=0 gx=0
TGTAAATCTGATATAGCTTACACACAAGTT
>group_951_5 876 0 0 0 sg=876 px=0 gx=0
TTACATTTCTGCCTTACACGATAACTACAC
>group_951_6 876 0 0 0 sg=876 px=0 gx=0
TTATGAATTAAAGCTACTTCTGTTAATTCT
>group_951_7 876 0 0 0 sg=876 px=0 gx=0
ACAAGTTAGAAATGCGTTTTAAAAATTAAA
>group_951_8 876 0 0 0 sg=876 px=0 gx=0
TACTTCTGTTAATTCTGTTCGTTATCCATG
>group_951_9 876 0 0 0 sg=876 px=0 gx=0
ATGCGTAAATTCTTCTGTGTAACATCGGCA
>group_952_0 58 1 0 0 sg=58 px=0 gx=0
GTCGACCTGCAGCCAATTGGCACTGGCCGT
>group_952_1 58 1 0 0 sg=58 px=0 gx=0
TGCCAATTGGCTGCAGGTCGACGGATCCCA
>group_952_2 58 1 0 0 sg=58 px=0 gx=0
GCCAATTGGCTGCAGGTCGACGGATCCCAA
>group_952_3 58 1 0 0 sg=58 px=0 gx=0
AATTGGCACTGGCCGTCGTTTTACAACGTC
>group_952_4 58 1 0 0 sg=58 px=0 gx=0
AACGACGGCCAGTGCCAATTGGCTGCAGGT
>group_952_5 58 1 0 0 sg=58 px=0 gx=0
TTGTAAAACGACGGCCAGTGCCAATTGGCT
>group_952_6 58 1 0 0 sg=58 px=0 gx=0
CGTCGACCTGCAGCCAATTGGCACTGGCCG
>group_952_7 58 1 0 0 sg=58 px=0 gx=0
AATTGGCTGCAGGTCGACGGATCCCAAGCT
>group_952_8 58 1 0 0 sg=58 px=0 gx=0
GTTGTAAAACGACGGCCAGTGCCAATTGGC
>group_952_9 58 1 0 0 sg=58 px=0 gx=0
CGGCCAGTGCCAATTGGCTGCAGGTCGACG
>group_953_0 1274 0 284 428 sg=562 px=284 gx=428
GGGTACCGAGCTCGGTACCCGGGGATCCTC
>group_953_1 1274 0 284 428 sg=562 px=284 gx=428
TACGAATTCTGCTTTCCTGATGCAAAAACG
>group_953_2 1274 0 284 428 sg=562 px=284 gx=428
GGCAGTGTGCACACCATAGTGGCCATGAGC
>group_953_3 1274 0 284 428 sg=562 px=284 gx=428
TTCTGCCTACTCATGGGGACGCTATTAAGC
>group_953_4 1274 0 284 428 sg=562 px=284 gx=428
GTCCCTGGGGGTGGTGGTGCTCATGGCCAC
>group_953_5 1274 0 284 428 sg=562 px=284 gx=428
TCACCTAGATCCTTTTGGGGGGGGGGGGAA
>group_953_6 1274 0 284 428 sg=562 px=284 gx=428
ATTTGATGCCTGGCAGTTTATGGCGTCCTG
>group_953_7 1274 0 284 428 sg=562 px=284 gx=428
TGCATCAGGAAAGCAGAATTCGTAATCATG
>group_953_8 1274 0 284 428 sg=562 px=284 gx=428
ACCCAGCTTGAGTAGGACAAATCCGCCGAG
>group_953_9 1274 0 284 428 sg=562 px=284 gx=428
AATTCTGCTTTCCTGATGCAAAAACGAGGC
>group_954_0 314 0 0 2 sg=312 px=0 gx=2
CTATCATTTTTCACACCAGACCAACTGGTA
>group_954_1 314 0 0 2 sg=312 px=0 gx=2
CCATGATTACCAATTCACTGGCCGTCGTTT
>group_954_2 314 0 0 2 sg=312 px=0 gx=2
CCATTACCAGTTGGTCTGGTGTGAAAAATG
>group_954_3 314 0 0 2 sg=312 px=0 gx=2
AATTCGGTACCATAAGGAGGTGGATCCATG
>group_954_4 314 0 0 2 sg=312 px=0 gx=2
ACGCCAGCTAGCGAAAGGGGGATGTGCTGC
>group_954_5 314 0 0 2 sg=312 px=0 gx=2
CCCGTCAGTATCGGCGGAATTTCAGTTGAG
>group_954_6 314 0 0 2 sg=312 px=0 gx=2
GTAATGGTAGCGACCGGCGCTCAACTGAAA
>group_954_7 314 0 0 2 sg=312 px=0 gx=2
CATTACCAGTTGGTCTGGTGTGAAAAATGA
>group_954_8 314 0 0 2 sg=312 px=0 gx=2
CCCGCACCGATCGCCCTTCCCAACAGCTGC
>group_954_9 314 0 0 2 sg=312 px=0 gx=2
CATGTGCCTTCTTCCGCGTGCAGCAGCTGT
>group_955_0 266 0 0 0 sg=266 px=0 gx=0
TTTTTTCTTTCCAATTTTTTTTTTTTCGTC
>group_955_1 266 0 0 0 sg=266 px=0 gx=0
ATCTGCAGGTGATGATTATCAGCCAGCAGA
>group_955_2 266 0 0 0 sg=266 px=0 gx=0
GAATTGAATTGAAAAGCTAGCTTTGAAGAA
>group_955_3 266 0 0 0 sg=266 px=0 gx=0
ATATTGGATCATAATGCATAGTACCGAGAA
>group_955_4 266 0 0 0 sg=266 px=0 gx=0
TACTATGCATTATGATCCAATATCAAAGGA
>group_955_5 266 0 0 0 sg=266 px=0 gx=0
TTGAAAAGCTAGCTTTGAAGAAAAATGCGC
>group_955_6 266 0 0 0 sg=266 px=0 gx=0
TCCTTTGATATTGGATCATAATGCATAGTA
>group_955_7 266 0 0 0 sg=266 px=0 gx=0
TCCGTGGAATTAATTCTTGAAGACGAAAGG
>group_955_8 266 0 0 0 sg=266 px=0 gx=0
TTATGATCCAATATCAAAGGAAATGATAGC
>group_955_9 266 0 0 0 sg=266 px=0 gx=0
GGTACTATGCATTATGATCCAATATCAAAG
>group_956_0 1756 1 632 0 sg=1124 px=632 gx=0
GCCGTCACAAACGGCATGATGCACTTGAAT
>group_956_1 1756 1 632 0 sg=1124 px=632 gx=0
GTTTCAGTTTCCTTATGAAAAACTGTGTAG
>group_956_2 1756 1 632 0 sg=1124 px=632 gx=0
CTTTGCGGACATTCCCATTCGTTCACCAAA
>group_956_3 1756 1 632 0 sg=1124 px=632 gx=0
GCTACACAGTTTTTCATAAGGAAACTGAAA
>group_956_4 1756 1 632 0 sg=1124 px=632 gx=0
TATCAAAAGGATATAGACGCTTTTGGTGAA
>group_956_5 1756 1 632 0 sg=1124 px=632 gx=0
TCAGAACTATCAAAAGGATATAGACGCTTT
>group_956_6 1756 1 632 0 sg=1124 px=632 gx=0
GGTGAAGCTTGGATCCACGATATCCTGCAG
>group_956_7 1756 1 632 0 sg=1124 px=632 gx=0
ATTGCCAAAATAGTGGTCGAAATACTCTTT
>group_956_8 1756 1 632 0 sg=1124 px=632 gx=0
ACCGGTTCTAGCTAGGGTGGATAGATTTAT
>group_956_9 1756 1 632 0 sg=1124 px=632 gx=0
TACAACGATCATCAATCGACATGAAGAGTT
>group_957_0 588 1 0 0 sg=588 px=0 gx=0
GTCGAATGGAATTCATCGTGACTGACTGAC
>group_957_1 588 1 0 0 sg=588 px=0 gx=0
AGCTCCATCAGGTGAACCGCCCACTGACCA
>group_957_2 588 1 0 0 sg=588 px=0 gx=0
GTCAGGATGGGTTACATGATCACCATTTCG
>group_957_3 588 1 0 0 sg=588 px=0 gx=0
TGAACCGCCCACTGACCATGAGGAAAGATG
>group_957_4 588 1 0 0 sg=588 px=0 gx=0
TTAGTGAGGGTTAATTGCGCGAAATATGTT
>group_957_5 588 1 0 0 sg=588 px=0 gx=0
GTTTATGTCATAAAACATATTTCGCGCAAT
>group_957_6 588 1 0 0 sg=588 px=0 gx=0
TCGCGCGTAATACGACTCACTATAGGGCGA
>group_957_7 588 1 0 0 sg=588 px=0 gx=0
GGCCGCAGGCATTGCATACCGGATCTCCGC
>group_957_8 588 1 0 0 sg=588 px=0 gx=0
GACCACTACAACACTCTGGCGGAGGAATGC
>group_957_9 588 1 0 0 sg=588 px=0 gx=0
TGGAGCTTGAAATAGAGGCCGCAGGCATTG
>group_958_0 2750 1 0 2316 sg=434 px=0 gx=2316
TGTCAGAGTATTTGCAGAAACCTGGTCTCC
>group_958_1 2750 1 0 2316 sg=434 px=0 gx=2316
AACTGCGCCCACATTTCATGAACAGCGATC
>group_958_2 2750 1 0 2316 sg=434 px=0 gx=2316
CATGAACAGCGATCTCTGTCAGAACGATTA
>group_958_3 2750 1 0 2316 sg=434 px=0 gx=2316
AAGCGTAAGCAGACGGCAGCCCTATTTAAA
>group_958_4 2750 1 0 2316 sg=434 px=0 gx=2316
GCCAAGGAAAAATGTGGCATAAAATGGGAG
>group_958_5 2750 1 0 2316 sg=434 px=0 gx=2316
CAGAGGAGACCAGGTTTCTGCAAATACTCT
>group_958_6 2750 1 0 2316 sg=434 px=0 gx=2316
CAAATATTGCCTGCCATTCGAGCAGTGACA
>group_958_7 2750 1 0 2316 sg=434 px=0 gx=2316
CGGCTTTTAAAAAGGCCAAGGAAAAATGTG
>group_958_8 2750 1 0 2316 sg=434 px=0 gx=2316
GTACTAAGGAGGTTGTATGAATTCGCAGCT
>group_958_9 2750 1 0 2316 sg=434 px=0 gx=2316
ATTGTCACTGCTCGAATGGCAGGCAATATT
>group_959_0 284 1 2 0 sg=282 px=2 gx=0
ACAGTACTGCAGCGTCGACCAGGGACCCGG
>group_959_1 284 1 2 0 sg=282 px=2 gx=0
TCTTCATTACCCGGGTCCCTGGTCGACGCT
>group_959_2 284 1 2 0 sg=282 px=2 gx=0
CAGGATCGATCCATGGAGAAAAAAATCACT
>group_959_3 284 1 2 0 sg=282 px=2 gx=0
CCCGGGTCCCTGGTCGACGCTGCAGTACTG
>group_959_4 284 1 2 0 sg=282 px=2 gx=0
GCGGATGAATGGCAGAAATTCGAACTGGCT
>group_959_5 284 1 2 0 sg=282 px=2 gx=0
CAACAGTACTGCAGCGTCGACCAGGGACCC
>group_959_6 284 1 2 0 sg=282 px=2 gx=0
AGAGTAACTAGATCTACTGCGATGAGTGGC
>group_959_7 284 1 2 0 sg=282 px=2 gx=0
CTGCCACTCATCGCAGTAGATCTAGTTACT
>group_959_8 284 1 2 0 sg=282 px=2 gx=0
GCAGAAATTCGAACTGGCTTCAGCAGAGCG
>group_959_9 284 1 2 0 sg=282 px=2 gx=0
GGATGGGGAGTAAGCTTCGGGCCGCGTTGC
>group_960_0 22 0 0 0 sg=22 px=0 gx=0
GGGGATCCTCTAGAGTCGACCTGCAGGGAT
>group_960_1 22 0 0 0 sg=22 px=0 gx=0
TTGCATCCCTGCAGGTCGACTCTAGAGGAT
>group_960_2 22 0 0 0 sg=22 px=0 gx=0
GATCCTCTAGAGTCGACCTGCAGGGATGCA
>group_960_3 22 0 0 0 sg=22 px=0 gx=0
CGGGGATCCTCTAGAGTCGACCTGCAGGGA
>group_960_4 22 0 0 0 sg=22 px=0 gx=0
TCTAGAGTCGACCTGCAGGGATGCAAGCTT
>group_960_5 22 0 0 0 sg=22 px=0 gx=0
GGGATCCTCTAGAGTCGACCTGCAGGGATG
>group_960_6 22 0 0 0 sg=22 px=0 gx=0
CATCCCTGCAGGTCGACTCTAGAGGATCCC
>group_960_7 22 0 0 0 sg=22 px=0 gx=0
TCCCTGCAGGTCGACTCTAGAGGATCCCCG
>group_960_8 22 0 0 0 sg=22 px=0 gx=0
TGCATCCCTGCAGGTCGACTCTAGAGGATC
>group_960_9 22 0 0 0 sg=22 px=0 gx=0
GCATCCCTGCAGGTCGACTCTAGAGGATCC
>group_961_0 1278 1 0 1176 sg=102 px=0 gx=1176
GCAAGCTCGATTTGTCTCAACCTGCTTTGG
>group_961_1 1278 1 0 1176 sg=102 px=0 gx=1176
GATTGAGCAAGCTCGATTTGTCTCAACCTG
>group_961_2 1278 1 0 1176 sg=102 px=0 gx=1176
ATTGATTGAGCAAGCTAATTCCACTTGCAA
>group_961_3 1278 1 0 1176 sg=102 px=0 gx=1176
TGAGACAAATCGAGCTTGCTCAATCAATCA
>group_961_4 1278 1 0 1176 sg=102 px=0 gx=1176
ATTGAGCAAGCTAATTCCACTTGCAATTAC
>group_961_5 1278 1 0 1176 sg=102 px=0 gx=1176
TTATGTAATTGCAAGTGGAATTAGCTTGCT
>group_961_6 1278 1 0 1176 sg=102 px=0 gx=1176
AAAGCAGGTTGAGACAAATCGAGCTTGCTC
>group_961_7 1278 1 0 1176 sg=102 px=0 gx=1176
TTGCAAGTGGAATTAGCTTGCTCAATCAAT
>group_961_8 1278 1 0 1176 sg=102 px=0 gx=1176
TCCAAAGCAGGTTGAGACAAATCGAGCTTG
>group_961_9 1278 1 0 1176 sg=102 px=0 gx=1176
GTGATTGATTGAGCAAGCTCGATTTGTCTC
>group_962_0 98 1 0 0 sg=98 px=0 gx=0
TCATGTTTGACAGCTTATCATCGAATTCTC
>group_962_1 98 1 0 0 sg=98 px=0 gx=0
TTATCGCTGTTTCCTGTGTGAAATTGTTAT
>group_962_2 98 1 0 0 sg=98 px=0 gx=0
CATTAAAGCTTATCGCTGTTTCCTGTGTGA
>group_962_3 98 1 0 0 sg=98 px=0 gx=0
TTTGACAGCTTATCATCGAATTCTCACTCA
>group_962_4 98 1 0 0 sg=98 px=0 gx=0
GGTGCCTAATGAGTGAGAATTCGATGATAA
>group_962_5 98 1 0 0 sg=98 px=0 gx=0
GTGAGAATTCGATGATAAGCTGTCAAACAT
>group_962_6 98 1 0 0 sg=98 px=0 gx=0
ATGTTTGACAGCTTATCATCGAATTCTCAC
>group_962_7 98 1 0 0 sg=98 px=0 gx=0
CAATTTCACACAGGAAACAGCGATAAGCTT
>group_962_8 98 1 0 0 sg=98 px=0 gx=0
CTTATCATCGAATTCTCACTCATTAGGCAC
>group_962_9 98 1 0 0 sg=98 px=0 gx=0
TCACACAGGAAACAGCGATAAGCTTTAATG
>group_963_0 288 1 0 0 sg=288 px=0 gx=0
CTGACTGCGTTAGCCCAAGCTATTCCGCGC
>group_963_1 288 1 0 0 sg=288 px=0 gx=0
CCTGACTGCGTTAGCCCAAGCTATTCCGCG
>group_963_2 288 1 0 0 sg=288 px=0 gx=0
AGGTCGACGGATCCGGCCAATGCTTCTGGC
>group_963_3 288 1 0 0 sg=288 px=0 gx=0
ATGCTTCCGGCTCGTATAATGCGCGGAATA
>group_963_4 288 1 0 0 sg=288 px=0 gx=0
GGAGGTTTAAACCATGGCAGCTGAATTCGA
>group_963_5 288 1 0 0 sg=288 px=0 gx=0
TCGAATTCAGCTGCCATGGTTTAAACCTCC
>group_963_6 288 1 0 0 sg=288 px=0 gx=0
GAAGCATAAAGTGTAAAGCTTGTGCAGGTC
>group_963_7 288 1 0 0 sg=288 px=0 gx=0
TGTGCAGGTCGACGGATCCGGCCAATGCTT
>group_963_8 288 1 0 0 sg=288 px=0 gx=0
CCGGCTCGTATAATGCGCGGAATAGCTTGG
>group_963_9 288 1 0 0 sg=288 px=0 gx=0
CCGGAAGCATAAAGTGTAAAGCTTGTGCAG
>group_964_0 124 1 0 0 sg=124 px=0 gx=0
TAGGATCGATTCTAGGAAGCTTTCTAGGAG
>group_964_1 124 1 0 0 sg=124 px=0 gx=0
GAAGATCTCCTAGAAAGCTTCCTAGAATCG
>group_964_2 124 1 0 0 sg=124 px=0 gx=0
ACCGCGGCTAGAGAATTCCTAGAGGTACCC
>group_964_3 124 1 0 0 sg=124 px=0 gx=0
ACCTCTAGGAATTCTCTAGCCGCGGTCTAG
>group_964_4 124 1 0 0 sg=124 px=0 gx=0
CGATTCTAGGAAGCTTTCTAGGAGATCTTC
>group_964_5 124 1 0 0 sg=124 px=0 gx=0
AATTCTCTAGCCGCGGTCTAGGGATCCCGG
>group_964_6 124 1 0 0 sg=124 px=0 gx=0
GCCGGGATCCCTAGACCGCGGCTAGAGAAT
>group_964_7 124 1 0 0 sg=124 px=0 gx=0
CTAGGATCGATTCTAGGAAGCTTTCTAGGA
>group_964_8 124 1 0 0 sg=124 px=0 gx=0
ATTCCTAGAGGTACCCTAGACCCGGGGGGG
>group_964_9 124 1 0 0 sg=124 px=0 gx=0
GGGTACCTCTAGGAATTCTCTAGCCGCGGT
>group_965_0 2960 0 0 2192 sg=768 px=0 gx=2192
GCCTGATTTTCGTGATCCTCTAGAGTCTAT
>group_965_1 2960 0 0 2192 sg=768 px=0 gx=2192
GTCCAACCGGGATGTTGCGGCTGTGTAACC
>group_965_2 2960 0 0 2192 sg=768 px=0 gx=2192
AACTTCTGCACCAGCAGCTTTAGCTTCTTC
>group_965_3 2960 0 0 2192 sg=768 px=0 gx=2192
CAGGTCGTAATAAACTCATAAATAGTGACC
>group_965_4 2960 0 0 2192 sg=768 px=0 gx=2192
CCTCTAGAGTCTATGAAATGGAGATTCATT
>group_965_5 2960 0 0 2192 sg=768 px=0 gx=2192
GATTTCGATCGTGATGCCCTTTATACTGAA
>group_965_6 2960 0 0 2192 sg=768 px=0 gx=2192
CAGAAGTTGTCGGCGCAGAAGACCTGATGG
>group_965_7 2960 0 0 2192 sg=768 px=0 gx=2192
TTGGTAGCTCACTGGGGGCTGGGGAAGCCG
>group_965_8 2960 0 0 2192 sg=768 px=0 gx=2192
GACAGCGGCTTCCCCAGCCCCCAGTGAGCT
>group_965_9 2960 0 0 2192 sg=768 px=0 gx=2192
ATCATCTGTGCTGGTTTGGATAAACCGTTA
>group_966_0 3052 0 0 50 sg=3002 px=0 gx=50
AGTCATAGCTGTTTCCTGTGTGAAATTGTT
>group_966_1 3052 0 0 50 sg=3002 px=0 gx=50
CTTACCTGCTATTATTTCAGCCCAAGGGCG
>group_966_2 3052 0 0 50 sg=3002 px=0 gx=50
AAGCCGTTCAACGGGCGCTGGAGTTCGCTA
>group_966_3 3052 0 0 50 sg=3002 px=0 gx=50
CTTGGGCTGAAATAATAGCAGGTAAGCTTG
>group_966_4 3052 0 0 50 sg=3002 px=0 gx=50
ACCACGCGCCTGTGCCTGTTCGCGAAGAGT
>group_966_5 3052 0 0 50 sg=3002 px=0 gx=50
AGAGTTTTTCCCTGCCATTCGCCGGCGGTT
>group_966_6 3052 0 0 50 sg=3002 px=0 gx=50
TGGCGTAATAGCGAAGAAGCCCGCACCGAC
>group_966_7 3052 0 0 50 sg=3002 px=0 gx=50
GAGTTCAGGCTAGCAGCATCGCTCACCAAC
>group_966_8 3052 0 0 50 sg=3002 px=0 gx=50
CTCATTAGGCGGGCTACTAGCTTATTATTA
>group_966_9 3052 0 0 50 sg=3002 px=0 gx=50
TTTTGGACGGACCGAGTAGAAAAGATCAAA
>group_967_0 2746 1 0 0 sg=2746 px=0 gx=0
TGGTGTAACACATCGACCTCCAAGTGCAGG
>group_967_1 2746 1 0 0 sg=2746 px=0 gx=0
TGCGCTGATCATCTTCAACAGCACCAACAA
[truncated: 5,125,464 more chars]
