# Supplementary material for: DNA signatures for detecting genetic engineering in bacteria
Source: Genome Biol. 2008 Mar 18;9(3):R56. doi: 10.1186/gb-2008-9-3-r56 (PMC2397508; doi:10.1186/gb-2008-9-3-r56)
Supplement: Additional data file 3 — The complete set of 30-mer signatures used in the cross-validation set [file gb-2008-9-3-r56-s3.bz2 › signatures.30.bacvec.2345.fa]

>group_2_0 18 2 0 0 sg=18 px=0 gx=0
GCCCTTTCGTCTTCAAGAATAAAAGGATCT
>group_2_1 18 2 0 0 sg=18 px=0 gx=0
CCTTTTATTCTTGAAGACGAAAGGGCCTCG
>group_2_2 18 2 0 0 sg=18 px=0 gx=0
TTTATTCTTGAAGACGAAAGGGCCTCGTGA
>group_2_3 18 2 0 0 sg=18 px=0 gx=0
TCACGAGGCCCTTTCGTCTTCAAGAATAAA
>group_2_4 18 2 0 0 sg=18 px=0 gx=0
AGGCCCTTTCGTCTTCAAGAATAAAAGGAT
>group_2_5 18 2 0 0 sg=18 px=0 gx=0
CGAGGCCCTTTCGTCTTCAAGAATAAAAGG
>group_2_6 18 2 0 0 sg=18 px=0 gx=0
AGATCCTTTTATTCTTGAAGACGAAAGGGC
>group_2_7 18 2 0 0 sg=18 px=0 gx=0
ACGAGGCCCTTTCGTCTTCAAGAATAAAAG
>group_2_8 18 2 0 0 sg=18 px=0 gx=0
ATCCTTTTATTCTTGAAGACGAAAGGGCCT
>group_2_9 18 2 0 0 sg=18 px=0 gx=0
CACGAGGCCCTTTCGTCTTCAAGAATAAAA
>group_3_0 10 23 0 0 sg=10 px=0 gx=0
ACGGTGTGGCGCGTGGCGGGGTAGTCGGCG
>group_3_1 10 23 0 0 sg=10 px=0 gx=0
GCCGACTACCCCGCCACGCGCCACACCGTC
>group_3_2 10 23 0 0 sg=10 px=0 gx=0
CGCCGACTACCCCGCCACGCGCCACACCGT
>group_3_3 10 23 0 0 sg=10 px=0 gx=0
TCGCCGACTACCCCGCCACGCGCCACACCG
>group_3_4 10 23 0 0 sg=10 px=0 gx=0
GACGGTGTGGCGCGTGGCGGGGTAGTCGGC
>group_3_5 10 23 0 0 sg=10 px=0 gx=0
CGGTGTGGCGCGTGGCGGGGTAGTCGGCGA
>group_3_6 10 23 0 0 sg=10 px=0 gx=0
CGACGGTGTGGCGCGTGGCGGGGTAGTCGG
>group_3_7 10 23 0 0 sg=10 px=0 gx=0
CCGACTACCCCGCCACGCGCCACACCGTCG
>group_3_8 10 23 0 0 sg=10 px=0 gx=0
TCGACGGTGTGGCGCGTGGCGGGGTAGTCG
>group_3_9 10 23 0 0 sg=10 px=0 gx=0
CGACTACCCCGCCACGCGCCACACCGTCGA
>group_4_0 76 2 0 0 sg=76 px=0 gx=0
TGTACGGTCGTAAAAAACGTCGTCAGCGTC
>group_4_1 76 2 0 0 sg=76 px=0 gx=0
GCTGACGACGTTTTTTACGACCGTACATAT
>group_4_2 76 2 0 0 sg=76 px=0 gx=0
AACGTCGTCAGCGTCGTCGTGGTACCTCGG
>group_4_3 76 2 0 0 sg=76 px=0 gx=0
GTCGTGGTACCTCGGATCCGAATTCGAGCT
>group_4_4 76 2 0 0 sg=76 px=0 gx=0
GGATCCGAGGTACCACGACGACGCTGACGA
>group_4_5 76 2 0 0 sg=76 px=0 gx=0
ACGACGCTGACGACGTTTTTTACGACCGTA
>group_4_6 76 2 0 0 sg=76 px=0 gx=0
GCGTCGTCGTGGTACCTCGGATCCGAATTC
>group_4_7 76 2 0 0 sg=76 px=0 gx=0
AAACGTCGTCAGCGTCGTCGTGGTACCTCG
>group_4_8 76 2 0 0 sg=76 px=0 gx=0
CGGAGCTCGAATTCGGATCCGAGGTACCAC
>group_4_9 76 2 0 0 sg=76 px=0 gx=0
AGCGTCGTCGTGGTACCTCGGATCCGAATT
>group_5_0 17446 2 0 17060 sg=386 px=0 gx=17060
CGTCGACACGTCAGGTGGCACTTTTCGGGG
>group_5_1 17446 2 0 17060 sg=386 px=0 gx=17060
AGCTCCTCGACAGATCATAATCAGCCATAC
>group_5_2 17446 2 0 17060 sg=386 px=0 gx=17060
AACCTCCTTTGGAGCAATTCCAGTTTCTCA
>group_5_3 17446 2 0 17060 sg=386 px=0 gx=17060
ATCGCTAGCGGCCGCGTCGACACGTCAGGT
>group_5_4 17446 2 0 17060 sg=386 px=0 gx=17060
GATTTAGGTGACACTATAGAGTAAATCCTG
>group_5_5 17446 2 0 17060 sg=386 px=0 gx=17060
AGCCACGAGCTCCTCGACAGATCATAATCA
>group_5_6 17446 2 0 17060 sg=386 px=0 gx=17060
CACGAGCTCCTCGACAGATCATAATCAGCC
>group_5_7 17446 2 0 17060 sg=386 px=0 gx=17060
ACCCAGTGGTTTTGTGTTTGTCATCCAAAG
>group_5_8 17446 2 0 17060 sg=386 px=0 gx=17060
CTCCATACATGCCAGATGTTCTTGAGAAAC
>group_5_9 17446 2 0 17060 sg=386 px=0 gx=17060
TGGTTTGTCCAAACTCATCAAGATCTCGAG
>group_6_0 2 9 0 0 sg=2 px=0 gx=0
TAAGCTTTTTGCAAAAGCCTAGGCCTCCAA
>group_6_1 2 9 0 0 sg=2 px=0 gx=0
TTGGAGGCCTAGGCTTTTGCAAAAAGCTTA
>group_7_0 66 10 0 0 sg=66 px=0 gx=0
GGCCCAACGTTCTCGAGTTTTTCTAGAAGG
>group_7_1 66 10 0 0 sg=66 px=0 gx=0
AGGCCTTCTAGAAAAACTCGAGAACGTTGG
>group_7_2 66 10 0 0 sg=66 px=0 gx=0
CTAGAAAAACTCGAGAACGTTGGGCCCCAA
>group_7_3 66 10 0 0 sg=66 px=0 gx=0
ATCCAAGGCCTTCTAGAAAAACTCGAGAAC
>group_7_4 66 10 0 0 sg=66 px=0 gx=0
TTCTAGAAGGCCTTGGATCCACCCGGGAGA
>group_7_5 66 10 0 0 sg=66 px=0 gx=0
AAACTCGAGAACGTTGGGCCCCAATTGGCT
>group_7_6 66 10 0 0 sg=66 px=0 gx=0
TTTCTAGAAGGCCTTGGATCCACCCGGGAG
>group_7_7 66 10 0 0 sg=66 px=0 gx=0
GGGGCCCAACGTTCTCGAGTTTTTCTAGAA
>group_7_8 66 10 0 0 sg=66 px=0 gx=0
GATCCAAGGCCTTCTAGAAAAACTCGAGAA
>group_7_9 66 10 0 0 sg=66 px=0 gx=0
GGGTGGATCCAAGGCCTTCTAGAAAAACTC
>group_8_0 20 25 0 0 sg=20 px=0 gx=0
GCTGTTGACAATTAATCATCCGGCTCGTAT
>group_8_1 20 25 0 0 sg=20 px=0 gx=0
CGAGCCGGATGATTAATTGTCAACAGCTCA
>group_8_2 20 25 0 0 sg=20 px=0 gx=0
ATGAGCTGTTGACAATTAATCATCCGGCTC
>group_8_3 20 25 0 0 sg=20 px=0 gx=0
TACGAGCCGGATGATTAATTGTCAACAGCT
>group_8_4 20 25 0 0 sg=20 px=0 gx=0
ATACGAGCCGGATGATTAATTGTCAACAGC
>group_8_5 20 25 0 0 sg=20 px=0 gx=0
ATTATACGAGCCGGATGATTAATTGTCAAC
>group_8_6 20 25 0 0 sg=20 px=0 gx=0
AGCTGTTGACAATTAATCATCCGGCTCGTA
>group_8_7 20 25 0 0 sg=20 px=0 gx=0
TATACGAGCCGGATGATTAATTGTCAACAG
>group_8_8 20 25 0 0 sg=20 px=0 gx=0
CTGTTGACAATTAATCATCCGGCTCGTATA
>group_8_9 20 25 0 0 sg=20 px=0 gx=0
AATGAGCTGTTGACAATTAATCATCCGGCT
>group_9_0 2 2 0 0 sg=2 px=0 gx=0
GGATCCCCGGGTACCGAGCTCGAATTCATT
>group_9_1 2 2 0 0 sg=2 px=0 gx=0
AATGAATTCGAGCTCGGTACCCGGGGATCC
>group_10_0 2 6 0 0 sg=2 px=0 gx=0
GTTCTTCTGAGCGGGACTCTGGGGTTCGGA
>group_10_1 2 6 0 0 sg=2 px=0 gx=0
TCCGAACCCCAGAGTCCCGCTCAGAAGAAC
>group_11_0 4 2 0 0 sg=4 px=0 gx=0
ACGTTGTAAAACGACGGCCAGTGAATTCTC
>group_11_1 4 2 0 0 sg=4 px=0 gx=0
TGAGAATTCACTGGCCGTCGTTTTACAACG
>group_11_2 4 2 0 0 sg=4 px=0 gx=0
GAGAATTCACTGGCCGTCGTTTTACAACGT
>group_11_3 4 2 0 0 sg=4 px=0 gx=0
CGTTGTAAAACGACGGCCAGTGAATTCTCA
>group_13_0 10 1 0 8 sg=2 px=0 gx=8
CAGGGGGGGGGGGGGGGGGGGGGGGGGGGG
>group_13_1 10 1 0 8 sg=2 px=0 gx=8
CCCCCCCCCCCCCCCCCCCCCCCCCCCCTG
>group_14_0 60 12 0 0 sg=60 px=0 gx=0
TAATAGTGTATGACATAGCAGAACTTTAAA
>group_14_1 60 12 0 0 sg=60 px=0 gx=0
TGAGCACTTTTAAAGTTCTGCTATGTCATA
>group_14_2 60 12 0 0 sg=60 px=0 gx=0
GTGTATGACATAGCAGAACTTTAAAAGTGC
>group_14_3 60 12 0 0 sg=60 px=0 gx=0
TCTGCTATGTCATACACTATTATCCCGTAT
>group_14_4 60 12 0 0 sg=60 px=0 gx=0
TTTAAAGTTCTGCTATGTCATACACTATTA
>group_14_5 60 12 0 0 sg=60 px=0 gx=0
ATGAGCACTTTTAAAGTTCTGCTATGTCAT
>group_14_6 60 12 0 0 sg=60 px=0 gx=0
TAGTGTATGACATAGCAGAACTTTAAAAGT
>group_14_7 60 12 0 0 sg=60 px=0 gx=0
CTATGTCATACACTATTATCCCGTATTGAC
>group_14_8 60 12 0 0 sg=60 px=0 gx=0
TGCTATGTCATACACTATTATCCCGTATTG
>group_14_9 60 12 0 0 sg=60 px=0 gx=0
GCACTTTTAAAGTTCTGCTATGTCATACAC
>group_15_0 20 6 0 0 sg=20 px=0 gx=0
CCTTCGATCAGATCCGATTTTGGAGGATGG
>group_15_1 20 6 0 0 sg=20 px=0 gx=0
ACCATCCTCCAAAATCGGATCTGATCGAAG
>group_15_2 20 6 0 0 sg=20 px=0 gx=0
CCATCCTCCAAAATCGGATCTGATCGAAGG
>group_15_3 20 6 0 0 sg=20 px=0 gx=0
CGACCATCCTCCAAAATCGGATCTGATCGA
>group_15_4 20 6 0 0 sg=20 px=0 gx=0
TTCGATCAGATCCGATTTTGGAGGATGGTC
>group_15_5 20 6 0 0 sg=20 px=0 gx=0
CGACCTTCGATCAGATCCGATTTTGGAGGA
>group_15_6 20 6 0 0 sg=20 px=0 gx=0
GACCTTCGATCAGATCCGATTTTGGAGGAT
>group_15_7 20 6 0 0 sg=20 px=0 gx=0
GGCGACCATCCTCCAAAATCGGATCTGATC
>group_15_8 20 6 0 0 sg=20 px=0 gx=0
TCGATCAGATCCGATTTTGGAGGATGGTCG
>group_15_9 20 6 0 0 sg=20 px=0 gx=0
GACCATCCTCCAAAATCGGATCTGATCGAA
>group_16_0 20 0 0 0 sg=20 px=0 gx=0
GCAACCTCATGTCCCCCCCCCCCCCCCCCT
>group_16_1 20 0 0 0 sg=20 px=0 gx=0
AACCTCATGTCCCCCCCCCCCCCCCCCTGC
>group_16_2 20 0 0 0 sg=20 px=0 gx=0
TGTCCCCCCCCCCCCCCCCCTGCAGGCGCA
>group_16_3 20 0 0 0 sg=20 px=0 gx=0
CAGGGGGGGGGGGGGGGGGACATGAGGTTG
>group_16_4 20 0 0 0 sg=20 px=0 gx=0
GCCTGCAGGGGGGGGGGGGGGGGGACATGA
>group_16_5 20 0 0 0 sg=20 px=0 gx=0
TGCAGGGGGGGGGGGGGGGGGACATGAGGT
>group_16_6 20 0 0 0 sg=20 px=0 gx=0
AGGGGGGGGGGGGGGGGGACATGAGGTTGC
>group_16_7 20 0 0 0 sg=20 px=0 gx=0
TGCGCCTGCAGGGGGGGGGGGGGGGGGACA
>group_16_8 20 0 0 0 sg=20 px=0 gx=0
GCAGGGGGGGGGGGGGGGGGACATGAGGTT
>group_16_9 20 0 0 0 sg=20 px=0 gx=0
ACCTCATGTCCCCCCCCCCCCCCCCCTGCA
>group_17_0 2 2 0 0 sg=2 px=0 gx=0
TGGGCTGCAGGTCGACTCTAGAGGATCCCG
>group_17_1 2 2 0 0 sg=2 px=0 gx=0
CGGGATCCTCTAGAGTCGACCTGCAGCCCA
>group_18_0 88 1 0 0 sg=88 px=0 gx=0
ATGACGATAAGGATCCAATGATAGATCCCG
>group_18_1 88 1 0 0 sg=88 px=0 gx=0
AAAATAAGCTTGGCTGTTTTGGCGGATGAG
>group_18_2 88 1 0 0 sg=88 px=0 gx=0
AATAAGCTTGGCTGTTTTGGCGGATGAGAG
>group_18_3 88 1 0 0 sg=88 px=0 gx=0
CATTGGATCCTTATCGTCATCGTCGTACAG
>group_18_4 88 1 0 0 sg=88 px=0 gx=0
GTCTGGTGTCAAAAATAAGCTTGGCTGTTT
>group_18_5 88 1 0 0 sg=88 px=0 gx=0
GATCTATCATTGGATCCTTATCGTCATCGT
>group_18_6 88 1 0 0 sg=88 px=0 gx=0
AACGACGGGATCTATCATTGGATCCTTATC
>group_18_7 88 1 0 0 sg=88 px=0 gx=0
ACCAGTTGGTCTGGTGTCAAAAATAAGCTT
>group_18_8 88 1 0 0 sg=88 px=0 gx=0
CAAAAATAAGCTTGGCTGTTTTGGCGGATG
>group_18_9 88 1 0 0 sg=88 px=0 gx=0
GCCAAAACAGCCAAGCTTATTTTTGACACC
>group_19_0 122 1 0 0 sg=122 px=0 gx=0
GGGCGAATTGGCCGCCCTAGATGCATGCTC
>group_19_1 122 1 0 0 sg=122 px=0 gx=0
GGGGGGGGGGAGGGAGAGGGGCGAATTGGC
>group_19_2 122 1 0 0 sg=122 px=0 gx=0
AGGGGCGAATTGGCCGCCCTAGATGCATGC
>group_19_3 122 1 0 0 sg=122 px=0 gx=0
TCGATATCTGCGGCCGCGTCGACGGAATTC
>group_19_4 122 1 0 0 sg=122 px=0 gx=0
GGGAGAGGGGCGAATTGGCCGCCCTAGATG
>group_19_5 122 1 0 0 sg=122 px=0 gx=0
AGCATGCATCTAGGGCGGCCAATTCGCCCC
>group_19_6 122 1 0 0 sg=122 px=0 gx=0
CCGCAGATATCGATCCGAGCTCGGTACCAA
>group_19_7 122 1 0 0 sg=122 px=0 gx=0
CGGATCGATATCTGCGGCCGCGTCGACGGA
>group_19_8 122 1 0 0 sg=122 px=0 gx=0
ACTGAATTCCGTCGACGCGGCCGCAGATAT
>group_19_9 122 1 0 0 sg=122 px=0 gx=0
ACCGAGCTCGGATCGATATCTGCGGCCGCG
>group_20_0 52 1 0 0 sg=52 px=0 gx=0
CCCCGGGTACCGAGCTCGCGAATTTCTGCC
>group_20_1 52 1 0 0 sg=52 px=0 gx=0
TCCCCGGGTACCGAGCTCTTGAAATAAGAT
>group_20_2 52 1 0 0 sg=52 px=0 gx=0
GGATCCCCGGGTACCGAGCTCTTGAAATAA
>group_20_3 52 1 0 0 sg=52 px=0 gx=0
ATCTTATTTCAAGAGCTCGGTACCCGGGGA
>group_20_4 52 1 0 0 sg=52 px=0 gx=0
ATTCGCGAGCTCGGTACCCGGGGATCCTCT
>group_20_5 52 1 0 0 sg=52 px=0 gx=0
AGTGATCTTATTTCAAGAGCTCGGTACCCG
>group_20_6 52 1 0 0 sg=52 px=0 gx=0
GGGTACCGAGCTCGCGAATTTCTGCCATTC
>group_20_7 52 1 0 0 sg=52 px=0 gx=0
AATGGCAGAAATTCGCGAGCTCGGTACCCG
>group_20_8 52 1 0 0 sg=52 px=0 gx=0
GGCAGAAATTCGCGAGCTCGGTACCCGGGG
>group_20_9 52 1 0 0 sg=52 px=0 gx=0
GATCCCCGGGTACCGAGCTCGCGAATTTCT
>group_21_0 56 0 0 0 sg=56 px=0 gx=0
GATGATAATACCATGGCCACCACCCATAAT
>group_21_1 56 0 0 0 sg=56 px=0 gx=0
AATTCGGATCCGATTATGGGTGGTGGCCAT
>group_21_2 56 0 0 0 sg=56 px=0 gx=0
CGGAGCTCGAATTCGGATCCGATTATGGGT
>group_21_3 56 0 0 0 sg=56 px=0 gx=0
AGCTCGAATTCGGATCCGATTATGGGTGGT
>group_21_4 56 0 0 0 sg=56 px=0 gx=0
GAGCTCGAATTCGGATCCGATTATGGGTGG
>group_21_5 56 0 0 0 sg=56 px=0 gx=0
GGAGCTCGAATTCGGATCCGATTATGGGTG
>group_21_6 56 0 0 0 sg=56 px=0 gx=0
CACCCATAATCGGATCCGAATTCGAGCTCC
>group_21_7 56 0 0 0 sg=56 px=0 gx=0
CGATTATGGGTGGTGGCCATGGTATTATCA
>group_21_8 56 0 0 0 sg=56 px=0 gx=0
CCCATAATCGGATCCGAATTCGAGCTCCGT
>group_21_9 56 0 0 0 sg=56 px=0 gx=0
TGATAATACCATGGCCACCACCCATAATCG
>group_22_0 90 1 0 0 sg=90 px=0 gx=0
GTCGGGCGATAAGCTTCGGGCCGCGTTGCT
>group_22_1 90 1 0 0 sg=90 px=0 gx=0
GACTTAGTCGGGCGATAAGCTTCGGGCCGC
>group_22_2 90 1 0 0 sg=90 px=0 gx=0
TGACAGCTTATCATCGGTGACCCGACTGAG
>group_22_3 90 1 0 0 sg=90 px=0 gx=0
AGTCGACTCAGTCGGGTCACCGATGATAAG
>group_22_4 90 1 0 0 sg=90 px=0 gx=0
TATCGCCCGACTAAGTCGACTCAGTCGGGT
>group_22_5 90 1 0 0 sg=90 px=0 gx=0
ATCGCCCGACTAAGTCGACTCAGTCGGGTC
>group_22_6 90 1 0 0 sg=90 px=0 gx=0
GTGACCCGACTGAGTCGACTTAGTCGGGCG
>group_22_7 90 1 0 0 sg=90 px=0 gx=0
GTCGACTCAGTCGGGTCACCGATGATAAGC
>group_22_8 90 1 0 0 sg=90 px=0 gx=0
GTCGACTTAGTCGGGCGATAAGCTTCGGGC
>group_22_9 90 1 0 0 sg=90 px=0 gx=0
CCCGACTAAGTCGACTCAGTCGGGTCACCG
>group_23_0 326 1 0 0 sg=326 px=0 gx=0
ATAACGGGATCCCTCTAGGGCGGCCAATTC
>group_23_1 326 1 0 0 sg=326 px=0 gx=0
TCTGGTTTTTCAGTTCCTCGAGCCCCAGCT
>group_23_2 326 1 0 0 sg=326 px=0 gx=0
GTCGTCATCGTCTTTGTAGTCCATGGTAGA
>group_23_3 326 1 0 0 sg=326 px=0 gx=0
CCATGGACTACAAAGACGATGACGACAAGC
>group_23_4 326 1 0 0 sg=326 px=0 gx=0
ACCAGCTGGGGCTCGAGGAACTGAAAAACC
>group_23_5 326 1 0 0 sg=326 px=0 gx=0
GCCACAACCCGGGATAATTCCTGCAGCCAA
>group_23_6 326 1 0 0 sg=326 px=0 gx=0
ATTGATCTACCATGGACTACAAAGACGATG
>group_23_7 326 1 0 0 sg=326 px=0 gx=0
GAGAGGGGCGGAATTGGCCGCCCTAGAGGG
>group_23_8 326 1 0 0 sg=326 px=0 gx=0
CGATGATAAGCTTGCCACAACCCGGGATAA
>group_23_9 326 1 0 0 sg=326 px=0 gx=0
TGCAGGAATTATCCCGGGTTGTGGCAAGCT
>group_24_0 106 1 0 0 sg=106 px=0 gx=0
ACGGATCCCCGGGAATTCGGACAGTGCTCC
>group_24_1 106 1 0 0 sg=106 px=0 gx=0
CACTGTCCGAATTCCCGGGGATCCGTCGAC
>group_24_2 106 1 0 0 sg=106 px=0 gx=0
CATCCGAGCTTGGCTGCAGGTCGACGGATC
>group_24_3 106 1 0 0 sg=106 px=0 gx=0
ACCTGCAGCCAAGCTCGGATGAACAGGCAG
>group_24_4 106 1 0 0 sg=106 px=0 gx=0
GATCCGTCGACCTGCAGCCAAGCTCGGATG
>group_24_5 106 1 0 0 sg=106 px=0 gx=0
GCCAAGCTCGGATGAACAGGCAGACATCTG
>group_24_6 106 1 0 0 sg=106 px=0 gx=0
TCTCGGAGCACTGTCCGAATTCCCGGGGAT
>group_24_7 106 1 0 0 sg=106 px=0 gx=0
TCGACCTGCAGCCAAGCTCGGATGAACAGG
>group_24_8 106 1 0 0 sg=106 px=0 gx=0
TCGGATGAACAGGCAGACATCTGTGAATCG
>group_24_9 106 1 0 0 sg=106 px=0 gx=0
CTGTCCGAATTCCCGGGGATCCGTCGACCT
>group_25_0 588 0 0 0 sg=588 px=0 gx=0
ATTAAACTAGTGAGCTCGGTACCGGGCCCT
>group_25_1 588 0 0 0 sg=588 px=0 gx=0
TTCTTTTGATTTATTAAGGGATTTTTGCGA
>group_25_2 588 0 0 0 sg=588 px=0 gx=0
TGAACGTGATCCCCACCGGAATTGCGGCCG
>group_25_3 588 0 0 0 sg=588 px=0 gx=0
GCCTGAATGGCGAATGGCGGCCGCCCGGGG
>group_25_4 588 0 0 0 sg=588 px=0 gx=0
GCCGAGGTGAGAAGGGTTTCGATATCGAGA
>group_25_5 588 0 0 0 sg=588 px=0 gx=0
GCGATTTCGGCCTATTGGTTAAAAAATGAG
>group_25_6 588 0 0 0 sg=588 px=0 gx=0
TTGCGTATTGGGCGGCCGCAATTCCGGTGG
>group_25_7 588 0 0 0 sg=588 px=0 gx=0
CCACCCCGGGCGGCCGCCATTCGCCATTCA
>group_25_8 588 0 0 0 sg=588 px=0 gx=0
TTTAATTAAAAGCTTATCGGCCGAGGTGAG
>group_25_9 588 0 0 0 sg=588 px=0 gx=0
TGAGCTGATTTAACAAAAATTTAACCATGA
>group_27_0 2 4 0 0 sg=2 px=0 gx=0
AAGCTTGGCAATCCGGTACTGTTGGTAAAG
>group_27_1 2 4 0 0 sg=2 px=0 gx=0
CTTTACCAACAGTACCGGATTGCCAAGCTT
>group_28_0 58 5 0 0 sg=58 px=0 gx=0
AGGGCGGATCCCCCTCAAGTCAAAAGCCTC
>group_28_1 58 5 0 0 sg=58 px=0 gx=0
TTCTGAGGGCGGATCCCCCTCAAGTCAAAA
>group_28_2 58 5 0 0 sg=58 px=0 gx=0
AGTTTTTCTGAGGGCGGATCCCCCTCAAGT
>group_28_3 58 5 0 0 sg=58 px=0 gx=0
GATCCGCCCTCAGAAAAACTCATCGAGCAT
>group_28_4 58 5 0 0 sg=58 px=0 gx=0
CTTGATGCTCGATGAGTTTTTCTGAGGGCG
>group_28_5 58 5 0 0 sg=58 px=0 gx=0
ACTTGAGGGGGATCCGCCCTCAGAAAAACT
>group_28_6 58 5 0 0 sg=58 px=0 gx=0
TTGAGGGGGATCCGCCCTCAGAAAAACTCA
>group_28_7 58 5 0 0 sg=58 px=0 gx=0
ATGAGTTTTTCTGAGGGCGGATCCCCCTCA
>group_28_8 58 5 0 0 sg=58 px=0 gx=0
GGATCCGCCCTCAGAAAAACTCATCGAGCA
>group_28_9 58 5 0 0 sg=58 px=0 gx=0
CGCCCTCAGAAAAACTCATCGAGCATCAAG
>group_29_0 6 22 0 0 sg=6 px=0 gx=0
TTCCATGGTGGCTTTACCAACAGTACCGGA
>group_29_1 6 22 0 0 sg=6 px=0 gx=0
TCTTCCATGGTGGCTTTACCAACAGTACCG
>group_29_2 6 22 0 0 sg=6 px=0 gx=0
CTTCCATGGTGGCTTTACCAACAGTACCGG
>group_29_3 6 22 0 0 sg=6 px=0 gx=0
TCCGGTACTGTTGGTAAAGCCACCATGGAA
>group_29_4 6 22 0 0 sg=6 px=0 gx=0
CGGTACTGTTGGTAAAGCCACCATGGAAGA
>group_29_5 6 22 0 0 sg=6 px=0 gx=0
CCGGTACTGTTGGTAAAGCCACCATGGAAG
>group_30_0 2 10 0 0 sg=2 px=0 gx=0
TAGCTTATCGATGATAAGCTGTCAAACATG
>group_30_1 2 10 0 0 sg=2 px=0 gx=0
CATGTTTGACAGCTTATCATCGATAAGCTA
>group_31_0 2 2 0 0 sg=2 px=0 gx=0
GGTATCGATAAGCTTGATATCGAATTCGAG
>group_31_1 2 2 0 0 sg=2 px=0 gx=0
CTCGAATTCGATATCAAGCTTATCGATACC
>group_32_0 12 61 0 0 sg=12 px=0 gx=0
AAGTTCATTTCATTTGGAGAGAACACGGGG
>group_32_1 12 61 0 0 sg=12 px=0 gx=0
CCCGTGTTCTCTCCAAATGAAATGAACTTC
>group_32_2 12 61 0 0 sg=12 px=0 gx=0
TTCATTTCATTTGGAGAGAACACGGGGGAC
>group_32_3 12 61 0 0 sg=12 px=0 gx=0
AGTTCATTTCATTTGGAGAGAACACGGGGG
>group_32_4 12 61 0 0 sg=12 px=0 gx=0
CCCCGTGTTCTCTCCAAATGAAATGAACTT
>group_32_5 12 61 0 0 sg=12 px=0 gx=0
CCCCCGTGTTCTCTCCAAATGAAATGAACT
>group_32_6 12 61 0 0 sg=12 px=0 gx=0
GTCCCCCGTGTTCTCTCCAAATGAAATGAA
>group_32_7 12 61 0 0 sg=12 px=0 gx=0
CCGTGTTCTCTCCAAATGAAATGAACTTCC
>group_32_8 12 61 0 0 sg=12 px=0 gx=0
GAAGTTCATTTCATTTGGAGAGAACACGGG
>group_32_9 12 61 0 0 sg=12 px=0 gx=0
GTTCATTTCATTTGGAGAGAACACGGGGGA
>group_33_0 8 13 0 0 sg=8 px=0 gx=0
TCGAACCACTTTGTACAAGAAAGCTGAACG
>group_33_1 8 13 0 0 sg=8 px=0 gx=0
CTCGTTCAGCTTTCTTGTACAAAGTGGTTC
>group_33_2 8 13 0 0 sg=8 px=0 gx=0
CGTTCAGCTTTCTTGTACAAAGTGGTTCGA
>group_33_3 8 13 0 0 sg=8 px=0 gx=0
TCGTTCAGCTTTCTTGTACAAAGTGGTTCG
>group_33_4 8 13 0 0 sg=8 px=0 gx=0
ATCGAACCACTTTGTACAAGAAAGCTGAAC
>group_33_5 8 13 0 0 sg=8 px=0 gx=0
GAACCACTTTGTACAAGAAAGCTGAACGAG
>group_33_6 8 13 0 0 sg=8 px=0 gx=0
CGAACCACTTTGTACAAGAAAGCTGAACGA
>group_33_7 8 13 0 0 sg=8 px=0 gx=0
GTTCAGCTTTCTTGTACAAAGTGGTTCGAT
>group_35_0 2 4 0 0 sg=2 px=0 gx=0
CCTGGCCGTCGTTTTACAACGTCGTGACTG
>group_35_1 2 4 0 0 sg=2 px=0 gx=0
CAGTCACGACGTTGTAAAACGACGGCCAGG
>group_37_0 652 2 0 406 sg=246 px=0 gx=406
CGCGGGTGAAGCTTGGGCTGCAGGTCGACT
>group_37_1 652 2 0 406 sg=246 px=0 gx=406
CATATGGCTAGAATTCGCGCCCGGGGATCC
>group_37_2 652 2 0 406 sg=246 px=0 gx=406
AGCAGATTGTACTGAGAGTGCACCATAGGA
>group_37_3 652 2 0 406 sg=246 px=0 gx=406
GTCGACTCTAGAGGATCCCCGGGCGCGAAT
>group_37_4 652 2 0 406 sg=246 px=0 gx=406
CAGGTCGACTCTAGAGGATCCCCGGGCGCG
>group_37_5 652 2 0 406 sg=246 px=0 gx=406
AGGAAGATCCAGATCAAAAGCCATTGACTC
>group_37_6 652 2 0 406 sg=246 px=0 gx=406
GCAGGTCGACTCTAGAGGATCCCCGGGCGC
>group_37_7 652 2 0 406 sg=246 px=0 gx=406
GCTTTGTTAGCAGCGCGGGTGAAGCTTGGG
>group_37_8 652 2 0 406 sg=246 px=0 gx=406
TCACCCGCGCTGCTAACAAAGCCCGAAAGG
>group_37_9 652 2 0 406 sg=246 px=0 gx=406
GGCCCAGCGATTCGAACTTCTGATAGACTT
>group_38_0 32 33 0 0 sg=32 px=0 gx=0
CACTGAAATCTAGAAATATTTTATCTGATT
>group_38_1 32 33 0 0 sg=32 px=0 gx=0
CAGATAAAATATTTCTAGATTTCAGTGCAA
>group_38_2 32 33 0 0 sg=32 px=0 gx=0
TATTTCTAGATTTCAGTGCAATTTATCTCT
>group_38_3 32 33 0 0 sg=32 px=0 gx=0
ATAAATTGCACTGAAATCTAGAAATATTTT
>group_38_4 32 33 0 0 sg=32 px=0 gx=0
GCACTGAAATCTAGAAATATTTTATCTGAT
>group_38_5 32 33 0 0 sg=32 px=0 gx=0
TTTCTAGATTTCAGTGCAATTTATCTCTTC
>group_38_6 32 33 0 0 sg=32 px=0 gx=0
TGAAGAGATAAATTGCACTGAAATCTAGAA
>group_38_7 32 33 0 0 sg=32 px=0 gx=0
GAAGAGATAAATTGCACTGAAATCTAGAAA
>group_38_8 32 33 0 0 sg=32 px=0 gx=0
ATAAAATATTTCTAGATTTCAGTGCAATTT
>group_38_9 32 33 0 0 sg=32 px=0 gx=0
TTCTAGATTTCAGTGCAATTTATCTCTTCA
>group_39_0 56 8 4 8 sg=48 px=0 gx=4
CCGAAAAGTGCGGTAATGACTCCAACTTAT
>group_39_1 56 8 4 8 sg=48 px=0 gx=4
TATCAATAAGTTGGAGTCATTACCGCACTT
>group_39_2 56 8 4 8 sg=48 px=0 gx=4
TTCCCCGAAAAGTGCGGTAATGACTCCAAC
>group_39_3 56 8 4 8 sg=48 px=0 gx=4
TACCGCACTTTTCGGGGAAATGTGCGCGGA
>group_39_4 56 8 4 8 sg=48 px=0 gx=4
CGCACATTTCCCCGAAAAGTGCGGTAATGA
>group_39_5 56 8 4 8 sg=48 px=0 gx=4
CCCGAAAAGTGCGGTAATGACTCCAACTTA
>group_39_6 56 8 4 8 sg=48 px=0 gx=4
TTACCGCACTTTTCGGGGAAATGTGCGCGG
>group_39_7 56 8 4 8 sg=48 px=0 gx=4
TCAATAAGTTGGAGTCATTACCGCACTTTT
>group_39_8 56 8 4 8 sg=48 px=0 gx=4
ATTTCCCCGAAAAGTGCGGTAATGACTCCA
>group_39_9 56 8 4 8 sg=48 px=0 gx=4
AAGTGCGGTAATGACTCCAACTTATTGATA
>group_42_0 6 2 0 0 sg=6 px=0 gx=0
ATCTGTGCGGTATTTCACACCGCATATCGA
>group_42_1 6 2 0 0 sg=6 px=0 gx=0
GATATGCGGTGTGAAATACCGCACAGATGC
>group_42_2 6 2 0 0 sg=6 px=0 gx=0
GCATCTGTGCGGTATTTCACACCGCATATC
>group_42_3 6 2 0 0 sg=6 px=0 gx=0
CGATATGCGGTGTGAAATACCGCACAGATG
>group_42_4 6 2 0 0 sg=6 px=0 gx=0
TCGATATGCGGTGTGAAATACCGCACAGAT
>group_42_5 6 2 0 0 sg=6 px=0 gx=0
CATCTGTGCGGTATTTCACACCGCATATCG
>group_43_0 2 2 0 0 sg=2 px=0 gx=0
ATCGAATTCCTGCAGCCCGGGGGATCCGGC
>group_43_1 2 2 0 0 sg=2 px=0 gx=0
GCCGGATCCCCCGGGCTGCAGGAATTCGAT
>group_46_0 4 13 0 0 sg=4 px=0 gx=0
CCATGGTACCCGGGGATCCTCTAGAGTCGA
>group_46_1 4 13 0 0 sg=4 px=0 gx=0
TCGACTCTAGAGGATCCCCGGGTACCATGG
>group_46_2 4 13 0 0 sg=4 px=0 gx=0
CATGGTACCCGGGGATCCTCTAGAGTCGAC
>group_46_3 4 13 0 0 sg=4 px=0 gx=0
GTCGACTCTAGAGGATCCCCGGGTACCATG
>group_47_0 2 87 0 0 sg=2 px=0 gx=0
TTTGCTGAAAGGAGGAACTATATCCGGATT
>group_47_1 2 87 0 0 sg=2 px=0 gx=0
AATCCGGATATAGTTCCTCCTTTCAGCAAA
>group_50_0 10 7 2 0 sg=8 px=2 gx=0
CCGGAATTCTCATGTTTGACAGCTTATCAT
>group_50_1 10 7 2 0 sg=8 px=2 gx=0
TGATAAGCTGTCAAACATGAGAATTCCGGA
>group_50_2 10 7 2 0 sg=8 px=2 gx=0
GATAAGCTGTCAAACATGAGAATTCCGGAT
>group_50_3 10 7 2 0 sg=8 px=2 gx=0
TCCGGAATTCTCATGTTTGACAGCTTATCA
>group_50_4 10 7 2 0 sg=8 px=2 gx=0
ATCCGGAATTCTCATGTTTGACAGCTTATC
>group_50_5 10 7 2 0 sg=8 px=2 gx=0
GATCCGGAATTCTCATGTTTGACAGCTTAT
>group_50_6 10 7 2 0 sg=8 px=2 gx=0
ATGATAAGCTGTCAAACATGAGAATTCCGG
>group_50_7 10 7 2 0 sg=8 px=2 gx=0
ATAAGCTGTCAAACATGAGAATTCCGGATC
>group_51_0 36 26 0 0 sg=36 px=0 gx=0
GCCCGTCTCGCTGGTGAAAAGAAAAACCAC
>group_51_1 36 26 0 0 sg=36 px=0 gx=0
TCGCTGGTGAAAAGAAAAACCACCCTGGCG
>group_51_2 36 26 0 0 sg=36 px=0 gx=0
TGTTGCCCGTCTCGCTGGTGAAAAGAAAAA
>group_51_3 36 26 0 0 sg=36 px=0 gx=0
GTGGTTTTTCTTTTCACCAGCGAGACGGGC
>group_51_4 36 26 0 0 sg=36 px=0 gx=0
TTTTTCTTTTCACCAGCGAGACGGGCAACA
>group_51_5 36 26 0 0 sg=36 px=0 gx=0
CCCGTCTCGCTGGTGAAAAGAAAAACCACC
>group_51_6 36 26 0 0 sg=36 px=0 gx=0
CAGGGTGGTTTTTCTTTTCACCAGCGAGAC
>group_51_7 36 26 0 0 sg=36 px=0 gx=0
CGCCAGGGTGGTTTTTCTTTTCACCAGCGA
>group_51_8 36 26 0 0 sg=36 px=0 gx=0
AGCTGTTGCCCGTCTCGCTGGTGAAAAGAA
>group_51_9 36 26 0 0 sg=36 px=0 gx=0
GCCAGGGTGGTTTTTCTTTTCACCAGCGAG
>group_52_0 188 22 0 128 sg=60 px=0 gx=128
TACAACAAGGCAAGGCTTGACCGACAATTG
>group_52_1 188 22 0 128 sg=60 px=0 gx=128
TAAGCTACAACAAGGCAAGGCTTGACCGAC
>group_52_2 188 22 0 128 sg=60 px=0 gx=128
ACAAGGCAAGGCTTGACCGACAATTGCATG
>group_52_3 188 22 0 128 sg=60 px=0 gx=128
AAGGCAAGGCTTGACCGACAATTGCATGAA
>group_52_4 188 22 0 128 sg=60 px=0 gx=128
CATGCAATTGTCGGTCAAGCCTTGCCTTGT
>group_52_5 188 22 0 128 sg=60 px=0 gx=128
CTTGACCGACAATTGCATGAAGAATCTGCT
>group_52_6 188 22 0 128 sg=60 px=0 gx=128
TCAAGCCTTGCCTTGTTGTAGCTTAAATTT
>group_52_7 188 22 0 128 sg=60 px=0 gx=128
CGGTCAAGCCTTGCCTTGTTGTAGCTTAAA
>group_52_8 188 22 0 128 sg=60 px=0 gx=128
GCTACAACAAGGCAAGGCTTGACCGACAAT
>group_52_9 188 22 0 128 sg=60 px=0 gx=128
CAACAAGGCAAGGCTTGACCGACAATTGCA
>group_53_0 4 2 0 0 sg=4 px=0 gx=0
CGTAAGCTTGGATCCTCTAGAGCGGCCGCC
>group_53_1 4 2 0 0 sg=4 px=0 gx=0
GGCGGCCGCTCTAGAGGATCCAAGCTTACG
>group_53_2 4 2 0 0 sg=4 px=0 gx=0
GCGGCCGCTCTAGAGGATCCAAGCTTACGT
>group_53_3 4 2 0 0 sg=4 px=0 gx=0
ACGTAAGCTTGGATCCTCTAGAGCGGCCGC
>group_54_0 60 15 0 0 sg=60 px=0 gx=0
TACGCGGCTGCTCAAACTTGGGCAGAACGT
>group_54_1 60 15 0 0 sg=60 px=0 gx=0
TGCCCAAGTTTGAGCAGCCGCGTAGTGAGA
>group_54_2 60 15 0 0 sg=60 px=0 gx=0
CTGCTCAAACTTGGGCAGAACGTAAGCCGC
>group_54_3 60 15 0 0 sg=60 px=0 gx=0
ATAGATCTCACTACGCGGCTGCTCAAACTT
>group_54_4 60 15 0 0 sg=60 px=0 gx=0
AGATCTCACTACGCGGCTGCTCAAACTTGG
>group_54_5 60 15 0 0 sg=60 px=0 gx=0
CACTACGCGGCTGCTCAAACTTGGGCAGAA
>group_54_6 60 15 0 0 sg=60 px=0 gx=0
CTCGCGGCTTACGTTCTGCCCAAGTTTGAG
>group_54_7 60 15 0 0 sg=60 px=0 gx=0
TCTGCCCAAGTTTGAGCAGCCGCGTAGTGA
>group_54_8 60 15 0 0 sg=60 px=0 gx=0
CGGCTGCTCAAACTTGGGCAGAACGTAAGC
>group_54_9 60 15 0 0 sg=60 px=0 gx=0
CGTTCTGCCCAAGTTTGAGCAGCCGCGTAG
>group_56_0 54 2 0 0 sg=54 px=0 gx=0
CGGCTAGAATCGATCCTAGACCCGGGGGGG
>group_56_1 54 2 0 0 sg=54 px=0 gx=0
CCAGTGTTAACTCTAGGGTACCTCTAGGAG
>group_56_2 54 2 0 0 sg=54 px=0 gx=0
CCCCGGGTCTAGGATCGATTCTAGCCGCGG
>group_56_3 54 2 0 0 sg=54 px=0 gx=0
TAACTCTAGGGTACCTCTAGGAGATCTTCT
>group_56_4 54 2 0 0 sg=54 px=0 gx=0
TTAACTCTAGGGTACCTCTAGGAGATCTTC
>group_56_5 54 2 0 0 sg=54 px=0 gx=0
CTAGAAGATCTCCTAGAGGTACCCTAGAGT
>group_56_6 54 2 0 0 sg=54 px=0 gx=0
GACCCCCCCGGGTCTAGGATCGATTCTAGC
>group_56_7 54 2 0 0 sg=54 px=0 gx=0
TCTCCTAGAGGTACCCTAGAGTTAACACTG
>group_56_8 54 2 0 0 sg=54 px=0 gx=0
CTCCTAGAGGTACCCTAGAGTTAACACTGG
>group_56_9 54 2 0 0 sg=54 px=0 gx=0
ACTCTAGGGTACCTCTAGGAGATCTTCTAG
>group_59_0 48 5 0 0 sg=48 px=0 gx=0
AGGCTGATAGCGAGCTCGTCGACGGATCTG
>group_59_1 48 5 0 0 sg=48 px=0 gx=0
GTCGAGGCTGATAGCGAGCTCGTCGACGGA
>group_59_2 48 5 0 0 sg=48 px=0 gx=0
GATAGCGAGCTCGTCGACGGATCTGTTAAC
>group_59_3 48 5 0 0 sg=48 px=0 gx=0
GAGCTCGTCGACGGATCTGTTAACAATTGC
>group_59_4 48 5 0 0 sg=48 px=0 gx=0
GCCGCAATTGTTAACAGATCCGTCGACGAG
>group_59_5 48 5 0 0 sg=48 px=0 gx=0
TCGTCGACGGATCTGTTAACAATTGCGGCC
>group_59_6 48 5 0 0 sg=48 px=0 gx=0
AATTGTTAACAGATCCGTCGACGAGCTCGC
>group_59_7 48 5 0 0 sg=48 px=0 gx=0
TTGTTAACAGATCCGTCGACGAGCTCGCTA
>group_59_8 48 5 0 0 sg=48 px=0 gx=0
CTCGTCGACGGATCTGTTAACAATTGCGGC
>group_59_9 48 5 0 0 sg=48 px=0 gx=0
GTTAACAGATCCGTCGACGAGCTCGCTATC
>group_63_0 8 2 0 0 sg=8 px=0 gx=0
CGTACATATGGCTGCCGCGCGGCACCAGGC
>group_63_1 8 2 0 0 sg=8 px=0 gx=0
CGGCCTGGTGCCGCGCGGCAGCCATATGTA
>group_63_2 8 2 0 0 sg=8 px=0 gx=0
GTACATATGGCTGCCGCGCGGCACCAGGCC
>group_63_3 8 2 0 0 sg=8 px=0 gx=0
GCCTGGTGCCGCGCGGCAGCCATATGTACG
>group_63_4 8 2 0 0 sg=8 px=0 gx=0
TACATATGGCTGCCGCGCGGCACCAGGCCG
>group_63_5 8 2 0 0 sg=8 px=0 gx=0
ACATATGGCTGCCGCGCGGCACCAGGCCGC
>group_63_6 8 2 0 0 sg=8 px=0 gx=0
GCGGCCTGGTGCCGCGCGGCAGCCATATGT
>group_63_7 8 2 0 0 sg=8 px=0 gx=0
GGCCTGGTGCCGCGCGGCAGCCATATGTAC
>group_64_0 72 6 0 16 sg=56 px=0 gx=16
ATTCGATGCGGCCGCAAGGGGTTCGCGTCA
>group_64_1 72 6 0 16 sg=56 px=0 gx=16
CGCAAGGGGTTCGCGTCAGCGGGTGTTGGC
>group_64_2 72 6 0 16 sg=56 px=0 gx=16
ACACCCGCCAACACCCGCTGACGCGAACCC
>group_64_3 72 6 0 16 sg=56 px=0 gx=16
CCCGCTGACGCGAACCCCTTGCGGCCGCAT
>group_64_4 72 6 0 16 sg=56 px=0 gx=16
CCGCAAGGGGTTCGCGTCAGCGGGTGTTGG
>group_64_5 72 6 0 16 sg=56 px=0 gx=16
AAGGGGTTCGCGTCAGCGGGTGTTGGCGGG
>group_64_6 72 6 0 16 sg=56 px=0 gx=16
CGCGAACCCCTTGCGGCCGCATCGAATATA
>group_64_7 72 6 0 16 sg=56 px=0 gx=16
GCCGCAAGGGGTTCGCGTCAGCGGGTGTTG
>group_64_8 72 6 0 16 sg=56 px=0 gx=16
CGATGCGGCCGCAAGGGGTTCGCGTCAGCG
>group_64_9 72 6 0 16 sg=56 px=0 gx=16
CACCCGCTGACGCGAACCCCTTGCGGCCGC
>group_65_0 60 26 0 0 sg=60 px=0 gx=0
AGGCCGATACGGTCGTCGTCCCCTCAAACT
>group_65_1 60 26 0 0 sg=60 px=0 gx=0
GCGATCTTCCTGAGGCCGATACGGTCGTCG
>group_65_2 60 26 0 0 sg=60 px=0 gx=0
CTGAGGCCGATACGGTCGTCGTCCCCTCAA
>group_65_3 60 26 0 0 sg=60 px=0 gx=0
GGAGTGCGATCTTCCTGAGGCCGATACGGT
>group_65_4 60 26 0 0 sg=60 px=0 gx=0
CCTGAGGCCGATACGGTCGTCGTCCCCTCA
>group_65_5 60 26 0 0 sg=60 px=0 gx=0
TTGAGGGGACGACGACCGTATCGGCCTCAG
>group_65_6 60 26 0 0 sg=60 px=0 gx=0
ACGACCGTATCGGCCTCAGGAAGATCGCAC
>group_65_7 60 26 0 0 sg=60 px=0 gx=0
ACCGTATCGGCCTCAGGAAGATCGCACTCC
>group_65_8 60 26 0 0 sg=60 px=0 gx=0
GTGCGATCTTCCTGAGGCCGATACGGTCGT
>group_65_9 60 26 0 0 sg=60 px=0 gx=0
TGCCAGTTTGAGGGGACGACGACCGTATCG
>group_66_0 10 4 0 0 sg=10 px=0 gx=0
TTATATATCTTGTGGAAAGGACGAAACACC
>group_66_1 10 4 0 0 sg=10 px=0 gx=0
CGGTGTTTCGTCCTTTCCACAAGATATATA
>group_66_2 10 4 0 0 sg=10 px=0 gx=0
GGTGTTTCGTCCTTTCCACAAGATATATAA
>group_66_3 10 4 0 0 sg=10 px=0 gx=0
CTTTATATATCTTGTGGAAAGGACGAAACA
>group_66_4 10 4 0 0 sg=10 px=0 gx=0
GCTTTATATATCTTGTGGAAAGGACGAAAC
>group_66_5 10 4 0 0 sg=10 px=0 gx=0
TTTATATATCTTGTGGAAAGGACGAAACAC
>group_66_6 10 4 0 0 sg=10 px=0 gx=0
TGTTTCGTCCTTTCCACAAGATATATAAAG
>group_66_7 10 4 0 0 sg=10 px=0 gx=0
GTGTTTCGTCCTTTCCACAAGATATATAAA
>group_66_8 10 4 0 0 sg=10 px=0 gx=0
TATATATCTTGTGGAAAGGACGAAACACCG
>group_66_9 10 4 0 0 sg=10 px=0 gx=0
GTTTCGTCCTTTCCACAAGATATATAAAGC
>group_68_0 254 1 0 0 sg=254 px=0 gx=0
CGTATGAGCACAAAAAAGATTTGACCAGAG
>group_68_1 254 1 0 0 sg=254 px=0 gx=0
TCCCTCTTCCACCAGCTGATCTGCGACTTA
>group_68_2 254 1 0 0 sg=254 px=0 gx=0
GCAGATCAGCTGGTGGAAGAGGGACTGGAT
>group_68_3 254 1 0 0 sg=254 px=0 gx=0
GCCGTAGCCACTGTCTGTCCTGAACTCATT
>group_68_4 254 1 0 0 sg=254 px=0 gx=0
ACTCTGGCGAATCCTCTGACCAGCCAGAAA
>group_68_5 254 1 0 0 sg=254 px=0 gx=0
CGCCAGAGTTCTCTGACGAATAATCTTTTC
>group_68_6 254 1 0 0 sg=254 px=0 gx=0
CGACCCAGATCCACTCGTTATTCTCGGACG
>group_68_7 254 1 0 0 sg=254 px=0 gx=0
TGTGGGCGTTGATAAGTCGCAGATCAGCTG
>group_68_8 254 1 0 0 sg=254 px=0 gx=0
AGCTGGTGGAAGAGGGACTGGATTCCAAAG
>group_68_9 254 1 0 0 sg=254 px=0 gx=0
CTGAGCCGTAGCCACTGTCTGTCCTGAACT
>group_70_0 4 1 0 0 sg=4 px=0 gx=0
CACTCTCGGCATGGACGAGCTGTACAAGCT
>group_70_1 4 1 0 0 sg=4 px=0 gx=0
AGCTTGTACAGCTCGTCCATGCCGAGAGTG
>group_70_2 4 1 0 0 sg=4 px=0 gx=0
TCACTCTCGGCATGGACGAGCTGTACAAGC
>group_70_3 4 1 0 0 sg=4 px=0 gx=0
GCTTGTACAGCTCGTCCATGCCGAGAGTGA
>group_72_0 26 53 0 12 sg=14 px=0 gx=12
AGGGAACAAAAGCTGGAGCTCCACCGCGGT
>group_72_1 26 53 0 12 sg=14 px=0 gx=12
CGCGGTGGAGCTCCAGCTTTTGTTCCCTTT
>group_72_2 26 53 0 12 sg=14 px=0 gx=12
CCACCGCGGTGGAGCTCCAGCTTTTGTTCC
>group_72_3 26 53 0 12 sg=14 px=0 gx=12
CCGCGGTGGAGCTCCAGCTTTTGTTCCCTT
>group_72_4 26 53 0 12 sg=14 px=0 gx=12
AAGGGAACAAAAGCTGGAGCTCCACCGCGG
>group_72_5 26 53 0 12 sg=14 px=0 gx=12
GCGGTGGAGCTCCAGCTTTTGTTCCCTTTA
>group_72_6 26 53 0 12 sg=14 px=0 gx=12
GGAACAAAAGCTGGAGCTCCACCGCGGTGG
>group_72_7 26 53 0 12 sg=14 px=0 gx=12
CTAAAGGGAACAAAAGCTGGAGCTCCACCG
>group_72_8 26 53 0 12 sg=14 px=0 gx=12
AAAGGGAACAAAAGCTGGAGCTCCACCGCG
>group_72_9 26 53 0 12 sg=14 px=0 gx=12
CGGTGGAGCTCCAGCTTTTGTTCCCTTTAG
>group_73_0 2 15 0 0 sg=2 px=0 gx=0
CTCTTCAGAGTACAGAAGATTAAGTGAGAC
>group_73_1 2 15 0 0 sg=2 px=0 gx=0
GTCTCACTTAATCTTCTGTACTCTGAAGAG
>group_74_0 558 3 0 0 sg=558 px=0 gx=0
GAAGTGTGACTCTTATTAGCAGACAGGAAC
>group_74_1 558 3 0 0 sg=558 px=0 gx=0
GTCTGCTAATAAGAGTCACACTTCGAGCGC
>group_74_2 558 3 0 0 sg=558 px=0 gx=0
AGTTATCGTGCACCAAGCAGCAGATGATAA
>group_74_3 558 3 0 0 sg=558 px=0 gx=0
TTATTAGCAGACAGGAACGAGGACATTATT
>group_74_4 558 3 0 0 sg=558 px=0 gx=0
CGCCGCTACTGCTACAAGTGGGGCTGATCT
>group_74_5 558 3 0 0 sg=558 px=0 gx=0
TGAACCATCTTGTCAAACGACACAAATTTT
>group_74_6 558 3 0 0 sg=558 px=0 gx=0
ATACCTTCTTAAGTTCGCCCTTCCTCCCTT
>group_74_7 558 3 0 0 sg=558 px=0 gx=0
CGTGCACCAAGCAGCAGATGATAATAATGT
>group_74_8 558 3 0 0 sg=558 px=0 gx=0
TTCATTGTTGACCTCCACTAGCTCCAGCCA
>group_74_9 558 3 0 0 sg=558 px=0 gx=0
CAGGAACGAGGACATTATTATCATCTGCTG
>group_75_0 8 9 0 0 sg=8 px=0 gx=0
TGTAGAGCTCATCCATGCCATGTGTAATCC
>group_75_1 8 9 0 0 sg=8 px=0 gx=0
GGGATTACACATGGCATGGATGAGCTCTAC
>group_75_2 8 9 0 0 sg=8 px=0 gx=0
TTGTAGAGCTCATCCATGCCATGTGTAATC
>group_75_3 8 9 0 0 sg=8 px=0 gx=0
GATTACACATGGCATGGATGAGCTCTACAA
>group_75_4 8 9 0 0 sg=8 px=0 gx=0
TTTGTAGAGCTCATCCATGCCATGTGTAAT
>group_75_5 8 9 0 0 sg=8 px=0 gx=0
GGATTACACATGGCATGGATGAGCTCTACA
>group_75_6 8 9 0 0 sg=8 px=0 gx=0
GTAGAGCTCATCCATGCCATGTGTAATCCC
>group_75_7 8 9 0 0 sg=8 px=0 gx=0
ATTACACATGGCATGGATGAGCTCTACAAA
>group_76_0 8 3 0 0 sg=8 px=0 gx=0
CCAGTCAGGTGTGATGCTCGGGGATCCGAA
>group_76_1 8 3 0 0 sg=8 px=0 gx=0
CAGTCAGGTGTGATGCTCGGGGATCCGAAT
>group_76_2 8 3 0 0 sg=8 px=0 gx=0
ATTCGGATCCCCGAGCATCACACCTGACTG
>group_76_3 8 3 0 0 sg=8 px=0 gx=0
GTCAGGTGTGATGCTCGGGGATCCGAATTC
>group_76_4 8 3 0 0 sg=8 px=0 gx=0
TTCGGATCCCCGAGCATCACACCTGACTGG
>group_76_5 8 3 0 0 sg=8 px=0 gx=0
GAATTCGGATCCCCGAGCATCACACCTGAC
>group_76_6 8 3 0 0 sg=8 px=0 gx=0
AGTCAGGTGTGATGCTCGGGGATCCGAATT
>group_76_7 8 3 0 0 sg=8 px=0 gx=0
AATTCGGATCCCCGAGCATCACACCTGACT
>group_78_0 4 2 0 0 sg=4 px=0 gx=0
CGACGGTACCGCGGGCCCGGGATCCACCGG
>group_78_1 4 2 0 0 sg=4 px=0 gx=0
TCGACGGTACCGCGGGCCCGGGATCCACCG
>group_78_2 4 2 0 0 sg=4 px=0 gx=0
CCGGTGGATCCCGGGCCCGCGGTACCGTCG
>group_78_3 4 2 0 0 sg=4 px=0 gx=0
CGGTGGATCCCGGGCCCGCGGTACCGTCGA
>group_79_0 2 50 0 0 sg=2 px=0 gx=0
TGGTGGTGCTCGAGTGCGGCCGCAAGCTTG
>group_79_1 2 50 0 0 sg=2 px=0 gx=0
CAAGCTTGCGGCCGCACTCGAGCACCACCA
>group_80_0 656 5 0 0 sg=656 px=0 gx=0
CCGATCGTGAAGTTTCTCATCTAAGCCCCC
>group_80_1 656 5 0 0 sg=656 px=0 gx=0
GCGCCCACATCAAGGCACCGGTGGGTATGC
>group_80_2 656 5 0 0 sg=656 px=0 gx=0
GCTGGGCGGCCTGCGCCGCCTTCAACTTCT
>group_80_3 656 5 0 0 sg=656 px=0 gx=0
CTAGATCCTTTTCGGCGTCCACATCAACGG
>group_80_4 656 5 0 0 sg=656 px=0 gx=0
GGGCCAAACTTCACGCCTCGCGCCTTGGCG
>group_80_5 656 5 0 0 sg=656 px=0 gx=0
TCACTCAAAGGCGGTAATCGGTTATCCACA
>group_80_6 656 5 0 0 sg=656 px=0 gx=0
AAGGCGGCGCAGGCCGCCCAGCGGCAACGC
>group_80_7 656 5 0 0 sg=656 px=0 gx=0
GTGGATAACCGATTACCGCCTTTGAGTGAG
>group_80_8 656 5 0 0 sg=656 px=0 gx=0
GGTATCAGCTCACTCAAAGGCGGTAATCGG
>group_80_9 656 5 0 0 sg=656 px=0 gx=0
CTCACTCAAAGGCGGTAATCGGTTATCCAC
>group_84_0 6 19 0 0 sg=6 px=0 gx=0
AAATAGGTACTAATCAAAATAGTGAGGAGG
>group_84_1 6 19 0 0 sg=6 px=0 gx=0
TAAAATAGGTACTAATCAAAATAGTGAGGA
>group_84_2 6 19 0 0 sg=6 px=0 gx=0
TCCTCACTATTTTGATTAGTACCTATTTTA
>group_84_3 6 19 0 0 sg=6 px=0 gx=0
AAAATAGGTACTAATCAAAATAGTGAGGAG
>group_84_4 6 19 0 0 sg=6 px=0 gx=0
CTCCTCACTATTTTGATTAGTACCTATTTT
>group_84_5 6 19 0 0 sg=6 px=0 gx=0
CCTCCTCACTATTTTGATTAGTACCTATTT
>group_86_0 2 30 0 0 sg=2 px=0 gx=0
GCAACACCTTCTTCACGAGGCAGACCTCAC
>group_86_1 2 30 0 0 sg=2 px=0 gx=0
GTGAGGTCTGCCTCGTGAAGAAGGTGTTGC
>group_87_0 56 5 0 0 sg=56 px=0 gx=0
TGAGAGTGCACCATACCTCTCAGGCGCCGC
>group_87_1 56 5 0 0 sg=56 px=0 gx=0
AGATTGTACTGAGAGTGCACCATACCTCTC
>group_87_2 56 5 0 0 sg=56 px=0 gx=0
ACCTCTCAGGCGCCGCTGGTGCCGCTGGTT
>group_87_3 56 5 0 0 sg=56 px=0 gx=0
GAGAGGTATGGTGCACTCTCAGTACAATCT
>group_87_4 56 5 0 0 sg=56 px=0 gx=0
ACCAGCGGCACCAGCGGCGCCTGAGAGGTA
>group_87_5 56 5 0 0 sg=56 px=0 gx=0
TTGTACTGAGAGTGCACCATACCTCTCAGG
>group_87_6 56 5 0 0 sg=56 px=0 gx=0
CCAGCGGCGCCTGAGAGGTATGGTGCACTC
>group_87_7 56 5 0 0 sg=56 px=0 gx=0
TACCTCTCAGGCGCCGCTGGTGCCGCTGGT
>group_87_8 56 5 0 0 sg=56 px=0 gx=0
GCGGCACCAGCGGCGCCTGAGAGGTATGGT
>group_87_9 56 5 0 0 sg=56 px=0 gx=0
GAGAGTGCACCATACCTCTCAGGCGCCGCT
>group_88_0 44 10 0 0 sg=44 px=0 gx=0
AGGAGATATACATATGAGCTCCAATTCACT
>group_88_1 44 10 0 0 sg=44 px=0 gx=0
TTAAGAAGGAGATATACATATGAGCTCCAA
>group_88_2 44 10 0 0 sg=44 px=0 gx=0
ACTTTAAGAAGGAGATATACATATGAGCTC
>group_88_3 44 10 0 0 sg=44 px=0 gx=0
ATACATATGAGCTCCAATTCACTGGCCGTC
>group_88_4 44 10 0 0 sg=44 px=0 gx=0
CCAGTGAATTGGAGCTCATATGTATATCTC
>group_88_5 44 10 0 0 sg=44 px=0 gx=0
TATACATATGAGCTCCAATTCACTGGCCGT
>group_88_6 44 10 0 0 sg=44 px=0 gx=0
GCCAGTGAATTGGAGCTCATATGTATATCT
>group_88_7 44 10 0 0 sg=44 px=0 gx=0
TGGAGCTCATATGTATATCTCCTTCTTAAA
>group_88_8 44 10 0 0 sg=44 px=0 gx=0
ACATATGAGCTCCAATTCACTGGCCGTCGT
>group_88_9 44 10 0 0 sg=44 px=0 gx=0
AACTTTAAGAAGGAGATATACATATGAGCT
>group_89_0 50 80 0 0 sg=50 px=0 gx=0
GCCTTTTTGCGTTTCTACAAACTCTTTTGT
>group_89_1 50 80 0 0 sg=50 px=0 gx=0
AAATAAACAAAAGAGTTTGTAGAAACGCAA
>group_89_2 50 80 0 0 sg=50 px=0 gx=0
CAAAAGAGTTTGTAGAAACGCAAAAAGGCC
>group_89_3 50 80 0 0 sg=50 px=0 gx=0
CGTTTCTACAAACTCTTTTGTTTATTTTTC
>group_89_4 50 80 0 0 sg=50 px=0 gx=0
TTTGCGTTTCTACAAACTCTTTTGTTTATT
>group_89_5 50 80 0 0 sg=50 px=0 gx=0
AGAAAAATAAACAAAAGAGTTTGTAGAAAC
>group_89_6 50 80 0 0 sg=50 px=0 gx=0
ATTTAGAAAAATAAACAAAAGAGTTTGTAG
>group_89_7 50 80 0 0 sg=50 px=0 gx=0
TTTGAATGTATTTAGAAAAATAAACAAAAG
>group_89_8 50 80 0 0 sg=50 px=0 gx=0
GGCCTTTTTGCGTTTCTACAAACTCTTTTG
>group_89_9 50 80 0 0 sg=50 px=0 gx=0
TTGCGTTTCTACAAACTCTTTTGTTTATTT
>group_90_0 2 2 0 0 sg=2 px=0 gx=0
AGCTATGACCATGATTACGAATTAATTCCC
>group_90_1 2 2 0 0 sg=2 px=0 gx=0
GGGAATTAATTCGTAATCATGGTCATAGCT
>group_92_0 2 12 0 0 sg=2 px=0 gx=0
GAGACTGGTGATTTTTGCGGACTCTAGATA
>group_92_1 2 12 0 0 sg=2 px=0 gx=0
TATCTAGAGTCCGCAAAAATCACCAGTCTC
>group_95_0 60 2 0 0 sg=60 px=0 gx=0
CGATATCGATCCACAGGACGGGTGTGGTCG
>group_95_1 60 2 0 0 sg=60 px=0 gx=0
TATCGATCCACAGGACGGGTGTGGTCGCCA
>group_95_2 60 2 0 0 sg=60 px=0 gx=0
CACACCCGTCCTGTGGATCGATATCGATCC
>group_95_3 60 2 0 0 sg=60 px=0 gx=0
GCGGATCGATATCGATCCACAGGACGGGTG
>group_95_4 60 2 0 0 sg=60 px=0 gx=0
TGTTAGCAGCGGATCGATATCGATCCACAG
>group_95_5 60 2 0 0 sg=60 px=0 gx=0
GACCACACCCGTCCTGTGGATCGATATCGA
>group_95_6 60 2 0 0 sg=60 px=0 gx=0
ACACCCGTCCTGTGGATCGATATCGATCCG
>group_95_7 60 2 0 0 sg=60 px=0 gx=0
TAGCAGCGGATCGATATCGATCCACAGGAC
>group_95_8 60 2 0 0 sg=60 px=0 gx=0
CCCGTCCTGTGGATCGATATCGATCCGCTG
>group_95_9 60 2 0 0 sg=60 px=0 gx=0
GGGCTTTGTTAGCAGCGGATCGATATCGAT
>group_97_0 2 23 0 0 sg=2 px=0 gx=0
ACAATTCTCATGTTTGACAGCTTATCATCG
>group_97_1 2 23 0 0 sg=2 px=0 gx=0
CGATGATAAGCTGTCAAACATGAGAATTGT
>group_98_0 16 2 0 0 sg=16 px=0 gx=0
AATCTAGAGCTTATCGATGTCGACGTAGTT
>group_98_1 16 2 0 0 sg=16 px=0 gx=0
ACTACGTCGACATCGATAAGCTCTAGATTT
>group_98_2 16 2 0 0 sg=16 px=0 gx=0
GTTAACTACGTCGACATCGATAAGCTCTAG
>group_98_3 16 2 0 0 sg=16 px=0 gx=0
TTAACTACGTCGACATCGATAAGCTCTAGA
>group_98_4 16 2 0 0 sg=16 px=0 gx=0
AACTACGTCGACATCGATAAGCTCTAGATT
>group_98_5 16 2 0 0 sg=16 px=0 gx=0
CTAGAGCTTATCGATGTCGACGTAGTTAAC
>group_98_6 16 2 0 0 sg=16 px=0 gx=0
GAGCTTATCGATGTCGACGTAGTTAACTAG
>group_98_7 16 2 0 0 sg=16 px=0 gx=0
TAGAGCTTATCGATGTCGACGTAGTTAACT
>group_98_8 16 2 0 0 sg=16 px=0 gx=0
AAATCTAGAGCTTATCGATGTCGACGTAGT
>group_98_9 16 2 0 0 sg=16 px=0 gx=0
TAGTTAACTACGTCGACATCGATAAGCTCT
>group_102_0 176 2 0 0 sg=176 px=0 gx=0
AATGCCTTCGAATTCAGCACCTGCACATGG
>group_102_1 176 2 0 0 sg=176 px=0 gx=0
GCTGAATTCGAAGGCATTCCACGACGTGGT
>group_102_2 176 2 0 0 sg=176 px=0 gx=0
CACCTTAAGCTTGGCTGTTTTGGCGGATGA
>group_102_3 176 2 0 0 sg=176 px=0 gx=0
AACAGACCATGGCTGGTGACCACGTCGTGG
>group_102_4 176 2 0 0 sg=176 px=0 gx=0
ATGTGCAGGTGCTGAATTCGAAGGCATTCC
>group_102_5 176 2 0 0 sg=176 px=0 gx=0
ACCTCAGGTCGACGTCCCATGTGCAGGTGC
>group_102_6 176 2 0 0 sg=176 px=0 gx=0
TCTCATCCGCCAAAACAGCCAAGCTTAAGG
>group_102_7 176 2 0 0 sg=176 px=0 gx=0
ATAATTACCTCAGGTCGACGTCCCATGTGC
>group_102_8 176 2 0 0 sg=176 px=0 gx=0
TCACACAGGAAACAGACCATGGCTGGTGAC
>group_102_9 176 2 0 0 sg=176 px=0 gx=0
CGACGTGGTCACCAGCCATGGTCTGTTTCC
>group_104_0 2 2 0 0 sg=2 px=0 gx=0
ATGTTTGACAGCTTATCATCGATAAGCTCA
>group_104_1 2 2 0 0 sg=2 px=0 gx=0
TGAGCTTATCGATGATAAGCTGTCAAACAT
>group_108_0 2 3 0 0 sg=2 px=0 gx=0
TGGTCAAAATCGGATTCAATTGTCAAAGTA
>group_108_1 2 3 0 0 sg=2 px=0 gx=0
TACTTTGACAATTGAATCCGATTTTGACCA
>group_109_0 2 5 0 0 sg=2 px=0 gx=0
CCATATTCAACGGGAAACGTCTTGCTCGAC
>group_109_1 2 5 0 0 sg=2 px=0 gx=0
GTCGAGCAAGACGTTTCCCGTTGAATATGG
>group_111_0 4 14 0 0 sg=4 px=0 gx=0
GTCGCCTGATGCGGTATTTTCTCCTTACGC
>group_111_1 4 14 0 0 sg=4 px=0 gx=0
GCGTAAGGAGAAAATACCGCATCAGGCGAC
>group_111_2 4 14 0 0 sg=4 px=0 gx=0
CGTCGCCTGATGCGGTATTTTCTCCTTACG
>group_111_3 4 14 0 0 sg=4 px=0 gx=0
CGTAAGGAGAAAATACCGCATCAGGCGACG
>group_112_0 6 1 0 0 sg=6 px=0 gx=0
TTGGAATTCTAGAGTCGCGGCCGCTTCAGT
>group_112_1 6 1 0 0 sg=6 px=0 gx=0
GGAATTCTAGAGTCGCGGCCGCTTCAGTTG
>group_112_2 6 1 0 0 sg=6 px=0 gx=0
ACTGAAGCGGCCGCGACTCTAGAATTCCAA
>group_112_3 6 1 0 0 sg=6 px=0 gx=0
AACTGAAGCGGCCGCGACTCTAGAATTCCA
>group_112_4 6 1 0 0 sg=6 px=0 gx=0
TGGAATTCTAGAGTCGCGGCCGCTTCAGTT
>group_112_5 6 1 0 0 sg=6 px=0 gx=0
CAACTGAAGCGGCCGCGACTCTAGAATTCC
>group_113_0 2 16 0 0 sg=2 px=0 gx=0
CCATCGATGCAGGTGGCACTTTTCGGGGAA
>group_113_1 2 16 0 0 sg=2 px=0 gx=0
TTCCCCGAAAAGTGCCACCTGCATCGATGG
>group_116_0 10 12 0 0 sg=10 px=0 gx=0
GGCGCACCATCGTCGGCTACAGCCTCGGGA
>group_116_1 10 12 0 0 sg=10 px=0 gx=0
CGCACCATCGTCGGCTACAGCCTCGGGAAT
>group_116_2 10 12 0 0 sg=10 px=0 gx=0
TGGCGCACCATCGTCGGCTACAGCCTCGGG
>group_116_3 10 12 0 0 sg=10 px=0 gx=0
TTCCCGAGGCTGTAGCCGACGATGGTGCGC
>group_116_4 10 12 0 0 sg=10 px=0 gx=0
ATTCCCGAGGCTGTAGCCGACGATGGTGCG
>group_116_5 10 12 0 0 sg=10 px=0 gx=0
AATTCCCGAGGCTGTAGCCGACGATGGTGC
>group_116_6 10 12 0 0 sg=10 px=0 gx=0
CCCGAGGCTGTAGCCGACGATGGTGCGCCA
>group_116_7 10 12 0 0 sg=10 px=0 gx=0
GCGCACCATCGTCGGCTACAGCCTCGGGAA
>group_116_8 10 12 0 0 sg=10 px=0 gx=0
TCCCGAGGCTGTAGCCGACGATGGTGCGCC
>group_116_9 10 12 0 0 sg=10 px=0 gx=0
GCACCATCGTCGGCTACAGCCTCGGGAATT
>group_118_0 38 0 0 0 sg=38 px=0 gx=0
CCTAAATCGTATGTGTATGATACATAAAGG
>group_118_1 38 0 0 0 sg=38 px=0 gx=0
AATCGGCCAACGCGCGGGGAGAGGCGGTAA
>group_118_2 38 0 0 0 sg=38 px=0 gx=0
GTGAAGAGGCTTTTTTGGAGGAGATCTAAG
>group_118_3 38 0 0 0 sg=38 px=0 gx=0
TTTATGTATCATACACATACGATTTAGGTG
>group_118_4 38 0 0 0 sg=38 px=0 gx=0
CGTATGTGTATGATACATAAAGGGCGAATT
>group_118_5 38 0 0 0 sg=38 px=0 gx=0
TTACCGCCTCTCCCCGCGCGTTGGCCGATT
>group_118_6 38 0 0 0 sg=38 px=0 gx=0
CACCTAAATCGTATGTGTATGATACATAAA
>group_118_7 38 0 0 0 sg=38 px=0 gx=0
GCCCTTTATGTATCATACACATACGATTTA
>group_118_8 38 0 0 0 sg=38 px=0 gx=0
CCTTTATGTATCATACACATACGATTTAGG
>group_118_9 38 0 0 0 sg=38 px=0 gx=0
TGAAGAGGCTTTTTTGGAGGAGATCTAAGC
>group_119_0 16 4 0 0 sg=16 px=0 gx=0
CGTCAGTCAGTCACGATGAATTCCCGGGGA
>group_119_1 16 4 0 0 sg=16 px=0 gx=0
CGGGAATTCATCGTGACTGACTGACGATCT
>group_119_2 16 4 0 0 sg=16 px=0 gx=0
GGATCCCCGGGAATTCATCGTGACTGACTG
>group_119_3 16 4 0 0 sg=16 px=0 gx=0
TCGTCAGTCAGTCACGATGAATTCCCGGGG
>group_119_4 16 4 0 0 sg=16 px=0 gx=0
CAGTCAGTCACGATGAATTCCCGGGGATCC
>group_119_5 16 4 0 0 sg=16 px=0 gx=0
CCGGGAATTCATCGTGACTGACTGACGATC
>group_119_6 16 4 0 0 sg=16 px=0 gx=0
CCCGGGAATTCATCGTGACTGACTGACGAT
>group_119_7 16 4 0 0 sg=16 px=0 gx=0
GTCAGTCAGTCACGATGAATTCCCGGGGAT
>group_119_8 16 4 0 0 sg=16 px=0 gx=0
ATCGTCAGTCAGTCACGATGAATTCCCGGG
>group_119_9 16 4 0 0 sg=16 px=0 gx=0
TCCCCGGGAATTCATCGTGACTGACTGACG
>group_120_0 126 4 0 0 sg=126 px=0 gx=0
CTTTATAGCCAACCTTTGTTCATGGCAGCC
>group_120_1 126 4 0 0 sg=126 px=0 gx=0
CTGTCCCTCTTCTCTTATGGAGATCCCTCG
>group_120_2 126 4 0 0 sg=126 px=0 gx=0
TGTTCATGGCAGCCAGCATATGGGCATATG
>group_120_3 126 4 0 0 sg=126 px=0 gx=0
TATGCCCATATGCTGGCTGCCATGAACAAA
>group_120_4 126 4 0 0 sg=126 px=0 gx=0
CATATACTGATGACCTCTTTATAGCCAACC
>group_120_5 126 4 0 0 sg=126 px=0 gx=0
CTTTGTTCATGGCAGCCAGCATATGGGCAT
>group_120_6 126 4 0 0 sg=126 px=0 gx=0
TTATAGCCAACCTTTGTTCATGGCAGCCAG
>group_120_7 126 4 0 0 sg=126 px=0 gx=0
CATGGCAGCCAGCATATGGGCATATGTTGC
>group_120_8 126 4 0 0 sg=126 px=0 gx=0
CTCCATAAGAGAAGAGGGACAGCTATGACT
>group_120_9 126 4 0 0 sg=126 px=0 gx=0
CCAGTCATAGCTGTCCCTCTTCTCTTATGG
>group_121_0 2 3 0 0 sg=2 px=0 gx=0
TCTGCAGCAATGGCAACAACGTTGCGCAAA
>group_121_1 2 3 0 0 sg=2 px=0 gx=0
TTTGCGCAACGTTGTTGCCATTGCTGCAGA
>group_122_0 2 9 0 0 sg=2 px=0 gx=0
GGAACGGCACTGGTCAACTTGGCCATGGTG
>group_122_1 2 9 0 0 sg=2 px=0 gx=0
CACCATGGCCAAGTTGACCAGTGCCGTTCC
>group_123_0 2 4 0 0 sg=2 px=0 gx=0
GTCATGGAATTCACTGGCCGTCGTTTTACA
>group_123_1 2 4 0 0 sg=2 px=0 gx=0
TGTAAAACGACGGCCAGTGAATTCCATGAC
>group_125_0 2 4 0 0 sg=2 px=0 gx=0
GGCTCTCAAGGGCATCGGTCGACGGATCCG
>group_125_1 2 4 0 0 sg=2 px=0 gx=0
CGGATCCGTCGACCGATGCCCTTGAGAGCC
>group_126_0 40 1 0 0 sg=40 px=0 gx=0
GCTCGAATTCTTGAAGACGAAAGGGCCTCG
>group_126_1 40 1 0 0 sg=40 px=0 gx=0
ACCGAGCTCGAATTCTTGAAGACGAAAGGG
>group_126_2 40 1 0 0 sg=40 px=0 gx=0
GGATCCCCGGGTACCGAGCTCGAATTCTTG
>group_126_3 40 1 0 0 sg=40 px=0 gx=0
ACGAGGCCCTTTCGTCTTCAAGAATTCGAG
>group_126_4 40 1 0 0 sg=40 px=0 gx=0
TTTCGTCTTCAAGAATTCGAGCTCGGTACC
>group_126_5 40 1 0 0 sg=40 px=0 gx=0
TTCAAGAATTCGAGCTCGGTACCCGGGGAT
>group_126_6 40 1 0 0 sg=40 px=0 gx=0
GATCCCCGGGTACCGAGCTCGAATTCTTGA
>group_126_7 40 1 0 0 sg=40 px=0 gx=0
TTCGTCTTCAAGAATTCGAGCTCGGTACCC
>group_126_8 40 1 0 0 sg=40 px=0 gx=0
GTACCGAGCTCGAATTCTTGAAGACGAAAG
>group_126_9 40 1 0 0 sg=40 px=0 gx=0
ATCCCCGGGTACCGAGCTCGAATTCTTGAA
>group_129_0 46 5 0 0 sg=46 px=0 gx=0
GCCTCGGGAATTGCTACCGAGCTCGAATTT
>group_129_1 46 5 0 0 sg=46 px=0 gx=0
GAATTGCTACCGAGCTCGAATTTCCCCGAT
>group_129_2 46 5 0 0 sg=46 px=0 gx=0
ATTGCTACCGAGCTCGAATTTCCCCGATCG
>group_129_3 46 5 0 0 sg=46 px=0 gx=0
GCTACAGCCTCGGGAATTGCTACCGAGCTC
>group_129_4 46 5 0 0 sg=46 px=0 gx=0
TTCGAGCTCGGTAGCAATTCCCGAGGCTGT
>group_129_5 46 5 0 0 sg=46 px=0 gx=0
GCTACCGAGCTCGAATTTCCCCGATCGTTC
>group_129_6 46 5 0 0 sg=46 px=0 gx=0
TCGAGCTCGGTAGCAATTCCCGAGGCTGTA
>group_129_7 46 5 0 0 sg=46 px=0 gx=0
TCGGCTACAGCCTCGGGAATTGCTACCGAG
>group_129_8 46 5 0 0 sg=46 px=0 gx=0
CGGGAATTGCTACCGAGCTCGAATTTCCCC
>group_129_9 46 5 0 0 sg=46 px=0 gx=0
ACAGCCTCGGGAATTGCTACCGAGCTCGAA
>group_130_0 10 7 0 0 sg=10 px=0 gx=0
AAGGCACAGTCGAGGCTGATCAGCGGGTTT
>group_130_1 10 7 0 0 sg=10 px=0 gx=0
AGGCACAGTCGAGGCTGATCAGCGGGTTTA
>group_130_2 10 7 0 0 sg=10 px=0 gx=0
ACCCGCTGATCAGCCTCGACTGTGCCTTCT
>group_130_3 10 7 0 0 sg=10 px=0 gx=0
AACCCGCTGATCAGCCTCGACTGTGCCTTC
>group_130_4 10 7 0 0 sg=10 px=0 gx=0
TAGAAGGCACAGTCGAGGCTGATCAGCGGG
>group_130_5 10 7 0 0 sg=10 px=0 gx=0
CCCGCTGATCAGCCTCGACTGTGCCTTCTA
>group_130_6 10 7 0 0 sg=10 px=0 gx=0
TAAACCCGCTGATCAGCCTCGACTGTGCCT
>group_130_7 10 7 0 0 sg=10 px=0 gx=0
AAACCCGCTGATCAGCCTCGACTGTGCCTT
>group_130_8 10 7 0 0 sg=10 px=0 gx=0
AGAAGGCACAGTCGAGGCTGATCAGCGGGT
>group_130_9 10 7 0 0 sg=10 px=0 gx=0
GAAGGCACAGTCGAGGCTGATCAGCGGGTT
>group_133_0 2 112 0 0 sg=2 px=0 gx=0
AAAACTCACGTTAAGGGATTTTGGTCATGC
>group_133_1 2 112 0 0 sg=2 px=0 gx=0
GCATGACCAAAATCCCTTAACGTGAGTTTT
>group_136_0 6 2 0 0 sg=6 px=0 gx=0
TCTCTTTTATAGGTGTAAACCTTAAACTGT
>group_136_1 6 2 0 0 sg=6 px=0 gx=0
TTACAGTTTAAGGTTTACACCTATAAAAGA
>group_136_2 6 2 0 0 sg=6 px=0 gx=0
CTCTTTTATAGGTGTAAACCTTAAACTGTA
>group_136_3 6 2 0 0 sg=6 px=0 gx=0
TCTTTTATAGGTGTAAACCTTAAACTGTAA
>group_136_4 6 2 0 0 sg=6 px=0 gx=0
ACAGTTTAAGGTTTACACCTATAAAAGAGA
>group_136_5 6 2 0 0 sg=6 px=0 gx=0
TACAGTTTAAGGTTTACACCTATAAAAGAG
>group_137_0 2 2 0 0 sg=2 px=0 gx=0
CGGCGTAATCATGGTCATAGCTGTTTCCTG
>group_137_1 2 2 0 0 sg=2 px=0 gx=0
CAGGAAACAGCTATGACCATGATTACGCCG
>group_138_0 2 22 0 0 sg=2 px=0 gx=0
GAAGATCCGGCTGCTAACAAAGCCCGAAAG
>group_138_1 2 22 0 0 sg=2 px=0 gx=0
CTTTCGGGCTTTGTTAGCAGCCGGATCTTC
>group_139_0 2024 2 0 2 sg=2022 px=0 gx=2
GGGGTCGAAACTCATACACCTTTGCACAGG
>group_139_1 2024 2 0 2 sg=2022 px=0 gx=2
AGAGGATCTTGAAGAATAAAAAATTACTGG
>group_139_2 2024 2 0 2 sg=2022 px=0 gx=2
GGTGGATAAGGATAGACGTGTCCAGGTGTC
>group_139_3 2024 2 0 2 sg=2022 px=0 gx=2
CGATCTCGCAACAAAACACGAGGTGGGACT
>group_139_4 2024 2 0 2 sg=2022 px=0 gx=2
TTTATTTCGACCCCAGAGCTCTGGTCTGTG
>group_139_5 2024 2 0 2 sg=2022 px=0 gx=2
GGGGTGGGCTCCGAGGTGAAAGTTCATGTT
>group_139_6 2024 2 0 2 sg=2022 px=0 gx=2
ATGGCCGCATAGACTTCTGAAATTCTAAGA
>group_139_7 2024 2 0 2 sg=2022 px=0 gx=2
GACACCTGGACACGTCTATCCTTATCCACC
>group_139_8 2024 2 0 2 sg=2022 px=0 gx=2
CTTCTTGTAAATAATTCTAATCTTAGAATT
>group_139_9 2024 2 0 2 sg=2022 px=0 gx=2
CAGGGACGCCTGGTGGACCCCTTTGAAGGC
>group_140_0 2 6 0 0 sg=2 px=0 gx=0
TTCTCATGTTTGACAGCTTATCATCGATAG
>group_140_1 2 6 0 0 sg=2 px=0 gx=0
CTATCGATGATAAGCTGTCAAACATGAGAA
>group_142_0 12 8 0 0 sg=12 px=0 gx=0
GGCATGCAAGCTTGTATTCTATAGTGTCAC
>group_142_1 12 8 0 0 sg=12 px=0 gx=0
ACACTATAGAATACAAGCTTGCATGCCTGC
>group_142_2 12 8 0 0 sg=12 px=0 gx=0
TGACACTATAGAATACAAGCTTGCATGCCT
>group_142_3 12 8 0 0 sg=12 px=0 gx=0
AGGCATGCAAGCTTGTATTCTATAGTGTCA
>group_142_4 12 8 0 0 sg=12 px=0 gx=0
GACACTATAGAATACAAGCTTGCATGCCTG
>group_142_5 12 8 0 0 sg=12 px=0 gx=0
CAGGCATGCAAGCTTGTATTCTATAGTGTC
>group_142_6 12 8 0 0 sg=12 px=0 gx=0
TGCAGGCATGCAAGCTTGTATTCTATAGTG
>group_142_7 12 8 0 0 sg=12 px=0 gx=0
ACTATAGAATACAAGCTTGCATGCCTGCAG
>group_142_8 12 8 0 0 sg=12 px=0 gx=0
CTGCAGGCATGCAAGCTTGTATTCTATAGT
>group_142_9 12 8 0 0 sg=12 px=0 gx=0
GCAGGCATGCAAGCTTGTATTCTATAGTGT
>group_143_0 8 11 0 0 sg=8 px=0 gx=0
ATTATCTAGAATTATTCCATTGAGTAAGTT
>group_143_1 8 11 0 0 sg=8 px=0 gx=0
AAACTTACTCAATGGAATAATTCTAGATAA
>group_143_2 8 11 0 0 sg=8 px=0 gx=0
AACTTACTCAATGGAATAATTCTAGATAAT
>group_143_3 8 11 0 0 sg=8 px=0 gx=0
AATTATCTAGAATTATTCCATTGAGTAAGT
>group_143_4 8 11 0 0 sg=8 px=0 gx=0
GAATTATCTAGAATTATTCCATTGAGTAAG
>group_143_5 8 11 0 0 sg=8 px=0 gx=0
TTATCTAGAATTATTCCATTGAGTAAGTTT
>group_143_6 8 11 0 0 sg=8 px=0 gx=0
ACTTACTCAATGGAATAATTCTAGATAATT
>group_143_7 8 11 0 0 sg=8 px=0 gx=0
CTTACTCAATGGAATAATTCTAGATAATTC
>group_144_0 4 5 0 0 sg=4 px=0 gx=0
TTTTGAGGAGAAGCCCGGGCTCTTGTCGTC
>group_144_1 4 5 0 0 sg=4 px=0 gx=0
GACGACAAGAGCCCGGGCTTCTCCTCAAAA
>group_144_2 4 5 0 0 sg=4 px=0 gx=0
TTTGAGGAGAAGCCCGGGCTCTTGTCGTCG
>group_144_3 4 5 0 0 sg=4 px=0 gx=0
CGACGACAAGAGCCCGGGCTTCTCCTCAAA
>group_145_0 2 19 0 0 sg=2 px=0 gx=0
TCATAGTTAATTTCTCCTCTTTAATGAATT
>group_145_1 2 19 0 0 sg=2 px=0 gx=0
AATTCATTAAAGAGGAGAAATTAACTATGA
>group_146_0 60 2 0 0 sg=60 px=0 gx=0
CCAGCAACGGCACCTGTGGCGCCGGTGATG
>group_146_1 60 2 0 0 sg=60 px=0 gx=0
AACGGCACCTGTGGCGCCGGTGATGCCGGC
>group_146_2 60 2 0 0 sg=60 px=0 gx=0
CATCACCGGCGCCACAGGTGCCGTTGCTGG
>group_146_3 60 2 0 0 sg=60 px=0 gx=0
GCAACGGCACCTGTGGCGCCGGTGATGCCG
>group_146_4 60 2 0 0 sg=60 px=0 gx=0
CGGCGCCACAGGTGCCGTTGCTGGCGCCTA
>group_146_5 60 2 0 0 sg=60 px=0 gx=0
ATGTCGGCGATATAGGCGCCAGCAACGGCA
>group_146_6 60 2 0 0 sg=60 px=0 gx=0
CCACAGGTGCCGTTGCTGGCGCCTATATCG
>group_146_7 60 2 0 0 sg=60 px=0 gx=0
GCCAGCAACGGCACCTGTGGCGCCGGTGAT
>group_146_8 60 2 0 0 sg=60 px=0 gx=0
CGCCAGCAACGGCACCTGTGGCGCCGGTGA
>group_146_9 60 2 0 0 sg=60 px=0 gx=0
CGTTGCTGGCGCCTATATCGCCGACATCAC
>group_149_0 2 7 0 0 sg=2 px=0 gx=0
GTGGCGACCATCCTCCAAAATCGGATCTGA
>group_149_1 2 7 0 0 sg=2 px=0 gx=0
TCAGATCCGATTTTGGAGGATGGTCGCCAC
>group_150_0 1142 1 0 0 sg=1142 px=0 gx=0
CACAATTATGATAGATTCAATTGTGAGCGG
>group_150_1 1142 1 0 0 sg=1142 px=0 gx=0
GGTGATTGCTCAGGACATTTCTGTTAGAAG
>group_150_2 1142 1 0 0 sg=1142 px=0 gx=0
CTATGCTCGAGTCGACAGTTCATAGGTGAT
>group_150_3 1142 1 0 0 sg=1142 px=0 gx=0
TCGACAGTTCATAGGTGATTGCTCAGGACA
>group_150_4 1142 1 0 0 sg=1142 px=0 gx=0
TTACGCACAAGAGTTCCGTAGCTGTTCAAG
>group_150_5 1142 1 0 0 sg=1142 px=0 gx=0
ATCTATCATAATTGTGAGCGCTCACAATTG
>group_150_6 1142 1 0 0 sg=1142 px=0 gx=0
GGGGGCCCGGTACCTTTCTCCTCTTTAATG
>group_150_7 1142 1 0 0 sg=1142 px=0 gx=0
GTAAAGCTTAGGATCCGCTAATCTTATGGA
>group_150_8 1142 1 0 0 sg=1142 px=0 gx=0
TTTAAGGATAACTACCTTGGGGGCCTTTTC
>group_150_9 1142 1 0 0 sg=1142 px=0 gx=0
AAGGATAACTACCTTGGGGGCCTTTTCATT
>group_151_0 258 1 0 0 sg=258 px=0 gx=0
TTTTTGTGCTCATACGCTGTTTCCTGTGTG
>group_151_1 258 1 0 0 sg=258 px=0 gx=0
GTAGTTTTTAGACAGGAGCTCGTTATCGCT
>group_151_2 258 1 0 0 sg=258 px=0 gx=0
GCAACTTCGTTCTCGAGGTGGTAGTTTTTA
>group_151_3 258 1 0 0 sg=258 px=0 gx=0
TTGGTGAACGTTGAGGATCCGGCGCTGCTA
>group_151_4 258 1 0 0 sg=258 px=0 gx=0
TGGGTGTCGACGGATCGATCCCGTCGTTTT
>group_151_5 258 1 0 0 sg=258 px=0 gx=0
GGATCCTCAACGTTCACCAACTAGTTTTTT
>group_151_6 258 1 0 0 sg=258 px=0 gx=0
AACTAGTTTTTTCAGGCGCGCAACTTCGTT
>group_151_7 258 1 0 0 sg=258 px=0 gx=0
TTGAGGATCCGGCGCTGCTAACAAAGCCCG
>group_151_8 258 1 0 0 sg=258 px=0 gx=0
CGCAACTTCGTTCTCGAGGTGGTAGTTTTT
>group_151_9 258 1 0 0 sg=258 px=0 gx=0
ACGTTGAGGATCCGGCGCTGCTAACAAAGC
>group_153_0 112 1 0 0 sg=112 px=0 gx=0
TACCCATACGATGTTCCAGATTACGCTTAA
>group_153_1 112 1 0 0 sg=112 px=0 gx=0
GAGCGAGCTCCCGGGACCAGCTACCCATAC
>group_153_2 112 1 0 0 sg=112 px=0 gx=0
GTGCTGGAATTCGCCCTTTTATTAAGCGTA
>group_153_3 112 1 0 0 sg=112 px=0 gx=0
CCCATACGATGTTCCAGATTACGCTTAATA
>group_153_4 112 1 0 0 sg=112 px=0 gx=0
TATTAAGCGTAATCTGGAACATCGTATGGG
>group_153_5 112 1 0 0 sg=112 px=0 gx=0
CGCTTAATAAAAGGGCGAATTCCAGCACAC
>group_153_6 112 1 0 0 sg=112 px=0 gx=0
CGAGCGAGCTCCCGGGACCAGCTACCCATA
>group_153_7 112 1 0 0 sg=112 px=0 gx=0
CCCTTTTATTAAGCGTAATCTGGAACATCG
>group_153_8 112 1 0 0 sg=112 px=0 gx=0
TGTGCTGGAATTCGCCCTTTTATTAAGCGT
>group_153_9 112 1 0 0 sg=112 px=0 gx=0
TATGGGTAGCTGGTCCCGGGAGCTCGCTCG
>group_154_0 266 1 0 0 sg=266 px=0 gx=0
GAGTTTGACAGCTTATCATCGACTGCACGG
>group_154_1 266 1 0 0 sg=266 px=0 gx=0
CCTGCATGGTACCGCCAGCTTGGCACTGGC
>group_154_2 266 1 0 0 sg=266 px=0 gx=0
GCAGCTGCGTAGTCCGGAACGTCATAGGCG
>group_154_3 266 1 0 0 sg=266 px=0 gx=0
TCAAACTCGAGAATTGTGCCTAATGAGTGA
>group_154_4 266 1 0 0 sg=266 px=0 gx=0
TGAGGCGGAAAACATCATCGTCGTTAATGC
>group_154_5 266 1 0 0 sg=266 px=0 gx=0
TGCAGTCGATGATAAGCTGTCAAACTCGAG
>group_154_6 266 1 0 0 sg=266 px=0 gx=0
TAGCTCACTCATTAGGCACAATTCTCGAGT
>group_154_7 266 1 0 0 sg=266 px=0 gx=0
TCTGCAGCTGCGTAGTCCGGAACGTCATAG
>group_154_8 266 1 0 0 sg=266 px=0 gx=0
AACGACGGCCAGTGCCAAGCTGGCGGTACC
>group_154_9 266 1 0 0 sg=266 px=0 gx=0
ATAGGCGAAGCTTGAGGCGGAAAACATCAT
>group_155_0 270 1 0 0 sg=270 px=0 gx=0
CTGATGAATGCTCATCCGGAAATTCTCATG
>group_155_1 270 1 0 0 sg=270 px=0 gx=0
ATGCTCATCCGGAAATTCTCATGATTCCGT
>group_155_2 270 1 0 0 sg=270 px=0 gx=0
TGTTCTGCCAAGGGTTGGTTTGCGCACGAA
>group_155_3 270 1 0 0 sg=270 px=0 gx=0
AGAGAAGATTTTCAGCTGTTTTGGCGGATG
>group_155_4 270 1 0 0 sg=270 px=0 gx=0
AATGGCAGAAATTCGTGCGCAAACCAACCC
>group_155_5 270 1 0 0 sg=270 px=0 gx=0
AGGACCCAACGCTGCCCCTGCTTTCCTGAT
>group_155_6 270 1 0 0 sg=270 px=0 gx=0
GAGAATTTCCGGATGAGCATTCATCAGGCG
>group_155_7 270 1 0 0 sg=270 px=0 gx=0
CATACGGAATCATGAGAATTTCCGGATGAG
>group_155_8 270 1 0 0 sg=270 px=0 gx=0
ATGTTCTGCCAAGGGTTGGTTTGCGCACGA
>group_155_9 270 1 0 0 sg=270 px=0 gx=0
TTAGCTCCTGAAAATCTCGTCGAAGCTTGG
>group_156_0 1178 1 0 300 sg=878 px=0 gx=300
AAATGCCCCACAGCGCTGAGTGCATATAAC
>group_156_1 1178 1 0 300 sg=878 px=0 gx=300
AGCCTCCGCGGCCCCGAATTAATTCACCAT
>group_156_2 1178 1 0 300 sg=878 px=0 gx=300
CCAGACCCTCTAGATTAGATAAAAGTAAAG
>group_156_3 1178 1 0 300 sg=878 px=0 gx=300
TCTGGATCTCGAGGACGAAAGGGCCTCGTG
>group_156_4 1178 1 0 300 sg=878 px=0 gx=300
TACTCACTTTTGCCCTTTAAAAGGGGAAAG
>group_156_5 1178 1 0 300 sg=878 px=0 gx=300
CTTTTGCTCCATTGCGATGACTTAGTAAAG
>group_156_6 1178 1 0 300 sg=878 px=0 gx=300
GAGTACGGTGGGTAGGGGGCGCGAGGATCG
>group_156_7 1178 1 0 300 sg=878 px=0 gx=300
TGAATGTACTTTTGCTCCATTGCGATGACT
>group_156_8 1178 1 0 300 sg=878 px=0 gx=300
TAACTGACACACATTCCACAGCCGGATCTC
>group_156_9 1178 1 0 300 sg=878 px=0 gx=300
CCACAGCCGGATCTCGAGGAGCTTGGCCCA
>group_157_0 334 1 0 0 sg=334 px=0 gx=0
GCCCGGGCCTCCAGGATCCCCATGGCCAGA
>group_157_1 334 1 0 0 sg=334 px=0 gx=0
AGGGTACCGAGCTCGTCGACGCATGCTGAT
>group_157_2 334 1 0 0 sg=334 px=0 gx=0
TCGACGCATGCTGATCTAGATCTTAATTAA
>group_157_3 334 1 0 0 sg=334 px=0 gx=0
TGCAGGAGCGGCCGCCCGGGCCTCCAGGAT
>group_157_4 334 1 0 0 sg=334 px=0 gx=0
GATCAGCATGCGTCGACGAGCTCGGTACCC
>group_157_5 334 1 0 0 sg=334 px=0 gx=0
CGACGAGCTCGGTACCCTACTGCAGGAGCG
>group_157_6 334 1 0 0 sg=334 px=0 gx=0
CAGGATCCCCATGGCCAGAATTCTGGAAGA
>group_157_7 334 1 0 0 sg=334 px=0 gx=0
CCTGGAGGCCCGGGCGGCCGCTCCTGCAGT
>group_157_8 334 1 0 0 sg=334 px=0 gx=0
CTCCAGGATCCCCATGGCCAGAATTCTGGA
>group_157_9 334 1 0 0 sg=334 px=0 gx=0
GTTAATTAAGATCTAGATCAGCATGCGTCG
>group_158_0 878 1 544 0 sg=334 px=544 gx=0
ATGAATTTTCAAATAAATTATCAGATCCGA
>group_158_1 878 1 544 0 sg=334 px=544 gx=0
GCAGGAATTCGATATCAAGCTTGGCACTGG
>group_158_2 878 1 544 0 sg=334 px=544 gx=0
TTACGAATTCGAGCTCGGATCTGATAATTT
>group_158_3 878 1 544 0 sg=334 px=544 gx=0
TGTCGGCCGGGCGTCGTTCTGGGCTCATCG
>group_158_4 878 1 544 0 sg=334 px=544 gx=0
CTTTGCCAACATGGGAGTCCAAGATTCTGC
>group_158_5 878 1 544 0 sg=334 px=544 gx=0
TGCGCACTGATTTGAAAAATCTCAGAATTC
>group_158_6 878 1 544 0 sg=334 px=544 gx=0
GAATCGATGAGCCCAGAACGACGCCCGGCC
>group_158_7 878 1 544 0 sg=334 px=544 gx=0
GCAGTTAGATCTCGGTGACGGGCAGGACCG
>group_158_8 878 1 544 0 sg=334 px=544 gx=0
GGGTCGATTTGGCAAGCTGCTCTAGCATTC
>group_158_9 878 1 544 0 sg=334 px=544 gx=0
TATGACCATGATTACGAATTCGAGCTCGGA
>group_159_0 1168 1 0 122 sg=1046 px=0 gx=122
AGCCTCCGACCGGAGGCTTTTGACTAAAAC
>group_159_1 1168 1 0 122 sg=1046 px=0 gx=122
GCGCCTAGTCCATAACTTCGTATAATGTAT
>group_159_2 1168 1 0 122 sg=1046 px=0 gx=122
GTAACTGCCAGGGCGGCCACTTGACATAAC
>group_159_3 1168 1 0 122 sg=1046 px=0 gx=122
CCAGCCCGGTGAGCGTCGGAAAGGAATATT
>group_159_4 1168 1 0 122 sg=1046 px=0 gx=122
GGGCGTAAAAATGTAATCACCTGGCTCACC
>group_159_5 1168 1 0 122 sg=1046 px=0 gx=122
GATGAGTGGCAGGGCGGGGCGTAAAAATGT
>group_159_6 1168 1 0 122 sg=1046 px=0 gx=122
GCTACGTAAATAACTTCGTATAGCATACAT
>group_159_7 1168 1 0 122 sg=1046 px=0 gx=122
ACTAGGAACCTCTAGAGGAATTCGCACGTG
>group_159_8 1168 1 0 122 sg=1046 px=0 gx=122
GAGAGAAAGAAGGAAAGCGGCCGCCAGGGT
>group_159_9 1168 1 0 122 sg=1046 px=0 gx=122
GGCGGGGCGTAAAAATGTAATCACCTGGCT
>group_160_0 43 0 0 0 sg=43 px=0 gx=0
GCTGGACGTCCAGCTGCCTAGGCCCCTTAA
>group_160_1 43 0 0 0 sg=43 px=0 gx=0
TTAAGGGGCCTAGGCAGCTGGACGTCCAGC
>group_160_2 43 0 0 0 sg=43 px=0 gx=0
CTGGACGTCCAGCTGCCTAGGCCCCTTAAG
>group_160_3 43 0 0 0 sg=43 px=0 gx=0
CGGTCACTTAAGGGGCCTAGGCAGCTGGAC
>group_160_4 43 0 0 0 sg=43 px=0 gx=0
AGCTGCCTAGGCCCCTTAAGTGACCGGCAG
>group_160_5 43 0 0 0 sg=43 px=0 gx=0
AGCTGGACGTCCAGCTGCCTAGGCCCCTTA
>group_160_6 43 0 0 0 sg=43 px=0 gx=0
TCACTTAAGGGGCCTAGGCAGCTGGACGTC
>group_160_7 43 0 0 0 sg=43 px=0 gx=0
CTGCCGGTCACTTAAGGGGCCTAGGCAGCT
>group_160_8 43 0 0 0 sg=43 px=0 gx=0
GCCTAGGCAGCTGGACGTCCAGCTGCCTAG
>group_160_9 43 0 0 0 sg=43 px=0 gx=0
CACTTAAGGGGCCTAGGCAGCTGGACGTCC
>group_161_0 56 0 0 0 sg=56 px=0 gx=0
GCAGCCCGGTTTTCCAGCCCTCGAGGATCC
>group_161_1 56 0 0 0 sg=56 px=0 gx=0
CCAGCCCTCGAGGATCCGGACGTCGACGGC
>group_161_2 56 0 0 0 sg=56 px=0 gx=0
GTTTTCCAGCCCTCGAGGATCCGGACGTCG
>group_161_3 56 0 0 0 sg=56 px=0 gx=0
ACGGCCGTCGACGTCCGGATCCTCGAGGGC
>group_161_4 56 0 0 0 sg=56 px=0 gx=0
CCGGATCCTCGAGGGCTGGAAAACCGGGCT
>group_161_5 56 0 0 0 sg=56 px=0 gx=0
TCCAGCCCTCGAGGATCCGGACGTCGACGG
>group_161_6 56 0 0 0 sg=56 px=0 gx=0
CGAGGGCTGGAAAACCGGGCTGCTCAGGGC
>group_161_7 56 0 0 0 sg=56 px=0 gx=0
CCCTCGAGGATCCGGACGTCGACGGCCGTA
>group_161_8 56 0 0 0 sg=56 px=0 gx=0
ATCGCCCTGAGCAGCCCGGTTTTCCAGCCC
>group_161_9 56 0 0 0 sg=56 px=0 gx=0
GAGGGCTGGAAAACCGGGCTGCTCAGGGCG
>group_162_0 5944 1 0 8 sg=5936 px=0 gx=8
GAAGGGCGCAAGAGAATGGTGCCAGTGTGG
>group_162_1 5944 1 0 8 sg=5936 px=0 gx=8
CTGTCTATGATATGTGCGAGGAAGGCGGAC
>group_162_2 5944 1 0 8 sg=5936 px=0 gx=8
CAAAAGCTGGGTACCGGGCCCAACACCTCC
>group_162_3 5944 1 0 8 sg=5936 px=0 gx=8
CTTCTTGGGATTCTTTTCACGCTGCTGTGC
>group_162_4 5944 1 0 8 sg=5936 px=0 gx=8
TTGATGAAGGCCGTGTCGAGCTCCAATTCG
>group_162_5 5944 1 0 8 sg=5936 px=0 gx=8
AATTCCCAGCAACTCCGGCGATAGACACGT
>group_162_6 5944 1 0 8 sg=5936 px=0 gx=8
ATGGCCATCAAGGTCGTTAATGCCGTCCAT
>group_162_7 5944 1 0 8 sg=5936 px=0 gx=8
CACAACAAAGACCTGAGACGAGAGGGAGAA
>group_162_8 5944 1 0 8 sg=5936 px=0 gx=8
TCCAGCACCGCCGCCGTGGGAAGTATATGT
>group_162_9 5944 1 0 8 sg=5936 px=0 gx=8
TTGGATGGAGTAAAAATTGTTAAACACCCG
>group_164_0 188 1 0 0 sg=188 px=0 gx=0
TCATATATCCCCTAGGTCTAGGGCGGCGGA
>group_164_1 188 1 0 0 sg=188 px=0 gx=0
ATCGGGCCCTGAGGCCTGCAGGGATCCCGT
>group_164_2 188 1 0 0 sg=188 px=0 gx=0
TCGTCGGCATTTATGTTTTTCATATGCACC
>group_164_3 188 1 0 0 sg=188 px=0 gx=0
GATTGCCCATACTTTAAAAATTAAGTACGG
>group_164_4 188 1 0 0 sg=188 px=0 gx=0
ATTGCCCATACTTTAAAAATTAAGTACGGG
>group_164_5 188 1 0 0 sg=188 px=0 gx=0
GAATCACCTATGAAGCTAGCACGACAGGTT
>group_164_6 188 1 0 0 sg=188 px=0 gx=0
GGGATATATGATGAATCACCTATGAAGCTA
>group_164_7 188 1 0 0 sg=188 px=0 gx=0
ACCTGTCGTGCTAGCTTCATAGGTGATTCA
>group_164_8 188 1 0 0 sg=188 px=0 gx=0
TCCCGTACTTAATTTTTAAAGTATGGGCAA
>group_164_9 188 1 0 0 sg=188 px=0 gx=0
TTTATGTTTTTCATATGCACCCATCTCTTT
>group_165_0 56 0 0 0 sg=56 px=0 gx=0
CTTACTAGTGTCGACGAATTCATATGGATC
>group_165_1 56 0 0 0 sg=56 px=0 gx=0
GCTTACTAGTGTCGACGAATTCATATGGAT
>group_165_2 56 0 0 0 sg=56 px=0 gx=0
TCGACGAATTCATATGGATCCATGCATCTA
>group_165_3 56 0 0 0 sg=56 px=0 gx=0
GTGTCGACGAATTCATATGGATCCATGCAT
>group_165_4 56 0 0 0 sg=56 px=0 gx=0
TAGTGTCGACGAATTCATATGGATCCATGC
>group_165_5 56 0 0 0 sg=56 px=0 gx=0
TACCAAGCTTACTAGTGTCGACGAATTCAT
>group_165_6 56 0 0 0 sg=56 px=0 gx=0
ATGCATGGATCCATATGAATTCGTCGACAC
>group_165_7 56 0 0 0 sg=56 px=0 gx=0
GATGCATGGATCCATATGAATTCGTCGACA
>group_165_8 56 0 0 0 sg=56 px=0 gx=0
CTAGTGTCGACGAATTCATATGGATCCATG
>group_165_9 56 0 0 0 sg=56 px=0 gx=0
AGCTTACTAGTGTCGACGAATTCATATGGA
>group_166_0 4500 2 4410 0 sg=90 px=4410 gx=0
GGCCGCGAATTCGAGCTCGGTACCCGGGGA
>group_166_1 4500 2 4410 0 sg=90 px=4410 gx=0
TTGCACTGAATTTGAACTCAACACGACCAT
>group_166_2 4500 2 4410 0 sg=90 px=4410 gx=0
GCCGCAGCTTAAGAAGCTAGAATTTCCCCA
>group_166_3 4500 2 4410 0 sg=90 px=4410 gx=0
TGCACTGAATTTGAACTCAACACGACCATC
>group_166_4 4500 2 4410 0 sg=90 px=4410 gx=0
TCTTGGGGAAATTCTAGCTTCTTAAGCTGC
>group_166_5 4500 2 4410 0 sg=90 px=4410 gx=0
CGCGGCCGCAGCTTAAGAAGCTAGAATTTC
>group_166_6 4500 2 4410 0 sg=90 px=4410 gx=0
GTTGCACTGAATTTGAACTCAACACGACCA
>group_166_7 4500 2 4410 0 sg=90 px=4410 gx=0
GTCGTGTTGAGTTCAAATTCAGTGCAACAG
>group_166_8 4500 2 4410 0 sg=90 px=4410 gx=0
CAACTGTTGCACTGAATTTGAACTCAACAC
>group_166_9 4500 2 4410 0 sg=90 px=4410 gx=0
GAACTCAACACGACCATCATCTATCACTTT
>group_167_0 638 0 0 0 sg=638 px=0 gx=0
TGGTCAGATGGAATATGGGGTCTCAGCATC
>group_167_1 638 0 0 0 sg=638 px=0 gx=0
CCAGACCTCCCCTTCCCTGCACCTACATTG
>group_167_2 638 0 0 0 sg=638 px=0 gx=0
GAAGGGGAGGTCTGGGGAGGGCGTGGCGTC
>group_167_3 638 0 0 0 sg=638 px=0 gx=0
AGGGGAGGTCTGGGGAGGGCGTGGCGTCCT
>group_167_4 638 0 0 0 sg=638 px=0 gx=0
TCCGGCCGACTTCCCCAATGTAGGTGCAGG
>group_167_5 638 0 0 0 sg=638 px=0 gx=0
GCCCCTCAGCCAGGTGAGGAGATGAGGTGA
>group_167_6 638 0 0 0 sg=638 px=0 gx=0
GACAAGCAGGGATGGTCAGATGGAATATGG
>group_167_7 638 0 0 0 sg=638 px=0 gx=0
TGTGCAGTCTCCAGGATGGGAGCAGGAGAG
>group_167_8 638 0 0 0 sg=638 px=0 gx=0
ACCTCATCTCCTCACCTGGCTGAGGGGCTT
>group_167_9 638 0 0 0 sg=638 px=0 gx=0
CCACCCAAGCGGCCGGCAGCTGAAAAGACA
>group_168_0 190 0 0 0 sg=190 px=0 gx=0
TCCATTTTAGCCTCCTTAGCTCCTGAAAAT
>group_168_1 190 0 0 0 sg=190 px=0 gx=0
TTTGATGCCTGGGGCTTCCTCGCTCACTGA
>group_168_2 190 0 0 0 sg=190 px=0 gx=0
TGTTGTTTGTCGGTGAACGCTGTCCTGAGT
>group_168_3 190 0 0 0 sg=190 px=0 gx=0
GTCCATTTTAGCCTCCTTAGCTCCTGAAAA
>group_168_4 190 0 0 0 sg=190 px=0 gx=0
GCGAGTCAGTGAGCGAGGAAGCCCCAGGCA
>group_168_5 190 0 0 0 sg=190 px=0 gx=0
TCCTACTCAGGACAGCGTTCACCGACAAAC
>group_168_6 190 0 0 0 sg=190 px=0 gx=0
TTGTCCATTTTAGCCTCCTTAGCTCCTGAA
>group_168_7 190 0 0 0 sg=190 px=0 gx=0
GTTTGTCGGTGAACGCTGTCCTGAGTAGGA
>group_168_8 190 0 0 0 sg=190 px=0 gx=0
GTGAACGCTGTCCTGAGTAGGACAAATCCG
>group_168_9 190 0 0 0 sg=190 px=0 gx=0
ATCTGTTGTTTGTCGGTGAACGCTGTCCTG
>group_169_0 258 0 0 0 sg=258 px=0 gx=0
AGCTTCGATCCAATTCGGAGGCATATCAAA
>group_169_1 258 0 0 0 sg=258 px=0 gx=0
TGCCTCCGAATTGGATCGAAGCTTCGAATT
>group_169_2 258 0 0 0 sg=258 px=0 gx=0
GAATTCGAAGCTTCGATCCAATTCGGAGGC
>group_169_3 258 0 0 0 sg=258 px=0 gx=0
ATGGAGTTCTGAGGTCATTACTGGATCTGG
>group_169_4 258 0 0 0 sg=258 px=0 gx=0
CCCGGGAGCTCGAATTCGAAGCTTCGATCC
>group_169_5 258 0 0 0 sg=258 px=0 gx=0
CCCTCGGACTAGAGTCGCAAAAGAAAAACG
>group_169_6 258 0 0 0 sg=258 px=0 gx=0
CGTTTTTCTTTTGCGACTCTAGTCCGAGGG
>group_169_7 258 0 0 0 sg=258 px=0 gx=0
GTACCCGGGAGCTCGAATTCGAAGCTTCGA
>group_169_8 258 0 0 0 sg=258 px=0 gx=0
CGTCCGGAAATGGCTTACGAACGGGGCGGA
>group_169_9 258 0 0 0 sg=258 px=0 gx=0
CCGCCCCGTTCGTAAGCCATTTCCGGACGA
>group_170_0 56 1 0 0 sg=56 px=0 gx=0
GCCCGGTACCTCGCGAAGGAGCTCGGGCCG
>group_170_1 56 1 0 0 sg=56 px=0 gx=0
GCGAAGGAGCTCGGGCCGCAAGCTCCTAGC
>group_170_2 56 1 0 0 sg=56 px=0 gx=0
CCCGGTACCTCGCGAAGGAGCTCGGGCCGC
>group_170_3 56 1 0 0 sg=56 px=0 gx=0
GGCCCGAGCTCCTTCGCGAGGTACCGGGCC
>group_170_4 56 1 0 0 sg=56 px=0 gx=0
CGGTACCTCGCGAAGGAGCTCGGGCCGCAA
>group_170_5 56 1 0 0 sg=56 px=0 gx=0
GCGGCCCGAGCTCCTTCGCGAGGTACCGGG
>group_170_6 56 1 0 0 sg=56 px=0 gx=0
AGGAGCTCGGGCCGCAAGCTCCTAGCGGCG
>group_170_7 56 1 0 0 sg=56 px=0 gx=0
GGGCCCGGTACCTCGCGAAGGAGCTCGGGC
>group_170_8 56 1 0 0 sg=56 px=0 gx=0
CTCGCGAAGGAGCTCGGGCCGCAAGCTCCT
>group_170_9 56 1 0 0 sg=56 px=0 gx=0
TAGGAGCTTGCGGCCCGAGCTCCTTCGCGA
>group_171_0 112 1 0 0 sg=112 px=0 gx=0
CTGGTTCCGCGTTCTAGATCAACAAGTTTG
>group_171_1 112 1 0 0 sg=112 px=0 gx=0
TTGATCTAGAACGCGGAACCAGATCCGATT
>group_171_2 112 1 0 0 sg=112 px=0 gx=0
AGCCTAGGCCGCGGACCATGGCCCCTATAC
>group_171_3 112 1 0 0 sg=112 px=0 gx=0
TAGAACGCGGAACCAGATCCGATTTTGGAG
>group_171_4 112 1 0 0 sg=112 px=0 gx=0
TAGCCTAGGCCGCGGACCATGGCCCCTATA
>group_171_5 112 1 0 0 sg=112 px=0 gx=0
TCGGATCTGGTTCCGCGTTCTAGATCAACA
>group_171_6 112 1 0 0 sg=112 px=0 gx=0
TTCCGCGTTCTAGATCAACAAGTTTGTACA
>group_171_7 112 1 0 0 sg=112 px=0 gx=0
TTGTACAAACTTGTTGATCTAGAACGCGGA
>group_171_8 112 1 0 0 sg=112 px=0 gx=0
GGACTCTAGCCTAGGCCGCGGACCATGGCC
>group_171_9 112 1 0 0 sg=112 px=0 gx=0
CAATAACCTAGTATAGGGGCCATGGTCCGC
>group_172_0 148 1 0 0 sg=148 px=0 gx=0
AGGGTAGGCCTGAATTCAGTAAACCTACCC
>group_172_1 148 1 0 0 sg=148 px=0 gx=0
AATTCGAGCTCGGTACCCGGCCGGGGATCC
>group_172_2 148 1 0 0 sg=148 px=0 gx=0
CCATCGAGGGTAGGTTTACTGAATTCAGGC
>group_172_3 148 1 0 0 sg=148 px=0 gx=0
CCGGCCGGGGATCCATCGAGGGTAGGCCTG
>group_172_4 148 1 0 0 sg=148 px=0 gx=0
TCCATCGAGGGTAGGTTTACTGAATTCAGG
>group_172_5 148 1 0 0 sg=148 px=0 gx=0
CAGACTAATTCGAGCTCGGTACCCGGCCGG
>group_172_6 148 1 0 0 sg=148 px=0 gx=0
CGGTACCCGGCCGGGGATCCATCGAGGGTA
>group_172_7 148 1 0 0 sg=148 px=0 gx=0
CTCGGTACCCGGCCGGGGATCCATCGAGGG
>group_172_8 148 1 0 0 sg=148 px=0 gx=0
TCGAGCTCGGTACCCGGCCGGGGATCCATC
>group_172_9 148 1 0 0 sg=148 px=0 gx=0
CCCGGCCGGGGATCCATCGAGGGTAGGCCT
>group_173_0 116 1 0 0 sg=116 px=0 gx=0
CTAGTCTGCGCGTCTTTCAGGGCTTCATCG
>group_173_1 116 1 0 0 sg=116 px=0 gx=0
GATGAAGCCCTGAAAGACGCGCAGACTAGC
>group_173_2 116 1 0 0 sg=116 px=0 gx=0
CATCACAGCAGCGGCATGAAAATCGAAGAA
>group_173_3 116 1 0 0 sg=116 px=0 gx=0
GCTAGTCTGCGCGTCTTTCAGGGCTTCATC
>group_173_4 116 1 0 0 sg=116 px=0 gx=0
TCACAGCAGCGGCATGAAAATCGAAGAAGG
>group_173_5 116 1 0 0 sg=116 px=0 gx=0
CAGTTTACCTTCTTCGATTTTCATGCCGCT
>group_173_6 116 1 0 0 sg=116 px=0 gx=0
GTTTACCTTCTTCGATTTTCATGCCGCTGC
>group_173_7 116 1 0 0 sg=116 px=0 gx=0
CTTCTTCGATTTTCATGCCGCTGCTGTGAT
>group_173_8 116 1 0 0 sg=116 px=0 gx=0
AAAGACGCGCAGACTAGCAGCGGTCTGGAA
>group_173_9 116 1 0 0 sg=116 px=0 gx=0
ACACCATCACCACCATCACAGCAGCGGCAT
>group_174_0 110 1 0 0 sg=110 px=0 gx=0
CGGGGGTGGACCATCCTCTAGACTGCCTGG
>group_174_1 110 1 0 0 sg=110 px=0 gx=0
CTGCCTGGAATTATCACAAGTTTGTACAAA
>group_174_2 110 1 0 0 sg=110 px=0 gx=0
TTGTACAAACTTGTGATAATTCCAGGCAGT
>group_174_3 110 1 0 0 sg=110 px=0 gx=0
ACAAACTTGTGATAATTCCAGGCAGTCTAG
>group_174_4 110 1 0 0 sg=110 px=0 gx=0
CAAACTTGTGATAATTCCAGGCAGTCTAGA
>group_174_5 110 1 0 0 sg=110 px=0 gx=0
GACCATCCTCTAGACTGCCTGGAATTATCA
>group_174_6 110 1 0 0 sg=110 px=0 gx=0
TTGTGATAATTCCAGGCAGTCTAGAGGATG
>group_174_7 110 1 0 0 sg=110 px=0 gx=0
GGTGGACCATCCTCTAGACTGCCTGGAATT
>group_174_8 110 1 0 0 sg=110 px=0 gx=0
TTTGTACAAACTTGTGATAATTCCAGGCAG
>group_174_9 110 1 0 0 sg=110 px=0 gx=0
CGGCCGGCCGTTTAAACCGAATTATCACCA
>group_175_0 320 1 0 0 sg=320 px=0 gx=0
TCGGTACCGTAATACGACTCACTATAGGGC
>group_175_1 320 1 0 0 sg=320 px=0 gx=0
ATATCATCGATCATATGTCGCCCTATAGTG
>group_175_2 320 1 0 0 sg=320 px=0 gx=0
GATCGATGATATCCCATGGGCGGCCGCCTG
>group_175_3 320 1 0 0 sg=320 px=0 gx=0
CATCGATCATATGTCGCCCTATAGTGAGTC
>group_175_4 320 1 0 0 sg=320 px=0 gx=0
CGTATTTCAGTGTCGAAAGATCTCCAGTCA
>group_175_5 320 1 0 0 sg=320 px=0 gx=0
TTTCAGTAACGTTAGATCTCGGTGACGGGC
>group_175_6 320 1 0 0 sg=320 px=0 gx=0
TCGACGTATTTCAGTGTCGAAAGATCTCCA
>group_175_7 320 1 0 0 sg=320 px=0 gx=0
CCCGTCACCGAGATCTAACGTTACTGAAAT
>group_175_8 320 1 0 0 sg=320 px=0 gx=0
GGAGATCTTTCGACACTGAAATACGTCGAG
>group_175_9 320 1 0 0 sg=320 px=0 gx=0
TTTCAGTGTCGAAAGATCTCCAGTCAGACC
>group_176_0 954 0 436 0 sg=518 px=436 gx=0
ATGTATTCACGAACGAAAATCGATTATTGA
>group_176_1 954 0 436 0 sg=518 px=436 gx=0
AAAGACTACACCAAACCAAAAAAATCATCT
>group_176_2 954 0 436 0 sg=518 px=436 gx=0
TTTTGGTTTGGTGTAGTCTTTTTTTAAGCT
>group_176_3 954 0 436 0 sg=518 px=436 gx=0
TGTTTATGTATGGCAAAGAAGCACAAGAAG
>group_176_4 954 0 436 0 sg=518 px=436 gx=0
GTGCACCATATCCCCGACCGATGATTTTTA
>group_176_5 954 0 436 0 sg=518 px=436 gx=0
ATAACCCTGATAAATGCTTCAATAATCGAT
>group_176_6 954 0 436 0 sg=518 px=436 gx=0
CATATCCCCGACCGATGATTTTTAAGTGAC
>group_176_7 954 0 436 0 sg=518 px=436 gx=0
ATCGATTATTGAAGCATTTATCAGGGTTAT
>group_176_8 954 0 436 0 sg=518 px=436 gx=0
GCAGGGTTATGCAGCGGAAAAGCGCTCTTC
>group_176_9 954 0 436 0 sg=518 px=436 gx=0
GCCGTTATGCGGCAGCTTAAAAAAAGACTA
>group_177_0 160 1 0 0 sg=160 px=0 gx=0
TAAATTCTTGAAGACGAAAGGGCCTCGTGA
>group_177_1 160 1 0 0 sg=160 px=0 gx=0
CACGAGGCCCTTTCGTCTTCAAGAATTTAA
>group_177_2 160 1 0 0 sg=160 px=0 gx=0
TGCCAGCGATTCACAAAAAATAGGCACACG
>group_177_3 160 1 0 0 sg=160 px=0 gx=0
GCCCTTTCGTCTTCAAGAATTTAAACTGCA
>group_177_4 160 1 0 0 sg=160 px=0 gx=0
TTCGTCTTCAAGAATTTAAACTGCATCCCT
>group_177_5 160 1 0 0 sg=160 px=0 gx=0
GAAAAACAAGTTAAGGGATGCAGTTTAAAT
>group_177_6 160 1 0 0 sg=160 px=0 gx=0
GGCCCTTTCGTCTTCAAGAATTTAAACTGC
>group_177_7 160 1 0 0 sg=160 px=0 gx=0
GAATTTAAACTGCATCCCTTAACTTGTTTT
>group_177_8 160 1 0 0 sg=160 px=0 gx=0
TGTGCCTATTTTTTGTGAATCGCTGGCACG
>group_177_9 160 1 0 0 sg=160 px=0 gx=0
GTTTAAATTCTTGAAGACGAAAGGGCCTCG
>group_178_0 20 14 0 0 sg=20 px=0 gx=0
ATTGATTTAAAACTTCATTTTTAATTTTTG
>group_178_1 20 14 0 0 sg=20 px=0 gx=0
AGATTGATTTAAAACTTCATTTTTAATTTT
>group_178_2 20 14 0 0 sg=20 px=0 gx=0
GCAAAAATTAAAAATGAAGTTTTAAATCAA
>group_178_3 20 14 0 0 sg=20 px=0 gx=0
GCCGCAAAAATTAAAAATGAAGTTTTAAAT
>group_178_4 20 14 0 0 sg=20 px=0 gx=0
CAAAAATTAAAAATGAAGTTTTAAATCAAT
>group_178_5 20 14 0 0 sg=20 px=0 gx=0
GCGGCCGCAAAAATTAAAAATGAAGTTTTA
>group_178_6 20 14 0 0 sg=20 px=0 gx=0
AAAATTAAAAATGAAGTTTTAAATCAATCT
>group_178_7 20 14 0 0 sg=20 px=0 gx=0
ATTTAAAACTTCATTTTTAATTTTTGCGGC
>group_178_8 20 14 0 0 sg=20 px=0 gx=0
TTAAAACTTCATTTTTAATTTTTGCGGCCG
>group_178_9 20 14 0 0 sg=20 px=0 gx=0
CGGCCGCAAAAATTAAAAATGAAGTTTTAA
>group_179_0 4270 1 0 0 sg=4270 px=0 gx=0
ATTCTCTATAAACAAGATGTAAACATAAAA
>group_179_1 4270 1 0 0 sg=4270 px=0 gx=0
CAGGTAGTTTAGGTATGGGTACAAATGATT
>group_179_2 4270 1 0 0 sg=4270 px=0 gx=0
TTTAGTTAAATTAGCTGCTAAAGTTTTAAT
>group_179_3 4270 1 0 0 sg=4270 px=0 gx=0
GTTTGCTTTACATTTAAATCTACTACCAAA
>group_179_4 4270 1 0 0 sg=4270 px=0 gx=0
CCAAAAACAACACCATTTGATCCCCCTGCA
>group_179_5 4270 1 0 0 sg=4270 px=0 gx=0
TACGAGAGTCAAATAATTTAATCATACCAT
>group_179_6 4270 1 0 0 sg=4270 px=0 gx=0
AGAATCTGCTAAAATAGCAGAGGATGCAGA
>group_179_7 4270 1 0 0 sg=4270 px=0 gx=0
GTAGCAAAAGCGCTATCATCTTTGGAAGAA
>group_179_8 4270 1 0 0 sg=4270 px=0 gx=0
GTGAACCATCCGCGTCCTCAACCCCCCGAT
>group_179_9 4270 1 0 0 sg=4270 px=0 gx=0
AAATACATAAACCCATAGATTCATGTTCTA
>group_180_0 40 1 0 0 sg=40 px=0 gx=0
CGGGGGACTCTAATCAAACAAGTTTGTACA
>group_180_1 40 1 0 0 sg=40 px=0 gx=0
GAACACGGGGGACTCTAATCAAACAAGTTT
>group_180_2 40 1 0 0 sg=40 px=0 gx=0
CATTTGGAGAGAACACGGGGGACTCTAATC
>group_180_3 40 1 0 0 sg=40 px=0 gx=0
CAAACTTGTTTGATTAGAGTCCCCCGTGTT
>group_180_4 40 1 0 0 sg=40 px=0 gx=0
GGGGGACTCTAATCAAACAAGTTTGTACAA
>group_180_5 40 1 0 0 sg=40 px=0 gx=0
TTTTTGTACAAACTTGTTTGATTAGAGTCC
>group_180_6 40 1 0 0 sg=40 px=0 gx=0
GGAGAGAACACGGGGGACTCTAATCAAACA
>group_180_7 40 1 0 0 sg=40 px=0 gx=0
AAACTTGTTTGATTAGAGTCCCCCGTGTTC
>group_180_8 40 1 0 0 sg=40 px=0 gx=0
TTTTGTACAAACTTGTTTGATTAGAGTCCC
>group_180_9 40 1 0 0 sg=40 px=0 gx=0
GGGGACTCTAATCAAACAAGTTTGTACAAA
>group_181_0 88 0 0 0 sg=88 px=0 gx=0
GGGGCCCGGTACCGAGGACGCGTCGACATA
>group_181_1 88 0 0 0 sg=88 px=0 gx=0
TACCGAGGACGCGTCGACATAAGCCTGTTC
>group_181_2 88 0 0 0 sg=88 px=0 gx=0
AGCCGAGATCGGCTTCCCGGCCGACGCGTC
>group_181_3 88 0 0 0 sg=88 px=0 gx=0
ACAGGCTTATGTCGACGCGTCCTCGGTACC
>group_181_4 88 0 0 0 sg=88 px=0 gx=0
TTCATCAGCAGGATCGAATTGACGCGTCGG
>group_181_5 88 0 0 0 sg=88 px=0 gx=0
CTTCCCGGCCGACGCGTCAATTCGATCCTG
>group_181_6 88 0 0 0 sg=88 px=0 gx=0
ACCGAACAGGCTTATGTCGACGCGTCCTCG
>group_181_7 88 0 0 0 sg=88 px=0 gx=0
CGAATTGACGCGTCGGCCGGGAAGCCGATC
>group_181_8 88 0 0 0 sg=88 px=0 gx=0
GGATCGAATTGACGCGTCGGCCGGGAAGCC
>group_181_9 88 0 0 0 sg=88 px=0 gx=0
CAGCAGGATCGAATTGACGCGTCGGCCGGG
>group_182_0 2600 1 0 0 sg=2600 px=0 gx=0
TCATCTGACACCACCACCGTCTGATGGATC
>group_182_1 2600 1 0 0 sg=2600 px=0 gx=0
AAATTGTCCAAGTAGATGGAAATCACCTTG
>group_182_2 2600 1 0 0 sg=2600 px=0 gx=0
TATTTAAAATGAACCGAGCAGTTAGGAGAT
>group_182_3 2600 1 0 0 sg=2600 px=0 gx=0
AAAACTCTGTGGGGACCAGTGTCTGGGTGA
>group_182_4 2600 1 0 0 sg=2600 px=0 gx=0
AAGCTTATACTCTTAATCTGATTTGGATCA
>group_182_5 2600 1 0 0 sg=2600 px=0 gx=0
TATTTAATTCATTAATTTTTCATTTATTGA
>group_182_6 2600 1 0 0 sg=2600 px=0 gx=0
AAAAGGGAATTTCAAAAATTGTAACAAGTT
>group_182_7 2600 1 0 0 sg=2600 px=0 gx=0
TCTGGTGTCAAAAATAATAGGCGAAACAAA
>group_182_8 2600 1 0 0 sg=2600 px=0 gx=0
GAGAAGCTATCACGGACTACGCTCGAGGCT
>group_182_9 2600 1 0 0 sg=2600 px=0 gx=0
TAATGAATCGGCCAACGCCTACTAGTCGGC
>group_183_0 154 1 0 0 sg=154 px=0 gx=0
CCCCCGGCCAACGGGCCTGCCACCATACCC
>group_183_1 154 1 0 0 sg=154 px=0 gx=0
GTGGGTATGGTGGCAGGCCCGTTGGCCGGG
>group_183_2 154 1 0 0 sg=154 px=0 gx=0
CGGCGTGGGTATGGTGGCAGGCCCGTTGGC
>group_183_3 154 1 0 0 sg=154 px=0 gx=0
GGCGCCCAACAGTCCCCCGGCCAACGGGCC
>group_183_4 154 1 0 0 sg=154 px=0 gx=0
CTGCAGGTCCAGCTGCGGTAAAGCTCATCA
>group_183_5 154 1 0 0 sg=154 px=0 gx=0
GCCCGTTGGCCGGGGGACTGTTGGGCGCCA
>group_183_6 154 1 0 0 sg=154 px=0 gx=0
CCTGCAGGTCCAGCTGCGGTAAAGCTCATC
>group_183_7 154 1 0 0 sg=154 px=0 gx=0
GGCCAACGGGCCTGCCACCATACCCACGCC
>group_183_8 154 1 0 0 sg=154 px=0 gx=0
CATGAGAATTCCCTATAGTGAGTCGTATTA
>group_183_9 154 1 0 0 sg=154 px=0 gx=0
CCACGCTGATGAGCTTTACCGCAGCTGGAC
>group_184_0 280 1 0 0 sg=280 px=0 gx=0
CTGTGTGAGGTCTGCCTCGTGAAGAAGGTG
>group_184_1 280 1 0 0 sg=280 px=0 gx=0
TGTGTGAGGTCTGCCTCGTGAAGAAGGTGT
>group_184_2 280 1 0 0 sg=280 px=0 gx=0
CACACCGCATAGGAAGATCTAGGAGTAAGA
>group_184_3 280 1 0 0 sg=280 px=0 gx=0
GCGCAACTCGTGAAAGGTAGGCGGATCTAT
>group_184_4 280 1 0 0 sg=280 px=0 gx=0
GCGGTTGCTGGGCCTCGTGATACGCCTATT
>group_184_5 280 1 0 0 sg=280 px=0 gx=0
TCTTCACGAGGCAGACCTCACCCTTTCGTC
>group_184_6 280 1 0 0 sg=280 px=0 gx=0
AGCAGCTTTGCACTGGATTGCGAGGCTTTG
>group_184_7 280 1 0 0 sg=280 px=0 gx=0
CGTATCACGAGGCCCAGCAACCGCACCTGT
>group_184_8 280 1 0 0 sg=280 px=0 gx=0
TTTATTCTTGAAGACGAAAGGGTGAGGTCT
>group_184_9 280 1 0 0 sg=280 px=0 gx=0
GCTCGAATTCGAAGCAGCTTTGCACTGGAT
>group_185_0 230 1 0 0 sg=230 px=0 gx=0
CCCCCCTGCAGCGGCCGCTTCCCTTTAGTG
>group_185_1 230 1 0 0 sg=230 px=0 gx=0
CCTTAAGAGAGTCACTGCAGCTTAAGTTCG
>group_185_2 230 1 0 0 sg=230 px=0 gx=0
GGCTACCTTAAGAGAGTCACTGCAGCTTAA
>group_185_3 230 1 0 0 sg=230 px=0 gx=0
TAATACGACTCACTATAGGCTAGCCTCGAG
>group_185_4 230 1 0 0 sg=230 px=0 gx=0
TGCAGCGGCCGCTTCCCTTTAGTGAGGGTT
>group_185_5 230 1 0 0 sg=230 px=0 gx=0
CTCGAGGCTAGCCTATAGTGAGTCGTATTA
>group_185_6 230 1 0 0 sg=230 px=0 gx=0
GGTTTAGTGGTAACCAGATCACGCGTGAAT
>group_185_7 230 1 0 0 sg=230 px=0 gx=0
ACCAACTTCTGCAAGGCTACCTTAAGAGAG
>group_185_8 230 1 0 0 sg=230 px=0 gx=0
AGCCTCGAGAATTCACGCGTGATCTGGTTA
>group_185_9 230 1 0 0 sg=230 px=0 gx=0
CTCACTAAAGGGAAGCGGCCGCTGCAGGGG
>group_186_0 70 1 0 0 sg=70 px=0 gx=0
AAGCTTGCGGATCCGCCCTTAAGGGCGAGC
>group_186_1 70 1 0 0 sg=70 px=0 gx=0
CTTAAGGGCGGATCCGCAAGCTTGTCATCG
>group_186_2 70 1 0 0 sg=70 px=0 gx=0
CGGATCCGCAAGCTTGTCATCGTCATCACC
>group_186_3 70 1 0 0 sg=70 px=0 gx=0
CAAGCTCGCCCTTAAGGGCGGATCCGCAAG
>group_186_4 70 1 0 0 sg=70 px=0 gx=0
CCTTCAAGCTCGCCCTTAAGGGCGGATCCG
>group_186_5 70 1 0 0 sg=70 px=0 gx=0
ACCTTCAAGCTCGCCCTTAAGGGCGGATCC
>group_186_6 70 1 0 0 sg=70 px=0 gx=0
CTCGCCCTTAAGGGCGGATCCGCAAGCTTG
>group_186_7 70 1 0 0 sg=70 px=0 gx=0
CCGCCCTTAAGGGCGAGCTTGAAGGTAAGC
>group_186_8 70 1 0 0 sg=70 px=0 gx=0
CGGTGATGACGATGACAAGCTTGCGGATCC
>group_186_9 70 1 0 0 sg=70 px=0 gx=0
TCCGGTGATGACGATGACAAGCTTGCGGAT
>group_187_0 280 1 0 0 sg=280 px=0 gx=0
AAGGACGGATCCTCTAGAGTCGGCATTTGA
>group_187_1 280 1 0 0 sg=280 px=0 gx=0
AAAAGGATGGATATACCGAAAAAATTCGCT
>group_187_2 280 1 0 0 sg=280 px=0 gx=0
GCATGCCTGCAGGTCCAACTTTTGGCGAAA
>group_187_3 280 1 0 0 sg=280 px=0 gx=0
AAATGCCGACTCTAGAGGATCCGTCCTTGG
>group_187_4 280 1 0 0 sg=280 px=0 gx=0
CGATAAGCTTATCGATGATAAGCTGTCAAA
>group_187_5 280 1 0 0 sg=280 px=0 gx=0
CTAGAGTCGGCATTTGAGAAGCACACGGTC
>group_187_6 280 1 0 0 sg=280 px=0 gx=0
ATGGATATACCGAAAAAATTCGCTATAATG
>group_187_7 280 1 0 0 sg=280 px=0 gx=0
GTCGACCTGCAGCCAAGGACGGATCCTCTA
>group_187_8 280 1 0 0 sg=280 px=0 gx=0
CGAGGCTGGCCGATAAGCTTATCGATGATA
>group_187_9 280 1 0 0 sg=280 px=0 gx=0
GCAGCCAAGGACGGATCCTCTAGAGTCGGC
>group_188_0 206 0 0 0 sg=206 px=0 gx=0
TGATTTTTGATAATCTCATGACCAAAATCC
>group_188_1 206 0 0 0 sg=206 px=0 gx=0
ATGTCAGTTTCGGGGTCTGACGCTCAGTGG
>group_188_2 206 0 0 0 sg=206 px=0 gx=0
AATCAGAGGCAGAAAACGTTGCTTAACGTG
>group_188_3 206 0 0 0 sg=206 px=0 gx=0
ATTTTGGTCATGAGATTAGAGGCGTCAGAG
>group_188_4 206 0 0 0 sg=206 px=0 gx=0
GCAACGTTTTCTGCCTCTGACGCCTCTAAT
>group_188_5 206 0 0 0 sg=206 px=0 gx=0
CAAAGTCGGTTAATGTCAGTTTCGGGGTCT
>group_188_6 206 0 0 0 sg=206 px=0 gx=0
TAATGTCAGTTTCGGGGTCTGACGCTCAGT
>group_188_7 206 0 0 0 sg=206 px=0 gx=0
AAGGGATTTTGGTCATGAGATTAGAGGCGT
>group_188_8 206 0 0 0 sg=206 px=0 gx=0
CCACTGAGCGTCAGACCCCGAAACTGACAT
>group_188_9 206 0 0 0 sg=206 px=0 gx=0
TCATGAGATTATCAAAAATCAGAGGCAGAA
>group_189_0 328 0 0 0 sg=328 px=0 gx=0
TGAGCGGGACTCTGGGGTTCGCCTCGAGGC
>group_189_1 328 0 0 0 sg=328 px=0 gx=0
TCATCAGTGAAATCCAGGGGAATTCTCATG
>group_189_2 328 0 0 0 sg=328 px=0 gx=0
AGCTAGCTTGGCTGCAGGGGGGGGGGGGGG
>group_189_3 328 0 0 0 sg=328 px=0 gx=0
CCCCCCCCCCCTGCAGGTCGACGGATCCCC
>group_189_4 328 0 0 0 sg=328 px=0 gx=0
GCTAGCTTGGCTGCAGGGGGGGGGGGGGGA
>group_189_5 328 0 0 0 sg=328 px=0 gx=0
TCGCCTCGAGGCGAACCCCAGAGTCCCGCT
>group_189_6 328 0 0 0 sg=328 px=0 gx=0
GCCCGCGGATGCATATGATCTTAAGGCCTA
>group_189_7 328 0 0 0 sg=328 px=0 gx=0
GCAGCGTGAAGCTAGCTTGGCTGCAGGGGG
>group_189_8 328 0 0 0 sg=328 px=0 gx=0
AGACCTAGGCCTTAAGATCATATGCATCCG
>group_189_9 328 0 0 0 sg=328 px=0 gx=0
AGTGAAATCCAGGGGAATTCTCATGTTTGA
>group_190_0 166 1 0 0 sg=166 px=0 gx=0
TCCATAGAGGACACCGGTGCGGCCGCAAAA
>group_190_1 166 1 0 0 sg=166 px=0 gx=0
TCGAGACCTGCACCCAACCTGCAGGCTGAT
>group_190_2 166 1 0 0 sg=166 px=0 gx=0
AGGACACCGGTGCGGCCGCAAAAGGAGATC
>group_190_3 166 1 0 0 sg=166 px=0 gx=0
CCCAACCTGCAGGCTGATCTCCCTAGACAA
>group_190_4 166 1 0 0 sg=166 px=0 gx=0
CTCCTTTTGCGGCCGCACCGGTGTCCTCTA
>group_190_5 166 1 0 0 sg=166 px=0 gx=0
GATAGGGAGTGGTAAACTCGAGCTCGAGAC
>group_190_6 166 1 0 0 sg=166 px=0 gx=0
AGATCTCCTTTTGCGGCCGCACCGGTGTCC
>group_190_7 166 1 0 0 sg=166 px=0 gx=0
GGTGTCCTCTATGGAGGTCAAAACAGCGTG
>group_190_8 166 1 0 0 sg=166 px=0 gx=0
AACCTGCAGGCTGATCTCCCTAGACAAATA
>group_190_9 166 1 0 0 sg=166 px=0 gx=0
GGCCGCACCGGTGTCCTCTATGGAGGTCAA
>group_191_0 4992 1 0 0 sg=4992 px=0 gx=0
CTTGGCTTTCCACCGTTGGTATCGATTCTC
>group_191_1 4992 1 0 0 sg=4992 px=0 gx=0
GTTTCATCTACAAGGTCAAGTTCATTGGCG
>group_191_2 4992 1 0 0 sg=4992 px=0 gx=0
AAAATCGGCCAGATTCAGTGTTGTCAGAAA
>group_191_3 4992 1 0 0 sg=4992 px=0 gx=0
TCGAAGCGAATAGGTGGTAATCGGATGGGG
>group_191_4 4992 1 0 0 sg=4992 px=0 gx=0
CAGAGCTGCCGTTCACTTCGTCTATAATTA
>group_191_5 4992 1 0 0 sg=4992 px=0 gx=0
GTTAACTTGGCTTTTCTGCTATACGTGTCT
>group_191_6 4992 1 0 0 sg=4992 px=0 gx=0
TATAGACGAAGTGAACGGCAGCTCTGCTTT
>group_191_7 4992 1 0 0 sg=4992 px=0 gx=0
CAATCGATAAATATTTACGTTTGCGAGACA
>group_191_8 4992 1 0 0 sg=4992 px=0 gx=0
CGACCGGCTCTAGTGCGGCCGCCCGATTGT
>group_191_9 4992 1 0 0 sg=4992 px=0 gx=0
GGCGTGAACTTTCCTTCCGATGGACCTGTT
>group_192_0 2782 1 0 2352 sg=430 px=0 gx=2352
ATCATCATCATCATCACATGCAAGTTTCAG
>group_192_1 2782 1 0 2352 sg=430 px=0 gx=2352
CCCGCGGAGGGCCCCTGGAACAGAACTTCC
>group_192_2 2782 1 0 2352 sg=430 px=0 gx=2352
AGGGCCCCTGGAACAGAACTTCCAGACCCG
>group_192_3 2782 1 0 2352 sg=430 px=0 gx=2352
CTGCAAGGTCTGGAAGCGATCGAAGTTGAA
>group_192_4 2782 1 0 2352 sg=430 px=0 gx=2352
CCCTGGAACAGAACTTCCAGACCCGCGGAC
>group_192_5 2782 1 0 2352 sg=430 px=0 gx=2352
TCGATCGCTTCCAGACCTTGCAGTTCAACT
>group_192_6 2782 1 0 2352 sg=430 px=0 gx=2352
AACTTGCATGTGATGATGATGATGATGCAC
>group_192_7 2782 1 0 2352 sg=430 px=0 gx=2352
CTTCCAGACCTTGCAGTTCAACTTCCGGAT
>group_192_8 2782 1 0 2352 sg=430 px=0 gx=2352
CTTTGCCCTTGCGGAAGCCGTCAATACGTA
>group_192_9 2782 1 0 2352 sg=430 px=0 gx=2352
GAAACGTTTGATGAACTCTGCGGTCAGTTC
>group_193_0 270 1 0 214 sg=56 px=0 gx=214
GGCCGGATCCACAGGACGGGTGTGGTCGCC
>group_193_1 270 1 0 214 sg=56 px=0 gx=214
ATCCAAGTGTGGGAGGCAGCCAATGGGCCG
>group_193_2 270 1 0 214 sg=56 px=0 gx=214
GCCAATGGGCCGGATCCACAGGACGGGTGT
>group_193_3 270 1 0 214 sg=56 px=0 gx=214
CCAATGGGCCGGATCCACAGGACGGGTGTG
>group_193_4 270 1 0 214 sg=56 px=0 gx=214
CGACCACACCCGTCCTGTGGATCCGGCCCA
>group_193_5 270 1 0 214 sg=56 px=0 gx=214
GAGGCAGCCAATGGGCCGGATCCACAGGAC
>group_193_6 270 1 0 214 sg=56 px=0 gx=214
TGGGAGGCAGCCAATGGGCCGGATCCACAG
>group_193_7 270 1 0 214 sg=56 px=0 gx=214
GTGTGGGAGGCAGCCAATGGGCCGGATCCA
>group_193_8 270 1 0 214 sg=56 px=0 gx=214
GTGGGAGGCAGCCAATGGGCCGGATCCACA
>group_193_9 270 1 0 214 sg=56 px=0 gx=214
GGATCCGGCCCATTGGCTGCCTCCCACACT
>group_194_0 318 0 0 0 sg=318 px=0 gx=0
GAATTCGAGCTCCCCTGGATTTTGGTTTTA
>group_194_1 318 0 0 0 sg=318 px=0 gx=0
GATGCCGACCGAACAACGGATCCTCTAGAG
>group_194_2 318 0 0 0 sg=318 px=0 gx=0
TTGAATTCGAGCTCCCCTGGATTTTGGTTT
>group_194_3 318 0 0 0 sg=318 px=0 gx=0
CAGCGGGCATGCCTGCAGGTCGATCGACTC
>group_194_4 318 0 0 0 sg=318 px=0 gx=0
TGCGGACGTTTTTAATGTACTGAATTCCCA
>group_194_5 318 0 0 0 sg=318 px=0 gx=0
CGGGATCCCCGGGCCTGTCCTCTCCAAATG
>group_194_6 318 0 0 0 sg=318 px=0 gx=0
CGCAACGTTGAAGGAGCCACTCAGCCCAAG
>group_194_7 318 0 0 0 sg=318 px=0 gx=0
AAGCTTGGGCTGAGTGGCTCCTTCAACGTT
>group_194_8 318 0 0 0 sg=318 px=0 gx=0
GCCCAAGCTTGAATTCGAGCTCCCCTGGAT
>group_194_9 318 0 0 0 sg=318 px=0 gx=0
CAGGGGGGGGGGGGGGGGGGGACTTCCATT
>group_195_0 42 1 0 0 sg=42 px=0 gx=0
ACGGCGTCAGAGAAGGGAGCGGCCATGGGA
>group_195_1 42 1 0 0 sg=42 px=0 gx=0
AATTCCCATGGCCGCTCCCTTCTCTGACGC
>group_195_2 42 1 0 0 sg=42 px=0 gx=0
ACGTAGAATTCCCATGGCCGCTCCCTTCTC
>group_195_3 42 1 0 0 sg=42 px=0 gx=0
AGCGGCCATGGGAATTCTACGTAGCGGCCG
>group_195_4 42 1 0 0 sg=42 px=0 gx=0
ATTCCCATGGCCGCTCCCTTCTCTGACGCC
>group_195_5 42 1 0 0 sg=42 px=0 gx=0
AAGGGAGCGGCCATGGGAATTCTACGTAGC
>group_195_6 42 1 0 0 sg=42 px=0 gx=0
GCGGCCGCTACGTAGAATTCCCATGGCCGC
>group_195_7 42 1 0 0 sg=42 px=0 gx=0
CGGCCGCTACGTAGAATTCCCATGGCCGCT
>group_195_8 42 1 0 0 sg=42 px=0 gx=0
GCGTCAGAGAAGGGAGCGGCCATGGGAATT
>group_195_9 42 1 0 0 sg=42 px=0 gx=0
AGAATTCCCATGGCCGCTCCCTTCTCTGAC
>group_196_0 94 1 0 0 sg=94 px=0 gx=0
CGACGGATCCGGGGAATTCCCGGGGATCCT
>group_196_1 94 1 0 0 sg=94 px=0 gx=0
CATGCAAGCTTAATTAATTAAAGGAGGAAA
>group_196_2 94 1 0 0 sg=94 px=0 gx=0
GACCTGCAGGCATGCAAGCTTAATTAATTA
>group_196_3 94 1 0 0 sg=94 px=0 gx=0
GCATGCAAGCTTAATTAATTAAAGGAGGAA
>group_196_4 94 1 0 0 sg=94 px=0 gx=0
CTTAATTAATTAAAGGAGGAAACAGCTATG
>group_196_5 94 1 0 0 sg=94 px=0 gx=0
GCTGTTTCCTCCTTTAATTAATTAAGCTTG
>group_196_6 94 1 0 0 sg=94 px=0 gx=0
GCAGGCATGCAAGCTTAATTAATTAAAGGA
>group_196_7 94 1 0 0 sg=94 px=0 gx=0
ATCCGTAATCATGGTCATAGCTGTTTCCTC
>group_196_8 94 1 0 0 sg=94 px=0 gx=0
TTAATTAATTAAAGGAGGAAACAGCTATGA
>group_196_9 94 1 0 0 sg=94 px=0 gx=0
TCCTCCTTTAATTAATTAAGCTTGCATGCC
>group_197_0 82 1 0 0 sg=82 px=0 gx=0
CATCTAGCGGAATTAATTCATGAGCGGATA
>group_197_1 82 1 0 0 sg=82 px=0 gx=0
GAAGCCGCACGTCATCTAGCGGAATTAATT
>group_197_2 82 1 0 0 sg=82 px=0 gx=0
GGAGGTCGAAGCCGCACGTCATCTAGCGGA
>group_197_3 82 1 0 0 sg=82 px=0 gx=0
CTCATGAATTAATTCCGCTAGATGACGTGC
>group_197_4 82 1 0 0 sg=82 px=0 gx=0
AGTGCTTGCGGCAGCGTGAAGCTAGATCCC
>group_197_5 82 1 0 0 sg=82 px=0 gx=0
GTGCTTGCGGCAGCGTGAAGCTAGATCCCC
>group_197_6 82 1 0 0 sg=82 px=0 gx=0
CCGCACGTCATCTAGCGGAATTAATTCATG
>group_197_7 82 1 0 0 sg=82 px=0 gx=0
TGCTTGCGGCAGCGTGAAGCTAGATCCCCA
>group_197_8 82 1 0 0 sg=82 px=0 gx=0
TCATCTAGCGGAATTAATTCATGAGCGGAT
>group_197_9 82 1 0 0 sg=82 px=0 gx=0
GGCAGGATTGATGGGGATCTAGCTTCACGC
>group_198_0 88 0 0 0 sg=88 px=0 gx=0
GTAAAACGACGGCCAGTGCCAAGCTAACCC
>group_198_1 88 0 0 0 sg=88 px=0 gx=0
GGAGAGACAAGCTTGCATGCCTGCAGGTCG
>group_198_2 88 0 0 0 sg=88 px=0 gx=0
AAGCTAACCCTCACTAAAGGGAGAGACAAG
>group_198_3 88 0 0 0 sg=88 px=0 gx=0
TAAAACGACGGCCAGTGCCAAGCTAACCCT
>group_198_4 88 0 0 0 sg=88 px=0 gx=0
AGTGCCAAGCTAACCCTCACTAAAGGGAGA
>group_198_5 88 0 0 0 sg=88 px=0 gx=0
TCCCTTTAGTGAGGGTTAGCTTGGCACTGG
>group_198_6 88 0 0 0 sg=88 px=0 gx=0
CCTGCAGGCATGCAAGCTTGTCTCTCCCTT
>group_198_7 88 0 0 0 sg=88 px=0 gx=0
TAGTGAGGGTTAGCTTGGCACTGGCCGTCG
>group_198_8 88 0 0 0 sg=88 px=0 gx=0
GCATGCAAGCTTGTCTCTCCCTTTAGTGAG
>group_198_9 88 0 0 0 sg=88 px=0 gx=0
CGACGGCCAGTGCCAAGCTAACCCTCACTA
>group_199_0 38 1 0 0 sg=38 px=0 gx=0
ATGCATAAGGAGGATTAATTAATATGGGGG
>group_199_1 38 1 0 0 sg=38 px=0 gx=0
ATCCTCCTTATGCATACACCATAGGTGTGG
>group_199_2 38 1 0 0 sg=38 px=0 gx=0
CATATTAATTAATCCTCCTTATGCATACAC
>group_199_3 38 1 0 0 sg=38 px=0 gx=0
TGGTGTATGCATAAGGAGGATTAATTAATA
>group_199_4 38 1 0 0 sg=38 px=0 gx=0
CCACACCTATGGTGTATGCATAAGGAGGAT
>group_199_5 38 1 0 0 sg=38 px=0 gx=0
CCCATATTAATTAATCCTCCTTATGCATAC
>group_199_6 38 1 0 0 sg=38 px=0 gx=0
CCATATTAATTAATCCTCCTTATGCATACA
>group_199_7 38 1 0 0 sg=38 px=0 gx=0
ATTAATTAATCCTCCTTATGCATACACCAT
>group_199_8 38 1 0 0 sg=38 px=0 gx=0
TTAATCCTCCTTATGCATACACCATAGGTG
>group_199_9 38 1 0 0 sg=38 px=0 gx=0
ATATTAATTAATCCTCCTTATGCATACACC
>group_200_0 2 7 0 0 sg=2 px=0 gx=0
AGGGGGGGGGGAGGGAGAGGGGCGGAATTG
>group_200_1 2 7 0 0 sg=2 px=0 gx=0
CAATTCCGCCCCTCTCCCTCCCCCCCCCCT
>group_202_0 4 3 0 0 sg=4 px=0 gx=0
GCGATGAGTGGCAGGGCGGGGCGAAGGGCA
>group_202_1 4 3 0 0 sg=4 px=0 gx=0
TGCCCTTCGCCCCGCCCTGCCACTCATCGC
>group_202_2 4 3 0 0 sg=4 px=0 gx=0
TTGCCCTTCGCCCCGCCCTGCCACTCATCG
>group_202_3 4 3 0 0 sg=4 px=0 gx=0
CGATGAGTGGCAGGGCGGGGCGAAGGGCAA
>group_203_0 40 1 0 0 sg=40 px=0 gx=0
AAAACGGTTTACAAGCATCGAGCTCTCATT
>group_203_1 40 1 0 0 sg=40 px=0 gx=0
AAACGGTTTACAAGCATCGAGCTCTCATTG
>group_203_2 40 1 0 0 sg=40 px=0 gx=0
CAAAACGGTTTACAAGCATCGAGCTCTCAT
>group_203_3 40 1 0 0 sg=40 px=0 gx=0
AACAATGAGAGCTCGATGCTTGTAAACCGT
>group_203_4 40 1 0 0 sg=40 px=0 gx=0
CAGCAGGGAGGCAAACAATGAGAGCTCGAT
>group_203_5 40 1 0 0 sg=40 px=0 gx=0
TTACAAGCATCGAGCTCTCATTGTTTGCCT
>group_203_6 40 1 0 0 sg=40 px=0 gx=0
GCAGCAGGGAGGCAAACAATGAGAGCTCGA
>group_203_7 40 1 0 0 sg=40 px=0 gx=0
CATCGAGCTCTCATTGTTTGCCTCCCTGCT
>group_203_8 40 1 0 0 sg=40 px=0 gx=0
ATCGAGCTCTCATTGTTTGCCTCCCTGCTG
>group_203_9 40 1 0 0 sg=40 px=0 gx=0
TCGAGCTCTCATTGTTTGCCTCCCTGCTGC
>group_205_0 46 1 0 0 sg=46 px=0 gx=0
GAATCGATCCTAGACCGCGGCTAGAAAGCT
>group_205_1 46 1 0 0 sg=46 px=0 gx=0
CTCTAGGAGATCTTCTAGGGTACCTCTAGC
>group_205_2 46 1 0 0 sg=46 px=0 gx=0
ACCCTAGAAGATCTCCTAGAGAATTCCTAG
>group_205_3 46 1 0 0 sg=46 px=0 gx=0
CTTTCTAGCCGCGGTCTAGGATCGATTCTA
>group_205_4 46 1 0 0 sg=46 px=0 gx=0
ATCGATCCTAGACCGCGGCTAGAAAGCTTC
>group_205_5 46 1 0 0 sg=46 px=0 gx=0
TCCTAGACCGCGGCTAGAAAGCTTCCTAGA
>group_205_6 46 1 0 0 sg=46 px=0 gx=0
CTAGAATCGATCCTAGACCGCGGCTAGAAA
>group_205_7 46 1 0 0 sg=46 px=0 gx=0
AGGAAGCTTTCTAGCCGCGGTCTAGGATCG
>group_205_8 46 1 0 0 sg=46 px=0 gx=0
AGCTTTCTAGCCGCGGTCTAGGATCGATTC
>group_205_9 46 1 0 0 sg=46 px=0 gx=0
TCTAGGAAGCTTTCTAGCCGCGGTCTAGGA
>group_206_0 66 12 0 0 sg=66 px=0 gx=0
AGATATCGCTCAATACTGACCATTTAAATC
>group_206_1 66 12 0 0 sg=66 px=0 gx=0
GGTCAGGTATGATTTAAATGGTCAGTATTG
>group_206_2 66 12 0 0 sg=66 px=0 gx=0
ATGGAGGTCAGGTATGATTTAAATGGTCAG
>group_206_3 66 12 0 0 sg=66 px=0 gx=0
TCTCTAGATATCGCTCAATACTGACCATTT
>group_206_4 66 12 0 0 sg=66 px=0 gx=0
AATTCTCTAGATATCGCTCAATACTGACCA
>group_206_5 66 12 0 0 sg=66 px=0 gx=0
TACTGACCATTTAAATCATACCTGACCTCC
>group_206_6 66 12 0 0 sg=66 px=0 gx=0
GTATGATTTAAATGGTCAGTATTGAGCGAT
>group_206_7 66 12 0 0 sg=66 px=0 gx=0
TGACCATTTAAATCATACCTGACCTCCATA
>group_206_8 66 12 0 0 sg=66 px=0 gx=0
TTAAATGGTCAGTATTGAGCGATATCTAGA
>group_206_9 66 12 0 0 sg=66 px=0 gx=0
GATTTAAATGGTCAGTATTGAGCGATATCT
>group_207_0 260 1 0 0 sg=260 px=0 gx=0
ATATCGGATCCGAACGCCAGCAAGACGTAG
>group_207_1 260 1 0 0 sg=260 px=0 gx=0
TGGTACCCGGGAGCTCGAATTCTGTTTCCT
>group_207_2 260 1 0 0 sg=260 px=0 gx=0
ACAGGAAACAGAATTCGAGCTCCCGGGTAC
>group_207_3 260 1 0 0 sg=260 px=0 gx=0
GTCCGAGGAGCTTTATGCTTGTAAACCGTT
>group_207_4 260 1 0 0 sg=260 px=0 gx=0
GGGAGCTCGAATTCTGTTTCCTGTGTGAAA
>group_207_5 260 1 0 0 sg=260 px=0 gx=0
GATCATAGTTCTAGCTAGTTCTAGAGCGGC
>group_207_6 260 1 0 0 sg=260 px=0 gx=0
GTACCCGGGAGCTCGAATTCTGTTTCCTGT
>group_207_7 260 1 0 0 sg=260 px=0 gx=0
TAAAGCTCCTCGGACTAGCCTGGTATGAGT
>group_207_8 260 1 0 0 sg=260 px=0 gx=0
AGGAAACAGAATTCGAGCTCCCGGGTACCA
>group_207_9 260 1 0 0 sg=260 px=0 gx=0
GGCGATATCGGATCCGAACGCCAGCAAGAC
>group_209_0 362 0 0 0 sg=362 px=0 gx=0
GACTCCGATCCTAACCGTTTTTATCAGGCT
>group_209_1 362 0 0 0 sg=362 px=0 gx=0
CCGGACATCAGGATCCTAAGAAACCATTAT
>group_209_2 362 0 0 0 sg=362 px=0 gx=0
GTTTCTTAGGATCCTGATGTCCGGCGGTGC
>group_209_3 362 0 0 0 sg=362 px=0 gx=0
GACATCAGGATCCTAAGAAACCATTATTAT
>group_209_4 362 0 0 0 sg=362 px=0 gx=0
GTTCATCCATAGTTGCCTGACTCCGATCCT
>group_209_5 362 0 0 0 sg=362 px=0 gx=0
AACGGTTAGGATCGGAGTCAGGCAACTATG
>group_209_6 362 0 0 0 sg=362 px=0 gx=0
CATCCATAGTTGCCTGACTCCGATCCTAAC
>group_209_7 362 0 0 0 sg=362 px=0 gx=0
GCCCTGAGGCCTATGCGGCCGCAGTAAAGG
>group_209_8 362 0 0 0 sg=362 px=0 gx=0
GCTAGGGGAATTCATCGTGACTGACTGACG
>group_209_9 362 0 0 0 sg=362 px=0 gx=0
TGCCTGACTCCGATCCTAACCGTTTTTATC
>group_210_0 44 1 0 0 sg=44 px=0 gx=0
GCCCGCGGATGCATATGATCAGATCTTTGG
>group_210_1 44 1 0 0 sg=44 px=0 gx=0
CCCAAAGATCTGATCATATGCATCCGCGGG
>group_210_2 44 1 0 0 sg=44 px=0 gx=0
CACAAGGACTGCTCCCAAAGATCTGATCAT
>group_210_3 44 1 0 0 sg=44 px=0 gx=0
CAAGGACTGCTCCCAAAGATCTGATCATAT
>group_210_4 44 1 0 0 sg=44 px=0 gx=0
CGCGGATGCATATGATCAGATCTTTGGGAG
>group_210_5 44 1 0 0 sg=44 px=0 gx=0
CCCGCGGATGCATATGATCAGATCTTTGGG
>group_210_6 44 1 0 0 sg=44 px=0 gx=0
ATGATCAGATCTTTGGGAGCAGTCCTTGTG
>group_210_7 44 1 0 0 sg=44 px=0 gx=0
TGCATATGATCAGATCTTTGGGAGCAGTCC
>group_210_8 44 1 0 0 sg=44 px=0 gx=0
CATATGATCAGATCTTTGGGAGCAGTCCTT
>group_210_9 44 1 0 0 sg=44 px=0 gx=0
GCGCACAAGGACTGCTCCCAAAGATCTGAT
>group_211_0 6 9 0 0 sg=6 px=0 gx=0
GTCAAAGTAGTGACAAGTGTTGGCCATGGA
>group_211_1 6 9 0 0 sg=6 px=0 gx=0
CAAAGTAGTGACAAGTGTTGGCCATGGAAC
>group_211_2 6 9 0 0 sg=6 px=0 gx=0
TTCCATGGCCAACACTTGTCACTACTTTGA
>group_211_3 6 9 0 0 sg=6 px=0 gx=0
GTTCCATGGCCAACACTTGTCACTACTTTG
>group_211_4 6 9 0 0 sg=6 px=0 gx=0
TCAAAGTAGTGACAAGTGTTGGCCATGGAA
>group_211_5 6 9 0 0 sg=6 px=0 gx=0
TCCATGGCCAACACTTGTCACTACTTTGAC
>group_212_0 48 0 0 0 sg=48 px=0 gx=0
CGGGCTGCAGCCCGGGGGATCCACTAGTGG
>group_212_1 48 0 0 0 sg=48 px=0 gx=0
CATTTTTTCTTCCTCCACTAGTGGATCCCC
>group_212_2 48 0 0 0 sg=48 px=0 gx=0
CTTTACTCATTTTTTCTTCCTCCACTAGTG
>group_212_3 48 0 0 0 sg=48 px=0 gx=0
TTTTTCTTCCTCCACTAGTGGATCCCCCGG
>group_212_4 48 0 0 0 sg=48 px=0 gx=0
TCTTCCTCCACTAGTGGATCCCCCGGGCTG
>group_212_5 48 0 0 0 sg=48 px=0 gx=0
TCCACTAGTGGAGGAAGAAAAAATGAGTAA
>group_212_6 48 0 0 0 sg=48 px=0 gx=0
CACTAGTGGATCCCCCGGGCTGCAGCCCGG
>group_212_7 48 0 0 0 sg=48 px=0 gx=0
CCGGGCTGCAGCCCGGGGGATCCACTAGTG
>group_212_8 48 0 0 0 sg=48 px=0 gx=0
CTGCAGCCCGGGGGATCCACTAGTGGAGGA
>group_212_9 48 0 0 0 sg=48 px=0 gx=0
TTTTTTCTTCCTCCACTAGTGGATCCCCCG
>group_213_0 24 0 0 0 sg=24 px=0 gx=0
CTTCGAATTCGTAATCATGTCATAGCTGTT
>group_213_1 24 0 0 0 sg=24 px=0 gx=0
AGCTTCGAATTCGTAATCATGTCATAGCTG
>group_213_2 24 0 0 0 sg=24 px=0 gx=0
AAACAGCTATGACATGATTACGAATTCGAA
>group_213_3 24 0 0 0 sg=24 px=0 gx=0
GCCTTAAGCTTCGAATTCGTAATCATGTCA
>group_213_4 24 0 0 0 sg=24 px=0 gx=0
CCTTAAGCTTCGAATTCGTAATCATGTCAT
>group_213_5 24 0 0 0 sg=24 px=0 gx=0
TGACATGATTACGAATTCGAAGCTTAAGGC
>group_213_6 24 0 0 0 sg=24 px=0 gx=0
AAGCTTCGAATTCGTAATCATGTCATAGCT
>group_213_7 24 0 0 0 sg=24 px=0 gx=0
CTATGACATGATTACGAATTCGAAGCTTAA
>group_213_8 24 0 0 0 sg=24 px=0 gx=0
ATGACATGATTACGAATTCGAAGCTTAAGG
>group_213_9 24 0 0 0 sg=24 px=0 gx=0
GGCCTTAAGCTTCGAATTCGTAATCATGTC
>group_214_0 58 1 0 0 sg=58 px=0 gx=0
CGAGCTCGGTACCCGGGGATCCGATATCCA
>group_214_1 58 1 0 0 sg=58 px=0 gx=0
ATCTACTAGTCATATGGATATCGGATCCCC
>group_214_2 58 1 0 0 sg=58 px=0 gx=0
AATTCGAGCTCGGTACCCGGGGATCCGATA
>group_214_3 58 1 0 0 sg=58 px=0 gx=0
TACTAGTCATATGGATATCGGATCCCCGGG
>group_214_4 58 1 0 0 sg=58 px=0 gx=0
CCGATATCCATATGACTAGTAGATCCTCTA
>group_214_5 58 1 0 0 sg=58 px=0 gx=0
GATATCGGATCCCCGGGTACCGAGCTCGAA
>group_214_6 58 1 0 0 sg=58 px=0 gx=0
GTCATATGGATATCGGATCCCCGGGTACCG
>group_214_7 58 1 0 0 sg=58 px=0 gx=0
ACTAGTCATATGGATATCGGATCCCCGGGT
>group_214_8 58 1 0 0 sg=58 px=0 gx=0
CTCTAGAGGATCTACTAGTCATATGGATAT
>group_214_9 58 1 0 0 sg=58 px=0 gx=0
GGTACCCGGGGATCCGATATCCATATGACT
>group_216_0 18 1 0 0 sg=18 px=0 gx=0
AATCTCGACGGATCCCCGGGAATTCGTAAT
>group_216_1 18 1 0 0 sg=18 px=0 gx=0
GATTACGAATTCCCGGGGATCCGTCGAGAT
>group_216_2 18 1 0 0 sg=18 px=0 gx=0
GAAAATCTCGACGGATCCCCGGGAATTCGT
>group_216_3 18 1 0 0 sg=18 px=0 gx=0
TTACGAATTCCCGGGGATCCGTCGAGATTT
>group_216_4 18 1 0 0 sg=18 px=0 gx=0
GAATTCCCGGGGATCCGTCGAGATTTTCAG
>group_216_5 18 1 0 0 sg=18 px=0 gx=0
ATCTCGACGGATCCCCGGGAATTCGTAATC
>group_216_6 18 1 0 0 sg=18 px=0 gx=0
CGAATTCCCGGGGATCCGTCGAGATTTTCA
>group_216_7 18 1 0 0 sg=18 px=0 gx=0
TCTCGACGGATCCCCGGGAATTCGTAATCA
>group_216_8 18 1 0 0 sg=18 px=0 gx=0
AAAATCTCGACGGATCCCCGGGAATTCGTA
>group_216_9 18 1 0 0 sg=18 px=0 gx=0
CTCGACGGATCCCCGGGAATTCGTAATCAT
>group_217_0 2 6 0 0 sg=2 px=0 gx=0
TCGAATTCCCGGGGATCCGTCGACCTGCAG
>group_217_1 2 6 0 0 sg=2 px=0 gx=0
CTGCAGGTCGACGGATCCCCGGGAATTCGA
>group_218_0 102 1 0 0 sg=102 px=0 gx=0
AAAGCTTCAAATTTATGAATCTATTATACA
>group_218_1 102 1 0 0 sg=102 px=0 gx=0
AAACTACCGCATTAAAGCTTCAAATTTATG
>group_218_2 102 1 0 0 sg=102 px=0 gx=0
AAATAAATTTTTGAATTCTTGAAGACGAAA
>group_218_3 102 1 0 0 sg=102 px=0 gx=0
CCTTTCGTCTTCAAGAATTCAAAAATTTAT
>group_218_4 102 1 0 0 sg=102 px=0 gx=0
AAAGCAAATAAATTTTTGAATTCTTGAAGA
>group_218_5 102 1 0 0 sg=102 px=0 gx=0
CTTTCGTCTTCAAGAATTCAAAAATTTATT
>group_218_6 102 1 0 0 sg=102 px=0 gx=0
GTGATAAACTACCGCATTAAAGCTTCAAAT
>group_218_7 102 1 0 0 sg=102 px=0 gx=0
TGAAAGCAAATAAATTTTTGAATTCTTGAA
>group_218_8 102 1 0 0 sg=102 px=0 gx=0
ATAAACTACCGCATTAAAGCTTCAAATTTA
>group_218_9 102 1 0 0 sg=102 px=0 gx=0
TAAATTTTTGAATTCTTGAAGACGAAAGGG
>group_219_0 38 1 0 0 sg=38 px=0 gx=0
TCAAGCTTATCGATACCGTCGACCTGCAGG
>group_219_1 38 1 0 0 sg=38 px=0 gx=0
TGCGGCCGCCTGCAGGTCGACGGTATCGAT
>group_219_2 38 1 0 0 sg=38 px=0 gx=0
ATATCAAGCTTATCGATACCGTCGACCTGC
>group_219_3 38 1 0 0 sg=38 px=0 gx=0
TGCAGGTCGACGGTATCGATAAGCTTGATA
>group_219_4 38 1 0 0 sg=38 px=0 gx=0
GATATCAAGCTTATCGATACCGTCGACCTG
>group_219_5 38 1 0 0 sg=38 px=0 gx=0
CTGCAGGTCGACGGTATCGATAAGCTTGAT
>group_219_6 38 1 0 0 sg=38 px=0 gx=0
TATCAAGCTTATCGATACCGTCGACCTGCA
>group_219_7 38 1 0 0 sg=38 px=0 gx=0
CCGCCTGCAGGTCGACGGTATCGATAAGCT
>group_219_8 38 1 0 0 sg=38 px=0 gx=0
GATACCGTCGACCTGCAGGCGGCCGCACTA
>group_219_9 38 1 0 0 sg=38 px=0 gx=0
GTGCGGCCGCCTGCAGGTCGACGGTATCGA
>group_220_0 72 1 0 0 sg=72 px=0 gx=0
CGATAAGCTGTCAAACATGAGAATTCTTGA
>group_220_1 72 1 0 0 sg=72 px=0 gx=0
TATCGGAGCTCTCGAGTCTAGAATCGATAA
>group_220_2 72 1 0 0 sg=72 px=0 gx=0
GAGCTCCGATAAGCTGTCAAACATGAGAAT
>group_220_3 72 1 0 0 sg=72 px=0 gx=0
GAATTCCCCGGATCCGTCGACCTGCAGCCA
>group_220_4 72 1 0 0 sg=72 px=0 gx=0
ATAAGCTTGGCTGCAGGTCGACGGATCCGG
>group_220_5 72 1 0 0 sg=72 px=0 gx=0
TTATCGGAGCTCTCGAGTCTAGAATCGATA
>group_220_6 72 1 0 0 sg=72 px=0 gx=0
TTTGACAGCTTATCGGAGCTCTCGAGTCTA
>group_220_7 72 1 0 0 sg=72 px=0 gx=0
AGAGCTCCGATAAGCTGTCAAACATGAGAA
>group_220_8 72 1 0 0 sg=72 px=0 gx=0
TCGAGAGCTCCGATAAGCTGTCAAACATGA
>group_220_9 72 1 0 0 sg=72 px=0 gx=0
TAGACTCGAGAGCTCCGATAAGCTGTCAAA
>group_221_0 4 6 0 0 sg=4 px=0 gx=0
GGTCGACCTGCAGGCATGCAAGCTTGGCGT
>group_221_1 4 6 0 0 sg=4 px=0 gx=0
ACGCCAAGCTTGCATGCCTGCAGGTCGACC
>group_221_2 4 6 0 0 sg=4 px=0 gx=0
CGCCAAGCTTGCATGCCTGCAGGTCGACCA
>group_221_3 4 6 0 0 sg=4 px=0 gx=0
TGGTCGACCTGCAGGCATGCAAGCTTGGCG
>group_222_0 66 1 0 0 sg=66 px=0 gx=0
GCCTGCAGGTCGACTCTAGAGGATCCAGAT
>group_222_1 66 1 0 0 sg=66 px=0 gx=0
ATCTGGATCTCGAGGAGCTTGGCGAGATTT
>group_222_2 66 1 0 0 sg=66 px=0 gx=0
CTCGCCAAGCTCCTCGAGATCCAGATCTGG
>group_222_3 66 1 0 0 sg=66 px=0 gx=0
ATCTCGCCAAGCTCCTCGAGATCCAGATCT
>group_222_4 66 1 0 0 sg=66 px=0 gx=0
GTCGACTCTAGAGGATCCAGATCTGGATCT
>group_222_5 66 1 0 0 sg=66 px=0 gx=0
TAGAGGATCCAGATCTGGATCTCGAGGAGC
>group_222_6 66 1 0 0 sg=66 px=0 gx=0
AGATCCAGATCTGGATCCTCTAGAGTCGAC
>group_222_7 66 1 0 0 sg=66 px=0 gx=0
AAAATCTCGCCAAGCTCCTCGAGATCCAGA
>group_222_8 66 1 0 0 sg=66 px=0 gx=0
GAGATCCAGATCTGGATCCTCTAGAGTCGA
>group_222_9 66 1 0 0 sg=66 px=0 gx=0
CAGGTCGACTCTAGAGGATCCAGATCTGGA
>group_223_0 2 24 0 0 sg=2 px=0 gx=0
AGCTAGCTTCTTCGTCTGTTTCTACTGGTA
>group_223_1 2 24 0 0 sg=2 px=0 gx=0
TACCAGTAGAAACAGACGAAGAAGCTAGCT
>group_224_0 68 12 0 0 sg=68 px=0 gx=0
GATCCTGAGAACTTCAGGGTGAGTTTGGGG
>group_224_1 68 12 0 0 sg=68 px=0 gx=0
CTTTGCCCCCTCCATATAACATGAATTTTA
>group_224_2 68 12 0 0 sg=68 px=0 gx=0
TATAACATGAATTTTACAATAGCGAAAAAG
>group_224_3 68 12 0 0 sg=68 px=0 gx=0
ACATGAATTTTACAATAGCGAAAAAGAAAG
>group_224_4 68 12 0 0 sg=68 px=0 gx=0
TACAATAGCGAAAAAGAAAGAACAATCAAG
>group_224_5 68 12 0 0 sg=68 px=0 gx=0
ATTGTAAAATTCATGTTATATGGAGGGGGC
>group_224_6 68 12 0 0 sg=68 px=0 gx=0
GAATTTTACAATAGCGAAAAAGAAAGAACA
>group_224_7 68 12 0 0 sg=68 px=0 gx=0
CATGAATTTTACAATAGCGAAAAAGAAAGA
>group_224_8 68 12 0 0 sg=68 px=0 gx=0
CCTGAGAACTTCAGGGTGAGTTTGGGGACC
>group_224_9 68 12 0 0 sg=68 px=0 gx=0
TTGCCCCCTCCATATAACATGAATTTTACA
>group_225_0 44 0 0 0 sg=44 px=0 gx=0
CCTGCAGGCATGCGTTAACTAATTAAGCTT
>group_225_1 44 0 0 0 sg=44 px=0 gx=0
CGAAGCTTAATTAGTTAACGCATGCCTGCA
>group_225_2 44 0 0 0 sg=44 px=0 gx=0
CGACCTGCAGGCATGCGTTAACTAATTAAG
>group_225_3 44 0 0 0 sg=44 px=0 gx=0
GAAGCTTAATTAGTTAACGCATGCCTGCAG
>group_225_4 44 0 0 0 sg=44 px=0 gx=0
AGTTAACGCATGCCTGCAGGTCGACTCTAG
>group_225_5 44 0 0 0 sg=44 px=0 gx=0
ATCGAAGCTTAATTAGTTAACGCATGCCTG
>group_225_6 44 0 0 0 sg=44 px=0 gx=0
GTTAACGCATGCCTGCAGGTCGACTCTAGA
>group_225_7 44 0 0 0 sg=44 px=0 gx=0
AGTCGACCTGCAGGCATGCGTTAACTAATT
>group_225_8 44 0 0 0 sg=44 px=0 gx=0
GCTTAATTAGTTAACGCATGCCTGCAGGTC
>group_225_9 44 0 0 0 sg=44 px=0 gx=0
CCTCTAGAGTCGACCTGCAGGCATGCGTTA
>group_226_0 54 10 0 0 sg=54 px=0 gx=0
CTGCCGCCAGGCAAATTCTGTTTTATCAGC
>group_226_1 54 10 0 0 sg=54 px=0 gx=0
TCAAATATGTATCCGCTGAGCAATAACTAG
>group_226_2 54 10 0 0 sg=54 px=0 gx=0
AGTTATTGCTCAGCGGATACATATTTGAAT
>group_226_3 54 10 0 0 sg=54 px=0 gx=0
TTATGCTAGTTATTGCTCAGCGGATACATA
>group_226_4 54 10 0 0 sg=54 px=0 gx=0
ATGCTAGTTATTGCTCAGCGGATACATATT
>group_226_5 54 10 0 0 sg=54 px=0 gx=0
GTATCCGCTGAGCAATAACTAGCATAACCC
>group_226_6 54 10 0 0 sg=54 px=0 gx=0
GCTGATAAAACAGAATTTGCCTGGCGGCAG
>group_226_7 54 10 0 0 sg=54 px=0 gx=0
GGTTATGCTAGTTATTGCTCAGCGGATACA
>group_226_8 54 10 0 0 sg=54 px=0 gx=0
GGGGTTATGCTAGTTATTGCTCAGCGGATA
>group_226_9 54 10 0 0 sg=54 px=0 gx=0
ACATTCAAATATGTATCCGCTGAGCAATAA
>group_227_0 2 3 0 0 sg=2 px=0 gx=0
AGTCAGTGAGCGAGGAAGCGGAAGAAGCTA
>group_227_1 2 3 0 0 sg=2 px=0 gx=0
TAGCTTCTTCCGCTTCCTCGCTCACTGACT
>group_228_0 8 0 0 0 sg=8 px=0 gx=0
GATTAATTGTCAACACGTGCTGCAGGTCCG
>group_228_1 8 0 0 0 sg=8 px=0 gx=0
TGATTAATTGTCAACACGTGCTGCAGGTCC
>group_228_2 8 0 0 0 sg=8 px=0 gx=0
CGGACCTGCAGCACGTGTTGACAATTAATC
>group_228_3 8 0 0 0 sg=8 px=0 gx=0
GATGATTAATTGTCAACACGTGCTGCAGGT
>group_228_4 8 0 0 0 sg=8 px=0 gx=0
ACCTGCAGCACGTGTTGACAATTAATCATC
>group_228_5 8 0 0 0 sg=8 px=0 gx=0
GACCTGCAGCACGTGTTGACAATTAATCAT
>group_228_6 8 0 0 0 sg=8 px=0 gx=0
GGACCTGCAGCACGTGTTGACAATTAATCA
>group_228_7 8 0 0 0 sg=8 px=0 gx=0
ATGATTAATTGTCAACACGTGCTGCAGGTC
>group_229_0 2 1 0 0 sg=2 px=0 gx=0
CCCTGTGTGAAATTGTTATCCGCTCACAAT
>group_229_1 2 1 0 0 sg=2 px=0 gx=0
ATTGTGAGCGGATAACAATTTCACACAGGG
>group_230_0 4 20 0 0 sg=4 px=0 gx=0
CCCGGGCTGCAGGAATTCCTCGAGAAGCTT
>group_230_1 4 20 0 0 sg=4 px=0 gx=0
AAGCTTCTCGAGGAATTCCTGCAGCCCGGG
>group_230_2 4 20 0 0 sg=4 px=0 gx=0
CAAGCTTCTCGAGGAATTCCTGCAGCCCGG
>group_230_3 4 20 0 0 sg=4 px=0 gx=0
CCGGGCTGCAGGAATTCCTCGAGAAGCTTG
>group_231_0 26 11 0 0 sg=26 px=0 gx=0
TTTGGAGGCCTAGGCTTTTGCAAAGATCGA
>group_231_1 26 11 0 0 sg=26 px=0 gx=0
GATCTTTGCAAAAGCCTAGGCCTCCAAAAA
>group_231_2 26 11 0 0 sg=26 px=0 gx=0
CTTTGCAAAAGCCTAGGCCTCCAAAAAAGC
>group_231_3 26 11 0 0 sg=26 px=0 gx=0
TTTTTGGAGGCCTAGGCTTTTGCAAAGATC
>group_231_4 26 11 0 0 sg=26 px=0 gx=0
AGGCCTAGGCTTTTGCAAAGATCGATCAAG
>group_231_5 26 11 0 0 sg=26 px=0 gx=0
ATCGATCTTTGCAAAAGCCTAGGCCTCCAA
>group_231_6 26 11 0 0 sg=26 px=0 gx=0
GAGGCCTAGGCTTTTGCAAAGATCGATCAA
>group_231_7 26 11 0 0 sg=26 px=0 gx=0
TCGATCTTTGCAAAAGCCTAGGCCTCCAAA
>group_231_8 26 11 0 0 sg=26 px=0 gx=0
TTTTTTGGAGGCCTAGGCTTTTGCAAAGAT
>group_231_9 26 11 0 0 sg=26 px=0 gx=0
ATCTTTGCAAAAGCCTAGGCCTCCAAAAAA
>group_232_0 2 6 0 0 sg=2 px=0 gx=0
AGGATCCACTAGTTCTAGAGCGGCCGCCAC
>group_232_1 2 6 0 0 sg=2 px=0 gx=0
GTGGCGGCCGCTCTAGAACTAGTGGATCCT
>group_233_0 2 9 0 0 sg=2 px=0 gx=0
TCTGTGGATAACCGTATTACCGCCATGCAT
>group_233_1 2 9 0 0 sg=2 px=0 gx=0
ATGCATGGCGGTAATACGGTTATCCACAGA
>group_234_0 2 9 0 0 sg=2 px=0 gx=0
GATGATCCAGACATGATAAGATACATTGAT
>group_234_1 2 9 0 0 sg=2 px=0 gx=0
ATCAATGTATCTTATCATGTCTGGATCATC
>group_237_0 56 1 0 0 sg=56 px=0 gx=0
TGCGCGTGCAGCCCTTATTGGAATTCGGAT
>group_237_1 56 1 0 0 sg=56 px=0 gx=0
ATCCGAATTCCAATAAGGGCTGCACGCGCA
>group_237_2 56 1 0 0 sg=56 px=0 gx=0
ATTCCAATAAGGGCTGCACGCGCACTTTTA
>group_237_3 56 1 0 0 sg=56 px=0 gx=0
GCAGCCCTTATTGGAATTCGGATCCCGGGG
>group_237_4 56 1 0 0 sg=56 px=0 gx=0
CCCCGGGATCCGAATTCCAATAAGGGCTGC
>group_237_5 56 1 0 0 sg=56 px=0 gx=0
TTGGAATTCGGATCCCGGGGATGGGGAGTA
>group_237_6 56 1 0 0 sg=56 px=0 gx=0
CGTGCAGCCCTTATTGGAATTCGGATCCCG
>group_237_7 56 1 0 0 sg=56 px=0 gx=0
TGGAATTCGGATCCCGGGGATGGGGAGTAA
>group_237_8 56 1 0 0 sg=56 px=0 gx=0
TCCGAATTCCAATAAGGGCTGCACGCGCAC
>group_237_9 56 1 0 0 sg=56 px=0 gx=0
TACTCCCCATCCCCGGGATCCGAATTCCAA
>group_239_0 48 0 0 0 sg=48 px=0 gx=0
ATACGACTCACTATAGGCCTCTAGAGTCGA
>group_239_1 48 0 0 0 sg=48 px=0 gx=0
ACTCACTATAGGCCTCTAGAGTCGACCTGC
>group_239_2 48 0 0 0 sg=48 px=0 gx=0
CACTATAGGCCTCTAGAGTCGACCTGCAGC
>group_239_3 48 0 0 0 sg=48 px=0 gx=0
TGGGCTGCAGGTCGACTCTAGAGGCCTATA
>group_239_4 48 0 0 0 sg=48 px=0 gx=0
TCTAGAGGCCTATAGTGAGTCGTATTAATT
>group_239_5 48 0 0 0 sg=48 px=0 gx=0
AAGCTTGGGCTGCAGGTCGACTCTAGAGGC
>group_239_6 48 0 0 0 sg=48 px=0 gx=0
TAGGCCTCTAGAGTCGACCTGCAGCCCAAG
>group_239_7 48 0 0 0 sg=48 px=0 gx=0
CTATAGGCCTCTAGAGTCGACCTGCAGCCC
>group_239_8 48 0 0 0 sg=48 px=0 gx=0
CTTGGGCTGCAGGTCGACTCTAGAGGCCTA
>group_239_9 48 0 0 0 sg=48 px=0 gx=0
AATTAATACGACTCACTATAGGCCTCTAGA
>group_240_0 4 4 0 0 sg=4 px=0 gx=0
TTGGATCCTTATCGTCATCGTCGTACAGAT
>group_240_1 4 4 0 0 sg=4 px=0 gx=0
TGGATCCTTATCGTCATCGTCGTACAGATC
>group_240_2 4 4 0 0 sg=4 px=0 gx=0
ATCTGTACGACGATGACGATAAGGATCCAA
>group_240_3 4 4 0 0 sg=4 px=0 gx=0
GATCTGTACGACGATGACGATAAGGATCCA
>group_241_0 2 7 0 0 sg=2 px=0 gx=0
GAGCCCGGCCAAGCTTACTCCCCATCCCCC
>group_241_1 2 7 0 0 sg=2 px=0 gx=0
GGGGGATGGGGAGTAAGCTTGGCCGGGCTC
>group_244_0 4 15 0 0 sg=4 px=0 gx=0
CAACGCGTATATCTGGCCCGTACATCGCGA
>group_244_1 4 15 0 0 sg=4 px=0 gx=0
TCAACGCGTATATCTGGCCCGTACATCGCG
>group_244_2 4 15 0 0 sg=4 px=0 gx=0
TCGCGATGTACGGGCCAGATATACGCGTTG
>group_244_3 4 15 0 0 sg=4 px=0 gx=0
CGCGATGTACGGGCCAGATATACGCGTTGA
>group_246_0 2 3 0 0 sg=2 px=0 gx=0
CGTATAGCATACATTATACGAAGTTATACC
>group_246_1 2 3 0 0 sg=2 px=0 gx=0
GGTATAACTTCGTATAATGTATGCTATACG
>group_247_0 4 13 0 0 sg=4 px=0 gx=0
TCCGCCCCTCTCCCTCCCCCCCCCCTAACG
>group_247_1 4 13 0 0 sg=4 px=0 gx=0
ACGTTAGGGGGGGGGGAGGGAGAGGGGCGG
>group_247_2 4 13 0 0 sg=4 px=0 gx=0
CCGCCCCTCTCCCTCCCCCCCCCCTAACGT
>group_247_3 4 13 0 0 sg=4 px=0 gx=0
CGTTAGGGGGGGGGGAGGGAGAGGGGCGGA
>group_248_0 1032 3 0 96 sg=936 px=0 gx=96
TAGTGAGTCGTATTAGAGTTCTATAGTGTC
>group_248_1 1032 3 0 96 sg=936 px=0 gx=96
ATCCCCGACTACGTAGTCGGGAATTCTTGG
>group_248_2 1032 3 0 96 sg=936 px=0 gx=96
ACCTAACAATAAGTGGAGTTGCGGCCGGCC
>group_248_3 1032 3 0 96 sg=936 px=0 gx=96
GGCAAACAGCTATTATGGGTATTATGGGTA
>group_248_4 1032 3 0 96 sg=936 px=0 gx=96
TAACCCTCACTAAAGGGAATAAGCTACCAG
>group_248_5 1032 3 0 96 sg=936 px=0 gx=96
AGCTATTATGGGTATTATGGGTACGCGTGG
>group_248_6 1032 3 0 96 sg=936 px=0 gx=96
AATAGCTGTTTGCCATCGCGTATGCATCGA
>group_248_7 1032 3 0 96 sg=936 px=0 gx=96
CAAATTCCCTATAGTGAGTCGTATTAGAGT
>group_248_8 1032 3 0 96 sg=936 px=0 gx=96
GCTATTATGGGTATTATGGGTACGCGTGGC
>group_248_9 1032 3 0 96 sg=936 px=0 gx=96
GCTAAAATTAACCCTCACTAAAGGGAATAA
>group_249_0 38 1 0 0 sg=38 px=0 gx=0
GACCTGCAGGCATGCAAGCTTAGTAAAGCC
>group_249_1 38 1 0 0 sg=38 px=0 gx=0
ATGCAAGCTTAGTAAAGCCCTCGCTAGATT
>group_249_2 38 1 0 0 sg=38 px=0 gx=0
GGCTTTACTAAGCTTGCATGCCTGCAGGTC
>group_249_3 38 1 0 0 sg=38 px=0 gx=0
TCTAGCGAGGGCTTTACTAAGCTTGCATGC
>group_249_4 38 1 0 0 sg=38 px=0 gx=0
AGAGTCGACCTGCAGGCATGCAAGCTTAGT
>group_249_5 38 1 0 0 sg=38 px=0 gx=0
ACTAAGCTTGCATGCCTGCAGGTCGACTCT
>group_249_6 38 1 0 0 sg=38 px=0 gx=0
CGACCTGCAGGCATGCAAGCTTAGTAAAGC
>group_249_7 38 1 0 0 sg=38 px=0 gx=0
GCATGCAAGCTTAGTAAAGCCCTCGCTAGA
>group_249_8 38 1 0 0 sg=38 px=0 gx=0
TAGCGAGGGCTTTACTAAGCTTGCATGCCT
>group_249_9 38 1 0 0 sg=38 px=0 gx=0
GAGTCGACCTGCAGGCATGCAAGCTTAGTA
>group_250_0 20 5 0 0 sg=20 px=0 gx=0
CTCGCCCTTGCTCACCATGGTTGTGGCCAT
>group_250_1 20 5 0 0 sg=20 px=0 gx=0
GCCACAACCATGGTGAGCAAGGGCGAGGAG
>group_250_2 20 5 0 0 sg=20 px=0 gx=0
ACAACCATGGTGAGCAAGGGCGAGGAGCTG
>group_250_3 20 5 0 0 sg=20 px=0 gx=0
CTCCTCGCCCTTGCTCACCATGGTTGTGGC
>group_250_4 20 5 0 0 sg=20 px=0 gx=0
CAACCATGGTGAGCAAGGGCGAGGAGCTGT
>group_250_5 20 5 0 0 sg=20 px=0 gx=0
TATGGCCACAACCATGGTGAGCAAGGGCGA
>group_250_6 20 5 0 0 sg=20 px=0 gx=0
TCCTCGCCCTTGCTCACCATGGTTGTGGCC
>group_250_7 20 5 0 0 sg=20 px=0 gx=0
CACAACCATGGTGAGCAAGGGCGAGGAGCT
>group_250_8 20 5 0 0 sg=20 px=0 gx=0
GCTCCTCGCCCTTGCTCACCATGGTTGTGG
>group_250_9 20 5 0 0 sg=20 px=0 gx=0
AGCTCCTCGCCCTTGCTCACCATGGTTGTG
>group_251_0 8 0 0 0 sg=8 px=0 gx=0
GCTTGATGCATATTCTATAGTGTCACCTAA
>group_251_1 8 0 0 0 sg=8 px=0 gx=0
TAGGTGACACTATAGAATATGCATCAAGCT
>group_251_2 8 0 0 0 sg=8 px=0 gx=0
ATTTAGGTGACACTATAGAATATGCATCAA
>group_251_3 8 0 0 0 sg=8 px=0 gx=0
TTTAGGTGACACTATAGAATATGCATCAAG
>group_251_4 8 0 0 0 sg=8 px=0 gx=0
AGCTTGATGCATATTCTATAGTGTCACCTA
>group_251_5 8 0 0 0 sg=8 px=0 gx=0
TTAGGTGACACTATAGAATATGCATCAAGC
>group_251_6 8 0 0 0 sg=8 px=0 gx=0
TTGATGCATATTCTATAGTGTCACCTAAAT
>group_251_7 8 0 0 0 sg=8 px=0 gx=0
CTTGATGCATATTCTATAGTGTCACCTAAA
>group_253_0 2 53 0 0 sg=2 px=0 gx=0
TTATGGTGCACTCTCAGTACAATCTGCTCT
>group_253_1 2 53 0 0 sg=2 px=0 gx=0
AGAGCAGATTGTACTGAGAGTGCACCATAA
>group_254_0 2 4 0 0 sg=2 px=0 gx=0
TCTATCAATATATAGTTGCTGATCAGATCC
>group_254_1 2 4 0 0 sg=2 px=0 gx=0
GGATCTGATCAGCAACTATATATTGATAGA
>group_256_0 2 3 0 0 sg=2 px=0 gx=0
TCCCAATACGCAAACCGCCTCTCCCCGCGC
>group_256_1 2 3 0 0 sg=2 px=0 gx=0
GCGCGGGGAGAGGCGGTTTGCGTATTGGGA
>group_257_0 50 4 0 0 sg=50 px=0 gx=0
AGAAAATACCGCATCAGGCGCATATTTGAA
>group_257_1 50 4 0 0 sg=50 px=0 gx=0
ATTCAAATATGCGCCTGATGCGGTATTTTC
>group_257_2 50 4 0 0 sg=50 px=0 gx=0
CGCATATTTGAATGTATTTAGAAAAATAAA
>group_257_3 50 4 0 0 sg=50 px=0 gx=0
AGGAGAAAATACCGCATCAGGCGCATATTT
>group_257_4 50 4 0 0 sg=50 px=0 gx=0
ACATTCAAATATGCGCCTGATGCGGTATTT
>group_257_5 50 4 0 0 sg=50 px=0 gx=0
CTAAATACATTCAAATATGCGCCTGATGCG
>group_257_6 50 4 0 0 sg=50 px=0 gx=0
CGCATCAGGCGCATATTTGAATGTATTTAG
>group_257_7 50 4 0 0 sg=50 px=0 gx=0
GGAGAAAATACCGCATCAGGCGCATATTTG
>group_257_8 50 4 0 0 sg=50 px=0 gx=0
AAGGAGAAAATACCGCATCAGGCGCATATT
>group_257_9 50 4 0 0 sg=50 px=0 gx=0
TCAGGCGCATATTTGAATGTATTTAGAAAA
>group_258_0 2 4 0 0 sg=2 px=0 gx=0
TTCTAGGATCGATTCTAGCTCGAGGGGCGC
>group_258_1 2 4 0 0 sg=2 px=0 gx=0
GCGCCCCTCGAGCTAGAATCGATCCTAGAA
>group_260_0 56 1 0 0 sg=56 px=0 gx=0
GGAGACCGGCAGATCCGCGGCCGCATAGGC
>group_260_1 56 1 0 0 sg=56 px=0 gx=0
AGGGAGACCGGCAGATCCGCGGCCGCATAG
>group_260_2 56 1 0 0 sg=56 px=0 gx=0
TATGCGGCCGCGGATCTGCCGGTCTCCCTA
>group_260_3 56 1 0 0 sg=56 px=0 gx=0
ACTAGTGGCCTATGCGGCCGCGGATCTGCC
>group_260_4 56 1 0 0 sg=56 px=0 gx=0
GCCTATGCGGCCGCGGATCTGCCGGTCTCC
>group_260_5 56 1 0 0 sg=56 px=0 gx=0
AGACCGGCAGATCCGCGGCCGCATAGGCCA
>group_260_6 56 1 0 0 sg=56 px=0 gx=0
TATCAGATCCACTAGTGGCCTATGCGGCCG
>group_260_7 56 1 0 0 sg=56 px=0 gx=0
CTATAGGGAGACCGGCAGATCCGCGGCCGC
>group_260_8 56 1 0 0 sg=56 px=0 gx=0
GCCGCATAGGCCACTAGTGGATCTGATATC
>group_260_9 56 1 0 0 sg=56 px=0 gx=0
GCCGCGGATCTGCCGGTCTCCCTATAGTGA
>group_261_0 4 1 0 0 sg=4 px=0 gx=0
CCCCCCCCCCCCCCCCCCCTGCAGGCATCG
>group_261_1 4 1 0 0 sg=4 px=0 gx=0
CCCCCCCCCCCCCCCCCCCCTGCAGGCATC
>group_261_2 4 1 0 0 sg=4 px=0 gx=0
GATGCCTGCAGGGGGGGGGGGGGGGGGGGG
>group_261_3 4 1 0 0 sg=4 px=0 gx=0
CGATGCCTGCAGGGGGGGGGGGGGGGGGGG
>group_262_0 2 23 0 0 sg=2 px=0 gx=0
TACGACTCACTATAGGGCGAATTGGGCCCG
>group_262_1 2 23 0 0 sg=2 px=0 gx=0
CGGGCCCAATTCGCCCTATAGTGAGTCGTA
>group_264_0 2 3 0 0 sg=2 px=0 gx=0
GGATCACAGGCAGCAACGCTCTGTCATCGT
>group_264_1 2 3 0 0 sg=2 px=0 gx=0
ACGATGACAGAGCGTTGCTGCCTGTGATCC
>group_265_0 1358 3 0 0 sg=1358 px=0 gx=0
CACCCCATGGGCGATAACGTGCTGGTGGGC
>group_265_1 1358 3 0 0 sg=1358 px=0 gx=0
GGCTACGGCTTCTACCACTTCGGCACCTAC
>group_265_2 1358 3 0 0 sg=1358 px=0 gx=0
CTCGTACTTCTCGATGCGGGTGTTGGTGTA
>group_265_3 1358 3 0 0 sg=1358 px=0 gx=0
GGGTGCCCTCTCCGCCGCCCACCAGCTCGA
>group_265_4 1358 3 0 0 sg=1358 px=0 gx=0
GCCGAAGTGGTAGAAGCCGTAGCCCATCAC
>group_265_5 1358 3 0 0 sg=1358 px=0 gx=0
GCAGGCTGAAGGTGCGGGCGAAGCTGCCCA
>group_265_6 1358 3 0 0 sg=1358 px=0 gx=0
GTGGAGTACCAGCACGCCTTCAAGACCCCC
>group_265_7 1358 3 0 0 sg=1358 px=0 gx=0
CTCTTCATCTTGTTGGTCATGCGGCCCTGC
>group_265_8 1358 3 0 0 sg=1358 px=0 gx=0
CCGACAAGATCATCCGCAGCAACGCCACCG
>group_265_9 1358 3 0 0 sg=1358 px=0 gx=0
ATCTCGCTAAGTCGACAATCAACCTCTGGA
>group_266_0 4 6 0 0 sg=4 px=0 gx=0
AAGCACTAAATCGGAACCCTAAAGGGATCT
>group_266_1 4 6 0 0 sg=4 px=0 gx=0
AGATCCCTTTAGGGTTCCGATTTAGTGCTT
>group_266_2 4 6 0 0 sg=4 px=0 gx=0
GGGATCTATGATTCCCTTTGTCAACAGCAA
>group_266_3 4 6 0 0 sg=4 px=0 gx=0
TTGCTGTTGACAAAGGGAATCATAGATCCC
>group_267_0 22 2 0 0 sg=22 px=0 gx=0
GAGGATTTAAATGCATATGGGGGACCGCGA
>group_267_1 22 2 0 0 sg=22 px=0 gx=0
AAGGAGGATTTAAATGCATATGGGGGACCG
>group_267_2 22 2 0 0 sg=22 px=0 gx=0
TCGCGGTCCCCCATATGCATTTAAATCCTC
>group_267_3 22 2 0 0 sg=22 px=0 gx=0
ATTTAAATGCATATGGGGGACCGCGAGCAG
>group_267_4 22 2 0 0 sg=22 px=0 gx=0
GCTGCTCGCGGTCCCCCATATGCATTTAAA
>group_267_5 22 2 0 0 sg=22 px=0 gx=0
TGCTCGCGGTCCCCCATATGCATTTAAATC
>group_267_6 22 2 0 0 sg=22 px=0 gx=0
CGCGGTCCCCCATATGCATTTAAATCCTCC
>group_267_7 22 2 0 0 sg=22 px=0 gx=0
GCTCGCGGTCCCCCATATGCATTTAAATCC
>group_267_8 22 2 0 0 sg=22 px=0 gx=0
AGGAGGATTTAAATGCATATGGGGGACCGC
>group_267_9 22 2 0 0 sg=22 px=0 gx=0
TTTAAATGCATATGGGGGACCGCGAGCAGC
>group_268_0 2 91 0 0 sg=2 px=0 gx=0
AGAGCTCGAATTTCCCCGATCGTTCAAACA
>group_268_1 2 91 0 0 sg=2 px=0 gx=0
TGTTTGAACGATCGGGGAAATTCGAGCTCT
>group_269_0 2 46 0 0 sg=2 px=0 gx=0
AACTCCAGTGAAAAGTTCTTCTCCTTTACT
>group_269_1 2 46 0 0 sg=2 px=0 gx=0
AGTAAAGGAGAAGAACTTTTCACTGGAGTT
>group_275_0 24 10 0 0 sg=24 px=0 gx=0
GCAAAATTGTCGCATATCTTGGCGATCCGA
>group_275_1 24 10 0 0 sg=24 px=0 gx=0
GCATATCTTGGCGATCCGATCACGGGACTC
>group_275_2 24 10 0 0 sg=24 px=0 gx=0
CGTGATCGGATCGCCAAGATATGCGACAAT
>group_275_3 24 10 0 0 sg=24 px=0 gx=0
AAATTGTCGCATATCTTGGCGATCCGATCA
>group_275_4 24 10 0 0 sg=24 px=0 gx=0
AATTGTCGCATATCTTGGCGATCCGATCAC
>group_275_5 24 10 0 0 sg=24 px=0 gx=0
GATCGGATCGCCAAGATATGCGACAATTTT
>group_275_6 24 10 0 0 sg=24 px=0 gx=0
GAGTCCCGTGATCGGATCGCCAAGATATGC
>group_275_7 24 10 0 0 sg=24 px=0 gx=0
CGCATATCTTGGCGATCCGATCACGGGACT
>group_275_8 24 10 0 0 sg=24 px=0 gx=0
TGATCGGATCGCCAAGATATGCGACAATTT
>group_275_9 24 10 0 0 sg=24 px=0 gx=0
ATTGTCGCATATCTTGGCGATCCGATCACG
>group_276_0 8 6 0 0 sg=8 px=0 gx=0
GCTTTCTTGTACAAAGTGGTTCGATCTAGA
>group_276_1 8 6 0 0 sg=8 px=0 gx=0
CAGCTTTCTTGTACAAAGTGGTTCGATCTA
>group_276_2 8 6 0 0 sg=8 px=0 gx=0
TCTAGATCGAACCACTTTGTACAAGAAAGC
>group_276_3 8 6 0 0 sg=8 px=0 gx=0
TCAGCTTTCTTGTACAAAGTGGTTCGATCT
>group_276_4 8 6 0 0 sg=8 px=0 gx=0
AGCTTTCTTGTACAAAGTGGTTCGATCTAG
>group_276_5 8 6 0 0 sg=8 px=0 gx=0
TAGATCGAACCACTTTGTACAAGAAAGCTG
>group_276_6 8 6 0 0 sg=8 px=0 gx=0
CTAGATCGAACCACTTTGTACAAGAAAGCT
>group_276_7 8 6 0 0 sg=8 px=0 gx=0
AGATCGAACCACTTTGTACAAGAAAGCTGA
>group_277_0 24 3 0 0 sg=24 px=0 gx=0
TAGCACGCCCGATGGTGGGACGGTATGAAT
>group_277_1 24 3 0 0 sg=24 px=0 gx=0
ACCGTCCCACCATCGGGCGTGCTAGCGGAT
>group_277_2 24 3 0 0 sg=24 px=0 gx=0
CCGCTAGCACGCCCGATGGTGGGACGGTAT
>group_277_3 24 3 0 0 sg=24 px=0 gx=0
CATACCGTCCCACCATCGGGCGTGCTAGCG
>group_277_4 24 3 0 0 sg=24 px=0 gx=0
ATTATTCATACCGTCCCACCATCGGGCGTG
>group_277_5 24 3 0 0 sg=24 px=0 gx=0
GCACGCCCGATGGTGGGACGGTATGAATAA
>group_277_6 24 3 0 0 sg=24 px=0 gx=0
TTCATACCGTCCCACCATCGGGCGTGCTAG
>group_277_7 24 3 0 0 sg=24 px=0 gx=0
CGTCCCACCATCGGGCGTGCTAGCGGATCC
>group_277_8 24 3 0 0 sg=24 px=0 gx=0
CACGCCCGATGGTGGGACGGTATGAATAAT
>group_277_9 24 3 0 0 sg=24 px=0 gx=0
TATTCATACCGTCCCACCATCGGGCGTGCT
>group_279_0 14 3 0 0 sg=14 px=0 gx=0
CGGATCCCCGGGAATTCATCGATATCTAGA
>group_279_1 14 3 0 0 sg=14 px=0 gx=0
TAGATATCGATGAATTCCCGGGGATCCGTC
>group_279_2 14 3 0 0 sg=14 px=0 gx=0
ACGGATCCCCGGGAATTCATCGATATCTAG
>group_279_3 14 3 0 0 sg=14 px=0 gx=0
GATCTAGATATCGATGAATTCCCGGGGATC
>group_279_4 14 3 0 0 sg=14 px=0 gx=0
TCTAGATATCGATGAATTCCCGGGGATCCG
>group_279_5 14 3 0 0 sg=14 px=0 gx=0
GATATCGATGAATTCCCGGGGATCCGTCGA
>group_279_6 14 3 0 0 sg=14 px=0 gx=0
TCGACGGATCCCCGGGAATTCATCGATATC
>group_279_7 14 3 0 0 sg=14 px=0 gx=0
ATCTAGATATCGATGAATTCCCGGGGATCC
>group_279_8 14 3 0 0 sg=14 px=0 gx=0
GACGGATCCCCGGGAATTCATCGATATCTA
>group_279_9 14 3 0 0 sg=14 px=0 gx=0
AGATATCGATGAATTCCCGGGGATCCGTCG
>group_280_0 100 19 0 0 sg=100 px=0 gx=0
TCACAACGCCGCGGCCAATTCGATCTAGAA
>group_280_1 100 19 0 0 sg=100 px=0 gx=0
ACCGAACAGGCTTATGTCAATTCGATCCAT
>group_280_2 100 19 0 0 sg=100 px=0 gx=0
ATGGATCGAATTGACATAAGCCTGTTCGGT
>group_280_3 100 19 0 0 sg=100 px=0 gx=0
AATTCGATCTAGAATTCCATTGAGTAAGTT
>group_280_4 100 19 0 0 sg=100 px=0 gx=0
CTCAATGGAATTCTAGATCGAATTGGCCGC
>group_280_5 100 19 0 0 sg=100 px=0 gx=0
ATTGTCACAACGCCGCGGCCAATTCGATCT
>group_280_6 100 19 0 0 sg=100 px=0 gx=0
ACAACGCCGCGGCCAATTCGATCTAGAATT
>group_280_7 100 19 0 0 sg=100 px=0 gx=0
GTCAATTCGATCCATTGCTGTTGACAAAGG
>group_280_8 100 19 0 0 sg=100 px=0 gx=0
CCCTTTGTCAACAGCAATGGATCGAATTGA
>group_280_9 100 19 0 0 sg=100 px=0 gx=0
ACAGCAATGGATCGAATTGACATAAGCCTG
>group_281_0 12 1 0 6 sg=6 px=0 gx=6
CTAATTCCACTTGCAATTACATAAAAAATT
>group_281_1 12 1 0 6 sg=6 px=0 gx=6
GAATTTTTTATGTAATTGCAAGTGGAATTA
>group_281_2 12 1 0 6 sg=6 px=0 gx=6
ATTTTTTATGTAATTGCAAGTGGAATTAGC
>group_281_3 12 1 0 6 sg=6 px=0 gx=6
AATTTTTTATGTAATTGCAAGTGGAATTAG
>group_281_4 12 1 0 6 sg=6 px=0 gx=6
TAATTCCACTTGCAATTACATAAAAAATTC
>group_281_5 12 1 0 6 sg=6 px=0 gx=6
GCTAATTCCACTTGCAATTACATAAAAAAT
>group_282_0 82 3 0 0 sg=82 px=0 gx=0
ATGTTCGTCCGCTTTTGCCCTGGAGTTTGC
>group_282_1 82 3 0 0 sg=82 px=0 gx=0
CCAGGGCAAAAGCGGACGAACATGGCGTGA
>group_282_2 82 3 0 0 sg=82 px=0 gx=0
AAAATCAGATAATGTTTAAACGAATTCGAG
>group_282_3 82 3 0 0 sg=82 px=0 gx=0
ACCGAGCTCGAATTCGTTTAAACATTATCT
>group_282_4 82 3 0 0 sg=82 px=0 gx=0
GCCCTGGAGTTTGCCTTCCCTGTTTGAGAA
>group_282_5 82 3 0 0 sg=82 px=0 gx=0
TGCCCTGGAGTTTGCCTTCCCTGTTTGAGA
>group_282_6 82 3 0 0 sg=82 px=0 gx=0
CAAACTCCAGGGCAAAAGCGGACGAACATG
>group_282_7 82 3 0 0 sg=82 px=0 gx=0
TACCGAGCTCGAATTCGTTTAAACATTATC
>group_282_8 82 3 0 0 sg=82 px=0 gx=0
TCGTCCGCTTTTGCCCTGGAGTTTGCCTTC
>group_282_9 82 3 0 0 sg=82 px=0 gx=0
GCTTTTGCCCTGGAGTTTGCCTTCCCTGTT
>group_283_0 10 36 0 0 sg=10 px=0 gx=0
TACGGCACCTCGACCGCAAAAAACTTGATT
>group_283_1 10 36 0 0 sg=10 px=0 gx=0
AATCAAGTTTTTTGCGGTCGAGGTGCCGTA
>group_283_2 10 36 0 0 sg=10 px=0 gx=0
CAAGTTTTTTGCGGTCGAGGTGCCGTAAAG
>group_283_3 10 36 0 0 sg=10 px=0 gx=0
ATCAAGTTTTTTGCGGTCGAGGTGCCGTAA
>group_283_4 10 36 0 0 sg=10 px=0 gx=0
GCTTTACGGCACCTCGACCGCAAAAAACTT
>group_283_5 10 36 0 0 sg=10 px=0 gx=0
TTTACGGCACCTCGACCGCAAAAAACTTGA
>group_283_6 10 36 0 0 sg=10 px=0 gx=0
AAGTTTTTTGCGGTCGAGGTGCCGTAAAGC
>group_283_7 10 36 0 0 sg=10 px=0 gx=0
TCAAGTTTTTTGCGGTCGAGGTGCCGTAAA
>group_283_8 10 36 0 0 sg=10 px=0 gx=0
CTTTACGGCACCTCGACCGCAAAAAACTTG
>group_283_9 10 36 0 0 sg=10 px=0 gx=0
TTACGGCACCTCGACCGCAAAAAACTTGAT
>group_284_0 20668 3 0 20040 sg=628 px=0 gx=20040
GGCGAGCAGTCCAATGTGAGGGCTCCGTAG
>group_284_1 20668 3 0 20040 sg=628 px=0 gx=20040
TTGCCATTGCTGCAAGATCTGGCTAGCGAT
>group_284_2 20668 3 0 20040 sg=628 px=0 gx=20040
ACAGGTTCTGGTACCGGTAGGCATCGTGGT
>group_284_3 20668 3 0 20040 sg=628 px=0 gx=20040
CAGGATAGCCATCCTTCGCGCTCCTCGGGC
>group_284_4 20668 3 0 20040 sg=628 px=0 gx=20040
TGCCTACCGGTACCAGAACCTGTTGGATCA
>group_284_5 20668 3 0 20040 sg=628 px=0 gx=20040
CTGGAAACAAGTACAAAAAGTGGAGACTTG
>group_284_6 20668 3 0 20040 sg=628 px=0 gx=20040
TACCGGTACCAGAACCTGTTGGATCAACAA
>group_284_7 20668 3 0 20040 sg=628 px=0 gx=20040
CACCACGATGCCTACCGGTACCAGAACCTG
>group_284_8 20668 3 0 20040 sg=628 px=0 gx=20040
CCCGAGGAGCGCGAAGGATGGCTATCCTGG
>group_284_9 20668 3 0 20040 sg=628 px=0 gx=20040
GTGTCCAACACAAGGAGAGGCTACACTGGT
>group_288_0 8 3 0 0 sg=8 px=0 gx=0
AATTCTTCTTGAAGACGAAAGGGCCTCGTG
>group_288_1 8 3 0 0 sg=8 px=0 gx=0
CACGAGGCCCTTTCGTCTTCAAGAAGAATT
>group_288_2 8 3 0 0 sg=8 px=0 gx=0
ATTCTTCTTGAAGACGAAAGGGCCTCGTGA
>group_288_3 8 3 0 0 sg=8 px=0 gx=0
TATCACGAGGCCCTTTCGTCTTCAAGAAGA
>group_288_4 8 3 0 0 sg=8 px=0 gx=0
TCACGAGGCCCTTTCGTCTTCAAGAAGAAT
>group_288_5 8 3 0 0 sg=8 px=0 gx=0
ATCACGAGGCCCTTTCGTCTTCAAGAAGAA
>group_288_6 8 3 0 0 sg=8 px=0 gx=0
TCTTCTTGAAGACGAAAGGGCCTCGTGATA
>group_288_7 8 3 0 0 sg=8 px=0 gx=0
TTCTTCTTGAAGACGAAAGGGCCTCGTGAT
>group_289_0 2 5 0 0 sg=2 px=0 gx=0
CTCTAGGAGATCTTCTAGGATCGATTCTAG
>group_289_1 2 5 0 0 sg=2 px=0 gx=0
CTAGAATCGATCCTAGAAGATCTCCTAGAG
>group_294_0 90 2 0 0 sg=90 px=0 gx=0
AATCATCAACAATCCGTTCTGCAGCAATGG
>group_294_1 90 2 0 0 sg=90 px=0 gx=0
GACGAGCGTGACACCACGATGCCTGCAGAA
>group_294_2 90 2 0 0 sg=90 px=0 gx=0
TGACACCACGATGCCTGCAGAAGAGATTGT
>group_294_3 90 2 0 0 sg=90 px=0 gx=0
AACAATCCGTTCTGCAGCAATGGCAACAAC
>group_294_4 90 2 0 0 sg=90 px=0 gx=0
CCACGATGCCTGCAGAAGAGATTGTTTCTT
>group_294_5 90 2 0 0 sg=90 px=0 gx=0
AATCCGTTCTGCAGCAATGGCAACAACGTT
>group_294_6 90 2 0 0 sg=90 px=0 gx=0
ATCATCAACAATCCGTTCTGCAGCAATGGC
>group_294_7 90 2 0 0 sg=90 px=0 gx=0
GCAACGTTGTTGCCATTGCTGCAGAACGGA
>group_294_8 90 2 0 0 sg=90 px=0 gx=0
CGTAATCATCAACAATCCGTTCTGCAGCAA
>group_294_9 90 2 0 0 sg=90 px=0 gx=0
CGACGAGCGTGACACCACGATGCCTGCAGA
>group_296_0 10 17 0 0 sg=10 px=0 gx=0
TCACTATAGGGCGAATTGGGCCCGACGTCG
>group_296_1 10 17 0 0 sg=10 px=0 gx=0
CGACGTCGGGCCCAATTCGCCCTATAGTGA
>group_296_2 10 17 0 0 sg=10 px=0 gx=0
CTCACTATAGGGCGAATTGGGCCCGACGTC
>group_296_3 10 17 0 0 sg=10 px=0 gx=0
ACTCACTATAGGGCGAATTGGGCCCGACGT
>group_296_4 10 17 0 0 sg=10 px=0 gx=0
ACGTCGGGCCCAATTCGCCCTATAGTGAGT
>group_296_5 10 17 0 0 sg=10 px=0 gx=0
CGACTCACTATAGGGCGAATTGGGCCCGAC
>group_296_6 10 17 0 0 sg=10 px=0 gx=0
GACGTCGGGCCCAATTCGCCCTATAGTGAG
>group_296_7 10 17 0 0 sg=10 px=0 gx=0
GACTCACTATAGGGCGAATTGGGCCCGACG
>group_296_8 10 17 0 0 sg=10 px=0 gx=0
CGTCGGGCCCAATTCGCCCTATAGTGAGTC
>group_296_9 10 17 0 0 sg=10 px=0 gx=0
GTCGGGCCCAATTCGCCCTATAGTGAGTCG
>group_298_0 4 25 0 0 sg=4 px=0 gx=0
AAGGTAAGCCTATCCCTAACCCTCTCCTCG
>group_298_1 4 25 0 0 sg=4 px=0 gx=0
GAAGGTAAGCCTATCCCTAACCCTCTCCTC
>group_298_2 4 25 0 0 sg=4 px=0 gx=0
GAGGAGAGGGTTAGGGATAGGCTTACCTTC
>group_298_3 4 25 0 0 sg=4 px=0 gx=0
CGAGGAGAGGGTTAGGGATAGGCTTACCTT
>group_299_0 190 2 0 130 sg=60 px=0 gx=130
GGATCCATGGTAAATCAAGCCCAGACAGAT
>group_299_1 190 2 0 130 sg=60 px=0 gx=130
GGCCGCTCTAGAACTAGTGGATCCATGGTA
>group_299_2 190 2 0 130 sg=60 px=0 gx=130
CAGGGAAACACGCCGAGCGTCCTCCTCCGA
>group_299_3 190 2 0 130 sg=60 px=0 gx=130
TGATTTACCATGGATCCACTAGTTCTAGAG
>group_299_4 190 2 0 130 sg=60 px=0 gx=130
CCGCTCTAGAACTAGTGGATCCATGGTAAA
>group_299_5 190 2 0 130 sg=60 px=0 gx=130
CATGGATCCACTAGTTCTAGAGCGGCCGCC
>group_299_6 190 2 0 130 sg=60 px=0 gx=130
GCTCTAGAACTAGTGGATCCATGGTAAATC
>group_299_7 190 2 0 130 sg=60 px=0 gx=130
TTTACCATGGATCCACTAGTTCTAGAGCGG
>group_299_8 190 2 0 130 sg=60 px=0 gx=130
GCAGGGAAACACGCCGAGCGTCCTCCTCCG
>group_299_9 190 2 0 130 sg=60 px=0 gx=130
ATCCATGGTAAATCAAGCCCAGACAGATAT
>group_302_0 4 7 0 0 sg=4 px=0 gx=0
CAGGAGTCGCATAAGGGAGAGCGTCGACAT
>group_302_1 4 7 0 0 sg=4 px=0 gx=0
GCAGGAGTCGCATAAGGGAGAGCGTCGACA
>group_302_2 4 7 0 0 sg=4 px=0 gx=0
TGTCGACGCTCTCCCTTATGCGACTCCTGC
>group_302_3 4 7 0 0 sg=4 px=0 gx=0
ATGTCGACGCTCTCCCTTATGCGACTCCTG
>group_303_0 1110 6 0 0 sg=1110 px=0 gx=0
AGACTTCTACAGTGAACTTTAGGACAGAGC
>group_303_1 1110 6 0 0 sg=1110 px=0 gx=0
TAGATACCCTTGGTTGGTTGCTGAGGTTGA
>group_303_2 1110 6 0 0 sg=1110 px=0 gx=0
TATGGAGGCGCAAGGTTTTAAGTCTGTGGT
>group_303_3 1110 6 0 0 sg=1110 px=0 gx=0
TGCTGTTATTGGCCTTCCAAACGATCCATC
>group_303_4 1110 6 0 0 sg=1110 px=0 gx=0
AACTGTCCAATCGTAAGCGTTCCTAGCCTT
>group_303_5 1110 6 0 0 sg=1110 px=0 gx=0
CTGGATACAAGCATGGTGGATGGCATGATG
>group_303_6 1110 6 0 0 sg=1110 px=0 gx=0
ACCACAAGAGTGGATTGATGATCTTGAGAG
>group_303_7 1110 6 0 0 sg=1110 px=0 gx=0
TTCTACAGTGAACTTTAGGACAGAGCCACA
>group_303_8 1110 6 0 0 sg=1110 px=0 gx=0
AACCTCAGCAACCAACCAAGGGTATCTATC
>group_303_9 1110 6 0 0 sg=1110 px=0 gx=0
ACGTGTCACATAGGCATCAAAGGTTGGGCC
>group_305_0 2 10 0 0 sg=2 px=0 gx=0
GAACAGCTCCTCGCCCTTGCTCACCATGGA
>group_305_1 2 10 0 0 sg=2 px=0 gx=0
TCCATGGTGAGCAAGGGCGAGGAGCTGTTC
>group_307_0 44 0 0 0 sg=44 px=0 gx=0
CCCCCCCCCTGCAGTTCATTCAGGGCACCG
>group_307_1 44 0 0 0 sg=44 px=0 gx=0
CTGAATGAACTGCAGGGGGGGGGGGGAAAG
>group_307_2 44 0 0 0 sg=44 px=0 gx=0
CCCCCCCCTGCAGTTCATTCAGGGCACCGG
>group_307_3 44 0 0 0 sg=44 px=0 gx=0
CCCCCCCCCCTGCAGTTCATTCAGGGCACC
>group_307_4 44 0 0 0 sg=44 px=0 gx=0
GTGGCTTTCCCCCCCCCCCCTGCAGTTCAT
>group_307_5 44 0 0 0 sg=44 px=0 gx=0
TTCCCCCCCCCCCCTGCAGTTCATTCAGGG
>group_307_6 44 0 0 0 sg=44 px=0 gx=0
CCCTGCAGTTCATTCAGGGCACCGGACAGG
>group_307_7 44 0 0 0 sg=44 px=0 gx=0
TGAATGAACTGCAGGGGGGGGGGGGAAAGC
>group_307_8 44 0 0 0 sg=44 px=0 gx=0
CTGTCCGGTGCCCTGAATGAACTGCAGGGG
>group_307_9 44 0 0 0 sg=44 px=0 gx=0
GTGCCCTGAATGAACTGCAGGGGGGGGGGG
>group_312_0 48 1 0 0 sg=48 px=0 gx=0
CAAGCTTGGGGGATCGATCCCGTCGTTTTA
>group_312_1 48 1 0 0 sg=48 px=0 gx=0
CCTGCAGGCATGCAAGCTTGGGGGATCGAT
>group_312_2 48 1 0 0 sg=48 px=0 gx=0
TCGATCCCCCAAGCTTGCATGCCTGCAGGT
>group_312_3 48 1 0 0 sg=48 px=0 gx=0
AAGCTTGGGGGATCGATCCCGTCGTTTTAC
>group_312_4 48 1 0 0 sg=48 px=0 gx=0
GATCCCCCAAGCTTGCATGCCTGCAGGTCG
>group_312_5 48 1 0 0 sg=48 px=0 gx=0
AGCTTGGGGGATCGATCCCGTCGTTTTACA
>group_312_6 48 1 0 0 sg=48 px=0 gx=0
CTGCAGGCATGCAAGCTTGGGGGATCGATC
>group_312_7 48 1 0 0 sg=48 px=0 gx=0
TTGTAAAACGACGGGATCGATCCCCCAAGC
>group_312_8 48 1 0 0 sg=48 px=0 gx=0
CATGCAAGCTTGGGGGATCGATCCCGTCGT
>group_312_9 48 1 0 0 sg=48 px=0 gx=0
GCATGCAAGCTTGGGGGATCGATCCCGTCG
>group_313_0 10 6 0 0 sg=10 px=0 gx=0
GATCCCGAGGTTGTTGTTATTGTTATTGTT
>group_313_1 10 6 0 0 sg=10 px=0 gx=0
TCGATCCCGAGGTTGTTGTTATTGTTATTG
>group_313_2 10 6 0 0 sg=10 px=0 gx=0
CAATAACAATAACAACAACCTCGGGATCGA
>group_313_3 10 6 0 0 sg=10 px=0 gx=0
ACAATAACAATAACAACAACCTCGGGATCG
>group_313_4 10 6 0 0 sg=10 px=0 gx=0
CAACAATAACAATAACAACAACCTCGGGAT
>group_313_5 10 6 0 0 sg=10 px=0 gx=0
AACAATAACAATAACAACAACCTCGGGATC
>group_313_6 10 6 0 0 sg=10 px=0 gx=0
ATCCCGAGGTTGTTGTTATTGTTATTGTTG
>group_313_7 10 6 0 0 sg=10 px=0 gx=0
CGATCCCGAGGTTGTTGTTATTGTTATTGT
>group_313_8 10 6 0 0 sg=10 px=0 gx=0
TCCCGAGGTTGTTGTTATTGTTATTGTTGT
>group_313_9 10 6 0 0 sg=10 px=0 gx=0
ACAACAATAACAATAACAACAACCTCGGGA
>group_314_0 2 1 0 0 sg=2 px=0 gx=0
TGGAGGCCTAGGCTTTTGCAAAAAGCTTAT
>group_314_1 2 1 0 0 sg=2 px=0 gx=0
ATAAGCTTTTTGCAAAAGCCTAGGCCTCCA
>group_316_0 36 1 0 0 sg=36 px=0 gx=0
CTCGAGGCCTTGAATGCGGCCGCGGTACCC
>group_316_1 36 1 0 0 sg=36 px=0 gx=0
GGCCTTGAATGCGGCCGCGGTACCCGGGGA
>group_316_2 36 1 0 0 sg=36 px=0 gx=0
AGAGGATCCCCGGGTACCGCGGCCGCATTC
>group_316_3 36 1 0 0 sg=36 px=0 gx=0
TAGAGGATCCCCGGGTACCGCGGCCGCATT
>group_316_4 36 1 0 0 sg=36 px=0 gx=0
GCCTTGAATGCGGCCGCGGTACCCGGGGAT
>group_316_5 36 1 0 0 sg=36 px=0 gx=0
AGGCCTTGAATGCGGCCGCGGTACCCGGGG
>group_316_6 36 1 0 0 sg=36 px=0 gx=0
AATGCGGCCGCGGTACCCGGGGATCCTCTA
>group_316_7 36 1 0 0 sg=36 px=0 gx=0
TTGAATGCGGCCGCGGTACCCGGGGATCCT
>group_316_8 36 1 0 0 sg=36 px=0 gx=0
CCCTCGAGGCCTTGAATGCGGCCGCGGTAC
>group_316_9 36 1 0 0 sg=36 px=0 gx=0
GGTACCGCGGCCGCATTCAAGGCCTCGAGG
>group_318_0 6124 0 0 6070 sg=54 px=0 gx=6070
AATAACCCCTAAAGAAGCTAGAGCAAGGCT
>group_318_1 6124 0 0 6070 sg=54 px=0 gx=6070
TAAAGGGAACAAAAGCTGGAGCCTTGCTCT
>group_318_2 6124 0 0 6070 sg=54 px=0 gx=6070
AAGGCTCCAGCTTTTGTTCCCTTTAGTGAG
>group_318_3 6124 0 0 6070 sg=54 px=0 gx=6070
CTAAAGGGAACAAAAGCTGGAGCCTTGCTC
>group_318_4 6124 0 0 6070 sg=54 px=0 gx=6070
AGAAGCTAGAGCAAGGCTCCAGCTTTTGTT
>group_318_5 6124 0 0 6070 sg=54 px=0 gx=6070
GGGAACAAAAGCTGGAGCCTTGCTCTAGCT
>group_318_6 6124 0 0 6070 sg=54 px=0 gx=6070
GAGCAAGGCTCCAGCTTTTGTTCCCTTTAG
>group_318_7 6124 0 0 6070 sg=54 px=0 gx=6070
ACTAAAGGGAACAAAAGCTGGAGCCTTGCT
>group_318_8 6124 0 0 6070 sg=54 px=0 gx=6070
AGCTGGAGCCTTGCTCTAGCTTCTTTAGGG
>group_318_9 6124 0 0 6070 sg=54 px=0 gx=6070
AAAGAAGCTAGAGCAAGGCTCCAGCTTTTG
>group_319_0 4 29 0 0 sg=4 px=0 gx=0
ATTCTTTGCCAAAATGATGAGACAGCACAA
>group_319_1 4 29 0 0 sg=4 px=0 gx=0
TGTGCTGTCTCATCATTTTGGCAAAGAATT
>group_319_2 4 29 0 0 sg=4 px=0 gx=0
TTGTGCTGTCTCATCATTTTGGCAAAGAAT
>group_319_3 4 29 0 0 sg=4 px=0 gx=0
AATTCTTTGCCAAAATGATGAGACAGCACA
>group_321_0 2 47 0 0 sg=2 px=0 gx=0
TCAGATCCTCTACGCCGGACGCATCGTGGC
>group_321_1 2 47 0 0 sg=2 px=0 gx=0
GCCACGATGCGTCCGGCGTAGAGGATCTGA
>group_322_0 4 4 0 0 sg=4 px=0 gx=0
TCATCAACAGGCTTACCCGTCTTACTGTCC
>group_322_1 4 4 0 0 sg=4 px=0 gx=0
GGGACAGTAAGACGGGTAAGCCTGTTGATG
>group_322_2 4 4 0 0 sg=4 px=0 gx=0
CATCAACAGGCTTACCCGTCTTACTGTCCC
>group_322_3 4 4 0 0 sg=4 px=0 gx=0
GGACAGTAAGACGGGTAAGCCTGTTGATGA
>group_323_0 2 10 0 0 sg=2 px=0 gx=0
TCGCGATGATAAGCTGTCAAACATGAGAAT
>group_323_1 2 10 0 0 sg=2 px=0 gx=0
ATTCTCATGTTTGACAGCTTATCATCGCGA
>group_324_0 24 15 0 0 sg=24 px=0 gx=0
AGCTCGAATTCTCATGTTTGACAGCTTATC
>group_324_1 24 15 0 0 sg=24 px=0 gx=0
TGATAAGCTGTCAAACATGAGAATTCGAGC
>group_324_2 24 15 0 0 sg=24 px=0 gx=0
GATAAGCTGTCAAACATGAGAATTCGAGCT
>group_324_3 24 15 0 0 sg=24 px=0 gx=0
GGGTACCGAGCTCGAATTCTCATGTTTGAC
>group_324_4 24 15 0 0 sg=24 px=0 gx=0
GTCAAACATGAGAATTCGAGCTCGGTACCC
>group_324_5 24 15 0 0 sg=24 px=0 gx=0
TGTCAAACATGAGAATTCGAGCTCGGTACC
>group_324_6 24 15 0 0 sg=24 px=0 gx=0
GGTACCGAGCTCGAATTCTCATGTTTGACA
>group_324_7 24 15 0 0 sg=24 px=0 gx=0
AAGCTGTCAAACATGAGAATTCGAGCTCGG
>group_324_8 24 15 0 0 sg=24 px=0 gx=0
AGCTGTCAAACATGAGAATTCGAGCTCGGT
>group_324_9 24 15 0 0 sg=24 px=0 gx=0
ATAAGCTGTCAAACATGAGAATTCGAGCTC
>group_327_0 56 2 0 0 sg=56 px=0 gx=0
CCGGATCCGGAATTCTTGAAGACGAAAGGG
>group_327_1 56 2 0 0 sg=56 px=0 gx=0
TGTCAAACATGAGAATTCCGGATCCGGAAT
>group_327_2 56 2 0 0 sg=56 px=0 gx=0
CAAACATGAGAATTCCGGATCCGGAATTCT
>group_327_3 56 2 0 0 sg=56 px=0 gx=0
TTTCGTCTTCAAGAATTCCGGATCCGGAAT
>group_327_4 56 2 0 0 sg=56 px=0 gx=0
TTCAAGAATTCCGGATCCGGAATTCTCATG
>group_327_5 56 2 0 0 sg=56 px=0 gx=0
CTGTCAAACATGAGAATTCCGGATCCGGAA
>group_327_6 56 2 0 0 sg=56 px=0 gx=0
CGAGGCCCTTTCGTCTTCAAGAATTCCGGA
>group_327_7 56 2 0 0 sg=56 px=0 gx=0
TCAAACATGAGAATTCCGGATCCGGAATTC
>group_327_8 56 2 0 0 sg=56 px=0 gx=0
CCGGATCCGGAATTCTCATGTTTGACAGCT
>group_327_9 56 2 0 0 sg=56 px=0 gx=0
AAGCTGTCAAACATGAGAATTCCGGATCCG
>group_331_0 32 3 0 0 sg=32 px=0 gx=0
CCGCGACTAGTGAGCTCGTCGACGTAGGCC
>group_331_1 32 3 0 0 sg=32 px=0 gx=0
GCCTACGTCGACGAGCTCACTAGTCGCGGC
>group_331_2 32 3 0 0 sg=32 px=0 gx=0
CAAAGGCCTACGTCGACGAGCTCACTAGTC
>group_331_3 32 3 0 0 sg=32 px=0 gx=0
AGTGAGCTCGTCGACGTAGGCCTTTGAATT
>group_331_4 32 3 0 0 sg=32 px=0 gx=0
ACTAGTGAGCTCGTCGACGTAGGCCTTTGA
>group_331_5 32 3 0 0 sg=32 px=0 gx=0
ATTCAAAGGCCTACGTCGACGAGCTCACTA
>group_331_6 32 3 0 0 sg=32 px=0 gx=0
CGACTAGTGAGCTCGTCGACGTAGGCCTTT
>group_331_7 32 3 0 0 sg=32 px=0 gx=0
CGGCCGCGACTAGTGAGCTCGTCGACGTAG
>group_331_8 32 3 0 0 sg=32 px=0 gx=0
ACGTCGACGAGCTCACTAGTCGCGGCCGCT
>group_331_9 32 3 0 0 sg=32 px=0 gx=0
TTCAAAGGCCTACGTCGACGAGCTCACTAG
>group_333_0 1408 16 0 0 sg=1408 px=0 gx=0
GTCTTGGAACCTAATATGACAAAAGCGTGA
>group_333_1 1408 16 0 0 sg=1408 px=0 gx=0
GGTTCCAATTGACAAGCTTTTGATTTTAAC
>group_333_2 1408 16 0 0 sg=1408 px=0 gx=0
TTTTAACGACTTTTAACGACAACTTGAGAA
>group_333_3 1408 16 0 0 sg=1408 px=0 gx=0
ATTGTATGCTTCCAAGATTCTGGTGGGAAT
>group_333_4 1408 16 0 0 sg=1408 px=0 gx=0
ACGGTCTGCTGCTAGTGTATCCCCTCCTGT
>group_333_5 1408 16 0 0 sg=1408 px=0 gx=0
CAAATGGCCCAAAACTGACAGTTTAAACGC
>group_333_6 1408 16 0 0 sg=1408 px=0 gx=0
ATGTCGGATGGCAAAAAGGTTTCATTCAAC
>group_333_7 1408 16 0 0 sg=1408 px=0 gx=0
AGCGATAGAGAGACTGCGCTAAGCATTAAT
>group_333_8 1408 16 0 0 sg=1408 px=0 gx=0
CAACAGGAGGGGATACACTAGCAGCAGACC
>group_333_9 1408 16 0 0 sg=1408 px=0 gx=0
TCCCACCAGAATCTTGGAAGCATACAATGT
>group_334_0 2 55 0 0 sg=2 px=0 gx=0
TTCTCTCATCCGCCAAAACAGCCAAGCTTG
>group_334_1 2 55 0 0 sg=2 px=0 gx=0
CAAGCTTGGCTGTTTTGGCGGATGAGAGAA
>group_336_0 4 2 0 0 sg=4 px=0 gx=0
CAATTCGGGGGGATCTCAATCTGGCGGCTG
>group_336_1 4 2 0 0 sg=4 px=0 gx=0
CCAATTCGGGGGGATCTCAATCTGGCGGCT
>group_336_2 4 2 0 0 sg=4 px=0 gx=0
AGCCGCCAGATTGAGATCCCCCCGAATTGG
>group_336_3 4 2 0 0 sg=4 px=0 gx=0
CAGCCGCCAGATTGAGATCCCCCCGAATTG
>group_338_0 8 3 0 0 sg=8 px=0 gx=0
CTCCATTCGCCATTCAGGCTGCGCAACTGT
>group_338_1 8 3 0 0 sg=8 px=0 gx=0
ATCTCCATTCGCCATTCAGGCTGCGCAACT
>group_338_2 8 3 0 0 sg=8 px=0 gx=0
GTTGCGCAGCCTGAATGGCGAATGGAGATC
>group_338_3 8 3 0 0 sg=8 px=0 gx=0
GATCTCCATTCGCCATTCAGGCTGCGCAAC
>group_338_4 8 3 0 0 sg=8 px=0 gx=0
CAGTTGCGCAGCCTGAATGGCGAATGGAGA
>group_338_5 8 3 0 0 sg=8 px=0 gx=0
AGTTGCGCAGCCTGAATGGCGAATGGAGAT
>group_338_6 8 3 0 0 sg=8 px=0 gx=0
TCTCCATTCGCCATTCAGGCTGCGCAACTG
>group_338_7 8 3 0 0 sg=8 px=0 gx=0
ACAGTTGCGCAGCCTGAATGGCGAATGGAG
>group_340_0 36 17 0 0 sg=36 px=0 gx=0
AGGATCCGGCTTACTAAAAGCCAGATAACA
>group_340_1 36 17 0 0 sg=36 px=0 gx=0
AATCTAGAGGATCCGGCTTACTAAAAGCCA
>group_340_2 36 17 0 0 sg=36 px=0 gx=0
TATCTGGCTTTTAGTAAGCCGGATCCTCTA
>group_340_3 36 17 0 0 sg=36 px=0 gx=0
TTATCTGGCTTTTAGTAAGCCGGATCCTCT
>group_340_4 36 17 0 0 sg=36 px=0 gx=0
TGTTATCTGGCTTTTAGTAAGCCGGATCCT
>group_340_5 36 17 0 0 sg=36 px=0 gx=0
TCTGGCTTTTAGTAAGCCGGATCCTCTAGA
>group_340_6 36 17 0 0 sg=36 px=0 gx=0
CTGGCTTTTAGTAAGCCGGATCCTCTAGAT
>group_340_7 36 17 0 0 sg=36 px=0 gx=0
GGCGTAATCTAGAGGATCCGGCTTACTAAA
>group_340_8 36 17 0 0 sg=36 px=0 gx=0
GGCGGGGCGTAATCTAGAGGATCCGGCTTA
>group_340_9 36 17 0 0 sg=36 px=0 gx=0
AGAGGATCCGGCTTACTAAAAGCCAGATAA
>group_343_0 2 7 0 0 sg=2 px=0 gx=0
ACCGTCATCACCGAAACGCGCGAGGCAGCG
>group_343_1 2 7 0 0 sg=2 px=0 gx=0
CGCTGCCTCGCGCGTTTCGGTGATGACGGT
>group_344_0 24 4 0 0 sg=24 px=0 gx=0
GTGCCAACATAGTAAGCCAGTATATACACT
>group_344_1 24 4 0 0 sg=24 px=0 gx=0
ATCAGTGCCAACATAGTAAGCCAGTATATA
>group_344_2 24 4 0 0 sg=24 px=0 gx=0
GCCAACATAGTAAGCCAGTATATACACTCC
>group_344_3 24 4 0 0 sg=24 px=0 gx=0
GGAGTGTATATACTGGCTTACTATGTTGGC
>group_344_4 24 4 0 0 sg=24 px=0 gx=0
AGTGTATATACTGGCTTACTATGTTGGCAC
>group_344_5 24 4 0 0 sg=24 px=0 gx=0
TAGCGGAGTGTATATACTGGCTTACTATGT
>group_344_6 24 4 0 0 sg=24 px=0 gx=0
AGCGGAGTGTATATACTGGCTTACTATGTT
>group_344_7 24 4 0 0 sg=24 px=0 gx=0
AACATAGTAAGCCAGTATATACACTCCGCT
>group_344_8 24 4 0 0 sg=24 px=0 gx=0
CCAACATAGTAAGCCAGTATATACACTCCG
>group_344_9 24 4 0 0 sg=24 px=0 gx=0
GTGTATATACTGGCTTACTATGTTGGCACT
>group_345_0 60 8 0 0 sg=60 px=0 gx=0
TCTTTGAAAGATATAGTGCGTTCCTGTACA
>group_345_1 60 8 0 0 sg=60 px=0 gx=0
AGTTCCCGTCATCTTTGAAAGATATAGTGC
>group_345_2 60 8 0 0 sg=60 px=0 gx=0
TGCCCGAAGGTTATGTACAGGAACGCACTA
>group_345_3 60 8 0 0 sg=60 px=0 gx=0
CGTCATCTTTGAAAGATATAGTGCGTTCCT
>group_345_4 60 8 0 0 sg=60 px=0 gx=0
GGAACGCACTATATCTTTCAAAGATGACGG
>group_345_5 60 8 0 0 sg=60 px=0 gx=0
CCCGTCATCTTTGAAAGATATAGTGCGTTC
>group_345_6 60 8 0 0 sg=60 px=0 gx=0
TGTACAGGAACGCACTATATCTTTCAAAGA
>group_345_7 60 8 0 0 sg=60 px=0 gx=0
GTCATCTTTGAAAGATATAGTGCGTTCCTG
>group_345_8 60 8 0 0 sg=60 px=0 gx=0
CATCTTTGAAAGATATAGTGCGTTCCTGTA
>group_345_9 60 8 0 0 sg=60 px=0 gx=0
TAGTGCGTTCCTGTACATAACCTTCGGGCA
>group_347_0 26 1 0 0 sg=26 px=0 gx=0
AGCTTGGATTGAACAAGATGGATTGCACGC
>group_347_1 26 1 0 0 sg=26 px=0 gx=0
AATCCATCTTGTTCAATCCAAGCTCCCATG
>group_347_2 26 1 0 0 sg=26 px=0 gx=0
GCTTGGATTGAACAAGATGGATTGCACGCA
>group_347_3 26 1 0 0 sg=26 px=0 gx=0
CTTCTTGACGAGTTCTTCTGAGCGGGACCC
>group_347_4 26 1 0 0 sg=26 px=0 gx=0
GTGCAATCCATCTTGTTCAATCCAAGCTCC
>group_347_5 26 1 0 0 sg=26 px=0 gx=0
CAATCCATCTTGTTCAATCCAAGCTCCCAT
>group_347_6 26 1 0 0 sg=26 px=0 gx=0
GCAATCCATCTTGTTCAATCCAAGCTCCCA
>group_347_7 26 1 0 0 sg=26 px=0 gx=0
CCTTCTTGACGAGTTCTTCTGAGCGGGACC
>group_347_8 26 1 0 0 sg=26 px=0 gx=0
CGTGCAATCCATCTTGTTCAATCCAAGCTC
>group_347_9 26 1 0 0 sg=26 px=0 gx=0
CTTGGATTGAACAAGATGGATTGCACGCAG
>group_348_0 2 1 0 0 sg=2 px=0 gx=0
GGGATCCTTTTTGTCCGGTGTTGGGTTGAA
>group_348_1 2 1 0 0 sg=2 px=0 gx=0
TTCAACCCAACACCGGACAAAAAGGATCCC
>group_349_0 2 5 0 0 sg=2 px=0 gx=0
GAGGCCTGCAGGGATCCAAGCTTGTCGACC
>group_349_1 2 5 0 0 sg=2 px=0 gx=0
GGTCGACAAGCTTGGATCCCTGCAGGCCTC
>group_350_0 8 3 0 0 sg=8 px=0 gx=0
CTCGAATTCCCTATAGTGAGTCGTATTAAA
>group_350_1 8 3 0 0 sg=8 px=0 gx=0
TTTAATACGACTCACTATAGGGAATTCGAG
>group_350_2 8 3 0 0 sg=8 px=0 gx=0
TTAATACGACTCACTATAGGGAATTCGAGC
>group_350_3 8 3 0 0 sg=8 px=0 gx=0
GAGCTCGAATTCCCTATAGTGAGTCGTATT
>group_350_4 8 3 0 0 sg=8 px=0 gx=0
GCTCGAATTCCCTATAGTGAGTCGTATTAA
>group_350_5 8 3 0 0 sg=8 px=0 gx=0
AGCTCGAATTCCCTATAGTGAGTCGTATTA
>group_350_6 8 3 0 0 sg=8 px=0 gx=0
AATACGACTCACTATAGGGAATTCGAGCTC
>group_350_7 8 3 0 0 sg=8 px=0 gx=0
TAATACGACTCACTATAGGGAATTCGAGCT
>group_353_0 4 6 0 0 sg=4 px=0 gx=0
TAATACGACTCACTATAGGGCGAATTGGCC
>group_353_1 4 6 0 0 sg=4 px=0 gx=0
GGCCAATTCGCCCTATAGTGAGTCGTATTA
>group_353_2 4 6 0 0 sg=4 px=0 gx=0
TGGCCAATTCGCCCTATAGTGAGTCGTATT
>group_353_3 4 6 0 0 sg=4 px=0 gx=0
AATACGACTCACTATAGGGCGAATTGGCCA
>group_355_0 4 16 0 0 sg=4 px=0 gx=0
CCGTCATCACCGAAACGCGCGAGGCAGGAT
>group_355_1 4 16 0 0 sg=4 px=0 gx=0
ACCGTCATCACCGAAACGCGCGAGGCAGGA
>group_355_2 4 16 0 0 sg=4 px=0 gx=0
TCCTGCCTCGCGCGTTTCGGTGATGACGGT
>group_355_3 4 16 0 0 sg=4 px=0 gx=0
ATCCTGCCTCGCGCGTTTCGGTGATGACGG
>group_357_0 10 0 0 0 sg=10 px=0 gx=0
TCGACGGATCCCCGATCGTTCAAACATTTG
>group_357_1 10 0 0 0 sg=10 px=0 gx=0
CAAATGTTTGAACGATCGGGGATCCGTCGA
>group_357_2 10 0 0 0 sg=10 px=0 gx=0
ACGGATCCCCGATCGTTCAAACATTTGGCA
>group_357_3 10 0 0 0 sg=10 px=0 gx=0
TGCCAAATGTTTGAACGATCGGGGATCCGT
>group_357_4 10 0 0 0 sg=10 px=0 gx=0
TTGCCAAATGTTTGAACGATCGGGGATCCG
>group_357_5 10 0 0 0 sg=10 px=0 gx=0
GACGGATCCCCGATCGTTCAAACATTTGGC
>group_357_6 10 0 0 0 sg=10 px=0 gx=0
CGACGGATCCCCGATCGTTCAAACATTTGG
>group_357_7 10 0 0 0 sg=10 px=0 gx=0
GCCAAATGTTTGAACGATCGGGGATCCGTC
>group_357_8 10 0 0 0 sg=10 px=0 gx=0
CGGATCCCCGATCGTTCAAACATTTGGCAA
>group_357_9 10 0 0 0 sg=10 px=0 gx=0
CCAAATGTTTGAACGATCGGGGATCCGTCG
>group_358_0 2 6 0 0 sg=2 px=0 gx=0
CGGATCCGTGATGGTGATGGTGATGCGATC
>group_358_1 2 6 0 0 sg=2 px=0 gx=0
GATCGCATCACCATCACCATCACGGATCCG
>group_359_0 10 29 0 0 sg=10 px=0 gx=0
GACTCTAGAGGATCCCCGGGCGAGCTCGAA
>group_359_1 10 29 0 0 sg=10 px=0 gx=0
TTCGAGCTCGCCCGGGGATCCTCTAGAGTC
>group_359_2 10 29 0 0 sg=10 px=0 gx=0
CGACTCTAGAGGATCCCCGGGCGAGCTCGA
>group_359_3 10 29 0 0 sg=10 px=0 gx=0
AATTCGAGCTCGCCCGGGGATCCTCTAGAG
>group_359_4 10 29 0 0 sg=10 px=0 gx=0
ACTCTAGAGGATCCCCGGGCGAGCTCGAAT
>group_359_5 10 29 0 0 sg=10 px=0 gx=0
ATTCGAGCTCGCCCGGGGATCCTCTAGAGT
>group_359_6 10 29 0 0 sg=10 px=0 gx=0
CGAGCTCGCCCGGGGATCCTCTAGAGTCGA
>group_359_7 10 29 0 0 sg=10 px=0 gx=0
CTCTAGAGGATCCCCGGGCGAGCTCGAATT
>group_359_8 10 29 0 0 sg=10 px=0 gx=0
TCGAGCTCGCCCGGGGATCCTCTAGAGTCG
>group_359_9 10 29 0 0 sg=10 px=0 gx=0
TCGACTCTAGAGGATCCCCGGGCGAGCTCG
>group_361_0 84 3 0 0 sg=84 px=0 gx=0
ATTCTTGAAGACACTAGTTCCGGACAGCTG
>group_361_1 84 3 0 0 sg=84 px=0 gx=0
AAGACACTAGTTCCGGACAGCTGCAGGCAT
>group_361_2 84 3 0 0 sg=84 px=0 gx=0
TACTTTATGCTTCCGGCTCGTACATTGTGT
>group_361_3 84 3 0 0 sg=84 px=0 gx=0
GGCTTTATACTTTATGCTTCCGGCTCGTAC
>group_361_4 84 3 0 0 sg=84 px=0 gx=0
CAATGTACGAGCCGGAAGCATAAAGTATAA
>group_361_5 84 3 0 0 sg=84 px=0 gx=0
ATGGTCTCCTGTCTAGAGGTACCTCCACAC
>group_361_6 84 3 0 0 sg=84 px=0 gx=0
TGTACGAGCCGGAAGCATAAAGTATAAAGC
>group_361_7 84 3 0 0 sg=84 px=0 gx=0
GCAGCTGTCCGGAACTAGTGTCTTCAAGAA
>group_361_8 84 3 0 0 sg=84 px=0 gx=0
ATACTTTATGCTTCCGGCTCGTACATTGTG
>group_361_9 84 3 0 0 sg=84 px=0 gx=0
TGGTCTCCTGTCTAGAGGTACCTCCACACA
>group_362_0 592 0 0 534 sg=58 px=0 gx=534
AAGGCGGGAATTAATTACTAGAAACAAATA
>group_362_1 592 0 0 534 sg=58 px=0 gx=534
TATTCTATTTTGATTTTGTATTTGTTTCTA
>group_362_2 592 0 0 534 sg=58 px=0 gx=534
GATTTTGTATTTGTTTCTAGTAATTAATTC
>group_362_3 592 0 0 534 sg=58 px=0 gx=534
AATTAATTACTAGAAACAAATACAAAATCA
>group_362_4 592 0 0 534 sg=58 px=0 gx=534
TTTTGATTTTGTATTTGTTTCTAGTAATTA
>group_362_5 592 0 0 534 sg=58 px=0 gx=534
TTACTAGAAACAAATACAAAATCAAAATAG
>group_362_6 592 0 0 534 sg=58 px=0 gx=534
ATTAATTACTAGAAACAAATACAAAATCAA
>group_362_7 592 0 0 534 sg=58 px=0 gx=534
CGGGAATTAATTACTAGAAACAAATACAAA
>group_362_8 592 0 0 534 sg=58 px=0 gx=534
TTGTTTCTAGTAATTAATTCCCGCCTTTCG
>group_362_9 592 0 0 534 sg=58 px=0 gx=534
GTATTTGTTTCTAGTAATTAATTCCCGCCT
>group_363_0 3368 0 0 3026 sg=342 px=0 gx=3026
TTAATTGTGGACGAATCAAATTCAGAAACT
>group_363_1 3368 0 0 3026 sg=342 px=0 gx=3026
GACGAATTCAATCTTACGGCCTGCGGAACG
>group_363_2 3368 0 0 3026 sg=342 px=0 gx=3026
CGTCTCAGCCACTGGGACGCGTGGTACCGG
>group_363_3 3368 0 0 3026 sg=342 px=0 gx=3026
TTCTGAATTTGATTCGTCCACAATTAAAAA
>group_363_4 3368 0 0 3026 sg=342 px=0 gx=3026
CAGCAAAAAAATGAAAAATATCAAGTTTCT
>group_363_5 3368 0 0 3026 sg=342 px=0 gx=3026
ATGGGTTAAAAAGGATCGGCGGCCGCTCGA
>group_363_6 3368 0 0 3026 sg=342 px=0 gx=3026
AGACAAACAATCAACGTTTGCGCCGAGCTT
>group_363_7 3368 0 0 3026 sg=342 px=0 gx=3026
CGCGGCCGCCATCGGCATTTTCTTTTGCGT
>group_363_8 3368 0 0 3026 sg=342 px=0 gx=3026
TTTTTAATTGTGGACGAATCAAATTCAGAA
>group_363_9 3368 0 0 3026 sg=342 px=0 gx=3026
ATTTGATTCGTCCACAATTAAAAATATCTC
>group_365_0 30 3 0 0 sg=30 px=0 gx=0
GATCGACGAGCTCGCTATCAGCCTCGACTG
>group_365_1 30 3 0 0 sg=30 px=0 gx=0
GTCGATCGACGAGCTCGCTATCAGCCTCGA
>group_365_2 30 3 0 0 sg=30 px=0 gx=0
CGAGGCTGATAGCGAGCTCGTCGATCGACC
>group_365_3 30 3 0 0 sg=30 px=0 gx=0
ACAGTCGAGGCTGATAGCGAGCTCGTCGAT
>group_365_4 30 3 0 0 sg=30 px=0 gx=0
GCTGATAGCGAGCTCGTCGATCGACCACGA
>group_365_5 30 3 0 0 sg=30 px=0 gx=0
TCGATCGACGAGCTCGCTATCAGCCTCGAC
>group_365_6 30 3 0 0 sg=30 px=0 gx=0
TCGAGGCTGATAGCGAGCTCGTCGATCGAC
>group_365_7 30 3 0 0 sg=30 px=0 gx=0
ATAGCGAGCTCGTCGATCGACCACGATTTG
>group_365_8 30 3 0 0 sg=30 px=0 gx=0
AGGCTGATAGCGAGCTCGTCGATCGACCAC
>group_365_9 30 3 0 0 sg=30 px=0 gx=0
TCAAATCGTGGTCGATCGACGAGCTCGCTA
>group_370_0 2 19 0 0 sg=2 px=0 gx=0
AGCGGCCGCCACCGCGGTGGAGCTCGAATT
>group_370_1 2 19 0 0 sg=2 px=0 gx=0
AATTCGAGCTCCACCGCGGTGGCGGCCGCT
>group_372_0 6 10 0 0 sg=6 px=0 gx=0
AGAGCTCCCAACGCGTTGGATGCATAGCTT
>group_372_1 6 10 0 0 sg=6 px=0 gx=0
GAGAGCTCCCAACGCGTTGGATGCATAGCT
>group_372_2 6 10 0 0 sg=6 px=0 gx=0
AGCTATGCATCCAACGCGTTGGGAGCTCTC
>group_372_3 6 10 0 0 sg=6 px=0 gx=0
GCTATGCATCCAACGCGTTGGGAGCTCTCC
>group_372_4 6 10 0 0 sg=6 px=0 gx=0
GGAGAGCTCCCAACGCGTTGGATGCATAGC
>group_372_5 6 10 0 0 sg=6 px=0 gx=0
AAGCTATGCATCCAACGCGTTGGGAGCTCT
>group_373_0 26 6 0 0 sg=26 px=0 gx=0
CTCGAATTCGCTAGCCCAAAAAAACGGGTA
>group_373_1 26 6 0 0 sg=26 px=0 gx=0
TTTTGGGCTAGCGAATTCGAGCTCGGTACC
>group_373_2 26 6 0 0 sg=26 px=0 gx=0
GCTCGAATTCGCTAGCCCAAAAAAACGGGT
>group_373_3 26 6 0 0 sg=26 px=0 gx=0
CCCGTTTTTTTGGGCTAGCGAATTCGAGCT
>group_373_4 26 6 0 0 sg=26 px=0 gx=0
AGCTCGAATTCGCTAGCCCAAAAAAACGGG
>group_373_5 26 6 0 0 sg=26 px=0 gx=0
TCGAATTCGCTAGCCCAAAAAAACGGGTAT
>group_373_6 26 6 0 0 sg=26 px=0 gx=0
TACCCGTTTTTTTGGGCTAGCGAATTCGAG
>group_373_7 26 6 0 0 sg=26 px=0 gx=0
CGAATTCGCTAGCCCAAAAAAACGGGTATG
>group_373_8 26 6 0 0 sg=26 px=0 gx=0
CCGAGCTCGAATTCGCTAGCCCAAAAAAAC
>group_373_9 26 6 0 0 sg=26 px=0 gx=0
ACCGAGCTCGAATTCGCTAGCCCAAAAAAA
>group_374_0 56 46 0 0 sg=56 px=0 gx=0
TTATCTCTTCAAATGTAGCACCTGAAGTCA
>group_374_1 56 46 0 0 sg=56 px=0 gx=0
CTTCAGGTGCTACATTTGAAGAGATAAATT
>group_374_2 56 46 0 0 sg=56 px=0 gx=0
TAGATTTCAGTGCAATTTATCTCTTCAAAT
>group_374_3 56 46 0 0 sg=56 px=0 gx=0
ATTTATCTCTTCAAATGTAGCACCTGAAGT
>group_374_4 56 46 0 0 sg=56 px=0 gx=0
TTTGAAGAGATAAATTGCACTGAAATCTAG
>group_374_5 56 46 0 0 sg=56 px=0 gx=0
AGATTTCAGTGCAATTTATCTCTTCAAATG
>group_374_6 56 46 0 0 sg=56 px=0 gx=0
GTGCTACATTTGAAGAGATAAATTGCACTG
>group_374_7 56 46 0 0 sg=56 px=0 gx=0
TTTATCTCTTCAAATGTAGCACCTGAAGTC
>group_374_8 56 46 0 0 sg=56 px=0 gx=0
TTCAAATGTAGCACCTGAAGTCAGCCCCAT
>group_374_9 56 46 0 0 sg=56 px=0 gx=0
GCAATTTATCTCTTCAAATGTAGCACCTGA
>group_375_0 58 5 0 0 sg=58 px=0 gx=0
GGGGCATTGTTTGGTAGGTGAGAGATCAAT
>group_375_1 58 5 0 0 sg=58 px=0 gx=0
TGGTAGGTGAGAGATCAATTCTGCATTAAT
>group_375_2 58 5 0 0 sg=58 px=0 gx=0
CAATTCTGCATTAATGAATCGGCCAACGCG
>group_375_3 58 5 0 0 sg=58 px=0 gx=0
ATTCATTAATGCAGAATTGATCTCTCACCT
>group_375_4 58 5 0 0 sg=58 px=0 gx=0
GAGATCAATTCTGCATTAATGAATCGGCCA
>group_375_5 58 5 0 0 sg=58 px=0 gx=0
TTCATTAATGCAGAATTGATCTCTCACCTA
>group_375_6 58 5 0 0 sg=58 px=0 gx=0
CGTTGGCCGATTCATTAATGCAGAATTGAT
>group_375_7 58 5 0 0 sg=58 px=0 gx=0
GCGTTGGCCGATTCATTAATGCAGAATTGA
>group_375_8 58 5 0 0 sg=58 px=0 gx=0
TCAATTCTGCATTAATGAATCGGCCAACGC
>group_375_9 58 5 0 0 sg=58 px=0 gx=0
TGATCTCTCACCTACCAAACAATGCCCCCC
>group_377_0 2 3 0 0 sg=2 px=0 gx=0
ATGCCAACTTTGTACAAAAAAGCAGGCTCC
>group_377_1 2 3 0 0 sg=2 px=0 gx=0
GGAGCCTGCTTTTTTGTACAAAGTTGGCAT
>group_378_0 2 4 0 0 sg=2 px=0 gx=0
TGAGCTCCCATGTGAGCGAGTAACAACCCG
>group_378_1 2 4 0 0 sg=2 px=0 gx=0
CGGGTTGTTACTCGCTCACATGGGAGCTCA
>group_381_0 46 13 0 18 sg=28 px=0 gx=18
TTTCACTGATGAGAATATCGTCGGAGATAA
>group_381_1 46 13 0 18 sg=28 px=0 gx=18
TATCTCCGACGATATTCTCATCAGTGAAAT
>group_381_2 46 13 0 18 sg=28 px=0 gx=18
TCCGACGATATTCTCATCAGTGAAATCCAG
>group_381_3 46 13 0 18 sg=28 px=0 gx=18
TGGATTTCACTGATGAGAATATCGTCGGAG
>group_381_4 46 13 0 18 sg=28 px=0 gx=18
ATTTCACTGATGAGAATATCGTCGGAGATA
>group_381_5 46 13 0 18 sg=28 px=0 gx=18
TGATGAGAATATCGTCGGAGATAAATATAA
>group_381_6 46 13 0 18 sg=28 px=0 gx=18
ATATTTATCTCCGACGATATTCTCATCAGT
>group_381_7 46 13 0 18 sg=28 px=0 gx=18
TTATCTCCGACGATATTCTCATCAGTGAAA
>group_381_8 46 13 0 18 sg=28 px=0 gx=18
ATCTCCGACGATATTCTCATCAGTGAAATC
>group_381_9 46 13 0 18 sg=28 px=0 gx=18
TTTATCTCCGACGATATTCTCATCAGTGAA
>group_385_0 122 2 0 0 sg=122 px=0 gx=0
ATCCCGGGATCCACGCGTGGATCAATTCAC
>group_385_1 122 2 0 0 sg=122 px=0 gx=0
GCCGCTGGTCCCTTGGCCAGGCGACTCTAG
>group_385_2 122 2 0 0 sg=122 px=0 gx=0
GCAAGCCGCTGGTCCCTTGGCCAGGCGACT
>group_385_3 122 2 0 0 sg=122 px=0 gx=0
TGGAGAAATCCCGGGATCCACGCGTGGATC
>group_385_4 122 2 0 0 sg=122 px=0 gx=0
GAGAAATCCCGGGATCCACGCGTGGATCAA
>group_385_5 122 2 0 0 sg=122 px=0 gx=0
AGGAGTGAATTGATCCACGCGTGGATCCCG
>group_385_6 122 2 0 0 sg=122 px=0 gx=0
GTCCCTTGGCCAGGCGACTCTAGAGCTCTG
>group_385_7 122 2 0 0 sg=122 px=0 gx=0
AAATCCCGGGATCCACGCGTGGATCAATTC
>group_385_8 122 2 0 0 sg=122 px=0 gx=0
TCGCCTGGCCAAGGGACCAGCGGCTTGCTG
>group_385_9 122 2 0 0 sg=122 px=0 gx=0
ATGGAAGACCAATGGAGAAATCCCGGGATC
>group_386_0 2 13 0 0 sg=2 px=0 gx=0
TTTTAACAAAATATTAACGCTTACAATTTG
>group_386_1 2 13 0 0 sg=2 px=0 gx=0
CAAATTGTAAGCGTTAATATTTTGTTAAAA
>group_387_0 170 2 0 114 sg=56 px=0 gx=114
CATATCTCGCAAGCCTGTCTTGTGTCCAAG
>group_387_1 170 2 0 114 sg=56 px=0 gx=114
GGCTTTTGCAAAAAGCTTGGACACAAGACA
>group_387_2 170 2 0 114 sg=56 px=0 gx=114
CAAACATATCTCGCAAGCCTGTCTTGTGTC
>group_387_3 170 2 0 114 sg=56 px=0 gx=114
AACATATCTCGCAAGCCTGTCTTGTGTCCA
>group_387_4 170 2 0 114 sg=56 px=0 gx=114
AAAAGCTTGGACACAAGACAGGCTTGCGAG
>group_387_5 170 2 0 114 sg=56 px=0 gx=114
CAAGCCTGTCTTGTGTCCAAGCTTTTTGCA
>group_387_6 170 2 0 114 sg=56 px=0 gx=114
TGTGTCCAAGCTTTTTGCAAAAGCCTAGGC
>group_387_7 170 2 0 114 sg=56 px=0 gx=114
TTTTGCAAAAAGCTTGGACACAAGACAGGC
>group_387_8 170 2 0 114 sg=56 px=0 gx=114
CCTGTCTTGTGTCCAAGCTTTTTGCAAAAG
>group_387_9 170 2 0 114 sg=56 px=0 gx=114
TGCAAAAAGCTTGGACACAAGACAGGCTTG
>group_389_0 10 8 0 0 sg=10 px=0 gx=0
AAACAGAATTCCCGGGGATCCGTCGACCTG
>group_389_1 10 8 0 0 sg=10 px=0 gx=0
AACAGAATTCCCGGGGATCCGTCGACCTGC
>group_389_2 10 8 0 0 sg=10 px=0 gx=0
GAAACAGAATTCCCGGGGATCCGTCGACCT
>group_389_3 10 8 0 0 sg=10 px=0 gx=0
TGCAGGTCGACGGATCCCCGGGAATTCTGT
>group_389_4 10 8 0 0 sg=10 px=0 gx=0
ACAGAATTCCCGGGGATCCGTCGACCTGCA
>group_389_5 10 8 0 0 sg=10 px=0 gx=0
CTGCAGGTCGACGGATCCCCGGGAATTCTG
>group_389_6 10 8 0 0 sg=10 px=0 gx=0
AGGTCGACGGATCCCCGGGAATTCTGTTTC
>group_389_7 10 8 0 0 sg=10 px=0 gx=0
CAGGTCGACGGATCCCCGGGAATTCTGTTT
>group_389_8 10 8 0 0 sg=10 px=0 gx=0
CAGAATTCCCGGGGATCCGTCGACCTGCAG
>group_389_9 10 8 0 0 sg=10 px=0 gx=0
GCAGGTCGACGGATCCCCGGGAATTCTGTT
>group_390_0 60 79 0 0 sg=60 px=0 gx=0
GCGACCGCTCACGCCGATTCCTCGGGCTTG
>group_390_1 60 79 0 0 sg=60 px=0 gx=0
CCCAAGCCCGAGGAATCGGCGTGAGCGGTC
>group_390_2 60 79 0 0 sg=60 px=0 gx=0
CCGGATGGTTTGCGACCGCTCACGCCGATT
>group_390_3 60 79 0 0 sg=60 px=0 gx=0
ACCGCTCACGCCGATTCCTCGGGCTTGGGG
>group_390_4 60 79 0 0 sg=60 px=0 gx=0
AATCGGCGTGAGCGGTCGCAAACCATCCGG
>group_390_5 60 79 0 0 sg=60 px=0 gx=0
GTTTGCGACCGCTCACGCCGATTCCTCGGG
>group_390_6 60 79 0 0 sg=60 px=0 gx=0
TTGCGACCGCTCACGCCGATTCCTCGGGCT
>group_390_7 60 79 0 0 sg=60 px=0 gx=0
GAGCGGTCGCAAACCATCCGGCCCGGTACA
>group_390_8 60 79 0 0 sg=60 px=0 gx=0
CCAAGCCCGAGGAATCGGCGTGAGCGGTCG
>group_390_9 60 79 0 0 sg=60 px=0 gx=0
GGCGTGAGCGGTCGCAAACCATCCGGCCCG
>group_392_0 50 2 0 0 sg=50 px=0 gx=0
GGTGAGTCGAATTGGCCGCGGCGTTGTGAC
>group_392_1 50 2 0 0 sg=50 px=0 gx=0
GAGTCGAATTGGCCGCGGCGTTGTGACAAT
>group_392_2 50 2 0 0 sg=50 px=0 gx=0
TGGTGAGTCGAATTGGCCGCGGCGTTGTGA
>group_392_3 50 2 0 0 sg=50 px=0 gx=0
CTTTTCTGTGACTGGTGAGTCGAATTGGCC
>group_392_4 50 2 0 0 sg=50 px=0 gx=0
CCGCGGCCAATTCGACTCACCAGTCACAGA
>group_392_5 50 2 0 0 sg=50 px=0 gx=0
AATTCGACTCACCAGTCACAGAAAAGCATC
>group_392_6 50 2 0 0 sg=50 px=0 gx=0
CCAATTCGACTCACCAGTCACAGAAAAGCA
>group_392_7 50 2 0 0 sg=50 px=0 gx=0
ACTGGTGAGTCGAATTGGCCGCGGCGTTGT
>group_392_8 50 2 0 0 sg=50 px=0 gx=0
ACAACGCCGCGGCCAATTCGACTCACCAGT
>group_392_9 50 2 0 0 sg=50 px=0 gx=0
CACAACGCCGCGGCCAATTCGACTCACCAG
>group_393_0 2 5 0 0 sg=2 px=0 gx=0
ATCTGTCCCTCCTGTTCAGCTACTGACGGG
>group_393_1 2 5 0 0 sg=2 px=0 gx=0
CCCGTCAGTAGCTGAACAGGAGGGACAGAT
>group_394_0 40 4 0 0 sg=40 px=0 gx=0
CACCAACGCTTTTCCCGAGATCCCCCGATT
>group_394_1 40 4 0 0 sg=40 px=0 gx=0
TCCCGAGATCCCCCGATTTAGAGCTTGACG
>group_394_2 40 4 0 0 sg=40 px=0 gx=0
AAGCTCTAAATCGGGGGATCTCGGGAAAAG
>group_394_3 40 4 0 0 sg=40 px=0 gx=0
ACGCTTTTCCCGAGATCCCCCGATTTAGAG
>group_394_4 40 4 0 0 sg=40 px=0 gx=0
TTTCCCGAGATCCCCCGATTTAGAGCTTGA
>group_394_5 40 4 0 0 sg=40 px=0 gx=0
CTAAATCGGGGGATCTCGGGAAAAGCGTTG
>group_394_6 40 4 0 0 sg=40 px=0 gx=0
ACCAACGCTTTTCCCGAGATCCCCCGATTT
>group_394_7 40 4 0 0 sg=40 px=0 gx=0
ATCGGGGGATCTCGGGAAAAGCGTTGGTGA
>group_394_8 40 4 0 0 sg=40 px=0 gx=0
TCAAGCTCTAAATCGGGGGATCTCGGGAAA
>group_394_9 40 4 0 0 sg=40 px=0 gx=0
GCTCTAAATCGGGGGATCTCGGGAAAAGCG
>group_395_0 4 0 0 0 sg=4 px=0 gx=0
GTCGAGGAATTCCGCCTAACCGGCTCAGTT
>group_395_1 4 0 0 0 sg=4 px=0 gx=0
AACTGAGCCGGTTAGGCGGAATTCCTCGAC
>group_395_2 4 0 0 0 sg=4 px=0 gx=0
GAACTGAGCCGGTTAGGCGGAATTCCTCGA
>group_395_3 4 0 0 0 sg=4 px=0 gx=0
TCGAGGAATTCCGCCTAACCGGCTCAGTTC
>group_396_0 2 17 0 0 sg=2 px=0 gx=0
TCCAATTCACTGGCCGTCGTTTTACAACGT
>group_396_1 2 17 0 0 sg=2 px=0 gx=0
ACGTTGTAAAACGACGGCCAGTGAATTGGA
>group_399_0 502 2 0 0 sg=502 px=0 gx=0
TGGAACGGCAGCATCCCGACCGGCGGCACG
>group_399_1 502 2 0 0 sg=502 px=0 gx=0
CGCCGGCGTCGGGTTGGACCCGGCCCACGA
>group_399_2 502 2 0 0 sg=502 px=0 gx=0
GCCCGTGCAGGTGGTGCCGTTGAGCGAGAA
>group_399_3 502 2 0 0 sg=502 px=0 gx=0
CCGGTCGGGATGCTGCCGTTCCAGGGCAGG
>group_399_4 502 2 0 0 sg=502 px=0 gx=0
AACGGCACCACCTGCACGGGCACCGTGCCG
>group_399_5 502 2 0 0 sg=502 px=0 gx=0
GAAGCCGCCGGGCCACTGGTTGGTGACGGC
>group_399_6 502 2 0 0 sg=502 px=0 gx=0
GCTCGTGGGCCGGGTCCAACCCGACGCCGG
>group_399_7 502 2 0 0 sg=502 px=0 gx=0
TCGTGGGCCGGGTCCAACCCGACGCCGGCG
>group_399_8 502 2 0 0 sg=502 px=0 gx=0
TCGCTCAACGGCACCACCTGCACGGGCACC
>group_399_9 502 2 0 0 sg=502 px=0 gx=0
GTGCAGGTGGTGCCGTTGAGCGAGAACGAC
>group_400_0 98 2 0 0 sg=98 px=0 gx=0
TCTAGAGGATCCGAATTCTACGTAGTGTGC
>group_400_1 98 2 0 0 sg=98 px=0 gx=0
CGAATTCTACGTAGTGTGCCGCACCCGGCC
>group_400_2 98 2 0 0 sg=98 px=0 gx=0
CTCTAGAGGATCCGAATTCTACGTAGTGTG
>group_400_3 98 2 0 0 sg=98 px=0 gx=0
ACAACAATAACAATAACAACAACCTCGGGC
>group_400_4 98 2 0 0 sg=98 px=0 gx=0
CTCGGGCCGGGTGCGGCACACTACGTAGAA
>group_400_5 98 2 0 0 sg=98 px=0 gx=0
CAACCTCGGGCCGGGTGCGGCACACTACGT
>group_400_6 98 2 0 0 sg=98 px=0 gx=0
CGGCCCGAGGTTGTTGTTATTGTTATTGTT
>group_400_7 98 2 0 0 sg=98 px=0 gx=0
ACAACCTCGGGCCGGGTGCGGCACACTACG
>group_400_8 98 2 0 0 sg=98 px=0 gx=0
CAGGTCGACTCTAGAGGATCCGAATTCTAC
>group_400_9 98 2 0 0 sg=98 px=0 gx=0
CGTAGTGTGCCGCACCCGGCCCGAGGTTGT
>group_401_0 52 33 0 0 sg=52 px=0 gx=0
AATGCCAACAACGTTGCGCAAACTATTAAC
>group_401_1 52 33 0 0 sg=52 px=0 gx=0
CTGTAGCAATGCCAACAACGTTGCGCAAAC
>group_401_2 52 33 0 0 sg=52 px=0 gx=0
GTTGTTGGCATTGCTACAGGCATCGTGGTG
>group_401_3 52 33 0 0 sg=52 px=0 gx=0
GCGCAACGTTGTTGGCATTGCTACAGGCAT
>group_401_4 52 33 0 0 sg=52 px=0 gx=0
GCCTGTAGCAATGCCAACAACGTTGCGCAA
>group_401_5 52 33 0 0 sg=52 px=0 gx=0
GTAGCAATGCCAACAACGTTGCGCAAACTA
>group_401_6 52 33 0 0 sg=52 px=0 gx=0
TGACACCACGATGCCTGTAGCAATGCCAAC
>group_401_7 52 33 0 0 sg=52 px=0 gx=0
GCAATGCCAACAACGTTGCGCAAACTATTA
>group_401_8 52 33 0 0 sg=52 px=0 gx=0
TGCCTGTAGCAATGCCAACAACGTTGCGCA
>group_401_9 52 33 0 0 sg=52 px=0 gx=0
TTAATAGTTTGCGCAACGTTGTTGGCATTG
>group_402_0 22 12 0 0 sg=22 px=0 gx=0
TAGGCTTTTGCAAAGATCGATCAAGAGACA
>group_402_1 22 12 0 0 sg=22 px=0 gx=0
CTCATCCTGTCTCTTGATCGATCTTTGCAA
>group_402_2 22 12 0 0 sg=22 px=0 gx=0
CCTAGGCTTTTGCAAAGATCGATCAAGAGA
>group_402_3 22 12 0 0 sg=22 px=0 gx=0
GCTTTTGCAAAGATCGATCAAGAGACAGGA
>group_402_4 22 12 0 0 sg=22 px=0 gx=0
TGTCTCTTGATCGATCTTTGCAAAAGCCTA
>group_402_5 22 12 0 0 sg=22 px=0 gx=0
GGCTTTTGCAAAGATCGATCAAGAGACAGG
>group_402_6 22 12 0 0 sg=22 px=0 gx=0
CCTGTCTCTTGATCGATCTTTGCAAAAGCC
>group_402_7 22 12 0 0 sg=22 px=0 gx=0
TTTTGCAAAGATCGATCAAGAGACAGGATG
>group_402_8 22 12 0 0 sg=22 px=0 gx=0
TTTGCAAAGATCGATCAAGAGACAGGATGA
>group_402_9 22 12 0 0 sg=22 px=0 gx=0
TCCTGTCTCTTGATCGATCTTTGCAAAAGC
>group_403_0 52 2 0 0 sg=52 px=0 gx=0
CTTGGGCGAACCCCAGAGTCCCGCTCAGAA
>group_403_1 52 2 0 0 sg=52 px=0 gx=0
TGAGCGGGACTCTGGGGTTCGCCCAAGCTT
>group_403_2 52 2 0 0 sg=52 px=0 gx=0
AGCTTGGGCGAACCCCAGAGTCCCGCTCAG
>group_403_3 52 2 0 0 sg=52 px=0 gx=0
TTCTTCTGAGCGGGACTCTGGGGTTCGCCC
>group_403_4 52 2 0 0 sg=52 px=0 gx=0
GCAGGCATGCAAGCTTGGGCGAACCCCAGA
>group_403_5 52 2 0 0 sg=52 px=0 gx=0
TCTGAGCGGGACTCTGGGGTTCGCCCAAGC
>group_403_6 52 2 0 0 sg=52 px=0 gx=0
GGCATGCAAGCTTGGGCGAACCCCAGAGTC
>group_403_7 52 2 0 0 sg=52 px=0 gx=0
AGCGGGACTCTGGGGTTCGCCCAAGCTTGC
>group_403_8 52 2 0 0 sg=52 px=0 gx=0
GTCGACCTGCAGGCATGCAAGCTTGGGCGA
>group_403_9 52 2 0 0 sg=52 px=0 gx=0
GGGACTCTGGGGTTCGCCCAAGCTTGCATG
>group_404_0 58 5 0 0 sg=58 px=0 gx=0
GATAGAGATCTGGATCACAAGTTTGTACAA
>group_404_1 58 5 0 0 sg=58 px=0 gx=0
ACTTGTGATCCAGATCTCTATCGTTCGTAA
>group_404_2 58 5 0 0 sg=58 px=0 gx=0
CAGATCTCTATCGTTCGTAAATGGTGAAAA
>group_404_3 58 5 0 0 sg=58 px=0 gx=0
ATAGAGATCTGGATCACAAGTTTGTACAAA
>group_404_4 58 5 0 0 sg=58 px=0 gx=0
TTGTGATCCAGATCTCTATCGTTCGTAAAT
>group_404_5 58 5 0 0 sg=58 px=0 gx=0
TAGAGATCTGGATCACAAGTTTGTACAAAA
>group_404_6 58 5 0 0 sg=58 px=0 gx=0
AAAATTTTCACCATTTACGAACGATAGAGA
>group_404_7 58 5 0 0 sg=58 px=0 gx=0
GAGATCTGGATCACAAGTTTGTACAAAAAA
>group_404_8 58 5 0 0 sg=58 px=0 gx=0
ATTTACGAACGATAGAGATCTGGATCACAA
>group_404_9 58 5 0 0 sg=58 px=0 gx=0
TTTCACCATTTACGAACGATAGAGATCTGG
>group_405_0 4 11 0 0 sg=4 px=0 gx=0
TCATGCCCCTCGTTCGACCTTGTCTAGATT
>group_405_1 4 11 0 0 sg=4 px=0 gx=0
CATGCCCCTCGTTCGACCTTGTCTAGATTT
>group_405_2 4 11 0 0 sg=4 px=0 gx=0
AAATCTAGACAAGGTCGAACGAGGGGCATG
>group_405_3 4 11 0 0 sg=4 px=0 gx=0
AATCTAGACAAGGTCGAACGAGGGGCATGA
>group_406_0 26 8 0 0 sg=26 px=0 gx=0
GAAAGGGCAGATTGTGTCGACAGGTAATGG
>group_406_1 26 8 0 0 sg=26 px=0 gx=0
TGTCGACACAATCTGCCCTTTCGAAAGATC
>group_406_2 26 8 0 0 sg=26 px=0 gx=0
TTACCTGTCGACACAATCTGCCCTTTCGAA
>group_406_3 26 8 0 0 sg=26 px=0 gx=0
GTCGACACAATCTGCCCTTTCGAAAGATCC
>group_406_4 26 8 0 0 sg=26 px=0 gx=0
TCGACACAATCTGCCCTTTCGAAAGATCCC
>group_406_5 26 8 0 0 sg=26 px=0 gx=0
TTTCGAAAGGGCAGATTGTGTCGACAGGTA
>group_406_6 26 8 0 0 sg=26 px=0 gx=0
GATCTTTCGAAAGGGCAGATTGTGTCGACA
>group_406_7 26 8 0 0 sg=26 px=0 gx=0
CTGTCGACACAATCTGCCCTTTCGAAAGAT
>group_406_8 26 8 0 0 sg=26 px=0 gx=0
GACACAATCTGCCCTTTCGAAAGATCCCAA
>group_406_9 26 8 0 0 sg=26 px=0 gx=0
TACCTGTCGACACAATCTGCCCTTTCGAAA
>group_407_0 58 49 0 0 sg=58 px=0 gx=0
AGGATGGGTTACATGATCACCATTTAAATA
>group_407_1 58 49 0 0 sg=58 px=0 gx=0
CATTTAAATATGTTTTATGACATAAACGAT
>group_407_2 58 49 0 0 sg=58 px=0 gx=0
TTAAATGGTGATCATGTAACCCATCCTGAC
>group_407_3 58 49 0 0 sg=58 px=0 gx=0
ACATGATCACCATTTAAATATGTTTTATGA
>group_407_4 58 49 0 0 sg=58 px=0 gx=0
GTCAGGATGGGTTACATGATCACCATTTAA
>group_407_5 58 49 0 0 sg=58 px=0 gx=0
ACCATTTAAATATGTTTTATGACATAAACG
>group_407_6 58 49 0 0 sg=58 px=0 gx=0
GATCACCATTTAAATATGTTTTATGACATA
>group_407_7 58 49 0 0 sg=58 px=0 gx=0
ACATATTTAAATGGTGATCATGTAACCCAT
>group_407_8 58 49 0 0 sg=58 px=0 gx=0
TAAATATGTTTTATGACATAAACGATCTTC
>group_407_9 58 49 0 0 sg=58 px=0 gx=0
ATATTTAAATGGTGATCATGTAACCCATCC
>group_408_0 8 6 0 0 sg=8 px=0 gx=0
GTGTGTGATACGAAACGAAGCATTGGGATC
>group_408_1 8 6 0 0 sg=8 px=0 gx=0
CCCAATGCTTCGTTTCGTATCACACACCCC
>group_408_2 8 6 0 0 sg=8 px=0 gx=0
ATCCCAATGCTTCGTTTCGTATCACACACC
>group_408_3 8 6 0 0 sg=8 px=0 gx=0
GGGGTGTGTGATACGAAACGAAGCATTGGG
>group_408_4 8 6 0 0 sg=8 px=0 gx=0
GATCCCAATGCTTCGTTTCGTATCACACAC
>group_408_5 8 6 0 0 sg=8 px=0 gx=0
GGGTGTGTGATACGAAACGAAGCATTGGGA
>group_408_6 8 6 0 0 sg=8 px=0 gx=0
GGTGTGTGATACGAAACGAAGCATTGGGAT
>group_408_7 8 6 0 0 sg=8 px=0 gx=0
TCCCAATGCTTCGTTTCGTATCACACACCC
>group_410_0 6 1 0 0 sg=6 px=0 gx=0
ATAACAATTTCACACAGGAAACAGGATCCG
>group_410_1 6 1 0 0 sg=6 px=0 gx=0
TAACAATTTCACACAGGAAACAGGATCCGT
>group_410_2 6 1 0 0 sg=6 px=0 gx=0
ACGGATCCTGTTTCCTGTGTGAAATTGTTA
>group_410_3 6 1 0 0 sg=6 px=0 gx=0
AACAATTTCACACAGGAAACAGGATCCGTC
>group_410_4 6 1 0 0 sg=6 px=0 gx=0
CGGATCCTGTTTCCTGTGTGAAATTGTTAT
>group_410_5 6 1 0 0 sg=6 px=0 gx=0
GACGGATCCTGTTTCCTGTGTGAAATTGTT
>group_412_0 142 4 0 86 sg=56 px=0 gx=86
TTTTCTTGTGAGCAGTAAGCTTGGCACTGG
>group_412_1 142 4 0 86 sg=56 px=0 gx=86
CAAGCTTACTGCTCACAAGAAAAAAGGCAC
>group_412_2 142 4 0 86 sg=56 px=0 gx=86
TGTGAGCAGTAAGCTTGGCACTGGCCGTCG
>group_412_3 142 4 0 86 sg=56 px=0 gx=86
GGCCAGTGCCAAGCTTACTGCTCACAAGAA
>group_412_4 142 4 0 86 sg=56 px=0 gx=86
GTGAGCAGTAAGCTTGGCACTGGCCGTCGT
>group_412_5 142 4 0 86 sg=56 px=0 gx=86
CTTACTGCTCACAAGAAAAAAGGCACGTCA
>group_412_6 142 4 0 86 sg=56 px=0 gx=86
ACGTGCCTTTTTTCTTGTGAGCAGTAAGCT
>group_412_7 142 4 0 86 sg=56 px=0 gx=86
GCCAGTGCCAAGCTTACTGCTCACAAGAAA
>group_412_8 142 4 0 86 sg=56 px=0 gx=86
TTATTTGTACTACCCTGTACGATTACTGCA
>group_412_9 142 4 0 86 sg=56 px=0 gx=86
GCAGTAAGCTTGGCACTGGCCGTCGTTTTA
>group_413_0 8 2 0 0 sg=8 px=0 gx=0
TCGCCCCTCTCCCTCCCCCCCCCCTAACGT
>group_413_1 8 2 0 0 sg=8 px=0 gx=0
ATTCGCCCCTCTCCCTCCCCCCCCCCTAAC
>group_413_2 8 2 0 0 sg=8 px=0 gx=0
ACGTTAGGGGGGGGGGAGGGAGAGGGGCGA
>group_413_3 8 2 0 0 sg=8 px=0 gx=0
CGTTAGGGGGGGGGGAGGGAGAGGGGCGAA
>group_413_4 8 2 0 0 sg=8 px=0 gx=0
AATTCGCCCCTCTCCCTCCCCCCCCCCTAA
>group_413_5 8 2 0 0 sg=8 px=0 gx=0
TTAGGGGGGGGGGAGGGAGAGGGGCGAATT
>group_413_6 8 2 0 0 sg=8 px=0 gx=0
GTTAGGGGGGGGGGAGGGAGAGGGGCGAAT
>group_413_7 8 2 0 0 sg=8 px=0 gx=0
TTCGCCCCTCTCCCTCCCCCCCCCCTAACG
>group_415_0 4 1 0 0 sg=4 px=0 gx=0
GGATCCCCGGGTACCGAGCTCGAATTCCCC
>group_415_1 4 1 0 0 sg=4 px=0 gx=0
TGGGGAATTCGAGCTCGGTACCCGGGGATC
>group_415_2 4 1 0 0 sg=4 px=0 gx=0
GGGGAATTCGAGCTCGGTACCCGGGGATCC
>group_415_3 4 1 0 0 sg=4 px=0 gx=0
GATCCCCGGGTACCGAGCTCGAATTCCCCA
>group_417_0 4 21 0 0 sg=4 px=0 gx=0
CGCCTGCAGCAATGGCAACAACGTTGCCCG
>group_417_1 4 21 0 0 sg=4 px=0 gx=0
GCCTGCAGCAATGGCAACAACGTTGCCCGG
>group_417_2 4 21 0 0 sg=4 px=0 gx=0
CCGGGCAACGTTGTTGCCATTGCTGCAGGC
>group_417_3 4 21 0 0 sg=4 px=0 gx=0
CGGGCAACGTTGTTGCCATTGCTGCAGGCG
>group_419_0 2 13 0 0 sg=2 px=0 gx=0
CCCGAACGCCAGCAAGACGTAGCCCAGCGC
>group_419_1 2 13 0 0 sg=2 px=0 gx=0
GCGCTGGGCTACGTCTTGCTGGCGTTCGGG
>group_421_0 30 27 0 0 sg=30 px=0 gx=0
GAATCTATTATAATTGTTATCCGCTCACAA
>group_421_1 30 27 0 0 sg=30 px=0 gx=0
TGAGCGGATAACAATTATAATAGATTCAAT
>group_421_2 30 27 0 0 sg=30 px=0 gx=0
CTATTATAATTGTTATCCGCTCACAAAGCA
>group_421_3 30 27 0 0 sg=30 px=0 gx=0
TATTTGCTTTGTGAGCGGATAACAATTATA
>group_421_4 30 27 0 0 sg=30 px=0 gx=0
TTGTGAGCGGATAACAATTATAATAGATTC
>group_421_5 30 27 0 0 sg=30 px=0 gx=0
CTTTGTGAGCGGATAACAATTATAATAGAT
>group_421_6 30 27 0 0 sg=30 px=0 gx=0
AATCTATTATAATTGTTATCCGCTCACAAA
>group_421_7 30 27 0 0 sg=30 px=0 gx=0
ATTGAATCTATTATAATTGTTATCCGCTCA
>group_421_8 30 27 0 0 sg=30 px=0 gx=0
TTATAATTGTTATCCGCTCACAAAGCAAAT
>group_421_9 30 27 0 0 sg=30 px=0 gx=0
AATTGAATCTATTATAATTGTTATCCGCTC
>group_422_0 28 9 0 0 sg=28 px=0 gx=0
TGCTATACGAAGTTATGGATCTTTCAGGAG
>group_422_1 28 9 0 0 sg=28 px=0 gx=0
CATTATACGAAGTTATGCGGCCGCGACGTC
>group_422_2 28 9 0 0 sg=28 px=0 gx=0
ATGTATGCTATACGAAGTTATGGATCTTTC
>group_422_3 28 9 0 0 sg=28 px=0 gx=0
ACATTATACGAAGTTATGCGGCCGCGACGT
>group_422_4 28 9 0 0 sg=28 px=0 gx=0
CATACATTATACGAAGTTATGCGGCCGCGA
>group_422_5 28 9 0 0 sg=28 px=0 gx=0
CTGAAAGATCCATAACTTCGTATAGCATAC
>group_422_6 28 9 0 0 sg=28 px=0 gx=0
CCTGAAAGATCCATAACTTCGTATAGCATA
>group_422_7 28 9 0 0 sg=28 px=0 gx=0
TGAAAGATCCATAACTTCGTATAGCATACA
>group_422_8 28 9 0 0 sg=28 px=0 gx=0
TGTATGCTATACGAAGTTATGGATCTTTCA
>group_422_9 28 9 0 0 sg=28 px=0 gx=0
CGCGGCCGCATAACTTCGTATAATGTATGC
>group_425_0 2 9 0 0 sg=2 px=0 gx=0
GCGTAAGGAGAAAATACCGCATCAGGCGCG
>group_425_1 2 9 0 0 sg=2 px=0 gx=0
CGCGCCTGATGCGGTATTTTCTCCTTACGC
>group_428_0 2 9 0 0 sg=2 px=0 gx=0
GGTGCGGGCCTCTTCGCTATTACGCCAGGA
>group_428_1 2 9 0 0 sg=2 px=0 gx=0
TCCTGGCGTAATAGCGAAGAGGCCCGCACC
>group_430_0 6 10 0 0 sg=6 px=0 gx=0
GAGTCGACCTGCAGGCATGCAAGCTAGCTT
>group_430_1 6 10 0 0 sg=6 px=0 gx=0
AGCTAGCTTGCATGCCTGCAGGTCGACTCT
>group_430_2 6 10 0 0 sg=6 px=0 gx=0
AGAGTCGACCTGCAGGCATGCAAGCTAGCT
>group_430_3 6 10 0 0 sg=6 px=0 gx=0
GCTAGCTTGCATGCCTGCAGGTCGACTCTA
>group_430_4 6 10 0 0 sg=6 px=0 gx=0
TAGAGTCGACCTGCAGGCATGCAAGCTAGC
>group_430_5 6 10 0 0 sg=6 px=0 gx=0
AAGCTAGCTTGCATGCCTGCAGGTCGACTC
>group_436_0 4 0 0 0 sg=4 px=0 gx=0
TTATTGTTCTGGATATTACCAGCAAGGCCG
>group_436_1 4 0 0 0 sg=4 px=0 gx=0
CGGCCTTGCTGGTAATATCCAGAACAATAA
>group_436_2 4 0 0 0 sg=4 px=0 gx=0
GGCCTTGCTGGTAATATCCAGAACAATAAA
>group_436_3 4 0 0 0 sg=4 px=0 gx=0
TTTATTGTTCTGGATATTACCAGCAAGGCC
>group_437_0 2 20 0 0 sg=2 px=0 gx=0
CGTCATCACCGAAACGCGCGAGGCAGCCAG
>group_437_1 2 20 0 0 sg=2 px=0 gx=0
CTGGCTGCCTCGCGCGTTTCGGTGATGACG
>group_439_0 18 2 0 0 sg=18 px=0 gx=0
GGCATGCAAGCTTATCGATACCGTCGACCT
>group_439_1 18 2 0 0 sg=18 px=0 gx=0
ATGCAAGCTTATCGATACCGTCGACCTCGA
>group_439_2 18 2 0 0 sg=18 px=0 gx=0
GAGGTCGACGGTATCGATAAGCTTGCATGC
>group_439_3 18 2 0 0 sg=18 px=0 gx=0
CAGGCATGCAAGCTTATCGATACCGTCGAC
>group_439_4 18 2 0 0 sg=18 px=0 gx=0
CTCGAGGTCGACGGTATCGATAAGCTTGCA
>group_439_5 18 2 0 0 sg=18 px=0 gx=0
CATGCAAGCTTATCGATACCGTCGACCTCG
>group_439_6 18 2 0 0 sg=18 px=0 gx=0
AGGCATGCAAGCTTATCGATACCGTCGACC
>group_439_7 18 2 0 0 sg=18 px=0 gx=0
CGACGGTATCGATAAGCTTGCATGCCTGCA
>group_439_8 18 2 0 0 sg=18 px=0 gx=0
GGTCGACGGTATCGATAAGCTTGCATGCCT
>group_439_9 18 2 0 0 sg=18 px=0 gx=0
AGGTCGACGGTATCGATAAGCTTGCATGCC
>group_440_0 2 37 0 0 sg=2 px=0 gx=0
CCTCAGAAGAACTCGTCAAGAAGGCGATAG
>group_440_1 2 37 0 0 sg=2 px=0 gx=0
CTATCGCCTTCTTGACGAGTTCTTCTGAGG
>group_441_0 60 2 0 0 sg=60 px=0 gx=0
TGCCCATGGAACCTTCGTGCCATTCGATTT
>group_441_1 60 2 0 0 sg=60 px=0 gx=0
TTCCATGGGCACCGCAACCGCGCCCGGCGG
>group_441_2 60 2 0 0 sg=60 px=0 gx=0
GGGCACCGCAACCGCGCCCGGCGGATTGAG
>group_441_3 60 2 0 0 sg=60 px=0 gx=0
TCAATCCGCCGGGCGCGGTTGCGGTGCCCA
>group_441_4 60 2 0 0 sg=60 px=0 gx=0
ATCGAATGGCACGAAGGTTCCATGGGCACC
>group_441_5 60 2 0 0 sg=60 px=0 gx=0
CGGTGCCCATGGAACCTTCGTGCCATTCGA
>group_441_6 60 2 0 0 sg=60 px=0 gx=0
GCGGTGCCCATGGAACCTTCGTGCCATTCG
>group_441_7 60 2 0 0 sg=60 px=0 gx=0
AATGGCACGAAGGTTCCATGGGCACCGCAA
>group_441_8 60 2 0 0 sg=60 px=0 gx=0
TGGCACGAAGGTTCCATGGGCACCGCAACC
>group_441_9 60 2 0 0 sg=60 px=0 gx=0
GCGCGGTTGCGGTGCCCATGGAACCTTCGT
>group_442_0 44 4 0 0 sg=44 px=0 gx=0
TCTCTCACTCGACGAGCTCATCTATCTAGA
>group_442_1 44 4 0 0 sg=44 px=0 gx=0
TCACTCGACGAGCTCATCTATCTAGATCTG
>group_442_2 44 4 0 0 sg=44 px=0 gx=0
ATGAGCTCGTCGAGTGAGAGAAGATTTTCA
>group_442_3 44 4 0 0 sg=44 px=0 gx=0
AAATCTTCTCTCACTCGACGAGCTCATCTA
>group_442_4 44 4 0 0 sg=44 px=0 gx=0
TGAGCTCGTCGAGTGAGAGAAGATTTTCAG
>group_442_5 44 4 0 0 sg=44 px=0 gx=0
CTCTCACTCGACGAGCTCATCTATCTAGAT
>group_442_6 44 4 0 0 sg=44 px=0 gx=0
GTCGAGTGAGAGAAGATTTTCAGCCTGATA
>group_442_7 44 4 0 0 sg=44 px=0 gx=0
ATAGATGAGCTCGTCGAGTGAGAGAAGATT
>group_442_8 44 4 0 0 sg=44 px=0 gx=0
TAGATGAGCTCGTCGAGTGAGAGAAGATTT
>group_442_9 44 4 0 0 sg=44 px=0 gx=0
TGAAAATCTTCTCTCACTCGACGAGCTCAT
>group_443_0 2 45 0 0 sg=2 px=0 gx=0
GCCAAGCTTGGCTGCAGGTCGACGGATCCC
>group_443_1 2 45 0 0 sg=2 px=0 gx=0
GGGATCCGTCGACCTGCAGCCAAGCTTGGC
>group_444_0 10 2 0 0 sg=10 px=0 gx=0
AATTAATTCGACGCGGCGCAGATCAGTTGG
>group_444_1 10 2 0 0 sg=10 px=0 gx=0
TTCCAACTGATCTGCGCCGCGTCGAATTAA
>group_444_2 10 2 0 0 sg=10 px=0 gx=0
TCCAACTGATCTGCGCCGCGTCGAATTAAT
>group_444_3 10 2 0 0 sg=10 px=0 gx=0
CCAACTGATCTGCGCCGCGTCGAATTAATT
>group_444_4 10 2 0 0 sg=10 px=0 gx=0
CAACTGATCTGCGCCGCGTCGAATTAATTC
>group_444_5 10 2 0 0 sg=10 px=0 gx=0
AGAATTAATTCGACGCGGCGCAGATCAGTT
>group_444_6 10 2 0 0 sg=10 px=0 gx=0
ATTAATTCGACGCGGCGCAGATCAGTTGGA
>group_444_7 10 2 0 0 sg=10 px=0 gx=0
AACTGATCTGCGCCGCGTCGAATTAATTCT
>group_444_8 10 2 0 0 sg=10 px=0 gx=0
TTAATTCGACGCGGCGCAGATCAGTTGGAA
>group_444_9 10 2 0 0 sg=10 px=0 gx=0
GAATTAATTCGACGCGGCGCAGATCAGTTG
>group_445_0 90 35 0 0 sg=90 px=0 gx=0
AGATTTGTAGAGAGAGACTGGTGATTTTTG
>group_445_1 90 35 0 0 sg=90 px=0 gx=0
CTTATCTGGGAACTACTCACACATTATTCT
>group_445_2 90 35 0 0 sg=90 px=0 gx=0
ACATTATTCTGGAGAAAAATAGAGAGAGAT
>group_445_3 90 35 0 0 sg=90 px=0 gx=0
ACTACTCACACATTATTCTGGAGAAAAATA
>group_445_4 90 35 0 0 sg=90 px=0 gx=0
CTCTATTTTTCTCCAGAATAATGTGTGAGT
>group_445_5 90 35 0 0 sg=90 px=0 gx=0
CTGGGAACTACTCACACATTATTCTGGAGA
>group_445_6 90 35 0 0 sg=90 px=0 gx=0
GAAAAATAGAGAGAGATAGATTTGTAGAGA
>group_445_7 90 35 0 0 sg=90 px=0 gx=0
TTCTCCAGAATAATGTGTGAGTAGTTCCCA
>group_445_8 90 35 0 0 sg=90 px=0 gx=0
ATTTTTCTCCAGAATAATGTGTGAGTAGTT
>group_445_9 90 35 0 0 sg=90 px=0 gx=0
TATTTTTCTCCAGAATAATGTGTGAGTAGT
>group_446_0 6 5 0 0 sg=6 px=0 gx=0
TGTACAAGTAAAGCGGCCGCGACTCTAGAA
>group_446_1 6 5 0 0 sg=6 px=0 gx=0
AATTCTAGAGTCGCGGCCGCTTTACTTGTA
>group_446_2 6 5 0 0 sg=6 px=0 gx=0
TTCTAGAGTCGCGGCCGCTTTACTTGTACA
>group_446_3 6 5 0 0 sg=6 px=0 gx=0
ATTCTAGAGTCGCGGCCGCTTTACTTGTAC
>group_446_4 6 5 0 0 sg=6 px=0 gx=0
GTACAAGTAAAGCGGCCGCGACTCTAGAAT
>group_446_5 6 5 0 0 sg=6 px=0 gx=0
TACAAGTAAAGCGGCCGCGACTCTAGAATT
>group_447_0 2 11 0 0 sg=2 px=0 gx=0
CCTATGGTGCACTCTCAGTACAATCTGCTC
>group_447_1 2 11 0 0 sg=2 px=0 gx=0
GAGCAGATTGTACTGAGAGTGCACCATAGG
>group_448_0 20 4 0 0 sg=20 px=0 gx=0
CTCCTTAGGATCCCAATGCTTCGTTTCGTA
>group_448_1 20 4 0 0 sg=20 px=0 gx=0
TAGGATCCCAATGCTTCGTTTCGTATCACA
>group_448_2 20 4 0 0 sg=20 px=0 gx=0
CGAAACGAAGCATTGGGATCCTAAGGAGGT
>group_448_3 20 4 0 0 sg=20 px=0 gx=0
AACCTCCTTAGGATCCCAATGCTTCGTTTC
>group_448_4 20 4 0 0 sg=20 px=0 gx=0
TGATACGAAACGAAGCATTGGGATCCTAAG
>group_448_5 20 4 0 0 sg=20 px=0 gx=0
ATACGAAACGAAGCATTGGGATCCTAAGGA
>group_448_6 20 4 0 0 sg=20 px=0 gx=0
GAAACGAAGCATTGGGATCCTAAGGAGGTT
>group_448_7 20 4 0 0 sg=20 px=0 gx=0
CTTAGGATCCCAATGCTTCGTTTCGTATCA
>group_448_8 20 4 0 0 sg=20 px=0 gx=0
ACCTCCTTAGGATCCCAATGCTTCGTTTCG
>group_448_9 20 4 0 0 sg=20 px=0 gx=0
CCTCCTTAGGATCCCAATGCTTCGTTTCGT
>group_452_0 170 9 0 0 sg=170 px=0 gx=0
GCAATTATCTTTGCGAACCCAGGGCTGGTG
>group_452_1 170 9 0 0 sg=170 px=0 gx=0
TCATCGTAGGTATAAACCTCGAAATCATTC
>group_452_2 170 9 0 0 sg=170 px=0 gx=0
CTGCAACCTAGTAACGCCTTCAGGCTCCGG
>group_452_3 170 9 0 0 sg=170 px=0 gx=0
CCCAGGGCTGGTGACGGAATTTTCATAGTC
>group_452_4 170 9 0 0 sg=170 px=0 gx=0
TCGAAATCATTCCTACTAAGATGGTATACA
>group_452_5 170 9 0 0 sg=170 px=0 gx=0
ACGCCTTCAGGCTCCGGCGAAGAGAAGAAT
>group_452_6 170 9 0 0 sg=170 px=0 gx=0
TGCGAACCCAGGGCTGGTGACGGAATTTTC
>group_452_7 170 9 0 0 sg=170 px=0 gx=0
TAGTAGGAATGATTTCGAGGTTTATACCTA
>group_452_8 170 9 0 0 sg=170 px=0 gx=0
AGTAACGCCTTCAGGCTCCGGCGAAGAGAA
>group_452_9 170 9 0 0 sg=170 px=0 gx=0
ATGCAATTATCTTTGCGAACCCAGGGCTGG
>group_453_0 2 10 0 0 sg=2 px=0 gx=0
CTATTAATAACTAGTCAATAATCAATGTCG
>group_453_1 2 10 0 0 sg=2 px=0 gx=0
CGACATTGATTATTGACTAGTTATTAATAG
>group_454_0 182 6 0 0 sg=182 px=0 gx=0
GAGTGAATATATCGAACAGTCAGGATAACA
>group_454_1 182 6 0 0 sg=182 px=0 gx=0
AGGATAACAGGCTGCGGCATTTTGTCCGCG
>group_454_2 182 6 0 0 sg=182 px=0 gx=0
AGTACAGAATGCGGTTACCACCACTTCAGC
>group_454_3 182 6 0 0 sg=182 px=0 gx=0
TTCCTGGCTGGGGATCTGCCTCGCTGGCCT
>group_454_4 182 6 0 0 sg=182 px=0 gx=0
AGATCCCCAGCCAGGAACTATTGAGTACGA
>group_454_5 182 6 0 0 sg=182 px=0 gx=0
AATGCCAGAGACTCCGCTGAAGTGGTGGTA
>group_454_6 182 6 0 0 sg=182 px=0 gx=0
ATGCCGCAGCCTGTTATCCTGACTGTTCGA
>group_454_7 182 6 0 0 sg=182 px=0 gx=0
GTCAGGATAACAGGCTGCGGCATTTTGTCC
>group_454_8 182 6 0 0 sg=182 px=0 gx=0
ACCCGGTGCTTTTTGCCATACCACGGGGCC
>group_454_9 182 6 0 0 sg=182 px=0 gx=0
GCCAGCGAGGCAGATCCCCAGCCAGGAACT
>group_455_0 74 2 0 0 sg=74 px=0 gx=0
CGTCCCATGGCCATTCGAATTCGTAATCAT
>group_455_1 74 2 0 0 sg=74 px=0 gx=0
GTAAAACGACGGCCAGTGCCAAGCTTAAGG
>group_455_2 74 2 0 0 sg=74 px=0 gx=0
CCATGATTACGAATTCGAATGGCCATGGGA
>group_455_3 74 2 0 0 sg=74 px=0 gx=0
TGGCCATTCGAATTCGTAATCATGGTCATA
>group_455_4 74 2 0 0 sg=74 px=0 gx=0
ACGTGGGCCGTGCACCTTAAGCTTGGCACT
>group_455_5 74 2 0 0 sg=74 px=0 gx=0
ATGATTACGAATTCGAATGGCCATGGGACG
>group_455_6 74 2 0 0 sg=74 px=0 gx=0
TCCCATGGCCATTCGAATTCGTAATCATGG
>group_455_7 74 2 0 0 sg=74 px=0 gx=0
GCTATGACCATGATTACGAATTCGAATGGC
>group_455_8 74 2 0 0 sg=74 px=0 gx=0
TTACGAATTCGAATGGCCATGGGACGTCGA
>group_455_9 74 2 0 0 sg=74 px=0 gx=0
TAAAACGACGGCCAGTGCCAAGCTTAAGGT
>group_456_0 2 1 0 0 sg=2 px=0 gx=0
GAATTCACCTCGAAAGCAAGCTGATAAACC
>group_456_1 2 1 0 0 sg=2 px=0 gx=0
GGTTTATCAGCTTGCTTTCGAGGTGAATTC
>group_459_0 12 92 0 0 sg=12 px=0 gx=0
TTGCGCAGCCTGAATGGCGAATGCTAGAGC
>group_459_1 12 92 0 0 sg=12 px=0 gx=0
TAGCATTCGCCATTCAGGCTGCGCAACTGT
>group_459_2 12 92 0 0 sg=12 px=0 gx=0
TGCTCTAGCATTCGCCATTCAGGCTGCGCA
>group_459_3 12 92 0 0 sg=12 px=0 gx=0
AGTTGCGCAGCCTGAATGGCGAATGCTAGA
>group_459_4 12 92 0 0 sg=12 px=0 gx=0
TCTAGCATTCGCCATTCAGGCTGCGCAACT
>group_459_5 12 92 0 0 sg=12 px=0 gx=0
CTAGCATTCGCCATTCAGGCTGCGCAACTG
>group_459_6 12 92 0 0 sg=12 px=0 gx=0
TGCGCAGCCTGAATGGCGAATGCTAGAGCA
>group_459_7 12 92 0 0 sg=12 px=0 gx=0
GTTGCGCAGCCTGAATGGCGAATGCTAGAG
>group_459_8 12 92 0 0 sg=12 px=0 gx=0
GCTCTAGCATTCGCCATTCAGGCTGCGCAA
>group_459_9 12 92 0 0 sg=12 px=0 gx=0
CAGTTGCGCAGCCTGAATGGCGAATGCTAG
>group_462_0 2 50 0 0 sg=2 px=0 gx=0
TGGCGGCCGCATTAGGCACCCCAGGCTTTA
>group_462_1 2 50 0 0 sg=2 px=0 gx=0
TAAAGCCTGGGGTGCCTAATGCGGCCGCCA
>group_463_0 2 2 0 0 sg=2 px=0 gx=0
TTAGCTTTTTGCAAAAGCCTAGGCCTCCAA
>group_463_1 2 2 0 0 sg=2 px=0 gx=0
TTGGAGGCCTAGGCTTTTGCAAAAAGCTAA
>group_464_0 2 8 0 0 sg=2 px=0 gx=0
AGCGGATAACAATTTCACACAGGAAACAGG
>group_464_1 2 8 0 0 sg=2 px=0 gx=0
CCTGTTTCCTGTGTGAAATTGTTATCCGCT
>group_467_0 2 5 0 0 sg=2 px=0 gx=0
ACCTGCGTGCAATCCATCTTGTTCAATCCC
>group_467_1 2 5 0 0 sg=2 px=0 gx=0
GGGATTGAACAAGATGGATTGCACGCAGGT
>group_468_0 2 2 0 0 sg=2 px=0 gx=0
CGAGCTCGGTACCCGGGGATCCTCTAGATA
>group_468_1 2 2 0 0 sg=2 px=0 gx=0
TATCTAGAGGATCCCCGGGTACCGAGCTCG
>group_469_0 2 8 0 0 sg=2 px=0 gx=0
GAGATCTCCCGATCCCCTATGGTGCACTCT
>group_469_1 2 8 0 0 sg=2 px=0 gx=0
AGAGTGCACCATAGGGGATCGGGAGATCTC
>group_470_0 2 1 0 0 sg=2 px=0 gx=0
GAAGGTTTTTATATTACAGCTCCAGATCCG
>group_470_1 2 1 0 0 sg=2 px=0 gx=0
CGGATCTGGAGCTGTAATATAAAAACCTTC
>group_475_0 2 2 0 0 sg=2 px=0 gx=0
CAGCTTTGCACTGGATTGCGAGGCTTTGTG
>group_475_1 2 2 0 0 sg=2 px=0 gx=0
CACAAAGCCTCGCAATCCAGTGCAAAGCTG
>group_479_0 4 2 0 0 sg=4 px=0 gx=0
TTGGAATCTAAAATACACAAACAATTAGGA
>group_479_1 4 2 0 0 sg=4 px=0 gx=0
CCTAATTGTTTGTGTATTTTAGATTCCAAC
>group_479_2 4 2 0 0 sg=4 px=0 gx=0
TCCTAATTGTTTGTGTATTTTAGATTCCAA
>group_479_3 4 2 0 0 sg=4 px=0 gx=0
GTTGGAATCTAAAATACACAAACAATTAGG
>group_480_0 4 2 0 0 sg=4 px=0 gx=0
CAAGCTTGGATCCAGACATGATAAGATACA
>group_480_1 4 2 0 0 sg=4 px=0 gx=0
AAGCTTGGATCCAGACATGATAAGATACAT
>group_480_2 4 2 0 0 sg=4 px=0 gx=0
TGTATCTTATCATGTCTGGATCCAAGCTTG
>group_480_3 4 2 0 0 sg=4 px=0 gx=0
ATGTATCTTATCATGTCTGGATCCAAGCTT
>group_483_0 70 1 0 0 sg=70 px=0 gx=0
GCGAATTGGCGGCCGCTCCCTGGCCGACTT
>group_483_1 70 1 0 0 sg=70 px=0 gx=0
TGGCCCAAGCTTGAGTATTCTATAGTGTCA
>group_483_2 70 1 0 0 sg=70 px=0 gx=0
AGGTGACACTATAGAATACTCAAGCTTGGG
>group_483_3 70 1 0 0 sg=70 px=0 gx=0
GGCCAAGTCGGCCAGGGAGCGGCCGCCAAT
>group_483_4 70 1 0 0 sg=70 px=0 gx=0
GGCGAATTGGCGGCCGCTCCCTGGCCGACT
>group_483_5 70 1 0 0 sg=70 px=0 gx=0
GGCGGCCGCTCCCTGGCCGACTTGGCCCAA
>group_483_6 70 1 0 0 sg=70 px=0 gx=0
TGACACTATAGAATACTCAAGCTTGGGCCA
>group_483_7 70 1 0 0 sg=70 px=0 gx=0
CAAGCTTGGGCCAAGTCGGCCAGGGAGCGG
>group_483_8 70 1 0 0 sg=70 px=0 gx=0
CCCAAGCTTGAGTATTCTATAGTGTCACCT
>group_483_9 70 1 0 0 sg=70 px=0 gx=0
CTCCCTGGCCGACTTGGCCCAAGCTTGAGT
>group_484_0 2 15 0 0 sg=2 px=0 gx=0
CTATGCGGTGTGAAATACCGCACAGATGCG
>group_484_1 2 15 0 0 sg=2 px=0 gx=0
CGCATCTGTGCGGTATTTCACACCGCATAG
>group_488_0 38 8 0 0 sg=38 px=0 gx=0
CCAAGCACTAGTCATGACCAAAATCCCTTA
>group_488_1 38 8 0 0 sg=38 px=0 gx=0
AACTCACGTTAAGGGATTTTGGTCATGACT
>group_488_2 38 8 0 0 sg=38 px=0 gx=0
AGAATCCAAGCACTAGTCATGACCAAAATC
>group_488_3 38 8 0 0 sg=38 px=0 gx=0
TTTGGTCATGACTAGTGCTTGGATTCTCAC
>group_488_4 38 8 0 0 sg=38 px=0 gx=0
AGCACTAGTCATGACCAAAATCCCTTAACG
>group_488_5 38 8 0 0 sg=38 px=0 gx=0
GTTAAGGGATTTTGGTCATGACTAGTGCTT
>group_488_6 38 8 0 0 sg=38 px=0 gx=0
CACGTTAAGGGATTTTGGTCATGACTAGTG
>group_488_7 38 8 0 0 sg=38 px=0 gx=0
GAATCCAAGCACTAGTCATGACCAAAATCC
>group_488_8 38 8 0 0 sg=38 px=0 gx=0
AATCCAAGCACTAGTCATGACCAAAATCCC
>group_488_9 38 8 0 0 sg=38 px=0 gx=0
TAGTCATGACCAAAATCCCTTAACGTGAGT
>group_490_0 2 6 0 0 sg=2 px=0 gx=0
CATATGGGGGACCGCGAGCAGCTGCTGCAG
>group_490_1 2 6 0 0 sg=2 px=0 gx=0
CTGCAGCAGCTGCTCGCGGTCCCCCATATG
>group_491_0 6 1 0 0 sg=6 px=0 gx=0
TCTGGAAAGACGACAAAACTTTAGATCCGG
>group_491_1 6 1 0 0 sg=6 px=0 gx=0
GTCTGGAAAGACGACAAAACTTTAGATCCG
>group_491_2 6 1 0 0 sg=6 px=0 gx=0
CGGATCTAAAGTTTTGTCGTCTTTCCAGAC
>group_491_3 6 1 0 0 sg=6 px=0 gx=0
CGTCTGGAAAGACGACAAAACTTTAGATCC
>group_491_4 6 1 0 0 sg=6 px=0 gx=0
CCGGATCTAAAGTTTTGTCGTCTTTCCAGA
>group_491_5 6 1 0 0 sg=6 px=0 gx=0
GGATCTAAAGTTTTGTCGTCTTTCCAGACG
>group_492_0 472 3 0 0 sg=472 px=0 gx=0
AATTGATCCGGCCAAGCTTGTAAGAAGGAG
>group_492_1 472 3 0 0 sg=472 px=0 gx=0
AAGCTCGATGATAAGCTGTCAAACATGAGA
>group_492_2 472 3 0 0 sg=472 px=0 gx=0
ATCCAGTCCCTCTTCCACCTGCTGATCCGG
>group_492_3 472 3 0 0 sg=472 px=0 gx=0
ATCATCGAGCTTACTCCCCATCCCCGACAC
>group_492_4 472 3 0 0 sg=472 px=0 gx=0
CCATCCCCGACACCATCGAATGGTGCAAAA
>group_492_5 472 3 0 0 sg=472 px=0 gx=0
CCAGTGCCAAGCTTGCATGCCTGCAGCATA
>group_492_6 472 3 0 0 sg=472 px=0 gx=0
ACGCGCGAGGCAGCCGGATCAATTCTCATG
>group_492_7 472 3 0 0 sg=472 px=0 gx=0
GTAAGAAGGAGATATACATATGGCGAGACG
>group_492_8 472 3 0 0 sg=472 px=0 gx=0
CGGATCAGCAGGTGGAAGAGGGACTGGATT
>group_492_9 472 3 0 0 sg=472 px=0 gx=0
ATCCCCGACACCATCGAATGGTGCAAAACC
>group_494_0 4 3 0 0 sg=4 px=0 gx=0
GCTAGCCCGGGCTCGAGATCTGCGATCTAA
>group_494_1 4 3 0 0 sg=4 px=0 gx=0
TTAGATCGCAGATCTCGAGCCCGGGCTAGC
>group_494_2 4 3 0 0 sg=4 px=0 gx=0
TGCTAGCCCGGGCTCGAGATCTGCGATCTA
>group_494_3 4 3 0 0 sg=4 px=0 gx=0
TAGATCGCAGATCTCGAGCCCGGGCTAGCA
>group_496_0 120 3 0 0 sg=120 px=0 gx=0
TGTACCTATAACCAGACCGTTCATCTGGAT
>group_496_1 120 3 0 0 sg=120 px=0 gx=0
AGTTGTCCATATTAGCCACGTTTAAATCAA
>group_496_2 120 3 0 0 sg=120 px=0 gx=0
GTTTTGATTTAAACGTGGCTAATATGGACA
>group_496_3 120 3 0 0 sg=120 px=0 gx=0
TGGCTAATATGGACAACTTCTTCGCCCCCG
>group_496_4 120 3 0 0 sg=120 px=0 gx=0
GGGCGAAGAAGTTGTCCATATTAGCCACGT
>group_496_5 120 3 0 0 sg=120 px=0 gx=0
CTAGCTTGGCACTGGGCCAAGCTGAATTTC
>group_496_6 120 3 0 0 sg=120 px=0 gx=0
GAAGTTGTCCATATTAGCCACGTTTAAATC
>group_496_7 120 3 0 0 sg=120 px=0 gx=0
AGGCCGTAATATCCAGATGAACGGTCTGGT
>group_496_8 120 3 0 0 sg=120 px=0 gx=0
ACGTGGCTAATATGGACAACTTCTTCGCCC
>group_496_9 120 3 0 0 sg=120 px=0 gx=0
ACGGGGGCGAAGAAGTTGTCCATATTAGCC
>group_497_0 34 10 0 0 sg=34 px=0 gx=0
GTAAAACGACGGCCAGTGCCAAGCTTGGGT
>group_497_1 34 10 0 0 sg=34 px=0 gx=0
GACGGCCAGTGCCAAGCTTGGGTCTAGAGT
>group_497_2 34 10 0 0 sg=34 px=0 gx=0
TGCCAAGCTTGGGTCTAGAGTTATCAACAA
>group_497_3 34 10 0 0 sg=34 px=0 gx=0
AAACGACGGCCAGTGCCAAGCTTGGGTCTA
>group_497_4 34 10 0 0 sg=34 px=0 gx=0
ATAACTCTAGACCCAAGCTTGGCACTGGCC
>group_497_5 34 10 0 0 sg=34 px=0 gx=0
CAGTGCCAAGCTTGGGTCTAGAGTTATCAA
>group_497_6 34 10 0 0 sg=34 px=0 gx=0
GATAACTCTAGACCCAAGCTTGGCACTGGC
>group_497_7 34 10 0 0 sg=34 px=0 gx=0
CTAGACCCAAGCTTGGCACTGGCCGTCGTT
>group_497_8 34 10 0 0 sg=34 px=0 gx=0
AAAACGACGGCCAGTGCCAAGCTTGGGTCT
>group_497_9 34 10 0 0 sg=34 px=0 gx=0
CCAGTGCCAAGCTTGGGTCTAGAGTTATCA
>group_499_0 2 5 0 0 sg=2 px=0 gx=0
GCGGCTGCCGTAGGCAATAGGTATTTCATT
>group_499_1 2 5 0 0 sg=2 px=0 gx=0
AATGAAATACCTATTGCCTACGGCAGCCGC
>group_501_0 30 2 0 0 sg=30 px=0 gx=0
GCTTGTGGAATTCACTGGCCGTCGTTTTAC
>group_501_1 30 2 0 0 sg=30 px=0 gx=0
AAACGACGGCCAGTGAATTCCACAAGCTTG
>group_501_2 30 2 0 0 sg=30 px=0 gx=0
AAAACGACGGCCAGTGAATTCCACAAGCTT
>group_501_3 30 2 0 0 sg=30 px=0 gx=0
TTCCACAAGCTTGTGGAATTCACTGGCCGT
>group_501_4 30 2 0 0 sg=30 px=0 gx=0
CCACAAGCTTGTGGAATTCACTGGCCGTCG
>group_501_5 30 2 0 0 sg=30 px=0 gx=0
TTGTGGAATTCACTGGCCGTCGTTTTACAA
>group_501_6 30 2 0 0 sg=30 px=0 gx=0
TAAAACGACGGCCAGTGAATTCCACAAGCT
>group_501_7 30 2 0 0 sg=30 px=0 gx=0
AACGACGGCCAGTGAATTCCACAAGCTTGT
>group_501_8 30 2 0 0 sg=30 px=0 gx=0
TTGTAAAACGACGGCCAGTGAATTCCACAA
>group_501_9 30 2 0 0 sg=30 px=0 gx=0
CAAGCTTGTGGAATTCACTGGCCGTCGTTT
>group_504_0 40 4 0 0 sg=40 px=0 gx=0
TCTCATCCGCCAAAACAGAAGCTTGCATGC
>group_504_1 40 4 0 0 sg=40 px=0 gx=0
TGCAGGCATGCAAGCTTCTGTTTTGGCGGA
>group_504_2 40 4 0 0 sg=40 px=0 gx=0
CGCCAAAACAGAAGCTTGCATGCCTGCAGG
>group_504_3 40 4 0 0 sg=40 px=0 gx=0
ACAGAAGCTTGCATGCCTGCAGGTCGACTC
>group_504_4 40 4 0 0 sg=40 px=0 gx=0
AACAGAAGCTTGCATGCCTGCAGGTCGACT
>group_504_5 40 4 0 0 sg=40 px=0 gx=0
ATGCAAGCTTCTGTTTTGGCGGATGAGAGA
>group_504_6 40 4 0 0 sg=40 px=0 gx=0
CCAAAACAGAAGCTTGCATGCCTGCAGGTC
>group_504_7 40 4 0 0 sg=40 px=0 gx=0
GCAAGCTTCTGTTTTGGCGGATGAGAGAAG
>group_504_8 40 4 0 0 sg=40 px=0 gx=0
GCCAAAACAGAAGCTTGCATGCCTGCAGGT
>group_504_9 40 4 0 0 sg=40 px=0 gx=0
TGCAAGCTTCTGTTTTGGCGGATGAGAGAA
>group_505_0 2 2 0 0 sg=2 px=0 gx=0
TGGGAAGACAATAGCAGGCATGCTGGGGAA
>group_505_1 2 2 0 0 sg=2 px=0 gx=0
TTCCCCAGCATGCCTGCTATTGTCTTCCCA
>group_506_0 2 9 0 0 sg=2 px=0 gx=0
TCCGTCACAGGTATTTATTCGGCGCAATTG
>group_506_1 2 9 0 0 sg=2 px=0 gx=0
CAATTGCGCCGAATAAATACCTGTGACGGA
>group_508_0 2 27 0 0 sg=2 px=0 gx=0
ATCGAACCCCAGAGTCCCGCTCAGAAGAAC
>group_508_1 2 27 0 0 sg=2 px=0 gx=0
GTTCTTCTGAGCGGGACTCTGGGGTTCGAT
>group_509_0 2 2 0 0 sg=2 px=0 gx=0
AGAATTCCCTATAGTGAGTCGTATTAAATT
>group_509_1 2 2 0 0 sg=2 px=0 gx=0
AATTTAATACGACTCACTATAGGGAATTCT
>group_512_0 30 7 0 0 sg=30 px=0 gx=0
GGGTACCGAGCTCGAATTAGCTTCAAAAGC
>group_512_1 30 7 0 0 sg=30 px=0 gx=0
CGGGTACCGAGCTCGAATTAGCTTCAAAAG
>group_512_2 30 7 0 0 sg=30 px=0 gx=0
GCTTTTGAAGCTAATTCGAGCTCGGTACCC
>group_512_3 30 7 0 0 sg=30 px=0 gx=0
TACCGAGCTCGAATTAGCTTCAAAAGCGCT
>group_512_4 30 7 0 0 sg=30 px=0 gx=0
AGCGCTTTTGAAGCTAATTCGAGCTCGGTA
>group_512_5 30 7 0 0 sg=30 px=0 gx=0
GATCCCCGGGTACCGAGCTCGAATTAGCTT
>group_512_6 30 7 0 0 sg=30 px=0 gx=0
CCGAGCTCGAATTAGCTTCAAAAGCGCTCT
>group_512_7 30 7 0 0 sg=30 px=0 gx=0
CCGGGTACCGAGCTCGAATTAGCTTCAAAA
>group_512_8 30 7 0 0 sg=30 px=0 gx=0
CGCTTTTGAAGCTAATTCGAGCTCGGTACC
>group_512_9 30 7 0 0 sg=30 px=0 gx=0
GCGCTTTTGAAGCTAATTCGAGCTCGGTAC
>group_513_0 8 18 0 0 sg=8 px=0 gx=0
GGGCTTTTGCTGGCCTTTTGCTCACATGTT
>group_513_1 8 18 0 0 sg=8 px=0 gx=0
AACATGTGAGCAAAAGGCCAGCAAAAGCCC
>group_513_2 8 18 0 0 sg=8 px=0 gx=0
GGCTTTTGCTGGCCTTTTGCTCACATGTTC
>group_513_3 8 18 0 0 sg=8 px=0 gx=0
TGGGCTTTTGCTGGCCTTTTGCTCACATGT
>group_513_4 8 18 0 0 sg=8 px=0 gx=0
AGAACATGTGAGCAAAAGGCCAGCAAAAGC
>group_513_5 8 18 0 0 sg=8 px=0 gx=0
GCTTTTGCTGGCCTTTTGCTCACATGTTCT
>group_513_6 8 18 0 0 sg=8 px=0 gx=0
GAACATGTGAGCAAAAGGCCAGCAAAAGCC
>group_513_7 8 18 0 0 sg=8 px=0 gx=0
ACATGTGAGCAAAAGGCCAGCAAAAGCCCA
>group_514_0 8 3 0 0 sg=8 px=0 gx=0
AGCTATGACCATGATTACGAATTGCGGCCG
>group_514_1 8 3 0 0 sg=8 px=0 gx=0
GGCCGCAATTCGTAATCATGGTCATAGCTG
>group_514_2 8 3 0 0 sg=8 px=0 gx=0
ACAGCTATGACCATGATTACGAATTGCGGC
>group_514_3 8 3 0 0 sg=8 px=0 gx=0
GCCGCAATTCGTAATCATGGTCATAGCTGT
>group_514_4 8 3 0 0 sg=8 px=0 gx=0
CAGCTATGACCATGATTACGAATTGCGGCC
>group_514_5 8 3 0 0 sg=8 px=0 gx=0
GCTATGACCATGATTACGAATTGCGGCCGC
>group_514_6 8 3 0 0 sg=8 px=0 gx=0
GCGGCCGCAATTCGTAATCATGGTCATAGC
>group_514_7 8 3 0 0 sg=8 px=0 gx=0
CGGCCGCAATTCGTAATCATGGTCATAGCT
>group_515_0 324 2 0 0 sg=324 px=0 gx=0
TTACTTAGATCGCAGATCTAGAGTGAGGAC
>group_515_1 324 2 0 0 sg=324 px=0 gx=0
CTCCGCGAATTCCGGAGTACTGTCCTCCGA
>group_515_2 324 2 0 0 sg=324 px=0 gx=0
CGAACGCCCCCACCCCCTTTTATAGCCCCC
>group_515_3 324 2 0 0 sg=324 px=0 gx=0
GCGGAGTACTGTCCTCCGATCGGAGTACTG
>group_515_4 324 2 0 0 sg=324 px=0 gx=0
CGCGGAGGACAGTACTCCGATCGGAGGACA
>group_515_5 324 2 0 0 sg=324 px=0 gx=0
TCCGCGAATTCCGGAGTACTGTCCTCCGAA
>group_515_6 324 2 0 0 sg=324 px=0 gx=0
CTCCGAAGACGCTAGCGGGGGGCTATAAAA
>group_515_7 324 2 0 0 sg=324 px=0 gx=0
GAATTCCGGAGTACTGTCCTCCGAAGACGC
>group_515_8 324 2 0 0 sg=324 px=0 gx=0
TCTTCGGAGGACAGTACTCCGGAATTCGCG
>group_515_9 324 2 0 0 sg=324 px=0 gx=0
CTGTCCTCCGATCGGAGTACTGTCCTCCGC
>group_516_0 62 6 0 0 sg=62 px=0 gx=0
GTCGACCACGATTTGATGAAAGAATAACGT
>group_516_1 62 6 0 0 sg=62 px=0 gx=0
CGAGCTCGTCGACCACGATTTGATGAAAGA
>group_516_2 62 6 0 0 sg=62 px=0 gx=0
GATACAGGTACCATAACTTCGTATAGCATA
>group_516_3 62 6 0 0 sg=62 px=0 gx=0
AGGATACAGGTACCATAACTTCGTATAGCA
>group_516_4 62 6 0 0 sg=62 px=0 gx=0
TATTCTTTCATCAAATCGTGGTCGACGAGC
>group_516_5 62 6 0 0 sg=62 px=0 gx=0
TTATTCTTTCATCAAATCGTGGTCGACGAG
>group_516_6 62 6 0 0 sg=62 px=0 gx=0
TATACGAAGTTATGGTACCTGTATCCTAAA
>group_516_7 62 6 0 0 sg=62 px=0 gx=0
AGCTCGTCGACCACGATTTGATGAAAGAAT
>group_516_8 62 6 0 0 sg=62 px=0 gx=0
GAGCTCGTCGACCACGATTTGATGAAAGAA
>group_516_9 62 6 0 0 sg=62 px=0 gx=0
GCTATACGAAGTTATGGTACCTGTATCCTA
>group_518_0 190 0 0 0 sg=190 px=0 gx=0
GGCTCCTTTTGGAGCCTTTTTTTTTGGACA
>group_518_1 190 0 0 0 sg=190 px=0 gx=0
CCGACTACAAGGATGACGATGACAAGGCCG
>group_518_2 190 0 0 0 sg=190 px=0 gx=0
GTCTATCAGGGCGATGTCCAAAAAAAAAGG
>group_518_3 190 0 0 0 sg=190 px=0 gx=0
CCTTGTCATCGTCATCCTTGTAGTCGGAGT
>group_518_4 190 0 0 0 sg=190 px=0 gx=0
CACGTAGTGCCCCTATTTGTTTATTTTTCT
>group_518_5 190 0 0 0 sg=190 px=0 gx=0
TTTTTTGGACATCGCCCTGATAGACGGTTT
>group_518_6 190 0 0 0 sg=190 px=0 gx=0
TTTTGGACATCGCCCTGATAGACGGTTTTT
>group_518_7 190 0 0 0 sg=190 px=0 gx=0
TTAGTTGTTCCTTTCTATTCTCACTCCGAC
>group_518_8 190 0 0 0 sg=190 px=0 gx=0
CTTTTGGAGCCTTTTTTTTTGGACATCGCC
>group_518_9 190 0 0 0 sg=190 px=0 gx=0
GCGAAAAACCGTCTATCAGGGCGATGTCCA
>group_519_0 380 11 0 138 sg=242 px=0 gx=138
TGCACCAATGCTTCTGGCGTCAGGTAGTTA
>group_519_1 380 11 0 138 sg=242 px=0 gx=138
TTATTGGAAAGCTGTGGTATGGCTGTGCAG
>group_519_2 380 11 0 138 sg=242 px=0 gx=138
TGATCGCTAGGGTGCCGAGCGCATCTCGAC
>group_519_3 380 11 0 138 sg=242 px=0 gx=138
CTCGCTGCTGCCTAAGGCGCACTCCCGTTC
>group_519_4 380 11 0 138 sg=242 px=0 gx=138
TGCACAGCCATACCACAGCTTTCCAATAAC
>group_519_5 380 11 0 138 sg=242 px=0 gx=138
CTTAGGCAGCAGCGAGTTATGCAGTGATTT
>group_519_6 380 11 0 138 sg=242 px=0 gx=138
TGCATAACTCGCTGCTGCCTAAGGCGCACT
>group_519_7 380 11 0 138 sg=242 px=0 gx=138
GCGTCAGGTAGTTATTGGAAAGCTGTGGTA
>group_519_8 380 11 0 138 sg=242 px=0 gx=138
AGCTGTGGTGTCATGGTCGGTGATCGCTAG
>group_519_9 380 11 0 138 sg=242 px=0 gx=138
GAACGGGAGTGCGCCTTAGGCAGCAGCGAG
>group_521_0 24 13 0 10 sg=14 px=0 gx=10
AAACAGCTATGACATGATTACGAATTCGAG
>group_521_1 24 13 0 10 sg=14 px=0 gx=10
ACATGATTACGAATTCGAGCTCGGTACCCG
>group_521_2 24 13 0 10 sg=14 px=0 gx=10
GACATGATTACGAATTCGAGCTCGGTACCC
>group_521_3 24 13 0 10 sg=14 px=0 gx=10
GGGTACCGAGCTCGAATTCGTAATCATGTC
>group_521_4 24 13 0 10 sg=14 px=0 gx=10
CTCGAATTCGTAATCATGTCATAGCTGTTT
>group_521_5 24 13 0 10 sg=14 px=0 gx=10
AGCTATGACATGATTACGAATTCGAGCTCG
>group_521_6 24 13 0 10 sg=14 px=0 gx=10
GCTCGAATTCGTAATCATGTCATAGCTGTT
>group_521_7 24 13 0 10 sg=14 px=0 gx=10
ACAGCTATGACATGATTACGAATTCGAGCT
>group_521_8 24 13 0 10 sg=14 px=0 gx=10
CAGCTATGACATGATTACGAATTCGAGCTC
>group_521_9 24 13 0 10 sg=14 px=0 gx=10
GAGCTCGAATTCGTAATCATGTCATAGCTG
>group_523_0 2 2 0 0 sg=2 px=0 gx=0
GTCGGATCCTCTACGCCGGACGCATCGTGG
>group_523_1 2 2 0 0 sg=2 px=0 gx=0
CCACGATGCGTCCGGCGTAGAGGATCCGAC
>group_525_0 16 2 0 0 sg=16 px=0 gx=0
ATGTTTGACAGCTTATCATCGATACAAATT
>group_525_1 16 2 0 0 sg=16 px=0 gx=0
GTATCGATGATAAGCTGTCAAACATGAGAA
>group_525_2 16 2 0 0 sg=16 px=0 gx=0
TTTGTATCGATGATAAGCTGTCAAACATGA
>group_525_3 16 2 0 0 sg=16 px=0 gx=0
TCATGTTTGACAGCTTATCATCGATACAAA
>group_525_4 16 2 0 0 sg=16 px=0 gx=0
TTGTATCGATGATAAGCTGTCAAACATGAG
>group_525_5 16 2 0 0 sg=16 px=0 gx=0
GGAATTTGTATCGATGATAAGCTGTCAAAC
>group_525_6 16 2 0 0 sg=16 px=0 gx=0
AATTTGTATCGATGATAAGCTGTCAAACAT
>group_525_7 16 2 0 0 sg=16 px=0 gx=0
TCTCATGTTTGACAGCTTATCATCGATACA
>group_525_8 16 2 0 0 sg=16 px=0 gx=0
TTCTCATGTTTGACAGCTTATCATCGATAC
>group_525_9 16 2 0 0 sg=16 px=0 gx=0
CATGTTTGACAGCTTATCATCGATACAAAT
>group_527_0 120 0 0 0 sg=120 px=0 gx=0
AATAGAAAAGGTAAGCGAATTTGCCACCAT
>group_527_1 120 0 0 0 sg=120 px=0 gx=0
CCCTTGCTCACCATGGTGGCAAATTCGCTT
>group_527_2 120 0 0 0 sg=120 px=0 gx=0
GCTTACCTTTTCTATTGAATCCAAGAATTC
>group_527_3 120 0 0 0 sg=120 px=0 gx=0
TAGAAAAGGTAAGCGAATTTGCCACCATGG
>group_527_4 120 0 0 0 sg=120 px=0 gx=0
TGATATCGAATTCTTGGATTCAATAGAAAA
>group_527_5 120 0 0 0 sg=120 px=0 gx=0
TAAGCTTGATATCGAATTCTTGGATTCAAT
>group_527_6 120 0 0 0 sg=120 px=0 gx=0
TCACCATGGTGGCAAATTCGCTTACCTTTT
>group_527_7 120 0 0 0 sg=120 px=0 gx=0
CAATAGAAAAGGTAAGCGAATTTGCCACCA
>group_527_8 120 0 0 0 sg=120 px=0 gx=0
TGCTCACCATGGTGGCAAATTCGCTTACCT
>group_527_9 120 0 0 0 sg=120 px=0 gx=0
GGTGGCAAATTCGCTTACCTTTTCTATTGA
>group_528_0 2 1 0 0 sg=2 px=0 gx=0
TGGATCCGTCGACCTGCAGGGGGGGGGGGG
>group_528_1 2 1 0 0 sg=2 px=0 gx=0
CCCCCCCCCCCCTGCAGGTCGACGGATCCA
>group_529_0 4 24 0 0 sg=4 px=0 gx=0
ACAAATGTGGTAAAATCGATAAGGATCCGT
>group_529_1 4 24 0 0 sg=4 px=0 gx=0
TACAAATGTGGTAAAATCGATAAGGATCCG
>group_529_2 4 24 0 0 sg=4 px=0 gx=0
ACGGATCCTTATCGATTTTACCACATTTGT
>group_529_3 4 24 0 0 sg=4 px=0 gx=0
CGGATCCTTATCGATTTTACCACATTTGTA
>group_532_0 2 5 0 0 sg=2 px=0 gx=0
GCTAAAAAAAAGCCCGCTCATTAGGCGGGC
>group_532_1 2 5 0 0 sg=2 px=0 gx=0
GCCCGCCTAATGAGCGGGCTTTTTTTTAGC
>group_534_0 2 14 0 0 sg=2 px=0 gx=0
TCCAATACGCAAACCGCCTCTCCCCGCGCG
>group_534_1 2 14 0 0 sg=2 px=0 gx=0
CGCGCGGGGAGAGGCGGTTTGCGTATTGGA
>group_535_0 2 4 0 0 sg=2 px=0 gx=0
TCGGGCAGGAAGAGGGCCTATTTCCCATGA
>group_535_1 2 4 0 0 sg=2 px=0 gx=0
TCATGGGAAATAGGCCCTCTTCCTGCCCGA
>group_538_0 90 0 0 0 sg=90 px=0 gx=0
CTTAGCCATGGCTTCCCGCCGGAGGTGGAG
>group_538_1 90 0 0 0 sg=90 px=0 gx=0
CCACCTCCGGCGGGAAGCCATGGCTAAGCT
>group_538_2 90 0 0 0 sg=90 px=0 gx=0
CTCGGCATGGACGAGCTGTACAAGAAGCTT
>group_538_3 90 0 0 0 sg=90 px=0 gx=0
CCTCCGGCGGGAAGCCATGGCTAAGCTTCT
>group_538_4 90 0 0 0 sg=90 px=0 gx=0
CATCATCCTGCTCCTCCACCTCCGGCGGGA
>group_538_5 90 0 0 0 sg=90 px=0 gx=0
GTACAAGAAGCTTAGCCATGGCTTCCCGCC
>group_538_6 90 0 0 0 sg=90 px=0 gx=0
TCCGGCGGGAAGCCATGGCTAAGCTTCTTG
>group_538_7 90 0 0 0 sg=90 px=0 gx=0
CGGCGGGAAGCCATGGCTAAGCTTCTTGTA
>group_538_8 90 0 0 0 sg=90 px=0 gx=0
ACAAGAAGCTTAGCCATGGCTTCCCGCCGG
>group_538_9 90 0 0 0 sg=90 px=0 gx=0
GCCATCATCCTGCTCCTCCACCTCCGGCGG
>group_539_0 48 12 0 0 sg=48 px=0 gx=0
ATACTTTAGATTGATTTACGCGCCCTGTAG
>group_539_1 48 12 0 0 sg=48 px=0 gx=0
CATATATACTTTAGATTGATTTACGCGCCC
>group_539_2 48 12 0 0 sg=48 px=0 gx=0
TGCGCCGCTACAGGGCGCGTAAATCAATCT
>group_539_3 48 12 0 0 sg=48 px=0 gx=0
TGATTTACGCGCCCTGTAGCGGCGCATTAA
>group_539_4 48 12 0 0 sg=48 px=0 gx=0
CAGGGCGCGTAAATCAATCTAAAGTATATA
>group_539_5 48 12 0 0 sg=48 px=0 gx=0
GCGTAAATCAATCTAAAGTATATATGAGTA
>group_539_6 48 12 0 0 sg=48 px=0 gx=0
GGGCGCGTAAATCAATCTAAAGTATATATG
>group_539_7 48 12 0 0 sg=48 px=0 gx=0
TTGATTTACGCGCCCTGTAGCGGCGCATTA
>group_539_8 48 12 0 0 sg=48 px=0 gx=0
GCGCGTAAATCAATCTAAAGTATATATGAG
>group_539_9 48 12 0 0 sg=48 px=0 gx=0
ATTTACGCGCCCTGTAGCGGCGCATTAAGC
>group_540_0 8 9 0 0 sg=8 px=0 gx=0
GACGTACGGCGTTGCGCCCTCGCCGGCAGC
>group_540_1 8 9 0 0 sg=8 px=0 gx=0
CTGCCGGCGAGGGCGCAACGCCGTACGTCG
>group_540_2 8 9 0 0 sg=8 px=0 gx=0
ACGTACGGCGTTGCGCCCTCGCCGGCAGCA
>group_540_3 8 9 0 0 sg=8 px=0 gx=0
GCTGCCGGCGAGGGCGCAACGCCGTACGTC
>group_540_4 8 9 0 0 sg=8 px=0 gx=0
TTGCTGCCGGCGAGGGCGCAACGCCGTACG
>group_540_5 8 9 0 0 sg=8 px=0 gx=0
CGTACGGCGTTGCGCCCTCGCCGGCAGCAA
>group_540_6 8 9 0 0 sg=8 px=0 gx=0
CGACGTACGGCGTTGCGCCCTCGCCGGCAG
>group_540_7 8 9 0 0 sg=8 px=0 gx=0
TGCTGCCGGCGAGGGCGCAACGCCGTACGT
>group_543_0 8 3 0 0 sg=8 px=0 gx=0
GAGTCGATCGACCTGCAGGCATGCAAGCTT
>group_543_1 8 3 0 0 sg=8 px=0 gx=0
AGAGTCGATCGACCTGCAGGCATGCAAGCT
>group_543_2 8 3 0 0 sg=8 px=0 gx=0
AGCTTGCATGCCTGCAGGTCGATCGACTCT
>group_543_3 8 3 0 0 sg=8 px=0 gx=0
CTTGCATGCCTGCAGGTCGATCGACTCTAG
>group_543_4 8 3 0 0 sg=8 px=0 gx=0
TAGAGTCGATCGACCTGCAGGCATGCAAGC
>group_543_5 8 3 0 0 sg=8 px=0 gx=0
CTAGAGTCGATCGACCTGCAGGCATGCAAG
>group_543_6 8 3 0 0 sg=8 px=0 gx=0
AAGCTTGCATGCCTGCAGGTCGATCGACTC
>group_543_7 8 3 0 0 sg=8 px=0 gx=0
GCTTGCATGCCTGCAGGTCGATCGACTCTA
>group_544_0 32 1 0 0 sg=32 px=0 gx=0
GAACTCCGGGCGAATACGAAGCGCTTGGAT
>group_544_1 32 1 0 0 sg=32 px=0 gx=0
GCGCTTCGTATTCGCCCGGAGTTCGCTCCC
>group_544_2 32 1 0 0 sg=32 px=0 gx=0
TCGTATTCGCCCGGAGTTCGCTCCCAGAAA
>group_544_3 32 1 0 0 sg=32 px=0 gx=0
CGAACTCCGGGCGAATACGAAGCGCTTGGA
>group_544_4 32 1 0 0 sg=32 px=0 gx=0
ATCCAAGCGCTTCGTATTCGCCCGGAGTTC
>group_544_5 32 1 0 0 sg=32 px=0 gx=0
AGCGCTTCGTATTCGCCCGGAGTTCGCTCC
>group_544_6 32 1 0 0 sg=32 px=0 gx=0
CAAGCGCTTCGTATTCGCCCGGAGTTCGCT
>group_544_7 32 1 0 0 sg=32 px=0 gx=0
AAGCGCTTCGTATTCGCCCGGAGTTCGCTC
>group_544_8 32 1 0 0 sg=32 px=0 gx=0
CCAAGCGCTTCGTATTCGCCCGGAGTTCGC
>group_544_9 32 1 0 0 sg=32 px=0 gx=0
AGCGAACTCCGGGCGAATACGAAGCGCTTG
>group_547_0 6 5 0 0 sg=6 px=0 gx=0
GTATAATGTATGCTATACGAAGTTATCTAG
>group_547_1 6 5 0 0 sg=6 px=0 gx=0
TAGATAACTTCGTATAGCATACATTATACG
>group_547_2 6 5 0 0 sg=6 px=0 gx=0
AGATAACTTCGTATAGCATACATTATACGA
>group_547_3 6 5 0 0 sg=6 px=0 gx=0
CGTATAATGTATGCTATACGAAGTTATCTA
>group_547_4 6 5 0 0 sg=6 px=0 gx=0
TCGTATAATGTATGCTATACGAAGTTATCT
>group_547_5 6 5 0 0 sg=6 px=0 gx=0
CTAGATAACTTCGTATAGCATACATTATAC
>group_548_0 4 1 0 0 sg=4 px=0 gx=0
CCGAAACTGTTGAAAGTTGTTTAGCAAAAT
>group_548_1 4 1 0 0 sg=4 px=0 gx=0
GATTTTGCTAAACAACTTTCAACAGTTTCG
>group_548_2 4 1 0 0 sg=4 px=0 gx=0
CGAAACTGTTGAAAGTTGTTTAGCAAAATC
>group_548_3 4 1 0 0 sg=4 px=0 gx=0
ATTTTGCTAAACAACTTTCAACAGTTTCGG
>group_551_0 4 1 0 0 sg=4 px=0 gx=0
TACCGGAATGCCAAGCTGGAATTCGAGCTC
>group_551_1 4 1 0 0 sg=4 px=0 gx=0
GCAAGCTTGGATCCAGACATGATAAGATAC
>group_551_2 4 1 0 0 sg=4 px=0 gx=0
GTATCTTATCATGTCTGGATCCAAGCTTGC
>group_551_3 4 1 0 0 sg=4 px=0 gx=0
GAGCTCGAATTCCAGCTTGGCATTCCGGTA
>group_552_0 208 4 0 0 sg=208 px=0 gx=0
AGCTCGAATTCCTTTTTAGTTACCTATACC
>group_552_1 208 4 0 0 sg=208 px=0 gx=0
TATAATATTACAATAGCTAAGAATTTCGTC
>group_552_2 208 4 0 0 sg=208 px=0 gx=0
TATATGCAAATTGATGAATGGTAATTTTGT
>group_552_3 208 4 0 0 sg=208 px=0 gx=0
AATATTATATGCAAATTGATGAATGGTAAT
>group_552_4 208 4 0 0 sg=208 px=0 gx=0
CTATTTTAACGAATAATAAAATCAGGTATA
>group_552_5 208 4 0 0 sg=208 px=0 gx=0
TGACCCACAATTACAAAATTACCATTCATC
>group_552_6 208 4 0 0 sg=208 px=0 gx=0
CTATACCTGATTTTATTATTCGTTAAAATA
>group_552_7 208 4 0 0 sg=208 px=0 gx=0
ACTGTACTATTTTAACGAATAATAAAATCA
>group_552_8 208 4 0 0 sg=208 px=0 gx=0
GAATGGTAATTTTGTAATTGTGGGTCACTG
>group_552_9 208 4 0 0 sg=208 px=0 gx=0
TTTAGTTACCTATACCTGATTTTATTATTC
>group_553_0 210 3 0 14 sg=196 px=0 gx=14
CTCTTCCGCGTCTCCGCCTTCGCCCTCAGA
>group_553_1 210 3 0 14 sg=196 px=0 gx=14
GGAGGTTCATCTTCAGGTACCAGGCGGGGA
>group_553_2 210 3 0 14 sg=196 px=0 gx=14
TGGGATGAGTACTGGAACCCTGAAGAAATA
>group_553_3 210 3 0 14 sg=196 px=0 gx=14
TAGCGTCCATAAGCATTCTTTCTATTTCTT
>group_553_4 210 3 0 14 sg=196 px=0 gx=14
GCGGAGACGCGGAAGAGGCCGCAGAGCCGG
>group_553_5 210 3 0 14 sg=196 px=0 gx=14
TCTTTCTATTTCTTCAGGGTTCCAGTACTC
>group_553_6 210 3 0 14 sg=196 px=0 gx=14
GCCTGGTACCTGAAGATGAACCTCCTAAAA
>group_553_7 210 3 0 14 sg=196 px=0 gx=14
CGGCTCTGCGGCCTCTTCCGCGTCTCCGCC
>group_553_8 210 3 0 14 sg=196 px=0 gx=14
TTCTTTCTATTTCTTCAGGGTTCCAGTACT
>group_553_9 210 3 0 14 sg=196 px=0 gx=14
TCCCCGCCTGGTACCTGAAGATGAACCTCC
>group_554_0 2 1 0 0 sg=2 px=0 gx=0
TATCGATTAGTCCAATTTGTTAAAGACAGG
>group_554_1 2 1 0 0 sg=2 px=0 gx=0
CCTGTCTTTAACAAATTGGACTAATCGATA
>group_555_0 2 5 0 0 sg=2 px=0 gx=0
CCCCAATTCTCATGTTTGACAGCTTATCAT
>group_555_1 2 5 0 0 sg=2 px=0 gx=0
ATGATAAGCTGTCAAACATGAGAATTGGGG
>group_557_0 2 28 0 0 sg=2 px=0 gx=0
AGGTAAGCCTATCCCTAACCCTCTCCTCGG
>group_557_1 2 28 0 0 sg=2 px=0 gx=0
CCGAGGAGAGGGTTAGGGATAGGCTTACCT
>group_558_0 2 13 0 0 sg=2 px=0 gx=0
CTCCTGTGTGAAATTGTTATCCGCTCACAA
>group_558_1 2 13 0 0 sg=2 px=0 gx=0
TTGTGAGCGGATAACAATTTCACACAGGAG
>group_559_0 44 6 0 0 sg=44 px=0 gx=0
ACAAACTCTTCCTGGCTAGCGGTACGCGTA
>group_559_1 44 6 0 0 sg=44 px=0 gx=0
ACTCTTCCTGGCTAGCGGTACGCGTATTAA
>group_559_2 44 6 0 0 sg=44 px=0 gx=0
CAATTAATACGCGTACCGCTAGCCAGGAAG
>group_559_3 44 6 0 0 sg=44 px=0 gx=0
TAGCGGTACGCGTATTAATTGCGTTGCGCT
>group_559_4 44 6 0 0 sg=44 px=0 gx=0
CAGTGAGCGCAACGCAATTAATACGCGTAC
>group_559_5 44 6 0 0 sg=44 px=0 gx=0
AGTGAGCGCAACGCAATTAATACGCGTACC
>group_559_6 44 6 0 0 sg=44 px=0 gx=0
CGGTACGCGTATTAATTGCGTTGCGCTCAC
>group_559_7 44 6 0 0 sg=44 px=0 gx=0
GAGCGCAACGCAATTAATACGCGTACCGCT
>group_559_8 44 6 0 0 sg=44 px=0 gx=0
AATTAATACGCGTACCGCTAGCCAGGAAGA
>group_559_9 44 6 0 0 sg=44 px=0 gx=0
GCGGTACGCGTATTAATTGCGTTGCGCTCA
>group_561_0 2 2 0 0 sg=2 px=0 gx=0
AAGGAAGTTCATTTCATTTGGAGAGGACAG
>group_561_1 2 2 0 0 sg=2 px=0 gx=0
CTGTCCTCTCCAAATGAAATGAACTTCCTT
>group_565_0 2 3 0 0 sg=2 px=0 gx=0
TTAGAAGGCACAGTCGAGGCTGATCAGCGG
>group_565_1 2 3 0 0 sg=2 px=0 gx=0
CCGCTGATCAGCCTCGACTGTGCCTTCTAA
>group_566_0 2 5 0 0 sg=2 px=0 gx=0
CGAGGCAGACCTCAGCGCCCCCCCCCCCCC
>group_566_1 2 5 0 0 sg=2 px=0 gx=0
GGGGGGGGGGGGGCGCTGAGGTCTGCCTCG
>group_567_0 2 3 0 0 sg=2 px=0 gx=0
GGCTGATTATGATCCTCTAGATCAGATCTA
>group_567_1 2 3 0 0 sg=2 px=0 gx=0
TAGATCTGATCTAGAGGATCATAATCAGCC
>group_569_0 74 12 0 0 sg=74 px=0 gx=0
ACTCCTTGATGACGTCCTCGGAGGAGGCCA
>group_569_1 74 12 0 0 sg=74 px=0 gx=0
GGCCTCCTCCGAGGACGTCATCAAGGAGTT
>group_569_2 74 12 0 0 sg=74 px=0 gx=0
CGTGGCCGTTCACGGAGCCCTCCATGCGCA
>group_569_3 74 12 0 0 sg=74 px=0 gx=0
TTGAAGCGCATGAACTCCTTGATGACGTCC
>group_569_4 74 12 0 0 sg=74 px=0 gx=0
CCGCCCTTGGTCACCTTCAGCTTGGCGGTC
>group_569_5 74 12 0 0 sg=74 px=0 gx=0
GACCGCCAAGCTGAAGGTGACCAAGGGCGG
>group_569_6 74 12 0 0 sg=74 px=0 gx=0
CGCTTCAAGGTGCGCATGGAGGGCTCCGTG
>group_569_7 74 12 0 0 sg=74 px=0 gx=0
CGCCAAGCTGAAGGTGACCAAGGGCGGCCC
>group_569_8 74 12 0 0 sg=74 px=0 gx=0
CCTCCGAGGACGTCATCAAGGAGTTCATGC
>group_569_9 74 12 0 0 sg=74 px=0 gx=0
GCATGGAGGGCTCCGTGAACGGCCACGAGT
>group_570_0 2 11 0 0 sg=2 px=0 gx=0
ATCAAACAAGTTTGTACAAAAAAGCTGAAC
>group_570_1 2 11 0 0 sg=2 px=0 gx=0
GTTCAGCTTTTTTGTACAAACTTGTTTGAT
>group_571_0 6 2 0 0 sg=6 px=0 gx=0
CTAGCAGGTGGCACTTTTCGGGGAAATGTG
>group_571_1 6 2 0 0 sg=6 px=0 gx=0
ACATTTCCCCGAAAAGTGCCACCTGCTAGA
>group_571_2 6 2 0 0 sg=6 px=0 gx=0
TCTAGCAGGTGGCACTTTTCGGGGAAATGT
>group_571_3 6 2 0 0 sg=6 px=0 gx=0
CACATTTCCCCGAAAAGTGCCACCTGCTAG
>group_571_4 6 2 0 0 sg=6 px=0 gx=0
TAGCAGGTGGCACTTTTCGGGGAAATGTGC
>group_571_5 6 2 0 0 sg=6 px=0 gx=0
GCACATTTCCCCGAAAAGTGCCACCTGCTA
>group_575_0 18 4 0 0 sg=18 px=0 gx=0
GCATACATTATACGAAGTTATCGGAGGAAT
>group_575_1 18 4 0 0 sg=18 px=0 gx=0
TCCGATAACTTCGTATAATGTATGCTATAC
>group_575_2 18 4 0 0 sg=18 px=0 gx=0
ATTCCTCCGATAACTTCGTATAATGTATGC
>group_575_3 18 4 0 0 sg=18 px=0 gx=0
GTATAGCATACATTATACGAAGTTATCGGA
>group_575_4 18 4 0 0 sg=18 px=0 gx=0
TCGTATAGCATACATTATACGAAGTTATCG
>group_575_5 18 4 0 0 sg=18 px=0 gx=0
ATAGCATACATTATACGAAGTTATCGGAGG
>group_575_6 18 4 0 0 sg=18 px=0 gx=0
AATTCCTCCGATAACTTCGTATAATGTATG
>group_575_7 18 4 0 0 sg=18 px=0 gx=0
TAGCATACATTATACGAAGTTATCGGAGGA
>group_575_8 18 4 0 0 sg=18 px=0 gx=0
CTCCGATAACTTCGTATAATGTATGCTATA
>group_575_9 18 4 0 0 sg=18 px=0 gx=0
CGATAACTTCGTATAATGTATGCTATACGA
>group_577_0 10 3 0 8 sg=2 px=0 gx=8
CTGCAGGTCGACTCTAGAGGATCCCACGTG
>group_577_1 10 3 0 8 sg=2 px=0 gx=8
CACGTGGGATCCTCTAGAGTCGACCTGCAG
>group_578_0 2 13 0 0 sg=2 px=0 gx=0
GCTGGTAACAGGATTAGCAGAGCGAGGTAT
>group_578_1 2 13 0 0 sg=2 px=0 gx=0
ATACCTCGCTCTGCTAATCCTGTTACCAGC
>group_580_0 2 70 0 0 sg=2 px=0 gx=0
AACCCTCACTAAAGGGAACAAAAGCTGGAG
>group_580_1 2 70 0 0 sg=2 px=0 gx=0
CTCCAGCTTTTGTTCCCTTTAGTGAGGGTT
>group_582_0 2 2 0 0 sg=2 px=0 gx=0
CACTATTCTCAGAATGACTTGGTTGAGTGG
>group_582_1 2 2 0 0 sg=2 px=0 gx=0
CCACTCAACCAAGTCATTCTGAGAATAGTG
>group_583_0 8 2 0 0 sg=8 px=0 gx=0
TTATCGATACCGTCGACGTCACGCGTCCAT
>group_583_1 8 2 0 0 sg=8 px=0 gx=0
TCCATGGACGCGTGACGTCGACGGTATCGA
>group_583_2 8 2 0 0 sg=8 px=0 gx=0
TCGATACCGTCGACGTCACGCGTCCATGGA
>group_583_3 8 2 0 0 sg=8 px=0 gx=0
CCATGGACGCGTGACGTCGACGGTATCGAT
>group_583_4 8 2 0 0 sg=8 px=0 gx=0
ATGGACGCGTGACGTCGACGGTATCGATAA
>group_583_5 8 2 0 0 sg=8 px=0 gx=0
CATGGACGCGTGACGTCGACGGTATCGATA
>group_583_6 8 2 0 0 sg=8 px=0 gx=0
ATCGATACCGTCGACGTCACGCGTCCATGG
>group_583_7 8 2 0 0 sg=8 px=0 gx=0
TATCGATACCGTCGACGTCACGCGTCCATG
>group_584_0 56 40 0 0 sg=56 px=0 gx=0
AACTTCAGAGCGCTTTTGAAGCTGATGTGC
>group_584_1 56 40 0 0 sg=56 px=0 gx=0
CTTCAGAGCGCTTTTGAAGCTGATGTGCTT
>group_584_2 56 40 0 0 sg=56 px=0 gx=0
AGTAAGTTTTTAAGCACATCAGCTTCAAAA
>group_584_3 56 40 0 0 sg=56 px=0 gx=0
TTTAAGCACATCAGCTTCAAAAGCGCTCTG
>group_584_4 56 40 0 0 sg=56 px=0 gx=0
TTTTTAAGCACATCAGCTTCAAAAGCGCTC
>group_584_5 56 40 0 0 sg=56 px=0 gx=0
GAGTAAGTTTTTAAGCACATCAGCTTCAAA
>group_584_6 56 40 0 0 sg=56 px=0 gx=0
AGCTGATGTGCTTAAAAACTTACTCAATGG
>group_584_7 56 40 0 0 sg=56 px=0 gx=0
GAAGCTGATGTGCTTAAAAACTTACTCAAT
>group_584_8 56 40 0 0 sg=56 px=0 gx=0
TGATGTGCTTAAAAACTTACTCAATGGAAT
>group_584_9 56 40 0 0 sg=56 px=0 gx=0
AGAGCGCTTTTGAAGCTGATGTGCTTAAAA
>group_585_0 2 3 0 0 sg=2 px=0 gx=0
GCCGATGCCCTTGAGAGCCTTCAACCCAGT
>group_585_1 2 3 0 0 sg=2 px=0 gx=0
ACTGGGTTGAAGGCTCTCAAGGGCATCGGC
>group_586_0 4 10 0 0 sg=4 px=0 gx=0
GATCAATTCTTGAAGACGAAAGGGCCTCGT
>group_586_1 4 10 0 0 sg=4 px=0 gx=0
ATCAATTCTTGAAGACGAAAGGGCCTCGTG
>group_586_2 4 10 0 0 sg=4 px=0 gx=0
CACGAGGCCCTTTCGTCTTCAAGAATTGAT
>group_586_3 4 10 0 0 sg=4 px=0 gx=0
ACGAGGCCCTTTCGTCTTCAAGAATTGATC
>group_587_0 48 3 0 0 sg=48 px=0 gx=0
GCGTGACACCACGATGCCGCAATGGCAACA
>group_587_1 48 3 0 0 sg=48 px=0 gx=0
CACCACGATGCCGCAATGGCAACAACGTTG
>group_587_2 48 3 0 0 sg=48 px=0 gx=0
CATTGCGGCATCGTGGTGTCACGCTCGTCG
>group_587_3 48 3 0 0 sg=48 px=0 gx=0
CGAGCGTGACACCACGATGCCGCAATGGCA
>group_587_4 48 3 0 0 sg=48 px=0 gx=0
ACACCACGATGCCGCAATGGCAACAACGTT
>group_587_5 48 3 0 0 sg=48 px=0 gx=0
ACGTTGTTGCCATTGCGGCATCGTGGTGTC
>group_587_6 48 3 0 0 sg=48 px=0 gx=0
ATTGCGGCATCGTGGTGTCACGCTCGTCGT
>group_587_7 48 3 0 0 sg=48 px=0 gx=0
CAACGTTGTTGCCATTGCGGCATCGTGGTG
>group_587_8 48 3 0 0 sg=48 px=0 gx=0
AAACGACGAGCGTGACACCACGATGCCGCA
>group_587_9 48 3 0 0 sg=48 px=0 gx=0
GATGCCGCAATGGCAACAACGTTGCGCAAA
>group_588_0 8 27 0 0 sg=8 px=0 gx=0
AATTCCTGGCAGTTTATGGCGGGCGTCCTG
>group_588_1 8 27 0 0 sg=8 px=0 gx=0
GCAGGACGCCCGCCATAAACTGCCAGGAAT
>group_588_2 8 27 0 0 sg=8 px=0 gx=0
TTCCTGGCAGTTTATGGCGGGCGTCCTGCC
>group_588_3 8 27 0 0 sg=8 px=0 gx=0
ATTCCTGGCAGTTTATGGCGGGCGTCCTGC
>group_588_4 8 27 0 0 sg=8 px=0 gx=0
CAGGACGCCCGCCATAAACTGCCAGGAATT
>group_588_5 8 27 0 0 sg=8 px=0 gx=0
GGCAGGACGCCCGCCATAAACTGCCAGGAA
>group_588_6 8 27 0 0 sg=8 px=0 gx=0
TCCTGGCAGTTTATGGCGGGCGTCCTGCCC
>group_588_7 8 27 0 0 sg=8 px=0 gx=0
GGGCAGGACGCCCGCCATAAACTGCCAGGA
>group_590_0 24 7 0 0 sg=24 px=0 gx=0
CCAGCTTGGCATTCCGGTACTGTTGGTAAA
>group_590_1 24 7 0 0 sg=24 px=0 gx=0
ATTCCAGCTTGGCATTCCGGTACTGTTGGT
>group_590_2 24 7 0 0 sg=24 px=0 gx=0
GAATTCCAGCTTGGCATTCCGGTACTGTTG
>group_590_3 24 7 0 0 sg=24 px=0 gx=0
TTCCAGCTTGGCATTCCGGTACTGTTGGTA
>group_590_4 24 7 0 0 sg=24 px=0 gx=0
AACAGTACCGGAATGCCAAGCTGGAATTCG
>group_590_5 24 7 0 0 sg=24 px=0 gx=0
CCAACAGTACCGGAATGCCAAGCTGGAATT
>group_590_6 24 7 0 0 sg=24 px=0 gx=0
TACCAACAGTACCGGAATGCCAAGCTGGAA
>group_590_7 24 7 0 0 sg=24 px=0 gx=0
AGTACCGGAATGCCAAGCTGGAATTCGAGC
>group_590_8 24 7 0 0 sg=24 px=0 gx=0
TCGAATTCCAGCTTGGCATTCCGGTACTGT
>group_590_9 24 7 0 0 sg=24 px=0 gx=0
CAGCTTGGCATTCCGGTACTGTTGGTAAAA
>group_592_0 170 3 0 0 sg=170 px=0 gx=0
TATCACGAATTCTGGATCCGATACGTAACG
>group_592_1 170 3 0 0 sg=170 px=0 gx=0
CTATAGGGAAAGCTCGGTACCACGCATGCT
>group_592_2 170 3 0 0 sg=170 px=0 gx=0
CGCGTTACGTATCGGATCCAGAATTCGTGA
>group_592_3 170 3 0 0 sg=170 px=0 gx=0
AAAGCTCGGTACCACGCATGCTGCAGACGC
>group_592_4 170 3 0 0 sg=170 px=0 gx=0
GATATCACGAATTCTGGATCCGATACGTAA
>group_592_5 170 3 0 0 sg=170 px=0 gx=0
CCAGAATTCGTGATATCTGAATTCGTCGAC
>group_592_6 170 3 0 0 sg=170 px=0 gx=0
CGTCGACAAGCTTCTCGAGCCTAGGCTAGC
>group_592_7 170 3 0 0 sg=170 px=0 gx=0
GAGAAGCTTGTCGACGAATTCAGATATCAC
>group_592_8 170 3 0 0 sg=170 px=0 gx=0
TGAATTCGTCGACAAGCTTCTCGAGCCTAG
>group_592_9 170 3 0 0 sg=170 px=0 gx=0
TCAGATATCACGAATTCTGGATCCGATACG
>group_593_0 2 4 0 0 sg=2 px=0 gx=0
GTAAGCTTGGGATCCGTCGACCAATTCATC
>group_593_1 2 4 0 0 sg=2 px=0 gx=0
GATGAATTGGTCGACGGATCCCAAGCTTAC
>group_595_0 4 10 0 0 sg=4 px=0 gx=0
CTGGATCCGCAATTGTCTTGGCCATTGCGA
>group_595_1 4 10 0 0 sg=4 px=0 gx=0
TGGATCCGCAATTGTCTTGGCCATTGCGAA
>group_595_2 4 10 0 0 sg=4 px=0 gx=0
TCGCAATGGCCAAGACAATTGCGGATCCAG
>group_595_3 4 10 0 0 sg=4 px=0 gx=0
TTCGCAATGGCCAAGACAATTGCGGATCCA
>group_596_0 46 3 0 0 sg=46 px=0 gx=0
GGCTGACATGGGGGGGGGAAGTTCCTATTC
>group_596_1 46 3 0 0 sg=46 px=0 gx=0
GGAAGTTCCTATTCTCTAGAAAGAATAGGA
>group_596_2 46 3 0 0 sg=46 px=0 gx=0
AAGTTCCTATTCTCTAGAAAGAATAGGAAC
>group_596_3 46 3 0 0 sg=46 px=0 gx=0
GAAGTTCCTATTCTCTAGAAAGAATAGGAA
>group_596_4 46 3 0 0 sg=46 px=0 gx=0
TTAACGGCTGACATGGGGGGGGGAAGTTCC
>group_596_5 46 3 0 0 sg=46 px=0 gx=0
CTATTCTTTCTAGAGAATAGGAACTTCCCC
>group_596_6 46 3 0 0 sg=46 px=0 gx=0
GTTCCTATTCTCTAGAAAGAATAGGAACTT
>group_596_7 46 3 0 0 sg=46 px=0 gx=0
ACACTTAACGGCTGACATGGGGGGGGGAAG
>group_596_8 46 3 0 0 sg=46 px=0 gx=0
TTCCCCCCCCCATGTCAGCCGTTAAGTGTT
>group_596_9 46 3 0 0 sg=46 px=0 gx=0
AATAGGAACTTCCCCCCCCCATGTCAGCCG
>group_597_0 86 0 0 0 sg=86 px=0 gx=0
TTTAATGCGGTAGTGATCAAGAGACAGGAT
>group_597_1 86 0 0 0 sg=86 px=0 gx=0
TATCATCGATATGCTTTAATGCGGTAGTGA
>group_597_2 86 0 0 0 sg=86 px=0 gx=0
ACAGCTTATCATCGATATGCTTTAATGCGG
>group_597_3 86 0 0 0 sg=86 px=0 gx=0
CTACCGCATTAAAGCATATCGATGATAAGC
>group_597_4 86 0 0 0 sg=86 px=0 gx=0
CACTACCGCATTAAAGCATATCGATGATAA
>group_597_5 86 0 0 0 sg=86 px=0 gx=0
AGCATATCGATGATAAGCTGTCAAACATGA
>group_597_6 86 0 0 0 sg=86 px=0 gx=0
ATCATCGATATGCTTTAATGCGGTAGTGAT
>group_597_7 86 0 0 0 sg=86 px=0 gx=0
ATGCGGTAGTGATCAAGAGACAGGATGAGG
>group_597_8 86 0 0 0 sg=86 px=0 gx=0
TAAAGCATATCGATGATAAGCTGTCAAACA
>group_597_9 86 0 0 0 sg=86 px=0 gx=0
TCATCGATATGCTTTAATGCGGTAGTGATC
>group_602_0 56 11 0 0 sg=56 px=0 gx=0
CAGCCTCCAACTCAGCTTCCTTTCGGGCTT
>group_602_1 56 11 0 0 sg=56 px=0 gx=0
CAAAGCCCGAAAGGAAGCTGAGTTGGAGGC
>group_602_2 56 11 0 0 sg=56 px=0 gx=0
AGCCCGAAAGGAAGCTGAGTTGGAGGCTGA
>group_602_3 56 11 0 0 sg=56 px=0 gx=0
TCGGGCTTTGTTAGCAGCTTCGGTCTCTGC
>group_602_4 56 11 0 0 sg=56 px=0 gx=0
AGCTGCTAACAAAGCCCGAAAGGAAGCTGA
>group_602_5 56 11 0 0 sg=56 px=0 gx=0
AAAGGAAGCTGAGTTGGAGGCTGAAACCGC
>group_602_6 56 11 0 0 sg=56 px=0 gx=0
AAGCCCGAAAGGAAGCTGAGTTGGAGGCTG
>group_602_7 56 11 0 0 sg=56 px=0 gx=0
TCAGCCTCCAACTCAGCTTCCTTTCGGGCT
>group_602_8 56 11 0 0 sg=56 px=0 gx=0
CTCCAACTCAGCTTCCTTTCGGGCTTTGTT
>group_602_9 56 11 0 0 sg=56 px=0 gx=0
GCAGAGACCGAAGCTGCTAACAAAGCCCGA
>group_603_0 26 7 0 0 sg=26 px=0 gx=0
CACGGGGGACTCTAGAATGAGCGGGTTAAT
>group_603_1 26 7 0 0 sg=26 px=0 gx=0
GAACACGGGGGACTCTAGAATGAGCGGGTT
>group_603_2 26 7 0 0 sg=26 px=0 gx=0
TTAATTAACCCGCTCATTCTAGAGTCCCCC
>group_603_3 26 7 0 0 sg=26 px=0 gx=0
TAACCCGCTCATTCTAGAGTCCCCCGTGTT
>group_603_4 26 7 0 0 sg=26 px=0 gx=0
TTAACCCGCTCATTCTAGAGTCCCCCGTGT
>group_603_5 26 7 0 0 sg=26 px=0 gx=0
CTTTTTTGTACAAACTTGTGATAACAGCGC
>group_603_6 26 7 0 0 sg=26 px=0 gx=0
GTTAATTAACCCGCTCATTCTAGAGTCCCC
>group_603_7 26 7 0 0 sg=26 px=0 gx=0
CGGGGGACTCTAGAATGAGCGGGTTAATTA
>group_603_8 26 7 0 0 sg=26 px=0 gx=0
ACGGGGGACTCTAGAATGAGCGGGTTAATT
>group_603_9 26 7 0 0 sg=26 px=0 gx=0
GGGGGACTCTAGAATGAGCGGGTTAATTAA
>group_604_0 4 3 0 0 sg=4 px=0 gx=0
TCAGCTTTCTTGTACAAAGTGGTGATAATT
>group_604_1 4 3 0 0 sg=4 px=0 gx=0
AATTATCACCACTTTGTACAAGAAAGCTGA
>group_604_2 4 3 0 0 sg=4 px=0 gx=0
ATTATCACCACTTTGTACAAGAAAGCTGAA
>group_604_3 4 3 0 0 sg=4 px=0 gx=0
TTCAGCTTTCTTGTACAAAGTGGTGATAAT
>group_605_0 12 6 0 0 sg=12 px=0 gx=0
CACTTGATGCTCGATGAGTTTTTCTGAGGG
>group_605_1 12 6 0 0 sg=12 px=0 gx=0
TCACTTGATGCTCGATGAGTTTTTCTGAGG
>group_605_2 12 6 0 0 sg=12 px=0 gx=0
CCTCAGAAAAACTCATCGAGCATCAAGTGA
>group_605_3 12 6 0 0 sg=12 px=0 gx=0
GTTTCACTTGATGCTCGATGAGTTTTTCTG
>group_605_4 12 6 0 0 sg=12 px=0 gx=0
GCCCTCAGAAAAACTCATCGAGCATCAAGT
>group_605_5 12 6 0 0 sg=12 px=0 gx=0
TTCACTTGATGCTCGATGAGTTTTTCTGAG
>group_605_6 12 6 0 0 sg=12 px=0 gx=0
CCCTCAGAAAAACTCATCGAGCATCAAGTG
>group_605_7 12 6 0 0 sg=12 px=0 gx=0
ACTTGATGCTCGATGAGTTTTTCTGAGGGC
>group_605_8 12 6 0 0 sg=12 px=0 gx=0
TTTCACTTGATGCTCGATGAGTTTTTCTGA
>group_605_9 12 6 0 0 sg=12 px=0 gx=0
CAGAAAAACTCATCGAGCATCAAGTGAAAC
>group_609_0 4 1 0 0 sg=4 px=0 gx=0
TCCCGCTAGAGGGAAACCGTTGTGGTCTCC
>group_609_1 4 1 0 0 sg=4 px=0 gx=0
CCCGCTAGAGGGAAACCGTTGTGGTCTCCC
>group_609_2 4 1 0 0 sg=4 px=0 gx=0
GGGAGACCACAACGGTTTCCCTCTAGCGGG
>group_609_3 4 1 0 0 sg=4 px=0 gx=0
GGAGACCACAACGGTTTCCCTCTAGCGGGA
>group_610_0 66 4 0 0 sg=66 px=0 gx=0
GCCCTTGTTTTTATGGTCGTATACATTTCT
>group_610_1 66 4 0 0 sg=66 px=0 gx=0
CTTGTTTTTATGGTCGTATACATTTCTTAC
>group_610_2 66 4 0 0 sg=66 px=0 gx=0
TGCCCTTGTTTTTATGGTCGTATACATTTC
>group_610_3 66 4 0 0 sg=66 px=0 gx=0
AATGTATACGACCATAAAAACAAGGGCAAC
>group_610_4 66 4 0 0 sg=66 px=0 gx=0
GTAAGAAATGTATACGACCATAAAAACAAG
>group_610_5 66 4 0 0 sg=66 px=0 gx=0
TTTATGGTCGTATACATTTCTTACATCTAT
>group_610_6 66 4 0 0 sg=66 px=0 gx=0
ACGTTGCCCTTGTTTTTATGGTCGTATACA
>group_610_7 66 4 0 0 sg=66 px=0 gx=0
GTTGCCCTTGTTTTTATGGTCGTATACATT
>group_610_8 66 4 0 0 sg=66 px=0 gx=0
AGAAATGTATACGACCATAAAAACAAGGGC
>group_610_9 66 4 0 0 sg=66 px=0 gx=0
TAAAAACAAGGGCAACGTTGACTAAGAATT
>group_613_0 8 2 0 0 sg=8 px=0 gx=0
TCGCGTGCATGCGACGTCATAGCTCTCTCC
>group_613_1 8 2 0 0 sg=8 px=0 gx=0
GATCGCGTGCATGCGACGTCATAGCTCTCT
>group_613_2 8 2 0 0 sg=8 px=0 gx=0
GGAGAGAGCTATGACGTCGCATGCACGCGA
>group_613_3 8 2 0 0 sg=8 px=0 gx=0
GAGAGAGCTATGACGTCGCATGCACGCGAT
>group_613_4 8 2 0 0 sg=8 px=0 gx=0
TGATCGCGTGCATGCGACGTCATAGCTCTC
>group_613_5 8 2 0 0 sg=8 px=0 gx=0
GAGAGCTATGACGTCGCATGCACGCGATCA
>group_613_6 8 2 0 0 sg=8 px=0 gx=0
ATCGCGTGCATGCGACGTCATAGCTCTCTC
>group_613_7 8 2 0 0 sg=8 px=0 gx=0
AGAGAGCTATGACGTCGCATGCACGCGATC
>group_614_0 2 8 0 0 sg=2 px=0 gx=0
TCAGCTTATCGATGATAAGCTGTCAAACAT
>group_614_1 2 8 0 0 sg=2 px=0 gx=0
ATGTTTGACAGCTTATCATCGATAAGCTGA
>group_615_0 14 2 0 0 sg=14 px=0 gx=0
GGGATCCGTCGACCTGCAGCCAAGCCATCG
>group_615_1 14 2 0 0 sg=14 px=0 gx=0
GGATCCGTCGACCTGCAGCCAAGCCATCGA
>group_615_2 14 2 0 0 sg=14 px=0 gx=0
GCTTGGGATCCGTCGACCTGCAGCCAAGCC
>group_615_3 14 2 0 0 sg=14 px=0 gx=0
GATGGCTTGGCTGCAGGTCGACGGATCCCA
>group_615_4 14 2 0 0 sg=14 px=0 gx=0
CGATGGCTTGGCTGCAGGTCGACGGATCCC
>group_615_5 14 2 0 0 sg=14 px=0 gx=0
CTTGGGATCCGTCGACCTGCAGCCAAGCCA
>group_615_6 14 2 0 0 sg=14 px=0 gx=0
TGGGATCCGTCGACCTGCAGCCAAGCCATC
>group_615_7 14 2 0 0 sg=14 px=0 gx=0
TTGGGATCCGTCGACCTGCAGCCAAGCCAT
>group_615_8 14 2 0 0 sg=14 px=0 gx=0
ATGGCTTGGCTGCAGGTCGACGGATCCCAA
>group_615_9 14 2 0 0 sg=14 px=0 gx=0
ATCGATGGCTTGGCTGCAGGTCGACGGATC
>group_617_0 30 3 0 0 sg=30 px=0 gx=0
GGTCGACGGATCCCCGGGAATTCATCGATA
>group_617_1 30 3 0 0 sg=30 px=0 gx=0
GATGAATTCCCGGGGATCCGTCGACCTGCA
>group_617_2 30 3 0 0 sg=30 px=0 gx=0
TATCGATGAATTCCCGGGGATCCGTCGACC
>group_617_3 30 3 0 0 sg=30 px=0 gx=0
GAGCTCGAGATCTAGATATCGATGAATTCC
>group_617_4 30 3 0 0 sg=30 px=0 gx=0
TCCCCGGGAATTCATCGATATCTAGATCTC
>group_617_5 30 3 0 0 sg=30 px=0 gx=0
CCGGGAATTCATCGATATCTAGATCTCGAG
>group_617_6 30 3 0 0 sg=30 px=0 gx=0
CTGCAGGTCGACGGATCCCCGGGAATTCAT
>group_617_7 30 3 0 0 sg=30 px=0 gx=0
GGGAATTCATCGATATCTAGATCTCGAGCT
>group_617_8 30 3 0 0 sg=30 px=0 gx=0
GCAGGTCGACGGATCCCCGGGAATTCATCG
>group_617_9 30 3 0 0 sg=30 px=0 gx=0
CCCGGGAATTCATCGATATCTAGATCTCGA
>group_618_0 22 49 0 0 sg=22 px=0 gx=0
ACAACTTATATCGTATGGGGCTGACTTCAG
>group_618_1 22 49 0 0 sg=22 px=0 gx=0
ACCTGAAGTCAGCCCCATACGATATAAGTT
>group_618_2 22 49 0 0 sg=22 px=0 gx=0
CCTGAAGTCAGCCCCATACGATATAAGTTG
>group_618_3 22 49 0 0 sg=22 px=0 gx=0
GCACCTGAAGTCAGCCCCATACGATATAAG
>group_618_4 22 49 0 0 sg=22 px=0 gx=0
TCGTATGGGGCTGACTTCAGGTGCTACATT
>group_618_5 22 49 0 0 sg=22 px=0 gx=0
TTATATCGTATGGGGCTGACTTCAGGTGCT
>group_618_6 22 49 0 0 sg=22 px=0 gx=0
TATATCGTATGGGGCTGACTTCAGGTGCTA
>group_618_7 22 49 0 0 sg=22 px=0 gx=0
CAACTTATATCGTATGGGGCTGACTTCAGG
>group_618_8 22 49 0 0 sg=22 px=0 gx=0
ACTTATATCGTATGGGGCTGACTTCAGGTG
>group_618_9 22 49 0 0 sg=22 px=0 gx=0
ATCGTATGGGGCTGACTTCAGGTGCTACAT
>group_620_0 56 3 0 0 sg=56 px=0 gx=0
CGCGGCCTTCGATGCCGCTGCTATGATGAT
>group_620_1 56 3 0 0 sg=56 px=0 gx=0
GGCCTTCGATGCCGCTGCTATGATGATGAT
>group_620_2 56 3 0 0 sg=56 px=0 gx=0
CATCATCATCATAGCAGCGGCATCGAAGGC
>group_620_3 56 3 0 0 sg=56 px=0 gx=0
ATGCCGCTGCTATGATGATGATGATGATGA
>group_620_4 56 3 0 0 sg=56 px=0 gx=0
GCCGCTGCTATGATGATGATGATGATGAGA
>group_620_5 56 3 0 0 sg=56 px=0 gx=0
ATTAAGCGGCCGCGGCCTTCGATGCCGCTG
>group_620_6 56 3 0 0 sg=56 px=0 gx=0
TCGATGCCGCTGCTATGATGATGATGATGA
>group_620_7 56 3 0 0 sg=56 px=0 gx=0
GCGGCATCGAAGGCCGCGGCCGCTTAATTA
>group_620_8 56 3 0 0 sg=56 px=0 gx=0
TCATCATCATCATAGCAGCGGCATCGAAGG
>group_620_9 56 3 0 0 sg=56 px=0 gx=0
ATCATCATAGCAGCGGCATCGAAGGCCGCG
>group_621_0 10 12 0 0 sg=10 px=0 gx=0
TTAAGTTCGAGACTGTTGTGTCAGAAGAAT
>group_621_1 10 12 0 0 sg=10 px=0 gx=0
TGATTCTTCTGACACAACAGTCTCGAACTT
>group_621_2 10 12 0 0 sg=10 px=0 gx=0
AAGTTCGAGACTGTTGTGTCAGAAGAATCA
>group_621_3 10 12 0 0 sg=10 px=0 gx=0
TTGATTCTTCTGACACAACAGTCTCGAACT
>group_621_4 10 12 0 0 sg=10 px=0 gx=0
CTTAAGTTCGAGACTGTTGTGTCAGAAGAA
>group_621_5 10 12 0 0 sg=10 px=0 gx=0
ATTCTTCTGACACAACAGTCTCGAACTTAA
>group_621_6 10 12 0 0 sg=10 px=0 gx=0
TAAGTTCGAGACTGTTGTGTCAGAAGAATC
>group_621_7 10 12 0 0 sg=10 px=0 gx=0
TTCTTCTGACACAACAGTCTCGAACTTAAG
>group_621_8 10 12 0 0 sg=10 px=0 gx=0
AGTTCGAGACTGTTGTGTCAGAAGAATCAA
>group_621_9 10 12 0 0 sg=10 px=0 gx=0
GATTCTTCTGACACAACAGTCTCGAACTTA
>group_622_0 102 4 0 96 sg=6 px=0 gx=96
AATAATGAATGCCATAAGTACTTTTTTCAT
>group_622_1 102 4 0 96 sg=6 px=0 gx=96
TGTTTTAGCCGCTCCGCCGTCTGGCGCAGG
>group_622_2 102 4 0 96 sg=6 px=0 gx=96
CTGTTTTAGCCGCTCCGCCGTCTGGCGCAG
>group_622_3 102 4 0 96 sg=6 px=0 gx=96
CCTGCGCCAGACGGCGGAGCGGCTAAAACA
>group_622_4 102 4 0 96 sg=6 px=0 gx=96
CTGCGCCAGACGGCGGAGCGGCTAAAACAG
>group_622_5 102 4 0 96 sg=6 px=0 gx=96
ATGAAAAAAGTACTTATGGCATTCATTATT
>group_624_0 2 1 0 0 sg=2 px=0 gx=0
AGTTCTAGAGCGGCCGCCACCGCGGTGGAT
>group_624_1 2 1 0 0 sg=2 px=0 gx=0
ATCCACCGCGGTGGCGGCCGCTCTAGAACT
>group_627_0 48 5 0 0 sg=48 px=0 gx=0
ACGGGTGCGCATGATCTGCCACATTACGCT
>group_627_1 48 5 0 0 sg=48 px=0 gx=0
TGCCGGACAGGAGCGTAATGTGGCAGATCA
>group_627_2 48 5 0 0 sg=48 px=0 gx=0
GTGGCAGATCATGCGCACCCGTGGCCAGGA
>group_627_3 48 5 0 0 sg=48 px=0 gx=0
TGGGTCCTGGCCACGGGTGCGCATGATCTG
>group_627_4 48 5 0 0 sg=48 px=0 gx=0
AGCGTAATGTGGCAGATCATGCGCACCCGT
>group_627_5 48 5 0 0 sg=48 px=0 gx=0
GGTCCTGGCCACGGGTGCGCATGATCTGCC
>group_627_6 48 5 0 0 sg=48 px=0 gx=0
GGGTCCTGGCCACGGGTGCGCATGATCTGC
>group_627_7 48 5 0 0 sg=48 px=0 gx=0
TGGCAGATCATGCGCACCCGTGGCCAGGAC
>group_627_8 48 5 0 0 sg=48 px=0 gx=0
CCGGACAGGAGCGTAATGTGGCAGATCATG
>group_627_9 48 5 0 0 sg=48 px=0 gx=0
GGCCACGGGTGCGCATGATCTGCCACATTA
>group_628_0 2 30 0 0 sg=2 px=0 gx=0
ATTTCCCCGAAAAGTGCCACCTGACGTCAA
>group_628_1 2 30 0 0 sg=2 px=0 gx=0
TTGACGTCAGGTGGCACTTTTCGGGGAAAT
>group_630_0 8 4 0 0 sg=8 px=0 gx=0
GATCCTCTAGATCGAACCACTTTGTACAAG
>group_630_1 8 4 0 0 sg=8 px=0 gx=0
TTCTTGTACAAAGTGGTTCGATCTAGAGGA
>group_630_2 8 4 0 0 sg=8 px=0 gx=0
CTTGTACAAAGTGGTTCGATCTAGAGGATC
>group_630_3 8 4 0 0 sg=8 px=0 gx=0
TTGTACAAAGTGGTTCGATCTAGAGGATCC
>group_630_4 8 4 0 0 sg=8 px=0 gx=0
TCCTCTAGATCGAACCACTTTGTACAAGAA
>group_630_5 8 4 0 0 sg=8 px=0 gx=0
ATCCTCTAGATCGAACCACTTTGTACAAGA
>group_630_6 8 4 0 0 sg=8 px=0 gx=0
TCTTGTACAAAGTGGTTCGATCTAGAGGAT
>group_630_7 8 4 0 0 sg=8 px=0 gx=0
GGATCCTCTAGATCGAACCACTTTGTACAA
>group_634_0 28 5 0 0 sg=28 px=0 gx=0
ACTTCGTTGGCGGCGCTGAGATCGAAGGTC
>group_634_1 28 5 0 0 sg=28 px=0 gx=0
TCTGGACTTCGTTGGCGGCGCTGAGATCGA
>group_634_2 28 5 0 0 sg=28 px=0 gx=0
GGACTTCGTTGGCGGCGCTGAGATCGAAGG
>group_634_3 28 5 0 0 sg=28 px=0 gx=0
TCACGACCTTCGATCTCAGCGCCGCCAACG
>group_634_4 28 5 0 0 sg=28 px=0 gx=0
CCTTCGATCTCAGCGCCGCCAACGAAGTCC
>group_634_5 28 5 0 0 sg=28 px=0 gx=0
CTTCGATCTCAGCGCCGCCAACGAAGTCCA
>group_634_6 28 5 0 0 sg=28 px=0 gx=0
ATCTCAGCGCCGCCAACGAAGTCCAGATTC
>group_634_7 28 5 0 0 sg=28 px=0 gx=0
ACCTTCGATCTCAGCGCCGCCAACGAAGTC
>group_634_8 28 5 0 0 sg=28 px=0 gx=0
CACGACCTTCGATCTCAGCGCCGCCAACGA
>group_634_9 28 5 0 0 sg=28 px=0 gx=0
GAATCTGGACTTCGTTGGCGGCGCTGAGAT
>group_636_0 6 4 0 0 sg=6 px=0 gx=0
TGTCGGCCGGGCGTCGTTCTGGGCTCATGG
>group_636_1 6 4 0 0 sg=6 px=0 gx=0
GTCGGCCGGGCGTCGTTCTGGGCTCATGGT
>group_636_2 6 4 0 0 sg=6 px=0 gx=0
TCGGCCGGGCGTCGTTCTGGGCTCATGGTA
>group_636_3 6 4 0 0 sg=6 px=0 gx=0
TACCATGAGCCCAGAACGACGCCCGGCCGA
>group_636_4 6 4 0 0 sg=6 px=0 gx=0
CCATGAGCCCAGAACGACGCCCGGCCGACA
>group_636_5 6 4 0 0 sg=6 px=0 gx=0
ACCATGAGCCCAGAACGACGCCCGGCCGAC
>group_637_0 30 4 0 0 sg=30 px=0 gx=0
TCAACACTACATATGCGTATATATACCAAT
>group_637_1 30 4 0 0 sg=30 px=0 gx=0
TCTTCAACACTACATATGCGTATATATACC
>group_637_2 30 4 0 0 sg=30 px=0 gx=0
TATATACGCATATGTAGTGTTGAAGAAACA
>group_637_3 30 4 0 0 sg=30 px=0 gx=0
GTTTCTTCAACACTACATATGCGTATATAT
>group_637_4 30 4 0 0 sg=30 px=0 gx=0
TTCTTCAACACTACATATGCGTATATATAC
>group_637_5 30 4 0 0 sg=30 px=0 gx=0
TGTTTCTTCAACACTACATATGCGTATATA
>group_637_6 30 4 0 0 sg=30 px=0 gx=0
AACACTACATATGCGTATATATACCAATCT
>group_637_7 30 4 0 0 sg=30 px=0 gx=0
TTGGTATATATACGCATATGTAGTGTTGAA
>group_637_8 30 4 0 0 sg=30 px=0 gx=0
ATTGGTATATATACGCATATGTAGTGTTGA
>group_637_9 30 4 0 0 sg=30 px=0 gx=0
TGGTATATATACGCATATGTAGTGTTGAAG
>group_640_0 254 2 0 0 sg=254 px=0 gx=0
TGGCAAATATTCTGAAATGAGCTGCTCGAG
>group_640_1 254 2 0 0 sg=254 px=0 gx=0
CGAGCCATTCACCAACAAGGAGTTAATTAA
>group_640_2 254 2 0 0 sg=254 px=0 gx=0
CTGCTCGAGTTGACAATTAATCATCGGCTC
>group_640_3 254 2 0 0 sg=254 px=0 gx=0
TCCTGACGGATGGCCTTTTTGCGCATATGC
>group_640_4 254 2 0 0 sg=254 px=0 gx=0
AAGGTTTTGCACCATTCGAAGCTTATCGAT
>group_640_5 254 2 0 0 sg=254 px=0 gx=0
TCCTTGTTGGTGAATGGCTCGTGAAAACAC
>group_640_6 254 2 0 0 sg=254 px=0 gx=0
TCCGTTTAGGTGTTTTCACGAGCCATTCAC
>group_640_7 254 2 0 0 sg=254 px=0 gx=0
GGCAAATATTCTGAAATGAGCTGCTCGAGT
>group_640_8 254 2 0 0 sg=254 px=0 gx=0
TCACACCGCATATGCGCAAAAAGGCCATCC
>group_640_9 254 2 0 0 sg=254 px=0 gx=0
AATTGTCAACTCGAGCAGCTCATTTCAGAA
>group_643_0 38 4 0 4 sg=34 px=0 gx=4
TATCCAGTTTGTTCATCAGGTTCGTGCTCA
>group_643_1 38 4 0 4 sg=34 px=0 gx=4
AAGGAAAGATGAGCACGAACCTGATGAACA
>group_643_2 38 4 0 4 sg=34 px=0 gx=4
TCATCAGGTTCGTGCTCATCTTTCCTTCCC
>group_643_3 38 4 0 4 sg=34 px=0 gx=4
GTTCATCAGGTTCGTGCTCATCTTTCCTTC
>group_643_4 38 4 0 4 sg=34 px=0 gx=4
GATGAGCACGAACCTGATGAACAAACTGGA
>group_643_5 38 4 0 4 sg=34 px=0 gx=4
GGAAGGAAAGATGAGCACGAACCTGATGAA
>group_643_6 38 4 0 4 sg=34 px=0 gx=4
TGAGCACGAACCTGATGAACAAACTGGATA
>group_643_7 38 4 0 4 sg=34 px=0 gx=4
AAAGATGAGCACGAACCTGATGAACAAACT
>group_643_8 38 4 0 4 sg=34 px=0 gx=4
GGGAAGGAAAGATGAGCACGAACCTGATGA
>group_643_9 38 4 0 4 sg=34 px=0 gx=4
TGTTCATCAGGTTCGTGCTCATCTTTCCTT
>group_647_0 4 1 0 0 sg=4 px=0 gx=0
CGAAACTGTTGAAAGTTGTTTAGCAAAACC
>group_647_1 4 1 0 0 sg=4 px=0 gx=0
GTTTTGCTAAACAACTTTCAACAGTTTCGG
>group_647_2 4 1 0 0 sg=4 px=0 gx=0
CCGAAACTGTTGAAAGTTGTTTAGCAAAAC
>group_647_3 4 1 0 0 sg=4 px=0 gx=0
GGTTTTGCTAAACAACTTTCAACAGTTTCG
>group_651_0 10 15 0 0 sg=10 px=0 gx=0
GCGGCCGCGGATCCAAGCTTAGATCTCTCG
>group_651_1 10 15 0 0 sg=10 px=0 gx=0
CGAGAGATCTAAGCTTGGATCCGCGGCCGC
>group_651_2 10 15 0 0 sg=10 px=0 gx=0
AGAGATCTAAGCTTGGATCCGCGGCCGCTA
>group_651_3 10 15 0 0 sg=10 px=0 gx=0
CTCGAGAGATCTAAGCTTGGATCCGCGGCC
>group_651_4 10 15 0 0 sg=10 px=0 gx=0
TCGAGAGATCTAAGCTTGGATCCGCGGCCG
>group_651_5 10 15 0 0 sg=10 px=0 gx=0
GGCCGCGGATCCAAGCTTAGATCTCTCGAG
>group_651_6 10 15 0 0 sg=10 px=0 gx=0
AGCGGCCGCGGATCCAAGCTTAGATCTCTC
>group_651_7 10 15 0 0 sg=10 px=0 gx=0
CGGCCGCGGATCCAAGCTTAGATCTCTCGA
>group_651_8 10 15 0 0 sg=10 px=0 gx=0
GAGAGATCTAAGCTTGGATCCGCGGCCGCT
>group_651_9 10 15 0 0 sg=10 px=0 gx=0
TAGCGGCCGCGGATCCAAGCTTAGATCTCT
>group_652_0 4 56 0 0 sg=4 px=0 gx=0
GGCGTTTTTTATTGGTGAGAATCCAAGCTA
>group_652_1 4 56 0 0 sg=4 px=0 gx=0
CTAGCTTGGATTCTCACCAATAAAAAACGC
>group_652_2 4 56 0 0 sg=4 px=0 gx=0
TAGCTTGGATTCTCACCAATAAAAAACGCC
>group_652_3 4 56 0 0 sg=4 px=0 gx=0
GCGTTTTTTATTGGTGAGAATCCAAGCTAG
>group_656_0 16 2 0 0 sg=16 px=0 gx=0
CGACCACACCCGTCCTGTGGATCGAGATCT
>group_656_1 16 2 0 0 sg=16 px=0 gx=0
GATCTCGATCCACAGGACGGGTGTGGTCGC
>group_656_2 16 2 0 0 sg=16 px=0 gx=0
ATGGCGACCACACCCGTCCTGTGGATCGAG
>group_656_3 16 2 0 0 sg=16 px=0 gx=0
AGATCTCGATCCACAGGACGGGTGTGGTCG
>group_656_4 16 2 0 0 sg=16 px=0 gx=0
CTCGATCCACAGGACGGGTGTGGTCGCCAT
>group_656_5 16 2 0 0 sg=16 px=0 gx=0
CGAGATCTCGATCCACAGGACGGGTGTGGT
>group_656_6 16 2 0 0 sg=16 px=0 gx=0
TCTCGATCCACAGGACGGGTGTGGTCGCCA
>group_656_7 16 2 0 0 sg=16 px=0 gx=0
ACCACACCCGTCCTGTGGATCGAGATCTCG
>group_656_8 16 2 0 0 sg=16 px=0 gx=0
TCGAGATCTCGATCCACAGGACGGGTGTGG
>group_656_9 16 2 0 0 sg=16 px=0 gx=0
CCACACCCGTCCTGTGGATCGAGATCTCGA
>group_657_0 18 2 0 0 sg=18 px=0 gx=0
CCGTATGGTGATGGTGATGGTGAGATCCTC
>group_657_1 18 2 0 0 sg=18 px=0 gx=0
TCTCACCATCACCATCACCATACGGATCCG
>group_657_2 18 2 0 0 sg=18 px=0 gx=0
AGGATCTCACCATCACCATCACCATACGGA
>group_657_3 18 2 0 0 sg=18 px=0 gx=0
GAGAGGATCTCACCATCACCATCACCATAC
>group_657_4 18 2 0 0 sg=18 px=0 gx=0
TATGGTGATGGTGATGGTGAGATCCTCTCA
>group_657_5 18 2 0 0 sg=18 px=0 gx=0
ATCCGTATGGTGATGGTGATGGTGAGATCC
>group_657_6 18 2 0 0 sg=18 px=0 gx=0
GGATCCGTATGGTGATGGTGATGGTGAGAT
>group_657_7 18 2 0 0 sg=18 px=0 gx=0
GGATCTCACCATCACCATCACCATACGGAT
>group_657_8 18 2 0 0 sg=18 px=0 gx=0
ATCTCACCATCACCATCACCATACGGATCC
>group_657_9 18 2 0 0 sg=18 px=0 gx=0
TCCGTATGGTGATGGTGATGGTGAGATCCT
>group_659_0 6 0 0 0 sg=6 px=0 gx=0
CCCGGGCGGATCCCCCGGGCTGCAGGAATT
>group_659_1 6 0 0 0 sg=6 px=0 gx=0
AATTCCTGCAGCCCGGGGGATCCGCCCGGG
>group_659_2 6 0 0 0 sg=6 px=0 gx=0
ATTCCTGCAGCCCGGGGGATCCGCCCGGGC
>group_659_3 6 0 0 0 sg=6 px=0 gx=0
CCGGGCGGATCCCCCGGGCTGCAGGAATTC
>group_659_4 6 0 0 0 sg=6 px=0 gx=0
GCCCGGGCGGATCCCCCGGGCTGCAGGAAT
>group_659_5 6 0 0 0 sg=6 px=0 gx=0
GAATTCCTGCAGCCCGGGGGATCCGCCCGG
>group_660_0 4 2 0 0 sg=4 px=0 gx=0
ACGTATTATTAGTGGTGGTGGTGGTGGTGC
>group_660_1 4 2 0 0 sg=4 px=0 gx=0
GCACCACCACCACCACCACTAATAATACGT
>group_660_2 4 2 0 0 sg=4 px=0 gx=0
CGTATTATTAGTGGTGGTGGTGGTGGTGCT
>group_660_3 4 2 0 0 sg=4 px=0 gx=0
AGCACCACCACCACCACCACTAATAATACG
>group_663_0 62 2 0 0 sg=62 px=0 gx=0
GCTTACCCGTCTTACTGTCGGGGATCGACG
>group_663_1 62 2 0 0 sg=62 px=0 gx=0
TCCCCGACAGTAAGACGGGTAAGCCTGTTG
>group_663_2 62 2 0 0 sg=62 px=0 gx=0
CGTCGATCCCCGACAGTAAGACGGGTAAGC
>group_663_3 62 2 0 0 sg=62 px=0 gx=0
GTCGGGGATCGACGCTCTCCCTTATGCGAC
>group_663_4 62 2 0 0 sg=62 px=0 gx=0
CCCGACAGTAAGACGGGTAAGCCTGTTGAT
>group_663_5 62 2 0 0 sg=62 px=0 gx=0
TACTGTCGGGGATCGACGCTCTCCCTTATG
>group_663_6 62 2 0 0 sg=62 px=0 gx=0
AGTCGCATAAGGGAGAGCGTCGATCCCCGA
>group_663_7 62 2 0 0 sg=62 px=0 gx=0
GGCTTACCCGTCTTACTGTCGGGGATCGAC
>group_663_8 62 2 0 0 sg=62 px=0 gx=0
AGGAGTCGCATAAGGGAGAGCGTCGATCCC
>group_663_9 62 2 0 0 sg=62 px=0 gx=0
CAGGAGTCGCATAAGGGAGAGCGTCGATCC
>group_664_0 22 2 0 0 sg=22 px=0 gx=0
CACGATGCGTCCGGCGTAGAGGATCCGGTC
>group_664_1 22 2 0 0 sg=22 px=0 gx=0
CGTCCGGCGTAGAGGATCCGGTCAATCAAT
>group_664_2 22 2 0 0 sg=22 px=0 gx=0
ATTGACCGGATCCTCTACGCCGGACGCATC
>group_664_3 22 2 0 0 sg=22 px=0 gx=0
TCCGGCGTAGAGGATCCGGTCAATCAATCA
>group_664_4 22 2 0 0 sg=22 px=0 gx=0
TTGACCGGATCCTCTACGCCGGACGCATCG
>group_664_5 22 2 0 0 sg=22 px=0 gx=0
TGATTGACCGGATCCTCTACGCCGGACGCA
>group_664_6 22 2 0 0 sg=22 px=0 gx=0
TGATTGATTGACCGGATCCTCTACGCCGGA
>group_664_7 22 2 0 0 sg=22 px=0 gx=0
GCGTCCGGCGTAGAGGATCCGGTCAATCAA
>group_664_8 22 2 0 0 sg=22 px=0 gx=0
CTGATTGATTGACCGGATCCTCTACGCCGG
>group_664_9 22 2 0 0 sg=22 px=0 gx=0
ATTGATTGACCGGATCCTCTACGCCGGACG
>group_665_0 22 7 0 0 sg=22 px=0 gx=0
TGCGGATCTTGCGGCCGCAAAAATTAAAAA
>group_665_1 22 7 0 0 sg=22 px=0 gx=0
TTTTTGCGGCCGCAAGATCCGCAGTTCAAC
>group_665_2 22 7 0 0 sg=22 px=0 gx=0
CTGCGGATCTTGCGGCCGCAAAAATTAAAA
>group_665_3 22 7 0 0 sg=22 px=0 gx=0
TTAATTTTTGCGGCCGCAAGATCCGCAGTT
>group_665_4 22 7 0 0 sg=22 px=0 gx=0
TTTTGCGGCCGCAAGATCCGCAGTTCAACC
>group_665_5 22 7 0 0 sg=22 px=0 gx=0
TGAACTGCGGATCTTGCGGCCGCAAAAATT
>group_665_6 22 7 0 0 sg=22 px=0 gx=0
TTTAATTTTTGCGGCCGCAAGATCCGCAGT
>group_665_7 22 7 0 0 sg=22 px=0 gx=0
TTTTAATTTTTGCGGCCGCAAGATCCGCAG
>group_665_8 22 7 0 0 sg=22 px=0 gx=0
AGGTTGAACTGCGGATCTTGCGGCCGCAAA
>group_665_9 22 7 0 0 sg=22 px=0 gx=0
GTTGAACTGCGGATCTTGCGGCCGCAAAAA
>group_666_0 60 4 0 0 sg=60 px=0 gx=0
TCCTGTCGTTGAGGTACCGAGCTCGTCAGG
>group_666_1 60 4 0 0 sg=60 px=0 gx=0
GCTCGGTACCTCAACGACAGGAGCACGATC
>group_666_2 60 4 0 0 sg=60 px=0 gx=0
GCATGATCGTGCTCCTGTCGTTGAGGTACC
>group_666_3 60 4 0 0 sg=60 px=0 gx=0
TACCTCAACGACAGGAGCACGATCATGCGC
>group_666_4 60 4 0 0 sg=60 px=0 gx=0
CTCCTGTCGTTGAGGTACCGAGCTCGTCAG
>group_666_5 60 4 0 0 sg=60 px=0 gx=0
CGGTACCTCAACGACAGGAGCACGATCATG
>group_666_6 60 4 0 0 sg=60 px=0 gx=0
GTTAACTAGAGTAACGGGCTACTCCGTTTA
>group_666_7 60 4 0 0 sg=60 px=0 gx=0
ATCGTGCTCCTGTCGTTGAGGTACCGAGCT
>group_666_8 60 4 0 0 sg=60 px=0 gx=0
AACTAGAGTAACGGGCTACTCCGTTTAACG
>group_666_9 60 4 0 0 sg=60 px=0 gx=0
CGTGCTCCTGTCGTTGAGGTACCGAGCTCG
>group_668_0 2 6 0 0 sg=2 px=0 gx=0
GCGGATCCAAGCTTGCATGCCTGCAGGTCG
>group_668_1 2 6 0 0 sg=2 px=0 gx=0
CGACCTGCAGGCATGCAAGCTTGGATCCGC
>group_672_0 2 16 0 0 sg=2 px=0 gx=0
GTCAACGCGTATATCTGGCCCGTACATCGC
>group_672_1 2 16 0 0 sg=2 px=0 gx=0
GCGATGTACGGGCCAGATATACGCGTTGAC
>group_673_0 66 1 0 0 sg=66 px=0 gx=0
GACGTCGTACGTCGCGAAGCTTTCGAACGC
>group_673_1 66 1 0 0 sg=66 px=0 gx=0
TTCGAAAGCTTCGCGACGTACGACGTCCGC
>group_673_2 66 1 0 0 sg=66 px=0 gx=0
ATAGGGCGGCCGCTAGCATGCTCGAGAGCT
>group_673_3 66 1 0 0 sg=66 px=0 gx=0
ACGCGTTCGAAAGCTTCGCGACGTACGACG
>group_673_4 66 1 0 0 sg=66 px=0 gx=0
CGACTCACTATAGGGCGGCCGCTAGCATGC
>group_673_5 66 1 0 0 sg=66 px=0 gx=0
CGTACGTCGCGAAGCTTTCGAACGCGTATG
>group_673_6 66 1 0 0 sg=66 px=0 gx=0
CGCGTTCGAAAGCTTCGCGACGTACGACGT
>group_673_7 66 1 0 0 sg=66 px=0 gx=0
TGCATACGCGTTCGAAAGCTTCGCGACGTA
>group_673_8 66 1 0 0 sg=66 px=0 gx=0
ACGTCGCGAAGCTTTCGAACGCGTATGCAT
>group_673_9 66 1 0 0 sg=66 px=0 gx=0
GCATGCTAGCGGCCGCCCTATAGTGAGTCG
>group_674_0 34 2 0 0 sg=34 px=0 gx=0
CAAGGGCATCGGTCGACGGATCCGCTGTGG
>group_674_1 34 2 0 0 sg=34 px=0 gx=0
GGCATCGGTCGACGGATCCGCTGTGGAATG
>group_674_2 34 2 0 0 sg=34 px=0 gx=0
GTCGACGGATCCGCTGTGGAATGTGTGTCA
>group_674_3 34 2 0 0 sg=34 px=0 gx=0
GCTCTCAAGGGCATCGGTCGACGGATCCGC
>group_674_4 34 2 0 0 sg=34 px=0 gx=0
AGCGGATCCGTCGACCGATGCCCTTGAGAG
>group_674_5 34 2 0 0 sg=34 px=0 gx=0
CTCAAGGGCATCGGTCGACGGATCCGCTGT
>group_674_6 34 2 0 0 sg=34 px=0 gx=0
TCAAGGGCATCGGTCGACGGATCCGCTGTG
>group_674_7 34 2 0 0 sg=34 px=0 gx=0
AAGGGCATCGGTCGACGGATCCGCTGTGGA
>group_674_8 34 2 0 0 sg=34 px=0 gx=0
TCGGTCGACGGATCCGCTGTGGAATGTGTG
>group_674_9 34 2 0 0 sg=34 px=0 gx=0
ACACATTCCACAGCGGATCCGTCGACCGAT
>group_675_0 2 2 0 0 sg=2 px=0 gx=0
CCTCGAGGTCGACGGTATCGATAAGCTTGC
>group_675_1 2 2 0 0 sg=2 px=0 gx=0
GCAAGCTTATCGATACCGTCGACCTCGAGG
>group_678_0 1176 0 0 0 sg=1176 px=0 gx=0
CCGGGGATGTCAGTGTTTGAGGTCCAGACG
>group_678_1 1176 0 0 0 sg=1176 px=0 gx=0
CAGTATGTTCCTGGCCATGCATGTGGATGC
>group_678_2 1176 0 0 0 sg=1176 px=0 gx=0
GGCCGGTGCTGCTTGAGTTTTAGGATGTGT
>group_678_3 1176 0 0 0 sg=1176 px=0 gx=0
GGCCAGAGTGCCAACCTTTCGGATGACAGG
>group_678_4 1176 0 0 0 sg=1176 px=0 gx=0
CACGAGCACTTCCTTTGTAGGTATTAGTAG
>group_678_5 1176 0 0 0 sg=1176 px=0 gx=0
ATAATGTGCGTGATGGTGATGCACTGTACT
>group_678_6 1176 0 0 0 sg=1176 px=0 gx=0
CCAGGACATAGTTTCCATTCCCTCTTACAC
>group_678_7 1176 0 0 0 sg=1176 px=0 gx=0
AGCATAACAGTTGACATAAGTACAGTGCAT
>group_678_8 1176 0 0 0 sg=1176 px=0 gx=0
GCACAGTTTGCTGGTTAGCGGCCGCGAATT
>group_678_9 1176 0 0 0 sg=1176 px=0 gx=0
AGAGTGCCAACCTTTCGGATGACAGGTCCA
>group_679_0 70 12 0 0 sg=70 px=0 gx=0
TGCCACGCGGTAGTACTGCAATTGGTATGA
>group_679_1 70 12 0 0 sg=70 px=0 gx=0
CGCGGGTCTGGTGCCACGCGGTAGTACTGC
>group_679_2 70 12 0 0 sg=70 px=0 gx=0
GGGTCTGGTGCCACGCGGTAGTACTGCAAT
>group_679_3 70 12 0 0 sg=70 px=0 gx=0
GGTGCCACGCGGTAGTACTGCAATTGGTAT
>group_679_4 70 12 0 0 sg=70 px=0 gx=0
AGTACTACCGCGTGGCACCAGACCCGCGGA
>group_679_5 70 12 0 0 sg=70 px=0 gx=0
ATTGGTATGAAAGAAACCGCTGCTGCTAAA
>group_679_6 70 12 0 0 sg=70 px=0 gx=0
GGTAGTACTGCAATTGGTATGAAAGAAACC
>group_679_7 70 12 0 0 sg=70 px=0 gx=0
CCACGCGGTAGTACTGCAATTGGTATGAAA
>group_679_8 70 12 0 0 sg=70 px=0 gx=0
CAGCGGTTTCTTTCATACCAATTGCAGTAC
>group_679_9 70 12 0 0 sg=70 px=0 gx=0
CATACCAATTGCAGTACTACCGCGTGGCAC
>group_680_0 2 6 0 0 sg=2 px=0 gx=0
TCGCTGCATTAATGAATCGGCCAACGCGCG
>group_680_1 2 6 0 0 sg=2 px=0 gx=0
CGCGCGTTGGCCGATTCATTAATGCAGCGA
>group_681_0 2 18 0 0 sg=2 px=0 gx=0
AAACTCACGTTAAGGGATTTTGGTCATGAC
>group_681_1 2 18 0 0 sg=2 px=0 gx=0
GTCATGACCAAAATCCCTTAACGTGAGTTT
>group_682_0 160 3 132 132 sg=28 px=0 gx=0
TCCGCTACCGGTCGTTGGTCAGATCAAGCT
>group_682_1 160 3 132 132 sg=28 px=0 gx=0
AGCTTGATCTGACCAACGACCGGTAGCGGA
>group_682_2 160 3 132 132 sg=28 px=0 gx=0
AATTAGCTTGATCTGACCAACGACCGGTAG
>group_682_3 160 3 132 132 sg=28 px=0 gx=0
GGAATTAGCTTGATCTGACCAACGACCGGT
>group_682_4 160 3 132 132 sg=28 px=0 gx=0
ATAGCTCCGCTACCGGTCGTTGGTCAGATC
>group_682_5 160 3 132 132 sg=28 px=0 gx=0
AGCTCCGCTACCGGTCGTTGGTCAGATCAA
>group_682_6 160 3 132 132 sg=28 px=0 gx=0
CTCCGCTACCGGTCGTTGGTCAGATCAAGC
>group_682_7 160 3 132 132 sg=28 px=0 gx=0
TACCGGTCGTTGGTCAGATCAAGCTAATTC
>group_682_8 160 3 132 132 sg=28 px=0 gx=0
ATTAGCTTGATCTGACCAACGACCGGTAGC
>group_682_9 160 3 132 132 sg=28 px=0 gx=0
ACCGGTCGTTGGTCAGATCAAGCTAATTCC
>group_683_0 1966 2 0 350 sg=1616 px=0 gx=350
ATAATAGTCACTGTTGATGGTTTTTCCCTT
>group_683_1 1966 2 0 350 sg=1616 px=0 gx=350
ACAATGGATGAAACATGGCTCCATCACTAC
>group_683_2 1966 2 0 350 sg=1616 px=0 gx=350
TGGTCATATCATTCATCAATATTTGGATAT
>group_683_3 1966 2 0 350 sg=1616 px=0 gx=350
GTTTCATCCATTGTCACATATCGACGGAAA
>group_683_4 1966 2 0 350 sg=1616 px=0 gx=350
CCGGTCTAACAAAGAAAAACACATTTTTTT
>group_683_5 1966 2 0 350 sg=1616 px=0 gx=350
TAACAGCTGCAAACACCGCTTAGAATCATC
>group_683_6 1966 2 0 350 sg=1616 px=0 gx=350
ATCAATTATTGTTGATTTCCCTGGGGCAGA
>group_683_7 1966 2 0 350 sg=1616 px=0 gx=350
CTCTGTGCGAAATGGGTGCCGCGCGAGCTC
>group_683_8 1966 2 0 350 sg=1616 px=0 gx=350
GTTTTGCCTCAAAATAGGCCTCAGTTTCGG
>group_683_9 1966 2 0 350 sg=1616 px=0 gx=350
TTGGTCATATCATTCATCAATATTTGGATA
>group_685_0 2 11 0 0 sg=2 px=0 gx=0
GGATCACAAGTTTGTACAAAAAAGCTGAAC
>group_685_1 2 11 0 0 sg=2 px=0 gx=0
GTTCAGCTTTTTTGTACAAACTTGTGATCC
>group_686_0 62 2 0 0 sg=62 px=0 gx=0
GGATAACGCAGGAAAGAACTAGTGAGCAAA
>group_686_1 62 2 0 0 sg=62 px=0 gx=0
ATAACGCAGGAAAGAACTAGTGAGCAAAAG
>group_686_2 62 2 0 0 sg=62 px=0 gx=0
TTGCTCACTAGTTCTTTCCTGCGTTATCCC
>group_686_3 62 2 0 0 sg=62 px=0 gx=0
GGCCTTTTGCTCACTAGTTCTTTCCTGCGT
>group_686_4 62 2 0 0 sg=62 px=0 gx=0
GCCTTTTGCTGGCCTTTTGCTCACTAGTTC
>group_686_5 62 2 0 0 sg=62 px=0 gx=0
CTTTTGCTGGCCTTTTGCTCACTAGTTCTT
>group_686_6 62 2 0 0 sg=62 px=0 gx=0
TTTGCTCACTAGTTCTTTCCTGCGTTATCC
>group_686_7 62 2 0 0 sg=62 px=0 gx=0
GAACTAGTGAGCAAAAGGCCAGCAAAAGGC
>group_686_8 62 2 0 0 sg=62 px=0 gx=0
TGCTGGCCTTTTGCTCACTAGTTCTTTCCT
>group_686_9 62 2 0 0 sg=62 px=0 gx=0
CAGAATCAGGGGATAACGCAGGAAAGAACT
>group_687_0 10 12 0 0 sg=10 px=0 gx=0
AGCCAACAAAGCGACGTTGTGTCTCAAAAT
>group_687_1 10 12 0 0 sg=10 px=0 gx=0
TAGCCAACAAAGCGACGTTGTGTCTCAAAA
>group_687_2 10 12 0 0 sg=10 px=0 gx=0
CTAGCCAACAAAGCGACGTTGTGTCTCAAA
>group_687_3 10 12 0 0 sg=10 px=0 gx=0
GCCAACAAAGCGACGTTGTGTCTCAAAATC
>group_687_4 10 12 0 0 sg=10 px=0 gx=0
ATTTTGAGACACAACGTCGCTTTGTTGGCT
>group_687_5 10 12 0 0 sg=10 px=0 gx=0
GATTTTGAGACACAACGTCGCTTTGTTGGC
>group_687_6 10 12 0 0 sg=10 px=0 gx=0
AGATTTTGAGACACAACGTCGCTTTGTTGG
>group_687_7 10 12 0 0 sg=10 px=0 gx=0
CCAACAAAGCGACGTTGTGTCTCAAAATCT
>group_687_8 10 12 0 0 sg=10 px=0 gx=0
TTTGAGACACAACGTCGCTTTGTTGGCTAG
>group_687_9 10 12 0 0 sg=10 px=0 gx=0
TTTTGAGACACAACGTCGCTTTGTTGGCTA
>group_690_0 2 2 0 0 sg=2 px=0 gx=0
CGAGCTCGGTACCCGGGGATCCTCTAGAGC
>group_690_1 2 2 0 0 sg=2 px=0 gx=0
GCTCTAGAGGATCCCCGGGTACCGAGCTCG
>group_696_0 48 3 0 0 sg=48 px=0 gx=0
GTTTTTGTTCTACGTAAGCTGGCGGCCGCC
>group_696_1 48 3 0 0 sg=48 px=0 gx=0
CCGCGGCGGCCGCCAGCTTACGTAGAACAA
>group_696_2 48 3 0 0 sg=48 px=0 gx=0
ACCTCGAGCCGCGGCGGCCGCCAGCTTACG
>group_696_3 48 3 0 0 sg=48 px=0 gx=0
GGCGGCCGCCAGCTTACGTAGAACAAAAAC
>group_696_4 48 3 0 0 sg=48 px=0 gx=0
CCGCCAGCTTACGTAGAACAAAAACTCATC
>group_696_5 48 3 0 0 sg=48 px=0 gx=0
TCGAGCCGCGGCGGCCGCCAGCTTACGTAG
>group_696_6 48 3 0 0 sg=48 px=0 gx=0
TACGTAAGCTGGCGGCCGCCGCGGCTCGAG
>group_696_7 48 3 0 0 sg=48 px=0 gx=0
TGAGATGAGTTTTTGTTCTACGTAAGCTGG
>group_696_8 48 3 0 0 sg=48 px=0 gx=0
CGGCGGCCGCCAGCTTACGTAGAACAAAAA
>group_696_9 48 3 0 0 sg=48 px=0 gx=0
CTGAGATGAGTTTTTGTTCTACGTAAGCTG
>group_698_0 58 6 0 44 sg=14 px=0 gx=44
CCGTAATCTTACGTCAGTAACTTCCACAGT
>group_698_1 58 6 0 44 sg=14 px=0 gx=44
GTGGAAGTTACTGACGTAAGATTACGGGTC
>group_698_2 58 6 0 44 sg=14 px=0 gx=44
TGGAAGTTACTGACGTAAGATTACGGGTCG
>group_698_3 58 6 0 44 sg=14 px=0 gx=44
GGAAGTTACTGACGTAAGATTACGGGTCGA
>group_698_4 58 6 0 44 sg=14 px=0 gx=44
ACTGTGGAAGTTACTGACGTAAGATTACGG
>group_698_5 58 6 0 44 sg=14 px=0 gx=44
CTGTGGAAGTTACTGACGTAAGATTACGGG
>group_698_6 58 6 0 44 sg=14 px=0 gx=44
TGTGGAAGTTACTGACGTAAGATTACGGGT
>group_698_7 58 6 0 44 sg=14 px=0 gx=44
GAAGTTACTGACGTAAGATTACGGGTCGAC
>group_698_8 58 6 0 44 sg=14 px=0 gx=44
GACCCGTAATCTTACGTCAGTAACTTCCAC
>group_698_9 58 6 0 44 sg=14 px=0 gx=44
CCCGTAATCTTACGTCAGTAACTTCCACAG
>group_699_0 24 21 0 0 sg=24 px=0 gx=0
AGCTTGGGTCTAGAGTTATCAACAAGTTTG
>group_699_1 24 21 0 0 sg=24 px=0 gx=0
TTGTACAAACTTGTTGATAACTCTAGACCC
>group_699_2 24 21 0 0 sg=24 px=0 gx=0
TTTTGTACAAACTTGTTGATAACTCTAGAC
>group_699_3 24 21 0 0 sg=24 px=0 gx=0
TGTACAAACTTGTTGATAACTCTAGACCCA
>group_699_4 24 21 0 0 sg=24 px=0 gx=0
GCTTGGGTCTAGAGTTATCAACAAGTTTGT
>group_699_5 24 21 0 0 sg=24 px=0 gx=0
CCAAGCTTGGGTCTAGAGTTATCAACAAGT
>group_699_6 24 21 0 0 sg=24 px=0 gx=0
CTTGGGTCTAGAGTTATCAACAAGTTTGTA
>group_699_7 24 21 0 0 sg=24 px=0 gx=0
GGGTCTAGAGTTATCAACAAGTTTGTACAA
>group_699_8 24 21 0 0 sg=24 px=0 gx=0
CAAGCTTGGGTCTAGAGTTATCAACAAGTT
>group_699_9 24 21 0 0 sg=24 px=0 gx=0
GCCAAGCTTGGGTCTAGAGTTATCAACAAG
>group_700_0 2 31 0 0 sg=2 px=0 gx=0
TTCGTATAGCATACATTATACGAAGTTATC
>group_700_1 2 31 0 0 sg=2 px=0 gx=0
GATAACTTCGTATAATGTATGCTATACGAA
>group_701_0 24 10 0 0 sg=24 px=0 gx=0
TTCGGGCTTTGTTAGCAGCCGGATCCCCTT
>group_701_1 24 10 0 0 sg=24 px=0 gx=0
TGTTAGCAGCCGGATCCCCTTCCTGCAGTC
>group_701_2 24 10 0 0 sg=24 px=0 gx=0
CAGGAAGGGGATCCGGCTGCTAACAAAGCC
>group_701_3 24 10 0 0 sg=24 px=0 gx=0
CGGGCTTTGTTAGCAGCCGGATCCCCTTCC
>group_701_4 24 10 0 0 sg=24 px=0 gx=0
AAGGGGATCCGGCTGCTAACAAAGCCCGAA
>group_701_5 24 10 0 0 sg=24 px=0 gx=0
GAAGGGGATCCGGCTGCTAACAAAGCCCGA
>group_701_6 24 10 0 0 sg=24 px=0 gx=0
GGAAGGGGATCCGGCTGCTAACAAAGCCCG
>group_701_7 24 10 0 0 sg=24 px=0 gx=0
GGGCTTTGTTAGCAGCCGGATCCCCTTCCT
>group_701_8 24 10 0 0 sg=24 px=0 gx=0
CTGCAGGAAGGGGATCCGGCTGCTAACAAA
>group_701_9 24 10 0 0 sg=24 px=0 gx=0
GACTGCAGGAAGGGGATCCGGCTGCTAACA
>group_704_0 864 1 0 0 sg=864 px=0 gx=0
CGTTCGCAAGCTGGCGTAATAGCGAAGAGG
>group_704_1 864 1 0 0 sg=864 px=0 gx=0
TCAGGAGTATTGATTATGACTATGATTACA
>group_704_2 864 1 0 0 sg=864 px=0 gx=0
AAGCAGGCCATTATCGCCGGCTTCCTCGCT
>group_704_3 864 1 0 0 sg=864 px=0 gx=0
CAGCGAGAGATCTTGATTGGCTAGCAGAAT
>group_704_4 864 1 0 0 sg=864 px=0 gx=0
GCTAACGCAGTCAGGAGTATTGATTATGAC
>group_704_5 864 1 0 0 sg=864 px=0 gx=0
CACAATTCACCGGTCGTCGCCGCACTTATG
>group_704_6 864 1 0 0 sg=864 px=0 gx=0
CATAATCAATACTCCTGACTGCGTTAGCAA
>group_704_7 864 1 0 0 sg=864 px=0 gx=0
TCGGTACGGGCCTCTTCGCTATTACGCCAG
>group_704_8 864 1 0 0 sg=864 px=0 gx=0
TTAACTTTAAGAAGGAGATATAGATATCGA
>group_704_9 864 1 0 0 sg=864 px=0 gx=0
ATTGATTATGACTATGATTACAACGCCCGG
>group_705_0 886 1 60 6 sg=820 px=60 gx=6
TTGGGGGAGACCCCGGTCGCCATCTGGCCG
>group_705_1 886 1 60 6 sg=820 px=60 gx=6
GAATTCAGATCTAGAGCTCAAGCTTTAAAC
>group_705_2 886 1 60 6 sg=820 px=60 gx=6
ATCGCCAGCACCGAGTCGACCTCGGCACGC
>group_705_3 886 1 60 6 sg=820 px=60 gx=6
CAGATCTAGAGCTCAAGCTTTAAACTAGTT
>group_705_4 886 1 60 6 sg=820 px=60 gx=6
CTGGGTCGGCGGCCAGATGGCGACCGGGGT
>group_705_5 886 1 60 6 sg=820 px=60 gx=6
ACAACCGGGTGCATGTCTGGGTCGGCGGCC
>group_705_6 886 1 60 6 sg=820 px=60 gx=6
CGTCCCCGTATCTGCCGGGCGGCGGCACGC
>group_705_7 886 1 60 6 sg=820 px=60 gx=6
GCCCTGCTGGACCACACCCGGCACTACACC
>group_705_8 886 1 60 6 sg=820 px=60 gx=6
GCGGCACGCCGAACGTCGTCGACCTCAACG
>group_705_9 886 1 60 6 sg=820 px=60 gx=6
CTTCGAGATGGTTGCGGAAGCCGTCGGAGC
>group_706_0 2000 0 0 812 sg=1188 px=0 gx=812
CGCGGTGGCGCCTAGAGAAGGAGTGAGGGC
>group_706_1 2000 0 0 812 sg=1188 px=0 gx=812
ATCGATAAGCTTGGATCCACTAGTTCTAGA
>group_706_2 2000 0 0 812 sg=1188 px=0 gx=812
CAGTTGCATCCGACTCGTGGTCTCGCTGAT
>group_706_3 2000 0 0 812 sg=1188 px=0 gx=812
GTTGGCATGGATTGTAGGCGCCTGATGCGG
>group_706_4 2000 0 0 812 sg=1188 px=0 gx=812
AGTTCCTGCCCCGCTCAGGGCCAAGAACAG
>group_706_5 2000 0 0 812 sg=1188 px=0 gx=812
AAGACGCGCGGCGCGGTTTCGGCGTAAAAC
>group_706_6 2000 0 0 812 sg=1188 px=0 gx=812
TATTCTATCTATGGCTCGTGTTAGGCCTAT
>group_706_7 2000 0 0 812 sg=1188 px=0 gx=812
TCGTGACCGGGCCCCCCCTCGACCTGCATT
>group_706_8 2000 0 0 812 sg=1188 px=0 gx=812
ACAAGACGCGCGGCGCGGTTTCGGCGTAAA
>group_706_9 2000 0 0 812 sg=1188 px=0 gx=812
AGTTCGTATTCCCGGCCGCAGCCCCTGGGA
>group_707_0 2692 0 0 0 sg=2692 px=0 gx=0
ATTTGATGCCATCGTCTGTGTTACAAGCGC
>group_707_1 2692 0 0 0 sg=2692 px=0 gx=0
ACCCACTCGTGCACCCAACTGATCACCGGC
>group_707_2 2692 0 0 0 sg=2692 px=0 gx=0
ACGCCAAGCGGAGCTTCAATCTGGTTACCC
>group_707_3 2692 0 0 0 sg=2692 px=0 gx=0
TACGGAGAATTCATGTCTGACATTGACAGA
>group_707_4 2692 0 0 0 sg=2692 px=0 gx=0
ACCCTCTCTGCGAGGTGCTGCCCCATGGGA
>group_707_5 2692 0 0 0 sg=2692 px=0 gx=0
CAGAGGCTTTTCGGAACAAATCGCTGTTGA
>group_707_6 2692 0 0 0 sg=2692 px=0 gx=0
CTCAACTCAACAGCCGGTGCTCATGAACTT
>group_707_7 2692 0 0 0 sg=2692 px=0 gx=0
GCCGAGCCGTTTCTAGCTCCCCCCATTTTG
>group_707_8 2692 0 0 0 sg=2692 px=0 gx=0
GGCAGGAGAAAGCTATCTCAGGGGTAACCA
>group_707_9 2692 0 0 0 sg=2692 px=0 gx=0
GCCCTCGCCAATGCCGACAATTCGGGCGCC
>group_708_0 6872 1 0 796 sg=6076 px=0 gx=796
ACGGGAATTAGGATAGAGAAAGAGTAAGTC
>group_708_1 6872 1 0 796 sg=6076 px=0 gx=796
CAGCCTGGGCAAGAAAACAAGACTGTCTAA
>group_708_2 6872 1 0 796 sg=6076 px=0 gx=796
AACCATGGTGAGCAAGCAGATCCTGAAGAA
>group_708_3 6872 1 0 796 sg=6076 px=0 gx=796
GCACATGCCTTTGACAGGAGTTAGATGTGG
>group_708_4 6872 1 0 796 sg=6076 px=0 gx=796
CAAAATTATAACTCAGACAGTGAAAGAGAT
>group_708_5 6872 1 0 796 sg=6076 px=0 gx=796
CCTCGACGACTGCATAGGGTTACCCCCCTC
>group_708_6 6872 1 0 796 sg=6076 px=0 gx=796
GAGCTAGATTTTATTTATTTTTTATTATTT
>group_708_7 6872 1 0 796 sg=6076 px=0 gx=796
TTTGGCTAATTTGTTAGTCCTACAAAGGCA
>group_708_8 6872 1 0 796 sg=6076 px=0 gx=796
TTGTAAGTTAAATTTGATCAGAGGTGTGTT
>group_708_9 6872 1 0 796 sg=6076 px=0 gx=796
GGGCGGCCCATTGTGGTAGCCTTGGGAGGT
>group_709_0 6 21 0 0 sg=6 px=0 gx=0
AATTTCGGGCAGCGTTGGGTCCTGGCCACG
>group_709_1 6 21 0 0 sg=6 px=0 gx=0
TTTCGGGCAGCGTTGGGTCCTGGCCACGGG
>group_709_2 6 21 0 0 sg=6 px=0 gx=0
CCCGTGGCCAGGACCCAACGCTGCCCGAAA
>group_709_3 6 21 0 0 sg=6 px=0 gx=0
CGTGGCCAGGACCCAACGCTGCCCGAAATT
>group_709_4 6 21 0 0 sg=6 px=0 gx=0
CCGTGGCCAGGACCCAACGCTGCCCGAAAT
>group_709_5 6 21 0 0 sg=6 px=0 gx=0
ATTTCGGGCAGCGTTGGGTCCTGGCCACGG
>group_710_0 96 1 0 0 sg=96 px=0 gx=0
ATAGAATACGAATTCGAGCTCGGTACCCGG
>group_710_1 96 1 0 0 sg=96 px=0 gx=0
GAATTCGTATTCTATAGTGTCACCTAAATC
>group_710_2 96 1 0 0 sg=96 px=0 gx=0
TGGATTTAGGTGACACTATAGAATACGAAT
>group_710_3 96 1 0 0 sg=96 px=0 gx=0
GTATTCTATAGTGTCACCTAAATCCAATTC
>group_710_4 96 1 0 0 sg=96 px=0 gx=0
GCCAGTGAATTGGATTTAGGTGACACTATA
>group_710_5 96 1 0 0 sg=96 px=0 gx=0
TACCGAGCTCGAATTCGTATTCTATAGTGT
>group_710_6 96 1 0 0 sg=96 px=0 gx=0
ACGGCCAGTGAATTGGATTTAGGTGACACT
>group_710_7 96 1 0 0 sg=96 px=0 gx=0
TATAGTGTCACCTAAATCCAATTCACTGGC
>group_710_8 96 1 0 0 sg=96 px=0 gx=0
CTATAGTGTCACCTAAATCCAATTCACTGG
>group_710_9 96 1 0 0 sg=96 px=0 gx=0
ATTGGATTTAGGTGACACTATAGAATACGA
>group_711_0 634 1 0 0 sg=634 px=0 gx=0
GCGCGCCATTGTGTTGGTACCCACCACCAT
>group_711_1 634 1 0 0 sg=634 px=0 gx=0
CGCGCTGTTAGCGGGCCATTAAGTTCTGTC
>group_711_2 634 1 0 0 sg=634 px=0 gx=0
GGTACCCACCACCATCATCATCACGCATCA
>group_711_3 634 1 0 0 sg=634 px=0 gx=0
CACCACCACGCATCATCATCACCATCACCG
>group_711_4 634 1 0 0 sg=634 px=0 gx=0
CACGCATCACCACCACCACCACGCATCATC
>group_711_5 634 1 0 0 sg=634 px=0 gx=0
TTCGCCAGCTGGCGTAAAGCGAAGAGGCCC
>group_711_6 634 1 0 0 sg=634 px=0 gx=0
AGCTCGTCGACCCGGGAATTCCGGACCGGT
>group_711_7 634 1 0 0 sg=634 px=0 gx=0
CCGGTACCGGTGATGGTGATGATGATGCGT
>group_711_8 634 1 0 0 sg=634 px=0 gx=0
AGTGAGCTCGTCGACCCGGGAATTCCGGAC
>group_711_9 634 1 0 0 sg=634 px=0 gx=0
TGATGACATGTTATGGCAGATCTTTCTCGG
>group_713_0 94 1 0 0 sg=94 px=0 gx=0
GAAACGAGCTAGTGGATCCGAGCTCGGTAC
>group_713_1 94 1 0 0 sg=94 px=0 gx=0
CCGGTTGTCAGCGCAGGGGCGCCCGGTTCT
>group_713_2 94 1 0 0 sg=94 px=0 gx=0
CTGATGCCGCCGTGTTCCGGTTGTCAGCGC
>group_713_3 94 1 0 0 sg=94 px=0 gx=0
TCTGATGCCGCCGTGTTCCGGTTGTCAGCG
>group_713_4 94 1 0 0 sg=94 px=0 gx=0
AGCTTGGTACCGAGCTCGGATCCACTAGCT
>group_713_5 94 1 0 0 sg=94 px=0 gx=0
TAATTTGAAACGAGCTAGTGGATCCGAGCT
>group_713_6 94 1 0 0 sg=94 px=0 gx=0
GTGTTCCGGTTGTCAGCGCAGGGGCGCCCG
>group_713_7 94 1 0 0 sg=94 px=0 gx=0
ACCGAGCTCGGATCCACTAGCTCGTTTCAA
>group_713_8 94 1 0 0 sg=94 px=0 gx=0
CTCTGATGCCGCCGTGTTCCGGTTGTCAGC
>group_713_9 94 1 0 0 sg=94 px=0 gx=0
GTTCCGGTTGTCAGCGCAGGGGCGCCCGGT
>group_714_0 102 1 0 0 sg=102 px=0 gx=0
CGTCGGCCGGTCGACCCATGGATCCTTCCT
>group_714_1 102 1 0 0 sg=102 px=0 gx=0
AATCAGATAAAATATTTCTAGAGCTAAGAA
>group_714_2 102 1 0 0 sg=102 px=0 gx=0
GTCGGCCGGTCGACCCATGGATCCTTCCTC
>group_714_3 102 1 0 0 sg=102 px=0 gx=0
ATAATGGTTTCTTAGCTCTAGAAATATTTT
>group_714_4 102 1 0 0 sg=102 px=0 gx=0
AAAATATTTCTAGAGCTAAGAAACCATTAT
>group_714_5 102 1 0 0 sg=102 px=0 gx=0
TTCTTAGCTCTAGAAATATTTTATCTGATT
>group_714_6 102 1 0 0 sg=102 px=0 gx=0
CCAGCGCGTCGGCCGGTCGACCCATGGATC
>group_714_7 102 1 0 0 sg=102 px=0 gx=0
ATCAGATAAAATATTTCTAGAGCTAAGAAA
>group_714_8 102 1 0 0 sg=102 px=0 gx=0
CGTAGCCCAGCGCGTCGGCCGGTCGACCCA
>group_714_9 102 1 0 0 sg=102 px=0 gx=0
GATCCATGGGTCGACCGGCCGACGCGCTGG
>group_715_0 302 0 0 0 sg=302 px=0 gx=0
GATCAATTCGTAATCATGTCATAGCTGTTT
>group_715_1 302 0 0 0 sg=302 px=0 gx=0
GGGAAGCCTGATCTACGTCTGTCGAGAAGT
>group_715_2 302 0 0 0 sg=302 px=0 gx=0
CCGTCAGTCGCGCGAGCGCGAAAATTCGAG
>group_715_3 302 0 0 0 sg=302 px=0 gx=0
GGAGTCAAAGGCCGCTTTTGCGGGGCTGAT
>group_715_4 302 0 0 0 sg=302 px=0 gx=0
TTACGAATTGATCACCAATAAAAAACGCCC
>group_715_5 302 0 0 0 sg=302 px=0 gx=0
TGCTAGCTGGCCAGGGCCCGATACGTCGCG
>group_715_6 302 0 0 0 sg=302 px=0 gx=0
CGCGAGCGCGAAAATTCGAGCGCAGCAAGC
>group_715_7 302 0 0 0 sg=302 px=0 gx=0
GCTATGACATGATTACGAATTGATCACCAA
>group_715_8 302 0 0 0 sg=302 px=0 gx=0
GCTCGGTTCCTGCTAGCTAGAGTCGACCTG
>group_715_9 302 0 0 0 sg=302 px=0 gx=0
GCGCGAGCGCGAAAATTCGAGCGCAGCAAG
>group_716_0 198 1 0 0 sg=198 px=0 gx=0
AGAGCAAAGCTTACTAGTGATGCATATTCT
>group_716_1 198 1 0 0 sg=198 px=0 gx=0
GCTACACTTGCCAGCGCCCTAGGGCCCGGT
>group_716_2 198 1 0 0 sg=198 px=0 gx=0
GGGCCCTAGGGCGCTGGCAAGTGTAGCGGT
>group_716_3 198 1 0 0 sg=198 px=0 gx=0
AGGGAGCTCGTCGACGAATTCCAGTCTAGA
>group_716_4 198 1 0 0 sg=198 px=0 gx=0
AGCTATGACATGATTACGAATTTGGCCAAG
>group_716_5 198 1 0 0 sg=198 px=0 gx=0
ACACTTGCCAGCGCCCTAGGGCCCGGTCCT
>group_716_6 198 1 0 0 sg=198 px=0 gx=0
CGAATTCCAGTCTAGAGCAAAGCTTACTAG
>group_716_7 198 1 0 0 sg=198 px=0 gx=0
CCCTAGGGCGCTGGCAAGTGTAGCGGTCAC
>group_716_8 198 1 0 0 sg=198 px=0 gx=0
GACATGATTACGAATTTGGCCAAGTCGGCC
>group_716_9 198 1 0 0 sg=198 px=0 gx=0
AGACTGGAATTCGTCGACGAGCTCCCTATA
>group_717_0 98 1 0 0 sg=98 px=0 gx=0
GAATTCGCGGCCGCGTCGACAATCAACCTC
>group_717_1 98 1 0 0 sg=98 px=0 gx=0
GACGCGGCCGCGAATTCATTTAAATTAATT
>group_717_2 98 1 0 0 sg=98 px=0 gx=0
ATTGTCGACGCGGCCGCGAATTCATTTAAA
>group_717_3 98 1 0 0 sg=98 px=0 gx=0
GCGATCTTCTAACTCTGTCATCGGTACCGG
>group_717_4 98 1 0 0 sg=98 px=0 gx=0
TGAATTCGCGGCCGCGTCGACAATCAACCT
>group_717_5 98 1 0 0 sg=98 px=0 gx=0
CTTCTAACTCTGTCATCGGTACCGGCGGGG
>group_717_6 98 1 0 0 sg=98 px=0 gx=0
CCGCCTCCCCGCCGGTACCGATGACAGAGT
>group_717_7 98 1 0 0 sg=98 px=0 gx=0
CCGGTACCGATGACAGAGTTAGAAGATCGC
>group_717_8 98 1 0 0 sg=98 px=0 gx=0
ATCTCCCTTTGGGCCGCCTCCCCGCCGGTA
>group_717_9 98 1 0 0 sg=98 px=0 gx=0
CGGTACCGATGACAGAGTTAGAAGATCGCT
>group_718_0 1994 1 0 1262 sg=732 px=0 gx=1262
ATCTACGAGATGTATGAAGCGGTAGGGATG
>group_718_1 1994 1 0 1262 sg=732 px=0 gx=1262
CTATGCGACCGGTGCCTCCATATGGACATA
>group_718_2 1994 1 0 1262 sg=732 px=0 gx=1262
ACACCGGGACCGATCCAGCCTAAGCTTAAT
>group_718_3 1994 1 0 1262 sg=732 px=0 gx=1262
GGTGCCTCCATATGGACATATTGTCGTTAG
>group_718_4 1994 1 0 1262 sg=732 px=0 gx=1262
ATCTAGAGTCGACTATCACCGCCAGAGGTA
>group_718_5 1994 1 0 1262 sg=732 px=0 gx=1262
ACCGCCAGAGGTAAACTCGAGATCTCCTCC
>group_718_6 1994 1 0 1262 sg=732 px=0 gx=1262
CATGGTGGAAGCTTCCCAGCTTGGGTCTCC
>group_718_7 1994 1 0 1262 sg=732 px=0 gx=1262
TATCTAGAGTCGACTATCACCGCCAGAGGT
>group_718_8 1994 1 0 1262 sg=732 px=0 gx=1262
ACGACTCACTATAGGGAGACCCAAGCTGGG
>group_718_9 1994 1 0 1262 sg=732 px=0 gx=1262
TCACATGGCTCGACAGATCTTGGCTTAACT
>group_719_0 44 2 0 0 sg=44 px=0 gx=0
ATCGTGGCAAAACGCGTAAAACAGCCAGCG
>group_719_1 44 2 0 0 sg=44 px=0 gx=0
TGGCAAAACGCGTAAAACAGCCAGCGCTGG
>group_719_2 44 2 0 0 sg=44 px=0 gx=0
GTGGCAAAACGCGTAAAACAGCCAGCGCTG
>group_719_3 44 2 0 0 sg=44 px=0 gx=0
GGACCCGATCGTGGCAAAACGCGTAAAACA
>group_719_4 44 2 0 0 sg=44 px=0 gx=0
CAGCGCTGGCTGTTTTACGCGTTTTGCCAC
>group_719_5 44 2 0 0 sg=44 px=0 gx=0
AGCGCTGGCTGTTTTACGCGTTTTGCCACG
>group_719_6 44 2 0 0 sg=44 px=0 gx=0
CTGGCTGTTTTACGCGTTTTGCCACGATCG
>group_719_7 44 2 0 0 sg=44 px=0 gx=0
TGGACCCGATCGTGGCAAAACGCGTAAAAC
>group_719_8 44 2 0 0 sg=44 px=0 gx=0
GCGCCAGCGCTGGCTGTTTTACGCGTTTTG
>group_719_9 44 2 0 0 sg=44 px=0 gx=0
GTTTTACGCGTTTTGCCACGATCGGGTCCA
>group_720_0 142 1 0 0 sg=142 px=0 gx=0
GCCCAGCGCTGGATCCTCGATCACAAGTTT
>group_720_1 142 1 0 0 sg=142 px=0 gx=0
GTGATCGACCCGGGTCTAGAGCGGCCGCCT
>group_720_2 142 1 0 0 sg=142 px=0 gx=0
TAGAGCGGCCGCCTCGAGAAGTCTTACGAA
>group_720_3 142 1 0 0 sg=142 px=0 gx=0
CCAGCGCTGGATCCTCGATCACAAGTTTGT
>group_720_4 142 1 0 0 sg=142 px=0 gx=0
CTTGTGATCGAGGATCCAGCGCTGGGCTGC
>group_720_5 142 1 0 0 sg=142 px=0 gx=0
TTCGTAAGACTTCTCGAGGCGGCCGCTCTA
>group_720_6 142 1 0 0 sg=142 px=0 gx=0
CGGGTCGATCACCACTTTGTACAAGAAAGC
>group_720_7 142 1 0 0 sg=142 px=0 gx=0
TTGATATCGAATTCCTGCAGCCCAGCGCTG
>group_720_8 142 1 0 0 sg=142 px=0 gx=0
CCCAGCGCTGGATCCTCGATCACAAGTTTG
>group_720_9 142 1 0 0 sg=142 px=0 gx=0
TCCTGCAGCCCAGCGCTGGATCCTCGATCA
>group_721_0 86 0 0 0 sg=86 px=0 gx=0
ACTGCGCGCTCGCAGATCTGCGCGACACAT
>group_721_1 86 0 0 0 sg=86 px=0 gx=0
ATCTATAATGCACGTACGACTGCGCGCTCG
>group_721_2 86 0 0 0 sg=86 px=0 gx=0
CTGCGCGACACATGAAGGACGCGGACCCAA
>group_721_3 86 0 0 0 sg=86 px=0 gx=0
CGCGTCCTTCATGTGTCGCGCAGATCTGCG
>group_721_4 86 0 0 0 sg=86 px=0 gx=0
CATGTGTCGCGCAGATCTGCGAGCGCGCAG
>group_721_5 86 0 0 0 sg=86 px=0 gx=0
TTGGGTCCGCGTCCTTCATGTGTCGCGCAG
>group_721_6 86 0 0 0 sg=86 px=0 gx=0
ATGCACGTACGACTGCGCGCTCGCAGATCT
>group_721_7 86 0 0 0 sg=86 px=0 gx=0
CGCGACACATGAAGGACGCGGACCCAAGAT
>group_721_8 86 0 0 0 sg=86 px=0 gx=0
TATAATGCACGTACGACTGCGCGCTCGCAG
>group_721_9 86 0 0 0 sg=86 px=0 gx=0
GCGCGACACATGAAGGACGCGGACCCAAGA
>group_722_0 1286 1 0 1158 sg=128 px=0 gx=1158
TTTTTTCTCGCTTAAGTATTTCACTGTATC
>group_722_1 1286 1 0 1158 sg=128 px=0 gx=1158
CACTAGTTGATCCTTTTTTCTCGCTTAAGT
>group_722_2 1286 1 0 1158 sg=128 px=0 gx=1158
GGAGATATACATATGAAAAAGATTTGGCTG
>group_722_3 1286 1 0 1158 sg=128 px=0 gx=1158
ATACATATGAAAAAGATTTGGCTGGCGCTG
>group_722_4 1286 1 0 1158 sg=128 px=0 gx=1158
GCGCCAGCCAAATCTTTTTCATATGTATAT
>group_722_5 1286 1 0 1158 sg=128 px=0 gx=1158
CTGATACAGTGAAATACTTAAGCGAGAAAA
>group_722_6 1286 1 0 1158 sg=128 px=0 gx=1158
TAGTTGATCCTTTTTTCTCGCTTAAGTATT
>group_722_7 1286 1 0 1158 sg=128 px=0 gx=1158
AGAAGGAGATATACATATGAAAAAGATTTG
>group_722_8 1286 1 0 1158 sg=128 px=0 gx=1158
AAAAAAGGATCAACTAGTGGTTCTGGTCAT
>group_722_9 1286 1 0 1158 sg=128 px=0 gx=1158
CCAGCCAAATCTTTTTCATATGTATATCTC
>group_723_0 86 0 0 0 sg=86 px=0 gx=0
CTCGAGTACGATACAAACTTAACGGATATC
>group_723_1 86 0 0 0 sg=86 px=0 gx=0
TATCGTACTCGAGGATCCCGGGTACCGAGC
>group_723_2 86 0 0 0 sg=86 px=0 gx=0
TCGCGATATCCGTTAAGTTTGTATCGTACT
>group_723_3 86 0 0 0 sg=86 px=0 gx=0
TGTATCGTACTCGAGGATCCCGGGTACCGA
>group_723_4 86 0 0 0 sg=86 px=0 gx=0
ATCCTCGAGTACGATACAAACTTAACGGAT
>group_723_5 86 0 0 0 sg=86 px=0 gx=0
GTTTGTATCGTACTCGAGGATCCCGGGTAC
>group_723_6 86 0 0 0 sg=86 px=0 gx=0
TCCCGGGTACCGAGCTCTAAATAAATAATT
>group_723_7 86 0 0 0 sg=86 px=0 gx=0
ACTCGAGGATCCCGGGTACCGAGCTCTAAA
>group_723_8 86 0 0 0 sg=86 px=0 gx=0
AAAATTATTTATTTAGAGCTCGGTACCCGG
>group_723_9 86 0 0 0 sg=86 px=0 gx=0
ACCCGGGATCCTCGAGTACGATACAAACTT
>group_724_0 94 0 0 0 sg=94 px=0 gx=0
TAAATTTGCGAATTCTAGCTATAGTTCTAG
>group_724_1 94 0 0 0 sg=94 px=0 gx=0
ACCTCAGGTCGACGTCCCATGGGGATCGTG
>group_724_2 94 0 0 0 sg=94 px=0 gx=0
CAGCGCTTTAAATTTGCGAATTCTAGCTAT
>group_724_3 94 0 0 0 sg=94 px=0 gx=0
GCGAATTCTAGCTATAGTTCTAGAGGTACC
>group_724_4 94 0 0 0 sg=94 px=0 gx=0
ATCAGCGCTTTAAATTTGCGAATTCTAGCT
>group_724_5 94 0 0 0 sg=94 px=0 gx=0
CGAATTCTAGCTATAGTTCTAGAGGTACCG
>group_724_6 94 0 0 0 sg=94 px=0 gx=0
GCACGATCCCCATGGGACGTCGACCTGAGG
>group_724_7 94 0 0 0 sg=94 px=0 gx=0
TGCGAATTCTAGCTATAGTTCTAGAGGTAC
>group_724_8 94 0 0 0 sg=94 px=0 gx=0
CCGGTACCTCTAGAACTATAGCTAGAATTC
>group_724_9 94 0 0 0 sg=94 px=0 gx=0
GCTAGAATTCGCAAATTTAAAGCGCTGATA
>group_725_0 316 1 0 0 sg=316 px=0 gx=0
AATAATGCTTCGTTAATACAGATGTAGGTG
>group_725_1 316 1 0 0 sg=316 px=0 gx=0
ATCCATACCTGTGACGGAAGATCACTTCGC
>group_725_2 316 1 0 0 sg=316 px=0 gx=0
GCATCTCGGGCAGCGTTGGGTCCTGGGCTG
>group_725_3 316 1 0 0 sg=316 px=0 gx=0
GGCGCATCTCGGGCAGCGTTGGGTCCTGGG
>group_725_4 316 1 0 0 sg=316 px=0 gx=0
TTTAAATGATATCGGATCCATACCTGTGAC
>group_725_5 316 1 0 0 sg=316 px=0 gx=0
GGTCCTGGGCTGGCATTGACCCTGAGTGAT
>group_725_6 316 1 0 0 sg=316 px=0 gx=0
CGTTGGGTCCTGGGCTGGCATTGACCCTGA
>group_725_7 316 1 0 0 sg=316 px=0 gx=0
CACCTACATCTGTATTAACGAAGCATTATT
>group_725_8 316 1 0 0 sg=316 px=0 gx=0
TCTTTCTCCGCACCCGACATAGATCCGAAG
>group_725_9 316 1 0 0 sg=316 px=0 gx=0
GGGTCAATGCCAGCCCAGGACCCAACGCTG
>group_726_0 398 1 0 2 sg=396 px=0 gx=2
CTATACGAAGTTATTAGGTCCCTCGAGGCT
>group_726_1 398 1 0 2 sg=396 px=0 gx=2
GTCCCTCGAGGCTGCCTCGCGCGTTTCGGT
>group_726_2 398 1 0 2 sg=396 px=0 gx=2
CCCTCGAGGCTGCCTCGCGCGTTTCGGTGA
>group_726_3 398 1 0 2 sg=396 px=0 gx=2
TGCAGCCAAGGACGGATCGCTTCATGTGGC
>group_726_4 398 1 0 2 sg=396 px=0 gx=2
GTTCTAGAGCGGCCGCCACCGCGGCCCTCT
>group_726_5 398 1 0 2 sg=396 px=0 gx=2
TATCGATACCGTCGACTCTAGAGGATCGAT
>group_726_6 398 1 0 2 sg=396 px=0 gx=2
TGAGGGTGTCAGTGAAGTGATCCGGACCTG
>group_726_7 398 1 0 2 sg=396 px=0 gx=2
GCACTGATGAGGGTGTCAGTGAAGTGATCC
>group_726_8 398 1 0 2 sg=396 px=0 gx=2
ATCGATACCGTCGACTCTAGAGGATCGATC
>group_726_9 398 1 0 2 sg=396 px=0 gx=2
GAAGTGAGAGGGCCGCGGTGGCGGCCGCTC
>group_727_0 320 1 0 0 sg=320 px=0 gx=0
CAGTACCGGAATGCCAAGCTTGGTACCGAG
>group_727_1 320 1 0 0 sg=320 px=0 gx=0
TAATAAGGGTGAATTCTACGCGTTAAGATA
>group_727_2 320 1 0 0 sg=320 px=0 gx=0
TCTTTACAATTTGGACTTTCCGCCCTTCTT
>group_727_3 320 1 0 0 sg=320 px=0 gx=0
GAATGCCAAGCTTGGTACCGAGCTCGGATC
>group_727_4 320 1 0 0 sg=320 px=0 gx=0
CGCCAGTGTGATGGATCCGAGCTCGGTACC
>group_727_5 320 1 0 0 sg=320 px=0 gx=0
TGTATCTTAACGCGTAGAATTCACCCTTAT
>group_727_6 320 1 0 0 sg=320 px=0 gx=0
CTAGCGGGGTACTGCAGAAGTTGGTCGTGA
>group_727_7 320 1 0 0 sg=320 px=0 gx=0
TATTAATAAGGGTGAATTCTACGCGTTAAG
>group_727_8 320 1 0 0 sg=320 px=0 gx=0
CGGAATGCCAAGCTTGGTACCGAGCTCGGA
>group_727_9 320 1 0 0 sg=320 px=0 gx=0
TTCACCCTTATTAATAGTAATCAATTACGG
>group_728_0 92 1 0 0 sg=92 px=0 gx=0
GCTAGTTAGTTAGGATCCCCCGGGCTGCAG
>group_728_1 92 1 0 0 sg=92 px=0 gx=0
CATTATGTACTATTTCCAGCTTTTGTTCCC
>group_728_2 92 1 0 0 sg=92 px=0 gx=0
GGAACAAAAGCTGGAAATAGTACATAATGG
>group_728_3 92 1 0 0 sg=92 px=0 gx=0
CTAGTTAGTTAGGATCCCCCGGGCTGCAGG
>group_728_4 92 1 0 0 sg=92 px=0 gx=0
TAGTTAGGATCCCCCGGGCTGCAGGAATTC
>group_728_5 92 1 0 0 sg=92 px=0 gx=0
CCCGGGGGATCCTAACTAACTAGCGATCCC
>group_728_6 92 1 0 0 sg=92 px=0 gx=0
GGATCGCTAGTTAGTTAGGATCCCCCGGGC
>group_728_7 92 1 0 0 sg=92 px=0 gx=0
TAAGGAAATCCATTATGTACTATTTCCAGC
>group_728_8 92 1 0 0 sg=92 px=0 gx=0
CCATTATGTACTATTTCCAGCTTTTGTTCC
>group_728_9 92 1 0 0 sg=92 px=0 gx=0
CCTCACTAAAGGGAACAAAAGCTGGAAATA
>group_729_0 8 0 0 0 sg=8 px=0 gx=0
AGACTAATTCGAGCTCGGTACCCGGGGATC
>group_729_1 8 0 0 0 sg=8 px=0 gx=0
ATCCCCGGGTACCGAGCTCGAATTAGTCTG
>group_729_2 8 0 0 0 sg=8 px=0 gx=0
AGGATCCCCGGGTACCGAGCTCGAATTAGT
>group_729_3 8 0 0 0 sg=8 px=0 gx=0
ACTAATTCGAGCTCGGTACCCGGGGATCCT
>group_729_4 8 0 0 0 sg=8 px=0 gx=0
GATCCCCGGGTACCGAGCTCGAATTAGTCT
>group_729_5 8 0 0 0 sg=8 px=0 gx=0
GGATCCCCGGGTACCGAGCTCGAATTAGTC
>group_729_6 8 0 0 0 sg=8 px=0 gx=0
GACTAATTCGAGCTCGGTACCCGGGGATCC
>group_729_7 8 0 0 0 sg=8 px=0 gx=0
CAGACTAATTCGAGCTCGGTACCCGGGGAT
>group_730_0 13072 1 0 8626 sg=4446 px=0 gx=8626
AGTTGTTCTTGGTAAGCTGCCGCCAGTGGT
>group_730_1 13072 1 0 8626 sg=4446 px=0 gx=8626
AAAGTCGGGGTGTGGGGGACCAGGAGAGGG
>group_730_2 13072 1 0 8626 sg=4446 px=0 gx=8626
CTAGGTTGGTAATTGACTTTTCGACTTCGT
>group_730_3 13072 1 0 8626 sg=4446 px=0 gx=8626
ATGTCGGGTATGGCTGCAAGTACCCCGCAG
>group_730_4 13072 1 0 8626 sg=4446 px=0 gx=8626
TGCTTAACGGCAGACTTGCTGGCATTGACT
>group_730_5 13072 1 0 8626 sg=4446 px=0 gx=8626
TCCCTCCTGGGAACTGTACAAGATGCCTTC
>group_730_6 13072 1 0 8626 sg=4446 px=0 gx=8626
AACTAGGGTCCGCGGGCATCGGCCTGGCAC
>group_730_7 13072 1 0 8626 sg=4446 px=0 gx=8626
ATAAGGCCTGGTGAGTTTTAGGTACTGCCC
>group_730_8 13072 1 0 8626 sg=4446 px=0 gx=8626
CAGGACTCCCATGACTATTAAGGGCTTCCA
>group_730_9 13072 1 0 8626 sg=4446 px=0 gx=8626
AAAGGCGTCCTAACGCAAAAGCTGGGACCT
>group_731_0 438 0 0 0 sg=438 px=0 gx=0
TAGCTTCGTCTTATGAGTTCTCAGTAACTG
>group_731_1 438 0 0 0 sg=438 px=0 gx=0
AAACACTCTGCTGGTATAAAAGCAGGTGAG
>group_731_2 438 0 0 0 sg=438 px=0 gx=0
CTGAGAACTCATAAGACGAAGCTAAAATCC
>group_731_3 438 0 0 0 sg=438 px=0 gx=0
TGAGTTCTCAGTAACTGCAGTTAATGAAGT
>group_731_4 438 0 0 0 sg=438 px=0 gx=0
CCCCATGGCCGTCATACTGTGACGTCCCCA
>group_731_5 438 0 0 0 sg=438 px=0 gx=0
AGTTACTGAGAACTCATAAGACGAAGCTAA
>group_731_6 438 0 0 0 sg=438 px=0 gx=0
GATCCCAGGGCTTAGATGCACGTGGAAACA
>group_731_7 438 0 0 0 sg=438 px=0 gx=0
CAGCAGAGTGTTTCCACGTGCATCTAAGCC
>group_731_8 438 0 0 0 sg=438 px=0 gx=0
AGTTAATGAAGTCCTCACCTGCTTTTATAC
>group_731_9 438 0 0 0 sg=438 px=0 gx=0
CGTCACAGTATGACGGCCATGGGCTCGAGG
>group_732_0 9102 0 3966 3966 sg=5136 px=0 gx=0
AAGGCAGGTGATTTCAAATCGACCTTCGTG
>group_732_1 9102 0 3966 3966 sg=5136 px=0 gx=0
CCCGTTTCATGGTTGGACGTTCTCGTCCGG
>group_732_2 9102 0 3966 3966 sg=5136 px=0 gx=0
TCGGTCATGGCAACGAGGCTGCTGGTTACG
>group_732_3 9102 0 3966 3966 sg=5136 px=0 gx=0
AAGCTGGCCGATCCGGGCGGCAATCCGACC
>group_732_4 9102 0 3966 3966 sg=5136 px=0 gx=0
CATCATCCAGCCGCTGGCCCTGGATGAGAC
>group_732_5 9102 0 3966 3966 sg=5136 px=0 gx=0
GAGAGGATCGATGGAACTCAATGATAAAAT
>group_732_6 9102 0 3966 3966 sg=5136 px=0 gx=0
TACCACCAGTGGGCCTACGACCTGAAGGGT
>group_732_7 9102 0 3966 3966 sg=5136 px=0 gx=0
CCGTCATGAAGTAGTTGGCATGCGTGGTCA
>group_732_8 9102 0 3966 3966 sg=5136 px=0 gx=0
CGACTGAACCGCGCAGACCCAGCAGTTCAT
>group_732_9 9102 0 3966 3966 sg=5136 px=0 gx=0
GCATGCGTGGTCATGACGTGATAGCCGTCG
>group_733_0 1766 1 0 30 sg=1736 px=0 gx=30
TGAAAAACGATTGAAGTACGCAAGCACGCG
>group_733_1 1766 1 0 30 sg=1736 px=0 gx=30
CACGCGGCCGGAGAGCATCATAGATGCCGG
>group_733_2 1766 1 0 30 sg=1736 px=0 gx=30
ACGCGGCCGGAGAGCATCATAGATGCCGGA
>group_733_3 1766 1 0 30 sg=1736 px=0 gx=30
GGGGAGGGTATCCACCCTGGGAACGAATCG
>group_733_4 1766 1 0 30 sg=1736 px=0 gx=30
ATCTATGACGGGTGAAAGGAGGCGGCGTGC
>group_733_5 1766 1 0 30 sg=1736 px=0 gx=30
CCAGGCCTTTCCTCTGCCTACTCGTCCCAC
>group_733_6 1766 1 0 30 sg=1736 px=0 gx=30
AGTGCTCGTGTGAGTGTGTGAGAGCTGTCC
>group_733_7 1766 1 0 30 sg=1736 px=0 gx=30
CCTCCTCCTCCCTCATCATCGCCGTCGTCA
>group_733_8 1766 1 0 30 sg=1736 px=0 gx=30
ACTCACACAGAGGCGTCGCGCGCACGCGGC
>group_733_9 1766 1 0 30 sg=1736 px=0 gx=30
GCATACATGCTACATGATTACGCTTGCTGT
>group_734_0 164 1 0 0 sg=164 px=0 gx=0
CAATGGTCGGATGGGGCGCGCCTAAACGGA
>group_734_1 164 1 0 0 sg=164 px=0 gx=0
GCCGATTCATTAATGCAGGATTTCCCGGTC
>group_734_2 164 1 0 0 sg=164 px=0 gx=0
CCTGGTCATGTGCTGTCCTGGCGTAATAGC
>group_734_3 164 1 0 0 sg=164 px=0 gx=0
AATCCTGCATTAATGAATCGGCCAACGCGC
>group_734_4 164 1 0 0 sg=164 px=0 gx=0
ATTAATGCAGGATTTCCCGGTCGCACTGGC
>group_734_5 164 1 0 0 sg=164 px=0 gx=0
TCGGATGGGGCGCGCCTAAACGGATATCAT
>group_734_6 164 1 0 0 sg=164 px=0 gx=0
TGGTCGGATGGGGCGCGCCTAAACGGATAT
>group_734_7 164 1 0 0 sg=164 px=0 gx=0
ATGATATCCGTTTAGGCGCGCCCCATCCGA
>group_734_8 164 1 0 0 sg=164 px=0 gx=0
AGCCAGTGCGACCGGGAAATCCTGCATTAA
>group_734_9 164 1 0 0 sg=164 px=0 gx=0
ACGCCAGGACAGCACATGACCAGGAGCTTC
>group_735_0 2362 1 0 1664 sg=698 px=0 gx=1664
TCCCCATATGTTTTTATGATTGCTTTGGAT
>group_735_1 2362 1 0 1664 sg=698 px=0 gx=1664
CGATAAGCTTGATATCGAATTCGACTTCAC
>group_735_2 2362 1 0 1664 sg=698 px=0 gx=1664
GCAATCATAAAAACATATGGGGATCCGCGG
>group_735_3 2362 1 0 1664 sg=698 px=0 gx=1664
AGCTTTTCACAATTTCTATGTGAAGCGTAG
>group_735_4 2362 1 0 1664 sg=698 px=0 gx=1664
ATCAGATCCCCGGGGATCTTGATCCCCGCG
>group_735_5 2362 1 0 1664 sg=698 px=0 gx=1664
GGGGATCTTGATCCCCGCGGATCCCCATAT
>group_735_6 2362 1 0 1664 sg=698 px=0 gx=1664
TTTATCTTATAAAACAATATTATTGTTTAC
>group_735_7 2362 1 0 1664 sg=698 px=0 gx=1664
GCTTCACATAGAAATTGTGAAAAGCTCTTT
>group_735_8 2362 1 0 1664 sg=698 px=0 gx=1664
TCTAGGGGATGGTCACTCCGAACCAACAAA
>group_735_9 2362 1 0 1664 sg=698 px=0 gx=1664
GGATGCCTAGATGAAGTCTAATTGTATGGT
>group_736_0 132 1 0 0 sg=132 px=0 gx=0
GCCGTACTCGAGGAAAACCTGTATTTTCAG
>group_736_1 132 1 0 0 sg=132 px=0 gx=0
CAGGCTCCGCGGCCGCCGTACTCGAGGAAA
>group_736_2 132 1 0 0 sg=132 px=0 gx=0
GGCGCGCCCACCCTTGGTGAAGGAGCCCTG
>group_736_3 132 1 0 0 sg=132 px=0 gx=0
TTTTCCTCGAGTACGGCGGCCGCGGAGCCT
>group_736_4 132 1 0 0 sg=132 px=0 gx=0
CCCACCCTTGGTGAAGGAGCCCTGAAAATA
>group_736_5 132 1 0 0 sg=132 px=0 gx=0
GAGTACGGCGGCCGCGGAGCCTGCTTTTTT
>group_736_6 132 1 0 0 sg=132 px=0 gx=0
TCGGCGCGCCCACCCTTGGTGAAGGAGCCC
>group_736_7 132 1 0 0 sg=132 px=0 gx=0
CGCGCCCACCCTTGGTGAAGGAGCCCTGAA
>group_736_8 132 1 0 0 sg=132 px=0 gx=0
CAGGGCTCCTTCACCAAGGGTGGGCGCGCC
>group_736_9 132 1 0 0 sg=132 px=0 gx=0
TACAAAAAAGCAGGCTCCGCGGCCGCCGTA
>group_737_0 1284 1 0 0 sg=1284 px=0 gx=0
TCTTTGAATCAGCGCGCCCGCACCCCAAAA
>group_737_1 1284 1 0 0 sg=1284 px=0 gx=0
GTTTTTCACATTCATGCTATTTCCGGTTGA
>group_737_2 1284 1 0 0 sg=1284 px=0 gx=0
ACTTGTGCTGCAAGCAGCGCGGCAGATTCT
>group_737_3 1284 1 0 0 sg=1284 px=0 gx=0
GTGGTGCGCAAGGCCTGCCATGTTTGCACG
>group_737_4 1284 1 0 0 sg=1284 px=0 gx=0
AAGGAAATATACCAACAAATAAGATGAAGA
>group_737_5 1284 1 0 0 sg=1284 px=0 gx=0
GCACATTCACATGTCTTCATCTTATTTGTT
>group_737_6 1284 1 0 0 sg=1284 px=0 gx=0
TGGTGCGCAAGGCCTGCCATGTTTGCACGC
>group_737_7 1284 1 0 0 sg=1284 px=0 gx=0
GTTAACAGGTGAGGGCAGCGATGGTACAAA
>group_737_8 1284 1 0 0 sg=1284 px=0 gx=0
TGAAAATTTATATTTTCAAGGTGAACTAGA
>group_737_9 1284 1 0 0 sg=1284 px=0 gx=0
GGAACAAAAGCTGGAGCTCCCTAAAGTCGA
>group_738_0 3516 1 0 2816 sg=700 px=0 gx=2816
GATTACGAATTCGAGCTCGGTACCCAACGG
>group_738_1 3516 1 0 2816 sg=700 px=0 gx=2816
CAATGCACTCTAAAACAGGAAGAGCCGGAT
>group_738_2 3516 1 0 2816 sg=700 px=0 gx=2816
GATGAGTGTTCACGCAACTGCGAAAGCACT
>group_738_3 3516 1 0 2816 sg=700 px=0 gx=2816
CGGGAAAACTAAAGTGGCTCTTCCTGTTTT
>group_738_4 3516 1 0 2816 sg=700 px=0 gx=2816
TAGCCCAAGTGCTTTCGCAGTTGCGTGAAC
>group_738_5 3516 1 0 2816 sg=700 px=0 gx=2816
ACCGGGTCACCCGCTGGATTTTGCAACGCC
>group_738_6 3516 1 0 2816 sg=700 px=0 gx=2816
TTCCCTAAACCCCGGATTCTTAAATGGATC
>group_738_7 3516 1 0 2816 sg=700 px=0 gx=2816
TTAAGGTTTAGATATCTAAGCTAACCAAAC
>group_738_8 3516 1 0 2816 sg=700 px=0 gx=2816
ACTCTAAAACAGGAAGAGCCGGATTGGTTC
>group_738_9 3516 1 0 2816 sg=700 px=0 gx=2816
AACCGGAAGGGCCGTTGGGTACCGAGCTCG
>group_739_0 1844 2 0 1714 sg=130 px=0 gx=1714
CCCGATCGCTAGATATCCATGGATCTGAGC
>group_739_1 1844 2 0 1714 sg=130 px=0 gx=1714
CTTTGTCCTGTATGTCGTCGTGTGCTCAGA
>group_739_2 1844 2 0 1714 sg=130 px=0 gx=1714
GATCTGAGCACACGACGACATACAGGACAA
>group_739_3 1844 2 0 1714 sg=130 px=0 gx=1714
CCGCGGGCTTGTACGCATCCTGGAACTTCA
>group_739_4 1844 2 0 1714 sg=130 px=0 gx=1714
ATGTCGTCGTGTGCTCAGATCCATGGATAT
>group_739_5 1844 2 0 1714 sg=130 px=0 gx=1714
CCTGAAGTTCCAGGATGCGTACAAGCCCGC
>group_739_6 1844 2 0 1714 sg=130 px=0 gx=1714
TCCTGTATGTCGTCGTGTGCTCAGATCCAT
>group_739_7 1844 2 0 1714 sg=130 px=0 gx=1714
CAACCTGAAGTTCCAGGATGCGTACAAGCC
>group_739_8 1844 2 0 1714 sg=130 px=0 gx=1714
CCAGGATGCGTACAAGCCCGCGGGCGGGCA
>group_739_9 1844 2 0 1714 sg=130 px=0 gx=1714
CAGGATGCGTACAAGCCCGCGGGCGGGCAC
>group_740_0 2778 1 0 2634 sg=144 px=0 gx=2634
CAAAAGCCTAGGCAGATCCCGGGCTAAGTC
>group_740_1 2778 1 0 2634 sg=144 px=0 gx=2634
ATGGTCCGGGATCTGCCTCCAAAAAAGCCT
>group_740_2 2778 1 0 2634 sg=144 px=0 gx=2634
GGTCCGGGATCTGCCTCCAAAAAAGCCTCC
>group_740_3 2778 1 0 2634 sg=144 px=0 gx=2634
AGGAGGCTTTTTTGGAGGCAGATCCCGGAC
>group_740_4 2778 1 0 2634 sg=144 px=0 gx=2634
AGCGTCGCTGACTTAGCCCGGGATCTGCCT
>group_740_5 2778 1 0 2634 sg=144 px=0 gx=2634
ATCTGCCTCCAAAAAAGCCTCCTCACTACT
>group_740_6 2778 1 0 2634 sg=144 px=0 gx=2634
CGCTGACTTAGCCCGGGATCTGCCTAGGCT
>group_740_7 2778 1 0 2634 sg=144 px=0 gx=2634
GATCCCGGGCTAAGTCAGCGACGCTGAGAG
>group_740_8 2778 1 0 2634 sg=144 px=0 gx=2634
CATGGTCCGGGATCTGCCTCCAAAAAAGCC
>group_740_9 2778 1 0 2634 sg=144 px=0 gx=2634
ATAAGCTTTTTGCAAAAGCCTAGGCAGATC
>group_741_0 9358 1 2360 130 sg=6988 px=2240 gx=10
CTAATAAGGCTTAAAACAAGTGATCCTCGC
>group_741_1 9358 1 2360 130 sg=6988 px=2240 gx=10
TGGATCCCCCGCGCGGCCGGGTCACGCTAG
>group_741_2 9358 1 2360 130 sg=6988 px=2240 gx=10
TTTTCATATAGAACTCAATCAATATTTTCT
>group_741_3 9358 1 2360 130 sg=6988 px=2240 gx=10
ATTTACAATTACCATGGTTGAACAAGATGG
>group_741_4 9358 1 2360 130 sg=6988 px=2240 gx=10
TGTCTTTGGAGCTGAAGGACTACAACTAGA
>group_741_5 9358 1 2360 130 sg=6988 px=2240 gx=10
TAAACACAAGTCTTAATTAAACATAGATAA
>group_741_6 9358 1 2360 130 sg=6988 px=2240 gx=10
TCAATTCTATTCTAGTTGTAGTCCTTCAGC
>group_741_7 9358 1 2360 130 sg=6988 px=2240 gx=10
GCTGTTTGCTGTCGCCTTGTTTTGATGCAT
>group_741_8 9358 1 2360 130 sg=6988 px=2240 gx=10
GGATCGTTATGCTGAACGTGCGGCGTTCAT
>group_741_9 9358 1 2360 130 sg=6988 px=2240 gx=10
TTTTCATGAACACACCATTGGTCAATCAAA
>group_742_0 606 1 0 0 sg=606 px=0 gx=0
CATACATGTGAATAAAAAATAAATAAGGAA
>group_742_1 606 1 0 0 sg=606 px=0 gx=0
ATTCCTTATTTATTTTTTATTCACATGTAT
>group_742_2 606 1 0 0 sg=606 px=0 gx=0
AATATTCTATCACATCCATATAGTTGTTGG
>group_742_3 606 1 0 0 sg=606 px=0 gx=0
GGGGCGCGCCTTCCAACAACTATATGGATG
>group_742_4 606 1 0 0 sg=606 px=0 gx=0
TTAGTACATACATGTGAATAAAAAATAAAT
>group_742_5 606 1 0 0 sg=606 px=0 gx=0
TATACATTTGGATGTGATAGAATATTTTTT
>group_742_6 606 1 0 0 sg=606 px=0 gx=0
AAGACTTTGTATTATGCGTTACGAATATTT
>group_742_7 606 1 0 0 sg=606 px=0 gx=0
CGAAAAATATTCGTAACGCATAATACAAAG
>group_742_8 606 1 0 0 sg=606 px=0 gx=0
CTTTAAGTTTTGTTTATTAGTACATACATG
>group_742_9 606 1 0 0 sg=606 px=0 gx=0
TTTTGTTTATTAGTACATACATGTGAATAA
>group_743_0 444 1 0 18 sg=426 px=0 gx=18
GCCCCCGCTTAAAAATTGGTATCAGAGCCA
>group_743_1 444 1 0 18 sg=426 px=0 gx=18
AGGCGCGCTCACTGGCCGTCGTTTTACAAC
>group_743_2 444 1 0 18 sg=426 px=0 gx=18
GGCCGCGCACCAACACCCAGGCCAGGGTGT
>group_743_3 444 1 0 18 sg=426 px=0 gx=18
TGGATCCCCGTCACCGGTGTGAGGGAACTA
>group_743_4 444 1 0 18 sg=426 px=0 gx=18
GCCGCGCACCAACACCCAGGCCAGGGTGTT
>group_743_5 444 1 0 18 sg=426 px=0 gx=18
CTTTCAAGATCAAAACTAGTTCCCTCACAC
>group_743_6 444 1 0 18 sg=426 px=0 gx=18
AACACCCAGGCCAGGGTGTTGTCCGGCACC
>group_743_7 444 1 0 18 sg=426 px=0 gx=18
CCCTTTCAGAAAGAATGCTAACCCACAGAT
>group_743_8 444 1 0 18 sg=426 px=0 gx=18
CAGGCCGCGCACCAACACCCAGGCCAGGGT
>group_743_9 444 1 0 18 sg=426 px=0 gx=18
GACGGGGATCCACTAGTTCTAGAGCGGCCG
>group_744_0 110 1 0 0 sg=110 px=0 gx=0
CGGGGTATCTTTAAATACTGTAGAAAAGAG
>group_744_1 110 1 0 0 sg=110 px=0 gx=0
GCCTGCAGGTCGACTCTAGAGGATCCGGGG
>group_744_2 110 1 0 0 sg=110 px=0 gx=0
GTAGAGGATCCCGGGCTAGGTACTAAAACA
>group_744_3 110 1 0 0 sg=110 px=0 gx=0
CTAGAGGATCCGGGGTATCTTTAAATACTG
>group_744_4 110 1 0 0 sg=110 px=0 gx=0
TTAAAGATACCCCGGATCCTCTAGAGTCGA
>group_744_5 110 1 0 0 sg=110 px=0 gx=0
TCTACAGTATTTAAAGATACCCCGGATCCT
>group_744_6 110 1 0 0 sg=110 px=0 gx=0
CAGGTCGACTCTAGAGGATCCGGGGTATCT
>group_744_7 110 1 0 0 sg=110 px=0 gx=0
AGCCCGGGATCCTCTACGCCGGACGCATCC
>group_744_8 110 1 0 0 sg=110 px=0 gx=0
TTTTAGTACCTAGCCCGGGATCCTCTACGC
>group_744_9 110 1 0 0 sg=110 px=0 gx=0
TACAGTATTTAAAGATACCCCGGATCCTCT
>group_745_0 3548 1 0 230 sg=3318 px=0 gx=230
TGGTGTCAAAAATAATAGGGTGAGCTAGCA
>group_745_1 3548 1 0 230 sg=3318 px=0 gx=230
TGACGCATGTGTTTTTATCGGTCTGTATAT
>group_745_2 3548 1 0 230 sg=3318 px=0 gx=230
TTCTTGTTATAGATATCGTGACTAATATAT
>group_745_3 3548 1 0 230 sg=3318 px=0 gx=230
CACAAAGATCCTGCTAGCTCACCCTATTAT
>group_745_4 3548 1 0 230 sg=3318 px=0 gx=230
TGGCCTATGGCATTATTGTACGGAATGATA
>group_745_5 3548 1 0 230 sg=3318 px=0 gx=230
TGTTCAATAACATTTTGTTCGTCTAATATT
>group_745_6 3548 1 0 230 sg=3318 px=0 gx=230
AATGTTTAAAAGTTTTGTTACTTTAGAAGA
>group_745_7 3548 1 0 230 sg=3318 px=0 gx=230
TACCCTCTAGAAGTTAACGAGATCTCTTGT
>group_745_8 3548 1 0 230 sg=3318 px=0 gx=230
ATCAAACTAAAGGCGGAGTGGACACGCTAG
>group_745_9 3548 1 0 230 sg=3318 px=0 gx=230
GGGAAACCTGTCGTGCCAGCTGCAGATCTG
>group_746_0 1634 1 0 658 sg=976 px=0 gx=658
ATGGTACCTTACTTAACTTCGCGACCATCG
>group_746_1 1634 1 0 658 sg=976 px=0 gx=658
ATAATATGAGATAATGCCGACTGTACTTTC
>group_746_2 1634 1 0 658 sg=976 px=0 gx=658
GGCTGTACCGTTCGTATAGCATACATTATA
>group_746_3 1634 1 0 658 sg=976 px=0 gx=658
GCCGATTCCGCTAGGGACCCATAACTTCGT
>group_746_4 1634 1 0 658 sg=976 px=0 gx=658
CAGCCCGGGCATGAGCTCCGATCGCTACGA
>group_746_5 1634 1 0 658 sg=976 px=0 gx=658
GAGGACCGAATTTAAACTGCATGGTACCTT
>group_746_6 1634 1 0 658 sg=976 px=0 gx=658
AACGGTAGATTTAAATTGTTTAAACGTGCT
>group_746_7 1634 1 0 658 sg=976 px=0 gx=658
ATCTTCTTCACGTTACTAAAGGGAATGTAG
>group_746_8 1634 1 0 658 sg=976 px=0 gx=658
GGTCGATAGTGCGTCTTCTCGTAGCGATCG
>group_746_9 1634 1 0 658 sg=976 px=0 gx=658
CACTGGAGCACGTTTAAACAATTTAAATCT
>group_747_0 518 3 0 0 sg=518 px=0 gx=0
CGAGGTGTCAAAGTTCCCGGGATAATCCTG
>group_747_1 518 3 0 0 sg=518 px=0 gx=0
CGCAGGAGAGCCGCTGCTGCCCCGGGACGA
>group_747_2 518 3 0 0 sg=518 px=0 gx=0
CGCTCACATCCCTACAGTCCCCTGCCAGGC
>group_747_3 518 3 0 0 sg=518 px=0 gx=0
TCATCCCCACAATCAACGCCATCACCACCA
>group_747_4 518 3 0 0 sg=518 px=0 gx=0
CCATCCACTGCAGGTCCTGGCTGGTGGTGA
>group_747_5 518 3 0 0 sg=518 px=0 gx=0
TGCCCCGGGACGAGGTGTCAAAGTTCCCGG
>group_747_6 518 3 0 0 sg=518 px=0 gx=0
CTCGGCGTGCGCAGGAGAGCCGCTGCTGCC
>group_747_7 518 3 0 0 sg=518 px=0 gx=0
AGGATTATCCCGGGAACTTTGACACCTCGT
>group_747_8 518 3 0 0 sg=518 px=0 gx=0
GTGATCACTGTGGGCTGTACCATCCACTGC
>group_747_9 518 3 0 0 sg=518 px=0 gx=0
AATCAACGCCATCACCACCAGCCAGGACCT
>group_748_0 2170 0 0 0 sg=2170 px=0 gx=0
CAATCTTTACCCCCGCGATGGGCTACCCCA
>group_748_1 2170 0 0 0 sg=2170 px=0 gx=0
CGTTCTAGGATCTCGCACGGGTTTTCAGTC
>group_748_2 2170 0 0 0 sg=2170 px=0 gx=0
CAGCCAGGCGGACCGGCCACAGGCCTTCCC
>group_748_3 2170 0 0 0 sg=2170 px=0 gx=0
CCGGGCCGCCCGGGGCGCCTTCGTGGGGTG
>group_748_4 2170 0 0 0 sg=2170 px=0 gx=0
CGATCCACATTGCACCGGTAAGCCCATTGG
>group_748_5 2170 0 0 0 sg=2170 px=0 gx=0
ACCCCGGCCATCACCCCTGCCGCATTGCAC
>group_748_6 2170 0 0 0 sg=2170 px=0 gx=0
CGAACCAAGGACCAATTTTTTTTTTAGCAC
>group_748_7 2170 0 0 0 sg=2170 px=0 gx=0
GCGCCACGCGCTGTATGCCCACGCCTGCGG
>group_748_8 2170 0 0 0 sg=2170 px=0 gx=0
AGATTGGCGAACCAAGGACCAATTTTTTTT
>group_748_9 2170 0 0 0 sg=2170 px=0 gx=0
GCACCTTTGCTGGGGGGGGGTCTAGGATAA
>group_749_0 140 0 0 0 sg=140 px=0 gx=0
GGCCCTCGAGGCCTTGAATGCGGCCGCGGA
>group_749_1 140 0 0 0 sg=140 px=0 gx=0
ATTACGGCTAGGTTCCGCGGCCGCATTCAA
>group_749_2 140 0 0 0 sg=140 px=0 gx=0
TGATTACGGCTAGGTTCCGCGGCCGCATTC
>group_749_3 140 0 0 0 sg=140 px=0 gx=0
CGCGTACGTGCACGACGTCTTAAGCTTTCG
>group_749_4 140 0 0 0 sg=140 px=0 gx=0
ACGCGTACGTGCACGACGTCTTAAGCTTTC
>group_749_5 140 0 0 0 sg=140 px=0 gx=0
AGCTTTCGAATTCGCGAGCTCCATGGATAT
>group_749_6 140 0 0 0 sg=140 px=0 gx=0
GGCCTTGAATGCGGCCGCGGAACCTAGCCG
>group_749_7 140 0 0 0 sg=140 px=0 gx=0
GAATTCGAAAGCTTAAGACGTCGTGCACGT
>group_749_8 140 0 0 0 sg=140 px=0 gx=0
GACCATGATTACGGCTAGGTTCCGCGGCCG
>group_749_9 140 0 0 0 sg=140 px=0 gx=0
CCTTGAATGCGGCCGCGGAACCTAGCCGTA
>group_750_0 44 0 0 0 sg=44 px=0 gx=0
CACCAGAAATGCCTCTGCAGACCTCCAAGA
>group_750_1 44 0 0 0 sg=44 px=0 gx=0
TGCCTCTGCAGACCTCCAAGACCAGCCTCG
>group_750_2 44 0 0 0 sg=44 px=0 gx=0
AGAAATGCCTCTGCAGACCTCCAAGACCAG
>group_750_3 44 0 0 0 sg=44 px=0 gx=0
ACACCAGAAATGCCTCTGCAGACCTCCAAG
>group_750_4 44 0 0 0 sg=44 px=0 gx=0
GCTGGTCTTGGAGGTCTGCAGAGGCATTTC
>group_750_5 44 0 0 0 sg=44 px=0 gx=0
TGGTCTTGGAGGTCTGCAGAGGCATTTCTG
>group_750_6 44 0 0 0 sg=44 px=0 gx=0
GACACCAGAAATGCCTCTGCAGACCTCCAA
>group_750_7 44 0 0 0 sg=44 px=0 gx=0
CGAGGCTGGTCTTGGAGGTCTGCAGAGGCA
>group_750_8 44 0 0 0 sg=44 px=0 gx=0
ACCAGAAATGCCTCTGCAGACCTCCAAGAC
>group_750_9 44 0 0 0 sg=44 px=0 gx=0
AATGCCTCTGCAGACCTCCAAGACCAGCCT
>group_751_0 48 1 0 0 sg=48 px=0 gx=0
AAAGAATAGGAACTTCCCCCCCCCATGTCA
>group_751_1 48 1 0 0 sg=48 px=0 gx=0
GTTTGGGGAAGTTCCTATTCTCTAGAAAGA
>group_751_2 48 1 0 0 sg=48 px=0 gx=0
TAGAAAGAATAGGAACTTCCCCCCCCCATG
>group_751_3 48 1 0 0 sg=48 px=0 gx=0
TTTGGGGAAGTTCCTATTCTCTAGAAAGAA
>group_751_4 48 1 0 0 sg=48 px=0 gx=0
ATAGCTGTTTGGGGAAGTTCCTATTCTCTA
>group_751_5 48 1 0 0 sg=48 px=0 gx=0
AGCTGTTTGGGGAAGTTCCTATTCTCTAGA
>group_751_6 48 1 0 0 sg=48 px=0 gx=0
CTAGAAAGAATAGGAACTTCCCCCCCCCAT
>group_751_7 48 1 0 0 sg=48 px=0 gx=0
TCATAGCTGTTTGGGGAAGTTCCTATTCTC
>group_751_8 48 1 0 0 sg=48 px=0 gx=0
GGGGGGGGAAGTTCCTATTCTTTCTAGAGA
>group_751_9 48 1 0 0 sg=48 px=0 gx=0
CTAGAGAATAGGAACTTCCCCAAACAGCTA
>group_753_0 199 1 0 0 sg=199 px=0 gx=0
ATCACGTGGGATCCGTGATGGTGATGGTGA
>group_753_1 199 1 0 0 sg=199 px=0 gx=0
CTAGAAGCGATTGAGGAGATCTGAGCTCGG
>group_753_2 199 1 0 0 sg=199 px=0 gx=0
ATTGAGGAGATCTGAGCTCGGTACCCGGGT
>group_753_3 199 1 0 0 sg=199 px=0 gx=0
TCGCATCACCATCACCATCACGGATCCCAC
>group_753_4 199 1 0 0 sg=199 px=0 gx=0
CTAGAAGCGATTGAGGATATCACGTGGGAT
>group_753_5 199 1 0 0 sg=199 px=0 gx=0
TGCAGAGGCCTGTCGACCCGGGTACCGAGC
>group_753_6 199 1 0 0 sg=199 px=0 gx=0
TTAAGCTTGGCTGCAGAGGCCTGTCGACCC
>group_753_7 199 1 0 0 sg=199 px=0 gx=0
GAAGCGATTGAGGATATCACGTGGGATCCG
>group_753_8 199 1 0 0 sg=199 px=0 gx=0
ATCTGAGCTCGGTACCCGGGTCGACAGGCC
>group_753_9 199 1 0 0 sg=199 px=0 gx=0
GAGATCTGAGCTCGGTACCCGGGTCGACAG
>group_754_0 2202 0 0 1862 sg=340 px=0 gx=1862
CATCTTTGCTACGTAAGCTCTAGCATTTTC
>group_754_1 2202 0 0 1862 sg=340 px=0 gx=1862
CGCCTGCTGCAGTCTCAATGATATTCGAAT
>group_754_2 2202 0 0 1862 sg=340 px=0 gx=1862
CACGCCTGCTGCAGTCTCAATGATATTCGA
>group_754_3 2202 0 0 1862 sg=340 px=0 gx=1862
TCTTCAAGAATTCCACGGACTATAGACTAT
>group_754_4 2202 0 0 1862 sg=340 px=0 gx=1862
AAATCCTCGACTACGTCGTTAAGGCCGTTT
>group_754_5 2202 0 0 1862 sg=340 px=0 gx=1862
TCGAATATCATTGAGACTGCAGCAGGCGTG
>group_754_6 2202 0 0 1862 sg=340 px=0 gx=1862
ACTGCAGCAGGCGTGAAGTTAGACGACAAC
>group_754_7 2202 0 0 1862 sg=340 px=0 gx=1862
AGTTCTCCTCGACCTCCTCTTCAGTACTAA
>group_754_8 2202 0 0 1862 sg=340 px=0 gx=1862
AGATATACTAGAAGTTCTCCTCGACCTCCT
>group_754_9 2202 0 0 1862 sg=340 px=0 gx=1862
AGTACTGAAGAGGAGGTCGAGGAGAACTTC
>group_755_0 62 1 0 0 sg=62 px=0 gx=0
TTTCCTCCTTACCATTGCATACACCATAGG
>group_755_1 62 1 0 0 sg=62 px=0 gx=0
CTATGGTGTATGCAATGGTAAGGAGGAAAA
>group_755_2 62 1 0 0 sg=62 px=0 gx=0
TTACCATTGCATACACCATAGGTGTGGTTT
>group_755_3 62 1 0 0 sg=62 px=0 gx=0
ATGGTGTATGCAATGGTAAGGAGGAAAAAA
>group_755_4 62 1 0 0 sg=62 px=0 gx=0
TTCCTCCTTACCATTGCATACACCATAGGT
>group_755_5 62 1 0 0 sg=62 px=0 gx=0
ACCATTGCATACACCATAGGTGTGGTTTAA
>group_755_6 62 1 0 0 sg=62 px=0 gx=0
ATGGTAAGGAGGAAAAAAATGCATATGGGG
>group_755_7 62 1 0 0 sg=62 px=0 gx=0
AAACCACACCTATGGTGTATGCAATGGTAA
>group_755_8 62 1 0 0 sg=62 px=0 gx=0
CCCATATGCATTTTTTTCCTCCTTACCATT
>group_755_9 62 1 0 0 sg=62 px=0 gx=0
TTTTTTCCTCCTTACCATTGCATACACCAT
>group_756_0 3152 0 554 0 sg=2598 px=554 gx=0
ACAAAAACAGTACTTCCAAAGCCTTCCCAA
>group_756_1 3152 0 554 0 sg=2598 px=554 gx=0
CACAGAATTACATGGCCCTGCTCAACCAAA
>group_756_2 3152 0 554 0 sg=2598 px=554 gx=0
CAAGCTGATCATCTTCCTTGCTCAATGGGC
>group_756_3 3152 0 554 0 sg=2598 px=554 gx=0
ATTCCAGCCGCCTCAAGGCCAAGCCGCTAC
>group_756_4 3152 0 554 0 sg=2598 px=554 gx=0
CTAGTTGAAGCTTTCCCGAGAAGCTGGCTG
>group_756_5 3152 0 554 0 sg=2598 px=554 gx=0
CTTCACGTAGCGCTCGACGTACTTGGAGAA
>group_756_6 3152 0 554 0 sg=2598 px=554 gx=0
GCGTCGTGATGCCAAAATCAGGCATGACCA
>group_756_7 3152 0 554 0 sg=2598 px=554 gx=0
ATCCTCTAGAGCCCAGGCCCCGAACATGGG
>group_756_8 3152 0 554 0 sg=2598 px=554 gx=0
TCCACTTTGCTCCAGGAACTAGTTGAAGCT
>group_756_9 3152 0 554 0 sg=2598 px=554 gx=0
AATTCTGTGCTGTGCCAAAGAAATTTGCGG
>group_757_0 530 1 0 0 sg=530 px=0 gx=0
CTTCGGTCCGCCTAGGGATAACAGGGTAAT
>group_757_1 530 1 0 0 sg=530 px=0 gx=0
GGTGGGCCATATGGGCCCGCGGCCGCGAAT
>group_757_2 530 1 0 0 sg=530 px=0 gx=0
TGGTTTAAACGCCCGGGCACGTGGGATCCT
>group_757_3 530 1 0 0 sg=530 px=0 gx=0
CGGGCGTTTAAACCAATTGTTCGAACGTAC
>group_757_4 530 1 0 0 sg=530 px=0 gx=0
ACCTGCAGGCATGCAAGCTTCGGTCCGCCT
>group_757_5 530 1 0 0 sg=530 px=0 gx=0
AATTCGCGGCCGCGGGCCCATATGGCCCAC
>group_757_6 530 1 0 0 sg=530 px=0 gx=0
TTAAATTCCCTATAGTGAGTCGTATTAAAT
>group_757_7 530 1 0 0 sg=530 px=0 gx=0
CCGGCCCACCGGTGGGCCATATGGGCCCGC
>group_757_8 530 1 0 0 sg=530 px=0 gx=0
TTATCCCTAGGCGGACCGAAGCTTGCATGC
>group_757_9 530 1 0 0 sg=530 px=0 gx=0
TTCGCGGCCGCGGGCCCATATGGCCCACCG
>group_758_0 158 1 0 0 sg=158 px=0 gx=0
TGGATGGCGCTCTTGAAGTGCATGTGGTTG
>group_758_1 158 1 0 0 sg=158 px=0 gx=0
AGCTGTGGTAGCCGCCGTCGCGCAGGCTGA
>group_758_2 158 1 0 0 sg=158 px=0 gx=0
CTCTTGAAGTGCATGTGGTTGTCCACCACG
>group_758_3 158 1 0 0 sg=158 px=0 gx=0
TGGTGGACAACCACATGCACTTCAAGAGCG
>group_758_4 158 1 0 0 sg=158 px=0 gx=0
GGTGGATGGCGCTCTTGAAGTGCATGTGGT
>group_758_5 158 1 0 0 sg=158 px=0 gx=0
TGTGGTAGCCGCCGTCGCGCAGGCTGAAGG
>group_758_6 158 1 0 0 sg=158 px=0 gx=0
CACGAAGCTGTGGTAGCCGCCGTCGCGCAG
>group_758_7 158 1 0 0 sg=158 px=0 gx=0
GAGCTTCAGCTACCGCTGCGAGGCCGGCCG
>group_758_8 158 1 0 0 sg=158 px=0 gx=0
ACCTTCAGCCTGCGCGACGGCGGCTACCAC
>group_758_9 158 1 0 0 sg=158 px=0 gx=0
CCGATCACGCGGCCGGCCTCGCAGCGGTAG
>group_759_0 96 1 0 0 sg=96 px=0 gx=0
TTTTGCGGCCGCCGGGTACAATTCCGCAGC
>group_759_1 96 1 0 0 sg=96 px=0 gx=0
GCCGGGTACAATTCCGCAGCTTTTAGAGCA
>group_759_2 96 1 0 0 sg=96 px=0 gx=0
GGAGATCAGCCTGCAGGTCGTTACATAACT
>group_759_3 96 1 0 0 sg=96 px=0 gx=0
GGCGGCCGCAAAAGGAGATCTGATATCATC
>group_759_4 96 1 0 0 sg=96 px=0 gx=0
TACCCGGCGGCCGCAAAAGGAGATCTGATA
>group_759_5 96 1 0 0 sg=96 px=0 gx=0
ATGTAACGACCTGCAGGCTGATCTCCCTAG
>group_759_6 96 1 0 0 sg=96 px=0 gx=0
CTCTAAAAGCTGCGGAATTGTACCCGGCGG
>group_759_7 96 1 0 0 sg=96 px=0 gx=0
AATTGTACCCGGCGGCCGCAAAAGGAGATC
>group_759_8 96 1 0 0 sg=96 px=0 gx=0
TTGTACCCGGCGGCCGCAAAAGGAGATCTG
>group_759_9 96 1 0 0 sg=96 px=0 gx=0
ACCCGGCGGCCGCAAAAGGAGATCTGATAT
>group_760_0 328 1 0 0 sg=328 px=0 gx=0
GTACCAATTGTTATCAGCTATGCGCCGACC
>group_760_1 328 1 0 0 sg=328 px=0 gx=0
CTTTAAGCAATTCTAGGTACCAATTGTTAT
>group_760_2 328 1 0 0 sg=328 px=0 gx=0
GTACCCCTGTGTGAAATTGTTATCCATTGT
>group_760_3 328 1 0 0 sg=328 px=0 gx=0
TGTGAGCGGATAACAATGGATAACAATTTC
>group_760_4 328 1 0 0 sg=328 px=0 gx=0
ACCAATTAAAGAGGAGAAATTAAGCATGAG
>group_760_5 328 1 0 0 sg=328 px=0 gx=0
AATGGATAACAATTTCACACAGGGGTACCA
>group_760_6 328 1 0 0 sg=328 px=0 gx=0
TCATGCTTAATTTCTCCTCTTTAATTGGTA
>group_760_7 328 1 0 0 sg=328 px=0 gx=0
GTCGGCGCATAGCTGATAACAATTGGTACC
>group_760_8 328 1 0 0 sg=328 px=0 gx=0
CTTTAATTGGTACCCCTGTGTGAAATTGTT
>group_760_9 328 1 0 0 sg=328 px=0 gx=0
ATCGGCCGTCTCGAGTAGAGGCATCAAATA
>group_761_0 502 1 0 0 sg=502 px=0 gx=0
TACCGAATTCATATGCGGCCGCTAGACAGC
>group_761_1 502 1 0 0 sg=502 px=0 gx=0
ATGCGGCCGCTAGACAGCTGAAGCTTCGTA
>group_761_2 502 1 0 0 sg=502 px=0 gx=0
ACGGCGAGCAGGCGCTCTACATGAGCATGC
>group_761_3 502 1 0 0 sg=502 px=0 gx=0
ATATCAGATCCACTAGTGGCCTATTCTAGC
>group_761_4 502 1 0 0 sg=502 px=0 gx=0
GAGCAGGCGCTCTACATGAGCATGCCCTGC
>group_761_5 502 1 0 0 sg=502 px=0 gx=0
GTCGTCTCGTACTCCGGCTGGAACCGCCGG
>group_761_6 502 1 0 0 sg=502 px=0 gx=0
AGAATAGGCCACTAGTGGATCTGATATCAT
>group_761_7 502 1 0 0 sg=502 px=0 gx=0
GCGCCTGCTCGCCGTCCGAGGCGGTGCCGT
>group_761_8 502 1 0 0 sg=502 px=0 gx=0
ATTCTAGCCCGGGTCGACGGATCCACTAGC
>group_761_9 502 1 0 0 sg=502 px=0 gx=0
TGATATCAGATCCACTAGTGGCCTATTCTA
>group_762_0 552 0 294 292 sg=258 px=2 gx=0
GAATCGTATTGCGCGAACAGATAAAGCTAG
>group_762_1 552 0 294 292 sg=258 px=2 gx=0
AATCGTATTGCGCGAACAGATAAAGCTAGC
>group_762_2 552 0 294 292 sg=258 px=2 gx=0
AGGTTTTTATATTACAGCTCCAGATCCGCC
>group_762_3 552 0 294 292 sg=258 px=2 gx=0
AGTTTTTTTCGTCAGCTTATGATGATGATG
>group_762_4 552 0 294 292 sg=258 px=2 gx=0
TACGATTCCCATTGTACTTGTTGACTGGTC
>group_762_5 552 0 294 292 sg=258 px=2 gx=0
TAGCTTTATCTGTTCGCGCAATACGATTCC
>group_762_6 552 0 294 292 sg=258 px=2 gx=0
AGCTCCAGATCCGCCTACGCCATAGCCGAA
>group_762_7 552 0 294 292 sg=258 px=2 gx=0
CGTCAGCTTTAAGTTGGTTCTCTTGGATCA
>group_762_8 552 0 294 292 sg=258 px=2 gx=0
GATAGTTTTTTTCGTCAGCTTATGATGATG
>group_762_9 552 0 294 292 sg=258 px=2 gx=0
CTATGGCGTAGGCGGATCTGGGCAATAGTT
>group_763_0 90 1 0 0 sg=90 px=0 gx=0
AACTTACTCAATGGAATAATTCTAGATCGA
>group_763_1 90 1 0 0 sg=90 px=0 gx=0
CAACGCCGCGGCCAATTCGATCCATTGCTG
>group_763_2 90 1 0 0 sg=90 px=0 gx=0
ACGCCGCGGCCAATTCGATCCATTGCTGTT
>group_763_3 90 1 0 0 sg=90 px=0 gx=0
TCGATCTAGAATTATTCCATTGAGTAAGTT
>group_763_4 90 1 0 0 sg=90 px=0 gx=0
CTTATGTCAATTCGATCTAGAATTATTCCA
>group_763_5 90 1 0 0 sg=90 px=0 gx=0
AGGCTTATGTCAATTCGATCTAGAATTATT
>group_763_6 90 1 0 0 sg=90 px=0 gx=0
AGATCGAATTGACATAAGCCTGTTCGGTTC
>group_763_7 90 1 0 0 sg=90 px=0 gx=0
AGCAATGGATCGAATTGGCCGCGGCGTTGT
>group_763_8 90 1 0 0 sg=90 px=0 gx=0
TCTAGATCGAATTGACATAAGCCTGTTCGG
>group_763_9 90 1 0 0 sg=90 px=0 gx=0
TGTCAACAGCAATGGATCGAATTGGCCGCG
>group_764_0 2486 1 0 1900 sg=586 px=0 gx=1900
TCGGATCTGCTATGGCAGGGCCTGCCGCCC
>group_764_1 2486 1 0 1900 sg=586 px=0 gx=1900
AATAGTTTGCGCAACGTTGTTGCCATTGGT
>group_764_2 2486 1 0 1900 sg=586 px=0 gx=1900
ATTCAGGTTTCTCTAGAAATGGACGGAATT
>group_764_3 2486 1 0 1900 sg=586 px=0 gx=1900
CCAAGCTTCGACTGACTATAATAATAAAAC
>group_764_4 2486 1 0 1900 sg=586 px=0 gx=1900
GGATCCTTGAAGACGAAAGGGCCTCGTGAT
>group_764_5 2486 1 0 1900 sg=586 px=0 gx=1900
GCCCTGCCATAGCAGATCCGATTCGACAGA
>group_764_6 2486 1 0 1900 sg=586 px=0 gx=1900
TTGGATCCGGTACCTCTAGAATTCTCGAGC
>group_764_7 2486 1 0 1900 sg=586 px=0 gx=1900
TCAGTCGAAGCTTGGATCCGGTACCTCTAG
>group_764_8 2486 1 0 1900 sg=586 px=0 gx=1900
TTGGCGTTTTATTATTATAGTCAGTCGAAG
>group_764_9 2486 1 0 1900 sg=586 px=0 gx=1900
GCTCGAGAATTCTAGAGGTACCGGATCCAA
>group_765_0 56 1 0 0 sg=56 px=0 gx=0
TTCATACACGGTGCCTGACTTTCCCGGGCT
>group_765_1 56 1 0 0 sg=56 px=0 gx=0
TGCCTGACTTTCCCGGGCTTGAAGACGAAA
>group_765_2 56 1 0 0 sg=56 px=0 gx=0
TCCCGGGCTTGAAGACGAAAGGGCCTCGTG
>group_765_3 56 1 0 0 sg=56 px=0 gx=0
TCAAGCCCGGGAAAGTCAGGCACCGTGTAT
>group_765_4 56 1 0 0 sg=56 px=0 gx=0
GTGCCTGACTTTCCCGGGCTTGAAGACGAA
>group_765_5 56 1 0 0 sg=56 px=0 gx=0
CTTTCGTCTTCAAGCCCGGGAAAGTCAGGC
>group_765_6 56 1 0 0 sg=56 px=0 gx=0
ACGAGGCCCTTTCGTCTTCAAGCCCGGGAA
>group_765_7 56 1 0 0 sg=56 px=0 gx=0
TACACGGTGCCTGACTTTCCCGGGCTTGAA
>group_765_8 56 1 0 0 sg=56 px=0 gx=0
CACGAGGCCCTTTCGTCTTCAAGCCCGGGA
>group_765_9 56 1 0 0 sg=56 px=0 gx=0
GCCTGACTTTCCCGGGCTTGAAGACGAAAG
>group_766_0 214 1 0 0 sg=214 px=0 gx=0
CGCACCCGACATAGATCCCCTATTTGTTTA
>group_766_1 214 1 0 0 sg=214 px=0 gx=0
CAGAGATTTTGAGACACAACGTGGCTTACT
>group_766_2 214 1 0 0 sg=214 px=0 gx=0
ATCGGATCCGGCCGCCGCTGAGGTCTGCCT
>group_766_3 214 1 0 0 sg=214 px=0 gx=0
TATCGGATCCTAGTAAGCCACGTTGTGTCT
>group_766_4 214 1 0 0 sg=214 px=0 gx=0
ATAGGGGATCTATGTCGGGTGCGGAGAAAG
>group_766_5 214 1 0 0 sg=214 px=0 gx=0
ATTTAGAAAAATAAACAAATAGGGGATCTA
>group_766_6 214 1 0 0 sg=214 px=0 gx=0
GCGGCCGGATCCGATATCGTTTAAACTCGC
>group_766_7 214 1 0 0 sg=214 px=0 gx=0
CACAACGTGGCTTACTAGGATCCGATATCA
>group_766_8 214 1 0 0 sg=214 px=0 gx=0
TTTTGCTCACATGTTGGATCTGCCATTTCA
>group_766_9 214 1 0 0 sg=214 px=0 gx=0
GAGACACAACGTGGCTTACTAGGATCCGAT
>group_767_0 24 1 0 0 sg=24 px=0 gx=0
GTTTGGGGAAGTTCCTATTCTTTCTAGAGA
>group_767_1 24 1 0 0 sg=24 px=0 gx=0
CTCTAGAAAGAATAGGAACTTCCCCAAACA
>group_767_2 24 1 0 0 sg=24 px=0 gx=0
CATAGCTGTTTGGGGAAGTTCCTATTCTTT
>group_767_3 24 1 0 0 sg=24 px=0 gx=0
GAAAGAATAGGAACTTCCCCAAACAGCTAT
>group_767_4 24 1 0 0 sg=24 px=0 gx=0
TCTCTAGAAAGAATAGGAACTTCCCCAAAC
>group_767_5 24 1 0 0 sg=24 px=0 gx=0
TGGGGAAGTTCCTATTCTTTCTAGAGAATA
>group_767_6 24 1 0 0 sg=24 px=0 gx=0
TCTAGAAAGAATAGGAACTTCCCCAAACAG
>group_767_7 24 1 0 0 sg=24 px=0 gx=0
TCATAGCTGTTTGGGGAAGTTCCTATTCTT
>group_767_8 24 1 0 0 sg=24 px=0 gx=0
TTGGGGAAGTTCCTATTCTTTCTAGAGAAT
>group_767_9 24 1 0 0 sg=24 px=0 gx=0
AAAGAATAGGAACTTCCCCAAACAGCTATG
>group_768_0 2012 0 0 0 sg=2012 px=0 gx=0
CCACCCGCTTTCTTGCTGGTTGTCATTTTT
>group_768_1 2012 0 0 0 sg=2012 px=0 gx=0
ACTGAGCATCAACAAGGACAATTCCAAGAG
>group_768_2 2012 0 0 0 sg=2012 px=0 gx=0
GCAGGTGATGGACAGGCTCTGTGAGGGCTG
>group_768_3 2012 0 0 0 sg=2012 px=0 gx=0
TTCCATGTATGCATCTCTAGGAGAGAGAGT
>group_768_4 2012 0 0 0 sg=2012 px=0 gx=0
TCTTGGAATCTTGTTGCTCTGGTTTCCAGG
>group_768_5 2012 0 0 0 sg=2012 px=0 gx=0
GAACTCTCCCCCAATAATCTTATCGCGAGG
>group_768_6 2012 0 0 0 sg=2012 px=0 gx=0
ATGTATGCATCTCTAGGAGAGAGAGTCACT
>group_768_7 2012 0 0 0 sg=2012 px=0 gx=0
AGTTCACCACCATCGAGAACCAGCCCTGGT
>group_768_8 2012 0 0 0 sg=2012 px=0 gx=0
ATGATGAGTTTCCATTCACGTTCGGCTCGG
>group_768_9 2012 0 0 0 sg=2012 px=0 gx=0
ACCCTTTCCTGGAGACTGGCGAATCCAGTG
>group_769_0 23276 1 0 292 sg=22984 px=0 gx=292
AAATTTTTCTGTTGGACGGGACGGCTTGGA
>group_769_1 23276 1 0 292 sg=22984 px=0 gx=292
CTTGGAAGTTTCCTTTCGGAATGTTAGTAA
>group_769_2 23276 1 0 292 sg=22984 px=0 gx=292
AACCACGCCTTTGTTTCGTCCAATAAAGCT
>group_769_3 23276 1 0 292 sg=22984 px=0 gx=292
AGTTTTGCTGGTCGGGTCATTGGGACATAG
>group_769_4 23276 1 0 292 sg=22984 px=0 gx=292
AGGACGAGGACATGGAAATCGATGACGAAT
>group_769_5 23276 1 0 292 sg=22984 px=0 gx=292
GTAGACGTAGGAACAAGCGGACTGAATACT
>group_769_6 23276 1 0 292 sg=22984 px=0 gx=292
AGGTTAAAGAAACTGGCCCGGTTAGCGGCG
>group_769_7 23276 1 0 292 sg=22984 px=0 gx=292
TCGCTCATCTGGGTGTTCTCGCTGTCGCAA
>group_769_8 23276 1 0 292 sg=22984 px=0 gx=292
TATCTTCGTCTTGCTCGTCGTCGGCTGGTA
>group_769_9 23276 1 0 292 sg=22984 px=0 gx=292
GAGCAATTCTTGAAGACGAAAGGGCCTCGT
>group_770_0 1072 0 0 48 sg=1024 px=0 gx=48
AACAGGAGACAAGTGCTTAGTTATGCTAGC
>group_770_1 1072 0 0 48 sg=1024 px=0 gx=48
GATCTTTGTCGAACTATTCATAACACCCCT
>group_770_2 1072 0 0 48 sg=1024 px=0 gx=48
CCCAGAGGCCAAAAAAAAGCCCGCTCATTA
>group_770_3 1072 0 0 48 sg=1024 px=0 gx=48
TGGTCGTCGTTATCGTAGGAGCGACCATAG
>group_770_4 1072 0 0 48 sg=1024 px=0 gx=48
CTGAGCTCCCAGCTTAAGGTGTCTCAAAAT
>group_770_5 1072 0 0 48 sg=1024 px=0 gx=48
TGTACTCAGTTGCGCTTGCCTGTAAACTAT
>group_770_6 1072 0 0 48 sg=1024 px=0 gx=48
ACATTGGGACCAATGTTGCGACCGCCACAC
>group_770_7 1072 0 0 48 sg=1024 px=0 gx=48
TCTGCACTGCTCGAGCTGTTGACAATTAAT
>group_770_8 1072 0 0 48 sg=1024 px=0 gx=48
GCGGCCGCTATCAACTGGCTTTAGACGTAA
>group_770_9 1072 0 0 48 sg=1024 px=0 gx=48
TTGCCTGTAAACTATCGAATGCTGCCTTCG
>group_771_0 158 1 0 0 sg=158 px=0 gx=0
CGAGACGGTCACAGCTTGTCTGTAAGCGGA
>group_771_1 158 1 0 0 sg=158 px=0 gx=0
TGAGAATCCAAGCTTGGCGAGATTTTCAGG
>group_771_2 158 1 0 0 sg=158 px=0 gx=0
ATGATGCCGGATCCGGAATTCCTCGAGGAA
>group_771_3 158 1 0 0 sg=158 px=0 gx=0
CATGCAGCTCCCCGAGACGGTCACAGCTTG
>group_771_4 158 1 0 0 sg=158 px=0 gx=0
TGCCGGATCCGGAATTCCTCGAGGAATTCT
>group_771_5 158 1 0 0 sg=158 px=0 gx=0
TTAGCTCCTGAAAATCTCGCCAAGCTTGGA
>group_771_6 158 1 0 0 sg=158 px=0 gx=0
TCCAAGCTTGGCGAGATTTTCAGGAGCTAA
>group_771_7 158 1 0 0 sg=158 px=0 gx=0
GAAAACCTCTGACACATGCAGCTCCCCGAG
>group_771_8 158 1 0 0 sg=158 px=0 gx=0
ATCCAAGCTTGGCGAGATTTTCAGGAGCTA
>group_771_9 158 1 0 0 sg=158 px=0 gx=0
GTGAAAACCTCTGACACATGCAGCTCCCCG
>group_772_0 722 1 0 0 sg=722 px=0 gx=0
TAAGTTACAGGCAAGCGATCCGTCAGGTGG
>group_772_1 722 1 0 0 sg=722 px=0 gx=0
CTGCTCTCAGGCCTACGAGGCGCGTGTAAG
>group_772_2 722 1 0 0 sg=722 px=0 gx=0
CCGTCAGGTGGCACTTTTCGGGGAAATGTG
>group_772_3 722 1 0 0 sg=722 px=0 gx=0
AAGCGATCCGTCAGGTGGCACTTTTCGGGG
>group_772_4 722 1 0 0 sg=722 px=0 gx=0
GACACTATAGAAGGATCTCCATTGTGTTGG
>group_772_5 722 1 0 0 sg=722 px=0 gx=0
TGGGAATTCGAGCTCACGCGTACTGATGCA
>group_772_6 722 1 0 0 sg=722 px=0 gx=0
CAGGCAAGCGATCCGTCAGGTGGCACTTTT
>group_772_7 722 1 0 0 sg=722 px=0 gx=0
GATTTGCGCCTTTGGATGAGGCACTTTCTA
>group_772_8 722 1 0 0 sg=722 px=0 gx=0
CCACCTGACGGATCGCTTGCCTGTAACTTA
>group_772_9 722 1 0 0 sg=722 px=0 gx=0
TCTAGAAAGTGCCTCATCCAAAGGCGCAAA
>group_773_0 64 1 0 0 sg=64 px=0 gx=0
CAAGCTTGCATGCAGATCTAGCGCTCTAGA
>group_773_1 64 1 0 0 sg=64 px=0 gx=0
ACAATTTCACACAGGAGATATACATATGAG
>group_773_2 64 1 0 0 sg=64 px=0 gx=0
CAGTGCCAAGCTTGCATGCAGATCTAGCGC
>group_773_3 64 1 0 0 sg=64 px=0 gx=0
CTTCTCCTTTACTCATATGTATATCTCCTG
>group_773_4 64 1 0 0 sg=64 px=0 gx=0
GTGCCAAGCTTGCATGCAGATCTAGCGCTC
>group_773_5 64 1 0 0 sg=64 px=0 gx=0
TAGAGCGCTAGATCTGCATGCAAGCTTGGC
>group_773_6 64 1 0 0 sg=64 px=0 gx=0
CACACAGGAGATATACATATGAGTAAAGGA
>group_773_7 64 1 0 0 sg=64 px=0 gx=0
GATCCTCTAGAGCGCTAGATCTGCATGCAA
>group_773_8 64 1 0 0 sg=64 px=0 gx=0
AATTTCACACAGGAGATATACATATGAGTA
>group_773_9 64 1 0 0 sg=64 px=0 gx=0
AGCTTGCATGCAGATCTAGCGCTCTAGAGG
>group_774_0 116 1 0 0 sg=116 px=0 gx=0
TAGAGTCGACGAGCTCACTAGTGACAGCGG
>group_774_1 116 1 0 0 sg=116 px=0 gx=0
GTCACTAGTGAGCTCGTCGACTCTAGAGGA
>group_774_2 116 1 0 0 sg=116 px=0 gx=0
GTACCGGTCCGGAATTCCCGGGGCGGCCGC
>group_774_3 116 1 0 0 sg=116 px=0 gx=0
ACGTAAGCTTGGATCCTCTAGAGTCGACGA
>group_774_4 116 1 0 0 sg=116 px=0 gx=0
ACCGGTCCGGAATTCCCGGGGCGGCCGCTG
>group_774_5 116 1 0 0 sg=116 px=0 gx=0
GCTCACTAGTGACAGCGGCCGCCCCGGGAA
>group_774_6 116 1 0 0 sg=116 px=0 gx=0
TACCGGTCCGGAATTCCCGGGGCGGCCGCT
>group_774_7 116 1 0 0 sg=116 px=0 gx=0
CACTAGTGACAGCGGCCGCCCCGGGAATTC
>group_774_8 116 1 0 0 sg=116 px=0 gx=0
TGACAGCGGCCGCCCCGGGAATTCCGGACC
>group_774_9 116 1 0 0 sg=116 px=0 gx=0
GTGAGCTCGTCGACTCTAGAGGATCCAAGC
>group_775_0 2330 1 0 6 sg=2324 px=0 gx=6
AGGGCGTGGGCGTGAGAGCAGGGCTGGGGA
>group_775_1 2330 1 0 6 sg=2324 px=0 gx=6
GCCTCCCAGAGCTGCGCGCAGAGCTGGGCC
>group_775_2 2330 1 0 6 sg=2324 px=0 gx=6
GTGTCCACGCTGCATGGTATCCGAGCCTGG
>group_775_3 2330 1 0 6 sg=2324 px=0 gx=6
CGCCAGGGTCGCCTCCAGGCGGGCAGAGAG
>group_775_4 2330 1 0 6 sg=2324 px=0 gx=6
GCCTACCCCGCCTATCCGGGTTACGGCGGC
>group_775_5 2330 1 0 6 sg=2324 px=0 gx=6
TCCGCCGTCGCGCCCGGGGCCGCTCCGCGT
>group_775_6 2330 1 0 6 sg=2324 px=0 gx=6
GCAGGATCGCGGTGCCAGTGCTGGTGCGCG
>group_775_7 2330 1 0 6 sg=2324 px=0 gx=6
GGGCCTTCCCCAGCGCAGCCGGCCACTGCC
>group_775_8 2330 1 0 6 sg=2324 px=0 gx=6
CCCAGCGCAGCCGGCCACTGCCGCCGCCAA
>group_775_9 2330 1 0 6 sg=2324 px=0 gx=6
GACCAGACTCTGGAGCTGGTGGGGCTGCCC
>group_776_0 178 1 0 0 sg=178 px=0 gx=0
ACTTTAAGCAGGAGATATAATATGGCTCAC
>group_776_1 178 1 0 0 sg=178 px=0 gx=0
GGAAGCTTGTGTTTGTGACGGTGGTTGTGA
>group_776_2 178 1 0 0 sg=178 px=0 gx=0
GAGGAAGCTTGTGTTTGTGACGGTGGTTGT
>group_776_3 178 1 0 0 sg=178 px=0 gx=0
AATAATTTTGTTTAACTTTAAGCAGGAGAT
>group_776_4 178 1 0 0 sg=178 px=0 gx=0
AGATATAATATGGCTCACAACCACCGTCAC
>group_776_5 178 1 0 0 sg=178 px=0 gx=0
ACTCGTCGAGATCGGCTAGCTCACTTGTCA
>group_776_6 178 1 0 0 sg=178 px=0 gx=0
GTGTTTGTGACGGTGGTTGTGAGCCATATT
>group_776_7 178 1 0 0 sg=178 px=0 gx=0
GGTTGTGAGCCATATTATATCTCCTGCTTA
>group_776_8 178 1 0 0 sg=178 px=0 gx=0
GCAGGAGATATAATATGGCTCACAACCACC
>group_776_9 178 1 0 0 sg=178 px=0 gx=0
CGACGATGACAAGTGAGCTAGCCGATCTCG
>group_777_0 882 1 0 4 sg=878 px=0 gx=4
GGGTTTCCGGATTAATATTAATGTTATAGG
>group_777_1 882 1 0 4 sg=878 px=0 gx=4
AATATTAATGTTATAGGGGGTTAATTTTGA
>group_777_2 882 1 0 4 sg=878 px=0 gx=4
ATTAATATTAATGTTATAGGGGGTTAATTT
>group_777_3 882 1 0 4 sg=878 px=0 gx=4
TTATCGATACCGTCGAGCGGACCGGGTACC
>group_777_4 882 1 0 4 sg=878 px=0 gx=4
CGGTCCGCTCGACGGTATCGATAAGCTTGA
>group_777_5 882 1 0 4 sg=878 px=0 gx=4
TTTGCATATCTTGCCATCCGCAAGGAGCAC
>group_777_6 882 1 0 4 sg=878 px=0 gx=4
CTGCAGGCATGCAAGCTTGGATCCGAGCTC
>group_777_7 882 1 0 4 sg=878 px=0 gx=4
CCCGGGCTGCAGGAATTCGATTCCGGAGCC
>group_777_8 882 1 0 4 sg=878 px=0 gx=4
TCTTACCTTGACGGGCACACGATCTCGGGA
>group_777_9 882 1 0 4 sg=878 px=0 gx=4
TAAGGCCATGTAGGCCGGATCCCCCGGGCT
>group_778_0 532 1 0 0 sg=532 px=0 gx=0
CGCCATCTGGTAAGGTTGGGAAGCCCTGCA
>group_778_1 532 1 0 0 sg=532 px=0 gx=0
ATCAATTCGGATCCTTGACATGAGGTTGCC
>group_778_2 532 1 0 0 sg=532 px=0 gx=0
TAGGTGACACTATAGAATACAAGCTTGTTG
>group_778_3 532 1 0 0 sg=532 px=0 gx=0
CCGGTGCCCTGAATGAACTGCAGGACGAGC
>group_778_4 532 1 0 0 sg=532 px=0 gx=0
CAATGGAAGTCAACAAGCTTGTATTCTATA
>group_778_5 532 1 0 0 sg=532 px=0 gx=0
GACGACGAGGCTTGCAGGATCAATTCGGAT
>group_778_6 532 1 0 0 sg=532 px=0 gx=0
GGAGCGTCCCGTCCGGTCGACCAAAGCGGC
>group_778_7 532 1 0 0 sg=532 px=0 gx=0
GAATTGCCAGCTGGGGCGCCATCTGGTAAG
>group_778_8 532 1 0 0 sg=532 px=0 gx=0
GGACGAGCAGCGCGGCTATCGTGGCTGGCC
>group_778_9 532 1 0 0 sg=532 px=0 gx=0
AGATCCCCGGGCGAGCTCGAATTCGATAAA
>group_779_0 736 1 0 0 sg=736 px=0 gx=0
CGAAGCATTGGTTAAAAATTAAGGAGGGGG
>group_779_1 736 1 0 0 sg=736 px=0 gx=0
GAGCAGCGGATCCATGTTACGCAGCAGCAA
>group_779_2 736 1 0 0 sg=736 px=0 gx=0
GAAAATCTTCTCTCATCCGCCAAAACAGCG
>group_779_3 736 1 0 0 sg=736 px=0 gx=0
AGTTGGTCTGGTGTCAAAAATAATAATAAG
>group_779_4 736 1 0 0 sg=736 px=0 gx=0
TCATGGTCATGAATTCGGGGGGGCCCCCCC
>group_779_5 736 1 0 0 sg=736 px=0 gx=0
ACGCGTGGAAACGGATGAAGGCACGAACCC
>group_779_6 736 1 0 0 sg=736 px=0 gx=0
GGCCCCCCCTCCTTAATTTTTAACCAATGC
>group_779_7 736 1 0 0 sg=736 px=0 gx=0
AGGGGGGGCCCCCCCGAATTCATGACCATG
>group_779_8 736 1 0 0 sg=736 px=0 gx=0
TCTACAAAGCGGCCGCCCGCGGTTTCAAAA
>group_779_9 736 1 0 0 sg=736 px=0 gx=0
CCAGTGAATCCGTAATCATGGTCATGAATT
>group_780_0 8462 0 5522 122 sg=2940 px=5400 gx=0
GGAAAACAAGCCGCCGTCAAGAGCGGCTGC
>group_780_1 8462 0 5522 122 sg=2940 px=5400 gx=0
GCAGCGCCTCTGGATCAAACCTGATTGGCG
>group_780_2 8462 0 5522 122 sg=2940 px=5400 gx=0
CTGATAACGTCTTTGCTGTTTGCCGCCGTG
>group_780_3 8462 0 5522 122 sg=2940 px=5400 gx=0
CCCTGGTGTCGGGAACATTAAAACCTCTCC
>group_780_4 8462 0 5522 122 sg=2940 px=5400 gx=0
CTGGGCGACCTCGTAAATCAGGGCGGAACG
>group_780_5 8462 0 5522 122 sg=2940 px=5400 gx=0
GACGGTCAGCATGACTGAGCCGCCAACCTT
>group_780_6 8462 0 5522 122 sg=2940 px=5400 gx=0
GAAGAGGGCTATGCACCACGATAAGGGCCG
>group_780_7 8462 0 5522 122 sg=2940 px=5400 gx=0
TGGCGTGCGCCGCGGGGAGCCCTATTTCCG
>group_780_8 8462 0 5522 122 sg=2940 px=5400 gx=0
ATCAGAACCTGCTGACCCTGGCAGAAATGT
>group_780_9 8462 0 5522 122 sg=2940 px=5400 gx=0
TCCCCTGATAACGTCTTTGCTGTTTGCCGC
>group_781_0 2468 0 0 2380 sg=88 px=0 gx=2380
CGTGCCAACTTCCGTGATAACTATCGTCTG
>group_781_1 2468 0 0 2380 sg=88 px=0 gx=2380
CGGTAGTCGACACCCAGTTCTAATGTGCCG
>group_781_2 2468 0 0 2380 sg=88 px=0 gx=2380
TGGCACGACGGTAGTCGACACCCAGTTCTA
>group_781_3 2468 0 0 2380 sg=88 px=0 gx=2380
CAACCAGACGATAGTTATCACGGAAGTTGG
>group_781_4 2468 0 0 2380 sg=88 px=0 gx=2380
AAGTTGGCACGACGGTAGTCGACACCCAGT
>group_781_5 2468 0 0 2380 sg=88 px=0 gx=2380
TTATCACGGAAGTTGGCACGACGGTAGTCG
>group_781_6 2468 0 0 2380 sg=88 px=0 gx=2380
GACTACCGTCGTGCCAACTTCCGTGATAAC
>group_781_7 2468 0 0 2380 sg=88 px=0 gx=2380
GGCACATTAGAACTGGGTGTCGACTACCGT
>group_781_8 2468 0 0 2380 sg=88 px=0 gx=2380
CGATAGTTATCACGGAAGTTGGCACGACGG
>group_781_9 2468 0 0 2380 sg=88 px=0 gx=2380
TGTCGACTACCGTCGTGCCAACTTCCGTGA
>group_782_0 7524 0 0 2934 sg=4590 px=0 gx=2934
CTGCGAATCGCTTGGATTCCCCGCCCCTAG
>group_782_1 7524 0 0 2934 sg=4590 px=0 gx=2934
GCTTTGACGACCCTCTTCAGGCTGACGGTC
>group_782_2 7524 0 0 2934 sg=4590 px=0 gx=2934
GCTAATAACGGAAGTGGCAATTACTTTATG
>group_782_3 7524 0 0 2934 sg=4590 px=0 gx=2934
CGGGTATGCCTATGACTCTGCCGACCGTAA
>group_782_4 7524 0 0 2934 sg=4590 px=0 gx=2934
GCACAGGCCGATGTAGTTGCCGGACTCGCC
>group_782_5 7524 0 0 2934 sg=4590 px=0 gx=2934
TCCATCATTATCCCAGGCCATCCAGTTGAG
>group_782_6 7524 0 0 2934 sg=4590 px=0 gx=2934
CATTACCGGGGCTCCACCAGTTGAAATCGA
>group_782_7 7524 0 0 2934 sg=4590 px=0 gx=2934
GGATCCTCACAATGTTGGGCGTTGTCCGCC
>group_782_8 7524 0 0 2934 sg=4590 px=0 gx=2934
TTCATTTCATTCGATTTCAACTGGTGGAGC
>group_782_9 7524 0 0 2934 sg=4590 px=0 gx=2934
GGAGAAGAGACACGAGTTGAAGAAACAGGA
>group_783_0 116 1 0 0 sg=116 px=0 gx=0
TTGTAATCAGATCCGTATCCACCTTTACTG
>group_783_1 116 1 0 0 sg=116 px=0 gx=0
ATCTTCACTTATCGTCGTCATCCTTGTAAT
>group_783_2 116 1 0 0 sg=116 px=0 gx=0
CATCCTTGTAATCAGATCCGTATCCACCTT
>group_783_3 116 1 0 0 sg=116 px=0 gx=0
AAGATCCGAATTCGAGCTCCGTCGACAAGC
>group_783_4 116 1 0 0 sg=116 px=0 gx=0
TCGACGGAGCTCGAATTCGGATCTTCACTT
>group_783_5 116 1 0 0 sg=116 px=0 gx=0
AGATCCGTATCCACCTTTACTGGAGACCGT
>group_783_6 116 1 0 0 sg=116 px=0 gx=0
TCAGATCCGTATCCACCTTTACTGGAGACC
>group_783_7 116 1 0 0 sg=116 px=0 gx=0
ATAAGTGAAGATCCGAATTCGAGCTCCGTC
>group_783_8 116 1 0 0 sg=116 px=0 gx=0
CTTGTAATCAGATCCGTATCCACCTTTACT
>group_783_9 116 1 0 0 sg=116 px=0 gx=0
GGATACGGATCTGATTACAAGGATGACGAC
>group_784_0 102 1 0 0 sg=102 px=0 gx=0
GACCGTGACCTACATCGTCGACCAATTCTC
>group_784_1 102 1 0 0 sg=102 px=0 gx=0
GAGAATTGGTCGACGATGTAGGTCACGGTC
>group_784_2 102 1 0 0 sg=102 px=0 gx=0
GCGGGCATGTCGATCACGATGAGAATGGCC
>group_784_3 102 1 0 0 sg=102 px=0 gx=0
CATCATGGTCTGGCCATTCTCATCGTGATC
>group_784_4 102 1 0 0 sg=102 px=0 gx=0
TCTCATCGTGATCGACATGCCCGCCGTGAC
>group_784_5 102 1 0 0 sg=102 px=0 gx=0
ATGGTCTGGCCATTCTCATCGTGATCGACA
>group_784_6 102 1 0 0 sg=102 px=0 gx=0
ACATCGTCGACCAATTCTCATGTTTGACAG
>group_784_7 102 1 0 0 sg=102 px=0 gx=0
CGATCACGATGAGAATGGCCAGACCATGAT
>group_784_8 102 1 0 0 sg=102 px=0 gx=0
ATCACGATGAGAATGGCCAGACCATGATGA
>group_784_9 102 1 0 0 sg=102 px=0 gx=0
CATTCTCATCGTGATCGACATGCCCGCCGT
>group_785_0 128 0 0 0 sg=128 px=0 gx=0
AGAGGGCCCGGATCCAAATGGAAGACGCCA
>group_785_1 128 0 0 0 sg=128 px=0 gx=0
CCCTAATCAAGTTTTTTGCGGTCGAGGTGC
>group_785_2 128 0 0 0 sg=128 px=0 gx=0
AGGGCCCGGATCCAAATGGAAGACGCCAAA
>group_785_3 128 0 0 0 sg=128 px=0 gx=0
CTCGACCGCAAAAAACTTGATTAGGGTGAT
>group_785_4 128 0 0 0 sg=128 px=0 gx=0
GCATCTAGAGGGCCCGGATCCAAATGGAAG
>group_785_5 128 0 0 0 sg=128 px=0 gx=0
AGTTTTTTGCGGTCGAGGTGCCGTAAAGCA
>group_785_6 128 0 0 0 sg=128 px=0 gx=0
ATTTAGTGCTTTACGGCACCTCGACCGCAA
>group_785_7 128 0 0 0 sg=128 px=0 gx=0
CCGCATCTAGAGGGCCCGGATCCAAATGGA
>group_785_8 128 0 0 0 sg=128 px=0 gx=0
GCCTCGAGGTCGACGAATTCGAGCTCGGCC
>group_785_9 128 0 0 0 sg=128 px=0 gx=0
ATCACCCTAATCAAGTTTTTTGCGGTCGAG
>group_786_0 25918 1 0 25106 sg=812 px=0 gx=25106
AGCAGATGAGCAACGTGACGCGCCTTGGCT
>group_786_1 25918 1 0 25106 sg=812 px=0 gx=25106
GACGTCTAGAACGAGCAGCGTCACGATCGA
>group_786_2 25918 1 0 25106 sg=812 px=0 gx=25106
TCAAACAGCTGTTGAACTTTGACCTTCTCA
>group_786_3 25918 1 0 25106 sg=812 px=0 gx=25106
AAAAAAAAAAAAAAAACTCGACAACTTGTT
>group_786_4 25918 1 0 25106 sg=812 px=0 gx=25106
GTATTTAAGTGCCTAGCTCGATACCGTCGA
>group_786_5 25918 1 0 25106 sg=812 px=0 gx=25106
GTTGTAAAACGACGGCCAGTGCCAAGCTCC
>group_786_6 25918 1 0 25106 sg=812 px=0 gx=25106
ACCGCAAGCTCCGTCCCCTGGCGGGTTATA
>group_786_7 25918 1 0 25106 sg=812 px=0 gx=25106
GGATGAGCTCGCACCGGTCAAACAGCTGTT
>group_786_8 25918 1 0 25106 sg=812 px=0 gx=25106
ATGGACGAGCTGTACAAGAAGGATGAGCTC
>group_786_9 25918 1 0 25106 sg=812 px=0 gx=25106
CGGCCGCGTAACGATGAGTTAGCAACATGC
>group_787_0 5052 0 0 0 sg=5052 px=0 gx=0
CACAAAATTTTCAGCAAACTTTAGCCGTAC
>group_787_1 5052 0 0 0 sg=5052 px=0 gx=0
ATGAACCGGTTCCAGCCGAAAAATGAACGA
>group_787_2 5052 0 0 0 sg=5052 px=0 gx=0
CCCTTGTCCAAAGAAACGTCGCTCTTTCGA
>group_787_3 5052 0 0 0 sg=5052 px=0 gx=0
TATTTGAATTCAGTCTTTTGCACTTGCCAT
>group_787_4 5052 0 0 0 sg=5052 px=0 gx=0
TAACGCCGAACTGGTCAAGTTTCTGTCGAA
>group_787_5 5052 0 0 0 sg=5052 px=0 gx=0
CAAAAGACTGAATTCAAATAAGCACGTGTG
>group_787_6 5052 0 0 0 sg=5052 px=0 gx=0
ATTTTAAGATTATAGAAGATTTCACAGATT
>group_787_7 5052 0 0 0 sg=5052 px=0 gx=0
TTTCGGCTGGAACCGGTTCATGAATTACCC
>group_787_8 5052 0 0 0 sg=5052 px=0 gx=0
TCGGGGGTAATTCATGAACCGGTTCCAGCC
>group_787_9 5052 0 0 0 sg=5052 px=0 gx=0
GTTGCAACTCTATGTCAGTACCGGAAATAG
>group_788_0 336 1 0 0 sg=336 px=0 gx=0
CAAATTCTGGATTCTCAAAAAATGGAATGG
>group_788_1 336 1 0 0 sg=336 px=0 gx=0
CCATTTTTTGAGAATCCAGAATTTGACGCA
>group_788_2 336 1 0 0 sg=336 px=0 gx=0
CATATGTATATCTCCTTCTTGTCTAGATGG
>group_788_3 336 1 0 0 sg=336 px=0 gx=0
TCTAGATTATTTTTCTGCACTACGCAGGGA
>group_788_4 336 1 0 0 sg=336 px=0 gx=0
CTAACGCTGGTGGTTCTATGAGCGATAAAA
>group_788_5 336 1 0 0 sg=336 px=0 gx=0
ATACATATGAAGGATAACACCGTGCCACTG
>group_788_6 336 1 0 0 sg=336 px=0 gx=0
AGAACGCCATTCCATTTTTTGAGAATCCAG
>group_788_7 336 1 0 0 sg=336 px=0 gx=0
TCATATGTATATCTCCTTCTTGTCTAGATG
>group_788_8 336 1 0 0 sg=336 px=0 gx=0
AAGGAAATACTTACATATGGCTTCTTCTCT
>group_788_9 336 1 0 0 sg=336 px=0 gx=0
GACGCAGAGAAGAAGCCATATGTAAGTATT
>group_789_0 92 1 0 0 sg=92 px=0 gx=0
GGGCGGCTTAACTATGCGGCATCAGAGCAG
>group_789_1 92 1 0 0 sg=92 px=0 gx=0
CGGGTGTTGGCGGGTGTCGGGGCGGCTTAA
>group_789_2 92 1 0 0 sg=92 px=0 gx=0
CAGCGGGTGTTGGCGGGTGTCGGGGCGGCT
>group_789_3 92 1 0 0 sg=92 px=0 gx=0
CGGGGCGGCTTAACTATGCGGCATCAGAGC
>group_789_4 92 1 0 0 sg=92 px=0 gx=0
GCGGGTGTCGGGGCGGCTTAACTATGCGGC
>group_789_5 92 1 0 0 sg=92 px=0 gx=0
TGCAGCCCAAGCTTGGGTCTCCCTATAGTG
>group_789_6 92 1 0 0 sg=92 px=0 gx=0
CTGCAGCCCAAGCTTGGGTCTCCCTATAGT
>group_789_7 92 1 0 0 sg=92 px=0 gx=0
GTGTCGGGGCGGCTTAACTATGCGGCATCA
>group_789_8 92 1 0 0 sg=92 px=0 gx=0
CGCATAGTTAAGCCGCCCCGACACCCGCCA
>group_789_9 92 1 0 0 sg=92 px=0 gx=0
CCGCCCCGACACCCGCCAACACCCGCTGAC
>group_790_0 748 1 0 634 sg=114 px=0 gx=634
ATGGCTAGCTTCTTCGTCTGTTTCTACTGG
>group_790_1 748 1 0 634 sg=114 px=0 gx=634
TGTCGAGCATGTTCAGTCAGGTGATTCCAT
>group_790_2 748 1 0 634 sg=114 px=0 gx=634
TCAGGTGATTCCATGGCTAATTCCCATGTC
>group_790_3 748 1 0 634 sg=114 px=0 gx=634
CCTTTCCGAATCCGCTGATTTTCATAATGG
>group_790_4 748 1 0 634 sg=114 px=0 gx=634
CTGATTTTCATAATGGCTAGCTTCTTCGTC
>group_790_5 748 1 0 634 sg=114 px=0 gx=634
AGGTGATTCCATGGCTAATTCCCATGTCAG
>group_790_6 748 1 0 634 sg=114 px=0 gx=634
ATTCCATGGCTAATTCCCATGTCAGCCGTT
>group_790_7 748 1 0 634 sg=114 px=0 gx=634
GGAATCACCTGACTGAACATGCTCGACAAA
>group_790_8 748 1 0 634 sg=114 px=0 gx=634
GGCTGACATGGGAATTAGCCATGGAATCAC
>group_790_9 748 1 0 634 sg=114 px=0 gx=634
AGAAGCTAGCCATTATGAAAATCAGCGGAT
>group_791_0 728 1 0 0 sg=728 px=0 gx=0
GAATTCCGGATCCATATGTAAGTATTTCCT
>group_791_1 728 1 0 0 sg=728 px=0 gx=0
TTCAACTGAAGCTTTAGTACGCGCCCTGTA
>group_791_2 728 1 0 0 sg=728 px=0 gx=0
AGAGGATCCCCCCTACCCCTCGCGATATCT
>group_791_3 728 1 0 0 sg=728 px=0 gx=0
ATCCAGCCTCGCGTCGTCAGCAGGTGGAAG
>group_791_4 728 1 0 0 sg=728 px=0 gx=0
AGTCTAGAATCGATAAGCTCGACGCTCTCC
>group_791_5 728 1 0 0 sg=728 px=0 gx=0
CGCGCGCGTAACCACCACACCCGCCGCGCT
>group_791_6 728 1 0 0 sg=728 px=0 gx=0
AAGGGAGAGCGTCGAGCTTATCGATTCTAG
>group_791_7 728 1 0 0 sg=728 px=0 gx=0
GCGATTGATTATCAAACCGTGATCCCCCCC
>group_791_8 728 1 0 0 sg=728 px=0 gx=0
CCAACAGTTGCGCAGCCTGAATGGCGCCTA
>group_791_9 728 1 0 0 sg=728 px=0 gx=0
CCGCAAGGAATGGTGCATGCCTGCAGGTCG
>group_792_0 380 0 0 0 sg=380 px=0 gx=0
ACTGGATCAGTACAAGAAAGATACTGTATT
>group_792_1 380 0 0 0 sg=380 px=0 gx=0
GAGTCCCGCTCGAGCGGAGGCCTGTTATAA
>group_792_2 380 0 0 0 sg=380 px=0 gx=0
AGTCCACTGTTCCAATGGAAAAGGTTGGGA
>group_792_3 380 0 0 0 sg=380 px=0 gx=0
CGAGCCGGCCGGCCATATTGTTGTATAAGT
>group_792_4 380 0 0 0 sg=380 px=0 gx=0
TTGAATTTAAGAGTGTCACAAGACACTCTT
>group_792_5 380 0 0 0 sg=380 px=0 gx=0
CGGGACGGGCCCGGTACCGCGGCCGCCTTA
>group_792_6 380 0 0 0 sg=380 px=0 gx=0
TGTAAATATTTTCTTGTATTCTTTGTTGGG
>group_792_7 380 0 0 0 sg=380 px=0 gx=0
ACTTATACAACAATATGGCCGGCCGGCTCG
>group_792_8 380 0 0 0 sg=380 px=0 gx=0
AAAAGAGTGTCTTGTGACACTCTTAAATTC
>group_792_9 380 0 0 0 sg=380 px=0 gx=0
AAAAAAGAGTGTCTTGTGACACTCTTAAAT
>group_793_0 234 1 0 0 sg=234 px=0 gx=0
AATTCAGATCTGCAGGGTGTGTTAGCAAAC
>group_793_1 234 1 0 0 sg=234 px=0 gx=0
GCTAGCACGCGTCAGCTGACTAGAGGATCC
>group_793_2 234 1 0 0 sg=234 px=0 gx=0
CTAGTCAGCTGACGCGTGCTAGCGCGGCCG
>group_793_3 234 1 0 0 sg=234 px=0 gx=0
TCTGCAGGGTGTGTTAGCAAACTACAGGAC
>group_793_4 234 1 0 0 sg=234 px=0 gx=0
TAGTTTGCTAACACACCCTGCAGATCTGAA
>group_793_5 234 1 0 0 sg=234 px=0 gx=0
TGTCGACGATATCTCTAGAGGATCATAATC
>group_793_6 234 1 0 0 sg=234 px=0 gx=0
GTCAGCTGACGCGTGCTAGCGCGGCCGCAT
>group_793_7 234 1 0 0 sg=234 px=0 gx=0
CGGGCCAGATATACGCGTCGAGTTTACCAC
>group_793_8 234 1 0 0 sg=234 px=0 gx=0
TATGATCCTCTAGAGATATCGTCGACAAGC
>group_793_9 234 1 0 0 sg=234 px=0 gx=0
CTAGCACGCGTCAGCTGACTAGAGGATCCC
>group_794_0 2322 1 0 2188 sg=134 px=0 gx=2188
TGGCGACCACACCCGTCCTGTGGATCCGCC
>group_794_1 2322 1 0 2188 sg=134 px=0 gx=2188
TTAACTCGTCTGGGATCCTCTACGCCGGAC
>group_794_2 2322 1 0 2188 sg=134 px=0 gx=2188
GCTATTTTATACTAAGTTGGCATTATAAAA
>group_794_3 2322 1 0 2188 sg=134 px=0 gx=2188
TCTTTGTCGAACAGGTTGGCTATTTTATAC
>group_794_4 2322 1 0 2188 sg=134 px=0 gx=2188
TGTCGAACAGGTTGGCTATTTTATACTAAG
>group_794_5 2322 1 0 2188 sg=134 px=0 gx=2188
CGTCCGGCGTAGAGGATCCCAGACGAGTTA
>group_794_6 2322 1 0 2188 sg=134 px=0 gx=2188
AATCTTTGTCGAACAGGTTGGCTATTTTAT
>group_794_7 2322 1 0 2188 sg=134 px=0 gx=2188
GGCGGATCCACAGGACGGGTGTGGTCGCCA
>group_794_8 2322 1 0 2188 sg=134 px=0 gx=2188
GCGTAGAGGATCCCAGACGAGTTAAGTCAC
>group_794_9 2322 1 0 2188 sg=134 px=0 gx=2188
TTGTCGAACAGGTTGGCTATTTTATACTAA
>group_795_0 354 1 66 0 sg=288 px=66 gx=0
CTTCAAGCTTGCATGCTCTAGAGGATCCCC
>group_795_1 354 1 66 0 sg=288 px=66 gx=0
AGCTCGGTACCCGGGGATCCTCTAGAGCAT
>group_795_2 354 1 66 0 sg=288 px=66 gx=0
CAAGCTTGCATGCTCTAGAGGATCCCCGGG
>group_795_3 354 1 66 0 sg=288 px=66 gx=0
AGCTTGCATGCTCTAGAGGATCCCCGGGTA
>group_795_4 354 1 66 0 sg=288 px=66 gx=0
ACGCCGCGGCCGCAGCTTAAGAAGCTAGAA
>group_795_5 354 1 66 0 sg=288 px=66 gx=0
CTAGCGTATGCGGTGTGAAATACCGCACAG
>group_795_6 354 1 66 0 sg=288 px=66 gx=0
AGTGCGGCCGCGAATTCGAGCTCGGTACCC
>group_795_7 354 1 66 0 sg=288 px=66 gx=0
CTTTTCGCAAAAGAAAAACGAAATGATACA
>group_795_8 354 1 66 0 sg=288 px=66 gx=0
GCCAGTGCGGCCGCGAATTCGAGCTCGGTA
>group_795_9 354 1 66 0 sg=288 px=66 gx=0
CGTGGTACTTGGCGAGCTTCAAGCTTGCAT
>group_796_0 2872 1 2454 2456 sg=416 px=0 gx=2
GGCCTTTTTACTTTTACACGGTACCGAGCT
>group_796_1 2872 1 2454 2456 sg=416 px=0 gx=2
CCCGGGGGATCCACTAGTTTTTACACAGGA
>group_796_2 2872 1 2454 2456 sg=416 px=0 gx=2
CGGTATCGATAAGCTTGATAAAGTCCGTAT
>group_796_3 2872 1 2454 2456 sg=416 px=0 gx=2
TATCGATAAGCTTGATAAAGTCCGTATAAT
>group_796_4 2872 1 2454 2456 sg=416 px=0 gx=2
ATAAAATAACTTAGTGTAATTTAAGTTGTT
>group_796_5 2872 1 2454 2456 sg=416 px=0 gx=2
TTCCATGTGATTCTAAAGTATCCGGAGAAT
>group_796_6 2872 1 2454 2456 sg=416 px=0 gx=2
ACAATTATACGGACTTTATCAAGCTTATCG
>group_796_7 2872 1 2454 2456 sg=416 px=0 gx=2
GCCCGGGGGATCCACTAGTTTTTACACAGG
>group_796_8 2872 1 2454 2456 sg=416 px=0 gx=2
TCTTTTACACAATTATACGGACTTTATCAA
>group_796_9 2872 1 2454 2456 sg=416 px=0 gx=2
ATTCTCCGGATACTTTAGAATCACATGGAA
>group_797_0 516 0 0 476 sg=40 px=0 gx=476
GTCATATGGATCTTCTTCCAAGACCACTTT
>group_797_1 516 0 0 476 sg=40 px=0 gx=476
ATCGAAAGTGGTCTTGGAAGAAGATCCATA
>group_797_2 516 0 0 476 sg=40 px=0 gx=476
GGATCTTCTTCCAAGACCACTTTCGATTCT
>group_797_3 516 0 0 476 sg=40 px=0 gx=476
AGTGGTCTTGGAAGAAGATCCATATGACGT
>group_797_4 516 0 0 476 sg=40 px=0 gx=476
TCGAAAGTGGTCTTGGAAGAAGATCCATAT
>group_797_5 516 0 0 476 sg=40 px=0 gx=476
TGGTCTTGGAAGAAGATCCATATGACGTCG
>group_797_6 516 0 0 476 sg=40 px=0 gx=476
ACGCGTCGACGTCATATGGATCTTCTTCCA
>group_797_7 516 0 0 476 sg=40 px=0 gx=476
GAAGAAGATCCATATGACGTCGACGCGTCT
>group_797_8 516 0 0 476 sg=40 px=0 gx=476
AATCGAAAGTGGTCTTGGAAGAAGATCCAT
>group_797_9 516 0 0 476 sg=40 px=0 gx=476
CGTCATATGGATCTTCTTCCAAGACCACTT
>group_798_0 1178 0 0 0 sg=1178 px=0 gx=0
AAAGCTTACTTAGATCGTGTCTTCTTCTCA
>group_798_1 1178 0 0 0 sg=1178 px=0 gx=0
CTTTCATCCAGCAGCCTTCTGACTCCAGAG
>group_798_2 1178 0 0 0 sg=1178 px=0 gx=0
TTTTAACGTGGTTTGTCTTGGGGCAAATGT
>group_798_3 1178 0 0 0 sg=1178 px=0 gx=0
CAGCTCTAAGCAACCCCTACTCTGGACAGC
>group_798_4 1178 0 0 0 sg=1178 px=0 gx=0
GCCAGGGAAACAGCAGGTCGTGGCTCGGAG
>group_798_5 1178 0 0 0 sg=1178 px=0 gx=0
CTGTGGGAAATCGAGGTGGGGGGGGTGTAG
>group_798_6 1178 0 0 0 sg=1178 px=0 gx=0
ACCTGATGTGCATGCCACGGCCCGTCCCTC
>group_798_7 1178 0 0 0 sg=1178 px=0 gx=0
ACCGCCCACTCCCACACCACCCGCAGGGAT
>group_798_8 1178 0 0 0 sg=1178 px=0 gx=0
TGGAGGCAGGCCAGCAACCTGATGTGCATG
>group_798_9 1178 0 0 0 sg=1178 px=0 gx=0
TAGGTCTATCTCCGGTCCTTGTTTATCAGT
>group_799_0 4102 1 0 3732 sg=370 px=0 gx=3732
AAAAGCGTCGCGGCCGCTAGGAGGGCTAAC
>group_799_1 4102 1 0 3732 sg=370 px=0 gx=3732
GGTTAGGTTCACTCATATGCAAGCTCCTTG
>group_799_2 4102 1 0 3732 sg=370 px=0 gx=3732
TGGAAAACATCGGCCCAATCTAGTCTTCTA
>group_799_3 4102 1 0 3732 sg=370 px=0 gx=3732
TTCGAAGACTAGCTCAGAGCATTGATGGCG
>group_799_4 4102 1 0 3732 sg=370 px=0 gx=3732
ACTCATATGCAAGCTCCTTGTCGACGTAGG
>group_799_5 4102 1 0 3732 sg=370 px=0 gx=3732
ACTAGATTGGGCCGATGTTTTCCAGGGTCC
>group_799_6 4102 1 0 3732 sg=370 px=0 gx=3732
TATGAAAACCCCTTTAACTGAAGCCGTTTC
>group_799_7 4102 1 0 3732 sg=370 px=0 gx=3732
TTGAGGTTAGGTTCACTCATATGCAAGCTC
>group_799_8 4102 1 0 3732 sg=370 px=0 gx=3732
CCAATCTAGTCTTCTAGGATCCGGAGACAT
>group_799_9 4102 1 0 3732 sg=370 px=0 gx=3732
TTCAGGGCGCCCATATGAAAACCCCTTTAA
>group_801_0 1230 1 0 156 sg=1074 px=0 gx=156
GATCGGATCCGCGGAATTCGAGCTCACGCG
>group_801_1 1230 1 0 156 sg=1074 px=0 gx=156
ACGTAGCCCAGCGCGTCGGCCGCCATGCCC
>group_801_2 1230 1 0 156 sg=1074 px=0 gx=156
AATTTTCGCTGCTTGTCCTTTTCCTGGGCA
>group_801_3 1230 1 0 156 sg=1074 px=0 gx=156
GCGCGTCGGCCGCCATGCCCAGCTGCTTCA
>group_801_4 1230 1 0 156 sg=1074 px=0 gx=156
TTTTTCATATCTCATTGCCCGGGATCTGCG
>group_801_5 1230 1 0 156 sg=1074 px=0 gx=156
ATGCCCAGCTGCTTCATCCCCGTGGCCCGT
>group_801_6 1230 1 0 156 sg=1074 px=0 gx=156
TACGTAATAACTTCGTATAGCATACATTAT
>group_801_7 1230 1 0 156 sg=1074 px=0 gx=156
CTAGCGCTACCGGACTCAGATGATCCACCG
>group_801_8 1230 1 0 156 sg=1074 px=0 gx=156
CTAGAGTCGCGGCCGGCCGCTTTACTTGTA
>group_801_9 1230 1 0 156 sg=1074 px=0 gx=156
ACGGTTATGTGGACAAAATACCTGGTTACT
>group_802_0 220 0 0 0 sg=220 px=0 gx=0
AGATAGTATATATTTGAACCTGTATAATAA
>group_802_1 220 0 0 0 sg=220 px=0 gx=0
CATCACCTGCAGATCCAGCTTTTTTCTTTC
>group_802_2 220 0 0 0 sg=220 px=0 gx=0
AAAAAAGCTGGATCTGCAGGTGATGATTAT
>group_802_3 220 0 0 0 sg=220 px=0 gx=0
TTGATATTGGATCATAATGCATAGTACCGA
>group_802_4 220 0 0 0 sg=220 px=0 gx=0
GCGCATTTTTCTTCAAAGCTAGCTTTTCAA
>group_802_5 220 0 0 0 sg=220 px=0 gx=0
ATTGAATTGAAAAGCTAGCTTTGAAGAAAA
>group_802_6 220 0 0 0 sg=220 px=0 gx=0
AAATTGGAAAGAAAAAAGCTGGATCTGCAG
>group_802_7 220 0 0 0 sg=220 px=0 gx=0
TTTCTCGGTACTATGCATTATGATCCAATA
>group_802_8 220 0 0 0 sg=220 px=0 gx=0
TACTATGCATTATGATCCAATATCAAAGGA
>group_802_9 220 0 0 0 sg=220 px=0 gx=0
GCATTTTTCTTCAAAGCTAGCTTTTCAATT
>group_803_0 114 1 0 0 sg=114 px=0 gx=0
TCCCCGGGTACCGAGCTCTTATTTGCCGAC
>group_803_1 114 1 0 0 sg=114 px=0 gx=0
TACCGAGCTCTTATTTGCCGACTACCTTGG
>group_803_2 114 1 0 0 sg=114 px=0 gx=0
GCTGGCGAACGATGTCAAGAGCTCGGTACC
>group_803_3 114 1 0 0 sg=114 px=0 gx=0
GGCAAATAAGAGCTCGGTACCCGGGGATCC
>group_803_4 114 1 0 0 sg=114 px=0 gx=0
AGCTCTTATTTGCCGACTACCTTGGTGATC
>group_803_5 114 1 0 0 sg=114 px=0 gx=0
GCTCTTGACATCGTTCGCCAGCCAGGACAG
>group_803_6 114 1 0 0 sg=114 px=0 gx=0
GTCAAGAGCTCGGTACCCGGGGATCCTCTA
>group_803_7 114 1 0 0 sg=114 px=0 gx=0
ATCGTTCGCCAGCCAGGACAGAAATGCCTC
>group_803_8 114 1 0 0 sg=114 px=0 gx=0
ATCCCCGGGTACCGAGCTCTTGACATCGTT
>group_803_9 114 1 0 0 sg=114 px=0 gx=0
TGGCTGGCGAACGATGTCAAGAGCTCGGTA
>group_804_0 612 0 0 0 sg=612 px=0 gx=0
CGTGCAACTCGCTGATCATTATCAACAAAA
>group_804_1 612 0 0 0 sg=612 px=0 gx=0
TTCCGTGGCCAACACTTGTCACTACTTTCT
>group_804_2 612 0 0 0 sg=612 px=0 gx=0
CGCTTCGAAACCAATGCCTAAAGACAGCTG
>group_804_3 612 0 0 0 sg=612 px=0 gx=0
AGTGTTGGCCACGGAACAGGTAGTTTTCCA
>group_804_4 612 0 0 0 sg=612 px=0 gx=0
TGGTGGTGGTGGCTAGCTTGTTTGCCTCCC
>group_804_5 612 0 0 0 sg=612 px=0 gx=0
ACAGGACGTAAACTAGCTTTGTATAGTTCA
>group_804_6 612 0 0 0 sg=612 px=0 gx=0
CAAGCAAAAGAACGGCATCAAAGCCAACTT
>group_804_7 612 0 0 0 sg=612 px=0 gx=0
ATACATCATGGCCGACAAGCAAAAGAACGG
>group_804_8 612 0 0 0 sg=612 px=0 gx=0
ACAACGTATACATCATGGCCGACAAGCAAA
>group_804_9 612 0 0 0 sg=612 px=0 gx=0
CAAAAGAACGGCATCAAAGCCAACTTCAAG
>group_805_0 1668 0 0 1468 sg=200 px=0 gx=1468
AAGAGGAGAAATTAACCATGAAACCTGCTG
>group_805_1 1668 0 0 1468 sg=200 px=0 gx=1468
ATTGAGCGATTGAGAGGATCCGTCGACCTG
>group_805_2 1668 0 0 1468 sg=200 px=0 gx=1468
GGCGACGAGCAGCAGGTTTCATGGTTAATT
>group_805_3 1668 0 0 1468 sg=200 px=0 gx=1468
AATCAGGTCATTGAGCGATTGAGAGGATCC
>group_805_4 1668 0 0 1468 sg=200 px=0 gx=1468
TGCAGGTCGACGGATCCTCTCAATCGCTCA
>group_805_5 1668 0 0 1468 sg=200 px=0 gx=1468
TTAATCAGGTCATTGAGCGATTGAGAGGAT
>group_805_6 1668 0 0 1468 sg=200 px=0 gx=1468
TTCTCCTCTTTAATGAATTGGAACGGTCTT
>group_805_7 1668 0 0 1468 sg=200 px=0 gx=1468
TGGTTCTGCATGGTTAATTTCTCCTCTTTA
>group_805_8 1668 0 0 1468 sg=200 px=0 gx=1468
GAGCGCGGCGACGAGCAGCAGGTTTCATGG
>group_805_9 1668 0 0 1468 sg=200 px=0 gx=1468
TAATCAGGTCATTGAGCGATTGAGAGGATC
>group_806_0 44 1 0 0 sg=44 px=0 gx=0
ACTGCACAGAACAAAAACCTGCAGGGAAAC
>group_806_1 44 1 0 0 sg=44 px=0 gx=0
CACAGAACAAAAACCTGCAGGGAAACACGC
>group_806_2 44 1 0 0 sg=44 px=0 gx=0
GGAGGACGCTCGGCGTGTTTCCCTGCAGGT
>group_806_3 44 1 0 0 sg=44 px=0 gx=0
AGAACAAAAACCTGCAGGGAAACACGCCGA
>group_806_4 44 1 0 0 sg=44 px=0 gx=0
CCCTGCAGGTTTTTGTTCTGTGCAGTTGGG
>group_806_5 44 1 0 0 sg=44 px=0 gx=0
AAAACCTGCAGGGAAACACGCCGAGCGTCC
>group_806_6 44 1 0 0 sg=44 px=0 gx=0
GCGTGTTTCCCTGCAGGTTTTTGTTCTGTG
>group_806_7 44 1 0 0 sg=44 px=0 gx=0
GGACGCTCGGCGTGTTTCCCTGCAGGTTTT
>group_806_8 44 1 0 0 sg=44 px=0 gx=0
CCTGCAGGGAAACACGCCGAGCGTCCTCCT
>group_806_9 44 1 0 0 sg=44 px=0 gx=0
CCAACTGCACAGAACAAAAACCTGCAGGGA
>group_807_0 1464 1 0 2 sg=1462 px=0 gx=2
GCAGTGCACCCGTACCTTTGGGAGCGCGCG
>group_807_1 1464 1 0 2 sg=1462 px=0 gx=2
CGATTCAGGAGAGCCTACCCTAGGCCCGAA
>group_807_2 1464 1 0 2 sg=1462 px=0 gx=2
ATAGTTCAAAACCGGAGCTTCAGCTACTTA
>group_807_3 1464 1 0 2 sg=1462 px=0 gx=2
CCCACCCTGCATTATAAGCCAACAGAACGG
>group_807_4 1464 1 0 2 sg=1462 px=0 gx=2
GGCCTCCGCGCCGGGTTTTGGCGCCCCCCG
>group_807_5 1464 1 0 2 sg=1462 px=0 gx=2
CCAACGGCACCGCCATAACTGCCGCCCCCG
>group_807_6 1464 1 0 2 sg=1462 px=0 gx=2
AGGAGCAGGACTGACACTCGACCTCGAAAC
>group_807_7 1464 1 0 2 sg=1462 px=0 gx=2
AGATCGGGAGATCTGGCCTCCGCGCCGGGT
>group_807_8 1464 1 0 2 sg=1462 px=0 gx=2
AGATCTGGCCTCCGCGCCGGGTTTTGGCGC
>group_807_9 1464 1 0 2 sg=1462 px=0 gx=2
CACTCGACCTCGAAACTTGTTTATTGCAGC
>group_808_0 16 0 0 0 sg=16 px=0 gx=0
TGCCAAGCTTAAGACGTCGTGCACGTACGC
>group_808_1 16 0 0 0 sg=16 px=0 gx=0
TGCACGACGTCTTAAGCTTGGCACTGGCCG
>group_808_2 16 0 0 0 sg=16 px=0 gx=0
CCAGTGCCAAGCTTAAGACGTCGTGCACGT
>group_808_3 16 0 0 0 sg=16 px=0 gx=0
CAGTGCCAAGCTTAAGACGTCGTGCACGTA
>group_808_4 16 0 0 0 sg=16 px=0 gx=0
GTGCACGACGTCTTAAGCTTGGCACTGGCC
>group_808_5 16 0 0 0 sg=16 px=0 gx=0
AGTGCCAAGCTTAAGACGTCGTGCACGTAC
>group_808_6 16 0 0 0 sg=16 px=0 gx=0
GTGCCAAGCTTAAGACGTCGTGCACGTACG
>group_808_7 16 0 0 0 sg=16 px=0 gx=0
GGCCAGTGCCAAGCTTAAGACGTCGTGCAC
>group_808_8 16 0 0 0 sg=16 px=0 gx=0
CGTACGTGCACGACGTCTTAAGCTTGGCAC
>group_808_9 16 0 0 0 sg=16 px=0 gx=0
TACGTGCACGACGTCTTAAGCTTGGCACTG
>group_809_0 34 0 0 0 sg=34 px=0 gx=0
GGGAATTCCGGGGATCCCACGACCTTCGAT
>group_809_1 34 0 0 0 sg=34 px=0 gx=0
ACCCGGGAATTCCGGGGATCCCACGACCTT
>group_809_2 34 0 0 0 sg=34 px=0 gx=0
GAATTCCGGGGATCCCACGACCTTCGATCA
>group_809_3 34 0 0 0 sg=34 px=0 gx=0
AAGGTCGTGGGATCCCCGGAATTCCCGGGT
>group_809_4 34 0 0 0 sg=34 px=0 gx=0
AGGTCGTGGGATCCCCGGAATTCCCGGGTC
>group_809_5 34 0 0 0 sg=34 px=0 gx=0
TCGACCCGGGAATTCCGGGGATCCCACGAC
>group_809_6 34 0 0 0 sg=34 px=0 gx=0
TCGTGGGATCCCCGGAATTCCCGGGTCGAC
>group_809_7 34 0 0 0 sg=34 px=0 gx=0
CCCGGGAATTCCGGGGATCCCACGACCTTC
>group_809_8 34 0 0 0 sg=34 px=0 gx=0
GAAGGTCGTGGGATCCCCGGAATTCCCGGG
>group_809_9 34 0 0 0 sg=34 px=0 gx=0
CTGATCGAAGGTCGTGGGATCCCCGGAATT
>group_810_0 254 1 0 0 sg=254 px=0 gx=0
GTACCGAGCTCGAATTCCGTTGACCTGCAG
>group_810_1 254 1 0 0 sg=254 px=0 gx=0
CCGTTGACCTGCAGGTCGACCCAGATCCGC
>group_810_2 254 1 0 0 sg=254 px=0 gx=0
CCCGGGGATCCGTTGACCTGCAGGTCGACC
>group_810_3 254 1 0 0 sg=254 px=0 gx=0
ATGGCGATCCTCAACTGTGAGGAGGCTCAC
>group_810_4 254 1 0 0 sg=254 px=0 gx=0
TAATGCCAACTTAGTATAAAAAAGCGGCTT
>group_810_5 254 1 0 0 sg=254 px=0 gx=0
CCCGGGTACCGAGCTCGAATTCCGTTGACC
>group_810_6 254 1 0 0 sg=254 px=0 gx=0
CTCCTCACAGTTGAGGATCGCCATAATGCG
>group_810_7 254 1 0 0 sg=254 px=0 gx=0
GAAGCCGCTTTTTTATACTAAGTTGGCATT
>group_810_8 254 1 0 0 sg=254 px=0 gx=0
GTTGCGGCAGAAAACAGCCGCATTATGGCG
>group_810_9 254 1 0 0 sg=254 px=0 gx=0
TTATAATGCCAACTTAGTATAAAAAAGCGG
>group_811_0 298 0 0 0 sg=298 px=0 gx=0
TTCGGTTATCCACAGAATCAGGGGATAACG
>group_811_1 298 0 0 0 sg=298 px=0 gx=0
ACGATGTGGTGTAAAAAAAAAACCATTCCA
>group_811_2 298 0 0 0 sg=298 px=0 gx=0
ATGGTTTTTTTTTTACACCACATCGTCGAC
>group_811_3 298 0 0 0 sg=298 px=0 gx=0
ATTCTGTGGATAACCGAATGAGTGAGCTAA
>group_811_4 298 0 0 0 sg=298 px=0 gx=0
TGTAAAAAAAAAACCATTCCAAAAAATCTA
>group_811_5 298 0 0 0 sg=298 px=0 gx=0
AAAAATCTAGAGTCGAATTCAAGCTGGGAT
>group_811_6 298 0 0 0 sg=298 px=0 gx=0
CATTTCCCCGAAAAGTGCGTCGACGATGTG
>group_811_7 298 0 0 0 sg=298 px=0 gx=0
AAGTTAGCTCACTCATTCGGTTATCCACAG
>group_811_8 298 0 0 0 sg=298 px=0 gx=0
CGCGGGATCCCAGCTTGAATTCGACTCTAG
>group_811_9 298 0 0 0 sg=298 px=0 gx=0
ACCAGGAACCGTAAAAAGGCCGCGTTGCTG
>group_812_0 338 0 0 0 sg=338 px=0 gx=0
TCGAGATGTTGCCTTTACCAAAGTTTGAAC
>group_812_1 338 0 0 0 sg=338 px=0 gx=0
CCAAAGTTTGAACTTTTCTCCTTGTGAAGG
>group_812_2 338 0 0 0 sg=338 px=0 gx=0
TTCTCCTTGTGAAGGTAAGAGAATTGGGGC
>group_812_3 338 0 0 0 sg=338 px=0 gx=0
TGCCTTTACCAAAGTTTGAACTTTTCTCCT
>group_812_4 338 0 0 0 sg=338 px=0 gx=0
TGGTAAAGGCAACATCTCGAGTTGACAAGT
>group_812_5 338 0 0 0 sg=338 px=0 gx=0
AAAGGCAACATCTCGAGTTGACAAGTTCTC
>group_812_6 338 0 0 0 sg=338 px=0 gx=0
GTGGGGGTCTTAACATTCGCAAACTTCAGC
>group_812_7 338 0 0 0 sg=338 px=0 gx=0
CACAAGGAGAAAAGTTCAAACTTTGGTAAA
>group_812_8 338 0 0 0 sg=338 px=0 gx=0
CCCCCACAAAACCCATTAATCTGGGACTGA
>group_812_9 338 0 0 0 sg=338 px=0 gx=0
GCAGCACCCATGGATCCTTCCTCCTGTGTG
>group_813_0 246 1 0 0 sg=246 px=0 gx=0
ATCATGGCCGCGGTGATCAGCTAGAGGGGC
>group_813_1 246 1 0 0 sg=246 px=0 gx=0
TACGCGTAAAAGCTTATCGATGTCGACGTA
>group_813_2 246 1 0 0 sg=246 px=0 gx=0
CCTGACGCCCCTCTAGCTGATCACCGCGGC
>group_813_3 246 1 0 0 sg=246 px=0 gx=0
CCGTACGACGTGCCGGACTACGCGTAAAAG
>group_813_4 246 1 0 0 sg=246 px=0 gx=0
TTTATAGATCCGCAATTGTCTTGGCCATGG
>group_813_5 246 1 0 0 sg=246 px=0 gx=0
GTACGGGTAGGCGGCCACCGTGAGATTGAA
>group_813_6 246 1 0 0 sg=246 px=0 gx=0
ATGGCCAAGACAATTGCGGATCTATAAATA
>group_813_7 246 1 0 0 sg=246 px=0 gx=0
CGGGTAGGCGGCCACCGTGAGATTGAAGTT
>group_813_8 246 1 0 0 sg=246 px=0 gx=0
TCGTACGGGTAGGCGGCCACCGTGAGATTG
>group_813_9 246 1 0 0 sg=246 px=0 gx=0
TCGACATCGATAAGCTTTTACGCGTAGTCC
>group_814_0 238 1 0 0 sg=238 px=0 gx=0
CCATCGCCGCCTTCCTGTGCTACCCGGCCG
>group_814_1 238 1 0 0 sg=238 px=0 gx=0
CCTTCCTGTGCTACCCGGCCGCGCGATACC
>group_814_2 238 1 0 0 sg=238 px=0 gx=0
CGCCGCCTTCCTGTGCTACCCGGCCGCGCG
>group_814_3 238 1 0 0 sg=238 px=0 gx=0
CTGGCCTTTTGCCGGTCCGTAGTCAGGTTT
>group_814_4 238 1 0 0 sg=238 px=0 gx=0
GGCTATGGCAGGCCTGCCGCCCCGACGTTG
>group_814_5 238 1 0 0 sg=238 px=0 gx=0
CCGGAAGGAACCTGCGCTATGACGGCAATA
>group_814_6 238 1 0 0 sg=238 px=0 gx=0
CACTGCTCGACTCTACGGTCCGGACGTCAG
>group_814_7 238 1 0 0 sg=238 px=0 gx=0
TGCCGGTCCGTAGTCAGGTTTAGTTCGTCC
>group_814_8 238 1 0 0 sg=238 px=0 gx=0
CCTGACGTCCGGACCGTAGAGTCGAGCAGT
>group_814_9 238 1 0 0 sg=238 px=0 gx=0
TTTTTATTGCCGTCATAGCGCAGGTTCCTT
>group_815_0 1534 0 0 0 sg=1534 px=0 gx=0
GACCACGGTGTAGGGGGGCATGGTGGCGGA
>group_815_1 1534 0 0 0 sg=1534 px=0 gx=0
ATCCCCCCTCGAGCCCCAGCTGGTTCTTTC
>group_815_2 1534 0 0 0 sg=1534 px=0 gx=0
TTTGCAGCGGAGGTCCTCCACGCCGTCATT
>group_815_3 1534 0 0 0 sg=1534 px=0 gx=0
CGTACTCAGGGGAGGCCAGGAAGGCCTTGA
>group_815_4 1534 0 0 0 sg=1534 px=0 gx=0
TCACGTACTCAGGGGAGGCCAGGAAGGCCT
>group_815_5 1534 0 0 0 sg=1534 px=0 gx=0
CGGAACCAGCTGTTTCCCGTTGCCATTGAT
>group_815_6 1534 0 0 0 sg=1534 px=0 gx=0
ATGAGGTCCTAGCCCCTGGCTGCCTGGATG
>group_815_7 1534 0 0 0 sg=1534 px=0 gx=0
GCAGGAGGCTTTGAGTGAGCCCTCCTGCCA
>group_815_8 1534 0 0 0 sg=1534 px=0 gx=0
GGAGGCCAGGAAGGCCTTGAGCTTGGGCCG
>group_815_9 1534 0 0 0 sg=1534 px=0 gx=0
AAGCTCAAGGCCTTCCTGGCCTCCCCTGAG
>group_816_0 834 0 0 0 sg=834 px=0 gx=0
CTCCCACCCGCTCTGCATAATTGCCTTTCC
>group_816_1 834 0 0 0 sg=834 px=0 gx=0
GGAGCTCCAGCTCCCACCCGCTCTGCATAA
>group_816_2 834 0 0 0 sg=834 px=0 gx=0
CAGCTCCCACCCGCTCTGCATAATTGCCTT
>group_816_3 834 0 0 0 sg=834 px=0 gx=0
TTCCAAGTCGGCCAAGAGCAAGTGATCGGA
>group_816_4 834 0 0 0 sg=834 px=0 gx=0
GCGCAACGATGAGGAACTGAACAAACTGCT
>group_816_5 834 0 0 0 sg=834 px=0 gx=0
CTGCAGCCAGATAGACTGGAGCTCCAGCTC
>group_816_6 834 0 0 0 sg=834 px=0 gx=0
TTAAGGAAAGGCAATTATGCAGAGCGGGTG
>group_816_7 834 0 0 0 sg=834 px=0 gx=0
TTCCAAAATCTCAGCGGTCAGATACTCCAA
>group_816_8 834 0 0 0 sg=834 px=0 gx=0
AGACACCTGCAGCTCGCTGTGCGCAACGAT
>group_816_9 834 0 0 0 sg=834 px=0 gx=0
GCAGCCAGATAGACTGGAGCTCCAGCTCCC
>group_817_0 18 1 0 0 sg=18 px=0 gx=0
TCCAGTAAAGGTGGATACGGATCCGAATTC
>group_817_1 18 1 0 0 sg=18 px=0 gx=0
ATTCGGATCCGTATCCACCTTTACTGGAGA
>group_817_2 18 1 0 0 sg=18 px=0 gx=0
CGGATCCGTATCCACCTTTACTGGAGACCG
>group_817_3 18 1 0 0 sg=18 px=0 gx=0
AATTCGGATCCGTATCCACCTTTACTGGAG
>group_817_4 18 1 0 0 sg=18 px=0 gx=0
CGAATTCGGATCCGTATCCACCTTTACTGG
>group_817_5 18 1 0 0 sg=18 px=0 gx=0
GAATTCGGATCCGTATCCACCTTTACTGGA
>group_817_6 18 1 0 0 sg=18 px=0 gx=0
GGATCCGTATCCACCTTTACTGGAGACCGT
>group_817_7 18 1 0 0 sg=18 px=0 gx=0
GTCTCCAGTAAAGGTGGATACGGATCCGAA
>group_817_8 18 1 0 0 sg=18 px=0 gx=0
ACGGTCTCCAGTAAAGGTGGATACGGATCC
>group_817_9 18 1 0 0 sg=18 px=0 gx=0
TCGAATTCGGATCCGTATCCACCTTTACTG
>group_818_0 296 1 0 0 sg=296 px=0 gx=0
TGCCCATGGTGAAAACGGGGCGAAGAAGTT
>group_818_1 296 1 0 0 sg=296 px=0 gx=0
AAAACGACGGCCAGTGAGCGCGCATTAATT
>group_818_2 296 1 0 0 sg=296 px=0 gx=0
CTTTAGTGAGGGTTAATTGGCCGGCCTGCG
>group_818_3 296 1 0 0 sg=296 px=0 gx=0
CTAGATCCTTTTTGATCAGAAAAAAAGGAT
>group_818_4 296 1 0 0 sg=296 px=0 gx=0
AAGTAATACGACTCACTATAGGGCGAATTG
>group_818_5 296 1 0 0 sg=296 px=0 gx=0
TTTCTGATCAAAAAGGATCTAGGTGAAGAT
>group_818_6 296 1 0 0 sg=296 px=0 gx=0
GCCGGCCTGCGCGCTTGGCGTAATCATGGT
>group_818_7 296 1 0 0 sg=296 px=0 gx=0
GCCGGCCAATTAACCCTCACTAAAGGGAAC
>group_818_8 296 1 0 0 sg=296 px=0 gx=0
GTATTACTTAATTAATGCGCGCTCACTGGC
>group_818_9 296 1 0 0 sg=296 px=0 gx=0
CAACTTCTTCGCCCCGTTTTCACCATGGGC
>group_820_0 356 1 0 0 sg=356 px=0 gx=0
TCACTTCACAGGTCAAGCTTATTATTTTTC
>group_820_1 356 1 0 0 sg=356 px=0 gx=0
ACCGCGGTCCCGAATTCGAGCTCGGTACCC
>group_820_2 356 1 0 0 sg=356 px=0 gx=0
CCATGGTCCCCCTGCAGGTCGACCTCGAGG
>group_820_3 356 1 0 0 sg=356 px=0 gx=0
GCTTAATGAATTACAACAGTTTTTATGATG
>group_820_4 356 1 0 0 sg=356 px=0 gx=0
CCTTTTTCCGTGATGGTAACTTCACTAGCG
>group_820_5 356 1 0 0 sg=356 px=0 gx=0
ATTAGGAATTAATCATCTGGCCATCATAAA
>group_820_6 356 1 0 0 sg=356 px=0 gx=0
CCTGCAGGGGGACCATGGTCTCAGCGCTTG
>group_820_7 356 1 0 0 sg=356 px=0 gx=0
CCGCGGTCCCGAATTCGAGCTCGGTACCCG
>group_820_8 356 1 0 0 sg=356 px=0 gx=0
AGCGCTGAGACCATGGTCCCCCTGCAGGTC
>group_820_9 356 1 0 0 sg=356 px=0 gx=0
GCTCCAAGCGCTGAGACCATGGTCCCCCTG
>group_821_0 1267 1 0 26 sg=1241 px=0 gx=26
AGGACTAGGCCGCCTAGGCCGCGGCCGCAA
>group_821_1 1267 1 0 26 sg=1241 px=0 gx=26
GCCTGAATGGCGAATGGCGATAAGCTAGCT
>group_821_2 1267 1 0 26 sg=1241 px=0 gx=26
TACGGGGCACGTAGTTTAAGGAAGTACGGT
>group_821_3 1267 1 0 26 sg=1241 px=0 gx=26
AGGGGAGTTAAAATGAAATCACGCAGCTAT
>group_821_4 1267 1 0 26 sg=1241 px=0 gx=26
AGCTTCACGTTATAGGGATCAAGATCTGAT
>group_821_5 1267 1 0 26 sg=1241 px=0 gx=26
TTGAGCAAGCTGATCCGTCGATCGACCTGC
>group_821_6 1267 1 0 26 sg=1241 px=0 gx=26
AACAGGATCGATCAAGAGACAGGATGAGGA
>group_821_7 1267 1 0 26 sg=1241 px=0 gx=26
AGGGGGATGGGGAGTAAGCTAGCTTCACCG
>group_821_8 1267 1 0 26 sg=1241 px=0 gx=26
TCCTCATCCTGTCTCTTGATCGATCCTGTT
>group_821_9 1267 1 0 26 sg=1241 px=0 gx=26
TAGGTGGACCGTCGTAGAGCTAGTAGGGCT
>group_822_0 90 1 0 0 sg=90 px=0 gx=0
CGCATACATGTGAGCAAAAGGCCAGCAAAA
>group_822_1 90 1 0 0 sg=90 px=0 gx=0
TCGCGGAATTCGAGCTCGGTACCCGGGGAT
>group_822_2 90 1 0 0 sg=90 px=0 gx=0
AGCGGGACTCTGGGGTTCGCGGAATTCGAG
>group_822_3 90 1 0 0 sg=90 px=0 gx=0
GGTTCGCGGAATTCGAGCTCGGTACCCGGG
>group_822_4 90 1 0 0 sg=90 px=0 gx=0
GGACTCTGGGGTTCGCGGAATTCGAGCTCG
>group_822_5 90 1 0 0 sg=90 px=0 gx=0
GCTCGAATTCCGCGAACCCCAGAGTCCCGC
>group_822_6 90 1 0 0 sg=90 px=0 gx=0
TTGCTGGCCTTTTGCTCACATGTATGCGGT
>group_822_7 90 1 0 0 sg=90 px=0 gx=0
TCGAATTCCGCGAACCCCAGAGTCCCGCTC
>group_822_8 90 1 0 0 sg=90 px=0 gx=0
CTGGCCTTTTGCTCACATGTATGCGGTGTG
>group_822_9 90 1 0 0 sg=90 px=0 gx=0
CTGAGCGGGACTCTGGGGTTCGCGGAATTC
>group_823_0 50 1 0 0 sg=50 px=0 gx=0
GCTCGAATTCCCCATGGTCTGTTTCCTGTG
>group_823_1 50 1 0 0 sg=50 px=0 gx=0
ATTTCACACAGGAAACAGACCATGGGGAAT
>group_823_2 50 1 0 0 sg=50 px=0 gx=0
ACACAGGAAACAGACCATGGGGAATTCGAG
>group_823_3 50 1 0 0 sg=50 px=0 gx=0
CAGGAAACAGACCATGGGGAATTCGAGCTC
>group_823_4 50 1 0 0 sg=50 px=0 gx=0
AGCTCGAATTCCCCATGGTCTGTTTCCTGT
>group_823_5 50 1 0 0 sg=50 px=0 gx=0
TACCGAGCTCGAATTCCCCATGGTCTGTTT
>group_823_6 50 1 0 0 sg=50 px=0 gx=0
CGAATTCCCCATGGTCTGTTTCCTGTGTGA
>group_823_7 50 1 0 0 sg=50 px=0 gx=0
ACAGGAAACAGACCATGGGGAATTCGAGCT
>group_823_8 50 1 0 0 sg=50 px=0 gx=0
AGGAAACAGACCATGGGGAATTCGAGCTCG
>group_823_9 50 1 0 0 sg=50 px=0 gx=0
GGGTACCGAGCTCGAATTCCCCATGGTCTG
>group_825_0 956 0 0 802 sg=154 px=0 gx=802
CGACGGATCCTCAAAGTTCGAATTTTTCTT
>group_825_1 956 0 0 802 sg=154 px=0 gx=802
CCTCATTCTTCGCCTCGGTGTTTTCATGGT
>group_825_2 956 0 0 802 sg=154 px=0 gx=802
CTCTTTAATCAATTCTGTGTGAAATTGTTA
>group_825_3 956 0 0 802 sg=154 px=0 gx=802
CGGTGTTTTCATGGTTAATTTCTCCTCTTT
>group_825_4 956 0 0 802 sg=154 px=0 gx=802
CTCCTCTTTAATCAATTCTGTGTGAAATTG
>group_825_5 956 0 0 802 sg=154 px=0 gx=802
TCCAAAAGAAAAATTCGAACTTTGAGGATC
>group_825_6 956 0 0 802 sg=154 px=0 gx=802
AACCATGAAAACACCGAGGCGAAGAATGAG
>group_825_7 956 0 0 802 sg=154 px=0 gx=802
GGATCCTCAAAGTTCGAATTTTTCTTTTGG
>group_825_8 956 0 0 802 sg=154 px=0 gx=802
GCTTGGCTGCAGGTCGACGGATCCTCAAAG
>group_825_9 956 0 0 802 sg=154 px=0 gx=802
GTGTTTTCATGGTTAATTTCTCCTCTTTAA
>group_826_0 822 0 0 0 sg=822 px=0 gx=0
GCTCCAGCCCCGAAGAAAGGCTCCAAGAAA
>group_826_1 822 0 0 0 sg=822 px=0 gx=0
CACCAAGGCTGTCACCAAGTACACCAGCGC
>group_826_2 822 0 0 0 sg=822 px=0 gx=0
ACCGCGGTCCGACTGCTGCTGCCTGGGGAG
>group_826_3 822 0 0 0 sg=822 px=0 gx=0
GAAAGGCTCCAAGAAAGCGGTGACCAAGAC
>group_826_4 822 0 0 0 sg=822 px=0 gx=0
GAGCCTTTCTTCGGGGCTGGAGCGGACTTG
>group_826_5 822 0 0 0 sg=822 px=0 gx=0
AAGCAGGTGCACCCCGATACCGGCATCTCG
>group_826_6 822 0 0 0 sg=822 px=0 gx=0
TGTCCGAGGGCACCAAGGCTGTCACCAAGT
>group_826_7 822 0 0 0 sg=822 px=0 gx=0
ATGGCCTTGGACGAGATGCCGGTATCGGGG
>group_826_8 822 0 0 0 sg=822 px=0 gx=0
CGTGTACAAGGTGCTGAAGCAGGTGCACCC
>group_826_9 822 0 0 0 sg=822 px=0 gx=0
TTGTCAACGATGTGTTTGAGCGCATCGCAG
>group_827_0 734 0 0 0 sg=734 px=0 gx=0
GTGAGGGTCTGAGTCACCTGGACAACCTCA
>group_827_1 734 0 0 0 sg=734 px=0 gx=0
CTTCACAAAGATCTCAGTGGTATTTGTGAG
>group_827_2 734 0 0 0 sg=734 px=0 gx=0
GGGTCTGAGTCACCTGGACAACCTCAAAGG
>group_827_3 734 0 0 0 sg=734 px=0 gx=0
CTGAAGTTCTCAGGATCCACGTGCAGCTTG
>group_827_4 734 0 0 0 sg=734 px=0 gx=0
CAGTGCAGTTCACTCAGCTTAGCAAAGGTG
>group_827_5 734 0 0 0 sg=734 px=0 gx=0
TTCCACATTCACCTTGCCCCACAGGGCAGT
>group_827_6 734 0 0 0 sg=734 px=0 gx=0
CCCATGGACCCAGAGGTTCTTCGAGTCCTT
>group_827_7 734 0 0 0 sg=734 px=0 gx=0
TTGCCCAGGAGCCTGAAGTTCTCAGGATCC
>group_827_8 734 0 0 0 sg=734 px=0 gx=0
GTGGTGAGGCCCTGGGCAGGCTGCTGGTTG
>group_827_9 734 0 0 0 sg=734 px=0 gx=0
CACAGTGCAGTTCACTCAGCTTAGCAAAGG
>group_828_0 106 1 0 0 sg=106 px=0 gx=0
CCTGCAGGCATGCAAGCTTGGGTAATCATG
>group_828_1 106 1 0 0 sg=106 px=0 gx=0
GCTCGAATTCCACTGGCCGTCGTTTTACAA
>group_828_2 106 1 0 0 sg=106 px=0 gx=0
GATTACCCAAGCTTGCATGCCTGCAGGTCG
>group_828_3 106 1 0 0 sg=106 px=0 gx=0
TCCCCGGGTACCGAGCTCGAATTCCACTGG
>group_828_4 106 1 0 0 sg=106 px=0 gx=0
GAGCTCGAATTCCACTGGCCGTCGTTTTAC
>group_828_5 106 1 0 0 sg=106 px=0 gx=0
ACAGCTATGACCATGATTACCCAAGCTTGC
>group_828_6 106 1 0 0 sg=106 px=0 gx=0
GGTACCGAGCTCGAATTCCACTGGCCGTCG
>group_828_7 106 1 0 0 sg=106 px=0 gx=0
AATTCCACTGGCCGTCGTTTTACAACGTCG
>group_828_8 106 1 0 0 sg=106 px=0 gx=0
TGACCATGATTACCCAAGCTTGCATGCCTG
>group_828_9 106 1 0 0 sg=106 px=0 gx=0
ACAGGAAACAGCTATGACCATGATTACCCA
>group_829_0 1698 1 0 1592 sg=106 px=0 gx=1592
GGATCAAGATCCCCCTTTAAAGTTCTTGCC
>group_829_1 1698 1 0 1592 sg=106 px=0 gx=1592
GTTTAAGGATCTGATCAAGAGACAGGATGA
>group_829_2 1698 1 0 1592 sg=106 px=0 gx=1592
CTCGTTTAAGGATCTGATCAAGAGACAGGA
>group_829_3 1698 1 0 1592 sg=106 px=0 gx=1592
CTGATGGCGCAGGGGATCAAGATCCCCCTT
>group_829_4 1698 1 0 1592 sg=106 px=0 gx=1592
GGGATCAAGATCCCCCTTTAAAGTTCTTGC
>group_829_5 1698 1 0 1592 sg=106 px=0 gx=1592
TCAAGATCCCCCTTTAAAGTTCTTGCCATT
>group_829_6 1698 1 0 1592 sg=106 px=0 gx=1592
TCTGATGGCGCAGGGGATCAAGATCCCCCT
>group_829_7 1698 1 0 1592 sg=106 px=0 gx=1592
CTCACTGCTCGTTTAAGGATCTGATCAAGA
>group_829_8 1698 1 0 1592 sg=106 px=0 gx=1592
TGGCGCAGGGGATCAAGATCCCCCTTTAAA
>group_829_9 1698 1 0 1592 sg=106 px=0 gx=1592
ATCCTGTCTCTTGATCAGATCCTTAAACGA
>group_830_0 136 1 0 0 sg=136 px=0 gx=0
TTATCTGGAATTCGGCCGTCAAGGCCACAG
>group_830_1 136 1 0 0 sg=136 px=0 gx=0
TCCCTAGAGGGCCTCATGGGCCGTCGACTA
>group_830_2 136 1 0 0 sg=136 px=0 gx=0
ACATTATACGAAGTTATCTGGAATTCGGCC
>group_830_3 136 1 0 0 sg=136 px=0 gx=0
TACGAAGTTATCTGGAATTCGGCCGTCAAG
>group_830_4 136 1 0 0 sg=136 px=0 gx=0
TAGGGATCCTGTGGCCTTGACGGCCGAATT
>group_830_5 136 1 0 0 sg=136 px=0 gx=0
CGCTCACAATTCTAGTCGACGGCCCATGAG
>group_830_6 136 1 0 0 sg=136 px=0 gx=0
GGCCTCATGGGCCGTCGACTAGAATTGTGA
>group_830_7 136 1 0 0 sg=136 px=0 gx=0
ATGAGGCCCTCTAGGGATCCTGTGGCCTTG
>group_830_8 136 1 0 0 sg=136 px=0 gx=0
CAATTCTAGTCGACGGCCCATGAGGCCCTC
>group_830_9 136 1 0 0 sg=136 px=0 gx=0
AGAGGGCCTCATGGGCCGTCGACTAGAATT
>group_831_0 800 1 0 0 sg=800 px=0 gx=0
CCACGGCGATATCGGATCCATATGACGGTC
>group_831_1 800 1 0 0 sg=800 px=0 gx=0
AGATCATCTTGTCGAGTGTCTCAAAATCTC
>group_831_2 800 1 0 0 sg=800 px=0 gx=0
CACTCGGATGGCTAAGGGAGAGCTCGGATC
>group_831_3 800 1 0 0 sg=800 px=0 gx=0
CCGACCTGGGCATCCGAAGGAGGACGTCGT
>group_831_4 800 1 0 0 sg=800 px=0 gx=0
CCATATGACGGTCGACTCTAGAGGATCTCG
>group_831_5 800 1 0 0 sg=800 px=0 gx=0
GCCGGGAGCATGCATCGATAGATCTCGAGG
>group_831_6 800 1 0 0 sg=800 px=0 gx=0
CTCTAGAGTCGACCGTCATATGGATCCGAT
>group_831_7 800 1 0 0 sg=800 px=0 gx=0
GCAAAAGGTTATGCATTTCTTTCCAGACTT
>group_831_8 800 1 0 0 sg=800 px=0 gx=0
GCAGCCTGAATGGCGAATGAGCTTGCGCCG
>group_831_9 800 1 0 0 sg=800 px=0 gx=0
GAGTCGACCGTCATATGGATCCGATATCGC
>group_832_0 6180 1 0 0 sg=6180 px=0 gx=0
TCGCTGGACGGCGCGGCGGCGGCTCATCGG
>group_832_1 6180 1 0 0 sg=6180 px=0 gx=0
GTTCGGCGACGACCCGCAGCCCGAGCCCGT
>group_832_2 6180 1 0 0 sg=6180 px=0 gx=0
CGGATCGAGGTTGGCCCGTACACGGCGATG
>group_832_3 6180 1 0 0 sg=6180 px=0 gx=0
GGGTCGACGGGCTCGGCCCGGCGGGCTCCT
>group_832_4 6180 1 0 0 sg=6180 px=0 gx=0
ACGAGCCTGGCCGGTGAGCAGTGGGTCCAG
>group_832_5 6180 1 0 0 sg=6180 px=0 gx=0
TTGGGTTTCTTCGCGCGCGAGAGATTTTTT
>group_832_6 6180 1 0 0 sg=6180 px=0 gx=0
CCAGGCCGCTGGCCGCGAGCGGCTGCTGGA
>group_832_7 6180 1 0 0 sg=6180 px=0 gx=0
CGAGGGGCGCGGAGCTGATCTATATCTATG
>group_832_8 6180 1 0 0 sg=6180 px=0 gx=0
CCTTCGGTCGTCCCATACGGCACGTTCTAT
>group_832_9 6180 1 0 0 sg=6180 px=0 gx=0
CGAACGCGACAGTCCCGCCGGGCAACGGCC
>group_833_0 416 1 0 0 sg=416 px=0 gx=0
TAGTAATGAGTTTAAACCCGCTGATCAGCC
>group_833_1 416 1 0 0 sg=416 px=0 gx=0
CAGGCTTTTTGGCCAAGGAAGTTCCTATAC
>group_833_2 416 1 0 0 sg=416 px=0 gx=0
GTCCCTTTAGGGTTCCGATTTAGTGCTTTA
>group_833_3 416 1 0 0 sg=416 px=0 gx=0
GAATTCTGCAGATATCAACAAGTTTGTACA
>group_833_4 416 1 0 0 sg=416 px=0 gx=0
AACCCTAAAGGGACCCCCGATTTAGAGCTT
>group_833_5 416 1 0 0 sg=416 px=0 gx=0
GGGGTCCCTTTAGGGTTCCGATTTAGTGCT
>group_833_6 416 1 0 0 sg=416 px=0 gx=0
AATAGGAACTTCTAGGTACGTGAACCATCA
>group_833_7 416 1 0 0 sg=416 px=0 gx=0
GGAATAGCACGTACTACGAGATTTCGATTC
>group_833_8 416 1 0 0 sg=416 px=0 gx=0
CCGAGGGCAAAGGAATAGCACGTACTACGA
>group_833_9 416 1 0 0 sg=416 px=0 gx=0
ACGCGTACCGGTTAGTAATGAGTTTAAACC
>group_834_0 82 1 0 0 sg=82 px=0 gx=0
ATCCGCGGAATTCGAGCTCGGTACCCGGGG
>group_834_1 82 1 0 0 sg=82 px=0 gx=0
GCCGGCACGTTACTATGGCGTGCTGCTAGC
>group_834_2 82 1 0 0 sg=82 px=0 gx=0
TACCCAGGCCGTGCCGGCACGTTACTATGG
>group_834_3 82 1 0 0 sg=82 px=0 gx=0
CGCCATAGTAACGTGCCGGCACGGCCTGGG
>group_834_4 82 1 0 0 sg=82 px=0 gx=0
ATATAGCGCTAGCAGCACGCCATAGTAACG
>group_834_5 82 1 0 0 sg=82 px=0 gx=0
ACCGAGCTCGAATTCCGCGGATCCTTCTAT
>group_834_6 82 1 0 0 sg=82 px=0 gx=0
GCACGCCATAGTAACGTGCCGGCACGGCCT
>group_834_7 82 1 0 0 sg=82 px=0 gx=0
GCTAGCAGCACGCCATAGTAACGTGCCGGC
>group_834_8 82 1 0 0 sg=82 px=0 gx=0
GCATATAGCGCTAGCAGCACGCCATAGTAA
>group_834_9 82 1 0 0 sg=82 px=0 gx=0
CAGGCCGTGCCGGCACGTTACTATGGCGTG
>group_835_0 108 1 0 0 sg=108 px=0 gx=0
CGAATTAGCTTGCTCAATCAATCACCGGAT
>group_835_1 108 1 0 0 sg=108 px=0 gx=0
CCGAATTAGCTTGCTCAATCAATCACCGGA
>group_835_2 108 1 0 0 sg=108 px=0 gx=0
GAGCAAGCTAATTCGGTCGAAAAAAGAAAA
>group_835_3 108 1 0 0 sg=108 px=0 gx=0
GCCCTTGCTCAATCAATCACCGGATCCGTC
>group_835_4 108 1 0 0 sg=108 px=0 gx=0
CTCTCCTTTTCTTTTTTCGACCGAATTAGC
>group_835_5 108 1 0 0 sg=108 px=0 gx=0
GGGGATCCGGTGATTGATTGAGCAAGCTAA
>group_835_6 108 1 0 0 sg=108 px=0 gx=0
AGCAAGGGCAAGTGCACAAACAATACTTAA
>group_835_7 108 1 0 0 sg=108 px=0 gx=0
TGTTTGTGCACTTGCCCTTGCTCAATCAAT
>group_835_8 108 1 0 0 sg=108 px=0 gx=0
CCGGTGATTGATTGAGCAAGCTAATTCGGT
>group_835_9 108 1 0 0 sg=108 px=0 gx=0
TGTGCACTTGCCCTTGCTCAATCAATCACC
>group_836_0 1130 0 0 0 sg=1130 px=0 gx=0
CCAAGGCTGCCCCTCCACCCATGTGCTCCT
>group_836_1 1130 0 0 0 sg=1130 px=0 gx=0
CTCCTCACCCACACCATCAGCCGCATCGCC
>group_836_2 1130 0 0 0 sg=1130 px=0 gx=0
TGACAAGCCTGTAGCCCATGTTGTCGCGAA
>group_836_3 1130 0 0 0 sg=1130 px=0 gx=0
CCTCTTCTGGCTCAAAAAGAGAATTGGGGG
>group_836_4 1130 0 0 0 sg=1130 px=0 gx=0
GGTGACCGACTCAGCGCTGAGATCAATCGG
>group_836_5 1130 0 0 0 sg=1130 px=0 gx=0
GAAGGAGGGGGTAATAAAGGGATTGGGGCA
>group_836_6 1130 0 0 0 sg=1130 px=0 gx=0
CGTTTGGGAAGGTTGGATGTTCGTCCTCCT
>group_836_7 1130 0 0 0 sg=1130 px=0 gx=0
TGAGGAGGACGAACATCCAACCTTCCCAAA
>group_836_8 1130 0 0 0 sg=1130 px=0 gx=0
CTCGACTTTGCCGAGTCTGGGCAGGTCTAC
>group_836_9 1130 0 0 0 sg=1130 px=0 gx=0
GTAGACCTGCCCAGACTCGGCAAAGTCGAG
>group_837_0 238 0 0 0 sg=238 px=0 gx=0
AGTACTCCCTTTAGTGAGGGTTAATAAGCT
>group_837_1 238 0 0 0 sg=238 px=0 gx=0
TATTTAGGTGACACTATAGAACAGCTGATC
>group_837_2 238 0 0 0 sg=238 px=0 gx=0
TTCTCGAGGTACCGGTACTAGTACTCCCTT
>group_837_3 238 0 0 0 sg=238 px=0 gx=0
TAACCCTCACTAAAGGGAGTACTAGTACCG
>group_837_4 238 0 0 0 sg=238 px=0 gx=0
CCCTCACTAAAGGGAGTACTAGTACCGGTA
>group_837_5 238 0 0 0 sg=238 px=0 gx=0
GTACCGGTACCTCGAGAATTCGAACGCGTG
>group_837_6 238 0 0 0 sg=238 px=0 gx=0
TACCGGTACTAGTACTCCCTTTAGTGAGGG
>group_837_7 238 0 0 0 sg=238 px=0 gx=0
CGAGGTCGACCTCGAAACTTGTTTATTGCA
>group_837_8 238 0 0 0 sg=238 px=0 gx=0
GTCGACCTCGAAGCTATTTAGGTGACACTA
>group_837_9 238 0 0 0 sg=238 px=0 gx=0
ATCAGCTGTTCTATAGTGTCACCTAAATAG
>group_838_0 1278 1 0 1176 sg=102 px=0 gx=1176
CAAATCGAGCTTGCTCAATCAATCACCGGA
>group_838_1 1278 1 0 1176 sg=102 px=0 gx=1176
TGATTGATTGAGCAAGCTAATTCCACTTGC
>group_838_2 1278 1 0 1176 sg=102 px=0 gx=1176
GCAAGTGGAATTAGCTTGCTCAATCAATCA
>group_838_3 1278 1 0 1176 sg=102 px=0 gx=1176
TGAGCAAGCTCGATTTGTCTCAACCTGCTT
>group_838_4 1278 1 0 1176 sg=102 px=0 gx=1176
AGTGGAATTAGCTTGCTCAATCAATCACCG
>group_838_5 1278 1 0 1176 sg=102 px=0 gx=1176
ATTGAGCAAGCTAATTCCACTTGCAATTAC
>group_838_6 1278 1 0 1176 sg=102 px=0 gx=1176
AGCTCGATTTGTCTCAACCTGCTTTGGAAG
>group_838_7 1278 1 0 1176 sg=102 px=0 gx=1176
GTGGAATTAGCTTGCTCAATCAATCACCGG
>group_838_8 1278 1 0 1176 sg=102 px=0 gx=1176
AAGCTCGATTTGTCTCAACCTGCTTTGGAA
>group_838_9 1278 1 0 1176 sg=102 px=0 gx=1176
GAGACAAATCGAGCTTGCTCAATCAATCAC
>group_839_0 294 1 0 0 sg=294 px=0 gx=0
CAGCTATGACCATGATTACGAACCGCCGGT
>group_839_1 294 1 0 0 sg=294 px=0 gx=0
CAGGCGGCCGCGAGCTCCCATGGAGGCCTG
>group_839_2 294 1 0 0 sg=294 px=0 gx=0
CCTGAATTCCTCGAGATCCGTATTTATAGG
>group_839_3 294 1 0 0 sg=294 px=0 gx=0
CTGTACCGACTCTGCTGAAGAGGAGGAAAT
>group_839_4 294 1 0 0 sg=294 px=0 gx=0
ACCGGCGGTTCGTAATCATGGTCATAGCTG
>group_839_5 294 1 0 0 sg=294 px=0 gx=0
GACCATGATTACGAACCGCCGGTTAGCAAC
>group_839_6 294 1 0 0 sg=294 px=0 gx=0
TACCCCCGGGAGATCTGTACCGACTCTGCT
>group_839_7 294 1 0 0 sg=294 px=0 gx=0
CCCGGGAGATCTGTACCGACTCTGCTGAAG
>group_839_8 294 1 0 0 sg=294 px=0 gx=0
GCGGTTCGTAATCATGGTCATAGCTGTTTC
>group_839_9 294 1 0 0 sg=294 px=0 gx=0
AACATACAAGTTGCTAACCGGCGGTTCGTA
>group_840_0 108 1 0 0 sg=108 px=0 gx=0
TAGGGGAATTGTTATCCGCTCACAATTCCC
>group_840_1 108 1 0 0 sg=108 px=0 gx=0
CACGATGCGTCCGGCGTAGGATCGATCCCG
>group_840_2 108 1 0 0 sg=108 px=0 gx=0
GGAATTGTGAGCGGATAACAATTCCCCTAA
>group_840_3 108 1 0 0 sg=108 px=0 gx=0
GGGAATTGTGAGCGGATAACAATTCCCCTA
>group_840_4 108 1 0 0 sg=108 px=0 gx=0
ATGCCGGCCACGATGCGTCCGGCGTAGGAT
>group_840_5 108 1 0 0 sg=108 px=0 gx=0
CCTAAATAATTTTGTTTAACTTTAAGAAGG
>group_840_6 108 1 0 0 sg=108 px=0 gx=0
CTTAAAGTTAAACAAAATTATTTAGGGGAA
>group_840_7 108 1 0 0 sg=108 px=0 gx=0
TAGGATCGATCCCGCGAAATTAATACGACT
>group_840_8 108 1 0 0 sg=108 px=0 gx=0
AGTCGTATTAATTTCGCGGGATCGATCCTA
>group_840_9 108 1 0 0 sg=108 px=0 gx=0
AAGTTAAACAAAATTATTTAGGGGAATTGT
>group_841_0 82 1 0 0 sg=82 px=0 gx=0
AAAACAGCCAAGCTGAATTCCCGGGGATCC
>group_841_1 82 1 0 0 sg=82 px=0 gx=0
AAACAGCCAAGCTGAATTCCCGGGGATCCG
>group_841_2 82 1 0 0 sg=82 px=0 gx=0
AATTAATTAAGCTTGGCTGCAGGTCGACGG
>group_841_3 82 1 0 0 sg=82 px=0 gx=0
CGGATCCCCGGGAATTCAGCTTGGCTGTTT
>group_841_4 82 1 0 0 sg=82 px=0 gx=0
GTCGACCTGCAGCCAAGCTTAATTAATTCT
>group_841_5 82 1 0 0 sg=82 px=0 gx=0
CAGCCAAGCTGAATTCCCGGGGATCCGTCG
>group_841_6 82 1 0 0 sg=82 px=0 gx=0
ACGGATCCCCGGGAATTCAGCTTGGCTGTT
>group_841_7 82 1 0 0 sg=82 px=0 gx=0
GCCAAGCTTAATTAATTCTGTTTCCTGTGT
>group_841_8 82 1 0 0 sg=82 px=0 gx=0
TGCAGGTCGACGGATCCCCGGGAATTCAGC
>group_841_9 82 1 0 0 sg=82 px=0 gx=0
ATTAATTAAGCTTGGCTGCAGGTCGACGGA
>group_842_0 408 1 0 0 sg=408 px=0 gx=0
CTTGGCGTAATCATGGTCATAGCTGTTGGC
>group_842_1 408 1 0 0 sg=408 px=0 gx=0
CTGCATGCCGTCTGAAACCATTTCAGACGG
>group_842_2 408 1 0 0 sg=408 px=0 gx=0
CGTGTACCTATTTTTTGTGAATCGACTCTA
>group_842_3 408 1 0 0 sg=408 px=0 gx=0
TCGACTCTAGAGCTTATCGGTAAAACGACG
>group_842_4 408 1 0 0 sg=408 px=0 gx=0
CATTTCAGACGGCAAGCTAATTCTCATGTT
>group_842_5 408 1 0 0 sg=408 px=0 gx=0
GTCGTTTTACCGATAAGCTCTAGAGTCGAT
>group_842_6 408 1 0 0 sg=408 px=0 gx=0
TAAGCTCTAGAGTCGATTCACAAAAAATAG
>group_842_7 408 1 0 0 sg=408 px=0 gx=0
GTATTTCACACCGCATAAGCTAGCTTCAAC
>group_842_8 408 1 0 0 sg=408 px=0 gx=0
TCAAACATGAGAATTAGCTTGCCGTCTGAA
>group_842_9 408 1 0 0 sg=408 px=0 gx=0
TTACCGATAAGCTCTAGAGTCGATTCACAA
>group_843_0 858 1 2 0 sg=856 px=2 gx=0
TACCCCAGAACACATCACCGCCGTGGTACA
>group_843_1 858 1 2 0 sg=856 px=2 gx=0
GTGTTCTGGGGTATGCATATGTATATCTCC
>group_843_2 858 1 2 0 sg=856 px=2 gx=0
TGCTCACCACCTTGCCGGCGCCATTGAAGC
>group_843_3 858 1 2 0 sg=856 px=2 gx=0
GTCGCCAACGAAGCGGCCTTCGCTTTCACC
>group_843_4 858 1 2 0 sg=856 px=2 gx=0
TCTTCTCGCCAAACAAGGCGCGGATGCTCA
>group_843_5 858 1 2 0 sg=856 px=2 gx=0
TTATCGCCACTGGCAGCTGGTAACAGGATT
>group_843_6 858 1 2 0 sg=856 px=2 gx=0
CAAACAAGGCGCGGATGCTCACCACCTTGC
>group_843_7 858 1 2 0 sg=856 px=2 gx=0
AACTACGGTCTTGCGGCCCTGATACTCGAA
>group_843_8 858 1 2 0 sg=856 px=2 gx=0
GACGGTGAAAGCGAAGGCCGCTTCGTTGGC
>group_843_9 858 1 2 0 sg=856 px=2 gx=0
GGTTCCGAGCCCAGGTCCGGTACGGCTGCG
>group_844_0 1182 0 0 0 sg=1182 px=0 gx=0
GGTTTCGGGGTACCTTCACCGGTTACGCAC
>group_844_1 1182 0 0 0 sg=1182 px=0 gx=0
ATCAGTGTATACAACCATGTTAACGAGAAT
>group_844_2 1182 0 0 0 sg=1182 px=0 gx=0
GGTACCCCGAAACCGCAGTCTCACAACGAC
>group_844_3 1182 0 0 0 sg=1182 px=0 gx=0
AGACTGTCGACGTCAGGTGGCACTTTTCGG
>group_844_4 1182 0 0 0 sg=1182 px=0 gx=0
CCTGGGATCCGACGGCGAGAAGAACCAGTG
>group_844_5 1182 0 0 0 sg=1182 px=0 gx=0
GAGAACCGATGTAGCCTGGATCGCAAACAG
>group_844_6 1182 0 0 0 sg=1182 px=0 gx=0
GGTCTAGACAGATTTTACGACCGTTTTTCA
>group_844_7 1182 0 0 0 sg=1182 px=0 gx=0
GGCTTCTGTTTGCGATCCAGGCTACATCGG
>group_844_8 1182 0 0 0 sg=1182 px=0 gx=0
TTACCCTGCAGCTGGCTTCTGTTTGCGATC
>group_844_9 1182 0 0 0 sg=1182 px=0 gx=0
GTCGCAACGAGAACCGATGTAGCCTGGATC
>group_845_0 412 1 0 0 sg=412 px=0 gx=0
AGAGGATCTCACTAGTTCATTAATTAATTA
>group_845_1 412 1 0 0 sg=412 px=0 gx=0
TTCTTGCGGCCGCGGATCCGGCCGCCTCTG
>group_845_2 412 1 0 0 sg=412 px=0 gx=0
GAAAAGTGCCACCTGATTCGTCGCCCGCCA
>group_845_3 412 1 0 0 sg=412 px=0 gx=0
TGCCACCTGATTCGTCGCCCGCCATAAACT
>group_845_4 412 1 0 0 sg=412 px=0 gx=0
GGCCGCGGATCCGGCCGCCTCTGGTTTCTC
>group_845_5 412 1 0 0 sg=412 px=0 gx=0
TGAATTCTTGCGGCCGCGGATCCGGCCGCC
>group_845_6 412 1 0 0 sg=412 px=0 gx=0
TTAATTAATTACTCGAGCGCCAGCTCAGAC
>group_845_7 412 1 0 0 sg=412 px=0 gx=0
GCGAACGTCAAAAATAAGTGCCTTCCCATC
>group_845_8 412 1 0 0 sg=412 px=0 gx=0
AAACATGAGAATTGAGCGAACGTCAAAAAT
>group_845_9 412 1 0 0 sg=412 px=0 gx=0
TAGTTCATTAATTAATTAATTACTCGAGCG
>group_846_0 658 1 0 8 sg=650 px=0 gx=8
CCCTTGGGCTATTAGCTCAGTGGTAGAGCG
>group_846_1 658 1 0 8 sg=650 px=0 gx=8
TTATACGAAGTTATACCTAGACTTAATTAA
>group_846_2 658 1 0 8 sg=650 px=0 gx=8
GCTTCTGCCATAAATCCCTCCCTACAACGT
>group_846_3 658 1 0 8 sg=650 px=0 gx=8
CGTTGTAGGGAGGGATTTATGGCAGAAGCG
>group_846_4 658 1 0 8 sg=650 px=0 gx=8
ATAAATCCCTCCCTACAACGTATCCAAGCG
>group_846_5 658 1 0 8 sg=650 px=0 gx=8
GCGGCCGCGGCGCGCCGGGGATATAGCTCA
>group_846_6 658 1 0 8 sg=650 px=0 gx=8
ATGCTATACGAAGTTATTGAATTCGTTTAA
>group_846_7 658 1 0 8 sg=650 px=0 gx=8
CGGGGATATAGCTCAGTTGGTAGAGCTCCG
>group_846_8 658 1 0 8 sg=650 px=0 gx=8
GAAATAAGAAAGAAGAGCTATATTCGACCT
>group_846_9 658 1 0 8 sg=650 px=0 gx=8
CATTATACGAAGTTATAAGCTTAAGATCCC
>group_847_0 1530 0 1110 0 sg=420 px=1110 gx=0
TGNGACGTCTCCGGGAGCTGCATGTGTCAG
>group_847_1 1530 0 1110 0 sg=420 px=1110 gx=0
ATACGCTACTTGCATTAACAGTTTACGAAC
>group_847_2 1530 0 1110 0 sg=420 px=1110 gx=0
TGTCAANCTGGGTTCGTGCCTTCATCCGTT
>group_847_3 1530 0 1110 0 sg=420 px=1110 gx=0
GCACCGATTCCGTCACACTGCGCCTCATGA
>group_847_4 1530 0 1110 0 sg=420 px=1110 gx=0
CAANCTGGGTTCGTGCCTTCATCCGTTTCC
>group_847_5 1530 0 1110 0 sg=420 px=1110 gx=0
AGTGTGACGGAATCGGTGCTGTTGGTCACG
>group_847_6 1530 0 1110 0 sg=420 px=1110 gx=0
TGACGGAATCGGTGCTGTTGGTCACGATGC
>group_847_7 1530 0 1110 0 sg=420 px=1110 gx=0
NCTGGGTTCGTGCCTTCATCCGTTTCCACG
>group_847_8 1530 0 1110 0 sg=420 px=1110 gx=0
CTTGGACGTCCCCCTCCGATGGAAGGGTTA
>group_847_9 1530 0 1110 0 sg=420 px=1110 gx=0
TGCTGTGCACGGATCTGCCCCTGGCTTCAG
>group_848_0 566 0 0 0 sg=566 px=0 gx=0
GCTTATGGAGCTGCACATGAACCCATTCAA
>group_848_1 566 0 0 0 sg=566 px=0 gx=0
ATTCTCTAGAAAGTATAGGAACTTCGAAGT
>group_848_2 566 0 0 0 sg=566 px=0 gx=0
TGAATGGGTTCATGTGCAGCTCCATAAGCA
>group_848_3 566 0 0 0 sg=566 px=0 gx=0
TCATGTGCAGCTCCATAAGCAAAAGGGGAT
>group_848_4 566 0 0 0 sg=566 px=0 gx=0
ATAGGAACTTCGGAATAGGAACCCGGGTAT
>group_848_5 566 0 0 0 sg=566 px=0 gx=0
ATGGGTTAAGGGATGCAGGTCGACTCTAGC
>group_848_6 566 0 0 0 sg=566 px=0 gx=0
CATGCCTGCAGTTCGAAGTTCCTATTCTCT
>group_848_7 566 0 0 0 sg=566 px=0 gx=0
ATGAAAAATATCGAGTTCCTGAATTCGATT
>group_848_8 566 0 0 0 sg=566 px=0 gx=0
TCCTTTTATGATTTTCCATCAAACAAAAGA
>group_848_9 566 0 0 0 sg=566 px=0 gx=0
GCCGATACCCGGGTTCCTATTCCGAAGTTC
>group_849_0 228 1 0 0 sg=228 px=0 gx=0
CGGGAAGCCCTGGGCCAACTTTGGCGAAAA
>group_849_1 228 1 0 0 sg=228 px=0 gx=0
CGGCTTCCCGGCCTAATTTCCCCTCGTCAA
>group_849_2 228 1 0 0 sg=228 px=0 gx=0
CTTCCCGGCCTAATTTCCCCTCGTCAAAAA
>group_849_3 228 1 0 0 sg=228 px=0 gx=0
CCAACATCAATACAACCTATTAGTAGCCAA
>group_849_4 228 1 0 0 sg=228 px=0 gx=0
TTGAATATGGCTCATAACACCCCCTGTATT
>group_849_5 228 1 0 0 sg=228 px=0 gx=0
TCGGCTTCCCGGCCTAATTTCCCCTCGTCA
>group_849_6 228 1 0 0 sg=228 px=0 gx=0
ATAACCTTATTTTTGACGAGGGGAAATTAG
>group_849_7 228 1 0 0 sg=228 px=0 gx=0
CTATTAGTAGCCAACCACTAGAACTATAGC
>group_849_8 228 1 0 0 sg=228 px=0 gx=0
GGCCTAATTTCCCCTCGTCAAAAATAAGGT
>group_849_9 228 1 0 0 sg=228 px=0 gx=0
CTTACATAAACAGTAATACAGGGGGTGTTA
>group_850_0 98 0 0 0 sg=98 px=0 gx=0
TGATGAGCACTTTTGCTTCCTCGCTCACTG
>group_850_1 98 0 0 0 sg=98 px=0 gx=0
GGGGCTGATCCCCGGCGCCAGGGTGGTTTT
>group_850_2 98 0 0 0 sg=98 px=0 gx=0
AGCGAGGAAGCAAAAGTGCTCATCATTGGA
>group_850_3 98 0 0 0 sg=98 px=0 gx=0
ACCACCCTGGCGCCGGGGATCAGCCCCGGA
>group_850_4 98 0 0 0 sg=98 px=0 gx=0
GAAAAACCACCCTGGCGCCGGGGATCAGCC
>group_850_5 98 0 0 0 sg=98 px=0 gx=0
GGTGAAAAGAAAAACCACCCTGGCGCCGGG
>group_850_6 98 0 0 0 sg=98 px=0 gx=0
AAAACCACCCTGGCGCCGGGGATCAGCCCC
>group_850_7 98 0 0 0 sg=98 px=0 gx=0
AAACCACCCTGGCGCCGGGGATCAGCCCCG
>group_850_8 98 0 0 0 sg=98 px=0 gx=0
ACGTTTTCCAATGATGAGCACTTTTGCTTC
>group_850_9 98 0 0 0 sg=98 px=0 gx=0
GTCAGTGAGCGAGGAAGCAAAAGTGCTCAT
>group_851_0 250 1 0 0 sg=250 px=0 gx=0
TACGCATCTGTGCGGTATTTCACACCGGAA
>group_851_1 250 1 0 0 sg=250 px=0 gx=0
ATCTGTGCGGTATTTCACACCGGAAGGATC
>group_851_2 250 1 0 0 sg=250 px=0 gx=0
GAATTCCCTTATAAAATGCAAGGTGCTGCT
>group_851_3 250 1 0 0 sg=250 px=0 gx=0
GTATACAGACTAGTGTTTAAACGAATTCCC
>group_851_4 250 1 0 0 sg=250 px=0 gx=0
TAAACACTAGTCTGTATACGGGGACACGGA
>group_851_5 250 1 0 0 sg=250 px=0 gx=0
TTGAGCAGCACCTTGCATTTTATAAGGGAA
>group_851_6 250 1 0 0 sg=250 px=0 gx=0
TGCGCAACGTTGTTGGGTCCTAAAAAGGAT
>group_851_7 250 1 0 0 sg=250 px=0 gx=0
TTAATTAAGGATCCTTCCGGTGTGAAATAC
>group_851_8 250 1 0 0 sg=250 px=0 gx=0
AGTTTGCGCAACGTTGTTGGGTCCTAAAAA
>group_851_9 250 1 0 0 sg=250 px=0 gx=0
GGGAATTCGTTTAAACACTAGTCTGTATAC
>group_852_0 12460 1 5826 0 sg=6634 px=5826 gx=0
AGAATGCACAAGGAACTAGTAGACACTTAC
>group_852_1 12460 1 5826 0 sg=6634 px=5826 gx=0
TTCGATTTCCCCGGATTCCTTGAAGGATTC
>group_852_2 12460 1 5826 0 sg=6634 px=5826 gx=0
TGCATTCTCTACCGGGTCGGGGAGTGTAGG
>group_852_3 12460 1 5826 0 sg=6634 px=5826 gx=0
AGACCTTACAAAAGTTCAAAGAGCAAGACC
>group_852_4 12460 1 5826 0 sg=6634 px=5826 gx=0
TTAGAGTCCATGCTGACCACGCTGGCAATG
>group_852_5 12460 1 5826 0 sg=6634 px=5826 gx=0
CCTTGCGTATAATATTTGCCCATGGCTTAA
>group_852_6 12460 1 5826 0 sg=6634 px=5826 gx=0
GGTCGCCAATAAGGGTATATCCGTAATGGT
>group_852_7 12460 1 5826 0 sg=6634 px=5826 gx=0
CAGAACCTGTTAAAACCTTACTTTTTACAA
>group_852_8 12460 1 5826 0 sg=6634 px=5826 gx=0
TATAATCGCCGTTAACCGGGTTGACATAGC
>group_852_9 12460 1 5826 0 sg=6634 px=5826 gx=0
AGTGCTGAAGCTTCAAGAATTGCTGGCATT
>group_853_0 2778 1 0 0 sg=2778 px=0 gx=0
TCAAATGGGTAACTCTGTCGTAGTTCCGGT
>group_853_1 2778 1 0 0 sg=2778 px=0 gx=0
TGGCTCCATGGCTGGCCCGGAAATCCTGCA
>group_853_2 2778 1 0 0 sg=2778 px=0 gx=0
TTTAGTAATTTGATTCTGATTGTATTTATC
>group_853_3 2778 1 0 0 sg=2778 px=0 gx=0
CAATGGATCCATGAAACCTGAAATATTGAA
>group_853_4 2778 1 0 0 sg=2778 px=0 gx=0
CTCGTTTAAGAATTCTCATGTTTGACAGCT
>group_853_5 2778 1 0 0 sg=2778 px=0 gx=0
ACTCGTTTAAGAATTCTCATGTTTGACAGC
>group_853_6 2778 1 0 0 sg=2778 px=0 gx=0
GAAATCCTGCACATAAAATGTCATGCTCCG
>group_853_7 2778 1 0 0 sg=2778 px=0 gx=0
AAAAGTCATCATTGAAACACTAGAAGATAT
>group_853_8 2778 1 0 0 sg=2778 px=0 gx=0
GCGGAAAATGCGTCTTTTCGTCTGAAATAG
>group_853_9 2778 1 0 0 sg=2778 px=0 gx=0
GGTAAAAGAGAAGGCTTTGAACATCCAACT
>group_854_0 82 1 0 18 sg=64 px=0 gx=18
GTTGAAACCCGGATCATGCATCAGTACGCG
>group_854_1 82 1 0 18 sg=64 px=0 gx=18
ACGCGTACTGATGCATGATCCGGGTTTCAA
>group_854_2 82 1 0 18 sg=64 px=0 gx=18
CACGCGTACTGATGCATGATCCGGGTTTCA
>group_854_3 82 1 0 18 sg=64 px=0 gx=18
TCACGCGTACTGATGCATGATCCGGGTTTC
>group_854_4 82 1 0 18 sg=64 px=0 gx=18
GCATGATCCGGGTTTCAACCAGTACTCTAG
>group_854_5 82 1 0 18 sg=64 px=0 gx=18
ATCCGGGTTTCAACCAGTACTCTAGATCCC
>group_854_6 82 1 0 18 sg=64 px=0 gx=18
ACTGATGCATGATCCGGGTTTCAACCAGTA
>group_854_7 82 1 0 18 sg=64 px=0 gx=18
TCGGTACCCGGGGATCTAGAGTACTGGTTG
>group_854_8 82 1 0 18 sg=64 px=0 gx=18
CGTACTGATGCATGATCCGGGTTTCAACCA
>group_854_9 82 1 0 18 sg=64 px=0 gx=18
GTACTGATGCATGATCCGGGTTTCAACCAG
>group_855_0 288 1 0 0 sg=288 px=0 gx=0
TGCTTAATCAGTGAGGCACCGCCAGTGCCA
>group_855_1 288 1 0 0 sg=288 px=0 gx=0
ATCTGTTATACGACGAGCATTGACTTTTAA
>group_855_2 288 1 0 0 sg=288 px=0 gx=0
ATCGGATCTGGAGCTGTAATATAAAAACCT
>group_855_3 288 1 0 0 sg=288 px=0 gx=0
CAATCCTTTTTTAAAAGTCAATGCTCGTCG
>group_855_4 288 1 0 0 sg=288 px=0 gx=0
TGTCGGTCCTATTAATAACTCGTCTTCCTA
>group_855_5 288 1 0 0 sg=288 px=0 gx=0
AGAAATGTTGTCGGTCCTATTAATAACTCG
>group_855_6 288 1 0 0 sg=288 px=0 gx=0
TTATATTACAGCTCCAGATCCGATTGCTGA
>group_855_7 288 1 0 0 sg=288 px=0 gx=0
AATGTTGTCGGTCCTATTAATAACTCGTCT
>group_855_8 288 1 0 0 sg=288 px=0 gx=0
GTGTTATACTTTACTTGGAAGTGGTTGCCT
>group_855_9 288 1 0 0 sg=288 px=0 gx=0
AGGTTTTTATATTACAGCTCCAGATCCGAT
>group_856_0 1114 1 0 1004 sg=110 px=0 gx=1004
GTGAGCTAGCCAACAAAGCGACGTTGTGTC
>group_856_1 1114 1 0 1004 sg=110 px=0 gx=1004
GAGCTAGCCAACAAAGCGACGTTGTGTCTC
>group_856_2 1114 1 0 1004 sg=110 px=0 gx=1004
CTTCCTGTCGTCATATCTAGAGTTTAGCGG
>group_856_3 1114 1 0 1004 sg=110 px=0 gx=1004
GTCCGCTAAACTCTAGATATGACGACAGGA
>group_856_4 1114 1 0 1004 sg=110 px=0 gx=1004
AAATCGCGTCCGCTAAACTCTAGATATGAC
>group_856_5 1114 1 0 1004 sg=110 px=0 gx=1004
CTAGCTCACACAACCGGTCGTGACTTTTAG
>group_856_6 1114 1 0 1004 sg=110 px=0 gx=1004
AGCTCACACAACCGGTCGTGACTTTTAGGG
>group_856_7 1114 1 0 1004 sg=110 px=0 gx=1004
TCTAGAGTTTAGCGGACGCGATTTAGGACA
>group_856_8 1114 1 0 1004 sg=110 px=0 gx=1004
TCCTAAATCGCGTCCGCTAAACTCTAGATA
>group_856_9 1114 1 0 1004 sg=110 px=0 gx=1004
AGACACAACGTCGCTTTGTTGGCTAGCTCA
>group_857_0 714 0 0 162 sg=552 px=0 gx=162
AACGGTAGCGAAACCAGCCAGTGCAACTGC
>group_857_1 714 0 0 162 sg=552 px=0 gx=162
ATGACCATGATTACGATTTGAATAGAGGGT
>group_857_2 714 0 0 162 sg=552 px=0 gx=162
CGCCGGGCCCGGATCGTACGAAGACGGCCT
>group_857_3 714 0 0 162 sg=552 px=0 gx=162
AGGCCGTCTTCGTACGATCCGGGCCCGGCG
>group_857_4 714 0 0 162 sg=552 px=0 gx=162
CGGACTAGCCGGATCCGAACAAAAACTGAT
>group_857_5 714 0 0 162 sg=552 px=0 gx=162
CGAATCTTCAGTCTCTTCTTCTCAGTGCGC
>group_857_6 714 0 0 162 sg=552 px=0 gx=162
GCCGCCGCCGGGCCCGGATCGTACGAAGAC
>group_857_7 714 0 0 162 sg=552 px=0 gx=162
GCTATGACCATGATTACGATTTGAATAGAG
>group_857_8 714 0 0 162 sg=552 px=0 gx=162
CGATAGCGGTTTTTTTCATGAATTCTACCC
>group_857_9 714 0 0 162 sg=552 px=0 gx=162
TCCGGACTAGCCGGATCCGAACAAAAACTG
>group_858_0 1592 1 0 0 sg=1592 px=0 gx=0
GCTCTGCGGCAGCTGCCTGCATGAGCTCAT
>group_858_1 1592 1 0 0 sg=1592 px=0 gx=0
GGCGAAGCGTAACCCGCATCACGGTGACCT
>group_858_2 1592 1 0 0 sg=1592 px=0 gx=0
TTGAGGGAAGTAAGCGTTCGGCGTGTAGCG
>group_858_3 1592 1 0 0 sg=1592 px=0 gx=0
CGTTTACAGCGACTACGAAAAGGAAATCTC
>group_858_4 1592 1 0 0 sg=1592 px=0 gx=0
AGGGTAGTCGCCCGGTTGGACCGTTCTGGT
>group_858_5 1592 1 0 0 sg=1592 px=0 gx=0
GAAACCATCTGGGCCCAAAACAAGTCCATG
>group_858_6 1592 1 0 0 sg=1592 px=0 gx=0
GTCCTCCGAGCCGTCGACCACGCGCGGAAT
>group_858_7 1592 1 0 0 sg=1592 px=0 gx=0
CTGGTCCGGTCCATTCCGCGCGTGGTCGAC
>group_858_8 1592 1 0 0 sg=1592 px=0 gx=0
TCTGAAACCATCTGGGCCCAAAACAAGTCC
>group_858_9 1592 1 0 0 sg=1592 px=0 gx=0
TTTGGCCTCACAGCAACGCGGATCAGTTGA
>group_859_0 6176 1 0 0 sg=6176 px=0 gx=0
CTCATCATACTTGATGAGAGATTGGTCCAC
>group_859_1 6176 1 0 0 sg=6176 px=0 gx=0
GGCTTCCTGTCTCAGATGTGGATTGGAGAC
>group_859_2 6176 1 0 0 sg=6176 px=0 gx=0
AGAGCATCATGGTTGGCTCCATGTCCAGAC
>group_859_3 6176 1 0 0 sg=6176 px=0 gx=0
CCCCCAATGACAGGCAGTTCTGCATGAATG
>group_859_4 6176 1 0 0 sg=6176 px=0 gx=0
TGAACTGCCATCTCTTGTTGCCCAGCTCAA
>group_859_5 6176 1 0 0 sg=6176 px=0 gx=0
CATTGAGACACATGGCATGGTGCCCATGAA
>group_859_6 6176 1 0 0 sg=6176 px=0 gx=0
TGACTCTTGGTCTCCTTCTGTGTCTGCTGA
>group_859_7 6176 1 0 0 sg=6176 px=0 gx=0
GGGTCTCACCTTGCCAGAGGCTCACTGTGA
>group_859_8 6176 1 0 0 sg=6176 px=0 gx=0
GAGAGAGCCACTTCTTGATGCTCCACTTGG
>group_859_9 6176 1 0 0 sg=6176 px=0 gx=0
GCTGGGCTTAGGCCCTCAGGAGAACTACCC
>group_860_0 140 1 0 0 sg=140 px=0 gx=0
GGTACCGAGATCTGCTCGAGGAATTCGTCG
>group_860_1 140 1 0 0 sg=140 px=0 gx=0
ATGAGAATTGGCGAGCTCGAATTAATTCGT
>group_860_2 140 1 0 0 sg=140 px=0 gx=0
CTCGCCAATTCTCATGTTTGACAGCTTATC
>group_860_3 140 1 0 0 sg=140 px=0 gx=0
TTACAATTACAGTCGACGAATTCCTCGAGC
>group_860_4 140 1 0 0 sg=140 px=0 gx=0
CCGGGCGGCCGCACTAGTGGGTACCGAGAT
>group_860_5 140 1 0 0 sg=140 px=0 gx=0
TACAATTACAGTCGACGAATTCCTCGAGCA
>group_860_6 140 1 0 0 sg=140 px=0 gx=0
ATTACGAATTAATTCGAGCTCGCCAATTCT
>group_860_7 140 1 0 0 sg=140 px=0 gx=0
CTGTCAAACATGAGAATTGGCGAGCTCGAA
>group_860_8 140 1 0 0 sg=140 px=0 gx=0
TGGCGAGCTCGAATTAATTCGTAATCATGG
>group_860_9 140 1 0 0 sg=140 px=0 gx=0
ATGATAAGCTGTCAAACATGAGAATTGGCG
>group_861_0 60 1 0 0 sg=60 px=0 gx=0
CGGGGATCCTCTAGAGTCGACCTGCAGTAA
>group_861_1 60 1 0 0 sg=60 px=0 gx=0
CGATTACTGCAGGTCGACTCTAGAGGATCC
>group_861_2 60 1 0 0 sg=60 px=0 gx=0
TTACATATGGTACCCGGGGATCCTCTAGAG
>group_861_3 60 1 0 0 sg=60 px=0 gx=0
GGGGATCCTCTAGAGTCGACCTGCAGTAAT
>group_861_4 60 1 0 0 sg=60 px=0 gx=0
TATCTAAGGAAATACTTACATATGGTACCC
>group_861_5 60 1 0 0 sg=60 px=0 gx=0
TCCTCTAGAGTCGACCTGCAGTAATCGTAC
>group_861_6 60 1 0 0 sg=60 px=0 gx=0
GTCGACTCTAGAGGATCCCCGGGTACCATA
>group_861_7 60 1 0 0 sg=60 px=0 gx=0
GAAATACTTACATATGGTACCCGGGGATCC
>group_861_8 60 1 0 0 sg=60 px=0 gx=0
GATTACTGCAGGTCGACTCTAGAGGATCCC
>group_861_9 60 1 0 0 sg=60 px=0 gx=0
AAATACTTACATATGGTACCCGGGGATCCT
>group_862_0 26 0 0 0 sg=26 px=0 gx=0
AGCTTATTAATGCTAGCTGCAGTTAACGAA
>group_862_1 26 0 0 0 sg=26 px=0 gx=0
CTGCAGCTAGCATTAATAAGCTTTAAAGCT
>group_862_2 26 0 0 0 sg=26 px=0 gx=0
TTCGTTAACTGCAGCTAGCATTAATAAGCT
>group_862_3 26 0 0 0 sg=26 px=0 gx=0
CTTATTAATGCTAGCTGCAGTTAACGAATT
>group_862_4 26 0 0 0 sg=26 px=0 gx=0
TCGTTAACTGCAGCTAGCATTAATAAGCTT
>group_862_5 26 0 0 0 sg=26 px=0 gx=0
TAAAGCTTATTAATGCTAGCTGCAGTTAAC
>group_862_6 26 0 0 0 sg=26 px=0 gx=0
TAGCTTTAAAGCTTATTAATGCTAGCTGCA
>group_862_7 26 0 0 0 sg=26 px=0 gx=0
TGCAGCTAGCATTAATAAGCTTTAAAGCTA
>group_862_8 26 0 0 0 sg=26 px=0 gx=0
CGTTAACTGCAGCTAGCATTAATAAGCTTT
>group_862_9 26 0 0 0 sg=26 px=0 gx=0
AACTGCAGCTAGCATTAATAAGCTTTAAAG
>group_863_0 1520 0 0 1236 sg=284 px=0 gx=1236
ATTCCCTTGAAGGAGAGAGGGCTGTAGCAC
>group_863_1 1520 0 0 1236 sg=284 px=0 gx=1236
TTAGTAATGATGTCGCTGGGGATCTATGCG
>group_863_2 1520 0 0 1236 sg=284 px=0 gx=1236
GGCGCAAGAGTCTCTACGGGCAGGGCTAGC
>group_863_3 1520 0 0 1236 sg=284 px=0 gx=1236
GCCCGTAGAGACTCTTGCGCCTCTCCGTGT
>group_863_4 1520 0 0 1236 sg=284 px=0 gx=1236
GTAATGATGTCGCTGGGGATCTATGCGGTG
>group_863_5 1520 0 0 1236 sg=284 px=0 gx=1236
ACGGTCGTAGAGACGAAAGGACGTGGAAGC
>group_863_6 1520 0 0 1236 sg=284 px=0 gx=1236
CAGCCTGAATGGCGAATGGCGACCCCGGTT
>group_863_7 1520 0 0 1236 sg=284 px=0 gx=1236
TCCTTTCGTCTCTACGACCGTCAAACTACA
>group_863_8 1520 0 0 1236 sg=284 px=0 gx=1236
CGACCCCGGTTGATAATCAGAAAAGCCCCA
>group_863_9 1520 0 0 1236 sg=284 px=0 gx=1236
CCGCTTCCACGTCCTTTCGTCTCTACGACC
>group_864_0 140 0 0 0 sg=140 px=0 gx=0
GTTTGTCGTCAACGACGCAGAGTCGAATTC
>group_864_1 140 0 0 0 sg=140 px=0 gx=0
TCGGATCCACTAGTAGAATTCAGACAGTTT
>group_864_2 140 0 0 0 sg=140 px=0 gx=0
CGCCAGTGTGATGGATATCTGCAGGAATTC
>group_864_3 140 0 0 0 sg=140 px=0 gx=0
GCGGCCGCCAGTGTGATGGATATCTGCAGG
>group_864_4 140 0 0 0 sg=140 px=0 gx=0
GTTGACGACAAACTGTCTGAATTCTACTAG
>group_864_5 140 0 0 0 sg=140 px=0 gx=0
CAACGACGCAGAGTCGAATTCCTGCAGATA
>group_864_6 140 0 0 0 sg=140 px=0 gx=0
AATTCAGACAGTTTGTCGTCAACGACGCAG
>group_864_7 140 0 0 0 sg=140 px=0 gx=0
CAAACTGTCTGAATTCTACTAGTGGATCCG
>group_864_8 140 0 0 0 sg=140 px=0 gx=0
ATTCTACTAGTGGATCCGAGCTCGGTACCA
>group_864_9 140 0 0 0 sg=140 px=0 gx=0
GCCAGTGTGATGGATATCTGCAGGAATTCG
>group_865_0 198 1 0 0 sg=198 px=0 gx=0
TATCGATACCGTCGACAGATCTTCTAGAGG
>group_865_1 198 1 0 0 sg=198 px=0 gx=0
GTACCCAAGGGTGGGCGCGCCGACCCAGCT
>group_865_2 198 1 0 0 sg=198 px=0 gx=0
GATATCAAGCTTATCGATACCGTCGACAGA
>group_865_3 198 1 0 0 sg=198 px=0 gx=0
CCACCCTTGGGTACCTCTAGAAGATCTGTC
>group_865_4 198 1 0 0 sg=198 px=0 gx=0
TACCTCTAGAAGATCTGTCGACGGTATCGA
>group_865_5 198 1 0 0 sg=198 px=0 gx=0
CTCTAGAAGATCTGTCGACGGTATCGATAA
>group_865_6 198 1 0 0 sg=198 px=0 gx=0
GATACCGTCGACAGATCTTCTAGAGGTACC
>group_865_7 198 1 0 0 sg=198 px=0 gx=0
GCGGTGAAGGGGGCGGCCGCGGAGCCTGCT
>group_865_8 198 1 0 0 sg=198 px=0 gx=0
GGCGCGCCCACCCTTGGGTACCTCTAGAAG
>group_865_9 198 1 0 0 sg=198 px=0 gx=0
TCGATACCGTCGACAGATCTTCTAGAGGTA
>group_866_0 1328 1 0 0 sg=1328 px=0 gx=0
TATGCTGGATGAAGTGCCACTCCGGCATCT
>group_866_1 1328 1 0 0 sg=1328 px=0 gx=0
CGGACATAAATTTGTGATCACGGGCGAAGG
>group_866_2 1328 1 0 0 sg=1328 px=0 gx=0
TCACTGAATATCCTCAAGACATAGTAGACT
>group_866_3 1328 1 0 0 sg=1328 px=0 gx=0
GTCCGTTGACGCACCCTTCCATGTGGTATT
>group_866_4 1328 1 0 0 sg=1328 px=0 gx=0
CAGGCCAAGGCAGAAGGGAATGCAATAGCA
>group_866_5 1328 1 0 0 sg=1328 px=0 gx=0
ACCGCAGCGATGCTAAGAATCAGAAGTGGC
>group_866_6 1328 1 0 0 sg=1328 px=0 gx=0
ACCTGCCCCATGTATATCCAGCAGGACACG
>group_866_7 1328 1 0 0 sg=1328 px=0 gx=0
TATGCAATGTAGATATAACAGTGAGTGTCA
>group_866_8 1328 1 0 0 sg=1328 px=0 gx=0
GTGGTATTTCATTGTCATTTCTTCTTTTAG
>group_866_9 1328 1 0 0 sg=1328 px=0 gx=0
GGTGCCAGTTCGACACAGTTTACAAAGCAA
>group_867_0 1234 1 0 0 sg=1234 px=0 gx=0
TGGTCACCTGCAGCTTGGCGGTCTGGGTGC
>group_867_1 1234 1 0 0 sg=1234 px=0 gx=0
CCCAGCCGGCAGTCTTCTTCTGCATTACGG
>group_867_2 1234 1 0 0 sg=1234 px=0 gx=0
CCACGGTGTAGTCCTCGTTGTGGTTGGTGA
>group_867_3 1234 1 0 0 sg=1234 px=0 gx=0
GCAGGACTCCTCCCTGCAGGACGGCACCTT
>group_867_4 1234 1 0 0 sg=1234 px=0 gx=0
AAGCACCCCGCCGACATCCCCGACTACATG
>group_867_5 1234 1 0 0 sg=1234 px=0 gx=0
GACCGTGTACAAGGCCAAGAAGCCCGTGCA
>group_867_6 1234 1 0 0 sg=1234 px=0 gx=0
GCCGGCTGGGAGCCCTCCACCGAGAAGCTG
>group_867_7 1234 1 0 0 sg=1234 px=0 gx=0
GCCCTCGCCCTCGATCTCGAAGTAGTGGCC
>group_867_8 1234 1 0 0 sg=1234 px=0 gx=0
CCGAGGGCTTCACCTGGGAGCGCTCCATGA
>group_867_9 1234 1 0 0 sg=1234 px=0 gx=0
GAAGGACGGCGGCCACTACACCTGCGACTT
>group_868_0 12738 0 9674 2094 sg=988 px=9656 gx=2076
TCACGACGTTGTAAAACGACCATACTTTTC
>group_868_1 12738 0 9674 2094 sg=988 px=9656 gx=2076
GGACCCAACGCTGCCCGACATGCTTTAAAC
>group_868_2 12738 0 9674 2094 sg=988 px=9656 gx=2076
AAAAGTATGGTCGTTTTACAACGTCGTGAC
>group_868_3 12738 0 9674 2094 sg=988 px=9656 gx=2076
ATAATTCGATTATGTCAACAGCTTTTTGGA
>group_868_4 12738 0 9674 2094 sg=988 px=9656 gx=2076
TCGCTTTTTCATACTTTTCACCTCCTTAAA
>group_868_5 12738 0 9674 2094 sg=988 px=9656 gx=2076
TCACCTCCTTAGTCGACATTGCTATAATAA
>group_868_6 12738 0 9674 2094 sg=988 px=9656 gx=2076
GACATAATTTATCATACTTTTCACCTCCTT
>group_868_7 12738 0 9674 2094 sg=988 px=9656 gx=2076
AAGTATGATAAATTATGTCTACGGCGAACA
>group_868_8 12738 0 9674 2094 sg=988 px=9656 gx=2076
CTAGTGCGGCCGCATTTTTTTGGGCGGCCC
>group_868_9 12738 0 9674 2094 sg=988 px=9656 gx=2076
AAGCTGTTGACATATTGCTCTAATAAATTT
>group_869_0 684 1 0 272 sg=412 px=0 gx=272
TCAGTCAAGCTTGGATCCGTCGACATCGAT
>group_869_1 684 1 0 272 sg=412 px=0 gx=272
ATCACTCGAGCTTGATGCGGTGTGAAATAC
>group_869_2 684 1 0 272 sg=412 px=0 gx=272
CTTGATGCGGTGTGAAATACCGCACAGATG
>group_869_3 684 1 0 272 sg=412 px=0 gx=272
CGCATCAAGCTCGAGTGATCCACGTTGAAA
>group_869_4 684 1 0 272 sg=412 px=0 gx=272
CCAAAAGGAGCCTTTAATTGTATCTCGACT
>group_869_5 684 1 0 272 sg=412 px=0 gx=272
TTTCAACGTGGATCACTCGAGCTTGATGCG
>group_869_6 684 1 0 272 sg=412 px=0 gx=272
AACGAAGCATTGGAATAATTCCGACTGCGA
>group_869_7 684 1 0 272 sg=412 px=0 gx=272
CTTTACACCACCATCACCACCATGGCCAGC
>group_869_8 684 1 0 272 sg=412 px=0 gx=272
TGTGTGATACGAAACGAAGCATTGGAATAA
>group_869_9 684 1 0 272 sg=412 px=0 gx=272
TTGGAGATTTTCAACGTGGATCACTCGAGC
>group_870_0 86 0 0 0 sg=86 px=0 gx=0
GTACCATATGGGAATTCGAAGCTTACGTAG
>group_870_1 86 0 0 0 sg=86 px=0 gx=0
ATGGATCCGAGCTCGAGATCTGAAAGTACA
>group_870_2 86 0 0 0 sg=86 px=0 gx=0
ACGTAAGCTTCGAATTCCCATATGGTACCA
>group_870_3 86 0 0 0 sg=86 px=0 gx=0
AACAAAAAGTCGCTAAGGCTGGTACCATAT
>group_870_4 86 0 0 0 sg=86 px=0 gx=0
CGTAAACAAAAAGTCGCTAAGGCTGGTACC
>group_870_5 86 0 0 0 sg=86 px=0 gx=0
AATTCCCATATGGTACCAGCCTTAGCGACT
>group_870_6 86 0 0 0 sg=86 px=0 gx=0
TGGGAATTCGAAGCTTACGTAGAACAAAAA
>group_870_7 86 0 0 0 sg=86 px=0 gx=0
TATGGGAATTCGAAGCTTACGTAGAACAAA
>group_870_8 86 0 0 0 sg=86 px=0 gx=0
ATGGGAATTCGAAGCTTACGTAGAACAAAA
>group_870_9 86 0 0 0 sg=86 px=0 gx=0
AGCCCGTAAACAAAAAGTCGCTAAGGCTGG
>group_871_0 70 1 0 0 sg=70 px=0 gx=0
AGATCTCTCGAGGAGCTCGGTACCCGGGGA
>group_871_1 70 1 0 0 sg=70 px=0 gx=0
CGAGAGATCTGAATTCGTAATCATGGTCAT
>group_871_2 70 1 0 0 sg=70 px=0 gx=0
GATCTCTCGAGGAGCTCGGTACCCGGGGAT
>group_871_3 70 1 0 0 sg=70 px=0 gx=0
CCGAGCTCCTCGAGAGATCTGAATTCGTAA
>group_871_4 70 1 0 0 sg=70 px=0 gx=0
GATCCCCGGGTACCGAGCTCCTCGAGAGAT
>group_871_5 70 1 0 0 sg=70 px=0 gx=0
TCGAGGAGCTCGGTACCCGGGGATCCTCTA
>group_871_6 70 1 0 0 sg=70 px=0 gx=0
TCCCCGGGTACCGAGCTCCTCGAGAGATCT
>group_871_7 70 1 0 0 sg=70 px=0 gx=0
CGGGTACCGAGCTCCTCGAGAGATCTGAAT
>group_871_8 70 1 0 0 sg=70 px=0 gx=0
CTAGAGGATCCCCGGGTACCGAGCTCCTCG
>group_871_9 70 1 0 0 sg=70 px=0 gx=0
ACCGAGCTCCTCGAGAGATCTGAATTCGTA
>group_872_0 52 0 0 0 sg=52 px=0 gx=0
ACCAAGGTGTATGTAGATCGGGAATTCGAG
>group_872_1 52 0 0 0 sg=52 px=0 gx=0
CAACCAAGGTGTATGTAGATCGGGAATTCG
>group_872_2 52 0 0 0 sg=52 px=0 gx=0
TGTATGTAGATCGGGAATTCGAGCTCGGTA
>group_872_3 52 0 0 0 sg=52 px=0 gx=0
TGTAGATCGGGAATTCGAGCTCGGTACCCG
>group_872_4 52 0 0 0 sg=52 px=0 gx=0
ACCGAGCTCGAATTCCCGATCTACATACAC
>group_872_5 52 0 0 0 sg=52 px=0 gx=0
GTGTCAACCAAGGTGTATGTAGATCGGGAA
>group_872_6 52 0 0 0 sg=52 px=0 gx=0
TCGTGTCAACCAAGGTGTATGTAGATCGGG
>group_872_7 52 0 0 0 sg=52 px=0 gx=0
GTATGTAGATCGGGAATTCGAGCTCGGTAC
>group_872_8 52 0 0 0 sg=52 px=0 gx=0
CCCGATCTACATACACCTTGGTTGACACGA
>group_872_9 52 0 0 0 sg=52 px=0 gx=0
AGATCGGGAATTCGAGCTCGGTACCCGGGG
>group_873_0 660 1 8 0 sg=652 px=8 gx=0
GTACCCATCGTCCATTCCGACAGCATCGCC
>group_873_1 660 1 8 0 sg=652 px=8 gx=0
AGAATTCGAGCTCGGTACCCATCGTCCATT
>group_873_2 660 1 8 0 sg=652 px=8 gx=0
TGCCAGCTGCATTAATGAATCGGTCTTGAA
>group_873_3 660 1 8 0 sg=652 px=8 gx=0
GAGAAACATGAGAGCTTAGCTCCGTTAAAC
>group_873_4 660 1 8 0 sg=652 px=8 gx=0
CTCCGTTAAACATGAGAGCTTAGTACGTGA
>group_873_5 660 1 8 0 sg=652 px=8 gx=0
GCTGGTTTACCGGGACGGATCTGAAGATCA
>group_873_6 660 1 8 0 sg=652 px=8 gx=0
ATAACAATTTCACACCAATAGGATCCCGGC
>group_873_7 660 1 8 0 sg=652 px=8 gx=0
TCTATTGCTGGTTTACCGGGACGGATCTGA
>group_873_8 660 1 8 0 sg=652 px=8 gx=0
TCTTGAAGACGAAAGGGAATTAATTCTTGA
>group_873_9 660 1 8 0 sg=652 px=8 gx=0
CTACCATCGGCGCCATTCGCCATTCAGGCT
>group_874_0 48 1 0 0 sg=48 px=0 gx=0
AATCAGATAAAATATTTCTAGCATGAGCGG
>group_874_1 48 1 0 0 sg=48 px=0 gx=0
TCAGATAAAATATTTCTAGCATGAGCGGAT
>group_874_2 48 1 0 0 sg=48 px=0 gx=0
GTATCCGCTCATGCTAGAAATATTTTATCT
>group_874_3 48 1 0 0 sg=48 px=0 gx=0
CTTATTAATCAGATAAAATATTTCTAGCAT
>group_874_4 48 1 0 0 sg=48 px=0 gx=0
AATATTTCTAGCATGAGCGGATACATATTT
>group_874_5 48 1 0 0 sg=48 px=0 gx=0
ATCTTATTAATCAGATAAAATATTTCTAGC
>group_874_6 48 1 0 0 sg=48 px=0 gx=0
AAATATTTCTAGCATGAGCGGATACATATT
>group_874_7 48 1 0 0 sg=48 px=0 gx=0
CATTCAAATATGTATCCGCTCATGCTAGAA
>group_874_8 48 1 0 0 sg=48 px=0 gx=0
TATTAATCAGATAAAATATTTCTAGCATGA
>group_874_9 48 1 0 0 sg=48 px=0 gx=0
AAATATGTATCCGCTCATGCTAGAAATATT
>group_875_0 852 1 0 82 sg=770 px=0 gx=82
TGGCGCGCTTCCCGAGAAAAAAAAAAAAAG
>group_875_1 852 1 0 82 sg=770 px=0 gx=82
AATTCCCGGGTACCAACACAATGGCGCGCT
>group_875_2 852 1 0 82 sg=770 px=0 gx=82
CGAATTGCGGCCGCATGCATAAGCTTGCTC
>group_875_3 852 1 0 82 sg=770 px=0 gx=82
CGACTCTAGACTCGAGCAAGCTTATGCATG
>group_875_4 852 1 0 82 sg=770 px=0 gx=82
CGAGGCGCAAAAAATGAAAAGTACTCTAGC
>group_875_5 852 1 0 82 sg=770 px=0 gx=82
GCTCGTCCAGATCTCGGAGCTTGGCGTAAT
>group_875_6 852 1 0 82 sg=770 px=0 gx=82
GAAAAAAAAAAAAAGCTCGTCCAGATCTCG
>group_875_7 852 1 0 82 sg=770 px=0 gx=82
GCAAGGGTGTCGGCATAAGCCGAAGATATC
>group_875_8 852 1 0 82 sg=770 px=0 gx=82
TATTTAAATCGATATGGTGCACTCTCAGTA
>group_875_9 852 1 0 82 sg=770 px=0 gx=82
GGCCAAGTGAGCTCGAATTGCGGCCGCATG
>group_876_0 146 1 0 0 sg=146 px=0 gx=0
CGAAACGAGGAATTCATAACTTCGTATAGC
>group_876_1 146 1 0 0 sg=146 px=0 gx=0
TCGCCCTTATTTTTGACACCAGACCAACTG
>group_876_2 146 1 0 0 sg=146 px=0 gx=0
GATCAACCATGGTAAGGGCGAATTCCTCCG
>group_876_3 146 1 0 0 sg=146 px=0 gx=0
CGCCCTTATTTTTGACACCAGACCAACTGG
>group_876_4 146 1 0 0 sg=146 px=0 gx=0
GTATGCTATACGAAGTTATGAATTCCTCGT
>group_876_5 146 1 0 0 sg=146 px=0 gx=0
TTATCGGAGGAATTCGCCCTTACCATGGTT
>group_876_6 146 1 0 0 sg=146 px=0 gx=0
TGTATGCTATACGAAGTTATGAATTCCTCG
>group_876_7 146 1 0 0 sg=146 px=0 gx=0
AGGAATTCGCCCTTACCATGGTTGATCCCG
>group_876_8 146 1 0 0 sg=146 px=0 gx=0
TATTCGAAACGAGGAATTCATAACTTCGTA
>group_876_9 146 1 0 0 sg=146 px=0 gx=0
TTGGTCTGGTGTCAAAAATAAGGGCGAATT
>group_877_0 80 1 0 0 sg=80 px=0 gx=0
CGGGTACCGAGCTCGAATTCAATTCGGCGT
>group_877_1 80 1 0 0 sg=80 px=0 gx=0
CTGATCCAAGCTCAAGCTAAGCTTGCATGC
>group_877_2 80 1 0 0 sg=80 px=0 gx=0
TCGACCTGCAGGCATGCAAGCTTAGCTTGA
>group_877_3 80 1 0 0 sg=80 px=0 gx=0
CGAGCTCGAATTCAATTCGGCGTTAATTCA
>group_877_4 80 1 0 0 sg=80 px=0 gx=0
CCAAGCTCAAGCTAAGCTTGCATGCCTGCA
>group_877_5 80 1 0 0 sg=80 px=0 gx=0
CGAATTCAATTCGGCGTTAATTCAGTACAT
>group_877_6 80 1 0 0 sg=80 px=0 gx=0
ATCCAAGCTCAAGCTAAGCTTGCATGCCTG
>group_877_7 80 1 0 0 sg=80 px=0 gx=0
CCCCGGGTACCGAGCTCGAATTCAATTCGG
>group_877_8 80 1 0 0 sg=80 px=0 gx=0
GAGCTCGAATTCAATTCGGCGTTAATTCAG
>group_877_9 80 1 0 0 sg=80 px=0 gx=0
AGGCATGCAAGCTTAGCTTGAGCTTGGATC
>group_878_0 828 1 6 0 sg=822 px=6 gx=0
CCGTCCGAGCTTTATGCTTGTAAACCGTTT
>group_878_1 828 1 6 0 sg=822 px=6 gx=0
AGGCGGTTTGCGTATTGGGACCTCGATCGA
>group_878_2 828 1 6 0 sg=822 px=6 gx=0
CACCTATCAAGGTGTCGATGCAGGGGGGGG
>group_878_3 828 1 6 0 sg=822 px=6 gx=0
GTGAAGTCGTCGTGGAGAGCCTTGTAGCGG
>group_878_4 828 1 6 0 sg=822 px=6 gx=0
TATTGGGACCTCGATCGAGTGGCTGCTGAA
>group_878_5 828 1 6 0 sg=822 px=6 gx=0
GGGTACCGGGCCCGTCGAGACTAGTCTCGA
>group_878_6 828 1 6 0 sg=822 px=6 gx=0
CGGGCCCGTCGAGACTAGTCTCGACTCTAG
>group_878_7 828 1 6 0 sg=822 px=6 gx=0
TGGTGAAGTCGTCGTGGAGAGCCTTGTAGC
>group_878_8 828 1 6 0 sg=822 px=6 gx=0
TCGGGGGATCGATCCGATACCGTCTGAGGT
>group_878_9 828 1 6 0 sg=822 px=6 gx=0
GATCCGATACCGTCTGAGGTCTGCCTCGTG
>group_879_0 150 0 0 0 sg=150 px=0 gx=0
AATCCAAGCTCCCATGGGCCCTCGACTAGA
>group_879_1 150 0 0 0 sg=150 px=0 gx=0
GACCCAAGCTAGCTTCGACGGATCCCCGAT
>group_879_2 150 0 0 0 sg=150 px=0 gx=0
ATCCGTCGAAGCTAGCTTGGGTCCCGCTCA
>group_879_3 150 0 0 0 sg=150 px=0 gx=0
TCCAGATCTCGACTCTAGTCGAGGGCCCAT
>group_879_4 150 0 0 0 sg=150 px=0 gx=0
AGTTCTTCTGAGCGGGACCCAAGCTAGCTT
>group_879_5 150 0 0 0 sg=150 px=0 gx=0
GGCCCATGGGAGCTTGGATTGAACAAGATG
>group_879_6 150 0 0 0 sg=150 px=0 gx=0
CTAGTCGAGGGCCCATGGGAGCTTGGATTG
>group_879_7 150 0 0 0 sg=150 px=0 gx=0
AAGCTCCCATGGGCCCTCGACTAGAGTCGA
>group_879_8 150 0 0 0 sg=150 px=0 gx=0
GCGGGACCCAAGCTAGCTTCGACGGATCCC
>group_879_9 150 0 0 0 sg=150 px=0 gx=0
TAGTCGAGGGCCCATGGGAGCTTGGATTGA
>group_880_0 7424 2 10 4 sg=7414 px=6 gx=0
AGCTCGGTGAAAGCTACTAACTCATAGTAA
>group_880_1 7424 2 10 4 sg=7414 px=6 gx=0
ACAATTAATGTCTCCCATATTAATCGGAAC
>group_880_2 7424 2 10 4 sg=7414 px=6 gx=0
TTTGCTGCTTTGCTGGGTTTAGGGATGAAT
>group_880_3 7424 2 10 4 sg=7414 px=6 gx=0
GAATATTTAATTGAACTAGCTTTAGAAAAT
>group_880_4 7424 2 10 4 sg=7414 px=6 gx=0
GAGTTAGTAGCTTTCACCGAGCTAAAGAAC
>group_880_5 7424 2 10 4 sg=7414 px=6 gx=0
TGAAAAAAACAATTGATTTCTTAACTCGAA
>group_880_6 7424 2 10 4 sg=7414 px=6 gx=0
ACCGTTTATGGTACTTTTCATTTTCCTGCT
>group_880_7 7424 2 10 4 sg=7414 px=6 gx=0
AAAACTATGATGAAATTAAACGAATCGCCT
>group_880_8 7424 2 10 4 sg=7414 px=6 gx=0
CACAGCGTGAACAACTTCTTTCTGTAGACC
>group_880_9 7424 2 10 4 sg=7414 px=6 gx=0
TTAGTACAAGATGGAGAAGAAGCTAAAAAA
>group_881_0 170 1 0 0 sg=170 px=0 gx=0
CAATTATGAATTCATTATAACAAATAGTTA
>group_881_1 170 1 0 0 sg=170 px=0 gx=0
GGAAACAGCTATGACCATGATTACGAGTAA
>group_881_2 170 1 0 0 sg=170 px=0 gx=0
AGTAATCATGGCCATGGATTTTGTTTCCTG
>group_881_3 170 1 0 0 sg=170 px=0 gx=0
TTTGTTTCCTGTGTGAAATTGTTATCCGCT
>group_881_4 170 1 0 0 sg=170 px=0 gx=0
CACAGGAAACAAAATCCATGGCCATGATTA
>group_881_5 170 1 0 0 sg=170 px=0 gx=0
AATCATGGCCATGGATTTTGTTTCCTGTGT
>group_881_6 170 1 0 0 sg=170 px=0 gx=0
TTACGAGTAATCATGGCCATGGATTTTGTT
>group_881_7 170 1 0 0 sg=170 px=0 gx=0
AACAGCTATGACCATGATTACGAGTAATCA
>group_881_8 170 1 0 0 sg=170 px=0 gx=0
GATTTTGTTTCCTGTGTGAAATTGTTATCC
>group_881_9 170 1 0 0 sg=170 px=0 gx=0
ATGACCATGATTACGAGTAATCATGGCCAT
>group_882_0 258 1 0 0 sg=258 px=0 gx=0
GACGACCTGCAGGTCGACGGATCCATGGAA
>group_882_1 258 1 0 0 sg=258 px=0 gx=0
AGGCGGCTCTTAGGCGGCTCTTAAGCTTAA
>group_882_2 258 1 0 0 sg=258 px=0 gx=0
AGGCGGCTCTTAAGCTTAAGCTTGGCACTG
>group_882_3 258 1 0 0 sg=258 px=0 gx=0
AATATTATTGAAAGCATTTATCAGGGTTAT
>group_882_4 258 1 0 0 sg=258 px=0 gx=0
TAAGCTTAAGCTTGGCACTGGCCGTCGTTT
>group_882_5 258 1 0 0 sg=258 px=0 gx=0
CGGCTCTTAGGCGGCTCTTAAGCTTAAGCT
>group_882_6 258 1 0 0 sg=258 px=0 gx=0
TTTTCAATATTATTGAAAGCATTTATCAGG
>group_882_7 258 1 0 0 sg=258 px=0 gx=0
TAAATGCTTTCAATAATATTGAAAAAGGAA
>group_882_8 258 1 0 0 sg=258 px=0 gx=0
TCATCCTCGAGGCGGCTCTTAGGCGGCTCT
>group_882_9 258 1 0 0 sg=258 px=0 gx=0
GGCGGCTCTTAGGCGGCTCTTAGGCGGCTC
>group_883_0 134 0 0 38 sg=96 px=0 gx=38
CTGCTGCAGGAATTCGATATCAAGCTTATC
>group_883_1 134 0 0 38 sg=96 px=0 gx=38
GCGAATTGGCGGGCCCCCCCTCGAGGTCGA
>group_883_2 134 0 0 38 sg=96 px=0 gx=38
TTCCTTTTTCAAATCCTGCTGCAGGAATTC
>group_883_3 134 0 0 38 sg=96 px=0 gx=38
TTTTCAAATCCTGCTGCAGGAATTCGATAT
>group_883_4 134 0 0 38 sg=96 px=0 gx=38
CTCGAGGGGGGGCCCGCCAATTCGCCCTAT
>group_883_5 134 0 0 38 sg=96 px=0 gx=38
TAGGGCGAATTGGCGGGCCCCCCCTCGAGG
>group_883_6 134 0 0 38 sg=96 px=0 gx=38
ATAGGGCGAATTGGCGGGCCCCCCCTCGAG
>group_883_7 134 0 0 38 sg=96 px=0 gx=38
GGGGGGCCCGCCAATTCGCCCTATAGTGAG
>group_883_8 134 0 0 38 sg=96 px=0 gx=38
ATTGGCGGGCCCCCCCTCGAGGTCGACGGT
>group_883_9 134 0 0 38 sg=96 px=0 gx=38
TTCCTGCAGCAGGATTTGAAAAAGGAATTG
>group_884_0 3090 1 0 46 sg=3044 px=0 gx=46
TATGGTGGTAATCCTGGTCAGGATAATAGG
>group_884_1 3090 1 0 46 sg=3044 px=0 gx=46
TTCCTTTCGCAAATAAAAAAACAACCTATC
>group_884_2 3090 1 0 46 sg=3044 px=0 gx=46
TGCTGGGGAAACCACTTGTTTGTTACTGTG
>group_884_3 3090 1 0 46 sg=3044 px=0 gx=46
CGCTGTGTAGTGGGGTCAAACAGAGATGAA
>group_884_4 3090 1 0 46 sg=3044 px=0 gx=46
GTTGGGAGGAGGCACATATACTGTGCTGTC
>group_884_5 3090 1 0 46 sg=3044 px=0 gx=46
ATTATTTAATAAACCATATTGGCTTCAAAA
>group_884_6 3090 1 0 46 sg=3044 px=0 gx=46
GCTCAGGGACATAACAATGGTATTTGCTGG
>group_884_7 3090 1 0 46 sg=3044 px=0 gx=46
AATAAAAACTTACGTCCAAGGGGAAACTGA
>group_884_8 3090 1 0 46 sg=3044 px=0 gx=46
GATAGAGTAATATGGATGTCCCACAGCAAG
>group_884_9 3090 1 0 46 sg=3044 px=0 gx=46
ATTTTGTACAGAGGTATTTGAACATTGTGT
>group_885_0 8002 0 4 16 sg=7986 px=0 gx=12
CTTCTAATCAAGACTCGCTTCTCTGTACAA
>group_885_1 8002 0 4 16 sg=7986 px=0 gx=12
GGAAAGAGTTACAAAAGGCCCCATGTAGCT
>group_885_2 8002 0 4 16 sg=7986 px=0 gx=12
CACAGACTTTTCTTGTTATTGTGGGAACAA
>group_885_3 8002 0 4 16 sg=7986 px=0 gx=12
CCAAGTAAGGCTCAATATAATTTCTGTAAA
>group_885_4 8002 0 4 16 sg=7986 px=0 gx=12
GTCTGTGCCAAGGCAGAAACCCTGGTGCTT
>group_885_5 8002 0 4 16 sg=7986 px=0 gx=12
ATGCATCCATACAAAGAGGTCGTAGATGTT
>group_885_6 8002 0 4 16 sg=7986 px=0 gx=12
TCTTTGTATGGATGCATTACTATGTGTCAA
>group_885_7 8002 0 4 16 sg=7986 px=0 gx=12
GCTTGCTGTATCAGAGCCATCTGTGAACAT
>group_885_8 8002 0 4 16 sg=7986 px=0 gx=12
CTGTGACATTTGCACAGATGAGTACTTGGG
>group_885_9 8002 0 4 16 sg=7986 px=0 gx=12
CATCGCATAAAACCTGATGGCTATTATACT
>group_886_0 184 1 0 0 sg=184 px=0 gx=0
CGAGCTCTTATTACCAATGCTTAATCAGTG
>group_886_1 184 1 0 0 sg=184 px=0 gx=0
GGTGGTCGACAAGCTTATAACTTCGTATAG
>group_886_2 184 1 0 0 sg=184 px=0 gx=0
TTGGATCTATAACTTCGTATAATGTATGCT
>group_886_3 184 1 0 0 sg=184 px=0 gx=0
GATACGTCAGGTGGCACTTTTCGGGGAAAT
>group_886_4 184 1 0 0 sg=184 px=0 gx=0
ACAAGGTGGTCGACAAGCTTATAACTTCGT
>group_886_5 184 1 0 0 sg=184 px=0 gx=0
ACCTGACGTATCGATGCGGCCGCTTAATTA
>group_886_6 184 1 0 0 sg=184 px=0 gx=0
TATCGATGCGGCCGCTTAATTAATTAATCT
>group_886_7 184 1 0 0 sg=184 px=0 gx=0
GCCTCACTGATTAAGCATTGGTAATAAGAG
>group_886_8 184 1 0 0 sg=184 px=0 gx=0
TATCAACAGGAGTCCAAGCGAGCTCTTATT
>group_886_9 184 1 0 0 sg=184 px=0 gx=0
TTATAAGCTTGTCGACCACCTTGTCATCGT
>group_887_0 1246 1 0 0 sg=1246 px=0 gx=0
GTTTCACTGGTTGTGCGGCGGATCCGAAAA
>group_887_1 1246 1 0 0 sg=1246 px=0 gx=0
CCCCGAAAAGTGCCACCTGGGTCGACATTG
>group_887_2 1246 1 0 0 sg=1246 px=0 gx=0
CCCAAATCTGTGCGGAGCCGAAATCTGGGA
>group_887_3 1246 1 0 0 sg=1246 px=0 gx=0
ACTCGGGGAGGGGGGTGCAGGGGGGGTTGC
>group_887_4 1246 1 0 0 sg=1246 px=0 gx=0
GCCTCGACAGCCGCCGGCGCTCCGGGGGCC
>group_887_5 1246 1 0 0 sg=1246 px=0 gx=0
TGGGCGCGTCGGTCGGGCTGCAACCCCCCC
>group_887_6 1246 1 0 0 sg=1246 px=0 gx=0
GGGGTGCAGGGGGGGTTGCAGCCCGACCGA
>group_887_7 1246 1 0 0 sg=1246 px=0 gx=0
TCGGGCTGCAACCCCCCCTGCACCCCCCTC
>group_887_8 1246 1 0 0 sg=1246 px=0 gx=0
ATTGAGATGCGGATCCGCTGGCACGACAGG
>group_887_9 1246 1 0 0 sg=1246 px=0 gx=0
ATGGCACCCAAGAAGAAGAGGAAGGTGTCC
>group_888_0 740 0 12 0 sg=728 px=12 gx=0
GCTCGCCGAGGCGCATAAATCGCCGTGACG
>group_888_1 740 0 12 0 sg=728 px=12 gx=0
CTGCTGCCTGAGGCTGGACGACCTCGCGAG
>group_888_2 740 0 12 0 sg=728 px=12 gx=0
GGATGCGCGCCTTGAGCCTGGCGAACAGTT
>group_888_3 740 0 12 0 sg=728 px=12 gx=0
CGCGGCCTCGAGGGCCGATCGCGAGCTCAG
>group_888_4 740 0 12 0 sg=728 px=12 gx=0
TGCGCCTCGGCGAGCACATGGAACGGGTTG
>group_888_5 740 0 12 0 sg=728 px=12 gx=0
GCCCGCCGGCGCCACGCGTCGACGGCCGGC
>group_888_6 740 0 12 0 sg=728 px=12 gx=0
TTATCGCCGGCATGGCGGCCCGACGCGCTG
>group_888_7 740 0 12 0 sg=728 px=12 gx=0
TCGCCGAGGCGCATAAATCGCCGTGACGAT
>group_888_8 740 0 12 0 sg=728 px=12 gx=0
TCACGGCGATTTATGCGCCTCGGCGAGCAC
>group_888_9 740 0 12 0 sg=728 px=12 gx=0
CCGCGGAGTACTGAGCTCGCGATCGGCCCT
>group_889_0 268 1 0 22 sg=246 px=0 gx=22
TGGCTGGTTTCGCTACCGTAGCGCAGGCCA
>group_889_1 268 1 0 22 sg=246 px=0 gx=22
CTGGTTTCGCTACCGTAGCGCAGGCCATGG
>group_889_2 268 1 0 22 sg=246 px=0 gx=22
GATCCAAGCTTGGAATTCCCATGGCCTGCG
>group_889_3 268 1 0 22 sg=246 px=0 gx=22
CCTAATCTGCCTCGCGCGTTTCGGTGATGA
>group_889_4 268 1 0 22 sg=246 px=0 gx=22
GCCGGATCCAAGCTTGGAATTCCCATGGCC
>group_889_5 268 1 0 22 sg=246 px=0 gx=22
GTTTCCCTCTAGATAACGAGGCGCAAAAAA
>group_889_6 268 1 0 22 sg=246 px=0 gx=22
TAGAGGATCAGATCTCGATCCCGCGAAATT
>group_889_7 268 1 0 22 sg=246 px=0 gx=22
CTACCGTAGCGCAGGCCATGGGAATTCCAA
>group_889_8 268 1 0 22 sg=246 px=0 gx=22
CGCAGGCCATGGGAATTCCAAGCTTGGATC
>group_889_9 268 1 0 22 sg=246 px=0 gx=22
TCTAGATAACGAGGCGCAAAAAATGAAAAA
>group_890_0 498 0 0 8 sg=490 px=0 gx=8
CCCAGTGAGGAAGCCAAAGAGGAGTTAGCC
>group_890_1 498 0 0 8 sg=490 px=0 gx=8
TCCTGCAGGAGACGAGATCTCCGAGCTCCC
>group_890_2 498 0 0 8 sg=490 px=0 gx=8
TATATCTTGTGGAAAGGACGAAACACCGCG
>group_890_3 498 0 0 8 sg=490 px=0 gx=8
CATTCAGAATTTCTGTGGCTTGCTTGTTGA
>group_890_4 498 0 0 8 sg=490 px=0 gx=8
TGGCTTGCTTGTTGAAATTCCGTCTCGCGG
>group_890_5 498 0 0 8 sg=490 px=0 gx=8
TGCTTGTTGAAATTCCGTCTCGCGGTGTTT
>group_890_6 498 0 0 8 sg=490 px=0 gx=8
AATATTCATTCAGAATTTCTGTGGCTTGCT
>group_890_7 498 0 0 8 sg=490 px=0 gx=8
GATACCTGGGAGACTGTGATGCCGCACTTC
>group_890_8 498 0 0 8 sg=490 px=0 gx=8
ACCCCAGTGAGGAAGCCAAAGAGGAGTTAG
>group_890_9 498 0 0 8 sg=490 px=0 gx=8
TGTGGAAAGGACGAAACACCGCGAGACGGA
>group_891_0 422 1 0 20 sg=402 px=0 gx=20
AAAAGGATCTTCACCTAGATCCAGATCCAG
>group_891_1 422 1 0 20 sg=402 px=0 gx=20
TCNNNNNNNNGGAGTCAGTCGAGCTCACGC
>group_891_2 422 1 0 20 sg=402 px=0 gx=20
GATCTGGATCTAGGTGAAGATCCTTTTTGA
>group_891_3 422 1 0 20 sg=402 px=0 gx=20
CCTAGATCCAGATCCAGACATGATAAGATA
>group_891_4 422 1 0 20 sg=402 px=0 gx=20
CGGCCGAAATTCGGTACCCGGATCCTTAGC
>group_891_5 422 1 0 20 sg=402 px=0 gx=20
CTCGGGAACCCCACCACAGCTCGAGCAGGG
>group_891_6 422 1 0 20 sg=402 px=0 gx=20
AGCTGTGGTGGGGTTCCCGAGCGGCCAAAG
>group_891_7 422 1 0 20 sg=402 px=0 gx=20
AATGTATCTTATCATGTCTGGATCTGGATC
>group_891_8 422 1 0 20 sg=402 px=0 gx=20
CGACTGACTCCNNNNNNNNGAGCTCAATTC
>group_891_9 422 1 0 20 sg=402 px=0 gx=20
TTTTTACGCGTGAGCTCGACTGACTCCNNN
>group_892_0 2512 1 0 6 sg=2506 px=0 gx=6
CGCCCATCATCATCATCATCATTGATCACC
>group_892_1 2512 1 0 6 sg=2506 px=0 gx=6
AGTCTCACGGACCCCCCAGGCTGTACCAAG
>group_892_2 2512 1 0 6 sg=2506 px=0 gx=6
TAGAGCCTGCGGCCGCACAAGATTTGGGCT
>group_892_3 2512 1 0 6 sg=2506 px=0 gx=6
CCATGAACACGCTATATCTGCACTTGAACA
>group_892_4 2512 1 0 6 sg=2506 px=0 gx=6
GTGACGGTGTTGGAACTCTGTTGACAATAA
>group_892_5 2512 1 0 6 sg=2506 px=0 gx=6
TTGCCGGCTGTGCCGCGAGCAATAACAAGC
>group_892_6 2512 1 0 6 sg=2506 px=0 gx=6
TGATCAATGATGATGATGATGATGGGCGGC
>group_892_7 2512 1 0 6 sg=2506 px=0 gx=6
GCGCTGTTAGCAGGTCCGCTGTCCTCTGTC
>group_892_8 2512 1 0 6 sg=2506 px=0 gx=6
TATGAAATACCTATTGCCTACGGCAGCCGC
>group_892_9 2512 1 0 6 sg=2506 px=0 gx=6
GTTTATTACTGTGCGAAAGCGGGAAAACAG
>group_893_0 128 0 0 0 sg=128 px=0 gx=0
AAACGACGGCCAGTGCCAAGCTAAGCGGCC
>group_893_1 128 0 0 0 sg=128 px=0 gx=0
TACCGAGCTCGAATTCAGCGGCCGCAAATT
>group_893_2 128 0 0 0 sg=128 px=0 gx=0
CACTATAGGGAATTTGCGGCCGCTGAATTC
>group_893_3 128 0 0 0 sg=128 px=0 gx=0
ATTCAGCGGCCGCAAATTCCCTATAGTGAG
>group_893_4 128 0 0 0 sg=128 px=0 gx=0
GCCAGTGCCAAGCTAAGCGGCCGCAAGCTT
>group_893_5 128 0 0 0 sg=128 px=0 gx=0
ACCTGCAGGCATGCAAGCTTGCGGCCGCTT
>group_893_6 128 0 0 0 sg=128 px=0 gx=0
AAGCGGCCGCAAGCTTGCATGCCTGCAGGT
>group_893_7 128 0 0 0 sg=128 px=0 gx=0
CGGCCGCTGAATTCGAGCTCGGTACCCGGG
>group_893_8 128 0 0 0 sg=128 px=0 gx=0
CGCAAATTCCCTATAGTGAGTCGTATTAAA
>group_893_9 128 0 0 0 sg=128 px=0 gx=0
TCAGCGGCCGCAAATTCCCTATAGTGAGTC
>group_894_0 314 0 0 2 sg=312 px=0 gx=2
CCATGACCATGATTACCAATTCACTGGCCG
>group_894_1 314 0 0 2 sg=312 px=0 gx=2
CGCTAGCTGGCGTAATAGCGAAGAGGCCCG
>group_894_2 314 0 0 2 sg=312 px=0 gx=2
AATGGTAGCGACCGGCGCTCAACTGAAATT
>group_894_3 314 0 0 2 sg=312 px=0 gx=2
GCTGTTGGGAAGGGCGATCGGTGCGGGCCT
>group_894_4 314 0 0 2 sg=312 px=0 gx=2
ACTGAAATTCCGCCGATACTGACGGGCTCC
>group_894_5 314 0 0 2 sg=312 px=0 gx=2
GACGGCCAGTGAATTGGTAATCATGGTCAT
>group_894_6 314 0 0 2 sg=312 px=0 gx=2
CCCTTCCCAACAGCTGCTGCACGCGGAAGA
>group_894_7 314 0 0 2 sg=312 px=0 gx=2
CCGTCAGTATCGGCGGAATTTCAGTTGAGC
>group_894_8 314 0 0 2 sg=312 px=0 gx=2
GTTGTAAAACGACGGCCAGTGAATTGGTAA
>group_894_9 314 0 0 2 sg=312 px=0 gx=2
CAACTGAAATTCCGCCGATACTGACGGGCT
>group_895_0 493 1 0 2 sg=491 px=0 gx=2
ATGTTCCGGATCTGGGTACCGAGCTCGAAT
>group_895_1 493 1 0 2 sg=491 px=0 gx=2
CAGGGTAGCCAGCAGCATCCTGCGATGCCT
>group_895_2 493 1 0 2 sg=491 px=0 gx=2
ATGGTGTCGGATCCTCTACGCCGGACGCAT
>group_895_3 493 1 0 2 sg=491 px=0 gx=2
CGCTTCGCTTTTTCTCAGCGGCCGCTGTGT
>group_895_4 493 1 0 2 sg=491 px=0 gx=2
CGCCAGGCATCGCAGGATGCTGCTGGCTAC
>group_895_5 493 1 0 2 sg=491 px=0 gx=2
GAGCACACTGAAAGCGGCCGCTTCCACACA
>group_895_6 493 1 0 2 sg=491 px=0 gx=2
TGTCAACAGCTCGCCGGCGGCACCTCGCTA
>group_895_7 493 1 0 2 sg=491 px=0 gx=2
TCGGTACCCAGATCCGGAACATAATGGTGC
>group_895_8 493 1 0 2 sg=491 px=0 gx=2
GTGGAAGCGGCCGCTTTCAGTGTGCTCGAG
>group_895_9 493 1 0 2 sg=491 px=0 gx=2
ACTCGTCTGGGATCCACAGGACGGGTGTGG
>group_896_0 356 0 0 120 sg=236 px=0 gx=120
TCACCTCCTTAAGCTTAATTGTGAGCGCTC
>group_896_1 356 0 0 120 sg=236 px=0 gx=120
ATAAGGATAAATTTGAATGCATGCTCGATC
>group_896_2 356 0 0 120 sg=236 px=0 gx=120
CTCCTTAAGCTTAATTGTGAGCGCTCACAA
>group_896_3 356 0 0 120 sg=236 px=0 gx=120
AATGCATGCTCGATCATCATAATTCTGTCT
>group_896_4 356 0 0 120 sg=236 px=0 gx=120
GTGAGCGCTCACAATTAAGCTTAAGGAGGT
>group_896_5 356 0 0 120 sg=236 px=0 gx=120
TTTAGGTCGACTCTAGATCACCTCCTTAAG
>group_896_6 356 0 0 120 sg=236 px=0 gx=120
TTAAGGAGGTGATCTAGAGTCGACCTAAAG
>group_896_7 356 0 0 120 sg=236 px=0 gx=120
ACAATAATTGGTACGTAATTAAGTATTTGA
>group_896_8 356 0 0 120 sg=236 px=0 gx=120
TTGTACAATAAGGATAAATTTGAATGCATG
>group_896_9 356 0 0 120 sg=236 px=0 gx=120
ACAGAATTATGATGATCGAGCATGCATTCA
>group_897_0 2074 1 0 1426 sg=648 px=0 gx=1426
CTGGGGCACAAGCTGGAGTACAACTACACA
>group_897_1 2074 1 0 1426 sg=648 px=0 gx=1426
TGGCCACAACGGTCGCCACCATGGTGAGCA
>group_897_2 2074 1 0 1426 sg=648 px=0 gx=1426
CATAGGGCTCGACGCGGCCGCTTTACTTGT
>group_897_3 2074 1 0 1426 sg=648 px=0 gx=1426
AGCGCTGTCTAGAGGCTCGAGACTAGTCCG
>group_897_4 2074 1 0 1426 sg=648 px=0 gx=1426
CGCGTCGAGCCCTATGGGTACCATGCATGT
>group_897_5 2074 1 0 1426 sg=648 px=0 gx=1426
TTTGTCTTTGGGTAAACCCGGGAATTCCGC
>group_897_6 2074 1 0 1426 sg=648 px=0 gx=1426
TCTCGAGCCTCTAGACAGCGCTCACCGGTC
>group_897_7 2074 1 0 1426 sg=648 px=0 gx=1426
CTCGAGCCTCTAGACAGCGCTCACCGGTCG
>group_897_8 2074 1 0 1426 sg=648 px=0 gx=1426
GTAAGTCATTGGTCTTAAAGGTACCCCGCT
>group_897_9 2074 1 0 1426 sg=648 px=0 gx=1426
CATAAATTGGTCTGCGCACCAGCACCATGG
>group_898_0 146 14 0 0 sg=146 px=0 gx=0
AGACGTTGTGGCTGATGTAGTTGTACTCCA
>group_898_1 146 14 0 0 sg=146 px=0 gx=0
CGGGGTAGCGGCTGAAGCACTGCACGCCCC
>group_898_2 146 14 0 0 sg=146 px=0 gx=0
CTATATCACCGCCGACAAGCAGAAGAACGG
>group_898_3 146 14 0 0 sg=146 px=0 gx=0
GGCTGATGTAGTTGTACTCCAGCTTGTGCC
>group_898_4 146 14 0 0 sg=146 px=0 gx=0
AGCCACAACGTCTATATCACCGCCGACAAG
>group_898_5 146 14 0 0 sg=146 px=0 gx=0
ACATCAGCCACAACGTCTATATCACCGCCG
>group_898_6 146 14 0 0 sg=146 px=0 gx=0
AAGCACTGCACGCCCCAGGTCAGGGTGGTC
>group_898_7 146 14 0 0 sg=146 px=0 gx=0
CCGTTCTTCTGCTTGTCGGCGGTGATATAG
>group_898_8 146 14 0 0 sg=146 px=0 gx=0
ACGCCCCAGGTCAGGGTGGTCACGAGGGTG
>group_898_9 146 14 0 0 sg=146 px=0 gx=0
GCGGTGATATAGACGTTGTGGCTGATGTAG
>group_899_0 4780 0 0 0 sg=4780 px=0 gx=0
GAATAGTCGAGAAATTGATGATCTATTAAA
>group_899_1 4780 0 0 0 sg=4780 px=0 gx=0
GCTTGCCGCCCCTGACTGCACTGCACTGAG
>group_899_2 4780 0 0 0 sg=4780 px=0 gx=0
CACGATGATAAGCTTGCCACAACCATGGAA
>group_899_3 4780 0 0 0 sg=4780 px=0 gx=0
GGGGCTGACCTTGGTGGCCTGTCCCTCTCA
>group_899_4 4780 0 0 0 sg=4780 px=0 gx=0
ACCGCACTGCCGGTTTCCTCCACCATCCCC
>group_899_5 4780 0 0 0 sg=4780 px=0 gx=0
GAGCTCGGTACCCGGGGATCCGGAACCCTT
>group_899_6 4780 0 0 0 sg=4780 px=0 gx=0
CAGGCCACCAAGGTCAGCCCCCCCCCCCTA
>group_899_7 4780 0 0 0 sg=4780 px=0 gx=0
CAGACTCTGGCGCCGCTGCTCTGTCAGGTA
>group_899_8 4780 0 0 0 sg=4780 px=0 gx=0
ACAAACTTGGCCTCACCAGGCCTCAGCCTT
>group_899_9 4780 0 0 0 sg=4780 px=0 gx=0
ACAGAGCCCTCTTTCCCAGGGAGGGAAGGA
>group_900_0 1156 0 6 0 sg=1150 px=6 gx=0
TCCTAGAGTCGATCTTCGCCAGCAGGGCAG
>group_900_1 1156 0 6 0 sg=1150 px=6 gx=0
GCATGCGGATCAGTGGGTTTGCAACTGCGG
>group_900_2 1156 0 6 0 sg=1150 px=6 gx=0
CGGTAAATTGTCACAACGCCGCGGCCATCG
>group_900_3 1156 0 6 0 sg=1150 px=6 gx=0
ACGCCGCGGCCATCGGCATTTTCTTTTGCG
>group_900_4 1156 0 6 0 sg=1150 px=6 gx=0
CGCAGGTATCGTATTAATAGATCCTAGAGT
>group_900_5 1156 0 6 0 sg=1150 px=6 gx=0
GGGTTTGCAACTGCGGGTCAAGGTCTGGAT
>group_900_6 1156 0 6 0 sg=1150 px=6 gx=0
AGCAGGGCAGGATCGTGGCATCACCGAACC
>group_900_7 1156 0 6 0 sg=1150 px=6 gx=0
TCTTGATCTTTTCGGTAGTGAGTTCGGAGA
>group_900_8 1156 0 6 0 sg=1150 px=6 gx=0
CGTGCCGTGATCGAAATCCAGACCTTGACC
>group_900_9 1156 0 6 0 sg=1150 px=6 gx=0
GGATAAGGCGCAGCGGTCGAACTGAACGGG
>group_901_0 168 1 0 0 sg=168 px=0 gx=0
AACCTGCAGGCATGCAAGCTTGGGCTAGCT
>group_901_1 168 1 0 0 sg=168 px=0 gx=0
TTAAACAGTCATTTAAATCGACTCTAGACT
>group_901_2 168 1 0 0 sg=168 px=0 gx=0
GTCTAGAGTCGATTTAAATGACTGTTTAAA
>group_901_3 168 1 0 0 sg=168 px=0 gx=0
TGCCTGCAGGTTTAAACAGTCATTTAAATC
>group_901_4 168 1 0 0 sg=168 px=0 gx=0
CATTTAAATCGACTCTAGACTTAATTAAGG
>group_901_5 168 1 0 0 sg=168 px=0 gx=0
CGGATCCTTAATTAAGTCTAGAGTCGATTT
>group_901_6 168 1 0 0 sg=168 px=0 gx=0
ATAGAATACTCAAGCTCACGCGTAGCTAGC
>group_901_7 168 1 0 0 sg=168 px=0 gx=0
ATGCAAGCTTGGGCTAGCTACGCGTGAGCT
>group_901_8 168 1 0 0 sg=168 px=0 gx=0
CTTGCATGCCTGCAGGTTTAAACAGTCATT
>group_901_9 168 1 0 0 sg=168 px=0 gx=0
GCCCCCGGGTACCGAGCTCGAATTCGCCCT
>group_902_0 2508 0 0 2256 sg=252 px=0 gx=2256
CCCCGACCCATGAGGCGCCTGATCCTCTAG
>group_902_1 2508 0 0 2256 sg=252 px=0 gx=2256
CGCTGCCCCGGGGATCAAGGCGAATACTTC
>group_902_2 2508 0 0 2256 sg=252 px=0 gx=2256
CCCATGAGGCGCCTGATCCTCTAGAGTCGA
>group_902_3 2508 0 0 2256 sg=252 px=0 gx=2256
GTCGACCGGCATGCAAGCTTGATATCGAAT
>group_902_4 2508 0 0 2256 sg=252 px=0 gx=2256
ATTCGATATCAAGCTTGCATGCCGGTCGAC
>group_902_5 2508 0 0 2256 sg=252 px=0 gx=2256
TGCAAGCTGGGTACCCAATTCGCCCTATAG
>group_902_6 2508 0 0 2256 sg=252 px=0 gx=2256
CGAATTGGGTACCCAGCTTGCATGCCGGTC
>group_902_7 2508 0 0 2256 sg=252 px=0 gx=2256
TCCAGGTCGATGCGCTGCCCCGGGGATCAA
>group_902_8 2508 0 0 2256 sg=252 px=0 gx=2256
ATCCCCGGGGCAGCGCATCGACCTGGACTG
>group_902_9 2508 0 0 2256 sg=252 px=0 gx=2256
GACTCTAGAGGATCATCACTGACGAATCGA
>group_903_0 240 1 0 0 sg=240 px=0 gx=0
ACGTGTCCGGTTTGATAGGGATAAGTCCAG
>group_903_1 240 1 0 0 sg=240 px=0 gx=0
TTGCGGTACTTCTCCCATGTGAATTTCGTG
>group_903_2 240 1 0 0 sg=240 px=0 gx=0
GTTCCGGCTGGGGGTTCAGCAGCCACCGGC
>group_903_3 240 1 0 0 sg=240 px=0 gx=0
CTGGGGGTTCAGCAGCCACCGGCATGCAAG
>group_903_4 240 1 0 0 sg=240 px=0 gx=0
GCAGCCACCGGCATGCAAGCTTGCTAGAGG
>group_903_5 240 1 0 0 sg=240 px=0 gx=0
AATAATGGAGTCATGAACATATGAATTCGA
>group_903_6 240 1 0 0 sg=240 px=0 gx=0
TAACCAGCATAAACGTGTCCGGTTTGATAG
>group_903_7 240 1 0 0 sg=240 px=0 gx=0
ATGCCGGTGGCTGCTGAACCCCCAGCCGGA
>group_903_8 240 1 0 0 sg=240 px=0 gx=0
GACTTATCCCTATCAAACCGGACACGTTTA
>group_903_9 240 1 0 0 sg=240 px=0 gx=0
AACATATGAATTCGAGCTCGGTACCCGGGG
>group_904_0 172 1 0 0 sg=172 px=0 gx=0
GCAGCGGAAAACGGAATTCGAGCTCGGTAC
>group_904_1 172 1 0 0 sg=172 px=0 gx=0
CAGGGGATAACGCAGGAAAGAACATGCCTG
>group_904_2 172 1 0 0 sg=172 px=0 gx=0
CAGCCCACCTATCACGGAATTCGAGCTCGG
>group_904_3 172 1 0 0 sg=172 px=0 gx=0
CGGGTACCGAGCTCGAATTCCGTTTTCCGC
>group_904_4 172 1 0 0 sg=172 px=0 gx=0
GGGTTATGCAGCGGAAAACGGAATTCGAGC
>group_904_5 172 1 0 0 sg=172 px=0 gx=0
CAGGGTTATGCAGCGGAAAACGGAATTCGA
>group_904_6 172 1 0 0 sg=172 px=0 gx=0
GTTATGCAGCGGAAAACGGAATTCGAGCTC
>group_904_7 172 1 0 0 sg=172 px=0 gx=0
GACCTGCAGGCATGTTCTTTCCTGCGTTAT
>group_904_8 172 1 0 0 sg=172 px=0 gx=0
GGTACCGAGCTCGAATTCCGTGATAGGTGG
>group_904_9 172 1 0 0 sg=172 px=0 gx=0
GATCCTCTAGAGTCGACCTGCAGGCATGTT
>group_905_0 2074 1 16 726 sg=1332 px=16 gx=726
TGGCATTGTTGATTAGGTTCTTGTGATAGT
>group_905_1 2074 1 16 726 sg=1332 px=16 gx=726
TTAACAGTATCTTCAGCAGGTGTTTGTGAT
>group_905_2 2074 1 16 726 sg=1332 px=16 gx=726
ATTCTTGTAATAGTCACTTACTCCATATTT
>group_905_3 2074 1 16 726 sg=1332 px=16 gx=726
GCATCACTAAAGATAAACCCAATGCATCTT
>group_905_4 2074 1 16 726 sg=1332 px=16 gx=726
TTGAAGGTCTTTTACACCTTCAACAGTTTT
>group_905_5 2074 1 16 726 sg=1332 px=16 gx=726
CAACACGATGAAGCCGTAGACGCGAATTCG
>group_905_6 2074 1 16 726 sg=1332 px=16 gx=726
CAATCCCCCCCGCGCTTAAAACCAGTCATA
>group_905_7 2074 1 16 726 sg=1332 px=16 gx=726
AATCGATGATATCTATCGTTGTGTATTGTT
>group_905_8 2074 1 16 726 sg=1332 px=16 gx=726
GAAAGCGCGTATTTCAGAAGCAACAGATGG
>group_905_9 2074 1 16 726 sg=1332 px=16 gx=726
GCTAGAGCATCTAAGCTTGCATGCCTGCAG
>group_906_0 2064 1 1458 30 sg=582 px=1452 gx=24
GGTGGAGCTGAAATCGCACCTGCCCATGGA
>group_906_1 2064 1 1458 30 sg=582 px=1452 gx=24
TTTTTTTTTTTTTTTTTGAATTCTTGAAGA
>group_906_2 2064 1 1458 30 sg=582 px=1452 gx=24
CATTTTTTCTCGGGTCAACTTTTTTTTTTT
>group_906_3 2064 1 1458 30 sg=582 px=1452 gx=24
CGCGATATCTTTTTTTTTTTTTTTTTTTTT
>group_906_4 2064 1 1458 30 sg=582 px=1452 gx=24
ATCCAGGGAAGAAGCCGGTTCGGGCTCAAA
>group_906_5 2064 1 1458 30 sg=582 px=1452 gx=24
TTTGATCATTTTTTCTCGGGTCAACTTTTT
>group_906_6 2064 1 1458 30 sg=582 px=1452 gx=24
AAAATGATCAAAAAAAAAAAAAAAAAAAAA
>group_906_7 2064 1 1458 30 sg=582 px=1452 gx=24
AAAATGACTCTTATACACAAGTAGCGTCCT
>group_906_8 2064 1 1458 30 sg=582 px=1452 gx=24
TTTTTTTGAATTCTTGAAGACGAAAGGGCC
>group_906_9 2064 1 1458 30 sg=582 px=1452 gx=24
AAAAAAAAATGACTCTTATACACAAGTAGC
>group_907_0 38050 1 0 37940 sg=110 px=0 gx=37940
GGTTGACAGTTCCGGTTAATTAATCGATAA
>group_907_1 38050 1 0 37940 sg=110 px=0 gx=37940
CGAAGTCATCCGCAATTGTCTTGGCCATTG
>group_907_2 38050 1 0 37940 sg=110 px=0 gx=37940
TCGATTAATTAACCGGAACTGTCAACCGCA
>group_907_3 38050 1 0 37940 sg=110 px=0 gx=37940
GTTGACAGTTCCGGTTAATTAATCGATAAG
>group_907_4 38050 1 0 37940 sg=110 px=0 gx=37940
TTAATTAACCGGAACTGTCAACCGCAGGCC
>group_907_5 38050 1 0 37940 sg=110 px=0 gx=37940
GCAATGGCCAAGACAATTGCGGATGACTTC
>group_907_6 38050 1 0 37940 sg=110 px=0 gx=37940
CGGCGAAGTCATCCGCAATTGTCTTGGCCA
>group_907_7 38050 1 0 37940 sg=110 px=0 gx=37940
GAGCTTATCGATTAATTAACCGGAACTGTC
>group_907_8 38050 1 0 37940 sg=110 px=0 gx=37940
GGATGACTTCGCCGCGAGCAGTAGACGGGG
>group_907_9 38050 1 0 37940 sg=110 px=0 gx=37940
ATGACTTCGCCGCGAGCAGTAGACGGGGGG
>group_908_0 5312 1 4 540 sg=4772 px=0 gx=536
TTGTATATGAATAGAATTATGATTTAAATT
>group_908_1 5312 1 4 540 sg=4772 px=0 gx=536
ATTCTCCTTACATTTTTAAAAAATTTAAAT
>group_908_2 5312 1 4 540 sg=4772 px=0 gx=536
TTTTTTTAATTTTTTTTTTTTATTTAATTA
>group_908_3 5312 1 4 540 sg=4772 px=0 gx=536
TTATGTAGAAAGGTAATAATTTAAATTTGT
>group_908_4 5312 1 4 540 sg=4772 px=0 gx=536
ATAATAAAATGAAATACCATAAAAAATTAG
>group_908_5 5312 1 4 540 sg=4772 px=0 gx=536
TTTCTCTTAATATAAATATAAATGAATATA
>group_908_6 5312 1 4 540 sg=4772 px=0 gx=536
TTTTTATATTTTATGGAAAAAAAAAAAAAA
>group_908_7 5312 1 4 540 sg=4772 px=0 gx=536
TTATTTTATTTTATTTTTTTTTCTCTTAAT
>group_908_8 5312 1 4 540 sg=4772 px=0 gx=536
ATTCCATCTATCTTATGTATCTTTTGTATT
>group_908_9 5312 1 4 540 sg=4772 px=0 gx=536
ACCTACTTATACATACATACCTCTTTTATT
>group_909_0 90 1 0 0 sg=90 px=0 gx=0
TCCGTCGGCTGCAGGGGGGGGGGGGAAAGC
>group_909_1 90 1 0 0 sg=90 px=0 gx=0
GAAAAGATCCGTCGGCTGCAGGGGGGGGGG
>group_909_2 90 1 0 0 sg=90 px=0 gx=0
GCTGCAGGGGGGGGGGGGAAAGCCACGTTG
>group_909_3 90 1 0 0 sg=90 px=0 gx=0
GTTTGCGCTGCAGGGGGGGGGGGGCGCTGA
>group_909_4 90 1 0 0 sg=90 px=0 gx=0
CGTCGGCTGCAGGGGGGGGGGGGAAAGCCA
>group_909_5 90 1 0 0 sg=90 px=0 gx=0
GCAGCGGAAAAGATCCGTCGGCTGCAGGGG
>group_909_6 90 1 0 0 sg=90 px=0 gx=0
CCCTGCAGCCGACGGATCTTTTCCGCTGCA
>group_909_7 90 1 0 0 sg=90 px=0 gx=0
CAGCGGAAAAGATCCGTCGGCTGCAGGGGG
>group_909_8 90 1 0 0 sg=90 px=0 gx=0
ACGTGGCTTTCCCCCCCCCCCCTGCAGCCG
>group_909_9 90 1 0 0 sg=90 px=0 gx=0
AGCGCCCCCCCCCCCCTGCAGCGCAAACTA
>group_910_0 932 0 30 0 sg=902 px=30 gx=0
TCCGCCCACTCCTGAACCCCATTCCAGAAA
>group_910_1 932 0 30 0 sg=902 px=30 gx=0
TGCCACCTGTACAGTCAAGGATGGTAGAAA
>group_910_2 932 0 30 0 sg=902 px=30 gx=0
CGCTATAAAAATTCACTTCCGCCTTCCACT
>group_910_3 932 0 30 0 sg=902 px=30 gx=0
TGTCTGGTCAACTTTCCGACCCTGAGAAAC
>group_910_4 932 0 30 0 sg=902 px=30 gx=0
TAGCTGAACTCTACTCCCTCTGTTGACAGA
>group_910_5 932 0 30 0 sg=902 px=30 gx=0
CCTGGATCATAAATCGGCAAAATAGAGAAA
>group_910_6 932 0 30 0 sg=902 px=30 gx=0
TGCGATCTGTGCCCTTATCGTAGAAGAGCT
>group_910_7 932 0 30 0 sg=902 px=30 gx=0
GCTATAAAAATTCACTTCCGCCTTCCACTC
>group_910_8 932 0 30 0 sg=902 px=30 gx=0
ATTATGCATCTCGGGTGGAACCGGATTGGC
>group_910_9 932 0 30 0 sg=902 px=30 gx=0
GAGATGATGTGTGTTCTGTCAACAGAGGGA
>group_911_0 614 1 0 0 sg=614 px=0 gx=0
TTGCTGACTCATACCAGCCTGAATCGCCCC
>group_911_1 614 1 0 0 sg=614 px=0 gx=0
TGTACCGCGGTTGATAATCAGAAAAGCCCC
>group_911_2 614 1 0 0 sg=614 px=0 gx=0
ACCATGGTTACGAATTCGAGCTCGGTACCC
>group_911_3 614 1 0 0 sg=614 px=0 gx=0
TTTTAACTATAAACGCTGATGGAGGCGTTT
>group_911_4 614 1 0 0 sg=614 px=0 gx=0
TGATACGAAACGAAGCATTGGCGAGCTCGC
>group_911_5 614 1 0 0 sg=614 px=0 gx=0
AAGGCCGAAAGATTTTTTTAACTATAAACG
>group_911_6 614 1 0 0 sg=614 px=0 gx=0
TCGGCATCACCGGCGCTGAGGTCTGCCTCG
>group_911_7 614 1 0 0 sg=614 px=0 gx=0
CCTGAATCGCCCCATCATCCAGCCAGAAGT
>group_911_8 614 1 0 0 sg=614 px=0 gx=0
CGCCGGACGCATCGTCGGCATCACCGGCGC
>group_911_9 614 1 0 0 sg=614 px=0 gx=0
ATGGTGGTCAGTGCGTCCTGCCTGATGTGC
>group_912_0 94 1 0 0 sg=94 px=0 gx=0
TGTCGTGCCAGACCCCGGTTGATAATCAGA
>group_912_1 94 1 0 0 sg=94 px=0 gx=0
GTGCCAGACCCCGGTTGATAATCAGAAAAG
>group_912_2 94 1 0 0 sg=94 px=0 gx=0
CGCTACAGGGCGCGTCTGCATTAATGAATC
>group_912_3 94 1 0 0 sg=94 px=0 gx=0
AATGCAGACGCGCCCTGTAGCGGCGCATTA
>group_912_4 94 1 0 0 sg=94 px=0 gx=0
CCTGTCGTGCCAGACCCCGGTTGATAATCA
>group_912_5 94 1 0 0 sg=94 px=0 gx=0
CCAGACCCCGGTTGATAATCAGAAAAGCCC
>group_912_6 94 1 0 0 sg=94 px=0 gx=0
GCGCGTTGGCCGATTCATTAATGCAGACGC
>group_912_7 94 1 0 0 sg=94 px=0 gx=0
TGCAGACGCGCCCTGTAGCGGCGCATTAAG
>group_912_8 94 1 0 0 sg=94 px=0 gx=0
GGGTCTGGCACGACAGGTTTCCCGACTGGA
>group_912_9 94 1 0 0 sg=94 px=0 gx=0
TGCCAGACCCCGGTTGATAATCAGAAAAGC
>group_913_0 50 1 0 0 sg=50 px=0 gx=0
AGACCATGGGAATTCGAGCTCGGTACCCGG
>group_913_1 50 1 0 0 sg=50 px=0 gx=0
AAACAGACCATGGGAATTCGAGCTCGGTAC
>group_913_2 50 1 0 0 sg=50 px=0 gx=0
GGAAACAGACCATGGGAATTCGAGCTCGGT
>group_913_3 50 1 0 0 sg=50 px=0 gx=0
CAGACCATGGGAATTCGAGCTCGGTACCCG
>group_913_4 50 1 0 0 sg=50 px=0 gx=0
AGCTCGAATTCCCATGGTCTGTTTCCTGTG
>group_913_5 50 1 0 0 sg=50 px=0 gx=0
CCGAGCTCGAATTCCCATGGTCTGTTTCCT
>group_913_6 50 1 0 0 sg=50 px=0 gx=0
GTACCGAGCTCGAATTCCCATGGTCTGTTT
>group_913_7 50 1 0 0 sg=50 px=0 gx=0
ACCATGGGAATTCGAGCTCGGTACCCGGGG
>group_913_8 50 1 0 0 sg=50 px=0 gx=0
ACAGACCATGGGAATTCGAGCTCGGTACCC
>group_913_9 50 1 0 0 sg=50 px=0 gx=0
GGTACCGAGCTCGAATTCCCATGGTCTGTT
>group_914_0 26 1 0 0 sg=26 px=0 gx=0
CGTGCTAGCTCGAGATCTAAGTAAGCTTGG
>group_914_1 26 1 0 0 sg=26 px=0 gx=0
AGTACCGGAATGCCAAGCTTACTTAGATCT
>group_914_2 26 1 0 0 sg=26 px=0 gx=0
TAGCTCGAGATCTAAGTAAGCTTGGCATTC
>group_914_3 26 1 0 0 sg=26 px=0 gx=0
TGCTAGCTCGAGATCTAAGTAAGCTTGGCA
>group_914_4 26 1 0 0 sg=26 px=0 gx=0
ACCGGAATGCCAAGCTTACTTAGATCTCGA
>group_914_5 26 1 0 0 sg=26 px=0 gx=0
TCGAGATCTAAGTAAGCTTGGCATTCCGGT
>group_914_6 26 1 0 0 sg=26 px=0 gx=0
GGAATGCCAAGCTTACTTAGATCTCGAGCT
>group_914_7 26 1 0 0 sg=26 px=0 gx=0
TACCGGAATGCCAAGCTTACTTAGATCTCG
>group_914_8 26 1 0 0 sg=26 px=0 gx=0
CGAGATCTAAGTAAGCTTGGCATTCCGGTA
>group_914_9 26 1 0 0 sg=26 px=0 gx=0
GCTAGCTCGAGATCTAAGTAAGCTTGGCAT
>group_915_0 1288 0 0 0 sg=1288 px=0 gx=0
GATGATGTCTTCTTGACTTTCAGAATCTGC
>group_915_1 1288 0 0 0 sg=1288 px=0 gx=0
GTCGGAGGAGGACCGGAACAGGGACCTGGC
>group_915_2 1288 0 0 0 sg=1288 px=0 gx=0
CTACGGTCCATGCTGTCCCCGACCTGGGCG
>group_915_3 1288 0 0 0 sg=1288 px=0 gx=0
TGTTGTCAGAACAGCTTTGGAGGAAGCCAA
>group_915_4 1288 0 0 0 sg=1288 px=0 gx=0
TCCTTCTCCATGTCTCTAGGGTAGGCCTGC
>group_915_5 1288 0 0 0 sg=1288 px=0 gx=0
AACAGGGACCTGGCCACTGCCCTGGAGCAG
>group_915_6 1288 0 0 0 sg=1288 px=0 gx=0
CTGCAGAATTCGGTCCATCCCATTTCTGGC
>group_915_7 1288 0 0 0 sg=1288 px=0 gx=0
GCCCTGCTGCTGGCCAAGAAGGTGGCCAGT
>group_915_8 1288 0 0 0 sg=1288 px=0 gx=0
CACGTAGGTGCGTAGGTTCTGGTTAATAAA
>group_915_9 1288 0 0 0 sg=1288 px=0 gx=0
AGAAATGGGATGGACCGAATTCTGCAGTCG
>group_916_0 7708 1 164 6446 sg=1112 px=150 gx=6432
TCGGATCTGGTTCCGCGTGGATCCGACTAC
>group_916_1 7708 1 164 6446 sg=1112 px=150 gx=6432
TATAGGGCGAATTGGAGCTCGCATTACTAA
>group_916_2 7708 1 164 6446 sg=1112 px=150 gx=6432
GGGTAAAAGGAATGTCTCCCTTGCCAGTAC
>group_916_3 7708 1 164 6446 sg=1112 px=150 gx=6432
AGACAAGATAGTGGCGATAGGGTCGACCTT
>group_916_4 7708 1 164 6446 sg=1112 px=150 gx=6432
TTTTATATATATTTCAAGGATATACCATTC
>group_916_5 7708 1 164 6446 sg=1112 px=150 gx=6432
GTCGACGGTATCGATAAGCTTACTGATGAT
>group_916_6 7708 1 164 6446 sg=1112 px=150 gx=6432
AACCATGGCATGGTTCGTACAAACCAAATG
>group_916_7 7708 1 164 6446 sg=1112 px=150 gx=6432
ACTCACTATAGGGCGAATTGGAGCTCGCAT
>group_916_8 7708 1 164 6446 sg=1112 px=150 gx=6432
TTTGCCAAAGAATAAGGTCGACCCTATCGC
>group_916_9 7708 1 164 6446 sg=1112 px=150 gx=6432
TTCTGATCCTCTAGAGTCGATCGACCTGCA
>group_917_0 776 0 0 428 sg=348 px=0 gx=428
TAGCCTCGTTTTTGCATCAGGAAAGCAGAA
>group_917_1 776 0 0 428 sg=348 px=0 gx=428
CCCAGCTTGAGTAGGACAAATCCGCCGAGC
>group_917_2 776 0 0 428 sg=348 px=0 gx=428
CTGCATGAGTAGGGAACTGCCAGGCATCAA
>group_917_3 776 0 0 428 sg=348 px=0 gx=428
GCCTCGTTTTTGCATCAGGAAAGCAGAATT
>group_917_4 776 0 0 428 sg=348 px=0 gx=428
CGGCCCTGCCGGACCCCCGGCTGCATCGCA
>group_917_5 776 0 0 428 sg=348 px=0 gx=428
CCAGCCACATCAGCTGCGATGCAGCCGGGG
>group_917_6 776 0 0 428 sg=348 px=0 gx=428
GGGACCACATGCTGAACTCCCTATCACTGC
>group_917_7 776 0 0 428 sg=348 px=0 gx=428
CGCATTCAGATCACGCTTAATAGCGTCCCC
>group_917_8 776 0 0 428 sg=348 px=0 gx=428
AACTCCCTATCACTGCATGAGTAGGGAACT
>group_917_9 776 0 0 428 sg=348 px=0 gx=428
ATTCTGCTTTCCTGATGCAAAAACGAGGCT
>group_918_0 120 1 0 0 sg=120 px=0 gx=0
GACACAGAGGAGCTTCCTGGGGATCTCACC
>group_918_1 120 1 0 0 sg=120 px=0 gx=0
TGCAAAGAGATCCTTGAAGACGAAAGGGCC
>group_918_2 120 1 0 0 sg=120 px=0 gx=0
CAAAGAGATCCTTGAAGACGAAAGGGCCTC
>group_918_3 120 1 0 0 sg=120 px=0 gx=0
TCACGAGGCCCTTTCGTCTTCAAGGATCTC
>group_918_4 120 1 0 0 sg=120 px=0 gx=0
GTCTTCAAGGATCTCTTTGCATACTTCTGC
>group_918_5 120 1 0 0 sg=120 px=0 gx=0
CCGCAAGGAATGGTGAGATCCCCAGGAAGC
>group_918_6 120 1 0 0 sg=120 px=0 gx=0
GATCTCACCATTCCTTGCGGCGGCGGTGCT
>group_918_7 120 1 0 0 sg=120 px=0 gx=0
CAGGCAGAAGTATGCAAAGAGATCCTTGAA
>group_918_8 120 1 0 0 sg=120 px=0 gx=0
AGGAGCTTCCTGGGGATCTCACCATTCCTT
>group_918_9 120 1 0 0 sg=120 px=0 gx=0
TTGAGCACCGCCGCCGCAAGGAATGGTGAG
>group_919_0 1754 1 632 0 sg=1122 px=632 gx=0
ATTTGTAATATACTTAAAAATAATTGTGAG
>group_919_1 1754 1 632 0 sg=1122 px=632 gx=0
ATTGTGAGCGCTCACAATTATTTTTAAGTA
>group_919_2 1754 1 632 0 sg=1122 px=632 gx=0
ATTACAAATAAATAAAAATGCAAGAGTAAG
>group_919_3 1754 1 632 0 sg=1122 px=632 gx=0
TGGGAAGTATTATGAGGAGGGCGGAAAATA
>group_919_4 1754 1 632 0 sg=1122 px=632 gx=0
TCCGCAAAGCCTAATCCTCCGGAAAACACT
>group_919_5 1754 1 632 0 sg=1122 px=632 gx=0
AGGGATTTTGGTCATGGGAGACGTCACCGG
>group_919_6 1754 1 632 0 sg=1122 px=632 gx=0
CTTGGATCCACGATATCCTGCAGGAATTCG
>group_919_7 1754 1 632 0 sg=1122 px=632 gx=0
TCCCGACTGGAAAGCGGGCAGTGATAATTT
>group_919_8 1754 1 632 0 sg=1122 px=632 gx=0
TGATCGTTGTAACTCCATATAAAAGAGTTG
>group_919_9 1754 1 632 0 sg=1122 px=632 gx=0
GTTGATAACTCATTATATCATAAATCTATC
>group_920_0 166 1 0 0 sg=166 px=0 gx=0
GGCCTTGAAGGCCAATTCGTAATCATGGTC
>group_920_1 166 1 0 0 sg=166 px=0 gx=0
CGTCGACGCATGCGGCCTTGAAGGCCAATT
>group_920_2 166 1 0 0 sg=166 px=0 gx=0
GCTCGGGCAACTTGGCCAGCTAGCTTGGCA
>group_920_3 166 1 0 0 sg=166 px=0 gx=0
CGACGGCCAGTGCCAAGCTAGCTGGCCAAG
>group_920_4 166 1 0 0 sg=166 px=0 gx=0
CCAAGCTAGCTGGCCAAGTTGCCCGAGCTC
>group_920_5 166 1 0 0 sg=166 px=0 gx=0
TGGCCAAGTTGCCCGAGCTCGGTACCGATA
>group_920_6 166 1 0 0 sg=166 px=0 gx=0
CTTCAAGGCCGCATGCGTCGACGATATCGG
>group_920_7 166 1 0 0 sg=166 px=0 gx=0
GAATTGGCCTTCAAGGCCGCATGCGTCGAC
>group_920_8 166 1 0 0 sg=166 px=0 gx=0
GCCGCATGCGTCGACGATATCGGTACCGAG
>group_920_9 166 1 0 0 sg=166 px=0 gx=0
TATCGGTACCGAGCTCGGGCAACTTGGCCA
>group_922_0 176 1 0 0 sg=176 px=0 gx=0
AGCTCGAGGGCTTCGCCCTGTCGCTCGACT
>group_922_1 176 1 0 0 sg=176 px=0 gx=0
GCTATTGCTGTATTTGGTAAGCAAAATACG
>group_922_2 176 1 0 0 sg=176 px=0 gx=0
CCTTACGCATCTGTGTGGTATTTCACACCG
>group_922_3 176 1 0 0 sg=176 px=0 gx=0
CATCTGTGTGGTATTTCACACCGCATATGG
>group_922_4 176 1 0 0 sg=176 px=0 gx=0
CCCTCGAGCTGGTTGCCCTCGCCGCTGGGC
>group_922_5 176 1 0 0 sg=176 px=0 gx=0
CCAGCGGCGAGGGCAACCAGCTCGAGGGCT
>group_922_6 176 1 0 0 sg=176 px=0 gx=0
TTGCTATTGCTGTATTTGGTAAGCAAAATA
>group_922_7 176 1 0 0 sg=176 px=0 gx=0
CCATTGCTATTGCTGTATTTGGTAAGCAAA
>group_922_8 176 1 0 0 sg=176 px=0 gx=0
GGGACTGAGAGCCATTGCTATTGCTGTATT
>group_922_9 176 1 0 0 sg=176 px=0 gx=0
CATCCACGGGGACTGAGAGCCATTGCTATT
>group_923_0 2 2 0 0 sg=2 px=0 gx=0
CTCGACTCTAGAGGATCCCCGGGTACCGAG
>group_923_1 2 2 0 0 sg=2 px=0 gx=0
CTCGGTACCCGGGGATCCTCTAGAGTCGAG
>group_924_0 108 0 0 0 sg=108 px=0 gx=0
GATGTTCTGGGGAATATAAATGTCAGGGAT
>group_924_1 108 0 0 0 sg=108 px=0 gx=0
GAAAGCCTGGTCGGCTGGATCCCTGAATGG
>group_924_2 108 0 0 0 sg=108 px=0 gx=0
TCCCTGAATGGCGAATGGACGCGCCCTGTA
>group_924_3 108 0 0 0 sg=108 px=0 gx=0
AGCCTGGTCGGCTGGATCCCTGAATGGCGA
>group_924_4 108 0 0 0 sg=108 px=0 gx=0
AAAAAGGATCCCTGACATTTATATTCCCCA
>group_924_5 108 0 0 0 sg=108 px=0 gx=0
CCCAACACCGGACAAAAAGGATCCCTGACA
>group_924_6 108 0 0 0 sg=108 px=0 gx=0
GTCGGCTGGATCCCTGAATGGCGAATGGAC
>group_924_7 108 0 0 0 sg=108 px=0 gx=0
TCGCCATTCAGGGATCCAGCCGACCAGGCT
>group_924_8 108 0 0 0 sg=108 px=0 gx=0
AGGGATCCAGCCGACCAGGCTTTCCACGCC
>group_924_9 108 0 0 0 sg=108 px=0 gx=0
TGGTCGGCTGGATCCCTGAATGGCGAATGG
>group_925_0 284 1 2 0 sg=282 px=2 gx=0
CTTCATTACCCGGGTCCCTGGTCGACGCTG
>group_925_1 284 1 2 0 sg=282 px=2 gx=0
ATGGATCGATCCTGTTTCCTGTGTGAAATT
>group_925_2 284 1 2 0 sg=282 px=2 gx=0
TTACCCGGGTCCCTGGTCGACGCTGCAGTA
>group_925_3 284 1 2 0 sg=282 px=2 gx=0
CGCCCCGCCCTGCCACTCATCGCAGTAGAT
>group_925_4 284 1 2 0 sg=282 px=2 gx=0
CGCGGCCCGAAGCTTACTCCCCATCCCCCT
>group_925_5 284 1 2 0 sg=282 px=2 gx=0
TGCCACTCATCGCAGTAGATCTAGTTACTC
>group_925_6 284 1 2 0 sg=282 px=2 gx=0
GCAACGCGGCCCGAAGCTTACTCCCCATCC
>group_925_7 284 1 2 0 sg=282 px=2 gx=0
AGTAAGCTTCGGGCCGCGTTGCTGGCGTTT
>group_925_8 284 1 2 0 sg=282 px=2 gx=0
AACAGTACTGCAGCGTCGACCAGGGACCCG
>group_925_9 284 1 2 0 sg=282 px=2 gx=0
GAATGGCAGAAATTCGAACTGGCTTCAGCA
>group_926_0 202 1 0 0 sg=202 px=0 gx=0
GAAACAGCTATGACCATGATTACGAATTAT
>group_926_1 202 1 0 0 sg=202 px=0 gx=0
TGGCCAGTGCCAAACTGCGGCCGCCCGGGC
>group_926_2 202 1 0 0 sg=202 px=0 gx=0
CTGGCCAGCTTGGCACTGGCCGTCGTTTTA
>group_926_3 202 1 0 0 sg=202 px=0 gx=0
TGCCAAGCTGGCCAGTGCCAAACTGCGGCC
>group_926_4 202 1 0 0 sg=202 px=0 gx=0
TGGCACTGGCCAGCTTGGCACTGGCCGTCG
>group_926_5 202 1 0 0 sg=202 px=0 gx=0
CATGGTCATAATTCGTAATCATGGTCATAG
>group_926_6 202 1 0 0 sg=202 px=0 gx=0
TATGACCATGATTACGAATTGCGGCCGCCC
>group_926_7 202 1 0 0 sg=202 px=0 gx=0
CAGCTATGACCATGATTACGAATTATGACC
>group_926_8 202 1 0 0 sg=202 px=0 gx=0
CATAATTCGTAATCATGGTCATAGCTGTTT
>group_926_9 202 1 0 0 sg=202 px=0 gx=0
GGCACTGGCCAGCTTGGCACTGGCCGTCGT
>group_927_0 476 0 0 0 sg=476 px=0 gx=0
CTGAACTCTCCAATGTCAAGCACTTCCGGA
>group_927_1 476 0 0 0 sg=476 px=0 gx=0
CGTCCTAGGGCAAAGGAATAGTGAAATCAC
>group_927_2 476 0 0 0 sg=476 px=0 gx=0
AGGGGGATCCTAGAGCGGCCGCCACCGCGG
>group_927_3 476 0 0 0 sg=476 px=0 gx=0
TCCGCGACCGGCTGAAGAACAGCGGGCAGT
>group_927_4 476 0 0 0 sg=476 px=0 gx=0
ATCCATAGCCTCCGCGACCGGCTGAAGAAC
>group_927_5 476 0 0 0 sg=476 px=0 gx=0
AAGAACAGCGGGCAGTTCGGTTTCAGGCAG
>group_927_6 476 0 0 0 sg=476 px=0 gx=0
GAGAGTTCAGCGAGAGCCTGACCTATTGCA
>group_927_7 476 0 0 0 sg=476 px=0 gx=0
CGCGACCGGCTGAAGAACAGCGGGCAGTTC
>group_927_8 476 0 0 0 sg=476 px=0 gx=0
GTGAGTTCAGGCTTCTTCATATCACCTCCT
>group_927_9 476 0 0 0 sg=476 px=0 gx=0
TAGCCTCCGCGACCGGCTGAAGAACAGCGG
>group_928_0 556 1 0 4 sg=552 px=0 gx=4
TGGTGGCGGCAAGCTTCCGGTCTCCCTATA
>group_928_1 556 1 0 4 sg=552 px=0 gx=4
AAAGTCCGAAAGACCGCGGTCCAGCTGGCG
>group_928_2 556 1 0 4 sg=552 px=0 gx=4
ACAAAATATTAACGTTTACAATTTCTAGCT
>group_928_3 556 1 0 4 sg=552 px=0 gx=4
TGTATCTTATCATGTCTGGATCCTGTGGAA
>group_928_4 556 1 0 4 sg=552 px=0 gx=4
GATTACGCCGAATTAGCTTTTTGCAAAAGC
>group_928_5 556 1 0 4 sg=552 px=0 gx=4
GGCCGCGACTCTAGAGGATCTTTGTGAAGG
>group_928_6 556 1 0 4 sg=552 px=0 gx=4
TGTAAAGTGTTACGTTGAGAAAGCTGCTCC
>group_928_7 556 1 0 4 sg=552 px=0 gx=4
GCTAGAAATTGTAAACGTTAATATTTTGTT
>group_928_8 556 1 0 4 sg=552 px=0 gx=4
TTGGAGGTCGCTGAGTAGTGCGCGAGTAAA
>group_928_9 556 1 0 4 sg=552 px=0 gx=4
CCGTCTATCAGGGCGATGGCCGCCCACTAC
>group_929_0 4566 0 16 4094 sg=472 px=0 gx=4078
CTCCTATAGACTAGGCCAGGATCTCTAGAT
>group_929_1 4566 0 16 4094 sg=472 px=0 gx=4078
ATTCTCATTGAACGACGGCGGGGGAGCGAT
>group_929_2 4566 0 16 4094 sg=472 px=0 gx=4078
TTCTCATTGAACGACGGCGGGGGAGCGATA
>group_929_3 4566 0 16 4094 sg=472 px=0 gx=4078
AGAGATCCTGGCCTAGTCTATAGGAGGTTT
>group_929_4 4566 0 16 4094 sg=472 px=0 gx=4078
GCAGTTAAGCTTGATATCGCTCCCCCGCCG
>group_929_5 4566 0 16 4094 sg=472 px=0 gx=4078
CCTATTTCCGATAGAGCAGTTAAGCTTGAT
>group_929_6 4566 0 16 4094 sg=472 px=0 gx=4078
CATGGCAGAAGCGGTGATCGCCGAAGTATC
>group_929_7 4566 0 16 4094 sg=472 px=0 gx=4078
TTCCATTGTCCTCGAGGTCAACCCCTCCAC
>group_929_8 4566 0 16 4094 sg=472 px=0 gx=4078
AGAGCAGTTAAGCTTGATATCGCTCCCCCG
>group_929_9 4566 0 16 4094 sg=472 px=0 gx=4078
TATTTCCGATAGAGCAGTTAAGCTTGATAT
>group_930_0 288 1 0 0 sg=288 px=0 gx=0
CAGCTGCCATGGTTTAAACCTCCTTATCGA
>group_930_1 288 1 0 0 sg=288 px=0 gx=0
CCTCCTTATCGATAATTCCGGTCGAGTGCC
>group_930_2 288 1 0 0 sg=288 px=0 gx=0
GGGCTAACGCAGTCAGGCACCGTGTATGAA
>group_930_3 288 1 0 0 sg=288 px=0 gx=0
GTAAAGCTTGTGCAGGTCGACGGATCCGGC
>group_930_4 288 1 0 0 sg=288 px=0 gx=0
TGGCCGGATCCGTCGACCTGCACAAGCTTT
>group_930_5 288 1 0 0 sg=288 px=0 gx=0
CTGCGTTAGCCCAAGCTATTCCGCGCATTA
>group_930_6 288 1 0 0 sg=288 px=0 gx=0
GGTTTAAACCATGGCAGCTGAATTCGAGCT
>group_930_7 288 1 0 0 sg=288 px=0 gx=0
GGCAGCTGAATTCGAGCTCGGTACCCGGGG
>group_930_8 288 1 0 0 sg=288 px=0 gx=0
TAAACCATGGCAGCTGAATTCGAGCTCGGT
>group_930_9 288 1 0 0 sg=288 px=0 gx=0
TGCCTGACTGCGTTAGCCCAAGCTATTCCG
>group_931_0 70 1 0 0 sg=70 px=0 gx=0
TATTTATTACGTGGCGACGCGTTGGGAAAT
>group_931_1 70 1 0 0 sg=70 px=0 gx=0
CCCAACGCGTCGCCACGTAATAAATATCTG
>group_931_2 70 1 0 0 sg=70 px=0 gx=0
CGCGTCGCCACGTAATAAATATCTGGACGT
>group_931_3 70 1 0 0 sg=70 px=0 gx=0
CATTGCCATTTCCCAACGCGTCGCCACGTA
>group_931_4 70 1 0 0 sg=70 px=0 gx=0
TGCCATTTCCCAACGCGTCGCCACGTAATA
>group_931_5 70 1 0 0 sg=70 px=0 gx=0
CGTCCAGATATTTATTACGTGGCGACGCGT
>group_931_6 70 1 0 0 sg=70 px=0 gx=0
TTTTACGTCCAGATATTTATTACGTGGCGA
>group_931_7 70 1 0 0 sg=70 px=0 gx=0
TTATTACGTGGCGACGCGTTGGGAAATGGC
>group_931_8 70 1 0 0 sg=70 px=0 gx=0
GTGGCGACGCGTTGGGAAATGGCAATGATA
>group_931_9 70 1 0 0 sg=70 px=0 gx=0
CAACGCGTCGCCACGTAATAAATATCTGGA
>group_932_0 2960 0 0 2192 sg=768 px=0 gx=2192
CCTTGCTATTGGTAGCTCACTGGGGGCTGG
>group_932_1 2960 0 0 2192 sg=768 px=0 gx=2192
GCGGCCTTAATACCTTGATCAGATGGTTCG
>group_932_2 2960 0 0 2192 sg=768 px=0 gx=2192
GCTGCTGGTGCAGAAGTTGTCGGCGCAGAA
>group_932_3 2960 0 0 2192 sg=768 px=0 gx=2192
AATGGCTTCCATCAGGTCTTCTGCGCCGAC
>group_932_4 2960 0 0 2192 sg=768 px=0 gx=2192
TGAATCTCCATTTCATAGACTCTAGAGGAT
>group_932_5 2960 0 0 2192 sg=768 px=0 gx=2192
TCTATGAAATGGAGATTCATTTATGCCTCT
>group_932_6 2960 0 0 2192 sg=768 px=0 gx=2192
CTTGCTATTGGTAGCTCACTGGGGGCTGGG
>group_932_7 2960 0 0 2192 sg=768 px=0 gx=2192
TTTAAACTGGTCACTATTTATGAGTTTATT
>group_932_8 2960 0 0 2192 sg=768 px=0 gx=2192
AAGTTGTCGGCGCAGAAGACCTGATGGAAG
>group_932_9 2960 0 0 2192 sg=768 px=0 gx=2192
AGTTGTCGGCGCAGAAGACCTGATGGAAGC
>group_933_0 2746 1 0 0 sg=2746 px=0 gx=0
TATCTTCGTTAATTTTCCTGTACTTGTCCT
>group_933_1 2746 1 0 0 sg=2746 px=0 gx=0
AGGCTTATGAGCTGAGCGTGCTGTGTGACT
>group_933_2 2746 1 0 0 sg=2746 px=0 gx=0
CCTTCGCCGGACGAAAGGGAAAGTCCCTCA
>group_933_3 2746 1 0 0 sg=2746 px=0 gx=0
GACAGGGTTGCTGTACACCAAACTGTTGTG
>group_933_4 2746 1 0 0 sg=2746 px=0 gx=0
ATCTCCCCGCCTCGTGGCGCGTGTGTTGTG
>group_933_5 2746 1 0 0 sg=2746 px=0 gx=0
GAAAGGGAAAGTCCCTCAGTCAAGCGCATG
>group_933_6 2746 1 0 0 sg=2746 px=0 gx=0
TGTCCAGCCACAACAGTTTGGTGTACAGCA
>group_933_7 2746 1 0 0 sg=2746 px=0 gx=0
TCGGGATTTATGTTGCCCATCCTTCAGAAA
>group_933_8 2746 1 0 0 sg=2746 px=0 gx=0
GTCTCCACGATGTCTGAGTTTGTCCGGCTC
>group_933_9 2746 1 0 0 sg=2746 px=0 gx=0
GTTGACAGCTTGAGCAGCTGTAGCAGTTCG
>group_934_0 2554 0 0 58 sg=2496 px=0 gx=58
GCGCCCGTTGAACGGCTTCATCGAGATCTA
>group_934_1 2554 0 0 58 sg=2496 px=0 gx=58
GTGTAGAAGAGATCGGTCTGGTCGGTCAGC
>group_934_2 2554 0 0 58 sg=2496 px=0 gx=58
AACCCCTGCTAGGCCTGTTTGCTGACGGCA
>group_934_3 2554 0 0 58 sg=2496 px=0 gx=58
AAAAATGTCCGGGTAACGCGTTGGAAAAAG
>group_934_4 2554 0 0 58 sg=2496 px=0 gx=58
CGCCCGAATTCGAGCTCGGTACCCGGGGAT
>group_934_5 2554 0 0 58 sg=2496 px=0 gx=58
CCATCACGGCGCCATCTTTGGTATTTAGCG
>group_934_6 2554 0 0 58 sg=2496 px=0 gx=58
CCACCAGCGCAGCGGGTGTGGCGTCCTGCA
>group_934_7 2554 0 0 58 sg=2496 px=0 gx=58
CATTTCCAGGATCGTTGGGTGATCTTTTTC
>group_934_8 2554 0 0 58 sg=2496 px=0 gx=58
GAAAAGGATCTATTACCGAACAGTTGCTGA
>group_934_9 2554 0 0 58 sg=2496 px=0 gx=58
TCTCTTAGCGATAAACCGGCAAAAAATATT
>group_935_0 23756 0 0 16 sg=23740 px=0 gx=16
CCTCCGTCATCCGGCGGGTGGAACGCTTCT
>group_935_1 23756 0 0 16 sg=23740 px=0 gx=16
GTGCGCTGTCACTGTTCTACTGTCCTGTAT
>group_935_2 23756 0 0 16 sg=23740 px=0 gx=16
GGCAGCGGGCGCAGGGTGCGGGCGGGGGCG
>group_935_3 23756 0 0 16 sg=23740 px=0 gx=16
GCGCTCACACGGGAAATTTCCAGCTCGGCC
>group_935_4 23756 0 0 16 sg=23740 px=0 gx=16
GCCCGCAACAGGGCCAGGTCGTACGCCGGG
>group_935_5 23756 0 0 16 sg=23740 px=0 gx=16
GAGTACCTGAAAGATGTTCGGCTGCTCCGC
>group_935_6 23756 0 0 16 sg=23740 px=0 gx=16
GGCGGTGATGCGGGCCGCACGCGGGCGAGG
>group_935_7 23756 0 0 16 sg=23740 px=0 gx=16
GGGACGACGGGCGGGAGCGGTGCGGCCCCT
>group_935_8 23756 0 0 16 sg=23740 px=0 gx=16
CTACAAAGGGGCGATCCGAACGTCATCCAG
>group_935_9 23756 0 0 16 sg=23740 px=0 gx=16
TCTCGGTGGCGCTGGACGTGGCCCGCGCCT
>group_936_0 346 1 0 0 sg=346 px=0 gx=0
GGATCCGATATCACTAGTGCGGCCGCTGCA
>group_936_1 346 1 0 0 sg=346 px=0 gx=0
AGCTTGGGCTGCAGCGGCCGCACTAGTGAT
>group_936_2 346 1 0 0 sg=346 px=0 gx=0
CCCCTCGATCGAGGTCGACGGTATCGATAA
>group_936_3 346 1 0 0 sg=346 px=0 gx=0
CCAGTAACGTTAGGGGGGGGGGAGGGAGTC
>group_936_4 346 1 0 0 sg=346 px=0 gx=0
CTTTACGTGTGTTTAGTCGAGGTTAAAAAA
>group_936_5 346 1 0 0 sg=346 px=0 gx=0
TGATAATACCATGGCCATGATTACGAATTC
>group_936_6 346 1 0 0 sg=346 px=0 gx=0
GTTTTTTAACCTCGACTAAACACACGTAAA
>group_936_7 346 1 0 0 sg=346 px=0 gx=0
ATACCGTCGACCTCGATCGAGGGGGGGCCC
>group_936_8 346 1 0 0 sg=346 px=0 gx=0
GATCCGATATCACTAGTGCGGCCGCTGCAG
>group_936_9 346 1 0 0 sg=346 px=0 gx=0
TACCGGGCCCCCCCTCGATCGAGGTCGACG
>group_937_0 52 0 0 0 sg=52 px=0 gx=0
TAAAGATCCACTAGTTCTAGAGCGGCCGCC
>group_937_1 52 0 0 0 sg=52 px=0 gx=0
AGTAAAGATCCACTAGTTCTAGAGCGGCCG
>group_937_2 52 0 0 0 sg=52 px=0 gx=0
ACTAGTGGATCTTTACTTGTACAGCTCGTC
>group_937_3 52 0 0 0 sg=52 px=0 gx=0
ATCTTTACTTGTACAGCTCGTCCATGCCGA
>group_937_4 52 0 0 0 sg=52 px=0 gx=0
CTAGAACTAGTGGATCTTTACTTGTACAGC
>group_937_5 52 0 0 0 sg=52 px=0 gx=0
CATGGACGAGCTGTACAAGTAAAGATCCAC
>group_937_6 52 0 0 0 sg=52 px=0 gx=0
CTCTAGAACTAGTGGATCTTTACTTGTACA
>group_937_7 52 0 0 0 sg=52 px=0 gx=0
CAAGTAAAGATCCACTAGTTCTAGAGCGGC
>group_937_8 52 0 0 0 sg=52 px=0 gx=0
GTGGATCTTTACTTGTACAGCTCGTCCATG
>group_937_9 52 0 0 0 sg=52 px=0 gx=0
CTGTACAAGTAAAGATCCACTAGTTCTAGA
>group_938_0 150 1 0 0 sg=150 px=0 gx=0
CAAGCAGATCTAGCGCTCCAATGCTTCGTT
>group_938_1 150 1 0 0 sg=150 px=0 gx=0
GGTGTGTGATACGAAACGAAGCATTGGAGC
>group_938_2 150 1 0 0 sg=150 px=0 gx=0
TCCGAATTCAGATCTCTCACCTACCAAACA
>group_938_3 150 1 0 0 sg=150 px=0 gx=0
TACCGCATTAAAGCTTATCGATGGATCCGA
>group_938_4 150 1 0 0 sg=150 px=0 gx=0
TCTGCTTGAAGACGAAAGGGCCTCGTGATA
>group_938_5 150 1 0 0 sg=150 px=0 gx=0
CACGAGGCCCTTTCGTCTTCAAGCAGATCT
>group_938_6 150 1 0 0 sg=150 px=0 gx=0
CTTCAAGCAGATCTAGCGCTCCAATGCTTC
>group_938_7 150 1 0 0 sg=150 px=0 gx=0
CTAGATCTGCTTGAAGACGAAAGGGCCTCG
>group_938_8 150 1 0 0 sg=150 px=0 gx=0
TAAAGCTTATCGATGGATCCGAATTCAGAT
>group_938_9 150 1 0 0 sg=150 px=0 gx=0
AGCAGATCTAGCGCTCCAATGCTTCGTTTC
>group_939_0 194 1 0 0 sg=194 px=0 gx=0
CCAGTGCCAAGCTTCGCCGGTGGTTTAAAC
>group_939_1 194 1 0 0 sg=194 px=0 gx=0
CCGGCGAAGCTTGGCACTGGCCGTCGTTTT
>group_939_2 194 1 0 0 sg=194 px=0 gx=0
CGAGCTCGCCCGGGCGTTTAAACCACCGGC
>group_939_3 194 1 0 0 sg=194 px=0 gx=0
GAGCTCGGATCCGGTACCGTCGACGCGGCC
>group_939_4 194 1 0 0 sg=194 px=0 gx=0
CGCGCCATTTAAATGCGGCCGCGTCGACGG
>group_939_5 194 1 0 0 sg=194 px=0 gx=0
GCGGCCGCGTCGACGGTACCGGATCCGAGC
>group_939_6 194 1 0 0 sg=194 px=0 gx=0
CGACGGCCAGTGCCAAGCTTCGCCGGTGGT
>group_939_7 194 1 0 0 sg=194 px=0 gx=0
ACCGTCGACGCGGCCGCATTTAAATGGCGC
>group_939_8 194 1 0 0 sg=194 px=0 gx=0
GGTACCGGATCCGAGCTCGCCCGGGCGTTT
>group_939_9 194 1 0 0 sg=194 px=0 gx=0
CAGCTATGACCATGATTACGAATTCGGCGC
>group_940_0 2866 1 0 0 sg=2866 px=0 gx=0
GTATGTATTTTTCACCCTCCCATATTTTCA
>group_940_1 2866 1 0 0 sg=2866 px=0 gx=0
ATTTTTCACCCTCCCATATTTTCATTTGCT
>group_940_2 2866 1 0 0 sg=2866 px=0 gx=0
ACGCGGCCGCTGGAAGATCAGGTGGATCCT
>group_940_3 2866 1 0 0 sg=2866 px=0 gx=0
AGGAGGTGAACTGAGACACCGTGATGATGT
>group_940_4 2866 1 0 0 sg=2866 px=0 gx=0
GCGTGTCTCCAGACGGCAAAACGGGGGAAT
>group_940_5 2866 1 0 0 sg=2866 px=0 gx=0
CCTGATGGCTCCGGCTTAGTTGGAGCCTCC
>group_940_6 2866 1 0 0 sg=2866 px=0 gx=0
CCTCCTCAGCCCTTTATGGTGTCCAATTTC
>group_940_7 2866 1 0 0 sg=2866 px=0 gx=0
ACGTCCCCTGCAATTTCACAGCTTTTGCAA
>group_940_8 2866 1 0 0 sg=2866 px=0 gx=0
CTAGCAGTAGTTGGAATATCATATTTCCCA
>group_940_9 2866 1 0 0 sg=2866 px=0 gx=0
CCTCCTCGACTTTAGGAAGCTTATCGATGC
>group_941_0 2290 1 0 2186 sg=104 px=0 gx=2186
TAGAAGAAGCGTCAGACTCCTTAATTAAGG
>group_941_1 2290 1 0 2186 sg=104 px=0 gx=2186
CGCGCCCATGCATGCTCCACTTGGCTCGGG
>group_941_2 2290 1 0 2186 sg=104 px=0 gx=2186
GAAGAAGCGTCAGACTCCTTAATTAAGGCG
>group_941_3 2290 1 0 2186 sg=104 px=0 gx=2186
GGGCGCGCCTTAATTAAGGAGTCTGACGCT
>group_941_4 2290 1 0 2186 sg=104 px=0 gx=2186
GGAAAAGAATAGAAGAAGCGTCAGACTCCT
>group_941_5 2290 1 0 2186 sg=104 px=0 gx=2186
TAAGGCGCGCCCATGCATGCTCCACTTGGC
>group_941_6 2290 1 0 2186 sg=104 px=0 gx=2186
CCAAGTGGAGCATGCATGGGCGCGCCTTAA
>group_941_7 2290 1 0 2186 sg=104 px=0 gx=2186
CGCCCATGCATGCTCCACTTGGCTCGGGGG
>group_941_8 2290 1 0 2186 sg=104 px=0 gx=2186
CTCCTTAATTAAGGCGCGCCCATGCATGCT
>group_941_9 2290 1 0 2186 sg=104 px=0 gx=2186
CCCATGCATGCTCCACTTGGCTCGGGGGGA
>group_942_0 84 1 0 0 sg=84 px=0 gx=0
CTGCGATCTAAGTAAGCTTGGCAATCCGGT
>group_942_1 84 1 0 0 sg=84 px=0 gx=0
ATCTGCGATCTAAGTAAGCTTGGCAATCCG
>group_942_2 84 1 0 0 sg=84 px=0 gx=0
GACAGTACTCCGTCTAGAAACTCGGTACCG
>group_942_3 84 1 0 0 sg=84 px=0 gx=0
ACATTTCTCTGGCCTAACTGGCCGGTACCG
>group_942_4 84 1 0 0 sg=84 px=0 gx=0
ACTCGGTACCGGCCAGTTAGGCCAGAGAAA
>group_942_5 84 1 0 0 sg=84 px=0 gx=0
ACAGTACTCCGTCTAGAAACTCGGTACCGG
>group_942_6 84 1 0 0 sg=84 px=0 gx=0
AGTAAGCTTGGCAATCCGGTACTGTTGGTA
>group_942_7 84 1 0 0 sg=84 px=0 gx=0
GCGATCTAAGTAAGCTTGGCAATCCGGTAC
>group_942_8 84 1 0 0 sg=84 px=0 gx=0
AAACTCGGTACCGGCCAGTTAGGCCAGAGA
>group_942_9 84 1 0 0 sg=84 px=0 gx=0
CCGTCTAGAAACTCGGTACCGGCCAGTTAG
>group_943_0 90 1 0 0 sg=90 px=0 gx=0
TTTGAGCAACTGGATCCAACCGTAATATAT
>group_943_1 90 1 0 0 sg=90 px=0 gx=0
TTTTGTTCTCCTGGATCAATTTCTTTTAAG
>group_943_2 90 1 0 0 sg=90 px=0 gx=0
TTAGATTACTTAAAAGAAATTGATCCAGGA
>group_943_3 90 1 0 0 sg=90 px=0 gx=0
TACTTAAAAGAAATTGATCCAGGAGAACAA
>group_943_4 90 1 0 0 sg=90 px=0 gx=0
CAAAAAATCGTTTTTGTTCTCCTGGATCAA
>group_943_5 90 1 0 0 sg=90 px=0 gx=0
GAAATTGATCCAGGAGAACAAAAACGATTT
>group_943_6 90 1 0 0 sg=90 px=0 gx=0
ATTTGATAGATATATTACGGTTGGATCCAG
>group_943_7 90 1 0 0 sg=90 px=0 gx=0
ATATATTACGGTTGGATCCAGTTGCTCAAA
>group_943_8 90 1 0 0 sg=90 px=0 gx=0
ACGGTTGGATCCAGTTGCTCAAAAAAATCT
>group_943_9 90 1 0 0 sg=90 px=0 gx=0
TTGAGCAACTGGATCCAACCGTAATATATC
>group_944_0 100 1 0 0 sg=100 px=0 gx=0
ACAATGATGCAGAAAATGAGAATTGCGCCG
>group_944_1 100 1 0 0 sg=100 px=0 gx=0
TGAGAATTGCGCCGAATAAATACCTGTGAC
>group_944_2 100 1 0 0 sg=100 px=0 gx=0
CTACAATGATGCAGAAAATGAGAATTGCGC
>group_944_3 100 1 0 0 sg=100 px=0 gx=0
TGCAGGAATTGTCTCCCGTAGTGTTACTGT
>group_944_4 100 1 0 0 sg=100 px=0 gx=0
TATTTATTCGGCGCAATTCTCATTTTCTGC
>group_944_5 100 1 0 0 sg=100 px=0 gx=0
CTACAGTAACACTACGGGAGACAATTCCTG
>group_944_6 100 1 0 0 sg=100 px=0 gx=0
CACTACGGGAGACAATTCCTGCAGCCCGGG
>group_944_7 100 1 0 0 sg=100 px=0 gx=0
ATTTATTCGGCGCAATTCTCATTTTCTGCA
>group_944_8 100 1 0 0 sg=100 px=0 gx=0
CCCCGGGCTGCAGGAATTGTCTCCCGTAGT
>group_944_9 100 1 0 0 sg=100 px=0 gx=0
GACAATTCCTGCAGCCCGGGGGATCCACTA
>group_945_0 308 0 0 16 sg=292 px=0 gx=16
AATTCTAGGGCTAGAGTCGAGATCTGGATT
>group_945_1 308 0 0 16 sg=292 px=0 gx=16
AACCATGATGGCAAATTCTAGGGCTAGAGT
>group_945_2 308 0 0 16 sg=292 px=0 gx=16
GGACGTCCCGCGAAGGATCTAAAGCCAGCA
>group_945_3 308 0 0 16 sg=292 px=0 gx=16
AGGATCTAAAGCCAGCAAAAGTCCCATGGT
>group_945_4 308 0 0 16 sg=292 px=0 gx=16
TAGATCCTTCGCGGGACGTCCTTTGTTTAC
>group_945_5 308 0 0 16 sg=292 px=0 gx=16
AAAACCAAAATCCAGGGCTAGAGGATCCCC
>group_945_6 308 0 0 16 sg=292 px=0 gx=16
TTTGTAAAATACTTCTATCATAAATTTCTA
>group_945_7 308 0 0 16 sg=292 px=0 gx=16
GACGTCCCGCGAAGGATCTAAAGCCAGCAA
>group_945_8 308 0 0 16 sg=292 px=0 gx=16
TCCTCTAGCCCTGGATTTTGGTTTTAGGAA
>group_945_9 308 0 0 16 sg=292 px=0 gx=16
CGATCGGGGATCCTCTAGCCCTGGATTTTG
>group_946_0 28 1 0 0 sg=28 px=0 gx=0
TGTCAGGGGATCCGTCGACCTGCAGCCAAG
>group_946_1 28 1 0 0 sg=28 px=0 gx=0
TTGGTCTGGTGTCAGGGGATCCGTCGACCT
>group_946_2 28 1 0 0 sg=28 px=0 gx=0
AGCTTGGCTGCAGGTCGACGGATCCCCTGA
>group_946_3 28 1 0 0 sg=28 px=0 gx=0
GTCAGGGGATCCGTCGACCTGCAGCCAAGC
>group_946_4 28 1 0 0 sg=28 px=0 gx=0
CTGGTGTCAGGGGATCCGTCGACCTGCAGC
>group_946_5 28 1 0 0 sg=28 px=0 gx=0
GCTGCAGGTCGACGGATCCCCTGACACCAG
>group_946_6 28 1 0 0 sg=28 px=0 gx=0
CTTGGCTGCAGGTCGACGGATCCCCTGACA
>group_946_7 28 1 0 0 sg=28 px=0 gx=0
TCAGGGGATCCGTCGACCTGCAGCCAAGCT
>group_946_8 28 1 0 0 sg=28 px=0 gx=0
AGGTCGACGGATCCCCTGACACCAGACCAA
>group_946_9 28 1 0 0 sg=28 px=0 gx=0
TGCAGGTCGACGGATCCCCTGACACCAGAC
>group_947_0 98 1 0 0 sg=98 px=0 gx=0
CTGGGGTGCCTAATGAGTGAGAATTCGATG
>group_947_1 98 1 0 0 sg=98 px=0 gx=0
AATGAGTGAGAATTCGATGATAAGCTGTCA
>group_947_2 98 1 0 0 sg=98 px=0 gx=0
CAGCGATAAGCTTTAATGCGGTAGTTTATC
>group_947_3 98 1 0 0 sg=98 px=0 gx=0
CTACCGCATTAAAGCTTATCGCTGTTTCCT
>group_947_4 98 1 0 0 sg=98 px=0 gx=0
ATAAACTACCGCATTAAAGCTTATCGCTGT
>group_947_5 98 1 0 0 sg=98 px=0 gx=0
TGAGTGAGAATTCGATGATAAGCTGTCAAA
>group_947_6 98 1 0 0 sg=98 px=0 gx=0
CACACAGGAAACAGCGATAAGCTTTAATGC
>group_947_7 98 1 0 0 sg=98 px=0 gx=0
GACAGCTTATCATCGAATTCTCACTCATTA
>group_947_8 98 1 0 0 sg=98 px=0 gx=0
GCATTAAAGCTTATCGCTGTTTCCTGTGTG
>group_947_9 98 1 0 0 sg=98 px=0 gx=0
CCTAATGAGTGAGAATTCGATGATAAGCTG
>group_948_0 36 0 0 0 sg=36 px=0 gx=0
TTTTTACCATGGGGGATCCGGTGATTGATT
>group_948_1 36 0 0 0 sg=36 px=0 gx=0
GGTTTTTACCATGGGGGATCCGGTGATTGA
>group_948_2 36 0 0 0 sg=36 px=0 gx=0
ATCAATCACCGGATCCCCCATGGTAAAAAC
>group_948_3 36 0 0 0 sg=36 px=0 gx=0
TTTACCATGGGGGATCCGGTGATTGATTGA
>group_948_4 36 0 0 0 sg=36 px=0 gx=0
TTTTACCATGGGGGATCCGGTGATTGATTG
>group_948_5 36 0 0 0 sg=36 px=0 gx=0
ACCATGGGGGATCCGGTGATTGATTGATCA
>group_948_6 36 0 0 0 sg=36 px=0 gx=0
GGGGGATCCGGTGATTGATTGATCAATCAA
>group_948_7 36 0 0 0 sg=36 px=0 gx=0
TTACCATGGGGGATCCGGTGATTGATTGAT
>group_948_8 36 0 0 0 sg=36 px=0 gx=0
ATCAATCAATCACCGGATCCCCCATGGTAA
>group_948_9 36 0 0 0 sg=36 px=0 gx=0
TTGATCAATCAATCACCGGATCCCCCATGG
>group_949_0 144 1 0 0 sg=144 px=0 gx=0
CATCACCATCACATGTCCCCTATACTAGGT
>group_949_1 144 1 0 0 sg=144 px=0 gx=0
AATCGGATCTGAGCAGCGGTCTGGAAGTTC
>group_949_2 144 1 0 0 sg=144 px=0 gx=0
GCTCAGATCCGATTTTGGAGGATGGTCGCC
>group_949_3 144 1 0 0 sg=144 px=0 gx=0
ACCATGGCACATCACCATCACCATCACATG
>group_949_4 144 1 0 0 sg=144 px=0 gx=0
GGGGACATGTGATGGTGATGGTGATGTGCC
>group_949_5 144 1 0 0 sg=144 px=0 gx=0
AATCAAAGGAGATATACCATGGCACATCAC
>group_949_6 144 1 0 0 sg=144 px=0 gx=0
CAGACCGCTGCTCAGATCCGATTTTGGAGG
>group_949_7 144 1 0 0 sg=144 px=0 gx=0
CTCCAAAATCGGATCTGAGCAGCGGTCTGG
>group_949_8 144 1 0 0 sg=144 px=0 gx=0
CAAAGGAGATATACCATGGCACATCACCAT
>group_949_9 144 1 0 0 sg=144 px=0 gx=0
CTAGTATAGGGGACATGTGATGGTGATGGT
>group_950_0 1638 1 0 708 sg=930 px=0 gx=708
CGACCAATTCCGATCATATTCAATAACCCT
>group_950_1 1638 1 0 708 sg=930 px=0 gx=708
CAAGAACGAATTTCCTACATTGAAGGTTCA
>group_950_2 1638 1 0 708 sg=930 px=0 gx=708
GTCCCTCGACCAATTCCGATCATATTCAAT
>group_950_3 1638 1 0 708 sg=930 px=0 gx=708
TTACGTCCAGCCAAGCTAGCCTGGCTGCAG
>group_950_4 1638 1 0 708 sg=930 px=0 gx=708
GTTCCTTACCACTCTTTTGTTACTCTATTG
>group_950_5 1638 1 0 708 sg=930 px=0 gx=708
TATACGAAGTTATATTAAGGGTTATTGATA
>group_950_6 1638 1 0 708 sg=930 px=0 gx=708
TACAATCAACTCCAAGCTTTGCAAAGATGG
>group_950_7 1638 1 0 708 sg=930 px=0 gx=708
ACAATCAACTCCAAGCTTTGCAAAGATGGA
>group_950_8 1638 1 0 708 sg=930 px=0 gx=708
ATCAATAGAGTAACAAAAGAGTGGTAAGGA
>group_950_9 1638 1 0 708 sg=930 px=0 gx=708
GCTTGGCTGCAGGTCGAGCGGCCGCGATCC
>group_951_0 1678 1 0 0 sg=1678 px=0 gx=0
TAGTCGGCCGTACGGGCCCGACGTCAGGTG
>group_951_1 1678 1 0 0 sg=1678 px=0 gx=0
AAAATCCGTCATAACATCGAAGATGGTTCT
>group_951_2 1678 1 0 0 sg=1678 px=0 gx=0
GAAAGGGCAGACTGCGTGGACAGGTAATGG
>group_951_3 1678 1 0 0 sg=1678 px=0 gx=0
ATGGTCTGCCAGTTGAACAGAACCATCTTC
>group_951_4 1678 1 0 0 sg=1678 px=0 gx=0
GAAGGTGATGCAACCTACGGTAAGCTGACC
>group_951_5 1678 1 0 0 sg=1678 px=0 gx=0
CACCAGGGTATCACCTTCAAATTTCACTTC
>group_951_6 1678 1 0 0 sg=1678 px=0 gx=0
TCTGTGTCTGGTGAAGGTGAAGGTGATGCA
>group_951_7 1678 1 0 0 sg=1678 px=0 gx=0
TTTGATACCGTTTTTCTGTTTGTCTGCCAC
>group_951_8 1678 1 0 0 sg=1678 px=0 gx=0
TGCCATGCCGGAAGGTTATGTACAGGAACG
>group_951_9 1678 1 0 0 sg=1678 px=0 gx=0
CCACATGGTGCTGCTGGAATTTGTGACCGC
>group_952_0 56 1 0 0 sg=56 px=0 gx=0
GAGTCGACCTGCAGGCATGCAAGCTCAGAT
>group_952_1 56 1 0 0 sg=56 px=0 gx=0
TAGAGTCGACCTGCAGGCATGCAAGCTCAG
>group_952_2 56 1 0 0 sg=56 px=0 gx=0
CCTGCAGGCATGCAAGCTCAGATCTGAGCT
>group_952_3 56 1 0 0 sg=56 px=0 gx=0
CAAGCTCAGATCTGAGCTTGCATGCCTGCA
>group_952_4 56 1 0 0 sg=56 px=0 gx=0
ATCTGAGCTTGCATGCCTGCAGGTCGACTC
>group_952_5 56 1 0 0 sg=56 px=0 gx=0
GGCATGCAAGCTCAGATCTGAGCTTGGCAC
>group_952_6 56 1 0 0 sg=56 px=0 gx=0
TCGACCTGCAGGCATGCAAGCTCAGATCTG
>group_952_7 56 1 0 0 sg=56 px=0 gx=0
CCAGTGCCAAGCTCAGATCTGAGCTTGCAT
>group_952_8 56 1 0 0 sg=56 px=0 gx=0
GCTCAGATCTGAGCTTGGCACTGGCCGTCG
>group_952_9 56 1 0 0 sg=56 px=0 gx=0
CAGGCATGCAAGCTCAGATCTGAGCTTGGC
>group_953_0 130 1 0 0 sg=130 px=0 gx=0
GTTTTCATCCTAAACCTAAAGTGAATAGCT
>group_953_1 130 1 0 0 sg=130 px=0 gx=0
GCTGGAGTTCTTCGCCCACCGGGGATCCTC
>group_953_2 130 1 0 0 sg=130 px=0 gx=0
ACTCATCGCAGTCTAGAGGATCCCCGGTGG
>group_953_3 130 1 0 0 sg=130 px=0 gx=0
CACCGGGGATCCTCTAGACTGCGATGAGTG
>group_953_4 130 1 0 0 sg=130 px=0 gx=0
AGGATCCCCGGTGGGCGAAGAACTCCAGCA
>group_953_5 130 1 0 0 sg=130 px=0 gx=0
TATTCACTTTAGGTTTAGGATGAAAACTAG
>group_953_6 130 1 0 0 sg=130 px=0 gx=0
TTAGGTTTAGGATGAAAACTAGAGGATCTC
>group_953_7 130 1 0 0 sg=130 px=0 gx=0
AGGATGAAAACTAGAGGATCTCAATGAATA
>group_953_8 130 1 0 0 sg=130 px=0 gx=0
ATCCTCTAGACTGCGATGAGTGGCAGGGCG
>group_953_9 130 1 0 0 sg=130 px=0 gx=0
CATCGCAGTCTAGAGGATCCCCGGTGGGCG
>group_954_0 90 1 0 0 sg=90 px=0 gx=0
CAAATAGGCAGGATTGATGGGGATCTAGCG
>group_954_1 90 1 0 0 sg=90 px=0 gx=0
TGGTCATGCGAATTTCTGCCATTCATCCGC
>group_954_2 90 1 0 0 sg=90 px=0 gx=0
CGCTCATGAATTAATTCCGCTAGATCCCCA
>group_954_3 90 1 0 0 sg=90 px=0 gx=0
GAATGGCAGAAATTCGCATGACCAAAATCC
>group_954_4 90 1 0 0 sg=90 px=0 gx=0
TAAGGGATTTTGGTCATGCGAATTTCTGCC
>group_954_5 90 1 0 0 sg=90 px=0 gx=0
TTAATTCCGCTAGATCCCCATCAATCCTGC
>group_954_6 90 1 0 0 sg=90 px=0 gx=0
TTCCGCTAGATCCCCATCAATCCTGCCTAT
>group_954_7 90 1 0 0 sg=90 px=0 gx=0
ATGGCAGAAATTCGCATGACCAAAATCCCT
>group_954_8 90 1 0 0 sg=90 px=0 gx=0
TTTTGGTCATGCGAATTTCTGCCATTCATC
>group_954_9 90 1 0 0 sg=90 px=0 gx=0
AAGCGGATGAATGGCAGAAATTCGCATGAC
>group_955_0 58 9 0 0 sg=58 px=0 gx=0
ATGTTAGATCTGATCTCATGACCAAAATCC
>group_955_1 58 9 0 0 sg=58 px=0 gx=0
AGGGATTTTGGTCATGAGATCAGATCTAAC
>group_955_2 58 9 0 0 sg=58 px=0 gx=0
ACCTTTCGTCTTTGGATGTTAGATCTGATC
>group_955_3 58 9 0 0 sg=58 px=0 gx=0
AGATCAGATCTAACATCCAAAGACGAAAGG
>group_955_4 58 9 0 0 sg=58 px=0 gx=0
ATCAGATCTAACATCCAAAGACGAAAGGTT
>group_955_5 58 9 0 0 sg=58 px=0 gx=0
TTTGGTCATGAGATCAGATCTAACATCCAA
>group_955_6 58 9 0 0 sg=58 px=0 gx=0
CAGATCTAACATCCAAAGACGAAAGGTTGA
>group_955_7 58 9 0 0 sg=58 px=0 gx=0
ATCTGATCTCATGACCAAAATCCCTTAACG
>group_955_8 58 9 0 0 sg=58 px=0 gx=0
TCTTTGGATGTTAGATCTGATCTCATGACC
>group_955_9 58 9 0 0 sg=58 px=0 gx=0
TGGATGTTAGATCTGATCTCATGACCAAAA
>group_956_0 58 1 0 0 sg=58 px=0 gx=0
AAGGCCTGCAGGTCGACTCTAGAGGATCCC
>group_956_1 58 1 0 0 sg=58 px=0 gx=0
CGCCAAGGCCTGCAGGTCGACTCTAGAGGA
>group_956_2 58 1 0 0 sg=58 px=0 gx=0
CCTTGGCGTAATCATGGTCATAGCTGTTTC
>group_956_3 58 1 0 0 sg=58 px=0 gx=0
GGGGATCCTCTAGAGTCGACCTGCAGGCCT
>group_956_4 58 1 0 0 sg=58 px=0 gx=0
CTCTAGAGTCGACCTGCAGGCCTTGGCGTA
>group_956_5 58 1 0 0 sg=58 px=0 gx=0
ATGATTACGCCAAGGCCTGCAGGTCGACTC
>group_956_6 58 1 0 0 sg=58 px=0 gx=0
TAGAGTCGACCTGCAGGCCTTGGCGTAATC
>group_956_7 58 1 0 0 sg=58 px=0 gx=0
GGATCCTCTAGAGTCGACCTGCAGGCCTTG
>group_956_8 58 1 0 0 sg=58 px=0 gx=0
TGACCATGATTACGCCAAGGCCTGCAGGTC
>group_956_9 58 1 0 0 sg=58 px=0 gx=0
GCCAAGGCCTGCAGGTCGACTCTAGAGGAT
>group_957_0 550 1 0 0 sg=550 px=0 gx=0
CTGACACTGAAAATTGCTGCTTCTTTGTAG
>group_957_1 550 1 0 0 sg=550 px=0 gx=0
CGCAGATGGTTATCTATATGTTTTTTATAT
>group_957_2 550 1 0 0 sg=550 px=0 gx=0
CGTTTAAGGGCACCAATAAGTGCCTTAAAA
>group_957_3 550 1 0 0 sg=550 px=0 gx=0
CCTACAAAGAAGCAGCAATTTTCAGTGTCA
>group_957_4 550 1 0 0 sg=550 px=0 gx=0
GCAGGGCGGGGCGTAATTTTTTTAAGGCAC
>group_957_5 550 1 0 0 sg=550 px=0 gx=0
CGCGATGGGTCGAATTTGCTTTCGAAAAAA
>group_957_6 550 1 0 0 sg=550 px=0 gx=0
ACTTGGTCTCACAGTTACCAATGCTTAATC
>group_957_7 550 1 0 0 sg=550 px=0 gx=0
ATCTCGACTTCTGACACTGAAAATTGCTGC
>group_957_8 550 1 0 0 sg=550 px=0 gx=0
GCTTGGATTCCTACAAAGAAGCAGCAATTT
>group_957_9 550 1 0 0 sg=550 px=0 gx=0
GAATTGGCCACGATGCGTCCGGCGTAGAGG
>group_958_0 588 1 0 0 sg=588 px=0 gx=0
TGAGGAAAGATGGAATCCAGACGAGGAACC
>group_958_1 588 1 0 0 sg=588 px=0 gx=0
CCGCAGGCATTGCATACCGGATCTCCGCTG
>group_958_2 588 1 0 0 sg=588 px=0 gx=0
GTTGTAGTGGTCGTTTGACAGTTAGTGCAT
>group_958_3 588 1 0 0 sg=588 px=0 gx=0
CGCCCACTGACCATGAGGAAAGATGGAATC
>group_958_4 588 1 0 0 sg=588 px=0 gx=0
GCGGTTCCTCGTCTGGATTCCATCTTTCCT
>group_958_5 588 1 0 0 sg=588 px=0 gx=0
TCATAAAACATATTTCGCGCAATTAACCCT
>group_958_6 588 1 0 0 sg=588 px=0 gx=0
CGCTGGCATTCCTCCGCCAGAGTGTTGTAG
>group_958_7 588 1 0 0 sg=588 px=0 gx=0
CAGGCACCCAATGCACTAACTGTCAAACGA
>group_958_8 588 1 0 0 sg=588 px=0 gx=0
ACCCAATGCACTAACTGTCAAACGACCACT
>group_958_9 588 1 0 0 sg=588 px=0 gx=0
TGGGTGCCTGCCCGTTTGGATCCACGCGGA
>group_959_0 344 0 0 2 sg=342 px=0 gx=2
CTCACTAAAGGGAACAAAAGCTGGAGGGAC
>group_959_1 344 0 0 2 sg=342 px=0 gx=2
AGGACGCCCGCCATAAACTGCCGGAATTAG
>group_959_2 344 0 0 2 sg=342 px=0 gx=2
GATGAATGCTCATCCGNNNNNNCGTATGGC
>group_959_3 344 0 0 2 sg=342 px=0 gx=2
TTTCTTAGACGTCCCTCCAGCTTTTGTTCC
>group_959_4 344 0 0 2 sg=342 px=0 gx=2
CAGCGTTGGGTCCTGGCCACGGGTGCGTAG
>group_959_5 344 0 0 2 sg=342 px=0 gx=2
TTCTGACAAACTCGGGCAGCGTTGGGTCCT
>group_959_6 344 0 0 2 sg=342 px=0 gx=2
GGGCAGGACGCCCGCCATAAACTGCCGGAA
>group_959_7 344 0 0 2 sg=342 px=0 gx=2
CCGGCAGTTTATGGCGGGCGTCCTGCCCGC
>group_959_8 344 0 0 2 sg=342 px=0 gx=2
TTTCTGACAAACTCGGGCAGCGTTGGGTCC
>group_959_9 344 0 0 2 sg=342 px=0 gx=2
CAGGACGCCCGCCATAAACTGCCGGAATTA
>group_960_0 820 1 0 0 sg=820 px=0 gx=0
AGTCCGGCACCTCGTGCATGCGGATTTCGG
>group_960_1 820 1 0 0 sg=820 px=0 gx=0
[truncated: 5,093,173 more chars]
