# Supplementary material for: DNA signatures for detecting genetic engineering in bacteria
Source: Genome Biol. 2008 Mar 18;9(3):R56. doi: 10.1186/gb-2008-9-3-r56 (PMC2397508; doi:10.1186/gb-2008-9-3-r56)
Supplement: Additional data file 4 — The complete set of 60-mer signatures used in the cross-validation set [file gb-2008-9-3-r56-s4.bz2]

Archive with 15 entries (15 files):
- consig.60.bacvec.1345.fa
- consig.60.bacvec.2145.fa
- consig.60.bacvec.2315.fa
- consig.60.bacvec.2341.fa
- consig.60.bacvec.2345.fa
- mcs.1234.60.fa
- mcs.1235.60.fa
- mcs.1245.60.fa
- mcs.1345.60.fa
- mcs.2345.60.fa
- signatures.60.bacvec.1345.fa
- signatures.60.bacvec.2145.fa
- signatures.60.bacvec.2315.fa
- signatures.60.bacvec.2341.fa
- signatures.60.bacvec.2345.fa
