# Supplementary material for: DNA signatures for detecting genetic engineering in bacteria
Source: Genome Biol. 2008 Mar 18;9(3):R56. doi: 10.1186/gb-2008-9-3-r56 (PMC2397508; doi:10.1186/gb-2008-9-3-r56)
Supplement: Additional data file 4 — The complete set of 60-mer signatures used in the cross-validation set [file gb-2008-9-3-r56-s4.bz2 › consig.60.bacvec.1345.fa]

>sig_0
TATTTTCAGGGCGCCCATATGGGAATTCAAAGGCCTACGTCGACGAGGGCAAGCTTGGCA
>sig_1
GGAGCTGACTGGGTTGAAGGCTCTCAAGGGCATCGGTCGACTCTTTTTTCCGGTAAGCCT
>sig_2
CCTCGAGGGGCATGCAAGCTTGGCGTAATCATGGTCATATGTTTTCCTGTGTGAAATTGT
>sig_3
CTGTGCCATGGCGATCGCTCCTTACTAAAGTTAAAGAAAATTATTACTAGTGGGGAATTG
>sig_4
AGATTCGTCAAGCTGTTTGATGATTTCAGTAACGTTAAGTGGATCTCAAGCTTCCATGGT
>sig_5
CCATAGTTGCCTGACTCCCCGTCGTGTAGATAACTAGTTTCCGATAATTCGATGGGTTCC
>sig_6
CGTAGAATTCCCATGGCGTGATGGTGATGGTGATGGCCCATATGGTTGAACCATTTTACG
>sig_7
AGATCTGGGTACCGGTGGTGGCTCCGGTGATGACGACGACAAGAGTCCCATGGCGATATC
>sig_8
CCGGGAGATCTGATATCGGTACCGGATCCCAGCTGAAGCTTCGCGACCTTCGATGAGCTC
>sig_9
TTGGTCGACGGCCCAGCTTTATGCTTGTAAACCGTTTTGTGAAAAAATTTTTAAAATAAA
>sig_10
TCTACGCGAAGATCAAGGCGAATACTTCATATGCGGGGATCGACCGCGCGGGTCCCGGAC
>sig_11
TCAGGGGGGCGGAGCCTATGGAAAAACGCCAGCAACGCGGCCCGAGATGCGCCGCGTGCG
>sig_12
ACCGGAATTCGAGCTCGCCCGGGGATCCTCTAGAGTCGACCTGCAGCCCAAGCTTGTATT
>sig_13
AGATCGTCAGTCAGTCACGATGCGGCCGCTCGAGTCGACCCGGGAATTCCTGGGGATCCA
>sig_14
GGAAGCCCGGATATAGTTCCTCCTTTCAGCAAAAAACCCCTCAAGACCCGTTTAGAGGCC
>sig_15
ACGATAGGGACGTCATATGGATCCAACCCCTCCGCTGCTATAGTGCAGTCGGCTTCTGAC
>sig_16
CGATGATAAGCTGTCAAACATGAGAATTCCTCGGGCAGCGTTGGGTCCTGGCCACGGGTG
>sig_17
ACGTCCCATGGCCATTCGAATTCGTAATCATGGTCATAGCTGTTTCCTGTGTGAAATTGT
>sig_18
CAAGCTGGCTAGTTAAGCTTACCATGGGTAAGCCTATCCCTAACCCTCTCCTCGGTCTCG
>sig_19
CATCATCATCACCATCACGGGTCGACAAGCTTGGATCCCTGCAGGCCTCGAGTTCGAATC
>sig_20
AGTCACGACGTTGTAAAACGACGGCCAGTGAATTAATTCCCGGGGATCCATCAAAAAAGG
>sig_21
GACGTCATATGGATCCCCAGCTTGTTGATACACTAATGCTTTTATATAGGGAAAAGGTGG
>sig_22
GGAGGCAGCGTGGACGGCGTCTAGAAATAATTTTGTTTAACTTTAAGAAGGAGATATACA
>sig_23
GAGAATTCGGATCCTCTTCCCTTGTCGTCGTCATCCTTGTAGTCAGATCCACGCGGAACC
>sig_24
GGAGGCAGCGTGGACGGCGTCTAGAAATAATTTTGTTTAACTTTAAGAAGGAGATATACC
>sig_25
GGATTTATTTATTCTGCGAAGTGATCTTCCGTCACAGGTATTTATTCGGACTCTAGATAA
>sig_26
CCCTGACGAGCATCACAAAAATCGACGCTCAAGTCAGAGGTGGCGAAACCCGACAGGACG
>sig_27
CACCCCGGTGAACAGCTCCTCGCCCTTGCTCACCATGGCCTAGGCCTATCGTTCGTAAAT
>sig_28
CTCGAATTCGGATCCGATATCAGCCATGGCCTTGTCGTCGTCGTCGGTACCCAGATCTGG
>sig_29
TAATTCGTGTATAACGGAGCCTGACATTTATATTCCCCAGAACATCAGGTTAATGGCGTT
>sig_30
CCAAAAATCGATACGACCGAAAACCTGTATTTTCAGGGCGCCATGGATCCGGAATTCAAA
>sig_31
TCATCATCATCACAGCAGCGGCCATATCGAAGGTCGTCATATGCTCGAGGATCCGGCTGC
>sig_32
TGAAGGCTCTCAAGGGCATCGGTCGAGCAGCTGAAGCTTGCATGCCTGCAGGTCGACTCT
>sig_33
AAAACCGGTGACGATGCCACCAAACCATGCGGTGGAACATCGCATTGCGAGGACCGACCT
>sig_34
CACTATAGGGAGACCCAAGCTTGCATGCCTGCAGGTCGACTCTAGAGGATCCCCGGGTAC
>sig_35
GCTGAAACCGCTGAGCAACTGCTGGTTCCGCGTGGATCTGGATCCGAATTCTCTTCCCGG
>sig_36
CGTGGATCCCCGGGAATTCATCGTGACTGACTGACGATCTGCCTCGCGCGTTTCGGTGAT
>sig_37
CGTTAAGCAACGTTTTCTGCCTCTGAAATCCCTTAACGTGAGTTTTCGTTCCACTGAGCG
>sig_38
TCCACACAATATACGAGCCGGAAGTATAAAGTGTAAAGCCTGGGGTGCCTAATGAGTGAG
>sig_39
TCGAAATTAATACGACTCACTATAGGGAGACCCAAGCTGCGCCCAATACGCAAACCGCCT
>sig_40
TCCATACTGAAATTGTGGTGACAAAATATCCCAAGCAAATGGCAAAGGTCCCCCCTTGGT
>sig_41
AAGTTTGTACAAAAAAGCAGGCTCCGCGGCCGCCCCCTTCACCATGATAGATCCCGTCGT
>sig_42
ACTGGTCGACGCCACATCTTTTGCCTCTCTGTTTCCCGTTGCGTGCGCGCGTGTCGCCGA
>sig_43
TAGGGATCCCGGCGCGCCCCTCGAGCTAGAAGATCTCCTAGAAAGCTTCCTAGAATCGAT
>sig_44
GGAGCCTGGTTGCTGACTAATTGAGATGCATGCTTTGCATACTTCTGCCTGCTGGGGAGC
>sig_45
GATGAATGGCAGAAATTCGCGAGCTCATCGATTTCGAACCCCGGCCACGATGCGTCCGGC
>sig_46
AAGAGGAAGCTGAGTTGGAGGCTGAAACCGCTGAGCAACTGCTGGTTCCGCGTGGATCTC
>sig_47
AAGAGAATTCGGATCCGCAGATCCACGCGGAACCAGCAGTTGCTCAGCGGTGGCAGCAGC
>sig_48
GTAGTGAGGAGGCTTTTTTGGAGGCCTAGGCTTTTGCAAAAAGCTTCGAATCGCGAATTC
>sig_49
TGCGTTTAGCAATTTTAACTGTGATAAACTACCGCATTAAAGCTTATCGATGATAAGCTG
>sig_50
CGCTACGTAGAATTCCCATGGCCGCTCCCTTCTCTGACGCCGTCCACGCTGCCTCCTCAC
>sig_51
GGTGGTTGTGAGCCATATGATATCTCCTGTGTGAAATTGTTATCCGCTCACAATTCCACA
>sig_52
TCCATCCGGAGGGGATCCTCTAGAGTCGACCTGCAGGCATGCAAGCTTGGCGTAATCATG
>sig_53
TAACAGTTTTGTAATAAAAAAACCTATAAATATCGGATCCGGGTTATTAGTACATTTATT
>sig_54
AGAAAAAAAAAAAAGCTTGTCATCGTCGTCCTTGTAGTCAGCTTGCGCAACGGTAGCGAA
>sig_55
TAACTAATGCAACGGCGCTGCAGCCACTGCATGGCGGTAATACGGTTATCCACAGAATCA
>sig_56
GTCCTGAACGGAACCTTTCCCGTTTTCCAGGATCTGACTTCCATGTGACCTCCTAACATG
>sig_57
ACTTCGTATAGCATACATTATACGAAGTTATCTAGAGTCCGAATAAATACCTGTGACGGA
>sig_58
GGTGCCTCACTGATTAAGCATTGGTAAGTGACCAAACAGGAAAAAACCGCCCTTAACATG
>sig_59
TCCCCTATAGTGAGTCGTATTAATTTCGCGGGATCGAGATCCATGAGCGGATACATATTT
>sig_60
ATAACAACAATTTGAATTATTGAAAGTAACATGTGAGCAAAAGGCCAGCAAAAGGCCAGG
>sig_61
GTAAAACGACGGCCAGTGAATTGGAGCTCATACTAGTGCCCAGCTTGCAGCCGCCGGAGG
>sig_62
TGTTGTGATATATTTATATGTATCAGTTCCATTTGCTTCTATCCATTTTATTAAGCCCTT
>sig_63
GGTTCTTCTGAAGGCGAGGGTGACTTGTTTAACATCTCCATAATTTCATTGATCATTGTG
>sig_64
CGACCTGCAGGCATGCAAGCTTATCTTTACAGTTTAAGGTTTACACCTATAAAAGAGAGA
>sig_65
GGTAACTAACTAAGGTACCCAGCTCTTCTGGTTTGGTTTGGACCTCTGGTCCTGCAACTT
>sig_66
GCCGCTCGAGTCGACCCGGGAATTCGGGGATCCCACGACCTTCGATCAGATCCGATTTTG
>sig_67
ATCAACAGGAGTCCAAGCTCAGCTAATTAAGCTTAATACGACTCACTATAGGGAGCGGCC
>sig_68
GAAGTAGTGAGGAGGCTTTTTTGGAGGCCTAGGCTTTTGCAAAAAGCTTGGGATCTCTAT
>sig_69
TGTGGTTTGTCCAAACTCATCAATGTATCTTATCATGTCTGGATCCAAGCTAGTTTCATA
>sig_70
AGAGGTTATTTCAGGCCATGGTGCTGCGCAGATCTGTCGAGCCATGTGAGCAAAAGGCCA
>sig_71
TCAGACTCCTTGAACTCCCCCACACTTCTAGCCCTGTAAGCTTGGGATCCGTCGACCAAT
>sig_72
GAGACCACAACGGTTTCCCTCTAGAAATAATTTTGTTTAACTTTAAGAAGGAATTGCCCT
>sig_73
CGAGCCTGCTCCGCTTGGAAGCGGTGAGGAGCCTCGTCCTGTCACAACTACCAACATGGA
>sig_74
CCGCTTGAGCAGACATCACCATGGCCAAGTTGACCAGTGCCGTTCCGGTGCTCACCGCGC
>sig_75
GATAAGGCTTAATGGTTCTCCGTTAAGTAAGGCTAAACGTTTTAACTTAAATGTCAAACT
>sig_76
AAGATCGAGGAGGAGCAGAACAAGTGCCAGCAAAAGACTCCGGCTCCGCCGGTTCCGCCG
>sig_77
CAGCACATCCATGGGCCCACCGCCGGGGCTTGCCGTCGTGCCTGCCGCGGTCGTGGTCTC
>sig_78
TTAACACAAGAAAAAGTAAAAAACCTCATTTTAAGATCCACTAGCGACCTCGAAATTCTA
>sig_79
AGTATATATGAGTAACCTGAGGCTGACAGTTACCAATGCTTAATCAGTGAGGCACCTATC
>sig_80
ATCACAGTTAAATTGCTAACGCTCAGGCACCGTGTATGAAATCTAACAATGCGCTCATCG
>sig_81
CGGACGAAAGCTGGGAGGCCTGGATCGACTAGTCGATCCTCTAGCCTCGAGGCTAGAGTC
>sig_82
CAAAGCTCCTGTTACCAATGTAGAGAGCTCGAATTTCCCCGATCGTTCAAACATTTGGCA
>sig_83
TTCGAAATCGATGAGCTCGCGAATTTCTGCCATTCATCCGCTTATTATCACTTATTCAGG
>sig_84
ACGCGCGGGGAGAGGCGGTTTGCGTATTGGGCGCAGCTTGGGTCTCCCTATAGTGAGTCG
>sig_85
GTAACGTAACGTAAAATTTGTTTGATTTGTCCAAAATATGGTATAATAGGTACTAATCAA
>sig_86
TGCATGCAAGGAGATGGCGCCCAACAGTCCCCCGGCCACGGGCCTGCCACCATACCCACG
>sig_87
ATGCTGGAGTTCTTCGCCCACCCCAAAAGGATCTAGGTGAAGATCCTTTTTGATAATCTC
>sig_88
GCATTCGTAGAATTCCAACTGAGCGCCGGTCGCTACCATTACCAACTTGTCTGGTGTCAA
>sig_89
TTCCCCGTCCGGGACCCGCGCGGTCGTTAACCATCAGTACTTGGCGTGGTGAGCATGAGT
>sig_90
CTATAGGGAGCTAAGCTTGGGCCCTCTAGACAGGAATTCGAGCTCAGCTTGATGCATATT
>sig_91
TGCTATATAACCAATGAATAATATGGCTAATGGCCGGATCCGCCTCGACCAAAGCGGCCA
>sig_92
CCACAGAATCAGGGGATAACGCAGGAAAGAACATGCAGATCCGTCGATCTATCTCATCTG
>sig_93
CGATGAAGCCCTGAAAGACGCGCAGACTAATTCGAGCTCGGTACCGTCCTCTCTCGTGAT
>sig_94
GTGGTGCTCAGCGCCGCCAACGAAGTCCAGATTCTGGCCTTCTTTCAGGGTGACGTAAGC
>sig_95
CCCAGCTGGCTTATCGAAATTAATACGACTCACTATAGGGAGACCGGAATTCGAGCTCGG
>sig_96
TACCTCTAGGAAGCTTTCTAGGGATCCCGGCGCGCCCCTCGAGCTAGAGAATTCCTAGAA
>sig_97
GCCTGCAGGTCGACTCTAGAGGATCCCCGGGTACCGAGCTCGAATTCCGCTAGCTTCACG
>sig_98
ACCGAAATCTGATGACCCCTAGAGTCAAGCAGATCGTTCAAACATTTGGCAATAAAGTTT
>sig_99
CCAAGCTCCTTAACTCACTGTGATCGTATCAGATAATTTTACATCTAGCAGTAATACCGG
>sig_100
TATGGCTAGCATGACTGGTGGACAGCAAATGGGTCGGATCCGGCTGCTAACAAAGCCCGA
>sig_101
AGCGTGACACCACGATGCCTGCAGGGGGGGGGGGGAAAGCCACGTTGTGTCTCAAAATCT
>sig_102
TCAAATTAAACCACACCTATGGTGTATGCATTAACTTTATAAGGAGGAAAAACATATGGG
>sig_103
TTGCTTTAAAAAACCTCCACACCTCCCCCTGAACCTGAAACATAAAATGAATGCAATTGT
>sig_104
TTGAGAAGATCAAAAAACAACTAATTATTCGAAGGATCCTACGTAGAATTCCCTAGGGCG
>sig_105
CGGGATCATCGCGAGCCATGGTGGCCTCCGACCTGCAGGCATGCAAGCTTGGAGGTGCAC
>sig_106
ATTCATTAAAGAGGAGAAATTAAGCATGGTCAGATCATCTTCTCGAACCCCGAGTGACAA
>sig_107
AATTGGAGCCAATCAATTCTTGCGGAGAACTGTGAATGCGCAAATGCGCCCAATACGCAA
>sig_108
GGGATAGCCCGCATAGTCAGGAACATCGTATGGGTAAAAGATGTTAATTAACCCGCTGTT
>sig_109
GAGGCTTTTGACTTGAGGGGGATCCACGCGTTTACGCCCCGCCCTGCCACTCATCGCAGT
>sig_110
CGCGCGTAATACGACTCACTATAGGGCGAATTGGGTACCGGCGCGCCAAGGAGATATACA
>sig_111
TTTTGCTGGCCTGCTGTCCCTGATGGTCGTCATCTACCTGCCTGGACAGCATGGCCTGCA
>sig_112
TGACGCTCAATCGTCTGGAATTCCTGATGCGGTATTTTCTCCTTACGCATCTGTGCGGTA
>sig_113
TCGGGGCTGGCTTAACTATGCGGCATCAGAGCAGATTGTACTGAGAGTGCACCAGCGGCC
>sig_114
CACGCCCTGATCGTCCAGCCTAGATCTCCAACCCAGAATGGACGGCAAGAACACAGATCT
>sig_115
AGTTCCTATACTTTCTAGAGGATCCCCCTAGAGAATAGGAACTTCGGAATAGGAACTTCA
>sig_116
AACGGTTTACAAGCATCGAGCTCGGTACCGTCGACATGCATGGCGCGCCGGCGATCGCGG
>sig_117
TTCATGTGACCGTTCTTTATCAATATCGGGATTCGTTTTACTTTCCCGTTCTCTCTGATT
>sig_118
GCGGATTTGTCCTACTCAAGCTGGGTACCGAGCTCGGTACCCGGGGATCCTCTAGAGTCG
>sig_119
TAAGAAGGAGATATACCATGGCTAGCATGACTGGTGGACAGCAAATGGGTCGGATCAAGC
>sig_120
GACGTTCTTGGAGGAGCGCACCATGGTGGCGACCGGTACCCGGGGATCCTCTAGAGTCGA
>sig_121
CTGTCCTACCAATCTGCCCTTTCGAAAGATCCCAACGAAAAGAGAGACCACATGGTCCTT
>sig_122
ACTGTTGGGAAGGGCGATCGGTGCGGGCCTCTTCGCTATTACGCCAGCGGAATTCGAGCT
>sig_123
ATTCAACTAGGTAATGACCACCGTCTTTCAGCTTCAGAGCCTTATGAATCTCTCCTTTCA
>sig_124
GGAGCTCGTCGACAGGCCTGACGTCGGGCCCGGATCCGCCCACACGGCACCGGTGAATTC
>sig_125
TCGCCTGCTTTTTTGTACAAACTTGTACCTGCAGCACCATGGTGATGGTGATGGTGATGT
>sig_126
CTATGACCATGATTACGAATTCGAGCTCGGTACCCGGGGATCGATCCAGACATGATAAGA
>sig_127
TTTCTCGTTCAGCTTTTTTGTACAAACTTGTACCTGCAGCACCCAGATCCGATTTTGGAG
>sig_128
CCTCTAGAGTCTCCGCGATTTAGAGTAATATGAAACTGATTTAGAGTAATATGAAACTGA
>sig_129
AAGCTTTCTAGCTCGAGGGGCGCGCCGGGATCCCTAGAGAATTCCTAGAATCGATCCTAG
>sig_130
CGCGGCCAATTCGAGCTCGGTACCCTACTCAAGCATTGAGTGGCCCGCCGGAGGCACCGC
>sig_131
ATGTTCTCTAGATGGGGTGGGCTCCGAGGTGAAAGTTCATGTTCTCACAAGAGGCCAGTA
>sig_132
AAGGTCACTCCACCCGTCATCAACAGCATTCCCAGAATGAGGAATTGGACGGTGAGCACA
>sig_133
GTTGTTCCAGTTTGTAATACGACTCACTATAGGGGTCTAGAGACCGGGGACTTATCAGCC
>sig_134
CGAGCCGGTTGGACACCAAAAGGGAGGGGCAGGCGTCGACATTCTGAAATGAGCTGTTGA
>sig_135
TCCTGGCCTTTTGCTGGCCTTTTGCTCACATGTGTGCTGGGCCCAGCCGGCCAGATCTGA
>sig_136
GTGGGTTCGAGTCCCACCTCGTGCAGAGGGTCTCAATTGGCCGGCCTTAGATTACGGATC
>sig_137
GCATGCCTGCAGGTCGACTCTAGAGGATCCCACGTGGGATCCCCGGGTACCGAGCTCGAA
>sig_138
CTGTACAACTGAGGATCCGGCTGCTAACAAAGCCCGAAAGGAAGCTGAGTTGGCTGCTGC
>sig_139
TCACCGTTTGCTGTCGACCTGCAGGATCCGAATTCTAGAGCGGCCGCGGCATGCAAGCTT
>sig_140
CGAGCTGGACGCGGATGAACAGGCAGACATCTGTGAATAGTGACCAAACAGGAAAAAACC
>sig_141
GCTCGACTGTCTCTTATACACATCTTGAGTGAGTGAGAACCTGCATTAATGAATCGGCCA
>sig_142
GGGAGGGGCAGGCGTCGAGAAATCATAAAAAATTTATTTGCTTTGTGAGCGGATAACAAT
>sig_143
GGTACCTCGAGAAAGCTGGCAAAGGGCTCTTGTCCTGCTAATCGTACTACTCTTCATCGT
>sig_144
ATGGTCTGGCCATTCTCATCGTGATCGACATGCCCGCCGTGACCGTCGAGAACCCGCTGA
>sig_145
GGCTCGAGGAATTCACCGGTGCCGTGTGGGCGGATCCGGGCCCGACGTCAGGCCTTCGCG
>sig_146
AGACACCGGGACCGATCCAGCCTCCGGACTCTAGCCTAGGCCGCGGACCATGGCGTACTA
>sig_147
TCATCCCGCCGAAGTTGTTCGTGCTGGTCTTGGACTGCAGAGGCATTTCTGGTGTCCGGG
>sig_148
CCTCTTCATATGTTAACGAGCTCGGATCCTCGAGGCCTGTCGACGATCCGGTGATTGATT
>sig_149
CTTTTTTATAATGCCAACTTTGTACAAAAAAGCAGGCTCATTTAACTTTAAGAAGGAGAT
>sig_150
GATGGGGGATCCTCTAGAGTCGACCCCTCGAGGGGCATGCAAGCTTGGCGTAATCATGGT
>sig_151
CAGTACTAGTCTCGAGCTCTGCAGGGCCCGCGGTACCATGCATACTGGCCGTCGTTTTAC
>sig_152
TAACTATGCGGCATCAGAGCAGATTGTACTGAGAGTGCACCATACGCCCGAAACCAGTAC
>sig_153
TAGAGATCGATCTCACATGTTCTTTCCTGCGTTATCCCCTGATTCTGTGGATAACCGTAT
>sig_154
CCAGCTGGCAAGGTACCATAACTTCGTATAGCATACATTATACGAAGTTATCTGGAATTC
>sig_155
ATTCGGCTGGCTGGTTTATTGCTGATAAATCTGGAGCCGGTGAGCGTGGGTCTCGCGGTA
>sig_156
TGGTGATGGTGATGGTTCAGATCTTCTTCGCTGATCAGTTTTTGTTCGGATCCGGCTAGT
>sig_157
AAAGGGAGGGGCAGGCGTCGACCAGAAAAAAGATCAAAAAAATTTGACAATTAATCATCC
>sig_158
CCTGGAAATACAAGTTTTCTCTGCCGCTGCTGTGATGATGATGATGATGCATGGTATATC
>sig_159
GAAGAGGTAAAGCCCTTCCCGAGTAACAAAAAAACAACAGCATAAATAACCCGCTCTTAC
>sig_160
CAGGGCCAACAGAGGTCACACGCACATCCCAAAGCCCTCGCTCTCCAGATTCCAGTCAGA
>sig_161
CGCGATGGATATGTTCTGCCAAGGATCCGCGGCCGGCCACCGGGAGGGTTCGAGAAGGGG
>sig_162
CTGGCAGCAGCCATTGGTAACTGATTTAGAGGACTTTGTCTTGAAGTTATGCACCTGTTA
>sig_163
AAACGACGGCCAGTGAATTGGAGCTCATACTAGTTTGTTCAGCGGTGGCAGCAGCCAACT
>sig_164
GAGCTCGGTACCCGGGGATCCTCTAGAGTCGACCTGCAGGCATGCAAGCTTTCCCTATAG
>sig_165
TTACCCTTAAATTTATTTGCACTACTGGAAAACTACCTGTTCCTTGGCCAACACTTGTCA
>sig_166
CGTTCAGCTTTCTTGTACAAAGTGGTTGATAACAGCAAGAGAAGATGGAAAAAGAATTTC
>sig_167
CCGGTGATGACGATGACAAGCTCGCCCTTAAGGGCGAGCTTGAAGGTAAGCCTATCCCTA
>sig_168
CGAAGGAACTGGCTTCAGCAGAGCGCAGATACCAAATACTGTCCTTCTAGTGTAGCCGTA
>sig_169
AGTTTTAGTACCTAATGTCTTGCGTTATACTACGTGAAATGCCATTTCTGTAAGCTGAGT
>sig_170
TGAATAAATTGCAGTTTCATTTGATGCTCGATGAGTTTTTCTAAGAGCTCGGTACCCGGG
>sig_171
GAGAATTCGAGCTCGGTACCCGGGGATCCTCTAGAGTCGACCTGCAGGCATGCAAGCTTG
>sig_172
GCTTTCATCAACATCGCGGCCGCTTCCTCTTTATCTTTATTAACATTTGAGCTCCCATGT
>sig_173
ACGAATTCGCTAGCTTCGGCCGTGACGCGTCTCCGGATGTACAGGCATGCGTCGACCCTC
>sig_174
AATCTGTATCAGGCTGAAAATCTTCTCTCATCCGCCAAAACAGCCAAGCTCTCTAGAGTC
>sig_175
CGCTCAGTGGAACGAAATCGATGAGCTCGAATTGGCCGCGGCGTTGTGACAATTTACCGA
>sig_176
CACTAATCTTCTGAACACTCAAGAATGTAAGCCCATCATCACATGCATCGTTTTGCGCTT
>sig_177
CAATTGTATTGTAAAGAGATTGTCTCAAGCTCGCCGCACGCCGATAACAAGCCTTTTCAT
>sig_178
AGTGAATTCCATGATGCAGCATCCGGATCCTCTAGAGTCGACCTGCAGGCATGCAAGCTT
>sig_179
GCAACTCGGTCGCCGCATACACTATTCTCAGAATGACTTGGTTGAGTGGGGGGGGGGGGA
>sig_180
TAAGCTCATTGTTTGCCTCCCTGCTGCGGTTTTTCACCGAAGTTCATGCCAGTCCAGCGT
>sig_181
GCCCACCGGAAGGAGCTGACTGGGTTGAAGGCTCTCAAGGGCATCGGTCGAGTGGGTGGT
>sig_182
AAATAGGCGTACTACGAGGCCCTTTCACTCATTAGGCACCCCAGGCTTTACACTTTATAG
>sig_183
ACTTCGCCTTCTTCCCATTTCTGATCCTCTTCAAAAGGCTACGAATTCATACAACCTCCT
>sig_184
GACGAGCTGTACAAGAGGATCCGGGCCCAGTAGGTAAGTGAACATGGTCATAGCTGTTTC
>sig_185
AACGACGGCCAGTGAATCCGTAATCATGGTCATATGGCTTGACTCCGTACAGAATTCCGG
>sig_186
GGATAACAATTTCACACAGGAGATATCTTATGGACTACAAGGACGACGATGACAAAGTCA
>sig_187
CGCGGCCAATTCGAGCTCGGTACCCCTGAAAGCGACCAGGTGCTCGGCGTGGCAAGACTC
>sig_188
TGAGGATCCGGCTGCTAACAAAGCCCGAAAGGAAGCTGAGTTGGCTGCTGCCACCGCTGA
>sig_189
GGGCCGAGCGCAGAAGTGGACATGTGAGCAAAAGGCCAGCAAAAGGCCAGGAACCGTAAA
>sig_190
ACTAGTAACGGCCGCCAGTGTGCTGGAATTCGCCCTTTTATTATTCGTGCCATTCGATTT
>sig_191
CGGATGTCGGACTAGGTGAGTGGGGTGGAGGTTTCGGATGCGTTAACGAGAGTTGGCCGT
>sig_192
GGACATCAGCGCCTGTAGTGCCATTTACCCCCATTCACTGCCAGAGCCGTGAGCGCAGCG
>sig_193
ATAACATAGAACATTTTCAGGAGGACCCTTGAGGGTACCGAGCTCAGAAAAAATGACTGC
>sig_194
CTGCATGTCCATCGTCTGCCTCTGCATCTCGCTGGTCGCCTGAGTCTTGTCCTGCTCCGG
>sig_195
AAAAGCATTAGTGTATCAACAAGCTGGGGATCCTAGAAGCTTATCGAATTCCTGCAGCCC
>sig_196
TCTGGTTCTGGTGATGACGACGACAAGGGAAGAGGATCCGAATTCTCTTCCCGGGTCTTG
>sig_197
AGGTCAAGGAGATCACCTTCCTGAAGAATACGGTGATGGAATGTGACGCTTGCGGAATGC
>sig_198
CGCCTGTCCACTATTCTGACTTGAAAGCTAGCTTGGCACTGGCCGTCGTTTTACAACGTC
>sig_199
CGGGAGGTTGAAGAACTGCGGCAGGCCAGCGAGGCAGATCCACAGGACGGGTGTGGTCGC
>sig_200
AATTCCCGGGGATCCGTCGACCTGCAGCCAAGCTGCAAGCTTGCAGCTTGGCACTGGCCG
>sig_201
TCTAGATTCGAACTCGAGGCCTGCAGGGATCCAAGCTTGTCGACCCGTGATGGTGATGAT
>sig_202
ATTCTAGTTGTGGTTTGTCCAAACTCATCAATGTATCTTATCATGTCTGGCCAGCTAGCT
>sig_203
ATGTTTGAACGATCGGGGAAATTCGAGCTCTAAGCTTATTTGTATAGTTCATCCATGCCA
>sig_204
ACAATTCCCCTCTAGAAATAATTTTGTTTAACTTTAAGAAGGAGATATACATATGGACGA
>sig_205
CCATGGAGATCTCTACTAGTACGCGTTGGATCCCCGGGTACCGAGCTCGAATTCACTGGC
>sig_206
CTATATAAAAGCATTAGTGTATCAACAAGCTGGGGATCCTAGAAGCTTATCGAATTCTCA
>sig_207
CGCGCGAGGCAGCTCTAGGTCGACGTTAACCGACAAACAACAGATAAAACGAAAGGCCCA
>sig_208
GTGGTGGCGACCATCCTCCAAAATCGGATCTGGTTCCGCGTGGATCTGTCTGGTGGTGGT
>sig_209
ACAAATAGTTAACTAATTGTCAAGTAATTCGAGCTCGGTACCCGGGGATCCTCTAGAGTC
>sig_210
TCCATACCTGTTTTTCTGGATGGAGGAGCTCTTCAATGAGTAAAGGAGAAGAACTTTTCA
>sig_211
AGTGAGTCGGGATCGCTAGTTAGTTAAGCTTGCATGCCTGCAGGTCGACTCTAGAGGATC
>sig_212
TAGGGATAGGCTTACCTACTAGTAAGCTGGCGGCCGCTAAGCCTAAGGCAGCTTGACTTG
>sig_213
AGGAATTGCGAATAATAATTTTTTCATATGCTATGGTCCTTGTTGGTGAAGTGCTCGTGA
>sig_214
AAACGACGGCCAGTGAATTGTAATACGACTCACTATAGGGCGAATTGGGTTTAAACTCGC
>sig_215
AGGGACACCAGGATTTATTTATTCTGCGAAGTGATCTTCCGTCACAGGTATGGATCCGAT
>sig_216
CTCTGACGCCTCTTTTACAGACCAAGTTTACTCATATATACTTTAGATTGATTTAAAACT
>sig_217
TAAATGCCTTGCAGGCCAACCAGATAAGTGAAATCTAGTTCCAAACTATTTTGTCATTTT
>sig_218
GGAAAGGAATTGCCGGGCTATGTGCAACGGGAATTTGAAGACAATAACTGCCTTAAAAAA
>sig_219
ACCACCACACCCGCCGCGCTTAATGCGCCGCTACAGGGCGCGTAGGTGGCACTTTTCGGG
>sig_220
CGGTGATCATCCTCTTCCTCTGCTCGGGGTCGTACACCTTCGAAGCCATGACCACTTTGT
>sig_221
TATCGCATGCGGTACCTCTCGAGGAAGCTTGGGATCCGTCGACCAATTCATCGTGACTGA
>sig_222
ATCGTCATCTTTGTAGTCCGCCATGGATATATCTCCTTCTTAAAGTTAAACAAAATTATT
>sig_223
GTAATGAATATCCGGTTCTTGTCGAAGATTACTCTTGATGAAGGTCAGCCAGCCTATGCG
>sig_224
CGTTAACGCGCCCAATACGCAAACCGCCTCTCCCCGCGCGTTGGCCGATTCATTAATGCA
>sig_225
GAGCGGATAACAATTTCACACAGGAGATATACATATGTGAAGAGCGGAACCCCTATTTGT
>sig_226
GTTGTTCCTTTCTATTCTCACTCGGCCGACGTGGCCTGGCCTCTGGGGCCGAAACTGTTG
>sig_227
AAAATAAACAAATAGCTAGCTCACTCGGTCGCTACGCTCCGGGCGTGAGACTGCGGCGGG
>sig_228
TGTTGGGGGACGGGGATTCCCCGGGTCCGGGATCTCCAGCGATTCCGTCGACACCACCTA
>sig_229
GGTCACAAAACAATGGCCTGCAACTGCAAAATCTGACCATCGAAAACTCTCTGGGCGATG
>sig_230
GGGTTCCATCTAGGGCCTTTAGTCCCTTGACTATTCAATTACCTTGGCACGCAACCTAGA
>sig_231
TTCCCGGGCGGCCGCCGCGGATCCCCAGCTTGTTGATACACTAATGCTTTTATATAGGGA
>sig_232
CCCATTGCCTTCGCCAGATCCCGCGCTCAGTCGTCCAATTCTGCCGTGGACGGCACCGCC
>sig_233
GTAATACGGTTATCCACAGAATCAGGGGATAACGCAGGAAAGAACATGGGCAGTTCAACC
>sig_234
TGCCTGCAGGTCGACTCTAGAGGATCCCCGGGTACCGAGCTCGAATTCCGCTGGCGTAAT
>sig_235
AGTAGGACAAATCCGCCGCTAGGAGCTTGCGGCCCGGACGATCGAGCTCGAATTGGGGAT
>sig_236
GTGCTCGAGTGCGGCCGCAAGCTTGTCGACGGAGCTCGAATTCGGATCCTCAATGGTGGT
>sig_237
GTAGTGCAATTGGTCGGCTGTTTGGCTCCCCGTCGGGGAACCGAACCCCGGTCTCCCGCG
>sig_238
CAAGCTTACCTGCTATTATTTCAGCCCAAGGGCGGCTTTCATGGTGTAGAAGAGATCGGT
>sig_239
GTGTCATCTATGTTACTAGATCGGGAATTCGTTAACTCTAGAAGATCTAACATCTACAAA
>sig_240
GCCTCGAGATCTCCATGGACGCGTGACGTCGACTCTAGAGGATCCCCATCCCGCAAGAGG
>sig_241
CTCGTTCAGCTTTTTTGTACAAACTTGTTGATAATTCCTTCTTAAAGTTAAACAAAATTA
>sig_242
ATCATCATCACCATCACGGGTCGACAAGCTTGGATCCCTGCAGGCCTCGAGTTCGAATCT
>sig_243
ATCCGCTTATTATCACTTATTCAGGCGTACGAACCAGGCGTTTAAGGGCACCAATAACTG
>sig_244
GACAACCCCTATCGCGATCAGCTCTTTTGCGTCGACGGGGATCCGGCTGCTAACAAAGCC
>sig_245
ACATTGACATGGTTCTGCAGAACGTCTCTTCTGTAGAAGACGGCACCACCGACATCATCT
>sig_246
GTCCCCAGTGCAAGTGCAGGTGCCAGAACATTTCTCTATCGATAGGTACCGAGTTTCTAG
>sig_247
CATAGGCTTGGTTATGCCGGTACTGCCGGGCCTCTTGCGGGGTATCGTCCATTCCGACAG
>sig_248
GATATACATAATGGGATCTGATAAAATTATTCATCTGACTGATGATTCTTTTGATACTGA
>sig_249
TTGGTCATATTACTGTTCTTACCTATAGAATGGTATAATTAAACCAATATTAATTATATA
>sig_250
TATAGCATACATTATACGAAGTTATCTAGACCTGCAGGGGGGGGGGGGAAAGCCACGTTG
>sig_251
AGCTCAACTAATACACAATAGTCTGTGGTTAGATTGAGCATCGTGGTGGACAAGCAGGGA
>sig_252
AACCGCTATCGCGATCGCAGTTGCACTGGCTGGTTTCGCTACCGTTGCGCAGGCCGTCTT
>sig_253
ATGAATTGGTCGACGGATCCCAAGCTTAGCGCTGGGTCTTGTCCATCCCTGCTGAGGAAG
>sig_254
GATAACAATTTCACACAGAATTCATTAAAGAGGAGAAATTAAGCATGGTCAGATCATCTT
>sig_255
GACCGGTGAGCGCTGTCTAGAGGCTCGAGACTAGTCCGCGGGCTCCGGGATTTCTCCATT
>sig_256
AGGTGCCTCACTGATTAAGCATTGGTAACTGTCAGCCAAAGTTTACTCATATATACTTTA
>sig_257
ACCTAACCCCTGTGCTAGCGCTTTTTGCTCTATATGTGTGGTATGGGCGACACGGAAATG
>sig_258
CACAACGTGGCTTTCCCCCCCCCCCCTGCAGGTCGACCTGCAGGGGGGGGGGGGCGCTGA
>sig_259
CGTAACCACCACACCCGCCGCGCTTAATGCGCCGCTACAGGGCGCGTCTCGAGGTCGACG
>sig_260
TCCCGGGGATCCAACAGATGCACGACGAGATCCACGCGGAACCAGATCCGATTTTGGAGG
>sig_261
TTAACCGGGCTGCATCCGATGCAAGTGTGTCGCTGCGGCCGCTAATACGACTCACTATAG
>sig_262
ATATAACCAAATTAAAGAGGGTTATAAGAATTCAACAAAGAATACAAGAAAATATTTACA
>sig_263
GTCGTTAACCATCAGTACTTGGCGTGGTGAGCATGAGTCATCGTAAAAACATCCTCTGAC
>sig_264
CCGTCCTGTGGATCGGAAGAGCGCCCAATACGCAAACCGCCTCTCCCCGCGCGTTGGCCG
>sig_265
TCCACCATGTTGGCAAGCTGCTCTAGCATTCGCCATTCAGGCTGCGCAACTGTTGGGAAG
>sig_266
GACGACGATGACAAGCTTCCTCGAGTGAATTCCCCGGGTACCAGATCTCACAACCACCGT
>sig_267
ACTATAGGGCGAATTCGAGCTCGGTACCCGGGGATCCTCTAGAGTCGACCGGCATGCAAG
>sig_268
ATTCAGATCTGGTACCGATATCAAGCTTCTAGACTGCAGTCGACGGCCAAGTCGGCCTCC
>sig_269
ACGCTGTTTTGACCTCCATAGAAGATTCTAGAATGACCGAGTACAAGCCCACGGTGCGCC
>sig_270
ATCCACGCGTCTTAAGGCGGCCGCGGTACCCGGCCCGTCGACTCTAGAGCTCTGCAGGCA
>sig_271
CAAGATGCCCGACTGGCACTTCATCCAGCACAAGCTGACCCGCGAGGACCGCAGCGACGC
>sig_272
TAAGGAGGTTGTATGGATCCGTCTATGATCAGATCTCGAGCTCGCGAAAGCTTGCATGCC
>sig_273
CCTGTTGGAGTTTGCTTCCGGTCTGGTTCGCTTTGAAGCTCGAATTGAAACGCGATATTT
>sig_274
TCTCCGCCATCCCGGCCAACTTCTCGACGCCGATGCTGGTCGCCTGAGTCTGCAGAGGCA
>sig_275
GCCTGCAATCGAGGGTAGGGTCGCGACCATGGAATTCGGTACCAGATCTAGAGTCGACTG
>sig_276
CAGAATCTTCTCACCACCACCCACTACCCACAGGCACGTCTCTCTTTCCTTTTTTTTTAT
>sig_277
TGGGGCTGCAACAGAGCCAGGCAGTTCCACAGAGGCAGGTGAGCAACAGCAGGAGGCCGA
>sig_278
CGAGGCGGGCATCATGACCCGCGAGCAATACGAGGTCATTAAAAGCGCCGTGATTGATGA
>sig_279
AGTGGTTGATAACAGCATGGAAGACGCCAAAAACATAAAGAAAGGCCCGGCGCCATTCTA
>sig_280
CGAGGCCCTTTCGTCTTCAAGAATTCACGCGTAGATCTGCTAGCATCGATCCATGGACTA
>sig_281
GTTCGACAGCGTGTCCGACCTGATGCAGCTCTCGGAGGGCGAAGAATCTCGTGCTTTCAG
>sig_282
TAACCATTATAAGCTGCAATAAACAAGTTAACAACAACAATCGAACCCCAGAGTCCCGCT
>sig_283
CCTCCCACTTAAATGTTAAAGGCAGTGCCTTTTTCGCTGCCCACATGACGACTTCTTTTG
>sig_284
CATTAACTTTATAAGGAGGAAAAACATATGGGGGACCGCGAGCAGCTGCTGCAGCGGGCG
>sig_285
GATGTGTATAAGAGACAGCTGGCGTAATAGCGAAGAGGCCCGCACCGATCGCCCTTCCCA
>sig_286
TGCATGCCTGCAGGTCGACTCTAGAGGATCCCTGTATCCCAACTGTCCTTAATAAAAATG
>sig_287
GAGAGGCGGTTTGCGTATTGGCTGCCTCGCGCGTTTCGGTGATGACGGTGAAAACCTCTG
>sig_288
TACGGGGTCTGACGCTCAGTGGAACGAAATCGATGAGCTCGCGAATTTCTGCCATTCATC
>sig_289
CCGGATGATTAATTGTCAAATTTTTTTGATCTTTTTTCTGGTCGACGCCTGCCCCTCCCT
>sig_290
GGGATCCTCTAGAGTCGACCTGCAGGCATGCAAGCTTTAAAAGCCTTATATATTCTTTTT
>sig_291
TATCACGAGGCCCTTTCGTCTTCAAGAATTCCTTAGTGCTTTCATAGATTAAACTCACAT
>sig_292
GGTCTTGAGGGGTTTTTTGGATCCGGGCTGGCGTAATAGCGAAGAGGCCCGCACCGATCG
>sig_293
GACGGTATCGATAAGCTTGATATCGAATTCCTGCAGCTCGAGGGATCCGACTACAAGGAC
>sig_294
GATTTTCAGAGATTCTTTGTATAGTTCATCCATGCCATGTGTAATCCCAGCAGCTGTTAC
>sig_295
AACAATTTCACACAGGAAACAGGATCCTCTACGCCGATAAGCTCTGCACGCGCACTTTTA
>sig_296
CGCCGAGCAACTTGCGAGCGATCCGATGCTACGAGAAAGCGGGGCTTGAGAGGCAAGGTA
>sig_297
TTTTTCCGAAGGAACTGGCTTCAGCAGAGCGCAGATACCAAATACTGTCCTTCTAGTGTA
>sig_298
GCGGTACCAAGCTTGGCTGTTTTGGCGGATGAGAGAAGATTTTCAGCCTGATACAGATTA
>sig_299
GCCTCTAATACGACTCACTATAGGGAGCTCGTCGAGCGGCCGCTCGACGAATTAATTCCA
>sig_300
CTATAGGGAAAGCTGGTACGCCTGCAGGTACCGGTCCGGAATTCCCGGGGGCCGCCTACT
>sig_301
GGCCCTTTCGTCTTCAAGAAATTCTCATGTTTGACAGCTTATCATCGATAAGCTTTAATG
>sig_302
TCGCGAGCTCATCGATTTCGTTCCACTGAGCGTCAGACCCCGTAGAAAAGATCAAAGGAT
>sig_303
AAGAATTCTCATGTTTGACAGCTTATCATCGATAAGCTTCTCACTCATTAGGCACCCCAG
>sig_304
TCCCCTCGAGTTCATGAAAAACTAAAAAAAATATTGACACTCTATCATTGATAGAGTATA
>sig_305
GCATGGATGAACTATACAAATAAGGATCCGGCTGCTAACAAAGCCCGAAAGGAAGCTGAG
>sig_306
AAGCTGGGCTCGACTCAGTCAGGGCGATGATAAGCTGTCAAACATGAGAATTGAAGATCT
>sig_307
AAAACGCCAGCAACGCGGCCTTTTTACGGTTCCTGGCCTTTTGCTGGCCTGCTGTCCCTG
>sig_308
CTCCTGGTATGTGTCCGATGACTGGAAATCCGGCGTGGGGTAGTCCTTGGCTACCACCCT
>sig_309
TCTGGGCCTGCATGTCCATCGTCTGCCTCTGCATCTCGCTGGTCGCCTGAGTCTTGTCCT
>sig_310
TTCTTGAAGACGAAAGGGCCTCTTGCGGGATATCCGTCTAGATAGTCATCGCTCATCCCT
>sig_311
TGGGGACTTTCCGCTGGGGACTTTCCGCTGGGGACTTTCCGCGGTGACTCTAGAGGGTAT
>sig_312
AGGCATGCAAGCTTTCGCGAGCTCGAGATCTGATCATAGACGGATCCCCGGGAATTCGTA
>sig_313
GCGCTGCCCGGATTACAGCGGATCAATTCCCAATTCCAGGCATCAAATAAAACGAAAGGC
>sig_314
TAAGAAGGAGATATACCATGGCTAGCATGACTGGTGGACAGCAAATGGGTCGGATCCGAG
>sig_315
TTGGCAAAGCAGGAAGAGCCCTCGAGGAATTCTCTAGAGTCGACTCGCGAGCTAGCCATA
>sig_316
GCTATGCACGTCATAGCCATTGAAGTGTTCCTCGAGTTTAATCCTAGCCATGTCAGCAGA
>sig_317
ACAAATGTGGTATGGCTGATTATGATCTCTAGTCAAGGCACTATACATCAAATAGGTTGG
>sig_318
AGATTTTCAGGAGCTAAGGAAGCTAAAATGGAAGAACAAAGCGTGAACATGGCGCGATTG
>sig_319
TTGGGCTGCAGGTCGACTCTAGAGGATCCCCGGGCGAGCTCGAATTCCCGATAAGGCCCT
>sig_320
ACTGGCTGGTTTCGCTACCGTTGCGCAAGCTGACTACAAGGACGACGATGACAAAGTCAA
>sig_321
AAATCCATTGTACTGCCGGACCACCGACTGTGAGCCACTCCGGCCATGGCGTACGCACTG
>sig_322
CATAAATTTACGTACGGTGGCGGACGCAGCAGAGGCGATAAAAGTGCGCGTGCAGCTGCC
>sig_323
CAGATCCTCTTCTGAGATGAGTTTTTGTTCTACGTAAGCTGGCGGCCGCCGCGGCTCGAG
>sig_324
CGGGGATCCGAATTCGAGCTCCGTCGACAAGCTTGCGGCCGCACTCGAGTAACTAGTTAA
>sig_325
TAGGTGTAATTTATGTAGCTGTAATTTTTACCTTATTAATATTTTTTACGCTTTGCATTC
>sig_326
CGAGTCTTGCCACGCCGAGCACCTGGTCGCTTTCAGAAATCAATCTAAAGTATATATGAG
>sig_327
AGAGGATCCCCGGGCGAGCTCGAATTCACTGGCCGTCGTTTTACAACGTCGTGACTGGGA
>sig_328
TCATTAAGGCCAAGAAGGGCGGCAAGATCGCCGTGAATTCTCACGGCTTCCCTCCCGAGG
>sig_329
CCACCCTTGGTGAAGGGGGCGGCCGCGGAGCCTGCTTTTTTGTACAAAGTTGGCATTATA
>sig_330
ACTTAGTGATGGTGATGGTGATGGTGGTGCTCGAGTTTTTCGAACTGCGGGTGGCTCCAC
>sig_331
AGAGGGTTAGGGATAGGCTTACCAGGCCTAAGCTTCGAATTGCCCTTCGCCCCGCCCTGC
>sig_332
TGGCGGCTGTGGGATTAACTGCGCGTCGCCGCTTTCATCGGTTGTCGGATCCGACTCGAG
>sig_333
TGAAATTAAACCATCTCAAGCCCAATTTACTACTCGTTCTGGTGTTCTCGTCAGGGCAAG
>sig_334
CGTCATCACCGAAACGCGCGAGGCAGCGGATCGCGGCCGGTCGACCCATGGATCCTTCCT
>sig_335
CCTAGATCCTTTTGGGGTGGGCGAAGAACTCCAGCATGAGATCCCCGCGCTGGAGGATCA
>sig_336
ATTTCCCAACGCGTCGCCACGTAATAAATATCTGGACGTAAAAGATAACGATAAAGTCTT
>sig_337
CGGAGGACAGTACTCCGCTCGGAGGACAGTACTCCGTCTAGAAACTCGGTACCTATCGAT
>sig_338
ATTTTAACAAAATATTTTGTTAAAATTCGCGTTAAATTTTTGTTAAATCAGCTCATTTTT
>sig_339
GCGTCATCCTCGAGGCGGCTCTTAGGCGGCTCTTAGGCGGCTCTTAGGCGGCTCTTAAGC
>sig_340
CGCAAAGTCGACGAATTCTCCCGGGTGGATCCAAGGCCTTCTAGATCCGGTGGGTTTTGA
>sig_341
TTTCCGCGCAGACGATGTCGAGCTGGATACTTCCCGTCCGCCAGGGGGACATGCCGGCGA
>sig_342
TGAGTAGGACAAATCCGCCGCCCTAGACCTAGGGGATATATTCCGCTTCCTCGCTCACTG
>sig_343
ATTAATGATGTCTAGAGGATCCCCGGGTACCGAGCTCGAATTCACTGGCCGTCGTTTTAC
>sig_344
GGTGTTGCTGACTCATACCAGGCTAGAGCGGCCGCCACGGCGATATCGGATCCATATGAC
>sig_345
ACGCCATGGCCGGAGTGGCTCACAGTCGGTGGTCCGGCAGTACAATGGATTTCCTTACGC
>sig_346
GCGGCCGCTCGAGTCGACCCGGGAATTCGGGGATCCCAGGGGCCCCTGGAACAGAACTTC
>sig_347
CCGTGGGCTTGTACTCGGTCATTCTAGAATCTTCTATGGAGGTCAAAACAGCGTGGATGG
>sig_348
GGCTGGCCTTTCTGCCATTCATCCGCTTATTATCACTTATTCAGGCGTAGCACCAGGCGT
>sig_349
AGAGGCATTTCTGGTGTCCGGGCTTTTGTCACAGGGGTAAACAGTAACGGTAAGAGTGCC
>sig_350
AAATAGGCGTATCACGAGGCCCTTTGCGCCGAATAAATACCTGTGACGGAAGATCACTTC
>sig_351
ATTCAAAAGGTCATCCACCGGCGCGCAATTAACCCTCACTAAAGGGAACAAAAGCTGGAG
>sig_352
ATGGTGGGACTCTCCCCTGTTGAAGCTCTTTGTGACGGGCGAGCTCAGGCCCTGATGGGT
>sig_353
TTATAGGTTAATGTCATGATAATAATGGTTTCTTAGACGTCGGAATTGCCAGCTGGGGCG
>sig_354
TGTCGACCTCGAAACTTGTTTATTGCAGCTTATAATGGTTACAAATAAAGCAATAGCATC
>sig_355
CGCCCGGGCAGTAAGCGCCCAATACGCAAACCGCCTCTCCCCGCGCGTTGGCCGATTCAT
>sig_356
GCAGGTCGACTCTAGAGGATCCCCGGGCGAGCTCGAATTCCGTGTATTCTATAGTGTCAC
>sig_357
ACACTTAATTATTAAGAGGTAATACACCATGAATCACAAAGTGCATATGGAGCTCGGTAC
>sig_358
ATAGGTGCCTCACTGATTAAGCATTGGTAATGAGGATCCCCCTCAAGTCAAAAGCCTCCG
>sig_359
ACTACATTAGGTATTTGGGGTATTGCTATTGTTACAGGAATTCATCGATATCTAGATCTC
>sig_360
AAATCTAGCTTGGCGAGATTTTCAGGAGCTAAGGAAGCTAAAATGGAGAAAAAAATCACT
>sig_361
GAACCCATCGAATTATCGGAAACTAGTTATCTACACGACGGGGAGTCAGGCAACTATGGA
>sig_362
CGGCCGCAGGAGCTCCGGGCTTCTCCTCAATTTCCGCTCATCACCACCATCATCACCATC
>sig_363
TTCTCCATTTTAGCTTCCTTAGCTCCTGATGTTTGACAGCTTATCATCGATAAGCTTTAA
>sig_364
ATCAGGGGATAACGCAGGAAAGAACATGGCGGCAGTTCAACCTGTTGATAGTACGTACTA
>sig_365
TCTTCTCTTTTCATCGATGAATTCTCTAGAACTAGTAAGCTTGGATCCCATTTTTTAGAT
>sig_366
CGTTCAGCTTTTTTGTACAAACTTGTGATAACAGCGCTACCGTTCAAGTCTTCCTCGGAG
>sig_367
TAGATTTGGTACGCAAGGTAGCGGAAGAGAATGGTAGATCTGTGAATTCTGAGATTTATC
>sig_368
TGGATCCGATATCGAATTCGAGCTCCGTCGACAAGCTTGCGGCCGCACTCGAGTAACTAG
>sig_369
CCTCGTTGCGTTTGTTTGCACGAACCATATGTAAGTACTTCCTTAGATAACAATTGATTG
>sig_370
ATCACCATCACCATCACGGATCCGCATGCGAGCTCGGTACCCCGGGTCGACCTGCAAGAT
>sig_371
TGTGGGGCGGTAGTGTGGGCCCTGTTCCTGCCCGCGCGGTGTTCCGCATTCTGCAAGCCT
>sig_372
GGCGATCGTTGTCAGAAGTAAGTTGGCCGCAGTGTTATCACTCATGGTTATGGCAGCACT
>sig_373
ACAGCACATCCATGAATTCTGCAGCTGGATCCGCAATTGTCTTGGCCATTGCGAAGTGAT
>sig_374
GCCATGGCGATCGCTCCTTACTAAAGTTAAAGAAAATTATTACTAGTGGGGAATTGTTAT
>sig_375
TTTTCTCCATTTTAGCTTCCTTAGCTCCTGAAAATCTCGTCGACGCTCTCCCTTATGCGA
>sig_376
ACTGGTGATTTTTGCGGACTCCGGTCGGCATCTACTCTATTCCTTTGCCCTCGGACGAGT
>sig_377
AATTCAGCTTGGCCCAGTGCCAAGCTCCAATACGCAAACCGCCTCTCCCCGCGCGTTGGC
>sig_378
CCCAGGCACCAGAAGCCACGCCCATTAGTGAAACGCTTCATGGTGAGCGTGTTAACCCGG
>sig_379
AACACATTATACACTTAAAAATTGGATCTACTTATTCAAGATCCCGGCGATACAGTCAAC
>sig_380
CCCCATACGATATAAGTTGTAATTCTCATGTTTGACAGCTTATCATCTAAGAAACCATTA
>sig_381
CCATGACCCTATGCGGTGTGAAATACCGCACAGATGCGTAAGGAGAAAATACCGCATCAG
>sig_382
CCTGCAGGTCGACTCTAGAGGATCCCCGGGTACCGAGCTCGTTAACTAATTAATAATTCG
>sig_383
CGTACTCCCAAATATCCTCTTTTAAAGATCTGATCATAGACGGATCCCCGGGAATTCGTA
>sig_384
TTCCATCTTCAATGTTGTGTCTAATTTTTAAGTTAACTTTGATTCCATTCTTTTGTTTGT
>sig_385
TATCTCTCGAGAAAAGAGAGGCTGAAGCTGAATTCACGTGGCCCAGCCGGCCGTCTCGGA
>sig_386
AATGCTTTTTTATAATGCCAACTTTGTACAAAAAAGCAGGCTCCGCGGCCGCCCCCTTCA
>sig_387
ATGGCGGCCTATGCGGCCGCCACCCAGCTTTCTTGTACAAAGTGGGCATTATAAGAAAGC
>sig_388
TACCCTGGTGCCACGCGGTTCCATGGCGATATCGGATCCGAATTCGAGCTCCGTCGACAA
>sig_389
GTTTTTCTAATGACCAAAGGAGTATTGGGATCCCCGGGTACCGAGCTCGAATTCGTAATC
>sig_390
GGCCCTGGGGACGTCGTCGCGGGTGGCGAGGCGCACCGTGGGCTTGTACTCGGTCATTCT
>sig_391
TCCCCACGTTAAAAAAAGAAATCTCCAAACCGAAAGCTGTCTGCTTACATAAACAGTAAT
>sig_392
CCCTTAAACGCCTGGTGCTACGCCTGAATAAGTGATAATAAGCGGATGAATGGCAGAAAC
>sig_393
GACCATGATTACCAGATCTGGCTCGAGCTCCACCGCGGTGGCGGCCGCTCTAGGATCCCC
>sig_394
GGAGACGGTGTCCAGCTGGGAGCTGGAAGCCTGGTATGAGGATCTGCAGGAGGTCCTGTC
>sig_395
TCAATCTAAAGTATATATGAGTAAACTTGGTCTGTAAAAGAGGCGTCAGAGGTCAGAAAA
>sig_396
ACGCACCACCCCGTCAGTAGCTGAACAGGAGGGACAGCTGATGAAAACAGAAGCCACTGG
>sig_397
TGCGCCCTGAGTGCTTGCGGCAGCGTGAAGCTGATCCGTCGAGATCTGAATTCCCGATCT
>sig_398
GCCAGGGTTTTCCCAGTCACGACGTTGTAAAACGACGGGATCTATCATGGTGAAGGGGGC
>sig_399
GTGTTCTCGTCAGGGCAAGCCTTATTCACTGAATGAGCAGCTTTGTTACGTTGATTTGGG
>sig_400
TCCCTATAGTGAGTCGTATTAATTTCGCGGGATCGAGATCTCCCCTAGAGGATCGATCCC
>sig_401
GTCAAAACTTCATTTTTAATTTTTGCGGCCGCAAGATCCGCAGTTCAACCTGTTGATAGT
>sig_402
CAAATTCAAGAAACAACTGCACGTATCAATTATAGCGGCCGCTTATTAAAGTTAAATCTG
>sig_403
GGTCCGAAAACCATGGGCAGCAGCCATCATCATCATCATCACAGCAGCGGCCTGGTTCCG
>sig_404
AAGAAGTCGGTGCGCTCCTGCTTGTCGCCGGTCGTGGCCGCGCCAACCTTTGCGATCCGC
>sig_405
TCGCGAAAGCTTGGCTGCAGGTCGACGGATCCCCGGGAATTCACTGGCCGTCGTTTTACA
>sig_406
CATATGTACATCTCCTTCTTAAAGTTAAACAAAATTATTTCTAGAGGGAAACCGTTGTGG
>sig_407
CACGATGCGTCCGGCGTAGAGGATCGAGATCCATGTTCTTTCCTGCGTTATCCCCTGATT
>sig_408
AGGGCGAAGCCCTCGAGGCCGCCGGCGTTGTGGATACCACGCGGAAAACTTGGCCCTCAC
>sig_409
ATACTTTTGAAAAAAAATTTTCCGTCGACGCCTGCCCCTCCCTTTTGGTGTCCAACCGGC
>sig_410
AATGTGTTGCAACGAACAGGTCACTATCAGTCAAAATAAAATCATTATTTGGGGCCCGAG
>sig_411
AAGCGCGACCGATGCCCTTGAGAGCCTTCAACCCAGTCAGCTCCTTCCGGTGGGCGCGGG
>sig_412
ACCGAGCTCGCCCTTGGTGAAGGGATCAATTCCTCGAGCCAATTCCTCCGATAACTTCGT
>sig_413
ATTTGATGCCCTGAACGAGCTTGGCTGCCATTTTTGGGGTGAGGCCGTTCGCGGCCGAGG
>sig_414
TCGATCCGGTCAATCAATCAGCAAGCTTGGCTGCAGGTCGACGGATCCCCGGGAATTCCG
>sig_415
GTAGATAACTAGTCACCGAACTAGAGCTTGATGAAAATTTGTTTGATTTTTAATGGATAA
>sig_416
TGAGCGGGACTCTGGGGTTCGAAATGACCGACCAAGCGACGCCTAACTGTCAGACCAAGT
>sig_417
GAATTCTCATGTTTGACAGCTTATCATCGATAAGCTGGTACCAGCTTGAGAAATGGCATT
>sig_418
CCCGGCCGGCAACTGCGTGCACTTCGTGGCCGAGGAGCAGGACTGATCATGATGATATTA
>sig_419
ACAGCGGATCCGTCGACCGATGCCCTTGAGAGCCTTCAACCCAGTCAGCTCCTTCCGGTG
>sig_420
GTTCAGCATGGTTGCTACATCGGGATGGTCGTGACCACTTGTCCTTTCGAGATCTTCCAA
>sig_421
CCTCGCCCTTGCTCACCATGCTCATTCTAGAGTCCCCCGTGTTCTCTCCAAATGAAATGA
>sig_422
GATAATCCTGATATGAATAAATTGCAGTTTCACTTGATGCTCGATGAGTTTTTCTGAGGG
>sig_423
TTAACAATCGAAGTCATGGAATATGGATTTGGTCCAAGATTTTCCGAGAGCTTTCTAGTA
>sig_424
GTTTTCACCGTCATCACCGAAACGCGCGAGGCAGATCGTCAGTCAGTCACGATGAATTTG
>sig_425
GTGAGCGGATAACAATTTCACACAGGAAACAGCTATGACCTTGATTACGCCAAGCTCGAA
>sig_426
GTACCTCTAGACCCGGGCGAACGACCGAGCGCAGCGAGTCAGTGAGCGAGGATCCTCGAG
>sig_427
CTCGAGCGAGCTCTGCAGCCCGGGATCCGGTAAGATCCGGCTGCTAACAAAGCCCGAAAG
>sig_428
GATGGCCTGCTTGCCCTTGAAGGGGTAGCCGATGCCCTCGCCGGTGATCACGAACTTGTG
>sig_429
TATGCAGCGGAAAAGATCCGTCGGCTGCAGCGATCCGTCGATCTATCTCATCTGCGCAAG
>sig_430
TGAGCTCACTAGTGGATCCCCCGGGCTGCAGGAATTCCTCGAGAAGCTGATCCCCAATTC
>sig_431
CAAAAGGTTATGCATTTCTTTCCAGACTTGTTCAACAGGCCAGCCATTACGCTCGTCATC
>sig_432
GACAGCATCGCCAGTCACTATGGCGTGCTGCTAGCGCTAACCGTTTTTATCAGGCTCTGG
>sig_433
CCAGCACATGGACAGCCCAGATCTGGGTACCGACGACGACGACAAGGCCATGGCTGATAT
>sig_434
GGCCCCAAGGGGTTATGCTAGTTATTGCTCAGCGGTGGCAGCAGCCAATCAGCTTCCTTT
>sig_435
CTCATCAATGTATCTTATCATGTCTGGACGCGTAAATTGTAAGCGTTAATATTTTGTTAA
>sig_436
TCTACTGTTTCTCCATACCTGTTTTTCTGGATGGAGGAATTCATATGAGTAAAGGAGAAG
>sig_437
ACTTCACCCATTGTCAAGAGCTTCAACAGGAATGAGTGTTAGGGCGGCGGCTCTGGTGGT
>sig_438
CGTATAATGTATGCTATACGAAGTTATCGGAGGAATTCGCCCTTACCATGGAGAAAAAAA
>sig_439
TTAGAGCGACCCTCAATACCGGAGCCACCACCGGTACCCAGATCTGGGCTGTCCATGTGC
>sig_440
TCTCCGAGGAAGACTTGAACGGTGCTTAGAGCTCGAATTTCCCCGATCGTTCAAACATTT
>sig_441
CTGTTTTAGCGTGATGCGCCCACTGCGCATAGAAATTGCATCAACGCATATAGCGCTAGC
>sig_442
ATAGGCGTATCACGAGGCCCTTTCGTCTTCAAGAATTCCCCATGAATTCATGGGGGATCC
>sig_443
AAGGAGGAATAAACCATGTCGCGACGACGACGACAAGCGTGGTTCTCATCATCATCATCA
>sig_444
ATGAATGGCAGAAATTCGGACACGCGTCAATTCGAGCTCCACCGCGGTGGCGGCCGCTCT
>sig_445
CCTTTGTAGATCAATTCTCATGTTTGACAGCTTATCATCGATAAGCTTTAATGCGGTAGT
>sig_446
AATCAGCTGGACTAAAAGGCATGCAAGGAGATGGCGCCCAACAGTCCCCCGGCCACGGGC
>sig_447
TGAGGATTTCGGTTTGCATACCCGGGAAAACTTGAACAGCCGCGCTATAGCACCAATGAT
>sig_448
CGGGCCTTTCTTTATGTTTTTGGCGTCTTCCATGGAGATCCTCTAGAGTCGACTCTAGAG
>sig_449
ATGAGAATTCGCGGCCGCATAATACGACTCACTATAGGGATCCTTTAGTGAGGGTTAATT
>sig_450
GAAATGTAGTGGTGGTGATGACCTTTGATTGAGACTTTACCGCCATGATGTTCTAAGTGG
>sig_451
ATTACGCCAAGCTATTTAGGTGACACTATAGAATACTCAAGCTATGCATGGCGCGCCTAG
>sig_452
TAAATTCTCATGTTTGACAGCTTATCATCGATAAGCTTTTATGAGTTATCGAGATTTTCA
>sig_453
CGACCCCTCGTCACAATAAAGATAGGAGGGCAATTAAAGGAAGCTCTATTAGATACAGGA
>sig_454
TTGAGCTCGTTGATTTAGTAGTGACAATTTCAGATGTAATAAGCGGCCGCTATAATTAGT
>sig_455
TTTCCAGTCGGGAAACCTGTCGTGCCAGACCCCGGTTGATAATCAGAAAAGCCCCAAAAA
>sig_456
GACGTTCTCGGAGGAGGCCATGGTGGCGACCGGTACCCGGGGATCCTCTAGAGTCGACCT
>sig_457
CGACGGGATCGATCCCCCCCAAGCTTGCATGCCTGCAGGTCGACTCTAGAGGATCCCCGG
>sig_458
TCGAACTGCTAACCTGCGAAGGCGCTTATCGGAATTCGAGCTCGCCCGGGGATCCTCTAG
>sig_459
GAAGGGCGATCGGTGCGGGCCTCTTCGCTATTACGCCAGCACCCGGGCGAGCTCCAGGCC
>sig_460
CCGCTTTTTTATACTAAGTTGGCATTATAAAAAAGCATTGCTTATCAATTTGTTGCAACG
>sig_461
GCCATCATCATCATTAGTAGTAGTAGGCGGCCCCCGGGAATTCCGGACCGGTACCTGCAG
>sig_462
CAACTGTTGTTCTGCCAGCTCAGGCAGCTAGCACCATGGTGATATCGGATCCGAATTCTG
>sig_463
GCCCCCGTCCCATCTACAGGTCGCTGCCTCTCCCCTCAGGACACATTGTGCCCAAAGGGA
>sig_464
CAGCGAGTCAGTGAGCGAGGAGGCCGCGATCCGCTAGCAAAGCCACGTTGTGTCTCAAAA
>sig_465
GAGTCTCGCGACGAGTGGGACGCGTACCGTTGCGTACTCAAGTCGCTCTCCGACGGCGAT
>sig_466
CTCTAGGATCGATTCTAGGGATCCCGGCGCGCCCTACCGGGTAGGGGAGGCGCTTTTCCC
>sig_467
TCCTTCCCGGGGACCACCGGGTCCCTGGCGGCCGCCGCCGCTGCCGCGGCCCGGGAAGCT
>sig_468
ATGTTTAATGTTAATGATGTATTAGGCGTATACAGCCCTCACCCATATGAACAGAAGGTT
>sig_469
CTGGGTTCGTGCCTTCATCCGTATCGATGGCCCCCGATGGTAGTGTGGGGTCTCCCCATG
>sig_470
TAATCAGATAAAATATTTCTAGGCACCAATAACTGCCTTAAAAAAAGGCCTGATCATTGG
>sig_471
AGGAGGCTTTTTTGGAGGCCTAGGCTTTTGCAAAAAGCTTGGGGGATCGAAAGAGCCTGC
>sig_472
AAGATGAGGAGTTTATGGCGGCCGCGATGTTGATGAAAGCTGGCTACAGGAAGGCCAGAC
>sig_473
CCTTCAAGCTCGCCCTTGGATTTTTGACACCAGACCAACTGGTAATGGTAGCGACCGGCG
>sig_474
GCCCAGATCTGGGTACCGACGACGACGACAAGGCCATGGCTGATATCGGATCCGAATTCG
>sig_475
TTTAATAGTGGACTCTTGTTCCAAACTGGAACAACACTAAACCCTATCTCGGTCTATTCT
>sig_476
ATCGGTACCTCGAGCCGCGGCGGCCGCCAGCTTGGGCCCGAACAAAAACTCATCTCAGAA
>sig_477
TACTTATCTAGACTTTTTCTTTTGGGGGCCATCTTCCTCTATGACTGTTGCCCAAGTAGG
>sig_478
TTGTCAACAGTTAATTAAGCTTTTTGCAAAAGCCTAGGCCTCCAAAAAAGCCTCCTCACT
>sig_479
GACTCCAACGTCAAAGGGCGAAAAACCGTCTATCAGGGCGATGGCCCACGGCCGCCGGGG
>sig_480
CCATGATTACGAATTCGGGGGGTACCGTGCAATAAATTAGAATAGTTTCAATTTTTAAGC
>sig_481
CGACGACTCCTGGAGCCCGTCAGTATCGGCGGAATTCCCCCGGGGTACCCAATTCACTAG
>sig_482
AATTCCCCGGATCCGTCGACCTGCAGGTCGACGGATCCGGGGAATTCCCGGGGATCCCGT
>sig_483
TCTAGAATTATTGTTCATTTTTGAGAACTCGCTCAACGAACGATTTGATATATTTTCCCA
>sig_484
TCGGTGCGGGCCTCTTCGCTATTACGCCAGCCCGGATCCTTATCGATTTTACCACATTTG
>sig_485
AAGGGATTTTGGTCCATGAGACAATAACCCTGATAAATGCTTCAATAATATTGAAAAAGG
>sig_486
ACGCCTGTTTTAACGATTATGCCGATAATGCATAAAAGGAGAAGTCGGTTCAGAAAAAGA
>sig_487
GTCACGACGTTGTAAAACGACGGCCAGTGAATTCCATGATGCATCCGGATCCTCTAGAGT
>sig_488
AAGTTATTAGGTACACAGCTGAGCGGAAGAGCGCCCAATACGCAAACCGCCTCTCCCCGC
>sig_489
GCCCCGTTAGTTGAAGAAGGTTTTTATATTACAGCTCCACTGCCTCGCGCGTTTCGGTGA
>sig_490
AGCCTATGGAAAAACGCCAGCAACGCCGAATTCTTTCTCAACGTAACACTTTACAGCGGC
>sig_491
TTGTTGTTATTGTTATTGTTGTTGTTGTTCGAGCTGCTATGCATATCCGATTTTGGAGGA
>sig_492
GCGGCCGCCTTAAGACGCGTGGATCCCCGGGAATTCGTAATCATGGTCATAGCTGTTTCC
>sig_493
AAAAAAATTAGTCAGCGATGGGGCGGAGAATGGGCGGAACTGGGCGGAGTTAGGGGCGGG
>sig_494
CTAGCGGTGGCCCAGGGCCCGGTGGCGGAGGTGGCACTAGCATGGTGATGGTGATGGTGC
>sig_495
ATTAATTCCCCGGGATCCGTCGACTGCAGGGGGATGGGGAGTAAGCTTGGCCGGGCTCAG
>sig_496
TGGGTACCAAGCTCAGAATAAACGCTCAACTTTGGCAGATCTGATATCGAATTCGGATCT
>sig_497
AACTCCTTGATGACGTCCTCGGAGGAGGCCATGGCTATCGTTCGTAAATGGTGAAAATTT
>sig_498
CATGCATGATATCGTCCGGGCCGCAAGCTCCTAGCGGCGGATTTGTCCTACTCAGGAGAG
>sig_499
TGTATGCAATTAACTTTATAAGGAGGATTTAAATGCATATGGGGGACCGCGAGCAGCTGC
>sig_500
CATTAATGCAGCTGGCACGACAGGTTTCCCGACTGGAAAGCGCTGCAGGGGCCCGGGATC
>sig_501
GGTGATGGTGGCCCATGGCGTTGAACCATTTTACGATACCAGTCATTTTACCGGACATAG
>sig_502
AATTGGCTCGAGGAATTGCCCTTAAGGGCAATTCGGGAGCTCGGTAAGCCTATCCCTAAC
>sig_503
TCGAAGTTCCTATACTTTCTAGAGAATAGGAACTTCGGATCAATTCATCGATGCAAGTGG
>sig_504
GCAGCTGGCTTATCGAAATTAATACGACTCACTATAGGGAGACCGGAATTCGAGCTCGCC
>sig_505
GGCCTTCGCGAGGTACCATTTATCAGGGTTATTGTCTCATGAGCGGATACATATTTGAAT
>sig_506
GTACCGAGCTCGAATTCTCCCTATAGTGAGTCGTATTAGAGCTTGGCGTAATCATGGTCA
>sig_507
GGGAGTGGTAAACTCGAGGACGAAAGGGCCTCGTGATACGCCTATTTTTATAGGTTAATG
>sig_508
CGCGCGGTCGTTAACCATCAGTACTTGGCGTGGTGAGCATGAGTCATCGTAAAAACATCC
>sig_509
TGGCGTTACCCAACTTAATCGCCTTGCAGCACATCCCCCTTTCGCCAGGGGGATCCCGTC
>sig_510
ATTGGCTCCAATTCTTGGAGTGGTGAATCCGTTAGCGAGGTGCCGCCGGCATGCGGCCGG
>sig_511
TTCCCAGTCACGACGTTGTAAAACGACGGCCAGTGAATTCGAGCTCGCCCGGGGATCGAT
>sig_512
TAGTAGTAGCATTAACATCCAATAAATCATACAGGCAAGGCAAAGAATTAGCAAAATTAA
>sig_513
AAAAATAATTCGCGTCTGGCCTTCCTGTAGCCAGCTTTCATCAACATCGCGGCCGCACCT
>sig_514
TGTATCCGCTCATGAATTAATTCCGCTAGATCCCCATCAATCCTGCCTATTTGCCACGTT
>sig_515
GACCTGCAGGCATGCAAGCTTGGATCCGCTAGCATAACTTCGTATAGCATACATTATACG
>sig_516
CCGGGCTCTAGAGTCGACCTGCAGGCATGCAAGCTTGGCGTAATCATGGTCATAGCTGTT
>sig_517
TCACTCTCGGCATGGACGAGCTGTACAAGACTAGTTCTAGAGAATTCATCGATGAAAAGA
>sig_518
AGCGTGGACGGCGTCTAGAAATAATTTTGTTTAACTTTAAGAAGGAGATATACCATGGGC
>sig_519
GGAGAACATGCCGAGGTTGACGTTAAGAGTGCCGAAAAAGAAACACAACCACCGAAAGCT
>sig_520
TTAAGAAGGAGATATACCATGGGAATTCTACGTAGCGGCCGCGGATCCAAGCTTAGATCT
>sig_521
AAAAGACAGCTATCGCGATTGCAGTGGCACTGGCTGGTTTCGCTACCGTTGCGCAAGCTT
>sig_522
ATCATGGTCTGGCCATTCTCATCGTGAGCTAGCGGATCTCGACCAATTCTCATGTTTGAC
>sig_523
GTAACAGCTGCTGGGATTACACATGGCATGGATGAACTATACAAATAGGGCCCAAGCTTG
>sig_524
GACCTGCAGCCAATTGGCACTGGCCGTCGTTTTACAACGTCGTGACTGGGAAAACCCTGG
>sig_525
ACGACGGCCAGTGAGCGCGCGTAATACGACTCACTATAGGGCGAATTGGGTACCGGCGCG
>sig_526
GAATTCGGTACCCCGGGAAAAATTCCGCCGATACTGACGGGCTCCAGGAGTCGTCGCCAC
>sig_527
AGGTTATTTCGGTAAGGNTTGGTATGAGATACTTCCACAAGCAACAAGCTCATTTCTGGA
>sig_528
TACAAATCTATCTCTCTCGATTCGCAGATCTGTCGATCGACCATGGTACGCAGCAGCAAC
>sig_529
GGGAAAAAAATTATGTACTTCAATTGGTTAAATATTTTTAAAATCGAAAGAAATTTAATA
>sig_530
TTTTATTTGTACTACCCTGTACGATTACTGCAGGTCGACTCTAGATGGCCAGCTAGGCCA
>sig_531
GTCAGTGAGGGCCAAGTTTTCCGCGTGGTATCCACAACGCCGGCGGCCTCGAGGGCTTCG
>sig_532
GATATCCCGGGAGCTCGTCGACAAGCTTGCGGCCGCACTCGAGTAACTAGTTAACCCCTT
>sig_533
TTTCCGTTTTTTGGTTTCCAATATTGCCCTCAAGTATTGATATGAGTACTTTCTCGTCCA
>sig_534
AAAGGCGCAGCTCTGCAAGGTTGACACCATCGAATGGCGCAAAACCTTTCGCGGTATGGC
>sig_535
ATGGATCCGAATTCAGATCTCTCACCTACCAAACAATGCCCCCCTGCAAAAAATAAATTC
>sig_536
CGGTGCAGGTGGTGGCGGCGCTGACACGTCCTGGGCGGCCACGGCCACACGAAACGCGGC
>sig_537
TTGTAAAACGACGGGATCCCCGGGAATTCTTGAAGACGAAAGGGCCTCGTGATACGCCTA
>sig_538
CTAGCGGAATTCGAGCTCGGTACCCGGGGATCCTCTAGAGTCGACCTGCAGGCATGCAAG
>sig_539
CGCACTTGTGGCGCCGGTGATGCCGGCCACGATGCGTCCGGCGTAGAGGATCCTTTTTGT
>sig_540
GGCGTAACCGAGTAAGATTCGGCCATTTTCGCGGGAAAACTGAATAAGAGGAAGTGAAAT
>sig_541
TACGCGATCATGGCGACCACACCCGTCCTGTGGATCCCCGGGAATTCCCGGGGATCCTCT
>sig_542
TCCGGCCCATTGGCTGCCTCCCACACTTGGATATGCCTCCTCGGAGCCTTATAGAATTGT
>sig_543
CTTGAACGTGTGGCCTAAGCGATGTTATTGGTGCCCTTAAACGCCTGGTGCTACGCCTGA
>sig_544
AGAAATAATCATAAATTATTTCATTATCGCGATATCCGTTAAGTTTGTATCGTAATGGGG
>sig_545
TCTGAATTTACATACTGCCAACTGGTTCTTGTACCTGTCAACACTGCGCTGGTTCCAAAT
>sig_546
CCAAGCTTTCACTAATGGTGATGGTGATGGTTCAGATCTTCTTCGCTGATCAGTTTTTGT
>sig_547
TCTGCGCTTAATGGGCTCGGTTGGCATGAGGGGCGGCTGGGGTCACTCGACTCTAGAGGA
>sig_548
TCGAGAAGTTTCTGATCGAAAAGTTCGACAGCGTGTCCGACCTGATGCAGCTCTCGGAGG
>sig_549
ATCGATAAGCTTGGGCTGCAGGTCGACTCTAGAGGATCCCCCCGAATTCGGGGGGATCTC
>sig_550
AGATCTGTCATGATGATCATTGCAATTGGATCCATATATAGGGCCCGGGGTTATAATTAC
>sig_551
AAACAGCTATGACCATGGCGGCCGCGTCGACCCCCCCGGGTCTAGGAAGCTTTCTAGCCG
>sig_552
AGGGCCCGGTGGCAGCGGAGCTAGCAACGCGTCGCCCGGGCAGTAAGCGCCCAATACGCA
>sig_553
TTTAGGTGACACTATAGAATACAAGCTTGCATGCCTGCAGGTCGACTCTAGAGGATCCCC
>sig_554
TGATCCTCTAGTACTTCTCGACAAGCTATCAAACCACTTTGTACAAGAAAGCTGAACGAG
>sig_555
TATGTCAATTCGAGCTCGGTACCCGGGGATCCTCTAGAGTCGACCTGCAGGCATGCAAGC
>sig_556
GTAATCAGATTTTAGAAAACAATAAACCCTTGCATATGATATCGATGTACAGATCTGATC
>sig_557
AGTATTTTACTGTTTTCGTAACAGTTTTGTAATAAAAAAACCTATAAATACGGATCCGGT
>sig_558
CCATAACCCATAGTAGTGACAAGTGTTGGCCATGGAACAGGTAGTTTTCCAGTAGTGCAA
>sig_559
GATCCGCGGCCGCGCGCGATATCGAATTCGTAATCATGTCATAGCTGTTTCCTGTGTGAA
>sig_560
CGGATCCTCGAGCATATGACGACCTTCGATATGGCCGCTGCTGTGATGATGATGATGATG
>sig_561
CAATTAACCCTCACTAAAGGGATCCCTATAGTGAGTCGTATTATGGCCGATTCGGCCGAA
>sig_562
TGCCTCACGACCAACTTCTGCAGCTTAAGCGGCCGCAAGCTTTTTGCAAAAGCCTAGGCC
>sig_563
ATGAACTAACGATTAGTCGCTATGACTTAACGGAGCATGAAACCAAGCTAATTTTATGCT
>sig_564
GCGGCCGCCTAGTGGGCAGATCTTCGAATGCATCGCGCGCACCGTACGTCTCGAGGAATT
>sig_565
CCCTTTCGGATCGCTTGAACTGCCCGATGCCTTGTCAGTAAAGATGCGATTTGCTTTCAC
>sig_566
TAGAGTCACCGCGGAAAGTCCCCAGCGGAAAGTCCCCAGCGGAAAGTCCCCAGCGGAAAG
>sig_567
GCATGCGCCTGATGCGGTATTTTCTCCTTACGCATATCGACATCCGCCCTCACCGCCAGG
>sig_568
GATCTCTCGTTGCCCATCGCAAAGAGAGGTTACCCTGAGGTGACGTTAATGGATTGTATG
>sig_569
GCATGCGAGACCGGGAGCAAGAACCTTGCCCGTGAGAGACACAGGGTCAAACCCAGATGT
>sig_570
CACAAACAGACGATAACGGCTCTCTCTTTTATAGGTGTAAACCTTAAACTGCAATGAATT
>sig_571
TCCTCCCTTTATCCAGCCCTCACTCCTTCTCTAGGCGCCGGAATTAGATCTCTCGAGGTT
>sig_572
TTCATACACGGTGCCTGACTGCGTTAGCAATTTAACTGTGATAAACTACCGCATTAATGA
>sig_573
GAAGGGTGACCTGCAGAGTTCGTTAGGCGCGGATCCGGAATTCATGGATGTGCTGTACTC
>sig_574
GGAGTAAACTCAAGTGAAGACGAAAGAGATCTTCAATTCCGGCGCCTAGAGAAGGAGTGA
>sig_575
GAGTGAGCTAACTCACATTATGAGCAAAAGGCCAGCAAAAGGCCAGGAACCGTAAAAAGG
>sig_576
GGGAAATTGGGTTCGAAATCGATAAGCTTGGATCCTCTAGAGTCCTGCTTTAATGAGATA
>sig_577
ATGATGATGATGATGATGGCTGTTATCAACCACTTTGTACAAGAAAGCTGAACGAGAAAC
>sig_578
TCCAAGCTTGTCGACGCGTCATCCTGCAGCAATTCGTAATCATGGTCATAGCTGTTTCCT
>sig_579
GAATTTATTTTTTGCAGGGGGGCATTGTTTGGTAGGTGAGAGATCTGAATTCGGATCCAT
>sig_580
ACACTGCACCATTCTTCAGGATGGCAAGTTGGTACGCGTCGATTATCTGGAGAATGACCA
>sig_581
AGAATACGGTGATGGAATGTGACGCTTGCGGAATGCAGCCCGCACGCACCCCCGGTGAAC
>sig_582
CCCAGGAGGTCGAAGCCGCACGTCATCTAGCTTCACGCTGCCGCAAGCACTCAGGGCGCA
>sig_583
CCGCAGCGGCCCCTGCATTAATGAATCGGCCAACGCGCGGGGAGAGGCGGTTTGCGTATT
>sig_584
CTGTTATCCCTATAGCGGCCGCAAAAATTAAAAATGAAGTTTTAAATCAATCTAAAGTAT
>sig_585
AGAGAAGAATCTTTTGTTTTTATATCTGGATAGTTATATTTAGATGAATTTGCCTTGTAC
>sig_586
TCGCCCTTGGTGAAGGGCTCCTGAATTCCTTCTTAAAGTTAAACAAAATTATTTCTAGAG
>sig_587
TGCAGCCCAAGCTTCCGGTCTCCCTATAGTGAGTCGTATTAATTTCGATAAGCCAGCTGC
>sig_588
ATTCTTTGCCTTGCCTGTATGATTTATTGGATGTTGGAANTTCCATTCGCCATTCAGGCT
>sig_589
ACTCTTTTTGTTTATTTTTCTAAATACATTCAAATATGTATCCGCTCATGCCCTCTGGTA
>sig_590
CGTTGGGAGCTCTCCGGATCCAAGCTTATCGATTTCGAACCCGGGGTACCAACTGGTTCC
>sig_591
TATCTGTCTTTGATTTCTTTTAAGAAAAGTTATGTATTATTCAAGAAAAAGTCAATTCCG
>sig_592
GGATCCCATAGTTAATTTCTCCTCTTTAATGAATTCTGTGTGAAATTGTTATCCGCTCAC
>sig_593
TTAATTAACGTTAATTAACGTTAATTAACAATTCGGGGCCGCGGAGGCTGGATCGGTCCC
>sig_594
TTCTTCTGACTCGAGTTTAAACTCTAGAACCGGTCATGGCCGCAATAAAATATCTTTATT
>sig_595
CCGCGGATGCATGAATTCGAGCTCGCCCGGGGATCCTCTAGAGTCGACCTGCAGCCCAAG
>sig_596
TCCTTTTTGATAATCTCATGCATGACCAAAATCCCTTAACGTGAGTTTTCGTTCCAGTCA
>sig_597
AGGCTGTTCAAAATTATTTATTAGAGCAACTCAAGGAACTAGGCGGAGATCCAAAAGCAA
>sig_598
CGGGTACCGAGCTCGAATTCCTTTTTAGTTACCTATACCTGATTTTATTATTCGTTAAAA
>sig_599
CAAATATGTATCCGCTCATGGAGCTCGCTTAGGCCACACGTTCAAGTGCAGCCACAGGAT
>sig_600
TGTACTATTTATCTAGATCCCCGGAATTCGCGGATCCGCGCGCGGATCCGCGAATTCTCA
>sig_601
TCGAAGCTGACGCGGGCGGTGGGCAAAAGGTGCTGGTACGAAACGTCGTCTGAGATCTTA
>sig_602
CCCAACTTAATCGCCTTGCAGCACATCCCCCTTTCGCCAGCAGATCCGTCGACCTGCAGG
>sig_603
ATCGGTACCTGCGAATTCTAGTCTAGAATCGGATCCCGTCGTTTTACAACGTCGTGACTG
>sig_604
AGCAAATGGGTCGGGATCTGTACGACGATGACGATAAGGATCCGCCCTTAAGGGCGAATT
>sig_605
CTCATCAATGTATCTTATGATGTCTGGATCCGTCGACCGATGCCCTTGAGAGCCTTCAAC
>sig_606
TGTGTGTGTGTGTGTGTGTGTGTGTGTGTGGGATCCGTCGACTCTAGCACGCGTAAGAGC
>sig_607
CATATTACTCTATCAAAAAAGTTAACAAAACAGTTGTACCAAAGGTGTCTGGATATCAAT
>sig_608
AACCGGCACCAATCGCCACTGAAGTGGCATCATATTCGCCTTTCTTTCTCAAAATGTTTT
>sig_609
GTAAAACGACGGCCAGTGAATTAATTCCACAAGCTTCTAGAGATCTTCCATACCTACCAG
>sig_610
AGTGCATCATCATCATCATCATATGGAGCTCGGTACCCTCGAGGGATCCGAATTCAAGCT
>sig_611
ACTATAGGGAAGGCTGCCGACCCCGGGGGTGGACCATCCTCTAGACTGCCATGGAATTCG
>sig_612
AAATGTCCGCGGAACCCCTATTTGTTTATTTTTCTAAATACATTCAAATATGTATCCGCT
>sig_613
ATCCTCCAAAATCGGATCTGATCGAAGGTCGTGGGATCCCCGGGAATTCATCGTGACTGA
>sig_614
AGCCGAATTAAGCTTCTGCAGTCGACGGATCCCGGGTACCAAGGCCTGAGCTCGAATTCA
>sig_615
CGACTCTAGAGGATCCCCGGGTACCGAGCTCGAATTCACTGGCCGTCGTTTTACAACGTC
>sig_616
CGATCGGGGAAATTCGAGCTCTAAGCTCAGGTTGACTTCCCCGCGGAATTCGCGTCTACT
>sig_617
CTAGAAGCTTCTGCAGACGCGTCGACGTCATATGGATCAACCTCCTTAGGATCCCAATGC
>sig_618
AGCTTGGGCTGCAGGTCGACTCTAGAGGATCCCGGGCGAGCTCGAATTCCCGGGGATCCC
>sig_619
GCATCTGTTCATATGGCTAGCATGACTGGTGGACAGCAAATGGGTCGGGATCCGAATTCG
>sig_620
CAAGCTTCGAGTTCAAGAGAAAAAAAAAGAAAAAGCAAAAAGAAAAAAGGAAAGCGCGCC
>sig_621
CCCGCGCGTTGGCCGATTCATTACCAAGAGAGACGGGCGCGCCGGTCTCTCAAGGTCGGG
>sig_622
ATCAAACCTGTCGCACTCCAGAGAAGCACAAAGCCTCGCAATCCAGTGCAAAGCTGAATT
>sig_623
GCATACTGATTGCCCTTCACCGCCTGGCCCTGAGAGAGTTGCAGCAAGCGGTCCACGGTG
>sig_624
ATGATTTATTAATTCAACTTTAAAGCGGCCGAGGAGGAACATATGAATCAAGCTTCATTG
>sig_625
TGGAAACGATAGGGACGTCATATGGATCTCGCCTGTCCCCTCAGTTCAGTAATTTCCTGC
>sig_626
AGCCAACTCAGCTTCCTTTCGGGCTTTGTTAGCAGCGCCGGATCCCGACGCGTTCAATTG
>sig_627
GCTGCTAACAAAGCCGAAGAGGAAGCTGAGTTGGAGGCTGAAACCGCTGAACAAGCGCGC
>sig_628
CGCCATTCAGGCTGCCTCCTACCAAGACGACTTCAAATCCGACCCGTAGAGATCGATCTC
>sig_629
CGGAGCCTATGGAAAAACGCCAGCAACGCGATGCGCCGCGTGCGGCTGCTGGAGATGGCG
>sig_630
ATGTGTGGAATTGTGAGCGGATAACAATTTCACACAGGAAACAGCGTATGAGCACAAAAA
>sig_631
GCTTGTCGACGCGTCCTGCAGCAATTCGTAATCATGGTCATAGCTGTTTCCTGTGTGAAA
>sig_632
GGAGGAAAAAAATGCATATGGGGGACCGCGAGCAGCTGCTGCAGCGGGCGCGGCTGGCCG
>sig_633
GGAAGGCAGGAAAGACAGCTATTGGTAATTGTGAAATACGCCTTTGTCTGTGTGCTGCAG
>sig_634
CCCGCTCCTCTCCTCCACCCTGGGAGAGGCACCTGCTGTTGCACCCTCCCCTACTCAGGG
>sig_635
GTGCCCTTAAACGCCTGGGGTAATGACTCTCTAGAGCTGCCTCGCGCGTTTCGGTGATGA
>sig_636
CATATCCATCGCGTCCGCCATCTCCAGCAGCCGCACGCGGCGCATCTCGGGCCGCGTTGC
>sig_637
CGAGGAGAGGGTTAGGGATAGGCTTACCTTCAAGCTTGAGCTCGCCCTTGGTGAAGGGAT
>sig_638
AGGAGTCCAAGCTCAGCTAATTAAGCTTAATACGACTCACTATAGGGAGCGGCCGCAGAT
>sig_639
CGGATGGAAGCCGGTCTTGTCGATCAGGATGATCAAGAGCATCAGGGGCTCGCGCCAGCC
>sig_640
TAGAAACGCCGGAGAAAACGCCGAGGCCTGTTTGTTATTGCAGCGCACTTGTCGTCAAGA
>sig_641
AAAGCTTGGCATTCCGGTACTGTTGGTAAAGCCACCATGGAAGACGCCAAAAACATAAAG
>sig_642
ACACTAAATCAGTAAGTTGGCAGCATCACCAGCTTATCGATGATAAGCTGTCAAACATGA
>sig_643
TTCTAGCTCGAGGGGCGCGCCGGGATCCCTAGAGAATTCCTAGAGGTACCCTAGACCGCG
>sig_644
TTCTGGTCCGGTAACGTGCTGAGCCCGGCCAAGCTTACTCCCCATCCCCGGGATCCGAAT
>sig_645
GCTCTAGACAATGCTCAGGACTGATGAGTCCGTGAGGACGAAACTCTAAGGCTTGGATCC
>sig_646
TAAAGAATTCACTCCTCAGGTGCAGGCTGCCTATCAGAAGGTGGTGGCTGGTGTGGCCAA
>sig_647
CGTTCTAGCTGATAAATTAATGCCGGAGAGGGTAGCTATTTTTGAGAGGTCTACAAAGGC
>sig_648
TAAAGCTTGGGAATTCACTGGCCCTGGCCGTCGTTTTACAACGTCGTGACTGGGAAAACC
>sig_649
CCCTAGCATCTTTCAGTGTACGTGAGATAGAGTACAGCACATCCATTTTGGGATCCGTGG
>sig_650
AACGCCAGGGTTTTCCCAGTCACGACGTTGTAAAACGACGGGATCCCCCATGAATTCATG
>sig_651
ATCCGAGACGGCCGGCTGGGCCACGTGAATTCATCGATGCTTCAGCCTCTCTCTTCTCGA
>sig_652
AGCAGAAACATACAAGCTGTCAGCTTTGCACAAGGGAATATTGAAAAAGGAAGAGTATGA
>sig_653
TACGTTTCTCGTTCAGCTTTTTTGTACAAACTTGTGATAACAGCACCCATTTGCTGTCCA
>sig_654
TACAAGTTGCTAACGTAATCATGGTCATAGCTGTTTCCTGTGTGAAATTGTTATCCGCTC
>sig_655
AGCGTTGGCTTCATCGCTACTTTGACCCATTTTAGCTTCCTTAGCTCCTGAAAATCTCGA
>sig_656
GATCTTTTCTACGGGGTCTGACGCTCAGTGGAACGAAATCGATGAGCTCATGTTTGACAG
>sig_657
GCCAGTGCCAAGCTTGGGCTGCAGGTCGACTCTAGAGGATCCCCGGGCGAGCTCGAATTC
>sig_658
TCGGCTTCCTCGCTCACTGACTCGCTGCGCTCGGTCGTTCGGCTGCGGCGAGCGGTATCA
>sig_659
GGGCAACGTTGTTGCCATTGCTGCAGGCGCAGAACTGGTAGGTATGGAAGATCTCTAGAA
>sig_660
AGTTGGCTGCTGCCACCGCTGAGCAACTGCTGGTTCCGCGTGGATCTCGGATCCGAATTC
>sig_661
CTGCTGCTCTCATGGTGAGCAAGGGCGAGGAGCTGTTCACCGGGGTGGTGCCCATCCTGG
>sig_662
CGATCGGGGAAATTCGAGCTCCCTCTAGATCACCACTTTGTACAAGAAAGCTGAACGAGA
>sig_663
TTCGTCCATAGTTGCCTGACTACCCGTCGTGTAGATAACTACGATACGGGAAGGCTTACC
>sig_664
GCCGCCGCAAGGAATGGTGAGATCCCCAGGAAGCTCCTCTGTGTCCTCATAAACCCTAAC
>sig_665
GGGGATCCGCCCGGGCTAGAGCGGCCGCCACCGCGGTGGAGCTCCAGCTTTTGTTCCCTT
>sig_666
TGTATACTGGCTTACTATGTTGGCACTGATGAGGGTGTCAGTGAAGTGCGGCCGCGCTTC
>sig_667
ATACAGGTTTTCCGTAGAATCGAGACCGAGGAGAGGGTTAGGGATAGGCTTACCATGGTG
>sig_668
ATCTCAGCGGTGGCAGCAGCCACTCAGCTTCCTTTCGGGCTTTGTTAGCAGCCGGATCTC
>sig_669
TCATCATCATCATCATTAATAAGGTACCCAGCTCTTCTGGTTTGGTTTGGACCTCTGGTC
>sig_670
GTCGCGATGATAAGCTGTCAAACATGAGAATTCCCCCCCCCCAAATAGCTTTTTATCACG
>sig_671
AAGGGCCTCGTGATACGCCTATTTTTATAGGTTAATGTCATGGGGGGGGGGGGGAAAGCC
>sig_672
CTAACGGGCATCAGTAAAGTCCAGCTCCTGCTGGCGGATGACGCATGCATTATGCTCGCA
>sig_673
GGTTTGTCCTACGCATCGGTAATGAAGGCGGGGCCCTTCGGGTCCTCCGGAGCGGGTTCC
>sig_674
ATCCTCGTGGATACCCCTGCAGTTTAATAAATATGTTCTTATATATAATGAGAAATAAAT
>sig_675
CCGGCTGGGCCACGTGAATTCCTCGTTTCGAATAATTAGTTGTTTTTTGATCTTCTCAAG
>sig_676
CTCCTCTTCCAAGATCTTGAATTCGCCGTGATGGTGGTGATGGTGGCTCATCTCGACCGG
>sig_677
AATAACGCGTACTAGTCGACTCTAGTGTGCTTGGGAGTCCCTGATGATTAAATAAACCAA
>sig_678
TAAAGCTTGCTCAATCAATCACCGGATCAGTTTTGATTTAAACGTGGCCAATATGGACAA
>sig_679
GAACCATCACCATCACCATTAGTGAAAGCTTGGCACTGGCCGTCGTTTTACAACGTCGTG
>sig_680
AGAGTGCACCATAGGGGATCGGGAGATCTCTATCACTGATAGGGAACTTATAAGATTCCC
>sig_681
AGGCGTGAAAAACGGGGAGCTGATCAGATCTTTAAAAGAGGATATTTGGGAGTACGGTTT
>sig_682
AGGTGTTTTCACGAGCACTTCACCAACAAGGACCATAGCATATGAAAATCGAAGAAGGTA
>sig_683
CAAACGACGAGCGTGACACCACGATGCCTGCAGGAGCAGAAGAGCATACATCTGGAAGCA
>sig_684
AGAAAGTATAGGAACTTCAGAGCGCTTTTGAAGCTGGGGTGGGCGAAGAACTCCAGCATG
>sig_685
TTCTTTCATCAACGTCCACAGTGATATGATCTCGGCGGCCGCCAATTGGTCGACAATTGT
>sig_686
GCAATCCATCTTGTTCAATCCCCATGGTCGATCGACAGATCTGCGAATCGAGAGAGATAG
>sig_687
CAAGGTTGACACCATCGAATGGCGCAAAACCTTTCGCGGTATGGCATGATAGCGCCCGGA
>sig_688
TCAAGAATTCGCGGCCGCAATTAACCCTCACTAAAGGATCCCTATAGTGAGTCGTATTAT
>sig_689
GTTTTCCCAGTCACGACGTTGTAAAACGACGGCCAGTGCCAAGCTTTTAAAAAGCAAATA
>sig_690
GAATTCGAGCTCGGTACCCGGGGATCCGTCGATCATATCGTCAATTATTACCTCCACGGG
>sig_691
AATTTTTCCTTTGACGAGCTAGCTGAAAAAATTCAAAGTTGCCAAGATCTGGAAAGGGAC
>sig_692
NNNNNNNNNNNNNNNNNNAAGCTTGGCCGGATCTAAAGTTTTGTCGTCTTTCCAGACGTT
>sig_693
CCAGGGGGATCCCGTCGTTTTACAACGTCGTGACTGGGAAAACCCTGGCGTTACCCAACT
>sig_694
GCGCGTTCGGTGGGCCCATGGATGTGCTGTACTCTATCTCACGTACACTGAAAGATGCTA
>sig_695
TTGTCGACGGAGCTCGAATTCGGATCCACAGATATCCCATGGAACCGCGTGGCACCAGGG
>sig_696
AATAAAAATTTTTTTTATCTAGAGTCGACCTGCAGGCATGCAAGCTTCAGCTGCTCGACC
>sig_697
GGGTTAATTAGTCCTGCATTAATGAATCGGCCAACGCGCGGGGAGAGGCGGTTTGCGTAT
>sig_698
CTCCCAAGCTTGGGAGCTTGGCGTAATCATGGTCATAGCTGTTTCCTGTGTGAAATTGTT
>sig_699
CAGTGATCCATTGCTGTTGACAAAGGGAATCATAGATCCCCCGATTTAGAGCTTGACGGG
>sig_700
ATCATACACATACGATTTAGGTGACACTATAGAATACACGGGAATTCGAGCTCGGTACCC
>sig_701
GAACCTGGTGCCGTGGGGCTGGTCGTCGGCACGGTGCCCGTGCAGGTGGTGCCGTTGAGC
>sig_702
TGATCTCGGCGGCCGCGGATCCCCATGGCCATATGTTCTCGAGCCCGGGGAATTCCAGAT
>sig_703
GCATCAGGCGGCCGCTTTGACTTTGTCGATCCAGACATGATAAGATACATTGATGAGTTT
>sig_704
GATCTGTCGATCGACCATGGGGATTGAACAAGATGGATTGCACGCAGGTTCTCCGGCCGC
>sig_705
TGCACAGCCAGGCGGACCGGCCACAGGCCTTCCCTGTAGCGCTTTGGCGTGTCGACGGCG
>sig_706
GATCACGCGTGACGCCAATGGTGGTGGCCTGCTTTAGCCGACTGGGTAAGATGGCAGCCG
>sig_707
GCGGGCCATGTTAAGGGCGGTTTTTTCCTGTTTGGTCACTATTCACAGATGTCTGCCTGT
>sig_708
AGATCCTCTAGAGCGCTAGATCTGCATGCAAGCTTGGCACTGGCCACGCAAAAAGGCCAT
>sig_709
CCGGGACCCCCCGGAAGGGGGGACGAGGTGCGGGCACCTCGTACGGGAGTTCGACCGTGA
>sig_710
ATTAATTCCCGGGGATCCGTCGACCTGCAGATCTCTAGAAGCTTCTAGAGATCTTCCATA
>sig_711
CTCTTGCCCGGCGTCTATTAATATCAAGTTGAACACGGGATAATACCGCGCCACATAGCA
>sig_712
GCAGGCCATGCTGTCCAGGCAGGTAGATGACGACCATCAGGGACAGCAGGCCAGCAAAAG
>sig_713
AATACTCAAGCTATGCATGGCGCGCCTAGGATCCCGGGAAGCTTCTCGAGAATTCTGCAG
>sig_714
CTTCCTGTAGCCAGCTTTCATCAACATCGCGGCCGCCATAACTTTAACCTTTAACATTAA
>sig_715
CCTACTACTGGGCTGCTTCCTAATGCAGGAGTCGCATAAGGGAGAGCGTCGACGAGATTT
>sig_716
CCTGAGGGTTAGTGCCCCCGTCCCATCTACAGGTCGCTGCCTCTCCCCTCAGGACACATT
>sig_717
TGAGAGGATCCGGCATCATGGTTCGACCATTGAACTCGATCGTCGCCGTGTCCCAAAATA
>sig_718
AATCAGGGGATAACGCAGGAAAGAACATGTGAGATCTCTACGGGTCGGATTTGAAGTCGT
>sig_719
ATTTTTGGTCTAACAATTCTTTTCAAATCAAAAACCATAGTGTAATTTTAATATATACGA
>sig_720
TCACCATGGAAGCTTGAGATCCACTTAACGTTACTGAAATCATCAAACAGCTTGACGAAT
>sig_721
CTGGATGGAGGAGCTCTTCAATGAGTAAAGGAGAAGAACTTTTCACTGGAGTTGTCCCAA
>sig_722
ATAACAAACTAGCAACACCAGAACAGCCCGTTTGCGGGCAGCAAAACCCGTGGGAATTAA
>sig_723
GGAATGAAGTTTGAAGAGTCACAGGGGAGAGCAGAGCCTCTTTTAAAACCTCTTCTTTTT
>sig_724
CCGCTGGGTGCTTTTGTGGTTAGCAGATCTATGCTGGCGTGCCGTCATCCGAGTATTAGA
>sig_725
TGCTGAATTCGAAGGCATTCCACGACGTGGTCACCAGCCATGGTTTATTCCTCCTTATTT
>sig_726
CGAAGCCCAACCTTTCATAGAAGGCGGCGGTGGAATCGAAATCGCGTGATGGCAGGTTGG
>sig_727
GACCATGATTACGCCAAGCTTGCATGCCTGCAGGTCGACTCTAGAGGATCCCCGGGTACG
>sig_728
TTTTTCCGTTGGTTGTTCATTTTTCCAGAGATCTGCTCTCTATTCAAACAAACTGTTAGA
>sig_729
GACCATGATTACGAATTCCCGGGGATCCACGCGTCTTAAGGCGGCCGCGGTACCGGGCCC
>sig_730
GACTCATGCTCACCACGCCAAGTACTGATGGTTAACTAGAGTAACGGGCTACTCCGTTTA
>sig_731
CCTTTCTGTTGGCGGGGCAACTTAACGCTGCGGGGGTGGTTGTTGACGTTGGTCGACTCT
>sig_732
TCGATCGACTCTAGCTAGAGGATCGATCCGAACCCCAGAGTCCCGCTCAGAAGAACTCGT
>sig_733
AAGTGAAAGTTCTGGCAGATGCAGGGGTGAGTTATGTTGTTGCTTTACTTTTTAGCTTGC
>sig_734
TGATTACGAATTCGAGCTCGCCCGGGGATCCCCCTGAACTCACCGCGACGTCTGTCGAGA
>sig_735
TGTGGATCCGTTTAAGACTGGCTTTTCGCATCGTTTCCAGCCCTCGAGCATAGATCTGAA
>sig_736
CGTATCGTAGTTATCTACACGACGGGAGATTCAAACAACTTCTTCAGATGACCTCGAAAA
>sig_737
TAGCCTCGTTTTTGCATCAGGAAAGCAGGGTCGACGCGTCTGCAGAAGCTTCTAGAATTC
>sig_738
TTACGCCAAGCTTGCATGCCTGCAGGTCGACCATGGTCCGTCCTGTAGAAACCCCAACCC
>sig_739
ATTAATTCGAGCTCGGTACCCAATTCTCATGTTTGACAGCTTATCATCGGATCTAGTAAC
>sig_740
CCCATCAGTCACCCGGCAAGTGGATCTACTCCACAGCAGATCAGGCCCCCTCCGAAGAGG
>sig_741
GACCATGATTACGCCAAGCTTGCATGCCTGCAGGTCGACTCTAGAGGATCCCCGGGTAGG
>sig_742
AACGTCATATGGATAGGATCCTGCATAGTCCGGGACGTCATAGGGATAGCCCGCATAGTC
>sig_743
TATAAAGTTAATCTTTAGTTAGTTAGGGAATTCGAGCTCGGTACCCGGGGATCCTCTAGA
>sig_744
TCTAGAGGATCCCCGGGTACCGAGCTCGAATTCCGGTCTCCCTATAGTGAGTCGTATTAA
>sig_745
CGGGCCCCCCCTCGTCGAGAAGGAGGTCACTCGTATGAAATATCTGTTACCAACAGCAGC
>sig_746
GGCCTGCAGCAAACGACGAAAACTACGCTTTAGTAGCTTAATAAGCTTAATTAGCTGAGC
>sig_747
AACCCTTTTACCGTTTTTGGCGGTGAGGCTTCTTTTTTTTTAGGCAGTGATGCGATTTTG
>sig_748
GACCCGTTTAGAGGCCCCAAGGGGTTATGCTAGTTATTGCTCAGCGGTGGCAGCAGCGCA
>sig_749
GCCGCCGGGCGTTTTTTATTGGTGAGAATCCAAAGCTTGGCGAGATTTTCAGGAGCTAAG
>sig_750
CGTGGATCCACGCGTAACTTAAGTGCGGCCAATTCGGAACGAGGGAGCCGACTGCCGACG
>sig_751
CGTGCTGGTCTTGGAGATCTTGGTCGACTCGTCGCCCCCGGGCATCATCCCGCCGAAGTT
>sig_752
TCATGGAGAGCTCATGTTTGACAGCTTATCATCCGATTAGCTTTAATGCGGTAGTTTATC
>sig_753
GATCACTCTCGGCATGGACGAGCTGTACAAGAAGCTTAGCCATGGCTTCCCGCCGGAGGT
>sig_754
CGGGTACCGAGCTCGCAGATCTGCGTAATCATGGTCATAGCTGTTTCCTGTGTGAAATTG
>sig_755
ATGGAAGTCGGCATCGTGGTGTCACGCTCGTCGTTTGGTATGGCTTCATTCAGCTCCGGT
>sig_756
TTCGAGCTCTAAGCCTTGTACAGCTCGTCCATGCCGAGAGTGATCCCGGCGGCGGTCACG
>sig_757
TAAAATATTCTCAAAACTTTTTAACGAGTGAAAAAGTGTCCCTAGCGCCTACGGGGAATT
>sig_758
CTTGTGCAATGTAACATCAGAGATTTTGAGACACAACGTGGCTTTGAGCTCGGTACCCGG
>sig_759
TAGAAACAATGCCACAATTTGGTATATTATGTAAAACACCACCTAAGGTGCTTGTTCGTC
>sig_760
GGATGACGTCAAGTCCTCATGGCCCTTACGCGTTGGGCTACACACGTGCTACAATGGCGA
>sig_761
ACTAAAGGGGTACCGAGCTCGAATTCACTGGCCGTCGTTTTACAACGTCGTGACTGGGAA
>sig_762
GCTGACAGGGCCAGCGAAAGCATCATTGGTGCTATAGCGCGGCTGTTCAAGTTTTCCCGG
>sig_763
CCGTCGACCTGCAGGTCGACGGATCCGGGGAATTCACTGGCCGTCGTTTTACAACGTCGT
>sig_764
AACGGTCCCCTTATTGCCTGACAAGCTGAGGGCCACCCTTCTATCCCCACCGCGCGATCG
>sig_765
AGCTCGGTACCCGGGGGCGCGCCGGATCCTTAATTAAGTCTAGAGTCGACTGTTTAAACC
>sig_766
ACAAACCGGCCAGGATTTCATGCAGCCGCACGGTTCCATATGCTAGTCCGAGGCCTGAAT
>sig_767
CGGTGCCTGACTTTCCCGGGAATTCTTGAAGACGAAAGGGCCTCGTGATACGCCTATTTT
>sig_768
CGGCCAGTGCCAAGCTTGGCTGCAGCCAAGCTTATCGATTCTAGACTCGAGAGCTCCGAT
>sig_769
GTACCTTCTAGAATTCAGGCCTCCATGGGAGCTCGCGGCCGCCTGCAGGGTACCCCCGGG
>sig_770
ATCGATGTTTTTCCTCCTTATGCATACACCATAGGTGTGGTTTAATTTGATGCCCTTTTT
>sig_771
CGAAGCATTGGGATCTATCGAATTCTAGAAATAATTTTGTTTAACTTTAAGAAGGAGATA
>sig_772
GATCCGCCATGGCTAGCAAAGGAGAAGAACTCTTCACTGGAGTTGTCCCAATTCTTGTTG
>sig_773
GGAGAGCACGCCGAACGCGGTTACCTAGAGCGGCCGCCACCGCGGTGCCTTGATGTGGGC
>sig_774
CGAGGGGGGGCCCGGTACCCAATTCGCCCTATAGTGAGTCGTATTACGCGCGCATTACCC
>sig_775
CGGGTACCATGGGCCCGCGGCCGCCTCGAGAATTCATCGATACGTAGCCGGCTAGCGATA
>sig_776
ATGGGCATATGTTGCCAAACTCTAAACCAAAAACTCATTCTGATGTTTTAAATGATTTGC
>sig_777
AACCTATAAAAATAGGCGTATCACGAGGCCCTTTCGTCTTCAAGAATTCCCCTGGCACGA
>sig_778
AGGATCTTCACCTAGATCCTTTTAAATTAAAAATGAAGTTTTAAATCAATCTAAGTATAT
>sig_779
CGACCTGCAGGCGCCACGCGTACGACGACGTCTTAAGCTTGGCACTGGCCGTCGTTTTAC
>sig_780
TGGAAATTGACGGTTTTGGTGGTATTCTCTACACGTCTGATGAAGCAATTCTCGGTGGTA
>sig_781
TACCCGGGGAATTCACTCGAGGAAGCTTCTTGTCATCGTCGTCCTTGTAGTCAGCGTGTT
>sig_782
AAAGGGAACAAAAGCTGGAGCTCCACCGCGGTGGCGGCCGCTCTAGAACTAGTGGATCCA
>sig_783
AACAGGAAAAAACCGCCCTTAACATGGCCCGCTTTATCAGAAGCCAGACATTAAGGGGTC
>sig_784
GAGGGCAACTGGAGCCATCCGCAGTTCGAGAAGATCGAGGGAAGGCCTGTCGACGGTATC
>sig_785
ATCATTTTACGTTTCTCGTTCAGCTTTTTTGTACAAACTTGTGATGATCCGCGCCCGATG
>sig_786
CCCCCCTGGAATTCCCTATAGTGAGTCGTATTAATTTCGATAAGCCAGTAAGCAGTGGGT
>sig_787
TGCATATAAATATTTCTGCATATAAATTGTAACTGATGTAAGAGGTTTCATATTGCTAAT
>sig_788
TACCTGAAAAATGCTTTTTCTCTTTCTATTATTCCATGGACTTCATTTACTGGGTTTAAC
>sig_789
CCATACGATGTTCCTGACTATGCGGGCTATCCGTATGACGTCCCGGACTATGCAGGATCC
>sig_790
GGTGGTGGTGCTCGAGTGCGGCCGCAAGCTTGTCGACGGAGCTCGAATTCGGATCCGAAT
>sig_791
TGCCTCAGGAGGAAGGTCGAGTTCTCCGAATTGTTTAGATTGTAATCTTGCACAGAAGAG
>sig_792
CGCCCCTCGAGCTAGAAGATCTCCTAGAGGTACCCTAGAAAGCTTCCTAGAGTTAACACT
>sig_793
TGGTGATTCGAGCACCACCACCACCACCACTAATGTTAATTAAGTTGGGCGTTCCTAGGC
>sig_794
GATTCTCGCCTGCTTTTTTGTACAAACTTGTACCTGCAGCACCATGGTGATGGTGATGGT
>sig_795
TCCCCGGTCGAGATGAGCCACCATCACCACCATCACGGCGAATTCAAGATCTCACATCCC
>sig_796
GCTCTAAGCGCTACCGTTCAAGTCTTCCTCGGAGATTAGCTTTTGTTCACCGTTCAAATC
>sig_797
TAGAGGATCCCCGGGCGAGCTCGAATTCGGATCGATCCGCTAGAGGGAAACCGTTGTGGT
>sig_798
GATCAATTCATCGGGCGCGGGAATTCGAGCTCGGTACCCGGGGATCCTCTAGAGTCGACC
>sig_799
CGGTGGCGGCCCCCATTTAGGTGACACTATAGAAGCGCGGCCGCCTCTAGAACTAGTGGA
>sig_800
TGTGGCGCCGGTGATGCCGGCCACGATGCGTCCGGCGTAGGATCGATCCCGCGAAATTAA
>sig_801
TATGATGCCACCAGCCGCCAGATTGAGATCCCCCCGAATTCGGGGGGATCCTCTAGAGTC
>sig_802
GTAAAAATAGTCCAGTATAAATATAATCGAATTGTGAATTCACCCGGGATGCATTTTGAT
>sig_803
CGCTTCCATCAGCGTTTATAGTTAAAAAAATCTTTCGGGGGGATGGGGAGTAAGCTTGGC
>sig_804
TAAGGAGGTTTAAACCATGGCAGCTGAATTCGAGCTCGGTACCCGGGGATCCTCTAGAGT
>sig_805
TTTAGGTGACACTATAGAATACAAGCTTGCATGCCTGCAGGTCGACTCTAGAGGATCTAT
>sig_806
CAGCGCCCCCCCCCCCCTGCAGCGCAAACTATTAACTGGCGAACTACTTACTCTAGCTTC
>sig_807
TTCTTCAAATCTTCTAAGAGATGTTGCACTTCTTTGGAATTTTTAATGTTTTTTAAAGTT
>sig_808
ATGCCATCAAGGTTGCTCTGGCCGCCTCCGGCGCTCGCTAGAGTCTCCGCTCGGAGGACA
>sig_809
TATCTAGAGGGGAATTGTTATCCGCTCACAATTCCCCTATAGTGAGTCGTATTAATTTCG
>sig_810
TGTAAAACGACGGGATCGAAGCTTGGCTGCAGGTCGACGGATCCCCGGGAATTCGAAGCT
>sig_811
AGCTAATTCGATCATGCATGAGCTCGGGCCGCAAGCTCTTAGCGGCGGATTTGTCCTACT
>sig_812
ATAACGGTTCCGGCAAATATTCTGAAATGAGCTGTTGACAATTAATCATCGAACTAGTTA
>sig_813
GCAGGATCCGCTCGAGAAGCTTTCTAGACCATTCGTTTGGCGCGCGGGCCCAGGTGAGTG
>sig_814
TACCTTAACCCGGGCTGCAGGAATTCGATCAAGATCTTGATCAAGCTTATCGATACCGTC
>sig_815
ATACCATGGCTAGCATGACTGGTGGACAGCAAATGGGTCGGATCCGAGCTCGAGATCTGC
>sig_816
CGCAGACCCCGGTGACCCTCAGGTCAGCCGACTGCGGCAGCTGGCGCCCGAACAGGGCCC
>sig_817
GCATGGACGAGCTGTACAAGTAAAGCGGCCGCGACTCTAGAATTCCAACTGAGCGCCGGT
>sig_818
AGCCGAAGAGGAAGCTGAGTTGGAGGCTGAAACCGCTGAACAAACTAGTGACGAGAAGAC
>sig_819
TTGGTGGGCTTGCTCTCCGCCATCCCGGCCAACTTCTCGACGCCGATGCTGGTCGCCTGA
>sig_820
GAGACCACAACGGTTTCCCTCTAGCGGGATCCGGCTGCTAACAAAGCCCGAAAGGAAGCT
>sig_821
GAGATATACCATGGCAAGCTGGAGCCACCCGCAGTTCGAAAAGGGTGCAGATGACGACGA
>sig_822
TAGATTCAATGCTATCAATGAGCTCGGTACCCGGGGATCCTCTAGAGGATCCCGCCTGGA
>sig_823
GAAATTAACCCAAGGGAACAAAAGCGGAGCTCACAGTCACCGTGTCGACAGGTGGAGGCG
>sig_824
TCGGTCGTCAACCCCAAGTGATGATGAAAGCTTGGCGTAATCATGGTCATAGCTGTTTCC
>sig_825
TGGCACAGTTCTCGTCCACAGTTCGCGGGATCCTCTAGAGTCGACCTGCAGCCCAAGCTT
>sig_826
CCAGTCACGACGTTGTAAAACGACGGCCAGTGAATTCCATGATGCAGCATCCGGATCCTC
>sig_827
AATAATCAATGTCAACACTCGAGTCCCGGTGTCGGAGCGGCTCGGAGGAGAAAACTCTAC
>sig_828
GGTTCCATTCTTTTGTTTGTCTGCCATGATGTATACATTGTGTGAGTTATAGTTGTATTC
>sig_829
AACGACGGCCAGTGCCAAGCTAGCTTTATAACGGAGCCTGACATTTATATTCCCCAGAAC
>sig_830
GGTGAAGGGGGCGGCCGCGGAGCCTGCTTTTTTGTACAAACTTGTGATAATCATAATACC
>sig_831
TTTGTAGACGGAAAAATTATTTTATTAAAGAGTAGTTCAACAAACGGGCCATATTGTTGT
>sig_832
AGTTCGACAGCGTGTCCGACCTGATGCAGCTCTCGGAGGGCGAAGAATCTCGTGCTTTCA
>sig_833
TCTCGAGGCCTCGGACTAGTATGCGGTGTGAAATACCGCACAGATGCGTAAGGAGAAAAT
>sig_834
CGGTTGAAGATCTGACGCTCAGTGGAACGAAAACTCACGTTAAGGGATTTTGGTCATGAG
>sig_835
TCCACCAGTCATGCTAGCCATGCTGTTATCAACCACTTTGTACAAGAAAGCTGAACGAGA
>sig_836
CCAATCTGGCCGCGGCCGCAAGGCCTCTCGAGCCTCTCGCCCTATAGTGAGTCGTATTAC
>sig_837
CTTTTGACTTGAGGGGGATCCATTCTTAGGCCACACGTTCAAGTGCAGCCACAGGATAAA
>sig_838
TACAGGACGGACCATGGTCGACCTGCAGGCATGCAAGCTTGGCGTAATCATGGTCATAGC
>sig_839
AAAACAGCAGTAAAAATTGAAGGAAATCTCATCGTTTCGAAATAGTTGTTCAATTGATTG
>sig_840
ACCTGACCGGTGATTACCTATGGCAGCAGCGCCAAGATCGGCGCGGGGAAGTTCAGGCCG
>sig_841
GAGATTATCAAAAAGGATCACCAGACTAATAATGAGTTAACAACAAGTGAGTAAACTTGG
>sig_842
CCCCGGGTACCGAGCTCGAATTCCTCGACCTGCAGGCATTGACGAAGGCATTCAGCTCAC
>sig_843
GACCATGATTACGCCAAGCTTGCATGCCTGCAGGTCGACTCTAGAGGATCCCCGGGTGGT
>sig_844
TGCCCCGGGGATCCTCTAGAGTCGACCTGCAGGCATGCAAGCTTGGCGTAATCATGGTCA
>sig_845
TATATTCGGTCGCTGAGGCTTGCAGGGAGTCAAAGGCCGCTTTTGCGGGATCCTCACCCT
>sig_846
ATCCGAGACGGCCGGCTGGGCCACGTGAATTCCTGCAGCTTCAGCCTCTCTTTTCTCGAG
>sig_847
GACTACCTCAAGTTGCAGGACCAGAGGTCCAAACCAAACCAGAAGAGCTGGGTACCTTAG
>sig_848
CAAGCTTGTCGACCAATTCGGGTCGACTTATTATTTCAGGAAAGTTTCGGAGGAGATAGT
>sig_849
GATATCCCATGGAAGCTTGGCGTAATCATGGTCATAGCTGTTTCCTGTGTGAAATTGTTA
>sig_850
GACTGACCGTACCCGGGGATCCTCTAGAGTCGACCTGCAGGCATGCAAGCTTGGCGTAAT
>sig_851
TAAAGCAAAAGCAATTTTCTGAAAATTTTCACCATTTACGAACGATAGCCATGGTCCGGA
>sig_852
TATTTTACCTCTGGCGGTGATAATGGTTGCATGTACTAAGGAGGTTGTATGAATTCCACC
>sig_853
ACTATAGGGCGAATTGGGTACCGGGCCCCCCCTCGAGGTCGACCAGACGTGACTTGGACT
>sig_854
GCTTTACTCACTAGACTTTGCTTCGCAAAGTCGTGACCGCCTACGGCGGCTGCGGCGCCC
>sig_855
GGGACAGGCGAGATCCATATGACGTCCCTATCGTTTCCACGATCAGCGATCGGCTCGTTG
>sig_856
AGTCACGTTACGTTATTAGTTATAGTTATTATAACATGTATTCACGAACGAAAATCGATC
>sig_857
ATTGGGACAACTCCAGTGAAAAGTTCTTCTCCTTTCGACATGGAATTTTGCCTCCTTAAG
>sig_858
ACCATAACTTCGTATAATGTATGCTATACGAAGTTATAGATCAATTCAGTTGTAGGGAGG
>sig_859
TCGAACGCGCTACCATTGCGCCAAGCAGTCATGTTATTCTCTCTTGTCATTGAAAAAGGA
>sig_860
CCCCTCTTTTTCCCTCCCACCCCAGGGTCCGGGCCCTGATTCGGGAAACCTCCCTTGGCC
>sig_861
CCGCGGATCTGATCCCGGGCGGGTACCTTTGAATTCCACTTAATTAAGTAGGCCGGCCAG
>sig_862
CAGCAAGCAAGCTAAAAAGTAAAGCAACAACATAACTCACCCCTGCATCTGCCAGAACTT
>sig_863
AGGTCTGGGTGCCCAAGCTGCTGGAGGGCACGGTCACCACGCTGCTGAGGGAGTAGAGTC
>sig_864
ACCGGCCAGGATTTCATGCAGCCGCACGGTTCCATATGCTAGTCCGAGGCCTGAATCGCC
>sig_865
TGCAGGTCGACTCTAGAGGATCCCCGGGTACCGGTCGCCACCATGGCCTCCTCCGAGAAC
>sig_866
GCAGATCTCGAGCTCGGATCCGACCCATTTGCTGTCCACCAGTCATGCTAGCCATATGTA
>sig_867
ATACGTGCAGTTGTTTCTTGAATTTGCGGTAACACTTCACTCCAGTTCGAGCCTGTATGA
>sig_868
TACTCAAGCTTGCATGCCTGCAGGTCGACTCTAGAGGATCCCCGGGTACCGAGCTCGATG
>sig_869
GGAGCTTGCGGCCCGGACGATCGAATTGGGGATCTTGAAGTTCCTATTCCGAAGTTCCTA
>sig_870
GTACATATGGCTGCCGCGCGGCACCAGGCCGCTGCTGTGATGATGATGATGATGGCTGCT
>sig_871
ATATCCTCCTTAGTGTGTGAAATTGTTATCCGCTCACAATTCCACACAACATACGAGCCG
>sig_872
TAGGCCGAATTCGAGCTCGGTACCCGGGGATCCGGCTGTAATCCGGGCAGCGCAACGGAA
>sig_873
AGGCAAATGCAGGAAATTACTGATCTGCAGAGATCAAAGGATCTTCTTGAGATCCTTTTT
>sig_874
AATTCGAGCTCTAAGCTCATTGTTTGCCTCCCTGCTGCGGTTTTTCACCGAAGTTCATGC
>sig_875
TCTGATGAAGCGCGAATATAGAGAAATATCCCGAATGTGCAGTTCCGATCCGGAACGAAT
>sig_876
TGGTCTGGTGTCAAAAAGCGGCCGCTCGAGTCAAGGGCGAGCTCAATTCGAAGCTTGAAG
>sig_877
TTGCTGTTGCGACTCTTGTTCCTATGCTAAGCTTTGCCAACGTCCCTGCAGAAGGTGATG
>sig_878
TCGCCATTAATTCACTGATCAGTGATAAGCTGTCAAACATGAGAATTCCGGGGATCCGTC
>sig_879
TACAGAATTCGGATCCACGAGCTCCGGACTCTTGTCGTCGTCATCAATCGTACCAGAACC
>sig_880
CAGGCGGAATCGCTTTTGGCGCGCCTAAACGGATATCATCATCGCTCATCCATGTCGACG
>sig_881
ACAAGTAAAGCGGCCGCGACTCTAGAATTCCAACTGAGCGCCGGTCGCTACCATTACCAA
>sig_882
GCGATCCCTTCGTTCACAGTGATCTGCATGTCGCTGTAATCGGAAAGGAACGCCGCGATG
>sig_883
AAATCGGAACCCTAAAGGGATCCATAGGTGCAAGCAAGTTAAGGGTTGCATCGCGCATGT
>sig_884
TGGAACGAAAACTCACGTTAAGGGATTTTGGACGCGTAAGCCGATCTCGGCTTGAACGAA
>sig_885
GCAGAATTCCACCACACTGGACTAGTGGATCCGAGCTCGGTACCCCGATCCGGGGTCTCT
>sig_886
CGGATGGAAGACCCGGGTCTTCCATCCGGACCGGGGGTACCGAGCTCGAATTCACTGGCC
>sig_887
CATCAACGTCCACAGTGATATGATCTCGGCGGCCGCTTATTTAGAAGTGGCGCGCCTCAA
>sig_888
TAGCATATGAAAACTGAAGAAGGTAAACTGGTAATCTGGATTAACGGCGATAAAGGCTAT
>sig_889
GCCGGGTCAGCGACGGATCCCCGGGAATTCGTAATCATGGTCATAGCTGTTTCCTGTGTG
>sig_890
GCCCTGTGGATGCGCCTCCTGCCCCTGCTGGCGCTGCTGGCCCTCTGGGGACCTGACCCG
>sig_891
CGACTCTCTACTGTTTCTCCATACCTGTTTTTCTGGATGGAGGAATTCATATGACCATGA
>sig_892
TCGACGGTATCGATAAACCCAGCGAACCATTTGAGGTGATAGGTAAGATTATACCGAGGT
>sig_893
TGGACTTCAGCCTGCCGGTACCGCCCCGTCCGGTCCTGCCCGTCACCGAGATCTGAGATC
>sig_894
GATCCATTCCACCCTTCATCGGTCTAGGATTGAAAATTTTCCATAGTTGTTTTGCTGCCA
>sig_895
GGTGAGACCACGACCGCGGCAGGCACGACGGCAAGCCCCGGCGGTGGGCCCATGGATGTG
>sig_896
CCCGCAAGATCCGCGAGATTCTCATTAAGGCCAAGAAGGGCGGCAAGATCGCCGTGTAAT
>sig_897
CGCCAGGGTTTTCCCAGTCACGACGTTGTAAAACGACGGGATCGATCCCCCCAAGCTTGC
>sig_898
ATATCATTAATATTTGCACAAACAGAAGACATAGAATATGTTGGTGGAAGAACCAGAATC
>sig_899
AATAGTAGATACTGGATGCAAGCATTCAGTAGCAGCATTGCATATCTGCTGTCTTTACGT
>sig_900
ACGTTTCTCGTTCAGCTTTTTTGTACAAACTTGTAGATCTCTGCTCGTTCTTCAGCACTC
>sig_901
ATATCCAGTGATTTTTTTCTCCATTTTAGCTTCCTTAGCTCCTGAAAATCTCGATGATAA
>sig_902
CAGGATGGGCACCACCCCGGTGAACAGCTCCTCGCCCTTGCTCACCATGAGAGCAGCAGC
>sig_903
AGGTGATGGTGATGGTGATGGTAGTACGACATATGTATATCTCCTTCTTAAAGTTAAACA
>sig_904
TAAGCATTGGTAATGAGGGCCCAAATGTAATCACCTGGCTCACCTTCGGGTGGGCCTTTC
>sig_905
ACAGATGCGTAAGGAGAAAATACCGCATCAGGCGATTCCAACATCCAATAAATCATACAG
>sig_906
ATCGCAGTTGCACTGGCTGGTTTCGCTACCGTTGCGCAGGCCGTCTTCGTACGATCCGGG
>sig_907
GGCGGCGGAGGTTCTGACGTCGTGATGACCCAAGAATTCCAATTCGCCCTATAGTGAGTC
>sig_908
AAAATGCATCATCATCATCATCATGGTGGATCCGAGCTCGAGATCTGCAGCTGGTACCAT
>sig_909
TAGTGAAATTACAATGAAACTATTTGAAGCTATATATAAACACGCTGTTAGTCAAGGTAT
>sig_910
AGGTCGACTCTAGAGGATCCCCGGGTACCGAGCTCGAATTCCCGGGGATCCGACAACCGA
>sig_911
GGAATTCCGGCGCCTAGAGAAGGAGTGAGGGCTGGATAAAGGGAGGATCGAGGCGGGGTC
>sig_912
GCTCACAATTTGAATCTATTATACAGAAAAATTTTCCTGAAAGCAAATAAATTTTTTATG
>sig_913
CTGTTAACTAATCCTGGCTCGAGATAGATCTATCGATTAGTCCAATTTGTTAAAGACAGG
>sig_914
AAGGCGAATATGATGCCACTTCAGTGGCGATTGGTGCCGGTTTTAAGTTGGATTAATTCC
>sig_915
AAATAACGCGTACTAGTCGACTCTAGTGTGCTTGGGAGTCCCTGATGATTAAATAAACCA
>sig_916
CTCCGCAAGCGTCACACCGCCTCAGCTCATTGGCCAACTCTTTGTTCTCTTCAGTCACTT
>sig_917
CTGCGTCGTCAGGTGAATGAAGTCGCTTAAGCTTGCTGCCTCGCGCGTTTCGGTGATGAC
>sig_918
ATCGTCGACCAATTCTTGAAGACGAAAGGGCCTCGTGATACGCCTATTTTTATAGGTTAA
>sig_919
GGGACTGGCTTTCAGCCATGGAACCAGTCTCCTGTTCTCGACTTTTATTGACTCTCGATT
>sig_920
AAAGTTAAACAAAATTATTTCTAGAATTAATTCGAGCTCCCGGGTACCATGGCATGCATC
>sig_921
GTTAATTAACAATTCGGGGCCGCGGAGGCTGGATCGGTCCCGGTGTCTTCTATGGAGGTC
>sig_922
AACATTTTAGAGAGAGAAAACTAACCAAAACGAATGTAAAAGAATTACTGGAGGGAAAAG
>sig_923
GTCCGGTAACGTGCTGAGCCCGGCCAAGCTTACTCCCCATCCCCGGGATCCGAATTCCCG
>sig_924
AAGCAGAATACAGCAGCCTGCATTAATGAATCGGCCAACGCGCGGGGAGAGGCGGTTTGC
>sig_925
ATTCGCGGCCGCAATTAACCCTCACTAAAGGATCCCTATAGTGAGTCGTATTATGCGGCC
>sig_926
CTCCGAGCGGAGACTCTAGCGAGCGCCGGAGGCGGCCGCTCGACTCATCACGTCTCCTGT
>sig_927
TGCCGCAAAAAAGGGAATAAGGGCGACACGGAAATGTTGAATACTCATACTCTTCCTCAG
>sig_928
GCCAGTGCCAAGCTTTCGCGAGCTCGAGATCTAGATATCGATGAATTCCCGGGGATCCGT
>sig_929
CGAGCCGGGCCCCTTAAACAAGAATCTCTAGTTTTCTTTCTTGCTTTTACTTTTACTTCC
>sig_930
CTATTTTTTTATATTTTAAGTCTATTTTACACTTTTGACCTATAAGTCATTTTATTATAC
>sig_931
GATCGATTCTAGCTCGAGGGGCGCGCCGGGATCCCTAGAGGTACCCTAGAGAATTCCTAG
>sig_932
GTCGGGAAACCTGTCGTGCCAGACCCCGGTTGATAATCAGAAAAGCCCCAAAAACAGGAA
>sig_933
TTAACACTCTATCAATTATGTTTTAGAGTCTTTTTTCATACCCCAAAATAACTAAAAAGG
>sig_934
AGTTAACTAGTACGCAAGTTCACGTAAAAAGGGTATCGATAAGCTATGCATGCACCATTC
>sig_935
CCTTATTGCCCGGGCATGGGGAGTAAGCTGTTAGTTAGTTAAGCTTCCCGGGATCGATTC
>sig_936
TACTTTCACCAGCGTTTCTGGGTCCATGGTGCCTGCTTTTTTGTACAAAGTTGGCATTAT
>sig_937
AAGGGCGACACGGAAATGTTGAATACTCATGCGAAACGATCCTCATCCTGTCTCTTGATC
>sig_938
TTCCCGGGAGAGCTCGATATCGCATGCGGTACCTCTAGAGCCGGATCCGGAGCTTGGCTG
>sig_939
CTTAAGAAACTTTATTGCCAAATGTTTGAACGATCGGGGAAATTCGAGCTCTAAGCACCG
>sig_940
GGAGCAAGGTGAGATGACTGGAGATCCTGCCCCGGCACTTCGCCCAATAGCAGCCAGTCC
>sig_941
TTTCATTACCTCTTTCTCCGCACCCGACATAGATGAGCTCGAATTCCCCAGATCTGGTAA
>sig_942
CTTCGAAGCATGCCCGGGCGTCGACACCTATCTCTCCGCATCACCTTTGGTAAAGGTTCT
>sig_943
AACGCTGGACTGGCATGAACTTCGGTGAAAAACCGCAGCAGGGAGGCAAACAATGACTGC
>sig_944
AATGGTTGCATGTACTAAGGAGGTTGTATGAATTCTGCGGAGACTTTGCGATGTACTTAA
>sig_945
CTGCGGAGAGGTCCATTCCAACTGCTCAGATGAAGCTGAAAAGAGCCCGACTCGCCGATG
>sig_946
CGCAATTCCCTTGTATCTCTACACACAGGCTCAAATCAATAAGAAGAACGGTTCGTCTTT
>sig_947
AGAAAAATCACTCAGGGTCAATGCCAGCGGGAGATCTGTCGAGAAAAAAAAGCCCGCTCA
>sig_948
GAAAACTCATCCTGTGCCTTCCTCACTTTCTGCTAGTCCACTCCAACAATACGGCACGCC
>sig_949
TAATATAGATCCTCTAGAGTCGACCTGCAGGCATGCAAGCTTGGCACTGGCTGATCAGCT
>sig_950
CAACCATGGTGAGCAAGGGCGCCGAGCTGTTCACCGGCATCGTGCCCATCCTGATCGAGC
>sig_951
ATATCATTTTACGTTTCTCGTTCAGCTTTCTTGTACAAAGTGGTTGATAACAGCGCTTAG
>sig_952
CATCGTGGGGCGCCCCAGGCACCAGGGCGTGATGGTGGGCATGGGTCAGAAGGATTCCTA
>sig_953
CAGTGAATTCCCGGGGATCCGTCGACCTGCAGCCAAGCTTGGCGTAATCATGGTCATAGC
>sig_954
AGCATATGGCTAGCTCGCGAGTCGACTCTAGAGAATTCCTCGAGCCCGGGTGCTTTGCCA
>sig_955
GATAATGGTTGCATGTACTAAGGAGGTTGTATGAATTCCTACGACATGCCTAACGCAAAA
>sig_956
CTTTAAGAAGGAGATATACATATGTCTGGTCGTGGTAAAGGTGGTAAAGGTCTGGGTAAA
>sig_957
CTCAATCGTCTGGAATTCCTGATGCGGTATTTTCTCCTTACGCATCTGTGCGGTATTTCA
>sig_958
GTACCGAGCTCGAATTGACCAAAATCCCTTAACGTGAGTTTTCGTTCCAGTCAGCGTCAG
>sig_959
TATCCCTATCAAACCGGACACGTTTATGCTGGTTATGCTGGCTGCATGGGGCATTAGTTG
>sig_960
GATCCCCGATATCCCATGGACCCGCGTCCCTCAATACCGGAGCCACCACCGGTACCCAGA
>sig_961
TCCCGGGGATCCGTCTATGATCAGATCTCGAGCTCGCGAAAGCTTGCATGCCTGCAGGTC
>sig_962
TTAACACAACCCTCAAGAACCTTTGTATTTATTTTCACTTTTTAAGTATAGAATAAAGAA
>sig_963
GTTATCCCCTGATTCTGTGGATAACCGTATTACCGCCTTTGAGTGAGCTGATACCGTCTC
>sig_964
GCTTTGAAGTTCCTATTCCGAAGTTCCTATTCTCTAGCTAGAAAGTATAGGAACTTCAGA
>sig_965
TTCGCGAACAGGCACAGGCGCGTGGTTATCAGTTGGTGAGCGATGCTGCTAGCCTGAACT
>sig_966
GGTGCTACGCCTGAATAAGTGATAATAAGCGGATGAATGGCAGAAATTCGAGCTTGGCCC
>sig_967
CAACAGTACTGCGATGAGTGGCAGGGCGGGGCGTAAACGCGTGGATCCCCCTCAAGTCAA
>sig_968
CGGATACCTGTCCGCCTTTCTCCTTCGGGAAGCGTGGCGCTTTCTCATAGCTCACGCTGT
>sig_969
GATCGCCGTGTAAGCTTAGAGCTCGAATTTCCCCGATCGTTCAAACATTTGGCAATAAAG
>sig_970
GCGCGTGAGGAAGAGTTCTTGCAGCTCGGTGACCCGCTCGATGTGGCGGTCCGGGTCGAG
>sig_971
TGTTTAACTTTAAGAAGGAGCCCTTCACCAAGGGTGGGCGCGCCGACCCAGCTTTCTTGT
>sig_972
AGGCTCAAGGCGCGCATGCCCGACGGCGAGGATCTCGTCGTGACCCACGGCGATGCCTGC
>sig_973
GCGCCGAAAGTAGACGCGAATTCCGCGGGGAAGTCAACCTGAGCTTAGAGCTCGAATTTC
>sig_974
CATTTCATTTGGAGAGGACACGCTGAAGCTAGTCGACTCTAGCCTCGAGGCTAGAGGATC
>sig_975
CTGGCCATACTAGTGGTGGTGGCGGTTCTAATAACAATCCTCCTACTCCTACTCCATCTA
>sig_976
CTCGACCAGGATGGGCACCACCCCGGTGAACAGCTCCTCGCCCTTGCTCACCATGCTCAT
>sig_977
GGACCACCTTATGTTATTTCATCATGGTCTGGCCATTCTCATCGTGAGCTAGCGGATCTC
>sig_978
TTTGTAGAATTAGAATATATTTATTTGGCTCATATTTGCTTTTTAAAAGCTTAAAAGATT
>sig_979
GCGGATGGCTCCAGTTGCCCTCGAGCTTGTCGTCGTCGTCCTTGTAGTCGTCCATGGTAT
>sig_980
AGGCGAGAAGAAATGGCTCACATTTCGCGTCAGATTAGCGAAGAAAGTTTGCAGAGCTTG
>sig_981
CCACCCAGGCTCAGTGCAAATTTATCCTGTGGCTGCACTTGAACGTGTGGCCTAAGAATG
>sig_982
CGGCCTTAAGGGCCCGTACGGCCGACTAGAGTCGACCTGCAGGCATGCAAGCTTGGCGTA
>sig_983
TTAATTAAGTCTAGAGTCGACTGTTTAAACCTGCAGGCATGCAAGCTTGGCGTAATCATG
>sig_984
CCCGGGTACCGAGCTCGAATTCTTAGGCCACACGTTCAAGTGCAGCCACAGGATAAATTT
>sig_985
CCTCCGGCGGCTGCAAGCTGGGCCTGCTGGTTCCGCGTGGATCTGCGGATCCGAATTCTC
>sig_986
TTCCCAGTCACGACGTTGTAAAACGACGGCCAGTGCCAAGCTTGGCTGCAGCCAAGCTTA
>sig_987
CAAAACAAAGACTCTAGACCTAGGCCTTAAGATCTGATCATATGCATCCGCGGGCCCGGG
>sig_988
CTAGGGTACCTCTAGGGATCCCGGCGCGCCCCTCGAGCTAGAATCGATCCTAGAAAGCTT
>sig_989
GGCGCGTGGGCGGCCGTGCCGTGCTGGCGATCGCGCCAACACTGGCTGGACACCCTCCTC
>sig_990
CAGGATAGATGATCCCCATCCACTCCAGGCCTTTCCCGGGCATCTGGCGCACCCAGCCGA
>sig_991
AGCAGCAAAAACATCGCAAGGAAGTGCTTACACCGGCAATGAGAAAACGGATAATAAAGC
>sig_992
TTCACGTTTATGGTGATTTCCCAGAACACATAGCGACATGCAAATATGAATTCGTCCCGT
>sig_993
CTGCATCCCTTAACTTGTTTTTCGGGTACCGAGCTCGAATTCACTGGCCGTCGTTTTACA
>sig_994
TTCTTAAAGTTAAACAAGGCGGCCGCGGAGCCTGCTTTTTTGTACAAACTTGTTGATAAT
>sig_995
CGTTATGACAACCTCTTCCAGTGCTCCTTCCCCTACTCTATGGGCTGGCACGGCGCCCAT
>sig_996
TCGAGATCGGTCGAGCTAGCTCATTCATTCAAGATCTTGGTACCCGGGAATTCTCGAGAA
>sig_997
ACATATCCATCGCGTCCGCCATCTCCAGCAGCCGCACGCGGCGCATCTCGGGTTAACTCG
>sig_998
CTGCAATGAAGAGGATAAGCCATATTATTATTATTCCTTCTATTAATCCTGCCAGAAATC
>sig_999
TCTCTGTCCTTCCTGTGCGACGGTTACGCCGCTCCATGAGCTTATCGCGAGAATTAATTC
>sig_1000
GTCACGCGGGAGACCGGGGTTCGGTTCCCCGACGGGGAGCCAAACAGCCGACCAATTGCA
>sig_1001
ATCTGTACGACGATGACGATAAGGATCCGAGCTCGAGATCTGAAAGTACAGTTACAGAAG
>sig_1002
GCTGGGACCTGGCAGGCGGCATCTGGGACCCCTAGGAAGGGCTTGGGGGTCCTCGTGCCC
>sig_1003
CGCTTTCAATTTAACACAACCCTCAAGAACCTTTGTATTTATTTTCACTTTTTAAGTATA
>sig_1004
ACCGCCGGCATGTCCGCCTCGGTGGCACGGCGGATGTCGGCCGGGCGTCGTTCTGGGCCC
>sig_1005
CTCGGAGGACAGTACTCCGCTCGGAGGACAGTACTCCGACCTGCAGGCATGCTGCGTACT
>sig_1006
TTCTGTGATGCTTGTCAGGGGGGCGGAGCCTATGGAAAAACGGCTTTGGCGCGGCCTTAT
>sig_1007
GATGCGCTCTCCGGGCGCACGATCGACCTGCCCGGCGGCGACGAGGCCGTCTTTGTGTCC
>sig_1008
CTGACTTAACTCCATCCACAGTCGACCTGCAGGAGCTTTGGCTAACACACACGCCATTCC
>sig_1009
TATGGCTAGCATGACTGGTGGACAGCAAATGGGTCGCGGATCCGAGCTCGAGATCTGCAG
>sig_1010
TATCTTATCATGTCTGGATCCAAGCTCCTGCCTGGACTTGCCTGGCCTGCCTGGACTTGC
>sig_1011
AGTCACGACGTTGTAAAACGACGGCCAGTGCCAAGCTTGCATGCCTGCAGGCCTCGAGAT
>sig_1012
CTTAAGCTACTGAACCAGTTCTTGCAAGCAGAATTCTGCTCGTTCTTCAGCACGCGCTCC
>sig_1013
TAGGAGATCTTCTAGGATCGATTCTAGGAATTCTCTAGCTCGAGGGGCGCGCCCCCAGCT
>sig_1014
AACTCACGTTAAGGGATTTTGGTCATGGAGAGCTCATGTTTGACAGCTTATCATCCGATT
>sig_1015
AAACCATGGCCCTTAAGGGCGAATTCGAAGCTTACGTAGAACAAAAACTCATCTCAGAAG
>sig_1016
AATCGAGACCGAGGAGAGGGTTAGGGATAGGCTTACCGAGCTGAGCTCTCGCGAAGGCCT
>sig_1017
GGAGAACTGTGAATGCGCAAACCAACCCTTGCATCGATTGTCAGACCAAGTTTACTCATA
>sig_1018
ACGCACCACCCCGTCAGTAGCTGAACAGGAGGGACAGGGTCGACAATTCGCGCGCGAAGG
>sig_1019
GGTGGCCCGGCTCCATGCACCGCGACGCAAACGCGGGGAGGCAGACAAGGTATAGGGCGG
>sig_1020
CTTTATGTTTTTGGCGTCTTCCATTTTACCAACAGTACCGGAATGCCAAGCTCAGATCCG
>sig_1021
GAAGGAACTGGCTTCAGCAGAGCGCAGATACCAAATACTGTCCTTCTAGTGTAGCCGTAG
>sig_1022
TTATCGAGATTTTCAGGAGCTAAGGAAGCTAAAATGCATCATCATCATCATCATGGCCAT
>sig_1023
GATCGTCCTCGACGAGGACTTCCATTGTTCATTCCACGGACAAAAACAGAGAAAGGAAAC
>sig_1024
GGCAAGCTGGAGCCACCCGCAGTTCGAAAAGGGTGCAGATGACGACGACAAGGTACCGGA
>sig_1025
GTTGATAACAGCATGTCCCCTATACTAGGTTATTGGAAAATTAAGGGCCTTGTGCAACCC
>sig_1026
ATAAAATTAAAATTATATGCATCGTAGTCAAGCTAAATTAATAATAAATAAGTATTGAAT
>sig_1027
TGCTGTCCACCAGTCATGCTAGCCATGATAGATTCCTCTTTGAGCACAGATCTAGTTAGA
>sig_1028
TTCGTAACAGTTTTGTAATAAAAAAACCTATAAATACGGATCCCTGCAGGCCTCGAGTTC
>sig_1029
TGCTCAACGGGAATCCTGCTCTGCGAGGCTGGCCTTTCTGCCATTCATCCGCTTATTATC
>sig_1030
CAGTCACGATGAATTGGTCGACGGATCCCAAGCTTACTTCTCCTCTTCCAGCTCCTCGGT
>sig_1031
ACGTTGTAAAACGACGGCCAGTGAATTCCACAAGCTTGTGGAATTCGTAATCATGGTCAT
>sig_1032
GAAAATCTCGTCGAAGCTTCGAATTCCATGGTACCAGCTGCAGATCTCGAGCTCGGATCC
>sig_1033
CACAGGAACACTTAACGGCTGACATGGGAATTACGACACCGACAACCTGCACATCCATAT
>sig_1034
CGGTGACGAAAAGGCTGTCCGTGTCCCCGTATACAGACTTGAGAGGGAGTTTGGGCCGGC
>sig_1035
GACTCTAGAGGATCCCCGGGCGAGCTCGAATTCCGGCGATAAGGCCCTTCGCAGGTTAGC
>sig_1036
CAACCTCGGGCCGGGTGCGGCACACTACGTAGAATTCGGATCCTCTAGAGTCGACCTGCA
>sig_1037
ACACGGCGGCATCAGAGCAGCCGATTGTCAGTTGTGCCCAGTCATAGCCGAATAGCCTCT
>sig_1038
ACAATTCCCCTATAGTGAGTCGTATTAATTTCGCGGGATCGAGATCATGTCGACCTGCAG
>sig_1039
AACGCTGGACTGGCATGAACTTCGGTGAAAAACCGCAGCAGGGAGGCAAACAATGAGCTT
>sig_1040
GTAGTCGAGGGACCTAATAACTTCGTATAGCATACATTATACGAAGTTATATTAAGGGTT
>sig_1041
TTCTCATGTTTGACAGCTTATCATCGCGAAATGACCGACCAAGCGACGCCCAACCTGCCA
>sig_1042
TTCAGTGTCAGAAGTCGACCAAGGAGGTCTAGATGGATCCCGTCGTTTTACAACGTCGTG
>sig_1043
GATGCGCCTCCTGCCCCTGCTGGCGCTGCTGGCCCTCTGGGGACCTGACCCGGCCCAAGC
>sig_1044
ACCATGTCTGGTTCTCATCATCATCATCATCATAGCAGCGGTATGCATTCCCCTATACTA
>sig_1045
GTTCCACTCCTGAAGTGTTAAGTACATCGCAAAGTCTCCGCAGAATTCATACAACCTCCT
>sig_1046
ATACCGTCGACGGTATCGATTAAATTTCCAACAACGTCGTTTTATTAACAATTACCCAAA
>sig_1047
TATTTTCTCCTTACGCATCTGTGCGGTATTTCACACCGCATAAGCTCGAATTCCCCGGGG
>sig_1048
TTTGGGAGAGAGTTCAAAATTGATCCTTTTTTTATAACAGGAATTAGGCGCCTGATGCGG
>sig_1049
CGAACCCCTTGCGGCCGCCCGGGCCGTCGACCAATTCTCATGTTTGACAGCTTATCATCG
>sig_1050
GTAGCGCGGCCGGCATGGTCCCAGCCTCCTCGCTGGCGCTGGCTGGGCAACATTCCGAGG
>sig_1051
TAGGCGTATCACGAGGCCCTTTCGTCTTCAAGAATTCAAAAAAAAAAAAAAAAAAAGTTG
>sig_1052
TGGATCGATCCATGCATGTTAATTAACATCATCAATAATATACCTTATTTTGGATTGAAG
>sig_1053
TACTTCTGACGTTTCCGCCTCAAGTGCGCTGGATCTGAGTCCATTGGCACGTACTCGAAG
>sig_1054
GTGTCGAAAGATCCCCGGGTACCATTTAGGTGACACTATAGAACCGCGGCCGCGGATCCG
>sig_1055
CTACTGAACCAGTTCTTGCAAGCAGAATTCACGGCGATCTTGCCGCCCTTCTTGGCCTTA
>sig_1056
AACGGGCTTCAGGCGCTCCCGAAGGTCTCGGTCGGGCCGTCTCTTGGGCTTGATCGGCCT
>sig_1057
TAATTGATTACTATTTAGAAGGCACAGTCGAGGCTGATCAGCGGTTTAAACTTAAGCTTT
>sig_1058
TAGTGGATCCGAATTCGTTAACAAGCTTGTCGACCTCGAGGGTACCGATTCGACAGAAGA
>sig_1059
TACACGGCTGGACCATCTGGGGTGGTTACGGTACCTTGCCTCTCAAGCCCCGCTTTCTCG
>sig_1060
ATGGAATTCCTGCAGCCCCAAGGGTTGGTTTGCGCATTCACAGTTCTCCGCAAGAATTGA
>sig_1061
TATATAACCAATGACTAATATGGCTAATTGCCAATATTGATTCAATGTATAGATCTTCGA
>sig_1062
AGGTCCCCTTTTTTATTTTACTGCGATGAGTGGCAGGGCGGGGCGTAATTTTTTTAAGGC
>sig_1063
GACAATTCGCGCGCGAAGGCGAAGCGGCATGCATTTACGTTGACACCATCGAATGGCGCA
>sig_1064
CTGGATCCGGTGATGACGATGACAAGCTGGGAATTGATCCCTTCACCAAGGGCGAGCTCA
>sig_1065
CGGCGCCCCCGCCGCCTTCGACGAGATCTCCCGTTCCATCCGTTCCCGCTGGGGGCCGTC
>sig_1066
GCCAGCTGGCGTAATAGCGAAGAGGCCCGCACCGATCGCCTTCCCAACAGTTGCGCAGCC
>sig_1067
CGTTTTCGTATGCTTTTCAGTGTTGCAGTGAATTTTTTGTTGCGATTGGAAGCGTAAACA
>sig_1068
AATTAAATTAAGCAGGTACTGCTGCTGATTGGGTCAAACCAACTGCTTCAGCATACTTCA
>sig_1069
TAACTATCTAGAGGATCCCCGGGTACCGAGCTCGAATTCGTAATCATGGTCATAGCTGTT
>sig_1070
GTCTGTGGCGGGAACTCCACGAAAATATCCGAACGCAGCAAGATCGTCGACCAATTCTTG
>sig_1071
TAGTACGTACTATCAACAGGTTGAACTGCTGATCTTCGGATGCACAAATTAAAAATGAAG
>sig_1072
AAATAGGCGTATCACGAGGCCCTTTCGTCTTCAAGAATTGGGCCATCGCCCTGATAGACG
>sig_1073
CATCCTTGTAGTCGCTCATTCTAGAGTCCCCCGTGTTCTCTCCAAATGAAATGAACTTCC
>sig_1074
CCGCAGGTGCTGGCATCGACATTCAGCGACCAGGTGCCGGGCAGTGAGGGCGGCGACCTG
>sig_1075
TCGACTCTAGAGGATCCCCCTCTAGAGGATCCCCTCGAGAATGCCGGCATTCGGGCCCGG
>sig_1076
GGTGATGATGGACCATGGGCATATTTATAGGTTTTTTTATTACAAAACTGTTACGAAAAC
>sig_1077
AGCCACCCGCAGTTCGAAAAACTCGAGCACCACCATCACCATCACCATCACTAAGTGATT
>sig_1078
CCTTCAAGCTTCGAATTGAGCTCGCCCTTGACTCGAGCGGCCGCTTTTTGACACCAGACC
>sig_1079
GAGCAACCTTGATGGCATGGGCCCAGAGCAACCTTGACTGCCCCAGCGGCCAGAGCAACC
>sig_1080
AATTAACCATGGATCCACTAGTAACGGCCGCCAGTGTGCTGGAATTCGGCTTGTTCGAAA
>sig_1081
GAGGGCGCCCCAGCTGGCAATTCCGACGTCTAAGAAACCATTATTATCATGACATTAACC
>sig_1082
AGCTCCTTCGGTCCTCCGCTGTTGAGATCCAGTTCGATGTAACCCACTCGTGCACCCAAC
>sig_1083
TGCAGACAAGGCCGCTCAGGGCGAGAAGAGATCGGAAGCCCATGGTGATGTCTGCTCAAG
>sig_1084
TATGGCTGATTATGATCAGTTATCTAGATCCGGACTTGTATAGTTCATCCATGCCATGTG
>sig_1085
CGCGTGGATCCCCGGGAATTCATCGTGACTGACTGACGATCTGCCTCGCGCGTTTCGGTG
>sig_1086
CGTCTGGTCGACCTCGAGGGGGGGCCCGGTACCCAATTCGCCCTATAGTGAGTCGTATTA
>sig_1087
CTCGACCAGGATGGGCACCACCCCGGTGAACAGCTCCTCGCCCTTGCTCACCATGCTGTT
>sig_1088
ATCTTTTATTTTATCGATCGTAATCTGCTGCTTGCAAACAAAAAAACCACCGCTACCAGC
>sig_1089
TACGAAGTTATCTAGCGCGTCCGAACCCCAGAGTCCCGCTCAGAAGAACTCGTCAAGAAG
>sig_1090
GAGGAGGCTCGGGGTACAGCTCGTCCATGCCGAGAGTGATCCCGGCGGCGGTCACGAACT
>sig_1091
CGTCCACACCCTTCATCATGGTGATGTCGTTTGTAGCGATACAGATTCCCTGGTCCTCGT
>sig_1092
GGAATTCACTAGTCATATATGGGATCCGTCGACTTTGGGCCCGGTACCAGCTTTTGTTCC
>sig_1093
GGTCGGGGGCGGGCTTCGCCTGCGCTGACCTGACAACTTTCTGCCGCCTCGACAANCTCG
>sig_1094
ACAGCACAACCCAAACTGAGCCGTAGCCACTGTCTGTCCTGAACTCATTAGTAATAGTTA
>sig_1095
ATGCCTGGGGCTTCCTCGCTCACTGACTCGCTGCGCTCGGTCGTTCGGCTGCGGCGAGCG
>sig_1096
ATCATCACAGCAGCGGCCTGGTGCCGCGCGGCAGCCATATGCTCGAGGATCCGGCTGCTA
>sig_1097
TTTGAGCAGCCGCGTAGTGAGATCTGATCTTTAAATCTAGATTTAAGAAGGAGATATACA
>sig_1098
AGGCCTAGGCTTTTGCAAAAAGCTTGGGATCTCTATAATCTCGCGCAACCTATTTTCCCC
>sig_1099
AGCTTTTTTGTACAAACTTGTGATAACAGCCTTGTACAGCTCGTCCATGCCGAGAGTGAT
>sig_1100
GGAATTCGAGCTCGGTACCCGGGGATCCTCTAGAGTCGACCTGCAGGCATGCAAGCTTGT
>sig_1101
CCCCCGGGGCAGCGCGGGTTCTGGTACGATTGATGACGACGACAAGAGTCCGGAGCTCGT
>sig_1102
TTATGCAGCGGAAAAGATCCGTCGACATCGTCAACGTTCACTTCTAAAGAAATAGCGCCA
>sig_1103
CGCACGAGGTCAGGACGCCCCCCGTGTACGACATGAAGGCACTGGCGTCAACCGCAATAG
>sig_1104
AAAGGAAGCTGAGTTGGAGGCTGAAACCGCTGAGCAACTGCTGGTTCCGCGTGGATCTGC
>sig_1105
GCTCGATATCGCATGCGGTACCTCTAGAAGAAGCTTGGAGACAAGGTAAAGGATAAAACA
>sig_1106
GTTATATGCAGGTTATATGCAGGTCGAAGACGCCAAAAACATAAAGAAAGGCCCGGCGCC
>sig_1107
CACCCCAAAAGGATCTAGGTGAAGATCCTTTTTGATAATCTCATGACCAAAATCCCTTAA
>sig_1108
GTGATAATAAGCGGATGAATGGCAGAAATTCGACCTGCAGCCAAGCTTGGCACTGGCCGT
>sig_1109
AAAGGAAGCTGAGTTGGAGGCTGAAACCGCTGAGCAACTGCTGGTTCCGCGTGGATCTGG
>sig_1110
CATCAAACCTGTCGCACTCCAGAGAAGCACAAAGCCTCGCAATCCAGTGCAAAGCTTGGG
>sig_1111
GCGGCCCGAGATCCGTTCGGGCAAATCGCTGAATATTCCTTTTGTCTCCGACCATCAGGC
>sig_1112
TGTCGGACTAGGTGAGTGGGGTGGAGGTTTCGGATGCGTTAACGAGAGTTGGCCGTTGCT
>sig_1113
GGCCGATTCATTAATGCAGCGAAGAACGTTTTCCAATGATGAGCACTTTTTGATCGACGT
>sig_1114
TCCATAAAACCGCCCAGTCTAGCTATCGCCATGTAAGCCCACTGCAAGCTACCTGCTTTT
>sig_1115
TGGGTGGAGAGGCTTTTTGCTTCCTCTTGAAAACCACACTGCTCGACCCCACGCAACGCC
>sig_1116
CAGAATTCGGATCCGATATCACCATGGTGCTAGCTGCCTGAGCTGGCAGAACAACAGTTG
>sig_1117
CTACGCCTGAATAAGTGATAATAAGCGGATGAATGGCAGAAATTCGCGAGCTCTTAATTA
>sig_1118
GGTTCAATAACCCACCACCACCACAACACACTAATCAAAACGACTTCAGATTCAATGGTG
>sig_1119
GGGTGGCGGCCGCATAGGCCGCCATTCGCCATTCAGGCTGCGCAACTGTTGGGAAGGGCG
>sig_1120
AGCCGGATCCCCACGGATCCGGGGAATTCCCGGTATGGATGGCACCGATGCGGAATCCCA
>sig_1121
ACGTATTCTTTCATCAACGTCCACAGTGATATGATCTCGGCGGCCGCTTACTCTTTTTTT
>sig_1122
TCCCTAGAAAGCTTCCTAGACCGCGGCTAGAATCGATCCTAGACCCGGGGGGGTCGACGC
>sig_1123
CCATTCCCACGTGGATACATGGATCTACCAAGTGATGCGCGTCTAAGGGATCCGACCCAT
>sig_1124
TATACCCATATAAATCAGCATCCATGTTGGAATTTAATCGCGGACGCGAGCAAGACGTTT
>sig_1125
ATCGCCGCCCGTGCCTGCCGATTGGGTGCAGATCCGTCGACCTGCAGCCAAGCTTATCGA
>sig_1126
ATAGATCCTCTAGAGTCGACCTGCAGGCATGCAAGCTTGTATTCTATAGTGTCACCTAAA
>sig_1127
CGCTCACGGCTCTGGCAGTGAATGGGGGTAAATGGCACTACAGCGAATAAATACCTGTGA
>sig_1128
CTGCGATCCACTCGAGACGTTTACCCGGGGGCTGACGTACCCACTCCATGTAGAAGTCAG
>sig_1129
CCGGTACTGTTGGTAAAAAGCTTGGCATTCCGGTACTGTTGGTAAAGCCACCATGGAAGA
>sig_1130
TAAGCTGTCAAACATGAGAATTAATTCCGGGGATCCGTCGACCTGCAGCAATTCCCGAGG
>sig_1131
TGTTCGAACTCGACGGGCCGTCTGGGGCGAGAAGCGGAGCGGGCTGGGGCTCGAGGTCGC
>sig_1132
ACGCGTTAATTTAAATAAACAATGGCAGATCCAATGAAGCTACTGTCTTCTATCGAACAA
>sig_1133
AAACGCGCGAGGCAGCTGGCTGACATTTTCGGTGCGAGTATCCGTACCATTCAGAACTGG
>sig_1134
CGTTGTGAATTGCACAAAAAGATTTGACGGCATATTTATCAATCTCACTAAAACCAACCA
>sig_1135
GGACTCGGCCGCGCGATCTATGCCGAGTGCCACGCGCGAAACGCCGAGTTCCCGTGCAAC
>sig_1136
AGCATACATTATACGAAGTTATACCGGTCTTGCTAGATTCTAATCAAGAGGATGTCAGAA
>sig_1137
CAAGACCTATCCGACAATCGAAATTGTGGGCTACAAGGGACGCGCCGTAGTTGTTGTCTC
>sig_1138
AATGTTGAATACTCATACTCTTCCTTTTTCAATGACAAGAGAGAATAACATGACTGCTTG
>sig_1139
TGCTGCTAAAGAAGAAGGGGTATCTCTCGAGAAAAGAGAGGCTGAAGCTGAATTCACGTG
>sig_1140
AATCCCCAGCATGCCTGCTAAATTCCCGGGCTAATCGCCATCTTCCAGCAGGCGCACCAT
>sig_1141
CCGCGGTGGCGGCCGCTCTAGGATCCCCCGGGCTGCAGGAATTCGATATCAAGCTTATCG
>sig_1142
TTGCAACGTGCTACAGCCCTCTCTCCTTCAAGGGAATTTATGGTGCACTCTCAGTACAAT
>sig_1143
TTTCTCCTGCCACATGAAGCGCGGCCGCACTTCACTGACACCCTCATCAGTGCCAACATA
>sig_1144
TCCCCGGGTACCGAGCTCGAATTCCGTGTATTCTATAGTGTCACCTAAATCGTATGTGTA
>sig_1145
GGCTTTTGACTTGAGGGGGATCCTCATTACCAATGCTTAATCAGTGAGGCACCTATCTCA
>sig_1146
TAAGGGCAATTCTGCAGATATCCAGCACAGTGGCGGCCGCCCGTCGACGGCGCCAACCCG
>sig_1147
TCCTGTCAACTCGTAAGCGGCCGCACTCGAGCACCACCACCACCACCACTGAGATCCGGC
>sig_1148
AGATACAAGGGAATTGCGGCCGCAATTCGTAATCATGGTCATAGCTGTTTCCTGTGTGAA
>sig_1149
CCGCTTTGGTCCCGGATCCTCTACGCCGGACGCATCGTGGCCGGCATCACCGGCGCCACA
>sig_1150
AGCTCTAAGCCTTGTACAGCTCGTCCATGCCGAGAGTGATCCCGGCGGCGGTCACGAACT
>sig_1151
TTCAGCTTTTTTGTACAAACTTGTAGATCTCTGCTCGTTCTTCAGCACTCTCTCCACGAA
>sig_1152
TCGACGGGATCGAGATCTCGATCTATAGTTCCTCCTTTCAGCAAAAAACCCCTCAAGACC
>sig_1153
CAGCTATGACCATGATTACGCATTATAACAAATAGTTAACTAATTGTCAAGTAATTCGAG
>sig_1154
GATTACGAATTCCACAAGCTTGTGGAATTCACTGGCCGTCGTTTTACAACGTCGTGACTG
>sig_1155
CTAGAAGATCTCCTAGAATCGATCCTAGAGAATTCCTAGAGTTAACACTGGCCGTCGTTT
>sig_1156
CTTTATGTTTTTGGCGTCTTCCATTTTACCAACAGTACCGGAATGCCAAGCTTACTTAGA
>sig_1157
GGGTCTAGCCGCGGTCTAGGGTACCTCTAGGAAGCTTTCTAGGGATCCCGGCGCGCCCTA
>sig_1158
AACATGATGGTTCCGCCATGGGGCGGGCGGTCATGGAGTTGTCACTGGCAGATTTACCTA
>sig_1159
GACAAGACTGAAAAGGCCGCTAAGGTTACCAAGGCTGCTCAAAAGGCTGCTAAGAAACAC
>sig_1160
TAAAAGTGCGCGTGCAGCCCTTATTGCCCGGAATTCGAGCTCGGTACCCGGGGATCCTCT
>sig_1161
CCTTTGTTGGTCTAACTCCAGCCCTTTACGCCACCATAGCCGAAGCCCAGGATCCGTCGA
>sig_1162
AGTCTTCTTCAGAAATGAGTTTTTGTTCTTTGCCCACTACCTTGGTGATCTCGCCTTTCA
>sig_1163
CTGCCCATGTTCTTTCCTGCGTTATCCCCTGATTCTGTGGATAACCGTATTACCGCCTTT
>sig_1164
TCGTCAGACTGTCGATGAAGCCCTGAAAGACGCGCAGACTAATTCGAGCTCGGTACCGTC
>sig_1165
TGCAAAGTAAACTGGATGGCTTTCTCGCCGCCAAGGATCTGATGGCGCAGGGGATCAAGA
>sig_1166
TATTTTACCTCTGGCGGTGATAATGGTTGCATGTACTAAGGAGGTTGTATGAATTCGAGC
>sig_1167
GCTCTTTGATACAACTAATTTTACGACGACGATGCGAGCTCTTATTCAACCGAGCGTGCA
>sig_1168
AGCCACCACCTTCTGATAGGCAGCCTGCACCTGAGGTTAATCACTTAGTGTTATTTTTCG
>sig_1169
CGATATGATCGACGGATCCTCTAGAGTCGACCTGCAGGCATGCAAGCTTGGCACTGGCCG
>sig_1170
AATATAAATGTCAGGCTCCGTTATACACGAATTAATTCACTGGCCGTCGTTTTACAACGT
>sig_1171
CAGGAGTTTGCTCAATAATCAAGTGACCTTTTTGAATGTGGTCCTTAATCCGACGTTGAT
>sig_1172
GAAGGTATGTGTTCCATGTAGTCACTGCTGGTATGCTCTCCATATCATCAAAAAAGGACT
>sig_1173
GAATTTTGTGTATCAATGTGACCTGCGTTGTGTCCATGCCTACCTCCTTAGATCTGCCCT
>sig_1174
GCACTCCCGGGTTGGGAATTCGTAATCATGGTCATAGCTGTTTCCTGTGTGAAATTGTTA
>sig_1175
TTATTAGGTCCCTCGACTCTAGAATCCCGGGTAATGCATCTCGAGGAATTCTACCGGGTA
>sig_1176
CGGGCGTCGTGGACTATGAGCACGTCCGCGAGGGCGTCCCGGAAAACGATTCCGAAGCCC
>sig_1177
CTTCTTGACGAGTTCTTCTGAGCGGGACTCTGGGGTTCGGATCGATCCTCTAGCTAGAGT
>sig_1178
CTCGATCGAGTGCGGCCGCTTAGTGATGATGATGATGATGGCTCCCACGCGGAACAAGCA
>sig_1179
GAGCTCGAATTCCGATAAGCGCCTTCGCAGGTTAGCAGTTCGAGAGTCGGTTTTTGTGTT
>sig_1180
CATCGTGGAACAGTACGAGCGCGCCGAGGGCCGCCACTCCACCGGCGCCTAATCTAGAGT
>sig_1181
CACAGATGCGTAAGGAGAAAATACCGCATCAGGAATTCCAGACGATTGAGCGTCAAAATG
>sig_1182
CTAGAAATAATTTTGTTTAACTTTAAGAAGGAGATATACCATGGCCCGTACCAAGCAGAC
>sig_1183
GTCCCTGAAAAATTTCATCCTTCGTAGTTCAAAGTCGGGTGGTTGTCAAGATGATTTTTT
>sig_1184
TTTGCGCAACGTTGTTGCCATTGTGCAGGCATCGTGGTGTCACGCTCGTCGTTTGGTATG
>sig_1185
GTTGTAAAACGACGGCCAGTGAATTCCCGGGGATCCGTCGACCTGCAGCCAAGCTTGGCG
>sig_1186
GCGACAGACGTCATACTAGATATCTAGATCCGGCCACGATGCGTCCGGCGTAGAGGATCT
>sig_1187
CGTTTGTTCCCACGGAGAATCCGACGGGTTGTTACTCGCTCACATGGGAGCTCAAATGTT
>sig_1188
GAATAAATTGCAGTTTCACTTGATGCTCGATGAGTTTTTCTGAGGGCGGATCCCCCTCAA
>sig_1189
GGCCGCTTTGACTTTGTCGATCCAGACATGATAAGATACATTGATGAGTTTGGACAAACC
>sig_1190
GTCAAACATGAGCTCTCCATGACCAAAATCCCTTAACGTGAGTTTTCGTTCCACTGAGCG
>sig_1191
CCTCGAGCTGCAGGAATTCGATATCAAGCTTATCGATACCGTCGACAGGCCTTCCCTCGA
>sig_1192
ACGAATTCCCGGGGATCCACCCTTAAGGGTGGATCCGTCGCTGACCCGGCCTTCGGCGGC
>sig_1193
GTATCACGAGGCCCTTTCGTCTTCAAGGAATTCCAGGCATCAAATAAAACGAAAGGCTCA
>sig_1194
GGATCTAGCTTGGGGCTGCAGGTCGACTCACTATAGGGAGACCGGAATTCCAACTGAGCG
>sig_1195
ACCTCTGGCTCAGCCCCCAGCTCCTGCCCCAGTTCTAACCCCGGGTCCTCCCCAGTCCCT
>sig_1196
TCTGGGCGTTTTCCATCGTGGCGGCAATACGTGGATCTTTCGCCAACTCTTCCTCGTAAG
>sig_1197
GACTTTGAGGAAGAAGCGCCCGGTGTCTGCACGTGAATTAGCTGAAGCATACGGCGTCTC
>sig_1198
GATCCTAGAGGATCCTAGGTTACTTCTGACGTTTCCGCCTCAAGTGCGCTGGATCTGAGT
>sig_1199
ATGTACCAATATTTGTTATTCTATAATCTTCCAATTACTCCCGTTCTTTTCAAGTACCAA
>sig_1200
GTTATACCGTGATACCTTTGATTTTGGTTTCAGGACAAACACTTAGTCGCGGTCGAGGGA
>sig_1201
CTACAAACTCTTCCTGTCGTCGACGAGCTCCAATTCGCCCTATAGTGAGTCGTATTACGC
>sig_1202
GCATTCCCGAACCCATCGACGAACTGGGTACCGAGCTCGAATTCAATTGTTATCCGCTCA
>sig_1203
AGCTTGACTTTGTCATCGTCGTCCTTGTAGTCAGCTTGCGCAACGGTAGCGAAACCAGCC
>sig_1204
ACTGGTAATAAGTTCCAACGGGGGGCAGTCACCATTTTGTACAGAGGTATTTGAACATTG
>sig_1205
CTTTGCACAAGGGAATATTGAAAAAGGAAGAGTATGAGTATTCAACATTTCCGTGTCGCC
>sig_1206
CTCGGTACCCGGGGATCCTCTAGAGTCGACCTGCAGGCATGCAAGCTTATCTTTACAGTT
>sig_1207
CGGGGATCCTCTAGATATCTAGAAGCTTTTAAAAGCTTGGCACTGGCCGTCGTTTTACAA
>sig_1208
CCGTTACGCACCACCCCGTCAGTAGCTGAACAGGAGGGACAGCTGATGAAAACAGAAGCC
>sig_1209
AGGTCGACTCTAATCAAACAAGTTTGTACAAAAAAGCTGAACGAGAAACGTAAAATGATA
>sig_1210
AAGCTTGCCGCCACCATGGTGAGCAAGGGCGAGGAGCTGTTCACCGGGGTGGTGCCCATC
>sig_1211
TCGATCCCCCAAGCTTACTTAGATCTCGAGCTAGCACGCGTAAGAGCTCGGTACCTCCCG
>sig_1212
TTAACGCGAATTTTAACAAAATATTAACGTTTACAATTTCGCGCCATTCGCCATTCAGGC
>sig_1213
ACGGAGCTCGAATTCGGATCCGACCCATTTGCTGTCCACCAGTCATGCTAGCCATGGTAT
>sig_1214
CGACATGCCTAACGCAAAAGAAGACGAAGAAGAAACAGCGGAGTAAACATGGAATCACAC
>sig_1215
GGAATTGCCCTTAAGGGCAATTCGGGAGCTCGGTAAGCCTATCCCTAACCCTCTCCTCGG
>sig_1216
CCCTGCAGGTCGACTCTAGAGGATCCCCGGGTACCGAGCTCGAATTCACTGGCCGTCGTT
>sig_1217
AAATCACTAGGCGATCTCCGCTTAGAATTCAAAAAACGCCCCAGTATTACTGACTGGGGC
>sig_1218
CCGAAAAGTGCCACCTGGATCTGTTTAAACTTATCGATTTTACCACATTTGTAGAGGTTT
>sig_1219
GGCTTTTGCAAAAAGCTTGGGGGATCGAAAGAGCCTGCTAAAGCAAAAAAGAAGTCACCA
>sig_1220
AGCCTGAATGGCGAATGGAAATTGTAAACGTTAATGGGTTTCTGGAGTTTAATGAGCTAA
>sig_1221
ATTCCGAAGCCCAACCTTTCATAGAAGGCCCGCGCTGGAGGATCATCCAGCCGGCGTCCC
>sig_1222
TGATGATGATGATGGCTCCCACGCGGAACAAGCATGTCCTTGAGCTGCTGTAGCTCTGTG
>sig_1223
GATACAGTTGGTGCAGCATCAGCCCGGTTTATTTCCAATTTTGTCCCCGAGCCGAACGTG
>sig_1224
TGTCCACTTCTGCGCTCGGCCCTTCCGGCTGGCTGGTTTATTGCTGATAAATCTGGAGCC
>sig_1225
TTTTGCTGGCCTTTTGCTGTCCCTGATGGTCGTCATCTACCTGCCTGGACAGCATGGCCT
>sig_1226
GAAAGGTACCCATGGGTCATAATCATAATCATAATCATAATCATAATCACAACGGTGGAG
>sig_1227
TTTAATTAACAACTATGGATATAAAATAGGTACTAATCAAAATAGTGAGGTAACCAATTC
>sig_1228
TGACTGCGTTAGCAATTTAACTGTGATAAACTACCGCATTAAAGCTTATCGCTGTTTCCT
>sig_1229
TCGCCGATAGTGGAAACCGACGCCCCAGCACTCGTCCGAGGGCAAAGGAATAGCACGTGC
>sig_1230
CCGGGCCGATCGCGATTAATTAACGGACCGGTTTAAACCGCGGGCGCGCCGTCGACGCGT
>sig_1231
TTGATGTTACCCGAGAGCTTGGCACCCAGCCTGCGCGAGCAGCTGCCTCGCGCGTTTCGG
>sig_1232
GAGCGGGCTTTTTTTTAGATCTCTGCAGCCCAGCTTCGACGAGATTTTCAGGAGCTAAGG
>sig_1233
TATATGTGTGTCAGATCGATGTCGACGTAGTTAACTAGCGTACGATCGACTGCCAGGCAT
>sig_1234
TGTTCCATGGCCCACCCTCGTGACCACCCTGACCTGGGGCGTGCAGTGCTTCAGCCGCTA
>sig_1235
AACCACTACAGTAACACTACGGGAGACAATTGCGCCGAATAAATACCTGTGACGGAAGAT
>sig_1236
CCGTCGGGCATGCTCGCCTTGAGCCTGGCGAACAGTTCGGCTGGCGCGAGCCCCTGATGT
>sig_1237
GATCCTTTTTGATAATCTCATGAGCGGATACATATTTGAATGTATTTAGAAAAATAAACA
>sig_1238
CGCGGTCCCCCATTAATTAATCCTCCTTATAAAGTTAATGCATACACCATAGGTGTGGTT
>sig_1239
CGAAAATACCTCCTTAAGTTCTCGTGCGTGGCTAATGGGGTTGAGATTTCCCCTCCCACT
>sig_1240
AGAATATATGGCGAGGTTTAATTTATGAGCTTAATTATGGTGGAGCTATGCGGGATCGAA
>sig_1241
AGGCATGCAAGCTTGGCGTAATCATGGTCATAGCTGTTTCCTGTGTGAGATCCGCGGTAT
>sig_1242
TGTAAAACGACGGGATCGAAGCTTGGCTGCAGGTCGACGGATCCCCGGGAATTCGAGCTC
>sig_1243
GTAACTTGAATTTCATGGTGGATCCCGGCGATACAGTCAACTGTCTTTGACCTTTGTTAC
>sig_1244
AAAGAGAGGCTGAAGCTGCAGGAATTCACGTGGCCCAGCCGGCCGTCTCGGATCGGTACC
>sig_1245
CGTGAATACATGTTATAATAACTATAACTAATAACGTAACGTAACGTAAAATTTGTTTGA
>sig_1246
CCGCTAAGAGCTTGCGGCCCGAGCTCATGCATGATCGAATTAGCTTCAAAAGCGCTCTGA
>sig_1247
AATTCNNNTATAAAATGCAAGGTGCTGCTCAAAAAATCAGGCAAAGCCTCGCGCAAAAAA
>sig_1248
AGCTTCCTGCAGGGTTTAAACGCTGAGGAGACATCTAGACTTTCCCTCAGCTTAATTAAG
>sig_1249
CTTCTGGCTTGACCTCTGGCTTAGCTTCTTGATTGACTTCGGAGTCAGAACCTCCGTGAT
>sig_1250
CTTTAGACATATGCGGTACCCGGGGATCCTCTAGAGTCGACCTGCAGGCATGCAAGCTTG
>sig_1251
GTACCCGGGGATCCGGCTGTAATCCGGGCAGCGCAACGGAACATTCATCAGTGTAAAAAT
>sig_1252
AGAGTCCGAGCTCGTGGATCCGAATTCTGTACAGGCGCGCCTGCAGGACGTCGACGGTAC
>sig_1253
GAACCCATCGACGAACTGGGTACCGAGCTCGAATTCCCAAAAAAACGGGTATGGAGAAAC
>sig_1254
AGAAGCGTAAAGTCGCCATCGATCAGCTCACCATGGTGTTTCCTTCTGGGCAGATCTCAA
>sig_1255
TTTGGAGAGAACACGGGGGACTCTAGAATGAGCATGGTGAGCAAGGGCGAGGAGCTGTTC
>sig_1256
ACGGCGGCCGCACGCGTAAGCTTCCCTATAGTGAGTCGTATTACGCAATTCACTGGCCGT
>sig_1257
AGTTTGTAACAGCTGCTGGGATTACACATGGCATGGATGAACTATACAAATAGGGCGCGC
>sig_1258
ACAAGCTTGCATGCCTGCAGGTCGACTCTAGAGGATCCCCGGGTACCGAGCTCGAATTCG
>sig_1259
AACGAAAATCGCCATTCGCCAGGGCTGCAGGAATTCGATAAGCTTCTAGGATCCGAAGGC
>sig_1260
CGAATTCGAGCTCGGTACCCGCGGCCGCGGATCCTCTAGAGTCGACCTGCAGGCATGCAA
>sig_1261
TGATGGTAATGGTTTTACTGGCAAAGCTAAAACCTCAGATGAAGGCTTCGCTCTAGATTC
>sig_1262
GACCATGATTACGCCAAGCTCTAATACGACTCACTATAGGGAAAGCTTGCATGCCTGCAC
>sig_1263
GCGTGGGATTGAACAAGATGGATTGCACGCAGGTTCTCCGGCCGCTTGGGTGGAGAGGCT
>sig_1264
ATTTAATATATTGATATTTATATCATTTTACGTTTCTCGTTCTGCTTTTTTGTACAAACT
>sig_1265
GTCATGTCTAAGGATCCCGGGGAATTCTCGAGCGAAGACAGATTGCAAAGTAGCCAAAGC
>sig_1266
TAAGGATCATCAAACAAGTTTGTACAAAAAAGCTGAACGAGAAACGTAAAATGATATAAA
>sig_1267
TTTTTCTAAATACATTCAAATATGCGCCTGATGCGGTATTTTCTCCTTACGCATATCGAC
>sig_1268
ACCTGTTTGCGGTGATCCATTAGCTGCAGGATGCTTCCGGCTCGTATGTTGTGTGGAATT
>sig_1269
TTTTCCAATAACCTAGTATAGGGGACATATTAATTAACCCGGGGATCCCCATGGCCATAT
>sig_1270
GCCATCTGCTGCACGCGGAAGAAGGCACATGGCTGAATATCGACGGTTTCCATAGGGTGG
>sig_1271
CAAGCTTGGCTGCAGGTCGACGGATCCCCGGGAATTCCCCGCGCGCGATGCCCTTTCGTC
>sig_1272
TCAGCGACACTGAATACGGGGCAACCTCATGTCCCCCCCCCCCCCCCCCTGCAGGCGCAA
>sig_1273
GTGGTCCGGGGGTGTCGGGGCCGCGACACTCGCTGCAGGTCGACGAGATTTTCAGGAGCT
>sig_1274
CTCTAGAAGAAGCTGGGGGATCGATCCATGTGAGCAAAAGGCCAGCAAAAGGCCAGGAAC
>sig_1275
AACTGGTGTGTACTCTGTTTTTTCCTTCCATCCTTTTATAACTACTTTACCATCTTTTGC
>sig_1276
ACGGATCCGGGGAATTCGTTCTTCGGGGCGAAAACTCTCAAGGATCTTACCGCTGTTGAG
>sig_1277
AGGCACACGAAAAACAAGTTAAGGGATGCAGTTTATCGGGCAGCGTTGGGTCCTGGCCAC
>sig_1278
GCAACGAGCCGATCGCTGATCGTGGAAACGATAGGGACGTCATATGGATCCAACCCCTCC
>sig_1279
GGATGAAGGCACGAACCCAGTGGACATAAGCCTCGTTCGGTTCGTAAGCTGTAATGCAAG
>sig_1280
AGCGGCCGCTATAATTGATACGTGCAGTTGTTTCTTGAATTTGCGGTAACACTTCACTCC
>sig_1281
AACCGTATTACCGCCATGCATACTAGAACTAGCTAGTGGACCCCGTCCCTAACCCACGGG
>sig_1282
CCTAGACCAATTGAGATGTATGTCTGAATTAGTTGTTTTCAAAGCAAATGAACTAACGAT
>sig_1283
TCATCCATAGCTCTCTCCAGTTGCCGAATTCATACAACCTCCTTAGTACATGCAACCATT
>sig_1284
GGGCGTATTTTTTGAGTTATCGAGATTTTCAGGAGCTAAGGAAGCTAAAATGGAAGAACA
>sig_1285
GACCGGGGGGATCCTCTAGAGTCGACCTGCAGGCATGCAAGCTTGGCGTAATCATGGTCA
>sig_1286
GTATTTTCAGGGCGCCCATATGAGTGTCAACTTAGCTTCCCAGTTGCGGGAAGGGACGAA
>sig_1287
CAGTCACGACGTTGTAAAACGACGGCCAGTATGCATGGTACCGCGGGCCCTGCAGAGCTC
>sig_1288
GGAAGCAGCCCAGTAGTAGGTTGAGGCCGTTGAGCACCGCCGCCGCAAGGAATGGTGTCG
>sig_1289
GAATTCCATGATGCAGCATCCGGATCCTCTAGAGTCGACCTGCAGGCATGCAAGCTTGGC
>sig_1290
ATCATTTTACGTTTCTCGTTCAGCTTTTTTGTACAAACTTGTGATAACAGCCTTGTACAG
>sig_1291
GCGAAGGCGCTTATCGGAATTCGAGCTCGCCCGGGGATCCTCTAGAGTCGACCTGCAGCC
>sig_1292
TTATCAAAAAGGATCTTCACCTAGATCCTTTTGGGGTGGGCGAAGAACTCCAGCATGAGA
>sig_1293
GCTCAGAAAATCGAATGGCACGAATAATAAAAGGGCGAATTCCAGCACACTGGCGGCCGT
>sig_1294
ACATGGCTCGACAGATCTCGAGCTCTAAGCTTCACATATGCATGCACTAGTGGCGCCTGT
>sig_1295
ATAAAGCTGGGCCGTCGACCAATTCTCATGTTTGACAGCTTATCATCGAATTTCTGCCAT
>sig_1296
GCTCGAGCCGCGGTCTAGAGATATCAGGCCTTGCGGCCGCGGCCAGATTCCCGGGACGAA
>sig_1297
TGATTTAAAACTTCATTTTTAATTCGGCTGGCTGGTTTATTGCTGATAAATCTGGAGCCG
>sig_1298
CCAAGCTTCGAATTCCCATATGGTACCAGCTGCAGATCTCGAGCTCGGATCCTTATCGTC
>sig_1299
GATCTTCCATACCTACCAGTTCTCCGCCTGCAGCAATGGCAACAACGTTGCCCGGATCCG
>sig_1300
ACAGCATCCTCATAGATCCTTTGGGGTTAAGCCGAATTAAGCTTCTGCAGTCGACGGATC
>sig_1301
CGAATTCTAGAAGCTTCTGCAGACGCGTCGACGTCATATGGATCAACCTCCTTAGGATCC
>sig_1302
TTTGGCGTCTTCGACCTGCATATAACCTGCATATAACCTGCAAATTAGTAAATTTGTATC
>sig_1303
GCTTGGCACCCACGCTGCGCGAGCAGAATTAATTCCCGGGAATTAATTCTGTCCCTCCTG
>sig_1304
GATGAATGGCAGAAATTCAGCTTGGCCCAGTGCCAAGCTCCAATACGCAAACCGCCTCTC
>sig_1305
GGTCAAAGACAGTTGACTGTATCGCCGGGATCTTGAATAAGTAGATCCAATTTTTAAGTG
>sig_1306
GCTTGCACGTAGATCACATAAGCACCAAGCGCGTTGGCCTCATGCTTGAGCAGATTGATG
>sig_1307
AAAGAGGTATATATTAATGTATCGATTAAATAAGGAGGAATAAACCATGGATCCACTAGT
>sig_1308
CGTTCAGCTTTCTTGTACAAAGTGGTCATGGTGAGCAAGGGCGAGGAGCTGTTCACCGGG
>sig_1309
GTTGTTGTTGGTAATTGTTGTAAAAATACACTGGTGATTTCAGCGTGTCCTCTCCAAATG
>sig_1310
TCCAAACGGACCCGTCGCCGAGCAACTTGCGAGCGATCCGATGCTACGAGAAAGCGGGGC
>sig_1311
TTTTAAAGATCCGGCCACGATGCGTCCGGCGTAGAGGATCTGAAGATCAGCAGTTCAACC
>sig_1312
TCTCCACCCAAGCGGCCGGCAGATTGGGGAAGTCGGCCGGAGAACCTGCGTGCAATCCAT
>sig_1313
ACAGGCTTATGTCAATTCGAGAATTGACGCGTCCTCGGTACCGGGCCCCCCCTCGAGGTC
>sig_1314
GTACCCGGGGATCCTCTAGAGTCGACCTGCAGGCATGCAAGCTTCGAGACTTTAACTGCC
>sig_1315
AAGCTTCGAATTGAGCTCGCCCTTGACTCGAGCGGCCGCTTTTTGACACCAGACCAACTG
>sig_1316
ACTCCAAGCTTCGAATTCCATGGTACCAGCTGCAGATCTCGAGCTCGGATCCGCATAGAT
>sig_1317
TTTTTCTACTTAATCTGATAAGTGAGCTATTCACTTTAGGTTTAGGATGAAAAAAAATAA
>sig_1318
ACTCGAGGCCACTCGGGCCGAAACTGTTGAAAGTTGTTTAGCAAAATCCCATACAGAAAA
>sig_1319
ACAATATTTTCACCTGAATCAGGATATTCTTCTAATACCTGGAATGCTGTTTTCCCNGGG
>sig_1320
ATGGGGCGGGCGGTCATGGAGTTGTCACTGGCAGATTTACCTATGACCCAGCAAAACATC
>sig_1321
GAGACTATAGAATACTCAAGCTTGCATGCCTGCAGGTCGACTCTAGAGGATCCCACGTGG
>sig_1322
TTGCGCAGCCTGAATGGCGAATGGCGGCCTATGCGGCCGCCACCCAGCTTTCTTGTACAA
>sig_1323
ACGACGACAAGAGTCCGGGCTTCTCCTCAACGATATCTGAGCTCGTGGATCCGAATTCTG
>sig_1324
GGTACCCGGGGATCCTCTAGATGTACCATAACTTCGTATAATGTATGCTATACGAAGTTA
>sig_1325
CCGGTGATGCCGGCCACGATGCGTCCGGCGTAGAGGATCCGGCCCATTGGCTGCCTCCCA
>sig_1326
TAAAGAGGTATATACATATGTCTGATAAAATTATTCATCTGACTGATGATTCTTTTGATA
>sig_1327
TGCCTGCAGGTCGACTCTAGAGGATCCCCGGGTACCGAGCTCGAATTCCGCTGGATTAAT
>sig_1328
ACGCGTGGATCCACGGCCGGCTGGGCCACGTGAATTCCTGCAGCTTCAGCCTCTCTTTTC
>sig_1329
GTCACTAATGGCTCCTACTTGAATGAGACCCATTTTAGTGATCAAATCGAACAAGAAGCA
>sig_1330
TCTTTAGCAAATTTTTTTATTAGCTGGTACTTAGTATTAGTGGCCATACTCCTCCAATCC
>sig_1331
AGCGGAATTAATTCGACGCGGCGCAGATCAGTTGGAAGAATTTGTCCACTACGTGAAAGG
>sig_1332
ATGCTGTGACTGCCAAGATCTCGGCGTATATCAAAGCGCGATCAACAAGGCCATTCATGC
>sig_1333
TATGATCCTCTAGTACTTCTCGACAAGCTTCGTCATCATGTGCATGATCTCCTCGAAAAG
>sig_1334
TTAACTGTGATAAACTACCGCATTAGGATCCGCACAAACGAACGTCTCACTTAATCTTCT
>sig_1335
CATCACCGAAACGCGCGAGACGAAAGGGCCCGTACGGCCGACTAGTAGGCTAGATTTGCG
>sig_1336
GTCGACGGTATCGATAAGCTTGATATCGAATTCCCCCGGGACCAAAATGGCAAGTAAAAT
>sig_1337
CTCCCGGGATATTTTTTCGAACTGCGGGTGGCTCCACGCGCTCGCCATGGTATATCTCCT
>sig_1338
CGTATTAATTCGATATCCGTAATCATGGTCATAGCTGTTTCCTGTGTGAAATTGTTATCC
>sig_1339
ACAATCCAAGCTTGTACAGCTCGTCCATGCCGAGAGTGATCCCGGCGGCGGTCACGAACT
>sig_1340
CAGCTGTCTCTTATACACATCTCAACCATCATCGATGAATTCGAGCTCGGTACCCGGGGA
>sig_1341
TTATCTGGTTGGCCTGCAAGGGAAAATTTATCAAAAAGAGTGTTGACTTGTGAGCGGATA
>sig_1342
AGCATACATTATACGAAGTTATCTAGCGCGTCCTAGCTTCACGCTGCCGCAAGCACTCAG
>sig_1343
GGGAGAGGCGGTTTGCGTATTGGGCGCATTTGCGCATTCACAGTTCTCCGCAAGAATTGA
>sig_1344
AACGACCGAGCGCAGCGAGTCAGTGAGCGAGGAAGCGGAAGAAGCATTCTGAAATGAGCT
>sig_1345
CGGTGACGAAGCGACTAGTGGTTCTGGTCATCACCATCACCATCACTCCGCGGCTCTTGA
>sig_1346
TCGCAGCGCATCGCCTTCTATCGCCTTCTTGACGAGTTCTTCTAATAAGGGGATCTTGAA
>sig_1347
TGATCAGTTATCTAGATCCGGACTTGTATAGTTCATCCATGCCATGTGTAATCCCAGCAG
>sig_1348
ACACACATTCCACAGCGGATCCGTCGAGTCTAGTGGGCAGATCTTAAGATTGTGTAATAT
>sig_1349
CAGCCAACTCAGCTTCCTTTCGGGCTTTGTTAGCAGCCGGATCCCGTCGACGCAAAAGAG
>sig_1350
GGATCCGCGGCCGCCGAAGGCAGGCGAAAGGGAAAGGAGAGGAAGTATACGTTTAAACAC
>sig_1351
TGATTCCGCGAACCCCAGAGTCCCGCTCAGAAGAACTCGTCAAGAAGGCGATAGAAGGCG
>sig_1352
CGCATATAGCGCTAGCAGCACGCCATAGTGACTGGCGATGCTGTCGGAATGGACGATACC
>sig_1353
CATGACCAGGATCTCCTAGGCTAGTTGTGATTATGATTATGATTATGATTATGATTATGA
>sig_1354
GTTAAAGATCCGGCTGCTAACAAAGCCCGAAAGGAAGCTGAGTTGGCTGCTGCCACCGCT
>sig_1355
ATTCGGATCCGAGATCCACGCGGAACCAGCAGTTGCTCAGCGGTTTCAGCCTCCAACTCA
>sig_1356
TAAGGGGATCTTGAAGTTCCTATTCCGAAGTTCCTATTCTCTAGAAAGTATAGGAACTTC
>sig_1357
GTCCTTGTAGTCGGATCCCTCGAGCTGCAGGAATTCGATATCAAGCTTATCGATACCGTC
>sig_1358
ATGCTAGAGCAGCTTGCCAACATGGTGGAGCACGACACTCTCGTCTACTCCAAGAATATC
>sig_1359
TAACGCCAGGGTTTTCCCAGTCACGACGTTGTAAAACGACGGGATCGATCCGTCGACACC
>sig_1360
TCGCATTAATGAATCGGCCAACGCGCGGGGAGAGGCGGTTTGCGTATTGGGCGCTCTTCC
>sig_1361
TATCCATATTTATAGGATCCGGATATTTATAGGTTTTTTTATTACAAAACTGTTACGAAA
>sig_1362
CAATAATGCTTCGTTAATACAGATGTAGGTGTTCCACAGGGTAGCCAGCAGCATCCTGCG
>sig_1363
GCGGCCTTCGATTTCGTGCCATTCGATTTTCTGAGCCTCGAAAATATCGTTTAAACCACT
>sig_1364
TGTTTCTCCATACCTGTTTTTCTGGATGGAGGAATTCATATGACCATGATTACGGATTCA
>sig_1365
AGCACATGGACAGCCCAGATCTGGGTACCGGTGGTGGCTCCGGTATTGAGGGTCGCTCTA
>sig_1366
CTTCTCGACAAGCTTGGTACCGCATGCCTCGAGTGCGGCCGCAAGCTTGTCGACGGAGCT
>sig_1367
GCCCCTTATTTGTGCTTGATTAGATGATCCCCCTGCTCGAGCCGGGCCCTTTTGACTGTA
>sig_1368
ATTGACGCCGGGCAAGAGCAACTCGCTCGCCGCATACACTATTCTCAGAATGACTTGGTT
>sig_1369
CGTCCACAGTGATATGATCTCGGCGGCCGCCAATTGGTCGACAATTGTGAGCGCTGGACT
>sig_1370
TTCGTTAACTCGACGTAATCATGGTCATAGCTGTTTCCTGTGTGAAATTGTTATCCGCTC
>sig_1371
CCAGGGTTTTCCCAGTCACGACGTTGTAAAACGACGGCCAGGGCCAGTGAATTCTCGAGC
>sig_1372
TCTGCCTTGCGCAGATGAGATAGATCGAATTGACGGATCTAGCGTGGACTCAAGGCTCTC
>sig_1373
CTATAGGGCGAATTCGATATCAAGCTTATCGATACCGTCGACCTCGAGGGGGGGCCCGGT
>sig_1374
CCATCCACTACAAGTACATGTGTAATAGCTCCTGCATGGGGGGCATGAACCGCCGACCTA
>sig_1375
TCGGGAGGAAAATTACTGTGTTGGAGGCCCTCCGCCATCTTCTGAAGCTGATCGATGTAC
>sig_1376
CACCGGATATAGTTCCTCCTTTCAGCAAAAAACCCCTCAAGACCCGTTTAGAGGCCCCAA
>sig_1377
TATTCGTCAGAGAATTCTCTGACGAATAATCTTTTCTTTTTTCTTTTGTAATAGTGTCTT
>sig_1378
GATTCGATTTGGTGTATCGAGATTGGTTATGAAATTCAGATGCTAGTGTAATGTATTGGT
>sig_1379
GTCGACTGAATTGGTTCCCATGGTGGAGCCTGCTTTTTTGTACAAAGTTGGCATTATAAA
>sig_1380
GTTCTTCGCCCACCCCGATATTGATTACGTGTTTGAATCATTGCATCGCCTGTAAATTTT
>sig_1381
AGAGGACGACCTGCAGGTCGACGGATCCATGGAAGACGCCAAAAACATAAAGAAAGGCCC
>sig_1382
TAAGGATCCGAGCTCGAGATCTGCAGCTGGTACCATATGGGAATTCGAAGCTTGGCTGTT
>sig_1383
TCCGTCACAGGTATTTATTCGGACACGCGTCCTCGGTACCGGGCCCCCCCTCGAGGTCGA
>sig_1384
GTTGCATCTTGCTGTGGGGATCAACACGGGATAATACCGCGCCACATAGCAGAACTTTAA
>sig_1385
TGATTTTCGTTCGTGAATACATGTTATAATAACTATAACTAATAACGTAACGTAACGTAA
>sig_1386
CGGGATCACTCTCGGCATGGACGAGCTGTACAAGTCCGGACTCAGATCTATCACAAGTTT
>sig_1387
GAAGGGATCCCCCTCAAGTCAAAAGCCTCCGGTCGGAGGCTTTTGACTTTCTGCTATGGA
>sig_1388
TCCCTACCCGGGATTACCCTGTTATCCCTAGAGCTTGGCGTAATCATGGTCATAGCTGTT
>sig_1389
ACCCAAGCTTAGGATCCTATGTATTCCCTTTAGTGAGGGTAATTCTCGAGGAAATGGTCA
>sig_1390
CGAGTTGGTCTGCGACATGGCCTTCGGCCAGCACGCGGGCCTTGTGGCCCGGGCCGCCCA
>sig_1391
CAATTGCGGATGACTTCGCCGCGAGCAGTAGACGGGGGGACCCCAGTTGATCCAACAACT
>sig_1392
GGATTTTGGTCAGCTTCACGCTGCCGCAAGCACTCAGGGCGCAAGGGCTGCTAAAGGAAG
>sig_1393
CATAGTGGTCGCGGGTGCCGTGCTCGTGTTCAATTCAGCGGGTTCGTGCGATCCGTCTGC
>sig_1394
TATCATACACATACGATTTAGGTGACACTATAGAACCAGATCTGGATAACTTCGTATAGC
>sig_1395
TGCCATACCGCGAAAGGTTTTGCACCATTCTATGGTGTCGGGTACCGAGCTCGAATTGAC
>sig_1396
AGAGGATCCCCGGGTACCGAGCTCGAATTCCGATCCCCCCCGCTTTGAGGATATACATGG
>sig_1397
CACACTGGCGGCCGTTACTAGTGGATCCATGGTTAATTCCTCCTGTTAGCCCAAAAAACG
>sig_1398
GACGTAACATAAGGGACTGACCACCCGGGGATCCTCTAGAGTCGACCTGCAGGCATGCAA
>sig_1399
TCGTCGCGAACTATAAAAACAAACAATACACAACGATAGATATCATTTTATGCAAACCAA
>sig_1400
CCATTGCTGCATAAAAAACGCCCGGCGGCAACCGAGCGTTCTGAATTAATTAATCATCGC
>sig_1401
CATCTTTATTCACATTATCTTGGACAAATAATCCTGTTAACAATGCTTTTATATCCTGTA
>sig_1402
CTACTGTTTCTCCATACCTGTTTTTCTGGATGGAGGAATTCATATGACCATGATTACGGA
>sig_1403
ATGCAACGTAGCTTGGCTGCAGGTCGACCTCGAGGCCTCGAGTTAACGTTACGTTAACGT
>sig_1404
CCATGATTACGCCAAGCTCGGAATTAACCCTCACTAAAGGGAACAAAAGCTGGAGCTCCA
>sig_1405
CAATGGCACACTTGTTCCGGGTTACCAGCCGCCGAAAGAGATGAAAGAATTTCTCGACGA
>sig_1406
ATTGTTAGATTTCATTTTAGCTTCCTTAGCTCCTGAAAATCTCGATAACTCAAAAAATAC
>sig_1407
AGAAGCTTGGGATCCGTCGACCTGCAGCCAAGCTAGCTTGGCGTAATCATGGTCATAGCT
>sig_1408
GGTTAATTATACGGCAGGACTCCCTTGTAAGACTATCCTAGCAGCTCTACCTAAGGTCAC
>sig_1409
GCGAATACTGAAGCGCTTGGATACAAGTTATCCTTGGAAGGAAAGACAATTCCGAATCTA
>sig_1410
AATCAGATTTTAGAAAACACTAGAGCTTGATGAAAATTTGTTTGATTTTTAATGGATAAT
>sig_1411
CCCCCCGGGTCTAGGAAGCTTTCTAGGGTACCTCTAGCCGCGGTCTAGGGATCCCGGCGC
>sig_1412
TGCAGGTCGACTCTAGAGGATCTGAGCTTGGCGAGATTTTCAGGAGCTAAGGAAGCTAAA
>sig_1413
AGAATTCGGATCCACGAGCTCAGATATCGTTGAGGAGAAGCCCGGACTCTTGTCGTCGTC
>sig_1414
AGTGATAGAGAACGATGTCGAGTTTACTCCCTATCAGTGATAGAGAACGTATGTCGAGTT
>sig_1415
TAACAGGAATTCGAGCTCGGTACCCGGGGATCCTCTAGAGTCGACCTGCAGGCATGCAAG
>sig_1416
TTTCACACAGGAAACAGCTATGACCATGATTACGAATTCGGCGCGCCATTTAAATGCGGC
>sig_1417
TCCTTCGAAGGAGATCCGCCTACCTTTCACGAGTTGCGCAGTTTGTCTGCAAGACTCTAT
>sig_1418
GCGGTGCTCAACGGGAATCCTGCTCTGCGAGGCTGGCCTTTCTGCCATTCATCCGCTTAT
>sig_1419
GCTTACGCGTGCATGCGACGTCATAGCTCTCTCCCTATAGTGAGTCGTATTATAAGCTAG
>sig_1420
GAACATTTTCAGGAGGACCCTTGGAGGGTACCGAGCTCAGAAAAAATGACTGCTCCAAAG
>sig_1421
AACAGCTATGACCATGATTACGCCAAGCTCTAGGGATAACAGGGTAATCCCGGGTAGGGA
>sig_1422
GGGATTGGTGGCGACGACTCCTGGAGCCCGTCAGTATCGGCGGAATTAATTCCCGGGGAT
>sig_1423
CAAGACAATTGCGGATGATGCGCAAGTGAAAGGAAGGGAAGGAAGGGATAGTTGACCGCG
>sig_1424
GTTGTAAAATTCAACTGACATGGGCATATTTATAGGTTTTTTTATTACAAAACTGTTACG
>sig_1425
AAAGTGCCACTTGCATCGATGAATTGATCCGAAGTTCCTATTCTCTAGAAAGTATAGGAA
>sig_1426
GCTGCAGCAGCTGCTCGCGGTCCCCCATCGATGTTTTTCCTCCTTATAAAGTTAATGCAT
>sig_1427
GAATTGTTAAATTGATTTTTTGTAAATATTTTCTTGTATTCTTTGTTGAATTCTTATAAC
>sig_1428
CCCAGATCTATGGCCTGTGTGGCCCAGATCCGATTTTGGAGGATGGTCGCCACCACCAAA
>sig_1429
TCTGGGGTTCGACATGACCAAAATCCCTTAACGTGAGTTTTCGTTCCAGTCAGCGTCAGA
>sig_1430
AAGACGAAAGGGCATCATCGGACCGCTATCAGGACATAGCGTTGGCTACCCGTGATATTG
>sig_1431
GGCAGAACACAGCATGACAGAGCAGAAGCGACCGGTACTGACATTGAAGCGGAAGACAGA
>sig_1432
CCACAGAATCAGGGGATAACGCAGGAAAGAACGATGATAAGCTGTCAAACATGAGAATTA
>sig_1433
AAAGTGCGCGTGCAGCCCTTATTGCCCGGGGATGGGGAGTAAGCTTGGCCGGGCTCAGCA
>sig_1434
GTAGAGAGTTATAGGGGCCCTTACCCGAGGTCCTCAGATGTCACATTTAGGAGCAACCAT
>sig_1435
TGTAAAACGACGGCCAGTGAATTCCCGGGGATCCGTCGACCTGCAGCCAAGCTTGGCGTA
>sig_1436
AAGCCGAATTCCAGCACACTGGCGGCCGTTACTAGTGGATCCATGGTTAATTCCTCCTGT
>sig_1437
TATTTTACCTCTGGCGGTGATAATGGTTGCATGTACTAAGGAGGTTGTATGAATTCGTAG
>sig_1438
TTTGTAACTGCTGCTGGGATTACACATGGCATGGATGAGCTCTACAAATAATGAATTCCA
>sig_1439
GAGGTTTTCACCGTCATCACCGAAACGCGCGAGGCAGCGGATCGCGGCCGGTCGACCCAT
>sig_1440
TAAATAAATCCTGGTGTCCCTGTTGGAAGCAGTGTGACCGTGTGCTTCTCAAATGCCTGA
>sig_1441
CTTAAGAAACTTTATTGCCAAATGTTTGAACGATCGGGGAAATTCGAGCTCTAAGCGCTA
>sig_1442
TTGTTATTGTTATTGTTGTTGTTGTTCGAGCTGCTATGCATATCCGATTTTGGAGGATGG
>sig_1443
CCACTTGTGTAGCGCCAAGTGCCCAGCGGGGCCGCTAAAGCGCATGCTCCAGACTGCCTT
>sig_1444
GCCGCTTATAGAGAAGCGTAATCTGGAACATCATACGGATATAGGGATGCATAATCCGGT
>sig_1445
TGCAGGTCGACGGATCCCCGAGATGCGCCGCGTGCGGCTGCTGGAGATGGCGGACGCGAT
>sig_1446
CGGCCAGTGAATTCGAGCTCGGTACCCGGGGATCCTCTAGCTAGAGCCACCCCCCTGGTG
>sig_1447
CCGAGCTCGAATTCCTCGACCTGCAGGCATTGACGAAGGCATTCAGCTCACCATCTTTGT
>sig_1448
GCCGCAGCCGCAGCCGAAACCGCAGCCGAAACCGGAACCGGAAGGATCCCTGCAGCAATT
>sig_1449
CTTTCGTCTTCAAGAATTCTGGCAAATATTCTGAAATGAGCTGTTGACAATTAATCATCG
>sig_1450
TACCATGGAATTCGAAGCTTCGACGAGATTTTCAGGAGCTAAGGAAGCTAAAATGGAGAA
>sig_1451
GAGATATACCATGGCTAGCATGACTGGTGGACAGCAAATGGGTCGGATCCGGCTGCTAAC
>sig_1452
AGCTCCCGGGATCCGGTACCGGCCGCATGCCGGCTAAACCTCGCGAACGGATTCACCACT
>sig_1453
TAGCTGTTTCCTGAACATGTGATCCCGGGTGGCATCCCTGTGACCCCTCCCCAGTGCCTC
>sig_1454
GATTACGCCAAGCTTAAGACGTCGTGCACGTACGCGTGGCGCCTGCAGGTCGACTCTAGA
>sig_1455
GCCGCGGAGTGATGGTGATGGTGATGACCAGAACCACTAGTCGCTTCGTCACCGAACCAG
>sig_1456
ACCACCGGAAATTTCCCGGGGATCCACGCGGAACCAGATCCGATTTTGGAGGATGGTCGC
>sig_1457
CTCTGGCAGTGAATGGGGGTAAATGGCACTACAGCACGGAACGGTCTGCGTTGTCGGGAA
>sig_1458
CTTAAGAAACTTTATTGCCAAATGTTTGAACGATCGGGGAAATTCGAGCTCTAAGCGGAT
>sig_1459
TGACGATGACAAGGTACCCGGGGATCCTCTAGAGTCGACCTGCAGTAATCGTACAGGGTA
>sig_1460
TCATCACCGAAACGCGCGAGGCAGAGCTTATCGATGATAAGCTGTCAAACATGAGAATTC
>sig_1461
ATCACCGAAACGCGCGAGGCAGATCCCGCAAGAGGCCCGGCAGTACCGGCATAACCAAGC
>sig_1462
ATTTCCACCCCTCCCAGTTCCCAACTATTTTGTCCGCCCACACCGTAAGATGCTTTTCTG
>sig_1463
AATCCCAAGCATAAAACGGCCGGTGCTGCCGGTGGATGCATGTTAGCCGATCATCATCTG
>sig_1464
GAAGTTGCATGCAAGCTTAGGGTCACCGTCGACAGCGACACACTTGCATCGGATGCAGCC
>sig_1465
ATCATTTTACGTTTCTCGTTCAGCTTTTTTGTACAAACTTGTGATAACAGCCTTGTCATC
>sig_1466
ACAACGGTTTCCCTCTAGAAATAATTTTGTTTAACTTTAAGAAGGAGATATACATATGAA
>sig_1467
GTCCGGATCTAGATAACTGATCATAATCAGCCATACCACATTTGTAGAGGTTTTACTTGC
>sig_1468
CTGGTCGTAATGAAATTCAGCAGGATCACATATGGTGAGCAAGGGCGAGGAGCTGTTCAC
>sig_1469
TGTTTCTCCATACCCGTTTTTTGGGCTAACAGGAGGAATTAACCATGGATCCACTAGTAA
>sig_1470
CACCTTGTCGCCTTGCGTATAATATTTGCCCATGGCTAGCGGAGTGTATACTGGCTTACT
>sig_1471
GGCCACACCAGCCACCACCTTCTGATAGGCAGCCTGCACCTGAGGTTAATCACTTAGTGT
>sig_1472
TTGTGAAATACGCCTTTGTCTGTGTGCTGCAGGAGCTGAGCTGACTCTGCTGGTGGCCTC
>sig_1473
GTAAAACGACGGGAGCAAGCTTGGCTGCAGGTCGACGGATCCCCGGGAATTCGAGCTCAT
>sig_1474
GTCAGATGCTCAAGGGGCTTCATGAACAGACATGATAAGATACATTGATGAGTTTGGACA
>sig_1475
TTTTTGTACAAACTTGTTGATGGGCTCGAGGATATCACCGGTAGGGATCCTCTAGAGTCC
>sig_1476
GTTTCATATTACTCTAAATCAGTTTCATATTACTCTAAATCGCGGAGACTCTAGAGGGTA
>sig_1477
GCCTGCAGGTCGACTCTAGAGGATCCCCGGGTACCGAGCTCGGATCCGGACAACCGATGA
>sig_1478
GAATTCATATGAGTAAAGGAGAAGAACTTTTCACTGGAGTTGTCCCAATTCTTGTTGAAT
>sig_1479
GGATCTGGATCTAGGTGAAGATCCTTTTTGATAATCTCATGACCAAAATCCCTTAACGTG
>sig_1480
CACTTCGCAATGGCCAAGACAATTGCGGATTTGATGGCCGTACTCGTTAGCCAGGCGAGT
>sig_1481
GGCGCGCCCGGGATCCGTCGACCTGCAGCCAAGCTTCTGTTTTGGCGGATGAGAGAAGAT
>sig_1482
TGTACAAACTTGTGATCCAGATCTGAGTCCGGACCATGGCTATCGTTCGTAAATGGTGAA
>sig_1483
CGACGGAGCTCGAATTCGATATCGGATCCCCGAGCATCACACCTGACTGGAATACGACAG
>sig_1484
TAGTACCTAGATTTAGATGTCTAAAAAGCTTATCGATACCGTCGACGTCACGCGTCCATG
>sig_1485
AGCGATGATGATATCCGTTTAGGCGCGCCCCGAACGTGGCTAATATCACAGAAATTGCAT
>sig_1486
GCCGCTAGCGTGGGCGAAGAACTCCAGCATGAGATCCCCGCGCTGGAGGATCATCCAGCC
>sig_1487
AGCCTGGGGTGCCTAATGAGTGAGAATTCGATGATAAGCTGTCAAACATGAGAATTCTTG
>sig_1488
AGTGGTTGATAACAGCAAGAGAAGATGGAAAAAGAATTTCATAGCCGTCTCAGCAGCCAA
>sig_1489
GTTGACAATTAATCATCGAACTAGTTTAATGTGTGGAATTGTGAGCGGATAACAATTAAG
>sig_1490
GTCGACTCTAGAGGATCCCGTCGTTTTACAACGTCGTGACTGGGAAAACCCTGGCGTTAC
>sig_1491
GTGGAATTGTGAGCGGATAACAATTTCACACAGGAAACAGTACATATGGATCCCCGGAAT
>sig_1492
TCAGTCACGATGAATTGGTCGACGGATCCCAAGCTTAGCGCTGGGTCTTGTCCATCCCTG
>sig_1493
TGTATCGTCGACCTCGAGGGGGGGCCCGGTACCCAGCTTTTGTTCCCTTTAGTGAGGGTT
>sig_1494
ACTCTAAGGCTTGGATCCAGAGTCTCCTGAACTAGTCCAAGCTTATCGATACCGTCGACC
>sig_1495
ATTCCCCGGATCCGTCAACACGGGATAATACCGCGCCACATAGCAGAACTTTAAAAGTGC
>sig_1496
CCGGCCAATGCTTCTGGCGTCAGGCAGCCATCGGAAGCTGTGGTATGGCTGTGCAGGTCG
>sig_1497
CTGAGGTGGCCGCGGGAAGTTCTAGATTTGGTACGCAAGGTAGCGGAAGAGAATGGTAGA
>sig_1498
TCAGACCAAGTTTACTCATATATACTTAGATTGATTTAAAACTTCATTTTTAATTTAAAA
>sig_1499
CCCCGGGGCAGCGCGGGTTCTGGTACGATTGATGACGACGACAAGAGTCCGGGAGCTCGT
>sig_1500
TTGCTCGCACGACAGGTTTCCCGACTGGAAAGCGGGCAGTGAGCGCAACGCAATTAATGT
>sig_1501
ATCACCGCCAGTGGTATTTATGTCAACACCGCCAGAGATAATTTAGGATCCTCACTCATT
>sig_1502
TTAAAAATTAAAGAGGTATATATTAATGTATCGATTAAATAAGGAGGAATAAACCATGGA
>sig_1503
CCTCCCCTACCCGGTAGGGCGCGCCGGGATCCCTAGAATCGATCCTAGAGAATTCCTAGA
>sig_1504
CTCAGATGTTAAGATTTTCTTAAAGTAAATTCTTTCAAATTTTAGCTAAAAGTCTTGTAA
>sig_1505
GCCTTAGGCTTAGCGGCCGCCAGCTTTCTAGAACAAAAACTCATCTCAGAAGAGGATCTG
>sig_1506
TTGAGATTTGAGTTATGTGCGGCCGCGATGTTGATGAAAGCTGGCTACAGGAAGGCCAGA
>sig_1507
ACCTCCTTAGATCTGCCCTGCAGAATGCCTAACACCTGAGTTAAGCCGCGCCGCGAAGCG
>sig_1508
TAACCGGATCCGTATTTATAGGTTTTTTTATTACAAAACTGTTACGAAAACAGTAAAATA
>sig_1509
TCCCGGCCGCGGAGTTGTTCGGTAAATTGTCACAACGCCGCGGCCAATTCGAGCTCATCG
>sig_1510
CTTTCTAGAACAAAAATCATCTCAGAAGAGGATCTGAATAGCGCCGTCGACCATCATCAT
>sig_1511
CCAAGCTTGGATCCAGGCCTAGGTACCGAGCTCAATGCATACGTAAATCCTCCTGATATC
>sig_1512
CGCATTTCTCTTGCGAAACGCAAGAAGTTTCCGCCACGCACTACACGCGGTCGACGTGCG
>sig_1513
TCATGACATTAACCTATAAAAATAGGCGTATCACGAGGCCCTTTCGTCTTCAAGAATAAA
>sig_1514
CGACTCACTATAGGGCGGCCGCGAATTCAGATCTGGTACCGATATCAAGCTTCTAGACTG
>sig_1515
CACATGGCATGGATGAACTATACAAAGAATCTCTGAAAATCTCTCAGGCTGTTCACGCTG
>sig_1516
GTGGACAGCAAATGGGTCGCGGATCCGAATTCTTGAAGACGAAAGGGCCTCGTGATACGC
>sig_1517
AGCCGCCGCATTGCATCAGCCATGATGGATACTTTCTCGGCAGGAGCAAGGTGGGATGAC
>sig_1518
GACGTCATATGGATCTCGCCTGTCCCCTCAGTTCAGTAATTTCCTGCATTTGCCTGTTTC
>sig_1519
CCAGATCCACGCGGAACCAGCAGTTGCTCAGCGGTTTCAGCCTCCAACTCAGCTTCCTCT
>sig_1520
CCAGAAGTAACTCGAGGGCCAACTAGGCCTAGCCGAATTCGCGGCCGCACTCGAGATATC
>sig_1521
TTTCCTGCGTTATCCCCTGATTCTGTGGATAACCGTATTACCGCCATGCATACTAGAACT
>sig_1522
GGTTGTTACTCGCTCACATGGGAGCTCAGATTATTGTAAATTGATATGGGGTGCGGCCGC
>sig_1523
AGCTCGGGCCGCAAGCTCTTAGCGGCGGATTTGTCCTACTCAGGAGAGCGTTCACCGACA
>sig_1524
CATAATCATAATCATAATCATAATCACAACGGTGGAGATGACGATGACAAGGTGGTCGAC
>sig_1525
ATCACCACCCGTCACCTAAAATCTACTCAGCGTCGGCAAAGGAGCCATGGGTTCTAGCAA
>sig_1526
GCATGCCTGCAGCTGTCCGGAACTAGTCGAGGCCATGGTGGCCTCCTGATGTCGTCAACA
>sig_1527
AGAGAATTCGGATCCAGATCCACGCGGAACCAGCAGTTGCTCAGCGGTGGCAGCAGCCAA
>sig_1528
TATAATAGATTTAGCAGGAATTGAACTAGGAGTGGAGCACACAGGCAAAGCTGCAGAAGT
>sig_1529
ACCACCAAGCGAAACATCGCATCGAGCGGGCACGTACTCGGATGGAAGCCGGTCTTGTCG
>sig_1530
GGTTAGGGATAGGCTTACCTTCAAGCTCGCCCTTGGATTTTTGACACCAGACCAACTGGT
>sig_1531
CTGGTTTAAGCCGACTGCGCAAAAGACATAATCGGGAATTCCCGATTCACAAAAAATAGG
>sig_1532
TTCATTTGGAGAGAACACGGGGGACTCTAGAATGAGCGGGTTAATTAACGGTGAACAAAA
>sig_1533
TTTTTCTTTTGCGCGACTCTAGAGGATCCTGATAAATATGAACATGATGAGTGATCGTTA
>sig_1534
CCATACTAGTGGTGGTGGCGGTTCTAATAACAATCCTCCTACTCCTACTCCATCTAGTGG
>sig_1535
CTACTGATTTATTGATAAATATTAACGCTTACAATTTCCATTCGCCATTCAGGCTGCGCA
>sig_1536
TCGCGATCACATCCGTGATCACAGCCCGATAACACCAACTCCTGGAAGGATCCATATGAA
>sig_1537
TGGACAGCCCAGATCTGGGTACCGACGACGACGACAAGGCCATGGCGATATCGGATCCGA
>sig_1538
ACTAAACCCTATCTCGGTCTATTCTTTTGATTTATAAGGGATTTTGCCGATTTCGGCCTA
>sig_1539
TACCCATGGGCTAGCTGATCAGCCAGTGCCAAGCTTGCATGCCTGCAGGTCGACTCTAGA
>sig_1540
CGAACGCGTCTTCCGGAGTGTACAGGCATGCGGTCGACCCACTAGTGAGTCGTATTACGT
>sig_1541
AAGTGCCAGTAAAGCGCCCGCTCCTTTCGCTTTCTTCCCTTCCTTTCTCGCCACGTTCGC
>sig_1542
ACGGAGCTCGAATTCGGATCCGAGGTACCCATATGGCTGCCGCGCGGCACCAGGCCGCTG
>sig_1543
CCCGGGGGATCCACTAGTTCTAGAGCGGCCGCCACCGCGGTGGAGCTCCAATTCGCCCTA
>sig_1544
TGTCTTGTAACCTTGATACTTACCTGCCCAGTGCCTCACGACCAACTTCTGCAGTACCCG
>sig_1545
TTGTTATCCGCTCACAATTCCACACAACATACGAGCCGGAAGCATAAAGTCTAAAGCCTG
>sig_1546
GGATCCGATACGTAACGCGTCTGCAGCATGCGTGGTACCGAGCTTTCCCTATAGTGAGTC
>sig_1547
GTCAAAAGCCTCCGACCGGAGGCTTTTGACTTGAGGGGGATCCACGCGTTTACGCCCCGC
>sig_1548
ACGCCTGAATAAGTGATAATAAGCGGATGAATGGCAGAAATTCGGACCTGCAGGCATGCA
>sig_1549
ATTAGTCGGTTCGGCCAGCGGCAAGCTGTTCGACAATGTCAGCCCAGCTTTATGCTTGTA
>sig_1550
GCCTAGGCTTTTGCAAAAGCTAGCTTCACGCTGCCGCAAGCACTCAGGGCGCAAGGGCTG
>sig_1551
ACGTATGCGGTGTGAAATACCGCACAGATGCGTAAGGAGAAAATACCGCATCAGGCGCCA
>sig_1552
GAAAATGCCGATATCCTATTGGCATTGACGTCAGGTGGCACACCTGCAGCGCACCATCAT
>sig_1553
GCAGAAAGGTGCAAACATAACCTCGGACAGTTTCTCCGATGGAGGCCGGTATCTGGCGAA
>sig_1554
GGGCCCGACGTCGCATGCTCCTCTAGACTCGAGGAATTCGGTACCAAACTCGCTCCGGCG
>sig_1555
CAGGCATGCATAAGCTTTTCCTCCCTTTAGTGAGGGTAATTCTCAGCTTGGCGTAATCAT
>sig_1556
CTCAAGGCGCGCATGCCCGACGGCGAGGATCTCGTCGTGACCCACGGCGATGCCTGCTTG
>sig_1557
GACAGGCCAATCTGGCCGCGGCCGCAAGGCCTGATATCTCTAGACCGCGGCTCGAGCCTC
>sig_1558
GTGAACTTTCCTGCTGATGGACCTGTGATGGCGAAGATGACAACTGGTTGGGACCCATCT
>sig_1559
GCGCCAACAAGCGCCACGCCCAGGAGGTCGAAGCCGCACGTCATCTAGCTTCACGCTGCC
>sig_1560
GATATTCAACCGTTCTAGCTGATAAATTCATGCCGGAGAGGGTAGCTATTTTTGAGAGAT
>sig_1561
TTTCCGCCACGACTTTGCAGTTCATAACTTACTGGCTGATAACGTGTCCACCATTGGCTT
>sig_1562
GGTTATTGAATATGATCGGAATTGGTCGAGGGACCTAATAACTTCGTATAGCATACATTA
>sig_1563
GAACAAAAGCTTGCATGCCTGCAGGTCGACTCTAGAGGATCCCCGGGTACCGAGCTCGAA
>sig_1564
AATCGAAGGGCGCCAGATCTCCGGAGCTCCCGGGATCCGGTACCGGCCGCATGCCGGCCT
>sig_1565
ATACAATCTTCCTGTTTTTGGGGCTTTTCTGATTATCAACCGGGGTGTCGACCGATGCCC
>sig_1566
ATAGCATCACAAATTTCACAAATAAAGCATTTTTTTCACTGCATTCTAGTTGTGGTTGTC
>sig_1567
TGGTTGCATGTACTAAGGAGGTTGTATGAATTCGCAGCTAAGAGGAGGACAAATGTCTCG
>sig_1568
CATGCCTGCAGGTCGACTCTAGAGGATCCCCGGGTACCGAGCTCTATAGTGAGTCGTATT
>sig_1569
GCGGTTCCATGGCGATATCGGATCCGAATTCGAGCTCCGTCGACAAGCTTGCGGCCGCAC
>sig_1570
GCTTTAAAGGAACCAATTCAGTCGACTGGATCCGGTACCGAATTCGCTTACTAAAAGCCA
>sig_1571
TTGCTAACTCTCTGCCTTGCTTGTACGATTTATTGGATGTTAACGCTACTACCATTAGTA
>sig_1572
CCAGATCCACGCGGAACCAGCAGTTGCTCAGCGGTTTCAGCCTCCAACTCAGCTTCCTTT
>sig_1573
CCGACCGCGGGATCCACTTAACGTTACTGAAATCATCAAACAGCTTGACGAATCTGGATA
>sig_1574
CTAGAGGGTATTAATAATGAAAGGGGGAATTCCAAGCTTGGATCCGGCTGAGCAACGACG
>sig_1575
GATCTTATTTCAAGAGCTCGGTACCGTCGACATGCATGGCGCGCCGGCGATCGCGGCCGG
>sig_1576
TCGAAGCTTGATCCGACCCATTTGCTGTCCACCAGTCATGCTAGCCATGGTATATCTCCT
>sig_1577
TCGAACAAGCATGCCCAAAAAAGAAGAGAAAGGTAGATGAATTTCCTGGGATCTCTACTG
>sig_1578
GGCACAGTCGAGGCTGATCAGCGGTTTAAACTTAAGCTTGGTACCGAGCTCGGATCATCC
>sig_1579
CAGCCACTAGTAACAGGATTAGCAGAGCGAGGTATGTAGGCGGTGCTACAGAGTTCTTGA
>sig_1580
ATCTTCTAGGGTACCTCTAGGAATTCTCTAGCTCGAGGGGCGCGCCCCCAGCTGGTTCTT
>sig_1581
GGATCGATTCTAGGGATCCCGGCGCGCCCCTCGAGCTAGAGGTACCCTAGAGAATTCCTA
>sig_1582
GCAGATGCATGGCTATGATGCCCCCATCTACACCAATGTCACCTACCCCATCACTGTGAA
>sig_1583
CCCGGGCGAATTCGGAAGCTTGCGGCCGCGTCGACCTCTAGACTGCAGCTCGACCTCGAG
>sig_1584
GATCTGATCGAAGGTCGTGGGATCCATCACCATCACCATCACCATTCCCATCAAACAAGT
>sig_1585
GATGAGCTGTACAAGTGAGCGGCCGCGACTCTAGATCATAATCAGCCATACCACATTTGT
>sig_1586
ATAAACTGCCAGGGAATTCCCGGGGATCCGTCGACCTGCAGCCAAGCTTGAGTAGGACAA
>sig_1587
GTTAACTCTAGGGTACCTCTAGGAATTCTCTAGGAGATCTTCTAGCTCGAGGGGCGCGCC
>sig_1588
CCGGCCGGCAACTGCGTGCACTTCGTGGCCGAGGAGCAGGACTGAACCTTCCTTAAAAAT
>sig_1589
TTTATTGCCAAATGTTTGAACGATCGGGGAAATTCGAGCTCTAAGCCTTGTACAGCTCGT
>sig_1590
TAAACTACCGCATTAAAGCTTATCGATGATAAGCTGTCAAACATGAGCTTCACGACCACG
>sig_1591
GGGCAGGGTCGTTAAATAGCCGCTTATGTCTATTGCTGGTTTACCGGTCTTCAAATTCCC
>sig_1592
GGTAGGTGAAGACAAGGTTTGAAGTGCCGGGAGTGATGGCAGGCGTGGAGGTCACCACGA
>sig_1593
AATAGCTTCGAATTCCCGGGGATCCGTCGACCTGCAGCCAAGCTTCGATCCCGTCGTTTT
>sig_1594
ACGGCCGGCTGGGCCACGTGAATTCCTCGTTTCGAAATAGTTGTTCAATTGATTGAAATA
>sig_1595
AAAAAAATTGGTCCTTGGTTCGCCAATCTTTACCCCCGCGATGGGCTACCCCAGCGGGCG
>sig_1596
CGGTAAAATGACTGGTATCGTAAAATGGTTCAACGCCATGGGCCACCATCACCATCACCA
>sig_1597
AAAAGCAATTTTCTGAAAATTTTCACCATTTACGAACGATAGCCATGGTCCGGACTCAGA
>sig_1598
TTCTTCGAATGGGTACCGAGCTCGCCCGGGTACCGAGCTCGAATTCGTAATCATGGTCAT
>sig_1599
ATGTTATTTCATCATGGTCTGGCCATTCTCATCGTGAGCTAGCGGATCTCGACCAATTCT
>sig_1600
ACCCGGGCTGCAGTCGACTCTAGATCTGGTACCGAATTCCATGGTCGTCGCGACCCTCGA
>sig_1601
TGCTGAGCCCGGCCAAGCTTACTCCCCATCCCCGGGCAATAAGGGCTGCACGCGCACTTT
>sig_1602
AAAAACCTATAAATACGGATCCCGGGAATTCGAGCTCGGTACCAGATCTTCTAGATTCGA
>sig_1603
CGGTACCCCCGGTCCGGATGGAAGACCCGGGTCTTCCATCCGGAGGGGATCCTCTAGAGT
>sig_1604
CGCCAAGCTATTTAGGTGACACTATAGAATACTCAAGCTTATGCATGCGGCCGCATCTAG
>sig_1605
GCCATGTTCTTTCCTGCGTTATCCCCTGATTCTGTGGATAACCGTATTACCGCCTTTGAG
>sig_1606
TTGCGGAGACCCGGTCGTCAGCTTGTCGTCGGTTCAGGGCAGGGTCGTTAAATAGCCGCT
>sig_1607
AGATTCGCTCTGTTGGTAAATAATTCTTTATCACCCACTTTAACTGTAAAGGTATCTTCA
>sig_1608
CTGTGTAGAAGTACTCGCCGATAGTGGAAACCGACGCCCCAGCACTCGTGATCAGCTTGG
>sig_1609
CGCGCCACTGGCGGAAGCAACCCGTAAACTCGACCCGACCCGTCCGATCACCTGCGTCAA
>sig_1610
CGTTTCTCGTTCAGCTTTTTTGTACAAACTTGTGATCCAGATCTGAGTCCGGACCATGGC
>sig_1611
TCCGTCGACCTGCAGCCAAGCTTGTAATCATGGTCATAGCTGTTTCCTGTGTGAAATTGT
>sig_1612
TGGTAATTGTTGTAAAAATACACTGGTGATTTCAGCGTGTCCTCTCCAAATGAAATGAAC
>sig_1613
AGCTCGAATTGACGCGTCAATTCCCCGGATCTTCACCTAGATCCTTTTAAATTAAAAATG
>sig_1614
TAAAATTATTTTATTATTTGATTTTATTTAATAGTATATATTATATTTTGAACGTAGATT
>sig_1615
GGAGTCTTTTGCTGGCACTTGTTCTGCTCCTCCTCGATCTTGTCCAGGGCCTCCTTGGTG
>sig_1616
TGATATCGACCCAAGTACCGCCACCTAACAATTCGTTCTAGCTAGAGTCGATCGACATCG
>sig_1617
ACTGCGTTAGCAATTTAACTGTGATAAACTACCGCATTAAAGCTTGGCCGGATCCCCGCA
>sig_1618
GGTGACCTGCAGAGTTCGTTAGGCGCGGATCCCAAAATGGATGTGCTGTACTCCATCTCG
>sig_1619
ATTATGCCCAGTACATGACCTTATGGGACTTTCCTACTTGGCAGTACATCTACGGTTAGT
>sig_1620
TATAATTACCTCAGGTCGATAAAATTTTGAATTTTTGTAATTTGTTTTTGTAATTCTTTA
>sig_1621
GTAAGGTTCCTTCACAAAGATCCTCTAGGGCGCGCCTTTGCGATCGCAGACCTAGGAAAG
>sig_1622
ACCCAAGTACCGCCACCTAACAATTCGTTCAAGCCGAGATCGGCTTCCCGGCCGACGCGC
>sig_1623
GTCGGATCCGAATTCGAGCTCCGTCGACAAGCTTATGCATTTCTTTCCAGACTTGTTCAA
>sig_1624
TGACGTATGCGGTGTGAAATACCGCACAGATGCGTAAGGAGAAAATACCGCATCAGGCGC
>sig_1625
TTACAGTTTACGAACCGAACAGGCTTATGTCAATTCGAGCTCGGTACCCCTGTAATCCGG
>sig_1626
GGGTTTTCCCAGTCACGACGTTGTAAAACGACGGGATCGATCCCCCAAGCTTGCATGCCT
>sig_1627
GGCGAATGGCGCGAAATTGTAAACGTTAATATTTTGTTAAAATTCGCGTTAAATTTTTGT
>sig_1628
ACCCTTAAATTTATTTGCACTACTGGAAAACTACCTGTTCCATGGCCCACCCTCGTGACC
>sig_1629
TAATATGTCCCCTATACTAGGTTATTGGAAAATTAAGGGCCTTGTGCAACCCACTCGACT
>sig_1630
TGCAGGCCTTGGCGTAATCATGGTCATAGCTGTTTCCTGTGTGAAATTGTTATCCGCTCA
>sig_1631
TTAACTGTGATAAACTACCGCATTAAAGCTTATCGATGATAAGCTGTCAAACATGAGAAG
>sig_1632
TACGGTGGCGGACGCAGCAGAGGCGATAAAAGTGCGCGTGCAGCTGCCAGTGTTGATTCT
>sig_1633
CAGTCTGAGTTATAAAATAGATATCTCGGACCGGAGGATTCACCATGGAAAAAAAGGAAT
>sig_1634
TCCACACATTATACGAGCCGGATGATTAATTGTCAACAGCTCATTTCAGAATGTCGACGC
>sig_1635
CATTCCGACAGCATCGCCAGTCACTATGGCGTGCTGCTAGCGCTCTTCCGCTTCCTCGCT
>sig_1636
GATCCGGTGATGACGATGACAAGCTTGAAGGTAAGCCTATCCCTAACCCTCTCCTCGGTC
>sig_1637
GGAATTCGAAGCTTGAGCTCGAATAATACGACTCACTATAGGGCGCTCGAGACGCGTGTC
>sig_1638
GTTATTGCTCAGCTTATTGTTCAGCGGTTTCAGCCTCCAACTCAGCTTCCTTTCGGGCTT
>sig_1639
TCCTCTAGAGTCGACCTGCAGGCATGCAAGCTTGGGGGGGATCGATCCCGTCGTTTTACA
>sig_1640
GCTAATCTCCGAGGAAGACTTGAACGGTAGCGCTGTTATCACAAGTTTGTACAAAAAAGC
>sig_1641
ATCCAAGCTTGCCCGGGCAGATCTCTCGAGGTCGACAGCGGAGACTCTAGAGGGTATATA
>sig_1642
TGTAATTCTCATGTTTGACAGCTTATCATCGTTCTTTCCTGCGTTATCCCCTGATTCTGT
>sig_1643
TTTGTAGGCCGGATAAGGCGTTTACGCGCATCCGGCAACATAAAGCGCAATTTGTCAGCA
>sig_1644
ACTTCGTATAATGTATGCTATACGAAGTTATGCGGCCCGCGTCCTCGGTACCGGGCCCCC
>sig_1645
ACCCATACGACGTTCCTGACTATGCGTCACTCTACCCCTATGACGTACCGGATTATGCAT
>sig_1646
CTCCTTTCCTTTTTAATCTATCAAAGGGGACCCGGATCCACAGGACGGGTGTGGTCGCCA
>sig_1647
NNAAGCTTGGCCGGATCTAAAGTTTTGTCGTCTTTCCAGACGTTAGTAAATGAATTTTCT
>sig_1648
GCGCGCCGATCCGGTGATTGATTGAGCAAGCTTTATGCTTGTAAACCGTTTTGTGAAAAA
>sig_1649
AGTCGACCTGCAGCCCAAGCTTTGCGTACTCGCAAATTATTAAAAATAAAACTTTAAAAA
>sig_1650
ATTTTCTGTATGAGGTTTTGCTAAACAACTTTCAACAGTTTCGGCCCCAGAGGCCAGGCC
>sig_1651
TCCTCGAGATCCGTATTTATAGGTTTTTTTATTACAAAACTGTTACGAAAACAGTAAAAT
>sig_1652
GGATCCCGGCGCGCCCCTCGAGCTAGAAAGCTTCCTAGAATCGATCCTAGAAGATCTCCT
>sig_1653
ATAAATTGCAGTTTCATTTGATGCTCGATGAGTTTTTCTAAGAGCTCGGTACCCGGGGAT
>sig_1654
TATACACATCTCAACCCTGAAGCTTGCATGCCTGCAGGTCGACTCTAGAGGATCCCCGGG
>sig_1655
GCAGGAGTCGCATAAGGGAGAGCGTCGACGAGATTTTCAGGAGCTAAGGAAGCTAAAATG
>sig_1656
AGCCAGTAGTAAACGTAGACGTAGACCCCCAGAGTCCGTTTGTCGTGCAACTGCAAAAAG
>sig_1657
AGGATCCGGATGCATCATGGAATTCACTGGCCGTCGTTTTACAACGTCGTGACTGGGAAA
>sig_1658
TTCTGTGATTTGTATTCAGCCCATATCGTTTCATAGCTTCTGCCAACCGCATCTGTAAAA
>sig_1659
GAATTTATTTTTTGCAGGGGGGCATTGTTTGGTAGGTGAGAGATCCCCGGGGATCCCCGG
>sig_1660
CAAAAGAATAGCCCGAGACCTGCAGGGGGGGGGGGGGGAAAGCCACGTTGTGTTTCAAAA
>sig_1661
TAGGGGTTCCGCGCACATTTCCCCGAAAAGTGCCACCTGCATCGATGGGTGGTTAACTCG
>sig_1662
TCCTGCAGGCGCGCCTGTACAGAATTCGGATCCACGAGCTCGGACTCTTGTCGTCGTCAT
>sig_1663
TTTTGGGGCTTTTCTAATTATCAACCGGGGTACATATGATTGACATGCTAGTTTTACGAT
>sig_1664
CTAAAGTTCTTGGTACAGCACCAGGTTCCGCGGGTCTGGTGCCACGCGGTAGTACTGCAA
>sig_1665
TCGAATTCTAGAAGCTTCTGCAGACGCGTCGACGTCATAGTTAACCTCCTTAGGATCCCA
>sig_1666
TCACCGTTGAGGTCTTCCTCACTGATCAATTTCTGTTCTCCATTCAAGTCCTCTTCAGAA
>sig_1667
CACGGTGAGCGGCTTCGCCCAGCTCGCCAGCCAGTTCCCGGCCGAAGCGCCCAATACGCA
>sig_1668
TTGCATGCCTGCAGGTCGACTCTAGACACGGGGTGGTTTAAACGCGGCCGCGGTACCACT
>sig_1669
AGACCCCAGGCTTGACACTTTATGCTTCCGGCTCGTATAATGTGTGGAATTGTGAGCGCT
>sig_1670
AGCTTGTCGACGGAGCTCGAATTCGGATCCGAGGTACCACGACGACGCTGACGACGTTTT
>sig_1671
ACATTATCCATTAAAAATCAAACAAATTTTCATCAAGCTCTAGTTCGGTGATGACGGTGA
>sig_1672
GTTCTCGGCTCGATATTTTATCTGATTAATAAGATGATCTTCTTGAGATCGTTTTGGTCT
>sig_1673
TGCCGAGGATGACGATGAGCGCATTGTTAGATTTCATACACGGTGCCTGACTTTCCCGGG
>sig_1674
TCTTCTAGATTCGAACTCGAGGCCTGCAGGGATCCAAGCTTGTCGACCCGTGATGGTGAT
>sig_1675
GCCGCGGTTGGCGTAATCATGGTCATAGCTGTTTCCTGTGTGAAATTGTTATCCGCTCAC
>sig_1676
CTTGTTCAGCGGTTTCAGCCTCCAACTCAGCTTCCTCTTCGGCTTTGTTAGCAGCTTCGG
>sig_1677
TCACAAAACGGTTTACAAGCATCGAGCTCGGTACCCGGGGATCCTCTAGAGTCGACCTGC
>sig_1678
GTTTTCCATCACAAAAGATTTAGAAGAATCAACAACATCATCAGGGTCCATGGCGAGGAC
>sig_1679
AGACCGGAATTCGAGCTCGCCCGGGGATCCTCTAGAGTCGACCTGCAGCCCAAGCTTATC
>sig_1680
TTTGTTAGCAGCGGATCGATATCGATCCACAGGACGGGTGTGGTCGCCATGATCGCGTAG
>sig_1681
TCTAGAGTCGACCTGCAGGCATGCAAGCTTTCGCGAGCTCGAGATCTAGATATCGATGAA
>sig_1682
GCAATGAGACCGAACGGCAACAAGATCGATCAAGGGAGGCTCCAACTAAGCCGGAGCCAT
>sig_1683
GCCTGGTGCTACGCCTGAATAAGTGATAATAAGCGGATGAATGGCAGAAATTCGGATCTT
>sig_1684
ATGGTCGACTAGAACTAGTGATATCGGATCCCTCGAGCTTATCGTCATCATCAAGTGCCC
>sig_1685
CCCCCCCCCCTGCAGGTCATCGGCAATATAAGCGCCGGCTACCGCCCCAGTCGCCCCGGT
>sig_1686
GAATTCCGGATCCTCTACGCCGGACGCATCGTGGCCGGCATCACCGGCGCCACAGGTGCC
>sig_1687
TGGTCTGGTGTCAAAAATAAGCTTGATCCGGCTGCTAACAAAGCCCGAAAGGAAGCTGAG
>sig_1688
GAAGTTCCTATACTTTCTAGAGAATAGGAACTTCGGAATAGGAACTTCTACGTAGCTAGC
>sig_1689
GAATTCCGGATCCTCTACGCCGGACGCATCGTGGCCGGCATCACCGGCGCCACAGGTGCG
>sig_1690
GAGAATCCGGATGAAGCCGCTTTTTTATACTAAGTTGGCATTATAAAAAAGCATTGCTTA
>sig_1691
AGGATCCATATGGCCACAGACGTGAGCCGAAAGATTCGAGCTTGGGGACGCCGATTGATG
>sig_1692
GCCCGTCGAGTTCGGACTACCACCGCTTGAGAGACTTACTCTTGATATCGAACAAAAACT
>sig_1693
GGGTTTTTTGCTGAAAGGAGGAACTATATGCCCGGATATCCACAGGACGGGTGTGGTCGC
>sig_1694
CGCGGACTAGTCTCGAGCCTCTAGACAGCGCTCACCGGTCGTTAACATTAAGCTAGCCTA
>sig_1695
AACGACGGCCAGTGAATTGTAATACGACTCACTATAGGGCGAATTGGAGCTTGGCGTAAT
>sig_1696
GGTAAGCTTGATCAACAAGTTTGTACAAAAAAGCTGAACGAGAAACGTAAAATGATATAA
>sig_1697
TCGACGGAGCTCGAATTCGGATCCCCGAGCATCACACCTGACTGGAATACGACAGCTCCT
>sig_1698
ATATCTTAAAGTTAATCTGCACGTCTAGAGCGGCCGCCACCGCGGTGGAGCTCCAGCTTT
>sig_1699
TACGCCAGCCCGGATCCAAAAAACCCCTCAAGCACCGTTTAGAGGCCCCAAGGGGTTATG
>sig_1700
TAAGTTGGGTAACGCCAGGGTTTTCCCAGTCACGACGTTGTAAAACGACGGGATCCCCCT
>sig_1701
CGTTGTAAAACGACGGCCAGTGAATTCCATGATGCATCCGGATCCTCTAGAGTCGACCTG
>sig_1702
GTACCCGGGGATCCTCTAGAGTCGACCTGCAGGCATGCAAGCTTCAGCTGCTCGAGTTCT
>sig_1703
CTTTCGCTATCTACGTCCTCGGGCTTGCCGTCTTTGCCCAGGGCACATCCGAATTCATGT
>sig_1704
CTCGCTGGTCGCCTGAGTCTTGTCCTGCTCCGGGCCCACGCGGATCCCCATCTGCCTCTG
>sig_1705
AATAGCCGCTTATGTCTATTGCTGGTTTACCGCGGTAGTGATCTTATTTCATTATGGTGA
>sig_1706
TCATATCGAGGGAAGGCCTGTCGACGGTATCGATAAGCTTGATATCGAATTCCTGCAGCC
>sig_1707
ACACTGGCGGCCGTTACTAGTGGATCCGAGCTCGGTACCAAGCTTGGCGTAATCATGGTC
>sig_1708
GGGGGGGAATTCTCATGTTTGACAGCTTATCATCGCGACGCGAGGCTGGATGGCCTTCCC
>sig_1709
AGGAACCGCGGCCGCATTCAAGGCCTCGAGGGCCCATATGCATGCGATCGATATCCATGG
>sig_1710
TCTCTTATGGTGTTCAATGCTTTTCAAGATACCCAGATCATATGAAACAGCATGACTTTT
>sig_1711
GGTGCAGTAATATCGCCCTGAGCAGCCCGGTTTTCCAGAACAGGGCCCAAGGCCTGGAGC
>sig_1712
TAGACCCAAGCTTCGAATTCCATGGTACCAGCTGCAGATCTCGAGCTCGGATCCGTGATG
>sig_1713
ACAGCTATGACCATGATTACGCCAATTGGCTGCAGGTCGACGGATCCCAAGCTTCTTCTA
>sig_1714
TAATGGGAGCTCGAATTCCAGCTTGGCATTCCGGTACTGTTGGTAAAATGGAAGACGCCA
>sig_1715
GATGAGATGATCCGAGAGGCGGACATTGATGGAGGCGGCCAGGTCAATTATGAAGAGTTT
>sig_1716
CTAGTTAATAGCAGAATTAGAAAAAGGCAACGCCGTTTTAGCACACCATTTAATCCAATC
>sig_1717
TCAGATAAAATATTTCTAGGCACCAATAACTGCCTTAAAAAAAGGCCTGATCATTGGCTG
>sig_1718
GATTTCCCAGAGAACATGTGTAATTAAGCCTCCGACTTGTGAAGTGGTATAGACAGGTCT
>sig_1719
AGACGCGGATCCAAGCTTGTCGACGCGTCCCTGCAGCAATTCGTAATCATGGTCATAGCT
>sig_1720
AGAGCTCGCGTTGCTGGCGTTTTTCCATAGGCTCCGCCCCCCTGACGAGCATCACAAAAA
>sig_1721
CCTCTTCTGAGATGAGTTTTTGTTCTACGTAAGCTTCGAATTCGCCCTTAAGGGCCATGG
>sig_1722
ATCGAAAGTCCGGGAAGTGCGCCTTTGGCATGCAACCCGACAACCCCGGACATCCCTTAA
>sig_1723
GTATAGCCTAGATTGACATGCGCGATGCAACCCTTAACTTGCTTGCACCTATGGATCCCT
>sig_1724
AATCTAGCGCTTAATAAATGTACTAATAACCCGGATCAATTAATTAAGCGGCCAGATCTG
>sig_1725
GACGGCCAGTGAATTCGAATGGCCATGGGACGTCGACCTGAGGTAATTATAACCCGGGCC
>sig_1726
GCGACTTCTCATGTTTGACAGCTTATCATCGATAAGCTTTAATGCGGTAGTTTATCACAG
>sig_1727
GTAACGCCAGGGTTTTCCCAGTCACGACGTTGTAAAACGACGGCCAGTGAATTCGGGGGA
>sig_1728
GGGCTAGAGATCCCTGTGTGTGTGTGTGTGTGTGTGTGTGTGTGTGTGTGTGTGTGTGTG
>sig_1729
TGTCGACAGCCCGCCTAATGAGCGGGCTGTTTTTTCCTGAGGCTGGACGACCTCGCGGAG
>sig_1730
TGTTACAATTTCGCTCACAGTTATTTTTTACAATTTCTTCATTGATAAATGCACTCAATT
>sig_1731
CGGAATGCCAGCACTCCCGAGGGGAACCCTGTGGTTGGCATGCACATACAAATGGACGAA
>sig_1732
GAACCGGGCGCCCCTGCGCTGACAGCCGGAACACGGCGGCATCAGAGCAGCCGATTGTCA
>sig_1733
CCCGGGGATCCTCTAGAGTCGACCTGCAGGCATGCAAGCTTGTAATCATGGTCATAGCTG
>sig_1734
GATCCGGTACCACTAGTCCCGGGCTGCAGGAATTCGCATGCGAGCTCGTCGACAGCGCTT
>sig_1735
TCCATCGAGGGTAGGTCGACGGATCCCAGNNNNCTGGGAATTCCTACCCTCGATGGATCC
>sig_1736
TGGCCTTTTGCGGCGCGCCCCAGCTGGTTCTTTCCGCCTCAGAAGCCATAGAGCCCACCG
>sig_1737
TAGATCCTCTAGAGTCGACCTGCAGGCATGCAAGCTTGTATTCTATAGTGTCACCTAAAT
>sig_1738
GACCCGGGAAGAGAATTCGGATCCGCAGATCCACGCGGAACCAGCAGTTGCTCAGCGGTT
>sig_1739
GGACTAGAACGCGTGATCTCAGATCTCGGTGACGGGCAGGACCGGACGGGGCGGTACCGG
>sig_1740
AACGATCGGGGAAATTCGAGCTCTAAGCATGATGATGATGATGATGGCTGTTATCAACCA
>sig_1741
GACGCGAATTCCGCGGGGAAGTCAACCTGAGCTTAGAGCTCGAATTTCCCCGATCGTTCA
>sig_1742
TACAATTATTTCAACAACTTCCGAGATTTTATGTACAACCTTCAATTTGGGATGAGAAAA
>sig_1743
GTTTTTTTGTTTGCAAGCAGCAGATTATAGATCCTTTTAAATTAAAAATGAAGTTTTAAA
>sig_1744
CTAGAATCGAGACCGAGGAGAGGGTTAGGGATAGGCTTACCGAGCTCGCCCTTGGTGAAG
>sig_1745
GAAATGTTGTTGTTTAGGCAGGGAAGAATTGTTGTTTAGGCAGGGAATTACCGTTGTTTA
>sig_1746
ACCATGGATCCTCTAGAGTCCCCCGTGTTCTCTCCAAATGAAATGAACTTCCTTATATAG
>sig_1747
TTATGCTAGTTATTAGCCCAGCTTGCAGCCGCCGGAGGGCTCCCGCTGGCCCTGAGGGTG
>sig_1748
GCCACCACCACTAGTTGAACCATCCGATTTTGGAGGATGGTCGCCACCACCAAACGTGGC
>sig_1749
ACCGCGGGCCCGGGATCCACCTAGTCTAGAGTCCGCAAAAATCACCAGTCTCTCTCTACA
>sig_1750
GGAAGGGCGATCGGTGCGGGCCTCTTCGCTATTACGCCAGCGGAATTCGGTACCCGGGTC
>sig_1751
ATCTCTTTCTTTCAGGGCAATAATGATACAATGTATCATGCCTCTTTGCACCATTCTAAA
>sig_1752
ACCAGCTGATCTGCGACTTATCAACGCCCACAGCTTCCGCTGTCTTCTCAGTTCCAAGCA
>sig_1753
CTGTTTATAAGGAAGCCATGAATCACCCAGGCCATCTTAAACTATTTGTGACAAGGATCA
>sig_1754
CAGGCCTCGAGATCTCCATGGACGCGTGACGTCGACGGTATCGATAAGCTTTTTAGACAT
>sig_1755
TATTGCCAAATGTTTGAACGATCGGGGAAATTCGAGCTCTAAGCTTACACGGCGATCTTT
>sig_1756
AAACTACCGCATTAAAGCTAATTCAATTGTGAGCGGATAACAATTGAATTGATCTTTAGC
>sig_1757
TAGGGCGAATTGGGCCCGACGTCGCATGCTCCTCTAGACTCGAGGAATTCGGTACCCCGG
>sig_1758
GCCACCATGGGAGCTTGGATTGAACAAGATGGATTGCACGCAGGTTCTCCGGCCGCTTGG
>sig_1759
AATCCCTTAACGTGAGTTTTCGTTCCACTGAGCGTCAGACCCCTCATCCCTTGGCGTCGA
>sig_1760
CCTTTGGGCCGCCTCCCCGCCTGGGTACCGATGACAGAGTTAGAAGATCGCTTCAGGAAG
>sig_1761
CGCACTAGTCTAGATTTAAATTAATTAAGAGCTCGGGGGGGGGGGGGCGCTGAGGTCTGC
>sig_1762
TATCTGCAGAATTGCCCTTAAGGGCAATTCCACCACACTGGACTAGTGGATCCTTTAAAG
>sig_1763
TAAGCACCGTTCAAGTCTTCCTCGGAGATTAGCTTTTGTTCACCGTTCAAATCTTCTTCA
>sig_1764
GAAGAGCGCCCAATACGCAAACCGCCTCTCCCCGCGCGTTGGCCGATTCATTACCAAGAG
>sig_1765
GATCTCCATTCGCCATTCAGGCTGCGCAACTGTTGGGAAGGGCGATCGAGTGAATTGTAA
>sig_1766
GCGTGGACGGCGTCTAGAAATAATTTTGTTTAACTTTAAGAAGGAGATATACATATGGGC
>sig_1767
ATCGAAGGTCGTGAGAATCTTTATTTTCAGGGCGCCATGGGTAAAGAGAAGTCTCACATT
>sig_1768
TAAGCATGATGATGATGATGATGGCTGTTATCAACCACTTTGTACAAGAAAGCTGAACGA
>sig_1769
TGCATGGTATATCTCCTTCTTAAAGTTAAACAAAATTATTTCTAGAGGGGAATTGTTATC
>sig_1770
CACGTGCCGGAGCTCCGCAGCAGAGATGAAGCCATTCTGATCCTTATCGAATACTTTAAA
>sig_1771
GGTCGACTAGAACTAGAGCTTCAGGTTGACTTCCCCGCGGAATTCGCGTCTACTTTCGGC
>sig_1772
AAAACGTATTCTGAAAATTGTATTATTGAAGCATTTATCAGGGTTATTGTCTCATGAGCG
>sig_1773
CTAGCTCGAGGGGCGCGCCGGGATCCCTAGAGGTACCCTAGAGAATTCCTAGACCGCGGC
>sig_1774
CTTTTCTACTGAACGGTGATCCCCACCGGAATTGCGGCCTCAGCAGATTAATCTGGCCGG
>sig_1775
TTTGTGATGCTCGTCAGGGGGGCGGAGCCTATGTAAAAACGCCAGCAACGCGGCCTTTTT
>sig_1776
TGACGATAAGCTTACTAGTTCTAGAGAATTCGTGAGCAAGGGCGAGGAGCTGTTCACCGG
>sig_1777
AGAGACTCCATTCGGGTGTTCTTGAGGCTGGTTTAGTGGTAACCAGATCCGAATTCGATA
>sig_1778
ATTCGAGCTCTAAGCCTTGTACAGCTCGTCCATGCCGAGAGTGATCCCGGCGGCGGTCAC
>sig_1779
AGACCGGAATTCGAGCTCGCCCGGGGATCCTCTAGAGTCGACCTGCAGCCCAAGCTTGTA
>sig_1780
GAAATTTAAAATAATTTTCTGACCGCGCAACGAGCTCACTAGTGGATCCCCCGGGCTGCA
>sig_1781
TCGGCTCGGACCCCCTGTCGCAAGCTTATCGATTGCGCGGCCCGGGCCGCGCCTTCGTCA
>sig_1782
CTAATTCTTTGCCTTGCCTGTATGATTTATTGGATGTTGGAATTCCATTCGCCATTCAGG
>sig_1783
TCACTAGGGTGACGATATCCTGACGTTCTCTGTTCGCATCACGACGCGCACGGGCACGTT
>sig_1784
AAGAAGGACCATGTGGTCTCTCTTTTCGTTGGGATCTTTCGAAAGGGCAGATTGGTAGGA
>sig_1785
AATTCGGCCGGCCTAGGCGCGCCAATTCGTAATCATGTCATAGCTGTTTCCTGTGTGAAA
>sig_1786
ATGGCCATGATGATGATGATGATGCATTTTAGCTTCCTTAGCTCCTGAAAATCTCGATAA
>sig_1787
TGGATCCGCTGTTATCACAAGTTTGTACAAAAAAGCTGAACGAGAAACGTAAAATGATAT
>sig_1788
CAACTTTGTACAAGAAAGCTGGGTCGGCGCGCCCACCCTTGGTGAAGGGGGCGGCCGCGG
>sig_1789
CGCGATAGCAATTGGTCGACGGGATCCAAGGCCTGTGCACCATATGCCCCATGGTGTCTC
>sig_1790
AGACCCCCATTGCCTTCGCCAGATCCCGCGCTCAGTCGTCCAATTCTGCCGTGGACGGCA
>sig_1791
ACGCTGCCCGATAAACTGCATCCCTTAACTTGTTTTTCGTGTGCCTCTGGCACGACAGGT
>sig_1792
AAGCGGATGAATGGCAGAAATTCAGCTTGGCCCAGTGCCAAGCTCCAATACGCAAACCGC
>sig_1793
AACAGTTGCCAAGGGTTGGTTTGCGCATTCACAGTTCTCCGCAAGAATTGATTGGCTCCA
>sig_1794
AGTATTTGGTATCTGCGCTCTGCTGAAGCCAGTTCCTTCGGAAAAAGAGTTGGTAGCTCT
>sig_1795
TCCACGGATCCCAAAATGGATGTGCTGTACTCCATCTCGAGAACACTGAAGGATGCTAGG
>sig_1796
CTTTTACAGATGCGGTTGGCAGAAGCTATGAAACGATATGGGCTGAATACAAATCACAGA
>sig_1797
TTCTATATTAATTACAATTTGATTTGACTTGCTCAAAAAGCGGCCGCGGCGGCCGCGAAT
>sig_1798
CCTCTCCCCGCGCGTTGGCCGATTCATTAATGCAACTGGCACGACAGGTTTCCCGACTGG
>sig_1799
CGACGTTGTAAAACGACGGCCAGTGCCAAGCTTGGCTGCAGGTCGACGGATCCCCGGGAA
>sig_1800
TCTGCAGCCCAGCTTCGACGAGATTTTCAGGAGCTAAGGAAGCTAAAATGGAGAAAAAAA
>sig_1801
GAGGCCCTTTCGTCTTCAAGAATTCTCATGTTTGACAGCTTATCATCGATAAGCTTCACG
>sig_1802
ACTCCAGTGAAAAGTTCTTCTCCTTTACTCATTTTTTCTACCGGTTCTAGAAGCCCGGGC
>sig_1803
TTCTTCACGAGGCAGACCTCAGCGCCCCCCCCCCCCGGCCGCCACCGCGCGGCCGCTGAG
>sig_1804
CAAAAGTGTAAAATAGACTTAAAATATAAAAAAATAGACTTGTTATACAGAGTTGATATA
>sig_1805
GACGGGCTTGTCTGCTCCCGGCATCCGCTTACAAGCAAGCTGTGACCGTCTCCGGGAGCT
>sig_1806
ACTATTACGGATATGAAAATAATGGTCAAAATCGGATTCAATTGTCAAAGTATCAAGCTT
>sig_1807
TACATTTACGAGATTCGGTTAGAGTATCAGAAAAGGAAAAAATAAAAGTTACAGAAATGT
>sig_1808
GCGGGACGTCGTCGCGGGTGGCGAGGCGCACCGTGGGCTTGTACTCGGTCATCCCGGGAG
>sig_1809
AAATTCGAGCTCTAAGCTCATTGTTTGCCTCCCTGCTGCGGTTTTTCACCGAAGTTCATG
>sig_1810
AATCCGCCATATTGTGTTGAAACACCGCCCGGAACCCGATATAATCCGCCCTTCAACAGA
>sig_1811
GCCAAACAATGGATCCACTAGTTCTAGAGCGGCCGCCACCGCGGTGGAGCTCCAGCTTTT
>sig_1812
TTTACGTTTCTCGTTCAGCTTTTTTGTACAAACTTGTACCTGCAGCACCATGGTGATGGT
>sig_1813
TCGAGGAATTCGAGCTCGGTACCCGGGGATCCTCTAGCTAGAGTCAGCTTTATGCTTGTA
>sig_1814
TGCATCGGTACCTGCGAATTCTAGTCTAGAATCGGATCCCGTCGTTTTACAACGTCGTGA
>sig_1815
CAGTCGCGTGCTGCCAAGGAGAATGCGCCAGCCGTTCTGCATGGCTGCATGGCAGCCCAA
>sig_1816
TAGGAGGATTGTTATTAGAACCGCCACCACCACTAGTTGAACCATCCGATTTTGGAGGAT
>sig_1817
GCAATTTTGAGTGACACAGGAACACTTAACGGCTGACATGGGAATTGTGCCCTGTACAAG
>sig_1818
GCTCGAATTCGGATCCGCGACCCATTTGCTGTCCACCAGTCATGCTAGCCATATGGCTGC
>sig_1819
TGTTTGTCGGTGAACGCTCTCCTGAGTAGGATAAATCCGCCGGGAGCGGATTTGAACGTT
>sig_1820
ACCTCCATAGAAGACACCGGGACCGATCCAGCCTCCGGACTCTAGCCTAGGCCGCGGACC
>sig_1821
CGTTAACGGGAATTCGGCTGCTGCTCTAAACGACGCATTTCGTACTCCAAAGTACGAATT
>sig_1822
CCGACACAAAGCCGCTCCATCAGCCAGCAGTCGTCTAATCCAGAGACCCCGGATCGGGGT
>sig_1823
TAGGTGACACTATAGAATACCAAGATCTGGGTACCGACGACGACGACAAGGCCATGGCGA
>sig_1824
TAGCTTAGACAGCCGCTTAAATTCCGATCTAGTAACATAGATGACACCGCGCGCGATAAT
>sig_1825
CAGACGATGACGTCACCTAAGCAGGCCCATAGCTTCCTGTTTTGGTCTAAGCTGCGGTTG
>sig_1826
ACCAGACAAGTTGGTAATGGTAGCGACCGGCGCTCAGTTGGAATTCTACGAATGCTATTT
>sig_1827
CCTCTAGAGTCGACCTGCAGGCATGCAAGCTTATCTTTACAGTTTAAGGTTTACACCTAT
>sig_1828
AGCGGCACCAGCGGCGCCTGAGAGGAGCTTGAGTATTCTATAGTGTCACCTAAATAGCTT
>sig_1829
GGCAGAAATTCGACCTGCAGCCAAGCTTGGCACTGGCCGTCGTTTTACAACGTCGTGACT
>sig_1830
GCTGCAGATCTCGAGGTACCGAGCTCGAATTCGGCGTAATCATGGTCAATGTTTTCCTGT
>sig_1831
AGCTATGACCATGATTACGGATTCACTGGAATTCTCATGTTTGACAGCTTATCATCGATA
>sig_1832
GGCGCGCGCCCCCCCCCCCCCCGCCCCCATCGCTGCACAAAATACTGCATCCATTTACCG
>sig_1833
TTTGCTAGCCATATGTATATCTCCTTCTTAAAGTTAAACAAAATTATTTCTAGCCCAAAA
>sig_1834
CGGGGATCCTCTAGAGTCGACCTGCAGCCCAAGCTTGCGTAATCATGGTCATAGCTGTTT
>sig_1835
TTTTTATTTTAAAAATTTTTTCACAAAACGGTTTACAAGCATAAAGCTAAATCAATCTAA
>sig_1836
AGCAGAGATCTACAAGTTTGTACAAAAAAGCTGAACGAGAAACGTAAAATGATATAAATA
>sig_1837
TGGTGCTATCTGACTTTTTGCTGTTCTGCAGTTCCTGCCCTCTGATTTTCCAGTCTGACC
>sig_1838
TTTTTGGCGTCTTCCATTTTACCAACAGTACCGGAATGCCAAGCTCAGATCCAAGCTTGT
>sig_1839
GTGATGGATATCTGCAGAATTCGGCTTAAGCCGAATTCCAGCACACTGGCGGCCGTTACT
>sig_1840
ACGCGTGACGTCGACGGTATCGATAAACCCAGCGAACCATTTGAGGTGATAGGTAAGATT
>sig_1841
TCGATGATAAGCTGTCAAACATGAGAATTCAGATCTCTCACCTACCAAACAATGCCCCCC
>sig_1842
AGGTCGACTCTAGAGGATCCCCGGGTACCGAGCTCGCAGATCTGCGTAATCATGGTCATA
>sig_1843
AAAATATTGGCTTATGAAATTTGTTAAAATTTAGCTAATAAGCTATTGATATTATAATTT
>sig_1844
GGAGATATACATATGGGAATTCTACGTAGCGGCCGCGGATCCAAGCTTAGATCTCGAGGA
>sig_1845
GCTCACGGCTCTGGCAGTGAATGGGGGTAAATGGCACTACAGCGAATAAATACCTGTGAC
>sig_1846
CGCACATTTCCCCGAAAAGTGCCACCTGACGAATTATTCTGAAATGAGCTGTTGACAATT
>sig_1847
CGCCCCCGTTTTCACCATGGGAATTAATTCCCAGCGTCACAGACTCCAGGCGTAACGGCT
>sig_1848
AGAATTCGGATCCTCTTCCCTTGTCGTCGTCATCACCAGAACCAGATCCACGCGGAACCA
>sig_1849
CATGGTCATAGCTGTTTCCTGGTTTCCTGTGTGAAATTGTTATCCGCTCACAATTCCACA
>sig_1850
AAAGCTTATCGATGATAAGCTGTCAAACATGAGAATTCCCCCCCCCCAAATAGCTTTTTA
>sig_1851
GGATGGCAAGAGCCAAATGCTTAGTAGTAGCCATGGTCAAGAGTCCCCCGTGTTCTCTCC
>sig_1852
GCAAATGCGCCCAATACGCAAACCGCCTCTCCCCGCGCGTTGGCCGATTCATTAATGCAG
>sig_1853
TCACCGTCATCACCGAAACGCGCGAGGCAGTATTCTTGAAGACGAAAGGGCCTCGTGATA
>sig_1854
ACAAATGACAAGTTCTTGAAAACAAGAATCTTTTTATTGTCAGTACTGATTATTCCTTTG
>sig_1855
CTTGTTGATGATCTCCCGATCCGTCGACGTCAGGTGGCACTTTTCGGGGAAATGTGCGCG
>sig_1856
CGACGGCAAGCCCCGGCGGTGGGCCCATGGTTGCACGGTCACGAAAACGCAGGGCTGCAC
>sig_1857
ATACTCATACTCTTCCTTTTTCAATCGCGTCTCGTGCCGATTAGTATACTTATTGCCGAT
>sig_1858
TTGAATAGAGAGCAGATCTCTGGAAAAATGAACAACCAACGGAAAAAGACGGGTCGACCG
>sig_1859
GCTGTTTAGCAATTTTCGTGATTAATTCCATATCAAAACCAGTATATTTCCCTTTACCGT
>sig_1860
CATATGGGAATTCTACGTAGCGGCCGCGGATCCAAGCTTAGATCTCGAGGATGAACTAGT
>sig_1861
AAGCTTGCATGCCCCTCGAGGGGTCGACTCTAGAGGATCCCCCATCGATGGGGTACCGAG
>sig_1862
CACGGTGCCTGACTGCGTTAGCAATTTAACTGTGATAAACTACCGCATTAAAGCTTCGAC
>sig_1863
CAGCCGCCGAAAGAGATGAAAGAATTTCTCGACGAACACCAAAAAATGACCAGCGGTAAA
>sig_1864
AGGTCCTACGCGTTTGAAATGTTCTCAGTCCCTGGAGGGAAGGGTAGGTGGGGCTGGCAG
>sig_1865
ATTGATTCCATTTTTACACTGATGAATGTTCCGTTGCGCTGCCCGGATTACAGGGGTACC
>sig_1866
GGTGTCGGGGATCCGTCGACCTGCAGCCAAGCTTATCGATGATAAGCTGTCAAACATGAG
>sig_1867
TATTTCAGGTCCCGGATCCGGTGGTGCAAATCAAAGAACTGCTCCTCAGTGGATGTTGCC
>sig_1868
CCAATCCAATAGGTAGATTATTAGTTACTATGTTAAGGAATGAATCGTTACCTTTTAGTA
>sig_1869
CGGCGTCGACGGTATCGATAAGCTTGATATCGAATTCCTGCAGCCCGGGGGATCCACTAG
>sig_1870
TGGTTTCATTTGTAATACGCTTTACTAGGGCTTTCTGCTCTGTCATAGCTGTTTCCTGTG
>sig_1871
TCTAGAAATAATTTTGTTTAACTTTAAGAAGGAGATATACCATGGGTCATCACCATCATC
>sig_1872
ATTACGCCAAGCTGAGAATTACCCTCACTAAAGGGAGGAAAAGCTTATGCATGCCTGCAG
>sig_1873
GTGGTCTTCTCGTCACTAGTTTGTTCAGCGGTTTCAGCCTCCAACTCAGCTTCCTCTTCG
>sig_1874
CCGCGCCCGCTGCACCAGCACCCGCGCCGGAGAAGAAGAAGGGGCTGCTTTCCCGGTGGG
>sig_1875
CCGCCCGCACCGGCCTACACGGAGCGCGCGCGGCGGAGTTGTTCGGTCCGGACGTCAGGT
>sig_1876
CTACTGTTTCTCCATACCCGTTTTTTTGGGCTAACAGGAGGAATTAACCATGGATCCGAG
>sig_1877
CCTGGCCTTTTGCTGGCCTTTTGCTCACATGTTCTTTCCTGGTACCGAGCTCGATGCTTG
>sig_1878
GCAGCATGGTGGGCGAATTCGCGATTCGAAGCTTTTTGCAAAAGCCTAGGCCTCCAAAAA
>sig_1879
CGATAGGTACCGAGTTTCTAGACGGAGTACTGTCCTCCGAGCGGAGTACTGTCCTCCGAC
>sig_1880
TTAAGAAGGAGATATACATATGCATCATCACCATCACCATGGTAAGCCTATCCCTAACCC
>sig_1881
AAACTTACTCAATGGAATAATTCTAGATATCCATTGCTGTTGACAAAGGGAATCAGGGGA
>sig_1882
ACACTATAGAATACTCAAGCTATGCATCAAGCTCTAGTAACGGCCGCCAGTGTGCTGGAA
>sig_1883
CAATCAATCAGCAAGCTTATCGATGATAAGCTGTCAAACATGAGAATTCTTGAAGACGAA
>sig_1884
GGCCGCTCGAGTCGACCCGGGAATTCCTGGGGATCCACGCGGAACCAGATCCGATTTTGG
>sig_1885
CCCACAGATTAAAGAAAGTCATAAGACTTGAATCTTCAGAATTTTAAAAAGCAGTTTTGC
>sig_1886
ATTGGTGCGACCTGCAGGCATGCAAGCTTGGCGTAATCATGGTCATAGCTGTTTCCTGTG
>sig_1887
TTCCTAGAGGTACCCTAGACCCGGGGGGGTCGACGCGGCCGCCATGGTCATAGCTGTTTG
>sig_1888
TCACGAGGCAGACCTCAGCGCCCGCGAGCGAGCCGCCGAGCTGGCCGGCCAGCTCACCGC
>sig_1889
TTCTTTGGAGCAGTCATTTTTTCTGAGCTCGGTACCCGGGGATCCTCTAGAGTCGACCTG
>sig_1890
GCGGATCCCATGGTGATGGTGATGGTGAGATCCTCTCATAGTTAATTTCTCCTCTTTAAT
>sig_1891
TGAAGCTAGCGGAATTCGAGCTCGGTACCCGGGGATCCTCTAGAGTCGACCTGCAGGCAT
>sig_1892
AGAGTTCGTTAGGCGCGGATCCCAAAATGGATGTGCTGTACTCCATCTCGAGAACACTGA
>sig_1893
AGTACTTCTCCAATGATCTGAAGTTGAAACATGATAGCCGTTAAACAAATTGGCACTGAA
>sig_1894
TAATAGTTTGCGCTGCAGGGGGGGGGGGGCGCTGAGGTCTGCCTCGTGAAGAAGGTGTTG
>sig_1895
GTGGTATGGCTGATTATGATCCTCTAGATCAGATCTAAGTGATCTCCAAAAAATAAGTAC
>sig_1896
GCTATGACCATGATTACGCCAAGCTTGCATGCCTGCAGGTCGACCATGGTCCGTCCTGTA
>sig_1897
ACCGAATAATGTGAGTTAGCTCACTCATTAGGCACCCCAGGCTTTACACTTTATGCTTCC
>sig_1898
TACGGGGAATTTGTATCGGGGTTCGCCTTTCGTCTTCAAGAATTAATTCACTGGCCGTCG
>sig_1899
ATGGCCTCTAGAGCCGATCGTGAAGTTTCTCATCTAAGCCCCCATTTGGACGTGAATGTA
>sig_1900
GGAAGCTAAAATGATTGAACAAGATGGATTGCACGCAGGTTCTCCGGCCGCTTGGGTGGA
>sig_1901
CAGCTATGACCATGATTACGAATTCCCCGGATCCGTCGACCTGCAGGGGGGGGGGGGAAA
>sig_1902
GCTTTCGCGTTTTTCGTGCGCCGCTTCAGATCTGAATTCGGCGCGCCTCTAGCTAGAGGA
>sig_1903
AGCTTGGCTGCAGGTCGACGGATCCCCTTTTTGACACCAGACCAACTGGTAATGGTAGCG
>sig_1904
GGTCGACGCGGCCGCTAACTATAACGGTCCTAAGGTAGCGAGTTTAAACGATATCGGATC
>sig_1905
AAACAGCTATGACCATGATTACGAATTCCCCGGATCCGTCGACCTGCAGGGGGGGGGGGG
>sig_1906
CACACAGGAAACAGCTATGACCATGATTACGCCAAGCTTGGCTGCAGGTCGACGGATCCA
>sig_1907
TCTACGTAATACGACTCACTATAGTTCTAGAGGCTCGAGAGGCCTTGCGGCCGCGGCCAG
>sig_1908
CCAGTGAATTGCTGCAGGTCGCCAAGCTTGGCGACGGATCCGGGGAATTCGTAATCATGG
>sig_1909
CGTAGAAGTTCCTATTCCGAAGTTCCTATTCTCTAGAAAGTATAGGAACTTCACCGGTGG
>sig_1910
GACCGTCTCCGGGAGCTGCATGTGTCAGAGGTTTTCACCGTCATCACCGAAACGCGCGGC
>sig_1911
AACGCCCAACACCCGTGCGTTTTATTCTGTCTTTTTATTGCCGATCCCCTCAGAAGAACT
>sig_1912
ATGAGAGGATCGCATCACCATCACCATCACGGATCTGGCTCTGGATCTGGTATCGAGGGA
>sig_1913
CCATGGAAGCTTGGGTCTCCCTATAGTGAGTCGTATTAATTTCGATAAGCCAGCTGGGCC
>sig_1914
CCCGTCGTATTAAAGAGGGGCGTGGGGTCCGAATTGGGGATCTTGAAGTACCTATTCCGA
>sig_1915
GCTCGGTACCCGGGGATCCTCTAGAGTCGACCTGCAGGCATGCAAGCTTGGGTCTCCCTA
>sig_1916
AAGTTCTGTATGAGACCACGGATCCGAATTCTAGCGTCCATAAGCATTCTTTCTATTTCT
>sig_1917
TCGAATTCAGCTTGGCTGTTTTGGCGGATGAGAGAAGATTTTCAGCCTGATACAGATTAA
>sig_1918
TAGTTAGGGAATTCGAGCTCGGTACCCGGGGATCCTCTAGAGTCGACCTGCAGGCATGCA
>sig_1919
GCCGACCTGCAGGGGGGGGGGGGAAAGCCACGTTGTGTCTCAAAATCTCTGATGTTACAT
>sig_1920
CTTGGTTTATTTAATCATCAGGGACTCCCAAGCACACTAGAGTCGACTAGTACGCGTTAT
>sig_1921
TTCTGCGAAGTGATCTTCCGTCACAGGTATTTATTCGATGTACGCTAATGGCGTCAAAAC
>sig_1922
GTTGCTCAGCCGGATCCAAGCTTGGAATTCCTTCCCTTTCATTATTAATACCCTCTAGAT
>sig_1923
TGCATATCAGAACCACCGCCACCCCAATTCGATCCGGTACCAGCACCACCAGCGGTGAGG
>sig_1924
TCACTAAAGGGAATACATAGGATCCTAAGCTTGGGTCTCCCTATAGTGAGTCGTATTAAT
>sig_1925
GACGTTGTAAAACGACGGCCAGTGAATTTCTCCGGAGGGAATTCCATCGAGAGCTCGGTA
>sig_1926
ATACTACTGACAGCTTCCAAGGAGCTAAAGAGGTCCCTAGCGGACTCTAGAGGATCCCAC
>sig_1927
GGTGAATTCGTTTCTTCCTTTAACTTTTCAGTTGGAGCTAACTTTTAGCCCCGCGGCCAC
>sig_1928
GATTCCGACTCGTCCAACATCAATACAACCTATCAATTTCCCCTCGTCAAAAATAAGGTT
>sig_1929
CATGGATGAACTATACAAATAAGGATCCGGCTGCTAACAAAGCCCGAAAGGAAGCTGAGT
>sig_1930
CGGCGGTAGAAATAGCGCTGGTTGTGTTCGCTTACCAAGCCGGAGGCGATATCGCCGGGG
>sig_1931
AGGCAGCGTGGACGGCGTCAGAGAAGGGAGCGCATATGGGCCATCACCATCACCATCACG
>sig_1932
GAAAGAATGCTTATGGACGCTAGAATTCAGAGGATCCAAGTGGTCTCATACAGAACTTAT
>sig_1933
TAGCAGCCGGATCCCGGGTCGAATCAAACCACTTTGTACAAGAAAGCTGAACGAGAAACG
>sig_1934
GGGCATGGTGATTTCCTTGTCCTTGTGGGTGGGCATGGACTCGCGCCGGAGTATACCGAG
>sig_1935
ACTGCGTTAGCAATTTAACTGTGATAAACTACCGCATTAAAGCTAATTCAATTGTGAGCG
>sig_1936
CATGAATAGGTCTATGACCAAAACTCAAGAGGATAAAACCTCACCAAAATACGAAAGAGT
>sig_1937
TCAATTACTATGGTAGTGAACAAACAAAAAAAGGGTATAGCGTTGAATACCTTCTAAATG
>sig_1938
GCTTGCATGCCTGCAGGTCGACTCTAGAGGATCCCCGGGTACCAAGCCCTCGGCGACGTT
>sig_1939
TGAATGGCAGAAATTCGTCGAAGCTTTAATGCGGTAGTTTATCACAGTTAAATTGCTAAC
>sig_1940
AATAGAAGGGCGAATTCGATATCACTTACATTCAAGAGTCAGTAGGCCAGTGAAGGGGAA
>sig_1941
CCGCCCCGGGAGATCTGATATCGGTACCGGATCCCAGCTGAAGCTTTTCGCGACCTTCGA
>sig_1942
GTAAGGAGAAAATACCGCATCAGGCGGCCTTAAGGGCCCGTACGGCCGACTAGTAGGCTA
>sig_1943
GCTTCTCAGGGCGTTTTATGGCGGGTCTGCGGAGTGGTGGTACCGTCGACATGCATGGCG
>sig_1944
GCGTCGCGGTGCATGGAGCCGGGCCACCTCCACCTGAATGGAAGCCGGCGGCACCTCGCT
>sig_1945
AGCATGCGGTACCTCTCGAGGAAGCTTGGGATCCGTCGACCAATTCATCGTGACTGACTG
>sig_1946
TGCCGGTGAACAGCTCGGCGCCCTTGCTCACCATGGTGGCGACCGGTACCCGGGGATCCT
>sig_1947
GTATTAAGGAAGTAAAAGTAAAAGCAAGAAAGATCTGATCTAGAGGATCATAATCAGCCA
>sig_1948
ATTACGCCAAGCTTGCATGCCTGCAGGTCGACTCTAGAGGATCCCCGGGTACCATGGGCC
>sig_1949
AAACTTGAAGACGAAAGGGCCTCGTGATACGCCTATTTTTATAGGTTAATGTCATGATAA
>sig_1950
TTTGATGACAAAAAATTAGCGCAAGAAGACAAAAACACCTTGCGCTAATGCTCTGTTACA
>sig_1951
CGCAGATCATCAACCACTTTGTACAAGAAAGCTGAACGAGAAACGTAAAATGATATAAAT
>sig_1952
GCCGGTGGTCTTCTCGTCACTAGTTTGTTCAGCGGTTTCAGCCTCCAACTCAGCTTCCTC
>sig_1953
AGGGAATTCCAACTGAGCGCCGGTCGCTACCATTACCAACTTGTCTGGTGTCAAAAATAA
>sig_1954
CCCGGCCACGGGCCTGCCACCATACCCACGCCGAAACAAGCGCTCATGAGCCCGAAGTGG
>sig_1955
TTAAGCTTGGCTGCAGGTCGACCCGGGGTACCGAGCTCGCATGCGGATCCGTATGGTGAT
>sig_1956
CCATTTGACCATTCACCACATTGGTGTGCACCTCCAAGCTCCTTGACTAGAGGGTACCAG
>sig_1957
AACAGGGAAGTGAGAGGGCCGCGGCAAAGCCGTTTCCATAGGCTCCGCCCCTGACAAGCA
>sig_1958
CGGCATCACCGGGGCGACTGGGGCGGTAGCCGGCGCTTATATTGCCGATGACCTGCAGGG
>sig_1959
GCTTCCTTTCGGGCTTTGTTAGCAGCGGATCCACAGGACGGGTGTGGTCGCCATGATCGC
>sig_1960
AACCCCTATTTGTTTATTTTTCTAAATACATTCAAATATGTATCCGCTCATGAGCTTCAC
>sig_1961
GTTCTCCTAGACCTCGCAACCCTCCGCCATAACCTCACCGAATAATGTGAGTTAGCTCAC
>sig_1962
TCGTATAATGTGTGGAATTGTGAGCGGATAACAATTTCACATCTAGACAGGAAACAGCTT
>sig_1963
GACAACGCAGACCGTTCCGTGCTGTAGTGCCATTTACCCCCATTCACTGCCAGAGCCGTG
>sig_1964
TGTCGGCGATATAGGCGCCAGCAACGGCACCTGTGGCGCCGGTGATGCCGGCCACGATGC
>sig_1965
TTGCTGTTCTGGTTGTCCTTGGAGCTGCAATAGTCACTGGAGCTGTGGTGGCTCGAGCTC
>sig_1966
CATATGCCTACCTTCGATATGATGATGATGATGATGCACTTTGTGATTCATGGTGTATTA
>sig_1967
AATCGGCATTAAGTGATATAGTGAAAAGTATACTCGAGCTCATAGTCCACGACGCCCGTG
>sig_1968
GTGTATAATGTGTTAAACTACTGATTCTAATTGTTTGTGTATTTTAGATTCCAACCTATT
>sig_1969
ATGATCAGGCCTTTTTTTAAGGCAGTTATTGGTGCCTAGAAATATTTTATCTGATTAATA
>sig_1970
ACGCAATAGGAAGGCGGCGGAATCAGTTGGAATTGTTCTTCAGCGACTAACAACAGCTTT
>sig_1971
CGCGAAACGTCGATGTTGATAAACAAGTAAAATCTTTTTATTTTAAAATTAGAATATATT
>sig_1972
CAGCCTGCCGGTACCGCCCCGTCCGGTCCTGCCCGTCACCGAGATCTGAGATCACGCGTT
>sig_1973
CAAATACAGCAATAGCAATGGCTCTCAGTCCCCGTGGATGGAGGAGCAAATTCGGGATGC
>sig_1974
ACCGGGGCCGGCCATGATTGAACAAGATGGATTGCACGCAGGTTCTCCGGCCGCTTGGGT
>sig_1975
TAGGAAACAGCTATGACCATGTTCACTTACCTACTGGGCCCGGATCCTCTTGTACAGCTC
>sig_1976
ACTCAGCTTCCTTTCGGGCTTTGTTAGCAGCCGGATCAAGCTTCGACGAATTTCTGCCAT
>sig_1977
TGTCCTGAATTCTTGAAGACGAAAGGGCCTCGTGATACGCCTATTTTTATAGGTTAATGT
>sig_1978
ACACGGTGCCTGACTGCGTTAGCAATTTAACTGTGATAAACTACCGDATTAAAGCTTAGT
>sig_1979
TGCTCACCATGACCACTTTGTACAAGAAAGCTGAACGAGAAACGTAAAATGATATAAATA
>sig_1980
ACGTTTCTCGTTCAGCTTTCTTGTACAAAGTGGTTGATAACAGCCATCATCATCATCATC
>sig_1981
TGAGTGAGCTAACTCACATTAATTCGGTGAGGTTATGGCGGAGGGTTGCGAGGTCTAGGA
>sig_1982
CTTACCTTCAAGCTTGAGCTCGCCCTTGGTGAAGGGATCAATTCCCAGCTTGTCATCGTC
>sig_1983
CAGTCTTAAATTAATGTTGTTAAATCATTAATTTATTTTAAATACTAAGTATATTATAGG
>sig_1984
AGGATCCAGAATTTAAAAGGAGGGATTAAAATGAACTCTAAAATAATTAGATTTGAAAAT
>sig_1985
TACATTGTCTTCCGTAAAGCGCTAGACTATATATTATTATACAGGTTCAAATATTACTAT
>sig_1986
GCTTCTGCAGACGCGTCGACGTCATAGTTAACCTCCTTAGGATCCCAATGCTTCGTTTCG
>sig_1987
TCGTTGAGCGAGTTCTCAAAAATGAACAAAGATCTACAAGTTTGTACAAAAAAGCTGAAC
>sig_1988
AGTAGTAAGATTAGAGATAATACAACAATAAAAAAATGGTTTAGAACTTACTCACAGCGT
>sig_1989
CTATACGAATAGCTTAGACAGCCGCTTAATCAAGAAGATCCTTTGATCTTTTCTACGGGG
>sig_1990
TATGGTACCAGCTGCAGATCTCGAGCTCCATGGTGCTATGGCTATAGAACGGCACCACCA
>sig_1991
CCGCTTTAAGAAAATCTCATCCTCCGGGGCACTTCTGGTTCCGCGTGGATCTGGTTCTGG
>sig_1992
GAAATAATTTTGTTTAACTTTAAGAAGGAGATATACATATGGTTAAAGTTATCGGTCGTC
>sig_1993
CGTACGCGTAGATCTGATATCGCTAGCCGGCTACGTATCGATGAATTCTCGAGGCGGCCG
>sig_1994
CAGTCACGACGTTGTAAAACGACGGGATCCCCCTGGCGAAAGGGGGATGTGCTGCAAGGC
>sig_1995
GCGCTAGCGGAATTAATTCATGAGCGGATACATATTTGAATGTATTTAGAAAAATAAACA
>sig_1996
TGGCCTTTTGCTCACATGACCCGACACCATCGAAATTAATACGACTCACTATAGGGAGAC
>sig_1997
TAAGTAGCACCCTCGCAAGGTGGTATCACCGGTTGGTTCCACTCTCTGTTGCGGGCAACT
>sig_1998
CCGGGGCTGCAGTATCCCATGCATTTTGATTAAGTGTTTTGTTTAAAAAGAGAAGAGCTG
>sig_1999
TTTTATTTACAATCGTACGCGGCCGCCCGGGCGCGCCTTAAGGCCTGCAGGGCCCGCGGT
>sig_2000
TCCATCGATAAGCTTTAATGCGGTAGTTTATCACAGTTAAATTGCTAACGCAGTCAGGCA
>sig_2001
TCCACGCTGAGCACCACCGCAGACCATCCGGCGACGACACCGACGAAGGAGTTGATCCCC
>sig_2002
TGCACGTACGCGTGGCGCCTGCAGGTCGACTCTAGAGGATCCCCGGGTACCGCGGCCGCA
>sig_2003
GAATAATGTGAGTTAGCTCACTCATTAGGCACCCCAGGCTTTACACTTTATGCTTCCGGC
>sig_2004
ATTTGTATTCAGCCCATATCGTTTCATAGCTTCTGCCAACCGCATCTGTAAAAGCAATTG
>sig_2005
CACTTGCTGATGCGGCGCTGATTACGACCGCTCACGCGTGGCAGCATCAGGGGAAAACCT
>sig_2006
CCTCTAGCAGATCCTCGAGTTAATCGATGAATTCTCTAGAACTAGTAAGCTTGGATCCCA
>sig_2007
ATCCGCTCACAATTCCACACATTATACGAGCCGGAAGCATAAAGTGTAAAGCCTCTAGCT
>sig_2008
TCCCATATGGTCGACCTGCAGGCGGCCGCACTAGTGATATCCCGCGGCCATGGCGGCCGG
>sig_2009
GCTCATGGCCACTATGGTGTGCACACTGCCCACTACGGTGTGCAATCTATTCACGATGCC
>sig_2010
CTTTGAAAAACACGATGATAAGCTTGCCACAACCCCGGGATAATTCCTGCAGCCAATATG
>sig_2011
GCGGCCGCTCGAGTCAAGGGCGAGCTCAATTCGAAGCTTGAAGGTAAGCCTATCCCTAAC
>sig_2012
CTCTCCCCGCGCGTTGGCCGATTCATTAATGCAGTATGGGAAACAAAATATTGCGTATGC
>sig_2013
AGACCAGTTTTTAATTTGTGTGTTTCCATGTGTCCAGTTTGGCGCGCCAAAAGCGATTCC
>sig_2014
CAGGAGGAAGAGGAGGAAGAGCAAGGAAGAACTTGAGAATTCTAGAAGCTTCTGCAGAGC
>sig_2015
CGGCCAATTAACCCTCACTAAAGGGATCCCTATAGTGAGTCGTATTATGGCCGATTCGGC
>sig_2016
AAGTTCATTTCATTTGGAGAGGACACGCTCGAGGAATTCTTGACATGAACAGCGACGGTG
>sig_2017
CTCGAGCTCGGATCCGACCCATTTGCTGTCCACCAGTCATGCTAGCCATATGTATATCTC
>sig_2018
ACCAGTCAATCTTTCACAAATTTTGTAATCCAGAGGTTGATTGTCGACGCGGCCGCGGAT
>sig_2019
AGATCTAATTCTCATGTTTGACAGCTTATCATCGATAAGCTTTTCAATTCAATTCATCAT
>sig_2020
CTTTGCCTTGCCTGTATGATTTATTGGATGTTGGAANTTCCATTCGCCATTCAGGCTGCG
>sig_2021
CTGAACACTCAAGAATGTAAGCCCATCATCACATGCATCGTTTTGCGCTTCACTTTTTAT
>sig_2022
TTCAACGGCCCCAGGGCGTCCAGAACGGGCTTCAGGCGCTCCCGAAGGTCTCGGTCGGGC
>sig_2023
CAAGCTGGCTAGGTAAGCTTGATCAACAAGTTTGTACAAAAAAGCTGAACGAGAAACGTA
>sig_2024
CGATGATTAATTGTCAACAGCTCATTTCAGAATATTTGCCAGAACCGTTGTGATGTCGGA
>sig_2025
GTGCTGGAATTCGGCTTAAGCCGAATTCTGCAGATATCCATCACACTGGCGGCCGCTCGA
>sig_2026
GAAGAAGCTAGCTTCTATTAGGCCTTCGGACGTTTTACACCGTATTTCGATCGATCCTGT
>sig_2027
ATTCCTGCAGCCCGGGGGATCCCCGACGCCGACCAACACCGCCGGTCCGACGGCGGCCCA
>sig_2028
GGGGAAGATGAGGAGTTTATGGCGGCCGCGATGTTGATGAAAGCTGGCTACAGGAAGGCC
>sig_2029
AAGCTTGCATGCCTGCAGGTCGACTCTAGACACGGGGTGGTTTAAACGCGGCCGCGGTAC
>sig_2030
CGTGTGATTTCCTTTTGCATACGGTCGGCGATTCCAGGGTACATGGTGGTACCACCGGAC
>sig_2031
TAGGAAGCTTTCTAGGATCGATTCTAGGGATCCCGGCGCGCCCTACCGGGTAGGGGAGGC
>sig_2032
TAAGTTGGGTAACGCCAGGGTTTTCCCAGTCACGACGTTGTAAAACGACGGGATCCGATT
>sig_2033
AAGTCGGCCTCTAATACGACTCACTATAGGGAGCTAAGCTTGGGCCCTCTAGACAGGAAT
>sig_2034
CTCGCTTTCAATTTAACACAACCCTCAAGAACCTTTGTATTTATTTTCACTTTTTAAGTA
>sig_2035
CAAGAATTCATTAATGCGGTAGTTTATCACAGTTAAATTGCTAACGCAGTCAGGCACCGT
>sig_2036
AAAAAAAAAAAAAACCGAATTCGTAATCATGTCATAGCTGTTTCCTGTGTGAAATTGTTA
>sig_2037
CGCATGATTTGGAGCGATAAGAAAAAGCACTCGAATGAGTGCTTTTTTTGCGTTTTGAGC
>sig_2038
ATAGGGCGAATTGGAGCTCCACCGCGGTGGCGGCCGCTCTAGAACTAGTGGATCCCCCGG
>sig_2039
ATGTGGTATGGCTGATTATGATCCTCTAGAGTCGAGATCCCCCTCGCCCGGTTATTATTA
>sig_2040
GATTATAGATCCTTTTAAATTAAAAATGAAGTTTTAAATCAATCTAAAGTATATATGAGT
>sig_2041
AGGAAACAGCTATGACATGATTACGAATTACGGGTCGCTTAATTAACCTCAGCTAGTGAT
>sig_2042
TAAGCGGCCGCAAGCTTGCCGCCACCATGGAGAAAAAAATCACTGGATATACCACCGTTG
>sig_2043
GCACGATTTAGGTGACACTATAGAATAGGAATTCGGATCCGTAAGCTTCTCCCTATAGTG
>sig_2044
TCCAAAATCGGATCTGGTTCCGCGTGGATCCGCTTAGAGCTCGAATTTCCCCGATCGTTC
>sig_2045
GTCGCTGTTCGGCTCGGACCCCCTGTCGCAAGCTTCCGGCTCCGCCGGTTCCGCCGGCTC
>sig_2046
ATCTCAATACATGTGTGGCCTTGCAAGCCATTGCGAGGCCTTATGCTAGCTTCTTCGTCT
>sig_2047
CGCCTGGTGGCGCTGCCTGCCGTTGTTGCGCTCTTTGCCTGGTGGTGGCAAAGCGCCCGC
>sig_2048
ACCACGCTTCTGTTGACTGGCAGGTGGTGGCCAATGGTGATGTCAGCGTTGAACTGCGTG
>sig_2049
CTGCAAGATCTGCGGCCGCTTGGAGCCACCCGCAGTTCGAAAAATAAGCTTAATTAGCTG
>sig_2050
ATCAAAAAACAACTAATTATTCGAAGGATCCAAACGATGAGATTTCCTTCAATTTTTACT
>sig_2051
GGATAACAATTTCACACAGGAAACAGCTATGACATGATTACGAATTACGGGTCGCTTAAT
>sig_2052
TGTGGCTGCACTTGAACGTGTGGCCTAAGAATGGATCCCCCTCAAGTCAAAAGCCTCCGG
>sig_2053
TCATCAATTTCACACAGGAAACAGACCATGGGAATTCGAGCTCGGTACCCGGGGATCCTC
>sig_2054
TTCCACAGAGGCAGGTGAGCAACAGCAGGAGGCCGAACAGGCCCAGGATGATGTGTAGCT
>sig_2055
AACTGCTGCTGGGATTACACATGGCATGGATGAGCTCTACAAATACGAATTCACTGGCCG
>sig_2056
TTCATTCCATATAACAGTTGATTCCCAATTCTGCGAACGAGTAGATTTAGTTTGACCATT
>sig_2057
TGAGTTTCTGGAAGGAGACGAGCTGCCTCATCCAATGCGCCCCGGTGGCGGGGGAGTCTG
>sig_2058
GACACAGCTGGGCGCTTTATACCTGTACGAGCAGACGTCCGTCCTCGATATCCACTTTGC
>sig_2059
TGAATGTTCCGTTGCGCTGCCCGGATTACAGCTGCGTTTCCTGTTTGGGGTCGTTTGCGG
>sig_2060
CAAACAAGAGAATCGATGAACGGTAATCGTAAAACTAGCATGTCAATCATATGTCGACGC
>sig_2061
TTCCCAGTCACGACGTTGTAAAACGACGGCCAGTGAATTCTCAAGTCAGAATAGTGGACA
>sig_2062
CAGGAAACAGCTATGACCATGATTACGAATTCCCCGGATCCGTCGACCTGCAGGGGGGGG
>sig_2063
GGCTGCAGGTCGACTCTAGAGGATCCCCGGGCGAGCTCGAATTCACTGGCCGTCGTTTTA
>sig_2064
GGTACCCGGGGAATTCACTCGAGGAAGCTTGTCATCGTCGTCCTTGTAGTCCATATTATA
>sig_2065
AGTCGATCGTACGCTAGTTAACTACGTCGACATCGATTTAAGTACGTCTCTTGCGTTTAG
>sig_2066
CCGCGTGGCACCAGACCAGAAGAATGATGATGATGATGGTGCATATCAGAACCACCGCCA
>sig_2067
TGTCAACCTACCGCCGTATCGTATTGTGTTTGTCTAGATACGTATCGCGAGTCGACCTGC
>sig_2068
GGATCCGAGGTACCAGCACGAGCCTGACGAGCAGCAGCACGAGCGTACATATGTATATCT
>sig_2069
GATCCGATATCGCCATGGTTGAGGAGAAGCCCGGGCTCTTGTCGTCGTCATCGGTACCCA
>sig_2070
GGGGTTCCGCGCACATTTCCCCGAAAAGTGCCACCTGCATCGATGGGTGGTTAACTCGAC
>sig_2071
CCATCACCATGGTGCTGCAGGTACAAGTTTGTACAAAAAAGCTGAACGAGAAACGTAAAA
>sig_2072
CGGCAAGATCGCCGTGTAATAATTCTAGAGTCGGGGCGGCCGGCCGCTTCGAGCAGACAT
>sig_2073
GGATTGGCTTTACTAAGCTGATCCGGTGGATGACCTTTTGAATGACCTTTAATAGATTAT
>sig_2074
AAGGGCAATTCCACCACACTGGACTAGTGGATCCGAGCTCGGTACCAAGCTTAAGTTTAA
>sig_2075
CACTCGGGGCTCACCCGGGCGGCGGCTCGCTCGCCGAAGACGGTCGAACCGTCCTGAGGG
>sig_2076
CTGGGCTATTTCATGGTCGGCTTGCGTGTCATCATGTTTCGTCGCTTCGACCAAGAAGCC
>sig_2077
GCAGGGTAGCGAGAAGTTGACCAACGGCTCCAAGACCAGCCTCGGCCAGAGCGGCGCCTC
>sig_2078
ACCGAAACGCGCGAGGCAGGGTTTGTAGACAAGGTAAAGGATAAAACAGCACAATTCCAA
>sig_2079
AGTGTGCTGGAATTCGGCTTAAGCCGAATTCTGCAGATATCCATCACACTGGCGGCCGCT
>sig_2080
ATTCTGCCTCCCAGAGCCTGATAAAAACGGTTAGCGCTAGCAGCACGCCATAGTGACTGG
>sig_2081
TTACCGTCAAAAAAGCCCGGATCCCCTCATAGTTAATTTCTCCTCTTTAATGAATTCAAA
>sig_2082
GCGGCCGGCCGCCCCGACTCTAGAATTATTACACGGCGATCTTGCCGCCCTTCTTGGCCT
>sig_2083
ATCTTATGATGTCTGGATCCGTCGACCGATGCCCTTGAGAGCCTTCAACCCAGTCAGCTC
>sig_2084
TATTGATAATCCTGATATGAATAAATTGCAGTTTCACTTGATGCTCGATGAGTTTTTCTG
>sig_2085
GTCATAGCTGTTTCCTGAATTCGCCCTATAGTGAGTCGTATTACAATTCACTGGCCGTCG
>sig_2086
TCGGATCTCCCTTTGGGCCGCCTCCCCGCCGGTACCGATGACAGAGTTAGAAGATCGCTT
>sig_2087
CGCAAGCTGACTACAAGGACGACGATGACAAAGTCAAGCTTCTCGAGAATTCCCGGGTAC
>sig_2088
AAAACCTCTACAAATGTGGTATGGCTGATTATGATCCTCTAGATCAGATCTTTCTTGCTT
>sig_2089
GGCGGGACCAGAGAAAAATCACTCAGGGTCAATGCCAGCGGGAGATCTGTCGAGAAAAAA
>sig_2090
CATGGCATGCATCGATAGATCTCGAGGCCTCGGACTAGTGGCGTAATCATGGTCATAGCT
>sig_2091
TTGGGAAGGGCGATCGGTGCGGGCCACGACGGCCAGTGAATCCGTAATCATGGTCATAGC
>sig_2092
ATCCCCTGATTCCCTTTGTCAACAGCAATGGATATCTAGAATTATTCCATTGAGTAAGTT
>sig_2093
GGACAGCAAATGGGTCGGGATCTGTACGACGATGACGATAAGGATCGATGGATCCTCAAG
>sig_2094
ATGCCAAGCTGGAATTCGAGCTTCCATTATATACCCTCTAGAGTCTCCGCTCTGACGTCA
>sig_2095
TTATAACATGTATTCACGAACGAAAATCGATAGATCCGTCGACCTGCAGGCATGCAAGCT
>sig_2096
GGGCTGGACAATCGTGCCGGTTGGTAGGATCCCCACCCAACGCACCCCAGGAGGTCCCGC
>sig_2097
CGAAACGCGCGAGGCAGATCGTCAGTCAGTCACGATGAATTCCCGGGGATCCACGCGGAA
>sig_2098
GAACGTGTTGCGTAACGTTGGCATCGACCCGGAAGTTTACTCTGGTTTCGGCTTCGGGAT
>sig_2099
GGCGATTTTTCGCACCAGAAAGTGCGCCAGCTCGGCGATATCCTCCTGGCGCTCGCGCAG
>sig_2100
TCAACCTCCTTAGGATCCCAATGCTTCGTTTCGTATCACACACCCCAAAGCCTTCTGCTT
>sig_2101
ATAACAATTTCACACAGGAAACAGAATTAATTAAGCTTGCATGCCTGCAGGTCGACTCTA
>sig_2102
GCTTGCCAACGACTACGCACTAGCCAACAAGAGCTTCAGGGTTGAGATGTGTATAAGAGA
>sig_2103
ACTCACTATAGGACCATGGTGTCGAATAACGCTTTACAAACAATTATTAACGCCCGGTTA
>sig_2104
TGTACAAACTTGTGATAGATCTGAGTCCGGACTTGTACAGCTCGTCCATGCCGAGAGTGA
>sig_2105
GGGGTCAGCACCGTTTCTGCGGACTGGCTTTCTACGTGTTCCGCTTCCTTTAGCAGCCCG
>sig_2106
TGTTTGTAGAATTAGAATATATTTATTTGGCTCATATTTGCTTTTTAAAAGCTTGGCACT
>sig_2107
CGAGGTACCATTTATCAGGGTTATTGTCTCATGAGCGGATACATATTTGAATGTATTTAG
>sig_2108
ATTTAAATTAATAAGCTTGGATCCGAGCTCGCATGCTCGAGATCTGCAGCTAGCGAATTC
>sig_2109
GAAGATTAAGTGAGACGTTCGTTTGTGCGGATCCTAATGCGGTAGTTTATCACAGTTAAA
>sig_2110
CCCCGGGTGCTGCAGCGAGGGCGGGCAACTTCATCATCGGCTAGCTTGATTAGTGTTTTG
>sig_2111
AGTGCTGCAACATTTTGCTGCCGGTCACTTAAGGGCCCCTAGGCAGCTGGACGTCGGTTC
>sig_2112
ATAATCAATTATGACGCAGGTATCGTATTAATAGATCGATCTGCATCGCAGGATGCTGCT
>sig_2113
TCTCGTTCAGCTTTTTTGTACAAACTTGTGATAGATCTGAGTCCGGACTTGTACAGCTCG
>sig_2114
GGGCCGGGTCAGGTCCCCAGAGGGCCAGCAGCGCCAGCAGGGGCAGGAGGCGCATCCACA
>sig_2115
CGTCATCCACGTGATGGTGGTGGTGATGTGCCATGGTATATCTCCTTATTAAAGTTAAAC
>sig_2116
CGCTTGATAAGCTTGGCACTGGCCGTCGTTTTACAACGTCGTGACTGGGAAAACCCTGGC
>sig_2117
TCTCCGGAGACATGGCCGGCCCCGGTGGGTTTTGAGGTGAGGATGATGAGAGGCTGCTAG
>sig_2118
AACATATCAATAATATCTTTTACATCTTTAATATCGGACATTGATTCAAAGGATAATAAA
>sig_2119
CTCGCCCGGGGATCCTCTAGAGTCATTGTTTAGGTTCGCTTTTCTGTTTTATTTGTTTCG
>sig_2120
TGGAAGGGATCCCCCTCAAGTCAAAAGCCTCCGGTCGGAGGCTTTTGACTTTCTGCTATG
>sig_2121
TCTAGGAAGCTTTCTAGCTCGAGGGGCGCGCCGGGATCCCTAGAGAATTCCTAGAGGTAC
>sig_2122
TCCCCGGGGATCTCTCACCTACCAAACAATGCCCCCCTGCAAAAAATAAATTCATATAAA
>sig_2123
CTTCCTTTTTCAATATTATTGAAGCATTTATCAAGGGTTATTGTCTCATGAGCGGATACA
>sig_2124
AGTGAATTCGAGCTCGGTACCCGGGGATCCTCTAGAGTCGACCTGCAGGGGCCCTCGAGA
>sig_2125
CTGTTTTAACGATTATGCCGATAACTAGTGTTTTCTAAAATCTGATTACCAATTAGAATG
>sig_2126
ACTTGTGATAACAGCCTTGTACAGCTCGTCCATGCCGAGAGTGATCCCGGCGGCGGTCAC
>sig_2127
CTGTGATAAACTACCGCATTAAAGCTAATCGGTTGAATACTCATACTCTTCCTTTTTCAA
>sig_2128
CCGCACCGATCGCCCTTCCCAACAGTTGCGCAGCCTGAATGGCGAATAGCTTCTTCCGCT
>sig_2129
AAATATAGCAAATAATAAATCAAACAACGATTTAACCAAAAGAGAAAAAGAATGTTTAGC
>sig_2130
CCCTTTTTTATTTTAAAAATTTTTTCACAAAACGGTTTACAAGCATCGAGCTCGGTACCA
>sig_2131
TCCCCGGGTACCGAGCTCGAATTCGATATCAAGCTTATCGATACCGTCGACCTCGAGGGG
>sig_2132
CCGCCACGAAAAATAACTTCGCTGAATGTCCCTCCATTATGACAGGCATTAGTTTTAATG
>sig_2133
CGGAGCTCGAATTCGGATCCGACCCATTTGCTGTCCACCAGTCATGCTAGCCATGGTATA
>sig_2134
TACATATGGCTAGCATGACTGGTGGACAGCAAATGGGTCGGGATCCGAATTCGAGCTCCG
>sig_2135
GGTCGACGGCGCTATTCAGATCCTCTTCTGAGATGAGTTTTTGTTCGGGCCCAAGCTGGC
>sig_2136
GAACGAGCAGAGATCTACAAGTTTGTACAAAAAAGCTGAACGAGAAACGTAAAATGATAT
>sig_2137
CCCTTTTTTATTTTAAAAATTTTTTCACAAAACGGTTTACAAGCATCGAGCTCGGTACCG
>sig_2138
ACAGCCCAGATCTGGGTACCGACGACGACGACAAGGCCATGGGATATCTGTGGATCCGAA
>sig_2139
TTCCTCTTGCAAAACCACACTGCTCGAGCTAGCTACGTAGAAGTTCCTATTCCGAAGTTC
>sig_2140
GAGCTGATTTAACAAAAATTTAACGCGAATTTTAACAAAATATTTTGTTAAAATTCGCGT
>sig_2141
ATAGGCGTATCACGAGGCCCTTTCGTCTTCAAGAATTAACTGTGGGAATACTCAGGTATC
>sig_2142
ACCACTTTATCCCGCGCTAGGGAGAGGCAGTGCGTAAAAAGACGCGGACTCATGTGAAAT
>sig_2143
GATATCTGCAGAATTGCCCTTAAGGGCAATTCCACCACACTGGACTAGTGGATCCTTTAA
>sig_2144
TGGAANTTCCAACATCCAATAAATCATACAGGCAAGGCAAAGAATTAGCAAAATTAAGCA
>sig_2145
AACTCTATCAATGATAGGGTGTCAAATCGATGGCCCCCGATGGTAGTGTGGGGTCTCCCC
>sig_2146
ACAAAGGAAGGAAGGATTACCTTAGAACAGTTTATGTGATGTTTGTGTCTTTCTATTTTT
>sig_2147
CATTAACCTATAAAAATAGGCGTATCACGAGGCCCTTTCGTCTTCAAGCAGATCTGAATT
>sig_2148
CAGACGTGACTTGGACTCAACCATCTCAAGGCTGGTGAATTCCTGCAGCCCGGGGGATCC
>sig_2149
GGATAACAATTTCACACAGGAGATATCTTATGGACTACAAGGACGACGATGACAAGCTTT
>sig_2150
AAATGTGACATCTGAGGACCTCGGGTAAGGGCCCCTATAACTCTCTACGGCTAACCTGAA
>sig_2151
CACATGCATCGTTTTGCGCTTCACTTTTTATCAGTGCGGTCAGAACTTCAGCCTGAGTCA
>sig_2152
TCCCCCGGATCCACCAAATAATCAGACGACAACCGCAGGTTTTTGTAATGTATGTGCTCG
>sig_2153
CTAAATATGATCCTTCAACTCGCTTTACGAGTAAAGCTTGGCACTGGCCGTCGTTTTACA
>sig_2154
GTATCGATAAGCTTGATCTAGAGCTTATCGATGTCGACGTAGTTAACTAGCGTACGATCG
>sig_2155
ATAGGCTTACCATGGTGATGGTGATGATGCATATGTATATCTCCTTCTTAAAGTTAAACA
>sig_2156
CCGGTGAGAACCGGCCCTGACCTGGGTCTTACCTGGGGTGACTGATGGGAATTGAACCCG
>sig_2157
TTCACCATTTACGAACGATAGCGTCCGGACTCAGATCTGGATCACAAGTTTGTACAAAAA
>sig_2158
AACGCCTTATCCGGCCTACGGTTCGACGCATGCAGGCATGAAACCGCGTCTTTTTTCAGA
>sig_2159
CTGGTCGCGCATGATGGGGCCGTCGGGCTGGAAGCCGTCGCAGTTCACGGTGATGCGGCT
>sig_2160
TTTCCCCCCCCCCCCTGCAGGTCGGCATCACCGGCGCCACAGGTGCGGTTGCTGGCGCCT
>sig_2161
TTAATCGCCTTAAGTTCTGAGCAGCGCTAGATCTGAAAGCCCTTGTGCAACATTATTCAA
>sig_2162
ACCACTAGTCCCGGGCTGCAGGAATTCGCATGCGAGCTCGTCGACAGCGCTTCTAGACTC
>sig_2163
ATTACGCGCGGGCAGCAAGCTTGGTTGGAATCTAAAATACACAAACAATTAGGATCCCTG
>sig_2164
ACTGGATATATACGAGATAAAAATCTTTATCGACCATAATCCCTTTTGAACTGATGCATC
>sig_2165
CGAGGCCATATAAAGCTTTCCCCAATGCTTAATCAGTGAGGCACCTATCTCAGCGATCTG
>sig_2166
CTCCAGTGAAAAGTTCTTCTCCTTTACTATTGTAATACGACTCACTATAGGGCGAATTGG
>sig_2167
AAGAGAATTCGGATCCGAGATCCACGCGGAACCAGCAGTTGCTCAGCGGTTTCAGCCTCC
>sig_2168
ATCTTGGAAGAGGAGAAGTCTGGGCTGCAGAAAGAGATTGCTGAGCTGCAGAAGGAGAAG
>sig_2169
TGAGTTATCGAGATTTTCAGGAGCTAAGGAAGCTAAAATGATTGAACAAGATGGATTGCA
>sig_2170
CTTGCGGCAGCGTGAAAGCTTTTTGCAAAAGCCTAGGCCTCCAAAAAAGCCTCCTCACTA
>sig_2171
TTTGACAGCTTATCATCGATAAGCTTACTCCCCATCCCCGGGCAATAAGGGCTGCACGCG
>sig_2172
AATTGTGACTCAGCCGCGAATTCCTGCAGCCCCGAATTCCGCATTGCAGAGATAATTGTA
>sig_2173
GACAGGTGCCGGCAGCGCTCTGGCTGCGTTTCCTGTTTGGGGTCGTTTGCGGGAAGGGGC
>sig_2174
GGGATCCACGCGGAACCAGACCACCACCACCACCAGACAGATCCACGCGGAACCAGATCC
>sig_2175
ATTGCCCGGGCATGGGGAGTAAGCTGTTAGTTAGTTAAGCTTCCCGGGATCGATTCTAGA
>sig_2176
CGGTGTCATCTATGTTACTAGATCCCTAGTGGCCACCGGTCGTACGGTTAAAACCACCCC
>sig_2177
CCCTAATGCTGATCCATGCTGAAAGGAAAAGTTCAGTTTAGGTTTTAAAACCCTAATGCT
>sig_2178
CTAAGGAAGCTAAAATGAAATCTAACAATGCGCTCATCGTCATCCTCGGCACCGTCACCC
>sig_2179
GAGAAAGAAGGGCCTTAATGGCTGTGACAGCCCAGACCCCGATGCGGACGATTCCGTAGG
>sig_2180
GAGATCTTCTAGGATCGATTCTAGGAATTCTCTAGCTCGAGGGGCGCGCCGGGATCCCTA
>sig_2181
AAGAAGCTAAAGAGGTCCCTAGCGCCTACGGGGAATTTGTATCGGGGTTCGAAATCGGAC
>sig_2182
AACTTTAAGAAGGAGATATACCATGGTGTCCCCCGGGGGGGGTTCTCATCATCATCATCA
>sig_2183
ACTCTTTTTCCGAAGGTAACTGGCTTCTGCAGAGCGCAGATACCAAATACTGTTTTCTAG
>sig_2184
CAGATACCCAGCCCGACGCTAATGAGCGGGCTTTTTTTTGAACAAAATTAGAGAATAACA
>sig_2185
CGGTACCATAACTTCGTATAGCATACATTATACGAAGTTATGTTTAAACGGTCTCCAGCT
>sig_2186
CCCGGGCCCGAATGCCGGCATTCTCGAGGGGATCCTCTAGAGGGGGATCCTCTAGAGTCG
>sig_2187
ATCCTAAGCTTGGGTCTCCCTATAGTGAGTCGTATTAATTTCGATAAGCCACCTCGAGGC
>sig_2188
TTTAACTTTAAGAAGGAGATATACATATGGACGAGAAGACCACCGGCTGGCGGGGCGGCC
>sig_2189
TCCACCATGTTGGCAAGCTGCTCTAGCCAATACGCAAGCTTGGCACTGGCCGTCGTTTTA
>sig_2190
ATTTAACGCGAATTTTAACATCAGGAAGATCGCACTCCAGCCAGCTTTCCGGCACCGCTT
>sig_2191
GCTATGACCATGATTACGCCAAGCTTGGCTGCAGGTCGACGGATCCCCTCAGAAGAACTC
>sig_2192
AGAGGATCCCCGGGTACCGAGCTCGAATTCGAGCTCGGTACCCGGGGATCCTCTAGAGTC
>sig_2193
AAAAGTACTCCATTAAAATTGTACTTGAGTATTAGATCTGATCTAGAGGATCATAATCAG
>sig_2194
TAATGTGTGGAATTGTGAGCGGATAACAATTTCACACAGGAGATATCATATGAAGCTTCT
>sig_2195
ATGCCTACAGCATCCAAGAAGCTAAGCTTATCATGATTAATTGTCAACAGCTCATTTCAG
>sig_2196
TGATCTTATTTCAAGAGCTCGGTACCCGGGGATCCTCTAGAGTCGACCTGCAGGCATGCA
>sig_2197
ACCGGTCCACTGCTGCAAGTGAAGGTCCATGGAAGAATTCAAATTGAGATCAGTGACATC
>sig_2198
CTGCAGAATTCCACCACACTGGACTAGTGGATCCGAGCTCGGTACCAAGCTTAGCATGCC
>sig_2199
TAGCCATGCTCATTCTAGAGTCCCCCGTGTTCTCTCCAAATGAAATGAACTTCCTTATAT
>sig_2200
AATTTCACACAGGAAACAGCTATGACCATGATTACGAATTAATTCCACAAGCTTGTGGAA
>sig_2201
TGGGGTGTGTGATACGAAACGAAGCATTGGGATCTATCGAATTCTAGAAATAATTTTGTT
>sig_2202
TGATCCCCCTGCTCGAGCCGGGCCCTTTTGACTGTAAATAAAATTGTAAGGAGTAAAAAG
>sig_2203
AGTCCAGTGTGGTGGAATTGCCCTTGGCATGCTAAGCTTGGTACAGGCCCTTGGCATGCT
>sig_2204
AAGAACTCTGTAGCACCGCCTACATACCTCGCTCTGCTAATCCTGTTACTAGTGGCTGCT
>sig_2205
TCCTTTGAAAAACACGATGATAAGCTTGCCACAACCCCGTACCAAAGATGGATAGATCCG
>sig_2206
GTCACGACGTTGTAAAACGACGGCCAGTGCCAAGCTAGCTTTCGATCATCATAATTCTGT
>sig_2207
TGAAGCCCTGAAAGACGCGCAGACTAATTCGAGCTCAGGAGGTAGCGGCTCAGGGATGGA
>sig_2208
CAGGAAACAGCTATGACCATGATTACGCAGATCTGCGAGCTCGGTACCCGGGGATCCTCT
>sig_2209
CCCATATGGTACCAGCTGCAGATCTCGAGCTCGGATCCTTATCGTCATCGTCGTACAGAT
>sig_2210
AGCTTATCATCGGAGCTCTCGAGTCTAGAATCGATAAGCTTGGCTGCAGCCAAGCTTGGC
>sig_2211
CTTAGATGGTATTAGTGACCTGTAACAGAGCATTAGCGCAAGGTGTTTTTGTCTTCTTGC
>sig_2212
TTGAAATTTCTTCTTTAGTAGCCATCATTTTCCCTCCGATTCAATCCTTGCTGTCTAAAT
>sig_2213
GCATCTGTGCGGTATTTCACACCGCATAGATCCGTCGAGTTCAAGAGAAAAAAAAAGAAA
>sig_2214
TTTAGTTGAAGTTGCACTATATACTGTTGGATCCTTGATCAAAGATCTGAATTCCCGGGT
>sig_2215
GTACCCATAACTTCGTATAGCATACATTATACGAAGTTATGGGGATCTCGATCCCGCGAA
>sig_2216
AACGTATTCTTTCATCAACGTCCACAGTGATATGATCTCGGCGGCCGCCAATTGGTCGAC
>sig_2217
CAGTACCGGCATAACCAAGCCTATGCCTACAGCATCCAAGAAGCTTATCGATGATTAATT
>sig_2218
TGAATTCGAGCTCGGTACCAATTAACCCTCACTAAAGGGAGATCTGGCCGACTTGGCCGG
>sig_2219
TTCAGCGCTAAACATGCATTTCACCTATTAGTTATCTATAAAATTATAATATCAATAGCT
>sig_2220
CTGCTAAATTCGAACGCCAGCACATGGACAGCCCAGATCTGGGTACCGGTGGTGGTTCTG
>sig_2221
CCAGGCTCAGTGCAAATTTATCCTGTGGCTGCACTTGAACGTGTGGCCTAAGCGGCCGCA
>sig_2222
TACGTGCACGACGTCTTAAGCTTGAATTCGCGAGCTCCATGGATATCGATCGCATGCATA
>sig_2223
ACTAGTTCATCCTCGAGATCTAAGCTTGGATCCGCGGCCGCTACGTAGAATTCCCATATG
>sig_2224
TCTGGCTCGAGCTCCACCGCGGTGGCGGCCGCTCTAGGATCCCCCGGGCTGCAGGAATTC
>sig_2225
CAGCGCGGGGATCTCATGCTGGAGTTCTTCGCCCACCCCGGATCTAAGCTCTAGATAAGT
>sig_2226
TGGGCGCTCGGTCTTGCCTTGCTCGTCGGTGATGTACTTCACCAGCTCCGCGAAGTCGCT
>sig_2227
GAGCCGGAACGTTAGATTTGGCCACTTTACGAGCTCGCGGCTTTCGAACCAGCTGGTTAA
>sig_2228
AAACAGCCCACAAATGTCAACAGCAGAAACATACAAGCTGTCAGCTTTGCACAAGGGAAT
>sig_2229
TCATGGAGAGCTCTTAGAAAAACTCATCGAGCATCAAATGAAACTGCAATTTATTCATAT
>sig_2230
GGATCTCGACCAATTCTCATGTTTGACAGCTTATCATCGAATTTCTGCCATTCATCCGCT
>sig_2231
ACGCAAAAGAAAATGCCGATATCCTATTGGCATTGACGTCAGGTGGCACACCTGCAGAGA
>sig_2232
ATCTCCAGGTGGCACTTTTCGGGGAAATGTGCGCGGAACCCCTATTTGTTTATTTTTCTA
>sig_2233
GGGATCTCATGCTGGAGTTCTTCGCCCACCCCAACACGAGCCATAGATAAAATAAAAGAT
>sig_2234
CAGGAGTCCAAGCTCAGCTAATTAAGCTTGGCTGCAGGTCGACGGATCCGTGATGGTGAT
>sig_2235
TTCAAATTCCTCAGTGTGCCACTCGTAGGGGCTAAATCTGCTGACCAGGAATAAAACTAC
>sig_2236
CGGTGATTACCTATGGCAGCAGCGCCAAGATCGGCGCGGGGAAGTTCAGGCCGCTACGGC
>sig_2237
AGGGTAGGGTCGGACCATGGAATTCGGTACCAGATCTAGAGTCGACTGCAGCCCGGGTGA
>sig_2238
CTTGATCTTCATGGTCGACTAGAACTAGTGATATCGGATCCCTCGAGCTTATCGTCATCA
>sig_2239
GCCATATGGGTACCTCGGATCCGAATTCGAGCTCCGTCGACAAGCTTGCGGCCGCACTCG
>sig_2240
ATATGATGATGTAGAAAATAGTGGTGGGTATGGTGGTAATCCTGGTCAGGATAATAGGGT
>sig_2241
TGGAAGACCCGGGTCTTCCATCCGGACCGGGGGTACCGAGCTCGAATTCACTGGCCGTCG
>sig_2242
TACCAGTTGGTCTGGTGTCAAAAATCCAAGGGCAATTCGAAGCTTGAAGGTAAGCCTATC
>sig_2243
CAGGCCCAGCGCCAGCAGGAACGCGGGCGCGCACATTTCCCCGAAAAGTGCCACCTGGAT
>sig_2244
ATGGGTGCTTAGAGCTCGAATTTCCCCGATCGTTCAAACATTTGGCAATAAAGTTTCTTA
>sig_2245
GGCCATTTAATTATAAGATCCTGCAAGCCTCGTCGTCCTGGCCGGACCACGCTATCTGTG
>sig_2246
TCTGATCCTCTACGCCGGACGCATCGTGGCCGGCATCACCGGCGCCACAGGTGCGGTTGC
>sig_2247
CCAGTCACGACGTTGTAAAACGACGGCCAGTGAATTCGGATCCTTATTAATGGTGATGGT
>sig_2248
GCCGGGCCTTTCTTTATGTTTTTGGCGTCTTCCATGGACCTGCATATAACCTGCATATAA
>sig_2249
AGGTTGCTCTGGGCCCATGCCATCAAGGTTGCTCTGGCCGCCTCCGGCGCTCGCTAGAGT
>sig_2250
GACTTAATTAATCGATATCTAGATCCGGTGATTGATTGAGCAAGCTTTATGCTTGTAAAC
>sig_2251
GAGAAAGTTCTAATGATCTCGCAGGTAACTCAAAAATACAGGCATTTGTGGGTTCAATGC
>sig_2252
GCCGGATCCCAGTGTGGTGGTAGGGAATTCAAAGCTTGGGATCTCTATAATCTCGCGCAA
>sig_2253
TAAGAATAGCTTCGAATTCCCGGGGATCCGTCGACCTGCAGCCAAGCTTGCTCCCGTCGT
>sig_2254
CAGCAAATGGGTCGCGGATCCGGCTGCTAACAAAGCCCGAAAGGAAGCTGAGTTGGCTGC
>sig_2255
CCCGGGGATCCTCTAGAGTCGACCTGCAGGCATGCAAGCTTAATTAATTCTGTTTCCTGT
>sig_2256
TTGAGATCCCCCGGAATTCGAGCTCGCCCGGGGATCCTCTAGAGTCGACCTGCAGCCCAA
>sig_2257
AAGGCAGCGGTATCATCAACAGGCTTACCCGTCTTACTGTCGGGAATTCGCGTTGGCCGA
>sig_2258
ACTGCATCCCTTAACTTGTTTTTCGTGTGCCTATTTTTTGTGAATCGCTGGCACGACAGG
>sig_2259
GGGGTATTGCTATTGTTACAGGAATTCATCGATATCTAGATCTCGAGCTCGCGAAAGCTT
>sig_2260
GCTAAGAGAATCGCGCAGAGCTGCAGTCTGGTCACCCGTTAAACGGCGCGCACCCCCGGG
>sig_2261
TAACCACCTGTCGATTTGATCAAGGCAGCGATAAAAAAGGTTCATCGCGCTTTCCCGGGC
>sig_2262
ATTTTATTTACAGTCAAAAAGTACTTATTTTTTGGAGATCACTTAGATCTGATCTAGAGG
>sig_2263
TATGGGTGGTGGCCATGGTATTATCATCGTGTTTTTCAAAGGAAAACCACGTCCCCGTGG
>sig_2264
TCTGCTCCTGCAGGCATCGTGGTGTCACGCTCGTCGTTTGGTATGGCTTCATTCAGCTCC
>sig_2265
AGATAGGTGCCTCACTGATTAAGCATTGGTAGACAGCTTTCTTGTACAAAGTTGGCATTA
>sig_2266
AGTACGAAATGCGTCGTTTAGAGCAGCAGCCGAATTCGAGCTCGCCCGGGGATCCTCTAG
>sig_2267
ACTAGTTCATCCTCGAGATCTAAGCTTGGATCCGCGGCCGCTACGTAGAATTCCCATGGC
>sig_2268
AACTGATCTGCGCCGCGTCGAATTCGCGTCAATTCTCATGTTTGACAGCTTATCATCGAT
>sig_2269
GGAGCTCATGCGCGCTTGTTCAGCGGTTTCAGCCTCCAACTCAGCTTCCTCTTCGGCTTT
>sig_2270
GAGTACGGCCATCAAATCCGCAATTGTCTTGGCCATTGCGAAGTGATTCCTCCGGATCGG
>sig_2271
TCAATATTATTGAAGCATTTATCAGGGTTATTGTCTCATGTCCGCGCGTTTAAACAGATC
>sig_2272
CAACAGCTCATTTCAGAATATTTGCCAGAACCGTTGTGATGTCGGCCAAGCTAGCTTATC
>sig_2273
GGAATTGTGAGCGGATAACAATTTCACACAGGAAACAGGATCCGTCGACCTGCAGGCATG
>sig_2274
ATCCAGTGATTTTTTTCTCCATTTTAGCTTCCTTAGCTCCTGAAAATCTCGCGACGGATC
>sig_2275
GGGCAGAGCCCCGGGCGGCTGGAGGCGCTTGGCGGCCGTCTTGGCCGGCGGAAAGGCTCA
>sig_2276
TTGGTGATGGAGCCGGGTGCAGAGCCATAAGGGATCCCCCTCAAGTCAAAAGCCTCCGGT
>sig_2277
GCCTGAATGGCGAATGGCGACCCCGGTTGATAATCAGAAAAGCCCCAAAAACAGGAAGAT
>sig_2278
GTACCCTGCAGGCGGCCGCGAGCTCCCATGGTATCTTGAAATGTAGCAGGTAAATTTCTT
>sig_2279
GTTATCCACAGAATCAGGGGATAACGCAGGAAAGAAGGCAAAGCCGTTTTTCCATAGGCT
>sig_2280
ACCGTTCAGCCGGATCCCGGGTCCGCCATGGCTAGCAAAGGAGAAGAACTCTTCACTGGA
>sig_2281
GTGGTATGAAAGCTAAACCGTACTCCCAAATATCCTCTTTTAAAGATCTGATCATAGACG
>sig_2282
CCAGATCTGAGTCCGGACCATGGCTATCGTTCGTAAATGGTGAAAATTTTCAGAAAATTG
>sig_2283
CACCAAGGGCGAGCTCAATTCGAAGCTTGAAGGTAAGCCTATCCCTAACCCTCTCCTCGG
>sig_2284
ATCGACGAACTGGGTACCGAGCTCGAATTCCCAAAAAAACGGGTATGGAGAAACAGTAGA
>sig_2285
AAACAGCCCACAAATGTCAACAGCAGAAACATACAAGCTGTCAGCTTTGCACAAGGGATT
>sig_2286
TATCGTATTAATAGATCGATCTGCATCGCAGGATGCTGCTGGCTACCCTGTGGAACACCT
>sig_2287
CCGGACGCATCGTGGCCGACCTGCAGGGGGGGGGGGGGCGCTGAGGTCTGCCTCGTGAAG
>sig_2288
GCCACTTGCATCGATGAATTGATCCGAAGTTCCTATTCTCTAGAAAGTATAGGAACTTCG
>sig_2289
CTCTAGCCCGGGCGGATCCCCCGGGCTGCAGGAATTCGATATCAAGCTTATCGATACCGT
>sig_2290
ATGGTACCAGCTGCAGATCTCGAGCTCGGATCCGCTAGCACGCCCGATGGTGGGACGGTA
>sig_2291
CGCAATTGAATGGGCCCCTCTAGTCAAGGCCTTAAGTGAGTCGTATTACGGACTGGCCGT
>sig_2292
GTGGGGATCCTACCAACCGGCACGATTGTCCAGCCCACAACAGCATCGCGGTGCCACGTG
>sig_2293
AGGCTGAAAATCTTCTCTCACTCGTCGAGATCGGTCGAGCTAGCTCATTCATTCAAGATC
>sig_2294
ACGTACTATCAACAGGTTGAACTGCGGATCTTGCGGCCGCAATCGGGCAAATCGCTGAAT
>sig_2295
TCCCACCTCGTGCAGAGGGTCTCAATTGGCCGGCCTTAGATTACGGATCCCTCGAGCGGG
>sig_2296
CCTCCCCGCCTGGGTACCGATGACAGAGTTAGAAGATCGCTTCAGGAAGCTATTTGGCAC
>sig_2297
ATCAACCGGGGTCAAGGAGATGGCGCCCAACAGTCCCCCGGCCACGGGGCCTGCCACCAT
>sig_2298
GGTTTTATTAACTTACATACATACTAGGGGCCCGGTACGTACCCAATTCGCCCTATAGTG
>sig_2299
GGCCGCTTTCCTGGCTTTGCTTCCAGATGTATGCTCTTCTGCTCCTGCAGGCATCGTGGT
>sig_2300
TGGTTGATGGCCGCTACGTAAATTCCGCCCCTCTCCCTCCCCCCCCCCTAACGTTACTGG
>sig_2301
GTTAAAGTCTCGAAGCTTGCATGCCTGCAGGTCGACTCTAGAGGATCCCCGGGTACCGAG
>sig_2302
ATATGACCATGGCAAGTCGACTCGAGCGAGCTCTGCAGCCCGGGATCCGGTAAGATCCGG
>sig_2303
ATACTTACGTCACGTCTTGCGCACTGATTTGAAAAATCTCAGAATTCGAGCTCGGTACCC
>sig_2304
CCTATGGAACTGATGAATGGGAGCAGTGGTGGAATGCAGATCCACTAGGATCTAACTTGT
>sig_2305
TTATTGATAAATATTAACGCTTACAATTTCCATTCGCCATTCAGGCTGCGCAACTGTTGG
>sig_2306
CGACTCTAGAGGATCCCCGGGTACCGAGCTCGAATTCACGAACCCAGTTGACATAAGCCT
>sig_2307
CCTTCTTCGATTTTCATATGCTATGGTCCTTGTTGGTGAAGTGCTCGTGAAAACACCTAA
>sig_2308
ATTCGAGCTCCCTCTAGATCACCACTTTGTACAAGAAAGCTGAACGAGAAACGTAAAATG
>sig_2309
GTCATCAAACCTGTCGCACTCCAGAGAAGCACAAAGCCTCGCAATCCAGTGCAAAGCTGA
>sig_2310
AGTCATAGAGGAAGATGGCCCCCAAAAGAAAAAGTCTAGATAAGTAATGATCATAATCAG
>sig_2311
TGGCGATCGCTTGGTGCTGATGTTGATGTTTCATGGTGAATTCTCCTTAGTAAAGTTAAA
>sig_2312
CGTGGACGGCGTCAGAGAAGGGAGCGCATATGGGAATTCTACGTAGCGGCCGCGGATCCA
>sig_2313
TTATAAGGAGGAAAAACATCGATGGGGGACCGCGAGCAGCTGCTGCAGCGGGCGCGGCTG
>sig_2314
CCAACAGTACCGGAATGCCAAGCTTTTTACCAACAGTACCGGAATGCCAAGCTGGAATTC
>sig_2315
GAAAAGATCCGTCGGCTGCAGGGGGGGGGGGGAAAGCCACGTTGTGTCTCAAAATCTCTG
>sig_2316
AAAACAAGTTAAGGGATGCAGTTTATCGGGCAGCGTTGGGTCCTGGCCACGGGTGCGCAT
>sig_2317
GAATTCAGATCTGAATTCTTGAAGACGAAAGGGCCTCGTGATACGCCTATTTTTATAGGT
>sig_2318
CACCGATGATAAGCTGTCAAACATGAGAATTCGTAATCATGGTCATAGCTGTTTCCTGTG
>sig_2319
CAAGCTTGCATGCCTGCAGGTCGACTCTAGAGGATCCCCGGGTACCGAGCTCGAATTCAC
>sig_2320
AAGTGAAGATCCACCTAGTCTAGAGTCCGCAAAAATCACCAGTCTCTCTCTACAAATCTA
>sig_2321
ACCTTCTTCACGAGGCAGACCTCAGCGGCGGCCGGATCCGATATCGTTTGGCGCGCCAAA
>sig_2322
AACGGTGAACAAAAGCTAATCTCCGAGGAAGACTTGAACGGTGCTTAGAGCTCGAATTTC
>sig_2323
TCCCCGGGCGAGCTCGAATTCAGGTCACTAATACTATCTAAGTAGTTGATTCATAGTGAC
>sig_2324
GGCGCGAAATTGTAAACGTTAATATTTTGTTAAAATTCGCGTTAAATTTTTGTTAAATCA
>sig_2325
CATCCACAAACAGACGATAACGGCTCTCTCTTTTATAGGTGTAAACCTTAAACTGCAATG
>sig_2326
AGTTCTAGAGCGGCCGCCACCGCGGTGGAGGGGAATTCCCATGTCAGCCGTTAAGTGTTC
>sig_2327
TACTGGAACCCTGAAGAAATAGAAAGAATGCTTATGGACGCTAGAATTCGGATCCGTGGT
>sig_2328
TGATATTTGTGGAACTGTCTGCAAATATCCTGATTATTTGCAAATGGCTGCAGACCCTTA
>sig_2329
CCATACCGCGAAAGGTTTTGCGCCATTCTATGGTGTCGGGTACCGAGCTCGAATTGATCT
>sig_2330
TTCAATCAATTGAACAACTATTTCGAAACGATGAGATTTCCTTCAATTTTTACTGCTGTT
>sig_2331
AAGCAAGAAAGAAAACTAGAGATTCTTGTTTAAGAGATCTGATCTAGAGGATCATAATCA
>sig_2332
TCTCCATGATCAGATCCGGGGGATCGATCCTCTAGAGTCGAGCAAGAAAATAAAACGCCA
>sig_2333
GCGTCGTCGCGGGACGAACAGCGATGTCAGCAGTCCAGCCAGGATGAGGACGGCGAACAC
>sig_2334
TCCTCGAGCGGCCGCGATCCGAGTTCTTCTGAGCGGGACTCTGGGGTTCGATAAAATAAA
>sig_2335
CGATGGGCCCGCGGCCGCTCTAGAAGTACTCTCGAGAAGCTTTTTGAATTCTTTGGATCC
>sig_2336
TTGGCTTCAATCCAAAATAAGGTATATTATTGATGATGTTAATTAACATGCATGGATCGA
>sig_2337
CTCCTAGAGCGCTGGCGATGCCTTCTGTGCCTGCTCTTGTACAGCTCGTCCATGCCGAGA
>sig_2338
TTTTCCCAGTCACGACGTTGTAAAACGACGGCCAGTGAATTGCTGCAGGTCGACGGATCC
>sig_2339
ACGGCCAGTGCCAAGCTTGCCCTCGTCGACGTAGGCCTTTGAATTCCCATATGGGCGCCC
>sig_2340
GGGACGTCGCCATGGCCGCAAAGGCAGAATGCGCCGCCGCCGCCAAAAGCACATATAAAA
>sig_2341
GTGTGTGTGTGTGTGTGTGTGTGTGTGTGTGTGTGTGTGTGTGTGTGTATGTGTGTGGGA
>sig_2342
TTTTTAAGTTAACTTTGATTCCATTCTTTTGTTTGTCTGCCATGATGTATACATTGTGTG
>sig_2343
GTCTCGCCGGGCATCTCGGGCACTGTCTGAGGCTCCTCCTTCAGGGCCTGCAGCCGCGGG
>sig_2344
CTCCTAAATGTGACATCTGAGGACCTCGGGTAAGGGCCCCTATAACTCTCTACGGCTAAC
>sig_2345
CCATTTTTCACTTCACAGGTCAAGCTTCTCGAGGAGAGTTTAGACGCCACCAATCTGTTC
>sig_2346
CAGGACGGACCATATTTATAGGTGTAATTTATGTAGCTGTAATTTTTACCTTATTAATAT
>sig_2347
TTTTGCCGGACCGGTAAAACGACGGCCAGTGTTAACTCTAGGAATTCTCTAGGATCGATT
>sig_2348
TTAATTATTAAGAGGTAATACACCATGAATCACAAAGTGCATATGGAGCTCGGTACCCTC
>sig_2349
CCTCCATAGCAGAAAGTCAAAAGCCTCCGACCGGAGGCTTTTGACTTGAGGGGGATCCAT
>sig_2350
ACCTTGCAGGATATGCAAGGCTTCTGGATGACCCGTACGGGATTCGAACTCCGGATGTGA
>sig_2351
CTGCCACCGCTGAACAAACTAGTATGAGCTCCAATTCACTGGCCGTCGTTTTACAACGTC
>sig_2352
AAGCTTGCATGCCTGCAGGTCGACTCTAGAGGATCCCCGGGTACCATGGGCCCGCGGCCG
>sig_2353
GCGCGTGCTGAAGAACGAGCAGAATTCTCACGGCTTCCCTCCCGAGGTGGAGGAGCAGGC
>sig_2354
ATACTTACATATGGTACCGAGCTCGGATCCACTAGTAACGGCCGCCAGTGTGCTGGAATT
>sig_2355
TAAAATGACTTATAGGTCAAAAGTGTAAAATAGACTTAAAATATAAAAAAATAGACTTGT
>sig_2356
AATTCGGATCCGACCCATTTGCTGTCCACCAGTCATGCTAGCCATGGTATATCTCCTTCT
>sig_2357
CAAGCTGACGGATCCCGAGATGCGCCGCGTGCGGCTGCTGGAGATGGCGGACGCGATGGA
>sig_2358
TTTTACTGTTTTCGTAACAGTTTTGTAATAAAAAAACCTATAAATACGGATCCGGTTATT
>sig_2359
CGTATTACAATAGTAAAGGAGAAGAACTTTTCACTGGAGTTGTCCCAATTCTTGTTGAAT
>sig_2360
CCTCCATAGCAGAAAGTCAAAAGCCTCCGACCGGAGGCTTTTGACTTGAGGGGGATCCGC
>sig_2361
TGTTTAACTTTAAGAAGGAATTATCAACAAGTTTGTACAAAAAAGCTGAACGAGAAACGT
>sig_2362
CCCCGAAGCAGGGTTATGCAGCGGAAAGTATACCTTAAGGAATCCCCTGATACCGCTCGC
>sig_2363
ATTATAAGTAAATGCATGTATACTAAACTCACAAATTAGGAGCTTCAATTTAATTATATC
>sig_2364
CCGCCTAATGAGCGGGCTGTTTTTTCCTGAGGCTGGACGACCTCGCGGAGTTCTACCGGC
>sig_2365
GGTATAATCTTACCTATCACCTCAAATGGTTCGCTGGGTTTATCGATACCGTCGACGTCA
>sig_2366
CCACCGCTGAACAAACTAGTGACGAGAAGACCACCGGCTGGCGGGGCGGCCACGTGGTGG
>sig_2367
ATTCGAGCTCCGTCGACAAGCTTGATATCGAATTCCTGCAGCTCGAGGGATCCGACTACA
>sig_2368
CCTCGAGATCTAAGCTTGGATCCGCGGCCGCTACGTAGAATTCCCATGGCCGCTCCCTTC
>sig_2369
TAGTAGTAGGCGGCCGCTCTAGAGGATCCAAGCTTACGTACGCGTGCATGCGACGTCATA
>sig_2370
GCGCCGGAATTCGTTAACTCGAGGATCCCGGACCATGAGCTTCAATACCCTGATTGACTG
>sig_2371
CCTAGGCGGCCGAAGCTTGCATGCCTGCAGGTCGACTCTAGAGGATCCGGCTGTAATCCG
>sig_2372
TACGATACGGGAGGGCTTACCATCTGGCCCCAGTGCTGCAATGATACCGCGAGGGGGGGG
>sig_2373
GCCGCGCTTAATGCGCCGCTACAGGGCGCGTCAGGTGGCACTTTTCGGGGAAATGTGAGA
>sig_2374
TGAGTTTGTTTGTGCTGATTTGTTAGAGTTGTAAAATTCAACTGACATTATGTATATCTC
>sig_2375
CGTGCTAGCTCGAGATCTAAGTAAGCTTGGCATTCCGGTACTGTTGGTAAAATGGAAGAC
>sig_2376
GTTTCTCGTTCAGCTTTCTTGTACAAAGTGGTTGATAACAGCATGGAAGACGCCAAAAAC
>sig_2377
TTTAACGCGTGCTGAAAAACGTACGGACCGATCGATATCACTAGTACTAGATCTAGAGGG
>sig_2378
TTTTTATGGGCTTCTCCTCCTCCTCCTCCTCATCGATGTCGACGTAGTTAACTAGCGTAC
>sig_2379
GATTCTCGCCTGCTTTTTTGTACAAACTTGTACCTGCAGCACCCAGATCCGATTTTGGAG
>sig_2380
GGCAGCTTGAAGACGAAAGGGCCTCGTGATACGCCTATTTTTATAGGTTAATGTCATGAT
>sig_2381
ATTACGAATTCGAGCTCGCCCGGGGATCCTCTAGAGTCGACCTGCAGCCCAAGCTTGCGA
>sig_2382
GCAGCAGCTGCTCGCGGTCCCCCATATGCATTTTTTTCCTCCTTATAAAGTTAATTGCAT
>sig_2383
GAAGAGCCTCATTCACGATATCCTTCAGGCGCTGAGGTCTGCCTCGTGAAGAAGGTGTTG
>sig_2384
TGGTTTATTTAATCATCAGGGACTCCCAAGCACACTAGAGTCGACTAGTACGCGTTATTT
>sig_2385
CTGGCCGACTTGGCCCAAGCTTGAGTATTCTATAGTGTCACCTAAATAGCTTGGCGTAAT
>sig_2386
CAAGCTTGCATGCCTGCAGGTCGACTCTAGAGGATCCCCGGGTACCGAGCTCGAATTCTG
>sig_2387
GATGGTTCAACTAGTGGTGGTGGCGGTTCTAATAACAATCCTCCTACTCCTACTCCATCT
>sig_2388
TTTGCTTTTTCTTTTTTTTTCTCTTGAACTCGACGGATCTATGCGGTGTGAAATACCGCA
>sig_2389
GAGTGTTTTAGTGTATTCTTTTGCCTCTTTCGTTTTAGGTTGGTGCCTTCGTAGTGGCAT
>sig_2390
AGTCGACTCTAGAGGATCCCCGGGTACCGAGCTCGAATTGGCCGCGGCGTTGTGACAATT
>sig_2391
CGGCCAGTGAATTCCCCACCGAGGCTGTAGCCGACGATGGTGCGCCAGGAGAGTTGTTGA
>sig_2392
CCCCTAACCAACCGAACCACTTCACACGTTGAGAAGCTGAGGTGGTATCGGCAATGACCG
>sig_2393
TCGGCATGGGGGAGTCCCGCGTCCAGCGTGCCGGACTTCTTGCGCAGCTTGCCAATATGG
>sig_2394
CGTACTTTAAAGTTAAATAAGCATTCAACATATCAACGTCGGATTAAGGACCACATTCAA
>sig_2395
GGGCTCTAGAGTCGACCTGCAGGCATGCAAGCTTGGCGTAATCATGGTCATAGCTGTTTC
>sig_2396
CCTCCATAGCAGAAAGTCAAAAGCCTCCGACCGGAGGCTTTTGACTTGAGGGGGATCCTC
>sig_2397
CGTCCTGTGGATCGATATCGATCCGCTGCTAACAAAGCCCGAAAGGAAGCTGAGTTGGCT
>sig_2398
CGTTGTAAAACGACGGCCAGTGAATTGTAATACGACTCACTATAGGGCGAATTCGATATC
>sig_2399
TCTGGTTCCGCGTGGATCCCCGGGAAATTTCCGGTGGTGGTGGTGGAATTCTAGACTCCA
>sig_2400
CCTGCAGCGCTGCAGAATTCGTTAACGAATTCGTAATCATGTCATAGCTGTTTCCTGTGT
>sig_2401
GCCGCCCATGGAGATCTCTACTAGTACGCGTTGGATCCCCGGGTACCGAGCTCGAATTCA
>sig_2402
CGAGTGGGCCTCTCTCCTTGCGTGTCAGGTCGATGTTCCTCGCGACATCTTCAGGTCTTA
>sig_2403
TCAAGAATTCGAGCTCGGTACCCGGGGATCCTCTAGAGTCGACCTGCAGGGGCCCTCGAG
>sig_2404
TCGACAATTGTGAGCGCTGGACTGGGCTCGAGCCCGGGGAATTCCAGATAACTTCGTATA
>sig_2405
ATTCGAGCTCCGTCGACAAGCTTGCGGCCGCACTCGAGATCAAACGGGCTAGCCAGCCAG
>sig_2406
CAAGCTTGCATGCCTGCAGGTCGACTCTAGAGGATCCCCGGGTACCGAGCTCGAATTGGG
>sig_2407
TCCAAGCTTCGACATATGATAGGATCTCTGATATCAAGGATGATAATGGATCTCTATTTA
>sig_2408
GGATGTCATGGAATTCACTGGCCGTCGTTTTACAACGTCGTGACTGGGAAAACCCTGGCG
>sig_2409
GGCTATCCTTCCGGCCCTCCTGCCTTGCAAAGGTGAAGAAGGTGGTGACCACGGTCTCAA
>sig_2410
ATCTAGAGGGTATTAATAATGAAAGGGGGAATTCCAAGCTTGGATCCGGCTGAGCAACGA
>sig_2411
GCATGCCTGCAGGTCGACTCTAGAGGATCCCCGGGTACCGAGCTCGAATTGGGGATCTTG
>sig_2412
GATAACAATTTCACACAGGAAACAGCTATGACCATGATTACGAATTCACTGGCCGTCGTT
>sig_2413
GTGATTTCAGCCAACAGGCCAGATTGAGCGTAGCCACCAAAGCGGCCGTGTGCCCAGAAG
>sig_2414
CGTCAGCACCTGTCTCGAGGAATCGCCACGTCAGCACCTGTCTCGAGCAAGCTTGGGCTG
>sig_2415
CGCATTAAAGCTTTTTGCAAAAGCCTAGGCCTCCAAAAAAGCCTCCTCACTACTTCTGGA
>sig_2416
TCAACGTCCTGGCCATCCGAGGCGCGACGGCCCACGCCCGGCTCCGTCTCACCCCTAGCC
>sig_2417
TGCTAACTCTCTGCCTTGCTTGTACGATTTATTGGATGTTAACGCTACTACCATTAGTAG
>sig_2418
AATGATGAATTGAAAAGCTTGATATCGAATTAATTCGCGCTCACTGGCCGTCGTTTTACA
>sig_2419
GGTATCTTGAAAAGCATAGAACACCATAACCCATAGTAGTGACAAGTGTTGGCCATGGAA
>sig_2420
GATCTGGACATGTTGGGGGACGGGGATTCCCCGGGTCCGGGATCTCCAGCGATTCCGTCG
>sig_2421
AGCCGGAAAGGGATACCTTCCTCTTCGATACCCAGCAGCACTTCGCGCCACAGGCCGTCG
>sig_2422
CGGGATCACTCTCGGCATGGACGAGCTGTACAAGGCTTAGAGCTCGAATTTCCCCGATCG
>sig_2423
GCTTGGATCCGCGGCCGCTACGTAGAATTCCCATATGTATATCTCCTTCTTAAAGTTAAA
>sig_2424
GCCAACTCAGCTTCCTTTCGGGCTTTGTTAGCAGCGGATCCACAGGACGGGTGTGGTCGC
>sig_2425
CAAGCTTGGCTGCAGGTCGACGGATCCCCGGGAATTCACTGGCCGTCGTTTTACAACGTC
>sig_2426
TTAGCGAGGTGCCGCCGGCATGCGGCCGGTACCGGATCCCGGGAGCTCCGGAGATCTTCG
>sig_2427
CCGGGGGATCTCGACCCGTAGATGTACTGCCAAGTAGGAAAGTCCCATAAGGTCATGTAC
>sig_2428
TGCCCGGAATTCGAGCTCGGTACCCGGGGATCCTCTAGAGTCGACCTGCAGGCATGCAAG
>sig_2429
CATTAAAGCTTATCGATGATAAGCTGTCAAACATGAGAATTCTTAGAAAAACTCATCGAG
>sig_2430
TTCTCGTTCAGCTTTTTTGTACAAACTTGTGATCCAGATCTGAGTCCGGACCATGGCTAT
>sig_2431
AAACTTGTGATAGATCTGAGTCCGGACTTGTACAGCTCGTCCATGCCGAGAGTGATCCCG
>sig_2432
CGTAGCAAAAGTGTCTATAATCACGGCAGAAAAGTCCACATTGATTATTTGCACGGCGTC
>sig_2433
ATCTCATCCTCCGGGGCACTTCTGGTTCCGCGTGGATCTGACTACAAGGATGACGACGAC
>sig_2434
GTTTGCATACCCGGGAAAACTTGAACAGCCGCGCTATAGCACCAATGATGCTTTCGCTGG
>sig_2435
GCATCAGGAANTTCCAGACGATTGAGCGTCAAAATGTAGGTATTTCCATGAGCGTTTTTC
>sig_2436
AATTTTTTTAAGGCAGTTATTGGTGCCCTTAAACGCCTGGTTCGTACGCCTGAATAAGTG
>sig_2437
TCGAGCGAGCACGTACTCGGATGGAAGCCGGTCTTGTCGATCAGGATGATCAAGAGCATC
>sig_2438
GAAAATCGCCATTCGCCAGGGCTGCAGGAATTCGATAAGCTTCTAGGATCCGAAGGCAGC
>sig_2439
TTTTGATTTAAACGTGGCCAATATGGACAACTTCTTCGCCCCGTTTTCACCATGGGCAAA
>sig_2440
TGGATGCGCCTCCTGCCCCTGCTGGCGCTGCTGGCCCTCTGGGGACCTGACCCGGCCCAA
>sig_2441
GGAAACACTTTTTTCAATTTTTTTGTTTTATTATTTAATATTTGGGAAATATGCATTATC
>sig_2442
GTTGGGCGCCATCTCCTTGACGCGCCCTGTAGCGGCGCATTAAGCGCGGCGGGTGTGGTG
>sig_2443
TGTACAAACTTGTGATAACAGCCTTGTACAGCTCGTCCATGCCGAGAGTGATCCCGGCGG
>sig_2444
GGTGATTTTTGCGGACTCTAGACTAGGTGGATCTTCACTTGTACAGCTCGTCCATGCCGA
>sig_2445
GAAAATCTCATCCTCCGGGGCACTTGATGATGACGATAAGCTTGTGAGCAAGGGCGAGGA
>sig_2446
ACCGGAAGCTTGGGCTGCAGGTCGACTCTAGAGGATCCCCGGGCGAGCTCGAATTCCGTG
>sig_2447
AGCGCAGCAGAGGCGGATAAAAGTGCGCGTGCAGCCCTTATTGCCCCGGAAAGGTTAGCT
>sig_2448
GCATCACCATCACCATCACGGATCCGGCATCATGGTTCGACCATTGAACTCGATCGTCGC
>sig_2449
CGATTACGCGCCAATGCGCCCTTCCTTCTTAAAGCTTTCCATTACGCGTTGATAAATCTC
>sig_2450
ATGACAAATTGGTTGATAAAGTTTGGTAACATAAGGCGTACTGCTTGAGGTAAGATAACC
>sig_2451
CGCAACACCAGGTGCAGGGTGGACTCTTTCTGGATGTTGTAGTCTGAGAGAGTGCGGCCA
>sig_2452
TTATTTCAAGAGCTCGGTACCAGGAAAGAACATGTGAGCAAAAGGCCAGCAAAAGGCCAG
>sig_2453
GCATAAACGCTTCCATCAGCGTTTATAGTTAAAAAAATCTTTCGGGGGCATGGGGAGTAA
>sig_2454
ATTATCCAACAGAAAACGATTTTCAAAGGTTCACTGAATCAAAGTGTATATAACACTATG
>sig_2455
GACCGACGGGCGGTTCTACTACGCGAAAGTCGCCAGTGTCACCGACGCCGGCGTGCAGCC
>sig_2456
GACACAGGAACACTTAACGGCTGACAGAATTAGCTTCACGCTGCCGCAAGCACTCAGGGC
>sig_2457
CGGGGTTCGAAATCGGACCACTTCTGCGCTCGGCCCTTCCGGCTGGCTGGTTTATTGCTG
>sig_2458
GCGAAGCTTCAGCTGGGATCCGGTACCGATATCAGATCTCCCGGGGCGGCCGCGATCTGG
>sig_2459
GGCACTTTTCCAAATCTATTTCTTCGATAAATTTGTGAAGTATTTCTCAGAGTTAACATT
>sig_2460
TCTCCATACCTGCAGGTACCGGTCCGGAATTCTGTACGGAGTCAAGCCATATGACCATGA
>sig_2461
TTCCCGGGGATCCACCCTTAAGGGTGGATCCGTCGCTGACCCGGCCTTCGGCGGCTTCGA
>sig_2462
AGCTTCCTTTCGGGCTTTGTTAGCAGCCGGATCTTCTAGAATCCCCAGCATGCCTGCTAA
>sig_2463
CGTCAGAGAAGGGAGCGCATATGGGAATTCTACGTAGCGGCCGCGGATCCAAGCTTAGAT
>sig_2464
GATCAAGAGACAAAGAGACAGGATGAGGATCGTTTCGCATGATTGAACAAGATGGATTGC
>sig_2465
ACGCTACTTGCATTACAGTTTACGAACCGAACAGGCTTATGTCAACTGGGTTCGTGGGCG
>sig_2466
TTATTGCCCGGGGATGGGGAGTAAGCTTATCGATGATAAGCTGTCAAACATGAGAATTCT
>sig_2467
CACAGGATCCAGACATGATAAGATACATTGATGAGTTTGGACAAACCACAACTAGAATGC
>sig_2468
TGTTCGGGGGCATGGATGCGCGGATAGCCGCTGCTGGTTTCCTGGATGCCGACCGGATTT
>sig_2469
TAGGTTCTAAATCGTGTTTTTCTTGGAATTGTGCTGTTTTATCCTTTACCTTGTCTCCAA
>sig_2470
GGAAGTCAACCTGAGCTTAGAGCTCGAATTTCCCCGATCGTTCAAACATTTGGCAATAAA
>sig_2471
TTAAATCCTCCTTATAAAGTTAATTGCATACACCATAGGTGTGGTTTAATTTGATGCCCT
>sig_2472
CTGTATGAAACAGTTTTTCCTCCGCTAGCGAGCTCAGGTACCGGCCAGTTAGGCCAGAGA
>sig_2473
TTTTGCTTCCTCTTGCAAAACCACACTGCTCGAATCTAGTTAACTAGTTCGAACGCGTGG
>sig_2474
CGAGCTCAAGCTTGATATCAGGCCTCCCGGGGAATTCACTAGTCATATATGGGATCCGTC
>sig_2475
CGGGACTCTGGGGTTCGCGGAATTAATTCGACGCGTCCTCGGTACCGGGCCCCCCCTCGA
>sig_2476
TTTTTTGGAGGCCTAGGCTTTTGCAAAAAGCTTGGCATTCCGGTACTGTTGGTAAAATGG
>sig_2477
CCGGACCGGTAAAACGACGGCCAGTGTTAACTCTAGGAATTCTCTAGGATCGATTCTAGG
>sig_2478
TTTCCTGGTTTCCTGTGTGAAATTGTTATCCGCTCACAATTCCACACATTATACGAGCCG
>sig_2479
TTTTGTACAAACTTGTGATCCAGATCTGAGTCCGGACCATGGCTATCGTTCGTAAATGGT
>sig_2480
AAAATAAAGATATTTTATTGCGGCCATGACCGGTTCTAGAGTTTAAACTCGAGCTATTCC
>sig_2481
CGAGCTCGCATGCGGATCCCATGGTGATGGTGATGGTGAGATCCTCTCATAGTTAATTTC
>sig_2482
CGCCCGTAGCGCGCGCGCACCAGCCGGCATCGCACCCGAGCACCAGCTCCCCCGTCGTCC
>sig_2483
GTATTCTGAAAATTGTATTATTGAAGCATTTATCAGGGTTATTGTCTCATGAGCGGATAC
>sig_2484
ATATCCAGTGATTTTTTTCTCCATTTTAGCTTCCTCTAGTTAGTCACCCGGGGGATCCAC
>sig_2485
CGATGACTCATGCTCACCACGCCAAGTACTGATGGTTAACTAGAGTAACGGGCTACTCCG
>sig_2486
GAAGTGATCTTCCGTCACAGGTATTTATTCGCTGTAGTGCCATTTACCCCCATTCACTGC
>sig_2487
ATTACACATGGCATGGATGAACTATACAAGTCCGGATCTAGATAACTGATCATAATCAGC
>sig_2488
TTGCAGGCCATGCTGTCCAGGCAGGTAGATGACGACCATCAGGGACAGCAGGCCAGCAAA
>sig_2489
CTGATCATCGATGGGCCCATGGCTAGCGGCCGCACGCGTTCGCGACTAGTGCGCGATCGC
>sig_2490
ACGCCCCAGCACTCGTCCGAGGGCAAAGGAATAGAGTAGATGCCGACCGCGGGATCCACT
>sig_2491
ACAAAGTGGTTGATAACAGCATGGCTAGCATGACTGGTGGACAGCAAATGGGTGCTTAGA
>sig_2492
GATGTTACCCGAGAGCTTGGCACCCAGCCTGCGCGAGCAGCTGCCTCGCGCGTTTCGGTG
>sig_2493
GGAATATAACTCGACGACCCCACGCAACGCCCAAAATAATAACCCCCACGAACCATAAAC
>sig_2494
AGCTCCTCGCCCTTGCTCACAAGCTTATCGTCATCATCAAGTGCCCCGGAGGATGAGATT
>sig_2495
AGGACTGCGGCAGGCCAGCGAGGCAGATCCACAGGACGGGTGTGGTCGCCATGATCGCGT
>sig_2496
CACCACGTGGCCGCCCCGCCAGCCGGTGGTCTTCTCGTCCATATGTATATCTCCTTCTTA
>sig_2497
CTCGAGCTCGGTACCCGGGTCGACAAGCTTGGATCTGAGCTTGGCATTCCGGTACTGTTG
>sig_2498
CTCTTGCCCTCATGCTCGATAGGCCCCCAATACGGGTTCAGCCAGACCACGAAAAGCGCC
>sig_2499
GTAATTGTTTTTTATTTTTAAAGTGATGATAAAAGGCACCTTTGGTCACGGTCGACCGAG
>sig_2500
TCATCATCATCATCATCATCATCATCACAGCAGCGGCCATATCGAAGGTCGTCATATGCT
>sig_2501
GGCCTTGATGTTACCCGAGAGCTTGGCACCCAGCCTGCGCGAGCAGCTGCCTCGCGCGTT
>sig_2502
ATCGATCCGGTCAATCAATCAGCAAGCTTGGCTGCAGGTCGACGGATCCGCATGCACTAG
>sig_2503
GGCGGCCGCGAATTCAGATCTGGTACCGATATCAAGCTTGTCGACTCTAGATTGCGGCCG
>sig_2504
AGTGAATTGTAATACGACTCACTATAGGGCGAATTCGAGCTCGGTACCGTATTCGAACAT
>sig_2505
TCTGAAAGAAAAGTGCCATACGAGTATTGGTTAATCACGAATTCCTGGATCGATATCGTA
>sig_2506
CCGCTGACCGCAACCGCGTAATTTCAGGAGAACACCTAATTAAAGCCTGGACACATTTTC
>sig_2507
CCATCTGGCGGCATGAATAGTGTCATTCATGACGATCCAGTTCGATATTCAACAGACCGT
>sig_2508
TTTTGAGACACAACGTGGCTTTCCCCCCCCCCCCAAAAGGATCTAGGTGAAGATCCTTTT
>sig_2509
GCTATGACCATGATTACGCCAAGCTTGCATGCCTGCAGGTCGACTGATCATAATCAGCCA
>sig_2510
TTGAACTGCCCATGTTCTTTCCTGCGTTATCCCCTGATTCTGTGGATAACCGTATTACCG
>sig_2511
GTCATCCACGTGATGGTGGTGGTGATGTGCCATGGTATATCTCCTTATTAAAGTTAAACA
>sig_2512
TCACGACGTTGTAAAACGACGGCCAGTGAATTCGAGCTCGCCCGGGGATCCTCTAGAGTC
>sig_2513
CATCACCGAAACGCGCGAGGCAGATCGTCAGTCAGTCACGATGAATTCCGGGGATCCGCG
>sig_2514
TGCCGATATACTATGCCGATGATTAATTGTCAACACTAGGCGCCGGTCACGTGCAGGGTC
>sig_2515
TAGTCAATCCTATTTCCGATAGGGGCAGTTAAAGTCTCGGAATTCGAGCTCGGTACCCGG
>sig_2516
GGTCTAGCCGCGGTCTAGGGTACCTCTAGGAATTCTCTAGGGATCCCGGCGCGCCCCTCG
>sig_2517
GTTAGGTACGTGACTTAAGGAGGCAAAATTCCATGTCGAAAGGAGAAGAACTTTTCACTG
>sig_2518
CCTTATTTGTGCTTGATTAGATGATCCCCCTGCTCGAGCCGGGCCCGAGTAAAAAGTACT
>sig_2519
CGAGCTCGGATCCACTAGTAACGGCCGCCAGTGTGCTGGAATTCGCCCTTAAGGGCGAAT
>sig_2520
CGCCACAGGTGCCGTTGCTGGCGCCTATATCGCCGACATCACCGATGGGGAAGATCGGGC
>sig_2521
CCCCGGGAATTCGGCCTAGGCGGCCAGATCTGATCAAGAGACAGTCTAGAAGAAGCTTGG
>sig_2522
ACGTTTCTCGTTCAGCTTTCTTGTACAAAGTGGTGATAGGGCCCGGGATCCTGATGGCCT
>sig_2523
CAGTAGATGCCGACCGGGATCGATCCTCTAGTAGTGATCCCGCCCGCACCCGCGCGCGCT
>sig_2524
GGAACGGCACTGGTCAACTTGGCCATGGTGATGTCTGCTCAAGCGGGGTAGCTGTTAGTC
>sig_2525
CGCCAAGGATCTGATGGCGCAGGGGATCAAGATCTGATCTAGATATCGAATTTCTGCCAT
>sig_2526
TCTCGTCCACAGTTCGCGGGATCCTCTAGAGTCGACCTGCAGCCCAAGCTTGGCACTGGC
>sig_2527
GGCCAACATGGTGATCCGCCTGCAATCGAGGGTAGGGTCGGACCATGGAATTCGGTACCA
>sig_2528
AACATGAGAATTTCTTGAAGACGAAAGGGCCTCGTGATACGCCTATTTTTATAGGTTAAT
>sig_2529
GTTTACAGTACGTAAATTTCTAGCTGTGTTGGTGTTGAGCGTGTTTCCAACTCACTCACC
>sig_2530
CGCCGTGTAATAATTCTAGAGTCGGGGCGGCCGGCCGCTTCGAGCAGACATGATAAGATA
>sig_2531
GGTGCCTAATGAGTGAGCTAACTCACATTATGAGCAAAAGGCCAGCAAAAGGCCAGGAAC
>sig_2532
AGAAAGTCAAAAGCCTCCGACCGGAGGCTTTTGACTTGAGGGGGATCCCTTATGGCTCTG
>sig_2533
CTGCTAACAAAGCCCGAAAGGAAGCTGAGTTGGAGGCTGAAACCGCTGAACAAGCGCGCA
>sig_2534
ATGAACGACATAACAGTTATACCTGTGAGGCCACTCACAAGACATCAACTTCACCCATTG
>sig_2535
CAGCGATGGGGCGGAGAATGGGCGGAACTGGGCGGAGTTAGGGGCGGGATGGGCGGAGTT
>sig_2536
AAGAATATATGGCGAGGTTTAATTTATGAGCTTAATTAGGAGCTATGCGGGATCGAACCG
>sig_2537
GCAGAAGGCTTTGGGGTGTGTGATACGAAACGAAGCATTGGGATCCCCGGGAATTCACTG
>sig_2538
CGCTGGAGCTCTCTTTAAAGGATCCACTAGTCCAGTGTGGTGGAATTGCCCTTAAGGGCA
>sig_2539
TTTATTGCCAAATGTTTGAACGATCGGGGAAATTCGAGCTCTAAGCATGATGATGATGAT
>sig_2540
CTATGCCATCTATCAGTTTAAGAGTGACCGAAGCGCAAAAAATCGACCTTGAATACCGTT
>sig_2541
AAGCTTTCTAGGATCGATTCTAGGGATCCCGGCGCGCCCCTCGAGCTAGAGGTACCCTAG
>sig_2542
GGATAACAATTTCACACACAGGAAACAGCTATGACCATGATTACGCCAAGCTTGGCTGCA
>sig_2543
GTTTTTTTCTATGCTATAAATAGCTTAAAAATTGAAACTATTCTAATTTATTGCACGGTA
>sig_2544
TTTCCCTTTCGTCCGGCGAAGGTCTGGTGAGTCCAATGGGGGAGTGGAATTCGTTCCGGT
>sig_2545
TGTACAGGCATGCGTCGACCCTCTAGTCAAGGCCTTAAGTGAGTCGTATTACGGACTGGC
>sig_2546
CCATATGGTCGACCTGCAGGCGGCCGCACTAGTGATTAATCCCGCGGCCATGGCGGCCGG
>sig_2547
GAAACGAGCTAGTGGATCCGAGCTCGGTACCAAGCTTGGCGTAATCATGGTCATAGCTGT
>sig_2548
AGGAGCTTGCGGCCCGGACGATATCATGCATGAGCTCACTAGTGGATCCCCCGGGCTGCA
>sig_2549
GTGAAAAACCGCAGCAGGGAGGCAAACAATGAGCTTAGAGCTCGAATTTCCCCGATCGTT
>sig_2550
CACTGGAGCTGCCCCTCAGCTTGAGGGTTTGCTACAACATGGGCTACAGGCTTGTCACTC
>sig_2551
GGACGCCGGCTTGTTTAAACTATGGCGCGCCTTTGCGATCGCAGACCTAGGAAAGCTAGC
>sig_2552
GAGTAGATGCCGACCGGGATCTGCGATGAGCTAAGCTAGCTATATCATCAATTTATGTAT
>sig_2553
TTGGTGTATCAAATGATTCTTTATACCTCCCACTACTACTTGTGCTGTAGAATGTAGTTC
>sig_2554
CAGGAGGAAGGATCCATGGGTCGACCGGCCGCGATCCGCTGCCTCGCGCGTTTCGGTGAT
>sig_2555
GTCGACGATATCGATCTGCAGCATGCTGAATGAATGAAGCTTCTGTTTTGGCGGATGAGA
>sig_2556
CAGTGAAAAGTTCTTCTCCTTTACTCAAGCTTGCATGCCTGCAGGTCGACTCTAGAGGAT
>sig_2557
CGATTCCTGTTTGTAATTGTCCTTTTAACAGCGATCGCGTATTTCGTCTCGCTTAGGCGT
>sig_2558
GCTTGGCCCAGTGCCAAGCTCCAATACGCAAACCGCCTCTCCCCGCGCGTTGGCCGATTC
>sig_2559
GGATCCAAAGAATTCAAAAAGCTTCTCGAGAGTACTTCTAGAGCGGCCGCGGGCCCATCG
>sig_2560
ATAACAGCGCTGCACTGAGCAGCGTAATCTGGAACGTCATATGGATAGGATCCTGCATAG
>sig_2561
CGGTCCCCCATCGATGTTTTTCCTCCTTATAAAGTTAATGCATACACCATAGGTGTGGTT
>sig_2562
CAGCGGCCTGGTGCCGCGCGGCAGCCATATGCTCGAGGATCCGGCTGCTAACAAAGCCCG
>sig_2563
AGGCAGCTGGCTGACATTTTCGGTGCGAGTATCCGTACCATTCAGAACTGGCAGGAACAG
>sig_2564
GCTGGCTTAACTATGCGGCATCAGAGCAGATTGTACTGAGAGTGCACCAGCGGCCGCTAT
>sig_2565
GCTGCAGCGCAAACTATTAACTGGCGAACTACTTACTCTAGCTTCCCGGCAACAATTAAT
>sig_2566
TCATTACTGGATCTATCAACAGGAGTCCAAGCTCAGCTAATTAAGCTTATTAAACTGATG
>sig_2567
AGATATACCATGGCTAGCATGACTGGTGGACAGCAAATGGGTCGGATCCGAATTCGAGCT
>sig_2568
CTTCGCCCACCCCGGGCTCGATCCCCTCGCGAGTTGGTTCAGCTGCTGCCTGATCGAGCT
>sig_2569
TCCTCATTACCAATGCTTAATCAGTGAGGCACCTATCTCAGCGATCTGTCTATTTCGTTC
>sig_2570
TCGATTCTAGGAATTCTCTAGCCGCGGTCTAGGGATCCCGGCGCGCCCCTCGAGCTAGAA
>sig_2571
CAGTCACGACGTTGTAAAACGACGGCCAGTGAATTCGTAATCATGGTCATAGCTGTTTCC
>sig_2572
GGGTGCGGGCGGGATCACTACTAGAGGATCGATCCCGGTCGGCATCTACTGGATCCCTAT
>sig_2573
CGTTTTATGGCGGGTCTGCGGAGTGGTGGTACCGTCGACATGCATGGCGCGCCGGCGATC
>sig_2574
AAACAGCTATGACATGATTACGAATTCGTTAACGAATTCTGCAGCGCTGCAGGATCCCCG
>sig_2575
AAAGTGCGCGTGCAGCTGCCAGTGTTGATTCTCTTCGCCATTAAATGGGCGCCGTGCCAG
>sig_2576
GCATGAACTTCGGTGAAAAACCGCAGCAGGGAGGCAAACAATGAGGTACCTTTTACTAGT
>sig_2577
GTTCGTAGCCTATGGGTTGTGAAATGACTGTTAAGAGTGGGGTGATGGTACCGTTTGTCA
>sig_2578
GTCGTCGTCATCCTTGTAGTCAGATCCACGCGGAACCAGAAGTGCCCCGGAGGATGAGAT
>sig_2579
TAGAGGATCCGCGGCCGCGGGTACCGAGCTCGAATTCGGCCTCGAGGGCCAATTCCCTAT
>sig_2580
GGATCTGGTTCCGCGTGGATCCGCTGTTATCACAAGTTTGTACAAAAAAGCTGAACGAGA
>sig_2581
AGGCGATGTGGCCGGGGTTTTTGGTCATGAGGCCTGAGTAACTGCGGTCGCCGTCCACGG
>sig_2582
CATTAGTGTATCAACAAGCTGGGGATCCTAGAAGCTTATCGAATTCCTGCAGCCCTGGCG
>sig_2583
GGTCGGGATCCGGCTGCTAACAAAGCCCGAAAGGAAGCTGAGTTGGCTGCTGCCACCGCT
>sig_2584
ACCATGGATCCTCTAGATCGAACCACTTTGTACAAGAAAGCTGAACGAGAAACGTAAAAT
>sig_2585
ATATTACTCTAAATCGCGGAGACTCTAGAGGGTATATAATGGAAGCTCGAATTCCAGCTT
>sig_2586
GTCGGGAAACCTGTCGTGCCAGCTGCATTAATGAATCGGCCAACGCGAATTCCCGACAGT
>sig_2587
ACTGAACCGCTCTAGATTTCAGTGCAATTTATCTCTTCAAATGTAGCACCTGAAGTCAGC
>sig_2588
CTTAAGAAACTTTATTGCCAAATGTTTGAACGATCGGGGAAATTCGAGCTCTAAGCTTAG
>sig_2589
TCGAGATCTAAGCTTGGATCCGCGGCCGCTACGTAGAATTCCCATATGGTGATGGTGATG
>sig_2590
CTTATCAGATTCGTAACTTCCGGCCCAGACTTAAGCCTCGACATTTACATATACGTCGAT
>sig_2591
TTGGCAATTTAACCGCCAGTCAGGCTTTCTTTCACAGATGTGGATTGGCGATAAAAACCA
>sig_2592
TAGGCGCGGATCCGGAATTCGAAGCTTATCGATGTCGACGTAGTTAACTAGCGTACGATC
>sig_2593
ACCAATGCCCTCCCTCTTGGCCCTCTCCTTTTCTTTTTTCGACCGAATTCATTTAAATGG
>sig_2594
TCAGGCCTTGCGGCCGCGGCCAGATTGGCCTGTCGACGAATTCGAATCGATGGGATCCTG
>sig_2595
TCACACAGGAAACATATGCCGTACAAGAGAAACGACTCCGCCTACTGGTGGATCTCTTTC
>sig_2596
GAGCGCTGGCGATGCCTTCTGTGCCTGCTCTTGTACAGGAACAGGTGGTGGCGGCCCTCG
>sig_2597
AATTCGATAAGCTTTAATGCGGTAGTTTATCACAGTTAAATTGCTAACGCAGTCAGGCAC
>sig_2598
GGTCTTCCTGGTCTTGCTGGCCAACATGGTGATCCGCCTGCAATCGAGGGTCGCGACGAC
>sig_2599
TCCATTTTACCAACAGTACCGGAATGCCAAGCTCAGATCCAAGCTTGTCGACCCGGGTAC
>sig_2600
GGCATGGACGAGCTGTACAAGAGATCTACAAGTTTGTACAAAAAAGCTGAACGAGAAACG
>sig_2601
GAGTGTCCACTGTGAGCTAGCATCCACCATTCATTTGCATCGGACCGTAAACCAAATCAA
>sig_2602
ATTACGAATTCGAGCTCGCCCGGGGATCCTCTAGAGTCGACCTGCAGCCCAAGCTTGTAT
>sig_2603
CGAATTCCTATTCTATAGTGTCACCTAAATCGTGCGGCCGCGGTTGGCGTAATCATGGTC
>sig_2604
GAGCGGATAACAATTTCACACAGAATTCATTAAAGAGGAGAAAGGTACCATGGAAGACGC
>sig_2605
ACCTGCAGGCATGCAAGCTTGGCGTAATCATGGTCATAGCTGTTTCCTGTGTGAGATCCG
>sig_2606
GCTCTATGGCTTCTGAGGCGGAAAGAACCAGCAGATCTGCAGATCTGCTGGGGCTCGAGG
>sig_2607
TCCGGCGCGCCAAGTGACCACGTTGGTCAAGAAATCACAGCCGAAGCCATTAAGGTTCTT
>sig_2608
TAGAAGTGGCGCTTAATTAAGATCCTCCTCGGATATTAACTTCTGCTCACCGTTGAGGTC
>sig_2609
GAAAATCTCATCCTCCGGGGCACTTCTGGTTCCGCGTGGATCTGACTACAAGGATGACGA
>sig_2610
ACAAAGATCAGAAGAAACCAGAACAAGACAGAAGTGCTGAAATTCTTCGACTGGGCGTAC
>sig_2611
AGTTCATCCTCGAGATCTAAGCTTGGATCCGCGGCCGCTACGTAGAATTCCCATGGCGTG
>sig_2612
TTCGACCTGCAGCCCAAGCTTACCATGACCGAGTACAAGCCCACGGTGCGCCTCGCCACC
>sig_2613
AGGGAGACCGGCCTCGAGCAGCTGAAGCTTGAATTCATCGATGATATCAGATCTGGTTCT
>sig_2614
TCGCCATGGCCTTGTCGTCGTCGTCGGTACCCAGATCTGGGCTGTCCATGTGCTGGCGTT
>sig_2615
TCATGGTCATTTTTTCGTCCGATTAGGCAAGCTTAAGGTGCACGGCCCACGTGGCCACTA
>sig_2616
AAGTCAAAAGCCTCCGACCGGAGGCTTTTGACTTGAGGGGGATCCTCATTACCAATGCTT
>sig_2617
AAATTAGCTGAGGGCGTTAATTGCGTAGTCGATGTAGTTGTTAGTTTCAGTAGCAGCATC
>sig_2618
CTTAAAAAAACTGCAGTCAGAAGAACTCGTCAAGAAGGCGATAGAAGGCGATGCGCTGCG
>sig_2619
TAAACCGTACTCCCAAATATCCTCTTTTAAAGATCAGCTCCCCGTTTTTCACGCCTCCAG
>sig_2620
TTCACTTCTGGAGCACCCTGAGTCCCATTGCGCCCCGTAGCCCGGCCAAGCTCTCCTTCC
>sig_2621
TAAACGCGTGGATCCCCCTCAAGTCAAAAGCCTCCGGTCGGAGGCTTTTGACTTTCTGCT
>sig_2622
AATGATCCAGCCGACCAGGCTTTCCACGCCCGCGTGCCGCTCCATGTCGTTCGCGCGGTT
>sig_2623
TCAGGCGCGGATCCCCGGGAATTCGTAATCATGGTCATAGCTGTTTCCTGTGTGAAATTG
>sig_2624
TTTGTTACGTTGATTTGGGTAATGAATATCCGGTTCTTGTCGAAGATTACTCTTGATGAA
>sig_2625
TTTGACAGCTAATTCTCATGTTTGACAGCTTATCATCGACTGCACGGTGCACCAATGCTT
>sig_2626
TTGGTGCACCGTGCAGTCGATGATAAGCTGTCAAACATGAGAATTCTTGAAGACGAAAGG
>sig_2627
GTCGTCAGACTGTCGATGAAGCCCTGAAAGACGCGCAGACTAATTCGAGCTCGGTACCGT
>sig_2628
CCTCTCATGTGAGCAAAAGGCCAGCAAAAGGCCAGGAACCGTAAAAAGGCCGCGTTGCTG
>sig_2629
CCGGGCCGCGCAGCCACCAGAGAATGAGGAACACCAGATGTCGTTTTCAGAAGACGGCTG
>sig_2630
ATTTCATTTGGAGAGAACACGGGGGACTCTAGAGGATCCATGGTGAGCAAGGGCGAGGAG
>sig_2631
AGTATGCAGCGGAGATTGAAGTGCCGCAATGCAGGCTTGTCGTGTGGTGGAATTCATACA
>sig_2632
AAAGTGGTTGATAACAGCATGTTACGTCCTGTAGAAACCCCAACCCGTGAAATCAAAAAA
>sig_2633
GAATTGGGTACCGAGCTCGAATTTCCCCGATCGTTCAAACATTTGGCAATAAAGTTTCTT
>sig_2634
AGGACCGATACAAATTCCTCGTAGGCGCTCGGGACCCCTATCTAGCGAACTTTTAGAAAA
>sig_2635
ACGACGTTGTAAAACGACGGCCAGTGAATTCGAGCTCGGTACCCGGGGATCCAACGCGTA
>sig_2636
CATTTATCGTCTTGGTAGCTTTTTAAATATGGCGCTTCATAGAGTAATTCTGTAAAGGTC
>sig_2637
TGTGGCGCCGGTGATGCCGGCCACGATGCGTCCGGCGTAGGAGATCTCGATCCCGCGAAA
>sig_2638
CGTCTCTTTTGACATGTTTAAAGTTTAAACCTCCTGTGTGAAATTGTTATCCGCTCACAA
>sig_2639
GCTCATGACCTGCGGTAGGATCAAGCGAGACAAGCCAGATTTCCCCTCTTTCCAATGAAT
>sig_2640
GTCAGAAGCCGACTGCACTATAGCAGCGGAGGGGTTGGATCCTAGTTCTAGCTAGTTCTA
>sig_2641
GAAATTGAAAAAATATCTGGAAGCCCTTGATAACTTTCTGAATTTCAAGAACAAACCCTG
>sig_2642
TAAGGATTTTTTTTATCTGGCCGCCCCGGCCGAATTCTAGCCAGATCCCCGCTGATTTAT
>sig_2643
GAGGCCTTCCTGGAAAGGCCCTGGTTCGCCCTGGGCGAGGGCTACCCGGGGATCGTGGCC
>sig_2644
TACTGAGAGTGCACCATATGCGTGAAGCACGGAAATGGAAAACGTGAAAAGGAATTTCAC
>sig_2645
CTGTGGATGTCGGATGGCAAAAAGGTTTCATTCAACCTTTCGTCTTTGGATGTTAGATCG
>sig_2646
CCCAGTCACGACGTTGTAAAACGACGGGATCCCCGGGAATTCTGAAAGCGACCAGGTGCT
>sig_2647
GATAAAATAAAAGTTTGCCTATCATTTACGGTGTCAATCACCGGCAACAAGTTTATCGGC
>sig_2648
AATCTGACGATGCCCAATGCGTGCTCAGTCAACAACTCTCATCACTACATCAGTATGGGA
>sig_2649
GACGAGCTGTACAAGACTAGTTCTAGAGAATTCATCGATGAAAAGAGAAGATGGAAAAAG
>sig_2650
TCCTCTAGAGTCGACCTGCAGGCATGCAAGCTTGGCGTAATCATGGCCATGGCTGTTTCC
>sig_2651
ACAGTATTTGGTATCTGCGCTCTGCTGAAGCCAGTTCGAATTTCTGCCATTCATCCGCTT
>sig_2652
TTCTTTTTGTGCGGGGAATTCCCGGGGATCCGTCGACCTGCAGATCTCTAGAAGCTTGGG
>sig_2653
AAGGAGATATACATATGGCTAGCATGACTGGTGGACAGCAAATGGGTCGGATCCGGCTGC
>sig_2654
CCAAATCTTATGTAAATGCTTATGTAAACCAAGATATAAAAGAGTGCTGATTTTTTGAGT
>sig_2655
CACTGACCCGCTGCGCTCGGTCGTTCGGCTGCGGCGAGCGGTATCAGCTCACTCAAAGGC
>sig_2656
CGGCCAGTGTTAACTCTAGGATCGATTCTAGGAGATCTTCTAGGAAGCTTTCTAGCTCGA
>sig_2657
TCGCGCCGCTGGTGCCGCTGGTTGGACGCCAAGGGTGAATCCGCCTCGATACCCTGATTA
>sig_2658
GGGATCCCTTATGGCTCTGCACCCGGCTCCATCACCAACAGGTCGCGCACGCGCTTCACT
>sig_2659
AGAGTTGTAAAATTCAACTGACATTATGTATATCTCCTTCTTAAAGTTAAACAAAATTAT
>sig_2660
AAGGGCGATCGGTGCGGGCCTCTTCGCTATTACGCCAGCTGTTGCCCGTCTCGCTGGTGA
>sig_2661
AATGCTTTTTTATAATGCCAACTTTGTACAAAAAAGCAGGCTTTAAAGGAACCAATTCAG
>sig_2662
CCGGTCGAGATGAGCCACCATCACCACCATCACGGCGAATTCAAGATCTTGGAAGAGGAG
>sig_2663
CGATATCAGCCATGGCCTTGTCGTCGTCGTCGGTACCCAGATCTGGGCTGTCCATGTGCT
>sig_2664
TCACCATCACGGATCCGCATGCGAGCTCGGTACCCCGGGTCGACCTGCAGCCAAGCTTAA
>sig_2665
AAACTTGTGATAACAGCTTTGTATAGTTCATCCATGCCATGTGTAATCCCAGCAGCTGTT
>sig_2666
GAACCTCTTCGAGGGACCTAATAACTTCGTATAGCATACATTATACGAAGTTATATTAAG
>sig_2667
GAGCTCGCCTGCAGGCGCGCCAAGGCCTGTACAGAATTCGGATCCCCGATATCCATGGAC
>sig_2668
TACGAAGTTATATTAAGGGTTGTCGACCTGCAGCGTACGAAGCTTCAGCTGGCGGCCGCG
>sig_2669
GTCGACTCTAGAGGATCCCCGGGTACCGAGCTCGAATTCCGCTAGCTTCACGCTGCCGCA
>sig_2670
TGCCCAGAGCGCCTCAAGAAAATGATGCTGCAAGAAGAATTGAGGAAGGAACTACTCATC
>sig_2671
CTGCATCGCAAGCTGATCCGTCCAACGGGAATCCTGCTCTGCGAGGCTGGCCGTAAGCTC
>sig_2672
GGGAGCAAGCTTGGCTGCAGGTCGACGGATCCCCGGGAATTCGAGCTCATGCATGATCGA
>sig_2673
CTCCTGCATAGATCTGCTGGCGAAAGGGGGATGTGCTGCAAGGCGATTAAGTTGGGTAAC
>sig_2674
CATCGATCTTGTACAGCTCGTCCATGCCGAGAGTGATCCCGGCGGCGGTCACGAACTCCA
>sig_2675
ACCCAAGCTTCCATGGGATATCGCATGCCTGCAGAGCTCTAGAGTCGACGGGCCGGGTAC
>sig_2676
CTTTCTAGGGATCCCGGCGCGCCCCTCGAGCTAGAGAATTCCTAGAGGTACCCTAGAAGA
>sig_2677
CTCATGATAATATAAACGAGTTGCTGCTGAGAAGCACAACAAACGAAGATTGATAACTGA
>sig_2678
CAAATCGTTCGTTGAGCGAGTTCTCAAAAATGAACAATAATTCTAGAGCGGCCGCTTCGA
>sig_2679
TCTTCCTTTTTCAATGACAAGAGAGAATAACATGACTGCTTGGCGCAATGGTAGCGCGTT
>sig_2680
ATTTGAGCCTGTGTGTAGAGATACAAGGGAATTAATTCGTAATCATGGTCATAGCTGTTT
>sig_2681
CGAATTGGCCAAGTCGGCCGAGCTCGAATTCGTCGACCTCGAGGGATCCGGGCCCTCTAG
>sig_2682
AAGGAAGTTCATTTCATTTGGAGAGGACACGCTGAAATCACCAGTGTATTTTTACAACAA
>sig_2683
TTAAGAAGGAGATATACATATGGGAATTCTACGTAGCGGCCGCGGATCCAAGCTTAGATC
>sig_2684
TATAGTGAGTCGTATTAATTTCGCGAAGCTTGATGCATAGCTTGAGTATTCTATAGTGTC
>sig_2685
TAGAGAATTCCTCGAGCCCGGGTGCTTTGCCAAGGGTACCAATGTTTTAATGGCGGATGG
>sig_2686
TGCTATGTGGCGCGGTATTATCCCGTGTTGACGGATCCTCTAGAGTCGACCTGCAGGCAT
>sig_2687
TCGCAGATCCTTGCGGCCGCGGATCCATTTAAATTCGAATTCGCTAGCTCTAGAATCTTC
>sig_2688
CTTCAGTGTTCTCGAGATGGAGTACAGCACATCCATTTTGGGATCCGTGGACTTGTTGCT
>sig_2689
GTGGCGGCCGCTCTAGACAATGCTCAGGACTGATGAGTCCGTGAGGACGAAACTCTAAGG
>sig_2690
ACAAAACGGTTTACAAGCATCGAGCTCGGTACCCGGGGATCCTCTAGAGTCGACCTGCAG
>sig_2691
CAATCCAATTCGATACCCAGCAACTTTTGAGTTCGTCCAGATGTAGCACCTTTATACCAC
>sig_2692
ATAAGCTTCGATAAGCTTTAATGCGGTAGTTTATCACAGTTAAATTGCTAACGCAGTCAG
>sig_2693
ACTAGTGGATCCGAGCTCGGTACCAAGCTTGGCGTAATCATGGTCATAGCTGTTTCCTGT
>sig_2694
GATGAGCAGCTCGGTGGATTTCTGGTAGCGGCGGATCTCGCGGAGAGCGACTGTGCCGGG
>sig_2695
ATCAGAGCAGATTGTACTGAGAGTGCACCATAGCAGCCTGAATGGCGAATGGACGCGCCC
>sig_2696
CAATTCACCCCAATGAATAAAAAGGCTAAGTACAAAAGGCACTTCATGGCGGATCCGTCG
>sig_2697
TGTGCCCAAGGTGACCTTGCCATGCCGGTGCTTTCCAGCCGGGTATCCATCCCCTGCAGC
>sig_2698
GAAGGGCCGGCCTTCTTAATTAAGTGGAATTCAAAGGTACCCGCCCGGGATCAGATCCGC
>sig_2699
AGGTCGACTCTAGAGGATCCCCGGGTACCGAGCTCGAATTCCCGTGTATTCTATAGTGTC
>sig_2700
ACAGGCCGGCATGGTCCCAGCCTCCTCGCTGGCGCTGGCTGGGCAACATTCCGAGGGGAC
>sig_2701
CAGCACGGGCGCGATCCAGAAGAACTTCGTCGTGCGACTGTCCTCGTTATTTCTAGGCAC
>sig_2702
ATTCGGTAATGACTCCAACTTATTGATAGAGTACTCATATGTCTAGACTCGAGGATCCAA
>sig_2703
AGCGGATAACAATTCCCCACTAGTAATAATTTTCTTTAACTTTAGTAAGGAGCGATCGCC
>sig_2704
CCTGTCTCTTGATCAGAGCTTGATCCCCTGCGCCATCAGATCCTTGGCGGCAAGAAAGCC
>sig_2705
GCCATGGAACCGCGTGGCACCAGGGTACCCTGATCTGGGCTGTCCATGTGCTGGCGTTCG
>sig_2706
GCATACATTATACGAAGTTATGGGGATCCTCTAGGGGAGTCTCGATCCCGCGAAATTAAT
>sig_2707
CCATGGTCGACGGATCCCCGGGAATTCCAGCCAGTCGCCGTTGCGAATAACCCCAACCGC
>sig_2708
TCGAAGTTCCTATACTTTCTAGAGAATAGGAACTTCGGATCAATTCATCGATGCAGGTGG
>sig_2709
GATGCGAGCTCGAATTAGTCTGCGCGTCTTTCAGGGCTTCATCGACAGTCTGACGACCGC
>sig_2710
AAAACCTCTAAGCTCAAAAGGGCCGGCCATGTCTCCGGAGAGGAGACCAGTTGAGATTAG
>sig_2711
TAGGTGAAATGCATGTTTAGCGCTGAAGATCTCATGATATCTAGATCCTCTAGAGGATGA
>sig_2712
CGGTGATGCCGGCCACGATGCGTCCGGCGTAGAGGATCCTTGAGGAGCTAGCCAGCCGGG
>sig_2713
GCGCTATTCAGATCCTCTTCTGAGATGAGTTTTTGTTCTAGAAAGCTGGCGGCCGCTAAG
>sig_2714
GCGCGCGGGGAATTCCCGGGGATCCGTCGACCTGCAGCCAAGCTTGGTCTAGAGGTCGAA
>sig_2715
TGATTACGAATTCGAGCTCGGTACCCGGGGATCCTCTAGAGTCGACGTCACGCGTCCATG
>sig_2716
AGCCTTTCGTTTTATTTGATGCCTGGCAGTTCCCTACTCTCGCATGGGATCCGAATTTCT
>sig_2717
TCTCCAGCAGGTCCGGGTTCAGGGCGAAGCGCTCCAGCTCGCGCGAGGCCCACACGATGT
>sig_2718
TTTGTTTAACTTTAAGAAGGAGATATACATATGAAATACCTGCTGCCGACCGCTGCGGCC
>sig_2719
ACTTGTGATAACAGCGGCGCCGGTGGAGTGGCGGCCCTCGGCGCGCTCGTACTGTTCCAC
>sig_2720
TTCCACCATGATATTCGGCAAGCAGGCATCGCCGTGGGTCACGACGAGATCCTCGCCGTC
>sig_2721
CTCTAGAGCCGGATCGATCCGGTCAATCAATCAGCAAGCTTGGCTGCAGGTCGACGGATC
>sig_2722
GGCCAATCAAGCTTATCGATACCGTCGGGCTGCAGCCCTTTTCTAAATGTTTCTAAATGT
>sig_2723
ATAATCCCCAGCTGCCTGGCCCTTCACCGCATTGAAACAGATCTAGCAGAAAGTCAAAAG
>sig_2724
GCATTCGCGAGGTACCGAGCTCGAATTCGCCCTATAGTGAGTCGTATTACAATTCACTGG
>sig_2725
CTCTGGCGGTGATAATGGTTGCATGTACTAAGGAGGTTGTATGAATTCCTACGACATGCC
>sig_2726
CATAACCAGCATAAACTGCAGCAATGGCAACAACGTTGCGCAAACTATTAACTGGCGAAC
>sig_2727
TGACAAGGTACCTATGCATGAGCTCGAGATCTTCGAATTCCGCGGCCGCAGGCCTCTAGA
>sig_2728
ATTTAAGCGGAGAAGAAATAGAACGATTTTTTAAAGATAGCTTGGAGTTTCTAGAAAATC
>sig_2729
CTAGATAAGATATCCGATCCACCGGATCTAGATAACTGATCATAATCAGCCATACCACAT
>sig_2730
TCCCGGGTAATTAATTGAATTACATCCCTACGCAAACGTTTTACGGCCGCCGGTGGCGCC
>sig_2731
TTGGCAGAAGTTATTGATAGAATCCTCGACAAAGGTATCGTAATTGACGCTTGGGTTCGT
>sig_2732
GTGCTACGCCTGAATAACTCGAGNGCTTCCTCGCTCACTGACTCGCTGCGCTCGGTCGTT
>sig_2733
TATTGCTTTATTTGTAACCATTATAAGCTGCAATAAACAAGTTAACAACAACAATTCGAT
>sig_2734
TCACATGTTCTTTCCTGGTACCGAGCTCTTGAAATAAGATCACTACCGGGCGTATTTTTT
>sig_2735
CGTTTGTTGTGCTTCTCAGCAGCAACTCGTTTATATTATCATGAGCAGCTTGCTTTGTCA
>sig_2736
GGGTCGGATCCATGTATCCACGTGGGAATGGTACCAAGCGACGATGGAAAAAGAATTTCA
>sig_2737
TGTCCACCAGTCATGCTAGCCATGCTGTTATCAACCACTTTGTACAAGAAAGCTGAACGA
>sig_2738
GATGGTGGTATGAAAGCTAAACCGTACTCCCAAATATCCTCTTTTAAAGATCTGATCATA
>sig_2739
TCGGGAGCGGCGATACCGTAAAGCACGAGGAAGCGGTCAGCCCATTCGCCGCCAAGTTCT
>sig_2740
CATGTCGTAGGAATTCATACAACCTCCTTAGTACATGCAACCATTATCACCGCCAGAGGT
>sig_2741
AGGTCGTCCAGCCTCAGGCAGCAGCTGAACCAACTCGCGAGGGGATCGAGCCCGGTGGGC
>sig_2742
GCGGCCGTTACTAGTGGATCCACTGAATTCCGTCGACGCGGCCGCCACTGTGCTGGATAT
>sig_2743
GTGATGACGATGACAAGCTTATAACTTCGTATAGCATACATTATACGAAGTTATGTTTAA
>sig_2744
TTATGCATGCCTGCAGGTCGACTCTAGAGGATCCCCGGGTACCGAGCTCGAATTCTCTTC
>sig_2745
CGAGGCAGACCTCAGCGCCCCCCCCCCCCTCGCGGTATCATTGCAGCACTGGGGCCAGAT
>sig_2746
GGCATCGTGGTGTGACGCTCGTCGTTTGGTATGGCTTCATTCAGCTCCGGTTCCCAACGA
>sig_2747
ATCGGTAATACAGATCGATTATGCCCCAATAACCACATGTAGGCTGGAGCTGCTTCGCGG
>sig_2748
ATCGATGGGGATCCGAGCTCGAGATCTGCAGCTGGTACCATGGAATTCGAAGCTTGATCC
>sig_2749
CTCATCCTCCGGGGCACTTGATGATGACGATAAGCTTACTAGTTCTAGAGAATTCGTGAG
>sig_2750
CCGGGCGAGCTCGAATTCGTAATCATGGCCATGGTGGTCGGCTGCACGTCCCAGCTACCG
>sig_2751
GTACCGAGCTCCATATGGTATTACCTCTTAATAATTAAGTGTGCCTTTCGGCGATATGGC
>sig_2752
GCTTGCCTGCAGGTCGACTCTAGAGGATCCATCGAGGGTAGGTTTACTGAATTCAGGCCT
>sig_2753
GCTAAGCTTGGTACCGAGCTCGGATCCACTAGTCCAGTGTGGTGGAATTCTGCAGATATC
>sig_2754
TGAACGCTCTCCTGAGTAGGACAAATCCGCCGCTAGGAGCTTGCGGCCCGGACGATCGAG
>sig_2755
GTTCGTCGAGAAATTCTTTCATCTCTTTCGGCGGCTGGTAACCCGGAACAAGTGTGCCAT
>sig_2756
AGAACGGATGGTCCCCAGATATGGCCCAACCCTCAGCAGTTTCTTAAGACCCATCAGATG
>sig_2757
CGAGCTGGGAATTCCTCGAGATCTTCTAGACCCCGGGGATATCCCATGGGCGGCCGCACT
>sig_2758
ATCCCCATGGTCGATCGACAGATCTGCGAATCGAGAGAGATAGATTTGTAGAGAGAGACT
>sig_2759
CAACCTGACCGGTGATTACCTATGGCAGCAGCGCCAAGATCGGCGCGGGGAAGTTCAGGC
>sig_2760
TTCGTCCTTTGACGCGTAAAAAAGGCCCACAAAAGTGGGCCTTTTTTCTCGCTGCGCTCG
>sig_2761
AAGCTGTCAAACATGAGAATTCCTCGGGCAGCGTTGGGTCCTGGCCACGGGTGCGCATGA
>sig_2762
GTTCTTCTGAGCGGGACTCTGGGGTTCGCGGAATTAATTCGACGCGCGGATCAGTGAGGG
>sig_2763
CTCAAGACGATAGTTACCGGATAAGGCGCAGCGGTCGGGCTGAACGGGGGGTTCGTGCAA
>sig_2764
ATTCGAAAGCGGCCGCACTAGTTGAGCTCGTCGACGTAGGCCTTTGAATTCCGGATCCAT
>sig_2765
TCCGGCGTAGAGGATCCTGCAAGCCTCGTCGTCCTGGCCGGACCACGCTATCTGTGCAAG
>sig_2766
CCATCACGCCATGGGAATTCTACGTAGCGGCCGCGGATCCAAGCTTAGATCTCGAGGATG
>sig_2767
CTTATTTCAAGAGCTCGGTACCCGGGGATCCTCTAGAGTCGACCTGCAGGCATGCAAGCT
>sig_2768
ATTTATATCATTTTACGTTTCTCGTTCAGCTTTTTTGTACAAACTTGTGATGGGTACCTC
>sig_2769
CGGTCCGGAATTCTGTACGGAGTCAAGCCATATGACCATGATTACGGATTCACTGGCCGT
>sig_2770
ATCACTAGCTGAGGTTAATTAAGCGACCCGTAATTCGTAATCATGTCATAGCTGTTTCCT
>sig_2771
ATACAACCGATAGATTGTCGCACCTGATTGCCCGACATTATCGCGAGCCCATTTATACCC
>sig_2772
TTTCTCGTTCAGCTTTCTTGTACAAAGTGGTTGATAACAGCATGGTGAGCAAGGGCGAGG
>sig_2773
GGTGAATCCGTTCGCGAGGTTTAGCCGGCATGCGGCCGGTACCGGATCCCGGGAGCTCCG
>sig_2774
TAACGTTGGCACTCGAATTCGAGCTAGGTGCGTGCCTCACGGATTTAAAAAAATCCATGG
>sig_2775
TTAGCCTAGTTCCAGATCCTTAATTAAATTTAAATGAATTCCCCGGGTACGGCCGGTGCC
>sig_2776
CATCACCATCACCATCACCATGGTGCTGCAGGTACAAGTTTGTACAAAAAAGCTGAACGA
>sig_2777
TCGAATTCGGATCCGACCCATTTGCTGTCCACCAGTCATGCTAGCCATGGTATATCTCCT
>sig_2778
ACTGTACTTAAGTAGGGCCCGGCTCGAGCAGGGGGATCATCTAATCAAGCACAAATAAGG
>sig_2779
CATTCAAGATCTTGGTACCCGGGAATTCTCGAGAAGCTTGTGTTTGTGACGGTGGTTGTG
>sig_2780
TGTCACAACGCCGCGGCCAATTCGAGCTCGGTACCCGGGGATCCTCTAGAGTCGACCACC
>sig_2781
GAGGTATATATTAATGTATCGATTAAATAAGGAGGAATAAACCATGTCGCGACGACGACG
>sig_2782
TCATACACATACGATTTAGGTGACACTATAGAATACAAGCTTGCATGCAAGCTAGCTTGT
>sig_2783
ATCCGGTCAATCAATCAGCAAGCTTGGCTGCAGGTCGACGGATCCCCGGGAATTCCGCCG
>sig_2784
TGAGACAATAACCCTGATAAATGCCTTGCAGGCCAACCAGATAAGTGAAATCTAGTTCCA
>sig_2785
AGCTAAGCTTGCATGCCTGCAGGTCGACTCTAGAGGATCCCCGGGTACCGAGCTCGAATT
>sig_2786
GTGTCTGATATTCGATTTAAGGTACATTTTTATGCGAATTAATTCTAGAAGCTTCTGCAG
>sig_2787
TGATTTCCCACCGGGAGTGTCAGCAGCCCCACTACTACGGCTCTGAAGTCACCACCAAAA
>sig_2788
AGCACGCTCGCGGATCCACAGGACGGGTGTGGTCGCCATGATCGCGTAGTCGATAGTGGC
>sig_2789
GATCTTTCTTGCTTTTACTTTTACTTCCTTAATACTCAAGTACAATTTTAATGGAGTACT
>sig_2790
CACCCATTTGCTGTCCACCAGTCATGCTAGCCATGCTGTTATCAACCACTTTGTACAAGA
>sig_2791
GATTACGAATTCATCGATATCTAGATCTCGAGCTCGCGAAAGCTTGGCTGCAGGTCGACG
>sig_2792
GCTGGGGGCGCGCCCCTCGAGCTAGAGGTACCCTAGAGAATTCCTAGAAGATCTCCTAGA
>sig_2793
CGCCGGTCCGACGGCGGCCCACGGGTCCCAGGAGCTTGAGATCCACTTAACGTTACTGAA
>sig_2794
TTTTGCACCATTCTATGGTGTCGGGTACCGAGCTCGAATTGATCTCGATCCCGCGAAATT
>sig_2795
ATGCAGCTGGCTTATCGAAATTAATACGACTCACTATAGGGAGACCCAAGCTTGCATGCC
>sig_2796
TCTAGATCAGATCTCTTAAACAAGAATCTCTAGTTTTCTTTCTTGCTTTTACTTTTACTT
>sig_2797
CTACTGGGCTGCTTCCTAATGCAGGAGTCGCATAAGGGAGAGCGTCGACCAGAATGTCCC
>sig_2798
TGCACGGATCTGCCCTGGCTTCAGGAGATCGGAAGACCTCGGCCGACGGATCTGATCGGC
>sig_2799
TCCCAGTCACGACGTTGTAAAACGACGGGATCGATCACAGAAGAAGTAGTGTTACCCAGA
>sig_2800
AAGCTTGCAGCTTGGCTGCAGGTCGACGGATCCCCGGGAATTGCGGAATTCCGCAATTCG
>sig_2801
CGATCTTGCGCATGGTGGCGTCTAGCTGGCCACGGAGCAGGACCAACAGGACGCAGAGCA
>sig_2802
GCCGCCGGCATGCGGCCGGTACCGGATCCCGGGAGCTCCGGAGATCTTCGAACTAGTTTG
>sig_2803
TCGTATAATGTATGCTATACGAAGTTATGGTACCTTGCCAGCTGGGGCGCCCTCTGGTAA
>sig_2804
CATGCCTGCAGGTCGACTCTAGAGGATCTGAGCTTGGCGAGATTTTCAGGAGCTAAGGAA
>sig_2805
AGAATCAGGGGATAACGCAGGAAAGAACATGGGCAGTTCAACCTGTTGATAGTACGTACT
>sig_2806
TGATAAACTACCGCATTAAAGCTTATCGATGATAAGCTGTCAAACATGAGAATTCCGGAT
>sig_2807
TTACAAACAGGAATCGAATGCAACCGGCGCAGGAACACTGCCAACGCATCAACAATATTT
>sig_2808
ACGCTGCGGGGGTGGTTGTTGACGTTGGTCGACTCTAGAGGATCCCGGGCTGCAGATCTC
>sig_2809
CCGCCGCCGGCGAAGGCCATTGTGCTGTGCGTGGACGAGAAGCCCTCGATCCAGGCTTTG
>sig_2810
TTGTTTGGTAGGTGAGAGATCCTCTACGCCGGACGCATCGTGGCCGGCATCACCGGCGCT
>sig_2811
AACGAGCCAAGCCCATCCCGAGCCGAAATGATTATTTGCGGAGTCGGTAAAAAGCGCCCC
>sig_2812
AGTTACAGGATATATAGGTGGAGCTAAAGTTCTTGGTACAGCACCAGGTTCCGCGGGTTT
>sig_2813
CTTAGTGTGTGAAATTGTTATCCGCTCACAATTCCACACATTATACGAGCCGGAAGCATA
>sig_2814
ACCTCTGGCGGTGATAATGGTTGCATGTACTAAGGAGGTTGTATGAATTCTGCGGAGACT
>sig_2815
AGAATTAATTCCGGGGATCCGTCGACCTGCAGCAATTCCCGAGGCTGTAGCCGACGATGG
>sig_2816
GCCTAAGAATGGATCCCCCTCAAGTCAAAAGCCTCCGGTCGGAGGCTTTTGACTTTCTGC
>sig_2817
TTTTACCCCTGCATCTTTGAGCGCTGAGGTCTGCCTCGTGAAGAAGGTGTTGCTGACTCA
>sig_2818
TTCTAGACTCGAGAGCTCTCGAGTCTAGAATCGATAAGCTTGGCTGCAGGTCGACGGATC
>sig_2819
CTACAGCATCCAAGAAGCTTGGCTGCAGGTCGACGGATCCCCGGGAATTCTTGAAGACGA
>sig_2820
AAACGCTAGGGCCTTGTGGGGTCAGTTCCGGCTGGGGGTTCAGCAGCCACCTGCAGTCAT
>sig_2821
CGGTGCTCAACGGGAATCCTGCTCTGCGAGGCTGGCCGATAAGCTAATTCTATGAGTCGC
>sig_2822
CGGCCAGTGCCAAGCTTGGCTGCAGGTCGAATTTCTGCCATTCATCCGCTTATTATCACT
>sig_2823
GCAAATTGAGTTGTGCCCCGGAGTGAGTTTAAAAATTCCTGGCTGTGAAACTGCTGAATG
>sig_2824
GTAGTTCGCCAGTTAATAGTTTGCGCAACGTTGTTGCCATTGCCGCCTGATGCGGTATTT
>sig_2825
TCCACCATGATGATGATGATGATGCATTTTAGCTTCCTTAGCTCCTGAAAATCTCGATAA
>sig_2826
CTCGCGGTCCCCCATTAATTAATCCTCCTTATAAAGTTAATGCATACACCATAGGTGTGG
>sig_2827
ACTTGAACGGTAGCGCTTAGAGCTCGAATTTCCCCGATCGTTCAAACATTTGGCAATAAA
>sig_2828
GTCGAGATGAGCCACCATCACCACCATCACGGCGAATTCAAGATCTTGGAAGAGGAGAAG
>sig_2829
AATTCGGATCCTCAATGGTGGTGATGATGGTGCGCTGCAGGTGTGCCACCTGACGTCAAT
>sig_2830
ACTTGTGCTTGAAGGTCTTTTACGCCTTCAACAGTTTTGGCATTGTTGATTAGATTCTTG
>sig_2831
TGCGATGCAAGAAGCTGGCGAAAATGGGCAACGTGGCGGCCAGCTGGTAACAGGATTAGC
>sig_2832
TGAATGGCAGAAATTCGGGATCCTCTACGCCGGACGCATCGTGGCCGGCATCACCGGCGC
>sig_2833
AAACTTAAGCTTGGTACCGAGCTCGGATCCACTAGTCCAGTGTGGTGGAATTGCCCTTAA
>sig_2834
TTGTTGATCGCGCTTTGATATACGCCGAGATCTTGGCAGTCACAGCATGCGCATATCCAT
>sig_2835
GCAACGGAATCGCCATTCGCCATTCAGGCTGCGCAACTGTTGGGAAGGGCGATCGGTGCG
>sig_2836
ATTTAACAAAAATTTAACGCGAATTTTAACAAAATATTTTGTTAAAATTCGCGTTAAATT
>sig_2837
ACATTTCCGTGTCGCCCATACCACACATATAGAGCAAAAAGCGCTAGCACAGGGGTTAGG
>sig_2838
ATCGCCCTTCCCAACAGTTGCGCAGCCTGAATGGCGAATGGCGCTAACCGTTTTTATCAG
>sig_2839
GCTGAAGAACGAGCAGAGATCTACAAGTTTGTACAAAAAAGCTGAACGAGAAACGTAAAA
>sig_2840
CGCGCGGCAGCCATATGCTCGAGGATCCGGCTGCTAACAAAGCCCGAAAGGAAGCTGAGT
>sig_2841
GGGCGATGGTAGATGCAGGTAACCATCCGTGCGGTGGCACTGCGTTACTGATGGTGACCA
>sig_2842
ACTGGCTGCTATTGGGCGAAGTGCCGGGGCAGGATCTCCTGTCATCCCACCTTGCTCCTG
>sig_2843
GTCTTTCTTCTTTCTGATTTCCTTGGCCAGCTCCCCAATCAATCTCCAGTACTCATTGAA
>sig_2844
CCGTCGACGCTGGTCGCCTGAGTCTTGGTGGGCTTGCTCTCCGCCATCCCGGCCAACTTC
>sig_2845
TTCTGAGGGCGGATCCCCCTCAAGTCAAAAGCCTCCGGTCGGAGGCTTTTGACTTTCTGC
>sig_2846
TTCTGGGAGCGAACTCCGGGCGAATACTGAAGCGCTTGGATACAAGTTATCCTTGGAAGG
>sig_2847
GTTCAGCTTTTTTGTACAAACTTGTTTGATTAGAGTCGACCTGCAGGCATGCAAGCTTGG
>sig_2848
GCCCTTAAGGGCAATTCTGCAGATATCCAGCACAGTGGCGGCCGCCCGTCGACGGCGCCA
>sig_2849
AAGCTCAGCTAATTAAGCTTGGCTGCAGGTCGACGGATCCGTGATGGTGATGGTGATGCG
>sig_2850
AGGCCCTTTCGTCTTCAAGAATTCTCATGTTTGACAGCTTATCATCGATAAGCTTGCTGA
>sig_2851
AGCTTGAGCTCGAGTCGACCCATGGAGTCTAGAATTCCCGGGGATCCACGCGGAACCAGA
>sig_2852
AACGACGGCCAGGGCCAGTGAATTCTCGAGCAGTGTGGTTTTGCAAGAGGAAGCAAAAAG
>sig_2853
GTGGATCGCCTGGGGCGCCGCACGGGACCCCGGCCATCACCCCTGCCGCATTGCACTGGA
>sig_2854
AGGGATCCCGGCGCGCCCCTCGAGCTAGAAAGCTTCCTAGAAGATCTCCTAGAATCGATC
>sig_2855
AGTTCGGGAAGTTTCTAGGTCAACTTTTGGCGAAAATGAGACGTTGATCGGCACGTAAGA
>sig_2856
GGCGGTGATAATGGTTGCATGTACTAAGGAGGTTGTATGAATTCCACCACACGACAAGCC
>sig_2857
TTCTGCAGACGCGTCGACGTCATATGGATCCCAATGCTTCGTTTCGTATCACACACCCCA
>sig_2858
GTCGAGTGACCCCAGCCGCCCCTCATGCCAACCGAGCCCATTAAGCGCAGAGTCGGCCGC
>sig_2859
CAAAGCCCGAAAGGAAGCTGAGTTGGAGGCTGAAACCGCTGAACAATAAGCTGAGCAATA
>sig_2860
AATGCAACTGGCACGACAGGTTTCCCGACTGGAAAGCGGGCAGTGAGCGCAACGCAATTA
>sig_2861
AGATATCCGATCCACCGGATCTAGATAACTGATCATAATCAGCCATACCACATTTGTAGA
>sig_2862
GCTACCAGCGGTGGTTTGTTTGCCGGATCAAGAGCTACCAACTCTTTTTTTTAAGGCAGT
>sig_2863
AGGTCGACTCTAGAGGATCCCCGGGTACCGAGCTCGAATTGGCCGCGGCGTTGTGACAAT
>sig_2864
CGCATCTGTGCGGTATTTCACACCGCATAGGAAGATCTGACAAATGATTTTATTTTGACT
>sig_2865
CACCCCTCACTCTGGCCTCAGCCGACTGCACAGCGGCCCCTGCATCCCCTTGGCTGTGAG
>sig_2866
AATGGTAGCGACCGGCGCTCAGTTGGAATTCTAGAGTCGCGGCCGCTTTACTTGTACAGC
>sig_2867
TTAAGGGATTTTGGTCATGGAGAGCTCTTGAAATAAGATCACTACCGGGCGTATTTTTTG
>sig_2868
CGCGAAAGGTTTTGCACCATTCGATGGTGTCAACGTAAACATGTGAGCAAAAGGCCAGCA
>sig_2869
CGGCCAGTGAATTCCCCGGATCCGTCGACCTGCAGGGGGGGGGGGGCGCTGAGGTCTGCC
>sig_2870
AGTGAAAAGTTCTTCTCCTTTCGACATGGAATTTTGCCTCCTTAAGTCACGTACCTAACT
>sig_2871
TACCGCATCAGGCGAAATTGTAAACGTTAATATTTTGTTAAAATTTGTTAAATCAGCTCA
>sig_2872
CATGTTTGACAGCTTATCATCGCTGCCTCGCGCGTTTCGGTGATGACGGTGAAAACCTCT
>sig_2873
CGCATCACCATCACCATCACGGATCCGGCATCATGGTTCGACCATTGAACTCGATCGTCG
>sig_2874
TACACAATCCTGCAGTACCCATGGTGAGGCCTCCTTATAATTTATTTTGTAGTTCCTTCG
>sig_2875
AGGTCGACTCTAGAGGATCCCCGGGCGAGCTCGAATTCGAGCTCGGTACCCGGGGATCCT
>sig_2876
ACATTAATTCGGTGAGGTTATGGCGGAGGGTTGCGAGGTCTAGGAGAACAGAGGAAGTCA
>sig_2877
CGGACCCCCTGTCGCAAGCTTCCGGCTCCGCCGGTTCCGCCGGCTCAGCTTCGAAAGGAG
>sig_2878
TTATATACCCTCTAGAGTCTCCGCAGATGTCCTAATATGGACATCCTAGATGTCCCTAAT
>sig_2879
CCACTGAGCGTCAGACCCCACTACCGCCAGACCAATCCACCGCCCTACTTCTTCGCCCTG
>sig_2880
TTTTCACCGTCATCACCGAAACGCGCGAGGCAGCTGATTTCACTTTTTGCATTCTACAAA
>sig_2881
AAAAATAGGCGTATCACGAGGCCCTTTCGTCTTCAAGAATTCATTATTTGTAGAGCTCAT
>sig_2882
ATGGTGCCTGCTTTTTTGTACAAAGTTGGCATTATAAAAAAGCATTGCTCATCAATTTGT
>sig_2883
CGCATGCTCCCGGCCGCCATGGCCGCGGGATATCACTAGTGCGGCCGCCTGCAGGTCGAC
>sig_2884
ATCATGTCTGGATCACTAGTGGTACCTGATCAAAGCTTATCGATGATATCAGATCTCCTT
>sig_2885
AATTTCTTAAGACGCCTTAAAAAGTAGCTTTTGACGATTTTTCTTTTTTTCATCCCATTA
>sig_2886
GGAGTACAGCACATCCATTTTGGGATCCCCTGGATCCGCAATTGTCTTGGCCATTGCGAA
>sig_2887
GTTTCTGAGCCGTCTGAGCCGTCGGCGTCCGCTGCGCGTTCCGCAGGCTGAGGCCCGCGG
>sig_2888
GGGGCACTTGATGATGACGATAAGCTTACTAGTTCTAGAGAATTCATCGATTAACTCGAG
>sig_2889
CAACTTACTTCTGACAACAATCGGAGGACCGAAGGAGCTAACCGCTTTTTTGCACAACAT
>sig_2890
GATAGCGTAATCTGGAACATCGTATGGGTAGCTGGTCATGGTATATCTCCTTCTTAAAGT
>sig_2891
GTCAGAGGTTTTCACCGTCATCACCGAAACGCGCGAGGCAGCTGGCTGACATTTTCGGTG
>sig_2892
TATCGCGGGTTGTGGCAAGCTTATCATCGTGTTTTTCAAAGGAAAACCACGTCCCCGTGG
>sig_2893
TTCACTCCATAAAATTTGGACTCATGATACATGCAGTTTTCTTCAACACTCACTGTTATA
>sig_2894
AGGATTCCGCCCCTTCCCGCAAACGACCCCAAACAGGAAACGCAGCCAGAGCGCTGCCGG
>sig_2895
ACGCCATGGGAATTCTACGTAGCGGCCGCGGATCCAAGCTTAGATCTCGAGGATGAACTA
>sig_2896
TCGACGTAATCATGGTCATAGCTGTTTCCTGTGTGAAATTGTTATCCGCTCACAATTCCA
>sig_2897
GTAGAGATCTCACATGTTCTTTCCTGCGTTATCCCCTGATTCTGTGGATAACCGTATTAC
>sig_2898
CGCCCTATCCCCGCTACGCTCTCCAAACCTTCCATCTTCCGAAAACCTACATCACCCATC
>sig_2899
ATCGATCGGATCTTGATCCCCTGCGCCATCAGATCCTTGGCGGCAAGAAAGCCATCCAGT
>sig_2900
CGGCAAGCAGGCATCGCCGTGGGTCACGACGAGATCCTCGCCGTCGGGCATGCGCGCCTT
>sig_2901
GCTAATTAATACGACTCACTATAGGGAGAAGCTTACGGATCCGAATTCCTATTCTATAGT
>sig_2902
GCCTTTGCGGCCATGGTCCATCATCACCACCATCACTCCGCGGGTTTGGTGCCCAGAGGC
>sig_2903
GTTCTTCTCCTTTCGACATGGAATTTTGCCTCCTTAAGTCACGTACCTAACTCGAATTCG
>sig_2904
TTGTCGACCACCTTGTCATCGTCATCTCCACCGTTGTGATTATGATTATGATTATGATTA
>sig_2905
GACGGCCAGGTCGACGGATCCCTCTATTAATGATGATGATGATGATGAGAACCACGCTTG
>sig_2906
CCTTTCACGTAGTGGACAAATTCTTCCAACTGATCTGCGCCGCGTCGAATTAATTCCGCT
>sig_2907
TGAATTGCTGCAGGTCGATAAGCTTATCGACGGATCCGGGGAATTCGTAATCATGGTCAT
>sig_2908
TGAGTGAGCTAACTCACATTATTCGGTGAGGTTATGGCGGAGGGTTGCGAGGTCTAGGAG
>sig_2909
CCTATTGGTTAAAAAATGAGCTGATTTAACAAATTTTAACAAAATATTAACGTTTACAAT
>sig_2910
TGCCAGGAATTCCCGGGGATCCGTCGACCTGCAGCCAAGCTTCTTGCTAACGCAGTCAGG
>sig_2911
AGTCGACTCTAGAGGATCCCCGGGTACCGAGCTCGAATTCGTAATCATGGTCATAGCTGT
>sig_2912
CGAGCGAGCTCTGCAGCCCGGGATCCGGTAAGATCCGGCTGCTAACAAAGCCCGAAAGGA
>sig_2913
TAAGAAACTTTATTGCCAAATGTTTGAACGATCGGGGAAATTCGAGCTCTAAGCGCTGTT
>sig_2914
GCAGGTCGCCGCGGGCCTCAGCCTGCGGAACGCGCAGCGGACGCCGACGGCTCAGACGGC
>sig_2915
GAGGACGACCTGCAGGTCGACGGATCCATGGAAGACGCCAAAAACATAAAGAAAGGCCCG
>sig_2916
ATGCCGAATCAGTATAAAACTGACTTGTTTACTAATAAAGGTTTCGTTTCATTAAGAAAC
>sig_2917
ATGGCTTTCTCGCCGCCAAGGATCTGATGGCGCAGGGGATCAAGATCTGATCAAGAGACA
>sig_2918
CTGCGGCACGCTGTTGACGCTGTTAAGCGGGTCGCTGCAGGTCGAAAGGCCCGGAGATGA
>sig_2919
TGATAATTAGAAAAGCCCCAAAAACAGGAAGATTGTATAAGCAAATATTTAAATTGTAAA
>sig_2920
TGGTACCAGCTTGAGAAATGGCATTAAAAAGTGTTGGACCCCAATGTCTGGGGTCAAGAT
>sig_2921
CATACATTATACGAAGTTATCTAGAGTCCGAATAAATACCTGTGACGGAAGATCACTTCG
>sig_2922
GCATATGTAATGCAGATATAACAGTGAGTGTTGAAGAAAACTGCATGTATCATGAGTCCA
>sig_2923
TCCCAGTCACGACGTTGTAAAACGACGGCCAGTGAATTCCACAAGCTTGTGGAATTAATT
>sig_2924
TACTTGGAGCCACTATCGACTACGCGATCATGGCGACCACACCCGTCCTGTGGATCCCGT
>sig_2925
CGGCCGCGAATTGGGGATCCTCTAGAGTCCCCCGTGTTCTCTCCAAATGAAATGAACTTC
>sig_2926
GCTGACAGAGAAGCTGCAGGCGGAGACCGAGGAGCTGGAAGAGGAGAAGTAAGCTTGGGA
>sig_2927
AGGTCGACGGATCCCCGGGAATTGCGAATTCGCAATTCGTAATCATGGTCATAGCTGTTT
>sig_2928
AGCCGCGCCCGCTGCAGCAGCTGCTCGCGGTCCCCCATCGATGTTTTTCCTCCTTATGCA
>sig_2929
CGGTTACGCGTGGGCGATGGTTGTTGTCATTGTCGGCGCAACTATCGGTATCAAGCTGTT
>sig_2930
CAGTTCGGCTGGCGCGAGCCCCTGATGTTCTTCGTCCAGATCATCCTGATCGACAAGACC
>sig_2931
AGCGGTATGCATAAAATCGAAGAAGGTAAACTGGTAATCTGGATTAACGGCGATAAAGGC
>sig_2932
CTAATGAGTGAGCTAACTCACATTAATTGCGTTGCGCTCACTGCCCGCTTTCCAGTCCGG
>sig_2933
TTCATTACAGCATCCTCATAGATCCTTTGGGGTTAAGCCGAATTCGAGCTCGGTACCCGG
>sig_2934
AGCTTTGCTTGATACTCAGCTCTTCTCTTTTTAAACAAAACACTAATCAAGCTAGCCGAT
>sig_2935
GATTTCACTTATCTGGTTGGCCTGCAAGGGAAAATTTATCAAAAAGAGTGTTGACTTGTG
>sig_2936
GATTACGCCAAGCTTGCATGCCTGCAGGTCGACTCTAGAGGATCCCCGGGTAGGTCAGTC
>sig_2937
GCCTAGGGTTGCTCTTACCTAGCATTGCGACTGCTACGCCCACCACATTTGTACATTTGT
>sig_2938
CTTAATTTCTCCTCTTTAGATCTTGGTTTATTTAATCATCAGGGACTCCCAAGCACACTA
>sig_2939
TTTTTAATAATTTGCGAGTACGCAAAGCTTGGCTGCAGGTCGACGGATCCCCCGGTACCG
>sig_2940
TGGCTGGCGAACGAGCGCAAGGTTTCGGTAAGCACGCATCGTCAGGCATTGGCGGCCTTG
>sig_2941
CGCCCTCGCGGACGTGCTCATAGTCCACGACGCCCGTGATTTTGTAGCCCTGGCCGACGG
>sig_2942
ATGACCATGATTACGAATTGGCCTTCAAGGCCGCATGCGTCGACGATATCGGTACCGAGC
>sig_2943
CAGGATGGGCACGATGCCGGTGAACAGCTCGGCGCCCTTGCTCACCATGGTGGCGACCGG
>sig_2944
GTACAAACTTGTGATAACAGCATGATGATGATGATGATGGCTCATTCTAGAGTCCCCCGT
>sig_2945
TGGAATCAGGTTTGTGCCAATACCAGTAGAAACAGACGAAGAAGCTAGCATAAGGCCTCG
>sig_2946
AAAGAGGAGAAATTAACTATGAGAGGATCTCACCATCACCATCACCATGGGATCCGCATG
>sig_2947
TTTTCCTCCTTATAAAGTTAATCTTTAGTTAGTTAGGGAATTAAGCTTCTGCAGTCGACG
>sig_2948
AAATGTCAGGCTCCGTTATACACGAATTAATTCACTGGCCGTCGTTTTACAACGTCGTGA
>sig_2949
ATTCACTAGTGATTAATCGAATTCCCGCGGCCGCCATGGCGGCCGGGAGCATGCGACGTC
>sig_2950
CAACTCCAGTGAAAAGTTCTTCTCCTTTACTCATTTTTTCCACCGGAACCCTGGGATCCT
>sig_2951
TGGCGCTATTTCTTTAGAAGTGAACGTTGACGATCGTCGACCGTACCCCGATGAATTAAT
>sig_2952
TCAGGGCCGAAGTATACTTAATGTCGCTGTGTGTGCTCCAGGGTATTCTTTCTCTTCCAG
>sig_2953
CGCCAAGCTTGCATGCCTGCAGGTCGACACTAGTGCGGCCGCCCATGGGATATCCCCGGG
>sig_2954
GCGGAGTGTATACTGGCTTACTATGTTGGCACTGATGAGGGTGTCAGTGAAGTTCGACTG
>sig_2955
TTGGTAGAACGTCTATCGAAAATCATCATCACCTTGAAGCCCGAGGGGCGCAAGGCGATC
>sig_2956
TTATTATAACATGTATTCACGAACGAAAATCGATAGATCCGTCGACCTGCAGGCATGCAA
>sig_2957
GGGCGAATTGGAATTCTTGGGTCATCACGACGTCAGAACCTCCGCCGCCACTGCCACCGC
>sig_2958
CTAGTTCATCCTCGAGATCTAAGCTTGGATCCGCGGCCGCTACGTAGAATTCCCATATGG
>sig_2959
TTGCCGTCCATTCTGGGTTGGAGATCTAGGCTGGACGATCAGGGCGTGGCAGCAAGATCT
>sig_2960
AGAATTCGGATCCGCAGATCCACGCGGAACCAGCAGGCCCAGCTTGCAGCCGCCGGAGGG
>sig_2961
ACCTCGGAGCCCACCCCATCTAGAGAACATTTTTGAGATAAAGGCCTCCTAGAACAACCT
>sig_2962
CAGTGAATTGCTGCAGGTCCAAGCTTGGACGGATCCCCGGGAATTCGTAATCATGGTCAT
>sig_2963
TGACAAATAACTCTATCAATGATAGAGTGTCAACAAAAAGGAGGAATTAATGATGTCTAG
>sig_2964
CGGTCAGGGTCTCATCAAGATCGGGGATCTCGAGCTCATCGAAGGTCGCGAAAGCTTCAG
>sig_2965
TTTTTCGAACTGCGGGTGGCTCCACGCGCTCGCCATGGTATATCTCCTTTGATTGTAAAT
>sig_2966
TCGCCAGCAGATCTATGCAGGAGCAGAAGAGCATACATCTGGAAGCAAAGCCAGGAAAGC
>sig_2967
CCCATTAATTAATCCTCCTTATAAAGTTAATGCATACACCATAGGTGTGGTTTAATTTGA
>sig_2968
CCCCGGGTATCCGCCTTTCTACCAGATTTAACTTTAATAAGCGGCCGCTATAATTGATAC
>sig_2969
GGGATAACAGGGTAATATAGATCCTCTAGAGTCGACCTGCAGGCATGCAAGCTTGTATTC
>sig_2970
ACCGACGACGACGACAAGGCCATGGGATATCTGTGGATCCGAATTCGAGCTCCGTCGACA
>sig_2971
TGGGTCTCCCTATAGTGAGTCGTATTAATTTCGATAAGCCAGCTGGGCGCTCTTCCGCTT
>sig_2972
ATCGGGGGATCTCGGGAAAAGCGTTGGTGACCGAATAAATACCTGTGACGGAAGATCACT
>sig_2973
GCTTCATCCGGATTGACCTGCAGGCATGCAAGCTTGGCACTGGCCGTCGTTTTACAACGT
>sig_2974
ATTTAACTGTGATAAACTACCGCATTAAAGCTGCGGCCGCTATCGATGATAAGCTGTCAA
>sig_2975
AACTAGATTTCACTTATCTGGTTGGCCTGCAAGGCATTTATCAGGGTTATTGTCTCATGA
>sig_2976
GCATGTACTAAGGAGGTTGTATGAATTCCACCACACGACAAGCCTGCATTGCGGCACTTC
>sig_2977
AAAGCATTAGTGTATCAACAAGCTGGGGATCCTAGAAGCTTATCGAATTCGATAACCCTA
>sig_2978
AGGGTAACTATTGCCCTGCGGTAAAGCTCATCAGCGTGGTCGTGAAGCGATTCACAGATG
>sig_2979
TTTATTGCTGATAAATCTGGAGCCGGTGAGCGTGGGTCCCGCGGTATCATTGCAGCACTG
>sig_2980
CCGGCGTAGAGGATCGATCCGGAGCTTATCGACTGCACGGTGCACCAATGCTTCTGGCGT
>sig_2981
GAAAGGACGAGGATCCGAATTCATCTATGTCGGGTGCGGAGAAAGAGGTAATGAAATGGC
>sig_2982
GCTCGAATTCGGATCCCGACCCATTTGCTGTCCACCAGTCATGCTAGCCATATGTATATC
>sig_2983
CGACCCCCCCGGGTCTAGGATCGATTCTAGCCGCGGTCTAGGAATTCTCTAGGGATCCCG
>sig_2984
GCGTGGATCCCCGGGAATTCCGGTCTCCCTATAGTGAGTCGTATTAATTTCGATAAGCCA
>sig_2985
AAGCATAAAGTGTAAAGCCTGGGGTGCCTAATGAGTGAGCTAACTCACATTATGAGCAAA
>sig_2986
TGATCTCTGCAGATCAGTAATTTCCTGCATTTGCCTGTTTCCAGTCGGTAGATATTCCAC
>sig_2987
ATTGTAATACGACTCACTATAGGGCGAATTGGGGATCGATCCACTAGTTCTAGAGCGGCC
>sig_2988
AAAGATCGTTATGTTGATCGGCACTTTGCATCGGCCGCGCTCCCGATTCCGGAAGTGCTT
>sig_2989
GACCCCCGGGCGGCGCCGCCGCGGCGGCAACGGGCTCGCTGGGTCCTAGGCTCAATGGGG
>sig_2990
TGCCCCGGCCAAGCTCTCCTTCCAGTTTCCATCCAGTGGCAGCGCCCAGGTGCACATCCC
>sig_2991
TAAATTCATATAAAAAACATATAGATAACCATCTGCGGTGATAAATTATCTCTGGCGGTG
>sig_2992
TGTTGGGGGGGTCTCCTCTAACCTCTAGTCTTGGGCCCCCTTTTGCTGCGTTTTGTCAGT
>sig_2993
GAATGGCAGAAATTCGATTTTTGTGATGCTCGTCAGGGGGGCGGAGCCTATGGAAAAACG
>sig_2994
AGGTTTTTATTGCGATAAACTAGGTTTCACGCGAGGCTAGTTACCCTTAAGTTATTGGTA
>sig_2995
AGCATCCTGCGATGCAGATCGATCTATTAATACGATACCTGCGTCATAATTGATTATTTG
>sig_2996
CCCGCTTTCCAGTCGGGAAACCTGTCGTGCCAGGGGATTACCCTGTTATCCCTAGAGCTT
>sig_2997
ACCTTCCTTATGGAGATGCTGGAGGCGCCGCACCAAATGACTTAGGCGGCCGCGATCCGG
>sig_2998
TCACGACGTTGTAAAACGACGGCCAGTGAATTGATCCTTTTTGTCCGGTGTTGGGTTGAA
>sig_2999
GGTGCTGTGCACGGATCGATCCTCTAGAGTCGACCTGCAGGCATGCAAGCTTGGCGTAAT
>sig_3000
CCTGGCAGTCGATCGTACGCTAGTTAACTACGTCGACATCGATCCAGGCCCAGCAGCGGG
>sig_3001
TAAGGTTTCTTCTGTTGAAGTAACACTCGCCTCTTCGGGGTCCATACTAGTTTCGCCATT
>sig_3002
ATAAAAAAACCTATAAATACGGATCCCTGCAGGCCTCGAGTTCGAATCTAGAAGATCTGG
>sig_3003
GAACCAGGCGGTGGCGTACACCGTCGCCTCGGTCGGCCCGTAGAGATTGGCGATCCCGAC
>sig_3004
GACGTTGTAAAACGACGGCCAGTGCCAAGCTTCCATGGGATATCGCATGCCTGCAGGAGC
>sig_3005
AACGAAAAGCTGCGCCGGGAGGTTGAAGAACTGCGGCAGGCCAGCGAGGCAGATCCACAG
>sig_3006
GGCTTATGCACAGCGGCCCAAATGGTTTTTGTAACACATGCCTCAGCTGCAGCACCGCAG
>sig_3007
GAAACAGCTATGACCATGTTCACTTACCTACTGGGCCCGGATCCTCTTGTACAGCTCGTC
>sig_3008
CGCCAGGGTTTTCCCAGTCACGACGTTGTAAAACGACGGCCAGTGAATTGGCCGCTCGCG
>sig_3009
ACCGCCGCCGGGATCACTCTCGGCATGGACGAGCTGTACAAGATCGATGAAAAGAGAAGA
>sig_3010
GGCGTCGACCATCATCATCATCATCATTGAGTTTAAACGGTCTCCAGCTTGGCTGTTTTG
>sig_3011
GACTCATCAGTCCTGAGCATTGTCTAGAGCGGCCGCCACCGCGGTGGAGCTCCAGCTTTT
>sig_3012
ATTGGTACCCTTGGCAAAGCACCCGGGCTCGAGGAATTCTCTAGAGTCGACTCGCGAGCT
>sig_3013
ATACGAAGTTATGCGGCCCGCGTCCTCGGTACCGGGCCCCCCCTCGAGGTCGACGGTATC
>sig_3014
CAGTTGCGCAGCCTGAATGGCGAATGGCGCAAAGTCCAGCAGATGATGCCCCATACGATA
>sig_3015
GCTCCGTCGACAAGCTTGATATCGAATTCCTGCAGCTCGAGGGATCCGACTACAAGGACG
>sig_3016
TACGAATTCGAGCTCCACCGCGGTGGCGGCCGCTCTAGAACTAGTGGATCCCCCGGGCTG
>sig_3017
TCCATACCCATGGGCTAGCTGATCAGCCAGTGCCAAGCTTGCATGCCTGCAGGTCGACTC
>sig_3018
CTTTGTTAGCAGCCGGATCCTCGAGCATATGGCTGCCGCGCGGCACCAGGCCGCTGCTGT
>sig_3019
GGCATGGATGAACTGTACAACTGAGGATCCGGCTGCTAACAAAGCCCGAAAGGAAGCTGA
>sig_3020
ATAAATGCTTCAATAATCATGCAGGTGCTGAACCCCCAGCCGGAACTGACCCCACAAGGC
>sig_3021
CACAGAATCTAGCGCTTAATAAATGTACTAATAACCCGGATCAATTAATTAAGCGGCCAG
>sig_3022
ACGTCGTTGCTCAGCCGGATCCAAGCTTGGAATTCCCTTTCATTATTAATACCCTCTAGA
>sig_3023
TAGGAAATCTTCCTTGAAGCTCGGGTAGCGGCCGCGCCATTCGCCATTCAGGCTGCGCAA
>sig_3024
TGTTCTGGGGAATATAAATGTCAGGGATCCTTTTTGTCCGGTGTTGGGTTGAAGGTGAAG
>sig_3025
CAAGGCCGAGACGGCCCTGCAGTAAGCTTGAATTCGGATCCACTCGAGGCCACTCGGGCC
>sig_3026
TTTGTTCCCTTTAGTTAGCGGAGTGTATATACTGGCTTACTATGTTGGCACTGATGAGGG
>sig_3027
GCAGCAGCCAACTCAGCTTCCTTTCGGGCTTTGTTAGCAGCCGGATCCAAGCTTGGAATT
>sig_3028
CCACGTGATGGTGATGATGATGACCCATGGTATTTATAGGTTTTTTTATTACAAAACTGT
>sig_3029
TTTTCTTGTATTCTTTGTTGAATTCTAACCCTCTTTAATTTGGTTATATGAATTTTGCTT
>sig_3030
GGGTGCAGAGCCATAAGGGATCCCCCTCAAGTCAAAAGCCTCCGGTCGGAGGCTTTTGAC
>sig_3031
GCGATCTTGGTTCACTACAACCTCCGCCTCCCAAGGTCAAGCAATTCTTTTACCTCAGCC
>sig_3032
GCAAGCTGGGCCTGCTGGTTCCGCGTGGATCTGCGGATCCGAATTCTCTTCCCGGGTCTT
>sig_3033
GGATCCGATCCACCGCGGTGGCGGCCGCTCTAGAAATAAACAAATAGGGGTTCCGCGCAC
>sig_3034
CGCCAGATTGAGATCCCCGGGGATCCTCTAGAGTCGACCTGCAGCCCAAGCTTATCGATG
>sig_3035
CGATATCATCGGTAATTTGAAACGAGCTAGTGGATCCGAGCTCGGTACCAAGCTTGGCGT
>sig_3036
GGTGCTCAACGGGAATCCTGCTCTGCGAGGCTGGCCGATCAGATCTGTACATCGATATCA
>sig_3037
ATATCGGCATAGTATAATACGACTCACTATAGGAGGGCCACCATGGCCAAGTTGACCAGT
>sig_3038
TTGTAAAACGACGGCCAGTGAATTGGAGCTCATGCGCGCTTGTTCAGCGGTGGCAGCAGC
>sig_3039
GATGTTCGGATTGTTATCCATATTTATAGGATCCGGATATTTATAGGTTTTTTTATTACA
>sig_3040
TCCGGCCCCGCCCAGCGTCTTGTCATTGGCGAATTCGAACACGCAGATGCAGTCGGGGCG
>sig_3041
GAATTCCCGGGGATCCGCGCCTGAACTCACCGCGACGTCTGTCGAGAAGTTTCTGATCGA
>sig_3042
AATTTTCTTCTTCTGTACGGCGGTCTCTCCCAGGGCAGGCACAAACACGAACCTCAAAGC
>sig_3043
CAGCCAACTCAGCTTCCTTTCGGGCTTTGTTAGCAGCCGGATCAAGCTTATTTTTGACAC
>sig_3044
CCGGGGCCGGCCATGTCTCCGGAGAGGAGACCAGTTGAGATTAGGCCAGCTACAGCAGCT
>sig_3045
GGCAATTCCTCGAGCCAATTCCTCCGATAACTTCGTATAATGTATGCTATACGAAGTTAT
>sig_3046
CCAATCTGGCCGCGGCCGCAAGGCCTGATATCTCTAGACCGCGGCTCGAGCCTCTCGCCC
>sig_3047
GAGTGAGATTACCCACAGCCAAGCATGTTGTTCCATGTTGAACAGGTTTTGTTTGGTCTG
>sig_3048
TCACACAGGAAACAGCTATGACATGATTACGAATTGATAATTCGATTTCGACGAGCCCTC
>sig_3049
ACTACCCTGTACGATTACTGCAGGTCGACTCTAGAGGATCCCCGGGTACCTTGTCATCGT
>sig_3050
GGGGGGGGAGGGAGAGGGGCGGATCCCGGGCCCGCGGTACCGTCGACTGCAGAATTCGAA
>sig_3051
TAAACCGTACTCCCAAATATCCTCTTTTAAAGATCTGATCTATGCATAGTACCGAGAAAC
>sig_3052
GAGCTGATTTAACAAAAATTTTAACAAAATTTACCAATGCTTAATCAGTGAGGCACCTAT
>sig_3053
TCTCGGCATGGACGAGCTGTACAAGTCCGGACTCAGATCTATCACAAGTTTGTACAAAAA
>sig_3054
GCCGTTTAAACGGATTTAAATTAATTAATGTCGACCTGCAGGCATGCAAGCTTGGCGTAA
>sig_3055
CGATTGATGACGACGACAAGAGTCCGGGAGCTCGTGGATCCGAATTCTGTACAGGCGCGC
>sig_3056
AGAAAGGTACCATGAGAGGATCCGTCGACCTGCAGCCAAGCTTAATTAGCTGATCTAGAG
>sig_3057
CGACGGCAAGCCCCGGCGGTGGGCCCATGGATGTGCTGTACTCTATCTCACGTACACTGA
>sig_3058
AGCATCTTTCAGTGTACGTGAGATAGAGTACAGCACATCCATTTTGGGATCCGTGGACTT
>sig_3059
AAGGCATTAATTTTACCAAATTTAATATTTATGAAATTTTAAAAGAAAATGTAGATATCG
>sig_3060
TCGACAATTCGCGCGCGAAGGCGAAGCGGCATGCATTTACGTTGACACCATCGAATGGCG
>sig_3061
TCAACTGGGTTCGTGCGAGCTCATCGATTTCGTTCCACTGAGCGTCAGACCCCGTAGAAA
>sig_3062
TTGCATGCCTGCAGGTCGACTCTAGAGGATCCCCGGGTACCGAGCTCGTTAACTAATTAA
>sig_3063
CCAAATGTTTGAACGATCGGGGAAATTCGAGCTCTAAGCCTTGTACAGCTCGTCCATGCC
>sig_3064
TTGGAACCGTTGGGTATCAAACTTATTCGCGAGGTCGAAGGACAGCGTTTTGCCTATGGT
>sig_3065
AGCCATACCAAACGACGAGCGTGACACCACGATGCCTGCAGGTCGACGGATCCCCCCTGC
>sig_3066
ACCGAGCGCAGCGAGTCAGTGAGCGAGGAAGCGGAAGAAGCATTCTGAAATGAGCTGTTG
>sig_3067
TGCTCGAATCACCACTTTGTACAAGAAAGCTGAACGAGAAACGTAAAATGATATAAATAT
>sig_3068
AGTTCATTTCATTTGGAGAGGACCTCGAGTGGCCACCATGGGAGCTTGGATTGAACAAGA
>sig_3069
CTTTTGCTCACATGCCGGATATAGTTCCTCCTTTCAGCAAAAAACCCCTCAAGACCCGTT
>sig_3070
CCAGGGAATCTGTATCGCTACAAACGACATCACCATGATGAAGGGTGTGGACGACTGCTT
>sig_3071
TCGCGAGCCATGGTGGCCTCCGACCTGCAGGCATGCAAGCTTACTTAGATCTCGAGCTAG
>sig_3072
CATGCCTGCAGGTCGACTCTAGAGGATCCCCGGGTACCGAGCTCGTTAACTAATTAATAA
>sig_3073
TTTGGACGTTCGAAGCTCACCGTCAAAAGAAACAAAAGAGAAGAATGACGTCTTCGTGAC
>sig_3074
CCGCATTAAAGCTAATCGGATGATAAGCTGTCAAACATGAGCTCGGTACCCAGCTTTTGT
>sig_3075
TTGTGATGCTCGTCAGGGGGGCGGAGCCTATGGAAAAACGCCAGCAACGGATGCGCCGCG
>sig_3076
ACTCTTGAAAAAGTCATGCCGTTTCATATGATCTGGGTATCTTGAAAAGCATAGAACACC
>sig_3077
GAGCGGATAACAAGATACTGAGCACATCAGCAGGACGCACTGACCGAATTCATTAAAGAG
>sig_3078
AAATAGGGGTTCCGCGCACATTTCCCCGAAAAGTGCCACCTGGGGAGATCCTTTTCTGTT
>sig_3079
GGGATCCCCGGGAATTCGAGCTCGCCCGGGATCCTCTAGAGTCGACCTGCAGCCCAAGCT
>sig_3080
AGTAGTAACAAAGGTCAAAGACAGTTGACTGTATCGCCGGGATCTTGAATAAGTAGATCC
>sig_3081
CATGCCTGCAGGTCGACTCTAGAGCCCGGGCTTCTAGAACCGGTAGAAAAAATGAGTAAA
>sig_3082
AGGGCATGAGCGGATACATATTTGAATGTATTTAGAAAAATAAACAAAAAGAGTTTGTAG
>sig_3083
CTTGGCTGCAGGTCGACGGATCCCCTTTTTGACACCAGACCAACTGGTAATGGTAGCGAC
>sig_3084
GAGGATCCAAGCTTATCGATTTCGAACCCGGGGTACCGAATTCCTCGAGCGTGTCCTCTC
>sig_3085
TTCAGCTTTTTTGTACAAACTTGTTGATAGGCCTTGACAGGATATATTGGCGGGTAAACT
>sig_3086
GCGGCATCAGAGCAGATTGTACTGAGAGTGCACCATAAGATCGGGCGAGCTCGCCTCGAG
>sig_3087
AAAATACCGCATCAGGCGAAATTGTAAACGGAAGTTCCTATTCTTTCTAGAGAATAGGAA
>sig_3088
GGGATGACGATGACAAGGTACCGGAATTCGGATCCTCTAGAGTCGACCTGCAGGCAAGCT
>sig_3089
GCGCTTTAAATTTCGCATGCTAGAACGTTAGCCGGCTACGTATACTCCGGAATATTAATA
>sig_3090
ATGAATTATACATTATATAAAGTAATGTGATTTCTTCGAAGAAATATACTAAAAAATGAG
>sig_3091
AAGAGGCGCTCCCACGATGTGCTCACCGTCCAATTCCTCATTCTGGGAATGCTGTTGATG
>sig_3092
TGGGGGCCCGAGCTCGCGGCCGCTGTATTCTATAGTGTCACCTAAATGGCCGCACAATTC
>sig_3093
CTTCCACCATGGATATCGATGGATCCCGGGTCGACGGTACCTCTAGATAACTAGAAAAAA
>sig_3094
TTACAACAGTACTGCGATGAGTGGCAGGGCGGGGCGTAAACGCGTGGATCCCCCTCAAGT
>sig_3095
TCATTAGCGGTGAATTAGTCGGTTCGGCCAGCGGCAAGCTGTTCGACAATGTCAGCCCAG
>sig_3096
TCGAGCTCCCGGGTACCATGGCATGCATCGATAGATCCCAATGCTTCGTTTCGTATCACA
>sig_3097
TCAACTGGGTTCGTGCGAGCTCATCGATTTCGTTCCACTGAGCGTCAGACCCCGTAGAGT
>sig_3098
GCTCAGCGGATCCCCGGGTACCGAGCTCGAATTCTCATGTTTGACAGCTTATCACTGATC
>sig_3099
TGAGATCGAAGGTCGTGAATTCACCACGGTCTCGATTACGGCCAGCGCTTCGGCAGACCC
>sig_3100
TCGATCCTAGAAAGCTTCCTAGAGTTAACACTGGCCGTCGTTTTACCGGTCCGGCAAAAG
>sig_3101
TTATCTAGCGCGTCGGCCGGGAAGCCGATCTCGGCTTGAACGAATTGTTAGGTGGCGGTA
>sig_3102
CGCTTACTCTTTTTTTGGGTTTGGTGGGGTATCTTCATCATCGAATAGATAGTTATATAC
>sig_3103
ACTGGAAAACTACCTGTTCCATGGCCAACACTTGTCACTACTTTCGGTTATGGTCTTCAA
>sig_3104
AGCTGGGAGAGCGCCTGCTTTGCACGCAGGAGGTCTGCGGTTCGATCCCGCATAGCTCCT
>sig_3105
GCTTGGTTTCATGCTCCGTTAAGTCATAGCGACTAATCGTTAGTTCATTTGCTTTGAAAA
>sig_3106
GGGCGTATTTTTTGAGTTATCGAGATTTTCAGGAGCTAAGGAAGCTAAAATGGGTCAAAG
>sig_3107
GCCGGACATCAGCGCTAGCGGAATTAATTCATGAGCGGATACATATTTGAATGTATTTAG
>sig_3108
TGGTTCTGGTGATGACGATGACAAGGTACCCGGGGATCCTCTAGAGTCGACCTGCAGTAA
>sig_3109
GTTAATGACTGCTTTTTTCATGTGCGGCTCCTTTCTTATGATTTTATTCTATCAGTTTAC
>sig_3110
GTCGACTCTAGAGGATCCGGATGCATTCATGGAATTCACTGGCCGTCGTTTTACAACGTC
>sig_3111
ACTAATAGTAGTAGCGTTAACATCCAATAAATCATACAGGCAAGGCAAAGAATTAGCAAA
>sig_3112
GGGTTTTCCCAGTCACGACGTTGTAAAACGACGGCCCAAATTGTTATCCGCTCACAATTT
>sig_3113
ATTCGAGCTCGGTACCCTCCGGTAGGAAGACCCGGGTCTTCCATCCGGACCGGGGGGATC
>sig_3114
CAATCATGATTCGCTGCTTGAGGCTGAAGGTGGAGGGCGCTCTGGAGCCAAATTTTTTAC
>sig_3115
CTCCATGCGCACCTTGAAGCGCATGAACTCGGTGATGACGTTCTCGGAGGAGGCCATGGT
>sig_3116
ACAGCTATGACCATGATTACGAATTCAGATCTATCGATGCAGGTCCCCAGATTAGCCTTT
>sig_3117
GTGTCGTGCTCCACCATGTTGGCAAGCTGCTCTAGCATTCGCCATTCAGGCTGCGCAACT
>sig_3118
TCGAATTCCTGCAGGTCTGGACTATTTGTATAGTTCATCCATGCCATGTGTAATCCCAGC
>sig_3119
ACAGGCAACGGAGCTCAGCGTATAAGTCAGAGTCCAAGCTTTCTTCTTTACCTTTAGCCA
>sig_3120
TATTTTACTGTTTTCGTAACAGTTTTGTAATAAAAAAACCTATAAATACGGATCCGGTTA
>sig_3121
GCCAGTTAATAGTTTGCGCAACGTTGTTGCCATTGCTGCAGTTTATGCTGGTTATGCTGG
>sig_3122
GTCGGGGCGGCAGGCCCTGCCATAGCCACTGGCCCCGTGGGTTAGGGACGGGGTCCACTA
>sig_3123
ATCAGAACCAGTTCCTTGCCACCTTACGGCGTGGCAGCCACAAAATTCCTTAAACGATCA
>sig_3124
CTTGCGCCCTGAGTGCTTGCGGCAGCGTGAAGCTGATCCGTCGAGATCTGAATTCCCGAT
>sig_3125
CCCCGAGCTCAAAAATATAGTAGAATTTCATTTTGTTTTTTTCTATGCTATAAATAGCTT
>sig_3126
TCATCACTTATACAACAATATGGGCTTCATGTGGCAGGAGAAAAAAGGCTGCACCGGTGC
>sig_3127
TTTAAGCCTAGGGTTGCTCTTACCTAGCATTGCGACTGCTACGCCCACCACATTTGTACA
>sig_3128
GCAGTTTCATTTGATGCTCGATGAGTTTTTCTAAGAATTAATTCATGATCCTGCATGACC
>sig_3129
ATTTATCCTGTGGCTGCACTTGAACGTGTGGCCTAAGAATTCGAGCTCGGTACCCGGGGA
>sig_3130
TGACAGCTTATCATCGATAAGCTAGCTTGGCCGACATCACAACGGTTCTGGCAAATATTC
>sig_3131
TTATTATAACATGTATTCACGAACACTAGTTCGGTGATGACGGTGAAAACCTCTGACACA
>sig_3132
GATTACGCTGCTCAGTGCAGCGCTGTTATCACAAGTTTGTACAAAAAAGCTGAACGAGAA
>sig_3133
CCACCCTCAGGGCCAGCGGGAGCCCTCCGGCGGCTGCAAGCTGGGCACTAGTATGAGCTC
>sig_3134
ACGTTGTAAAACGACGGCCAGTGCCAAGCTCTCGAGAGCTTGGCTGCAGGTCGACGGATC
>sig_3135
GTTGAGTTACCAATAATATGGGCAGCGAAGGCCATTTAATTATAAGATCCGTCTCGACCA
>sig_3136
CAAAATTTTGTTTTTAACATTTCAAAAAAAAAAAAAAAAAAAAAAAAAAAAAAAAAAAAA
>sig_3137
TAAGCGCTACCGTTCAAGTCTTCCTCGGAGATTAGCTTTTGTTCACCGTTCAAATCTTCT
>sig_3138
AGAAAGCACGTGCTCCGGAAAAAAGAAGACTCTGCGCGGAAAAAACAAAAAGGTGGTATG
>sig_3139
GATGATGATGGCCATGATGATGATGATGATGCATTTTAGCTTCCTTAGCTCCTGAAAATC
>sig_3140
CGACCGCAGGGAGGCACCAGCCTGGTTCTGCGTTTCCCGCTCTTTAATACCCTGACCGGA
>sig_3141
GCCACGATGCGTCCGGCGTAGAGGATCCTGCAAGCCTCGTCGTCCTGGCCGGACCACGCT
>sig_3142
GGCTCACAACCACCGTCACAAACACGCTGACTACAAGGACGACGATGACAAGAAGCTTCC
>sig_3143
AACGACGGCCAGTGCCAAGCTAGCTTGGCTGCAGGTCGACGGATCCCAAGCTTCTTCTAG
>sig_3144
CACGTAGTGGACAAATTCTTCCAACTGATCTGCGCCGCGTCGAATTAATTCCGCTAGCTT
>sig_3145
GGGTAGGTCGACGGATCCCAGNNNNCTGGGAATTCCTACCCTCGATGGATCCTCTAGAGT
>sig_3146
CAGATCGCGGCCGCCCCGGGAGATCTGATATCGGTACCGGATCCCAGCTGAAGCTTTCGC
>sig_3147
AAGCTAATCTCCGAGGAAGACTTGAACGGTGCTTAGAGCTCGAATTTCCCCGATCGTTCA
>sig_3148
GTCTAAGGGATCCGACCCATTTGCTGTCCACCAGTCATGCTAGCCATGGTATATCTCCTT
>sig_3149
GCTCGAAATTAACCCTCACTAAAGGGAACAAAAGCTGGTACCGGGCCCCCCCTCGAGCAC
>sig_3150
CTGGTTTCGCTACCGTTGCGCAAGCTGACTACAAGGACGACGATGACAAAGTCAAGCTTC
>sig_3151
TTGTCCAAACTCATCAATGTATCTTATCATGTCTGGATCGACAAAGTCAAAGCGGCCGCC
>sig_3152
AAGTGCGCGTGCAGCCCTTATTGCCCGGGGATGGGGAGTAAGCTTGGCCGGGCTCAGCAC
>sig_3153
CAGTACCGGAATGCCAAGCTTACTTAGATCTCGAGCTAGCACGCGTAAGAGCTCGGTACC
>sig_3154
GTGGTATGGCTGATTATGATCCTCTAGTACTTCTCGACAAGCTTGGTACCGCATGCTCAT
>sig_3155
CGCTGAGGTCTGCCTCGTGAAGAAGGTGTTGCTGACTCATACCAGGCTAGTCCGAGGAGC
>sig_3156
TGCGGGGATCATCAATTTCACACAGGAAACAGACCATGGAATTCGAGCTCGGTACCCGGG
>sig_3157
CGCCCGCTGCAGCAGCTGCTCGCGGTCCCCCATATGCATTTAAATCCTCCTTATAAAGTT
>sig_3158
AACGGTTTCCCTCTAGAATTACCTCATATAGCATACATTATACGAAGTTATCGGAGGAAT
>sig_3159
GAGGGGCGAATTCCTCTAGTGCGGCCGCCCTAGATGCATGCTCGATCGACCTGCAGTTGG
>sig_3160
TCCCAGTCACGACGTTGTAAAACGACGGCCAGTGAATTCCACAAGCTTGTGGAATTCGTA
>sig_3161
CATTCAAATATGTATCCGCTCATGAGACAATAACCCTGATAAATGCCTTGCAGGCCAACC
>sig_3162
TAGTGATGATGATGATGATGGCTCCCACGCGGAACAAGCGAGTTGACAGGATTAACCTGG
>sig_3163
AAGCTGGAGCTCCACCGCGGTGGCGGCCGCTCTAGACAATGCTCAGGACTGATGAGTCCG
>sig_3164
TGTCGGCATATTGTTCATAATAGAAGAGAGTAATGCTGTCAGGAATCCCGTCCCCAGCGT
>sig_3165
ACGTTGTAAAACGACGGCCAGTGAATTCGAGCTCGGTACCCGGGGGCGCGCCGGATCCTT
>sig_3166
GTCACGACGTTGTAAAACGACGGCCAGTGAATTGCGGAATTCCGCAATTCCCGGGGATCC
>sig_3167
TGCTGGAGTTCGTGACCGCCGCCGGGATCACTCTCGGCATGGACGAGCTGTACAAGCTTG
>sig_3168
CATCAATGTATCTTATCATGTCTGGATCCAAGCTTGCATGCCTGCAGGTCGGAGTACTGT
>sig_3169
GATCATCCAGCCATTCGGGGTCGTTCACTGGTTCCCCTTTCTGATTTCTGGCATAGAAGA
>sig_3170
ACTACGGGAGACAATTGCGCCGAATAAATACCTGTGACGGAAGATCACTTCGCAGAATAA
>sig_3171
AAACCAGGCCCTGGCCTTAGCACCGTCCTCTGCCCCAGTCCTTGCCCAGACCATGGTCCC
>sig_3172
CGAGGCCCTTTCGTCTTCAAGAATTCTGGCAAATATTCTGAAATGAGCTGTTGACAATTA
>sig_3173
AGCGCAACGCAATTAATGTAAGTTAGCGCGAATTGTCGAGGGAAATCATAAAAAATTTAT
>sig_3174
TGACTGGTGGACAGCAAATGGGTCGGGATCCGAATTCGAGCTCCGTCGACAAGCTTGATA
>sig_3175
CCCAAAGATCCTAATATAGTCGAATTAAGTCGTTTTGCTGTAGGTAAAAATAGCTCAAAG
>sig_3176
CTTGGTGAAGGGCTCCTGAATTCCTTCTTAAAGTTAAACAAAATTATTTCTAGAGGGGAA
>sig_3177
GTGCCAAGCTCCAATACGCAAACCGCCTCTCCCCGCGCGTTGGCCGATTCATTAATGCAG
>sig_3178
CGACAGGATCGATCGAAATACGGTGTAAAACGTCCGAAGGCCTAATAGAAGCTAGCTTCT
>sig_3179
GGTCGACAAGCTTGATCTGGCTTATCGAAATTAATACGACTCACTATAGGGAGACCGGAA
>sig_3180
ACAGAGCCTACAGTCATTTATATGGAGAGACCGTTAAAAAATGCAGAATATACCATTCAC
>sig_3181
CCGCCCAATTGGCAAAATATTCTGGTAAATCAATACCCATCTCATCAGAGGGTAGTGAAG
>sig_3182
TCGTATTAGAGGCCGACTTGGCCAAATTCGTAATCATGGTCATAGCTGTTTCCTGTGTGA
>sig_3183
TGCCTCGTGAAGAAGGTGTTGCTCGAGGCGCCGTGGTGCGGAGCGCGGATTGACGGCTGG
>sig_3184
AGAGTTCCTCGACGCTAACCTGGCCGGCTCTGGATCCGGTGATGACGATGACAAGCTCGC
>sig_3185
TCAGCATCCATGTTGGAATTTAATCGCGGCCTCGACGAGCAAGACGTTTCCCGTTGAATA
>sig_3186
TACGCAATTACGATTTTCATCGTAAATGCTTGAAAACAAAACAAATTATTCTAATTTGTG
>sig_3187
CAATTTAAGAAATAATCCGCATAAGCCCCCGCTTAAAAATTGGTATCAGGGCCATGAATA
>sig_3188
ACATTCCACAGCCAAGCTTGGCCATGTAGGCCTAGCTTGCATGCCTGCAGGTCGACTCTA
>sig_3189
CTCTAGTTAACGAGAGTTGGCCGTTGCTCATGCCCAGCGGGCGGCAGCTGAACAGGTAGC
>sig_3190
CCATGATTACGCCGAATTCGAGCTCGGTACCCGGGGATCCTCTAGAGTCGAGTGACCCCA
>sig_3191
ATTTTTCTAAATACATTCAAATATGTATCCGCTCATGGAGCTCAAAGCCACGTTGTGTCT
>sig_3192
AATTCGAGCTCGGTACCCGGGGATCGATCCAGACATGATAAGATACATTGATGAGTTTGG
>sig_3193
TTGCTTGATACTCAGCTCTTCTCTTTTTAAACAAAACACTAATCAAGCTAGCCGATGATG
>sig_3194
TTGATGACGACGACAAGAGTCCGGGAGCTCGTGGATCCGAATTCTGTACAGGCGCGCCTG
>sig_3195
AGGAGGAACTATATCCGGCATGTGAGCAAAAGGCCAGCAAAAGGCCAGGAACCGTAAAAA
>sig_3196
CGCGTTGCTGGCGTTTTTCATAGGCTCCGCCCCCCTGACGAGCATCACAAAAATCGACGC
>sig_3197
CCCGAGCTCGGTACCCGGGCCCGAATGCCGGCATTCTCGAGGGGATCCTCTAGAGGGGGA
>sig_3198
GACGCCAACTACCTCTGATAGTTGAGTCGATACTTCGGCGATCACCGCTTCTGCCATAAA
>sig_3199
ACGTGAATTCCTCGTTTCGAAATAGTTGTTCAATTGATTGAAATAGGGACAAATAAATTA
>sig_3200
GCGGCCGCAATCTAGAGTCGACAAGCTTGATATCGGTACCAGATCTGAATTCGCGGCCGC
>sig_3201
CCTGATGTTAAAATTCGCGTTAAATTTTTGTTAAATCAGCTCATTTTTTAACCAATAGGC
>sig_3202
CTTCAGTTTTCATATGCTATGGTCCTTGTTGGTGAAGTGCTCGTGAAAACACCTAAACGG
>sig_3203
GTAAGTAGTTCGCCAGTTAATAGTTTGCGCAACGTTGTTGCCATTGCTGTAGGCATCGTG
>sig_3204
CGCTGAGATCGAAGGTCGTGAATTCACCACGGTCTCGATTACGGCCAGCGCTTCGGCAGA
>sig_3205
TGGTTTTTCAGTTCCTCGAGTACCGGATCCTCTAGAGTCCGGAGGCTGGATCGGTCCCGG
>sig_3206
TATGTCAAAGGAGAATGCAAGGGGCCCACCGTTGGCCATGGTGACTTTAAAAGTCGAGGT
>sig_3207
CACGTGATGGTGATGATGATGACCCATGGTATTTATAGGTTTTTTTATTACAAAACTGTT
>sig_3208
ACCAGGTGCCGGGCAGTGAGGGCGGCGGCCTGGGTGGCGGCCCTGCGGAGCCTTCGCCGC
>sig_3209
GCGTCGACCCTGCTTTCCTGATGCAAAAACGAGGCTAGTTTACCGTATCTGTGGGGGGAT
>sig_3210
CAAGCTAGCTTGGCACTGGCCGTCGTTTTACAACGTCGTGACTGGGAAAACCCTGGCGTT
>sig_3211
CTAGTTCATCCTCGAGATCTAAGCTTGGATCCGCGGCCGCTACGTAGAATTCCCATGGCG
>sig_3212
GAATGGTGATCATGTAACCCATCCTGACTTCATGTTGTATGACGCTCTTGATGTTGTTTT
>sig_3213
TGCTGGAGTTCGTGACCGCCGCCGGGATCACTCTCGGCATGGACGAGCTGTACAAGGCTG
>sig_3214
GTTGGTAATGGTAGCGACCGGCGCTCAGTTGGAATTCTACGAATGCTATTTGTATAGTTC
>sig_3215
GGAGCTCTCCGGATCCAAGCTTATCGATTTCGAACCCGGGGTACCGAATTCCTCGAGTCT
>sig_3216
CATGGAGCTCGAATTGGCCGCGGCGTTGTGACAATTTACCGAACAACTCCGCGGCCGGGA
>sig_3217
GATACAGTTGGTGCAGCATCAGCGCGCTTCATCTCGGCCGAGTGAGAATAGAAAGGAACA
>sig_3218
GTCAACAAAAAGCAGAGCTTATCGATTAATTAATCTGTCTACCTCGCTGTGACGGTGTGC
>sig_3219
GGTGATCATCCTCTTCCTCTGCTCGGGGTCGTACACCTTCGAAGCCATGGCCTAGGCCTA
>sig_3220
ATGAGAGGATCTCACCATCACCATCACCATACGGATCCGCATGCGAGCTCGGTACCCCGG
>sig_3221
TCCCATAATGGTGAAAGTTCCCTCAAGAATTTTACTCTGTCAGAAACGGCCTTAAGCACG
>sig_3222
ACTTCGTATAATGTATGCTATACGAAGTTATCTAGAGTCTGCATGCCTGCAGGTCCGAAT
>sig_3223
CTGCCACTCATCGCAGTAACGTCAACAACAAGACCCATCATAGTTTGCCCCCGCGACATT
>sig_3224
TTTGTCCCTATTTCAATCAATTGAACAACTATTTCGAAACGATGAGATTTCCTTCAATTT
>sig_3225
GACGGTACCCCCGGGAAAGATTAAACTTAAGATCGATTAATCATTCTTCTCATATACTTC
>sig_3226
GTACAATAAGGATAAATTTGAATGCATGCTCGATCATCATAATTCTGTCTCATTATATAA
>sig_3227
ATGTCGAGTTAACCACCCATCGATGCAGGTGGCACTTTTCGGGGAAATGTGCGCGGAACC
>sig_3228
TATACAGACATAGAGATGAACCGACTTGGAAAGTGATAAGGATCCGTCGAGGAATTCACT
>sig_3229
TTGAGGGGTTTTTTGCTGAAAGGAGGAACTATATGCCCGGATATCCACAGGACGGGTGTG
>sig_3230
CATAGAGCTCGTATAATGTGGAATTGTGCAGATCTAACAATTAAGCTTAGGATCTAGAAA
>sig_3231
GTCATCACCGAAACGCGCGAGGCAGCTGCTCGCGCAGGCTGGGTGCCAAGCTCTCGGGTA
>sig_3232
GCTTGCATGCCTGCAGGTCGACTCTAGAGGATCCGGACGTCATGGAATTCACTGGCCGTC
>sig_3233
GAACGATAGCCATGGCCTCCTCCGAGGACGTCATCAAGGAGTTCATGCGCTTCAAGGTGC
>sig_3234
TGCCGGCGCCTCGAGACTAGTGCGCGCTAGCTATCGATTCGCGAGCGGCCGCGCCTGATG
>sig_3235
GCAGATGGTTATCTATATGTTTTTTATATGAATTTATTTTTTGCAGGGGGGCATTGTTTG
>sig_3236
CTCTGCGAGGCTGGCCTTTCTGCCATTCATCCGCTTATTATCACTTATTCAGGCGTAGCA
>sig_3237
CAACTCTGTATAACAAGTCTATTTTTTTATATTTTAAGTCTATTTTACACTTTTGACCTA
>sig_3238
TTTCGCAACCCAGCGGGCGCACAATTGTTCCCATGTGATTCCACGCGTGGTGCAGGAGGA
>sig_3239
AGCGGCCATGGGAATTCTACGTAGCGGCCGCGGATCCAAGCTTAGATCTCGAGGACATCA
>sig_3240
GATAATAAGCGGATGAATGGCAGAAATTCGGACCTGCAGGCATGCAGACTCTAGATAACT
>sig_3241
GTTCCGTGCTGTAGTGCCATTTACCCCCATTCACTGCCAGAGCCGTGAGCGCAGCGAACT
>sig_3242
TCGGATCGCGGCCGCTCGAGGATCCGAATTCGTCGACAATTCGATCCGGCAGTCTAGAGG
>sig_3243
TTTTTTTTTTTTTTTTTTTTTTTTTTTTTTTCTAGTTATCTAGAGGTACCGTCGACCCGG
>sig_3244
GGATCCCCGGGTACCGAGCTCGAATTCGAGCTCGGTACCCGGGGATCCTCTAGAGTCGAC
>sig_3245
CTATAGGGCGAATTCGAGCTCGGTACCGTATTCGAACATCGCCGTGTTCGCGCTAATCAC
>sig_3246
AACGCGCGAGGCAGGATCCACAGGACGGGTGTGGTCGCCATGATCGCGTAGTCGATAGTG
>sig_3247
CATGAACATGTGAATTCGAGCTCGGTACCCGGGGATCCTCTAGCTAGAGTCAGCTTTATG
>sig_3248
GGGCCCGGATCGTACGAAGACGGCCTGCGCAACGGTAGCGAAACCAGCCAGTGCAACTGC
>sig_3249
TCGTGGAGCGCGTGCTGAAGAACGAGCAGAATTCTGCTTGCAAGAACTGGTTCAGTAGCT
>sig_3250
CGAGCTCGGTACCCGGGGATCCTCTAGAGTCGACCTGCAGGCATGCAAGCTTTCCCTATA
>sig_3251
TGACAGCTTATCATCGGAGCTCCGATGATAAGCTGTCAAACATGAGAATTCTATTTAATC
>sig_3252
TGGCAGCGGAGCTAGCGCAGTGGAACGTTACCTTAAGAACGCGTCTGAGCAGAAGCTGAT
>sig_3253
GAGGGGGGGCCCGGTACCGAGGACGCGTCAGCTTGATCAAGGGTTGGTTTGCGCATTCAC
>sig_3254
CAATAGTATATTACGTGGGTAGGATCAAGCTATCTGTGTGCCATGAAAGCCGGTGCCTGC
>sig_3255
AGGTACCTTCATGTAGCAGTCACTTGGGTACAGTAATTCGAGATAATTACGTATGGAATC
>sig_3256
AAATAGGTTTCGATTAGTTCAAACAAGGGTTGTTTTTCCGAACCGATGACTGAACTATCT
>sig_3257
TGGCCGGGGTTCGAAATCGATGAGCTCGCACGAACCCAGTTGACATAAGCCTGTTCGGTT
>sig_3258
CTGCCATGGGCCCACCGCCGGGGCTTGCCGTCGTGCCTGCCGCGGTCGTGGTCTCACCGC
>sig_3259
GAGCTCGAATTCCAGTAAAGGAGAAGAACTTTTCACTGGAGTTGTCCCAATTCTTGTTGA
>sig_3260
ATAGGGGTCCCGAGCGCCTACGAGGAATTTGTATCGATGATAAGCTGTCAAACATGAGAA
>sig_3261
CGAGGTCCTCACTGGTCACATTCAGCAGCAGCCAGCGGTTCTTGCGCACCAGGGTCACGC
>sig_3262
TTGCGTATTGGGCGGCCCTCAGGGCCAAGCCTGCTTTTTTGTACAAACTTGGCATTATAA
>sig_3263
ATTCCCATATGGTGATGGTGATGGTGGCCCATGGCCGCTCCCTTCTCTGACGCCGTCCAC
>sig_3264
AGCCTGGGGACTTTCCACACCCTAACTGACACACATTCCACAGCCGGATCCGCCTCGACC
>sig_3265
AGGGGACATGCTGTTATCAACCACTTTGTACAAGAAAGCTGAACGAGAAACGTAAAATGA
>sig_3266
TGGCTTGAGGTTGAAGGTAATTCCATGACCGCACCAACAGGCTCCAAGCCAAGCTAGCGA
>sig_3267
AATCTCATGCATGATCTCGATCCCGCGAAATTAATACGACTCACTATAGGGGAATTGTGA
>sig_3268
GCAGATGACGACGACAAGGTACCGGATCCGACGTCGGTCGACAAGCTTGCGGCCGCAGGA
>sig_3269
TCGACGAACTGGGTACCGAGCTCGAATTCCCAAAAAAACGGGTATGGAGAAACAGTAGAG
>sig_3270
GTTACTAGTGGATCCGAGCTCGGTACCAAGCTTGGCGTAATCATGGTCATAGCTGTTTCC
>sig_3271
AACAGGTATGGAGAAATTATAGAGAGTCGCGGCAAAAACCGTCAGGCAGGATCCGCTAAT
>sig_3272
AGTAGAACAACTGTTCACCGTTACATATCAAAGGGAAAACTGTCCATAGATCTGACGCTC
>sig_3273
AGCGCGGGTTCTGGTACGATTGATGACGACGACAAGAGTCCGGAGCTCGTGGATCCGAAT
>sig_3274
GGAATTGTGAGCGGATAACAATTTCACACAGGAAACAGCGTATGAGCACAAAAAAGAAAC
>sig_3275
CGCAGACGATGACGTCACCTAAGCAGGCCCATAGCTTCCTGTTTTGGTCTAAGCTGCGGT
>sig_3276
GCTTTCCCCGTCAAGCTCTAAATCGGGGGATCTCGGGAAAAGCGTTGGTGACCGAATAAA
>sig_3277
CCGCATATATCGGATCGTACTTGTTACCCATCATTGAATTTTGAACATCCGAACCTGGGA
>sig_3278
TCACCATATGGGAATTCTACGTAGCGGCCGCGGATCCAAGCTTAGATCTCGAGGATGAAC
>sig_3279
TTACTGTCATGCCATCCGTAAGATGCTTTTCTGTGACTGGTGAGTTTCTTAGGCCACACG
>sig_3280
CAGCCAAGCTTCGAATTCCCATATGGTACCAGCTGCAGATCTCGAGCTCGGATCCTTATC
>sig_3281
TAGAGTCGAACGCGCTACCATTGCGCCAAGCAGTCATGTTATTCTCTCTTGTCATTGAAA
>sig_3282
CTGGCCGGTTCTGGTTCTGGCCATACTAGTGGTGGTGGCGGTTCTAATAACAATCCTCCT
>sig_3283
ACGCGTGAGATCAGATCTGGTACCAAGCTTGAGCTCGAGGGCCCGCGGATCCCCGGGAAT
>sig_3284
CACAAGGCCCTTAATTTTCCAATAACCTAGTATAGGGGACATAATCACCACTTTGTACAA
>sig_3285
GACGCTTTTTATCGCAACTCTCTACTGTTTCTCCATACCCGTTTTTTTGGATGGAGGAAT
>sig_3286
CCTTCTGCGGGACGAGCCGGGTCACGCGGCTGACCGGAGCGTCCGTTGGGCGACAAACAC
>sig_3287
GTCTACGAGAAGAAAGGTTCCAGATCTCATCACCATCACCATCACTAAGCTTAATTAGCT
>sig_3288
TGCAACTGCGATCGCGATAGCGGTTTTTTTCATGAATTCTACCCTCTATTCAAATCGTAA
>sig_3289
CAGATCTGAGTCCGGACCATGGCTATCGTTCGTAAATGGTGAAAATTTTCAGAAAATTGC
>sig_3290
TCTAGAAGCCCGGGCTCTAGAGTCGACCTGCAGGCATGCAAGCTTGGCGTAATCATGGTC
>sig_3291
ATCTGCAGAATTGCCCTTAAGGGCAATTCCACCACACTGGACTAGTGGATCCTTTAAAGA
>sig_3292
GAGGGGGGGCCCGGTACCCAATTCGCCCTATAGTGAGTCGTATTACGCGCGCGATATCAA
>sig_3293
GAGTAGTTCCTTCCTCAATTCTTCTTGCAGCATCATTTTCTTGAGGCGCTCTGGGCAAGG
>sig_3294
CGAGCTTGGCGTAATCAAGGTCATAGCTGTTTCCTGTGTGAAATTGTTATCCGCTCACAA
>sig_3295
TTTCACTTGATGCTCGATGAGTTTTTCTAATGAGGGCCCAAATGTAATCACCTGGCTCAC
>sig_3296
ACAAATAATGAATTCCAACTGAGCGCCGGTCGCTACCATTACCAACTTGTCTGGTGTCAA
>sig_3297
GACTTGGACTCAACCATCTCAAGGCTGGTGAATTCCTGCAGCCCGGGGGATCCACTAGTT
>sig_3298
TTCCCCGGATCCGTCGACCTGCAGGTCGACGGATCCGGGGAATTCACTGGCCGTCGTTTT
>sig_3299
GCCCGCACCGATCGCCCTTCCCAACAGTTGCGTAGCCTGAATGGCGAATGGCGTTTTCCC
>sig_3300
CCGCCAAGCGCCTCCAGCCGCCCGGGGCTCTGCCCAGGCCTGGCGTCAGGACCATAGGCG
>sig_3301
AGTACTTAGGGAAAATTTTACTCAATTAAAAGTAAAAGTATCTGGCTAGAATCTAGATCT
>sig_3302
ATATAGAGAAATATCCCGAATGTGCAGTTCCGATCCGGAACGAATTCTTGCGGTTTCTTT
>sig_3303
CTCCGGCGGCTGCAAGCTGGGCACTAGTATGAGCTCCAATTCACTGGCCGTCGTTTTACA
>sig_3304
CAGGGCAGGTGTCCCGAGGCCACCCAGAAAAACAGGAGACACGTCGGTGATGTTCGGGAG
>sig_3305
AAATGGTCAGCGAACCAATCAGCAGGGTCATCGCTAGCCAGATCCCCGGGCGAGCTGCGG
>sig_3306
AGATCTCCATGGCGGCCGCGAATTCACTGGCCGTCGTTTTACAACGTCGTGACTGGGAAA
>sig_3307
GTGAATTCGTATTTGTAGAGCTCATCCATGCCATGTGTAATCCCAGCAGCAGTTACAAAC
>sig_3308
GTATCTCAGTTCGGTGTAGGTCGTTCGCTCCAAGCTGGGCTGTGTGCCGAACCCCAGAGT
>sig_3309
GAGCTCTCGATGGAATTCCCTCCGGAGAAATTCACTGGCCGTCGTTTTACAACGTCGTGA
>sig_3310
CGATAAGCTTGATATCGAATTCCTGCAGCCCGGGGGATCCTAGAGCGGCCGCCACCGCGG
>sig_3311
CGGATCCACGAGCTCCGGACTCTTGTCGTCGTCATCAATCGTACCAGAACCCGCGCTGCC
>sig_3312
AGCGGTGGCAGCAGCCAACTCAGCTTCCTTTCGGGCTTTGTTAGCAGCCGGATCCCCGTC
>sig_3313
CGAGCTCGGATCCCGACCCATTTGCTGTCCACCAGTCATGCTAGCCATATGTATATCTCC
>sig_3314
CTCCCAGCTCGGTAAGCCTATCCCTAACCCTCTCCTCGGTCTCGATTCTAGCCATCATCA
>sig_3315
ACTCCATGGGTCGACTCGAGCTCAAGCTTAGATCCGGCTGCTAACAAAGCCCGAAAGGAA
>sig_3316
TCAAAGGCGGTAATACGGTTATCCACAGAATCAGGGGATAACGCAGGAAAGAAGGCAAAG
>sig_3317
TAAGCTTGGGCTGCAGGTCGACTCTAGAGGATCCCCGGGCGAGCTCGAATTCCGGTCTCC
>sig_3318
CAATACCGTTCATAATAGAAACATGTTCAACACGCAGTGCTTCCAGACCTTGCAGAACAG
>sig_3319
AGAACATCATGGGAACGGCGTTTCCTTGAGGACAATCCAAGCTTGTACAGCTCGTCCATG
>sig_3320
TAGTCTTGGGCCCCCTTTTGCTGCGTTTTGTCAGTGATGGGAGGGGTCTCCTCTAACCGC
>sig_3321
TCCAGATTTATCAGCAATAAACCAGCCAGCCGAATTAAAAATGAAGTTTTAAATCAATCT
>sig_3322
TGTGGCGCCGGTGATGCCGGCCACGATGCGTCCGGCGTAGAGGATCCGAATTCTGTTTCC
>sig_3323
TTCATCACTTATACAACAATATGGGCTTCATGTGGCAGGAGAAAAAAGGCTGCACCGGTG
>sig_3324
TTGGATCCTCTAGAGTCCTGCTTTAATGAGATATGCGAGACGCCTATGATCGCATGATAT
>sig_3325
AAAGCTCATATCGATGATAAGCTGTCAAACATGAGAATTCTTGAAGACGAAAGGGCCTCG
>sig_3326
TGAATCAACAACTCTCCTGGCGCACCATCGTCGGCTACAGCCTCGGTGGGGAATTCACTG
>sig_3327
AAGGGGTTATGCTAGTTATTAGCCCAGCTTGCAGCCGCCGGAGGGCTCCCGCTGGCCCTG
>sig_3328
GCCGCATTGCATCAGCCATGATGGATACTTTCTCGGCAGGAGCAAGGTGGGATGACAGGA
>sig_3329
ATTTTTTCCTCTTTTTTTCTCTTTTGGGCGCATATTCTCCCTCCTTTTAATGTATCAAGT
>sig_3330
GTCCCTTGTGATATTCAAATTGAATTCAGATTTTGCATTTGTAAGTCTCTGGTGATCTTC
>sig_3331
GCGGCCCCACGGGTGCGCATGATCGTGCTCCTGTCGTTGAGGACCATGTGAGCAAAAGGC
>sig_3332
CGCCCCAGCACTCGTCCGAGGGCAAAGGAATAGCTCGAGTTTAAACTCTAGAACCGGTCA
>sig_3333
CCCGGGCGGCCGCAAGGGGTTCGCGTTGGCCGATTCATTAATGCAGCTGGCACGACAGGT
>sig_3334
CTCATATGTATATCTCCTTCTTAAATCTAGATTTAAAGATCAGATCTCACTACGCGGCTG
>sig_3335
GCGCCCGCTAGAGGGGGTGCGGCGGCGCCTCCCAGATTTCGGCTCCGCACAGATTTGGGA
>sig_3336
GCCCGGGATCCGTAAGATCCGGCTGCTAACAAAGCCCGAAAGGAAGCTGAGTTGGCTGCT
>sig_3337
GCCACCTCGACCTGAATGGAAGGGATCCCCCTCAAGTCAAAAGCCTCCGGTCGGAGGCTT
>sig_3338
ACGACGATGACGATAAGGATCCGAGCTCGAGATCTGCAGCTGGTACCATATGGGAATTCG
>sig_3339
CTGAAGGGTACCGGTCTAGAGTCGACGTCTTCTTCTTGGCGCCCCCGGCGGAAGTCTGCT
>sig_3340
GGGAGCGGCCATGGGCCACCATCACCATCACCATATGGGAATTCTACGTAGCGGCCGCGG
>sig_3341
CAAGGACGACGACGACAAGCTCGAGGGCAACTGGAGCCATCCGCAGTTCGAGAAGATCGA
>sig_3342
TATCTTATCATGTCTCTCGACGCGTCTGCAGAAGCTTCTAGATAAGTAATGATCATAATC
>sig_3343
ATAAGCGCTTTCAGGAAAGGGCTTTTTTTTATTTCTTCGACTCTAGAGGATCCCCGGGTA
>sig_3344
TTCGAGCTCTAAGCGCTACCGTTCAAGTCTTCCTCGGAGATTAGCTTTTGTTCACCGTTC
>sig_3345
GCAGACTTCCGCCGGGGGCGCCAAGAAGAAGACGTCGACTCTAGACCGGTACCCTTCAGG
>sig_3346
ACCATAGCATATGGCTAGCTCGCGAGTCGACTCTAGAGAATTCCTCGAGGGCTCTTCCTG
>sig_3347
ACGGTTTCCCTCTAGAAATAATTTTGTTTAACTTTAAGAAGGAGATATACATATGAAATA
>sig_3348
TCGGGATCCGAATTCGAGCTCCGTCGACAAGCTTGATATCGAATTCCTGCAGCTCGAGGG
>sig_3349
ACAGGAGTCCAAGCTCAGCTAATTAAGCTTATTTTTCGAACTGCGGGTGGCTCCAAGCGG
>sig_3350
CAGAATTCATTAAAGAGGAGAAATTAACTATGAGAGGATCTCACCATCACCATCACCATG
>sig_3351
GGCTCCCCGTCGGGGAACCGAACCCCGGTCTCCCGCGTGACAGGCGGGGATACTCACCAC
>sig_3352
GACGGCCAGTGAATTGGAGCTCATACTAGTGCCCAGCTTGCAGCCGCCGGAGGGCTCCCG
>sig_3353
CAACGGGAATCCTGCTCTGCGAGGCTGGCCGATAAGCTAATTCTATGAGTCGCTTTTGTA
>sig_3354
TTCTCATGTTTGACAGCTTATCATCGATATGCTTTAATGCGGTAGTCGAATTCTCATGTT
>sig_3355
TGAGCGCCGGTCGCTACCATTACCAGTTGGTCTGGTGTCAAAAAGCGGCCGCCAGCTTTC
>sig_3356
CGCAAGCCCGGTGCCTGACTGCAGGATCCTCGAGTTTAAACTCTAGAACCGGTCATGGCC
>sig_3357
AAATAGACAGATCGCTGAGATAGGTGCCTCACTGATTAAGCATTGGTAATGAGGATCCCC
>sig_3358
TTCTCGTTCAGCTTTTTTGTACAAACTTGTACCTGCAGCACCCAGATCCGATTTTGGAGG
>sig_3359
TTCTCATTAAGGCCAAGAAGGGCGGCAAGATCGCCGTGTAATAATTCTAGAGTCGGGGCG
>sig_3360
AATTCACTAGTGATATCGAATTCCCGCGGCCGCCATGGCGGCCGGGAGCATGCGACGTCG
>sig_3361
ACGCCAAGCTTGCATGCCTGCAGGTCGACTCTAGAGGATCCCCGGGGCATCACCGGCGCC
>sig_3362
GTAAAACGACGGCCAGTGTTAACTCTAGGGTACCTCTAGGAGATCTTCTAGGAATTCTCT
>sig_3363
GGAAGTATCCAGCTCGACATCGTCTGCGCGGAAATGGACGAACAGTGGGGCTATGTCGGG
>sig_3364
TGTATCATACACATACGATTTAGGTGACACTATAGAATACACGGAATTCGAGCTCGGTAC
>sig_3365
TTATGAACATAAAAGGAGTGTTATAAATGGCTAGAGAGAAATCAACGATAGAATACCAAA
>sig_3366
CCCGCGCGTTGGCCGATTCATTAATGCAGGGCATGCCATCCGGATATAGTTCCTCCTTTC
>sig_3367
CCTGCAGGCATGCAAGCTTGGCACTGGCTGATCAGCTAGCCCATGGGTATGGACAGTTTT
>sig_3368
TTGTAAAACGACGGCCAGTGCCAAGCTTGCATGCCTGCAGGTCGACTCTAGAGCGGCCGC
>sig_3369
CGAGGTGGCCTACGCCCACAGCGTGCCCCGCATCACCAGCGCCATCGGTAGCGACGAGGA
>sig_3370
CCAGCAGATGCAGATCGTGATTGCCCAGCACCAGACGTACGCAAAGGGCCTCGTGATACG
>sig_3371
GTACGTACCCGGTGCGCCGGTGCCGTATCCGGACCCACTGGAACCGCGTGCCTAGGGATC
>sig_3372
CTCTAGAGGATCCCCGGGTACCGAGCTCGAATTCCGGTCTCCCTATAGTGAGTCGTATTA
>sig_3373
GGTCACCAACGCTTTTCCCGAGACTCTAGATCCCCTCATAATTTCCCCAAAGCGTAACCA
>sig_3374
ATTTGTCCTACTCAAGCTTGGCTGCAGGTCGACGGATCCCCGGGAATTCCCTGGCAGTTT
>sig_3375
TGCATGATAAGGATTTAAGTGATGTTGAGGGACAAAAATATAAAAAAGAACATTATCATG
>sig_3376
ACAATTTCACACAGGAAACAGCTATGACCATGATTACGAATTCAGATCTGAATTCGAGCT
>sig_3377
CGCTTCCTTTAGCAGCCCTTGCGCCCTGAGTGCTTGCGGCAGCGTGAAGCTAGCCCAAGC
>sig_3378
CCCTGACGAGCATCACAAAAATAGACGCTCAAGTCAGAGGTGGCGAAACCCGACACCGCC
>sig_3379
CTCAGTGGAACGAAAACTCACGTTAAGGGATTTTGGTCATGGAGAGCTCTTGAAATAAGA
>sig_3380
CGCTGTCCGGTAGCGGTCCGGGACACACGTCGTTGCACGGGAACTCGGCGTTTCGCGCGT
>sig_3381
TTTGAGACACAACGTGGCTTTCCCCCCCCCCCCCGAGCTCATCGATTTCGTTCCACTGAG
>sig_3382
TGTTTTTCCTCCTTATAAAGTTAATCTTTAGTTAGTTAGGGAATTAAGCTTCTGCAGTCG
>sig_3383
GAGTTGTTCAAAATCAGGCTCGATAAAGTCGACTCTAGAGGATCCCCGGGTACCGAGCTC
>sig_3384
CGACTCACTATAGGGAAAGCTTGCATGCCTGCAGGTCGACTCTAGAGGATCCCCGGGTAC
>sig_3385
GTTTGGTGGTGGCGACCATCCTCCAAAATCGGATCTGGTTCCGCGTTGAGGCGCGCCACT
>sig_3386
TGGAGCGGCGCAGGGCAACGAGCCGATCGCTGATCGTGGAAACGATAGGGAATTGACGGA
>sig_3387
ATAGGGAGACCGGAATTCGAGCTCGGTACCCGGGGATCCTCTAGAGTCGACCTGCAGGCA
>sig_3388
GAGATGGAGTACAGCACATCCATTTTGGGATCCCCTGGATCCGCAATTGTCTTGGCCATT
>sig_3389
ATCGAATTGTGAATTCACCCGGGATGCATTTTGATTAAGTGTTTTGTTTAAAAAGAGAAG
>sig_3390
TAAAGAAGAAAGCTTGGACTCTGACTTATACGCTGAGCTCCGTTGCCTGTGCATCAAAAC
>sig_3391
GAAATTATTTTTAAAGTTTTATTTTTAATAATTTGCGAGTACGCAAAGCTTGGGCTGCAG
>sig_3392
GGATGTTTTTACGATGACTCATGCTCACCACGCCAAGTACTGATGGTTAACGCATCCGAA
>sig_3393
CGTATCACGAGGCCCTTTCGTCTTCAAGAATTCCCTTTAACTCCCTGCAAGCCTCAGCGA
>sig_3394
ATAGATCATTTATTCTGCCTCCCCGCGTTGCGTCGCGGTGCATGGAGCCGGGCCACCTCG
>sig_3395
TAGCCATGGCCTCCTCCGAGGACGTCATCAAGGAGTTCATGCGCTTCAAGGTGCGCATGG
>sig_3396
TACGCTGCATCAGTTTAATAAGCTTAATTAGCTGAGCTTGGACTCCTGTTGATAGATCCA
>sig_3397
AGCGCTCATGAGCGGATACATATTTGAATGTATTTAGAAAAATAAACAAAAAGAGTTTGT
>sig_3398
CTAGAAGAAGCTTGGGATCCGTCGACCTGCAGATCCGTCGACCTGCAGGTCGACTCTAGA
>sig_3399
GGTTTGAGCAGCCGCGTAGTGAGATCTGATCAAGAGACAGGATGAGGATCGTTTCGCATG
>sig_3400
GATCACCAGATATCTGGGATCCTGCAGCGGCCGCTCGAGCTCCAGAATTCTGGTGATCCC
>sig_3401
TCTGCCGTGATTATAGACACTTTTGTTACGGCATGCTAACTAACTAAACGCAAAAAGGCC
>sig_3402
ATACATATGGCTAGCATGACTGGTGGACAGCAAATGGGTCGCGGATCCGGCTGCTAACAA
>sig_3403
GTGTCATGTTGAGTCTCAGCAAGCCGCTGGTCCCTTGGCCAGGCGACTCTAGAGCTCTGC
>sig_3404
AATAACCACATGTAGGCTGGAGCTGCTTCGCGGCCGCGAAGTTCCTATACTTTCTAGAGA
>sig_3405
ACCGCCTCTCCCCGCGCGTTGGCCGATTCATTAATGCAGAATTCTCATGTTTGACAGCTT
>sig_3406
GGGCTCGCCACTTCGGGCTCATGAGCGCTTGTTTCGGCGTGGGTATGGTGGCAGGCCCGT
>sig_3407
GGCCTGGATCGATGTCGACGTAGTTAACTAGCGTACGATCGACTGCCAGGCATCAAATAA
>sig_3408
TTTCACACAAGGGTCCATGCTACCTCGGGGTACCAAGAATTCGTGATGATGGTGATGGTG
>sig_3409
GGACACTTTTTCACTCGTTAAAAAGTTTTGAGAATATTTTATATTTTTGTTCATGTAATC
>sig_3410
CGTCTTCCATGGCAACCACTTTGTACAAGAAAGCTGAACGAGAAACGTAAAATGATATAA
>sig_3411
CCCCGGCGGCCGTGGGCCATCGCCCTGATAGACGGTTTTTCGCCCTTTGACGTTGGAGTC
>sig_3412
ATATTTGGGAAATATTCATTCTAATTGGTAATCAGATTTTAGAAAACACTAGAGCTTGAT
>sig_3413
TTTTCATATCTTATTGCCCCCCGGGGCCCTCGAGGTCCTCTCCAAATGAAATGAACTTCC
>sig_3414
TTTGGTGGTGGCGACCATCCTCCAAAATCGGATCTGGTTCCGCGTGGATCCCCGAATTCC
>sig_3415
CGCGCACATTTCCCCGAAAAGTGCCACCTGGATCTGATATCATCGATGAATTCGAGCTCG
>sig_3416
TGCATGCCGGTCGACTCTAGAGGATCCCCGGGTACCGAGCTCGAATTCGCCCTATAGTGA
>sig_3417
GGTCACTGACCTTGGCATGGGCCCAGAGAGGTCACTGACCTCTGCCCCCAGCGGCCGCTC
>sig_3418
GTAAAACGACGGCCAGTGTTAACTCTAGGGTACCTCTAGGAGATCTTCTAGGAAGCTTTC
>sig_3419
TTTTTTTGTTTTATTATTTAATATTTGGGAAATATGCATTATCGGCATAATCGTTAAAAC
>sig_3420
ACTCACTATAGGGCGAATTCGAGCTCGGTACCCGGGGATCCTCTAGAGCCACCCCCCTGG
>sig_3421
CTATGACCATGATTACGCCAAGCTATTTAGGTGACACTATAGAATACTCAAGCTCCTCTC
>sig_3422
GACGGCCAGTGCCAAGCTTGGGCTGCAGGTCGACTCTAGAGGATCCCCGGGCGAGCTCGA
>sig_3423
CGTTGTAAAACGACGGCCAGTGCCAAGCTTGGCTGCAGCCAAGCTTATCGATTCTAGACT
>sig_3424
CGACGCCGAACTCCGTGAGGTGCGGGGATCATCAATTTCACACAGGAAACAGACCATGGA
>sig_3425
GACGAGCTGTACAAGCTTAACTTCGACCTGCTGAAGCTCGCCGGCGACGTGGAGAGCAAC
>sig_3426
GATGATAAGCTAGCCCATGGGTATGGACAGTTTTCCCTTTGATATGTAACGGTGAACAGT
>sig_3427
GTATACTAATCGGCACGAGACGCGATTGAAAAAGGAAGAGTATGAGTATTCAACATTTCC
>sig_3428
ATCCGCGGCCGCTACGTAGAATTCCCATATGTATATCTCCTTCTTAAAGTTAAACAAAAT
>sig_3429
CACTCGGGCCGAAACTGTTGAAAGTTGTTTAGCAAAATCCCATACAGAAAATTCATTTAC
>sig_3430
TGAGCTTGCATGCCTGCAGGTCGACTCTAGAGGATCCCCGGGTACCGAGCTCGAATTCGT
>sig_3431
ACTATGACGTCGACGCGTCTGCAGAAGCTTCTAGAATTCGAGCTCCCGGGTACCATGGCA
>sig_3432
TTAAGGAATCCCCTGATACCGCTCGCCGCAGCCGAACGACCGAGCGCAGCGGGTCAGTGA
>sig_3433
TGAATTCCCAGGCATCAAATAAAACGAAAGGCTCAGTCGAAAGACTGGGCCTTTCGTTTT
>sig_3434
AAGCTTTCTAGAGTCGACGGATCCCCTGACACCAGACCAACTGGTAATGGTAGCGACCGG
>sig_3435
CAAAATAGTTTGGAACTAGATTTCACTTATCTGGTTGGCCTGCAAGGCATTTATCAGGGT
>sig_3436
AGGGAGCAATGGCAGCGCGCCGACCGCGATGGGCTGTGGCCAATAGCGGCTGCTCAGCAG
>sig_3437
CCATGATTACGAATTCCCGAGGAAACAGCTATGGATCCCCGAGGAAACAGCTATGTCGAC
>sig_3438
CATTTCATTTGGAGAGAACACGGGGGACTCTAGAGGATCCCCGGGTGGTCAGTCCCTTAT
>sig_3439
AAAGCCTCCGACCGGAGGCTTTTGACTTGAGGGGGATCCTCATTACCAATGCTTAATCAG
>sig_3440
TTGGTAACTGTCAGACCAAGTTTACTCCATCGGTATCATTACCCCATGAACAGAAATCCC
>sig_3441
CGATACCGTCAAAACTTCATTTTTAATTTTTGCGGCCGCAAGATCCGCAGTTCAACCTGT
>sig_3442
GCCACCGCTGAGCAACTGCTGGTTCCGCGTGGATCTCGGATCCGAATTCTCTTCCCGGGT
>sig_3443
TTGCGTTTGTTTGCACGAACCATATGTAAGTATTTCCTTAGATAACAATTTTCAGGGCTG
>sig_3444
AAGCAAGCCACAGAAATTCTGAATGAATATTTCTATTCCCATCTCAGCAACCCTTACCCC
>sig_3445
CGCATGCCGGCGGCACCTCGCTAACGGATTCACCACTCCAAGAATTGGAGCCAATCAATT
>sig_3446
CTGCCCGTCACCGAGATCTGAGATCACGCGTTCTAGTCCGCAAAAATCACCAGTCTCTCT
>sig_3447
CCTATGCCTACAGCATCCAAGAAGCTAAGCTTATCATGATTAATTGTCAACAGCTCATTT
>sig_3448
GGACCATCTGGGGTGGTTACGGTACCTTGCCTCTCAAGCCCCGCTTTCTCGTAGCATCGG
>sig_3449
CATGAATCAAGCCACACTGGACACGAAAAAGTCGAAGGCACTCGCTTCGATCAATGGACA
>sig_3450
ACGTTGTAAAACGACGGGATCCACAGGACGGGTGTGGTCGCCATGATCGCGTAGTCGATA
>sig_3451
TTCTCTAGGGTACCTCTAGGGATCCCGGCGCGCCCCTCGAGCTAGAATCGATCCTAGAAA
>sig_3452
GGGGGATCCGTCGACCTGCAGGCATCGTGGTGTCACGCTCGTCGTTTGGTATGGCTTCAT
>sig_3453
GTAACATCGTTGCTGCTGCGTACCATGGTCGATCGACAGATCTGCGAATCGAGAGAGATA
>sig_3454
AGGGCGAGCTCAGATCCGGCTGCTAACAAAGCCCGAAAGGAAGCTGAGTTGGCTGCTGCC
>sig_3455
CGTTGTAAAACGACGGCCAGTGAATTAGGCCTGTAATTAACCCTCACTAAAGGGAGAGAA
>sig_3456
CGGTCAGGCGTTGACGATGACGGGCTGGTCGGCCACGTCGGGGACGACGGGGAGTCAGGC
>sig_3457
CAGAATTCGGCCGGCCATGAGCAGAGCGTTCATCATCGATCCAACGATCAGTGCCATTGA
>sig_3458
GTGGAAAGACGCGCAGGCAAAACGCACCACGTGACGGAGCGTGACCGCGCGCCGAGCGCG
>sig_3459
CTGACTGGAACGAAAACTCACGTTAAGGGATTTTGGTCCATGAGACAATAACCCTGATAA
>sig_3460
GGTCTTAGCTGATAGGTCATGCGACCACTCTAGTTTGCCATTTGACACAAAGCAAGCCTA
>sig_3461
AGATCTGATATCGGTACCGGATCCCAGCTGAAGCTTCGCGACCTTCGATGAGCTCGAGAT
>sig_3462
TGCTTGTCAGGGGGGCGGAGCCTATGGAAAAACGGCTTTACGTTCACACTATTGTATCGC
>sig_3463
GAGCACCGCCGCCGCAAGGAATGGTGTCGTCGCCGCACTTATGACTGTCTTCTTTATCAT
>sig_3464
TAGAGAGAGATAGATTTGTAGAGAGAGACTGGTGATTTTTGCGGACTCTAGATTAGGCGC
>sig_3465
ATAACGGTCCTAAGGTAGCGAGTTTGGCGCGCCAAACGATATCGGATCCGGCCGCCGCTG
>sig_3466
CGCCAAGGCCTGTACAGAATTCGGATCCCCGATATCCATGGACCCGCGTCCCTCAATACC
>sig_3467
ATCCCTTGCGAATTAATTCTTGAAGACGAAAGGGCCTCGTGATACGCCTATTTTTATAGG
>sig_3468
GCCAAGCTAAAATTAACCCTCACTAAAGGGAATAAGCTTGCGGCCGCTTAATTAAGACGG
>sig_3469
AAACTTTATTGCCAAATGTTTGAACGATCGGGGAAATTCGAGCTCTAAGCCTTGTCATCG
>sig_3470
AGAATTGGAGCCAATCAATTCTTGCGGAGAACTGTGAATGCGCAAACCAACCCTTGGCAA
>sig_3471
GACGGCCCGTCGAGGGTACCGAGCTCGGATCCACTAGTCCAGTGTGGTGGAATTCTGCAG
>sig_3472
AACGAAAACTCACGTTAAGGGATTTTGGTCATGGAGAGCTCGCACGAACCCAGTTGACAT
>sig_3473
ATTACGCCAAGCTTGGTACCGAGCTCGGATCCACTAGTAACGGCCGCCAGTGTGCTGGAA
>sig_3474
GAGCTTGCGGCCCGGACGATCGAATTAGCTTCAAAAGCGCTCTGAAGTTCCTATACTTTC
>sig_3475
TGCAGCTGGCACGACAGGTTTCCCGACTGGAAAGCGGGCAGTGAACCACGCATTAATGTA
>sig_3476
TTTCGGGCTTTGTTAGCAGCCGGATCCTCGAGCATATGCTTGTCGTCGTCGTCGATATGG
>sig_3477
AATGATACAAATTTACTAATTTGCAGGTTATATGCAGGTTATATGCAGGTCCATGGAAGA
>sig_3478
CAATGAATCAACAACTCTCCTGGCGCACCATCGTCGGCTACAGCCTCGGTGGGGAATTCA
>sig_3479
TCCGCTCATGACATGCTTCCAGCGCAGGCACGTTGCTTTTCGCAACTTTGCGAGCACGTG
>sig_3480
CTTGGCCTCTTTGCCAGACAAGAACACCGCATTTGGTTTGTACGAACCATGCCATGGTTC
>sig_3481
TCTTTTCTACGGGGTCTGACGCTCAGTGGAACGAAATCGATGAGCTCGCACGAACCCAGT
>sig_3482
GGTAATGAATCGGCCAACGCGCGGGGAGAGGCGGTTTGCGTATTGGGCGCTCTTCCGCTT
>sig_3483
AACTCATCAATGTATCTTATCATGTCTGCTCGAAGCGGCCGCTCTAGAATTACTGCTCGT
>sig_3484
AGACAATAACAAGCCTGGCAAAGAAGACAACAACAAGCCTGGCAAAGAAGACAACAACAA
>sig_3485
TTCATTTGGAGAGGACCTCGAGTGGCCACCATGGGAGCTTGGATTGAACAAGATGGATTG
>sig_3486
AGCGAATTCGGTACCGGATCCAGTCGACTGAATTGGTTCCGGCGCCAGCCTGCTTTTTTG
>sig_3487
AACTGTCAGCCTCAGGTTACTCATATATACTTTAGATTGATTTAAAACTTCATTTTTAAT
>sig_3488
TAGAGGTACCCTCGAGCCGCGGCCGCAGATCTGTTAACGAATTCCCGATAAGCTTATCGT
>sig_3489
TAGGCTGGCGGGGTTGCCTTACTGGTTAGCAGAATGAATCACCGTGACTGGCAAGAGATA
>sig_3490
GTTCGAAGATCTCCGGAGCTCCCGGGATCCGGTACCGGCCGCATGCCGGCGGCACCTCGC
>sig_3491
ATACCATGGCTAGCATGACTGGTGGACAGCAAATGGGTCGGATCCGAATTCGAGCTCCGT
>sig_3492
TGAAAAACCGCAGCAGGGAGGCAAACAATGAGGATCTGATCAGCAACTATATATTGATAG
>sig_3493
AAATCCAGATGGAGTTCTGAGGTCATTACTGGATCTATCAACAGGAGTCCAAGCTTGGCC
>sig_3494
CAACTACAACTCCCACAACGTATACATCATGGCAGACAAACAAAAGAATGGAATCAAAGT
>sig_3495
GGCCGCGGCATGCAAGCTTACTGCTCACAAGAAAAAAGGCACGTCATCTGACGTGCCTTT
>sig_3496
GCAGGCATCGCCATGGGTCACGACGAGATCCTCGCCGTCGGGATGCGCGCCTTGAGCCTG
>sig_3497
TGACGTCTATTTCCAATATTCTACGGTACCATGGAATTCGAAGCTTGATCCGGCTGCTAA
>sig_3498
AAACAAATAGGGGTTCCGCGCACATTTCCCCGAAAAGTGCCACCTGCTTCTGAGGCGGAA
>sig_3499
TTGATATTTATATCATTTTACGTTTCTCGTTCAGCTTTTTTGTACAAACTTGTTTGATTC
>sig_3500
ATTGTTTGTGTATTTTAGATTCCAACCTATTTGATGTATAGTGCCTTGACTAGAGATCAT
>sig_3501
CTTAATTAATTAAGGATCCGGCGCTGCTAACAAAGCCCGAAAGGAAGCTGAGTTGGCTGC
>sig_3502
CGCTCCCGATTCCGGAAGTGCTTGACATTGGGGAATTTATGCGGTGTGAAATACCGCACA
>sig_3503
GCTAAGCACGGAGCTGAAACCGTGTGATCTGCCGGAGCCGCCGAGCATCCTCGTCTCCGA
>sig_3504
GTATGGTGTATAGCCGTTAAGGGATACCATACCACGCCTTTTTTAAGGGAGAAACCGGTG
>sig_3505
TCTAGATGTCGACTTAATTAATCGATATCTAGATCCGGTGATTGATTGAGCAAGCTTTAT
>sig_3506
TGAATATGGCTCATACTCTTCCTTTTTCAATATTATTGAAGCATTTATCAGGGTTATTGT
>sig_3507
ACGCCAAGCTTCCACTCATAAGCTTGGATCCCCGGGTACCGAGCTCGAATTCACTGGCCG
>sig_3508
CCCATGGCTAGCGGCCGCACGCGTTCGCGACTAGTGCGCGATCGCGGCCGGCCGGCGCGC
>sig_3509
GGGGATCCATCGAGGGTAGGTCGACGGATCCCAGNNNNCTGGGAATTCCTACCCTCGATG
>sig_3510
CGCCATTCAGGCTGCGCAACTGTTGGGAAGGGCGATCGGTGCGGGCCACGACGGCCAGTG
>sig_3511
GTTTAACTTTAATAAGGAGATATACCATGGCACATCACCACCACCATCACGTGGATGACG
>sig_3512
CCCGGGGAAGACTCAGGCGACCAGCGGGTCGGAGCGGATGGGCCACCAGAGCGGGACCGT
>sig_3513
CGATGTCAGCCTGGGCGACGAACTCCACTTAGACGGCGAGGACGTGGCGATGGCGCATGC
>sig_3514
ACCAAGGCTGTGGACGCGGAGACGGCCGAAAAGGCGTTCAAACAGTATGCCAACGATAAC
>sig_3515
ACCCCAGTTTACAAAGCATTGTGGAGAGAAGCCAAAGAGTGCCTCTATGTGGAGCCAGAT
>sig_3516
AAACGATTTTGAGACGTTTTAATAAAAAATCGCTAGTCCGAGGGGGATAAATACGAAGTA
>sig_3517
ATCATCACCACCATTGAGGATCCGAATTCGAGCTCCGTCGACAAGCTTGCGGCCGCACTC
>sig_3518
ATTACGCCAAGGCCTGCAGGTCGACTCTAGAGGATCCCCGGGGCATCACCGGCGCCACAG
>sig_3519
CCACGTTTGGTGGTGGCGACCATCCTCCAAAATCGGATCTGGTTCCGCGTGGATCCGCTT
>sig_3520
AGATCTGCAGCCCGGGATCCTCTAGAGTCGACCAACGTCAACAACCACCCCCGCAGCGTT
>sig_3521
TACCGAATTCCTCGAGTCTAGTGGGCAGATCTTAAGATTGTGTAATATGTATCAAAATTT
>sig_3522
ACCATTATATCACATTATCCATTAAAAATCAAACAAATTTTCATCAAGCTCTAGTGTTTT
>sig_3523
CGATGATAAGCTGTCAAACATGAGAATTCAGATCTGCTTGAAGACGAAAGGGCCTCGTGA
>sig_3524
GGATCCCGCGGTCGGCATCTACTCTATTCCTTTGCCCTCGGACGAGTGCTGGGGCGTCGG
>sig_3525
ACAAGGACCATAGCATATGAAAATCGAAGAAGGTAAACTGGTAATCTGGATTAACGGCGA
>sig_3526
AGCGGCTATCCGCGCATCCATGCCCCCGAACAGCAGGAGTGGGGAGGCACGATGGCCGCT
>sig_3527
GAGGGATCCCCGGGTACCGAGCTCGAATTCGGCGCCTCGAGATCAGAGACCTACGTACCG
>sig_3528
AATTCGGATCCCCGATATCGCCATGGACCCGCGTCCCTCAATACCGGAGCCACCACCGGT
>sig_3529
GTTAGCAGCCGGATCCCGGGCTGCAGAGCTCGCTCGAGTCGACTGCCATGGTTTTAATTA
>sig_3530
CTTTGCAAGCTTGCATGCCTGCAGGTCGACTCTAGAGGATCCCCGGGTACCGAGCTCGAA
>sig_3531
GATGATAAAGCCATGGGAATTCTACGTAGCGGCCGCGGATCCAAGCTTAGATCTCTCGAG
>sig_3532
ATCCGCTAGCTGTTAATTAAGGGGTCGCGGATTGGTACCAATCGATCGAGATCTTCCTAG
>sig_3533
CACCTCCATCATCAAAATCATAAAACGATCTATTTGTGGGCCAAGCTGCTGTACCGTATA
>sig_3534
AATTGCTCTAGCCAATACGCAAACCGCCTCTCCCCGCGCGTTGGCCGATTCATTAATGCA
>sig_3535
GGCGCTATCGCACAGACAAATTCGATGACTGGAAATTTTTTGTTAATTTCAGAGGTCGCC
>sig_3536
ATGATTTCAGTAACGTTAAGTGGATCTCAAGCTTCGGATCCAGCGCGCTTGGAAATCACA
>sig_3537
CATGTACTAAGGAGGTTGTATGAATTCGTAGCCTTTTGAAGAGGATCAGAAATGGGAAGA
>sig_3538
CTACCGCATTAAAGCTTATCGATGATAAGCTGTCAAACATGAGAATTGTTAACAATTCTT
>sig_3539
TTTTTGCTGCCGGCGAGGGCGCAACGCCGTACGTCGGTTGTTATGGCCGCGAGAACGCGC
>sig_3540
TGCGACCAGAATGGCGGCTCCGGCTACCGCGACCGTCAGTCCACGCTTCATATGGATCCT
>sig_3541
AATGTAAGTTAGCGCGAATTGATCTGGTTTGACAGCTTATCATCGACTGCACGGTGCACC
>sig_3542
CTTTCGCGAGCTCGAGATCTGATCATAGACGGATCCCCGGGAATTCGTAATCATGGTCAT
>sig_3543
CTCTGCGAGGCTGGCCGATAAGCTCTAAGAAACCATTATTATCATGACATTAACCTATAA
>sig_3544
TAGCACTCCCGGGTTTAGCACTCCCGGGTTTAGCACTCCCGGGTTGGGAATTCCTACCCT
>sig_3545
AAGGATCTAGGTGAAGATCCTTTTTGATAATCTCATGAGCGGATACATATTTGAATGTAT
>sig_3546
TCGAAATTAACCCTCACTAAAGGGAACAAAAGCTGGGTACCGGGCCCCCCCTCGAGGTCG
>sig_3547
TGGTCATATGAATATCCTCCTTAGTGTGTGAAATTGTTATCCGCTCACAATTCCACACAA
>sig_3548
CCCTCCTAAGAAGCGTAGTCCGGAACGTCGTACGGGTATGCGCCATGGTGATGGTGATGG
>sig_3549
GCCGGCATGCTAAGCTTGGTACCGAGCTCGGATCCACTAGTCCAGTGTGGTGGAATTCTG
>sig_3550
ATGGAGCTCGGGTTGGTTTGCGCATTCACAGTTCTCCGCAAGAATTGATTGGCTCCAATT
>sig_3551
CCTTAAAAAAAAGAGTTGGTAGCTCTTGATCCGGCAAACAAACCACCGCTGGTAGCGGTG
>sig_3552
TGGTTTAGCCATTAAAGAAGCTCGATTGCAACGAGGTTTAACTCGTGAACAAGTGGGAGC
>sig_3553
ACGTTTCTCGTTCAGCTTTTTTGTACAAACTTGTGATGGAGTGATGGTGATGGTGATGAC
>sig_3554
GTATACTGGCTTAACTATGCGGCATCAGAGCAGATTGTACTGAGAGTGCACCATAGCAGC
>sig_3555
GCCGGCATGCTAAGCTTGGTACCGAGCTCGGATCCACTAGTCCAGTGTGGTGGAATTGCC
>sig_3556
TCGACGGATCCCCCCTGCCCGGTTATTATTATTTTTGACACCAGACCAACTGGTAATGGT
>sig_3557
TCCCCTTCAATTTTGTGGCCAAAGCGAACAGCCTGGAGCCCGAACCCTGGTTCTTCAAGA
>sig_3558
AGAGGCGAAGAAGTAAGAGCAATTAACTATTTGCCGGACGCGGCGTAAACGCCTTATCCG
>sig_3559
TGTCTAATTTTGAAGTTAACTTTGGTTCCATTCTTTTGTTTGTCTGCCATGATGTATACA
>sig_3560
TGGTCATATGAATATCCTCCTTAGTGTGTGAAATTGTTATCCGCTCACAATTCCACACAT
>sig_3561
CGACGATGACGATAAGGATCCGAGCTCGAGATCTATGTCAGTATTTGATAGACTGGCTGG
>sig_3562
CCTTTCGGGCTTTGTTAGCAGCCGGATCAAGCTTCGAATTCGCCCTTAAGGGCGGATCCT
>sig_3563
GTTTAAACTAGTCGCGAGGCCTGCGGCCGCAGATCTAGATCCATAGTCACTTGGTTGTTC
>sig_3564
GATAAACTACCGCATTAAAGCTTATCGAATTTCTGCCATTCATCCGCTTATTATCACTTA
>sig_3565
TTATCGATACCGTCGACCTCGAGGGGGGGCCCGGTACCGTTCCAGCTTGTCGATGATGTT
>sig_3566
ATTGTCACAACGCCGCGGCCAATTCGAGCTCCATGAGCGGATACATATTTGAATGTATTT
>sig_3567
GGGCGGTTTTTTCCTGTTTGGTCATGATGCCTCCGTGTAAGGGGGATTTCTGTTCATGGG
>sig_3568
AGCGCGCCAACAAGCGCCACGCCCAGGAGGTCGAAGCCGCACGTCGACCGCGTGTAGTGC
>sig_3569
GTGTGATGGATATCTGCAGAATTCAGGCCTGAATTCCAGCACACTGGCGGCCGTTACTAG
>sig_3570
GATATCAAGCTCCTATCTCGGATCTAAACTAATTGTTCAGGCATTTATACTTTTGGGTAG
>sig_3571
TCTTATCAAGAACCTCTCTTTCAGCTTGTTTCCTCGCCCTACTAGTATTCCTAGTGTAAC
>sig_3572
GAGGGGCGCGCCGGGATCCCTAGACCGCGGCTAGAGGTACCCTAGAGAATTCCTAGACCC
>sig_3573
ACAAAAACCGACTCTCGAACTGCTAACCTGCGAAGGGCCTTATCGGGAATTCGAGCTCGC
>sig_3574
GCCTGAACTCCGAAGCTGAGTAAAAATGGCCTAACTTTATCCTCCGTTCTGTAAGTCCTC
>sig_3575
AGTATTTCACATGAGTCCGCGTCTTTTTACGCACTGCCTCTCCCTAGCGCGGGATAAAGT
>sig_3576
TTAATTAAGCCCGGGCTGCAGCCCGGGGGATCCACTAGGTTAACGCATGCGGGCCCGGTA
>sig_3577
TACATTCAAATATGTATCCGCTCATGAGACAATAACCCTGATAAATGCTTTCAATAATAT
>sig_3578
CAAACAACAGATGGCTGGCAACTAGAAGGCACAGTCGAGGCTGATAGCGAGCTCGTCGAT
>sig_3579
GCACTTCTGTCTTGTTCTGGTTTCTTCTGATCTTTGTGGATCAGAATGAACGTGGTAGAG
>sig_3580
AGTATTACCCTGTTATCCCTAGATTTAAATGATATCGGATCCATACCTGTGACGGAAGAT
>sig_3581
TTGGAGCAGTCATTTTTTCTGAGCTCGGTACCCTCAAGGGTCCTCCTGAAAATGTTCTAT
>sig_3582
TGGTTCCGCGTGGATCTCGTCGTGCATCTGTTGGATCCCCGGGAATTCATCGTGACTGAC
>sig_3583
AGCGGTGGCAGCAGCCAACTCAGCTTCCTTTCGGGCTTTGTTAGCAGCCGGATCCCGGGT
>sig_3584
ACCGATCTCTTCTACACCATGAAAGCCGCTCTGGGGGATATCGCACACCATCACCATCAC
>sig_3585
CCCGGGGGAATTCCGCCGATACTGACGGGCTCCAGGAGTCGTCGCCACCAATCCCCATAT
>sig_3586
ATATCTTTAAACTCGAGACTAGTCCATGGATCGATGCTAGCAGATCTACGCGTGTCGACT
>sig_3587
AGCGTTTTACTGTATTATTATCCTGCTATCAATGACCTTCATGTTGACCCCTCAAGCTCA
>sig_3588
GTTTGCTTCCGGTCTGGTTCGCTTTGAAGCTCGAATTGAAACGCGATATTTGAAGTCTTT
>sig_3589
TGTGGAGCCAGATGATGGAGCTTCTCAGAAGGGTGTTTATTGGTACAAGAACAAGTTCTG
>sig_3590
CGCCTCTGCTGCCGTCCGCCACCGTACGTAAATTTATGGTTGGTTATGAAATGCTGGCAG
>sig_3591
TCGCCAGTTAATAGTTTGCGCAACGTTGTTGCCATTAATTCTCATGTTTGACAGCTTATC
>sig_3592
CGGACCTCTATTCACAGGGTACGGGCCGGCTTAATTCCGCACGGCCGGTCGTGCACCCAA
>sig_3593
CCCCGGTGAACAGCTCCTCGCCCTTGCTCACCATATGTGATCCTGCTGAATTTCATTACG
>sig_3594
GAAGACCCGGGTCTTCCTACCGGAGGGTACCGAGCTCGAATTCACTGGCCGTCGTTTTAC
>sig_3595
TCATCAAATCGTGGTCGATCGACGAGCTCGCTATCAGCCTCGACTGTGCCTTCTAGTTGC
>sig_3596
GTGGTTCACATGGACGAGACCAGCCCCCATATGCATTTCAGCTTTGTACCAATGAATGAA
>sig_3597
CATAGGGGATCGGGAGATCTCTATCACTGATAGGGAACTTATAAGATTCCCAAATCCAAA
>sig_3598
GCTAGCTTCCCGCTTGGTCGGGCCGCTTCGCGAGGGCCCGTTGACGACAACGGTGCGATG
>sig_3599
GGATACAGTTCTCACATCACATCCGAACATAAACAACCATGGGTAAAAAGCCTGAACTCA
>sig_3600
CAATTTTATAAGTTTGTGGGCTGTAGGTTAAAAAGTCGAATTCACTTGGCAAACGTATTT
>sig_3601
GCTTTCTTGTACAAAGTGGTTGATAACAGCCATCATCATCATCATCATGCTTAGAGCTCG
>sig_3602
AACGCAGAAAGGCCCACCCGAAGGTGAGCCAGGTGATTACATTTGGGCCCTCATTACCAA
>sig_3603
GCGGTGGCTGATTTTCCATGAGAAATAAGGGACTAATAGACAAGAGTGAAGGATCAAACC
>sig_3604
GGCGACCTGATACTCGTCGCCGCGGTGCAGTTCGACGACCCCAGCGTCACGAACCAGCTC
>sig_3605
CGTATCACGAGGCCCTTTCGTCTTCAAGAATCCCGGGATCCGAATTCTCATGTTTGACAG
>sig_3606
ACGTTAAGGGATTTTGGTCATGAGATTATCAAAAAGGATCTTCACCTAGATCCTTTTCGA
>sig_3607
TGATTTCTCAGGAGTCAATTGAATCAGCTTCTTTCAGCTAAACTGTTCAGAATGTCTGTG
>sig_3608
AGAGCTATGACGTCGCATGCACGCGTACGTAAGCTTGGATCCTCTAGAGCCATCATCATC
>sig_3609
ACTTGATGATGACGATAAGCTTACTAGTTCTAGAGAATTCGTGAGCAAGGGCGAGGAGCT
>sig_3610
TTGCTGTTCTTCTACGGCAAGGTGCTGTGCACGGATCGATCCTCTAGAGTCGGGCAGCGT
>sig_3611
AACTGCTAAATTTTTTTCTAGAAAATGAATACGGTAAGGAAAATATGCTGTATGCGACTG
>sig_3612
TGGGGAATATAAATGTCAGGCTCCGTTATACACGAATTAATTCACTGGCCGTCGTTTTAC
>sig_3613
CACCGGGGCCGGCCATGATTGAACAAGATGGATTGCACGCAGGTTCTCCGGCCGCTTGGG
>sig_3614
GCGAAGAGATAATTTCCAAAAACAAGAAAAACCTCTAAGCTCAAAAGGGCCGGCCATGTC
>sig_3615
ACCGCCACAAGCACCTCGAGGCGGCCGCGAATTCCTGCAGTCAACGCGTCCCGGGGGTAC
>sig_3616
GCTTGCATGCCTGCAGGTCGACGGATCCTGTTTCCTGTGTGAAATTGTTATCCGCTCACA
>sig_3617
CGCGGCCTTTTTACGGTTCCTGGCCTTTTGCTGGCCTTTTGCTCACATGCCGGATATAGT
>sig_3618
GACTCACTATAGGACCATGGTGTCGAATAACGCTTTACAAACAATTATTAACGCCCGGTT
>sig_3619
CGAGTAAAGCGCAAATCTTTTTTAACCCTAGAAAGATAGTCTGCGTAAAATTGACGCATG
>sig_3620
GGTGATGGTGATGGTGGCCCATGGCCGCTCCCTTCTCTGACGCCGTCCACGCTGCCTCCT
>sig_3621
GTACCGATCCGAGACGGCCGGCTGGGCCACGTGAATTCATCGATGCTTCAGCCTCTCTCT
>sig_3622
TTTGCGTAGGGATGTAATTCAATTAATTACCCGGGATCCAATCAGAATTCTGTGTATTAA
>sig_3623
GAGACTGCGGCGGGCGCTGCGGACACATACAAAGTTACCCACAGATTCCGTGGATAAGCA
>sig_3624
GCCGGACTTAATCCTGCTGGATTTACGTTTGCCAGATATGACTGGGATGGACGTACTCTA
>sig_3625
GTGAGATAGAGTACAGCACATCCATGGGCCCACCGAACGCGCCCGCGGTTGCCGCTCCGC
>sig_3626
TGTCGTGCCAGCTCGCGAGAATTAATTCAAAAAAAGCCCGCTCATTAGGCGGGCTAATTC
>sig_3627
CTGGGTTCGTGCGAGCTCATCGATAAGAACCTCAGATCCTTCCGTATTTAGCCAGTATGT
>sig_3628
AAGAATAGAGGCAGATTCTGAAAGTCAAGAAGACATCATCCGGAATATTGCCAGGCACCT
>sig_3629
GGCTCGAGATCTGGATCTAAGTAAGCTTCGAATCGCGAATTCGCCCACCATGCTGCTGCT
>sig_3630
AAATGTCTATCAATATATAGTTGCTGATCAGATCCTCATTGTTTGCCTCCCTGCTGCGGT
>sig_3631
CAATTGTTATCTAAGGAAGTACTTACATATGGTTCGTGCAAACAAACGCAACGAGGCTCT
>sig_3632
AACTTTATTGCCAAATGTTTGAACGATCGGGGAAATTCGAGCTCTAAGCTTATTTGTATA
>sig_3633
AAAACGGATCGCGGCCGCTCCGAGGAACAGAGGCGCTTATCGGTTGGCCGCGAGATTCCT
>sig_3634
ATTAAGCTTGGCTGCAGGTCGACCCGGGGTACCGAGCTCGCATGCGGATCCGTATGGTGA
>sig_3635
TTTGAACGATCGGGGAAATTCGAGCTCTAAGCACCCATTTGCTGTCCACCAGTCATGCTA
>sig_3636
TCACAGCAGCGGCCTGGTGCCGCGCGGCAGCCGTCGTGCATCTGTTCATATGGCTAGCAT
>sig_3637
TTCACACAGGAAACAGCTATGACCATGATTACGAATTCCCAACCCGGGAGTGCTAAACCC
>sig_3638
CCGGTGAACAGCTCCTCGCCCTTGCTCACAAGCTTATCGTCATCATCAAGTGCCCCGGAG
>sig_3639
AAACGACGGCCAGTGAATTCGAGCTCGGTACCCGGGGATCCTCTAGCTAGAGCCACCCCC
>sig_3640
GGAGGCGCCGCTCTGGCCGAGGCTGGTCTTGGAGCCGTTGGTCAACTTCTCGCTGCCCTG
>sig_3641
GTGAATTCGAGCTCGGTACCCTCCGGTAGGAAGACCCGGGTCTTCCATCCGGACCGGGGG
>sig_3642
GAGATCCCTTTAGGGTTCCGATTTAGTGCTTTACGGCACCTCGACCTCCAAAAACTTGAT
>sig_3643
CGGATCCGAGGTACCAGCACGAGCCTGACGAGCAGCAGCACGAGCGTACATATGGCTGCC
>sig_3644
TCCCCGGGTACCGAGCTCGAATTCCGATCCGTCGAGAAACTCGCCGAAGCGCGCCGTGAT
>sig_3645
CAGAGTAGTACGCAGAGCAGTACGAGCACCACGAGCCGGATGACCTGGAGCTGGAGTAGT
>sig_3646
GTGGAGCTCCAGCTTTTGTTCCCTTTAGTGAGGGTTAATTGCGCGCCGGTGGATGACCTT
>sig_3647
GAAATCATATCCTTTTGGTACAAGGGGAGTATAAAAACTAGTCCTAGGCCGGCGCCCTTC
>sig_3648
TAGTGAGGGTTAATAAACTTGGCCAATTCGATCCGGTACCAGCACCACCAGCGGTGAGGT
>sig_3649
CTCGTAGGACAGGTGCCGGCAGCGCTTCGACCGATGCCCTTGAGAGCCTTCAACCCAGTC
>sig_3650
TGATTACGCCAAGCTATTTAGGTGACACTATAGAATACTCAAGCTCCTCTCAGGCGCCGC
>sig_3651
GCTGCAGGTCGACGGATCCGGTGATTGATTGAGCCTACCCTATGAACATATTCCATTTTG
>sig_3652
CTGCAGATCTCTAGAAGCTTGCGTTGCTGGCGTTTTTCCATAGGCTCCGCCCCCCTGACG
>sig_3653
GAGGGTAGGCCTACCATGGTTACGAATTCGAGCTCGGTACCCGGGGATCCTCTAGAGTCG
>sig_3654
TACGATTACTGCAGCAGCTTATTTTTGACACCAGACCAACTGGTAATGGTAGCGACCGGC
>sig_3655
TAGGATGAAAAAAAATAAAAAAGGGGACCTCTAGGGTCCCCAATTAATTAGTAATATAAT
>sig_3656
GCGGTCTAGGAATTCTCTAGGGTACCTCTAGGGATCCCGGCGCGCCCTACCGGGTAGGGG
>sig_3657
GCTGGAAGATACCCTTCTGAGGCCAAACCTGGATGTATTCTTGAATGCTTCCAGCAAATT
>sig_3658
ATGGTGATGCGAGCTCGAATTAGTCTGCGCGTCTTTCAGGGCTTCATCGACAGTCTGACG
>sig_3659
GCTTTGTTAGCAGCCGGATCCGACCCATTTGCTGTCCACCAGTCATGCTAGCCATATGTA
>sig_3660
AGTCACGACGTTGTAAAACGACGGCCAGTGCCAAGCTTGCATGCCTGCAGGTCAATCCGG
>sig_3661
ATTCCTGTTTGTAATTGTCCTTTTAACAGCGATCGCGTATTTCGTCTCGCTTAGGCGTAG
>sig_3662
AAACGACGAGCGTGACACCACGATGCCTACAGCAATGGCAACAACGTTGCGCAAACTATT
>sig_3663
TTGAGTTATCGAGATTTTCAGGAGCTAAGGAAGCTAAAATGGGTCAAAGTAGCGATGAAG
>sig_3664
TCTCCGCAGATGTCCTAATATGGACATCCTAGATGTCCCTAATATGGGACATCCTAGATG
>sig_3665
CAGTACATCTACGGGTCGAGATCCCCCGGGCTGCAGGAATTCGATTGGTTGTTATTCAAG
>sig_3666
ACGACTCACTATAGGGGAATTGTGAGCGGATAACAATTCCCCTCTAGGATCCGAATTCGA
>sig_3667
CGGGCCTTATCGGGGTCTGACGCTCAGTGGAACGAAAACTCACGTTAAGGGATTTTGGTC
>sig_3668
GTTCAGGCTTTTTCATATCTCATTGCCCCCGATCTGGCGCACTAAAAACCAGTATTTCAC
>sig_3669
GATCCACTAGTAACGGCCGCCAGTGTGCTGGAATTCGCCCTTAAGGGCGAATTCTGCAGA
>sig_3670
TGAAAGAAGGCCAGAATCTGGACTTCGTTGGCGGCGCTGAGCACCACCACCACCACCACT
>sig_3671
TTTAACCTGACTCTTATACACAAGTAGCGTCCTGAACGGAACCTTTCCCGTTTTCCAGGA
>sig_3672
CATGTCTGGATCCCCGGGTACCGAGCTCGAATTAATTCCTCTTCCGCTTCCTCGCTCACT
>sig_3673
AGAAAGTCAAAAGCCTCCGACCGGAGGCTTTTGACTTGAGGGGGATCCATTCTTAGGCCA
>sig_3674
CAGTCGGGCAGCGTCGCTCCGCGACGTGCTTCCTACTTCCGAGAGGCTGTCGCCTCTCGG
>sig_3675
CCCGTAGAAAAGATCAAAGGATCTTCTTGATGCCGAATTGGATTACTTACTGAATAACGA
>sig_3676
ATGATTACGCCAAGCTTGCATGCCTGCAGGTCGACTCTAGAGGATCCGGATGCATCATGG
>sig_3677
CAAATCTAGCCTACTAGTCGGCCGTACGGGCCCTTTCGTCTCGCGCGTTTCGGTGATGAC
>sig_3678
TTTTTTTCTCCATTTTAGCTTCCTTAGCTCCTGAAAATCTCGTCGAAGCTGGGCTGCAGA
>sig_3679
GTACGCGTAGAATCGAGACCGAGGAGAGGGTTAGGGATAGGCTTACCTTCAAGCTTGTCA
>sig_3680
GAATTCGAAGCTTGATCCCGACCCATTTGCTGTCCACCAGTCATGCTAGCCATATGTATA
>sig_3681
TACGTTTCTCGTTCAGCTTTTTTGTACAAACTTGTGATAACAGCGCTACCGTTCAAGTCT
>sig_3682
ACAAGCGAGTTGACAGGATTAACCTGGGCCAGCGGGGATGGTCCTCCAACGGCGCCACCA
>sig_3683
GAGTCGACCCATGGAGTCTAGAATTCCACCACCACCACCGGAAATTTCCCGGGGATCCAC
>sig_3684
AGGCGCCGCCCTATACCTTGTCTGCCGCGCGTTTCGGTGATGACGGTGAAAACCTCTGAC
>sig_3685
GCTAGCTCACAGTGGACACTCACTATATCAGCACCAGCTTTGATGAAGTCTGGGACTCGC
>sig_3686
TCCTCTATATAAGGAAGTTCATTTCATTTGGAGAGAACACGGGGGACTCTTGACCATGGC
>sig_3687
TGCAGCCCTTATTGCCCGGGAATTCGGATCCCGGGGATGGGGAGTAAGCTTGGCCGGGCT
>sig_3688
TTTGTTAAATCAGCTCATTTTTTAACCAATAGGCCGAAATGGCCAAAATCCCTTATAAAT
>sig_3689
CTGGGGGCGCGCCGACGTCAGGTGGCACTTTTCGGGGAAATGTGCGCGGAACCCCTATTT
>sig_3690
AGCTGTACAAGTAAGGCCTAGGTGGCCAGATCTGATCAAGAGACAGTCTAGACCGATCCC
>sig_3691
GCAGGCGGAGAACTGGTAGGTATGGAAGATCTCTAGAAGCTTCTAGAGATCTGCAGGTCG
>sig_3692
GGCGCTTTCGCTCGGAGCTGCGGCTTCGACTGCGATTGCGGCTACGGGAGCGCTGGCGAT
>sig_3693
AGGCCAGCAAAAGGCCAGGAACCGTAAAAAGGCCGCGTTGCTGGCGTTTTTCATAGGCTC
>sig_3694
ACAGGAGACGTGATGAGTCGAGCGGCCGCCTCCGGCGCTCGCTAGAGTCTCCGCTCGGAG
>sig_3695
TTTTTGCTTCCTCTTGAAAACCACACTGCTCGAGCTTAAGTAACTAACTAACAGGAAGAG
>sig_3696
CAGGTCGACTCTAGATGGCCAGCTAGGCCAGGTTAGCGTCGAGGAACTCTTTCAACTGAC
>sig_3697
AGGCCCTTTCGTCTTCAAGAATTCTGAAATATCAATCCAGCGTTTATTACTTGCAGGATC
>sig_3698
ACAGTTACCAATGCTTAATCAGTGAGGCACAATTCCTTAAGGAACGTACAGACGCTTAAA
>sig_3699
TCATGGAATTGTCTCTGGAGATGGTCAATCGGCCCGTCACGGAGTCTGCATAATATGTGG
>sig_3700
GTGCAATGGCAATTCTGATTGTATGAACAACGATGATGCACTTGCAGAAAACAATCTGAA
>sig_3701
ATTCGTGCTACACTCAAAATGTAATTCCGACTAAAGAAAAGCATAGGAGTGATCACGAAT
>sig_3702
TTGCGCAGTCGGCTTAAACCAGTTTGCGGCCGCTGGTGAACCAAAGTGAAACCTAGTTTA
>sig_3703
TTAATTAACGTTAATTAACGTTAATTAACGTTAATTAACAATTCGGGGCCGCGGAGGCTG
>sig_3704
GCCGCCATGGCGGCCGCGGGAATTCGATATCACTAGTGAATTCGCGGCCGCCTGCAGGTC
>sig_3705
TATTTTATGCGCGCACGAAAAGCATCAGGTCTTTCCTTCGAAGGAGATCCGCCTACCTTT
>sig_3706
CTTGATTAGATGATCCCCCTGCTCGAGCCGGGCCCCTTAAACAAGAATCTCTAGTTTTCT
>sig_3707
CTCAGCTTATTGTTCAGCGGTTTCAGCCTCCAACTCAGCTTCCTTTCGGGCTTTGTTAGC
>sig_3708
TTCGAGCTCGGTACCCGGGGATCCCACGTGGGATCCTCTAGAGTCGACCTGCAGGCATGC
>sig_3709
TAGCCTCTCCACCCAAGCGGCCGGAGAACCTGCGTGCAATCCATCTTGTTCAATCATGAT
>sig_3710
GTATACTGGCTTAACTATGCGGCATCAGAGCAGATTGTACTGAGAGTGCACCAGCGGCCG
>sig_3711
CCAAAGCATCAGCTCATCGAGAGCCTGCGCGACGGACGGACTGACGGTGTCGTCCATCAC
>sig_3712
AAACGGTTTACAAGCATAAAGCTGGGCTGACATTGTCGAACAGCTTGCCGCTGGCCGAAC
>sig_3713
CCGAGCTCTCAATTCTCTCTATCCTGCGATCCCGCGAAGAACCAAAAAAGCTCGACAGAG
>sig_3714
CTGCAGGTCGACTCTAGAGGATCCCCGGGTACCGAGCTCGAATTCAATTCGGCGTTAATT
>sig_3715
GCAGGTAGATGACGACCATCAGGGACAGCTTCAAGGATCGCTCGCGGCTCTTACCAGCCC
>sig_3716
TACCCGTTTTTTGGGCTAACAGGAGGAATTAACCATGGATCCGAGCTCGAGATCTGCAGC
>sig_3717
ATAGGGCGAATTGGAATTCGAATGATTAAGACTCCTTATTACGCAGTATGTTAGCAAACG
>sig_3718
TCACGACGTTGTAAAACGACGGCCAGTGAATTCGAGCTCGGTACCCCGAGCTCGGTACCC
>sig_3719
CTAATTTCAAACTATTCGGGCCTAACTTTTGGTGTGATGATAAATGTTATAAAATGAAAG
>sig_3720
ACCGTGCAGTCGATAAGCTCCGGATCCTCTACGCCGGACGCATCGTGGCCGGCATCACCG
>sig_3721
GCCCCTGCAGGTCGACTCTAGAGGATCCCCGGGTACCGAGCTCGAATTCACTGGCCGTCG
>sig_3722
ATATGTTTTGTATGGTGCACTCTCAGTACAATCTGCTCTGATGCCGCATAGTTAAGCCAG
>sig_3723
AGTTTGGAACTAGATTTCACTTATCTGGTTGGCCTGCAAGGTCGAGAAAATTTATCAAAA
>sig_3724
ACGGATCCCCGGGAATTGGGCTCGACTTAGTCAGGGTCACCGATAAGCTTCGGGCCGCGT
>sig_3725
TGAACTCATCGCGGCTGTTGACTTGCAGATCCTCTACGCCGGACGCATCGTGGCCGGCAT
>sig_3726
GGAGGCTTTTGACTTGAGGGGGATCCCTTATGGCTCTGCACCCGGCTCCATCACCAACAG
>sig_3727
GACGAATTCGAGCTCGGTACCCGGGGATCCTCTAGAGTCGACCTGCAGGCATGCAAGCTT
>sig_3728
CCTGAGTGCTTGCGGCAGCGTGAAGCTAGCGGAATTAATTCATGAGCGGATACATATTTG
>sig_3729
TGCTTTCGAGGTGAATTTCGACCTCTAGACCAAGCTTGGCTGCAGGTCGACGGATCCAAG
>sig_3730
TTGGTCCTGCTCCGTGGCCAGCTAGACGCCACCATGGACCCCTCCAAGGACTCGAAGGCC
>sig_3731
GGATCCAAGCTTACTAGTTCTAGAGAATTCATCGATTAACTCGAGGATCTGCTAGAGGTA
>sig_3732
CCGCGAAAGGTTTTGCGCCATTCTATGGTGTCGGGTACCGAGCTCGAATTGATCTCGATC
>sig_3733
CTTAGCTCCTGAAAATCTCGTCGACGCTCTCCCTTATGCGACTCCTGCATTAGGAAGCAG
>sig_3734
AAGTGGCGAGCCCGATCTTCCCCATCGGTGATGTCGGCGATATAGGCGCCAGCAACGGCA
>sig_3735
GATCACATACTGGAGGCGGCGACGTTTGACAACGTTCGCGTGGTTACACCTGAAGGGCAG
>sig_3736
GGAAGGCGGCGGAATCAGTTGGAATTGTTCTTCAGCGACTAACAACAGCTTTGTGGTGCC
>sig_3737
AGCAATCTCTTTCTGCAGCCCAGACTTCTCCTCTTCCAAGATCTTGAATTCGCCGTGATG
>sig_3738
GCATGCCTGCAGGTCGACTCTAGAGGATCCCCGGGTACCGAGCTCGAATTCCCTATAGTG
>sig_3739
TGTATTTAGTACACTTTCTGCATGACCACCACCGCCCCTCTTTTCTCCGCTTCCGCCGTT
>sig_3740
CACACAGGAAAACATATGACCATGATTACGCCAAGCTTGCATGCCCATCGATGGGTCGAC
>sig_3741
GTTTTTCTGGATGGAGGAGCTCTTCAATGTCATGAGACAATAACCCTGATAAATGCTTCA
>sig_3742
GGACTGGCATGAACTTCGGTGAAAAACCGCAGCAGGGAGGCAAACAATGAGAGCTCGAAT
>sig_3743
GGGGTGGAGGTTTCGGATGCGTTAACGAGAGTTGGCCGTTGCTCATGCCCAGCGGGCGGC
>sig_3744
TCCGCCTGCAATCGAGGGTAGGGTCGCGACCATGGAATTCGGTACCAGATCTAGAGTCGA
>sig_3745
AGGATCTGATCAGCAACTATATATTGATAGACATTTCCAGTTTGTGATATTAGTTTGTGC
>sig_3746
TCGACAGCGGAGACTCTAGAGGGTATATAATGGGAGCTCGAATTCCAGCTTGGCATTCCG
>sig_3747
TTTGGTCACTGATGCCTCCGTGTAAGGGGGAATTCTGTTCATGGGGGTAATGATACCGAT
>sig_3748
CCACCACCTGTTCCTGTACAAGAGCAGGCACAGAAGGCATCGCCAGCGCTCTAGGAGCCG
>sig_3749
AGCTTGGCCCAGTGCCAAGCTCCAATACGCAAACCGCCTCTCCCCGCGCGTTGGCCGATT
>sig_3750
TGGTTCGGTGACGAAGCGACTAGTGGTTCTGGTCATCACCATCACCATCACTCCGCGGCT
>sig_3751
TAATAATAACCGGGCAGGAATTCCCGGGGATCCGTCGACCTGCAGCCAAGCTTGGTCTAG
>sig_3752
TAATTAACATCTTTTACCCATACGATGTTCCTGACTATGCGGGCTATCCGTATGACGTCC
>sig_3753
GACCATGATTACGCCAACCGCGGCCGCACGATTTAGGTGACACTATAGAATAGGAATTCG
>sig_3754
GGGACGGGTGCAGGCAGGGGGCAGCCATGGAGCCTCGCCCCGTCGGGGAGGTGAGGGAGG
>sig_3755
CCCGGGTTAACCCGTGGTCCCCGCGTTGCTTCCTCTGCTGGCCGGGACATCAGGTGGCCC
>sig_3756
TATCATGAGACAATAACCCTGATAAATGCTTCAATAATATTGAAAAAGGAAGAGTATGAG
>sig_3757
GGTGGGCGCGCCGACCCAGCTTTCTTGTACAAAGTGGTGATCAATTCGAAGCTTGAAGCT
>sig_3758
ACCAGCCCCACGCCGACCCCGACGCCGACGACCCCCACGCCGACGCCGACCCCGACCCCC
>sig_3759
CCCTGCATCTGCCAGAACTTTCACTTTTACTGCCTCCTTTTCCACCTCCGCCGCCAGAGC
>sig_3760
AATCACTTCGCAATGGCCAAGACAATTGCGGATGATGCGCAAGTGAAAGGAAGGGAAGGA
>sig_3761
CAAGCTTGTCGACGGAGCTCGAATTCGATATCGGATCCCCGAGCATCACACCTGACTGGA
>sig_3762
ATCTGGTACCGAATTCCATGGTCGCGACCCTACCCTCGATTGCAGGCGGATCACCATGTT
>sig_3763
TTAACGTTAACGTTCGAGGTCGACTCTAGAGGATCCAGATCCACTAGTGGCCTATGCGGC
>sig_3764
ATATGGACGAGAAGACCACCGGCTGGCGGGGCGGCCACGTGGTGGAGGGCCTGGCCGGCG
>sig_3765
AGGTCCCCTTTTTTATTTTGACGCGTCAATTCGAGCTCCACCGCGGTGGCGGCCGCTCTA
>sig_3766
AGCCTCCGACCGGAGGCTTTTGACTTGAGGGGGATCCCTTATGGCTCTGCACCCGGCTCC
>sig_3767
AGCACTTCGTGGCCGAGGAGCAGGACTGACACGTCCGACGGCGGCCCACGGGTCCCAGGC
>sig_3768
GATCGCCCTTCCCAACAGTTGCGCAGCCTGAATGGCGAATGGCGCTAATAAATTTAAATC
>sig_3769
ATCTCGAGGAATCGCCACGTCAGCACCTGTCTCGAGGAATCGCCACGTCAGCACCTGTCT
>sig_3770
TTTCACCATTTACGAACGATAGGCCTAGGCCATGGTGAGCAAGGGCGAGGAGCTGTTCAC
>sig_3771
TCTTAAAGGTACCGAGCTCGAATTAATTCCAGGCGGGGAGGCGGCCCAAAGGGAGATCCG
>sig_3772
TACCTGAGCACCCAGTCCGCCCTTTCGAAAGATCCCAACGAAAAGAGAGACCACATGGTC
>sig_3773
CAAAAAAGGGGATACAGTGGAACTGACCTGTACAGCTTCCCAGAAGAAGAGCATACAATT
>sig_3774
GCTACGTATCGATGAATTCTCGAGGCGGCCGCGGGCCCATGGTACCCGGGGATCCTCTAG
>sig_3775
GTGATATGATCTCGGCGGCCGCGATAGCAATTGGTCGACGGGATCCAAGGCCTGTGCACC
>sig_3776
TTCATTTCATTTGGAGAGAACACGGGGGACTCTAGAATGAGCATGGCCTCCTCCGAGGAC
>sig_3777
TTTACAATTTCTAGCTAGAAGCTAGCTTGCGTTGCTGGCGTTTTTCCATAGGCTCCGCCC
>sig_3778
GTCGACCCATGGAGTCTAGAATTCCACCACCACCACCGGAAATTTCCCGGGGATCCACGC
>sig_3779
CAGATCTCGAGATGGACTGTGAGGTCAACAACGGTTCCAGCCTCAGGGATGAGTGCATCA
>sig_3780
CCATTCGCCATTCAGGCTGCGCAACTGTTGGGAAGGGCGGTCGGTGCGGGCCTCTTCGCT
>sig_3781
GGAAGGAAATGATGACCTCGTTTCCACCGAATTAGCTTGCATGCCTGCAGGTCGACTCTA
>sig_3782
CTTTGTAGACCTCTCAAAAATAGCTACCCTCTCCGGCATTAATTTATCAGCTAGAACGGT
>sig_3783
AATTTCACACAGGAAACAGCTATGACCATGATTACGAATTCCCGGGGATCCGTCGCTGAC
>sig_3784
GCTTTGCACCCGGTGGAGCTTGCATGTTGGTTTCTACGCAGAACTGAGCCGGTTAGGCGG
>sig_3785
GGTTGGTACTATATAAAAATAATATGCATTTAATACTAGCGACGCCATCTATGTGTCAAT
>sig_3786
CGCTACGGCGCCAAGAAGGAGAAGTAAGAATGCCTCGTAAGGGCAGAAAAATAAACAAAT
>sig_3787
CCCGGGGAGCTTGTCGACAATTCGAAGTTCCTATACTTTCTAGAGAATAGGAACTTCGGA
>sig_3788
CTTGGATCCTATAGTGTCACCTAAATCGTATGCGGCCGCCCGGGCCGTCGACCAATTCTC
>sig_3789
CGACTCTAGAGGATCCCCGGGTACCGGTCGCCACCATGGTGAGCAAGGGCGAGGAGCTGT
>sig_3790
TAAATTTTTGTTAAATCAGCTCATTTTTTAACCAATAGGCCGAAATGGCCAAAATCCCTT
>sig_3791
GTGATCAATTCGAAGCTTGAAGCTGGTGGCTGTTGTCCTGGCTGTTGCGGTGGCGGCACC
>sig_3792
TACCTACTAGTAAGCTGGCGGCCGCTAAGCCTAAGGCAGCTTGACTTGCAGCAACAAGTT
>sig_3793
GAGCACGTCCGCGAGCTGGCCCGCATCAATGGCGACCTCCCCCTGGGCGGCCTGCTGAAA
>sig_3794
ACTTCTGGTCCGGTAACGTGCTGAGCCCGGCCAAGCTTACTCCCCATCCCCGAATTCGGG
>sig_3795
ATACTCGGATGACGGCACGCCAGCATAGATCTGCTAACCACAAAAGCACCCAGCGGGCCA
>sig_3796
CATGAGAATTGGTCGACGGCCCGGGCGGCCGCAAGGGGTTCGCGTTGGCCGATTCATTAA
>sig_3797
GTTCGCCAGTTAATAGTTTGCGCAACGTTGTTGCCATTGCTGCAGGGGGGGGGGGGGGAG
>sig_3798
TACATTTGTTGAATTTTCTTCATTATCATTAATAGATAATTTTTGAATAGGAATTTCATC
>sig_3799
CTGGCCTTTTGCTCGAGCAACTAATGTGAGAATGCTCACTCATTAGGCACCCCAGGCTTT
>sig_3800
GTCGACTGCAGAGGCCTGCATGCAAGCTTGGCGTAATCATGGTCATAGCTGTTTCCTGTG
>sig_3801
TATGACCATGATACACGAGCTCGGTACCCGGGGATCCTCTAGAGTCGACCTGCAGGCATG
>sig_3802
TTTTAAAGCAAAAGCAATTTTCTGAAAATTTTCACCATTTACGAACGATAGCCATGGTCC
>sig_3803
TTTATAGATAACTAATAGGTGAAATGCATGTTTAGCGCTGAAGATCTCATGATATCTAGA
>sig_3804
CGTTCGATTAATTAATCGATAAGCTCTGCTTTTTGTTGACTTCCATTGTTCATTCCACGG
>sig_3805
GATCCGTCGACCTGCAGCCAAGCTTGCTGATTGATTGACCGGATCGATCCGGCTCTAGAG
>sig_3806
TAACGACAACTTGAGAAGATCAAAAAACAACTAATTATTCGAAACGATGTTCTCTCCAAT
>sig_3807
GTGGCGCCGGTGATGCCGGCCACGATGCGTCCGGCGTAGAGGATCCGGAGCTTATCGACT
>sig_3808
GGTCCGGTTACCGTTGACTCACGCCAAAATCGCATCACTGCCTAAAAAAAAAGAAGCCTC
>sig_3809
GCTCGTATAATGTGTGGAATTGTGAGCGGATAACAATTTCACACAGGAAACCAGGAAACA
>sig_3810
GACTCTAGAGGATCCCCGGGTACCGAGCTCGAATTGGGGATCTTGAAGTACCTATTCCGA
>sig_3811
TACCGCATTAAAGCTTATCGATACCCTTTTTACGTGAACTTGCGTACTAGTTAACTAGTT
>sig_3812
CGCCAGCAGATCCGTCGGTCCCTATCGTTTCCACGATCAGCGGGGTCGAATTTGCTTTCG
>sig_3813
AAATGAAATGGTACCATAAACGGTCGTTTATGGTACCATTCAAATTTATCCTTATTGTAC
>sig_3814
ACACTATAGAACCAGATCGGTACCGCTAGCAAGATCTCCTAGGAAGCTTTCCATGGAAGA
>sig_3815
AACTGCCTTAAAAAGATTACGCCCCGCCCTGCCACTCATCGCAGTACGGCCTATTGGTTA
>sig_3816
TAGCTGTCTTTCCTGCCTTCCTCGATTCTAGACCACTGTGGCCAGGCGGTAGCTGGGACG
>sig_3817
TCGGCATGGACGAGCTGTACAAGATCGATTAACTCGAGGATCTGCTAGAGGTACCACAAG
>sig_3818
GAGCCGTAGCCACTGTCTGTCCTGAATTCTTGAAGACGAAAGGGCCTCGTGATACGCCTA
>sig_3819
GGCCCTGGCCAGCTAGCTAGAGTCGACCTGCAGGTCCCCGGGGATCGGTCTTGCCTTGCT
>sig_3820
AGCACATGGAACGGGTTGGCATGGATTGTAGGCGCCGCCCTATACCTTGTCTGCCTCCCT
>sig_3821
GTTCCAAGTATGGCGTGAAGCGTCCTAAGGCTTAATGGTTCTCCGTTAAGTAAGGCTAAA
>sig_3822
ATTAATTGTCAACAGCTCATTTCAGAATGTCGACGCCTGCCCCTCCCTTTTGGTGTCCAA
>sig_3823
TTCTAAATCCGGTTCTTCCCAGACCGGCTCTGCTCCGACTAGTGGATCCCCCGGGCTGCA
>sig_3824
ATAAGCTTGCTCGAGTCTAGAGTCGACGGATCCTGCAGAATTCCCGGGTACCAACACAAT
>sig_3825
CCCTTATTGCCCGGGGATGGGGAGTAAGCTTATCGATGATAAGCTGTCAAACATGAGAAT
>sig_3826
TCGGTCATGGTAAGCTTGGGCTGCAGGTCGAAAGGCCCGGAGATGAGGAAGAGGAGAACA
>sig_3827
CAAGGGCATCGGTCGAGTGGGTGGTGAGCAGCTCGCCGTCGCGCAGCAGGCGCCAGCGCT
>sig_3828
CCCAGTGCTGCAATGATACCGCGAGGGGGGGGGGGGCGCTGAGGTCTGCCTCGTGAAGAA
>sig_3829
GGAGATATACCATGGGCAGCAGCCATCATCATCATCATCACAGCAGCGGCAGAGAAAACT
>sig_3830
ACGAAATCGATGAGCTCTTAGAAAAACTCATCGAGCATCAAATGAAACTGCAATTTATTC
>sig_3831
TCGACCGCTCTGCCGGTGGTTACCATGGGCGGGCTGGCGCTGGCCGGAAGCTGGCTTCAT
>sig_3832
GGTGGCGACCATCCTCCAAAATCGGATCTGGTTCCGCGTGGATCCCCGGAATTCATCGTG
>sig_3833
GACGATCGAATTGGGGATCTTGAAGTTCCTATTCCGAAGTTCCTATTCTCTAGAAAGTAT
>sig_3834
GCATTTTCCTCGCCTATCTGTGCGTTCAGCATGGCGTAAAGCGCTTCGGCCTGATCGTGC
>sig_3835
GGGATCCCTAGTCACTTATTTGTATAGTTCATCCATGCCATGTGTAATCCCAGCAGCTGT
>sig_3836
CAACGCCTTNTTNNCCGCAGCGGCGGCACCACNGATCTTNATNGGGGGACCCGGCANGCC
>sig_3837
CCATACCACCTTTTTGTTTTTTCCGCGCAGAGTCTTCTTTTTTCCGGAGCACGTGCTTTC
>sig_3838
TCCTGACCTGTTGGAGTTTGCTTCCGGTCTGGTTCGCTTTGAAGCTCGAATTGAAACGCG
>sig_3839
TTAACGCGAATTTTAACAAAATATTAACGCTTACAATTTGGTACCCAATTCGCCCTATAG
>sig_3840
CCAACTTTGTACAAAAAAGCAGGCTGGCGCCGGAACCAATTCAGTCGACTGGATCCGGTA
>sig_3841
GCGGGCCTCTTCGCTATTACGCCAGCCCGGATCCTTATCGATTTTACCACATTTGTAGAG
>sig_3842
CCGGCGCCCAATACGCAAACCGCCTCTCCCCGCGCGTTGGCCGATTCATTAATGCAGCTG
>sig_3843
TCTACAAGGCGCTTGCCGAAGAGGTGCGGGAGTTTCACGCCACCAAGATCTGCGGCACGC
>sig_3844
TTCTAGAGTCCGCAAAAATCACCAGTCTCTCTCTACAAATCTATCTCTCTCTATTTTTCT
>sig_3845
GCGTAGGATTCCGCCCCTTCCCGCAAACGACCCCAAACAGGAAACGCAGCTGTAATCCGG
>sig_3846
AATAAAAAAACCTATAAATATGCCCATGGTCCATCATCACCACCATCACTCCGCGGGTTT
>sig_3847
GCGTCCGGCGTAGAGGATCAAGCTTGTCGACCCGGGTACCGAATTCCGCTGGCGTAATAG
>sig_3848
GAATTGGTCGACGGCGCGCCGGATCTGTGTAATCCCTTCAGTTGGTTGGTACAACTTGCC
>sig_3849
TCTCGGATCGGTACCTCGAGCCGCGGCGGCCGCCAGCTTGGGCCCGAACAAAAACTCATC
>sig_3850
TGGAATTCTACGAATGCTATTTGTATAGTTCATCCATGCCATGTGTAATCCCAGCAGCTG
>sig_3851
GGCGCCTGATGCGGTATTTTCTCCTTACGCATCTGTGCGGTATTTCACACCGCATACGCG
>sig_3852
TTGACGATATGATCGACGGATCCCCGGGTACCGAGCTCGAATTCGTAATCATGGTCATAG
>sig_3853
GGCTTTGTTAGCAGCCGGATCCGTCGACGCAAAAGAGCTGATCGCGATAGGGGTTGTCAG
>sig_3854
AGAAATTCGGATCCCATGCGAGAGTAGGGAACTGCCAGGCATCAAATAAAACGAAAGGCT
>sig_3855
TCGAGATGAGCCACCATCACCACCATCACGGCGAATTCAAGATCTGTACATATGAGCTCT
>sig_3856
AGTCGTGCCAAATAGCTTCCTGAAGCGATCTTCTAACTCTGTCATCGGTACCGGCGGGGA
>sig_3857
TCGAATCACCACTTTGTACAAGAAAGCTGAACGAGAAACGTAAAATGATATAAATATCAA
>sig_3858
CTTTTGCAAAAAGCTTGGGGGATCGAAAGAGCCTGCTAAAGCAAAAAAGAAGTCACCATG
>sig_3859
GAGATCTTCTAGGAATTCTCTAGGATCGATTCTAGCTCGAGGGGCGCGCCGGGATCCCTA
>sig_3860
GCTTGGCACTGGGCCAAGCTCGAATTTCTGCCATTCATCCGCTTATTATCACTTATTCAG
>sig_3861
ACGCAGACCGTTCCGTGCTGTAGTGCCATTTACCCCCATTCACTGCCAGAGCCGTGAGCG
>sig_3862
CGAAGTGGCGAGCCCGATCTTCCCCATCGGTGATGTCGGCGATATAGGCGCCAGCAACGG
>sig_3863
TTGACGTATGCGGTGTGAAATACCGCACAGATGCGTAAGGAGAAAATACCGCATCAGGCG
>sig_3864
GCCAGTGAATTCTGGATGACGCGGATCCAAGCTTGTCGACGCGTCCTGCAGCAATTCGTA
>sig_3865
GTATTAATACGACTCACTATAGGGCTAGCGATCGCCATGGAATAAGTAAGGAATCCACAT
>sig_3866
CTAGAAGGCACAGTCGAGGCTGATAGCGAGCTCGTCGATCGACCACGATTTGATGAAAGA
>sig_3867
AACGACGGCCAGTGCCAAGCTTCCGCGGATCGATAGGCCTCGAGATCTCCATGGCGGCCG
>sig_3868
CGTCGACCTCGAGGGGGGGCCCGGTACCCAATTCGCCCTATAGTGAGTCGTATTACAATT
>sig_3869
GCTCGTAATTAGCTGAGAATTCACTGGCCGTCGTTTTACAACGTCGTGACTGGGAAAACC
>sig_3870
GGGATGTGAGATCTTGAATTCGCCGTGATGGTGGTGATGGTGGCTCATCTCGACCGGGGA
>sig_3871
TACCTTACGCTTCTTCTTTGGAGCAGTCATTTTTTCTGAGCTCGGTACCCTCAAGGGTCC
>sig_3872
GTACCTTGTCATCGTCATCCCCGAGGTTGTTGTTATTGTTATTGTTGTTGTTGTTCGAGC
>sig_3873
TGCATATTTGAATGTATTTAGAAAAATAAACAAAAAGAGTTTGTAGAAACGCAAAAAGGC
>sig_3874
CGAGGGTCGCGACGACCATGGAATTCGGTACCAGATCTAGAGTCGACTGCAGCCCGGGTG
>sig_3875
ATCCGAGGTACCAGCACGAGCCTGACGAGCAGCAGCACGAGCGTACATATGTATATCTCC
>sig_3876
ACAAAGCCGAAGAGGAAGCTGAGTTGGAGGCTGAAACCGCTGAACAATAAGCTGAGCAAT
>sig_3877
ATTATTTAATAAGTAAGTTAAGGGATGCATAAACTGCATCCCTTAACTTGTTTTTCGGGT
>sig_3878
TATCGACGGATCGCTTGCCTGTAACTTACACGCGCCTCGTATCTTTTAATGATGGAATAA
>sig_3879
AGTAACGTTAAGTGGATCCATGGCGATCCTCTAGAGTCGACCTTCCGAGGCTGTAGCCGA
>sig_3880
AAAGGATCTTCACCTAGATCCTTTTCCCCGGGGAAATCAATCTAAAGTATATATGAGTAA
>sig_3881
GACGTCAATAGGGGGCGTACTTGGCATATGATACACTTGATGTACTGCCAATGGGCAGTT
>sig_3882
CAAGCTTGGCTGCAGGTCGACGGATCCGCATGCACTAGTGAATTGGGTACCCCGGGGGAA
>sig_3883
GATCCACTAGTAACGGCCGCCAGTGTGCTGGAATTGATCTGACATTGTTGAATTGATCTC
>sig_3884
CGTTCATCCATAGTTGCCTGACTCCCCGTCGTGTAGATAACTAGTGTTCGTGAATACATG
>sig_3885
GCCGGCCACGATGCGTCCGGCGTAGAGGATCCGAATTCTGTTTCCTGTGTGAAATTGTTA
>sig_3886
GGAGATCTTCTAGGGTACCTCTAGGAATTCTCTAGCTCGAGGGGCGCGCCCCCAGCTGGT
>sig_3887
GATCGATCCATATGCGGTGTGAAATACCGCACAGATGCGTAAGGAGAAAATACCGCATCA
>sig_3888
CATTGTTCAAGGAAGTGGAGACAGTGAGGAGAAGCAGCAGCAGCATTGTCAGCAGTAGTA
>sig_3889
GATTTTTTTCTCCATTTTAGCTTCCTTAGCTCCTGAAAATCTCGACGCTCAAGTCAGAGG
>sig_3890
GGCGCCTGATGCGGTATTTTCTCCTTACGCATCTGTGCGGTATTTCACACCGCATACGTC
>sig_3891
CACAACGGTTTCCCTCTAGAAATAATTTTGTTTAACTTTAAGAAGGAGATATACCATGGT
>sig_3892
ACCAGTGCTATGGAAGACCAATGGAGAAATCCCGGGATCCACGCGTGGATCAATTCACTC
>sig_3893
CGCTACAGGGCGTCAGGTGGCACTTTTCGGGGAAATGTGCGCGGAACCCCTATTTGTTTA
>sig_3894
CCGGCTGGATGATCCTCCAGCGCGGGGATCTCATGCTGGAGTTCTTCGCCCACCCCAGCT
>sig_3895
AATCGAGGGTAGGGTCGACCATGGAATTCGGTACCAGATCTAGAGTCGACTGCAGCCCGG
>sig_3896
GCGGAACCGGCGGAGCCGGAAGCTTGCGACAGGGGGTCCGAGCCGAACAGCGACTTCAGC
>sig_3897
GTGGCGCCGGTGATGCCGGCCACGATGCGTCCGGCGTAGAGGATCGATCCGGAGCTTATC
>sig_3898
ATTTTACGTTTCTCGTTCAGCTTTCTTGTACAAAGTGGTTGATGGCCGCTACGTAAATTC
>sig_3899
TCCCTGAAAATAAAGATTCTCGCCTGCTTTTTTGTACAAACTTGTACCTGCAGCACCCAG
>sig_3900
TAGGCACCCCAGGCTTTAGACTTTATGCTTCCGGCTCGTATGTTGTGTGGAATTGTGAGC
>sig_3901
ACCTTTCCCGTTTTCCAGGCGGGATCCTCTAGAGGATCCCCGGGTACCGAGCTCATTGAT
>sig_3902
ACGCTAGTTAACTACGTCGACATCGATAAGCTCTAGATTTAAAGATCTGGTACCGCGGCC
>sig_3903
GCGTGGAAATATTCTTATTGGTAGAAACAACTACATCCTGGTAATCATCCTGCCTTTCTC
>sig_3904
ACCGGAGGCTTTTGACTTGAGGGGGATCCACGCGTTTACGCCCCGCCCTGCCACTCATCG
>sig_3905
TAAAGAAGAATTGGGGATCAGCTTCTCGAGGAATTCCTGCAGCCCGGGGGATCCACTAGT
>sig_3906
TCGTCTTCAAGAATTCCCGGGGATCCCGTCGTTTTACAACGTCGTGACTGGGAAAACCCT
>sig_3907
CTATAAAAATAGGCGTATCACGAGGCCCTTTCGTCTTCAAGAATTCTCTGACGAATAATC
>sig_3908
ATGAGTCGAGCGGCCGCTGGGGCAGAGGTCAGTGACCTCTCTGGCCGCTGGGGCAGAGGT
>sig_3909
TATAATGGGAGCTCGAATTCCAGCTTGGCATTCCGGTACTGTTGGTAAAATGGAAGACGC
>sig_3910
CGGGGTGGTTTAAACGCGGCCGCGGTACCACTAGTACGCGTAGGCCTGAGCTCTTTGACA
>sig_3911
AATTCAAACCCGGGATGGTGAGCAAGGGCGCCGAGCTGTTCACCGGCATCGTGCCCATCC
>sig_3912
TTCTGCAAGCCTCGTCGTCCTGGCCGGACCACGCTATCTGTGCAAGGTCCCCGGCCCCGG
>sig_3913
ACCCAGGCGGGGAGGCGGCCCAAAGGGAGATCCGACTCGTCTGAGGGCGAAGGCGAAGAC
>sig_3914
TAGGATCGATTCTAGGAATTCTCTAGCCGCGGTCTAGGGATCCCGGCGCGCCCCTCGAGC
>sig_3915
ATTGGGCGCCAGGGTGGTTTTTCTTTTCACCAGCGAGACGGGCAACAGCTGGCGTAATAG
>sig_3916
GCAGTTTAAGCCGAATTGATCCCCGGGTACCGAGCTCGAATCTAGAATTCCCTGCTTTCC
>sig_3917
GAGGGAAGGGTTGGATCCTTATCGTCATCGTCGTACAGATCCCGACCCATTTGCTGTCCA
>sig_3918
TTTCACACAGGAGGAAGGATCCATGGGTCGACCGGCCGGTCAAAGCAGAAGACGCGGAGG
>sig_3919
TCTTTTGTTTGTCTGCCATGATGTATACGTTGTGGGAGTTGTAGTTGTATTCCAACTTGT
>sig_3920
AGGCGCGCCTGTACAGAATTCGGATCCACGAGCTCCGGACTCTTGTCGTCGTCATCAATC
>sig_3921
TGGCGCCAGCCGGCTTCAATTGCACGGGCCCCTATAGTGAGTCGTATTACGTAGCTTGGC
>sig_3922
GCTCTAGAACTAGTGGATCCCCCGGGCTGCAGGAATTCGCCAAGCCTGAGCTGGRCCAGC
>sig_3923
TACAGGAAGGCCAGACGCGAATTATTTTTGATGGCGTTTAAGCCCGGGCGCGCTAATTAA
>sig_3924
CCTGAAATGGCGCAGATACTTGATCTGCAATTGCGGTATATTGCGAAGCCAAACCAAGTA
>sig_3925
AACTGGAACGCGGCGACCGCCTGGTGATGGATGATGCAGCTGGCGAGTTTCCGGCACTGG
>sig_3926
GTATAATTATAGCACGAAAAGGATCTAGGTGAAGATCCTTTTTGATAATCTCATGACCAA
>sig_3927
GCTTGGTCGAGGGTCCTCTCCAAATGAAATGAACTTCCTTATATAGAGGAAGGGTCTTGC
>sig_3928
TTTTTTTTTTTTTTTTTTGTACAAATATCATAAAAAAAGAGAATCTTTTTAAGCAAGGAT
>sig_3929
TACGCCAAGCTTAAGGTGCACGGCCCACGTGGCCACTAGTACTTCTCGAGCTCTGTACAT
>sig_3930
GTTAGCAGCCGGATCTTACCGGATCCCGGGCTGCAGAGCTCGCTCGAGTCGACTTGCCAT
>sig_3931
CCTATTATACCATATTTTGGACAAATCAAACAAATTTTACGTTACGTTACGTTATTAGTT
>sig_3932
AGTGCAGTGCATGTAATCCCTTCAGTTGGTTGGTACAACTTGCCAACTGGGCCCTGTTCC
>sig_3933
GACAGCTTATCATCGGAGCTCCGATGATAAGCTGTCAAACATGAGAATTCCCGGGGATCC
>sig_3934
AGAGGATCGATCCGAACCCCAGAGTCCCGCTCAGAAGAACTCGTCAAGAAGGCGATAGAA
>sig_3935
ATAGGCGTATCACGAGGCCCTTTCGTCTTCAAGAATTCCCGGGGATCCCGTCGTTTTACA
>sig_3936
GTATGGCTTCCCGCTGCCTTCACCTTTGACGGTAAAGTAATGCCCATTGACACAGCCATC
>sig_3937
GTGAATCCGTAATCATGGTCATATGAATTCCTCCATCCAGAAAAACAGGTATGGAGAAAC
>sig_3938
CCGGCGGCATGGACGAGCTGTACAAAGATCTATTTGGCGGCTTGAACTGGATAACAAAGG
>sig_3939
CCCCGCGCGTTGGCCGATTCATTAATGCAACTGGCACGACAGGTTTCCCGACTGGAAAGC
>sig_3940
GATATGAATAAATTGCAGTTTCACTTGATGCTCGATGAGTTTTTCTAAATGACCAAACAG
>sig_3941
TTTTGTTTAACTTTAAGAAGGAATTATCAACAAGTTTGTACAAAAAAGCAGGCTCCGCGG
>sig_3942
GGCAGAGCATTACGCTGACTTCCCATCTAGAATTATTCCATTGAGTAAGTTTTTAAGCAC
>sig_3943
CTAGAGGATCCCCGGGTACCGAGCTCGAATTCGATATCAAGCTTATCGATACCGTCGACC
>sig_3944
CGTAACATAAGGGACTGACCACCCGGGGATCCTCTAGAGTCGACCTGCAGGCATGCAAGC
>sig_3945
GCTTTATTTGTAACCATTATAAGCTGCAATAAACAAGTTAACAACAACAATTCGATGCAT
>sig_3946
CAGCCGGAAGGGCCGAGCGCAGAAGTGGTCCGATTTCGAACCCCGATACAAATTCCCCGT
>sig_3947
GATGCCAGAAAACTGCTGCAGGCATCGTGGTGTCACGCTCGTCGTTTGGTATGGCTTCAT
>sig_3948
GCATGTACTAAGGAGGTTGTATGAATTCTGCGGAGACTTTGCGATGTACTTAACACTTCA
>sig_3949
CAAACTTGTGATAACAGCCTTGTCATCGTCATCCTTGTAGTCGCTCATTCTAGAGTCCCC
>sig_3950
CGATCTGGACTCGCAGCTGCTCGCGCAAGGGGCCGTGTAGGGGGAAGAAAACCGTCACTT
>sig_3951
GGGCGCGTCTGGCACGACAGGTTTCCCGACTGGAAAGCGGGCAGTGAGCGCAACGCAATT
>sig_3952
CAACAGGATTCAATCTTAAGAAACTTTATTGCCAAATGTTTGAACGATCGGGGATCCTCT
>sig_3953
CCACCGCGGTGGAGCTCCAATTCGCCCTATAGTGAGTCGTATTACGCGCGCAAACTATTA
>sig_3954
CTGTTTTCGTAACAGTTTTGTAATAAAAAAACCTATAAATACGGATCCCTGCAGGCCTCG
>sig_3955
CGTCTAATCCAGAGACCCCGGATCCGATGGGGTACCTACTAGTCCAGTGTGGTGGAATTC
>sig_3956
AGGCCCTTTCGTCTTCAAGAATTCCGATTCATTAATGCAGCTGGCACGACAGGTTTCCCG
>sig_3957
TATAGCCTTTATCGCCGTTAATCCAGATTACCAGTTTACCTTCTTCAGTTTTCATGGAAC
>sig_3958
CTAGCTCGAGGGGCGCGCCGGGATCCCTAGAAAGCTTCCTAGAGGTACCCTAGACCGCGG
>sig_3959
CTAAATTTTTTTCTAGAAAATGAATACGGTAAGGAAAATATGCTGTATGCGACTGTCCAT
>sig_3960
CATGCTAGCCATGCTGTTATCAACCACTTTGTACAAGAAAGCTGAACGAGAAACGTAAAA
>sig_3961
TCCAAACTAGTTCGAAGATCTCCGGAGCTCCCGGGATCCGGTACCGGCCGCATGCCGGCC
>sig_3962
AGGAAGCTAAAATGAAATCTAACAATGCGCTCATCGTCATCCTCGGCACCGTCACCCTGG
>sig_3963
CAATGTCCACCCCCGATCTGAGCTTTGCACTGGATTGCGAGGCTTTGTGCTTCTCTGGAG
>sig_3964
GGTGATGGTGATGATGGTGGTGATGAGCGGAAATTGAGGAGAAGCCCGGAGCTCCTGCGG
>sig_3965
TCCAAACTAGTTCGAAGATCTCCGGAGCTCCCGGGATCCGGTACCGGCCGCATGCCGGCG
>sig_3966
ATATATCCTGTCAAAGAGCTCAGGCCTACGCGTACTAGTGGTACCGCGGCCGCGTTTAAA
>sig_3967
GGGGGATCCATTCTTAGGCCACACGTTCAAGTGCAGCCACAGGATAAATTTGCACTGAGC
>sig_3968
AAAAATCCATTAAAAGATTGTTGACATTCTCGGAAATTTAGTGCCAACTGTTATTGCGAG
>sig_3969
CTTAAGATCTGCCCACTAGACTCGAGGAATTCGGTACCTTCGTTACAAAACTAACCAATA
>sig_3970
TATTGCTTTATTTGTAACCATTATAAGCTGCAATAAACAAGTTAACAACAACAATTTGGG
>sig_3971
TGTGGATAACCGTATTACCGCCTTTGAGTGAGCTGATACCGCTCACCGCAGCCGAACGAC
>sig_3972
AAATGAGCTGATTTAACAAAAATTTAACGCGAATTTTAACAAAATATTAAACGTTTACAA
>sig_3973
AGCTCTTCCGCCCTGACAGTTATAAATTTGGAGTGTGAAGGTTATTGCGTGGTTTCCAGA
>sig_3974
TCATTTTACGTTTCTCGTTCAGCTTTTTTGTACAAACTTGTAGATCTTTGTTCATTTTTG
>sig_3975
GGAAGTTCTGTTCCAGGGGCCCCTGGGATCCCCGGAATTCCCGGGTCGACTCGAGCGGCC
>sig_3976
GAAAGCGACGTACCATGGCAATATCGATAAGCCCGCAGTCACCTGTACGCCAAATCCGCA
>sig_3977
TGCAGGAATTCGCGGCCGCCTCGAGGATCCGTATTTATAGGTTTTTTTATTACAAAACTG
>sig_3978
TGTCCGGTAAAATGACTGGTATCGTAAAATGGTTCAACGCCATGGGCCACCATCACCATC
>sig_3979
GTTCAGGCTTTTTCATATCTCATTGCCCCCCCGGATCTGCGAAAGCTCGAGAGAGATAGA
>sig_3980
CAAACTTGTGATCCAGATCTGAGTCCGGACGCTATCGTTCGTAAATGGTGAAAATTTTCA
>sig_3981
CCAAATGTTTGAACGATCGGGGAAATTCGAGCTCTAAGCACCGTTCAAGTCTTCCTCGGA
>sig_3982
AGTGCCAAGCTTGCATGCCTGCAGGCCTCGAGATCTCCATGGACGCGTGACGTCGACTCT
>sig_3983
CTCGGGAATTAATTCCGCTTTATCCATCTTTGCAAAGCTTAGATCTCGACGCTCTCCCTT
>sig_3984
AAGCTCGAATTTCTGCCATTCATCCGCTTATTATCACTTATTCAGGCGTAGCACCAGGCG
>sig_3985
TTAGCTGAGAATTCACTGGCCGTCGTTTTACAACGTCGTGACTGGGAAAACCCTGGCGTT
>sig_3986
TAAAAAACGTCGTCAGCGTCGTCGTGGTACCTCGGATCCGAATTCGAGCTCCGTCGACAA
>sig_3987
GTACATCAAGAGCTTCGTGGAGAGAGTGCTGAAGAACGAGCAGAGATCTATCTAGAGTCC
>sig_3988
CGCCTTGCGTATAATATTTGCCCATGGTGAAAACGGGGCGAAGAAGTTGTCCATATTGGC
>sig_3989
ATTCCGTTTGTAAGTGACCTTAGGTAGAGCTGCTAGGATAGTCTTACAAGGGAGTCCTGC
>sig_3990
GTCACCGATGATAAGCTGTCAAACATGAGAATTCGTAATCATGGTCATAGCTGTTTCCTG
>sig_3991
GACCATGATTACGAATTCCCCGGATCCGTCGACCTGCAGGTCGACGGATCCGGGGAATTC
>sig_3992
TCTATCCTTTTGCTCATATATGTTTATGAGTATACCTAGTCTAGAAAGGCTTGTATTTAA
>sig_3993
GAGCGGCCGCAAGCTTGGTTGGAATCTAAAATACACAAACAATTAGGATCCCTGAGGAGC
>sig_3994
AAACACTTATTTTTTGATTTTAAGTTTAAAGCCAAATACTTAGCATTTATTTCCTGTCTG
>sig_3995
TAGAAGACACCGGGACCGATCCAGCCTCCGGACTCTAGAGGATCCGGTACTCGAGGAACT
>sig_3996
CATTAATTGCGTTGCGCTCACTGCCCGCTTTCCAGTCGGGAAACCTGTCGTGCCAGACCC
>sig_3997
ATTTGAAGACCGGTAAACCAGCAATAGACATAAGCGGCTATTTAACGACCCTGCCCTGAA
>sig_3998
CACTCAAAGGCGGTAATACGGTTATCCACAGAATCAGGGGATAACGCAGGGAAAGAACAT
>sig_3999
TGGCTCGAGGAATTCACCGGTGCCGTGTGGGCGGATCCGGGCCCGACGTCAGGCCTCGAT
>sig_4000
ACGACGTTGTAAAACGACGGCCAGTGAATTCGAGCTCGGTACCCCCTCGAGGGGGGATCC
>sig_4001
GGATCCCAATTGGGAGCTCGTGTACACGGCGCGCCTGCAGGTCGACAAGCTTGCGGCCGC
>sig_4002
TACCGAGCTCTCAATTCTCTCTATCCTGCGATCCCGCGAAGAACCAAAAAAGCTCGACAG
>sig_4003
GTCTAGCCGCGGTCTAGGAAGCTTTCTAGGGTACCTCTAGGGATCCCGGCGCGCCCCTCG
>sig_4004
TGGCTGCAGGTCGAGCGGCCGCGATCCGGAACCCTTAATATAACTTCGTATAATGTATGC
>sig_4005
GGTATCTTCATCATTATATTTTGTATACTCCACCTTTCCAGTTACACAATCAGGCGTGGA
>sig_4006
GGTCAGGTCCCCAGAGGGCCAGCAGCGCCAGCAGGGGCAGGAGGCGCATCCACAGGGCCA
>sig_4007
TGTCAAGTAATTCGAGCTCGGTACCCGGGGATCCTCTAGAGTCGACCTGCAGGCATGCAA
>sig_4008
TGGGGGTCTGCCTGAGGCTACCACCCCAGAGTCTGAGGAGGCCTTCACCCTGCCTCTTCT
>sig_4009
CCCGGAAATTAATACGACTCACTATAGGGAGACCACAACGGTTTCCCTCTCGGGATCCTC
>sig_4010
CGGCTGTGGGATTAACTGCGCGTCGCCGCTTTCATCGGTTGTCGGATCCGACTCGAGTCC
>sig_4011
CTTCTTGCTGAGTACGTGAGTTCACCACGCGGAATTCTTGAAGACGAAAGGGCCTCGTGA
>sig_4012
TAATTTATTTGTCCCTATTTCAATCAATTGAACAACTATTTCGAAACGAGGAATTCACGT
>sig_4013
GCTCCAAGCCAAGCTAGCGAATTCTCATGTTTGACAGCTTATCATCGATATGCTTTAATG
>sig_4014
CCCGGGCTGCAGCCCGGGCTTAATTAAAGTTTAAACTCTAGATGTCGACTTAATTAATCG
>sig_4015
GAGGAAGACTTGAACGGTAGCGCTTAGAGCTCGAATTTCCCCGATCGTTCAAACATTTGG
>sig_4016
GGAAAAACGCAGCAACGCGGCCTTTTTACGGTTCCTGGCCTTTTGCTGGTCTTTTGCTCA
>sig_4017
CGGCCGGCTGGGCCACGTGAATTCCTCGTTTCGAAATAGTTGTTCAATTGATTGAAATAG
>sig_4018
GCTATGAAATTCTTTTTCCATCGTCGCTTGGTACCATTCCCACGTGGATACATGGATCCG
>sig_4019
TTAAAGCTTATCGATGATAAGCTGTCAAACATGAGAATTCTTAGAAAAACTCATCGAGCA
>sig_4020
TGGTATGGCTGATTATGATCAGTTATCTAGATCCGGACTTGTATAGTTCATCCATGCCAT
>sig_4021
TCAATCATATGTACCCCGGTTGATAATAAGAAAAGCCCCAAAAACAGGAAGATTGTATAA
>sig_4022
TCAGTCTGATTTCGCGGTTAGGCAGTACGTTCTCGATTGCGTGGATAAGGCTAAGGACGT
>sig_4023
TCGGCGGATTTGTCCTACTCAAGCTTGGCTGCAGGTCGACGGATCCCCGGGTACCGAGCT
>sig_4024
AACAAAGCCGAAGAGGAAGCTGAGTTGGAGGCTGAAACCGCTGAACAATAAGCTGAGCAA
>sig_4025
GCCAGTGAATTGCTGCAGGTCGATAAGCTTATCGACGGATCCGGGGAATTCGTAATCATG
>sig_4026
TCTTTTATCTTTAGAGTTAAGAACTCTTTCGTATTTTGGTGAGGTTTTATCCTCTTGAGT
>sig_4027
TGGGAAGGGCGATCGAGTGAATTGTAATACGACTCACTATAGGGCGAATTGGGTACACTT
>sig_4028
CGAGGAATTCACCGGTGCCGTGTGGGCGGATCCGGGCCCGACGTCAGGCCTCGATCGGAG
>sig_4029
GGAATATTGAAAAAGGAAGAGTATGAGTATTCAACATTTCCGTGTCGCCCTTATTCCCTT
>sig_4030
AGGACGGGTGTGGTCGCCATGATCGCGTAATCGATAGTGGCTCCAAGTAGCGAAGCGAGC
>sig_4031
AACTATGCGGCATCAGAGCAGATTGTACTGAGAGTGCACCATAAGATCGGGCGAGCTCGC
>sig_4032
AGCTCGGATCCACCATGATGATGATGATGATGCATTTTAGCTTCCTTAGCTCCTGAAAAT
>sig_4033
TATAATGTGTTAAACTACTGATTCTAATTGTTTGTGTATTTTAGATTCCAACCTATTTGA
>sig_4034
GTGGCGGCCGCCCGGGCGCGCCGAATTCGATCATTAAAAACGTCCGCAATGTGTTATTAA
>sig_4035
CGGCCTGACCGCGCTTCGGGCGTGGAACCTCGAACCGGGATCCCCCAGCTTCTTCTAGAG
>sig_4036
AGAGTATTTCGACCACTATTTTGGCAATACGCCCTGCACATATAGTATGACGGTAAAACT
>sig_4037
CGTCCGGCGTAGAGGATCCCTGCAAGCCTCGTCGTCCTGGCCGGACCACGCTATCTGTGC
>sig_4038
CATGCCTGCAGGTCGACTCTAGAGGATCCCCGGGTACCGAGCTCGAATTGGGGATCTTGA
>sig_4039
CAGCAGCATGGTGGGCGAATTCGCGATTCGAAGCTTACTTAGATCCAGATCTCGAGCCCG
>sig_4040
GCAGGTCGACTCTAGTCGGCCGTACGGGCCCTTAAGGCCGCCTGATGCGGTATTTTCTCC
>sig_4041
AATGTATGCTATACGAAGTTATGAATTCAGCTTCAGCCTCTCTTTTCTCGAGAGATACCC
>sig_4042
AGCCGATCGCTGATCGTGGAAACGATAGGCCGCTCTAGAACTAGGATCCAACCCCTCCGC
>sig_4043
TAGGGAGACCCAAGCTGGCTAGTTAAGCTTACCATGGGTAAGCCTATCCCTAACCCTCTC
>sig_4044
TTTTACAATGGCCCGGACTTAAATATTCGGGATTTGCTTAGAGATATATTGAGAAGGTGG
>sig_4045
CAACAGCAGAAACATGGAATGTCTGCCAATGACTCTGGATATCGAATTCTTTGCCAAAAT
>sig_4046
CATGGGGAGTAAGCTGTTAGTTAGTTAAGCTTCCCGGGATCGATTCTAGACTCGAGAGCT
>sig_4047
ACGGATCCGCATGCGAGCTCGGTACCCCGGGTCGACCTGCAGCCAAGCTTGAAGAGACTG
>sig_4048
TTGCTAGACGGGTGAGAATTCATATGCATCGATATCTAGAGCTCCGCGGGCCCGGGTACC
>sig_4049
TACACGCGTTTGAAGACGAAAGGGCCTCGTGATACGCCTATTTTTATAGGTTAATGTCAT
>sig_4050
CGAAGGAACTACAAAATAAATTATAAGGAGGCCTCACCATGGGTACTGCAGGATTGTGTA
>sig_4051
TGTGGCCTCGAACACCGAGCGACCCTGCACGTGACCGGCGCCTAGTGTTGACAATTAATC
>sig_4052
CGAGCTCGGTACCAAGCTTAAGTTTAAACCGCTGATCAGCCTCGACTGTGCCTTCTAGTT
>sig_4053
GCACGCGGCGCATCTCGGGGCCGACGCGCTGGGCTACGTCTTGCTGCGTTCGCAGATCCC
>sig_4054
TAAAATCATACTACCTTATGAGCTCCCTGTGAGCGAGTAACAACCCGTCGGATTCTCCGT
>sig_4055
TGGCAGAACTTTGCCATGCTGGTTGGATTGAAGGTCAAAAAGGTTGCTTTGAAGAGCGCG
>sig_4056
CATCAACAGCATTCCCAGAATGAGGAATTGGACGGTGAGCACATCGTGGGAGCGCCTCTT
>sig_4057
ATCCTCGAGTTAATTAATTAATTAAGATCTTAGGCGCGCCGGATCTGCATCGCAGGATGC
>sig_4058
CGTCGACACCCATCTCTCCGCATCACCTTTGGTAAAGGTTCTAAGCTTAGGTGAGAACAT
>sig_4059
ACCTAGCCTTAGCGACTTTTTGTTTACGGGCTTCTAACTCTTCACGGAAAAGTTTATTCA
>sig_4060
CCAACAGTACCGGAATGCCAAGCTTACTTAGATCGCAGATCTCGAGCCCGGGCTAGCACG
>sig_4061
AGTGTGTGAAATTGTTATCCGCTCACAATTCCACACATTATACGAGCCGGAAGCATAAAG
>sig_4062
TGCCTGACGGTTTTTGCCGCGACTCTCTATAATTTCTCCATACCTGTTTTTCTGGATGGA
>sig_4063
TGGGGTTGCTTTTGTTCGTCCATGAGATCTATTGATACGACTTCGGATGATTATTGGAGA
>sig_4064
CTCGAGGCTGGCATCCCTAACATATCCGAATGGTTACTTAAACAACGGAGGACTAGCGTA
>sig_4065
ACTATACAAATAGCATTCGTAGAATTCCAACTGAGCGCCGGTCGCTACCATTACCAACTT
>sig_4066
GTAGCGATACTGATTAAATTTGTGTACCGTCGCTTGGTCGGTCATTTCGAACCCCAGAGT
>sig_4067
AAAAGGATCTTCCTTATTCTTGAAGAATGAGGGGCAAAGGGATTGATCAAGAAAGATCAA
>sig_4068
TTTTCCTCTTTTTTTCTCTTTTGGGCGCATATTCTCCCTCCTTTTAATGTATCAAGTTTA
>sig_4069
AAATCTAGAGCTTATCGATGTCGACGTAGTTAACTAGCGTACGATCGACTGCCAGGCATC
>sig_4070
GATTTCAGCCTGACAGAAATGGGCTTTGAGATCTTTTTGCGGCCGCAGGAAACAGCTATG
>sig_4071
GAAATGTTTGACTGAGTTTGGTATTTGGGAAATTAATTTTATATTATACCCCATTCTGAT
>sig_4072
CACAATGCCTGAACTCACCGCGACGTCTGTCGAGAAGTTTCTGATCGAAAAGTTCGACAG
>sig_4073
CTGCAGGTCGACTCTAGAGGATCCCCGGGCGAGCTCGAATTCCGGGGGATCTCAATCTGG
>sig_4074
CGAATTCGAGCTCGCCCGGGGATCCTCTAGAGTCGACCTGCAGCCCAAGCTTGGCACTGG
>sig_4075
TCGACCTCGAGGGGGGGCCCGGTACCCAATTCGCCCTATAGTGAGTCGTATTACAATTCA
>sig_4076
TGACCATGATTACGCCAAGCTTGGTACCGAGCTCGGATCCACTAGTAACGGCCGCCAGTG
>sig_4077
CTTTGCAAGATACCCAGATCATATGAAACGGCATGACTTTTTCAAGAGTGCCATGCCCGA
>sig_4078
GATCTTGGTCGACTCGTCGCCCCCGGGCATCATCCCGCCGAAGTTGTTCGTGCTGGTCTT
>sig_4079
ATTCGCGGCCGCAATTAACCCTCACTAAAGGGATCCCTATAGTGAGTCGTATTATGCGGC
>sig_4080
GCTATGAAATTCTTTTTCCATCGTCGCTTGGTACCATTCCCACGTGGATACATGGATCTA
>sig_4081
CTTAAAAAGTGAAAATAAATACAAAGGTTCTTGAGGGTTGTGTTAAATTGAAAGCGAGAA
>sig_4082
CTGGGGATCCCAGGGGCCCCTGGAACAGAACTTCCAGATCCGATTTTGGAGGATGGTCGC
>sig_4083
GAGGGCCCCTGCAGGTCGACTCTAGAGGATCCCCGGGTACCGAGCTCGAATTCACTGGCC
>sig_4084
CGCCCGCTGTGCTGCGACGACGACTACTCCCAGCTGCACCGCAGGAGCCGCGCCGACGCG
>sig_4085
CGAGGGGCCGCAAGATCCGGCCACGATGACCCGGTCGTCGGTTCAGGGCAGGGTCGTTAA
>sig_4086
AAGCTTGCGGCCGCCTGCAGGTCGACCATATGGGAGAGCTCCCATGGGGATCCATGCATA
>sig_4087
GTTGGCCAATGAGCTGAGGCGGTGTGACGCTTGCGGAGAACAAAAACTTATTTCTGAAGA
>sig_4088
TCGTCCTTGTAGTCGGATCCCTCGAGCTGCAGGAATTCGATATCAAGCTTATCGATACCG
>sig_4089
GGACGAGCTGTACAAGGCTTAGAGCTCGAATTTCCCCGATCGTTCAAACATTTGGCAATA
>sig_4090
TCGATATCTAGATCCGGTGATTGATTGAGCAAGCTTTATGCTTGTAAACCGTTTTGTGAA
>sig_4091
ACGAATTCGAGCTCGGTACCCGGGGATCCTCTAGAGTCTAACGCCCGGCTTCATCCGGAT
>sig_4092
ACCACTGATGGACAGCAGATTCTAGTGCCCAGCAACCAAGTTGTTGTTCAAGCTGCCTCT
>sig_4093
CATGAGATTATCAAAAAGGATCTTCACCTAGATCCTTTTCCCCGGGGAAATCAATCTAAA
>sig_4094
CGCGGGCGCGTTCGGTGGGCCCATGGGTGCGAGAGCGTCAATATTAAGAGGGGAAAAATT
>sig_4095
CGGTCATCATCACCATCACCATTGAGTTTAAACCCGCTGATCCTAGAGGGCCGCATCATG
>sig_4096
GGGTAAAGCGGGGCAGATCGGCTACTGCACTCACAAGCCTGAACACTTCCGCCACCTGGG
>sig_4097
CTCCGTTATACACGAATTGATCCAGCCGACCAGGCTTTCCACGCCCGCGTGCCGCTCCAT
>sig_4098
AACGTCAGAAGCCGACTGCACTATAGCAGCGGAGGGGTTGGATCCATATGACGTCCCTAT
>sig_4099
GATCCACGCGTCTTAAGGCGGCCGCGGTACCCGGCCCGTCGACTCTAGAGCTCTGCAGGC
>sig_4100
GTCGACGTCCTGCAGGCGCGCCTGTACAGAATTCGGATCCACGAGCTCCCGGACTCTTGT
>sig_4101
TACCAATTCTGCGCCTGCAGCAATGCAACAACATTACCCGGATCAATCAGGGGATAACGC
>sig_4102
AGAACTTCCGTCTCTTCAAGTGAGGATTTCGGTTTGCATACCCGGGAAAACTTGAACAGC
>sig_4103
CGCAAGAATTGATTGGCTCCAATTCTTGGAGTGGTGAATCCGTTCGCGAGGTTTAGCCGG
>sig_4104
AACAAGTTCTCACTCACTCAAGATGTGTATAAGAGACAGTCGAACTTCACTGACACCCTC
>sig_4105
GACACCCGCGCGCGTACACCAACAAGCGCCTGGCCCGCCGGCATATTGGTGGGAATAATT
>sig_4106
CCTCGAGGGGGGGCCCGGTACCCAGCTTTTGTTCCCTTTAGTGAGGGTTAATTTCGAGCT
>sig_4107
GGATTTTGGTCATGAGATTATCAAAAAGGATCTTCACCTAGATCCTTTTCGACCGAATAA
>sig_4108
TTTCATTACCTCTTTCTCCGCACCCGACATAGATGAATTCGGATCCTCGTCCTTTCCACA
>sig_4109
CGCTTTGTTGGCTAGCTCACACAACCGGTCGTGACTTTTAGGGCTCCGAGAGAAGCTCCT
>sig_4110
CCCCTACCCGGTAGAATTCGTTAACCTCGAGAGATCTAATTCCGGCGCCTAGAGAAGGAG
>sig_4111
GCTCACAATTTGAATTCGAGCTCGGTACCCGGGGATCCTCTAGAGTCGACCTGCAGGCAT
>sig_4112
AAGCTGGGATTTAGGTGACACTATAGAATACTCAAGCTTATGCATGCGGCCGCATCTAGA
>sig_4113
CGGATCAAGCTTCGAATTCGCCCTTAAGGGCGGATCCTTATCGTCATCGTCGTACAGATC
>sig_4114
GTGTAATAAAATGTTTTAGAACAAATACTTGGACAGTTAAAAATATAAGAAATGTTTTCT
>sig_4115
AGATGTCCTTGGGATTGAGATTGACGAGCTCGGTTTATTGTTTTCTAAAATCTGATTACC
>sig_4116
AGAAGGAGATATACCATGGGTCATCACCATCATCATCACGGAGGTTCTGACTCCGAAGTC
>sig_4117
GGCGCCTGATGCGGTATTTTCTCCTTACGCATCTGTGCGGTATTTCACACCGCATAGCGG
>sig_4118
AATCCAGATTACCAGTTTACCTTCTTCGATTTTCATATCGGCCGAGTGAGAATAGAAAGG
>sig_4119
CTTCCTGCCCCTCCTGCCCCTCCTCCTGCTCCTGCCCCTCCTGCTCCTGCCCCTCCCGCT
>sig_4120
CCGCGACTCTCTACTGTTTCTCCATACCTGTTTTTCTGGATGGAGGAATTCATATGACCA
>sig_4121
CGAGATCATGCATGAGATTATCAAAAAGGATCTTCACCTAGATCCTTTTAAATTAAAAAT
>sig_4122
ACTACATAAGTCACTGCCGCCTCCTGTATCGCTGCTACCGCCCACAGGGATAGCTTAGAA
>sig_4123
TGCTCAGCGGTGGCAGCAGCCAACTCAGCTTCCTTTCGGGCTTTGTTAGCAGCGGATCCA
>sig_4124
CCTGCCATAGCAGATCTGCGCAGCTGGGGCTCTAGGGGGTATCCCCACGCGCCCTGTAGC
>sig_4125
CTGCAGAAGCTTCTAGAATTCCAGCCCGGGCGGATCCCGGCGATACAGTCAACTGTCTTT
>sig_4126
CAGAAGCTTCATTCATTCAGCATGCTGCAGATCGATATCGTCGACGGATCCCCGGGAATT
>sig_4127
CAATAAACCCTTGCATAACTTTCTCGTCCATATCGGAAACTACTTTTTTATTCCCTTTTT
>sig_4128
TAGAGGATCCCCGGGAATTCTCAGTCCTGCTCCTCGGCCACGAAGTGCACGCAGTTGCCG
>sig_4129
GAACTATACAAATAAATGTCCAGACCTGCAGGCATGCAAGCTTATCGATACCGTCGACCT
>sig_4130
CGTCGACCAATTGCTATCGCGGCCGCCGAGATCATATCACTGTGGACGTTGATGAAAGAA
>sig_4131
AAACAATAGGTAAGGATAAAGAGATGGGTATGAAAAACATAAATGCCGACGACACATACA
>sig_4132
GCTACAGGGCGCGTATGCGGTGTGAAATACCGCACAGATGCGTAAGGAGAAAATACCGCA
>sig_4133
CCGAAGCTGCTAACAAAGCCGAAGAGGAAGCTGAGTTGGAGGCTGAAACCGCTGAACAAT
>sig_4134
GCATTAAAGCTTATCGCTGTTTCCTGTGTGAAATTGTTATCCGCTCACAATTCCACACAT
>sig_4135
AAAATCCAAGGGCGAGCTTGAAGGTAAGCCTATCCCTAACCCTCTCCTCGGTCTCGATTC
>sig_4136
AGACCAAGTTTACTCATATATACTTTAGATTGATTAATTCTCATGTTTGACAGCTTATCA
>sig_4137
GTAGCATTAACATCCAATAAATCATACAGGCAAGGCAAAGAATTAGCAAAATTAAGCAAT
>sig_4138
TTCCCAACGCGTCGCCACGTAATAAATATCTGGACGTAAAAGATAACGATAAAGTCTTGT
>sig_4139
TGAGAAGACAGCGGAAGCTGTCGGCGTTGATAAGTCGCAGATCAGCAGGTGGAAGAGGGA
>sig_4140
GTTCATCGATAGGAATTTAAATCCCCAAAAGACTAAAAAAGCACCACAAAACGGATGTTT
>sig_4141
TAGCCGCGGTCTAGGAAGCTTTCTAGGGTACCTCTAGGGATCCCGGCGCGCCCCTCGAGC
>sig_4142
AGGCCAGGGCCTGGTTTGAGATCTGCCCAGAAGGAAACACCATGGTGAGCTGATCGATGG
>sig_4143
TAGGAAGCTTTCTAGGGTACCTCTAGGGATCCCGGCGCGCCCTACCGGGTAGGGGAGGCG
>sig_4144
GCCGCGTTTAATGACCAGCACAGTCGTGATGGCAAGGTCAGAATAGCGCTGAGGTCTGCC
>sig_4145
ACTTCTGGTCCGGTAACGTGCTGAGCCCGGCCAAGCTTACTCCCCATCCCCCTGCAGTCG
>sig_4146
GCGCACTTAATTATTAAGAGGTAATACCATATGGAGCTCGGTACCCTCGAGGGATCCGAA
>sig_4147
GGGGCTGTCGCGGCATCGGTCATTGCCGATACCACCTCAGCTTCTCAACGTGTGAAGTGG
>sig_4148
GATTTGAGTTTTTTATTAAATTTACACTGGATCCGTCGACCTGCAGGGGGGGGGGGGAAA
>sig_4149
CCGCGCACATTTCCCCGAAAAGTGCCACCTGATTATTGAAGCATTTATCAGGGTTATTGT
>sig_4150
TGACGCGGTGGAAAGGGGGAGGGGATGTTGTTTAAATGGCTCTGCTGTAGTGAGTGGAAG
>sig_4151
TACCCGTACGACGTTCCGGACTACGCTTCTTAGGAGGGTGGTGGCTCTGAGGGTGGCGGT
>sig_4152
CACATGTTCTTTCCTCGACATGCATGGCGCGCCGGCGATCGCGGCCGGCCTAGGCGGCCA
>sig_4153
ACACAGGAAACAGCTATGACCATGATTACGAATTCCCCGGATCCGTCGACCTGCAGGTCG
>sig_4154
AAGACGAACCGTTCTTCTTATTGATTTGAGCCTGTGTGTAGAGATACAAGGGAATTAATT
>sig_4155
TAACTCTAGGAGATCTTCTAGGAATTCTCTAGGGTACCTCTAGCTCGAGGGGCGCGCCGG
>sig_4156
AAACGGTTTACAAGCATAAAGCTGACCCTCTAGCAAGCTGCAAGATCCTGGTATCGGTCT
>sig_4157
ACCACGTTCATTCTGATCCACAAAGATCAGAAGAAACCAGAACAAGACAGAAGTGCTGAA
>sig_4158
ATTCACCCTTGGCGTCCAACCAGCGGCACCAGCGGCGCGAATTGACATAAGCCTGTTCGG
>sig_4159
CACAAAGAGGAGCACGCTCATGCCCACAACAAGATCGATGACGATGACAAAGTTAACCGG
>sig_4160
TCAATACCAGTTACCCCCCTTCCACTACCAGTACACCCTCAACCTCCCCTACAAGTCCAA
>sig_4161
TGGCCTAATCTCAACTGGTCTCCTCTCCGGAGACATGGCCGGCCCTTTTGAGCTTAGAGG
>sig_4162
AAAAAAAAAAAAACCCGGGAGCTCGAATTCCCTATAGTGAGTCGTATTAAATTCGTAATC
>sig_4163
CCGGCCTACGGTTCGACGCATGCAGGCATGAAACCGCGTCTTTTTTCAGATAAAAAGCGC
>sig_4164
AGTCGGATCCCTCGAGCTGCAGGAATTCGATATCAAGCTTATCGATACCGTCGACAGGCC
>sig_4165
CCCCTGCTCGAGCCGGGCCCGAGTAAAAAGTACTTTTTTTTCTAAAAAAATGTAATTAAG
>sig_4166
GACCTGCAGCCAAGCTCTCGAGAGCTTGGCACTGGCCGTCGTTTTACAACGTCGTGACTG
>sig_4167
TCTTCTCCTTTACTCATATGAATTCCTCCATCCAGAAAAACAGGTATGGAGAAACAGTAG
>sig_4168
AAATCGATGGCCTTCTCAAACGCCGCTTCGAAGTCTTGCATTTCGCTCATCGCGCCAACA
>sig_4169
AGCAGCCGGATCCCGGGTCGAATCAAACCACTTTGTACAAGAAAGCTGAACGAGAAACGT
>sig_4170
TGCTGGAGTTCGTGACCGCCGCCGGGATCACTCTCGGCATGGACGAGCTGTACAAGTGAA
>sig_4171
TCCGACGACCTGCCCAAGATGTTCATTGAGTCCGACCCCGGCTTCTTCTCTAACGCCATC
>sig_4172
TGAATTCATCGATATCTAGATCTCGAGCTCGCGAAAGCTAGCTTGCATGCCTGCAGGTCG
>sig_4173
CATTGACGTCAATAGGGGGCGTACTTGGCATATGATACACTTGATGTACTGCCAATGGGC
>sig_4174
ATACGACTCACTATAGGGAATTCGAGCTCGGTACCCGGGGATCCTCTAGAGTCGACCTGC
>sig_4175
TTTGTACAAACTTGTGATTAGAGCCTGCAGGCATGCAAGCTTGGCACTGGCCGTCGTTTT
>sig_4176
ATGATTACGGATATCGAATTAATACGACTCACTATAGGGAGATCGAATTCGAGCTCGGTA
>sig_4177
TATCATCGGTAATTTGAAACGAGCTAGTGGATCCGAGCTCGGTACCAAGCTTGGCGTAAT
>sig_4178
GGTGAGCACCGGAACGGCACTGGTCAACTTGGCCATGGTGGCCCTCCTATAGTGAGTCGT
>sig_4179
CTGGTGCCGCGCGGCAGCCATATGGGTACCGAGCTCCTCGAGAGGCCTTCTAGAGGATCC
>sig_4180
CATGAAGGGTGACCTGCAGAGTTCGTTAGGCGCGGATCCGGAATTCGAAGCTTATCGATG
>sig_4181
TTGGTCATGAGCGGATACATATTTGAATGTATTTAGAAAAATAAACAAAAAGAGTTTGTA
>sig_4182
GGATCCGGATATTTATAGGTTTTTTTATTACAAAACTGTTACGAAAACAGTAAAATACTT
>sig_4183
TGGCCCATATGTATATCTCCTTCTTAAAGTTAAACAAAATTATTTCTAGACGCCGTCCAC
>sig_4184
GTTGGCCGGGATGGCGGAGAGCAAGCCCACCAAGACTCAGGCGACCAGCGTCGACGGTGG
>sig_4185
TGGTGGTGGTGTGGTAGATTTTCCAGCAGTCTTTTCAGTACCACTGTCGCCGAGATTTCA
>sig_4186
GGCTGGCAAGCCACGTTTGGTGGTGGCGACCATCCTCCAAAATCGGATCCCCGGGAATTC
>sig_4187
CCTCGTCCTTGCAGGTCGACGGATCCGGGGAATTCTTGAAGACGAAAGGGCCTCGTGATA
>sig_4188
GGGATTGATAAGAATCTCAAAGGATATGGATACAAATATCAGATTTTCAATGAAATAGTT
>sig_4189
GGCGGTTTGCGTATTGGGCGCTCTTCCGCTCTTCCGCTTCAATATTGGCCATTAGCCATA
>sig_4190
CAAAATAGTTTGGAACTAGATTTCACTTATCTGGTTGGCCTGCAAGGGAAAATTTATCAA
>sig_4191
GGGAGATCTGATATCGGTACCGGATCCCAGCTGAAGCTTTCGCGACCTTCGATGAGCTCG
>sig_4192
TCGACAATTCACTGGCCGTCGTTTTACAACGTCGTGACTGGGAAAACCCTGGCGTTACCC
>sig_4193
GTTCCATGGCGATATCGGATCCGAATTCGAGCTCCGTCGACAAGCTTGCGGCCGCACTCG
>sig_4194
TTTAGTAAGGAGCGATCGCCATGGCACAGGTTATCAACACGTTTGACGGGGTTGCGGATT
>sig_4195
CACCACCACTGAGATCTGACTGAAAAAAAAAAAAAAAAAAAAAAAAAAAAAAGTTTAAAC
>sig_4196
GCGTATTGAGCTTGGCACTGGGCCAAGCTGAATTTCTGCCATTCATCCGCTTATTATCAC
>sig_4197
CAACTCCAGTGAAAAGTTCTTCTCCTTTACTCAAGCTTGCATGCCTGCAGGTCGACTCTA
>sig_4198
CTTGCATGCCTGCAGGTCGACTCTAGAGGATCCCCGGGTACCGAGCTCGAATTGGCCGCG
>sig_4199
TAGAATACAAGCTTGGGCTGCAGGTCGACTCTAGAGGATCCCCGGGCGAGCTCGAATTCG
>sig_4200
AGCGGCACGCGGGCGTGGAAAGCCTGGTCGGCTGGATCCCTGAATGGCGAATGGACGCGC
>sig_4201
ACACACACTTTATGAATATAAAGTATAGTGTGTTATACTTTACTTGGAAGTGGTTGCCGG
>sig_4202
ACGCGCGAGGCAGCGGATCGCGGCCGGTCGACCCATGGATCCTTCCTCCTGTGTGAAATT
>sig_4203
CTAGAAATAATTTTGTTTAACTTTAAGAAGGAGATATACCATGACCAGCTACCCATACGA
>sig_4204
ATGTTGGAATTCCTGATGCGGTATTTTCTCCTTACGCATCTGTGCGGTATTTCACACCGC
>sig_4205
AGGTTCATCGCGCTTTCCCGGGCAGCCGTAGCCGTTACGCCTGGAGTCTGTGACGCTGGG
>sig_4206
GTCCACCAGTCATGCTAGCCATGCTGTTATCAACCACTTTGTACAAGAAAGCTGAACGAG
>sig_4207
AGCGACCGGCGCTCAGTTGGAATTCCCTGGCAGTTTATGGCGGGCGTCCTGCCCGCCACC
>sig_4208
CGCTGAAGTCGCTGTTCGGCTCGGACCCCCTGTCGCAAGCTTCCGGCTCCGCCGGTTCCG
>sig_4209
AAGAGGTGCCGTCCCTCAGGGTCGGCGAGGAAGAGCTCCGCCGCCTCCATGGCGAGGGCC
>sig_4210
GCCTGCAGCAAACGACGAAAACTACGCTTTAGTAGCTTAATAAGCTTAATTAGCTGAGCT
>sig_4211
GGAAATGTTGAATACTCATACTCTTCCTTTTTCAATACAATTTTCAGAATACGTTTTTTG
>sig_4212
TCTAAATCGGGGGCTCGACTGTCTCTTATACACATCTTGAGTGAGTGAGATCATCGATGA
>sig_4213
GGTTCTTCTATGCCAGAAATCAGAAAGGGGAACCAGTGAACGACCCCGAATGGCTGGATG
>sig_4214
ATCTGCTCTGCGTCCTGTTGGTCCTGCTCCGTGGCCAGCTAGACGCCACCATGCGCAAGA
>sig_4215
GAGGATCCCCGGGTACCGAGCTCGAATTCGGCGTAATCATGGTCATAGCTGTTTCCTGTG
>sig_4216
ATGGCGCGAAATTGTAAACGTTAATATTTTGTTAAAATTCGCGTTAAATTTTTGTTAAAT
>sig_4217
GTGATTGGTCAAACGCAGCGGTTCCCAAGCGAGAGGCACGACAGTAACTGGCATTTGCCT
>sig_4218
CCAGCTTTACCCGCTGTGCTAAAAAAAAAATTGGTCCTTGGTTCGCCAATCTTTACCCCC
>sig_4219
TCGAGGGTACCGAGCTCCATATGATGATGATGATGATGCACTTTATGATTCATGGTATAT
>sig_4220
ATACCAATTGCAGTACTACCGCGTGGCACCAGACCCGCGGAACCTGGTGCTGTACCAAGA
>sig_4221
CCTGGGGTGCGTTGGGTGGGGATCCTACCAACCGGCACGATTGTCCAGCCCACAACAGCA
>sig_4222
TGGTATAATAGGTACTAATCAAAATAGTGAGGTAACCACTTCAGGAGTGATTACATGAAC
>sig_4223
AGGGATCCTCTAGAGTCGACCTGCAGGCATGCAAGCTTGGCACTGGCCGTCGTTTTACAA
>sig_4224
AAAACGGTTTACAAGCATAAAGCTGATCCCCGGGAATTCTCCTCTCACATGCGGCCTCCA
>sig_4225
TCGAGTGCGGCCGCTTAGTGATGATGATGATGATGGCTCCCACGCGGAACAAGCGAGTTG
>sig_4226
CACCACCACTAGTTGAACCATCCGATTTTGGAGGATGGTCGCCACCACCAAACGTGGCTT
>sig_4227
GCTTAGATGAGAAACTTCACGATCGGCTCTAGAGGCCATGGCGGCCGCACTAGTGGATCC
>sig_4228
ACGGGGTCTGACGCTCAGTGGAACGAAATCGATGAGCTCGCGAATTTCTGCCATTCATCC
>sig_4229
CGGTGGAGCTCCAGCTTTTGTTCCCTTTAGTGAGGGTTAATTCCGAGCTTGGCGTAATCA
>sig_4230
CGACCTGAATGGAAGGGATCCCCCTCAAGTCAAAAGCCTCCGGTCGGAGGCTTTTGACTT
>sig_4231
TTTCTTCTCAAGCACTGGCTATGCATGTATACTATATGCAAAAGTACATATATACATTTA
>sig_4232
GCTTCCGGCTCGTATGTTGTGTGGAATTGTGAGCGGATAACAATTTCACACACTAAGGAG
>sig_4233
GTTTCTCGTTCAGCTTTTTTGTACAAACTTGTGATAGATCTGAGTCCGGACTTGTACAGC
>sig_4234
CTATGGGGCCTCATGGACCGAGAATCGTAAGATCTCAGCATTAGGATATTTCTCAGGCCA
>sig_4235
CGGATCCGCAGATCCACGCGGAACCAGCAGTTGCTCAGCGGTGGCAGCAGCCAACTCAGC
>sig_4236
ACCATCCTCCAAAATCGGATCTGATCGAAGGTCGTGGGATCCCCAGGAATTCCCGGGTCG
>sig_4237
AACAGGTTGAACTGATGGCGAGCTCAGATCTAACAGCAAGATGCAACTTTCGCCAGATAC
>sig_4238
ATTAATCATCGGCTCGTATAATGTGTGGAATTGTGCGCGGATAACAATTTCACACAGGAA
>sig_4239
GTAATTACTCTTTCTTTTTCCCCTACTCATTGCTAAGTAGGGGAATGAAGTTTGAAGAGT
>sig_4240
AGAATTCCCATATGGTGATGGTGATGGTGGCCCATGGCGTTGAACCATTTTACGATACCA
>sig_4241
TCCCCGGGTACCGAGCTCGAATTCAGCGGCCGCAAATTCCCTATAGTGAGTCGTATTAAA
>sig_4242
CTCGACAGACGTCGCGGTGAGTTCAGGCGGGATCCGTCGACCTGCAGCCAAGCTTGGCGT
>sig_4243
ATACTCAAGCTTGCATGCCTGCAGGTCGACTCTAGAGGATCCCCGGGTACCGAGCTCGAT
>sig_4244
GGTGATCCATTAGCTGCAGGATGCTTCCGGCTCGTATGTTGTGTGGAATTGTGAGCGGAT
>sig_4245
CGGCTCCTTCATCTACAAGGTGAAGTTCATCGGCGTGAACTTCCCCTCCGACGGCCCCGT
>sig_4246
CTGCGGCCGCTCCCTATAGTGAGTCGTATTAAGCTTAATTAGCTGAGCTTGGACTCCTGT
>sig_4247
TATTTTGATCGATCAGCTGAATTCCCGTTTATCATGCCTAATCTGTATTTTATGTATTCT
>sig_4248
ACGCGACTGCGAGTACCTCTTCCAGCTGCATGCAAATCCTGCTTTTCCACATCGGTGTGG
>sig_4249
CAGATCGGCGTTGTCCCGCACCAATTGCTTGTGCACCTTGGTCAGATCAGCCATGGCCTT
>sig_4250
CAAAAATTCGCATAAAAATGTACCTTAACCCGGGCTGCAGGAATTCGATCAAGATCTTGA
>sig_4251
GCTGCCCCGGGGATCAAGGCGAATACTTCATATGCGGGGATCGACCGCGCGGGTCCCGGA
>sig_4252
CTGCTAGTAGTCCGATCCGGGGTTTTTTCTCCTTGACGTTAAAGTATAGAGGTATATTAA
>sig_4253
CGAAATTAATACGACTCACTATAGGGAGACCGGAATTCCCGGGGATCCACGCGTCTTAAG
>sig_4254
CCATTCCTGAGAAGAATCGACCTTTAAAGGGTAGAATTAATTTAGTTCTCAGCAGAGAAC
>sig_4255
GGACGTCGTCGCGGGTGGCGAGGCGCACCGTGGGCTTGTACTCGGTCATTCTAGAATCTT
>sig_4256
GTGGGGAGGCTGTTGGTGCCTCTGAATATTTAAGCACAGGTTTAGTAACTGAATTTAAAT
>sig_4257
AAAAAAAAAAAAAAAAAAAAAAAAAAAAAAAAAAAAAAGCTTCTCGAGCTGCAGGCATGC
>sig_4258
CCGCATAGCTCCACCATAATTAAGCTCATAAATTAAACCTCGCCATATATTCTTTTCATT
>sig_4259
CTTCCTTTAGCAGCCCTTGCGCCCTGAGTGCTTGCGGCAGCGTGAAGCTAGATGACGTGC
>sig_4260
CTTTGTTAGCAGCCGGATCTCAGTGGTGGTGGTGGTGGTGCTCGAGTAATTATTTAGCCC
>sig_4261
AGAGAGATAGATTTGTAGAGAGAGACTGGTGATTTTTGCGGACTCTAGATTAGGCGCCGG
>sig_4262
AAGCTGTCAAACATGAGAACCAGTGCCAAGCTGATCACGAGTGCTGGGGCGTCGGTTTCC
>sig_4263
ATACATATGGCTAGCATGACTGGTGGACAGCAAATGGGTCGGATCCGAGCTCGAGATCTG
>sig_4264
CCAGTCACGACGTTGTAAAACGACGGCCAGTGCCAAGCTGGGCGGCCGCAAGCTTTATGC
>sig_4265
CCCTGATAAATGCTTCAATAATATTGGATCTATAACTTCGCATAATGTATGCTATACGAA
>sig_4266
TCTCCGCTTAGAATTCATGGGACTAACGCCTGAGTTAAGCCGGAGCGCTTTGCGGCCGCG
>sig_4267
AATATGCGCCTGATGCGGTATTTTCTCCTTACGCATATCGACATCCGCCCTCACCGCCAG
>sig_4268
GTAAAACGACGGCCAGTCCGTAATACGACTCACTTAAGGCCTTGACTAGAGGGGCCCATT
>sig_4269
ACCGCATCAGGCGGCCTTAAGGGCCCGTACGGCCGACTAGAGTCGACCTGCAGGCATGCA
>sig_4270
AAAGCTCTAAGGTAAATATAAAATTTTTAAGTGTATAATGTGTTAAACTACTGATTCCTA
>sig_4271
GGAGTATTAGGCAAATGCCAGTTACTGTCGTGCCTCTCGCTTGGGAACCGCTGCGTTTGA
>sig_4272
GTCGAGCGGCCGCCTCCGGCGCTCGCTAGAGTCTCCGCTCGGAGGACAGTACTCCGCTCG
>sig_4273
TGTGCTGTTTTATCCTTTACCTTGTCTACAAACCCTGCCTCGCGCGTTTCGGTGATGACG
>sig_4274
CCCTTGGCGTCCAACCAGCGGCACCAGCGGCGCCTGAGAGGAGCTTGAGTATTCTATAGT
>sig_4275
ATGCCTCATGTGGCGGCCAGGACTCGCGAGAATTAATTCAGATAAAAAAAATCCTTAGCT
>sig_4276
CGATCCTCATCCTGTCTCTTGATCAGATCGGAATTCCGGCGCCTAGAGAAGGAGTGAGGG
>sig_4277
ATGGGCAGGGTGCCGGCGGCCTGCTCCTCCACCTCGGGAGGGAAGCCGTGAGAATTCTGC
>sig_4278
ACGAGGCCCTTTCGTCTTCAAGAAGTAAGCGGATGCCGGGAGCAGACAAGCCCGTCAGGG
>sig_4279
GACTGACCACCCGGGGATCCTCTAGAGTCGACCTGCAGGCATGCAAGCTTGGCGTAATCA
>sig_4280
ACTCCGTCAAGCCGTCAATTCCTGGTATGAGTCAGCAACACCTTCTTCACGACGCAGACC
>sig_4281
AAATCCTGTATATCGTGCGAAAAAGGATGGATATTCCGAAAAAATCGCTATAATGACCCC
>sig_4282
GATCTCGAGCTCGGATCCGACCCATTTGCTGTCCACCAGTCATGCTAGCCATATGTATAT
>sig_4283
GCCCTTAAGGGCAATTCTGCAGATCTAGAATGGCTAGCAAAGGAGAAGAACTTTTCACTG
>sig_4284
CTGCAGGTCGACTCTAGAGGATCCCCGGGTACCGAGCTCGAATTCCGGTCTCCCTATAGT
>sig_4285
GCAGAAGCTTCTAGAATTCCAGCCCGGGCGGATCCCGGCGATACAGTCAACTGTCTTTGA
>sig_4286
AAATACAAGTTTTCTCTGCCGCTGCTGTGATGATGATGATGATGGCTGCTGCCCATGGTA
>sig_4287
CAGAATTCGAGCTCGGTACCCGGGGATCCTCTAGAGTCGACCTGCAGGCATGCAAGCTTG
>sig_4288
GCCCGCATTGGAGAAATGGTCGACGGATCCCCGGGAATTCTGTTTCCTGTGTGAAATTGT
>sig_4289
GCATGCCTGCAGGTCGATCGACGGATCCCCGGGAATTCATCGATATCTAGATCCCCGGGT
>sig_4290
GCAGCAGCCAACTCAGCTTCCTTTCGGGCTTTGTTAGCAGCCGGATCCTCGAGCATATGG
>sig_4291
CAGCCCGATAACACCAACTCCTGGAAGGATCCATATGGCCACAGACGTGAGCCGAAAGAT
>sig_4292
TCCGTCGACCTGCAGCCAATTGGCGTAATCATGGTCATAGCTGTTTCCTGTGTGAAATTG
>sig_4293
GCGGGTCCAGTGCTGTTAAGATACGCGTGTTGTGGGCCGACAGACGGGAAATCCAGTCCG
>sig_4294
TTTTCCGAAGGAACTGGCTTCAGCAGAGCGCAGATACCAAATACTGTCCTTCTAGTGTAG
>sig_4295
CGCCAAGCTTAAGACGTCGTGCACGTACGCGTGGCGCCTGCAGGTCGACTCTAGAGGATC
>sig_4296
AGCTTCCGATGGCTGCCTGACGCCAGAAGCATTGGTGCACCGTGCAGTCGTCGCTGTTTC
>sig_4297
GACTGGCGGCGTGACCCTGGTGCGCAAGAACCGCTGGCTGCTGCTGAATGTGACCAGTGA
>sig_4298
GTTAGGGAATTCGAGCTCGGTACCCGGGGATCCTCTAGAGTCGACCTGCAGGCATGCAAG
>sig_4299
AGTGCGCGCTAGCTATCGATTCGCGAGCGGCCAATTCACTGGCCGTCGTTTTACAACGTC
>sig_4300
ATCATGCTGTTATCACAAGTTTGTACAAAAAAGCTGAACGAGAAACGTAAAATGATATAA
>sig_4301
GTTGATTAACGTTCACATCCCACTTACACTATAAAGGTTTACCCAGCAATACATCTCAAG
>sig_4302
TTTTACGTTTCTCGTTCAGCTTTTTTGTACAAACTTGTGATCCAGATCTGAGTCCGGACG
>sig_4303
CCATGGCTAGCATGACTGGTGGACAGCAAATGGGTCGGATCCGAATTCGAGCTCCGTCGA
>sig_4304
ACCGCCTATGGTCCTGACGCCAGGCCTGGGCAGAGCCCCGGGCGGCTGGAGGCGCTTGGC
>sig_4305
CTCATCAATGTATCTTATCATGTCTGGATCCAATTCTAGAGTCGCGGCCGCTTTACTTGT
>sig_4306
TTTTCCCAGTCACGACGTTGTAAAACGACGGCCAGTGAATTCCCCACCGAGGCTGTAGCC
>sig_4307
AGCTTGCATGCCTGCAGCTGTCCGGAACTAGTGTCTTCAAGAATTCTAGGCTTTATACTT
>sig_4308
CGGCGCAATTGATATCGCGCGCGTAATACGACTCACTATAGGGCGAATTGGGTACCGGGC
>sig_4309
AGGGTACCTCTAGCCGCGGTCTAGGAAGCTTTCTAGGGATCCCGGCGCGCCCCTCGAGCT
>sig_4310
CCAGATCTGAGCTCGCGGCCGCGATATCGCTAGCTCGAGCACGTGTTGACAATTAATCAT
>sig_4311
TCAGGGTCTCATCAAGATCGGGGATCTCGAGCTCATCGAAGGTCGCGAAAGCTTCAGCTG
>sig_4312
TTGGGGTTTCTACAGGACGTAACATGAGCTCCTGCAGTATCGATGCGGCCGCAAAGTCGA
>sig_4313
GCAACGAGCCGATCGCTGATCGTGGAAACGATAGGGACGTCATATGGATCTCGCCTGTCC
>sig_4314
GCCTGCAGGTCGACTCTAGAGGATCCCCGGGTACCGAGCTCGAATTCATCGATGATGGTT
>sig_4315
TTTATTTAATTAACAACTATGGATATAAAATAGGTACTAATCAAAATAGTGAGGTAACCA
>sig_4316
TGCCTAATGAGTGAGCTAACTCACATTAGTTGCGTTGCGGGCCCCAAATAATGATTTTAT
>sig_4317
ATAAGTGATAATAAGCGGATGAATGGCAGAAATTCGGGATCCTCTACGCCGGACGCATCG
>sig_4318
CGGCTCTGGATCCGGTGATGACGATGACAAGCTTGAAGGTAAGCCTATCCCTAACCCTCT
>sig_4319
ACTTCCGTCAAAGGCCACCACGAATCGCATCCGTCCTCCTCCCTGACCAGTCAGGTTCAG
>sig_4320
ACGACTCACTATAGGGCGAATTGGCCAAGTCGGCCGAGCTCGAATTCGTCGACCTCGAGG
>sig_4321
AAGTGCAGGTGCCAGAACATTTCTCTATCGATAGGTACCGAGCTCTTACGCGTGCTAGAG
>sig_4322
TTCAGGATGGCAAGTTGGTACGCGTCGATTATCTGGAGAATGACCACTGCTGTGAGCGCT
>sig_4323
TGCAGGTCGACTCTAGAGGATCCCCGGGCGAGCTCGAATTCCCGATAAGGCCCTTCGCAG
>sig_4324
AAGCTGGAGACCGTTTAAACATAACTTCGTATAATGTATGCTATACGAAGTTATAAGCTT
>sig_4325
CTGACTCTACTCTACGATCTGCGGCTCTTCGGATTCGAAGGACACATCGAAAATCGAACA
>sig_4326
GAAGAAGCTTGGGATCCGTCGACCTGCAGATCTGCGTAATCATGGTCATAGCTGTTTCCT
>sig_4327
GGCCAATGCAGTTCGAATTGAAGACCTGGGTGATCGTCAACAAGAACATGCCCGACGACA
>sig_4328
GGAAATTCGAGCTCTAAGCCTTGTACAGCTCGTCCATGCCGAGAGTGATCCCGGCGGCGG
>sig_4329
TGTATGCGGCGACCGAGTTGCTCTTGCCCGGCGTCTATTAATATCAAGTTGAACACGGGA
>sig_4330
CCTTTCGTCTTCAAGAATTCTCATGTTTGACAGCTTATCATCGACTGCACGGTGCACCAA
>sig_4331
GGTAATCATGGTCCGTCCTGTAGAAACCCCAACCCGTGAAATCAAAAAACTCGACGGCCT
>sig_4332
ATTCCTGGGGATCCCACGACCTTCGATCAGATCCGATTTTGGAGGATGGTCGCCACCACC
>sig_4333
GCAAGCTAACTGTGGGAATACTCAGGTATCGTAAGATGCAAGAGTTCGAATCTCTTAGCA
>sig_4334
GAATGAGCGGGTTAATTAACGGTGAACAAAAGCTAATCTCCGAGGAAGACTTGAACGGTG
>sig_4335
ACGCAAAGCTTGGCTGCAGGTCGACGGATCCCCCGGTACCGGGGAATTCGGCTGCTGCTC
>sig_4336
GACTCACTATAGGGAGACCGGAATTCGAGCTCGGTACCCGGGGATCCTCTAGAGTCGACC
>sig_4337
AAGCTTCTCGAGACTAGTTGGGCCCTGCAGGCCTGTCGACAGATCTGTTTAAACGCGCGG
>sig_4338
CTTACCGTTACTGTTTACCCCTGTGACAAAAGCCCGGACACCAGAAATGCCTCTGCAGGG
>sig_4339
GATTACACATGGCATGGATGAACTATACAAATAGGGCGCGCCACTTCTAAATAAGCGGCC
>sig_4340
GGTATGGTGGCAGGCCCCGTGGCCGGGGGACTGTTGGGCGCCATCTCCTTGACGCGCCCT
>sig_4341
AATTGCACGGGCCCCACTAGGCGGCCGCCTAGTGAGTCGTATTACGTAGCTTGGCGTAAT
>sig_4342
GCTACCATTGCGCCAAGCAGTCATGTTATTCTCTCTTGTCATTGAAAAAGGAAGAGTATG
>sig_4343
TCTAGAGGATCCCCGGGTACCGAGCTCGAATTCCCTAACTAACTAAAGATTAACTTTATA
>sig_4344
AGCAAGCTTGGCTGCAGGTCGACGGATCCCCGGGAATTCGAGCTCATGCATGATCGAATT
>sig_4345
CGCGCCCTATAGTGAGTCGTATTACAATTCACTGGCCGTCGTTTTACAACGTCGTGACTG
>sig_4346
CAGCTGGCTAACAATGGTACCGATGGGGTACAGGGCCTGCAGACATTAACCATGACCAAT
>sig_4347
TGATTATTTCTCGCTTTCAATTTAACACAACCCTCAAGAACCTTTGTATTTATTTTCACT
>sig_4348
GGTACGTACCGGGCCCCCCCTCGAGGTCGACGGTATCGATAAGCTTGATCTAGAGCTTAT
>sig_4349
TCTGCTTTTTTGTACAAACTTGGCATTATAAAAAAGCATTGCTCATCAATTTGTTGCAAC
>sig_4350
TCCCCGGCCGGGTACCGAGCTCGAATTAGTCTGCGCGTCTTTCAGGGCTTCATCGACAGT
>sig_4351
GGATCCCCGGGAATTCCCGGGGATCCTCTACGCCGGACGCATCGTGGCCGGCATCACCGG
>sig_4352
GGCGAAAACCTGTATTTTCAGGGAATTATCACAAGTTTGTACAAAAAAGCTGAACGAGAA
>sig_4353
ACGTAACTATAACGGTCCTAAGGTAGCGAAAGCTCAGATCTCCCGATCCCCTATGGTGCA
>sig_4354
GGCTTTCCCCGTCGAGCCTGCCCCTCCCTTTTGGTGTCCAACCGGCTCGACGGGGGCAGC
>sig_4355
CCTGAGCAAACTGGCCTCAGGCATTTGAGAAGCACACGGTCACACTGCTTCCAACAGGGA
>sig_4356
GAATTCTCTAGGATCGATTCTAGGGATCCCGGCGCGCCCTACCGGGTAGGGGAGGCGCTT
>sig_4357
GGCTTACCTTCGAAGGGCCCTCTAGATCGAACCACTTTGTACAAGAAAGCTGAACGAGAA
>sig_4358
ACCTCCATAGAAGATTCTAGATGACCGAGTACAAGCCCACGGTGCGCCTCGCCACCCGCG
>sig_4359
ACTGGTATCGTAAAATGGTTCAACCATATGGGCCATCACCATCACCATCACGCCATGGGA
>sig_4360
CATCAAAATCACTCGCATCAACCAAACCGTTATTCATTCGTGACTACGCCTAAGCGAGAC
>sig_4361
CGGTCATTCGAATCAGGCACCGGGCTTGCGGGTCATGCACCAGGTGCGCGGTCCTTCGGG
>sig_4362
AATAACCCTGATAAATGCTTCAATAATATTGAAAAAGGAAGAATCCTGAGGCCGGGCCAT
>sig_4363
TACAAGAAAGCTGGGTACGCCCCGCCCTGCCACTCATCGCAGTACTGTTGTAATTCATTA
>sig_4364
ATAAACTGTCCCACACGCTCGAATTTGGAATCATTAAAGAATTTCTCTTTAAGCCTATTA
>sig_4365
GCTGCTAACAAAGCCCGAAAGGAAGCTGAGTTGGAGGCTGAAACCGCTGAACAAACTAGT
>sig_4366
GCCCGCGCTGATTGTCGTGATTGTCTACAAAAACCACCGCAGAAGAGCTTGGCATAAAGC
>sig_4367
CGCGGCGCGCCCGTACTGCTCGCGGCCCGCCAGGCCCGCACCCGCCGCTCCGCCGCCACT
>sig_4368
CGGGAGCCCTCCGGCGGCTGCAAGCTGGGCCTGCTGGTTCCGCGTGGATCTCGGATCCGA
>sig_4369
AAGAATGCTTATGGACGCTAGAATTCGGATCCGTGGTCTCATACAGAACTTATAAGATTC
>sig_4370
GGCGCGAGTTCATTCTGCAGCTCACGGTAACTGATGCCGTATTTGCAGTACCAGCGTACG
>sig_4371
TAGTGGCGCCTGTCGACGCGTAGAATTCACCCGGGTACTGCAGAAGTTGGTCGTGAGGCA
>sig_4372
GTAATCATGGTCATAGCTGTTTCCTGTGTGAAATTGTTATCCGCTCGGTATCAGCTCACT
>sig_4373
TCAGGATATTCTTCTAATACCTGGAATGCTGTTTTCCCNGGGATCGCAGTGGTGAGTAAC
>sig_4374
AACGCCAGGGTTTTCCCAGTCACGACGTTGTAAAACGACGGGATCAGCCATTTTTTTCTC
>sig_4375
AGGTACCGATCCGAGACGGCCGGCTGGGCCACGTGAATTCCTGCAGCTTCAGCCTCTCTT
>sig_4376
AGGCATGCAAGCTTTCGCGAGCTCGAGATCTGATCATAGACGGATCCATACAACCTCCTT
>sig_4377
CTCACTGCCCGCTTTCCAGTCGGGAAACCTGTCGTGCCAGAGGCACACGAAAAACAAGTT
>sig_4378
TCTAGCTAGAGGATCCCCGGGTACCGAGCTCGAATTCACATGTTCATGACTCCATTATTA
>sig_4379
CTTTCGACCTGCAGCCCAAGCTTACCATGACCGAGTACAAGCCCACGGTGCGCCTCGCCA
>sig_4380
ACCTGCATTGGCAATTCCCAACATGCTGCGCCGGTTCGGGGGCGGCGAGCCCGGGAGGCC
>sig_4381
GTTCGTCTGTCTTAGTAACGCGCGTTCTCAATAAAGAATTCGAGCTCGGTACCCGGGGAT
>sig_4382
CGCTCACAATGTCAATTGTTATCCGCTCACAATTCTCGAGGTGAAGACGAAAGGGCCTCG
>sig_4383
ATTTCGCGGGATCGAGATCTCAAATTGTAAGCGTTAATATTTTGTTAAAATTCGCGTTAA
>sig_4384
ATGGACAGCCCAGATCTGGGTACCGACGACGACGACAAGGCCATGGCGATATCGGATCCG
>sig_4385
AAAATAGGCGTATCACGAGGCCCTTTCGTCTTCAAGAATAAAAGGATCTAGGTGAAGATC
>sig_4386
TGCCATGGTTTAAACCTCCTTATCGATAATTCCGGTCGAGTGCCCACACAGATTGTCTGA
>sig_4387
ACTATTCTGACTTGAAAGCTAGCTTGGCACTGGCCGTCGTTTTACAACGTCGTGACTGGG
>sig_4388
TAAACGCTGAGGAGACATCTAGACTTTCCCTCAGCTTAATTAAGGCGCGCCTGAGCTCGA
>sig_4389
CTCGCCCTTGCTCACGAATTCTCTAGAACTAGTAAGCTTATCGTCATCATCAAGTGCCCC
>sig_4390
TTGAGTATTAAGGAAGTAAAAGTAAAAGCAAGAAAGAAAACTAGAGATTCTTGTTTAAGA
>sig_4391
TGTGATAACAGCGCTACCGTTCAAGTCTTCCTCGGAGATTAGCTTTTGTTCACCGTTCAA
>sig_4392
ACAGGAAACAGCTATGACCATGATTACGCCAAGCTTGGTACCGAGCTCGGATCCACTAGT
>sig_4393
TTTACGGTTCCTGGCCTTTTGCTGGCCGTGAAGCTGTCCCTGATGGTCGTCATCTACCTG
>sig_4394
GGTAACGCCAGGGTTTTCCCAGTCACGACGTTGTAAAACGACGGGATCCACAGGACGGGT
>sig_4395
ACAACGTGGCTTTCCCCGTCGAGCCTGCCCCTCCCTTTTGGTGTCCAACCGGCTCGACGG
>sig_4396
GCTGCCTTAGGCTTAGCGGCCGCCAGCTTACTAGTAGGTAAGCCTATCCCTAACCCTCTC
>sig_4397
TCGAGAGCTGGCAGATGTCCTTGGGATTGAGATTGACGAGCTCGGTTTATTGTTTTCTAA
>sig_4398
TGCGGATCCAGTTCCATTATAAGGCCTTCCCTCGATACCAGATCCAGAGCCAGATCCGTG
>sig_4399
TCAAAAAATCTCCTGGTATCTTCAGGGGAAAGTTTCTTGAAAAACTTCTTATCCGAACCC
>sig_4400
GGTGCTACGCCTGAATAAGTGATAATAAGCGGATGAATGGCAGAAATTCGGGATCCTCTA
>sig_4401
CGGATCCGATATCGCCATGGCCTTGTCGTCGTCGTCGGTACCCAGATCTGGGCTGTCCAT
>sig_4402
GTATCGATAAGCTTGATATCGAATTCCTGCAGCCCGGGGGATCCGCCCGGGCTAGAGCGG
>sig_4403
ACTGTACCCTCCACTCAAGACTGTGGCTGCAGTGGATGACAGGCCCAGGCACCCAGCCTG
>sig_4404
CGGCTGCAAGCTGGGCACTAGTATGAGCTCCAATTCACTGGCCGTCGTTTTACAACGTCG
>sig_4405
GTACAGTTCAGATCTTACGATTCTCGGTCCATGAGGCCCCATAGATCTTCGACGCGCAAC
>sig_4406
TANAGGATCCCCCCTCAGAAGACCAGAGGGCTATTGAGACTTTTAACAAAGGGTAATATC
>sig_4407
AAACGATGCAGTTTAAGGTTTACACCTATAAAAGAGAGAGCCGTTATCGTCTGTTTGTGG
>sig_4408
GCCTGCAGGGATCCAAGCTTGTCGACCACCGTGATGGTGATGATGATGACCCATGGTATT
>sig_4409
GCGATTCAGGCCTCGGACTAGCATATGGAACCGTGCGGCTGCATGAAATCCTGGCCGGTT
>sig_4410
ATGACCATGATTACGCCAAGCTTGCATGCAGGCCTCTGCAGTCGACGGGCCCGGGATCCG
>sig_4411
GACTGCTACATGAAGGTACCTCAGAAAAGATTAGATGTCTAAAAAGCTTGTAGTTAAAGC
>sig_4412
CTGGGCCCATGCCATCAAGGTTGCTCTGGCCGCCTCCGGCGCTCGCTAGAGTCTCCGCTC
>sig_4413
TCATGCTGGAGTTCTTCGCCCACCGGGCTCGATCCCCTCGCGAGTTGGTTCAGCTGCTGC
>sig_4414
GCTGACTGGGTTGAAGGCTCTCAAGGGCATCGGTCGACGGATCCGCTGTGGAATGTGTGT
>sig_4415
ACGAGGACCCCCAAGCCCTTCCTAGGGGTCCCAGATGCCGCCTGCCAGGTCCCAGCGCAT
>sig_4416
TCCCCGATATCCCATGGGACTCTTGTCGTCGTCATCACCGGAGCCACCACCGGTACCCAG
>sig_4417
TTTTTTCAGTTCACGTTTCAGCTGAGCGAGTTTTCTTTCCAGTTCTTTCAGTTTAGCTTC
>sig_4418
GAAGATAAATTAACTGAAGGGCTCTCCGATGATCTCTTGCTAGCAACCCTTATCCAGCAG
>sig_4419
AGATCTGGGTACCGACGACGACGACAAGGCCATGGGATATCTGTGGATCCGAATTCGAGC
>sig_4420
ATTGGCCTTCAAGGCCGCATGCGTCGACGATATCGGTACCGAGCTCGGGCAACTTGGCCA
>sig_4421
AAGAAGCTTGGGATCCGTCGACCTGCAGCCAAGCTCTCGAGAGCTTGGCACTGGCCGTCG
>sig_4422
GGTTGCATGTACTAAGGAGGTTGTATGGAACAACGCATAACCCTGAAAGATGGATCATCC
>sig_4423
CCATATATGGGCTATGAACTAATGACCCCGTAATTGATTACTATTAGGAATTACGCGCTA
>sig_4424
AATTGCCCTTATGGGGGGTTCTCATCATCATCATCATCATGGTATGGCTAGCATGACTGG
>sig_4425
ACACTGATGAATGTTCCGTTGCGCTGCCCGGATTACAGCCGGATCCTCTAGAGTCGACCT
>sig_4426
GTAGCCGGTGCAAACACATACGCTTCTTGCTGAGTACGTGAGTTCACCACGCGGAATTCT
>sig_4427
GGGCGAAGCACATCAGGCCGTAGCCGAAGGTGGTCACGAGGGTGGGCCAGGGCACGGGCA
>sig_4428
ATTAATCATCCTCTAGAGGATCTAGATATCATGAGATCTCTTAAGACGCGTATGCTTCAT
>sig_4429
TCAGAGGTTTTCACCGTCATCACCGAAACGCGCGAGGCAGCTGAAAATCTTCTCTCATCC
>sig_4430
TTTTGCCGGACCGGTAAAACGACGGCCAGTGTTAACTCTAGGGTACCTCTAGGAAGCTTT
>sig_4431
CCTCTAGAGTCCCATTTTGCGTAATAAGAAAAAGGATTAATTATGAGCGAATTGAATTAA
>sig_4432
TCACCGTCATCACCGAAACGCGCGAGGCAGACGCGCCCTGTAGCGGCGCATTAAGCGCGG
>sig_4433
TGTTCTCGAGATGGAGTACAGCACATCCATTTTGGGATCCGTGGACTTGTTGCTTGAACA
>sig_4434
GAATAGGAACTTCGGAATAGGAACTTCAAGATCCCCCTGGCGAAAGGGGGATGTGCTGCA
>sig_4435
GTGGTGGTGCTCGAGTGCGGCCGCAAGCTTGTCGACGGAGCTCGAATTCGGATCCGAATT
>sig_4436
TGCTGGTTGTTGTGCTGTCTCATCATTTTGGCAAAGAATTCGATATCCAGAGTCATTGGC
>sig_4437
AAAACGACGGCCAGTGAATTCGAGCTCAGGCGCGCCTTAATTAAGCTGAGGGAAAGTCTA
>sig_4438
TAGGGGACTTTCCGCTTGGGGACTTTCCGCTGGGGACTTTCCGCTGGGGACTTTCCGCTG
>sig_4439
AAGCATTGGTGCACCGTGCAGTCGATAAGCTCCGGATCGATCCTCTACGCCGGACGCATC
>sig_4440
TTACCAGTTTACCTTCTTCGATTTTCATATCGGCCGAGTGAGAATAGAAAGGTACCACTA
>sig_4441
ATTCCCTCCATGCCCTGCTGGGTGAAGGCGGCCTGCGGGGACGACGGGGACTTGCTGGGG
>sig_4442
TTGGCGTGCTTCTGTGATTGTGGCTCCTGCAATAACACCGTCAGCTTGCCCAGATTGGAC
>sig_4443
GACATTAACCGCAATCCAAATGGGATTGCTAGGACCAAACAAAGTAGATTATATAGCATA
>sig_4444
AGTTGCGCAGCCTGAATGGCGAATGGCGCGAAATTGTAAACGTTAATATTTTGTTAAAAT
>sig_4445
TCTCGAATTGACATAAGCCTGTTCGGTTCGTAAACTGTAATGCAAGTAGCGTATGCGCTC
>sig_4446
GTGCCTCACTGATTAAGCATTGGTAACTGTTAACGAAGAGCGGATCCCCGGGTACCGAGC
>sig_4447
TCCAGTCTTTACCACGATCATCATTGTATCGGTCGGTCATTCCATGGCTAATTCCCATGT
>sig_4448
CACTCGAGTTAACAAATAAATACTGTACATATAACCACTGGTTTTATATACAGCACACAT
>sig_4449
CACCATGTTGGCAAGCTGCTCTAGCATTCGCCATTCAGGCTGCGCAACTGTTGGGAAGGG
>sig_4450
GAACGACCGAGCGCAGCGAGTCAGTGAGCGAGGAAGCGGAAGAGCGCTAGCAGCACGCCA
>sig_4451
CGTATCTTCGTTGCTCTCGATCGTCACATGGCCATCGATGTACGCACCGATAACGAGGTC
>sig_4452
AGGGCATCGGTCGACACCCCGGTTGATAATCAGAAAAGCCCCAAAAACAGGAAGATTGTA
>sig_4453
AGGAGTCCAAGCTCAGCTAATTAAGCTTGGCTGCAGGTCGACCCGGGGTACCGCATGCAG
>sig_4454
GAGAATTCGCGGCCGCATAATACGACTCACTATAGGGATCCCTTTAGTGAGGGTTAATTG
>sig_4455
CTTCTTGCGCTAATTTTTTGTCATCAAACCTGTCGCGCACTCTAGGCTACTCAGCTATCT
>sig_4456
ATCGGGGAAATTCGAGCTCTAAGCGCTGTTATCAACCACTTTGTACAAGAAAGCTGAACG
>sig_4457
GTGCTCCAAACCTCCTCCCCACCTCCTTCTCCTCCTCCTCCCTTTCCTTGGCTTTTATCA
>sig_4458
TTCGAATTCCCGGGGATCCGTCGACCTGCAGCCAAGCTTGCTCCCGTCGTTTTACAACGT
>sig_4459
GATCCCCCGGAATTCGAGCTCGCCCGGGGATCCTCTAGAGTCGACCTGCAGCCCAAGCTT
>sig_4460
ATTTCTAGAATTCGATAGATCCCAATGCTTCGTTTCGTATCACACACCCCAAAGCCTTCT
>sig_4461
GCAGCGAGTCAGTGAGCGAGGAAGCGGAAGAGGAATTAATTCGAGCTCGGTACCCGGGGA
>sig_4462
TTTTCTGGATGGAGGAATTCATATGACCATGATTACGGATTCACTGGCCGTCGTTTTACA
>sig_4463
CAAGCTCTAGTTCGGTGATGACGGTGAAAACCTCTGACACATGCAGCTCCCGGAGACGGT
>sig_4464
CAAGGCGGTGCCTCCGGCGGGCCACTCAATGCTTGAGTAAGCTTGATGATCTGATGATTC
>sig_4465
CCGAAACGCGCGAGGCAGATCCCGCAAGAGGCCCGGCAGTACCGGCATAACCAAGCCTAT
>sig_4466
GCTGTCTGCGAACCCAGCCAGTCTATCAAATACTGACATAGATCTCGAGCTCGGATCCTT
>sig_4467
GAGATTCTCATTAAGGCCAAGAAGGGCGGCAAGATCGCCGTGTAATAATTCTAGAGTCGG
>sig_4468
CACGACGTTGTAAAACGACGGCCAGTGCCAAGCTTGGCTGCAGGTCGACGGATCCCCGGG
>sig_4469
ATCTGCTGCACGCGGAAGAAGGCACATGGCTGAATATCGACGGTTTCCATAGGGTGGACG
>sig_4470
CGTCGACCTGAGGTAATTATAACCCCGGGCCCTATATATGGATCCAATTGCAATGATCAT
>sig_4471
TTTTAAATGATTTGCCCTCCCATATGTCCTTCCGAGTGAGAGACACAAAAAATTCCCACA
>sig_4472
ATCCCAGAAGCCTTGCATATCCTGCAAGGTTTTTTTGTTTTTATAAATCATGATATGTCT
>sig_4473
GACGGCCAGTGTTAACTCTAGGATCGATTCTAGGAGATCTTCTAGGAAGCTTTCTAGCTC
>sig_4474
GAATTTGTATCGGTCCTCCGATCGTTGTCAGAAGTAAGTTGGCCGCAGTGTTATCACTCA
>sig_4475
AGCTCGGATCCACTAGTCCAGTGTGGTGGAATTGCCCTTACCATGGAGAAAAAAATCACT
>sig_4476
CCTGAAACCAAAATCAAAGGTATCACGGTATAACAAGTACATGAACAATCCACTAGAGAG
>sig_4477
ATATTCGGCAAGCAGGCATCGCCGTGGGTCACGACGAGATCCTCGCCGTCGGGCATGCGC
>sig_4478
TGGAGGCCATCAAACCACGTCAAATAATCAATTATGACGCAGGTATCAGCTTTCCCTATA
>sig_4479
AGAAGGAGATATACCATGAGTGGTTTAAACGATATTTTCGAGGCTCAGAAAATCGAATGG
>sig_4480
TTTGTTAATTATTGGCCCTTTTTCTTCAAATCTTCTAAGAGATGTTGCACTTCTTTGGAA
>sig_4481
TTTTCCCAGTCACGACGTTGTAAAACGACGGCCAGTGAATTAATTCGAGCTCAGCCAATC
>sig_4482
TCTTTTCATCTTCCTTGATGAAGATAAGATTTTCTCCGTCTCCGCCGGCAGAATTGAAGC
>sig_4483
GCATCGACATTCAGCGACCAGGTGCCGGGCAGTGAGGGCGGCGACCTGGTGGGCGATGGC
>sig_4484
TCCTGATGCGGTATTTTCTCCTTACGCATCTGTGCGGTATTTCACACCGCATATCGACCC
>sig_4485
TTGTCTGCAACGGGTTGGCAAATGTGATTTCCAAGCGCGCGACCTTGGATTCATGGTTGA
>sig_4486
TGGAGTTCTTCGCCCACCGGGCTCGATCCCCTCGCGAGTTGGTTCAGCTGCTGCCTGAGG
>sig_4487
TGTGAAATACCGCACAGATGCGTAAGGAGAAAATACCGCATCAGGCGCGGCCGCTCGCGA
>sig_4488
CGAGGAGAGGGTTAGGGATAGGCTTACCTTCAAGCTCGCCCTTAAGGGCGAGCTTGTCAT
>sig_4489
ATGTGGTATGGCTGATTATGATCAGTCGACCTGCAGGCATGCAAGCTTGGCGTAATCATG
>sig_4490
GATCTCACACAGGAAACAGCTATGACCATGATTACGCCAAGCTTCTAGAATTCGAGCTCC
>sig_4491
TGCTCAATCAATCACCGGATCTCGAGTGATTGATTGAGGAGATTAATAATGGCTAGCAAA
>sig_4492
CCGAAAGGAAGCTGAGTTGGAGGCTGAAACCGCTGAGCAACTGCTGGTTCCGCGTGGATC
>sig_4493
CTCTAGAAATAATTTTGTTTAACTTTAAGAAGGAGATATACATATGGACGAGAAGACCAC
>sig_4494
GATTTGGGTGATGGTTCACGTAGTGGGCGGCCATCGCCCTGATAGACGGTTTTTCGCCCT
>sig_4495
CGATGCCTTCTGTGCCTGCTCTTGTACAGCTCGTCCATGCCGAGAGTGATCCCGGCGGCG
>sig_4496
ATCAGATCTAATACTCAAGTACAATTTTAATGGAGTACTTTTTTACTTTTACTCAAGTAA
>sig_4497
TCAGCCAGTGCCAAGCTTGCATGCCTGCAGGTCGACTCTAGAGGATCTATATTACCCTGT
>sig_4498
CAATCAATCACCGGATCGTCGACAGGCCTCGAGGATCCGAGCTCGTTAACATATGAAGAG
>sig_4499
CGACGTCATATGGATCCGATATCGCCGTGGCGGCCGCTCTAGAACTAGTGGATCGATCCC
>sig_4500
AATAGGCAGGATTGATGGGGATCTAGCGGAATTAATTCATGAGCGGATACATATTTGAAT
>sig_4501
ACTGACACACATTCCACAGCGGATCCGTCGACCGATGCCCTTGAGAGCCTTCAACCCAGT
>sig_4502
GAAAATAAAGATATTTTATTGCGGCCATGACCGGTTCTAGAGTTTAAACTCGAGTCAGAA
>sig_4503
CCACGTGAATTCAGCTTCAGCCTCTCTTTTCTCGAGAGATACCCCTTCTTCTTTAGCAGC
>sig_4504
CCCCCCGGATCTGCGAAAGCTCGAGAGAGATAGATTTGTAGAGAGAGACTGGTGATTTCA
>sig_4505
ATACATATGGCTAGCATGACTGGTGGACAGCAAATGGGTCGGGATCCGAATTCGAGCTCC
>sig_4506
ATGACCATGATTACGCCAAGCTTGGCTGCAGGTCGACGGATCCCCGGGAATTCATCGATA
>sig_4507
CGCCTTTGAGTGAGCTGATACCGCTCGCCGCAGCCGAACGCCCTAGGTCTAGGGCGGCGG
>sig_4508
AGAGGATCCCCGGGTACCGAGCTCGAATTCAGCTTGGCTGTTTTGGCGGATGAGAGAAGA
>sig_4509
AAACACAAATATATATGTATGTATTTTTCACCCTCCCATATTTTCATTTGCTCTCTGCTT
>sig_4510
ATTGCATTCATTTTATGTTTCAGGTTCAGGGGGAGGTGTGGGAGGTTTTTTCTCTAGACT
>sig_4511
CTTTATTATTATTTTTGACACCAGACCAACTGGTAATGGTAGCGACCGGCGCTCAGCTGG
>sig_4512
GTGGAATTGTGAGCGGATAACAATTTCACACAGGAAACAGGATCCGTCGACCTGCAGGCA
>sig_4513
CGATCGCCCTTCCCAACAGTTGCGCAGCCTGAATGGCGAATGGCGTGTTAACAGGTCCAG
>sig_4514
TACGACTCACTATAGGGCTAGCGATCGCCATGGAATAAGTAAGGAATCCACATGGCACAG
>sig_4515
CTTTGGATTGGAGGAGTATGGCCACTAATACTAAGTACCAGCTAATAAAAAAATTTGCTA
>sig_4516
AACGTGAGTTTTCGTTCCACTGAGCGTCAGACCCCGATAAGGCCCGGGAAGGCTTCTGAG
>sig_4517
TCCCCGGGTACCGAGCTCGAATTCATTGCAGTTTAAGGTTTACACCTATAAAAGAGAGAG
>sig_4518
AGCCGGAAGGGCCGAGCGCAGAAGTGGTCAGCTTGGCTGCCATTTTTGGGGTGAGGCCGT
>sig_4519
CAAAGCTCCCCGCTCTTCCCCGTCCGGGACCCGCGCGGTCGTTAACCATCAGTACTTGGC
>sig_4520
ATATTGGTACCCCATGGAATCGAGGGATCCTCTAGAGTCGACACGCGTAGATCTGCTAGC
>sig_4521
AGTAACCACTGCCAAGTATCCACGTTGACGTCTGCGATCGCTGAAGTTCCTATACTTTTC
>sig_4522
CGAGCGGCCGCCACTGTGCTGGATATCTGCAGAATTGCCCTTGCCCTTCGCCCCGCCCTG
>sig_4523
GACAGATCGCTGAGATAGGTGCCTCACTGATTAAGCATTGGTAACTGTCAGCCAAAGTTT
>sig_4524
CGACGGAGCTCGAATTCGGATCCACAGATATCCCATGGAACCGCGTGGCACCAGGGTACC
>sig_4525
GTGAGCAAAAGACCAGCAAAAGGCCAGGAACCGTAAAAAGGCCGCGTTGCTGCGTTTTTC
>sig_4526
GCAGCCAACTCAGCTTCCTTTCGGGCTTTGTTAGCAGCCGGATCCTCGAGCATATGCTTG
>sig_4527
GCAACAAGCACACTACAGCACGAAGATCTGTGGCCCCAGGAATAGGAGAACCAAGCAGAT
>sig_4528
TATGGAAAATCTCTAAAATTCAAAAAAAGCCCGCTCATTAAGCGGGCTAATTCGAGCTCG
>sig_4529
TTGGTAACTGTCAGACCAAGTTTACTCATATATACTTTAGATTGATTTCCCCGGGGAAAA
>sig_4530
TCCGTCGACCTGCAGGTCGACGGATCCGGGGAATTCACTGGCCGTCGTTTTACAACGTCG
>sig_4531
TGTAGCCAGCTTTCATCAACATCGCGGCCGCACCTAATACCCTATATATAATACCAGAGC
>sig_4532
TGCCGTCCGCCACCGTACGTAAATTTATGGTTGGTTATGAAATGCTGGCAGAGACCCAGC
>sig_4533
ACTGCCCTGCTGCGTAACATCGTTGCTGCTGCGTACCATGGTCGATCGACAGATCTGCGA
>sig_4534
AGCACATGGACAGCCCAGATCTGGGTACCGACGACGACGACAAGGCCATGGCTGATATCG
>sig_4535
CACACAGGAAACAGCTATGACCATGATTACGAATTTGGCCAAGTCGGCCTCTAATACGAC
>sig_4536
TGACACTATAGAACTCGAGCAGCTGAAGCTTGAATTCATCGATGATATCAGATCTGCCGG
>sig_4537
CCGCCTAGGCCGCGGCCGCACTTGTGTATAAGAGTCAGAATTCCACAAATTGTTATCCGC
>sig_4538
CCTGAGAGATTTTCAGAGATTCTTTGTATAGTTCATCCATGCCATGTGTAATCCCAGCAG
>sig_4539
CCCCAGACGGCCCGTCGAGTTCGGACTACCACCGCTTGAGAGACTTACTCTTGATATCGA
>sig_4540
CTGCAGAAGCTTAATTCGGCTTAACCCCAAAGGATCTATGAGGATGCTGTAATGAATCTC
>sig_4541
CGTTCAGCTTTTTTGTACAAACTTGTGATAACAGCCTTGTACAGCTCGTCCATGCCGAGA
>sig_4542
GTATTGAGCTTGGCACTGGGCCAAGCTGAATTTCTGCCATTCATCCGCTTATTATCACTT
>sig_4543
ATCATGGCGACCACACCCGTCCTGTGGATCCTGCCTCGCGCGTTTCGGTGATGACGGTGA
>sig_4544
CGAAGGCAGCGTCGCAGCGACTCCCGCCCGCCGCGCGCTTCGCTTTTTATAGGGCCGCCG
>sig_4545
TCAACTGGGTTCGTGCCTTCATCCGTTTCCACGGTGTGCGTCCATGGGCAAATATTATAC
>sig_4546
CTGCATCCCGCCACCATGAAAAAGCCTGAACTCACCGCGACGTCTGTCGAGAAGTTTCTG
>sig_4547
TGATTTCTCACTTGATAACCTTATTTTTGACGAGGGGAAATTGATAGGTTGTATTGATGT
>sig_4548
CCTGGATGCTGTAGGCATAGGCTTGGTTATGCCGGTACTGCCGGGCCTCTTGCGGGGTAT
>sig_4549
GTTTGACGGTCGTAGAGACGAAAGGACGTGGAAGCGGCGATTTTGGATCTGGCAGTCGGC
>sig_4550
ATGGATGTGCAGGTTGTCGGTGTCGTAATTCCCATGTCAGCCGTTAAGTGTTCCTGTGTC
>sig_4551
GTCTATTTCGTTCGTCCATAGTTGCCTGACTACCCGTCGTGTAGATAACTACGATACGGG
>sig_4552
TCATCAACGTCCACAGTGATATGATCTCGGCGGCCGCTTATTTAGAAGTGGCGCGCCTCA
>sig_4553
ACATCAGAGATTTTGAGACACAACGTGGCTTTCCCCCCCCCCCCTGCAGTTCATTCAGGG
>sig_4554
TGGCCGCTGGAGCTGATCTGACTCAGCAGAGCAGAGAAGTCCATGTCCGCAATGGAGGAG
>sig_4555
CACGTTAACGAATTCGCTAGCTGCAGATCTCGAGCATGCGAGCTCGGATCCAAGCTTATT
>sig_4556
TGCAGTTCAATGGTCGAACCATGATGGCAAATTGGCCCTCGAGGTCCTCTCCAAATGAAA
>sig_4557
ATTTCGAATTCTAAATTATCTCTGGCGGTGTTGACATAAATACCACTGGCGGTGATACTG
>sig_4558
AGTGATATGATCTCGGCGGCCGCTTACTCTTTTTTTGGGTTTGGTGGGGTATCTTCATCA
>sig_4559
TTTTTCTAAATACATTCAAATATGTATCCGCTCATGGAGCTCGAATTGGCCGCGGCGTTG
>sig_4560
GACCTGCAGGTCGACGGATCCATGGAAGACGCCAAAAACATAAAGAAAGGCCCGGCGCCA
>sig_4561
TAAGTAAGGAGAAAAAAATGGCTGATCCCGTCGTTTTACAACGTCGTGACTGGGAAAACC
>sig_4562
ACTTCGCAATGGCCAAGACAATTGCGGATGACTTCGCCGCGAGCAGTAGACGGGGGGACC
>sig_4563
GTACCATGCATGATATCCTCGAGGTTACCGGGCCCAATGATCCGACCAGCAAAACTCGAT
>sig_4564
CCTTCTTCGATTTTCATAATCTATGGTCCTTGTTGGTGAAGTGCTCGTGAAAACACCTAA
>sig_4565
CTGAAAAATGCTTTTTCTCTTTCTATTATTCCATGGACTTCATTTACTGGGTTTAACTTA
>sig_4566
GGATCCTCGAGCATATGCTTGTCGTCGTCGTCGATATGGCCGCTGCTGTGATGATGATGA
>sig_4567
ACTTTAGATTGATTTCTGAAAGCGACCAGGTGCTCGGCGTGGCAAGACTCGCAGCGAACC
>sig_4568
CTCGACGCCGATGCTGGTCGCCTGAGTCTTGGTGGGCTTGCTCTCCGCCATCCCGGCCAA
>sig_4569
GCAGCCAACTCAGCTTCCTTTCGGGCTTTGTTAGCAGCCGGATCCTCGAGCATATGGCTG
>sig_4570
CGCACTCAGTCGCTACTACTGCGTGATTTTATTATTGAATACGTCAAAAAGCACCGCCAA
>sig_4571
GCACCATACCTCTCAGGCGCCGCTGGTGCCGCTGGTTGGACGCCAAGGGTGAATCCGCCT
>sig_4572
GTTAAGGGATGCAGTTTATCGGGCAGCGTTGGGTCCTGGCCACGGGTGCGCATGATCGTG
>sig_4573
GGCGGTAATACGGTTATCCACAGAATCAGGGGATAACGCAGGAAAGAACATGGATCTGCG
>sig_4574
CGCGTCCCACGCCATCCCCGCATCTGACCACCAGCGAAATGGATTTTTGCATCGAGCTGG
>sig_4575
CGTTCAGCTTTCTTGTACAAAGTGGTTCGATGGGAAGCTTGGCACTGGCCGTCGTTTTAC
>sig_4576
CGGGACCTCCTGGGGTGCGTTGGGTGGGGATCCTACCAACCGGCACGATTGTCCAGCCCA
>sig_4577
CGTCATCCTTGTAGTCGCTGTTATCAACCACTTTGTACAAGAAAGCTGAACGAGAAACGT
>sig_4578
AGTCCCTTCCCGCTTCAGTGACAACGTCGAGCACTGCTGCGCAAGGAACGCCCGTCGTGG
>sig_4579
ACGCGTACTAGTGGTACCGCGGCCGCGTTTAAACCACCCCGTGTCTAGAGTCGACCTGCA
>sig_4580
CTGCGTGCAATCCATCTTGTTCAATCATATGTCAAAGAGGCAGATATTCCTTGTTTTATA
>sig_4581
AAGCTTTCTAGGGTACCTCTAGGGATCCCGGCGCGCCCCTCGAGCTAGAATCGATCCTAG
>sig_4582
GATCTACTCGCAACAAGCACACTACAGCACGAAGATCTGTGGCCCCAGGAATAGGAGAAC
>sig_4583
CCAGATCTCCGGAGCTCCCGGGATCCGGTACCGGCCGCATGCCGGCCTGAGAGGATCGCA
>sig_4584
AACAGCTATGACCATGATTACGCCAAGCTTGGTACCGAGCTCGGATCCACTAGTAACGGC
>sig_4585
ACCCCGGGTGAATTCGATATCTCGAGCGGCCGCGTCGACGCAGTTGAAAAAACCAATTCT
>sig_4586
GACCATGATTACGCCAAGCTTGCATGCCTGCAGGTCGACTCTAGAGCCCGGGCTTCTAGA
>sig_4587
TCTGCAGCCCGGGATCCGTAAGATCCGGCTGCTAACAAAGCCCGAAAGGAAGCTGAGTTG
>sig_4588
ACGCCGGACGCATCGTGGCCGGATCCAGCCGACCCAGGCTTTCCACGCCCGCGTGCCGCT
>sig_4589
ACAGTAAAGGAGAAGAACTTTTCACTGGAGTTGTCCCAATTCTTGTTGAATTAGATGGTG
>sig_4590
CGCCCCGGGAGATCTGATATCGGTACCGGATCCCAGCTGAAGCTTTCGCGACCTTCGATG
>sig_4591
ATAGTGAGTCGTATTAATTTCGACGGGATCGAGATCTCGATCTATAGTTCCTCCTTTCAG
>sig_4592
GTCAACGGGCCCTCGGACCCTGCTTTCCTGATGCAAAAACGAGGCTAGTTTACCGTATCT
>sig_4593
AACGACGGCCAGTGCCAAGCTTTTAAAAGCTTCTAGATATCTAGAGGATCCCCGGGGATC
>sig_4594
TTCTGCAGAGCGCAGATACCAAATACTGTTTTCTAGTGTAGCCGTAGTTAGGCCACCACT
>sig_4595
CCTGCAGCGACCCGCTTAAAAGCTTGATTCTTCTGACACAACAGTCTCGAACTTAAGCTG
>sig_4596
GCAACGGCCAACTCTCGTTAACTAGAGTAACGGGCTACTCCGTTTAACGGACCCCGTTCT
>sig_4597
CTTGAGTATTAAGGAAGTAAAAGTAAAAGCAAGAAAGATCTGATCTAGAGGATCATAATC
>sig_4598
GGTACGTACCGGGCCCCTAGTATGTATGTAAGTTAATAAAACCCATTTTTGCGGAAAGTA
>sig_4599
TCGATATCGCATGCGGTACCTCTCGAGGAAGCTTGGGATCCGTCGACCAATTCATCGTGA
>sig_4600
GATTACGAATTCCCCGGATCCGTCGCGAGATTTTCAGGAGCTAAGGAAGCTAAAATGGAG
>sig_4601
TCCATATGCCTACCTTCGATATGATGATGATGATGATGCACTTTGTGATTCATGGTGTAT
>sig_4602
AATGGCAAAAGNTTATGCATTTCTTTCCAGACTTGTTCAACAGGCCAGCCATTACGCTCG
>sig_4603
TCGGTCGCTGAGGCTTGCAGGGAGTCAAAGGCCGCTTTTGCGGGATCCTCACCCTCTGCA
>sig_4604
CGAGAAAAGAGAGGCTGAAGCTGAATTCACGTGGCCCAGCCGGCCGTCTCGGATCGGTAC
>sig_4605
ATTCCGCTTTATCCATCTTTGCAAAGCTTAGATCTCGACGCTCTCCCTTATGCGACTCCT
>sig_4606
TATGGCGGTTTCGGCAACACTTCGTATGGCGGTAGCAGCAGTGGTGGCGGTGGTAGCAGC
>sig_4607
CGCTCCGCTTCTCGCCCCAGACGGCCCGTCGAGTTCGAACAAAAACTCATCTCAGAAGAG
>sig_4608
TCTTCTCCCTATAGTGAGTCGTATTATAAGAGCTTGGCACTGGCCGTCGTTTTACAACGT
>sig_4609
TAGCAGAGCGAGGTATGTAGGCGGTGCTACAGAGTTCTTGAAGTTGGTGGCCTAACTACG
>sig_4610
GCGGATAACAATTTCACACAGGAAACAGCTATGACCATGATTACGAATTGCCAAAGCTCT
>sig_4611
TGAATAAATTGCAGTTTCACTTGATGCTCGATGAGTTTTTCTGAGGGCGGATCCCCCTCA
>sig_4612
ACGTCCAAATGGGGGCTTAGATGAGAAACTTCACGATCGGCTCTAGAGGCCCTTAAGGCC
>sig_4613
TGCTACGCCTGAATAAGTGATAATAAGCGGATGAATGGCAGAAATTCGCGACGGATCCGG
>sig_4614
CTCTAGGAAGCTTTCTAGGAGATCTTCTAGGATCGATTCTAGCTCGAGGGGCGCGCCGGG
>sig_4615
AGTCGACAGATCTCGGCCGCATATTAAGTGCATTGTTCTCGATACCGCTAAGTGCATTGT
>sig_4616
GGTGATGGTACCGTTTGTCAAAAGATCTAAAAGAATTGAAAAAGATCGTCTGGATTATAA
>sig_4617
CAAGCTTGCATGCCTGCAGGTCGACTCTAGAGGATCCCCGGGTACCGAGCTCAGAAAAAA
>sig_4618
GTGGCGCCGGTGATGCCGGCCACGATGCGTCCGGCGTAGAGGATCCCTGCAAGCCTCGTC
>sig_4619
AGTCAGACGCTCCATCCCCATCCCGAAGCCGAAACCAGAGTAAACTTCCGGGTCGATGCC
>sig_4620
GCATCCCGGGGGATCCACTAGTGCGGCCGCCATGGCCTCTAGAGCCGATCGTGAAGTTTC
>sig_4621
ACTAATGACCCCGTAATTGATTACTATTAATAACTAATGCATGCGGTAATACGGTTATCC
>sig_4622
TTGAACGATCGGGGAAATTCGAGCTCTAAGCCTTGTACAGCTCGTCCATGCCGAGAGTGA
>sig_4623
CCTCTCGACGGATCGTTCCACTGAGCGTCAGACCCCGTAGAAAAGATCAAAGGATCTTCT
>sig_4624
TCAGCTACCAATGCGATAGTATCTCTTAGAGGAGCAAATGGTTGATTCCCTTGAGGTTCA
>sig_4625
TATCATTTTACGTTTCTCGTTCAGCTTTCTTGTACAAAGTGGTTGATAACAGCCATCATC
>sig_4626
CCTGGCAGTCGATCGTACGCTAGTTAACTACGTCGACATCGATAAGCTCTAGATCAAGCT
>sig_4627
GCTAATGGCCGGATCCGCCTCGACCAAAGCGGCCATCGTGCCTCCCCACTCCTGCAGTTC
>sig_4628
CTTCCCGGCCGACGCGCTAGATAACTTCGTATAGCATACATTATACGAAGTTATGGATCC
>sig_4629
TACGCGGCCGCGGTACCATAACTTCGTATAGCATACATTATACGAAGTTATGTTTAAACG
>sig_4630
AATTCCCATATGGTGATGGTGATGGTGGCCCATGGCGTTGAACCATTTTACGATACCAGT
>sig_4631
GTACCGAATTCCGCTGGCGTAATAGCGAAGAGGCCCGCACCGATCGCCCTTCCCAACAGT
>sig_4632
TCGCGAGCCATGGTGGCCTCCGACCTGCAGGCATGCAAGCTTGGAGGTGCACACCAATGT
>sig_4633
CATTGACGTCAATGGGAGTTTGTTTTGGCACCAAAATCAACGGGACGAATTCATATTTGC
>sig_4634
TAATCTATTAAAGGTCATTCAAAAGGTCATCCACCGGATCAGCTTAGTAAAGCCAATCCC
>sig_4635
ACACTTGTCACTACTATGGGTTATGGTGTTCTATGCTTTTCAAGATACCCAGATCATATG
>sig_4636
CTTGAGGACAATCCAAGCTTGTACAGCTCGTCCATGCCGAGAGTGATCCCGGCGGCGGTC
>sig_4637
CCAGTCACGACGTTGTAAAACGACGGCCAGTGAATTGCGGAATTCCGCAATTCCCGGGGA
>sig_4638
AGTTAACCGGTCCCCGGGTACCGGGCCCGGCCGGCCCTGAGAATTCACTGGCCGTCGTTT
>sig_4639
AAGAAGAAGGGGTATCTCTCGAGAAAAGAGAGGCTGAAGCTGAATTCACGTGGCCCAGCC
>sig_4640
TATCAAGCTTATCGATACCGTCGACCTCGAGGGGGGGCCCGGTACCGATGCATGCAAGCT
>sig_4641
AGTGCCACTTGCATCGATGAATTGATCCGAAGTTCCTATTCTCTAGACATCATTAATTCC
>sig_4642
TACTTATTCAAGATCTGGTACCGAGCTCTGCAGAAGCTTCTAGAGCTCGAATTCCCCGGG
>sig_4643
CAAATGGGTCGGGATCTGTACGACGATGACGATAAGGATCCGAGCTCGAGATCTATGTCA
>sig_4644
TCTAACGACTGCTCCTTGAAAAGGTAGACCTCACAATTACGGTATACCAAGCAGTAAGTT
>sig_4645
AATATTCCATAGAACAACAATAGTATTACCTAATTACCAAGTCTTAATTTAGCAAAAATG
>sig_4646
CAAAAATCAGCGCGCAAATACGCATACTGTTATCTGGCTTTTAGTAAGCGATCGAATTCG
>sig_4647
GCTCATACTGGCCGTCGTTTTACAACGTCGTGACTGGGAAAACCCTGGCGTTACCCAACT
>sig_4648
GTTATTATAACATGTATTCACGAACGAAAATCGATAGATCCGTCGACCTGCAGGCATGCA
>sig_4649
CTGGAGTTCTTCGCCCACCCCGGGCTCGATCCCCTCGAGAAATTTCTCTGGCCGTTATTC
>sig_4650
AAAAATGGAGACGTACTAATCTTCCAATAATCTCACTTTTAGTACTCTCCCCTATGTTAT
>sig_4651
GATCTTCCGTCACAGGTATTTATTCGCTGTAGTGCCATTTACCCCCATTCACTGCCAGAG
>sig_4652
TATGGCTAGCATGACTGGTGGACAGCAAATGGGTCGGGATCAAGCTTCGAATTCCATGGT
>sig_4653
CAGACAAGGCCGCTCAGGGCGAGAAGAGATCGGAAGCCCATGGTGATGTCTGCTCAAGCG
>sig_4654
GTTCTACGTAAGCTTCGAATTCGCCCTTGGATTTTTGACACCAGACCAACTGGTAATGGT
>sig_4655
CGACATGGAGCGGCACGCGGGCGTGGAAAGCCTGGTCGGCTGGATCTGAGCGCCCAATAC
>sig_4656
CTATTTTTATAGGTTAATGTCATGATAATAATGGTTTCTTAGAATTCGAGTCTAACTCCT
>sig_4657
TGCAATGAAAATAAATTTCCTTTATTAGCCAGAGGTCGAGGTCGGGGGATCCGTTTAAAC
>sig_4658
TGGTGAAGTACATCACCGACGAGCAAGGCAAGACCGAGCGCCCAATACGCAAACCGCCTC
>sig_4659
CTTCTAGGATCGATTCTAGGAATTCTCTAGCTCGAGGGGCGCGCCGGGATCCCTAGAAAG
>sig_4660
AGCCGGGCCCCTTAAACAAGAATCTCTAGTTTTCTTTCTTGCTTTTACTTTTACTTCCTT
>sig_4661
CACCTCATTAGCGACACGTTGCGCAGCGGCCACGTCCTTAGCCTTATCCACGCAATCGAG
>sig_4662
TTTAAAGTTCTGCTATGTGGTGCGGTATTATCCCGTGTTAACGAATTCTTGCGGTTTCTT
>sig_4663
TTACCTTCAAGCTCGCCCTTAAGGGCGAGCTTGTCATCGTCATCACCGGATCCAGAGCCG
>sig_4664
GCAGAGGCGGATAAAAGTGCGCGTGCAGCCCTTATTGCCCGGGAATTCGGATCCCGGGGA
>sig_4665
ACTCTTCAAACTTCATTCCCCTACTTAGCAATGAGTAGGGGAAAAAGAAAGAGTAATTAC
>sig_4666
AAGAGCTTGCGGCCCGAGCTCATGCATGATCGAATTAGCTTCAAAAGCGCTCTGAAGTTC
>sig_4667
ATAGGGCGAATTGGAGCTCCACCGCGGTGGCGGCCGCTTAATTGGCGCGCCTATATAGGC
>sig_4668
TCAGGAGCCCTTCACCAAGGGCGAGCTCAATTCGAAGCTTGAAGGTAAGCCTATCCCTAA
>sig_4669
TCCGCCAAAACAGCCAAGCTTGGATCCAGGCCTAGGTACCGAGCTCAATGCATACGTAAA
>sig_4670
CGACGGCGCGCCCGCGGTTTAAACCGGTCCGTTAATTAATCGCGATCGGCCCGGGCGGCC
>sig_4671
CTCTAGACTAGGTGGATCTTCACTTGTACAGCTCGTCCATGCCGAGAGTGATCCCGGCGG
>sig_4672
GAACAAAAGCTAATCTCCGAGGAAGACTTGAACGGTAGCGCTTAGAGCTCGAATTTCCCC
>sig_4673
GCGAATTGGGCGGGCGCGCCTGCAGAATTCTCGAGAAGCTTCCCGGGATCCTAGGCGCGC
>sig_4674
TATGAGAGGATCGCATCACCATCACCATCACGGATCTGGTTCCATGAAAACTGAAGAAGG
>sig_4675
GCCAGTGAATTCCCCGGATCCGTCGACCTGCAGGTCGACGGATCCGGGGAATTCGTAATC
>sig_4676
GACGGGATCCATATGACGTCGACGCGTCTGCAGAAGCTTCTAGAATTCGAGCTCCCGGGT
>sig_4677
GCCGGCCACGATGCGTCCGGCGTAGAGGATCCTGCAAGCCTCGTCGTCCTGGCCGGACCA
>sig_4678
AGTAAACTCAAGTGAAGACGAAAGAGATCTTCAATTCCGGCGCCTAGAGAAGGAGTGAGG
>sig_4679
ATGAATTCACGTGGCCCAGCCGGCCGTCTCGGATCGGTACCTCGAGCCGCGGCGGCCGCC
>sig_4680
CCACTCTGCTGGTTGTCTGCTCCAGAGTCCATGGTCATGAATTCCGGCGACGATACAGTC
>sig_4681
TTCACGACGCGACTTTSGGACCGGTCCTCTCTAGAGCGGCCGCGGGGTACCGGCGCGCCG
>sig_4682
TTTCTTGTATATCTCTTTATTATTATTTATGAATGAATAAATAAGACGGCAATATTTATG
>sig_4683
TATTTATAGGATCTGTGATTGTAAATAAAATGTAATTTACAGTATAGTATTTTAATTAAT
>sig_4684
TGCGTTAGCAATTTAACTGTGATAAACTACCGCCGATGATAAGCTGTCAAACATGAGAAT
>sig_4685
ACCATCTTGCTTGTGTGTTCCTTATTGAAGCCTTGGTGTGACTGATTTACTAGTAGCATA
>sig_4686
AGAGAGTAGTAACAAAGGTCAAAGACAGTTGACTGTATCGCCGGGATCTTGAATAAGTAG
>sig_4687
GGTCGTGCACCCAACTGATCTTCAGCATCTTTTACTTTCACCAGCGTTTCTGGGTGAGCA
>sig_4688
GTGAGCTAACTCACATTAATTCGGTGAGGTTATGGCGGAGGGTTGCGAGGTCTAGGAGAA
>sig_4689
ACATGTATTCACGAACGAAAATCAAGCTTGAATGCTATTTGTATAGTTCATCCATGCCAT
>sig_4690
TTACGCCAAGCTAGCTTCCCGCTTGGTCGGGCCGCTTCGCGAGGGCCCGTTGACGACAAC
>sig_4691
GGCCGCGGATCTGATCCCGGGCGGGTACCTTTGAATTCCACTTAATTAAGAAGGCCGGCC
>sig_4692
GGCCGCTGTGTGAAATTGTTATCCGCTCACAATTCCACACATTATACGAGCCGGAAGCAT
>sig_4693
TGCCCTTTTTCAGGGCTGGAATGTGTAAGAGCGGGAATGTCTTAAGCGGCTTTACCGCGT
>sig_4694
TGACCTAACCCCTGTGCTAGCGCTTTTTGCTCTATATGTGTGGTATGGGCGACACGGAAA
>sig_4695
TGATTAATCGAATTCCCGCGGCCGCCATGGCGGCCGGGAGCATGCGACGTCGGGCCCAAT
>sig_4696
TTGCGCAGCCTGAATGGCGAATGGGAAATTGTAAACGTTTAATATTTTGTTAAAATTCGC
>sig_4697
AAGGATCTCAAGAAGATCCTTTGATCTTTTCTACTGAACGGTGATCCCCACCGGAATTGC
>sig_4698
AGGAAACAGCTATGACCATGATTACGCCAAGCTTGGCTGCAGGTCGACGGATCCCGCCTG
>sig_4699
CTGGTGTGCCCGGAGTGTTGTAACCTCCTCCTCCTCCTCCTCATCGATGTCGACGTAGTT
>sig_4700
AGTCACGTCTGGTCGACCTCGAGGGGGGGCCCGGTACCCAATTCGCCCTATAGTGAGTCG
>sig_4701
ACCAAGTCATTCTGAGAATAGTGTATGCGCCTACCGAGTTGCTCTTGCCCGGCGTCAATA
>sig_4702
TGATATTCGGCAAGCAGGCATCGCCGTGGGTCACGACGAGATCCTCGCCGTCGGGCATGC
>sig_4703
TCGTTCCACTGAGCGTCATGTCAGCCGTTAAGTGTTCCTGTGTCACTGAAAATTGCTTTG
>sig_4704
GTTATCCCCTGATTCTGTGGATAACCGTATTACCGCCTTTGAGTTCGACGGATCCTGGGC
>sig_4705
ACCGAGGAGAGGGTTAGGGATAGGCTTACCTTCAAGCTTCGAATTGATCACCACTTTGTA
>sig_4706
TGGGTATGGTGGCAGGCCCGTGGCCGGGGGACTGTTGGGCGCCATCTCCTTGCATGCACC
>sig_4707
GCGTAATCATGGTCATAGCTGTTTCCTGTGTGAAATTGTTATCCGCTCGGTATCAGCTCA
>sig_4708
AGGACTGATCATGATGATATATTTTTATCTTGTGCAATGTAACATCAGAGATAAGCCGAA
>sig_4709
AGATAACTTCGTATAATGTATGCTATACGAAGTTATGCGGCCCGCGTCCTCGGTACCGGG
>sig_4710
TCTAGAGCGGCCGCCACCGCGGTGGATCCTGCACCATCGTCTGCTCATCCATGACCTGAC
>sig_4711
GCGTAACGTGTTCGGGATTCAGGAGGCGCTCGCCCTCGTCGCCAGAGGCGCCGGGATCGC
>sig_4712
CTAGGATCGATTCTAGGAAGCTTTCTAGCTCGAGGGGCGCGCCGGGATCCCTAGAGAATT
>sig_4713
GTAATACGACTCACTATAGGGCGAATTGGAGGATTCCGGTCTAACAAAGAAAAACACATT
>sig_4714
TACACGCCCCTTATTTGTGCTTGATTAGATGATCCCCCTGCTCGAGCCGGGCCCGAGTAA
>sig_4715
CGTCCTTGTAGTCGACAGATCTGGTACCCGGGAATTCTCGAGAAGCTTCATATGATATCT
>sig_4716
AGGGATAGGCTTACCTTCAAGCTTCGAATTGCCCTTAAGGGCAATTCCTTCTTAAAGTTA
>sig_4717
ATCGATCCTAGAGAATTCCTAGAGTTAACACTGGCCGTCGTTTTACCGGTCCGGCAAAAG
>sig_4718
AACGCGCGAGGCAGTGGAGCTGTAATATAAAAACCTTCTTCAACTAACGGGGCAGGTTAG
>sig_4719
CTTTCGCATCTTGCTCAATAGCCTTGCGCACTACAGACATAAAGTTATCTCGGCTACCGT
>sig_4720
CTAGTGCTGGCGGCCGCGAATTCTTGAAGACGAAAGGGCCTCGTGATACGCCTATTTTTA
>sig_4721
ACGATCCTCATCCTGTCTCTTGATCAGATCCGCCTAGAGAAGGAGTGAGGGCTGGATAAA
>sig_4722
CATGGGCGCAGATCTACGCAAAAAGGCCATCCGTCAGGATGGCCTTCTGCTTAATTTGAT
>sig_4723
CAGGCGCGCCAAGGCCTGTACAGAATTCGGATCCCCGATATCGCCATGGGACTCTTGTCG
>sig_4724
AAGCTTAGAGGATCTCACCATCACCATCACCATGCGGCCGCATCGTGACTGACTGACGAT
>sig_4725
CGCGGGCCCATGGTACCCGGGGATCCTCTAGAGTCGACCTGCAGGCATGCAAGCTTGGCG
>sig_4726
CAAGTCATCAATAAAGCCATCACGAGTACAGCCTCGAGATCTGCGATCTAAGTAAGCTTG
>sig_4727
TATGACCATGATTACGCCAAGCTCTAGGGATAACAGGGTAATCCCGGGTAGGGATAACAG
>sig_4728
GCTCTCTAGAGCATGCGGTACCTCTCGAGGAAGCTTGGGATCCGTCGACCAATTCATCGT
>sig_4729
ACCGTTCAAGTCTTCCTCGGAGATTAGCTTTTGTTCACCGTTAATTAACCCGCTCATTCT
>sig_4730
TGGCAGAAATTCGACCTGCAGCCAAGCTTGGCACTGGCCGTCGTTTTACAACGTCGTGAC
>sig_4731
AGCGGTGGCAGCAGCCAACTCAGCTTCCTTTCGGGCTTTGTTAGCAGCCGGATCTAAGCC
>sig_4732
GATATACCATGGCTAGCATGACTGGTGGACAGCAAATGGGTCGGATCCGAATTCGAGCTC
>sig_4733
AGATATCAGGCCTTGCGGCCGCGGCCAGATTCCCGGGACGAATTCGAATCGATGGGATCC
>sig_4734
CCGCTCATTAGCGTCGGGCTGGGTATCTGATTGCTTTACGCATGGTGAATACACTGCCCG
>sig_4735
TCGCCAGATACCGGCCTCCATCGGAGAAACTGTCCGAGGTTATGTTGACGATGCCGAAAA
>sig_4736
TGGGGTGTGTGATACGAAACGAAGCATTGGGATCCCCGGGAATTCACTGGCCGTCGTTTT
>sig_4737
GACGTTGTAAAACGACGGGATCCACAGGACGGGTGTGGTCGCCATGATCGCGTAGTCGAT
>sig_4738
TGGTCCGGTAACGTGCTGAGCCCGGCCAAGCTTACTCCCCATCCCCGGGCAATAAGGGCT
>sig_4739
ACCGCATTGAAGGCCAAAAAACTGCTGCCTTCGGATCCTAGAAGCTTATCGAATTCCTGC
>sig_4740
GATGATAAGCTTGCCACAACCCCGGGATAATTCCTGCAGCCAATATGGGATCGGCCATTG
>sig_4741
AGTGAGCTCGTTGCGCGGTCAGAAAATTATTTTAAATTTCCTCTAGTCAGGCCGGAATAA
>sig_4742
CAGCATATTTGATAGTCTGGCGTAACCATCATCGAGATCGATCCTCTACGCCGGACGCAT
>sig_4743
ATTTACGCCAAGCTTGCATGCCTGCAGGTCGACTCTAGAGGATCCCCGGGTACCGAGCTC
>sig_4744
TGCAGTCGACTCTAGATCTGGTACCGAATTCCATGGTCGCGACCCTACCCTCGATTGCAG
>sig_4745
GGGGAATTCTCATGTTTGACAGCTTATCATCGCTGCCTCGCGCGTTTCGGTGATGACGGT
>sig_4746
AGCGGTGGCAGCAGCCAACTCAGCTTCCTTTCGGGCTTTGTTAGCAGCCGGATCCGCGAC
>sig_4747
CGCGCGGGGAGAGGCGGTTTGCGTATTGGGCGCTAGCGGAGTGTATACTGGCTTACTATG
>sig_4748
TGCTGGTTTACCGCGGTAGTGATCTTATTTCATTATGGTGAAAGTTGGAACCTCTTACGT
>sig_4749
ATAATCATCCGAAGTCGTATCAATAGATCTCATGGACGAACAAAAGCAACCCCAGCAAGA
>sig_4750
ATCTCTAGCGGATCTGACGGTTCACTAAACCAGCTCTGCTTATATAGACCTCCCACCGTA
>sig_4751
TCCGATATCGCCGTGGCGGCCGTCTGGACCGATGGCTGTGTAGAAGTACTCGCCGATAGT
>sig_4752
GCCGTAATATCCAGCTAAACGGTCTAGTTATAGGTACATTGAGCAACTGACTGAAATGCC
>sig_4753
GCAGGATGTCCACCAGCTGGTCGCGCATGATGGGGCCGTCGGGCTGGAAGCCGTCGCAGT
>sig_4754
TCAATAATCAGGTGGCACTTTTCGGGGAAATGTGCGCGGAACCCCTATTTGTTTATTTTT
>sig_4755
GCAAGCAGGCATCGCCGTGGGTCACGACGAGATCCTCGCCGTCGGGCATGCGCGCCTTGA
>sig_4756
CCTCCCGACACAAAGCCGCTCCATCAGCCAGCAGTCGTCTAATCCAGAGACCCCGGATCG
>sig_4757
CACAATTCCCCTATAGTGAGTCGTATTAATTTCGCGGGATCGAGATCAGCTTCACGCTGC
>sig_4758
CTATTAATTGTTGCCGTGAAGCCAGAGTAAGTAGTTCGCCAGTTAATAGTTTGCGTAATG
>sig_4759
GTCCTTGTAGTCAGCGTGTTTGTGACGGTGGTTGTGAGCCATATTATATCTCCTTCTTAA
>sig_4760
AAAGAACATGCAGATCCGTCGATCTATCTCATCTGCGCAAGGCAGAACGTGAAGACGGCC
>sig_4761
GGACAAGCGGCCTCGCACAGCCTTCACTGCTGAGCAGCTCCAGAGGCTCAAGGCTGAGTT
>sig_4762
CTTGCAGCACATCCCCCTTTCGCCAGCAGATCCGTCGGTCCCTATCGTTTCCACGATCAG
>sig_4763
AACAAAGCCGAAGAGGAAGCTGAGTTGGAGGCTGAAACCGCTGAACAAACTAGTGACGAG
>sig_4764
CTATTCTTTTGATTTATAAGGGATTTTGCCGATTTCGGAGCTCACCATTCGCCATTCAGG
>sig_4765
GCCTGAATAAGTGATAATAAGCGGATGAATGGCAGAAATTCGAGCTTGGCCCAGTGCCAA
>sig_4766
GCCATGGGCAAATATTATACGCAAGGCGACAAGGTGCTGATGCCGCTGGCGATTCAGGTT
>sig_4767
GTGAGGGTTAATTCACTGGCCGTCGTTTTACAACGTCGTGACTGGGAAAACCCTGGCGTT
>sig_4768
AACGGGGCGAAGAAGTTGTCCATATTGGCCACGTTTAAATCAAAACTGGTGAAACTCACC
>sig_4769
ACCGGGCCCAAGCTTCTCGAGGAATTCCTGCAGCCCGGGGGATCCACTAGTGAGCTCGTT
>sig_4770
AATGTGACCTGCGTTGTGTCCATGCCTACCTCCTTAGATCTGCCCTGCAGAATGCCTAAC
>sig_4771
AAACACTTGATAACGAAGACTTAGAATACCTTTATACTCCTCCGATGGAATTGCCAAAAA
>sig_4772
ACTCTCAGGCAATGACCTGATAGCCTTTGTAGATCAATTCTCATGTTTGACAGCTTATCA
>sig_4773
CACGAATTAATTCACTGGCCGTCGTTTTACAACGTCGTGACTGGGAAAACCCTGGCGTTA
>sig_4774
CATCCGCTTATTATCACTTATTCAGGCGTAGCACCAGGCGTTTAAGTCGACCAATAACTC
>sig_4775
ACGAATTCGCTAGCTGCAGATCTCGAGCATGCGAGCTCGGATCCAAGCTTATTAATTTAA
>sig_4776
CTTAATGCGCCGCTAGATCTGCATGCAAGGAGATGGCGCCCAACAGTCCCCCGGCCACGG
>sig_4777
AAGAGGAAGCTGAGTTGGAGGCTGAAACCGCTGAACAAACTAGTGACGAGAAGACCACCG
>sig_4778
AGCTCGAATTCCCTAACTAACTAAAGATTAACTTTATAAGGAGGAAAAACATATGAGTAA
>sig_4779
GTACTCGCCGATAGTGGAAACCGACGCCCCAGCACTCGTGGGGATCGGGAGATGGGGGAG
>sig_4780
GTCAATTCGTCTACTAACTAGGCTTGCTTTGTGTCAAATGGCAAACTAGAGTGGTCGCAT
>sig_4781
CCTCTATAGTGAGTCGGGATCGCTAGTTAGTTAAGCTTGCATGCCTGCAGGTCGACTCTA
>sig_4782
ATAGAGTACAGCACATCCATGAATTCTGCAGCTGGATCCGCAATTGTCTTGGCCATTGCG
>sig_4783
ATACATTCAAATATGTATCCGCTCATGGAGCTCGATGCTTGTAAACCGTTTTGTGAAAAA
>sig_4784
GTGCTCGACATCCTCGGGGTCTTCCGGGGCGAGTTCTGGCTGGCTAGCCCGTTTGATCTC
>sig_4785
CTGCAGAAGCTTCTAGAATTCATTCTCAAATGGACTCGCCAACTCATTAAACAAACCCAC
>sig_4786
TCCGGCCTGACTAGAGGAAATTTAAAATAATTTTCTGACCGCGCAACGCCTTGCAGGCCA
>sig_4787
CCCATCGATGATCAGGCCTCGAGATCTAGAGGATCCCCGGGTACCGAGCTCGAATTCACT
>sig_4788
ACCGCATTGAAGGCCAAAAAACTGCTGCCTTCGGATCCTAGAAGCTTATCGAATTCGATA
>sig_4789
GATCCTCTAGATCAGATCTAGATTCTAGCCAGATACTTTTACTTTTAATTGAGTAAAATT
>sig_4790
AGGTCGACTCTAGAGGATCCCCGGGTACCGAGCTCGCGAATTTCTGCCATTCATCCGCTT
>sig_4791
CGCTGTTCTCCTCTTCCTCATCTCCGGGCCTTTCGACCTGCAGCCAACGCCACCATGGGG
>sig_4792
CATGATTACCAGATCTGGCTCGAGCTCCACCGCGGTGGCGGCCGCTCTAGGATCCCCCGG
>sig_4793
TCATTTTACGTTTCTCGTTCAGCTTTCTTGTACAAAGTGGTTCGATCTAGAGGATCCATG
>sig_4794
GGATTACACATGGCATGGATGAACTATACAAATAGCATTCGTAGAATTCGAGCTCGGTAC
>sig_4795
TCCGAGCTCGAGATCTGCAGCTGGTACCATGGAATTCGAAGCTTGGAGTCGACTCTGCTG
>sig_4796
AAATCCAGGAATTAAAGGGATTAAAGGAATTGGGCCAGCTTTTGTTCCCTTTAGTGAGGG
>sig_4797
CGCCATGGACCCGCGTCCCTCAATACCGGAGCCACCACCGGTACCCAGATCTGGGCTGTC
>sig_4798
AGTCGACCTGCAGGCATGCAAGCTTGGGGGGGATCGATCCCGTCGTTTTACAACGTCGTG
>sig_4799
TAAATACTACTATTGCCAGCATTGCTGCTAAAGAAGAAGGGGTATCTCGAGAAAAGAGAG
>sig_4800
CGGGAGCGCGGCCGATGCAAAGTGCCGATCAACATAACGATCTTTGTAGAAACCATCGGC
>sig_4801
ATACCGATAGTTGCGCCGACAATGACAACAACCATCGCCCACGCGTAACCGATATATTCG
>sig_4802
TTATATTAATTTTATTGTTCAAACATGAGAGCTTAGTACGTTAGCCATGAGAGCTTAGTA
>sig_4803
AAAAAACTAGCATAACCCCTTGGGGCCTCTAAACGGTGCTTGAGGGGTTTTTTGGATCCG
>sig_4804
TTGGGTAACGCCAGGGTTTTCCCAGTCACGACGTTGTAAAACGACGGCCAGTATGAGCTC
>sig_4805
AATTAAGCTTGGCTGCAGGTCGACCCGGGGTACCGAGCTCGCATGCGGATCCGTGATGGT
>sig_4806
GCCCTGCAGGCCTCGAGTTCGAATCTAGAAGATCTGGTACCGAGCTCGAATTCCCGGGAT
>sig_4807
GCAGGTTATATGCAGGTTATATGCAGGTCGAAGACGCCAAAAACATAAAGAAAGGCCCGG
>sig_4808
GCAATGTGACCCTAGACTTGTCCATCTTCTGGATTGGCCAACTTAATTAATGTATGAAAT
>sig_4809
TCTTCAAGAATTCCCGGGGATCCGTCGACCTGCAGCCAAGCTTCTTGGATGCTGTAGGCA
>sig_4810
TAATTAATAAAATTAAAGCTTGTAGAAGCAATAATGATATTAATCAATGCTTATCTGATA
>sig_4811
CGTTTAGGTGTTTTCACGAGCACTTCACCAACAAGGACCATAGATTATGAAAATCGAAGA
>sig_4812
TCAACAGCTCATTTCAGAATATTTGCCAGAACCGTTGTGATGTCGGCCAAGCTAGCTTAT
>sig_4813
ATCTCGTGATGGCAGGTTGGGCGTCGCTTGGTCGGCATTTCGAACCCCAGAGTCCCGCTC
>sig_4814
CAGTATAAATTTAACGATCACTCATCATGTTCATATTTATCAGGATCCTCTAGAGTCGCG
>sig_4815
ACCGTTGTGGTCTCCCTATAGTGAGTCGTATTAATTTCGCGGGATCGAGATCTCCCCTAG
>sig_4816
TGGGGTTTCTACAGGACGTAACATAAGGGACTGACCACCCGGGGATCCTCTAGAGTCCCC
>sig_4817
GGCTCGTTGTCAGGAACGTTGAAGGACCGAGAAAGGGTGCTAAGAAACCATTATTATCAT
>sig_4818
CGACGTTGTAAAACGACGGGATCGATCCCCCCAAGCTTGCATGCCTGCAGGTCGACTCTA
>sig_4819
GGTTAATCCTGTCAACTCGCTTGTTCCGCGTGGGAGCCATCATCATCATCATCACTAAGC
>sig_4820
CGACCTGCAGCCAAGCTCTCGAGAGCTTGGCGTAATCATGGTCATAGCTGTTTCCTGTGT
>sig_4821
ATCGATGATAAGCTGTCAAACATGAGAATTCCCCCCCCCCAAATAGCTTTTTATCACGCA
>sig_4822
GAAGGCTTTGGGGTGTGTGATACGAAACGAAGCATTGGGATCTATCGATGCATGCCATGG
>sig_4823
ATCCCGCATAGCTCCTAATTAAGCTCATAAATTAAACCTCGCCATATATTCTTTTCATTT
>sig_4824
CTTCAGCTCACTCACTCAAGATGTGTATAAGAGACAGTCGAGATCCCCGCCACGGTTGAT
>sig_4825
GGCTTGTTATTGTCTTCTTTGCCAGGCTTGTTATTGTCTTCTTTGCCAGGCTTGTTATTG
>sig_4826
ATGGCTGTTATCAACCACTTTGTACAAGAAAGCTGAACGAGAAACGTAAAATGATATAAA
>sig_4827
TACCCGGGGATCCTCTAGAGTCGACTCTAGAGGATCTGTAATCCGGGCAGCGCAACGGAA
>sig_4828
AAGCTTAGCTTCTTGGATGCTGTAGGCATAGGCTTGGTTATGCCGGTACTGCCGGGCCTC
>sig_4829
GGAACCAGACGATGCGGCCGCGGATCCAATAATAATTTCTTCAAAGGTGGTGTCGTGATC
>sig_4830
ATCCGAGGTACCAGCACGAGCCTGACGAGCAGCAGCACGAGCGTACATATGGCTGCCGCG
>sig_4831
ATGTCTAAAAAGCTTATCGATACCGTCGACGTCACGCGTCCATGGAGATCTCGAGGCCTG
>sig_4832
CGGGGTACCGAGCTCGCATGCGGATCCGTATGGTGATGGTGATGGTGAGATCCTCTCATA
>sig_4833
TCTAGAGGGAGCTCGAATTTCCCCGATCGTTCAAACATTTGGCAATAAAGTTTCTTAAGA
>sig_4834
AGTATTAATACGACTCACTATAGGGCTAGCGATCGCCATGGAATAAGTAAGGAATCCACA
>sig_4835
CCTTTATATCCCGTTTCCCCCACCCTCTGTCTAAATTTGGAGTCCTTCCGGAGGACCCTC
>sig_4836
TTTCTTCATGGTCTGTTTCCTGTGTGAAATTGTTATCCGCTCACAATTCCACACATTATA
>sig_4837
GCGCCGGAGGCGGCCGCTCGACTCATCACGTCTCCTGTCACAGCCCCACCTCCTTCCTGA
>sig_4838
AGTGTCAACAAAAATTAGGAATTAATGATGTCTAGAGGATCCCCGGGTACCGAGCTCGAA
>sig_4839
CATCCAAATTTAAATTGTAAACGTTAATATTTTGTTAAAATTCGCGTTAAATTTTTGTTA
>sig_4840
TGGGTGGTTAACTCGACATCTTGGTTACCGTGAAGTTACCATCACGGAAAAAGGTTATGC
>sig_4841
TCCTCCTTCGTCGGTGTCGTCGCCGGATGGTCTGCGGTGGTGCTCAGCGTGGAGACGCGC
>sig_4842
CATGAGAGGCACCAGCGCGAAGAAACGTCGCCGGCAGCTGGCGGCCGCGTCCGCGTCGCG
>sig_4843
GACAATTAATCATGATAAGCTTAGCTTCTTGGATGCTGTAGGCATAGGCTTGGTTATGCC
>sig_4844
GAAGATCTCCTAGAGAATTCCTAGAGTTAACACTGGCCGTCGTTTTACCGGTCCGGCAAA
>sig_4845
TCCTGCCATCATCACCATCACCACTAAATCGATGCCGACACCCGCCAACACCCGCTGACG
>sig_4846
ATAGGAGGGCCACCATGGCCAAGTTGACCAGTGCCGTTCCGGTGCTCACCGCGCGCGACG
>sig_4847
CATCGAGGGTAGGTTTACTGAATTCAGGCCTACCCTCGATGGATCCCCGGCCGGGTACCG
>sig_4848
AGATTATCAAAAAGGATCTTCACCTAGATCCTTTTGGCCGCAAAAATTAAAAATGAAGTT
>sig_4849
ACCCCAGCGACACCCGAGGCACGACAGTGAAAATCGCCGGCACTACCTATCAGAAAGTGG
>sig_4850
TGGAAGATGCCAGGAAGATACTTAACAGGGAAGTGAGAGGGCCGCGGCAAAGCCGTTTCC
>sig_4851
AATTTTTACCGGCAGATTTCTAAAGAAGAATTGGGGATCCCCCGGGCTGCAGGAATTCGA
>sig_4852
CTGGGTACCGATGACGACGACAAGAGCCCGGGCTTCTCCTCAACCATGGCGATATCGGAT
>sig_4853
AATCCAGTGGGACCACATGCTGAACTCCCTATCACTGCATGAGTAGGGAACTGCCAGGCA
>sig_4854
ACAAAGTGGTTGATAACAGCATGGTGAGCAAGGGCGAGGAGCTGTTCACCGGGGTGGTGC
>sig_4855
GGCTGCAGGTCGACCCGGGGTACCGAGCTCGCATGCGGATCCGTATGGTGATGGTGATGG
>sig_4856
TGAGTGGCGAATGGGACGCGCCCTGTAGCGGCGCATTAAGCGCGGCGGGTGTGGTGGTTA
>sig_4857
TACGCCAAGCTTGCATGCAAATTCTATTTCAAGGAGACAGTCATAATGAAATACCTATTG
>sig_4858
ATTTATTCGCTGTAGTGCCATTTACCCCCATTCACTGCCAGAGCCGTGAGCGCAGCGAAC
>sig_4859
CTGCCACGATGTATACGTTATGAGAGTTGTAGTTGTATTCCAGTTTATGGCCCAGGATGT
>sig_4860
GTTCGAAATCGATGAGCTCGCGAATTTCTGCCATTCATCCGCTTATTATCACTTATTCAG
>sig_4861
CTTGGCCCAGTGCCAAGCTCCAATACGCAAACCGCCTCTCCCCGCGCGTTGGCCGATTCA
>sig_4862
CGCAGGAAAGCGGCCGCGAGCAAAAGGCCAGCAAAAGGCCAGGAACCGTAAAAAGGCCGC
>sig_4863
TTCATTCGTGACTACGCCTAAGCGAGACGAAATACGCGATCGCTGTTAAAAGGACAATTA
>sig_4864
GAGATAGATTTGTAGAGAGAGACTGGTGATTTTTGCGGACTCTAGATTAGGCGCCGGTGG
>sig_4865
GCTCGAGATCTAAGTAAGCTTGGCATTCCGGTACTGTTGGTAAAATGGAAGACGCCAAAA
>sig_4866
TGGGGTTTCTACAGGACGTAACATAAGGGACTGACCACCCGGGGATCCTCTAGAGTCGAC
>sig_4867
TCTCCATGGTAAGGGCAATTCCACCACACTGGACTAGTGGATCCGAGCTCGGTACCAAGC
>sig_4868
AAGAGGTAATACACCATGAATCACAAAGTGCATATGGAGCTCGGTACCCTCGAGGGATCC
>sig_4869
CAGGAAACAGCTATGACCATGATTACGCCACATCGATGGCTTGGCTGCAGGTCGACGGAT
>sig_4870
CCCCCCCCCCCCCATGACATTAACCTATAAAAATAGGCGTATCACGAGGCCCTTTCGTCT
>sig_4871
GATCCGGCCAATGCTTCTGGCGTCAGGCAGCCATCGGAAGCTGTGGTATGGCTGTGCAGG
>sig_4872
TTCCCGGCCGCGGAGTTGTTCGGTAAATTGTCACAACGCCGCGGCCAATTCGTAATTGGG
>sig_4873
CTTCAGTTTTCATGGAACCAGATCCGTGATGGTGATGGTGATGCGATCCTCTCATAGTTA
>sig_4874
CGGGTACCGAGCTCGAATTCCAGCTTGGCATTCCGGTACTGTTGGTAAAATGGAAGACGC
>sig_4875
GTCATGGATGAGCAGACGATGGTGCAGGATTGCAGGTCCGGTACCCGGGGATCCTCTAGA
>sig_4876
CTTCGATAAGCTTTAATGCGGTAGTTTATCACAGTTAAATTGCTAACGCAGTCAGGCACC
>sig_4877
GATAGGCCGCTCTAGAACTAGGATCCAACCCCTCCGCTGCTATAGTGCAGTCGGCTTCTG
>sig_4878
CGCCGGAAAGCTCGCTCAAGTATGATGCCACCAGCCGCCAGATTGAGATCCCCGGGCGAG
>sig_4879
GGCACTGATGAGGGTGTCAGTGAAGTTCGACTGTCTCTTATACACATCTTGAGTGAGTGA
>sig_4880
CATGCTCCAGACTGCCTTGGGAAAAGCGCCTCCCCTACCCGGTAGAATATAACTTCGTAT
>sig_4881
CGTTCAGCTTTTTTGTACAAACTTGTGATGATCCGCGCCCGATGGTGGGACGGTATGAAT
>sig_4882
CTCATCAATGTATCTTATCATGTCTGGATCCAAGCTAGGGGACTTTCCGCTTGGGGACTT
>sig_4883
CTCTAGAGCTCGTGATACGCCTATTTTTATAGGTTAATGTCATGATAATAATGGTTTCTT
>sig_4884
ACTCTAGAGGATCCCCGGGTACCGAGCTCGAATTCCCTAACTAACTAAAGATTAACTTTA
>sig_4885
TCCCAGTCACGACGTTGTAAAACGACGGGATCCCCGGGAATTCTGAAAGCGACCAGGTGC
>sig_4886
CAGCAGATCCCCCAGCTTAGTACGCCATCAGGACGTTGTGAGTGGCGCGATTTTTAGCGG
>sig_4887
TGATATTCGGCAAGCAGGCATCGCCATGGGTCACGACGAGATCCTCGCCGTCGGGCATAC
>sig_4888
AGGGGGAGGATTGGGAAGACAATAGCAGGCATGCTGGGGAACGCGTAAATTGTAAGCGTT
>sig_4889
GACCATGGTGATGTCTGCTCAAGCGGGGTAGCTGTTAGTCAAGCTGCGATGAAGTGGGAA
>sig_4890
GTGTGTGTGTGTGTGTGTGTGTGTGTGTGTGTGTGTGTGTGTGTATGTGTGTGGGACAAG
>sig_4891
GAAGAGAATTCGGATCCGCAGATCCACGCGGAACCAGCAGGCCCAGCTTGCAGCCGCCGG
>sig_4892
TAATAAGCGGATGAATGGCAGAAATTCGCGACGGATCCGGGGAATTCACTGGCCGTCGTT
>sig_4893
GATGGTGATGATGGTGGTGATGAGCGGAACTACCGCGTGGCACCAGAGCGAGCTCTGCGG
>sig_4894
GGTTTCGCTACCGTTGCGCAAGCTGACTACAAGGACGACGATGACAAAGTCAAGCTTCTC
>sig_4895
TAAGCTTGATATCGAATTCCTGCAGCTCGAGGGATCCGACTACAAGGACGACGACGACAA
>sig_4896
AAGCGCTGCCGGCACCTGTCCTACGAGTTGCATGATAAAGAAGACAGTCATAAGTGCGGT
>sig_4897
GCTACAGCCTCGGAAGGTCGACTCTAGAGGATCGCCATGGATCCACTTAACGTTACTGAA
>sig_4898
AACGACGGCCAGTGAATTAATTCCCGGGGATCCATCAAAAAAGGCTTCCCGACTGTAGGA
>sig_4899
ATAGTGAGTCGTATTACAATTCACTCGATCGCCCTTCCCAACAGTTGCGCAGCCTGAATG
>sig_4900
CCTGCAGGTCGACTCTAGAGGATCCGGATGCTGCATCATGGAATTCACTGGCCGTCGTTT
>sig_4901
TCGGTCTATTCTTTTGATTTATAAGGGATTTTGCCGATTTCGGCCTATTGGTTATATTGA
>sig_4902
CGCGGAGGCTTTCCCGCGCTCGTCAAGCTCCTCACGGCTCATCAAATCTGGGCAGTCAAG
>sig_4903
GTGGTCTCCCTATAGTGAGTCGTATTAATTTCCGGGATCCACAGGACGGGTGTGGTCGCC
>sig_4904
AATGCATGGGATACTGCAGCCCCGGTAGAAAAAATGAGTAAAGGAGAAGAACTTTTCACT
>sig_4905
CCATGCGCACCTTGAAGCGCATGAACTCCTTGATGACGTCCTCGGAGGAGGCCATCAGGA
>sig_4906
CCGAAGTGGTCAGACTGGAAAATCAGAGGGCAGGAACTGCAGAACAGCAAAAAGTCAGAT
>sig_4907
GAACGATCGGGGAAATTCGAGCTCTAAGCCTTGTACAGCTCGTCCATGCCGAGAGTGATC
>sig_4908
ACTTTCTGGTTCAGTTCAATGAATTGATTGCTACAAATAATGCTTTTATAGCGTTATCCT
>sig_4909
TTAAAATTTGTTAAATCAGCTCATTTTTTAACCAATAGGCCGAAATCGGCAAAATCCCTT
>sig_4910
GGATGACGCGTCGACAAGCTAGCTTGGATCCGCGTCATCCAGAATTCACTGGCCGTCGTT
>sig_4911
CCGCACCTGTGGCGCCGGTGATGCCGGCCACGATGCGTCCGGCGTAGAGGATCCGGAATT
>sig_4912
GAGCTCACCATTCGCCATTCAGGCTGCGCAACTGTTGGGAAGGGCGGTCGGTGCGGGCCT
>sig_4913
ATTTAAATGGCGCGCCTTACGCCCCGCCCTGCCACTCATCGCAGTACTGTTGTATTCATT
>sig_4914
GCGCCATGGGTAAAGAGAAGTCTCACATTAACGTTGTCGTTATCGGTCATGTCGATTCTG
>sig_4915
AGATATACATATGGCTAGCATGACTGGTGGACAGCAAATGGGTCGCGGATCCGAATTCGA
>sig_4916
TACCAACTCTTTTTTTTAAGGCAGTTATTGGTGCCCTTAAACGCCTGGTTGCTACGCCTG
>sig_4917
TTGCTGCTGCTGCTGCTGCTCTCATGGTGAGCAAGGGCGAGGAGCTGTTCACCGGGGTGG
>sig_4918
CCTCTAGAGAATTCAAGCTTAATCACTAGTGCGGCCGCCTGCAGGTCGACCATATGGGAG
>sig_4919
TGGCAGCAGCCAACTCAGCTTCCTTTCGGGCTTTGTTAGCAGCGGATCGAGATCTCGATC
>sig_4920
TGGCGCTGCCGAGCACGCAGCTCGTCAGCCAGCTCCTCAAGATCCGCCACGAGAGTTTCT
>sig_4921
ACAAAAGCTAATCTCCGAGGAAGACTTGAACGGTAGCGCTGTTATCACAAGTTTGTACAA
>sig_4922
ATAGGGAGACCACAACGGTTTCCCTCTAGACGGATCGGGGATCCTCTACGCCGGACGCAT
>sig_4923
CTTCCTTAGCTCCTGAAAATCTCGACGCTCAAGTCAGAGGTGGCGAAACCCGACAGGACT
>sig_4924
TCGACGGATCCCCGGAATTCTCATGTTTGACAGCTTATCACTGATCAGTGAATTAATGGC
>sig_4925
GCTCGGTCGTTCGGCTGCGGCGAGCGGTATCAGGGGATTCCTTAAGGTATACTTTCCGCT
>sig_4926
CTTTCCGGATGTTCAAGCAACAAGTCCACGGATCCCAAAATGGATGTGCTGTACTCCATC
>sig_4927
AAAAATTGGATCTACTTATTCAAGATCCCGGCGATACAGTCAACTGTCTTTGACCTTTGT
>sig_4928
GGCGAATGGCGCTAACCGTTTTTATCAGGCTCTGGGAGGCAGAATAAATGATCATATCGT
>sig_4929
ATCGGGAATTCCCGATTATGTCTTTTGCGCAGTCGGCTTAAACCAGTTTTCGCTGGTGCG
>sig_4930
AAGTGTACCCAATTCGCCCTATAGTGAGTCGTATTACAATTCACTCGATCGCCCTTCCCA
>sig_4931
TTTTGTTTAACTTTAAGAAGGAGATATACATATGCCTCGTACTACTCCAGCTCCAGGTCA
>sig_4932
TTGACAATTAATCATCGAACTAGTTAACTAGTACGCAGGGGAACCCCCCTTCGGGGGTCA
>sig_4933
ACCGATCCGAGACGGCCGGCTGGGCCACGTGAATTCCTGCAGCTTCAGCCTCTCTTTTCT
>sig_4934
TTCACACAGGAAACAGCTATGACCATGATTACGCCAAGCTAGCTCCCGGAGGGAATTCCA
>sig_4935
TTCGTATAATGTATGCTATACGAAGTTATGCGGCCGCCATATGCATCCTAGGCCTATTAA
>sig_4936
CGACCTCGACATGTCTAAAGGTGAAGAATTATTCACTGGTGTTGTCCCAATTTTGGTTGA
>sig_4937
GGCCGCGTCGACCCCCCCGGGTCTAGGAAGCTTTCTAGGGTACCTCTAGCCGCGGTCTAG
>sig_4938
TGCTAACAAAGCCGAAGAGGAAGCTGAGTTGGAGGCTGAAACCGCTGAACAATAAGCTGA
>sig_4939
ACAATTCCCCTCTAGAAATAATTTTGTTTAACTTTAAGAAGGAGATATACATATGTACGG
>sig_4940
TCTAGAGTCGACCTGCAGGCATGCAAGCTTGGGGGGATCGATCCCGTCGTTTTACAACGT
>sig_4941
TCAATCTTAAGAAACTTTATTGCCAAATGTTTGAACGATCGGGGAAATTCGGGTACCGTT
>sig_4942
TTCAAACTCCCGTCGTCCGTCCCTGCCGGTACGGTAACTGACAAGGCCTGCGCGCATATC
>sig_4943
ATAGGAACTTCGGAATAGGTACTTCAAGATCCCCAATTCGAGCTCGGTACCCGGGGATCC
>sig_4944
GGGGCCTCTAAACGGGTCTTGAGGAGTTTTTTGCTGAAAGGAGGAACTATATCCGGATAT
>sig_4945
GGGCTTTGTTAGCAGCCGGATCTCAGTGGTGGTGGTGGTGGTGCTCGACATCCTCGGGGT
>sig_4946
AGGTCGACTCTAGAGGATCCCCGGGTACCGAGCTCGAATTCACTGGCAAGCTTCAGGGTT
>sig_4947
AGTAGCTTAATAAGCTTAATTAGCTGAGCTTGGACTCCTGTTGATAGATCCAGTAATGAC
>sig_4948
ATCTCTTCTACACCATGAAAGCCGCTCTGGGGCTGAAAGGTACCAGATCTCACAACCACC
>sig_4949
ATGCTTCATATGATGCTTGAATTCGTAATCATGGTCATAGCTGTTTCCTGTGTGAAATTG
>sig_4950
CAGTTGGAATTCTAGAGTCGCGGCCGCTTTACTTGTACAGCTCGTCCATGCCGAGAGTGA
>sig_4951
TTTAGAAAAATAAACAAATAGCTAGCTCACTCGGTCGCTACGCTCCGGGCGTGAGACTGC
>sig_4952
TGCCTGTATGATTTATTGGATGTTAGAGTCAGGCACCGTGTATGAAATCTAACAATGCGC
>sig_4953
TGCTTTTCTGTGACTGGTGAGTCGAATTGGCCGCGGCGTTGTGACAATTTACCGAACAAC
>sig_4954
ACCAGTGCCCTAGAGTCACCCAAGTCCCGTCCTAAAATGTCCTTCTGCTGATACTGGGGT
>sig_4955
GTGCCAGGGGAATTCTTGAAGACGAAAGGGCCTCGTGATACGCCTATTTTTATAGGTTAA
>sig_4956
CAGTCACGACGTTGTAAAACGACGGCCAGTGAATTCCATGAACATCCGGATCCTCTAGAG
>sig_4957
CGAATTCGAGCTCGGTACCCGGGGATCCTCTAGAGTCGACCTGCAGGCATGCAAGCTCAG
>sig_4958
ACGTAACATAAGGGACTGACCACCCGGGGATCCTCTAGAGTCCCCCGTGTTCTCTCCAAA
>sig_4959
TTCTCGAGGTCGACGGTATCGATAAGCTTGATATCGAATTCTCAGCATCCAATGTTTCCG
>sig_4960
TTGAACAAGTCTGGAAAGAAATGCATAANCTTTTGCCATTCTCACCGGATTCAGTCGTCA
>sig_4961
ACAGTACTGCGATGAGTGGCAGGGCGGGGCGAAGGGCAATTCGAAGCTTAGGCCTGGTAA
>sig_4962
GACCATGATTACGCCAAGCTTGGGCTGCAGGTCGAGGGATCTTCATAAGAGAAGAGGGAC
>sig_4963
ATTTCTGAACAGTTAACCTGTCAGAAGTACATTCTCTACTTTTAACGGTCACGCGTCTCG
>sig_4964
TAAAGCAAATAAAAAAATCATTATAAATTTTAATTAAAAAAAAAAGGTCCTTATATTAAT
>sig_4965
AGGCACCAATAACTGCCTTAAAAAAACTGCAGTCAGAAGAACTCGTCAAGAAGGCGATAG
>sig_4966
GTCTAGCCGCGGTCTAGGAAGCTTTCTAGGGTACCTCTAGGGATCCCGGCGCGCCCTACC
>sig_4967
GGATCAGTTAGCTAGGGCCCGGGATCCTCGAGAATTCAAGCTTCATATGACGACCTTCGA
>sig_4968
CTTGATCACCACTTTGTACAAGAAAGCTGAACGAGAAACGTAAAATGATATAAATATCAA
>sig_4969
GATCCATCGATCCTTATCGTCATCGTCGTACAGATCCCGACCCATTTGCTGTCCACCAGT
>sig_4970
ATGCCTGCAGGTCGACACTAGTGCGGCCGCCCATGGGATATCCCCGGGGTCTAGAAGATC
>sig_4971
CAGCCTTTTTTCTCCTGCCACATGAAGCCCATATTGTTGTATAAGTGATGAAATACTGAA
>sig_4972
TGGATCCACTAGTGTCGACCTGCAGGCGCGCGAGCTCTTAATTAACACGTGTCCGGAAGA
>sig_4973
CGGCGGACAAGATGTCCTCGGCGAAGGGCAAGGGGCCGCCCTCCACCACGCACAGGTTGA
>sig_4974
GCCTTCTATCGCCTTCTTGACGAGTTCTTCTGAGCGGGACTCTGGGGTTCGACATGATCT
>sig_4975
CCTCAAGAAAATGATGCTGCAAGAAGAATTGAGGAAGGAACTACTCATCTTACGTTGTTT
>sig_4976
AATGCATAAGCTTGTCGACGGAGCTCGAATTCGGATCCGACCCATTTGCTGTCCACCAGT
>sig_4977
CGGAGCTCGAATTCGGATCCGCGACCCATTTGCTGTCCACCAGTCATGCTAGCCATATGT
>sig_4978
CCATCCTCCAAAATCGGATCTGATCGAAGGTCGTGGGATCCCCGAATTCCCGGGTCGACT
>sig_4979
GGAAATTCGAGCTCTAAGCACCCATTTGCTGTCCACCAGTCATGCTAGCCATGCTGTTAT
>sig_4980
TTGGCCCAGTGCCAAGCTCAATACGCAAACCGCCTCTCCCCGCGCGTTGGCCGATTCATT
>sig_4981
GGTTTCATGCTCCGTTAAGTCATAGCGACTAATCGTTAGTTCATTTGCTTTGAAAACAAC
>sig_4982
AAATTAATTCTCAAATACTTAATTACGTACCAATTATTGTTTCGTGATTGTTCAAGCCAT
>sig_4983
CGACATCGATAAGCTTCGGAATTCAGGATCCGTGGACTTGTTGCTTGAACATCCGGAAAG
>sig_4984
TGGCTTTCTTGCCGCCAAGGATCTGATGGCGCAGGGGATCAAGGTCTGATCAAGAGACAG
>sig_4985
GACTAGGTGGATCCCGGGCCCGCGGTACCGTCGACTGCAGAATTCGAAGCTTGAGCTCGA
>sig_4986
AATTAATTCTCATGTTTGACAGCTTATCATCGATAAGCTTCTAGAGATCTTCCATACCTA
>sig_4987
TAGGTGGTGTCGACGGAATCGCTGGAGATCCCGGACCCGGGGAATCCCCGTCCCCCAACA
>sig_4988
ATCTGATCGAAGGTCGTGGGATCCCCGAATTCCCGGGTCGACTCGAGCGGCCGCATCGTG
>sig_4989
AAGTGGTTGATAACAGCATGTCCCCTATACTAGGTTATTGGAAAATTAAGGGCCTTGTGC
>sig_4990
GGAGGTCACTCGTATGAAATATCTGTTACCAACAGCAGCTGCTGGTCTGTTACTGTTGGC
>sig_4991
AGTGAATTGCTGCAGGTCGATAAGCTTATCGACGGATCCGGGGAATTCGTAATCATGGTC
>sig_4992
ATGCCTGCAGGTCGACTCTAGAGGATCCCCTCCGGATGGAAGACCCGGGTCTTCCATCCG
>sig_4993
TGTGATTAGAGCCTGCAGGCATGCAAGCTTGGCACTGGCCGTCGTTTTACAACGTCGTGA
>sig_4994
CTGGCAGGAACAGATCGATAAGCTTGTTCCTGCCAGTTCTGAATGGTACGGATACTCGCA
>sig_4995
GATGTGCGCGCGGCACGCGAAGCCCGGCCGGGAACAGGGGGAGGGCACGGTGGACGGCTC
>sig_4996
TATTTAAATAACAGATTAAAAAAATTATAAGAATTCATTCTAATTGGTAAGCGCGCCATG
>sig_4997
ACAGCCTCGGTGGGGAATTCACTGGCCGTCGTTTTACAACGTCGTGACTGGGAAAACCCT
>sig_4998
AAGTAGAAGAATTAAAAAGATTCGTATCTAAAAACAGATTTAAAAAATTAATTAAAATAG
>sig_4999
AACGGGGGATCCCCTGCGCCATCAGATCCTTGGCGGCAAGAAAGCCATCCAGTTTACTTT
>sig_5000
GCATGGACGAGCTGTACAAGTGAAGATCCACCTAGTCTAGAGTCCGCAAAAATCACCAGT
>sig_5001
GAGCGCTTTTGAAGCTAATTCGATCATGCATGAGCTCACTAGTGGATCCCCCGGGCTGCA
>sig_5002
CGTTCGTGAATACATGTTATAATAACTATAACTAATAACGTAACGTAACGTAAAATTTGT
>sig_5003
TACCCGGTAGGGCGCGCCGCAAAAGGCCAGGAACCGTAAAAAGGCCGCGTTGCTGGCGTT
>sig_5004
ATTTCCTTGGCCAGCTCCCCAATCAATCTCCAGTACTCATTGAACTTGAGCTCCGAGTCC
>sig_5005
ACACAAGGCTTTGACCTAATTTTGAAAAATGATGTTGTTTCTATATAGTATCAAGATAAG
>sig_5006
AGTATAGGGGACATGCTCATTCTAGAGTCCCCCGTGTTCTCTCCAAATGAAATGAACTTC
>sig_5007
GTTTATTTTTCTAAATACATTCAAATATGTATCCGCTCATGAGAGAATAACCCTGATAAA
>sig_5008
CATTTTACGTTTCTCGTTCAGCTTTCTTGTACAAAGTGGTTGATAACAGCATGGCCTCCT
>sig_5009
GCTAGCGAATTCGAGCTCGGTACCCGGGGATCCTCTAGAGTCGACCTGCAGGCATGCAAG
>sig_5010
CTACCAGTTCTCCGCCTGCAGCAATGGCAACAACGTTGCCCGGATCCGGTCGCGCGAATT
>sig_5011
TAGGATCGATTCTAGGAATTCTCTAGGGATCCCGGCGCGCCCTACCGGGTAGGGGAGGCG
>sig_5012
GAATTCCTGGGGATCCCACGACCTTCGATCAGATCCGATTTTGGAGGATGGTCGCCACCA
>sig_5013
CGGATCCACTAGTAACGGCCGCCAGTGTGCTGGAATTCGCCCTTAAGGGCGAATTCTGCA
>sig_5014
TTCCGAAGTTCCTATTCTCTAGAAAGTATAGGAACTTCCCTAGGAGATCCGAACAAACGC
>sig_5015
AATAATCATCCGAAGTCGTATCAATAGATCTCATGGACGAACAAAAGCAACCCCAGCAAG
>sig_5016
CTTTCGCCAGCTGGCGTAATAGCGAAGAGGCCCGCACCGATCGCCTCCCAACAGTTGCGC
>sig_5017
GGAACGGTCCGATATCATCGGTAATTTGAAACGAGCTAGTGGATCCGAGCTCGGTACCAA
>sig_5018
GCTGGCCAGGGCCCGATACGTCGCGGTGAGTTCAGGCTTTTTCATATCTCATTGCCCCCG
>sig_5019
GGAGAGCTTGGCCGGGCTACGGGGCGCAATGGGACTCAGGGTGCTCCAGAAGTGAATGCT
>sig_5020
GAATTGGGCCATCGCCCTGATAGACGGTTTTTCGCCCTTTGACGTTGGAGTCCACGTTCT
>sig_5021
AGGAATTCGCGGCCGCCGTCGACTCGCGAACTAGTAGCTCTTCTGTTCTGTACAACAACC
>sig_5022
TGTTTCTCCATACCCGTTTTTTGGGCTAACAGGAGGAATTAACCATGGATCCGAGCTCGA
>sig_5023
GCTTGGGCTGCAGGTCGACTCTAGAGGATCCCCGGGCGAGCTCGAATTCGAGCTCGGTAC
>sig_5024
CGTAAGGAGAAAATACCGCATCAGGCGCATGCATATTTGAATGTATTTAGAAAAATAAAC
>sig_5025
ATTTCAATCAATTGAACAACTATTTCGAAACGAGGAATTCACGTGGCCCAGCCGGCCGTC
>sig_5026
ATCCGCGGCCGCTACGTAGAATTCCCATATGGTGATGGTGATGGTGGCCCATGGCGTTGA
>sig_5027
ACGACGTTGTAAAACGACGGCCAGTGAATTCGAGCTCGGTACCCTCCGGTAGGAAGACCC
>sig_5028
GTTAAAAAATGAGCTGATTTAACAAAAATTTAACGCGAATTTTAACAAAATATTTTGTTA
>sig_5029
TCCATCGCAATGAGAGTGCACATATTGATGCCAGCAGAGGTCTTAAACAACAGTGACTTT
>sig_5030
CTATGACCATGATTACGCCAAGCTATTTAGGTGACACTATAGAATACTCAAGCTTATGCA
>sig_5031
AGAGGATCCACTAGTTCTAGAGCGGCCCGCGCTTGGCGTAATCATGGTCATAGCTGTTTC
>sig_5032
CAGGGTTTTCCCAGTCACGACGTTGTAAAACGACGGGATCTATCATCGTTTCGAATAATT
>sig_5033
GGGCCTCTTCGCTATTACGCCAGCTCAAGGTCTCTACCGTCCTGAATTTGAACATGATGC
>sig_5034
CGGCTGCTTAAAATAATTACACGAATCACTTAAATGAGTCGAAGTCGATCGCTTTGGGGC
>sig_5035
AGCGGATGAATGGCAGAAATTCGCGAGCTCATCGATTTCGAACCCCGGCCACGATGCGTC
>sig_5036
CCAAACCGTTATTCATTCGTGACTACGCCTAAGCGAGACGAAATACGCGATCGCTGTTAA
>sig_5037
CTCTTCTGAGATGAGTTTTTGTTCGGGCCCAAGCTGGCGGCCGCCGCGGCTCGAGGTACC
>sig_5038
CTCGTAATGCCCAACTTGAACTGAGGAACAGTCATGTCTAAGGCGAATTCCTCGTTTCGA
>sig_5039
GCTTTTGAAGCTGATGTGCTTAAAAACTTACTCAATGGAATTCCTGCAGCCCCAAGGGTT
>sig_5040
TCGTTGGTCGCCGTGACGCTCGACCCGGACTGCGCCCACCGCGCGCTCCAGCCCTGGGTC
>sig_5041
CCCCGGGTACCTTGTCATCGTCATCACCAGAACCAGAACCGGCCAGGTTAGCGTCGAGGA
>sig_5042
GTCGACGGATCCCCGGGAATTAATTCCGCCGATACTGACGGGCTCCAGGAGTCGTCGCCA
>sig_5043
TATCACGAGGCCCTTTCGTCTTCAAGGGATCCTCTTCCGCTTCCTCGCTCACTGACTCGC
>sig_5044
ACGGGGAATTTGTATCGGGGTTCGAAATCGGACCACTTCTGCGCTCGGCCCTTCCGGCTG
>sig_5045
TCGGCACCCGGAACGCGAACAATGAGTTTGCAGTCTTTAGGCGTCGGAGCGCTAGAACCA
>sig_5046
GGTACCAAGCTTACAGATCTTACTAGTCTGCAGGAATTCAGGATCCCCGGGCTTCCAAAT
>sig_5047
CCGTCCGGGACCCGCGCGGTCGTTAACCATCAGTACTTGGCGTGGTGAGCATGAGTCATC
>sig_5048
ACAGGAAACAGCTATGACCATGATTACGCCACATCGATGGCTTGGCTGCAGGTCGACGGA
>sig_5049
ATGAGCGACTACAAGGATGACGATGACAAGGCTGTTATCACAAGTTTGTACAAAAAAGCT
>sig_5050
CAGACGATAACGGCTCTCTCTTTTATAGGTGTAAACCTTAAACTGCAATGAATTCGAGCT
>sig_5051
ACAGGAAACAGCTATGACCATGATTACGAATTCGAGCTCGGTACCCGGGGATCCAACGCG
>sig_5052
GATTCGAACTCGAGGCCTGCAGGGATCCAAGCTTGTCGACCCGTGATGGTGATGATGATG
>sig_5053
CTGACGTCGTGATGACCCAAGAATTCCAATTCGCCCTATAGTGAGTCGTATTACACGCGC
>sig_5054
TCGGAGGAGGCCATGGTGGCGACCGGTGGATCGTTTAAACAGGCCTGCTAGCTCGACTCT
>sig_5055
GAAAATTATCCTTGTACAGCAAGTAACAGTCAATGCTAAACGCACCGCTACAAATCCTTA
>sig_5056
CGGGAGCCCTCCGGCGGCTGCAAGCTGGGCTAATAACTAGCATAACCCCTTGGGGCCTCT
>sig_5057
TCCACCGCGGTGGCGGCCGCTCTAGCCCGGGCGGATCCCCCGGGCTGCAGGAATTCGATA
>sig_5058
CCGCTCACAATTCCACACAACATACGAGCCGGAAGCATAAAGTCTAAAGCCTGGGGTGCC
>sig_5059
CCGCGCCTGAACTCACCGCGACGTCTGTCGAGAAGTTTCTGATCGAAAAGTTCGACAGCG
>sig_5060
CGTCTCGAGGTCGACGGTATCGATAAGCTTGATATCGAATTCCTGCAGCCCGGGGGATCC
>sig_5061
ATACCTACCAATTCTGCGCCTGCAGCAATGCAACAACATTACCCGGATCAATCAGGGGAT
>sig_5062
GGCAGGGCGGGGCGTAAACGCGTGGATCCCCCTCAAGTCAAAAGCCTCCGGTCGGAGGCT
>sig_5063
AATTCTCATGTTTGACAGCTTATCATCGATAAGCTTACTCCCCATCCCCGGGCAATAAGG
>sig_5064
ATCGGATCCCGAGCATCACACCTGACTGGAATACGACAGCTCCTGCAGCTTCTGGGCGAA
>sig_5065
CTTCTTGTCATAAAATCCAAAAATTGCGTAGACTCCTCTTGAAAACTGGGAGCAGAAAGC
>sig_5066
TACGCCAAGCTTCCACTCATAAGCTTGGATCCCCGGGTACCGAGCTCGAATTCACTGGCC
>sig_5067
GCCGGTGGGCCGAGGTGGCCGGCGCGCCGTTTAAACTCGACGGCGCGCCCTCTCTTAAGG
>sig_5068
AGATTGGAGGTTGAGACCGGATCCGAATTCGAGCTCCGTCGACAAGCTTGCGGCCGCACT
>sig_5069
GCGGAGCGGGGCACGGGGCGAAGGCAGCGTCGCAGCGACTCCCGCCCGCCGCGCGCTTCG
>sig_5070
GTTCACGTAGTAATTGGGCCATCGCCCTGATAGACGGTTTTTCGCCCTTTGACGTTGGAG
>sig_5071
CCGCACCTGTGGCGCCGGTGATGCCGGCCACGATGCGTCCGGCGTAGAGGATCCTTGAGG
>sig_5072
ACTCCNNNNNNNNGAGCTCAATTCGGTCGAGGTCGGGCCGCGTTGCTGGCGTTTTTCCAT
>sig_5073
TCGTTCAGCTTTTTTGTACAAACTTGTTTGATTCGACCATGGACGCGGAACCAGATCCGA
>sig_5074
GTCTGACGACACGCAAACTGGCGGAACGGTTGGGGGTTCAGCAGCCGGCGCCCAATACGC
>sig_5075
CGGAACGGCAATCAGCATCGTTGGATCCGGTGGTACCCCGGGTCGACCTGCAGCCAAGCT
>sig_5076
CCGGGGATCCTCTAGAGTCGAGTAGTGTGCCGCCAAGAATCGGCCCTAACGCTGCACCGA
>sig_5077
ATGCCGCAAAAAAGGGAATAAGGGCGACACGGAAATGTTGAATACTCATACTCTTCCTCA
>sig_5078
CTCGTTCAGCTTTTTTGTACAAACTTGTGATAGATCTGAGTCCGGACTTGTACAGCTCGT
>sig_5079
GAACTGTACAACTGAGGATCCGGCTGCTAACAAAGCCCGAAAGGAAGCTGAGTTGGCTGC
>sig_5080
GGCACGCGTTAACTAGTTTAAAGCTCCATGGACCCGTGCAGGGGCCCCGACACGGTCGGG
>sig_5081
TGAATGGCGAATGGCGCGATAAGCTAGCGTGAGTAGCGCGTACCTCACCTCGCCCAACAG
>sig_5082
CAAGCTCGAAATTAACCCTCACTAAAGGGAACAAAAGCTGGGTACCGGGCCCCCCCTCGA
>sig_5083
AAATTATTTTTAAAGTTTTATTTTTAATAATTTGCGAGTACGCAAAGCTTGGGCTGCAGG
>sig_5084
GACCATGATTACGCAGATCTGCCCCGGATCCGTCCAAGCTTGGACCTGCAGCAATTCACT
>sig_5085
TCATTTCACTAAATAATAGTGAACGGCAGGTATATGTGGACGTCAGGTGGCACTTTTCGG
>sig_5086
ACGTTCCGGACTACGCTTCTTAGGAGGGTGGTGGCTCTGAGGGTGGCGGTTCTGAGGGTG
>sig_5087
GAGGAACTATATCCGGGCTGCAGGAATTAATTCGATATCAAGCTTCGTGGATCCAGATCT
>sig_5088
GTCACTAGTTTGTTCAGCGGTTTCAGCCTCCAACTCAGCTTCCTCTTCGGCTTTGTTAGC
>sig_5089
CCCTCTAGATGCGGCCGCATGCATAAGCTTGAGTATTCTATAGTGTCACCTAAATCCCAG
>sig_5090
CAGTATCAAAAGAATCATCAGTCAGATGAATAATTTTATCAGATCCCATTATGTATATCT
>sig_5091
CCCAATTGGGAGCTCGTGTACACGGCGCGCCTGCAGGTCGACAAGCTTGCGGCCGCACTC
>sig_5092
CCCCCCCCTCCCCCCCCCCCCCCTGCAGCAATGGCAACAACGTTGCGCAAACTATTAACT
>sig_5093
TGCCACACAGCATAAAATTAGCTTGGTTTCATGCTCCGTTAAGTCATAGCGACTAATCGT
>sig_5094
TATTTGCTCATGAGCCCGAAGTGGCGAGCCCGATCTTCCCCATCGGTGATGTCGGCGATA
>sig_5095
GGTCGACGGATCCCCTGACACCAGACCAACTGGTAATGGTAGCGACCGGCGCTCAGCTGG
>sig_5096
CGAAACCGGGCGGCCGGAGTACATCGAGATCGAGCTAGTTGATTGGATGTACCGCGAGAT
>sig_5097
GTTGTAAAACGACGGCCAGTGCCAAGCTTCCATGGGATATCGCATGCCTGCAGAGCTCTA
>sig_5098
TGGATCCCCAGGAATTCCCGGGTCGACTCGAGCGGCCGCATCGTGACTGACTGACGATCT
>sig_5099
ACCATGGTGCTAGCTATAGTTCTAGATTATCATCGTGTTTTTCAAAGGAAAACCACGTCC
>sig_5100
TCGACCTGCAGCCAAGCTGCAAGCTTGCAGCTTGGCGTAATCATGGTCATAGCTGTTTCC
>sig_5101
AGCCATATGGGTACCGAGCTCCTCGAGAGGCCTTCTAGAGGATCCTAATAAAAGCTTGTC
>sig_5102
CCGCGGCCGCGTCGACAATCAACCTCTGGATTACAAAATTTGTGAAAGATTGACTGGTAT
>sig_5103
TTAGGCCCGAATAGTACTTTCATTTTATAACATTTATCATCACACCAAAAGTTAGGCCCG
>sig_5104
CGGTCTCCTGTTCCAGAAGGCACTGTTGCAAAGTTAGCGATGAGGCAGCCTTTTGTCTTA
>sig_5105
GCGTGGAAAGCCTGGTCGGCTGGATCAATTCGTGTATAACGGAGCCTGACATTTATATTC
>sig_5106
CCACCACTACATTTCCGCTGATCATCATGGTCATGTTTCAACCAAAGAACACCACGATCA
>sig_5107
GAGTAAGTAGTTCGCCAGTTAATAGTTTGCGCAACGTTGTTGCCATTGCTGCAGTTTATG
>sig_5108
TCTTGTACAAAGTGGTTGATAACAGCATGGCTAGCATGACTGGTGGACAGCAAATGGGTG
>sig_5109
CGAGGAAGACTTGAACGGTAGCGCTGTTATCACAAGTTTGTACAAAAAAGCTGAACGAGA
>sig_5110
CAGCTACCCCGCTTGAGCAGACATCACCATGCCTGAACTCACCGCGACGTCTGTCGAGAA
>sig_5111
CGTTCCGCCGGGCCTCGGCGACCGCCGCGTCGAGGCGCCGGTCGGAGGGGCAGTCCTCCA
>sig_5112
CTAAAAAATGGGATCCAAGCTTACTAGTTCTAGAGAATTCATCGATGAAAAGAGAAGATG
>sig_5113
GGCGCCTGATGCGGTATTTTCTCCTTACGCATCTGTGCGGTATTTCACACCGCATATGCC
>sig_5114
CGTTGTAAAACGACGGCCAGTGCCAAATTGCTTTAAATTAATGATCAGATCTAAGCTTCC
>sig_5115
CCGGTGAACAGCTCCTCGCCCTTGCTCACCATACCAGCCGACTTATAGATTGTTACACCA
>sig_5116
TTTTTAATAATTTGCGAGTACGCAAAGCTTGGCTGCAGGTCGACGGATCCCCGTTAACGG
>sig_5117
TCAACCAAACCGTTATTCATTCGTGACTACGCCTAAGCGAGACGAAATACGCGATCGCTG
>sig_5118
GTCCGTCCGATTCAAAGCATCAGACGTAGACAAGCTAGGGGGGGGGGGGCGCTGAGGTCT
>sig_5119
AAGGAAGGATTACCTTAGAACAGTTTATGTGATGTTTGTGTCTTTCTATTTTTATTCAAT
>sig_5120
ACTTATAAGAACTCTATCAATGATAGAGTTTCACGTTTATGGTGATTTCCCAGAACACAT
>sig_5121
AGATCATGCACATGATGACGAAGCTTGCGGCCGCACTCGAGCACCACCACCACCACCACT
>sig_5122
AAGTTTACTCATATATACTTTAGATTGATTTAAAACTTCATTTTTAATTCGGCTGGCTGG
>sig_5123
CGCGGCCGCTACGTAGAATTCCCATATGTATATCTCCTTCTTAAAGTTAAACAAAATTAT
>sig_5124
TGTCTAGACTCGAGGCCGGTCTCCCTATAGTGAGTCGTATTAATTTCGATAAGCCAGGTT
>sig_5125
GTTTTTACGATGACTCATGCTCACCACGCCAAGTACTGATGGTTAACGCATCCGAAACCT
>sig_5126
CGCGGTACCATAACTTCGTATAGCATACATTATACGAAGTTATGTTTAAACGGTCTCCAG
>sig_5127
GTGATGGGTACCTCGCGAAGGCCTTGCAGGCCAACCAGATAAGTGAAATCTAGTTCCAAA
>sig_5128
AGGACGAGGATCCGTGCGTTGCTAGTACCAACTTCAAGAGAGTTGGTACTAGCAACGCCT
>sig_5129
CGTCATATGCTCGAGGATCCGGCTGCTAACAAAGCCCGAAAGGAAGCTGAGTTGGCTGCT
>sig_5130
TGGCTAGCATGACTGGTGGACAGCAAATGGGTCGGGATCCGGCTGCTAACAAAGCCCGAA
>sig_5131
TGCAGCAAACTATTAACTGGCGAACTACTTACTCTAGCTTCCCGGCAACAATTAATAGAC
>sig_5132
GAAGTCTACGAGAAGAAAGGTTCCAGATCTGCATGCGGTACCCCGGGTCGACCTGCAGCC
>sig_5133
AGGGCTGATTTCAGGTCGCCGATGTCTTGTACGCAAGTAAATTTCTTCATGGTCTGTTTC
>sig_5134
TAGAATTCCCATGGCGTGATGGTGATGGTGATGGCCCATATGGTTGAACCATTTTACGAT
>sig_5135
CGTGCAGCCCTTATTGCCCGGGGATGGGGAGTAAGCTTGGCCGGGCTCAGCACGTTACCG
>sig_5136
TTTCTAGTTATCTAGAGGTACCGTCGACCCGGGATCCATCGATATCCATGGTGGAAGTAT
>sig_5137
ACTGCCCGCTTTCCAGTCGGGAAACCTGTCGTGCCAGCTGGATTAATGAATCGGAATTCC
>sig_5138
CGGCCGGAGTACATCGAGATCGAGCTAGTTGATTGGATGTACCGCGAGATCACAGAAGGC
>sig_5139
AGGAGAAAATACCGCATCAGGCGGCCTTAAGGGCCCGTACGGCCGACTAGAGTCGACCTG
>sig_5140
GCCCCCACACGTGTGGTCTAGAGCTAGCCTAGGCTCGAGAAGCTTGTCGACCAGATATCG
>sig_5141
TCTGAGATGAGTTTTTGTTCGAACTCGACGGGCCGTCTGGGGCGAGAAGCGGAGCGGGCT
>sig_5142
AAATATCGCATGCTTGTTCGATAGAAGACAGTAGCTTCATTGGATCTGCCATTGTTTATT
>sig_5143
TTTGAAAGAGATCCACCAGTAGGCGGAGTCGTTTCTCTTGTACGGCATATGTTTCCTGTG
>sig_5144
GGAAGGGATCCCCCTCAAGTCAAAAGCCTCCGGTCGGAGGCTTTTGACTTTCTGCTATGG
>sig_5145
CTGTGATAAACTACCGCATTAAAGCTATTCGATGATAAGCTGTCAAACATGATAATTCTT
>sig_5146
GCTCATGCGCGCTTGTTCAGCGGTTTCAGCCTCCAACTCAGCTTCCTTTCGGGCTTTGTT
>sig_5147
ACTGCCCGCTTTCCAGTCGGGAAACCTGTCGTGCCAGCTGGATTAATGAATCGGAATTCT
>sig_5148
ATTGGCAAAAATAGAAAAGCTCAATATGAAGGAGGAGAAAGAAACAATAGTAACGTGGTC
>sig_5149
CAAGCTTATCGATACCGTCGACCTCGAGGGGGGGCCCGGTACCGAGGACGCGTCAAAATA
>sig_5150
TTACGTTATCAAAGAGCTGAAAGAAATATAGTAAATAAGATATCGATCGCGGCCAGCTTG
>sig_5151
TAGCTTATCGATGATAAGCTGTCAAACATGAGAATTGACGCGTCAATTCGAGCTCCACCG
>sig_5152
GGGCGTTCGTCCTCACTCTAGATCTGCGATCTAAGTAAGCTTGGCAATCCGGTACTGTTG
>sig_5153
GAAAGTCTTACGATACAATTAGTATCTAATATACATGGGTTCATTCTACATTCTATATTA
>sig_5154
TGACGATATGATCATTTATTCTGCCTCCCAGAGCCTGATAAAAACGGTTAGCGCCATTCG
>sig_5155
TGGCCATACTAGTGGTGGTGGCGGTTCTAATAACAATCCTCCTACTCCTACTCCATCTAG
>sig_5156
TCAGTCAGTTGCTCAATGTACCTATAACTAGACCGTTTAGCTGGATATTACGGCCTTTTT
>sig_5157
AACTATGAGAGGATCGCATCACCATCACCATCACGGATCCGTCGACCTGCAGCCAAGCTT
>sig_5158
TAAAACGACGGCCAGTGAATTCCCCGGATCCGTCGATCATATCGTCAATTATTACCTCCA
>sig_5159
TTTGACAGCTTATCATCGGAGCTCTCGAGTCTAGAATCGATAAGCTTGGCTGCAGCCAAG
>sig_5160
CTAGACCACCATTCCTTGCGGCGGCGGTGCTCAACGGCCTCAACCTACTACTGGGCTGCT
>sig_5161
CAGCTTTTTTGTACAAACTTGTTGATAATTCCTTCTTAAAGTTAAACAAAATTATTTCTA
>sig_5162
AATAACTGCCTTAAAAAAATTACGCCCCGCCCTGCCACTCATCGCAGTTGAGTAAACTTG
>sig_5163
CTTTGTTTTGACAAGTCAGTAGTTCATCCATTTGTCCCATTTTTTCAGCTTGGAAGTTTG
>sig_5164
ATTACGAATTGCTGCAGGACGCGTCGACAAGCTTGGATCCGCGTCATCCAGAATTCACTG
>sig_5165
CGGAGCGGGGCACGGGGCGAAGGCAGCGTCGCAGCGACTCCCGCCCGCCGCGCGCTTCGC
>sig_5166
GCCTCCGGACTCTAGCCTAGGCCGCGGACCATGGCGTACTACCATCACCATCACCATCAC
>sig_5167
TTCTACAGGACGTAACATGCTGTTATCAACCACTTTGTACAAGAAAGCTGAACGAGAAAC
>sig_5168
ACGAGCCGATCGCTGATCGTGGAAACGATAGGGACGTCATATGGATCCAACCCCTCCGCT
>sig_5169
ACACTGATGAATGTTCCGTTGCGCTGCCCGGATTACAGCTGCGTTTCCTGTTTGGGGTCG
>sig_5170
AGAGTCGACCTGCAGCCCAAGCTTGCGATCCGCTAGAGGGAAACCGTTGTGGTCTCCCTA
>sig_5171
GATAGCCGCGCTGCCTCGTCCTTGCAGGTCGACGGATCCGGGGAATTCTTGAAGACGAAA
>sig_5172
ATGACAAGCTTCCTCGAGTGAATTCCCCGGGTACCAGATCTCACAACCACCGTCACAAAC
>sig_5173
TAATCTAGACTCGAGGCCGGTCTCCCTATAGTGAGTCGTATTAATTTCGATAAGCCAGGT
>sig_5174
AGAAAATACCGCATCAGGCGGAATTCGCTAGCATCATCAATAATATACCTTATTTTGGAT
>sig_5175
GTCGACTCTAGAGGATCCCCTCCGGATGGAAGACCCGGGTCTTCCATCCGGACCGGGGGT
>sig_5176
GAGTCGTATTACAATTCACTCGATCGCCCTTCCCAACAGTTGCGCAGCCTGAATGGCGAA
>sig_5177
GTGGATCCATGGTGATGTCTGCTCAAGCGGGGTAGCTGTTAGTCAAGCTGCGATGAAGTG
>sig_5178
CGGGCTGCAGGAATTCGATATCAAGCTTATCGATACCGTCGACAGGCCTTCCCTCGATAT
>sig_5179
ACTGAGCGCGGGATCTGGCGAAGGCAATGGGGGTCTTGAAGGCGTGCTGGTACTCCACGA
>sig_5180
TGCCAAGTTTGTACAAAAAAGCAGGCTTGGCCCTGAGGGCCGCCCAATACGCAAACCGCC
>sig_5181
GAATGTTCCGTTGCGCTGCCCGGATTACAGGGGGCAATGGCAACAACGTTGCGCAAACTA
>sig_5182
GAATAGCTTCGAATTCCCGGGGATCCGTCGACCTGCAGCCAAGCTTCGATCCCGTCGTTT
>sig_5183
CATACTTTGTTCAATGGACTGTGGGCGCTCCAGATCCTCTAGAGTCGACCTGCAGGCATG
>sig_5184
CTGCGGATCTTGCGGCCGCAAAAATTAAAAATGAAGTTTTGACGGTATCGAACCCCAGAG
>sig_5185
CGGGCTGCAGGAATTCGATATCAAGCTTATCGATACCGTCGACAGGCCTTCCCTCGATCT
>sig_5186
CAGATCGTCAGTCAGTCACGATGAATTTGGTACCTCGAGTCGACCCGGGGAATTCGAAGC
>sig_5187
GGGTCGTGGACCTGACCCCACGCAACGCCCAAAATAATAACCCCCACGAACCATAAACCA
>sig_5188
ATCGGTCTAGACTGTCTCTTGATCAGATCTGGCCACCTAGGCCTTACTTGTACAGCTCGT
>sig_5189
AAAACGACGGCCAGTGCCAAGCTTGGGCTGCAGGTCGACTCTAGAGGATCCCCGGGCGAG
>sig_5190
GAACCTGCGTGCAATCCATCTTGTTCAATCATGGCCGGCCCCGGTGGGTTTTGAGGTGAG
>sig_5191
AGTCTAGTGGATTTTCTCAAGACCCCTTCAGGCATCAAGTTGACCATCAACAAACTCCTG
>sig_5192
GACAACTTGAGAAGATCAAAAAACAACTAATTATTCGAAGGATCCAAACGATGAGATTTC
>sig_5193
CGGCCGCAGATCTGAATTCCCTTTAGTGAGGGTTAATTTACGTAGCGATGATAAGCTGTC
>sig_5194
CCCGGGGATCCTCTAGAGTCGACCTGCAGGGGCCCTCGAGACGCGTGGCATGCAAGCTTG
>sig_5195
CCGGTAACGTGCTGAGCCCGGCCAGGGCAATAAAGCTTACTCCCCATCCCCCCAGTGAAT
>sig_5196
GCGGTTTAAACTTAAGCTTGGTACCAATGCCAGTAGTGGTGTAAAAACCATAATCATTTA
>sig_5197
ACTCTTTTATATCTTGGTTTACATAAGCATTTACATAAGATTTGGATAAATTCCAAAAGA
>sig_5198
AATAGAGAGAGATAGATTTGTAGAGAGAGACTGGTGATTTTTGCGGGTCCCGCTCAGAAG
>sig_5199
GACGACCTNTACACCCTCAANTGCGAAGAGCCTCAAAAGGCCCACAACGAAGCCGACAAT
>sig_5200
ATAAGCCTCGCTGGCCTCCTGCAGAGCCATAACGGCCGAGCTCTGGAAGCGCAGGTCGGT
>sig_5201
GTGCCGCTTCGCTTTTTCTCAGCGGCCGCTGTGTGAAATTGTTATCCGCTCACAATTCCA
>sig_5202
GTCGCGAATTCAGGCGCTTTTTAGACTGGTCGTAATGAAATTCAGCAGGATCACCATATG
>sig_5203
TATCTAGAGTTTAGCGGACGCGATTTAGGACAACCGAGATTTGCTTTGCCTCGCAACCAT
>sig_5204
GGGCTGCTGTTGCCGTGCGAGGCTTTGCTGCGCGGCGTGAATGATTGAGCGTAGCTGTCG
>sig_5205
GTAGGTGGCTACATCACCGAACTCACGACCGAAAAGATCAAGAGCAGCCCGCATGGATTT
>sig_5206
CGTGATACGCCTATTTTTATAGGTTAATGTCATGATAATAATGGTTTCTTAGCACCCTTT
>sig_5207
CGTGGGAAAGGCAGGCCGGGCCGTGGTGGCCACGGCCTCTAGGCCAGATCCAGCGGCATC
>sig_5208
GTGTCGGGGCTGGCTTAACTATGCGGCATCAGAGCAGATTGTACTGAGAGTGCACCCTAT
>sig_5209
CTCTAGAGGATCCCCGGGTACCGAGCTCGAATTCCAGTAAAGGAGAAGAACTTTTCACTG
>sig_5210
GAATTCGAGCTCGGTACCCGGGGATCCTCTAGAGCCACCCCCCTGGTGCAGGCATGCAAG
>sig_5211
GTCCACGGATCCCAAAATGGATGTGCTGTACTCCATCTCGAGAACACTGAAGGATGCTAG
>sig_5212
GGCCCGTCGAGGGTACCGAGCTCGGATCCACTAGTCCAGTGTGGTGGAATTCTGCAGATA
>sig_5213
GATCCCCGAAGCTGTCAGTAGTATACCTAATAATTTATCTACATTCCCTTTAGTAACGTG
>sig_5214
GCAGCCCTTGCGCCCTGAGTGCTTGCGGCAGCGTGAAGCTAGCGGAATTAATTCATGAGC
>sig_5215
CAGAAATGCCTCTGCAGACTCAGGCGACCAGCGGGTCGGAGCGGATGGGCCACCAGAGCG
>sig_5216
GCGCGGGGAGAGGCGGTTTGCGTATTGGAGCTTGGCACTGGGCCAAGCTCGAATTTCTGC
>sig_5217
GCAGTACAGGCCAAATAAAATATTTTTTATGTAGTATCTAATACGACTCACTATAGGGAG
>sig_5218
CATAGTTAATTTCTCCTCTTTAATGAATTCCGCGCGCTTCGGACCGGGATCCGCGCCCGA
>sig_5219
TAGGTAATCACCGGTCAGGTTGATGTGCTCCCAGCGCGGACGTGCTTGATGTTGAGCGTG
>sig_5220
ATTCTGTGATTTGTATTCAGCCCATATCGTTTCATAGCTTCTGCCAACCGCATCTGTAAA
>sig_5221
TAGATGGCGTCGCGGCGCGCCGGAGATATACATATGAGTAAAGGAGAAGAACTTTTCACT
>sig_5222
CAGCATGGCCTCCTCCGAGGACGTCATCAAGGAGTTCATGCGCTTCAAGGTGCGCATGGA
>sig_5223
CACTACTTTCGCGTATGGTCTTCAATGCTTTGCGAGATACCCAGATCATATGAAACGGCA
>sig_5224
TAATTCCCAAAAAATCCTCGAGCTCCCATGTGAGCGAGTAACAACCCGTCGGATTCTCCG
>sig_5225
AGAGGACTTCAAGAGCCGCGGAGTGATGGTGGTGGTGATGTGCCATATGTATATCTCCTT
>sig_5226
CGCCCTTGGTGAAGGGATCAATTCCTCGAGCCAATTCCTCCGATAACTTCGTATAATGTA
>sig_5227
TAAGCATTGGTAATGAGGATCCCCCTCAAGTCAAAAGCCTCCGGTCGGAGGCTTTTGACT
>sig_5228
GCGGCCGCCACCGCGGTGGATCCTGCACCATCGTCTGCTCATCCATGACCTGACCATGCA
>sig_5229
TGTGGCGCCGGTGATGCCGGCCACGATGCGTCCGGCGTAGAGGATCCTGCAAGCCTCGTC
>sig_5230
GCCAAAACCTCCCACACCTCCCCCTGAACCTGAAACATAAAATGAATGTTAATTAACAAT
>sig_5231
AAAAGCTTCAGCTGGGATCCGGTACCGATATCAGATCTCCCGGGGCGGCCGCGATCTGGT
>sig_5232
TGCGGTACCTCTAGAAGAAGCTTGGGATCCGTCGACCTGCAGCCAATTGGCGTAATCATG
>sig_5233
CGACCGCCTTCACCCAGATGCGTCGTCGCGGGACGAACAGCGATGTCAGCAGTCCAGCCA
>sig_5234
CTGACAACGATCGGAGGACCGAAGGAGCTAACCGCTTTTTTGCACAACAGGGGGATCATG
>sig_5235
TACAAGCTTGGGCTGCAGGTCGACTCTAGAGGATCCCCGGGCGAGCTCGAATTCCGGTCT
>sig_5236
ATATCGAATTCCTGCAGCCCGGGGGATCCACTAGTTCTAGAGTATGGATGGGGGTAATAG
>sig_5237
CCCGGGACACTGGTGCGGTACCGGTAAGCCGTGTCGTCAAGAGTGGTACCCATGGTTGTT
>sig_5238
ACGACGGGATCCATATGACGTCGACGCGTCTGCAGAAGCTTCTAGAATTCGAGCTCCCGG
>sig_5239
CGTGGACTATGAGCTCGAGTATACTTTTCACTATATCACTTAATGCCGATTATTTTAGAT
>sig_5240
GGGCCTTCGAGTCCTTGGAGGGGTCCATGGTGGCGTCTAGCTGGCCACGGAGCAGGACCA
>sig_5241
CCAGGCTCAAGGCGCGCATGCCCGACGGCGAGGATCTCGTCGTGACCCACGGCGATGCCT
>sig_5242
GGCAGACCTCAGCGCCGGTGATGCCGGCCACGATGCGTCCGGCGTAGAGGATCCTAGAGC
>sig_5243
CCGAGCTCCATATGCCTACCTTCGATATGATGATGATGATGATGCACTTTGTGATTCATG
>sig_5244
TCTCTCAAAAATAGCTACCCTCTCCGGCATTAATTTATCAGCTAGAACGGTTGAATATCA
>sig_5245
CGTGACCGCCGCCGGGATCACTCTCGGCATGGACGAGCTGTACAAGGCTGTTATCACAAG
>sig_5246
AAAGCATTAGTGTATCAACAAGCTGGGGATCCTAGAAGCTTATCGAATTCCTGCAGCCCT
>sig_5247
AGAATTCCTCGAGCCCGGGTGCTTTGCCAAGGGTACCAATGTTTTAATGGCGGATGGGTC
>sig_5248
GGTCGACTCTAGAGGATCCCCGGGTACCGAGCTCGATGCTTGTAAACCGTTTTGTGAAAA
>sig_5249
ATAAAACAGAAAAGCGAACCTAAACAATGACTCTAGAGGATCCCCGGGCGAGCTCGAATT
>sig_5250
CGAATTCGAGCTCGGTACCCGGGGATCCTCTAGAGTCGACCTGCAGGCATGCAAGCTTGT
>sig_5251
GAACCGAACAGGCTTATGTCAACTGGGTTCGTGGGCGCCTGTGGCCCCCGATGGTAGTGT
>sig_5252
GTTGCAGAGGCCGTAGCGGCCTGAACTTCCCCGCGCCGATCTTGGCGCTGCTGCCATAGG
>sig_5253
CTTCCATACCTACCAGTTCTCCGCCTGCAGCAATGGCAACAACGTTGCCCGGATCCGGTC
>sig_5254
TGCAGCATCAGCCCGGTTTATTTCCAATTTTGTCCCCGAGCCGAACGTGGGAATTCCGCT
>sig_5255
CTGGGTATCTTGCAAAGCATTGAAGACCATAACCGAAAGTAGTGACAAGTGTTGGCCATG
>sig_5256
GAGCGCTTGTTTCGGCTCTCTTAAACTTCTTTCTTCGACTGCTAACTGGCCAGATAGGCC
>sig_5257
ACTTTCTAGAGAATAGGAACTTCGGATCAATTCATCGATGCAGGTGGCACTTTTCGGGGA
>sig_5258
ATGATTACGCAGATCTGCCCCGGATCCGTCCAAGCTTGGACCTGCAGCAATTCACTGGCC
>sig_5259
GACCATGATTTACGCCAAGCTTGCATGCCTGCAGGTCGACTCTAGAGGATCCCCGGGTAC
>sig_5260
TTATGCACCATCACCATCACCATATGACGTCGACGCGTCTGCAGAAGCTTCTAGAATTCG
>sig_5261
GCTGGAGTTCTTCGCCCACCCCAGCTTCAAAAGCGCTCTGAAGTTCCTATACTTTCTAGA
>sig_5262
GAAATTAATACGACTCACTATAGGGAGACCGGAATTCGAGCTCGGTACCCGGGGATCCTC
>sig_5263
CCAGCAGCAGCAGCAGCAGCAGCATGGTGGGCGAATTCGCGATTCGAAGCTTACTTAGAT
>sig_5264
TGTAGTAAAAATGAAAAGGCTTGTTATCGGCGTGCGGCGAGCTTGAGACAATCTCTTTAC
>sig_5265
GGCTATCCGCGCATCCATGCCCCCGAACAGCAGGAGTGGGGAGGCACGATGGCCGCTTTG
>sig_5266
CGAGACCGAGGAGAGGGTTAGGGATAGGCTTACCTACTAGTAAGCTGGCGGCCGCTAAGC
>sig_5267
CAAATTTTTTTGATCTTTTTTCTGGTCGACGCCTGCCCCTCCCTTTTGGTGTCCAACCGG
>sig_5268
TGAGCGTTAGCAATTTAACTGTGATAAACTACCGCATTAAAGCTTATCGATGATAAGCTG
>sig_5269
GCACCAGCGGCGCCTGAGAGGAGCTTGAGTATTCTATAGTGTCACCTAAATAGCTTGGCG
>sig_5270
TCCGTAATCATGGTCATATGGCTTGACTCCGTACAGAATTCCGGACCGGTACCTGCAGGT
>sig_5271
ATTAATTCCGCTTTATCCATCTTTGCAAAGCTTAGATCTCGACGCTCTCCCTTATGCGAC
>sig_5272
GGCCTAGGGACCGCGGTTAACATCTCCCTATAGTGAGTCGTATTAAAGCTTGGCGTAATC
>sig_5273
CCGCTCTGGTGGCCCATCCGCTCCGACCCGCTGGTCGCCTGAGTCTGCAGAGGCATTTCT
>sig_5274
CGAATTCGAGCTCGGTACCCGGGGATCCTCTAGAGTCGACCTGCAGGCATGCAAGCTTTC
>sig_5275
CCACACAGCACCCGAACTTACGGAGCTGGTGGGCTCACGCGTGCGGCCGCACGCGTTGCG
>sig_5276
TCGAGGTTAACGAATTCCGGCGCCTAGAGAAGGAGTGAGGGCTGGATAAAGGGAGGATCG
>sig_5277
TTCCTTTCGGGCTTTGTTAGCAGCGGATCCACAGGACGGGTGTGGTCGCCATGATCGCGT
>sig_5278
CGACGGCCAGTGCCAAGCTTTCGCGAGCTCGAGATCTAGATATCGATGAATTCGTAATCA
>sig_5279
GTAAAACGACGGCCAGTGCCAAGCTACTCGCGACGACTTTCCTCTTCTTCTTGGGCATCT
>sig_5280
AAACGCGGCCGCGGTACCACTAGTACGCGTAGGCCTGAGCTCTTTGACAGGATATATTGG
>sig_5281
CAATTTCAGCCCGAAGCTAGCTTGGCTGCCATTTTTGGGGTGAGGCCGTTCGCGGCCGAG
>sig_5282
TGGCCAATTGAACGCGTCGGGATCCTAAGTAACTAAGATCCGGCGCTGCTAACAAAGCCC
>sig_5283
TGCGAGTACGCAAAGCTTGGCTGCAGGTCGACGGATCCCCGGGAATTCGGCTGCTGCTCT
>sig_5284
GAGCGGCCGCCACCGCGGTGGGATCCTCTAGAGTCCGCTAGGGACCTCTTTAGCTCCTTG
>sig_5285
TAAGAGGTTCCAACTTTCACCATAATGAAATAAGATCACTACCGCGGTAAACCAGCAATA
>sig_5286
ACGGCTCTCTCTTTTATAGGTGTAAACCTTAAACTGCAATGAATTCGAGCTCGGTACCCG
>sig_5287
CCCAGCTCGGTAAGCCTATCCCTAACCCTCTCCTCGGTCTCGATTCTAGCCATCATCACC
>sig_5288
TTCGGATCCCGACCCATTTGCTGTCCACCAGTCATGCTAGCCATATGTATATCTCCTTCT
>sig_5289
CGAATTCGAGCTCGGTACCCGGGGATCCTCTAGAGTCGACCTGCAGGCATGCAAGCTTTT
>sig_5290
GACAGCTTATCATCGCCCTGACTGAGTCGAGCCCAGCTTGGCTGCAGGTCGACGGATCCC
>sig_5291
AATGAAATTCATAATAGAAACGACACGAAATTACAAAATGGAATATGTTCATAGGGTAGG
>sig_5292
GACCAACGGCTCCAAGACCAGCCTCGAGGTTCTGGAAAACCGGGCTGCTCAGGGCGATAT
>sig_5293
GCTTTGGAGCGGCGCAGGGCAACGAGCCGATCGCTGATCGTGGAAACGATAGGGAATTGA
>sig_5294
AAGGGAATAAGGGCGACACGGAAATGTTGAATACTCATACTCTTCTTTTTTCAATATTAT
>sig_5295
GGTCCCTCGACCAATTCCGATCATATTCAATAACCCTTAATATAACTTCGTATAATGTAT
>sig_5296
CGACTCTCGAACTGCTAACCTGCGAAGGCGCTTATCGGAATTCGAGCTCGCCCGGGGATC
>sig_5297
AACTGTCTTTCTGCTTTAGTAAAGTACTCTTGTAGTTGTATTATGTGTGGCATTAATGAC
>sig_5298
AAGCTTATCGATGATAAGCTGTCAAACATGAGAATTCAGATCTGCTTGAAGACGAAAGGG
>sig_5299
AGGGATCCCGGCGCGCCCCTCGAGCTAGAATCGATCCTAGAAGATCTCCTAGAGAATTCC
>sig_5300
CCAAGCTTCACCATGGGAGACGTCACCGGTTCTAGAACCTAGGGAGCTCTGGTACCCACT
>sig_5301
CCGTCAATCCGCGCTCCGCACCACGGCGCCTCGAGCAACACCTTCTTCACGAGGCAGACC
>sig_5302
GAGGCCCTTTCGTCTTCAAGAATTCTCATGTTTGACAGCTTATCATCGACTGCACGGTGC
>sig_5303
TATGGGCTATGAACTAATGACCCCGTAATTGATTACTATTAGGAATTACGCGCTATGAGT
>sig_5304
AATAGCATAAGCAGATTTTTGACGCCCTTCTTTCTAGTAGAGGAGAAGCCCTTAGCTTGG
>sig_5305
CTAGCTCTAGATCTCACGTGGTCGACTGGATCCCGTCGTTTTACAACGTCGTGACTGGGA
>sig_5306
AGGCGGATTCACCCTTGGCGTCCAACCAGCGGCACCAGCGGCGCCTGAGAGGAGCTTGAG
>sig_5307
ATTATAACATGTATTCACGAACGAAAATCGATAGATCCGTCGACCTGCAGGCATGCAAGC
>sig_5308
GCCGATTCATTAATGCAGGCTGCTGTATTCTGCTTTGGCTTCGTGTTGGCCTCAAAAGCG
>sig_5309
GAGGCTGAAGCTGCAGGAATTCACGTGGCCCAGCCGGCCGTCTCGGATCGGTACCTCGAG
>sig_5310
AAAAAACCTATAAATATTCCGGATTATTCATACCGTCCCACCATCGGGCGCGGATCATCA
>sig_5311
AGCAACGCGAAGAACCTTACCAGGTCCCCGGGAACCTCACACCATTTCCGCCTCCCTCAG
>sig_5312
CACCCCGGTGAACAGCTCCTCGCCCTTGCTCACCATGCTGTTATCAACCACTTTGTACAA
>sig_5313
TCGTCGTCGTCCTTGTAGTCGGATCCCTCGAGCTGCAGGAATTCGATATCAAGCTTATCG
>sig_5314
TCGAGGGGGGGCCCGGTACCCAATTCGCCCTATAGTGAGTCGTATTACGCGCGCGATATC
>sig_5315
AAATACATTCAAATATGTATCCGCTCATGAATTAATTCCGCTAGCGCTGATGTCCGGCGG
>sig_5316
TCCTCCAAAATCGGATCTGGTTCCGCGTGGATCCGAAGCTTCGAATTCCCCGGGTCGACT
>sig_5317
GCATAAGCTTGAGTATTCTATAGTGTCACCTAAATAGCTTGGCGTAATCATGGTCATAGC
>sig_5318
AGGAAGCTTTCTAGGAGATCTTCTAGGATCGATTCTAGCTCGAGGGGCGCGCCGGGATCC
>sig_5319
GCTCGTTAACATATGGATCCGATATCGCCGTGGCGGCCGCGCGAATTGATCCGGTGATTG
>sig_5320
GTACGGTGGGAGGTCTATATAAGCAGAGCTGGTTTAGTGAACCGTCAGATCCGCTAGAGA
>sig_5321
TGTCAAACATGAGAATTTAGCCCGCCTAATGAGCGGGCTTTTTTTTGTGATCCAAAGGAT
>sig_5322
ATAACAATTTCACACAGGAAACAGCTATGACCATGATTACGCCAAGCGCGTGTAATACGA
>sig_5323
AGATCCTTTTGCGGCCGAATTAGATCCAGACATGATAAGATACATTGATGAGTTTGGACA
>sig_5324
GAGCAAAACAGGTTTTCCTCATTAAAGGCATTCCACCACTGCTCCCATTCATCAGTTCCG
>sig_5325
GCTTAGTACGTACTATCAACAGGTTGAACTGCCGCGGTAATAAGCCGAATTCTGCAGATC
>sig_5326
CACTCGGCCGACGTGGCCTGGCCTCTGGGGCCGAAACTGTTGAAAGTTGTTTAGCAAAAC
>sig_5327
GCTCACATGTTCTTTCCTGCGTTATCAGCTGATACCGCTCGCCGCAGCCGAACGACCGAG
>sig_5328
AAGGAAAAAAGAAAATAATTATTTCCTTACCAATTGGGGTACCGTTCCTGTTGTTGTTGT
>sig_5329
ATTAATTTCGCGGGATCGAGATCTGATCCTCTACGCCGGACGCATCGTGGCCGGCATCAC
>sig_5330
GAATGGCGAATGGCGTGTTAACAGGTCCAGTACTTTCGAATTTAAAATAGGGCCTCGTGA
>sig_5331
ATGATTACGCCAAGCTCGGAATTAACCCTCACTAAAGGGAACAAAAGCTGGGTACCGGGC
>sig_5332
TCACACAGGAAACAGCTATGACCATGATTACGAATTCATCGATACAATTTTCAGAATACG
>sig_5333
CCCAGTCACGACGTTGTAAAACGACGGCCAGTGAATTCGGATCCTTATTAATGGTGATGG
>sig_5334
TCCTTGTAATCGATGTCGTGATCCTTATAGTCTCCATCATGGTCTTTGTAGTCTTCGAAC
>sig_5335
GATCGCGTATTTCGTCTCGCTTAGGCGTAGTCACGAATGAATAACGGTTTGGTTGATGCG
>sig_5336
CGCGCTTAATGCGCCGCTACAGGGCGCGTCTCGAGGTCGACGGTATCGATAAGCTTGATA
>sig_5337
CAGAAGCGGGTCACTGTCGGAGATTTCTAAAAGTGCATCAAGTAACATTTCCCTTTGTTG
>sig_5338
AGCTTAGTACGTACTATCAACAGGTTGAACTGCCGCCATGTTCTTTCCTGCGTTATCCCC
>sig_5339
GAGTTCTTCTCCTTTGCTAGCCATTTCTTGCGCGCCCGATCCTGAACGGCAGAGGTTACG
>sig_5340
ACTGATGAGTCCGTGAGGACGAAACTCTAAGGCTTGGATCCAGAGTCTCCTGAACTAGTC
>sig_5341
AGTCCAAGCACGGCCTGACCAAGGAGATGACCATGAAGTACCGCATGGAGGGCTGCGTGG
>sig_5342
ACTTTTAAAGTTCTGCTATGTGGCGCGGTATTATCCCGTGTTGACGGATCCTCTAGAGTC
>sig_5343
GGCTCGCAGCCAACGTCGGGGCGGCAGGCCCTGCCATAGCCACTGGCCCCGTGGGTTAGG
>sig_5344
CAAATAGATCCTGTTCAAGAACCGGATCAAAGAGTTCCTCCGCCGCTGGACCTACCAAGG
>sig_5345
AACTCCTTGATGACGTCCTCGGAGGAGGCCATCAGGATCCCGGGCCCTATCACCACTTTG
>sig_5346
GGGGGGGGGAGGGAGAGGGGCGGAATTTACGTAGCGGCCGCGGCGCGCCGGCCCTCGAGT
>sig_5347
TTATTTATTATTTTATTTTATTAATATAAGGACCTTTTTTTTTTAATTAAAATTTATAAT
>sig_5348
AACACGGGGGACTCTAGAGGATCCCCGGGTACCGAGCTCGAATTTCCCCGATCGTTCAAA
>sig_5349
GCAGCCGCTACGGCGCCAAGAAGGAGAAGTAAGAATGCCTCGTAAGGGCAGAAAAATAAA
>sig_5350
AGGGGCGCGCCGGGATCCCTAGAGAATTCCTAGAATCGATCCTAGACCGCGGCTAGACCC
>sig_5351
CGGGAGGGAAGCCGTGAGAATTCACGGCGATCTTGCCGCCCTTCTTGGCCTTAATGAGAA
>sig_5352
AATGGCGAATGGGAAATTGTAAACGTTTAATATTTTGTTAAAATTCGCGTTAAATTTTTG
>sig_5353
TGCTGAAGAACGAGCAGAATTCTCACGGCTTCCCTCCCGAGGTGGAGGAGCAGGCCGCCG
>sig_5354
ATTCCCGAACCCATCGACGAACTGGGTACCGAGCTCGAATTCCCAAAAAAACGGGTATGG
>sig_5355
ATCGCGAGCTCGAATTCCTCGAGGCCTCGAGGCGCCGCCCTATACCTTGTCTGCCTCCCC
>sig_5356
TTCCCCTCTAGAAATAATTTTGTTTAACTTTAAGAAGGAGATATACATATGGACGAGAAG
>sig_5357
TATTTTGTTAAAAAGTCGACCTGCAGGAGCTTTGGCTAACACACACGCCATTCCAACCAA
>sig_5358
CGCCGGAGGCGGCCAAGCAACCTTGATGGCATGGGCCCAGAGCAACCTTGACTGCCCCAG
>sig_5359
TATACCATGGCTAGCATGACTGGTGGACAGCAAATGGGTCGGATCCGAGCTCGAGATCTG
>sig_5360
CGTCCTCACTCTAGATCTGCGATCTAAGTAAGCTTGGCATTCCGGTACTGTTGGTAAAGC
>sig_5361
GCTTATCATCGATAAGCTTTCTAGAGTCGACGGATCCCCTTTTTGACACCAGACCAACTG
>sig_5362
TGCGCGTCGCCGCTTTCATCGGTTGTCGGATCCCCGGGAATTCGAGCTCGGTACCCGGGG
>sig_5363
GCTGCAGGTCGACTCTAGAGGATCCCCGGGCGAGCTCGAATTCGAGCTCGGTACCCGGGG
>sig_5364
TGACCATGATTACGAATTCCCGGGGATCCGTCCAAGCTTGGACCTGCAGCAATTCACTGG
>sig_5365
ATTTTATAAGTTTGTGGGCTGTAGGTTAAAAAGTCGAATTCACTTGGCAAACGTATTTTG
>sig_5366
GATCTTGCGGCCGCTTAGGCCACACGTTCAAGTGCAGCCACAGGATAAATTTGCACTGAG
>sig_5367
GATGGTTATCATTTTAATTATCTCCATGATCAGATCTGTCGACGAAATTCCGTTTTGCGA
>sig_5368
GATAGCCATGGCGGCGGCCGCACCGGTTGCTGCTGCTGCTGCTGCTCTCATGGCTTCGAA
>sig_5369
ATTCCCCTCTAGAAATAATTTTGTTTAACTTTAAGAAGGAGATATACCATGGCTAGCTGG
>sig_5370
GAACTGGTAGGTATGGAAGATCTCTAGAAGCTTGTGGAATTAATTCACTGGCCGTCGTTT
>sig_5371
TAGAGGATCCCAATAGCTAAGAATTTCGTCATCGCTGAATACAGTTACATTTTACAATTT
>sig_5372
ATAAAGCACTAATGTTTACAGAGGGTCCATCGAACAAAGCTCTGTACGCTTCCGGGACGT
>sig_5373
GGATCGGAATTCTCATGTTTGACAGCTTATCATCGGAGCTCTCGAGTCAGCCCGGGCGAA
>sig_5374
ACTCACTATAGGGATCCCTTTAGTGAGGGTTAATTGCGGCCGCGAATTCTTGAAGACGAA
>sig_5375
CGACGGTGGTGGCGGTTCTATGCATGCTAGCCTCGAGGTTCTGGAAAACCGGGCTGCTCA
>sig_5376
AACAGTTGCGCAGCCTTTTTCCAATGATGAGCACTTTTAAAGTTCTGCTAACAGGTTGGC
>sig_5377
ATTCAAATATGTATCCGCTCATGAATTAATTCCGCTAGATCCCCATCAATCCTGCCTATT
>sig_5378
TAGTTGAGTCGATACTTCGGCGATCACCGCTTCTGCCATAAATCCCTCCCTACAACTGTA
>sig_5379
ACTACCCGATTATGCAGAACCTCCAGGGCCAGATGGTGCACCAGGCCTCTCGCCGCGCAC
>sig_5380
TACGCAGCAGCAACGATGTTACGCAGCAGCAACGATGTTACGCAGCAGGGCAGTCGCCCT
>sig_5381
AAACTTGTTGATTGTAAATAAAATGTAATTTACAGTATAGTATTTTAATTAATATACAAA
>sig_5382
TGATCAAGGCGAATACTTCATATGCCGGCCAGCCTCGCAGAGCAGGATTCCCGTTGAGCA
>sig_5383
CGTCTAAACTCTCCTCGAGAAGCTTGACCTGTGAAGTGAAAAATGGCGCACATTGTGCGA
>sig_5384
TGAAGTGGTTACCTCACTATTTTGATTAGTACCTATTATACCATATTTTGGACAAATCAA
>sig_5385
GAAAGCAACTAACATAAAAGCAGGTACCAAACAGCTATGACCATGATTACGGATTCACTG
>sig_5386
GTGGCTTTGCTAGCGGATCGCGGCCGGCCGCAACTCCACTTATTGTTAGGTAGAATTGTC
>sig_5387
GAATTATTACACGGCGATCTTGCCGCCCTTCTTGGCCTTAATGAGAATCTCGCGGATCTT
>sig_5388
CGACCCTGCAGCGACCCGCTTAAAAGCTCTAGCCACCATGGCTTCCAAGGTGTACGACCC
>sig_5389
TTGTTAGCAGCCGGATCCCGACCCATTTGCTGTCCACCAGTCATGCTAGCCATATGTATA
>sig_5390
CTGCAGGGCCCGCGGTACCATGCATACTGGCCGTCGTTTTACAACGTCGTGACTGGGAAA
>sig_5391
CTATAGTTCTAGAGGCTCGAGAGGCCTTGCGGCCGCGGCCAGATTGGCCTGTCGACGAAT
>sig_5392
GAGGGCCGCCACCACCTGTTCCTGTACAAGAGCAGGCACAGAAGGCATCGCCAGCGCTCT
>sig_5393
CGGCCGCCATGGCCGCGGGATTAATCACTAGTGCGGCCGCCTGCAGGTCGACCATATGGG
>sig_5394
TCTTCTGTTTGTGCAAATATTAATGATATAGAAGTCGTCCAATGTCCTTTAATTGTTTCC
>sig_5395
AGTTGTGGTTTGTCCAAACTCATCAATGTATCTTATCATGTCTGGATCCGGCCGCCTCGG
>sig_5396
AGATCTCTACGGGTCGGATTTGAAGTCGTCTTGGTAGGAGGCAGCCTGAATGGCGAATGC
>sig_5397
TCACTGACCTCTGCCCCAGCGGCCGCTCGACTCATCACGTCTCCTGTCACAGCCCCACCT
>sig_5398
CTTAATGGTGATGGTGATGGTGTGCGATATCCCCCAGAGCGGCTTTCATGGTGTAGAAGA
>sig_5399
CGTCGTATGGGTAACCTTTAATTAACCCGGGGATCCCCATGGCCATATGTTCTCGAGCCC
>sig_5400
AGAATACAGCGGCCGCGAGCTCGGGCCCCCACACGTGTGGTCTAGAGCTAGCCTAGGCTC
>sig_5401
CTATGACCATGATTACGCCAAGCTTGGTACCGAGCTCGGATCCACTAGTAACGGCCGCCA
>sig_5402
ACGGCGTCAGAGAAGGGAGCGGCCATGGGCCACCATCACCATCACCATATGGGAATTCTA
>sig_5403
AAGTTGGGTAACGCCAGGGTTTTCCCAGTCACGACGTTGTAAAACGACGGGATCCTCTAG
>sig_5404
AGAAAGGCCAGCCTCGCAGAGCAGGATTCCCGTTGAGCACCGCCAGGTGCGAATAAGGGA
>sig_5405
CAATTTCACACAGGAGGAAGGATCCATGGGTCGACCGGCCGCGATCCGCTGCCTCGCGCG
>sig_5406
AGGAACTTCGGAATAGGAACTTCAAGATCCCCAATTCGATCGTCCGGGCCGCAAGCTCCT
>sig_5407
ATGACGCGTCGACAAGCTTGGATCCGCGTCATCCAGAATTCACTGGCCGTCGTTTTACAA
>sig_5408
ATCATGGCGACCACACCCGTCCTGTGGATCTGCCTCGCTGGCCTGCCGCAGTCCTTCAAC
>sig_5409
GTTCAAAATCACCAACTGGTCCACCTACAACAAAGCTCTCATCAACCGTGGCTCCCTCGA
>sig_5410
AATTAATGATGTCTAGAGAATAGGAACTTCGGATCAATTCATCGATGCAAGTGGCACTTT
>sig_5411
AGCCGAACACCAGGCCCTTGTACTCGGCCACTTTCGTCACCGGGATCAGGCCGAACTTGG
>sig_5412
AGTTACGCTGGAGTCTGCATTAGGCACCCCAGGCTTTACACTTTATGCTTCCGGCTCGTA
>sig_5413
TTTATTGCTTCTGGTTATCGACTAGTGCGATCGCCCTAGGACCGGTATTTTCTGTGTTCA
>sig_5414
ACGCAAACCGCCTCTCCCCGCGCGTTGGCCGATTCATTAATGCAGGCTGCTGTATTCTGC
>sig_5415
GTCTAGGATCGATTCTAGCCGCGGTCTAGGAATTCTCTAGGGATCCCGGCGCGCCCCTCG
>sig_5416
AGCTTGGGGGGATCGATCCCGTCGTTTTACAACGTCGTGACTGGGAAAACCCTGGCGTTA
>sig_5417
GAATTCCGAGACTTTAACTGCCCCTATCGGAAATAGGATTGACTACCGATTCCGAAGGAA
>sig_5418
TGGTCATGGAGAGCTCTTAGAAAAACTCATCGAGCATCAAATGAAACTGCAATTTATTCA
>sig_5419
ACCATAAAATCAATCTAAAGTATATATGAGTAAACTTGGTCTGACAGTTACCAATGCTTA
>sig_5420
TCCAAGCGCGCTGGATCCGAAGCTTGAGATCCACTTAACGTTACTGAAATCATCAAACAG
>sig_5421
CCTCTAGAGCGGCCGCCGACTAGTGAGCTCGTCGACCCGGGAATTCCGGACCGGTACCTG
>sig_5422
GCCGTTAATCCAGATTACCAGTTTACCTTCTTCAGTTTTCATATGCTATGGTCCTTGTTG
>sig_5423
GGTCTTGGAGATCTTGGTCGACTCGTCGCCCCCGGGCATCATCCCGCCGAAGTTGTTCGT
>sig_5424
TCGTTGGGATCTTTCGAAAGGGCGGACTGGGTGCTCAGGTAGTGGTTGTCGGGCAGCAGC
>sig_5425
GGTGCAGGGTGGACTCTTTCTGGATGTTGTAGTCTGAGAGAGTGCGGCCATCCTCCAGCT
>sig_5426
GAGCACGATCATGCGCACCCGTGGCCAGGACCCAACGCTGCCCGAGTTAACCCGAGATGC
>sig_5427
AATGCTTTTTTATAATGCCAACTTTGTACAAAAAAGCAGGCTTCGAAGGAGATAGAACCA
>sig_5428
CAACCTCGAGCAGAAACTGATCTCTGAAGAAGACCTGAACTCGAGAAATTATTATTCGCA
>sig_5429
TCGGATCCGCAGATCCACGCGGAACCAGCAGGCCCAGCTTGCAGCCGCCGGAGGGCTCCC
>sig_5430
CTACTGACGGGGTGGTGCGTAACGGCAAAAGCACCGCCGGACATCAGCGCTAGATGACGT
>sig_5431
CATGCCTGCAGGTCGACTCTAGAGGATCCCCGGGTACCGAGCTCGAATTGACATAAGCCT
>sig_5432
CTACAGGGCGCGTACTATGGTTGCTTTGACGATGCGGTGTGAAATACCGCACAGATGCGT
>sig_5433
GGATCCGCTCTTCGTTAACAGTTACCAATGCTTAATCAGTGAGGCACCTATCTCAGCGAT
>sig_5434
TCAGGCCTGAATGGCGAATGGGACGCGCCCTGTAGCGGCGCATTAAGCGCGGCGGGTGTG
>sig_5435
AATTCGTTCAAGCCGAGATCGGCTTCCCGGCCGACGCGCTAGATAACTTCGTATAGCATA
>sig_5436
TACCGAGCTCGCATGCGGATCCGTATGGTGATGGTGATGGTGAGATCCTCTCATAGTTAA
>sig_5437
GCGTGGATCCACGGCCGGCTGGGCCACGTGAATTCCTGCAGCTTCAGCCTCTCTTTTCTC
>sig_5438
TCTGTTTAAACGCGCGGACATGAGACAATAACCCTGATAAATGCTTCAATAATATTGAAA
>sig_5439
CATCTAATTCAACAAGAATTGGGACAACTCCAGTGAAAAGTTCTTCTCCTTTACTGGAAT
>sig_5440
GTGACCCAGAAGGAAGAACGAAGGAAGGAGCACAGACTTAGATTGGTATATATACGCATA
>sig_5441
TGTGCTTGATTAGATGATCCCCCTGCTCGAGCCGGGCCCGAGTAAAAAGTACTTTTTTTT
>sig_5442
AGCTTGCATGCCTGCAGGTCGACTCTAGAGGATCCCCGGGTACCGAGCTCGAATTCCCAT
>sig_5443
CGCAGCAATGTATGCGCACTTTGCTGAGAAAGTCGATGTGGCATTTTCATCCAAGTTGTT
>sig_5444
GGGACCATCATACTCATTGCTGATCCATGTAGATTTCCCGGACATGAAGCCATTTACAAT
>sig_5445
CCACGCGGAACAAGCATGTCCTTGAGCTGCTGTAGCTCTGTGGAGGCGGCGTTGAACACA
>sig_5446
CGGGGATCCTCTAGCTAGAGTCGACCTGCAGGCATGCAAGCTTGGCACTGGCCGTCGTTT
>sig_5447
AAAAAAAAAAAAAAAAAAAACTAGCATAACCCCTTGGGGCCTCTAAACGGTGCTTGAGGG
>sig_5448
TCGTTGCTCAGCCGGATCCAAGCTTGGAATTCCCCCTTTCATTATTAATACCCTCTAGAT
>sig_5449
AGATGGTGGTATGAAAGCTAAACCGTACTCCCAAATATCCTCTTTTAAAGATCTGATCAT
>sig_5450
TCAGAAGACCAAAGGGCAATTGAGACTTTTCAACAAAGGGTAATATCGGGAAACCTCCTC
>sig_5451
CAAGCTTGCATGCCTGCAGGTCGACTCTAGAGGATCCGGATGTTCATGGAATTCACTGGC
>sig_5452
CGCGGCGCATCTCGGGATCCGTCAGCTTGGGACAGTAAGACGGGTAAGCCTGTTGATGAT
>sig_5453
TCGTTCAGCTTTCTTGTACAAAGTGGTCATGGTGAGCAAGGGCGAGGAGCTGTTCACCGG
>sig_5454
CGACGTCGGCGGCACTGGGGGACAAACGGTGGGGGTGGCCTGCTCTGTTAGGGCCCGGTA
>sig_5455
GCACTTTACTCTTCCACCATTGCTTGTAATGGAAGTAATGTCAGTGTTGACCTTCTTAAC
>sig_5456
ATTCAGCCCGGTCTCCTGTTCCAGAAGGCACTGTTGCAAAGTTAGCGATGAGGCAGCCTT
>sig_5457
TTTAAAGGCTTTTAAGCGTCTGTACGTTCCTTAAGGAATTATTCCTTAGTGCTTTCTAGG
>sig_5458
ATGTTTTTGGCGTCTTCCATGCTGTTATCAACCACTTTGTACAAGAAAGCTGAACGAGAA
>sig_5459
GCCGCAGATCTAGCAGCAGCAGCTGATCTCTTGTACAGCTCGTCCATGCCGAGAGTGATC
>sig_5460
AGCTCGGTACCCGGGGATCCGTCGATCATATCGTCAATTATTACCTCCACGGGGAGAGCC
>sig_5461
GATCCCCCTGTTGTGCAAAAAAGCGGTTAGCTCCTTCGGTCCTCCGATCGTTGTCAGAAG
>sig_5462
ACTGCAGGTCGACAAGCTTGAATTCGGATCCCTCGAGGGTACCGAGCTCCATATGATGAT
>sig_5463
AACTATACAAATAAGCTTAGAGCTCGAATTTCCCCGATCGTTCAAACATTTGGCAATAAA
>sig_5464
GGTTTGTCCAAACTCATCAATGTATCTTATGATGTCTGGATCCGTCGACCGATGCCCTTG
>sig_5465
TGACCCAAGACTCCTCCCTGCAGGACGGCTGCTTCATCTACAAGGTGAAGTTCATCGGCG
>sig_5466
TAAGCTTCGATAAGCTTTAATGCGGTAGTTTATCACAGTTAAATTGCTAACGCAGTCAGG
>sig_5467
TCAGCTTCCTTTCGGGCTTTGTTAGCAGCCGGATCCTCGAGCATATGGCTGCCGCGCGGC
>sig_5468
CAAGGAGCTAAAGAGGTCGGCGGAGACGGAGAAAATCTTATCTTCATCAAGGAAGATGAA
>sig_5469
TCCCACTTCATCGCAGCTTGACTAACAGCTACCCCGCTTGAGCAGACATCACCATGGATC
>sig_5470
CAGTGCCAAGCTTGCATGCCTGCAGGTCGACTCTAGAGGATCTATATTACCCTGTTATCC
>sig_5471
CGATAAGCTTGGGCTGCAGGTCGACTCTAGAGGATCCCCGGGCGAGCTCGAATTCCGATA
>sig_5472
TCTGCACTCACGTCTTTCCTGAGACTGCGTTTATAGCAGTGACTTCCTACCAGAACCACA
>sig_5473
AATACGACTTCGAATAGGGCGAATTGGGCCCTCTAGATGCATGCTCGAGCGGCCGCCAGT
>sig_5474
TATTGCAATAACAGGTGCTTACTTTTAAAACTACTGATTTATTGATAAATATTAACGCTT
>sig_5475
GTATCGTGGACAGCCTTGAACCCGAAAATATGCTCCGACTCATACGCACCGGTTTCGGTC
>sig_5476
AACAGAGTCGCTTTTAATTATGAATGTTGTAACTACATCTTCGTCGCTGTCAGTCTTCTC
>sig_5477
GCCGCCGCGGATCCCCAGCTTGTTGATACACTAATGCTTTTATATAGGGAAAAGGTGGTG
>sig_5478
TCCTTGCCACCTTACGGCGTGGCAGCCACAAAATTCCTTAAACGATCAGTAATCTAGCTA
>sig_5479
ACGACGTTGTAAAACGACGGGATCTATCATGGTGAAGGGGGCGGCCGCGGAGCCTGCTTT
>sig_5480
CGATAACACCAACTCCTGGAAGGATCCATATGGCCACAGACGTGAGCCGAAAGATTCGAG
>sig_5481
ATAACAATTTCACACAGGAAACAGCTATGACCATGATTACGCCAGCTCACGGTAACTGAT
>sig_5482
AAATAACCCCGCTCTTACACATTCCAGCCCTGAAAATTGTTATCTAAGGAAATACTTACA
>sig_5483
TGCAGCACATCCCCCTTTCGCCAGGGGGATCTTGAAGTTCCTATTCCGAAGTTCCTATTC
>sig_5484
CAACAGTTGCGCAGCCTGAATGGCGAATGCTAGAGCAATTCGGCGTTAATTCAGTACATT
>sig_5485
CGAACACCTGGGTGGACGATATTACCGTGGTGACGCATGTCGCGCAAGACTGTAACCACG
>sig_5486
CGTCCCACCATCGGGCGCGGCACCAGGTTGAGACGCCATGGGTCATCACCATCATCATCA
>sig_5487
AAGCCTCCGACCGGAGGCTTTTGACTTGAGGGGGATCCATTCTTAGGCCACACGTTCAAG
>sig_5488
GGTATGCGCCATGGTGATGGTGATGGTGCTGGCCGGCCTGGCCACTAGTGGATCCCTCGA
>sig_5489
CGCGGCCGCCCGGGTACCTCTAGAATTCGGATCCTGCAGGAGCTTTGGCTAACACACACG
>sig_5490
GATCGAAGGTCGTGGGATCCATCACCATCACCATCACCATTCCCATCAAACAAGTTTGTA
>sig_5491
CTCTCTTGTCATTATTGAAGCATTTATCAGGGTTATTGTCTCATGAGCGGATACATATTT
>sig_5492
TCAAAGCAATTTTCAGTGACACAGGAACACTTAACGGCTGACAGAATTAGCTTCACGCTG
>sig_5493
TCAGCAACTTGAGAATTGTGACGAAGATCTTTAGCTGTCTTGGTTTGCCCAAAGCGCATT
>sig_5494
ACATTTCACGTTTATGGTGATTTCCCAGAACACATAGCGACATGCAAATATGAATTCGTC
>sig_5495
ATCAGCACCTTGTCGCCTTGCGTATAATATTTGCCCATTCAAATATGTATCCGCTCATGA
>sig_5496
TAACGCCAGGGTTTTCCCAGTCACGACGTTGTAAAACGACGGCCAGTGCCAAGCTAGCAC
>sig_5497
TGATCCATGTAGATTTCCCGGACATGAAGCCATTTACAATTGAAATTATAAAATGAAAGT
>sig_5498
TGCTCGGGTGCGATGCCGGCTGGTGCGCGCGCGCTACGGGCGGGAATTCTTGAAGACGAA
>sig_5499
GATATCGCCGTGGCGGCCGCGCGAATTGATCCGGTGATTGATTGAGCAAGCTAATTCCGG
>sig_5500
TACCATCTAAGTAGTTGGTTCATAGTGACTGCATATGTTGTGTTTTACAGTATTATGTAG
>sig_5501
TTGTCGGTGCCGATTACAAAGACGGTCTGTTGAATATCGAACTGGATCGTCATGAATGAC
>sig_5502
GATAGTGGCACCTGGACATGCACTGTCTTGCAGAACCAGAAGAAGGTGGAGTTCAAAATA
>sig_5503
AATTCACTAGTGATTAATCGAATTCCCGCGGCCGCCATGGCGGCCGGGAGCATGCGACGT
>sig_5504
CTCCTGGGCACAAGACATGGGCAGCGCGCCATCATCCTGCTCCTCCACCTCCGGCGGGAA
>sig_5505
TTGCAGTTTCATTTGATGCTCGATGAGTTTTTCTAAGAATTCTCATGTTTGACAGCTTAT
>sig_5506
CAATTCCACCACACTGGACTAGTGGATCCGAGCTCGGTACCCTCGACGGGCCGTCTGGGG
>sig_5507
TGAATTCGCAGCTAAGAGGAGGACAAATGTCTCGACTAATCACTTTACAGGACTGGGCTA
>sig_5508
AAGAAGCTTGGGATCCGTCGACCTGCAGCCAAGCTCTCGAGAGCTTGGCGTAATCATGGT
>sig_5509
CTAAGCTTACACGGCGATCTTTCCGCCCTTCTTGGCCTTTATGAGGATCTCTCTGATTTT
>sig_5510
GATGTAAAAATAGTCCAGTATAAATATAATCGAATTGTGAATTCACCCGGGATGCATTTT
>sig_5511
AGATCGGGGATCTCGAGCTCATCGAAGGTCGCGAAGCTTCAGCTGGGATCCGGTACCGAT
>sig_5512
TGTGAGCGGATAACAATTTCACACAGAATTCATTAAAGAGGAGAAAGGTACCATGGAAGA
>sig_5513
GGATCATCCAGCCATTCGGGGTCGTTCACTGGTTCCCCTTTCTGATTTCTGGCATAGAAG
>sig_5514
CGCCGGACATCACGCGCGTAATACGACTCACTATAGGGCGAATTGGAGCTCCACCGCGGT
>sig_5515
GGGTTCCGCGCACATTTCCCCGAAAAGTGCCACCTGCTGATTGCCCTTCACCGCCTGGCC
>sig_5516
CAGTCACGACGTTGTAAAACGACGGCCAGTGAATTAGGCCTGTAATTAACCCTCACTAAA
>sig_5517
ACCCTCGCTGGAGGAGCTCTGCGCTGCGCGCCGGCTAAGCCTCGCCACCTGCCCCGCATC
>sig_5518
CGGGCTCGAGATCTGGCCAGCCAGGACAGAGCTGGTCACTCAACACACATTTTCTGAGCT
>sig_5519
CGCGGGTTCTGGTACGATTGATGACGACGACAAGAGTCCGGAGCTCGTGGATCCGAATTC
>sig_5520
CGCTCACTCGAGGGCTTCGCCCTGTCGCTCGACTGCGGCGAGCCTACTGGCTGTAAAAGG
>sig_5521
CCGGATCCGACCCATTTGCTGTCCACCAGTCATGCTAGCCATGGTATATCTCCTTCTTAA
>sig_5522
ACACCATGAATCACAAAGTGCATCATCATCATCATCATATCGAAGGTAGGCATATGGAGC
>sig_5523
TGTAAAACGACGGCCAGTGAATTCGTAATCATGGTCATAGCTGTTTCCTGTGTGAAATTG
>sig_5524
TGGCTTTTAGTAAGCGATCGAATTCGGTACCGGATCCAGTCGACTGAATTGGTTCCTTTA
>sig_5525
AACTTCGTATAATGTATGCTATACGAAGTTATGGTACCTTGCCAGCTGGGGCGCCCTCTG
>sig_5526
CCCCCAACCGCCAGCCCGTCCCGAGCCCGAGCTGGAGACCGTCCCGGCCGAGCCGTTCAC
>sig_5527
ATAGAAACCATACTGTCTCACGACTATTAAACCCAACTCACGTAACCTTTTAATTGACGA
>sig_5528
TATAGGGCGAATTGGGTACTGGTCCCCCCCTTGAGGTTGACGGTATTGATGAGCTTGGTG
>sig_5529
CACACTACCATCTGATCCGCTAGCCAACAAAGCGACGTTGTGTCTCAAAATCTCTGATGT
>sig_5530
ATTACAACAGTACTGCGATGAGTGGCAGGGCGGGGCGTAAACGCGTGGATCCCCCTCAAG
>sig_5531
CGGCCAGTGAATTCGGATCCTTAATGGTGATGGTGATGGTGTGCGATATCCCCCAGAGCG
>sig_5532
CACGACGTTGTAAAACGACGGCCAGTGAATTAGGCCTGTAATTAACCCTCACTAAAGGGA
>sig_5533
GACGTCGCATGCACGCGTACGTAAGCTTGGATCCTCTAGAGCGGCCGCCGACTAGTGAGC
>sig_5534
TCAACGTCTATAACACCAAGGGTTATACCATGCATCATCATCATCATCATGGCCATCATC
>sig_5535
CTCGGTACCGGCCAGTTAGGCCAGAGAAATGTTCTGGCACCTGCACTTGCACTGGGGACA
>sig_5536
CCCTAGCAGCCTCTCATCATCCTCACCTCAAAACCCACCGGGGCCGGCCATGTCTCCGGA
>sig_5537
TGTTATGATTACGATTGATAGCACCGCCTGAACACGCTCATAACCGCCAATTAAATGACT
>sig_5538
AAACATAACCTTATGTATCATACACATACGATTTAGGTGACACTATAGAACTCGAGCAGC
>sig_5539
AAAGCTGACCCTCTAGCAAGCTGCAAGATCCTGGTATCGGTCTGCGATTCCGACTCGTCC
>sig_5540
TTTTCACGAGCACTTCACCAACAAGGACCATAGCATATGAAAATCGAAGAAGGTAAACTG
>sig_5541
GCAAGAATTCATACAACCTCCTTAGTACATGCAACCATTATCACCGCCAGAGGTAAAATA
>sig_5542
GGATCGATATCGATCCGCTGCTAACAAAGCCCGAAAGGAAGCTGAGTTGGCTGCTGCCAC
>sig_5543
CATTAAAGAGGAGAAATTAACCATGGGAGGATCCAGATCTCATCACCATCACCATCACTA
>sig_5544
CTCGCTCTGCTAATCCTGTTACCAGCTGGCCGCCACGTTGCCCATTTTCGCCAGCTTCTT
>sig_5545
CCTGTAATGTGCTCATTAGGTGGCGAGACCTGTACTGCAGCGTAGCCTTTTGGTCCTAGG
>sig_5546
TTCGTGACCGCCGCCGGGATCACTCTCGGCATGGACGAGCTGTACAAGGCTTAGAGCTCG
>sig_5547
TGGCGATGAGGATCCTCTAGAGTCGACCTGCAGCGATGCAAGCTTACTGGCCGTCGTTTT
>sig_5548
TTCAGCTTTTTTGTACAAACTTGTGATCCAGATCTGAGTCCGGACCATGGCTATCGTTCG
>sig_5549
GCAAATGGGTCGGGATCTGTACGACGATGACGATAAGGATCCAACCCTTAAGGGCGAATT
>sig_5550
AGCCTCGTTTTTGCATCAGGAAAGCAGGGGCAGCGTTGGGTCCTGGCCACGGGTGCGCAT
>sig_5551
CTAATGAGGGCCCAAATGTAATCACCTGGCTCACCTTCGGGTGGGCCTTTCTGCGTTGCT
>sig_5552
GATCCCCCTGCTCGAGCCGGGCCCTTTTGACTGTAAATAAAATTGTAAGGAGTAAAAAGT
>sig_5553
AGCCTCGGACTAGCATATGGAACCGTGCGGCTGCATGAAATCCTGGCCGGTTTGTCTGAT
>sig_5554
GGTGCCGCGCGGCAGCCATATGCTCGAGGATCCGGTCCCACAGGCACAGGGGAGGCCTTT
>sig_5555
ATAGGGCGAATTGGGCGGGCGCGCCTGCAGAATTCTCGAGAAGCTTCCCGGGATCCTAGG
>sig_5556
GATTCCTTACTTATTCCATGGCGATCGCTTGGTGCTGATGTTGATGTTTCATGGTGAATT
>sig_5557
ATTGCCCTTAAGGGCAATTCGAAGCTTGAAGGTAAGCCTATCCCTAACCCTCTCCTCGGT
>sig_5558
CGATAAGCTTGGGCTGCAGGTCGACTCTAGAGGATCCCCGGGCGAGCTCGAATTCCGGTC
>sig_5559
ATCCACAAAGATCAGAAGAAACCAGAACAAGACAGAAGTGCTGAAATTCTTCGACTGGGC
>sig_5560
AATATACCATGAATCATAAAGTGCATCATCATCATCATCATATCGAAGGTAGGCATATGG
>sig_5561
TGTATAATGTGTTAAACTACTGATTCTAATTGTTTGTGTATTTTAGATCACAGTCCCAAG
>sig_5562
GTAACTACATCTTCGTCGCTGTCAGTCTTCTCGCTGGAAGTTCTCAGTACACGCTCGTAA
>sig_5563
TATGCATCACCATCACCATCACCTCGAGACCATGGATCCGGCTGCTAACAAAGCCCGAAA
>sig_5564
CCTAACCCCTGTGCTAGCGCTTTTTGCTCTATATGTGTGGTATGGGCGACACGGAAATGT
>sig_5565
CACTAGTGAGCTCATGCATGATATCGTCCGGGCCGCAAGCTCCTAGCGGCGGATTTGTCC
>sig_5566
AGGGGAGATCTCGATCCCGCGAAATTAATACGACTCACTATAGGGAGACCACAACGGTTT
>sig_5567
ATCGGTCAACTGATCCTTAACTGATCGGCATTACAGCGAGCGGAGCCGTTTTTTCTGCCC
>sig_5568
TCGAGCTATTACACCCACTCGTGCAGGCTGCCCAGGGGCTTGCCCAGGCTGGTCAGCTGG
>sig_5569
TTATTGTTATTGTTGTTGTTGTTCGAGCTGCTATGCATATCCGATTTTGGAGGATGGTCG
>sig_5570
GCATGCCTGCAGGTCGACTCTAGAGGATCCGGACGTCATGGAATTCACTGGCCGTCGTTT
>sig_5571
GGCCTATTGGTTAAAAAATGAGCTGATTTAACAAAAATTTTAACAAAATTTACCAATGCT
>sig_5572
TGATGATGAGAACCCCCCCCGGGGGACACCATGGTATATCTCCTTCTTAAAGTTAAACAA
>sig_5573
AGTTTTCGTTCCACTGAGCGTCAGACCCCTCATCCCTTGGCGTCGAATGCGTGTGATTTA
>sig_5574
TGGGCACCACCCCGGTGAACAGCTCCTCGCCCTTGCTCACCATGCTGTTATCAACCACTT
>sig_5575
CTTCATGATTGACCGTAGTGGAGTCTTGGCACTTAGCACCGTCGCCAGGAACATTCGGTG
>sig_5576
AGGACGCCCCCCGTGTACGACATGAAGGCACTGGCGTCAACCGCAATAGCGATGGGACCG
>sig_5577
GAAGAATACCTAGAGGAAGAGGAAACGAGAAAAGCTTATCGATTTCGAACCCAATTTCCC
>sig_5578
GAGACGCCGGGCAAGAGCAACTCGGTCGCCGCATACACTATTCTCAGAATGACTTGGTTG
>sig_5579
AACTCACCGCGACGTCTGTCGAGAAGTTTCTGATCGAAAAGTTCGACAGCGTGTCCGACC
>sig_5580
TCCGGCGCCGGAGCGAGTGAATTCCTGCAGCCCGGGGGATCCACTAGTTCTAGAGCGGCC
>sig_5581
GATAAACTACCGCATTAAAGCTAGATCAGTTGGAAGAATTTGTCCACTACGTGAAAGGCG
>sig_5582
ATGACATGATTACGAATTGGCCGCCTAGGCCGAATTCGAGCTCGGTACCCCATGGAGGCC
>sig_5583
CGCGGTGGAGCTCCAGCTTTTGTTCCCTTTAGTGAGGGTTAATTGCGCGCCGGTGGATGA
>sig_5584
ATAGTGAAAACGGGGGCGAAGAAGTTGTCCATATTGGCCACGTTTAAATCAAAACTGGTG
>sig_5585
AGGGGTTAACTAGTTACTCGAGTGCGGCCGCAAGCTTGTCGACGGAGCTCGAATTCGGAT
>sig_5586
TCCTCGGACGCTCGGTTGCTCGACCTCGATTCGTCAGTGATGATCAACAGGACCCAGAAA
>sig_5587
CTCCGATGGTGATGGCCTGGCTCCTCCCCAGCATCTTATCCGGGTGGAAGGAAATTTGTA
>sig_5588
GATGGATCCCCGGCCGGGTACCGAGCTCGAATTAGTCTGCGCGTCTTTCAGGGCTTCATC
>sig_5589
CGACGGCCAGTGACTGCAGGGTACCACGCGTCTCGAGTCTAGAAGATCTGCTAGCAGCGG
>sig_5590
TTATCCCGTGTTAACGAATTCTTGCGGTTTCTTTCAGCGCCGCCAATACCGCCAGCCCGT
>sig_5591
TGATATGATCTCGGCGGCCGCTAGAATTGTGAGCGCTCACAATTCTAGTCGACGGGATCC
>sig_5592
GACGATGACGATAAGGATCATCAAACAAGTTTGTACAAAAAAGCTGAACGAGAAACGTAA
>sig_5593
CTTATCATCGATAAGCTAGCTTGGCCGACATCACAACGGTTCTGGCAAATATTCTGAAAT
>sig_5594
GACTTCAAGAGCCGCGGAGTGATGGTGGTGGTGATGTGCCATATGTATATCTCCTTCTTA
>sig_5595
AGCTCCATATGCCTACCTTCGATATGATGATGATGATGATGCACTTTATGATTCATGGTA
>sig_5596
CGACTCACTATAGGGAAAGCTGGTACGCCTGCAGGTACCGGTCCGGAATTCCCGGGGGCC
>sig_5597
CACCATCACCATCACCATGGTGCTGCAGGTACAAGTTTGTACAAAAAAGCAGGCGAGAAT
>sig_5598
GGCTGGGCCACGTGAATTCAGCTTCAGCCTCTCTTTTCTCGAGAGATACCCCTTCTTCTT
>sig_5599
TCCATCTACATGGCCAAGAAGCCCGTGCAGCTGCCCGGCTACTACTACGTGGACACCAAG
>sig_5600
GGACTCTGGGGTTCGAAATGAGGATCCGTTTTCGCATTTATCGTGAAACGCTTTCGCGTT
>sig_5601
AGACGTACTTAAATCGATGTCGACGTAGTTAACTAGCGTACGATCGACTGCCAGGCATCA
>sig_5602
CGCGTGGATCCCCCTCAAGTCAAAAGCCTCCGGTCGGAGGCTTTTGACTTTCTGCTATGG
>sig_5603
GGCATGCAAGCTTTCGCGAGCTCGAGATCTGATCATAGACGGATCCATACAACCTCCTTA
>sig_5604
TACCGGAATGCCAAGCTGGAATTCGAGCTTCCATTATATACCCTCTAGAGTCTAGATCTA
>sig_5605
CCAGGGGATCCCAAAATGGATGTGCTGTACTCCATCTCGAGAACACTGAAGGATGCTAGG
>sig_5606
TTCTAGTCGACGGGATCCAAGGCCTGTGCACCATATGCCCCATGGTGTCTCGAGCCCGGG
>sig_5607
CGCGTCGAGAGACATGATAAGATACATTGATGAGTTTGGACAAACCACAACTAGAATGCA
>sig_5608
GCGTCCGGACTCAGATCTGGATCACAAGTTTGTACAAAAAAGCTGAACGAGAAACGTAAA
>sig_5609
CGTTCCTGCCTTGTGGCAGCTTCAATGAGTCGAGACCACCACCACCACCACTGAGATCCG
>sig_5610
GGTCGTGAAGCTCATGTTTGACAGCTTATCATCGATAAGCTTTAATGCGGTAGTTTATCA
>sig_5611
GGTTCAGGGGGAGGTGTGGGAGGTTTTTTCGGATCCTCTAGAGTCGACCTGCAGGCATGC
>sig_5612
TTTTTGTTCTAGAAAGCTTCGAATTCCCATATGGTACCAGCTGCAGATCTCGAGCTCCAT
>sig_5613
ATTGATATAAAGTAAAGCGTAATATTATGAATGATTAGTCAATCGTTTTTCTTATGAATT
>sig_5614
ACTGGCCTGGGGAAAACAGTACGAGAACGACGCCAGAACCCTGTTTGAATTCTTGAAGAC
>sig_5615
ACCATAAGAGAAAGTAGTGACAAGTGTTGGCCATGGAACAGGTAGCTTCCCAGTAGTGCA
>sig_5616
TGATGTTTGTTTCATCATCTTCTTTTGCTCAAGTAATTGAAATGAATAATTCGTCTCTGC
>sig_5617
CCATCTCCAGCAGCCGCACGCGGCGCATCGCGTTCTGTCTGCTGATCATGTGGATTTTCT
>sig_5618
GCGTTTTTTATTGGTGAGAATCCAAGCACTAGTCATGACCAGGATCTCCTAGGCTAGTTG
>sig_5619
AGTTGGAATACAACTACAACTCCCACAACGTATACATCATGGCAGACAAACAAAAGAATG
>sig_5620
TTTCTCTGTCCTTCCTGTGCGACGGTTACGCCGCTCCATGAGCTTATCGCGAGAATTAAT
>sig_5621
CACCGGGAGGGTTCGAGAAGGGGGGGCACCCCCCTTCGGCGTGCGCGGTCACGCGCACAG
>sig_5622
GCCGGACGCATCGTGGGGATCTAAAAAAAAGCCCGCTCATTAGGCGGGCTGACAGTTACC
>sig_5623
GTGCGGCCGCACTAGTCTAGATTTAAATTAATTAAGAGCTCAAAGCCACGTTGTGTCTCA
>sig_5624
TGGCCGCCCCGCCAGCCGGTGGTCTTCTCGTCACTAGTTTGTTCAGCGGTGGCAGCAGCC
>sig_5625
ACGTAAAACCGTTACCGCTATGGACGTTGTTTACGCTCTGAAACGTCAGGGTCGTACCCT
>sig_5626
CAGCCCGGGGGATCCACTAGTTCTAGAGTCGACCTGCAGGCATGCAAGCTTGGCTGCATC
>sig_5627
ATGGACGAGAAAGTACTCACCAGTCACAGAAAAGCATCTTACGGATGGCATGACAGTAAG
>sig_5628
TGCTGGCCGCGCGCGAAATCGTGCTGGACCATTCCGTGCTGCCGGACAGCAACCTCAACG
>sig_5629
TAAAGAATTCAATGCTCGTACAGCTGACCAAGCAGGCTTGATTATTCCAGTAGTAATCTC
>sig_5630
CTGCAGGTCGAATCCCGTACGGGTCATCCCAGAAGCCTTGCATATCCTGCAAGGTTTTTT
>sig_5631
TGCCAGTGTTACAACCAAGTTACGCCCCGCCCTGCCACTCATCGCAGTACTGTTGTAATT
>sig_5632
CATAGCAGCGGCATCGAAGGCCGCGGCCGCTTAATTAAAACCATGGCAGTCGACTCGAGC
>sig_5633
TCGATTCGCAGATCTGTCGATCGACCATGGTACGCAGCAGCAACGATGTTACGCAGCAGG
>sig_5634
CTGATGTTCTGGGGAATATAAATGTCAGGCTCCGTTATACACGAATTAATTCACTGGCCG
>sig_5635
ACATATGGCTAGCATGACTGGTGGACAGCAAATGGGTCGCGGATCCGAATTCGAGCTCCG
>sig_5636
CTGCTGTCCACATTGAGGCCTACATTGGCAGGGTCACTGTCTGTGCTGAAGCCATTGCCA
>sig_5637
AATTTATGGTATAATGAAATCTAGTATTGACTAGAAAAGGAGCATTCCTCATATGGAAAA
>sig_5638
ACTAGCCTCGTTTTTGCATCAGGAACAGCTGTTTTGGCGGATGAGAGAAGATTTTCAGCC
>sig_5639
AGCAAACGACGAAAACTACGCTGCATCAGTTTAATAAGCTTAATTAGCTGAGCTTGGACT
>sig_5640
TCGCCTTCGTCGCCCTCAGAGTCCTGCTCCAAGGCTCACCGCAGAAGCAGTAGCAGTGGG
>sig_5641
AAGCTTGGCTGCAGGTCAGTCCCTTATGGTCCGTCCTGTAGAAACCCCAACCCGTGAAAT
>sig_5642
CATAAAGTGTAAAGCCTCTAGCTAGATTGAGTTAATCTCCATGTAGCGTTACAAGTATAA
>sig_5643
GCAGCGCGGGTTCTGGTACGATTGATGACGACGACAAGAGTCCGGAGCTCGTGGATCCGA
>sig_5644
TTGGGGTGGGCGAAGAACTCCAGCATGAGATCCCCGCGCTGGAGGATCATCCAGCCATTC
>sig_5645
ACATTTTGAGGCATTTCAGTCAGTTGCTCAATGTACCTATAACTAGACCGTTTAGCTGGA
>sig_5646
AATTTTTTCACAAAACGGTTTACAAGCATAAAGCTTGCTCAATCAATCACCGGATCTAGA
>sig_5647
CCTGACGTCAGAGCGGAGACTCTAGAGGGTATATAATGGAAGCTCGAATTCCAGCTTGGC
>sig_5648
CGTTCAGCTTTCTTGTACAAAGTGGTTGATAACAGCGACTACAAGGATGACGATGACAAG
>sig_5649
[truncated: 1,645,304 more chars]
