# Supplementary material for: DNA signatures for detecting genetic engineering in bacteria
Source: Genome Biol. 2008 Mar 18;9(3):R56. doi: 10.1186/gb-2008-9-3-r56 (PMC2397508; doi:10.1186/gb-2008-9-3-r56)
Supplement: Additional data file 4 — The complete set of 60-mer signatures used in the cross-validation set [file gb-2008-9-3-r56-s4.bz2 › consig.60.bacvec.2145.fa]

>sig_0
GACCTGCTGGCCGGACGGGAAGCTGAACGTGAGCGTCCAGCCGTCTACCGGAGCGGAGGA
>sig_1
CCTGTCCTACCAATCTGCCCTTTCGAAAGATCCCAACGAAAAGAGAGACCACATGGTCCT
>sig_2
GTAGCCATGATCACCATCCTATTCCTTTGTCGGTTTTGCCGTCAGTTTGATATCACGGCC
>sig_3
ACGCCAAGCTTGGGCTGCAGGTCGACTCTAGAGGATCCCCGGGCGAGCTCGAATTCGGAT
>sig_4
TCACACAGGAAACAGCTATGACCATGATTACGCCAAGCTTGGCTGCAGGTCGACAAGAGA
>sig_5
CGGCTAGAAAGCTTCCTAGAGGTACCCTAGACCCGGGGGGGTCGACGCGGCCGCCATGGT
>sig_6
TTGCCTGCCATTCGAGCAGTGACAATCTTTGGCGGTTTACTCGATTTCGCGGTTGTTTTG
>sig_7
CGGTATGAGCATGACCAAAATCCCTTAACGTGAGTTTTCGTTCCACTGAGCGTCAGACCC
>sig_8
CTGGATGGAAACTGGAAGGAGAGCTTGGCCGGGGCACGGGGCGCAATGGGAGCCAGGGTG
>sig_9
ATGAGAACCCCCCATGGGAAAGTCTCCTGTTTTCAAAATCACCGTTTGCTGTCGACCTGC
>sig_10
CAACAGTCTAAGATGAGCGGTGTCATTTAACCGCTTTACCTGCCACCCGGTTTGCGTGTC
>sig_11
TCCCGAACCCATCGACGAACTGGGTACCGAGCTCGAATTCATACAACCTCCTTAGTACAT
>sig_12
CCATAGTTGCCTGACTCCCCGTCGTGTAGATAACTAGTTTCCGATAATTCGATGGGTTCC
>sig_13
TTCGAAGGAGCCGACTTTATATATGCCAAGAACTGGGCAGCCTATACAGGCGACAACTAC
>sig_14
GAGACTTTAACTGCCCCTATCGGAAATAGGATTGACTACCGATTCCGAAGGAACTGGAGT
>sig_15
GAAGTTATTTTTCGTGGCGGAGGTGGGTCCGGACTAGCCGGATCCGAACAAAAACTGATC
>sig_16
CCCGCGCTGCTAACAAAGCCCGAAAGGAAGCTGAGTTGGCTGCTGCCACCGCTGAACAAT
>sig_17
TGTCATCTATGTTACTAGATCGGGAATTCAGATCTCGACGGATCAGCTTCACGCTGCCGC
>sig_18
AGGGCCCGGGTTATAATTACCTCAGGTCGACGTCCCATGGCCATTCGAATTCGTAATCAT
>sig_19
CGTAGAATTCCCATGGCGTGATGGTGATGGTGATGGCCCATATGGTTGAACCATTTTACG
>sig_20
AGCTTATCATCGAATTTCTGCCATTCATCCGCTTATTATCACTTATTCAGGCGTAGCACC
>sig_21
ATTAATACAACTTGATATTAATAGACGCCGGGCAAGAGCAACTCGGTCGCCGCATACACT
>sig_22
TCTACGCGAAGATCAAGGCGAATACTTCATATGCGGGGATCGACCGCGCGGGTCCCGGAC
>sig_23
AGCTAATTAAGCTTATTAAACTGATGCAGCGTAGTTTTCGTCGTTTGCTGCAGGCCTTTT
>sig_24
ACCGGAATTCGAGCTCGCCCGGGGATCCTCTAGAGTCGACCTGCAGCCCAAGCTTGTATT
>sig_25
AACAGGCTTATGTCAATTCGAGCTCGGTACCCGGGGATCCTCTAGAGTCGACCTGCAGGC
>sig_26
AGATCGTCAGTCAGTCACGATGCGGCCGCTCGAGTCGACCCGGGAATTCCTGGGGATCCC
>sig_27
CGAATGGCGTGTTAACAGGTCCAGTACTTTCGAATTTAAAATAGGGCCTCGTGATACGCC
>sig_28
CTCTAGAAATAATTTTGTTTAACTTTAAGAAGGAGATATACCATGAGTGGTTTAAACGAT
>sig_29
CGTGCCATTCGATTTTCTGAGCCTCGAAAATATCGTTTAAACCACTCATGGTATATCTCC
>sig_30
GATAGCGTGGTCCGGCCAGGACGACGAGGCTTGCAGGGATCCTCTACGCCGGACGCATCG
>sig_31
CAGTGAATTAATTCCCGGGGATCCATCAAAAAAGGCTTCCCGACTGTAGGAACCCGATAC
>sig_32
TTGGCGTCTTCCATGGAAAGCTTCCTAGGAGATCTTGCTAGCGGTACCGATCTGGTTCTA
>sig_33
CATGGAGTCCAGTACTTTCGAATTTAAAATAGGGCCTCGTGATACGCCTATTTTTATAGG
>sig_34
CATCATCATCACCATCACGGGTCGACAAGCTTGGATCCCTGCAGGCCTCGAGTTCGAATC
>sig_35
CGGCCGCCAGCTTGGGCCCGAACAAAAACTCATCTCAGAAGAGGATCTGAATAGCGCCGT
>sig_36
TGGGAAAAGCGCCTCCCCTACCCGGTAGGGCGCGCCGGGATCCCTAGAGGTACCCTAGAA
>sig_37
CGATATGCGTAAGGAGAAAATACCGCATCAGGCGCATATTTGAATGTATTTAGAAAAATA
>sig_38
CTCATACTCTTCCTTTTTCAATATTCCCTTGTGCAAAGCTGACAGCTTGTATGTTTCTGC
>sig_39
CTGCAACGGGAGCGTTGGCTTCATCGCTACTTTGACCCATTTTAGCTTCCTTAGCTCCTG
>sig_40
TTTGTACAAACTTGTTGATAACTCTAGACCCAAGCTTGGCGTAATCATGGTCATAGCTGT
>sig_41
CAAGGAACGCCCGTCGTGGCCAGCCACGATAGCCGCGCTGCCTCGTCCTGGAGTTCATTC
>sig_42
AAGCCGCGCACACGGAGAGGCGCAAGAGTCTCTACGGGCAGGGCTAGCGCACCTACCCGG
>sig_43
AAGGGTTCTGGATACAGCTTTACCAGCTACTGGATCGGCTGGGTGCGCCAGATGCCCGGG
>sig_44
AAGATCAAAAAACAACTAATTATTCGAAGGATCCAAACGATGAGATTTCCTTCAATTTTT
>sig_45
TGTCCTTTTAACAGCGATCGCGTATTTCGTCTCGCTTAGGCGTAGTCACGAATGAATAAC
>sig_46
CGCATGCTCCAGACTGCCTTGGGAAAAGCGCCTCCCCTACCCGGTAGGGCGCGCCGCAAA
>sig_47
GATCAGGATGGGCACGATGCCGGTGAACAGCTCGGCGCCCTTGCTCACCATGGTTGTGGC
>sig_48
TTCGGGCTTTGTTAGCAGCCGGATCCCGTCGACGCAAAAGAGCTGATCGCGATAGGGGTT
>sig_49
TGAAGGCTCTCAAGGGCATCGGTCGAGCAGCTGAAGCTTGCATGCCTGCAGGTCGACTCT
>sig_50
AATAAGTCTAGTGTGTTAGACTTTATGAAATCTATATACGTTTATATATATTTATTATCG
>sig_51
AAAACCGGTGACGATGCCACCAAACCATGCGGTGGAACATCGCATTGCGAGGACCGACCT
>sig_52
CAGGGTTTTCCCAGTCACGACGTTGTAAAACGACGGGATCGCAAGCTTGGCTGCAGGTCG
>sig_53
TCAATCATATGAGCTCCAACCTCATCCAAGGGCACAATCATATCAGAAGAACAATAAGCA
>sig_54
TGCCATACCGCGAAAGGTTTTGCGCCATTCTATGGTGTCGGGTACCGAGCTCGAATTGAT
>sig_55
CATACGTTTTTGATACGCTTTGTCGTGATTCACCTCTAGCTTCTTCGTCTGTTTCTACTG
>sig_56
TGTCTCTTATACACATCTCAACCCTGAAGCTCTTGTTGGCTAGTGCGTAGTCGTTGGCAG
>sig_57
CCCAGATCTGGGTACCCTGGTGCCACGCGGTTCCATGGCTGATATCGGATCCGAATTCGA
>sig_58
CTATATAAAAGCATTAGTGTATCAACAAGCTGGGGATCCTAGAAGCTTATCGAATTCGAT
>sig_59
AAGCCTTCTCCCTCTTTGACAAGGATGGAGATGGCACCATTACCACCAAGGAGCTGGGGA
>sig_60
CGGCATCAGAGCAGATTGTACTGAGAGTGCACCATACCTCTCAGGCGCCGCTGGTGCCGC
>sig_61
GCTTACGGTGTTCAATGCTTTTCAAGATACCCAGATCATATGAAACAGCATGACTTTTTC
>sig_62
GAGGCATTTGGCTACCTTAAGAGAGTCATAGTTACCCGAGCTCGAATTCGTAATCATGGT
>sig_63
AAGAGGAAGCTGAGTTGGAGGCTGAAACCGCTGAGCAACTGCTGGTTCCGCGTGGATCTC
>sig_64
GAGGATCCCCGGGTACCGAGCTCGAATTCCATGGTCTGTTTCCTGTGTGAAATTGATGAT
>sig_65
AAGAGGAAGCTGAGTTGGAGGCTGAAACCGCTGAGCAACTGCTGGTTCCGCGTGGATCTG
>sig_66
TGCCGGAACGGCAATCAGCATCGTTGGATCCGGTGGTACCCCGGGTCGACCTGCAGCCCA
>sig_67
GACGATATCGATCTGCAGCATGCTGAATGAATGAAGCTTCTGTTTTGGCGGATGAGAGAA
>sig_68
AGAAAAAAAAAAAAGCTTGTCATCGTCGTCCTTGTAGTCAGCTTGCGCAACGGTAGCGAA
>sig_69
TGATGACGAAGCTTGCGGCCGCACTCGAGCACCACCACCACCACCACTGAGATCCGGCTG
>sig_70
ACCATGCAGGTCGACTCTAGAGGATCCGAATTCTGAAATCCTTCCCTCGATCCCGAGGTT
>sig_71
GAGGAGAAATTAACTATGAGAGGATCTCACCATCACCATCACCATACGGATCCGCATGCG
>sig_72
CGGGTCCATGGCGATATCGGGGATCCGAATTCTGTACAGGCCTTGGCGCGCCTGCAGGCG
>sig_73
TTTATTTTTCTAAATACATTCAAATATGTATCCGCTGATCCCCATCCTATCGATGATAAG
>sig_74
TTCTCCATTTTAGCTTCCTTAGCTCCTGAGCGGCCGCAAGCTTGGTTGGAATCTAAAATA
>sig_75
CGGACCTCCTCACCGCTCCCGACGTGGGGCTGCTCAAGCTGGCGGCTCCCGAGCTGGAGC
>sig_76
CTGGTGCCACCAGGCCAAAAAGGCCGCTTTTTTTCGAAGAGGATGAAGAGGATGAGGAGG
>sig_77
GGTTCTTCTGAAGGCGAGGGTGACTTGTTTAACATCTCCATAATTTCATTGATCATTGTG
>sig_78
GGCGAAATTGTAAACGGAAGTTCCTATTCTTTCTAGAGAATAGGAACTTCGGATCCATGT
>sig_79
ACTTCACTGACACCCTCATCAGTGCCAACATAGTAAGCCAGTATATACACTCCGCTAGCG
>sig_80
CGCGGTCCCCCATCGATGTTTTTCCTCCTTATAAAGTTAATGCATACACCATAGGTGTGG
>sig_81
GAAGTAGTGAGGAGGCTTTTTTGGAGGCCTAGGCTTTTGCAAAAAGCTTGGGATCTCTAT
>sig_82
TAGCCTCCTTCGTCGGTGTCGTCGCCGGATGGTCTGCGGTGGTGCTCAGCGTGGAGACGC
>sig_83
TCGGTATAATCTTACCTATCACCTCAAATGGTTCGCTGGGTTTATCGATCCGGTGGATGA
>sig_84
GATAAGGCTTAATGGTTCTCCGTTAAGTAAGGCTAAACGTTTTAACTTAAATGTCAAACT
>sig_85
GGCCGCTCTAGAGTCGACCTGCAGGCATGCAAGCTTGGCACTGGCCGTCGTTTTACAACG
>sig_86
GCTCAGTGCAAATTTATCCTGTGGCTGCACTTGAACGTGTGGCCTAAGAATGGATCCCCC
>sig_87
AGAAAGGAAGGGAAGAAAGCGAAAGGAGCGGGCGCTAGGGCGCGAGCAAGTGTAGCGGTC
>sig_88
TCTACACGACGGGAGATTCAAACAACTTCTTCAGATGACCTCGAAAAACGAGAGGGCAAA
>sig_89
TTACATTATTAATTTAAAAATGGATTACAAAGATAAGGCTTTAAATGATCTAAGAAATGT
>sig_90
GCTATGACCATGATTACGAATTCCCCGGATCCGTCGACCTGCAGGTCGACGGATCCGGGG
>sig_91
GACCTGCAGGCATGCAAGCTTGTCTTTGCAGTTTAAGGTTTACACCTATAAAAGAGAGAG
>sig_92
GGCGACCGAGTTGCTCTTGCCCGGCGTCTATTAATATCAAGTTGTATTAATATCAAGTTG
>sig_93
AATACAGATGTAGGTGTTCCACAGGGTAGCCAGCAGCATCCTGCGATGCAGATCGATCTA
>sig_94
ATCGCCACGTCAGCACCTGTCTCGAGCAAGCTTGGGCTGCAGGTCGAGCCCGGGCTAGCA
>sig_95
GGAGTATCTGACCGCTGAGATTTTGGAATTGGCCGGGAATGCGGCCCGTGATAACAAGAA
>sig_96
ACAATTAATCATCGAACTAGTTAACTAGTACGCAAGTTCACGTAAAAAGGGTATCGGATC
>sig_97
TACTCATACTCTTCCTTTTTCAATCGCCAACTACCTCTGATAGTTGAGTCGATACTTCGG
>sig_98
AAAATAGGCGTATCACGAGGCCCTTTCGTCCTCGAGTTTACCACTCCCTATCAGTGATAG
>sig_99
CCGACGGGTTGTTACTCGCTCACATGGGAGCTCATTAAATTGGGGGGTGAAGATGGTGGC
>sig_100
GAAGAACTCCAGCATGAGATCCCCGCGCTGGAGGATCATCCAGCCATTCGGGGTCGTTCA
>sig_101
CTCATTAAAGGCATTCCACCACTGCTCCCATTCATCAGTTCCGGGATCCGAATTCCAGAT
>sig_102
CGATGAAGCCCTGAAAGACGCGCAGACTAATTCGAGCTCGGTACCGTCCTCTCTCGTGAT
>sig_103
TGATATCGCGCGCGTAATACGACTCACTATAGGGCGAATTGGGTACCGGGCCCCCCCTCG
>sig_104
CCCAGCTGGCTTATCGAAATTAATACGACTCACTATAGGGAGACCGGAATTCGAGCTCGG
>sig_105
ATTTCCTATAGTGAGTCGTATTAATTTCGCGGGATCGAGATCCATGAGCGGATACATATT
>sig_106
ACACCTTCTTCACGAGGCAGACCTCAGCGCCCCCCCCCCCCTGCAGGTCGACGGATCTGC
>sig_107
GGGCTTTGTTAGCAGCCGGATCCTCGAGCATATGGCTGCCGCGCGGCACCAGGCCGCTGC
>sig_108
AGTCCTTGGAGGGGTCCATGGTGGCGTCTAGCTGGCCACGGAGCAGGACCAACAGGACGC
>sig_109
CACGGAGAATCCGACGGGTTGTTACTCGCTCACATGGGAGCTCTGGTATTATATATAGGG
>sig_110
CATGGTCGACTAGAACTAGAGCTTCAGGTTGACTTCCCCGCGGAATTCGCGTCTACTTTC
>sig_111
CAAGGGGTTATGCTAGTTATTGCTCAGCTTATTGTTCAGCGGTGGCAGCAGCCAACTCAG
>sig_112
TATGGCTAGCATGACTGGTGGACAGCAAATGGGTCGGATCCGGCTGCTAACAAAGCCCGA
>sig_113
CCGGAAGCATAAAGTGTAAAGCCTGGGGTGCCTAATGAGTGAGAATTCATTATTAATTTA
>sig_114
ACAGATCTGCGCGCGATCGATATCAGCGCTTTAAATTTCGCATGCTAGAACGTTAGCCGG
>sig_115
TACAAGTTTTCTCTGCCGCTGCTGTGATGATGATGATGATGCATGGTATATCTCCTTCTT
>sig_116
TGAGATTGACGAGCTCGGTTTATTGTTTTCTAAAATCTGATTACCAATTAGAATGAATAT
>sig_117
CTCGGCGTGTTTCCCTGCAGGTTTTTGTTCTGTGCAGTTGGGTTAAGAATACTGGGCAAT
>sig_118
AGAAATAATTTTGTTTAACTTTAAGAAGGAGATATACCATGGGAATTCTACGTAGCGGCC
>sig_119
GGGATAGCCCGCATAGTCAGGAACATCGTATGGGTAAAAGATGTTAATTAACCCGCTGTT
>sig_120
CAGCCGTCGTATGCGTACTGCTCGTACCCGCGGAGGGGGCGCCAGTCCGACCCCACCTCA
>sig_121
ATATGCACTTTATGATTCATGGTATATTACCTCTTAATAATTAAGTGCGCCTTTCGGCGA
>sig_122
TACGCAGATCTGCGAGCTCGGTACCCGGGGATCCTCTAGAGTCGACCTGCAGGCATGCAA
>sig_123
AGCTCGTTGAGTTTCTCCAGAAGCGTTAATGGGGTCTGACGCTCAGTGGAACGAAAACTC
>sig_124
TCGAGTCTAGAATCGATAAGCTTGGCTGCAGGTCGACGGATCCCCGGGAATTCACTGGCT
>sig_125
TTTTGCTGGCCTGCTGTCCCTGATGGTCGTCATCTACCTGCCTGGACAGCATGGCCTGCA
>sig_126
TATCGAATTCCTGCCCGGGCGTTGTAATCATAGTCATAATCAATACTCCTGACTGCGTTA
>sig_127
CGACGGCCAGTGCCAAGCTTTCACTAATGGTGATGGTGATGGTTCAGATCTTCTTCGCTG
>sig_128
GGCAAAAGCCGCCACGGCGATATCGGATCCGAACGCCAGCAAGACGTAGCCCAGCGCGTC
>sig_129
TCGAATTCGAGCTCGCCCGGGGATCTCAATCTGGCGGCTGGTGGCATCATACTTGAGCGA
>sig_130
CACGCCCTGATCGTCCAGCCTAGATCTCCAACCCAGAATGGACGGCAAGAACACAGATCT
>sig_131
CGACGGCCAGTGAATTGTAATACGACTCACTATAGGGCGAATTGGGTACGTACCGGGCCC
>sig_132
CCAGCCACCACCTTCTGATAGGCAGCCTGCACCTGAGGAGTGAATTCTTTGCCAAAATGA
>sig_133
GGAAACAGCTATGACTATGATTACGCCCGGGCTTGCCGTCGTTTTACAGCGACGAGACTG
>sig_134
TTGAGTCAAAACTAGAGCCTGGACCACTGATATCCTGTTTGGCCCATATTCTGCTGTCTC
>sig_135
GGCTTGAAGGCGGCCAGCATGCAGGAGGAGGGCGCCAGGGTCGCCTCCAGGCGGGCAGAG
>sig_136
AGCTTGTCGACGGAGCTCGAATTCGGATCCGATATCCATATGGGTGGTGGCCATGGTATT
>sig_137
AGTTTAAATTCGGTCCTCGGGATATGATAAGAATGGCTTAATAAAGCGGTTACTTTGGAT
>sig_138
AGGGCGCCAGATCTCCGGAGCTCCCGGGATCCGGTACCGGCCGCATGCCGGCCTGAGAGG
>sig_139
GGTACCGTCGACGTCCTGCAGGCGCGCCTGTACAGAATTCGGATCCACGAGCTCGGACTC
>sig_140
CAGTCACGACGTTGTAAAACGACGGCCAGTGCCAAGCTTTCACTAATGGTGATGGTGATG
>sig_141
TGAAAGGAGGAACTATAGATCGAGATCTCGATCCCGTCGAAATTAATACGACTCACTATA
>sig_142
ATGTTCTCTAGATGGGGTGGGCTCCGAGGTGAAAGTTCATGTTCTCACAAGAGGCCAGTA
>sig_143
TTCTCGTTCAGCTTTTTTGTACAAACTTGTAGATCTCTTGTACAGCTCGTCCATGCCGAG
>sig_144
AACCATGGCGATATCGGATCCGAATTCGAGCTCCGTCGACAAGCTTGCGGCCGCACTCGA
>sig_145
GAACTCCGTGAGGTGCGGGGATCATCAATTTCACACAGGAAACAGACCATGGAATTCGAG
>sig_146
CAGGCGGCAATGGCAACAACGTTGCGCAAACTATTAACTGGCGAACTACTTACTCTAGCT
>sig_147
GACGATGATCGGCCTGTCGCTTGCGCTATTCGGAATCTTGCACGCCCTCGCTCAAGCCTT
>sig_148
TCGGTCATTCTAGAATCTTCTATGGAGGTCAAAACAGCGTGGATGGCGTCTCCAGGCGAT
>sig_149
TAGCGCCACAATCAGATGCCCTGCGGAAGCTGTCAGGAGTTAAGTTCAGACGAATAAACT
>sig_150
ACCGACGGATCTGCTGGCGAAAGGGGGATGTGCTGCAAGGCGATTAAGTTGGGTAACGCC
>sig_151
GTGGGTTCGAGTCCCACCTCGTGCAGAGGGTCTCAATTGGCCGGCCTTAGATTACGGATC
>sig_152
CGAGCCGCGGTCTAGAGATATCAGGCCTTGCGGCCGCGGCCAGATTGGCCTGTCGACGAA
>sig_153
GCGGCCGCAGATTTAGGTGACACTATAGAATATGCATCACTAGTAAGCTTTGCTCTAGAC
>sig_154
GCCTTTTGCTGGCCTTTTGCTCACATGGACTCTAGCTAGAGGATCACAGGCAGCAACGCT
>sig_155
TGGCTAGCGTCAGAAGAATCAAGCTTTTTGCAAAAGCCTAGGCCTCCAAAAAAGCCTCCT
>sig_156
GGCTCGAGGAATTCACCGGTGCCGTGTGGGCGGATCCGGGCCCGACGTCAGGCCTTCGCG
>sig_157
CATCTCCAGCAGCCGCACGCGGCGCATCTCGGGCAGCGTTGGGTCCTGGAACCCGGTGCT
>sig_158
ATTGTTTACTTTGGCGTGTTTCATTGCTTGATGAAACTGATTTTTAGTAAACAGTTGATC
>sig_159
AGTCCAAATTGTAAAATGTAACTGTATTCAGCGATGACGAAATTCTTAGCTATTGGGATC
>sig_160
CTTGTCACTACTTTTACGTATGGTGTTCAATGCTTTTCAAGATACCCAGATCATATGAAA
>sig_161
CCTCTTCATATGTTAACGAGCTCGGATCCTCGAGGCCTGTCGACGATCCGGTGATTGATT
>sig_162
CTCAAGAAGGACCATGTGGTCTCTCTTTTCGTTGGGATCTTTCGAAAGGGCGGACTGGGT
>sig_163
CAGTTTCCGCGTTTCTCTTGATCGATTTCGAACCCAATTTCCCAACTGTAATCAATCCAA
>sig_164
GGATCCTCCCTACAACTTCCAAGCGCTTCAGATTATTAGCCTGGAGTTCGCCACCAGCAG
>sig_165
CTCTAGGAGATCTTCTAGGAAGCTTTCTAGGGTACCTCTAGCTCGAGGGGCGCGCCGGGA
>sig_166
TGCAGGCATGCAAGCTAGCTTGTCGACAATTCGAAGTTCCTATACTTTCTAGAGAATAGG
>sig_167
CGACTATTAAAGAACGGGCCATATAACTACCTGAAAGACAATGACATTATCTTTTTTTAT
>sig_168
AATAGTCCTGACAACCCCTATCGCGATCAGCTCTTTTGCGTCGACGGGATCCGGCTGCTA
>sig_169
ATTATGATCCTCTAGATCAGATCTAGATTCTAGCCAGATACTTTTACTTTTAATTGAGTA
>sig_170
CGATCCTAGACCGCGGCTAGAGAATTCCTAGACCCGGGGGGGTCGACGCGGCCGCCATGG
>sig_171
TTTATATCATTTTACGTTTCTCGTTCAGCTTTCTTGTACAAAGTGGTCATGGCTTCGAAA
>sig_172
GTAAATTGTCACAACGCCGCGGCCAATTCGTATGGTGCACTCTCAGTACAATCTGCTCTG
>sig_173
ATTTCATACACGGTGCCTGACTTTTGCAGGAGCAGAAGAGCATACATCTGGAAGCAAAGC
>sig_174
CAGTACTAGTCTCGAGCTCTGCAGGGCCCGCGGTACCATGCATACTGGCCGTCGTTTTAC
>sig_175
CACTATAGAATACAAGCTTGCATGCCTGCAGGTCGACTCTAGAGGATCCCCGGGTACCGA
>sig_176
TTGCAGTTTAAGGTTTACACCTATAAAAGAGAGAGCCGTTATCGTCTGTTTGTGGATGTA
>sig_177
CTGCAGGTCGACTCTAGAGGATCCGGATGCTGCATCATGGAATTCACTGGCCGTCGTTTT
>sig_178
CGACGTTGTAAAACGACGGCCAGTGAATTCGGATCCTTAATGGTGATGGTGATGGTGACC
>sig_179
TCCGCCCCGGGAGTACCCTCGACCGCCGGAGTATAAATAGAGGCGCTTCGTCTACGGAGC
>sig_180
CTCTAGCTCGAGGGGCGCGCCGGGATCCCTAGAATCGATCCTAGAAAGCTTCCTAGACCG
>sig_181
TACAAACTTGTGATAACAGCGGCGCCGGTGGAGTGGCGGCCCTCGGCGCGCTCGTACTGT
>sig_182
AAGTACTTTTTACTCGGGCCCGGCTCGAGCAGGGGGATCATCTAATCAAGCACAAATAAG
>sig_183
GCCCGGGAATTCGGCCATTACGGCCTGCAGGATCCGAAAAAACCTCCCACACCTCCCCCT
>sig_184
ATCCTCCAAAATCGGATATGCATAGCAGCTCGAACAACAACAACAATAACAATAACAACA
>sig_185
GAGCTCGGTACCCGGGGATCCTCTAGAGTCGACCTGCAGGCATGCAAGCTTTCCCTATAG
>sig_186
ACAACAGTACTGCGATGAGTGGCAGGGCGGGGCGTAAAAATGTAATCACCTGGCTCACCT
>sig_187
CTGAAAATCTCGACGGATCCCCGGGAATTCGTAATCATGGTCATAGCTGTTTCCTGTGTG
>sig_188
TGCCAGATGATTTCATGGGTTGTGTCCTTGCTTGGAATACTAGGAACATTGATGCTACTC
>sig_189
ACGTTGTAAAACGACGGCCAGTGCCAAGCTAGCTTTATAACGGAGCCTGACATTTATATT
>sig_190
AAAAAGGCCGCTTTTTTTCGAAGAGGATGAAGAGGATGAGGAGGCAGATTGCCTTGAATA
>sig_191
AGCTTGGGCCCTCTAGAGCGGCCGCCCATCAACCACTTTGTACAAGAAAGCTGAACGAGA
>sig_192
TTCGTCGCGTACGGGGACGACGGCGACCTGGCGGGCTTCGTGGTCATCTCGTACTCGGCG
>sig_193
CGAGCAGAGCCACCCGATGAGCCGCCGCCGCGCCGTCCAGCGAGGAGCCCGCCGGGCCGA
>sig_194
TAACTTTAAGAAGGAGATATACCATGGGAATTCTACGTAGCGGCCGCGGATCCAAGCTTA
>sig_195
TACCGGTCCGGAATTCTGTACGGAGTCAAGCCATATGGCGAGACGTATTCTGGTCGTAGA
>sig_196
GCTTTCATCAACATCGCGGCCGCTTCCTCTTTATCTTTATTAACATTTGAGCTCCCATGT
>sig_197
AAGCTTCGAATTCCCATATGGTACCAGCTGCAGATCTCGAGCTCGGATCCATGGTTAATT
>sig_198
CATGCCTGCAGGTCGACTCTAGAGGATCCCCGGGTACCGAGCTCGAATTCACTGGCCGTC
>sig_199
CACAGGAAACAGCTATGACCATGATTACGCCAAGCTTGCATGCCTGCAGGTCGCACCAAT
>sig_200
CAATTGTATTGTAAAGAGATTGTCTCAAGCTCGCCGCACGCCGATAACAAGCCTTTTCAT
>sig_201
TCAGCAGCCACCTGCATCGCCATCCTATGGAACTGCCTCGGTGAGTTTTCTCCTTCATTA
>sig_202
TTGTAATACGACTCACTATAGGGCGAATTCGGATCCAGATCTTATTAAAGCAGAACTTGT
>sig_203
CACTATCGACTACGCGATCATGGCGACCACACCCGTCCTGTGGATCCGGTTGATGCGATC
>sig_204
CAGGAAACCAGCAGCGGCTATCCGCGCATCCATGCCCCCGAACTGCGGTCGACGGATCCG
>sig_205
CTGCTGCCACCGCTGAGCAACTGCTGGTTCCGCGTGGATCTCGGATCCGAATTCTCTTCC
>sig_206
CTTGTGATAACAGCGGATCCACGCGGAACCAGATCCGATTTTGGAGGATGGTCGCCACCA
>sig_207
CAACCAAGTGACCGCGGATCCCCGGGTTTAAACTAGTCGCGAGGCCTGCGGCCGCAGATC
>sig_208
AACTGGTCCACCTACAACAAAGCTCTCATCAACCGTGGCGGGGATCCTCTAGAGTCGACC
>sig_209
CATATGAATATCCTCCTTAGTGTGTGAAATTGTTATCCGCTCACAATTCCACACATTATA
>sig_210
GGAGGTTGTATGAATTCTGCGGAGACTTTGCGATGTACTTAACACTTCAGGAGTGGAACG
>sig_211
GAACTAGATTTCACTTATCTGGTTGGCCTGCAAGGCCTTCGCGAGGTACCATTTATCAGG
>sig_212
CCTCGCCGGAAAGAGCGAAAATGCCTCACATTTGTGCCACCTAAAAAGGAGCGATTTACA
>sig_213
AACGACGGCCAGTGAATCCGTAATCATGGTCATATGGCTTGACTCCGTACAGAATTCCGG
>sig_214
GCAGCGCAAGGCGGTGCCTCCGGCGGGCCACTCAATGCTTGAGTAGATCCTGCAAGCCTC
>sig_215
GTGGAGCTCCAGCTTTTGTTCCCTTTAGTGAGGGTTAATTTCGAGCTTGGCGTAATCGCT
>sig_216
ATGCGTAAGGAGAAAATACCGCATCAGGCGCATATTTGAATGTATTTAGAAAAATAAACA
>sig_217
TGAGGATCCGGCTGCTAACAAAGCCCGAAAGGAAGCTGAGTTGGCTGCTGCCACCGCTGA
>sig_218
AGGAGTCGGGCCCAGATCTGAGCTCCCATGGACTAGTTCCTCCTGCTAGCCCAAAAAAAC
>sig_219
ACTAGTAACGGCCGCCAGTGTGCTGGAATTCGCCCTTTTATTATTCGTGCCATTCGATTT
>sig_220
GAGGCGCTCCCACGATGTGCTCACCGTCCAATTCCTCATTCTGGGAATGCTGCTGATGAC
>sig_221
CCTTGAGATGGTTGAGTCCAAGTCACGTCTGGTCGACCTCGAGGGGGGGCCCGGTACCCA
>sig_222
CTTTGTTAGCAGCCGGATCAGCTTGCATGCCTGCAGGTCGACTCTAGATTATTGATGTTG
>sig_223
TATGTCAACTGGGTTCGTGAATTCGAGCTCGGTACCCGGGGATCCTCTAGAGTCGACCTG
>sig_224
GGACATCAGCGCCTGTAGTGCCATTTACCCCCATTCACTGCCAGAGCCGTGAGCGCAGCG
>sig_225
ATAACATAGAACATTTTCAGGAGGACCCTTGAGGGTACCGAGCTCAGAAAAAATGACTGC
>sig_226
CTGCATGTCCATCGTCTGCCTCTGCATCTCGCTGGTCGCCTGAGTCTTGTCCTGCTCCGG
>sig_227
TATACCATGGCACATCACCACCACCATCACGTGGGTACCGGTTCGAATGATGACGACGAC
>sig_228
AGGGCGCCGCAGCCGCCGTAGGCGGTCACGACTTTGCGAAGCAAAGTCTAGTGAGTAAGC
>sig_229
AGGTCAAGGAGATCACCTTCCTGAAGAATACGGTGATGGAATGTGACGCTTGCGGAATGC
>sig_230
TAGAGTCTCCGCTTAGTCATTAGTCATTAGTCATTAGTCATTAGTCATTAGTCATTAGTC
>sig_231
CGCCTGTCCACTATTCTGACTTGAAAGCTAGCTTGGCACTGGCCGTCGTTTTACAACGTC
>sig_232
TTGATCAGATCCGTCCTTGTTATTCAACAGTATAACATGTCTTATACGCCCGTGTCAACC
>sig_233
AATTCCCGGGGATCCGTCGACCTGCAGCCAAGCTGCAAGCTTGCAGCTTGGCACTGGCCG
>sig_234
CCGGCCGACGGCGGTACCCGGGGATCCTCTAGAGTCGACCAAGACGATCACCGGGCTCGT
>sig_235
ATGGTGGTGATGATGGACCATGGGCATATTTATAGGTTTTTTTATTACAAAACTGTTACG
>sig_236
GCATTAAAGCATATCGATGATAAGCTGTCAAACATGAGAATTCGACTACCGCATTAAAGC
>sig_237
TCTAGATTCGAACTCGAGGCCTGCAGGGATCCAAGCTTGTCGACCCGTGATGGTGATGAT
>sig_238
ATGTTTGAACGATCGGGGAAATTCGAGCTCTAAGCTTATTTGTATAGTTCATCCATGCCA
>sig_239
AGCAGGATACCGCGTGCCTGCAGTTGATCCACCGGCTCGCCGTGGTCAGGCAGGCGGCCT
>sig_240
CGTTCAGCCGGATCCCGGGTCCGCCATGGCTAGCAAAGGAGAAGAACTCTTCACTGGAGT
>sig_241
CCCAGTCACGACGTTGTAAAACGACGGGATCCCGGGGAATTCCCCGGATCCGTCGACCTG
>sig_242
GCAGGTCGACTCTAGAGGATCCCCGGGTACCGAGCTCGAATTGGCCGCGGCGTTGTGACA
>sig_243
AGTGAGGATCCGAATTCGAGCTCCGTCGACAAGCTTGCGGCCGCACTCGAGCACCACCAC
>sig_244
TACAAGCATAAAGCTGGGCCGTCGACCAATTCTCATGTTTGACAGCTTATCATCGAATTT
>sig_245
TGGACAGCAAATGGGTCGGGATCCGAATTCGAGCTCCGTCGACAAGCTTGCGGCCGCACT
>sig_246
AAACGACGGCCAGTGAATTGTAATACGACTCACTATAGGGCGAATTGGGTTTAAACTCGC
>sig_247
GCCTAACTACGGTTACACTAGAAGAACAGTATTTGGTATCTGCGCTCTGCTGAAGCCAGT
>sig_248
GACGAGCTGTACAAGGCTTAGAGCTCGAATTTCCCCGATCGTTCAAACATTTGGCAATAA
>sig_249
CCATGGTGATGGTGATGGTGAGATCCTCTCATAGTTAATTTCTCCTCTTTAATGAATTCT
>sig_250
AGGGTTTTCCCAGTCACGACGTTGTAAAACGACGGCCAGTGCCAAGCTTTCACTAATGGT
>sig_251
GGTACCCGGGGATCCTCTAGCTAGAGTCGACCTGCAGGCATGCAAGCTTGGCGTAATCAT
>sig_252
GTAATCATGGTCATAGCTGTTTCCTGGTTTCCTGTGTGAAATTGTTATCCGCTCACAATT
>sig_253
CTCTGACGCCTCTTTTACAGACCAAGTTTACTCATATATACTTTAGATTGATTTAAAACT
>sig_254
TGCCAGCCAGCCAGACGCAGACGCGCCGAGACAGAACTTAATGGCCCGCTAACAGCGCGA
>sig_255
TGTGATTTCAAGCATAAGAATTACATAAGAGGAAGCTTGCAAATAGAAAGAATCAAACAG
>sig_256
ATCCCGGGAATTAGCTTGGCGCGTAATCATGGTCATAGAGCTTGGCGTAATCATGGTCAT
>sig_257
AATTGGGCCCCAGAATTCATATGGATCCAGGTAACCAATGGGATGCATAGCTTGAGTATT
>sig_258
GGCCGCCAGCTTGGGCCCGAACAAAAACTCATCTCAGAAGAGGATCTGAATAGCGCCGTC
>sig_259
GTGGTATCGGTACGGCAGTTTAAGGTTTACACCTATAAAAGAGAGAGCCGTTATCGTCTG
>sig_260
GGGTTCCATCTAGGGCCTTTAGTCCCTTGACTATTCAATTACCTTGGCACGCAACCTAGA
>sig_261
GCTCAGTGGAACGAAAACTCACGTTAAGGGATTTTGGTCATGCTCATACCGGCTACGGGA
>sig_262
ACTAGTGCGGCCGCCTGCAGGTCGACGGTATCGATAAGCTTGATATCGAATTCCTGCAGC
>sig_263
GGGGCAGGCGTCGACGGAAAATTTTTTTTCAAAAGTATTGACAATTAATCATCCGGCTCG
>sig_264
TTTGAGCCTGTGTGTAGAGATACAAGGGAATTGCGGCCGCAATTCGTAATCATGGTCATA
>sig_265
GAAGCTTAACTAACTAACAGCTTACTCCCCATGCGCAATAAGGGCTGCACGCGCACTTTT
>sig_266
TCCCTTTAGTGAGGGTTAATTTCGAGCTTGGCGTAATCGCTAGCGGATCTGACGGTTCAC
>sig_267
AGTAGGACAAATCCGCCGCTAGGAGCTTGCGGCCCGGACGATCGAGCTCGAATTGGGGAT
>sig_268
CGGGTTGGGGTTTCTACAGGACGTAACATGCTGTTATCAACCACTTTGTACAAGAAAGCT
>sig_269
GTAGTGCAATTGGTCGGCTGTTTGGCTCCCCGTCGGGGAACCGAACCCCGGTCTCCCGCG
>sig_270
AATGTTTGAACGATCGGGGAAATTCGAGCTCTAAGCACCCATTTGCTGTCCACCAGTCAT
>sig_271
GCCTCGAGATCTCCATGGACGCGTGACGTCGACTCTAGAGGATCCCCATCCCGCAAGAGG
>sig_272
ATCATCATCACCATCACGGGTCGACAAGCTTGGATCCCTGCAGGCCTCGAGTTCGAATCT
>sig_273
GGGAGAGGCGGTTTGCGTATTGGGCGCTAGCGGAGTGTATATACTGGCTTACTATGTTGG
>sig_274
ACTTTAGGGTTATCGAATTCGATAAGCTTCTAGGATCCGAAGGCAGCAGTTTTTTGGCCT
>sig_275
CTCCTCCGAAACTTTCCTGAAATAATAAGTCGACCCGAATTGGTCGACAAGCTTGATCTG
>sig_276
ATAAGGCTTATTCCGGGGAAATTGTTATTTTGTAGAATGAGTTTTTGAAGTTAAATAGTG
>sig_277
GCGGCCGCCCCGGGAGATCTGATATCGGTACCGGATCCCAGCTGAAGCTTTCGCGACCTT
>sig_278
CATAGGCTTGGTTATGCCGGTACTGCCGGGCCTCTTGCGGGGTATCGTCCATTCCGACAG
>sig_279
CAGCCAAGCTGAATTCGAGCTCGGTACCCGGGGATCCTCTAGAGTCGACCTGCAGGCATG
>sig_280
CCGATTCATTAATGCAGGTCGAGGGGGGGCCCGGTCACGATTAGTCCAATTTGTTAAAGA
>sig_281
AAGTATTTCGATTTCTTGGCTTTATATATCTTGTGGAAAGGACGAGGATCCGAATTCTAC
>sig_282
TTGGTCATATTACTGTTCTTACCTATAGAATGGTATAATTAAACCAATATTAATTATATA
>sig_283
ACCATATGTAAGTATTTCCTTAGATAACAATTTTCAGGGCTGGAATGTGTAAGAGCGGGG
>sig_284
GGTACCGCTGCTGTGATGGTGGTGATGGTGTGCCATGGTATATCTCCTTTGATTGTAAAT
>sig_285
TCGACCCGGGAATTCCTGGGGATCCCAGGGGCCCCTGGAACAGAACTTCCAGATCCGATT
>sig_286
ACGGGGGACTCTAGAATGAGCGGGTTAATTAACATCTTTTACCCATACGATGTTCCTGAC
>sig_287
ACCTAACCCCTGTGCTAGCGCTTTTTGCTCTATATGTGTGGTATGGGCGACACGGAAATG
>sig_288
TGACGTCAATGGGAGAACAGATCTGGCCTCGGCGGCCAAGCTTAGACACTAGAGGGTATA
>sig_289
TTCGGGCTTTGTTAGCAGCGGATCGAGATCTCGATCCACAGGACGGGTGTGGTCGCCATG
>sig_290
CCTTGAGAGTTTTCGCCCCGAAGAACGTTTTCCGCATACACTATTCTCAGAATGACTTGG
>sig_291
TGAACGGCAGGTATATGTGATGGGTTAAAAAGGATCGATCCTCTAGAGGATCCCCCTAGA
>sig_292
AAGTATTTCGATTTCTTGGCTTTATATATCTTGTGGAAAGGACGAGGATCCGAATTCTCT
>sig_293
TTCTTTGCCTTGCCTGTATGATTTATTGGATGTTAACGCTACTACTATTAGTAGAATTGA
>sig_294
GTGAGTCGGGATCGCTAGTTAGTTAGGATCCCCCGGGCTGCAGGAATTCGATATCAAGCT
>sig_295
GAACCTTTCCCGTTTTCCAGGATCTGATCTTCCATGTGAGCTCCTAACATGGTAACGTTC
>sig_296
TGAATCAGGATATTCTTCTAATACCTGGAATGCTGTTTTCCCTATTAATATCAAGTTGGG
>sig_297
TGTACGACGATGACGATAAGGATCCGAGCTCGAGATCTGAAAGTACAGTTACAGAAGAAT
>sig_298
TGGGCATGAGCAACGGCCAACTCTCGTTAACGCATCCGAAACCTCCACCCCACTCACCTA
>sig_299
TAATGCGAACAGCGCACGGCGTTAAAGTTGTTCTGCTTCATCAGCAGGATCGAATTGACG
>sig_300
GAACTGTGAATGCGCAAACCAACCCGAGCTCCATGAGCGGATACATATTTGAATGTATTT
>sig_301
AAAGCATTAGTGTATCAACAAGCTGGGGATCCTAGAAGCTTATCGAATTCTCATGTTTGA
>sig_302
TAAGGAGGTTGTATGGATCCGTCTATGATCAGATCTCGAGCTCGCGAAAGCTTGCATGCC
>sig_303
GGAGAGGCGCTTGTGCAGGTGGGCAGCGCTCTCTTTGCGCTCCCTGGGGGCAGTTCAGGG
>sig_304
CATCGAATAAATACCTGTGACGGAAGATCACTTCGCAGAATAAATAAATCCTGGTGTCCC
>sig_305
TGCTTAAGGGGCCTAGGCAGCTGGACGTCCAGCTGCCTAGGCCCCTTAAGTGACCGGCAG
>sig_306
AGGTCAGTTGAAAGAGTTCCTCGACGCTAACCTGGCCGGTTCTGGTTCTGGTGATGACGA
>sig_307
TCTCGAGGGCCCCTGCAGGTCGACTCTAGAGGATCCCCGGGTACCGAGCTCGAATTCACT
>sig_308
GATGTGTATAAGAGACAGCTGGCGTAATAGCGAAGAGGCCCGCACCGATCGCCCTTCCCA
>sig_309
ATGGTGATGGCCCATATGCGCTCCCTTCTCTGACGCCGTCCACGCTGCCTCCTCACGTGA
>sig_310
GAGAGGCGGTTTGCGTATTGGCTGCCTCGCGCGTTTCGGTGATGACGGTGAAAACCTCTG
>sig_311
TCCTGAGTAGGACAAATCCGCCGCTAGGAGCTTGCGGCCCGAGCTCATGCATGATCGAAT
>sig_312
CACTATAGGGAGACCCAAGCTGGCTAGTTAAGCTTACCATGGGTAAGCCTATCCCTAACC
>sig_313
ACGGAAAGGTCACTGTGACCGGTCACTGTGACCGGTCACTGTGACCAGATCTGAATTCGA
>sig_314
CCCCTTCACCATGATAGATCCCGTCGTTTTACAACGTCGTGACTGGGAAAACCCTGGCGT
>sig_315
CTTCTCTCATCCGCCAAAACAGAAGCTTCATTCATTCACTGCAGCATGCATCGATATCGT
>sig_316
GAAACCCGGATCATGCATCAGTACGCGTGAGCTCGAATTCCGCGGATCCTTCTATAGTGT
>sig_317
GCCTGCAGGCGCGCCAAGGCCTGTACAGAATTCGGATCCCCGATATCCCATGGGACTCTT
>sig_318
GACGGTATCGATAAGCTTGATATCGAATTCCTGCAGCTCGAGGGATCCGACTACAAGGAC
>sig_319
AACAATTTCACACAGGAAACAGGATCCTCTACGCCGATAAGCTCTGCACGCGCACTTTTA
>sig_320
CGCCGAGCAACTTGCGAGCGATCCGATGCTACGAGAAAGCGGGGCTTGAGAGGCAAGGTA
>sig_321
TTTTTCCGAAGGAACTGGCTTCAGCAGAGCGCAGATACCAAATACTGTCCTTCTAGTGTA
>sig_322
TGCTGATACAGTGAAATACTTAAGCGAGAAAAAAGGATCAACTAGTGGTTCTGGTCATCA
>sig_323
ATTCTAGATCTTGTTGAGAAATGTTAAATGTTTTCATTGGATCTGAGTACTTGTACAGCT
>sig_324
AAAACGACGGCCAGTGCCAAGCTTGCATGCCTGCAGGCTCTAATCACAAGTTTGTACAAA
>sig_325
CTATAGGGAAAGCTGGTACGCCTGCAGGTACCGGTCCGGAATTCCCGGGGGCCGCCTACT
>sig_326
CCCCGGGTACCGAGCTCGAATTCTACGAATGCTATTTGTATAGTTCATCCATGCCATGTG
>sig_327
TAGTAAGCCAGTATACACTCCGCTAGCGCCCAATACGCAAACCGCCTCTCCCCGCGCGTT
>sig_328
ATGCGAAACGATCCTCATCCTGTCTCTTGATCGATCCTGTTTCCTGTGTGAAATTGTTAT
>sig_329
AAGAATTCTCATGTTTGACAGCTTATCATCGATAAGCTTCTCACTCATTAGGCACCCCAG
>sig_330
ACAATTCCCCTCTAGAAATAATTTTGTTTAACTTTAAGAAGGAGATATACATATGGCACA
>sig_331
GCGATCCCGGGGAAAACAGCATTCCAGGTATTAGAAGAATATCCTGATTCAGGTGAAAAT
>sig_332
TCTCGAGGGCCCCTGCAGGTCGACTCTAGAGGATCCCCGGGTACCGAGCTCGAATTCCCT
>sig_333
ATACTGACGCAGCCGCAGGGCCCGCGCCTCGGGGCTTTCGCCGACCGGGGCGATGCACAC
>sig_334
GCCCGTCAGGGCGCGTCAGCGGGTGTTGGCGGGTGTCGGGGCGCAGCCATGACCCGGGAA
>sig_335
AAAACGCCAGCAACGCGGCCTTTTTACGGTTCCTGGCCTTTTGCTGGCCTGCTGTCCCTG
>sig_336
TCTGGGCCTGCATGTCCATCGTCTGCCTCTGCATCTCGCTGGTCGCCTGAGTCTTGTCCT
>sig_337
CCGTGGAATGAACAATGGAAGTCAACAAGCTTGTATTCTATAGTGTCACCTAAATCGTAT
>sig_338
CAGAGCAACCTTGACTGCCCCAGCGGCCAGAGCAACCTTGATGGCATGGGCCCAGAGCAA
>sig_339
TTCTTGAAGACGAAAGGGCCTCTTGCGGGATATCCGTCTAGATAGTCATCGCTCATCCCT
>sig_340
CCCTTTCGTCTTCAAGAATTCCCGGGGATCCGTCGACCTGCAGCCAAGCTTGGCACTGGC
>sig_341
ACTGATCTTCAGCATCTTTTACTTTCACCAGCGTTTCTGGGTCCATGGTGAAGGGCGAAT
>sig_342
AGGCATGCAAGCTTTCGCGAGCTCGAGATCTGATCATAGACGGATCCCCGGGAATTCGTA
>sig_343
TTTGCGTCGCGGTGCATGGAGCCGGGCCACCTCGACCTGAATGGAAGCCGGCGGCACCTC
>sig_344
TAAGAAGGAGATATACCATGGCTAGCATGACTGGTGGACAGCAAATGGGTCGGATCCGAA
>sig_345
GTTCCTGGCCTTTTGCTGGCCTTTTGCTCACATGTTCTTTCCTGGTACCGAGCTCTTGAA
>sig_346
ATGCGGCCGCTCGAGTCGACCCGGGAATTCCGGGGATCCCACGACCTTCGATCAGATCCG
>sig_347
GGAGTGGTGAATCCGTTAGCGAGGTGCCGCCGGCTTCCATTCAGGTGGAGGTGGCCCGGC
>sig_348
GCTATGCACGTCATAGCCATTGAAGTGTTCCTCGAGTTTAATCCTAGCCATGTCAGCAGA
>sig_349
CCGAAATGGCCAAAATCCCTTATAAATCAAAAGAATAGACCGAGATAGGGTTGAGTGTTG
>sig_350
ATAAGTGATAATAAGCGGATGAATGGCAGAAATTCGGATCTTCCATACCTACCAGTTCTC
>sig_351
TCTTATCATGTCTGCTCGAAGCGGCCGGCCGCCCCGACTCTAGATTACGCCCCGCCCTGC
>sig_352
CCTGCAGCAATGGCAACAACGTTGCCCGGATCCGGTCGCGCGAATTCCCATGACAAGGAT
>sig_353
TCATAGCTGTTTCCTGAACATGTGATCCCGGGTGGCATCCCTGTGACCCCTCCCCAGTGC
>sig_354
TCCCGGGTCGACGGTACCTCTAGATAACTAGAAAAAAAAAAAAAAAAAAAAAAAAAAAAA
>sig_355
TAAAATGTTACCATCTTCTTTAAAATCAATACCTTTTAATTCGATTCTATTAACTAAGGT
>sig_356
TTTTTTTTTTTTTTTTTTTTTTTTTTTTTTTTTTTTTTTCTAGTTATCTAGAGGTACCGT
>sig_357
CACATTAGAACTGGGTGTCGACTACCGTCGTGCCAACTTCCGTGATAACTATCGTCTGGT
>sig_358
GTATTCTTTGTTGAATTCTTATAACCCTCTTTAATTTGGTTATATGAATTTTGCTTATTA
>sig_359
CCAGGACGACGAGGCTTGCAGGGATCCTCTACGCCGGACGCATCGTGGCCGGCATCACCG
>sig_360
AGCTATGACCATGATTACGCCAAGCTTGCATGCCTGCAGGTCGACTCTAGTCGGCCGTAC
>sig_361
GTCGACATGGATGAGCGATGATGATATCCGTTTAGGCGCGCCCCATCCGACCATTGACTG
>sig_362
AGGAGCTCTTCAATGAGTAAAGGAGAAGAACTTTTCACTGGAGTTGTCCCAATTCTTGTT
>sig_363
GCGTCGACGTCATATGGATCCGATATCGCCGTGGCGGCCGCTCTAGAACTAGTGGATCGA
>sig_364
CGCCGGCATTGAGCGCAGCCACAAAGCGCTGTACCACGGCGGTGATGTGTTCTGGGGTAT
>sig_365
ACAGTCATGTCTAAGGCGAATTAATTCGCGGCCGCCCTAGGGAATTCTACGTATTTTCCA
>sig_366
CAGTCGACTGGATCCGGTACCGAATTCGATCGCTTACTAAAAGCCAGATAACAGTATGCG
>sig_367
CTCAGTGCAGCGCTTAGAGCTCGAATTTCCCCGATCGTTCAAACATTTGGCAATAAAGTT
>sig_368
ACGCTCTCCTGAGTAGGATAAATCCGCCGGGAGCGGATTTGAACGTTGCGAAGCAACGGC
>sig_369
ATTTTAACAAAATATTTTGTTAAAATTCGCGTTAAATTTTTGTTAAATCAGCTCATTTTT
>sig_370
GTGGTGGTGGTGGTGGTGCTCGAGTGCGGCCGCAAGCTTCGTCATCATGTGCATGATCTC
>sig_371
GACTCTAGAATGAGCATGTCCCCTATACTAGGTTATTGGAAAATTAAGGGCCTTGTGCAA
>sig_372
CCCCCTGGTGCAGGCATGCAAGCTTTTGTTCCCTTTAGTGAGGGTTAATTCCGAGCTTGG
>sig_373
CGCAAAGTCGACGAATTCTCCCGGGTGGATCCAAGGCCTTCTAGATCCGGTGGGTTTTGA
>sig_374
GGAAGATGGCCCCCAAAAGAAAAAGTCTAGATAAGTAATGATCATAATCAGCCATATCAC
>sig_375
TGGGCCCTCTAGATGCATGCTCGAGCGGCCGCCAGTGTGATGGATATCTGCAGAATTCAG
>sig_376
GTTTCCCCTGGTCTCCGTGCATCCGAACGCGACAGTCCCGCCGGGCAACGGCCCGGCGGG
>sig_377
AGGTGTTTTCACGAGCACTTCACCAACAAGGACCATAGCATATGAAAACTGAAGAAGGTA
>sig_378
CTGCCCGGGCGACGCGTTGCTAGCTCCGCTGCCACCGGGCCCTACCGGTCCGGATCCGCC
>sig_379
ATCACCATCACCATCACGGATCCGTCGACCTGCAGCCAAGCTTAATTAGCTGAGCTTGGA
>sig_380
TCCAGAATTCTGGTGATCCCGTACCCCATAATAGACTGTGACCCACAATTTTTCTGTAGC
>sig_381
GAGGCAGATCCCGCAAGAGGCCCGGCAGTACCGGCATAACCAAGCCTATGCCTACAGCAT
>sig_382
GCAAAGGAATTCTTGAAGACGAAAGGGCCTCGTGATACGCCTATTTTTATAGGTTAATGT
>sig_383
CACCTATGGTGTATGCAATGGTAAGGAGGAAAAAAATGCATATGGGGGACCGCGAGCAGC
>sig_384
GAACCCCCCCCCCCCCCCCCCCCCCCCCCCCCCCTGCAGCAATGAACAACGTTGCCCGGA
>sig_385
TCTCGAGGGCCCCTGCAGGTCGACTCTAGAGGATCCCCGGGTACCGAGCTCGAATTCGAT
>sig_386
CTTTAAGAAGGAGATATACATATGAAAAAGATTTGGCTGGCGCTGGCTGGTTTAGTTTTA
>sig_387
AGGTCGACTTTTTAACAAAATATATTGATAAAAATAATAATAGTGGGTATAATTAAGTTG
>sig_388
ATGGTGGGACTCTCCCCTGTTGAAGCTCTTTGTGACGGGCGAGCTCAGGCCCTGATGGGT
>sig_389
CTGTAGCCAGCTTTCATCAACATCGCGGCCGCCATAACTTTAACCTTTAACATTAATGAG
>sig_390
CCCTCTACAACTGTAAACGCTGGGTATTGAGCAAAACGAAGCTCTAAATTATGCTTCTTA
>sig_391
GACGTAGGCCTTTGAATTCCGGATCCATGGCGCCCTGAAAATACAGGTTTTCGGTCGTAT
>sig_392
GTCGCACTCCAGAGAAGCACAAAGCCTCGCAATCCAGTGCAAAGCTTGGGCTGCAGGTCG
>sig_393
AGCTTATCATCGCTGCCTCGCGCGTTTCGGTGATGACGGTGAAAACCTCTGACACATGCA
>sig_394
ACTTTATTGCCAAATGTTTGAACGATCGGGGAAATTCGAGCTCTAAGCGCTGTTATCAAC
>sig_395
ACCGCCTCTCCCCGCGCGTTGGCCGATTCATTAATGCAGGACTAATTAACCCTCACTAAA
>sig_396
TTTCGTTTTATTTGATGCCTGGCAGTTCCCTACTCTCGCATCTCGACTGATTAGAAAAAC
>sig_397
CGGGGCAGCGCGGGTTCTGGTACGATTGATGACGACGACAAGAGTCCGGGAGCTCGTGGA
>sig_398
GAACCCATCGAATTATCGGAAACTAGTTATCTACACGACGGGGAGTCAGGCAACTATGGA
>sig_399
ATACATTCAAATATGTATCCGCTCATGCTAGAAATATTTTATCTGATTAATAAGATGATC
>sig_400
TGTTATTTCATCATGGTCTGGCCATTCTCATCGTGATCGACATGCCCGCCGTGACCGTCG
>sig_401
GATGTTAAAATTCGCGTTAAATTTTTGTTAAATCAGCTCATTTTTTAACCAATAGGCCGA
>sig_402
GAGGATCCCCCTCAAGTCAAAAGCCTCCGGTCGGAGGCTTTTGACTTTCTGCTATGGAGG
>sig_403
TAGATTTGGTACGCAAGGTAGCGGAAGAGAATGGTAGATCTGTGAATTCTGAGATTTATC
>sig_404
TTACGTTTCTCGTTCAGCTTTTTTGTACAAACTTGTGATGGGCTCGAGGATATCACCGGT
>sig_405
TGGATCCGATATCGAATTCGAGCTCCGTCGACAAGCTTGCGGCCGCACTCGAGTAACTAG
>sig_406
CTTCTGAGCGAGTATTTATTGGGGGGAATAAACAATCTATGAATCGGATTCTTTGCGCAG
>sig_407
CAGGGTTTTCCCAGTCACGACGTTGTAAAACGACGGGATCAATTCCTTGAAGACGAAAGG
>sig_408
TATCGGCGGAATTAATTCCCGGGGATCCGTCGACCTGCAGCCAAGCTTGCTGATTGATTG
>sig_409
TTAGCAGCCGGATCTAAGCTTGAGCTCGAGTCGACCCATGGAGTCTAGAATTCCCGGGGA
>sig_410
GTTCACCGTTCAAGTCTTCCTCGGAGATTAGCTTTTGTTCACCGTTAATTAACCCGCTCA
>sig_411
GGACGAAGGAGAAAGGGGACGAGAAACAAACATCTTCATTACCTACTGCTAATGACGAAC
>sig_412
AAAGCGGCCATTTTCCACCATGATATTCGGCAAGCAGGCATCGCCGTGGGTCACGACGAG
>sig_413
GGAGCGAACTCCGGGCGAATACTGAAGCGCTTGGATACAAGTTATCCTTGGAAGGAAAGA
>sig_414
TGTAAAACGACGGCCAGTAAGCTAGCTTGCATGCCTGCAGGTCGAGGTGGATACCGGCCC
>sig_415
CCCGGAGGGTGGCGGGCAGGACGCCCGCCATAAACTGCCAGGAATTGGGGGCGGCCCCGT
>sig_416
TCACACAGGAAACAGCTATGACCATGATTACGCCAAGCTTGCATGCTCCCGGCCGCCATG
>sig_417
TGGCCGCCGCCCAGTCCTGCTCGCTTCGCTACTTGGAGCCACTATCGATTACGCGATCAT
>sig_418
CACCGCCATCGCCCGCCGACGTTCGGCATTTGCACAGCGTGCTTGCCGTTTGCGGTATGC
>sig_419
GCTTATGTCAATTCGAGCTCGGTACCCGGGGATCCTCTAGAGTCGACCTGCAGGCATGCA
>sig_420
CCTGCAGGTCGACTCTAGAGGATCCCCGGGTACCGAGCTCGTTAACTAATTAATAATTCG
>sig_421
GGATCCTCATTACCAATGCTTAATCAGTGAGGCACCTATCTCAGCGATCTGTCTATTTCG
>sig_422
CAGCTTATCATCGACTCCAGTTTCTAATTAACCCTCACTAAAGGGAGAGACCATAGATGC
>sig_423
GAGCTCGGTACCCGGCGCTTTTCTTTTGGAAGAAAATATAGGGAAAATGGTACTTGTTAA
>sig_424
TGACAGACATTCCCTCGAGCTGCAGCGGCCGCACGCGTGGAAACGGATGAAGGCACGAAC
>sig_425
AAAGACAACCTGGCTGAATTCAGCAAGAAAGGCGCCGGTACCGGTGGAATGGTGAGCAAG
>sig_426
CCCGGAATTCATCGTGACTGACTGACGATCTGCCTCGCGCGTTTCGGTGATGACGGTGAA
>sig_427
CTGAAGCTGAATTCACGTGGCCCAGCCGGCCGTCTCGGATCGGTACCTCGAGCCGCGGCG
>sig_428
CAGGCGCCTACAATCCATGCCAACCCGTTCCATGTGCTCGCCGAGGCGGCATAAATCGCC
>sig_429
TCCATCATGAAGTGTGACGTGGACATCCGCAAAGACCTGTACGCCAACACAGTGCTGTCT
>sig_430
GCCTGCAGGTCGACTCTAGAGGATCCCCGGGTACCGAGCTCTTAGAAAAACTCATCGAGC
>sig_431
TATCGATGCATGCCATGGTACCCGGGAGCTCGAATTCGAAGCTTATGCATTTCTTTCCAG
>sig_432
ACGAAGCTTGCGGCCGCACTCGAGCACCACCACCACCACCACTGAGATCCGGCTGCTAAC
>sig_433
GTTTTTCTAATGACCAAAGGAGTATTGGGATCCCCGGGTACCGAGCTCGAATTCGTAATC
>sig_434
GCCGCTGCAGGGGGGGGGGGGGGGGGGGTTTTTTTTTTTTTTTTTTTTTTTTTTTTTTTT
>sig_435
AAAGCTTCCTAGAAGATCTCCTAGAGTTAACACTGGCCGTCGTTTTACCGGTCCGTAGTC
>sig_436
TCGATCCGGTCAATCAATCAGCAAGCTTGGCTGCAGGTCGACGGATCCCCGGGAATTAAT
>sig_437
TCCCCACGTTAAAAAAAGAAATCTCCAAACCGAAAGCTGTCTGCTTACATAAACAGTAAT
>sig_438
AACATGGTGATCCGCCTGCAATCGAGGGTCGCGACGACCATGGAATTCGGTACCAGATCT
>sig_439
CCCTTAAACGCCTGGTGCTACGCCTGAATAAGTGATAATAAGCGGATGAATGGCAGAAAC
>sig_440
ATGTATCCGCTCATGAGACAATAACCCTGATAAATGCTTCAATAATCTAGCGCTATATGC
>sig_441
CCCTTAAACGCCTGGTGCTACGCCTGAATAAGTGATAATAAGCGGATGAATGGCAGAAAG
>sig_442
TCAATCTAAAGTATATATGAGTAAACTTGGTCTGTAAAAGAGGCGTCAGAGGTCAGAAAA
>sig_443
ACTCCCGGGTTGGGAATTCCTACCCTCGATGGATCCTCTAGAGTCGACCTGCAGCCCAAG
>sig_444
GTCGACCTGCAGGCATGCAAGCTTGGGCTGCAGGTCGACTCTAGAGGATCCCCGGGCGAG
>sig_445
TTTTTTAAAGATAGCTTGGAGTTTCTAGAAAATCAATCTCTTTTTCCAAAGTTTGTTTTT
>sig_446
TTATGACTATGATTACAACGCCCGGGCAGGAATTCGATATCTATATCTCCTTCTTAAAGT
>sig_447
ACGCACCACCCCGTCAGTAGCTGAACAGGAGGGACAGCTGATGAAAACAGAAGCCACTGG
>sig_448
GCAACGCGGCCCGAAGCTTATCGATGATAAGCTGTCAAACATGAGAATTCTTGAAGACGA
>sig_449
TGCGCCCTGAGTGCTTGCGGCAGCGTGAAGCTGATCCGTCGAGATCTGAATTCCCGATCT
>sig_450
TCCATGGTAGATCAATTCTGACGGTTCACTAAACGAGCTCTGCTTATATAGACCTCCCAC
>sig_451
AATGCACCCAGTAAGGCAGCGGTATCATCAACAGGCTTACCCGTCTTACTGTCGGGAATT
>sig_452
CAAATTCAAGAAACAACTGCACGTATCAATTATAGCGGCCGCTTATTAAAGTTAAATCTG
>sig_453
GCCGCCTGCCTGACCACGGCGAGCCGGTGGATCAACTGCAGGCACGCGGTATCCTGCTGG
>sig_454
GTCGACTCTAGAACTAGTGGATCCCCCGGGCTGCAGGCGTACCAGCTTTCCCTATAGTGA
>sig_455
TGAGTTTGTAACTGCTGCTGGGATTACACATGGCATGGATGAGCTCTACAAATACGAATT
>sig_456
TCTTAATTAAGGATCCTTCCGGTGTGAAATACCGCACAGATGCGTAAGGAGAAAATACCG
>sig_457
CTAGAGTACTGGTTGAAACCCGGATCATGCATCAGTACGCGTGAGCTCGAATTCCGCGGA
>sig_458
TACCGTAGAATATTGGAAATAGACGTCACACATCAGCTCTGACGAAATCAAGGTCATTTT
>sig_459
ATGCCTAGACGAAAGGGCCTCGTGATACGCCTATTTTTATAGGTTAATGTCATGATAATA
>sig_460
CGGTACCGGATCCAGTCGACTGAATTGGTTCCCATGGTGGAGCCTGCTTTTTTGTACAAA
>sig_461
GCAAGCTTTATTTATTTAATTGTACCTGCGTCAAGTAATGGAAAGGGAAGACGATGGTTG
>sig_462
GTAGATAACTAGTCACCGAACTAGAGCTTGATGAAAATTTGTTTGATTTTTAATGGATAA
>sig_463
TGCATTAAAAAATCAACGGAATCTGTTTCCTGTGTGAAATTGTTATCCGCTCACAATTCC
>sig_464
TATTTCAATCAATTGAACAACTATTTCGAAACGAGGAATTCACGTGGCCCAGCCGGCCGT
>sig_465
GTACTGCGATGAGTGGCAGGGCGGGGCGTAATTTTTTTAAGGCAGTTATTGGTGCCCTTC
>sig_466
GAATTCTCATGTTTGACAGCTTATCATCGATAAGCTGGTACCAGCTTGAGAAATGGCATT
>sig_467
CTAGTGGATCCATGGTTTATTCCTCCTTATTTAATCGATACATTAATATATACCTCTTTA
>sig_468
TCGTGGTATCACCGGTTGGTTCCACTCTCTGTTGCGGGCAACTTCAGCAGCACGCAACGT
>sig_469
AGCTTCTGCAGACGCGTCGACGTCATATGGATCAACCTCCTTAGGATCCCAATGCTTCGT
>sig_470
TCCCCCTTTCGCCAGCAGATCCGTCGGTCCCTATCGTTTCCACGATCAGCGGGGTCGAAT
>sig_471
GGGTCTTCCTGGTCTTGCTGGCCAACATGGTGATCCGCCTGCAATCGAGGGTCGCGACGA
>sig_472
CAAGTGATGCGCGTCTAAGGGATCCGACCCATTTGCTGTCCACCAGTCATGCTAGCCATG
>sig_473
TGGCTATATTTCTGGGAGCGAACTCCGGGCGAATTTGAAGCGCTTGGATACAGTTGTAGG
>sig_474
TCTTCTTCGCTGATCAGTTTTTGTTCGGATCCGGCTAGTCCGGACCCACCTCCGCCACGA
>sig_475
GTGTGTCGCTGTCGAGGGGATCGTCTTGCCTTGCTCGTCGGTGATGTACTTCACCAGCTC
>sig_476
GTGATGATGATGCGTGGTGGTGGTGGTGATGCGTGATGATGATGGTGGTGGGTACCAACA
>sig_477
GGATCGATCCGAATTCGAGCTCGCCCGGGGATCCTCTAGAGTCGACCTGCAGCCCAAGCT
>sig_478
AGCTTTTTTGTACAAACTTGTGATAATTCCCTGAAAATACAGGTTTTCGCCGCCACCGCA
>sig_479
TATATACTTTAGATTGATTTAATTCTCATGTTTGACAGCTTATCATCGATAGGATGGGGA
>sig_480
GATAGAATGGCGCCGGGCCTTTCTTTATGTTTTTGGCGTCTTCCATGGACCTGCATATAA
>sig_481
CGCGGTGAGTTCAGGCTTTTTCATATCTCATTGCCCCCCCGGATCTGCGAAAGCTCGACG
>sig_482
TCCATAAGATTAGCGGATCCTAAGCTTTACAATTGTGAGCGCTCACAATTATGATAGATT
>sig_483
ACTCTAGAGGATCCCCGGGTACCGAGCTCGAATTCAGCTTGGCTGTTTTGGCGGATGAGA
>sig_484
ATAGTTTAAACTAACTAGTGATTAAATCAGAACGCAGAAGCGGTCTGATAAAACAGAATT
>sig_485
ACTTCACCCATTGTCAAGAGCTTCAACAGGAATGAGTGTTAGGGCGGCGGCTCTGGTGGT
>sig_486
TAGAGTTTCGTCCTCACGGACTCATCAGTCCTGAGCATTGTCTAGAGCGGCCGCCACCGC
>sig_487
CCCTTAACCACGCCCAGATCTTCGAGTCGACAAGCTTGAATTCGATATCTCTAGACTCGA
>sig_488
TGATGGATATCTGCAGAATTCGCCCTTAAGGGCGAATTCCAGCACACTGGCGGCCGTTAC
>sig_489
CTAATGGTCATAGCTGTTTCCTGTGTGAAATTGTTATCCGCTCCGCGGCCTAGGCTAGAG
>sig_490
TCTCCGAGGAAGACTTGAACGGTGCTTAGAGCTCGAATTTCCCCGATCGTTCAAACATTT
>sig_491
CTGTTTTAGCGTGATGCGCCCACTGCGCATAGAAATTGCATCAACGCATATAGCGCTAGC
>sig_492
GACAAAAAGAACCGGGCGCCCCTGCGCTGACAACCGGAACACGGCGGCATCAGAGCAGCC
>sig_493
GGTGATGTCCTCGAGATCTAAGCTTGGATCCGCGGCCGCTACGTAGAATTCCCATGGCCG
>sig_494
ATTCCACATGTGGAATTCCACATGTGGAATTGTGAGCGGATAACAATTTGTGGAATTCTG
>sig_495
GCATCAAATTAAACCACACCTATGGTGTATGCATAAGGAGGAAAAACATCGATGGGGGAC
>sig_496
GTGCCAAGCTCAATACGCAAACCGCCTCTCCCCGCGCGTTGGCCGATTCATTAATGCAGC
>sig_497
GATCCCCCAACTTGATATTAATAGGGAAAACAGCATTCCAGGTATTAGAAGAATATCCTG
>sig_498
ATAGGCGTATCACGAGGCCCTTTCGTCTTCAAGAATTCCCCATGAATTCATGGGGGATCC
>sig_499
CAATCTAGAATCAAGCTTGGGATCTCTATAATCTCGCGCAACCTATTTTCCCCTCGAACA
>sig_500
CCTTTGTAGATCAATTCTCATGTTTGACAGCTTATCATCGATAAGCTTTAATGCGGTAGT
>sig_501
GTGGCACTTTTCGGGGAAATGTCCGCGGAACCCCTATTTGTTTATTTTTCTAAATACATT
>sig_502
ATCGCCGGGATCTTGAATAAGTAGATCCAATTTTTAAGTGTATAATGTGTTAAACTACTG
>sig_503
TTACGCCAAGCTTGCATGCATCGGTACCGGGCCCCCCCTCGAGGTCGACGGTATCGATAA
>sig_504
CCCATGGCCGTCATACTGTGACGTCCCGCGGTCGACTACCCTTCAATCATTGGATGGAAT
>sig_505
ATTTTTATAGGTTAATGTCATGACCAAAATCCCTTAACGTGAGTTTTCGTTCCACTGAGC
>sig_506
ACATATGGCTAGCATGACTGGTGGACAGCAAATGGGTCGGATCCGAATTCGAGCTCCGTC
>sig_507
CGCTACCGTAGCGCAGGCCGGCGATAATGGCCTGCTTCTCGCCGAAACGTTTGGTGGCGG
>sig_508
CGACCCCTCGTCACAATAAAGATAGGAGGGCAATTAAAGGAAGCTCTATTAGATACAGGA
>sig_509
TTGAGCTCGTTGATTTAGTAGTGACAATTTCAGATGTAATAAGCGGCCGCTATAATTAGT
>sig_510
CCTCACTAAAGGGAACAAAAGCTGGAGCTGATCTAAGCCTCCTGAAAGATGAAGCTACTG
>sig_511
TATAAATGTCAGGCTCCGTTATAAAGCTAGCTTGGCACTGGCCGTCGTTTTACAACGTCG
>sig_512
GACGTTCTCGGAGGAGGCCATGGTGGCGACCGGTACCCGGGGATCCTCTAGAGTCGACCT
>sig_513
GAAGGGCGATCGGTGCGGGCCTCTTCGCTATTACGCCAGCACCCGGGCGAGCTCCAGGCC
>sig_514
GCCATCATCATCATTAGTAGTAGTAGGCGGCCCCCGGGAATTCCGGACCGGTACCTGCAG
>sig_515
AACAATGAGAGCTCGAATTGACATAAGCCTGTTCGGTTCGTAAACTGTAATGCAAGTAGC
>sig_516
CCTGGGCCAACTTTGGCGAAAATGAGACGTTGATCGGCACGTAAGAGGTTCCAACTTTCA
>sig_517
GTGAAGGCCGGCCTGCGCGGTAGTCATCGTTAATAGGCTTGTCGCCTGTACATTTTGAAT
>sig_518
ATTAATGTATCGATTAAATAAGGAGGAATAAACCATGGCCCTTAAGGGCGAATTCGAAGC
>sig_519
TCCGCTGTTATCACAAGTTTGTACAAAAAAGCTGAACGAGAAACGTAAAATGATATAAAT
>sig_520
AACCAGGCACAGCTCCTCTTGCACCCGTGGCGCAGGTCCCTTCTTGCTCTTCTTCACATC
>sig_521
AAAGCGAGCTGGTCAACGTTGCGAAAAAAGTACGTATTGACGGCTTCCGCAAGGGCAAAG
>sig_522
GCTTTTTTTTAGCCCGCCTAATGAGCGGGCTTTTTTTTCGAAAGCAAATTCGACCGTCAA
>sig_523
TCATATGTATATCTCCTTCTTAAATCTAGAGGATCCCCGGGTACCGAGCTCGAATTCGAT
>sig_524
ATGCCAACTTTGTACAAGAAAGCTGGGTCGGCGCGCCCACCCTTGGGTACCTCTAGAAGA
>sig_525
AATGATTAAAGTTGAAATTAAACCATCTCAAGCCCAATTTACTACTCGTTCTGGTGTTCT
>sig_526
AACAGCATTCCCAAAATTAGGAATTGCACAGTCAGAACATCATGGGAACGAGGGCCAGGG
>sig_527
CCGAATTCCCAGCACACTGGCGATGATATCAGATCTGCCGGTCTCCCTATAGTGAGTCGT
>sig_528
CCCAGATCTGCAGGTCGACGGATCCCAAGCTTCTTCTAGAGGTACCGCATGCGATATCGA
>sig_529
CTAGAAGGCCTTGGATCCACCCGGGAGAATTCTAGAAACAATGCCACAATTTGGTATATT
>sig_530
GGCGCTAGCGGAGTGTATATACTGGCTTACTATGTTGGCACTGATGAGGGTGTCAGTGAA
>sig_531
ATGTTTAATGTTAATGATGTATTAGGCGTATACAGCCCTCACCCATATGAACAGAAGGTT
>sig_532
GTGGAATTGTGAGCGGATAACAATTTCACACAGGAAACAGAGCTTTAATGCGGTAGTTTA
>sig_533
AAAGGAATAGAGTAGATGCCGACCGGGATCCCCGATCGTTCAAACATTTGGCAATAAAGT
>sig_534
GAACTGCTGATCTTCAGATCCTCTACGCCGGACGCATCGTGGCCGGATCTTGCGGCCGCC
>sig_535
TTCCAGACCGCTGCTCAGATCCGATTTTGGAGGATGGTCGCCACCACCAAACGTGGCTTG
>sig_536
CCGAAGCTTATCGATGATAAGCTGTCAAACATGAGAATTCTTGAAGACGAAAGGGCCTCG
>sig_537
CTGCTCAGACGCGTTCTTAAGGTAACGTTCCACTGCGCTAGCTCCGCTGCCACCGGGCCC
>sig_538
CTCTCCCGGAATTCGCCGTGATGGTGGTGATGGTGGCTCATCTCGACCGGGGATCCACGC
>sig_539
TGATCGTGGAAACGATAGGGACGTCATATGGATCTCGCCTGTCCCCTCAGTTCAGTAATT
>sig_540
TAGCCTTTATCGCCGTTAATCCAGATTACCAGTTTACCTTCTTCGATTTTCATATCGGCC
>sig_541
GGGAGCGAACTCCGGGCGAATACGAAGCGCTTGGATACGTTGTAGGGAGGGATTTATGGC
>sig_542
TTTCCCCGAAAAGTGCGTCTCTCTTGAGAGACCAGCTGCATTAATGAATCGGCCAACGCG
>sig_543
AAGCTCTCTAGAGTCGAGGTCAAAAGCGCCCCCTCAAAAAGAACCCAGGGCCTGGAAGCC
>sig_544
AGTATTTTACTGTTTTCGTAACAGTTTTGTAATAAAAAAACCTATAAATACGGATCCCGG
>sig_545
TTGCGCAACGTTGTTGCCATTGTGCAGGCATCGTGGTGTCACGCTCGTCGTTTGGTATGG
>sig_546
CACTGCAGGAATTCGATATCAAGCTTATCGATACCGTCGACCTCGAGGGGGGGCCCGGTA
>sig_547
TAAACAAAACTTAAAGACTTTGTATTATGCGTTACGAATATTTTTCGTCAGGATTGAAAA
>sig_548
CTTGCGCCCTGAGTGCTTGCGGCAGCGTGAAGCTAGATCCCCATCAATCCTGCCTATTTG
>sig_549
CCGCCGGGATCACTCTCGGCATGGACGAGCTGTACAAGGCTGTTATCACAAGTTTGTACA
>sig_550
CATGCATGATATCGTCCGGGCCGCAAGCTCCTAGCGGCGGATTTGTCCTACTCAGGAGAG
>sig_551
CCGCAGCCGAACGACCGAGCGCAGCGAGTCAGTGAGCGAGGAAGCCCCAGGCATCAAATA
>sig_552
AGCATCCAAGAAGCTTATCGATGATAAGCTGTCAAACATGAGAATTCTTGAAGACGAAAG
>sig_553
AGGCGCGCCATTTAAATGAATTCGGTCGAAAAAAGAAAAGGAGAGGGCCAAGAGGGAGGG
>sig_554
CATTAATGCAGCTGGCACGACAGGTTTCCCGACTGGAAAGCGCTGCAGGGGCCCGGGATC
>sig_555
AGCTCCTGAAAATCTCGCGACGGATCCGGGGAATTCGTAATCATGGTCATAGCTGTTTCC
>sig_556
TCCCGGGGATCCGTCGACCTGCAGCCAAGCTTTCGCGAGCTCGAGATCTAGATATCGATG
>sig_557
GGCCTTCGCGAGGTACCATTTATCAGGGTTATTGTCTCATGAGCGGATACATATTTGAAT
>sig_558
GCTGAAACTGTTGAAAGTTGTTTAGCAAAATCCCATACAGAAAATTCATTTACTAACGTC
>sig_559
CAGGCCTACCCTCGATGGATCCCCGGCCGGGTACCGAGCTCGAATTAGTCTGCGCGTCTT
>sig_560
CAGGTATCGTATTAATAGATCCTAGAGTCGATCTTCGCCAGCAGGGCAGGATCGTGGCAT
>sig_561
GCTTAATGCGCCGCTACAGGGCGCGTCAGCCATTCGCCATTCAGGCTGCGCAACTGTTGG
>sig_562
ACGGCCAACTCTCGTTAACTAGAGTAACGGGCTACTCCGTTTAACGGACCCCGTTCTCAC
>sig_563
ACTCAGTCAACCCTTACCGCATTGAAGGCCAAAAAACTGCTGCCTTCGGATCCTAGAAGC
>sig_564
TGCGGCCGCAAGCTTAATTAACCTGGTAGCTTATTCCCTTTAGTGAGGGTTAATTTTAGC
>sig_565
TTTCGACTGAGCCTTTCGTTTTATTTGATGCCTGGAATTGGGAATTGATCCGCTGTAATC
>sig_566
GCATGATATCGTCGACCCCACGCCCCTCTTTAATACGACGGGCAATTTGCACTTCAGAAA
>sig_567
AGCGTGGACGGCGTCTAGAAATAATTTTGTTTAACTTTAAGAAGGAGATATACCATGGGC
>sig_568
GGAGAACATGCCGAGGTTGACGTTAAGAGTGCCGAAAAAGAAACACAACCACCGAAAGCT
>sig_569
TTCATATGTATATCTCCTTCTTAAAGTTAAACAAAATTATTTCTAGAGGGAAACCGTTGT
>sig_570
AGTCTTATTTCCATAACTTTAGGGTTATCGAATTCGATAAGCTTCTAGGATCCCCAGCTT
>sig_571
GGCTGCCTGACGCCAGAAGCATTGGTGCACCGTGCAGTCGATAAGCCCGGATCAATTCCT
>sig_572
ACGACGGCCAGTGAGCGCGCGTAATACGACTCACTATAGGGCGAATTGGGTACCGGCGCG
>sig_573
GAAGTAGTAGGTTAACTGCAGCCAAGCTTCTGTTTTGGCGGATGAGAGAAGATTTTCAGC
>sig_574
TCACCTAAATCGTATGTGTATGATACATAAGGTTATGTTTTAATTGTAGCCGCGTTCTAA
>sig_575
GCAGCGAGAAGTTGACCAACGGCTCCAAGACCAGCCTCGGCCAGAGCGGCGCCTCCTTGC
>sig_576
ATTAAAGAGGTATATATTAATGTATCGATTAAATAAGGAGGAATAAACCATGTCGCGACG
>sig_577
GTTGATTTGGGTAATGAATATCCGGTTCTTGTCGAAGATTACTCTTGATGAAGGTCAGCC
>sig_578
CCCTCGAGGTCGACGAATTCCGAGCTCGGCCGACTTGGCCCTTCCCTTTAGTGAGGGTTA
>sig_579
CAGCAGCAGGTACATGCTCACGTCGCCCTTCAAGATGCCCTGCTTGGGCACGGGGATGAT
>sig_580
AAGGAGATATACATATGGCTAGCATGACTGGTGGACAGCAAATGGGTCGGATCCGAGCTC
>sig_581
GACAAGGCTTAGAGCTCGAATTTCCCCGATCGTTCAAACATTTGGCAATAAAGTTTCTTA
>sig_582
CGGGCCCTGAGGCCTGCAGGGATCCAAGCTTGTCGACCACCTTGTCATCGTCATCTCCAC
>sig_583
AGCTTATCGGAGCTCTCGAGTCTAGAATCGATAAGCTTGGCTGCAGGTCGACGGATCCGG
>sig_584
GATCTCGATCCCGCGAAATTAATACGACTCACTATAGGCAATTTTAACTTTACTAAGGAG
>sig_585
AGGGGCGTAGAGACCAGAGTAGGGCCAAGGCGTTTGCAAAACCTGGAACATGCCCATGTT
>sig_586
CTCGTTTTTGCATCAGGAACAGCTGTTTTGGCGGATGAGAGAAGATTTTCAGCCTGATAC
>sig_587
AGTCCAAGCTCAGCTAATTAAGCTTGGCTGCAGGTCGACCCGGGGTACCACCGGATCCAA
>sig_588
AAGACCGGTATAACTTCGTATAATGTATGCTATACGAAGTTATGAATTCAGCTTCAGCCT
>sig_589
TCTCGAGGGCCCCTGCAGGTCGACTCTAGAGGATCCCCGGGTACCGAGCTCGAATTCTCT
>sig_590
TCTTTGGGTTGGAGGCTCCAGGAGGCTGGCTGGACCACAGCAACACCTCCCTGGGCATCA
>sig_591
TGAAAGGTTGGGCTTCGGAATCGTTTTCCGGGACGCCAACAACAAGACCCATCATAGTTT
>sig_592
GATCCGTTGGAGCTCGAATTCACTGGCCGTCGTTTTACAACGTCGTGACTGGGAAAACCC
>sig_593
AACACAAAGTTTTTTATGTTGTCAATATTTTTTTGATGGGAAGGCACTTATTTTTGACGT
>sig_594
CCGGTGATGCCGGCCACGATGCGTCCGGCGTAGAGGATCTATAGTTCCTCCTTTCAGCAA
>sig_595
TTGTAGTCGCTGTTATCAACCACTTTGTACAAGAAAGCTGAACGAGAAACGTAAAATGAT
>sig_596
CGCGGTCTAGAGATATCAGGCCTTGCGGCCGCGGCCAGATTGGCCTGTCGACGAATTCGA
>sig_597
GCGGAATTGTACCCGCGGCCGCAAGATATCGCCCTAGGAAGATCTCGATCGATTGGTACC
>sig_598
ATTACGCCAAGCTTGCATGCCTGCAGGCTCTAATCACAAGTTTGTACAAAAAAGCTGAAC
>sig_599
TATCGTTGAGGAGAAGCCCGGACTCTTGTCGTCGTCATCAATCGTACCAGAACCCGCGCT
>sig_600
CGCGATATGCGGCCTAAGGTACCAAGGAGGTTTTTTATGCGTAAAGGAGAAGAACTTTTC
>sig_601
TCTCCATACCTGTTTTTCTGGATGGAGGAATTCATATGTGAAGAGCAACCCCTATTTGTT
>sig_602
CCATTTACGAACGATAGCCATGGCCTCCTCCGAGGACGTCATCAAGGAGTTCATGCGCTT
>sig_603
GTAATCGGAGGGTTTATTATGAAAAAGTTAATATTTTTAATTGTAATTGCTTTAGTTTTA
>sig_604
ATAAACAAATAGGGGTTCCTCTCACATTTCCCCGAAAAGTGCCACCTGACGCGCCCTGTA
>sig_605
GTAATCAGATTTTAGAAAACAATAAACCCTTGCATATGATATCGATGTACAGATCTGATC
>sig_606
TCATCCTTGTAGTCAGATCCACGCGGAACCAGAAGTGCCCCGGAGGATGAGATTTTCTTA
>sig_607
GAGACTGGCGAATCCAGTGTACACCATAGGTAGTTAATGAGAAACCAGAGACTGTGCAGG
>sig_608
TGCACCATTCTATGGTGTCGGGTACCGAGCTCGAATTGATCTCGATCCCGCGAAATTAAT
>sig_609
AGTATTTTACTGTTTTCGTAACAGTTTTGTAATAAAAAAACCTATAAATACGGATCCGGT
>sig_610
CAATTAACCCTCACTAAAGGGATCCCTATAGTGAGTCGTATTATGGCCGATTCGGCCGAA
>sig_611
CCTGACGTCCGGACCGTAGAGTCGAGCAGTGTGGTTTTCAAGAGGAAGCAAAAAGCCTCT
>sig_612
ACAGCACGGAACGGTCTGCGTTGTCGGGAAGATGCGTGATCTGATCCTTCAACTCAGCAA
>sig_613
TCTAGATAACTTCGTATAATGTATGCTATACGAAGTTATGCGGCCGCCATATGCATCCAT
>sig_614
CTCCAGTGAAAAGTTCTTCTCCTTTGCTAGCACGACCTTCGATGAATTCACGACCTTCGA
>sig_615
TCATACCAATAACTTAAGGGTAACTAGCCTCGCCGGAAAGAGCGAAAATGCCTCACATTT
>sig_616
ATGAACTAACGATTAGTCGCTATGACTTAACGGAGCATGAAACCAAGCTAATTTTATGCT
>sig_617
GCGGCCGCCTAGTGGGCAGATCTTCGAATGCATCGCGCGCACCGTACGTCTCGAGGAATT
>sig_618
TCGCTTGCTGATTACGTGCAGCTTTCCCTTCAGGCGTACGCATGACCGGCGGCGGATTTG
>sig_619
AGCGAGACAAGCCAGATTTCCCCTCTTTCCAATGAATTCGAGCTCGGTACCCGGGGATCC
>sig_620
ACGACTCACTATAGGGCGAATTGGAGCTCCACCGCGGTGGCGGCCGCTCTAGAGGATCCA
>sig_621
TTCGAGCTTGGCGTAATCGCTAGCGGATCTGACGGTTCACTAAACCAGCTCTGCTTATAT
>sig_622
CTGCAGCCCGGGGGATCCACTAGAGCGGCCGCCACCGGGTACCGAGCTCGAATTCTGAGA
>sig_623
GGAGAGGGTTAGGGATAGGCTTACCGAGCTCGCCCTTGGTGAAGGGATCAATTCCTCGAG
>sig_624
GCATGCGAGACCGGGAGCAAGAACCTTGCCCGTGAGAGACACAGGGTCAAACCCAGATGT
>sig_625
CACAAACAGACGATAACGGCTCTCTCTTTTATAGGTGTAAACCTTAAACTGCAATGAATT
>sig_626
TCCCACGGAGAATCCGACGGGTTGTTACTCGCTCACATGGGAGCTCTAGGGGAGTAGGGT
>sig_627
TTCATACACGGTGCCTGACTGCGTTAGCAATTTAACTGTGATAAACTACCGCATTAATGA
>sig_628
GTGCACCTGGGCGCTGCCACTGGATGGAAACTGGAAGGAGAGCTTGGCCGGGGCACGGGG
>sig_629
CATATGGCTAGCTCGCGAGTCGACTCTAGAGAATTCCTCGAGCCCGGGTGCTTTGCCAAG
>sig_630
TGGAAAACTACCTGTTCCATGGCCAACACTTGTCACTACTTTCTGTTATGGTGTTCAATG
>sig_631
GCCTGGAAACTGGAAACCGAACGCGGTGTCATCATGGACGGTGACAAACCGGAACATCTG
>sig_632
TAACTATAACTAATAACGTAACGTAACGTAAAATTTGTTTGATTTGTCCAAAATATGGTA
>sig_633
TCGCATAAGGGAGAGCGACGACCGATGCCCTTGAGAGCCTTCAACCCAGTCAGCTCCTTC
>sig_634
ATGATGATGATGATGATGGCTGTTATCAACCACTTTGTACAAGAAAGCTGAACGAGAAAC
>sig_635
CAGCTGAATTCCTGTAACAATAGCAATACCCCAAATACCTAATGTAGTTCCAGCAAGCAA
>sig_636
AGAATACGGTGATGGAATGTGACGCTTGCGGAATGCAGCCCGCACGCACCCCCGGTGAAC
>sig_637
ATTTATCATAAGAGCATATTTAATGGAGTGAATTTTCCTGCTGATGGACCTGTGATGAAA
>sig_638
ATCCCCGGGCGAGCTCGAATTCCGGGGGGATCTCAATCTGGCGGCTGGTGGCATCATACT
>sig_639
CTCTTCCCCGTCCGGGACCCGCGCGGTCGTTAACCATCAGTACTTGGCGTGGTGAGCATG
>sig_640
TCTGCGGTTCGATCCCGCATAGCTCCTAATTAAGCTCATAAATTAAACCTCGCCATATAT
>sig_641
AATGTTAATTAACAATTGTTGTTGTTAACTTGTTTATTGCAGCTTATAATGGTTACAAAT
>sig_642
CGCTGGCGAAGGGGGGATGTGCTGCAAGGCGATTAAGTTGGGTAACGCCAGGGTTTTCCC
>sig_643
GGCTCTATGGCTTCTGAGGCGGAAAGAACCAGCTGGGGGCGCGCCCCTCGAGCTAGAGGT
>sig_644
GGGCCTTTCACACTTGCATCGGATGCAGCCCGGTGAACGTGCCGGCACGGCCTGGGTAAC
>sig_645
AATTAACAGTAAAGGAGAAGAACTTTTCACTGGAGTTGTCCCAATTCTTGTTGAATTAGA
>sig_646
CCTTACGCTTCTTCTTTGGAGCAGTCATTTTTTCTGAGCTCGGTACCCTCCAAGCAAGGG
>sig_647
TGTAAAACGACGGCCAGTGAATTCGGATCCTTAATGGTGATGGTGATGGTGTGCGATATC
>sig_648
CCGCGGATGCATGAATTCGAGCTCGCCCGGGGATCCTCTAGAGTCGACCTGCAGCCCAAG
>sig_649
GCCCGGATCCCTCGAGGTCGACGAATTCGAGCTCGGCCGACTTGGCCTTCCCTTTAGTGA
>sig_650
ACAATTTCACACAGGAAACAGCTATGACCATGATTACGAATTCCCGGGGATCCGTCGCTG
>sig_651
AGGCTGTTCAAAATTATTTATTAGAGCAACTCAAGGAACTAGGCGGAGATCCAAAAGCAA
>sig_652
CTCGGTGGCACGGCGGATGTCGGCCGGGCGTCGTTCTGGGCCCATGGTGGCCACTCGAGG
>sig_653
GAAAAACCGTCTATCAGGGCGATGGCCGGATCAGCTTATGCGGTGTGAAATACCGCACAG
>sig_654
TCTCGAGGGCCCCTGCAGGTCGACTCTAGAGGATCCCCGGGTACCGAGCTCGAATTGATC
>sig_655
CAAATATGTATCCGCTCATGGAGCTCGCTTAGGCCACACGTTCAAGTGCAGCCACAGGAT
>sig_656
ATAAAAATAGGCGTATCACGAGGCCCTTTCGTCTTCAAGAATTCAGGCCTAAGCTTCTCG
>sig_657
CAAAATCCCTTATAAATCAAAAGAATAGACCGAGATAGGGTTTAGTGTTGTTCCAGTTTG
>sig_658
ATCGGTACCTGCGAATTCTAGTCTAGAATCGGATCCCGTCGTTTTACAACGTCGTGACTG
>sig_659
AACGACGGCCAGTGAATTGGAGCTCATGGTACCATTCCCACGTGGATACATGGATCCGAC
>sig_660
ATCCATGCCCCCGAACTGCAGGTCGACTCTAGAGGATCCTTAACGTACGTTTTCGTTCCA
>sig_661
TGTGTGTGTGTGTGTGTGTGTGTGTGTGTGGGATCCGTCGACTCTAGCACGCGTAAGAGC
>sig_662
AACCGGCACCAATCGCCACTGAAGTGGCATCATATTCGCCTTTCTTTCTCAAAATGTTTT
>sig_663
CACCTAAATCCAATTCACTGGCCGTCGTTTTACAACGTCGTGACTGGGAAAACCCTGGCG
>sig_664
CCAGATGGCTCAACGGAGGCCAGGCGGTGAAGGGCAATCAGCTGTTTCCTGTGTGAAATT
>sig_665
AGCTTGGGCTGCAGGTCGACTCTAGAGGATCCCGGGCGAGCTCGAATTCCCGGGGATCCC
>sig_666
GCCGCCTCCCCGCCTGGTACCTTTAAGACCAATGACTTACAAGGCAGCTGTAGATCTTAG
>sig_667
CTAATGTTAATTAAGTTGGGCGTTGTAATCATAGTCATAATCAATACTCCTGACTGCGTT
>sig_668
GGCAGCAGCCAACTCAGCTTCCTTTGGGCTTTGTTAGCAGCCGGATCAGTTAGCTAGGGC
>sig_669
TAACAATTTCACACAGGAGGAAGGATCCATGGGTCGACCGGCCGACGCGCTGGGCTACGT
>sig_670
ATTAATCTAGATGCATTCGCGAGGTACCGAGCTCGAATTCACTGGCCGTCGTTTTACAAC
>sig_671
GCCAAGTAACCACTGCCAAGTATCCACGTTCTCGAGAACGTTGGGCCCCAATTGGCTAGC
>sig_672
TCGTCAGACTGTCGATGAAGCCCTGAAAGACGCGCAGACTAGCAGCGGTCTGGAAGTTCT
>sig_673
ACCAGTAGAAACAGACGAAGAAGCTAGCATAAGGCCTCGCAATGGCTTGCAAGGCCACAC
>sig_674
AGGGCAACTAGTGCATCTCCCGTGATGCAGGAAGAGCCCTCGAGGAATTCGCGGCCGCCC
>sig_675
GCAGATTGGGGAAGTCGGCCGGAGAACCTGCGTGCAATCCATCTTGTTCAATCATGCGAA
>sig_676
TACTCATATGTATATCTCCTTCTTAAATCTAGATTACGCCCCGCCCTGCCACTCATCGCA
>sig_677
CGGGTACCGCGGCCGCATTCAAGGCCTCGAGGGCCCATATGCATGCGATCGATATCCATG
>sig_678
GGGGGGGGTGCAGGCATGCAAGCTTATTCCCTTTAGTGAGGGTTAATTTATATAGCTTGG
>sig_679
AGATATTAACTGCTGATGAATTTGAACGCCTGCAAGAAACAATCTCTTCTGCAGGCATCG
>sig_680
CAGTAGCTTAAGCCACTTTGTGATCCACCTTAACAGCCACGGCTTCCCTCCCGAGGTGGA
>sig_681
ACCCCCCCGGGTCTAGGAATTCTCTAGCCGCGGTCTAGGGTACCTCTAGGGATCCCGGCG
>sig_682
TCTAGTTGTGGTTTGTCCAAACTCATCAATGTATCTTATCATGTCTGTTCATGAAGCCCC
>sig_683
TATTGGGCGGCCCTCAGGGCCAAGCCTGCTTTTTTGTACAAACTTGGCATTATAAAAAAG
>sig_684
CGATATCCTATTGGCATTGACGGTCTCCAGTAAAGGTGGATACGGATCTGATTACAAGGA
>sig_685
CGTTAAGGGATTTTGGTCATGGAGAGCTCATGTTTGACAGCTTATCATCCGATTAGCTTT
>sig_686
TATGCATGCGGCCGCAATTCGAGCTCACTTGGCCAATTCGCCCTATAGTGAGTCGTATTA
>sig_687
GTTTTTTGGATCTAGATCTGCGGCCGCAGGCCTCGCGACTAGTTTAAACCCGGGGATCCA
>sig_688
AGCTCCGGACTCTTGTCGTCGTCATCAATCGTACCAGAACCCGCGCTGCCCCGGGGGACC
>sig_689
CCCCCGCTAGGGACCTCTTTAGCTCCTTGGAAGCTGTCAGTAGTATACCTAATAATTTAT
>sig_690
AGGATTATCATATGACCATGATTGATATCAGGAGGATTTACGTATGCATTGAGCTCGGTA
>sig_691
GCCGGGCCACCTCGACCTGAATGGAAGGGATCCCCCTCAAGTCAAAAGCCTCCGGTCGGA
>sig_692
TTTACCTATGATGAAAGAATGTTTTATTGAAAGAGTAGAGGAGGAAATAAAAGAAGAAGA
>sig_693
TATCTCATTGCCCCCCCGGATCTGCGAAAGCTCGAGAGAGATAGATTTGTAGAGAGAGAC
>sig_694
GCCCAAGCTTCCACCATGCCACAATTTGATATATTATGTAAAACACCACCTAAGGTGCTT
>sig_695
AGGATGTTTTTACGATGACTCATGCTCACCACGCCAAGTACTGATGGTTAACGACCGCGC
>sig_696
AGGTCTGCGGTTCGATCCCGCATAGCTCCTAATTAAGCTCATAAATTAAACCTCGCCATA
>sig_697
CCCCCACAGATACGGTAAACTAGCCTCGTTTTTGCATCAGGAAAGCAGGGTCCGAGGGCC
>sig_698
TAATGCCAACTTTGTACAAAAAAGCAGGCTCCGCGGCCGCCCCCTTCACCAAGGGTGGGC
>sig_699
TCGAGGAATTCCTGCAGCCCGGGGGATCCACTAGTGAGCTCATGCATGATCGAATTAGCT
>sig_700
AAAGCTTGGCATTCCGGTACTGTTGGTAAAGCCACCATGGAAGACGCCAAAAACATAAAG
>sig_701
ACACTAAATCAGTAAGTTGGCAGCATCACCAGCTTATCGATGATAAGCTGTCAAACATGA
>sig_702
CTCTTATACACATCTCAACCATCATCGATGAATTCGAGCTCGGTACCCGGGGATCCTCTA
>sig_703
GGCTATGGCAGGCCTGCCGCCCCGACGTTGGCTGCGAGCCCTGGGCCTTCACCCGAACTT
>sig_704
CAGGAAACAGCTATGACCATGATTACGCCAAGCTAGCTTGGCTGCAGGTCGACGGATCCC
>sig_705
ACAGTTGCGCAGCCTGAATGGCGAAACTAGTGACGAGAAGACCACCGGCTGGCGGGGCGG
>sig_706
CCCGAAAGGAAGCTGAGTTGGAGGCTGAAACCGCTGAACAATAAGCTGAGCAATAACTAG
>sig_707
CGTTCTAGCTGATAAATTAATGCCGGAGAGGGTAGCTATTTTTGAGAGGTCTACAAAGGC
>sig_708
AACGCCAGGGTTTTCCCAGTCACGACGTTGTAAAACGACGGGATCCCCCATGAATTCATG
>sig_709
ACCCAGATCTACACCAGAAGAATGATGATGATGATGGTGGCCCATGGTTTTCGGACCGAG
>sig_710
TCGAGGGCCCCTGCAGGTCGACTCTAGAGGATCCCCGGGTACCGAGCTCGAATTGATCCT
>sig_711
TACGTTTCTCGTTCAGCTTTTTTGTACAAACTTGTGATAACAGCACCCATTTGCTGTCCA
>sig_712
CGTTTGTTCCCACGGAGAATCCGACGGGTTGTTACTCGCTCACATGGGAGCTCGAGTGGG
>sig_713
GCGGGCTGTCGACATCGAACCCCAGAGTCCCGCTCAGAAGAACTCGTCAAGAAGGCGATA
>sig_714
GAGCTGGGGAGAATTAATTCGTAATCATGGTCATAGCTGTTTCCTGTGTGAAATTGTTAT
>sig_715
ACAATTGTCGACCAATTGGCGGCCGCCGAGATCATATCACTGTGGACGTTGATGAAAGAA
>sig_716
TCGGGCATGGCACTCTTGAAAAAGTCATGCCGTTTCATATGATCTGGGTATCTTGCAAAG
>sig_717
CGAGCTCGGTACCAGTGAAGACAACACCACTAGCACAAATCGGATCCTGGGAAACAGGCA
>sig_718
TGGTGCCAATACGCAAACCGCCTCTCCCCGCGCGTTGGCCGATTCATTAATGCAGAAATC
>sig_719
CGATTTGCCCGATTGCGGCCGCAAGATCCGCAGTTCAACCTGTTGATAGTACGTACTAAG
>sig_720
TGCTGGCGGCCGCGGCCGTCGCCGTCGGCGGTCTGACCGCCCTCACCACCACCGCCGCGC
>sig_721
AATACTGTAAAACACAACATATCCAGTCACTATGGTGGCCGCATTAGGCACCCCAGGCTT
>sig_722
ATACCGCACAGATGCGTAAGGAGAAAATACCGCATCAGGAATTCCAACATCCAATAAATC
>sig_723
TTACGTTTCTCGTTCAGCTTTTTTGTACAAACTTGTGATAGATCTGAGTCCGGAGGCGCC
>sig_724
ACGTTTCTCGTTCAGCTTTCTTGTACAAAGTGGTTGATAACAGCGCTTAGAGCTCGAATT
>sig_725
CCAGCCGGCCGTCTCGGATCGGTACCTCGAGCCGCGGCGGCCGCCAGCTTACGTAGAACA
>sig_726
TCTGCATGGATCCGGTACCACTAGTTAATAGTTATCCGAAATTTGTTCAAAGACTCTTTT
>sig_727
TGATGCTCGTCAGGGGGGCGGAGCCTATGAAAAACGCCAGCAACGCGGCCTTTTTACGGT
>sig_728
TGTGAGCGGATAACAATTTCACACAGGAAACAGCTATGACCATGATTACGGCATGCCTGC
>sig_729
TATCGCCGGCATGGCGGCCGACGCGCTGGGCTACGTCTTGCTGGCGTTCGATTCAGCGAT
>sig_730
GGGCGGGGCGTAATCTAGATTTAAGAAGGAGATATACATATGAGTAAAGGAGAAGAACTT
>sig_731
AGTTTTTGTTCGGGCCCAAGCTGGCGGCCGCCGCGGCTCGAGGTACCGATCCGAGACGGC
>sig_732
CTACTGGGCTGCTTCCTAATGCAGGAGTCGCATAAGGGAGAGCGTCGACGGGATCCGTCG
>sig_733
AAGGGCCTCGTGATACGCCTATTTTTATAGGTTAATGTCATGGGGGGGGGGGGGAAAGCC
>sig_734
TACTCAAGCTTGCATGCCTGCAGGTCGACTCTAGAGGATCCCCGGGTACCGAGCTCATGT
>sig_735
GTGGTGGAATTCTGCAGATATCCAGCACAGTGGCGGCCGCTCGAGTCTAGAGGGCCCGCG
>sig_736
AGCTGGGTACTCTAACCGCTTAGCGTACCGGGCCCCCCCTCGTCGAGAAGGAGGTCACTC
>sig_737
TTTACGAACGATAGCGTCCGGACTCAGATCTGGATCACAAGTTTGTACAAAAAAGCTGAA
>sig_738
TAGTGAGGAGGCTTTTTTGGAGGCCTAGGCTTTTGCAAAAAGCTTGGACACAAGACAGGC
>sig_739
AATAACGCGTACTAGTCGACTCTAGTGTGCTTGGGAGTCCCTGATGATTAAATAAACCAA
>sig_740
CGTGTGAACGGTGGTTTCAACGCTTCAAAAGTGGTGATTTTGACGTCGACGACTCTAGAT
>sig_741
AGGAGGAACTATATGCGCTCATACGATATGAACATCGATGATAAGCTGTCAAACATGAGA
>sig_742
ACCTATAAAAATAGGCGTATCACGAGGCCCTATTTTAAATTCGAAAGTACTGGACTCCAT
>sig_743
CTTTGATCTTTTCTACGGGGTCTGACGCTCAGTGGAACGAAATCGATGAGCTCTTAGAAA
>sig_744
TTTAACTGTGATAAACTACCGCATTAAAGCTTATCGAATTCGATGATAAGCTGTCAAACA
>sig_745
GGCTGCACTTGAACGTGTGGCCTAAGAATGGATCCCCCTCAAGTCAAAAGCCTCCGGTCG
>sig_746
TACGCCAAGCGCGCAATTAACCCTCACTAAAGGGAACAAAAGCTGGGATCCAGCCGACCA
>sig_747
ATGAATGGCAGAAATTCGCGAGCTCGGTACCAGGAAAGAACATGTGAGCAAAAGGCCAGC
>sig_748
CCCGGGGTGGCGGCCGCTCTAGTGGATCCCCCGGGCTGCAGGTCACTGGATTTTGGTTTT
>sig_749
CCTATTTTTTGTGAATCGGGAATTCCCGATTATGTCTTTTGCGCAGTCGGCTTAAACCAG
>sig_750
AACGAGGGGATTACACATGACCAACTTCGATAACGTTCTCGGCTCGATATTTTATCTGAT
>sig_751
AACGAAGCATTGGGATCCTAAGGAGGTTGATCCATATGACGTCGACGCGTCTGCAGAAGC
>sig_752
GATGCCGGCCACGATGCGTCCGGCGTAGAGGATCCTCTAGATTTAAGAAGGAGATATACA
>sig_753
ACAATGCCACAATTTGGTATATTATGTAAAACACCACCTAAGGTGCTTGTTCGTCAGTTT
>sig_754
AACGACGGCCAGTGAATTGTAATACGACTCACTATAGGGCGAATTGGAGCTAGGCCTACG
>sig_755
TTTTCTCCATTTTAGCTTCCTTAGCTCCTGAAAATCTCGACGGATCCCCGGGAATTCGTA
>sig_756
CGTTGGGAGCTCTCCCATATGGTCGACCTGCAGGCGGCCGCGAATTCACTAGTGATTAAT
>sig_757
NNNNNNNNNNNNNNNNNNAAGCTTGGCCGGATCTAAAGTTTTGTCGTCTTTCCAGACGTT
>sig_758
AGGCCCCAAGGGGTTATGCTAGTTATTAGCCCAGCTTGCAGCCGCCGGAGGGCTCCCGCT
>sig_759
AATAAAAATTTTTTTTATCTAGAGTCGACCTGCAGGCATGCAAGCTTCAGCTGCTCGACC
>sig_760
GACCATAGACCATGGCTAGCTCGCGAGTCGACTCTAGAGAATTCCTCGAGGGCTCTTCCT
>sig_761
AATTCGAGCTCCATGAGCGGATACATATTTGAATGTATTTAGAAAAATAAACAAAAGAGT
>sig_762
TATCTTATCATGTCTGGATCCCCGGGTACCGAGCTCGAATTCACTGGCCGTCGTTTTACA
>sig_763
CTCACTATAGGGAATTTAAATTTAATTAAGGCGCGCCCATGGATCGATGTTAACATGCAT
>sig_764
GTTGGTAATGGTAGCGACCGGCGCTCAGTTGGAATTCCCTGGCAGTTTATGGCGGGCGTC
>sig_765
ACTGTTGCATGTTTTTACATCTCTTATTAACGTAGCAAAGGAGTAGATTATTATGTACCA
>sig_766
TTGGTACCCCTGTGTGAAATTGTTATCCATTGTTATCCGCTCACAATTCCACACAACATA
>sig_767
TGATCTCGGCGGCCGCGGATCCCCATGGCCATATGTTCTCGAGCCCGGGGAATTCCAGAT
>sig_768
TTCTGCGAAGTGATCTTCCGTCACAGGTATTTATTCGGACTCTAGAGGATCCCCGGGTAC
>sig_769
GAGACCCACGCTCACCGGCTCCAGATTTATCAGCAATAAACCAGCCAGCCGAGGCTGCTT
>sig_770
CTGGCTGCAGTGTTGGAGTATCTGACCGCTGAGATTTTGGAATTGGCCGGGAATGCGGCC
>sig_771
GCTTAGATCTCTCACCTACCAAACAATGCCCCCCTGCAAAAAATAAATTCATATAAAAAA
>sig_772
GTGGTGGCAGAACTTGATAAGCCCCGGCATTCTCGCGGTTTTCTTAGTACTCCTAGCTGT
>sig_773
CACTATAGGGAATTCGAGCTCGGTACCCGGGGATCCTCTAGAGTCGACCTGCAGGGGCCC
>sig_774
TCGCTAGATAGGGGTCCCGAGCGCCTACGAGGAATTTGTATCGCCATTCGCCATTCAGGC
>sig_775
GTCATGTTTCTTGCCCTTATTGTTCCAGGTCCGAAGGATCCTGTAACAAAAATCAATGTA
>sig_776
GATGGTGGTATGAAAGCTAAACCGTACTCCCAAATATCCTCTTTTAAAGATCAGCTCCCC
>sig_777
GTCTAGGGAGATCAGCCTGCGGGTCACGTGCAGGCACCGGTGCGGCCGCAAAAGGAGATC
>sig_778
ATGCCGGCCACGATGCGTCCGGCGTAGAGGATCCCAGACGAGTTAAGTCACCATACGTTA
>sig_779
CCGGGACCCCCCGGAAGGGGGGACGAGGTGCGGGCACCTCGTACGGGAGTTCGACCGTGA
>sig_780
GTCGACCTCGAGGGGGGGCCCGGTACCCAGCTTTTGTTCCCTTTAGTGAGGGTTAATTCC
>sig_781
ATTAATTCCCGGGGATCCGTCGACCTGCAGATCTCTAGAAGCTTCTAGAGATCTTCCATA
>sig_782
AGCGTGAAGCTGATCTCGATCCCGCGAAATTAATACGACTCACTATAGGGGAATTGTGAG
>sig_783
ATGTGATGGCCCCCCATCTCCTTCATCACATCTCGAGCAAGACGTTCAGTCCAGTCCTAC
>sig_784
GCAGGCCATGCTGTCCAGGCAGGTAGATGACGACCATCAGGGACAGCAGGCCAGCAAAAG
>sig_785
GGGACAGGATGTCCCAGGCGAAGGGCAGGGGGCCGCCCTTGGTCACCTGCAGCTTGGCGG
>sig_786
AGCAGAATACAGCAGCCTGCATTAATGAATCGGCCAACGCGCGGGGAGAGGCGGTTTGCG
>sig_787
CGCATGCCCGACGGCGAGGATCTCGTCGTGACCCACGGCGATGCCTGCTTGCCGAATATC
>sig_788
CTCTAGAGGATCCCCGGGTACCGAGCTCGAATTCCATCTATGGTCTCTCCCTTTAGTGAG
>sig_789
GGAATGAAGTTTGAAGAGTCACAGGGGAGAGCAGAGCCTCTTTTAAAACCTCTTCTTTTT
>sig_790
ACCTTCGATATGATGATGATGATGATGCACTTTGTGATTCATGGTGTATTACCTCTTAAT
>sig_791
GGGGAGGGAGAGGGGCGGAATTTACGTAGCGGCCGCGGCGCGCCGGCCCTCGAGTACAAA
>sig_792
CCGCTGGGTGCTTTTGTGGTTAGCAGATCTATGCTGGCGTGCCGTCATCCGAGTATTAGA
>sig_793
TAAGCTCGCAGTCGGAATTATTCCAATGCTTCGTTTCGTATCACACACCCCAAAGCCTTC
>sig_794
CCATCAGCGCAGCTATTCACCCGCAGTACATAGCCGCGTCCGCCGACATCGAAGCTGAAG
>sig_795
TACGAACGATAGCCATGGCGGCGGCCGCACCGGTTGCTGCTGCTGCTGCTGCTCTCATGG
>sig_796
AGTGAAAGCTTGGCACTGGCCGTCGTTTTACAACGTCGTGACTGGGAAAACCCTGGCGTT
>sig_797
GAGGATCCGAATTCTCTAGACCATTCGTTTGGCGCGCGGGCCCAGTAGGTAAGTGAACAT
>sig_798
TCTAGATATCGATGAATTCGAGCTCGGTACCCGGGGATCCTCTAGAGTCGACCTGCAGGC
>sig_799
TCATTTTACGTTTCTCGTTCAGCTTTCTTGTACAAAGTGGTGATGATCCGGCTGCTAACA
>sig_800
TGTACCAAGCTTAGCATGCCAAGGGCAATTCCACCACACTGGACTAGTGGATCCGAGCTC
>sig_801
GGTCATCATAGCTGTTTCCTGTGTGAAATTGTTATCCGCTCACAATTCCACACAACATAC
>sig_802
GAAGCTGAATTCACGTGGCCCAGCCGGCCGTGGATCCACGCGTCGTCGACCCGCGGCGGC
>sig_803
CCCTAACTCCGCCCATCCCGCCCCTAACTCCGCCCAGTTCCGCCCATTCTCCGCCCCATC
>sig_804
TCCTCATAGATCCTTTGGGGTTAAGCCGAATTCGAGCTCGGTACCCGGGGATCCTCTAGA
>sig_805
TGAAGGCCCAGGGCTCGCAGCCAACGTCGGGGCGGCAGGCCCTGCCATAGCAGATCCGAT
>sig_806
TAGGCCTCAATGTGGACAGCAGAGATGATCTCCCCAGTCTTGGTCCTGATGGCCGCCCCG
>sig_807
TGATGCTCTGATGCCGCATAGTTAAGCCAGCCCCGACACCCGCCAACACCCGCTGACGCG
>sig_808
TTTGTTTAACTTTAAGAAGGAATTGCCCTTAAGGGCAATTCGAAGCTTGAAGGTAAGCCT
>sig_809
TAGCCTCGTTTTTGCATCAGGAAAGCAGGGTCGACGCGTCTGCAGAAGCTTCTAGAATTC
>sig_810
GGAGGCTGAAGATGCTGCCACTTACTACTGCCAGCAGTGGAGTAGTAACCCACTCACGTT
>sig_811
CCCATCAGTCACCCGGCAAGTGGATCTACTCCACAGCAGATCAGGCCCCCTCCGAAGAGG
>sig_812
TTGTACAAACTTGTGATAGATCTGAGTCCGGAGGCGCCGGTGGAGTGGCGGCCCTCGGCG
>sig_813
AACGAGTGTTGGCCATGGAACAGGTAGCTTCCCAGTAGTGCAAATAAATTTAAGGGTAAG
>sig_814
GTCGACTCTAGAGGATCCCCGGGTACCGAGCTCGAATTCATCGATATCTAGATCTCGAGC
>sig_815
GCAGTCGACGGTACCGCGGGCCCGGGATCCACCGGTCGCCACCATGGGTAAAGGAGAAGA
>sig_816
GATGCAAGCTTGCATGCCTGCAGGTCGACTCTAGAGGATCCCCGGGTACCGAGCTCGAAT
>sig_817
AAGCATGAGCACTGAAAACACTCTCAGCGTCGCTGACTTAGCCCGGGATCCGGCCATTAG
>sig_818
GCGGCCGCTACGTAGAATTCCCATATGCGCTCCCTTCTCTGACGCCGTCCACGCTGCCTC
>sig_819
GGCCTGCAGCAAACGACGAAAACTACGCTTTAGTAGCTTAATAAGCTTAATTAGCTGAGC
>sig_820
GCCGCTTTTGCGGGGATCCGGCCAAGCTTTAATGCGGTAGTTTATCACAGTTAAATTGCT
>sig_821
CAAAAGCAATTTTCTGAAAATTTTCACCATTTACGAACGATAGCCATGGCGGCGGCCGCA
>sig_822
CTTGATTTTGAAGATCATAGTTTAAATGGCTCTTTGAAAGATCGATATTTTCATTGCCAT
>sig_823
TCTTCTGAGATGAGTTTTTGTTCGGGCCCAAGCTGGCGGCCGCCGCGGCTCGAGGTACCG
>sig_824
AACCCTTTTACCGTTTTTGGCGGTGAGGCTTCTTTTTTTTTAGGCAGTGATGCGATTTTG
>sig_825
AAGAAGATTTGAACGGTGAACAAAAGCTAATCTCCGAGGAAGACTTGAACGGTGAACAAA
>sig_826
TCATCAACAGGCTTACCCGTCTTACTGTCGGGAATTCGCGTTGGCCGATTCATTAATGCA
>sig_827
CCAGTTGGTCTGGTGTCAAAAATAATAATAACCGGGCAGGGGGGATCAATTCCGTATGGC
>sig_828
AGATCAGTTGGGTGCACGAGTGGGGTACATCGAACTGGATCTCAACAGCGGTAAGATCCT
>sig_829
CGTATAATAAAATAAAAAAGGGGACCTCTAGGGTCCCCAATTAATTAGTAATATAATCTA
>sig_830
TATGCTAGTTATTGCTCAGCTTATTGTTCAGCGGTGGCAGCAGCCAACTCAGCTTCCTTT
>sig_831
AATCGCCAGCGGCATCAGCACCTTGTCGCCTTGCGTATAATATTTGCCCATGGCTAGCGG
>sig_832
GAATTTTTCCCGGGGTACCGAATTCGCATGCGGATCCGTCGACCTGCAGCCAAGCTTGCT
>sig_833
TTTTCCCGATGTGTGTGGGGGGATACTAATGAGAGACTTTAGCTGAAAAATGAGCCTGAA
>sig_834
GATTATTGTAAATTGATATGGGGTGCGGCCGCGATGTTGATGAAAGCTGGCTACAGGAAG
>sig_835
TGGCGAAGGCAATGGGGGTCTTGAAGGCGTGCTGGTACTCCACGATGCCCAGCTCGGTGT
>sig_836
TAAAATATTCTCAAAACTTTTTAACGAGTGAAAAAGTGTCCCTAGCGCCTACGGGGAATT
>sig_837
GCATCAAATTAAACCACACCTATGGTGTATGCATTAACTTTATAAGGAGGATTAATTAAT
>sig_838
CGCACTTATGACTGTCTTCTTTATCATGCAACTCGTAGGACAGGTGCCGGCAGCGCTTCG
>sig_839
CCCCCAGGACCCAACGCTGCCCGAGTTTGTCAGAAAGCAGACCAAACAGCGGTTGGAATA
>sig_840
TTCCATTATATACCCTCTAGAGTCTCCGCTTAGTCATTAGTCATTAGTCATTAGTCATTA
>sig_841
TGCGGCCGCACGCGTGAGCCCACCAGCTCCGTAAGTTCGGGTGCTGTGTGGCTCGTACCC
>sig_842
AAGCTACTTGTTCTTTTTGCAGGATCCCATCGATTCGAATTCGTCCCGGGAATCTGGCCG
>sig_843
CAAGCTTCCGGTCTCCCTATAGTGAGTCGTATTAATTTCGATAAGCCAGCTGCATTAATG
>sig_844
GCCATATGCATCCTAGGCCTATTAATATTCCGGAGTATACGTAGCCGGCTAACGTTCTAG
>sig_845
CCGTCGACCTGCAGGTCGACGGATCCGGGGAATTCACTGGCCGTCGTTTTACAACGTCGT
>sig_846
ACTTGTCAAAACAAAGTAATAAAATGACTACTCAGTGATTATACCAAGGCATGCCTTCGA
>sig_847
CGGAAAGGGTCGAGGAATTCCGCCTAACCGGCTCAGTTCTGCGTAGAAACCAACATGCAA
>sig_848
GCCTGATGCGGTATTTTCTCCTTACGCATCTGTGCGGTATTTCACACCGCATATGATCCC
>sig_849
TTTGTGATGCTATTGCTTTATTTGTAACCATTATAAGCTGCAATAAACAAGTTGGGCCAC
>sig_850
TCGCGAATTCAAGCTTAAGACGTCGTGCACGTACGCGTGGCGCCTGCAGGTCGACTCTAG
>sig_851
CTGTCAGCTTTGCACAAGGGAATATTGAAAAAGGAAGAGTATGAGTATTCAACATTTCCG
>sig_852
CAGTGAATTCCCGGGGATCCGGTGATTGATTGAGCAAGCTTAGGAGTCACTGCCAGGTAT
>sig_853
CGAGGGGGGGCCCGGTACCCAATTCGCCCTATAGTGAGTCGTATTACGCGCGCATTACCC
>sig_854
CGGGTACCATGGGCCCGCGGCCGCCTCGAGAATTCATCGATACGTAGCCGGCTAGCGATA
>sig_855
AAAGTGTAAAGCCTGGGGTGCCTAATGAGTGAGCTAACTCACATTAATTCGGTGAGGTTA
>sig_856
AACCTATAAAAATAGGCGTATCACGAGGCCCTTTCGTCTTCAAGAATTCCCCTGGCACGA
>sig_857
CGAAGCTAGCGAATTCGTGGATCCAGATCTAGAGTCAGCTTCTGATGGAATTAGAACTTG
>sig_858
CCAGCCAGCCGGAAGGGCCGAGCGCAGAAGTGGTCCGATTTCGAACCCCGATACAAATTC
>sig_859
AGGATCTTCACCTAGATCCTTTTAAATTAAAAATGAAGTTTTAAATCAATCTAAGTATAT
>sig_860
ACCCCGCTGATCGTGGAAACGATAGGGACCGACGGATCAGCTTGCTAGAGGGTCAGCTTT
>sig_861
GGCCTGGTGCCGCGCGGCAGCCATATGCTCGAGGATCCGGCTGCTAACAAAGCCCGAAAG
>sig_862
CAATGTCGCGGGGGCAAACTATGATGGGTCTTGTTGTTGACGTTACTGCGATGAGTGGCA
>sig_863
TGGAAATTGACGGTTTTGGTGGTATTCTCTACACGTCTGATGAAGCAATTCTCGGTGGTA
>sig_864
TAAAAGCTTGTCGAGAAGTACTAGAGGATCATAATCAGCCATACCACATTTGTAGAGGTT
>sig_865
CAGGCTTATGTCAATTCGAGCTCGGTACCCGGGGATCCTCTAGAGTCGACCTGCAGGCAT
>sig_866
ACCCAACCTGCAGGCTGATCTCCCTAGACAAATATTACGCGCTATGAGTAACACAAAATT
>sig_867
AGCCTGCAGGCATGCAAGCTTGGCGTAATCATGGTCATAGCTGTTTCCTGTGTGAAATTG
>sig_868
AAGATCTCCGGAGCTCCCGGGATCCGGTACCGGCCGCATGCCGGCGGCACCTCGCTAACG
>sig_869
CCATACGATGTTCCTGACTATGCGGGCTATCCGTATGACGTCCCGGACTATGCAGGATCC
>sig_870
TGCGGCCGCTTTCGAATCTAGAGCCTGCAGTCTCGAGGCATGCGGTACCAAGCTTGTCGA
>sig_871
GGTGGTGGTGCTCGAGTGCGGCCGCAAGCTTGTCGACGGAGCTCGAATTCGGATCCGAAT
>sig_872
TGCCTCAGGAGGAAGGTCGAGTTCTCCGAATTGTTTAGATTGTAATCTTGCACAGAAGAG
>sig_873
TCCCCGGTCGAGATGAGCCACCATCACCACCATCACGGCGAATTCAAGATCTCACATCCC
>sig_874
TGGGAGCTCATTAAATTGGGGGGTGAAGATGGTGGCGGCCGCGATGTTGATGAAAGCTGG
>sig_875
GCCTCTAAACGGTGCTTGAGGGGTTTTTTGGATCCGGGCTGGCGTAATAGCGAAGAGGCC
>sig_876
TCCTATCCATATGACGTTCCAGATTACGCTGCTCAGTGCAGCGCTGTTATCACAAGTTTG
>sig_877
GCGCGAGGCAGATCGTCAGTCAGTCACGATGAATTGGTCGACGGATCCCAAGCTTAGCGC
>sig_878
CGCTTCCATCAGCGTTTATAGTTAAAAAAATCTTTCGGGGGGATGGGGAGTAAGCTTGGC
>sig_879
TTTAGGTGACACTATAGAATACAAGCTTGCATGCCTGCAGGTCGACTCTAGAGGATCTAT
>sig_880
TGGGTACCCTGGTGCCACGCGGTTCCATGGGATATCTGTGGATCCGAATTCGAGCTCCGT
>sig_881
TTCTTCAAATCTTCTAAGAGATGTTGCACTTCTTTGGAATTTTTAATGTTTTTTAAAGTT
>sig_882
GCCGCCGCGGCCGCTTTTTGAGCAAGTCAAATCAAATTGTAATTAATATAGAATTAAGAA
>sig_883
CCCTACGCGCCTGCCTACGGCGTGGGCCTCAATCCCTACGGTTATAACGCCTACCCCGCC
>sig_884
TAGCATGACTGGTGGACAGCAAATGGGTCGGGATCCGGCTGCTAACAAAGCCCGAAAGGA
>sig_885
TTCGTCTTCAAGAATTAATTCTCATGTTTGACAGCTTATCATCGATAAGCTTCTAGAGAT
>sig_886
ACTTGTGATAACAGCGGATCCACGCGGAACCAGATCCGATTTTGGAGGATGGTCGCCACC
>sig_887
CATACATTATACGAAGTTATCAGTCGACACCATGCTGCTGCTGCTGCTGCTGCTGGGCCT
>sig_888
GCAGAGCTCGTTTAGTGAACCGTCAGAATTGATCTACCATGGACTACAAAGACGATGACG
>sig_889
AGCTAATTCGATCATGCATGAGCTCGGGCCGCAAGCTCTTAGCGGCGGATTTGTCCTACT
>sig_890
TCTTCAATGCTTTGCAAGATACCCAGATCATATGAAACGGCATGACTTTTTCAAGAGTGC
>sig_891
GGTAATACACCATGAATCACAAAGTGCATCATCATCATCATCATATCGAAGGTAGGCATA
>sig_892
ATAACGGTTCCGGCAAATATTCTGAAATGAGCTGTTGACAATTAATCATCGAACTAGTTA
>sig_893
TATAATGTGTGGAATTGTGAGCGGATAACAATTTCACACAGGAAACAGAATTCCATGGGT
>sig_894
GCAGCACATCCCCCTTTCGCCAGGGGTAGGGATAACAGGGTAATGAGCTTGGCACTGGCC
>sig_895
TACCTTAACCCGGGCTGCAGGAATTCGATCAAGATCTTGATCAAGCTTATCGATACCGTC
>sig_896
GCTCGGATCCATGATGATGATGATGATGGCCATGATGATGATGATGATGCATTTTAGCTT
>sig_897
AGCTTCCAAAGCTCCCCCGCCGTCGTTCAATGAGAATGGATAAGAGGCTCGTGGGATTGA
>sig_898
TTCAACCCGCTTTTAACGCCTTGCTCATCGGATCCGCGAATTCTCATGTTTGACAGCTTA
>sig_899
ATACCATGGCTAGCATGACTGGTGGACAGCAAATGGGTCGGATCCGAGCTCGAGATCTGC
>sig_900
CGCAGACCCCGGTGACCCTCAGGTCAGCCGACTGCGGCAGCTGGCGCCCGAACAGGGCCC
>sig_901
CGCTTTGGTCGGATCCTCTACGCCGGACGCATCGTGGCCGGCATCACCGGCGCCACAGGT
>sig_902
TCGAATTCTGCAGTCGACGGTACCGCGGGCCCGGGATCCGCCCCTCTCCCTCCCCCCCCC
>sig_903
TAATAGTGAACGGCAGGTATATGTGGACGTCAGGTGGCACTTTTCGGGGAAATGTGCGCG
>sig_904
TAGCGGCCGCAAAAATTAAAAATGAAGTTTTAAATCAATCTAAAGTATATATGAGTAAAC
>sig_905
CGACGGCCAGTGAATTCGAGCTCGAATTCCGGTCTCCCTATAGTGAGTCGTATTAATTTC
>sig_906
CAGGAAGGCAAAATGCCGCAAAAAAGGGAATAAGGGCGACACGGAAAGGTCACTGTGACC
>sig_907
TTGGTGGGCTTGCTCTCCGCCATCCCGGCCAACTTCTCGACGCCGATGCTGGTCGCCTGA
>sig_908
TCTAGAAATAATTTTGTTTAACTTTAAGAAGGAGATATACATATGTACGCTCGTGCTGCT
>sig_909
AATGGCTAGCTTCTTCGTCTGTTTCTACTGGTATTGGCACAAACCTGATTCCAATTTGAG
>sig_910
AGGAACTGACGGGCCCGGTACCGCGGCCGCACTTAAGTTACGCGTGGATCAATTCACTCC
>sig_911
GACTCACTATAGGGAAAGCTTGCATGCCTGCAGGTCGACTCTAGAGGATCCCCGGGTACC
>sig_912
TCGGTCGTCAACCCCAAGTGATGATGAAAGCTTGGCGTAATCATGGTCATAGCTGTTTCC
>sig_913
TGGCACAGTTCTCGTCCACAGTTCGCGGGATCCTCTAGAGTCGACCTGCAGCCCAAGCTT
>sig_914
TCCGAATTCGAGCTCCGTCGACAAGCTTGCGGCCGCACTCGAGTAACTAGTTAACCCCTT
>sig_915
CGCGGATGAGCTGATCCGCAGCGGTGCAACTCGTCAGCAAGCACGCTCGCGGATCCACAG
>sig_916
GTTTGCGTATTGGCTAGAGCAATTCGGCGTTAATTCAGTACATTAAAAACGTCCGCAATG
>sig_917
ACACATTCCACAGCCGGATCCGCCTCGACCAAAGCGGCCATCGTGCCTCCCCACTCCTGC
>sig_918
CGGTTGAAGATCTGACGCTCAGTGGAACGAAAACTCACGTTAAGGGATTTTGGTCATGAG
>sig_919
GTTTTGGGCGAAGACCAAGTTTGGGTTTGATAATAGTTCCTACTACCAACCCACCATCAA
>sig_920
TTGTCATCGTCATCCTTGTAGTCGCTGTTATCAACCACTTTGTACAAGAAAGCTGAACGA
>sig_921
AGAAAATTATTACTAGTGGGGAATTGTTATCCGCTCACAATTCCCCTATAGTGAGTCGTA
>sig_922
AGTCAGATCTGGTACCCGGGGAATTCACTCGAGGAAGCTTCATTATTATATCTCCTTCTT
>sig_923
ATTAGAGGCCGACTTGGCCAAATTCGTAATCATGTCATAGCTGTTTCCTGTGTGAAATTG
>sig_924
TCATTGTCTTTCAGGTAGTTATATGGCCCGTTCTTTAATAGTCGTTTCCGCTCATATGGT
>sig_925
ACCTGACCGGTGATTACCTATGGCAGCAGCGCCAAGATCGGCGCGGGGAAGTTCAGGCCG
>sig_926
GTCGACCTGCAGGCGCGCCGAGATCTGAGAATTCGGATCCACGAGCTCCCGGGATATTTT
>sig_927
TGAACAGCTCCTCGCCCTTGCTCACGAATTCTCTAGAACTAGTAAGCTTGGATCCCATTT
>sig_928
GAGATTATCAAAAAGGATCACCAGACTAATAATGAGTTAACAACAAGTGAGTAAACTTGG
>sig_929
TCTCAAGGGCATCGGTCGACGGATCCGCTGTGGAATGTGTGTCAGTTAGGGTGTGGAAAG
>sig_930
GGTCGACTCTAGAGGATCCCCGGGAATTCCCCGGATCCGTCGACCGATGCCCTTGAGAGC
>sig_931
ATTAGGAATTAATCATCTGGCCATCATAAAAACTGTTGTAATTCATTAAGCATTCTGCCG
>sig_932
TCTCCTTACGCATCTGTGCGGTATTTCACACCGCATATGTAAGATACATTGATGAGTTTG
>sig_933
TATTTTACCTCTGGCGGTGATAATGGTTGCATGTACTAAGGAGGTTGTATGAATTCCACC
>sig_934
GGAAGCTTGCGGCCGCGTCGACCTCTAGACTGCAGCTCGACCTCGAGGGGGGGCCCGGTA
>sig_935
ACCATAACTTCGTATAATGTATGCTATACGAAGTTATAGATCAATTCAGTTGTAGGGAGG
>sig_936
TCGATCGTACGCTAGTTAACTACGTCGACATCGATTCACTTTACCAGCATGCTTCTAATG
>sig_937
GCTCGCCCTTGGTGAAGGGATCAATTCCCAGCTTGTCATCGTCATCACCGGATCCAGAGC
>sig_938
GAGCACCCTGGCTCCCATTGCGCCCCGTGCCCCGGCCAAGCTCTCCTTCCAGTTTCCATC
>sig_939
GTTTTAGTACCTAGCCCGGGATCCTCTACGCCGGACGCATCCGCCCCGGATCAGGTAAAA
>sig_940
GGTGAAGATCCGGGGAATTGACGCGTCAATTCGAGCTCCACCGCGGTGGCGGCCGCTCTA
>sig_941
ATACGTGCAGTTGTTTCTTGAATTTGCGGTAACACTTCACTCCAGTTCGAGCCTGTATGA
>sig_942
TACTCAAGCTTGCATGCCTGCAGGTCGACTCTAGAGGATCCCCGGGTACCGAGCTCGATG
>sig_943
ATCCTCTAGAGTCGACCTGCAGGCATGCAAGCTTCGAGACTTTAACTGCCCCTATCGGAA
>sig_944
ATATCCTCCTTAGTGTGTGAAATTGTTATCCGCTCACAATTCCACACAACATACGAGCCG
>sig_945
TGCTCCTGCGCCGCCGGTGACTCCTGCACCTGCGCCGGCTCCTGCAAATGCAAAGAGTGC
>sig_946
ATTCCCATATGGTACCAGCTGCAGATCTCGAGCTCGGATCCATGGTTAATTCCTCCTGTT
>sig_947
TTGTCCAATTATGTCACACCACAGAAGTAAGGTTCCTTCACAAAGATCCTCTAGTCAGGT
>sig_948
AGGCAAATGCAGGAAATTACTGATCTGCAGAGATCAAAGGATCTTCTTGAGATCCTTTTT
>sig_949
CCGGTGATCACTAGTCCTAGGCCGGCGCCCTTCCCCGCGGATTCCGGATTCTAAAAAAGG
>sig_950
GATCCGGTCAATCAATCAGCAAGCTTGGCTGCAGGTCGACGGATCCGCATGCGAATTCGG
>sig_951
TCTGATGAAGCGCGAATATAGAGAAATATCCCGAATGTGCAGTTCCGATCCGGAACGAAT
>sig_952
ATGTAAATTTAACTATAAACTATTTAAATAACAGATTAAAAAAATTATAAAAAAACCCGG
>sig_953
TGCATCCGGAGTTCCCGGGCGCCGGCCTAGGACTAGTGATCACCGGTCGCTCTTCCGCTT
>sig_954
TACAGAATTCGGATCCACGAGCTCCGGACTCTTGTCGTCGTCATCAATCGTACCAGAACC
>sig_955
CCCGTCTTACTGTCCCAAGCTGACGGATCCCGAGATGCGCCGCGTGCGGCTGCTGGAGAT
>sig_956
GCATGAGCTCATCTTTGTTCGTGAAGCAAACGTGCACGGCTGCTAGAGAAGCTTTTGCTT
>sig_957
TATGTATATCTCCTTCTTAAAGTTAAACAAAATTATTTCTAGACGCCGTCCACGCTGCCT
>sig_958
TTAATTAAGCTTGGCTGCAGGTCGACGGATCCCCGGGAATTCAGCTTGGCTGTTTTGGCG
>sig_959
ACGGGCCCGGTACCGCGGCCGCACTTAAGTTACGCGTGGATCCCCGGGAATTCACTGGCC
>sig_960
GCGATCCCTTCGTTCACAGTGATCTGCATGTCGCTGTAATCGGAAAGGAACGCCGCGATG
>sig_961
AGATCGCTGAGATAGGTGCCTCACTGATTAAGCATTGGTAAGTGACCAAACAGGAAAAAA
>sig_962
GGTTAACTAGAGTAACGGGCTACTCCGTTTAACGGACCCCGTTCTCACGCTTTAGGCTTG
>sig_963
GCTGAGCGCCGGTCGCTACCATTACCAGTTGGTCTGGTGTCAAAAATAAGCTTGGCTGTT
>sig_964
CGCAGGAAAGAACATGGCGGCAGTTCAACCTGTTGATAGTACGTACTAAGCTCTCATGTT
>sig_965
CGTCAATGCAGCGATCACTAGCTGAGGTTAATTAAGCGACCCGTAATTCGTAATCATGTC
>sig_966
GGCCCGGATCCCTCGAGGTCGACGAATTCCGAGCTCGGCCGACTTGGCCCTTCCCTTTAG
>sig_967
CACTTTATGCTTCCGGCTCGTATAATGTGTGGGGTACCATGTCGACTAGCTTCGACGAGA
>sig_968
AGTTTGCTTCTAAGTCTTATTTCCATAACTTTAGGGTTAACCCGCGGGAATTCCATACGC
>sig_969
GCCCTGTGGATGCGCCTCCTGCCCCTGCTGGCGCTGCTGGCCCTCTGGGGACCTGACCCG
>sig_970
GGCCGATCACCTGGCCGTTGCCCAGCTTTATGCTTGTAAACCGTTTTGTGAAAAAATTTT
>sig_971
ATACGGAAGGATCTGAGGTTCTTATCGATGAGCTCGCACGAACCCAGTTGACATAAGCCT
>sig_972
CTTGTACTCGGTCATCTAGAATCTTCTATGGAGGTCAAAACAGCGTGGATGGCGTCTCCA
>sig_973
ACTAGTGATATCCCGCGGCCATGGATAACATGGCCAACAAAACCATGGCGGCCGGGAGCA
>sig_974
GATCCATTCCACCCTTCATCGGTCTAGGATTGAAAATTTTCCATAGTTGTTTTGCTGCCA
>sig_975
CAGGGCGGTTTTCGAAGGTTCTCTGAGCTACCAACTCTTTGAACCGAGGTAACTGGCTTG
>sig_976
CTCACTATAGGCAATTTTAACTTTACTAAGGAGAATTCACCATGAAACATCAACATCAGC
>sig_977
ACAATTTCACACAGGAAACAGCTATGACCATGATTACGAATTCCCGGGGATCCACCCTTA
>sig_978
GTCGACTCTAGAGGATCCCGGGCTGCAGATCTCGAGGTACCGAGCTCGAATTCGGCGTAA
>sig_979
AAGCTTGATATCGAATTCCTGCAGCAGGATTTGAAAAAGGAATTGATCGTGACTTTGAAC
>sig_980
AATAGTAGATACTGGATGCAAGCATTCAGTAGCAGCATTGCATATCTGCTGTCTTTACGT
>sig_981
CTTGCAGGATCTACTCAAGCATTGAGTGGCCCGCCGGAGGCACCGCCTTGCGCTGCCCCC
>sig_982
GTCGCTACCATTACCAGTTGGTCTGGTGTCAAAAATCCAAGGGCGAATTCGAAGCTTACG
>sig_983
CTCGGATCCATGGTTAATTCCTCCTGTTAGCCCAAAAAACGGGTATGGAGAAACAGTAGA
>sig_984
TAAGACAAGCAAATATAAGTAATCAGGATACGGTTTTAGATATTGGGGCAGGCAAGGGGT
>sig_985
GATCTGGTTCCGCGTGGATCCGCTGTTATCACAAGTTTGTACAAAAAAGCTGAACGAGAA
>sig_986
TTCTCTATCGATAGGTACCGAGCTCTTACGCGTGCTAGCCCATCAACAAGTTTGTACAAA
>sig_987
TAAGCATTGGTAATGAGGGCCCAAATGTAATCACCTGGCTCACCTTCGGGTGGGCCTTTC
>sig_988
GGCGCCTAATCTAGAGTCCGCAAAAATCACCAGTCTCTCTCTACAAATCTATCTCTCTCT
>sig_989
TTGTAAAACGACGGCCAGTGAATTCCATGACCTCCGGATCCTCTAGAGTCGACCTGCAGG
>sig_990
TTTCCCTCTAGAAATAATTTTGTTTAACTTTAAGAAGGAGATATACCATGAGTGGTTTAA
>sig_991
GTCGGGATCCGGCTGCTAACAAAGCCCGAAAGGAAGCTGAGTTGGCTGCTGCCACCGCTG
>sig_992
GCCTNGCAGAGCAGGATTCCCGTTGAGCACCGCCAGGTGCGAATAAGGGACAGTGAAGAA
>sig_993
CTCGTCGCCAGCAGGTGCCCGTTCGGCTGAACATTGTTGCCGCAGCTCAGCTTTCGCGCC
>sig_994
ATTCGTTAACAGATCTGCGGCCGCGGCTCGAGGGTACCTCTAGAGGATCTTTGTGAAGGA
>sig_995
ACCAACTCTCTTGAAGTTGGTACTAGCAACGCACGGATCCTCGTCCTTTCCACAAGATAT
>sig_996
AAGGCGAATATGATGCCACTTCAGTGGCGATTGGTGCCGGTTTTAAGTTGGATTAATTCC
>sig_997
GCAATGGCCAAGACAATTGCGGATTTGATGGCCGTACTCGTTAGCCAGGCGAGTCGGCAA
>sig_998
TACGTAGTCGGGGATCCATGATCATGGCGGCCGCAAGCTTAATTAACCTGGTAGCTTATT
>sig_999
AAATAACGCGTACTAGTCGACTCTAGTGTGCTTGGGAGTCCCTGATGATTAAATAAACCA
>sig_1000
CTCCGCAAGCGTCACACCGCCTCAGCTCATTGGCCAACTCTTTGTTCTCTTCAGTCACTT
>sig_1001
TGTAAAACGACGGCCAGTGAATTCCATGATGCATCCGGATCCTCTAGAGTCGACCTGCAG
>sig_1002
TAGGAAACTCCTAAGAGCAAAGCTGTTCTTGAAGACGAAAGGGCCTCGTGATACGCCTAT
>sig_1003
GCGGCTACCACAGCTTCGTGGTGGACAACCACATGCACTTCAAGAGCGCCATCCACCCCA
>sig_1004
CGTTAACTCGAGGATCCCGGACCATGAGCTTCAATACCCTGATTGACTGGAACAGCTGTA
>sig_1005
ACTGCTCACCGCAGATATCCTGTTTGGCCCAACGTTAGCTATTTTCATGTACCCGCCCTT
>sig_1006
TTCTTTACAACGAAGTTACCTTCTTCCATCGTATGCCAAAGTCCTCGACTTCAAGACGAA
>sig_1007
AATCCGTAATCATGGTCATAGCTGTTTGGGGAAGTTCCTATTCTCTAGAAAGAATAGGAA
>sig_1008
AGAAACTTCTCGACAGACGTCGCGGTGAGTTCAGGCGGGATCCGTCGACCTGCAGCCAAG
>sig_1009
AAACGCGCGAGGCAGGGGAGCTCTCCCATATGGTCGACCTGCAGGCGGCCGCACTAGTGA
>sig_1010
AGGAGATCTGGATCCGGCCGGCCATCCCGCGGCCATGGCGGCCGGGAGCATGCATCGATA
>sig_1011
CGAGCCGGGCCCCTTAAACAAGAATCTCTAGTTTTCTTTCTTGCTTTTACTTTTACTTCC
>sig_1012
ATTAACTATGAGAGGATCGCATCACCATCACCATCACGGATCCCACGTGATATCCTCAAT
>sig_1013
GATCGATTCTAGCTCGAGGGGCGCGCCGGGATCCCTAGAGGTACCCTAGAGAATTCCTAG
>sig_1014
CTCCCGTGGGGAAAAAATCATGGCAATTCTGGAAGAAATAGCGCCATTCGCCATTCAGGC
>sig_1015
GCTTGTCGACGGAGCTCGAATTCGGATCCTAGAGGGGAATTGTTATCCGCTCACAATTCC
>sig_1016
AAGCTTATTAAACTGCTGCAGCGTAGTTTTCGTCGTTTGCTGCAGGCCTTTTGTATAGTT
>sig_1017
CATCACGTTCCGGCCGCACAGCACGCCGTTCTCGGGGTACACCACCTCGGTGCTGGGCTC
>sig_1018
TATCTCTCGAGAAAAGAGAGGCTGAAGCTGCAGGAATTCACGTGGCCCAGCCGGCCGTCT
>sig_1019
CTTAAGAAACTTTATTGCCAAATGTTTGAACGATCGGGGAAATTCGAGCTCTAAGCACCC
>sig_1020
GCGTCGAGACGCGGGTCGTCGACTGCGGCGGCCGCGTCGTCCTCCCCGGCTTCATCGACG
>sig_1021
TTCCCGGGAGAGCTCGATATCGCATGCGGTACCTCTAGAGCCGGATCCGGAGCTTGGCTG
>sig_1022
CGAAGTTATTAGGTACACAGCTGAGCGGAAGAGCGCCCAATACGCAAACCGCCTCTCCCC
>sig_1023
GGCCGCCCTAGGGAATTCTACGTAGGATCCTTCGAATAATTAGTTGTTTTTTGATCTTCT
>sig_1024
ACAGGTTTTCGTCCTTGGCGTGGAAGTCATTGTAAATCAATGACTTACGCGCACCGAAAG
>sig_1025
TTTCATTACCTCTTTCTCCGCACCCGACATAGATGAGCTCGAATTCCCCAGATCTGGTAA
>sig_1026
CAAGTCACGTCTGGTCGACCTCGAGGGGGGGCCCGGTACCCAATTCGCCCTATAGTGAGT
>sig_1027
CTGAGCGGGACTCTGGGGTTCTGAAACGCGGTTACGTATAGCTTGCCATATGTCTAGCCA
>sig_1028
AAGGAGGTTGTATGAATTCTGCGGAGACTTTGCGATGTACTTAACACTTCAGGAGTGGAA
>sig_1029
AGTTATGGCGGCCGCGATGTTGATGAAAGCTGGCTACAGGAAGGCCAGACGCGAATTATT
>sig_1030
TATTTATTGAAAAAGGAAGAGTATGAGTATTCAACATTTCCGTGTCGCCCTTATTCCCTT
>sig_1031
TAGCGCTGTTATCACAAGTTTGTACAAAAAAGCTGAACGAGAAACGTAAAATGATATAAA
>sig_1032
TTGAAGGCTCTCAAGGGCATCGGTCGACGGATCCGGGGAATTCCCGGGGATCCCGTCGTT
>sig_1033
AACAAAGCCGAAGAGGAAGCTGAGTTGGAGGCTGAAACCGCTGAACAAACTAGTATGAGC
>sig_1034
GGTTGATAACAGCGCTTAGAGCTCGAATTTCCCCGATCGTTCAAACATTTGGCAATAAAG
>sig_1035
AAGGATCTGATGGCGCAGGGGATCAACTCCTTCGTCGGTGTCGTCGCCGGATGGTCTGCG
>sig_1036
GAAAACTCATCCTGTGCCTTCCTCACTTTCTGCTAGTCCACTCCAACAATACGGCACGCC
>sig_1037
CTGATTCAGGTGAAAATATTGCTGATGCGCTGGCAGTGTTCCTGCGCCGGTTGCATTCGA
>sig_1038
ATAAGCACAAGTTTTATCCGGCCTTTATTCACATTCTTGCCCGCCTGATGAATGCTTAAT
>sig_1039
GCTGCAGGTCGACGGATCCCCGGGAATTCCGCCGATACTGACGGGCTCCAGGAGTCGTCG
>sig_1040
ACCATCACGGATCTGGTTCCATGAAAACTGAAGAAGGTAAACTGGTAATCTGGATTAACG
>sig_1041
GTGCAGCCCTTATTGCGCATGGGGAGTAAGCTGTTAGTTAGTTAAGCTTCCCGGGATCGA
>sig_1042
ATATCATTTTACGTTTCTCGTTCAGCTTTCTTGTACAAAGTGGTTGATAACAGCGCTTAG
>sig_1043
ACGCGCGGGGAGAGGCGGTTTGCGTATTGAGCTTGGCACTGGGCCAAGCTGAATTTCTGC
>sig_1044
CTTTAAGAAGGAGATATACATATGTCTGGTCGTGGTAAAGGTGGTAAAGGTCTGGGTAAA
>sig_1045
TGAAGTTCAATCTCCGATACGTGAAACAACTAACCGAGAAAAAATGGACTGGTTAAGAAA
>sig_1046
TCCCGGGGATCCGTCTATGATCAGATCTCGAGCTCGCGAAAGCTTGCATGCCTGCAGGTC
>sig_1047
TATAGTGAGTCGTATTAGATCTCCCGATCCGTCGACGTCAGGTGGCACTTTTCGGGGAAA
>sig_1048
GTAAGTACATCAAGAGCTTCGTGGAGCGCGTGCTGAAGAACGAGCAGACCGGTGGTGGGA
>sig_1049
TTAACACAACCCTCAAGAACCTTTGTATTTATTTTCACTTTTTAAGTATAGAATAAAGAA
>sig_1050
GAATTCAAATTGTTATCCGCTCACAATTTGAATCTATTATACAGAAAAATTTTCCTGAAA
>sig_1051
TCATCCTCGAGATCTAAGCTTGGATCCGCGGCCGCTACGTAGAATTCCCATGGCGTGATG
>sig_1052
GATAGATCTTCTTCTGAGATCAGCTTTTGTTCGGATCCGGAGGCGGCGGACGGCTTCACC
>sig_1053
TTTCATACCCATCTCTTTATCCTTACCTATTGTTTGTCGCAAGTTTTGCGTGTTATATAT
>sig_1054
GCTTTGAAGTTCCTATTCCGAAGTTCCTATTCTCTAGCTAGAAAGTATAGGAACTTCAGA
>sig_1055
CAACAGTACTGCGATGAGTGGCAGGGCGGGGCGTAAACGCGTGGATCCCCCTCAAGTCAA
>sig_1056
TTAATTTCGCGGGATCGAGATCCCCATAACTTCGTATAATGTATGCTATACGAAGTTATG
>sig_1057
GCTCCTCGCCCTTGCTCACCATGGTGGCGACCGGTACCCGGGGATCCTCTAGAGTCGACC
>sig_1058
CTCAGCTTCCTTTCGGGCTTTGTTAGCAGCCGGATCCCCATGGACGCGGAACCAGATCCG
>sig_1059
TGTTTAACTTTAAGAAGGAGCCCTTCACCAAGGGTGGGCGCGCCGACCCAGCTTTCTTGT
>sig_1060
GGAGAGATGGGTAAGCACATGTTAAGAATTCCGGATGAGCATTCATCAGGCGGGCAAGAA
>sig_1061
TTTAAGCCAGATGCCCATCGCGATTCGTAGAGCCTCGTTGCGTTTGTTTGCACGAACCAT
>sig_1062
GCGCCGAAAGTAGACGCGAATTCCGCGGGGAAGTCAACCTGAGCTTAGAGCTCGAATTTC
>sig_1063
GTCTGTTGTGCCCAGTCATAGCCGAATAGCCTCTCCACCCAAGCGGCCGGCAGATTGGGG
>sig_1064
ATCCGCCGAGCTTCGACGAGATTTTCAGGAGCTAAGGAGGCTAAAATGGACAATTCACTG
>sig_1065
CAAAGCGCCATTCGCCATTCAGGCTGCGCAACTGTTGGGAAGGGCGATCGGTGCGGGCCA
>sig_1066
GATCTAGATATCATGAGATCTCTTAAGACGCGTATGCTTCATATGATTCACCTATTAGTT
>sig_1067
CTGGCGGTGCTCAACGGGAATCCTGCTCTGCGAGGCTGGCCGATCAGATCTGTACATCGA
>sig_1068
ATTTTCAAATCTAATTATTTTAGAGTTCATTTTAATCCCTCCTTTTAAATTCTGGATCCT
>sig_1069
TCGCGAAAAGCTTCAGCTGGGATCCGGTACCGATATCAGATCTCCCGGGGCGGCCGCGAT
>sig_1070
AGGCGAGAAGAAATGGCTCACATTTCGCGTCAGATTAGCGAAGAAAGTTTGCAGAGCTTG
>sig_1071
CCACCCAGGCTCAGTGCAAATTTATCCTGTGGCTGCACTTGAACGTGTGGCCTAAGAATG
>sig_1072
GCCTTTGCAGGGCTGGCAAGCCACGTTTGGTGGTGGCGACCATCCTCCAAAATCCGGAGG
>sig_1073
CTACGATAACGCCTGTTTTAACGATTATGCCGATAATGCATAAAAGGAGAAGTCGGTTCA
>sig_1074
CTAGGGTACCTCTAGGGATCCCGGCGCGCCCCTCGAGCTAGAATCGATCCTAGAAAGCTT
>sig_1075
GCTAAGAGACTCCAGGGCTGCTATTTCCGGTACTGACATAGAGTTGCAACGTGGCTAGAA
>sig_1076
CACACCGGATATGGTGCACTCTCAGTACAATCTGCTCTGATGCCGCATAGTTAAGCCAGT
>sig_1077
TTTAGGTGACACTATAGAATACTCAAGCTATGCATCAAGCTCTAGTAACGGCCGCCAGTG
>sig_1078
TAGTGGTTGCCGGGCAGCTGCACGGGCTTCTTGGCCTTGTACACGGTCTTGAAGTCGCAG
>sig_1079
CTGCATCCCTTAACTTGTTTTTCGGGTACCGAGCTCGAATTCACTGGCCGTCGTTTTACA
>sig_1080
CCGATCGCCCTTCCCAACAGTTGCGCAGCCTGAATGGCGAATGCTGGATTAATGAATCGG
>sig_1081
ACATATCCATCGCGTCCGCCATCTCCAGCAGCCGCACGCGGCGCATCTCGGGTTAACTCG
>sig_1082
GGGGATCCTCTAGAGTCGACCTGCAGGCATGCAAGCTTATCTTTACAGTTTAAGGTTTAC
>sig_1083
GTCACGCGGGAGACCGGGGTTCGGTTCCCCGACGGGGAGCCAAACAGCCGACCAATTGCA
>sig_1084
CGTTTCTACAAACTCTTTGTTTATTTTTCTAAATACATTCAAATATGTATCCGCTCATGA
>sig_1085
TGTTAATTAACCCGCTCATTCTAGAGTCCCCCGTGTTCTCTCCAAATGAAATGAACTTCC
>sig_1086
TATCGATGATAAGCTGTCAAACATGAGAAGTCGCTTGCGGTATTCGGAATCTTGCACGCC
>sig_1087
ACGAGCAGCAGCACGAGCGTACATATGGCTGCCGCGCGGCACCAGGCCGCTGCTGTGATG
>sig_1088
CGCTTTCAATTTAACACAACCCTCAAGAACCTTTGTATTTATTTTCACTTTTTAAGTATA
>sig_1089
TGTCTGGTAAAAGGACAGGGTCATCGCCAATTGGAGTATTTTGTTGATAATGATCAGCGA
>sig_1090
CCAGTGTGCTGGAATTCGGCTTAAGCCGAATTCTGCAGATATCCATCACACTGGCGGCCG
>sig_1091
CCTTATGGGCTGTGGCTGCAGCTCACACCCGGAAGATGACTGGATGGAAAACATCGATGT
>sig_1092
TATGGCTAGCATGACTGGTGGACAGCAAATGGGTCGCGGATCCGAGCTCGAGATCTGCAG
>sig_1093
TAGGGTTTGCAGAATCCCTGCTTCGTCCATTTGACAGGCACATTATGCATCGATAAGCTA
>sig_1094
CGAGGCCCTTTCGTCTTCAAGAATTCTCATGTTTGACAGCTTATCATCGACTGCACGGTG
>sig_1095
GGCTATGTGCAACGGGAATTTGAAGACCGGTAAACCAGCAATAGACATAAGCGGCTATTT
>sig_1096
TATTTTCCATGGTTTGGATCCTTCGAATAATTAGTTGTTTTTTGATCTTCTCAAGTTGTC
>sig_1097
CAGTTACGTGGTATGGGCGTTGATGAAGCACTTCGAGAGCGCGGAGCTAAGGATGGAGAT
>sig_1098
AATCGAGACCGAGGAGAGGGTTAGGGATAGGCTTACCGAGCTGAGCTCTCGCGAAGGCCT
>sig_1099
GCATCACCGGCGCCACAGGTGCGGTTGCTGGCGCCTATATCGCCGACATCACCGATGGGA
>sig_1100
ACTTTATGCTTCCGGCTCGTATGTTGTGTGGAATTGTGAGCGGATAACAATTTCACACAC
>sig_1101
GCCGCCATGATCATGGATCCCACGTTTAGAATGGTTAACCAACTTATGTATGGATCCCCG
>sig_1102
TTTTGAGTTATCGAGATTTTCAGGAGCTAAGGAAGCTAAAATGAAATCTAACAATGCGCT
>sig_1103
CGAATTCGAGCTCGGGTAACTATGACTCTCTTAAGGTAGCCAAATGCCTCGTCACAAGCT
>sig_1104
AGAGCGCCTGATGCGGTATTTTCTCCTTACGCATCTGTGCGGTATTTCACACCGGAAGGA
>sig_1105
GAAGGAACTGGCTTCAGCAGAGCGCAGATACCAAATACTGTCCTTCTAGTGTAGCCGTAG
>sig_1106
TCTGTGAGCACATCCGGTTGGCTACTACTATTGACAGGTCTATGGGGGGTACCGAGCTCG
>sig_1107
ACGTGCAGGCACCGGTGCGGCCGCAAAAGGAGATCTGATATCATCGATAAGCTTTGATCA
>sig_1108
ATAAAATTAAAATTATATGCATCGTAGTCAAGCTAAATTAATAATAAATAAGTATTGAAT
>sig_1109
GTTGATAACAGCATGTCCCCTATACTAGGTTATTGGAAAATTAAGGGCCTTGTGCAACCC
>sig_1110
CGCTGCCGACACCATCGAATGGTGCAAAACCTTTCGCGGTATGGCATGATAGCGCCCGGA
>sig_1111
CGGCCAGTGAATTCGAGCTCGGTACCCGGGGATCCGATATCCATATGACTAGTAGATCCT
>sig_1112
CATATGAAAATAAAAACAGGTGCACGCATCCTCGCATTATCCGCATTAACGACGATGATG
>sig_1113
TCGCCCGTGAAGAGAAAGAGGCAGAACTGGCAGACGACATGGAAAAAGGGATCCCCCAGC
>sig_1114
CGCGGCGGGCGGGAGTCGCTGCGACGCTGCCTTCGCCCCGTGCCCCGCTCCGCCGCCGCC
>sig_1115
GGTTTCTACAGGACGTAACATAAGGGACTGACCACCCGGGGATCCTCTAGAGTCCCCCGT
>sig_1116
TCCTTCTTAAATCTAGAGGATCCCCGGGTACCGAGCTCGAATTGGCCGCACTTGTGTATA
>sig_1117
ACACGGAAATGTTGAATACTCATACTCTTCCTTTTTCAATGACAAGAGAGAATAACATGA
>sig_1118
CGACCTGCAGGCATGCAAGCTTTCCCTATAGTGAGTCGTATTAAATTCGTAATCATGGTC
>sig_1119
GGGGCGAATTGGCCGCCCTAGATGCATGCTCGATCGACCTGCAGTTGGACCTGGGAGTGG
>sig_1120
GCCATCGCCAATAGGAGTATTTTGTTGATAATGGTCTGCTAGTTGAACGCTTCCATCTTC
>sig_1121
AGTTGGAATTCTACGAATGCTATTTGTATAGTTCATCCATGCCATGTGTAATCCCAGCAG
>sig_1122
ATAACAATTTCACACAGGAAACAGCTATGACCATGATTACGGATATCGAATTAATACGAC
>sig_1123
TTCCGTCACAGGTATTTATTCGAAGACGAAAGGGCATCGCGCGCGGGGAATTCCCGGGAG
>sig_1124
GATGACGATGAGCGCATTGTTAGATTTCATACACGGTGCCTGACTCTAACATCCAATAAA
>sig_1125
TAACAATTTCACACAGGAAACAGCTATGACCATGATTACGATTTGAATAGAGGGTAGAAT
>sig_1126
GCTAGCAAGATCTCCTAGGAAGCTTTCCATGGAAGACGCCAAAAACATAAAGAAAGGCCC
>sig_1127
GTACCCGGGGATCCTCTAGAGTCGACCAAGACGATCACCGGGCTCGTCGGAGCTGGAGGC
>sig_1128
GATGCGCCTCCTGCCCCTGCTGGCGCTGCTGGCCCTCTGGGGACCTGACCCGGCCCAAGC
>sig_1129
ATACCGTCGACGGTATCGATTAAATTTCCAACAACGTCGTTTTATTAACAATTACCCAAA
>sig_1130
TATTTTCTCCTTACGCATCTGTGCGGTATTTCACACCGCATAAGCTCGAATTCCCCGGGG
>sig_1131
ATACATTTAATTTAGAAAATGCTTGGATTTCACTGGAACTAGGCTAGCATAACTTCGTAT
>sig_1132
AGCTCACTCATTAGGCACCCCAGGCTTTACACTTTATGCTTCCGGGTTTTCTTTGCCTCA
>sig_1133
GAATAACAGAAAAATAAAATGTAAAAATATTCTATCACATCCATATAGTTGTTGGAAGGC
>sig_1134
TAACCACTTCAGGAGTGATTACATGAACAAAAATATAAAATATTCTCAAAACTTTTTAAC
>sig_1135
CTCCAGTGAAAAGTTCTTCTCCTTTCGAAGCTGAGCCGGCGGAACCGGCGGAGCCGGAAG
>sig_1136
GGCCAACAATGCGATCCGATGGCCGCCTACACATTGATCCTAGCAGAAGCACAGGCTGCA
>sig_1137
TGGCCATGATTACGCCAAGCTTGCATGCCTGCAGGTCGACTCTAGAGGATCCCCGGGTAC
>sig_1138
ACCCGGGGATCCTCTAGAGTCGACCTGCAGGCATGCAAGCTTGGCGTAATCATGGCCATG
>sig_1139
AGGGATCCGTATTTATAGGTTTTTTTATTACAAAACTGTTACGAAAACAGTAAAATACTT
>sig_1140
AATGGGTCGGGATCTGTACGACGATGACGATAAGGATCATCCCTTCACCATAGATCCCGT
>sig_1141
TCTTCAAGAATTCTCATGTTTGACAGCTTATCATCGATAAGCTTCTTGGATGCTGTAGGC
>sig_1142
CTGTACAAGCTTAACTTCGACCTGCTGAAGCTCGCCGGCGACGTGGAGAGCAACCCTGGC
>sig_1143
CTCCATGGTGGCGTCTAGCGTAGGCGCCGGTCACAGCTTGGATCTGTAACGGCGCAGAAC
>sig_1144
TACACGGCTGGACCATCTGGGGTGGTTACGGTACCTTGCCTCTCAAGCCCCGCTTTCTCG
>sig_1145
GTCATCTGTTACAATATGTTACAACAAGTCATAAGCCCAACAAAGTTAGCACGTCTAAAT
>sig_1146
ACTAATGAAAAAAAAGCACAGATGGAACTCTATAATGAAATTGCGACAGAATATGGTCAT
>sig_1147
CCGGGAGAATTCGTCGACTTTGCGGCCGCATCGATACTGCAGGAGCTCCAAAAATGGCGA
>sig_1148
TAGCCATGGTATATCTCCTTCTTAAAGTTAAACAAAATTATTTCTAGAGGGAAACCGTTG
>sig_1149
TCCATTCGCCATTCAGGCTCCGGAATCGATCCTTATCGGATTTTACCACATTTGTAGAGG
>sig_1150
GCCACCTGACGAATTATTCTGAAATGAGCTGTTGACAATTAATCATCGAACTAGTTAACT
>sig_1151
GAGGCGGTTTGCGTATTGGGCGCTAGCGGAGTGTATATACTGGCTTACTATGTTGGCACT
>sig_1152
CTAAGAAAAAAAAAGAGTCATCCGCTAGGGGAAAAAAAAAAATGAAAATCATTACCGAGG
>sig_1153
GTTCAATCATGCGAAACGATCCTCATCCTGTCTCTTGATCAGATCTCACTACGCGGCTGC
>sig_1154
TCAAAAGCAAGGTGACTCGCAGTCTGGGGTTAATGTGCGGTGACCGACACGAACGACCCC
>sig_1155
GATCTACCAAGTGATGCGCGTCTAAGGGATCCGACCCATTTGCTGTCCACCAGTCATGCT
>sig_1156
AAATAGGCGTATCACGAGGCCCTTTCGTCTTCAAGAATTGGGCCATCGCCCTGATAGACG
>sig_1157
CTCCAGGTTTAGTCGTCTCGTGTCTGGTTTATATTCACGACAAAGATCTATAGGGACTTT
>sig_1158
ACGCCAGCACATGGACAGCCCAGATCTGGGTACCGGTGGTGGCTCCGGTATTGAGGGTCG
>sig_1159
AGATTGTACTGAGAGTGCACCATATCCGGTGTGAAATACCGCACAGATGCGTAAGGAGAA
>sig_1160
TCGACTCTAGAGGATCCCCCTCTAGAGGATCCCCTCGAGAATGCCGGCATTCGGGCCCGG
>sig_1161
GAGGTCCCTTTGGAGCAGTTCTGCACTCGGCCTCTGCAGCGCTGCACGCCCTCGAGTGGG
>sig_1162
TACCACTATCAGCTGGTGTGGTGCCAGAAGTAAACCTGAGCTAGCTGGCCAGACATGATA
>sig_1163
CGCGAGCTCGGTACCCGGGGATCCTCTAGAGTCGACCTGCAGGCATGCAAGCTGGGCGAG
>sig_1164
GGACAGTACTCCGCTCGGAGGACAGTACTCCGACCTGCAGGCATGCAAGCTTGGATCCAG
>sig_1165
ATCTTGTGCAATGTAACATCAGAGATTTTGAGACACAACGTGGCTTTGAGCTCCATGAGC
>sig_1166
AAGAGCGCCCAGCTGGCTTATCGAAATTAATACGACTCACTATAGGGAGACCCAAGCTGC
>sig_1167
CTCCAGTGAAAAGTTCTTCTCCTTTCGAAGCTGAGCCGGCGGAACCGGCGGAGCCGGAGT
>sig_1168
GACAGGCGAGATCCTAGAGCGCACGAATGAGGGCCGACAGGAAGCAAAGCTGAAAGGAAT
>sig_1169
CATGAATCACAAAGTGCATCATCATCATCATCATATGGAGCTCGGTACCCTCGAGGGATC
>sig_1170
GATTTTCAGGAGCTAAGGAAGCTAAAATGAAATCTAACAATGCGCTCATCGTCATCCTCG
>sig_1171
CAACCTTTAAAATATATTAGATAGCTCTAGACACACTAATATTAAAAGTGTCCAATAACA
>sig_1172
GTTTCCGCCAACGTGGCGAAAGTACTCGATGGTCAAGTCGGTTTCCGGAAACACTTCACA
>sig_1173
GTCGACGAATTCGAGCTCGGCCGACTTGGCCAATTCGCCCTATAGTGAGTCGTATTACAA
>sig_1174
GCTCCAAAAGAAAAATTCGAACTTTGAGGATCCGTCGACCTGCAGCCAAGCTTAATTAGC
>sig_1175
GGTTGGGCTTCGGAATCGTTTTCCGGGACGCCAACAACAAGACCCATCATAGTTTGCCCC
>sig_1176
TCAGATCTTTGGGAGCAGTCCTTGTGCGCTTACGAGGCGAGCCGGTGGGGAACGTTATCT
>sig_1177
CAAATGGAATGATTGTAAGGGTGCACTGTGATAAACCCCCTGTGAGGCTGACGACTGTCA
>sig_1178
TCCGCCATAACCTCACCGAATTTAATGTGAGTTAGCTCACTCATTAGGCACCCCAGGCTT
>sig_1179
CCATGATTACGAATTCGAGCTCGCCCGGGGATCCCCCTGAACTCACCGCGACGTCTGTCG
>sig_1180
CGGACGCATCGTGGCCGGATCTTGCGGCCGCTCGGCTTGAACGAATTGTTAGACATTATT
>sig_1181
GGAATTCACTAGTCATATATGGGATCCGTCGACTTTGGGCCCGGTACCAGCTTTTGTTCC
>sig_1182
TTTCAGATCTCGAGCTCGGATCCTTATCGTCATCGTCGTACAGATCCCGACCCATTTGCT
>sig_1183
GGAAAACATCGGCCCAATCTAGTCTTCTAGGATCCGGAGACATGTCTAGAATGCATGATA
>sig_1184
GAATTGATCAGCTTGGGATCTGATCAAGAGACAGGATGAGGATCGTTTCGCATGATTGAA
>sig_1185
GGTCGGGGGCGGGCTTCGCCTGCGCTGACCTGACAACTTTCTGCCGCCTCGACAANCTCG
>sig_1186
AGGAGGCAAATATGAAACATCTTGATCCCGTCGTTTTACAACGTCGTGACTGGGAAAACC
>sig_1187
TTCCTTTCGGGCTTTGTTAGCAGCCGGATCCCGTCGACGCAAAAGAGCTGATCGCGATAG
>sig_1188
CTTCCGGCTCCGCCGGTTCCGCCGGCTCAGCTTCGAAAGGAGAAGAACTTTTCACTGGAG
>sig_1189
CCCTCACTCCTTCTCTAGGCGCCGGCCGGATCCCAGTGTGGTGGTACGTAGGAATTCGCC
>sig_1190
TCGAGCCGCGGTCTAGAGATATCAGGCCTTGCGGCCGCGGCCAGATTGGCCTGTCGACGA
>sig_1191
TAGTGGATCCTGGCCATTTTTTGGATGGCGACCCGGGTGCCCAGCCAAAAAATGGCCACT
>sig_1192
TAAGTACATCAAGAGCTTCGTGGAGCGCGTGCTGAAGAACGAGCAGTAATTCTAGAGTCG
>sig_1193
TAGAAAGGGTTTGTCATCACTCATATTCCACAGGTCCTTGTATTGCCTGGCAGAATTCAC
>sig_1194
AAAGGAAGCTGAGTTGGAGGCTGAAACCGCTGAGCAACTGCTGGTTCCGCGTGGATCTCG
>sig_1195
GACCATATGAAAGTTATGCGTACCACCGTCGCAACTGTTGTCGCCGCGACCTTATCGATG
>sig_1196
ATATCAGTTATTACCCAGCTTGCTCAATCAATCACCGGATCCCCGGGAATTCACTGGCCG
>sig_1197
TTCAGCTTTCTTGTACAAAGTGGTTGATATCTAGAATTCCATTGAGTAAGTTTTTAAGCA
>sig_1198
TATCGATACCGTCGACCTCGAGGGGGGGCCCGGTACCGAGGACGCGTCAGCTTGATCAAG
>sig_1199
CGGATCTGGGTGCTGCAGGTACAAGTTTGTACAAAAAAGCAGGCGAGAATCTTTATTTTC
>sig_1200
CTCGAGCGAGCTCTGCAGCCCGGGATCCGGTAACTAACTAAGGTACCCAGCTCTTCTGGT
>sig_1201
GATCGCCCTTCCCAACAGTTGCGCAGCCTGAATGGCGAATAGCTTCTTCCGCTTCCTCGC
>sig_1202
GCTCGCCATGGTATATCTCCTTTGATTGTAAATAAAATGTAATTTACAGTATAGTATTTT
>sig_1203
TACCGTCGGAATTAACCGTTATAACCTCACCACTACAACTTTTAGCATCAGCTGACAGTT
>sig_1204
TCATATGAATATCCTCCTTAGTGTGTGAAATTGTTATCCGCTCACAATTCCACACATTAT
>sig_1205
GGAATTCGAGCTCGGTACCCGGGGATCCTCTAGAGTCGACCTGCAGGCATGCAAGCTTGT
>sig_1206
CCCCCGGGGCAGCGCGGGTTCTGGTACGATTGATGACGACGACAAGAGTCCGGAGCTCGT
>sig_1207
AAGCGGTTGGCTGCTGAGACGGCTATGAAATTCTTTTTCCATCTTCTCTTGCTGTTATCA
>sig_1208
AGAGTCTAGGGACCTCTTTAGCTCCTTGGAAGCTGTCAGTAGTATACCTAATAATTTATC
>sig_1209
AACTTTATTGCCAAATGTTTGAACGATCGGGGAAATTCGAGCTCTAAGCCTTGTCATCGT
>sig_1210
TCGACATGGATGAGCGATGATGATATCCGTTTAGGCGCGCCAAAATCGTCCAGCCCGTTG
>sig_1211
GCCCTTTCGTCTTCAAGAATTCTCATGTTTGACAGCTTATCATCGGTGACCCGGGCGATA
>sig_1212
CCCAGCCGCCACCGCCGACATCGCCAGCGCTCCCGTAGCCGCAATCGCAGTCGAAGCCGC
>sig_1213
AAAGGAAGCTGAGTTGGAGGCTGAAACCGCTGAGCAACTGCTGGTTCCGCGTGGATCTGG
>sig_1214
GCGGCCCGAGATCCGTTCGGGCAAATCGCTGAATATTCCTTTTGTCTCCGACCATCAGGC
>sig_1215
AGCTTTCTTGTACAAAGTGGTGATGATCCGGCTGCTAACAAAGCCCGAAAGGAAGCTGAG
>sig_1216
GTTTGTCCAAACTCATCAATGTATCTTGAGCTCGATATCAAATTACGCCCCGCCCTGCCA
>sig_1217
GAAAAGTGCGTCTCTCTTGAGAGACCAGCTGCATTAATGAATCGGCCAACGCGCGGGGAG
>sig_1218
CAGCCCTTATTGGAATTCGGATCCCGGGGATGGGGAGTAAGCTTGGCCGGGCTCAGCACG
>sig_1219
TGTCGACACATATGAAACAGCTGGAAGACAAAGTTGAAGAGCTCCTGTCTAAAAACTACC
>sig_1220
TCCCTAGAAAGCTTCCTAGACCGCGGCTAGAATCGATCCTAGACCCGGGGGGGTCGACGC
>sig_1221
CGCGATGATAAGCTGTCAAACATGAGAATTCCCCCCCCCCAAATAGCTTTTTATCACGCA
>sig_1222
ATAGATCCTCTAGAGTCGACCTGCAGGCATGCAAGCTTGTATTCTATAGTGTCACCTAAA
>sig_1223
TACCAACAACAACAAACAACAAACAACATTACAATTACTATTTACAATTTCTAGAGTTAT
>sig_1224
ACCAAACAGCTATGACCATGATTACGGATTCACTGGCCGTCGTTTTACAACGTCGTGACT
>sig_1225
CTGCGATCCACTCGAGACGTTTACCCGGGGGCTGACGTACCCACTCCATGTAGAAGTCAG
>sig_1226
TCTTCTCTCATCCGCCAAAACAGAAGCTTCATTCATTCACTGCAGCATGCATCGATATCG
>sig_1227
AAATCTGGCGCCGGTGAGCGTGGGTCTCGCGGTATCATTGCAGCACTGGGGCCAGATGGT
>sig_1228
TTTGGGATCGGCGGGGCGAGGTTGTTCTTATTCTCATGAGAGATGAAGCCATACTAACCT
>sig_1229
CGTCCGAATGTTCGGACGCGCCGTTGATGTGGTGTCCCGCAATGCCGTCAATCCCGACTT
>sig_1230
CCCTGATTGATCCGGGTAATGTTGTTGCATTGCTGCAGGCGCAGAATTGGTAGGTATGGA
>sig_1231
TGGCTGCAGGTCGACGGATCCCCGGGAATTCCCTGGCAGTTTATGGCGGGCGTCCTGCCC
>sig_1232
GTTCTCGATACCGCTAAGTGCATTGTTCTCGTTAGCTCGATGGACAAGTGCATTGTTCTC
>sig_1233
CCAGACCTCCACTCCACTGCTCGCCCATCCGCGGTCCGCCCATCCGCCATCCGCCATCTG
>sig_1234
CGTGCTGAGCCCGGCCAAGCTTACTCCCCATCCCCGGGATCCGAATTCCAATAAGGGCTG
>sig_1235
TGCACCGTGCAGTCGATGATAAGCTGTCAAACATGAGAATTAAGATCAATTCGCGCTAAC
>sig_1236
GCCCCAGCACTCGTCCGAGGGCAAAGGAATAGAGTAGATGCCGACCGGAGTCCGCAAAAA
>sig_1237
TGGCACCCCTGGTGCATCAGAAGATAAGTCATTCAAAATTTTCCTGTAGGCAGGCCTCCT
>sig_1238
CACAAAACGGTTTACAAGCATAAAGCTGACCCTCTAGCAAGCTGCAAGATCCTGGTATCG
>sig_1239
AGATCCGTCGGTCCCTATCGTTTCCACGATCAGCGGGGTCGAATTTGCTTTCGAATTTCT
>sig_1240
TCCTGTCAACTCGTAAGCGGCCGCACTCGAGCACCACCACCACCACCACTGAGATCCGGC
>sig_1241
GCAGAGTGTTATGGTTTACATCCTTGAAAGCCTGCTGGATAAGGGTTGCTAGCAAGAGAT
>sig_1242
AGGATGGCAAGAGCCAAATGCTTAGTAGTAGCCATGGTCAAGAGTCCCCCGTGTTCTCTC
>sig_1243
TGTAGAGACTAGAGGATCAATTCGATTCACAAAAAATAGGCACACGAAAAACAAGTTAAG
>sig_1244
TGCCAAATGTTTGAACGATCGGGGAAATTCGAGCTCTAAGCATGATGATGATGATGATGG
>sig_1245
CCCTCGAGCTAGAAGATCTCCTAGAGAATTCCTAGAGGTACCCTAGAGTTAACACTGGCC
>sig_1246
CCTCACGGACTCATCAGTCCTGAGCATTGTCTAGAGCGGCCGCCACCGCGGTGGAGCTCC
>sig_1247
TAAAAGTGCGCGTGCAGCCCTTATTGCCCGGAATTCGAGCTCGGTACCCGGGGATCCTCT
>sig_1248
AGTCTTCTTCAGAAATGAGTTTTTGTTCTTTGCCCACTACCTTGGTGATCTCGCCTTTCA
>sig_1249
ACCACGTGGCCGCCCCGCCAGCCGGTGGTCTTCTCGTCACTAGTTTGTTCAGCGGTGGCA
>sig_1250
TCGTCAGACTGTCGATGAAGCCCTGAAAGACGCGCAGACTAATTCGAGCTCGGTACCGTC
>sig_1251
TTACAATCAAAGGAGATATACCATGGCACACCATCACCACCATCACAGCAGCGGTCTGGA
>sig_1252
CGGCCAACGCGCGGGGAGAGGCGGTTTGCGTATTGGGCGCTTACTGCCCGGGCGACGCGT
>sig_1253
TTTTACGTTTCTCGTTCAGCTTTCTTGTACAAAGTGGTGATAATTCGGTTTAAACGGCCG
>sig_1254
CTAAATAAAATCTTTTATTTTATCGATGTTTGGCCGAGGCGGCCGGATCCAGACATGATA
>sig_1255
TTAACATGGCCCGCTTTATCAGAAGCCAGACATTAAGGGGTCTGACGCTCAGTGGAACGA
>sig_1256
GCGGATCCTCTACGCCGGACGCATCGTGGCCGGCATCACCGGCGCCACAGGTGCGGTTGC
>sig_1257
AGGATCCGATACCCTTTTTACGTGAACTTGCGTACTAGTTAACTAGTTCGATGATTAATT
>sig_1258
CCATCTCAAGCCCAATTTACTACTCGTTCTGGTGTTCTCGTCAGGGCAAGCCTTATTCAC
>sig_1259
CGACCCTCCTCCAGCATGCTGCGGGGACAGGCTTAGAGGACGCAGCCAATTTCATTTCTT
>sig_1260
GATCCCATAACTTCGTATAATGTATGCTATACGAAGTTATCGGAGGAATTCGCCCTTACC
>sig_1261
CCCCCCCCTGCAGGTCGACGGATCCCCGGGTACCATAAGTAGAAGCAGCAACCCAAGTAG
>sig_1262
CACCAAGGGCGAGCTCAAGCTTGAAGGTAAGCCTATCCCTAACCCTCTCCTCGGTCTCGA
>sig_1263
TGCAGGTCGACTCTAGAGGATCCCCGGGTACCGAGCTCGAATTCAGATCTGAATTCGTAA
>sig_1264
CGGGCGTCGTGGACTATGAGCACGTCCGCGAGGGCGTCCCGGAAAACGATTCCGAAGCCC
>sig_1265
GGTATCAAAGTTAACTTCAAAATTAGACACAACATTGAAGATGGTTCTGTTCAATTAGCT
>sig_1266
TGGAACGTTACCTTAAGAACGCGTCTGAGCAGAAGCTGATCAGCGAGGAAGATCTTAATT
>sig_1267
TCGCGGGGTCTTAGCCTAGTTCCAGATCCTTAATTAAATTTAAATGAATTCCCCGGGTAC
>sig_1268
ATAAAAATTCACTTCCGCCTTCCACTCACCGGTTGTCCATTCATAGCTGAACTCTACTCC
>sig_1269
CTAGAAATAATTTTGTTTAACTTTAAGAAGGAGATATACCATGGCCCGTACCAAGCAGAC
>sig_1270
CTCGAGTCTAGAATCGATCCCGGGAAGCTTAACTAACTAACAGCTTACTCCCCATGCGCA
>sig_1271
AGCCACCATCACCACCATCACGGCGAATTCAAGATCTTGGAAGAGGAGAAGTCTGGGCTG
>sig_1272
CGAAAACTCACGTTAAGGCGGCCGCCATAACTTCGTATAATGTATGCTATACGAAGTTAT
>sig_1273
GAATAAATTGCAGTTTCACTTGATGCTCGATGAGTTTTTCTGAGGGCGGATCCCCCTCAA
>sig_1274
AAACTTTCGAAGCCATGGCTATCGTTCGTAAATGGTGAAAATTTTCAGAAAATTGCTTTT
>sig_1275
GAACTGAAGATGAAATAATTGCTTCCATGCGACGCTTTATGACACAAGTCGCTCCTTTCT
>sig_1276
CCAGCGGTCGTCAGACTGTCGATGAAGCCCTGAAAGACGCGCAGACTAATTCGAGCTCAG
>sig_1277
TGGCTTTTATAATATGAGATAATGCCGACTGTACTTTCGGATCCTAAACGCAATTGATGA
>sig_1278
TGTGCTGATTTAACAAAAATTTAACGCGAATTTTAACAAAATATTAACAAAATATTAACG
>sig_1279
CCTCGAGCTGCAGGAATTCGATATCAAGCTTATCGATACCGTCGACAGGCCTTCCCTCGA
>sig_1280
TTGCACCATTCTATGGTGTCGGGTACCGAGCTCGAATTGATCTCGATCCCGCGAAATTAA
>sig_1281
TCGACGGATCTTCGAGAGAGATAGATTTGTAGAGAGAGACTGGTGATTTCAGCGTGTCCT
>sig_1282
TGCGGGCCTCTTCGCTTTACGCCAGCTGGCGAAAGGGGGATGTGCTGCAAGGCGATTAAG
>sig_1283
AGGAATTAACCATGGATCCACTAGTAACGGCCGCCAGTGTGCTGGAATTCGGCTTGTTCG
>sig_1284
GAGCGGATAACAATTTCACACAGGAAACAGCTATGACCATGATTACGCCAAGCTTGTCGA
>sig_1285
CTTAAGAAACTTTATTGCCAAATGTTTGAACGATCGGGGAAATTCGAGCTCTAAGCATGA
>sig_1286
GCAGAGATGGTGCCCTTGGTGGTCGACCTGCAGGCATGCAAGCTTGGCGTAATCATGGTC
>sig_1287
AGCGCCTCTATTTATACTCCGGCGCTCCTCGAGCCCAGTGGAAACCCTTGAAATGCCTTT
>sig_1288
CCCTATAGTGAGTCGTATTACAATTCACTCGATCGGCTCGCTGATCAGCCTCGACTGTGC
>sig_1289
TAGAAATAATTTTGTTTAACTTTAAGAAGGAGATATACATATGGACGAGAAGACCACCGG
>sig_1290
TAACAATTTCACACAGAATTCATTAAAGAGGAGAAATTAACTATGAGAGGATCCGGCATC
>sig_1291
ACTAGAAAACAGTATTTGGTATCTGCGCTCTGCAGAAGCCAGTTACCTTCGGAAAAAGAG
>sig_1292
TGGATCGTAGTTCTAGAGCGGACCGGCAAAAGGCCAGGAACCGTAAAAAGGCCGCGTTGC
>sig_1293
TATTTCCCTAAAGGGTTTATTGAGAATATGTTTTTCGTCTCAGCCAATCCCTGGGTGACT
>sig_1294
TTCCCCGGATCCGTCGACCGCAGTTCGGGGGCATGGATGCGCGGATAGCCGCTGCTGGTT
>sig_1295
ACGTGGAGCGTCCGGGTCTAGACAGATTTTACGACCGTTTTTCAGAGTAGCGATAACTTC
>sig_1296
ACCTACCGCCGTATCGTATTGTGTTTGTCTAGATACGTATCGCGAGTCGACCTGCAGGCA
>sig_1297
CACATTTCCCCGAAAAGTGCCACCTACGCGCCCTGTAGCGGCGCATTAAGCGCGGCGGGT
>sig_1298
TAAAACGCTTGTTATAAAAGCAGTGGCTGCGGCGCCTCGTACTCCAACCGCATCTGCAGC
>sig_1299
TACGTTTCTCGTTCAGCTTTCTTGTACAAAGTGGTTGATAACAGCGCTTAGAGCTCGAAT
>sig_1300
TTTGGGCTAGCGAATTCCTGCAGCCCGGGGGATCCACTAGTTCTAGAGCGGCCGCCACCG
>sig_1301
GCCGCGGCGGCCGCCAGCTTGGGCCCGAACAAAAACTCATCTCAGAAGAGGATCTGAATA
>sig_1302
ACGTCTATAACACCAAGGGTTATACCATGCATCATCATCATCATCATGGTGGATCCGAGC
>sig_1303
CGACTCTAGAGGATCCCCGGGTACCGAGCTCGAATTCCCGCGCCCGATGAATTGATCCGA
>sig_1304
ATAGTTTCATTCCCTTTTCCTTTATTTGTGTGATATCCACTTTAACGGTCATGCTGTATG
>sig_1305
TACCATGGCATGCATCGATAGATCTCGAGGCCTCGGACTAGTGGCGTAATCATGGTCATA
>sig_1306
GTCGCCGCCGGTGTCCCGCTGGTCGCCCTTCCCGCCGCCCGCGCGGACGATCGGGGGCAC
>sig_1307
GATACAGTTGGTGCAGCATCAGCCCGGTTTATTTCCAATTTTGTCCCCGAGCCGAACGTG
>sig_1308
CCTCAGCGCCCCCCCCCCCCCGAGCTCATCGATTTCGTTCCACTGAGCGTCAGACCCCGT
>sig_1309
TTTTGCTGGCCTTTTGCTGTCCCTGATGGTCGTCATCTACCTGCCTGGACAGCATGGCCT
>sig_1310
CCCCAGGCGAGTAACCTGTTTGCGGTGATCCATTAGCTGCAGGATGCTTCCGGCTCGTAT
>sig_1311
ACAGCTTCCAAGGAGCTAAAGAGGTCCCTAGCGTATGCGGTGTGAAATACCGCACAGATG
>sig_1312
TGTAAAACGACGGGATCCCCCGGGCTGCAGGAATTCGATATCAAGCTTATCGATACCGTC
>sig_1313
GCTTAGCTAGAGCGGCGGATTTGTCCTACTCAGGAGAGCGTTCACCGACAAACAACAGAT
>sig_1314
ATGTCGCGCAAGACTGTAACCACGCTTCTGTTGACTGGCAGGTGGTGGCCAATGGTGATG
>sig_1315
AAGGGAAGCCAGGCCAGAATGTCTTTCCTGTAAGCCGAATTGATCCACTAGTTCTAGCTA
>sig_1316
TCGAATTCGCCCTTAAGGGCCATGGTTTATTCCTCCTTATTTAATCGATACATTAATATA
>sig_1317
TTGATGTTACCCGAGAGCTTGGCACCCAGCCTGCGCGAGCAGCTGCCTCGCGCGTTTCGG
>sig_1318
TTTGATGCCTCTAGATCAGCTAATTAAGCTTGGCTGCAGGTCGACGGATCCTCTCATGGT
>sig_1319
CTCTTTTATAGGTGTAAACCTTAAACTGTAATGAATTCGAGCTCGGTACCCGGGGATCCT
>sig_1320
CGAAAATACCTCCTTAAGTTCTCGTGCGTGGCTAATGGGGTTGAGATTTCCCCTCCCACT
>sig_1321
GGCGGGAGGAAGGCTCTCACTGCCTGAAGGAGCTGCTGGTGTCTTAGATTTATTCAGGTT
>sig_1322
TAGCTCCTAATTAAGCTCATAAATTAAACCTCGCCATATATTCTTTTCATTTTATAAGGA
>sig_1323
CGTTCAGCTTTCTTGTACAAAGTGGTTGATAACAGCATGGCCTCCTCCGAGGACGTCATC
>sig_1324
ACGCCATTGTCAGCAAATTGATCCAAGAGAACCAACTTAAAGCTTTCCTGACGGAATGTT
>sig_1325
AAAGAGAGGCTGAAGCTGCAGGAATTCACGTGGCCCAGCCGGCCGTCTCGGATCGGTACC
>sig_1326
CATCGGTTGGAGGAGCAGTAGAGATCCCAGGAAATTCATCTACCTTTCTCTTCTTTTTTG
>sig_1327
CCTTATAAAATGAAAAGAATATATGGCGAGGTTTAATTTATGAGCTTAATTATGGTGGAG
>sig_1328
CCGCTAAGAGCTTGCGGCCCGAGCTCATGCATGATCGAATTAGCTTCAAAAGCGCTCTGA
>sig_1329
ACAAAACGGTTTACAAGCATAAAGCTGATCCCCGGGAATTTCGAGTGAGCGAGGAAGCAC
>sig_1330
GGCGTATCACGAGGCCCTTTCGTCTTCAAGAATTTAAACTGCATCCCTTAACTTGTTTTT
>sig_1331
GGAACTTCGGAATAGGTACTTCAAGATCCCCAATTCGAGCTCATCGTCCGGGCCGCAAGC
>sig_1332
AGCTTCCTGCAGGGTTTAAACGCTGAGGAGACATCTAGACTTTCCCTCAGCTTAATTAAG
>sig_1333
GGGGCAATGGCAACAACGTTGCGCAAACTATTAACTGGCGAACTACTTACTCTAGCTTCC
>sig_1334
TCCTTAAGGAATTGTGCCTCACTGATTAAGCATTGGTAACTGTCAGACCAAGTTTACTCA
>sig_1335
GCTGGAGGGCGTGTCACTAAGATTGAAGCTCAAGAGAAGCCTCTTTCAAGGGTTCCACAT
>sig_1336
ACAAGCTTGCATGCCTGCAGGTCGACTCTAGAGGATCCCCGGGTACCGAGCTCGAATTCC
>sig_1337
GCCACCGCGCGGCCGCTGAGCAAAAGGCCAGCAAAAGGCCAGGAACCGTAAAAAGGCCGC
>sig_1338
GTTGCGCAGCCTGAATGGCGAATGAGCTTCTTCCGCTTCCTCGCTCACTGACTCGCTGCG
>sig_1339
TAATTCCCGGGGATCCGTCGAGATTTTCAGGAGCTAAGGAAGCTAAAATGGAGAAAAAAA
>sig_1340
ACGGCGGCCGCACGCGTAAGCTTCCCTATAGTGAGTCGTATTACGCAATTCACTGGCCGT
>sig_1341
GTCGGGAAACCTGTCGTGCCAGGGGAATTCTTGAAGACGAAAGGGCCTCGTGATACGCCT
>sig_1342
AATTGATCCCTTCACCAAGGGCGAGCTCAAGCTTGAAGGTAAGCCTATCCCTAACCCTCT
>sig_1343
TCGAGTGCGGCCGCAAGCTTGTCGACGGAGCTCGAATTCGATATCGGATCCCGAGCATCA
>sig_1344
AACTAGATTTCACTTATCTGGTTGGCCTGCAAGGCCTTCGCGAGGTACCATTTATCAGGG
>sig_1345
ATTTCATTTAGTGCGGGGCGATTCATGTTTGAACCGCTGTATCCGCCGTCTATGAAAATA
>sig_1346
TTTCGGCGTGGGTATGGTGGCAGGCCCGTTGGCCGGGGGACTGTTGGGCGCCATCTCCTT
>sig_1347
TTGTACAAAAAAGCAGGCTAAGGAGATATACCATGGATTACAAGGATGACGACGACAAGA
>sig_1348
TCCGATTAGGCAAGCTTAAGGTGCACGGCCCACGTGGCCACTAGTACTTCTCGAGCTCTG
>sig_1349
ACCTGTTTGCGGTGATCCATTAGCTGCAGGATGCTTCCGGCTCGTATGTTGTGTGGAATT
>sig_1350
GCATGCCTGCAGGTCGACACTAGTGCGGCCGCCCATGGGATATCCCCGGGGTCTAGAAGA
>sig_1351
AAGCTTGGATCCGCGGCCGCTACGTAGAATTCCCATGGCCGCTCCCTTCTCTGACGCCGT
>sig_1352
TGTAAAACGACGGCCAGTGAATTCGCTAGCAGGGTACCCAACGCGTAAGATCTGAGCTCC
>sig_1353
CTTCCGGAAGAATCGGATGGCGTCGTGCGTGTACTTCGGCTGACTCCCTTTTTCCACCAC
>sig_1354
ACTGCATTCTAGTTGTGGTTTGTCCAAACTCATCAATGTATCTTAACGCGGATCTGGGCG
>sig_1355
GCATTCTACGACTATAACTTAAATTTATATTTTTTACTTTATAATATATAATTGATTATA
>sig_1356
AGCGGCCGCTATAATTGATACGTGCAGTTGTTTCTTGAATTTGCGGTAACACTTCACTCC
>sig_1357
TTCATCGCTACTTTGACCCATTTTAGCTTCCTTAGCTCCTGAAAATCTCGATAACTCAAA
>sig_1358
TGATGTCATCAGCGGTGGAGTGCAATGTCGTGCAATACGAATGGCGAAAAGCCGGGGGAT
>sig_1359
CAGTCACGACGTTGTAAAACGACGGCCAGTATGCATGGTACCGCGGGCCCTGCAGAGCTC
>sig_1360
CAACATAGTCAGACGCTCCATCCCCATCCCGAAGCCGAAACCAGAGTAAACTTCCGGGTC
>sig_1361
ACACAGGAAACAGCTATGACCATGATTACGCCAAGCTTGGGTCTAGAGTTATCAACAAGT
>sig_1362
GAATTCCATGATGCAGCATCCGGATCCTCTAGAGTCGACCTGCAGGCATGCAAGCTTGGC
>sig_1363
GTGGTGGTGGTGCTCGACATCCTCGGGGTCTTCCGGGGCGAGTTCTGGCTGGCTAGCCCG
>sig_1364
NNGTTTAAACGAATTCNNNTATAAAATGCAAGGTGCTGCTCAAAAAATCAGGCAAAGCCT
>sig_1365
GTTGCCTCTGGAAGCCTCTACAATGCCTCTCTTCTTTTTCTCCAGAGTAAGCGGGCCAGG
>sig_1366
GCTCAGAAAATCGAATGGCACGAATAATAAAAGGGCGAATTCCAGCACACTGGCGGCCGT
>sig_1367
CCCGATAACCGGCGCGGGCTTCAACGGGCTGGACGATTTTGGCGCGCCTAAACGGATATC
>sig_1368
ATGACCATGATTACGCCAAGCTTCTAGAATTCGAGCTCCCGGGTACCATGGCATGCATCG
>sig_1369
GTCTACGAGAAGAAAGGTTCCAGATCTGCATGCGGTACCCCGGGTCGACCTGCAGCCAAG
>sig_1370
GGTTCTTTTTGTCAAGACCGACCTGTCCGGTGCCCTGAATGAACTCCAGGACGAGGCAGC
>sig_1371
TCGACCTGCAGGCATGCAAGCTTTCCCTATAGTGAGTCGTATTAAATTCGTAATCATGGT
>sig_1372
TAGGCGTATCACGAGGCCCTTTCGAATTCTTCAAGTTTGACAGCTTATCATCGATAAGCT
>sig_1373
TGGGCACAAGACATGGGCAGCGTGCCATCATCCTGCTCCTCCACCTCCGGCGGGAAGCCA
>sig_1374
AATAAGCTTAGAGCTCGAATTTCCCCGATCGTTCAAACATTTGGCAATAAAGTTTCTTAA
>sig_1375
CCTCTAGAGTCGACCTGCAGGCATGCAAGCTTGGGGGGATCGATCCCGTCGTTTTACAAC
>sig_1376
TAACCGGGCAGGGGGGATCCGTCGACCTGCAGGCATCGTGGTGTCACGCTCGTCGTTTGG
>sig_1377
AATTCCGGGGATCCGCGGCCGCCACCACCACCCAGATCCACGCGGAACCAGATCCGATTT
>sig_1378
ATAAAATCGGGGTACCGAGCTCGAATTCTCCCTATAGTGAGTCGTATTAGAGCTTGGCGT
>sig_1379
CCTCTTCAAAAGGCTACGAATTCATACAACCTCCTTAGTACATGCAACCATTATCACCGC
>sig_1380
CTTTCTATTAAATTCCTGATTTTATTTCTGTAGGACTGGACTGAACGTCTTGCTCGAGAT
>sig_1381
TCCAAACGGACCCGTCGCCGAGCAACTTGCGAGCGATCCGATGCTACGAGAAAGCGGGGC
>sig_1382
ATCGCAGATCTCGAGCCCATCAACCACTTTGTACAAGAAAGCTGAACGAGAAACGTAAAA
>sig_1383
TTGCTCGAGTCTAGAGTCGACGGATCCTGCAGAATTCCCGGGTACCAACACAATGGCGCG
>sig_1384
CGGGAAGAAGTGATGCACTTTGATATCGACCCAAGTACCGCCACCTAACAATTCGTTCTA
>sig_1385
CTGTACGACGATGACGATAAGGATCATCAAACAAGTTTGTACAAAAAAGCAGGCTCCGCG
>sig_1386
TTTTTCCTGTTTGGTCACTTACCAATGCTTAATCAGTGAGGCACCTATCTCAGCGATCTG
>sig_1387
AGCTTTCTTGTACAAAGTGGTTGATAACAGCGACTACAAGGATGACGATGACAAGGCTTA
>sig_1388
ACTTGTGTTTGGTGATCAGCGCCGCCATGTCGGCCGCCGTCCACGTTTTCAGGTCCTCGT
>sig_1389
AAGAAGGCCAGAATCTGGACTTCGTTGGCGGCGCTGAGATCGAAGGTCGTGAATTCACCA
>sig_1390
CAAATGGGTCGGGATCCGAATTCGAGCTCCGTCGACAAGCTTGATATCGAATTCCTGCAG
>sig_1391
GTTAGCAATTTAACTGTGATAAACTACCGCATTAAAGCTCCTCGAGGAGCTTATCGATGA
>sig_1392
GCCACGATGCGTCCGGCGTAGAGGATCTACAACTCCACTTATTGTTAGGTAGAATTGTCC
>sig_1393
TCTATCCCATCATCACCATCATCATTAATCTAGAGGCCTGTGCTAATGATCAGCTAGCTT
>sig_1394
CCAAGGGTTATACCATGCATCATCATCATCATCATGGTGGATCCGAGCTCGAGATCTGCA
>sig_1395
TTTCACACAGGGATATCACTAGTAAAAGGTACCTCATTGTTTGCCTCCCTGCTGCGGTTT
>sig_1396
TACATCATGGCAGACAAACAAAAGAATGGAACCAAAGTTAACTTCAAAATTAGACACAAC
>sig_1397
ACGGGAATCCTGCTCTGCGAGGCTGGCCGATCAGATCATATCGTCAATTATTACCTCCAC
>sig_1398
CCGGAATGCCAAGCTTACTTAGATCTCGAGCTAGCACGCGTAAGAGCTCGGTACCTCCCG
>sig_1399
TTACGGTTCCTGGCCTTTTGCTCACATGTTCTTTCCTGCGTTATCCCCTGATTCTGTGGA
>sig_1400
TCGAGGTACCGATCCGAGACGGCCGGCTGGGCCACGTGAATTCCTGCAGCTTCAGCCTCT
>sig_1401
TTTGGGTAATGAATATCCGGTTCTTGTCGAAGATTACTCTTGATGAAGGTCAGCCAGCCT
>sig_1402
CTCCATTTTAGCTTCCTTAGCTCCTGAGCGGCCGCAAGCTTGGTTGGAATCTAAAATACA
>sig_1403
GGCGCCACAGGTGCCGTTGCTGGCGCCTATATCGCCGACATCACCGATGGGGAAGATCGG
>sig_1404
TAACGCAGGAAAGAACATGGATCCGAAGTTCCTATTCTCTAGAAAGAATAGGAACTTCCG
>sig_1405
ACAATCCAAGCTTGTACAGCTCGTCCATGCCGAGAGTGATCCCGGCGGCGGTCACGAACT
>sig_1406
CAAACTATTAACTGGCGAACTACTTACTCTAGCTTCCCGGCAACAATTAATAGACTGAAT
>sig_1407
TAAGATCCTTGAGAGTTTTCGCCCCGAAGAACGTTTTCCAATGATGAGCACTTTTGATCA
>sig_1408
CCGCCCTAGGGAATTCTACGTAGGATCCTTCGAATAATTAGTTGTTTTTTGATCTTCTCA
>sig_1409
CGTTCGATTCAGCGATTTGCCCGAGCTTGCGAGGGTGCTACTTAAGCCTTTAGGGTTTTA
>sig_1410
CAATTAATGTGAGTTAGCTCACTCATTAGGCACCCCAGGCTTTACACTTTATGCTTCGAC
>sig_1411
CAGATTTAGGTGACACTATAGAATATGCATCAAGCTTGGGCCCTCTAGACTGGAATTCGA
>sig_1412
GGTGGCGGCCCTGCGGAGCCTTCGCCGCGTGCGCGATTCATGGCGGCCGTGGAGGCCAAG
>sig_1413
AGGTCTGCCTCGTGAAGAAGGTGTTGCTGACTCATACCAGCCTGAATCGCCCCATCATCC
>sig_1414
ATGGGAATTGCTAGCAATTGCTAGCAATTGCTAGCAATTCATACCAGATCACCGAAAACT
>sig_1415
GAGGAATTCCTGCAGCCCGGGGGATCCACTAGTGAGCTCATGCATGATATCGTCCGAATT
>sig_1416
TAGATTTCATACACGGTGCCTGAGCGTTAGCAATTTAACTGTGATAAACTACCGCATTAA
>sig_1417
TGTGCGGCCGCGATGTTGATGAAAGCTGGCTACAGGAAGGCCAGACGCGAATTATTTTTG
>sig_1418
CACCACACCCGCCGCGCTTAATGCGCCGCTACAGGGCGCGTCTCGAGGTCGACGGTATCG
>sig_1419
CCTCGAGGGGGGGCCCGGTACCGAGGACGCGGGCCGCATAACTTCGTATAGCATACATTA
>sig_1420
CCGAACAGGCTTATGTCAACTGGGTTCGTGCGAGCTCGGTACCCGGGGATCCTCTAGAGT
>sig_1421
AACTCGGGCAACATCATGATGCAGCGCTCGAACTTCAAGGGTCCGGCTCCGCCGGTTCCG
>sig_1422
GCCCGCACCGATCGCCCTTCCCAACAGTTGCGCAGCTGAATGGCGAATGGCGCCTGATGC
>sig_1423
AGGTACCGAGCTCTTACGCGTGCTAGCTCGAGATCTAAGTAAGCTTGGCATTCCGGTACT
>sig_1424
CCCAATTCTAGTATGTATGTAAGTTAATAAAACCCATTTTTGCGGAAAGTAGATAAAAAA
>sig_1425
TGTCTGCCCGTATTTCGCGTAAGGAAATCCATTATGTACTATCGATCAGACCAGTTTTTA
>sig_1426
CTTGCCACAACCCGGGATAATTCCTGCAGCCAATATGGGATCGGCCATTGAACAAGATGG
>sig_1427
TCTTGAGTTTGTAACTGCTGCTGGGATTACACATGGCATGGATGAGCTCTACAAATACGA
>sig_1428
GAGCTCGAATTCAGATCTCCCTTTAGTGAGGGTTAATTAGTCCTGCATTAATGAATCGGC
>sig_1429
CTACCGTCGTGCCAACTTCCGTGATAACTATCGTCTGGTTGATGGCGCATCGAAAGACGG
>sig_1430
TTAAAGCTAATCGGATGATAAGCTGTCAAACATGAGCTCTTAATTAATTTAAATCTAGAC
>sig_1431
GTCAGCGACGGATCCACCCTTAAGGGTGGATCCCCGGGAATTCGTAATCATGGTCATAGC
>sig_1432
TTGGACTTGCCGATTTAGATACCGCTTCAAACTATGTGCAAAATACCATTGCAGCATATA
>sig_1433
GGGCACCACCCCGGTGAACAGCTCCTCGCCCTTGCTCACAAGCTTATCGTCATCATCAAG
>sig_1434
GTTAAAGATCCGGCTGCTAACAAAGCCCGAAAGGAAGCTGAGTTGGCTGCTGCCACCGCT
>sig_1435
TGGTAGCGACCGGCGCTCAGTTGGAATTCCCTGGCAGTTTATGGCGGGCGTCCTGCCCGC
>sig_1436
ATCTAGGTGAAGATCCTTTTTGATAATCTCATGACCAAAATCCTCTAACGTGAGTTTTCG
>sig_1437
AATCGCCTTGCAGCACATCCCCCTTTCGCCAGCAGATCCGTCGGTCCCTATCGTTTCCAC
>sig_1438
GGAGAGATAGGTAAGACATTGGTTTTGGAATCTATAAATAACAATGACAACAAATATTAT
>sig_1439
TATCCATATTTATAGGATCCGGATATTTATAGGTTTTTTTATTACAAAACTGTTACGAAA
>sig_1440
GCATAAAGTGTAAAGCCTGGGGTGCCTAATGAGTGAGCTAACTCACATAATTCGGTGAGG
>sig_1441
AACAAAGCCCGAAAGGAAGCTGAGTTGGCTGCTGCCACCGCTGAACAATAAGCTGAGCAA
>sig_1442
GCAGGCGGCCGCGAGCTCCCATGGAGGCCTGAATTCCTCGAGATCCGTATTTATAGGTTT
>sig_1443
TATCATGACATTAACCTATAAAAATAGGCGTATGACGAGGCCCTTGTCGACGCCTGCCCC
>sig_1444
ATTGACGCCGGGCAAGAGCAACTCGCTCGCCGCATACACTATTCTCAGAATGACTTGGTT
>sig_1445
AAGAAGGAGATATACATATGGCTAGCATGACTGGTGGACAGCAAATGGGTCGCGGATCAA
>sig_1446
CCTCTGTTCTCCTAGACCTCGCAACCCTCCGCCATAACCTCACCGAATTATGTGAGTTAG
>sig_1447
GTGATGGTTCACATTGAAAAAGGAAGAGTATGAGTATTCAACATTTCCGTGTCGCCCTTA
>sig_1448
CACTATAGGGCGAATTCAGGAAACAGCTATGACCATGATACACGAGCTCGGTACCCGGGG
>sig_1449
CATTTATTCTGCCTCCCAGAGCCTGATAAAAACGGTTAGGATCGGAGTCAGGCAACTATG
>sig_1450
TTGAGGGACGCGGGTCCATGGGATATCGGGGATCCGAATTCTGTACAGGCCTTGGCGCGC
>sig_1451
GAAATCCAGATCCTTGACCCGCAGTTGCAAACCCTCACTGATCCGCGCGTCGAATTGCCG
>sig_1452
TTCACGCTTTGTTCTTCCATTTTAGCTTCCTTAGCTCCTGAAAATCTCGATAACTCAAAA
>sig_1453
TCGCAAATTTAAAGCGCTGATATCGATCGCGCGCAGATCTGTCATGATGATCATTGCAAT
>sig_1454
CATTATACGAAGTTATCAGTCGACACCATGTCGTTTACTTTGACCAACAAGAACGTGATT
>sig_1455
TGCAGCAATTCCCGAGGCTGTAGCCGACCATGGTGCGCCAGGAGAGTTGATTCATTGTTT
>sig_1456
TACATTATACGAAGTTATAAGCTTAAGATCCCGAATTGGGATAGCTTGCATGCCTGCAGG
>sig_1457
CAGCCGGATCCCGACCCATTTGCTGTCCACCAGTCATGCTAGCCATATGTATATCTCCTT
>sig_1458
GACGCTCAGTGGAACGAAAACTCACGTTAAGGGATTTTGGTCATGCGAATTTCTGCCATT
>sig_1459
GAGGGGTTGGATCCATATGACGTCCCTATCGTTTCCACGATCAGCGATCGGCTCGTTGCC
>sig_1460
TTGAGGGGGATCCATTCTTAGGCCACACGTTCAAGTGCAGCCACAGGATAAATTTGCACT
>sig_1461
TATTCGTCAGAGAATTCTCTGACGAATAATCTTTTCTTTTTTCTTTTGTAATAGTGTCTT
>sig_1462
TCGATGAATCCAGAAAAGCGGCCATTTTCCACCATGATATTCGGCAAGCAGGCATCGCCG
>sig_1463
TTCTTTGGAGCAGTCATTTTTTCTGAGCTCGGTACCCTCCAAGGGTCCTCCTGAAAATGT
>sig_1464
TTTTAAATTAAAAATGAAGTTTTAAATCAATCTAAAGTATATATGAGTAAACTTTGGCTG
>sig_1465
ACAGGCTTATGTCAATTCGCGCCGCTGGTGCCGCTGGTTGGACGCCAAGGGTGAATCCGC
>sig_1466
CGAATTCGAGCTCGGTACCCGGGGATCGATCCAGACATGATAAGATACATTGATGAGTTT
>sig_1467
CACGATGCGGCCGCTCGAGTCGACCCGGGAATTCCTGGGGATCCCAGGGGCCCCTGGAAC
>sig_1468
GAAGGGATCCCCCTCAAGTCAAAAGCCTCCGGTCGGAGGCTTTTGACTTTCTGCTATGGA
>sig_1469
GATCCGACCCATTTGCTGTCCACCAGTCATGCTAGCCATATGGCTGCCGCGCGGCACCAG
>sig_1470
ATTCTAGAAGGTACCCGGGATCCGCGCCCGATGGTGGGACGGTATGAATAATCCGGAATA
>sig_1471
ACCGTCATCACCGAAACGCGCGAGGCAGCTGAAAATCTTCTCTCATCCGCCAAAACAGGC
>sig_1472
AACGCCAGGGTTTTCCCAGTCACGACGTTGTAAAACGACGGCCAGTGAATTCAGATCTGC
>sig_1473
GAGGATCTTGATCCCCTGCGCCATCAGATCCTTGGCGGCAAGAAAGCCATCCAGTTTACT
>sig_1474
CAGCTTATCATCGATAAGCTTGGGCTGCAGGTCGACTCTAGAGGATCCCCCCGAATTCGG
>sig_1475
TCTTGTCGTCGTCATCACCAGAACCACCACCGGTACCCAGATCTGGGCTGTCCATGTGCT
>sig_1476
TTGGAGAGGACCTCGAGTGGCCACCATGGGCCCAGAACGACGCCCGGCCGACATCCGCCG
>sig_1477
GATTCGAAGCTTTTTGCAAAAGCCTAGGCCTCCAAAAAAGCCTCCTCACTACTTCTGGAA
>sig_1478
AAGATCGGCAAGTCCGTCCGATTCAAAGCATCAGACGTAGACAAGCTAGGGGGGGGGGGG
>sig_1479
GACGTAACATAAGGGACTGACCACCCGGGGATCCTCTAGAGTCGACCTGCAGGCATGCAA
>sig_1480
TTCTCGACAAGCTTGTCGACGGAGCTCGAATTCGGATCCGTATCCACCTTTACTTACTAG
>sig_1481
GCGCGTCTCCACGCTGAGCACCACCGCAGACCATCCGGCGACGACACCGACGAAGGAGGA
>sig_1482
ATAAGGAAGTTCATTTCATTTGGAGAGGACCTCGAGGGCCAATTTGCCATCATGGTTCGA
>sig_1483
TGCCCTTCTCTGTTTCTTTCCCGTTATCAGCTAGCTGGAAACTTTTTATACAGAGTTTAG
>sig_1484
ATGCAACGTAGCTTGGCTGCAGGTCGACCTCGAGGCCTCGAGTTAACGTTACGTTAACGT
>sig_1485
CCATGATTACGCCAAGCTCGGAATTAACCCTCACTAAAGGGAACAAAAGCTGGAGCTCCA
>sig_1486
ACGGGTGCAGGCAGGGGGCAGCCATGGAGCCTCGCCCCGTCGGGGAGGTGAGGGAGGAGT
>sig_1487
ATTCGAGCTCGCCCGGGGATCCTCTAGAGTCGACCTGCAGCCCAAGCTTCCGGTCTCCCT
>sig_1488
GATCTTATTTCAAGAGCTCGGTACCCGGGGATCCTCTAGAGTCGACCTGCAGGCATGCAA
>sig_1489
GGTTAATTATACGGCAGGACTCCCTTGTAAGACTATCCTAGCAGCTCTACCTAAGGTCAC
>sig_1490
GCAGGCATGCAAGCTTCAGGGTTGAGATGTGTATAAGAGACAGCTGCATTAATGAATCGG
>sig_1491
AGTTCTTCTCCTTTACTCATATGTATATCTCCTGTGTGAAATTGTTATCCGCTCACAATT
>sig_1492
TATAAAAATAGGCGTATCACGAGGCCCTTTCGTCTTCAAGAATTCAAAAATTTATTTGCT
>sig_1493
ATCTCACCGGAGAATATCGCTGGCCAAAGCCTTAGCGTAGGATTCCGCCTACTCACTAGA
>sig_1494
GCGTCAGCGGGTTCTCGACGGTCACGGCGGGCATGTCGACACTAGTTCTAGCCAGCTTTT
>sig_1495
TCTTGCCCGCCTGATGAATGCTCATCCGGAATTCCCGGGGATCCGGTGATTGATTGAGCA
>sig_1496
GATTATCAAAAAGGATCTTCACCTAGATCCTTTTCGTGCTATAATTATACTAATTTTATA
>sig_1497
GAACATTTTCAGGAGGACCCTTGGAGGGTACCGAGCTCAGAAAAAATGACTGCTCCAAAG
>sig_1498
CCCAACAGTTGCGCAGCCTGAATGGCGAATAGCTTCTTCCGCTTCCTCGCTCACTGACTC
>sig_1499
GCGGAGCTCTAGATATCGATGCATATGAATTCTCACCCGTCTAGCAAAACGTTTAGAAAA
>sig_1500
GCAAAGGAGGATTTAAATGCATATGGGGGACCGCGAGCAGCTGCTGCAGCGGGCGCGGCT
>sig_1501
CGAGCCGATGATTAATTGTCAACAGCTCGAGCAGTGCAGATCTGATGGCTAGCATAACTA
>sig_1502
TTCAAGGAAGAAACATGCAATTATCTTTGCGAACCCAGGNGCTGGTGACGGAATTTTCAT
>sig_1503
AGATCTAAGCTTCCCGGGTACCTCGAGCTCTGCAGGCTAGCATGCGGATCCGAATTCGTT
>sig_1504
GCCGACTAGTGAGCTCGTCGACCCGGGAATTCCGGACCGGTACCTGCAGGCGTACCAGCT
>sig_1505
GGGATCCGGTAACTAACTAAGGTACCCAGCTCTTCTGGTTTGGTTTGGACCTCTGGTCCT
>sig_1506
GGCTGTTTGCTCACCGCATGCTCCCCCCTGCCCGGTTATTATTATTTTTGACACCAGACC
>sig_1507
ATTCAACAAAGAATACAAGAAAATATTTACAAAAAATCAATTTAACAATTCCTTAAAACA
>sig_1508
TCCTCTAGAGTCGACACGCGTAGATCTGCTAGCATCGATCCATGGACTAGTCTCGAGGGA
>sig_1509
CCCCGGTGAACAGCTCCTCGCCCTTGCTCACCATGGTGGCGACCGGTACCCGGGGATCCT
>sig_1510
CATGGCCCTTCTTAAGCTTATGATAGATCCCGTCGTTTTACAACGTCGTGACTGGGAAAA
>sig_1511
TGATGCGCTGGCAGTGTCCCTGCGCCGGTTGCATTCGATTCCTGTTTGTAATTGTCCTTT
>sig_1512
GGCAGAACACAGCATGACAGAGCAGAAGCGACCGGTACTGACATTGAAGCGGAAGACAGA
>sig_1513
ATTTAATACGACTCACTATAGGGAAAGCTTGCATGCCTGCAGGTCGACTCTAGAGGATCC
>sig_1514
TACCTTCAAGCTCGCCCTTAAGGGCGAGCTTGTCATCGTCATCACCGGATCCAGAGCCCA
>sig_1515
CCGCCTCGGCCCTCGAGAAGCTTTCTAGACCATTCGTTTGGCGCGCGGGCCCAGTAGGTA
>sig_1516
GAATGGTGCATGCCTGCAGGTCGACTAGTTAACTAGGCGCCATTCAGGCTGCGCAACTGT
>sig_1517
TACGAGCGCGCCGAGGGCCGCCACTCCACCGGCGCCTCCGGACTCAGATCTATCACAAGT
>sig_1518
TTTGTCGAGCATGTTCAGTCAGGTGATTCCATGGCTAATTCCCATGTCAGCCGTTAAGTG
>sig_1519
CCCCCGAACTGCAGGAGTGGGGAGGCACGATGGCCGCTTTGGTCCCGGATCCTCTACGCC
>sig_1520
GGCGGCCGCTCTAGAACTAGTGGATCCCCCGGGCTGCAGGAATTCGATAACTGGTTCCCG
>sig_1521
AGTCGACCTGCAGGCATGCAAGCTTCCCCCTCCAATTCGGGGGGATCTCAATCTGGCGGC
>sig_1522
ATGATTTTTATAATGACGAAAAAAAAAAAATTGGAAAGAAAAAGCTTTAATGCGGTAGTT
>sig_1523
GCTCGAATTCAAATTGTGAGCGGATAACAATTTGGGCCGTCGTTTTACAACGTCGTGACT
>sig_1524
CCGGTGATGACGATGACAAGCTGGGAATTGATCCCTTCACCAAGGGCGAGCTCAAGCTTG
>sig_1525
ATCTCGAGGAATTCAAAGCAAAAATGTGATCTTGCTTGTAAATACAATTTTGAGAGGTTA
>sig_1526
GAATTCCGAAGCTTATCGATGTCGACGTAGTTAACTAGCGTACGATCGACTGCCAGGCAT
>sig_1527
TTGGATCTACTTATTCAAGATCTGGTACCGAGCTCTGCAGAAGCTTCTAGAATTCTCAAG
>sig_1528
CGGCCAGTGAATTCGAGCTCGGTACCCGGGGATCCTCTAGCTAGAGCCACCCCCCTGGTG
>sig_1529
CATGGCGACCACACCCGTCCTGTGGATCCGGGTCCCCTTTGATAGATTAAAAAGGAAAGG
>sig_1530
AATGACCAGCGGTAAAGGATCAACTAGTGGTTCTGGTCATCACCATCACCATCACTCCGC
>sig_1531
GCCGCAGCCGCAGCCGAAACCGCAGCCGAAACCGGAACCGGAAGGATCCCTGCAGCAATT
>sig_1532
TCGGACTCTAGATAACTTCGTATAATGTATGCTATACGAAGTTATGCGGCCCGCGTCCTC
>sig_1533
GCGCGTCTCCACGCTGAGCACCACCGCAGACCATCCGGCGACGACACCGACGAAGGAGTT
>sig_1534
AAACATGAAAACTTATATACTTCCATGAAACTCTTCGAGGCTCTAGTTATCCTCAAATCT
>sig_1535
AGGCACAGACGAGGCTGATCAGCGAGCTCGTCGATCGACCACGATTTGATGAAAGAATAA
>sig_1536
GACTAATCGTTAGTTCATTTGCTTTGAAAACAACTAATTCAGACATACATCTCAATTGGT
>sig_1537
TTGAGACACAACGTGGCTTTGAGCTCCATGAGCGGATACATATTTGAATGTATTTAGAAA
>sig_1538
CTTAAGAAACTTTATTGCCAAATGTTTGAACGATCGGGGAAATTCGAGCTCTAAGCGGAT
>sig_1539
TGACGATGACAAGGTACCCGGGGATCCTCTAGAGTCGACCTGCAGTAATCGTACAGGGTA
>sig_1540
TGAAGCTGATGTGCTTAAAAACTTACTCAATGGAATAATTCTAGATGGGCCAACTTTTGG
>sig_1541
TCATCACCGAAACGCGCGAGGCAGAGCTTATCGATGATAAGCTGTCAAACATGAGAATTC
>sig_1542
AGCTTCCTTTCGGGCTTTGTTAGCAGCCGGATCCCCACGGATCCGGGGAATTCCCGGTAT
>sig_1543
CTTCAAGACCCCCATTGCCTTCGCCAGATCCCGCGCTCAGTCGTCCAATTCTGCCGTGGA
>sig_1544
ACAACGGTTTCCCTCTAGAAATAATTTTGTTTAACTTTAAGAAGGAGATATACATATGAA
>sig_1545
ATCGCCCTTCCCAACAGTTGCGCAGCCTGAATGGCGAACTGCTGGTTCCGCGTGGATCTG
>sig_1546
AAACCAACTGCTGACGCCGCTGCGCGATCAGTTCACCCGTGCACCGCTGGATAACGACAT
>sig_1547
AGGGTGCACTCTCAGTACAATCTGCTCTGATGCCGCATAGTTAAGCCAGTATACACTCCG
>sig_1548
GATTTAACTGGAGGCGTGAAAAACGGGGAGCTGATCTTAAGGCCTAGGTCTAGAGTCTTT
>sig_1549
AACATGTGAATTCGAGCTCGGTACCCGGGGATCCTCTAGCTAGAGTCAGCTTTATGCTTG
>sig_1550
GTCGGGATGCGCGCCTTGAGCCTGGCGAACAGTTCGGCTGGCGCGAGCCCCTGATGCTCT
>sig_1551
CCACCCTTAACCCGCGTTAAGATACATTGATGAGTTTGGACAAACCACAACTAGAATGCA
>sig_1552
GTACTGCGATGAGTGGCAGGGCGGGGCGTAATTTTTTTAAGGCAGTTATTGGTGCGACCT
>sig_1553
AGAAATTAAGCATGGTCAGATCATCTTCTCGAACCCCGAGTGACAAGCCTGTAGCCCATG
>sig_1554
CACATACGATTTAGGTGACACTATAGAATACAAGCTTGTTGACTTCCATTGTTCATTCCA
>sig_1555
CAATCAGCTTGGTGCTGTACTGCTGTGACTTGTGAGCACCTGGACGGCTGGACAGCAATC
>sig_1556
TCGATGATAAGCTGTCAAACATGAGAATTTCTTGAAGACGAAAGGGCCTCGTGATACGCC
>sig_1557
ATTCTTTGCCTTGCCTGTATGATTTATTGGATGTTAGAATTCATTGAGCGTCAAAATGTA
>sig_1558
GTTAGGGATAGGCTTACCGAGCTCGCCCTTGGTGAAGGGATCAATTCCTCGAGCCAATTC
>sig_1559
TAAGCTTCCTGCATGCTGCTGCTGCTGCTGCTGCTGGGCCTGAGGCTACAGCTCTCCCTG
>sig_1560
GTAACGCATAATACAAAGTCTTTAAGTTTTGTTTATTAGTACATACATGTGAATAAAAAA
>sig_1561
CGACCTGCAGATAACAAATTAGCTGATAAAAACATGATCAAACCTGGTCAAGAACTTGTT
>sig_1562
GGCGCGCCCGGGATCCGTCGACCTGCAGCCAAGCTTCTGTTTTGGCGGATGAGAGAAGAT
>sig_1563
CGCCACCTAATGAGCACATTACAGGAAGCCAATGGTGGACACGTTATCAGCCAGTAAGTT
>sig_1564
CGACGGAGCTCGAATTCGATATCGGATCCCCGAGCATCACACCTGACTGGAATACGACAG
>sig_1565
AGTGGTTGATAACAGCAAGAGAAGATGGAAAAAGAATTTCATAGCCGTCTCAGCAGCCAA
>sig_1566
CGCTTTAAGAAAATCTCATCCTCCGGGGCACTTCTGGTTCCGCGTGGATCTGACTACAAG
>sig_1567
CGACGTTGTAAAACGACGGGATCCCCGGGAATTCCCCGGATCCGTCGACCGATGCCCTTG
>sig_1568
GACCTAGTAGCACGACAGGTTCCTAGTAAATATCTAACACCGTGCGTGTTGACTATTTTA
>sig_1569
GTTTCTCGTTCAGCTTTCTTGTACAAAGTGGTGATGTACAAGTAAAGCGGCCCGAGCTCG
>sig_1570
CGACGGTATCGATAAGCTTGATATCGAATTCAACTCGCTCGCCCGGGCCGAACCAGTTGG
>sig_1571
AAAAACTAATTCCCAAAAAATCCTCGAGCTCCCATGTGAGCGAGTAACAACCCGTCGGAT
>sig_1572
GTTGACAATTAATCATCGAACTAGTTTAATGTGTGGAATTGTGAGCGGATAACAATTAAG
>sig_1573
GTCGACTCTAGAGGATCCCGTCGTTTTACAACGTCGTGACTGGGAAAACCCTGGCGTTAC
>sig_1574
CGATCCTAGAAGATCTCCTAGAAAGCTTCCTAGAGTTAACACTGGCCGTCGTTTTACCGG
>sig_1575
TCTTTGGAGCAGTCATTTTTTCTGAGCTCGGTACCCTCCAAGGGTCCTCCTGAAAATGTT
>sig_1576
GCCTGCCTGGACTTGCCTGGCCTGCCTGGACTTGCCTGGGCGGAGGACTCTAGAGGGGTA
>sig_1577
CCATGGTACCAGCTGCAGATCTCGAGCTCGGATCCACCATGATGATGATGATGATGCATT
>sig_1578
ACTCTAAGGCTTGGATCCAGAGTCTCCTGAACTAGTCCAAGCTTATCGATACCGTCGACC
>sig_1579
ATTCCCCGGATCCGTCAACACGGGATAATACCGCGCCACATAGCAGAACTTTAAAAGTGC
>sig_1580
CTGAGGTGGCCGCGGGAAGTTCTAGATTTGGTACGCAAGGTAGCGGAAGAGAATGGTAGA
>sig_1581
TCAGACCAAGTTTACTCATATATACTTAGATTGATTTAAAACTTCATTTTTAATTTAAAA
>sig_1582
CATGGATGAGCTGTACAAGTGAGCGGCCGCGACTCTAGAATTCCAACTGAGCGCCGGTCG
>sig_1583
AATCTCGTCGACCTGCAGCGAGTGTCGCGGCCCCGACACCCCCGGACCACGGCCTGTGAG
>sig_1584
ATCTGTTTTTCCGCACCAAGGTCACTCCACCCGTCATCAACAGCATTCCCAGAATGAGGA
>sig_1585
GAAACACAACGTGGCTTTCCCCCCCCCCCCCCTGCAGGTCTCGGGCTATTCTTTTGATTT
>sig_1586
CCCATGGAGTCTAGAATTCCCGGGGATCCACGCGGAACCAGAAGTGCCCCGGAGGATGAG
>sig_1587
AGNTCCCTCGAGTCTAGAGGAGCATGCGACGTCGGGCCCCCCCTCGAGGGGCCAACAGAG
>sig_1588
GAGCTCGAATTCGAGCTCGCCCGGGGATCTCAATCTGGCGGCTGGTGGCATCATACTTGA
>sig_1589
GCCTTAGGCTTAGCGGCCGCCAGCTTTCTAGAACAAAAACTCATCTCAGAAGAGGATCTG
>sig_1590
TAACCGGATCCGTATTTATAGGTTTTTTTATTACAAAACTGTTACGAAAACAGTAAAATA
>sig_1591
ACTAAGGAGGTTGTATGAATTCGTAGCCTTTTGAAGAGGATCAGAAATGGGAAGAAGGCG
>sig_1592
CCCACCCTTAACCACGCCCAGATCTCCGAGGGATCTCGACCAAATGATTTGCCCTCCCAT
>sig_1593
CTAGGTGGATCTTCACTTGTACAGCTCGTCCATGCCGAGAGTGATCCCGGCGGCGGTCAC
>sig_1594
CTAAATACATTCAAATATGTATCCGCTCATGCCCTCTGGTAAGGTTGGGAAGCCCTGCAA
>sig_1595
CTCACTGATCCGCGCGTCGAATTAATTCCCCGGATCTTCACCTAGATCCTTTTAAATTAA
>sig_1596
TTAATTTAAATGAATTCGCGGCCGCGTCGACAATCAACCTCTGGATTACAAAATTTGTGA
>sig_1597
GACACCAAGGAGGCCCTGGACAAGATCGAGGAGGAGCAGAACAAGTGCCAGCAAAAGACT
>sig_1598
CCAGATCCACGCGGAACCAGCAGTTGCTCAGCGGTTTCAGCCTCCAACTCAGCTTCCTCT
>sig_1599
TTAAGTGCATTGTTCTCGATACCGCTAAGTGCATTGTTCTCGTTAGCTCGATGGACAAGT
>sig_1600
ATGATGTCTAGAGAATAGGAACTTCGGATCAATTCATCGATGCAGGTGGCACTTTTCGGG
>sig_1601
GAAACTTTATTGCCAAATGTTTGAACGATCGGGGAAATTCGAGCTCTAAGCGCTACCGTT
>sig_1602
AGCTCCTCGCCCTTGCTCACCATGCTGTTATCAACCACTTTGTACAAGAAAGCTGAACGA
>sig_1603
AGCTCGGGCCGCAAGCTCTTAGCGGCGGATTTGTCCTACTCAGGAGAGCGTTCACCGACA
>sig_1604
TCTATTAAAGGTCATTCAAAAGGTCATCCACCGGATCAGCTTAGTAAAGCCAATCCCATT
>sig_1605
GGCTGGAATTCTAGAAGCTTCTGCAGAGCTCGGTACCAGATCTTGAATAAGTAGATCCAA
>sig_1606
GAGTCAAAGCTGGGTATTGCAATACCGGCGATACAGTCAACTGTCTTTGACCTTTGTTAC
>sig_1607
GGGCTATTTCCCTTTTCATCACACTCACACTAGGATGCCCTGGCCCGGGGGTTGAAGGTG
>sig_1608
CGACGGCCAGTGCCAAGCTTGCATGCCTGCAGGCCTCGAGATCTCCATGGACGCGTGACG
>sig_1609
GAACCAGAGCAGCGAGTCCCAGACTTCATCAAAGCTGGTGCTGATATAGTGAGTGTCCAC
>sig_1610
TAATACGGTTATCCACAGAATCAGGGGATAACGCAGGAAAGAACATGGGCAGTTCAACCT
>sig_1611
TTCTGATTTAATCACTAGTCATTACGCCCCGCCCTGCCACTCATCGCAGTACTGTTGTAA
>sig_1612
GGATCCCGGGTTTTTTTATAATTTTTTTAATCTGTTATTTAAATAGTTTATAGTTAAATT
>sig_1613
CAATGCAAACACAAAAACCGACTCTCGAACTGCTAACCTGCGAAGGCGCTTATCGCGAAT
>sig_1614
AAATTTAACGCGAATTTTAACAAAATATTTTGTTAAAATTCGCGTTAAATTTTTGTTAAA
>sig_1615
CCCTTCCTTCCCTTCCTTTCACTTGCGCATCATCCGCAATTGTCTTGGCCATTGCGAAGT
>sig_1616
TACGAGCGCACCGAGGGCCGCCACCACCTGTTCCTGTAGCGGCCGCGACTCTAGAATTGG
>sig_1617
CTTTCCCCGTCAAGCTCTAAATCGGGGGATCTCGGGAAAAGCGTTGGTGACCAAAGGTGC
>sig_1618
TGGACAGCCCAGATCTGGGTACCGACGACGACGACAAGGCCATGGCGATATCGGATCCGA
>sig_1619
TCTATAGTGTCACCTAAATAGGCCTAATGGTCATAGCTGTTTCCTGTGTGAAATTGTTAT
>sig_1620
TGGACAGCAAATGGGTGCTTAGAGCTCGAATTTCCCCGATCGTTCAAACATTTGGCAATA
>sig_1621
CCCGGGGGATCCACTAGTTCTAGAGCGGCCGCCACCGCGGTGGAGCTCCAATTCGCCCTA
>sig_1622
TTAAATCAATCTAAAGTATATATGAGTAAACTTGGTCTCACAGTTACCAATGCTTAATCA
>sig_1623
AATTGTTCCCATGTGATTCCACGCGTGGTGCAGGAGGATAGGCTGATCTAAATCGCGTAC
>sig_1624
TAAGTTGGGTAACGCCAGGGTTTTCCCAGTCACGACGTTGTAAAACGACGGGATCCACAG
>sig_1625
TTGTTATCCGCTCACAATTCCACACAACATACGAGCCGGAAGCATAAAGTCTAAAGCCTG
>sig_1626
GTCAAAAGCCTCCGACCGGAGGCTTTTGACTTGAGGGGGATCCACGCGTTTACGCCCCGC
>sig_1627
CGACCACCATGGCCATGATTACGAATTCGAGCTCGCCCGGGGATCCTCTAGAGTCGACCT
>sig_1628
GCCTAGGCTTTTGCAAAAGCTAGCTTCACGCTGCCGCAAGCACTCAGGGCGCAAGGGCTG
>sig_1629
AGTCGGGAAACCTGTCGTGCCAGCTGCATTAATGAATCGGCCAACGCCTACTAGTCGGCC
>sig_1630
ACGTATGCGGTGTGAAATACCGCACAGATGCGTAAGGAGAAAATACCGCATCAGGCGCCA
>sig_1631
CATACAACATGAAGTCAGGATGGGTTACATGATCACCATTCAAATATGTTTTATGACATA
>sig_1632
AAGACAGTTGACTGTATCGCCGGGATCTTGAATAAGTAGATCCAATTTTTAAGTGTATAA
>sig_1633
GTGGGCTCTATGGCTTCTGAGGCGGAAAGAACCAGCTGGGGCTCGAGGAACTGAAAAACC
>sig_1634
TCGACCTGCAGGCATGCAAGCTTGGCGTAATCATGGTCATAGCTGTTTCCTGTGTGAGAT
>sig_1635
TAAGTGTAAACCTATTCATTGTTTTAAAAATATCTCTTGCCAGTCACGGTGATTCATTCT
>sig_1636
GACAGGCCAATCTGGCCGCGGCCGCAAGGCCTGATATCTCTAGACCGCGGCTCGAGCCTC
>sig_1637
GAAATTCGGGATCCTCTACGCCGGACGCATCGTGGCCGGCATCACCGGCGCCACAGGTGC
>sig_1638
GTGAACTTTCCTGCTGATGGACCTGTGATGGCGAAGATGACAACTGGTTGGGACCCATCT
>sig_1639
GCTGCACTTGAACGTGTGGCCTAAGCGAGCTCCATGAGCGGATACATATTTGAATGTATT
>sig_1640
CTGGAAGAGGAGAAGTAAGCTTGGGATCCGTCGACCAATTCATCGTGACTGACTGACGAT
>sig_1641
GAACAAAAGCTTGCATGCCTGCAGGTCGACTCTAGAGGATCCCCGGGTACCGAGCTCGAA
>sig_1642
TAGACTGGTCGTAATGAAATTCAGCAGGATCACATATGGTGAGCAAGGGCGAGGAGCTGT
>sig_1643
CGGATCCTAGAAGCTTATCGAATTCGATAACCCTAAAGTTATGGAAATAAGACTTAGAAG
>sig_1644
ATAGCATCACAAATTTCACAAATAAAGCATTTTTTTCACTGCATTCTAGTTGTGGTTGTC
>sig_1645
AACGCGTTGGGAGCTCTCCGGATCCAAGCTTATCGATTTCGAACCCGGGGTACCAAACTC
>sig_1646
CATGCCTGCAGGTCGACTCTAGAGGATCCCCGGGTACCGAGCTCTATAGTGAGTCGTATT
>sig_1647
ATTAGTATAATTATAGCACGCGATGATAAGCTGTCAAACATGAGAATTAGCTTGCCGTCT
>sig_1648
ATCAGAAAAAAAGGATCATATCGTCAATTATTACCTCCACGGGGAGAGCCTGAGCAAACT
>sig_1649
GCAAAGCAGGAAGAGCCCTCGAGGAATTCGCGGCCGCCGTCGACTCGCGAGCTAGCCATA
>sig_1650
TTGCTAACTCTCTGCCTTGCTTGTACGATTTATTGGATGTTAACGCTACTACCATTAGTA
>sig_1651
GATAACTTCGTATAATGTATGCTATATGAGGTAATTCTAGAGGGAAACCGTTGTGGTCTC
>sig_1652
CCAGATCCACGCGGAACCAGCAGTTGCTCAGCGGTTTCAGCCTCCAACTCAGCTTCCTTT
>sig_1653
GTTTGTCCCTCTATAGTGAGTCGGGATCGCTAGTTAGTTAAGCTTGCATGCCTGCAGGTC
>sig_1654
GCAAAGCAGGAAGAGCCCTCGAGGAATTCGCGGCCGCCGTCGACTCGCGAGCTAGCCATG
>sig_1655
CTAGAGGGTATTAATAATGAAAGGGGGAATTCCAAGCTTGGATCCGGCTGAGCAACGACG
>sig_1656
CAAACTCTTTTTGTTTATTTTTCTAAATACATTCAAATATGCGCCTGATGCGGTATTTTC
>sig_1657
CATATGCACTTTGTGATTCATGGTGTATTACCTCTTAATAATTAAGTGTGCCTTTCGGCG
>sig_1658
TACCGTCGACTGATAACTTCGTATAATGTATGCTATACGAAGTTATGCGGCCGCTTCCTC
>sig_1659
GAGGCACAGTCGAGGCTGATCAGCGAGCTTGCTCGATCGACCTGCAGTTGGACCTGGGAG
>sig_1660
GTGCTGTTTTATCCTTTACCTTGTCTACAAACCGATCTGCATCGCAGGATGCTGCTGGCT
>sig_1661
ATTAAATTAACCCTCACTAAAGGGAGAGACGAATTCGAGCTCGGTACCCGGGGATCCTCT
>sig_1662
GCAAATTCTTCTTTAGCAAAAGCTTCATCGATGATAGCTTTCAATTGAGCGTGTAACTTT
>sig_1663
TTTTCTACGGGGTCTGACGCTCAGTGGAACGAAATCGATGAGCTCGGGGGGGGGGGGGCG
>sig_1664
TTTTCGGATCCTCTAGAGTCGACCTGCAGGCATGCAAGCTTGGCGTAATCATGGTCATAG
>sig_1665
AGGCACCCCAGGCTTTACACTTTATGCTTCCGGCTCGTATGTTGTGTGGAATTGTAAGGA
>sig_1666
ATTTGAATGTATTTAGAAAAATAAACAAATAGGGGTTGCTCTTCACATATGAATTCCTCC
>sig_1667
CCGGCCGGCAACTGCGTGCACTTCGTGGCCGAGGAGCAGGACTGAACCTTCCTTAAAAAT
>sig_1668
AAGGGAACAAAAGCTGGAGCTCCACCGCGGTGGCGGCCGCTCTAGCCCGGGCGGATCCCC
>sig_1669
AGCTCGTCAGCGGGTGTTGGCGGGTGTCGGGGCTGGCTTAACTATGCGGCATCAGAGCAG
>sig_1670
TAAACTACCGCATTAAAGCTTATCGATGATAAGCTGTCAAACATGAGCTTCACGACCACG
>sig_1671
GATCCGGGCTTATCGACTGCACGGTGCACCAATGCTTCTGGCGTCAGGCTGCCATCGGAA
>sig_1672
GAGCTCGAATTCAGATCTGAATTCGTAATCATGGTCATAGCTGTTTCCTGTGTGAAATTG
>sig_1673
ATGGAAGTCAACAAGCTTGTATTCTATAGTGTCACCTAAATCGTATGTGTATGATACATA
>sig_1674
AGCCTGGGGACTTTCCACACCCTAACTGACACACATTCCACAGCAGATCCAGACATGATA
>sig_1675
GAACACGGGGGACTCTAGAATGAGCATGGCTAGCATGACTGGTGGACAGCAAATGGGTGC
>sig_1676
TCTTCTCGTCACTAGTTTGTTCAGCGGTGGCAGCAGCCAACTCAGCTTCCTTTCGGGCTT
>sig_1677
TCCATGAGAAATAAGGGACTAATAGACAAGAGTGAAGGATCAAACCCAACCATGTCATCA
>sig_1678
TTTTTGGCGTCTTCCATTTTACCAACAGTACCGGAATGCCAAGCTGGAATTCGAGCTCGG
>sig_1679
TGCATATGATCAGATCTTTGGGAGCAGTCCTTGTGCGCTTACGAGGCGAGCCGGTGGGGA
>sig_1680
GGGCCCTCTAGATGGAGATAAGCGGACTCGAACCGCTGACATCCGCCGCAGGGTAAACCA
>sig_1681
AAATGTTGAATACTCATACTCTTCTTTTTTCAATATTATTGAAGCATTTATCAGGGTTAT
>sig_1682
ATAGTCCTTATCGTCGTCATCCTTGTAATCCATGGTGGCGGCCGCCACCGCGGTGGAGCT
>sig_1683
CTCATGACCAAAATCCAGGTGGCACTTTTCGGGGAAATGTGCGCGCCCGCGTTCCTGCTG
>sig_1684
CCGCACCGATCATTGCAGCACTGGGGCCAGATGGTAAGCCCTCCCGTATCGTAGTTATCT
>sig_1685
CGTCGACCTGCAGCCAAGGACGGATCCGGGGAATTCGTTCTTCGGGGCGAAAACTCTCAA
>sig_1686
TTGTTAGGCCGCATATCGCGACCTGAAAGCGGCACGCAAGTCGACGGATGGCTTGTAGAT
>sig_1687
ATCCTCTAGAGCGGCCGCTCATTGTTTGCCTCCCTGCTGCGGTTTTTCACCGAAGTTCAT
>sig_1688
CATCTAGAGGGCCCGGATCCCTCGAGGTCGACGAATTCGAGCTCGGCCGACTTGGCCTTC
>sig_1689
AAACTGCCAGGAATTGGGGGCGGCCCCGTACCCAGCTTTTGTTCCCTTTAGTGAGGGTTA
>sig_1690
GCCGCCATGATCATGGATCCCCGACTACGTAGTCGGGAATTCTTGGCCTCGAGGGCCAAA
>sig_1691
ATTTATATCGAGTTCCACGATGAGCTAATTCCTTACATTTCTGCCTTACACGATAACTAC
>sig_1692
TTGTGAAGCAACTTTTGTTATTGTGAAACATATGGAAAAAAAGGAATTTCGTGTTTTGAT
>sig_1693
GGGGGGGGGAATTCTCATGTTTGACAGCTTATCATCGCTGCCTCGCGCGTTTCGGTGATG
>sig_1694
AGTCGAGGGAGCCACGGTTGATGAGAGCTTTGTTGTAGGTGGACCAGTTGGTGATTTTGA
>sig_1695
CCTCTTGGCCCATTGCCGGGATTTTTCACACTTTCCCCTGCTTACCCACCCAAAAACCAA
>sig_1696
AACGTTTAATATTTTGTTAAAATTCGCGTTAAATTTTTGTTAAATCAGCTCATTTTTTAA
>sig_1697
CCGGCCACGATGCGTCCGGCGTAGAGGATCGATCCGGAGCTTATCGACTGCACGGTGCAC
>sig_1698
GGAGTCTTTTGCTGGCACTTGTTCTGCTCCTCCTCGATCTTGTCCAGGGCCTCCTTGGTG
>sig_1699
GGTGACCTGCAGAGTTCGTTAGGCGCGGATCCCAAAATGGATGTGCTGTACTCCATCTCG
>sig_1700
ACTAGTTCTAGAGCGGCCGCCACCGCGGTGGGATCCTTTTTGTCCGGTGTTGGGTTGAAG
>sig_1701
TGATTTGAAAAATCTCAGAATTCGAGCTCGGTACCCGGTGGCGGCCGCTCTAGTGGATCC
>sig_1702
CTCTAGAAAGTATAGGAACTTCAGAGCGCTTTTGAAGCTCGGATCCGAACAAACGACCCA
>sig_1703
TCAAATCGTTCGTTGAGCGAGTTCTCAAAAATGAACAATAATTCTAGAGCGGCCGCTTCG
>sig_1704
TGACGTATGCGGTGTGAAATACCGCACAGATGCGTAAGGAGAAAATACCGCATCAGGCGC
>sig_1705
TATCTTGTGCAATGTAACATCAGAGATAAGCCGAATTATCTAGAATTATTCCATTGAGTA
>sig_1706
TGTCAAACATGAGAATTCCCGGGGATCCGTCGACCTGCAGCCAAGCTTATCGATTCTAGA
>sig_1707
TCACGAGGCCCTTTCGTCTTCAAGAATTCCCGGGGATCCGTCGACCTGCAGCCAAGCTTG
>sig_1708
TTAACTGTGATAAACTACCGCATTAAAGCTTATCGATGATAAGCTGTCAAACATGAGAAG
>sig_1709
GCCGAAGCGCTGGCCGTAATCGAGACCGTGGTGAATTCACGACCTTCGATCTCAGCGCCG
>sig_1710
CGTGCTGTAGTGCCATTTACCCCCATTCACTGCCAGAGCCGTGAGCGCAGCGAACTGAAT
>sig_1711
TTGACCTCGACTCTAGAGAGCTTGGCTGTTTTGGCGGATGAGAGAAGATTTTCAGCCTGA
>sig_1712
GTTATTGCTCAGCTTATTGTTCAGCGGTTTCAGCCTCCAACTCAGCTTCCTTTCGGGCTT
>sig_1713
AAATGTGGTATGGCTGATTATGATCCTCTAGAGATATCGTCGACAAGCTTATCGATGCGG
>sig_1714
CTTCCGGAGCGAGTTCTGGCTGGCTTGCGGCCGCAAGCTTCGAAACCGTACGCACGTGGC
>sig_1715
CGCGCGGGGAATTCCCGGGGATCCGTCGACCTGCAGCCAAGCTTGGTCTAGAGGTCGAAA
>sig_1716
TATAGCCTTTATCGCCGTTAATCCAGATTACCAGTTTACCTTCTTCAGTTTTCATAATCT
>sig_1717
CGAAGGACCGCGCACCTGGTGCATGACCCGCAAGCCCGGTGCCTGACTGCAGGATCCTCG
>sig_1718
AGAATCGATCCCGGGAAGCTTAACTAACTAACAGCTTACTCCCCATGCCCGGGCAATAAG
>sig_1719
NNAAGCTTGGCCGGATCTAAAGTTTTGTCGTCTTTCCAGACGTTAGTAAATGAATTTTCT
>sig_1720
ACGGATGTCGGACTAGGTGAGTGGGGTGGAGGTTTCGGATGCGTTAACGAGAGTTGGCCG
>sig_1721
GATCAAGAATACAGTGCATTTCGGGTAGGGATGGTTCAGTTTTCCACTTCGGAGTTCAGA
>sig_1722
CACTGACAGCTGAGGGGCGGACGTTGACACTTGAGGGGCCGACTCACCCGGCGCGGCGTT
>sig_1723
AGCCAGTAGTAAACGTAGACGTAGACCCCCAGAGTCCGTTTGTCGTGCAACTGCAAAAAG
>sig_1724
GCTCCCATGGAGGCCTGAATTCCTCGAGATCCGTATTTATAGGTTTTTTTATTACAAAAC
>sig_1725
GAATTTATTTTTTGCAGGGGGGCATTGTTTGGTAGGTGAGAGATCCCCGGGGATCCCCGG
>sig_1726
ATTGAGTAAGTTTTTAAGCACATCATCATCATAAGCTTGGTACCAGCTGCAGATCTCGAG
>sig_1727
CAAGGATGACGACGACAAGGGAAGAGGATCCGAATTCTCTTCCCGGGTCTTGTTCCATGG
>sig_1728
TCCTGCAGGCGCGCCTGTACAGAATTCGGATCCACGAGCTCGGACTCTTGTCGTCGTCAT
>sig_1729
AACTTTAGGGTTATCGAATTCGATAAGCTTCTAGGATCCGAAGGCAGCAGTTTTTTGGCC
>sig_1730
CGTTTTTTGGGCTAACAGGAGGAATTAACCATGGATCCACTAGTAACGGCCGCCAGTGTG
>sig_1731
ACCAAGTGACCGCGGATCCCCGGGTTTAAACTAGTCGCGAGGCCTGCGGCCGCAGATCTA
>sig_1732
CCTATTTCAATCAATTGAACAACTATTTCGAAACGATGAGATTTCCTTCAATTTTTACTG
>sig_1733
AATATCGAGTTCGCACATCTTGTTGTCTGATTATTGATTTTTCGCGAAACCATTTGATCC
>sig_1734
TTTGCACCGCTCGCGAGGGCGACCTTCCGGCCTACTGGCGGACGCCAGCAAAGCCGACCG
>sig_1735
AACTACCTGTTCCATGGCCAACACTTGTCACTACTTTCGGTTATGGTCTTCAATGCTTTG
>sig_1736
CACGGTGAGCGGCTTCGCCCAGCTCGCCAGCCAGTTCCCGGCCGAAGCGCCCAATACGCA
>sig_1737
GAAATTCGCGAGCTCGGTACCAGGAAAGAACATGTGAGCAAAAGGCCAGCAAAAGGCCAG
>sig_1738
TGCCGAGGATGACGATGAGCGCATTGTTAGATTTCATACACGGTGCCTGACTTTCCCGGG
>sig_1739
TCTTCTAGATTCGAACTCGAGGCCTGCAGGGATCCAAGCTTGTCGACCCGTGATGGTGAT
>sig_1740
GCCGCGGTTGGCGTAATCATGGTCATAGCTGTTTCCTGTGTGAAATTGTTATCCGCTCAC
>sig_1741
GCATGGTCAGGTCATGGATGAGCAGACGATGGTGCAGGATCCACCGCGGTGGCGGCCGCT
>sig_1742
CTTGTTCAGCGGTTTCAGCCTCCAACTCAGCTTCCTCTTCGGCTTTGTTAGCAGCTTCGG
>sig_1743
GAAGAGGAAGCTGAGTTGGAGGCTGAAACCGCTGAACAATAAGCTGAGCAATAACTAGCA
>sig_1744
GCAAAGTTGCGAAAAGCAACGTGCCTGCGCTGGAAGCATGTCATGAGCGGATACATATTT
>sig_1745
CCTGCAGGTCGACTCTAGAGGATCCGGAAGTCATGGAATTCACTGGCCGTCGTTTTACAA
>sig_1746
AGACCGGAATTCGAGCTCGCCCGGGGATCCTCTAGAGTCGACCTGCAGCCCAAGCTTATC
>sig_1747
GATGTAACCCACGCGTGCACCCAACTTATCTTCAGCATCTTTTACTTTCACCAGCGTTTC
>sig_1748
CGTTCGCCTGTTTAGCCCCGGTTTTGTACGCCCAGTCGAAGAATTTCAGCACTTCTGTCT
>sig_1749
GAATTCCGGATCCTCTACGCCGGACGCATCGTGGCCGGCATCACCGGCGCCACAGGTGCC
>sig_1750
GAATTCCGGATCCTCTACGCCGGACGCATCGTGGCCGGCATCACCGGCGCCACAGGTGCG
>sig_1751
ATTTGCTGTCAAAAAAGGTAGTGGACACGATAATCTAATTAAAGAATTTAACACAGCTTT
>sig_1752
CTCTTCCCTTGTCGTCGTCATCACCAGAACCAGATCCACGCGGAACCAGAAGTGCCCCGG
>sig_1753
TGCACGTGAGCTTCAGCTACCGCTGCGAGGCCGGCCGCGTGATCGGCGACTTCAAGGTGG
>sig_1754
CGGCCCACGGCGGCCTCGTACTGCTTGTAGCACTTGCCCTTCTCCACCTCCTCCAGGATC
>sig_1755
AGTTTTCATAATCTATGGTCCTTGTTGGTGAAGTGCTCGTGAAAACACCTAAACGGACTG
>sig_1756
GAAAAGTTCTTCTCCTTTACCCATGGTGGCGACCGGTGGATCCCGGGCCCGCGGTACCGT
>sig_1757
ACACCCGCCGCGCTTAATGCGCCGCTACAGGGCGCGTCTGCCTCGCGCGTTTCGGTGATG
>sig_1758
GCGACACTCGCTGCAGGTCGACGAGATTTTCAGGAGCTAAGGAAGCTAAAATGGAGAAAA
>sig_1759
GCTCCTCGCCCTTGCTCACCATGGATCCTCTAGAGTCCCCCGTGTTCTCTCCAAATGAAA
>sig_1760
GAGGAACAGTCATGTCTAAGGCGAATTAATTCGCGGCCGCCCTAGGGAATTCTACGTAGG
>sig_1761
GGGTACCTCTAGCTCGAGGGGCGCGCCGGGATCCCTAGAATCGATCCTAGAAAGCTTCCT
>sig_1762
GATGGCTTTCTCGCCGCCAAGGATCTGATGGCGCAGGGGATCAATGATCAAGAGACAGGA
>sig_1763
TCCCCGCGCGTTGGCCGATTCATTAATGCAGAATTCTCATGTTTGACAGCTTATCATCGA
>sig_1764
GCGAATGGAANTTCCAGACGATTGAGCGTCAAAATGTAGGTATTTCCATGAGCGTTTTTC
>sig_1765
TCAAAGGGCGAAAAACCGTCTATCAGGGCGATGGCCCAATTCTTGAAGACGAAAGGGCCT
>sig_1766
CTTTCGCTATCTACGTCCTCGGGCTTGCCGTCTTTGCCCAGGGCACATCCGAATTCATGT
>sig_1767
CTCGCTGGTCGCCTGAGTCTTGTCCTGCTCCGGGCCCACGCGGATCCCCATCTGCCTCTG
>sig_1768
TCAGACCAAGTTTACTCATATATACTTTAGATTGATTTAAAACTTCATTTTTAATTCGGC
>sig_1769
GTTTAAACTGAAGGCGGGAAACGACAATCTGATCCAAGCTCAAGCTAAGCTTGCATGCCT
>sig_1770
TCATATCGAGGGAAGGCCTGTCGACGGTATCGATAAGCTTGATATCGAATTCCTGCAGCC
>sig_1771
AAAGCTTGGGGGATCGAAAGAGCCTGCTAAAGCAAAAAAGAAGTCACCATGTCGTTTACT
>sig_1772
ATCTATCAACAGGAGTCCAAGCTCAGCTAATTAAGCTTATTAAACTGCTGCAGCGTAGTT
>sig_1773
CGGAAAGATCGCCGTGTAAGCTTAGAGCTCGAATTTCCCCGATCGTTCAAACATTTGGCA
>sig_1774
TCCTGTGGATCCGGGTCCCCTTTGATAGATTAAAAAGGAAAGGAGGAAAGAAATAATGGC
>sig_1775
TCTAGCAGATCCTCGAGTTAGGTTGACTTCCCCGCGGAATTCGCGTCTACTTTCGGCGCC
>sig_1776
GGTGCAGTAATATCGCCCTGAGCAGCCCGGTTTTCCAGAACAGGGCCCAAGGCCTGGAGC
>sig_1777
ACGCGTCGACGTCATAGTTAACCTCCTTAGGATCCCAATGCTTCGTTTCGTATCACACAC
>sig_1778
TGCAGCCAAGCTTAATTAATTCTGTTTCCTGTGTGAAATTGTTATCCGCTCACAATTCCA
>sig_1779
CTTTCTTGTACAAAGTGGTGATCGACCCGGGTCTAGAGCGGCCGCCTCGAGAAGTCTTAC
>sig_1780
CGATTGTCTGTTGTGCCCAGTCATAGCCGAATAGCCTCTCCACCCAAGCCGCCGGAGAAC
>sig_1781
CGTCCGGCGTAGAGGATCGATCCGGAGCTTATCGACTGCACGGTGCACCAATGCTTCTGG
>sig_1782
CCAAGCTTGCCTGCAGGTCGACTCTAGAGGATCCGAATTCTGAAATCCTTCCCTCGATCC
>sig_1783
GCTATGACCATGATTACGAATTCGAGCTCGGTACCCGGGGATCCTCTAGAGTCAATCCGG
>sig_1784
GCTACCCTGCAAGGAGGCGCCGCTCTGGCCGAGGCTGGTCTTGGAGCCGTTGGTCAACTT
>sig_1785
ATAATCTATTAAAGGTCATTCAAAAGGTCATCCACCGGATCAGCTTAGTAAAGCCAATCC
>sig_1786
GGCGGCCGCGCCATTCGCCATTCAGGCTGCGCAACTGTTGGGAAGGGCGATCGGTGCGGG
>sig_1787
GCGACTTCTCATGTTTGACAGCTTATCATCGATAAGCTTTAATGCGGTAGTTTATCACAG
>sig_1788
GGGCTAGAGATCCCTGTGTGTGTGTGTGTGTGTGTGTGTGTGTGTGTGTGTGTGTGTGTG
>sig_1789
CGTTAACTCGACGTAATCATGGTCATAGCTGTTTCCTGTGTGAAATTGTTATCCGCTCAC
>sig_1790
GCGATTGCAGTGGCACTGGCTGGTTTCGCTACCGTTGCGCAAGCTTCTCGAGAATTCCCG
>sig_1791
TAAACTGCTGCAGCGTAGTTTTCGTCGTTTGCTGCAGGCCTTTTGTATAGTTCATCCATG
>sig_1792
TTCTCATGTTTGACAGCTTATCATCGAGCTTACTCCCCATCCCCGACACCATCGAATGGT
>sig_1793
TCCATCGAGGGTAGGTCGACGGATCCCAGNNNNCTGGGAATTCCTACCCTCGATGGATCC
>sig_1794
GGCTAGCATGACTGGTGGACAGCAAATGGGTCGCGGATCCGGCTGCTAACAAAGCCCGAA
>sig_1795
ACTCTAGAGGATCCGGTACTCGAGGAACTGAAAAACCAGAAAGTTAACTGGTAAGTTTAG
>sig_1796
AACATGGGGATTCCTTAAGGTATACTTTCCGCTGCATAACCCTGCTTCGGGGTCATTATA
>sig_1797
TTGGCTGCAGGTCGACGGATCCCCGGGAATTCCTGCCCGGTTATTATTATTTTTGACACC
>sig_1798
ATCCAATTGCAATGATCATCATGACAGATCTGAGTCCGGAGAGCTCTCACACCCACTCGT
>sig_1799
GACGCGAATTCCGCGGGGAAGTCAACCTGAGCTTAGAGCTCGAATTTCCCCGATCGTTCA
>sig_1800
GTTTTTTTGTTTGCAAGCAGCAGATTATAGATCCTTTTAAATTAAAAATGAAGTTTTAAA
>sig_1801
TGACATTAACCTATAAAAATAGGCGTATCACGAGGCCCTTTCGTCTTCAAGAATTTAAAC
>sig_1802
AATACGACTCACTATAGGGCGAGAGGCTCGAGAGGCCTTGCGGCCGCGGCCAGATTGGCC
>sig_1803
CGCTCAGTTGGAATTCTAGAGTCGCGGCCGCTTCAGGCCAAGGCAGAAGGGAATGCAATA
>sig_1804
CGAAACGATCCTCATCCTGTCTCTTGATCGATCTTTGCGGACTATGGTTACTGACTAATT
>sig_1805
TCAACAAGAATTGGGACAACTCCAGTGAAAAGTTCTTCTCCTTTGCTGGCCATGGTGTCT
>sig_1806
TTATGCTAGTTATTAGCCCAGCTTGCAGCCGCCGGAGGGCTCCCGCTGGCCCTGAGGGTG
>sig_1807
GTGCGAGGCAGCTGCGGTAAAGCTCATCGGCGTGGTCGTGAAGCTCATGTTTGACAGCTT
>sig_1808
CGCTCATGGATCTCGATCCCGCGAAATTAATACGACTCACTATAGGCAATTTTAACTTTA
>sig_1809
CAGGCCTCGAGATCTCCATGGACGCGTGACGTCGACGGTATCGATAAGCTTTTTAGACAT
>sig_1810
AGACCAATTGAGATGTATGTCTGAATTAGTTGTTTTCAAAGCAAATGAACTAACGATTAG
>sig_1811
GCTAGCTCGAGCCTTCGAAGATCTCCTAGGGAAGTTCCTATACTTTCTAGAGAATAGGAA
>sig_1812
AACGCCAGGGTTTTCCCAGTCACGACGTTGTAAAACGACGGCCAGTGAATCCGTAATGCT
>sig_1813
TCTCCTGAGTAGGACAAATCCGCCGCTAAGAGCTTGCGGCCCGAGCTCATGCATGATCGA
>sig_1814
TAGGGCGAATTGGGCCCGACGTCGCATGCTCCTCTAGACTCGAGGAATTCGGTACCCCGG
>sig_1815
GAGGAACAGTCATGTCTAAGGCGAATTAATTCGCGGCCGCCCTAGGGAATTCTACGTATT
>sig_1816
AGCTACTAGCTGTCCTCGTGCCATTCAATTTTCTGAGCTTCGAAGATGTCGTTCAGGCCA
>sig_1817
CTAGATCCTTTTAACCCTAAAGTTATGGAAATAAGACTTAGAAGCAAACTTAAGAGTGTG
>sig_1818
AACCGACTCTCGAACTGCTAACCTGCGAAGGGCCTTATCGCGGAATTCGAGCTCGCCCGG
>sig_1819
AGTGAATTCGTAATCATGGTCATAGCTGTTTCCTGTGTGAAATTGTTATCCGCTCACAAT
>sig_1820
CCACCACACCCGCCGCGCTTAATGCGCCGCTACAGGGCGCGTGGGGATCCTCTAGAGTCG
>sig_1821
AAACTCCTAGGAATAGTCCTGACAACCCCTATCGCGATCAGCTCTTTTGCGTCGACGGGA
>sig_1822
GTCTAGGCATTTGAGAAGCACACGGTCACACTGCTTCCGGTAGTCAATAAACCGGTAAAC
>sig_1823
GGCCGCTTCCTCTTTATCTTTATTAACATTTGAGCTCCCATGTGAGCGAGTAACAACCCG
>sig_1824
TCCTGCAGGATCCGAATTCTAGAGGTACCCGGGCGGCCGCGGTTTAGGAGGTTAGTTATA
>sig_1825
TCATCGATAAGCTTGGGCTGCAGGTCGACTCTAGAGGATCCCCCCGAATTCGGGGGGATC
>sig_1826
GCGTGGACGGCGTCTAGAAATAATTTTGTTTAACTTTAAGAAGGAGATATACATATGGGC
>sig_1827
CACGTGCCGGAGCTCCGCAGCAGAGATGAAGCCATTCTGATCCTTATCGAATACTTTAAA
>sig_1828
AGGCGTATAATTGAAAAAGGAAGAGTATGAGTATTCAACATTTCCGTGTCGCCCTTATTC
>sig_1829
TATAACACCAAGGGTTATACCATGCATCATCATCATCATCATGGTGGATCCGAGCTCGAG
>sig_1830
CTAGCTCGAGGGGCGCGCCGGGATCCCTAGAGGTACCCTAGAGAATTCCTAGACCGCGGC
>sig_1831
GGATCATCAATTTCACACAGGAAACAGACCATGGAATTCGAGCTCGGTACCCGGGGATCC
>sig_1832
ATCAGAGATTTTGAGACACAACGTGGCTTTCCCCCCCCCCCCCGAGCTCGGTACCCGGGG
>sig_1833
GAACCGAACAGGCTTATGTCAACTGGGTTCGTGAATTCCGTATGGCAATGAAAGACGGTG
>sig_1834
ATGGCCAGGATCCACTAGTTCTAGAGCGGCCGCCACCGCGGTGGAGCTCCAGCTTTTGTT
>sig_1835
ATTTTATTATACGCAAGGCGACAAGGTGCTGATGCCGCTGGCGATTCAGGTTCATCATGC
>sig_1836
AGCTCTACAAATAATGAATTCCCAGGCATCAAATAAAACGAAAGGCTCAGTCGAAAGACT
>sig_1837
ATACTGTGACGTCCCGCGGTCGACTACCCTTCAATCATTGGATGGAATTTCCTGTTGATC
>sig_1838
TTTATATCATTTTACGTTTCTCGTTCAGCTTTTTTGTACAAACTTGTGATAATTCCCTGA
>sig_1839
TTCTGGATGGAGGAATTCATATGAGTAAAGGAGAAGAACTTTTCACTGGAGTTGTCCCAA
>sig_1840
CTCTCCTGAGTAGGACAAATCCGCCGCTAAGAGCTTGCGGCCCGCCTTCGCGAGGTACCG
>sig_1841
AAGATCAGTTGGGTGCACGAGTGGGGTACATCGAACTGGATCTCAACAGCGGTAAGATCC
>sig_1842
ATCCTGACCGCCCACCAGGACACCAGCCTGGAGGGCAACTGCCTGATCTACAAGGTGAAG
>sig_1843
TCGGCTCGGACCCCCTGTCGCAAGCTTATCGATTGCGCGGCCCGGGCCGCGCCTTCGTCA
>sig_1844
TACTTTTACGTATGGTGTTCAATGCTTTTCAAGATACCCAGATCATATGAAACGGCATGA
>sig_1845
TTCACCGTTCAAGTCTTCCTCGGAGATTAGCTTTTGTTCACCGTTCAAATCTTCTTCAGA
>sig_1846
GGCTGCAGGTCGACGGATCGATCCCCGGGAATTCGTAATCATGGTCATAGCTGTTTCCTG
>sig_1847
TGGATCCGCTGTTATCACAAGTTTGTACAAAAAAGCTGAACGAGAAACGTAAAATGATAT
>sig_1848
CGCGATAGCAATTGGTCGACGGGATCCAAGGCCTGTGCACCATATGCCCCATGGTGTCTC
>sig_1849
TTAGCACTCCCGGGTTTAGCACTCCCGGGTTGGGAATTCCTACCCTCGATGGATCCTCTA
>sig_1850
TATACATATGGCTAGCATGACTGGTGGACAGCAAATGGGTCGCGGATCCGGCTGCTAACA
>sig_1851
AGTATTTGGTATCTGCGCTCTGCTGAAGCCAGTTCCTTCGGAAAAAGAGTTGGTAGCTCT
>sig_1852
CAGTTTACGAACCGAACAGGCTTATGTCAATTCGATCTAGAATTATTCCATTGAGTAAGT
>sig_1853
GGGGGGGTTTTTTTTTTTTTTTTTTTTTTTTTTTTTTTTTAGAATGTGAAGAAACTTTCT
>sig_1854
GGATAACAATTTCACACAGGAAACAGCTATGACCATGATTACGCCAAGCTTGGTACCGAA
>sig_1855
CTGAAGAAGATTTGAACGGTGAACAAAAGCTAATCTCCGAGGAAGACTTGAACGGTGAAC
>sig_1856
GACGGGCTTGTCTGCTCCCGGCATCCGCTTACAAGCAAGCTGTGACCGTCTCCGGGAGCT
>sig_1857
AATATCCTCCTTAGTGTGTGAAATTGTTATCCGCTCACAATTCCACACAACATACGAGCC
>sig_1858
TACATTTACGAGATTCGGTTAGAGTATCAGAAAAGGAAAAAATAAAAGTTACAGAAATGT
>sig_1859
AAACGTGTTGATAACCTGTGCGAGCTCCACCGGTGGCGGCCCCCATTTAGGTGACACTAT
>sig_1860
ACCTGCAGCCAAGCTTGCTCCCGTCGTTTTACAACGTCGTGACTGGGAAAACCCTGGCGT
>sig_1861
TTACGAATTCCCGGGGATCGATCCGTCGACCTGCAGCCAAGCTTGGCACTGGCCGTCGTT
>sig_1862
GAGATCCCCGGGGATCCTCTAGAGTCGACCTGCAGCCCAAGCTTATCGATGATAAGCTGT
>sig_1863
ATAACTTCGTATAATGTATGCTATACGAAGTTATGGGATCCTTATCGTCATCGTCGTACA
>sig_1864
CAATTCGAGCTCGGTACCCGGGGATCCTCTAGAGTCGACCTGCAGGCATGCAAGCTTGAG
>sig_1865
GCTCGAATTCGGATCCGCGACCCATTTGCTGTCCACCAGTCATGCTAGCCATATGGCTGC
>sig_1866
TCTCGAGCTCGGATCCATGATGATGATGATGATGGCCATGATGATGATGATGATGCATGG
>sig_1867
CTTTAAGCCAGATGCCCATCGCGATTCGTAGAGCCTCGTTGCGTTTGTTTGCACGAACCA
>sig_1868
CTTCTCCTTTCGACATGGAATTTTGCCTCCTTAAGTCACGTACCTAACTCGAATTCGAGT
>sig_1869
CCCACTAGACTCGAGGAATTCGGTACCTTCGTTACAAAACTAACCAATAAAATTATAGTA
>sig_1870
CCAGACTGCCTTGGGAAAAGCGCCTCCCCTACCCGGTAGGGCGCGCCGCAAAAGGCCAGG
>sig_1871
GCGGAGTTAGGGGCGGGACTATGGTTGCTGACTAATTGAGATGCAGATCTGAATTCACTG
>sig_1872
TTAGCAGCCGGATCCTCGAGCATATGGCTGCCGCGCGGCACCAGGCCGCTGCTGTGATGA
>sig_1873
ATGATGCATGGTTACTCACCACTGCGATCCCCCAACTTGATATTAATAGGGAAAACAGCA
>sig_1874
AGAATCCGGAATCCGCGGGGAAGGGCGCCGGCCTAGGACTAGTTTTTATACTCCCCTTGT
>sig_1875
GCGTAGAGGATCCTTTTTGTCCGGTGTTGGGTTGAAGGTGAAGCCGGTCGGGCCGCAGCG
>sig_1876
GTCGTACACCTTCGAAGCCATGACCACTTTGTACAAGAAAGCTGAACGAGAAACGTAAAA
>sig_1877
CGGGGATCCTCTAGAGTCGACCTGCAGGCATGCAAGCTTATCTTTACAGTTTAAGGTTTA
>sig_1878
CGCTGCCCCCGTCGAGCCGGTTGGACACCAAAAGGGAGGGGCAGGCGTCGACCAGAAAAA
>sig_1879
AAAACGACGGGATCTATCATGGTGAAGGGCTCCTGAATTCCTTCTTAAAGTTAAACAAAA
>sig_1880
CCCTTTTGGTGATAAAAAGGTCTTTAACTACACACTGAACGGCGAACAGTATTCATTTGA
>sig_1881
GGCGCGCGCCCCCCCCCCCCCCGCCCCCATCGCTGCACAAAATACTGCATCCATTTACCG
>sig_1882
GTGAACAGCTCCTCGCCCTTGCTCACCATGGTGGCGACCGGTACCCGGGGATCCTCTAGA
>sig_1883
AGGTTTACTGAATTCAGGCCTACCCTCGATGGATCCCCGGCCGGGTACCGAGCTCGAATT
>sig_1884
TTTGGCTCCGACATTTTGTCTGCCTGGAGCCCTTGCGAGTGTGCCATCGATTCGGCGCTG
>sig_1885
ATTCCGGATCCAAATGAGTCTTCGGACCTCGCGGGGGCCGCTTAAGCGGTGGTTAGGGTT
>sig_1886
ATCGCAGCTTGGATACACGCAGCCCACGTAAAGGCGGCCGACACCGAGAGTGGACCATCC
>sig_1887
TGGTGCTATCTGACTTTTTGCTGTTCTGCAGTTCCTGCCCTCTGATTTTCCAGTCTGACC
>sig_1888
AGATTGCACGCCATGCTAACACCTATGATGCTGTCTCTTATACACATCTCAACCATCATC
>sig_1889
TCGATGATAAGCTGTCAAACATGAGAATTCAGATCTCTCACCTACCAAACAATGCCCCCC
>sig_1890
CTGCCATGGTGTCGAGATCCCCCCTTTAGTTGCACTGAGATGATTCACTTGATTTTGCTG
>sig_1891
CGGGCTGCAGGAATTCACCAGCCTTGAGATGGTTGAGTCCAAGTCACGTCTGGTCGACCT
>sig_1892
GCGGACGTTTTTAATGTACTGAATTAACGCCGAATTGCTCTAGCATTCGCCATTCAGGCT
>sig_1893
AAGTCCACGCTGGTCGGCCACGACACCTTCACCAAGGTGAAGCCGTCCGCCGCCTCCGGA
>sig_1894
AATGGAGACGTACTAATCTTCCAATAATCTCACTTTTAGTACTCTCCCCTATGTTATGTG
>sig_1895
TGGCTAGCGGAGTGTATACTGGCTTACTATGTTGGCACTGATGAGGGTGTCAGTGAAGTG
>sig_1896
AATAAGCGGATGAATGGCAGAAATTCGGACCTGCAGGCATGCAGACTCTAGATAACTTCG
>sig_1897
TTCATGGCCTATGACTCCTATCAACGGAAACTGCAAGATTATCGGTGTTGTCGTGGAAGC
>sig_1898
ACAAAGGTCAAAGACAGTTGACTGTATCGCCGGGATCCGCCCGGGCTGGAATTCTAGAAG
>sig_1899
CTGGTCCCCCCCTTGAGGTTGACGGTATTGATGAGCTTGGTGCAGGCGGCCGCAATGATA
>sig_1900
CTCGTCGAGTGAGAGAAGATTTTCAGCCTGATACAGATTAAATCAGAAGCGGTCTGATAA
>sig_1901
AGACTAAATAAAATCTTTTATTTTATCGATGTTTGGCCGAGGCGGCCGGATCCAGACATG
>sig_1902
CGTCGGGGCGGCAGGCCCTGCCATAGCAGATCTGCGCAGCTGGGGCTCTAGGGGGTATCC
>sig_1903
GAGTAAGAATAGCTTCGAATTCCCGGGGATCCGTCGACCTGCAGCCAAGCTTGCGATCCC
>sig_1904
GGATAACAATTTCACACAGGAAACAGCTATGACCATGATTACGCCAAGCTTGGGCCCTAT
>sig_1905
GCTCCAATTCGCCCTATAGTGAAGATCCTCTAGCTAGAGTCAGCTTTATGCTTGTAAACC
>sig_1906
GACCATCCTCCAAAATCGGATCTGGTTCCGCGTCCATGGGGATCCGGCTGCTAACAAAGC
>sig_1907
AATCTCGCGGCCAACCGATAAGCGCCTCTGTTCCTCGGAGCGGCCGCGATCCGTTTTCGC
>sig_1908
AGCTCGGTACCCGCGCGGCCGCTCGCGAATCGATAGCTAGCGCGCACTAGTCTCGAGGCG
>sig_1909
TCTCGAGCTCGGATCCATGATGATGATGATGATGGCCATGATGATGATGATGATGCATTT
>sig_1910
CATCAATTCTACTAATAGTAGTAGCGTTAACATCCAATAAATCATACAGGTAAGGCAAAG
>sig_1911
GCGGCGATTTGGACGCCCACTCCTTCAAAGCCAATTCCTGTGATTCCGTTCTGCTTAGCC
>sig_1912
CTTCCTTTAGCAGCCCTTGCGCCCTGAGTGCTTGCGGCAGCGTGAAGCTAAAAAGGCCGT
>sig_1913
TGGGTTACATCGAGCTGGATCTCAACAACGGTAAGATCCTTGAGAGTTTTCGCCCCGAAG
>sig_1914
TACAATCCACCCATGGTGAGCAAGGGCGAGGAGCTGTTCACCGGGGTGGTGCCCATCCTG
>sig_1915
ACTAAATAAAATCTTTTATTTTATCGATGTTTGGCCGAGGCGGCCGGATCCAGACATGAT
>sig_1916
GGTCCGGTAACGTGCTGAGCCCGGCCAAGCTTACTCCCCATCCCCGGGCAATAAGGGCTG
>sig_1917
GGTGTCGGGGATCCGTCGACCTGCAGCCAAGCTTATCGATGATAAGCTGTCAAACATGAG
>sig_1918
TATTTCAGGTCCCGGATCCGGTGGTGCAAATCAAAGAACTGCTCCTCAGTGGATGTTGCC
>sig_1919
CCAATCCAATAGGTAGATTATTAGTTACTATGTTAAGGAATGAATCGTTACCTTTTAGTA
>sig_1920
TGATCGTGAATTTTAATGCTACGATTGTTCGCCCACGCTTGATAGGTTCAACATAACAAG
>sig_1921
CTAGAGGATCCCCGGGTACCGAGCTCGAATTCCATGGTCTGTTTCCTGTGTGAAATTGAT
>sig_1922
TAATGAATTCGAGCTCGGTACCCGGGGATCCTCTAGAGTCGACCTGCAGGCATGCAAGCT
>sig_1923
GTAACATCAGAGATTTTGAGACACAACGTGGCTTTCCCCCCCCCCCCCGAGCTCGGTACC
>sig_1924
TTACGCCAAGCTATTTAGGTGACACTATAGAATACTCAAGCTATGCAAGACAGTTTGTCG
>sig_1925
GCCGCGGTACCCGGCCCGTCGACTCTAGAGCTCTGCAGGCATGCGATATCCCATGGAAGC
>sig_1926
CGGCATTGAGCGTCAGCATATCATCAGCGAGCTGAAGAAAGACAATCCCCGATCCGCTCC
>sig_1927
TCGCTCACATGGGAGCTCGATGATAGAAGTTAATGTAGGGTTGGCGGCCGCGATGTTGAT
>sig_1928
GAAGCTTGATCCGACCCATTTGCTGTCCACCAGTCATGCTAGCCATATGTATATCTCCTT
>sig_1929
ACTCATCAATGTATCTTATCATGTCTGGATCGATCCCCGGGTACCGAGCTCGAATTCGTA
>sig_1930
TGGTTGTTGACGTTGGTCGACTCTAGAGGATCCCGGGCTGCAGATCTCGAGGTACCGAGC
>sig_1931
TCCGTGATAAGCTGCGGGATCTCAAAGTCCAGCGATGAGCCGCCCACCAGCACCACAAAG
>sig_1932
TTAAGAAGGAGATATACATATGCATCATCACCATCACCATGGTAAGCCTATCCCTAACCC
>sig_1933
TGGGAGCTCATTAATGTTAAAGGTTAAAGTTATGGCGGCCGCGATGTTGATGAAAGCTGG
>sig_1934
GAGGCTGCCAGACTCTCCTGGTTGGCAACAACTGGGGTCCCCTGTGCAGCTGTCCTTGAT
>sig_1935
TACTGAGCACATCAGCAGGACGCACTGACCGAATTCATTAAAGAGGAGAAAGGTACCATG
>sig_1936
GTGAGTGAGAACCTGCATTAATGAATCGGCCAACGCGCGGGGAGAGGCGGTTTGCGTATT
>sig_1937
AAATACGCATACTGTTATCTGGCTTTTAGTAAGCCGGATCCACGCGGCGTTTACGCCCCG
>sig_1938
AGCATTAGTTATAATAGGTTCATAAAATAATCTTAAAATTCTTTCTTGTGGTAGATCTCT
>sig_1939
CCCTCCGCCATAACCTCACCGAATTATGTGAGTTAGCTCACTCATTAGGCACCCCAGGCT
>sig_1940
ATGCCTGCAGGTCGACTCTAGAGGATCCCCGGGTACCGAGCTCGAATTCGAGCTCGGTAC
>sig_1941
TCAGGGGCGCGCTCTACCACTGAGCTAATAGCCCAAGGGCGAATTCCAGCACACTGGCGG
>sig_1942
TTAATGCGCCGCTACAGGGCGCGTGGGGATCCTCTAGAGTCGACCTGCAGGCATGCAAGC
>sig_1943
CTAGGTGAAGATCCTTTTTGATAATCTCATGCATGATCTCGATCCCGCGAAATTAATACG
>sig_1944
CAGCCATCATCATCATCATCACAGCAGCGGCCTGGTGCCGCGCGGCAGCCATATGTACGC
>sig_1945
AAGAGGAGAAATTAAGCATGGTCAGATCATCTTCTCGAACCCCGAGTGACAAGCCTGTAG
>sig_1946
GAGGCCTACTACAGTATGGTGCACTCTCAGTACAATCTGCTCTGATGCCGCATAGTTAAG
>sig_1947
GAGGCCCTTTCGTCTTCAAGAATTCTCATGTTTGACAGCTTATCATCGATAAGCTTCGGG
>sig_1948
CTAGATATCCATTGCTGTTGACAAAGGGAATCAGGGGATCTTGAAGTTCCTATTCCGAAG
>sig_1949
GCTGCGCAACTGTTGGGAAGGCGATCGGTGCGGGCCTCTTCGCTATTACGCCAGCTGGCG
>sig_1950
CTTACTTATTCCATGGCGATCGCTTGGTGCTGATGTTGATGTTTCATGGTGAATTCTCCT
>sig_1951
CCGGGTTATACTTATATCAACCCTCTCGACGGCACTTATCCGCCTGGTACTGAGCAAAAC
>sig_1952
CACACAGGAAACAGCTATGACCATGATTACGCCAAGCTTGGCTGCAGGTCGACGGATCCA
>sig_1953
AAACGCTGGTGAAAGTAAAAGATGCTGAAGATCAGTTGGGTGCACGACCGGCCGTGCGGA
>sig_1954
CCAGTGAATTGCTGCAGGTCGCCAAGCTTGGCGACGGATCCGGGGAATTCGTAATCATGG
>sig_1955
TTACCAGTTGGTCTGGTGTCAAAAATAATAATAACCGGGCAGGGGGGATCCGAGCTCGGT
>sig_1956
TCACGCCTGCTGCAGTCTCAATGATATTCGAATACGCTTTGAGGAGATACAGCCTAATAT
>sig_1957
AGAACAGGTTCAAAGTCACGATCAATTCCTTTTTCAAATCCTGCTGCAGGAATTCGATAT
>sig_1958
ATTCAGATCCTCTTCTGAGATGAGTTTTTGTTCTACGTAAGCTGGCGGCCGCCGCGGCTC
>sig_1959
AAGTTCTGTATGAGACCACGGATCCGAATTCTAGCGTCCATAAGCATTCTTTCTATTTCT
>sig_1960
GCCAAGAATTCCCGACTACGTAGTCGGGGATCCGCATGCATATGCGGCCGCAAGCTTAAT
>sig_1961
ATATGCATCACCATCACCATCACCTCGAGACCATGGATCCGGCTGCTAACAAAGCCCGAA
>sig_1962
CTTGGTTTATTTAATCATCAGGGACTCCCAAGCACACTAGAGTCGACTAGTACGCGTTAT
>sig_1963
TGAGTTGGAGGCTGAAACCGCTGAGCAACTGCTGGTTCCGCGTGGATCTCGGATCCGAAT
>sig_1964
CCACCATGCCCCTGAAAATGCGTCAGGGCCGGTGAGAACCGGCCCTGACCTGGGTCTTAC
>sig_1965
GTCCTGCAGGCGCGCCTGTACAGAATTCGGATCCACGAGCTCGGACTCTTGTCGTCGTCA
>sig_1966
TAATTGGATCCAGAATTTAAAAGGAGGGATTAAAATGAACTCTAAAATAATTAGATTTGA
>sig_1967
CCTCTAGAGTCCTCCGCCCAGGCAAGTCCAGGCAGGCCAGGCAAGTCCAGGCAGGCCAGG
>sig_1968
TAGATCTCTCGAGGTTAACGAATTCTACCGGGTAGGGGAGGCGCTTTTCCCAAGGCAGTC
>sig_1969
GGCGGGGCGTAATTTTTTTAAGGCAGTTATTGGTGCCCTTAAAGGCCTGGTTGCTACGCC
>sig_1970
GTTGCTCAGCCGGATCCAAGCTTGGAATTCCTTCCCTTTCATTATTAATACCCTCTAGAT
>sig_1971
AAGCTTATGCATGCATGCGGCCGCAATTCGAGCTCGGCCGACTTGGCCAATTCGCCCTAT
>sig_1972
AAATAATGAATTCCCAGGCATCAAATAAAACGAAAGGCTCAGTCGAAAGACTGGGCCTTT
>sig_1973
TCCCCGGGAATTCCGGATGAGCATTCATCAGGCGGGCAAGAATGTGAATAAAGGCCGGAT
>sig_1974
CCGAATTAAAAATGAAGTTTTAAATCAATCTAAAGTATATATGAGTAAACTTGGTCTGAC
>sig_1975
CCTCTCCCCGCGCGTTGGCCGATTCATTAATGCAGAAATCAATCTAAAGTATATATGAGT
>sig_1976
CGGCGGTAGAAATAGCGCTGGTTGTGTTCGCTTACCAAGCCGGAGGCGATATCGCCGGGG
>sig_1977
AGGCAGCGTGGACGGCGTCAGAGAAGGGAGCGCATATGGGCCATCACCATCACCATCACG
>sig_1978
TCAAGTCATAGTTAAATAGCCCGATACTTTCCTCGCTCACTATGAGCTATTACAGCATAC
>sig_1979
CATTCCAGGCCTGGGTGGAGAGGCTTTTTGCTTCCTCTTGCAAAACCACACTGCTCGAGC
>sig_1980
GTCGACCTGCAGCCAAGCTAGCTTGGCACTGGCCGTCGTTTTACAACGTCGTGACTGGGA
>sig_1981
GTGGATCTGGTTCTGGTGATGACGACGACAAGGGAAGAGGATCCGAATTCTCTTCCCGGG
>sig_1982
GCCTGACGAGCAGCAGCACGAGCGTACATATGTATATCTCCTTCTTAAAGTTAAACAAAA
>sig_1983
TCAATTACTATGGTAGTGAACAAACAAAAAAAGGGTATAGCGTTGAATACCTTCTAAATG
>sig_1984
GCGCGCCGGTACCCAATTCGCCCTATAGTGAGTCGTATTACGCGCGCTCACTGGCCGTCG
>sig_1985
ATCCAAGCTCAAGCTCATTCGCCATTCAGGCTGCGCAACTGTTGGGAAGGGCGATCGGTG
>sig_1986
AGACCAATCCACCGCCCTACTTCTTCGCCCTGGGTGTTTTGGTTTCGGCCGGTGCCAGGC
>sig_1987
CCAGTGAATTCCCGGGGATCCCAATGCTTCGTTTCGTATCACACACCCCAAAGCCTTCTG
>sig_1988
TGTTGCGGTGGCGGCACCGGTCATCATCACCATCACCATTGAGTTTGATCCGGCTGCTAA
>sig_1989
TCAGCTAATTAAGCTTGGTACCGGCCGCCAGTGTGCTGGAATTCGGCTTCTACAGGAACA
>sig_1990
CCGGGGATCTAGAGTACTGGTTGAAACCCGGATCATGCATCAGTACGCGTGAGCTCGAAT
>sig_1991
CATCCGTTTCCACGGTGTGCGTCCATGGGCAAATATTATACGCAAGGCGACAAGGTGCTG
>sig_1992
ATCCTCTAGAGTCGACCTGCAGGCATGCAAGCTTGGGGGGGATCGATCCCGTCGTTTTAC
>sig_1993
ACGGCCGGCTGGGCCACGTGAATTCATCGATGCTTCAGCCTCTCTCTTCTCGAGAGATAC
>sig_1994
TTTATGGTTCGTGGGGGTTATTATTTTGGGCGTTGCGTGGGGTCGTCGAGTTATATTCCC
>sig_1995
TAGCAGCACGCCATAGTGACTGGCGATGCTGTCGGAATGGACGATGTTACCGACTGCGGC
>sig_1996
TTATTAAACTGATGCAGCGTAGTTTTCGTCGTTTGCTGCAGGCCTTTTGTATAGTTCATC
>sig_1997
AGTCCGTTTAGGTGTTTTCACGAGCACTTCACCAACAAGGACCATAGATTATGAAAATCG
>sig_1998
AGCTCCTGAAAATCTCGCCAAGCTCCTCGAGATCCAGATCTGGATCCTCTAGAGTCGACC
>sig_1999
ACAAACTCAAGAAGGACCATGTGGTCTCTCTTTTCGTTGGGATCTTTCGAAAGGGCGGAC
>sig_2000
GGAAGCTAAAATGCATCATCATCATCATCATGGTGGATCCGAGCTCGAGATCTGCAGCTG
>sig_2001
AACAGGGAAGTGAGAGGGCCGCGGCAAAGCCGTTTCCATAGGCTCCGCCCCTGACAAGCA
>sig_2002
AGCTGCCGCCCGCTGGGCATGAGCAACGGCCAACTCTCGTTAACTAGAGTAACGGGCTAC
>sig_2003
CTTCGATATGATGATGATGATGATGCACTTTATGATTCATGGTATATTACCTCTTAATAA
>sig_2004
TGCAGACGCGTCGACGTCATATGGATCCGATATCGCCGTGGCGGCCGCTCTAGCCTGGTA
>sig_2005
GAGGCGGAAAGAACCAGCTGGGGGCGCGCCCCTCGAGCTAGAAAGCTTCCTAGAGGTACC
>sig_2006
AGCTCCATATGCCTACCTTCGATACCACCACTACCGCGTGGCACCAGACCCGCGGAGGGC
>sig_2007
GTTCTCCTAGACCTCGCAACCCTCCGCCATAACCTCACCGAATAATGTGAGTTAGCTCAC
>sig_2008
TGTCGGCGATATAGGCGCCAGCAACGGCACCTGTGGCGCCGGTGATGCCGGCCACGATGC
>sig_2009
GGAACGAAAACTCACGTTAAGGGATTTTGGTCATGAGCTTATCGCCCCACCGCGGACTCT
>sig_2010
AGGATCCCGGGAAGCTTCTCGAGAATTCTGCAGGCGCGCCCGCCCAATTCGCCCTATAGT
>sig_2011
TTTTCACTGCATTCTAGTTGTGGTTTGTCCAAACTCATCTGCAGATCTGAATTCATCTAT
>sig_2012
TATTGCCAAATGTTTGAACGATCGGGGAAATTCGAGCTCTAAGCGCTACCGTTCAAGTCT
>sig_2013
ATTTTGAGATACAACAAGCTTATCGATACCGTCGACCTCGAGGGGGGGCCCGGTACCCAG
>sig_2014
CGACCTCGAGGGGGGGCCCGGTACCTTAATTAATTAAGGTACCAGGTAAGTGTACCCAAT
>sig_2015
AATCGGCATTAAGTGATATAGTGAAAAGTATACTCGAGCTCATAGTCCACGACGCCCGTG
>sig_2016
ATTTATTCGAAGACGAAAGGGCATCATCGGACCGCTATCAGGACATAGCGTTGGCTACCC
>sig_2017
ACGCAATAGGAAGGCGGCGGAATCAGTTGGAATTGTTCTTCAGCGACTAACAACAGCTTT
>sig_2018
GCCCGTCGACTCTAGAGCTCTGCAGGCATGCGATATCCCATGGAAGCTTGGCACTGGCCG
>sig_2019
ACCGGGGCCGGCCATGATTGAACAAGATGGATTGCACGCAGGTTCTCCGGCCGCTTGGGT
>sig_2020
TAACTGACAAGGCCTGACGTCGACAGTCTTGACAGGGAAAATGCAGCGGCGTATAATGTG
>sig_2021
GGGGGATTTAACTGGAGGCGTGAAAAACGGGGAGCTGATCTTAAGGCCTAGGTCTAGAGT
>sig_2022
GCCCTCCACCACGTGGCCGCCCCGCCAGCCGGTGGTCTTCTCGTCCATATGTATATCTCC
>sig_2023
GGCTGCAGGTCGACGGATCCCCGTTAACGGGAATTCGGCTGCTGCTCTAAACGACGCATT
>sig_2024
TGTCCTGAATTCTTGAAGACGAAAGGGCCTCGTGATACGCCTATTTTTATAGGTTAATGT
>sig_2025
TTTTTTTTTTTTTTTTTTTTTTTTTTTTTTTTTTTTTTGGTTCCTGGGTGGCTAATAACT
>sig_2026
TGAGTGAGCTAACTCACATTAATTCGGTGAGGTTATGGCGGAGGGTTGCGAGGTCTAGGA
>sig_2027
AGTAGTAAGATTAGAGATAATACAACAATAAAAAAATGGTTTAGAACTTACTCACAGCGT
>sig_2028
TGGGTGTCGACGGATCGATCCCGTCGTTTTACAACGTCGTGACTGGGAAAACCCTGGCGT
>sig_2029
ACGAGCCATTATTTCTTTCCTCCTTTCCTTTTTAATCTATCAAAGGGGACCCGGATCCAC
>sig_2030
TTTACCTCTGGCGGTGATAATGGTTGCATGTACTAAGGAGGTTGTATGAATTCGAGCTCG
>sig_2031
CTAAAAATCCTTGAAGATTTTTATTCTGATCTTGCCGATGTTACACAGAAGAATTTACGC
>sig_2032
GGTCGACTCTAGAGGATCCCCGGGTACCGAGCTCGAATTCATCGATGATAAGCTGTCAAA
>sig_2033
ATAGGCGTATCACGAGGCCCTTTCGTCTTCAAGAATTCTGAAATATCAATCCAGCGTTTA
>sig_2034
CAGAAATTCGATTTTTGTGATGCTCGTCAGGGGGGCGGAGCCTATGGAAAAACGCCAGCA
>sig_2035
CGCTAGCTTGGGTGGTCATATGGCCATGGAGGCCCCGGGGATCCGTCGACCTGCAGCCAA
>sig_2036
CCTATAGTGAGTCGTATTAATTTCGCGGGATCGAGATCTCCTACGCCGGACGCATCGTGG
>sig_2037
TCGACTCTAGAGGATCCCCTAGAAATAATCTCAGACATCGGAAACTATGTCGGCTGCTGC
>sig_2038
ATTAACCCTCACTAAAGGGAGATATCGATCACTAGTGCGGCCGCACCGGTACCATGGATC
>sig_2039
TCGAGGGTACCCGGGACATCTAGACTGCAGCCAAGCTTGGCTGTTTTGGCGGATGAGAGA
>sig_2040
GAATTCCGGGGGGGGGGGGAAAGCCACGTTGTGTCTCAAAATCTCTGATGTTACATTGCA
>sig_2041
CCATGGCAGTGTGGCTGTCTACGCAGAATAAGTTTTACCTGCCGCCTCAGCCTGTCACAA
>sig_2042
GACGAGCTGTACAAGTAAAGCGGCCGTACCATGCATGATATCCTCGAGGTTACCGGGCCC
>sig_2043
CAGTACTGCGATGAGTGGCAGGGCGGGGCGTAATTTTTTTAAGGCAGTTATTGGTGCGAC
>sig_2044
TGCACGTACGCGTGGCGCCTGCAGGTCGACTCTAGAGGATCCCCGGGTACCGCGGCCGCA
>sig_2045
ACCGGGGTGTCGACACCATCGAATGGCGCAAAACCTTTCGCGGTATGGCATGATAGCGCC
>sig_2046
GAATAATGTGAGTTAGCTCACTCATTAGGCACCCCAGGCTTTACACTTTATGCTTCCGGC
>sig_2047
TTGGGATCCGCGCCTAACGAACTCTGCAGGTCACCCTTCATGGCGTTGAGCTGAGCGCCC
>sig_2048
AAGTGTAAAGCCTGGGGTGCCTAATGAGTGAGGATCCTAAATTATCTCTGGCGGTGTTGA
>sig_2049
TAGCTCGAGGGGCGCGCCGGGATCCCTAGAGAATTCCTAGAGGTACCCTAGACCGCGGCT
>sig_2050
CACCATCACCATCACCTCGAACGTCGTGCATCTGTTGGTCGCCGTGCTTCCGTTCTCGAG
>sig_2051
GAACTTCCAGACCGCTGCTGTGATGGTGGTGATGGTGTGCCATGGTATATCTCCTTTGAT
>sig_2052
ATCCGCTCACAATTCCACACATTATACGAGCCGGAAGCATAAAGTGTAAAGCCTCTAGCT
>sig_2053
TCGCAATTCCTTTAGTTGTTCCTTTCTATTCTCACTCGGCCGACGTGGCCTGGCCTCTGG
>sig_2054
CGTGGGATCCCCGGAATTCCCGGGTCGACTCGAGCGGCCGCATCGTGACTGACTGACGAT
>sig_2055
ATGACCCCGTAATTGATTACTATTAATAACTAATGCAACGGCGAATTCGTCGACAATTCG
>sig_2056
AAAACCAACACACGGATCCAATGAAAATAAAGGATCCTTTATTACTAGTAAAAAAACTAC
>sig_2057
AGTGAATAACCAGCCGTCTTTCGATGCGCCATCAACCAGACGATAGTTATCACGGAAGTT
>sig_2058
AATCCGGATGAAGCCGGGCGTTAGACTCTAGAGGATCCCCGGGTACCGAGCTCGAATTCG
>sig_2059
AGGGACGCGGGTCCATGGATATCGGGGATCCGAATTCTGTACAGGCCTTGGCGCGCCTGC
>sig_2060
CGGCCAATTAACCCTCACTAAAGGGATCCCTATAGTGAGTCGTATTATGGCCGATTCGGC
>sig_2061
TGCCGCCAAGGATCTGATGGCGCAGGGGATCAACTCCTTCGTCGGTGTCGTCGCCGGATG
>sig_2062
CGCATCGAATTCCCGGGGATCCTCGAGTTAATTAATTAATTAAGATCTTAGGCGCGCCGG
>sig_2063
TGACCATGATTACGCCAAGCTTGCATGCCTGCAGGTCGACTCTAGTCGGCCGTACGGGCC
>sig_2064
CTTCTTGACGAGTTCTTCTGAGCGGGACTCTGGGGTTCGCCTCGAGGCGAAATGACCGAC
>sig_2065
ACGCTCAGTGGAACGAAATCGATGAGCTCGGGGGGGGGGGGGCGCTGAGGTCTGCCTCGT
>sig_2066
AGTCGCTCATTCTAGAGTCCCCCGTGTTCTCTCCAAATGAAATGAACTTCCTTATATAGA
>sig_2067
TCTTATTTTCAAAAGAACTCACCGGAACTTTTACAACATACCCCAAAGCAGGTTCCATTA
>sig_2068
CCACAGCTCCTGGGCAACGTGCTGGTCTGTGTGCTGGCCCATCACTTTGGCAAAGAATTG
>sig_2069
TTCTCCATTTTAGCTTCCTTAGCTCCTGAAAATCTCGCCAAGCTGATGAATTCGAGCTGG
>sig_2070
ACGGCCAGTGAATTCCATGATGCATCCGGATCCTCTAGAGTCGACCTGCAGGCATGCAAG
>sig_2071
CCACGGTAATATCGTCCACCCAGGTGTTCGGCGTGGTGTAGAGCATTACGCTGCGATGGA
>sig_2072
CATCAGGCGGCCTTAAGGGCCCGTACGGCCGACTAGTAGGCTAGATTTGCGGTTTATCAA
>sig_2073
ATGGAAGTCAACCCCCCCCCCCCCCCCCCCCCCCCCCTGCAGCAATGGCAACAACGTTGC
>sig_2074
TAAGTTGGGTAACGCCAGGGTTTTCCCAGTCACGACGTTGTAAAACGACGGGATCCGATT
>sig_2075
CCATGTATCCACGTGGGAATGGTACCATGAGCTCCAATTCACTGGCCGTCGTTTTACAAC
>sig_2076
GGGGATCTGGCTAGCGATGACCCTGCTGATTGGTTCGCTGACCATTTCCGGGGTGCGGAA
>sig_2077
ATGACCATGATTACGAATTCACTGGCCGTCGTTTTACAACGTCGTGACTGGGAAAACCCT
>sig_2078
CTCGCTTTCAATTTAACACAACCCTCAAGAACCTTTGTATTTATTTTCACTTTTTAAGTA
>sig_2079
CAAGAATTCATTAATGCGGTAGTTTATCACAGTTAAATTGCTAACGCAGTCAGGCACCGT
>sig_2080
AAAAAAAAAAAAAACCGAATTCGTAATCATGTCATAGCTGTTTCCTGTGTGAAATTGTTA
>sig_2081
TTATGAGGGGATCTCGGTCGACCGTGACCAAAGGTGCCTTTTATCATCACTTTAAAAATA
>sig_2082
GATATCAGATCTCCTTTTGCGGCCGCACCGGTGCCTGCACGTGACCCGCAGGCTGATCTC
>sig_2083
CTGTGAGGTGTGGGGACCCACCTCCCCTAAGCTGATGCTGAGCTTGAAACTGGAGAACAA
>sig_2084
ATAGGGCGAATTGGAGCTCCACCGCGGTGGCGGCCGCTCTAGAACTAGTGGATCCCCCGG
>sig_2085
ACGCATCTGTGCGGTATTTCACACCGCATAGGGGGGGGGGGGAAAGCCACGTTGTGTCTC
>sig_2086
CCTGGGTGGCGGCCCTGCGGAGCCTTCGCCGCGTGCGCGATTCATGGCGGCCGTGGAGGC
>sig_2087
ACGCCCCAGCACTCGTCCGAGGGCAAAGGAATAGAGTAGATGCCGACCGGGAACCAGTTA
>sig_2088
ATCCCGCGGCCATGCCATTGGTTACCTGGATCCATATGAATTCTGGGGCCCAATTCGCCC
>sig_2089
GCACGATTTAGGTGACACTATAGAATAGGAATTCGGATCCGTAAGCTTCTCCCTATAGTG
>sig_2090
TTTATGTTTGGTGCAATTCATGTCAACCTTAGCAGGTTCTGCGTTAACCGAGACTACTAA
>sig_2091
GAGCCTCCAACCCAAAGACCAGACCCAGGTGACACAGGACGAGGGCCCAGATGGCCGCAC
>sig_2092
TCCCGGGAGATCTGGGTATCTGTAAATTCTGCTAGACCTTTGCTGGAAAACTTGTAAATT
>sig_2093
AATCATAAGAAATTCGCCCGGAATTAGCTTGGCTGCAGGTCGACGGATCCCCGGGAATTC
>sig_2094
ACGACGACAAGAGTCCGAGCTCGTGGATCCGAATTCTGTACAGGCGCGCCTGCAGGACGT
>sig_2095
ACTCGCTCACATGGGAGCTCTAGGGGAGTAGGGTTGGTTGTGGTTGCGGCCGCGATGTTG
>sig_2096
GGCCGCAAGCTTGTCGACGGAGCTCGAATTCGGATCCGATATCGCCATGGCCAGAGGAGA
>sig_2097
GCAGATCCGGATGCCATTTCATTACCTCTTTCTCCGCACCCGACATAGATCCCCTATTTG
>sig_2098
ATCAAAAAACAACTAATTATTCGAAGGATCCAAACGATGAGATTTCCTTCAATTTTTACT
>sig_2099
TTTCCCTTGTGCCGACTGTCTAGTCGGTCATTTCGAACCCCAGAGTCCCGCTCAGAAGAA
>sig_2100
TGCATGCCTGCAGGTCGACTCTAGAGGATCCCCGGGTACCGAGCTCGAATTCAGATCTGA
>sig_2101
AATTAATTAAGTGGAATTCAAAGGTACCCGCCCGGGATCAGATCCGCGGCCGCATAGGCC
>sig_2102
TCGTGATGGTGATGGTGATGGTAGTACGACATATGTATATCTCCTTCTTAAAGTTAAACA
>sig_2103
GCTCGATGATCCCCGGGTACGTACCGGGCCCCCCCTCGAGGTCGACGGTATCGATAAGCT
>sig_2104
TGAATGTTCCGTTGCGCTGCCCGGATTACAGCTGCGTTTCCTGTTTGGGGTCGTTTGCGG
>sig_2105
GGTACCCAGATCTACACCAGAAGAATGATGATGATGATGGTGGCCCATGGTTTTCGGACC
>sig_2106
TCGACATGGATGAGCGATGATGATATCCGTTTAGGCGCGCCCCATCCGACCATTGACTGC
>sig_2107
CAAACAAGAGAATCGATGAACGGTAATCGTAAAACTAGCATGTCAATCATATGTCGACGC
>sig_2108
ATTGAAGGCCAAAAAACTGCTGCCTTCGGATCCTAGAAGCTTATCGAATTCGATAACCCT
>sig_2109
CGAACCGAACAGGCTTATGTCAACTGGGTTCGTGAATTATCCATTGCTGTTGACAAAGGG
>sig_2110
TCGGCTCAACAACTTCGTATAATGTATGCTATACGAAGTTATCAGTACTTTTCCCAAGGC
>sig_2111
GTACCCGGGGATCCATATGACTAGTGATCCTCTAGAGTCGATCGACCTGCAGGCATGCCT
>sig_2112
GGAACCAGTTGGTACCGAATTCCTCGAGTCTAGAGGAGCATGCGACGTCGGGCCCAATTC
>sig_2113
CCAGAATGGCGGCTCCGGCTACCGCGACCGTCAGTCCACGCTTCATATGGATCCTTCCAG
>sig_2114
AGATCTAAGCTTTGCAAAGATGGATAAAGCGGAATTAATTCCCGAGCCTCCAAAAAAGAA
>sig_2115
ACCAGCGGGTCGGAGCGGATGGGCCACCAGAGCGGGACCGTGCACCCGGGGAAGACTCAG
>sig_2116
CTAAGGAAATACTTACATATGGTACCCGGGGATCCTCTAGAGTCGACCTGCAGTAATCGT
>sig_2117
GTGCAATACGAATGGCGAAAAGCCGGGGGATCAAGAGACAGGATGAGGATCGTTTCGCAT
>sig_2118
CTTTACCAACAGTACCGGAATGCCAAGCTTTTTGCAAAAGCCTAGGCCTCCAAAAAAGCC
>sig_2119
ACGTTGCCCGGATCCGGTCGCGCGAATTCGTAATCATGGTCATAGCTGTTTCCTGTGTGA
>sig_2120
CACTCGGGGCTCACCCGGGCGGCGGCTCGCTCGCCGAAGACGGTCGAACCGTCCTGAGGG
>sig_2121
CTGGGCTATTTCATGGTCGGCTTGCGTGTCATCATGTTTCGTCGCTTCGACCAAGAAGCC
>sig_2122
GCTGATGTGCTTAAAAACTTACTCAATGGAATAATTCTAGATGGGAAGTCAGCGTAATGC
>sig_2123
TGGAATTGTGAGCGGATAACAATTTCACACAGGAAACAGCCATGGCCATGATTACGCCAA
>sig_2124
CGTCAAGCCGTCAATTGTCTGATTCGTTACCAAATGCATTTAATCTTTCTGCGAATTGAG
>sig_2125
TGCGGTACCAAGCTTGGCTGTTTTGGCGGATGAGAGAAGAGCAGCCTGAATGGCGAATGG
>sig_2126
CCGACGTCGCATGCTCCCGGCCGCCATGGTTTTGTTGGCCATGTTATCCATGGCCGCGGG
>sig_2127
ATAAGCTTTCTAGAGTCGACGGATCCCCGACACCAGACCAACTGGTAATGGTAGCGACCG
>sig_2128
CGCGATGATTAATTAATTCAGAACGCTCGGTTGCCGCCGGGCGTTTTTTATGCAGCAATG
>sig_2129
GAGGCCCTTTCGTCTTCAAGAATTCTCATGTTTGACAGCTTATCATCGATAAGCTTCTCA
>sig_2130
TTAATAGTTTGCGTAAGAGGTTCCAACTTTCACCATAATGAAATAAGATCACTACCGGGC
>sig_2131
GGGGCAGGCGTCGACATTCTGAAATGAGCTGTTGACAATTAATCATCCGGCTCGTATAAT
>sig_2132
TCATGATTCCGTATGGCAATGAAAGACGGTGAGCTGGTGATATGGGATAGTGTTCACCCT
>sig_2133
ATTTTAAATTCAAACTCCTCTCTCAACTCTCCAAAAAACGGGCAGAAGGTGGTATGGATC
>sig_2134
GCCCGGCGAACCGCGCGCGGCAGGCACAGACGCACCAGAGCCGGGAGGCCCTGAATGAAC
>sig_2135
CGGTACCAAGCTTAAGTTTAAACCGCTGATCAGCCTCGACTGTGCCTTCTAAATAGTAAT
>sig_2136
CGTCGACGTCATATGGATCCGATATCGCCGTGGCGGCCGCTCTAGAACTAGTGGATCGAT
>sig_2137
CACCAAAAGGGAGGGGCAGGCGTCGACATTCTGAAATGAGCTGTTGACAATTAATCATCC
>sig_2138
ATGGAACAAGACCCGGGAAGAGAATTCGGATCCGCAGATCCACGCGGAACCAGCAGGCCC
>sig_2139
AGCGTTCGGCGTGTAGCGGAGGCGGTGCGGCATCCCAGGTGGCGGATCTGATCATATGCA
>sig_2140
GGAAACAGCTATGACCATGATTACGAATTTAATACGACTCACTATAGGGAATTTGGCCCT
>sig_2141
CGACGACACCGACGAAGGAGTTGATCCCCTGCGCCATCAGATCCTTGGCGGCAAGAAAGC
>sig_2142
CTGGTGATTTTTGCGGACTCTAGACTAGGTGGATCTTCACTTGTACAGCTCGTCCATGCC
>sig_2143
TTCACAAAACGGTTTACAAGCATAAAGCTGGGCCGTCGACCAATTCTCATGTTTGACAGC
>sig_2144
ATGTTTGACAGCTTATCATCGAATTCGATAAGCTTTAATGCGGTAGTTTATCACAGTTAA
>sig_2145
GTTGGGCGAGGTGAGGTACGCGCTACTCACGCTAGCTTATCGCGCCATTCGCCATTCAGG
>sig_2146
GAGAAAATACCGCATCAGGCGGCCTTAAGGGCCCGTACGGCCGACTAGAGTCGACCTGCA
>sig_2147
TAGCGTTGCCGCGACAGGTACCAGCACACCAGCATCAAGCAATCGCTTCATCAGCCACTG
>sig_2148
TTCCGCCTTTTTCTAGCGCGTTACCCGGACATTTTTCACTGGTCGCGCTTGGACCGTAGC
>sig_2149
TAAGCTGTCAAACATGAGAATTCGCTAGCTTGGCTTGGAGCCTGTTGGTGCGGTCATGGA
>sig_2150
TAGAGGTCCCCTTTTTTATTTTTTTTCATCCTAAACCTAAAGTGAATAGCTCACTTATCA
>sig_2151
AGGAGGAACTATATCCGGATCTGCATTAATGAATCGGCCAACGCGCGGGGAGAGGCGGTT
>sig_2152
GGGCTGGACAATCGTGCCGGTTGGTAGGATCCCCACCCAACGCACCCCAGGAGGTCCCGC
>sig_2153
CTCCTCGCCCTTGCTCACCATGCTGTTATCAACCACTTTGTACAAGAAAGCTGAACGAGA
>sig_2154
TCGATAAGAACCTCAGATCCTTCCGTATTTAGCCAGTATGTTCTCTAGTGTGGTTCGTTG
>sig_2155
CAATGGATAATTCGGCTTTTCATGTGCAGCTCCATCAGCAAAAGGGGATGATAAGTTTAT
>sig_2156
TGTACAAACTTGTGATAGATCTGAGTCCGGACTTGTACAGCTCGTCCATGCCGAGAGTGA
>sig_2157
AACAAAGCCCGAAAGGAAGCTGAGTTGGCTGCTGCCACCGCTGAACAAACTAGTGACGAG
>sig_2158
CGGGCCCCCCCTCGAGGTCGACGGTATCGATAAGCTTGCATGCCTGCAGGTCGACTCTAG
>sig_2159
TCTGATAGGCAGCCTGCACCTGAGGTTAATCACAAACTGGTCTAGAAAGCTTGGCGCCAT
>sig_2160
ATTTAAATTAATAAGCTTGGATCCGAGCTCGCATGCTCGAGATCTGCAGCTAGCGAATTC
>sig_2161
ATCGATTACAAACGCCTAGGGATCTCAGGCCTTAATGGCGTATGCATGAAGATCGTGGAA
>sig_2162
CAGCCGAACGACCGAGCGCAGCGAGTCAGTGAGCGAGGAAGCGGAAGAAGCATTCTGAAA
>sig_2163
ATCCAATTCATGTGGAGATTGAACAATGTGCTCGCGGGTTCCTATTCTCCTACTGTGCTC
>sig_2164
AAATTGCCCAGTATTCTTAACCCAACTGCACAGAACAAAAACCTGCAGAACATTTCCGTG
>sig_2165
TCCTTCGAAGGAAAGACCTGATGCTTTTCGTGCGCGCATAAAATACCTTGATACTGTGCC
>sig_2166
TACGCATAAAAAACCTCCTTGGTACCTTAGGCCGCATATCGCGACCTGAAAGCGGCACGC
>sig_2167
AATTTCACACAGGAAACAGCTATGACCATGATTACGAATTCCCGGGGATCCGTCGAGATT
>sig_2168
CGACTCACTATAGGGGAATTGTGAGCGGATAACAATTCCCCTCTAGGATCCGAATTCGAG
>sig_2169
AACTCAAAATCCACACAACATACGAGCCGGAAGCATAAAGTGTAAAGCCTGGGGTGCCTA
>sig_2170
GCCTAATTAATTAAGTCGACGATCCGGCTGCTAACAAAGCCCGAAAGGAAGCTGAGTTGG
>sig_2171
AGTGCTGCAACATTTTGCTGCCGGTCACTTAAGGGCCCCTAGGCAGCTGGACGTCGGTTC
>sig_2172
ACGATGCGTCCGGCGTAGAGGATCGATCCACTCGTTATTCTCGGACGAGTGTTCAGTAAT
>sig_2173
ACCAGCGGGTCGGAGCGGATGGGCCACCAGAGCGGGACCGTGCACCCGGGGAAGACTCTG
>sig_2174
CTAAAGAAGAAGGGGTATCTCTCGAGAAGAGAGAGGCTGAAGCATCGATGAATTCACGTG
>sig_2175
TAGAAATAATTTTGTTTAACTTTAAGAAGGAGATATACATATGAAGAAAGGTTTTATGTT
>sig_2176
CAAAAATTTAACGCGAATTTTAACAAAATCCTATTATTTTTGACACCAGACAAGTTGGTA
>sig_2177
GGGCCGGGTCAGGTCCCCAGAGGGCCAGCAGCGCCAGCAGGGGCAGGAGGCGCATCCACA
>sig_2178
TAGGCCAGTGAGGCCTAGAGTCGACCCAGATCCGCCTACCTTTCACGAGTTGCGCAGTTT
>sig_2179
GGCAGCAGGAAGTGGCACAGGCACGGCGGGAAATAGCTTTGGTAATAAAAGCTTTCCTAT
>sig_2180
GTTCAATCATGCGAAACGATCCTCATCCTGTCTCTTGATCAGATCCTTAAACGAGCAGTG
>sig_2181
CGCTTGATAAGCTTGGCACTGGCCGTCGTTTTACAACGTCGTGACTGGGAAAACCCTGGC
>sig_2182
CTCGCCCGGGGATCCTCTAGAGTCATTGTTTAGGTTCGCTTTTCTGTTTTATTTGTTTCG
>sig_2183
CCCCCCCTCGAGGTCGACGGTATCGATAAGCTTGATATCGAATTCAGATCTGGTCACAGT
>sig_2184
CCTCGCGAGTTGGTTCAGCTGCTGCCTGAGGTCACTGCGTGGATGGAGCGCTGGCGCCTG
>sig_2185
GCCTGAATTCCAGCACACTGGCGGCCGTTACTAGTGGATCCGAGCTCGGTACCAAGCTTG
>sig_2186
AAGGTATATTATTGATGATNNNTTAATTAAGGATCCNNNCGGTGTGAAATACCGCACAGA
>sig_2187
GAATTCTGGAAGAAGACCCAATTCGCCCTATAGTGAGTCGTATTACAATTCACTGGCCGT
>sig_2188
GAACCGTTCTTCTTATTGATTTGAGCCTGTGTGTAGAGATACAAGGGAATTGCGGCCGCA
>sig_2189
GATAAAAAGAAGATAAATTAACTGAAGGGCTCTCCGATGATCTCTTGCTAGCAACCCTTA
>sig_2190
ACCCTGAGTCCCATTGCGCCCCGTAGCCCGGCCAAGCTCTCCTTCCAGTTTCCATCCAGT
>sig_2191
TCCCCGGGGATCTCTCACCTACCAAACAATGCCCCCCTGCAAAAAATAAATTCATATAAA
>sig_2192
CGCCCGGGCGGCCGCCACCGCGGTGGAGGGGGATCAGATTGTCGTTTCCCGCCTTCAGTT
>sig_2193
AGCAAGGACAATTAACAAAGGGAATGGTGGAGATGGGAGAGAGATTTCAAAAATTGACAT
>sig_2194
TGAGCACCACCACCACCACCACTAATAATACGTACTCGAGCATGCAAGCTTGGCTGTTTT
>sig_2195
CCACCATCTGTAAAGATAACACGATTGGCAACTTGACGAGCAAATCCCATCTCGTGTGTC
>sig_2196
CCGCTTTCCAGTCGGGAAACCTGTCGTGCCAGGGGAATTCTTGAAGACGAAAGGGCCTCG
>sig_2197
TTTTTAATTTGTGTGTTTCCATGTGTCCAGTTTGGCGCGCCAAAATCGTCCAGCCCGTTG
>sig_2198
TCGAGCTCGCCCGGGGATCCTCTAGAGTCGACCTGCAGCCCAAGCTTTGCACTGGATTGC
>sig_2199
CAAGAATTCTCATGTTTGACAGCTTATCATCGGAGCTCTCGAGTCTAGAATCGATCCCGG
>sig_2200
GACCGTCTCGGGGAGCTGCATGTGTCAGAGGTTTTCACCGTCATCACCGAAACGCGCGAG
>sig_2201
TTTTTCTGTGCAACCAATTTTAAGGGTTTTCCAATACTTTAAAACACATACATACCAACA
>sig_2202
GTCGCATGCACGCGTACGTAAGCTTGGATCCTCTAGAGTCGACGAGCTCACTAGTGACAG
>sig_2203
CATGCAAGCTTCAGCTGCTCGAGTTCTATAGTGTCACCTAAATCGTATGTGTATGATACA
>sig_2204
GGAAGCTAAAATGCATCATCATCATCATCATGGCCATCATCATCATCATCATGGATCCGA
>sig_2205
TACCATTACCAGTTGGTCTGGTGTCAAAAAGCGGCCGCTCGAGTCTAAAAGGGTGGGCGC
>sig_2206
ATAGGCGTATCACGAGGCCCTTTCGTCTTCAAGAATTAACTGTGGGAATACTCAGGTATC
>sig_2207
TTACTCGTAAAGCGAGTTGAAGGATCATATTTAGTTGCGTTTATGAGATAAGATTGAAAG
>sig_2208
GGATCTTTCAGGAGGAGAACTCATAATACTACCACGCGGAACCAGGCCGCTGCTGTGATG
>sig_2209
GCGGATGAATGGCAGAAATTCGCGAGCTCTTAATTAATTTAAATCTAGACTAGTGCGGCC
>sig_2210
TCATGGGAATTCGCGCGACCGGATCCGGGCAACGTTGTTGCCATTGCTGCAGGCGGAGAA
>sig_2211
CATTAACCTATAAAAATAGGCGTATCACGAGGCCCTTTCGTCTTCAAGCAGATCTGAATT
>sig_2212
GAAATCCATTATGTACTATTTAAAATCAAGCTCCTTGCAGGCCAACCAGATAAGTGAAAT
>sig_2213
ACCAAAGGTGATGCGGAGAGATGGGTGTCGACGGATCGATCCCGTCGTTTTACAACGTCG
>sig_2214
CATAGATAGAATAAAAGATTTTATTTAGTCTCCAGAAAAAGGGGGGAATGAAAGACCCCA
>sig_2215
TGTATCTTATCATGTCTGGATCTACGTAATACGACTCACTATAGGGCGAGAGGCTCGAGA
>sig_2216
CAGGTATATGTGATGGGTTAAAAAGGATCGATCCTCTAGAGGATCCCCCTAGAGAATAGG
>sig_2217
TCCCGTGTCCGGGTCTTTGATCCAAGCGCTGGCGAAGTCGCGGGTCTTGCTGCCCTGGAA
>sig_2218
ATGTGTGGAATTGTGAGCGGATAACAATTTCACACAGGAAACCAGGAAACAGCTATGACC
>sig_2219
TACATGAACCGTCTAGCTTGCTTACCTTCGATTTGATGGAGATATCCATGTGGGTGTCCA
>sig_2220
AGGGAGAGCTCGGATCCGGCTGCTAACAAAGCCCGAAAGGAAGCTGAGTTGGCTGCTGCC
>sig_2221
GAGTGATGGTGGTGGTGATGTGCCATATGTATATCTCCTTCTTAAAGTTAAACAAAATTA
>sig_2222
GTATCGATAAGCTTGATCTAGAGCTTATCGATGTCGACGTAGTTAACTAGCGTACGATCG
>sig_2223
CAAGCATATGCTCGAGGATCCGGCTGCTAACAAAGCCCGAAAGGAAGCTGAGTTGGCTGC
>sig_2224
AGGACGTAACATAAGGGACTGACCACCCGGGGATCCTCTAGAGTCGACCTGCAGGCATGC
>sig_2225
ATAGGCTTACCATGGTGATGGTGATGATGCATATGTATATCTCCTTCTTAAAGTTAAACA
>sig_2226
AAAGAGATGGGTATGAAAAACATAAATGCCGACGACACATACAGAATAATTAATAAAATT
>sig_2227
GACGTATCGGGCCCTGGCCAGCTAGCTAGAGTCGACCTGCAGGTCCCCGGGGATCGGTCT
>sig_2228
CAGCTTCCTTTCGGGCTTTGTTAGCAGCCGGATCAAGCTTCGAATTCCATGGTACCGTAG
>sig_2229
ACCTAAATGGCCATTTAGGCCTAGAGTCGACCCAGATCCACTCGTTATTCTCGGACGAGT
>sig_2230
GAAGCAGCCCAGTAGTAGGTTGAGGCCGAAGAGCACCGCCGCCGCAAGGAATGGTGCATG
>sig_2231
CGAAGGATCCTACGTAGAATTCCCTAGGGCGGCCGCGAATTAATTCGCCTTAGACATGAC
>sig_2232
CAGTCTGCCCTGTCTAAAGATCCCAACGAAAAGAGAGACCACATGGTCCTGCTGGAGTTT
>sig_2233
GCGCCGTCGACGGGCGGCCGCCACTGTGCTGGATATCTGCAGAATTCCACCACACTGGAC
>sig_2234
GCTTTCTTGTACAAAGTGGTGATTCGAGCACCACCACCACCACCACTAATGTTAATTAAG
>sig_2235
TTTGACAGCTTATCATCGATAAGCTTACTCCCCATCCCCGGGCAATAAGGGCTGCACGCG
>sig_2236
CGGCCGCTCGAGTCGACCCGGGAATTCGGGGATCCCAGGGGCCCCTGGAACAGAACTTCC
>sig_2237
ACCATTACCAGTTGGTCTGGTGTCAAAAAGCGGCCGCTCGAGTCTAAAAGGGCGAGCTCA
>sig_2238
TAATAAAAAAACCTATAAATACGGATCCCGGGAATTCATAACTTCGTATAGCATACATTA
>sig_2239
TTGTATGGAACAACGCATAACCCTGAAAGAAGCTTGGGATCAACGCAATGGTTTTATCCA
>sig_2240
AAGCTGTCAAACATGAGAATTGGTCGACGGCCCAGCTTTATGCTTGTAAACCGTTTTGTG
>sig_2241
CCCTAATGCTGATCCATGCTGAAAGGAAAAGTTCAGTTTAGGTTTTAAAACCCTAATGCT
>sig_2242
TCTTCGCTCGAGAATTCCCCGGGATCCTTAGACATGACTGTTCCTCAGTTCAAGTTGGGC
>sig_2243
AAATGTTGTCGGTCCTATTAATAACTCGTCTTCCTAAGCATCCTTCAATCCTTTTAATAA
>sig_2244
GTCGAGTGGGTGGTGAGCAGCTCGCCGTCGCGCAGCAGGCGCCAGCGCTCCATCCACGCA
>sig_2245
TGCGGTGTGAAATACCGCACAGATGCGTAAGGAGAAAATACCGCATCAGGACTCTAGAGG
>sig_2246
CCCGCTGACGCGATGCCTACCTTTCACGAGTTGCGCAGTTTGTCTGCAAGACTCTATGAG
>sig_2247
CCCGGGCCCGAATGCCGGCATTCTCGAGGGGATCCTCTAGAGGGGGATCCTCTAGAGTCG
>sig_2248
ATCCTAAGCTTGGGTCTCCCTATAGTGAGTCGTATTAATTTCGATAAGCCACCTCGAGGC
>sig_2249
CCGGTCCGACGGCGGCCCACGGGTCCCAGGAGCTTGAGATCCACTTAACGTTACTGAAAT
>sig_2250
GCTGGGAATTGATCCCTTCACCATAGATCCCGTCGTTTTACAACGTCGTGACTGGGAAAA
>sig_2251
GCATCCATGCCAGATGGTGAGGACCTAGTGGTGACTCATGGGGATGCCTGCCTTCCCAAC
>sig_2252
TGGCGAACTGCTGGTTCCGCGTGGATCTGGATCCGAATTCTCTTCCCGGGTCTTGTTCCA
>sig_2253
TCACGAGGCAGACCTCAGCGCTCAAAGATGCAGGGGTAAAAGCTAACCGCATCTTTACCG
>sig_2254
CTCTTCCTTTTTCAATATTATTGAAGCATTTATCAGGGTTATTGTCTCATGGACCAAAAT
>sig_2255
GTTTAAGCGTTTCCGTTCTTCTTCGTCATAACTTAATGTTTTTATTTAAAATACCCTCTG
>sig_2256
CAGTCACGACGTTGTAAAACGACGGCCAGTGAATTCAGATCTGCATCTCAATTAGTCAGC
>sig_2257
GCAGCGGTTTCTTTACCAGACTCGAGTGCGGCCGCAAGCTTGTCGACCTGCAGGCGCGCC
>sig_2258
GGTACTGGTCCCCCCCTTGAGGTTGACGGTATTGATGAGCTTGGTGCAGGCGGCCGCAAT
>sig_2259
CAGTGAGCGAGGAAGCGGAAGATGACTGCGTTAGCAATTTAACTGTGATAAACTACCGCA
>sig_2260
GAGGTAATATACCATGAATCATAAAGTGCATCATCATCATCATCATATGGAGCTCGGTAC
>sig_2261
ACTCGGGAGTGTCCACGCTGCATGGTATCCGAGCCTGGTAGGGAAGGGACCCGCGTGGCG
>sig_2262
GCGGGGAAGTCAACCTGACTAGAGGATCTTTGTGAAGGAACCTTACTTCTGTGGTGTGAC
>sig_2263
ACACCATGAATCACAAAGTGCATCATCATCATCATCATATGGAGCTCGGTACCCTCGAGG
>sig_2264
TCATGTTTGACAGCTTATCATCGATAAGCTTGCATGCCTGCAGGTCGACTCTAGAGGATC
>sig_2265
ATCCCCGGGTACCGAGCTCGAATTCATTACAGTTTAAGGTTTACACCTATAAAAGAGAGA
>sig_2266
TGGGGTGTGTGATACGAAACGAAGCATTGGGATCTATCGAATTCTAGAAATAATTTTGTT
>sig_2267
GCAGCAGCATGCAGGAAGCTTTTTGCAAAAGCCTAGGCCTCCAAAAAAGCCTCCTCACTA
>sig_2268
CGCCACTACCAACCTCCATACCAACGCCAGATGCAATTTTCGTCAGATACGCAGCGAGAA
>sig_2269
TCGATGATTAATTGTCAACAGCTCATTTCAGAATTGAGCAAAAGGCCAGCAAAAGGCCAG
>sig_2270
CATAAAAAACAGACTACATAATACTGTAAAACACAACATATCCAGTCACTATGGTGGCCG
>sig_2271
GTTACGTTGAGAAAGAATTCGGCGTTGCTGGCGTTTTTCCATAGGCTCCGCCCCCCTGAC
>sig_2272
GTCCTCGGAGGAGGCCATCAGGATCCCGGGCCCTATCACCACTTTGTACAAGAAAGCTGA
>sig_2273
GGAGGCCATCAAACCACGTCAAATAATCAATTATGACGCAGGTATCGTATTAATAGATCG
>sig_2274
TGAGCGGATAACAATTTCACACAGGAAACAGAATTAATTAAGCTTGGCTGCAGGTCGACG
>sig_2275
GACGCTCAGTGGAACGAAAACTCACGTTAAGGGATTTTGGTCATGACATTAACCTATAAA
>sig_2276
AGTGAATTGGAGCTCATGCGCGCTTGTTCAGCGGTTTCAGCCTCCAACTCAGCTTCCTTT
>sig_2277
ATGACGACGACAAGAGTCCGGATCCCAATTGGGAGCTCGTGTACACGGCGCGCCTGCAGG
>sig_2278
CGCCAGGGTTTTCCCAGTCACGACGTTGTAAAACGACGGCCAGTGAATTGCTGCAGGTCG
>sig_2279
ATAAGCGGATGAATGGCAGAAATTCGTCGAAGCTTTAATGCGGTAGTTTATCACAGTTAA
>sig_2280
TAGGGAGACCACAACGGTTTCCCTCTAGCGGATCGCAAGCTTGGGCTGCAGGTCGACTCT
>sig_2281
CATGCTCGAGCGGCCGCCAGTGTGATGGATATCTGCAGAATTCAGGCCTGAATTCCAGCA
>sig_2282
AGAACCCGGCCAACGGGCACGCTCACGCGGGCTGGGTGCTCACCTTTCCGGTGCCCAGAA
>sig_2283
ACTAGTTCATCCTCGAGATCTAAGCTTGGATCCGCGGCCGCTACGTAGAATTCCCATATG
>sig_2284
CTTGTACAAAGTGGTTGATAACAGCATGGCCTCCTCCGAGGACGTCATCAAGGAGTTCAT
>sig_2285
GACGGCCAGTGAATCCGTAATCATGGTCATAGCTGTTTGGTACCCCCCCATGTCAGCCGT
>sig_2286
TCTTCTGACACAACAGTCTCGAACTTAAGGCTAGAATTCTGGCTACAGGTAAGCGCCCCT
>sig_2287
GAAAAGCGCCTCCCCTACCCGGTAGGGCGCGCCGGGATCCCTAGAGGTACCCTAGAAAGC
>sig_2288
TGGCAGGCCCCGTGGCCGGGGGACTGTTGGGCGCCATCTCCTTGACCCCGGTTGATAATC
>sig_2289
TGTAAACTGTGTCGAACTGGCACCGGTAACGCCCACCATCCTTCAGAAGGAGGTACATGG
>sig_2290
TTGTAAAACGACGGCCAGTGAATTAATTCGAGCTCAGCCAATCGACTGGCGAGCGGCATC
>sig_2291
AGCTGCATTAATGAATCGGCCAACGCGCGGGGAGAGGCGGTTTGCGTATTGGGCGCTATT
>sig_2292
TTATCAACCGGGGTCAAGGAGATGGCGCCCAACAGTCCCCCGGCCACGGGGCCTGCCACC
>sig_2293
GCTTCTCTTGAGCTTCAATCTTAGTGACACGCCCTCCAGCTCCCATTGTTGTGTTGTCAA
>sig_2294
AACGACGGCCAGTGAATTCGGATCCTTAATGGTGATGGTGATGGTGTGCGATATCCCCCA
>sig_2295
TGCTGTCTCATCATTTTGGCAAAGAATTATCGCATGCCTGCAGAGCTCTAGAGTCGCCTG
>sig_2296
ACGTCATAGCCATTGAAGTGTTCCTCGAGGTAGTTAACTTAGTCTACTCGAGTTTAATCC
>sig_2297
CCAGATCGGTACCGCTAGCAAGATCTCCTAGGAAGCTTTCCATGGTCACCGACGCCAAAA
>sig_2298
TCAAGAAGCAATTCAGAGCGCCAGCAAGTGGGGGACAGCAGAAGACCTGACCGCCGCAGA
>sig_2299
TGCCTGGCAGTCGATCGTACGCTAGTTAACTACGTCGACATCGATAAGCTTCGAATTCCG
>sig_2300
GGGATTTTGGTCATGAGACAATAACCCTGATAAATGCTTCAATAATATTGAAAAAGGAAG
>sig_2301
CGGTGATTACCTATGGCAGCAGCGCCAAGATCGGCGCGGGGAAGTTCAGGCCGCTACGGC
>sig_2302
CTGGTACGCCTGCAGGTACCGGTCCGGAATTCCCGGGTCGACGAGCTCACTAGTCGGCGG
>sig_2303
GCCAAGGAAAAATGTGGCATAAAATGGGAGCAAGGAACTGCGCCCACATTTCATGAACAG
>sig_2304
GCACGAGTGGGTGTGAGAGCTCTCCGGACTCAGATCTGTCATGATGATCATTGCAATTGG
>sig_2305
TTGTTGGAGCCGAAATCCGCGTGCACGAGGTGGCGGACTTCGGGGCAGTCCTCGGCCCAA
>sig_2306
TGCAGATAGGTACCATCGATAGATCTGCTGCCTCGCGCGTTTCGGTGATGACGGTGAAAA
>sig_2307
GGGCGACTGCCCTGCTGCGTAACATCGTTGCTGCTGCGTACCATGGTCGATCGACAGATC
>sig_2308
TCTGGAAGTTCTGTTCCAGGGGCCCCTGGGATCCCCAGGAATTCCCGGGTCGACTCGAGC
>sig_2309
GCCGGGCCTTTCTTTATGTTTTTGGCGTCTTCCATGGACCTGCATATAACCTGCATATAA
>sig_2310
TCTCGCCATATGGTCTCCTGTCTAGAGGTACCTCCACACAATGTACGAGCCGGAAGCATA
>sig_2311
CAGATCCTCTAGAGTCGAGATGCGCCGCGTGCGGCTGCTGGAGATGGCGGACGCGATGGA
>sig_2312
CCGTTAAATATCAAAGGGAAAACTGTCCATATGCACAGATGAAAACGGTGTAAAAAAGAT
>sig_2313
CTTAGGGGCAGACATAGGGGCAGACATTAGAATGGTATATCCTTGAAATATATATATATA
>sig_2314
ATCCCCCAAGCTTACTTAGATCTCGAGCTAGCACGCGTAAGAGCTCGGTACCTCCCGGGT
>sig_2315
ATCGATCCGCATAGATGTAAGAAATGTATACGACCATAAAAACAAGGGCAACGTTGACTA
>sig_2316
TGGCCATTCTCATCGTGAGCTAGCGGATCTCGACCAATTCTCATGTTTGACAGCTTATCA
>sig_2317
GCTCGAAATTAACCCTCACTAAAGGGAACAAAAGCTGGTACGAGGACAGGCTGGAGCCAT
>sig_2318
TGCCAACTTTGTACAAGAAAGCTGTCTACCAATGCTTAATCAGTGAGGCACCTATCTCAG
>sig_2319
GCTACCAGGACCCGTTACCCTGCAGCTGGCTTCTGTTTGCGATCCAGGCTACATCGGTTC
>sig_2320
TCTTTTTGTCAAGACCGACCTGTCCGGTGCCCTGAATGAACTCCAGGACGAGGCAGCGCG
>sig_2321
AGGGCCAATTCCCTATAGTGAGTCGTATTAAATTCGTAATCATGGTCATAGCTGTTTCCT
>sig_2322
CATGCGAAACGATCCTCATCCTGTCTCTTGATCAGATCTCACTACGCGGCTGCTCAAACC
>sig_2323
CCCTGTCCTTTTACCAGACAACCATTACCTGTCCTACCAATCTGCCCTTTCGAAAGATCC
>sig_2324
TGATGACGATGACAAGCTGGGAATTGATCCCTTCACCATAGATCCCGTCGTTTTACAACG
>sig_2325
CGACTCTAGAGGATCCCCTCCGGATGGAAGACCCGGGTCTTCCATCCGGACCGGGGGTAC
>sig_2326
CATCCCCCTTTCGCCAGCAGATCCGTCGACCTGCAGGGGGGGGGGGGCGCTGAGGTCTGC
>sig_2327
ATCCAGTGATTTTTTTCTCCATTTTAGCTTCCTTAGCTCCTGAAAATCTCGCGACGGATC
>sig_2328
GAAGGGCTCCTTCTTAAAGTTAAACAAGGCGGCCGCGGAGCCTGCTTTTTTGTACAAAGT
>sig_2329
TCTAGAGGATCCCCGGGTACCGAGCTCGAATTCACTGGCCGTCGTTTTACAGCCAAGCTT
>sig_2330
GGGTCCATGGTGAAGGGCGAATTGCCCTTAAGGGCAATTCCACCACACTGGACTAGTGGA
>sig_2331
GTGGTATGAAAGCTAAACCGTACTCCCAAATATCCTCTTTTAAAGATCTGATCATAGACG
>sig_2332
CGACTCACTATAGGGATCCTTTAGTGAGGGTTAATTGCGGCCGCGAATTCTTGAAGACGA
>sig_2333
GCAGATCTCGAGCTCGGATCCGACCCATTTGCTGTCCACCAGTCATGCTAGCCATGGTAT
>sig_2334
TTCCTCGACCTGCAGGGGGGGGGGGGCGCTGAGGTCTGCCTCGTGAAGAAGGTGTTGCTG
>sig_2335
TAAAACGACGGCCAGTGCCAAGCTCTGCTGCTCTAAACGACGCATTTCGTACTCCAAAGT
>sig_2336
ATATATAGGGCCCGGGTTATAATTACCTCAGGTCGACGTCCCATGGCCATTCGAATTCGT
>sig_2337
AATAGGATTTTGTTAAAATTCGCGTTAAATTTTTGTTAAATCAGCTCATTTTTTAACCAA
>sig_2338
ATACTTTTACTTTTACTTAATTACATTTTTTTAGAAAAAAAAGTACTTTTTACTCGGGCC
>sig_2339
CTCCCTTATCATCCTCATCATGCTTTGGCAGAAGAAGCCACGTTAGGCGGCCGCTCGAGC
>sig_2340
ATGGTGGCAGGCCCCGTGGCCGGGGGACTGTTGGGCGCCATCTCCTTGCATGCACGCGCC
>sig_2341
GTGGGGATCCTACCAACCGGCACGATTGTCCAGCCCACAACAGCATCGCGGTGCCACGTG
>sig_2342
TGAGCTAACTCACATTATGAGCAAAAGGCCAGCAAAAGGCCAGGAACCGTAAAAAGGCCG
>sig_2343
ACTCTCGAGAAGCTTTTTGAATTCTTTGGATCCACTAGTGTCGACCTGCAGGCGCGCGAG
>sig_2344
TCCCACCTCGTGCAGAGGGTCTCAATTGGCCGGCCTTAGATTACGGATCCCTCGAGCGGG
>sig_2345
TGCTGAAGATCAGTTGGGTGCACGAGTGGGTTACATCGAACTGGATCTCAACAGCGGAGG
>sig_2346
TTGGCCGATTCATTAATGCAGGACTAATTAACCCTCACTAAAGGGAGATCTGAATTCGAG
>sig_2347
GCCCTGAGTGCTTGCGGCAGCGTGAAGCTGATCTCGATCCCGCGAAATTAATACGACTCA
>sig_2348
CATGTTCACTTACCTACTGGGCCCGGATCCTTGTCTGCTCGAAGCGGCCGGCCGCCCCGA
>sig_2349
CGATGACAAGGTGGTCGACAAGCTTGGATCCCTGCAGGCCTCAGGGCCCGATCGATGCGG
>sig_2350
GTAAGCTTATCGATGATAAGCTGTCAAACATGAGAATTCTTGAAGACGAAAGGGCCTCGT
>sig_2351
GGATCCGGTGATTGATTGAGCAAGCTAATTCGGTCGAAAAAAGAAAAGGAGAGGGCCAAG
>sig_2352
AGGCTTTTGCAAAAAGCTTGGCATTCCGGTACTGTTGGTAAAGCCACCATGGAAGACGCC
>sig_2353
AAATTGATCCTTTTTTTATAACAGGAATTAGGCGCCTGATGCGGTATTTTCTCCTTACGC
>sig_2354
AGCGAGTTCTCAAAAATGAACAATAATTCTAGCCCTGAATAAGTGATAATAAGCGGATGA
>sig_2355
ACCGAGCTCGCACGAACCCAGTTGACATAAGCCTGTTCGGTTCGTAAACTGTAATGCAAG
>sig_2356
CCCGATTTTACGGTATGCCCAGGGCACACGTAAAAGTCAAAAGTCCGGGTCCGCTTTCTC
>sig_2357
ATAATCCGAAGTGGTCAGACTGGAAAATCAGAGGGCAGGAACTGCAGAACAGCAAAAAGT
>sig_2358
AGAAGTGATGCACTTTGATATCGACCCAAGTACCGCCACCTAAGAGCTCGCTGTTTTGGC
>sig_2359
TTTTTTTTTTTTTTTTTTTTTTTTTTTTTTTTTTTTTTTGGTTCCTGGGTGGCTAATAAC
>sig_2360
TACGATTTAGGTGACACTATAGAACTCGACTGTGGAATGTGTGTCAGTTAGGGTGTGGAA
>sig_2361
CGAAAGGTTTTGCACCATTCGATGGTGTCAGGATCCTCTAGAGTCGACCTGCAGCCCAAG
>sig_2362
ACCCGGCTAACGCCCTGGCAGGGGGCGCAGGAAACGCCAGCCAAACAGGTGTTACCTGCG
>sig_2363
CAGTCCAGCTAGCCGACAAATATTGGAATTAATGGATAGTTTACTCTAAAAGCGTCGCGG
>sig_2364
AGAGACTGGTGATTTTTGCGGACTCCGGTCGGCATCTACTCTATTCCTTTGCCCTCGGAC
>sig_2365
AGAACACGGGGGACTCTAGAATGAGCATGTCCCCTATACTAGGTTATTGGAAAATTAAGG
>sig_2366
CTAATTAAGCTTGGCTGCAGGTCGACCCGGGGTACCGAGCTCGCATGCGGATCCGTATGG
>sig_2367
TAAATTAAATAAAAAATAAAAATCAGATCTAAAAAATGGGATCCAAGCTTGTGAGCAAGG
>sig_2368
CAAGCTTGCATGCCTGCAGGTCGACTCTAGAGGATCCCCGGGTACCGAGCTCGAATTAGT
>sig_2369
ATTGTGCTGTCTCATCATTTTGGCAAAGAATTGTAATACGACTCACTATAGGGCGCCGCC
>sig_2370
CTACAGCATCCAAGAAGCTTATCGATGATAAGCTGTCAAACATGAGAATTCTTGAAGACG
>sig_2371
CAAGCTTGCATGCCTGCAGGTCGACTCTAGAGGATCCCCGGGTACCGAGCTCGAATTCAC
>sig_2372
CAGTCACGACGTTGTAAAACGACGGCCAGTGAATTCGAGCTCGGTACCCCCGGTCCGGAT
>sig_2373
ACCTTCTTCACGAGGCAGACCTCAGCGGCGGCCGGATCCGATATCGTTTGGCGCGCCAAA
>sig_2374
TCCCCGGGCGAGCTCGAATTCAGGTCACTAATACTATCTAAGTAGTTGATTCATAGTGAC
>sig_2375
GGCGCGAAATTGTAAACGTTAATATTTTGTTAAAATTCGCGTTAAATTTTTGTTAAATCA
>sig_2376
CATCCACAAACAGACGATAACGGCTCTCTCTTTTATAGGTGTAAACCTTAAACTGCAATG
>sig_2377
TACTGGAACCCTGAAGAAATAGAAAGAATGCTTATGGACGCTAGAATTCGGATCCGTGGT
>sig_2378
CAAGGAACGCCCCGTCGTGGCCAGCCACGATAGCCGCGCTGCCTCGTCCTGCAGTTCATT
>sig_2379
GCGTCGTCGCGGGACGAACAGCGATGTCAGCAGTCCAGCCAGGATGAGGACGGCGAACAC
>sig_2380
CAGTTCCAACGCTTGTGGATCCCCGCCCACTGCATCAACAGCGATTTCCCAGGGTGCACG
>sig_2381
CTCCTAGAGCGCTGGCGATGCCTTCTGTGCCTGCTCTTGTACAGCTCGTCCATGCCGAGA
>sig_2382
ATACATATGGCTAGCATGACTGGTGGACAGCAAATGGGTCGGGATCCGGCTGCTAACAAA
>sig_2383
TTTAATCTGTATCAGGCTGAAAATCTTCTCTCATCCGCCAAAACAGCCAAGCTGAATTCC
>sig_2384
GAGCGCGCCGAGGGCCGCCACTCCACCGGCGCCGCTGTTATCACAAGTTTGTACAAAAAA
>sig_2385
CCTCCATAGCAGAAAGTCAAAAGCCTCCGACCGGAGGCTTTTGACTTGAGGGGGATCCAC
>sig_2386
GGGACGTCGCCATGGCCGCAAAGGCAGAATGCGCCGCCGCCGCCAAAAGCACATATAAAA
>sig_2387
TGCAGGTCGACTCTAGAGGATCCCCGGGTACCGAGCTCGAATTCTTAGGCCACACGTTCA
>sig_2388
GTGTGTGTGTGTGTGTGTGTGTGTGTGTGTGTGTGTGTGTGTGTGTGTATGTGTGTGGGA
>sig_2389
AATTAATTCCACAAGCTTGTGGAATTCACTGGCCGTCGTTTTACAACGTCGTGACTGGGA
>sig_2390
TCTTTAACTTTAGTAAGGAGCGATCGCCATGGCACAGGTTATCAACACGTTTGACGGGGT
>sig_2391
GTTCTTCTGAGCGGGACCCGCAAAAATCACCAGTCTCTCTCTACAAATCTATCTCTCTCT
>sig_2392
CGGAGCGGATGGGCCACCAGAGCGGGACCGTGCACCCGGGGAAGACTCAGGCGACCAGCG
>sig_2393
GCTTCCTAATGCAGGAGTCGCATAAGGGAGAGCGTCGACGAGATTTTCAGGAGCTAAGGA
>sig_2394
CGTCGTTGACGACAAACTGTCTGAATTCTACTAGTGGATCCGAGCTCGGTACCAAGCTTG
>sig_2395
GCGCGTGCTGAAGAACGAGCAGAATTCTCACGGCTTCCCTCCCGAGGTGGAGGAGCAGGC
>sig_2396
AGTCAATCCTATTTCCGATAGGGGCAGTTAAAGTCTCGAAGCTTGCATGCCTGCAGGTCG
>sig_2397
AACGACAACTTGAGAAGATCAAAAAACAACTAATTATTCGAAACGATGATAGATCCCGTC
>sig_2398
TCACTAGTTTGTTCAGCGGTGGCAGCAGCCAACTCAGCTTCCTTTCGGGCTTTGTTAGCA
>sig_2399
TGTGTTTCCTGTGTGAAATTGTTATCCGCTCACAATTCCACACAACATACGAGCCGGAAG
>sig_2400
GACCATCCTCCAAAATCGGATCTGGTTCCGCGTGGATCCCCGGGAATTCATCGTGACTGA
>sig_2401
AATTCGGATCCGACCCATTTGCTGTCCACCAGTCATGCTAGCCATGGTATATCTCCTTCT
>sig_2402
TAAGCGATCTAGGTGCTCCACTTAGATCTCTGAGGTCTGCCTCGTGAAGAAGGTGTTGCT
>sig_2403
GAAGCCCCAGGCATCAAATAAAACGAAAGGCTCAGTCGAAAGACTGGGCCTTTCGTTTTA
>sig_2404
CAAGCTGACGGATCCCGAGATGCGCCGCGTGCGGCTGCTGGAGATGGCGGACGCGATGGA
>sig_2405
AATATGTCCATAGGGCCCCTACGTCACCCGCCCCGTTCCCACGCCCCGCGCCACGTCACA
>sig_2406
TTTTACTGTTTTCGTAACAGTTTTGTAATAAAAAAACCTATAAATACGGATCCGGTTATT
>sig_2407
CCTTGGTGAAGGGATGATCCTTATCGTCATCGTCGTACAGATCCCGACCCATTTGCTGTC
>sig_2408
AATTTAATATATTGATATTTATATCATTTTACGTTTCTCGTTCAACTTTTCTATACAAAG
>sig_2409
CCTCCATAGCAGAAAGTCAAAAGCCTCCGACCGGAGGCTTTTGACTTGAGGGGGATCCGC
>sig_2410
TGGGGTTCGATACCGTCAAAACTTCATTTTTAATTTTTGCGGCCCGGCTGGCTGGTTTAT
>sig_2411
TGTATGCTATACGAAGTTATGAATTCCTCGTTTCGAATAATTAGTTGTTTTTTGATCTTC
>sig_2412
TTGTGAGCGGATAACAATTTCACACAGGAAACAGCCATGGCCATGATTACGCCAAGCTTG
>sig_2413
TGGGTCACGACGAGATCCTCGCCGTCGGGCATACGCGCCTTGAGCCTGGCGAACAGTTCG
>sig_2414
CATGCAGCCGCACGGTTCCATATGCTAGTCCGAGGCCTGAATCGCCCCATCATCCAGCCA
>sig_2415
CCCCATACGATATAAGTTGTAATTCTCATGTTTGACAGCTTATCATCGATAGCGGCCGCA
>sig_2416
ACTATAGGGCGAATTGGGCCCGACGTCGCATGCTCCCGGCCGCCATGGCGGCCGCGGGAA
>sig_2417
TACCGTCGACCTCGAGGGGGGGCCCGCCAATTCGCCCTATAGTGAGTCGTATTACAATTC
>sig_2418
TCGGGATCTGTACGACGATGACGATAAGGATCATCAAACAAGTTTGTACAAAAAAGCTGA
>sig_2419
CATATTCCCTTGCTCTGGTTCACCATTCTGCGCTGACTCCCGGGCCTCCTGGACGCGGAT
>sig_2420
TCGTGCGAGAGGGCGCAGGGACTTCCTTTGTCCCAAATCTGTGCGGAGCCGAAATCTGGG
>sig_2421
TCTTCCATGGAAAGCTTCCTAGGAGATCTTGCTAGCGGTACCGATCTGGTTCTATAGTGT
>sig_2422
TTCTGCACTTTAAGCCAGATGCCCATCGCGATTCGTAGAGCCTCGTTGCGTTTGTTTGCA
>sig_2423
TCGTTTAGAGCAGCAGCCGAATTCCCGTTAACGGGGATCCGTCGACCTGCAGCCAAGCTT
>sig_2424
GCCCGGGGGATCCGCCCGGGCTAGAGCGGCCGCCACCGCGGTGGAGCTCCAGCTTTTGTT
>sig_2425
ATGTTTCACAATAACAAAAGTTGCTTCACAAAAGACGCTCTATCTCACAAACTAATTGAC
>sig_2426
ATTAAACCCCGTTAAATTGATATCATCCTTATTTAATAAAGATTAAAACTAGTAATATCT
>sig_2427
GCACTGGCCCACTCCGGCCTGACGCACAGGCGGAAGCTGCGGGCCGCCTGGGTGGCCGGC
>sig_2428
TGCCCAGTGCCTCACGACCAACTTCTGCAGTACCCCGCTAGCGGATCTGACGGTTCACTA
>sig_2429
TTTAACGCGTGCTGAAAAACGTACGGACCGATCGATATCACTAGTACTAGATCTAGAGGG
>sig_2430
GCCCAAGCTTTGCGTACTCGCAAATTATTAAAAATAAAACTTTAAAAATAATTTCGTCTA
>sig_2431
CTGATTAAGCATTGGTAATGAGGATCCCCCTCAAGTCAAAAGCCTCCGGTCGGAGGCTTT
>sig_2432
GGCAGCTTGAAGACGAAAGGGCCTCGTGATACGCCTATTTTTATAGGTTAATGTCATGAT
>sig_2433
GAAGAGCCTCATTCACGATATCCTTCAGGCGCTGAGGTCTGCCTCGTGAAGAAGGTGTTG
>sig_2434
TGGTTTATTTAATCATCAGGGACTCCCAAGCACACTAGAGTCGACTAGTACGCGTTATTT
>sig_2435
CAAGCTTGCATGCCTGCAGGTCGACTCTAGAGGATCCCCGGGTACCGAGCTCGAATTCTG
>sig_2436
TTTTGTACAAACTTGTGATAATCATAATACCCATTTGCTGTCCACCAGTCATGCTAGCCA
>sig_2437
ACAGTATTTGGTATCTGCGCTCTGCAGAAGCCAGTTACCTTCGGAAAAAGAGTTGGTAGC
>sig_2438
TGGGTATGGTGGCAGGCCCCGTGGCCGGGGGACTGTTGGGCGCCATCTCCTTGACCCCGG
>sig_2439
CGGGGAGTACGTGAACATCCGCACAGGGATGCCCTGCCACTTGCACCCCACCAGCTCCCT
>sig_2440
GCCAAGGACGGATCCTCTAGAGTCGGCATTTGAGAAGCACACGGTCACACTGCTTCCGGT
>sig_2441
CACCATGGATTACAAGGATGACGACGATAAGGACTATAAGGACGATGATGACAAGGACTA
>sig_2442
GATGGGCGGTGAAATATCCCTGCGTAGTGCAGAAAAATAATCTAGAGTCGACCTGCAGTA
>sig_2443
GACCGCGGATCCCCGGGTTTAAACTAGTCGCGAGGCCTGCGGCCGCAGATCTAGATCCAA
>sig_2444
GTTGACACTGGCGGCGACAAGATCGTGAACAACCAAGTGACCGCGGATCCCCGGGTTTAA
>sig_2445
ATAATTTTGTTTAACTTTAAGAAGGAATTGCCCTTATGGGGGGTTCTCATCATCATCATC
>sig_2446
ATTTATTTGCATACATTCAATCAATTGTTATCTAAGGAAATACTTACATATGGCTTCTTC
>sig_2447
GCCGCCCATGGAGATCTCTACTAGTACGCGTTGGATCCCCGGGTACCGAGCTCGAATTCA
>sig_2448
CGAGTGGGCCTCTCTCCTTGCGTGTCAGGTCGATGTTCCTCGCGACATCTTCAGGTCTTA
>sig_2449
GATGTCGACCCGGGAATTCCGGACCGGTACCTGCAGGCGTACCAGCTTTCCCTATAGTGA
>sig_2450
CAAGCTTGCATGCCTGCAGGTCGACTCTAGAGGATCCCCGGGTACCGAGCTCGAATTGGC
>sig_2451
ATGAACTATACAAAAGGCCTGCAGCAAACGACGAAAACTACGCTGCATCAGTTTAATAAG
>sig_2452
GCCACTATCGATTACGCGATCATGGCGACCACACCCGTCCTGTGGATTCTCTACGCCGGA
>sig_2453
CTTCTCGTCACTAGTTTGTTCAGCGGTTTCAGCCTCCAACTCAGCTTCCTCTTCGGCTTT
>sig_2454
TCCAAGCTTCGACATATGATAGGATCTCTGATATCAAGGATGATAATGGATCTCTATTTA
>sig_2455
GATATCGCCATGGGACTCTTGTCGTCGTCATCACCGGAGCCACCACCGGTACCCAGATCT
>sig_2456
CAAGCTGCCTTAGGCTTAGCGGCCGCCAGCTTACTAGTAGGTAAGCCTATCCCTAACCCT
>sig_2457
GGCTATCCTTCCGGCCCTCCTGCCTTGCAAAGGTGAAGAAGGTGGTGACCACGGTCTCAA
>sig_2458
ATCTAGAGGGTATTAATAATGAAAGGGGGAATTCCAAGCTTGGATCCGGCTGAGCAACGA
>sig_2459
TTTGTTCCCACGGAGAATCCGACGGGTTGTTACTCGCTCACATGGGAGCTCAAATGTTAA
>sig_2460
CTGAGCATTGTCTAGAGCGGCCGCCACCGCGGTGGAGCTCCAGCTTTTGTTCCCTTTAGT
>sig_2461
CTCGCTCCGGCGCCGGAACCAGTTGGTACCGAATTCCTCGAGTCTAGAGGAGCATGCGAC
>sig_2462
TATTGGGCGCTTACTGCCCGGGCGACGCGTTGCTAGCTCCGCTGCCACCGGGCCCTACCG
>sig_2463
CCGTGCCGGTTGTGAAGAAAAAGTGAATGATGTAGCCGTCAAGTTGTCATAACAACTTTT
>sig_2464
TCGGGCTTTGTTAGCAGCCGGATCCTCGAGCATATGGCTGCCGCGCGGCACCAGGCCGCT
>sig_2465
TGCTAACTCTCTGCCTTGCTTGTACGATTTATTGGATGTTAACGCTACTACCATTAGTAG
>sig_2466
ACGGCCACTACTTCAAGTGCACCGGCAAGGGCGAGGGCAACCCCCTGGAGGGCACCCAGG
>sig_2467
GCCGTCTGCTTACGCTTTCAAATATTGCCTGCCATTCGAGCAGTGACAATCTTTGGCGGT
>sig_2468
GTCCTTGTAGTCGTCCATGGTATATCTCCTTCTTAAAGTTAAACAAAATTATTTCTAGAG
>sig_2469
TGAAGCTTTAATGCGGTAGTTTATCACAGTTAAATTGCTAACGCAGTCAGGCACCGTGTA
>sig_2470
AAGTATCCAGCTGTGTTCAGAACGTACGTCCGAATTAATTCATCGGGGTACGGTCGACGA
>sig_2471
AGACATCACCATGGATCCACTTAACGTTACTGAAATCATCAAACAGCTTGACGAATCTGG
>sig_2472
ATTACGAATTCGAGCTCGCCCGGGGATCCTCTAGAGTCGACCTGCAGCCCAAGCTTGGCA
>sig_2473
GAGTCGACTTGCCATGGTCATATGTTTAATTAAGCGGCCGCGGCCTTCGATAGCGTAATC
>sig_2474
CGAATAGCTTCTTCCGCTTCCTCGCTCACTGACTCGCTGCGCTCGGTCGTTCGGCTGCGG
>sig_2475
CGGGATCACTCTCGGCATGGACGAGCTGTACAAGGCTTAGAGCTCGAATTTCCCCGATCG
>sig_2476
AGGCTGGTCTTGGAGCCGTTGGTCAACTTCTCGCTGCCCTGCAAGGAGGCGCCGCTCTGG
>sig_2477
GGAAATAATTCTATGAGTCGCTTTACCAGGTAATGGACTAATGAAAATGTAAATTTAACT
>sig_2478
GCTTGGATCCGCGGCCGCTACGTAGAATTCCCATATGTATATCTCCTTCTTAAAGTTAAA
>sig_2479
CAAGCAGCAGATTAACGCGCAGAAAAAAAGGATCTCAAGAAGATCCTTTGATCTTTTCTA
>sig_2480
TTTTCAGGAGCTAAGGAAGCTAAAATGCATCATCATCATCATCATGGCCATCATCATCAT
>sig_2481
TTGTAGTCGACAGATCTGGTACCCGGGAATTCTCGAGAAGCTTGCGCAACGGTAGCGAAA
>sig_2482
TGCCCGGAATTCGAGCTCGGTACCCGGGGATCCTCTAGAGTCGACCTGCAGGCATGCAAG
>sig_2483
TGTGCAAGGTAAGAAGATGGAAATTTGATAGAGGTACGCTACTATACTTATACTATACGC
>sig_2484
GGTCGACTCTAGAGGATCCCCCCGAATTCGGGGGGATCTCAATCTGGCGGCTGGTGGCAT
>sig_2485
GCTTTTGAAGCTGATGTGCTTAAAAACTTACTCAATGGAATAATTCTAGATCGAATTGAC
>sig_2486
GAAGGAAGCCATCCAAAGGAGGAAGTGAAGATGGAAAGATGGAGACAACATGCAGGAGAC
>sig_2487
GGGGGAGAGTTCACCACCATCGAGAACCAGCCCTGGTTTGCGGCCATCTACCGTCGTCAC
>sig_2488
ATAAAAAAACCTATAAATACGGATCCCGGGAATTCATAACTTCGTATAGCATACATTATG
>sig_2489
CTGCATCATCGCATCTGTTATACGACGAGCATTGACTTTTAAAAAAGGATTGATTCTAAT
>sig_2490
GTGCCTGACTGCGTTAGCAATTTAACTGTGATAAACTACCGCATTAAAGCTTATCGATTC
>sig_2491
TTGCTTCCTCTTGCAAAACCACACTGCTCGAGCTAGCTACGTAGAAGTTCCTATTCCGAA
>sig_2492
CCGGGGATCCTCTAGAGTCAATCCGGATGAAGCCGGGCGTTAGACCTGCAGGCATGCAAG
>sig_2493
GTAGCTGGCCTAATCTCAACTGGTCTCCTCTCCGGAGACATGGCCGGCCCTTTTGAGCTT
>sig_2494
CAGTCGATCGTACGCTAGTTAACTACGTCGACATCGATAAGCTTCGGAATTCAGGATCCG
>sig_2495
GGTCTTCAGGTAGCTGGAGTGAGCCCTGCTGTCTCCAGACTCCTCTGTAGCATGGGCATC
>sig_2496
ATCTCGATAACTCAAAAAATACGCCCGGTAGTGATCTTATTTCAAGAGCTCATCGATTTC
>sig_2497
GAATCATAAAGTGCATCATCATCATCATCATATCGAAGGTAGGCATATGGAGCTCGGTAC
>sig_2498
TGGATGCGCCTCCTGCCCCTGCTGGCGCTGCTGGCCCTCTGGGGACCTGACCCGGCCCAA
>sig_2499
CGTATTTTTTGAGTTATCGAGATTTTCAGGAGCTAAGGAAGCTAAACATTCAAATATGTA
>sig_2500
ACTCTAGAGGATCCCCGGGCGAGCTCGAATTCCGCGATAAGGCCCTTCGCAGGTTAGCAG
>sig_2501
GAACCGTCAGATCGGGATCAGCTTGTCGACGTCCGCGGAGCTCCTAGGCATATGAGATCC
>sig_2502
AGATCGCTTAAATCCTGGCCGCGACAGGCGTGAGTCGGGAAAACTAAAGTGGCTCTTCCT
>sig_2503
TCACTATAGGGAGACCGGCCTCGAGCAGCTGAAGCTTGCATGCCTGCAGGTCGACTCTAG
>sig_2504
GCATGCCTGCAGGTCGACTCTAGAGGATCCCCGGGTACCGAGCTCGAATTCCATCTATGG
>sig_2505
CGATTACGCGCCAATGCGCCCTTCCTTCTTAAAGCTTTCCATTACGCGTTGATAAATCTC
>sig_2506
GGTCACTATCAGTCAAAATAAAATCATTATTTGCCATCCAGATCCCGCAAGAGGCCCGGC
>sig_2507
TAACCCTCACTAAAGGGAACAAAAGCTGGAGCTCATCGATTCTAGACTCCCTCCCCCCCC
>sig_2508
CCGACGTGGCCTGGCCTCTGGGGCCGAAACTGTTGAAAGTTGTTTAGCAAAACCTCATAC
>sig_2509
GGGTTCGGATCGATCCTCTAGCTAGAGTCGATCGACATCGAGTTTCTCCATAATAATGTG
>sig_2510
TGACCATGATTACGCATTATAACAAATAGTTAACTAATTGTCAAGTAATTCGAGCTCGGT
>sig_2511
TTAAGGGCGGTTTTTTCCTGTTTGGTCACTTACCAATGCTTAATCAGTGAGGCACCTATC
>sig_2512
ATTATCCAACAGAAAACGATTTTCAAAGGTTCACTGAATCAAAGTGTATATAACACTATG
>sig_2513
CGAATTGGAGCTCCACCGCGGTGGCGGCCGCTCTAGAACTAGTGGATCCCCCGACGGATC
>sig_2514
GACACAGGAACACTTAACGGCTGACAGAATTAGCTTCACGCTGCCGCAAGCACTCAGGGC
>sig_2515
GAGCGACTACAAGGATGACGATGACAAGGCTGTTATCACAAGTTTGTACAAAAAAGCTGA
>sig_2516
TCGAAATTAATACGACTCACTATAGGGAGACCGGCCTCGAGTCTAGAAGCGCTGTCGACG
>sig_2517
CTGTCAGCGACTTGTGCGTCAGTTGCGGCCGGGCCCCTGGCGTGCCACGGCCACCCCGTT
>sig_2518
GGCACTTTTCCAAATCTATTTCTTCGATAAATTTGTGAAGTATTTCTCAGAGTTAACATT
>sig_2519
TCTCCATACCTGCAGGTACCGGTCCGGAATTCTGTACGGAGTCAAGCCATATGACCATGA
>sig_2520
TATTCAGGCGTAGCAACCAGGCCTTTAAGGGCACCAATAACTGCCTTAAAAAAATTACGC
>sig_2521
GAAGTTCATTTCATTTGGAGAGAACACGGGGGACTCTAGAATGAGCGACTACAAGGATGA
>sig_2522
AAGGAATTCAGGAGCCCTTCACCATGATAGATCCCGTCGTTTTACAACGTCGTGACTGGG
>sig_2523
GCGGTGAGTTCAGGCTTTTTCATCACTAGTGGATCCCCCGGGCTGCAGGAATTCGATCAC
>sig_2524
GGAGGAATAAACCATGGATCCACTAGTAACGGCCGCCAGTGTGCTGGAATTCGGCTTGTT
>sig_2525
TTATTGCCCGGGGATGGGGAGTAAGCTTATCGATGATAAGCTGTCAAACATGAGAATTCT
>sig_2526
TCGGCAACTGGAGAGAGCTATGGATGATATTTTGGTAACGTCAGACCTGACCAGTCGCTA
>sig_2527
ATTCGCCGTTGCATTAGTTATTAATAGTAATCAATTACGGGGTCATTAGTTCATAGCCCA
>sig_2528
GTGGCTCCAAGCGCTGAGACCATGGTCCCCCTGCAGGTCGACCTCGAGGGATCCCCGGGT
>sig_2529
GATCAGGCAGCAGCTGAACCAACTCGCGAGGGGATCGAGCCCGGGGTGGGCGAAGAACTC
>sig_2530
TCTAGCTCGAGGGGCGCGCCGGGATCCCTAGACCGCGGCTAGAAGCTTCCTAGAATCGAT
>sig_2531
TCCGCTAGCCAACAAAGCGACGTTGTGTCTCAAAATCTCTGATGTTACATTGCACAAGAT
>sig_2532
AGATATCATATGAAGCTTCTCGAGAATTCCCGGGTACCAGATCTGTCGACTACAAGGACG
>sig_2533
GGGTTTTCCCAGTCACGACGTTGTAAAACGACGGCCAGTGAATTAATTCCACAAGCTTCT
>sig_2534
ACTACAAGGATGACGATGACAAGGCTGTTATCACAAGTTTGTACAAAAAAGCTGAACGAG
>sig_2535
TCTAGAGAATAGGAACTTCGGAATAGGTACTTCAAGATCCCCAATTCGAGCTCGATCGTC
>sig_2536
TGGGTAACGCCAGGGTTTTCCCAGTCACGACGTTGTAAAACGACGGGATCGAAGCTTGGC
>sig_2537
CTTTGATCTTTTCTACGGGGTCTGACGCTCAGTGGAACGAAATCGATGAGCTCTTGAAAT
>sig_2538
ATCACTTATACAACAATATGGGCTTCATGTGGCAGGAGAAAAAAGGCTGCACCGGTGCGT
>sig_2539
AAGGGAAAGAAGCCTAGTCCCCACAAGCCCTCAAGGGCTCCCTCCGGCATCGCCCTTGAC
>sig_2540
CGAGCTCAAGCTTGATATCAGGCCTCCCGGGGAATTCACTAGTCATATATGGGATCCGTC
>sig_2541
TACATCGAACTGGATCTCAACAGCGGAGGACCGAAGGAGCTAACCGCTTTTTTGCACAAC
>sig_2542
CGTGGCCAGGACCCAACGCTGCCCGAGGAATTCTCATGTTTGACAGCTTATCATCGACTG
>sig_2543
CCGCTACCTGTTCAGCTGCCGCCCGCTGGGCATGAGCAACGGCCAACTCTCGTTAACGCA
>sig_2544
TAACGGCAAAAGCACCGCCGGACATCACGTTCTTCGGGGCGAAAACTCTCAAGGATCTTA
>sig_2545
CGGCCATTTAAATAAAAAAACCCCGCCGAAGCGGGGTGCTAGTTATTGCTCAGCGGTTAC
>sig_2546
TTTCCTGGTTTCCTGTGTGAAATTGTTATCCGCTCACAATTCCACACATTATACGAGCCG
>sig_2547
CAGATCTTCTAGATTCGAACTCGAGGCCTGCAGGGATCCGTATTTATAGGTTTTTTTATT
>sig_2548
ATAACAGGGTAATCCCGGGTAGGGATAACAGGGTAATGAGCTTGGCACTGGCCGTCGTTT
>sig_2549
TTCAAATATGCATGCGCCTGATGCGGTATTTTCTCCTTACGCATATCGACATCCGCCCTC
>sig_2550
CAACACCGATAATCTTGCAGTTTCCGTTGATAGGAGTCATAGGCCATGAAGGATTCAGGC
>sig_2551
TTCCTGTAGCCAGCTTTCATCAACATCGCGGCCGCCAACCCTACATTAACTTCTATCATC
>sig_2552
GCTGCCGGATCCGGCTGCTAACAAAGCCCGAAAGGAAGCTGAGTTGGCTGCTGCCACCGC
>sig_2553
GAATCCGGTGAGAATGGCAAAAGCTCCGAATTCTTGAAGACGAAAGGGCCTCGTGATACG
>sig_2554
AAACATGAAATTGCCCAGTATTCTTAACCCAACTGCACAGAACAAAAACCTGCAGAACAT
>sig_2555
AAGAAACTTTATTGCCAAATGTTTGAACGATCGGGGAAATTCGAGCTCCCTCTAGATCAC
>sig_2556
ACCGGATCCGTATTTATAGGTTTTTTTATTACAAAACTGTTACGAAAACAGTAAAATACT
>sig_2557
CCCTTTGTCAACAGCAATGGATAATTCACGAACCCAGTTGACATAAGCCTGTTCGGTTCG
>sig_2558
TTGCAGGCCATGCTGTCCAGGCAGGTAGATGACGACCATCAGGGACAGCAGGCCAGCAAA
>sig_2559
TTTCCTTCCTCTTTTCTACAGTATTTAAAGATACCCCGGATCCTCTAGAGTCGACCTGCA
>sig_2560
CTGATCATCGATGGGCCCATGGCTAGCGGCCGCACGCGTTCGCGACTAGTGCGCGATCGC
>sig_2561
TTAATAAGAAAATAACCTCTATCAATAACATCAATAAATTATTCATACAGTTTTAATGAA
>sig_2562
ACGTAAGCTTCGAATTCGCCCTTAAGGGCCATGGTTTATTCCTCCTTATTTAATCGATAC
>sig_2563
CTAGAGCGGCCGGCCGCCTACTACTACTAATGATGATGATGTCGACCCGGGAATTCCGGA
>sig_2564
CAACAGATGCACGACGAGATCCACGCGGAACCAGATCCGATTTTGGAGGATGGTCGCCAC
>sig_2565
CCCGGGATCCACCGGTCGCCACCATGGGTAAAGGAGAAGAACTTTTCACTGGAGTTGTCC
>sig_2566
CGCCGCGCTTAATGCGCCGCTACAGGGCGCGTACTATGGTTGCTTTGACGGGTGCAGTCT
>sig_2567
ACAAAGTGGTTGATAACAGCATGGCTAGCATGACTGGTGGACAGCAAATGGGTGCTTAGA
>sig_2568
TAAAGCTCTGTTTCCTGTGTGAAATTGTTATCCGCTCACAATTCCACACATTATACGAGC
>sig_2569
GATGTTACCCGAGAGCTTGGCACCCAGCCTGCGCGAGCAGCTGCCTCGCGCGTTTCGGTG
>sig_2570
TATCAAAAACGTATGGAGTAGGGCTCTAAACTCTGTATAAAAAGTTTCCAGCTAGCTGAT
>sig_2571
ACAATTTACGCGTCCAGACATGATAAGATACATTGATGAGTTTGGACAAACCACAACTAG
>sig_2572
CTCTTGCCCTCATGCTCGATAGGCCCCCAATACGGGTTCAGCCAGACCACGAAAAGCGCC
>sig_2573
GCAGCGTGAAGCTAGCGGAATTAATTCGACGCGTCAATTCGAGCTCCACCGCGGTGGCGG
>sig_2574
GCTGGGCTACGTCTTGCTGGCGTTCGATTCAGCGATTTGCCCGAGCTTGCGAGGGTGCTA
>sig_2575
CAGTAACGAGAAGGTCGCGAATTTCCGGACAGCTGCAGGCATGCAAGCTTGGCACTGGCC
>sig_2576
CACTGGAAAGCTCCCTGTGCCATGGCCAACACTGGTCACTACCTTCACCTATGGCGTGCA
>sig_2577
GGCCTTGATGTTACCCGAGAGCTTGGCACCCAGCCTGCGCGAGCAGCTGCCTCGCGCGTT
>sig_2578
CTTCACATCGCAGCTTTCGTTCGCCGAGTATCCGTTCAAGCTGCTCGAAGGCGAGAGATC
>sig_2579
ACTAATAGTAGTAGCGTTAACATCCAATAAATCATACAGGTAAGGCAAAGAATTAGCAAA
>sig_2580
CTGCAGGCATGCAAGCTGGGCGAGCTCGAATTCGAGCTCGCCCGGGGATCTCAATCTGGC
>sig_2581
CCATCTGGCGGCATGAATAGTGTCATTCATGACGATCCAGTTCGATATTCAACAGACCGT
>sig_2582
ACCACCACCACCACTGAGATCTCCGATCCTCTAGAGTCGATCGACCTGCAGGCATGCAAG
>sig_2583
TATATCATTTTACGTTTCTCGTTCAGCTTTCTTGTACAAAGTGGTGATCGCGTGCATGCG
>sig_2584
GGTACCGAGCTCGGATCCACTAGTAACGGCCGCCAGTGTGCTGGAATTCGGCTTAAGCCG
>sig_2585
TCTGTATCTGGCGGTCCCGCGGAAGAACTGACGAGTTCGTATTCCCGGCCGCAGCCCCTG
>sig_2586
AAACGACGGCCAGTGTTAACTCTAGGAATTCTCTAGGAGATCTTCTAGGATCGATTCTAG
>sig_2587
GGAATTCGATATCAAGCTTATCGATACCGTCGACCTCGAGGGGGGGCCCGGTACCGATGC
>sig_2588
GATTACGCCAAGCTTGCATGCCTGCAGGTCGACCAAGACGATCACCGGGCTCGTCGGAGC
>sig_2589
GATGGCCTCCTCCGAGGACGTCATCAAGGAGTTCATGCGCTTCAAGGTGCGCATGGAGGG
>sig_2590
GCTCGGTACCCGGGGATCCTCTAGAGTCGACCTGCAGGCATGCAAGCTTATTCCCTTTAG
>sig_2591
ACGTGCTGAGCCCGGCCAAGCTTACTCCCCATCCCCGAATTCGGGCAATAAGGGCTGCAC
>sig_2592
TGATATCTGCAGAATTCCACCACACTGGACTAGTGGATCCTCTAGAGTCGGTGTCTTCTA
>sig_2593
GGTTATCCACAGAATCAGGGGATAACGCAGGAAAGAACATGGGGATTCCTTAAGGTATAC
>sig_2594
TATCACGAGGCCCTTTCGTCTTCAAGAATTCCCCTGGCACGACAGGTTTCCCGACTGGAA
>sig_2595
TTCTCGTTCAGCTTTTTTGTACAAACTTGTGATGTACAGCTCGTCCATGCCGTGAGTGAT
>sig_2596
CCTGCAGGTCGACTCTAGAGGATCCCCGGGTACCGAGCTCGAATTCCTGTTATAAAAAAA
>sig_2597
TCTGAATAATGGAAGGGATTGAACCAACCATATCAAAATTATTTGCACGTAAAACAGAAA
>sig_2598
GTTTACAGTACGTAAATTTCTAGCTGTGTTGGTGTTGAGCGTGTTTCCAACTCACTCACC
>sig_2599
GGTGCCTAATGAGTGAGCTAACTCACATTATGAGCAAAAGGCCAGCAAAAGGCCAGGAAC
>sig_2600
CGGCTTCACCTTCAACCCAACACCGGACAAAAAGGATCCACTAGGGCCGCCAGTGTGATG
>sig_2601
GAGCTGCATGTGTCAGAGGTTTTCACCGTCATCACCGAAACGCGCGAGGCAGGGGGTGGG
>sig_2602
ATGAACGACATAACAGTTATACCTGTGAGGCCACTCACAAGACATCAACTTCACCCATTG
>sig_2603
GCCTGGTAACCGGGCGTTAATAATTGTTTGTAAAGCGTTATTCGACACCATGGTCCTATA
>sig_2604
CAGTGCCAAATCGATGGCTTGGCTGCAGGTCGACGGATCCCAAGCTTCTTCTAGAGGTAC
>sig_2605
TTTAAGAAGGAGATATACATATGGCTAGCATGACTGGTGGACAGCAAATGGGTCGGATCA
>sig_2606
CTCGAATTCGGATCCGAGGTACCCATATGTATATCTCCTTCTTAAAGTTAAACAAAATTA
>sig_2607
CTATGCCATCTATCAGTTTAAGAGTGACCGAAGCGCAAAAAATCGACCTTGAATACCGTT
>sig_2608
GTTCTGGTGTTCTCGTCAGGGCAAGCCTTATTCACTGAATGAGCAGCTTTGTTACGTTGA
>sig_2609
TATAGTGAGTCGTATTACGCGCGCATTACCCTGTTATCCCTACGCGCTCACTGGCCGTCG
>sig_2610
CTACCAGCGGTGGTTTGTTTGCCGGATCAAGAGCTACCAACTCTTTTTTTTAAGGCAGTT
>sig_2611
GAGCGCTTTTGAAGCTGATGTGCTTAAAAACTTACTCAATGGAATAATTCTAGATGGGCC
>sig_2612
CCAGTCCGCAAAAACGGTGCTGACCCCGGATGAATGTCAGCTACTGGGCTATCTGGACAA
>sig_2613
ACATCGGGGTTGCCCGGTGCACCGGCGCGGGCCGGCGCCCTGTATGCTTCCGGTTTTCGC
>sig_2614
CCCCAATTCGAGCTCGGTACCGAGGACGCGTCAGCTTGATCAAGGGTTGGTTTGCGCATT
>sig_2615
TAATAAAAAAACCTATAAATACGGATCCACCATGGGTCATAATCACAACCATAATCACAA
>sig_2616
CATGATTACGTCGAGTTAACGAATTCGGATCCGCATGCTAGCCTGCAGAGCTCGAGGTAC
>sig_2617
TCTAGAGTCGACCTGCAGCCCAAGCTTGGGTCTCCCTATAGTGAGTCGTATTAATTTCGA
>sig_2618
TGCAGGTCGACTCTAGAGGATCCCCGGGTACCGAGCTCGAATTCACTGGCAAGCTTCAGG
>sig_2619
AGGATCCCCGGGTACCGAGCTCGAATTCCAATTGCAATCGCCATCGTTTCACTCCATCCA
>sig_2620
CGATTCCTGTTTGTAATTGTCCTTTTAACAGCGATCGCGTATTTCGTCTCGCTTAGGCGT
>sig_2621
CGGCCGCCACCCAGCTTTCTTGTACAAAGTGGGCATTATAAGAAAGCATTGCTTATCAAT
>sig_2622
AATCGTTCGTTGAGCGAGTTCTCAAAAATGAACAATAATTCTAGAGCGGCCGCTTCGAGC
>sig_2623
CGAATAACAATTTCACACAGGAGGAATTGGCCACGATGCGTCCGGCGTAGAGGATCTGCT
>sig_2624
AGATATACCATGGCTAGCATGACTGGTGGACAGCAAATGGGTCGGATCCGAATTCGAGCT
>sig_2625
ATTATATACATACACATATACCTACATACATATACAAACCTACTTATACATACATACCTC
>sig_2626
CTGCAGCCAAGCTCGGATGAACAGGCAGACATCTGTGAATCGCTTCACGACCACGCTGAT
>sig_2627
CAAAGCCCGAAAGGAAGCTGAGTTGGAGGCTGAAACCGCTGAACAAGCGCGCATGAGCTC
>sig_2628
CGCACTATTACGGATATGAAAATAATGGTCAAAATCGGATTCAATTGTCAAAGTGATCCC
>sig_2629
CTCTCATCCGCCAAAACAGCCAAGCTTCGAATTCGCGGCCGCCGCGGCCGCTTTTTGAGC
>sig_2630
AAGCGGAGCTCACAGTCACCGTGTCGACAGGTGGAGGCGGCTCTGGTGGCGGTGGCAGTG
>sig_2631
TATTTATATCATTTTACGTTTCTCGTTCAGCTTTCTTGTACAAAGTGGTCATGGTGAGCA
>sig_2632
GGGTCGCGGATCCGGCTGCTAACAAAGCCCGAAAGGAAGCTGAGTTGGCTGCTGCCACCG
>sig_2633
AATCTAGAATCAAGCTTGGGATCTCTATAATCTCGCGCAACCTATTTTCCCCTCGAACAC
>sig_2634
GGCGGTGCTCAACGGGAATCCTGCTCTGCGAGGCTGGCCGATCAGATCCGTCGGCCGAGG
>sig_2635
CCTGGCCTTTTGCTCGCACGACAGGTTTCCCGACTGGAAAGCGGGCAGTGAGCGCAACGC
>sig_2636
AGAAGCTGACTCTAGATCCTGCAGGAATTCCTCGAGACCGTACGTGCGCGCGAATGCATC
>sig_2637
CATTTTCATTTCCGGTTTCCTATAGGGCAACCAGGCTGTCCTTGCCGGCGCTTGTAACAC
>sig_2638
TAATAGACGCCGGGCAAGAGCAACTCGGTCGCCGCATACACTATTCTCAGAATGACTTGG
>sig_2639
GACAAGGCCATGGGATATCTGTGGATCCGAATTCGAGCTCCGTCGACAAGCTTGCGGCCG
>sig_2640
TTGCCCATATGACATACTAAATGACTCAAAATTACCACCTCACCCGAATACTTTAGATAT
>sig_2641
GGATCTGGTTCCGCGTGGATCCGCTGTTATCACAAGTTTGTACAAAAAAGCTGAACGAGA
>sig_2642
GGTCGGGATCCGGCTGCTAACAAAGCCCGAAAGGAAGCTGAGTTGGCTGCTGCCACCGCT
>sig_2643
TCACTGATCAGTGATAAGCTGTCAAACATGAGAATTCGAGCTCGGTACCCGGGGATCCTC
>sig_2644
TTGAGACACAACGTGGCTTTGAGCTCGGTACCCGGGGATCCTCTAGAGTCGACCTGCAGG
>sig_2645
ACCATGGATCCTCTAGATCGAACCACTTTGTACAAGAAAGCTGAACGAGAAACGTAAAAT
>sig_2646
TGTGGGAGGCAGCCAATGGGCCGGATCCACAGGACGGGTGTGGTCGCCATGATCGCGTAG
>sig_2647
ATGCTGGATTAATGAATCGGCCAACGCGCCGGGAGAGGCGGTTTGCGTATTGGGCGCCTG
>sig_2648
CTTAAGAAACTTTATTGCCAAATGTTTGAACGATCGGGGAAATTCGAGCTCTAAGCTTAC
>sig_2649
AGTTTTATGCCTATGGTCGCTCCTACGATAACGACGACCATTGCCCAAGCGTAGCCTATG
>sig_2650
GTGCTAGCTCGAGATCTAAGTAAGCTTGCATGCCTGCAGGTCGGAGGCCACCATGGCTCG
>sig_2651
CTTATCAGATTCGTAACTTCCGGCCCAGACTTAAGCCTCGACATTTACATATACGTCGAT
>sig_2652
CAGGTCGAAGACGCCAAAAACATAAAGAAAGGCCCGGCGCCATTCTATCCGCTGGAAGAT
>sig_2653
ACCAATGCCCTCCCTCTTGGCCCTCTCCTTTTCTTTTTTCGACCGAATTCATTTAAATGG
>sig_2654
GATGCCGCTTTAAATGCTGTCCAATCTGGGCAAGCTGACGGTGTTATTGCAGGAGCCACA
>sig_2655
AATCAGTCGAGATGCGAGAGTAGGGAACTGCCAGGCATCAAATAAAACGAAAGGCTCAGT
>sig_2656
AGAAGGAGATATACATATGGCTAGCTCGCGAGTCGACGGCGGCCGCGAATTCCTCGAGCC
>sig_2657
TATAAATAGCATAACTAATTTTATGTTTGGTGCAATTCATGTCAACCTTAGCAGGTTCTG
>sig_2658
ATTAATAGATCCTAGAGTCGATCTTCGCCAGCAGGGCAGGATCGTGGCATCACCGAACCG
>sig_2659
TTCCAGATCCCCGGGAATTCCCCACCGTACTCGTCAATTCCAAGGGCATCGGTAAACATC
>sig_2660
CTTAAGAAACTTTATTGCCAAATGTTTGAACGATCGGGGAAATTCGAGCTCTAAGCTTAT
>sig_2661
AACGGTTCTGGCAAATATTCTGAAATGAGCTGTTGACAATTAATCATGATAAGCTTAGCT
>sig_2662
GTGAGTTTTCGTTCCACTGAGCGTCAGACCCCATTAACGCTTCTGGAGAAACTCAACGAG
>sig_2663
ATGCCAGCGCTAGCAGCACGCCATAGTGACTGGCGATGCTGTCGGAATGGACGATATCCC
>sig_2664
CGGCCTTAAGGGCCCGTACGGCCGACTAGTAGGCCTATTATTTTTGACACCAGACAAGTT
>sig_2665
ACTAAAGGGAGATCTGAATTCGAGCTCGCCCCGGGATCCTCTAGAGTCGACCTGCAGCCC
>sig_2666
CGTCGACATTCTGAAATGAGCTGTTGACAATTAATCATCCGGCTCGTATAATGTGTGGAA
>sig_2667
TCCAGTTACGCTGGAGTCTGCATTAGGCACCCCAGGCTTTACACTTTATGCTTCCGGCTC
>sig_2668
CGAATTCCTATTCTATAGTGTCACCTAAATCGTGCGGCCGCGGTTGGCGTAATCATGGTC
>sig_2669
CCTGTCCTTCTAGCATAACCCCTTGGGGCCTCTAAACGGGTCTTGAGGGGTTTTTTGTCT
>sig_2670
GGGATAACTTCGTATAGCATACATTATACGAAGTTATCTGGAATTCCCCGGGCTCGAGCC
>sig_2671
ATTAAGTTGGGTAACGCCAGGGTTTTCCCAGTCACGACGTTGTAAAACGACGGGATCCTC
>sig_2672
ATAAGCTATTGGAAAATATTTTATTGATTGCTGAAGTAGAAGACTTAAAAGCTGATCATC
>sig_2673
CGCCAGATCTCCGGAGCTCCCGGGATCCGGTACCGGCCGCATGCCGGCTAAACCTCGCGA
>sig_2674
CTATAGGGGAATTGTGAGCGGATAACAATTCCGAGACCACAACGGTTTCCCTCTAGCGGG
>sig_2675
ATCAAGGTTAGGAACAGAGAGACAGCAGAATATGGGCCAAACAGGATATCAGTGGTCCAG
>sig_2676
GTCGTCAGACTGTCGATGAAGCCCTGAAAGACGCGCAGACTAATTCGAGCTCGGTACCCG
>sig_2677
CGCCAGAAGCATTGGTGCACCGTGCAGTCGATGATAAGCTGTCAAACTCGAGAATTGTGC
>sig_2678
TTGAAGTTATCGCTACTCTGAAAAACGGTCGTAAAATCTGTCTAGACCCGGACGCTCCAC
>sig_2679
TCATGGTCATTTTTTCGTCCGATTAGGCAAGCTTAAGGTGCACGGCCCACGTGGCCACTA
>sig_2680
GTGATGGCTGTCAATAATGAAATCGGTGTCATTCAACCTATTAAAGAAATTGGAGCAATT
>sig_2681
GCCATTAAATGATTATGGTTTTTACACCACTACTGGCATTGGTACCAAGCTTAAGTTTAA
>sig_2682
AACAGCTATGACCATGATTACGCCAAGCTTCCATGGGATATCGCATGCCTGCAGAGCTCT
>sig_2683
AGCGGTGCAAAATGATAATTAACCGGTTTGCCGCACGTTTGCTGAAGGCATTAACCACGT
>sig_2684
TACGTTTCTCGTTCAGCTTTTTTGTACAAACTTGTGATGGAGTGATGGTGATGGTGATGA
>sig_2685
TAAGAATTCAACAAAGAATACAAGAAAATATTTACAAAAAATCAATTTAACAATTCCTTA
>sig_2686
AACGACGGGATCTATCATGGTGAAGGGGGCGGCCGCGGAGCCTGCTTTTTTGTACAAACT
>sig_2687
CTTGTCAGGGGGGCGGAGCCTATGGAAAAACGGCTTTACGTTCACACTATTGTATCGCTG
>sig_2688
CACAGCAGCGGCCTGGTGCCGCGCGGCAGCCATATGTACGCTCGTGCTGCTGCTCGTCAG
>sig_2689
TGATTACGCCAAGCTTCTCGAGAACCGGTCATCGATTCTAGAACTTAAGGAGCTCAGATC
>sig_2690
AATTTGATGCCCTTTTTCAGGGCTGGAATGTGTAAGAGCGGGTTATTTATGCTGTTGTTT
>sig_2691
CCCGTCGTGGCCAGCCACGATAGCCGCGCTGCCTCGTCCTGGAGTTCATTCAGGGCACCG
>sig_2692
CTATCAGTGAAGCATCAAGACTAACAAACAAAAGTAGAACAACTGTTCACCGTTAAATAT
>sig_2693
TTGGTGCACCGTGCAGTCGATGATAAGCTGTCAAACATGAGAATTCTTGAAGACGAAAGG
>sig_2694
CCAACCGCTTTAAGAAAATCTCATCCTCCGGGGCACTTCTGGTTCCGCGTGGATCTGGTT
>sig_2695
CGCACATTTCCCCGAAAAGTGCCACCTGACGTCCACATATACCTGCCGTTCACTATTATT
>sig_2696
CCTCTCATGTGAGCAAAAGGCCAGCAAAAGGCCAGGAACCGTAAAAAGGCCGCGTTGCTG
>sig_2697
CCGGGCCGCGCAGCCACCAGAGAATGAGGAACACCAGATGTCGTTTTCAGAAGACGGCTG
>sig_2698
GATCTGCAGCTGGTACCATGGAATTCGAAGCTTGATCCGCGACCCATTTGCTGTCCACCA
>sig_2699
AGTATGCAGCGGAGATTGAAGTGCCGCAATGCAGGCTTGTCGTGTGGTGGAATTCATACA
>sig_2700
GACGTTGTAAAACGACGGCCAGTGAATCCGTAATCATGGTCATATGGCTTGACTCCGTAC
>sig_2701
TAGAACTAGAGCTTCAGGTTGACTTCCCCGCGGAATTCGCGTCTACTTTCGGCGCCTGAG
>sig_2702
GGATCCCCCGACGGATCGTTCTCGTGAAATTGCTCGTAAATTGAAGCCTTTGGATTAAAT
>sig_2703
AGAACCACCACCGGTACCCAGATCTGGGCTGTCCATGTGCTGGCGTTCGAATTTAGCAGC
>sig_2704
TACCTTCAAGCTTCGAATTGAGCTCGCCCTTGGTGAAGGGCTCCTGAATTCCTTCTTAAA
>sig_2705
TCGATTTTTGTGATGCTCGTCAGGGGGGCGGAGCCTATGAAAAACGCCAGCAACGCGGCC
>sig_2706
CCATCATTTTGGGCTGCAGGAATTCGATATCAAGCTTATCGATACCGTCGACCTCGAGGG
>sig_2707
GTTGGGTAACGCCAGGGTTTTCCCAGTCACGACGTTGTAAAACGACGGCCAGTAAGCTAG
>sig_2708
CAAAATATTGCGTATGCGACTGTTCACATGGACGAGAAAACCCCTCACATGCATTTAGGA
>sig_2709
AAATAACCGGATCCTTATTTTTGACACCAGACCAACTGGTAATGGTAGCGACCGGCGCTC
>sig_2710
AAAATACGTAGAATTCCCTAGGGCGGCCGCGAATTAATTCGCCTTAGACATGACTGTTCC
>sig_2711
ACCGGGCCCCCCCTCGAGGTCGACGGTATCGATAAGCTTACTGGTTCCGGCGCCGGAGCG
>sig_2712
TACAACTCACTAAACATAGCAATTCAGATCCTGCAAGCCTCGTCGTCCTGGCCGGACCAC
>sig_2713
GAAATTGAAAAAATATCTGGAAGCCCTTGATAACTTTCTGAATTTCAAGAACAAACCCTG
>sig_2714
CCATGGCCCAGTCCAAGCACGGCCTGACCAAGGAGATGACCATGAAGTACCGCATGGAGG
>sig_2715
ATACAAATAGCATTCGTAGAATTCCAACTGAGCGCCGGTCGCTACCATTACCAACTTGTC
>sig_2716
GAGGCCTTCCTGGAAAGGCCCTGGTTCGCCCTGGGCGAGGGCTACCCGGGGATCGTGGCC
>sig_2717
GTATCCGCTCATGAGACAATAACCCTGATAAATGCTTCAATAATATTGAAAAAAGAAGAG
>sig_2718
GGGCTCGCAGCCAACGTCGGGGCGGCAGGCCCTGCCATAGCCACTGGCCCCGTGGGTTAG
>sig_2719
AAGGACGACGATGACAAGGCTCACAACCACCGTCACAAACACTGAGCTAGCCGATCTCGA
>sig_2720
AGCTCATGGGCAGCTTGCCGGTCTCGCACACGGCGTGCACGTTGAAGTCGCCGTGGGGGA
>sig_2721
TGCACGACGTTCGAGGTGATGGTGATGGTGATGCATATGTATATCTCCTTCTTAAAGTTA
>sig_2722
ATCCATCGCGTCCGCCATCTCCAGCAGCCGCACGCGGCATCTCGGGCAGCGTTGGGTCCT
>sig_2723
CTGCCAGGCATCAAATTAAGCAGAAGGCCATCCTGCCGGATGGCCTTTTTGCGTTTCTAC
>sig_2724
AGGTCAAAGCATCCCTGAAGGTCATATGGTGTTAGTAGATACTGGACGGGAGCCAGTGAA
>sig_2725
ATCCAAGCTCAAGCTAAGCTTGCATGCCTGCAGGTCGACTCTAGAGGATCCCCGGGTACC
>sig_2726
TTAATTGTAGCCGCGTTCTAACGAAGCCAAGGGGGTGGGCCTATAGACTCTATAGGCGGT
>sig_2727
AAGGAGATATACATATGGCTAGCATGACTGGTGGACAGCAAATGGGTCGGATCCGGCTGC
>sig_2728
GTTTAAACGATCCACCGGTCGCCACCATGAAATATTGCAAATTTTGCTGCAAAGCTGTGA
>sig_2729
GAGTGCGGCCGCAAGCTTGTCGACGGAGCTCGAATTCGGATCCCGACCCATTTGCTGTCC
>sig_2730
CGGCCAGTGTTAACTCTAGGATCGATTCTAGGAGATCTTCTAGGAAGCTTTCTAGCTCGA
>sig_2731
ATAGATTGTCGCACCTGATTGCCCGACATTATCGCGTGCCCATTTATACCCATATAAATC
>sig_2732
TATGACCATGATTACGAATTCATCGATACAATTTTCAGAATACGTTTTTTGTGGGCTTGG
>sig_2733
AGAAGGAGAGGTTATTTTCTTGCATTTATTCATGGGGGATCACTTTGACAATTGAATCCG
>sig_2734
TGTTGATGAGCTCGACACGGGGTCATTAAACATTATCTGATTTTTGTAAAGGTCTGATAA
>sig_2735
CCCTTGCGCCCTGAGTGCTTGCGGCAGCGTGAAGCTGACCAAAATCCCTTAACGTGAGTT
>sig_2736
ACCAGCGTTTCTGGGTGGGATCCTTTGTCATCGTCATCTTTGTAGTCCGCCATGGATATA
>sig_2737
AATTCTCATGTTTGACAGCTTATCATCGGAGCTCTCGAGTCTAGAATCGATAAGCTTGGC
>sig_2738
CCCGGGTACCGGTCGCCACCATGGTGAGCAAGGGCGCCGAGCTGTTCACCGGCATCGTGC
>sig_2739
AGCGGCCGCCACCGCGGTGGAGCTCGAATTGACGCGTCAATTCTCATGTTTGACAGCTTA
>sig_2740
GGGAAGTATATATCGAGAAGGGCTGGATCCCGCCATGGTATCAACGCCATGAATTCCCCA
>sig_2741
TTCCGGATGTTCAAGCAACAAGTCCACGGATCCCAAAATGGATGTGCTGTACTCTATCTC
>sig_2742
TCCATACAAAACGCAATCATAGTAAGTTCCACACAAGCCTCCATATTAATTCATTCTGTT
>sig_2743
ATTCCAGCTTGGCATTCCGGTACTGTTGGTAAAAAGCTTGGCATTCCGGTACTGTTGGTA
>sig_2744
TGCCCAGAGCGCCTCAAGAAAATGATGCTGCAAGAAGAATTGAGGAAGGAACTACTCATC
>sig_2745
GACGATAAGGATCATCAAACAAGTTTGTACAAAAAAGCTGAACGAGAAACGTAAAATGAT
>sig_2746
CTCCTGCATAGATCTGCTGGCGAAAGGGGGATGTGCTGCAAGGCGATTAAGTTGGGTAAC
>sig_2747
CTTTCTAGGGATCCCGGCGCGCCCCTCGAGCTAGAGAATTCCTAGAGGTACCCTAGAAGA
>sig_2748
CGGGCAGCTGGATATCTTTAAACTCGAGACTAGTCCATGGATCGATGCTAGCAGATCTAC
>sig_2749
TACCATGCATCATCATCATCATCATGGTGGATCCGAGCTCGAGATCTGCAGCTGGTACCA
>sig_2750
AACAAAAGTTGCTTCACAAAAGACGCTCTATCTCACAAACTAATTGACTTACAGACGTCA
>sig_2751
CACCGCATATGAAGTATTCGCCTTGATCAGTCCCGGTGGACGCGCCAGCGGCCCGCCGGA
>sig_2752
GAAAGGCCCACCCGAAGGTGAGCCAGGTGATTACATTTGGGCCCTCAGAAAAACTCATCG
>sig_2753
TTTCGTCTTCAAGAATTCTCATGTTTGACAGCTTATCATCGACTGCACGGTGCACCAATG
>sig_2754
CAGCGGCCTGGTGCCGCGCGGCAGCCATATGTACGCTCGTGCTGCTGCTCGTCAGGCTCG
>sig_2755
TTAAGAAGGAGATATACATATGGGAATTCTACGTAGCGGCCGCGGATCCAAGCTTAGATC
>sig_2756
CAGGCTGCTATGGTGCACTCTCAGTACAATCTGCTCTGATGCCGCATAGTTAAGCCAGTA
>sig_2757
GGATTCCTTACTTATTCCATGGCGATCGCTTGGTGCTGATGTTGATGTTTCATGGTGAAT
>sig_2758
CATTACAGTTTAAGGTTTACACCTATAAAAGAGAGAGCCGTTATCGTCTGTTTGTGGATG
>sig_2759
TTAAAGATCAGCTCCCCGTTTTTCACGCCTCCAGTTAAATCCCCCTTTGTTTTAATCCCC
>sig_2760
GGAGGGTGGCGGGCAGGACGCCCGCCATAAACTGCCAGGGAATTCCAACTGAGCGCCGGT
>sig_2761
ACTAAAGGGAACAAAAGCTGGAGCTCCACCGCGGTGGCGGCCGCTCTAGCCCGGGCGGAT
>sig_2762
CACGCTGTTTTGACCTCCATAGAAGACACCGACTCTAGAGGATCCACTAGTCCAGTGTGG
>sig_2763
TCTGCAGAATTGCCCTTCGCCCCGCCCTGCCACTCATCGCAGTACTGTTGTAATTCATTA
>sig_2764
CTTAACTCCATCCACAGTCGACCTGCAGGAGCTTTGGCTAACACACACGCCATTCCAACC
>sig_2765
GTCCAACTTTTGGCGAAAATGAGACGTTGATCGGCACGTAAGAGGTTCCAACTTTCACCA
>sig_2766
TGGACTATCATATGCTTACCGTAACTTGAAAGTATTTCGATTTCTTGGGTTTATATATCT
>sig_2767
CTTTCATCAACATCGCGGCCGCCAACCCTACATTAACTTCTATCATCGAGCTCCCATGTG
>sig_2768
TCGAAATTAATACGACTCACTATAGGGAGACCGGAAGCTTGGGCTGCAGGTCGACTCTAG
>sig_2769
TACGCTTCTTCTTTGGAGCAGTCATTTTTTCTGAGCTCGGTACCCTCCAAGCAAGGGTCC
>sig_2770
GACACCAGGATTTATTTATTCTGCGAAGTGATCTTCCGTCACAGGTATTTATTCGCTGTA
>sig_2771
GATGAGCAGCTCGGTGGATTTCTGGTAGCGGCGGATCTCGCGGAGAGCGACTGTGCCGGG
>sig_2772
TCTAGATCTCGAGCTCGCGAAAGCTTGGCTGCAGGTCGACGGATCCCCGGGAATTCACTG
>sig_2773
TTAATCCAGATTACCAGTTTACCTTCTTCGATTTTCATAATCTATGGTCCTTGTTGGTGA
>sig_2774
ATTTCTAGAGGGAAACCGTTGTGGTCTCCCTATAGTGAGTCGTATTAATTTCGACGGGAT
>sig_2775
CCAGTTATCATCCGTTTCCTTTGTTCTGGATCATAAACTTTCGAAGCCATGACCACTTTG
>sig_2776
ACAGGCCGGCATGGTCCCAGCCTCCTCGCTGGCGCTGGCTGGGCAACATTCCGAGGGGAC
>sig_2777
ATTCGGTAATGACTCCAACTTATTGATAGAGTACTCATATGTCTAGACTCGAGGATCCAA
>sig_2778
CAAGCTTCGAAACCGTACGCACGTGGCGCGCCTGGACGTCATCGATGCGATCGCCCGGGC
>sig_2779
CACAGATGCGTAAGGAGAAAATACCGCATCAGGCGCGGCCGCTCGCGAATCGATAGCTAG
>sig_2780
GATCAGAAACTTCTCGACAGACGTCGCGGTGAGTTCAGGCGGGATCCGTCGACCTGCAGC
>sig_2781
TCCCACCTCCTCTACTATCCGTGGCTCTCTGAATAGAGTGGCGCGCGGATGTACACAAAC
>sig_2782
ATGGCGATGAGGATCCTCTAGAGTCGACCTGCAGCGATGCAAGCTTACTGGCCGTCGTTT
>sig_2783
TAGAGTCTTGCAGACAAACTGCGCAACTCGTGAAAGGTAGGCGGATCTGGGTCGACTCTA
>sig_2784
CTTTCTTGCCGCCAAGGATCTGATGGCGCAGGGGATCAAGCTCTGATCAAGAGACAGGAT
>sig_2785
GCGCTATTCAGATCCTCTTCTGAGATGAGTTTTTGTTCTAGAAAGCTGGCGGCCGCTAAG
>sig_2786
TCGGATCCCTCGAGCTGCAGGAATTCGATATCAAGCTTATCGATACCGTCGACAGGCCTT
>sig_2787
CCCTTCCTTTCTCGCCACGTTCGCCGAATTCCGTATGGCAATGAAAGACGGTGAGCTGGT
>sig_2788
TTCGAGCTCGCCCGGGGATCCTCTAGAGTCGACCTGCAGCCCAAGCTTGTATTCTATAGT
>sig_2789
GCCCGAAAGGAAGCTGAGTTGGAGGCTGAAACCGCTGAACAAACTAGTATGAGCTCCAAT
>sig_2790
CGCCTTCTATCGCCTTCTTGACGAGTTCTTCTGAGCGGGACTCTGGGGTTCGATGTCGAC
>sig_2791
CTAGAAGCTTGTGGAATTAATTCACTGGCCGTCGTTTTACAACGTCGTGACTGGGAAAAC
>sig_2792
TTGCGGTATAGATAAAACGTTGGTTTGTTCTGCCCTATGAGCGTACAAAAAAGGCCGGGT
>sig_2793
TAAGAAACTTTATTGCCAAATGTTTGAACGATCGGGGAAATTCGAGCTCTAAGCTTAGGC
>sig_2794
GCAAATCGCTGAATCGAACGCCAGCAAGACGTAGCCCAGCGCGTCGGCCGCCATGCCGGC
>sig_2795
AGGAGATATACCATGGCACACCATCACCACCATCACAGCAGCGGTACCGTCGACCCGACT
>sig_2796
TCAGAGAGCCTGACGTCAGAGCGGAGACTCTAGAGGGTATATAATGGAAGCTCGAATTCC
>sig_2797
CCGCGCGGCAGCCATATGGCTAGCATGACTGGTGGACAGCAAATGGGTCGGGATCCGAAT
>sig_2798
ACATATGGCTTCTTCTCTGCGTCAAATTCTGGATTCTCAAAAAATGGAATGGCGTTCTAA
>sig_2799
CTCTGGCGGTGATAATGGTTGCATGTACTAAGGAGGTTGTATGAATTCCTACGACATGCC
>sig_2800
GAGCTCGGTACCCGGGGATCCTCTAGAGTCGACCTGCAGGCATGCAAGCTTATCGATGAT
>sig_2801
CATAACCAGCATAAACTGCAGCAATGGCAACAACGTTGCGCAAACTATTAACTGGCGAAC
>sig_2802
CGGCCGGGTACCGAGCTCGAATTCACTGGCCGTCGTTTTACAACGTCGTGACTGGGAAAA
>sig_2803
CTACGCTAGACGCCACCATGGAGAGCGACGAGAGCGGCCTGCCCGCCATGGAGATCGAGT
>sig_2804
CAGTGATAAGCTGTCAAACATGAGAATTCGAGCTCGGTACCCATCGTCCATTCCGACAGC
>sig_2805
CTTCGGAATCGGTAGTCAATCCTATTTCCGATAGGGGCAGTTAAAGTCTCGAAGCTTGCA
>sig_2806
TCAAGCTTGAGCTCGCCCTTGGTGAAGGGATCAATTCCCAGCTTGTCATCGTCATCACCG
>sig_2807
TCCCGGGTAATTAATTGAATTACATCCCTACGCAAACGTTTTACGGCCGCCGGTGGCGCC
>sig_2808
AGATTTTCAGGAGCTAAGGAAGCTAAAATGGGTCAAAGTAGCGATGAAGCCAACGCTCCC
>sig_2809
TACAAAATCACGGGCGTCGTGGACTATGAGCACGTCCGCGAGGGCGTCCCGGAAAACGAT
>sig_2810
GGGTCGGATCCATGTATCCACGTGGGAATGGTACCAAGCGACGATGGAAAAAGAATTTCA
>sig_2811
GAGCTACTAGCTGTCCTCGTGCCATTCAATTTTCTGAGCTTCGAAGATGTCGTTCAGGCC
>sig_2812
CAGGAACAGGTGGTGGCGGCCCTCGGAGCGCTCGTACTGTTCCACGATGGTGTAGTCCTC
>sig_2813
GCTGATCGTGGAAACGATAGGTTAATTTCTAGATTTACGTTGACACCATCGAATGGTGCA
>sig_2814
ATCTTAGTTACTTAGGATCCCGACGCGTTCAATTGGCCACCACGTTCACCGATTAGTTTT
>sig_2815
TAACAGCCTTGTCATCGTCATCCTTGTAGTCGCTCATTCTAGAGTCCCCCGTGTTCTCTC
>sig_2816
TCAAAGGTATCACGGTATAACAAGTACATGAACAATCCACTAGAGAGGGCTATTTCCCTT
>sig_2817
CAAGCTATACGTAACCGCGTTTCAGAACCCCAGAGTCCCGCTCAGAAGAACTCGTCAAGA
>sig_2818
CGGCCGCCATGGCGGCCGGGAGCATGCGACGTCGGGCCCAATTCGCCCTATAGTGAGTCG
>sig_2819
CTTAATTTTCCAATAACCTAGTATAGGGGCCATGGATCCGCGCCCGATGGTGGGACGGTA
>sig_2820
CGATCGAAATACGGTGTAAAACGTCCGAAGGCCTAATAGAAGCTGCTTGGCACTGGGCCA
>sig_2821
AAACCCTTGCATAACTTTCTCGTCCATATCGGAAACTACTTTTTTATTCCCTTTTTTTCG
>sig_2822
ATCGGTAATACAGATCGATTATGCCCCAATAACCACATGTAGGCTGGAGCTGCTTCGCGG
>sig_2823
TGGATATCGGATCCCCGGGTACCGAGCTCGAATTCACTGGCCGTCGTTTTACAACGTCGT
>sig_2824
TGCGCGTGCAGCCCTTATTGCCCGGGGATGGGGAGTAAGCTTGGCCGGGCTCAGCACGTT
>sig_2825
ATTCCCATATGGTGATGGTGATGGTGGCCCATGGCGTTGAACCATTTTACGATACCAGTC
>sig_2826
CCGGGCGAGCTCGAATTCGTAATCATGGCCATGGTGGTCGGCTGCACGTCCCAGCTACCG
>sig_2827
ACGGGTTGGCAAATGTGATTTCCAAGCGCGCGACCTTGGATTCATGGTTGAGCAACGAAG
>sig_2828
AGCGTGGTGGTACCTTATGAACCACCCGAGGCCGGCTCTGAATATACCACCATCCACTAC
>sig_2829
GTACCGAGCTCCATATGGTATTACCTCTTAATAATTAAGTGTGCCTTTCGGCGATATGGC
>sig_2830
GGGATCAGCGGATACATATTTGAATGTATTTAGAAAAATAAACAAAAAGAGTTTGTAGAA
>sig_2831
GGAAATTACTGAACTGAGGGGACAGGCGAGATCCATATGACGTCCCTATCGTTTCCACGA
>sig_2832
TCAAATGACGCGCCGCTGTAAAGTGTTACGTTGAGAAAGAATTCGGCGTTGCTGGCGTTT
>sig_2833
CCGGAAGTCATGGAATTCACTGGCCGTCGTTTTACAACGTCGTGACTGGGAAAACCCTGG
>sig_2834
GAGCTCAGATTATTGTAAATTGATATGGGGTGCGGCCGCGATGTTGATGAAAGCTGGCTA
>sig_2835
ATGATTACGCCAAGCTATTTAGGTGACACTATAGAATACTCAAGCTATGCATCAAGCTTC
>sig_2836
ACGAATTCGAGCTCGGCCGACTTGGCCAATTCGCCCTATAGTGAGTCGTATTACAATTCA
>sig_2837
AGAACGGATGGTCCCCAGATATGGCCCAACCCTCAGCAGTTTCTTAAGACCCATCAGATG
>sig_2838
CGAGCTGGGAATTCCTCGAGATCTTCTAGACCCCGGGGATATCCCATGGGCGGCCGCACT
>sig_2839
CAACCTGACCGGTGATTACCTATGGCAGCAGCGCCAAGATCGGCGCGGGGAAGTTCAGGC
>sig_2840
GGTGAGGGCGGATGTCGATATGCGTAAGGAGAAAATACCGCATCAGGCGCATATTTGAAT
>sig_2841
ACGACGGCCAGTGCCAAGCTTGCATGCCTGCAGGTCGACTCTAGAGGATCCAGATCTGGA
>sig_2842
ATCCGCGGCCGCTACGTAGAATTCCCATGGTATATCTCCTTCTTAAAGTTAAACAAAATT
>sig_2843
TGCCTGCAGGTCGACTCTAGAGGATCCCCGGGTACCGAGCTCGCACGAACCCAGTTGACA
>sig_2844
TCCGGCGTAGAGGATCCTGCAAGCCTCGTCGTCCTGGCCGGACCACGCTATCTGTGCAAG
>sig_2845
TGGGGATTGGTGGCGACGACTCCTGGAGCCCGTCAGTATCGGCGGCCCGGGGATCCGTCG
>sig_2846
CCATCACGCCATGGGAATTCTACGTAGCGGCCGCGGATCCAAGCTTAGATCTCGAGGATG
>sig_2847
CGGTCCGGAATTCTGTACGGAGTCAAGCCATATGACCATGATTACGGATTCACTGGCCGT
>sig_2848
CCCTCTAGATGCATGCTCGAGCGGCCGCCAGTGTGATGGATATCTGCAGAATTCCACCAC
>sig_2849
AACGTGGCTTTCCCATCCATTGCTGTTGACAAAGGGAATCAGGGGATCTTGAAGTTCCTA
>sig_2850
ATACTGATGTAGTGATGAGAGTTGTTGGCTGAGCACGCATTGGGCATCGTCAGATTTAAG
>sig_2851
ATGGCCAACACTTGTCACTACTATGGGTTATGGTGTTCTATGCTTTTCAAGATACCCAGA
>sig_2852
TGTCTCCTTTTTTATGTACTGTGTTAGCGGTCTGCTTCTTCAGCCCTCCTGTTTGAAGAT
>sig_2853
TAAACTACCGCATTAAAGCTGCGGCCGCTATCGATGATAAGCTGTCAAACATGAGAATTA
>sig_2854
AATGTATCTTATCATGTCTGATCCTCGAGGAGCTCGGTACCCGCACATACAGCTCACTGT
>sig_2855
TTTAACTTTAAGAAGGAGATATACATATGTCGTACTACCATCACCATCACCATCACGATT
>sig_2856
ATGTTGTGTGGAATTGTGAGCGGATAACAATTTCACACAGGAAACATATGCCGTACAAGA
>sig_2857
AGAGTCGACCTGCAGGCATGCAAGCTTAGCTTGAGCTTGGATCAGATTGTCGTTTCCCGC
>sig_2858
CTAACAAAGCCCGAAAGGAAGCTGAGTTGGAGGCTGAAACCGCTGAACAAGCGCGCATGA
>sig_2859
AGGCATCAAATTAAGCAGAAGGCCATCCTGACGGATGGCCTTTTTGCGTAGATCTGCGCC
>sig_2860
CCGCCTGATGAATGCTCATCCGGTTCCGTATGGCAATGAAAGACGGTGAGCTGGTGATAT
>sig_2861
GAGTCCAAGCTCAGCTAATTAAGCTTATTAAGCTACTAAAGCGTAGTTTTCGTCGTTTGC
>sig_2862
GCAGCAATGGCAAGAACGTTGCCCGGATCCGGTCGCGCGAATTCTTTCGGACTTTTGAAA
>sig_2863
GGAAACAGCTATGACATGATTACGAATTTGGCCAAGTCGGCCTCTAATACGACTCACTAT
>sig_2864
CACTTGATGATGACGATAAGCTTACTAGTTCTAGAGAATTCATCGATTAACTCGAGGATC
>sig_2865
GTGTCTGATATTCGATTTAAGGTACATTTTTATGCGAATTAATTCTAGAAGCTTCTGCAG
>sig_2866
CTTTTTAGACTGGTCGTAATGAAATTCAGCAGGATCACACTAGTCATATGAGTAAAGGAG
>sig_2867
AACCAAGTCATTCTGAGAATAGTGTATGCGGCGACCGAGTTGCTCTTGCCCGGCGTCTAT
>sig_2868
ACGCACTGACCGAATTCATTAAAGAGGAGAAAGGTACCATGAGAGGATCCGTCGACCTGC
>sig_2869
GGGCGCGCCCCTCGAGCTAGAATCGATCCTAGAAAGCTTCCTAGAAGATCTCCTAGAGTT
>sig_2870
CGATAGGGGCAGTTAAAGTACTTTGACAATTGAATCCGATTTTGACCATTATTTTCATAT
>sig_2871
CCTCTATATAAGGAAGTTCATTTCATTTGGAGAGAACACGGGGGACTCTAGAATGAGCCA
>sig_2872
GACAGGAGACCATATGGCGAGACGTATTCTGGTCGTAGAAGATGAAGCTCCAATTCGCGA
>sig_2873
ATCACCTCGAGACCATGGATCCGGCTGCTAACAAAGCCCGAAAGGAAGCTGAGTTGGCTG
>sig_2874
GCCCCGTGGTATGGCAAAAAGCACCGGGTTCCAGGACCCAACGCTGCCCGAGATGCGCCG
>sig_2875
GGTGGTGGTGGTGGTGCTCGATCGAGTGCGGCCGCTTAGTGATGATGATGATGATGGCTC
>sig_2876
TTGCATTACAGTTTACGAACCGAACAGGCTTATGTCAATTCGAGCTCTCATTGTTTGCCT
>sig_2877
ATCGTCAGTCAGTCACGATGAATTGGTCGACGGATCCCAAGCTTACTTCTCCTCTTCCAG
>sig_2878
CTTGCGGCCGCAGGAGCTCCGGGCTTCTCCTCAATTTCCGCTCATCACCACCATCATCAC
>sig_2879
CTACTGGGCTGCTTCCTAATGCAGGAGTCGCATAAGGGAGAGCGTCGACCAGAATGTCCC
>sig_2880
TGGTCGGCTACAGCCTCGGGAATTGCTGCAGGTCGACCTGCAGGACAGGCTGGCGCATAA
>sig_2881
GACCCCCCCGGGTCTAGGGTACCTCTAGGAAGCTTTCTAGCCGCGGTCTAGGGATCCCGG
>sig_2882
TAATCAGATTTTAGAAAACACTAGTTATCGGCATAATCGTTAAAACAGGCGTTATCGTAG
>sig_2883
TTCCGGGCGCTATCATGCCATACCGCGAAAGGTTTTGCGCCATTCGATGGTGTCGACACC
>sig_2884
CATCAGTTACCGTGAGCTGCAGGTCGACGGATCTTTTCCGCTGCATAACCCTGCTTCGGG
>sig_2885
TGATAAACTACCGCATTAAAGCTTATCGATGATAAGCTGTCAAACATGAGAATTCCGGAT
>sig_2886
TTACAAACAGGAATCGAATGCAACCGGCGCAGGAACACTGCCAACGCATCAACAATATTT
>sig_2887
ACCTGCAGCCAAGCTTGAAGAGACTGCACGTTTCCAGCCGGGTTATCGTTCTTAGAGATC
>sig_2888
ACTGCTGCTGGGATTACACATGGCATGGATGAGCTCTACAAATAATCGTCTTGTTTGATA
>sig_2889
TATCAGCTGATACCGCTCGCCGCAGCCGAACGACCGAGCGCAGCGGGTCAGTGAGCGAGG
>sig_2890
AACGAGCCAAGCCCATCCCGAGCCGAAATGATTATTTGCGGAGTCGGTAAAAAGCGCCCC
>sig_2891
AGGCAGCAGCTGAACCAACTCGCGAGGGGATCGAGCCCGGTGGGCGAAGAACTCCAGCAT
>sig_2892
GTTCCTTAAGGAATTGATCCGGGCTTATCGACTGCACGGTGCACCAATGCTTCTGGCGTC
>sig_2893
CATGAACTCTTTGATGACGTCCTCGGAGGAGGCGGTGCCGGAGCTGCCGCTGCCGGTGCT
>sig_2894
GTTCGTGCAAACAAACGCAACGAGGCTCTACGAATCGATGGGCATCTGGCTTAAAGTGCA
>sig_2895
AGGTTTTCACCGTCATCACCGAAACGCGCGAGGCAGCAGATCTTGAGATAAATTTCACGT
>sig_2896
GCCTAAGAATGGATCCCCCTCAAGTCAAAAGCCTCCGGTCGGAGGCTTTTGACTTTCTGC
>sig_2897
CCAGCGCGCTTGGAAATCACATTTGCCAACCCGTTGCAGACGAGGCCGCTCAGGGCGAGT
>sig_2898
TTGTCGTGTGGTGGAATTCATACAACCTCCTTAGTACATGCAACCATTATCACCGCCAGA
>sig_2899
CAGGGTTTTCCCAGTCACGACGTTGTAAAACGACGGCCAGTGAATTGCTGCAGGTCGACG
>sig_2900
CGGTGCTCAACGGGAATCCTGCTCTGCGAGGCTGGCCGATAAGCTAATTCTATGAGTCGC
>sig_2901
ATTCTGCTGACATGGCTAGGATTAAACTCGAGTAGACTAAGTTAACTACCTCGAGGAACA
>sig_2902
AAGGGCATCAAATTAAACCACACCTATGGTGTATGCATTAACTTTATAAGGAGGATTAAT
>sig_2903
CCGACATAGATGAATTCAGATCTGCAGATGAGTTTGGACAAACCACAACTAGAATGCAGT
>sig_2904
GACGCCAGAAGCATTGGTGCAGACCTCGAGGCTGCATTAATGAATCGGCCAACGCGCGGG
>sig_2905
CTTTCTAGCTCGAGGGGCGCGCCGGGATCCCTAGAGAATTCCTAGAATCGATCCTAGACC
>sig_2906
TCCACCATGATGATGATGATGATGCATTTTAGCTTCCTTAGCTCCTGAAAATCTCGATAA
>sig_2907
GGCCAGTGAATTCGAGCTCGGTACCCGGGGATCCTCTAGAGTCGACCTGCAGGGGCCCTC
>sig_2908
ACTTGAACGGTAGCGCTTAGAGCTCGAATTTCCCCGATCGTTCAAACATTTGGCAATAAA
>sig_2909
CTTATCCCGAGTGAGCACGCAGGGTCTCCATTTTGAAGCGGGAGGTTTGAACGCGCAGCC
>sig_2910
CACGCTCACCGGCTCCAGATTTATCAGCAATAAACCAGCCAGCCGGGCCGCAAAAATTAA
>sig_2911
ACATTGTGTGGAGGTACCTCTAGACAGGAGACCATATGGCGAGACGTATTCTGGTCGTAG
>sig_2912
TCTAGATCTTGTTGAGAAATGTTAAATGTTTTCATTGGATCTGAGTACTTGTACAGCTCG
>sig_2913
ACAGGAGGACATCGTCCAGCTGAAACCGGGGCAGAATCCGGCCATTTCTGAAGAGAAAAA
>sig_2914
CTCATTCGGTTATCCACAGAATCAGGGGATAACGCAGGAAAGAACATGTGAGCAAAAGGC
>sig_2915
CGCTTTCTCAATGCTCGCGCTGTAGGTATCTCAGTTCGGTGTAGGTCGTTCGCTCCAAGC
>sig_2916
TTCAGTTTTCCCGCGAAAATGGCCGAATCTTACTCGGTTACGCCCAAATTTACTACAACA
>sig_2917
GCTGAGCCGGCGGAACCGGCGGAGCCGGAGTCTTTTGCTGGCACTTGTTCTGCTCCTCCT
>sig_2918
CGTTGCGCTCACTGCCCGCTTTCCAGTCGGGTCGACGGTACCGGTTTCAGCTACGCAACC
>sig_2919
ATTTAACAAAAATTTAACGCGAATTTTAACAAAATATTTTGTTAAAATTCGCGTTAAATT
>sig_2920
ACATTTCCGTGTCGCCCATACCACACATATAGAGCAAAAAGCGCTAGCACAGGGGTTAGG
>sig_2921
GCGATTAAGTTGGGTAACGCCAGGGTTTTCCCAGTCACGACGTTGTAAAACGACGGGAGC
>sig_2922
AAAATCAGAGAGATCCTCATAAAGGCCAAGAAGGGCGGAAAGATCGCCGTGTAAGCTTAG
>sig_2923
TGCTGCTGCCAGTCCGCATAAGTCGTGTCTTACCGGGTTGGACTCAAGACGATAGTTACC
>sig_2924
TATTGTTGAGTCAAAACTAGAGCCTGGACCACTGATATCTCGAGACGCCGATGCATGGGG
>sig_2925
GATCCTCTCAGGCCGGCATGCGGCCGGTACCGGATCCCGGGAGCTCCGGAGATCTGGCGC
>sig_2926
AATAAGCGGATGAATGGCAGAAATTCGTCGAAGCTTTAATGCGGTAGTTTATCACAGTTA
>sig_2927
GATCCCCCTGCACCACGACCTATATAAACCATAGTTAGAAAATCTGTAGCTAAATTTGTA
>sig_2928
CCCGATCCGGTCCAGTAATGACCTCAGAACTCCATCTGGATTTGTTCAGAACGCTCGGTT
>sig_2929
CGCGCGGCAGCCATATGCTCGAGGATCCGGCTGCTAACAAAGCCCGAAAGGAAGCTGAGT
>sig_2930
ACACAGGAAACAGCTATGACCATGATTACGAATTGCGGCCGCGCGAATTCGTATAAAAAC
>sig_2931
GTCTTTCTTCTTTCTGATTTCCTTGGCCAGCTCCCCAATCAATCTCCAGTACTCATTGAA
>sig_2932
TGGATATCTGCAGAATTCGCCCTTAAGGGCGAATTCCAGCACACTGGCGGCCGTTACTAG
>sig_2933
CTAGTTAACTAGATTCGAGCAGTGTGGTTTTGCAAGAGGAAGCAAAAAGCCTCTCCACCC
>sig_2934
TATCTGCAGAATTCCAGCACACTGGCGGCCGTTACTAGTGGATCCGAGCTCGGTACCATA
>sig_2935
CACCGCTCCCGACGTGGGGCTGCTCAAGCTGGCGGCTCCCGAGCTGGAGCGCCTGATAAT
>sig_2936
GGTGACACTATAGAATACAAGCTTGCATGCCTGCAGGTCGACTCTAGAGGATCCCCGGGT
>sig_2937
AAGCTAGCGCTATATGCGTTGATGCAATTTCTATGCGCATGATCGTGCTCCTGTCGTTGA
>sig_2938
TAAGAAACTTTATTGCCAAATGTTTGAACGATCGGGGAAATTCGAGCTCTAAGCGCTGCA
>sig_2939
AGGGATCCCGGCGCGCCCCTCGAGCTAGAAAGCTTCCTAGAAGATCTCCTAGAATCGATC
>sig_2940
CTATGACCATGATTACGCCAAGCTACGTAATACGACTCACTATAGGGCAGATCTTCGAAT
>sig_2941
CGAGAGAACGGCCTTACGCTTGGTGGCACAGTTCTCGTCCACAGTTCGCGGGATCCGTCG
>sig_2942
CGTGAAACAACTAACCGAGAAAAAATGGACTGGTTAAGAAAACAGTACCAAGAAGAGCTG
>sig_2943
TAAAAATAGGCGTATCACGAGGCCCTTTCGTCCTCGAGTTTACCACTCCCTATCAGTGAT
>sig_2944
TACTCTTCCTTTTTCAATATTCCCTTGTGCAAAGCTGACAGCTTGTATGTTTCTGCTGTT
>sig_2945
GGCGGTGATAATGGTTGCATGTACTAAGGAGGTTGTATGAATTCCACCACACGACAAGCC
>sig_2946
CGTTTCTCGTTCAGCTTTCTTGTACAAAGTGGTTGATAACAGCATGGAAGACGCCAAAAA
>sig_2947
TTCTGCAGACGCGTCGACGTCATATGGATCCCAATGCTTCGTTTCGTATCACACACCCCA
>sig_2948
CCGTGGCTTTGTCCTCCATGGCCTGGAGCCCGCCAGTCTGTATCACATCCACCTCATGGC
>sig_2949
CAAAGCCCGAAAGGAAGCTGAGTTGGAGGCTGAAACCGCTGAACAATAAGCTGAGCAATA
>sig_2950
AGCGGATCGAGATCTCGATCCACAGGACGGGTGTGGTCGCCATGATCGCGTAGTCGATAG
>sig_2951
GTGATTTTTTTCTCCATTTTAGCTTCCTTAGCTCCTGAAAATCTCGCCAAGCTTTTTGCA
>sig_2952
ATCCACAGAATCAGGGGATAACGCAGGAAAGAACATGGGCAGTTCAACCTGTTGATAGTA
>sig_2953
CTCGCTCACATGGGAGCTCGAGGATTTTTTGGGAATTAGTTTTTGCGGCCGCGATGTTGA
>sig_2954
CCAAGCTGGCGGTACCATGCAGGTCGACTCTAGAGGATCCGAATTCTGAAATCCTTCCCT
>sig_2955
CAGCCAAGCTCTCGAGAGCTTGGCACTGGCCGTCGTTTTACAACGTCGTGACTGGGAAAA
>sig_2956
CGCATCTGTGCGGTATTTCACACCGCATAGGAAGATCTGACAAATGATTTTATTTTGACT
>sig_2957
CTAATTAAGCTTAGATCTCTAAGAACGATAACCCGGCTGGAAACGTGCAGTCTCTTCAAG
>sig_2958
ATTAGGACATCTGCGGAGACTCTAGAGGGTATATAATGGAAGCTCGAATTCCAGCTTGGC
>sig_2959
GACCATGATTACGCCAAGCTCGAAATTAACCCTCACTAAAGGGAACAAAAGCTGGTACGA
>sig_2960
CTAAAATAGATCATTGTATGACTTATATTTGTTCTGTTGATGATGATGCACAAAAGGCGC
>sig_2961
CGTTTTTTTGGGCTAGCAGGAGGAACTAGTCCATGGGAGCTCAGATCTGGGCCCGACTCC
>sig_2962
ACTCAGCTTCCTTTCGGGCTTTGTTAGCAGCCGGATCCGCGACCCATTTGCTGTCCACCA
>sig_2963
CAATGGTCGAACCATGATGCCGGATCCTCTCATAGTTAATTTCTCCTCTTTAATGAATTC
>sig_2964
TACCGCATCAGGCGAAATTGTAAACGTTAATATTTTGTTAAAATTTGTTAAATCAGCTCA
>sig_2965
GTGAGCGGATAACAATTTCACACAGAATTCATTAAAGAGGAGAAATTAACCATGGGTAAC
>sig_2966
GTGAACAGCTCCTCGCCCTTGCTCACAAGCTTATCGTCATCATCAAGTGCCCCGGAGGAT
>sig_2967
ACATTAATTCGGTGAGGTTATGGCGGAGGGTTGCGAGGTCTAGGAGAACAGAGGAAGTCA
>sig_2968
TACACAATCCTGCAGTACCCATGGTGAGGCCTCCTTATAATTTATTTTGTAGTTCCTTCG
>sig_2969
GGCCGCGTAACGATGAGTTAGCAACATGCCTTACAAGGAGAGAAAAAGCACCGTGCATGC
>sig_2970
TGCTAACAAAGCCCGAAAGGAAGCTGAGTTGGAGGCTGAAACCGCTGAGCAACTGCTGGT
>sig_2971
CTAGGGTACCTCTAGGAATTCTCTAGGAGATCTTCTAGCTCGAGGGGCGCGCCGGGATCC
>sig_2972
TGGCCATGTTATCCATGGCCGCGGGATATCACTAGTGCGGCCGCCTGCAGGTCGACCATA
>sig_2973
AGCTTACTTAGATCGCAGATCTCGAGCCCGGGCTAGAGATCCCTGTGTGTGTGTGTGTGT
>sig_2974
GTCGGCGGGGTGCTTCACGTAGGCCTTGGAGCCGTACTGGAACTGGGGGGACAGGATGTC
>sig_2975
CGACGTTGTAAAACGACGGCCAGTGAATTATCGATTAAATTAACCCTCACTAAAGGGAGA
>sig_2976
AATTTCTTAAGACGCCTTAAAAAGTAGCTTTTGACGATTTTTCTTTTTTTCATCCCATTA
>sig_2977
GGAGTACAGCACATCCATTTTGGGATCCCCTGGATCCGCAATTGTCTTGGCCATTGCGAA
>sig_2978
TACCGGTACCATAGCTGTTTCCTGTGTGAATTCGAGCTCGCCCGGGGATCCTCTAGAGTC
>sig_2979
AAAACAGGAAGGCAAAATGCCGCAAAAAAGGGAATAAGGGCGACACGGAAATGTTCTGCA
>sig_2980
AGCCAAGCTGGAGACCGTTTAAACATAACTTCGTATAATGTATGCTATACGAAGTTATAA
>sig_2981
TCGATAAGCTAATTCTCACTCATTAGGCACCCCAGGCTTTACACTTTATGCTTCCGGCTC
>sig_2982
TTTTTCTGATCAAAAGTGCTCATCATTGGAAAACGTTCTTCGGGGCGAAAACTCTCAAGG
>sig_2983
TCGCATTACACCTTTGTTCATGACGTCACCTCCTGAAGCTTGCATGCCTGCAGGTCGACT
>sig_2984
GTCGTAGGAATTCATACAACCTCCTTAGTACATGCAACCATTATCACCGCCAGAGGTAAA
>sig_2985
TAGCCGCGGTCTAGGATCGATTCTAGGAATTCTCTAGGGATCCCGGCGCGCCCTACCGGG
>sig_2986
CAGAAAGCGACCTTGAGAGTCAGCGGTGGAAACGGCTTCAGTTAAAGGGGTTTTCATATG
>sig_2987
TTTTGTTTATTTTTCTAAATACATTCAAATATGTATCCGCTCATGCCCTCTGGTAAGGTT
>sig_2988
CGGCTTTGCCGCGGCCCTCTCACTTCCCCCAATACGCAAACCGCCTCTCCCCGCGCGTTG
>sig_2989
GCAGCCTGAATGGCGAATAGCTTCTTCCGCTTCCTCGCTCACTGACTCGCTGCGCTCGGT
>sig_2990
CCCTCGAGAGATCTAATCCCGCGGCCATGGCGGCCGGGAGCATGCGACGTCGGGCCCAAT
>sig_2991
CTTCTGCATTCTTGCAACCATGTAACTCATAGATTTCCCTCCCCAAAAACTGTCTTTCGA
>sig_2992
CCGGAAGGCTTGGTAGCCCAAGGGGAAGGCTGCTCCCAGGTAGCGGCCTGCACTCAGGGC
>sig_2993
TCGACAAGCTTGATATCGGTACCAGATCTGAATTCGCGGCCGCCCTATAGTGAGTCGTAT
>sig_2994
GCTAATTAATACGACTCACTATAGGGAGAAGCTTACGGATCCGAATTCCTATTCTATAGT
>sig_2995
CCCGGATCCGGTCGCGCGAATTCGTAATCATGGTCATAGCTGTTTCCTGTGTGAAATTGT
>sig_2996
TGCAGCAAACGACGAAAACTACGCTTTAGTAGCTTAATAAGCTTAATTAGCTGAGCTTGG
>sig_2997
ATCTCGAGCTCATCGAAGGTCGCGAAAAGCTTCAGCTGGGATCCGGTACCGATATCAGAT
>sig_2998
TATGCCTAAAAACCTACAGAAGCTTGCATGCCTGCAGGTCGACTCTAGAGGATCCCCGGG
>sig_2999
ACGTTGTAAAACGACGGGAGCAAGCTTGGCTGCAGGTCGACGGATCCCCGGGAATTCGAA
>sig_3000
GGAAAACTGTCCATACCCATGGGCTAGCTGATCAGCCAGTGCCAAGCTTGCATGCCTGCA
>sig_3001
CGCTCGAGGAATTCGGTACCCCAATTGGTAAGGAAATAATTATTTTCTTTTTTCCTTTTA
>sig_3002
AGCCAAGCTGGAGACCGTTTAAACATAACTTCGTATAATGTATGCTATACGAAGTTATGG
>sig_3003
CGAGATCGGCTAGCTCACTTGTCATCGTCGTCCTTGTAGTCAGATCTGGTACCCGGGGAA
>sig_3004
TGAGTGAGCTAACTCACATTATTCGGTGAGGTTATGGCGGAGGGTTGCGAGGTCTAGGAG
>sig_3005
GAGAAGTTGGGGGGAGGGGTCGGCAATTGAACGGGTGCCTAGAGAAGGTGGCGCGGGGTA
>sig_3006
CCTATTGGTTAAAAAATGAGCTGATTTAACAAATTTTAACAAAATATTAACGTTTACAAT
>sig_3007
TACCGCATCAGGCGCGGCCGCTCGCGAATCGATAGCTAGCGCGCACTAGTCTCGAGGCGC
>sig_3008
AGTCGACTCTAGAGGATCCCCGGGTACCGAGCTCGAATTCGTAATCATGGTCATAGCTGT
>sig_3009
AGTCCGGTCCAATCTGCAGGCATGCAAGCTTGGCTGCATCTAAAAAAAAGCCCGCTCATT
>sig_3010
AAAGAGAGTCGTGTAAAATATCGAGTTCGCAAATAGTTAATTTCTCCTCTTTAATGAATT
>sig_3011
CACTTTAAGCCAGATGCCCATCGATTCGTAGAGCCTCGTTGCGTTTGTTTGCACGAACCA
>sig_3012
GTAGTGGACAAATTCTTCCAACTGATCTGCGCCGCGTCGAATTAATTCCGCTAGCTTCAC
>sig_3013
TTTATAGGTTAATGTCATGATAATAATGGTTTCTTAGAATTCGAGCTCGGTACCCACCCC
>sig_3014
GGATCCTCTAGAGTCGACCTGCAGGCATGCAAGCTTTCCCTATAGTGAGTCGTATTAAAT
>sig_3015
TGGTACCAGCTTGAGAAATGGCATTAAAAAGTGTTGGACCCCAATGTCTGGGGTCAAGAT
>sig_3016
ACGTTTCTCGTTCAGCTTTCTTGTACAAAGTGGTTGATAACAGCAAGAGAAGATGGAAAA
>sig_3017
ACGGGGTCTGACGCTCAGTGGAACGAAATCGATGAGCTCGGGGGGGGGGGGGCGCTGAGG
>sig_3018
GGGTAGCCCCCCATATGCATTTCAGCTTTGTACCAATGAATGAAGATGGAACTCTTTCAG
>sig_3019
AGGTCGACGGATCCCCGGGAATTGCGAATTCGCAATTCGTAATCATGGTCATAGCTGTTT
>sig_3020
TCATCATCATAGCAGCGGCATCGAAGGCCGCGGCCGCTTAATTAAAACCATGGCAGTCGA
>sig_3021
AAGGCCATCCGGCAGGATGGCCTTCTGCTTAATTTGATGCCTGGCAGTTTATGGCGGGCG
>sig_3022
TCGGATCCGAGGTACCCATATGGCTGCCGCGCGGCACCAGGCCGCTGCTGTGATGATGAT
>sig_3023
TTTAGTTCACCTTGAAAATATAAATTTTCAGAAGCAGTTGTAGGTATATCACAATTCGCG
>sig_3024
TTCATTACAGCATCCTCATAGATCCTTTGGGGTTAAGCCGAATTCGAGCTCGGTACCCGG
>sig_3025
GGCTACGTCTTGCTGGCGTTCGGATCCGATATCGCCGTGGCGGCTTTTGCCATTCTCACC
>sig_3026
CCAAAACAGAAGCTTCATTCATTCAGCATGCTGCAGATCGATATCGTCGACGGATCCCCG
>sig_3027
CGAAACCGCAGTCTCACAACGACGGCGACTTCGAAGAGATCCCGGAGGAATACCTGCAAT
>sig_3028
AGGATCCCCGGGCGAGCTCGAATTCACACAGGAAACAGCTATGGTACCGGTAGAAAAAAT
>sig_3029
GTGCACCCAACTGATCTTCAGCATCTTTTACTTTCACCAGCGTTTCTGGGTCCATGGTGC
>sig_3030
CTTTGTGGTGAGCTAACTAGAGATCATGCTATATCTCCTGATTTAATACAATGCTCATCA
>sig_3031
CAGAGGTTTTCACCGTCATCACCGAAACGCGCGAGGCAGCCCTAGGTTTCCCTCTAGAGC
>sig_3032
GAGCAGCTGAACATCCCTACGCCTTCCACACTGCGGCCAACGCCATTACCGCTCCAGCCA
>sig_3033
TTGCCTGCAGGTCGACTCTAGAGGATCCGAATTCTGAAATCCTTCCCTCGATCCCGAGGT
>sig_3034
GTAGGATCGTACAGGTTTACGCAAGAAAATGGTTTGTTATAGTCGAAAGAGAATTTCACA
>sig_3035
AAGGGGGACGCGCAGATCCATGTTCTTTCCTGCGTTATCCCCTGATTCTGTGGATAACCG
>sig_3036
GATCGTTTATGTCATAAAACATATTTGAATGGTGATCATGTAACCCATCCTGACTTCATG
>sig_3037
GTGAAAAGTTCTTCTCCTTTACTCATGCTGTTATCAACCACTTTGTACAAGAAAGCTGAA
>sig_3038
AAGCTTGGCCACCAACCTTTCAGTACGAAAATTGCTTTCATTGTCGATACCCTTTTTACG
>sig_3039
CGTGAGCTGCAGGCATGCAAGCTAGCTTGGCGTAATCATGGTCATAGCTGTTTCCTGTGT
>sig_3040
GGATCCATATGAAGCGTGGACTGACGGTCGCGGTAGCCGGAGCCGCCATTCTGGTCGCAG
>sig_3041
GGATCCCCCGGGCTGCAGGAATTCGATTCGAGTTTACCACTCCCTATCAGTGATAGAGAA
>sig_3042
TTAATACGACTCACTATAGGGAGACCGGCCTCGAGTCTAGAAGCGCTGTCGACGAGCTCG
>sig_3043
TCAGACCGCCGACGGCGACGGCCGCGGCCGCCAGCAGCGCTGCGGCGGTTCTGCGGGTGG
>sig_3044
CGACAGCCGTTCCAGCATATGTTTTTCCTCCTTATCTAGAGGTACCTCGACACAATATAC
>sig_3045
GCGTCGCGGTGCATGGAGCCGGGCCACCTCGACCTGACCATGACCAAAATCCCTTAACGT
>sig_3046
CATTCCATGGCTAATTCCCATGTCAGCCGTTAAGTGTTCCTGTGTCACTCAAAATTGCTT
>sig_3047
GCAGGACTCTTGGAACAGCCTGGTCTTGGCCGACAGTCACGGGGACATAATCACTGCGTA
>sig_3048
GTTCTCGTCAGGGCAAGCCTTATTCACTGAATGAGCAGCTTTGTTACGTTGATTTGGGTA
>sig_3049
GTATTTTTTGAGTTATCGAGATTTTCAGGAGCTAAGGAAGCTAAAATGAAATCTAACAAT
>sig_3050
AACTTTAAGAAGGAATTCAGGAGCCCTTCACCAAGGGCGAGCTCAATTCGAAGCTTGAAG
>sig_3051
CGCCAAGCTTGCATGCCTGCAGGTCGACACTAGTGCGGCCGCCCATGGGATATCCCCGGG
>sig_3052
ATCCATCTTGTTCAATCATGGCCGGCCCTTTTGAGCTTAGAGGTTTTTCTTGTTTTTGGA
>sig_3053
TTCTTTAATAGTGGACTCTTGTTCCAAACTGGAACAACACTCACAACTAACTCGGAATTA
>sig_3054
CTTTCTTGTACAAAGTGGTCATGGCTTCGAAAGTTTATGATCCAGAACAAAGGAAACGGA
>sig_3055
CTAGTTCATCCTCGAGATCTAAGCTTGGATCCGCGGCCGCTACGTAGAATTCCCATATGG
>sig_3056
AACGAGCCGATCGCTGATCGTGGAAACGATAGGGACGTCATATGGATCTCGCCTGTCCCC
>sig_3057
TACAAATCTATCTCTCTCGAGCTTTCGCAGATCCGGGGGGGCAATGAGATATGAAAAAGC
>sig_3058
AGGGGCATGCAAGCTTGGCGTAATCATGGTCATATGTTTTCCTGTGTGAAATTGTTATCC
>sig_3059
TTGCCGTCCATTCTGGGTTGGAGATCTAGGCTGGACGATCAGGGCGTGGCAGCAAGATCT
>sig_3060
ACCTCGGAGCCCACCCCATCTAGAGAACATTTTTGAGATAAAGGCCTCCTAGAACAACCT
>sig_3061
CAGTGAATTGCTGCAGGTCCAAGCTTGGACGGATCCCCGGGAATTCGTAATCATGGTCAT
>sig_3062
CTCCGTCCTGGAACTTGGGGAGCTGCCCGTATAGGCAGGAGGCTTTGAGTGAGCCCTCCT
>sig_3063
CACGCAGTGACCTCAGGCAGCAGCTGAACCAACTCGCGAGGGGATCGAGCCCGGGGTGGG
>sig_3064
TCACGACGTTGTAAAACGACGGCCAGTGCCAAGCTCATTACCCTGTTATCCCTACCCGGG
>sig_3065
TCCATGGTCGACCCTACCCTCGATTGCAGGCGGATCACCATGTTGGCCAGCAAGACCAGG
>sig_3066
CCCCGGGTATCCGCCTTTCTACCAGATTTAACTTTAATAAGCGGCCGCTATAATTGATAC
>sig_3067
GGGATAACAGGGTAATATAGATCCTCTAGAGTCGACCTGCAGGCATGCAAGCTTGTATTC
>sig_3068
TTGGCGTCTTCCATGGTGGCTTTACCAACAGTACCGGAATGCCAAGCTTTTTGCAAAAGC
>sig_3069
AAGCTTGGGCTGCAGGTCGACTCTAGAGGATCCTAACTAACTAGCGATCCCGACTCACTA
>sig_3070
AGATTCGTCAAGCTGTTTGATGATTTCAGTAACGTTAAGTGGATCTCAAGCTCCTGGGAC
>sig_3071
GTGAGTTCTTTTGAAAATAAGAAAGTTGATATTTCAGATATAGAAGTGATTACGAACGGA
>sig_3072
GCCCTTGCGCCCTGAGTGCTTGCGGCAGCGTGAAGCTAGATGACGTGCGGCTTCGACCTC
>sig_3073
AGGTGCAAGGATTGCTGGAGCGTCAAGGATCATTGGTGTCGACCTGAACCCCAGCAGATT
>sig_3074
GATCAGCCCAAAATTCCATACGTTGAAAGCTTACTCCCCATCCCCGGGCAATAAGGGCTG
>sig_3075
TGATTACGAATTCGAGCTCGGTACCCGCGGCCGCGGGGATCCTCTAGCTAGAGTCGACCT
>sig_3076
AAAGCATTAGTGTATCAACAAGCTGGGGATCCTAGAAGCTTATCGAATTCGATAACCCTA
>sig_3077
CTGAGCAACTGCTGGTTCCGCGTGGATCTGCGGATCCGAATTCTCTTCCCGGGTCTTGTT
>sig_3078
TTGATCCTCTAGAGTCGACCTGCAGGCATGCAAGCTTGGCGTAATCATGGTCATAGCTGT
>sig_3079
CACTTGTGGCGCCGGTGATGCCGGCCACGATGCGTCCGGCGTAGAGGATCCTTTTTGTCC
>sig_3080
CGACCCCCCCGGGTCTAGGATCGATTCTAGCCGCGGTCTAGGAATTCTCTAGGGATCCCG
>sig_3081
CTCAACAGCGGTAAGATCCTTGAGAGTTTTCGCCCCGAAGAACGTGATGTCCGGCGGTGC
>sig_3082
TCCTTCAGTGTTCTCGAGATGGAGTACAGCACATCCATTTTGGGATCCGCGCCTAACGAA
>sig_3083
GCGGAGTCAAGAAACCTCACCGTTACCGGCCCGGCACAGTCGCTCTCCGCGAGATCCGCC
>sig_3084
TAGCATACATTATACGAAGTTGTTGAAGCCGAATTCCAGCACACTGGCGGCCGTTACTAG
>sig_3085
CCAGATCTGAGTCCGGACGCTATCGTTCGTAAATGGTGAAAATTTTCAGAAAATTGCTTT
>sig_3086
GCAGGGGGCCAGGATGTCGAAGGCGAAGGGCAGGGGGGCGCCCTCGGTCACGTGGATTCT
>sig_3087
TGATCTCTGCAGATCAGTAATTTCCTGCATTTGCCTGTTTCCAGTCGGTAGATATTCCAC
>sig_3088
CCATACCGCGAAAGGTTTTGCACCATTCGATGGTGTCAACGTAAATCTAGAAATTAACCT
>sig_3089
TCTTCTCTCATCCGCCAAAACAGCCATCGCCATTCAGGCTGCGCAACTGTTGGGAAGGGC
>sig_3090
GAATGGCAGAAATTCGATTTTTGTGATGCTCGTCAGGGGGGCGGAGCCTATGGAAAAACG
>sig_3091
GCCTGCTGGTTCCGCGTGGATCTGCGGATCCGAATTCTCTTCCCGGGTCTTGTTCCATGG
>sig_3092
TACGTAGAATTCCCATGGTATATCTCCTTCTTAAAGTTAAACAAAATTATTTCTAGACGC
>sig_3093
GGCTGCCGACCCCGGGGGTGGACCATCCTCTAGACTGCCATGGAATTCGGTTTAAACGGC
>sig_3094
ACATTCAGTTCGCTGCGCTCACGGCTCTGGCAGTGAATGGGGGTAAATGGCACTACAGCA
>sig_3095
GTCATAAAACCACTCCTTTTTAACAAACTTTATCACAAGAAATATTTATTGAAAAAGGAA
>sig_3096
GCTTCACATAGAAATTGTGAAAAGCTCTTTTCCAGACGCTTAGAACTTAGGGACAAAAAT
>sig_3097
AACTAGCCTAGGAGATCCTGGTCATGACTAGTGCTTGGATTCTCACCAATAAAAAACGCC
>sig_3098
CCTGGCAGTCGATCGTACGCTAGTTAACTACGTCGACATCGATCCAGGCCCAGCAGCGGG
>sig_3099
CTAGCGGCCGCTAATTCGTAATCATGGTCATAGCTGTTTCCTGTGTGAAATTGTTATCCG
>sig_3100
ATTGGAGCCAATCAATTCTTGCGGAGAACTGTGAATGCGCAAACCAACCCTTGGGGCATC
>sig_3101
GTCGACTCTAGAGGATCCCCGGGTACCGAGCTCGAATTCCATCTATGGTCTCTCCCTTTA
>sig_3102
TTAACTCTAGGAAGCTTTCTAGGAGATCTTCTAGGGTACCTCTAGCTCGAGGGGCGCGCC
>sig_3103
AGGGGATAACGCAGGAAAGAACATGGGCAGTTCAACCTGTTGATAGTACGTACTAAGCTC
>sig_3104
GTTGGCCGGGATGGCGGAGAGCAAGCCCACCAAGACTCAGGCGACCAGCATCGGCGTCGA
>sig_3105
GTTCAGTCAGGTGATTCCATGGCTAATTCCCATGTCAGCCGTTAAGTGTTCCTGTGTCAC
>sig_3106
GATAATTCTTAGGCCACACGTTCAAGTGCAGCCACAGGATAAATTTGCACTGAGCCTGGG
>sig_3107
CGGCTTACGTTCTGCCCAGGTTTGAGCAGCCGCGTAGTGAGATCTGATCAAGAGACAGGA
>sig_3108
AAGAGCCTGCTTTTTTGTACAAAGTTGGCATTATAAAAAAGCATTGCTTATCAATTTGTT
>sig_3109
GGCTTATGCACAGCGGCCCAAATGGTTTTTGTAACACATGCCTCAGCTGCAGCACCGCAG
>sig_3110
AACAACAATCGAACCCCAGAGTCCCGCTCAGAAGAACTCGTCAAGAAGGCGATAGAAGGC
>sig_3111
AAGCTAATCGGATGATAAGCTGTCAAACATGAGCTCTTAATTAATTTAAATCTAGACTAG
>sig_3112
CGTCCGAAGGCCTAATAGAAGCTGCTTGGCACTGGGCCAAGCTCGAATTTCTGCCATTCA
>sig_3113
ATTCGTGCGCAAACCAACCCTTGGCAGAACATATCCATCGCGTCCGCCATCTCCAGCAGC
>sig_3114
TTCGTATAGCATACATTATACGAAGTTATATTAAGGGTTCCGGATCCCCCCTCGCCCCGT
>sig_3115
GGTGAGACCACGACCGCGGCAGGCACGACGGCAAGCCCCGGCGGTGGGCCCATGGGTGCG
>sig_3116
TAGAAAGTATAGGAACTTCGAAGTTCCCGCCAGCCTCGCAGAGCAGGATTCCCGTTGAGC
>sig_3117
CGGCCGCCACCGCGGTGGAGCTCGAATTGACGCGGATCCATAACTTCGTATAATGTATGC
>sig_3118
AAGCTTGAATTCTCTAGAGGTACCCTCGAGAGATCTAATCCCGCGGCCATGGCGGCCGGG
>sig_3119
GCTCCGTCGACAAGCTTGATATCGAATTCCTGCAGCTCGAGGGATCCGACTACAAGGACG
>sig_3120
AGCACTAGTCATGACCAGGATCTCCTAGGCTAGTTGTGATTATGATTATGATTATGATTA
>sig_3121
TAGTTTGCGCAACGTTGTTGCCATTGCTGCAGTCACTGCCCGCTTTCCAGTCGGGAAACC
>sig_3122
CTAGAAATAATTTTGTTTAACTTTAAGAAGGAGATATACCATGGCACATCACCACCACCA
>sig_3123
GGCATGGATGAACTGTACAACTGAGGATCCGGCTGCTAACAAAGCCCGAAAGGAAGCTGA
>sig_3124
ACGTCGTTGCTCAGCCGGATCCAAGCTTGGAATTCCCTTTCATTATTAATACCCTCTAGA
>sig_3125
CCTTGGTGAAGGGCTCCTGAATTCCTTCTTAAAGTTAAACAAAATTATTTCTAGAGGGGA
>sig_3126
GAAATTCGGATCCCATGCGAGAGTAGGGAACTGCCAGGCATCAAATAAAACGAAAGGCTC
>sig_3127
TGCAGATCTGGGCTGTCCATGTGCTGGCGTTCGAATTTAGCAGCAGCGGTTTCTTTCATA
>sig_3128
CCACGTGATGGTGATGATGATGACCCATGGTATTTATAGGTTTTTTTATTACAAAACTGT
>sig_3129
TGCAGTCGATGATAAGCTGTCAAACATGAGAATTCTGCATTAATGAATCGGCCAACGCGC
>sig_3130
TTATTGCCAAATGTTTGAACGATCGGGGAAATTCGAGCTCTAAGCTTACACGGCGATCTT
>sig_3131
CAGATAGCGTGGTCCGGCCAGGACGACGAGGCTTGCAGGGATCCTCTACGCCGGACGCAT
>sig_3132
CTAGAACGAATTGTTAGGTGGCGGTACTTGGGTCGATATCAAAGTGCATCACTTCTTCCC
>sig_3133
GCCAGTTAATAGTTTGCGCAACGATGTTGCCATTGCTGCAGGCATCGTGGTGTCACGCTC
>sig_3134
GGTGCTCAACGGGAATCCTGCTCTGCGAGGCTGGCCGATCAGATCTGTACATCGATATCA
>sig_3135
TATATCTCTAAGCAAATCCCGAATATTTAAGTCCGGGCCATTGTAAAAAATTTGGCTCCA
>sig_3136
ATCCCCGGGCGAGCTCGAATTCGCGATAAGCGCCTTCGCAGGTTAGCAGTTCGAGAGTCG
>sig_3137
GATGTTCGGATTGTTATCCATATTTATAGGATCCGGATATTTATAGGTTTTTTTATTACA
>sig_3138
CACATCCCCCCTTCGCCAGCGGATCCGTCGACCTGCAGCAATGGCAACAACGTTGCGCAA
>sig_3139
GCGGGGCGTAAACGCGTGGATCCCCCTCAAGTCAAAAGCCTCCGGTCGGAGGCTTTTGAC
>sig_3140
CGCAAGCTTGTCGACGGAGCTCGAATTCGGATCCACAGATATCCCATGGCCTTGTCGTCG
>sig_3141
ATTCGAGCTCAGGAGGTAGCGGCTCAGGGATGGACGAGAAGACCACTGGTTGGCGAGGTG
>sig_3142
CAGATCGGTACCGCTAGCAAGATCTCCTAGGAAGCTTTCCATGGTCACCGACGCCAAAAA
>sig_3143
CGTCTCGAGGGCCCCTGCAGGTCGACTCTAGAGGATCCCCGGGTACCGAGCTCGAATTCA
>sig_3144
GCTAGCGATTACGCCAAGCTCGAAATTAACCCTCACTAAAGGGAACAAAAGCTGGAGCTC
>sig_3145
ATGGTGGCCCATGGCGTTGAACCATTTTACGATACCAGTCATTTTACCGGACATAGTGTA
>sig_3146
CCAATCTGGCCGCGGCCGCAAGGCCTGATATCTCTAGACCGCGGCTCGAGCCTCTCGCCC
>sig_3147
AAAGAAAATGCCGATATCCTATTGGCATTGACGGTCTCCAGTAAAGGTGGATACGGATCC
>sig_3148
GTCGACGGAGCTCGAATTCGGATCCACAGATATCCCATGGCCTTGTCGTCGTCGTCGGTA
>sig_3149
ACAGCCCAGATCTGGGTACCCTGGTGCCACGCGGTTCCATGGCTGATATCGGATCCGAAT
>sig_3150
CAGCTTCCTTTCGGGCTTTGTTAGCAGCCGGATCCATGGTCTCGAGGTGATGGTGATGGT
>sig_3151
TCTCGGCATGGACGAGCTGTACAAGTCCGGACTCAGATCTATCACAAGTTTGTACAAAAA
>sig_3152
GCCGTTTAAACGGATTTAAATTAATTAATGTCGACCTGCAGGCATGCAAGCTTGGCGTAA
>sig_3153
TTTATTTAGGTTCTTTTAAGAAAGGAGCGACTTGTGTCATAAAGCGTCGCATGGAAGCAA
>sig_3154
TACATCGATATCATATGCAAGGGTTTATTGTTTTCTAAAATCTGATTACCAATTAGAATG
>sig_3155
TAGTGGATCCCCCGGGCTGCAGGAATTCGATATCAAGCTTATCGATACCGTCGACCTGCA
>sig_3156
TGTCACAACGCCGCGGCCAATTCGAGCTCGGTACCCGGGGATCCTCTAGAGTCGACCTGC
>sig_3157
GGGCTAGCCAGCCAGAACTCGCCCCGGAAGACCCCGAGGATGTCGAGCACCACCACCACC
>sig_3158
TTGCATGCCTGCAGGTCGACTCTAGAGGATCCCCGGGTACCGAGCTCGTTAACTAATTAA
>sig_3159
ATCCGTCGACCTGCAGGTCGACGGATCCGGGGAATTCGTAATCATGGTCATAGCTGTTTC
>sig_3160
GATCCGATATCCATATGACTAGTAGATCCTCTAGAGTCGACCTGCAGGCATGCAAGCTTT
>sig_3161
GACGCCATCCACGCTGTTTTGACCTCCATAGAAGACACCGACTCTAGAGGATCCACTAGT
>sig_3162
TTGGAACCGTTGGGTATCAAACTTATTCGCGAGGTCGAAGGACAGCGTTTTGCCTATGGT
>sig_3163
ATGACTGGTGGACAGCAAATGGGTCGCGGATCCGGCTGCTAACAAAGCCCGAAAGGAAGC
>sig_3164
AGCCCGAAAGGAAGCTGAGTTGGAGGCTGAAACCGCTGAACAATAAGCTGAGCAATAACT
>sig_3165
CATGCCTGCAGGTCGACTCTAGAGGATCCCCGGGTACCGAGCTCGTTAACTAATTAATAA
>sig_3166
TTGTTTAACTTTAAGAAGGAGATATACCATGAGTGGTTTAAACGATATTTTCGAGGCTCA
>sig_3167
TTTGGACGTTCGAAGCTCACCGTCAAAAGAAACAAAAGAGAAGAATGACGTCTTCGTGAC
>sig_3168
GCAGGTCGACGGATCGATCCCCGGGAATTCGTAATCATGGTCATAGCTGTTTCCTGTGTG
>sig_3169
GGGATCCCCGGGAATTCGAGCTCGCCCGGGATCCTCTAGAGTCGACCTGCAGCCCAAGCT
>sig_3170
GGGATTCCCAAAGATAGGGGGAATAATTAACATTAAGAATTATTAATTCATGGGTTTTTA
>sig_3171
GTTCTAGAGCGGCCGCCACCGCGTTGGATGCATAGCTTGAGTATTCTATAGTGTCACCTA
>sig_3172
GGATCCTCTAGAGTCGACCTGCAGCCCAAGCTTGCATGCCTGCAGGTCGACTCTAGAGGA
>sig_3173
GAGGATCCAAGCTTATCGATTTCGAACCCGGGGTACCGAATTCCTCGAGCGTGTCCTCTC
>sig_3174
GTAACGTGCTGAGCCCGGCCAAGCTTACTCCCCATCCCCGGGATCCGAATTCCAATAAGG
>sig_3175
GGCCCGGACTTAAATATTCGGGATTTGCTTAGAGATATATTGAGAAGGTGGCGAGATGAG
>sig_3176
GGGGTCATTAAACATTATCTGATTTTTGTAAAGGTCTGATAATGGTCCGTTGTTTTGTAA
>sig_3177
TTATGGCCCGGCCTCAGGATTCTTCCTTTTTCAATATTATTGAAGCATTTATCAGGGTTA
>sig_3178
AGAAGATCAAAAAACAACTAATTATTCGAAGGATCCTACGTAGAATTCCCTAGGGCGGCC
>sig_3179
CGTTGGTAGTAGACGGTATCGATAAGCTTGATATCGAATTCCTGCAGCCCAGCATATGCG
>sig_3180
TTGGGCTGCAGGTCGACTCTAGAGGATCCCCGGGCGAGCTCGAATTCCGTGTATTCTATA
>sig_3181
AACCGCGGGCCCTCTAGACTCGAGCGGCCGCCACTGTGCTGGATATCTGCAGAATTCCAC
>sig_3182
TTACAACAGTACTGCGATGAGTGGCAGGGCGGGGCGTAAACGCGTGGATCCCCCTCAAGT
>sig_3183
CGCTTAGGCGTAGTCACGAATGAATAACGGTTTGGTTGATGCGAGTGATTTTGATGACGA
>sig_3184
GAGCCTCCATGATATCACCGCCGGGGCTTGCCGTCGTGCCTGCCGCGGTCGTGGTCTCAC
>sig_3185
TTAAGGGCGGATCCTTATCGTCATCGTCGTACAGATCCCGACCCATTTGCTGTCCACCAG
>sig_3186
AAATCTACCGTTCGTATAATGTATGCTATACGAAGTTATGACAATGTCTTAGGCGTTAAG
>sig_3187
GAGACCGAGGAGAGGGTTAGGGATAGGCTTACCGAATTCGCCCTTACGCCCCGCCCTGCC
>sig_3188
TCGATCCTAGAAAGCTTCCTAGAGTTAACACTGGCCGTCGTTTTACCGGTCCGGCAAAAG
>sig_3189
ATGATCCTCGTTGGTAAAACGCTGGCCACATCCAGGCGCAGTACATAGAAAGGGTTTGTC
>sig_3190
GCAGCATTCGATAGTTTACAGGCAAGCGCAACTGAGTACATAGGCTACGCTTGGGCAATG
>sig_3191
TGGCCCAGTGCCAAGCTCAATACGCAAACCGCCTCTCCCCGCGCGTTGGCCGATTCATTA
>sig_3192
TGCAAGTGTGTCGCTGTCGAGGGGATCGTCTTGCCTTGCTCGTCGGTGATGTACTTCACC
>sig_3193
CGACGAAAACTACGCTTTAGTAGCTTAATAAGCTTAATTAGCTGAGCTTGGACTCCTGTT
>sig_3194
CAAGAATTCGCGGCCGCAATTAACCCTCACTAAAGGGATCCCTATAGTGAGTCGTATTAT
>sig_3195
GTGGCAGCAGCCAACTCAGCTTCCTTTCGGGCTTTGTTAGCAGCCGGATCCGCGACCCAT
>sig_3196
GGGCGTATTTTTTGAGTTATCGAGATTTTCAGGAGCTAAGGAAGCTAAAATGGGTCAAAG
>sig_3197
GCTCGAGCCTTCGAAGATCTCCTAGGGAAGTTCCTATACTTTCTAGAGAATAGGAACTTC
>sig_3198
GCGGCCGCAGATCCTCTAGAGCGCTAGATCTGCATGCGACAGCTTATCATCGAGCTTACT
>sig_3199
ACGACAAACTGTCTGAATTCTACTAGTGGATCCGAGCTCGGTACCAAGCTTGATGCATAG
>sig_3200
ACAGGAGTCCAAGCGAGCTCTAGTTATTAATAGTAATCAATTACGGGGTCATTAGTTCAT
>sig_3201
CCCACCCCCCGCAACCCTAGAGTTCTTTTACTAGTGAGGGACAAGTGGACAATGGTGCTG
>sig_3202
TGTGTGGAATTGTGAGCGGATAACAATTTCACACAGGAAACAGAATTCGAGCTCCCGGGT
>sig_3203
AAGATCTGATCATATGCATCCGCGGGCCCGGGTTAACGCGTTTAATGACCAGCACAGTCG
>sig_3204
GAGAGGGGCGGATCCCGGGCCCGCGGTACCGTCGACTGCAGAATTCGAAGCTTGAGCTCG
>sig_3205
GGTGTGAGTGGCAGGGTAGCCAAATGCGTTGGCAAACAGAGATTGTGTTTTTTCTTGGAA
>sig_3206
CCAGCCGCCAGATTGAGATCCCCCCGGAATTCGAGCTCGCCCGGGGATCCTCTAGAGTCG
>sig_3207
GCCAGTTAATAGTTTGCGCAACGTTGTTGCCATTGCTGCAGTTTATGCTGGTTATGCTGG
>sig_3208
ATCCAGTGACCTGCAGCCCGGGGGATCCACTAGAGCGGCCGCCACCCCGGGTACCGAGCT
>sig_3209
CTTGCGCCCTGAGTGCTTGCGGCAGCGTGAAGCTGATCCGTCGAGATCTGAATTCCCGAT
>sig_3210
ATAACCCCCACCTCTATCATATCCCGGGATTTTCGCATGGGAATTCCCCCTCCTATGCCA
>sig_3211
ATCCTTCTTTTTCTGAACCGACTTCTCCTTTTATGCATTATCGGCATAATCGTTAAAACA
>sig_3212
TTTACCGCGGTAGTGATCTTATTTCATTATGGTGAAAGTTGGAACCTCTTACGTGCCGAT
>sig_3213
TAGATTCTAGCCAGATACTTTTACTTTTAATTGAGTAAAATTTTCCCTAAGTACTTGTAC
>sig_3214
GGCGCCGGCCTAGGACTAGTGATCACCGGTCGCTCTTCCGCTTCCTCGCTCACTGACGCG
>sig_3215
GAAAATACCGCATCAGGCGGCCTTAAGGGCCCGTACGGCCGACTAGTAGGCCTATTATTT
>sig_3216
TCGACTGAGCCTTTCGTTTTATTTGATGCCTGGAATTGGGAATTAAAATTCTTGAAGACG
>sig_3217
GAGAGAAGCCAAAGAGTGCCTCTATGTGGAGCCAGATGATGGAGCTTCTCAGAAGGGTGT
>sig_3218
CATGATTACGAATTCGAGCTCGGTACCCGGGGATCCGTCGACCTGCAGCCAAGCTTGAGT
>sig_3219
AGTACTGATGGTTAACGACCGCGCGGGTCCCGGACGGGGAAGAGCGGGGAGCTTTGCCAG
>sig_3220
GTCGACGGATCCGCTGTGGAATGTGTGTCAGTTAGGGTGTGGAAAGTCCCCAGGCTCCCC
>sig_3221
ACGTTGTAAAACGACGGCCAGTGCCAAGCTCTCGAGAGCTTGGCTGCAGGTCGACGGATC
>sig_3222
TCTGGGTGCTGCAGGTACAAGTTTGTACAAAAAAGCAGGCGAGAATCTTTATTTTCAGGG
>sig_3223
TTCCGCGGGGAAGTCAACCTAACTCGAGGATCTGCTAGAGGTACCACAAGTGGTGGTGGT
>sig_3224
TAAGCGCTACCGTTCAAGTCTTCCTCGGAGATTAGCTTTTGTTCACCGTTCAAATCTTCT
>sig_3225
AGAAAGCACGTGCTCCGGAAAAAAGAAGACTCTGCGCGGAAAAAACAAAAAGGTGGTATG
>sig_3226
GCCACGATGCGTCCGGCGTAGAGGATCCTGCAAGCCTCGTCGTCCTGGCCGGACCACGCT
>sig_3227
TTAAGCTTGGCTGCAGGTCGACCCGGGGTACCACCGGATCCGTGATGGTGATGGTGATGA
>sig_3228
CCTTCGCCCTCAGACGAGTCGGATCTCCCTTTGGGCCGCCTCCCCGCATCGGGAATTCTG
>sig_3229
CCAGCTGCAGATCTCGAGCTCGGATCCTTATCGTCATCGTCGTACAGATCCCGACCCATT
>sig_3230
GGGTAGGTCGACGGATCCCAGNNNNCTGGGAATTCCTACCCTCGATGGATCCTCTAGAGT
>sig_3231
CGGGCCCTCTAGACTCGAGCGGCCGCCACTGTGCTGGATATCTGCAGAATTGCCCTTCGC
>sig_3232
GGTGGCGACGACTCCTGGAGCCCGTCAGTATCGGCGGAATTCCCGGGGATCCGTCGACCT
>sig_3233
AGCACCATGGTGATGGTGATGGTGATGTTTCATAGTTAATTTCTCCTCTTTAATGAATTC
>sig_3234
ACTCCTGGAGCCCGTCAGTATCGGCGGAATTAATTCCCGGGGATCCGTCGACCTGCAGCC
>sig_3235
GACGCTTTTTATCGCAACTCTCTACTGTTTCTCCATACCCGTTTTTTTGGGCTAACAGGA
>sig_3236
GAATTGCTGCAGGATGACGCGTCGACAAGCTAGCTTGGATCCGCGTCATCCAGAATTCAC
>sig_3237
CGAGTTCAGGTCTTCTTCAGAGATCAGTTTCTGCTCGAGGTTGAAAATCTCCAAAAAAAA
>sig_3238
ACAAACAGACGATAACGGCTCTCTCTTTTATAGGTGTAAACCTTAAACTGCAATGAATTC
>sig_3239
CGCCCGCTGCAGCAGCTGCTCGCGGTCCCCCATATGCATTTAAATCCTCCTTATAAAGTT
>sig_3240
GTCCTGACAACCCCTATCGCGATCAGCTCTTTTGCGTCGACGGATCCGGCTGCTAACAAA
>sig_3241
ACCCCAGGCTTTAGACTTTATGCTTCCGGCTCGTATGTTGTGTGGAATTGTGAGCGGATA
>sig_3242
TTGACCTCGAGGTCGACGGTATCGATAAGCTTGATATCGAATTCCTGCAGCCCGGGGGAT
>sig_3243
CAAAATCCCTTAACGTGAGTTTTCGTTCCACTGAGCGTCAGATCTATGGACAGTTTTCCC
>sig_3244
CGCAGATTTACCATTGCACGAACCCCCCGTTCAGCCCGACCGCTGCGCCTTATCCGGTAA
>sig_3245
CGAAAACTCACGTTAAGGGATTTTGGTCATGCGAATTTCTGCCATTCATCCGCTTATTAT
>sig_3246
AGCTAGCTTAGATCTAGCTTTTTGCAAAAGCCTAGGCCTCCAAAAAAGCCTCCTCACTAC
>sig_3247
AGGAAGGGCCGGCCTTCTTAATTAAGTGGAATTCAAAGGTACCCGCCCGGGATCAGATCC
>sig_3248
TGTCGGCATATTGTTCATAATAGAAGAGAGTAATGCTGTCAGGAATCCCGTCCCCAGCGT
>sig_3249
CCATGCATCATCATCATCATCACAGCAGCGGCAGAGAAAACTTGTATTTCCAGGGCCATA
>sig_3250
GTCACGACGTTGTAAAACGACGGCCAGTGAATTGCGGAATTCCGCAATTCCCGGGGATCC
>sig_3251
TGCTGGAGTTCGTGACCGCCGCCGGGATCACTCTCGGCATGGACGAGCTGTACAAGCTTG
>sig_3252
ACCGCCGCCGGGATCACTCACGGCATGGACGAGCTGTACATCACAAGTTTGTACAAAAAA
>sig_3253
CGCGTCGGGCCGCCATGCCGGCGATAATGGCCTGCTTCTCGCCGAAACGTTTGGTGGCGG
>sig_3254
GAAGACAAACGAGAGATATTTTCTACTGATAGGGACCATTATATTTATTTATATATTTAT
>sig_3255
AATTCGGATCCACGAGCTCGGACTCTTGTCGTCGTCATCAATCGTACCAGAACCCGCGCT
>sig_3256
ACCTGCAGCCAAGCTTGTAATCATGGTCATAGCTGTTTCCTGTGTGAAATTGTTATCCGC
>sig_3257
TACACTAACTTTATAAAATTATTTGATTGGAGTTTTTTAAATGGTGATTTCAGAATCGCT
>sig_3258
TTGTAAAACGACGGCCAGTGAATTGTAATACGACTCACTATAGGGCGAATTCGCACGTGC
>sig_3259
CAACGTGCTACAGCCCTCTCTCCTTCAAGGGAATTTATGGTGCACTCTCAGTACAATCTG
>sig_3260
TGACTGGTGGACAGCAAATGGGTCGGGATCCGAATTCGAGCTCCGTCGACAAGCTTGATA
>sig_3261
GGTAGCGTAGCATGGTGGCGCGCGGCTGCGCCCTCGACCAGCGAGCGCCCTGAAAAGCTC
>sig_3262
AGTTATGGCCCGGCCTCAGGATTCTTCCTTTTTCAATATTATTGAAGCATTTATCAGGGT
>sig_3263
CAACTCCAGTGAAAAGTTCTTCTCCTTTACTCATGCTGTTATCAACCACTTTGTACAAGA
>sig_3264
ACAGAGCCTACAGTCATTTATATGGAGAGACCGTTAAAAAATGCAGAATATACCATTCAC
>sig_3265
GGAGGTGTGGAGGTTTTTTAAAGCAAGTAAACCTCTACAGATGTGATATGGCTTGATTAT
>sig_3266
CCTTCAGCAGGCCGCTCACCATGGTGGCGACCGGTACCCGGGGATCCTCTAGAGTCGACC
>sig_3267
GCCAGGGTTTTCCCAGTCACGACGTTGTAAAACGACGGCCAGTGTATTTGTAGAGCTCAT
>sig_3268
ATGTTGGCACTGATGAGGGTGTCAGTGAAGTTCGACTGTCTCTTATACACATCTTGAGTG
>sig_3269
CGATATCGCATGCGGTACCTCTAGAAGAAGCTTGGGATCCGTCGACCTGCAGATCTGGGG
>sig_3270
GGCTAACAGGAGGAATTAACCATGGATCCGAGCTCGAGATCTGCAGCTGGTACCATATGG
>sig_3271
TACGCAATTACGATTTTCATCGTAAATGCTTGAAAACAAAACAAATTATTCTAATTTGTG
>sig_3272
CAGATCTGCATCTCAATTAGTCAGCAACCATAGTCCCGCCCCTAACTCCGCCCATCCCGC
>sig_3273
AGATTCTCATTAAGGCCAAGAAGGGCGGCAAGATCGCCGTGAATTCTCACGGCTTCCCTC
>sig_3274
ACAAAACGGTTTACAAGCATAAAGCTGGGCCGTCGACCAATTCTCATGTTTGACAGCTTA
>sig_3275
TGATATGCCTGTCGACTCTAGAGGATCCTTAACGTACGTTTTCGTTCCATTGGCCCTCAA
>sig_3276
AAAATACTAGCTAGTAAATAAATAAAAAGAAAAAAAGAAAGGAGCAATAGCACCCTCTTG
>sig_3277
AACGACGGCCAGTGCCAAGCTTGGGCTGCAGGTCGACTCTAGAGGATCCCCGGGCGAGCT
>sig_3278
ACGTGAATTCCTCGTTTCGAAATAGTTGTTCAATTGATTGAAATAGGGACAAATAAATTA
>sig_3279
TTTTACCCATACGATGTTCCTGACTATGCGGGCTATCCGTATGACGTCCCGGACTATGCA
>sig_3280
AACATGAGAATTGGTCGACCACTGGGCGCCAGAAATCCGCGCGGTGGTTTTTGGGGGTCG
>sig_3281
TAGAGGATCCCACGTGGGATCCCCGGGTACCGAGCTCGAATTCGCCCTATAGTGAGTCGT
>sig_3282
TTCGCGGCCGCCGTCGACTCGCGAACTAGTAGCTCTTCTGTTCTGTACAACAACCTGGGA
>sig_3283
TACCTTGTTAGATCTTATGACGAACAAAACAGTAATAACGAAGATGACGATGAAGAGTAG
>sig_3284
AATCAGGAAGAAAACTGCAGTTAGTCGGAATCGCCTTACCCAACACCCTGAACCCAAGGG
>sig_3285
GTAAGTAGTTCGCCAGTTAATAGTTTGCGCAACGTTGTTGCCATTGCTGTAGGCATCGTG
>sig_3286
CAGTGGAACGACGCGTAACTCACGTTAAGGGATTTTGGTCATGATCAGCACGTGTTGACA
>sig_3287
GAGCACCCTGAGTCCCATTGCGCCCCGTAGCCCGGCCAAGCTCTCCTTCCAGTTTCCATC
>sig_3288
TATGTCAAAGGAGAATGCAAGGGGCCCACCGTTGGCCATGGTGACTTTAAAAGTCGAGGT
>sig_3289
GCCAGCAATAGTTTAAAATCACTAGGCGATCTCCGCTTAGAATTCATGGGACTAACGCCT
>sig_3290
AGGGCCGAGCGCAGAAGTGGTCCTGCAACTTTATCCGCCTCCATTCAGTCTATTAATTGT
>sig_3291
TACCGGGCCCCCCCTCGAGGTCGAGCTGCAGTCTAGAGGTCGACGCGGCCGCAAGCTTCC
>sig_3292
GCGTCGACCCTGCTTTCCTGATGCAAAAACGAGGCTAGTTTACCGTATCTGTGGGGGGAT
>sig_3293
CGGATCCCCGGGAATTCGGCTGCTGCTCTAAACGACGCATTTCGTACTCCAAAGTACGAA
>sig_3294
GTTACCGTCGACGATATCGATGCATGCTGCAGTGAATGAATGAAGCTTCTGTTTTGGCGG
>sig_3295
GTGCGTAACGGCAAAAGCACCGCCGGACATCAGCGATGATAAGCTGTCAAACATGAGAAT
>sig_3296
TAACTGTGATAAACTACCGCATTAAAGCTTGGATCCCTCGAGACTAGTCCATGGATCGAT
>sig_3297
AACTTCGGTGAAAAACCGCAGCAGGGAGGCAAACAATGAGAGCTCGATGCTTGTAAACCG
>sig_3298
CGAGCTCGGATCCACCATGATGATGATGATGATGCATTTTAGCTTCCTTAGCTCCTGAAA
>sig_3299
TTTGGGCTAGCGAATTCGAGCTCGGTACCCGGGGATCCTCTAGAGTCGACCTGCAGGCAT
>sig_3300
AAGAGCTACCAACTCTTTTTCCGAAGGTAACTGGCTTCTGCAGAGCGCAGATACCAAATA
>sig_3301
GATACAGTTGGTGCAGCATCAGCGCGCTTCATCTCGGCCGAGTGAGAATAGAAAGGAACA
>sig_3302
TACCGACTGGAAACAGGCAAATGCAGGAAATTACTGAACTGAGGGGACAGGCGAGATCCA
>sig_3303
ACCCGGGAAGAGAATTCGGATCCTCTTCCCTTGTCGTCGTCATCCTTGTAGTCAGATCCA
>sig_3304
TACGTATTTTCCATGGTTTGGATCCTTCGAATAATTAGTTGTTTTTTGATCTTCTCAAGT
>sig_3305
GAGTGGGTGTAATAGCTCGAGCGGCCGCACTTAAGTTACGCGTGGATCAATTCACTCCTC
>sig_3306
GATAACAATTTCACACAGAATTCATTAAAGAGGAGAAATTAACCATGAAACCTGCTGCTC
>sig_3307
ATCCATACCACCTTCTGCCCGTTTTTTGGAGAGTTGAGAGAGGAGTTTGAATTTAAAATT
>sig_3308
CTTAAGCTCTTAAGTTCAACCTTAATAGGAAATCTTCCTTGAAGCTCGGGTAGCGGCCGC
>sig_3309
AGCTCGGTACCCCATCGATGGGGGATCCTCTAGAGTCGACCCCTCGAGGGGCATGCAAGC
>sig_3310
AAGGACGGATCCGGGGAATTCGTTCTTCGGGGCGAAAACTCTCAAGGATCTTACCGCTGT
>sig_3311
CATAGAGCTCGTATAATGTGGAATTGTGCAGATCTAACAATTAAGCTTAGGATCTAGAAA
>sig_3312
AATACGACTCACTATAGGGAGACCACAACGGTTTCCCTCTAGGATCCGAATTCGAGCTCC
>sig_3313
GCCTTCTTGACGAGTTCTTCTGAGCGGGACTCTGGGGTTCGACATGATCTCGATCCCGCG
>sig_3314
AAAAGAAGTCGAGTGGGTTGCACAAGGCCCTTAATTTTCCAATAACCTAGTATAGGGGAA
>sig_3315
CGATCGCCCTTCCCAACAGTTGCGCAGCCTGAATGGCGAATGAGCTTCTTCCGCTTCCTC
>sig_3316
GTCGCCTTGCGTATAATAAAATAAAAAAGGGGACCTCTAGGGTCCCCAATTAATTAGTAA
>sig_3317
GTCATCACCGAAACGCGCGAGGCAGCTGCTCGCGCAGGCTGGGTGCCAAGCTCTCGGGTA
>sig_3318
TTTCCTCTAGTATATTTGCCCATATGACATACTAAATGACTCAAAATTACCACCTCACCC
>sig_3319
TTTGTACAAACTTGTTGATTGTAAATAAAATGTAATTTACAGTATAGTATTTTAATTAAT
>sig_3320
ACTGGAATTCTCTAGAGCGCGCCATGGTCAAAGTTGAGCGTTTATTCTGAGCTTCTGCAA
>sig_3321
CAAGGTCACTCCACCCGTCATCAACAGCATTCCCAGAATGAGGAATTGGACGGTGAGCAC
>sig_3322
CCGAAAAGTGCCACCTGACGAATTATTCTGAAATGAGCTGTTGACAATTAATCATCGAAC
>sig_3323
TATACGAAGTTATGCGGCCGCCCGGGAACTAGTGGATCCAATTCAATGGAAGCAATGATA
>sig_3324
AGCGGCCATGGGAATTCTACGTAGCGGCCGCGGATCCAAGCTTAGATCTCGAGGACATCA
>sig_3325
TGCGAAGTGATCTTCCGTCACAGGTATTTATTCGGACTCTAGATAACTTCGTATAATGTA
>sig_3326
GTTCCGTGCTGTAGTGCCATTTACCCCCATTCACTGCCAGAGCCGTGAGCGCAGCGAACT
>sig_3327
TAGTAAGCTTTGCTCTAGACTGGAATTCGTCGACGAGCTCCCTATAGTGAGTCGTATTAG
>sig_3328
CTATAGGGCGAATTCGAGCTCGGTACCGTATTCGAACATCGCCGTGTTCGCGCTAATCAC
>sig_3329
AACGCGCGAGGCAGGATCCACAGGACGGGTGTGGTCGCCATGATCGCGTAGTCGATAGTG
>sig_3330
TTAAACGCCTGGATCCGATATCGTTTGGCGCGCCAAACTCGCTACCTTAGGACCGTTATA
>sig_3331
GAGACCATAGATGCAAGCTTGCATGCCTGCAGGTCGACTCTAGAGGATCCCCGGGTACCG
>sig_3332
CAACCGCACCTGTGGCGCCGGTGATGCCGGCCACGATGCGTCCGGCGTAGGATCGATCCC
>sig_3333
ATAAGCTTGATATCGAATTCCTGCAGGGGGGGGGGGGCGCTGAGGTCTGCCTCGTGAAGA
>sig_3334
TGCAAAGTGCCGATCAACATAACGATCTTTGTAGAAACCATCGGCGCAGCTATTTACCCG
>sig_3335
CGAGCTCGGTACCCGGGGATCCTCTAGAGTCGACCTGCAGGCATGCAAGCTTTCCCTATA
>sig_3336
GTATTCTATAGTGTCACCTAAATGCAGATCTGGGCTGTCCATGTGCTGGCGTTCGAATTT
>sig_3337
AGCAGGCTCTTTCGATCCCCCAAGCTTTTTGCAAAAGCCTAGGCCTCCAAAAAAGCCTCC
>sig_3338
CGGCCGCCTAGTGGGCAGATCTTCGAATGCATCGCGCGCACCGTACGTCTCGAGGAATTC
>sig_3339
CGGTAATACGGTTATCCACAGAATCAGGGGATAACGCAGGAAAGAACATGGGCAAATATT
>sig_3340
CCGCCATAAACTGCCAGGGAATTCCCGGGGATCCGTCGACCTGCAGCCAAGCTTGAGTAG
>sig_3341
CCAGTGAAAAGTTCTTCTCCTTTACTCATTTTTTCCACCGGAACCCTGGGATCCTCTAGA
>sig_3342
CATTCGTGCGCTCTAGGATCTCGCCTGTCCCCTCAGTTCAGTAATTTCCTGCATTTGCCT
>sig_3343
ACATGATGATATATTTTTATCTTGTGCAATGTAACATCAGAGATTTTGAGACACGGGCCA
>sig_3344
CAATAGTATATTACGTGGGTAGGATCAAGCTATCTGTGTGCCATGAAAGCCGGTGCCTGC
>sig_3345
ACTATGCCGACATAATAGGAAATCGCTGGATAAAGCCGATCCGCACGGAATGCCAAGCAC
>sig_3346
TCAACAAGAATTGGGACAACTCCAGTGAAAAGTTCTTCTCCTTTCGACATGGAATTTTGC
>sig_3347
AAATAGGTTTCGATTAGTTCAAACAAGGGTTGTTTTTCCGAACCGATGACTGAACTATCT
>sig_3348
GTTATGGATCCGCGTCAATTCGAGCTCCACCGCGGTGGCGGCCGCTCTAGAACTAGTGGA
>sig_3349
TAGAAAAATAAACAAATAGGGGTTCCGCGCACATTTCCCCGAAAAGTGCCACCTGATTAT
>sig_3350
ACCCGAGCTCCATGAGCGGATACATATTTGAATGTATTTAGAAAAATAAACAAAAGAGTT
>sig_3351
CTGCCATGGGCCCACCGCCGGGGCTTGCCGTCGTGCCTGCCGCGGTCGTGGTCTCACCGC
>sig_3352
TTTACAGTTTAAGGTTTACACCTATAAAAGAGAGAGCCGTTATCGTCTGTTTGTGGATGT
>sig_3353
TTTTCCTTTGAAAAACACGATGATAAGCTTGCCACAACCCCGGGATAATTCCTGCAGCCA
>sig_3354
TTGAATTCGGATCCCTCGAGGGTACCGAGCTCCATATGCACTTTATGATTCATGGTATAT
>sig_3355
CTCCCTTTGGGCCGCCTCCCCGCCTGGTACCTTTAAGACCAATGACTTACAAGGCAGCTG
>sig_3356
CCAAGCTTCGAATTCCCATATGGTACCAGCTGCAGATCTCGAGCTCGGATCCATGGTTTA
>sig_3357
TGTCGAGCTCATCAACACCAACATCAATAATCTAGAGTCGACCTGCAGGCATGCAAGCTG
>sig_3358
TGGATGGGAAAGCCACGTTGTGTCTCAAAATCTCTGATGTTACATTGCACAAGATAAAAA
>sig_3359
TATTGGCATTTTCTTTTATTTCTTATCAACATAAAGGTGAATCCCATAGGGCAGGAGCTA
>sig_3360
TATTCTGAAATGAGCTGTTGACAATTAATCATCGGCTCGTATAATGTGTGGAATTGTGCG
>sig_3361
AACAGGTATGGAGAAATTATAGAGAGTCGCGGCAAAAACCGTCAGGCAGGATCCGCTAAT
>sig_3362
AGCGCGGGTTCTGGTACGATTGATGACGACGACAAGAGTCCGGAGCTCGTGGATCCGAAT
>sig_3363
ATATGTATATCTCCTTCTTAAATCTAGAGCGGCCGCCACCGCGGCCATAGCTAGATTCCT
>sig_3364
GGGATCTTTGGGAGCAGTCCTTGTGCGCTTACGAGGCGAGCCGGTGGGGAACGTTATCTG
>sig_3365
CTCCGTCGACAAGCTTGATATCGAATTCCTGCAGCTCGAGGGATCCGACTACAAGGACGA
>sig_3366
GTGGTATGAAAGCTAAACCGTACTCCCAAATATCCTCTTTTAAAGATCTGATCATATGCA
>sig_3367
CTGCAGAAGAAGGTAAACTGGTAATCTGGATTAACGGCGATAAAGGCTATAACGGTCTCG
>sig_3368
GTGAGGGTCACCTTCTCCTGCAGGCCAAATGCCTGTCCTCCGCCTCCCAACCATGGGCTT
>sig_3369
GCGGCCGCCCTGGCCCCGACTCAGACCCGCGCGCTAGACGCCACCATGGACCCCTCCAAG
>sig_3370
CTGCGATCGCTGTTTCTGGAGAAAGAATTGGTTCAGCAGTCATATGGCTTTCCTCCTGTC
>sig_3371
AAATTGAGTTGTGCCCCGGAGTGAGTTTAAAAATTCCTGGCTGTGAAACTGCTGAATGCG
>sig_3372
CCGCATATATCGGATCGTACTTGTTACCCATCATTGAATTTTGAACATCCGAACCTGGGA
>sig_3373
GCCCAGCTGGCTTATCGAAATTAATACGACTCACTATAGGGAGACCGGAATTCCCGGGGA
>sig_3374
TTAGATTACTTAAAAGAAATTGATCCGTCGACCTGCAGCCAAGCTTGGCGTAATCATGGT
>sig_3375
CAGGGTTATGCAGCGGAAAGTATACCTTAACATGTTCTTTCCTGCGTTATCCCCTGATTC
>sig_3376
TCACATTCTTGCCCGCCTGATGAATGCTCATCCGGAACTCCGTATGGCAATGAAAGACGG
>sig_3377
TCGAGGTGGCCCGGCTCCATGCACCGATTATTGAAGCATTTATCAGGGTTATTGTCTCAT
>sig_3378
GGTACCGCGGGCCCGGGATCCACCGGCCGGTCGCCACCATGGGTAAAGGAGAAGAACTTT
>sig_3379
CGCTTCATATGGATCCTTCCAGGAGTTGGTGTTATCGGGCTGTGATCACGGATGTGATCG
>sig_3380
AGGGTTATGCAGCGGAAAGTATACCTTAAGGAATCCCCATGTTCTTTCCTGCGTTATCCC
>sig_3381
CGAATTCGAGCTCGCCCGGGGATCTCAATCTGGCGGCTGGTGGCATCATACTTGAGCGAG
>sig_3382
CGAGCCGGAAGCATAAAGTATAAAGCCTAGAATTCTTGAAGACACTAGAATTGTGAGCGC
>sig_3383
TCAATTCTTGCGGAGAACTGTGAATGCGCAAACCAACCCGAGCTCGGTACCGGGCCCCCC
>sig_3384
TATTGATATTTATATCATTTTACGTTTCTCGTTCAGCTTTCTTGTACAAAGTGGTGATGT
>sig_3385
GAGTAGTTCCTTCCTCAATTCTTCTTGCAGCATCATTTTCTTGAGGCGCTCTGGGCAAGG
>sig_3386
CTATCACTGATAGGGAGTGGTAAACTCGAATCGAATTCCTGCAGCCCGGGGGATCCACTA
>sig_3387
AGTGGTACTTATCAGAGATACTTAACCAACTTTTAATATCTTCTACGCTTGTTTGTCGCC
>sig_3388
ACTTCGGTGAAAAACCGCAGCAGGGAGGCAAACAATGAGAGCTCGAATTGACATAAGCCT
>sig_3389
ATTGTTTTTTTATGGCGGGAAGTAGACTGGCCCTTCTTGGTCTTCAGGTAGCTGGAGTGA
>sig_3390
ATCATGTCTGGACGCGTAAATTGTAAGCGTTAATATTTTGTTAAAATTCGCGTTAAATTT
>sig_3391
AAGTTGTAATTCTCATGTTTGACAGCTTATCATCGATACAAATTCCCCGTAGGCGCTAGG
>sig_3392
CCCGGGGATCCTCTAGAGTCGACCTGCAGGCATGCAAGCTTATTCCCTTTAGTGAGGGTT
>sig_3393
CTAGACGAAAGGGCCTCGTGATACGCCTATTTTTATAGGTTAATGTCATGATAATAATGG
>sig_3394
ATATAGAGAAATATCCCGAATGTGCAGTTCCGATCCGGAACGAATTCTTGCGGTTTCTTT
>sig_3395
TTGCCTTAACAATAAGCTCGCAGTCGGAATTATTCCAATGCTTCGTTTCGTATCACACAC
>sig_3396
ACCTGTCGTGCCAGCTGCATTAATGAATCGGCCAACGCGAACCCCTTGCGGCCGCCCAGC
>sig_3397
CAAATTGTGAGCGGATAACAATTTGAATTCATTAAAGAGGAGAAATTAACTATGAGGGGA
>sig_3398
CGGATCCACGAGCTCCGGACTCTTGTCGTCGTCATCAATCGTACCAGAACCCGCGCTGCC
>sig_3399
TTCAAGAATTCTCATGTTTGACAGCTTATCATCGATAAGCTTACTCCCCATCCCCGGGCA
>sig_3400
GCTACCATTACCAGTTGGTCTGGTGTCAAAAAGGGGATCCGTCGACCTGCAGCCAAGCTT
>sig_3401
ATCACTCTAGATCAACAAGTTTGTACAAAAAAGCTGAACGAGAAACGTAAAATGATATAA
>sig_3402
AGAATCCGACGGGTTGTTACTCGCTCACATGGGAGCTCATTAAATTGGGGGGTGAAGATG
>sig_3403
TAAGCTTGGGCTGCAGGTCGACTCTAGAGGATCCCCGGGCGAGCTCGAATTCCGGTCTCC
>sig_3404
AGAATGGCGCCGGGCCTTTCTTTATGTTTTTGGCGTCTTCCATGCTGTTATCAACCACTT
>sig_3405
GGTAAGTGTACCCAATTCGCCCTATAGTGAGTCGTATTACAATTCACTCGATCGGCTCGC
>sig_3406
GTACCTGCAGCACCATGGTGATGGTGATGGTGATGTTTCATAGTTAATTTCTCCTCTTTA
>sig_3407
CGCTTAATGCGCCGCTACAGGGCGCGTCAGCCATTCGCCATTCAGGCTGCGCAACTGTTG
>sig_3408
ACGACAACTTGAGAAGATCAAAAAACAACTAATTATTCGAAACGAGGAATTCGCCTTAGA
>sig_3409
ACGCTGCTCCCTTAACTTACTTATTAAATAATTTATAGCTATTGAAAAGAGATAAGAATT
>sig_3410
AGAACATCATGGGAACGGCGTTTCCTTGAGGACAATCCAAGCTTGTACAGCTCGTCCATG
>sig_3411
TATCCGCTCATGAATTAATTCCGCTAGATGACGTGCGGCTTCGACCTCCTGGGCGTGGCG
>sig_3412
GATATACATATGGCTAGCATGACTGGTGGACAGCAAATGGGTCGCGGATCCGAGCTCGAG
>sig_3413
CGGATCTGGTTCCGCGTGGATCCCCAGGAATTCCCGGGTCGACTCGAGCGGCCGCATCGT
>sig_3414
TGTGGCGCCGGTGATGCCGGCCACGATGCGTCCGGCGTAGAGGATCCGAATTCTGTTTCC
>sig_3415
CGCCTGCTTTTTTGTACAAACTTGTACCTGCAGCACCCAGATCCGATTTTGGAGGATGGT
>sig_3416
GCACCGATCGCCCTTCCCAACAGTTGCGCAGCCTGAATGGCGAATGGCGCTATTTCTTCC
>sig_3417
CTTCTTAAATCTAGAGGATCCCCGGGTACCGAGCTCGAATTGGCCGCACTTGTGTATAAG
>sig_3418
ACGTCAGAAGCCGACTGCACTATAGCAGCGGAGGGGTTGGATCCTAGTTCTAGCTAGTTC
>sig_3419
TAATACGACTCACTATAGGGATCCTTTAGTGAGGGTTAATTGCGGCCGCGAATTCTTGAA
>sig_3420
AAAGCTCATATCGATGATAAGCTGTCAAACATGAGAATTCTTGAAGACGAAAGGGCCTCG
>sig_3421
AAGGGGTTATGCTAGTTATTAGCCCAGCTTGCAGCCGCCGGAGGGCTCCCGCTGGCCCTG
>sig_3422
ACACCACGATGCCTGCACAATGGCAACAACGTTGCGCAAACTATTAACTGGCGAACTACT
>sig_3423
CCACGCGGATTATCATTAGTGATGGTGATGGTGATGTCTAGAACCAGCAGCGGAGCCAGC
>sig_3424
TTTAGCGTTATTGCGTAAAAAATCTTGCCAGCTTTCCCCTTTTAAAGGGCAAAAGTGAGT
>sig_3425
TTTGCTGGCCTTTTGCTCACATGTTCTTTCCTGGTACCGAGCTCGATGCTTGTAAACCGT
>sig_3426
CACACAGGTACGGGATCACCAGATATCTGGGATCCTGCAGCGGCCGCTCGAGCTCCAGAA
>sig_3427
TCAGATCCTCTTCTGAGATGAGTTTTTGCTCGGGTGGCTCGAGACTAGTTCTAGATCGTC
>sig_3428
GGCCACGATGCGTCCGGCGTAGAGGATCCGGTGATTGATTGAGCAAGCTTATCGATGATA
>sig_3429
CAGTAGCTGGTAAAGCTGTATCCAGAACCCTTACAGGAGATCTTCAGAGACTCCCCGGGC
>sig_3430
AAAGCGGCCGCTCGAGTCAAGGGCGAGCTCAATTCGAAGCTTGAAGGTAAGCCTATCCCT
>sig_3431
ATAAGCGCTTTCAGGAAAGGGCTTTTTTTTATTTCTTCGACTCTAGAGGATCCCCGGGTA
>sig_3432
TTCGAGCTCTAAGCGCTACCGTTCAAGTCTTCCTCGGAGATTAGCTTTTGTTCACCGTTC
>sig_3433
TCGAGCAGCTGAAGCTTGAATTCATCGATGATATCAGATCTGGTTCTATAGTGTCACCTA
>sig_3434
TCGGGATCCGAATTCGAGCTCCGTCGACAAGCTTGATATCGAATTCCTGCAGCTCGAGGG
>sig_3435
GACAGTTCGCCTTTTAGCACATTACAGTATTGCCCTGACGCCATATCGGTTTGCACAGTT
>sig_3436
TCTTGCGGAGAACTGTGAATGCGCAAACCAACCCTTGGGGCATCCATTGCTGTTGACAAA
>sig_3437
GGGCAGCGTTGGGTCCTGGAACCCGGTGCTTTTTGCCATACCACGGGGCCAGCGCCAGCA
>sig_3438
GGCTCCCCGTCGGGGAACCGAACCCCGGTCTCCCGCGTGACAGGCGGGGATACTCACCAC
>sig_3439
CAACGGGAATCCTGCTCTGCGAGGCTGGCCGATAAGCTAATTCTATGAGTCGCTTTTGTA
>sig_3440
ACGGGTTCAATTCCCATCAGTCACCCCAGGTAAGACCCAGGTCAGGGCCGGTTCTCACCG
>sig_3441
CAGTGAATGGGGGTAAATGGCACTACAGCACGGAACGGTCTGCGTTGTCGGGAAGATGCG
>sig_3442
TATTTTAAAAATTTTTTCACAAAACGGTTTACAAGCATAAAGCTGGGCCGTCGACCAATT
>sig_3443
AATCATACTAAGTGGCCAAAGAGGGGGCTGCAGGAATTCGATATCAAGCTCCTATCTCGG
>sig_3444
CGCAAGCCCGGTGCCTGACTGCAGGATCCTCGAGTTTAAACTCTAGAACCGGTCATGGCC
>sig_3445
CTAATTATCTAGAGTCGACCTGCAGGAGCTTGGCGTAATCATGGTCATAGCTGTTTCCTG
>sig_3446
ATGTTGTGTGGAATTGTGAGCGGATAACAATTTCACACAGGAAAACATTGACCATGATTA
>sig_3447
TTTGCTGGCCTTTTGCTCACATGGTACCCGGGAGCTCCATCAGGTGAGCACGGTCATGAA
>sig_3448
TAAGGGCACCAATAACTGCCTTAAAAAAAAGAGTTGGTAGCTCTTGATCCGGCAAACAAA
>sig_3449
GGCCTAGGTACCGAGCTCATGCATCACGTGATCCTCCTGATATCAGTAATCATGGTCATA
>sig_3450
TGCCTGCAGGTCGACTCTAGAGGATCCCCGGGTACCGAGCTCGAATTCCAATTGCAATCG
>sig_3451
AATTCACTAGTGATATCGAATTCCCGCGGCCGCCATGGCGGCCGGGAGCATGCGACGTCG
>sig_3452
GTAAAACGACGGCCAGTGTTAACTCTAGGGTACCTCTAGGAGATCTTCTAGGAATTCTCT
>sig_3453
TTTATATATCTTGTGGAAAGGACGAGGATCCGAATTCTACCGGGTAGGGGAGGCGCTTTT
>sig_3454
GGAACTCGGCGCCCAGCCGATCCATATTGACACCGGGCCGATGGAATTGAACCTGCCGGC
>sig_3455
TGACTTGAGGGGGATCCTCATTACCAATGCTTAATCAGTGAGGCACCTATCTCAGCGATC
>sig_3456
CGCATCAGGAANTTCCAACATCCAATAAATCATACAGGCAAGGCAAAGAATTAGCAAAAT
>sig_3457
TCTGGGGTTCGATTGTTGTTGTTAACTTGTTTATTGCAGCTTATAATGGTTACAAATAAA
>sig_3458
CCGGGCGATCGCATCGATGACGTCCAGGCGCGCCACGTGCGTACGGTTTCGAAGCTTGCG
>sig_3459
TAAGCGCTGTTATCAACCACTTTGTACAAGAAAGCTGAACGAGAAACGTAAAATGATATA
>sig_3460
TGCACCTGAGGAGTGAATTGATCCACGCGTGGATCCCGGGATTTCTCCATTGGTCTTCCA
>sig_3461
TGATAACAGCATGATGATGATGATGATGGCTCATTCTAGAGTCCCCCGTGTTCTCTCCAA
>sig_3462
TGGCCAGGACCTCGTGATACGCCTATTTTTATAGGTTAATGTCATGATAATAATGGTTTC
>sig_3463
TGTACAAACTTGTTTGAGTACCAAGCTTAACTAGCCAGCTTGGGTCTCCCTATAGTGAGT
>sig_3464
GTACGTACCCGGTGCGCCGGTGCCGTATCCGGACCCACTGGAACCGCGTGCCTAGGGATC
>sig_3465
ACAATTTCACACAGGAAACAGCTATGACCATGATTACGAATTCAGATCTGAATTCGAGCT
>sig_3466
TATCATCGTTTCGAATAATTAGTTGTTTTTTGATCTTCTCAAGTTGTCGTTAAAAGTCGT
>sig_3467
CCTTGAAGCTCGGGTAGCGGCCGCGCCATTCGCCATTCAGGCTGCGCAACTGTTGGGAAG
>sig_3468
GACTCTAGAGGATCCCCGGGTACCGAGCTCGAATTCACGAACCCAGTTGACATAAGCCTG
>sig_3469
TGATGCACTTTGATATCGACCCAAGTACCGCCACCTAACAATTCGTTCTAGCTAGAGTCG
>sig_3470
ATGACTTCGCCGTAGTATTCAGGCGCAGTGTCCAAGTTATGGTTGTAGTAGTCGAGACCC
>sig_3471
TTTTACGTTTCTCGTTCAGCTTTCTTGTACAAAGTGGTTGCCATGGAAGACGCCAAAAAC
>sig_3472
GATCCGGTGATTGATTGATCAATCAATCAGCAAGCTTATCGATGATAAGCTGTCAAACAT
>sig_3473
TAAGCTTGATATCGAATTCCCCCGGGACCAAAATGGCAAGTAAAATAGCCTGATGGGATA
>sig_3474
AAGGTCAAAGACAGTTGACTGTATCGCCGGAATTCCCGGGGATCCGTCGACGCGTCTGCA
>sig_3475
AAGCGCACAAGGACTGCTCCCAAAGATCTGATCATATGCATCCGCGGGCCCGGGTTAACG
>sig_3476
GAGTTGTTCAAAATCAGGCTCGATAAAGTCGACTCTAGAGGATCCCCGGGTACCGAGCTC
>sig_3477
CGACGGGTTGTTACTCGCTCACATGGGAGCTCGATGATAGAAGTTAATGTAGGGTTGGCG
>sig_3478
CGACTCACTATAGGGAAAGCTTGCATGCCTGCAGGTCGACTCTAGAGGATCCCCGGGTAC
>sig_3479
GCTCTTATAATACGACTCACTATAGGGAGAAGAGAAGCTTGCATGCCTGCAGGTCGACTC
>sig_3480
GGCCCACCCGAAGGTGAGCCAGTGTGATTACATTTGCGGCCGCATTTAAATGGGCCCGGG
>sig_3481
AGCTAGAGGATCCCCGCGGCCGCGGGTACCGAGCTCGAATTCGTAATCATGGTCATAGCT
>sig_3482
GAGATGGAGTACAGCACATCCATTTTGGGATCCCCTGGATCCGCAATTGTCTTGGCCATT
>sig_3483
TTAATATGAAAAAGAAAAACATTTATTCAATTCGTAAACTAGGTGTAGGTATTGCATCTG
>sig_3484
GGATGTTTTTACGATGACTCATGCTCACCACGCCAAGTACTGATGGTTAACGCATCCGAA
>sig_3485
CGTATCACGAGGCCCTTTCGTCTTCAAGAATTCCCTTTAACTCCCTGCAAGCCTCAGCGA
>sig_3486
AACATCACCATCACCATCACCATGGTGCTGCAGGTACAAGTTTGTACAAAAAAGCAGGCG
>sig_3487
GCCTGAATGGCGAATGGCGCGAATTCGGATCCGCGCCTGATGCGGTATTTTCTCCTTACG
>sig_3488
GGAAGAAGCTCATTCGCCATGCATCGCGCGCAATTAACCCTCACTAAAGGGAACAAAAGC
>sig_3489
GGTCATGATGCCTCCGTGTAAGGGGGATTTCTGTTCATGGGGGTAATGATACCGATGAAA
>sig_3490
GCTCACAAGCTTGGATCCCATTTTTTAGATCTGATTTTTATTTTTTATTTAATTTAATTT
>sig_3491
CGATATCCTATTGGCATTGACGTCAGGTGGCACACCTGCAGAGAACCTCTACTTCCAATC
>sig_3492
AGCGTAGCGAGTCAGTGAGCGAGGAAGCGGAATATATCCTGTATCACATATTCCTGTGAC
>sig_3493
TCGACTCCAGTTTCTAATTAACCCTCACTAAAGGGAGAGACCATAGATGCAAGCTTGCAT
>sig_3494
CCAAACGATATCGGATCCAGGCGTTTAAGGGCACCAATAACTGCCTTAAAAAAATTACGC
>sig_3495
TTGTTATCCGCTCACAAGTCAACACTCTTTTTGATAAATTTTCTCGAATTTGCCAGAACC
>sig_3496
AGCCGGATCAAGCTTCGAATTCCATGGTACCAGCTGCAGATCTCGAGCTCGGATCCCCAT
>sig_3497
ATATCGCATGCGGTACCTCTAGAAGAAGCTTGGGATCCGTCGACCTGCAGATCTGGGGAA
>sig_3498
GAGAAGATCAAAAAACAACTAATTATTCGAAGGATCCAAACCATGGAAAATACGTAGAAT
>sig_3499
CAGTTCTTGCCTGTATGCCTTCCGGTCAACGTCCGATTCATTCACCCTCCTTGCGGGATT
>sig_3500
ATTTATATCATTTTACGTTTCTCGTTCAGCTTTTTTGTACAAACTTGTTGATCTAGAACG
>sig_3501
ATACATATGGCTAGCATGACTGGTGGACAGCAAATGGGTCGCGGATCCGGCTGCTAACAA
>sig_3502
CAATCGTCTGGAATTCCTGATGCGGTATTTTCTCCTTACGCATCTGTGCGGTATTTCACA
>sig_3503
CACTGATACCGCGAGATCCACGCTCACCGGCTCCAGATTTATCAGCAATAAACCAGCCAG
>sig_3504
AATAACCACATGTAGGCTGGAGCTGCTTCGCGGCCGCGAAGTTCCTATACTTTCTAGAGA
>sig_3505
GGCCTGGATCGATGTCGACGTAGTTAACTAGCGTACGATCGACTGCCAGGCATCAAATAA
>sig_3506
GGACACTTTTTCACTCGTTAAAAAGTTTTGAGAATATTTTATATTTTTGTTCATGTAATC
>sig_3507
CGTGTGGTCGTCTTGCCAGGGCGCAGCCGGCGGGGCCGCCTTGCGCTCGGTTGCCGGAGC
>sig_3508
TTTCGCGAGCTCGAGATCTAGATACAATTTTCAGAATACGTTTTTTGTGGGCTTGGGTAT
>sig_3509
GAATCTAGATCTGATCTAGAGGATCATAATCAGCCATACCACATTTGTAGAGGTTTTACT
>sig_3510
CGCGCACATTTCCCCGAAAAGTGCCACCTGGATCTGATATCATCGATGAATTCGAGCTCG
>sig_3511
TCCGCTCATGAATTAATTCCGCTAGATGACGTGCGGCTTCGACCTCCTGGGCGTGGCGCT
>sig_3512
TAGCATACATTATACGAAGTTATGAATTCGTCGACTTAATTAAGATCTTCCTCGCTGATC
>sig_3513
CGCCAGGGTTTTCCCAGTCACGACGTTGTAAAACGACGGCCAGTGAATCCGTAATGCTAG
>sig_3514
TTTGAGACACAACGTGGCTTTGTTGAATAAATCGAACTTTTGCTGAGTTGACGGTCGAAT
>sig_3515
GCAGCAGCAGCATGGTGGGCGAATTCGCGATTCGAAGCTTACTTAGATCCAGATCTCGAG
>sig_3516
GTAAAACGACGGCCAGTGTTAACTCTAGGGTACCTCTAGGAGATCTTCTAGGAAGCTTTC
>sig_3517
TTCCCAAAAACGAAGGGAAATCCTTTCAAGGAGGCCTGCCTACAGGAAAATTTTGAATGA
>sig_3518
TACCAAGCTTGCGGCCGCACTCGAGCACCACCACCACCACCACTGAGATCCGGCTGCTAA
>sig_3519
GCAGAAAGTCAAAAGCCTCCGACCGGAGGCTTTTGACTTGAGGGGGATCCCTTCCATTCA
>sig_3520
AACCTTTGAGTTCTCTCAGTTGGGGGCGTAGGGCCGCCGACATGACACAAGGGGTTGTGA
>sig_3521
TCAGTTGGGTGCACGAGTGGGTTACATCGAACTGGATCTCAACAGCGGAGGACCGAAGGA
>sig_3522
CTCCCATATGGTCGACCTGCAGGCGGCCGCACTAGTGATTAAGCTTGAATTCTCTAGAGG
>sig_3523
TGGCTGGCCTGTTGAACAAGTCTGGAAAGAAATGCATAANCTTTTGCCATTCTCACCGGA
>sig_3524
CCTCTAGAAAATAAGACTTAGAAGCAAACTTAAGAGTGTGTTGATAGTGCAGTATCTTAA
>sig_3525
AGAACATCATGGGAACGAGGGCCAGGGTTGCTCTCCACGTCGCCGGCGAGCTTCAGCAGG
>sig_3526
GACGGCCAGTGCCAAGCTTGGGCTGCAGGTCGACTCTAGAGGATCCCCGGGCGAGCTCGA
>sig_3527
CCAGTGCTGCAAGCCCACATTGTTCCGGCGGGTGCTGCAAGGTAGTAGGATCCTGAGCCG
>sig_3528
CCTTTCGTCCTCGAGTTTACCACTCCCTATCAGTGATAGAGAAAAGTGAAAGTCGAGTTT
>sig_3529
TTATTGCGCATGGGGAGTAAGCTGTTAGTTAGTTAAGCTTCCCGGGATCGATTCTAGACT
>sig_3530
AACCGGAGCTGAATGAAGCCATACCAAACGACGAGCGTGACACCACGATGCCGCAATGGC
>sig_3531
GATGATAAGCTAGCCCATGGGTATGGACAGTTTTCCCTTTGATATGTAACGGTGAACAGT
>sig_3532
GGTGACACTATAGAATACTCAAGCTATGCATGGCGCGCCTAGGATCCCGGGAAGCTTCTC
>sig_3533
TTAAATTCTAAGAAACCATTATTATCATGACATTAACCTATAAAAATAGGCGTATCACGA
>sig_3534
GCATTGCTGCTAAAGAAGAAGGGGTATCTCTCGAGAAGAGAGAGGCTGAAGCATCGATGA
>sig_3535
CATATAAATCTGGAGCACACATAGTTTAATGTAGCACATAAGTGATAAGTCTTGGGCTCT
>sig_3536
ATCTCATCGTTTGGATCCTTCGAATAATTAGTTGTTTTTTGATCTTCTCAAGTTGTCGTT
>sig_3537
CTTTGCTAGCCATTCTAGATCGAACCACTTTGTACAAGAAAGCTGAACGAGAAACGTAAA
>sig_3538
CAGATCTGGTACCCGGGAATTCTCGAGAAGCTTCATATGATATCTCCTGTGTGAAATTGT
>sig_3539
CTTTTTGTTTATTTTTCTAAATACATTCAAATATGTATCCGCTCATGCTCCTTCGTCGGT
>sig_3540
CTCGGCGGCCGCTTACTCTTTTTTTGGGTTTGGTGGGGTATCTTCATCATCGAATAGATA
>sig_3541
CAAAAGCACCGCCGGACATCAGCGCTAGCGGAGTGTATCCTGGTATGAGTCAGCAACACC
>sig_3542
GGCGCCCTTGCTCACCATCCCGGGTTTGAATTCGATATCAGATCTGCCAAAGTTGAGCGT
>sig_3543
TAACTTCGTATAATGTATGCTATACGAAGTTATGAATTCAGCTTCAGCCTCTCTTTTCTC
>sig_3544
AACCGTTGTGGTCTCCCTATAGTGAGTCGTATTAATTTCGCGAAGCTTGATGCATAGCTT
>sig_3545
TCATTTTACGTTTCTCGTTCAGCTTTTTTGTACAAACTTGTGATAATTCCCTGAAAATAC
>sig_3546
GGACCATCTGGGGTGGTTACGGTACCTTGCCTCTCAAGCCCCGCTTTCTCGTAGCATCGG
>sig_3547
GACAACGATCGGAGGACCGAAGGAGCTAACCGCTTTTTTGCACAACAGGGGGATCATGTA
>sig_3548
AGCCGAAGAGGAAGCTGAGTTGGAGGCTGAAACCGCTGAACAAACTAGTATGAGCTCCAA
>sig_3549
TTCTCTAGGGTACCTCTAGGGATCCCGGCGCGCCCCTCGAGCTAGAATCGATCCTAGAAA
>sig_3550
GGGTTAAGGGTGGGAAAGAATATATAAGGTGGGGGTCTTATGTAGTTTTGTATCTGTTTT
>sig_3551
CTAGCATGACTGGTGGACAGCAAATGGGTATTATGATTATCACAAGTTTGTACAAAAAAG
>sig_3552
TACCGAGCTCGGGGTACCGAGCTCGAATTCACTGGCCGTCGTTTTACAACGTCGTGACTG
>sig_3553
CGTTGTAAAACGACGGCCAGTGAATTAGGCCTGTAATTAACCCTCACTAAAGGGAGAGAA
>sig_3554
TGATAGGGAGTAAACTCGACATACGTTCTCTATCACTGATAGGGATAAACTCGACATACG
>sig_3555
GGTCTTAGCTGATAGGTCATGCGACCACTCTAGTTTGCCATTTGACACAAAGCAAGCCTA
>sig_3556
TGATCACGGCGTGGGTGGTCATTGCCGACTCGCCTGGCTAACGAGTACGGCCATCAAATC
>sig_3557
CAGAAACTGATCTCTGAAGAAGACCTGAACTCGAGAAATTATTATTCGCAATTCCTTTAG
>sig_3558
GCAGTCGATGATAAGCTGTCAAACATGAGAATTAAGATCAATTCGCGCTAACTCACATTA
>sig_3559
AGATTTTCAGGAGCTAAGGAAGCTAAAATGAAATCTAACAATGCGCTCATCGTCATCCTC
>sig_3560
AAAATAAAGATTCTCGCCTGCTTTTTTGTACAAACTTGTACCTGCAGCACCCAGATCCGA
>sig_3561
ATAACGGTCCTAAGGTAGCGAGTTTGGCGCGCCAAACGATATCGGATCCGGCCGCCGCTG
>sig_3562
CGTCAGGCCTCGATCGGAGCTCGGTAAGCCTATCCCTAACCCTCTCCTCGGTCTCGATTC
>sig_3563
AAAACTTACCCTTAAATTTATTTGCACTACTGGAAAACTACCTGTTCCATGGCCCACCCT
>sig_3564
GCGATCCTCTCAGGCCGGCATGCGGCCGGTACCGGATCCCGGGAGCTCCGGAGATCTGGC
>sig_3565
TCTTGCCCGCCTGATGAATGCTCATCCGGAATTCTTAACATGTGCTTACCCATCTCTCCG
>sig_3566
CATAAACGCCTCCATCAGCGTTTATAGTTAAAAAAATCTTTCGGCCTTGTTGATCTTTAG
>sig_3567
GGACGCCCGCCATAAACTGCCAGGAATTCCCGGGGATCCGTCGACCTGCAGCCAAGCTTA
>sig_3568
AATGATACAAATTTACTAATTTGCAGGTTATATGCAGGTTATATGCAGGTCCATGGAAGA
>sig_3569
TATCAGGCTGAAAATCTTCTCTCATCCGCCAAAACAGCCAAGCTTATTTTTGACACCAGA
>sig_3570
TCAAAATCACTCGCATCAACCAAACCGTTATTCATTCGTGACTACGCCTAAGCGAGACGA
>sig_3571
TCCGCTCATGACATGCTTCCAGCGCAGGCACGTTGCTTTTCGCAACTTTGCGAGCACGTG
>sig_3572
CGGCGAGAGGCCTGGTGCACCATCTGGCCCTGGAGGTTCTGCATAATCGGGTAGTTCTGC
>sig_3573
GTTTACCAGTTCAAATCAGTGGAGTTTGATATGTCTCACTTAAATCTGACGATGCCCAAT
>sig_3574
CACGATGGAAAACGCCCAGAAAGGTGAAATCATGCCGAACATCCCGCAGATGTCCGCTTT
>sig_3575
GACCAGCTGGCCAAGCTTCTTCTAGAGGTACCGCATGCGATATCGAGCTCTCCCGGGAAT
>sig_3576
TCGCCAGCGGCATCAGCACCTTGTCGCCTTGCGTATAATAAAATAAAAAAGGGGACCTCT
>sig_3577
CCGTCGACCTGCAGCCAAGCTTGGGCTTTTCAGCCTGATACAGATTAAATCAGAACGCAG
>sig_3578
TATACATACCCATGGGCTCTGGATCCGGTGATGACGATGACAAGCTCGCCCTTAAGGGCG
>sig_3579
GTGAATCCGTTAGCGAGGTGCCGCCCTGCTTCATCCCCGTGGCCCGTTGCTCGCGTTTGC
>sig_3580
TTTGTTGAGAAATAGAGTATAATTATCCTATAAATATAACGTTTTTGAACACACATGAAC
>sig_3581
TGGCTCCGGTATTGAGGGTCGCTCTAACTCTCCTCTGGCCATGGCGATATCGGATCCGAA
>sig_3582
GCGTTAGCAATTTAACTGTGATAAACTACCGCATTAAAGCTTATCGATTCTAGACTCGAG
>sig_3583
ACCACTAGATGGAGTAGGAGTAGGAGGATTGTTATTAGAACCGCCACCACCACTAGTTGA
>sig_3584
GTTCCGCGCACATTTCCCCGAAAAGTGCCACCTGCCGGCGAACGTGGCGAGAAAGGAAGG
>sig_3585
GAAACAGGTGCAACAGTGCCGACTTGGTTAATATGCACATACTCCAAGCTTCCACTGCGG
>sig_3586
CTCTCCACCCAAGCGGCCGGAGAACCTGCGTGCAATCCCCTCGAGGGATCCATAAGTAAC
>sig_3587
CTTCAAGAATTCCTGATTGATTGACCGGATCCTCTACGCCGGACGCATCGTGGCCGGCAT
>sig_3588
AAACAAATAGGGGTTCCGCGCACATTTCCCCGAAAAGTGCCACCTGCTTCTGAGGCGGAA
>sig_3589
TTGATATTTATATCATTTTACGTTTCTCGTTCAGCTTTTTTGTACAAACTTGTTTGATTC
>sig_3590
TTTCCCCTCTTAATATTGACGCTCTCGCACCCATGGGCCCACCGCCGGGGCTTGCCGTCG
>sig_3591
GTGATGTACAGCTCGTCCATGCCGTGAGTGATCCCGGCGGCGGTCACGAACTCCAGCAGG
>sig_3592
ACTTCGTATAATGTATGCTATACGAAGTTATCGGAGGAATTCGCCCTTACCATGGAGAAA
>sig_3593
GGATTACACATGGCATGGATGAGCTCTACAAATAATGAATTATCCAGCACAGTGGCGGCC
>sig_3594
GCTTCGGTCCGCCTAGGGATAACAGGGTAATTAGCTTGGCACTGGCCGTCGTTTTACAAC
>sig_3595
AAGGAGGAATAAACCATGGATCCACTAGTAACGGCCGCCAGTGTGCTGGAATTCGGCTTG
>sig_3596
AACTACCTTGTTAAACGTGGCAAATAGGCAGGATTGATGGGGATCTAGCTTCACGCTGCC
>sig_3597
CTTAGCGGCCGCCAGCTTACTAGTAGGTAAGCCTATCCCTAACCCTCTCCTCGGTCTCGA
>sig_3598
CAGTTGTGCCCAGTCATAGCCGAATAGCCTCTCCACCCAAGCGGCCGGAGAACCTGCGTG
>sig_3599
ATACGACTCACTATAGGGATCCTTTAGTGAGGGTTAATTGCGGCCGCGAATTCTTGAAGA
>sig_3600
GGCCATTTAGGCCTAGAGTCGACCCAGATCCACTCGTTATTCTCGGACGAGTGTTCAGTA
>sig_3601
GTATGGTGTATAGCCGTTAAGGGATACCATACCACGCCTTTTTTAAGGGAGAAACCGGTG
>sig_3602
ACGTTGGCCGCCTTCCGCCGCAAAGCTTAACATTGGGACCAATGTTGCGACCGCCACACT
>sig_3603
GACTCTAGCCTAGGCCGCGGACCATGGCGTACTACCATCACCATCACCATCACTCTAGAT
>sig_3604
CCTTTAGTGAGGGTTAATTTCGAGCTTGGCGTAATCGCTAGCGGATCTGACGGTTCACTA
>sig_3605
ACAGCGTCAACAGCGTGCCGCAGATCCCGGGCAATGAGATATGAAAAAGCCTGAACTCAC
>sig_3606
GTCCAGTGTGGTGGAATTCTGCAGATATCCAGCACAGTGGCGGCCGCCCGTCGACGGCGC
>sig_3607
ACGCCAAGCTTCCACTCATAAGCTTGGATCCCCGGGTACCGAGCTCGAATTCACTGGCCG
>sig_3608
CCCATGGCTAGCGGCCGCACGCGTTCGCGACTAGTGCGCGATCGCGGCCGGCCGGCGCGC
>sig_3609
GGGGATCCATCGAGGGTAGGTCGACGGATCCCAGNNNNCTGGGAATTCCTACCCTCGATG
>sig_3610
TCCAAATTTAAATTGTAAACGTTAATATTTTGTTAAAATTCGCGTTAAATTTTTGTTAAA
>sig_3611
ATGACCATGATTACGCCACTAGTCCGAGGCCTCGAGATCTATCGATGCATGCCATGGTAC
>sig_3612
AGAGGATCCCCGGGTACCGAGCTCGAATTCCTTAAGGAACGTACAGACGGCTTAAAAGCC
>sig_3613
TGGGGGAGGCTAACTGAAACACGGAAGGAGACAATACCGGAAGGAACCGCGCTATGACGG
>sig_3614
AAACGATTTTGAGACGTTTTAATAAAAAATCGCTAGTCCGAGGGGGATAAATACGAAGTA
>sig_3615
ACGCCATATCGCCGAAAGGCGCACTTAATTATTAAGAGGTAATACCATATGGAGCTCGGT
>sig_3616
CTGAACCGACTTCTCCTTTTATGCATTATCGGCATAATCGTTAAAACAGGCGTTATCGTA
>sig_3617
GAATTCCCCGGGTACCAGATCTGACTACAAGGACGACGATGACAAGGCTCACAACCACCG
>sig_3618
GAACGTTAGCCGGCTACGTATACTCCGGAATATTAATAGGCCTAGGATGCATATGGCGGC
>sig_3619
TGTCAATTCGATCTAGAATTATTCCATTGAGTAAGTTTTTAAGCACATCAGCTTCAAAAG
>sig_3620
GCAGCCCCTGACTCCCAGAGAATTGCCTTCTACAGACTTCTTGATGAGTTCTTCTAAAGC
>sig_3621
CGATGATAAGCTGTCAAACATGAGAATTCAGATCTGCTTGAAGACGAAAGGGCCTCGTGA
>sig_3622
ATACAGACAGCAAGGGGAGCGGGCAACGGGGAAGAGCAGACATTTAATTCGTTTTTGGGC
>sig_3623
GGCGGCATGCGGGCCATACGCCGCAATACGCAACTGACTGCCGGTATGTTCTTGTGAACT
>sig_3624
GCTTACTTCTCCTCTTCCAGCTCCTCGGTCTCCGCCTGCAGCTTCTCTGTCAGCTCCCGG
>sig_3625
ATTGGAGCTCATACTAGTTTGTTCAGCGGTTTCAGCCTCCAACTCAGCTTCCTTTCGGGC
>sig_3626
ACTTCTCGACAGACGTCGCGGTGAGTTCAGGCTTTTTGGCCAAGGAAGTTCCTATACTTT
>sig_3627
TGCATACGTAAATCCTCCTGATATCAATCATGGTCATATGATAATCCTCCTGAATTCTGT
>sig_3628
GATGATAAAGCCATGGGAATTCTACGTAGCGGCCGCGGATCCAAGCTTAGATCTCTCGAG
>sig_3629
TCTGCAGCCCAGACTTCTCCTCTTCCAAGATCTTGAATTCGCCGTGATGGTGGTGATGGT
>sig_3630
GTTTACGGTGCTAGCGCATTCACTGCTAATGGCTTCATTGTACACGCATGTGGCGAGCAG
>sig_3631
TTGTTTGTTGTTTGTTGTTGTTGGTAATTGTTGTAAAAATACACTGGTGATTTCAGCGTG
>sig_3632
GGCGCTATCGCACAGACAAATTCGATGACTGGAAATTTTTTGTTAATTTCAGAGGTCGCC
>sig_3633
GAGTCCACGTTCTTTAATAGTGGACTCTTGTTCCAAACTGGAACAACACTAAACCCTATC
>sig_3634
GAGCGGCCGCCACCGCGGTGGAGCTCCAGCTTTTGTTCCCTTTAGTGAGGGTTAATTTCG
>sig_3635
CGTAGAATTCCCATGGTATATCTCCTTCTTAAAGTTAAACAAAATTATTTCTAGACGCCG
>sig_3636
TGGCATGCATCGATAGATCTCGAGGCCTCGGACTAGTGGCGTAATCATGGTCATAGCTGT
>sig_3637
CTTGCATAACTTTCTCGTCCATATCGGAAACTACTTTTTTATTCCCTTTTTTTCGACCGA
>sig_3638
CTACCGCATTAAAGCTTATCGATGATAAGCTGTCAAACATGAGAATTGTTAACAATTCTT
>sig_3639
TCACACAGGAGATATCATATGAAGCTTCTCGAGAATTCCCGGGTACCAGATCTGTCGACT
>sig_3640
AGTGCATGCGGATCCGTCGACCTGCAGCCAAGCTTGCTGATTGATTGACCGGATCGATCC
>sig_3641
ATTGGTTACGCTGTCTGCGAACCCAGCCAGTCTATCAAATACTGACATAGATCTCGAGCT
>sig_3642
GGGTACCTCTAGGGATCCCGGCGCGCCCCTCGAGCTAGAATCGATCCTAGAGAATTCCTA
>sig_3643
ATCGATGATAAGCTGTCAAACATGAGAATTTCTTGAAGACGAAAGGGCCTCGTGATACGC
>sig_3644
AGTTGTTCCTTTCTATTCTCACTCCGCTGAAACTGTTGAAAGTTGTTTAGCAAAATCCCA
>sig_3645
GACCCTCGATTGCAGGCGGATCACCATGTTGGCCAGCAAGACCAGGAAGACCCTGCAATC
>sig_3646
GGCCCGTACGGCCGACTAGAGTCGACCTGCAGGCATGCAAGCTTGGCGTAATCATGGTCA
>sig_3647
TATATCATAAAATAAAAAAAAAATTAAAAAATTTAATTAAATAAAAAAAAATAATAAATA
>sig_3648
TATGACCATGATTACGAATTCATCGATATCTAGATCTCGAGCTCGCGAAAGCTTGGCACT
>sig_3649
TCGAGGTAGTTAACTTAGTCTACTCGAGTTTAATCCTAGCCATGTCAGCAGAATCCCTAT
>sig_3650
ACGTTGTAAAACGACGGGATCCCCCATGAATTCATGGGGAATTCTTGAAGACGAAAGGGC
>sig_3651
GCAGGAAAGAACATGGATCTTCTCGTCAAGACCACCAGCACAACAGCTCCGCCGTGGAAC
>sig_3652
CTTTCGCGAGCTCGAGATCTGATCATAGACGGATCCCCGGGAATTCGTAATCATGGTCAT
>sig_3653
AATATAACCTTAAATATGACTTCAAATAATTGTTGGAACTTGATAAAACTAATTAAATAT
>sig_3654
TAGCACTCCCGGGTTTAGCACTCCCGGGTTTAGCACTCCCGGGTTGGGAATTCCTACCCT
>sig_3655
GGTGCATGGAGCCGGGCCACCTCGACCTGACCATGACCAAAATCCCTTAACGTGAGTTTT
>sig_3656
GAGACCCACGCTCACCGGCGCCAGATTTATCAGCAATAAACCAGCCAGCCGGAAGGGCCG
>sig_3657
TCGAAATTAACCCTCACTAAAGGGAACAAAAGCTGGGTACCGGGCCCCCCCTCGAGGTCG
>sig_3658
GATTTTCGCCTGCTGGGGCAAACCACCGTGGACCGCTTGCTGCAACTCTCTCAGGGCCAG
>sig_3659
CCCTCCTAAGAAGCGTAGTCCGGAACGTCGTACGGGTATGCGCCATGGTGATGGTGATGG
>sig_3660
AGTGTCTTGCGCAGGTGAAAAGGCTGTAAGAATGGCTCTAAAATTTGTAATGTTAATACC
>sig_3661
GCGGATCAGTTGAGGGAAGTAAGCGTTCGGCGTGTAGCGGAGGCGGTGCGGCATCCCAGG
>sig_3662
AATGTGTAAGAGCGGGTTATTTATGCTGTTGTTTTTTTGTTACTCGGGAAGGGCTTTACC
>sig_3663
ATAGGGCCCGGGATCCTGATGGCCTCCTCCGAGGACGTCATCAAGGAGTTCATGCGCTTC
>sig_3664
GAAGAGGAAGCTGAGTTGGAGGCTGAAACCGCTGAACAAGCGCGCATGAGCTCCAATTCA
>sig_3665
TTTTGGTCATGAGATTATCAAAAAGGATCTTCACCTAGATCCTTTTGGTTCATGTGCAGC
>sig_3666
CGGTGATGACGATGACAAGCTTGCGGATCCGCCCTTAAGGGCGAGCTTGAAGGTAAGCCT
>sig_3667
AAATTAATTAAGAGCTCGGGGGGGGGGGGGCGCTGAGGTCTGCCTCGTGAAGAAGGTGTT
>sig_3668
TAAATACACTAGCCAGTTTGAAGTTGATTTTGCAACTAAAAAAATGACAGGTAAATTATC
>sig_3669
AACGACGGCCAGTGAATTGGAGCTCATGCGCGCTTGTTCAGCGGTGGCAGCAGCCAACTC
>sig_3670
CGGAAGAAAAGAAGAATACTTTTTCGCTTCAAGATGTTTTGCAGCGTGATCGAGAACTTC
>sig_3671
GCGAAGAGATAATTTCCAAAAACAAGAAAAACCTCTAAGCTCAAAAGGGCCGGCCATGAT
>sig_3672
CCTTAATTCTCTGCTGGCTGATAATCATCACCAATTCCTCGAGGATCTTATGCGGTGTGA
>sig_3673
TCGCGACCCTCGATTGCAGGCGGATCACCATGTTGGCCAGCAAGACCAGGAAGACCCTGC
>sig_3674
AGTTTGTCCTAGATGTCATTCTAGGAGTCAGGCAACTATGGATGAACGAAATAGACAGAT
>sig_3675
AGAGGATCCGGAATTCTCATGTTTGACAGCTTATCATCGACTGCACGGTGCACCAATGCT
>sig_3676
CCATTGCTACAGGCATCGTGGTGTGACGCTCGTCGTTTGGTATGGCTTCATTCAGCTCCG
>sig_3677
CCCAGCGCAGGCAGGTTAATGTACCCACCCCAGCAGCAGCCGGTATCCAGCGCGTATATA
>sig_3678
TTAATCCTCCTTATGCATACACCATAGGTGTGGTTTAATTTGATGCCCTTTTTCAGGGCT
>sig_3679
CCCGCCTGATGAATGCTCATCCGGAATTCTTAACATGTGCTTACCCATCTCTCCGCATCA
>sig_3680
GAGGGGCGCGCCGGGATCCCTAGACCGCGGCTAGAGGTACCCTAGAGAATTCCTAGACCC
>sig_3681
TTTTCCGCACCAAGGTCACTCCACCCGTCATCAACAGCATTCCCAGAATGAGGAATTGGA
>sig_3682
AGCTGAGCGCCGGTCGCTACCATTACCAGTTGGTCTGGTGTCAAAAAACTAAGGGTGGGC
>sig_3683
CTGCAGGTCGACTCTAGAGGATCCCCGGGTGGTCAGTCCCTTATGTTACGTCCTGTAGAA
>sig_3684
TTGGAGCAGTCATTTTTTCTGAGCTCGGTACCCTCAAGGGTCCTCCTGAAAATGTTCTAT
>sig_3685
AGCACTTCACCAACAAGGACCATAGATTATGAAAATCGAAGAAGGTAAACTGGTAATCTG
>sig_3686
AGAATTCCCTTTAACTCCCTGCAAGCCTCAGCGACCGAATATATCGGTTATGCGTGGGCG
>sig_3687
AGCGGTGGCAGCAGCCAACTCAGCTTCCTTTCGGGCTTTGTTAGCAGCCGGATCCCGGGT
>sig_3688
TAGTAATTTTAAATTCAAACTCCTCTCTCAACTCTCCAAAAAACGGGCAGAAGGTGGTAT
>sig_3689
ATATCTTTAAACTCGAGACTAGTCCATGGATCGATGCTAGCAGATCTACGCGTGTCGACT
>sig_3690
TCGCGGGTGGCGAGGCGCACCGTGGGCTTGTACTCGGTCATCTAGAATCTTCTATGGAGG
>sig_3691
CGGAACCAGCAGTTCGCCATTCAGGCTGCGCAACTGTTGGGAAGGGCGATCGGTGCGGGC
>sig_3692
ACAATTTCACACAGGAAACAGCTATGACCATGATTACGCCAAGCTTGCATGCAGGCCTCT
>sig_3693
AGGTGATTACATTTGGGCCCTCAGAAAAACTCATCGAGCATCAAGTGAAACTGCAATTTA
>sig_3694
AGCTCCTGAAAATCTCGCCAAGCTCAGATCCTCTAGAGTCGACCTGCAGGCATGCAAGCT
>sig_3695
GTATCGATAAGCTTGATATCGAATTCCTGCAGCCCAAAATGATGGCCAACAAGGCCAAAC
>sig_3696
GCACCGTGCAGTCGATAAGCCGCTTCCTCGCTCACTGACTCGCTGCGCTCGGTCGTTCGG
>sig_3697
ACTGGTGGACAGCAAATGGGTCGGATCCATGTATCCACGTGGGAATGGTACCAAGCGACG
>sig_3698
GCGAGGCAGATCGATCTGCATCGCAGGATGCTGCTGGCTACCCTGTGGAACACCTACATC
>sig_3699
GTTGGAAGAATTTGTCCACTACGTGAAAGGCGAGATCACCAAGGTAGTCGGCAAATAAGA
>sig_3700
TCCCTATAGTGAGTCGTATTAGGCCAGTGAGGCCTAGAGTCGACCCAGATCCGCCTACCT
>sig_3701
CCGTCCTGTGGATCCGCGAGCGTGCTTGCTGACGAGTTGCACCGCTGCGGATCAGCTCAT
>sig_3702
CAATTTTATAAGTTTGTGGGCTGTAGGTTAAAAAGTCGAATTCACTTGGCAAACGTATTT
>sig_3703
GAGATATACCATGGCTAGCATGACTGGTGGACAGCAAATGGGTCGGATCAAGCTTCGAAT
>sig_3704
GGCGACCTGATACTCGTCGCCGCGGTGCAGTTCGACGACCCCAGCGTCACGAACCAGCTC
>sig_3705
AACGTGTTGATAACCTGTGCCATGGCGATCGCTCCTTAGTAAAGTTAAAATTTCCTATAG
>sig_3706
TATTGCGCATGGGGAGTAAGCTGTTAGTTAGTTAAGCTTCCCGGGATCGATTCTAGACTC
>sig_3707
CGTATCACGAGGCCCTTTCGTCTTCAAGAATCCCGGGATCCGAATTCTCATGTTTGACAG
>sig_3708
TGATTTCTCAGGAGTCAATTGAATCAGCTTCTTTCAGCTAAACTGTTCAGAATGTCTGTG
>sig_3709
AGAGCTATGACGTCGCATGCACGCGTACGTAAGCTTGGATCCTCTAGAGCCATCATCATC
>sig_3710
AGAAATAGAGTAGATGCCGACCGGATCTGTCGATCGACAAGCTCGACGGATCTTCGAGTT
>sig_3711
GACCTACATGAGTGATTGCCTGAAGAACAGCAAGTCTGCGCCTGGCGAAAAAAGCTTATC
>sig_3712
GGGATCCGAATTCGAGCTCCGTCGACAAGCTTGCGGCCGCACTCGAGCACCACCACCACC
>sig_3713
GACCTGCAGCCAAGCTTGGCTGTTTTGGCGGATGAGAGAAGATTTTCAGCCTGATACAGA
>sig_3714
TATCGAAATTAATACGACTCACTATAGGGAGACCGGCCTCGAGCAGCTGAAGCTTGAATT
>sig_3715
ATCATGGCGACCACACCCGTCCTGTGGATCCGAGATTTTCAGGAGCTAAGGAAGCTAAAA
>sig_3716
CACAGCCCCATCACCAGTGGCGTGCGCTGCTGAAACCGCCGTTTAATCACCGAAGCATCA
>sig_3717
GTCCATTCAGGTTAGCCGTAGAGAGTTATAGGGGCCCTTACCCGAGGTCCTCAGATGTCA
>sig_3718
TCGACTGTGGATGGAGTTAAGTCAGCAGAAAGTATAATGAGAAAATATAAAATATAAATA
>sig_3719
CGCAGATCTCGAGCCCATCAACCACTTTGTACAAGAAAGCTGAACGAGAAACGTAAAATG
>sig_3720
GCTAGCTTATCGATGCATAATGTGCCTGTCAAATGGACGAAGCAGGGATTCTGCAAACCC
>sig_3721
AACAAAAACTGATCAGCGAAGAAGATCTGAACCATCACCATCACCATTAGTGAAAGCTTG
>sig_3722
GCGGCCGCTATATTACCCTGTTATCCCTAGCTAGCCACCCCGTGGTTACCACGTGGCCAA
>sig_3723
CGGAACCCCTATTTGTTTATTTTTCTAAATACATTCAAATATGTATCCGCTCATGCTAGA
>sig_3724
CCAGATGGTAAGCCCTCCCGTATCGTAGTTATCTACACGACGGGAGATTCAAACAACTTC
>sig_3725
GCGCCTGCAGAATTCTCGAGAAGCTTCCCGGGATCCTAGGCGCGCCATGCATAGCTTGAG
>sig_3726
TTTGCGTAGGGATGTAATTCAATTAATTACCCGGGATCCAATCAGAATTCTGTGTATTAA
>sig_3727
GGTTCTGCATAATCGGGTAGTTCTGCGACACCTTGCCGTCGGCGGCCTTGGCCTGCTGGG
>sig_3728
GTTCGCCAGTTAATAGTTTGCGCAACGTTGTTGCCATTGTGCAGGCATCGTGGTGTCACG
>sig_3729
TGCCGGCCGCGCTACAACAAAGCAACAACCAAACCCAAGCACTGCACCACTGACGTATGG
>sig_3730
CGTCCGGACTCAGATCTGGATCACAAGTTTGTACAAAAAAGCTGAACGAGAAACGTAAAA
>sig_3731
AACTTTATTGCCAAATGTTTGAACGATCGGGGAAATTCGAGCTCTAAGCTTATTTGTATA
>sig_3732
TTAGAGTTTCGTCCTCACGGACTCATCAGTCCTGAGCATTGTCTAGAGCGGCCGCCACCG
>sig_3733
AAGTGATAATAAGCGGATGAATGGCAGAAATTCGATTTTTGTGATGCTCGTCAGGGGGGC
>sig_3734
ACGATCACGATCCATCCATTTCTTAAGAAATGGATGACGATCCATCCATTTCTTAAGAAA
>sig_3735
TGCAATCTTATTTCCTGCATATTATACAGATAACATAATGAAAGAAAAAATCTTTTTTTT
>sig_3736
TGCTCAGGCTCTCCCCGTGGAGGTAATAATTGACGATATGATCTGATCGGCCAGCCTCGC
>sig_3737
AGGGAAAGCTTGCATGCCTGCAGGTCGACTCTAGAGGATCCCCGGGTACCGAGCTCGAAT
>sig_3738
TCATATGGTGTTAGTAGATACTGGACGGGAGCCAGTGAATGGAAGCCTTGTTGTAGCCAA
>sig_3739
AAACGACGGCCAGTGAATTCGAGCTCGGTACCCGGGGATCCTCTAGCTAGAGCCACCCCC
>sig_3740
CTTGCCGCCCACCATGCCCCCCACCTTGTTTCAACGACCTCACAGCCCGCCTCACAAGCG
>sig_3741
TGCGCATGGGGAGTAAGCTGTTAGTTAGTTAAGCTTCCCGGGATCGATTCTAGACTCGAG
>sig_3742
GTAAAACCTCTACAAAGAATTCGAGCTCGGTACCCGGGGATCCTCTAGAGTCGACCTGCA
>sig_3743
TAGAGTCGACGGGCCCGGTACCGCGGCCGCCTTAAGACGCGTGGATCCCCGGGAATTCGT
>sig_3744
CACCTCCTGAAGCTTGCATGCCTGCAGGTCGACTCTAGAGGATCCCCGGGTACCGAGCTC
>sig_3745
GCGATCCTCTCAGGCCGGCATGCGGCCGGTACCGGATCCCGGGAGCTCCGGAGATCTTCA
>sig_3746
GAAAGCTTAAGACGTCGTGCACGTACGCGTGGCGCCTGCAGGTCGACTCTAGAGGATCCC
>sig_3747
CTAACAAAGCCGAAGAGGAAGCTGAGTTGGAGGCTGAAACCGCTGAGCAACTGCTGGTTC
>sig_3748
GCTGCAGGTCGACGGATCCGGTGATTGATTGAGCCTACCCTATGAACATATTCCATTTTG
>sig_3749
CTGCAGATCTCTAGAAGCTTGCGTTGCTGGCGTTTTTCCATAGGCTCCGCCCCCCTGACG
>sig_3750
ACGCCAGGGTTTTCCCAGTCACGACGTTGTAAAACGACGGCCAGTGCCAAGCTTTCACTA
>sig_3751
GGACCATGGCGTACTACCATCACCATCACCATCACTCTAGATCAACAAGTTTGTACAAAA
>sig_3752
AAAGTCATGCCGTTTCATATGATCTGGGTATCTTGAAAAGCATAGAACACCATAACCCAT
>sig_3753
TTTCATCGGTATCATTACCCCCATGAACAGAAATCCCCCTTACACGGAGGCATCATGACC
>sig_3754
GCTGGAAGATACCCTTCTGAGGCCAAACCTGGATGTATTCTTGAATGCTTCCAGCAAATT
>sig_3755
TGGATTAAATGGTGTGCTAAAACGGCGTTGCCTTTTTCTAATTCTGCTATTAACTAGTGG
>sig_3756
CTCAGCGTGGCCAATTCGCCCTATAGTGAGTCGTATTACGCGCGCTCACTGGCCGTCGTT
>sig_3757
ATCTTTTTTCTGGTCGACGCCTGCCCCTCCCTTTTGGTGTCCAACCGGCTCGACGGGGGC
>sig_3758
AAGCTGTCAAACATGAGAATTCCGGGGATCCGTCGACCTGCAGCAATTCCCGAGGCTGTA
>sig_3759
GCTTTGTTAGCAGCCGGATCCGACCCATTTGCTGTCCACCAGTCATGCTAGCCATATGTA
>sig_3760
ATCATTTTACGTTTCTCGTTCAGCTTTCTTGTACAAAGTGGTTGATAACAGCATGGCCTC
>sig_3761
GCATGCGGTACCTCTAGAAGAAGCTTGGGATCCGTCGACCTGCAGATCTGGGGAATTAAT
>sig_3762
AAACGACGAGCGTGACACCACGATGCCTACAGCAATGGCAACAACGTTGCGCAAACTATT
>sig_3763
TTGAGTTATCGAGATTTTCAGGAGCTAAGGAAGCTAAAATGGGTCAAAGTAGCGATGAAG
>sig_3764
GGGAGAGGCGGTTTGCGTATTGGAATTAATTCTTGAAGACGAAAGGGCCTCGTGATACGC
>sig_3765
TCTCCGCAGATGTCCTAATATGGACATCCTAGATGTCCCTAATATGGGACATCCTAGATG
>sig_3766
CGGGCCTTATCGGGGTCTGACGCTCAGTGGAACGAAAACTCACGTTAAGGGATTTTGGTC
>sig_3767
GCCCATGGAGATCTCTACTAGTACGCGTTGGATCCCCGGGTACCGAGCTCGAATTCGTAA
>sig_3768
AGGAATTCTCTAGGATCGATTCTAGGAGATCTTCTAGCTCGAGGGGCGCGCCGGGATCCC
>sig_3769
TTACCTCTCACACCACTTACACGGTGACCACTCACTCTTCCACTTAGAACATCATGGCGG
>sig_3770
CTATTCTAGATTTAAAGATCTGGTACCGCGGCCGCGCCACGGATGCCACCACAAGCACTA
>sig_3771
GGTTGGAGGAGCAGTAGAGATCCCAGGAAATTCATCTACCTTTCTCTTCTTTTTTGGGCA
>sig_3772
AGAAAGTCAAAAGCCTCCGACCGGAGGCTTTTGACTTGAGGGGGATCCATTCTTAGGCCA
>sig_3773
TAAAATTGGCGGCGGTACCCAATTCGACCTTTCTCTTCTTTTTTGGAGGCTCGGGAATTA
>sig_3774
ACTCTAGAGGATCCCCGGGCGAGCTCGAATTCGAGCTCGGTACCCGGGGATCCTCTAGAG
>sig_3775
CAAATCTAGCCTACTAGTCGGCCGTACGGGCCCTTTCGTCTCGCGCGTTTCGGTGATGAC
>sig_3776
ACAAAGTGGTGATTCGAGCACCACCACCACCACCACTAATGTTAATTAAGTTGGGCGTTC
>sig_3777
GTCAGGTGATTCCATGGCTAATTCCCATGTCAGCCGTTAAGTGTTCCTGTGTCACTCAAA
>sig_3778
GCTCGAAGCGGCCGGCCGCCCCGACTCTAGATTACGCCCCGCCCTGCCACTCATCGCAGT
>sig_3779
CCTCCGACCGGAGGCTTTTGACTTGAGGGGGATCCTCATTACCAATGCTTAATCAGTGAG
>sig_3780
TAAGCTTGGTACCGAGCTCGGATCCCCGGGTACCGGTCGCCACCATGGCCTCCTCCGAGA
>sig_3781
GAATTCGAGCTCGCCCGGGGATCCTCTAGAGTCGACCTGCAGCCCAAGCTTGTATTCTAT
>sig_3782
CAGCCATCATCATCATCATCATGCTTAGAGCTCGAATTTCCCCGATCGTTCAAACATTTG
>sig_3783
TGAGCTAACTCACATTAGAATTCGGTGAGGTTATGGCGGAGGGTTGCGAGGTCTAGGAGA
>sig_3784
TATGATTTATTGGATGTTAGAATTCATTGAGCGTCAAAATGTAGGTATTTCCATGAGCGT
>sig_3785
AACGTGAATCACAAGCCCAGCAACACCAAGGTGGACAAGAAAGTTGAGCCCAAATCTTGT
>sig_3786
GAGGGACTGAAAATTGCAGTTGAGTACTCTAGATCTCTGCAGCTCGAGCCCGGGGCTAGC
>sig_3787
TCACCATCACGGATCCGCAAGCGAGCTCGGTACCCCGGTCGCCACCATGGGTCGACGATC
>sig_3788
CCAAATACAAATCCATGATATATTTTCTAGCAGTGACACGGGACTTTATTGGAAAGTGAG
>sig_3789
TGCAGCCCTTATTGCCCGGGAATTCGGATCCCGGGGATGGGGAGTAAGCTTGGCCGGGCT
>sig_3790
TATGACCATGATTACGAATTTAATACGACTCACTATAGGGAATTGGCCCTCGAGGCCGAA
>sig_3791
CACGGGGTCTTCCACCGTGGCGTCATCGGCAAACAGCGCGACGATGCCGTCCAGATCGCC
>sig_3792
TAAAAGTTCAAGCGAAAACATACCACCTATCAGGATCCAGTTGCTCAAAAAAATCTCGGT
>sig_3793
GCCCCCCTACACCGTGGTCTATTTCCCACTTCGAGGCCGCTGCGCGGCCCTGCGCATGCT
>sig_3794
CATTCCCCATGGGGGACCCCGTCCCTAACCCACGGGGCCAGTGGCTATGCAGGGCCTGCC
>sig_3795
TGCCCTGGGGGGGGACGGCGGTGCGGGGGATGCAGCGGGTCGGCGGCCGTCGTTTTACAA
>sig_3796
GGTGCACTTGAAGTCCTCTTTCAGGGACCCGGGTACCAGGATCCTGTACAAGTCGACGCG
>sig_3797
GGCACCAATAACTGCCTTAAAAAAATTACGCCCCGCCCTGCCACTCATCGCAGTAAAATA
>sig_3798
GATCCCTCTATTAATGATGATGATGATGATGAGAACCACGCTTGTCGTCGTCGTCGCGAC
>sig_3799
GCGTCGACCCCCCCGGGTCTAGGATCGATTCTAGGAAGCTTCTAGCCGCGGTCTAGGGAT
>sig_3800
AACCGTTATGATGTCGGCGCAAAAAACATTATCTAGAGGGGAATTGTTATCCGCTCACAA
>sig_3801
GTGGATCCCCGGTCGAGATGAGCCACCATCACCACCATCACGGCGAATTCAAGATCTTGT
>sig_3802
CGCTTTACTTGTACATCACCACTTTGTACAAGAAAGCTGAACGAGAAACGTAAAATGATA
>sig_3803
AGACCGGCCTCGAGCAGCTGAAGCTTGCATGCCTGCAGGTCGACTCTAGAGGATCCCCGG
>sig_3804
AGGAAAAAGGCATCAAGTATAAGTTTGAAGTCTACGAGAAGAAAGGTTCCAGATCTCATC
>sig_3805
TTCCCGGGAGAGCTCGATATCGCATGCGGTACCTCTAGAAGAAGCTTGGCCAGCTGGTCG
>sig_3806
GAAAATCTTCTCTCATCCGCCAAAACAGAAGCTTGGCTGCAGGTCGACGGATCCCCGGGA
>sig_3807
TCTCCTGAGTAGGACAAATCCGCCGCTAGGAGCTTGCGGCCCGAGCTCATGCATGATCGA
>sig_3808
CACACAGGAAACAGCTATGACCATGATTACGAATTCAATTAAATCTTCGATTGTAGTTAC
>sig_3809
TTACGCTTCTTCTTTGGAGCAGTCATTTTTTCTGAGCTCGGTACCCTCCAAGGGTCCTCC
>sig_3810
AGTCATCAGCAGCATTCCCAGAATGAGGAATTGGACGGTGAGCACATCGTGGGAGCGCCT
>sig_3811
TCATTAACCTATTGGTGCAGAATTTGAATGATCTAAAGGAGACCATGGACCCTGTTGTGC
>sig_3812
GCGAATTGGGCCCTCTAGACTCTGCGTCGTTGACGACAAACTGTCTTGCATAGCTTGAGT
>sig_3813
TTGCGCAGTCGGCTTAAACCAGTTTGCGGCCGCTGGTGAACCAAAGTGAAACCTAGTTTA
>sig_3814
CTAGAGGTACCACGCGTGAATTCTCGAGGCTAGCCTATAGTGAGTCGTATTAAGTACTCT
>sig_3815
ACCTGTGGCGCCGGTGATGCCGGCCACGATGCGTCCGGCGTAGAGGATCCGACCAAAGCG
>sig_3816
TAAGTAGTTCGCCAGTTAATAGTTTGCGCAACGTTGTTGCCATTGCCGCCTGATGCGGTA
>sig_3817
AACTGTGATAAACTACCGCATTAAAGCTTATCGATTCTAGACTCGAGAGCTCCGATGATA
>sig_3818
CTTGATTAGATGATCCCCCTGCTCGAGCCGGGCCCCTTAAACAAGAATCTCTAGTTTTCT
>sig_3819
GCATATGAAAACTGAAGAAGGTAAACTGGTAATCTGGATTAACGGCGATAAAGGCTATAA
>sig_3820
CTCAGCTTATTGTTCAGCGGTTTCAGCCTCCAACTCAGCTTCCTTTCGGGCTTTGTTAGC
>sig_3821
ACGCAAACCGCCTCTCCCCGCGCGTTGGCCGATTCATTAATGCAGCCTCGAGGTCTGCAC
>sig_3822
GTATACTGGCTTAACTATGCGGCATCAGAGCAGATTGTACTGAGAGTGCACCAGCGGCCG
>sig_3823
TTCTTTGGGATCGGCGGGGCGAGGTTGTTCTTATTCTCATGAGAGATGAAGCCATACTAA
>sig_3824
CCACCACGTGGCCGCCCCGCCAGCCGGTGGTCTTCTCGTCCATATGTATATCTCCTTCTT
>sig_3825
GCACGACGTTCGAGGTGATGGTGATGGTGATGCATATGTATATCTCCTTCTTAAAGTTAA
>sig_3826
GTTTTCCCAGTCACGACGTTGTAAAACGACGGGATCTATCATGGTGAAGGGCTCCTGAAT
>sig_3827
AGTACCGGAATGCCAAGCTTACTTAGATCTCGAGCTAGCACGCGTAAGAGCTCGGTACCT
>sig_3828
CGAATTGCCCTTAAGGGCAATTCCTCGAGCCAATTCCTCCGATAACTTCGTATAATGTAT
>sig_3829
TCCGTTTTCGCATTTATCGTGAAACGCTTTCGCGTTTTTCGTGCGCCGCTTCAGATCTGA
>sig_3830
TACGAAGTTATGGATCTCATATGCCTAGGAGCTCCGCGGACGTCGACAAGCTTTTGCGAT
>sig_3831
GCAGGTAGATGACGACCATCAGGGACAGCTTCAAGGATCGCTCGCGGCTCTTACCAGCCC
>sig_3832
ATAGGGCGAATTGGAATTCGAATGATTAAGACTCCTTATTACGCAGTATGTTAGCAAACG
>sig_3833
GATAGTAATCGTTACACGGCGGCCAAGGCCTTGAGTGGTTTCAACTGAAACTTGCATGTG
>sig_3834
ATGCAGCGCTCGAACTTCAAGGGTCCGGCTCCGCCGGTTCCGCCGGCTCAGCTTCGAAAG
>sig_3835
GCCGCCGGGCCGCTCGGTGGGACGGAAGCGTGTGGAGAGACCGCCAAGGGCTGTAGTCTG
>sig_3836
CTAATTTCAAACTATTCGGGCCTAACTTTTGGTGTGATGATAAATGTTATAAAATGAAAG
>sig_3837
GAATGCCAAGCGGGCTTATCTTGGGCAAGAAGAAGATTATTTGCCCGCTCGTGCGGATCA
>sig_3838
GAGAGATACCGCGGATCTCACACAGGAAACAGCTATGACCATGATTACGCCAAGCTTGCA
>sig_3839
AGAATTCTCATGTTTGACAGCTTATCATCGATAAGCTTGAGAAATGGCATTAAAAAGTGT
>sig_3840
ACGGATCCCCGGGAATTGGGCTCGACTTAGTCAGGGTCACCGATAAGCTTCGGGCCGCGT
>sig_3841
AATGGGTCGGGATCCGAATTCGAGCTCCGTCGACAAGCTTGCGGCCGCACTCGAGCACCA
>sig_3842
GCTGGACGCCTGAGTCTTAGCGGGGTGCAGCGACGCCCCCTCCATGCCCCTCACGAGCTT
>sig_3843
AAGTGTTACCAAGCTCAGTGCTATATTTAAATTCAGTTACTAAACCTGTGCTTAAATATT
>sig_3844
ATTGGCCAAGCAAGGAAGGAAAATGGGTATGGAAGCTGGTGGAAATAAGTGGTGGCAATG
>sig_3845
AGAAGTAGTGAGGAGGCTTTTTTGGAGGCCTAGGCTTTTGCAAAAAGCTTATCGATAAAA
>sig_3846
GCCGCGGGTCGACGACGCGTGGATCCACGGCCGGCTGGGCCACGTGAATTCCTGCAGCTT
>sig_3847
AGGGGGGGGGGAGGGAGAGGGGCGGATCCCGGGCCCGCGGTACCGTCGACTGCAGAATTC
>sig_3848
CGCATGCGGATCCCATGGTGATGGTGATGGTGAGATCCTCTCATAGTTAATTTCTCCTCT
>sig_3849
AGTGAATTCCCGGGGATCCGTCGACCTGCAGCCAAGCTTTCGCGAGCTCGAGATCTAGAT
>sig_3850
TTGGTCCTGCTCCGTGGCCAGCTAGACGCCACCATGGACCCCTCCAAGGACTCGAAGGCC
>sig_3851
GACGCCTGAGTCTTAGCGGGGTGCAGCGACGCCCCCTCCATGCCCCTCACGAGCTTCTCG
>sig_3852
GGGAAAATATATCAAATCGTTCGTTGAGCGAGTTCTCAAAAATGAACAAAGATCAGCTGC
>sig_3853
CCGATCCGTCTAGAGGGAAACCGTTGTGGTCTCCCTATAGTGAGTCGTATTAATTTCGAA
>sig_3854
AAGTGGCGAGCCCGATCTTCCCCATCGGTGATGTCGGCGATATAGGCGCCAGCAACGGCA
>sig_3855
GGAAGGCGGCGGAATCAGTTGGAATTGTTCTTCAGCGACTAACAACAGCTTTGTGGTGCC
>sig_3856
AGGGGGGATCTAAGCTCTAGATAAGTAATGATCATAATCAGCCATATCACATCTGTAGAG
>sig_3857
GCATGCCTGCAGGTCGACTCTAGAGGATCCCCGGGTACCGAGCTCGAATTCCCTATAGTG
>sig_3858
CCGGGCCCTATAGTGAGTCGTATTGAGCTTGGCGTAATCATGGTCATAGCTGTTTCCTGT
>sig_3859
TAATTGCGTTGCGCTCACTGCCCGCTTTCCAGTCGGGAAACCTGTCGTGCCAGGGGATTA
>sig_3860
TTACTAGTGGATCCATGGTTTATTCCTCCTTATTTAATCGATACATTAATATATACCTCT
>sig_3861
AACTTTATTGCCAAATGTTTGAACGATCGGGGAAATTCGAGCTCTAAGCATGATGATGAT
>sig_3862
CGGTGGCGGCCGCTCTAGGATCCCCCGGGCTGCAGGAATTCGATATCAAGCTTATCGATA
>sig_3863
ACCCGGCAACCTTGGGCAGCAGCGAAGTCGAGGCATTTCTGAGGCCTACTACAGTATGGT
>sig_3864
ATTCGAGCTCGAACAACAACAACAATAACAATAACAACAACCTCGGGATCGATACGACCG
>sig_3865
TGGTTCGGTGACGAAGCGACTAGTGGTTCTGGTCATCACCATCACCATCACTCCGCGGCT
>sig_3866
TAATTAACATCTTTTACCCATACGATGTTCCTGACTATGCGGGCTATCCGTATGACGTCC
>sig_3867
GACCATGATTACGCCAACCGCGGCCGCACGATTTAGGTGACACTATAGAATAGGAATTCG
>sig_3868
GCTTCGGTGGTGGTTTCACCTTTCAGGGTTTTACCGTTCAGGATAAGTTTGTACTGCATA
>sig_3869
ATCAATCACCCGGGCTGCAGTCGACTCTAGATCTGGTACCGAATTCCATGGTCGACCCTA
>sig_3870
CGAAATTCGATCAAGCTTGCATGCCTGCAGGTCGACTCTAGAGGATCCCCGGGTACCGAG
>sig_3871
CAAGCTTGTCGACGGAGCTCGAATTCGATATCGGATCCCCGAGCATCACACCTGACTGGA
>sig_3872
GATGGAAGCGTTCAACTAGCAGACCATTATCAACAAAATACTCCTATTGGCGATGGCCCT
>sig_3873
GGGCTTACCATCTGGCCCCAGTGCTGCAATGATACCGCGAGACCCACGCTCACCGGGTGG
>sig_3874
TTAACGTTAACGTTCGAGGTCGACTCTAGAGGATCCAGATCCACTAGTGGCCTATGCGGC
>sig_3875
CATCCGGCGACGACACCGACGAAGGAGGATCTTGATCCCCTGCGCCATCAGATCCTTGGC
>sig_3876
CGCCCTTAAGGGCGAGCTTGTCATCGTCATCACCGGATCCAGAGCCCATGGGTATGTATA
>sig_3877
AAAAATAGAGAGAGATAGATTTGTAGAGAGAGACTGGTGATTTTTGCGGACTCTAGATTA
>sig_3878
AGAAGAATATTCACGCATGCCAGATGCTGCTCGAGCACCACCACCACCACCACTGAGATC
>sig_3879
CAACAGGCTCCAAGCCAAGCTAGCGAATTCTCATGTTTGACAGCTTATCATCGATATGCT
>sig_3880
TACCTGAGCACCCAGTCCGCCCTTTCGAAAGATCCCAACGAAAAGAGAGACCACATGGTC
>sig_3881
GCTACGTATCGATGAATTCTCGAGGCGGCCGCGGGCCCATGGTACCCGGGGATCCTCTAG
>sig_3882
AGGGCTCGCAGCCAACGTCGGGGCGGCAGGCCCTGCCATAGCCACTGGCCCCGTGGGTTA
>sig_3883
CTTGGTAGGTCCAGCGGCGGAGGAACTCTTTGATCCGGTTCTTGAACAGGATCTATTTGA
>sig_3884
GTGATATGATCTCGGCGGCCGCGATAGCAATTGGTCGACGGGATCCAAGGCCTGTGCACC
>sig_3885
TTCATTTCATTTGGAGAGAACACGGGGGACTCTAGAATGAGCATGGCCTCCTCCGAGGAC
>sig_3886
TCGCGGCCGCATAATACGACTCACTATAGGGATCCTTTAGTGAGGGTTAATTGCGGCCGC
>sig_3887
ATACGAAGTTATATTAAGGGTTGTCGACCTGCAGCGTACGAAGCTTCAGCTGGCGGCCGC
>sig_3888
GGAAGGAAATGATGACCTCGTTTCCACCGAATTAGCTTGCATGCCTGCAGGTCGACTCTA
>sig_3889
GTCTTCGTACGATCCGGGCCCGGCGGCGGCTCCGGTGGCGGCGGTTCCACGCCTGATTGT
>sig_3890
CTTTGTAGACCTCTCAAAAATAGCTACCCTCTCCGGCATTAATTTATCAGCTAGAACGGT
>sig_3891
ACAATTTCACACAGGAAAACATATGACCATGATTACGCCAAGCTTGCATGCCTGCAGGTC
>sig_3892
GTCGATTTTTGTGATGCTCGTCAGGGGGGCGGAGCCTATGGAAAAACGCCAGCAACGCAA
>sig_3893
TTGACTAACAGCTACCCCGCTTGAGCAGACATCACCATGGGCTTCCGATCTCTACTCGCC
>sig_3894
ATCGTCTTGGTCGACCTGCAGGCATGCAAGCTTGGCGTAATCATGGTCATAGCTGTTTCC
>sig_3895
CCGCGAAAGGTTTTGCACCATTCGATGGTGTCGGCAGCGTTGGGTCCTGGCCACGGGTGC
>sig_3896
TCGTGAATACATGTTATAATAACTATAACTAATAACGTAACGTAACGTAAAATTTGTTTG
>sig_3897
AGGGGTTGCTCTTCACATATGAATTCCTCCATCCAGAAAAACAGGTATGGAGAAACAGTA
>sig_3898
GATTTTAGTAATTGTTCGGACACTTTAGTGTCAATTGGAAGTCTGGACATTTATTTGTAT
>sig_3899
GTTTCAGGCTCTACACCCAGAGCGCCTACAAGAATGAGCTCCTGACCACCACAGTGCCCG
>sig_3900
CTTGGATCCTATAGTGTCACCTAAATCGTATGCGGCCGCCCGGGCCGTCGACCAATTCTC
>sig_3901
GCTGCAGGTCGACGGATCCTCTCAATCGCTCAATGACCTGATTAACCCAGGCTGATCTGC
>sig_3902
GTCGATTTTTGTGATGCTCGTCAGGGGGGCGGAGCCTATGGAAAAACGCCAGCAACGCCG
>sig_3903
TTACGAACGATAGGCCTAGGCCATGGCTTCGAAAGTTTATGATCCAGAACAAAGGAAACG
>sig_3904
TTGCCAGTCACGGTGATTCATTCTGCTAACCAGTAAGGCAACCCCGCCAGCCTAGCCGGG
>sig_3905
GATCTCAAGCTTCGGATCCAGCGCGCTTGGAAATCACATTTGCCAACCCGTTGCAGACGA
>sig_3906
ATACTCGGATGACGGCACGCCAGCATAGATCTGCTAACCACAAAAGCACCCAGCGGGCCA
>sig_3907
TCCGAGCTCGAGATCTGCAGCTGGTACCATGGAATTCGAAGCTTGATCCGCGACCCATTT
>sig_3908
CAGCCGCGCCCGCTGCAGCAGCTGCTCGCGGTCCCCCATCGATGTTTTTCCTCCTTATAA
>sig_3909
TCAGCTTCCTTTCGGGCTTTGTTAGCAGCCGGATCGTCGAAATTCCAGCACACTGGCGGC
>sig_3910
CGGGGATCCCCACAACCGATGAAAGCGGCGACGCGCAGTTAATCCCACAGCCGCCAGTTC
>sig_3911
GGTCAACCTCCTCTCTGCCATCAAGAGCCCCTGCCAGAGGGAGACCCCAGAGGGGGCTGA
>sig_3912
CGCGCGGAAAGCCCGGTCGCAAGAAGAGCGAGCGCACCGGCCAGGTGCACGCCAAAGTGC
>sig_3913
AGAATCGGGGCGATCATTTTGCACGGACCTCGAGCTAGCGATATCGCGGCCGCGAGCTCA
>sig_3914
GCATATGGGCCATCACCATCACCATCACGCCATGGGAATTCTACGTAGCGGCCGCGGATC
>sig_3915
GGTCCGGTTACCGTTGACTCACGCCAAAATCGCATCACTGCCTAAAAAAAAAGAAGCCTC
>sig_3916
CGCCTGGCCGTCGACATTTAGGTGACACTATAGAAGGATCCGCGGAATTCGAGCTCGGTA
>sig_3917
CCAGAGAGACCCAGTACAAGCAAAAAGCAGATCTTATTTTCGTTGGGAGTGAATTAGCCC
>sig_3918
ATCTGGTTCCGCGTTCTAGATCAACAAGTTTGTACAAAAAAGCTGAACGAGAAACGTAAA
>sig_3919
ATGAGAATTAATTCCGAGTTAGTTGTGAGTGTTGTTCCAGTTTGGAACAAGAGTCCACTA
>sig_3920
AACTGCCTTAAAAAGATTACGCCCCGCCCTGCCACTCATCGCAGTACGGCCTATTGGTTA
>sig_3921
GGCGTATCACGAGGCCCTTTCGTCTTCAAGAATTCTAGGCTTTATGCTTTATGCTTCCGG
>sig_3922
GGCGCCTGATGCGGTATTTTCTCCTTACGCATCTGTGCGGTATTTCACACCGCATACATG
>sig_3923
GAGCCGTAGCCACTGTCTGTCCTGAATTCTTGAAGACGAAAGGGCCTCGTGATACGCCTA
>sig_3924
TAAGCTTGGCTGCAGGTCGACCCGGGGTACCGAGCTCGCATGCGGATCCCATGGTGATGG
>sig_3925
GAGCTCTCCCATATGGTCGACCTGCAGGCGGCCGCACTAGTGATATCCCGCGGCCATGGC
>sig_3926
GTTCCAAGTATGGCGTGAAGCGTCCTAAGGCTTAATGGTTCTCCGTTAAGTAAGGCTAAA
>sig_3927
CAAAGCACCCGGGCTCGAGGAATTCTCTAGAGTCGACTCGCGAGCTAGCCATATGCTATG
>sig_3928
TTCTAAATCCGGTTCTTCCCAGACCGGCTCTGCTCCGACTAGTGGATCCCCCGGGCTGCA
>sig_3929
TGACCAAACAACTCACTTTCAATCAGATCTTTCGGAATGGCCGCGCAGTTGATGGCGATA
>sig_3930
AGAATAGGAACTTCGGAATAGGAACTTCTACGTAGCTAGCTCGAGCAGTGTGGTTTTGCA
>sig_3931
CGACGTTGTAAAACGACGGCCAGTGCCAAGCTTGCATGCCTGCAGGTCAATCCGGATGAA
>sig_3932
TCCTCTAGAGTCGACCTGCAGGCATGCAAGCTTGTCTTTGCAGTTTAAGGTTTACACCTA
>sig_3933
GAGGGCCGCCACCACCTGTTCCTGTAGGAGCTCTACAAATAATGAATTCCCAGGCATCAA
>sig_3934
TCTAAATACATTCAAATATGTATCCGCTCATGAATTAATTCCGCTAGCTTCACGCTGCCG
>sig_3935
TCGACCGCTCTGCCGGTGGTTACCATGGGCGGGCTGGCGCTGGCCGGAAGCTGGCTTCAT
>sig_3936
AGCCCCGACATAGCCCCACTGTTCGTCCATTTCCGCGCAGACGATGTCGAGCTGGATACT
>sig_3937
TTTCTCGTTCAGCTTTCTTGTACAAAGTGGTTGATAACAGCATGGAAGACGCCAAAAACA
>sig_3938
CCGCCATGGCCTCTAGAGAGCTCCAGCTTTTGTTCCCTTTAGTGAGGGTTAATTTCGAGC
>sig_3939
GGGGGATCCTAGACGCGTGAGATCAGATCTCGGTGACGGGCAGGACCGGACGGGGCGGTA
>sig_3940
CAAACATGAGAATTGGCGAGCTCGAATTAATTCGTAATCATGGTCATAGCTGTTTCCTGT
>sig_3941
AGCTAGCTTGGCTGCAGGTCGACGGATCCCAAGCTTCTTCTAGAGGTACCGCATGCGATA
>sig_3942
CAACGCCTTNTTNNCCGCAGCGGCGGCACCACNGATCTTNATNGGGGGACCCGGCANGCC
>sig_3943
CCATACCACCTTTTTGTTTTTTCCGCGCAGAGTCTTCTTTTTTCCGGAGCACGTGCTTTC
>sig_3944
TCGGCTTCCCGGCCGCGGAGTTGTTCGGTAAATTGTCACAACGCCGCGGCCATCGGCATT
>sig_3945
TAACTGTCAGCCAAAGTTTACTCATATATACTTTAGATTGATTTAAAACTTCATTTTTAA
>sig_3946
CAGAGCAAGAGATTACGCGCAGACCAAAACGATCTCAAGAAGATCATCTTATTATAATCA
>sig_3947
GTCATCGCCATTAATTCACTGATCAGTGATAAGCTGTCAAACATGAGAATTCCGGGGATC
>sig_3948
GCTACTTGCATTACAGTTTACGAACCGAACAGGCTTATGTCAATTCGCCTCTCAGGCGCC
>sig_3949
GCCAGTGAATTCCCGGGGATCCGTCGACCTGCAGCCAAGCTTATCGATTCTAGACTCGAG
>sig_3950
GGTCGACTCTAGAGGATCCCCGGGTACCGAGCTCGAATTCACTTTGACAATTGAATCCGA
>sig_3951
CAACGCGCGGGGAGAGGCGGTTTGCGTATTGGGCGCTAGCGGAGTGTATACTGGCTTACT
>sig_3952
CCGGATCCCGGGCTAAGTCAGCGACGCTGAGAGTGTTTTCAGTGCTCATGCTTGCTCCTT
>sig_3953
GCGTAGGATTCCGCCCCTTCCCGCAAACGACCCCAAACAGGAAACGCAGCTGTAATCCGG
>sig_3954
CGCGGCGAGCATCTGAGCGCCGCTGGTCGGCGACGTTCGAGCGAACGCCAGCCATTCCTC
>sig_3955
CTGGCAACTAGAAGGCACAGACGAGGCTGATCAGCGAGCTCGTCGATCGACCACGATTTG
>sig_3956
CGAAAGGCCCAGTCTTTCGACTGAGCCTTTCGTTTTATTTGATGCCTGGGAATTCTTGAA
>sig_3957
GGCGCCTGATGCGGTATTTTCTCCTTACGCATCTGTGCGGTATTTCACACCGCATACGCG
>sig_3958
CAGCACCATGGTGATGGTGATGGTGATGTTTCATAGTTAATTTCTCCTCTTTAATGAATT
>sig_3959
ATGGGCGGCCGCTCTAGAGTCGACCTGCAGGCATGCAAGCTTGGCACTGGCCGTCGTTTT
>sig_3960
CGGACGATGAGCTCGAATTGGGGATCTTGAAGTACCTATTCCGAAGTTCCTATTCTCTAG
>sig_3961
CCATCAACCAGACGATAGTTATCACGGAAGTTGGCACGACGGTAGTCGACACCCAGTTCT
>sig_3962
AGAACACCATAACCCATAGTAGTGACAAGTGTTGGCCATGGAACAGGTAGTTTTCCAGTA
>sig_3963
AGCGGAAGAAGCTATTCGCCATTCAGGCTGCGCAACTGTTGGGAAGGGCGATCGGTGCGG
>sig_3964
CGAAGTGGCGAGCCCGATCTTCCCCATCGGTGATGTCGGCGATATAGGCGCCAGCAACGG
>sig_3965
TTCAATCATGCGAAACGATCCTCATCCTGTCTCTTGATCGGATCTTGATCCCCTGCGCCA
>sig_3966
AAATGGCAGTCTAGCAGAAGAAGATGTAGTAATTAGATCTGCCAATCTCACAGACAATGC
>sig_3967
CATGATTACGCCAAGCTATTTAGGTGACACTATAGAATACTCAAGCTATGCATCCCATTG
>sig_3968
GTATTAATACGACTCACTATAGGGCTAGCGATCGCCATGGAATAAGTAAGGAATCCACAT
>sig_3969
GCTCGTAATTAGCTGAGAATTCACTGGCCGTCGTTTTACAACGTCGTGACTGGGAAAACC
>sig_3970
GGGATGTGAGATCTTGAATTCGCCGTGATGGTGGTGATGGTGGCTCATCTCGACCGGGGA
>sig_3971
AGTATACACTCCGCTAGCGCCCAATACGCAAACCGCCTCTCCCCGCGCGTTGGCCGATTC
>sig_3972
GGGGTCACTCGACTCTAGAGGATCCCCGGGTACCGAGCTCGAATTCGGCGTAATCATGGT
>sig_3973
TACCTTACGCTTCTTCTTTGGAGCAGTCATTTTTTCTGAGCTCGGTACCCTCAAGGGTCC
>sig_3974
AACAGCTATGACCATGATTACGAGTAATCATGGCCATGGATTTTGTTTCCTGTGTGAAAT
>sig_3975
TTCCTTTTTCAATATTATTTAAGCATTTATCAGGGTTATTGTCTCATGAGCGGATACATA
>sig_3976
TTCCTCGAGTCTAGTGGGCAGATCTTAAGATTGTGTAATATGTATCAAAATTTAGAAAAA
>sig_3977
AGCCAGGTGATTACATTTGGGCCCTCATTAGAAAAACTCATCGAGCATCAAGTGAAACTG
>sig_3978
GTGACCTCGAGCGGCCGCCACTGTGCTGGATATCTGCAGAATTCCACCACACTGGACTAG
>sig_3979
AATTTAACCGCCAGTCAGGCTTTCTTTCACAGATGTGGATTGGCGATAAAAACCAACTGC
>sig_3980
GTACGACGATGACGATAAGGATCATCAAACAAGTTTGTACAAAAAAGCTGAACGAGAAAC
>sig_3981
TCGAATTCACTTTGACAATTGAATCCGATTTTGACCATTATTTTCATATCCGTAATAGTG
>sig_3982
GCGTAAGGAAATCCATTATGTACTATTTCAAGCTAATTCCGGTGGAAGCCGAATTGATCC
>sig_3983
ACAAAGCCGAAGAGGAAGCTGAGTTGGAGGCTGAAACCGCTGAACAATAAGCTGAGCAAT
>sig_3984
TGATTTCTTGACCAACGTGGTCACTTGGCGCGCCGGATCTGTGTAATCCCTTCAGTTGGT
>sig_3985
AGTGAGCTCGTCGACCCGGGAATTCCGGACCGGTACCTGCAGGCGTACCAGCTTTCCCTA
>sig_3986
ATTATTTAATAAGTAAGTTAAGGGATGCATAAACTGCATCCCTTAACTTGTTTTTCGGGT
>sig_3987
ATCTGGAACGTCATATGGATAGGATCCTGCATAGTCCGGGACGTCATACGGATAGCCCGC
>sig_3988
ATCCCTCGAGGGTACCGAGCTCCATATGCACTTTATGATTCATGGTATATTACCTCTTAA
>sig_3989
TGCACTACTGGAAAACTACCTGTTCCCTGGCCAACACTTGTCACTACTTTCTCTTATGGT
>sig_3990
TCCTGCCCGCGCGGTGTTCCGCATTCTGCAAGCCTCCGGAGCGCACGTCGGCAGTCGGCT
>sig_3991
GATTAGCTTTTGTTCACCGTTAATTAACCCGCTCATTCTAGAGTCCCCCGTGTTCTCTCC
>sig_3992
CCCCCTAGAGTCGAGATCTGGATTGAGAGTGAATATGAGACTCTAATTGGATACCGAGGG
>sig_3993
ACAATTCTCCCCAGCTCTTTCTGCGCTGTCCATAATGAACTATTTCAGGAGTATTGGAGT
>sig_3994
CTCTTCAACTTTGTCTTCCAGCTGTTTCATATGTGTCGACACCCATCTCTCCGCATCACC
>sig_3995
GATCCTAATAAAAGCTTGTCGAGAAGTACTAGAGGATCATAATCAGCCATACCACATTTG
>sig_3996
GTTCCTTTAAAGAGCCTGCTTTTTTGTACAAAGTTGGCATTATAAAAAAGCATTGCTTAT
>sig_3997
CCCTGTTTTAGCGTGATGCGCCCACTGCGCATAGAAATTGCATCAACGCATATAGCGCTA
>sig_3998
ATAGACCATGGCTAGCTCGCGAGTCGACTCTAGAGAATTCCTCGAGGGCTCTTCCTGCTT
>sig_3999
GAGCTCGCCCGTCACAAAGAGCTTCAACAGGGGAGAGTCCCACCATCACCATCACCATTA
>sig_4000
GATTTTTTTCTCCATTTTAGCTTCCTTAGCTCCTGAAAATCTCGACGCTCAAGTCAGAGG
>sig_4001
GGCGCCTGATGCGGTATTTTCTCCTTACGCATCTGTGCGGTATTTCACACCGCATACGTC
>sig_4002
AAATCGCTCCTTTTTAGGTGGCACAAATGTGAGGCATTTTCGCTCTTTCCGGCGAGGCTA
>sig_4003
TTGCCTTGCTGAAGATCCGTTCCAAGGAGGGCAGGTGTGCACAGCCATCCCGGACTATAC
>sig_4004
CCCCCCCCCCCCCCCCCCCCTGCAGCAATGAACAACGTTGCCCGGATCGATCCGGTCGCG
>sig_4005
TTATGGCAGAGCAGGGAAAGGAATTGCCGGGCTATGTGCAACGGGAATTTGAAGACCGGT
>sig_4006
ACCCGGGGATCCTCTAGAGTCGACCTGCAGGCATGCAAGCTTATTCCCTTTAGTGAGGGT
>sig_4007
AGTTGATATAAAACTGAAAAAAAATAACCTAATATATAAAAACAAAAAAACAGAAAAAAA
>sig_4008
TAGGCACCCCAGGCTTTAGACTTTATGCTTCCGGCTCGTATGTTGTGTGGAATTGTGAGC
>sig_4009
TTACATATCAAAGGGAAAACTGTCCATACCCATGGATTCTTCGTCTGTTTCTACTGGTAT
>sig_4010
ACCGGAGGCTTTTGACTTGAGGGGGATCCACGCGTTTACGCCCCGCCCTGCCACTCATCG
>sig_4011
TGCAGCCCGGGGGATCCACTAGTTCTAGAGCGGCCGCCACCGCGGTGGATCCTGCACCAT
>sig_4012
AATACATTCAAATATGTATCCGCTCATGAGCTTCACGCTGCCGCAAGCACTCAGGGCGCA
>sig_4013
CTATAAAAATAGGCGTATCACGAGGCCCTTTCGTCTTCAAGAATTCTCTGACGAATAATC
>sig_4014
ACTGGCGGCCGTTACTAGTGGATCCATGGTTAATTCCTCCTGTTAGCCCAAAAAACGGGT
>sig_4015
GCTTGCCTGCAGGTCGACTCTAGAGGATCCGAATTCTACGTAGTGTGCCGCACCCGGCCC
>sig_4016
GTGCTCGAGTGCGGCCGCAAGCTTGTCGACGGAGCTCGAATTCGGATCCCGACCCATTTG
>sig_4017
GCCATTCACCAACAAGGAGTTAATTAACTATCATAGTTTAAACTAACTAGTGATTAAATC
>sig_4018
ACTGGCTAAATACGGAAGGATCTGAGGTTCTTATCGATGAGCTCGCACGAACCCAGTTGA
>sig_4019
ACTATCATAGTTTAAACTAACTAGTGATTAAATCAGAACGCAGAAGCGGTCTGATAAAAC
>sig_4020
AATCTCATGACCAAAATCCCTTAACGTGAGTTTTCGTTCCACTGAGCGTCAGACCCCATT
>sig_4021
CAGGCTTGTCACTCGGGGTTCGAGAAGATGATCTGACCATGCTTAATTTCTCCTCTTTAA
>sig_4022
TTCTGCAAGCCTCGTCGTCCTGGCCGGACCACGCTATCTGTGCAAGGTCCCCGGCCCCGG
>sig_4023
AGGCGCGCCTGTACAGAATTCGGATCCACGAGCTCCGGACTCTTGTCGTCGTCATCAATC
>sig_4024
CGACTGCAGAATTCGAAGCTTGAGCTCGAGATCTGAGTCCGGACGCTATCGTTCGTAAAT
>sig_4025
TGGCGCCAGCCGGCTTCAATTGCACGGGCCCCTATAGTGAGTCGTATTACGTAGCTTGGC
>sig_4026
CTTTTTCCGAAGGTAACTGGCTTCTGCAGAGCGCAGATACCAAATACTGTTTTCTAGTGT
>sig_4027
GATCAAAGCGGGCGCGTCGTTGTGGTCACCGTCTAGATTTAAAGATCTGGTACCGCGGCC
>sig_4028
GTAACAGCTGCTGGGATTACACATGGCATGGATGAACTATACAGATCTATCTAGAGTCCG
>sig_4029
GCAGCAGTTTAATAAGCTTAATTAGCTGAGCTTGGACTCCTGTTGATAGATCCAGTAATG
>sig_4030
GATTAAAACAAAGGGGGATTTAACTGGAGGCGTGAAAAACGGGGAGCTGATCACTACTTC
>sig_4031
ATGCTACTCCGTCATAACTTCGTATAGCATACATTATACGAAGTTATATTCTACCGGGTA
>sig_4032
CGGATATGAAAATAATGGTCAAAATCGGATTCAATTGTCAAAGTGATCCCCCATGAATAA
>sig_4033
GTATGGCTTCCCGCTGCCTTCACCTTTGACGGTAAAGTAATGCCCATTGACACAGCCATC
>sig_4034
AACTGGGAAGCTAAGTTGACACTCATATGGGCGCCCTGAAAATACAGGTTTTCGGTCGTT
>sig_4035
GTTGTTTCTGATACATGGCAAAGGTAGCGTTGCCAATGATGTTACAGATGAGATGGTCAG
>sig_4036
GACGAGCTGTACAAGTAAAGCGGCCGCGTCGAGCCCTATGGGTACCATGCATGTATTCAA
>sig_4037
CGTTCAGCTTTCTTGTACAAAGTGGTGATAGGGCCCGGGATCCTGATGGTGAGCAAGGGC
>sig_4038
GATATGAATAAATTGCAGTTTCACTTGATGCTCGATGAGTTTTTCTAAATGACCAAACAG
>sig_4039
GTCGGGCCCAGATCTGAGCTCCCATGGACTAGTTCCTCCTGCTAGCCCAAAAAAACGGGT
>sig_4040
CCGAAAAGTGCCACCTGGACGCGCCCTGTAGCGGCGCATTAAGCGCGGCGGGTGTGGTGG
>sig_4041
AAGCTTGCATGCCTGCAGGTCGACTCTAGAGGATCCCTGTATCCCAACTGTCCTTAATAA
>sig_4042
AGGATCTCGAGAAGCTTGGCTGTTTTGGCGGATGAGAGAAGAAATTCCTCGAGTCTAGAC
>sig_4043
AGAATTCGCCCTTAAGGGCGAATTCCAGCACACTGGCGGCCGTTACTAGTGGATCCGAGC
>sig_4044
TTACCCAACTTAATCGCCTTGCAGCACATCCCCCTTTCGCCAGCTGGCTAATAGCGAAGA
>sig_4045
CCAGCCTGCGCGAGCAGCTGCCTCGCGCGTNTNCGGTGATGANCGGTGAAAACCTCTGAC
>sig_4046
GCTTTATTTGTAACCATTATAAGCTGCAATAAACAAGTTAACAACAACAATTCGATGCAT
>sig_4047
GATGCCAGAAAACTGCTGCAGGCATCGTGGTGTCACGCTCGTCGTTTGGTATGGCTTCAT
>sig_4048
AGTTCTAGTTATTGCTGATAAATACGCTGATCCAGATTTCGTTGCCTCAGACCTTCTGCT
>sig_4049
GCGCCAGATTTATCAGCAATAAACCAGCCAGCCGGAAGGGCCGAGCGCAGAAGTGGTCCT
>sig_4050
GTGCGTCCATGGGCAAATATTATACGCAAGGCGACAAGGTGCTGATGCCGCTGGCGATTC
>sig_4051
ATCTATCAACAGGAGTCCAAGCTCAGCTAATTAAGCTTAGATCTCTAAGAACGATAACCC
>sig_4052
CGATCTGGACTCGCAGCTGCTCGCGCAAGGGGCCGTGTAGGGGGAAGAAAACCGTCACTT
>sig_4053
CCACCGCGGTGGAGCTCCAATTCGCCCTATAGTGAGTCGTATTACGCGCGCAAACTATTA
>sig_4054
GGACTCTTGACCATGGCTACTACTAAGCATTTGGCTCTTGCCATCCTTGTCCTCCTTAGC
>sig_4055
CAACAGCTCATTTCAGAATAATTCGTCAGGTGGCACTTTTCGGGGAAATGTGCGCGGAAC
>sig_4056
TGTGGTGGTTACGCGCAGCGTGACCGCTACACTTGCCAGCGCCCTAGGGCCCGGTCCTTT
>sig_4057
TTTGTTGGGCGTTTTTTTTTTTTGATCAATAACTTTGTTGGGCTTATGATTTGTAATATT
>sig_4058
AAATCGATGAGCTCTTGAAATAAGATCACTACCGGGCGTATTTTTTGAGTTATCGAGATT
>sig_4059
GCCCGGGCTAGAGCGGCCGCCACCGCGGTGGAGCTCCAGCTTTTGTTCCCTTTAGTGAGG
>sig_4060
GCTATGACCATGATTACGAATTGCGGAATTCCGCAATTCCCGGGGATCCGTCGACCTGCA
>sig_4061
TCTTTGATCCGGTTCTTGAACAGGATCTATTTGAGGCGCTAAATGAAACCTTAACGCTAT
>sig_4062
GAAAAAAACCGCTATCGCGATCGCAGTTGCACTGGCTGGTTTCGCTACCGTTGCGCAGGC
>sig_4063
TCTCCACAGGTGTCCACTCCCAGGTCCAAGTTTAAACGGATCCCCCGACCTCGACCTCTG
>sig_4064
ACTATAGGGGAATTGTGAGCGGATAACAATTCCCCTCTAGGATCCGAATTCGAGCTCCGT
>sig_4065
GAATCGGCCAACGCGCGGGGAGAGGCGGTTTGCGTATTGAGCTTGGCACTGGGCCAAGCT
>sig_4066
AGGGAACAAAAGCTGGAGCTCCACCGCGGTGGCGGCCGCTCTAGCCCGGGCGGATCCCCC
>sig_4067
AGCTCTTCCGCCCTGACAGTTATAAATTTGGAGTGTGAAGGTTATTGCGTGGTTTCCAGA
>sig_4068
TTACGTACGCTAATGGCGTCAAAACAAAGACTCTAGACCTAGGCCTTAAGATCATATGCA
>sig_4069
GTCATCATTCGAACCGGTACCCACGTGATGGTGGTGGTGATGTGCCATGGTATATCTCCT
>sig_4070
CTCCTGAAGTGTTAAGTACATCGCAAAGTCTCCGCAGAATTCATACAACCTCCTTAGTAC
>sig_4071
GGAAGTTCTGTTCCAGGGGCCCCTGGGATCCCCGGAATTCCCGGGTCGACTCGAGCGGCC
>sig_4072
CCTATCGCGATCAGCTCTTTTGCGTCGACGGATCCGGCTGCTAACAAAGCCCGAAAGGAA
>sig_4073
TGCAGGAATTCGCGGCCGCCTCGAGGATCCGTATTTATAGGTTTTTTTATTACAAAACTG
>sig_4074
ACCGAGCTCGAATTCATACAACCTCCTTAGTACATGCAACCATTATCACCGCCAGAGGTA
>sig_4075
CCCACGGCCGCCGGGGGCCGGGGGCGGCGCCGGGCGGCCCGGGGCGTCAGGCGCCGGGGG
>sig_4076
CGGGCTCCCCTGATAACGTCTTTGCTGTTTGCCGCCGTGCATATGCAGTATCAGAACCTG
>sig_4077
TCATGGTGCCGTCGTTCTCGAAGCGCACGGTGCGGTCGATGCTCAGGCCCTCGGGGAAGC
>sig_4078
GCAGCTCTCGGCTCCCTCTCCCCTTGCTCCGTGGATCCATGGTGAGCAAGGGCGAGGAGC
>sig_4079
TTAGCTGAGAATTCACTGGCCGTCGTTTTACAACGTCGTGACTGGGAAAACCCTGGCGTT
>sig_4080
TTCACTTATCTGGTTGGCCTGCAAGGCCTTCGCGAGGTACCGGGCCCAAGCTTGGGCTGC
>sig_4081
TTCCACCGCCGCCTTCTATGAAAGGTTGGGCTTCGGAATCGTTTTCCGGGACGCCAACAA
>sig_4082
AAACTTTATTGCCAAATGTTTGAACGATCGGGGAAATTCGAGCTCTAAGCATGATGATGA
>sig_4083
ATTCCGTTTGTAAGTGACCTTAGGTAGAGCTGCTAGGATAGTCTTACAAGGGAGTCCTGC
>sig_4084
TCACCGAAACGCGCGAGGCAGATCGTCAGTCAGTCACGATGAATTCCCGGGGATCCAACA
>sig_4085
GACCATGATTACGAATTCCCCGGATCCGTCGACCTGCAGGTCGACGGATCCGGGGAATTC
>sig_4086
GGGTCTTCCTGGTCTTGCTGGCCAACATGGTGATCCGCCTGCAATCGAGGGTAGGGTCGA
>sig_4087
GGGTCTTCCTGGTCTTGCTGGCCAACATGGTGATCCGCCTGCAATCGAGGGTAGGGTCGC
>sig_4088
ACTCTCAAGGATCTTACCGCTGTTGAGATCCAGTTCGATGTACCCCACTCGTGCACCCAA
>sig_4089
CTAGAGATATCAGGCCTTGCGGCCGCGGCCAGATTGGCCTGTCGACGAATTCGAATCGAT
>sig_4090
GGGTCTTCCTGGTCTTGCTGGCCAACATGGTGATCCGCCTGCAATCGAGGGTAGGGTCGG
>sig_4091
ACGACGTTGTAAAACGACGGCCAGTGAATTCGAGCTCGGTACCCCCTCGAGGGGGGATCC
>sig_4092
GTATTCCGTTGCTCAGAAGTCACGATGCCAGAAAACTGCTGCAGATGACCGGAGAATGGC
>sig_4093
GGCAGAAAAATAAACAAATAGGGGTTCCGCGCACATTTCCCCGAAAAGTGCCACCTGACG
>sig_4094
GGTCAGGTCCCCAGAGGGCCAGCAGCGCCAGCAGGGGCAGGAGGCGCATCCACAGGGCCA
>sig_4095
TACCAGGCTAGTCCGAGGCCTCGAGATCTATCGATGCATGCCATGGTACCCGGGAGCTCG
>sig_4096
CAGTATAAATTTAACGATCAACTAACTCAACGCTAGTAGTGGATTTAATCCCAAATGAGC
>sig_4097
TAAGCTTAATTAATTTAAATGAATTCGCGGCCGCGTCGACAATCAACCTCTGGATTACAA
>sig_4098
CGAGGCAGACCTCAGCGCCCCCCCCCCCCCGAGCTCTTAATTAATTTAAATCTAGACTAG
>sig_4099
TAATTGGTAATCAGATTTTAGAAAACAATAAACCCTTGCATAACTTTCTCGTCCATATCG
>sig_4100
GGAAAAACGCAGCAACGCGGCCTTTTTACGGTTCCTGGCCTTTTGCTGGTCTTTTGCTCA
>sig_4101
ATAACAATTTCACACAGGAAACAGAATTCCCGGGGATCCGTCGACCTGCAGCCAAGCTTG
>sig_4102
TCATGCAGACGGATCGCACGAACCCGCTGAATTGAACACGAGCACGGCACCCGCGACCAC
>sig_4103
TATAAGTTGTAGAATAATTATTGATCCAAATCAGATTAAGAGTATAAGCTTTGTTTTTTC
>sig_4104
TCAACGGGCCCTCGCGAAGCGGCCCGACCAAGCGGGAAGCTAGCTTGGCGTAATCATGGT
>sig_4105
GCTATGAAATTCTTTTTCCATCGTCGCTTGGTACCATTCCCACGTGGATACATGGATCCG
>sig_4106
TCCATGCCCCCGAACTGCAGGAGTGGGGAGGCACGATGGCCGCTTTGGTCCCGGATCCTC
>sig_4107
GAAAAATAAACAAATAGGGGTTCCGCGCACATTTCCCCGAAAAGTGCCACCTGACGTCCA
>sig_4108
TGGCGAGCAAAGAAACCTTTACCCATTACCAGCCGCAGGGCAACAGTGACCCGGCTCATA
>sig_4109
CTCGTGAAGCGGTTATCGCCGAAGTATCGACTCAACTATCAGAGGTAGTTGGCGTCATCG
>sig_4110
TTTCTCCTTACGCATCTGTGCGGTATTTCACACCGCATACTAGTCCGAGGCCTCGAGATC
>sig_4111
TGGGAAGGGCGATCGAGTGAATTGTAATACGACTCACTATAGGGCGAATTGGGTACACTT
>sig_4112
TGAAAAGCATTGAACACCGTAAGCGAAAGTAGTAACGAGTGTTGGCCATGGAACAGGTAG
>sig_4113
ATATCCCAACGACCGAAAACCTGTATTTTCAGGGCGCCATGGATCCGGAATTCAAAGGCC
>sig_4114
GTGGCGGCCGCCCGGGCGCGCCGAATTCGATCATTAAAAACGTCCGCAATGTGTTATTAA
>sig_4115
CCTAAGGTAGCGAGTTTAAACGATATCGGATCCAGGCGTTTAAGGGCACCAATAACTGCC
>sig_4116
ACGGTTAGACTATCTTTTAGAAATGTCATCAGATATTGAAGACTTCAAAAGAAAAGCACA
>sig_4117
GGCGTTCAGGGTGCGCGGCGAGAGGCCTGGTGCACCATCTGGCCCTGGAGGTTCTGCATA
>sig_4118
GTACCCGGGGATCCACGCGTTTACAAAGTCATTTTGTAATGCCGGATGCGGCGTAAAACA
>sig_4119
TGTTATTTCATCATGGTCTGGCCATTCTCATCGTGAGCTAGCGGATCTCGACCAATTCTC
>sig_4120
GGATCCAATGAAAATAAAGGATCCTTTATTACTAGTAAAAAAACTACCGTTGTTATAGGT
>sig_4121
TTATTTACAATCAAAGGAGATATACCATGGCACATCACCATCACCATCACATGTCCCCTA
>sig_4122
TAACAGCATGGTGAGCAAGGGCGAGGAGCTGTTCACCGGGGTGGTGCCCATCCTGGTCGA
>sig_4123
CCACGTTTGGTGGTGGCGACCATCCTCCAAAATCGGATGGTTCAACTAGTGGTGGTGGCG
>sig_4124
CATTATAACCCTCTTTATTTTTTCCTCCTTATAAAATTAGTATAATTATAGCACGCGATG
>sig_4125
TCGGTACCGGGCCCCCCCTCGAGGGGGGGCCCGTTTCTCAAAGCTCACGCTGTAGGTATC
>sig_4126
CTGCTAGCAAAGCCCAGCTGTCACGGGCACCCCCTGGGCTCGGCGGTAGCTCGTTTATGC
>sig_4127
AATTTAAATTGTAAACGTTAATATTTTGTTAAAATTCGCGTTAAATTTTTGTTAAATCAG
>sig_4128
CGAAGGAACTACAAAATAAATTATAAGGAGGCCTCACCATGGGTACTGCAGGATTGTGTA
>sig_4129
TCTCATGTTTGACAGCTTATCATCGGTGACCCGGGCGATAAGCTTCGGGCCGCGTTGCTG
>sig_4130
TCACCGAAACGCGCGAGGCAGATCGTCAGTCAGTCACGATGAATTCCCGGGGATCCACGC
>sig_4131
TATTGATGTTGGTGTTGATGAGCTCGACACGGGGTCATTAAACATTATCTGATTTTTGTA
>sig_4132
AAATCTTCTCTCACTCGTCGAGATCGGCTAGCTCATTCATTCAAGATCTGGTACCCGGGG
>sig_4133
AGTCGTATTATACTATGCCGATATACTATGCCGATGATTAATTGTCAACTACTGTTTAAA
>sig_4134
TGAAGGCGGGAAACGACAATCTGATCCAAGCTCAAGCTCCAATACGCAAACCGCCTCTCC
>sig_4135
TTTCCCCCCCCCCCCCGAGCTCGGTACCCGGGGATCCTCTAGAGTCGACCTGCAGGCATG
>sig_4136
TAAAATCATACTACCTTATGAGCTCCCTGTGAGCGAGTAACAACCCGTCGGATTCTCCGT
>sig_4137
AGAAACCATTATTATCATGACATTAACCTATAAAAATAGGCGTACTACGAGGCCCTTTCA
>sig_4138
GATGTGATACAGACTGGCGGGCTCCAGGCCATGGAGGACAAAGCCACGGGAGGAGGCATT
>sig_4139
TCCGCGCACATTTCCCCGAAAAGTGCCACCTGACGTCCACATATACCTGCCGTTCACTAT
>sig_4140
GGTAATCCCCTGGCACGACAGGTTTCCCGACTGGAAAGCGGGCAGTGAGCGCAACGCAAT
>sig_4141
TGCCTGACGGTTTTTGCCGCGACTCTCTATAATTTCTCCATACCTGTTTTTCTGGATGGA
>sig_4142
TGGGGTTGCTTTTGTTCGTCCATGAGATCTATTGATACGACTTCGGATGATTATTGGAGA
>sig_4143
AGCCATAAGGGATCCCCCTCAAGTCAAAAGCCTCCGGTCGGAGGCTTTTGACTTTCTGCT
>sig_4144
AGTCTCTCTCTCAAGCTTGCATGCCACGCGTCTCGAGGGCCCCTGCAGGTCGACTCTAGA
>sig_4145
ATAAGGAAGTTCATTTCATTTGGAGAGAACACGGGGGACTCTAGAGGATCCCCGGGTGGT
>sig_4146
GGTTTTCACCGTCATCACCGAAACGCGCGAACGAAAGGGCCTCGTGATACGCCTATTTTT
>sig_4147
GTAGCGATACTGATTAAATTTGTGTACCGTCGCTTGGTCGGTCATTTCGAACCCCAGAGT
>sig_4148
ATTTTACGTTTCTCGTTCAGCTTTTTTGTACAAACTTGTGATAACAGCATGATGATGATG
>sig_4149
CCCCACTAGTAATAATTTTCTTTAACTTTAGTAAGGAGCGATCGCCATGGCACAGGTTAT
>sig_4150
GAAATGTTTGACTGAGTTTGGTATTTGGGAAATTAATTTTATATTATACCCCATTCTGAT
>sig_4151
GGTTTCCCTCTAGAAATAATTTTGTTTAACTTTAAGAAGGAGATATACCATGGCTAGCAT
>sig_4152
TTAAAAAAATCTTTCGGGGGCATGGGGAGTAAGCTGTTAGTTAGTTAAGCTTCCCGGGAT
>sig_4153
TGTGATAAACTACCGCATTAAAGCTAGCTTATCGATGCATAATGTGCCTGTCAAATGGAC
>sig_4154
CGAATTCGAGCTCGCCCGGGGATCCTCTAGAGTCGACCTGCAGCCCAAGCTTGGCACTGG
>sig_4155
CGACCCGGGAATTCCTGGGGATCCCAGGGGCCCCTGGAACAGAACTTCCAGATCCGATTT
>sig_4156
AGCTAGCATCCACCATTCATTTGCATCGGACCGTAAACCAAATCAAGAGTTTGGGAGCTA
>sig_4157
GTACCTCTAGCAGATCCTCGAGTTAGGTTGACTTCCCCGCGGAATTCGCGTCTACTTTCG
>sig_4158
CTTAAAAAGTGAAAATAAATACAAAGGTTCTTGAGGGTTGTGTTAAATTGAAAGCGAGAA
>sig_4159
GGTGGAGCTCCAGCTTTTGTTCCCTTTAGTGAGGGTTAATTTCGAGCTTGGCGTAATCGC
>sig_4160
ACATGAGAATTCGCGGATCCGCGCGCGGATCCGCGAATTCCGGGGATCTAGATAAATAGT
>sig_4161
TGATAACAGCTTTGTATAGTTCATCCATGCCATGTGTAATCCCAGCAGCTGTTACAAACT
>sig_4162
ATTGGTTAAAAAATGAGCTGATTTAACAAATTTTAACAAAATATTAACGTTTACAATTTC
>sig_4163
ACCGGCTCCAGATTTATCAGCAATAAACCAGCCAGCCGGGCCGCAAAAATTAAAAATGAA
>sig_4164
AAGCTTGCGGCCGCCTGCAGGTCGACCATATGGGAGAGCTCCCATGGGGATCCATGCATA
>sig_4165
GTTGGCCAATGAGCTGAGGCGGTGTGACGCTTGCGGAGAACAAAAACTTATTTCTGAAGA
>sig_4166
TTCCAGGTCCTGTACCTGGCCCCTCGTCAGACATGATTCACACTAAAAGAGATCCCCGGG
>sig_4167
CCCGGGGGTACCCTGCAGGCGGCCGCGAGCTCCCATGGAGGCCTGAATTCTAGAAGGTAC
>sig_4168
AGGCCTGAGTAACTGCGGTCGCCGTCCACGGCGCGCCGAAGGCCTTCGGCGCACGCCGCC
>sig_4169
TCTCGAGGAAATGGTCAGCGAACCAATCAGCAGGGTCATCGCTAGAAACCATCCTTAGCG
>sig_4170
AACAGCTATGACCATGTTCACTTACCTACTGGGCCCGGATCCTCTTGTACAGCTCGTCCA
>sig_4171
TTTCGTCTTCAAGAATTCCCCAGGCATCAAATAAAACGAAAGGCTCAGTCGAAAGACTGG
>sig_4172
GCCCGGGTTATAATTACCTCAGGTCGACGTCCCATGGCCATTCGAATTCGTAATCATGGT
>sig_4173
TCCTCTAGAGTCGACCTGCAGCCCAAGCTTGGGCCCGGTACCTCGCGAAGGCCTTGCAGG
>sig_4174
GCACATCCATGAATTCTGCAGCTGGATCCGCAATTGTCTTGGCCATTGCGAAGTGATTCC
>sig_4175
TCATAGCTGTTTCCTGGTTTCCTGTGTGAAATTGTTATCCGCTCACAATTCCACACATTA
>sig_4176
CCTGCAGCTCGCTGTGCGCAACGATGAGGAACTGAACAAACTGCTCGGAAGAGTCACTAT
>sig_4177
TCCTTAGTAAAGTTAAAATTCCCTATAGTGAGTCGTATTAATTTCGCGGGATCGAGATCC
>sig_4178
TGATGGTGGCCCATGGCCGCTCCCTTCTCTGACGCCGTCCACGCTGCCTCCTCACGTGAC
>sig_4179
CGGATCCCCGGGTTTAAACTAGTCGCGAGGCCTGCGGCCGCAGATCTAGATCCAAAAAAC
>sig_4180
CCTGAATGGCGAATGGCGCGATAAGCTAGCGTGAGTAGCGCGTACCTCACCTCGCCCAAC
>sig_4181
ATCGCGCGCGGTGTCATCTATGTTACTAGATCGGGAATTCAGATCTCGACGGATCAGCTT
>sig_4182
GATCTTCCCCATCGGTGATGTCGGCGATATAGGCGCCAGCAACCGCACTTGTGGCGCCGG
>sig_4183
CTCCTTTACTCATATGAATTCCTCCATCCAGAAAAACAGGTATGGAGAAACAGTAGAGAG
>sig_4184
TATGTTGTGTGGAATTGTAAGGAGGTTATTTATGCGTAAAGGAGAAGAACTTTTCACTGG
>sig_4185
TTTTCCATAGGCTCCGCCCCCCTGACGAGCATCACAAAAATCGAATTTCTGCCATTCATC
>sig_4186
TATTGACTACCGGAAGCAGTGTGACCGTGTGCTTCTCAAATGCCTGACTGGTAACAGGAT
>sig_4187
GACACCCGCGCGCGTACACCAACAAGCGCCTGGCCCGCCGGCATATTGGTGGGAATAATT
>sig_4188
TACGTAATACGACTCACTATAGTTCTAGAGGCTCGAGAGGCCTTGCGGCCGCGGCCAGAT
>sig_4189
AGTTTTGTAATAAAAAAACCTATAAATATGCCCATGTCAGTTGAATTTTACAACTCTAAC
>sig_4190
CCTCGAGGGGGGGCCCGGTACCCAGCTTTTGTTCCCTTTAGTGAGGGTTAATTTCGAGCT
>sig_4191
CTCACCGAATTAATGTGAGTTAGCTCACTCATTAGGCACCCCAGGCTTTACACTTTATGC
>sig_4192
GCAACGCAGAAAGGCCCACCCGAAGGTGAGCCAGGTGATTACATTTGGGCCCTCAGAAAA
>sig_4193
TTCAAGAATTCTCATGTTTGACAGCTTATCATCGAATTCGATAAGCTTTAATGCGGTAGT
>sig_4194
GAATTCCTGATTGATTGACCGGATCCTCTACGCCGGACGCATCGTGGCCGGCATCACCGG
>sig_4195
GACTGGTGGACAGCAAATGGGTGCTTAGAGCTCGAATTTCCCCGATCGTTCAAACATTTG
>sig_4196
GCTCACAATTTGAATTCGAGCTCGGTACCCGGGGATCCTCTAGAGTCGACCTGCAGGCAT
>sig_4197
TTTCCCAGTCACGACGTTGTAAAACGACGGCCAGTGAATTCCCGGGGATCCAACCGTAAT
>sig_4198
TGCGATCCGCTAGAGGGAAACCGTTGTGGTCTCCCTATAGTGAGTCGTATTAATTTCGCG
>sig_4199
CCTGCACCTGAGGAGTGAATTCTTTGCCAAAATGATGAGACAGCACAATAACCAGCACGT
>sig_4200
GTGCTCGACTTAATGGTGATGGTGATGATGGTGATGGTGATGGCTCCCGCGTGGCACAAG
>sig_4201
TAAGCTTGGATCCGCGGCCGCTACGTAGAATTCCCATGGTATATCTCCTTCTTAAAGTTA
>sig_4202
GGGATCAAAGCGATAGTGAAGGACAGTGATGGACAGCCGACGGCAGTTGGGATTCGTGAA
>sig_4203
GTTACCAGCTGGCCGCCACGTTGCCCATTTTCGCCAGCTTCTTGCATCGCATGATCGCGT
>sig_4204
TCAAAAAAGGATCCGGGCCCAGTAGGTAAGTGAACATGGTCATAGCTGTTTCCTAGGAGA
>sig_4205
GTGTAATAAAATGTTTTAGAACAAATACTTGGACAGTTAAAAATATAAGAAATGTTTTCT
>sig_4206
TCTGAACGATATCTTCGAAGCTCAGAAAATCGAATGGCACGAAGGTTCCATGGGGAAAAC
>sig_4207
GAGTTGGAGGCTGAAACCGCTGAGCAACTGCTGGTTCCGCGTGGATCTCGGATCCGAATT
>sig_4208
AACAATTCCCCTCTAGAAATAATTTTGTTTAACTTTAAGAAGGAGATATACATATGGACG
>sig_4209
AAAACGCCATTAACCTGATGTTCTGGGGAATATAAATGTCAGGCTCCGTTATAAAGCTAG
>sig_4210
ATCCGTCGACCTGCAGCCAATTGGCGTAATCATGGTCATAGCTGTTTCCTGTGTGAAATT
>sig_4211
CAAGCAGGTGCGACAGACGTCATACTAGATATCTAGATCCGGCCACGATGCGTCCGGCGT
>sig_4212
TCAGCATCGTTGGATCCGGTGGTACCCCGGGTCGACCTGCAGCCCAAGCTTCTCATCACC
>sig_4213
GTGGATAGTGTAACTGATTCCCAAAAACGAAGGGAAATCCTTTCAAGGAGGCCTGCCTAC
>sig_4214
GGATAAACTATGGAACTTATGAAATAGATTGAAATGGTTTATCTGTTACCCCGTAGGATC
>sig_4215
CCTCGAGGTCGACGGTATCGATAAGCTTGATATCGAATTCGAGCTCGGTACCCGGGGATC
>sig_4216
TTTTTATTTTATGATATATATTTTTTTTTTAACATTTTTTTAATTTTTTTTTATTTTATG
>sig_4217
GCGTTCTGATTTAATCTGTATCAGGCTGAAAATCTTCTCTCATCCGCCAAAACAGCTGTT
>sig_4218
CCTGGGCAGTGTCAGGTCTACGAAGATCTACACTCCAGGCCGGAAAGAGCAAGGGGAGCC
>sig_4219
ATCATTTTACGTTTCTCGTTCAGCTTTTTTGTACAAACTTGTGATAACAGCTTTGTATAG
>sig_4220
CGCGTGCTGAAGAACGAGCAGTAATTCTAGAGTCGGGGCGGCCGGCCGCTTCGAGCAGAC
>sig_4221
CGTCGACCAATTGCTATCGCGGCCGCCGAGATCATATCACTGTGGACGTTGATGAAAGAA
>sig_4222
GAAGGCAGGCGAAAGGGAAAGGAGAGGAAGTATACGTTTAAACACGTGTCTCTGCACTCC
>sig_4223
TAGTGGAAACCGACGCCCCAGCACTCGTCCGAGGGCAAAGGAATAGGGATCCAGTAGATG
>sig_4224
CCTGTGGCGCCGGTGATGCCGGCCACGATGCGTCCGGCGTAGAGGATCTTTAGCTGTCTT
>sig_4225
GCTACAGGGCGCGTATGCGGTGTGAAATACCGCACAGATGCGTAAGGAGAAAATACCGCA
>sig_4226
GGAACTCCGTATGGCAATGAAAGACGGTGAGCTGGTGATATGGGATAGTGTTCACCCTTG
>sig_4227
ATTGCTCCATGTTTTTCTAGGTCTCGACTGCAGAATTCCCGATGCGGGGAGGCGGCCCAA
>sig_4228
CAAACACTGATAGTTTAAACTGAAGGCGGGAAACGACAATCTGATCCAAGCTCAAGCTCC
>sig_4229
GGCTGCAAGCAGATCATGAAGCAGCTCCAGCCGGCCCTCCAGACCGGCACCGAGAAGCTC
>sig_4230
GTCAAACATGAGAATTAATTCCGAGTTAGTTGTGAGTGTTGTTCCAGTTTGGAACAAGAG
>sig_4231
AATTCCCCTCTAGGATCCGAATTCGAGCTCCGTCGACAAGCTTGCGGCCGCACTCGAGCA
>sig_4232
GGATGAACTATACAAATAAGCTTAGAGCTCGAATTTCCCCGATCGTTCAAACATTTGGCA
>sig_4233
CTGGTGGACAGCAAATGGGTCGGATCCATGTATCCACGTGGGAATGGTACCATGAGCTCC
>sig_4234
TCTAGGGATCCCGGCGCGCCCCTCGAGCTAGAAAGCTTCCTAGAATCGATCCTAGAAGAT
>sig_4235
CAGCGGCATGAAAATCGAAGAAGGTAAACTGGTAATCTGGATTAACGGCGATAAAGGCTA
>sig_4236
AGCGATGACGAAATTCTTAGCTATTGGGATCCTCTAGCTAGAGTCAGCTTTATGCTTGTA
>sig_4237
TGTCGCTGGCCGGGTGACCCGGCGGGGACAAGGCAAGCTAAACAGATCTGGCGCGCCTTA
>sig_4238
GATGACGCACAATCCCACTATCCTTCGCCCCAAGCTTGGGCCCAAGCTTGGGTCGCGCCC
>sig_4239
AAAGCAGGAAGAGCCCTCGAGGAATTCGCGGCCGCCGTCGACTCGCGAGCTAGCCATATG
>sig_4240
CAGACGGATCGCACGAACCCGCTGAATTGAACACGAGCACGGCACCCGCGACCACTATGC
>sig_4241
AACGCGAATTTTAACATCAGGAAGATCGCACTCCAGCCAGCTTTCCGGCACCGCTTCTGG
>sig_4242
TGCAGCATGCATATGCATCCGGAGTTCCCGGGCGCCGGCCTAGGACTAGTGATCACCGGT
>sig_4243
AAGCTTCCGGTCTCCCTATAGTGAGTCGTATTAATTTCGATAAGCCAGCTGCATTAATGA
>sig_4244
GCCGCGTTTAATGACCAGCACAGTCGTGATGGCAAGGTCAGAATAGCGCTGAGGTCTGCC
>sig_4245
CTGAGATACCTACAGCGTGAGCTATGAGAAAGCGCGACCGATGCCCTTGAGAGCCTTCAA
>sig_4246
CCCAGATCTGGGTACCGATGACGACGACAAGAGCCCGGGCTTCTCCTCAACCATGGCGAT
>sig_4247
ATTCTAGAGTCGCGGCCGCTCACTTGTACAGCTCATCCATGCCGTGGGTGATGGCGGCGG
>sig_4248
ATTTTGAGTGACACAGGAACACTTAACGGCTGACATGGGGGGGTACCAAACAGCTATGAC
>sig_4249
GTTCCGCTTCCTTTAGCAGCCCTTGCGCCCTGAGTGCTTGCGGCAGCGTGAAGCTAGATG
>sig_4250
TACCCGTACGACGTTCCGGACTACGCTTCTTAGGAGGGTGGTGGCTCTGAGGGTGGCGGT
>sig_4251
CACATGTTCTTTCCTCGACATGCATGGCGCGCCGGCGATCGCGGCCGGCCTAGGCGGCCA
>sig_4252
GGAGATGCCATGCCGACCCTTAATTAAAAGCTTTACGTACTCGAGTGTACATCTAGAGAA
>sig_4253
GATAACAATTTCACACAGGAGATATCATATGAAGCTTCTCGAGAATTCCCGGGTACCAGA
>sig_4254
CGATGTACAGATCTGATCGGCCAGCCTCGCAGAGCAGGATTCCCGTTGAGCACCGCCAGG
>sig_4255
AGCTATGACCATGATTACGAATTCTTTAAATGATAGTGAAAAAATCAACTGGAACAAAAT
>sig_4256
CACAAAGAGGAGCACGCTCATGCCCACAACAAGATCGATGACGATGACAAAGTTAACCGG
>sig_4257
ACCGCATTAAAGCTTCGACGAATTTCTGCCATTCATCCGCTTATTATCACTTATTCAGGC
>sig_4258
AGTTATTGGTGCCCTTCGAAATGACCGACCAAGCGACGCCCAACCTGCCATCACGAGATT
>sig_4259
TGTGATGGATATCTGCAGAATTCGGCTTGTACTGATAACTTCGTATAGCATACATTATAC
>sig_4260
CATATCCAGTCACTATGGTGGCCGCATTAGGCACCCCAGGCTTTACACTTTATGCTTCCG
>sig_4261
CTCTTGTCGTCGTCATCATTCGAACCGGTACCCACGTGATGGTGGTGGTGATGTGCCATG
>sig_4262
TCAAACATGAGAATTGGTCGACGATGTAGGTCACGGTCTCGAAGCCGCGGTGCGGGTGCC
>sig_4263
AACACCATAAGAGAAAGTAGTGACAAGTGTTGGCCATGGAACAGGTAGCTTCCCAGTAGT
>sig_4264
TCTGCAGAAGCTTCTAGAATTAATTCCCATGTCAGCCGTTAAGTGTTCCTGTGTCACTCA
>sig_4265
GACCTGCAGCCAAGCTCTCGAGAGCTTGGCACTGGCCGTCGTTTTACAACGTCGTGACTG
>sig_4266
TACGACTCACTATAGGGAGACCCAAGCTGCGCCCAATACGCAAACCGCCTCTCCCCGCGC
>sig_4267
CGAGCCGGAAGCATAAAGCATAAAGCCTAGAATTCTTGAAGACGAAAGGGCCTCGTGATA
>sig_4268
GTCATGGTGAGCAAGGGCGAGGAGCTGTTCACCGGGGTGGTGCCCATCCTGGTCGAGCTG
>sig_4269
TCCGACGACCTGCCCAAGATGTTCATTGAGTCCGACCCCGGCTTCTTCTCTAACGCCATC
>sig_4270
TGAATTCATCGATATCTAGATCTCGAGCTCGCGAAAGCTAGCTTGCATGCCTGCAGGTCG
>sig_4271
TCCTCGCTCACTGACTCGCTGCGCTCGGTCGTTCGGCTGCGGTGAGCGGTATCAGCTCAC
>sig_4272
CATTGACGTCAATAGGGGGCGTACTTGGCATATGATACACTTGATGTACTGCCAATGGGC
>sig_4273
GGAATAAGGGCGACACGGAAATGTTGAATACTCATACTCTTCCTTTTTCAATATTCCCTT
>sig_4274
CGCGCGTGTTACGACTGTGGATATCGGTCATAAGCATATGTTTTCAAATGATTATAAAAC
>sig_4275
GGAAACAGAATTCAGGAGGATTATCATATGACCATGATTGATATCAGGAGGATTTACGTA
>sig_4276
TACATTATACGAAGTTATGGCGGCCGCCTTAACGTGAGTTTTCGTTCCACTGAGCGTCAG
>sig_4277
TAGTTATTAACAAGAATATCACTTGAAACCACAACTCTAGAGGGCCCGTTTAAACGCTAG
>sig_4278
TTTGACAGCTTATCATCGATAAGCTTTCTAGAGTCGACGGATCCCCTGACACCAGACCAA
>sig_4279
GCGGCCGCAAGCTTGTCGACGGAGCTCGAATTCGGATCCGATATCAGCCATGGCCTTGTC
>sig_4280
CGGAGAACCTGCGTGCAATCCATCTTGTTCAATCATGGCCGGCCCCGGTGGGTTTTGAGG
>sig_4281
GATAACAATTCCCCTAAATAATTTTGTTTAACTTTAAGAAGGAGATATACCATGGCTAGC
>sig_4282
TGGCAAAGCAAAAGTTCAAAATCACCAACTGGTCGATCCCCGGGCGAGCTCGAATCGGCT
>sig_4283
GTCACGAGCATCATCCTCTGCATGGTCAGGTCATGGATGAGCAGACGATGGTGCAGGATC
>sig_4284
GGATCCGGATATTTATAGGTTTTTTTATTACAAAACTGTTACGAAAACAGTAAAATACTT
>sig_4285
TGGCCCATATGTATATCTCCTTCTTAAAGTTAAACAAAATTATTTCTAGACGCCGTCCAC
>sig_4286
CAGGTCGACTCTAGAGGATCCCCGGGTACCGAGCTCGCGAATTTCTGCCATTCATCCGCT
>sig_4287
AAAGCAGGAAGAGCCCTCGAGGAATTCGCGGCCGCCGTCGACTCGCGAGCTAGCCATGGT
>sig_4288
AAGCCGAATTAAGCTTCTGCAGTCGACGGATCCCGGGTACCAAGGCCTGAGCTCGAATTC
>sig_4289
ATGGCCACAACCATGGTGAGCAAGCAGATCCTGAAGAACACCGGCCTGCAGGAGATCATG
>sig_4290
TAGGCTGACTCCATCGAGCCAGTGTAGAGATAAGCTTATCGATTAGTCCAATTTGTTAAA
>sig_4291
GGCCCTTTCGTCTTCAAGAATTAATTCCCTTTCGTCTTCAAGACCGATTCATTAATGCAG
>sig_4292
ATAAATGCTTCAATAATGACAAGAGAGAATAACATGACTGCTTGGCGCAATGGTAGCGCG
>sig_4293
CAATCCTGCACCATCGTCTGCTCATCCATGACCTGACCATGCAGAGGATGATGCTCGTGA
>sig_4294
ATTGACGTCAGGTGGCACACCTGCAGCGCACCATCATCACCACCATTGAGGATCCGAATT
>sig_4295
CTAGAAATAATTTTGTTTAACTTTAAGAAGGAGATATACCATGACCAGCTACCCATACGA
>sig_4296
GGGCGGCCGTCTTCACGTTCTGCCTTGCGCAGATGAGATAGATCGAATTGACGGATCTAG
>sig_4297
ATGGCAAGTCGACTCGAGCGAGCTCTGCAGCCCGGGATCCGGTAAGATCCGGCTGCTAAC
>sig_4298
GTCCACCAGTCATGCTAGCCATGCTGTTATCAACCACTTTGTACAAGAAAGCTGAACGAG
>sig_4299
ACTAGTCCCTCGAGGAATTCGTCGACTGTAATTGTAAATAGTAATTGTAATGTTGTTTGT
>sig_4300
CTTGGAACTGAGAAGACAGCGGAAGCTGTCGGCGTTGATAAGTCGCAGATCAGCAGGTGG
>sig_4301
AAGAGGTGCCGTCCCTCAGGGTCGGCGAGGAAGAGCTCCGCCGCCTCCATGGCGAGGGCC
>sig_4302
CCGGGTACCGAGCTCGAATTCATCGATATCTAGATCTCGAGCTCGCGAAAGCTTGGCACT
>sig_4303
GCCTGCAGCAAACGACGAAAACTACGCTTTAGTAGCTTAATAAGCTTAATTAGCTGAGCT
>sig_4304
GATCTAGAATTATTCCATTGAGTAAGTTTTTAAGCACATCAGCTTCAAAAGCGCTCTGAA
>sig_4305
TGAGGCGGAAAGAACCAGCTGGGGGCGCGCCCCTCGAGCTAGAATCGATCCTAGAGAATT
>sig_4306
AAGGAGCGCACGACCCCATGCATCGGCGTCTCGAGATATCAGTGGTCCAGGCTCTAGTTT
>sig_4307
CAAGCGCCACGCCCAGGAGGTCGAAGCCGCACGTCATCTAGCTTCACGCTGCCGCAAGCA
>sig_4308
AGGAGGGTTTTTACCATGAATTCCCGGGGATCCGGTGATTGATTGATCAATCAATCAGCA
>sig_4309
ATGGCGAATAGCTTCTTCCGCTTCCTCGCTCACTGACTCGCTGCGCTCGGTCGTTCGGCT
>sig_4310
TACTTTAGAGTACCCAACTAAATGATGGCAACTAAAGTCGAGGGTTGCGCTCGTTGCGGG
>sig_4311
GCAGCCAACTCAGCTTCCTTTCGGGCTTTGTTAGCAGCCGGATCCGCGACCCATTTGCTG
>sig_4312
ATATTCACGATTGGCTTAATCGCCTTAAGTTCTGAAGATCTAAGCAGAACTTCTATACGT
>sig_4313
CGTTCCGAATTGGCCGCACTTAAGTTACGCGTGGATCCACGCGTAACTTAAGTGCGGCCG
>sig_4314
GATATCGTTGAGGAGAAGCCCGGACTCTTGTCGTCGTCATCAATCGTACCAGAACCCGCG
>sig_4315
ATTGACAATTAATCATCCGGCTCGTATAATGTGTGGAATTGTGAGCGGATAACAATTTCA
>sig_4316
GTGATTGGTCAAACGCAGCGGTTCCCAAGCGAGAGGCACGACAGTAACTGGCATTTGCCT
>sig_4317
TTTGGAGAGAACACGGGGGACTCTAGAATGAGCCATCATCATCATCATCATGCTGTTATC
>sig_4318
TTAATCCAGATTACCAGTTTACCTTCTTCGATTTTCATGCCGCTGCTGTGATGGTGGTGA
>sig_4319
CGGCCCCTATAACTCTCTACGGCTAACCTGAATGGACTACGACATAGTCTAGTCCGCCAA
>sig_4320
TTCATTTGGAGAGAACACGGGGGACTCTAGAGGATCCCCGGGTACCGAGCTCGAATTTCC
>sig_4321
ATCCGCGCCTGATGCGGTATTTTCTCCTTACGCATCTGTGCGGTATTTCACACCGCATAT
>sig_4322
CAGGTCGACTCTAGAGGATCCCCGGGTACCGAGCTCGAATTCACTGGCAAGCTTCAGGGT
>sig_4323
CCGCGACTCTCTACTGTTTCTCCATACCTGTTTTTCTGGATGGAGGAATTCATATGAGTA
>sig_4324
CCACGGAGAATCCGACGGGTTGTTACTCGCTCACATGGGAGCTCAGATTATTGTAAATTG
>sig_4325
TTAAGACGCGTGGATCCCCGGGAATTCGTAATCATGGTCATAGCTGTTTCCTGTGTGAAA
>sig_4326
CCTGGGGTGCGTTGGGTGGGGATCCTACCAACCGGCACGATTGTCCAGCCCACAACAGCA
>sig_4327
ATCACCTCCATGTCCAATCCCTATCCACGCTCACATCCCTACAGTCCCCTGCCAGGCCTG
>sig_4328
AGTCGACCTGCAGGCATGCAAGCTTGGCGTAATCATGGTCATCCGGGGATCCTCTAGAGT
>sig_4329
ATAAATGCTTCAATAATGCTTCGTTAATACAGATGTAGGTGTTCCACAGGGTAGCCAGCA
>sig_4330
GCCGCACCCTCAGCTTCAAAGCCGCGCATTTTCGGAAGGCCTCGAGATCCCCCTATGCAA
>sig_4331
TAACCAGACCGTTCAGCCGGATCCCGGGTCCGCCATGGCTAGCAAAGGAGAAGAACTCTT
>sig_4332
TAGAGAAAATTTCGTCTGGATTAGTTACTTATCGTGTAAAATCTGATAAATGGAATTGGT
>sig_4333
CGGTGGAGCTCCAGCTTTTGTTCCCTTTAGTGAGGGTTAATTCCGAGCTTGGCGTAATCA
>sig_4334
ATGCTAAGCTTGGTACAGGCCCTTGGCATGCTAAGCTTGGTACAGGCCCTTACCATGGAG
>sig_4335
GCAAGCTTGGGTCTCCCTATAGTGAGTCGTATTAATTTCGATAAGCCAGCTGGGCCTCGC
>sig_4336
TATCGGCGGAATTCCCGGGGATCCGTCGACCTGCAGCCAAGCTTGCTGATTGATTGACCG
>sig_4337
GAATTGTAATACGACTTCGAATAGGGCGAATTGGGCCCTCTAGACTCTGCGTCGTTGACG
>sig_4338
CTATGGGGCCTCATGGACCGAGAATCGTAAGATCTCAGCATTAGGATATTTCTCAGGCCA
>sig_4339
ATGCATATGATCAGATCTTTAAAAGAGGATATTTGGGAGTACGGTTTAGCTTTCATACCA
>sig_4340
CCAGATCCTCTAGCAGATCTTTACGGCGCCGTGGGAGTGGTACAGGAGGTTGATGACGTA
>sig_4341
CCCTGATAAATGCTTCAATAATCAGGTGGCACTTTTCGGGGAAATGTGCGCGGAACCCCT
>sig_4342
GTAATTACTCTTTCTTTTTCCCCTACTCATTGCTAAGTAGGGGAATGAAGTTTGAAGAGT
>sig_4343
CTCGACAGACGTCGCGGTGAGTTCAGGCGGGATCCGTCGACCTGCAGCCAAGCTTGGCGT
>sig_4344
ATACTCAAGCTTGCATGCCTGCAGGTCGACTCTAGAGGATCCCCGGGTACCGAGCTCGAT
>sig_4345
GGTGATCCATTAGCTGCAGGATGCTTCCGGCTCGTATGTTGTGTGGAATTGTGAGCGGAT
>sig_4346
GCTCTCCTCGTTTACGACATTCTTTCGGATTCGTTGCTGTAGATCCTGAACGAAAAGTTT
>sig_4347
ACCTTCACCTTGTAGATCAGGCAGTTGCCCTCCAGGCTGGTGTCCTGGTGGGCGGTCAGG
>sig_4348
AGGAATTCTCTAGGGTACCTCTAGGGATCCCGGCGCGCCCTACCGGGTAGGGGAGGCGCT
>sig_4349
TGTATATACCTCTTTAATTTTTAATAATAAAGTTAATCGATAATTCCGGTCGAGTGCCCA
>sig_4350
ACAGTTGCGCAGCCTGAATGGCGAATGCTGGATTAATGAATCGGCCAACGCGCCGGGAGA
>sig_4351
CAGATCGGCGTTGTCCCGCACCAATTGCTTGTGCACCTTGGTCAGATCAGCCATGGCCTT
>sig_4352
ACAAAAATTTAACGCGAATTTTAACAAAATATTTTGTTAAAATTCGCGTTAAATTTTTGT
>sig_4353
TGGCTGGTTTCGCTACCGTTGCGCAAGCTGACTACAAGGACGACGATGACAAGCTTTTTT
>sig_4354
TAATGAAATACCTATTGCCTACGGCGGCCGCCAAGGAGACAGTCATAATGAAATACCTAT
>sig_4355
AGCGAGTTTAAACGATATCGGATCCAGGCGTTTAAGGGCACCAATAACTGCCTTAAAAAA
>sig_4356
ATCTCGAGCTCATCGAAGGTCGCGAAAGCTTCAGCTGGGATCCGGTACCGATATCAGATC
>sig_4357
TTTGGCGTCTTCCATTTTACCAACAGTACCGGAATGCCAAGCTTTTTGCAAAAGCCTAGG
>sig_4358
CTCACCACTACAACTTTTAGCATCAGCTGACAGTTCGCCTTTTAGCACATTACAGTATTG
>sig_4359
TCTTAAGAAACTTTATTGCCAAATGTTTGAACGATCGGGGAAATTCGAGCTCCCTCTAGA
>sig_4360
AGGTACCAGCACGAGCCTGACGAGCAGCAGCACGAGCGTACATATGGCTGCCGCGCGGCA
>sig_4361
TTTCGTCTTCAAGAATTCGCGGCCGCAATTAACCCTCACTAAAGGGATCCCTATAGTGAG
>sig_4362
GTGCCTCCGGCGGGCCACTCAATGCTTGAGTAGATCCTGCAAGCCTCGTCGTCCTGGCCG
>sig_4363
TAACCAAGAAAATGAAGGAGAAAAACTAGAAATTTACCCTCAGATCTACCATGGTCAAGA
>sig_4364
GGAGTATTAGGCAAATGCCAGTTACTGTCGTGCCTCTCGCTTGGGAACCGCTGCGTTTGA
>sig_4365
CTTTTTGTTTCCAAATATAAAAAATTTGATAGATATATTACGGTTGGATCCCCGGGAATT
>sig_4366
ATGGGCAGGGTGCCGGCGGCCTGCTCCTCCACCTCGGGAGGGAAGCCGTGAGAATTCTGC
>sig_4367
TTACCTTTGTTACGGCTAGCTGCGATCCACTCGAGACGTTTACCCGGGGGCTGACGTACC
>sig_4368
GCAGCTCAGCAATCTCTTTCTGCAGCCCAGACTTCTCCTCTTCCAAGATCTTGAATTCGC
>sig_4369
GATCTCGAGCTCGGATCCGACCCATTTGCTGTCCACCAGTCATGCTAGCCATATGTATAT
>sig_4370
TTATACAACAATATGGCCGGCCGGCTCGAGCGGGACGGGCCCGGTACCGCGGCCGCCTTA
>sig_4371
CAGAATTCGAGCTCGGTACCCGGGGATCCTCTAGAGTCGACCTGCAGGCATGCAAGCTTG
>sig_4372
CACTTGCAGAGCCATTGATGGTTTCTAGGGCTGACTTTCAGGATGCCATCGCGGCAGGGC
>sig_4373
CTTTGGGCCGAGGACTGCCCCGAAGTCCGCCACCTCGTGCACGCGGATTTCGGCTCCAAC
>sig_4374
TTAAGCTTGGTACCGAGCTCGGATCCCCGGGTACCGGTCGCCACCATGGCCTCCTCCGAG
>sig_4375
CAGGGGATTACCCTGTTATCCCTAGAGCTTGGCGTAATCATGGTCATAGCTGTTTCCTGT
>sig_4376
TACCGAGCTCCATATGCACTTTGTGATTCATGGTGTATTACCTCTTAATAATTAAGTGTG
>sig_4377
GCATGCCTGCAGGTCGATCGACGGATCCCCGGGAATTCATCGATATCTAGATCCCCGGGT
>sig_4378
TCCGTCGACCTGCAGCCAATTGGCGTAATCATGGTCATAGCTGTTTCCTGTGTGAAATTG
>sig_4379
GCTAGCAACGCGTCGCCCGGGCAGTAAGCGCCCAATACGCAAACCGCCTCTCCCCGCGCG
>sig_4380
CAAGCTAGCTTACCGGTCGCCACCATGGTGAGCAAGGGCGAGGAGCTGTTCACCGGGGTG
>sig_4381
TTTTCCGAAGGAACTGGCTTCAGCAGAGCGCAGATACCAAATACTGTCCTTCTAGTGTAG
>sig_4382
GCAATAAGTATACTAATCGGCACGAGACGCGATTGAAAAAGGAAGAGTATGAGTATTCAA
>sig_4383
TGCTCGGCCGGCCGTTTAAACCGAATTATCACCACTTTGTACAAGAAAGCTGAACGAGAA
>sig_4384
TCTGTTAACATGCAAGCTTGGCGTAATCATGGTCATAGCTGTTTCCTGTGTGAAATTGTT
>sig_4385
TAAGTTGGGCGTTGTAATCATAGTCATAATCAATACTCCTGACTGCGTTAGCAATTTAAC
>sig_4386
CACCCGGGCTCGAGGAATTCTCTAGAGTCGACTCGCGAGCTAGCCATGGTCTATGGTCCT
>sig_4387
GGCTGTGGTGATGATGGTGATGGCTGCTGCCCATGGTATATCTCCTTATTAAAGTTAAAC
>sig_4388
TCCGCCAAAACAGAAGCTTCATTCATTCAGCATGCTGCAGATCGATATCGTCGACGGATC
>sig_4389
GTGAGAAATCACCATGAGTGACGACTGAATCCGGTGAGAATGGCAAAAACTTATGCATTT
>sig_4390
AGGGTACCTCTAGCCGCGGTCTAGGAAGCTTTCTAGGGATCCCGGCGCGCCCCTCGAGCT
>sig_4391
AAGCCTATGCCTACAGCATCCAAGAAGCTAAGCTTATCATGATTAATTGTCAACAGCTCA
>sig_4392
AAGTGCAGGTGCCAGAACATTTCTCTATCGATAGGTACCGAGCTCTTACGCGTGCTAGAG
>sig_4393
CGTCGCTGTTTCCTGTGTGAAATTGTTATCCGCTCACAATTCCACACATTATACGAGCCG
>sig_4394
ACAAGCTTGGATCCCATTTTTTAGATCTGATTTTTATTTTTTATTTAATTTAATTTATTT
>sig_4395
GGCCAATGCAGTTCGAATTGAAGACCTGGGTGATCGTCAACAAGAACATGCCCGACGACA
>sig_4396
AAATATTTATATGCAGAAATATTGCTATTGCCTTAACCCAGAAATTATCACTGTTATTCT
>sig_4397
GCAAGCTAACTGTGGGAATACTCAGGTATCGTAAGATGCAAGAGTTCGAATCTCTTAGCA
>sig_4398
CTATCATGCCATACCGCGAAAGGTTTTGCACCATTCTATGGTGTCGGGTACCGAGCTCGA
>sig_4399
ATTGCCAAATGTTTGAACGATCGGGGAAATTCGAGCTCTAAGCGCTACCGTTCAAGTCTT
>sig_4400
TACCTTAAGGAATCCCCATGTTCTTTCCTGCGTTATCCCCTGATTCTGTGGATAACCGTA
>sig_4401
ACGATGAATTGGTCGACGGATCCCAAGCTTAGCGCTGGGTCTTGTCCATCCCTGCTGAGG
>sig_4402
TAATACGACTCACTATAGGGAGACCGGAAGCTTGGGCTGCAGGTCGACTCTAGAGGATCC
>sig_4403
GTGAGAACCGGCCCTGACCTGGGTCTTACCTGGGGTGACTGATGGGAATTGAACCCGTAC
>sig_4404
CTTGTTCAATCCCCATGGTCGATCGACAGATCTGCGAATCGAGAGAGATAGATTTGTAGA
>sig_4405
CGGGTACCGAGCTCGAATTTCCCCGATCGTTCAAACATTTGGCAATAAAGTTTCTTAAGA
>sig_4406
ACTCCTAGATCCCTCGAGGCTGTTTCCTGTGTGAAATTGTTATCCGCTCACAATTCCACA
>sig_4407
ACACCTCCCCCTGAACCTGAAACATAAAATGAATGCAATTGTTGTTGTTGACCTCGAGGT
>sig_4408
AGATCCGATCAAGAGACAGGATGAGGATCGTTTCGCATGATTGAACAAGATGGATTGCAC
>sig_4409
CTGAGGTCTGTCTTTACAAAAAGGACTGGCCTGCCTTGGGCTGAAAGTCTGAAAACTGCT
>sig_4410
TGATTATTTCTCGCTTTCAATTTAACACAACCCTCAAGAACCTTTGTATTTATTTTCACT
>sig_4411
CGCCATGGCCGGCTGAGCTGCCAGCAGCAGCAAGCCAGCGGCTGCCGTAGGCAATAGGTA
>sig_4412
CTTTAAGAAGGAGATATACATATGCATCACCATCACCATCACCTCGAACGTCGTGCATCT
>sig_4413
GGTACGTACCGGGCCCCCCCTCGAGGTCGACGGTATCGATAAGCTTGATCTAGAGCTTAT
>sig_4414
TTCCTGTAGCCAGCTTTCATCAACATCGCGGCCGCAACCACAACCAACCCTACTCCCCTA
>sig_4415
GGCGAAAACCTGTATTTTCAGGGAATTATCACAAGTTTGTACAAAAAAGCTGAACGAGAA
>sig_4416
GGAGTCCAGTACTTTCGAATTTAAAATAGGGCCTCGTGATACGCCTATTTTTATAGGTTA
>sig_4417
TTAACTTTAAGAAGGAGATATACCATGGTGTCCCCCGGGGGGGGTTCTCATCATCATCAT
>sig_4418
GCGGTGAAACCAGAATCCATTGCCCGGTGAGCGGTTGTAGCGGCGATGTGGATGATCAAC
>sig_4419
GGCTTTCCCCGTCGAGCCTGCCCCTCCCTTTTGGTGTCCAACCGGCTCGACGGGGGCAGC
>sig_4420
CCGTTACCGACCGTTTTCATCCCTAGAGCTCACTAGTGGATCCTCTAGAGTCGACCTGCA
>sig_4421
CATGATTACGAATTAATTCCACAAGCTTGTGGAATTCACTGGCCGTCGTTTTACAACGTC
>sig_4422
CTGGATCTATCAACAGGAGTCCAAGCTCAGCTAATTAAGCTTATTAAACTGATGCAGCGT
>sig_4423
CAAGCAACAAGTCCACGGATCCCAAAATGGATGTGCTGTACTCCATCTCGAGAACACTGA
>sig_4424
AAGGCACCTTTGGTCACCAACGCTTTTCCCGAGACTCTAGATCCCCTCATAATTTCCCCA
>sig_4425
CAGCCCAGATCTGGGTACCGATGACGACGACAAGAGCCCGGGCTTCTCCTCAACCATGGC
>sig_4426
ACTGGTATCGTAAAATGGTTCAACCATATGGGCCATCACCATCACCATCACGCCATGGGA
>sig_4427
TTCGGATCCTCGAGCGGCCGCGATCCGAGTTCTTCTGAGCGGGACTCTGGGGTTCGATAA
>sig_4428
CATCAAAATCACTCGCATCAACCAAACCGTTATTCATTCGTGACTACGCCTAAGCGAGAC
>sig_4429
GCCCCGCCAGCCGGTGGTCTTCTCGTCACTAGTTTGTTCAGCGGTGGCAGCAGCCAACTC
>sig_4430
GAATTTGTATCGTCGACCTCGAGGGGGGGCCCGGTACCCAGCTTTTGTTCCCTTTAGTGA
>sig_4431
AGATCTGGATCCGAATTCGCCCTATAGTGAGTCGTATTACAATTCTTTGCCAAAATGATG
>sig_4432
ATTCAAGCTTGTCGACTCGAAGATCTGGGCGTGGTTAAGGGTGGGAAAGAATATATAAGG
>sig_4433
AAGAATGCTTATGGACGCTAGAATTCGGATCCGTGGTCTCATACAGAACTTATAAGATTC
>sig_4434
AAATTATATTGTCGCAAATTAACTGTGAATCATTTGAAAATGATTTTAAATATTACCGCT
>sig_4435
TGAGTTGGCTGCTGCCACCGCTGAGCAACTGCTGGTTCCGCGTGGATCTGGATCCGAATT
>sig_4436
CGTAAGCTTCGAATTCGCCCTTAAGGGCCATGGTTTATTCCTCCTTATTTAATCGATACA
>sig_4437
GGGCTGTGACAGGAGACGTGATGAGTCGAGCGGCCGCCTCCGGCGCTCGCTAGAGTCTCC
>sig_4438
TCATGTCTAAGGCGAATTCCTCGTTTCGAATAATTAGTTGTTTTTTGATCTTCTCAAGTT
>sig_4439
TCGCCGCTAATGTAGAGGTTGCCCGCCGGGATCACCCGCGACTGCACATCCCCCTGCGGG
>sig_4440
TTATCATGTCTGGATCCAAGCTTGCATGCCTGCAGGTCGGAGTACTGTCCTCCGAGCGGA
>sig_4441
TAAATTATTCCTCCATAAGAAGTAATTCCACGCTGTCCACGATGAATGTTCCTTCCGTTT
>sig_4442
AGGTACCGATCCGAGACGGCCGGCTGGGCCACGTGAATTCCTGCAGCTTCAGCCTCTCTT
>sig_4443
AGGCATGCAAGCTTTCGCGAGCTCGAGATCTGATCATAGACGGATCCATACAACCTCCTT
>sig_4444
GTTCAGCTTTCTTGTACAAAGTGGTTGATAACAGCATGGTGAGCAAGGGCGAGGAGCTGT
>sig_4445
ACCTGCATTGGCAATTCCCAACATGCTGCGCCGGTTCGGGGGCGGCGAGCCCGGGAGGCC
>sig_4446
CTCTACAAATGTGGTATGGCTGATTATGATCAGTTATCTAGATCCGGACTTGTATAGTTC
>sig_4447
TACCACGTTCATTCTGATCCACAAAGATCAGAAGAAACCAGAACAAGACAGAAGTGCTGA
>sig_4448
CAGCTGCTCGCGGTCCCCCATCGATGTTTTTCCTCCTTATAAAGTTAATGCATACACCAT
>sig_4449
ATAACTCTAGAAATTGTAAATAGTAATTGTAATGTTGTTTGTTGTTTGTTGTTGTTGGTA
>sig_4450
ACTATTCTGACTTGAAAGCTAGCTTGGCACTGGCCGTCGTTTTACAACGTCGTGACTGGG
>sig_4451
GACCAAGTTTACTCATATATACTTTAGATTGATTAATTCTCATGTTTGACAGCTTATCAT
>sig_4452
TCGCAGCGCATCGCCTTCTATCGCCTTCTTGACGAGTTCTTCTGACTCGAGTTTAAACTC
>sig_4453
TAAACGCTGAGGAGACATCTAGACTTTCCCTCAGCTTAATTAAGGCGCGCCTGAGCTCGA
>sig_4454
TCCGTCGACAAGCTTGATATCGAATTCCTGCAGCTCGAGGGATCCGACTACAAGGACGAC
>sig_4455
TTTGGCCTGGAGGTCAGAAGGCAGCTGAGAGTAGATGGGCAGCACAGCCAGGGCAGGCGC
>sig_4456
ATTTTACCCTCGCTTCCACGACAACACCGATAATCTTGCAGTTTCCGTTGATAGGAGTCA
>sig_4457
TGCAGCCATCGCCGTTTCCCTGACCACGGTCTCGATTACGGCCAGCGCTTCGGCAGACCC
>sig_4458
TTCACGGGTTGGGGTTTCTACAGGACGTAACATAAGGGACTGACCGTACCCGGGGATCCT
>sig_4459
ACAACGTGGCTTTCCCCGTCGAGCCTGCCCCTCCCTTTTGGTGTCCAACCGGCTCGACGG
>sig_4460
CTTGTACAAAGTGGTTCGATGGGAAGCTTGGCACTGGCCGTCGTTTTACAACGTCGTGAC
>sig_4461
GTTGTGGTTTGTCCAAACTCATCAATGTATCTTATCATGTCTGGACGCGTAAATTGTAAG
>sig_4462
GGCGGCCGCTCGACTCATCACGTCTCCTGTCACAGCCCCACCTCCTTCCTGATACACTGC
>sig_4463
ATGCATATGATCAGATCTTTGGGAGCAGTCCTTGTGCGCTTACGAGGCGAGCCGGTGGGG
>sig_4464
CCTTTGTCAACAGCAATGGATAATTCACGAACCCAGTTGACATAAGCCTGTTCGGTTCGT
>sig_4465
CACAGCGTTTTGAAGGCTTCAAGGGCTTCATCATCGGTAATAGACACGTAATCAGCGGGT
>sig_4466
TCTGGATCCAAGCTAGGATGTCCATATTAGGACATCTAGGATGTCCATATTAGGACATCT
>sig_4467
TTACCTCTGGCGGTGATAATGGTTGCATGTACTAAGGAGGTTGTATGAATTCGAGCTCGG
>sig_4468
TATCCGGGCTTCCTCGCTCACTGACTCGCTGCGCTCGGTCGTTCGGCTGCGGCGAGCGGT
>sig_4469
GTACAGTTCAGATCTTACGATTCTCGGTCCATGAGGCCCCATAGATCTTCGACGCGCAAC
>sig_4470
CCAGATCTGGGTACCCTGGTGCCACGCGGTTCCATGGCTGATATCGGATCCGAATTCGAG
>sig_4471
AGGGTTAGGGATAGGCTTACCGAGCTGGGAGCTCGTCGACAGGCCTGACGTCGGGCCCGG
>sig_4472
CTTGCAGGATCCACAGGTGAGGGCGTTGTAGTGGTAGCCGGAGGCCCTGTCCTTTCGTTC
>sig_4473
TAACCACCACACCCGCCGCGCTTAATGCGCCGCTACAGGGCGCGTGGGGATCCAGGTGGC
>sig_4474
GCCTGCAGGGATCCAAGCTTGTCGACCACCGTGATGGTGATGATGATGACCCATGGTATT
>sig_4475
TGGGAATTCCACCGCGGTGGCGGCCGCTCTAGAACTAGTGGATCCGCTTTTACAGCGATT
>sig_4476
GACTGCTACATGAAGGTACCTCAGAAAAGATTAGATGTCTAAAAAGCTTGTAGTTAAAGC
>sig_4477
AATTGTTAAATTGATTTTTTGTAAATATTTTCTTGTATTCTTTGTTTCATTATAACCCTC
>sig_4478
TTCCCGCTTCAGTGACAACGTCGAGCACAGCTGCGCAAGGAACGCCCCGTCGTGGCCAGC
>sig_4479
GATAGGCTTACCTACTAGTAAGCTGGCGGCCGCTAAGCCTAAGGCAGCTTGACTTGCAGC
>sig_4480
TCATGCTGGAGTTCTTCGCCCACCGGGCTCGATCCCCTCGCGAGTTGGTTCAGCTGCTGC
>sig_4481
GTGTTAATGGTTTCTTTTTTGTGCTCATATGCTGTTTCCTGTGTGAAATTGTTATCCGCT
>sig_4482
CGCATAGGAAGATCTATTTTTGGTGATAATGTCCCAAATATGTCCCACTCTGAAATTATG
>sig_4483
CTTGGATCGGGTTGGCGCCGTCGACGGATCCCGACCCATTTGCTGTCCACCAGTCATGCT
>sig_4484
ACAGACAATCGGCTGCTCTGATGCCGCCGTGTTTCGGCTGTCAGCGCAGGGGCGCCCGGT
>sig_4485
GGCCAAGAATTCCCGACTACGTAGTCGGGGATCCGCATGCATATGCGGCCGCAAGCTTAA
>sig_4486
CAGCTGCTGGGATTACACATGGCATGGATGAACTATACAAATAGGGCCCAAGCTTGGCGT
>sig_4487
TCACCTGCAGGTTGGCTCCAATTATTTGTATATTCATAAAATCGGCGGCCGCTTCTTTCC
>sig_4488
CCATCTGTAATGTTACGATCAAAAAGTGCTACAGGATATGCAATTTTTGTTAGTTCTCGA
>sig_4489
TCTGAGCTCGGTACCCTCCAAGGGTCCTCCTGAAAATGTTCTATGTTATGTTAGTATCAT
>sig_4490
CGCCACGCCGTAGGTGTCGGCCAGCTCCCGCAGCCGCTTGCGCTCCGCGGCCGGCGGAGT
>sig_4491
GGTGGCAGCAGCCAACTCAGCTTCCTTTCGGGCTTTGTTAGCAGCCGGATCCCCCGGGCT
>sig_4492
CTGTTTTTCTGGATGGAGGAATTCATATGTGAAGAGCAACCCCTATTTGTTTATTTTTCT
>sig_4493
CCTCTAGAGTCCCATTTTGCGTAATAAGAAAAAGGATTAATTATGAGCGAATTGAATTAA
>sig_4494
GTGGTGGTGCTCGAGTGCGGCCGCAAGCTTGTCGACGGAGCTCGAATTCGGATCCGAATT
>sig_4495
GGACCAGAGAAAAATCACTCAGGGTCAATGCCAGCGGGAGATCTGTCGAGAAAAAAAAGC
>sig_4496
AGCTTGGGCTGCAGGTCGACTCTAGAGGATCCCCGGGGATCTCAATCTGGCGGCTGGTGG
>sig_4497
AAAACGACGGCCAGTGAATTCGAGCTCAGGCGCGCCTTAATTAAGCTGAGGGAAAGTCTA
>sig_4498
ACTTATTCTGCGTAGACAGCCACACTGCCATGGGCCCACCGCCGGGGCTTGCCGTCGTGC
>sig_4499
TGAGAACCCCCCCCGGGGGACACCATGGTATATCTCCTTCTTAAAGTTAAACAAAATTAT
>sig_4500
TAAGCTTACTAGTTCTAGAGAATTCATCGATTAACTCGAGGATCTGCTAGAGGTACCACA
>sig_4501
GCTACCCTCGTTCCGATGCTGTCTTTCGCTGCAGAGGGTGAGGATCCCGCAAAAGCGGCC
>sig_4502
TTTCATACTGTTTTTCTGTAGGCCGTGTATCTGAATGTACTTTTGCTCCATTGCGATGAC
>sig_4503
AGTTGCGCAGCCTGAATGGCGAATGGCGCGAAATTGTAAACGTTAATATTTTGTTAAAAT
>sig_4504
GTGCCTCACTGATTAAGCATTGGTAACTGTTAACGAAGAGCGGATCCCCGGGTACCGAGC
>sig_4505
CCCAACATGACCCTGAGTCCCCTGGATTTTGCATTCACTCCTGCGGAGACCTAGGAACTG
>sig_4506
CTCCACCTGTCGACACGGTGACTGTGAGCTCCGCTTTTGTTCCCTTGGGTTAATTTCGCG
>sig_4507
GCGCACCATCGTCGGCTACAGCCTCGGGAATTGCTGCAGGTCGACGGATCCCCGGAATTC
>sig_4508
ATCTAGAAATAATTTTGTTTAACTTTAAGAAGGAGATATACCATGGGTCATCACCATCAT
>sig_4509
GCCCAGTACCGAGAAGATGTACGTGCGGGACGGCGTACTGAAGGGCGATGTTAATATGGC
>sig_4510
CTGGGGTTCTGAAACGCGGTTACGTATAGCTTGCCATATGTCTAGCCATACGTAACCGCA
>sig_4511
AAGATCCTCCTTCGTCGGTGTCGTCGCCGGATGGTCTGCGGTGGTGCTCAGCGTGGAGAC
>sig_4512
CTTAAACGCTCAAATTGCAGCTTTCTAGCCACGCTCCTGTAAAAAATATATTTCTGAACA
>sig_4513
ATTTCTAGAATTCGATAGATCCCAATGCTTCGTTTCGTATCACACACCCCAAAGCCTTCT
>sig_4514
TGGTGGCGACCATCCTCCAAAATCGGATCTGGTTCCGCGTGGATCTGGGTGGTGGTGGCG
>sig_4515
GCTCCCGGGATATCGCCATGGTATATCTCCTTCTTAAAGTTAAACAAAATTATTCTGCTA
>sig_4516
CCTGTCCTGCAGATAAGCATGAATATCGGCTTCGCGGTCACAGACCGCAATCACGTTGCT
>sig_4517
GCGTGAAGCACGGAAATGGAAAACGTGAAAAGGAATTTCACGATTGGCACAGTTTAAGTG
>sig_4518
TGTTTTGACCTCCATAGAAGACACCGACTCTAGCTAGAGGATCCCCCGGGCTGCAGGAAT
>sig_4519
CATCGCCGGCATGTCCCCCTGGCGGACGGGAAGTATCCAGCTCGACATCGTCTGCGCGGA
>sig_4520
TGCAGGAATTCGATATCAAGCTTGTCGACGGAGCTCGAATTCGGATCCCGACCCATTTGC
>sig_4521
CACGACGTTGTAAAACGACGGCCAGTGCCAAGCTTGGCTGCAGGTCGACGGATCCCCGGG
>sig_4522
CCACGCTGAGCACCACCGCAGACCATCCGGCGACGACACCGACGAAGGAGTTGATCCCCT
>sig_4523
ATCCGACGGGTTGTTACTCGCTCACATGGGAGCTCATTAAATTGGGGGGTGAAGATGGTG
>sig_4524
TCTGGATCCAATTGCAATGATCATCATGACAGATCTGAGTCCGGAGAGCTCTCACACCCA
>sig_4525
GCCCCGGTACCCATAACTTCGTATAGCATACATTATACGAAGTTATGGGGATCTCGATCC
>sig_4526
ATCCCAGAAGCCTTGCATATCCTGCAAGGTTTTTTTGTTTTTATAAATCATGATATGTCT
>sig_4527
GACGGCCAGTGTTAACTCTAGGATCGATTCTAGGAGATCTTCTAGGAAGCTTTCTAGCTC
>sig_4528
CATATGGATCTCGCCTGTCCCCTCAGTTCAGTAATTTCCTGCATTTGCCTGTTTCCAGTC
>sig_4529
ATTCTGGAGAAAAATAGAGAGAGATAGATTTGTAGAGAGAGACTGGTGATTTTTGCGGGT
>sig_4530
CCTTCCTCTATATAAGGAAGTTCATTTCATTTGGAGAGGACACGCTGAAATCACCAGTGT
>sig_4531
CAGCCATACCACAGCTTCCGATGGCTGCCTGACGCCAGAAGCATTGGTCACCGTGCAGTC
>sig_4532
TTTGTTAATTATTGGCCCTTTTTCTTCAAATCTTCTAAGAGATGTTGCACTTCTTTGGAA
>sig_4533
TTTTTTCCAAATTCCAAATTTTTTTCAAAAATTTTCCAGCAGCTTGGTACCGAGCTCGGA
>sig_4534
TGGAGTTCTTCGCCCACCGGGCTCGATCCCCTCGCGAGTTGGTTCAGCTGCTGCCTGAGG
>sig_4535
TATAACCATGGCTAGCTCGCGAGTCGACGGCGGCCGCGAATTCCTCGAGCCCGGGTGCTT
>sig_4536
GACCGCCGCCGGGATCACTCTCGGCATGGACGAGCTGTACAAGGCTGTTATCACAAGTTT
>sig_4537
TTTCCAATAACCTAGTATAGGGGCCATGGTCCGCGGCCTAGGCTAGAGTCCGGAGGCTGG
>sig_4538
GGTTCCATGAAAACTGAAGAAGGTAAACTGGTAATCTGGATTAACGGCGATAAAGGCTAT
>sig_4539
CTGCAGGTCGACTCTAGAGGATCCATCGAGGGTAGGAATTCCCAACCCGGGAGTGCTAAA
>sig_4540
TTGGTTCCTTTAAAGAGCCTGCTTTTTTGTACAAAGTTGGCATTATAAAAAAGCATTGCT
>sig_4541
GGGGCCGGTGATCATCCTCTTCCTCTGCTCGGGGTCGTACACCTTCGAAGCCATGACCAC
>sig_4542
ATCCCTTAACTTGTTTTTCGTGTGCCTATTTTTTGTGAATCGCTAAGAAACCATTATTAT
>sig_4543
TGGTCGAACCATGATGGCAAATTGGCCCTCGAGGTCCTCTCCAAATGAAATGAACTTCCT
>sig_4544
AGCGCTTCGACCGATGCCCTTGAGAGCCTTCAACCCAGTCAGCTCCTTCCGGTGGGCGCG
>sig_4545
CGCAGCGAGTCAGTGAGCGAGGAAGCGGCTTATCGACTGCACGGTGCACCAATGCTTCTG
>sig_4546
ATACTCAAGCTTGCATGCCTGCAGGTCGACTCTAGAGGATCCCCGGGTACCGAGCTCTTG
>sig_4547
CCTCGAGATCTAAGCTTGGATCCGCGGCCGCTACGTAGAATTCCCATATGGTGATGGTGA
>sig_4548
CTACATACCTCGCTCTGCTAATCCTGTTACCAGCTGGCCGCCACGTTGCCCATTTTCGCC
>sig_4549
GAGCAATGCTTTTTTATAATGCCAAGTTTGTACAAAAAAGCAGGCTTGGCCCTGAGGGCC
>sig_4550
GTCACTGGCAGATTTACCTATGACCCAGCAAAACATCATCGACAAGCTGGAACGGTACCG
>sig_4551
TCAGCCAGTGCCAAGCTTGCATGCCTGCAGGTCGACTCTAGAGGATCTATATTACCCTGT
>sig_4552
CGTTAACCGGGCTGCATCCGATGCAAGTGTGTCGCTGTCGAGGGGATCGTCTTGCCTTGC
>sig_4553
CAATCAATCACCGGATCGTCGACAGGCCTCGAGGATCCGAGCTCGTTAACATATGAAGAG
>sig_4554
CTAGGGAATTCTACGTATTTTCCATGGTTTGGATCCTTCGAATAATTAGTTGTTTTTTGA
>sig_4555
CGGGGCTGGAGCGGACTTGGCCATATATATCTCCTTCTTAAAGTTAAACAAAATTATTTC
>sig_4556
TGGCTCGAGGAATTCACCGGTGCCGTGTGGGCGGATCCGGGCCCGACGTCAGGCCTGTCG
>sig_4557
GTCGAATTTGCTTTCGAATTTCTGCCATTCATCCGCTTATTATACTTATTCAGGCGTAGC
>sig_4558
TGGGGCTTGCCGGCGGAGCGGCAACCGCGGGCGCGTTCGGTGGGCCCATGGATGTGCTGT
>sig_4559
GGGAACAAAAGCTGGAGCTACACCGCAGTCGCGGCCGCGCTAGACGTGCAGATTAACTTT
>sig_4560
TGCAGAGCTTATCGGCGTAGAGGATCCTGTTTCCTGTGTGAAATTGTTATCCGCTCACAA
>sig_4561
CAGTTGGTGCAGCATCAGCCCGGTTTATTTCCAATTTTGTCCCCGAGCCGAACGTGGGAA
>sig_4562
GTCACGGTGATTCATTCTGCTAACCAGTAAGGCAACCCCGCCAGCCTAGCCGGGTCCTCA
>sig_4563
GATGTATCACAACATATAAATACTAGCAAGGGATGCCATGCTTGGAGTTTCCAACTCAAT
>sig_4564
AACGCTTCCATCTTCAATGTTGTGTCTAATTTTGAAGTTAACTTTGGTTCCATTCTTTTG
>sig_4565
AGCGGATAACAATTTCACACAGAATTCATTAAAGAGGAGAAATTAAGCATGGTCAGATCA
>sig_4566
GGCCCGCACCGATCGCCCTTCCCAACAGTTGCGCAGCCTGAATGGCGAAACTAGTGACGA
>sig_4567
TTCTCTGTAGAGTAGCTGATGTTTCCTGAACTGCAGCAGCCGACATAGTTTCCGATGTCT
>sig_4568
GGCCAGCGGGAGCCCTCCGGCGGCTGCAAGCTGGGCCTGCTGGTTCCGCGTGGATCTGCG
>sig_4569
AACGTGAGTTTTCGTTCCACTGAGCGTCAGACCCCGATAAGGCCCGGGAAGGCTTCTGAG
>sig_4570
GTAGTAGTAGGCGGCCGCTCTAGAGGATCCAAGCTTACGTACGCGTGCATGCGACGTCAT
>sig_4571
CCCTTGCATATGATATCGATGTACAGATCTGATCGGCCAGCCTCGCAGAGCAGGATTCCC
>sig_4572
TCCCCGGGTACCGAGCTCGAATTCATTGCAGTTTAAGGTTTACACCTATAAAAGAGAGAG
>sig_4573
GAACTGGAGGGCAAACCGTTCACCGCACTGATTCGCGGCTCTGGCTACCCATGCCCCTCA
>sig_4574
CGGCATCGAAGGCCGCGGCCGCTTAATTAAAACCATGGCAGTCGACTCGAGCGAGCTCTG
>sig_4575
GTTTCTCGTTCAGCTTTCTTGTACAAAGTGGTTGATATCCATTGCTGTTGACAAAGGGAA
>sig_4576
ATATTGGTACCCCATGGAATCGAGGGATCCTCTAGAGTCGACACGCGTAGATCTGCTAGC
>sig_4577
TTCAGGCTGCGCAACTGTTGGGAAGGGCGATCGGTGCGGGCCTCTTCGCTATTAGCCAGC
>sig_4578
AAAATATTAACGTTTACAATTTCCATTCGCCATTCAGGCTGCAACTAGATCTAGAGTCCG
>sig_4579
TCACTAGTGCATGCGGATCCGTCGACCTGCAGCCAAGCTTGCTGATTGATTGACCGGATC
>sig_4580
GTGAGCAAAAGACCAGCAAAAGGCCAGGAACCGTAAAAAGGCCGCGTTGCTGCGTTTTTC
>sig_4581
TCTGTTTTATCAGACCGCTTCTGCGTTCTGATTTAATCACTAGTTAGTTTAAACTATGAT
>sig_4582
CACGACAGGTTCCTAGTAAATATCTAACACCGTGCGTGTTGACTATTTTACCTCTGGCGG
>sig_4583
CGCACCCATGGGCCCACCGCCGGGGCTTGCCGTCGTGCCTGCCGCGGTCGTGGTCTCACC
>sig_4584
CCGAGATCCACGCGGAACCAGCAGTTGCTCAGCGGTTTCAGCCTCCAACTCAGCTTCCTC
>sig_4585
TCCGTCGACCTGCAGGTCGACGGATCCGGGGAATTCACTGGCCGTCGTTTTACAACGTCG
>sig_4586
GATCACGATGAGAATGGCCAGACCATGATGAAATAACATAAGGTGGTCCCGTCGGCAAGA
>sig_4587
TGTGGTGGAATTGCCCTTAAGGGCAATTCTGCAGATATCCAGCACAGTGGCGGCCGCCCG
>sig_4588
GCGGCCGCACTCGAGATCAAACGGGCTAGCCAGCCAGAACTCGCCCCGGAAGACCCCGAG
>sig_4589
GTGGATCCATATCTTTTACTTTCACCAGCGTTTCTGGGTGAGCAAAAACAGGAAGGCAAA
>sig_4590
GCCCTGGCCGGGCTCAGCACGTTACCGGACCAGAAGTTGTCCTGGCATGCCCAGCGGAAC
>sig_4591
CACTAGTTTGTTCAGCGGTTTCAGCCTCCAACTCAGCTTCCTCTTCGGCTTTGTTAGCAG
>sig_4592
GGGGATCCACTAGTTCTAGAGCGGCCCAATTCGCCCTATAGTGAGTCGTATTACGCGCGC
>sig_4593
CTGTAACCACGCTTCTGTTGACTGGCAGGTGGTGGCCAATGGTGATGTCAGCGTTGAACT
>sig_4594
CCGAGATCCACGCGGAACCAGCAGTTGCTCAGCGGTTTCAGCCTCCAACTCAGCTTCCTT
>sig_4595
TGTCCGCTCACAATTCCACACAACATACGAGCCGGAAGCATAAAGTGTAAAGCCTGGGGT
>sig_4596
CCTTACGCATCTGTGCGGTATTTCACACCGCATACATGTGAGCAAAAGGCCAGCAAAAGG
>sig_4597
CTAGTCGACGGGATCCAAGGCCTGTGCACCATATGCCCCATGGTGTCTCGAGCCCGGGGA
>sig_4598
ATGAAAGCCGCTCTGGGGGATATCGCACACCATCACCATCACCATTAAGGATCCGAATTC
>sig_4599
GTATTGAGCTTGGCACTGGGCCAAGCTGAATTTCTGCCATTCATCCGCTTATTATCACTT
>sig_4600
CGAAGGCAGCGTCGCAGCGACTCCCGCCCGCCGCGCGCTTCGCTTTTTATAGGGCCGCCG
>sig_4601
TATAGGAACTTCACCGGTGGGTGAAGACCAGAAACAGCACCTCGAACTGAGCCGCGATAT
>sig_4602
ATAAGTTTTTGTTCCATATTATCATCGTGTTTTTCAAAGGAAAACCACGTCCCCGTGGTT
>sig_4603
TCATACACATACGATTTAGGTGACACTATAGAACTCGATGTGGAATGTGTGTCAGTTAGG
>sig_4604
CGGCTGACATGGGAATTAGCCATGGAATGACCGACCGATACAATGATGATCGTGGTAAAG
>sig_4605
TGAGCGGATAACAATTAATTCTTGAAGACGAAAGGGCCTCGTGATACGCCTATTTTTATA
>sig_4606
AAAAACCAACACACAGATGTAATGAAAATAAAGATATTTTATTGCGGCCGCTCGAGCAAT
>sig_4607
CCTGGATGCTGTAGGCATAGGCTTGGTTATGCCGGTACTGCCGGGCCTCTTGCGGGGTAT
>sig_4608
GCTTGCGGCAGCGTGAAGCTGTGCCTAGAAATATTTTATCTGATTAATAAGATGATCTTC
>sig_4609
TTCCCCGAAAAGTGCCACCTGACGTCTAACAAACCATTATTATCATGACATTAACCTATA
>sig_4610
CACGTTAACGAATTCGCTAGCTGCAGATCTCGAGCATGCGAGCTCGGATCCAAGCTTATT
>sig_4611
TGCCACGCCCGCTGCGCTGGTGGCGCATGTGACCTCGCGCAAATGCTACGGTCCAAGCGC
>sig_4612
TCTAGAGTCGACCTGCAGGCATGCAAGCTTGGGGGGGATCGATCCCGTCGTTTTACAACG
>sig_4613
TTACGGGGTTTCAAAAAAGAGATCTCAAGCATGTTGAACATTATGAACAGGAGGAAAAAA
>sig_4614
AATTTGAGATCTCGATCCCGCGAAATTAATACGACTCACTATAGGGAGACCACAACGGTT
>sig_4615
GCGACTGCCCTGCTGCGTAACATCGTTGCTGCTGCGTACCATGGTCGATCGACAGATCTG
>sig_4616
TTGGCCAGGCGCCCCCTGTTCTCCACCAGCAACAGGCTCCCGGAGCGTATACGGCGTCGA
>sig_4617
ACTCCATCGAGCCAGTGTAGAGATAAGCTTATCGATTAGTCCAATTTGTTAAAGACAGGA
>sig_4618
GCAGCCAACTCAGCTTCCTTTCGGGCTTTGTTAGCAGCCGGATCCTCGAGCATATGGCTG
>sig_4619
GGTCGTCAGACTGTCGATGAAGCCCTGAAAGACGCGCAGACTAATTCGAGCTCGGTACCC
>sig_4620
TTAAGAAGGAGATATACCATGGGCAGCAGCCATCACCATCATCACCACAGCCAGGATCCG
>sig_4621
ACTTGCATTACAGTTTACGAACCGAACAGGCTTATGTCAATTCGAGCTCTCCATGACCAA
>sig_4622
CGGGACCTCCTGGGGTGCGTTGGGTGGGGATCCTACCAACCGGCACGATTGTCCAGCCCA
>sig_4623
CAGTGGAACGAAAACTCACGTTAAGGGATTTTGGTCATGCTCATACCGGCTACGGGAGAC
>sig_4624
ACTATTTTCTTTTAAACAACTGATATAGTAATTACTTCTCAAAAACGTTATCTCAAGGTT
>sig_4625
GGAATTCGTTAACAGATCTGCGGCCGCGGTACCCGGTCCGCTCGACGGTATCGATAAGCT
>sig_4626
GTTCTCCGCCTGCAGCAATGGCAACAACGTTGCCCGGATCCGGTCGCGCGAATTCCCATG
>sig_4627
GATTACTTAAAAGAAATTGATCCGTCGACCTGCAGCCAAGCTTGGCGTAATCATGGTCAT
>sig_4628
GGGGATCCTCTAGAGTCGCCCAGCTTTTGTTCCCTTTAGTGAGGGTTAATTGCGCGCGCG
>sig_4629
TCTCTAGAAAGAATAGGAACTTCTAGCATTACGGATTCACTGGCCGTCGTTTTACAACGT
>sig_4630
TGTAGCGCGGCCGGCATGGTCCCAGCCTCCTCGCTGGCGCTGGCTGGGCAACATTCCGAG
>sig_4631
CCGAATTCCCGGGGATCCGTCGACCTGCAGCCAAGCTTTGCGTACTCGCAAATTATTAAA
>sig_4632
TCGAAATTAACCCTCACTAAAGGGAACAAAAGCTGGAGCTCCACCGCGGTGGCGGCCGCT
>sig_4633
ACATCACCGACGAGCAAGGCAAGACCGATCCCCGGGGACCTGCAGGTACGGATCACTCAA
>sig_4634
CGCCAGCAACCGCACCTGTGGCGCCGGTGATGCCGGCCACGATGCGTCCGGCGTAGGAGA
>sig_4635
GAAAGTCAAAAGCCTCCGACCGGAGGCTTTTGACTTGAGGGGGATCCCTTATGGCTCTGC
>sig_4636
GATGAACTATACAAAAGGCCTGCAGCAAACGACGAAAACTACGCTGCAGCAGTTTAATAA
>sig_4637
AATAGTAGTAGCGTTAACATCCAATAAATCATACAGGCAAGGCAAAGAATTAGCAAAATT
>sig_4638
CTTTGGCAGATCTGATATCGAATTCGGATCTGGTTACCACTAAACCAGCCTCAAGAACAC
>sig_4639
GGAACTTCCCTAGGAGATCCGAACAAACGCCCAACACCCGTGCGTTTTATTCTGTCTTTT
>sig_4640
CAGGTCGACCCGGGGTACCGCATGCAGATCTGGAACCTTTCTTCTCGTAGACTTCAAACT
>sig_4641
CACATGGACGAGACCAGCCCCCATATGCATTTCAGCTTTGTACCAATGAATGAAGATGGA
>sig_4642
ACCGGCGAAACGCTTCACTGGCAAGATCACAGCCAAGCAACCCAAGTCGTCAGGCACCGT
>sig_4643
GGATTAAAGGAATTGGGTACCTCGCGAAGGCCTTGCAGGCCAACCAGATAAGTGAAATCT
>sig_4644
TTCTTCGGCACGGGCAAATTGCTGAATATTCCTTTCCGACGCTCACCGGGCTGGTTGCCC
>sig_4645
GTAGTAGCGTTAACATCCAATAAATCATACAGGCAAGGCAAAGAATTAGCAAAATTAAGC
>sig_4646
TGGATGAGCTCTACAAAAGCGGTTGGCCTCCGGATCAAACAAGTTTGTACAAAAAAGCTG
>sig_4647
TAACCAGACCGTTCAGCTGGATATTACGGCCTTTTTAGCTTCACGCTGCCGCAAGCACTC
>sig_4648
TGGTACCGAGCTCGGATCCACTAGTCCAGTGTGGTGGAATTGCCCTTAAGGGCAATTCGC
>sig_4649
CTTGGATACAGTTGTAGGGAGGGATTTATGGATCCCGAAGCGGTGATCGCCGAAGTATCA
>sig_4650
AATAGGCCGAAATCGGCAAAATCCCTTATAAATCAAAAGAATAGACCGAGATAGGGTTTA
>sig_4651
TGCGGCAAACCGGTTAATTATCATTTTGCACCGCTCGCGAGGGCGACCTTCCGGCCTACT
>sig_4652
TCTTCTCCCTATAGTGAGTCGTATTATAAGAGCTTGGCACTGGCCGTCGTTTTACAACGT
>sig_4653
GCGGATAACAATTTCACACAGGAAACAGCTATGACCATGATTACGAATTGCCAAAGCTCT
>sig_4654
ATGCCAAGCTGGAATTCGAGCTTCCATTATATACCCTCTAGAGTCTCCGCTTAGTCATTA
>sig_4655
CTTGTCGACGGAGCTCGAATTCGGATCCACAGATATCCCATGGCCTTGTCGTCGTCGTCG
>sig_4656
TGAATAAATTGCAGTTTCACTTGATGCTCGATGAGTTTTTCTGAGGGCGGATCCCCCTCA
>sig_4657
TCGCCAGAGTTCTCTGACGAATAATCTTTTCTTTTTTCTTTTGTAATAGTGTCTTTTGTG
>sig_4658
TGAGTGCTTGCGGCAGCGTGAAGCTAGCGGAATTAATTCATGAGCGGATACATATTTGAA
>sig_4659
TGCTACGCCTGAATAAGTGATAATAAGCGGATGAATGGCAGAAATTCGCGACGGATCCGG
>sig_4660
CTCCATACCCGTTTTTTTGGGCTAGCGAATTCGAGCTCGGTACCCGGGGATCCTCTAGAG
>sig_4661
TTTAGAAGTGGCGCGCCCTATTTGTATAGTTCATCCATGCCATGTGTAATCCCAGCAGCT
>sig_4662
GCAGTTAAGTCCGATTTTTCAAGTCCAAAAGTGGAACGCAAGGCAATACCGTTCAAGAAA
>sig_4663
CACCAGTCATGCTAGCCATGCTCATTCTAGAGTCCCCCGTGTTCTCTCCAAATGAAATGA
>sig_4664
CCGGGTACCGAGCTCGAATTCCTGTTATAAAAAAAGGATCAATTTTGAACTCTCTCCCAA
>sig_4665
GGATCCGGTGATTGATTGAGCAAGCTTATCGATGATAAGCTGTCAAACATGAGAATTCTT
>sig_4666
TTCACTTAAACGGCGAGGACGTGGCGATGGCGCATGCCGACGCGCTAGACGATTTCGATC
>sig_4667
ATGGCAGTCGACTCGAGCGAGCTCTGCAGCCCGGGATCCGGCTGCTAACAAAGCCCGAAA
>sig_4668
TTTTAACGGTCACGCGTCTCGTGCCGATTAGTATACTTATTGCCGATGCATTTACCAAAA
>sig_4669
TGAAGATGGCCGCTTATATGACTTAGCCAATGTATTTATGTTGGCTTATCCGTACGGTTA
>sig_4670
TGACACAGGAACACTTAACGGCTGACATGGGGGGGTACCAAACAGCTATGACCATGATTA
>sig_4671
GATTGGTGGCGACGACTCCTGGAGCCCGTCAGTATCGGCGGAATTAATTCCCGGGGATCC
>sig_4672
GAATAAGTGATAATAAGCGGATGAATGGCAGAAATTCGAGCTTGGCCCAGTGCCAAGCAG
>sig_4673
GCGCAGCCTGAATGGCGAATGGAATTCCAACATCCAATAAATCATACAGGCAAGGCAAAG
>sig_4674
TATCATTTTACGTTTCTCGTTCAGCTTTCTTGTACAAAGTGGTTGATAACAGCCATCATC
>sig_4675
CGAGCTCAGGCCTTGGTACCCGGGATCCGTCGACTGCAGAAGCTTAATTCGGCTTAACCC
>sig_4676
CCTGGCAGTCGATCGTACGCTAGTTAACTACGTCGACATCGATAAGCTCTAGATCAAGCT
>sig_4677
CAAATATGTATCCGCTCATGCCCTCTGGTAAGGTTGGGAAGCCCTGCAAAGTAAACTGGA
>sig_4678
TTCGTCTTCAAGAATTAATTCTCATGTTTGACAGCTTATCATCGATAAGCTTGCATGCCT
>sig_4679
GGCTAGCATGACTGGTGGACAGCAAATGGGTGCTGTTATCACAAGTTTGTACAAAAAAGC
>sig_4680
TCGAGTGCGGCCGCAAGCTTGTCGACGGAGCTCGAATTCGGATCCCGACCCATTTGCTGT
>sig_4681
CTTGAGGACAATCCAAGCTTGTACAGCTCGTCCATGCCGAGAGTGATCCCGGCGGCGGTC
>sig_4682
CCAGTCACGACGTTGTAAAACGACGGCCAGTGAATTGCGGAATTCCGCAATTCCCGGGGA
>sig_4683
AGTTAACCGGTCCCCGGGTACCGGGCCCGGCCGGCCCTGAGAATTCACTGGCCGTCGTTT
>sig_4684
ACAGCAAATGGGTCGGGATCCGGCTGCTAACAAAGCCCGAAAGGAAGCTGAGTTGGCTGC
>sig_4685
TAGGCCTTAAGATCAGCTCCCCGTTTTTCACGCCTCCAGTTAAATCCCCCTTTGTTTTAA
>sig_4686
GTGCACTCTCAGTACAATCTGCTCTGATGCCGCATAGCAACTTTATTATACAAAGTTGAT
>sig_4687
TACGCGGCCGCGGTACCATAACTTCGTATAGCATACATTATACGAAGTTATGTTTAAACT
>sig_4688
AATTCGATATCAAGCTTGTTGTAACTGAAAAAGGAAAATTATTGTGCCAGGCAGTTGAAA
>sig_4689
CGGGCTTTGTTAGCAGCCGGATCTTACCGGATCCCGGGCTGCAGAGCTCGCTCGAGTCGA
>sig_4690
AGTGTCAGGCGTGGAATGAGACAAACGCGGCCATAACAGCGGAATGACACCGGTAAACGG
>sig_4691
AGTGGTGATGTACAAGTAAAGCGGCCCGAGCTCGAATTTCCCCGATCGTTCAAACATTTG
>sig_4692
TTTGAAGCTGGGGTGGGCGAAGAACTCCAGCATGAGATCCCCGCGCTGGAGGATCATCCA
>sig_4693
GCTCATACTGGCCGTCGTTTTACAACGTCGTGACTGGGAAAACCCTGGCGTTACCCAACT
>sig_4694
TTTAAACTGAAGGCGGGAAACGACAATCTGATCCAAGCTCAAGCTCATTCGCCATTCAGG
>sig_4695
TGGGATTACACATGGCATGGATGAGCTCTACAAACCACACTAGTGCTGGCGGCCGCGAAT
>sig_4696
TATCCAGCACAGTGGCGGCCGCTCGAGGTCACCCATTCGAAGGTAAGCCTATCCCTAACC
>sig_4697
GTTAGGCAGTACGTTCTCGATTGCGTGGATAAGGCTAAGGACGTGGCCGCTGCGCAACGT
>sig_4698
ATCATAATACCCATTTGCTGTCCACCAGTCATGCTAGCCATATGTATATCTCCTTCTTAA
>sig_4699
CCAGCACACTGGCGGCCGTTACTAGTGGATCCGAGCTCGGTACCAAGCTTGGCGTAATCA
>sig_4700
GGATTTATTTATTCTGCGAAGTGATCTTCCGTCACAGGTATTTATTCGCTGTAGTGCCAT
>sig_4701
CTGGATGAATTGTTTTAGTACCTAGCCCGGGATCCTCTACGCCGGACGCATCCGCCCCGG
>sig_4702
ATCGATAAGCTTGATATCGAATTCCTGCAGCCCGGGGGATCCCGTCGTTTTACAACGTCG
>sig_4703
TGTGGCGGGCTCGAAGATGCCCGCAAGGATGTCTTTGCGCTGCCACTCTCCGAACTGCAG
>sig_4704
TCCAAAGCCACACCGCTTGACCAACAAGGGGATCTGTAGTTGTGGTGCATTCAAGGTGCC
>sig_4705
AATTACGGATGAGCATTCATCAGGCGGGCAAGAATGTGAATAAAGGCCGGATAAAACTTG
>sig_4706
CCGGGTCTAGGATCGATTCTAGGAATTCTCTAGCCGCGGTCTAGGGATCCCGGCGCGCCC
>sig_4707
TGTAAGGCTGTGCCTATTAAGTCATTATGCCAATTTAAATCTGAGCTTGACGGGCAATAA
>sig_4708
AGCCGGGCCCCTTAAACAAGAATCTCTAGTTTTCTTTCTTGCTTTTACTTTTACTTCCTT
>sig_4709
GAAGGCAGTATAGCCCTCTGAAAACGCTGACTCAGCTTGGACAGCGGAAGACAAACGAGA
>sig_4710
TTTAAAGTTCTGCTATGTGGTGCGGTATTATCCCGTGTTAACGAATTCTTGCGGTTTCTT
>sig_4711
CCGGGGGCGCGCCGGATCCTTAATTAAGTCTAGAGTCGATTTAAATGACTGTTTAAACCT
>sig_4712
AACCGCCAGTCAGGCTTTCTTTCACAGATGTGGATTGGCGATAAAAACCAACTGCTGACG
>sig_4713
CGACGTTGTAAAACGACGGGATCTATCATTGGATCCGAGCTCGGTACCATATGTAAGTAT
>sig_4714
ACTCTTCAAACTTCATTCCCCTACTTAGCAATGAGTAGGGGAAAAAGAAAGAGTAATTAC
>sig_4715
CGCTTGGAAATCACATTTGCCAACCCGTTGCAGACAAGGCCGCTCAGGGCGAGAAGAGAT
>sig_4716
AGCTTGCATGCCTGCAGGTCGACTCTAGAGGATCCCCGGGTGGTCAGTCCCTTATGTTAC
>sig_4717
CATGGTCGTCGCGACCCTCGATTGCAGGCGGATCACCATGTTGGCCAGCAAGACCAGGAA
>sig_4718
TAAATACGAAGTAACGAAGTTACTGCGTATAAGTGCGCCCTTAGTACCCCCTCGACCCGA
>sig_4719
GAGCTCCAGCTTTTGTTCCCTTTAGTGAGGGTTAATTTCGAGCTTGGCGTAATCGCTAGC
>sig_4720
AGGGCGCGGAGCCTCGAGGGAGCCACGGTTGATGAGAGCTTTGTTGTAGGTGGACCAGTT
>sig_4721
CAGTTGGGATACAGGGATCCTCTAGAGTCGACCTGCAGGCATGCAAGCTTGGCACTGGCC
>sig_4722
ACTTCACCAACAAGGACCATAGCATATGAAAACTGAAGAAGGTAAACTGGTAATCTGGAT
>sig_4723
CCATTCAGGTTAGCCGTAGAGAGTTATAGGGGCCCTTACCCGAGGTCCTCAGATGTCACA
>sig_4724
TCCATAGATCTGACGCTCAGTGGAACGAAAACTCACGTTAAGGGATTTTGGTCATGAGAT
>sig_4725
GCCGGCCACGATGCGTCCGGCGTAGAGGATCCTGCAAGCCTCGTCGTCCTGGCCGGACCA
>sig_4726
AAAAGTGCCACCTGACGTCGACGGATCGGGAGATCTAATACGACTCACTATAGGGAGACC
>sig_4727
CGGATAACAATTTCACACAGGAAACAGAATTCCATGGGTACCAGGGCCCGGGTTACCGTC
>sig_4728
GCTCTAGACCACACGTGTGGGGGCCCGAGCTCGCGGCCGCACAATTCACTGGCCGTCGTT
>sig_4729
GATCTCCATGGCGGGCAGGCCGCTCTCGTCGCTCTCCATGGTGGCGTCTAGCGTAGGCGC
>sig_4730
AGTAAGCCGGATCCACGCGGCGTTTACGCCCCGCCCTGCCACTCATCGCAGTACTGTTGT
>sig_4731
CCACCGCGGAACGGTTGCCAATCAGGGCGCGGGCGATGGGGACGATGGCCTGGGTCTCTT
>sig_4732
CATTTAGGTGACACTATAGAATACAGCGGCCGCGAGCTCGGGCCCCCACACGTGTGGTCT
>sig_4733
ACCGGAATTCCCGGGGATCCACGCGTCTTAAGGCGGCCGCGGTACCGGGCCCGTCGACTC
>sig_4734
TACACTCCAGGCCGGAAAGAGCAAGGGGAGCCCATGACCCCTCGCCGCACGCCAGCCCGC
>sig_4735
AATGCTTCTTCCGCTTCCTCGCTCACTGACTCGCTGCGCTCGGTCGTTCGGCTGCGGCGA
>sig_4736
GTGAGCTAACTCACATTAATTCGGTGAGGTTATGGCGGAGGGTTGCGAGGTCTAGGAGAA
>sig_4737
AAGCACATCATCATCATAAGCTTGGTACCAGCTGCAGATCTCGAGCTCCCCCGATTTAGA
>sig_4738
CACGACATGCACCGAGCCGTCGCTGTCGCGCGTGAGGATCACCGGCGTTTCGCCCACGAA
>sig_4739
ACGTCATCTAGCTTCACGCTGCCGCAAGCACTCAGGGCGCAAGGGCTGCTAAAGGAAGCG
>sig_4740
TCCAGCAGCGCCTGGCCGATCCTGGAGTACAGGCGCACCTTGTCGTTCATCGCCTTGCCC
>sig_4741
AGCGTGAGCTTTGAGAAACGGGCCCCCCCTCGAGGGGGGGCCCGGTACCGAGCTCGGGTT
>sig_4742
TGACCTAACCCCTGTGCTAGCGCTTTTTGCTCTATATGTGTGGTATGGGCGACACGGAAA
>sig_4743
TTTACTAACGTCTGGAAAGACGACAAAACTTTAGATCTGGGGAATTCGAGCTCGGTACCC
>sig_4744
TAATTAAGCTTGGCTGCAGGTCGACGGATCCGTGATGGTGATGGTGATGCGATCCTCTCA
>sig_4745
AGTACTGATTAGAAAAACTCATCGAGCATCAAATGAAACTGCAATTTATTCATATCAGGA
>sig_4746
TTCATTAATGCAGAAATCAATCTAAAGTATATATGAGTAAACTTGGTCTGACAGTTACCA
>sig_4747
GGGAATTCGGGCAATAAGGGCTGCACGCGCACTTTTATCCGCCTCTGCTGCGCTCCGCCA
>sig_4748
TTGAACGATCGGGGAAATTCGAGCTCGGTACCCGGGGATCCTCTAGAGTCCCCCGTGTTC
>sig_4749
TTGGCCTGGTGGCACCAGGCCTTTTTGGCCGCTTTTTTTCTTGGTAGCTTTTTAAATATG
>sig_4750
ACCGAGGAGAGGGTTAGGGATAGGCTTACCTTCAAGCTTCGAATTGATCACCACTTTGTA
>sig_4751
CGACGGCGACGGCCGCGGCCGCCAGCAGCGCTGCGGCGGTTCTGCGGGTGGACATCAAGG
>sig_4752
CACGCGGTAGTTCCGCTCATCACCACCATCATCACCATCACCACCACTAATTAACCTAGG
>sig_4753
TTGCCCATATGACATACTAAATGACTCATAATTACCACCTCACCCGAATACTTTAGATAT
>sig_4754
GGCCGGGTACCGAGCTCGAATTAGTCTGCGCGTCTTTCAGGGCTTCATCGACAGTCTGAC
>sig_4755
TATGGCTGATTATGATCTAGAGTCGCGGCCGGCCGCTTTACTTGTACAGCTCGTCCATGC
>sig_4756
CCTCAACCTACTACTGGGCTGCTTCCTAATGCAGGAGTCGCATAAGGGAGAGCGACGACC
>sig_4757
CGAGCTCGAATTCGATCTCCCTATAGTGAGTCGTATTAATTCGATATCCGTAATCATGGT
>sig_4758
CAGGAACGTCATGGAAACGTCAGGAACGTCATGGAGTCCCAACGTCAGGAACGTCATGGA
>sig_4759
GATCCAAGCTTGTCGACCCGTGATGGTGATGATGATGACCCATGGTATTTATAGGTTTTT
>sig_4760
AATAAGGAACTAATAGACAAGAGTGAAGGGTCAAACCAACCATGTCATCAACAAGTTGGT
>sig_4761
GGAAATGTTGAATACTCATACTCTTCCTTTTTCAATCGCGTCTCGTGCCGATTAGTATAC
>sig_4762
GCCATTGGGATATATCAACGGTGGTATATCCAGTGATTTTTTTCTCCATAGCTAGGATCC
>sig_4763
GTGTCATCTATGTTACTAGATCGACCGGCATGCAAGCTGATATCTGGTAGAGACGTTAGT
>sig_4764
GAAATAATTTTGTTTAACTTTAAGAAGGAGATATACCATGGGAATTCTACGTAGCGGCCG
>sig_4765
TTACAGTATTACGCGCTATGAGTAACACAAAATTATTCAGATTTCACTTCCTCTTATTCA
>sig_4766
ATTTCGCAGCAGCGGTTTCTTTACCAGACTCGAGTGCGGCCGCAAGCTTGTCGACCTGCA
>sig_4767
ACTGGCCTAATACGACTCACTATAGGGAGCTCGAGGATCCTAGGAATTCGTCGACAAGCT
>sig_4768
TAATCCTGGGATTACTCGCCCGGGGTCGGCCCCGCCGGCACTTCGTGCAGGCGGCGTAAT
>sig_4769
ACGATCCTCATCCTGTCTCTTGATCAGATCCGCCTAGAGAAGGAGTGAGGGCTGGATAAA
>sig_4770
GAACGAGCAGTAATTCTAGAGTCGGGGCGGCCGGCCGCTTCGAGCAGACATGATAAGATA
>sig_4771
CATGTTATACTGTTGAATAACAAGGACGGATCTGATCAAGAGACAGGATGAGGATCGTTT
>sig_4772
ACCGTTCAAGTCTTCCTCGGAGATTAGCTTTTGTTCACCGTTAATTAACCCGCTCATTCT
>sig_4773
TCTAGAGCTTAGATCCCCCCTGCCCGGTTATTATTATTTTTGACACCAGACCAACTGGTA
>sig_4774
AGCGGTGGCAGCAGCCAACTCAGCTTCCTTTCGGGCTTTGTTAGCAGCCGGATCTAAGCC
>sig_4775
GATATACCATGGCTAGCATGACTGGTGGACAGCAAATGGGTCGGATCCGAATTCGAGCTC
>sig_4776
AGGCATGCAAGCTTCAGCTGCTCGAGTTCTATAGTGTCACCTAAATCGTATGTGTATGAT
>sig_4777
AAAGGCAAGCCCTTTGAGGGTAAGCAGACTATGGACCTGACCGTGATCGAGGGCGCCCCC
>sig_4778
TAGTTATCTCTTCATTGCTGTCCAAGTCTGTTCCTAGCCAGAGGAATGGCCCTAGGGATC
>sig_4779
TCGCCAGATACCGGCCTCCATCGGAGAAACTGTCCGAGGTTATGTTGACGATGCCGAAAA
>sig_4780
ATGAAAGGGCGAATTCTGCAGATATCCATCACACTGGCGGCCGCTCGAGCATGCATCTAG
>sig_4781
AGTGATAAGCTGTCAAACATGAGAATTCGCGGATCCGATGAGCAAGGCGTTAAAAGCGGG
>sig_4782
ATTTACGCCAAGCTTGCATGCCTGCAGGTCGACTCTAGAGGATCCCCGGGTACCGAGCTC
>sig_4783
CCAGTGTTAACTCTAGGAATTCTCTAGGATCGATTCTAGGAGATCTTCTAGCTCGAGGGG
>sig_4784
GTATCGAGGCGGATTCACCCTTGGCGTCCAACCAGCGGCACCAGCGGCGCCTGAGAGGTA
>sig_4785
ACGACCGAGCGCAGCGAGTCAGTGAGCGAGGAAGCGGAAGAAGCTCATTCGCCATTCAGG
>sig_4786
ATAATCATCCGAAGTCGTATCAATAGATCTCATGGACGAACAAAAGCAACCCCAGCAAGA
>sig_4787
AGCTCGTCGACAGGCCTGACGTCGGGCCCGGATCCGCCCACACGGCACCGGTGAATTCCT
>sig_4788
GGTACCGAGCTCTTACGCGTGCTAGCCCGGGCTCGACCTGCAGCCCAAGCTTGCTCGAGA
>sig_4789
CAGCGTCGCAGCGACTCCCGCCCGCCGCGCGCTTCGCTTTTTATAGGGCCGCCGCCGCCG
>sig_4790
ACGCCAAGTACTGATGGTTAACTAGAGTAACGGGCTACTCCGTTTAACGGACCCCGTTCT
>sig_4791
CATGCTCGAGCGGCCGCCAGTGTGATGGATATCTGCAGAATTCGCCCTTAAGGGCGAATT
>sig_4792
CCTGACTGCTTTGTGCTCATTGAGATGAATGGCAAGCTGGTCAAAACCACCATTGAGGAA
>sig_4793
GCTAGTGATGATTGGGTGGAGAGATGAGCAACTCGTGGTTGTGTGGAGAATGTAGGGAAG
>sig_4794
TAGAGGATCCCCGGGTACCGGTCGCCACCATGGTGAGCAAGGGCGAGGAGCTGTTCACCG
>sig_4795
ATATGATCTGGGTATCTTGAAAAGCATAGAACACCATAACCCATAGTAGTGACAAGTGTT
>sig_4796
GAGATGCCCTTTTAAAGTTATCATCCCGCAGGGCTTGTCACAGCCCCTCTCTGCCTTGGG
>sig_4797
CTGCAGGTCGACCCGGGGTACCGAGCTCGCATGCGGATCCGTATGGTGATGGTGATGGTG
>sig_4798
GGCGAACACCGCTTCACGAGCCATGAATAAATTAATTAAATTAATCTCCCAGTCGCAAAC
>sig_4799
CCGGGCTTCTAGAACCGGTAGAAAAAATGAGTAAAGGAGAAGAACTTTTCACTGGAGTTG
>sig_4800
TGGCAAATATTCTGAAATGAGCTGTTGACAATTAATCATCGATAAGCTTCTTGGATGCTG
>sig_4801
AGATCTAATACTCAAGTACAATTTTAATGGAGTACTTTTTTACTTTTACTCAAGTAAGAT
>sig_4802
ATACTAGTTTGTTCAGCGGTTTCAGCCTCCAACTCAGCTTCCTTTCGGGCTTTGTTAGCA
>sig_4803
AACAAAGCCGAAGAGGAAGCTGAGTTGGAGGCTGAAACCGCTGAACAAACTAGTGACGAG
>sig_4804
CGGAATTCGTTAACTCGAGGATCCCGGACCATGAGCTTCAATACCCTGATTGACTGGAAC
>sig_4805
TTAACGCTTACAATTTACGCGTCCAGACATGATAAGATACATTGATGAGTTTGGACAAAC
>sig_4806
TTATTGGATGTTGGAATTCCATTCGCCATTCAGGCTGCGCAACTGTTGGGAAGGGCGATC
>sig_4807
CTAGAACTAGTGGATCCATATCTTTTACTTTCACCAGCGTTTCTGGGTGAGCAAAAACAG
>sig_4808
CCACACATTATACGAGCCGGATGATTAATTGTCAAATTTTTTTGATCTTTTTTCTGGTCG
>sig_4809
TGACAGCTTATCATCGGAGCTCTCGAGTCTAGAATCGATAAGCTTGGCTGCAGGTCGACG
>sig_4810
GTTTATTTTTCTAAATACATTCAAATATGTATCCGCTCATGAATTAATTCCGCTAGCTTC
>sig_4811
GAATTCGGATCCGATATCAGCCATGGCCTTGTCGTCGTCGTCGGTACCCAGATCTGGGCT
>sig_4812
GATGCTGATCATGGAATTCACTGGCCGTCGTTTTACAACGTCGTGACTGGGAAAACCCTG
>sig_4813
AGGGTTTTCCCAGTCACGACGTTGTAAAACGACGGCCAGTGAATTCCATGATCAGCATCC
>sig_4814
GTTGCGCTGCCCGGATTACAGATCCTCTAGAGTCGACGAATTTCTGCCATTCATCCGCTT
>sig_4815
CATCTTCCAGCGGATAGAATGGCGCCGGGCCTTTCTTTATGTTTTTGGCGTCTTCGACCT
>sig_4816
CTCCGCTTTTGTTCCCTTGGGTTAATTTCGCGCTTGGCGTAATCATGGTCATAGCTGTTT
>sig_4817
TCGCTCAAGTATGATGCCACCAGCCGCCAGATTGAGATCCCCCCGGAATTCGAGCTCGCC
>sig_4818
ACTCTCAGGCAATGACCTGATAGCCTTTGTAGATCAATTCTCATGTTTGACAGCTTATCA
>sig_4819
ACGAATTCGCTAGCTGCAGATCTCGAGCATGCGAGCTCGGATCCAAGCTTATTAATTTAA
>sig_4820
GAGTGATGTTCGGGTGTAATGCGGAGCTTGTTGCATTCGGAAATAAACAAACATGACCTC
>sig_4821
GTCAATTCGTCTACTAACTAGGCTTGCTTTGTGTCAAATGGCAAACTAGAGTGGTCGCAT
>sig_4822
TGATCGAAGGTCGTGGGATCCCCGGGAATTCATCGTGACTGACTGACGATCTGCCTCGCG
>sig_4823
GTGAACAGCTCCTCGCCCTTGCTCACCATGTGCAGATCTCGAGCTCGGATCCAGTGTGCT
>sig_4824
CAGACCGATACCAGGATCTTGCAGCTTGCTAGAGGGTCAGCTTTATGCTTGTAAACCGTT
>sig_4825
TCCGCCGCCCTAGACCTAGGGGATATATGATGAATCACCTATGAAGCTAGCACGACAGGT
>sig_4826
AGGCAGATCGTCAGTCAGTCACGATGAATTCCCGGGGATCCAACTGCGCCTCGCTCCGCG
>sig_4827
CGGGGGATCCACTAGTGAGGAGCTCGAATTCTGTTTCCTGTGTGAAATTGTTATCCGCTC
>sig_4828
CGCTTCCAAGCGGAGCAGGCTCGACGTATTTCAGTGTCGAAAGATCTCGAGAACCCTTAA
>sig_4829
TCCCTAGACCGCGGCTAGAAAGCTTCCTAGAGGTACCCTAGACCCGGGGGGGTCGACGCG
>sig_4830
TACCGTCGACCTCGAGGGGGGGCCCGGTACCGATGCATGCAAGCTTGGCGTAATCATGGT
>sig_4831
CAAAAGCCTCCGACCGGAGGCTTTTGACTTGAGGGGGATCCATTCTTAGGCCACACGTTC
>sig_4832
GCTGGGATTACACATGGCATGGATGAACTATACAAATAAGACGTCAGGTGGCACTTTTCG
>sig_4833
ATGGCATGGATGAACTATACAAATAAATGTCCAGACCTGCAGGCCCCAGTCAGTAATACT
>sig_4834
CGGAATAACTCCCTATAATGCGACACCACTCTAGAATTAAAGAGGAGAAATTAAGCATGC
>sig_4835
GAGGGCCGCCACCACCTGTTCCTGTAGCGGCCGCGACTCTAGAATTCCAACTGAGCGCCG
>sig_4836
CTGAGCTCGGTACCCGGGGATCCTCTAGAGTCGACCTGCAGGCATGCAAGCTTGGCGTAA
>sig_4837
AGATTCCGAATACCGCAAGCGACAGGCCATGTTTGACAGCTTATCATCGATAAGCTTTAA
>sig_4838
TTGACCATTCACCACATTGGTGTGCACCTCCAAGCTGGGTACGATATCCACCATGGAGAC
>sig_4839
TCATTTTACGTTTCTCGTTCAGCTTTCTTGTACAAAGTGGTTCGATCTAGAGGATCCATG
>sig_4840
GCGGATACATATTTGAATGTATTTAGAAAAATAAACAAATAHGGGGTTCCGCGCACATTT
>sig_4841
AGGACAACTTCTGGTCCGGTAACGTGCTGAGCCCGGCCAAGCTTACTCCCCATCCCCGAA
>sig_4842
CCCACCCCGGGCTCGATCCCCTCGCGAGTTGGTTCAGCTGCTGCCTGAGGTCACTGCGTG
>sig_4843
TTCATGCCTGCATGCGTCGAACCGTAGGCCGGATAAGGCGTTTACGCCGCGTCCGGCAAA
>sig_4844
AAATCCAGGAATTAAAGGGATTAAAGGAATTGGGCCAGCTTTTGTTCCCTTTAGTGAGGG
>sig_4845
TCTAGACGTGCAGATTAACTTTAAGATATCATTGCGGCCGCCTGCACCAAGCTTATCGAT
>sig_4846
TGTCGGGGATCCGTCGACTCTAGAAAGCTTATCGATGATAAGCTGTCAAACATGAGAATT
>sig_4847
CATATGGCTAGCTCGCGAGTCGACGGCGGCCGCGAATTCCTCGAGCCCGGGTGCTTTGCC
>sig_4848
CGCCATGGACCCGCGTCCCTCAATACCGGAGCCACCACCGGTACCCAGATCTGGGCTGTC
>sig_4849
AGGTCGACTCTAGAGGATCCCCGGGTACCGAGCTCGAATTCCTGTTATAAAAAAAGGATC
>sig_4850
ATAACTTCGTATAATGTATGCTATACGAAGTTATTAGGTCCCTCGAGGGTACCGCATGCG
>sig_4851
CAGCAATGGCAAGAACGTTGCCCGGATCCGTCGAAGCTTCTAGAGATCTTCCATACCTAC
>sig_4852
GATCGTGGAAACGATAGGGACCGACGGATCTGCTGGCGAAAGGGGGATGTGCTGCAAGGC
>sig_4853
GCCTCTCTCCCAGGCGGCCAGGCACCACACGAGTAACAGCATCACACATTCACACGCCGG
>sig_4854
TTGGGTAACGCCAGGGTTTTCCCAGTCACGACGTTGTAAAACGACGGCCAGTATGAGCTC
>sig_4855
AGTACGCAAGTTCACGTAAAAAGGGTATCGCCAAGCTTTAATGCGGTAGTTTATCACAGT
>sig_4856
TTCGCACCTGGCGGTGCTCAACGGGAATCCTGCTCTGCGAGGCTGGCCGATAAGCTTTTT
>sig_4857
GGAACGAAATCGATGAGCTCGCACGAACCCAGTTGACATAAGCCTGTTCGGTTCGTAAAC
>sig_4858
GTACCCGGGGATCCTCTAGAGTCGACCTGCAGGCATGCAAGCTTGTATTCTATAGTGTCA
>sig_4859
TTTATTCTGCGAAGTGATCTTCCGTCACAGGTATTTATTCGCTGTAGTGCCATTTACCCC
>sig_4860
ACTTGTCGCAAGCGTCGTCCTGCTCCTGATTCTCGTCGTACTTCTTCACGGACGCCATGA
>sig_4861
AATTCCTCATTCTGGGAATGCTGTTGATGACGGGTGGAGTGACCTTGGTGCGGAAAAACA
>sig_4862
TGCGGCCGCGAATTCGAGCTCGGTACCCGGGGATCCTCTAGAGCATGCAAGCTTGAAGCT
>sig_4863
GAGCCCATGGGTATGTATATCTCCTTCTTAAAGTTAAACAAAATTATTTCTAGCCCAAAA
>sig_4864
CAATTCTTGGAGTGGTGAATCCGTTAGCGAGGTGCCGCCGGCATGCGGCCGGTACCGGAT
>sig_4865
TGAAAAACCGCAGCAGGGAGGCAAACAATGAGCTTAGAGCTCGAATTTCCCCGATCGTTC
>sig_4866
ATAACTAGACCGTTTAGCTGGATATTACGGCCTTTTTAAAGACCGTAAAGAAAAATAAGC
>sig_4867
CGGAATTGGGATCCGCTAGCCCGGGCGAATTCGGAAGCTTGCGGCCGCGTCGACCTCTAG
>sig_4868
CGTTTTCCAATGATGAGCACTTTTCGACCGAATAAATACCTGTGACGGAAGATCACTTCG
>sig_4869
GCCCCCGAGGCCGCTGGGACGTCTCCCAGGGGCTGCGGCCGGGAATACGAACTCGTCAGT
>sig_4870
GTCTCTTGATCAGATCCGTCCTTGTTATTCAACAGTATAACATGTCTTATACGCCCGTGT
>sig_4871
GACGACGTTTTTTACGACCGTACATATGGCTGCCGCGCGGCACCAGGCCGCTGCTGTGAT
>sig_4872
GGAATCTTATAAGTTCTGTATGAGACCACTTGGATCCTCTGAATTCTAGCGTCCATAAGC
>sig_4873
CGACCATCCTCCAAAATCGGATCTGGTTCCGCGTGGATCCCCAGGAATTCCCGGGTCGAC
>sig_4874
ATAGAACGCGTTTTGTTGTTCTTTGTTGAATTTGTTGTCTACGGCTTCATCGTGTTGCGC
>sig_4875
CTTATGGAGGAATAATTTAAATAGACATTAGCAGATAAATTAGCAGGAAATAAAGAAGGA
>sig_4876
ATCTGAATAATTTTGTGTTACTCATAGCGCGTAATTCCTAATAGTAATCAATTACGGGGT
>sig_4877
CTGTATGGAACGGGCGGATCAGTGAGGGTTTGCAACTGCGGGTCAAGGATCTGGATTTCG
>sig_4878
AAGAAAAAAAACCAAATTAATTTTGATACATGCTGCATGTGAATGAAAGACCCCCGCTGA
>sig_4879
CGCGAATTTTAACAAAATCCTATTATTTTTGACACCAGACAAGTTGGTAATGGTAGCGAC
>sig_4880
GCGGTTCTTGTTTGTGGATCGCTGTGATCGTCACTTGGTGAGTAGCGGGCTGCTGGGCTG
>sig_4881
ATGTCTAAAAAGCTTATCGATACCGTCGACGTCACGCGTCCATGGAGATCTCGAGGCCTG
>sig_4882
CTCAAAAAGCGGCCGCGGCGGCCGCGAATTCGAAGCTTGGCTGTTTTGGCGGATGAGAGA
>sig_4883
GGTCTAGCCGCGGTCTAGGAAGCTTTCTAGGGTACCTCTAGGGATCCCGGCGCGCCCCTC
>sig_4884
TTTATCTGTTGTTTGTCCGGCCATCATGGCCGCGGTGATCAGCTAGAGGGGCGTCAGGCG
>sig_4885
GCCGAACACTATCTCCTCCGAAACTTTCCTGAAATAATAAGTCGACCCGAATTGGTCACA
>sig_4886
ATTGGAGCATCACTACAGTATGGTGCACTCTCAGTACAATCTGCTCTGATGCCGCATAGT
>sig_4887
CATGATTACGCATTATAACAAATAGTTAACTAATTGTCAAGTAATTCGAGCTCGGTACCC
>sig_4888
TTGAAGGCTCTCAAGGGCATCGGTCGAGTGGGTGGTGAGCAGCTCGCCGTCGCGCAGCAG
>sig_4889
ATTATTAGTGGTGGTGGTGGTGGTGCTCAGCGCCGCCAACGAAGTCCAGATTCTGGCCTT
>sig_4890
TTCTGGATCATAAACTTTCGAAGCCATGACCACTTTGTACAAGAAAGCTGAACGAGAAAC
>sig_4891
CCTTGACGGCCGAATTCCAGATAACTTCGTATAATGTATGCTATACGAAGTTATCCCTTT
>sig_4892
TCCTGCCATCATCACCATCACCACTAAATCGATGCCGACACCCGCCAACACCCGCTGACG
>sig_4893
TTCGGCAACTGGAGAGAGCTATGGATGATATTTTGGTAACGTCAGACCTGACCAGTCGCT
>sig_4894
TATCTTAAGGCGTAGATCCATAACTTCGTATAATGTATGCTATACGAACGGTACCCCGGG
>sig_4895
TAGAGGATCCCCGGGGCATCACCGGCGCCACAGGTGCGGTTGCTGGCGCCTATATCGCCG
>sig_4896
TGGAAGATGCCAGGAAGATACTTAACAGGGAAGTGAGAGGGCCGCGGCAAAGCCGTTTCC
>sig_4897
CCGAGCTCCCATGTGAGCGAGTAACAACCCGTCGGATTCTCCGTGGGAACAAACGGCGGA
>sig_4898
GCCTGCACCTGAGGAGTGAATTCTTTGCCAAAATGATGAGACAGCACAATAACCAGCACG
>sig_4899
AATTTTTACCGGCAGATTTCTAAAGAAGAATTGGGGATCCCCCGGGCTGCAGGAATTCGA
>sig_4900
TTAAAATATAAATGAGCACGTTAATCATTTAACATAGATAATTGGATCCAGAATTTAAAA
>sig_4901
AGAACGGGGTCCGTTAAACGGAGTAGCCCGTTACTCTAGTTAACCATCAGTACTTGGCGT
>sig_4902
GGCGTATTTTTTGAGTTATCGAGATTTTCAGGAGCTAAGGAAGCTAAAATGAAATCTAAC
>sig_4903
GGCTGCAGGTCGACCCGGGGTACCGAGCTCGCATGCGGATCCGTATGGTGATGGTGATGG
>sig_4904
CTCTCTACAAATCTATCTCTCTCGATTCGCAGATCTGTCGATCGACCATGGGGATTGAAC
>sig_4905
ATCACGAGGCCCTTTCGTCTTCAAGAAGCAATTCAGAGCGCCAGCAAGTGGGGGACAGCA
>sig_4906
AAACGAAGCATTGGGATCCTAAGGAGGTTAACTATGACGTCGACGCGTCTGCAGAAGCTT
>sig_4907
CCTATTTTTATAGGTTAATGTCATGATAATAATGGTTTCTTAGCGATTCACAAAAAATAG
>sig_4908
TAGATAGAGAGAGAGAGAGACTAGTGGAGGAAGAAAAAATGGCCTCCTCCGAGGACGTCA
>sig_4909
TAGAAATAATTTTGTTTAACTTTAAGAAGGAGATATACCATGACCAGCTACCCATACGAT
>sig_4910
TTCATTCGTGACTACGCCTAAGCGAGACGAAATACGCGATCGCTGTTAAAAGGACAATTA
>sig_4911
TCGGGATCTGTACGACGATGACGATAAGGATCCCATAACTTCGTATAGCATACATTATAC
>sig_4912
CGTATCGTAGTTATCTACACGACGGGGAGTTGCAGGCAACTATGGGATGAACGAAATAGA
>sig_4913
TGGATTTGGGAATCTTATAAGTTCTGTATGAGACCACTTGGATCCTCTGAATTCTAGCGT
>sig_4914
GTGTCGGGGCTGGCTTAACTATGCGGCATCAGAGCAGATTGTACTGAGAGTGCACCAGCG
>sig_4915
GCGTCAAAACAAAGACTCTAGACCTAGGCCTTAAGATCTGATCATATGCATCCGCGGGCC
>sig_4916
CGAACCGCGCATATGCTGGGCTGCAGGAATTCGATATCAAGCTTATCGATACCGTCTACT
>sig_4917
AATGGAGTCATGAACATGTGAATTCGAGCTCGGTACCCGGGGATCCTCTAGCTAGAGTCA
>sig_4918
ATAAAGTGTAAAGCCTGGGGTGCCTAATGAGTGAGCTGCTCTCCGGCATGCTCGTTCCGG
>sig_4919
CTGCAGGAGTGGGGAGGCACGATGGCCGCTTTGGTCGGATCCTCTACGCCGGACGCATCG
>sig_4920
CCCCCCCCCCCCCATGACATTAACCTATAAAAATAGGCGTATCACGAGGCCCTTTCGTCT
>sig_4921
GCTTCATATGATATCTCCTGTGTGAAATTGTTATCCGCTCACAATTCCACACATTATACG
>sig_4922
ATCCTCTAGAGTCGACCTGCAGGCATGCAAGCTTCAGGAGGTGACGTCATGAACAAAGGT
>sig_4923
CTAGGAAGCTTTCTAGGAGATCTTCTAGCTCGAGGGGCGCGCCGGGATCCCTAGACCGCG
>sig_4924
ACAATTTCGCCATTCGCCATTCAGGCTACGCAACTGTTGGGAAGGGCGATCGGTGCGGGC
>sig_4925
AACAAAGCCCGAAAGGAAGCTGAGTTGGAGGCTGAAACCGCTGAACAAACTAGTATGAGC
>sig_4926
CTCCGGGAGCTGCATGTGTCAGAGTTTTCACCGTCATCACCGAAACGCGCGAGGCAGCTG
>sig_4927
TAAATAATATTGAAAAAGGAAGAGTATGAGTATTCAACATTTCCGTGTCGCCCTTATTCC
>sig_4928
AGGGATTTTGGTCATGAGATTATCAAAAAGGATCTTCACCTAGATCCTTTTCGACCGAAT
>sig_4929
TCAGTTGGGTGCAGCAAACTATTAACTGGCGAACTACTTACTCTAGCTTCCCGGCAACAA
>sig_4930
CGGAATAGGAACTTCTAGGTACGTGAACCATCACCCTAATCAAGTTTTTTGGGGTCGAGG
>sig_4931
GTACGCGGCGTGTTAACATACAAGTTGCTAACGTAATCATGGTCATAGCTGTTTCCTGTG
>sig_4932
ACACGTACGCGGGTGCTTACGACCGTCAGTCGCGCGAGCGCGACTCTAGAGTCGTCGACG
>sig_4933
AAATCTTCTCTCATCCGCCAAAACAGCCGGCTTTATTATTTTTGACACCAGACCAACTGG
>sig_4934
GCTGAATTCACGTGGCCCAGCCGGCCGTGGATCCACGCGTCGTCGACCCGCGGCGGCCGC
>sig_4935
GCGACGGCGAGCTGCTCACCACCCACTCGACCGATGCCCTTGAGAGCCTTCAACCCAGTC
>sig_4936
GATATCCTATTGGCATTGACGGTCTCCAGTAAAGGTGGATACGGATCCGAATTCGAGCTC
>sig_4937
TGATTTATTGGATGTTAGAATTCTCATGTTTGACAGCTTATCATCGATAAGCTTGAGAAA
>sig_4938
TAGAATATTTTTACATTTTATTTTTCTGTTATTCACTTATACATTTGGATGTGATAGAAT
>sig_4939
CTGAATACGGGGCAACCTCATGTCGCTTCACTGACGCATCGAAGTGGAACGGCGCAAGCT
>sig_4940
GTGTGTGTGTGTGTGTGTGTGTGTGTGTGTGTGTGTGTGTGTGTATGTGTGTGGGACAAG
>sig_4941
CCGGGCTCGAGGAATTCTCTAGAGTCGACTCGCGAGCTAGCCATATGCTATGGTCCTTGT
>sig_4942
CGTGGGGATACCCCCTAGAGCCCCAGCTGCGCAGATCATCAACCACTTTGTACAAGAAAG
>sig_4943
CCGCTCAGGGCGAGTAGAGATCGGAAGCCCATGGTGATGTCTGCTCAAGCGGGGTAGCTG
>sig_4944
ACGTTTCTCGTTCAGCTTTTTTGTACAAACTTGTGATGGGTACCTCGCGAAGGCCTTGCA
>sig_4945
ACCGTAGTTAGGCCACCACTTCAAGAACTCTGTAGCACCGCCTACATACCTCGCTCTGCT
>sig_4946
TAAGCTTGATATCGAATTCCTGCAGCTCGAGGGATCCGACTACAAGGACGACGACGACAA
>sig_4947
TCATCCGAGCTTGGCTGCAGGTCGACGGATCCCCGGGAATTCGGACAGTGCTCCGAGAAC
>sig_4948
GTCTGTGGAGACTGGCTGACGGGAGACGCATAGCCTTGTGGGGAGAGCTTCAGGGCCGAG
>sig_4949
CGGCACGTCGTACGGGTAGGCGGCCACCGTGAGATTGAAGTTCGGGTCGACACCGTAGAG
>sig_4950
CCATCATCATCATCATCACAGCAGCGGCCTGGTTCCGCGTGGTAGTATTATGAGTTCTCC
>sig_4951
CACCGCGGTGGCGGCCGCTCTAGAACTAGTGGATCCCCCGGGCTGCAGGAATTCACTCGC
>sig_4952
TGTTTTATCCTTTACCTTGTCTCCAAGCTTCTTCTAGAGGTACCGCATGCGATATCGAGC
>sig_4953
ATCGGATCCCCGAGCATCACACCTGACTGGAATACGACAGCTCCTGCAGCTTCTGGGCGA
>sig_4954
CCTGCAGGTCGACTCTAGAGGATCCGGATGCTGCATCATGGAATTCACTGGCCGTCGTTT
>sig_4955
TTATTCGGTCGAAAAGGATCTAGGTGAAGATCCTTTTTGATAATCTCATGACCAAAATCC
>sig_4956
GCAGGCATGCAAGCTTAGCTTGAGCTTGGATCAGATTGTCGTTTCCCGCCTTCAGTTTAA
>sig_4957
CGGAGTTGTTCGGTCCGGACGTCAGGTGGCACTTTTCGGGGAAATGTGCGCGGAACCCCT
>sig_4958
CCGAAGTGGTCAGACTGGAAAATCAGAGGGCAGGAACTGCAGAACAGCAAAAAGTCAGAT
>sig_4959
GAACGATCGGGGAAATTCGAGCTCTAAGCCTTGTACAGCTCGTCCATGCCGAGAGTGATC
>sig_4960
GCAGATTGTACTGCCACCGCGGTGGAGCTCGCGCGCTACGTAGGCCTAGCTCCAATTCGC
>sig_4961
TAAAATATCGAGCCGAGAACGTTATCGAAGTTGGTCATGTGTAATCCCCTCGTTTGAACT
>sig_4962
GCCCTCGCGAAGCGGCCCGACCAAGCGGGAAGCTAGCTTGGCGTAATCATGGTCATAGCT
>sig_4963
ATTCGAAGCTATTCTTACTCCTAGATCCCTCGAGGCTGTTTCCTGTGTGAAATTGTTATC
>sig_4964
CCGCACCTGTGGCGCCGGTGATGCCGGCCACGATGCGTCCGGCGTAGAGGATCCGGAATT
>sig_4965
CCCCGTTAACGGGAATTCGGCTGCTGCTCTAAACGACGCATTTCGTACTCCAAAGTACGA
>sig_4966
GCTTTTTTGTACAAACTTGTGATCCAGATCTGAGTCCGGACGCTATCGTTCGTAAATGGT
>sig_4967
CGCACGGTTCCATATGCTAGTCCGAGGCCTGAATCGCCCCATCATCCAGCCAGAAAGTGA
>sig_4968
AAGCTGGTGGCTGTTGTCCTGGCTGTTGCGGTGGCGGCACCGGTCATCATCACCATCACC
>sig_4969
TTCCGTGTTTCAGTTAGCCTCCCCCGTTTATCTTACCAATGCTTAATCAGTGAGGCACCT
>sig_4970
TCATCAGTCCTGAGCATTGTCTAGAGCGGCCGCCACCGCGGTGGAGCTCCAGCTTTTGTT
>sig_4971
TGCGGAAAAACAGATGGTTGCTCCTAAATGTGACATCTGAGGACCTCGGGTAAGGGCCCC
>sig_4972
ATGAAACAACTGTCAAGAATCCTGTCAGAAGTCAGTGTCGTTGGACCAGTCTGTTGACTC
>sig_4973
CTTCCTTAGCTCCTGAAAATCTCGACGCTCAAGTCAGAGGTGGCGAAACCCGACAGGACT
>sig_4974
AATTCATAACTTCGTATAGCATACATTATACGAAGTTATACCGGTCTTGCTAGATTCTAA
>sig_4975
AATAATTTGCGAGTACGCAAAGCTTGGCTGCAGGTCGACGGATCCCCGTTAACGGGAATT
>sig_4976
ACACTAGAAAACAGTATTTGGTATCTGCGCTCTGCAGAAGCCAGTTACCTTCGGAAAAAG
>sig_4977
CCTACCCGGTAGGGCGCGCCGGGATCCCTAGAGGTACCCTAGAAAGCTTCCTAGACCGCG
>sig_4978
CTCCTAGGCGTACGTTCGAAGGATCCATGGTGGAAGCTACTGTACACCAACCTGTCAGGA
>sig_4979
ATAAACTACCGCATTAGGATCCGCACAAACGAACGTCTCACTTAATCTTCTGTACTCTGA
>sig_4980
TATCCACAGAATCAGGGGATAACGCAGGAAAGAACATGGGCAGTTCAACCTGTTGATAGT
>sig_4981
AACGACAATTTATAATGAACGTGAATTGCTCAACAGTATGGGCATTTCGCAGCCTACCGT
>sig_4982
ATCTGATATCGGTACCAGTCGACTCTAGAGAACAAAAACTCATCTCAGAAGAGGATCTGT
>sig_4983
TTGACAATTAATCATCGAACTAGTTAACTAGTACGCAGGGGAACCCCCCTTCGGGGGTCA
>sig_4984
GCAAGGCTTCGCGAAGCGGAGTCGCGGCAGTGGCTTTGAAGATCTTTGGGAGCAGTCCTT
>sig_4985
CAAGACAGCTAAAGATCCTCTACGCCGGACGCATCGTGGCCGGCATCACCGGCGCCACAG
>sig_4986
GGTTCTTGCGCACCAGGGTCACGCCGCCAGTCATCAGCAGCATTCCCAGAATGAGGAATT
>sig_4987
TCGTGGCCGAGGAGCAGGACTGACACGTGCTAAAACTTCATTTTTAAAGATCCGGCCACG
>sig_4988
CATCACCGGATCCAGAGCCCATGGGTATGTATATCTCCTTCTTAAAGTTAAACAAAATTA
>sig_4989
CAATTTCACACAGGAAACAGCTATGACCATGATTACGCCAAGCTTGGCTGCAGGTCGACA
>sig_4990
AATAATTTTGTTTAACTTTAAGAAGGAGATATACATATGGGTACCTCGGATCCGAATTCG
>sig_4991
CAGGTATTTATTCGAAGACGAAAGGGCATCGCGCGCGGGGAATTCCCGGGGATCCGTCGA
>sig_4992
ACAGGGCGCGTGGGGATACCCCCTAGAGCCCCAGCTGCGCAGATCATCAACCACTTTGTA
>sig_4993
TGCACTTTAAGCCAGATGCCCATCGATTCGTAGAGCCTCGTTGCGTTTGTTTGCACGAAC
>sig_4994
AGTAGCTTAATAAGCTTAATTAGCTGAGCTTGGACTCCTGTTGATAGATCCAGTAATGAC
>sig_4995
TTCACACAGGAAACAGCTATGACCATGATTACGGATATCGAATTAATACGACTCACTATA
>sig_4996
AGTTTTCTCTGCCGCTGCTGTGATGATGATGATGATGGCTGCTGCCCATGGTATATCTCC
>sig_4997
ACACAGGAACACTTAACGGCTGACAACCGGTTAATAAGCCGAATTCCAGCACACTGGCGG
>sig_4998
CGCAATTAATGTGAGTTAGCGCGAATTGATCTTAATTCTCATGTTTGACAGCTTATCATC
>sig_4999
TTTTAAATTAAAAATGAAGTTTTAAATCAATCTAAAGTATATATGAGTAACCTGAGGCTG
>sig_5000
GTTTTCCCAGTCACGACGTTGTAAAACGACGGCCAGTGAATTCGAGCTCGGTACCCCTTT
>sig_5001
TTCTCGAGGTCGACGGTATCGATAAGCTTGATATCGAATTCTCAGCATCCAATGTTTCCG
>sig_5002
TTGAACAAGTCTGGAAAGAAATGCATAANCTTTTGCCATTCTCACCGGATTCAGTCGTCA
>sig_5003
AGCGGTGGCAGCAGCCAACTCAGCTTCCTTTCGGGCTTTGTTAGCAGCCGGATCCGGCAG
>sig_5004
CGAATTCGATATCAAGCTTATCGATACCGTCGACCTCGAGGGGGGGCCCGGTACCCAGCT
>sig_5005
TGAATCGCCAGCGGCATCAGCACCTTGTCGCCTTGCGTATAATAAAATAAAAAAGGGGAC
>sig_5006
GGTCGACCGTGACCAAAGGTGCCTTTTATCATCACTTTAAAAATAAAAAACAATTACTCA
>sig_5007
ATGCCAACTTTGTACAAAAAAGCAGGCTCTTTAAAGGAACCAATTCAGTCGACTGGATCC
>sig_5008
TGTTGTAAAAATACACTGGTGATTTCAGCGTGTCCTCTCCAAATGAAATGAACTTCCTTA
>sig_5009
ATGCCTGCAGGTCGACACTAGTGCGGCCGCCCATGGGATATCCCCGGGGTCTAGAAGATC
>sig_5010
GTTAGCAGCCGGATCTCAGTGGTGGTGGTGGTGGTGCTCGACATCCTCGGGGTCTTCCGG
>sig_5011
GAGGATCCTAAATTATCTCTGGCGGTGTTGACATAAATACCACTGGCGGTGATACTGAGC
>sig_5012
GAAGCTCAAAAGAAGCCTCTTTCAAGGGTTCCACATTCAAACCCTCCATTCAGTGTTGGC
>sig_5013
TTCTAGTCACTTACTTAAGCTTGGTACCGAGCTCGGATCATCCAGCACAGTGGCGGCCGC
>sig_5014
CTATAGAAGGGTAATACGACTCACTATAGCAGTGAAGATTGACCATCTCACAAAAGCTGT
>sig_5015
CCTCAAGAAAATGATGCTGCAAGAAGAATTGAGGAAGGAACTACTCATCTTACGTTGTTT
>sig_5016
CGGAGCTCGAATTCGGATCCGCGACCCATTTGCTGTCCACCAGTCATGCTAGCCATATGT
>sig_5017
ACTTTGGCAGATCTGATATCGAATTCGGATCTGGTTACCACTAAACCAGCCTCAAGAACA
>sig_5018
GTTTGTACTCGAGGGCCGGCGCGCCGCGGCCGCTACGTAAATTCCGCCCCTCTCCCTCCC
>sig_5019
CAAAAATAATAGGCCTACTAGTCGGCCGTACGGGCCCTTAAGGCCGCCTGATGCGGTATT
>sig_5020
GTTATCGAGATTTTCAGGAGCTAAGGAAGCTAAAATGGGTCAAAGTAGCGATGAAGCCAA
>sig_5021
GACTAGGTGGATCCCGGGCCCGCGGTACCGTCGACTGCAGAATTCGAAGCTTGAGCTCGA
>sig_5022
CCGTCTTTCATTGCCATACGGAATTCGGCGAACGTGGCGAGAAAGGAAGGGAAGAAAGCG
>sig_5023
AGATATACATATGGCTAGCATGACTGGTGGACAGCAAATGGGTCGCGGATCCGGCTGCTA
>sig_5024
GCTTCGAATTGAGCTCGCCCTTGGTGAAGGGCTCCTGAATTCCTTCTTAAAGTTAAACAA
>sig_5025
AAGTGGTTGATAACAGCATGTCCCCTATACTAGGTTATTGGAAAATTAAGGGCCTTGTGC
>sig_5026
ACAGCAGCGGCCTGGTGCCGCGCGGCAGCCATATGCTCGAGGATCCGGCTGCTAACAAAG
>sig_5027
CAAGGCGGCCGCAAGATCCGGCCACGATGCGTCCGGCGTAGAGGATCTGAAGATCAGCAG
>sig_5028
GCGTGACACCACGATGCCTGCACAATGGCAACAACGTTGCGCAAACTATTAACTGGCGAA
>sig_5029
CGACTCTAGAGGATCCCCGGGCGAGCTCGAATTAGATCCTAATCTAGATTAGGTAAATTT
>sig_5030
GAGGAGACCCTCCCAAGGATCAGCGAGACCACGAGTCGGATGCAACTGCAAGAGGGTTTA
>sig_5031
ATCTTATCATGTCTGGATCTACGTAATACGACTCACTATAGTTCTAGAGGCTCGAGAGGC
>sig_5032
TGTGCGGTATTTCACACCGCATATGCCGGGCAGGATAGGTGAAGTAGGCCCACCCGCGAG
>sig_5033
AAGTAGAAGAATTAAAAAGATTCGTATCTAAAAACAGATTTAAAAAATTAATTAAAATAG
>sig_5034
GGCCCTTAATTTTCCAATAACCTAGTATAGGGGACATGCTGTTATCAACCACTTTGTACA
>sig_5035
ACGATGACGATAAGGATCGATGGGGATCCGAGCTCGAGATCTGCAGCTGGTACCATGGAA
>sig_5036
ATTTCCTTGGCCAGCTCCCCAATCAATCTCCAGTACTCATTGAACTTGAGCTCCGAGTCC
>sig_5037
GCCCGATAACCGGCGCGGGCTTCAACGGGCTGGACGATTTTGGCGCGCCAAACTGGACAC
>sig_5038
ACCGGCCGGTGGATCCCGGGCCCGCGGTACCGTCGACTGCAGAATTCGAAGCTTGAGCTC
>sig_5039
GGTATATGTGGCGCGCCTAAGCATTGGTAACTGTCAGACCAAGTTTACTCATATATACTT
>sig_5040
TGAGGTAATCATGGTCCGTCCTGTAGAAACCCCAACCCGTGAAATCAAAAAACTCGACGG
>sig_5041
AGTATAGGGGACATGCTCATTCTAGAGTCCCCCGTGTTCTCTCCAAATGAAATGAACTTC
>sig_5042
ACCCGGGTACCGAGCTCAGATCTCCTCAATCGCTTCTAGAAGCGATTGAGGATATCACGT
>sig_5043
TTGCGTATAATAAAATAAAAAAGGGGACCTCTAGGGTCCCCAATTAATTAGTAATATAAT
>sig_5044
CTTCGAGTTCAAGAGAAAAAAAAAGAAAAAGCAAAAAGAAAAAAGGAAAGCGCGCCTCGT
>sig_5045
GGTCATGGTCAGGTCGAGGTGGCCCGGCTCCATGCACCGCGACGCAACGCGGGGAGGCAG
>sig_5046
TTGTAAACGCCGCCTTTATGGGCAGCAACCCCGATCACCGGTGGAAATACGTCTTCAGCA
>sig_5047
TGTTTTAGGGCGACTGCCCTGCTGCGTAACATCGTTGCTGCTGCGTACCATGGTCGATCG
>sig_5048
TTACTTCTTGAAGACGAAAGGGCCTCGTGATACGCCTATTTTTATAGGTTAATGTCATGA
>sig_5049
AATAATCATCCGAAGTCGTATCAATAGATCTCATGGACGAACAAAAGCAACCCCAGCAAG
>sig_5050
TTGGGTAATCATGGTCATAGCTGTTTCCTGTGTGAAATTGTTATCCGCTCACAATTCCAC
>sig_5051
AGAGCTCTGCAGGAGATCTCGATATCCCATGGAAGCTTGGCGTAATCATGGTCATAGCTG
>sig_5052
GTGGCACAGTTCTCGTCCACAGTTCGCGGGATCCTCTAGAGTCGACCTGCAGCCCAAGCT
>sig_5053
TGGCGAATGGCGACCCCGGTTGATAATCAGAAAAGCCCCAAAAACAGGAAGATTGTATAA
>sig_5054
GACCAGGATGGGCACCACCCCGGTGAACAGCTCCTCGCCCTTGCTCACCATGCTGTTATC
>sig_5055
ACCGCATAAGATCCTCGAGGAATTGGTGATGATTATCAGCCAGCAGAGAATTAAGGAAAA
>sig_5056
AGTGCCACCTCCGCCACCGGGCCCTGGGCCACCGCTAGCGAGAATCTTTATTTTCAGGGC
>sig_5057
ATTTCAATCAATTGAACAACTATTTCGAAACGAGGAATTCACGTGGCCCAGCCGGCCGTC
>sig_5058
CACGTTTTCCATTTCCGTGCTTCACGCATATGGTGCACTCTCAGTACAATCTGCTCTGAT
>sig_5059
CGCCCTTCCCAACAGTTGCGCAGCCTGAATGGCGAATGGCGGCCTATGCGGCCGCCACCC
>sig_5060
GTTAAAAAATGAGCTGATTTAACAAAAATTTAACGCGAATTTTAACAAAATATTTTGTTA
>sig_5061
TCCATCGCAATGAGAGTGCACATATTGATGCCAGCAGAGGTCTTAAACAACAGTGACTTT
>sig_5062
AAAGTAAACTGGATGGCTTTCTTGCCGCCAAGGATCTGATGGCGCAGGGGATCAACTCCT
>sig_5063
CCAAACCGTTATTCATTCGTGACTACGCCTAAGCGAGACGAAATACGCGATCGCTGTTAA
>sig_5064
TCGTTGGTCGCCGTGACGCTCGACCCGGACTGCGCCCACCGCGCGCTCCAGCCCTGGGTC
>sig_5065
TTTTTTTCCTCCTTACCATTGCATACACCATAGGTGTGGTTTAATTTGATGCCCTTTTTC
>sig_5066
ATGCATTTCCGCACCAAGGTCACTCCACCCGTCATCAACAGCATTCCCAAAATTAGGAAT
>sig_5067
TGGCGTCCAACCAGCGGCACCAGCGGCGCCTGAGAGGAGCTTATCGGCCAGCCTCGCAGA
>sig_5068
ACCTGTTCCCTGGCCAACACTTGTCACTACTTTCTCTTATGGTGTTCAATGCTTTTCAAG
>sig_5069
CCCATGCAGCAGTGTTTTATAATCATTTGAAAACATATGCTTATGACCGATATCCACAGT
>sig_5070
TCGGCACCCGGAACGCGAACAATGAGTTTGCAGTCTTTAGGCGTCGGAGCGCTAGAACCA
>sig_5071
CCCCGGAGTGAGTTTAAAAATTCCTGGCTGTGAAACTGCTGAATGCGTTGTTGCACATCA
>sig_5072
CTTAATACGACTCACTATAGGGGAATTGTGAGCGGATAACAATTCCGGGACCTTTAATTC
>sig_5073
CAGACGATAACGGCTCTCTCTTTTATAGGTGTAAACCTTAAACTGCAATGAATTCGAGCT
>sig_5074
GAGAGATAGATTTGTAGAGAGAGACTGGTGATTTTTGCGGACTCTAGATTAGGCGCCGGT
>sig_5075
ATAAGGCTTGCCCTGACGAGAACACCAGAACGAGTAGTAAATTGGGCTTGAGATGGTTTA
>sig_5076
CGTGAGATAGAGTACAGCACATCCATGAATTCCGGATCCGCGCCTAACGAACTCTGCAGG
>sig_5077
AGGAACATCGTATGGGTAAAAGATGTTAATTAACCCGCTCATTCTAGAGTCCCCCGTGTT
>sig_5078
GATTCGAACTCGAGGCCTGCAGGGATCCAAGCTTGTCGACCCGTGATGGTGATGATGATG
>sig_5079
GAAAATTATCCTTGTACAGCAAGTAACAGTCAATGCTAAACGCACCGCTACAAATCCTTA
>sig_5080
CCTTTAAGTCGACTCTAGAGGATCCACTAGAGTGTGTGTCTCTCAGAATTAAAGCCAGTT
>sig_5081
GGTATCTCTCGAGAAGAGAGAGGCTGAAGCATCGATGAATTCACGTGGCCCAGCCGGCCG
>sig_5082
CGGGAGCCCTCCGGCGGCTGCAAGCTGGGCTAATAACTAGCATAACCCCTTGGGGCCTCT
>sig_5083
ATCACCATGGTGCTGCAGGTACAAGTTTGTACAAAAAAGCAGGCGAGAATCTTTATTTTC
>sig_5084
TAGTGGATCCCCCGGGCTGCAGGAATTCAGGAAGTCTTGGAGACGTGGGTGTTGAGGTGT
>sig_5085
GGCAGGGCGGGGCGTAAACGCGTGGATCCCCCTCAAGTCAAAAGCCTCCGGTCGGAGGCT
>sig_5086
GGAAGCTGAGTTGGAGGCTGAAACCGCTGAGCAACTGCTGGTTCCGCGTGGATCTCGGAT
>sig_5087
CGACGTTGTAAAACGACGGGATCGCAAGCTTGGCTGCAGGTCGACGGATCCCCGGGAATT
>sig_5088
ATCGGATCCCGAGCATCACACCTGACTGGAATACGACAGCTCCTGCAGCTTCTGGGCGAA
>sig_5089
GGTGCTGAACCCCCAGCCGGAACTGACCCCACAAGGCCCTAGCGTTTGCAATGCACCAGG
>sig_5090
CCATTCTAAACGTGGGATCCATGATCATGGCGGCCGCAAGCTTAATTAACCTGGTAGCTT
>sig_5091
TACGCCAAGCTTCCACTCATAAGCTTGGATCCCCGGGTACCGAGCTCGAATTCACTGGCC
>sig_5092
TTTAACAAAAATTTAACGCGAATTTTAACAAAATCCTATTATTTTTGACACCAGACAAGT
>sig_5093
CTGTATGCGGTGTGAAATACCGCACAGATGCGTAAGGAGAAAATACCGCATCAGGACGCG
>sig_5094
TAATGCAGGTTCGCGCAGTTAATTAATACGACTCACTATAGGGCGAGCGGCCGCGAATTC
>sig_5095
TGCGGGCCCCCAATCGAATTCCTGCAGTTATTTGCCAACTACCTTAGTGATCTCGCCTTT
>sig_5096
ACGCCAGGGTTTTCCCAGTCACGACGTTGTAAAACGACGGGATCGATCCCCCCAAGCTTG
>sig_5097
GCGGAGCGGGGCACGGGGCGAAGGCAGCGTCGCAGCGACTCCCGCCCGCCGCGCGCTTCG
>sig_5098
AGAGATATCAGGCCTTGCGGCCGCGGCCAGATTCCCGGGACGAATTCGAATCGATGGGAT
>sig_5099
TTTTTGGAGGCCTAGGCTTTTGCAAAAAGCTTGGCGAGATTTTCAGGAGCTAAGGAAGCT
>sig_5100
GCTTATCGGAGGAGGACGCTCGGCGTGTTTCCCTGCAGGTTTTTGTTCTGTGCAGTTGGG
>sig_5101
GCATACTTTGTTCAATGGACTGTGGGCGCTCCAGATCCTCTAGAGTCGACCTGCAGGCAT
>sig_5102
TCGTTCAGCTTTTTTGTACAAACTTGTTTGATTCGACCATGGACGCGGAACCAGATCCGA
>sig_5103
GTTCATGAAATTAAGGAACGAATATTGGATAAATATGGGGATGATGTTAAGGCAATTGGT
>sig_5104
ACAAAGTTGAAGAGCTCCTGTCTAAAAACTACCACCTCGAGAACGAAGTTGCGCGCCTGA
>sig_5105
GGGCGGTCATGGAGTTGTCACTGGCAGATTTACCTATGACCCAGCAAAACATCATCGACA
>sig_5106
CTCGTTCAGCTTTTTTGTACAAACTTGTGATAGATCTGAGTCCGGACTTGTACAGCTCGT
>sig_5107
GAACTGTACAACTGAGGATCCGGCTGCTAACAAAGCCCGAAAGGAAGCTGAGTTGGCTGC
>sig_5108
GTACCTCCACACAATGTACGAGCCGGAAGCATAAAGCATAAAGCCTAGAATTCTTGAAGA
>sig_5109
CAAGCTCGAAATTAACCCTCACTAAAGGGAACAAAAGCTGGGTACCGGGCCCCCCCTCGA
>sig_5110
CGGCCGCAATGATATCTTAAAGTTAATCTGCACGTCTAGAGCGGCCGCCACCGCGGTGGA
>sig_5111
GATTACGAATTCCCGGGGATCGATCCGTCGACCTGCAGCCAAGCTTGGCACTGGCCGTCG
>sig_5112
GGTACCCGGGAGCTCGAATTCTAGAAGCTTCTGCAGACGCGTCGACGTCATATGGATCCC
>sig_5113
GCTATGACCATGATTACGGATTCACTGGAATTCTCATGTTTGACAGCTTATCATCGATAA
>sig_5114
GACCATGATTACGCAGATCTGCCCCGGATCCGTCCAAGCTTGGACCTGCAGCAATTCACT
>sig_5115
ACGTTCCGGACTACGCTTCTTAGGAGGGTGGTGGCTCTGAGGGTGGCGGTTCTGAGGGTG
>sig_5116
TTATATGGGTATAAATGGGCTCGCGATAATGTCGGGCAATCAGGTGCGACAATCTATCGG
>sig_5117
CTACGTCTGTTAGCGTTGCCGCGACAGGTACCAGCACACCAGCATCAAGCAATCGCTTCA
>sig_5118
GTCACTAGTTTGTTCAGCGGTTTCAGCCTCCAACTCAGCTTCCTCTTCGGCTTTGTTAGC
>sig_5119
CCCAAGCTGGCGGCCGCCGCGGCTCGAGGTACCGATCCGAGACGGCCGGCTGGGCCACGT
>sig_5120
TCGCCATCACCACCGTTCGCAACTGTTGGGAAGGGCGATCGGTGCGGGCCTCTTCGCTAT
>sig_5121
TGCCACACAGCATAAAATTAGCTTGGTTTCATGCTCCGTTAAGTCATAGCGACTAATCGT
>sig_5122
CTGTACAAGTGAAGATCCACCTAGTCTAGAGTCCGCAAAAATCACCAGTCTCTCTCTACA
>sig_5123
GTATATCCAGTGATTTTTTTCTCCATGGTGGCGGCAAGCTTGCGGCCGCTTAAGAGCTGT
>sig_5124
ACGACGGCCAGTGCCAAGCTCTCGAGAGCTTGGCTGCAGGTCGACGGATCCCAAGCTTCT
>sig_5125
GGGCGAATTGGCCAAGTCGGCCGAGCTCGAATTCGTCGACCTCGAGGGATCCGGGCCCTC
>sig_5126
AGCAAGCTTGGGCTGCAGGTCGAGCCCGGGCTAGCACGCGTAAGAGCTCGGTACCTATCG
>sig_5127
GGTGATGACCCATGGTATATCTCCTTCTTAAAGTTAAACAAAATTATTTCTAGATTTTTG
>sig_5128
TCGACCTGCAGCCAAGCTGCAAGCTTGCAGCTTGGCGTAATCATGGTCATAGCTGTTTCC
>sig_5129
CAAAGGTCAAAGACAGTTGACTGTATCGCCGGGATCTTGAATAAGTAGATCCAATTTTTA
>sig_5130
AGTACTTTCTTAGACTAAGCCTGAGTGGATGCAGCTCAAGACTTTAATGGCAGCAGGGTG
>sig_5131
TCATGTTTGACAGCTTATCATCGATAAGCTCCTCGAGGAGCTTTAATGCGGTAGTTTATC
>sig_5132
TTAGGCCCGAATAGTACTTTCATTTTATAACATTTATCATCACACCAAAAGTTAGGCCCG
>sig_5133
CGGTCTCCTGTTCCAGAAGGCACTGTTGCAAAGTTAGCGATGAGGCAGCCTTTTGTCTTA
>sig_5134
GAGTAAGTAGTTCGCCAGTTAATAGTTTGCGCAACGTTGTTGCCATTGCTGCAGTTTATG
>sig_5135
GCCTCTGCAGTCGACGGGCCCGGGATCCGATATCTAGATGCATTCGCGAGGTACCGAGCT
>sig_5136
CGCTCCAAAAGAAAAATTCGAACTTTGAGGATCCGTCGACCTGCAGCCAAGCTTAATTAG
>sig_5137
TTACGCCAAGCTATCAACTTTGTATAGAAAAGTTGAACGAGAAACGTAAAATGATATAAA
>sig_5138
GCTTTCCAGTCGGGAAACCTGTCGTGCCAGGGGAATTCTTGAAGACGAAAGGGCCTCGTG
>sig_5139
CCCTGCAGGTCGACGGATCTGCTGGCGAAAGGGGGATGTGCTGCAAGGCGATTAAGTTGG
>sig_5140
AGTATTTCCTTAGATAACAATTTTCAGGGCTGGAATGTGTAAGAGCGGGGTTATTTATGC
>sig_5141
GACAAATCCGCCGCCCTAGACCTAGGGGATATATGATGAATCACCTATGAAGCTAGCACG
>sig_5142
TTGGAACGGTCCGATATCATCGGTAATTTGAAACGAGCTAGTGGATCCGAGCTCGGTACC
>sig_5143
TCAACCAAACCGTTATTCATTCGTGACTACGCCTAAGCGAGACGAAATACGCGATCGCTG
>sig_5144
GATCTCGAGCTCGGATCCGACCCATTTGCTGTCCACCAGTCATGCTAGCCATGGTATATC
>sig_5145
TTCGGATCCGCGACCCATTTGCTGTCCACCAGTCATGCTAGCCATATGTATATCTCCTTC
>sig_5146
GGTGCAAGGCGCCTAGATCCCCCGCTAGGGACCTCTTTAGCTCCTTGGAAGCTGTCAGTA
>sig_5147
CTCTTGAGCTTCAATCTTAGTGACACGCCCTCCAGCTCCCATTGTTGTGTTGTCAAAGCT
>sig_5148
CTGATGGCGCAGGGGATCAAGATCTGATCTTTGTATGGATTAGTCGAGCTAAAAAGCTCA
>sig_5149
CGACGTAATCATGGTCATAGCTGTTTCCTGTGTGAAATTGTTATCCGCTCACAATTCCAC
>sig_5150
AGATCGTGAACAACCAAGTGACTATGGATCCCCGGGTTTAAACTAGTCGCGAGGCCTGCG
>sig_5151
TTTGGTATCTGCGCTCTGCAGAAGCCAGTTACCTTCGGAAAAAGAGTTGGTAGCTCTTGA
>sig_5152
GTCCCTGATGGTCGTCATCTACCTGCCTGGACAGCATGGCCTGCAACGCGGCATCCCGAT
>sig_5153
CGCCGCGCACCCGGGTTACTCTAGAGTCGGGGCGGCCGGCCGCTTCGAGCAGACAAGGAT
>sig_5154
CGCGGCCGCTACGTAGAATTCCCATATGTATATCTCCTTCTTAAAGTTAAACAAAATTAT
>sig_5155
GGCTGCAGTCGACTCTAGATCTGGTACCGAATTCCATGGTCGACCCTACCCTCGATTGCA
>sig_5156
GTTTTTACGATGACTCATGCTCACCACGCCAAGTACTGATGGTTAACGCATCCGAAACCT
>sig_5157
GGGAAATTCGAGCTCTAAGCGCTGTTATCAACCACTTTGTACAAGAAAGCTGAACGAGAA
>sig_5158
GAGCACCCAGCCGGCCTCGTCGCCGGTCTCGTCGTCGGATTCGACCTCGGCGGCGCGCTC
>sig_5159
GGCCCCTGGCGTAATAGCGAAGAGGCCCGCACCGATCGCCCTTCCCAACAGTTGCGCAGC
>sig_5160
ATCTGCTTGCAGCCCTCCGAGGTCTCCAGCAGGTCCGGGTTCAGGGCGAAGCGCTCCAGC
>sig_5161
AGCTTGGCTGCAGGTCGACGGATCCCCGGGAATTCCTGCCCGGTTATTATTATTTTTGAC
>sig_5162
CTTGTATCGTATATGCAAATATGAAGGAATCATGGAAAATAGGCCCTCTTCCTGCCCGAC
>sig_5163
CAGTGCAAGAACCCTCCTAGATCTGAGGGTAAATTTCTAGTTTTTCTCCTTCATTTTCTT
>sig_5164
GGATCGATCCTCTAGAGTCGACCTGCAGGCATGCAAGCTTGGCGTAATCATGGTCATAGC
>sig_5165
TCACGAGGCCCTTTCGTCTTCAAGAATTCCCGCCCGTAGCGCGCGCGCACCAGCCGGCAT
>sig_5166
TGCAGCAAACTATTAACTGGCGAACTACTTACTCTAGCTTCCCGGCAACAATTAATAGAC
>sig_5167
TAGAATTCCCATGGCGTGATGGTGATGGTGATGGCCCATATGGTTGAACCATTTTACGAT
>sig_5168
TGGACTGGCATGAACTTCGGTGAAAAACCGCAGCAGGGAGGCAAACAATGAGAGCTCGAT
>sig_5169
AATTCGCATGCGAGCTCGTCGACAGCGCTTCTAGACTCGAGGCCGGTCTCCCTATAGTGA
>sig_5170
CGGCGCAGGGCAACGAGCCGATCGCTGATCGTGGAAACGATAGGGACGTCATATGGATCT
>sig_5171
GGTAACGCCAGGGTTTTCCCAGTCACGACGTTGTAAAACGACGGCCAGTGTATTTGTAGA
>sig_5172
GCCCCCACACGTGTGGTCTAGAGCTAGCCTAGGCTCGAGAAGCTTGTCGACCAGATATCG
>sig_5173
GCGTGGACGGCGTCAGAGAAGGGAGCGCATATGGGCCATCACCATCACCATCACGCCATG
>sig_5174
GAACAAGACCCGGGAAGAGAATTCGGATCCGCAGATCCACGCGGAACCAGCAGTTGCTCA
>sig_5175
GCAGCGCGGCCGCAGTGTTTAAACTAAGTGAAGAGGAAAGCTTGAATTCTATATATGAGT
>sig_5176
ACATTTCAGTGATCTGTCGAATCGGATCTGCTATGGCAGGGCCTGCCGCCCCGACGTTGG
>sig_5177
TTTCGACCTCTAGACCAAGCTTGGCTGCAGGTCGACGGATCCCCGGGAATTCCTGCCCGG
>sig_5178
CCGCCTCGACCTGCAGCCCAAGCTTTTTGCAAAAGCCTAGGCCTCCAAAAAAGCCTCCTC
>sig_5179
GCATTGTTAGATTTCATACACGGTGCCTGAGCGTTAGCAATTTAACTGTGATAAACTACC
>sig_5180
CCAACAACTGCTCCATATCCCGGGCTACTTTGCTAATAGCAAAATTGTCGCCATATCTTG
>sig_5181
AGTAGTAACAAAGGTCAAAGACAGTTGACTGTATCGCCGGGATCCATGGCAGCTGAGTCC
>sig_5182
CGCCGGAAAGCTCGCTCAAGTATGATGCCACCAGCCGCCAGATTGAGATCCCCGGGGATC
>sig_5183
AGCTTGCATGCCTGCAGGTCGACTCTAGAGGATCTGAGCTTGGCGAGATTTTCAGGAGCT
>sig_5184
TAGTCCTGACAACCCCTATCGCGATCAGCTCTTTTGCGTCGACGGATCCGGCTGCTAACA
>sig_5185
GAGCCCGGTGATCGTCTTGGTCGACCTGCAGGCATGCAAGCTTGGCGTAATCATGGTCAT
>sig_5186
ACTTAATCGCCTTGCAATGGGTTCAGAGGGCGGCCCCGCCCTGTTCCAGAGCGACATGAC
>sig_5187
CAGTTCGCTGCGCTCACGGCTCTGGCAGTGAATGGGGGTAAATGGCACTACAGCGAATAA
>sig_5188
TAAAACGACGGCCAGTGAATTCCCCGGATCCGTCGATCATATCGTCAATTATTACCTCCA
>sig_5189
CAGATCCAAAATCGCCGCTTCCACGTCCTTTCGTCTCTACGACCGTCAAACTACAAAATC
>sig_5190
GCTTGGGCTGCAGGTCGACTCTAGAGGATCCCCGGGCGAGCTCGAATTCACACAGGAAAC
>sig_5191
AATTCGAGCTCGGTACCCGGGGATCCTCTAGAGTCGCCCAGCTTTTGTTCCCTTTAGTGA
>sig_5192
AGTTCCGGATGAGCATTCATCAGGCGGGCAAGAATGTGAATAAAGGCCGGATAAAACTTG
>sig_5193
TTCCCGGGGCGGCCGCTGTCACTAGTGAGCTCGTCGACTCTAGAGGATCCAAGCTTACGT
>sig_5194
AGCTTCCTCGAGAGGTACCGCATGCTCTAGAGAGCTCATATGTACAGATCTTGAATTCGC
>sig_5195
CAAGCACTAGTCATGACCAGGATCTCCTAGGCTAGTTGTGATTATGATTATGATTATGAT
>sig_5196
TCCGGCCGCCTCGGCCCAGTCGACTCTAGACTCGAGCAAGCTTATGCATGCGGCCGCAAT
>sig_5197
ACCAGCGGCACCAGCGGCGCCTGAGAGGTATGGTGCACTCTCAGTACAATCTGCTCTGAT
>sig_5198
ACACTGATGAATGTTCCGTTGCGCTGCCCGGATTACAGCTGCGTTTCCTGTTTGGGGTCG
>sig_5199
GTCAACGTCCGATTCATTCACCCTCCTTGCGGGATTGCCCCGACTCACGCCGGGGCAATG
>sig_5200
GAACAATGGAAGTCCTCTTCAGGCGGTCTCGGCCCAATGATAACCCCAAGGGAAGTTTTA
>sig_5201
TCTCGTGTGGTATTTTCTTGCTCTTCCAGATGCCCGAAGAAGCTGAGACTTTCGCATTCC
>sig_5202
GATCGACGTGCAAGCGGACATTTATTTTAAATTCGATAATTTTTGCAAAAACATTTCGAC
>sig_5203
TATACCGCCGTTGGATAGCTCCGCTACCGGTCGTTGGTCAGATCAAGCTAATTCCCATGC
>sig_5204
ATAGGCCGCTCTAGAACTAGCTAGAACTAGGATCCAACCCCTCCGCTGCTATAGTGCAGT
>sig_5205
GATTACGCCAAGCTATTTAGGTGACACTATAGAATACTCAAGCTATGCATCCCATTGGTT
>sig_5206
CGGGCTGCAGGAATTCGATATCAAGCTTATCGATACCGTCGACAGGCCTTCCCTCGATAT
>sig_5207
TCTAGAGTCGACCTGCAGCCCAAGCTTCCGGTCTCCCTATAGTGAGTCGTATTAATTTCG
>sig_5208
ACTGAGCGCGGGATCTGGCGAAGGCAATGGGGGTCTTGAAGGCGTGCTGGTACTCCACGA
>sig_5209
TTTATGTTTTTCATATGCACCCATCTCTTTATCCTTACCTATTGTTTGTCGCAAGTTTTG
>sig_5210
GGAGCTCGTGTACACGGCGCGCCTGCAGGTCGACAAGCTTGCGGCCGCACTCGAGTCTGG
>sig_5211
GAGTAGACTAAGTTAACTACCTCGAGGAACACTTCAATGGCTATGACGTGCATAGCTGTT
>sig_5212
GATCCCTAGACCGCGGCTAGAGAATTCCTAGAATCGATCCTAGACCCGGGGGGGTCGACG
>sig_5213
GGCTTTTGCAAAAAGCTTGATTCTTCTGACGCTAGCGATCGCCCGGGCCACCATGATTGA
>sig_5214
AACGTAACGTAACGTAAAATTTGTTTGATTTGTCCAAAATATGGTATAATAGGTACTAAT
>sig_5215
ACTACAACCAGAGCGCGGGCGGCACTCACACGTTCCAACGGATGTACGGCTGTGAGGTGG
>sig_5216
CTTGCCTTTCCCGTCGCCCTCGATCACGAATTTGTGGCCGTTCACGGCGCCCTCCATCCG
>sig_5217
AAAACGACGGCCAGTGCCAAGCTTGGGCTGCAGGTCGACTCTAGAGGATCCCCGGGCGAG
>sig_5218
AAAAGCACCGCCGGACATCAGCGCTAGCGGAGTGTATCCTGGTATGAGTCAGCAACACCT
>sig_5219
TATAGAATATGCATCAAGCTTGGGCCCTCTAGACTGGAATTCGAGCTCCCTATAGTGAGT
>sig_5220
ATACACGGTGCCTGACTGCGTTAGCAATTTAACTGTGATAAACTACCGDATTAAAGCTTA
>sig_5221
ATGATGATGAGAACCCCCCCCGGGGGACACCATGGTATATCTCCTTCTTAAAGTTAAACA
>sig_5222
TGGATCTGGCCTAGAGGCCGTGGCCACCACGGCCCGGCCTGCCTTTCTGCATCTCAATTA
>sig_5223
TGGTGGTGGTGGTGCTCGAGCAGCATCTGGCATGCGTGAATATTCTTCTCGCCAAACAAG
>sig_5224
GCATCAAGCTTGGTACCGAGCTCGGATCCACTAGTAGAATTCAGACAGTTTGTCGTCAAC
>sig_5225
CATTGCGACTGCTACGCCCACCACATTTGTACATTTGTTTGAATGGAATTGGCAAGATGT
>sig_5226
GCCGTGGTCGCCGCGGACTCTCCGGATGTCTCGCCAACCTGTGGTTCCCCTCCCCGATTC
>sig_5227
AGCTTATCGCCCGACTAAGTCGACTCAGTCGGGTCACCGATGATAAGCTGTCAAACATGA
>sig_5228
GCACAGCAAGCGGCCACTGATCTTCAGACCTGGAGGAGGAGATATGAGGGACAATTGGAG
>sig_5229
TTAAACGGCGAGCACCGCCGGGTGCAGTAATATCGCCCTGAGCAGCCCGGTTTTCCAGCC
>sig_5230
CCGGTAACGTGCTGAGCCCGGCCAGGGCAATAAAGCTTACTCCCCATCCCCCCAGTGAAT
>sig_5231
TATCCAGCTAAACGGTCTAGTTATAGGTACATTGAGCAACTGACTGAAATGCCTCAAAAT
>sig_5232
AAATTGATATGGGGTGCGGCCGCGATGTTGATGAAAGCTGGCTACAGGAAGGCCAGACGC
>sig_5233
CTTGTACAAAGTGGTTGATAACAGCGCTTAGAGCTCGAATTTCCCCGATCGTTCAAACAT
>sig_5234
AATAGAGAGAGATAGATTTGTAGAGAGAGACTGGTGATTTTTGCGGGTCCCGCTCAGAAG
>sig_5235
GTATGCCTTCCGGTCAAACGTCCGATTCATTCACCCTCCTTGCGGGATTGCCCCGAATTC
>sig_5236
TACGTAGTGTGCCGCACCCGGCCCGAGGTTGTTGTTATTGTTATTGTTGTTGTTGTTCGA
>sig_5237
TTTTGTACAAACTTGTGATTAGAGCCTGCAGGCATGCAAGCTTGGCACTGGCCGTCGTTT
>sig_5238
CAGCACCACCACCACCACCACTAATAATACGTACTCGAGCATGCAAGCTTGGCTGTTTTG
>sig_5239
GACGACCTNTACACCCTCAANTGCGAAGAGCCTCAAAAGGCCCACAACGAAGCCGACAAT
>sig_5240
ATAAGCCTCGCTGGCCTCCTGCAGAGCCATAACGGCCGAGCTCTGGAAGCGCAGGTCGGT
>sig_5241
ACAGGAATATGTGATACAGGATATATTCCGCTTCCTCGCTCACTGACTCGCTACGCTCGG
>sig_5242
TACAAGCTTCCATGGGATATCGCATGCCTGCAGAGCTCTAGAGTCGACGGGCCCGGTACC
>sig_5243
TGGCTCGAGGAATTCACCGGTGCCGTGTGGGCGGATCCGGGCCCGACGTCAGGCCTTCGC
>sig_5244
TGGCATGAACTTCGGTGAAAAACCGCAGCAGGGAGGCAAACAATGATACCCAGCTTTCTT
>sig_5245
GGGGACTGTTGGGCGCCATCTCCTTGACCCCGGTTGATAATCAGAAAAGCCCCAAAAACA
>sig_5246
ATTCGGATCCCTCGAGGGTACCGAGCTCCATATGGTATTACCTCTTAATAATTAAGTGCG
>sig_5247
GAGATGTGGGAGGTTTTTTTAAGCAAGTAAAACCTCTACAAATGTGGTAAAATCGAATTC
>sig_5248
AACCCTCATTGACCTGCGGTTCCTTAGAGGTGTTCACTTCTATTTCAGTGTTACCTAGGT
>sig_5249
GCGCGGGGAGAGGCGGTTTGCGTATTGGAGCTTGGCACTGGGCCAAGCTCGAATTTCTGC
>sig_5250
GCAGTACAGGCCAAATAAAATATTTTTTATGTAGTATCTAATACGACTCACTATAGGGAG
>sig_5251
CCCCCCCCCCCTGCAGGTCTCGGGGGGCAGGCGGGCGGGCTTCGCCTTCGACTGCCCCCA
>sig_5252
TAGGTAATCACCGGTCAGGTTGATGTGCTCCCAGCGCGGACGTGCTTGATGTTGAGCGTG
>sig_5253
AAGAAACCTTAACGCCGGCACAGGAGGCCGCACGCACCCGCGCTGCTAACAAAGCCCGAA
>sig_5254
ATCGAGATCCTCTAGAGTCAGCTTGGCACTGGCCGTCGTTTTACAACGTCGTGACTGGGA
>sig_5255
TTGGTGAGAATCCAAGCACTAGTCATGACCAGGATCTCCTAGGCTAGTTGTGATTATGAT
>sig_5256
GAAGGGAAATCCTTTCAAGGAGGCCTGCCTACAGGAAAATTTTGAATGACTTATCTTCTG
>sig_5257
CTATTTCGTTCATCCATAGTTGCCTGACTCCCCGTCGTGTAGATAACTAGTGTTCGTGAA
>sig_5258
CATGCTTAATTTCTCCTCTTTAATTCTAGAGTGGTGTCGCATTATAGGGAGTTATTCCGG
>sig_5259
AATTTCACACAGGAAACAGCTATGACCATGATTACGCCAAGCTCTCGAGGTCGACGGGAT
>sig_5260
CTTATGGGGGGTTCTCATCATCATCATCATCATGGTATGGCTAGCATGACTGGTGGACAG
>sig_5261
CCCAAGCTTGCGATCCGCTAGAGGGAAACCGTTGTGGTCTCCCTATAGTGAGTCGTATTA
>sig_5262
ACGAAATCGATGAGCTCGCGAATTTCTGCCATTCATCCGCTTATTATCACTTATTCAGGC
>sig_5263
ACCGTACCCGGGGATCCTCTAGAGTCGACCTGCAGGCATGCAAGCTTGGCGTAATCATGG
>sig_5264
CGAATTCGGATCCTAGAGGGAAACCGTTGTGGTCTCCCTATAGTGAGTCGTATTAATTTC
>sig_5265
CAGCATGGCCTCCTCCGAGGACGTCATCAAGGAGTTCATGCGCTTCAAGGTGCGCATGGA
>sig_5266
CACTACTTTCGCGTATGGTCTTCAATGCTTTGCGAGATACCCAGATCATATGAAACGGCA
>sig_5267
GGTGAACAGCTCGGCGCCCTTGCTCACCATGGTGGCGACCGGTACCCGGGGATCCTCTAG
>sig_5268
ATCGATCCGCGGAAGCTTGGCACTGGCCGTCGTTTTACAACGTCGTGACTGGGAAAACCC
>sig_5269
TGCGGTACCTCTAGAAGAAGCTTGGGATCCGTCGACCTGCAGCCAATTGGCGTAATCATG
>sig_5270
GCCGCCGATTTTATGAATATACAAATAATTGGAGCCAACCTGCAGGTGATGATTATCAGC
>sig_5271
ATTTTTTCTTGTTCTCCTTTTCTCTGAAAATATAAAAACCACAGATTGATACTAAAACCT
>sig_5272
CGACCGCCTTCACCCAGATGCGTCGTCGCGGGACGAACAGCGATGTCAGCAGTCCAGCCA
>sig_5273
GGTGTAATAGCTCGAGCGGCCGCACTTAAGTTACGCGTGGATCAATTCACTCCTCAGGTG
>sig_5274
TACAAGCTTGGGCTGCAGGTCGACTCTAGAGGATCCCCGGGCGAGCTCGAATTCCGGTCT
>sig_5275
ACGGCATCAGTTACCGTGAGCTGCAGGTCGACGGATCTTTTCCGCTGCATAACCCTGCTT
>sig_5276
CCGAGCTCGAATTCATCGATGATATCAGATCTGGTTCTATAGTGTCACCTAAATCGTATG
>sig_5277
CGTGGACTATGAGCTCGAGTATACTTTTCACTATATCACTTAATGCCGATTATTTTAGAT
>sig_5278
AGGAGAAAATACCGCATCAGGAATTCCAACATCCAATAAATCATACAGGCAAGGCAAAGA
>sig_5279
CTCTAGAAAGTATAGGAACTTCATAACTTCGTATAATGTATGCTATACGAAGTTATCCTG
>sig_5280
GGGCCTTCGAGTCCTTGGAGGGGTCCATGGTGGCGTCTAGCTGGCCACGGAGCAGGACCA
>sig_5281
GGCAGACCTCAGCGCCGGTGATGCCGGCCACGATGCGTCCGGCGTAGAGGATCCTAGAGC
>sig_5282
AGATTTGTAGAGAGAGACTGGTGATTTCAGCGTGTTCTCTCCAAATGAAATGAACTTCCT
>sig_5283
TCCAGCAGCCGCACGCGGCGCATCTCGGGCAGCGTTGGGTCCTGGAACCCGGTGCTTTTT
>sig_5284
GTACCGGGCCCCCCCTCGAGGTCGACGGTATCGATAAGCTTGATATCGAATTCGCCAAGC
>sig_5285
CGTATAATGTATGCTATACGAAGTTATCTAGCGCGTCGGCCGGGAAGCCGATCTCGGCTT
>sig_5286
GTCGATGAAGCCCTGAAAGACGCGCAGACTAATTCGAGCTCGGTACCGTCCTCTCTCGTG
>sig_5287
GCGTCAGGTGGCACTTTTCGGGGAAATGTGCGCGGAACCCCTATTTGTTTATTTTTCTGC
>sig_5288
ATAAAACAGAAAAGCGAACCTAAACAATGACTCTAGAGGATCCCCGGGCGAGCTCGAATT
>sig_5289
AGATCTCTTAAGACGCGTATGCTTCATATGATTCACCTATTAGTTATCTATAAAATTATA
>sig_5290
GTTGCAGAGGCCGTAGCGGCCTGAACTTCCCCGCGCCGATCTTGGCGCTGCTGCCATAGG
>sig_5291
TGCAGCATCAGCCCGGTTTATTTCCAATTTTGTCCCCGAGCCGAACGTGGGAATTCCGCT
>sig_5292
TCTTGTCATCGTCGTCCTTGTAGTCAGCGTGTTTGTGACGGTGGTTGTGAGCCATATTAT
>sig_5293
CCCTCATCAGTGCCAACATAGTAAGCCAGTATATACACTCCGCTAGCGCCCAATACGCAA
>sig_5294
ATCTCGAGCTCGGATCCACCATGATGATGATGATGATGCATGGTATAACCCTTGGTGTTA
>sig_5295
AATTCCCTTAAGCTCGATCCTGTTGACGAGGGTGTCTCCCTCAAACTTGACTTCAGCACG
>sig_5296
CGGAATTAATTCTCATGTTTGACAGCTTATCATCGATAAGCTTCTAGAGATCCGGTTTTT
>sig_5297
CTGCAGCCCCCTCTTTGGCCACTTAGTATGATTCATATTTTATATAATATATAAGATAAG
>sig_5298
TATTTGTACTACCCTGTACGATTACTGCAGCAGCTTATTTTTGACACCAGACCAACTGGT
>sig_5299
GCAGCAGCAGCAGCAGCAGCATGGTGTCGACTGATAACTTCGTATAATGTATGCTATACG
>sig_5300
AGCTTGCATGCCTGCAGGTCGACTCTAGAGGATCCCCGGGTACCGAGCTCGAATTAGTCT
>sig_5301
CCATGGCGATCGCTTGGTGCTGATGTTGATGTTTCATGGTGAATTCTCCTTAGTAAAGTT
>sig_5302
ATGATTACGCAGATCTGCCCCGGATCCGTCCAAGCTTGGACCTGCAGCAATTCACTGGCC
>sig_5303
TTTTCACCGTCATCACCGAAACGCGCGAGGCAGACGCGCCCTGTAGCGGCGCATTAAGCG
>sig_5304
GACCATGATTTACGCCAAGCTTGCATGCCTGCAGGTCGACTCTAGAGGATCCCCGGGTAC
>sig_5305
GTGCCTATTTTTTGTGAATCGAATTGATCCTCTAGTCTCTACAACTAAGAGGTTAGAAAA
>sig_5306
GTCCCTGCGCCGGTTGCATTCGATTCCTGTTTGTAATTGTCCTTTTAACAGCGATCGCGT
>sig_5307
GGACTTGCCTGCAAAGATGAGGAGGGATTGCAGCGTGTTTTTAATGAGGTCATCACGGCA
>sig_5308
GTCCGGAATTCTGTACGGAGTCAAGCCATATGACCATGATTACGGATTCACTGGCCGTCG
>sig_5309
CATCGATAAGCTTGCTCAATCAATCACCGGATCCTCTACGCCGGACGCATCGTGGCCGGC
>sig_5310
CTCAAGGACATGCTTGTTCCGCGTGGGAGCCATCATCATCATCATCACTAAGCGGCCGCA
>sig_5311
AAACGTTTAGCCTTACTTAACGGAGAACCATTAAGCCTTAGGACGCTTCACGCCATACTT
>sig_5312
GAGTGCGGCCGCAAGCTTGTCGACGGAGCTCGAATTCGGATCCTAGAGGGGAATTGTTAT
>sig_5313
CATGAACAGCGATCTCTGTCAGAACGATTATATCGGGAACAGGGTCTGGATACGCAAAAG
>sig_5314
GAATTCGAGCTCGGTACCTCGAGATCTGCAGCCCGGGATCCTCTAGAGTCGACCAACGTC
>sig_5315
CTGGGGTGTTGAAGGTCTCAAACATGATCTGGGTCATCTTCTCGCGGTTGGCCTTGGGGT
>sig_5316
TGTAGTAAAAATGAAAAGGCTTGTTATCGGCGTGCGGCGAGCTTGAGACAATCTCTTTAC
>sig_5317
AGCTCAACTCAAGGACATCATGGTGCAGCAGCGGATGAGCCTGGCCTCGTGTGGCACTGA
>sig_5318
TGACCATGATTACCAGATCTGGCTCGAGCTCCACCGCGGTGGCGGCCGCTCTAGGATCCC
>sig_5319
CCACCGCCCTCAAAGTAGACGGTATCGCAGCTTGGATACACGCAGCCCACGTAAAGGCGG
>sig_5320
TACGCGTGCTAGCTCGAGATCTAAGTAAGCTTGGCATTCCGGTACTGTTGGTAAAATGGA
>sig_5321
TCCGTAATCATGGTCATATGGCTTGACTCCGTACAGAATTCCGGACCGGTACCTGCAGGT
>sig_5322
TCGACGGAGCTCGAATTCGGATCCACAGATATCCCATGGAACCGCGTGGCACCAGGGTAC
>sig_5323
GGTAACGCCAGGGTTTTCCCAGTCACGACGTTGTAAAACGACGGCCAGTGAATTCGTCGA
>sig_5324
TGTATCTTATCATGTCTGCTCGAAGCGGCCGCTCTAGAATTATTGTTCATTTTTGAGAAC
>sig_5325
TTCCGGGCGCTATCATGCCATACCGCGAAAGGTTTTGCACCATTCTATGGTGTCGGGTAC
>sig_5326
ACTACTGGGAAGCTACCTGTTCCATGGCCAACACTTGTCACTACTTTCTCTTATGGTGTT
>sig_5327
CCTAACTCCGCCCATCCCGACCCCTAACTCCGCCCAGTTCCGCCCATTCTCCGCCCCATC
>sig_5328
GTCTAGGAAGCTTTCTAGGATCGATTCTAGGGATCCCGGCGCGCCCCTCGAGCTAGAGGT
>sig_5329
GCCGCCGGAAGCGAGAAGAATCATAATGGGGAAGGCCATCCAGCCTCGCGTCGCAGATCT
>sig_5330
ACGGCTCTCTCTTTTATAGGTGTAAACCTTAAACTGCAATGAATTCGAGCTCGGTACCCG
>sig_5331
CCTTCCCTCGATCTTCTCGAACTGCGGATGGCTCCAGTTGCCCTCGAGCTTGTCGTCGTC
>sig_5332
CGAATTCGAGCTCGGTACCCGGGGATCCTCTAGAGTCGACCTGCAGGCATGCAAGCTTTT
>sig_5333
GATATACCATGGCACATATGAGCGGCCGCGTCGACTCGAGCGAGCTCCCGGGGGGGGTTC
>sig_5334
CAAGGACCATAGACCATGGCTAGCTCGCGAGTCGACTCTAGAGAATTCCTCGAGCCCGGG
>sig_5335
CCCTCGAGGTCGACGGTATCGATGCATAATGTGCCTGTCAAATGGACGAAGCAGGGATTC
>sig_5336
GACAGCTTATCATCGCCCTGACTGAGTCGAGCCCAGCTTGGCTGCAGGTCGACGGATCCC
>sig_5337
GGAGCTGAATGAAGCCATACCAAACGACGAGCGTGACACCACGATGCCGCAATGGCAACA
>sig_5338
CAGGCGTTTCCCCCTGGCGGCTCCCTCGTGCGCTCTCCTGTTCCTGCCTTTCCGTTTACC
>sig_5339
GATCCGCACAAACGAACGTCTCACTTAATCTTCTGTACTCTGAAGAGGAGTGGGAAATAC
>sig_5340
AAGGCCATCCTGACGGATGGCCTTTTTGCGTAGATCTGCGCCCATGGAAGACGCCAAAAA
>sig_5341
AAGGCCATGGCTGATATCGGATCCGAATTCGAGCTCCGTCGACAAGCTTGCGGCCGCACT
>sig_5342
AGATGCGTAAGGAGAAAATACCGCATCAGGCGCCATTCGCCATTCAGCTGCGCAACTGTT
>sig_5343
TGGTGCTCGAGTGCGGCCGCAAGCTTGTCGACGGAGCTCGAATTCGGATCCGAGGTACCC
>sig_5344
TCGGTCTCGATTCTACGGAAAACCTGTATTTTCAGGGCCCGGATCCGTCGACGAATTCTG
>sig_5345
CCGCACCTGTGGCGCCGGTGATGCCGGCCACGATGCGTCCGGCGTAGAGGATCCGGGACC
>sig_5346
AAGCTTATCGATGATAAGCTGTCAAACATGAGAATTCAGATCTGCTTGAAGACGAAAGGG
>sig_5347
AGTACCGGAATGCCAAGCTTACTTAGATCGCAGATCTCGAGCCCGGGCTAGCACGCGTAA
>sig_5348
CGCACCGATCGCCCTTCCCAACAGTTGCGCAGCCTGAATGGCGAATGGCGCGAATTCGGA
>sig_5349
CATATCACCAGCTCACCGTCTTTCATTGCCATACGGAATTCACGAACCCAGTTGACATAA
>sig_5350
CCGTCAATCCGCGCTCCGCACCACGGCGCCTCGAGCAACACCTTCTTCACGAGGCAGACC
>sig_5351
GAGTTTTTCTAATGAGGGCCCAAATGTAATCACCTGGCTCACCTTCGGGTGGGCCTTTCT
>sig_5352
GGAAGGCCTGTCGACGGTATCGATAAGCTTGATATCGAATTCCTGCAGCTCGAGGGATCC
>sig_5353
AAAAAGTGGCTAAGATCTACAGCTGCCTTGTAAGTCATTGGTCTTAAAGGTACCAGGCGG
>sig_5354
TTACTCCAAGAATATCAAAGATACAGTCTCAGAAGACCAAAGGGCTATTGAGACTTTTCA
>sig_5355
CCCGCTTTCCAGTCGGGAAACCTGTCGTGCCAGGGGAATTCTTGAAGACGAAAGGGCCTC
>sig_5356
GAGGCTGAAGCTGCAGGAATTCACGTGGCCCAGCCGGCCGTCTCGGATCGGTACCTCGAG
>sig_5357
GTAAACTTGGTCTGACAGTTAGGCGTCGCTTGGTCGGTCATTTCGAACCCCAGAGTCCCG
>sig_5358
AGATCTGCAGGGTGTGTTAGCAAACTACAGGACCAAATATCCTGCTCAAACTGTAACCCC
>sig_5359
AGCAACGCGAAGAACCTTACCAGGTCCCCGGGAACCTCACACCATTTCCGCCTCCCTCAG
>sig_5360
CACCCCGGTGAACAGCTCCTCGCCCTTGCTCACCATGCTGTTATCAACCACTTTGTACAA
>sig_5361
CAGTTGGAATTCCCTGGCAGTTTATGGCGGGCGTCCTGCCCGCCACCCTCCGGGCCGTTG
>sig_5362
CATGGCTAGCATGACTGGTGGACAGCAAATGGGTCGGATCCGAATTCGAGCTCCGTCGAC
>sig_5363
TCGTCGTCGTCCTTGTAGTCGGATCCCTCGAGCTGCAGGAATTCGATATCAAGCTTATCG
>sig_5364
TGGATCTGCCTCGCTGGCCTGCCGCAGTTCTTCAACCTCCCGGCGCAGCTTTTCGTTCTC
>sig_5365
GCTAAGCTTCTTGTACAGCTCGTCCATGCCGAGAGTGATCCCGGCGGCGGTCACGAACTC
>sig_5366
GAATCGTTTTCCGGGACGCCGGCTTGTTTAAACTATGGCGCGCCTTTGCGATCGCAGACC
>sig_5367
TATTAGTTATAGTTATTATAACATGTATTCACGAACACTAGTTATCTACACGACGGGGAG
>sig_5368
AATTCGGATCCGAGGTACCCATATGGCTGCCGCGCGGCACCAGGCCGCTGCTGTGATGAT
>sig_5369
TCGACGGTATCGATAAGCTTGGACTAGTTCAGGAGACTCTGGATCCAAGCCTTAGAGTTT
>sig_5370
GCTACCGCGACCGTCAGTCCACGCTTCATATGGATCCTTCCAGGAGTTGGTGTTATCGGG
>sig_5371
CAGTGATTTTTTTCTCCATTTTAGCTTCCTTAGCTCCTGAAAATCTCGCCAAGCTTTTTG
>sig_5372
TGAAACACGGAAGGAGACAATACCGGAAGGAACCTGCGCTATGACGGCAATAAAAAGACA
>sig_5373
TTTGCGCAACGTTGTTGCCATTGCTGCAGGTCGACGGATCCGCTGGCGAAGGGGGGATGT
>sig_5374
ATGTTTTAAGGAATTGTTAAATTGATTTTTTGTAAATATTTTCTTGTATTCTTTGTTGAA
>sig_5375
CGCCATTCAGGCTGCTCTTCTCTCATCCGCCAAAACAGCCAAGCTTGCATGCTGGAGAGT
>sig_5376
AGTTCACGTAAAAAGGGTATCGACAATGAAAGCAATTTTCGTACTGAAAGGTTGGTGGCC
>sig_5377
ATAACAATTTCACACAGGAAACAGCTATGACCATGATTACGCCAAGCGCGTGTAATACGA
>sig_5378
ACGGTTCCTGGGCTTTTGCTGGCCTTTTGCTCACATGATTATTGAAGCATTTATCAGGGT
>sig_5379
TTAGGTGACACTATAGAATACACGGAATTAATACGACTCACTATAGGGAGACTCGAGAAT
>sig_5380
TCAAAAGCCTCCGACCGGAGGCTTTTGACTTGAGGGGGATCCATTCTTAGGCCACACGTT
>sig_5381
GTATAATGTATGCTATACGAAGTTATGAATTCCTCGTTTCGAATAATTAGTTGTTTTTTG
>sig_5382
GTGATAAACTACCGCATTAAAGCTTGGCCACCAACCTTTCAGTACGAAAATTGCTTTCAT
>sig_5383
TTACGCCGCTCCATGAGCTTATCGCGAGAATTAATTCAGATAAAAAAAATCCTTAGCTTT
>sig_5384
TTCGACCGAATAAATACCTGTGACGGAAGATCACTTCGCAGAATAAATAAATCCTGGTGT
>sig_5385
ACCAGCCAGGACCTGCAGTGGATGGTACAGCCCACAGTGATCACCTCCATGTCCAATCCC
>sig_5386
GATCGCGTATTTCGTCTCGCTTAGGCGTAGTCACGAATGAATAACGGTTTGGTTGATGCG
>sig_5387
TCGGCGCGCCTACCTGTGACGGAAGATCACTTCGCAGAATAAATAAATCCTGGTGTCCCT
>sig_5388
GAATTCTCTAGGATCGATTCTAGCTCGAGGGGCGCGCCGGGATCCCTAGAGGTACCCTAG
>sig_5389
CTTAGTAGGAANTGATTTCGAGGTTTATACCTACGATGAATGTGTGTCCTGTAGGCTTGA
>sig_5390
CCGGCTCGTATGTTGTGTGGAATTGTGAGCGGATAACAATTTCACACAGGAAAACAGCTA
>sig_5391
ACGGCCAGTGTTAACTCTAGGAATTCTCTAGGGTACCTCTAGGAGATCTTCTAGCTCGAG
>sig_5392
TTGGGGTTTCTACAGGACGTAACATAAGGGACTGACCACCCGGGGATCCTCTAGAGTCGA
>sig_5393
GGTTCGTGCGAGCTCGGTACCCGGGGATCCTCTAGAGTCGACCTGCAGGCATGCAAGCTT
>sig_5394
ATTGCTGCCCTCTGGTTATGTGTGGGAGGGCTAAGCACAATTCGAGCTCGGTACCTTTAA
>sig_5395
TGCTGAAGAACGAGCAGAATTCTCACGGCTTCCCTCCCGAGGTGGAGGAGCAGGCCGCCG
>sig_5396
GCCAGTGTTAACTCTAGGGTACCTCTAGGAATTCTCTAGGAGATCTTCTAGCTCGAGGGG
>sig_5397
ATCGCGAGCTCGAATTCCTCGAGGCCTCGAGGCGCCGCCCTATACCTTGTCTGCCTCCCC
>sig_5398
TCCGGCTTTCCCCGTCAAGCTCTAAATCGGGGGAGCTCGAGATCTGCAGCTGGTACCAAG
>sig_5399
TGCCTGCAGGTCGACTCTAGAGGATCCGAATTCTGAAATCCTTCCCTCGATCCCGAGGTT
>sig_5400
GGTGCGAGTATCCGTACCATTCAGAACTGGCAGGAACAGGGAATGCGCGTATGACAGTCT
>sig_5401
AGAAAAATAAACAAATAGGGGTTCCGCGCACATTTCCCCGACCTTGAGAGACCGGCGCGC
>sig_5402
GTGCTTGATTAGATGATCCCCCTGCTCGAGCCGGGCCCGAGTAAAAAGTACTTTTTTTTC
>sig_5403
AGGCCGCAATTCCGGTGGGGATCACCGTTCAGTAGAAAAGATCAAAGGATCTTCTTGAGA
>sig_5404
ACTCTCGGCATGGACGAGCTGTACAAGAGGATCCGGGCCCAGTAGGTAAGTGAACATGGT
>sig_5405
TGACCATGATTACGAATTCCCGGGGATCCGTCCAAGCTTGGACCTGCAGCAATTCACTGG
>sig_5406
TTTACATCCTTGAAAGCCTGCTGGATAAGGGTTGCTAGCAAGAGATCATCGGAGAGCCCT
>sig_5407
ATTTTATAAGTTTGTGGGCTGTAGGTTAAAAAGTCGAATTCACTTGGCAAACGTATTTTG
>sig_5408
TGGAGCTCCAGCTTTTGTTCCCTTTAGTGAGGGTTAATTTCGAGCTTGGCGTAATCGCTA
>sig_5409
AGAACCGCCACCACCACTAGTTGAACCATCCGATTTTGGAGGATGGTCGCCACCACCAAA
>sig_5410
ACCGTCGACTGCAGAATTCGAAGCTTGAGCTCGAGATCTGAGTCCGGTAGCGCTAGTAAT
>sig_5411
GTAAAACGACGGCCAGTGAATTCGAGCTCGGTACCCCTTTAGTGAGTTCAATTAATTATC
>sig_5412
CCGATCAAAGCGGGCGCGTCGTTGTGGTCACCGTCTAGATTTAAAGATCTGGTACCGCGG
>sig_5413
AGGAGGTGGGGCTGTGACAGGAGACGTGATGAGTCGAGCGGCCGCCTCCGGCGCTCGCTA
>sig_5414
TCAGATCTCGAGCTATGGATGATGATATCGCCGCGCTCGTCGTCGACAACGGCTCCGGCA
>sig_5415
TTGCTCAGGCTCTCCCCGTGGAGGTAATAATTGACGATATGATCCTTTTTTTCTGATCAA
>sig_5416
TTGGAATTCTAGAGTCGCGGCCGCTTCAGTTGGCCTTCTCGGGCAGGTCGCTGTACCGGG
>sig_5417
GGCCATGGGGATCCCCGGGTTAATTAACAGTAAAGGAGAAGAACTTTTCACTGGAGTTGT
>sig_5418
CCATTCAGGCTGCTCTTCTCTCATCCGCCAAAACAGCCAAGCTTGGTACCGCATGCCTCG
>sig_5419
CAGCTTTTTTGTACAAACTTGTTTGATTAGAGTCCCCCGTGTTCTCTCCAAATGAAATGA
>sig_5420
TCATTTCCATAAAGTTCTCAGCACAGTGCTAGGCATGCTACAAGCAACCAATAAAGACAA
>sig_5421
ATCCGCCCGGGCTAGAGCGGCCGCCACCGCGGTGGAGCTCCAGCTTTTGTTCCCTTTAGT
>sig_5422
TCGTGCAAACAAACGCAACGAGGCTCTACGAATCGCGATGGGCATCTGGCTTAAAGTGCA
>sig_5423
TTAGTAAAGTTAAAATTGCCTATAGTGAGTCGTATTAATTTCGCGGGATCGAGATCCATG
>sig_5424
TTGATAACTCTAGACCCAAGCTTGGCGTAATCATGGTCATAGCTGTTTCCTGTGTGAAAT
>sig_5425
GCGCCAGATCTCCGGAGCTCCCGGGATCCGGTACCGGCCGCATGCCGGCTAAACCTCGCG
>sig_5426
CTGCAGGGCCCGCGGTACCATGCATACTGGCCGTCGTTTTACAACGTCGTGACTGGGAAA
>sig_5427
TAAGAAAATCTCATCCTCCGGGGCACTTCTGGTTCCGCGTGGATCTGGTTCTGGTGATGA
>sig_5428
CTTTTTTGGAGGCCTAGGCTTTTGCAAAAAGCTTCCTGCATGCTGCTGCTGCTGCTGCTG
>sig_5429
CTAGAATTGTGAGCGCTCACAATTCTAGTCGACGGCCCATGAGGCCCTCTAGGGATCCTG
>sig_5430
TATATCATTTTACGTTTCTCGTTCAGCTTTTTTGTACAAACTTGTTGATTCGAGGTGATG
>sig_5431
TCGACATCGATAAGCTCTAGATTTCTGGCGGGAACGGCAATGCTCCTGGCGGCGGCGGGG
>sig_5432
TAAACTGAAGGCGGGAAACGACAATCTGATCCAAGCTCAAGCTCATTCGCCATTCAGGCT
>sig_5433
AGAAAACAATAAACCGAGCTCGTCAATCTCAATCCCAAGGACATCTGCCAGCTCTCGAAC
>sig_5434
TGCTTCCTAATGCAGGAGTCGCATAAGGGAGAGCGTCGAGGCCACCACATTCCGCACCGT
>sig_5435
GCACTTGAACGTGTGGCCTAAGAATTCGAGCTCGGTACCCGGGGATCCTCTAGAGTCGAC
>sig_5436
AGGGCCCCCCCTCGAGGTCGACGGTATCGATAAGCTTGATATCGAATTCCTGCAGCCCGG
>sig_5437
TTTTAAATTCAGTATTTCATCACTTATACAACAATATGGGCTTCATGTGGCAGGAGAAAA
>sig_5438
TCCGCCTCGACCTGCAGCCCAAGCTTTTTGCAAAAGCCTAGGCCTCCAAAAAAGCCTCCT
>sig_5439
TTAACAAAAATTTAACGCGAATTTTAACAAAATATTTTGTTAAAATTCGCGTTAAATTTT
>sig_5440
GGGGACTGTTGGGCGCCATCTCCTTGCATGCCTTTTAGTCCAGCTGATTTCACTTTTTGC
>sig_5441
CCATGACGTCCGGATCCTCTAGAGTCGACCTGCAGGCATGCAAGCTTGGCGTAATCATGG
>sig_5442
AAACAAATAGGGGTTCCGCGCACATTTCCCCGAAAAGTGCCACCTGACGTCTAACAAACC
>sig_5443
CGAAGTTCCCGCCAGCCTCGCAGAGCAGGATTCCCGTTGAGCACCGCCAGGTGCGAATAA
>sig_5444
TTGATTATCGTGACTTAACAATCTCTTCATATGAAACAACTGTCAAGAATCCTGTCAGAA
>sig_5445
AGCCGAACACCAGGCCCTTGTACTCGGCCACTTTCGTCACCGGGATCAGGCCGAACTTGG
>sig_5446
GAGGTCAGGTATGATTTAAATTTATTAGCGCCATTCGCCATTCAGGCTGCGCAACTGTTG
>sig_5447
TCATCAACGTCCACAGTGATATGATCTCGGCGGCCGCTTATTTAGAAGTGGCGCTTAATT
>sig_5448
TCCTCTATATAAGGAAGTTCATTTCATTTGGAGAGGACCTCGAGTGGCCACCATGGGCCC
>sig_5449
ATGTCTGCTGTACGATCAGTGGGTACTGTCCCCGCCGCACAAAAAAGAACGTGTTAACCA
>sig_5450
CGTGTTCCGGTTGTCAGCGCAGGGGCGCCCGGTTCTTTTTGTCAAGACCGACCTGTCCGG
>sig_5451
GTCTAGGATCGATTCTAGCCGCGGTCTAGGAATTCTCTAGGGATCCCGGCGCGCCCCTCG
>sig_5452
AAGGTTATATTTCGATGCTGTTTATCAAGAACGTCGATATGGTCGGGCAGATATTGATAA
>sig_5453
AACAACAACAACAATAACAATAACAACAACCTCGGGATCGATACGACCGAAAACCTGTAT
>sig_5454
CAGAGCCAGCTCCCGCTGCGCCTCCAGCTCCGACGAGCCCGGTGATCGTCTTGGTCGACT
>sig_5455
CCAAGCTTTCGCGAGCTCGAGATCTAGATACAATTTTCAGAATACGTTTTTTGTGGGCTT
>sig_5456
CGAGATCTAAGCTTGGATCCGCGGCCGCTACGTAGAATTCCCATATGCGCTCCCTTCTCT
>sig_5457
CTCTCCGGACTCAGATCTGTCATGATGATCATTGCAATTGGATCCAGACATGATAAGATA
>sig_5458
GGTGCCGGCAACGCAAACCTGACCCGATGGCGGCGTGCTGCTGGCCGGAGGGGGAGGGGG
>sig_5459
GAGCACGATCATGCGCACCCGTGGCCAGGACCCAACGCTGCCCGAGTTAACCCGAGATGC
>sig_5460
GTAATAAAGGATCCTTTATTTTCATTGGATCCGTGTGTTGGTTTTTTGTGTGCGGCCGCG
>sig_5461
TTGTCGGATCCCCGGGAATTCGAGCTCGGTACCCGGGGATCCTCTAGAGTCGACCTGCAG
>sig_5462
TTAGAAGTGAACGTTGACGATCGTCGACCGTACCCCGATGAATTAATTCGGACGTACGTT
>sig_5463
CACTTGAACGTGTGGCCTAAGAATGGATCCCCCTCAAGTCAAAAGCCTCCGGTCGGAGGC
>sig_5464
TGGGCGGTAGGCGTGTACGGTGGGAGGTCTATATAAGCAGAGCTTTCTGGCTAACTAGAG
>sig_5465
GGATCCGCTCTTCGTTAACAGTTACCAATGCTTAATCAGTGAGGCACCTATCTCAGCGAT
>sig_5466
TCAGGCCTGAATGGCGAATGGGACGCGCCCTGTAGCGGCGCATTAAGCGCGGCGGGTGTG
>sig_5467
GCATGCATCGATAGATCTCGAGGCCTCGGACTAGCCTGGTATGAGTCAGCAACACCTTCT
>sig_5468
GCCTCTTCCGACCATCAAGCATTTTATCCGTACTCCTGGTGATGCATGGTTACTCACCAC
>sig_5469
TCCCACTTCATCGCAGCTTGACTAACAGCTACCCCGCTTGAGCAGACATCACCATGGCCA
>sig_5470
TCGAGCCATGTCGTCGTCCGGAAATGGCTTACGAACGGGGCGGAGATTTCCTGGAAGATG
>sig_5471
CGACGGATCAATTTCTTTTAAGTAATCTAAATCCCCATTTTTTAATTTCTTTTTAGCCTC
>sig_5472
GATGAGAAGCTTGGGCTGCAGGTCGACCCGGGGTACCACCGGATCCAACGATGCTGATTG
>sig_5473
CCAAGTGAGCTCGAATTGCGGCCGCATGCATAAGCTTGCTCGAGTCTAGAGTCGACTGGG
>sig_5474
CGAATTCGGATCCTAGAGGGGAATTGTTATCCGCTCACAATTCCCCTATAGTGAGTCGTA
>sig_5475
GCTATTTAGGTGACACTATAGAATACTCAAGCTATGCATCCCATTGGTTACCTGGATCCA
>sig_5476
CGCAGCAATGTATGCGCACTTTGCTGAGAAAGTCGATGTGGCATTTTCATCCAAGTTGTT
>sig_5477
TTCTTGTACAAAGTGGTTGATAACAGCAAGAGAAGATGGAAAAAGAATTTCATAGCCGTC
>sig_5478
AAAATGGCCACTGCAGGAATTCGATATCAAGCTTATCGATACCGTCGACCTCGAGGGGGG
>sig_5479
TCGTTGCTCAGCCGGATCCAAGCTTGGAATTCCCCCTTTCATTATTAATACCCTCTAGAT
>sig_5480
TTAGGCTACAGGCTTTTGATGACGAAGATTTTGAAAAAGCTTTTGCTGCGGGAATAAGTA
>sig_5481
TTAAACTGAAGGCGGGAAACGACAATCTGATCCAAGCTCAAGCTCATTCGCCATTCAGGC
>sig_5482
CGCTGCAGCAGCTGCTCGCGGTCCCCCATCGATGTTTTTCCTCCTTATGCATACACCATA
>sig_5483
TCGTTCAGCTTTCTTGTACAAAGTGGTCATGGTGAGCAAGGGCGAGGAGCTGTTCACCGG
>sig_5484
ATTCAGCCCGGTCTCCTGTTCCAGAAGGCACTGTTGCAAAGTTAGCGATGAGGCAGCCTT
>sig_5485
GGGAATTCTAGACTCCATGGGTCGACTCGAGCTCAAGCTTAGATCCGGCTGCTAACAAAG
>sig_5486
AGCGGTGGCAGCAGCCAACTCAGCTTCCTTTCGGGCTTTGTTAGCAGCCGGATCTCACTC
>sig_5487
GCCGCAGATCTAGCAGCAGCAGCTGATCTCTTGTACAGCTCGTCCATGCCGAGAGTGATC
>sig_5488
ACGCAAACCGCCTCTCCCCGCGCGTTGGCCGATTCATTAATGCAGATCCGGATATAGTTC
>sig_5489
TCGCCCTTGCTCACAAGCTTATCGTCATCATCAAGTGCCCCGGAGGATGAGATTTTCTTA
>sig_5490
CGTTTGGGCCGGCCCAAACTCCCTCTCAAGTCTGTATACGGGGACACGGACAGCCTTTTC
>sig_5491
AACTATACAAATAAGCTTAGAGCTCGAATTTCCCCGATCGTTCAAACATTTGGCAATAAA
>sig_5492
GCCGGAACACGGCGGCATCAGAGCAGCCGATTGTCAGTTGTGCCCAGTCATAGCCGAATA
>sig_5493
TACGAAGTTATCCCTCACACCGGTGACGGGGATCGCATGCGATATCTCGAGGGGGATCCT
>sig_5494
TTACGCCAGCTGTCTCTTATACACATCTCAACCATCATCGATGAATTCGAGCTCGGTACC
>sig_5495
AGCTTGCATGCCTGCAGGTCGACTCTAGAGGATCCCCGGGTACCGAGCTCGAATTCCATC
>sig_5496
GCACATCACCATGTTTTGGTCATATATTAGAAAAGTTATAAATTAAAATATACACACTTA
>sig_5497
ACCGTGCAGTCGATAAGCCCGGGCATTAATGAATCGGCCAACGCGCGGGGAGAGGCGGTT
>sig_5498
TACCCGGGGATCCTCTAGAGTCGACCTGCAGGCATGCAAGCTTTAAAAGCCTTATATATT
>sig_5499
CTCTAGTCAGGCCGGAATAACTCCCTATAATGCGACACCACTCTAGAATTAAAGAGGAGA
>sig_5500
CAAGGAGCTAAAGAGGTCGGCGGAGACGGAGAAAATCTTATCTTCATCAAGGAAGATGAA
>sig_5501
CAGCTGTTCCTGATGCAAAAACGAGGCTAGTTTACCGTATCTGTGGGGGGATGGCTTGTA
>sig_5502
GCTGGTACGAAACGTCGTCTGAGATCTTAAGCTTATCGATGTCGACGTAGTTAACTGAGC
>sig_5503
AAAGAGATATACAAGAAATGTCCAAAAACATTAATTGTATATATTTTTATTATATATTAA
>sig_5504
CTCGGATCCGACCCATTTGCTGTCCACCAGTCATGCTAGCCATATGTATATCTCCTTCTT
>sig_5505
TGGGCAGCAGCCATCATCATCATCATCACAGCAGCGGCAGAGAAAACTTGTATTTCCAGG
>sig_5506
GCGAACTCCGGGCGAATTTGAAGCGCTTGGATACAGTTGTAGGGAGGGATCCATGGCTCG
>sig_5507
TTTGGAGAGGACCTCGAGTGGCCACCATGGGCCCAGAACGACGCCCGGCCGACATCCGCC
>sig_5508
GGCACTGGGGAGGGGTCACAGGGATGCCACCCGGGATCACATGTTCAGGAAACAGCTATG
>sig_5509
CATAGGAGATGCGGCCGCTTGCTGTGCGGTGGTCTTACTTTTGTTTTGCTCTTCCTCTAT
>sig_5510
AACAGAGTCGCTTTTAATTATGAATGTTGTAACTACATCTTCGTCGCTGTCAGTCTTCTC
>sig_5511
CGATAACACCAACTCCTGGAAGGATCCATATGGCCACAGACGTGAGCCGAAAGATTCGAG
>sig_5512
CATGGCTAGGATTAAACTCGAGTAGACTAAGTTAACTACCTCGAGGAACACTTCAATGGC
>sig_5513
CCTCTAGAGGATCTAGATATCATGAGATCTCTTAAGACGCGTATGCTTCATATGATGCTT
>sig_5514
TCAGAGCAGATTGTACTGAGAGTGCACCATAGCAGCCTGAATGGCGAATGGACGCGCCCT
>sig_5515
AGTGATGTGCTTAAAAACTTACTCAATGGCTGGTTTATGCATATCGCAATACATGCGAAA
>sig_5516
TCACTATAGGGAGACCGGAATTCGAGCTCGGTACCCGGGGATCCTCTAGAGTCGACCTGC
>sig_5517
AGTCGAGTGACCCCAGCCGCCCCTCATGCCAACCGAGCCCATTAAGCGCAGAGTCGGCCG
>sig_5518
AAGCCTCCGACCGGAGGCTTTTGACTTGAGGGGGATCCATTCTTAGGCCACACGTTCAAG
>sig_5519
GGTATGCGCCATGGTGATGGTGATGGTGCTGGCCGGCCTGGCCACTAGTGGATCCCTCGA
>sig_5520
CCCTTGCTCACAAGCTTGGATCCCATTTTTTAGATCTGATTTTTATTTTTTATTTAATTT
>sig_5521
TTCTAATTGGTAATCAGATTTTAGAAAACAATAAACCGAGCTCGTCAATCTCAATCCCAA
>sig_5522
AGGGCGGGGCGTAATTTTTTTAAGGCACTTATTGGTGCCCTTAAACGCCTGGTTGCTACG
>sig_5523
AATCACCCGGGCTGCAGTCGACTCTAGATCTGGTACCGAATTCCATGGTCGACCCTACCC
>sig_5524
TTAATTAAGCGGCCGCGGCCTTCGATTTCGTGCCATTCGATTTTCTGAGCCTCGAAAATA
>sig_5525
ATTCGCAGTCGGCTGATCTGTGTGAAATCTTAATGAAGGGTCCAATTACCAATTTGAAAC
>sig_5526
TGATCCATGTAGATTTCCCGGACATGAAGCCATTTACAATTGAAATTATAAAATGAAAGT
>sig_5527
GTACCGCGGCCGCACTTAAGTTACGCGTGGATCCACGCGTAACTTAAGTGCGGCCAATTC
>sig_5528
AGGTTTTCACCGTCATCACCGAAACGCGCGAGGCAGCTGAAAATCTTCTCTCATCCGCCA
>sig_5529
TTGTCGGTGCCGATTACAAAGACGGTCTGTTGAATATCGAACTGGATCGTCATGAATGAC
>sig_5530
TCGAATTCGGATCCGATATCGCCATGGCCAGAGGAGAGTTAGAGCGACCCTCAATACCGG
>sig_5531
CATAAGGCCTGGTGAGTTTTAGGTAGTGCTCCCATGCATAGGCCCTGTCCTGTCACTTCA
>sig_5532
TGCAGGTCGACTCTAGAGGATCCCCGGGTACCGCCGTCGGCCGGCCCGCTCCGGGCTCGC
>sig_5533
CGTAAGATCTGAGCTCCTTAAGTTCTAGAATCGATGACCGGTTCTCGAGAAGCTTGGCGT
>sig_5534
TAACCGCTTTTTTGCACAATATGGGAGACCATGTAACTCGCCTTGACCGTTGGGAACCAG
>sig_5535
TGGTCGGATCCTCTACGCCGGACGCATCGTGGCCGGCATCACCGGCGCCACAGGTGCGGT
>sig_5536
TGAAGGAAGCGGGTCTCGACTACTACAACCATAACTTGGACACTGCGCCTGAATACTACG
>sig_5537
TACTCAAGCTATGCATCAAGCTCTAGTAACGGCCGCCAGTGTGCTGGAATTCGCCCTTGT
>sig_5538
CTAACTCCAAACCTACAATCTAGAATCAAGCTTGGGATCTCTATAATCTCGCGCAACCTA
>sig_5539
TAGAAAAATAAACAAATAGGGGTTCCGCTCTTCACATATGACTAGTGTGATCCTGCTGAA
>sig_5540
TACGCCTATTTTTATAGGTTAATGTCATGATAATAATGGTTTGTTAGACGTCAGGTGGCA
>sig_5541
GGGTTCCGCGCACATTTCCCCGAAAAGTGCCACCTGCTGATTGCCCTTCACCGCCTGGCC
>sig_5542
TTCGATCAGACCAGTTTTTAATTTGTGTGTTTCCATGTGTCCAGTTTGGCGCGCCAAAAT
>sig_5543
CAGTCACGACGTTGTAAAACGACGGCCAGTGAATTAGGCCTGTAATTAACCCTCACTAAA
>sig_5544
AAAAGAGAGGCTGAAGCTGAATTCACGTGGCCCAGCCGGCCGTCTCGGATCGGTACCTCG
>sig_5545
TGATCCGGGCTTATCGACTGCACGGTGCACCAATGCTTCTGGCGTCAGGCTGCCATCGGA
>sig_5546
CCCGGGAGCTCGAATTAATTCTAGAAATAATTTTGTTTAACTTTAAGAAGGAGATATACA
>sig_5547
CGGGAGCTGCATGTGTCAGAGGTTTTCACCGTCATCACCGAAACGCGCGAGGCAGGGGGT
>sig_5548
GCTTTTTTGGAGGCCTAGGCTTTTGCAAAAAGCTTATCGATAAAATAAAAGATTTTATTT
>sig_5549
TGTATCTTATCATGTCTGCTCGAAGCGGCCGGCCGCCCCGACTCTAGATTACGCCCCGCC
>sig_5550
AACTTCGTATAATGTATGCTATACGAAGTTATGGTACCTTGCCAGCTGGGGCGCCCTCTG
>sig_5551
TTTATTGACTACCGGAAGCAGTGTGACCGTGTGCTTCTCAAATGCCTAGACGAAAGGGCC
>sig_5552
ATAGAAACCATACTGTCTCACGACTATTAAACCCAACTCACGTAACCTTTTAATTGACGA
>sig_5553
TAGAGTACAGCACATCCATTTTGGGATCCGTGGACTTGTTGCTTGAACATCCGGAAAGAC
>sig_5554
AATATCAAAGGGAAAACTGTCCATATGCACAGATGAAAACGGTGTAAAAAAGATAGATAC
>sig_5555
CTCGAGGTACCGATCCGAGACGGCCGGCTGGGCCACGTGAATTCAGCTTCAGCCTCTCTT
>sig_5556
ATTACAACAGTACTGCGATGAGTGGCAGGGCGGGGCGTAAACGCGTGGATCCCCCTCAAG
>sig_5557
CTCGAGGAGCTCGGTACCCGGGGATCCTCTAGAGTCGACCTGCAGGCATGCAAGCTTGGC
>sig_5558
CGAGCTCGGTACCCGGGGATCCTCTAGAGCCACCCCCCTGGTGCAGGCATGCAAGCTTTT
>sig_5559
TGATACTAACATAACATAGAACATTTTCAGGAGGACCCTTGCTTGGAGGGTACCGAGCTC
>sig_5560
ACACTGGACTAGTGGATCCGAGCTCGGTACCAAGCTTATCGATACCGTCGACCTCGAGAG
>sig_5561
GTCGGTCCATACGGCTGCGCTCCGGCGAGCGATTTGTGTGCGACCGACGGTGCCGGCCCC
>sig_5562
TCAACGTCTATAACACCAAGGGTTATACCATGCATCATCATCATCATCATGGCCATCATC
>sig_5563
GTATATCCAGTGATTTTTTTCTCCATTTTAGCTTCCTTAGCTCCTGATGTTTGACAGCTT
>sig_5564
TGTTATGATTACGATTGATAGCACCGCCTGAACACGCTCATAACCGCCAATTAAATGACT
>sig_5565
GCCAAGCTTTCGCGAGCTCGAGATCTAGATATCGATGAATTCGAGCTCGGTACCCGGGGA
>sig_5566
TTGTCATGGGAATTCGCGCGACCGGATCCGGGCAACGTTGTTGCCATTGCTGCAGGCGGA
>sig_5567
TGATAAGCTGTCAAACATGAGAATTCGATAAGCTTCTAGGATCCCCAGCTTGTTGATACA
>sig_5568
TTTTGCGCACGGTTATGTGGACAAAATACCTGGTTACCCAGGCCGTGCCGGCACGTTCAC
>sig_5569
TTTCGTAATCATCAACAATCCGTTCTGCAGCAATGGCAACAACGTTGCGCAAACTATTAA
>sig_5570
CGGTGCCTGACTGCGTTAGCAATTTAACTGTGATAAACTACCGCATTAAAGCTTGGCCAC
>sig_5571
AGCTCGGATCCGACCCATTTGCTGTCCACCAGTCATGCTAGCCATGGTATATCTCCTTCT
>sig_5572
GAGCCCCCGATTTAGAGCTTGACGGGGAAAGCCGAATTCCGGATGAGCATTCATCAGGCG
>sig_5573
CCAGTGCCAAACTGCGGCCGCCCGGGCGGCCGCAATTCGTAATCATGGTCATAATTCGTA
>sig_5574
ATGCGGCCGCGGATCTGATCCCGGGCGGGTACCTTTGAATTCCACTTAATTAAGTAGGCC
>sig_5575
CGACTCACTATAGGGAAAGCTGGTACGCCTGCAGGTACCGGTCCGGAATTCCCGGGGCGG
>sig_5576
AAATAGGGGTTCCGCGCACATTTCCCCGAAAAGTGCCACCTGACGTCCACATATACCTGC
>sig_5577
TATAGTTATTATAACATGTATTCACGAACGAAAATCAAGCTTAAGATCTGATCTGCCATT
>sig_5578
ACCAGGATGGGCACCACCCCGGTGAACAGCTCCTCGCCCTTGCTCACCATCAGGATCCCG
>sig_5579
TTCGTGACCGCCGCCGGGATCACTCTCGGCATGGACGAGCTGTACAAGGCTTAGAGCTCG
>sig_5580
GAGGCGAGGGTGCGTACGGCCCGAGGGACGTCGTCGCGGGTGGCGAGGCGCACCGTGGGC
>sig_5581
AGCACCCGGGCTCGAGGAATTCTCTAGAGTCGACTCGCGAGCTAGCCATATGCTATGGTC
>sig_5582
TGTCCAAACTCATCAATGTATCTTATCATGTCTGGCCAGCTAGCTCAGGTTTACTTCTGG
>sig_5583
GAAGTCGTTTTGATTAGTGTGTTGTGGTGGTGGTGGGTTATTGAACCAGTCTTCATCTGG
>sig_5584
TTTGTAATTGTCCTTTTAACAGCGATCGCGTATTTCGTCTCGCTTAGGCGTAGTCACGAA
>sig_5585
CTAATGAGGGCCCAAATGTAATCACCTGGCTCACCTTCGGGTGGGCCTTTCTGCGTTGCT
>sig_5586
GAGTCGACCCGGGCGGCCGCTTCGAGCAGACATGATAAGATACATTGATGAGTTTGGACA
>sig_5587
AAATATTAACGTTTACAATTTCGCGCCATTCGCCATTCAGGCTGCGCAACTGTTGGGAAG
>sig_5588
CGCGTGGAGCCACCCGCAGTTCGAAAAAATATCCCGGGAGCTCGTGGATCCGAATTCTCA
>sig_5589
GTACTATCAACAGGTTGAACTGCGGATCTTGCGGCCGCAAAAATTAAAAATGAAGTTTTG
>sig_5590
ATTTTGATACATATTACACAATCTTAAGATCTGCCCACTAGACTCGAGGAATTCGGTACC
>sig_5591
CTTCTTGAAGTCCTTTTTTTCTGCGCGTAATCTGCTGCTTGCAAACAAAAAAACCACCGC
>sig_5592
TCTCTAGGAGAGCCTTTGTTTTTGAGAAGCTGAGGTGGGTCAATTGGTGAAGAAAGTCTA
>sig_5593
AGCCTCGGACTAGCATATGGAACCGTGCGGCTGCATGAAATCCTGGCCGGTTTGTCTGAT
>sig_5594
AAATTATTTTAAATTTCCTCTAGTCAGGCCGGAATAACTCCCTATAATGCGACACCACTC
>sig_5595
TTCCATCAGAAGCTGACTCTAGATCTGGATCCACGAATTCGCTAGCTTCGGCCGTGACGC
>sig_5596
GATTCCTTACTTATTCCATGGCGATCGCTTGGTGCTGATGTTGATGTTTCATGGTGAATT
>sig_5597
GGTGCCGCGCGGCAGCCATATGCTCGAGGATCCGGTCCCACAGGCACAGGGGAGGCCTTT
>sig_5598
AACTCCATGACCGCCCGCCCCATGGCGGAACCATCATGTTCACTCTTTCTTCATCCAAGT
>sig_5599
CCACAGAAAGGTCGTTTTCTGGCTGGTCAGAGGATTCGCCAGAGTTCTCTGACGAATAAT
>sig_5600
CGATAAGCTTGGGCTGCAGGTCGACTCTAGAGGATCCCCGGGCGAGCTCGAATTCCGGTC
>sig_5601
GCACGGACTTGGCCTTGTACACGGTGTCGAACTGGCAGCGCAAGCGGCCACCGTCCTTCA
>sig_5602
CACGCGTAGCTAGCCCAAGCTTGCATGCCTGCAGGTTTAAACAGTCATTTAAATCGACTC
>sig_5603
GTAACTACATCTTCGTCGCTGTCAGTCTTCTCGCTGGAAGTTCTCAGTACACGCTCGTAA
>sig_5604
GTCCTCCGAGCGGAGACTCTAGAGGGTATATAATGGATCCCCGGGTACCAGCTTGGGGGA
>sig_5605
CCTAACCCCTGTGCTAGCGCTTTTTGCTCTATATGTGTGGTATGGGCGACACGGAAATGT
>sig_5606
CACTAGTGAGCTCATGCATGATATCGTCCGGGCCGCAAGCTCCTAGCGGCGGATTTGTCC
>sig_5607
GGGTTCTGGTACGATTGATGACGACGACAAGAGTCCGGAGCTCGTGGATCCGAATTCTGT
>sig_5608
CTTGCATTACAGTTTACGAACCGAACAGGCTTATGTCAACTGGGTTCGTGCGAGCTCTCA
>sig_5609
TAGGGGCAGTTAAAGTACTTTGACAATTGAATCCGATTTTGACCATTATTTTCATATCCG
>sig_5610
ATCGGTCAACTGATCCTTAACTGATCGGCATTACAGCGAGCGGAGCCGTTTTTTCTGCCC
>sig_5611
GTGACCCCTACACTTCCCACCGCCCTAGCCCCCGCTCCTTTCGCTTTCTTCCCTTCCTTT
>sig_5612
CATGGCCATGGCTGTTTCCTGTGTGAAATTGTTATCCGCTCACAATTCCACACAACATAC
>sig_5613
GACAGCAAATGGGTCGGGATCTGTACGACGATGACGATAAGGATCATCCCTTCACCAAGG
>sig_5614
GAATTCATTTAAATTTAATTAAGGATCTGGAACTAGGCTAAGACCCCGCGAGCAGGCAGA
>sig_5615
CACTGGCACCCGATGGTCAGCCGTACCGACTGTTGATCTTTTATGCTTGCTTTTCAAAAG
>sig_5616
TGGGCACCACCCCGGTGAACAGCTCCTCGCCCTTGCTCACCATGCTGTTATCAACCACTT
>sig_5617
CTCGGCATGGACGAGCTGTACAAGGCTGTTATCACAAGTTTGTACAAAAAAGCTGAACGA
>sig_5618
AAGGTTTTTATATTACAGCTCCAGATCCGATTGCTGAATAAAAGATACGAGAGACCTCTC
>sig_5619
TGAACTATACAAAAGGCCTGCAGCAAACGACGAAAACTACGCTGCAGCAGTTTAATAAGC
>sig_5620
GCCTTGCAGCACATCCCCCTTTCGCCAGCTGGCGTAATAGCGAAGAGGCCCGCACCGACC
>sig_5621
CCATCACCATGGTGCTGCAGGTACAAGTTTGTACAAAAAAGCAGGCGAGAATCTTTATTT
>sig_5622
ATTCATGCATCCCGGGGGATCCACTAGTAAGGCCTTAAGGGCCTCTAGAGAGCTCCAGCT
>sig_5623
TTCCTAGGATCCTCGAGCTCCCTATAGTGAGTCGTATTAGGCCAGTGAGGCCTAGAGTCG
>sig_5624
TTTTGCAGGATCCCATCGATTCGAATTCGTCCCGGGAATCTGGCCGCGGCCGCAAGGCCT
>sig_5625
TTATAAATCATGGAATTACATTTTTGTTTACGCATTCTTTTAAATTTGTCATACCTATTA
>sig_5626
TGTAGTGGTTCAATCCTAGCATTTACAAGGGGTTGCGGCAATATTGTAGTGGCATAACAC
>sig_5627
AGGGGTTAACTAGTTACTCGAGTGCGGCCGCAAGCTTGTCGACGGAGCTCGAATTCGGAT
>sig_5628
TCCTCGGACGCTCGGTTGCTCGACCTCGATTCGTCAGTGATGATCAACAGGACCCAGAAA
>sig_5629
GACTAATTCGAGCTCGAACAACAACAACAATAACAATAACAACAACCTCGGGATCGATAC
>sig_5630
CGACGGCCAGTGACTGCAGGGTACCACGCGTCTCGAGTCTAGAAGATCTGCTAGCAGCGG
>sig_5631
CTCGAGAAAAGAGAGGCTGAAGCTGCAGGAATTCACGTGGCCCAGCCGGCCGTCTCGGAT
>sig_5632
TTATCCCGTGTTAACGAATTCTTGCGGTTTCTTTCAGCGCCGCCAATACCGCCAGCCCGT
>sig_5633
TGATATGATCTCGGCGGCCGCTAGAATTGTGAGCGCTCACAATTCTAGTCGACGGGATCC
>sig_5634
TTAACTTTAAGAAGGAATTATCAACAAGTTTGTACAAAAAAGCAGGCTCCGCGGCCGCCT
>sig_5635
CGACTCACTATAGGGAAAGCTGGTACGCCTGCAGGTACCGGTCCGGAATTCCCGGGGGCC
>sig_5636
ATCTGAAAGCCCTTGTGCAACATTATTCAAACATTCTAGCTGATGTTTTGCTAATTTTAG
>sig_5637
GGCATGCAAGCTTTCGCGAGCTCGAGATCTGATCATAGACGGATCCATACAACCTCCTTA
>sig_5638
CCAGGGGATCCCAAAATGGATGTGCTGTACTCCATCTCGAGAACACTGAAGGATGCTAGG
>sig_5639
CCGACTCTAGAGTCGCGGCCAACAATGCGATCCGATGGCCGCCTACACATTGATCCTAGC
>sig_5640
GCAATTAACCCTCACTAAAGGGAACAAAAGCTGGGTACTCTAACCGCTTAGCGTACCGGG
>sig_5641
AACATGCCTTGACGTCGGTAAAGTGCTCCCAGATTTTTTAGAGTGGTTGTGACCGTGGGC
>sig_5642
GCGTCCGGACTCAGATCTGGATCACAAGTTTGTACAAAAAAGCTGAACGAGAAACGTAAA
>sig_5643
CAACGGAGGCCAGGCGGTGAAGGGCAATCAGCTGTTTCCTGTGTGAAATTGTTATCCGCT
>sig_5644
TATTCATTATTCATTATTCAAACTTAAAACATGGAACACACATCCTAAAACTCAAGCAGC
>sig_5645
GGCTGTTTTTTCCTGAGGCTGGACGACCTCGCGGAGTTCTACCGGCAGTGCAAATCCGTC
>sig_5646
CCCCTCGAGGTCGACGGTATCGATAAGCTTGGTGCAGGCGGCCGCAATGATATCTTAAAG
>sig_5647
TAGATAGGGGTCCCGAGCGCCTACGAGGAATTTGTATCGGTCCTCCGATCGTTGTCAGAA
>sig_5648
AGCTTAATTAGTTAACGCATGCCTGCAGGTCGACTCTAGAGGATCCCCGGGTACCGAGCT
>sig_5649
[truncated: 1,641,200 more chars]
