# Supplementary material for: DNA signatures for detecting genetic engineering in bacteria
Source: Genome Biol. 2008 Mar 18;9(3):R56. doi: 10.1186/gb-2008-9-3-r56 (PMC2397508; doi:10.1186/gb-2008-9-3-r56)
Supplement: Additional data file 4 — The complete set of 60-mer signatures used in the cross-validation set [file gb-2008-9-3-r56-s4.bz2 › consig.60.bacvec.2315.fa]

>sig_0
GTTTGTGTATTTTAGATTCCAACCTATTTGATGTATAGTGCCTTGACTAGAGATCATAAT
>sig_1
CTTAGATAGTATTAGTGACCTGAATTCGAGCTCGCCCGGGGATCCTCTAGAGTCGACCTG
>sig_2
TCACACAGGAAACAGCTATGACCATGATTACGCCAAGCTTGGCTGCAGGTCGACAAGAGA
>sig_3
CGGCTAGAAAGCTTCCTAGAGGTACCCTAGACCCGGGGGGGTCGACGCGGCCGCCATGGT
>sig_4
CCATGTGCCCAGGGACTGAAGCCAGGCCTGGCAGGGGACTGTAGGGATGTGAGATCTTGA
>sig_5
CTCATACTCTTCCTTTTTCAATAAATATTTCTTGTGATAAAGTTTGTTAAAAAGGAGTGG
>sig_6
TTCACAAACGAATGGGCTACCTCCACCTCCACTAGTAAGGACGGCTTCTCATTAGGCCGG
>sig_7
TAAGGAAATATACCAACAAATAAGATGAAGACATGTGAATGTGCGTCGCAACAACCTCAC
>sig_8
CTCTACAAATAATGAATTCCCAGGCATCAAATAAAACGAAAGGCTCAGTCGAAAGACTGG
>sig_9
ATTTATCCTGTGGCTGCACTTGAACGTGTGGCCTAACAATTCGCTCCAGCGGACGGCTTC
>sig_10
AGCTTATCATCGAATTTCTGCCATTCATCCGCTTATTATCACTTATTCAGGCGTAGCACC
>sig_11
GAAAATCTCGCCAAGCTCCTCGAGATCCAGATCTGGATCCTCTAGAGTCGACCTGCAGGC
>sig_12
TGCTTATACAATCTTCCTGTTTTTGGGGCTTTTCTGATTATCAACCGGGGTCAAGGAGAT
>sig_13
AGATCGTCAGTCAGTCACGATGCGGCCGCTCGAGTCGACCCGGGAATTCCTGGGGATCCA
>sig_14
AACAGGCTTATGTCAATTCGAGCTCGGTACCCGGGGATCCTCTAGAGTCGACCTGCAGGC
>sig_15
TCAAGTCGAACAGAAAGTAATCGATTCGAACTTCTAACTAGATCTCATTATCATATGGCT
>sig_16
TAACAGCTATACCTGTGAAGGCACTCACAAGACATCAACTTCACCCATTGTCAAGAGCTT
>sig_17
GGTAGTACGCCATGGTCCGCGGCCTAGGCTAGAGTCCGGAGGCTGGATCGGTCCCGGTGT
>sig_18
ATGATAAGCTGTCAAACATGAGAATTGGTCGAGATCCGCTAGCTCACGATGAGAATGGCC
>sig_19
TACCTATCACCTCAAATGGTTCGCTGGGTTTATCGATACCGTCGACGTCACGCGTCCATG
>sig_20
CGGCGATCACCGCTTCTGCCATAAATCCCTCCCTACAACTGTATCCAAGCGCTTCGTATT
>sig_21
ATCGCGTCCGCCATCTCCAGCAGCCGCACGCGGCGCATCGCGTTCTGTCTGCTGATCATG
>sig_22
GGCCTCTCGGGCCGAAACTGTTGAAAGTTGTTTAGCAAAACCCCATACAGAAAATTCATT
>sig_23
TTGGCCATGCATGGATCCAGATGTAAGAGGTTCCAACTTTCACCATAATGAAATAAGATC
>sig_24
TTCCAGCTGAGCGCCGGTCGCTACCATTACCAGTTGGTCTGGTGTCAGGGGATCCGTCGA
>sig_25
CCCTGACGAGCATCACAAAAATCGACGCTCAAGTCAGAGGTGGCGAAACCCGACAGGACG
>sig_26
TGTCCTTTTAACAGCGATCGCGTATTTCGTCTCGCTTAGGCGTAGTCACGAATGAATAAC
>sig_27
CGTCAAAGGGCGAAAAACCGTCTATCAGGGCGATGGCCCAATTCTTGAAGACGAAAGGGC
>sig_28
TGTAATACGACTCACTATAGGGCGAATTGGCCAAGTCGGCCGAGCTCGAATTCGTCGACC
>sig_29
GGCACCAGGTTCCGCGGGTCTGGTGCCACGCGGTAGTACTGCAATTGGTATGAAAGAAAC
>sig_30
AGTCCGAACTCGACGGGCCGTCTGGGGCGAGAAGCGGAGCGGGCTGGGGCTCGAGGTCGC
>sig_31
AGTCCGGACTCAGATCTATCACAAGTTTGTACAAAAAAGCTGAACGAGAAACGTAAAATG
>sig_32
TGAAGGCTCTCAAGGGCATCGGTCGAGCAGCTGAAGCTTGCATGCCTGCAGGTCGACTCT
>sig_33
CATCGTGAGCTAGCGGATCTCGACCAATTCTCATGTTTGACAGCTTATCATCGAATTTCT
>sig_34
TTAAGGAATTGTTAAATTGATTTTTTGTAAATATTTTCTTGTATTCTTTGTTTCATTATA
>sig_35
GTTGGCCGATTCATTAATGCAGACCCCGGTTGATAATCAGAAAAGCCCCAAAAACAGGAA
>sig_36
CCGGCTCTGAATATACCACCATCCACTACAAGTACATGTGTAATAGCTCCTGCATGGGGG
>sig_37
AGTAAGGCCTTAAGGGCCTCTAGAGCCGATCGTGAAGTTTCTCATCTAAGCCCCCATTTG
>sig_38
ATAATAATACGGTATTAGTTGATATACATATAATATGTGGCAAAGAAGGCATAGAAACCA
>sig_39
TCCCCCTGGCGGCTCCCTCGTGCGCTCTCCTGTTCCTGCCTTTCCGTTTACCGGTGTCAT
>sig_40
TAGGGATCCCGGCGCGCCCCTCGAGCTAGAAGATCTCCTAGAAAGCTTCCTAGAATCGAT
>sig_41
AAGTATTTCGATTTCTTGGCTTTATATATCTTGTGGAAAGGACGAGGATCCGAATTCATC
>sig_42
CAGCTTTCTTGTACAAAGTGGTTGATGATCTGCGCAGCTGGGGCTCTAGGGGGTATCCCC
>sig_43
GAGGCATTTGGCTACCTTAAGAGAGTCATAGTTACCCGAGCTCGAATTCGTAATCATGGT
>sig_44
CCGAGCTCTTACGCGTGCTAGCTCGAGATCTAAGTAAGCTTGGCATTCCGGTACTGTTGG
>sig_45
TTGTAATAAAAAAACCTATAAATACGGATCCCGGGAATTCATAACTTCGTATAGCATACA
>sig_46
AAGAGGAAGCTGAGTTGGAGGCTGAAACCGCTGAGCAACTGCTGGTTCCGCGTGGATCTC
>sig_47
AAGAGAATTCGGATCCGCAGATCCACGCGGAACCAGCAGTTGCTCAGCGGTGGCAGCAGC
>sig_48
TCTCGAGCTCCATGGTGCTATGGCTATAGAACGGCACCACCAGCGGAATCGCGAACAGCA
>sig_49
AAGCTCTTGTTGGCTAGTGCGTAGTCGTTGGCAAGCTTGCATGCCTGCAGGTCGACTCTA
>sig_50
AAGAGGAAGCTGAGTTGGAGGCTGAAACCGCTGAGCAACTGCTGGTTCCGCGTGGATCTG
>sig_51
ACGCCAGCAACGCGGCCTTTTTACGGTTCCTGGCCTTTTGCTGGCCTTTTGCTCATAATG
>sig_52
TTGCATGTACTAAGGAGGTTGTATGAATTCGCAGCTAAGAGGAGGACAAATGTCTCGACT
>sig_53
GGTGGTTGTGAGCCATATGATATCTCCTGTGTGAAATTGTTATCCGCTCACAATTCCACA
>sig_54
TGCCGGAACGGCAATCAGCATCGTTGGATCCGGTGGTACCCCGGGTCGACCTGCAGCCCA
>sig_55
TAAAGAGGAGAAATTAACTATGAGAGGATCTCACCATCACCATCACCATGGGATCCGCAT
>sig_56
GCACCACCGCAGACCATCCGGCGACGACACCGACGAAGGAGGATCTTGATCCCCTGCGCC
>sig_57
ATAGGGAGACCCAAGCTGCGCCCAATACGCAAACCGCCTCTCCCCGCGCGTTGGCCGATT
>sig_58
AGCGCAGCGAGTCAGTGAGCGAGGAAGCNCTCGAGTGCGCGGAACCCCTATTTGTTTATT
>sig_59
ACCATGCAGGTCGACTCTAGAGGATCCGAATTCTGAAATCCTTCCCTCGATCCCGAGGTT
>sig_60
CCGGTGAACAGCTCCTCGCCCTTGCTCACCATGCTCATTCTAGAGTCCCCCGTGTTCTCT
>sig_61
TGCGGCCGCACTAGTCTAGATTTAAATTAATTAAGAGCTCATGTTTGACAGCTTATCATC
>sig_62
GAAAAGTTGAACGAGAAACGTAAAATGATATAAATATCAATATATTAAATTAGATTTTGC
>sig_63
ATCAACAGGAGTCCAAGCTCAGCTAATTAAGCTTAATACGACTCACTATAGGGAGCGGCC
>sig_64
TAGCCTCCTTCGTCGGTGTCGTCGCCGGATGGTCTGCGGTGGTGCTCAGCGTGGAGACGC
>sig_65
GGAGGGTTTATTATGAAAAAGTTAATATTTTTAATTGTAATTGCTTTAGTTTTAAGTGCA
>sig_66
TTTTTGGGCTAACAGGAGGAATTAACCATGGATCCACTAGTAACGGCCGCCAGTGTGCTG
>sig_67
CCACCCAAGCGGCCGGAGAACCTGCGTGCAATCCATCTTGTTCAATCATGGTGGCCCGGG
>sig_68
ATACATTATACGAAGTTATACCTAGACTTAATTAATGGGCCATCCTGGACTTGAACCAGA
>sig_69
AGGGGTACCGAGCTCGAATTGACATAAGCCTGTTCGGTTCGTAAACTGTAATGCAAGTAG
>sig_70
CCGCAAGCTTGTCGACGGAGCTCGAATTCGGATCCGTATCCACCTTTACTTACTAGTAAA
>sig_71
ATTAAGGAAGTAAAAGTAAAAGCAAGAAAGAAAACTAGAGATTCTTGTTTAAGAGATCTG
>sig_72
TTCGGATCCACGAGCTCCCGGACTCTTGTCGTCGTCATCAATCGTACCAGAACCCGCGCT
>sig_73
CAGTGATATGATCTCGGCGGCCGCTTACTCTTTTTTTGGGTTTGGTGGGGTATCTTCATC
>sig_74
TCCGTCACAGGTATTTATTCGATGAATTCGCGTGCTATAATTATACTAATTTTATAAGGA
>sig_75
ATCGCTCTTCACTTGTCGTCGTCAATGAATTCCTGCAGCCCGGGGGATCCGCCCGGGCTA
>sig_76
TCGTCGACCTGCAGCGAGTGTCGCGGCCCCGACACCCCCGGACCACGGCCTGTGAGCGCG
>sig_77
CTCGAACTGCTAACCTGCGAAGGCGCTTATCGGAATTCGAGCTCGCCCGGGGATCCTCTA
>sig_78
TGTCTTCACCTACCCCAATGTCCTGGAGCAGGAGTCGCCTTCGTCGCCCTCAGAGTCCTG
>sig_79
TCTCTAGGGTAGGCCTGCAGCAGCTGCTCCAGGGCAGTGGCCAGGTCCCTGTTCCGGTCC
>sig_80
AGACGGGAAGTTTCGGCCCTTACGGATGCCCGGAAAACCTTAGCTGACGATTTTTTCCGA
>sig_81
TCGTCATCCTTGTAATCCTCGAGTTGTCGACGGTATCGATAAGCTTGATATCGAATTCCT
>sig_82
AGAAAGGAAGGGAAGAAAGCGAAAGGAGCGGGCGCTAGGGCGCGAGCAAGTGTAGCGGTC
>sig_83
ATTTACCCTCAGATCTACCATGGTCAAGAGTCCCCCGTGTTCTCTCCAAATGAAATGAAC
>sig_84
AACGACGAGCGTGACACCACGATGCCTGTAGCAATGGCAACAACGTTGCGAAAACTATTA
>sig_85
GAGTAGACGAGAGTGTCGTGCTCCACCATGTTGGCAAGCTGCTCTAGCCAATACGCAAGC
>sig_86
GGCGACCGAGTTGCTCTTGCCCGGCGTCTATTAATATCAAGTTGTATTAATATCAAGTTG
>sig_87
GGAGTATCTGACCGCTGAGATTTTGGAATTGGCCGGGAATGCGGCCCGTGATAACAAGAA
>sig_88
ATGCTGGAGTTCTTCGCCCACCCCAAAAGGATCTAGGTGAAGATCCTTTTTGATAATCTC
>sig_89
ACAATTAATCATCGAACTAGTTAACTAGTACGCAAGTTCACGTAAAAAGGGTATCGGATC
>sig_90
CTATAGGGAGCTAAGCTTGGGCCCTCTAGACAGGAATTCGAGCTCAGCTTGATGCATATT
>sig_91
TTGGCTACTTTGCAATCTGTCTTCGCTCGAGAATTCCCCGGGATCCTTAGACATGACTGT
>sig_92
GAGTAAGCGGCCGCCGAGATCATATCACTGTGGACGTTGATGAAAGAATACGTTATTCTT
>sig_93
GCCAAGTCGGCCGAGCTCGGAATTCGTCGACCTCGAGGGATCCGGGCCCTCTAGATGCGG
>sig_94
CCCAGCTGGCTTATCGAAATTAATACGACTCACTATAGGGAGACCGGAATTCGAGCTCGC
>sig_95
CAGCCGGCGGGCCATTTACCGTAAGTTATGTAACGCGGAACTCCATATATGGGCTATGAA
>sig_96
TGATATCGCGCGCGTAATACGACTCACTATAGGGCGAATTGGGTACCGGGCCCCCCCTCG
>sig_97
CCCAGCTGGCTTATCGAAATTAATACGACTCACTATAGGGAGACCGGAATTCGAGCTCGG
>sig_98
CTCCCTATAGTGAGTCGTATTAATTTCGAAGTCTATCAGAAGTTCGAATCGAGAAGTTCG
>sig_99
CCCCGATCCGGGGTCTCTGGATTAGACGACTGCTGGCTGATGGAGCGGCTTTGTGTCGGG
>sig_100
TGGATCCAGATGTAAGAGGTTCCAACTTTCACCATAATGAAATAAGATCACTACCGGGCG
>sig_101
TTTATGTTTTTGGCGTCTTCCATGCTGTTATCAACCACTTTGTACAAGAAAGCTGAACGA
>sig_102
CCAAGCTCCTTAACTCACTGTGATCGTATCAGATAATTTTACATCTAGCAGTAATACCGG
>sig_103
CTGTTTAAATTGTGTAATTTATGTAGCTGTAATTTTTACCTTATTAATATTTTTTACGCT
>sig_104
TATGGCTAGCATGACTGGTGGACAGCAAATGGGTCGGATCCGGCTGCTAACAAAGCCCGA
>sig_105
CGTCGACCCCCCCGGGTCTAGGATCGATTCTAGCCGCGGTCTAGGAATTCTCTAGGGATC
>sig_106
TTGAGAAGATCAAAAAACAACTAATTATTCGAAGGATCCTACGTAGAATTCCCTAGGGCG
>sig_107
AGCCTTGGTTGTAATAGTTTATGCATGCTAAGTGATCCAGATGTGAGCAAGTGATTATGA
>sig_108
AGAAATAATTTTGTTTAACTTTAAGAAGGAGATATACCATGGGAATTCTACGTAGCGGCC
>sig_109
GGGATAGCCCGCATAGTCAGGAACATCGTATGGGTAAAAGATGTTAATTAACCCGCTGTT
>sig_110
GAGGGGCTCCGGGAGGGCCCTTTGTGCGGGGGGAGCGGCTCGGGGGGTGCGTGCGTGTGT
>sig_111
TGATAACTCTAGAAATTGTAAATAGTAATTGTAATGTTGTTTGTTGTTTGTTGTTGTTGG
>sig_112
GGCCTTGGCGTAATCATGGTCATAGCTGTTTCCTGTGTGAAATTGTTATCCGCTCACAAT
>sig_113
AGCTCGTTGAGTTTCTCCAGAAGCGTTAATGGGGTCTGACGCTCAGTGGAACGAAAACTC
>sig_114
TCGAGTCTAGAATCGATAAGCTTGGCTGCAGGTCGACGGATCCCCGGGAATTCACTGGCT
>sig_115
TATCGAATTCCTGCCCGGGCGTTGTAATCATAGTCATAATCAATACTCCTGACTGCGTTA
>sig_116
CGCTTACAATTTACGCCTTAAGATACATTGATGAGTTTGGACAAACCACAACTAGAATGC
>sig_117
GGCAAAAGCCGCCACGGCGATATCGGATCCGAACGCCAGCAAGACGTAGCCCAGCGCGTC
>sig_118
CACGCCCTGATCGTCCAGCCTAGATCTCCAACCCAGAATGGACGGCAAGAACACAGATCT
>sig_119
AAAAGGATCTAGGTGAAGATCCTTTTTGATAATCTCATGCATGATCTCGATCCCGCGAAA
>sig_120
ACGACGGCCAGTGAATTAATTCCCGGGGATCCATCAAAAAAGGCTTCCCGACTGTAGGAA
>sig_121
TAAATTATTTATTTGAAATTTAAAGTCAACTTGTCATTTAATGTCTTGTAGACTTTTGAA
>sig_122
GCGGATTTGTCCTACTCAAGCTGGGTACCGAGCTCGGTACCCGGGGATCCTCTAGAGTCG
>sig_123
TATTAACGCTTACAATTTGAGATCTCGATCCCGCGAAATTAATACGACTCACTATAGGGA
>sig_124
TGCGTTGCTCGGGGTCGTACACCTTGGAAGCCATGGTGGCTAGAGCTTTTAAGCGGGTCG
>sig_125
AGTTTAAATTCGGTCCTCGGGATATGATAAGAATGGCTTAATAAAGCGGTTACTTTGGAT
>sig_126
GAGGCCCGCACCGATCGCCCTTCCCAACAGTTGCGCAGCCTGAATGGCGAAACTAGTGAC
>sig_127
TTACGCGTGCTAGCTCGAGATCTAAGTAAGCTTGGGGGATCGAAAGAGCCTGCTAAAGCA
>sig_128
AAATCAGATCTAAAAAATGGGATCCAAGCTTACTAGTTCTAGAGAATTCATCGATGAAAA
>sig_129
TTTCTCGTTCAGCTTTTTTGTACAAACTTGTACCTGCAGCACCCAGATCCGATTTTGGAG
>sig_130
AAAACTAGTCCTAGGCCGGCGCCCTTCCCCGCGGATTCCGGATTCTAAAAAAGGATTGCT
>sig_131
AGGGGGGGCCCGGTACCGAGGACGCGTCGAATTAATTCCGCGAACCCCAGAGTCCCGCTC
>sig_132
ATATATATATATATATATATATATATATATATATATATATGTATATATTTATTTATTTTA
>sig_133
GCGCAGCCTGAATGGCGAATGGCGATAGATCCGGTGGATGACCTTTTGAATGACCTTTAA
>sig_134
CGCGGCCAATTCGAGCTCGGTACCCTACTCAAGCATTGAGTGGCCCGCCGGAGGCACCGC
>sig_135
ATGTTCTCTAGATGGGGTGGGCTCCGAGGTGAAAGTTCATGTTCTCACAAGAGGCCAGTA
>sig_136
GATGCGGCACTCGATCTCCATGGCGGGCAGGCCGCTCTCGTCGCTCTCCATGGTGGCGTC
>sig_137
GTGGGTTCGAGTCCCACCTCGTGCAGAGGGTCTCAATTGGCCGGCCTTAGATTACGGATC
>sig_138
GCGGCCGCAGATTTAGGTGACACTATAGAATATGCATCACTAGTAAGCTTTGCTCTAGAC
>sig_139
TTGGGCTGCAGGTCGACTCTAGAGGATCCCCGGGCGAGCTCGAATTCCGGCGATAAGGCC
>sig_140
AATGTGGTATGGCTGATTATGATCCTCTAGAGATATCGTCGACAAGCTTATCGATGCGGC
>sig_141
AGACAGATCGCTGAGATAGGTGCCTCACTGATTAAGCATTGGTAATGAGGATCCCCCTCA
>sig_142
TCATCCCGCCGAAGTTGTTCGTGCTGGTCTTGGACTGCAGAGGCATTTCTGGTGTCCGGG
>sig_143
TAGGCCTTAAGATCTGATCATATGCATCCGCGGGCCCGGGTTACGAGATCGATGAATTCG
>sig_144
CGTCGAAGCTTCGAATTCCCATATGGTACCAGCTGCAGATCTCGAGCTCGGATCCTTATC
>sig_145
TCTGTATGAAACAGTTTTTCCTCCACGCCTTCTGTATGAAACAGTTTTTCCTCCACGCCT
>sig_146
GAAAGGCCCAGTCTTTCGACTGAGCCTTTCGTTTTATTTGATGCCTCTAGATCAGCTAAT
>sig_147
TTTATATCATTTTACGTTTCTCGTTCAGCTTTCTTGTACAAAGTGGTTGATATCCATTGC
>sig_148
ATCGATACCGTCGACCTCGAGGGGGGGCCCGGTACCGAGGACGCGTCAATTCCCCGGATC
>sig_149
TAGTGTATGCGGCGACCGAGTTGCTCTTGCCCGGCGTCAATACGGGATAATAGTGTATCA
>sig_150
CGACTATTAAAGAACGGGCCATATAACTACCTGAAAGACAATGACATTATCTTTTTTTAT
>sig_151
TTTGTCTCTAGGAGTTGGGGCGTAAGCGGCCCCTATAACTCTCTACGGCTAACCTGAATG
>sig_152
ATTATGATCCTCTAGATCAGATCTAGATTCTAGCCAGATACTTTTACTTTTAATTGAGTA
>sig_153
TTCGGTGGGCCCATGGGTGCGAGAGCGTCAATATTAAGAGGGGAAAAATTAGATACATGG
>sig_154
GCGGCCGCACTAGTGATATCCCGCGGCCATGGCGGCCGGGAGCATGCAAGCTTGAGTATT
>sig_155
TCAATTCGATCTAGAATTATTCCATTGAGTAAGTTTTTAAGCACATCAGCTTCAAAAGCG
>sig_156
CGATCCTAGACCGCGGCTAGAGAATTCCTAGACCCGGGGGGGTCGACGCGGCCGCCATGG
>sig_157
TAAGAAGGAGATATACCATGGCACATCACCACCACCATCACGTGGGTACCGGTTCGAATG
>sig_158
ATTTCATACACGGTGCCTGACTTTTGCAGGAGCAGAAGAGCATACATCTGGAAGCAAAGC
>sig_159
GCCTCTTTTCTTTTCCAGACCTGAGGGAGGCGGAAATGGTGTGAGGTTCCCGGGGACCTG
>sig_160
CAGTACTAGTCTCGAGCTCTGCAGGGCCCGCGGTACCATGCATACTGGCCGTCGTTTTAC
>sig_161
TTGCAGTTTAAGGTTTACACCTATAAAAGAGAGAGCCGTTATCGTCTGTTTGTGGATGTA
>sig_162
CTGCAGGTCGACTCTAGAGGATCCGGATGCTGCATCATGGAATTCACTGGCCGTCGTTTT
>sig_163
ATATCAACGGTGGTATATCCAGTGATTTTTTTCTCCATGGTAAGGGCAATTCCACCACAC
>sig_164
GGGGATCCGGCTGTAATCCGGGCAGCGCAACGGAACATTCATCAGTGTAAAAATGGAATC
>sig_165
AGAGATTCTTCTTTACCTTTAGCCAGGTTCATCAGCTGAATTCCTGTAACAATAGCAATA
>sig_166
CTCTAGCTCGAGGGGCGCGCCGGGATCCCTAGAATCGATCCTAGAAAGCTTCCTAGACCG
>sig_167
TACAAACTTGTGATAACAGCGGCGCCGGTGGAGTGGCGGCCCTCGGCGCGCTCGTACTGT
>sig_168
AACCGGTAACCCCGCTTATTAAAAGCATTCTGTAACAAAGCGGGACCAAGGCCATGACAA
>sig_169
TTAAAGCTAATCGGATGATAAGCTGTCAAACATGAGCTCTCATTGTTTGCCTCCCTGCTG
>sig_170
GCCAGAGCAACCTTGATGGCATGGGCCCAGAGCAACCTTGACTGCCCCAGCGGCCAGAGC
>sig_171
AATGAATCGGCCAACGCGCGGGGAGAGGCGGTAAAGGGCGAATTCTGCAGATATCCATCA
>sig_172
ACAACAGTACTGCGATGAGTGGCAGGGCGGGGCGTAAAAATGTAATCACCTGGCTCACCT
>sig_173
CTGAAAATCTCGACGGATCCCCGGGAATTCGTAATCATGGTCATAGCTGTTTCCTGTGTG
>sig_174
CGTTCAGCTTTCTTGTACAAAGTGGTTGATAACAGCAAGAGAAGATGGAAAAAGAATTTC
>sig_175
CTGCGTGCAATCCATCTTGTTCAATCATGATCTGCCTCCTGGGTTTAGTTCCTCACCTTG
>sig_176
TATCGACGGTTTCCATATGCGGTGTGAAATACCGCACAGATGCGTAAGGAGAAAATACCG
>sig_177
CGAAGGAACTGGCTTCAGCAGAGCGCAGATACCAAATACTGTCCTTCTAGTGTAGCCGTA
>sig_178
GAATATAAATGTCAGGCTCCGTTATACACGAATTAATTCACTGGCCGTCGTTTTACAACG
>sig_179
GCCAGGGTTTTCCCAGTCACGACGTTGTAAAACGACGGCCAGTGAATTCGGGGGATCTGC
>sig_180
CGCGACCCTCGATTGCAGGCGGATCACCATGTTGGCCAGCAAGACCAGGAAGACCCTGCA
>sig_181
GAGCCACCATCACCACCATCACGGCGAATTCAAGATCTTGGAAGAGGAGAAGTCTGGGCT
>sig_182
GCTCAATGTACCTATAACCAGACCGTTCATCTGGATATTACGGCCTTTTTAAAGACCGTA
>sig_183
ATACGAGCCGGAAGCATAAAGTGTAAAGCCTGGGGTGCCTAATGAGTAAGCTTTCTAGAT
>sig_184
GGACTCTTGACCATGGTAGATCTGAGGGTAAATTTCTAGTTTTTCTCCTTCATTTTCTTG
>sig_185
CTAGCTTATCGATGATAAGCTGTCAAACATGAGAATTGACGCGTCAATTCGAGCTCCACC
>sig_186
TTGATGTGAACATGGTGGAGCACGACACTCTCGTCTACTCCAAGAATATCAAAGATACAG
>sig_187
CAATTGTATTGTAAAGAGATTGTCTCAAGCTCGCCGCACGCCGATAACAAGCCTTTTCAT
>sig_188
GAGCGAGGAAGCGGAAGAGCCGCCAATACGCAAACCGCCTCTCCCCGCGCGTTGGCCGAT
>sig_189
ATATCATTTTACGTTTCTCGTTCAGCTTTTTTGTACAAACTTGTGATAACAGCGGCGCCG
>sig_190
TCATCTGTACAAACTCTTCATAATTGACCTGGCCGCCTCCATCAATGTCCGCCTCTCGGA
>sig_191
AACTGCCAGGAATTGGGGATCGGAATTCTCATGTTTGACAGCTTATCATCGGAGCTCTCG
>sig_192
CTTGTGATAACAGCGGATCCACGCGGAACCAGATCCGATTTTGGAGGATGGTCGCCACCA
>sig_193
TATCGCCATGGACCCGCGTCCCTCAATACCGGAGCCACCACCGGTACCCAGATCTGGGCT
>sig_194
AGAGCCGCCTAAGAGCCGCCTAAGAGCCGCCTAAGAGCCGCCTCGAGGATGACGCACAAT
>sig_195
GTTTCGAACAAGCCGAATTCCAGCACACTGGCGGCCGTTACTAGTGGATCCATGGTTTAT
>sig_196
CAGTGAAAAGTTCTTCTCCTTTACTCATTTTTTCCACCGGAACCCTGGGATCCTCTAGAG
>sig_197
GCGTTCGACGTGGGACTGCTCGCCGGCGTCGAGACGCGGGTCGTCGACTGCGGCGGCCGA
>sig_198
CTGAACACGCGCTGGACCCAATCTACGCACGTAAACTGGGCGTCGATATCGAGAACCTGC
>sig_199
CGCCCACCAGGTCGCCGCCCTCACTGCCCGGCACCTGGTCGCTGAATGTCGATGCCAGCA
>sig_200
CTGCATGTCCATCGTCTGCCTCTGCATCTCGCTGGTCGCCTGAGTCTTGTCCTGCTCCGG
>sig_201
AGGGCGCCGCAGCCGCCGTAGGCGGTCACGACTTTGCGAAGCAAAGTCTAGTGAGTAAGC
>sig_202
TGTTCATACCTCTTATCTTCCTCCCACAGCTCCTGGGCAACGTGCTGGTCTGTGTGCTGG
>sig_203
TGTTACGTTGATTTGGGTAATGAATATCCGGTTCTTGTCGAAGATTACTCTTGATGAAGG
>sig_204
AAACTGCAAAGACAAGCTTGCATGCCTGCAGGTCGACTCTAGAGGATCCCCGGGTACCGA
>sig_205
CGCTTATCTGCTTCTCATAGAGTCTTGCAGACAAACTGCGCAACTCGTGAAAGGTAGGCA
>sig_206
CCGAGCTCGGTACCCCGATCCGGGGTCTCTGGATTAGACGACTGCTGGCTGATGGAGCGG
>sig_207
ATCCTCTAAGCTTAGATCTCTCGAGTCGACCCGGGAATTCCGGGGATCCATATGTACTGT
>sig_208
TGATAAATGCTTCAATAATATTGAAAAAGGAAGAGTATGAGTATTCAACCGATTAGCTTT
>sig_209
AATTCCCGGGGATCCGTCGACCTGCAGCCAAGCTGCAAGCTTGCAGCTTGGCACTGGCCG
>sig_210
GACGTCGCATGCTCCCGGCCGCCATGGCCGCGGGATTAGATCTCTCGAGGGTACCTCTAG
>sig_211
CTGCCCGGCGGCATCACCGGCGCCACAGGTGCGGTTGCTGGCGCCTATATCGCCGACATC
>sig_212
GCTCGCCCTTAAGGGCGAGCTTGAAGGTAAGCCTATCCCTAACCCTCTCCTCGGTCTCGA
>sig_213
TGGCGGCCGACGCGCGGGGAGAGGCGGTTTGCGTATTGGGCGCCAGGGTGGTTTTTCTTT
>sig_214
TCGAGGTGGCCCGGCTCCATGCACCGCGACGCAACGCGGGGAGGCAGAATAAATGATCTA
>sig_215
TATACTTTATGCTTCCGGCTCGTATATTGTGTCGAGGTACCTCTAGATAAGGAGGAAAAA
>sig_216
AGCAGGATACCGCGTGCCTGCAGTTGATCCACCGGCTCGCCGTGGTCAGGCAGGCGGCCT
>sig_217
TCCTTCTTAAATCTAGAGGATCCCCGGGTACCGAGCTCGAATTCGATATCAAGCTTATCG
>sig_218
TCGAGCGGTCTCCAACCCCAACGGATCAAAATGACTTCGAGCGACCTCGAGCAACGCAAC
>sig_219
CCCAGTCACGACGTTGTAAAACGACGGGATCCCGGGGAATTCCCCGGATCCGTCGACCTG
>sig_220
TTCCTATACTTTCTAGAGAATAGGAACTTCGGAATAGGAACTTCTACGTAGCTAGCTCGA
>sig_221
AGTGAGTCGGGATCGCTAGTTAGTTAAGCTTGCATGCCTGCAGGTCGACTCTAGAGGATC
>sig_222
CATGCCATCCGGATATAGTTCCTCCTTTCAGCAAAAAACCCCTCAAGACCCGTTTAGAGG
>sig_223
TGGACAGCAAATGGGTCGGGATCCGAATTCGAGCTCCGTCGACAAGCTTGCGGCCGCACT
>sig_224
CACGGAAATGTTGAATACTCATACTCTTCCTTTTTCAATCGCGTCTCGTGCCGATTAGTA
>sig_225
AAATTCTGTTTTATCAGACCGCTTCTGCGTTCTGATTTAATCTGTATCAGGCTGAAAAGC
>sig_226
CAGGTCATGGATGAGCAGACGATGGTGCAGGATTGCAGGTCCGGTACCCGGGGATCCTCT
>sig_227
AACAGCTATGACCATGATTACGCCAAGCTTGGTACCGAGCTCGGATCCACTAGCTCGTTT
>sig_228
GATAAACTACCGCATTAAAGCTCATATCGATGATAAGCTGTCAAACATGAGAATTCTTGA
>sig_229
GCCGGTCGCTACCATTACCAGTTGGTCTGGTGTCAAAAATAAGCTTGATCCGGCTGCTAA
>sig_230
CTCTGACGCCTCTTTTACAGACCAAGTTTACTCATATATACTTTAGATTGATTTAAAACT
>sig_231
TAAATGCCTTGCAGGCCAACCAGATAAGTGAAATCTAGTTCCAAACTATTTTGTCATTTT
>sig_232
TTGAATGAGACCCACTTTAGTGATCAAATCGAACAAGAAGCAGATAACATGATCACAGAG
>sig_233
CAGCGGAAAAGATCCGTCGACCTGCAGCCGAGGACGGATCACTCACCAGTCACAGAAAAG
>sig_234
TTAGGAAGGCAACAGACAGGTCTGACATGGATTGGACGAACCACTGAATTCCGCATTGCA
>sig_235
CGGCCGCAAGATATCGCCCTAGGAAGATCTCGATCGATTGGTACCAATCCGCGACCCCTT
>sig_236
GGGTTCCATCTAGGGCCTTTAGTCCCTTGACTATTCAATTACCTTGGCACGCAACCTAGA
>sig_237
GGGGACCTTGCACAGATAGCGTGGTCCGGCCAGGACGACGAGGCTTGCAGGATCCTCTAC
>sig_238
TGATTCCCTTTGTCAACAGCAATGGATCGAATTGGCCGCGGCGTTGTGACAATTTACCGA
>sig_239
GATAACAGCCATCATCATCATCATCATGCTTAGAGCTCGAATTTCCCCGATCGTTCAAAC
>sig_240
ACTAGTGCGGCCGCCTGCAGGTCGACGGTATCGATAAGCTTGATATCGAATTCCTGCAGC
>sig_241
GAAGCTTAACTAACTAACAGCTTACTCCCCATGCGCAATAAGGGCTGCACGCGCACTTTT
>sig_242
AATTACAGCTCTTAAGGCTAGAGTATTAATACGACTCACTATAGGGCTAGCGATCGCCAT
>sig_243
GTAATACGGTTATCCACAGAATCAGGGGATAACGCAGGAAAGAACATGGGCAGTTCAACC
>sig_244
CTAGATTTAAAGATCTCACTACGCGGCTGCTCAAACCTGGGCAGAACGTAAGCCGCGAGA
>sig_245
ACCATACGGATCCGCATGCGAGCTCGGTACCCCGGGTCGACCTGCAGCCAAGCTTAATTA
>sig_246
AGGGTTTTCCCAGTCACGACGTTGTAAAACGACGGCCAGTGAATTCCATGAACATCCGGA
>sig_247
GTCAATTCGAGCTCTCCATGACCAAAATCCCTTAACGTGAGTTTTCGTTCCACTGAGCGT
>sig_248
CAAGCTTACCTGCTATTATTTCAGCCCAAGGGCGGCTTTCATGGTGTAGAAGAGATCGGT
>sig_249
AATGTTTGAACGATCGGGGAAATTCGAGCTCTAAGCACCCATTTGCTGTCCACCAGTCAT
>sig_250
GGTGTATGCATTAACTTTATAAGGAGGATTAATTAATATGGGGGACCGCGAGCAGCTGCT
>sig_251
GGCGATCACCGCTTCTGCCATAAATCCCTCCCTACAACTGTATCCAAGCGCTTCGTATTC
>sig_252
GACAACCCCTATCGCGATCAGCTCTTTTGCGTCGACGGGGATCCGGCTGCTAACAAAGCC
>sig_253
ACATTGACATGGTTCTGCAGAACGTCTCTTCTGTAGAAGACGGCACCACCGACATCATCT
>sig_254
AGTTGGCTGCTGCCACCGCTGAGCAACTGCTGGTTCCGCGTGGATCTGGATCCGAATTCT
>sig_255
ACAGGGTCCATGGTGGAAGCTACTGTACACCAACCTGTCAGGAGAGGAAAGAGAAGAAGG
>sig_256
AACAATTGACATTGTGAGCGGATAACAAGATACTGAGCACATCAGCAGGACGCACTGACC
>sig_257
TCATACTCTTCCTTTTTCAATATTCCCTTGTGCAAAGCTGACAGCTTGTATGTTTCTGCT
>sig_258
GTTGGGCGTTTGTTCGGATCTCCTAGGGAAGTTCCTATACTTTCTAGAGAATAGGAACTT
>sig_259
CATCACGGATCCGCATGCGAGCTCGGTACCCCGGGTCGACCTGCAGCCAAGCTTAATTAG
>sig_260
TTGGTCATATTACTGTTCTTACCTATAGAATGGTATAATTAAACCAATATTAATTATATA
>sig_261
GCTCGTAAAGTGGCCAAATCTAACGTTCCGGCTCTCGAGGCATGCCCGTAGAAGCGTGGC
>sig_262
TCGACCCGGGAATTCCTGGGGATCCCAGGGGCCCCTGGAACAGAACTTCCAGATCCGATT
>sig_263
AGATCTAAGCTTGGATCCGCGGCCGCTACGTAGAATTCCCATATGTATATCTCCTTCTTA
>sig_264
TGACGTCAATGGGAGAACAGATCTGGCCTCGGCGGCCAAGCTTAGACACTAGAGGGTATA
>sig_265
TCTGCAGAATTCGCCCTTAAGGGCGAATTCCAGCACACTGGCGGCCGTTACTAGTGGATC
>sig_266
TGAGCGGATAACAATTTCACACAGGAAACAGGATCGATCCATGGAGAAAAAAATCACTGG
>sig_267
TCACACCACAGAAGTAAGGTTCCTTCACAAAGATCCGGGGCCCACTCATAAATCCAGTTG
>sig_268
TTAACCGGGCTGCATCCGATGCAAGTGTGTCGCTGCGGCCGCTAATACGACTCACTATAG
>sig_269
TTGTTTATTTTTCTAAATACATTCAAATATGTATCCGCTCATGGAGCTCGATGCTTGTAA
>sig_270
TGAATCAGGATATTCTTCTAATACCTGGAATGCTGTTTTCCCTATTAATATCAAGTTGGG
>sig_271
GTCGTTAACCATCAGTACTTGGCGTGGTGAGCATGAGTCATCGTAAAAACATCCTCTGAC
>sig_272
TTTAAACTGCTTTTTTTTATCTGTTGCCACTTCAAAATCGTATCGATTCTAGAACTAGTG
>sig_273
ATGCTGTTTTCCCTATTAATATCAAGTTGTATTAATATCAAGTTGGGGGATCGCAGTGGT
>sig_274
TTTTTTTTTTTTTGGGAGCTCGCCCGGGGATCCTCTAGAGTCGACCTGCAGCCCAAGCTT
>sig_275
ACTATAGGGCGAATTCGAGCTCGGTACCCGGGGATCCTCTAGAGTCGACCGGCATGCAAG
>sig_276
TATAGGGCGAATTCAGGAAACAGCTATGACCATGATACACGAGCTCGGTACCCGGGGATC
>sig_277
AAATTACATTTTATTTACAATCAAAGGAGATATACCATGGCGAGCGCGTGGAGCCACCCG
>sig_278
TTTTTACGATGACTCATGCTCACCACGCCAAGTACTGATGGTTAACTAGAGTAACGGGCT
>sig_279
AGTGTATCAACAAGCTGGGGATCCATATGACGTCGACGCGTCTGCAGAAGCTTCTAGAAT
>sig_280
AACTTTAAGAAGGAGATATACATATGAGCGATAAAATTATTCACCTGACTGACGACAGTT
>sig_281
CAAGAAGATCATCTTATTACGGGGTCTGACGCTCAGTGGAACGAAAACTCACGTTAAGGG
>sig_282
GAACGATCGGGGAAATTCGAGCTCTAAGCATGATGATGATGATGATGGCTGTTATCAACC
>sig_283
CATTTTTTCTGAGCTCGGTACCCTCCAAGGGTCCTCCTGAAAATGTTCTATGTTATGTTA
>sig_284
CTGGCTGGATGATGGGGCGATTCAGGCCTCGGACTAGCATATGGAACCGTGCGGCTGCAT
>sig_285
TGCTTAAGGGGCCTAGGCAGCTGGACGTCCAGCTGCCTAGGCCCCTTAAGTGACCGGCAG
>sig_286
AAAAATCATCTTGACAACCACCCGACTTTGAACTAGGCAGGATGAAATTTTTCAGGGACA
>sig_287
GTATCTAAACAAGCCAGCTGCGAAATTTTGGACAGGCTTAAGAATCAATCATTCAATCTC
>sig_288
TCTCGAGGGCCCCTGCAGGTCGACTCTAGAGGATCCCCGGGTACCGAGCTCGAATTCACT
>sig_289
AATTCAACAAGAATTGGGACAACTCCAGTGAAAAGTTCTTCTCCTTTACTGGAATTCGAG
>sig_290
AGATCTCTCGAGGGTACCTCTAGAGAATTCAAGCTTAATCACTAGTGCGGCCGCCTGCAG
>sig_291
CCCCGCGCGTTGGCCGATTCATTAATCCAGCTGGCACGACAGGTTTCCCGACTGGAAAGC
>sig_292
TGCATGCCTGCAGGTCGACTCTAGAGGATCCCTGTATCCCAACTGTCCTTAATAAAAATG
>sig_293
TAACAATAACAACAACCTCGGGATCGATACGACCGAAAACCTGTATTTTCAGGGCGCCAT
>sig_294
CATTGAAGGCCAAAAAACTGCTGCCTTCGGATCCTAGAAGCTTATCGAATTCCTGCAGCC
>sig_295
TGGGAACAGTGAATTATGAATCTTATACAGTTTTCTTTAACGTCACTAAATAGATGGACG
>sig_296
GAAACCCGGATCATGCATCAGTACGCGTGAGCTCGAATTCCGCGGATCCTTCTATAGTGT
>sig_297
GTCATGAGATTATCAAAAAGGATCTTCACCTAGATCCTTTTGGTTCATGTGCAGCTCCAT
>sig_298
CGGGAATTCAGATCTCGACGGATCAGCTTCACGCTGCCGCAAGCACTCAGGGCGCAAGGG
>sig_299
CGCCGAGCAACTTGCGAGCGATCCGATGCTACGAGAAAGCGGGGCTTGAGAGGCAAGGTA
>sig_300
GCCTGCAGGTCGACTCTAGAGGATCCCCGGGTACCGAGCTCGAATTCAGATCTGAATTCG
>sig_301
TATGGCTAGCATGACTGGTGGACAGCAAATGGGTCGGATCCGAGCTCGAGATCTGCAGCT
>sig_302
TTTTTCCGAAGGAACTGGCTTCAGCAGAGCGCAGATACCAAATACTGTCCTTCTAGTGTA
>sig_303
GGGCTTCGGCGTGCTCGTACAGCTTGACTTTGTTGTAGTCCTTGTCGTGGCTCACGATCT
>sig_304
TGACTTGGTAGGTTTACCTTCTGTTGGCATGTCAATGAACTTAAAGACTCGGCTCACAGA
>sig_305
AATATTATATTTTACTGGATGAATTGTTTTAGTACCTAGCCCGGGATCCTCTACGCCGGA
>sig_306
TGGCTGTGGTGATGATGGTGATGGCTGCTGCCCATGGTATATCTCCTTATTAAAGTTAAA
>sig_307
GCTCGCCGCAGCCGAACGACCGAGCGCAGCGAGTCAGTGAGCGAGGAAGCCGAACGCCAG
>sig_308
CATCGCCAGCACCGAGTCGACCTCGGCACGCGTTAACTAGTTTAAAGCTTGAGCTCTAGA
>sig_309
GGCCCTTTCGTCTTCAAGAAATTCTCATGTTTGACAGCTTATCATCGATAAGCTTTAATG
>sig_310
ATTTGTACTACCCTGTACGATTACTGCAGGTCGACTCTAGATGCATGCTCGAGCGGCCGC
>sig_311
GTGAGAATGCTCACTCATTAGGCACCCCAGGCTTTACACTTTATGCTTCCGGCTCGTATG
>sig_312
TCATCATTAGTAGTAGTAGGCGGCCCCCGGGAATTCCGGACCGGTACCTGCAGGCGTACC
>sig_313
TGCTAGCGAATTCTGGATCCACGATTCGAGGGCCCCTGCAGGTCAATTCTACCGGGTAGG
>sig_314
GCGAATGGCGCTATTTCTTCCAGAATTGCCATGATTTTTTCCCCACGGGAGGCGTCACTG
>sig_315
ATACTGACGCAGCCGCAGGGCCCGCGCCTCGGGGCTTTCGCCGACCGGGGCGATGCACAC
>sig_316
CCAAAAAGGGGGGGAAAAAAATTTTTTTTTTTTTTTTATGGGGTAATGGGCCTGGACGGG
>sig_317
CGCCAAGCTCGAAATTAACCCTCACTAAAGGGAACAAAAGCTGGGTACCGGGCCCCCCCT
>sig_318
TCTGGGCCTGCATGTCCATCGTCTGCCTCTGCATCTCGCTGGTCGCCTGAGTCTTGTCCT
>sig_319
CCCTTTCGTCTTCAAGAATTCCCGGGGATCCGTCGACCTGCAGCCAAGCTTGGCACTGGC
>sig_320
AGGCATGCAAGCTTTCGCGAGCTCGAGATCTGATCATAGACGGATCCCCGGGAATTCGTA
>sig_321
AGGCTTTTTTGGAGGCCTAGGCTTTTGCAAAAAGCTTAATTTAAACAGTAGTTGACAATT
>sig_322
GGAGGCCACCATCGGAACCTCCTCGAATTCTGCAGGAGAGTTGTTGATTCATTGTTTGCC
>sig_323
TTGGCAAAGCAGGAAGAGCCCTCGAGGAATTCTCTAGAGTCGACTCGCGAGCTAGCCATA
>sig_324
GCCTGTACATCCGGAGACGCGTCACGGCCGAAGCTAGCGAATTCGTGGATCCAGATCTAG
>sig_325
TTCGAGCTCGAGGGTACCCGGGACATCTAGACTGCAGCCAAGCTTGGCTGTTTTGGCGGA
>sig_326
TATAGGGCGAATTGGGCCCGACGTCGCATGCTCCTCTAGACTCGAGGAATTCGGTACCCC
>sig_327
ATTGGGCCTAATCCCGTGATCACTGGTCAACTACCCCCCTCCCGACCCGTGCAGATCAGG
>sig_328
ATCATCATCATGCTGTTATCACAAGTTTGTACAAAAAAGCTGAACGAGAAACGTAAAATG
>sig_329
CAGATCTAAAAAATGGGATCCAAGCTTACTAGTTCTAGAGAATTCGTGAGCAAGGGCGAG
>sig_330
TTTTCCCAGTCACGACGTTGTAAAACGACGGCCAGTGCCAAGCTTGCCCTCGTCGACGTA
>sig_331
ACTAGCTAGAACTAGGATCCAACCCCTCCGCTGCTATAGTGCAGTCGGCTTCTGACGTTC
>sig_332
ATGCGAACAGCGCACGGCGTTAAAGTTGTTCTGCTTCATCAGCAGGATCGAATTGACGCG
>sig_333
CCGAAACGGCCAAAAAAAGCCCGCTCATTAAGCGGGCTAATTCGCCTCGAGGTGGCTTAT
>sig_334
AAATCCATTGTACTGCCGGACCACCGACTGTGAGCCACTCCGGCCATGGCGTACGCACTG
>sig_335
CATGTAATCACTCCTGAAGTGGTTACCTCACTATTTTGATTAGTACCTATTATACCATAT
>sig_336
CACATTAGAACTGGGTGTCGACTACCGTCGTGCCAACTTCCGTGATAACTATCGTCTGGT
>sig_337
TCGAGGTCGGGGGATCCTCAGTTGTACAGTTCATCCATGCCATGTGTAATCCCAGCAGCT
>sig_338
ACAGCCAAGCTTGGTACCAGATCTATTTACCTTTGTCACGTTTGCTGAACTTCTATATAA
>sig_339
GGGCCCGACGTCGCATGCTCCCGGCCGCCATGGCCGCGGGATTAGATCTCTCGAGGGTAC
>sig_340
GAGCTCAGGCCTACGCGTACTAGTGGTACCGCGGCCGCGTTTAAACCACCCCGTGTCTAG
>sig_341
CACTCTTTTTGATAAATTTTCCCTTGCAGGCCAACCAGATAAGTGAAATCTAGTTCCAAA
>sig_342
CGCCGGCATTGAGCGCAGCCACAAAGCGCTGTACCACGGCGGTGATGTGTTCTGGGGTAT
>sig_343
CCTAGATCCTTTTGGGGTGGGCGAAGAACTCCAGCATGAGATCCCCGCGCTGGAGGATCA
>sig_344
CAAAATTCATATAACCAAATTAAAGAGGGTTATAAGAATTCAACAAAGAATACAAGAAAA
>sig_345
GAGCGCTTTTGAAGCTGATGTGCTTAAAAACTTACTCAATGGAATAATTCTAGATAGCTT
>sig_346
AAGTTATCTAGAGTCCGAATAAATACCTGTGACGGAAGATCACTTCGCAGAATAAATAAA
>sig_347
CTTGCATGCCTGCAGGTCGATCGACTCTAGAGGATCGGAGATCTCAGTGGTGGTGGTGGT
>sig_348
ATTTTAACAAAATATTTTGTTAAAATTCGCGTTAAATTTTTGTTAAATCAGCTCATTTTT
>sig_349
TTTCTGAAAATTTTCACCATTTACGAACGATAGAGATCTGGATCACAAGTTTGTACAAAA
>sig_350
TGGTGGTGGCGACCATCCTCCAAAATCGGATCTGATCGAAGGTCGTGGGATCCCCAGGAA
>sig_351
TAAGTATCATTGTTATCCGCTCACAAGTCAACACTCTTTTTGATAAATTTTCCCTTGCAG
>sig_352
GTTGGTTGAGATTGACATTACTTGCACCTAGGTTTTCATAGAATAATATCAATTTCTAAA
>sig_353
ATCGCAAACAGAAGCCAGCTGCAGGGTAACGGGTCCTGGTAGCAAGAACGAGCGAACTGA
>sig_354
AAGGAGATATACATATGGCTAGCATGACTGGTGGACAGCAAATGGGTCGGATCCGAATTC
>sig_355
ATCACCATCACCATCACGGATCCGTCGACCTGCAGCCAAGCTTAATTAGCTGAGCTTGGA
>sig_356
GAGGCAGATCCCGCAAGAGGCCCGGCAGTACCGGCATAACCAAGCCTATGCCTACAGCAT
>sig_357
TTCGGTCGCTGAGGCTTGCAGGGAGTCAAAGGCCGCTTTTGCGGGATCCTCACCCTCTGC
>sig_358
ACGCCATGGCCGGAGTGGCTCACAGTCGGTGGTCCGGCAGTACAATGGATTTCCTTACGC
>sig_359
ATAATGGCGCTCCCCGACCGATGATTTTTAAGTGACTGATTTTGTGCTGTTTTGGGGGTA
>sig_360
TGAAAAGTTCTTCTCCTTTACTCATTGAAGAGCTCCTCCATCCAGAAAAACAGGTATGGA
>sig_361
GAACCCCCCCCCCCCCCCCCCCCCCCCCCCCCCCTGCAGCAATGAACAACGTTGCCCGGA
>sig_362
ACGTTCACGGTCGGCGGCGCGACCTGCACGACTCGCTCCGCGGGTTTGGTGCCCAGAGGC
>sig_363
AGAATCGATAAGCTTTAATGCGGTAGTTTATCACAGTTAAATTGCTAACGCAGTCAGGCA
>sig_364
CACATCTCAACCATCATCGATGAATTCGAGCTCGGTACCCGGGGATCCTCTAGAGTCGAC
>sig_365
GAGCTGATACCGCTCGCCGCAGCCGAACGACCGAGCGCAACGCGTCGACCACCAAGGGCA
>sig_366
ATTCAAAAGGTCATCCACCGGCGCGCAATTAACCCTCACTAAAGGGAACAAAAGCTGGAG
>sig_367
AGCGTAATCTGGAACATCATACGGATATAGGGATGCATAATCCGGTACGTCATAGGGGTA
>sig_368
ACACTTAATTATTAAGAGGTAATACACCATGAATCACAAAGTGCATATGGAGCTCGGTAC
>sig_369
GGCCAACGCGCGGGGAGAGGCGGTTTGCGTATTGGGCGGCCCTCAGGGCCAAGCCTGCTT
>sig_370
GTCGCACTCCAGAGAAGCACAAAGCCTCGCAATCCAGTGCAAAGCTTGGGCTGCAGGTCG
>sig_371
GTGGGCACTCGACCGGAATTATCGATTAACTTTATTATTAAAAATTAAAGAGGTATATAC
>sig_372
CGGGGCAGCGCGGGTTCTGGTACGATTGATGACGACGACAAGAGTCCGGGAGCTCGTGGA
>sig_373
TTTTGGCGTCTTCCATGGTACCTTTCTCCTCTTTAATGAATTCGGTCAGTGCGTCCTGCT
>sig_374
CAAAGTGGTTCGATGGGAAGCTTGGCACTGGCCGTCGTTTTACAACGTCGTGACTGGGAA
>sig_375
GAAAACTACGCTGCAGCAGTTTAATAAGCTTAATTAGCTGAGCTTGGACTCCTGTTGATA
>sig_376
ATCAGGGGATAACGCAGGAAAGAACATGGCGGCAGTTCAACCTGTTGATAGTACGTACTA
>sig_377
GCATGACTGGTGGACAGCAAATGGGTCGGGATTCAAGCTTGGTACCGAGCTCGGATCCAC
>sig_378
TTTCTCCTGCCACATGAAGCCCATATTGTTGTATAAGTGATGAAATACTGAATTTAAAAC
>sig_379
AGCGCGCAATTAACCCTCACTAAAGGGAACAAAAGCTGGGTACGGGGCCGCCCCCAATTC
>sig_380
ATCCCATAACTTCGTATAGCATACATTATACGAAGTTATAAGCTTGATCCGGCTGCTAAC
>sig_381
TAGATTTGGTACGCAAGGTAGCGGAAGAGAATGGTAGATCTGTGAATTCTGAGATTTATC
>sig_382
TTACGTTTCTCGTTCAGCTTTTTTGTACAAACTTGTGATGGGCTCGAGGATATCACCGGT
>sig_383
ATCACCATCACCATCACGGATCCGCATGCGAGCTCGGTACCCCGGGTCGACCTGCAAGAT
>sig_384
GTGTGTTTTCCTGGTATACGGGGTCTGACGCTCAGTGGAACGAAAACTCACGTTAAGGGA
>sig_385
CTTCTGAGCGAGTATTTATTGGGGGGAATAAACAATCTATGAATCGGATTCTTTGCGCAG
>sig_386
TTGGAAGGTTGGAATTCAGGTGGCACTTTTCGGGGAAATGTGCGCGGAACCCCTATTTGT
>sig_387
GTTCACCGTTCAAGTCTTCCTCGGAGATTAGCTTTTGTTCACCGTTAATTAACCCGCTCA
>sig_388
TTCGAGCTCGGTACCCGGCCGGGGATCCGTCGACCTGCAGCCAAGCTTGAGTAGGACAAA
>sig_389
GTATAATACGACTCACTATAGGACCATGGTGTCGAATAACGCTTTACAAACAATTATTAA
>sig_390
TTCTCTTGCTGTTATCAACCACTTTGTACAAGAAAGCTGAACGAGAAACGTAAAATGATA
>sig_391
TAATTGTTGCCGGGAAGCTAGAGTAAGTAGTTCGCCAGTTAATAGTTTGCGTAAGAGGTT
>sig_392
ACAGGTGCTTATGTTAAGTAATTGTATTCCCAGCGATACAATAGTGTGAACGTAAAGCCG
>sig_393
AATTCAGCTTGGCCCAGTGCCAAGCTCCAATACGCAAACCGCCTCTCCCCGCGCGTTGGC
>sig_394
CGTTCCACTGAGCGTCAGATCTCTGTTCGGGGGTTCACTGACGCTGCGTGACTACGATGG
>sig_395
CACCGCCATCGCCCGCCGACGTTCGGCATTTGCACAGCGTGCTTGCCGTTTGCGGTATGC
>sig_396
GCTTATGTCAATTCGAGCTCGGTACCCGGGGATCCTCTAGAGTCGACCTGCAGGCATGCA
>sig_397
CCTGCAGGTCGACTCTAGAGGATCCCCGGGTACCGAGCTCGTTAACTAATTAATAATTCG
>sig_398
CGTACTCCCAAATATCCTCTTTTAAAGATCTGATCATAGACGGATCCCCGGGAATTCGTA
>sig_399
TAATGTTGTTTGTTGTTTGTTGTTGTTGGTAATTGTTGTAAAAATACACTGGTGATTTCA
>sig_400
TCTATCAGCATTTAAGTTCGCAATTACAGTTAATTGATGATCAACATCCGAAATATCAAT
>sig_401
CTGCTGACGCACCGGTGCAGCCTTTTTTCTCCTGCCACCTAGAGGCCGAGGCCGTAGCCT
>sig_402
CGATCTCAAGAAGATCATCTTATTAATCAGATAAAATATTTCTAGGATCTAACGGGCATC
>sig_403
TTTCACACAGGAAACAGAATTCCATGGGTACCAGGGCCCGGGTTACCGTCGACGATATCG
>sig_404
TGAATACTCATACTCTTCCTTTTTCAATACAATTTTCAGAATACGTTTTTTGTGGGCTTG
>sig_405
GTTTTTCTAATGACCAAAGGAGTATTGGGATCCCCGGGTACCGAGCTCGAATTCGTAATC
>sig_406
TCGACCTGCAGCCCAAGCTTGGCACTGGCCGTCGTTTTACAACGTCGTGACTGGGAAAAC
>sig_407
AGCCTTTCGTTTTATTTGATGCCTGGGGCTTCCTCGCTCACTGACTCGCTGCGCTCGGTC
>sig_408
CGCCCTTGTTAAGGAGTTAATTAAGACTGCTAGTTAACGGCGGTAGCGGTGGCTCGGAGA
>sig_409
CTCCACCGCGGTGGCGGCCGCTCTAGACAATGCTCAGGACTGATGAGTCCGTGAGGACGA
>sig_410
TCCCCACGTTAAAAAAAGAAATCTCCAAACCGAAAGCTGTCTGCTTACATAAACAGTAAT
>sig_411
CCCTTAAACGCCTGGTGCTACGCCTGAATAAGTGATAATAAGCGGATGAATGGCAGAAAC
>sig_412
ATGTATCCGCTCATGAGACAATAACCCTGATAAATGCTTCAATAATCTAGCGCTATATGC
>sig_413
GTGAAAAACGGGGAGCTGATCTTTAAAAGAGGATATTTGGGAGTACGGTTTAGCTTTCAT
>sig_414
TCAATCTAAAGTATATATGAGTAAACTTGGTCTGTAAAAGAGGCGTCAGAGGTCAGAAAA
>sig_415
GTCGACCTGCAGGCATGCAAGCTTGGGCTGCAGGTCGACTCTAGAGGATCCCCGGGCGAG
>sig_416
ATGCAATTAACTTTATAAGGAGGATTTAAATGCATATGGGGGACCGCGAGCAGCTGCTGC
>sig_417
TTATGACTATGATTACAACGCCCGGGCAGGAATTCGATATCTATATCTCCTTCTTAAAGT
>sig_418
CTCGGCTCGATATTTTATCTGATTAATAAGATGATCTTCTTGAGATCGTTTTGGTCTGCG
>sig_419
GCAACGCGGCCCGAAGCTTATCGATGATAAGCTGTCAAACATGAGAATTCTTGAAGACGA
>sig_420
TTTCACACAGGAAACAGCTATGACCATGATTACGCCAAGCTAGCTCCCGGAGGGAATTCC
>sig_421
GTCGCAGGTCTTTCCGGATGTTCAAGCAACAAGTCCACGGATCCCAAAATGGATGTGCTG
>sig_422
TCCATGGTAGATCAATTCTGACGGTTCACTAAACGAGCTCTGCTTATATAGACCTCCCAC
>sig_423
CAGAGCAGATTGTACTGAGAGTGCACCATTCGACGCTCTCCCTTATGCGACTCCTGCATT
>sig_424
GATTTCTCCCGCGTTTCGGGCTGAAAGCTAAACCAGACATTTATCGACTATCGAACCGGA
>sig_425
TTTAGCGGCCGCGAATTCGCCCTTAAGGGCGAATTCGTTTAAACCTGCAGGACTAGTCCC
>sig_426
TGAATTCCCGGGGATCCACGCGGAACCAGATCCGATTTTGGAGGATGGTCGCCACCACCA
>sig_427
TTTGAATTCGAGCTCGGTACCCGGGGATCCTCTAGAGTCGACCTGCAGGCATGCAAGCTT
>sig_428
GAGCTCTCCCATATGGTCGACCTGCAGGCGGCCGCGAATTCACTAGTGATTAATCGAATT
>sig_429
CTAGAGTACTGGTTGAAACCCGGATCATGCATCAGTACGCGTGAGCTCGAATTCCGCGGA
>sig_430
ATGCCTAGACGAAAGGGCCTCGTGATACGCCTATTTTTATAGGTTAATGTCATGATAATA
>sig_431
AAGAAGACAATAACAAGCCTGGCAAAGAAGACAACAACAAGCCTGGCAAAGAAGACAACA
>sig_432
GATGAATGGCAGAAATTCTGAAACGCGGTTACGTATAGCTTGCCATATGTCTAGCCATAC
>sig_433
CTAGTGGATCCATGGTTTATTCCTCCTTATTTAATCGATACATTAATATATACCTCTTTA
>sig_434
ATCATTTTACGTTTCTCGTTCAGCTTTTTTGTACAAACTTGTGATGGGTACCGAGCTCGA
>sig_435
ACAAAAGAATGGAACCAAAGTTAACTTCAAAATTAGACACAACATTGAAGATGGAAGCGT
>sig_436
TCCCCCTTTCGCCAGCAGATCCGTCGGTCCCTATCGTTTCCACGATCAGCGGGGTCGAAT
>sig_437
CTTATCGATACCGTCGACTACTTATCAAAATTGATGTATTTTCTTGAAGAATAAATCCAT
>sig_438
GTTTTCACCGTCATCACCGAAACGCGCGAGGCAGATCGTCAGTCAGTCACGATGAATTTG
>sig_439
TCTTCTTCGCTGATCAGTTTTTGTTCGGATCCGGCTAGTCCGGACCCACCTCCGCCACGA
>sig_440
GTGATGATGATGCGTGGTGGTGGTGGTGATGCGTGATGATGATGGTGGTGGGTACCAACA
>sig_441
GACAGCATCGCCAGTCACTATGGCGTGCTGCTAGCGCTAACCGTTTTTATCAGGCTCTGG
>sig_442
TACCCGGGGATCCGCTCTTCGTTATTTGTATAGTTCATCCATGCCATGTGTAATCCCAGC
>sig_443
CTGGTTCCGCGTGGATCTGTCTGGTGGTGGTGGTGGTCTGGTTCCGCGTGGATCCCCGGA
>sig_444
ATAGTTTAAACTAACTAGTGATTAAATCAGAACGCAGAAGCGGTCTGATAAAACAGAATT
>sig_445
TCGCTCACTGACCCGCTGCGCTCGGTCGTTCGGCTGCGGCGAGCGGTATCAGGGGATTCC
>sig_446
TAGAGTTTCGTCCTCACGGACTCATCAGTCCTGAGCATTGTCTAGAGCGGCCGCCACCGC
>sig_447
GCTGAGATTAAAGATAAAGGTATTGGTAAATAAGGGCCCCCGCGGGTTATTATTGAAGCA
>sig_448
AGGTTGAAGAACTGCGGCAGGCCAGCGAGGCAGATCCACAGGACGGGTGTGGTCGCCATG
>sig_449
GACAAAAAGAACCGGGCGCCCCTGCGCTGACAACCGGAACACGGCGGCATCAGAGCAGCC
>sig_450
CAATTTCACACAGGAAACAGCTATGACCATGATTACGCCGCCTGCACGAAGTGCCGGCGG
>sig_451
ATGAATGGCAGAAATTCGGACACGCGTCAATTCGAGCTCCACCGCGGTGGCGGCCGCTCT
>sig_452
CACAGGAAACAGCTATGACCATGATTACGCCAAGCTACGTAATACGACTCACTATAGGGG
>sig_453
AGGGCGGGCAAAACCTCCCCCTTCAATCGCGCCATGTTCACGCTTTGTTCTTCCATTTTA
>sig_454
TCTCGTTCAGCTTTCTTGTACAAAGTGGTTGATAACAGCATGGCCTCCTCCGAGGACGTC
>sig_455
TGGCTGCGGCCAACGGGGTGGCCCAAGCAGAGATGGTGCCCTTGGTGGTCGACGCGTTGC
>sig_456
TCTTTTTGATAAATTTTCCCTTGCAGGCCAACCAGATAAGTGAAATCTAGTTCCAAACTA
>sig_457
ATCGCCGGGATCTTGAATAAGTAGATCCAATTTTTAAGTGTATAATGTGTTAAACTACTG
>sig_458
AGATATCTGGATTCATCGCTAAGCTTAAGCGACTCATAGAATTATTTCCTCCCGTTAAAT
>sig_459
CTCAGCTTATTGTTCAGCGGTGGCAGCAGCCAACTCAGCTTCCTTTCGGGCTTTGTTAGC
>sig_460
AATTTACCTGCTACATTTCAAGATACCATGGGAGCTCGCGGCCGCCTGCAGGGTACCCCC
>sig_461
TCAAAACTGTCGTCAGTCAGGTGAATAATTTTATCGCTCATAGAACCACCAGCGTTAGAA
>sig_462
CCCATGGCCGTCATACTGTGACGTCCCGCGGTCGACTACCCTTCAATCATTGGATGGAAT
>sig_463
CCGGACCGCACCAGTGCTCGCCGAACAGCTTGATGACCGGGTCGGGCTCGCCGACCAGTA
>sig_464
GTTGTAAAACGACGGCCAGGTCGACGGATCCGATATCGTCATCGTCGTACAGATCCCGAC
>sig_465
ACATATGGCTAGCATGACTGGTGGACAGCAAATGGGTCGGATCCGAATTCGAGCTCCGTC
>sig_466
AATGCGATCTCGATCCCGCGAAATTAATACGACTCACTATAGGGAGACCACAACGGTTTC
>sig_467
AACGCTGCCCGAGATGCCGCGTGCGGCTGCTGGAGATGGCGGACGCGATGGATATGTTCT
>sig_468
CGACCCCTCGTCACAATAAAGATAGGAGGGCAATTAAAGGAAGCTCTATTAGATACAGGA
>sig_469
ATAATGCATGCGTCATCCGCCAGCAGGAGCTGGACTTTACTGATGCCCGTTAGATCCTAG
>sig_470
TATAAATGTCAGGCTCCGTTATAAAGCTAGCTTGGCACTGGCCGTCGTTTTACAACGTCG
>sig_471
GTAAGCTTCAGCCTCTCTTTTCTCGAGAGATACCCCTTCTTCTTTAGCAGCAATGCTGGC
>sig_472
CGCCATGGCCTCTAGAGCCGATCGTGAAGTTTCTCATCTAAGCCCCCATTTGGACGTGAA
>sig_473
TCCGCTGTTATCACAAGTTTGTACAAAAAAGCTGAACGAGAAACGTAAAATGATATAAAT
>sig_474
AGCTGGGCACTAGTATGAGCTCCAATTCACTGGCCGTCGTTTTACAACGTCGTGACTGGG
>sig_475
AAAGCGAGCTGGTCAACGTTGCGAAAAAAGTACGTATTGACGGCTTCCGCAAGGGCAAAG
>sig_476
AATGATTAAAGTTGAAATTAAACCATCTCAAGCCCAATTTACTACTCGTTCTGGTGTTCT
>sig_477
GCAACTGCAAAAAGCTTCCCGCAATTTGAGGTAGTAGCACAGCAGGTCACTCCAAATGAC
>sig_478
CCTTCGTGTACGGGTGACTGATGGGAATTGAACCCGTACCGGGGCCCTGGTCAGGGGGTC
>sig_479
GGGGCCCGGTACCCAGCTTTTGTTCCCTTTAGTGAGGGTTAATTTCGAGCTTGGCGTAAT
>sig_480
GTGGAATTGTGAGCGGATAACAATTTCACACAGGAAACAGAGCTTTAATGCGGTAGTTTA
>sig_481
TTCGTGCTGCTGCAGCTCCCTTTTCCGCTTGCTCTCACGGCCGCCATCCGCCTTCTTGAG
>sig_482
TGCAGCTGGTACCATGGAATTCGAAGCTTGATCCGACCCATTTGCTGTCCACCAGTCATG
>sig_483
TCACCGTCATCACCGAAACGCGCGAGACGAAAGGGCCCGTACGGCCGACTAGTAGGCTAG
>sig_484
GAAAGTGAAGGACAATGAGCTATCAGCAATATTCCCACTTTGATTAAAATTGGCGTTAAT
>sig_485
CCGAAGCTTATCGATGATAAGCTGTCAAACATGAGAATTCTTGAAGACGAAAGGGCCTCG
>sig_486
CGCCCTTAAGGGCGAATTCTGCAGATATCCATCACACTGGCGGCCGCTCGAGCATGCATC
>sig_487
TGAAAAATCTCAGAATTCGAGCTCGGTACCCGGTGGCGGCCGCTCTAGTGGATCCCCCGG
>sig_488
TTAATCAGCGAAGCGATGATTTTTGATCTATTAACAGATATATAAATGCAAAAACTGCAT
>sig_489
AGTTTGGAACTAGATTTCACTTATCTGGTTGGCCTGCAAGGGAAAATTTATCAAAAAGAG
>sig_490
AATTCCCCGGATCCGTCGACCTGCAGGTCGACGGATCCGGGGAATTCCCGGGGATCCCGT
>sig_491
TTTCCCCGAAAAGTGCGTCTCTCTTGAGAGACCAGCTGCATTAATGAATCGGCCAACGCG
>sig_492
TTGCGCAACGTTGTTGCCATTGTGCAGGCATCGTGGTGTCACGCTCGTCGTTTGGTATGG
>sig_493
AAGGGATTTTGGTCCATGAGACAATAACCCTGATAAATGCTTCAATAATATTGAAAAAGG
>sig_494
AGGGTCATCGCTAGCCAGATCCCCGGGCGAGCTCGAATTCGTAATCATGGTCATAGCTGT
>sig_495
TGGCTGACCGCCCAACGACCCCCGCCCATTGACGTCGCATGCCTGCAGGTCGACGGTATC
>sig_496
CCCCCCCCCCCCACTCAACCAAGTCATTCTGAGAATAGTGTATGCGGCGACCGAGTTGCT
>sig_497
GCCCCGTTAGTTGAAGAAGGTTTTTATATTACAGCTCCACTGCCTCGCGCGTTTCGGTGA
>sig_498
AAAGCAATTTTCTGAAAATTTTCACCATTTACGAACGATAGAGATCTGGATCACAAGTTT
>sig_499
ACCCTTAACTTGCTTGCACCTATGGATCCCTTTAGGGTTCCGATTTAGTGCTTTACGGCA
>sig_500
TTGTTGTTATTGTTATTGTTGTTGTTGTTCGAGCTGCTATGCATATCCGATTTTGGAGGA
>sig_501
CTTGCGGCAGCGTGAAGCTGACCAAAATCCCTTAACGTGAGTTTTCGTTCCAGTCAGCGT
>sig_502
GCCGCACGGCCAATTGGTGTTCTTCGCGGAATTCACTGGCCGTCGTTTTACAACGTCGTG
>sig_503
TAAACAAAACTTAAAGACTTTGTATTATGCGTTACGAATATTTTTCGTCAGGATTGAAAA
>sig_504
CACAGGCCATAGATCTGGGTACCGACGACGACGACAAGGCCATGGCTGATATCGGATCCG
>sig_505
GCACCTGTGTGAGGTCTGCCTCGTGAAGAAGGTGTTGCTGACTCATACCAGGCCTGAATC
>sig_506
ATTAATTCCCCGGGATCCGTCGACTGCAGGGGGATGGGGAGTAAGCTTGGCCGGGCTCAG
>sig_507
CTTGCGCCCTGAGTGCTTGCGGCAGCGTGAAGCTAGATCCCCATCAATCCTGCCTATTTG
>sig_508
AGCAGCCGGATCTCAGTGGTGGTGGTGGTGGTGCTCGAGTGCGGCCGCTTACGAGTTGAC
>sig_509
TCGCGAGTTGGTTCAGCTGCTGCCTGAGGTCACTGCGTGGATGGAGCGCTGGCGCCTGCT
>sig_510
CAGGAAAGAACATGGGCAAATATTATACGCAAGGCGACAAGGTGCTGATGCCGCTGGCGA
>sig_511
CATTAATGCAGCTGGCACGACAGGTTTCCCGACTGGAAAGCGCTGCAGGGGCCCGGGATC
>sig_512
GCAGCTGGCTTATCGAAATTAATACGACTCACTATAGGGAGACCGGAATTCGAGCTCGCC
>sig_513
CGAGGCCCGCGCCGAGGACCTGGCCAGGCCAGCCACTCCTGAAGCCCCGGGAGGAGAGGA
>sig_514
ATTTTACGTTTCTCGTTCAGCTTTTTTGTACAAACTTGTGATGGGTACCTCGCGAAGGCC
>sig_515
AAAGAACATGTTAAGGTATACTTTCCGCTGCATAACCCTGCTTCGGGGTCATTATAGCGA
>sig_516
TTTGAAGCTGATGTGCTTAAAAACTTACTCAATGGAATAATTCTAGATAATTCGGCTTCT
>sig_517
GTGCTCAACGGGAATCCTGCTCTGCGAGGCTGGCCGATAAGCTCTAAGAAACCATTATTA
>sig_518
AGCCGGATCCGCGACCCATTTGCTGTCCACCAGTCATGCTAGCCATATGTATATCTCCTT
>sig_519
TCATGGAAATACCTACATTTTGACGCTCAATCGTCTGGAATTCCATTCGCCATTCAGGCT
>sig_520
CCGAGACGGCCGGCTGGGCCACGTGAATTCCTGCAGCTTCAGCCTCTCTTTTCTCGAGAG
>sig_521
AAACCTGTCGTGCCAGAGGCACACGAAAAACAAGTTAAGGGATGCAGTTTATCGGGCAGC
>sig_522
ACGGCCAACTCTCGTTAACTAGAGTAACGGGCTACTCCGTTTAACGGACCCCGTTCTCAC
>sig_523
TGACCGGTATGCATATTCAGATCCTCTTCTGAGATGAGTTTTTGTTCGAACTCGACGGGC
>sig_524
AAAATATATTTGTTGCCTAGTGAATAAGCATAATGGTACAACTACAAGTGTTTTACTCCT
>sig_525
TGCGGCCGCAAGCTTAATTAACCTGGTAGCTTATTCCCTTTAGTGAGGGTTAATTTTAGC
>sig_526
TTGAGATCCCCCCGGAATTCGAGCTCGCCCGGGGATCCTCTAGAGTCGACCTGCAGCCCA
>sig_527
ACCGCATTGAAGGCCAAAAAACTGCTGCCTTCGAAATAGTACATAATGGATTTCCTTACG
>sig_528
CAGCTGCTCGAGGCCGGTCTCCCTATAGTGAGTCGTATTAATTTCGATAAGCCAGGTTAA
>sig_529
TCACTCTCGGCATGGACGAGCTGTACAAGACTAGTTCTAGAGAATTCATCGATGAAAAGA
>sig_530
AGCGTGGACGGCGTCTAGAAATAATTTTGTTTAACTTTAAGAAGGAGATATACCATGGGC
>sig_531
CTAGACTCGAGCGGCCGCCACTGTGCTGGATGATCCGAGCTCGGTACCAAGCTTAAGTAA
>sig_532
TTAAGAAGGAGATATACCATGGGAATTCTACGTAGCGGCCGCGGATCCAAGCTTAGATCT
>sig_533
GACCTGCAGCCAATTGGCACTGGCCGTCGTTTTACAACGTCGTGACTGGGAAAACCCTGG
>sig_534
GTCGACGGATCCCCGTTAACGGGAATTCGGCTGCTGCTCTAAACGACGCATTTCGTACTC
>sig_535
TACAAATCTATCTCTCTCGATTCGCAGATCTGTCGATCGACCATGGTACGCAGCAGCAAC
>sig_536
AGGAAGCTTTCTAGGATCGATTCTAGGGATCCCGGCGCGCCCTACCGGGTAGGGGAGGCG
>sig_537
GCAGCTGGCTTATCGAAATTAATACGACTCACTATAGGGAGACCGGAATTCGAGCTCGGT
>sig_538
AAGCTGCCTTAGGCTTAGCGGCCGCCAGCTTTCTAGAACAAAAACTCATCTCAGAAGAGG
>sig_539
TTTTATTTGTACTACCCTGTACGATTACTGCAGGTCGACTCTAGATGGCCAGCTAGGCCA
>sig_540
ACTCCCAACGAAAATAAGATCTGCTTTTTGCTTGTACTGGGTCTCTCTGGTTAGACCAGA
>sig_541
GGCTGCGCCCCTCGGCCGCGAACGGCCTCACCCCAAAAATGGCAGCCAAGCTGACCACTT
>sig_542
TAGTTGGTTCATAGTGACTGCATATGTTGTGTTTTACAGTATTATGTAGTCTGTTTTTTA
>sig_543
GACAAGGCTTAGAGCTCGAATTTCCCCGATCGTTCAAACATTTGGCAATAAAGTTTCTTA
>sig_544
ATGGATCCGAATTCAGATCTCTCACCTACCAAACAATGCCCCCCTGCAAAAAATAAATTC
>sig_545
AGCTTATCGGAGCTCTCGAGTCTAGAATCGATAAGCTTGGCTGCAGGTCGACGGATCCGG
>sig_546
TACCCGGGAATTCTCGAGAAGCTTCATATGATATCTCCTGTGTGAAATTGTTATCCGCTC
>sig_547
ACCTCGAGGGTACCGATTCGACAGAAGATGACATTGAAGGAGCACTTTTTGGGCTTGGCT
>sig_548
GCTTGCATGCCTGCAGGTCGACTCTAGAGGATCCGGATGTTCATGGAATTCACTGGCCGT
>sig_549
GGCGAACAGTTCGGCTGGCGCGAGCCCCTGATGCTCTTGATCATCCTGATCGACAAGACC
>sig_550
AGGGGCGTAGAGACCAGAGTAGGGCCAAGGCGTTTGCAAAACCTGGAACATGCCCATGTT
>sig_551
TCTCCATTCGCCATTCAGGCTGCGCAACTGTTGGGAAGGGCGATCGAGTGAATTGTAATA
>sig_552
TTGGACCATGAAAATAGGAATAGGGATTCTGCTGACATGGCTAGGATTAAACTCGAGGAA
>sig_553
TACGCGATCATGGCGACCACACCCGTCCTGTGGATCCCCGGGAATTCCCGGGGATCCTCT
>sig_554
GATCCGTTGGAGCTCGAATTCACTGGCCGTCGTTTTACAACGTCGTGACTGGGAAAACCC
>sig_555
AGTCCAAGCTCAGCTAATTAAGCTTGGCTGCAGGTCGACCCGGGGTACCACCGGATCCAG
>sig_556
TTGCACCTACAACCAGGGTAGCAGCAGCAGCAGCCAGAGTAGTACGCAGAGCAGTACGAG
>sig_557
AACACAAAGTTTTTTATGTTGTCAATATTTTTTTGATGGGAAGGCACTTATTTTTGACGT
>sig_558
GACTCCTGGAGCCCGTCAGTATCGGCGGAATTAATTCCCGGGGATCCGTCGACCTGCAGC
>sig_559
CGTTTAAACCTTAGTCTGTATACGGGGACACGGACAGCCTTTTCGTCACCGAGCGTGGAC
>sig_560
CTTATCATCGATAAGCTTGGCTGCAGGTCGACGGATCCCCTTTTTGACACCAGACCAACT
>sig_561
GGACTATGAGCACGTCCGCGAGGGCGTCCCGGAAAACGATTCCGAAGCCCAACCTTTCAT
>sig_562
TGCGGCCGCAAGCTTGTCGACGGAGCTCGAATTCGGATCCCGACCCATTTGCTGTCCACC
>sig_563
TTGTAGTCGCTGTTATCAACCACTTTGTACAAGAAAGCTGAACGAGAAACGTAAAATGAT
>sig_564
GTAAAACCTCTACAAATGTGGTATGGCTGATTATGATCCTCTAGATCAGATCTAGATTCT
>sig_565
AGATCTGTCATGATGATCATTGCAATTGGATCCATATATAGGGCCCGGGGTTATAATTAC
>sig_566
TACCGTCGACTCTAGACTTAAGTTACACGTGCGGCCGCTTTCACTGGCCGTCGTTTTACA
>sig_567
CCGCCTGTCACGCGGGAGACCGGGGTTCGGTTCCCCGACGGGGAGCCAAACAGCCGACCA
>sig_568
ACCTATCTAACATATGTAAATACACAAATAATTACATATCTATAATTATCTTTCAATCTA
>sig_569
ACGTTAGGGGGGGGGGAGGGAGAGGGCGGAATTCGGAGAGGGCGGAATTCGGGGCCGCGG
>sig_570
GATGAAGCCCTGAAAGACGCGCAGACTAATTCGAGCTCGGTACCGTCCTCTCTCGTGATC
>sig_571
TTTAGGTGACACTATAGAATACAAGCTTGCATGCCTGCAGGTCGACTCTAGAGGATCCCC
>sig_572
TTTTTTCTCCATTTTAGCTTCCTTAGCTCCTGAAAATCTCGACGCTCAAGTCAGAGGTGG
>sig_573
GACGAGATCCTCGCCGTCGGGATGCGCGCCTTGAGCCTGGCGAACAGTTCGGCTGGCGCG
>sig_574
TATGTCAATTCGAGCTCGGTACCCGGGGATCCTCTAGAGTCGACCTGCAGGCATGCAAGC
>sig_575
GACGATGTGGTGTAAAAAAAAAACCATTCCAAAAAATCTAGAGTCGAATTCAAGCTGGGA
>sig_576
GTAATCAGATTTTAGAAAACAATAAACCCTTGCATATGATATCGATGTACAGATCTGATC
>sig_577
ATAATTTTGTGTTACTCATAGCGCGTAAGGTCTAATAGTAATCAATTACGGGGTCATTAG
>sig_578
TCATCCTTGTAGTCAGATCCACGCGGAACCAGAAGTGCCCCGGAGGATGAGATTTTCTTA
>sig_579
GAGACTGGCGAATCCAGTGTACACCATAGGTAGTTAATGAGAAACCAGAGACTGTGCAGG
>sig_580
AGTATTTTACTGTTTTCGTAACAGTTTTGTAATAAAAAAACCTATAAATACGGATCCGGT
>sig_581
GCATCTGTGCGGTATTTCACACCGCATAAGATCCCCTCGAGGCGAACGCCAGCAAGACGT
>sig_582
CAACCTGCTGGACTTGCTGCTGATCCATGAGGTCCTAGCCCCTGGCTGCCTGGATGCGTT
>sig_583
GTACATCGAGATCGAGCTAGTTGATTGGATGTACCGCGAGATCACAGAAGGCAAGAACCC
>sig_584
TACGACTCACTATAGGGCGAATTGGGTCTTCTTCCAGAATTCTGGCCATGGGGATCCTGG
>sig_585
GTCTCTCTCTACAAATCTATCTCTCTCGATTCGCAGATCTGTCGATCGACCATGGTACGC
>sig_586
CGCCTTCTTGACGAGTTCTTCTGAGCGGGACTCTGGGGTTCGCGGAATTCGAGCTCGGTA
>sig_587
CAATTAACCCTCACTAAAGGGATCCCTATAGTGAGTCGTATTATGGCCGATTCGGCCGAA
>sig_588
ATGATTACGCCAAGCTTGGCTGCAGGTCGACGGATCCAGTTGCTCAAAAAAATCTCGGTC
>sig_589
ATGAACTAACGATTAGTCGCTATGACTTAACGGAGCATGAAACCAAGCTAATTTTATGCT
>sig_590
TTCGTCTTCAAGAATTCTCATGTTTGACAGCTTATCATCGATAAGCTTCACGCTGCCGCA
>sig_591
AGCATTACGGATTCACTGGCCGTCGTTTTACAACGTCGTGACTGGGAAAACCCTGGCGTT
>sig_592
TTAAGGGATTTTGGTCATGAGATTATCAAAAAGGATCTTCACCTAGATCCTTTTTGATCA
>sig_593
TCATGACATTAACCTATAAAAATAGGCGTATCACGAGGCCCTTTCGTCTTCAAGAAGCAA
>sig_594
CTGCAGCCCGGGGGATCCACTAGAGCGGCCGCCACCGGGTACCGAGCTCGAATTCTGAGA
>sig_595
GGATCTGATGGCGCAGGGGATCAAGATCCTCCTTCGTCGGTGTCGTCGCCGGATGGTCTG
>sig_596
CTGTTATCCTGATCAGAGGCGGCCGCGTTAAAGATCTGCCCGGGATCCGGTACCACACCG
>sig_597
TTTGTACAAACTTGTGATAACAGCGCTACCGTTCAAGTCTTCCTCGGAGATTAGCTTTTG
>sig_598
TTCATACACGGTGCCTGACTGCGTTAGCAATTTAACTGTGATAAACTACCGCATTAATGA
>sig_599
GCCATAAACTGCCAGGAATTCCCGGGGATCCGTCGACCTGCAGCCAAGCTTGAGTAGGAC
>sig_600
TCGCATAAGGGAGAGCGACGACCGATGCCCTTGAGAGCCTTCAACCCAGTCAGCTCCTTC
>sig_601
GGTGGTGGTGCTCGAGTGCGGCCGCAAGCTTGTCGACGGAGCTCGAATTCGGATCCCGAC
>sig_602
GAATTTATTTTTTGCAGGGGGGCATTGTTTGGTAGGTGAGAGATCTGAATTCGGATCCAT
>sig_603
TCATTCAAAATTTTCCTGTAGGCAGGCCTCCTTGAAAGGATTTCCCTTCGTTTTTGGGAA
>sig_604
GTTGTAACGGCGCAGAACAGAAAACGAAACAAAGACGTAGAGTTGAGCAAGCAGGGTCAG
>sig_605
CTCTTCCCCGTCCGGGACCCGCGCGGTCGTTAACCATCAGTACTTGGCGTGGTGAGCATG
>sig_606
CGGACTCTAGACTAGGTGGATCCCGGGCCCTATCACCACTTTGTACAAGAAAGCTGAACG
>sig_607
GACTCGAGAGCTCCGATGATAAGCTGTCAAACATGAGAATTCCGATCCCCAATTCCTGGC
>sig_608
TGCAGCCCAAGCTTCCGGTCTCCCTATAGTGAGTCGTATTAATTTCGATAAGCCAGCTGC
>sig_609
GGGCCTTTCACACTTGCATCGGATGCAGCCCGGTGAACGTGCCGGCACGGCCTGGGTAAC
>sig_610
AATTCTCTCAAGTCCAGGTCTCTTAGTGGGAAATTCACAAATGTTGTGAGCTTGCTGGTT
>sig_611
CGTTGGGAGCTCTCCGGATCCAAGCTTATCGATTTCGAACCCGGGGTACCAACTGGTTCC
>sig_612
CTGGTATCGGTCTGCGATTCCGACTCGTCCAACATCAATACAACCTATTAGTAGCCAACC
>sig_613
TCATCACCGAAACGCGCGAGGCCCAGCGATTCGAACTTCTGATAGACTTCGAAATTAATA
>sig_614
CCGCGGATGCATGAATTCGAGCTCGCCCGGGGATCCTCTAGAGTCGACCTGCAGCCCAAG
>sig_615
GCCCGGATCCCTCGAGGTCGACGAATTCGAGCTCGGCCGACTTGGCCTTCCCTTTAGTGA
>sig_616
CCGCTTATTTAGAAGTGGCGCGCCTCAACGCGGAACCAGATCCGATTTTGGAGGATGGTC
>sig_617
CCGCGAGCGCGCCAACAAGCGCCACGCCCAGGAGGTCGAAGCCGCACGTCATCTAGCGCT
>sig_618
TCTCGAGGGCCCCTGCAGGTCGACTCTAGAGGATCCCCGGGTACCGAGCTCGAATTGATC
>sig_619
TGTACTATTTATCTAGATCCCCGGAATTCGCGGATCCGCGCGCGGATCCGCGAATTCTCA
>sig_620
GATTTAACTGGAGGCGTGAAAAACGGGGAGCTGATCTTTAAAAGAGGATATTTGGGAGTA
>sig_621
CCCAACTTAATCGCCTTGCAGCACATCCCCCTTTCGCCAGCAGATCCGTCGACCTGCAGG
>sig_622
ATCCATGCCCCCGAACTGCAGGTCGACTCTAGAGGATCCTTAACGTACGTTTTCGTTCCA
>sig_623
CTCATCAATGTATCTTATGATGTCTGGATCCGTCGACCGATGCCCTTGAGAGCCTTCAAC
>sig_624
AACCGGCACCAATCGCCACTGAAGTGGCATCATATTCGCCTTTCTTTCTCAAAATGTTTT
>sig_625
TCCTTCCGTGTTTCAGTTAGCCTCCCCCGTTTATCTTACCAATGCTTAATCAGTGAGGCA
>sig_626
GCCGCCGCAAGGAATGGTGCATGCAAGGAGATGGCGCCCAACAGTCCCCCGGCCACGGGC
>sig_627
CACCTAAATCCAATTCACTGGCCGTCGTTTTACAACGTCGTGACTGGGAAAACCCTGGCG
>sig_628
CCTCAAGCTGCTCTTGTGTTAATGGTTTCTTTTTTGTGCTCATACGCTGTTTCCTGTCTA
>sig_629
TCATGCTAGCCATATGGCTGCCGCGCGGCACCAGGCCGCTGCTGTGATGATGATGATGAT
>sig_630
CGATCGGGGAAATTCGAGCTCTAAGCTCAGGTTGACTTCCCCGCGGAATTCGCGTCTACT
>sig_631
AGCTTGGGCTGCAGGTCGACTCTAGAGGATCCCGGGCGAGCTCGAATTCCCGGGGATCCC
>sig_632
CTGAGAGCCAGGGACCTCACATTCAGCACAATCTGCTTGACCCGGGAATTGAACATGAGG
>sig_633
TCGAGCTCGGTACCCATCACAAGTTTGTACAAAAAAGCTGAACGAGAAACGTAAAATGAT
>sig_634
CCGGGGATCCTCTAGAGTCGACCTGCAGGCGCCACGCGTACGTGCACGACGTCTTAAGCT
>sig_635
ATGCTATACGAAGTTATGGGATCCTTATCGTCATCGTCGTACAGATCCCGACCCATTTGC
>sig_636
TTGGGGTGGTGATTGGTTTTTGGGTGGGTAAGCAGGGGAAAGTGTGAAAAATCCCGGCAA
>sig_637
AACATCTCAATACATGTGTGGCCTTGCAAGCCATTGCGAGGCCTTATGCTAGCTTCTTCG
>sig_638
GATTTTCAGGCTGTATATTAAAACTTATATTAAGAACTATGCTAACCACCTCATCAGGAA
>sig_639
TCGTCAGACTGTCGATGAAGCCCTGAAAGACGCGCAGACTAGCAGCGGTCTGGAAGTTCT
>sig_640
CTGAAGCCAGGCCTGGCAGGGGACTGTAGGGATGTGAGATCTTGAATTCGCCGTGATGGT
>sig_641
AGGGCAACTAGTGCATCTCCCGTGATGCAGGAAGAGCCCTCGAGGAATTCGCGGCCGCCC
>sig_642
ATATCGCCATGGCCTTGTCGTCGTCGTCGGTACCCAGATCTGGGCTGTCCATGTGCTGGC
>sig_643
AAAGGCCCACCCGAAGGTGAGCCAGGTGATTACATTTGGGCCCTCATTACCAATGCTTAA
>sig_644
AGATATTAACTGCTGATGAATTTGAACGCCTGCAAGAAACAATCTCTTCTGCAGGCATCG
>sig_645
TCTCGTTCAGCTTTCTTGTACAAAGTGGTGATTCGAGCACCACCACCACCACCACTAATG
>sig_646
GATCTGATCGAAGGTCGTGGGATCCCCAGGAATTCCCGGGTCGACTCGAGCGGCCGCATC
>sig_647
CGAGATTTTTTTGAGCAACTGGATCCAACCGTAATATATCTATCAAATTTTTTATATTTG
>sig_648
GCAAGCCACGTTTGGTGGTGGCGACCATCCTCCAAAATCGGATCTGAGCAGCGGTCTGGA
>sig_649
TGTTGGTGTTTGGTTAGCTTAGATATCTAAACCTTAACCCTGACAAAAGGCTCGTTTATT
>sig_650
TATGCATGCGGCCGCAATTCGAGCTCACTTGGCCAATTCGCCCTATAGTGAGTCGTATTA
>sig_651
AATCTCCGAGGAAGACTTGAACGGTGCTTAGAGCTCGAATTTCCCCGATCGTTCAAACAT
>sig_652
AGCTCCGGACTCTTGTCGTCGTCATCAATCGTACCAGAACCCGCGCTGCCCCGGGGGACC
>sig_653
CGTCTGGACATATGACGACGCGACAAAGACTTTCACTGTCACTGAATAGCTCGAGGGCCG
>sig_654
GAAACAGACCATGGGAATTCGAGCTCGGTACCCGGGGATCCTCTAGAGTCGACCTGCAGG
>sig_655
CGACCCAACACCCGTGCGTTTTATTCTGTCTTTTTATTGCCGTCATAGCGCAGGTTCCTT
>sig_656
TCCCCCTGATTTCACTTTTTGCATTCTACAAACTGCATAACTCATATGTAAATCGCTCCT
>sig_657
GGAAATTGGGTTCGAAATCGATAAGCTTGGATCCTCTAGAGAGCTGCAGCTGGATGGCAA
>sig_658
ACGGGTTGGGGTTTCTACAGGACGGACCATGGTCGACCTGCAGGCATGCAAGCTTGGCGT
>sig_659
CATATCCATCGCGTCCGCCATCTCCAGCAGCCGCACGCGGCGCATCTCGGGCCGCGTTGC
>sig_660
AGGATGTTTTTACGATGACTCATGCTCACCACGCCAAGTACTGATGGTTAACGACCGCGC
>sig_661
AGGAGTCCAAGCTCAGCTAATTAAGCTTAATACGACTCACTATAGGGAGCGGCCGCAGAT
>sig_662
CCCTAACCCTAGCAGCCTCTCATCATCCTCACCTCAAAACCCACCGGGGCCGGCCATGTC
>sig_663
GCGACCGAGTTGCTCTTGCCCGGCGTCTATTAATATCAAGTTGTATTAATATCAAGTTGA
>sig_664
AGGTATGGAAGATCTCTAGAAGCTTCGACGGATCCGGGCAACGTTCTTGCCATTGCTGCA
>sig_665
TCGAGGAATTCCTGCAGCCCGGGGGATCCACTAGTGAGCTCATGCATGATCGAATTAGCT
>sig_666
AAAGCTTGGCATTCCGGTACTGTTGGTAAAGCCACCATGGAAGACGCCAAAAACATAAAG
>sig_667
AATTGACCGATCAGAGTTTGAAGAAAAATTTATTACACACTTTATGTAAAGCTGAAAAAA
>sig_668
CATGGAGCGGCAGGCCCGCGTGATCGGTGCCACCTGGCTTGACCAGCAGTTGATCGACGG
>sig_669
ACACTAAATCAGTAAGTTGGCAGCATCACCAGCTTATCGATGATAAGCTGTCAAACATGA
>sig_670
GCTCTAGACAATGCTCAGGACTGATGAGTCCGTGAGGACGAAACTCTAAGGCTTGGATCC
>sig_671
AGCTTGGATCCGCGGCCGCTACGTAGAATTCCCATATGCGCTCCCTTCTCTGACGCCGTC
>sig_672
CGCCTCTCCCCGCGCGTTGGCCGATTCATTAATGCAGCTGTTAAAAAAGTGGTGAAGAAT
>sig_673
GCAGATCCCCCGAATTCACTGGCCGTCGTTTTACAACGTCGTGACTGGGAAAACCCTGGC
>sig_674
ACCCAGATCTACACCAGAAGAATGATGATGATGATGGTGGCCCATGGTTTTCGGACCGAG
>sig_675
ATCCGAGACGGCCGGCTGGGCCACGTGAATTCATCGATGCTTCAGCCTCTCTCTTCTCGA
>sig_676
ATCTATGTTACTAGATCGGGAATTCAGATCTCGACGGATCAGCTTCACGCTGCCGCAAGC
>sig_677
TCGAGGGCCCCTGCAGGTCGACTCTAGAGGATCCCCGGGTACCGAGCTCGAATTGATCCT
>sig_678
CCATCTCAGCCTAGGATTAGTTAAAGCTGTTTTCCGATCTGATCAAGAGACAGGATGAGG
>sig_679
TTTGGAGCAGTCATTTTTTCTGAGCTCGGTACCCTCCAAGCAAGGGTCCTCCTGAAAATG
>sig_680
TCTGGATCCGGTGATGACGATGACAAGCTCGCCCTTAAGGGCGAGCTTGAAGGTAAGCCT
>sig_681
TTTGCCGGACCGGTAAAACGACGGCCAGTGTTAACTCTAGGAGATCTTCTAGGAATTCTC
>sig_682
CTCCCGGCCGCCATGGTTTTGTTGGCCATGTTATCCATGGCCGCGGGATATCACTAGTGC
>sig_683
CTCGAATTCGAGCTCCCCAATCCTCGTGATGATCAGTGATGGAAAAAGCACTGTAATTCC
>sig_684
CGTTTGTTCCCACGGAGAATCCGACGGGTTGTTACTCGCTCACATGGGAGCTCGAGTGGG
>sig_685
TACAAGTTGCTAACGTAATCATGGTCATAGCTGTTTCCTGTGTGAAATTGTTATCCGCTC
>sig_686
GCCAGTGCCAAGCTTGGGCTGCAGGTCGACTCTAGAGGATCCCCGGGCGAGCTCGAATTC
>sig_687
AGACCTCAGCGCCCCCCCCCCCCTGCAGGTCGACGGATCTGCTGGCGAAAGGGGGATGTG
>sig_688
GGTGATGACGACGACAAGAGTCCCATGGATATCGGGGATCCGAATTCTGTACAGGCCTTG
>sig_689
TTCGTCCATAGTTGCCTGACTACCCGTCGTGTAGATAACTACGATACGGGAAGGCTTACC
>sig_690
GGAAGATCTCTAGAGAATTCGAGCTCGCCCGGGGATCGATCCTCTAGAGTCCTGATGCGG
>sig_691
GATGCCGACCGGATCTGTCGATCGACAAGCTCGACGGATCTTCGAGTTTCTCCATAATAA
>sig_692
GTCGCGATGATAAGCTGTCAAACATGAGAATTCCCCCCCCCCAAATAGCTTTTTATCACG
>sig_693
TATACTTTCTAGAGAATAGGAACTTCGGAATAGGAACTTCAAGATCCCCAATTCGATCAT
>sig_694
TGGCAAGTCGACTCGAGCGAGCTCTGCAGCCCGGGATCCGGTAAGATCCGGCTGCTAACA
>sig_695
GTAGCCAGCTTTCATCAACATCGCGGCCGCACCCCATATCAATTTACAATAATCTGAGCT
>sig_696
CGTGTGAACGGTGGTTTCAACGCTTCAAAAGTGGTGATTTTGACGTCGACGACTCTAGAT
>sig_697
ATGTTCCGGATCTATGTCGGGTGCGGAGAAAGAGGTAATGAAATGGCAGATCCAACATGT
>sig_698
TGTAAAACGACGGCCAGTGGTGAATTCGAGCTCGGTACCCGGGGATCCTCTAGAGTCGAC
>sig_699
CTTCGAATTGAGCTCGCCCTTGGTGAAGGGCTCCTGAATTCCTTCTTAAAGTTAAACAAA
>sig_700
TATGACCATGATTACGCCAAGCTCGGAATTAACCCTCACTAAAGGGAACAAAAGCTGGGT
>sig_701
CGGCATGCTAAGCTTGGTACCGAGCTCGGATCCACTAGTCCAGTGTGGTGGAATTCTGCA
>sig_702
CCCATATGGTACCAGCTGCAGATCTCGAGCTCCATGGTGCTATGGCTATAGAACGGCACC
>sig_703
AGGTGTTTTCACGAGCACTTCACCAACAAGGACCATAGCATATGAAAATCGAAGAAGGTA
>sig_704
TCCGTGGTACTGTTGGAACCACCTAAATCACCAGTTCTGATACCTGCATCCAAAACCTTT
>sig_705
AAAGACGCGCAGGCAAAACGCACCACGTGACGGAGCGTGACCGCGCGCCGAGCGCGCGCC
>sig_706
TTTAACTGTGATAAACTACCGCATTAAAGCTTATCGAATTCGATGATAAGCTGTCAAACA
>sig_707
CAGCATAAATCAGGCCGCAGCTCGCCCGGGGATCTGGCTAGAATTCAGATAAAAAAAATC
>sig_708
TGTCGTGCTCCACCATGTTGGCAAGCTGCTCTAGCCAATACGCAAGCTTGGCACTGGCCG
>sig_709
ACCCGTTTTTTTGGATGGAGTGAAACGATGGCGATTGCAATTGGAATTCGAGCTCGGTAC
>sig_710
TATACTTTCTAGAGAATAGGAACTTCGGAATAGGAACTTCAAGATCCCCAATTCGATCGT
>sig_711
CCCGCCCGCGGGCTTGTACGCATCCTGGAACTTCAGGTTGCTGCTACGAACGAAGTTCTC
>sig_712
AACGCTGCTTGAGGCTGAAGGTGCGTTGCTGGCGTTTTTCCATAGGCTCCGCCCCCCTGA
>sig_713
GGTGCCTGCACGTGACCCGCAGGCTGATCTCCCTAGACAAATATTACGCGCTATGAGTAA
>sig_714
TTGATGCTACTCCAACTGGTAATTATAATTATAAATATAGGTATCTTAGACATGGCAAGC
>sig_715
CCCGGGGTGGCGGCCGCTCTAGTGGATCCCCCGGGCTGCAGGTCACTGGATTTTGGTTTT
>sig_716
ACTATAGGGGCCCGTGCAATTGAAGCCGGCTGGCGCCAAGCTTCTCTGCAGGATATCTGG
>sig_717
GTTTGTTCGGATCCGTCGACATTGATTATTGACTAGTTATTAATAGTAATCAATTACGGG
>sig_718
ATCCTGACACCATCGAATGGTGCAAAACCTTTCGCGGTATGGCATGATAGCGCCCGGAAG
>sig_719
TTTTCTCCATTTTAGCTTCCTTAGCTCCTGAAAATCTCGACGGATCCCCGGGAATTCGTA
>sig_720
ATTTTTGCGGACTCTAGACCGGTGCGGCCGCAGATCTAGCAGCAGCAGCTGATCTCTTGT
>sig_721
GAGGCAGGTCAGACGATTGGCCCTGATATTCACAAACGAATGGGCTACCTCCACCTCCAC
>sig_722
AATAAAAATTTTTTTTATCTAGAGTCGACCTGCAGGCATGCAAGCTTCAGCTGCTCGACC
>sig_723
GACCATAGACCATGGCTAGCTCGCGAGTCGACTCTAGAGAATTCCTCGAGGGCTCTTCCT
>sig_724
CTCCCAAGCTTGGGAGCTTGGCGTAATCATGGTCATAGCTGTTTCCTGTGTGAAATTGTT
>sig_725
GCCTTTCTCCCTTCGGGAAGCGTGGCGCCATTCGCCATTCAGGCTGCGCAACTGTTGGGA
>sig_726
CGCAAGCTTGGTTGGAATCTAAAATACACAAACAATTAGGATCCCTGAGGAGCAGTTCTT
>sig_727
CTCACTATAGGGAATTTAAATTTAATTAAGGCGCGCCCATGGATCGATGTTAACATGCAT
>sig_728
TCGAATTCCTGCAGCCCGGGGGATCCTAGAGCGGCCGCCACCGCGGTGGAGCTCGAGCCA
>sig_729
GCTAATTCACTCCCAACGATGTCAAGAATTGGAACGCTGACGTCATCAACCCGCTCCAAG
>sig_730
GGTGATGGTGGTGTAAAGAGTTGAACTTCTTTGTTGTCTTCGACATGGGTAATCCTCATG
>sig_731
TTGGTACCCCTGTGTGAAATTGTTATCCATTGTTATCCGCTCACAATTCCACACAACATA
>sig_732
GGCCTTCCTGTAGCCAGCTTTCATCAACATCGCGGCCGCTTCCTCTTTATCTTTATTAAC
>sig_733
TGCGTATAATATTTGCCCATGGACGCACACCGTGGAAACGGATGAAGGCACGAACCCAGT
>sig_734
TGTAGATAACTACGATACGGGAGGGCTTACCATCCGGCCCCAGTGCTGCAATGATACCGC
>sig_735
TATTGAATACAAGAAGAGAACTCTGAATACTTTCAACAAGTTACCGAGAAAGAAGAACTC
>sig_736
CAAAAAACTGCTGCCTTCGAAATAGTACATAATGGATTTCCTTACGCGAAATACGGGCAG
>sig_737
TCGGGAAAACCTGTCGTGCCAGCTGCATTTAATGAATCGGCCAACGCGCGGGGAGAGGGC
>sig_738
ACGCGCGAGGCAGCCAATACGCAAACCGCCTCTCCCCGCGCGTTGGCCGATTCATTAATG
>sig_739
CGAGTTCTTCTGAGGGGATCCGCTGTAAGTCTGCAGAAATTGATGATCTATTAAACAATA
>sig_740
TCAGATAAAATATCGAGCCGAGAACGTTATCGAAGTTGGTCATGTGTAATCCCCTCGTTT
>sig_741
GGGAATATTGAAAAAGGAAGAGTATGAGTATTCAACATTTCCGTGTCGCCCTTATTCCCT
>sig_742
GCAAACACAAAAACCGACTCTCGAACTGCTAACCTGCGAAGGGCCTTATCGCGGAATTCG
>sig_743
GATCACGCGTGACGCCAATGGTGGTGGCCTGCTTTAGCCGACTGGGTAAGATGGCAGCCG
>sig_744
CGCGGAATTAATTCGACGCGTCCTCGGTACCGGGCCCCCCCTCGAGGTCGACGGTATCGA
>sig_745
CCGGGACCCCCCGGAAGGGGGGACGAGGTGCGGGCACCTCGTACGGGAGTTCGACCGTGA
>sig_746
GTCGACCTCGAGGGGGGGCCCGGTACCCAGCTTTTGTTCCCTTTAGTGAGGGTTAATTCC
>sig_747
AGCGTGAAGCTGATCTCGATCCCGCGAAATTAATACGACTCACTATAGGGGAATTGTGAG
>sig_748
GGGACAGGATGTCCCAGGCGAAGGGCAGGGGGCCGCCCTTGGTCACCTGCAGCTTGGCGG
>sig_749
GATTCGGCCATTTTCGCGGGAAAACTGAATAAGAGGAAGTGAAATCTGAATAATTTTGTG
>sig_750
AGGGGTTTTTTGCTGAAAGGAGGAACTATATCCGGATGGCATGCCCTGCATTAATGAATC
>sig_751
GGAATGAAGTTTGAAGAGTCACAGGGGAGAGCAGAGCCTCTTTTAAAACCTCTTCTTTTT
>sig_752
ATGTCGCGTCTTATCAGGGGGAATTCTGTTTCCTGTGTGAAATTGTTATCCGCTCACAAT
>sig_753
CCCACCCGCTCTGCATAATTGCCTTTCCTTAACAGCCGGTGAACACGGCCAACAGGGAAC
>sig_754
AGTGGATCCCCCGGGCTGCAGGAATTCCTCGAGAAGCTTGCATGCCTGCAGGTCGACTCT
>sig_755
AAAGATAAAGCGACAGGAAAATCACGGAGTGATGTGCAACAACGCATTCAGCAGTTTCAC
>sig_756
TCTAGATATCGATGAATTCGAGCTCGGTACCCGGGGATCCTCTAGAGTCGACCTGCAGGC
>sig_757
CGCGTTTCAGAACCCCAGAGTCCCGCTCAGAAGAACTCGTCAAGAAGGCGATAGAAGGCG
>sig_758
CTTTGTTAGCAGCCGGATCGTTGAGCTCGCCCTTTTAGACTCGAGCGGCCGCTTTTTGAC
>sig_759
CCAACATGGATGCTGATTTATATGGGTATAAATGGGCGCGCGATAATGTCGGGCAATCAG
>sig_760
GACTCATGCTCACCACGCCAAGTACTGATGGTTAACTAGAGTAACGGGCTACTCCGTTTA
>sig_761
GAAGCTGAATTCACGTGGCCCAGCCGGCCGTGGATCCACGCGTCGTCGACCCGCGGCGGC
>sig_762
TGATGCTCTGATGCCGCATAGTTAAGCCAGCCCCGACACCCGCCAACACCCGCTGACGCG
>sig_763
AAAATAATAAGCTTGACCTGTGAAGTGAAAAATGGCGCACATTGTGCGACATTTTTTTTG
>sig_764
CAGCGCATCGCCTTCTATCGCCTTCTTGACGAGTTCTTCTGACTGCAGTTTTTTTAAGGC
>sig_765
CACGGATCCGCATGCGAGCTCGGTACCCCGGGTCGACCTGCAGCCAAGCTTGAAGAGACT
>sig_766
CATCGCAGTCTCATACCGGCTACGGGAGACTTGACTGGTGGCAGAGCGATCCCGTCGCAT
>sig_767
CCCGATAACCGGCGCGGGCTTCAACGGGCTGGACGATTTTGGCGCGCCAAACTGGACACA
>sig_768
CGGTACCCGGGGATCCAACGCGTACTAGTAGAGATCTCCATGGGCGGCCGCTCTAGAGTC
>sig_769
GCGGCCGCTACGTAGAATTCCCATATGCGCTCCCTTCTCTGACGCCGTCCACGCTGCCTC
>sig_770
CTTAGCTCCTGAAAATCTCGTCGAAGCTAGTCGACATGGTACCGGTCAGTGCGTCCTGCT
>sig_771
AGATAGCCCAGTAGCTGACATTCATCCGGGGTCAGCACCGTTTTTGCGGACTGGCTTTCT
>sig_772
TCCCATGGCGTGATGGTGATGGTGATGGCCCATATGCGCTCCCTTCTCTGACGCCGTCCA
>sig_773
GTGGAGCTCCAGCTTTTGTTCCCTTTAGTGAGGGTTAATTCCGAGCTTGGCGTAATCATG
>sig_774
ATCATACACATACGATTTAGGTGACACTATAGAATACACGGAATTCGAGCTCGGTACCCG
>sig_775
AGATCAGTTGGGTGCACGAGTGGGGTACATCGAACTGGATCTCAACAGCGGTAAGATCCT
>sig_776
CGTGCTGGTCTTGGAGATCTTGGTCGACTCGTCGCCCCCGGGCATCATCCCGCCGAAGTT
>sig_777
GACGCAGAGTCGAATTCCTGCAGATATCCATCACACTGGCGGCCGCTCGAGCATGCATCT
>sig_778
ACAACAACAACAATAACAATAACAACAACCTCGGGGATGACGATGACAAGGTACCGGAAT
>sig_779
ATTGGCCACACCAGCCACCACCTTCTGATAGGCAGCCTGCACCTGAGGACCGGTTTACTG
>sig_780
TAAAATATTCTCAAAACTTTTTAACGAGTGAAAAAGTGTCCCTAGCGCCTACGGGGAATT
>sig_781
CCCCCAGGACCCAACGCTGCCCGAGTTTGTCAGAAAGCAGACCAAACAGCGGTTGGAATA
>sig_782
GGAGCTTGATTTTAAATAGTACATAATGGATTTCCTTACGCGAAATACGGGCAGACATGG
>sig_783
GGCCTAGCTGGCCATCTAGAGTCGACCTGCAGTAATCGTACAGGGTAGTACAAATAAAAA
>sig_784
GGTAATATAGATCCTCTAGAGTCGACCTGCAGGCATGCAAGCTTGGCACTGGCTGATCAG
>sig_785
TACCAATTGCAGTACTACCGCGTGGCACCAGACCCGCGGAACCTGGTGCTGTACCAAGAA
>sig_786
CCAGGAGCTTGAGATCCACTTAACGTTACTGAAATCATCAAACAGCTTGACGAATCTGGA
>sig_787
TGCTGCTGCTGCTCTCATGGCTTCGAAAGTTTATGATCCAGAACAAAGGAAACGGATGAT
>sig_788
CGATGCTGGGCCGATCCGCAATTGTCTTGGCCATTGCGAAGTGATTCCTCCGGATCGGGG
>sig_789
ATAAGGAAGTTCATTTCATTTGGAGAGGACACGCTGAAATCACCAGTGTATTTTTACAAC
>sig_790
CTGACCGCGAACCCTCAGGAACGCCGAAGGCCCCCTCCGAGTGGAGGGGGCCTTCGTGTA
>sig_791
GAAAAGTACTGATAACTTCGTATAGCATACATTATACGAAGTTGTTGAAGCCGAATTCCA
>sig_792
CAGTGAATTCCCGGGGATCCGGTGATTGATTGAGCAAGCTAATTCGGTCGAAAAAAGAAA
>sig_793
CTACGCCTGAATAAGTGATAATAAGCGGATGAATGGCAGAAATTCTGAAACGCGGTTACG
>sig_794
CAAGCATAAAGCTGACTCTAGCTAGAGGATCCCCGGGTACCGAGCTCGAATTCCGATCCC
>sig_795
AGCGTCGCCGCCGCGGCGGCGAGCGTCGTGCGCAGAGCGGTGCGGGCGCCGCGGGCCGGG
>sig_796
AAGTTTAAAGCCAAATACTTAGCATTTATTTCCTGTCTGTTAGAGAAACCTGATTTATCT
>sig_797
CTGCAGGCATGCAAGCTTCAGCTCACTCACTCAAGATGTGTATAAGAGACAGTCGAGATC
>sig_798
GCCGTTCCCGCCAGAAATCTAGACGGTGACCACAACGACGCGCCCGCTTTGATCGGGGAC
>sig_799
ACGCCGTCGCGGGGGTACAGGCGCTCGGTGGAGGCCTCCCAGCCCATAGTCTTCTTCTGC
>sig_800
GTAAACTGGATGGCTTTCTTGCCGCCAAGGATCTGATGGCGCAGGGGATCAAGATCTATC
>sig_801
CGAGGGGGGGCCCGGTACCCAATTCGCCCTATAGTGAGTCGTATTACGCGCGCATTACCC
>sig_802
CGGGTACCATGGGCCCGCGGCCGCCTCGAGAATTCATCGATACGTAGCCGGCTAGCGATA
>sig_803
AAAGTGTAAAGCCTGGGGTGCCTAATGAGTGAGCTAACTCACATTAATTCGGTGAGGTTA
>sig_804
CAAGCTTGTCGACGGAGCTCGAATTCGGATCCGATATCAGCCATGGAACCGCGTGGCACC
>sig_805
TTCCATGGCGATATCGGATCCGAATTCGAGCTCCGTCGACAAGCTTGCGGCCGCACTCGA
>sig_806
AAACCGCAGCAGGGAGGCAAACAATGAGAGCTCGCACGAACCCAGTTGACATAAGCCTGT
>sig_807
CTCGAGGGGGGGCCCGGTACCCAATTCGCCCTATAGTGAGTCGTATTACAATTCACTGGC
>sig_808
CAATGTCGCGGGGGCAAACTATGATGGGTCTTGTTGTTGACGTTACTGCGATGAGTGGCA
>sig_809
TTTTGCTGAGTTGAAGGATCAGATCACGCATCTTCCCGACAACGCAGACCGTTCCGTGCT
>sig_810
AATTTCCTATAGTGAGTCGTATTAATTTCGCGGGATCGAGATCCATGAGCGGATACATAT
>sig_811
CAGGCTTATGTCAATTCGAGCTCGGTACCCGGGGATCCTCTAGAGTCGACCTGCAGGCAT
>sig_812
ACCCAACCTGCAGGCTGATCTCCCTAGACAAATATTACGCGCTATGAGTAACACAAAATT
>sig_813
CAGTACAAAGCCGAATTCCAGCACACTGGCGGCCGTTACTAGTGGATCCGAGCTCGGTAC
>sig_814
TGCACTTAGCGGTATCGAGAACAATGCACTTAATATGCGGCCGAGATCTATACGCGTAAA
>sig_815
GTTAATAGTTTGCGCAACGTTGTTGGGTCCTAAAAAGGATCTTCACCTAGATCCTTTTCA
>sig_816
TCTTGAACTCAGATGGGCTCACCACATCATTGGGGGACGACGTCCATATGGTCTGGATTA
>sig_817
TGCCTCAGGAGGAAGGTCGAGTTCTCCGAATTGTTTAGATTGTAATCTTGCACAGAAGAG
>sig_818
GATTCTCGCCTGCTTTTTTGTACAAACTTGTACCTGCAGCACCATGGTGATGGTGATGGT
>sig_819
CCTTGCGCCCTGAGTGCTTGCGGCAGCGTGAAGCTGACGGATCGATCCGGGGAATTAATT
>sig_820
ATGATAAGCTGTCAAACATGAGAACCAGTGCCAAGCTGATCACGAGTGCTGGGGCGTCGG
>sig_821
TGGGAGCTCATTAAATTGGGGGGTGAAGATGGTGGCGGCCGCGATGTTGATGAAAGCTGG
>sig_822
ACTATAGCAGTGAAGATTGACCATCTCACAAAAGCTGTTACGTGCTTGTAACACACTACA
>sig_823
GGTATTCGGAATCTTGCACGCCCGCCGGCGGCACCTCGCTAACGGATTCACCGTTTTTAT
>sig_824
CGCTTCCATCAGCGTTTATAGTTAAAAAAATCTTTCGGGGGGATGGGGAGTAAGCTTGGC
>sig_825
ATAGTGTATGCGGCGACCGAGTTGCTCTTGCCCGGCGTCAATACGGGATAATAGTGTATC
>sig_826
TCTAGAGTCGACCTGCAGGCGCCACGCGTACGTGCACGACGTCTTAAGCTTTCGAATTCG
>sig_827
TAAGGAGGTTTAAACCATGGCAGCTGAATTCGAGCTCGGTACCCGGGGATCCTCTAGAGT
>sig_828
ATACCCACGCCGAAACAAGCGCCCTGCACCATTATGTTCCGGATCGTCAATTTCATAGCC
>sig_829
CAGCGCCCCCCCCCCCCTGCAGCGCAAACTATTAACTGGCGAACTACTTACTCTAGCTTC
>sig_830
TTCTTCAAATCTTCTAAGAGATGTTGCACTTCTTTGGAATTTTTAATGTTTTTTAAAGTT
>sig_831
ACCATTACCAGTTGGTCTGGTGTCAAAAATAATAATAACCGGGCAGGGGGGATCCGAGCT
>sig_832
TGTAAAACGACGGGATCGAAGCTTGGCTGCAGGTCGACGGATCCCCGGGAATTCGAAGCT
>sig_833
GCAGAGCTCGTTTAGTGAACCGTCAGAATTGATCTACCATGGACTACAAAGACGATGACG
>sig_834
TGCAGTGAATCCAGTGGCAGTCAATGGTCGGATGGGGCGCGCCTAAACGGATATCATCAT
>sig_835
AACACGAGCACTCTTGCTAGGCCAGCTGATCTTGCAGTCAAAACATCCAGCAAATTGAAG
>sig_836
ATAACGGTTCCGGCAAATATTCTGAAATGAGCTGTTGACAATTAATCATCGAACTAGTTA
>sig_837
GAAAAAAAAGAATATATAAGGCTTTTAAAGCTTGCATGCCTGCAGGTCGACTCTAGAGGA
>sig_838
ATGCTCGAGCGGCCGCCAGTGTGATGGATATCTGCAGAATTCGGCTTAAGCCGAATTCCA
>sig_839
GCCGCTGCCGTCGGTGGCCGGGGCGCTGTCGTAACGACCGGTCAGGACGTAGCGGCTCTC
>sig_840
CGCAGACCCCGGTGACCCTCAGGTCAGCCGACTGCGGCAGCTGGCGCCCGAACAGGGCCC
>sig_841
CGCTTTGGTCGGATCCTCTACGCCGGACGCATCGTGGCCGGCATCACCGGCGCCACAGGT
>sig_842
AGCCGAAGAGGAAGCTGAGTTGGAGGCTGAAACCGCTGAACAAACTAGTGACGAGAAGAC
>sig_843
TTGGTGGGCTTGCTCTCCGCCATCCCGGCCAACTTCTCGACGCCGATGCTGGTCGCCTGA
>sig_844
ATGACCATGATTACGCCAAGCTTGGCTGCAGGTCGACGGATCCAGTTGCTCAAAAAAATC
>sig_845
CAGTGAATTGGAGCTCATACTAGTGCCCAGCTTGCAGCCGCCGGAGGGCTCCCGCTGGCC
>sig_846
ACATAACATAGAACATTTTCAGGAGGACCCTTGGAGGGTACCGAGCTCAGAAAAAATGAC
>sig_847
GTGGCTCTAGCTAGAGGATCCCCGGGTACCGAGCTCGAATTCACTGGCCGTCGTTTTACA
>sig_848
GTTGGTCTGGTGTCAAAAAAGGATCCGGGCCCAGTAGGTAAGTGAACATGGTCATAGCTG
>sig_849
CCAGTCACGACGTTGTAAAACGACGGCCAGTGAATTCCATGATGCAGCATCCGGATCCTC
>sig_850
TGCGAATTCATACAACCTCCTTAGTACATGCAACCATTATCACCGCCAGAGGTAAAATAG
>sig_851
TCATTCATTCAAGATCTGGTACCCGGGGAATTCACTCGAGGAAGCTTCTTGTCATCGTCG
>sig_852
TACTCAAGCTTGCATGCCTGCAGGTCGACTCTAGAGGATCCCCGGGTACCGAGCTCGCAC
>sig_853
CGAGATCTAAGTAAGCTTGGCATTCCGGTACTGTTGGTAAAATGGAAGACGCCAAAAACA
>sig_854
TTTGACAGCTTATCATCGATAAGCTTGGCTGCAGGTCGACGGATCCCCGACACCAGACCA
>sig_855
TACAGGACGGACCATGGTCGACCTGCAGGCATGCAAGCTTGGCGTAATCATGGTCATAGC
>sig_856
GCCGCGGTCTAGGATCGATTCTAGGAATTCTCTAGGGATCCCGGCGCGCCCCTCGAGCTA
>sig_857
AATTCCTGCAGCCCGGGGGATCCACTAGTTCTAGAGTCCGCAAAAATCACCAGTCTCTCT
>sig_858
ATTAGAGGCCGACTTGGCCAAATTCGTAATCATGTCATAGCTGTTTCCTGTGTGAAATTG
>sig_859
TCATTGTCTTTCAGGTAGTTATATGGCCCGTTCTTTAATAGTCGTTTCCGCTCATATGGT
>sig_860
ACCTGACCGGTGATTACCTATGGCAGCAGCGCCAAGATCGGCGCGGGGAAGTTCAGGCCG
>sig_861
TCATACCAGAACCGCGTGGCACCAGACCAGAAGAATGATGATGATGATGGTGCATATGTA
>sig_862
GAGATTATCAAAAAGGATCACCAGACTAATAATGAGTTAACAACAAGTGAGTAAACTTGG
>sig_863
GGCGATGGCCAGCGCGCACGGGGCGGCGGCGACTAATACCACGAGCGCGCGTTCGATTAA
>sig_864
GGTCGACTCTAGAGGATCCCCGGGAATTCCCCGGATCCGTCGACCGATGCCCTTGAGAGC
>sig_865
GTGAGACTACCATCAACCAGCATCGATCCCTGAAAGTTGAAGGGTTCAAGGTCGTGAGTG
>sig_866
CCGAGGTAATCCCCTAGGGAGAGACCAGGAGGGCCGCGACGGAGGGCCCCAGGGAGCTAG
>sig_867
CTCGACCCGGACCGCCACATCGAGCGGGTCACCGAGCTGCAAGAACTCTTCCTCACGCGC
>sig_868
AGCTTGTGGAATTCACTGGCCGTCGTTTTACAACGTCGTGACTGGGAAAACCCTGGCGTT
>sig_869
GTCATGCTAGCCATGGTATATCTCCTTCTTAAAGTTAAACAAAATTATTTCTAGAGGGAA
>sig_870
GTATAATGTATGCTATACGAAGTTATGGGATCCTTATCGTCATCGTCGTACAGATCCCGA
>sig_871
AGGGCAGCGAGAAGTTGACCAACGGCTCCAAGACCAGCCTCGGCCAGAGCGGCGCCTCCT
>sig_872
ATTTCACACCGCATAGGAAGATCTATTTTTGGTGATAATGTCCCAAATATGTCCCACTCT
>sig_873
ATGGAGCCGGGTGCAGAGCCATAAGGGATCCCCCTCAAGTCAAAAGCCTCCGGTCGGAGG
>sig_874
CTACAGGGCGCGTCCCATTCGCCACTCAACCAAGTCATTCTGAGAATAGTGTATGCGGCG
>sig_875
ATATCCTCCTTAGTGTGTGAAATTGTTATCCGCTCACAATTCCACACAACATACGAGCCG
>sig_876
TCCGAGGCCTGGGACCCGTCGGGCCGCGTCGGACGTGTCAGTCCTGCTCCTCGGCCACGA
>sig_877
CTCGAGTGCGGCCGCAAGCTTGTCGACGGAGCTCGAATTCGGATCCCGACCCATTTGCTG
>sig_878
TGCTCCTGCGCCGCCGGTGACTCCTGCACCTGCGCCGGCTCCTGCAAATGCAAAGAGTGC
>sig_879
TACCGGATCGAATTGGCCAAGTTTATTAACCCTCACTAAAGGGAAGGGCCAAGTCGGCCG
>sig_880
ATCCCAGTGTGGTGGTACGTAGGAATTCGCCAGCACAGTGGTCGACCTGTGGAATGTGTG
>sig_881
AGAGGATCCGGGACCAAAGCGGCCATCGTGCCTCCCCACTCCTGCAGTTCGGGGGCATGG
>sig_882
CGATATCGAGCTCTCCCGGAATTCGCCGTGATGGTGGTGATGGTGGCTCATCTCGACCGG
>sig_883
GGCAGGCACGACGGCAAGCCCCGGCGGTGGGCCCATGGCAGTGTGGCTGTCTACGCAGAA
>sig_884
GTGGATCCAGAATTCGCTAGCACGGCCGAACGCGTCTTCCGGAGTGTACAGGCATGCGGT
>sig_885
TCTGATGAAGCGCGAATATAGAGAAATATCCCGAATGTGCAGTTCCGATCCGGAACGAAT
>sig_886
TACAGAATTCGGATCCACGAGCTCCGGACTCTTGTCGTCGTCATCAATCGTACCAGAACC
>sig_887
CCCGTCTTACTGTCCCAAGCTGACGGATCCCGAGATGCGCCGCGTGCGGCTGCTGGAGAT
>sig_888
GCATGAGCTCATCTTTGTTCGTGAAGCAAACGTGCACGGCTGCTAGAGAAGCTTTTGCTT
>sig_889
ATCATCATAGCAGCGGCATCGAAGGCCGCGGCCGCTTAATTAAACATATGACCATGGCAA
>sig_890
GGGATCCGTCGACGATATCGATCTGCAGCATGCTGAATGAATGAAGCTTCTGTTTTGGCG
>sig_891
GCGATCCCTTCGTTCACAGTGATCTGCATGTCGCTGTAATCGGAAAGGAACGCCGCGATG
>sig_892
GCTGAGCGCCGGTCGCTACCATTACCAGTTGGTCTGGTGTCAAAAATAAGCTTGGCTGTT
>sig_893
GCGCGGGTGCGTGCGGCCTCCTGTGCCGGCGTTAAGGTTTCTTCTGTTGAAGTAACACTC
>sig_894
ACGTGGTGCGTTTTGCCTGCGCGTCTTTCCACTGGGGAATTCGTCCCGTTGATTTTGGTG
>sig_895
CGGATGGAAGACCCGGGTCTTCCATCCGGACCGGGGGTACCGAGCTCGAATTCACTGGCC
>sig_896
TTTCTCCATTTTAGCTTCCTTAGCTCCTGAAAAGTTAACAGATCGATCTTGATCCCCTGC
>sig_897
GGCTCTTGTTGACCATGCGGAACATGCGCGGGGTGTGGCGCAGCACGTCGGGCCGTTCAC
>sig_898
CGGCCTTAAGGGCCCGTACGGCCGACTAGTAGGCTAGATTTGCGGTTTATCAATGTTTGG
>sig_899
GTAGGTCATTATTAGTCAAAATAAAATCATTTGTCGATTTCAATTTTGTCCCATGGCTAA
>sig_900
ATCATGTCTGGATCCGGCCGCCTCGGCCAAACATCGATAAAATAAAAGATTTTATTTAGT
>sig_901
GGTGAGACCACGACCGCGGCAGGCACGACGGCAAGCCCCGGCGGTGGGCCCATGGATGTG
>sig_902
GCAACCTCTCGGGCTTCTGGATTTCCGATCCCCGGAATTAGATCTTGGCAGGATATATTG
>sig_903
GATATCGATCACTAGTGCGGCCGCACCGGTACCATGGATCCTCGAGGCGCGCCAGATCTA
>sig_904
ACCGGAGCCGCCGCCGGGCCCGGATCGTACGAAGACGGCCTGCGCAACGGTAGCGAAACC
>sig_905
TCTCCCATATGGTCGACCTGCAGGCGGCCGCGAATTCACTAGTGATATCGAATTCCCGCG
>sig_906
AAGCTACCTGAAATGCTGAAAATGTTCGAAGATCGTTTATGTCATAAAACATATTTCGCG
>sig_907
TCTTTTCCAGACCTGAGGGAGGCGGAAATGGTGTGAGGTTCCCGGGCCGGCCAATTGATG
>sig_908
ACGTCCACAGTGATATGATCTCGGCGGCCGCTTACTCTTTTTTTGGGTTTGGTGGGGTAT
>sig_909
CGACGGGATCCCCGGGAATTCTGCGTTTCCTGTTTGGGGTCGTTTGCGGGAAGGGGCGGA
>sig_910
TGGCGAAACTAGTGACGAGAAGACCACCGGCTGGCGGGGCGGCCACGTGGTGGAGGGCCT
>sig_911
ATCTGGCGCGCCTTAATTAACCCGGGGATCCCCATGGTGTACACTCGAGAAGCTTCAGCT
>sig_912
TTGTAAAACGACGGCCAGTGAATTCCATGACCTCCGGATCCTCTAGAGTCGACCTGCAGG
>sig_913
TTTCCCCGAAAAGTGCCACCTGGCCCTTTCGTCTTCAAGAATTAATTCCCCTCGAGTTTT
>sig_914
AACAATTTCACACAGGAAACAGCTATGACCATGATTACGAATTCCCCGGATCCGTCGACC
>sig_915
TCGATAAGCCCGGGCATTAATGAATCGGCCAACGCGCGGGGAGAGGCGGTTTGCGTATTG
>sig_916
AAGGCGAATATGATGCCACTTCAGTGGCGATTGGTGCCGGTTTTAAGTTGGATTAATTCC
>sig_917
CCGATGTCGCTAGCGGCCGCTCGAGAATTCTAGAGGTACCGGATCCAAGCTTCGACTGAC
>sig_918
TAAGGATTTGGGCGAAGGCGCGTCTTAAACACAGCCTGATATAGGCCGGATAAGACCGGA
>sig_919
ACCATGATTACGCCAAGCTATTTAGGTGACACTATAGAATACTCAAGCTATGCATCCCAT
>sig_920
TACGTAGTCGGGGATCCATGATCATGGCGGCCGCAAGCTTAATTAACCTGGTAGCTTATT
>sig_921
GGCTGACATGGGGGGGTACCGTCGACATGCATGGCGCGCCGGCGATCGCGGCCGGCCTAG
>sig_922
AAAGTTAAACAAAATTATTTCTAGAATTAATTCGAGCTCCCGGGTACCATGGCATGCATC
>sig_923
GGGTTAATTAACATCTTTTACCCATACGATGTTCCTGACTATGCGGGCTATCCGTATGAC
>sig_924
GTCCGGTAACGTGCTGAGCCCGGCCAAGCTTACTCCCCATCCCCGGGATCCGAATTCCCG
>sig_925
GTCTAGAATCGATAAGCTTCGATAAGCTTTAATGCGGTAGTTTATCACAGTTAAATTGCT
>sig_926
TCCGGATGTTCATGGAATTCACTGGCCGTCGTTTTACAACGTCGTGACTGGGAAAACCCT
>sig_927
AGAAACTTCTCGACAGACGTCGCGGTGAGTTCAGGCGGGATCCGTCGACCTGCAGCCAAG
>sig_928
AGTGAGGAGGCTTTTTTGGAGGCCTAGGCTTTTGCAAAAAGCTTGGCGAGATTTTCAGGA
>sig_929
CGGCACGTTACTATGGCGTGCTGCTAGCGCTATATGCGTTGATGCAATTTCTATGCGCAC
>sig_930
GCCAGTGCCAAGCTTTCGCGAGCTCGAGATCTAGATATCGATGAATTCCCGGGGATCCGT
>sig_931
CTATTTTTTTATATTTTAAGTCTATTTTACACTTTTGACCTATAAGTCATTTTATTATAC
>sig_932
GACGTTGTAAAACGACGGCCAGTGCCAAGCTTGGGCTGCAGGTCGACTCTAGAGGATCCC
>sig_933
TAAGTTCTGTATGAGACCACTTGGATCCTCTGAATTCTTCGATCTGCTTTTTGCTTGTAC
>sig_934
AGTTAACTAGTACGCAAGTTCACGTAAAAAGGGTATCGATAAGCTATGCATGCACCATTC
>sig_935
CCTTATTGCCCGGGCATGGGGAGTAAGCTGTTAGTTAGTTAAGCTTCCCGGGATCGATTC
>sig_936
GGCATGGACGAGCTGTACAAGATCGATGAAAAGAGAAGATGGAAAAAGAATTTCATAGCC
>sig_937
TTGTTCCAGTTTGTAATACGACTCACTATAGGGGTCTAGAGACCGGGGACTTATCAGCCA
>sig_938
CTTAAGAAACTTTATTGCCAAATGTTTGAACGATCGGGGAAATTCGAGCTCTAAGCACCC
>sig_939
GCCGCGTCGACCCCCCCGGGTCTAGGAATTCTCTAGCCGCGGTCTAGGGTACCTCTAGGG
>sig_940
CATGCAAGCTTCTCGAGGAATTCCTGCAGCCCGGGGGATCCACTAGTGAGCTCATGCATG
>sig_941
CTTAAGAAACTTTATTGCCAAATGTTTGAACGATCGGGGAAATTCGAGCTCTAAGCACCG
>sig_942
TCCGCACCTCACCGCTGGTGGTGCTGGTACCGGATCGAATTCGAGCTCAAGCTTGGGCCC
>sig_943
TGAATTCGAGCTCGCCCGGGGATCCTCTAGAGTCGACCTGCAGCCCAAGCTTGGCGTAAT
>sig_944
TACTAGAATTGCTGCAGCCAAGCTTTGCGTACTCGCAAATTATTAAAAATAAAACTTTAA
>sig_945
AAGGAGGTTGTATGAATTCTGCGGAGACTTTGCGATGTACTTAACACTTCAGGAGTGGAA
>sig_946
GCTTGGGATCCGTCGACCTGCAGCCAAGCCATCGATGTGGCGTAATCATGGTCATAGCTG
>sig_947
TACGCGTTGGATCCCCGGGTACCGAGCTCGAATTCGTAATCATGGTCATAGCTGTTTCCT
>sig_948
TTGAAGGCTCTCAAGGGCATCGGTCGACGGATCCGGGGAATTCCCGGGGATCCCGTCGTT
>sig_949
AACAGAGAATATGGGTAAAGCGGGGCAGATCGGCTACTGCACTCACAAGCCTGAACACTT
>sig_950
GCTTCCTGAAAGATGAAGCTACTGTCTTCTATCGAACAAGCATGCGATATTTGCCGACTT
>sig_951
GTGCAGCCCTTATTGCGCATGGGGAGTAAGCTGTTAGTTAGTTAAGCTTCCCGGGATCGA
>sig_952
TGCATCCGCGGTACCTCCCTTTAGTGAGGGTAATTCTCGAGTCTCCCTATAGTGAGTCGT
>sig_953
GTTGTGGTTTGTCCAAACTCATCAATGTATCTTATCATGTCTGGATCCCCCGAATTCACT
>sig_954
AGCATATGGCTAGCTCGCGAGTCGACTCTAGAGAATTCCTCGAGCCCGGGTGCTTTGCCA
>sig_955
ACGCGCGGGGAGAGGCGGTTTGCGTATTGAGCTTGGCACTGGGCCAAGCTGAATTTCTGC
>sig_956
CTTTAAGAAGGAGATATACATATGTCTGGTCGTGGTAAAGGTGGTAAAGGTCTGGGTAAA
>sig_957
TATCCCTATCAAACCGGACACGTTTATGCTGGTTATGCTGGCTGCATGGGGCATTAGTTG
>sig_958
TTCAGCTTGATATCGAATTAATTCTACCGGGTAGGGGAGGCGCTTTTCCCAAGGCAGTCT
>sig_959
TCCCGGGGATCCGTCTATGATCAGATCTCGAGCTCGCGAAAGCTTGCATGCCTGCAGGTC
>sig_960
GATTGAGATCCCCGGGCGAGCTCGAATTCGAGCTCGCCCGGGGATCCTCTAGAGTCGACC
>sig_961
GGAGGGCGGGATGGTGTTTGAAGGGCTATTCAGGTCACCGAAGGCGCGCGGCAACGTCGG
>sig_962
TTAACACAACCCTCAAGAACCTTTGTATTTATTTTCACTTTTTAAGTATAGAATAAAGAA
>sig_963
GTGAGCGCTCACAATTCTAGTTCCGGACAGCTGCAGGCATGCAAGCTTGGCACTGGCCAC
>sig_964
TCATCCTCGAGATCTAAGCTTGGATCCGCGGCCGCTACGTAGAATTCCCATGGCGTGATG
>sig_965
TGGCCACCATGGGAGCTTGGATTGAACAAGATGGATTGCACGCAGGTTCTCCGGCCGCTT
>sig_966
GTTATCCCCTGATTCTGTGGATAACCGTATTACCGCCTTTGAGTGAGCTGATACCGTCTC
>sig_967
TGCTCGATGAGTTTTTCTAAGAGCTCGGTACCCGGGGATCCTCTAGAGTCGACCTGCAGG
>sig_968
TTCGCGAACAGGCACAGGCGCGTGGTTATCAGTTGGTGAGCGATGCTGCTAGCCTGAACT
>sig_969
TATAAGGCTCCGAGGAGGCATATCCAAGTGTGGGAGGCAGCCAATGGGCCGGATCCACAG
>sig_970
GATCGCCGTGTAAGCTTAGAGCTCGAATTTCCCCGATCGTTCAAACATTTGGCAATAAAG
>sig_971
TTCCGTGATGGTAACTTCACGGTAACCAAGATGTCGAGTTAACCACCCATCGATGCAGGT
>sig_972
CATTGGGGTCCAACACTTTTTAATGCCATTTCTCAAGCTGGTACCAGCTTATCGATGATA
>sig_973
TTTAAGCCAGATGCCCATCGCGATTCGTAGAGCCTCGTTGCGTTTGTTTGCACGAACCAT
>sig_974
CTCTAGCTAGAGTCGATCGACATCGAGTTTCTCCATAATAATGTGTGAGTAGTTCCCAGA
>sig_975
GCCGAACGCCCTAGGTCTAGGGCGGCGGATTTGTCCTACTCAGGAGAGCGTTCACCGACA
>sig_976
TTTGTAGAATTAGAATATATTTATTTGGCTCATATTTGCTTTTTAAAAGCTTAAAAGATT
>sig_977
GCGCGCAATTAACCCTCACTAAAGGGAACAAAAGCTGGAAATAGTACATAATGGATTTCC
>sig_978
CCACCCAGGCTCAGTGCAAATTTATCCTGTGGCTGCACTTGAACGTGTGGCCTAAGAATG
>sig_979
CGGCCTTAAGGGCCCGTACGGCCGACTAGAGTCGACCTGCAGGCATGCAAGCTTGGCGTA
>sig_980
AATTGGGACAACTCCAGTGAAAAGTTCTTCTCCTTTACTCATTTTTTCTACCGGGGCTGC
>sig_981
AGGTTTTTCGAAGGTTCTCTGAGCTACCAACTCTTTGAACCGAGGTAACTGGCTTGCAGG
>sig_982
GAGCGCTTTTGAAGCTGATGTGCTTAAAAACTTACTCAATGGAATAATTCTAGATCGAAT
>sig_983
GCGCCGGAGGCGGCCAAGCAACCTTGATGGCATGGGCCCAGAGCAACCTTGACTGCCCCA
>sig_984
GCTATTTTTGTTATTATTATTTTCTATGTCCGTTGTTGTAAGAAGAAAACATCAGGGGAT
>sig_985
AAGAAAATCTCATCCTCCGGGGCACTTCTGGTTCCGCGTGGATCTGGTTCTGGTGATGAC
>sig_986
GGAGTAAGCTCGATGATAAGCTGTCGCATGCAGATCTAGCGCTCTAGAGGATCTGCGGCC
>sig_987
GAAATGATGGTTGACCACTTCTGCGCTCGGCCCTTCCGGCTGGCTGGTTTATTGCTGATA
>sig_988
CTGCATCCCTTAACTTGTTTTTCGGGTACCGAGCTCGAATTCACTGGCCGTCGTTTTACA
>sig_989
TCGAGATCGGTCGAGCTAGCTCATTCATTCAAGATCTTGGTACCCGGGAATTCTCGAGAA
>sig_990
ACATATCCATCGCGTCCGCCATCTCCAGCAGCCGCACGCGGCGCATCTCGGGTTAACTCG
>sig_991
ACCAGATCTGATATCATCGATGAATTCGAGCTCGGTACCCGGGGATCCTCTAGAGTCGAC
>sig_992
AAACATGAGAATTCGATAAGCTTCTAGGATCCCCAGCTTGTTGATACACTAATGCTTTTA
>sig_993
CCCAGCAGCAGCAGCAGCAGCAGCATGGTGGGCGAATTCGCGATTCGAAGCTTACTTAGA
>sig_994
GTTCCTGATCACTGTTCCGCCAAACCTCCTTTGGAGCAATTCCAGTTTCTCAAGAACATC
>sig_995
CGCTTTCAATTTAACACAACCCTCAAGAACCTTTGTATTTATTTTCACTTTTTAAGTATA
>sig_996
CTGGGCACTAGTATGAGCTCCAATTCACTGGCCGTCGTTTTACAACGTCGTGACTGGGAA
>sig_997
GTAGCCTGAATGGCGAATGGCGCCTGATGCGGTATTTTCTCCTTACGCATCTGTGCGGTA
>sig_998
AAAAAATAAAAATCAGATCTAAAAAATGGGATCCAAGCTTGTGAGCAAGGGCGAGGAGCT
>sig_999
GGTTGTGAGCCATATTATATCTCCTTCTTAAAGTTAAACAAAATTATTTCTAGAGGAATT
>sig_1000
GCGCAAGACACTTGGGGCACGTCAGCTGCAGCCTATTTTGTTGGCTATTTAAAGCCAACT
>sig_1001
GTGCACGCAGTACAGGGTGGCCACGGTGTTGTACAGCGACTTGAGCTTCTCGGTGCCGGT
>sig_1002
AGTCACGACGTTGTAAAACGACGGCCAGTGCCAAGCTTGCATGCCTGCAGGCCTCGAGAT
>sig_1003
AGGCCCTTAATTTTCCAATAACCTAGTATAGGGGACATGATAAATTCTCCTTAGTAAAGT
>sig_1004
GCATCATATCAAATGACGCGCCGCTGTAAAGTGTTACGTTGAGAAAGAATTCGGCGTTGC
>sig_1005
CTTAAGCTACTGAACCAGTTCTTGCAAGCAGAATTCTGCTCGTTCTTCAGCACGCGCTCC
>sig_1006
GGTGAGTACTTTCTCGTCCATATCGGAAACTACTTTTTTATTCCCTTTTTTTCGACCGAG
>sig_1007
TTAAAAAGGATCTTATACTTAAAATACAATAAATAAACACTTTAATTTACAATAAAAACT
>sig_1008
TTGAGTTTAAAAGAATTAAATAGAAAGGCTATATAAGGATTAAATATGAAAATCGGACTT
>sig_1009
GCGGCGCGAGGCGGCGGCGGAGCGGGGCACGGGGCGAAGGCAGCGCGCACGACTCCCGCC
>sig_1010
CCAGTCACGTAGCGATAGCGGAGTGTACTGGCTTAACTATGCGGCATCAGAGCAGATTGT
>sig_1011
ATTCCGGATCCGGCATCATGGTTCGACCATTGAACTGCATCGTCGCCGTGTCCCAAAATA
>sig_1012
GTGATGACGACGACAAGGGAAGAGGATCCGAATTCTCTTCCCGGGTCTTGTTCCATGGGT
>sig_1013
CTTTATGTTTTTGGCGTCTTCCATTTTACCAACAGTACCGGAATGCCAAGCTCAGATCCA
>sig_1014
GCCGCCATGATCATGGATCCCACGTTTAGAATGGTTAACCAACTTATGTATGGATCCCCG
>sig_1015
CGAATTCGAGCTCGGGTAACTATGACTCTCTTAAGGTAGCCAAATGCCTCGTCACAAGCT
>sig_1016
GAAGGAACTGGCTTCAGCAGAGCGCAGATACCAAATACTGTCCTTCTAGTGTAGCCGTAG
>sig_1017
GCCGCACGGGACCCCGGCCATCACCCCTGCCGCATTGCACTGGAGCTTTTCAGGGCGCTC
>sig_1018
CAGAAGCATTGGTGCACCGTGCAGTCGATAAGCTCCGGATCGATCCTCTACGCCGGACGC
>sig_1019
TCTGTGAGCACATCCGGTTGGCTACTACTATTGACAGGTCTATGGGGGGTACCGAGCTCG
>sig_1020
GCAGAAGTAGAGCTGTCCATGTGCTGGCGTTCGAATTTAGCAGCAGCGGTTTCTTTACTA
>sig_1021
CCATCATCATCATCATCATGCTGTTATCACAAGTTTGTACAAAAAAGCTGAACGAGAAAC
>sig_1022
GATAAATTATTAGGTATACTACTGACAGCTTCCAAGGAGCTAAAGAGGTCGGCGGAGACG
>sig_1023
TGGAGCAGGGAGAGTGCTGGCCTCTTGCTCTCCGGCTCCCTCTGTTGCCCTCTGGTTTCT
>sig_1024
GTAAGATCTGATCTAGAGGATCATAATCAGCCATACCACATTTGTAGAGGTTTTACTTGC
>sig_1025
CGCTGCCGACACCATCGAATGGTGCAAAACCTTTCGCGGTATGGCATGATAGCGCCCGGA
>sig_1026
CGGCCAGTGAATTCGAGCTCGGTACCCGGGGATCCGATATCCATATGACTAGTAGATCCT
>sig_1027
TCGCCCGTGAAGAGAAAGAGGCAGAACTGGCAGACGACATGGAAAAAGGGATCCCCCAGC
>sig_1028
TAGCAGATCCTCGAGTTAATCGATCTTGTACAGCTCGTCCATGCCGAGAGTGATCCCGGC
>sig_1029
ATCCGCCCGTTCCATACAGAAGCTGGGCGAACAAACGATGCTCGCCTTCCAGAAAACCGA
>sig_1030
GCCATCGCCAATAGGAGTATTTTGTTGATAATGGTCTGCTAGTTGAACGCTTCCATCTTC
>sig_1031
TTCCGTCACAGGTATTTATTCGAAGACGAAAGGGCATCGCGCGCGGGGAATTCCCGGGAG
>sig_1032
CCGGGACCGATCCAGCCTCCGGACTCTAGAGGATCCGGTACTCGAGGAACTGAAAAACCA
>sig_1033
TAACCAAATTAAAGAGGGTTAGAATTCAACAAAGAATACAAGAAAATATTTACAAAAAAT
>sig_1034
CGTGGACTCCAACGTCAAAGGGCGAAAAACCGTCTATCAGGGCGATGGCCCACCCCGATT
>sig_1035
TATGACCATGATTACGAATTCAGATCTGAATTCGAGCTCGGTACCCGGGGATCCTCTAGA
>sig_1036
GTACCCGGGGATCCTCTAGAGTCGACCAAGACGATCACCGGGCTCGTCGGAGCTGGAGGC
>sig_1037
TCCTGACGGATGGCCTTTTTGCGTTTCTACAAACTCTTCCTGTCGTCATATCTAGACCAG
>sig_1038
TGCCGTTTCATATGATCTGGGTATCTTGAAAAGCATTGAACACCATAAGTGAAAGTAGTG
>sig_1039
ACCATGTCTGGTTCTCATCATCATCATCATCATAGCAGCGGTATGCATTCCCCTATACTA
>sig_1040
GCGCGGGGAGAGGCGGTTTGCGTATTGGGCGCATGCAGCTAATGGATCACCGCAAACAGG
>sig_1041
ATACCGTCGACGGTATCGATTAAATTTCCAACAACGTCGTTTTATTAACAATTACCCAAA
>sig_1042
TATTTTCTCCTTACGCATCTGTGCGGTATTTCACACCGCATAAGCTCGAATTCCCCGGGG
>sig_1043
CGACGTTGTAAAACGACGGGATCCCCGGGAATTCCCCGGATCCGTCGACCGCAGTTCGGG
>sig_1044
AAGCTCAGATCAGTTGGAAGAATTTGTCCACTACGTGAAAGGCGAGATCACCAAGGTAGT
>sig_1045
TAAGCGGCCGCAAGATCCGGCCACGATGCGTCCGGCGTAGAGGATCTGAAGATCAGCAGT
>sig_1046
TCTAAGCTTGGCCGCCGAGGCCAGATCTTGATATCCTCGAGGCTAGCGAGCTCAGGTACC
>sig_1047
GCTTTTGCAAAAAGCTTGATTCTTCTGACACAACAGTCTCGAACTTAAGCTGCAGAAGTT
>sig_1048
AGATCGTCAGTCAGTCACGATGAATTCCCGGGGATCCACGCGGAACCAGATCCGATTTTG
>sig_1049
TACACGGCTGGACCATCTGGGGTGGTTACGGTACCTTGCCTCTCAAGCCCCGCTTTCTCG
>sig_1050
GGTGATGACGATGACAAGCTCGCCCTTAAGGGCGAGCTTGAAGGTAAGCCTATCCCTAAC
>sig_1051
CCGGGAGAATTCGTCGACTTTGCGGCCGCATCGATACTGCAGGAGCTCCAAAAATGGCGA
>sig_1052
GACAATTCGCGCGCGAAGGCGAAGCGGCATGCATTTACGTTGACACCATCGAATGGCGCA
>sig_1053
ATTTCACACAGGAAACAGCTATGACCATGATTACGAATTCCCGGGGATCCGTCGACCTGC
>sig_1054
CGCCCTTGCTCACCATGGTGGCGACCGGTACCCGGGGATCCTCTAGAGTCGACCTGCAGG
>sig_1055
GCGGCCGCGGTACCAGATCTTTAAATCTAGAGCTTATCGATGTCGACGTAGTTAACTAGC
>sig_1056
AGAACATTTTCAGGAGGACCCTTGGAGGGTACCGAGCTCAGAAAAAATGACTGCTCCAAA
>sig_1057
GTTCAATCATGCGAAACGATCCTCATCCTGTCTCTTGATCAGATCTCACTACGCGGCTGC
>sig_1058
AATTAAATTAAGCAGGTACTGCTGCTGATTGGGTCAAACCAACTGCTTCAGCATACTTCA
>sig_1059
TGGTGATAGGGCCCGGGATCCACCTAGTCTAGAGTCCGCAAAAATCACCAGTCTCTCTCT
>sig_1060
GGCGTACTAAGCTGGGGGATCTGCTGGCGAAAGGGGGATGTGCTGCAAGGCGATTAAGTT
>sig_1061
CGCGAGCTCGGTACCCGGGGATCCTCTAGAGTCGACCTGCAGGCATGCAAGCTGGGCGAG
>sig_1062
CACGGAGGTTCTGACTCCGAAGTCAATCAAGAAGCTAAGCCAGAGGTCAAGCCAGAAGTC
>sig_1063
GGATCCCCGGGAATTCTAGACTCCATGGGTCGACTCGAGCTCAAGCTTAGATCCGGCTGC
>sig_1064
CTCCAGTGAAAAGTTCTTCTCCTTTCGAAGCTGAGCCGGCGGAACCGGCGGAGCCGGAGT
>sig_1065
TTGCTGGCACGCCTGGCACCGGCCGAAACCAAAACACCCAGGGCGAAGAAGTAGGGCGGT
>sig_1066
CATGAATCACAAAGTGCATCATCATCATCATCATATGGAGCTCGGTACCCTCGAGGGATC
>sig_1067
TCCTCTAGAGTCGCGGCCGCTTTACTTGTACAGCTCGTCCATGCCGAGAGTGATCCCGGC
>sig_1068
TCCTGCTCCTCCACCTCCGGCGGGAAGCCATGGCTAAGCTTCTTGTACAGCTCGTCCATG
>sig_1069
TCAGATCTTTGGGAGCAGTCCTTGTGCGCTTACGAGGCGAGCCGGTGGGGAACGTTATCT
>sig_1070
CAAATGGAATGATTGTAAGGGTGCACTGTGATAAACCCCCTGTGAGGCTGACGACTGTCA
>sig_1071
TCTTCAATTAATTAAGCTAGCATCATCAATAATATACCTTATTTTGGATTGAAGCCAATA
>sig_1072
AGGGGATCAAGATCTATCGATTTTCGTTCGTGAATACATGTTATAATAACTATAACTAAT
>sig_1073
AACATCAATAATCTAGAGTCGACCTGCAGGCATGCAAGCTGATCCGGCTGCTAACAAAGC
>sig_1074
CGAGCTCAAGCTTGGGCCCTATTCTATAGTGTCACCTAAATACTAGCTTGATCCGGCTGC
>sig_1075
AGCATGACTGGTGGACAGCAAATGGGTCGCGGATCCGGCTGCTAACAAAGCCCGAAAGGA
>sig_1076
CGTCTGGTCGACCTCGAGGGGGGGCCCGGTACCCAATTCGCCCTATAGTGAGTCGTATTA
>sig_1077
GTTGAGCACCGCCGCCGCAAGGAATGGTGGTCTAGTCCGAAATCGGCAAAATCCCTTATA
>sig_1078
CTCGACCAGGATGGGCACCACCCCGGTGAACAGCTCCTCGCCCTTGCTCACCATGCTGTT
>sig_1079
TAACGTTAATTAACAATTCGGGGCCGCGGAGGCTGGATCGGTCCCGGTGTCTTCTATGGA
>sig_1080
TCTCGGCCTTGTCATCGTCATCCTTGTAGTCGGAGTGAGAATAGAAAGGAACAACTAAAG
>sig_1081
GAGGAGGCTCGGGGTACAGCTCGTCCATGCCGAGAGTGATCCCGGCGGCGGTCACGAACT
>sig_1082
AAGTTATCTAGCGCGTCGGCCGGGAAGCCGATCTCGGCTTGAACGAATTGTTAGGTGGCG
>sig_1083
GGAATTCACTAGTCATATATGGGATCCGTCGACTTTGGGCCCGGTACCAGCTTTTGTTCC
>sig_1084
ATTTCATTTGGAGAGAACACGGGGGACTCTAGAATGAGCATGGCTAGCATGACTGGTGGA
>sig_1085
AGGGAGACCACAACGGTTTCCCTCTAGAATTACCTCATATAGCATACATTATACGAAGTT
>sig_1086
CGGCGAGCGGTATCAGCTCACTCAAAGGCCCTAATACGGTTATCCACAGAATCAGGGGAT
>sig_1087
TATGGTTAAAGTTATCGGTCGTCGATCCCTGGGTGTGCAACGCATCTTTGATATCGGTCT
>sig_1088
AATTCCCATGGCGTGATGGTGATGGTGATGGCCCATATGGTTGAACCATTTTACGATACC
>sig_1089
GCTGGATATTACGGCCTTTTTAGCTTCACGCTGCCGCAAGCACTCAGGGCGCAAGGGCTG
>sig_1090
TAAGTACATCAAGAGCTTCGTGGAGCGCGTGCTGAAGAACGAGCAGTAATTCTAGAGTCG
>sig_1091
AAAGGAAGCTGAGTTGGAGGCTGAAACCGCTGAGCAACTGCTGGTTCCGCGTGGATCTCG
>sig_1092
GTATTTATTCGGACTCTAGAGGATCCCCGGGTACCGGACCTGCAATCCTGCACCATCGTC
>sig_1093
TTCCATGGTCACAGTGACCGGTCACAGTGACCGGTCACAGTGACCCAGAAGGAAGAACGA
>sig_1094
GTTTCAGGTTCAGGGGGAGGTGTGGGAGGTTTTTTCGGATCCTGCAGGCCGTAATGGCCG
>sig_1095
ATATGAATATCCTCCTTAGTGTGTGAAATTGTTATCCGCTCACAATTCCACACATTATAC
>sig_1096
ATATCAGTTATTACCCAGCTTGCTCAATCAATCACCGGATCCCCGGGAATTCACTGGCCG
>sig_1097
CTGATCAAAAGTGCTCATCATTGGAAAACGTTCTTCGGGGCGAAAACTCTCAAGGATCTT
>sig_1098
ATCCACCGCCCTACTTCTTCGCCCTGGGTGTTTTGGTTTCGGCCGGTGCCAGGCGTGCCA
>sig_1099
GGAATTCGAGCTCGGTACCCGGGGATCCTCTAGAGTCGACCTGCAGGCATGCAAGCTTGT
>sig_1100
CCATCACCATATGGGAATTCTACGTAGCGGCCGCGGATCCAAGCTTAGATCTCGAGGATG
>sig_1101
CGCACGAGGTCAGGACGCCCCCCGTGTACGACATGAAGGCACTGGCGTCAACCGCAATAG
>sig_1102
TGACGATGACAAGGCTGTTATCACAAGTTTGTACAAAAAAGCTGAACGAGAAACGTAAAA
>sig_1103
AACTTTATTGCCAAATGTTTGAACGATCGGGGAAATTCGAGCTCTAAGCCTTGTCATCGT
>sig_1104
AAAGGAAGCTGAGTTGGAGGCTGAAACCGCTGAGCAACTGCTGGTTCCGCGTGGATCTGC
>sig_1105
GCCCTTTCGTCTTCAAGAATTCTCATGTTTGACAGCTTATCATCGGTGACCCGGGCGATA
>sig_1106
AAAGGAAGCTGAGTTGGAGGCTGAAACCGCTGAGCAACTGCTGGTTCCGCGTGGATCTGG
>sig_1107
AGGGTCACGCCGCCAGTCATCAGCAGCATTCCCAGAATGAGGAATTGGACGGTGAGCACA
>sig_1108
CAACATGGGCTACAGGCTTGTCACTCGGGGTTCGAGAAGATGATCTGACCATGCTTAATT
>sig_1109
GAGGATCATCCAGCCATTCGGGGTCGTTCACTGGTTCCCCTTTCTGATTTCTGGCATAGA
>sig_1110
TACAGGTTTTCGGTCGTATCGATTTTTGGAGGATGGTCGCCACCACCAAACGTGGCTTGC
>sig_1111
GACTGGGAGCCTCTGCACAGCAGTTCCCTGGGGATGGAATTCTAGAAGCTTCTGCAGAGC
>sig_1112
GCGGCCCGAGATCCGTTCGGGCAAATCGCTGAATATTCCTTTTGTCTCCGACCATCAGGC
>sig_1113
CTACGCCTGAATAAGTGATAATAAGCGGATGAATGGCAGAAATTCGCGAGCTCTTAATTA
>sig_1114
GGTTCAATAACCCACCACCACCACAACACACTAATCAAAACGACTTCAGATTCAATGGTG
>sig_1115
CAGCCCTTATTGGAATTCGGATCCCGGGGATGGGGAGTAAGCTTGGCCGGGCTCAGCACG
>sig_1116
TGTCGACACATATGAAACAGCTGGAAGACAAAGTTGAAGAGCTCCTGTCTAAAAACTACC
>sig_1117
CCATTCCCACGTGGATACATGGATCTACCAAGTGATGCGCGTCTAAGGGATCCGACCCAT
>sig_1118
CGCTAGCCCTATAGTGAGTCGTATTAATACTCTAGCCTTAAGAGCTGTAATTGAACTGGG
>sig_1119
GCCTTTGAGTGAGCATCGATCCGCGGCCGCATGGGCCCAGATCTCCGAGGGATCCAGACA
>sig_1120
GAGGGGACAGGCGAGATCCTAGAGCGCACGAATGAGGGCCGACAGGAAGCAAAGCTGAAA
>sig_1121
GATGTGCAACAACGCATTCAGCAGTTTCACAGCCAGGAATTTTTAAACTCACTCCGGGGC
>sig_1122
CCGGTACTGTTGGTAAAAAGCTTGGCATTCCGGTACTGTTGGTAAAGCCACCATGGAAGA
>sig_1123
TAATGAAATGGCAGATCCAACATGTGAGCAAAAGGCCAGCAAAAGGCCAGGAACCGTAAA
>sig_1124
GCAGGAATTCGCCAAGCCTGAGCTGGRCCAGCTCAGGCTTGGCGAATTCGATATCAAGCT
>sig_1125
ATGACTTCTGCAGATAATGTAATGCTACACAATTGAAAAATAAACTGTAAATCAAACTCC
>sig_1126
TTTGGGATCGGCGGGGCGAGGTTGTTCTTATTCTCATGAGAGATGAAGCCATACTAACCT
>sig_1127
CGCCCGCCATAAACTGCCAGGGAATTCCAACTGAGCGCCGGTCGCTACCATTACCAACTT
>sig_1128
AGCGCCCAATACGCAAACCGCCTCTCCCCGCGCGTTGGCCGATTCATTAATGCAGACCCC
>sig_1129
AGCTTGCATGCCTGCAGGTCGACTCTAGAGGATCCCCTAAAAATAATGACCGAGCTAGCT
>sig_1130
CGTGCTGAGCCCGGCCAAGCTTACTCCCCATCCCCGGGATCCGAATTCCAATAAGGGCTG
>sig_1131
AGCTAATCGGATGATAAGCTGTCAAACATGAGCTCGGTACCCAGCTTTTGTTCCCTTTAG
>sig_1132
GCGAAAGCATCATTGGTGCTATAGCGCGGCTGTTCAAGTTTTCCCGGGTATGCAAACCGA
>sig_1133
CCAAGCTTACTAGTTCTAGAGAATTCGTGAGCAAGGGCGAGGAGCTGTTCACCGGGGTGG
>sig_1134
GAGGAATTCATATGAGTAAAGGAGAAGAACTTTTCACTGGAGTTGTCCCAATTCTTGTTG
>sig_1135
TTTTATAGGTTAATGTCATGATAATAATGGTTTCTTAGCGATTCACAAAAAATAGGCACA
>sig_1136
TTGCAACGTGCTACAGCCCTCTCTCCTTCAAGGGAATTTATGGTGCACTCTCAGTACAAT
>sig_1137
GGGATAGGCTTACCGAGCTCCGATCGAGGCCTGACGTCGGGCCCGGATCCGCCCACACGG
>sig_1138
CTCAGCTTCAAAGCCGCGCATTTTCGGAAGGCCTCGAGATCCCCCTATGCAAGGGTTTAT
>sig_1139
GTGAAAAACGGGGAGCTGATCACTACTTCGCACTAGTTTCTCGGTACTATGCATAGATCA
>sig_1140
AGGATGGCAAGAGCCAAATGCTTAGTAGTAGCCATGGTCAAGAGTCCCCCGTGTTCTCTC
>sig_1141
TGCAGTTTCACTTGATGCTCGATGAGTTTTTCTGAGGGCGGATCCCCCTCAAGTCAAAAG
>sig_1142
AGCCGGAAGCATAAAGTGTAAAGAATTCGGCGCGCCTCCGGAGTGCACGCGGCCGCCCGG
>sig_1143
AGTACCTCCACAGCCGGCTTTGCCAGCTCGCTGATCTCCGGTTATGGCAGTACGCAGACA
>sig_1144
CCCCGGGATCCTTAGACATGACTGTTCCTCAGTTCAAGTTGGGCACTTACGAGAAGACCG
>sig_1145
CCTCACGGACTCATCAGTCCTGAGCATTGTCTAGAGCGGCCGCCACCGCGGTGGAGCTCC
>sig_1146
TAAAAGTGCGCGTGCAGCCCTTATTGCCCGGAATTCGAGCTCGGTACCCGGGGATCCTCT
>sig_1147
GTTCAGCTTTTTTGTACAAACTTGTGATTAGAGCCTGCAGGCATGCAAGCTTGGCACTGG
>sig_1148
ACCACGTGGCCGCCCCGCCAGCCGGTGGTCTTCTCGTCACTAGTTTGTTCAGCGGTGGCA
>sig_1149
CACTGTGCTGGATGATCCGAGCTCGGTACCAAGCTTAAGTTTAAACCGCTGATCAGCCTC
>sig_1150
AACTTAAAAACCGATGTTGGGAATACAGGTATGTCATCAATTTCCGTAATATTGTCATCT
>sig_1151
CTCTTGTCATTATTGAAGCATTTATCAGGGTTATTGTCTCATGAGCGGATACATATTTGA
>sig_1152
TTTTCCCAGTCACGACGTTGTAAAACGACGGCCAGTGCCAAGCTTGGCTGCAGCCAAGCT
>sig_1153
TTAACATGGCCCGCTTTATCAGAAGCCAGACATTAAGGGGTCTGACGCTCAGTGGAACGA
>sig_1154
AGGATCCGATACCCTTTTTACGTGAACTTGCGTACTAGTTAACTAGTTCGATGATTAATT
>sig_1155
TGCATTCTAGTTGTGGTTTGTCCAAACTCATCAATGTATCTTATCACGTCTGGGCGAACG
>sig_1156
CCATCTCAAGCCCAATTTACTACTCGTTCTGGTGTTCTCGTCAGGGCAAGCCTTATTCAC
>sig_1157
CAGGCTAATAATCTGAAGCGCTTGGAAGTTGTAGGGAGGATCCTATGGCTCGTGAAGCGG
>sig_1158
CCCCCCCCTGCAGGTCGACGGATCCCCGGGTACCATAAGTAGAAGCAGCAACCCAAGTAG
>sig_1159
TGCCACGCGGTTCCATGGCGATATCGGATCCGAATTCGAGCTCCGTCGACAAGCTTGCGG
>sig_1160
AACGCCCACTCCGCGACCACGTGGAGCGGCCAGTACGTCGGCGGCGCCGAGGCGAGGATC
>sig_1161
ATGTTTTTGGCGTCTTCCATTTTACCAACAGTACCGGAATGCCAAGCTCAGATCCAAGCT
>sig_1162
TTTGGTTCCATTCTTTTGTTTGTCTGCCATGATGTATACATTGTGTGAGTTATAGTTGTA
>sig_1163
GTTTGCCCCAGCAGGCGAAAATCCTGTTTGATGGTGGTTCGCGTTGCGCGAGAAGATTGT
>sig_1164
ATAAAAATTCACTTCCGCCTTCCACTCACCGGTTGTCCATTCATAGCTGAACTCTACTCC
>sig_1165
TATGTGGCGCGGTATTATCCCGTGTTGACGGATCCCCGGGTACCGAGCTCGAATTCGTAA
>sig_1166
CTAGAAATAATTTTGTTTAACTTTAAGAAGGAGATATACCATGGCCCGTACCAAGCAGAC
>sig_1167
CTCGAGTCTAGAATCGATCCCGGGAAGCTTAACTAACTAACAGCTTACTCCCCATGCGCA
>sig_1168
TTTGCGCAACGTTGTTGCCATTGTGCAGGCATCGTGGTGTCACGCTCGTCGTTTGGTATG
>sig_1169
GTTGTAAAACGACGGCCAGTGAATTCCCGGGGATCCGTCGACCTGCAGCCAAGCTTGGCG
>sig_1170
TTTCTTGTACAAAGTGGTTGATAACAGCATGTCCCCTATACTAGGTTATTGGAAAATTAA
>sig_1171
ATTTTTTGAGTTATCGAGATTTTCAGGAGCTAAGGAAGCTAAAATGAAATCTAACAATGC
>sig_1172
ACCATCACCATTAGTGAAAGCTTGGCACTGGCCGTCGTTTTACAACGTCGTGACTGGGAA
>sig_1173
GCGTTGAAGTGTTGGTATGTATGTGTTTTAAAGTATTGGAAAACCCTTAAAATTGGTTGC
>sig_1174
CAATTCCAATAGGTTCTCCGACCATATGTCCGAAACTGGTTATTACATGTTTGTGGTTAA
>sig_1175
CGAAAACTCACGTTAAGGCGGCCGCCATAACTTCGTATAATGTATGCTATACGAAGTTAT
>sig_1176
GAATAAATTGCAGTTTCACTTGATGCTCGATGAGTTTTTCTGAGGGCGGATCCCCCTCAA
>sig_1177
TGTTTCTAGTAATTAATTCCCGCCTTTCGCTTTTTGGGGGTGGAAGGAAAAAGAAAACGT
>sig_1178
CACACACACACACACACACACACACACACACACACACACACACACACACACACACAGGGA
>sig_1179
TCCACAGTCGACCTGCAGGAGCTTTGGCTAACACACACGCCATTCCAACCAATAGTTTTC
>sig_1180
TCTAGAGGATCCCCGGGTACCATGGCATATGTGATCCTGCTGAATTTCATTACGACCAGT
>sig_1181
CGGCCGCTACGTAGAATTCCCATATGGTGATGGTGATGGTGGCCCATGGCCGCTCCCTTC
>sig_1182
TGGCTTTTATAATATGAGATAATGCCGACTGTACTTTCGGATCCTAAACGCAATTGATGA
>sig_1183
CCTCGAGCTGCAGGAATTCGATATCAAGCTTATCGATACCGTCGACAGGCCTTCCCTCGA
>sig_1184
ATTAACTTTATAAGGAGGAAAAACATCGATGGGGGACCGCGAGCAGCTGCTGCAGCGGGC
>sig_1185
GCGCGCCAGATCTGTTTAGCTTGCCTTGTCCCCGCCGGGTCACCCGGCCAGCGACATGGA
>sig_1186
GGGGATCCTCTAGAGTCGACCCATCGATGGGCATGCAAGCTTGGCGTAATCATGGTCATA
>sig_1187
TGCGGGCCTCTTCGCTTTACGCCAGCTGGCGAAAGGGGGATGTGCTGCAAGGCGATTAAG
>sig_1188
GTTAAAAAGGATCGATCCTCTAGAGTCGACGGTATCGATAAGCTTGATATCGAATTCCTG
>sig_1189
CTACAAACTCTTCCTGTCGTCGACGAGCTCCAATTCGCCCTATAGTGAGTCGTATTACGC
>sig_1190
GAGCGGATAACAATTTCACACAGGAAACAGCTATGACCATGATTACGCCAAGCTTGTCGA
>sig_1191
AAAACGCACGGGTGTTGGGTCGTTTGTTCGGATCCGAGCTTCAAAAGCGCTCTGAAGTTC
>sig_1192
AAAGCCTCCGACCGGAGGCTTTTGACTTGAGGGGGATCCGCCCTCAGAAAAACTCATCGA
>sig_1193
CTTAAGAAACTTTATTGCCAAATGTTTGAACGATCGGGGAAATTCGAGCTCTAAGCATGA
>sig_1194
AAAACAACTTAAATGTGAAAGTGGGTCTTAAGCTTTCTAGATAGCTGAGTAGCCTAGAGT
>sig_1195
ATTCAGGTCACTAATACTATCTAAGTAGTTGATTCATAGTGACTGGATATGTTGCGTTTT
>sig_1196
TAAGCCGACTGCGCAAAAGACATAATCGGGAATTCCCGATTCACAAAAAATAGGCACACG
>sig_1197
AGGGCGCGCCGGGATCCCTAGAATCGATCCTAGAGAATTCCTAGACCGCGGCTAGACCCG
>sig_1198
GCTAAAGAGGTCGGCGGAGACGGAGAAAATCTTATCTTCATCAAGGAAGATGAAAAGACT
>sig_1199
TCTTGGTATTCTATAGTGTCACCTAAATGCAGATCTGGGCTGTCCATGTGCTGGCGTTCG
>sig_1200
CTCGAGGGCCAAATTCCCTATAGTGAGTCGTATTAAATTCGTAATCATGGTCATAGCTGT
>sig_1201
AGTGGTCATGGTGAGCAAGGGCGAGGAGCTGTTCACCGGGGTGGTGCCCATCCTGGTCGA
>sig_1202
ACTAGAAAACAGTATTTGGTATCTGCGCTCTGCAGAAGCCAGTTACCTTCGGAAAAAGAG
>sig_1203
TTAACGCGAATTTTAACAAAATATTAACGTTTACAATTTCGCGCCATTCGCCATTCAGGC
>sig_1204
ACGGAGCTCGAATTCGGATCCGACCCATTTGCTGTCCACCAGTCATGCTAGCCATGGTAT
>sig_1205
CTTAATGAATTACAACAGTACTGCGATGAGTGGCAGGGCGGGGCGTAATGAAAGGGCGAA
>sig_1206
CACATTTCCCCGAAAAGTGCCACCTACGCGCCCTGTAGCGGCGCATTAAGCGCGGCGGGT
>sig_1207
GACCTCAGCGCTAACCGTTTTTATCAGGCTCTGGGAGGCAGAATAAATGATCATATCGTC
>sig_1208
TTTCGTCTTCAAGAATTCTCATGTTTGACAGCTTATCATCGATATGAGCTTTAATGCGGT
>sig_1209
CTACGCCTGAATAAGTGATAATAAGCGGATGAATGGCAGAAATTCGGACCTGCAGGCATG
>sig_1210
GGAACACCTACATCTGTATTAACGAAGCATTATTGAAGCATTTATCAGGGTTATTGTCTC
>sig_1211
CGTGCCAGAGGCACACGAAAAACAAGTTAAGGGATGCAGTTTATCGGGCAGCGTTGGGTC
>sig_1212
TAGTCCAGTGTGGTGGAATTCTGCAGATATCCAGCACAGTGGCGGCCGCTCGAGGTCACC
>sig_1213
TGATACCGGGAAGCCCTGGGCCAACTTTGGCGAAAATGAGACGTTGATCGGCACGTAAGA
>sig_1214
CCCCAGGCGAGTAACCTGTTTGCGGTGATCCATTAGCTGCAGGATGCTTCCGGCTCGTAT
>sig_1215
AGCCATCCCAGGTGGCGGAAGTGTTCAGGCTTGTGAGTGCAGTAGCCGATCTGCCCCGCT
>sig_1216
TGAGTTTGAAGCATCGGATCTTCAACGAGCCAAAATAATCGGGGGATCCTCTAGAGTCGA
>sig_1217
GCCCGGCCCGCTTCAGCCTCTCTCTCCTGCTCTTTTTTCTGCCCTTGGCCATCACAGCCT
>sig_1218
TATGTATCATACACATACGATTTAGGTGACACTATAGAATACAAGCTTGCATGCAAGCTA
>sig_1219
TGACTGCGTTAGCAATTTAACTGTGATAAACTACCGCATTAAAGCTTATCGCTGTTTCCT
>sig_1220
GCGAGCTCGAGATCTAGATATCGATGAATTCGAGCTCGGTACCCGGGGATCCTCTAGAGT
>sig_1221
CACTGATTTGAAAAATCTCAGAATTCGAGCTCGGTACCCGGTGGCGGCCGCTCTAGTGGA
>sig_1222
TTGATGTTACCCGAGAGCTTGGCACCCAGCCTGCGCGAGCAGCTGCCTCGCGCGTTTCGG
>sig_1223
GATATACATATGAAGAAAGGTTTTATGTTGTTTACTTTGTTAGCGGCGTTTTCAGGCTTT
>sig_1224
ACGATGAATTGGTCGACGGATCCCAAGCTTACTTCTCCTCTTCCAGCTCCTCGGTCTCCG
>sig_1225
CTGTCGACTCGAGCATAGCATTTTTATCCATAAGATTAGCGGATCCTAAGCTTTACAATT
>sig_1226
TCGCCAGTTAATAGTTTGCGCAACGTTGTTGCCATTGCTGCAGGGGGGGGGGGGGGAGGG
>sig_1227
CTCTTTTATAGGTGTAAACCTTAAACTGTAATGAATTCGAGCTCGGTACCCGGGGATCCT
>sig_1228
CGAAAATACCTCCTTAAGTTCTCGTGCGTGGCTAATGGGGTTGAGATTTCCCCTCCCACT
>sig_1229
GGGAAGCCCAGAAGCTTGAGCTCGGATCCCGGCGATACAGTCAACTGTCTTTGACCTTTG
>sig_1230
ATTTCACACCGCAGATCCTGACGCGCCCTGTAGCGGCGCATTAAGCGCGGCGGGTGTGGT
>sig_1231
CCAGCGAGACGGGCAACAGCTGATTGCCCTTCACCGCCTGGCCCTGAGAGAGTTGCAGCA
>sig_1232
GAAAAACTGTTTCATACAGAAGGCGTAGATCTAGACTCTAGAGGGTATATAATGGAAGCT
>sig_1233
GCACGGGGCGGCGGCGACTAATACCACGAGCGCGCGTTCGATTAATTAATCGATAAGCTC
>sig_1234
GGCGTATCACGAGGCCCTTTCGTCTTCAAGAATTTAAACTGCATCCCTTAACTTGTTTTT
>sig_1235
AGCTTCCTGCAGGGTTTAAACGCTGAGGAGACATCTAGACTTTCCCTCAGCTTAATTAAG
>sig_1236
GGGGCAATGGCAACAACGTTGCGCAAACTATTAACTGGCGAACTACTTACTCTAGCTTCC
>sig_1237
TTGCCTGCAGGTCGACTCTAGAGGATCCATCGAGGGTAGGTTTACTGAATTCAGGCCTAC
>sig_1238
AGCTTGCATGCCTGCAGGTCGACTCTAGAGCCCGGGCTTCTAGAACCGGTAGAAAAAATG
>sig_1239
GACCCAACGCTGCTCGACACTCATTAAAATTAGTCGCTAATGAGAATTAGTCAAATTAAG
>sig_1240
CTTTAGACATATGCGGTACCCGGGGATCCTCTAGAGTCGACCTGCAGGCATGCAAGCTTG
>sig_1241
ACAAGCTTGCATGCCTGCAGGTCGACTCTAGAGGATCCCCGGGTACCGAGCTCGAATTCA
>sig_1242
GAACCCATCGACGAACTGGGTACCGAGCTCGAATTCCCAAAAAAACGGGTATGGAGAAAC
>sig_1243
ACAAGCTTGCATGCCTGCAGGTCGACTCTAGAGGATCCCCGGGTACCGAGCTCGAATTCC
>sig_1244
GATCTAAGCTTGAGCTCGAGTCGACCCATGGAGTCTAGAATTCCCGGGGATCCACGCGGA
>sig_1245
ACAAGCTTGCATGCCTGCAGGTCGACTCTAGAGGATCCCCGGGTACCGAGCTCGAATTCG
>sig_1246
GTTAGGATCCCCCGGGCTGCAGGAATTCGATATCAAGCTTATCGATACCGTCGACCTCGA
>sig_1247
GACCATGATTACGCCAAGCTCTAATACGACTCACTATAGGGAAAGCTTGCATGCCTGCAC
>sig_1248
GTCATGTCTAAGGATCCCGGGGAATTCTCGAGCGAAGACAGATTGCAAAGTAGCCAAAGC
>sig_1249
TTTCGGCGTGGGTATGGTGGCAGGCCCGTTGGCCGGGGGACTGTTGGGCGCCATCTCCTT
>sig_1250
TTTTTCTAAATACATTCAAATATGCGCCTGATGCGGTATTTTCTCCTTACGCATATCGAC
>sig_1251
AGCATTGGTAATGAGGATCCCCCTCAAGTCAAAAGCCTCCGGTCGGAGGCTTTTGACTTT
>sig_1252
ACGAGTCCATGTGCTGGCGTTCAAATTTCGCAGCAGCGGTTTCTTTACCAGACTCGAGTG
>sig_1253
TTGCATCGATTGTCAGACCAAGTTTACTCATATATACTTTAGATTGATTTAAAACTTCAT
>sig_1254
CTTTTTAATGCCATTTCTCAAGCTTATCGATGATAAGCTGTCAAACATGAGAATTCTAAC
>sig_1255
ACCTGTTTGCGGTGATCCATTAGCTGCAGGATGCTTCCGGCTCGTATGTTGTGTGGAATT
>sig_1256
GGTACCTGCAGATCTAGATAGATGAGCTCGTCGAGTGAGAGAAGATTTTCAGCCTGATAC
>sig_1257
TTTATGTTTTTGGCGTCTTCCATGGAAAGCTTCCTAGGAGATCTTGCTAGCGGTACCGAT
>sig_1258
CATGACATCCGGATCCTCTAGAGTCGACCTGCAGGCATGCAAGCTTGGCGTAATCATGGT
>sig_1259
GTTGCATTAATGAATCGGCCAACGCGCGGGGAGAGGCGGTTTGCGTATTGGCGCTCTTCC
>sig_1260
TGTAAAACGACGGCCAGTGAATTCGCTAGCAGGGTACCCAACGCGTAAGATCTGAGCTCC
>sig_1261
TCGTTTTAGAAAACCGACTGTAAAAAGTACAGTCGGCATTATCTCATATTATAAAAGCCA
>sig_1262
CAGATCCAATGAAAACATTTAACATTTCTCAACAAGATCTAGAATTAGTAGAAGTAGCGA
>sig_1263
AGTTCTTCTCCTTTGCTAGCCATTCTAGATCGAACCACTTTGTACAAGAAAGCTGAACGA
>sig_1264
CTGGCCGATCAGATCCGTCGGCCGAGGTCTTCCGATCTCCTGAAGCCAGGGCAGATCCGT
>sig_1265
CTTCGAATTCCCATATGGTACCAGCTGCAGATCTCGAGCTCGGATCCCCATCGATCCTTA
>sig_1266
GCAACGAGCCGATCGCTGATCGTGGAAACGATAGGGACGTCATATGGATCCAACCCCTCC
>sig_1267
TTAAATCTAGATTTAAAGATCTCACTACGCGGCTGCTCAAACCTGGGCAGAACGTAAGCC
>sig_1268
AATATTGGCTTATGAAATTTGTTAAAATTTAGCTAATAAGCTATTGATATTATAATTTTA
>sig_1269
GAACGCCCTAGGTCTAGGGCGGCGGATTTGTCCTACTCAGGAGAGCGTTCACCGACAAAC
>sig_1270
GGAGACCGTCCCGGCCGAGCCGTTCACCCGTTCTGACCAGCGCGGACGCGCGTCTGTGGA
>sig_1271
GACCGGGGGGATCCTCTAGAGTCGACCTGCAGGCATGCAAGCTTGGCGTAATCATGGTCA
>sig_1272
AGCTCAGCTAATTAAGCTTATTAAGCTACTAAAGCGTAGTTTTCGTCGTTTGCTGCAGGC
>sig_1273
CTTCTTCACGAGGCAGACCTCAGCGCTAACCGTTTTTATCAGGCTCTGGGAGGCAGAATA
>sig_1274
CAGTCACGACGTTGTAAAACGACGGCCAGTATGCATGGTACCGCGGGCCCTGCAGAGCTC
>sig_1275
GGCTGAAAATCTTCTCTCATCCGCCAAAACAGCCAAGCTTATTTTTGACACCAGACCAAC
>sig_1276
AAAGTCAAAAGCCTCCGACCGGAGGCTTTTGACTTGAGGGGGATCCACGCGTTTACGCCC
>sig_1277
GAATTCCATGATGCAGCATCCGGATCCTCTAGAGTCGACCTGCAGGCATGCAAGCTTGGC
>sig_1278
CCAGCTTGCTCAATCAATCACCGGATCCCCGGGAATTCACTGGCCGTCGTTTTACAACGT
>sig_1279
AGTAAGCCAGTATATACACTCCGCTAGCGCCCAATACGCAAACCGCCTCTCCCCGCGCGT
>sig_1280
ACCAATGGGATGCATAGCTTGAGTATTCTATAGTGTCACCTAAATAGCTTGGCGTAATCA
>sig_1281
GCGTGAACTTCCCCTCCGACGGCCCCGTAATGCAGAAGAAGACTATGGGCTGGGAGGCCT
>sig_1282
TAAACAAGTTAACAACAACAATTTGGGACCGAACCCCGCGTTTATGAACAAACGACCCAA
>sig_1283
GACCATGATTACGCCAAGCTATTTAGGTGACACTATAGAATACTCAAGCTTGCATGCTCC
>sig_1284
GAATGAGCTTGAGCTTGGATCAGATTGTCGTTTCCCGCCTTCAGTTTAAACTATCAGTGT
>sig_1285
GAGAGACTGGTGATTTTTGCGGACTCTAGACTAGGTGGATCCCGGGCCCTATCACCACTT
>sig_1286
CAATATATTTTGTTAAAAAGTCGACCTGCAGGAGCTTTGGCTAACACACACGCCATTCCA
>sig_1287
CCGGGTACCGAGCTCGAATTCCCTATAGTGAGTCGTATTAAATTCGTAATCATGTCATAG
>sig_1288
GATGAATGGCAGAAATTCAGCTTGGCCCAGTGCCAAGCTCCAATACGCAAACCGCCTCTC
>sig_1289
CAACAGTTTTTATGATGGCCAGATGATTAATTCCTAATTTTTGTTGACACTCTATCATTG
>sig_1290
ATGAATTCCCGGGATCCGTATTTATAGGTTTTTTTATTACAAAACTGTTACGAAAACAGT
>sig_1291
ATGTCCTCGAGATCTAAGCTTGGATCCGCGGCCGCTACGTAGAATTCCCATATGTATATC
>sig_1292
TCCAAACGGACCCGTCGCCGAGCAACTTGCGAGCGATCCGATGCTACGAGAAAGCGGGGC
>sig_1293
GGTCGGGATCTGTACGACGATGACGATAAGGATCATCCCTTCACCAAGGGCGAGCTCAAC
>sig_1294
CCGAAAGGAAGCTGAGTTGGCTGCTGCCACCGCTGAACAATAAGCTGAGCAATAACTAGC
>sig_1295
TTACACATGGCATGGATGAACTATACAAATAGCATTCGTACGATCCACTAGTTCTAGAGC
>sig_1296
TGAGCGGATAACAATTTCACACAGGAGATATACATATGAGTAAAGGAGAAGAACTTTTCA
>sig_1297
TATTTAAATTAACGCGTTACAATTGTAGGGCCCTAGTTAACTATCTAGAGGATCCCCGGG
>sig_1298
GGCCCGGCCTCAGGATTCTTCCTTTTTCAATATTATTGAAGCATTTATCAGGGTTATTGT
>sig_1299
ACTCGAGGCCACTCGGGCCGAAACTGTTGAAAGTTGTTTAGCAAAATCCCATACAGAAAA
>sig_1300
AGCCACCCATGACCAAAATCCCTTAACGTGAGTTACGCGTCGTTCCACTGAGCGTCAGAC
>sig_1301
TGATGTTTGACCTGTTTACGGATTGAGAAAAAATCCGAGCCGATCAATGTGATGGGCAGT
>sig_1302
GAACGCCAGCAAGACGTAGCCCAGCGCGTCGGCCGGTCGACCCATGGATCCTTCCTCCTG
>sig_1303
CAGCTATGACCATGATTACGCAGATCTGCGAGCTCGGTACCCGGGGATCCTCTAGAGTCG
>sig_1304
GTTAGCAATTTAACTGTGATAAACTACCGCATTAAAGCTCCTCGAGGAGCTTATCGATGA
>sig_1305
GAGATCATGCACATGATGACGAAGCTTGTCGAGAAGTACTAGAGGATCATAATCAGCCAT
>sig_1306
CTTTTTATTGCCGTCATAGCGCAGGTTCCTTCCGGTATTGTCTCCTTCCGTGTTTCAGTT
>sig_1307
GCGCCGCTACAGGGCGCGTCAGCCATTCGCCATTCAGGCTGCGCAACTGTTGGGAAGGGC
>sig_1308
CCAAGGGTTATACCATGCATCATCATCATCATCATGGTGGATCCGAGCTCGAGATCTGCA
>sig_1309
TCTTTAGCAAATTTTTTTATTAGCTGGTACTTAGTATTAGTGGCCATACTCCTCCAATCC
>sig_1310
TATGTAGTGACACCGATTATTTAAAGCTGCAGGGATCCCACACAGGAAACAGCTATGTCG
>sig_1311
CCGGAATGCCAAGCTTACTTAGATCTCGAGCTAGCACGCGTAAGAGCTCGGTACCTCCCG
>sig_1312
CCCGCCGAAGCTCTGGGGTCGCGCGACCCCAAGACCAGCGGAATGGATAACGAGCCTGCC
>sig_1313
CATCACCGAAACGCGCGAGACGAAAGGGCCCGTACGGCCGACTAGTAGGCTAGATTTGCG
>sig_1314
GTCGACGGTATCGATAAGCTTGATATCGAATTCCCCCGGGACCAAAATGGCAAGTAAAAT
>sig_1315
CAAGACAATTGCGGATGACTTCGCCGCGAGCAGTAGACGGGGGGACCCCAGTTGATCCAA
>sig_1316
CAAGAATTCTCATGTTTGACAGCTTATCATCGATAAGCTTGCTGATTGATTGACCGGATC
>sig_1317
GGACGCGGGATCCCAGCTTGAATTCGACTCTAGATTTTTTGGAATGGTTTTTTTTTTACA
>sig_1318
CAGCTGTCTCTTATACACATCTCAACCATCATCGATGAATTCGAGCTCGGTACCCGGGGA
>sig_1319
AATTCTTCCAACTGATCTGCGCCGCGTCGAATTAGCTTGCGAATTTCTGCCATTCATCCG
>sig_1320
CAGATTTAGGTGACACTATAGAATATGCATCAAGCTTGGGCCCTCTAGACTGGAATTCGA
>sig_1321
GAAAGCTGGCCGCAGGGACTCCCATCACCCATCCATGGTGGGCAGCATTCTTTTGCCAAC
>sig_1322
ATGAATCTAACTGATTTTTTTGTTTGCAAAATAACAAATTAGTGAGGGGAATTTTGTTTC
>sig_1323
TGCTGCGTACCATGGTCGATCGACAGATCTGCGAATCGAGAGAGATAGATTTGTAGAGAG
>sig_1324
CCATGCGGCCGCGGATCGATGCTCACTCAAAGGCGGTAATACGGTTATCCACAGAATCAG
>sig_1325
CCGAATACCGCAAGCGACAGGCCATGTTTGACAGCTTATCATCGATAAGCTTTAATGCGG
>sig_1326
GAGGAATTCCTGCAGCCCGGGGGATCCACTAGTGAGCTCATGCATGATATCGTCCGAATT
>sig_1327
CACCACACCCGCCGCGCTTAATGCGCCGCTACAGGGCGCGTCTCGAGGTCGACGGTATCG
>sig_1328
CCTCGAGGGGGGGCCCGGTACCGAGGACGCGGGCCGCATAACTTCGTATAGCATACATTA
>sig_1329
CCGAACAGGCTTATGTCAACTGGGTTCGTGCGAGCTCGGTACCCGGGGATCCTCTAGAGT
>sig_1330
CTTGCCACAACCCGGGATAATTCCTGCAGCCAATATGGGATCGGCCATTGAACAAGATGG
>sig_1331
ATCATCATCATCATCATAGCAGCGGCATCGAAGGCCGCGGCCGCTTAATTAAACATATGA
>sig_1332
ATGGAGGAATTCATATGTGAAGAGCAACCCCTATTTGTTTATTTTTCTAAATACATTCAA
>sig_1333
GCCCCTCGAGCTAGAATCGATCCTAGAAGATCTCCTAGAAAGCTTCCTAGAGTTAACACT
>sig_1334
CTACCGTCGTGCCAACTTCCGTGATAACTATCGTCTGGTTGATGGCGCATCGAAAGACGG
>sig_1335
GAATGGCGCTATTTCTTCCAGAATTGCCATGATTTTTTCCCCACGGGAGGCGTCACTGGC
>sig_1336
TTTTATCTGATTATAATAAGATGATCTTCTTGAGATCGTTTTGGTCTGCGCGTAATCTCT
>sig_1337
AGCTGCATGCGCCCAATACGCAAACCGCCTCTCCCCGCGCGTTGGCCGATTCATTAATGC
>sig_1338
GTTAAAGATCCGGCTGCTAACAAAGCCCGAAAGGAAGCTGAGTTGGCTGCTGCCACCGCT
>sig_1339
TCCTGCAGGCATCGTGGTGTCACGCTCGTCGTTTGGTATGGCTTCATTCAGCTCCGGTTC
>sig_1340
TAAACTTAAGCTTGGTACCGAGCTCGGATCCCCGGGTACCGGTCGCCACCATGGTGAGCA
>sig_1341
GTCCTTGTAGTCGGATCCCTCGAGCTGCAGGAATTCGATATCAAGCTTATCGATACCGTC
>sig_1342
TATCCATATTTATAGGATCCGGATATTTATAGGTTTTTTTATTACAAAACTGTTACGAAA
>sig_1343
TACCGCATCAGGCGGCCTTAAGGGCCCGTACGGCCGACTAGTAGGCCTATTATTTTTGAC
>sig_1344
GCGGAGCTCCAAAAAGTCCGACTCGGGTAGGTTAACTGATACAGAATGGGCCACAAAACG
>sig_1345
ACGCAACGCGGGGAGGCAGAATAAATGATCTATCGTCAATTATTACCTCCACGGGGAGAG
>sig_1346
AAGCACCCGGGCTCGAGGAATTCGCGGCCGCCGTCGACTCGCGAGCTAGCCATATGTATA
>sig_1347
GAGAGAACACGGGGGACTCTAGAATGAGCGGGTTAATTAACATCTTTTACCCATACGATG
>sig_1348
GCCACTATCGACTACGCGATCATGGCGACCACACCCGTCCTGTGGATCCGGCCCATTGGC
>sig_1349
TATCATGACATTAACCTATAAAAATAGGCGTATGACGAGGCCCTTGTCGACGCCTGCCCC
>sig_1350
TCGCAAATTTAAAGCGCTGATATCGATCGCGCGCAGATCTGTCATGATGATCATTGCAAT
>sig_1351
TTAATCTGCACGTCTAGAGCGGCCGCCACCGCGGTGGAGCTCCAGCTTTTGTTCCCTTTA
>sig_1352
TAGATCTGAGTCCGGACTTGTACAGCTCGTCCATGCCGAGAGTGATCCCGGCGGCGGTCA
>sig_1353
GGCGGCGGCGCATTCTGCCTTTGCGGCCATGGTCCATCATCACCACCATCACTCCGCGGG
>sig_1354
TTTGGACAAATCAAACAAATTTTACGTTACGTTACGTTATTAGTTATAGTTATTATAACA
>sig_1355
GGTCAGTGACCTCTCTGGGCCCATGCCAAGGTCAGTGACCTCTCTGGCCGCCTCCGGCGC
>sig_1356
TACCGGTGAAGTTCCTATTCCGAAGTTCCTATTCTCTAGAAAGTATAGGAACTTCCCTAG
>sig_1357
TACCGAGCTCGGGGGGGGGGGGGAAAGCCACGTTGTGTCTCAAAATCTCTGATGTTACAT
>sig_1358
TGCCCGAGAAGGCCAACTGAAGCGGCCGCGACTCTAGAATTCCAACTGAGCGCCGGTCGC
>sig_1359
CGGGATCACTCTCGGCATGGACGAGCTGTACAAGTCCGGACTCAGATCTATCACAAGTTT
>sig_1360
CACGATGCGGCCGCTCGAGTCGACCCGGGAATTCCTGGGGATCCCAGGGGCCCCTGGAAC
>sig_1361
CCTTCCCAACAGTTGCGCAGCCTGAATGGCGAATGGGAAATTGTAAACGTTTAATATTTT
>sig_1362
ACCGTCATCACCGAAACGCGCGAGGCAGCTGAAAATCTTCTCTCATCCGCCAAAACAGGC
>sig_1363
AGCACACGACTGAGGCACCTCCAGATGTTAACTGCTCACTGGATGGTGGGAAGATGGATA
>sig_1364
GCGGCCGCCCATGGAGATCTCTACTAGTACGCGTTGGATCCCCGGGTACCGAGCTCGAAT
>sig_1365
GGAAGCATAAAGTGTAAAGCCTGGGGTGCCTAATGAGTGAGCTAACTCACATTAACTGCG
>sig_1366
CGAAATAGACAGATCGCTGAGATAGGTGCCTCACTGATTAAGCATTGGTAATGAGGATCC
>sig_1367
CGAAAGGAAGCTGAGTTGGAGGCTGAAACCGCTGAACAATAAGCTGAGCAATAACTAGCA
>sig_1368
ACTCTAGACTCTTCTGGTTCTGGCGACTATAAGGATGACGATGACAAGTAATAGCCCTTT
>sig_1369
ATTACGCCAAGCTCGGAATTAACCCTCACTAAAGGGAACAAAAGCTGGAGCTCCACCGCG
>sig_1370
GACGTAACATAAGGGACTGACCACCCGGGGATCCTCTAGAGTCGACCTGCAGGCATGCAA
>sig_1371
TTCTCGACAAGCTTGTCGACGGAGCTCGAATTCGGATCCGTATCCACCTTTACTTACTAG
>sig_1372
TTAGACAACTTAATAACACATTGCGGACGTTTTTAATGTACTGAATTCGAGCTCGGTACC
>sig_1373
GTGTAGATAAATCGCACTTATACAGACTGCTGAAACAACTATAACTGGAAAAAATTAGTG
>sig_1374
TTGAGGATCCATCGATCCTTATCGTCATCGTCGTACAGATCCCGACCCATTTGCTGTCCA
>sig_1375
GGCGTATCACGAGGCCCTTTCGTCTTCAAGGATCTCTTTGCATACTTCTGCCTGCTGGGG
>sig_1376
GGGTACCGAGCTCGAATTCATTACAGTTTAAGGTTTACACCTATAAAAGAGAGAGCCGTT
>sig_1377
ATGCAACGTAGCTTGGCTGCAGGTCGACCTCGAGGCCTCGAGTTAACGTTACGTTAACGT
>sig_1378
TACTCATACTCTTCCTTTTTCAATATTCCCTTGTGCAAAGCTGACAGCTTGTATGTTTCT
>sig_1379
CCATGATTACGCCAAGCTCGGAATTAACCCTCACTAAAGGGAACAAAAGCTGGAGCTCCA
>sig_1380
AGAAGCTTGGGATCCGTCGACCTGCAGCCAAGCTAGCTTGGCGTAATCATGGTCATAGCT
>sig_1381
GGTTAATTATACGGCAGGACTCCCTTGTAAGACTATCCTAGCAGCTCTACCTAAGGTCAC
>sig_1382
TGCGCTACCTCAGGTTTCACCTTCTCTGACTTCTACATGGAGTGGGTACGTCAGCCCCCG
>sig_1383
CGGACGATCGAATTGGGGATCTTGAAGTTCCTATTCCGAAGTTCCTATTCTCTAGAAAGT
>sig_1384
CCCGGTTTCATCCCCGATCCGGAGGAATCACTTCGCAATGGCCAAGACAATTGCGGATCG
>sig_1385
TATAAAAATAGGCGTATCACGAGGCCCTTTCGTCTTCAAGAATTCAAAAATTTATTTGCT
>sig_1386
TTTCACACAGGAAACAGCTATGACCATGATTACGAATTCGGCGCGCCATTTAAATGCGGC
>sig_1387
GATCGAGCTCGAATTGGGGATCTTGAAGTACCTATTCCGAAGTTCCTATTCTCTAGAAAG
>sig_1388
GTAATGAGGGCCCAAATGTAATCACCTGGCTCACCTTCGGGTGGGCCTTTCTGCGTTGCT
>sig_1389
TCTGCTATGTGATACACTATTATCCCGTATTGACGCCGGGCAAGAGCAACTCGGTCGCCG
>sig_1390
CCCCGGTGAACAGCTCCTCGCCCTTGCTCACCATGGTGGCGACCGGTACCCGGGGATCCG
>sig_1391
CGCTACTCTGAAAAACGGTCGTAAAATCTGTCTAGACCCGGACGCTCCACGTATCAAGAA
>sig_1392
GATCCGCTTTTACAGCGATTGCAGAATGATTGAATTGTAAACTTTAGAGCTTTATATTTT
>sig_1393
GAAATTCGAGCTCTAAGCCTTGTACAGCTCGTCCATGCCGAGAGTGATCCCGGCGGCGGT
>sig_1394
TTTCCCAGTCACGACGTTGTAAAACGACGGCCAGTGAATTCGAGCTCGGTACCCCTTTAG
>sig_1395
GCAAAGGAGGATTTAAATGCATATGGGGGACCGCGAGCAGCTGCTGCAGCGGGCGCGGCT
>sig_1396
CGAGCCGATGATTAATTGTCAACAGCTCGAGCAGTGCAGATCTGATGGCTAGCATAACTA
>sig_1397
GTTGTAAAATTCAACTGACATGGGCATATTTATAGGTTTTTTTATTACAAAACTGTTACG
>sig_1398
GCCGACTAGTGAGCTCGTCGACCCGGGAATTCCGGACCGGTACCTGCAGGCGTACCAGCT
>sig_1399
AAAAAGCTTCCTGCATGCTGCTGCTGCTGCTGCTGCTGGGCCTGAGGCTACAGCTCTCCC
>sig_1400
GCAGATCTGATCCTTTCCTGGGACCCGGCAAGAACCAAAAACTCACTCTCTTCAAGGAAA
>sig_1401
GGAGCCGCCAGCTTGAGCAGCCCCACGTCGGGAGCGGTGAGGAGGTCCGAGTTCTTGGCG
>sig_1402
TAGTGGATCCACTAGTAACGGCCGCCAGTGTGCTGGAATTCGGCTTATTAACCGGTTGTC
>sig_1403
CGGGGGATCCACTAGTTCTAGAGCGGCCGCCACCGCGGTGGATCCTGCACCATCGTCTGC
>sig_1404
GGCTGTTTGCTCACCGCATGCTCCCCCCTGCCCGGTTATTATTATTTTTGACACCAGACC
>sig_1405
ATAACCCTGATAAATGCTTCAATAATATTGAAAAAGGAAGAATCCTGAGGCCGGGCCATA
>sig_1406
GGCAGAACACAGCATGACAGAGCAGAAGCGACCGGTACTGACATTGAAGCGGAAGACAGA
>sig_1407
TGCCTGCAGGTCGACTCTAGAGGATCCCCGGGTACCGAGCTCGAATTCCAAAAGTCGAAT
>sig_1408
TAATGGAGTCATGAACATGTGAATTGCGGCCGCGGTACCAGAGCTCACCTAGGTATCTAG
>sig_1409
AAAGTGCGCGTGCAGCCCTTATTGCCCGGGGATGGGGAGTAAGCTTGGCCGGGCTCAGCA
>sig_1410
GAATGGTGCATGCCTGCAGGTCGACTAGTTAACTAGGCGCCATTCAGGCTGCGCAACTGT
>sig_1411
ACAAGTATAACACAAAGTTTTTTATGTTGTCAATATTTTTTTGCAATTCCCGTTCCAGTA
>sig_1412
TGTAAAACGACGGCCAGTGAATTCCCGGGGATCCGTCGACCTGCAGCCAAGCTTGGCGTA
>sig_1413
CCAAGCTTGCCTGCAGGTCGACTCTAGAGGATCCGAATTCCGGTACCTTGTCATCGTCAT
>sig_1414
TACGAAGTTATATTCTACCGGGTAGGGGAGGCGCTTTTCCCAAGGCAGTCTGGAGCATGC
>sig_1415
ATAGTTTGGAACTAGATTTCACTTATCTGGTTGGCCTGCAAGGATCTGCAGAATTCGGCT
>sig_1416
GCCAAGCTTGCAGGGATCCTTAGTTAGTTATACGTAGTTTGCCTGGCATGCAGACAGTTT
>sig_1417
GGCGGCCGCTCTAGAACTAGTGGATCCCCCGGGCTGCAGGAATTCGATAACTGGTTCCCG
>sig_1418
AGTCGACCTGCAGGCATGCAAGCTTCCCCCTCCAATTCGGGGGGATCTCAATCTGGCGGC
>sig_1419
TAAATAAATCCTGGTGTCCCTGTTGGAAGCAGTGTGACCGTGTGCTTCTCAAATGCCTGA
>sig_1420
TACCCGGGGATCCTCTAGAGTCGACCTGCAGGCATGCAAGCTTTCCCTATAGTGAGTCGT
>sig_1421
GAGGTTGTAGAAGTTCCGCACCTCACCGCTGGTGGTGCTGGTACCGCGGATTCAAGCTTG
>sig_1422
GAAACGGGCCCCCCCTCGAGGGGGGGCCCGGTACCAGATCTTTAAATCTAGATTTAAGAA
>sig_1423
GGCCGCACTAGTGATATCCCGCGGCCATGGCGGCCGGGAGCATGCAAGCTTGAGTATTCT
>sig_1424
AATACGAAGCGCTTGGATACAGTTGTAGGGAGGGATTTATGGCAGAAGCGGTGATCGCCG
>sig_1425
TAAAAAAAAACAAAAACTCAAAATTTCTTCTATAAAGTAACAAAACTTTTCTCTAGATGC
>sig_1426
GCCGCAGCCGCAGCCGAAACCGCAGCCGAAACCGGAACCGGAAGGATCCCTGCAGCAATT
>sig_1427
TACCATGGAATTCGAAGCTTCGACGAGATTTTCAGGAGCTAAGGAAGCTAAAATGGAGAA
>sig_1428
GCGCGTCTCCACGCTGAGCACCACCGCAGACCATCCGGCGACGACACCGACGAAGGAGTT
>sig_1429
TTTGTAACTGCTGCTGGGATTACACATGGCATGGATGAGCTCTACAAATAATGAATTCGA
>sig_1430
AGGCACAGACGAGGCTGATCAGCGAGCTCGTCGATCGACCACGATTTGATGAAAGAATAA
>sig_1431
GACTAATCGTTAGTTCATTTGCTTTGAAAACAACTAATTCAGACATACATCTCAATTGGT
>sig_1432
GCTAATTAAGCTTGGCTGCAGGTCGACGGATCCTCTCAATCGCTCAATGACCTGATTAAC
>sig_1433
TCATCACCGAAACGCGCGAGGCAGAGCTTATCGATGATAAGCTGTCAAACATGAGAATTC
>sig_1434
CGCGCCGAGGTCGAGGATCGCCAGCGGTCGGGTGGTGCCCGGCGTGGTCAGCGCCCCCAG
>sig_1435
AACCGTTGTGGTCTCCCTATAGTGAGTCGTATTAATTTCGCGGGATCGAGATCTCGAGGT
>sig_1436
TGTTGACCCCCTGACCAGGGCCCCGGTACGGGTTCAATTCCCATCAGTCACCCCAGGTAA
>sig_1437
AATCCCAAGCATAAAACGGCCGGTGCTGCCGGTGGATGCATGTTAGCCGATCATCATCTG
>sig_1438
AACCGCAAATCTAGCCTACTAGTCGGCCGTACGGGCCCTTTCGTCTCGCGCGTTTCGGTG
>sig_1439
TGACCGCTTCCAACGATGCTGATTGCCGTTCCGGCAAACGCGGTCCGTTTTTTCGTCTCG
>sig_1440
TTCTAGAGCGGCCGCGGCATGCAAGCTTACTGCTCACAAGAAAAAAGGCACGTCATCTGA
>sig_1441
GGTGCAACAGTGCCGACTTGGTTAATATGCACATACTCCAAGCTTCCACTGCGGAGAGGT
>sig_1442
CGGGATCTATCATGGTGAAGGGCTCCTGAATTCCTTCTTAAAGTTAAACAAAATTATTTC
>sig_1443
TTCACGAGGCAGACCTCAGCGCCCGCGAGCGAGCCGCCGAGCTGGCCGGCCAGCTCACCG
>sig_1444
ACGACGGGAGCAAGCTTGGCTGCAGGTCGACGGATCCCCGGGAATTCGAGCTCATGCATG
>sig_1445
GATTTAACTGGAGGCGTGAAAAACGGGGAGCTGATCTTAAGGCCTAGGTCTAGAGTCTTT
>sig_1446
GTCCGGATCTAGATAACTGATCATAATCAGCCATACCACATTTGTAGAGGTTTTACTTGC
>sig_1447
AACATGTGAATTCGAGCTCGGTACCCGGGGATCCTCTAGCTAGAGTCAGCTTTATGCTTG
>sig_1448
ACTCTGCATGGATCCGGTACCACTAGTTAATAGTTATCCGAAATTTGTTCAAAGACTCTT
>sig_1449
ATATTTATCCCTTGCGAATTAATTCTTGAAGACGAAAGGGCCTCGTGATACGCCTATTTT
>sig_1450
AGGTTCGCGCTGTGGAAGACCAATATTAAAGACAGTAGCGGTAAGCCGCTGTACTAATAA
>sig_1451
AATGCCTGTTCTGAAGCCATTTATCGAATTCGAGCTCGCCCGGGGATCTGGCTAGCGATG
>sig_1452
GATCCAGAATTCGTGATATCTGAATTCGTCGACAAGCTTCTCGAGCCTAGGCTAGCTCTA
>sig_1453
TGTATTTTCAGGGCATCACAAGTTTGTACAAAAAAGCTGAACGAGAAACGTAAAATGATA
>sig_1454
CAGCAAAAGGCCAGGAACCGTAAAAAGGCCGCGTTGCTGACGTTTTTCCATAGGCTCCGC
>sig_1455
ATGGAGGAGCTCTTCAATGTCATGAGACAATAACCCTGATAAATGCTTCAATAATATTGA
>sig_1456
TCACTGCATTCTAGTTGTGGTTTGTCCAAACTCATCAATGTATCTTATCATGTCTCTCGA
>sig_1457
CACATACGATTTAGGTGACACTATAGAATACAAGCTTGTTGACTTCCATTGTTCATTCCA
>sig_1458
GCCAGTGCCAAGCTTGCATGCCTGGTCGACTCTAGAGGATCCCCGGGTACCGAGCTCGAA
>sig_1459
GTTAGGGATAGGCTTACCGAGCTCGCCCTTGGTGAAGGGATCAATTCCTCGAGCCAATTC
>sig_1460
GTAACGCATAATACAAAGTCTTTAAGTTTTGTTTATTAGTACATACATGTGAATAAAAAA
>sig_1461
GGATCTGGATCTAGGTGAAGATCCTTTTTGATAATCTCATGACCAAAATCCCTTAACGTG
>sig_1462
CCACTTCGGGCTCATGAGCGCTTGTTTCGGCGTGGGTATGGTGGCAGGCCCGCTTTATCA
>sig_1463
GTGCGACCTGTTGGGCGAGGTGAGGTACGCGCTACTCACGCTAGCTTATCGCGCCATTCG
>sig_1464
TAGTACCTAGATTTAGATGTCTAAAAAGCTTATCGATACCGTCGACGTCACGCGTCCATG
>sig_1465
GGATCCGAGCTCGGTACCATATGTAAGTATTTCCTTAGATAACAATTGATTGAATGTATG
>sig_1466
AGGTACCGAGCTCTTACGCGTGCTAGCCCGGGCTCGAGATCTGCGATCTAAGTAAGCTTG
>sig_1467
CAATAATATTGAAAAAGGAAGAGTAATGAGTATTCAACATTTCCGTGTCGCCCTTATTCC
>sig_1468
GCCGCTAGCGTGGGCGAAGAACTCCAGCATGAGATCCCCGCGCTGGAGGATCATCCAGCC
>sig_1469
GGAGGTACCGAGCTCTTACGCGTGCTAGCTCGAGATCTAAGTAAGCTTGCATGCCTGCAG
>sig_1470
GTGGTGATGATGGACCATGGCCGCAAAGGCAGAATGCGCCGCCGCCGCCAAAAGCACATA
>sig_1471
AGAAAGTCAAAAGCCTCCGACCGGAGGCTTTTGACTTGAGGGGGATCCACGCGTTTACGC
>sig_1472
ACTGAGAGTGCACCATACGCCCGAAACCAGTACAATAGTTGAGGTGCCGACTGTGTTGCC
>sig_1473
CGCTTTAAGAAAATCTCATCCTCCGGGGCACTTCTGGTTCCGCGTGGATCTGACTACAAG
>sig_1474
ATACCGTCCCACCATCGGGCGTGCTAGCGGATCCGAGCTCGAGATCTGCAGCTGGTACCA
>sig_1475
CGACGTTGTAAAACGACGGGATCCCCGGGAATTCCCCGGATCCGTCGACCGATGCCCTTG
>sig_1476
ATACATATTACACAATCTTAAGATCTGCCCACTAGACTCGACGGATCCGCTGTGGAATGT
>sig_1477
CGTGGAGTACCAGCACGCCTTCAAGACCCCCATTGCCTTCGCCAGATCCCGCGCTCAGTC
>sig_1478
GTCGACTCTAGAGGATCCCGTCGTTTTACAACGTCGTGACTGGGAAAACCCTGGCGTTAC
>sig_1479
GCCTGCCTGGACTTGCCTGGCCTGCCTGGACTTGCCTGGGCGGAGGACTCTAGAGGGGTA
>sig_1480
AAGTGCGCGTGCAGCCCTTATTGCCCGAATTCCCCGGGATCCGTCGACTGCAGGGGGATG
>sig_1481
CGAATTCTGCAGTCGACGGTACCGCGGGCCCGGGATCCGCTAGCAGTTTTAAGATTTTTG
>sig_1482
CCGGCCAATGCTTCTGGCGTCAGGCAGCCATCGGAAGCTGTGGTATGGCTGTGCAGGTCG
>sig_1483
CCGTCACAGGTATTTATTCGGACACGCGTCCTCGGTACCGGGCCCCCCCTCGAGGTCGAC
>sig_1484
CTGAGGTGGCCGCGGGAAGTTCTAGATTTGGTACGCAAGGTAGCGGAAGAGAATGGTAGA
>sig_1485
CTCCTGGAGATTATTACTCGGCCGGGAGATGGGGGAGGCTAACTGAAACACGGAAGGAGA
>sig_1486
ATCAGCGAAGAAGATCTGAACCATCACCATCACCATTAGTGAAAGCTTGGCACTGGCCGT
>sig_1487
AGCTCGGGCCCGCGTTAACGCTACCATGGAGCTCCAAATAATGATTTTATTTTGACTGAT
>sig_1488
GATTTTCGTTCGTGAATACATGTTATAATAACTATAACTAATAACGTAACGTAACGTAAA
>sig_1489
AACTATACAAGTCCGGATCTAGATAACTGATCATAATCAGCCATACCACATTTGTAGAGG
>sig_1490
CACTAGTAACGGCCGCCAGTGTGCTGGAATTCGGCTTAAGCCGAATTCTGCAGATATCCA
>sig_1491
AAATTAATACGACTCACTATAGGGAGACCGGAAGCTTGGGCTGCAGGTCGACTCTAGAGG
>sig_1492
CGCGGCGCGGGGCTTTGTGCGCTCCGCAGTGTGCGCGAGGGGAGCGCGGCCGGGGGCGGT
>sig_1493
CAAAGTGCATCATCATCATCATCATATGGAGCTCGGTACCCTCGAGGGATCCGAATTCAA
>sig_1494
GGTACCATTTATCAGGGTTATTGTCTCATGAGCGGATACATATTTGAATGTATTTAGAAA
>sig_1495
CTGGGACCCGTCGGGCCGCGTCGGACGTGTCAGTCCTGCTCCTCGGCCACGAAGTGCTTA
>sig_1496
CGCGTGGGGATACCCCCTAGAGCCCCAGCTGCGCAGATCTGCTATGGCAGGGCCTGCCGC
>sig_1497
CCCCGGTGGGCGAAGAACTCCAGCATGAGATCCCCGCGCTGGAGGATCATCCAGCCGGCG
>sig_1498
CTCTCAGGTTCGTCTTGGGGAAATTCTAGCTTCTTAAGCTGCGGCCGCGGCGTAATCATG
>sig_1499
GAAGGCCGCGGCCGCTTAATTAAACATATGACCATGGCAAGTCGACTCGAGCGAGCTCTG
>sig_1500
TAACCGGATCCGTATTTATAGGTTTTTTTATTACAAAACTGTTACGAAAACAGTAAAATA
>sig_1501
TGTTAATTAAGTTGGGCGTTGTAATCATAGTCATAATCAATACTCCTGACTGCGTTAGCA
>sig_1502
CTTTCTAGAACAAAAATCATCTCAGAAGAGGATCTGAATAGCGCCGTCGACCATCATCAT
>sig_1503
GCATTAAAGCTTATCGATGATAAGCTGTCAAACATGGCCTGTCGCTTGCGGTATTCGGAA
>sig_1504
ACTTCGAAGGTTCGAATCCTTCCCCCACCACCATCACTTTCAAAAGTCCGAAAGACCGCG
>sig_1505
TTTTTTCTCCTGCCACATGAAGCCCATATTGTTGTATAAGTGATGAAATACTGAATTTAA
>sig_1506
GTGGACAGCAAATGGGTCGCGGATCCGAATTCTTGAAGACGAAAGGGCCTCGTGATACGC
>sig_1507
GAAAATCTCAGATCTGAGAAAAATGTGTGTAGAGAAGGGGGTGAACCCGTGGATTGAGGT
>sig_1508
GACACCAAGGAGGCCCTGGACAAGATCGAGGAGGAGCAGAACAAGTGCCAGCAAAAGACT
>sig_1509
TCTTGTACAAAGTGGTGATAGGGCCCGGGATCCTGATGGTGAGCAAGGGCGAGGAGCTGT
>sig_1510
CCAGATCCACGCGGAACCAGCAGTTGCTCAGCGGTTTCAGCCTCCAACTCAGCTTCCTCT
>sig_1511
TTTCGTTGGGATCTTTCGAAAGGGCGGACTGGGTGCTCAGGTAGTGGTTGTCGGGCAGCA
>sig_1512
GCCCGGCCAAGCTTACTCCCCATCCCCCTGCAGTCGACGGATCCCGGGGAATTCGGGCAA
>sig_1513
AGCTCCTCGCCCTTGCTCACCATGCTGTTATCAACCACTTTGTACAAGAAAGCTGAACGA
>sig_1514
TCTATGGTGAAGGGATGATCCTTATCGTCATCGTCGTACAGATCCCGACCCATTTGCTGT
>sig_1515
GCTAGCGGCCGCTCGAGAATTCTAGAGGTACCGGATCCAAGCTTCGACTGACTATAATAA
>sig_1516
TAGGCGTATCACGAGGCCCTTTCGTCTTCAAGAAGCAATTCAGAGCGCCAGCAAGTGGGG
>sig_1517
CCAGTGGCGGTAATACGGTTATCCACAGAATCAGGGGATAACGCAGGAAAGAACATGGAT
>sig_1518
GGCTGGAATTCTAGAAGCTTCTGCAGAGCTCGGTACCAGATCTTGAATAAGTAGATCCAA
>sig_1519
TTTTTTGTACAAACTTGTTGATCAAGCTTACCTAGCCAGCTTGGGTCTCCCTATAGTGAG
>sig_1520
GTGTGATGGATATCTGCAGAATTCGCCCTTAAGGGCGAATTCCAGCACACTGGCGGCCGT
>sig_1521
TTCTGATTTAATCACTAGTCATTACGCCCCGCCCTGCCACTCATCGCAGTACTGTTGTAA
>sig_1522
TAAAACTTTATCCATCTTTGCAAAGCTTACTTAGATCGTGTCTTCTTCTCAGAGTAGCCC
>sig_1523
CGCAAGCTTGGGCTGCAGGTCGACTCTAGAGGATCCCCGGGCGAGCTCGAATTCGTAATC
>sig_1524
CTGGTTTAAGCCGACTGCGCAAAAGACATAATCGGGAATTCCCGATTCACAAAAAATAGG
>sig_1525
TGGACAGCCCAGATCTGGGTACCGACGACGACGACAAGGCCATGGCGATATCGGATCCGA
>sig_1526
CCTGAATGGCGAATGGCGGCCTATGCGGCCGCCACCCAGCTTTCTTGTACAAAGTGGGCA
>sig_1527
CCAGCACATGGACAGCCCAGATCTGGGTACCGGTGGTGGCTCCGGTGATGACGACGACAA
>sig_1528
GGAGAGGCGGTTTGCGTATTGGGCGCTAGCGGAGTGTATATACTGGCTTACTATGTTGGC
>sig_1529
CTGGCAGTGAATGGGGGTAAATGGCACTACAGCGAATAAATACCTGTGACGGAAGATCAC
>sig_1530
TACCCATGGGCTAGCTGATCAGCCAGTGCCAAGCTTGCATGCCTGCAGGTCGACTCTAGA
>sig_1531
CCCGGGGGATCCACTAGTTCTAGAGCGGCCGCCACCGCGGTGGAGCTCCAATTCGCCCTA
>sig_1532
AGATTACCAGTTTACCTTCTTCGATTTTCATAATCTATGGTCCTTGTTGGTGAAGTGCTC
>sig_1533
TTAAATCAATCTAAAGTATATATGAGTAAACTTGGTCTCACAGTTACCAATGCTTAATCA
>sig_1534
ATAACTAGATTTTTATGCTATTTTTAATAAAAAAACCAATACTGTAAATTGGATTGACAT
>sig_1535
ACCGCCGCCTTCTATGAAAGGTTGGGCTTCGGAATCGTTTTCCGGGACGCCCTCGCGGAC
>sig_1536
GCCTAGGCTTTTGCAAAAGCTAGCTTCACGCTGCCGCAAGCACTCAGGGCGCAAGGGCTG
>sig_1537
AGTCGGGAAACCTGTCGTGCCAGCTGCATTAATGAATCGGCCAACGCCTACTAGTCGGCC
>sig_1538
ACGTATGCGGTGTGAAATACCGCACAGATGCGTAAGGAGAAAATACCGCATCAGGCGCCA
>sig_1539
AAGACAGTTGACTGTATCGCCGGGATCTTGAATAAGTAGATCCAATTTTTAAGTGTATAA
>sig_1540
CAAAATGATGGCCAACAAGGCCAAACAATGGATCCACTAGTTCTAGAGCGGCCGCCACCG
>sig_1541
TTCGCGGGATCCGTCGACCTGCAGCCAAGCTTGGCACTGGCCGTCGTTTTACAACGTCGT
>sig_1542
GGGCCCGACGTCGCATGCTCCTCTAGACTCGAGGAATTCGGTACCAAACTCGCTCCGGCG
>sig_1543
CCAGTTGGTACCGAATTCCTCGAGTCTAGAGGAGCATGCGACGTCGGGCCCAATTCGCCC
>sig_1544
GTGGGCTCTATGGCTTCTGAGGCGGAAAGAACCAGCTGGGGCTCGAGGAACTGAAAAACC
>sig_1545
AGGGGGGGGAGATGGGGAGAGTGAAGCAGAACGTGGGGCTCACCTCGACCATGTTAATAG
>sig_1546
AACCTGCGAAGGGCCTTATCGCGGAATTCGAGCTCGCCCGGGGATCCTCTAGAGTCGACC
>sig_1547
NNNNNNNNNNNNNNNTCGACGCTCAAGTCAGAGGTGGCGAAACCCGACAGGACTATAAAG
>sig_1548
AGTTATCTAGCGCGTCGGCCGGGAAGCCGATCTCGGCTTGAACGAATTGTTAGGTGGCGG
>sig_1549
GAACAAAAGCTTGCATGCCTGCAGGTCGACTCTAGAGGATCCCCGGGTACCGAGCTCGAA
>sig_1550
TCCAGATTACCAGTTTACCTTCTTCGATTTTATGCATACCGCTGCTATGATGATGATGAT
>sig_1551
AGGCCTCGAGATCTCCATGGACGCGTGACGTCGACGGTATCGATAAACCCAGCGAACCAT
>sig_1552
TCCAAGGACAACCAGAACAGCAATGATTACCGTGTTGGAGACAGTGGATGGAGGAGGCTC
>sig_1553
ATAGCATCACAAATTTCACAAATAAAGCATTTTTTTCACTGCATTCTAGTTGTGGTTGTC
>sig_1554
CATGCCTGCAGGTCGACTCTAGAGGATCCCCGGGTACCGAGCTCTATAGTGAGTCGTATT
>sig_1555
GTTCAATCCCCATGGTCGATCGACAGATCTGCGAATCGAGAGAGATAGATTTGTAGAGAG
>sig_1556
TTTTCACCGTCATCACCGAACTAGTGTTCGTGAATACATGTTATAATAACTATAACTAAT
>sig_1557
ATTAGTATAATTATAGCACGCGATGATAAGCTGTCAAACATGAGAATTAGCTTGCCGTCT
>sig_1558
ATCCGCTTATTATCACTTATTCAGGCGTAGCACCAGGCGTTTAAGGGCACCAATAACATC
>sig_1559
CCGTACGTCTCGAGGAATTCCTGCAGGATTCGAGGGCCCCTGCAGGTCAATTCTACCGGG
>sig_1560
GCAAAGCAGGAAGAGCCCTCGAGGAATTCGCGGCCGCCGTCGACTCGCGAGCTAGCCATA
>sig_1561
TTATTGATGATGCTAGCTTAATTAATTGAAGACGAAAGGGCCTCGTGATACGCCTATTTT
>sig_1562
CTCGGCGAACGAAAGGACAGGGCCTCCGGCTACCACTACAACGCCCTCACCTGTGGATCC
>sig_1563
TTGCTAACTCTCTGCCTTGCTTGTACGATTTATTGGATGTTAACGCTACTACCATTAGTA
>sig_1564
CCAGATCCACGCGGAACCAGCAGTTGCTCAGCGGTTTCAGCCTCCAACTCAGCTTCCTTT
>sig_1565
CAAATCTATCTTTTTACTTGCAGATGGCAGTGTGGCTGTCTACGCAGAACTCCTCCTCCT
>sig_1566
GCAAAGCAGGAAGAGCCCTCGAGGAATTCGCGGCCGCCGTCGACTCGCGAGCTAGCCATG
>sig_1567
CTAGAGGGTATTAATAATGAAAGGGGGAATTCCAAGCTTGGATCCGGCTGAGCAACGACG
>sig_1568
TAATAATTCTGTAACAGTTGAAAAGCGAACGTGTATTCTTAGGGCTTGAGATGTATTGCT
>sig_1569
TTTGGTCACTTACCAATGCTTAATCAGTGAGGCACCTATCTCAGCGATCTGTCTATTTCG
>sig_1570
TCTAGAGGATCCCCGGGTACCGGTCGCCACCATGGCCTCCTCCGAGAACGTCATCACCGA
>sig_1571
GCAGAACTGGTAGGTATGGAAGATCTCTAGAATTCGGCCGAAACGGCCAAAAAAAGCCCG
>sig_1572
GTGCTGTTTTATCCTTTACCTTGTCTACAAACCGATCTGCATCGCAGGATGCTGCTGGCT
>sig_1573
CGAAATAGACAGATCGCTGAGATAGGTGCCTCACTGATTAAGCATTGGTAATGAGGGCCC
>sig_1574
GATCTGATCGAAGGTCGTGGGATCCATCACCATCACCATCACCATTCCCATCAAACAAGT
>sig_1575
GCAAATTCTTCTTTAGCAAAAGCTTCATCGATGATAGCTTTCAATTGAGCGTGTAACTTT
>sig_1576
CTCCCTCAAGCCGCCGACCTGGGTATTTACAGGTCCTCCTCCGAGATCAGCTTCTGCTCG
>sig_1577
CCTGTGGCTGCACTTGAACGTGTGGCCTAAGAATTCCGGATGAGCATTCATCAGGCGGGC
>sig_1578
ACAGCAACACCGAGCTGGGCATCGTGGAGTACCAGCACGCCTTCAAGACCCCCATTGCCT
>sig_1579
CATAAAATTAGCTTGGTTTCATGCTCCGTTAAGTCATAGCGACTAATCGTTAGTTCATTT
>sig_1580
GAGCGAGCTCTGCAGCCCGGGATCCGGCTGCTAACAAAGCCCGAAAGGAAGCTGAGTTGG
>sig_1581
CGCGAGCTCAGATCTGGCCGGCTGGGCCCAGCACACATGTGAGCAAAAGGCCAGCAAAAG
>sig_1582
TTTTTGGCGTCTTCCATTTTACCAACAGTACCGGAATGCCAAGCTGGAATTCGAGCTCCC
>sig_1583
TCATCTATGTTACTAGATCGGGAATTCAGATCTCGACGGATCAGCTTCACGCTGCCGCAA
>sig_1584
TTTATTGCCAAATGTTTGAACGATCGGGGAAATTCGAGCTCTAAGCCTTGTACAGCTCGT
>sig_1585
AAAGGAAGCTGAGTTGGAGGCTGAAACCGCTGAACAAACTAGTATGAGCTCCAATTCACT
>sig_1586
TAATTGCGTTGCGCTCACTGCCCGCTTTCCAGTCGGGTCGACGGTACCGCTGCTGTGATG
>sig_1587
TGGGCTGCAGGTCGACCCGGGGTACCACCGGATCCAACGATGCTGATTGCCGTTCCGGCA
>sig_1588
AATAGCTTCGAATTCCCGGGGATCCGTCGACCTGCAGCCAAGCTTCGATCCCGTCGTTTT
>sig_1589
ACCTTATTATTAATTCAATTCGCTCATAATTAATCCTTTTTCTTATTACGCAAAATGGGA
>sig_1590
ATGGAAGTCAACAAGCTTGTATTCTATAGTGTCACCTAAATCGTATGTGTATGATACATA
>sig_1591
TCGGATCGAGGGCGCGGAGCCTCGAGGGAGCCACGGTTGATGAGAGCTTTGTTGTAGGTG
>sig_1592
TCTTCTCGTCACTAGTTTGTTCAGCGGTGGCAGCAGCCAACTCAGCTTCCTTTCGGGCTT
>sig_1593
TTCTTCGAATGGGTACCGAGCTCGCCCGGGTACCGAGCTCGAATTCGTAATCATGGTCAT
>sig_1594
AAGGCAGCAATTATGAGCCCCATACCTACAAAGCCCCACGCATCAAGCTTTTGACCCTGA
>sig_1595
ACCCGGGCTGCAGTCGACTCTAGATCTGGTACCGAATTCCATGGTCGTCGCGACCCTCGA
>sig_1596
TGCATATGATCAGATCTTTGGGAGCAGTCCTTGTGCGCTTACGAGGCGAGCCGGTGGGGA
>sig_1597
CGGTACCCCCGGTCCGGATGGAAGACCCGGGTCTTCCATCCGGAGGGGATCCTCTAGAGT
>sig_1598
TCGTGATTAACCAATACTCGTATGGCACTTTTCTTTCAGATCCTGTGACGGAAGATCACT
>sig_1599
CTGTCGCCCTATAGTGAGTCGTATTACTCGAGCCATGGTCGGGCTTGTCTGCTCCCGGGA
>sig_1600
GCCATGTTCTTTCCTGCGTTATCCCCTGATTCTGTGGATAACCGTATTACCGCCTTTGAG
>sig_1601
CGCACGCGTTCGCGACTAGTTGTCGACCTGCAGGCATGCAAGCTTGGCGTAATCATGGTC
>sig_1602
CGATCCCCGGGCGAGCTCGAATTCTCTAGAGATCTTCCATACCTACCAGTTCTCCGCCTG
>sig_1603
ATGGTGGCCCATGGCCGCTCCCTTCTCTGACGCCGTCCACGCTGCCTCCTCACGTGACGT
>sig_1604
GCTTTACCAGGTAATGGACTAATGAAAATGTAAATTTAACTATAAACTATTTAAATAACA
>sig_1605
GGATCCGTCGACCTGCAGCCAAGCTTAATTAATTCTGTTTCCTGTGTGAAATTGTTATCC
>sig_1606
CGACGGATCTGCATGTTCTTTCCTGCGTTATCCCCTGATTCTGTGGATAACCGTATTACC
>sig_1607
CATCTAGAGGGCCCGGATCCCTCGAGGTCGACGAATTCGAGCTCGGCCGACTTGGCCTTC
>sig_1608
ACGGTCACGGCGGGCATGTCGATCACGATGAGAATGGCCAGACCATGATGAAATAACATA
>sig_1609
GCCGCCATGATCATGGATCCCCGACTACGTAGTCGGGAATTCTTGGCCTCGAGGGCCAAA
>sig_1610
ATTTATATCGAGTTCCACGATGAGCTAATTCCTTACATTTCTGCCTTACACGATAACTAC
>sig_1611
GAGCGGGACTCTGGGGTTCGGATCGATCCTCTAGCTAGAGTCGATCGACATCGAGTTTCT
>sig_1612
AAGGAATTTCGTGTTTTGATAAAATACTGTTTTCTGAAGGGAAAAAATACGGTGGAAGCA
>sig_1613
TAAGGGCGACACGGAAATGTTGAATACTCATACTCTTCTTTTTTCAATATTATTGAAGCA
>sig_1614
TGATATCGACCCAAGTACCGCCACCTAACAATTCGTTCTAGCTAGAGTCGATCGACATCG
>sig_1615
AGCTAGCTTTGCACTGGATTGCGAGGCTTTGCCATGGCTAATTCCCATGTCAGCCGTTAA
>sig_1616
ACCACCCCGGTGAACAGCTCCTCGCCCTTGCTCACCATGGATCCTCTAGATCGAACCACT
>sig_1617
TGATTTGAAAAATCTCAGAATTCGAGCTCGGTACCCGGTGGCGGCCGCTCTAGTGGATCC
>sig_1618
TGACGTATGCGGTGTGAAATACCGCACAGATGCGTAAGGAGAAAATACCGCATCAGGCGC
>sig_1619
GGCGAATGGCGCGAAATTGTAAACGTTAATATTTTGTTAAAATTCGCGTTAAATTTTTGT
>sig_1620
TTAATTTTGCTAATTCTTTGCCTTGCCTGTATGATTTATTGGATGTTGGAATTCCTGATG
>sig_1621
TCACGAGGCCCTTTCGTCTTCAAGAATTCCCGGGGATCCGTCGACCTGCAGCCAAGCTTG
>sig_1622
TTGCTCACATGTTCTTTCCTGCGTTATCCCCTGATTGATCCGGGCAACGTTGTTGCCATT
>sig_1623
GATTAATCGAATTCCCGCGGCCGCCATGGCGGCCGGGAGCATGCGACGTCGGGCCCAATT
>sig_1624
CGTGCTGTAGTGCCATTTACCCCCATTCACTGCCAGAGCCGTGAGCGCAGCGAACTGAAT
>sig_1625
CATTCCGACAGCATCGCCAGTCACTATGGCGTGCTGCTAGCGCTCTTCCGCTTCCTCGCT
>sig_1626
GTTATTGCTCAGCTTATTGTTCAGCGGTTTCAGCCTCCAACTCAGCTTCCTTTCGGGCTT
>sig_1627
CCGGGATCTCCCGAAGCCTGCTTTTTTGTACAAACTTGTCTTAAGCATGTGAGCAAAAGG
>sig_1628
CGCGCGGGGAATTCCCGGGGATCCGTCGACCTGCAGCCAAGCTTGGTCTAGAGGTCGAAA
>sig_1629
CCTGCAGAGCTCTAGAGTCCGCCCAGTAGTGGCTCCAGAGCCCACAGGTGGCCCCCGGCA
>sig_1630
TGCGCACTGATTTGAAAAATCTCAGAATTCGAGCTCGGTACCCGGTGGCGGCCGCTCTAG
>sig_1631
CTTCCAAGGAGCTAAAGAGGTCGGCGGAGACGGAGAAAATCTTATCTTCATCAAGGAAGA
>sig_1632
NNAAGCTTGGCCGGATCTAAAGTTTTGTCGTCTTTCCAGACGTTAGTAAATGAATTTTCT
>sig_1633
CTGCTATGTGATACACTATTATCCCGTATTGACGCCGGGCAAGAGCAACTCGGTCGCCGC
>sig_1634
TTTTCCCAGTCACGACGTTGTAAAACGACGGGATCAACCATGGTAAGGGCGAATTCCTCC
>sig_1635
TGCAGGGGCCCTCGAATCCTGCAGAGAAGCTTGGCGCCAGCCGGCTTCAATTGCACGGGC
>sig_1636
TATACACATCTCAACCCTGAAGCTTGCATGCCTGCAGGTCGACTCTAGAGGATCCCCGGG
>sig_1637
TCAAACGTTGTTTCACGAGCCATATTTTTCTTCACATCGGCTGGTTTCAACTTGCTAACG
>sig_1638
GAAGTCGCTTGCGGTATTCGGAATCTTGCACGCCCTCGCTCAAGCCTTCGTCACTGGTCC
>sig_1639
GCTCCCATGGAGGCCTGAATTCCTCGAGATCCGTATTTATAGGTTTTTTTATTACAAAAC
>sig_1640
GAATTTATTTTTTGCAGGGGGGCATTGTTTGGTAGGTGAGAGATCCCCGGGGATCCCCGG
>sig_1641
ATTGAGTAAGTTTTTAAGCACATCATCATCATAAGCTTGGTACCAGCTGCAGATCTCGAG
>sig_1642
AGCCAATCAATTCTTGCGGAGAACTGTGAATGCGCAAACCAACCCGAGCTCATCGATTTC
>sig_1643
CCTTCTATCGCCTTCTTGACGAGTTCTTCTGAGCGGGACTCTGGGGTTCGCGGAATTCGA
>sig_1644
CAAGGATGACGACGACAAGGGAAGAGGATCCGAATTCTCTTCCCGGGTCTTGTTCCATGG
>sig_1645
CACTGACACCCTCATCAGTGCCAACATAGTAAGCCAGTATATACACTCCGCTAGCGCCCA
>sig_1646
TCCTGCAGGCGCGCCTGTACAGAATTCGGATCCACGAGCTCGGACTCTTGTCGTCGTCAT
>sig_1647
GGTGTAGCTCCAGCTTTTGTTCCCTTTAGTGAGGGTTAATTGCGCGCTTGGCGTAATCAT
>sig_1648
AACTTTAGGGTTATCGAATTCGATAAGCTTCTAGGATCCGAAGGCAGCAGTTTTTTGGCC
>sig_1649
GGCGGGGCCGCCCTCTGAACCCATTGCAAGGCGATTAAGTTGGGTAACGCCAGGGTTTTC
>sig_1650
CGCCTTCTATGAAAGGTTGGGCTTCGGAATCGTTTTCCGGGACGCCCTCGCGGACGTGCT
>sig_1651
ACCAAGTGACCGCGGATCCCCGGGTTTAAACTAGTCGCGAGGCCTGCGGCCGCAGATCTA
>sig_1652
GAAAGATTCAAAATAAAAAAAAAAGAAATACCCAATATCTTGCTTCAGCAAGATATTGGG
>sig_1653
CCGAGCTCGGCCGACTTGGCCCTTCCCTTTAGTGAGGGTTAATAAACTTGGCCAATTCGA
>sig_1654
CGCCGCCGTGAGGCTCGGGACCTGCAGGGGGGGGGGGGAAAGCCACGTTGTGTCTCAAAA
>sig_1655
GCATGTGTCAGAGGTTTTCACCGTCATCACCGAAACGCGCGAGGCAGCTGGCTGACATTT
>sig_1656
TCCTCTAGAGTCGACACGCGTAGATCTGCTAGCATCGATCCATGGACTAGTCTCGAGTTT
>sig_1657
TTGGCTAGCTGATCACCGCGGCCATGATGGCCGGACAAACAACAGATAAAACGAAAGGCC
>sig_1658
ATCATGATCTGCCTCCTGGGTTTAGTTCCTCACCTTGTCGTATTATACTATGCCGATATA
>sig_1659
ATCCGTTTCCACGGTGTGCGTCCATGGGCAAATATTATACGCAAGGCGACAAGGTGCTGA
>sig_1660
ACGATTGATGACGACGACAAGAGTCCGGGCTTCTCCTCAACGATATCTGAGCTCGTGGAT
>sig_1661
TGCAGGTCGACTCTAGAGGATCCCCGGGTACCGAGCTCGAATTCCAGTAAAGGAGAAGAA
>sig_1662
GCTTCATGTCCGGGAAATCTACATGGATCAGCAATGAGTATGATGGTCCCATCGATAAGC
>sig_1663
CTCTGCGTCCTGTTGGTCCTGCTCCGTGGCCAGCTAGACGCCACCATGGACCCCTCCAAG
>sig_1664
TCAATTGTTATCCGCTCACAATTGAATTGATCTTTAGCTGTCTTGGTTTGCCCAAAGCGC
>sig_1665
CTCAAGCTATGCATCCCATTGGTTACCTGGATCCATATGAATTCTGGGGCCCAATTCGCC
>sig_1666
AATCAGTTTCATATTACTCTAAATCGCGGAGACTCTAGAGGGTATATAATGGAAGCTCGA
>sig_1667
TGGGCGCCATCTCCTTGACCCCGGTTGATAATCAGAAAAGCCCCAAAAACAGGAAGATTG
>sig_1668
ATCGTTCTTAGAGATCTAAGCTTAATTAGCTGAGCTTGGACTCCTGTTGATAGATCCAGT
>sig_1669
GTTTACAAGCATCGAGCTCCATGAGCGGATACATATTTGAATGTATTTAGAAAAATAAAC
>sig_1670
GCCGCGGTTGGCGTAATCATGGTCATAGCTGTTTCCTGTGTGAAATTGTTATCCGCTCAC
>sig_1671
TCACAAAACGGTTTACAAGCATCGAGCTCGGTACCCGGGGATCCTCTAGAGTCGACCTGC
>sig_1672
AGCTTTCTAGCCGCGGTCTAGGGTACCTCTAGGGATCCCGGCGCGCCCCTCGAGCTAGAA
>sig_1673
CCTGCAGGTCGACTCTAGAGGATCCGGAAGTCATGGAATTCACTGGCCGTCGTTTTACAA
>sig_1674
AATTCTCATGTTTGACAGCTTATCATCGATATGCTTTAATGCGGTAGTGATCAAGAGACA
>sig_1675
CCTGCAGGCATGCAAGCTTAGCTTGAGCTTGGATCAGATTGTCGTTTCCCGCCTTCAGTT
>sig_1676
AACCATCGCCCACGCATAACCGATATATTCGGTCGCGCTAGCTTGCAGGGAGTCAAAGGC
>sig_1677
AAGGCCAGGAACCGTAAAAAGGCCGCGTTGCTGGCGTTTTTCCATAGGCTCGGCCCCCCT
>sig_1678
ATAGGAACTTCGGAATAGGAACTTCAAGATCCCCCTGGCGAAAGGGGGATGTGCTGCAAG
>sig_1679
TGTCCGTGGAATGAACAATGGAACCCCCCCCCCCCCCCCCTGCAGCAATGGCAACAACGT
>sig_1680
AGACCGGAATTCGAGCTCGCCCGGGGATCCTCTAGAGTCGACCTGCAGCCCAAGCTTATC
>sig_1681
CTGCCAGCATTTCATAACCAACCATAAATTTACGTACGGTGGCGGACGCAGCAGAGGCGA
>sig_1682
GCAACGTTGTTGCCATTGCTACAGCATCGTGGTGTCACGCTCGTCGTTTGGTATGGCTTC
>sig_1683
GATATCTAGATCTCGAGCTCGCGAAAGCTTGGCTGCAGGTCGACGGATCCCCGGGAATTC
>sig_1684
GATCTCGAGGAGCTTGGCCCATTGCATACGTTGTATCCATATCATAATATGTACATTTAT
>sig_1685
GTATTTCACACCGCATACGCGCCCTGTAGCGGCGCATTAAGCGCGGCGGGTGTGGTGGTT
>sig_1686
ATACAAGCTGTCAGCTTTGCACAAGGGATTGAAAAAGGAAGAGTATGAGTATTCAACATT
>sig_1687
ACCAATAGGCCGTACTGCGATGAGTGGCAGGGCGGGGCGTAATCTTTTTAAGGCAGTTAT
>sig_1688
ATGGTCGACTAGAACTAGTGATATCGGATCCCTCGAGCTTATCGTCATCATCAAGTGCCC
>sig_1689
CGGAAGCAGTGTGACCGTGTGCTTCTCAAATGCCTGAGGCCAGTTGGTAATGACTCCAAC
>sig_1690
CCCCCCCCCCTGCAGGTCATCGGCAATATAAGCGCCGGCTACCGCCCCAGTCGCCCCGGT
>sig_1691
GAATTCCGGATCCTCTACGCCGGACGCATCGTGGCCGGCATCACCGGCGCCACAGGTGCC
>sig_1692
AGGGTTTTCCCAGTCACGACGTTGTAAAACGACGGCCAGTGCGGCCGCGAATTCGAGCTC
>sig_1693
CTTTAAATCTAGAGCTTATCGATGTCGACGTAGTTAACTAGCGTACGATCGACTGCCAGG
>sig_1694
GAATTCCGGATCCTCTACGCCGGACGCATCGTGGCCGGCATCACCGGCGCCACAGGTGCG
>sig_1695
AGGATCCATATGGCCACAGACGTGAGCCGAAAGATTCGAGCTTGGGGACGCCGATTGATG
>sig_1696
GCCCGTCGAGTTCGGACTACCACCGCTTGAGAGACTTACTCTTGATATCGAACAAAAACT
>sig_1697
GCGGCCGCAATTCTTAAGAACTGAAACACGGAAGGAGACAATACCGGAAGGAACCCGCGC
>sig_1698
GAGCTGCAGGAATTCGATATCAAGCTTGTCGACGGAGCTCGAATTCGGATCCCGACCCAT
>sig_1699
ATTGCAGCAGCTGATCTGAGCCAAACCTCTGGATTTGGTCCTTTTGGTCCCCAAGGCATT
>sig_1700
GGGCAGCATTCAAAGCAGAAGGCTTTGGGGTGTGTGATACGAAACGAAGCATTGGGATCT
>sig_1701
CACTTCATCGCAGCTTGACTAACAGCTACCCCGCTTGAGCAGACATCACCATGGTCCGTC
>sig_1702
GGTTCACTAAACGAGCTCTGCTTATATAGACCTCCCACCGTACATGCCTACCGCCCATTT
>sig_1703
TAATGGTTTCTTAGACGTCCAGCTTATCGATGATAAGCTGTCAAACATGAGAATTACAAC
>sig_1704
GGGTACCTCTAGCTCGAGGGGCGCGCCGGGATCCCTAGAATCGATCCTAGAAAGCTTCCT
>sig_1705
TTAACCCTCACTAAAGGATCCCTATAGTGAGTCGTATTATGCGGCCGCGAATTCTCATGT
>sig_1706
CTTTCGCTATCTACGTCCTCGGGCTTGCCGTCTTTGCCCAGGGCACATCCGAATTCATGT
>sig_1707
CTCGCTGGTCGCCTGAGTCTTGTCCTGCTCCGGGCCCACGCGGATCCCCATCTGCCTCTG
>sig_1708
TCATATCGAGGGAAGGCCTGTCGACGGTATCGATAAGCTTGATATCGAATTCCTGCAGCC
>sig_1709
GGGGGGGAATTCTCATGTTTGACAGCTTATCATCGCGACGCGAGGCTGGATGGCCTTCCC
>sig_1710
GCATCTGTGCGGTATTTCACACCGGATATGGTGCACTCTCAGTACAATCTGCTCTGATGC
>sig_1711
TGGCATTGACGTCAGGTGGCACACCTGCAGCGCACCATCATCACCACCATTGAGGATCCG
>sig_1712
TCACGAGGCCCTTTCGTCCTCGAGATCCAGACATGATAAGATACATTGATGAGTTTGGAC
>sig_1713
TGGTTGTGGTTGCGGCCGCGATGTTGATGAAAGCTGGCTACAGGAAGGCCAGACGCGAAT
>sig_1714
GTTCAGCTTTTTTGTACAAACTTGTGATAACAGCTTTGTATAGTTCATCCATGCCATGTG
>sig_1715
GCTCGAGATCTGAGTCCGGTAGCGCTAGCGGATCTGACGGTTCACTAAACCAGCTCTGCT
>sig_1716
AAATGAAGTTTTAAATCAATCTAAAGTATATATGAGTAACCTGAGGAAGAGTATGAGTAT
>sig_1717
CCAAGCTTGCCTGCAGGTCGACTCTAGAGGATCCGAATTCTGAAATCCTTCCCTCGATCC
>sig_1718
GCTATGACCATGATTACGAATTCGAGCTCGGTACCCGGGGATCCTCTAGAGTCAATCCGG
>sig_1719
ATTGATAAACCGCAAATCTAGCCTACTAGTCGGCCGTACGGGCCCTTTCGTCTCGCGCGT
>sig_1720
GCTATACAAGAAAATTATGGAAAAATATTTGATGTATAGTGCCTTGACTAGAGATCATAA
>sig_1721
CCAGTCACAAGAAAAGCATCTTACGGATGGCATGACAGTAAGAGAATTATGCAGTGCTGC
>sig_1722
GACGGCCAGTGAATTCGAATGGCCATGGGACGTCGACCTGAGGTAATTATAACCCGGGCC
>sig_1723
TCCATCGAGGGTAGGTCGACGGATCCCAGNNNNCTGGGAATTCCTACCCTCGATGGATCC
>sig_1724
GGGATCCCCGGGAATTCCCCGGATCCGTCGACCTGCAGCAATGGCAACAACGTTGCGCAA
>sig_1725
GACCCGGGAAGAGAATTCGGATCCGCAGATCCACGCGGAACCAGCAGTTGCTCAGCGGTT
>sig_1726
TCGACTCTAGCTAGAGGATCGATCCGAACCCCAGAGTCCCGCTCAGAAGAACTCGTCAAG
>sig_1727
AACGATCGGGGAAATTCGAGCTCTAAGCATGATGATGATGATGATGGCTGTTATCAACCA
>sig_1728
GACGCGAATTCCGCGGGGAAGTCAACCTGAGCTTAGAGCTCGAATTTCCCCGATCGTTCA
>sig_1729
TGACATTAACCTATAAAAATAGGCGTATCACGAGGCCCTTTCGTCTTCAAGAATTTAAAC
>sig_1730
CAATTAACCCTCACTAAAGGGAACAAAAGCTGGAGAATTCGGGGGATCTGGATTTTAGTA
>sig_1731
CGCTCAGTTGGAATTCTAGAGTCGCGGCCGCTTCAGGCCAAGGCAGAAGGGAATGCAATA
>sig_1732
ACTCTAGAGGATCCCCGGGTACCGAGCTCGAATTCCGTGTATTCTATAGTGTCACCTAAA
>sig_1733
GAACGTCGTGCATCTGTTGGTCGCCGTGCTTCCGTTCTCGAGACCATGGATCCGGCTGCT
>sig_1734
CAGGCCTCGAGATCTCCATGGACGCGTGACGTCGACGGTATCGATAAGCTTTTTAGACAT
>sig_1735
TATTCTTTCATCAACGTCCACAGTGATATGATCTCGGCGGCCGCGATAGCAATTGGTCGA
>sig_1736
AACGCCAGGGTTTTCCCAGTCACGACGTTGTAAAACGACGGCCAGTGAATCCGTAATGCT
>sig_1737
TAGAGGATCCCCGGGTACCGAGCTCGAATTCCCCATGGTCTGTTTCCTGTGTGAAATTGA
>sig_1738
CCCATCAGTCACCCGTACACGAAGGCCCCCTCCACTCGGAGGGGGCCTTCGGCGTTCCTG
>sig_1739
TCGCAAGCTAATTCGACGCGCGGATCAGTGAGGGTTTGCAACTGCGGGTCAAGGATCTGG
>sig_1740
CCAAACGACGAGCGTGACACCACGATGCCTGCAGGAGCAGAAGAGCATACATCTGGAAGC
>sig_1741
TATTTCAAGAGCTCTCCATGACCAAAATCCCTTAACGTGAGTTTTCGTTCCACTGAGCGT
>sig_1742
TTGTTAGCAGCCGGATCAGCTGACTAGTCATTATTAGTGGTGGTGGTGGTGGTGCTCGAG
>sig_1743
AATCCCTTAACGTGAGTTTTCGTTCCACTGAGCGTCAGACCCCTCATCCCTTGGCGTCGA
>sig_1744
AGCTACTAGCTGTCCTCGTGCCATTCAATTTTCTGAGCTTCGAAGATGTCGTTCAGGCCA
>sig_1745
AACGAGATGACGTTGGAGAAGCCGAATTATCTAGAATTATTCCATTGAGTAAGTTTTTAA
>sig_1746
AGATATCGAATTCACCCGGGGTACCCATGGTATATCCTCCTTATAAAGTTAATCAGGGCT
>sig_1747
GTACGTACTATCAACAGGTTGAACTGCCCATGTTCTTTCCTGCGTTATCCCCTGATTCTG
>sig_1748
GAGGGAAACCGTTGTGGTCTCCCTATAGTGAGTCGTATTAATTTCGCGGGATCGAGACTC
>sig_1749
ATGGTGTCGATAACTTCGTATAGCATACATTATACGAAGTTGCATGCAAGCTTAGGGTCA
>sig_1750
GCGTGGACGGCGTCTAGAAATAATTTTGTTTAACTTTAAGAAGGAGATATACATATGGGC
>sig_1751
CACGTGCCGGAGCTCCGCAGCAGAGATGAAGCCATTCTGATCCTTATCGAATACTTTAAA
>sig_1752
AAAACGTATTCTGAAAATTGTATTATTGAAGCATTTATCAGGGTTATTGTCTCATGAGCG
>sig_1753
TATAACACCAAGGGTTATACCATGCATCATCATCATCATCATGGTGGATCCGAGCTCGAG
>sig_1754
CAGCTGCTGGGATTACACATGGCATGGATGAACTATACAAGTCCGGATCTAGATAACTGA
>sig_1755
CAGTGAATTGTAATACGACTCACTATAGGGCGAATTCGAGCTCGGTACCTCGCGAATGCA
>sig_1756
TTTCACTTGATGCTCGATGAGTTTTTCTGAGGGCGGATCCCCCTCAAGTCAAAAGCCTCC
>sig_1757
AAAGAGGAAGCGGCCGCGATGTTGATGAAAGCTGGCTACAGGAAGGCCAGACGCGAATTA
>sig_1758
AAGCGGAAGAGCGCCCAATACGCAAACCGCCTCTCCCCGCGCGTTGGCCTGATCAGAATT
>sig_1759
TTTGTGATGCTCGTCAGGGGGGCGGAGCCTATGTAAAAACGCCAGCAACGCGGCCTTTTT
>sig_1760
AGCTCTACAAATAATGAATTCCCAGGCATCAAATAAAACGAAAGGCTCAGTCGAAAGACT
>sig_1761
ATACTGTGACGTCCCGCGGTCGACTACCCTTCAATCATTGGATGGAATTTCCTGTTGATC
>sig_1762
GAATTCCCGCGCCCGATGAATTGATCCGAAGTTCCTATTCTCTAGAAAGTATAGGAACTT
>sig_1763
AAGATCAGTTGGGTGCACGAGTGGGGTACATCGAACTGGATCTCAACAGCGGTAAGATCC
>sig_1764
GCTTAGAGGACGCAGCCAATTTCATTTCTTCCGTTGCTGTTTATAGATGCTCAGACTCTT
>sig_1765
CTCGAGGAATTCCTGCAGCCCGGGGGATCCACTAGTGAGCTCATGCATGATATCGTCGAC
>sig_1766
CCGGCATAACCAAGCCTATGCCTACAGCATCCAAGAAGCTAAGCTTATCATGATTAATTG
>sig_1767
AAGAAGGACCATGTGGTCTCTCTTTTCGTTGGGATCTTTCGAAAGGGCAGATTGGTAGGA
>sig_1768
AGCTTGCATGCCTGCAGGTCGACTCTAGAGGATCCGTCGATCATATCGTCAATTATTACC
>sig_1769
GGCTGCAGGTCGACGGATCGATCCCCGGGAATTCGTAATCATGGTCATAGCTGTTTCCTG
>sig_1770
CGAGAGCTCTCGAGTCTAGAATCGATAAGCTTGGCTGCAGGTCGACGGATCCCCGGGAAT
>sig_1771
ATGGCCATGATGATGATGATGATGCATTTTAGCTTCCTTAGCTCCTGAAAATCTCGATAA
>sig_1772
AATTCCCATATGGTACCAGCTGCAGATCTCGAGCTCGGATCCATGGTTTATTCCTCCTTA
>sig_1773
AAGCGGATGAATGGCAGAAATTCAGCTTGGCCCAGTGCCAAGCTCCAATACGCAAACCGC
>sig_1774
CGACAAGCTTGCGGCCGCACTCGAGCCCGGGTGAATGATTGAGTTTAAACCGCTGAGCAA
>sig_1775
AGTATTTGGTATCTGCGCTCTGCTGAAGCCAGTTCCTTCGGAAAAAGAGTTGGTAGCTCT
>sig_1776
GATCTGGGCCCATGCGGCCGCGGATCGATGCTCACTCAAAGGCGGTAATACGGTTATCCA
>sig_1777
TTCTCCTAGACCTCGCAACCCTCCGCCATAACCTCACCGAATTAATGTGAGTTAGCTCAC
>sig_1778
CAGGGGATAACGCAGGAAAGAAGGCAAAGCCGTTTTTCCATAGGCTCCGCCCCCCTGACA
>sig_1779
TTAATACGACTCACTATAGGGAGACCCAAGCTTGGGCTGCAGGTCGACTCTAGAGGATCC
>sig_1780
TTCTATATTAATTACAATTTGATTTGACTTGCTCAAAAAGCGGCCGCGGCGGCCGCGAAT
>sig_1781
CCGGAGCGATCGCAGATCCTTGCGGCCGCGGATCCATTTAAATTCGAATTCGCTAGCTCT
>sig_1782
AAAGCTGGTACGAGGACAGGCTGGAGCCATGGCTGGTGACCACGTCGTGGAATGCCTTCG
>sig_1783
GAGGCCCTTTCGTCTTCAAGAATTCTCATGTTTGACAGCTTATCATCGATAAGCTTCACG
>sig_1784
TTGTTCTTCCATTTTAGCTTCCTTAGCTCCTGAAAATCTCGATAACTCAAAAAATACGCC
>sig_1785
AGCTAGTGGGAGCGGACGCCCGCGGTAGTGTTTTGAGGAGGAGCGAGGGAGGAGGAGCGA
>sig_1786
CAAAAGTGTAAAATAGACTTAAAATATAAAAAAATAGACTTGTTATACAGAGTTGATATA
>sig_1787
CGAGCTCGGATCCGAGTGGTCTCATACAGAACTTATAAGAACTCTATCAATGATAGAGTT
>sig_1788
GACGGGCTTGTCTGCTCCCGGCATCCGCTTACAAGCAAGCTGTGACCGTCTCCGGGAGCT
>sig_1789
CTCCGTCGACAAGCTTGCGGCCGCACTCGAGCACCACCACCACCACCACTGAGATCTGAC
>sig_1790
AGGCGTATCACGAGGCCCTTTCGTCCTCGAGTTTACCACTCCCTATCAGTGATAGAGAAA
>sig_1791
AGGAATTATCGCGGGTTGTGGCAAGCTTATCATCGTGTTTTTCAAAGGAAAACCACGTCC
>sig_1792
TCGAGCTCTAAGCATGATGATGATGATGATGGCTGTTATCAACCACTTTGTACAAGAAAG
>sig_1793
GGTTCCTTCCGGTATTGTCTCCTTCCGTGTTTCAGTTAGCCTCCCCCATCTCCCGATCCG
>sig_1794
CAAAATCCGGAGGTGGTGGCGGAGAAAACCTGTACTTCCAAGCGATCGCCATGGAATAAG
>sig_1795
TTTACGTTTCTCGTTCAGCTTTTTTGTACAAACTTGTACCTGCAGCACCATGGTGATGGT
>sig_1796
TATCCCTACCCGGGATTACCCTGTTATCCCTAGAGCTTGGCGTAATCATGGTCATAGCTG
>sig_1797
TTACGAATTCCCGGGGATCGATCCGTCGACCTGCAGCCAAGCTTGGCACTGGCCGTCGTT
>sig_1798
TTCAAGTCCTCTTCAGAAATGAGCTTTTGCTCAGAGTTAATTAACCCGGGGATCCCCATG
>sig_1799
CAATTCGAGCTCGGTACCCGGGGATCCTCTAGAGTCGACCTGCAGGCATGCAAGCTTGAG
>sig_1800
TCTCGAGCTCGGATCCATGATGATGATGATGATGGCCATGATGATGATGATGATGCATGG
>sig_1801
CTTTAAGCCAGATGCCCATCGCGATTCGTAGAGCCTCGTTGCGTTTGTTTGCACGAACCA
>sig_1802
GCCCTTCCCAACAGTTGCGCAGCCTGAATGGCGAATGCTAGAGCAGCTTGCCAACATGGT
>sig_1803
ATTTTAATCCCTCCTTTTAAATTCTGGATCCAATTATCTATGTTAAATGATTAACGTGCT
>sig_1804
GAAACGATAGGGACGGATCTGCTGGCGAAAGGGGGATGTGCTGCAAGGCGATTAAGTTGG
>sig_1805
CTTCTCCTTTCGACATGGAATTTTGCCTCCTTAAGTCACGTACCTAACTCGAATTCGAGT
>sig_1806
ATGATGCATGGTTACTCACCACTGCGATCCCCCAACTTGATATTAATAGGGAAAACAGCA
>sig_1807
CATCACGCCATGGGAATTCTACGTAGCGGCCGCGGATCCAAGCTTAGATCTCGAGGATGA
>sig_1808
TAAGTTGGGTAACGCCAGGGTTTTCCCAGTCACGACGTTGTAAAACGACGGGATCCATCT
>sig_1809
GTCGTACACCTTCGAAGCCATGACCACTTTGTACAAGAAAGCTGAACGAGAAACGTAAAA
>sig_1810
TCTAAGCACCGTTCAAGTCTTCCTCGGAGATTAGCTTTTGTTCACCGTTCAAATCTTCTT
>sig_1811
TGAATCGCGCACGCGGCGAAGGCTCCGCAGGGCCGCCACCCAGGCCGCCGCCCTCACTGC
>sig_1812
GCCTTTTGCTGGCCTTTTGCTCACATGGTACCCGGGAGCTCCATCAGGTGAGCACGGTCA
>sig_1813
GATCCGGCTGCTAACAAAGCCCGAAAGGAAGCTGAGTTGGCTGCTGCACCGCTGAGCAAT
>sig_1814
GAGGAATTCCTGCAGCCCGGGGGATCCACTAGTGAGCTCATGCATGATATCGTCCGGGCC
>sig_1815
GTACAAAGTGGTTTGATTCGACCCGGGATCCGGCTGCTAACAAAGCCCGAAAGGAAGCTG
>sig_1816
TGACTTACCTATTCTACCCAAGCAAAGCTTCGATTAGGAAGTAACCATGAGCCCAGAACG
>sig_1817
ATCGCAGCTTGGATACACGCAGCCCACGTAAAGGCGGCCGACACCGAGAGTGGACCATCC
>sig_1818
CTTTATGAAATCTATATACGTTTATATATATTTATTATCGCATTTTTTATTAAAACGTCT
>sig_1819
ACGATCGGGGAAATTCGAGCTGGTCACCTTTGTAGAAACGCAAAAAGGCCATCCGTCAGG
>sig_1820
TGGTGCTATCTGACTTTTTGCTGTTCTGCAGTTCCTGCCCTCTGATTTTCCAGTCTGACC
>sig_1821
TCACTAAAGGGAACAAAAGCTGGGCGACTCTAGAGGATCCCCGGGTACCGAGCTCGAATT
>sig_1822
TCGCCCTCGCCCTCGCACTTGAAGTAGTGGCCGTTCACGGTGCCCTCCATGTACATCTTG
>sig_1823
GCTACGCCTGAATAAGTGATAATAAGCGGATGAATGGCAGAAATTCGGACCTGCAGGCAT
>sig_1824
ACACTGGCGGCGACAAGATCGTGAACAACCAAGTGACCGCGGATCTAGATCTGCGGCCGC
>sig_1825
AAACAGGATCCTCTACGCCGATAAGCTCTGCACGCGCACTTTTATCCGCCTCTGCTGCGC
>sig_1826
GATCTACCATGTCTGCACTTCTGATCCTAGCTCTTGTTGGAGCTGCAGTTGCTGACTACA
>sig_1827
TTTGTTGGTCTAACTCCAGCCCTTTACGCCACCATAGCCGAAGCCCAGGATCCGTCGAAC
>sig_1828
AAACTTGCGACAAACAATAGGTAAGGATAAAGAGATGGGTATGAAAAACATAAATGCCGA
>sig_1829
TTCATGGCCTATGACTCCTATCAACGGAAACTGCAAGATTATCGGTGTTGTCGTGGAAGC
>sig_1830
TCCGAAGACAGCTTTTTTTCGTCCTTTCCACAAGATATATAAAGCCAAGAAATCGAAATA
>sig_1831
TGATCTGCCTACCTTTCACGAGTTGCGCAGTTTGTCTGCAAGACTCTATGAGAAGCAGAT
>sig_1832
GGCTTTCTTGCCGCCAAGGATCTGATGGCGCAGGGGATCAAGATCTATCGATTTTCGTTC
>sig_1833
GCAAATGCGCCCAATACGCAAACCGCCTCTCCCCGCGCGTTGGCCGATTCATTAATGCAG
>sig_1834
GACAAGGCCATGGCTGATCTGACCAAGGTGCACAAGCAATTGGTGCGGGACAACGCCGAT
>sig_1835
TTGGCTGCAGCCAAGCTTGGCACTGGCCGTCGTTTTACAACGTCGTGACTGGGAAAACCC
>sig_1836
GCATCGTGGTGTGACGCTCGTCGTTTGGTATGGCTTCATTCAGCTCCGGTTCCCAACGAT
>sig_1837
GAGTAAGAATAGCTTCGAATTCCCGGGGATCCGTCGACCTGCAGCCAAGCTTGCGATCCC
>sig_1838
AAGTTCTTCTCCTTTACTCATATGTATATCTCCTTCTTAAATCTAGATTTAAAGATCTCA
>sig_1839
CATCAATTCTACTAATAGTAGTAGCGTTAACATCCAATAAATCATACAGGTAAGGCAAAG
>sig_1840
CCGCCCGGGTACCTCTAGAATTCGGATCCTGCAGGAGCTTTGGCTAACACACACGCCATT
>sig_1841
GCGGCGATTTGGACGCCCACTCCTTCAAAGCCAATTCCTGTGATTCCGTTCTGCTTAGCC
>sig_1842
TACAATCCACCCATGGTGAGCAAGGGCGAGGAGCTGTTCACCGGGGTGGTGCCCATCCTG
>sig_1843
CAATTCGAGCTCGGTACCCGGGGATCCTCTAGAGTCGACCTGCAGGCATGCAAGCTTGTC
>sig_1844
CCAATCCAATAGGTAGATTATTAGTTACTATGTTAAGGAATGAATCGTTACCTTTTAGTA
>sig_1845
TGATCGTGAATTTTAATGCTACGATTGTTCGCCCACGCTTGATAGGTTCAACATAACAAG
>sig_1846
TCGCTCATTCTAGAGTCCCCCGTGTTCTCTCCAAATGAAATGAACTTCCTTATATAGAGG
>sig_1847
ATAAGCAGAGCTCAATAAAAGAGCCCACAACCCCTCACTCGGCGCGCCAGTCTTCCGATA
>sig_1848
TAAGGGATTTTGGTCATGATCAGCACGTGTTGACAATTAATCATCGGCATAGTATATCGG
>sig_1849
ATCGATCCTCTAGCTAGAGTCGATCGACATCGAGTTTCTCCATAATAATGTGTGAGTAGT
>sig_1850
CCGCGCCCGCTGCACCAGCACCCGCGCCGGAGAAGAAGAAGGGGCTGCTTTCCCGGTGGG
>sig_1851
TTCCCGGGGATCCGATTTTGGAGGATGGTCGCCACCACCAAACGTGGCTTGCCAGCCCTG
>sig_1852
TCAAGCAGATCTGAATTCTCATGTTTGACAGCTTATCATCGATAAGCTTTAATGCGGTAG
>sig_1853
ATAGGGCGGCCGCGAATTCAGATCTGGTACCGATATCAAGCTTGTCGACTCTAGATTGCG
>sig_1854
ACACCATGGGGCATATGGTGCACAGGCCTTGGATCCCGTCGACTAGAATTGTGAGCGCTC
>sig_1855
GGTTCGATCTAGAATGGCTAGCAAAGGAGAAGAACTTTTCACTGGAGTTGTCCCAATTCT
>sig_1856
ATCGCATGCTTGTTCGATAGAAGACAGTAGCTTCATCTTTCAGGAAGCTAGCTTAGATCT
>sig_1857
ACTTTTAACGACAACTTGAGAAGATCAAAAAACAACTAATTATTCGAAGGATCCAAACGA
>sig_1858
GATGATGCCCTTTCGTCTTCGAATAAATACCTGTGACGGAAGATCACTTCGCAGAATAAA
>sig_1859
TGCGGTGTGAAATACCGCACAGATGCGTAAGGAGAAAATACCGCATCAGGAANTTCCAAC
>sig_1860
CCCACAGATTAAAGAAAGTCATAAGACTTGAATCTTCAGAATTTTAAAAAGCAGTTTTGC
>sig_1861
GTCTCTCCCTTTAGTGAGGGTTAATTTAATCGATAATTCACTGGCCGTCGTTTTACAACG
>sig_1862
GTTTCTTTCATACCAATTGCAGTACTACCGCGTGGCACCAGACCCGCGGAACCTGGTGCT
>sig_1863
GTAGCTCATCCATCTGTCCCATTTTTTCAGCTAGGAAGTTTGGTTGCACTGGCCTTGGAC
>sig_1864
GTTCAAAATTGATCCTTTTTTTATAACAGGAATTAGGCGCCTGATGCGGTATTTTCTCCT
>sig_1865
CACTGTCTCCAACACGGTAATCATTGCTGTTCTGGTTGTCCTTGGAGCTGCAATAGTCAC
>sig_1866
GAAACAAAGAATACAAGAAAATATTTACAAAAAATCAATTTAACAATTCCTTAAAACATG
>sig_1867
TAATAGTTTGCGCTGCAGGGGGGGGGGGGCGCTGAGGTCTGCCTCGTGAAGAAGGTGTTG
>sig_1868
CTGCAGGAATTCGATATCAAGCTTATCGATACCGTCGACGCCGGCCAGCCTCGCAGAGCA
>sig_1869
GTGGTATGGCTGATTATGATCCTCTAGATCAGATCTAAGTGATCTCCAAAAAATAAGTAC
>sig_1870
CTAGGACGCGCTAGATAACTTCGTATAATGTATGCTATACGAAGTTATGCGGCCCGCGTC
>sig_1871
GCTATGACCATGATTACGCCAAGCTTGCATGCCTGCAGGTCGACCATGGTCCGTCCTGTA
>sig_1872
TGGTCGTTTGACAGTTAGTGCATTGGGTGCCTGCCCGTTTGGATCCACGCGGAACCAGAT
>sig_1873
GAGGCCCTTTCGTCTTCAAGAATTCTCATGTTTGACAGCTTATCATCGATAAGCTTCGGG
>sig_1874
AGATCCTCTTCTGAGATGAGTTTTTGTTCTACGTAAGCTGGCGGCCGCCGCGGCTCGAGG
>sig_1875
GGCTAGCTGATCAGCCAGTGCCAAGCTTGCATGCCTGCAGGTCGACTCTAGAGGATCTAT
>sig_1876
CTAGATATCCATTGCTGTTGACAAAGGGAATCAGGGGATCTTGAAGTTCCTATTCCGAAG
>sig_1877
AGAAATTCGATAAGCTTTAATGCGGTAGTTTATCACAGTTAAATTGCTAACGCAGTCAGG
>sig_1878
GTAATACGGTTATCCACAGAATCAGGGGATAACGCAGGAAAGAACATGTTAAGGTATACT
>sig_1879
GATCTGCATGGCATGCAAGCTTGGCACTGGCCACGCAAAAAGGCCATCCGTCAGGATGGC
>sig_1880
GTGAAGCCCGATGATTGGAAACTGATTCAGTCTGATTTCGCGGTTAGGCAGTACGTTCTC
>sig_1881
GACCGTCTCCGGGAGCTGCATGTGTCAGAGGTTTTCACCGTCATCACCGAAACGCGCGGC
>sig_1882
TGACAACGTCGAGCACAGCTGCGCAAGGAACGCCCCGTCGTGGCCAGCCACGATAGCCGC
>sig_1883
ATGAGAGGATCGCATCACCATCACCATCACGGATCTGGCTCTGGATCTGGTATCGAGGGA
>sig_1884
ATCACTTAGTGATGGTGATGGTGATGGTGGTGCTCGAGTTTTTCGAACTGCGGGTGGCTC
>sig_1885
CGCTTGGTACCATTCCCACGTGGATACATGGATCCGACCCATTTGCTGTCCACCAGTCAT
>sig_1886
GCCAAGAATTCCCGACTACGTAGTCGGGGATCCGCATGCATATGCGGCCGCAAGCTTAAT
>sig_1887
CATACCCGTTTTTTGGGCTAACAGGAGGAATTAACCATGGATCCGAGCTCGAGATCTGCA
>sig_1888
CCCGAGCTCCTTCGCGAGGTACCGGGCCCAAGCTTCTCGAGGAATTCCTGCAGCCCGGGG
>sig_1889
CCTCTAGAGTCCTCCGCCCAGGCAAGTCCAGGCAGGCCAGGCAAGTCCAGGCAGGCCAGG
>sig_1890
GTTGCTCAGCCGGATCCAAGCTTGGAATTCCTTCCCTTTCATTATTAATACCCTCTAGAT
>sig_1891
GACACCAGGATTTATTTATTCTGCGAAGTGATCTTCCGTCACAGGTATTTATTCGATGAA
>sig_1892
GCTTCTAGAAGCGATTGAGGATATCACGTGGGATCCGTGATGGTGATGGTGATGCGATCC
>sig_1893
CGGCGGTAGAAATAGCGCTGGTTGTGTTCGCTTACCAAGCCGGAGGCGATATCGCCGGGG
>sig_1894
CATCATTCGAACCGGTACCCACGTGATGGTGGTGGTGATGTGCCATGGTATATCTCCTTC
>sig_1895
CTCTAGAGGATCCCCGGGTACCGGTCGCCACCATGGCCTCCTCCGAGAACGTCATCACCG
>sig_1896
TTCCAAGGTACGGATGTCGGACTAGGTGAGTGGGGTGGAGGTTTCGGATGCGTTAACCAT
>sig_1897
AGCGGATAACAATTTCACACAGGAAACAGCTATGACCATGATTACGAATTCAAGCATCAT
>sig_1898
TTATTTTTCGAACTGCGGGTGGCTCCAAGCGCTGAGACCATGGTCCCCCTGCAGGTCGAC
>sig_1899
TTTGAACCGCTGTATCCGCCGTCTATGAAAATATCGTATACGTCCCAATCCTTCGAGCGG
>sig_1900
TCACCGTTCAAGTCTTCCTCGGAGATTAGCTTTTGTTCACCGTTAATTAACCCGCTCATT
>sig_1901
CACGTGGGAATGGTACCATGAGCTCCAATTCACTGGCCGTCGTTTTACAACGTCGTGACT
>sig_1902
TCCGCCCTCAGAAAAACTCATCGAGCATCAAGTGAAACTGCAATTTATTCATATCAGGAT
>sig_1903
ACCGCGCGAACGACATGGAGCGGCACGCGGGCGTGGAAAGCCTGGTCGGCTGGATCCCTG
>sig_1904
GTATTAAGGAAGTAAAAGTAAAAGCAAGAAAGATCTGATCTAGAGGATCATAATCAGCCA
>sig_1905
AGCAGCCGGATCAAGCTTCGAATTCCATGGTACCGTAGAATATTGGAAATAGACGTCACA
>sig_1906
AAACTTGAAGACGAAAGGGCCTCGTGATACGCCTATTTTTATAGGTTAATGTCATGATAA
>sig_1907
CCGGGGATCTAGAGTACTGGTTGAAACCCGGATCATGCATCAGTACGCGTGAGCTCGAAT
>sig_1908
ATCCTCTAGAGTCGACCTGCAGGCATGCAAGCTTGGGGGGGATCGATCCCGTCGTTTTAC
>sig_1909
GCCGGTGGTCTTCTCGTCACTAGTTTGTTCAGCGGTTTCAGCCTCCAACTCAGCTTCCTC
>sig_1910
TATACATATGGCTAGCATGACTGGTGGACAGCAAATGGGTCGGATCCGAGCTCGAGATCT
>sig_1911
AGGGAATTCCAACTGAGCGCCGGTCGCTACCATTACCAACTTGTCTGGTGTCAAAAATAA
>sig_1912
AACAGGGAAGTGAGAGGGCCGCGGCAAAGCCGTTTCCATAGGCTCCGCCCCTGACAAGCA
>sig_1913
CGGCATCACCGGGGCGACTGGGGCGGTAGCCGGCGCTTATATTGCCGATGACCTGCAGGG
>sig_1914
GCTTCCTTTCGGGCTTTGTTAGCAGCGGATCCACAGGACGGGTGTGGTCGCCATGATCGC
>sig_1915
AGCTGCCGCCCGCTGGGCATGAGCAACGGCCAACTCTCGTTAACTAGAGTAACGGGCTAC
>sig_1916
AGAAAAATAAACAAATAGGGGTAGCTTGTCGGGCTGATCGCCCATCCCGTTACTGCCCCG
>sig_1917
GCCGCTAATACGACTCACTATAGGGAGAAGCTTGCATGCCTGCAGGTCGACTCTAGGGGT
>sig_1918
GAGGCGGAAAGAACCAGCTGGGGGCGCGCCCCTCGAGCTAGAAAGCTTCCTAGAGGTACC
>sig_1919
AGCTCCATATGCCTACCTTCGATACCACCACTACCGCGTGGCACCAGACCCGCGGAGGGC
>sig_1920
TGTCGGCGATATAGGCGCCAGCAACGGCACCTGTGGCGCCGGTGATGCCGGCCACGATGC
>sig_1921
GTCGCTCATTCTAGAGTCCCCCGTGTTCTCTCCAAATGAAATGAACTTCCTTATATAGAG
>sig_1922
TTGCTGTTCTGGTTGTCCTTGGAGCTGCAATAGTCACTGGAGCTGTGGTGGCTCGAGCTC
>sig_1923
ATGTGAGTACGCTGCCCTGCTGTGCGGTCTGGGTACTGCCATAACCTGCCGTGAGCGAGC
>sig_1924
ACTCACTATAGGGCGAATTGGGTACCAAATTGTAAGCGTTAATATTTTGTTAAAATTCGC
>sig_1925
GATGATAAGCTGTCAAACATGAGAATTCGATAAGCTTCTAGGATCCCCAGCTTGTTGATA
>sig_1926
CCAAGTGACCGCGGATCTAGATCTGCGGCCGCAGGCCTCGCGACTAGTTTAAACCCGGGG
>sig_1927
AGCAACACAATTAGAAATTTTTTTTCCCTCCCATGCATAGACAGAAGGGAATTTAGTAGC
>sig_1928
CAGGTATTTATTCGGCGCAATTGCCCTATGCTACTCCGTCAAGCCGTCAATTGTCTGATT
>sig_1929
GGGGGATTTAACTGGAGGCGTGAAAAACGGGGAGCTGATCTTAAGGCCTAGGTCTAGAGT
>sig_1930
ACTCAGCTTCCTTTCGGGCTTTGTTAGCAGCCGGATCAAGCTTCGACGAATTTCTGCCAT
>sig_1931
TTTTTTTTTTTTTTTTTTTTTTTTTTTTTTTTTTTTTTGGTTCCTGGGTGGCTAATAACT
>sig_1932
TGCCACTTGCATCGATGAATTGATCCGAAGTTCCTATTCTCTAGACATCATTAATTCCTA
>sig_1933
TTGAGAAAGCGCCCAATACGCAAACCGCCTCTCCCCGCGCGTTGGCCGATTCATTAATGC
>sig_1934
ACGTTTCTCGTTCAGCTTTCTTGTACAAAGTGGTTGATAACAGCCATCATCATCATCATC
>sig_1935
CGCTCGATTTCTCCACCCTGGTGCCACGCGGTTCCATGGGATCGTTTCGCATGATTGAAC
>sig_1936
TGTTTTTGGCGTCTTCCATTTTACCAACAGTACCGGAATGCCAAGCTCAGATCCAAGCTT
>sig_1937
TGTGCTTAGCTCATTAAACTCCAGAAACCCGCGGCTGAGTGGCTCCTTCAATCGTTGCGG
>sig_1938
TGAGTGAGCTAACTCACATTAATTCGGTGAGGTTATGGCGGAGGGTTGCGAGGTCTAGGA
>sig_1939
AAGGGAATAAGGGCGACACGGAAATGTTGAATACTCATACTCTTCCTTTTTCAATATTCC
>sig_1940
CGATTTGGCACTGGCCGTCGTTTTACAACGTCGTGACTGGGAAAACCCTGGCGTTACCCA
>sig_1941
AGTAGTAAGATTAGAGATAATACAACAATAAAAAAATGGTTTAGAACTTACTCACAGCGT
>sig_1942
CTAAAAATCCTTGAAGATTTTTATTCTGATCTTGCCGATGTTACACAGAAGAATTTACGC
>sig_1943
CGGCGCCAGCTGCTTTTTTGTACAAACTTGTGATAAACGCTAGCCAGCTTGGGTCTCCCT
>sig_1944
GGTCGACTCTAGAGGATCCCCGGGTACCGAGCTCGAATTCATCGATGATAAGCTGTCAAA
>sig_1945
TCGACTCTAGAGGATCCCCTAGAAATAATCTCAGACATCGGAAACTATGTCGGCTGCTGC
>sig_1946
CAGCTGGTACCATGGAATTCGAAGCTTGATCCGCGACCCATTTGCTGTCCACCAGTCATG
>sig_1947
GTTTGGCCTTGTTGGCCATCATTTTGGGCTGCAGGAATTCGATATCAAGCTTATCGATAC
>sig_1948
TTTCAAATTTACGACCTTGATTAATAGCGTAAGCAAGAACGGCTTCGTCATCCATTAGAG
>sig_1949
CGTGGAACAGTACGAGCGCGCCGAGGGCCGCCACTCCACCGGCGCCGCTGTTATCACAAG
>sig_1950
TCCATCGATAAGCTTTAATGCGGTAGTTTATCACAGTTAAATTGCTAACGCAGTCAGGCA
>sig_1951
TCGAGGGTACCCGGGACATCTAGACTGCAGCCAAGCTTGGCTGTTTTGGCGGATGAGAGA
>sig_1952
CCTTGTCATGGGAATTCGCGCGACCGGATCCGGGCAACGTTGTTGCCATTGCTGCAGGCG
>sig_1953
AAAAATTACAGCTACATAAATTACACAATTTAAACAGATCTGAATTCCAGCTGAGCGCCG
>sig_1954
CTATAGAATACACGGAATTCGAGCTCGGTACCCGGGGATCCTCTAGAGTCGACCTGCAGG
>sig_1955
AGTTACGAGGGATACCACGACCTTCGATCAGATCGAGAGCTCGACACGGGGTCATTAAAC
>sig_1956
CCACCGCCGCCTTCTATGAAAGGTTGGGCTTCGGAATCGTTTTCCGGGACGCCCTCGCGG
>sig_1957
CCTCTAGCAGATCCTCGAGTTAATCGATGAATTCTCTAGAACTAGTAAGCTTGGATCCCA
>sig_1958
TCCCATATGGTCGACCTGCAGGCGGCCGCACTAGTGATATCCCGCGGCCATGGCGGCCGG
>sig_1959
CTAGAGGATCCCCATAACTTCGTATAATGTATGCTATACGAAGTTATGGGTACCGGGGCT
>sig_1960
TCCAGTGCAAAGCTTGGGAAATAGTACATAATGGATTTCCTTACGCGAAATACGGGCAGA
>sig_1961
AGTGAATAACCAGCCGTCTTTCGATGCGCCATCAACCAGACGATAGTTATCACGGAAGTT
>sig_1962
CATGCGAAACGATCCTCATCCTGTCTCTTGATCATTGATCCCCTGCGCCATCAGATCCTT
>sig_1963
AATACTCATACTCTTCCTTTTTCAATATTCCCTTGTGCAAAGCTGACAGCTTGTATGTTT
>sig_1964
ATCCCCGGGTACCGAGCTCGAATTGGCCGCACTTGTGTATAAGAGTCAGAATTCCACAAA
>sig_1965
CGGCCAATTAACCCTCACTAAAGGGATCCCTATAGTGAGTCGTATTATGGCCGATTCGGC
>sig_1966
AAGTTCATTTCATTTGGAGAGGACACGCTCGAGGAATTCTTGACATGAACAGCGACGGTG
>sig_1967
AGATCTAATTCTCATGTTTGACAGCTTATCATCGATAAGCTTTTCAATTCAATTCATCAT
>sig_1968
CAGCTATGACCATGATTACGAATTCGAGCTCGGTACCCGGGGATCCGTCGATCATATCGT
>sig_1969
CTTCTTGACGAGTTCTTCTGAGCGGGACTCTGGGGTTCGCCTCGAGGCGAAATGACCGAC
>sig_1970
CGATGATTAATTGTCAACAGCTCATTTCAGAATATTTGCCAGAACCGTTGTGATGTCGGA
>sig_1971
AAACTGTAATGAATTCGAGCTCGGTACCCGGGGATCCTCTAGAGTCGACCTGCAGGCATG
>sig_1972
TCTTGCGGAGAACTGTGAATGCGCAAATGCGCCCAATACGCAAACCGCCTCTCCCCGCGC
>sig_1973
GAATTCGAGCTCGGTACCCGTTAATTAACGTTAATTAACGTTAATTAACGTTAATTAACG
>sig_1974
CGAAGTTATGCGGCCCGCGTCCTCGGTACCGGGCCCCCCCTCGAGGTCGACGGTATCGAT
>sig_1975
AAATTCCCCTCGGTATCCAATTAGAGTCTCATATTCACTCTCAATCCAGATCTCGACTCT
>sig_1976
AAACGACGGCCAGTGTTAACTCTAGGAGATCTTCTAGGGTACCTCTAGGAATTCTCTAGC
>sig_1977
AATTGACATTGTGAGCGGATAACAAGATACTGAGCACATCAGCAGGACGCACTGACCGAA
>sig_1978
TTTATATGTGCTTTTGGCGGCGGCGGCGCATTCTGCCTTTGCGGCCATGGTCCATCATCA
>sig_1979
GCAGCCGAAACCGCAGCCGAAACCGGAACCGGAAGGTACCGACTTGCAAGCCATCTGCGG
>sig_1980
GTTAATAGTTTGCGCAACGTTGTTGCCATTGCCCCCTGTAATCCGGGCAGCGCAACGGAA
>sig_1981
AAGTCGGCCTCTAATACGACTCACTATAGGGAGCTAAGCTTGGGCCCTCTAGACAGGAAT
>sig_1982
CTCGCTTTCAATTTAACACAACCCTCAAGAACCTTTGTATTTATTTTCACTTTTTAAGTA
>sig_1983
CAAGAATTCATTAATGCGGTAGTTTATCACAGTTAAATTGCTAACGCAGTCAGGCACCGT
>sig_1984
CTTTAGCAGCCCTTGCGCCCTGAGTGCTTGCGGCAGCGTGAAGCTCGAGGTATGGGATTC
>sig_1985
GGACTCCTATTATCGGCACCAGTTAAATCAAATACTTACGTATTATTCGTGCCTTCCTTA
>sig_1986
GGAAACAGCTATGACCATGATTACGAATTACCCCGGTTGATAATCAGAAAAGCCCCAAAA
>sig_1987
AAAACGACGGCCAGTGAATTGTAATACGACTCACTATAGGGCGCGAGCTCGGTACCCGGG
>sig_1988
CCCGCCTAATGAGCGGGCTTTTTTTTAGATGCAGCCAAGCTTGCATGCCTGCAGATTGGA
>sig_1989
ATAGGGCGAATTGGAGCTCCACCGCGGTGGCGGCCGCTCTAGAACTAGTGGATCCCCCGG
>sig_1990
AAGGACCATAGACCATGGCTAGCTCGCGAGTCGACTCTAGAGAATTCCTCGAGCCCGGGT
>sig_1991
CCATGGTACCCGGGGATCCTCTAGAGTCGACCTGCAGGCATGCAAGCTTGGCGTAATCAT
>sig_1992
GCACGATTTAGGTGACACTATAGAATAGGAATTCGGATCCGTAAGCTTCTCCCTATAGTG
>sig_1993
ATTGAGATGAATGGCAAGCTGGTCAAAACCACCATTGAGGAACTCATCCCCCTCAAGTAC
>sig_1994
TGACCTCCATAGAAGACACCGGGACCGATCCAGCCTAAGCTTAATACGACTCACTATAGG
>sig_1995
GAGCTTTGCAAATTAAAGCCTTCGAGCGTCCCAAAACCTTCTCAAGCAAGGTTTTCAGTA
>sig_1996
GTCGCTGTTCGGCTCGGACCCCCTGTCGCAAGCTTCCGGCTCCGCCGGTTCCGCCGGCTC
>sig_1997
ACGACGACAAGAGTCCGAGCTCGTGGATCCGAATTCTGTACAGGCGCGCCTGCAGGACGT
>sig_1998
GGATATCTGCAGAATTCGCCCTTTCATTACGCCCCGCCCTGCCACTCATCGCAGTACTGT
>sig_1999
CGCCTGGTGGCGCTGCCTGCCGTTGTTGCGCTCTTTGCCTGGTGGTGGCAAAGCGCCCGC
>sig_2000
AATAGACAGATCGCTGAGATAGGTGCCTCACTGATTAAGCATTGGTAAGTGACCAAACAG
>sig_2001
CTGCAAGATCTGCGGCCGCTTGGAGCCACCCGCAGTTCGAAAAATAAGCTTAATTAGCTG
>sig_2002
AGCTCGAGATCTGCAGCTGGTACCATGGAATTCGAAGCTTGATCCCGACCCATTTGCTGT
>sig_2003
AAACGACGGCCAGTGAATTCGAGCTCGGTACCAAGGCCCGGGCTGGCCACGGCCGCCTAG
>sig_2004
TCGTGATGGTGATGGTGATGGTAGTACGACATATGTATATCTCCTTCTTAAAGTTAAACA
>sig_2005
TGAATGTTCCGTTGCGCTGCCCGGATTACAGCTGCGTTTCCTGTTTGGGGTCGTTTGCGG
>sig_2006
ACCGCGCGAACGACATGGAGCGGCACGCGGGCGTGGAAAGCCTGGTCGGCTGGATCATTT
>sig_2007
CTGAGCGGGACTCTGGGGTTCGGATCGATCCTCTAGCTAGAGTCGATCGACATCGAGTTT
>sig_2008
TTCGGATCCTGGCTGTGGTGATGATGGTGATGGCTGCTGCCCATGGTATATCTCCTTATT
>sig_2009
TTCGTGTATAACGGAGCCTGACATTTATATTCCCCAGAACATCAGGTTAATGGCGTTTTT
>sig_2010
TTTGCTTATACAATCTTCCTGTTTTTGGGGCTTTTCTTATTATCAACCGGGGTACATATG
>sig_2011
CGTGACCGCCGCCGGGATCACTCACGGCATGGACGAGCTGTACATCACAAGTTTGTACAA
>sig_2012
TCCTCTTCTGAGATGAGTTTTTGTTCGAACTCGACGGGCCGTCTGGGGCGAGAAGCGGAG
>sig_2013
GCGATTAATAGATCTCTATTGGCAATAATGCGTCTGGTTCTGTTGCAAAGTTTTAAATAA
>sig_2014
GTGACGCTTGCGGAGAACAAAAACTTATTTCTGAAGAAGACTTGTAAGCGGCCGCAAGCT
>sig_2015
CTGCGATTGCGGCTACGGGAGCGCTGGCGATGTCGGCGGTGGCGGCTGGGGGCCTTGGAG
>sig_2016
CTAAGGAAATACTTACATATGGTACCCGGGGATCCTCTAGAGTCGACCTGCAGTAATCGT
>sig_2017
GGTGCTCGACCATGCCGCCTAGCGGGCTCGACGAACTCGACGCCAAGGCGGAGCAGTCCA
>sig_2018
CCATCACCATGGTGCTGCAGGTACAAGTTTGTACAAAAAAGCTGAACGAGAAACGTAAAA
>sig_2019
GTCCAAGCTCAGCTAATTAAGCTTATTAAGCTACTAAAGCGTAGTTTTCGTCGTTTGCTG
>sig_2020
CACTCGGGGCTCACCCGGGCGGCGGCTCGCTCGCCGAAGACGGTCGAACCGTCCTGAGGG
>sig_2021
GAGGATATCAAGATCTGGCCTCGGCGGCCAAGCTTAGACACTAGAGGGTATATAATGGAA
>sig_2022
ATTCTGCCTCCCAGAGCCTGATAAAAACGGTTAGCGCTAGCAGCACGCCATAGTGACTGG
>sig_2023
TTTTCACCGTCATCACCGAAACGCGCGAGGCAGCAGATCCCCCGATCAAGTAGATACACT
>sig_2024
CCAACCAGCGGCACCAGCGGCGCCTGAGAGGAGCTTATCGGCCAGCCTCGCAGAGCAGGA
>sig_2025
ATCTTATGATGTCTGGATCCGTCGACCGATGCCCTTGAGAGCCTTCAACCCAGTCAGCTC
>sig_2026
TCATGATTCCGTATGGCAATGAAAGACGGTGAGCTGGTGATATGGGATAGTGTTCACCCT
>sig_2027
ATTTTAAATTCAAACTCCTCTCTCAACTCTCCAAAAAACGGGCAGAAGGTGGTATGGATC
>sig_2028
GCCCGGCGAACCGCGCGCGGCAGGCACAGACGCACCAGAGCCGGGAGGCCCTGAATGAAC
>sig_2029
TGACCTGAATTCGAGCTCGCCCGGGGATCCTCTAGAGTCGACCTGCAGCCCAAGCTTATC
>sig_2030
GGAGTCCCCGATCACGCCCTCCATCGTATGCGTTTTTCCGGAGGACGTCTGACCGTATGC
>sig_2031
AACTGCATCCCTTAACTTGTTTTTCGTGTGCCTATTTTTTGTGAATCGCTAAGAAACCAT
>sig_2032
AAAACCTCTACAAATGTGGTATGGCTGATTATGATCCTCTAGATCAGATCTTTCTTGCTT
>sig_2033
AGGTACCCGGGAATTCTCGAGAAGCTTGACTTTGTCATCGTCGTCCTTGTAGTCCATAAG
>sig_2034
TTCTCGTTCAGCTTTCTTGTACAAAGTGGTGATCAAGCTTGAAGGTAAGCCTATCCCTAA
>sig_2035
TCGTCTTCAAGAATTCTCATGTTTGACAGCTTATCATCGATATGAGCTTTAATGCGGTAG
>sig_2036
ACCGCGGCCGCCTTAAGACGCGTGGATCCCCGGGAATTCGTAATCATGGTCATAGCTGTT
>sig_2037
AGCTCGAATTGACGCGTCGAATTAATTCCGCTAGCTTCACGCTGCCGCAAGCACTCAGGG
>sig_2038
AACAAGCTGGGGATCCTAGAAGCTTATCGAATTCGATAACCCTAAAGTTATGGAAATAAG
>sig_2039
TGCCACCTGCATCGATGAATTGATCCGAAGTTCCTATTCTCTAGAAAGTATAGGAACTTC
>sig_2040
ATGGAACAAGACCCGGGAAGAGAATTCGGATCCGCAGATCCACGCGGAACCAGCAGGCCC
>sig_2041
AGCGTTCGGCGTGTAGCGGAGGCGGTGCGGCATCCCAGGTGGCGGATCTGATCATATGCA
>sig_2042
AGACGATAACGGCTCTCTCTTTTATAGGTGTAAACCTTAAACTGTAAAGATAAGCTTGCA
>sig_2043
AGCCGGGCCCTTTTGACTGTAAATAAAATTGTAAGGAGTAAAAAGTACTTTTTTTTCTAA
>sig_2044
AATCTGGAACATCGTATGGGTAGCCACCGGTCCACTGCTGCAAGTGAAGGTCCATGGAAG
>sig_2045
AGCCAATCAATTCTTGCGGAGAACTGTGAATGCGCAAACCAACCCGAGCTCGGTACCGGG
>sig_2046
ATCTATCAACAGGAGTCCAAGCTCAGCTAATTAAGCTTATTAAGCTACTAAAGCGTAGTT
>sig_2047
GGAAACAGCTATGACCATGATTACGAATTTAATACGACTCACTATAGGGAATTTGGCCCT
>sig_2048
CGACGACACCGACGAAGGAGTTGATCCCCTGCGCCATCAGATCCTTGGCGGCAAGAAAGC
>sig_2049
GGTACCGGATCCAGTCGACCATGGTTAAGTATTTCCTTAGAGAATTGGTTCTATCTCCTT
>sig_2050
CTGGTGATTTTTGCGGACTCTAGACTAGGTGGATCTTCACTTGTACAGCTCGTCCATGCC
>sig_2051
TTGTAAAACGACGGGATCTATCATCTTGGTGAAGGGATCAATTCCCAGCTTGTCATCGTC
>sig_2052
ACCCTCAGGGCCAGCGGGAGCCCTCCGGCGGCTGCAAGCTGGGCACTAGTATGAGCTCCA
>sig_2053
GGAGCGTTGGCTTCATCGCTACTTTGACCCATTTTAGCTTCCTTAGCTCCTGAAAATCTC
>sig_2054
ATGTTTGACAGCTTATCATCGAATTCGATAAGCTTTAATGCGGTAGTTTATCACAGTTAA
>sig_2055
GTCACGACGTTGTAAAACGACGGCCAGTGAATTGTCCATTTTAGCCTCCTTAGCTCCTGA
>sig_2056
AACTTTAAGAAGGAGATATACCATGGCTAGCTGGAGCCACCCGCAGTTCGAAAAATCTGA
>sig_2057
CGAAACGCGCGAGGCAGATCGTCAGTCAGTCACGATGAATTCCCGGGGATCCACGCGGAA
>sig_2058
ATATGCATTCACCTTTTCTAGATGCTGCTACCCAATCTTTTGTGCATATCAAAGCTTCAA
>sig_2059
GGGGTCAGCACCGTTTCTGCGGACTGGCTTTCTACGTGTTCCGCTTCCTTTAGCAGCCCG
>sig_2060
CTGTAAATCAACAACGCACAGAATCTAGCGCTTAATAAATGTACTAATAACCCGGATCCG
>sig_2061
TGTTTGTAGAATTAGAATATATTTATTTGGCTCATATTTGCTTTTTAAAAGCTTGGCACT
>sig_2062
CGAGGTACCATTTATCAGGGTTATTGTCTCATGAGCGGATACATATTTGAATGTATTTAG
>sig_2063
ATTTAAATTAATAAGCTTGGATCCGAGCTCGCATGCTCGAGATCTGCAGCTAGCGAATTC
>sig_2064
CTCTGGCGCATCGGGCTTCCCATACAATCCATAGATTGTCGCACCTGATTGCCCGACATT
>sig_2065
TAGAGGATCTACAACTCCACTTATTGTTAGGTAGAATTGTCCGTTAGTTGTTTATTAATT
>sig_2066
AACGCGAACCACCATCAAACAGGATTTTCGCCTGCTGGGGCAAACCACGTGGACCGCTTG
>sig_2067
AACAAGTTTGTACAAAAAAGCAGGCTCCGCGGCCGCCCCCTTCACCATGATAGATCCCGT
>sig_2068
AATTTCACACAGGAAACAGCTATGACCATGATTACGAATTCCCGGGGATCCGTCGAGATT
>sig_2069
CCCCGGGTGCTGCAGCGAGGGCGGGCAACTTCATCATCGGCTAGCTTGATTAGTGTTTTG
>sig_2070
GTCAGCGGGGAGCGCTTGGTTTTGGGAGAGTAGCGACACTCCCAGTTGTTCTTCAGACAC
>sig_2071
TGGCAGGGCGGGGCGTAAACGCGTGGATCCCCCTCAAGTCAAAAGCCTCCGGTCGGAGGC
>sig_2072
GGGGGCGCGCCCCTCGAGCTAGAATCGATCCTAGAGAATTCCTAGAAGATCTCCTAGAGT
>sig_2073
ACGATGCGTCCGGCGTAGAGGATCGATCCACTCGTTATTCTCGGACGAGTGTTCAGTAAT
>sig_2074
GACCATGGCTAGCCGCGGATCGATTTGACATCCTCTGACAATCCTAGAGATAGGACGTCC
>sig_2075
CTGGTGGACAGCAAATGGGTCGGGATCCGGCTGCTAACAAAGCCCGAAAGGAAGCTGAGT
>sig_2076
GGGAAGCGCAAACTGCCCTGCAACGGGAGCGTTGGCTTCATCGCTACTTTGACCCATTTT
>sig_2077
TAGGCCAGTGAGGCCTAGAGTCGACCCAGATCCGCCTACCTTTCACGAGTTGCGCAGTTT
>sig_2078
TATGCATGCGCCTGATGCGGTATTTTCTCCTTACGCATATCGACATCCGCCCTCACCGCC
>sig_2079
ACCGGTTGCTGCTGCTGCTGCTGCTCTCATGGCTTCGAAAGTTTATGATCCAGAACAAAG
>sig_2080
TCGTTATTCAGTAAGTAATCCAATTCGGCATCAAGAAGATCCTTTGATCTTTTCTACGGG
>sig_2081
AAACTACGCTTTAGTAGCTTAATAAGCTTAATTAGCTGAGCTTGGACTCCTGTTGATAGA
>sig_2082
CCCTCAAGACCCGTTTAGAGGCCCCAAGGGGTTATGCTAAAGCTTGTCGACGGAGCTCGA
>sig_2083
CTCGCCCGGGGATCCTCTAGAGTCATTGTTTAGGTTCGCTTTTCTGTTTTATTTGTTTCG
>sig_2084
GAGGCCCTTTCGTCTTCAAGAATTCTCATGTTTGACAGCTTATCATCGATAAGCTTCTTG
>sig_2085
GGTACCCTGGTGCCACGCGGTTCCATGGGATATCTGTGGATCCGAATTCGAGCTCCGTCG
>sig_2086
GAATTCTGGAAGAAGACCCAATTCGCCCTATAGTGAGTCGTATTACAATTCACTGGCCGT
>sig_2087
TCCCCGGGGATCTCTCACCTACCAAACAATGCCCCCCTGCAAAAAATAAATTCATATAAA
>sig_2088
CGCCCGGGCGGCCGCCACCGCGGTGGAGGGGGATCAGATTGTCGTTTCCCGCCTTCAGTT
>sig_2089
GTTTGACAGCTTATCATCGATAAGCTTGCTGATTGATTGACCGGATCCTCTACGCCGGAC
>sig_2090
CGATTCAGGCCTGGTATGAGTCAGCAACACCTTCTTCACGAGGCAGACCTCTCGACGGAT
>sig_2091
TGCGCCGGATACCAAAGCGCCAGGCCTCACTCAGGCGCTAAATACTAAAGATGGCGCAGT
>sig_2092
GCGTCGCCGCTTTCATCGGTTGTCGGATCCGACTCGAGTCCTGCAGGCATGCAAGCTTGG
>sig_2093
TCGAGCTCGCCCGGGGATCCTCTAGAGTCGACCTGCAGCCCAAGCTTTGCACTGGATTGC
>sig_2094
GTGGTTTAAACGCGGCCGCGGTACCACTAGTACGCGTAGGCCTGAGCTCTTTGACAGGAT
>sig_2095
TCGACCAATTGCTATCGCGGCCGCCGAGATCATATCACTGTGGACGTTGATGAAAGAATA
>sig_2096
TAGAGGATCCCCGGGTACCGAGCTCGAATTCCGTGATAGGTGGGCTGCCCTTCCTGGTTG
>sig_2097
ATTTTGTTTAACTTTAAGAAGGAGATATACCATGGCACATCACCACCACCATCACGTGGG
>sig_2098
CCCAAGGGGTTATGCTAGTTATTGCTCAGTTAACTACGTCGACATCGATAAGCTTAAGAT
>sig_2099
CGGAGCTCGAATTCGGATCCGACCCATTTGCTGTCCACCAGTCATGCTAGCCATGGTATA
>sig_2100
GTCGCATGCACGCGTACGTAAGCTTGGATCCTCTAGAGTCGACGAGCTCACTAGTGACAG
>sig_2101
GGAAGCTAAAATGCATCATCATCATCATCATGGCCATCATCATCATCATCATGGATCCGA
>sig_2102
ACCCCGGTGAACAGCTCCTCGCCCTTGCTCACCATGCTCATTCTAGAGTCCCCCGTGTTC
>sig_2103
GACTCGAGAGATCTAAGCTTAGAGGATCTCACCATCACCATCACCATGCGGCCGCATCGT
>sig_2104
ACAGCCCAGATCTGGGTACCGACGACGACGACAAGGCCATGGGATATCTGTGGATCCGAA
>sig_2105
CCGCGGCCATGGATAACATGGCCAACAAAACCATGGCGGCCGGGAGCATGCGACGTCGGG
>sig_2106
CGCCCTAACAAAAAGTGATATCCAGGCCGGTAGATTCACGGAAGACCGTTCCAATTCATT
>sig_2107
AGATCAGTTGGGTGCACGAGTGGGTTCTGCAGGGAAACACGCCGAGCGTCCTCCTCCGAT
>sig_2108
GAAATTAATACGACTCACTATAGGGAGACCGGAAGCTTGCCGCCACCATGGTGAGCAAGG
>sig_2109
CTTGGAGTAGACGAGAGTGTCGTGCTCCACCATGTTGGCAAGCTGCTCTAGCATTCGCCA
>sig_2110
GCCGAGCGCAGAAGTGGTCCGATTTCGAACCCCGATACAAATTCCCCGTAGGCGCTAGGG
>sig_2111
ACCGCGCGAACGACATGGAGCGGCACGCGGGCGTGGAAAGCCTGGTCGGCTGGATCCTCT
>sig_2112
CCGCCCCCATCGCTGCACAAAATACTGCATCCATTTACCGTCATTGACGTCAATAGGGGG
>sig_2113
TAACAATTTCACACAGGAAACAGCTATGACCATGATTACAAGCTTGGCTGCAGGTCGACG
>sig_2114
GGAGATATACATATGGCTAGCATGACTGGTGGACAGCAAATGGGTCGGGATCCGGCTGCT
>sig_2115
CATTAACCTATAAAAATAGGCGTATCACGAGGCCCTTTCGTCTTCAAGCAGATCTGAATT
>sig_2116
TGCCTGCAGGTCGACTCTAGAGGATCCCCGGGTACCGGTCGCCACCATGGTGCGCTCCTC
>sig_2117
CAGACGTGACTTGGACTCAACCATCTCAAGGCTGGTGAATTCCTGCAGCCCGGGGGATCC
>sig_2118
CAATGGATTTCGGCTTCGACGCGTAACTCACGTTAAGGGATTTTGGTCATGATCAGCACG
>sig_2119
AAAAAAGTTGCTTTTTCGTACCTATTAATGTATCGTTTTAGAAAACCGACTGTAAAAAGT
>sig_2120
AATCGGCGTCCCCAAGCTCGAATCTTTCGGCTCACGTCTGTGGCCATATGGATCCTTCCA
>sig_2121
TTCGATCCCCCAAGCTTACTTAGATCTCGAGCTAGCACGCGTAAGAGCTCGGTACCTCCC
>sig_2122
AATAATTTCCAAGGACAAAATTGGAGAGAACATCGTTTCGAATAATTAGTTGTTTTTTGA
>sig_2123
ATAGGAACTTCAAGATCCCCCTGGCGAAAGGGGGATGTGCTGCAAGGCGATTAAGTTGGG
>sig_2124
AACGCCTTATCCGGCCTACGGTTCGACGCATGCAGGCATGAAACCGCGTCTTTTTTCAGA
>sig_2125
GGTTTTCCCAGTCACGACGTTGTAAAACGACGGGATCCATGGTACCGGTACTAGTACTCC
>sig_2126
AAGAGAATTCGGATCCGAGATCCACGCGGAACCAGCAGTTGCTCAGCGGTTTCAGCCTCC
>sig_2127
CCACGCGGAACAAGCGAGTTGACAGGATTAACCTGGGCCAGCGGGGATGGTCCTCCAACG
>sig_2128
AGAAAATATAGGGAAAATGGTACTTGTTAAAAATTCGGAATATTTATACAACATCATAAT
>sig_2129
AAGCTGAGGGCCACCCTTCTATCCCCACCGCGCGATCGCCATGGAATAAGTAAGGAATCC
>sig_2130
ATTTGGTACCTCTAGAGGATCGATCCCCCGGATCTGATCATGGAGATAATTAAAATGATA
>sig_2131
TTTGACAGCTTATCATCGATAAGCTTACTCCCCATCCCCGGGCAATAAGGGCTGCACGCG
>sig_2132
TAGACCCGGGATTTAAATCGCTAGCGGGCTGCTAAAGGAAGCGGAACACGTAGAAAGCCA
>sig_2133
TTCGGGCTTTGTTAGCAGCCGGATCAAACTCAATGGTGATGGTGATGATGACCGGTGCCG
>sig_2134
GACAGGTGCCGGCAGCGCTCTGGCTGCGTTTCCTGTTTGGGGTCGTTTGCGGGAAGGGGC
>sig_2135
GATGTTGGAATTCCATTCGCCATTCAGGCTGCGCAACTGTTGGGAAGGGCGATCGGTGCG
>sig_2136
TCCCCGGGCGAGCTCGAATTCGAGCTCGCCCGGGGATCTCAATCTGGCGGCTGGTGGCAT
>sig_2137
ACGGCCAGTGCCAAGCTTGGCTGCAGGTCGACGGATCCCCTAGCACTCCCGGGTTTAGCA
>sig_2138
ATTGCCCGGGCATGGGGAGTAAGCTGTTAGTTAGTTAAGCTTCCCGGGATCGATTCTAGA
>sig_2139
CCCTAATGCTGATCCATGCTGAAAGGAAAAGTTCAGTTTAGGTTTTAAAACCCTAATGCT
>sig_2140
TGTACACAGATTAGCTATATTGACATGAATCTAACTGATTTTTTTGTTTGCAAAATAACA
>sig_2141
CTGTTTCTCCATACCCGTTTTTTTGGATGGAGTGAAACGATGGCGATTGCAATTGGAATT
>sig_2142
TTACCAGTTTACCTTCTTCGATTTTCATGCCGCTGCTGTGATGGTGGTGATGGTGTGCCA
>sig_2143
TTGTGAGCGGATAACAATTTCACACAGGAAACCAGGAAACAGCTATGACCATGATTACGA
>sig_2144
AAATGTTGTCGGTCCTATTAATAACTCGTCTTCCTAAGCATCCTTCAATCCTTTTAATAA
>sig_2145
ATCCGAGATCCACGCGGAACCAGCAGTTGCTCAGCGGTTTCAGCCTCCAACTCAGCTTCC
>sig_2146
CCGGGTACCGAGCTCGAATTCCTCGACCTGCAGGCATTGACGAAGGCATTCAGCTCACCA
>sig_2147
CAGATACCCAGCCCGACGCTAATGAGCGGGCTTTTTTTTGAACAAAATTAGAGAATAACA
>sig_2148
CGGTACCATAACTTCGTATAGCATACATTATACGAAGTTATGTTTAAACGGTCTCCAGCT
>sig_2149
TCGCCATTCAGGCTGCGCAACATCAACCACTTTGTACAAGAAAGCTGAACGAGAAACGTA
>sig_2150
GTGTATGGCATTGTCTGAACGTTCTGCTGTTCTCCTGCCGATAGTGGTCGATGTACTTCA
>sig_2151
AAGCTTATGCAATTTCCTCATTTTATTAGGAAAGGACAGTGGGAGTGGCACCTTCCAGGG
>sig_2152
TCAACAAGAATTGGGACAACTCCAGTGAAAAGTTCTTCTCCTTTACTCATGCTCATTCTA
>sig_2153
TCCGATATCATCGGTAATTTGAAACGAGCTAGTGGATCCGAGCTCGGTACCAAGCTTGGC
>sig_2154
AGAGGATCCCCGGGTACCGAGCTCGAATTCGAGCTCGGTACCCGGGGATCCTCTAGAGTC
>sig_2155
TACGGGGTCTGACGCTCAGTGGAACGAAATCGATGAGCTCGAATTGGCCGCGGCGTTGTG
>sig_2156
ACCACCTTATGTTATTTCATCATGGTCTGGCCATTCTCATCGTGAGCTAGCGGATCTCGA
>sig_2157
ACAATTTCACACAGGAAACAGCTATGACCATGATTACGAATTCCCGGGGATCCACGCGTC
>sig_2158
ACACCATGAATCACAAAGTGCATCATCATCATCATCATATGGAGCTCGGTACCCTCGAGG
>sig_2159
TCCGGATGCCATTTCATTACCTCTTTCTCCGCACCCGACATAGATCCCCTATTTGTTTAT
>sig_2160
TATCGATAAGCTTGATATCGAATTCGCCAAGCCTGAGCTGGYCCAGCTCAGGCTTGGCGA
>sig_2161
CCGGAGGGTGGCGGGCAGGACGCCCGCCATAAACTGCCAGGAATTGGGGGCGGCCCCGTA
>sig_2162
TGATTACGCCAAGCTTAAGACGTCGTGCACGTACGCGTGGCGCCTGCAGGTCGACTCTAG
>sig_2163
CAATTCGAGCTCTCATTGTTTGCCTCCCTGCTGCGGTTTTTCACCGAAGTTCATGCCAGT
>sig_2164
GCAGCAGCATGCAGGAAGCTTTTTGCAAAAGCCTAGGCCTCCAAAAAAGCCTCCTCACTA
>sig_2165
AACCAATCAGCAGGGTCATCGCTAGCGGCCGCGTCGACACGTCAGGTGGCACTTTTCGGG
>sig_2166
ACACTCCGCTAGCCATGGGCAAATATTATACGCAAGGCGACAAGGTGCTGATGCCGCTGG
>sig_2167
GCCAAGCTTGCCTGCAGGTCGACTCTAGAGGATCCGAATTCTACGTAGTGTGCCGCACCC
>sig_2168
AAGTTATATCCCCTTCCTCGCTCACTGACTCGCTGCGCTCGGTCGTTCGGCTGCGGCGAG
>sig_2169
AAACCGCAGCAGGGAGGCAAACAAGCTAGCCACCACCACCACCACCACGTGTGAGCATGC
>sig_2170
GGGCGCGCCGACCCAGCTTTCTTGTACAAAGTGGTTGATAATTCGAAGCTTGAAGGTAAG
>sig_2171
CGCCAGGGTTTTCCCAGTCACGACGTTGTAAAACGACGGCCAGTGAATTGCTGCAGGTCG
>sig_2172
GGTCGAGATGAGCCACCATCACCACCATCACGGCGAATTCCGGGAGAGCTCGATATCGCA
>sig_2173
GGAGGCCATCAAACCACGTCAAATAATCAATTATGACGCAGGTATCGTATTAATAGATCT
>sig_2174
TACCGTCGACCTCGAGCAGAAACTCATCTCTGAAGAGGATCTGTAGGGCCCGGTACCTTA
>sig_2175
GCGGCCGCCACCGCGGTGGAGCTCCAGCTTTTGTTCCCTTTAGTGAGGGTTAATTCCGAG
>sig_2176
GCGGCGACCTACCGGACGACAAGCGCGGACGCCGTTGATCAGGACCATCCCCGCCTTGTC
>sig_2177
AGGACCATGGTGTCGAATAACGCTTTACAAACAATTATTAACGCCCGGTTACCAGGCGAA
>sig_2178
CTCTCGAGGCATGCCCGTAGAAGCGTGGCATATGCACACGCGTATACACTACTACTCCGA
>sig_2179
TGTAAACTGTGTCGAACTGGCACCGGTAACGCCCACCATCCTTCAGAAGGAGGTACATGG
>sig_2180
TTCCTAATTTTGGGAATGCTGTTGATGACGGGTGGATAAGGGCCCCTATAACTCTCTACG
>sig_2181
AGCTGCATTAATGAATCGGCCAACGCGCGGGGAGAGGCGGTTTGCGTATTGGGCGCTATT
>sig_2182
TTTTTTTGGCTGGTAGGTCCTGTGGCATGTACGGCCTTAATGGTCCCGACATCTATAAAG
>sig_2183
TTAGGATCCCGACGCGTTCAATTGGCCACCACGTTCACCGATTAGTTTTTTCAGGCGCGC
>sig_2184
CACGGAATTCGAGCTCGGTACCCGGGGATCCTCTAGAGTCGACCTGCAGGCATGCAAGCT
>sig_2185
GCGGCCGTCTTCACGTTCTGCCTTGCGCAGATGAGATAGATCCTCTAGAGTCGACCTGCA
>sig_2186
TTCAAATTCCTCAGTGTGCCACTCGTAGGGGCTAAATCTGCTGACCAGGAATAAAACTAC
>sig_2187
TAGACTCGAGCGGCCGCCACTGTGCTGGATATCTGCAGAATTGCCCTTCGCCCCGCCCTG
>sig_2188
TCACTTTATTAATTTGTTCGTATGTATTCAAATATATCCTCCTCACTATTTTGATTAGGG
>sig_2189
CGGTGATTACCTATGGCAGCAGCGCCAAGATCGGCGCGGGGAAGTTCAGGCCGCTACGGC
>sig_2190
CTGGTACGCCTGCAGGTACCGGTCCGGAATTCCCGGGTCGACGAGCTCACTAGTCGGCGG
>sig_2191
ACCACACATGAAACGCCGAGTTAACGCCATCAAAAATAATTCGCGTCTGGCCTTCCTGTA
>sig_2192
CTTGATCTTCATGGTCGACTAGAACTAGTGATATCGGATCCCTCGAGCTTATCGTCATCA
>sig_2193
TGATCTGCCATTAAGTCTGGTTGCTAACAGCAAAAAAACCACCGGCAGCGAAAATTCACT
>sig_2194
CTTCCAGACCGCTGCTGTGATGGTGGTGATGGTGTGCCATGGTATATCTCCTTTGATTGT
>sig_2195
AACTTTAGTAAGGAGCGATCGCCATGGCACAGGTTATCAACACGTTTGACGGGGTTGCGG
>sig_2196
AAATTAACCATGAAACCTGCTGCTCGTCGCCGCGCTCGTGAGTGTGCCGTCCAGGCGCTC
>sig_2197
CAAGGAGCAAGCATGAGCACTGAAAACACTCTCAGCGTCGCTGACTTAGCCCGGGATCCG
>sig_2198
TCTGGAAGTTCTGTTCCAGGGGCCCCTGGGATCCCCAGGAATTCCCGGGTCGACTCGAGC
>sig_2199
ATGGGTGCTTAGAGCTCGAATTTCCCCGATCGTTCAAACATTTGGCAATAAAGTTTCTTA
>sig_2200
TCTGATCCTCTACGCCGGACGCATCGTGGCCGGCATCACCGGCGCCACAGGTGCGGTTGC
>sig_2201
TGTCAGCCAAGCTAGGGACGCAGGGTCAAGAGTAGTGAAGGTTTTTGATTCTTCCTCTTC
>sig_2202
GACTTAATTAATCGATATCTAGATCCGGTGATTGATTGAGCAAGCTTTATGCTTGTAAAC
>sig_2203
TGAAAGGAGGAACTATATCCGGCATGTGAGCAAAAGGCCAGCAAAAGGCCAGGAACCGTA
>sig_2204
TCTCGCCATATGGTCTCCTGTCTAGAGGTACCTCCACACAATGTACGAGCCGGAAGCATA
>sig_2205
TTAATTCCCGGGGATCCGTCGACCTGCAGCCAAGCTTGCTGATTGATTGACCGGATCGAT
>sig_2206
TAAGAATAGCTTCGAATTCCCGGGGATCCGTCGACCTGCAGCCAAGCTTGCTCCCGTCGT
>sig_2207
TGAGCGAGGAAGCCCCAGGCATCAAATAAAACGAAAGGCTCAGTCGAAAGACTGGGCCTT
>sig_2208
AATGACTAAGCGGAGACTCTAGAGGGTATATAATGGAAGCTCGAATTCCAGCTTGGCATT
>sig_2209
GGCGAATTCCAGCACACTGGCGGCCGTTACTAGAGCTTGATGCATAGCTTGAGTATTCTA
>sig_2210
CTATGCATCAAGCTCTAGTAACGGCCGCCAGTGTGCTGGAATTCGCCCTTGTTAAGGAGT
>sig_2211
AGGATCTCACCATCACCATCACCATACGGATCCGGCCCTGAGGCCTATGCGGCCGCAGTA
>sig_2212
CTTCAAGAATTCCCGGGGATCCGTCGACCTGCAGCCAAGCTTCTTGGATGCTGTAGGCAT
>sig_2213
TGGCAGCTGCACGCGCACTTTTATCGCCTCTGCTGCGTCCGCCACCGTACGTAAATTTAT
>sig_2214
GCTAAGAGAATCGCGCAGAGCTGCAGTCTGGTCACCCGTTAAACGGCGCGCACCCCCGGG
>sig_2215
CGATGATACGGACGAAAGCTGGGAGGCCTGGATCGACTAGTCGATCCTCTAGCCTCGAGG
>sig_2216
ATTTTATTTACAGTCAAAAAGTACTTATTTTTTGGAGATCACTTAGATCTGATCTAGAGG
>sig_2217
GGTTTGTGCCAATACCAGTAGAAACAGACGAAGAAGCTAGCCATTATGAAAATCAGCGGA
>sig_2218
GGTGATTATATGCTGAAAAGTGTTTTTCCTGAATTGCTTGGTCAACAGAGTGCTCCCAAA
>sig_2219
GATAATGCCGACTGTACTTTTTACAGTCGGTTTTCTAAAACGATACATTAATAGGTACGA
>sig_2220
CATGCGAAACGATCCTCATCCTGTCTCTTGATCAGATCTCACTACGCGGCTGCTCAAACC
>sig_2221
ATCGATGAGCTCATGTTTGACAGCTTATCATCCGATTAGCTTTAATGCGGTAGTTTATCA
>sig_2222
GAAGAACAATAAGCAACTCGAGATCTGAGTCCGGACTTGTACAGCTCGTCCATGCCGAGA
>sig_2223
CAACAGCTCATTTCAGAATATTTGCCAGAACCGTTGTGATGTCGGCCAAGCTAGCTTATC
>sig_2224
AAAACTACGCTGCAGCAGTTTAATAAGCTTAATTAGCTGAGCTTGGACTCCTGTTGATAG
>sig_2225
AGGGCATCAAATTAAACCACACCTATGGTGTATGCAATTAACTTTATAAGGAGGAAAAAA
>sig_2226
TTCAGTTCGCTGCGCTCACGGCTCTGGCAGTGAATGGGGGTAAATGGCACTACAGCACGG
>sig_2227
CATAACTCACCAGTCACAGAAAAGCATCTTACGGATGGCATGACAGTAAGAGAATTATGC
>sig_2228
GCCTGAATGGCGAATGGCGACCCCGGTTGATAATCAGAAAAGCCCCAAAAACAGGAAGAT
>sig_2229
TTCCACACCCTAACTGACACACATTCCACAGCGGATCCGTCGACCGATGCCCTTGAGAGC
>sig_2230
GTGGTATGAAAGCTAAACCGTACTCCCAAATATCCTCTTTTAAAGATCTGATCATAGACG
>sig_2231
GCAGATCTCGAGCTCGGATCCGACCCATTTGCTGTCCACCAGTCATGCTAGCCATGGTAT
>sig_2232
CAAAAACGCCATTAACCTGATGTTCTGGGGAATATAAATGTCAGGCTCCGTTATACACGA
>sig_2233
ATCGACGAACTGGGTACCGAGCTCGAATTCCCAAAAAAACGGGTATGGAGAAACAGTAGA
>sig_2234
CGGTCCCCCATCGATGTTTTTCCTCCTTATGCATACACCATAGGTGTGGTTTAATTTGAT
>sig_2235
TCAAAGGTTCTGATCTGAGCTCTGAGTGTTCTATTTTCCTATGTTCTTTTGGAATTTATC
>sig_2236
TTAATGCGGTAGTTTATCACAGTTAAATTGCTAACGCTCAGGCACCGTGTATGAAATCTA
>sig_2237
CATGGATCTTCTCGTCAAGACCACCAGCACAACAGCTCCGCCGTGGAACTCAGGCTTCAG
>sig_2238
AATTTTGTCCCATGGCTAATTCCCATGTCAGCCGTTAAGTGTTCCTGTGTCACTCAAAAT
>sig_2239
ATGGTGGCAGGCCCCGTGGCCGGGGGACTGTTGGGCGCCATCTCCTTGCATGCACGCGCC
>sig_2240
ATCTTCTAGAGGTACCCAAGGGTGGGCGCGCCGACCCAGCTTTCTTGTACAAAGTTGGCA
>sig_2241
AGGCTGAAAATCTTCTCTCACTCGTCGAGATCGGTCGAGCTAGCTCATTCATTCAAGATC
>sig_2242
TATCACCAGCTCACCGTCTTTCATTGCCATACGGAATTCACGAACCCAGTTGACATAAGC
>sig_2243
CAGATGAACGGTCTGGTTATAGGTACATTGAGCAACTGACTGAAATGCCTCAAAATGTTC
>sig_2244
TTCCAAAAAATCTAGAGTCGAATTCAAGCTGGGATCCCGCGTCCTTTCCACAAGATATAT
>sig_2245
TCCCACCTCGTGCAGAGGGTCTCAATTGGCCGGCCTTAGATTACGGATCCCTCGAGCGGG
>sig_2246
TGGTGATGGTGATGTGCCATGGTATATCTCCTTTGATTGTAAATAAAATGTAATTTACAG
>sig_2247
GTAAGCTTATCGATGATAAGCTGTCAAACATGAGAATTCTTGAAGACGAAAGGGCCTCGT
>sig_2248
CGGCCAACGCGCGGGGAGAGGCGGTTTGCGTATTGGGCGCTAGCGGAGTGTATATACTGG
>sig_2249
CCCCTACCCGGTAGGGCGCGCCGGGATCCCTAGAGGTACCCTAGAAAGCTTCCTAGACCG
>sig_2250
CCTTCTTCGATTTTCATATGCTATGGTCCTTGTTGGTGAAGTGCTCGTGAAAACACCTAA
>sig_2251
GGTGCAGGCGGCCGCAATGATATCTTAAAGTTAATCTGCACGTCTAGCGCGGCCGCGACT
>sig_2252
TACTGGGCCCGCGCGCCAAACGAATGGTCTAGAAAGCTTCTCGAGCGGATCCTGCAGGAA
>sig_2253
ACCGAGCTCGCACGAACCCAGTTGACATAAGCCTGTTCGGTTCGTAAACTGTAATGCAAG
>sig_2254
TACACCATGAATCACAAAGTGCATATGGAGCTCGGTACCCTCGAGGGATCCGAATTCAAG
>sig_2255
AGAACACCAGAACGAGTAGTAAATTGGGCTTGAGATGGTTTAATTTCAACTTTAATCATT
>sig_2256
CCGGATCCAGTCGACTGAATTGGTTCCGGCGCCAGCCTGCTTTTTTGTACAAAGTTGGCA
>sig_2257
CAAGCTTGCATGCCTGCAGGTCGACTCTAGAGGATCCCCGGGTACCGAGCTCGAATTACT
>sig_2258
TAGCCCGGGCTCGAGATCTGCGATCTAAGTAAGCTTGGCATTCCGGTACTGTTGGTAAAG
>sig_2259
TATAAAAATAGGCGTATCACGAGGCCCTTTCGTCTTCAAGGATCTCTTTGCATACTTCTG
>sig_2260
TGATGCGGTGTGAAATACCGCACAGATGCGTAAGGAGAAAATACCGCATCAGGCGCTCTT
>sig_2261
CCAGTGAATTCGAGCTCGGTACCTCGCGAATGCATCTAGATATCGGATCCCGGGCCCGTC
>sig_2262
TTTTTTTTTTTTTTTTTTTTTTTTTTTTTTTTTTTTTTTGGTTCCTGGGTGGCTAATAAC
>sig_2263
GGACGACAAGCGCGGACGCCGTTGATCAGGACCATCCCCGCCTTGTCCTCCCGTTCCAGG
>sig_2264
TCTCATGTTTCTCATGTTTGAACAATAAAATTAATATAAATCAGCAACTTAAATAGCCTC
>sig_2265
GGGATCCGTCGACCTGCAGCCAAGCTTTGAGTAGGACAAATCCGCCGAGCTTCGACGAGA
>sig_2266
AGTCTTATGAGCAGCGGGCCGCTGTCCTGAGCGTCCGGGCGGAAGGATCAGGACGCTCGT
>sig_2267
CCAACAGTACCGGAATGCCAAGCTTTTTACCAACAGTACCGGAATGCCAAGCTGGAATTC
>sig_2268
CTAATTAAGCTTGGCTGCAGGTCGACCCGGGGTACCGAGCTCGCATGCGGATCCGTATGG
>sig_2269
ATTCGGATCCAGATCTTATTAAAGCAGAACTTGTTTATTGCAGCTTATAATGGTTACAAA
>sig_2270
TAAATTAAATAAAAAATAAAAATCAGATCTAAAAAATGGGATCCAAGCTTGTGAGCAAGG
>sig_2271
GAAAAGATCCGTCGGCTGCAGGGGGGGGGGGGAAAGCCACGTTGTGTCTCAAAATCTCTG
>sig_2272
CAAGCTTGCATGCCTGCAGGTCGACTCTAGAGGATCCCCGGGTACCGAGCTCGAATTAGT
>sig_2273
AGTAATCCAATTCGGCAATTCCGATCTAGTAACATAGATGACACCGCGCGCGATAATTTA
>sig_2274
TCAGGAAAATTTTTCTGTATAATAGATTCATAAATTTGAAGCTTTAATGCGGTAGTTTAT
>sig_2275
CACCGATGATAAGCTGTCAAACATGAGAATTCGTAATCATGGTCATAGCTGTTTCCTGTG
>sig_2276
CGTACCAGCTTTTGTTCCCTTTAGTGAGGGTTAATTTCGAGCTTGGCGTAATCATGGTCA
>sig_2277
CAAGCTTGCATGCCTGCAGGTCGACTCTAGAGGATCCCCGGGTACCGAGCTCGAATTCAC
>sig_2278
TCTGCCGCTGCTGTGATGATGATGATGATGCATGGTATATCTCCTTCTTAAAGTTAAACA
>sig_2279
TTGCGCTGCCCGGATTACAGGGGGCAATGGCAACAACGTTGCGCAAACTATTAACTGGCG
>sig_2280
CAGTCACGACGTTGTAAAACGACGGCCAGTGAATTCGAGCTCGGTACCCCCGGTCCGGAT
>sig_2281
AACGGTGAACAAAAGCTAATCTCCGAGGAAGACTTGAACGGTGCTTAGAGCTCGAATTTC
>sig_2282
CCTAGAGCCCCAGCTGCGCAGATCTGCTATGGCAGGGCCTGCCGCCCCGACGTTGGCTGC
>sig_2283
GACAATAGCAGGCAACAACTTCGTATAATGTATGCTATACGAAGTTATCAGTACAAAGCC
>sig_2284
CTCGAGGTCGACGGTATCGATAAGCTTGATATCGAATTCCTGCAGCCCGGGGGATCCTAG
>sig_2285
GAAGACGGCGGCGTGCAACTCGCTGATCATTATCAACAAAATACTCCAATTGGCGATGGC
>sig_2286
CATGTTGTGCAAAAAAGCGGTTAGCTCCTTCGGTCCTCCGCTGTTGAGATCCAGTTCGAT
>sig_2287
GGTACCGAGCTCGGATCGATATCTGCGGCCGCGTCGACGGAATTCAGTGGATCCACTAGT
>sig_2288
GAGAGAGGCTGAAGCATCGATGAATTCACGTGGCCCAGCCGGCCGTGGATCCACGCGTCG
>sig_2289
GCGTCGTCGCGGGACGAACAGCGATGTCAGCAGTCCAGCCAGGATGAGGACGGCGAACAC
>sig_2290
TCCTCGAGCGGCCGCGATCCGAGTTCTTCTGAGCGGGACTCTGGGGTTCGATAAAATAAA
>sig_2291
TGACGACTGAATCCGGTGAGAATGGCAAAAGCCGCCACGGCGATATCGGATCCATATGAC
>sig_2292
AAAGCTTGCTCAATCAATCACCGGATCCCCGGGAATTCCGGATGAGCATTCATCAGGCGG
>sig_2293
CCTCCATAGCAGAAAGTCAAAAGCCTCCGACCGGAGGCTTTTGACTTGAGGGGGATCCAC
>sig_2294
TCAGTTATCTAGATCCGGTGGATCGGATATCTTATCTAGAAGCTTCCAGAGGAACTGCTT
>sig_2295
TGTCCGTGTCCCCGTATACAGACTNNNGTTTAAACGAATTCNNNTATAAAATGCAAGGTG
>sig_2296
TTTAATCTGTATCAGGCTGAAAATCTTCTCTCATCCGCCAAAACAGCCAAGCTGAATTCG
>sig_2297
GCCGCGGCTCGAGGGTACCTCTAGATCCATGGAAAAGAGAAGATGGAAAAAGAATTTCAT
>sig_2298
TTCAGTATCATCACAAGCATAAATATATTCTGCATTTGAGTTATCATACTCATCTGATTC
>sig_2299
CTGGGGCCCAATTCGCCCTATAGTGAGTCGTATTACAATTCACTGGCCGTCGTTTTACAA
>sig_2300
TCAATATTATTGAAGCATTTATCAAGGGTTATTGTCTCATGAGCGGATACATATTTGAAT
>sig_2301
AATTCGGGGATCCACGCGGAACCAGATCCGATTTTGGAGGATGGTCGCCACCACCAAACG
>sig_2302
CAAGCCATCCCCCCACAGATACGGTAAACTAGCCTCGTTTTTGCATCAGGAACAGCTGTT
>sig_2303
TTAATTATTAAGAGGTAATACACCATGAATCACAAAGTGCATATGGAGCTCGGTACCCTC
>sig_2304
CCTCCATAGCAGAAAGTCAAAAGCCTCCGACCGGAGGCTTTTGACTTGAGGGGGATCCAT
>sig_2305
ACTGTCCTCCGAGCGGAGACTCTAGCGAGCGCCGGAGGCGGCCAGAGAGGTCACTGACCT
>sig_2306
ACTCAGGTTAATTTTTGGTCGCGTTTGTTTCGAACATACCGAATCAACCAATCAGCACTT
>sig_2307
AAGCTTGCATGCCTGCAGGTCGACTCTAGAGGATCCCCGGGTACCATGGGCCCGCGGCCG
>sig_2308
TAAAATGACTTATAGGTCAAAAGTGTAAAATAGACTTAAAATATAAAAAAATAGACTTGT
>sig_2309
TGGAGAGGTGGCCAATCGCTGGCCTCACTGGCCTAGGATGCAATTTCTTTCAATTCCCGG
>sig_2310
CACACTATGTAATACGGTCATACTGGCTTCCTGATGTCGTCAACACGGCGAAATAGTAAT
>sig_2311
AATTCGGATCCGACCCATTTGCTGTCCACCAGTCATGCTAGCCATGGTATATCTCCTTCT
>sig_2312
CGGATCTTCGAGTTTCTCCATAATAATGTGTGAGTAGTTCCCAGATAAGGGAATTAGGGT
>sig_2313
TTTTACTGTTTTCGTAACAGTTTTGTAATAAAAAAACCTATAAATACGGATCCGGTTATT
>sig_2314
CATACCCATGGGCTCTGGATCCGGTGATGACGATGACAAGCTCGCCCTTGATCCCGTCGT
>sig_2315
CCTTGGTGAAGGGATGATCCTTATCGTCATCGTCGTACAGATCCCGACCCATTTGCTGTC
>sig_2316
CATACCCGTTTTTTTGGATGGAGTGAAACGATGGCGATTGCAATTGGAATTCGAGCTCGG
>sig_2317
AAAAAAGCTAATTAAAAAATAATTTACATTTAGAAACATTTAGAAAAGGGCTGCAGCCCG
>sig_2318
CCTCCATAGCAGAAAGTCAAAAGCCTCCGACCGGAGGCTTTTGACTTGAGGGGGATCCGC
>sig_2319
CCATCACGGATCCCACGTGATATCCTCAATCGCTTCTAGAAGCGATTGAGGAGATCTGAG
>sig_2320
GGATCCCCGGGTACCGAGCTCGGGGGGGGGGGGGAAAGCCACGTTGTGTCTCAAAATCTC
>sig_2321
CCATGGGTACTGCAGGCATGCGGTACCACTAGTTCTAGAGAGCTCAAGCTTAGAGAAAAA
>sig_2322
ATTCGAGCTCCGTCGACAAGCTTGATATCGAATTCCTGCAGCTCGAGGGATCCGACTACA
>sig_2323
TGCGATGAGTGGCAGGGCGGGGCGAAGGGCAATTCTGCAGATATCCAGCACAGTGGCGGC
>sig_2324
CTTAAGACGTCGTGCACGTACGCGTGGCGCCTGCAGGTCGACTCTAGAGGATCCCCGGGT
>sig_2325
CGGTAGGCGCATACACTATTCTCAGAATGACTTGGTTGAGTACTCACCAGTCACAGAAAA
>sig_2326
TTCTGCACTTTAAGCCAGATGCCCATCGCGATTCGTAGAGCCTCGTTGCGTTTGTTTGCA
>sig_2327
GCTTCCTTTCGGGCTTTGTTAGCAGCCGGATCAGCTGACTAGTCATTATTAGTGGTGGTG
>sig_2328
TCCTCTAGAGTCGACCTGCAGGCATGCAAGCTTGGGGGATCGATCCCGTCGTTTTACAAC
>sig_2329
TGAGTTTGTTTGTGCTGATTTGTTAGAGTTGTAAAATTCAACTGACATTATGTATATCTC
>sig_2330
TTCAATTGGCCACCACGTTCACCGATTAGTTTTTTCAGGCGCGCGATTTCGTTCTCGAGG
>sig_2331
CTCTCGGCATGGACGAGCTGTACAAGTGAAGATCCACCTAGTCTAGAGTCCGCAAAAATC
>sig_2332
GATTCTCGCCTGCTTTTTTGTACAAACTTGTACCTGCAGCACCCAGATCCGATTTTGGAG
>sig_2333
TTCCTTTTTCAATATTATTGAAGCATTTATCAGGGTTATTGTCTCATGACCAAAATCCCT
>sig_2334
TTAGGTCTAGAAAGAAGGATTACCTCTAAACAAGTGTACCTGTGCATTCTGGGTAAACGA
>sig_2335
GAAGAGCCTCATTCACGATATCCTTCAGGCGCTGAGGTCTGCCTCGTGAAGAAGGTGTTG
>sig_2336
AGCTTGTGTTTGTGACGGTGGTTGTGAGCCATATTATATCTCCTGCTTAAAGTTAAACAA
>sig_2337
AGCCTGAATGGCGAATGGCTGACGCGCCCTGTAGCGGCGCATTAAGCGCGGCGGGTGTGG
>sig_2338
CTGGCCGACTTGGCCCAAGCTTGAGTATTCTATAGTGTCACCTAAATAGCTTGGCGTAAT
>sig_2339
CAAGCTTGCATGCCTGCAGGTCGACTCTAGAGGATCCCCGGGTACCGAGCTCGAATTCTG
>sig_2340
ACAGTATTTGGTATCTGCGCTCTGCAGAAGCCAGTTACCTTCGGAAAAAGAGTTGGTAGC
>sig_2341
CGGGGAGTACGTGAACATCCGCACAGGGATGCCCTGCCACTTGCACCCCACCAGCTCCCT
>sig_2342
GCCAAGGACGGATCCTCTAGAGTCGGCATTTGAGAAGCACACGGTCACACTGCTTCCGGT
>sig_2343
TGTACAAAGTGGTGATAGGGCCCGGGATCCACCTAGTCTAGAGTCCGCAAAAATCACCAG
>sig_2344
AATGCGGTCAAAACTCGCCGTGAAGAAGCCCAAGCCTTTAAAGCACTTGCTGAGGATGTC
>sig_2345
CTAGATCGGGAATTCAGATCTCGACGGATCAGCTTCACGCTGCCGCAAGCACTCAGGGCG
>sig_2346
GACCGCGGATCCCCGGGTTTAAACTAGTCGCGAGGCCTGCGGCCGCAGATCTAGATCCAA
>sig_2347
GTTGACACTGGCGGCGACAAGATCGTGAACAACCAAGTGACCGCGGATCCCCGGGTTTAA
>sig_2348
ATTTATTTGCATACATTCAATCAATTGTTATCTAAGGAAATACTTACATATGGCTTCTTC
>sig_2349
GTATAATGTGTGGAATTGTGAGCGGATAACAATTTCACACAGGAAACTAGGCACCCCAGG
>sig_2350
CCTCCATAGCAGAAAGTCAAAAGCCTCCGACCGGAGGCTTTTGACTTGAGGGGGATCCTC
>sig_2351
TTTTTTATTTTATAAACTCATTGGGTGATCTCGACTTCGTTCTTTTTTTACCTCTCGGTT
>sig_2352
CGAGTGGGCCTCTCTCCTTGCGTGTCAGGTCGATGTTCCTCGCGACATCTTCAGGTCTTA
>sig_2353
GATGTCGACCCGGGAATTCCGGACCGGTACCTGCAGGCGTACCAGCTTTCCCTATAGTGA
>sig_2354
TTCCTGTAGGCAGGCCTCCTTGAAAGGATTTCCCTTCGTTTTTGGGAATCAGTTACACTA
>sig_2355
TTAAATTAATTAAGAGCTCATCGATTTCGTTCCACTGAGCGTCAGACCCCGTAGAAAAGA
>sig_2356
GCTCGTGTATCATGGTCATAGCTGTTTCCTGAATTCGCCCTATAGTGAGTCGTATTACAA
>sig_2357
TGCTGGAATTCGCCCTTAAGGGCGAATTCTGCAGATATCCATCACACTGGCGGCCGCTCG
>sig_2358
GTCGACCCGTGATGGTGATGATGATGACCCATGGTATTTATAGGTTTTTTTATTACAAAA
>sig_2359
AGAGCTCAAAGCCACGTTGTGTCTCAAAATCTCTGATGTTACATTGCACAAGATAAAAAT
>sig_2360
CAAGCTGCCTTAGGCTTAGCGGCCGCCAGCTTACTAGTAGGTAAGCCTATCCCTAACCCT
>sig_2361
GGCTATCCTTCCGGCCCTCCTGCCTTGCAAAGGTGAAGAAGGTGGTGACCACGGTCTCAA
>sig_2362
ATCTAGAGGGTATTAATAATGAAAGGGGGAATTCCAAGCTTGGATCCGGCTGAGCAACGA
>sig_2363
GCCTGAGGCTGGACGACCTCGCGAGTTCTACCGGCAGTGCAAATCCGTCGGCATCCAGGA
>sig_2364
AGGCGGTTTGCGTATTGGAGCTTGGCACTGGGCCAAGCTGAATTTCTGCCATTCATCCGC
>sig_2365
CTGAGCATTGTCTAGAGCGGCCGCCACCGCGGTGGAGCTCCAGCTTTTGTTCCCTTTAGT
>sig_2366
TCATTTTACGTTTCTCGTTCAGCTTTCTTGTACAAAGTGGTGATTCGAGCACCACCACCA
>sig_2367
GCGCAGCCTGAATGGCGAATGGCGCCGCGCTGATGTCCGGCGGTGCTTTTGCCGTTACGC
>sig_2368
GTACCGGAATGCCAAGCTTACTTAGATCTCGAGCTAGCACGCGTAAGAGCTCGGTACCTC
>sig_2369
CGCCCTTCCCAACAGTTGCGCAGCCTGAATGGCGAATGGCGCCACGCTTCCCGAAGGGAG
>sig_2370
TGCTAACTCTCTGCCTTGCTTGTACGATTTATTGGATGTTAACGCTACTACCATTAGTAG
>sig_2371
ATTAAAAAATGAAATTGAAAATGAATTATTAGAATTGGCTTAAATAAACAGAATCACCAA
>sig_2372
AATGATGAATTGAAAAGCTTGATATCGAATTAATTCGCGCTCACTGGCCGTCGTTTTACA
>sig_2373
CCAAAGCGGCCATCGTGCCTCCCCACTCCTGCTGTTCGGGGGCATGGATGCGCGGATAGC
>sig_2374
CAGCTACCCCGCTTGAGCAGACATCACCATGGATCCACTTAACGTTACTGAAATCATCAA
>sig_2375
TGAAGCTTTAATGCGGTAGTTTATCACAGTTAAATTGCTAACGCAGTCAGGCACCGTGTA
>sig_2376
GGATGCACTTGTTACCTTGGCCGCATACGTTGGAACCTTCACACAGGCACAGGTTCTGAC
>sig_2377
GGTCCGTTAAACGGAGTAGCCCGTTACTCTAGTTAACCATCAGTACTTGGCGTGGTGAGC
>sig_2378
CCTCGAGCCCCAGCCCGCTCCGCTTCTCGCCCCAGACGGCCCGTCGAGTTCGAACAAAAA
>sig_2379
TAGGTGGTGTTTTACATAATATACCAAATTGTGGCATACAACCTCCTTAGTACATGCAAC
>sig_2380
ATGATAAGCTGTCAAACATGAGAATTGGCGAGCTCGAATTAATTCGTAATCATGGTCATA
>sig_2381
CAACGCACAGAATCTAGCGCTTAATAAATGTACTAATAACCCGGATCCGATATTTATAGG
>sig_2382
GCCAACTCAGCTTCCTTTCGGGCTTTGTTAGCAGCGGATCCACAGGACGGGTGTGGTCGC
>sig_2383
AAAGCCCGAAAGGAAGCTGAGTTGGAGGCTGAAACCGCTGAACAAACTAGTGACGAGAAG
>sig_2384
GCCTGCAGCAATGGCAACAACGTTGCGTGCTGCTGAAGTTGCCCGCAACAGAGAGTGGAA
>sig_2385
TTTTCAGGAGCTAAGGAAGCTAAAATGCATCATCATCATCATCATGGCCATCATCATCAT
>sig_2386
CTCCCCGCGCGTTGGCCGATTCATTAATGCAGGAGACAGCTGAGCGGCCGCCAAGCTTGC
>sig_2387
TTAGCGAGGTGCCGCCGGCATGCGGCCGGTACCGGATCCCGGGAGCTCCGGAGATCTTCG
>sig_2388
CAAGCTTGGCTGCAGGTCGACGGATCCCCGGGAATTCACTGGCCGTCGTTTTACAACGTC
>sig_2389
TGCCCGGAATTCGAGCTCGGTACCCGGGGATCCTCTAGAGTCGACCTGCAGGCATGCAAG
>sig_2390
CATTAAAGCTTATCGATGATAAGCTGTCAAACATGAGAATTCTTAGAAAAACTCATCGAG
>sig_2391
GGCCTGTCGCTTGCGGTATTCGGAATCTTGCACGCCCGCCGGCGGCACCTCGCTAACGGA
>sig_2392
CGTCGAGCGGCCGCTCGACGAGCTCCCTATAGTGAGTCGTATTAGAGGCCGACTTGGCCA
>sig_2393
GTGATCGACATGCCCGCCGTGACCGTCGAGAACCCGCTGACGCTGCCCCGCGTATCCGCA
>sig_2394
TAAATGTCCAGACCTGCAGGCCCCAGTCAGTAATACTGGGGCGTTTTTTGAATTCTAAGC
>sig_2395
GGGGGAGAGTTCACCACCATCGAGAACCAGCCCTGGTTTGCGGCCATCTACCGTCGTCAC
>sig_2396
TCACGTCACGTGAGGAGGCAGCGTGGACGGCGTCAGAGAAGGGAGCGCATATGGGAATTC
>sig_2397
GGCGGCCTTAAGGGCCCGTACGGCCGACTAGTAGGCTAGATTTGCGGTTTATCAATGTTT
>sig_2398
TCGCTATAATGACCCCGAAGCAGGGTTATGCAGCGGAAAACGGAATTCGAGCTCGGTACC
>sig_2399
TCTCTTCGCCATTAAATGGGCGCCGTGCCAGCCCATAGAGTAGGGGAAGGAGCACTGGAA
>sig_2400
TTAAGCCGTCATGGAGAAAACCGTTCAGAATCAAGTCCTCAATGACAAAACTCGCCTCGG
>sig_2401
CCGGTCGCTACCATTACCAGTTGGTCTGGTGTCAAAAATCCAAGGGCGAATTCGAAGCTT
>sig_2402
AGATGCGTTCTGGGCGGCCAACTCGACACGCCCGTCGCTTAGCGTTAACGGGCCATTTAA
>sig_2403
CTGCATCATCGCATCTGTTATACGACGAGCATTGACTTTTAAAAAAGGATTGATTCTAAT
>sig_2404
AAGCTGCAATAAACAAGTTCTGGCAATTCCGGTTCGCTTGCTGTCCATAAAACCGCCCAG
>sig_2405
CCACTAGTTAATAGCAGAATTAGAAAAAGGCAACGCCGTTTTAGCACACCATTTAATCCA
>sig_2406
CCGGGGATCCTCTAGAGTCAATCCGGATGAAGCCGGGCGTTAGACCTGCAGGCATGCAAG
>sig_2407
GTAGCTGGCCTAATCTCAACTGGTCTCCTCTCCGGAGACATGGCCGGCCCTTTTGAGCTT
>sig_2408
AAGGCGAATACTTCATATGCGGTGTGAAATACCGCACAGATGCGTAAGGAGAAAATACCG
>sig_2409
AGAACTCGAGCAGCTGAAGCTTGAATTCATCGATGATATCAGATCTGCCGGTCTCCCTAT
>sig_2410
CTATCTCTCTCGAGCTTTCGCAGATCCGGGGGGGCAATGAGATATGAAAAAGCCTGAACT
>sig_2411
GTTGGGCGCCATCTCCTTGACGCGCCCTGTAGCGGCGCATTAAGCGCGGCGGGTGTGGTG
>sig_2412
TACCGAATTCCATGGTCGTCGCGACCCTCGATTGCAGGCGGATCACCATGTTGGCCAGCA
>sig_2413
GTTAGTCCCATGAATTCTAAGCGGAGATCGCCTAGTGATTTTAAACTATTGCTGGCAGCA
>sig_2414
TCATTTTACGTTTCTCGTTCAGCTTTCTTGTACAAAGTGGTTGATAACAGCCATCATCAT
>sig_2415
GAAAATCTCATCCTCCGGGGCACTTGATGATGACGATAAGCTTGTGAGCAAGGGCGAGGA
>sig_2416
AGCGCAGCAGAGGCGGATAAAAGTGCGCGTGCAGCCCTTATTGCCCCGGAAAGGTTAGCT
>sig_2417
AGATCGCTTAAATCCTGGCCGCGACAGGCGTGAGTCGGGAAAACTAAAGTGGCTCTTCCT
>sig_2418
AATACAACTTGATATTAATAGACGCCGGGCAAGAGCAACTCGGTCGCCGCATACACTATT
>sig_2419
CTGACGCGGGATAAAGTGGTATTCTCAAACATATCTCGCAAGCCTGTCTTGTGTCCAAGC
>sig_2420
CGATTACGCGCCAATGCGCCCTTCCTTCTTAAAGCTTTCCATTACGCGTTGATAAATCTC
>sig_2421
CGCAACACCAGGTGCAGGGTGGACTCTTTCTGGATGTTGTAGTCTGAGAGAGTGCGGCCA
>sig_2422
TTATTTCAAGAGCTCGGTACCAGGAAAGAACATGTGAGCAAAAGGCCAGCAAAAGGCCAG
>sig_2423
GCATAAACGCTTCCATCAGCGTTTATAGTTAAAAAAATCTTTCGGGGGCATGGGGAGTAA
>sig_2424
TTCCTTAGCTCCTGAAAATCTCGTCGAAGCTCGGCGGATTTGTCCTACTCAAAGCTTGGC
>sig_2425
GTCAGGGTCTCATCAAGATCGGGGATCTCGAGCTCATCGAAGGTCGCGAAAGCTTCAGCT
>sig_2426
TTTAAAGATCAGCTCCCCGTTTTTCACGCCTCCAGTTAAATCCCCCTTTGTTTTAATCCC
>sig_2427
ATTATCCAACAGAAAACGATTTTCAAAGGTTCACTGAATCAAAGTGTATATAACACTATG
>sig_2428
AGGAACTTCGAATTGGTCGACAAGCTAGCTTGCATGCAAGCTTGTATTCTATAGTGTCAC
>sig_2429
ACTCTAGAATGAGCGGGTTAATTAACGGTGAACAAAAGCTAATCTCCGAGGAAGACTTGA
>sig_2430
GTCATATGGATCCGATATCGCCGTGGCGGCCGCTCTAGCCTGGTATGAGTCAGCAACACC
>sig_2431
ATGGGTCGGGATCCGAATTCGAGCTCCGTCGACAAGCTTGCGGCCGCACTCGAGCACCAC
>sig_2432
GGCACTTTTCCAAATCTATTTCTTCGATAAATTTGTGAAGTATTTCTCAGAGTTAACATT
>sig_2433
CAGGTTGTTGCGCCGGATACCAAAGCGCCAGGCCTCACTCAGGCGCTAAATACTAAAGAT
>sig_2434
CAAGAAAAACCTCTAAGCTCAAAAGGGCCGGCCATGATTGAACAAGATGGATTGCACGCA
>sig_2435
GGAGGAATAAACCATGGATCCACTAGTAACGGCCGCCAGTGTGCTGGAATTCGGCTTGTT
>sig_2436
TTATTGCCCGGGGATGGGGAGTAAGCTTATCGATGATAAGCTGTCAAACATGAGAATTCT
>sig_2437
TTGATCCTCTAGAGTCCCATTTTGCGTAATAAGAAAAAGGATTAATTATGAGCGAATTGA
>sig_2438
GTGGGGATCCTCTAGAGTCGACCTGCAGGCATGCAAGCTTGGCGTAATCATGGTCATAGC
>sig_2439
CTGGTGAGTCGAATTGGCCGCGGCGTTGTGACAATTTACCGAACAACTCCGCGGCCGGGA
>sig_2440
GCGGCCGCTCGAGTCAAGGGCGAGCTCAAGCTTGAAGGTAAGCCTATCCCTAACCCTCTC
>sig_2441
GGAAGTCAACCTGAGCTTAGAGCTCGAATTTCCCCGATCGTTCAAACATTTGGCAATAAA
>sig_2442
GGAATTGTGAGCGGATAACAATTTCACACAGGAAACAGGATCCTCTACGCCGATAAGCTC
>sig_2443
TATCGCGGAATTCGAGCTCGCCCGGGGATCCTCTAGAGTCGACCTGCAGCCCAAGCTTAT
>sig_2444
GACGCCATCCACGCTGTTTTGACCTCCATAGAAGATTCTAGAGCTAGCGAATTCGAATTT
>sig_2445
AAGGGAAAGAAGCCTAGTCCCCACAAGCCCTCAAGGGCTCCCTCCGGCATCGCCCTTGAC
>sig_2446
GCCAAGGATCTGATGGCGCAGGGGATCAATGATCAAGAGACAGGATGAGGATCGTTTCGC
>sig_2447
CTGAGTTGGAGGCTGAAACCGCTGAGCAACTGCTGGTTCCGCGTGGATCTGGATCCGAAT
>sig_2448
CGAGCTCAAGCTTGATATCAGGCCTCCCGGGGAATTCACTAGTCATATATGGGATCCGTC
>sig_2449
GGCGAACGACCTGGATTACGCCAGCCTGCCGGATAGTGTAGTTGAACAGGTTCGCGCTGT
>sig_2450
CACATGGGAGCTCGAGGATTTTTTGGGAATTAGTTTTTGCGGCCGCGATGTTGATGAAAG
>sig_2451
GATCCTTGACCCGCAGTTGCAAACCCTCACTGATCCGCGCGTCGAATTAATTCCCCGGAT
>sig_2452
CATTACAGTTTACGAACCGAACAGGCTTATGTCAACTGGGTTCGTGCGAGCTCTCATTGT
>sig_2453
TTCGGGCTCATGAGCGCTTGTTTCGGCTCTCTTAAACTTCTTTCTTCGACTGCTAACTGG
>sig_2454
CCATCACGGATCCGCATGCGAGCTCGGTACCCCGGGTCGACCTGCAGCCAAGCTTAATTA
>sig_2455
CAGGCTGAAAATCTTCTCTCATCCGCCAAAACAGCCAAGCTTCGAATTCTGACATTTATA
>sig_2456
NNNNNNNNNNNNNNNNNAGCTTGCTTTCGAATTTCTGCCATTCATCCGCTTATTATCACT
>sig_2457
TTTCCTGGTTTCCTGTGTGAAATTGTTATCCGCTCACAATTCCACACATTATACGAGCCG
>sig_2458
CAGATCTTCTAGATTCGAACTCGAGGCCTGCAGGGATCCGTATTTATAGGTTTTTTTATT
>sig_2459
TTCGTCGGGAATCCCTACGAATTTCAGTTCTGCACAAATTTGTCTGCCGTTTCGAGAATT
>sig_2460
ATCTTTTTGCGGCCGCAGGAAACAGCTATGACCGAAGCTTAGCGTACGATTTTTTCCGAA
>sig_2461
GTATTCTGAAAATTGTATTATTGAAGCATTTATCAGGGTTATTGTCTCATGAGCGGATAC
>sig_2462
CGATGACTCATGCTCACCACGCCAAGTACTGATGGTTAACTAGAGTAACGGGCTACTCCG
>sig_2463
CGCAGGGCCGCCACCCAGGCCGCCGCCCTCACTGCCCGGCACCTGGTCGCTGAATGTCGA
>sig_2464
GGACAGCCCCTCTTCCTCAGCAGGGATGGACAAGACCCAGCGCTCTGTCATCAAGCCCAT
>sig_2465
CAACACCGATAATCTTGCAGTTTCCGTTGATAGGAGTCATAGGCCATGAAGGATTCAGGC
>sig_2466
TGCTTGATTAGATGATCCCCCTGCTCGAGCCGGGCCCGAGTAAAAAGTACTTTTTTTTCT
>sig_2467
TCATTTTACGTTTCTCGTTCAGCTTTTTTGTACAAACTTGTGATAACAGCCTTGTACAGC
>sig_2468
GCTGCCGGATCCGGCTGCTAACAAAGCCCGAAAGGAAGCTGAGTTGGCTGCTGCCACCGC
>sig_2469
ATTGGGACAACTCCAGTGAAAAGTTCTTCTCCTTTACTCATGCTGTTATCAACCACTTTG
>sig_2470
CGCCGCCTTCTATGAAAGGTTGGGCTTCGGAATCGTTTTCCGGGACGCCCTCGCGGACGT
>sig_2471
ACGCCCCAGCACTCGTCCGAGGGCAAAGGAATAGAGTAGATGCCGACCGCGGGATCCACT
>sig_2472
TGCCTGCAGGTCGACTCTAGAGGATCCGAATTCTACGTAGTGTGCCGCACCCGGCCCGAG
>sig_2473
CTAGAGCGGCCGGCCGCCTACTACTACTAATGATGATGATGTCGACCCGGGAATTCCGGA
>sig_2474
CAGCTGAAAAGCATGGGATGGAATTACTTGAAAGCTTAGAGTGTGTTGATAGTGCAGTAT
>sig_2475
CGCCAAGGATCTGATGGCGCAGGGGATCAAGATCCCCCTTTAAAGTTCTTGCCATTATTG
>sig_2476
ACAAAGTGGTTGATAACAGCATGGCTAGCATGACTGGTGGACAGCAAATGGGTGCTTAGA
>sig_2477
TCTAATTCCATCAGAAGCTGACTCTAGATCTGGATCCACGAATTCGCTAGCTTCGGCCGT
>sig_2478
TAAAGCTCTGTTTCCTGTGTGAAATTGTTATCCGCTCACAATTCCACACATTATACGAGC
>sig_2479
GATGTTACCCGAGAGCTTGGCACCCAGCCTGCGCGAGCAGCTGCCTCGCGCGTTTCGGTG
>sig_2480
GGCCGCAGCTCGCCCGGGGATCTGGCTAGCGATGACCCTGCTGATTGGTTCGCTGACCAT
>sig_2481
AGCTCCTCGCCCTTGCTCACAAGCTTATCGTCATCATCAAGTGCCCCGGAGGATGAGATT
>sig_2482
TTTGAACGATCGGGGAAATTCGAGCTCTAAGCATGATGATGATGATGATGGCTGTTATCA
>sig_2483
ACAAACAGGAATCGAATGCAACCGGCGCAGGGACACTGCCAGCGCATCAACAATATTTTC
>sig_2484
GATTTTCATAATCTATGGTCCTTGTTGGTGAAGTGCTCGTGAAAACACCTAAACGGACTG
>sig_2485
CGATGGTGTCGGGGATGGGGAGTAAGCTCGATGATAAGCTGTCGCATGCAGATCTAGCGC
>sig_2486
AGTTCATTTCATTTGGAGAGAACACGGGGGACTCTAGAATGAGCATGGCTAGCATGACTG
>sig_2487
GGCCTTGATGTTACCCGAGAGCTTGGCACCCAGCCTGCGCGAGCAGCTGCCTCGCGCGTT
>sig_2488
GCATGCCTGCAGGTCGACTCTAGAGGATCCCCGGGTACCGAGCTCGAATTCCCGTGTATT
>sig_2489
CTTACTAGTTCTAGAGAATTCATCGATGAAAAGAGAAGATGGAAAAAGAATTTCATAGCC
>sig_2490
ACTGATCCGCGCGTCGAATTAATTCCCCGGATCTTCACCTAGATCCTTTTAAATTAAAAA
>sig_2491
CTAATTAAGCTTGGCTGCAGGTCGACCCGGGGTACCGAGCTCGCATGCGGATCCGTGATG
>sig_2492
ACTAATAGTAGTAGCGTTAACATCCAATAAATCATACAGGTAAGGCAAAGAATTAGCAAA
>sig_2493
CTGCAGGCATGCAAGCTGGGCGAGCTCGAATTCGAGCTCGCCCGGGGATCTCAATCTGGC
>sig_2494
AGGGAATTCGAGCTCGGTACCCGGGGATCCTCTAGAGTCGATCGTTAACGCGTCGACGCG
>sig_2495
CCATCTGGCGGCATGAATAGTGTCATTCATGACGATCCAGTTCGATATTCAACAGACCGT
>sig_2496
AGCTCGAATTCCGGTCTCCCTATAGTGAGTCGTATTAATTTCGATAAGCCAGCTGGGCCT
>sig_2497
AATTCCCGGGGATCCGATTTTGGAGGATGGTCGCCACCACCAAACGTGGCTTGCCAGCCC
>sig_2498
ATACGTTCCCGGCTCGAGGGGGGGCCCGGTACCCAATTCGCCCTATAGTGAGTCGTATTA
>sig_2499
ACCGTCGACGTCCTGCAGGCGCGCCTGTACAGAATTCGGATCCACGAGCTCGGACTCTTG
>sig_2500
CATCACCGAAACGCGCGAGGCAGATCGTCAGTCAGTCACGATGAATTCCGGGGATCCGCG
>sig_2501
GCCACGTGGGCCGTGCACCTTAAGCTTGGCGTAATCATGGTCATAGCTGTTTCCTGTGTG
>sig_2502
CGACCCGGGGTACCGAGCTCGCATGCGGATCCCATGGTGATGGTGATGGTGAGATCCTCT
>sig_2503
ATCGATCCTAGAGAATTCCTAGACCCGGGGGGGTCGACGCGGCCGCCATGGTCATAGCTG
>sig_2504
GAATTCATATGGTACCAAGCTTGGCGTAATCATGGTCATAGCTGTTTCCTGTGTGAAATT
>sig_2505
CGCCACAGGTGCCGTTGCTGGCGCCTATATCGCCGACATCACCGATGGGGAAGATCGGGC
>sig_2506
TTTATTTTTTTTCTTTTTATTTTTTATTTTTTTTCTTTTTATTTTTTCTTTTTTGTTTTT
>sig_2507
GGGAGAGCTGTAGCCTCAGGCCCAGCAGCAGCAGCAGCAGCAGCATGCAGGAAGCTTACT
>sig_2508
CAGGCTGAAAATCTTCTCTCATCCGCCAAAACAGAAGCTTGGCTGCAGTTAACCTACTAC
>sig_2509
CACCGGCGCCTAAGCTTAGAGCTCGAATTTCCCCGATCGTTCAAACATTTGGCAATAAAG
>sig_2510
GCTGGGCATCGTGGAGTACCAGCACGCCTTCAAGACCCCCATTGCCTTCGCCAGATCCCG
>sig_2511
CCCGGGTACCGAGCTCGAATTCCAAAAGTCGAATTTCGAGCAATCGCCCTGGGTGGGTTA
>sig_2512
TAGCGAGGTGCCGCCGGCATGCGGCCGGTACCGGATCCCGGGAGCTCCGGAGATCTTCGA
>sig_2513
GCAGTTTCACTTGATGCTCGATGAGTTTTTCTAAATGACCAAACAGGAAAAAACCGCCCT
>sig_2514
AACATGAGAATTTCTTGAAGACGAAAGGGCCTCGTGATACGCCTATTTTTATAGGTTAAT
>sig_2515
ATGTTGCGATTAATAGATCTCTATTGGCAATAATGCGTCTGGTTCTGTTGCAAAGTTTTA
>sig_2516
ATCAGGGCGATGGCCCACCCCGATTTAGAGCTTGACGGGGAAAGCCGGCGAACGTGGCGA
>sig_2517
ACCCTCACTAAAGGGAGGAAAAGCTTATGCATGCCTGCAGGTCGACTCTAGAGGATCCCC
>sig_2518
ATCAACGCATATAGCGCTAGATCCTTGCTAGAGTCGAGATCTGTCGAGCCATGTGAGCAA
>sig_2519
GCAGAAGGCTTTGGGGTGTGTGATACGAAACGAAGCATTGGGATCCCCGGGAATTCACTG
>sig_2520
GAGCGCTTTTGAAGCTGATGTGCTTAAAAACTTACTCAATGGAATAATTCTAGATGGGAA
>sig_2521
CTCGAATTCGGATCCGAGGTACCCATATGTATATCTCCTTCTTAAAGTTAAACAAAATTA
>sig_2522
CTATGCCATCTATCAGTTTAAGAGTGACCGAAGCGCAAAAAATCGACCTTGAATACCGTT
>sig_2523
GTTCTGGTGTTCTCGTCAGGGCAAGCCTTATTCACTGAATGAGCAGCTTTGTTACGTTGA
>sig_2524
TGGGTCGGATCAAGCTTCGAATTCCATGGTACCAGCTGCAGATCTCGAGCTCGGATCCGG
>sig_2525
TATAGTGAGTCGTATTACGCGCGCATTACCCTGTTATCCCTACGCGCTCACTGGCCGTCG
>sig_2526
GGATAACAATTTCACACACAGGAAACAGCTATGACCATGATTACGCCAAGCTTGGCTGCA
>sig_2527
CTACCAGCGGTGGTTTGTTTGCCGGATCAAGAGCTACCAACTCTTTTTTTTAAGGCAGTT
>sig_2528
GAATTCCTGGGGATCCACGCGGAACCAGATCCGATTTTGGAGGATGGTCGCCACCACCAA
>sig_2529
CCACTCATCGCAGTCTAGAGGATCCCCGGTGGGCGAAGAACTCCAGCATGAGATCCCCGC
>sig_2530
TAATAAAAAAACCTATAAATACGGATCCACCATGGGTCATAATCACAACCATAATCACAA
>sig_2531
GCCTCGAGGCCTCGAGGAATTCTTGAAGACGAAAGGGCCTCGTGATACGCCTATTTTTAT
>sig_2532
GTCGACGATATCGATCTGCAGCATGCTGAATGAATGAAGCTTCTGTTTTGGCGGATGAGA
>sig_2533
ATTCGCACGGGCCCATGGCTAATTCCCATGTCAGCCGTTAAGTGTTCCTGTGTCACTCAA
>sig_2534
AGCAAATATCATGCGATCATAGGCGTCTCGCATATCTCATTAAAGCAGGACTCTAGAGGA
>sig_2535
TCTGGTGTCAGGGGATCCGTCGACCTGCAGCCAAGCTTATCGATGATAAGCTGTCAAACA
>sig_2536
TTGTGTTACTCATAGCGCGTAATACTGTAATAGTAATCAATTACGGGGTCATTAGTTCAT
>sig_2537
CGATTCCTGTTTGTAATTGTCCTTTTAACAGCGATCGCGTATTTCGTCTCGCTTAGGCGT
>sig_2538
ATAACAGCGCTGCACTGAGCAGCGTAATCTGGAACGTCATATGGATAGGATCCTGCATAG
>sig_2539
TTTGGTGGTTTATACACATCTTGGGATTTGATTAAAAGGTGCATGACTTCACCGACACAC
>sig_2540
TGCGGGCGGGATCACTACTAGAGGATCGATCCCGGTCGGCATCTACTGGATCCCTATTCC
>sig_2541
CGGGAAGCCCTGGGCCAACTTTGGCGAAAATGAGACGTTGATCGGCACGTAAGAGGTTCC
>sig_2542
GCAAGCTTGTCGACGGAGCTCGAATTCGGATCCGATATCAGCCATGGAACCGCGTGGCAC
>sig_2543
GATCAAAAAACAACTAATTATTCGAAACGATGATAGATCCCGTCGTTTTACAACGTCGTG
>sig_2544
CTTCGCCCACCCCGGGCTCGATCCCCTCGCGAGTTGGTTCAGCTGCTGCCTGATCGAGCT
>sig_2545
ATAACGCAGGAAAGAACATGGATCTCGATCCTCTACGCCGGACGCATCGTGGCCGGCATC
>sig_2546
CTGCAGCCAAGCTCGGATGAACAGGCAGACATCTGTGAATCGCTTCACGACCACGCTGAT
>sig_2547
TGAATCAACTACTTAGATAGTATTAGTGACCTGAGACAGAGCATTAGCTAGCTTCTTCGT
>sig_2548
ATGTAACATCAGAGATTTTGAGACACAACGTGGCTTTCCCCCCCCCCCCCGAGCTCGGTA
>sig_2549
GCTAGCTTATCGATGATAAGCTGTCAAACATGAGAATTGACGCGAATTCGACGCGGCGCA
>sig_2550
CCGCCAGGGTTTTCCCAGTCACGACGGATCCCGGGATCCTCTCCCTATAGTGAGTCGTAT
>sig_2551
GAACGATAGCGTCCGGACTCAGATCTGGATCACAAGTTTGTACAAAAAAGCTGAACGAGA
>sig_2552
TAAAGTTCTGCTATGTGGCGCGGTATTATCCCGTGTTGACGGATCCGGGGAATTCGTAAT
>sig_2553
GTTCGTAGCCTATGGGTTGTGAAATGACTGTTAAGAGTGGGGTGATGGTACCGTTTGTCA
>sig_2554
CAAAACCCACCGGGGCCGGCCATGTCTCCGGAGAGGAGACCAGTTGAGATTAGGCCAGCT
>sig_2555
GCAATCCTTTTTTAGAATCCGGAATCCGCGGGGAAGGGCGCCGGCCTAGGACTAGTGATC
>sig_2556
TGTGGCCCAGGGGCTCGGCATCGATACGGCACAGGCCGCCGCCGAATAGTCATCTCAACA
>sig_2557
GATTTTGGTCATGGAGAGCTCTTAGAAAAACTCATCGAGCATCAAATGAAACTGCAATTT
>sig_2558
CATTTTCATTTCCGGTTTCCTATAGGGCAACCAGGCTGTCCTTGCCGGCGCTTGTAACAC
>sig_2559
TTTAAATCCGCATGCGATATCGAGCTCTCCCGGGAATTCGGATCCTTGAAGACGAAAGGG
>sig_2560
TAGAGGATCCGCGGCCGCGGGTACCGAGCTCGAATTCGGCCTCGAGGGCCAATTCCCTAT
>sig_2561
TAAACCTTAAACTGTAAAGATAAGCTTGCATGCCTGCAGGTCGACTCTAGAGGATCCCCG
>sig_2562
ATTAAGTACTCTAGCCTTAAGATCTGTCGAGCCATGTGAGCAAAAGGCCAGCAAAAGGCC
>sig_2563
GATCCAAAGAAGGAAGCTAAAGGCCTAGGGTTGACTTTTCAATCCTGACGAAAAATATTC
>sig_2564
ACAGGCTTATGTCAACTGGGTTCGTGCGAGCTCATCGATTTCGAACCCCGGCCACGATGC
>sig_2565
GCTCCCTTTAGGGTTCCGATTTAGTGCTTTACGGCACCTCGACCGCAAAAAACTTGATTA
>sig_2566
GGATCTGGTTCCGCGTGGATCCGCTGTTATCACAAGTTTGTACAAAAAAGCTGAACGAGA
>sig_2567
CTTCTCGTCACTAGTTTGTTCAGCGGTGGCAGCAGCCAACTCAGCTTCCTTTCGGGCTTT
>sig_2568
AGTTTTATGCCTATGGTCGCTCCTACGATAACGACGACCATTGCCCAAGCGTAGCCTATG
>sig_2569
CTTATCAGATTCGTAACTTCCGGCCCAGACTTAAGCCTCGACATTTACATATACGTCGAT
>sig_2570
ACCAATGCCCTCCCTCTTGGCCCTCTCCTTTTCTTTTTTCGACCGAATTCATTTAAATGG
>sig_2571
CATATGCATCCATGGTACCAATTGTACAGCTGAATTCAGATCTAGACGTCAGGTGGCACT
>sig_2572
AGAAGGAGATATACATATGGCTAGCTCGCGAGTCGACGGCGGCCGCGAATTCCTCGAGCC
>sig_2573
CCATGGCAGAAGCGGTGATCGCCGAAGTATCAACTCAACTATCAGAGGTAGTTGGCGTCA
>sig_2574
TCACACAGGAAACATATGCCGTACAAGAGAAACGACTCCGCCTACTGGTGGATCTCTTTC
>sig_2575
GTGAGTTTTCGTTCCACTGAGCGTCAGACCCCATTAACGCTTCTGGAGAAACTCAACGAG
>sig_2576
ACCCGCTTAAAAGCTCTAGCCACCATGGCTTCCAAGGTGTACGACCCCGAGCAACGCAAA
>sig_2577
CGGCCTTAAGGGCCCGTACGGCCGACTAGTAGGCCTATTATTTTTGACACCAGACAAGTT
>sig_2578
GGCGTCGCTGGCGAGCGTTCCACTCCTGAAGTGTTAAGTACATCGCAAAGTCTCCGCAGA
>sig_2579
ATTACGAATTCGAGCTCGCCCGGGGATCCTCTAGAGTCGACCTGCAGCCCAAGCTTGTAT
>sig_2580
CTATAAAAATAGGCGTATCACGAGGCCCTTTCGTCTTCAAGAATTCCCGGGGATCCCGTC
>sig_2581
CGAATTCCTATTCTATAGTGTCACCTAAATCGTGCGGCCGCGGTTGGCGTAATCATGGTC
>sig_2582
GAGCGGATAACAATTTCACACAGAATTCATTAAAGAGGAGAAAGGTACCATGGAAGACGC
>sig_2583
AAACCGACTCTCGAACTGCTAACCTGCGAAGGGCCTTATCGCCGGAATTCGAGCTCGCCC
>sig_2584
TGGCCTCGACGCTCTCCCTTATGCGACTCCTGCATTAGGAAGCAGCCCAGTAGTAGGTTG
>sig_2585
CGACCGCGGCAGGCACGACGGCAAGCCCCGGCGGTGGGCCCATGGCAGTGTGGCTGTCTA
>sig_2586
ACTTGAGAAGATCAAAAAACAACTAATTATTCGAAACGAGGAATTCGCCTTAGACATGAC
>sig_2587
TTCAGAAACAACTCTGGCGCATCGGGCTTCCCATACAATCGGTAGATTGTCGCACCTGAT
>sig_2588
ATTAAGTTGGGTAACGCCAGGGTTTTCCCAGTCACGACGTTGTAAAACGACGGGATCCTC
>sig_2589
ATGGGTCGACTCTAGAGGATCCCCCCTCGAGGGGGTACCGAGCTCGAATTCACTGGCCGT
>sig_2590
ACTCAGGGGAGGCCAGGAAGGCCTTGAGCTTGGGCCGGGCGCTGAGGCGCCCCACATATG
>sig_2591
TCGCCATGGCCTTGTCGTCGTCGTCGGTACCCAGATCTGGGCTGTCCATGTGCTGGCGTT
>sig_2592
CATTGACGACGACAAGTGAAGAGCGATATCAAGCTTGCTCTTCCCGGGTCTTGTTCCATC
>sig_2593
GTAACTGCTGCTGGGATTACACATGGCATGGATGAGCTCTACAAATAATGAATTCCAACT
>sig_2594
CGCCAGAAGCATTGGTGCACCGTGCAGTCGATGATAAGCTGTCAAACTCGAGAATTGTGC
>sig_2595
CGCGGGTTCCTTCCGGTATTGTCTCCTTCCGTGTTTCAGTTAGCCTCCCCCATCTCCCGA
>sig_2596
CGAATTCCTGCAGGCGGCCGCGAGCTCGAGGTACCGTCGACGGATCCTTAATTAAATTTA
>sig_2597
CGATAAGCTTGATATCGAATTCCTGCAGCCCTTATAACCCCGAAAAGTGCCACCTGACGT
>sig_2598
TGCTTAATGAATACAACAGTACTGCGATGAGTGGCAGGGCGGGGCGTAAGGCGCGCCATT
>sig_2599
ATACGACTCACTATAGGGCGAATTGGGTACACTTACCTGGTACCGGGCCCCCCCTCGAGA
>sig_2600
TGATTACGCCAAGCTTCTCGAGAACCGGTCATCGATTCTAGAACTTAAGGAGCTCAGATC
>sig_2601
TCTCATCCTCTCATGTGAGCAAAAGGCCAGCAAAAGGCCAGGAACCGTAAAAAGGCCGCG
>sig_2602
TTCACTTCTGGAGCACCCTGAGTCCCATTGCGCCCCGTAGCCCGGCCAAGCTCTCCTTCC
>sig_2603
CGGAGGAGGACCTGTGACTTAAGCTTATCGATGTCGACGTAGTTAACTGAGCAATAACTA
>sig_2604
GCAGGTACCGGTCCGGAATTCTGTACGGAGTCAAGCCATATGACCATGATTACGGATTCA
>sig_2605
CCTACATCGAAGCTGAAAGCACGAGATTCTTCGCCCTCCGAGAGCTGCATCAGGTCGGAC
>sig_2606
AAACTTTATTGCCAAATGTTTGAACGATCGGGGAAATTCGAGCTCTAAGCCTTGTACAGC
>sig_2607
TATTCTTTTAATTCGCGTGTAATACGACTCACTATAGGGAGCTCAACTGGTGCTGATGAG
>sig_2608
ACAATTTCACACAGAATTCATTAAAGAGGAGAAAGGTACCATGGAAGACGCCAAAAACAT
>sig_2609
CGAGCGACCTCGAGCCCCAGCCCGCTCCGCTTCTCGCCCCAGACGGCCCGTCGAGTTCGA
>sig_2610
AAAGGAAGCTGAGTTGGCTGCTGCCACCGCTGAACAAACTAGTGACGAGAAGACCACCGG
>sig_2611
GCTCGAAAATAGTACATAATGGATTTCCTTACGCGAAATACGGGCAGACATGGCCTGCCC
>sig_2612
GCGAATTCGAGCTCGGTACCCGGGGATCCTCTAGAGTCGACCTGCAGGCATGCAAGCTTT
>sig_2613
AGTTCTTGAACTGATGATTTATTAGTTCTGGAACTAATAAATTCTTTGTTCTGGAACTTA
>sig_2614
TCCAAGAAGCTTATCGATGATAAGCTGTCAAACATGAGAATTCTTGAAGACGAAAGGGCC
>sig_2615
TTGTACAAACTTGTTGATGATCGGTGCGGGCCTCTTCGCTATTACGCCAGCCCGTGGAGG
>sig_2616
CGTTGTAAAACGACGGCCAGGTCGACGGATCCCTCTATTAATGATGATGATGATGATGAG
>sig_2617
AGTCGGATCCGACAACCGATGAAAGCGGCGACGCGCAGTTAATCCCACAGCCGCCAGTTC
>sig_2618
CGTCTCTTTTGACATGTTTAAAGTTTAAACCTCCTGTGTGAAATTGTTATCCGCTCACAA
>sig_2619
CATTTTACGTTTCTCGTTCAGCTTTCTTGTACAAAGTGGTTGATAACAGCCATCATCATC
>sig_2620
AGTTCATTTCATTTGGAGAGAACACGGGGGACTCTAGAATGAGCGGGTTAATTAACATCT
>sig_2621
CATTCTTAGGCCACACGTTCAAGTGCAGCCACAGGATAAATTTGCACTGAGCCTGGGTGG
>sig_2622
TACAACTCACTAAACATAGCAATTCAGATCCTGCAAGCCTCGTCGTCCTGGCCGGACCAC
>sig_2623
CTACGCCTGAATAAGTGATAATAAGCGGATGAATGGCAGAAAGGCCAGCCTCGCAGAGCA
>sig_2624
GAGGCCTTCCTGGAAAGGCCCTGGTTCGCCCTGGGCGAGGGCTACCCGGGGATCGTGGCC
>sig_2625
TACTGAGAGTGCACCATATGCGTGAAGCACGGAAATGGAAAACGTGAAAAGGAATTTCAC
>sig_2626
TTGTCATAATTGGTAACGAATCAGACAATTGACGGCTTGACGGAGTAGCATAGGGCAATT
>sig_2627
CCCAGTCACGACGTTGTAAAACGACGGGATCCCCGGGAATTCTGAAAGCGACCAGGTGCT
>sig_2628
TTCGAATGATACTAACATAACATAGAACATTTTCAGGAGGACCCTTGGAGGGTACCGAGC
>sig_2629
GACGAGCTGTACAAGACTAGTTCTAGAGAATTCATCGATGAAAAGAGAAGATGGAAAAAG
>sig_2630
TTCTCCGCCTGCAGCAATGGCAACAACGTTGCCCGGATCCGGTCGCGCGAATTCCCATGA
>sig_2631
TTAACCTCGAGAGATCTAATTCCGGCGCCTAGAGAAGGAGTGAGGGCTGGATAAAGGGAG
>sig_2632
AGGTCAAAGCATCCCTGAAGGTCATATGGTGTTAGTAGATACTGGACGGGAGCCAGTGAA
>sig_2633
AAGGAGATATACATATGGCTAGCATGACTGGTGGACAGCAAATGGGTCGGATCCGGCTGC
>sig_2634
TAAGGGCAATTCCACCACACTGGACTAGTGGATCCGAGCTCGGTACCCTCGACGGGCCGT
>sig_2635
GCTTGGCGTAATCATGGTCATATGTGTTTCCTGTGTGAAATTGTTATCCGCTCACAATTC
>sig_2636
GCTTATTGTTCAGCGGTGGCAGCAGCCAACTCAGCTTCCTTTCGGGCTTTGTTAGCAGCG
>sig_2637
CTTTATTTCAGATTCAATCTGACTTACCTATTCTACCCAAGCAAAGCTTCGATTAGGAAG
>sig_2638
AACGCCTGGTGCTACGCCTGAATAAGTGATAATAAGCGGATGAATGGCAGAAATTCTGAA
>sig_2639
GAGTGCGGCCGCAAGCTTGTCGACGGAGCTCGAATTCGGATCCCGACCCATTTGCTGTCC
>sig_2640
CACTGACCCGCTGCGCTCGGTCGTTCGGCTGCGGCGAGCGGTATCAGCTCACTCAAAGGC
>sig_2641
AATATTTTCTTGTATTCTTTGTTTCATTATAACCCTCTTTAATTTGGTTATATGAATTTT
>sig_2642
CGCATGCATGCATAAGCTTGCTCGAGTCTAGAGTCGACGGATCCTGCAGAATTCCCGGGT
>sig_2643
AGCTTAGATCTCTCGAGCATCACCATCACCATCACTGAACTAGTCGACTAGCATAACCCC
>sig_2644
CTGATTCCCTTTGTCAACAGCAATGGATATCAACAAGTTTGTACAAAAAAGCTGAACGAG
>sig_2645
AGGCTTTACACTTTATGCTTCCGGCTCGTATAATGTGTGGGGTACCATGTCGACTAGCTT
>sig_2646
AGAGTTGTAAAATTCAACTGACATTATGTATATCTCCTTCTTAAAGTTAAACAAAATTAT
>sig_2647
GAACCTCTTCGAGGGACCTAATAACTTCGTATAGCATACATTATACGAAGTTATATTAAG
>sig_2648
GATCCTTATTAATGGTGATGGTGATGGTGGGACTCTCCCCTGTTGAAGCTCTTTGTGACG
>sig_2649
TCATGATGATATATTTCTTGAGGATCCATCGATCCTTATCGTCATCGTCGTACAGATCCC
>sig_2650
CTCGACCTGCAGCCAAGCTAGCGGACGTAAACTCCTCTTCAGACCTAATAACTTCGTATA
>sig_2651
TCAACGTCCACAGTGATATGATCTCGGCGGCCGCGATAGCAATTGGTCGACGGGATCCAA
>sig_2652
GGCCCTTCGAAGGTAAGCCTATCCCTAACCCTCTCCTCGGTCTCGATTCTACGCGTACCG
>sig_2653
CGATTTAGGTGACACTATAGAACTCGAGCAGCTGAAGCTTGAATTCATCGATGATATCAG
>sig_2654
TGCCCAGAGCGCCTCAAGAAAATGATGCTGCAAGAAGAATTGAGGAAGGAACTACTCATC
>sig_2655
CTCCTGCATAGATCTGCTGGCGAAAGGGGGATGTGCTGCAAGGCGATTAAGTTGGGTAAC
>sig_2656
CATCGATCTTGTACAGCTCGTCCATGCCGAGAGTGATCCCGGCGGCGGTCACGAACTCCA
>sig_2657
CTTTCTAGGGATCCCGGCGCGCCCCTCGAGCTAGAGAATTCCTAGAGGTACCCTAGAAGA
>sig_2658
ATGGCATGGATGAACTATACAAATAAGCTTAATTAGCTGAGCTTGGACTCCTGTTGATAG
>sig_2659
TACCATGCATCATCATCATCATCATGGTGGATCCGAGCTCGAGATCTGCAGCTGGTACCA
>sig_2660
AAGGCCTTAAGGGCCTCTAGAGCCGATCGTGAAGTTTCTCATCTAAGCCCCCATTTGGAC
>sig_2661
CACCGCATATGAAGTATTCGCCTTGATCAGTCCCGGTGGACGCGCCAGCGGCCCGCCGGA
>sig_2662
GAAAGGCCCACCCGAAGGTGAGCCAGGTGATTACATTTGGGCCCTCAGAAAAACTCATCG
>sig_2663
GCCATGTGGATTCCTTACTTATTCCATGGCGATCGCTAGCCCTATAGTGAGTCGTATTAA
>sig_2664
CAAAAGCTGGGTACCGGGCCCCCCCTCGAGGTCGACGGTATCGATAAGCTTTTGTTACGT
>sig_2665
ATATGAAATTCTTAGTCAACGTTGCCCTTGTTTTTATGGTCGTATACATTTCTTACATCT
>sig_2666
CATTACAGTTTAAGGTTTACACCTATAAAAGAGAGAGCCGTTATCGTCTGTTTGTGGATG
>sig_2667
CCAATACGCAAACCGCCTCTCCCCGCGCGTTGGCCGATTCATTAATGCAGAATTCTCATG
>sig_2668
GGCCAGTGCCAAGCTTGCATGCCTGGTCGACTCTAGAGGATCCCCGGGTACCGAGCTCGA
>sig_2669
CGCTGCTGGTTCTAGACATCACCATCACCATCACTAATGATAATCCGCGTGGTTTCCAAT
>sig_2670
GTCCAACTTTTGGCGAAAATGAGACGTTGATCGGCACGTAAGAGGTTCCAACTTTCACCA
>sig_2671
ACAAAACGGTTTACAAGCATCGAGCTCGGTACCCGGGGATCCTCTAGAGTCGACCTGCAG
>sig_2672
ATTGTTATCTAAGGAAATACTTACCCATGGTTACGAATTCGAGCTCGGTACCCGGGGATC
>sig_2673
TATCGAAATTAATACGACTCACTATAGGGAGACCGGAATTCGAGCTCGCCCGGGGATCCT
>sig_2674
ATATATTAATGTATCGATTAAATAAGGAGGAATAAACCATGGCTGGTGACCACGTCGTGG
>sig_2675
TTATAGCCTTTATCGCCGTTAATCCAGATTACCAGTTTACCTTCTTCAGTTTTCATGGAA
>sig_2676
ACGCATATACCTTTTTCAACTGAAAAATTGGGAGAAAAAGGAAAGGTGAGAGCCGCGGAA
>sig_2677
ATAAGCTTCGATAAGCTTTAATGCGGTAGTTTATCACAGTTAAATTGCTAACGCAGTCAG
>sig_2678
GATGAGCAGCTCGGTGGATTTCTGGTAGCGGCGGATCTCGCGGAGAGCGACTGTGCCGGG
>sig_2679
TGAGCGGATAACAATTTCACACAGGAAACAGAATTCGAGCTCGGTACCCGGGGATCCTCT
>sig_2680
AGCTTGAGCTCGCCCTTGGTGAAGGGATCAATTCCCAGCTTGTCATCGTCATCACCGGAT
>sig_2681
ACATATGACCATGATTACGCCAAGCTTGCATGCCCCTCGAGGGGTCGACTCTAGAGGATC
>sig_2682
AGAGTGCACCATACTAGTTCTAGAGCGGCCGCCACGGCGATATCGGATCCATATGACGTC
>sig_2683
GAAGGGCCGGCCTTCTTAATTAAGTGGAATTCAAAGGTACCCGCCCGGGATCAGATCCGC
>sig_2684
TTCGCCAGTTAATAGTTTGCGCAACGTTGTTGCCATTGCCCCCTGTAATCCGGGCAGCGC
>sig_2685
ACAGGCCGGCATGGTCCCAGCCTCCTCGCTGGCGCTGGCTGGGCAACATTCCGAGGGGAC
>sig_2686
ATTCGGTAATGACTCCAACTTATTGATAGAGTACTCATATGTCTAGACTCGAGGATCCAA
>sig_2687
CCTGTCTCTTGATCAGAGCTTGATCCCCTGCGCCATCAGATCCTTGGCGGCAAGAAAGCC
>sig_2688
GTGAGGATCAGCTTATCGATGATAAGCTGTCAAACATGAGAATTAATTCTACCGGGTAGG
>sig_2689
GATGGTGGTATGAAAGCTAAACCGTACTCCCAAATATCCTCTTTTAAAGATCTGATCAGC
>sig_2690
GTTTGTTCCCACGGAGAATCCGACGGGTTGTTACTCGCTCACATGGGAGCTCGAGGATTT
>sig_2691
GATCAGAAACTTCTCGACAGACGTCGCGGTGAGTTCAGGCGGGATCCGTCGACCTGCAGC
>sig_2692
AGGAGGAAAAAGGCATCAAGTATAAGTTTGAAGTCTACGAGAAGAAAGGTTCCAGATCTC
>sig_2693
TAGTCTCTCTCTCTCTCTATCTATCTAGGCCTGGTACCGGGCCCGCATGCGTTAACCTAG
>sig_2694
ATCCTCTTCTGAGATGAGTTTTTGTTCTACGTAAGCTTCGAATTCGCCCTTAAGGGCCAT
>sig_2695
AATACGACTCACTATAGGGAGACCACAACGGTTTCCCTCTAGCGGATCGCAAGCTTGGGC
>sig_2696
TAGTGAAATCCGATTTGATTTTTTATTGCTTCTGGTTATCGACTAGTATTTATCGGAGAG
>sig_2697
CGCAATTGATATCGCGCGCGTAATACGACTCACTATAGGGCGAATTGGGTACCAAATTGT
>sig_2698
CCTATTCATTGTTTTAAAAATATCTCTTGCCAGTCACGGTGATTCATTCTGCTAACCAGT
>sig_2699
AGATCTCCTAGGAAGCTTTCCATGGAAGACGCCAAAAACATAAAGAAAGGCCCGGCGCCA
>sig_2700
TAGAGTCTTGCAGACAAACTGCGCAACTCGTGAAAGGTAGGCGGATCTGGGTCGACTCTA
>sig_2701
TCGGATCCCTCGAGCTGCAGGAATTCGATATCAAGCTTATCGATACCGTCGACAGGCCTT
>sig_2702
CCCTTCCTTTCTCGCCACGTTCGCCGAATTCCGTATGGCAATGAAAGACGGTGAGCTGGT
>sig_2703
TGATTACGAATTCGAGCTCGGTACCCGGGGATCCTCTAGAGTCGACGTCACGCGTCCATG
>sig_2704
TTTTTAGACTGGTCGTAATGAAATTCAGCAGGATCACATATGCCATGGTACCCGGGGATC
>sig_2705
AGCCTTTCGTTTTATTTGATGCCTGGCAGTTCCCTACTCTCGCATGGGATCCGAATTTCT
>sig_2706
CTCTAGAGCCGGATCGATCCGGTCAATCAATCAGCAAGCTTGGCTGCAGGTCGACGGATC
>sig_2707
TCTCTTCTGTACAGGCTGAAGATCTGGCTGTTTACTACTGTCAAAACGACCACTCTTACC
>sig_2708
AAGCTAGCTTCACCGAGGCTGTAGCCGACGATGGTGCGCCAGGAGAGTTGTTGATTCATT
>sig_2709
ATGGTGGGCGAATTCGCGATTCGAAGCTTTTTGCAAAAGCCTAGGCCTCCAAAAAAGCCT
>sig_2710
ACATATGGCTTCTTCTCTGCGTCAAATTCTGGATTCTCAAAAAATGGAATGGCGTTCTAA
>sig_2711
CAGTGATAAGCTGTCAAACATGAGAATTCGAGCTCGGTACCCATCGTCCATTCCGACAGC
>sig_2712
ACATGAAGCCCATATTGTTGTATAAGTGATGAAATACTGAATTTAAAACTTAGTTTATAT
>sig_2713
ATTTGGAGAGAACACGGGGGACTCTTGACCATGGCTACTACTAAGCATTTGGCTCTTGCC
>sig_2714
TCCCGGGTAATTAATTGAATTACATCCCTACGCAAACGTTTTACGGCCGCCGGTGGCGCC
>sig_2715
TTGGCAGAAGTTATTGATAGAATCCTCGACAAAGGTATCGTAATTGACGCTTGGGTTCGT
>sig_2716
TCACATGTTCTTTCCTGGTACCGAGCTCTTGAAATAAGATCACTACCGGGCGTATTTTTT
>sig_2717
TCCTTCCCCTACTCTATGGGCTGGCACGGCGCCCATTTAATGGCGAAGAGAATCAACACT
>sig_2718
CAAACAGACGATAACGGCTCTCTCTTTTATAGGTGTAAACCTTAAACTGTAATGAATTCG
>sig_2719
TACAAAATCACGGGCGTCGTGGACTATGAGCACGTCCGCGAGGGCGTCCCGGAAAACGAT
>sig_2720
CCCTTCCATTCAGGTCGAGGTGGCCCGGCTCCATGCACCGCGACGCAACGCGGGGAGGCA
>sig_2721
GAGCTACTAGCTGTCCTCGTGCCATTCAATTTTCTGAGCTTCGAAGATGTCGTTCAGGCC
>sig_2722
CACACGGCCGCTTTGGTGGCTACGCTCAATCTGGCCTGTTGGCTGAAATCACCCCGGACA
>sig_2723
TGGCGAATGCTAGAGCAGCTTGCCAACATGGTGGAGCACGACACTCTCGTCTACTCCAAG
>sig_2724
GATGGTGGTATGAAAGCTAAACCGTACTCCCAAATATCCTCTTTTAAAGATCTGATCATA
>sig_2725
GTGGCTTTACCAACAGTACCGGAATGCCAAGCTTACTTAGATCGCAGATCTCGAGCCCGG
>sig_2726
CCGGGCTCGATCCCCTCGCGAGTTGGTTCAGCTGCTGCCTGAGGCTGGACGACCTCGCGA
>sig_2727
AAAACCCTGGCGTTACCCAACTTAATCGCCTTGCAGCACATCCCCCTTTCGCCAGCGATC
>sig_2728
AGTGTAAAGCCTTGGGTTGCCTAATGAGTGAGCTAACTCACATTAATTGCGTTGCGCTCA
>sig_2729
GGATCCTCTAGAGTCGACTCTAGAGGATCTGTAATCCGGGCAGCGCAACGGAACATTCAT
>sig_2730
TGCTGGCCTTTTGCTCACATGGCTCGACAGATCTCGAGCTCTAAGCTTCACATATGCATG
>sig_2731
CTCGAGTCTAGAGGGCCCGCGGTTCGAACAAAAACTCATCTCAGAAGAGGATCTGAATAT
>sig_2732
GGAGCGGCGCAGGGCAACGAGCCGATCGCTGATCGTGGAAACGATAGGGACGGATCTGCT
>sig_2733
ACCATCACGCCATGGGAATTCTACGTAGCGGCCGCGGATCCAAGCTTAGATCTCTCGAGC
>sig_2734
ATCGGTAATACAGATCGATTATGCCCCAATAACCACATGTAGGCTGGAGCTGCTTCGCGG
>sig_2735
TGGATATCGGATCCCCGGGTACCGAGCTCGAATTCACTGGCCGTCGTTTTACAACGTCGT
>sig_2736
CTCATCCTCCGGGGCACTTGATGATGACGATAAGCTTACTAGTTCTAGAGAATTCGTGAG
>sig_2737
CCGGGCGAGCTCGAATTCGTAATCATGGCCATGGTGGTCGGCTGCACGTCCCAGCTACCG
>sig_2738
CAAAATTTATTTACTCGAACCCACATATGACAAGGAACTAATAAATTCTAAGTTCCAGAM
>sig_2739
TGTCAACTGGGTTCGTGCGAGCTCGGTACCCGGGGATCCTCTAGAGTCGACCTGCAGGCA
>sig_2740
CGACGGCCAGTGAATTCGAATGGCCATGGGACGTCGACCTGAGGTAATTATAACCCGGGC
>sig_2741
CCGGAAGTCATGGAATTCACTGGCCGTCGTTTTACAACGTCGTGACTGGGAAAACCCTGG
>sig_2742
TGACGTGCCTTTTTTATTTGTACTACCCTGTACGATTACTGCAGGTCGACTCTAGATGCA
>sig_2743
ACGAATTCGAGCTCGGCCGACTTGGCCAATTCGCCCTATAGTGAGTCGTATTACAATTCA
>sig_2744
GCGGAGCGGCAACCGCGGGCGCGTTCGGTGGGCCCATGGGTGCGAGAGCGTCAATATTAA
>sig_2745
AGAACGGATGGTCCCCAGATATGGCCCAACCCTCAGCAGTTTCTTAAGACCCATCAGATG
>sig_2746
CGAGCTGGGAATTCCTCGAGATCTTCTAGACCCCGGGGATATCCCATGGGCGGCCGCACT
>sig_2747
CAACCTGACCGGTGATTACCTATGGCAGCAGCGCCAAGATCGGCGCGGGGAAGTTCAGGC
>sig_2748
CTGAGACAGAGCATTAGCTAGCTTCTTCGTCTGTTTCTACTGGTATTGGCACAAACCTGA
>sig_2749
GCAAGAAGCCCCGCACCGGGTCATGCCCCTCGTTCGACCTTGTCTAGATCAAGCTTATCG
>sig_2750
CTTCATTTTTAATTTAAAAGGATCTAGGTGAAGATCCTTTTTGATAATCTCATGAGCGGA
>sig_2751
CGGCCGTCTCGGATCGGTACCTCGAGCCGCGGCGGCCGCCAGCTTACGTAGAACAAAAAC
>sig_2752
ATCCGCGGCCGCTACGTAGAATTCCCATGGTATATCTCCTTCTTAAAGTTAAACAAAATT
>sig_2753
TGCCTGCAGGTCGACTCTAGAGGATCCCCGGGTACCGAGCTCGCACGAACCCAGTTGACA
>sig_2754
GTCTTCAAGAATTCCGGATCCGGAATTCTCATGTTTGACAGCTTATCATCGATAAGCTTT
>sig_2755
TGGGGATTGGTGGCGACGACTCCTGGAGCCCGTCAGTATCGGCGGCCCGGGGATCCGTCG
>sig_2756
CCATCACGCCATGGGAATTCTACGTAGCGGCCGCGGATCCAAGCTTAGATCTCGAGGATG
>sig_2757
AAGCTAGCGAATTCTCATGTTTGACAGCTTATCATCGATATGCTTTAATGCGGTAGTCGA
>sig_2758
GAGTATTTTGACCACTACTTTGCAAGTGTACCTTGTACATACAGCATGACCGTTAAAGTG
>sig_2759
AGTTTTTCTGAGGGCGGATCCCCCTCAAGTCAAAAGCCTCCGGTCGGAGGCTTTTGACTT
>sig_2760
AGGCCCAGGGCTCGCAACCAACGTCGGGGCGGCAGGCCCTGCATAGCCACTGGCCCCGTG
>sig_2761
ATTAGTAATATAATCTATTAAAGGTCATTCAAAAGGTCATCCACCGGATCATCGATACAA
>sig_2762
CTCGCTCACTGACCCGCTGCGCTCGGTCGTTCGGCTGCGGCGAGCGGTATCAGCTCACTC
>sig_2763
TTTAACTTTAAGAAGGAGATATACATATGTCGTACTACCATCACCATCACCATCACGATT
>sig_2764
CCCGGGCGGAGTGGAAGGCTTCGGACCGCCGGACTCTCCCCTGTTGAAGCTCTTTGTGAC
>sig_2765
GGGCCTCTAAACGGGTCTTGAGGGGTTTTTTGCTGAAAGGAGGAACTATATCCGGCATGT
>sig_2766
TCGAATTCGGATCCGACCCATTTGCTGTCCACCAGTCATGCTAGCCATGGTATATCTCCT
>sig_2767
CATTCAAGATCTTGGTACCCGGGAATTCTCGAGAAGCTTGTGTTTGTGACGGTGGTTGTG
>sig_2768
CTTTTTACGGTTCCTGGCCTTTTGCTGGCCTTTTGCTCACATGTGTGCTGGGCCCAGCCG
>sig_2769
TCACGGATCCCACGTGATATCCTCAATCGCTTCTAGAAGCGATTGAGGAGATCTGAGCTC
>sig_2770
TATTGGCGGCTCTTCCGCTTCCTCGCTCACTGACTCGCTGGCCTCGGTCGTTCGGCTGCG
>sig_2771
GGCACTACAGCGAATAAATACCTGTGACGGAAGATCACTTCGCAGAATAAATAAATCCTG
>sig_2772
TCGCCCTTGCTCACCATGACCACTTTGTACAAGAAAGCTGAACGAGAAACGTAAAATGAT
>sig_2773
TATGCAATTAACTTTATAAGGAGGATTTAAATGCATATGGGGGACCGCGAGCAGCTGCTG
>sig_2774
ATAACATGTATTCACGAACGAAAATCGATCTTCTATATAAAAGATATATTATCTTATCAG
>sig_2775
GGAAACAGCTATGACATGATTACGAATTTGGCCAAGTCGGCCTCTAATACGACTCACTAT
>sig_2776
GCGTGGATCCCCGGGAATTCTAGACTCCATGGGTCGACTCGAGCTCAAGCTTAGATCCGG
>sig_2777
TCATTGTTATCCGCTCACAAGTCAACACTCTTTTTGATAAATTTTCTCGAATTTGCCAGA
>sig_2778
TCCCTCGAGGTCGACCTGCAGGCATGCAAGCTTGGGGGATCGATCCCGTCGTTTTACAAC
>sig_2779
AGAGTCGACCTGCAGGCGCCACGCGTACGTGCACGACGTCTTAAGCTTGGCGTAATCATG
>sig_2780
AAGCTAGCTTGCCAAACCTACAGGTGGGGTCTTTCACATGTATATGTCAAAAATAAAAAT
>sig_2781
CTGGAANTTCCATTCGCCATTCAGGCTGCGCAACTGTTGGGAAGGGCGATCGGTGCGGGC
>sig_2782
CGATAGGGGCAGTTAAAGTACTTTGACAATTGAATCCGATTTTGACCATTATTTTCATAT
>sig_2783
ACACATGGCATGGATGAGCTCTACAAATAATGAATTCCAACTGAGCGCCGGTCGCTACCA
>sig_2784
TGCCCAGGTTTGAGCAGCCGCGTAGTGAGATCTTTAAATCTAGATTTAAGAAGGAGATAT
>sig_2785
AGAACGTGGACTCCAACGTCAAAGGGCGAAAAACCGTCTATCAGGGCGATGGCCGCCCAC
>sig_2786
GATCTTTCTTGCTTTTACTTTTACTTCCTTAATACTCAAGTACAATTTTAATGGAGTACT
>sig_2787
CCTTAAAAACGTTTTTAAAGGCTTTTAAGCGTCTGTACGTTCCTTAAGGAATTATTCCTT
>sig_2788
ATTTGTCCAAAATATGGTATAATAGGTACTAATCAAAATAGTGAGGTAACCACTTCAGGA
>sig_2789
TCCCCTGCAATTTCACAGCTTTTGCAATGCGTTTCGGCAGAAACTCAGGTTCCTGCCGCC
>sig_2790
TCTGCAGAATTCCACCACACTGGACTAGTGGATCCGAGCTCGGTACCCTCGACGGGCCGT
>sig_2791
CATGGGGGTGGGCGAAGAACTCCAGCATGAGATCCCCGCGCTGGAGGATCATCCAGCCGG
>sig_2792
GGGAATTCCCCGGATCCGTCGACCGCAGTTCGGGGGCATGGATGCGCGGATAGCCGCTGC
>sig_2793
AAGCTTGCAGCTTGGCTGCAGGTCGACGGATCCCCGGGAATTGCGGAATTCCGCAATTCG
>sig_2794
TCCGGAAACACTTCACAGGCCAGGGCCAGGAAAAAAAAGCTCCTCGAGAAGGTCGCCGGT
>sig_2795
CCACGTTTGGGGTGGGCGAAGAACTCCAGCATGAGATCCCCGCGCTGGAGGATCATCCAG
>sig_2796
GACCCCCCCGGGTCTAGGGTACCTCTAGGAAGCTTTCTAGCCGCGGTCTAGGGATCCCGG
>sig_2797
AGAATCAGGGGATAACGCAGGAAAGAACATGGGCAGTTCAACCTGTTGATAGTACGTACT
>sig_2798
TTACAAACAGGAATCGAATGCAACCGGCGCAGGAACACTGCCAACGCATCAACAATATTT
>sig_2799
CGGCCGCACTAGTCTAGATTTAAATTAATTAAGAGCTCATGTTTGACAGCTTATCATCCG
>sig_2800
AACGAGCCAAGCCCATCCCGAGCCGAAATGATTATTTGCGGAGTCGGTAAAAAGCGCCCC
>sig_2801
AGTTACAGGATATATAGGTGGAGCTAAAGTTCTTGGTACAGCACCAGGTTCCGCGGGTTT
>sig_2802
CTTAGTGTGTGAAATTGTTATCCGCTCACAATTCCACACATTATACGAGCCGGAAGCATA
>sig_2803
GTTCGTGCAAACAAACGCAACGAGGCTCTACGAATCGATGGGCATCTGGCTTAAAGTGCA
>sig_2804
GCCTAAGAATGGATCCCCCTCAAGTCAAAAGCCTCCGGTCGGAGGCTTTTGACTTTCTGC
>sig_2805
CTAGAAATAATTTTGTTTAACTTTAAGAAGGAGATATACATATGACGTCGACGCGTCTGC
>sig_2806
TATACAAATAAGCTTAATTAGCTGAGCTTGGACTCCTGTTGATAGATCCAGTAATGACCT
>sig_2807
ATGTGACCAGTGAGGACCTCGGGTAAGGGCCCCTATAACTCTCTACGGCTAACCTGAATG
>sig_2808
GAGAGAACACGGGGGACTCTAGAATGAGCATGGTGAGCAAGGGCGAGGAGCTGTTCACCG
>sig_2809
CTACAGCATCCAAGAAGCTTGGCTGCAGGTCGACGGATCCCCGGGAATTCTTGAAGACGA
>sig_2810
CAGGGTTTTCCCAGTCACGACGTTGTAAAACGACGGCCAGTGAATTGCTGCAGGTCGACG
>sig_2811
CCATCGGGGGCCATCGCCACGAACCCAGTTGACATAAGCCTGTTCGGTTCGTAAACTGTA
>sig_2812
GGCCAGTGAATTCGAGCTCGGTACCCGGGGATCCTCTAGAGTCGACCTGCAGGGGCCCTC
>sig_2813
TCCGCTGTTGAGATCCAGTTCGATGTAACCCACTCGTGCACCCAACTGATCTTCAGCATC
>sig_2814
CTACGAACCACTGAACAAATGGCACTAGGCTAGCTTAATGTTAACGACCGGTGAGCGCTG
>sig_2815
ATGATAAAAGGCACCTTTGGTCACCAACGCTTTTCCCGAGATCCCCCGATTTAGAGCTTG
>sig_2816
TTACTGGATCTATCAACAGGAGTCCAAGCTCAGCTAATTAAGCTTATTTTTCGAACTGCG
>sig_2817
TCATGCATGAGCTCGAATTCCCGGGGATCCGTCGACCTGCAGCCAAGCTTGCGATCCCGT
>sig_2818
ACATTGTGTGGAGGTACCTCTAGACAGGAGACCATATGGCGAGACGTATTCTGGTCGTAG
>sig_2819
AGCTCGAATTCGCGATAAGCGCCTTCGCAGGTTAGCAGTTCGAGAGTCGGTTTTTGTGTT
>sig_2820
GAGCACTTTTAAAGTTCTGCTATGTGGCGCGGTATTATCCCGTGTTCAACTTGATATTAA
>sig_2821
CTCAGCGGTGGCAGCAGCCAACTCAGCTTCCTTTCGGGCTTTGTTAGCAGCGGATCGAGA
>sig_2822
AATTGCCAATATTGATTCAATGTATAGATCTTCGAGTCGAGTACCAGTATTACGCGCTAT
>sig_2823
GCTGAGCCGGCGGAACCGGCGGAGCCGGAGTCTTTTGCTGGCACTTGTTCTGCTCCTCCT
>sig_2824
ATTTAACAAAAATTTAACGCGAATTTTAACAAAATATTTTGTTAAAATTCGCGTTAAATT
>sig_2825
CGTTGCGCTCACTGCCCGCTTTCCAGTCGGGTCGACGGTACCGGTTTCAGCTACGCAACC
>sig_2826
GTACCTTCCGGTTCCGGTTTCGGCTGCGGTTTCGGCTGCGGCTGCGGCTGCGGCTGCGGT
>sig_2827
AAAATCAGAGAGATCCTCATAAAGGCCAAGAAGGGCGGAAAGATCGCCGTGTAAGCTTAG
>sig_2828
TAGGTATTGCTCACATTCTTGCGCTACATCTTGCCAATTCCATTCAAACAAATGTACAAA
>sig_2829
TGGACGAGCTGTACAAGAGATCAGCTGCTGCTGCTAGATCTGCGGCCGCACCGGTCTAGA
>sig_2830
GTCTTTCTTCTTTCTGATTTCCTTGGCCAGCTCCCCAATCAATCTCCAGTACTCATTGAA
>sig_2831
CTCGAGAAGAGAGAGGCTGAAGCATCGATGAATTCACGTGGCCCAGCCGGCCGTCTCGGA
>sig_2832
ATCGGGCTTCCCATACAACCGATAGATTGTCGCACCTGATTGCCCGACATTATCGCGCGC
>sig_2833
AACATGGGGGATCATGTAACTCGCCATGATCGTTGGGAACCGGAGCTGAATGAAGCCATA
>sig_2834
TTTCTCGTTCAGCTTTTTTGTACAAACTTGTGATCCAGATCTCTATCGTTCGTAAATGGT
>sig_2835
TTGTTCAATCATTTTAGCTTCCTTAGCTCCTGAAAATCTCGATAACTCAAAAAATACGCC
>sig_2836
GTCGATACTTCGGCGATCACCGCTTCTGCCATAAATCCCTCCCTACAACTGTATCCAAGC
>sig_2837
TTCTGCAGACGCGTCGACGTCATATGGATCCCAATGCTTCGTTTCGTATCACACACCCCA
>sig_2838
ACGCATCTGTGCGGTATTTCACACCGCATATGATCCCGGATCTGGAGCTGTAATATAAAA
>sig_2839
CATTGCTGCAGGGTTGAAGGCTCTCAAGGGCATCGGTCGACACCCCGGTTGATAATCAGA
>sig_2840
GAAATAATTTTGTTTAACTTTAAGAAGGAGATATACATATGAGCGATAAAATTATTCACC
>sig_2841
GTGATTTTTTTCTCCATTTTAGCTTCCTTAGCTCCTGAAAATCTCGCCAAGCTTTTTGCA
>sig_2842
AGTTCGAATCCCGTACGGGTCATCCAGAAGCCTTGCATATCCTGCAAGGTTTTTTTGTTT
>sig_2843
CCAAGCTGGCGGTACCATGCAGGTCGACTCTAGAGGATCCGAATTCTGAAATCCTTCCCT
>sig_2844
CATTTGGAGAGAACACGGGGGACTCTAGAATGAGCGACTACAAGGATGACGATGACAAGG
>sig_2845
ACACCCTCGTCAACAGGATCGAGCTTAAGGGAATTGATTTCAAGGAGGACGGAAACATCC
>sig_2846
GGAATAAGGGCGACACGGAAATGTTGAATACTCATACTCTTCCTTTTTCAATCCCTTGTG
>sig_2847
GCCGCGGCCGCTTAATTAAAACCATGGCAGTCGACTCGAGCGAGCTCTGCAGCCCGGGAT
>sig_2848
ATTAGGACATCTGCGGAGACTCTAGAGGGTATATAATGGAAGCTCGAATTCCAGCTTGGC
>sig_2849
GCCTGCAGGTCGACTCTAGAGGATCCCCGGGTACCGAGCTCGAATTCAGCTTGGCTGTTT
>sig_2850
TGATATGCCTCCGAATTGGTTACCTCACTATTTTGATTAGTACCTATTTTATATCCATAG
>sig_2851
TGGCGCGCGCTCGGCGCGCGGTCACGCTCCGTCACGTGGTGCGTTTTGCCTGCGCGTCTT
>sig_2852
CTATTTAGGTGACACTATAGAATACTCAAGCTATGCATCCCATTGGTTACCTGGATCCAT
>sig_2853
TCTCGACCTTGCAGGCCAACCAGATAAGTGAAATCTAGTTCCAAACTATTTTGTCATTTT
>sig_2854
ATTCCGCGTGATCTTCGCCGGTCGGGTTCAAGGACTTCGTCTTCACCGCGTTCACGCACA
>sig_2855
CTACTGAACCGCTCTAGATTTCAGTGCAATTTATCTCTTCAAATGTAGCACCTGAAGTCA
>sig_2856
TAGATCAATTCTCATGTTTGACAGCTTATCATCGATAAGCTTTAATGCGGTAGTTTATCA
>sig_2857
ATGAAGACAACGCTGCCGATCCAGATGGCTCAACGGAGGCCAGGCGGTGAAGGGCAATCA
>sig_2858
ACATTAATTCGGTGAGGTTATGGCGGAGGGTTGCGAGGTCTAGGAGAACAGAGGAAGTCA
>sig_2859
TACACAATCCTGCAGTACCCATGGTGAGGCCTCCTTATAATTTATTTTGTAGTTCCTTCG
>sig_2860
TATGAATTCTTGCGTGTAATTGCGGAGACTTTGCGATGTACTTGACACTTCAGGAGTGGA
>sig_2861
GGCCGCGTAACGATGAGTTAGCAACATGCCTTACAAGGAGAGAAAAAGCACCGTGCATGC
>sig_2862
GCGGTCTAGGGATCCCGGCGCGCCCCTCGAGCTAGAAGATCTCCTAGAGAATTCCTAGAG
>sig_2863
TGGCCATGTTATCCATGGCCGCGGGATATCACTAGTGCGGCCGCCTGCAGGTCGACCATA
>sig_2864
TTGCATCACAAAGAAATAGAAGAAGAGTAATTAAAAATAGAGGAAACGGGAAGCGATTGA
>sig_2865
GTCTAGAGGCCTCCATGGGGTACCGAGCTCGAATTCGGCCTAGGCGGCCAATTCGTAATC
>sig_2866
ACTCTGTCATCGGTACCCAGGCGGGGAGGCGGCCCAAAGGGAGATCCGACTCGTCTGAGG
>sig_2867
GTCGGCGGGGTGCTTCACGTAGGCCTTGGAGCCGTACTGGAACTGGGGGGACAGGATGTC
>sig_2868
AGCTTATCATCGATAAGCTTCTTGGATGCTGTAGGCATAGGCTTGGTTATGCCGGTACTG
>sig_2869
CGCGAACTCACTGTTCAGTGCGGCGATACGTGCTCGGTGAGTTCCACTACAGCGAGGTAC
>sig_2870
AATTTCTTAAGACGCCTTAAAAAGTAGCTTTTGACGATTTTTCTTTTTTTCATCCCATTA
>sig_2871
TCAGTTCCTCGAGTACCGGATCCTCTAGAGTCCGGAGGCTGGATCGGTCCCGGTGTCTTC
>sig_2872
AGCCAAGCTGGAGACCGTTTAAACATAACTTCGTATAATGTATGCTATACGAAGTTATAA
>sig_2873
TAGCCGCGGTCTAGGATCGATTCTAGGAATTCTCTAGGGATCCCGGCGCGCCCTACCGGG
>sig_2874
ACTCGAAGATCCGTCGAGCTTGTCGATCGACAGATCCGGTCGGCATCTACTCTATTTCTT
>sig_2875
CAATTGTGAGCGGATAACAATTTCACACAGAATTCATTAAAGAGGAGAAAGGTACCATGG
>sig_2876
TCCGCTTCTCGCCCCAGACGGCCCGTCGAGTTCGGACTACCACCGCTTGAGAGACTTACT
>sig_2877
ATAACCCCGGGCCCTATATATGGATCCAATTGCAATGATCATCATGACAGATCTGCGCGC
>sig_2878
AGGATTCCGCCCCTTCCCGCAAACGACCCCAAACAGGAAACGCAGCCAGAGCGCTGCCGG
>sig_2879
AATTTTCGCGCGGTTTTAGGCGGATGTTGTAGTAAATTTGGGCGTAACCGAGTAAGATTC
>sig_2880
ACCATGAGTGACGACTGAATCCGGTGAGAATGGCAAAAGNTTATGCATTTCTTTCCAGAC
>sig_2881
CGCATGCTCCCGGCCGCCATGGCCGCGGGATATCACTAGTGCGGCCGCCTGCAGGTCGAT
>sig_2882
ATGGCAGAAATTCGTCGAAGCTTGGCTGTTTTGGCGGATGAGAGAAGATTTTCAGCCTGA
>sig_2883
AACTTTATTGCCAAATGTTTGAACGATCGGGGAAATTCGAGCTCTAAGCACCCATTTGCT
>sig_2884
AGTGCGTAGTCGTTGGCAAGCTTGCATGCCTGCAGGTCGACTCTAGAGGATCCCCGGGTA
>sig_2885
CCCGCAAAAGCGGCCTTTGACTCCCTGCAAGCTAGCGCGACCGAATATATCGGTTACGCG
>sig_2886
GCTAATTAATACGACTCACTATAGGGAGAAGCTTACGGATCCGAATTCCTATTCTATAGT
>sig_2887
CCGCATCTGCAGCGAGCAACTGAGAAGCCAAGACTGAGCCGGCGGCCTCTAGAGTCGACT
>sig_2888
CACGGGCCCATGGCTAATTCCCATGTCAGCCGTTAAGTGTTCCTGTGTCACTCAAAATTG
>sig_2889
AGTTCATTTCATTTGGAGAGAACACGGGGGACTCTAGAATGAGCGGGTTAATTAACGGTG
>sig_2890
TGCAGCAAACGACGAAAACTACGCTTTAGTAGCTTAATAAGCTTAATTAGCTGAGCTTGG
>sig_2891
ATACGAAGTTATATTCGATGCGGCCGCAAGGGGTTCGCGTCAGCGGGTGTTGGCGGGTGT
>sig_2892
ATCTCGAGCTCATCGAAGGTCGCGAAAAGCTTCAGCTGGGATCCGGTACCGATATCAGAT
>sig_2893
TTACATGCGGATTTGAAGCTAATGGAACTGAAGATGAAATAATTGCTTCCATGCGACGCT
>sig_2894
CCAGTCACGACGTTGTAAAACGACGGCCAGTGAATTGATGTACGCTGACGCTATCTTCAC
>sig_2895
ACGTTGTAAAACGACGGGAGCAAGCTTGGCTGCAGGTCGACGGATCCCCGGGAATTCGAG
>sig_2896
ATAAAAATAGGCGTATCACGAGGCCCTTTCGTCTTCAAGTGTCTGTAAGCGGATGCCGGG
>sig_2897
TATCATTGATAGAGTTCTTATAAGTTCTGTATGAGACCACTCGGATCCGAGCTCGGTACC
>sig_2898
TGAATTGCTGCAGGTCGATAAGCTTATCGACGGATCCGGGGAATTCGTAATCATGGTCAT
>sig_2899
AGTCGACTCTAGAGGATCCCCGGGTACCGAGCTCGAATTCGTAATCATGGTCATAGCTGT
>sig_2900
CCAAATGTTTGAACGATCGGGGAAATTCGAGCTCTAAGCACCCATTTGCTGTCCACCAGT
>sig_2901
GCGATTGCAGTGGCACTGGCTGGTTTCGCTACCGTAGCGCAGGCCGGCGATAATGGCCTG
>sig_2902
CACTTTAAGCCAGATGCCCATCGATTCGTAGAGCCTCGTTGCGTTTGTTTGCACGAACCA
>sig_2903
GACGGCGTCAGAGAAGGGAGCGGCCATGGGAATTCTACGTAGCGGCCGCGGATCCAAGCT
>sig_2904
ACCTAAATCTGCGGCCCCATCGATGATCCACTTGCAATTACATAAAAAATTCCGGCGGTT
>sig_2905
AGACTAGTCCATGGATCGATGCTAGCAGATCTACGCGTGTCGACTCTAGAGGATCCCTCG
>sig_2906
AAGGGCGAATTCGCGGCCGCTAAATTCAATTCGCCCTATAGTGAGTCGTATTACAATTCA
>sig_2907
CCTTTCGTCTTCAAGCAGATCTGAATTCTCATGTTTGACAGCTTATCATCGATAAGCTTT
>sig_2908
AATCAATTCTTGCGGAGAACTGTGAATGCGCAAACCAACCCTTGATCAAGCTGACGCGAA
>sig_2909
ACTGGGCCCGCGCGCCAAACGAATGGTCTAGAAAGCTTCTCGAGGGCCGAGGCGGCCGGA
>sig_2910
ATGATGATATATTTTTATCTTGTGCAATGTAACATCAGAGATAAGCCGAATTATCTAGAA
>sig_2911
AGGTCGACGGATCCCCGGGAATTGCGAATTCGCAATTCGTAATCATGGTCATAGCTGTTT
>sig_2912
ATCCATATGTACTGTTTCCTGTGTGAAATTGTTATCCGCTCACAATTCCACACATTATAC
>sig_2913
ACCCCTAGCAAAGCTCTTTTCTTCATTTCCTTGTTTCCTCCTAGCGCTCTCATATTATAA
>sig_2914
GGCTACGTCTTGCTGGCGTTCGGATCCGATATCGCCGTGGCGGCTTTTGCCATTCTCACC
>sig_2915
AGCTTTGCTTGATACTCAGCTCTTCTCTTTTTAAACAAAACACTAATCAAGCTAGCCGAT
>sig_2916
TTTTTAATAATTTGCGAGTACGCAAAGCTTGGCTGCAGGTCGACGGATCCCCCGGTACCG
>sig_2917
GTGTTAGATATTTATCCCTTGCGAATTAATTCTTGAAGACGAAAGGGCCTCGTGATACGC
>sig_2918
TCTTGATAATAAGGGTAACTATTGCCCAGATCCGGGATCATATGACAAGATGTGTATCCA
>sig_2919
TGATATGAATAAATTGCAGTTTCACTTGATGCTCGATGAGTTTTTCTGAGGGCGGATCCC
>sig_2920
AATGGCAGCCAAGCTCGTTCAGGGCATCAAATGCAGACTCGTTTCTGACACTTGCAGACT
>sig_2921
TCGCCTTCTTGACGAGTTCTTCTGAGCGGGACTCTGGGGTTCGGATCGATCCTCTAGCTA
>sig_2922
GAGCAGCTGAACATCCCTACGCCTTCCACACTGCGGCCAACGCCATTACCGCTCCAGCCA
>sig_2923
TTGCCTGCAGGTCGACTCTAGAGGATCCGAATTCTGAAATCCTTCCCTCGATCCCGAGGT
>sig_2924
ATGACCATGATTACGAATTGGCCTTCAAGGCCGCATGCGTCGACGATATCGGTACCGAGC
>sig_2925
GTCACTACTTTCAGTTATGGTGTTCAATGCTTTGCGAGATACCCAGATCATATGAAACAG
>sig_2926
AGTTTCTGATCGAAAAGTTCGACAGCGTGTCCGACCTGATGCAGCTCTCGGAGGGCGAAG
>sig_2927
TTTTCCTCCTTATAAAGTTAATCTTTAGTTAGTTAGGGAATTAAGCTTCTGCAGTCGACG
>sig_2928
TCGATCCATGGACTAGTCTCGAGTTTAAAGATATCCAGCTGCCCGGGAGGCCTTCGCGAA
>sig_2929
ATAGAATAAAAGATTTTATTTAGTCTCCAGAAAAAGGGGGGAATGAAAGACCCCACCTGT
>sig_2930
CGGGTCTGCTATGTGGTGCTATCTGACTTTTTGCTGTTCTGCAGTTCCTGCCCTCTGATT
>sig_2931
TCAGGGCCGAAGTATACTTAATGTCGCTGTGTGTGCTCCAGGGTATTCTTTCTCTTCCAG
>sig_2932
GTTCTCGTCAGGGCAAGCCTTATTCACTGAATGAGCAGCTTTGTTACGTTGATTTGGGTA
>sig_2933
AACTGCAGGGGGGGGGGGGAAAGCCACGTTGTGTCTCAAAATCTCTGATGTTACATTGCA
>sig_2934
GCCGCGCGCGCGCAATTAACCCTCACTAAAGGGAACAAAAGCTGGGCGACTCTAGAGGAT
>sig_2935
CGCCAAGCTTGCATGCCTGCAGGTCGACACTAGTGCGGCCGCCCATGGGATATCCCCGGG
>sig_2936
TCATTTTACGTTTCTCGTTCTGCTTTTTTGTACAAACTTGGCATTATAAAAAAGCATTGC
>sig_2937
TTACTAGATCGGAATTTAAGCGGCTGTCTAAGCTATTCGTATAGGGACAATCCGATATGT
>sig_2938
TTGGTAGAACGTCTATCGAAAATCATCATCACCTTGAAGCCCGAGGGGCGCAAGGCGATC
>sig_2939
TCGAGATCGCGGCCGCGATCTTGAGATAAATTTCACGTTTAAAATCAGCGTACCTTTTTC
>sig_2940
CATGTCAGACCTGTCTGTTGCCTTCCTAATAAGGCACGATCGTACCACCTTACTTCCACC
>sig_2941
TTGCCGTCCATTCTGGGTTGGAGATCTAGGCTGGACGATCAGGGCGTGGCAGCAAGATCT
>sig_2942
ACCTCGGAGCCCACCCCATCTAGAGAACATTTTTGAGATAAAGGCCTCCTAGAACAACCT
>sig_2943
CAGTGAATTGCTGCAGGTCCAAGCTTGGACGGATCCCCGGGAATTCGTAATCATGGTCAT
>sig_2944
GCGAAAATCACCGGTGGTGATAACGATGGTATGAGCGATAAAATTATTCACCTGACTGAC
>sig_2945
GGGGAGAGGCGGTTTGCGTATTGGGCGCTTTCTCAATGCTCACGCTGTAGGTATCTCAGT
>sig_2946
CTGGATCCGGTGATGACGATGACAAGCTGGGAATTGATCCCTTCACCATAGATCCCGTCG
>sig_2947
GAAGAAGCTTGGGATCCGTCGACCTGCAGCCAAGCCATCGATTTGGCACTGGCCGTCGTT
>sig_2948
ACACCGAGCGACCCTGCAGCGACCCGCTTAAAAGCTCTAGCCACCATGGCTTCCAAGGTG
>sig_2949
ACCGACGACGACGACAAGGCCATGGGATATCTGTGGATCCGAATTCGAGCTCCGTCGACA
>sig_2950
GAGAGGCGGTTTGCGTATTGGAGCTTGGCACTGGGCCAAGCTGAATTTCTGCCATTCATC
>sig_2951
TGAACTGCCCATGTTCTTTCCTGCGTTATCCCCTGATTCTGTGGATAACCGTATTACCGC
>sig_2952
CCTTATGTTATTTCATCATGGTCTGGCCATTCTCATCGTGATCGACATGCCCGCCGTGAC
>sig_2953
AACTAGATTTCACTTATCTGGTTGGCCTGCAAGGCATTTATCAGGGTTATTGTCTCATGA
>sig_2954
AATTGTGAGCGGATAACAATTCCCCTCTAGGATCCGAATTCGAGCTCCGTCGACAAGCTT
>sig_2955
GAAGATAAATATGATTTTAGAGCCTTTGGTTTAGCCATTAAAGAAGCTCGATTGCAACGA
>sig_2956
TGGTGCTCGAGTGCGGCCGCAAGCTTGTCGACGGAGCTCGAATTCGGATCCGAATTAATT
>sig_2957
TTGCCGCCAAGGATCTGATGGCGCAGGGGATCAAGATCCTCCTTCGTCGGTGTCGTCGCC
>sig_2958
ATTTATGTCAACACCGCCAGAGATAATTTAGGATCCTCACTCATTAGGCACCCCAGGCTT
>sig_2959
TGCAGGAATTCCTCGAGAAGCTTGCATGCCTGCAGGTCGACTCTAGAGGATCCCCATCAC
>sig_2960
TGGTCATGGAGAGCTCATGTTTGACAGCTTATCATCCGATTAGCTTTAATGCGGTAGTTT
>sig_2961
AGGGTAACTATTGCCCTGCGGTAAAGCTCATCAGCGTGGTCGTGAAGCGATTCACAGATG
>sig_2962
TTTAATTTATGAGCTTAATTATCTCCCTATAGTGAGTCGTATTAGATACTACATAAAAAA
>sig_2963
GATGTGCGCTCTGCCCACTGACGGGCACCGGAGCGATCGCAGATCCTTGCGGCCGCGGAT
>sig_2964
TGTAAAGCGGCGGTGCACAATCTTCTCGCGCAACGCGAACCACCATCAAACAGGATTTTC
>sig_2965
GCGGGGAGAGGCGGTTTGCGTATTGGGCGCCAGGGTGGTTTTTCTTTTCACCAGCGAGAC
>sig_2966
CCCCGTCAAACGTGTTGATAACCTGTGCCATGGCGATCGCTCCTTACTAAAGTTAAAGAA
>sig_2967
AAAGCTTTAAAAAGAAAGAAAAAACGACTTTTCTGATTAAATTTAAAGATCTATCGATGC
>sig_2968
AGGTTTTTATTGCGATAAACTAGGTTTCACGCGAGGCTAGTTACCCTTAAGTTATTGGTA
>sig_2969
TACGTAGAATTCCCATGGTATATCTCCTTCTTAAAGTTAAACAAAATTATTTCTAGACGC
>sig_2970
ATTTTTGCGGACTCTAGATTAGGCGCCGGTGGAGTGGCGGCCCTCGGCGCGCTCGTACTG
>sig_2971
CTGGGTACCGGTGGTGGCTCCGGTGATGACGACGACAAGAGTCCCATGGATATCGGGGAT
>sig_2972
ATGGACGAGCTGTACAAGAAGCTTAGCCATGGCTTCCCGCCGGAGGTGGAGGAGCAGGAT
>sig_2973
TCACGACGTTGTAAAACGACGGCCAGTGAATTGATCCTTTTTGTCCGGTGTTGGGTTGAA
>sig_2974
TGCCAAGCTCATTACCCTGTTATCCCTACCCGGGATTACCCTGTTATCCCTAGAGCTTGG
>sig_2975
CTTGCTCACCATGGTGGCGACCGGTACCCGGGGATCCTCTAGAGTCGACCTGCAGGCATG
>sig_2976
TAGAAAGTATAGGAACTTCGAATTGGTCGACAAGCTAGCTTGCATGCAAGCTTGTATTCT
>sig_2977
GATTTATTTATTCTGCGAAGTGATCTTCCGTCACAGGTATTTATTCGCTGTAGTGCCATT
>sig_2978
CGATCGGGGAAATTCGAGCTCTAAGCATGATGATGATGATGATGGCTGTTATCAACCACT
>sig_2979
CTAGCGGCCGCTAATTCGTAATCATGGTCATAGCTGTTTCCTGTGTGAAATTGTTATCCG
>sig_2980
TGACCATGGCGGCCGCGTCGACCCCCCCGGGTCTAGGAATTCTCTAGGGTACCTCTAGCC
>sig_2981
GGGGGACTCTAGAATGAGCATGGTGAGCAAGGGCGAGGAGCTGTTCACCGGGGTGGTGCC
>sig_2982
TTAACTCTAGGAAGCTTTCTAGGAGATCTTCTAGGGTACCTCTAGCTCGAGGGGCGCGCC
>sig_2983
GATCCCCGGGTACCCCGAGCTCAAAAATATAGTAGAATTTCATTTTGTTTTTTTCTATGC
>sig_2984
GTTGGCCGGGATGGCGGAGAGCAAGCCCACCAAGACTCAGGCGACCAGCATCGGCGTCGA
>sig_2985
TTTTGGGCTAACAGGAGGAATTAACCATGGATCCACTAGTAACGGCCGCCAGTGTGCTGG
>sig_2986
CGGCTTACGTTCTGCCCAGGTTTGAGCAGCCGCGTAGTGAGATCTGATCAAGAGACAGGA
>sig_2987
CGCGTTAACCCGGGCCCGCGGATGCATATGATCTTAAGGCCTAGGTCTAGAGTCTTTGTT
>sig_2988
CAGCCTGCTTTTTTGTACAAAGTTGGCATTATAAAAAAGCATTGCTTATCAATTTGTTGC
>sig_2989
GAGATTAGCTTTTGTTCACCGTTAATTAACCCGCTCATTCTAGAGTCCCCCGTGTTCTCT
>sig_2990
CAGCTAATTAAGCTTGGCTGCAGAGGCCTGTCGACCCGGGTACCGAGCTCAGATCTCCTC
>sig_2991
CGCCAGGGTTTTCCCAGTCACGACGTTGTAAAACGACGGCCAGTGAATTGGCCGCTCGCG
>sig_2992
ATTCGTGCGCAAACCAACCCTTGGCAGAACATATCCATCGCGTCCGCCATCTCCAGCAGC
>sig_2993
ACCGGGCCCGTCGACTCTAGAGCTCTGCAGGCATGCGATATCCCATGGAAGCTTGGCACT
>sig_2994
GGTGAGACCACGACCGCGGCAGGCACGACGGCAAGCCCCGGCGGTGGGCCCATGGGTGCG
>sig_2995
CCTTCTTCTCTTTCCTCTCCTGACAGGTTGGTGTACAGTAGCTTCCACCATGGACCCTGT
>sig_2996
CTGGAGTACCACAACTTCGCCCTGCAGCTGCAGAGCTTGCCGCCGCCGCAGGTGGAGCTG
>sig_2997
TCCATACCCATGGGCTAGCTGATCAGCCAGTGCCAAGCTTGCATGCCTGCAGGTCGACTC
>sig_2998
AGCTTGCGCAACGGTAGCGAAACCAGCCAGTGCCACTGCAATCGCGATAGCTGTCTTTTT
>sig_2999
CACAGAATCTAGCGCTTAATAAATGTACTAATAACCCGGATCAATTAATTAAGCGGCCAG
>sig_3000
CAGGGCAGCGGAACCGCTCATTGCCAATGGTGATGACCTGGCCGTCAGGCAGCTCGTAGC
>sig_3001
ACGTCGTTGCTCAGCCGGATCCAAGCTTGGAATTCCCTTTCATTATTAATACCCTCTAGA
>sig_3002
AAGTTGTTGGATCAACTGGGGTCCCCCCGTCTACTGCTCGCGGCGAAGTCATCCGCAATT
>sig_3003
ATTAATTTTATTGTTCAAACATGAGAGCTTAGTACGTTAGCCATGAGAGCTTAGTACGTT
>sig_3004
CAAGGCCGAGACGGCCCTGCAGTAAGCTTGAATTCGGATCCACTCGAGGCCACTCGGGCC
>sig_3005
TACCGAGCTCGAATTCAGCTTGGCTGTTTTGGCGGATGAGAGAAGATTTTCAGCCTGATA
>sig_3006
GCAGCAGCCAACTCAGCTTCCTTTCGGGCTTTGTTAGCAGCCGGATCCAAGCTTGGAATT
>sig_3007
AATGCCCACAGGCCGTCGAGTTTTTTGATTTCACGGGTTGGGGTTTCTACAGGACGTAAA
>sig_3008
TCCTCCACTAGTCTCTCTCTCTCTCTATCTATCTAGGCCTGGTACCGGGCCCGCATGCGT
>sig_3009
CGGGCGAGCTCGAATTCCCGATAAGGCCCTTCGCAGGTTAGCAGTTCGAGAGTCGGTTTT
>sig_3010
CAGTTTACGAACCGAACAGGCTTATGTCAATTCGCCTCTCAGGCGCCGCTGGTGCCGCTG
>sig_3011
CGCCAGATTGAGATCCCCGGGGATCCTCTAGAGTCGACCTGCAGCCCAAGCTTATCGATG
>sig_3012
CGCCGGGATCACTCTCGGCATGGACGAGCTGTACAAGTAAAGCGGCCGGCCGCGACTCTA
>sig_3013
TTCCAGCCCTGAAAAAGGGCATCAAATTAAACCACACCTATGGTGTATGCAATGGTAAGG
>sig_3014
GATGTTCGGATTGTTATCCATATTTATAGGATCCGGATATTTATAGGTTTTTTTATTACA
>sig_3015
AGCCGGATCTAAGCTTGAGCTCGAGTCGACCCATGGAGTCTAGAATTCCCGGGGATCCAC
>sig_3016
CAATAATGGCAAGAACTTTAAAGGGGGATCTTGATCCCCTGCGCCATCAGATCCTTGGCG
>sig_3017
AAGGCTTTGGGGTGTGTGATACGAAACGAAGCATTGGGATCCTAAGGAGGTTAATATTAT
>sig_3018
CGTCTCGAGGGCCCCTGCAGGTCGACTCTAGAGGATCCCCGGGTACCGAGCTCGAATTCA
>sig_3019
TTTATATCATTTTACGTTTCTCGTTCAGCTTTTTTGTACAAACTTGTGATCTAGAGGGAA
>sig_3020
ACTTTTTAACATTTTTATTAAGGACAGTTGGGATACAGGGATCCTCTAGAGTCGACCTGC
>sig_3021
ACAAAGTGGTTTGATAGCTTGTCGAGAAGTACTAGAGGATCATAATCAGCCATACCACAT
>sig_3022
AGTTCCTATACTTTCTAGAGAATAGGAACTTCGGAATAGGAACTTCTACGTAGCTAGCTC
>sig_3023
GAGTGAGATTACCCACAGCCAAGCATGTTGTTCCATGTTGAACAGGTTTTGTTTGGTCTG
>sig_3024
TCAAATCTAATAAAACAGAAAATAACTACAATATTAAATCTCAACCGTCGGAAAAACAAT
>sig_3025
AATGTTGAATACTCATACTCTTCCTTTTTCAATGTGAACCATCACCCTAATCAAGTTTTT
>sig_3026
CTACAAGGACGACGATGACAAGCTTTTTTTTTTTTCTCGAGAATTCCCGGGTACCTCAGA
>sig_3027
GCTGCAGAATGGCCCTGTGTGCTTGGAGAGGTGGCCAATCGCTGGCCTCACTGGCCTAGG
>sig_3028
TACATCGATATCATATGCAAGGGTTTATTGTTTTCTAAAATCTGATTACCAATTAGAATG
>sig_3029
CCGCTCCTTTCGCTTTCTTCCCTTCCTTTCTCGCCACGTTCGCCCAGACGTGATAAGATA
>sig_3030
CGACGTTGTAAAACGACGGGATCTATCATCTTGGTGAAGGGATCAATTCCCAGCTTGTCA
>sig_3031
CCGATTCATTAATGCAACTGGCACGACAGGTTTCCCGACTGGAAAGCGGGCAGTGAGCGC
>sig_3032
TCGACAATTCGCGCGCGAAGGCGAAGCGGCATGCATTTACGTTGACACCATCGAATGGCG
>sig_3033
ATCAAAGAGTTGTCTACAAGTCGACTTAATGAAAATCTTACTGTTGAGCAAGTAGGTAAC
>sig_3034
TAGTGGATCCCCCGGGCTGCAGGAATTCGATATCAAGCTTATCGATACCGTCGACCTGCA
>sig_3035
ATAAGGTCGCGGCGACAACAGTTGCGACGGTGGTACGCATAACTTTCATATGGTCTCCTG
>sig_3036
GGGCTAGCCAGCCAGAACTCGCCCCGGAAGACCCCGAGGATGTCGAGCACCACCACCACC
>sig_3037
AGCTTGGTACCGAGCTCGGATCCATCACACTGGCGGCCGCTCGAGATCTGTCGAGCCATG
>sig_3038
TTGCATGCCTGCAGGTCGACTCTAGAGGATCCCCGGGTACCGAGCTCGTTAACTAATTAA
>sig_3039
ACTATTCTAATTTATTGCACGGTACCCCCCGAATTCGTAATCATGGTCATAGCTGTTTCC
>sig_3040
GATCCGATATCCATATGACTAGTAGATCCTCTAGAGTCGACCTGCAGGCATGCAAGCTTT
>sig_3041
GGGTTAATTAACCTGTCTTCTATCGAACAAGCATGCGATATTTGCCGACTTAAAAAGCTC
>sig_3042
GCTGCATTAATGAATCGGCCAACGCGCGGGGAGAGGCGGTTTGCGTATTGGGGGAAGTGA
>sig_3043
TTCGCCCTCCGAGAGCTGCATCAGGTCGGACACGCTGTCGAACTTTTCGATCAGAAACTT
>sig_3044
TTGGAACCGTTGGGTATCAAACTTATTCGCGAGGTCGAAGGACAGCGTTTTGCCTATGGT
>sig_3045
CGCCTGCAATCGAGGGTAGGGTCGACCATGGAATTCGGTACCAGATCTAGAGTCGACTGC
>sig_3046
TAACTGTGATAAACTACCGCATTAAAGCTAATCGGTTGAATACTCATACTCTTCCTTTTT
>sig_3047
AAGCTTAAGACGTCGTGCACGTACGCGTGGCGCCTGCAGGTCGACTCTAGAGGATCCCCG
>sig_3048
CATGCCTGCAGGTCGACTCTAGAGGATCCCCGGGTACCGAGCTCGTTAACTAATTAATAA
>sig_3049
GAGCTCGAATTCGGATCCGAGGTACCAGCACGAGCCTGACGAGCAGCAGCACGAGCGTAC
>sig_3050
ATATGATTCCGTTGAATTAATGTACAACTACTTTGATGCTACTATATTAAAGCAAGATTC
>sig_3051
TTGTGATGCTCGTCAGGGGGGCGGAGCCTATGGAAAAACGCCAGCAACGGATGCGCCGCG
>sig_3052
TTTACGTTTCTCGTTCAGCTTTCTTGTACAAAGTGGTTGATGGCCGCTACGTAAATTCCG
>sig_3053
GCAGGTCGACGGATCGATCCCCGGGAATTCGTAATCATGGTCATAGCTGTTTCCTGTGTG
>sig_3054
TTCGAGCTCGGTACCCGGGGATCCGCTCTTCGTTAACAGTTACCAATGCTTAATCAGTGA
>sig_3055
TTCCCCGGGCTCGAGAACATATGGCCATGGGGATCCCCGGGTTAATTAACTCTGAGCAAA
>sig_3056
CATACGATTTAGGTGACACTATAGAATACACGGAATTCGAGCTCGGTACCCGGGGATCCT
>sig_3057
GCCGGTGACAAAATCTTTGGTACGAAATAAGCTTGTCGACCTCGAAACTTGTTTATTGCA
>sig_3058
TTACGATGACTCATGCTCACCACGCCAAGTACTGATGGTTAACGCATCCGAAACCTCCAC
>sig_3059
GGGATCCCCGGGAATTCGAGCTCGCCCGGGATCCTCTAGAGTCGACCTGCAGCCCAAGCT
>sig_3060
ACCGGAGGCTTTTGACTTGAGGGGGATCCTCATTACCAATGCTTAATCAGTGAGGCACCT
>sig_3061
ACGCCAGGGTTTTCCCAGTCACGACGTTGTAAAACGACGGCCAGTGCCAAGCTATATAAA
>sig_3062
TGCGCTGGCGGGACGTTCCGGCCGGGACGTCGTTAGCAGTGATCATCACTGACGAATCGA
>sig_3063
AAGTGAATTTAGGAGGCTTACTTGTCTGCTTTCTTCATTAGAATCAATCCTTTTTTATTA
>sig_3064
GGATCCTCTAGAGTCGACCTGCAGCCCAAGCTTGCATGCCTGCAGGTCGACTCTAGAGGA
>sig_3065
GAGGATCCAAGCTTATCGATTTCGAACCCGGGGTACCGAATTCCTCGAGCGTGTCCTCTC
>sig_3066
GTAACGTGCTGAGCCCGGCCAAGCTTACTCCCCATCCCCGGGATCCGAATTCCAATAAGG
>sig_3067
AACGCGAATTTTAACAAAATCCTATTATTTTTGACACCAGACAAGTTGGTAATGGTAGCG
>sig_3068
ACCTGCAGGCATGCAAGCTTTCGCGAGCTCGAGATCTAGATATCGATGAATTCTTGAAGA
>sig_3069
AAGCAATGGTGGAAGAGTAAAGTGCATGGTGACGGTGTTCGGCATTCTGAATCTCACCGA
>sig_3070
ATGACGATAAGGATCGATGGGGATCCGAGCTCGAGATCTGCAGCTGGTACCATATGGGAA
>sig_3071
GCGCTTTAAATTTCGCATGCTAGAACGTTAGCCGGCTACGTATACTCCGGAATATTAATA
>sig_3072
GTAAAACGACGGGATCATCGCGAGCCATGGTGGCCTCCGACCTGCAGGCATGCAAGCTTA
>sig_3073
CTTCCACCATGGATATCGATGGATCCCGGGTCGACGGTACCTCTAGATAACTAGAAAAAA
>sig_3074
TTACAACAGTACTGCGATGAGTGGCAGGGCGGGGCGTAAACGCGTGGATCCCCCTCAAGT
>sig_3075
TCGAGCTCCCGGGTACCATGGCATGCATCGATAGATCCCAATGCTTCGTTTCGTATCACA
>sig_3076
AAATCTACCGTTCGTATAATGTATGCTATACGAAGTTATGACAATGTCTTAGGCGTTAAG
>sig_3077
GCAGCATTCGATAGTTTACAGGCAAGCGCAACTGAGTACATAGGCTACGCTTGGGCAATG
>sig_3078
ATCTAAGGAAATACTTACCCATGGTTACGAATTCGAGCTCGGTACCCGGGGATCCTCTAG
>sig_3079
TTCACCCGGGATGCATTTTGATTAAGTGTTTTGTTTAAAAAGAGAAGAGCTGAGTATCAA
>sig_3080
GATCCTCTAGACATCATTAATTCCTAATTTTTGTTGACACTCTATCATTGATAGAGTTAT
>sig_3081
CGACGAAAACTACGCTTTAGTAGCTTAATAAGCTTAATTAGCTGAGCTTGGACTCCTGTT
>sig_3082
GTTTGAACGATCGGGGAAATTCGAGCTCTAAGCACCCATTTGCTGTCCACCAGTCATGCT
>sig_3083
TACAAGTGAAGATCCACCTAGTCTAGAGTCCGCAAAAATCACCAGTCTCTCTCTACAAAT
>sig_3084
AGGAAGTTCATTTCATTTGGAGAGGACCTCGAGTGGCCACCATGGGAGCTTGGATTGAAC
>sig_3085
GTCGACTCTAGAGGATCCGGATGCATTCATGGAATTCACTGGCCGTCGTTTTACAACGTC
>sig_3086
ACTAATAGTAGTAGCGTTAACATCCAATAAATCATACAGGCAAGGCAAAGAATTAGCAAA
>sig_3087
ATTCGAGCTCGGTACCCTCCGGTAGGAAGACCCGGGTCTTCCATCCGGACCGGGGGGATC
>sig_3088
TACCTTAGGACCGTTATAGTTAGTTTGGCCGGCCTGCAGGGCCCGGGCATTTAAATGTTT
>sig_3089
TGTGTGGAATTGTGAGCGGATAACAATTTCACACAGGAAACAGAATTCGAGCTCCCGGGT
>sig_3090
AAGATCTGATCATATGCATCCGCGGGCCCGGGTTAACGCGTTTAATGACCAGCACAGTCG
>sig_3091
CGACCTGCAGGCATGCAAGCTTGAGTAAAGGAGAAGAACTTTTCACTGGAGTTGTCCCAA
>sig_3092
TTATTTGCATACATTCAATCAATTGTTATCTAAGGAAATACTTACCCATGGTTACGAATT
>sig_3093
CTAATTCAACAAGAATTGGGACAACTCCAGTGAAAAGTTCTTCTCCTTTACTGGAATTCG
>sig_3094
ATTAATTAAGTCACCACAGGCATTTGTACAACAAAGCCCAAGATGTTATCAAAAAGACGA
>sig_3095
GATAAAATATTTCTAGGCACCAATAACTGCCTTAAAAAAACTGCAGTCAGAAGAACTCGT
>sig_3096
TTCTCCAGGCGATCTGACGGTTCACTAAACGAGCTCTGCTTATATAGGCCTCCCACCGTA
>sig_3097
TATTTTACTGTTTTCGTAACAGTTTTGTAATAAAAAAACCTATAAATACGGATCCGGTTA
>sig_3098
GGTGTGAGTGGCAGGGTAGCCAAATGCGTTGGCAAACAGAGATTGTGTTTTTTCTTGGAA
>sig_3099
CGGATCCCGGGGAATTCGGGCAATAAGGGCTGCACGCGCACTTTTATCCGCCTCTGCTGC
>sig_3100
GGAACGAAAACTCACGTTAAGGGATTTTGGTCATGGTCAGGTCGAGGTGGCCCGGCTCCA
>sig_3101
TATCATTTTACGTTTCTCGTTCAGCTTTCTTGTACAAAGTGGTTGATAATTCGAAGCTTG
>sig_3102
ATCCAGTGACCTGCAGCCCGGGGGATCCACTAGAGCGGCCGCCACCCCGGGTACCGAGCT
>sig_3103
AGGTTGGGCTTCGGAATCGTTTTCCGGGACGCCGGCTTGTTTAAACTATGGCGCGCCTTT
>sig_3104
GGCCAGTGAATTCGGATCCTTAATGGTGATGGTGATGGTGTGCGATATCCCCCAGAGCGG
>sig_3105
GAGCATATTGATATGTCCGTGGCAAAGCGGGGAGAGCCGTGCGATATCTTCATCATTCAG
>sig_3106
ATAACCCCCACCTCTATCATATCCCGGGATTTTCGCATGGGAATTCCCCCTCCTATGCCA
>sig_3107
AGTTTATCGATATGGTAAATCGCTGTAGTGCAGCTGGGGTTGATATTTACGTTGATACGC
>sig_3108
AAGATCCATAACTTCGTATAGCATACATTATACGAAGTTATGCGGCCGCGACGTCAATGC
>sig_3109
ACAGTATTTTGTCCAGCCGTCGAACCGGCATAAGGATTTGGGCGAAGGCGCGTCTTAAAC
>sig_3110
TGGTGATGCCATTGTTAAAATCACAAGACACTGCTTTGTAGTTGGAATTCCCTCTGATAC
>sig_3111
TAGATTCTAGCCAGATACTTTTACTTTTAATTGAGTAAAATTTTCCCTAAGTACTTGTAC
>sig_3112
AGCGGCCGCCCGGGTCGACTCTAGAGGTACCACGCGTGAATTCTCGAGGCTAGCCTATAG
>sig_3113
ATCAAATTAAACCACACCTATGGTGTATGCAATTAACTTTATAAGGAGGAAAAAAATGCA
>sig_3114
TGACAGCTTATCATCGATAAGCTAGCTTGGCCGACATCACAACGGTTCTGGCAAATATTC
>sig_3115
GATTACGCTGCTCAGTGCAGCGCTGTTATCACAAGTTTGTACAAAAAAGCTGAACGAGAA
>sig_3116
GCCAACTTTGTACAAAAAAGCAGGCTTCGAAGGAGATAGAACCAATTCTCTAAGGAAATA
>sig_3117
GCAGATCTAGATCCATAGTCACTTGGTTGTTCACGATCTTGTCGCCGCCAGTGTCAACTT
>sig_3118
ACGTTGTAAAACGACGGCCAGTGCCAAGCTCTCGAGAGCTTGGCTGCAGGTCGACGGATC
>sig_3119
CTTTCGTCTTCAAGAATTCTCATGTTTGACAGCTTATCATCGATAAGCTTCACGCTGCCG
>sig_3120
ATTGGCCGCGGTACCGGGCCCGTCGCCAAAACAAACTCCCATTGACGTCAATGGGGTGGA
>sig_3121
CAAAATTTTGTTTTTAACATTTCAAAAAAAAAAAAAAAAAAAAAAAAAAAAAAAAAAAAA
>sig_3122
GATGATGATGGCCATGATGATGATGATGATGCATTTTAGCTTCCTTAGCTCCTGAAAATC
>sig_3123
TTAAGCTTGGCTGCAGGTCGACCCGGGGTACCACCGGATCCGTGATGGTGATGGTGATGA
>sig_3124
TGTATGCTATACGAAGTTATTAGGTACACAGCTGAGCGGAAGAGCGCCCAATACGCAAAC
>sig_3125
GGGTAGGTCGACGGATCCCAGNNNNCTGGGAATTCCTACCCTCGATGGATCCTCTAGAGT
>sig_3126
GCTAGAGTAAGTAGTTCGCCAGTTAATAGTTTGCGCAACGTTGTTGCCATTGCTGCAGTC
>sig_3127
CAATTCTCGTTTTCATACCTCGGTATAATCTTACCTATCACCTCAAATGGTTCGCTGGGA
>sig_3128
GTCTAAGGGATCCGACCCATTTGCTGTCCACCAGTCATGCTAGCCATGGTATATCTCCTT
>sig_3129
GGAGCAGGACTGACACGTCCGACGCGGCCCGACGGGTCCCAGGCCTCGGAGATCCGTCCC
>sig_3130
GGCGCGGAGGCCAGATCTCCCGATCTCGAGCTAGCGATATCGCGGCCGCGAGCTCAGATC
>sig_3131
CATACGATATAAGTTGTAATTCTCATGTTTGACAGCTTATCATCGATAAGCTGGACGTCT
>sig_3132
TCACTGCGCCATCTTTAGTATTTAGCGCCTGAGTGAGGCCTGGCGCTTTGGTATCCGGCG
>sig_3133
GGCAACGGGAAACAGCTGGTTCCGCGTGGATCCCCGGAATTCCCGGGTCGACTCGAGCGG
>sig_3134
GGCTGCCTGACGCCAGAAGCATTGGTGCACCGTGCAGTCGATAAGCCCGGGCATTAATGA
>sig_3135
TCCCGCACCAATTGCTTGTGCACCTTGGTCAGATCAGCCATGGCCTTGTCGTCGTCGTCG
>sig_3136
TGAGGGTTAATTTAATCGATAATTCACTGGCCGTCGTTTTACAACGTCGTGACTGGGAAA
>sig_3137
GTCCTGACAACCCCTATCGCGATCAGCTCTTTTGCGTCGACGGATCCGGCTGCTAACAAA
>sig_3138
TCACCATGCTCATTCTAGAGTCCCCCGTGTTCTCTCCAAATGAAATGAACTTCCTTATAT
>sig_3139
CAAGCTGTCAGCTTTGCACAAGGGAATATTGAAAAAGGAAGAGTATGAGTATTCAACATT
>sig_3140
TAGCCCAGCTTGCAGCCGCCGGAGGGCTCCCGCTGGCCCTGAGGGTGGTGCTCCAGCCTG
>sig_3141
TTCTACGTAAGCTGGCGGCCGCCGCGGCTCGAGGTACCGATCCGAGACGGCCGGCTGGGC
>sig_3142
CATCCAAGAAGCTAAGCTTATCATGATTAATTGTCAACAGCTCATTTCAGAATATTTGCC
>sig_3143
TGTCGGCATATTGTTCATAATAGAAGAGAGTAATGCTGTCAGGAATCCCGTCCCCAGCGT
>sig_3144
ATTTGTTTGATCGCACTTCTTCTATCATCGCCGTTCTCATCTGGAACAAAGCGTTTGGGG
>sig_3145
CCGGCGGAGCGGCAACCGCGGGCGCGTTCGGTGGGCCCATGGGTGCGAGAGCGTCAATAT
>sig_3146
ACCGCCGCCGGGATCACTCACGGCATGGACGAGCTGTACATCACAAGTTTGTACAAAAAA
>sig_3147
GCTTGGTACCCTCAGCCGAAATGCCTGCCGTTGCTAGACATTGCCAGCCAGTGCCCGTCA
>sig_3148
ATAGGGAGACCGGAATTCGAGCTCGCCCGGGGATCCTCTAGAGTCGACCTGCAGCCCAAG
>sig_3149
ATCCGCGAGATTCTCATTAAGGCCAAGAAGGGCGGCAAGATCGCCGTGAATTCTGCTTGC
>sig_3150
ATATCCTGCAAGGTTTTTTTGTTTTTATAAATCATGATATGTCTTAGATTTTACTAGTTA
>sig_3151
GATCATCCAGCCATTCGGGGTCGTTCACTGGTTCCCCTTTCTGATTTCTGGCATAGAAGA
>sig_3152
CGGGGATGACGATGACAAGGTACCGGAATTCGGATCCTCTAGAGTCGACCTGCAGGCAAG
>sig_3153
CGAGGCCCTTTCGTCTTCAAGAATTCTGGCAAATATTCTGAAATGAGCTGTTGACAATTA
>sig_3154
CAAACTCATCAATGTATCTTAAGGCGTAAATTGTAAGCGTTAATATTTTGTTAAAATTCG
>sig_3155
GATGAGTGGCAGGGCGGGGCGTAAACGCGTGGATCCCCCTCAAGTCAAAAGCCTCCGGTC
>sig_3156
ATCCCAAGCTTACTTCTCCTCTTCCAGCTCCTCGGTCTCCGCCTGCAGCTTCTCTGTCAG
>sig_3157
ACCAGTTGGTCTGGTGTCGGGGATCCGTCGACTCTAGAAAGCTTATCGATGATAAGCTGT
>sig_3158
CCTCGAGCCAGGGCCCTGGTTCGAAGACTACAAAGACCATGATGGAGACTATAAGGATCA
>sig_3159
GGTCTAACTCCAGCCCTTTACGCCACCATAGCCGAAGCCCAGGATCCGTCGAACTCAAAG
>sig_3160
GGATCCTCTCATGGTACCTTTCTCCTCTTTAATGAATTCGGTCAGTGCGTCCTGCTGATG
>sig_3161
GCCCCCCCTCGACATGAGTAAACTTGGTCTGACAGTTACCAATGCTTAATCAGTGAGGCA
>sig_3162
CCTTCAGCAGGCCGCTCACCATGGTGGCGACCGGTACCCGGGGATCCTCTAGAGTCGACC
>sig_3163
GTAAACGCGTGGATCCCCGGGTACCGAGCTCGAATTCTCATGTTTGACAGCTTATCACTG
>sig_3164
TTATTTGCTTTCAGGAAAATTTTTCTGTATAATAGATTCAAATTGTGAGCGGATAACAAT
>sig_3165
TCTGGATCCAATTCTAGAGTCGCGGCCGCTACAGGAACAGGTGGTGGCGGCCCTCGGTGC
>sig_3166
CATGGCTCGTACTCTATGGGTTTTAGCTGGTGATATTGCTGAGTCAAAACCAGAGCCTGG
>sig_3167
TACGCAATTACGATTTTCATCGTAAATGCTTGAAAACAAAACAAATTATTCTAATTTGTG
>sig_3168
GGCGGTGCTACAGAGTTCTTGAAGTGGTGGCCTAACTACGGTTACACTAGAAGAACAGTA
>sig_3169
AATTAACGCCGAATTGAATTCGAGCTCGGTACCCGGGGATCCTCTAGAGTCGACCTGCAG
>sig_3170
TGTGAGTATCGCCATGTAAGCCCAGTATTTGGCCAATCTCAGAAAGCTCCTGGTCCCTGG
>sig_3171
TTGCTTGATACTCAGCTCTTCTCTTTTTAAACAAAACACTAATCAAGCTAGCCGATGATG
>sig_3172
ACAAAACGGTTTACAAGCATAAAGCTGGGCCGTCGACCAATTCTCATGTTTGACAGCTTA
>sig_3173
TGATATGCCTGTCGACTCTAGAGGATCCTTAACGTACGTTTTCGTTCCATTGGCCCTCAA
>sig_3174
CCCGAGCTCGGTACCCGGGCCCGAATGCCGGCATTCTCGAGGGGATCCTCTAGAGGGGGA
>sig_3175
CCGCCTAGTGACACTGGGCCCGCGATTCCTTGGAGCGGGTTGATGACGTCAGCGTTCATC
>sig_3176
AATCAGGAAGAAAACTGCAGTTAGTCGGAATCGCCTTACCCAACACCCTGAACCCAAGGG
>sig_3177
CGCAACGTTGTTGCCATTGCCGCCTGATGCGGTATTTTCTCCTTACGCATCTGTGCGGTA
>sig_3178
CTGCAGATCTCGAGCTCGGATCCACCATGATGATGATGATGATGCATGGTTTATTCCTCC
>sig_3179
CGAGGAGATCATGCACATGATGACGAAGCTTGTCGAGAAGTACTAGAGGATCATAATCAG
>sig_3180
ACCTGAAATAAAAGACAAAAAGACTAAACTTACCAGTTAACTTTCTGGTTTTTCAGAGCT
>sig_3181
TCAGCGATGGGGCGGAGAATGGGCGGAACTGGGCGGAGTTAGGGGCGGGATGGGCGGAGT
>sig_3182
GCTTGGCTGCAGGTCGACCCGGGGTACCACCGGATCCGTGATGGTGATGGTGATGACCGC
>sig_3183
GGTGGTGGCGACCATCCTCCAAAAATCGATACGACCGAAAACCTGTATTTTCAGGGCGCC
>sig_3184
GTCACGTGAGGAGGCAGCGTGGACGGCGTCAGAGAAGGGAGCGGCCATGGGCCACCATCA
>sig_3185
CTCGGAATTAACCCTCACTAAAGGGAACAAAAGCTGGAGCTCCACCGCGGTGGCGGCCGC
>sig_3186
AAATCCCTTAACGTGAGTTTTCGTTCCACTGAGCGTCAACCCCGTAGAAAAGATCAAAGG
>sig_3187
GTGCGTAACGGCAAAAGCACCGCCGGACATCAGCGATGATAAGCTGTCAAACATGAGAAT
>sig_3188
TGACAGCTTATCATCGAGATTTTCAGGAGCTAAGGAAGCTAAAATGGAGAAAAAAATCAC
>sig_3189
AAGCTCCCCGCTCTTCCCCGTCCGGGACCCGCGCGGTCGTTAACCATCAGTACTTGGCGT
>sig_3190
AACTTCGGTGAAAAACCGCAGCAGGGAGGCAAACAATGAGAGCTCGATGCTTGTAAACCG
>sig_3191
AGTCGACGGATCCCGGGGAATTCGGGCAATAAGGGCTGCACGCGCACTTTTATCCGCCTC
>sig_3192
CTAAATAGCGCGAATCCGTCGCTGTGCATTTAGGACATCTCAGTCGCCGCTTGGAGCTCC
>sig_3193
AAGAGCTACCAACTCTTTTTCCGAAGGTAACTGGCTTCTGCAGAGCGCAGATACCAAATA
>sig_3194
TGAGTTTTTGTTCGGGCCCAAGCTGGCGGCCGCCGCGGCTCGAGGTACCGATCCGAGACG
>sig_3195
CACATGGCATGGATGAACTATACAAGTCCGGATCTAGATAACTGATCATAATCAGCCATA
>sig_3196
TGTAGTTCCCGTCATCTTTGAAAGATATCGTGCGTTCCTGTACATAACCTTCGGGCATGG
>sig_3197
GTCTAGAATCGGATCCCGTCGTTTTACAACGTCGTGACTGGGAAAACCCTGGCGTTACCC
>sig_3198
ATCAATTCTACTAATAGTAGTAGCATTAACATCCAATAAATCATACAGGCAAGGCAAAGA
>sig_3199
TCACGACGTTGTAAAACGACGGGATCGATCCCCCCCAAGCTTGCATGCCTGCAGGTCGAC
>sig_3200
ACCCGGGAAGAGAATTCGGATCCTCTTCCCTTGTCGTCGTCATCCTTGTAGTCAGATCCA
>sig_3201
AGAGAGACTGGTGATTTTTGCGGACTAGAACGCGTGATCTCAGATCTCGGTGACGGGCAG
>sig_3202
GTACAATAAGGATAAATTTGAATGCATGCTCGATCATCATAATTCTGTCTCATTATATAA
>sig_3203
CCGGGATCCGTCGACTGCAGAAGCTTAATTCCCTAACTAACTAAAGATTAACTTTATAAG
>sig_3204
CTAGAGTCGACCTGCAGGCATGCAAGCTTAGCTTGAGCTTGGATCAGATTGTCGTTTCCC
>sig_3205
CGATGGATCCTCTAGAGTCGACCTGCAGGCAAGCTTGGCACTGGCCGTCGTTTTACAACG
>sig_3206
ATTGATGCTATTATTAGAGCATGCTGTGTCCGGGAAGAAAAGATTCTGGTTCTTCCACCA
>sig_3207
GCTGAAACCGCTGAACAAGCGCGCATGAGCTCCAATTCACTGGCCGTCGTTTTACAACGT
>sig_3208
GCGGGTTAATTAACATCTTTTACCCATACGATGTTCCTGACTATGCGGGCTATCCGTATG
>sig_3209
GATATATTCGGTCGCTGAGGCTTGCAGGGAGTCAAAGGCCGCTTTTGCGGGATCCTCACC
>sig_3210
ATCCATACCACCTTCTGCCCGTTTTTTGGAGAGTTGAGAGAGGAGTTTGAATTTAAAATT
>sig_3211
GGAATTCTCTAGCTCGAGGGGCGCGCCGGGATCCCTAGAAAGCTTCCTAGAATCGATCCT
>sig_3212
TGTACTTTTTACAGTCGGTTTTCTAAAACGATACATTAATAGGTACGAAAAAGCAACTTT
>sig_3213
CATAGAGCTCGTATAATGTGGAATTGTGCAGATCTAACAATTAAGCTTAGGATCTAGAAA
>sig_3214
AATACGACTCACTATAGGGAGACCACAACGGTTTCCCTCTAGGATCCGAATTCGAGCTCC
>sig_3215
ATCTAGAGTCGACAAGCTTGATATCGGTACCAGATCTGAATTCGCGGCCGCCCTATAGTG
>sig_3216
GAGGGACGCGGGTCCATGGCGATATCGGGGATCCGAATTCTGTACAGGCCTTGGCGCGCC
>sig_3217
TAGCTTCCGGCAACAATTAATAGACTGGATGGAGGCGGATAAAGTTGCAGGACCACTTCT
>sig_3218
TGAGGTTAATTAAAGATCCTCGGGATCTTCCGGAGCGAGTTCTGGCTGGCTTGCGGCCGC
>sig_3219
CTGGCCTAATCTCAACTGGTCTCCTCTCCGGAGACATGGCCGGCCCTTTTGAGCTTAGAG
>sig_3220
GTCATCACCGAAACGCGCGAGGCAGCTGCTCGCGCAGGCTGGGTGCCAAGCTCTCGGGTA
>sig_3221
CATTAGTAGTAGTAGGCGGCCCCCGGGAATTCCGGACCGGTACCTGCAGGCGTACCAGCT
>sig_3222
GCATTGGGTTATCGTGCAGCAATGATGCAACTATAATGCTATGATGGTGCTACAATGATG
>sig_3223
GAACGATAGCCATGGCCTCCTCCGAGGACGTCATCAAGGAGTTCATGCGCTTCAAGGTGC
>sig_3224
GGAGGTCGAAGCCGCACGTCGACCGCGTGTAGTGCGTGGCGGAAACTTCTTGCGTTTCGC
>sig_3225
TAGAAATTGCATACCTTTGTTCCTCGGTCCCTGTCTGATCATCTGCAACTTTTTTTTCTT
>sig_3226
GGGTAGGTCTCCGTTCTTGCCAATCCCCATATTTTGGGACACGGCGACGATGCAGTTCAA
>sig_3227
CAGGCCATGTTTGACAGCTTATCATCGATAAGCTTTAATGCGGTAGTTTATCACAGTTAA
>sig_3228
CAACTCTGTATAACAAGTCTATTTTTTTATATTTTAAGTCTATTTTACACTTTTGACCTA
>sig_3229
CATCATTGGAAAAAGCTTATCGGCCAGCCTCGCAGAGCAGGATTCCCGTTGAGCACCGCC
>sig_3230
GTCAACTTCTCGCTGCCCTGCAAGGAGGCGCCGCTCTGGCCGAGGCTGGTCTTGGAGCCG
>sig_3231
TCTTTATGTTTTTGGCGTCTTCCATGGAAAGCTTCCTAGGAGATCTTGCTAGCGGTACCG
>sig_3232
TAGTAAGCTTTGCTCTAGACTGGAATTCGTCGACGAGCTCCCTATAGTGAGTCGTATTAG
>sig_3233
TTTTTTTTTTTTTTTTTTTTTTTTTTTTTTTCTAGTTATCTAGAGGTACCGTCGACCCGG
>sig_3234
TCGGATCGCGGCCGCTCGAGGATCCGAATTCGTCGACAATTCGATCCGGCAGTCTAGAGG
>sig_3235
GGATCCCCGGGTACCGAGCTCGAATTCGAGCTCGGTACCCGGGGATCCTCTAGAGTCGAC
>sig_3236
AACGCGCGAGGCAGGATCCACAGGACGGGTGTGGTCGCCATGATCGCGTAGTCGATAGTG
>sig_3237
AGTTTACGAACCGAACAGGCTTATGTCAATTCGAGAATTAATTCGACGCGGCGCAGATCA
>sig_3238
CTTTTTAAACAAAACACTTAATCAAAATGCATCCCGGGTGAATTCACAATTCGATTATAT
>sig_3239
TCGTGGAGCGCGTGCTGAAGAACGAGCAGAATTCTGCTTGCAAGAACTGGTTCAGTAGCT
>sig_3240
CATGAGATTATCAAAAAGGATCTTCACCTAGATCCTTTTCGCAAAAGAAAAACGAAATGA
>sig_3241
CGCTTACAATTTGAGATCTCGATCCCGCGAAATTAATACGACTCACTATAGGGAGACCAC
>sig_3242
GCAGGGCTGGCAAGCCACGTTTGGTGGTGGCGACCATCCTCCAAAAATCGATACGACCGA
>sig_3243
GCGGAAAAGCGCCCAATACGCAAACCGCCTCTCCCCGCGCGTTGGCCGATTCATTAATGC
>sig_3244
TAAAGTGTAAAGCCTGGGGTGCCTAATGAGTGAGCTAACTCACATTATTCGGTGAGGTTA
>sig_3245
GAGGGGGGGCCCGGTACCGAGGACGCGTCAGCTTGATCAAGGGTTGGTTTGCGCATTCAC
>sig_3246
CAATAGTATATTACGTGGGTAGGATCAAGCTATCTGTGTGCCATGAAAGCCGGTGCCTGC
>sig_3247
GCGGTTTGCGTATTGGCACCATTCCTTGCGGCGGCGGTGCTCAACGGCCTCAACCTACTA
>sig_3248
TACATATGCACCATCATCATCATCATTCTTCTGGTCTGGTGCCACGCGGTTCTGGTATGA
>sig_3249
AATTGGAATCAGGTTTGTGCCAATACCAGTAGAAACAGACGAAGAAGCTAGCATAAGGCC
>sig_3250
ACGCTTCCCGAAGGAGAAAGGCGGACAGGTATCCGGTAAGCGGCAGGGTCGGAACAGGAG
>sig_3251
CGGGGCCGGCCATGTCTCCGGAGAGGAGACCAGTTGAGATTAGGCCAGCTACAGCAGCTG
>sig_3252
AAATAGGTTTCGATTAGTTCAAACAAGGGTTGTTTTTCCGAACCGATGACTGAACTATCT
>sig_3253
TGGCCGGGGTTCGAAATCGATGAGCTCGCACGAACCCAGTTGACATAAGCCTGTTCGGTT
>sig_3254
GATCCTCTAGAGTCGCCCAGCTTTTGTTCCCTTTAGTGAGGGTTAATTGCGCGCGCGCGG
>sig_3255
TTCTCTCAAATTTATGAATCTATTATACAGAAAAATTTTCCTGAAAGCAAATAAATTTTT
>sig_3256
AGGAAGAGCTGCTCCAGGCGCTCCAGGCGGGACTCCACTTCGGTGAGGTGGGCGCGGGTC
>sig_3257
CTTCGAAATTAATACGACTCACTATAGGGAGACCACAACGGTTTCCCTCTAGGGGCCTCG
>sig_3258
GAAATTCAGCAGGATCACACTAGTCATATGAGTAAAGGAGAAGAACTTTTCACTGGAGTT
>sig_3259
GCTCGAATTCCGGTCTCCCTATAGTGAGTCGTATTAATTTCGATAAGCCAGATCAAGCTT
>sig_3260
AATGAAGAAGACTTCAGAGCTTTTGTTAAAAATTATTTGGCAAAAATAATATAATTCGAA
>sig_3261
GGCACCTTTGGTCACCAACGCTTTTCCCGAGATCCCCCGATTTAGAGCTTGACGGGGAAA
>sig_3262
TTTGACAGCTTATCATCGATACAAATTCCTCGTAGGCGCTCGGGACCCCTATCTAGCGAA
>sig_3263
AATCTCATGCATGATCTCGATCCCGCGAAATTAATACGACTCACTATAGGGGAATTGTGA
>sig_3264
CTGAAAGACGCGCAGACTAGCAGCGGTCTGGAAGTTCTGTTTCAGGGTACCGTCGACCCG
>sig_3265
TCGACGAACTGGGTACCGAGCTCGAATTCCCAAAAAAACGGGTATGGAGAAACAGTAGAG
>sig_3266
TGCTTTTTTGTACAAACTTGTTGATAATTCCTTCTTAAAGTTAAACAAAATTATTTCTAG
>sig_3267
TCGTGTGCCTATTTTTTGTGAATCGAATTGATCCTCTAGTCTCTACAACTAAGAGGTTAG
>sig_3268
AACAGGTATGGAGAAATTATAGAGAGTCGCGGCAAAAACCGTCAGGCAGGATCCGCTAAT
>sig_3269
AGTAGAACAACTGTTCACCGTTACATATCAAAGGGAAAACTGTCCATAGATCTGACGCTC
>sig_3270
CAACCCGAGCTCATCGATTTCGTTCCACTGAGCGTCAGACCCCGTAGAAAAGATCAAAGG
>sig_3271
GGGATCTTTGGGAGCAGTCCTTGTGCGCTTACGAGGCGAGCCGGTGGGGAACGTTATCTG
>sig_3272
ATCCGGGCAACGTTGTTGCCATTGCTGCAGGCGCAGAACTGGTAGGTATGGAAGATCTCT
>sig_3273
CGCCGAGGTTGGTGATCGTGACGTTGGCGCCGAAGCCGCCGGGCCACTGGTTGGTGACGG
>sig_3274
CACTCTAGATCTGCGATCTAAGTAAGCTTGGCATTCCGGTACTGTTGGTAAAGCCACCAT
>sig_3275
GGAGGAAGGATCCATGGGTCGACCGGCCGCGATCCGCTGCCTCGCGCGTTTCGGTGATGA
>sig_3276
CTGCAGAAGAAGGTAAACTGGTAATCTGGATTAACGGCGATAAAGGCTATAACGGTCTCG
>sig_3277
ATTCGCGCGACCGGATCCGGGCAACGTTGTTGCCATTGCTGCAGGCGCAGAACTGGTAGG
>sig_3278
AAATAATTTATTTTTTCTATAAGCAATAACATTTTTGCTAAATTAAGACTTGGTAATTAG
>sig_3279
TAGAGTCGAACGCGCTACCATTGCGCCAAGCAGTCATGTTATTCTCTCTTGTCATTGAAA
>sig_3280
TTAGATTACTTAAAAGAAATTGATCCGTCGACCTGCAGCCAAGCTTGGCGTAATCATGGT
>sig_3281
AAATTCTTTTTCCATCGTCGCTTGGTACCATTCCCACGTGGATACATGGATCCGACCCAT
>sig_3282
ACGCGTGAGATCAGATCTGGTACCAAGCTTGAGCTCGAGGGCCCGCGGATCCCCGGGAAT
>sig_3283
TAACCTGGCCGGCTCTGGATCCGGTGATGACGATGACAAGCTTGAAGGTAAGCCTATCCC
>sig_3284
GCTTTTAAAGCTTGCATGCCTGCAGGTCGACTCTAGAGGATCCCCGGGTACCGAGCTCGA
>sig_3285
TTGCGGACTCTAGACTAGGTGGATCCCGGGCCCTATCACCACTTTGTACAAGAAAGCTGA
>sig_3286
GGCGGCAGGCCCTGCCATAGCAGATCTGCGCAGCTGGGGCTCTAGGGGGTATCCCCACGC
>sig_3287
TCGGTACCCGGGGATCCTCTAGAGTCGACCTGCAGGCATGTGAGCAAAAGGCCAGCAAAA
>sig_3288
GCGCGAATTGTCGAGGTGAAGACGAAAGGGCCTCGTGATACGCCTATTTTTATAGGTTAA
>sig_3289
GGGGGTGAATTAATTCCCCGGATCGATCCGTCAGCTTCACGCTGCCGCAAGCACTCAGGG
>sig_3290
ACGCTCAGTGGAACGAAAACTCACGTTAAGGGATTTTGGTCATGGTCAGGTCGAGGTGGC
>sig_3291
TAAGCGGGATCCGAGTGGTCTCATACAGAACTTATAAGATTCCCAAATCCAAAGACATTT
>sig_3292
GGCTTTTTTGGAGGCCTAGGCTTTTGCAAAAAGCTTGGCGAGATTTTCAGGAGCTAAGGA
>sig_3293
GAGTAGTTCCTTCCTCAATTCTTCTTGCAGCATCATTTTCTTGAGGCGCTCTGGGCAAGG
>sig_3294
AGTGGTACTTATCAGAGATACTTAACCAACTTTTAATATCTTCTACGCTTGTTTGTCGCC
>sig_3295
GACTTGGACTCAACCATCTCAAGGCTGGTGAATTCCTGCAGCCCGGGGGATCCACTAGTT
>sig_3296
ATATAATGAGACAGAATTATGATGATCGAAAGCTAGCTTGGCACTGGCCGTCGTTTTACA
>sig_3297
AAGAAGTTTCCGCCACGCACTACACGCGGTCGACGTGCGGCTTCGACCTCCTGGGCGTGG
>sig_3298
TGTCTTTGCAGTTTAAGGTTTACACCTATAAAAGAGAGAGCCGTTATCGTCTGTTTGTGG
>sig_3299
ACTAGTGGATCCCCCGGGCTGCAGGAATTCACTCGCTCCGGCGCCGGAACCAGTAAGCTT
>sig_3300
ATCTTGTTCAATCATTTTAGCTTCCTTAGCTCCTGAAAATCTCGATAACTCAAAAAATAC
>sig_3301
CCGGGATCACTCTCGGCATGGACGAGCTGTACAAGTGAAGATCCACCTAGTCTAGAGTCC
>sig_3302
CTAGACGAAAGGGCCTCGTGATACGCCTATTTTTATAGGTTAATGTCATGATAATAATGG
>sig_3303
ATATAGAGAAATATCCCGAATGTGCAGTTCCGATCCGGAACGAATTCTTGCGGTTTCTTT
>sig_3304
GAAACGTCTTGCTCGAGATCTTGATGAGTTTGGACAAACCACAACTAGAATGCAGTGAAA
>sig_3305
AGATCTCCATGGCGGCCGCGAATTCACTGGCCGTCGTTTTACAACGTCGTGACTGGGAAA
>sig_3306
CGGACTCTCCCCTGTTGAAGCTCTTTGTGACGGGCGAGCTCAGGCCCTGATGGGTGACTT
>sig_3307
TCTGCTGTCCCCCACTTGCTGGCGCTCTGAATTGCTTCTTGAAGACGAAAGGGCCTCGTG
>sig_3308
CCTTGATCAAAGATCTGAATTCCCGGGTAATTCGATATCAAAAAAAAGCCCGCTCATTAG
>sig_3309
ACCCACCGGGGCCGGCCATGTCTCCGGAGAGGAGACCAGTTGAGATTAGGCCAGCTACAG
>sig_3310
TTCAAGAATTCTCATGTTTGACAGCTTATCATCGATAAGCTTACTCCCCATCCCCGGGCA
>sig_3311
AGCGGTGGCAGCAGCCAACTCAGCTTCCTTTCGGGCTTTGTTAGCAGCCGGATCCCCGTC
>sig_3312
AATCACGGGCGTCGTGGACTATGAGCACGTCCGCGAGGGCGTCCCGGAAAACGATTCCGA
>sig_3313
TACAAGTCCGGACTCAGATCTATCACAAGTTTGTACAAAAAAGCTGAACGAGAAACGTAA
>sig_3314
ATACGCTGTTTCCTGTGTGAAATTGTTATCCGCTCACAATTCCACACATTATACGAGCCG
>sig_3315
GTCGACACCATGTCGTTTACTTTGACCAACAAGAACGTGATTTTCGTTGCCGGTCTGGGA
>sig_3316
GATCAGCGGGTTTATCACCACTTTGTACAAGAAAGCTGAACGAGAAACGTAAAATGATAT
>sig_3317
TAAGCTTGGGCTGCAGGTCGACTCTAGAGGATCCCCGGGCGAGCTCGAATTCCGGTCTCC
>sig_3318
ATAGAATGGCGCCGGGCCTTTCTTTATGTTTTTGGCGTCTTCCATTTGGATCCGGGCCCT
>sig_3319
AGGAATTCAGGAGCCCTTCACCAAGGGCGAGCTCAATTCGAAGCTTGAAGGTAAGCCTAT
>sig_3320
ATTATGCCGATAACTAGTGTTTTCTAAAATCTGATTACCAATTAGAATGAATATTTCCCA
>sig_3321
ACGCTGCTCCCTTAACTTACTTATTAAATAATTTATAGCTATTGAAAAGAGATAAGAATT
>sig_3322
TCCAGATTTATCAGCAATAAACCAGCCAGCCGAATTAAAAATGAAGTTTTAAATCAATCT
>sig_3323
TATCCGCTCATGAATTAATTCCGCTAGATGACGTGCGGCTTCGACCTCCTGGGCGTGGCG
>sig_3324
CCGTATTTCGCGTAAGGAAATCCATTATGTACTATTTCGAAGGCAGCAGTTTTTTGGCCT
>sig_3325
CATAATGGGGAAGGCCATCCAGCCTCGCGTCGCAGATCTGCAGGTCGACCAGCTGGCCAA
>sig_3326
GAGGATCCCCGGGTACCGGTCGCCACCATGGCCTCTTTGCTGAAGAAGACCATGCCCTTC
>sig_3327
AAAGCTCATATCGATGATAAGCTGTCAAACATGAGAATTCTTGAAGACGAAAGGGCCTCG
>sig_3328
AGTTTATGGCGGCCGCGATGTTGATGAAAGCTGGCTACAGGAAGGCCAGACGCGAATTAT
>sig_3329
ACACCACGATGCCTGCACAATGGCAACAACGTTGCGCAAACTATTAACTGGCGAACTACT
>sig_3330
TCGGTGCGGGCCTCTTCGCTATTACGCCAGCCCGTGGAGGTAATAATTGACGATATGATC
>sig_3331
CAGGAGCTAAGGAAGCTAAAATGGAAGAACAAAGCGTGAACATGGCGCGATTGAAGGGGG
>sig_3332
CAATTCAATTGTGAGCGGATAACAATTGAATTAGCTTTAATGCGGTAGTTTATCACAGTT
>sig_3333
GCCCGGGATCCGTAAGATCCGGCTGCTAACAAAGCCCGAAAGGAAGCTGAGTTGGCTGCT
>sig_3334
CGGCAGGTAAAACTTATTCTGCGTAGACAGCCACACTGCCATGGGCCCACCGCCGGGGCT
>sig_3335
GGCCACGATGCGTCCGGCGTAGAGGATCCGGTGATTGATTGAGCAAGCTTATCGATGATA
>sig_3336
ATAAGCGCTTTCAGGAAAGGGCTTTTTTTTATTTCTTCGACTCTAGAGGATCCCCGGGTA
>sig_3337
AATTCGGGGATGGGGAGTAAGCTTGGCCGGGCTCAGCACGTTACCGGACCAGAAGTTGTC
>sig_3338
TTCGAGCTCTAAGCGCTACCGTTCAAGTCTTCCTCGGAGATTAGCTTTTGTTCACCGTTC
>sig_3339
ACCATAGCATATGGCTAGCTCGCGAGTCGACTCTAGAGAATTCCTCGAGGGCTCTTCCTG
>sig_3340
GGGCGTTTTATGGCGGGTCTGCTATGTGGTGCTATCTGACTTTTTGCTGTTCTGCAGTTC
>sig_3341
AATTCCCGGGAAAGTCAGGCACCGTGTATGAAATCTAACAATGCGCTCATCGTCATCCTC
>sig_3342
ATTCTTAACCCAACTGCACAGAACAAAAACCTGCAGGGAAACACGCCGAGCGTCCTCCTC
>sig_3343
CTATGAAATTCTTTTTCCATCTTCTCTTTTCCATACTAGTGATATCGGATCCCTCGAGAT
>sig_3344
GCGCCCTATTTGTATAGTTCATCCATGCCATGTGTAATCCCAGCAGCTGTTACAAACTCA
>sig_3345
GCGTACACCGTCGCCTCGGTCGGCCCGTAGAGATTGGCGATCCCGACCGCAGCACCACCG
>sig_3346
TATGTCAACTGGGTTCGTGCCTTCATCCGTTTCCACGGTGTGCGTCCATGGGCAAATATT
>sig_3347
CGGGGATCCTCTAGAGTCGACCTGCAGGCGCCACGCGTACGTGCACGACGTCTTAAGCTT
>sig_3348
TGCAGAAAATCCACATGATCAGCAGACAGAACGCGATGCGCCGCGTGCGGCTGCTGGAGA
>sig_3349
CAGTGAATGGGGGTAAATGGCACTACAGCACGGAACGGTCTGCGTTGTCGGGAAGATGCG
>sig_3350
CTTAAATTTATTTGCACTACTGGAAAACTACCTGTTCCATGGCCCACCCTCGTGACCACC
>sig_3351
GCCGTACTGGATCAGGTGGCAGATGGGCTTCCAGCTCATGGGCAGCTTGCCGGTCTCGCA
>sig_3352
GGCCTAGGTACCGAGCTCATGCATCACGTGATCCTCCTGATATCAGTAATCATGGTCATA
>sig_3353
ATGCTCCCAAGACGCTTTAATACAGAAAATAAATAATAGGTTGGGCGTCACATTGACGTT
>sig_3354
GTTTGTGCCAATACCAGTAGAAACAGACGAAGAAGCTAGCCATTATGAAAATCAGCGGAT
>sig_3355
CTCACTAAAGGGAACAAAAGCTGGGTACGGGGCCGCCCCCAATTCCTGGCAGTTTATGGC
>sig_3356
AACTCTCCTGGCGCACCATCGTCGGCTACAGCCTCGGTGAAGCTAGCTTACTCCCCATCC
>sig_3357
GGAACTCGGCGCCCAGCCGATCCATATTGACACCGGGCCGATGGAATTGAACCTGCCGGC
>sig_3358
TTGACGAGTTCTTCTGAGCGGGACTCTGGGGTTCGCGGAATTCGAGCTCGGTACCCGGGG
>sig_3359
CCTGCAGGCATGCAAGCTTGGCACTGGCTGATCAGCTAGCCCATGGGTATGGACAGTTTT
>sig_3360
ACCTCTACAAATGTGGTATGGCTGATTATGATCATTACTTATCTAGAAGCTTCTGCAGAC
>sig_3361
CCCTTTAGTGAGGGTTAGCTTGGCACTGGCCGTCGTTTTACAACGTCGTGACTGGGAAAA
>sig_3362
ATGGATCCCTTTAGGGTTCCGATTTAGTGCTTTACGGCACCTCGACCTCCAAAAACTTGA
>sig_3363
TGGCCAGGACCTCGTGATACGCCTATTTTTATAGGTTAATGTCATGATAATAATGGTTTC
>sig_3364
CAGTATATACACTCCGCTAGCGCCCAATACGCAAACCGCCTCTCCCCGCGCGTTGGCCGA
>sig_3365
CGCCTTCTATCGCCTTCTTGACGAGTTCTTCTGAGCGGGACCCGCAAAAATCACCAGTCT
>sig_3366
TCTCCTCCGAAACTTTCCTGAAATAATAAGTCGACCCGAATTGGTCACACGGTGCCTGAC
>sig_3367
CGCGAGGCAGATCGTCAGTCAGTCACGATGAATTCCCGGGGATCCACGCGGAACCAGATC
>sig_3368
TCGAGGAGTCATCGATGCGCATGCGAATTCAGATCTAGAGCTCAAGCTTTAAACTAGTTA
>sig_3369
CGGGAATTCGATATCACTAGTGAATTCGCGGCCGCCTGCAGGTCGACCATATGGGAGAGC
>sig_3370
CCACTCCAACAATACGGCACGCCGTGCCCTATTCGGATATTCTTTCTCTTTCCAAAAGTT
>sig_3371
ACTGGATCCTAGTATTCTATAGTGTCACCTAAATCGTATGTGTATGATACATAAGGTTAT
>sig_3372
CCCTGACGAGCATCACAAAAATAGACGCTCAAGTCAGAGGTGGCGAAACCCGACACCGCC
>sig_3373
GGATTACACATGGCATGGATGAACTATACAAATAAGCTTAATTAGCTGAGCTTGGACTCC
>sig_3374
ACCATCACCAGTAACTAGCCACCATCACCATTAATAAGAATTCGGATCCAAGCTTCTCGA
>sig_3375
CTCAGTGGAACGAAAACTCACGTTAAGGGATTTTGGTCATGGAGAGCTCTTGAAATAAGA
>sig_3376
TGCCTGCAGGTCGACTCTAGAGGATCCGAATTCCGGTACCTTGTCATCGTCATCCCCGAG
>sig_3377
TCATTTGATATGCCTCCGAATTGGTTACCTCACTATTTTGATTAGTACCTATTTTATATC
>sig_3378
TGATGGCTGTTATCAACCACTTTGTACAAGAAAGCTGAACGAGAAACGTAAAATGATATA
>sig_3379
AAGCGCACAAGGACTGCTCCCAAAGATCTGATCATATGCATCCGCGGGCCCGGGTTAACG
>sig_3380
TGTTTTTCCTCCTTATAAAGTTAATCTTTAGTTAGTTAGGGAATTAAGCTTCTGCAGTCG
>sig_3381
GTAGTGAGGAGGCTTTTTTGGAGGCCTAGGCTTTTGCAAAAAGCTTGGACTGTGTTTACT
>sig_3382
GAGTTGTTCAAAATCAGGCTCGATAAAGTCGACTCTAGAGGATCCCCGGGTACCGAGCTC
>sig_3383
CCGCGGTGGAGCTCCAGCTTTTGTTCCCTTTAGTGAGGGTTAATTGCGCGCTTGGCGTAA
>sig_3384
AAGGTCAAAGACAGTTGACTGTATCGCCGGAATTGGGATCCGCTAGCCCGGGCGAATTCG
>sig_3385
CTTACGTGCCGAGGAACTGCGCCAGTTCCTCCGGATCGGTGAAGCCGGAGAGATCCAGCG
>sig_3386
TTCACGAGGCAGACCTCAGCGCTAACCGTTTTTATCAGGCTCTGGGAGGCAGAATAAATG
>sig_3387
TTAATATGAAAAAGAAAAACATTTATTCAATTCGTAAACTAGGTGTAGGTATTGCATCTG
>sig_3388
CGCACCTCTTCGGCAAGCGCCTTGTAGAAGCGCGTATGGCTTCGTACCCCTGCCATCAAC
>sig_3389
TAGCCATGGCCTCCTCCGAGGACGTCATCAAGGAGTTCATGCGCTTCAAGGTGCGCATGG
>sig_3390
GCTCACAAGCTTGGATCCCATTTTTTAGATCTGATTTTTATTTTTTATTTAATTTAATTT
>sig_3391
TTTACGAACCGAACAGGCTTATGTCAATTCGAGCTCTCATTGTTTGCCTCCCTGCTGCGG
>sig_3392
GCCAGGGTTTTCCCAGTCACGACGTTGTAAAACGACGGCCAGTGCCAAGCTTGCCCTCGT
>sig_3393
AGCGTAGCGAGTCAGTGAGCGAGGAAGCGGAATATATCCTGTATCACATATTCCTGTGAC
>sig_3394
CCGCGGCTCCCTCAAGCCGCCGACCTGGGTATTTATAGATCCGCAATTGTCTTGGCCATG
>sig_3395
GCTAGACGATTTCGATCTGGACATGTTGGGGGACGGGGATTCCCCGGGTCCGGGATCTCC
>sig_3396
CCCCCCCCCCTGCAGCGGCCGCTTCCCTTTAGTGAGGGTTAATGCTTCGAGCAGACATGA
>sig_3397
TCTGCCGTGATTATAGACACTTTTGTTACGGCATGCTAACTAACTAAACGCAAAAAGGCC
>sig_3398
AATAACCACATGTAGGCTGGAGCTGCTTCGCGGCCGCGAAGTTCCTATACTTTCTAGAGA
>sig_3399
GGACACTTTTTCACTCGTTAAAAAGTTTTGAGAATATTTTATATTTTTGTTCATGTAATC
>sig_3400
TTTCGCGAGCTCGAGATCTAGATACAATTTTCAGAATACGTTTTTTGTGGGCTTGGGTAT
>sig_3401
GAATCTAGATCTGATCTAGAGGATCATAATCAGCCATACCACATTTGTAGAGGTTTTACT
>sig_3402
TTTGGTGGTGGCGACCATCCTCCAAAATCGGATCTGGTTCCGCGTGGATCCCCGAATTCC
>sig_3403
TCCGCTCATGAATTAATTCCGCTAGATGACGTGCGGCTTCGACCTCCTGGGCGTGGCGCT
>sig_3404
ACGTGCCGATCAACGTCTCATTTTCGCCAAAAGTTGGCCCATCTAGAATTATTCCATTGA
>sig_3405
TGCATGCCGGTCGACTCTAGAGGATCCCCGGGTACCGAGCTCGAATTCGCCCTATAGTGA
>sig_3406
CGCCAGGGTTTTCCCAGTCACGACGTTGTAAAACGACGGCCAGTGAATCCGTAATGCTAG
>sig_3407
GAAGAGAATTCGGATCCAGATCCACGCGGAACCAGCAGTTGCTCAGCGGTGGCAGCAGCC
>sig_3408
TACCAAGCTTGCGGCCGCACTCGAGCACCACCACCACCACCACTGAGATCCGGCTGCTAA
>sig_3409
AACCTTTGAGTTCTCTCAGTTGGGGGCGTAGGGCCGCCGACATGACACAAGGGGTTGTGA
>sig_3410
TATTGCCAATAGAGATCTATTAATCGCAACATCAAACCAAAATAAAAACCCCCTTCGACT
>sig_3411
GTTAGTCAAGGTATTACAGAATATGTAACAGTAACATCAACAGCAATAGAGCGATTTTTA
>sig_3412
GGCGGCCGCTCTAGAACTAGTAACGGCCGCCAGTGTGCTGGAATTCGCCCTTGAGAGATC
>sig_3413
CTGGGAGGCCTGGATCGACTAGTCGATCCTCTAGCCTCGAGGCTAGAGTCGACTAGCTTC
>sig_3414
CCGGTGAAGGTGAAGGTGATGCTACTTACGGTAAATTGACCTTAAAATTTATTTGTACTA
>sig_3415
TCCTCTACGCCGATAAGCTCTGCACGCGCACTTTTATCCGCCTCTGCTGCGCTCCGCCAC
>sig_3416
GACGGCCAGTGCCAAGCTTGGGCTGCAGGTCGACTCTAGAGGATCCCCGGGCGAGCTCGA
>sig_3417
GGCGAGCATCGTTTGTTCGCCCAGCTTCTGTATGGAACGGGCGGATCAGTGAGGGTTTGC
>sig_3418
CCAGTGCTGCAAGCCCACATTGTTCCGGCGGGTGCTGCAAGGTAGTAGGATCCTGAGCCG
>sig_3419
TTCACCCCCCAATTTAATGAGCTCCCATGTGAGCGAGTAACAACCCGTCGGATTCTCCGT
>sig_3420
TTATTGCGCATGGGGAGTAAGCTGTTAGTTAGTTAAGCTTCCCGGGATCGATTCTAGACT
>sig_3421
CACTCGGGCCGAAACTGTTGAAAGTTGTTTAGCAAAATCCCATACAGAAAATTCATTTAC
>sig_3422
GCATCGAAGGCCGCGGCCGCTTAATTAAAACCATGGCAGTCGACTCGAGCGAGCTCTGCA
>sig_3423
TGAGCTTGCATGCCTGCAGGTCGACTCTAGAGGATCCCCGGGTACCGAGCTCGAATTCGT
>sig_3424
TGCATTAATGAATCGGCCAACGCGCGGGGAGAGGCGGTTTGCGTATTGGCTAGAGCAATT
>sig_3425
AAGAATTGGGACAACTCCAGTGAAAAGTTCTTCTCCTTTACTGGAATTCGAGCTCGGTAC
>sig_3426
CAAAATAGTTTGGAACTAGATTTCACTTATCTGGTTGGCCTGCAAGGCATTTATCAGGGT
>sig_3427
GGCGGGCAGGACGCCCGCCATAAACTGCCAGGGAATTCCAACTGAGCGCCGGTCGCTACC
>sig_3428
AGCTCCAGGCCTTGGGCCCTGTTCTGGAAAACCGGGCTGCTCAGGGCGATATTACTGCAC
>sig_3429
CAGATCTGGTACCCGGGAATTCTCGAGAAGCTTCATATGATATCTCCTGTGTGAAATTGT
>sig_3430
CCATGATTACGAATTCCCGAGGAAACAGCTATGGATCCCCGAGGAAACAGCTATGTCGAC
>sig_3431
CATTTCATTTGGAGAGAACACGGGGGACTCTAGAGGATCCCCGGGTGGTCAGTCCCTTAT
>sig_3432
GATTTATTTATTCTGCGAAGTGATCTTCCGTCACAGGTATTTATTCGCAAGCTAATTCGA
>sig_3433
AGAAGAGGATCTGAATGGGGCCGTCGACGAACAAAAACTCATCTCAGAAGAGGATCTGAA
>sig_3434
TTGGTAACTGTCAGACCAAGTTTACTCCATCGGTATCATTACCCCATGAACAGAAATCCC
>sig_3435
CGCAGGAAAGAACATGCAGATCCGTCGATCTATCTCATCTGCGCAAGGCAGAACGTGAAG
>sig_3436
GGGTCCGGCACCACAGGTAGCCACCCCGCATGATGACGTGCCCCCGGTCCTCCCGCTGGA
>sig_3437
CCGTACTCCCAAATATCCTCTTTTAAAGATCTGATCAGCTCCCCGTTTTTCACGCCTCCA
>sig_3438
GGACCATCTGGGGTGGTTACGGTACCTTGCCTCTCAAGCCCCGCTTTCTCGTAGCATCGG
>sig_3439
GTACGCGTAGAATCGAGACCGAGGAGAGGGTTAGGGATAGGCTTACCTTCAAGCTTGATC
>sig_3440
CAGAGGTTTTCACCGTCATCACCGAAACGCGCGAGGCAGCCTCGAGGGACCTAATAACTT
>sig_3441
ATTTCTTATCAACATAAAGGTGAATCCCATACCTCGAGCTTCACGCTGCCGCAAGCACTC
>sig_3442
AGCCGAAGAGGAAGCTGAGTTGGAGGCTGAAACCGCTGAACAAACTAGTATGAGCTCCAA
>sig_3443
ACGTTGTAAAACGACGGGATCCACAGGACGGGTGTGGTCGCCATGATCGCGTAGTCGATA
>sig_3444
GTATCACGAGGCCCTTTCGTCTTCAAGCAGATCTGAATTCTCATGTTTGACAGCTTATCA
>sig_3445
TAGGGATAACAGGGTAATATAGATCCTCTAGAGTCGACCTGCAGGCATGCAAGCTTGGCA
>sig_3446
ACGATCGGGGAAATTCGAGCTCGGGCCGCTTTACTTGTACATCACCACTTTGTACAAGAA
>sig_3447
GTAACATCGTTGCTGCTGCGTACCATGGTCGATCGACAGATCTGCGAATCGAGAGAGATA
>sig_3448
ACTATAGGGCGAATTGAATTTAGCGGCCGCGAATTCGCCCTTAAGGGCGAATTCGTTTAA
>sig_3449
CGTTGTAAAACGACGGCCAGTGAATTAGGCCTGTAATTAACCCTCACTAAAGGGAGAGAA
>sig_3450
GACGGCCAGCGCTAGCAAGGTACCCGGGGATCCTCTAGAGTCGACCTGCAGGCGCCACGC
>sig_3451
CTGACTGGAACGAAAACTCACGTTAAGGGATTTTGGTCCATGAGACAATAACCCTGATAA
>sig_3452
GGTCTTAGCTGATAGGTCATGCGACCACTCTAGTTTGCCATTTGACACAAAGCAAGCCTA
>sig_3453
ACTGATGGTTAACGACCGCGCGGGTCCCGGACGGGGAAGAGCGGGGAGCTTTGCCAGAGA
>sig_3454
TCGGCAAAATCCCTTATAAATCAAAAGAATAGACCGAGATAGGGTTTAGTGTTGTTCCAG
>sig_3455
TCTAGCGCGTCGACATAAGCCTGTTCGGTTCGTAAACTGTAATGCAAGTAGCGTATGCGC
>sig_3456
GCGGTCCCCCATATGCATTTAAATCCTCCTTATAAAGTTAATTGCATACACCATAGGTGT
>sig_3457
TCCGATCTCCTGAAGCCAGGGCAGATCCGTGCACAGCACTTGCCGTAGAAGAACAGCAAG
>sig_3458
GACCACGACCGCGGCAGGCACGACGGCAAGCCCCGGCGGTGGGCCCATGGGTGCGAGAGC
>sig_3459
CTGAGGAGTGAATTGATCCACGCGTGGATCCCGGGATTTCTCCATTGGTCTTCCATAGCA
>sig_3460
AACAACTAATTATTCGAAACGAGGAATTCACGTGGCCCAGCCGGCCGTCTCGGATCGGTA
>sig_3461
ATCATCCGTTTCCTTTGTTCTGGATCATAAACTTTCGAAGCCATGGCTATCGTTCGTAAA
>sig_3462
CGTCAGGCCTCGATCGGAGCTCGGTAAGCCTATCCCTAACCCTCTCCTCGGTCTCGATTC
>sig_3463
ATCACCATCACCATCACCTCGAGACCATGGATCCGGCTGCTAACAAAGCCCGAAAGGAAG
>sig_3464
ATTATCCATTAAAAATCAAACAAATTTTCATCAAGCTCTAGTGTTTTCTAAAATCTGATT
>sig_3465
TACAGCATCCAAGAAGCTTATCGATGATAAGCTGTCAAACATGAGAATTCTTGAAGACGA
>sig_3466
CAGCCCGGCCCGGTTGGCCGCCGCTTCCAACCCGGCCCGCAGGAGGCCGGGCGGGGCCCC
>sig_3467
TGTTCTTCCATTTTAGCTTCCTTAGCTCCTGAAAATCTCGATAACTCAAAAAATACGCCC
>sig_3468
AGGCCTGAGCTCTTTGACAGGATATATTGGCGGGTAAACGATATCGGCACCTTCGACCGC
>sig_3469
GCTGCTGGATACGCTGGCCTGCGGTGTAGGTCCAGTCGAGCTTCCACGACGAGACGGGGT
>sig_3470
CCAAAAATGGCAGCCAAGCTCGTTCAGGGCATCAAATGCAGACTCGTTTCTGACACTTGC
>sig_3471
AATTCGCCAAGCCTGAGCTGGYCCAGCTCAGGCTTGGCGAATTCCTGCAGCCCGGGGGAT
>sig_3472
AGCGGTGGCAGCAGCCAACTCAGCTTCCTTTCGGGCTTTGTTAGCAGCCGGATCCCGACC
>sig_3473
TATCAGGCTGAAAATCTTCTCTCATCCGCCAAAACAGCCAAGCTTATTTTTGACACCAGA
>sig_3474
GACAAGCTGGGAATTGATCCCTTCACCAAGGGCGAGCTCAAGCTTGAAGGTAAGCCTATC
>sig_3475
GTGGCGACCATCCTCCAAAATCGGATCTGGTTCCGCGTGGATCCGAAGCTTCGAATTCCC
>sig_3476
AGAGGAAGCTGAGTTGGAGGCTGAAACCGCTGAACAAACTAGTGACGAGAAGACCACCGG
>sig_3477
GAAACTTTATTGCCAAATGTTTGAACGATCGGGGAAATTCGAGCTCTAAGCACCCATTTG
>sig_3478
ACGGGGGACTCTAGAATGAGCATGAGTAAAGGAGAAGAACTTTTCACTGGAGTTGTCCCA
>sig_3479
GCAGGCATGCAAGCTAGCTTGTCGACAATTCGAAGTTCCTATACTTTCTAGAGAATAGGA
>sig_3480
AGTCGTATTAATTTCGCGGGATCGAGATCAATTCGAGCTCGGTACCCGACACCATAGAAT
>sig_3481
GTTCGAAGATCTCCGGAGCTCCCGGGATCCGGTACCGGCCGCATGCCGGCGGCACCTCGC
>sig_3482
AAGCTTATGATAGATCCCGTCGTTTTACAACGTCGTGACTGGGAAAACCCTGGCGTTACC
>sig_3483
CTGGAATTCGAGCTCGGTACCCGGGGATCCTCTAGAGTCGACCTGCAGGCATGCAAGCTT
>sig_3484
TTATATCATTTTACGTTTCTCGTTCAGCTTTCTTGTACAAAGTGGTTGATATCCATTGCT
>sig_3485
GACTCACTATAGGGCGAATTCGAGCTCGGTACCCGGGGATCCCACGTGGGATCCTCTAGA
>sig_3486
AAAAAAAAAGAATTTTGCTCGTGCGCGAGCGCCAATCTCCCATATTGGGCACACAGGCAA
>sig_3487
AACAACTATTTCGAAACGATGAGATTTCCTTCAATTTTTACTGCTGTTTTATTCGCAGCA
>sig_3488
TAACTAATAACGTAACGTAACGTAAAATTTGTTTGATTTGTCCAAAATATGGTATAATAG
>sig_3489
AAACAAATAGGGGTTCCGCGCACATTTCCCCGAAAAGTGCCACCTGCTTCTGAGGCGGAA
>sig_3490
TTTCCCCTCTTAATATTGACGCTCTCGCACCCATGGGCCCACCGCCGGGGCTTGCCGTCG
>sig_3491
CCACAAGCCATTTTGGAGCATCCCGTGTCCCAGGGGGTGTTACCGCGCTTAAGGGAGATT
>sig_3492
GAGCCGTAGCCACTGTCTGTCCTGAACTCATTAGTAATAGTTACGCTGCGGCCTTTTACA
>sig_3493
GTGATGTACAGCTCGTCCATGCCGTGAGTGATCCCGGCGGCGGTCACGAACTCCAGCAGG
>sig_3494
ATTCCACAACCTAGTAGGCACTTAAATACAATATCTCTGCAATGCGGAATTCAGTGGTTC
>sig_3495
GCTTCGGTCCGCCTAGGGATAACAGGGTAATTAGCTTGGCACTGGCCGTCGTTTTACAAC
>sig_3496
AAGGAGGAATAAACCATGGATCCACTAGTAACGGCCGCCAGTGTGCTGGAATTCGGCTTG
>sig_3497
CACGCTGCGCGTAACCACCACACCCGCCGCGCTTAATGCGCCGCTACAGGGCGCGTCTCG
>sig_3498
AGCGCCTACGAGGAATTTGTATCGATAAGAAATAGATTTAAAAATTTCGCTGTTATTTTG
>sig_3499
AACTACCTTGTTAAACGTGGCAAATAGGCAGGATTGATGGGGATCTAGCTTCACGCTGCC
>sig_3500
AATTTACGTAGCGGCCATCAACCACTTTGTACAAGAAAGCTGAACGAGAAACGTAAAATG
>sig_3501
CTTAGCGGCCGCCAGCTTACTAGTAGGTAAGCCTATCCCTAACCCTCTCCTCGGTCTCGA
>sig_3502
GCTAAGCACGGAGCTGAAACCGTGTGATCTGCCGGAGCCGCCGAGCATCCTCGTCTCCGA
>sig_3503
GTATGGTGTATAGCCGTTAAGGGATACCATACCACGCCTTTTTTAAGGGAGAAACCGGTG
>sig_3504
ACGTTGGCCGCCTTCCGCCGCAAAGCTTAACATTGGGACCAATGTTGCGACCGCCACACT
>sig_3505
CACCATCGTGGAGCAGTACGAGCGCGCCGAGGGCCGCCACCACCTGTTCCTGTAGCGGCC
>sig_3506
TCGAATTCGGATCCGACCCATTTGCTGTCCACCAGTCATGCTAGCCATATGTATATCTCC
>sig_3507
AGTTTAAGACTTTATTGTCATAGTTTAGATCTATTTTGTTCCCTTTAAGACTTTATTGTC
>sig_3508
AAGCAACATTCCAGGACAAAGATACCGCTGAGCAGTTCCTTAAAAGACTGAGCAAACCCG
>sig_3509
GGCACGGTGCCCGTGCAGGTGGTGCCGTTGAGCGAGAACGACGCCGGCGTCGGGTTGGAC
>sig_3510
GTTTAACTTTAAGAAGGAGATATACCATGGCACATCACCACCACCATCACGTGGATGACG
>sig_3511
CCCATGGCTAGCGGCCGCACGCGTTCGCGACTAGTGCGCGATCGCGGCCGGCCGGCGCGC
>sig_3512
TTATATCATTTTACGTTTCTCGTTCAGCTTTCTTGTACAAAGTGGTCATGGCTTCGAAAG
>sig_3513
GGGGATCCATCGAGGGTAGGTCGACGGATCCCAGNNNNCTGGGAATTCCTACCCTCGATG
>sig_3514
TCCAAATTTAAATTGTAAACGTTAATATTTTGTTAAAATTCGCGTTAAATTTTTGTTAAA
>sig_3515
CCCGGGGAAGACTCAGGCGACCAGCGGGTCGGAGCGGATGGGCCACCAGAGCGGGACCGT
>sig_3516
GGAGGCTTACTTGTCTGCTTTCTTCATTAGAATCAATCCTTTTTTATTATTGAAGCATTT
>sig_3517
TCTTACGCGTGCTAGCTCGAGATCTAAGTAAGCTTGGCATTCCGGTACTGTTGGTAAAAT
>sig_3518
GGCACCAATAACTGCCTTAAAAAGATTACGCCCCGCCCTGCCACTCATCGCAGTACGGCC
>sig_3519
ACTATACAAGTCCGGATCTAGATAACTGATCATAATCAGCCATACCACATTTGTAGAGGT
>sig_3520
CCGCTCTGGGGGATATCGCACACCATCACCATCACCATTAAGGATCCGAATTCACTGGCC
>sig_3521
TGGGAATTAGCCATGGGACAAAATTGAAATCGACAAATGATTTTATTTTGACTAATAATG
>sig_3522
TTATCCAGCCCTCACTCCTTCTCTAGGCGCCGGAATTCGTTAACTCGAGGATCCGCCCCT
>sig_3523
GGATCCCGCGGTCGGCATCTACTCTATTCCTTTGCCCTCGGACGAGTGCTGGGGCGTCGG
>sig_3524
TTGCCGGGAAGCTAGAGTAAGTAGTTCGCCAGTTAATAGTTTGCGCTGCAGCGATCCGTC
>sig_3525
GATTTTTTTCTCCATGGTATATATCTCCTTCTTAAAGTTAAATGAGCCTGCTTTTTTGTA
>sig_3526
ATCCCTACCCGGGATTACCCTGTTATCCCTAGAGCTTGGCGTAATCATGGTCATAGCTGT
>sig_3527
CTGCAGGCATGCAAGCTATCCCAATTCGGGATCTTAAGCTTATAACTTCGTATAATGTAT
>sig_3528
TCCATATGGCCACAGACGTGAGCCGAAAGATTCGAGCTTGGGGACGCCGATTGATGATCG
>sig_3529
GTTTATTTTTCTAAATACATTCAAATATGTATCCGCTCATGAGATTATCAAAAAGGATCT
>sig_3530
CTCAGCTTCCTTTCGGGCTTTGTTAGCAGCCGGATCAAGCTTCGAATTCGCCCTTAAGGG
>sig_3531
AGCGAGAGATCTTGATTGGCTAGCAGAATAATTTTGTTTAACTTTAAGAAGGAGATATAG
>sig_3532
TCTACGGCGACCTAGACCGGATCTCCGGCACCGGTGGTGATTTATCAATAAATCAGTAGT
>sig_3533
GATGATAAAGCCATGGGAATTCTACGTAGCGGCCGCGGATCCAAGCTTAGATCTCTCGAG
>sig_3534
ATACCACCACCACCACTTGTGGTACCTCTAGCAGATCCTCGAGTTAATCGATCTTGTACA
>sig_3535
GCGTACCCAGCTTTCTTGTACAAAGTTGGCATTATAAGAAAGCATTGCTTATCAATTTGT
>sig_3536
CCAGGGTTTTCCCAGTCACGACGTTGTAAAACGACGGGATCCGATTCTAGACTAGAATTC
>sig_3537
CATCTAATTCAACAAGAATTGGGACAACTCCAGTGAAAAGTTCTTCTCCTTTACTCAAGC
>sig_3538
TGTCTTTCGCTGCAGAGGGTGAGGATCCCGCAAAAGCGGCCTTTGACTCCCTGCAAGCCT
>sig_3539
TATCCCGGGAATTCCGGACCGAAACTTGTTCTATAGTGTCACCTAAATAGGCCTAATGGT
>sig_3540
TCAAACCAGATCAATTCGCGCTAACTTACATTAATTGCGTTGCGCTCACTGCCCGCTTTC
>sig_3541
GCGCGAGGCAGCGGATCGCGGCCGGTCGACCCATGGATCCTTCCTCCTGTGTGAAATTGT
>sig_3542
GGGGCCCAACGTTCTCGAGAACGTGGATACTTGGCAGTGGTTACTTGGCTTTTCCTTTAT
>sig_3543
CGTAGAATTCCCATGGTATATCTCCTTCTTAAAGTTAAACAAAATTATTTCTAGACGCCG
>sig_3544
CTACCGCATTAAAGCTTATCGATGATAAGCTGTCAAACATGAGAATTGTTAACAATTCTT
>sig_3545
AGCTGCATGTGTCAGAGGTTTTCACCGTCATCACCGAAACGCGCGGCAGACAAGGTATAG
>sig_3546
CAGGGGCCCCTGGGATCCCCGAATTCCCGGGTCGACTCGAGCGGCCGCATCGTGACTGAC
>sig_3547
CTGTCGTGCCAGCTGCATTAATGAATCGAATCAGATAAAATATTTCTAGATTTCAGTGCA
>sig_3548
TCCATGGAGCTCGCGAATTCAAGCTTAAGACGTCGTGCACGTACGCGTGGCGCCTGCAGG
>sig_3549
TATGACCATGATTACGAATTCATCGATATCTAGATCTCGAGCTCGCGAAAGCTTGGCACT
>sig_3550
CTTTCGCGAGCTCGAGATCTGATCATAGACGGATCCCCGGGAATTCGTAATCATGGTCAT
>sig_3551
AGTAAGCGAATTCGGTACCGGATCCAGTCGACTGAATTGGTTCCGGCGCCAGCCTGCTTT
>sig_3552
TTTTGGCGTCTTCCATGCTGTTATCAACCACTTTGTACAAGAAAGCTGAACGAGAAACGT
>sig_3553
TAGCACTCCCGGGTTTAGCACTCCCGGGTTTAGCACTCCCGGGTTGGGAATTCCTACCCT
>sig_3554
ATTTCACACAGGAAACAGCTATGACCATGATTACGAATTCATCGATACAATTTTCAGAAT
>sig_3555
GAGACCCACGCTCACCGGCGCCAGATTTATCAGCAATAAACCAGCCAGCCGGAAGGGCCG
>sig_3556
TGGTCATATGAATATCCTCCTTAGTGTGTGAAATTGTTATCCGCTCACAATTCCACACAA
>sig_3557
GCATGACTTCCTCTGTTCTCCTAGACCTCGCAACCCTCCGCCATAACCTCACCGAATTAT
>sig_3558
AAGCTTGGATCCCTCGATTCCATGGGGTACCAATATTTCGCGAAGGCCTCCCGGGCAGCT
>sig_3559
GTCTCATATTCACTCTCAATCCAGATCCGGCCCATGATCATGTGGATTGAACAAGATGGA
>sig_3560
AAATAACAGTCTTTTTTGGTGCTTTGTTTTAAAGCACTTGCATAGGCTAATGCCTGGCTT
>sig_3561
CGGCAGCGTGAAGCTAGCTTAAACGCTCAAATTGCAGCTTTCTAGCCACGCTCCTGTAAA
>sig_3562
AATAGGCGTATCACGAGGCCCTTTCGTCTTCAAGAATTAATTCGGTCGAAAAAAGAAAAG
>sig_3563
ATCGGATCTGGAAGTTCTGTTCCAGGGGCCCCTGGGATCCCCAGGAATTCCCGGGTCGAC
>sig_3564
TCACCAGCGTTTCTGGGTCCATGGTGAAGGGCGAATTGCCCTTAAGGGCAATTCCACCAC
>sig_3565
TGCAATGCGCTTTGGGCAAACCAAGACAGCTAAAGGGCCTCGAGGGCCCAGGATATCCTA
>sig_3566
ACTCTCTACTGTTTCTCCATACCTGTTTTTCTGGATGGAGGAATTCATATGACCATGATT
>sig_3567
CCGCTTTTGAGAGGGAGTACTCACCCCAACAGCTGGCCCTCGCAGACAGCGAATTAATTC
>sig_3568
AGAGGCGAAGAAGTAAGAGCAATTAACTATTTGCCGGACGCGGCGTAAACGCCTTATCCG
>sig_3569
TGGTCATATGAATATCCTCCTTAGTGTGTGAAATTGTTATCCGCTCACAATTCCACACAT
>sig_3570
CAGGGTTATTCTCTCATGAGCGGATACATATTTGAATGTATTTAGAAAAATAAACAAATA
>sig_3571
CGACGATGACGATAAGGATCCGAGCTCGAGATCTATGTCAGTATTTGATAGACTGGCTGG
>sig_3572
TGAGCGATGATGATATCCGTTTAGGCGCGCCCCAAACGCTTTGTTCCAGATGAGAACGGC
>sig_3573
CATTTTCTGAAGTGCAAATTGCCCGTCGTATTAAAGAGGGGCGTGGGGTCGACGATATCA
>sig_3574
GAGGAAGGGGATATAACTTCGTATAATGTATGCTATACGAAGTTATTAGGTACACAGCTG
>sig_3575
TATAGGGAAAGCTTGCATGCCTGCACCAGGGGGGTGGCTCTAGCTAGAGGATCCCCGGGT
>sig_3576
GCGGATCAGTTGAGGGAAGTAAGCGTTCGGCGTGTAGCGGAGGCGGTGCGGCATCCCAGG
>sig_3577
GTTTAAACTAGTCGCGAGGCCTGCGGCCGCAGATCTAGATCCATAGTCACTTGGTTGTTC
>sig_3578
TTATTTAACTATAATATATTGTGTTGGGTTGAATTAAAGGTCCCGGTGGTCGAGGCCTCA
>sig_3579
TTTCGGCTGCGGCTGCGGCTGCGGCTGCGGTTTCGGCTGCGGCTGCGGCAATTGCTGCAG
>sig_3580
AACGCCGCTAACAAAGTAAACAACATAAAACCTTTCTTCATATGTATATCTCCTTCTTAA
>sig_3581
GAAGAGGAAGCTGAGTTGGAGGCTGAAACCGCTGAACAAGCGCGCATGAGCTCCAATTCA
>sig_3582
GAAAATTTTCACCATTTACGAACGATAGAGATCTGGATCACAAGTTTGTACAAAAAAGCT
>sig_3583
TGCTCACGAATTCTCTAGAACTAGTAAGCTTGGATCCCATTTTTTAGATCTGATTTTTAT
>sig_3584
AGAGGATCCGGAATTCTCATGTTTGACAGCTTATCATCGACTGCACGGTGCACCAATGCT
>sig_3585
GATAACCTGTGCCATGGCGATCGCTCCTTAGTAAAGTTAAAATTTCCTATAGTGAGTCGT
>sig_3586
ATCGCGATTAATTAACGGACCGGTTTAAACCGCGGGCGCGCCGTCGACGCGTCTCGAGTC
>sig_3587
GTGTGATGGATATCTGCAGAATTCAGGCCTGAATTCCAGCACACTGGCGGCCGTTACTAG
>sig_3588
TTAATCCTCCTTATGCATACACCATAGGTGTGGTTTAATTTGATGCCCTTTTTCAGGGCT
>sig_3589
GTAGTCCATTCAGGTTAGCCGTAGAGAGTTATAGGGGCCCTTATCCACCCGTCATCAACA
>sig_3590
CAACAGTTGCGCAGCCTGAATGGCGAAACTAGTATGGACCCCGAAGAGGCGAGTGTTACT
>sig_3591
CTCATGCTCATTCTAGAGTCCCCCGTGTTCTCTCCAAATGAAATGAACTTCCTTATATAG
>sig_3592
TTAATTAAGCCCGGGCTGCAGCCCGGGGGATCCACTAGGTTAACGCATGCGGGCCCGGTA
>sig_3593
CCGCGCACATTTCCCCGAAAAGTGCCACCTGCATCGATGAATTGATCCGAAGTTCCTATT
>sig_3594
AATTCCCATATGCGCTCCCTTCTCTGACGCCGTCCACGCTGCCTCCTCACGTGACGTGAG
>sig_3595
CCGTAATTGATTACTATTAATAAGGGTGAATTCTACGCGTTAAGATACATTGATGAGTTT
>sig_3596
CCCGGGGGAATTCCGCCGATACTGACGGGCTCCAGGAGTCGTCGCCACCAATCCCCATAT
>sig_3597
CACGTGAAGGCTGCCGACCCCGGGGGTGGACCATCCTCTAGACTGCCGGATCCCAGTGTG
>sig_3598
TAGTAATTTTAAATTCAAACTCCTCTCTCAACTCTCCAAAAAACGGGCAGAAGGTGGTAT
>sig_3599
GGGCGACACGGAAATGTTGAATACTCATACTCTTCCTTTTTCAATCGCGTCTCGTGCCGA
>sig_3600
ATATCTTTAAACTCGAGACTAGTCCATGGATCGATGCTAGCAGATCTACGCGTGTCGACT
>sig_3601
ATGGATGAGCTCTACAAATAATGAATTCGAGCTCGGTACCCGGGGATCCTCTAGAGTCGA
>sig_3602
GGTCAGTGACCTCTCTGGGCCCATGCCAAGGTCAGTGACCTCTCTTGGCCGCCTCCGGCG
>sig_3603
CGCCTCTGCTGCCGTCCGCCACCGTACGTAAATTTATGGTTGGTTATGAAATGCTGGCAG
>sig_3604
GAATTCCGCTGGATTAATGAATCGGCCAACGCGCGGGGAGAGGCGGTTTGCGTATTGGGC
>sig_3605
TATATGGGTATAAATGGGCTCGCGATAATGTCGGGCAATCAGGTGCGACAATCTATCGGT
>sig_3606
TGGCCTTGGTCTAATAACTGAGTAGTCATTTTATTACGTTGTTTCGACAAGTCAGTAGCT
>sig_3607
AGGTGATTACATTTGGGCCCTCAGAAAAACTCATCGAGCATCAAGTGAAACTGCAATTTA
>sig_3608
GAAGACCCGGGTCTTCCTACCGGAGGGTACCGAGCTCGAATTCACTGGCCGTCGTTTTAC
>sig_3609
ACCATGATTACGCCAAGCTTGCATGCCTGCAGGTCGACTCTAGAGGATCCCCGGGGCATC
>sig_3610
CCATTGCTATTGCTGTATTTGGTAAGCAAAATACGTACATCAGGCTCGAACCCTTTAAGA
>sig_3611
CTACCGCATTAAAGCTAGCTTATCGATGATAAGCTGTCAAACATGAGAATTGACGCGAAT
>sig_3612
GCCGCTTACCGGATACCTGTCCGCCTTTCTCCTTCGGGAAGCGTGGCGCTTTCTCATAGC
>sig_3613
TCCCTATAGTGAGTCGTATTAGGCCAGTGAGGCCTAGAGTCGACCCAGATCCGCCTACCT
>sig_3614
CGCCGGAATTCGAGCTCGCCCGGGGATCCTCTAGAGTCGACCTGCAGCCCAAGCTTATCG
>sig_3615
TGCTTCATATGATTCACCTATTAGTTATCTATAAAATTATAATATCAATAGCTTATTAGC
>sig_3616
CAATTTTATAAGTTTGTGGGCTGTAGGTTAAAAAGTCGAATTCACTTGGCAAACGTATTT
>sig_3617
TATTGCGCATGGGGAGTAAGCTGTTAGTTAGTTAAGCTTCCCGGGATCGATTCTAGACTC
>sig_3618
TGTAAAACGACGGCCAGTGAATTCGAGCTCGGTACCCGGGGATCCTCTAGCTAGAGCCAC
>sig_3619
CGTATCACGAGGCCCTTTCGTCTTCAAGAATCCCGGGATCCGAATTCTCATGTTTGACAG
>sig_3620
GGGATCCGAATTCGAGCTCCGTCGACAAGCTTGCGGCCGCACTCGAGCACCACCACCACC
>sig_3621
GTTCAGCTTTTTTGTACAAACTTGTTTGATGTACCCCGATCTAGATCCCCCCTTTAGTTG
>sig_3622
ACTTGATGATGACGATAAGCTTACTAGTTCTAGAGAATTCGTGAGCAAGGGCGAGGAGCT
>sig_3623
GACCATGATTACGCCAAGCTTCCATGGGATATCGCATGCCTGCAGAGCTCTAGAGTCGAC
>sig_3624
CAGCAACGCGGCCCGAGATGCGCCGCGTGCGGCTGCTGGAGATGGCGGACGCGATGGATA
>sig_3625
GAGCGCCTACGAGGAATTTGTATCGGTCCTCCGATCGTTGTCAGAAGTAAGTTGGCCGCA
>sig_3626
ACCGCCACAAGCACCTCGAGGCGGCCGCGAATTCCTGCAGTCAACGCGTCCCGGGGGTAC
>sig_3627
TCGTTCAGCTTTTTTGTACAAACTTGTGATAACAGCGCTACCGTTCAAGTCTTCCTCGGA
>sig_3628
ACTAATTCGAGCTCGGTACCCGGCCGGGGATCCATCGAGGGTAGGCCTGAATTCAGTAAA
>sig_3629
ACTTCGTGGCCGAGGAGCAGGACTGAGAATTCCCGGGGATCCTCTAGAGTCGACCTGCAG
>sig_3630
TGGATGGCTTTCTCGCCGCCAAGGACTGATGGCGCAGGGGATCAGGATCTGATCAAGAGA
>sig_3631
GTACCGATCCGAGACGGCCGGCTGGGCCACGTGAATTCATCGATGCTTCAGCCTCTCTCT
>sig_3632
TTTGCGTAGGGATGTAATTCAATTAATTACCCGGGATCCAATCAGAATTCTGTGTATTAA
>sig_3633
CAAGGCCCCCAGCCGCCACCGCCGACATCGCCAGCGCTCCCGTAGCCGCAATCGCAGTCG
>sig_3634
GGCAAAATTCCATGTCGAAAGGAGAAGAACTTTTCACTGGAGTTGTCCCAATTCTTGTTG
>sig_3635
TCAAGATTTAAGATTATTAGCTTTTCGCCAAAGGAAAACTATAGTAAGTTCTCGCAATAA
>sig_3636
GCGGCCGCTCGAGCATGCATCTAGAGGGCCCAATTCGCCCTATTCGAAGTCGTATTACAA
>sig_3637
GTTCGCCAGTTAATAGTTTGCGCAACGTTGTTGCCATTGTGCAGGCATCGTGGTGTCACG
>sig_3638
TTTACTCATTTTTTCTACCGGTACCATAGCTGTTTCCTGTGTGAATTCGAGCTCGCCCGG
>sig_3639
TGAAGAAGTGCTGGCTGTGGAAAGGTATTTTTTAACAAGTTTATCGTACTCACCCGATTT
>sig_3640
CCCGCTGCGCTCGGTCGTTCGGCTGCGGCGAGCGGTATCAGCTCACTCAAAGGCGGTAAT
>sig_3641
CCTTTCTGGGGTTAATACTGGCCTTACCTCAACAACTGCATTTTGTTTTTGGTTCCTATT
>sig_3642
GCAAAAGGGCCGCAGATGCGACCCTTGTGTATCAAACAAGACGATTATTTGTAGAGCTCA
>sig_3643
CAGCCCTTGCGCCCTGAGTGCTTGCGGCAGCGTGAAGCTTGCATGCCTGCAGGTCGACTC
>sig_3644
CATTGAAGGCCAAAAAACTGCTGCCTTCGGATCCTAGAAGCTTATCGAATTCGATAACCC
>sig_3645
TTAGAGTTTCGTCCTCACGGACTCATCAGTCCTGAGCATTGTCTAGAGCGGCCGCCACCG
>sig_3646
ACGTTTTTTGAAACAAACTAATTTTGGGAACGCATCCAGGCACATTGGGTCCATGTATAA
>sig_3647
GGCGATATAGGCGCCAGCAACCGCACCTGTGGCGCCGGTGATGCCGGTGGGCGAAGAACT
>sig_3648
TTTGAACGATCGGGGAAATTCGAGCTCTAAGCACCCATTTGCTGTCCACCAGTCATGCTA
>sig_3649
TACATATGGCTAGCATGACTGGTGGACAGCAAATGGGTCGGATCCGAATTCGAGCTCCGT
>sig_3650
TGCTCAGGCTCTCCCCGTGGAGGTAATAATTGACGATATGATCTGATCGGCCAGCCTCGC
>sig_3651
CCGGTGAACAGCTCCTCGCCCTTGCTCACAAGCTTATCGTCATCATCAAGTGCCCCGGAG
>sig_3652
CTAACTAAACGCAAAAAGGCCATCCGTCAGGATGGCCTTCTGCTTAATTTGATGCCTGGC
>sig_3653
TTATAAAGTTAATCTTTAGTTAGTTAGGGAATAAGCCGAATTCGAGCTCGGTACCCGGGG
>sig_3654
TCATATGGTGTTAGTAGATACTGGACGGGAGCCAGTGAATGGAAGCCTTGTTGTAGCCAA
>sig_3655
GTGAATTCGAGCTCGGTACCCTCCGGTAGGAAGACCCGGGTCTTCCATCCGGACCGGGGG
>sig_3656
TGCGCATGGGGAGTAAGCTGTTAGTTAGTTAAGCTTCCCGGGATCGATTCTAGACTCGAG
>sig_3657
CTCGGGAGGGAAGCCGTGAGAATTCTGCTCGTTCTTCAGCACGCGCTCCACGAAGCTCTT
>sig_3658
ATCCGCCAAAACAGCTGTTCCTGATGCAAAAACGAGGCTAGTTTACCGTATCTGTGGGGG
>sig_3659
AGAGATAGATTTGTAGAGAGAGACTGGTGATTTTTGCGGACTCTAGACTAGGTGGATCCC
>sig_3660
ATCCGTCGACCTGCAGCCAAGCTTTCGCGAGCTCGAGATCTAGATATCGATGAATTCGTA
>sig_3661
CGAGCTCGAATTCTACGAATGCTATTTGTATAGTTCATCCATGCCATGTGTAATCCCAGC
>sig_3662
CCGGACATCAGCGCTAGCGGAATTAATTCATGAGCGGATACATATTTGAATGTATTTAGA
>sig_3663
TCTTCTAGCTCGAGGGGCGCGCCGGGATCCCTAGACCGCGGCTAGAATCGATCCTAGAGA
>sig_3664
ACTTCTCGACAGACGTCGCGGTGAGTTCAGGCGGGATCCGTCGACCTGCAGCCAAGCTTG
>sig_3665
CTCGTAGGACAGGTGCCGGCAGCGCTTCGACCGATGCCCTTGAGAGCCTTCAACCCAGTC
>sig_3666
GCGATCCTCTCAGGCCGGCATGCGGCCGGTACCGGATCCCGGGAGCTCCGGAGATCTTCA
>sig_3667
GCTGCAGGTCGACGGATCCGGTGATTGATTGAGCCTACCCTATGAACATATTCCATTTTG
>sig_3668
GAGGGTAGGCCTACCATGGTTACGAATTCGAGCTCGGTACCCGGGGATCCTCTAGAGTCG
>sig_3669
CCTCTAGTCAGCTGACGCGTGCTAGCGCGGCCGCATCGATAAGCTTGTCGACGATATCTC
>sig_3670
ACGCCAGGGTTTTCCCAGTCACGACGTTGTAAAACGACGGCCAGTGCCAAGCTTTCACTA
>sig_3671
CAAGCAAAAAGCAGATCGAAGAATTCAGAGGATCCAAGTGGTCTCATACAGAACTTATAA
>sig_3672
GCGATCCTCTCAGGCCGGCATGCGGCCGGTACCGGATCCCGGGAGCTCCGGAGATCTTCG
>sig_3673
AGCTTGCATGCCTGCAGGTCGACTCTAGAGGATCCCCGGGTACCGAGCTCTTGACATCGT
>sig_3674
CTCTTTTCATCGATCTTGTACAGCTCGTCCATGCCGAGAGTGATCCCGGCGGCGGTCACG
>sig_3675
CTGCGCAGATCATCAACCACTTTGTACAAGAAAGCTGAACGAGAAACGTAAAATGATATA
>sig_3676
TCGACTCTAGAGGATCCCCGGGTACCGAGCTCGAATTCAGCTTGGCTGTTTTGGCGGATG
>sig_3677
CTATCCCATATCACCAGCTCACCGTCTTTCATTGCCATACGGAATTCGGGAAGAAATGGA
>sig_3678
AAGTGTCAAGTACATCGCAAAGTCTCCGCAATTACACGCAAGAATTCATACAACCTCCTT
>sig_3679
AAGGCTCCGAGGAGGCATATCCAAGTGTGGGAGGCAGCCAATGGGCCGGATCCACAGGAC
>sig_3680
GCTTTGTTAGCAGCCGGATCCGACCCATTTGCTGTCCACCAGTCATGCTAGCCATATGTA
>sig_3681
TTACAGTTTACGAACCGAACAGGCTTATGTCAACTGGGTTCGTGCGAGCTCGGTACCCGG
>sig_3682
CTGTGATAAACTACCGCATTAAAGCTTATCGAATTCGATGATAAGCTGTCAAACATGAGA
>sig_3683
GAGGATCCGCCAGATCTATTGGACATCGCCCAGCGCCTCGGCCAGCAGGGGGCCGGTCCA
>sig_3684
GTCCTGTAAAGTGATTAGTCGAGACATTTGTCCTCCTCTTAGCTGCGAATTCATACAACC
>sig_3685
TCTCCGCAGATGTCCTAATATGGACATCCTAGATGTCCCTAATATGGGACATCCTAGATG
>sig_3686
ACGACTCACTATAGGGGAATTGTGAGCGGATAACAATTCCCCTCTAGGATCCGAATTCGA
>sig_3687
CGGGCCTTATCGGGGTCTGACGCTCAGTGGAACGAAAACTCACGTTAAGGGATTTTGGTC
>sig_3688
GCGGAAGTGTATCGTACAGTAGACGGAGTATCTAGTATAGTCTATAGTCCGTGGAATTAA
>sig_3689
CTCCGTTATCGTTATTAACAAGTCATCAATAAAGCCATCACGAGTACAGCCTCGAGATCT
>sig_3690
AGAAAGTCAAAAGCCTCCGACCGGAGGCTTTTGACTTGAGGGGGATCCATTCTTAGGCCA
>sig_3691
GTCACAAACACAAGCTTCCTCGAGTGAATTCCCCGGGTACCAGATCTGACTACAAGGACG
>sig_3692
GCCAGCTTTCATCAACATCGCGGCCGCCAACCCTACATTAACTTCTATCATCGAGCTCCC
>sig_3693
TTAAGACGTCGTGCACGTACGCGTGGCGCCTGCAGGTCGACTCTAGAGGATCCCCGGGTA
>sig_3694
TAATTAACCCTCACTAAAGGGAGAGACCATAGATGCAAGCTTGCATGCCTGCAGGTCGAC
>sig_3695
GTACGCGTAGAATCGAGACCGAGGAGAGGGTTAGGGATAGGCTTACCTTCAAGCTTGTCA
>sig_3696
AGGCGCCGCCCTATACCTTGTCTGCCGCGCGTTTCGGTGATGACGGTGAAAACCTCTGAC
>sig_3697
CAGCCATCATCATCATCATCATGCTTAGAGCTCGAATTTCCCCGATCGTTCAAACATTTG
>sig_3698
TCAGCTTTTTTGTACAAACTTGTGATAACAGCGGATCCACGCGGAACCAGATCCGATTTT
>sig_3699
GTGATCTTGACCAACGTGGTCACCTGGCAAAACGACGATCTTCTTAGGGGCAGACATAGG
>sig_3700
AAATACAGGTTTTCCTCGAGTACGGCGGCCGCGGAGCCTGCTTTTTTGTACAAAGTTGGC
>sig_3701
TGCAGCCCTTATTGCCCGGGAATTCGGATCCCGGGGATGGGGAGTAAGCTTGGCCGGGCT
>sig_3702
GGCCGCCCTAGGGAATTCTACGTATTTTCCATGGTTTGGATCCTTCGAATAATTAGTTGT
>sig_3703
CACGGGGTCTTCCACCGTGGCGTCATCGGCAAACAGCGCGACGATGCCGTCCAGATCGCC
>sig_3704
GCGGATAACAATTTCACACAGGAAACAGCGTATGAGCACAAAAAAGAAACCATTAACACA
>sig_3705
TCAGCGTTCATCGATAGCTTCCAGTGCTTTGTGAAACTTCGAGGAGTCTCTTTGTTGAGG
>sig_3706
TCGGTCATTCCATGGCTAATTCCCATGTCAGCCGTTAAGTGTTCCTGTGTCACTCAAAAT
>sig_3707
CCTTCTTGACGAGTTCTTCTGAGCGGGACTCTGGGGTTCGCGGAATTCGAGCTCGGTACC
>sig_3708
GAAAGATTAAATGCATATCGATGAGCTCGCACGAACCCAGTTGACATAAGCCTGTTCGGT
>sig_3709
TCCTCTATATAAGGAAGTTCATTTCATTTGGAGAGAACACGGGGGACTCTTGACCATGGT
>sig_3710
TTAAGACATCATCAATAATATACCTTATTTTGGATTGAAGCCAATATGATAATGAGGGGG
>sig_3711
GCGCGGGGCTTTGTGCGCTCCGCAGTGTGCGCGAGGGGAGCGCGGCCGGGGGCGGTGCCC
>sig_3712
AAGGGCCCGGCTCGAGCAGGGGGATCATCTAATCAAGCACAAATAAGGGGCGTGTAACAC
>sig_3713
CTCTAGAGCTCGAGGCCTCATATGGATCCACGTGAATTCGTAATCATGTCATAGCTGTTT
>sig_3714
GAACGGTTTGCCCTCCAGTTCAGCCACAGTGCGCGGACCGCCACTAGTCATTACAATGGT
>sig_3715
GAAGTCAGATGCTCAAGGGGCTTCATGAACAGACATGATAAGATACATTGATGAGTTTGG
>sig_3716
GTGGACAGCAAATGGGTCGCGGATCCGGCTGCTAACAAAGCCCGAAAGGAAGCTGAGTTG
>sig_3717
TTGTAATAAAAAAACCTATAAATATGCCCATGGTCCATCATCACCACCATCACTCCGCGG
>sig_3718
GGCCCAAGCTTGAGTATTCTATAGTGTCACCTAAATAGCTTGGCGTAATCATGGTCATAG
>sig_3719
ACTCTAGAGGATCCCCGGGTACCGAGCTCGAATTCCGCGAACCCCAGAGTCCCGCTCAGA
>sig_3720
TGGAGGAGCTCTTCAATGAGTAAAGGAGAAGAACTTTTCACTGGAGTTGTCCCAATTCTT
>sig_3721
AGTGGAACGAAATCGATGATAAGCTGTCAAACATGAGCAGATCCTCTACGCCGGACGCAT
>sig_3722
CTACGTAATACGACTCACTAGGCGGCCGCCTAGTGGGCAGATCTTCGAATGCATCGCGCG
>sig_3723
ATTCGTGCTACACTCAAAATGTAATTCCGACTAAAGAAAAGCATAGGAGTGATCACGAAT
>sig_3724
TAGGGTGATGGTTCACGTACCTAGAAGTTCCTATTCCGAAGTTCCTATTCTCTAGAAAGT
>sig_3725
ACGGGATCGCAAGCTTGGCTGCAGGTCGACGGATCCCCGGGAATTCGAGCTCATGCATGA
>sig_3726
AGCATTGGTGCACCGTGCAGTCGATGATAAGCTGTCAAACATGAGAATTCTTGAAGACGA
>sig_3727
TTCTTTGGGATCGGCGGGGCGAGGTTGTTCTTATTCTCATGAGAGATGAAGCCATACTAA
>sig_3728
GTGCTAGCGCGGCCGCATCGATAAGCTTGTCGACGATATCTCTAGAGGATCATAATCAGC
>sig_3729
AGTACCGGAATGCCAAGCTTACTTAGATCTCGAGCTAGCACGCGTAAGAGCTCGGTACCT
>sig_3730
TAATACGACTCACTATAGGGAGACCCAAGCTGCGCCCAATACGCAAACCGCCTCTCCCCG
>sig_3731
CGAATTGCCCTTAAGGGCAATTCCTCGAGCCAATTCCTCCGATAACTTCGTATAATGTAT
>sig_3732
CTATGAAAGGTTGGGCTTCGGAATCGTTTTCCGGGACGCCCTCGCGGACGTGCTCATAGT
>sig_3733
GCAGGTAGATGACGACCATCAGGGACAGCTTCAAGGATCGCTCGCGGCTCTTACCAGCCC
>sig_3734
TCACTGTCCTTCACTATCGCTTTGATCCCAGGATGCAGATCGAGAAGCACCTGTCGACAC
>sig_3735
CGTGATCGAGGGCGACGGGAAAGGCAAGCCCTTTGAGGGTAAGCAGACTATGGACCTGAC
>sig_3736
AACCTAGTATAGGGGACATGCTCATTCTAGAGTCCCCCGTGTTCTCTCCAAATGAAATGA
>sig_3737
TCACGACGTTGTAAAACGACGGCCAGTGAATTCGAGCTCGGTACCCCGAGCTCGGTACCC
>sig_3738
GATAGTAATCGTTACACGGCGGCCAAGGCCTTGAGTGGTTTCAACTGAAACTTGCATGTG
>sig_3739
ACCATTTACGAACGATAGGCCTAGGCCATGGCTTCGAAGGTGTACGACCCCGAGCAGAGG
>sig_3740
CTAATTTCAAACTATTCGGGCCTAACTTTTGGTGTGATGATAAATGTTATAAAATGAAAG
>sig_3741
ACCGAACAGGCTTATGTCAATTCGCCTCTCAGGCGCCGCTGGTGCCGCTGGTTGGACGCC
>sig_3742
ACGGATCCCCGGGAATTGGGCTCGACTTAGTCAGGGTCACCGATAAGCTTCGGGCCGCGT
>sig_3743
TCTCCGCCTGCAGCAATGGCAACAACGTTGCCCGGATCCGGTCGCGCGAATTCCCATGAC
>sig_3744
TCCAGAACTTCTCGGCCGACGAAGCCGACGAGGTAGCGGGCAAGGATCCGGACTACTCCT
>sig_3745
AATGGGTCGGGATCCGAATTCGAGCTCCGTCGACAAGCTTGCGGCCGCACTCGAGCACCA
>sig_3746
GCTGGACGCCTGAGTCTTAGCGGGGTGCAGCGACGCCCCCTCCATGCCCCTCACGAGCTT
>sig_3747
GAGTGAATTCCCCGGGTACCAGATCTGACTACAAGGACGACGATGACAAGGCTCACAACC
>sig_3748
GCCGCGGGTCGACGACGCGTGGATCCACGGCCGGCTGGGCCACGTGAATTCCTGCAGCTT
>sig_3749
ATATTTTTATCTTGTGCAATGTAACATCAGAGATTTTGAGAAACAACGTGGCTTTGTTGA
>sig_3750
CGGCTTCGGCCAGTAACGTTAGGGGGGGGGGAGGGAGAGGGGCGGATCCTCGAGTTAACG
>sig_3751
AGATCTAAGCTTAATTAATTTAAATGAATTCGCGGCCGCGTCGACAATCAACCTCTGGAT
>sig_3752
CGTGCCGCAGGTGCTGGCATCGACATTCAGCGACCAGGTGCCGGGCAGTGAGGGCGGCGA
>sig_3753
CGCATGCGGATCCCATGGTGATGGTGATGGTGAGATCCTCTCATAGTTAATTTCTCCTCT
>sig_3754
TGAGACGCCATGGGTCATCACCATCATCATCATCACGAAAGACAGGGTAAGGAAATGGAC
>sig_3755
GGATCCAAGCTTACTAGTTCTAGAGAATTCATCGATTAACTCGAGGATCTGCTAGAGGTA
>sig_3756
GACGCCTGAGTCTTAGCGGGGTGCAGCGACGCCCCCTCCATGCCCCTCACGAGCTTCTCG
>sig_3757
AAGTGGCGAGCCCGATCTTCCCCATCGGTGATGTCGGCGATATAGGCGCCAGCAACGGCA
>sig_3758
TGGCGAATGGAANTTCCAGACGATTGAGCGTCAAAATGTAGGTATTTCCATGAGCGTTTT
>sig_3759
GCATGCCTGCAGGTCGACTCTAGAGGATCCCCGGGTACCGAGCTCGAATTCCCTATAGTG
>sig_3760
TGTATTTAGTACACTTTCTGCATGACCACCACCGCCCCTCTTTTCTCCGCTTCCGCCGTT
>sig_3761
AGGAACTTCGGAATAGGTACTTCAAGATCCCCAATTCGAGCTCGATCGTCCGGGCCGCAA
>sig_3762
CCGGGCCCTATAGTGAGTCGTATTGAGCTTGGCGTAATCATGGTCATAGCTGTTTCCTGT
>sig_3763
GCACAAGGGAATATTGAAAAAGGAAGAGTATGAGTATTCAACATTTCCGTGTCGCCCTTA
>sig_3764
AGTTCGTGACCGCCGCCGGGATCACTCTCGGCATGGACGAGCTGTACAAGTGAAGATCCA
>sig_3765
ACCGACCCAGCGCCCGTTGCACCACACATGAAACGCCGAGTTAACGCCATCAAAAATAAT
>sig_3766
CTTCCCAACAGTTGCGCAGCCTGAATGGCGAAACTAGTATGGACCCCGAAGAGGCGAGTG
>sig_3767
CCTATACTTTCTAGAGAATAGGAACTTCGGAATAGGAACTTCTTAATTAAGCTTATAACT
>sig_3768
TTTACGGTTCCTGGCCTTTTGCTGGCCTTTTGCTCACTAGTTCTTTCCTGCGTTATCCCC
>sig_3769
GACCATGATTACGCCAACCGCGGCCGCACGATTTAGGTGACACTATAGAATAGGAATTCG
>sig_3770
ATCCTCATTACCAATGCTTAATCAGTGAGGCACCTATCTCAGCGATCTGTCTATTTCGTT
>sig_3771
TATCAAGCTTATCGATACCGTCGACCTCGAGGGGGGGCCCGGTACCGAGGACGCGTCCTA
>sig_3772
TTAACGCTTACAATTTGGTACCCAATTCGCCCTATAGTGAGTCGTATTACGCGCGCGATA
>sig_3773
AAGAAAATCTCATCCTCCGGGGCACTTCTGGTTCCGCGTGGATCCCCGGGAATTCTAGAC
>sig_3774
GGATCGGAGATCTCAGTGGTGGTGGTGGTGGTGCTCGAGTGCGGCCGCAAGCTTGTCGAC
>sig_3775
GAGCACGTGTTGACAATTAATCATCGGCATAGTATATCGGCATAGTATAATACGACAAGG
>sig_3776
CCCTGCATCTGCCAGAACTTTCACTTTTACTGCCTCCTTTTCCACCTCCGCCGCCAGAGC
>sig_3777
AGCTTGGTACCGAGCTCGGATCCCCGGGTACCGGTCGCCACCATGGCCTCCTCCGAGAAC
>sig_3778
GATGGAAGCGTTCAACTAGCAGACCATTATCAACAAAATACTCCTATTGGCGATGGCCCT
>sig_3779
TTAACGTTAACGTTCGAGGTCGACTCTAGAGGATCCAGATCCACTAGTGGCCTATGCGGC
>sig_3780
TGCACTACAGCGATTTACCATATCGATAAACTGTGCACGGTTTCCGCCACGACTTTGCAG
>sig_3781
ATAAGTGAAAGTAGTGACAAGTGTTGGCCATGGAACAGGTAGTTTTCCAGTAGTGCAAAT
>sig_3782
ATACCTTGTCTGCCTCCCTAGACGTGAAAGACCCTGGCCCTTGCCGCGCTCCAATTGCAC
>sig_3783
TTGTCGACGCGGCCGCGAATTCATTTAAATTAATTAAGCTTAGATCTGGATCCGGCGCGC
>sig_3784
AGTGAATTCCATGACATCCGGATCCTCTAGAGTCGACCTGCAGGCATGCAAGCTTGGCGT
>sig_3785
AGAAGAATATTCACGCATGCCAGATGCTGCTCGAGCACCACCACCACCACCACTGAGATC
>sig_3786
TGACAACAACCATCGCCCACGCGTAACCGATATATTCGGTCGCGCTAGCTTGCAGGGAGT
>sig_3787
TAACACTGGCAGAGCATTACGCTGACTTCCCATCTAGAATTAATTCCATTGAGTAAGTTT
>sig_3788
GTTTCTCGTTCAGCTTTTTTGTACAAACTTGTGATAACAGCCTTGTACAGCTCGTCCATG
>sig_3789
GCTACGTATCGATGAATTCTCGAGGCGGCCGCGGGCCCATGGTACCCGGGGATCCTCTAG
>sig_3790
CTCAGTTTCCGCGTTTCTCTTGATCGATTTCGAACCCAATTTCCCAACTGTAATCAATCC
>sig_3791
CGCGGTGGCGGCCGCTCTAGAACTAGTGGATCCCCCGACGGATCGTTCTCGTGAAATTGC
>sig_3792
TTCATTTCATTTGGAGAGAACACGGGGGACTCTAGAATGAGCATGGCCTCCTCCGAGGAC
>sig_3793
CCACCACCACCACTAATGTTAATTAAGTTGGGCGTTGTAATCATAGTCATAATCAATACT
>sig_3794
CCTGCGGCCGCGGAATTCGAAGATCTCGAGCTCATGCATAGGTACCTTGTCATCGTCATC
>sig_3795
CAGGTCGACGGATCCTCAAAGTTCGAATTTTTCTTTTGGAGCGTGTTCTTTGGCGATTCT
>sig_3796
ACTAATGACTAATGACTAATGACTAAGCGGAGACTCTAGAGGGTATATAATGGAAGCTCG
>sig_3797
CGGGCTGCAGGCCTCGAGATCTCCATGGACGCGTGACGTCGACGGTATCGATAAACCCAG
>sig_3798
TCGAGAGCTCGGTACCCGGGGATCCTCTAGAGTCGACCTGCAGGCATGCAAGCTTCGATG
>sig_3799
GCAGGTTGGCTCCAATTATTTGTATATTCATAAAATCGGCGGCCGCTTCTTTCCTGCGTT
>sig_3800
CATCGTTGCGCAAACTATTAACTGGCGAACTACTTACTCTAGCTTCCCGGCAACAATTAA
>sig_3801
TGCGTCCATGGGCAAATATTATACGCAAGGCGACAAGGTGCTGATGCCGCTGGCGATTCA
>sig_3802
CCTGCAGGTCGACTCTAGAGGATCCGGATGTCATGGAATTCACTGGCCGTCGTTTTACAA
>sig_3803
TCACTTACCTACTGGGCCCGCGCGCCAAACGAATGGTCTAGAAAGCTTCTCGAGCGGATC
>sig_3804
GTTTCAGGCTCTACACCCAGAGCGCCTACAAGAATGAGCTCCTGACCACCACAGTGCCCG
>sig_3805
CTTGGATCCTATAGTGTCACCTAAATCGTATGCGGCCGCCCGGGCCGTCGACCAATTCTC
>sig_3806
CGACTCTAGAGGATCCCCGGGTACCGGTCGCCACCATGGTGAGCAAGGGCGAGGAGCTGT
>sig_3807
AATTGGCCATGGCCATATGTTCTCGAGCCCGGGGAATTCCAGATAACTTCGTATAATGTA
>sig_3808
ACTTCTGGTCCGGTAACGTGCTGAGCCCGGCCAAGCTTACTCCCCATCCCCGAATTCGGG
>sig_3809
TGTGAGGAGAAAGCTATAAAAAAACAACCCCGAACTAACTGCTGCAAGGATCCAGAGGAG
>sig_3810
AGGAGATATACATATGCATCACCATCACCATCACCTCGAGACCATGGATCCGGCTGCTAA
>sig_3811
CGAAACGCGCGAGGCAGCAACTTCTTTTCTTTTTTTTTCTTTTCTCTCTCCCCCGTTGTT
>sig_3812
ATTGATATTTATATCATTTTACGTTTCTCGTTCAGCTTTCTTGTACAAAGTGGTCATGGT
>sig_3813
AGGATGACGATGAGCGCATTGTTAGATTTCATACACGGTGCCTGACTTTCCCGGGAATTC
>sig_3814
ATCTATGGCTCGTGTTAGGCCTATCGATAGGCCTAGGCCTATCGATAGGCCTAGGCCTAT
>sig_3815
TCCGAGCTCGAGATCTGCAGCTGGTACCATGGAATTCGAAGCTTGATCCGCGACCCATTT
>sig_3816
TCAGCTTCCTTTCGGGCTTTGTTAGCAGCCGGATCGTCGAAATTCCAGCACACTGGCGGC
>sig_3817
GAGGGTTAGGGATAGGCTTACCTTCAAGCTTGAGCTCGCCCTTGGTGAAGGGATCAATTC
>sig_3818
GAGAAGTTCGAATCGCTGGGCCTCGCGCGTTTCGGTGATGACGGTGAAAACCTCTGACAC
>sig_3819
ATCATCGTCGTTAATGCGGATAATGCGAGGATGCGTGCACCTGTTTTTATTTTCATATGC
>sig_3820
GGTCTTTGTACTAACCTGTGGTTATGTATAAAATTGTAGATTTTAGGGTAACAAAAAACA
>sig_3821
GGAACTGACAGAACCGCAACGATTGAAGGAGCCACTCAGCCGCGGGTTTCTGGAGTTTAA
>sig_3822
CCTTCTGATAGGCAGCCTGCACCTGAGGTTAATCACAAACTGGTCTAGAAAGCTTGGCGC
>sig_3823
TGCCTTGTAAGTCATTGGTCTTAAAGGTACCGAGCTCGAATTGTGCTTAGCCCTCCCACA
>sig_3824
GATCCGTCGACCTGCAGCCAAGCTTGCTGATTGATTGACCGGATCGATCCGGCTCTAGAG
>sig_3825
CACCGGCGCGGCCCTGCTGTTTTGCCTCACATGTTAGTCCCCTGCTTATCCACGGAATCT
>sig_3826
TCTTCTCCTTTACTAGTCAGATCTACCATGGGATCCCCGGGTACCGAGCTCGAATTCACT
>sig_3827
TGTAAAACGACGGCCAGTGCCAAGCTTGTATTCTATAGTGTCACCTAAATCGTATGTGTA
>sig_3828
TATAATTTTTGTTCACCTCTTTTACTTAAACCTCACTTTAAAAACAATCAAATAAATGGG
>sig_3829
TACCGCATTAAAGCTTATCGATACCCTTTTTACGTGAACTTGCGTACTAGTTAACTAGTT
>sig_3830
AGCCTTTACCCTTAAAAGAGGTTGAAAGGGCTACACGGAGCGCAGAAAAGGCGTGGGAAG
>sig_3831
GCTCACCATGCTCATTCTAGAGTCCCCCGTGTTCTCTCCAAATGAAATGAACTTCCTTAT
>sig_3832
CAGAGCTCGCTCGAGTCGACTTGCCATGGTCATATGTTTAATTAAGCGGCCGCGGCCTTC
>sig_3833
GAGCCGTAGCCACTGTCTGTCCTGAATTCTTGAAGACGAAAGGGCCTCGTGATACGCCTA
>sig_3834
GCAAGCTATACGTAACCGCGTTTCAGAATTTCTGCCATTCATCCGCTTATTATCACTTAT
>sig_3835
CTTTCTTGTACAAAGTGGTTGATAACAGCATGGAAGACGCCAAAAACATAAAGAAAGGCC
>sig_3836
TGACCAAACAACTCACTTTCAATCAGATCTTTCGGAATGGCCGCGCAGTTGATGGCGATA
>sig_3837
TATTCTACCCAAGCAAAGCTTCGATTAGGAAGTAACCATGAGCCCAGAACGACGCCCGGC
>sig_3838
TTTAGGGTAACAAAAAACACCGTATTTCTACGATGTTTTTGCTTAAATACTTGTTTTTAG
>sig_3839
CGCTAACCAAACCGGTAACCCCGCTTATTAAAAGCATTCTGTAACAAAGCGGGACCAAGG
>sig_3840
CCCTTATTGCCCGGGGATGGGGAGTAAGCTTATCGATGATAAGCTGTCAAACATGAGAAT
>sig_3841
TATTTATTCTGCGAAGTGATCTTCCGTCACAGGATCTGAAAGAAAAGTGCCATACGAGTA
>sig_3842
GAACAAAACCCAACCCACATTTTCCACACACTACCAAATTATTTAGCAACGATGCTGAAT
>sig_3843
GGAGATATACCATGGGCAGCAGCCATCATCATCATCATCACAGCAGCGGCAGAGAAAACT
>sig_3844
AACGAGCTAGTGGATCCGAGCTCGGTACCAAGCTTGGCGTAATCATGGTCATAGCTGTTT
>sig_3845
TCGACCGCTCTGCCGGTGGTTACCATGGGCGGGCTGGCGCTGGCCGGAAGCTGGCTTCAT
>sig_3846
GCCTCTGCAAAGCTTTCAAGAAAATGCGGGATCATCTCGCAAGAGAGATCTGCGGCACGC
>sig_3847
GATCCTCTAGAGTCGAGATGCGCCGCGTGCGGCTGCTGGAGATGGCGGACGCGATGGATA
>sig_3848
CCTGATACCGCTCGCCGCAGCCGAACGACCGAGCGCAGCGGGTCAGTGAGCGAGGAAGCG
>sig_3849
TTTCTCGTTCAGCTTTCTTGTACAAAGTGGTTGATAACAGCATGGAAGACGCCAAAAACA
>sig_3850
ATGGCGAATGGCGTGTTAACAGGTCCAGTACTTTCGAATTTAAAATAGGGCCTCGTGATA
>sig_3851
AGCTAGCTTGGCTGCAGGTCGACGGATCCCAAGCTTCTTCTAGAGGTACCGCATGCGATA
>sig_3852
CGGGGATCTCGAGCTCATCGAAGGTCGCGAAGCTTCAGCTGGGATCCTAGCTATGGAGAA
>sig_3853
ATGTCCCCGTCGCAGGAGCGGCGCAGTCCCTCCGTGGTGGCGTGCAGGAGCTTCAACGGC
>sig_3854
TATACGAAGTTATCTGGAATTCCCCGGGCTCGAGAACATATGGCCATGGGGATCCGCGGC
>sig_3855
ACAAACTTGTGATAACAGCGGATCCACGCGGAACCAGATCCGATTTTGGAGGATGGTCGC
>sig_3856
CTTTTTTGTACAAACTTGTGATAGATCTGAGTCCGGACTTGTACAGCTCGTCCATGCCGA
>sig_3857
AGTTTTTGTTCTAGAAAGCTGGCGGCCGCTAAGCCTAAGGCAGCTTGACTTGCAGCAACA
>sig_3858
ACGGCGGATGTCGGCCGGGCGTCGTTCTGGGCTCATGGTAGATCCCCCTCGATCGAGTTG
>sig_3859
TGATGGTGGTGCTCGAGTTTTTCGAACTGCGGGTGGCTCCACGCGCTTGCACGTGTATAC
>sig_3860
TATGACCATGATTACGGATTCACTGGAACTCTAGAATTCCACCTGTGAAGTGAAAAATGG
>sig_3861
GCCAGTGAATTCCCGGGGATCCGTCGACCTGCAGCCAAGCTTATCGATTCTAGACTCGAG
>sig_3862
CATCCGGAGCTTGGCTGTTGCCCGTCTCACTGGTGAAAAGAAAAACCACCCTGGCGCCCA
>sig_3863
GCAATGGATATCTAGAATTATTCCATTGAGTAAGTTTTTAAGCACATCAGCTTCAAAAGC
>sig_3864
ACCAAACGACGAGCGTGACACCACGATGCCGCAATGGCAACAACGTTGCGCAAACTATTA
>sig_3865
GCGTAGGATTCCGCCCCTTCCCGCAAACGACCCCAAACAGGAAACGCAGCTGTAATCCGG
>sig_3866
AATAAAAAAACCTATAAATATGCCCATGGTCCATCATCACCACCATCACTCCGCGGGTTT
>sig_3867
CGCGGCGAGCATCTGAGCGCCGCTGGTCGGCGACGTTCGAGCGAACGCCAGCCATTCCTC
>sig_3868
GGGCAGGGTGCCGGCGGCCTGCTCCTCCACCTCGGGAGGGAAGCCGTGAGAATTCTGCTC
>sig_3869
CTGGCAACTAGAAGGCACAGACGAGGCTGATCAGCGAGCTCGTCGATCGACCACGATTTG
>sig_3870
GATTTTTTGGGAATTAGTTTTTGCGGCCGCGATGTTGATGAAAGCTGGCTACAGGAAGGC
>sig_3871
CGACCTCTTTAGCTCCTTGGAAGCTGTCAGTAGTATACCTAATAATTTATCTACATTCCC
>sig_3872
CTAGCGGATCCCCGGGTACCGAGCTCGAATTCCGGTCTCCCTATAGTGAGTCGTATTAAT
>sig_3873
TGTAACGCACTGAGAAGCCCTTAGAGCCTCTCAAAGCAATTTTCAGTGACAATTCTCATG
>sig_3874
GCGTCGACGTCATATGGATCCATAATTTTTTCCTCCAGATCCGATTATGATGTTGTATAA
>sig_3875
CGAGCTTATATAGAAGTTCAGCAAACGTGACAAAGGTAAATAGATCTGGTACCAAGCTTG
>sig_3876
GGCTTTGTTAGCAGCCGGATCCGTCGACGCAAAAGAGCTGATCGCGATAGGGGTTGTCAG
>sig_3877
AGAAATTCGGATCCCATGCGAGAGTAGGGAACTGCCAGGCATCAAATAAAACGAAAGGCT
>sig_3878
TATGGCTAGCTCGCGAGTCGACTCTAGAGAATTCCTCGAGCCCGGGTGCTTTGCCAAGGG
>sig_3879
GGTAAAGTGAGCGAAGCTTATCGATACCGTCGACCTCGAGGGGGGGCCCGGTACGTACCC
>sig_3880
TTGTGAGCGGATAACAATTGACATTGTGAGCGGATAACAAGATACTGAGCACATCAGCAG
>sig_3881
CGGACGATGAGCTCGAATTGGGGATCTTGAAGTACCTATTCCGAAGTTCCTATTCTCTAG
>sig_3882
CCATCAACCAGACGATAGTTATCACGGAAGTTGGCACGACGGTAGTCGACACCCAGTTCT
>sig_3883
GGGCGAATTGGGCCCCAGAATTCATATGGATCCAGGTAACCAATGGGATGCATAGCTTGA
>sig_3884
CGAAGTGGCGAGCCCGATCTTCCCCATCGGTGATGTCGGCGATATAGGCGCCAGCAACGG
>sig_3885
TTGACGTATGCGGTGTGAAATACCGCACAGATGCGTAAGGAGAAAATACCGCATCAGGCG
>sig_3886
CCTGCTTAGGTGACGTCATCGTCTGCGCGGAAATGGACGAACAGTGGGGCTATGTCGGGG
>sig_3887
ATCGAATTGACGCGGATCCATAACTTCGTATAATGTATGCTATACGAAGTTATCTAGCGC
>sig_3888
ATCTGACCATGCTTAATTTCTCCTCTTTAATGAATTCTGTGTGAAATTGTTATCCGCTCA
>sig_3889
ACTGGAGGGCAAACCGTTCACCGCACTGATTCGCGGCTCTGGCTACCCATGCCCCTCAGG
>sig_3890
AAATGGCAGTCTAGCAGAAGAAGATGTAGTAATTAGATCTGCCAATCTCACAGACAATGC
>sig_3891
CAAGAGCTTCGTGGAGAGAGTGCTGAAGAACGAGCAGAGATCTACAAGTTTGTACAAAAA
>sig_3892
ATGATGGTGATGGCTGCTGCCCATGGTATATCTCCTTCTTAAAGTTAAACAAAATTATTT
>sig_3893
CGTCGACCTCGAGGGGGGGCCCGGTACCCAATTCGCCCTATAGTGAGTCGTATTACAATT
>sig_3894
TACAACAGTACTGCGATGAGTGGCAGGGCGGGGCGTAATCTAGATTTAAGAAGGAGATAT
>sig_3895
CCTCCAGCCAGAGGTGCCCGGCGCCCCGCTCGCGGGCGAACTCCGTCGCGAGCCCCATCA
>sig_3896
AGTGAATTCGCGAGCTCCATGGATATCGATCGCATGCATATGGGCCCTCGAGGCCTTGAA
>sig_3897
CCGGACACCCGGTCGTTGGTCAGATCAAGCTAATTCCCATGCATGGTGAAAACGGGGGCG
>sig_3898
AATGGGAGTTTGTTTTGGCACCAAAATCAACGGGACGAATTCATATTTGCATGTCGCTAT
>sig_3899
TACCGAGCTGGGAGCTCGTCGACAGGCCTGACGTCGGGCCCGGATCCGCCCACACGGCAC
>sig_3900
AATCTCATGACCAAAATCCCTTAACGTGAGTTTTCGTTCCACTGAGCGTCAGACCCCACT
>sig_3901
CCCTGGTGCCACGCGGTTCCATGGCGATATCGGATCCGAATTCGAGCTCCGTCGACAAGC
>sig_3902
AACAGCTATGACCATGATTACGAGTAATCATGGCCATGGATTTTGTTTCCTGTGTGAAAT
>sig_3903
AGTGGCTGAACCGCCGGGCCAATGCCCTCCTGGCCAATGGCGTGGAGCTGAGAGATAACC
>sig_3904
CTCTCGAGTCTAGAATCGATAAGCTTGGCTGCAGGTCGACGGATCCCCGGGAATTCACTG
>sig_3905
AAAGAACCAGCTGGGGGCGCGCCCCTCGAGCTAGAGGTACCCTAGAGAATTCCTAGAAGA
>sig_3906
ATACGACTCACTATAGGGAGACCACAACGGTTTCCCTCTAGCGGGATCCGGCTGCTAACA
>sig_3907
GCTTCGAATTATCAACCACTTTGTACAAGAAAGCTGAACGAGAAACGTAAAATGATATAA
>sig_3908
GTGCAGGTGCTGAATTCGAAGGCATTCCACGACGTGGTCACCAGCCATGGTTTATTCCTC
>sig_3909
GATCCACTAGTTCTAGAGCGGCCGCCACCGCGGTGGAGCTCGAATTGACGCGGATCCATA
>sig_3910
AAAACTGCAGTAAAAATTGAAGGAAATCTCATCGTTTGGATCCTTCGAATAATTAGTTGT
>sig_3911
TTTCATTTGATGCTCGATGAGTTTTTCTAAGAGCTCATCGATTTCGTTCCACTGAGCGTC
>sig_3912
AGTGAGCTCGTCGACCCGGGAATTCCGGACCGGTACCTGCAGGCGTACCAGCTTTCCCTA
>sig_3913
TCTCTTTGTGAGCGGGAAAGTCTATCTAAGCGATATACAACAACAGCATCAATTTCATGT
>sig_3914
GAAAGTACTGGACCTGTTAACACGCCATTCGCCATTCAGGCTGCGCAACTGTTGGGAAGG
>sig_3915
GGATCTCAACAGCGGTAAGATCCTTGAGAGTTTTCGCCCCGAAGAACGAATTCCCCGGAT
>sig_3916
TTCGAGCTCGGTACCCGGGGATCCTCTAGAGTCGACCTGCAGGCATGCAAGCTTAGCTTG
>sig_3917
AGGTCGACTCTAGAGGATCCCCGGGTACCGGTCGCCACCATGGCCTCCTCCGAGGACGTC
>sig_3918
TCCAGCAAGCAAGCTAAAAAGTAAAGCAACAACATAACTCACCCCTGCATCTGCCAGAAC
>sig_3919
CCACCAGGCAAGTAAAATGAGCAAGCACCACTCCACCATCACACAATTTCACTCATAGAT
>sig_3920
CAAGCTTGGCTGCAGGTCGACGGATCCGCATGCACTAGTGAATTGGGTACCCCGGGGGAA
>sig_3921
TCGTACGCTAGTTAACTACGTCGACATCGATGAGGAGGAGGAGGAGGAGTTCTGCGTAGA
>sig_3922
GCGACCTCGAGCCCCAGCCCGCTCCGCTTCTCGCCCCAGACGGCCCGTCGAGTTCGAACA
>sig_3923
TCAGCCAGCAGTCGTCTAATCCAGAGACCCCGGATCGGGGTACCGAGCTCGGATCCACTA
>sig_3924
ATAGACCATGGCTAGCTCGCGAGTCGACTCTAGAGAATTCCTCGAGGGCTCTTCCTGCTT
>sig_3925
ATGATCGACGGATCCGGGGAATTCACTGGCCGTCGTTTTACAACGTCGTGACTGGGAAAA
>sig_3926
CATTGTTCAAGGAAGTGGAGACAGTGAGGAGAAGCAGCAGCAGCATTGTCAGCAGTAGTA
>sig_3927
AATAGACAGATCGCTGAGATAGGTGCGTCACTGATTAAGCATTGGTAACTGTCAGACCAA
>sig_3928
GAGCTCGCCCGTCACAAAGAGCTTCAACAGGGGAGAGTCCCACCATCACCATCACCATTA
>sig_3929
TAAAGCGGTTGGCTGCTGAGACGGCTATGAAATTCTTTTTCCATCTTCTCTTGCTGTTAT
>sig_3930
AGCTCGAATTCATCGATCTCGTAACCCGGGCCCGCGGATGCATATGATCAGATCTTAAGG
>sig_3931
GGCGCCTGATGCGGTATTTTCTCCTTACGCATCTGTGCGGTATTTCACACCGCATACGTC
>sig_3932
CGGGTACCGAGCTCGAATTCTACGAATGCTATTTGTATAGTTCATCCATGCCATGTGTAA
>sig_3933
CGTGGTCACCAGCCATGGTTTATTCCTCCTTATTTAATCGATACATTAATATATACCTCT
>sig_3934
ATCAAGTTTTTTGCGGTCGAGGTGCCGTAAAGCACTAAATCGGAACCCTAAAGGGAGCCC
>sig_3935
TTGCCTTGCTGAAGATCCGTTCCAAGGAGGGCAGGTGTGCACAGCCATCCCGGACTATAC
>sig_3936
GGTGGACAGCAAATGGGTGCTTAGAGCTCGAATTTCCCCGATCGTTCAAACATTTGGCAA
>sig_3937
GCGGAACCGGCGGAGCCGGAAGCTTGCGACAGGGGGTCCGAGCCGAACAGCGACTTCAGC
>sig_3938
GTCCGCAAGGTGCACGGGAATATTTCGCGCCACTGGCGGAAGCAACCCGTAAACTCGACC
>sig_3939
TCCCTGAAAATAAAGATTCTCGCCTGCTTTTTTGTACAAACTTGTACCTGCAGCACCCAG
>sig_3940
ATCCCGGACCCGGGGAATCCCCGTCCCCCACCATGTCCAGATCGAAATCGTCTAGCGCGT
>sig_3941
TCCCCTTTTTTATTTTAAAAATTTTTTCACAAAACGGTTTACAAGCATAAAGCTTGCGGC
>sig_3942
TTACATATCAAAGGGAAAACTGTCCATACCCATGGATTCTTCGTCTGTTTCTACTGGTAT
>sig_3943
ACGTTGTAAAACGACGGCCAGTGAATTCGAGGACCTGCAGGCATGCAAGCTTGGCGTAAT
>sig_3944
GTGCTCGAGTGCGGCCGCAAGCTTGTCGACGGAGCTCGAATTCGGATCCCGACCCATTTG
>sig_3945
GCCATTCACCAACAAGGAGTTAATTAACTATCATAGTTTAAACTAACTAGTGATTAAATC
>sig_3946
GAACTTCGGTGAAAAACCGCAGCAGGGAGGCAAACAATAATACCCAGCTTTCTTGTACAA
>sig_3947
CGTCAGGGGGGCGGAGCCTATGGAAAAACGCCAGCAACGCGATGCGCCGCGTGCGGCTGC
>sig_3948
CACAAAGCCAATGAGCAGCGGCGTGAACAGGGGGTACAGCTCGTCCATGCCGAGAGTGAT
>sig_3949
ACTATCATAGTTTAAACTAACTAGTGATTAAATCAGAACGCAGAAGCGGTCTGATAAAAC
>sig_3950
CGCAAGGAGGGTGAATGAATCGGACGTTGACCGGAAGGCATACAGGCAAGAACTGATCGA
>sig_3951
AATCTCATGACCAAAATCCCTTAACGTGAGTTTTCGTTCCACTGAGCGTCAGACCCCATT
>sig_3952
TTCTGCAAGCCTCGTCGTCCTGGCCGGACCACGCTATCTGTGCAAGGTCCCCGGCCCCGG
>sig_3953
CAAAAGCCTCCGACCGGAGGCTTTTGACTTGAGGGGGATCCGCCCTCAGAAAAACTCATC
>sig_3954
ACTCTCGGCATGGACGAGCTGTACAAGTAAAGCGGCCGCGACTCTAGAATTGGATCCAGA
>sig_3955
AGGCGCGCCTGTACAGAATTCGGATCCACGAGCTCCGGACTCTTGTCGTCGTCATCAATC
>sig_3956
CTGTCTCTTGATCAGATCGGAATTCCGGCGCCTAGAGAAGGAGTGAGGGCTGGATAAAGG
>sig_3957
TTAATGCAGGATTTCCCGGTCGCACTGGCTGTTACTTCATGATTTCCCGGGAAAGGAAAA
>sig_3958
AGCTGCAGGAATTCACGTGGCCCAGCCGGCCGTCTCGGATCGGTACCTCGAGCCGCGGCG
>sig_3959
CCTGAAATGGCGCAGATACTTGATCTGCAATTGCGGTATATTGCGAAGCCAAACCAAGTA
>sig_3960
TACGCCAAGCTTAAGGTGCACGGCCCACGTGGCCACTAGTACTTCTCGAGCTCTGTACAT
>sig_3961
CAAAGTGGTTGATAACAGCATGGTGAGCAAGGGCGAGGAGCTGTTCACCGGGGTGGTGCC
>sig_3962
GATTAAAACAAAGGGGGATTTAACTGGAGGCGTGAAAAACGGGGAGCTGATCACTACTTC
>sig_3963
CCGAGGAAGACTTGAACGGTGCTTAGAGCTCGAATTTCCCCGATCGTTCAAACATTTGGC
>sig_3964
TACCGCCCCGTCCGGTCCTGCCCGTCACCGAGATCTGATGACCCCCTAGAGGATCCCCGA
>sig_3965
CAATTCCCCTCTAGAAATAATTTTGTTTAACTTTAAGAAGGAGATATACCATGGACGACT
>sig_3966
AATTGCAGTTTCACTTGATGCTCGATGAGTTTTTCTGAGGGCGGATCCCCCTCAAGTCAA
>sig_3967
CAACTGCGGCCGCCTGTCCCTGGTGTGCGGTGAGCTGGCCGGCCAGCTCGGCGGCTCGCT
>sig_3968
GGTCGTCCAGCCTCAGGCAGCAGCTGAACCAACTCGCGAGGGGATCGAGCCCTCGCGCGT
>sig_3969
CGTTCAGCTTTCTTGTACAAAGTGGTGATAGGGCCCGGGATCCTGATGGTGAGCAAGGGC
>sig_3970
GGCAGAGCATTACGCTGACTTCCCATCTAGAATTATTCCATTGAGTAAGTTTTTAAGCAC
>sig_3971
AAAAAAGGGGGAGGAGCGCTCCGGAATTCCCGGGGATCCGTCGACCTGCAGATCTCTAGA
>sig_3972
GTCTTCCAGCCCCAGCTCGCGGGCAATAATCATCGTCACCATGTCGCCTGCGCCGGCGAG
>sig_3973
AGATCTCGAGCTCGGATCCACCATGATGATGATGATGATGCATTTTAGCTTCCTTAGCTC
>sig_3974
CCAGCCTGCGCGAGCAGCTGCCTCGCGCGTNTNCGGTGATGANCGGTGAAAACCTCTGAC
>sig_3975
TGGTAGAAACAACTACATCCTGGTAATCATCCTGCCTTTCTCTTTATGGTTACAATGATA
>sig_3976
TACGTTTCTCGTTCAGCTTTTTTGTACAAACTTGTGATAGATCTGAGTCCGGACTTGTAC
>sig_3977
ATGCGAAACGATCCTCATCCTGTCTCTTGATCAGATCCGCCTCGACCTGCAGCCCAAGCT
>sig_3978
AATCAGGCGTGGAACCGCCGCCACCGGAGCCGCCGCCGGGCCCGGATCGTACGAAGACGG
>sig_3979
AGTTCTAGTTATTGCTGATAAATACGCTGATCCAGATTTCGTTGCCTCAGACCTTCTGCT
>sig_3980
GCGCCAGATTTATCAGCAATAAACCAGCCAGCCGGAAGGGCCGAGCGCAGAAGTGGTCCT
>sig_3981
CATAAATCAGGCCGCAGCTCGCCCGGGGATCTGGCTAGAATTCAGATAAAAAAAATCCTT
>sig_3982
CAAACTTGTGATAACAGCCTTGTCATCGTCATCCTTGTAGTCGCTCATTCTAGAGTCCCC
>sig_3983
GTTGATCTTAAAGGGTTCGAGCCTGATGTACGTATTTTGCTTACCAAATACAGCAATAGC
>sig_3984
TTTCATCAACATCGCGGCCGCACCTAATACCCTATATATAATACCAGAGCTCCCATGTGA
>sig_3985
ATCGACCACCCGCTCGACGTGTTCGGCCACACGGAGGAAGGCGTCAACGAACTGCTCGAC
>sig_3986
GGAAGTTCCTATTCTCTAGAAAGAATAGGAACTTCTAGCATTACGGATTCACTGGCCGTC
>sig_3987
TACGGGAGGGCTTACCATCTGGCCCCAGTGCTGCAATGATACCGCGGGACCCACGCTCAC
>sig_3988
GGACTCTTGACCATGGCTACTACTAAGCATTTGGCTCTTGCCATCCTTGTCCTCCTTAGC
>sig_3989
GATCTTAAGCTTATCGATGTCGACGTAGTTAACTGAGCAATAACTAGCATAACCCCTTGG
>sig_3990
TGTGGTGGTTACGCGCAGCGTGACCGCTACACTTGCCAGCGCCCTAGGGCCCGGTCCTTT
>sig_3991
TTCCTGGGGGGTGTGTGCGGCCATCTGGGCCCTCGTCCTGTGTCACCTGGGTCTGGTCTT
>sig_3992
GGTACCCAGCTTTTGTTCCCTTTAGTGAGGGTTAATTTCGAGCTTGGCGTAATCATGGTC
>sig_3993
GTGATGGTGGTGCTCGAGTTTTTCGAACTGCGGGTGGCTCCACGCGCTTGCACGTGTATA
>sig_3994
TCCAAACTAGTTCGAAGATCTCCGGAGCTCCCGGGATCCGGTACCGGCCGCATGCCGGCG
>sig_3995
GTGGACACCAAGCTGGACATCACCTCCCACAACGAGGACTACACCATCGTGGAGCAGTAC
>sig_3996
CTCCGGGCCTTTCGACCTGCATCCCGCCACCATGAAAAAGCCTGAACTCACCGCGACGTC
>sig_3997
GTGCACTTCGTGGCCGAGGAGCAGGACTGAGAATTCCCGGGGATCCTCTAGAGTCGACCT
>sig_3998
GTTCTCACTCACTCAAGATGTGTATAAGAGACAGTCGAGCCCCCGATTTAGAGCTTGACG
>sig_3999
CCTTTAGTGAGGGTTAATTTGTGATCCCGGGTGGCATCCCTGTGACCCCTCCCCAGTGCC
>sig_4000
TGCGTATAATATTTGCCCATGGCTAGCGGAGTGTATACTGGCTTACTATGTTGGCACTGA
>sig_4001
AAATGAGCTGATTTAACAAAAATTTAACGCGAATTTTAACAAAATATTAAACGTTTACAA
>sig_4002
TGGTTCCGCGTGGATCCCCGGTCGAGATGAGCCACCATCACCACCATCACGGCGAATTCC
>sig_4003
CTGCTTCTCATAGAGTCTTGCAGACAAACTGCGCAACTCGTGAAAGGTAGGCAGATCATA
>sig_4004
CTAGATCTCGAGCTCGCGAAAGCTTGGCTGCAGGTCGACGGATCCCCGGGAATTCACTGG
>sig_4005
TACCGAGCTCGAATTCCGCGGATCCTTCTATAGTGTCACCTAAATGTCGACGGCCAGGCG
>sig_4006
GAAAGCGACGTACCATGGCAATATCGATAAGCCCGCAGTCACCTGTACGCCAAATCCGCA
>sig_4007
TGCAGGAATTCGCGGCCGCCTCGAGGATCCGTATTTATAGGTTTTTTTATTACAAAACTG
>sig_4008
CAACACCGCCGGTCCGACGGCGGCCCACGGGTCCCAGGAGCTTGAGATCCACTTAACGTT
>sig_4009
AGCTTAATTAATTTAAATGAATTCGCGGCCGCGTCGACAATCAACCTCTGGATTACAAAA
>sig_4010
CAAACTTGTGATCCAGATCTGAGTCCGGACGCTATCGTTCGTAAATGGTGAAAATTTTCA
>sig_4011
CCAAATGTTTGAACGATCGGGGAAATTCGAGCTCTAAGCACCGTTCAAGTCTTCCTCGGA
>sig_4012
CGGGCTCCCCTGATAACGTCTTTGCTGTTTGCCGCCGTGCATATGCAGTATCAGAACCTG
>sig_4013
TGTAAAACGACGGCCAGTGCCAAGCTTGCATGCCTGCAGGCTCTAATCACAAGTTTGTAC
>sig_4014
TGGGGCATATGGTGCACAGGCCTTGGATCCCGTCGACCAATTGCTATCGCGGCCGCCGAG
>sig_4015
AGTGCCAAGCTTGCATGCCTGCAGGCCTCGAGATCTCCATGGACGCGTGACGTCGACTCT
>sig_4016
CTCGGGAATTAATTCCGCTTTATCCATCTTTGCAAAGCTTAGATCTCGACGCTCTCCCTT
>sig_4017
AAGTGATTGACTCTTGCTGACCTTTTATTAAGAACTAAATGGACAATATTATGGAGCCAT
>sig_4018
CCAACAGTACCGGAATGCCAAGCTTACTTAGATCGCAGATCTCGAGCCCGGGCTAGAGAT
>sig_4019
GGTACCGAGCTCTTACGCGTGCTAGCTCGAGATCTAAGTAAGCTTCCTGCATGCTGCTGC
>sig_4020
GATCGCATGCATATGGGCCCTCGAGGCCTTGAATGCGGCCGCGGAACCTAGCCGTAATCA
>sig_4021
CTGGTATTCCGTTGCTCAGAAGTCACGATGCCAGAAAACTGCTGCAGATGACCGGAGAAT
>sig_4022
GTGATGCCGGCCACGATGCGTCCGGCGTAGAGGATCCGGTCAATCAATCAGGAATTCTTG
>sig_4023
ATTCCGTTTGTAAGTGACCTTAGGTAGAGCTGCTAGGATAGTCTTACAAGGGAGTCCTGC
>sig_4024
GTCACCGATGATAAGCTGTCAAACATGAGAATTCGTAATCATGGTCATAGCTGTTTCCTG
>sig_4025
GGGTCTTCCTGGTCTTGCTGGCCAACATGGTGATCCGCCTGCAATCGAGGGTAGGGTCGC
>sig_4026
ACTCTCAAGGATCTTACCGCTGTTGAGATCCAGTTCGATGTACCCCACTCGTGCACCCAA
>sig_4027
AAACACTTATTTTTTGATTTTAAGTTTAAAGCCAAATACTTAGCATTTATTTCCTGTCTG
>sig_4028
GGGTCTTCCTGGTCTTGCTGGCCAACATGGTGATCCGCCTGCAATCGAGGGTAGGGTCGG
>sig_4029
AACTTTGCAACAGAACCAGACGCATTATTGCCAATAGAGATCTATTAATCGCAACATCAA
>sig_4030
GAAAACAGTATTTGGTATCTGCGCTCTGCAGAAGCCAGTTACCTTCGGAAAAAGAGTTGG
>sig_4031
GACCCCCTGTCGCAAGCTTATCGATTGCGCGGCCCGGGCCGCGCCTTCGTCACCATCACG
>sig_4032
CCGATCAAGTAGATACACTACATATATCTACAATAGACATCGAGCCGGAAGGTGATGTTT
>sig_4033
CGACGGCCAGTGAATTGTAATACGACTCACTATAGGGCGAATTGGGCGGGCGCGCCTGCA
>sig_4034
CGCTAGTTAACTACGTCGACATCGATTTAAGTACGTCTCTTGCGTTTAGATGATTTCACA
>sig_4035
CCCGGAAATTAATACGACTCACTATAGGGAGACCACAACGGTTTCCCTCTCGGGATCCTC
>sig_4036
AGGTACCCATCACAAGTTTGTACAAAAAAGCTGAACGAGAAACGTAAAATGATATAAATA
>sig_4037
GTGACCATGGAAAGCTTCCTAGGAGATCTTGCTAGCGGTACCGATCTGGTTCTATAGTGT
>sig_4038
CTTCTTGCTGAGTACGTGAGTTCACCACGCGGAATTCTTGAAGACGAAAGGGCCTCGTGA
>sig_4039
CGGTGGCGGCCGCTCTAGAGGTGACCACAACGACGCGCCCGCTTTGATCGGGGACGTCTG
>sig_4040
GGAAAAACGCAGCAACGCGGCCTTTTTACGGTTCCTGGCCTTTTGCTGGTCTTTTGCTCA
>sig_4041
GCCTCCTAGCATTCACTTCTGGAGCACCCTGGCTCCCATTGCGCCCCGTGCCCCGGCCAA
>sig_4042
TATAAGTTGTAGAATAATTATTGATCCAAATCAGATTAAGAGTATAAGCTTTGTTTTTTC
>sig_4043
CGGATCCTTAATTAAATTTAAATCACCGGCGCGCCGAGCTCGAGTCGACGGTACCACAAG
>sig_4044
TTAAAGCTTATCGATGATAAGCTGTCAAACATGAGAATTCTTAGAAAAACTCATCGAGCA
>sig_4045
TCAGTCTGATTTCGCGGTTAGGCAGTACGTTCTCGATTGCGTGGATAAGGCTAAGGACGT
>sig_4046
CTCGCCCGGGGATCTGGCTAGCGATGACCCTGCTGATTGGTTCGCTGACCATTTCCGGGT
>sig_4047
AACAAAGCCGAAGAGGAAGCTGAGTTGGAGGCTGAAACCGCTGAACAATAAGCTGAGCAA
>sig_4048
GCCAGTGAATTGCTGCAGGTCGATAAGCTTATCGACGGATCCGGGGAATTCGTAATCATG
>sig_4049
GAGAAGTAAGCTTGGGATCCGTCGACCAATTCATCGTGACTGACTGACGATCTGCCTCGC
>sig_4050
TGCTGACGTGGCGATTCCTCGAGATCTGCACTCATTCATAAAACGCTTGTTATAAAAGCA
>sig_4051
ATATCCCAACGACCGAAAACCTGTATTTTCAGGGCGCCATGGATCCGGAATTCAAAGGCC
>sig_4052
GTGGCGGCCGCCCGGGCGCGCCGAATTCGATCATTAAAAACGTCCGCAATGTGTTATTAA
>sig_4053
CCTAAGGTAGCGAGTTTAAACGATATCGGATCCAGGCGTTTAAGGGCACCAATAACTGCC
>sig_4054
CGGCCTGACCGCGCTTCGGGCGTGGAACCTCGAACCGGGATCCCCCAGCTTCTTCTAGAG
>sig_4055
AATGCTTCAATAATAACCCGCGGGGGCCCTTATTTACCAATACCTTTATCTTTAATCTCA
>sig_4056
AGAGTATTTCGACCACTATTTTGGCAATACGCCCTGCACATATAGTATGACGGTAAAACT
>sig_4057
ACCTCGGGAGGGAAGCCGTGAGAATTCTGCTCGTTCTTCAGCACGCGCTCCACGAAGCTC
>sig_4058
CTATAAAAATCGTTATCTGGATTACAATAGCCTGTTGTTAAAGCATCGTTAATGATTTCA
>sig_4059
GCGCGTCGCCGCTTTCATCGGTTGTGGGGATCCCCGGGCGAGCTCGAATTAGATCCTAAT
>sig_4060
TAACAGCATGGTGAGCAAGGGCGAGGAGCTGTTCACCGGGGTGGTGCCCATCCTGGTCGA
>sig_4061
TTTTCCCAGTCACGACGTTGTAAAACGACGGCCAGTGAATTGGAGCTCATGGTACCATTC
>sig_4062
CATTATAACCCTCTTTATTTTTTCCTCCTTATAAAATTAGTATAATTATAGCACGCGATG
>sig_4063
TATAATAACTATAACTAATAACGTAACGTAACGTAAAATTTGTTTGATTTGTCCAAAATA
>sig_4064
ACGTCCACAGTGATATGATCTCGGCGGCCGCGGATCCCCATGGCCATATGTTCTCGAGCC
>sig_4065
AAGCTTGAAACTGAAGGCGGGAAACGACAATCTGATCATGGTACCCGGGAGCTCGAATTC
>sig_4066
ACCCCCTGTATTACTGTTTATGTAAGCAGACAGTTTTATTGTTCATGATGATATATTTTT
>sig_4067
ATGGGTCGGGATCTGTACGACGATGACGATAAGGATCGATGGATCCTCAAGAAATATATC
>sig_4068
CTTTTTGCTTCCTCTTGCAAAACCACACTGCTCGAATCTAGTTAACTAGTTCGAACGCGT
>sig_4069
AATTTAAATTGTAAACGTTAATATTTTGTTAAAATTCGCGTTAAATTTTTGTTAAATCAG
>sig_4070
CGAAGGAACTACAAAATAAATTATAAGGAGGCCTCACCATGGGTACTGCAGGATTGTGTA
>sig_4071
TCTCATGTTTGACAGCTTATCATCGGTGACCCGGGCGATAAGCTTCGGGCCGCGTTGCTG
>sig_4072
CATTATGTACTATTTCCAGCTTTTGTTCCCTTTAGTGAGGGTTAATTGCGCGCCGGTGGA
>sig_4073
ACGCCAGGGTTTTCCCAGTCACGACGTTGTAAAACGACGGCCAGTGCCAAGCTTATCGCC
>sig_4074
CGGGGGTGGTTTCTACGGGGAAGAGCCTCTGCACACCCCCATCGTGGTGACCTCCACGCC
>sig_4075
CAGGTTAGCCGTAGAGAGTTATAGGGGCCCTTATCCACCCGTCATCAACAGCATTCCCAA
>sig_4076
TGAATTCTCGAGGATCCCGGGCCCTAGCTAACTGATCCGGCTGCTAACAAAGCCCAAAGG
>sig_4077
CACAAAAATCGAATTTCTGCCATTCATCCGCTTATTATCACTTATTCAGGCGTAGCACCA
>sig_4078
GCCGAATTCTAATTATACCAAAAAAACTAAACTAAGACTTAAAATAACGGATCCTCTAGA
>sig_4079
GGGTGTCGGGGCTGGCTTAACTATGCGGCATCAGAGCAGATTGTACTGAGAGTGCACCAG
>sig_4080
CCAACAGTACCGGAATGCCAAGCTTACTTAGATCGCAGATCTCGAGCCCGGGCTAGCACG
>sig_4081
AGAACACGGGGGACTCTAGAATGAGCGGGTTAATTAACATCTTTTACCCATACGATGTTC
>sig_4082
GCCAACCGCTTTAAGAAAATCTCATCCTCCGGGGCACTTCTGGTTCCGCGTGGATCCCCG
>sig_4083
AGCCATAAGGGATCCCCCTCAAGTCAAAAGCCTCCGGTCGGAGGCTTTTGACTTTCTGCT
>sig_4084
AGTCTCTCTCTCAAGCTTGCATGCCACGCGTCTCGAGGGCCCCTGCAGGTCGACTCTAGA
>sig_4085
TAGAATTCCCATGGTATATCTCCTTCTTAAAGTTAAACAAAATTATTTCTAGACGCCGTC
>sig_4086
GTAGCGATACTGATTAAATTTGTGTACCGTCGCTTGGTCGGTCATTTCGAACCCCAGAGT
>sig_4087
AGCGAGCACGTACTCGGATGGAAGCCGGTCTTGTCGATCAGGATGATCAAGAGCATCAGG
>sig_4088
AGCTAGAAGATCTCCTAGAGAATTCCTAGAGGTACCCTAGAGTTAACACTGGCCGTCGTT
>sig_4089
AAGCAAAAGCAATTTTCTGAAAATTTTCACCATTTACGAACGATAGCGTCCGGACTCAGA
>sig_4090
GGTTTCCCTCTAGAAATAATTTTGTTTAACTTTAAGAAGGAGATATACCATGGCTAGCAT
>sig_4091
CGAATTCGAGCTCGCCCGGGGATCCTCTAGAGTCGACCTGCAGCCCAAGCTTGGCACTGG
>sig_4092
TCGACCTCGAGGGGGGGCCCGGTACCCAATTCGCCCTATAGTGAGTCGTATTACAATTCA
>sig_4093
CAAGCATAAAGCTGACTCTAGCTAGAGGATCCCCGGGTACCGAGCTCGAATTCACATGTT
>sig_4094
GATCTTGGTCGACTCGTCGCCCCCGGGCATCATCCCGCCGAAGTTGTTCGTGCTGGTCTT
>sig_4095
AGCCGCCGTAGGCGGTCACGACTTTGCGAAGCAAAGTCTAGTGAGTAGGCGGAATCCTAC
>sig_4096
GCTATGAAATTCTTTTTCCATCGTCGCTTGGTACCATTCCCACGTGGATACATGGATCTA
>sig_4097
CTTAAAAAGTGAAAATAAATACAAAGGTTCTTGAGGGTTGTGTTAAATTGAAAGCGAGAA
>sig_4098
TGGTGCTATCGCCGCCAACTGTTTTAACAAAGGTACCACAAATCCTGGTGTATCCGCTTG
>sig_4099
GTAATCATGGTCATATGAATTCCTCCATCCAGAAAAACAGGTATGGAGAAACAGTAGAGA
>sig_4100
ACGCGTGATCTGGTTACCACTAAACCAGCCTCAAGAACACCCGAATGGAGTCTCTAAGCT
>sig_4101
GCGGTCTAGGAAGCTTTCTAGGGTACCTCTAGGGATCCCGGCGCGCCCTACCGGGTAGGG
>sig_4102
TCAGATCTGAATTCGTAATCATGGTCATAGCTGTTTCCTGTGTGAAATTGTTATCCGCTC
>sig_4103
GGCGCAAAACTGGTAGGTATGGAAAATCTCTAAAATTCAAAAAAAGCCCGCTCATTAAGC
>sig_4104
GAATCCGCGGGGAAGGGCGCCGGCCTAGGACTAGTGATCACCGGTCGCTCTTCCGCTTCC
>sig_4105
TCGTCCTTGTAGTCGGATCCCTCGAGCTGCAGGAATTCGATATCAAGCTTATCGATACCG
>sig_4106
TCCTTGTAGTCGTCCATGGTATATCTCCTTCTTAAAGTTAAACAAAATTATTTCTAGAGG
>sig_4107
GGACGAGCTGTACAAGGCTTAGAGCTCGAATTTCCCCGATCGTTCAAACATTTGGCAATA
>sig_4108
TGATTACGCCAAGCTTGCATGCCTGCAGGTCGCACCAATAACTGCCTTAAAAAAATTACG
>sig_4109
TACGGATCTCGAGGAATTCAAAGCAAAAATGTGATCTTGCTTGTAAATACAATTTTGAGA
>sig_4110
GCTGAGGCTTGCAGGGAGTCAAAGGCCGCTTTTGCGGGATCCTCACCCTCTGCAGCGAAA
>sig_4111
CCTGCAGCTCGCTGTGCGCAACGATGAGGAACTGAACAAACTGCTCGGAAGAGTCACTAT
>sig_4112
CGGATCCCCGGGTTTAAACTAGTCGCGAGGCCTGCGGCCGCAGATCTAGATCCAAAAAAC
>sig_4113
AATTCGTAGCCTTTTGAAGAGGATCAGAAATGGGAAGAAGGCGAAGTCATGAGCGCCGGG
>sig_4114
AAGATGCTGAAGATCAGTTGGGTGCAGCAAACTATTAACTGGCGAACTACTTACTCTAGC
>sig_4115
GTGGCTGCTGCGGTTGCCATCAGTCTGCAGCTCATCGTAGCCCTCCCACTGGGGAGCCAG
>sig_4116
CGATGATAAGCTGTCAAACATGAGCAGATCCTCTACGCCGGACGCATCGTGGCCTGTGGG
>sig_4117
AACGCCAGGGCTGTGGGCAGCAGCATGAGGAGCATGGCTGCAGACCTTTTTCTCCCGTTC
>sig_4118
ATATAAGTTGTAATTCTCATGTTTGACAGCTTATCATCTAAGAAACCATTATTATCATGA
>sig_4119
CTTCTGCTCCTGCAGGTCGACTCTAGAGGATCTGTAATCCGGGCAGCGCAACGGAACATT
>sig_4120
ATCCTAGACGCGTGAGATCAGATCTCGGTGACGGGCAGGACCGGACGGGGCGGTACCGGC
>sig_4121
GCAACGCAGAAAGGCCCACCCGAAGGTGAGCCAGGTGATTACATTTGGGCCCTCAGAAAA
>sig_4122
TTCAAGAATTCTCATGTTTGACAGCTTATCATCGAATTCGATAAGCTTTAATGCGGTAGT
>sig_4123
AGCAGATTCTTCCAAAGATGATAGCGCTTTTGCTACATTTGACACCTGTTTTTCTAAAGG
>sig_4124
GACTGGTGGACAGCAAATGGGTGCTTAGAGCTCGAATTTCCCCGATCGTTCAAACATTTG
>sig_4125
TTTCCCAGTCACGACGTTGTAAAACGACGGCCAGTGAATTCCCGGGGATCCAACCGTAAT
>sig_4126
TTTGTCCTCTTTTCTCTGAGTTAGATTTTCTTAAATTCCACTTCCGACCTATTAAGAAAT
>sig_4127
GTGTAATAAAATGTTTTAGAACAAATACTTGGACAGTTAAAAATATAAGAAATGTTTTCT
>sig_4128
TGGCACTACAGCGAATAAATACCTGTGACGGAAGATCACTTCGCAGAATAAATAAATCCT
>sig_4129
TAGAGTCGACCTGCAGGCATGCAAGCTTCTCGAGGAATTCCTGCAGCCCGGGGGATCCAC
>sig_4130
AGTTAGCACGTCTAAATAAACTAAAGAGTCCACGAAAATATTACAAATCATAAGCCCAAC
>sig_4131
AACAATTCCCCTCTAGAAATAATTTTGTTTAACTTTAAGAAGGAGATATACATATGGACG
>sig_4132
AAGCTTACTTAGATCGCAGATCTCGAGCCCGGGCTAGCACGCGTAAGAGCTCGGTACCTA
>sig_4133
ATCCGTCGACCTGCAGCCAATTGGCGTAATCATGGTCATAGCTGTTTCCTGTGTGAAATT
>sig_4134
GGAGTCCAAGCGAGCTCTTATTACCAATGCTTAATCAGTGAGGCACCTATCTCAGCGATC
>sig_4135
TGGTCACCTCTAGAGCGGCCGCCACCGCGGTGGAGCTCGAGCCAGATCTGGTAATCATGG
>sig_4136
TCAGCATCGTTGGATCCGGTGGTACCCCGGGTCGACCTGCAGCCCAAGCTTCTCATCACC
>sig_4137
TCACGCGCGTAATACGACTCACTATAGGGCGAATTGGAGCTCCACCGCGGTGGCGGCCGC
>sig_4138
AGACATGGCCGGCCCTTTTGAGCTTAGAGGTTTTTCTTGTTTTTGGAAATTATCTCTTCG
>sig_4139
CGAGATCATGCATGAGATTATCAAAAAGGATCTTCACCTAGATCCTTTTAAATTAAAAAT
>sig_4140
GTTCAATCATGCGAAACGATCCTCATCCTGTCTCTTGATCAGATCCTGATCCCCTGCGCC
>sig_4141
TGCTCAGCGGTGGCAGCAGCCAACTCAGCTTCCTTTCGGGCTTTGTTAGCAGCGGATCCA
>sig_4142
GAAAAATGTGTGTAGAGAAGGGGGTGAACCCGTGGATTGAGGTAGATGGTGGAGTTACTC
>sig_4143
AACAGCATGATGATGATGATGATGGCTCATTCTAGAGTCCCCCGTGTTCTCTCCAAATGA
>sig_4144
CCTGGGCAGTGTCAGGTCTACGAAGATCTACACTCCAGGCCGGAAAGAGCAAGGGGAGCC
>sig_4145
CAGAAGCTTCATTCATTCAGCATGCTGCAGATCGATATCGTCGACGGATCCCCGGGAATT
>sig_4146
CGCGTGCTGAAGAACGAGCAGTAATTCTAGAGTCGGGGCGGCCGGCCGCTTCGAGCAGAC
>sig_4147
GAAGGCAGGCGAAAGGGAAAGGAGAGGAAGTATACGTTTAAACACGTGTCTCTGCACTCC
>sig_4148
ACGCCAAGCTTCCATGGGATATCGCATGCCTGCAGAGCTCTAGAGTCGACGGGCCCGGTA
>sig_4149
TATACATATGGCTAGCATGACTGGTGGACAGCAAATGGGTCGGGATCAAGCTTCGAATTC
>sig_4150
GAACTCAAGAAGGCGGATGGCGGCCGTGAGAGCAAGCGGAAAAGGGAGCTGCAGCAGCAC
>sig_4151
CAAACACTGATAGTTTAAACTGAAGGCGGGAAACGACAATCTGATCCAAGCTCAAGCTCA
>sig_4152
CCGAAGCTGCTAACAAAGCCGAAGAGGAAGCTGAGTTGGAGGCTGAAACCGCTGAACAAT
>sig_4153
GCATTAAAGCTTATCGCTGTTTCCTGTGTGAAATTGTTATCCGCTCACAATTCCACACAT
>sig_4154
TATTGGCTAGAGCAATTCGGCGTTAATTCAGTACATTAAAAACGTCCGCAATGTGTTATT
>sig_4155
CCATCACCCTAATCAAGTTTTTTGCGGTCGAGGTGCCGTAAAGCACTAAATCGGAACCCT
>sig_4156
CTATTGGTTGGAATGGCGTGTGTGTTAGCCAAAGCTCCTGCAGGTCGACTGTGGATGGAG
>sig_4157
GAAGAAGGCACATGGCTGAATATCGACGGTTTCCATAGGGTGGACGTTTTGAAACTGACA
>sig_4158
GTCACTCATGGTGATTTCTCACTTGATAACCTTATTTTTGACGAGGGGAAATTAGGCCGG
>sig_4159
GGCCGCTCTAGAACTAGTGGATCCCCCGGGCTGCAGGAATTCACTCGCTCCGGCGCCGGA
>sig_4160
TAAGTAGTTCGCCAGTTAATAGTTTGCGCAACGTTGTTGCCATTGCTGTAGGCATCGTGG
>sig_4161
GCCTTCTTTCCTGCGTTATCCCCTGATTCTGTGGATAACCGTATTACCGCCTTTGAGTGA
>sig_4162
CAGCGGCATGAAAATCGAAGAAGGTAAACTGGTAATCTGGATTAACGGCGATAAAGGCTA
>sig_4163
GGTCCCCCGGGGCAGCGCGGGTTCTGGTACGATTGATGACGACGACAAGAGTCCGGGCTT
>sig_4164
ATGCAGCGGAAAAGCGCTGGTACCCAATTCGCCCTATAGTGAGTCGTATTACGCGCGCGA
>sig_4165
GCTGTTTCCCTAGGAGATCCTGGTATGACTAGTGCTTGGATTCTCACCAATAAAAAACGC
>sig_4166
AAAGCAGGAAGAGCCCTCGAGGAATTCGCGGCCGCCGTCGACTCGCGAGCTAGCCATATG
>sig_4167
CCGCTCCTGCAGTAGGGTACCGAGCTCGTCGACGCATGCTGATCTAGATCTTAATTAACA
>sig_4168
GGATCCCGGCGCGCCCCTCGAGCTAGAAAGCTTCCTAGAAGATCTCCTAGAGGTACCCTA
>sig_4169
CGCCACAAAGTAAAGTCTTTTACTTTAGTATATCCAGTCTCTGCAGTTCATCTTTGATGA
>sig_4170
CTCGAGATCTAAGTAAGCTTGGCATTCCGGTACTGTTGGTAAAATGGAAGACGCCAAAAA
>sig_4171
GCCGCGTTTAATGACCAGCACAGTCGTGATGGCAAGGTCAGAATAGCGCTGAGGTCTGCC
>sig_4172
ACGCCCAGATCCGCGTTAAGATACATTGATGAGTTTGGACAAACCACAACTAGAATGCAG
>sig_4173
GATTTGAGTTTTTTATTAAATTTACACTGGATCCGTCGACCTGCAGGGGGGGGGGGGAAA
>sig_4174
TTCTCCTTTACTCGCCATTTTTGGAGCTCCTGCAGTATCGATGCGGCCGCAAAGTCGACG
>sig_4175
CCAGCATAAATCAGGCCGCAGCTCGCCCGGGGATCTGGCTAGCGATGACCCTGCTGATTG
>sig_4176
ATAATCATAATCACAACGGTGGAGATGACGATGACAAGGTGGTCGACAAGCTTGGATCCC
>sig_4177
GTTCCGCTTCCTTTAGCAGCCCTTGCGCCCTGAGTGCTTGCGGCAGCGTGAAGCTAGCGT
>sig_4178
GAGAAGAATCATAATGGGGAAGGCCATCCAGCCTCGCGTCGCAGATCTGCAGGTCGACCA
>sig_4179
CAAAACGATCTCAAGAAGATCATCTTATTATAATCAGATAAAATATTTCTAGATTTCAGT
>sig_4180
TTCACCACTCCAAGAATTGGAGCCAATCAATTCTTGCGGAGAACTGTGAATGCGCAAATG
>sig_4181
AGCACCAGGTTCCGCGGGTCTGGTGCCACGCGGTAGTACTGCAATTGGTATGAAAGAAAC
>sig_4182
CCTAGAAAGCTTCCTAGACCCGGGGGGGTCGACGCGGCCGCCATGGTCATAGCTGTTTGA
>sig_4183
TTTGCCAAGTTCTAATTCCATCAGAAGCTGACTCTAGATCTGGATCCACGAATTCGCTAG
>sig_4184
GAGTGAGCTGTCCCCGCCCGAAGTCTGAGTACTGCCGTAACCGGCGATCAGCGAACTGTC
>sig_4185
CTTCGGAATAGGAACTTCAAGATCCCCTGATTCCCTTTGTCAACAGCAATGGATAATTCA
>sig_4186
GGATCGAATTGGCCGCGGCGTTGTGACAATTTACCGAACAACTCCGCGGCCGGGAAGCCG
>sig_4187
CAAACGCGACCAAAAATTAACCTGAGTTCTTTTTGAGGACAAAAAAGAAAGACAGTAGTT
>sig_4188
GAAGGAGCTGACTGGGTTGAAGGCTCTCAAGGGCATCGGTCGACGGATCCAGACATCATA
>sig_4189
TCGCGCGCCCATTTATACCCATATAAATCAGCATCCATGTTGGAATTTAATCGCGGCTTC
>sig_4190
ACCTGAATTCGAGCTCGCCCGGGGATCCTCTAGAGTCGACCTGCAGCCCAAGCTTATCGA
>sig_4191
GGAACTTCGAATTGGTCGACAAGCTAGCTTGCATGCAAGCTTGTATTCTATAGTGTCACC
>sig_4192
CCGGCCTACGGTTCGACGCATGCAGGCATGAAACCGCGTCTTTTTTCAGATAAAAAGCGC
>sig_4193
AGTCGGATCCCTCGAGCTGCAGGAATTCGATATCAAGCTTATCGATACCGTCGACAGGCC
>sig_4194
TGATAAACTACCGCATTAAAGCTTATCGATGATAAGCTGTCAAACATGGCCTGTCGCTTG
>sig_4195
GACCTGCAGCCAAGCTCTCGAGAGCTTGGCACTGGCCGTCGTTTTACAACGTCGTGACTG
>sig_4196
GCCAAAAAAAGGAAGCTGACCAGTGCTAATATCCCACAGGTGGCGAAATTGTACACAGCT
>sig_4197
GACCTGCAGCCCAAGCTTGGCACTGGCCGTCGTTTTACAACGTCGTGACTGGGAAAACCC
>sig_4198
GTTATTTAAATAGTTTATAGTTAAATTTACATTTTCATTAGTCCATTACCTGGTAAAGCG
>sig_4199
GTTGTAAAACGACGGCCAGTCCGTAATACGACTCACTATAGGCCTTGACTAGAGGGTCGA
>sig_4200
GGGGGGTGCCCCCCCTTCTCGAACCCTCCCGGTGGCCGGCCGCGGATCCTTGGCAGAACA
>sig_4201
TATAGGGCGAATTCGAGCTCGGTACCCGGGGATCCTCTAGAGCCACCCCCCTGGTGCAGG
>sig_4202
ACTTACATATGGTACCGAGCTCGGATCCACTAGTAACGGCCGCCAGTGTGCTGGAATTCT
>sig_4203
TAGCCACGCTCCTGTAAAAAATATATTTCTGAACAGTTAACCTGTCAGAAGTACATTCTC
>sig_4204
GCTTTTTTGGAGGCCTAGGCTTTTGCAAAAAGCTTACCATGACCGAGTACAAGCCCACGG
>sig_4205
TACATTATACGAAGTTATGGCGGCCGCCTTAACGTGAGTTTTCGTTCCACTGAGCGTCAG
>sig_4206
GCGGAATGTGGTGGCCTCGACGCTCTCCCTTATGCGACTCCTGCATTAGGAAGCAGCCCA
>sig_4207
CGATCGTTAACGCGTCGACGCGGCCGCGGGGGCCCACTAGTGCTAGCTTGGCACTGGCCG
>sig_4208
GCTGAGATAGGTGCCTCACTGATTAAGCATTGGTAAGTGACCAAACAGGAAAAAACCGCC
>sig_4209
CGCCTATTTTTATAGGTTAATGTCATGACCAAAATCCCTTAACGTGAGTTTTCGTTCCAC
>sig_4210
TCATATGGTGATGGTGATGGTGCATAATATTAACCTCCTTAGGATCCCAATGCTTCGTTT
>sig_4211
GGATCCGGATATTTATAGGTTTTTTTATTACAAAACTGTTACGAAAACAGTAAAATACTT
>sig_4212
TGGCCCATATGTATATCTCCTTCTTAAAGTTAAACAAAATTATTTCTAGACGCCGTCCAC
>sig_4213
GGGCTGCAGGTCGACTCTAGAGGATCCCCGGGCGAGCTCGAATTCCGTGTATTCTATAGT
>sig_4214
CATAAGGGATCCCCCTCAAGTCAAAAGCCTCCGGTCGGAGGCTTTTGACTTTCTGCTATG
>sig_4215
CGGTTTGCGTATTGGGCGCCAGGGTGGTTTTTCTTTTCACCAGCGAGACGGGCAACAGCT
>sig_4216
ACCATGAAAATAGGAATAGGGATTCTGCTGACATGGCTAGGATTAAACTCGAGGAACACT
>sig_4217
GAAGCTTGAATTCATCGATGATATCAGATCTGCCGGTCTCCCTATAGTGAGTCGTATTAA
>sig_4218
CTCTACTGTTTCTCCATACCCGTTTTTTGGGCTAACAGGAGGAATTAACCATGGGGGGTT
>sig_4219
CAGGCGGCCGCGAGCTCCCATGGTATCTTGAAATGTAGCAGGTAAATTTCTTAGGTTTTT
>sig_4220
TGTATCTTATCATGTCTGCTCGAAGCGGCCGCCCGGGTCGACTCTAGAGGTACCACGCGT
>sig_4221
TCCTCCTCCAGGTCTGAAGATCAGTGGCCGCTTGCTGTGCGGTGGTCTTACTTTTGTTTT
>sig_4222
AAAGCAGGAAGAGCCCTCGAGGAATTCGCGGCCGCCGTCGACTCGCGAGCTAGCCATGGT
>sig_4223
GCGTGGATCCGCTGTTATCACAAGTTTGTACAAAAAAGCTGAACGAGAAACGTAAAATGA
>sig_4224
AGTGATAATAAGCGGATGAATGGCAGAAATTCGCAAGCTAATTCGACGCGGCGCAGATCA
>sig_4225
ATGGCCACAACCATGGTGAGCAAGCAGATCCTGAAGAACACCGGCCTGCAGGAGATCATG
>sig_4226
CATGCTAGAACGTTAGCCGGCTACGTATACTCCGGAATATTAATAGGCCTAGGATGCATA
>sig_4227
TAGAAGGCACAGTCGAGGCTGATCAGCGGGTTTATCACCACTTTGTACAAGAAAGCTGAA
>sig_4228
AGCTGCTGGGATTACACATGGCATGGATGAACTGTACAACTGAGGATCCGGCTGCTAACA
>sig_4229
GCGACCACACCCGTCCTGTGGATCTGCCTCGCTGGCCTGCCGCAGTTCTTCAACCTCCCG
>sig_4230
TTCTAGTGATCTGACGGTTCACTAAACGAGCTCTGCTTATATAGACCTCCCACCGTACAC
>sig_4231
GTCTTTATTGGTTGCTTGTAGCATGCCTAGCACTGTGCTGAGAACTTTATGGAAATGATT
>sig_4232
TTTCCTTTGTTCTGGATCATAAACTTTCGAAGCCATGACCACTTTGTACAAGAAAGCTGA
>sig_4233
ACCAACCATAAATTTACCTAATCTAGATTAGGATCTAATTCGAGCTCGCCCGGGGATCCC
>sig_4234
TTATTTATTCTGCGAAGTGATCTTCCGTCACAGGTATTTATTCGATGAATTCGCGTGCTA
>sig_4235
CAGGTCGGACACGCTGTCGAACTTTTCGATCAGAAACTTCTCGACAGACGTCGCGGTGAG
>sig_4236
GCTAGCATGACTGGTGGACAGCAAATGGGTCGGGATCAAGCTTCGAATTCCATGGTACCA
>sig_4237
AAGAGGTGCCGTCCCTCAGGGTCGGCGAGGAAGAGCTCCGCCGCCTCCATGGCGAGGGCC
>sig_4238
CTTAAAACCCTAAAGGCTTAAGTAGCACCCTCGCAAGCTCGGGCAAATCGCTGAATCGAA
>sig_4239
TGATTTTCAACAAAATTTTACAGTTGGAAACTTCAGACTGCAACAGGTTCTGGCCTTTTG
>sig_4240
CGAGTGCAAGAAGCCCCGCACCGGGTCATGCCCCTCGTTCGACCTTGTCTAGATCAAGCT
>sig_4241
CCCGGAACCGCTGACGACGGTCCGGGCCTCTTCCTCCGCCACCTGGAACGCGAACGGAGA
>sig_4242
CCACCTCGGGAGGGAAGCCGTGAGAATTCTGCTCGTTCTTCAGCACGCGCTCCACGAAGC
>sig_4243
CGCGGAGTTGTTCGGTAAATTGTCACAACGCCGCGGCCAATTCGCATCGATTGTCAGACC
>sig_4244
AGGAGGGTTTTTACCATGAATTCCCGGGGATCCGGTGATTGATTGATCAATCAATCAGCA
>sig_4245
GGAAATGTTGAATACTCATACTCTTCCTTTTTCAATACAATTTTCAGAATACGTTTTTTG
>sig_4246
TCTAAATCGGGGGCTCGACTGTCTCTTATACACATCTTGAGTGAGTGAGATCATCGATGA
>sig_4247
GGTTCTTCTATGCCAGAAATCAGAAAGGGGAACCAGTGAACGACCCCGAATGGCTGGATG
>sig_4248
TTCGGAATGATTTGATTGCCAAAAATAGGATCTCTGGCATGCGAGAATCTGACGCAGGCA
>sig_4249
CTCATGTTTGACAGCTTATCATCGATAAGCTAGCTTGGCCGACATCACAACGGTTCTGGC
>sig_4250
CCGGGTACCGAGCTCGAATTCCCGTGTATTCTATAGTGTCACCTAAATCGTATGTGTATG
>sig_4251
ATTACGCCAAGCTATTTAGGTGACACTATAGAATACTCAAGCTTGGGCCAAGTCGGCCAG
>sig_4252
TCGAGGGTACCGAGCTCCATATGATGATGATGATGATGCACTTTATGATTCATGGTATAT
>sig_4253
ACTAATGCATGCGGTAATACGGTTATCCACAGAATCAGGGGATAACGCAGGAAAGAACAT
>sig_4254
GCCCCTAACTCCGCCCAGTTCCGCCCATTCTCCGCCCCATCGCTGACTAATTTTTTTTAT
>sig_4255
GTGACCGTGACCCAGGACTCCTCCCTGCAGGACGGCTCCTTCATCTACAAGGTGAAGTTC
>sig_4256
CTGGTATCTTTATAGTCCTGTCGGGGTTTCGCCACCTCTGACTTGAGCGTCGATTTTTGT
>sig_4257
GCCGCACCCTCAGCTTCAAAGCCGCGCATTTTCGGAAGGCCTCGAGATCCCCCTATGCAA
>sig_4258
CTTTGACAAGGATGGGAATGGCTACATCAGTGCTGCTGAGCTGCGTCACGTCATGACGAA
>sig_4259
AAACGACGGCCAGTGCCAAGCTTGCCTGCAGGTCGACTCTAGAGGATCCGAATTCTACGT
>sig_4260
GGGATCACTCTCGGCATGGACGAGCTGTACAAGAGATCAGCTGCTGCTGCTAGATCTGCG
>sig_4261
ATGCGTTTGCGTTGCTCGGGGTCGTACACCTTGGAAGCCATGGTGGCTAGAGCTTTTAAG
>sig_4262
GGGAGCCTGGGGACTTTCCACACCCTAACTGACACACATTCCACAGCAGATCCCCCGAAT
>sig_4263
CGGTGGAGCTCCAGCTTTTGTTCCCTTTAGTGAGGGTTAATTCCGAGCTTGGCGTAATCA
>sig_4264
CGACCTGAATGGAAGGGATCCCCCTCAAGTCAAAAGCCTCCGGTCGGAGGCTTTTGACTT
>sig_4265
GCTTCCGGCTCGTATGTTGTGTGGAATTGTGAGCGGATAACAATTTCACACACTAAGGAG
>sig_4266
CTATGGGGCCTCATGGACCGAGAATCGTAAGATCTCAGCATTAGGATATTTCTCAGGCCA
>sig_4267
CGGATCCGCAGATCCACGCGGAACCAGCAGTTGCTCAGCGGTGGCAGCAGCCAACTCAGC
>sig_4268
ATTCCTGCAGGATCCGCTCGAGAAGCTTTCTAGACCATTCGTTTGGCGCGCGGGCCCAGT
>sig_4269
ACGCGCTACCATTGCGCCAAGCAGTCATGTTATTCTCTCTTGTCATTATTGAAGCATTTA
>sig_4270
ACAAATAGCTAGCTCACTCGGTCGCTACGCTCCGGGCGTGAGACTGCGGCGGGCGCTGCG
>sig_4271
GTAATTACTCTTTCTTTTTCCCCTACTCATTGCTAAGTAGGGGAATGAAGTTTGAAGAGT
>sig_4272
AGTCATGCTAGCCATGGTATATCTCCTTCTTAAAGTTAAACAAAATTATTTCTAGAGGGA
>sig_4273
TCCCCGGGTACCGAGCTCGAATTCAGCGGCCGCAAATTCCCTATAGTGAGTCGTATTAAA
>sig_4274
CTCGACAGACGTCGCGGTGAGTTCAGGCGGGATCCGTCGACCTGCAGCCAAGCTTGGCGT
>sig_4275
GGTGATCCATTAGCTGCAGGATGCTTCCGGCTCGTATGTTGTGTGGAATTGTGAGCGGAT
>sig_4276
CAGCTATGACATGATTACGAATTCGATATCGCGCGCGGCCGCGGATCCTCTAGAGTCGAC
>sig_4277
GCGGCCGCGGATCCCCATGGCCATATGTTCTCGAGCCCGGGGAATTCCAGATAACTTCGT
>sig_4278
AAGCTTGATCTGGCTTATCGAAATTAATACGACTCACTATAGGGAGACCGGAATTCGAGC
>sig_4279
GCGCCCCTCGGCCGCGAACGGCCTCACCCCAAAAATGGCAGGACAACTGGTGAGTCTGGA
>sig_4280
CCGGGAGCTGCATGTGTCAGAGGTTTTCACCGTCATCACCGAACTAGTGTTCGTGAATAC
>sig_4281
AGCTGGTGGCTGTTGTCCTGGCTGTTGCGGTGGCGGCACCGGTCATCATCACCATCACCA
>sig_4282
GCTGCCCCGGGGATCAAGGCGAATACTTCATATGCGGGGATCGACCGCGCGGGTCCCGGA
>sig_4283
TGGCTGGTTTCGCTACCGTTGCGCAAGCTGACTACAAGGACGACGATGACAAGCTTTTTT
>sig_4284
AGCGAGTTTAAACGATATCGGATCCAGGCGTTTAAGGGCACCAATAACTGCCTTAAAAAA
>sig_4285
ACCGCGGTGGAGCTCGAATTGACGCGTGTCCGAATTTCTGCCATTCATCCGCTTATTATC
>sig_4286
AAAAAAAAAAAAAAAAAAAAAAAAAAAAAAAAAAAAAAGCTTCTCGAGCTGCAGGCATGC
>sig_4287
TAGGCATTGCTGAGAAGACTCTGTACGTATGGTTGAAGAAGTCTCCTAAGCTGAAGAAGG
>sig_4288
CAGACTAATTCGAGCTCGAACAACAACAACAATAACAATAACAACAACCTCGGGGATGAC
>sig_4289
TACAAATGTGGTATGGCTGATTATGATCCTCTAGATCAGATCTCTTAAACAAGAATCTCT
>sig_4290
AATATGCGCCTGATGCGGTATTTTCTCCTTACGCATATCGACATCCGCCCTCACCGCCAG
>sig_4291
CCGACTGCACTATAGCAGCGGAGGGGTTGGATCGACCTCGAGGGGGGGCCCGGTACCGTG
>sig_4292
CTGCAGATATCCAGCACAGTGGCGGCCGCCTACCACCGCTTGAGAGACTTACTCTTGATC
>sig_4293
ACCGCATCAGGCGGCCTTAAGGGCCCGTACGGCCGACTAGAGTCGACCTGCAGGCATGCA
>sig_4294
AAGGCCCTTAATTTTCCAATAACCTAGTATAGGGGACATGATAAATTCTCCTTAGTAAAG
>sig_4295
GGCCGCAAACAACAGATAAAACGAAAGGCCCAGTCTTTCGACTGAGCCTTTCGTTTTATG
>sig_4296
CTTTTTGTTTCCAAATATAAAAAATTTGATAGATATATTACGGTTGGATCCCCGGGAATT
>sig_4297
TGTGCTGTTTTATCCTTTACCTTGTCTACAAACCCTGCCTCGCGCGTTTCGGTGATGACG
>sig_4298
TCAACAGGAGTCCAAGCTCAGCTAATTAAGCTTATTAAGCTACTAAAGCGTAGTTTTCGT
>sig_4299
TGCAGGAATTCGATTGGTTGTTATTCAAGAATATTCAGGAAAACATCTCTGTTGGTTGAG
>sig_4300
ATTCCTGCAGCCCGGGGGATCCTAGAGCGGCCGCCACCGCGGTGGAGCTCGAGCCAGATC
>sig_4301
TTATACAACAATATGGCCGGCCGGCTCGAGCGGGACGGGCCCGGTACCGCGGCCGCCTTA
>sig_4302
CAGAATTCGAGCTCGGTACCCGGGGATCCTCTAGAGTCGACCTGCAGGCATGCAAGCTTG
>sig_4303
CACTTGCAGAGCCATTGATGGTTTCTAGGGCTGACTTTCAGGATGCCATCGCGGCAGGGC
>sig_4304
CAGCCCGATAACACCAACTCCTGGAAGGATCCATATGGCCACAGACGTGAGCCGAAAGAT
>sig_4305
TCCGTCGACCTGCAGCCAATTGGCGTAATCATGGTCATAGCTGTTTCCTGTGTGAAATTG
>sig_4306
TTTTCCGAAGGAACTGGCTTCAGCAGAGCGCAGATACCAAATACTGTCCTTCTAGTGTAG
>sig_4307
TTTCACCGTCATCACCGAAACGCGCGAGGCAGAATTCGCGCGACCGGATCCGGGCAACGT
>sig_4308
CACCTCTAGCTTCTTCGTCTGTTTCTACTGGTATTGGCACAAACCTGATTCCAATTTGAG
>sig_4309
AATACATGTTATAATAACTATAACTAATAACGTAACGTAACGTAAAATTTGTTTGATTTG
>sig_4310
CGCCGGAATTCGTTAACTCGAGGATCCGCCCCTCTCCCTCCCCCCCCCCTAACGTTACTG
>sig_4311
TTTTACGTTTCTCGTTCAGCTTTTTTGTACAAACTTGTGATCCAGATCTGAGTCCGGACG
>sig_4312
CTCATCAATGTATCTTATCATGTCTGGATCCAATTCTAGAGTCGCGGCCGCTTTACTTGT
>sig_4313
GGCTGTGGTGATGATGGTGATGGCTGCTGCCCATGGTATATCTCCTTATTAAAGTTAAAC
>sig_4314
GCGAATTATTTTTGATGGCGTTTAAGCCCGGGCGCGCTAATTAATTAAGAATTCATAACT
>sig_4315
TCACTAGTTTCGCCATTCAGGCTGCGCAACTGTTGGGAAGGGCGATCGGTGCGGGCCTCT
>sig_4316
TTTTACGGTTCCTGGCCTTTTGCTGGCCTTTTGCTCACTAGTTCTTTCCTGCGTTATCCC
>sig_4317
ACGCTGACGACGTTTTTTACGACCGTACATATGTATATCTCCTTCTTAAAGTTAAACAAA
>sig_4318
ATACTCGTATGGCACTTTTCTTTCAGATCCTGTGACGGAAGATCACTTCGCAGAATAAAT
>sig_4319
GGTGGTGCTCGAGTGCGGCCGCAAGCTTGTCGACGGAGCTCGAATTCGGATCCGAATTAA
>sig_4320
TCTAGAGTCGATCGACCTGCAGGCATGCAAGCTTTTGTTCCCTTTAGTGAGGGTTAATTC
>sig_4321
TGAGCTATTCACTTTAGGTTTAGGATGAAAAAAAATAAAAAAGGGGACCTCTAGGGTCCC
>sig_4322
CTTGTTGTTGACGTTACTGCGATGAGTGGCAGGGCGGGGCGTAATTTTTTTAAGGCAGTT
>sig_4323
CTTCTTCTTCTTCTTCTTCGATCACCATGGAAGACGCCAAAAACATAAAGAAAGGCCCGG
>sig_4324
TTCAGCTACCGCTGCGAGGCCGGCCGCGTGATCGGCGACTTCAAGGTGGTGGGCACCGGC
>sig_4325
GCCTGCAGGTCGACTCTAGAGGATCCCCGGGTACCGAGCTCGAATTCATCGATGATGGTT
>sig_4326
CCTGATAACCTGCCTGAAACGAAACAGGCGCTATTTTCTTCCAGAATTGCCATGATTTTT
>sig_4327
TATCTAGAACCTTAAGAGGTTTAGCCTCAGAGCTAAACATTCCTATAGTTTGCTTATCCC
>sig_4328
GGATAGCCCGCATAGTCAGGAACATCGTATGGGTAAAAGATGTTAATTAACCCGCTCATT
>sig_4329
TTCGAAATTAATACGACTCACTATAGGGAGACCACAACGGTTTCCCTCTAGGGGCCTCGA
>sig_4330
CGGCTCTGGATCCGGTGATGACGATGACAAGCTTGAAGGTAAGCCTATCCCTAACCCTCT
>sig_4331
ACTTCCGTCAAAGGCCACCACGAATCGCATCCGTCCTCCTCCCTGACCAGTCAGGTTCAG
>sig_4332
AATTTAATTTATTTGTCCCTATTTCAATCAATTGAACAACTATTTCGAAACGATGAGATT
>sig_4333
AATGCCTGAGGCCAGTTTGCTCAGGCTCTCCCCGTGGAGGTAATAATTGACGATAGATCA
>sig_4334
GAAAGAATAACGTATTCTTTCATCAACGTCCACAGTGATATGATCTCGGCGGCCGCGATA
>sig_4335
ACAAGCTTGGATCCCATTTTTTAGATCTGATTTTTATTTTTTATTTAATTTAATTTATTT
>sig_4336
GGCCAATGCAGTTCGAATTGAAGACCTGGGTGATCGTCAACAAGAACATGCCCGACGACA
>sig_4337
CAAGTCTTCCTCGGAGATTAGCTTTTGTTCACCGTTAATTAACCCGCTCATTCTAGAGTC
>sig_4338
CTTCTCGAGACTAGTTGGGCCCTGCAGGCCTGTCGACAGATCTGTTTAAACGCGCGGACA
>sig_4339
AGCCGGTTGGACACCAAAAGGGAGGGGCAGGCGTCGACATTCTGAAATGAGCTGTTGACA
>sig_4340
TATTTGCGAGATGGTTATCATTTTAATTATCTCCATGATATCCTCGAGCAAGAAAATAAA
>sig_4341
ATGGTGATGGTGATGAGAAGCTTGGGCTGCAGGTCGACCCGGGGTACCACCGGATCCAGT
>sig_4342
ACGCAAAGCTTGGCTGCAGGTCGACGGATCCCCCGGTACCGGGGAATTCGGCTGCTGCTC
>sig_4343
CAAGGCGATTAAGTTGGGTAACGCCAGGGTTTTCCAGTCACGACGTTGTAAAACGACGGC
>sig_4344
TAATACGACTCACTATAGGGAGACCGGAAGCTTGGGCTGCAGGTCGACTCTAGAGGATCC
>sig_4345
AAAAAATCTTTCTAGCTGAACTCAATGGGTAAAGAGAGAGATTTTTTTTAAAAAAATAGA
>sig_4346
CGGGTACCGAGCTCGAATTTCCCCGATCGTTCAAACATTTGGCAATAAAGTTTCTTAAGA
>sig_4347
GTCGGGTTTCGCCACCTCTGACTTGAGCGTCGANNNNNNNNNNNNNNNNNNNNNNNNNNN
>sig_4348
CCAGTCATAGCCGAATAGCCTCTCCACCCAAGCCGCCGGAGAACCTGCGTGCAATCCATC
>sig_4349
ACGATAACGGCTCTCTCTTTTATAGGTGTAAACCTTAAACTGCATCGTTTCACTCCATCC
>sig_4350
TGATTATTTCTCGCTTTCAATTTAACACAACCCTCAAGAACCTTTGTATTTATTTTCACT
>sig_4351
GGTACGTACCGGGCCCCCCCTCGAGGTCGACGGTATCGATAAGCTTGATCTAGAGCTTAT
>sig_4352
GGGTGCGTGCGGCCTCCTGTGCCGGCGTTAAGGTTTCTTCTGTTGAAGTAACACTCGCCT
>sig_4353
AAGCTTCCGGCTCCGCCGGTTCCGCCGGCTCAGCTTCGAAAGGAGAAGAACTTTTCACTG
>sig_4354
TCCGTGAGGCACGCACCTAGCTCGAATTCGAGTGCCAACGTTATTCTTAGCACTCGCCTA
>sig_4355
GGATCCCCGGGAATTCCCGGGGATCCTCTACGCCGGACGCATCGTGGCCGGCATCACCGG
>sig_4356
TTACGTTTCTCGTTCAGCTTTTTTGTACAAACTTGTGATAACAGCGGCGCCGGTGGAGTG
>sig_4357
ATGAATTCCTACGACATGCCTAACGCAAAAGAAGACGAAGAAGAAACAGCGGAGTAAACA
>sig_4358
AGGGTAATGAGCTTGGCACTGGCCGTCGTTTTACAACGTCGTGACTGGGAAAACCCTGGC
>sig_4359
GAATAGGAACTTCGGAATAGGAACTTCAAGATCCCCAATTCGATCATGCATGAGCTCACT
>sig_4360
TCCCCGGGATCCACGCGTCTTAAGGCGGCCGCGGTACCCGGCCCGTCGACTCTAGAGCTC
>sig_4361
CCGCGTTGCTGGCGTTTTTCCATAGGCTCCGCCCCCCTGACGAGCATCACAAAAATCGAA
>sig_4362
CGAACATCGATTGAATTCCCCGGGGATCCTCTAGAGTCGACCTGCAGAAGCTTGCCTCGA
>sig_4363
CAAGCAACAAGTCCACGGATCCCAAAATGGATGTGCTGTACTCCATCTCGAGAACACTGA
>sig_4364
CCGCCAATTGGTCGACAATTGTGAGCGCTGGACTGGGCTCGAGCCCGGGGAATTCCAGAT
>sig_4365
AGCAAGTAAAACCTCTACAAATGTGGTATGGCTGATTATGATCAGTTATCTAGATCCGGA
>sig_4366
CCTGTGGCGCCGGTGATGCCCCGGGGATCCTCTAGAGTCGACCTGCAGGCATGCAAGCTT
>sig_4367
GCCGCCAAAAGTTGAGGCGCCATCACGATGCCCACAGGACCACTTGAACGCCACCGCGCC
>sig_4368
GCTTGGGCCCGGTACCTCGCGAAGGGATCCTAACTAACTAGCGATCCCGACTCACTATAG
>sig_4369
CATCAAAATCACTCGCATCAACCAAACCGTTATTCATTCGTGACTACGCCTAAGCGAGAC
>sig_4370
GGGCGGAGCCTATGGAAAAACGCCAGCAACGCAAGCTTCTAGAGATCTGCAGGTCGACGG
>sig_4371
CCAACTCAGCTTCCTTTCGGGCTTTGTTAGCAGCCGGATCTTACCGGATCCCGGGCTGCA
>sig_4372
GGTTTTCCCAGTCACGACGTTGTAAAACGACGGCCAGTGCCAAGCTTCCATGGGATATCG
>sig_4373
TTTAAACAGTCGACTCTAGACTTAATTAAGGATCCGGCGCGCCCCCGGGTACCGAGCTCG
>sig_4374
ACACTCGAGCAGAAACTCATCTCTGAAGAGGATCTGTAGGGCCCGGTACCTTAATTAATT
>sig_4375
CGTCCCATCTACAGGTCGCTGCCTCTCCCCTCAGGACACATTGTGCCCAAAGGGATTTTA
>sig_4376
ATAAACAAATAGGGGTTCCGCGCACATTTCCCCGAAAAGTGCCACCTGCATCGATGGGTG
>sig_4377
TGGAACTAGATTTCACTTATCTGGTTGGCCTGCAAGGCCTTCGCGAGGTACCCATCACAA
>sig_4378
GGCAGAACTGCGCGAACGAACCGTCGCCGGTCTCGTAACCCCAGATCCGCTGGGTCGGCG
>sig_4379
CTGCAATCGCGATAGCTGTCTTTTTCATTTTTTGCGCCTCGTTATCTAGACCTCCTTGGT
>sig_4380
CTCGACTTTCACTTTTCTCTATCACTGATAGGGAGTGGTAAACTCGAGGACGAAAGGGCC
>sig_4381
TAGTTATTGCTCAGCTTATTGTTCAGCGGTGGCAGCAGCCAACTCAGCTTCCTTTCGGGC
>sig_4382
TTATGTCAATTCGGTTGAATACTCATACTCTTCCTTTTTCAATATTATTGAAGCATTTAT
>sig_4383
GAAAGAATAACGTATTCTTTCATCAACGTCCACAGTGATATGATCTCGGCGGCCGCGGAT
>sig_4384
TCCTCGCCCTTGCTCACGAATTCTCTAGAACTAGTAAGCTTATCGTCATCATCAAGTGCC
>sig_4385
GGGCTGTGACAGGAGACGTGATGAGTCGAGCGGCCGCCTCCGGCGCTCGCTAGAGTCTCC
>sig_4386
TCGAATTCGGATCCGTATCCACCTTTACTGGAGACCGTCAATGCCAATAGGATATCGGCA
>sig_4387
TTCGAGGTCGACAAGCTTATTTCGTACCAAAGATTTTGTCACCGGCATCGCCGAGGCCCG
>sig_4388
CAAATATCGCATGCTTGTTCGATAGAAGACAGTAGCTTCATCTTTCAGGAGGCTTAGATC
>sig_4389
TTCCCAAGCTTTGCACTGGATTGCGAGGCTTTGTGCTTCTCTGGAGTGCGACAGGTTTGA
>sig_4390
CTTGTCGTCGTCATCACCGGAGCCACCACCGGTACCCAGATCTGGGCTGTCCATGTGCTG
>sig_4391
AGATGACGTTGGAGAAGCCGAATTATCTAGAATTATTCCATTGAGTAAGTTTTTAAGCAC
>sig_4392
TCTGGAGAAAAATAGAGAGAGATAGATTTGTAGAGAGAGACTGGTGATTTTTGCGGGTCC
>sig_4393
GGGCGAATTGGGCGGGCGCGCCTGCAGAATTCTCGAGAAGCTTCCCGGGATCCTAGGCGC
>sig_4394
ACCTGCATTGGCAATTCCCAACATGCTGCGCCGGTTCGGGGGCGGCGAGCCCGGGAGGCC
>sig_4395
GTTCGTCTGTCTTAGTAACGCGCGTTCTCAATAAAGAATTCGAGCTCGGTACCCGGGGAT
>sig_4396
ACAGGAAACAGCTATGACCATGATTACGCCAAGCTTGGTACCGAGCTCGGATCCACTAGC
>sig_4397
TTTGTAACAGCTGCTGGGATTACACATGGCATGGATGAACTATACAAATAAGCTTAGAGC
>sig_4398
CGTTTCTCGTTCAGCTTTCTTGTACAAAGTGGTTTGATTCGACCCGGGATCCGGCTGCTA
>sig_4399
GAAGCGGGGCGCATCATATCAAATGACGCGCCGCTGTAAAGTGTTACGTTGAGAAAGAAT
>sig_4400
TAAACGCTGAGGAGACATCTAGACTTTCCCTCAGCTTAATTAAGGCGCGCCTGAGCTCGA
>sig_4401
TCCGTCGACAAGCTTGATATCGAATTCCTGCAGCTCGAGGGATCCGACTACAAGGACGAC
>sig_4402
CTCGCCCTTGCTCACGAATTCTCTAGAACTAGTAAGCTTATCGTCATCATCAAGTGCCCC
>sig_4403
TTTGGCCTGGAGGTCAGAAGGCAGCTGAGAGTAGATGGGCAGCACAGCCAGGGCAGGCGC
>sig_4404
AGTGATAATAAGCGGATGAATGGCAGAAATTCAGCTTGGCCCAGTGCCAAGCTCCAATAC
>sig_4405
GTGGATCCCCGGGAATTCATCGTGACTGACTGACGATCTGCCTCGCGCGTTTCGGTGATG
>sig_4406
ATTTTACCCTCGCTTCCACGACAACACCGATAATCTTGCAGTTTCCGTTGATAGGAGTCA
>sig_4407
CGAGCTCGGTACCCGGGTCGACAAGCTTGGATCTGAGCTTGGCATTCCGGTACTGTTGGT
>sig_4408
GGTAACGCCAGGGTTTTCCCAGTCACGACGTTGTAAAACGACGGGATCCACAGGACGGGT
>sig_4409
CCTTCTTGACGAGTTCTTCTGAGCGGGACTCTGGGGTTCGAAATGACCGACTAGACAGTC
>sig_4410
ATGCATATGATCAGATCTTTGGGAGCAGTCCTTGTGCGCTTACGAGGCGAGCCGGTGGGG
>sig_4411
TGCGGATCCAGTTCCATTATAAGGCCTTCCCTCGATACCAGATCCAGAGCCAGATCCGTG
>sig_4412
CCATGAAAGCCGCTCTGGGGGATATCGCACACCATCACCATCACCATTAAGGATCCGAAT
>sig_4413
CGGATCCGATATCGCCATGGCCTTGTCGTCGTCGTCGGTACCCAGATCTGGGCTGTCCAT
>sig_4414
ACAAGCTACTTGTTCTTTTTGCACTCGAGAATTCACGCGTGGTACCTCTAGAGTCGACCC
>sig_4415
GTACAGTTCAGATCTTACGATTCTCGGTCCATGAGGCCCCATAGATCTTCGACGCGCAAC
>sig_4416
TGCTCGAGTGCGGCCGCAAGCTTGTCGACGGAGCTCGAATTCGGATCTTCACTTATCGTC
>sig_4417
GATCGGTCCGTACGTTTTTCAGCACGCGTTAAAAAAACCATCCCCCTGGAAGCTTAAGGC
>sig_4418
GGGATCCACTAGTTCTAGAGGATCCCCGGGTACCATGGGCCCTTAAGTATACGCGTACGA
>sig_4419
TGAGGACACAGAGGAGCTTCCTGGGGATCTCACCATTCCTTGCGGCGGCGGTGCTCAACG
>sig_4420
GGTACCGAGCTCGAATTCACTGGCCGTCGTTTTACAGCCAAGCTTGGCTGTTTTGGCGGA
>sig_4421
CAGAACGGGTGACGTCACGACACGACGAGGGCGCGCGCTCCCAAAGGTACGGGTGCACTG
>sig_4422
GAGTTATCGAGATTTTCAGGAGCTAAGGAAGCTAAAATGCATCATCATCATCATCATGGT
>sig_4423
TGGGTTTATCGACCTGCAGGGGTCCCGAGCGCCTACGAGGAATTTGTATCGATAAGGATC
>sig_4424
GATAGGCTTACCTACTAGTAAGCTGGCGGCCGCTAAGCCTAAGGCAGCTTGACTTGCAGC
>sig_4425
GGCTCCTGGTGGACTAGGGTCGACTGTGGAATTGTGAGCGCTCACAATTCCACAACCTAG
>sig_4426
TTGCATTACAGTTTACGAACCGAACAGGCTTATGTCAATTCGAGCTCTCCATGACCAAAA
>sig_4427
GCAGCGGCCGCTCGAGCTCCAGAATTCTGGTGATCCCGTACCCCATAATAGACTGTGACC
>sig_4428
TCTTCAAGCTTGGCTGCAGGTCGACCCGGGGTACCGAGCTCGCATGCGGATCCGTGATGG
>sig_4429
GAAGATAAATTAACTGAAGGGCTCTCCGATGATCTCTTGCTAGCAACCCTTATCCAGCAG
>sig_4430
TGAGCTCGGTACCCTCCAAGCAAGGGTCCTCCTGAAAATGTTCTATGTTATGTTAGTATC
>sig_4431
ATTGGCCTTCAAGGCCGCATGCGTCGACGATATCGGTACCGAGCTCGGGCAACTTGGCCA
>sig_4432
GGCCAAGAATTCCCGACTACGTAGTCGGGGATCCGCATGCATATGCGGCCGCAAGCTTAA
>sig_4433
TTGCAAACGCGCTGCTAGAGGGGGAGGACACGTGTTTGCGGATCCGCAAACGTATACGCT
>sig_4434
AAGAAGCTTGGGATCCGTCGACCTGCAGCCAAGCTCTCGAGAGCTTGGCACTGGCCGTCG
>sig_4435
TAGTTCGAAGATCTCCGGAGCTCCCGGGATCCGGTACCGGCCGCATGCCGGCCTGAGAGG
>sig_4436
TTTCCATCTTCTCTTTTCCATACTAGTGATATCGGATCCCTCGAGATCCCCCCTTTAGTT
>sig_4437
GTGCACGGGTGAACTGATCGCGCAGCGGCGTCAGCAGTTGGTTTTTATCGCCAATCCACA
>sig_4438
TTATCGATGATAAGCGGTCAAACATGAGAATTCGCGGCCGCCCGTTGCAAACGCGCTGCT
>sig_4439
TCCTGAGTAGGACAAATCCGCCGCTAAGAGCTTGCGGCCCGAGCTCATGCATGATCGAAT
>sig_4440
CAACTCCAGTGAAAAGTTCTTCTCCTTTACTCATTTTTTCTACCGGTACCATAGCTGTTT
>sig_4441
CTGGGGATCCATATGACGTCGACGCGTCTGCAGAAGCTTCTAGAATTCGAGCTCCCGGGT
>sig_4442
TCTTGACGAGTTCTTCTGAGCGGGACTCTGGGGTTCGCGGAATTAATTCGACGCGTCCTC
>sig_4443
AAAACGACGGCCAGTGAATTCGAGCTCAGGCGCGCCTTAATTAAGCTGAGGGAAAGTCTA
>sig_4444
AAGAGAAGAAGGTTAGTACAATTGTCTAGGGCTGCAGCCCGGGGGATCCTCTAGCTAGAG
>sig_4445
TTAAAAGGATCTAGGTGAAGATCCGGGGAATTGACGCGTCCTCGGTACCGGGCCCCCCCT
>sig_4446
TATCGCACGGCTCTCCCCGCTTTGCCACGGACATATCAATATGCTCGGCCATTATTCCTT
>sig_4447
CCTGCAGCAAAGAGCTAGTCACATCGGGCACCACATCCTGTCCTGCAACGAATTAATTCA
>sig_4448
GACATTAACCGCAATCCAAATGGGATTGCTAGGACCAAACAAAGTAGATTATATAGCATA
>sig_4449
AGGATGTCCACATCATCACGGTGTCTCAGTTCACCTCCTGATGGCTCCGGCTTAGTTGGA
>sig_4450
TTACTGGATCTAAATGAGCACTTGGTTCATCAAGCAGCAAGATCTTTGCCTTACTGAGAA
>sig_4451
CACCATGTTGGCAAGCTGCTCTAGCATTCGCCATTCAGGCTGCGCAACTGTTGGGAAGGG
>sig_4452
GAACGACCGAGCGCAGCGAGTCAGTGAGCGAGGAAGCGGAAGAGCGCTAGCAGCACGCCA
>sig_4453
CAACTTAATCGCCTTGCAGCACATCCCCCTTTCGCCAGCAGATCCGTCGACCTGCAGGGG
>sig_4454
TGACTGCGTTAGCAATTTAACTGTGATAAACTACCGCATTAAAGCTTATCGATTCTAGAC
>sig_4455
CGTATCTTCGTTGCTCTCGATCGTCACATGGCCATCGATGTACGCACCGATAACGAGGTC
>sig_4456
AGTGGTACCGCGGCCGCGTTTAAACCACCCCGTGTCTAGAGTCGACCTGCAGGCATGCAA
>sig_4457
CCTTCTAGACCGCGGCCGCAGATCTGTTAACGAATTCCCAATTCCCTATTCAGAGTTCTC
>sig_4458
GAGAATTCGCGGCCGCATAATACGACTCACTATAGGGATCCCTTTAGTGAGGGTTAATTG
>sig_4459
AAAGAACTCTAGGGTTGCGGGGGGTGGGGGAGGTCTCTGTGAGGCTGGTAAGGGATATTT
>sig_4460
ACTCATACTCTTCCTTTTTCAATCGCGTCTCGTGCCGATTAGTATACTTATTGCCGATGC
>sig_4461
ATCGGGGAAATTCGAGCTCTAAGCGCTGTTATCAACCACTTTGTACAAGAAAGCTGAACG
>sig_4462
TTCACACCGCATATGATCCCGGATCTGGAGCTGTAATATAAAAACCTTCTTCAACTAACG
>sig_4463
ATTCGCCCTTTCATTACGCCCCGCCCTGCCACTCATCGCAGTACTGTTGTAATTCATTAA
>sig_4464
CTACCATTACCAGTTGGTCTGGTGTCGGGGATCCGTCGACCTGCAGCCAAGCTTATCGAT
>sig_4465
TAGTTATTATAACATGTATTCACGAACACTAGTTCGGTGATGACGGTGAAAACCTCTGAC
>sig_4466
AATCCGCAGTGCCATTAAAGCCAGAAGGTTTTTATACGAATTCGCGCGGCCGATCCCCAA
>sig_4467
ACCATTCCGCTTTGAGAAAATTATCCTTGTACACTTAATACACTCTATACTATTACTGCC
>sig_4468
ATGACGTTCTTGGAGGAGCGCACCATGGTGGCGACCGGTACCCGGGGATCCTCTAGAGTC
>sig_4469
GGGGCACTTCTGGTTCCGCGTGGATCTGGTTCTGGTGATGACGACGACAAGGGAAGAGGA
>sig_4470
TGCAGGAATTCGATATCAAGCTTGTCGACGGAGCTCGAATTCGGATCCCGACCCATTTGC
>sig_4471
GGTTCACCGTCCCGATCGGGACGCGATCCCGCGCAGTCTGCACCGGAAACTGCAGATCAC
>sig_4472
CCACGCTGAGCACCACCGCAGACCATCCGGCGACGACACCGACGAAGGAGTTGATCCCCT
>sig_4473
ATCCGACGGGTTGTTACTCGCTCACATGGGAGCTCATTAAATTGGGGGGTGAAGATGGTG
>sig_4474
TCCACCACGTGGCCGCCCCGCCAGCCGGTGGTCTTCTCGTCACTAGTTTGTTCAGCGGTG
>sig_4475
TACAAGCTGTCAGCTTTGCACAAGGGATTGAAAAAGGAAGAGTATGAGTATTCAACATTT
>sig_4476
GCCCAATACGCAAACCGCCTCTCCCCGCGCGTTGGCCGATTCATTAATGCAGAATTCTCA
>sig_4477
ATCCCAGAAGCCTTGCATATCCTGCAAGGTTTTTTTGTTTTTATAAATCATGATATGTCT
>sig_4478
CCAGTGCCTCACGACCAACTTCTGCAGTACCCCGCTAGCGGATCTGACGGTTCACTAAAC
>sig_4479
TTAAGCGTCTGTACGTTCCTTAAGGAATTGTGCCTCACTGATTAAGCATTGGTAACTGTC
>sig_4480
GCGACCGAGTTGCTCTTGCCCGGCGTCTATTAATATCAAGTTGAACACGGGATAATACCG
>sig_4481
AGGCTGAAAAATTCACTGGCCGTCGTTTTACAACGTCGTGACTGGGAAAACCCTGGCGTT
>sig_4482
TCCGGAGCGCTCCTCCCCCTTTTTTTTCTTGTGTCGTTCGGTGTCTTTGGATTTCGGCAG
>sig_4483
GTTTAACTTTAAGAAGGAGATATACCATGGACGACTACAAGGACGACGACGACAAGCTCG
>sig_4484
CCAGTGGCTGGAAGAGCAGAATCAGCGGAATGGCGAAGTCCTAGGCTGGCCAGAGAATCA
>sig_4485
CCTATAACCAGACCGTTCAGCTGGATATTACGGCCTTTTTAGCTTCACGCTGCCGCAAGC
>sig_4486
AGCTAGCTTGCATGCCTGCAGGTCGACGGATCTATCGATTTTCGTTCGTGAATACATGTT
>sig_4487
ACTATAGGGCGAATTGGCCAAGTCGGCCGAGCTCGAATTCGTCGACCTCGAGGGATCCGG
>sig_4488
GGGAGGCCTATATAAGCAGAGCTCGTTTAGTGAACCGTCAGATCGCCTGGAGAATTCGAG
>sig_4489
AGTTTTTGTTCTACGTAAGCTTCGAATTCGCCCTTAAGGGCCATGGTTTATTCCTCCTTA
>sig_4490
TTTGTTAATTATTGGCCCTTTTTCTTCAAATCTTCTAAGAGATGTTGCACTTCTTTGGAA
>sig_4491
AGGGCGGCAAGATCGCCGTGAATTCTGCTTGCAAGAACTGGTTCAGTAGCTTAAGCCACT
>sig_4492
TGGATCCGCGTCAATTCGAGCTCCACCGCGGTGGCGGCCGCTCTAGAACTAGTGGATCCC
>sig_4493
TATAACCATGGCTAGCTCGCGAGTCGACGGCGGCCGCGAATTCCTCGAGCCCGGGTGCTT
>sig_4494
GACCGCCGCCGGGATCACTCTCGGCATGGACGAGCTGTACAAGGCTGTTATCACAAGTTT
>sig_4495
CATCACCCTAATCAAGTTTTTTGCGGTCGAGGTGCCGTAAAGCACTAAATCGGAACCCTA
>sig_4496
TAGCCATTTATTATTTCCTTCCTCTTTTCTACAGTATTTAAAGATACCCCGGATCCTCTA
>sig_4497
GGTACTTGTTAAAAATTCGGAATATTTATACAACATCATAATCGGATCTGGAGGAAAAAA
>sig_4498
GGTGAATTCCAAAGCTTCATTTCGTATCACACACCCCAAAGCCTTCTGCTTTGAATGCTG
>sig_4499
GGGGCCGGTGATCATCCTCTTCCTCTGCTCGGGGTCGTACACCTTCGAAGCCATGACCAC
>sig_4500
CGTCGGTGACCATGGAAAGCTTCCTAGGAGATCTTGCTAGCGGTACCGATCTGGTTCTAT
>sig_4501
CCTCGAGATCTAAGCTTGGATCCGCGGCCGCTACGTAGAATTCCCATATGGTGATGGTGA
>sig_4502
GCCCGGGGGATCCTAACTAACTAGCGATCCCGACTCACTATAGAGGGACAAACTCAAGGT
>sig_4503
GGAATTTTTGACACATGATTATGGCGTGAAGTCGAATTCGATATCAAGCTTATCGATACC
>sig_4504
GCTCACGAATTCTCTAGAACTAGTAAGCTTATCGTCATCATCAAGTGCCCCGGAGGATGA
>sig_4505
AGCGGCCGCCTCCGGCGCTCGCTAGAGTCTCCGCTCGGAGGACAGTACTCCGCTCGGAGG
>sig_4506
AAGCTGGACGTCTAAGAAACCATTATTATCATGACATTAACCTATAAAAATAGGCGTATC
>sig_4507
GTTTCTATTATGTATAAGTTAAGCTAATTACTTATTTTATAATACAACATGACTGTTTTT
>sig_4508
GTTGGTGATGGAGCCGGGTGCAGAGCCATAAGGGATCCCCCTCAAGTCAAAAGCCTCCGG
>sig_4509
CGGCTTCCCGGCCGCGGAGTTGTTCGGTAAATTGTCACAACGCCGCGGCCAATTCGCATC
>sig_4510
AGAGGTGAATCACGACAAAGCGTATCAAAAACGTATGGAGTAGGGCTCTAAACTCTGTAT
>sig_4511
CGGGGCTGGAGCGGACTTGGCCATATATATCTCCTTCTTAAAGTTAAACAAAATTATTTC
>sig_4512
TCATCATGGTCTGGCCATTCTCATCGTGATCGACATGCCCGCCGTGACCGTCGAGAACCC
>sig_4513
GCTTGGGCTGCAGGTCGACTCTAGAGGATCCCCGGGCGAGCTCGAATTCGAGCTCGCCCG
>sig_4514
ATGACCATGATTACGCCAAGCTTGGCTGCAGGTCGACGGATCCCCGGGAATTCATCGATA
>sig_4515
TATAGAATACAAGCTTGTTGACTTCCATTGTTCATTCCACGGACAAAAACAGAGAAAGGA
>sig_4516
GATGTATCACAACATATAAATACTAGCAAGGGATGCCATGCTTGGAGTTTCCAACTCAAT
>sig_4517
CTACGGTCCAAGCGCGACCAGTGAAAAATGTCCGGGTAACGCGCTAGAAAAAGGCGGAAA
>sig_4518
CCGGGGATCCTCTAGAGTCGACCTGCAGGCATGCAAGCTTGTATTCTATAGTGTCACCTA
>sig_4519
CCATGGCTAGCATGACTGGTGGACAGCAAATGGGTCGGATCCGGCTGCTAACAAAGCCCG
>sig_4520
TCAGTACAATCTGCTCTGATGCCGCATAGTTAAGCCAGTACACTCCGCTATCGCTACGTG
>sig_4521
CAGCTAATTAAGCTTATTAAACTGCTGCAGCGTAGTTTTCGTCGTTTGCTGCAGGCCTTT
>sig_4522
GCCCCCCCTCGAGGTCGACGGTATCGATAAGCTTGGGGTTTGTGTTTCCATATTGTTCAT
>sig_4523
TTCTCTGTAGAGTAGCTGATGTTTCCTGAACTGCAGCAGCCGACATAGTTTCCGATGTCT
>sig_4524
GGTGGTACCTGCACCCCAAACGTCGAAGTACCAAGTGCTGCCATAGTAGTTACGCGCGCA
>sig_4525
AACGTGAGTTTTCGTTCCACTGAGCGTCAGACCCCGATAAGGCCCGGGAAGGCTTCTGAG
>sig_4526
GTTATTTCTAGGCACAGCTTCACGCTGCCGCAAGCACTCAGGGCGCAAGGGCTGCTAAAG
>sig_4527
ACCAATTGCTATCGCGGCCGCCGAGATCATATCACTGTGGACGTTGATGAAAGAATACGT
>sig_4528
ACCCATGGAGTCTAGAATTCCACCACCACCACCGGAAATTTCCCGGGGATCCACGCGGAA
>sig_4529
GTCTCTCAAGCGGTGGTAGGCGGCCGCCACTGTGCTGGATATCTGCAGAATTCCACCACA
>sig_4530
CGACAGGCCTTCCCTCGATCTTCTCGAACTGCGGATGGCTCCAGTTGCCCTCGAGCTTGT
>sig_4531
TCCCCGGGTACCGAGCTCGAATTCATTGCAGTTTAAGGTTTACACCTATAAAAGAGAGAG
>sig_4532
ATATTGGTACCCCATGGAATCGAGGGATCCTCTAGAGTCGACACGCGTAGATCTGCTAGC
>sig_4533
CCGAGCTCGAATTCAGCTTGGCTGTTTTGGCGGATGAGAGAAGATTTTCAGCCTGATACA
>sig_4534
AAATTATATTGCTAARAAAAATATATATAAAACAAAATGTATTCATATAACATTTAGTAT
>sig_4535
TACCCTCGAGCCGCGGCCGCAGATCTGTTAACGAATTCCCAATTCCCTATTCAGAGTTCT
>sig_4536
TCACGGCGACCAACGAGGCCTGGAACGCCGTCCTCGCCCCGGGGGCGAGCGTCGAGATCG
>sig_4537
ATCTTCTCTCACTCGTCGAGATCGGCTAGCTCAGTGTTTGTGACGGTGGTTGTGAGCCTT
>sig_4538
GTGAGCAAAAGACCAGCAAAAGGCCAGGAACCGTAAAAAGGCCGCGTTGCTGCGTTTTTC
>sig_4539
GCAACAAGCACACTACAGCACGAAGATCTGTGGCCCCAGGAATAGGAGAACCAAGCAGAT
>sig_4540
GCTGGCCGAGCGTTCCAGAAGGAAGCGCAGAAGCGCGGCATGAACGTGCAGGACTTCCTG
>sig_4541
TCTGTTTTATCAGACCGCTTCTGCGTTCTGATTTAATCACTAGTTAGTTTAAACTATGAT
>sig_4542
CTCCAAAATCGGATCTGGGTGCTGCAGGTACAAGTTTGTACAAAAAAGCAGGCGAGAATC
>sig_4543
CGCACCCATGGGCCCACCGCCGGGGCTTGCCGTCGTGCCTGCCGCGGTCGTGGTCTCACC
>sig_4544
TATGGTCGACCTGCAGGCGGCCGCGAATTCACTAGTGATATCGAATTCCCGCGGCCGCCA
>sig_4545
CCGAGATCCACGCGGAACCAGCAGTTGCTCAGCGGTTTCAGCCTCCAACTCAGCTTCCTC
>sig_4546
TGGATGCGGCGGGACCAGAGAAAAATCACTCAGGGTCAATGCCAGCCCAGGACCCAACGC
>sig_4547
TTCTAGAAGCTTCTGCAGACGCGTCGACGTCATATGGATCCCCAGCTTGTTGATACACTA
>sig_4548
GCGGCCGCACTCGAGATCAAACGGGCTAGCCAGCCAGAACTCGCCCCGGAAGACCCCGAG
>sig_4549
TGCCGTCCGCCACCGTACGTAAATTTATGGTTGGTTATGAAATGCTGGCAGAGACCCAGC
>sig_4550
GATGATGATGGCTGCTGCCCATGGATGAACCATCCGATTTTGGAGGATGGTCGCCACCAC
>sig_4551
CACTAGTTTGTTCAGCGGTTTCAGCCTCCAACTCAGCTTCCTCTTCGGCTTTGTTAGCAG
>sig_4552
ACTGCCCTGCTGCGTAACATCGTTGCTGCTGCGTACCATGGTCGATCGACAGATCTGCGA
>sig_4553
GTTTCCCTAGGAGATCCTGGTATGACTAGTGCTTGGATTCTCACCAATAAAAAACGCCCG
>sig_4554
GCTGGCGCGCCTCGAGATATCAAGCTTACTAGTCACGTGCTAGTTCGAACGCTGCGCTCG
>sig_4555
TCAGTCAACAACTCTCATCACTACATCAGTATGGGAAGCTCTGGACTGGAGCCAACTTTC
>sig_4556
GGCCAGTGAATCCGTAATCATGGTCATATGAATTCCTCCATCCAAAAAAACGGGTATGGA
>sig_4557
CTGTCGACGCGTAGAATTCACCCGGGTACTGCAGAAGTTGGTCGTGAGGCACTGGGCAGG
>sig_4558
CCGAGATCCACGCGGAACCAGCAGTTGCTCAGCGGTTTCAGCCTCCAACTCAGCTTCCTT
>sig_4559
GTCGACGGATCCGCATGCGAATTCGGTACCCCGGGAAAAATTCCGCCGATACTGACGGGC
>sig_4560
CCCCAGACGGCCCGTCGAGTTCGGACTACCACCGCTTGAGAGACTTACTCTTGATATCGA
>sig_4561
CCCCGAGCTCGGTACCCGGGGATCCTCTAGAGTCGACCTGCAGGCATGCAAGCTTGAGTA
>sig_4562
CTAGTCGACGGGATCCAAGGCCTGTGCACCATATGCCCCATGGTGTCTCGAGCCCGGGGA
>sig_4563
CAATCAGGGTATTGAAGCTCATGGTCCGGGATCTGCCTCCAAAAAAGCCTCCTCACTACT
>sig_4564
ATCATGGCGACCACACCCGTCCTGTGGATCCTGCCTCGCGCGTTTCGGTGATGACGGTGA
>sig_4565
ACCTCCATAGCAGAAAGTCAAAAGCCTCCGACCGGAGGCTTTTGACTTGAGGGGGATCCG
>sig_4566
ATATTTCTAGGCACAGCTTCACGCTGCCGCAAGCACTCAGGGCGCAAGGGCTGCTAAAGG
>sig_4567
TATCACGAGGCCCTTTCGTCTTCAAGAATTCTCATGTTTGACAGCTTATCATCGACTGCA
>sig_4568
GTTTGACGGTCGTAGAGACGAAAGGACGTGGAAGCGGCGATTTTGGATCTGGCAGTCGGC
>sig_4569
GATCCGGAGGAACTGGCGCAGTTCCTCGGCACGTAAGAGGTTCCAACTTTCACCATAATG
>sig_4570
ATTGTACCGTAAAAGGACTGTTATATGGCCTTTTTACTTTTACACGGTACCGAGCTCAGT
>sig_4571
GTCTATTTCGTTCGTCCATAGTTGCCTGACTACCCGTCGTGTAGATAACTACGATACGGG
>sig_4572
TTCCCCGAAAAGTGCCACCTGACGTCTAACAAACCATTATTATCATGACATTAACCTATA
>sig_4573
ACCTCCATAGCAGAAAGTCAAAAGCCTCCGACCGGAGGCTTTTGACTTGAGGGGGATCCT
>sig_4574
CACGTTAACGAATTCGCTAGCTGCAGATCTCGAGCATGCGAGCTCGGATCCAAGCTTATT
>sig_4575
TGTTATCCCTACGCGCTCACTGGCCGTCGTTTTACAACGTCGTGACTGGGAAAACCCTGG
>sig_4576
ATTGATCCGGGCAACGTTGTTGCCATTGCTGCAGGCGGAGAACTGGTAGGTATGGAAGAT
>sig_4577
TATATCCAGTGATTTTTTTCTCCATTTTAGCTTCCTTAGCTCCTGAAAATCTCGATGATA
>sig_4578
GCATGCCTGCAGGTCGACCTCGAGGGATCCCCGGGTACCGAGCTCGAATTCGGCGCCTCG
>sig_4579
TTTCTTGCCGCCAAGGATCTGATGGCGCAGGGGATCAAGATCCTCCTTCGTCGGTGTCGT
>sig_4580
AATCGGATCTGAGCAGCGGTCTGGAAGTTCTGTTTCAGGGTACCGTCGACCCGACTGGAA
>sig_4581
AAGGTCTGAGACAACGAAATCTGGATCAGCGTATTTATCAGCAATAACTAGAACTTCAGA
>sig_4582
GTACCATGCATGATATCCTCGAGGTTACCGGGCCCAATGATCCGACCAGCAAAACTCGAT
>sig_4583
AAGCTTGGGGGATCGAAAGAGCCTGCTAAAGCAAAAAAGAAGTCACCATGTCGTTTACTT
>sig_4584
CACCTCCGCTCCCACCACCGGTCTGCTCGTTCTTCAGCACGCGCTCCACGAAGCTCTTGA
>sig_4585
TCTACTTACGTGATAACTTATTATATATATATTTTCTTGTTATAGATATCCATCACACTG
>sig_4586
GCACCATACCTCTCAGGCGCCGCTGGTGCCGCTGGTTGGACGCCAAGGGTGAATCCGCCT
>sig_4587
AGTCATGCTAGCCATGCTCATTCTAGAGTCCCCCGTGTTCTCTCCAAATGAAATGAACTT
>sig_4588
TTAAGAAGGAGATATACCATGGGCAGCAGCCATCACCATCATCACCACAGCCAGGATCCG
>sig_4589
CTTTCGTCTTCAAGAATTCTCATGTTTGACAGCTTATCATCGATAAGCTTCTTGGATGCT
>sig_4590
ATAAGCTGTCAAACATGAGAATTCGATAAGCTTCTAGGATCCCCAGCTTGTTGATACACT
>sig_4591
GGAATTCGTTAACAGATCTGCGGCCGCGGTACCCGGTCCGCTCGACGGTATCGATAAGCT
>sig_4592
GATGGATTTTCCTTCTCAATTATTTCCTTAGCAAGCTTCAGAAGAACTCGTCAAGAAGGC
>sig_4593
TTTATCTGTTACCCCGTAGGATCCAGAATTTAAAAGGAGGGATTAAAATGAACTCTAAAA
>sig_4594
ATGGCGATATCCCGGGAGCTCGTGGATCCGAATTCTGTACAGGCGCGCCTGCAGGACGTC
>sig_4595
GATTACTTAAAAGAAATTGATCCGTCGACCTGCAGCCAAGCTTGGCGTAATCATGGTCAT
>sig_4596
AACCAAAGGCTGGAGCCACCATGGCTTCCAAGGTGTACGACCCCGAGCAACGCAAACGCA
>sig_4597
CCCCGGGGTACCCAATTCACTAGTGCATGCGGATCCGTCGACCTGCAGCCAAGCTTGCTG
>sig_4598
ATGCCACGCTTCTACGGGCATGCCTCGAGAGCCGGAACGTTAGATTTGGCCACTTTACGA
>sig_4599
GATCTACTCGCAACAAGCACACTACAGCACGAAGATCTGTGGCCCCAGGAATAGGAGAAC
>sig_4600
TTTGTGCACTTGCCCTTGCTCAATCAATCACCGGATCCGTCGACCTGCAGCCAAGCTAGC
>sig_4601
ATCATTTTAATTATCTCCATGATCAGATCTGTCGACGAAATTCCGTTTTGCGACGATGCA
>sig_4602
TATGACGCAGGTATCGTATTAATAGATCTGCATCGCAGGATGCTGCTGGCTACCCTGTGG
>sig_4603
ACCCCGGGTGAATTCGATATCTCGAGCGGCCGCGTCGACGCAGTTGAAAAAACCAATTCT
>sig_4604
AGCGTCAGACCCGGTAGAAAAGATCAAAGGATCTTCTTGAGATCCTTTTTTTCTGCGCGT
>sig_4605
TCTGCAGCCCGGGATCCGTAAGATCCGGCTGCTAACAAAGCCCGAAAGGAAGCTGAGTTG
>sig_4606
ACATCACCGACGAGCAAGGCAAGACCGATCCCCGGGGACCTGCAGGTACGGATCACTCAA
>sig_4607
CAGAGCCATAAGGGATCCCCCTCAAGTCAAAAGCCTCCGGTCGGAGGCTTTTGACTTTCT
>sig_4608
GAAAGTCAAAAGCCTCCGACCGGAGGCTTTTGACTTGAGGGGGATCCCTTATGGCTCTGC
>sig_4609
CTCCAGATTTATCAGCAATAAACCAGCCAGCCGGAAGGGCCGAGCGCAGAAGTGGACATG
>sig_4610
TGGCGGGCCTGGAAGTTGGGGGATCCACTAGTTCTAGAGCGGCCGCCACCGCGGTGGAGC
>sig_4611
TGAGTCGTATTACAATTCACTCGATCGCCCTTCCCAACAGTTGCGCAGCCTGAATGGCGA
>sig_4612
CTGCCTTTAGACAACCGCCCACTCCCACACCACCCGCAGGGATGCACACAGCTCTAAGCA
>sig_4613
CATACCAACCCGGCCCATGTGTGGCCCAGTACTGCCGCGTGCGACACGCGGACGGATTCT
>sig_4614
TACTCATACTCTTCCTTTTTCAATACAATTTTCAGAATACGTTTTTTGTGGGCTTGGGTA
>sig_4615
CCTGCAGCGACCCGCTTAAAAGCTTGATTCTTCTGACACAACAGTCTCGAACTTAAGCTG
>sig_4616
CTTGAGTATTAAGGAAGTAAAAGTAAAAGCAAGAAAGATCTGATCTAGAGGATCATAATC
>sig_4617
CTACGCCTGAATAAGTGATAATAAGCGGATGAATGGCAGAAATTCGAAAGCAAGCTNNNN
>sig_4618
TTTAAGAAGGAGATATACATATGCACCATCATCATCATCATTCTTCTGGTCTGGTGCCAC
>sig_4619
TTCTTCGGCACGGGCAAATTGCTGAATATTCCTTTCCGACGCTCACCGGGCTGGTTGCCC
>sig_4620
ATAACCCTGATAAATGCTTCAATAATAAAAAAGGATTGATTCTAATGAAGAAAGCAGACA
>sig_4621
CACACCAGGGACAGGCGGCCGCAGTTGCTGGCACGCCTGGCACCGGCCGAAACCAAAACA
>sig_4622
GTTTTCCCAGTCACGACGTTGTAAAACGACGGCCAGTGAGCGGAAGAGCGCCTGATGCGG
>sig_4623
GTTCTATGGCCCAGGAGGAAGAGGAGGAAGAGCAAGGAAGAACTTGAGAATTCTAGAAGC
>sig_4624
ATTCCGCTTTATCCATCTTTGCAAAGCTTAGATCTCGACGCTCTCCCTTATGCGACTCCT
>sig_4625
TCCCGATGAACCCGCGGAACAACGCCGACGACGCCAGCGACGCCGCCGTGGGCTGGACCG
>sig_4626
CGGCCGGGCGTCGTTCTGGGCTCATGGTAGATCCCCCTAGAGTCGAGATCTGGATTGAGA
>sig_4627
AATAATTCGCTAGAGGGCCCTATTCTATAGTGTCACCTAAATGCTAGAGCTCGCTGATCA
>sig_4628
TGAATAAATTGCAGTTTCACTTGATGCTCGATGAGTTTTTCTGAGGGCGGATCCCCCTCA
>sig_4629
GCTTCATATGATGCTTGAATTCGTAATCATGGTCATAGCTGTTTCCTGTGTGAAATTGTT
>sig_4630
ATCGATCCCGAGGTTGTTGTTATTGTTATTGTTGTTGTTGTTCGAGCTCGAATTAGTCTG
>sig_4631
AGCCAAGCTTATTGAAGCTGCCACAAGGCAGGAACGTTGGATGGTTCCCATCCTGCCAAG
>sig_4632
CGGATTTGTCACCTACAGTAACGAAGCCAAAGCGCAGATGATCGGCGTACGGGGGGGGGG
>sig_4633
GGTGATGGTACCGTTTGTCAAAAGATCTAAAAGAATTGAAAAAGATCGTCTGGATTATAA
>sig_4634
GAATTCTAGATTCGAGCTCGGTACCCGGGGATCCTCTAGAGTCGACCTGCAGGCATGCAA
>sig_4635
GGGGCCCTCGAATCCTGCAGGAATTCCTCGAGACGTACGGTGCGCGCGATGCATTCGAAG
>sig_4636
GGATCCGGTGATTGATTGAGCAAGCTTATCGATGATAAGCTGTCAAACATGAGAATTCTT
>sig_4637
AAGCTTATCGATACCGTCGACAGGCCTTCCCTCGATCTTCTCGAACTGCGGATGGCTCCA
>sig_4638
GCCTCGACCACGGCGAACCGCTGGTGCTCGGGCCACTCCTCGGCCGCCGCGACGCCGGGG
>sig_4639
TCTTTTCAAACAACAAACCAAAGAAGAAGAAGAGGACGTTCAAACGTTACCCTTGGTTAT
>sig_4640
TGAGCGCGCGTAATACGACTCACTATAGGGCGAATTGGGTACCAAGCTCAGAATAAACGC
>sig_4641
ACCTCTAGAAGAAGCTTGGCCAGCTGGTCGACCTGCAGATCTGCGACGCGAGGCTGGATG
>sig_4642
GACAGATGCACCATTCTGTAAGCTTTTTGCAAAAGCCTAGGCCTCCAAAAAAGCCTCCTC
>sig_4643
AAGTTCTTCTCCTTTACTCATTTTTTCTACCGGTTCTAGAAGCCCGGGCTCTAGAGTCGA
>sig_4644
GCCGCTGTAAAGTGTTACGTTGAGAAAGCTGCTCCCTGCTTGTGTGTTGGAGGTCGCTGA
>sig_4645
TATCATTTTACGTTTCTCGTTCAGCTTTCTTGTACAAAGTGGTTGATAACAGCCATCATC
>sig_4646
TTCTCGAACTGCGGATGGCTCCAGTTGCCCTCGAGCTTGTCGTCGTCGTCCTTGTAGTCG
>sig_4647
CAGAATTCGGATCCCCGATATCCATGGGACTCTTGTCGTCGTCATCACCGGAGCCACCAC
>sig_4648
CCTGGCAGTCGATCGTACGCTAGTTAACTACGTCGACATCGATAAGCTCTAGATCAAGCT
>sig_4649
GTGCGGCCGCAAGCTTGTCGACGGAGCTCGAATTCGGATCCGATATCGCCATGGAACCGC
>sig_4650
AACTCATCAATGTATCTTATCATGTCTGGAATCTAAAATACACAAACAATTAGAATCAGT
>sig_4651
TACGCGGCCGCGGTACCATAACTTCGTATAGCATACATTATACGAAGTTATGTTTAAACG
>sig_4652
GGCAGAAAGGCCAGCCTCGCAGAGCAGGATTCCCGTTGAGCACCGCCAGGTGCGAATAAG
>sig_4653
CCCAGTCACGTAGCGCATCAGAGCAGATTGTACTGAGAGTGCACCATAGGAAGATCCAGA
>sig_4654
CTGTCATAGCTGTTTCCTGTGTGAAATTGTTATCCGCTCGGTCGACACAACATACGAGCC
>sig_4655
TAAATGAATCAAAGCGCTTGCACGAAGTACTCTAGGAGTAATTTTTATTTTCATAGCACT
>sig_4656
GATCATGCATGAGCTCGAATTCCCGGGGATCCGTCGACCTGCAGCCAAGCTTCGATCCCG
>sig_4657
TCGACCGATGATAAGCTGTCAAACATGAGAATTCTATTTAATCACTTTGACTAGCAAATA
>sig_4658
TAATCTATTAAAGGTCATTCAAAAGGTCATCCACCGGATCAGCTTAGTAAAGCCAATCCC
>sig_4659
ATGCCTGGCAGTCGATCGTACGCTAGTTAACTACGTCGACATCGATAAGCTCTAGATTTA
>sig_4660
TCGAGTGCGGCCGCAAGCTTGTCGACGGAGCTCGAATTCGGATCCCGACCCATTTGCTGT
>sig_4661
AACTCCATATATGGGCTATGAACTAATGACCCCGTAATTGATTACTATTACAGTATTACG
>sig_4662
TAGGCCTTAAGATCAGCTCCCCGTTTTTCACGCCTCCAGTTAAATCCCCCTTTGTTTTAA
>sig_4663
CGCGTGGCGCCTGCAGGTCGACTCTAGAGGATCCCCGGGTACCTTGCTAGCCGTAATCAT
>sig_4664
TACGCGGCCGCGGTACCATAACTTCGTATAGCATACATTATACGAAGTTATGTTTAAACT
>sig_4665
AAGTTCCTATACTTTCTAGAGAATAGGAACTTCGGATCAATTCATCGATGCAGGTGGCAC
>sig_4666
GGGCGTAATTTTTTTAAGGCAGTTATTGGTGCCCTTAAACGCCTGGTTCTACGCCTGAAT
>sig_4667
CAAATGGGTCGGGATCTGTACGACGATGACGATAAGGATCCGAGCTCGAGATCTATGTCA
>sig_4668
TCCCCGGTCGAGATGAGCCACCATCACCACCATCACGGCGAATTCAAGATCTTGGAAGAG
>sig_4669
GGGGGATCTCGGGAAAAGCGTTGGTGACCAAAGGTGCCTTTTATCATCACTTTAAAAATA
>sig_4670
CACCTAGAGGCCGAGGCCGTAGCCTTGGCTGCCGCCCATGCCGAGGTTCATGGGGTCGGC
>sig_4671
TCCTCTGTTCTCCTAGACCTCGCAACCCTCCGCCATAACCTCACCGAATTATGTGAGTTA
>sig_4672
AAATTAATATTATTTGTTTTTTCTCTTATTTGTTGTGTGTTGAATTTGAAAATATAAGAG
>sig_4673
AAAAATGGAGACGTACTAATCTTCCAATAATCTCACTTTTAGTACTCTCCCCTATGTTAT
>sig_4674
GCCTACATACCTCGCTCGCGGAAGAGCGCCCAATACGCAAACCGCCTCTCCCCGCGCGTT
>sig_4675
TTCTGAGGTCATTACTGGACCGGATCTGAATTGCTATGTTTAGTGAGTTGTATCTATTTA
>sig_4676
TAAAGGGAGAGACCATAGATGGAATTCGAGCTCGGTACCCGGGGATCCTCTAGAGTCGAC
>sig_4677
TGGATATACTAAAGTAAAAGACTTTACTTTGTGGCGTAGCTAGCTAGATTACTGATCGTT
>sig_4678
CTCGGTACCCGGGCCCGAATGCCGGCATTCTCGAGGGGATCCTCTAGAGGGGGATCCTCT
>sig_4679
TCGACCTCGAGGGGGGGCCCGGTACCGAGGACGCGTCAATTCTTGAAGACGAAAGGGCCT
>sig_4680
TGACAGCTTATCATCGATAAGCTAATTCTCACTCATTAGGCACCCCAGGCTTTACACTTT
>sig_4681
TTACGTTTCTCGTTCAGCTTTCTTGTACAAAGTGGTTGATAACAGCATGAGTAAAGGAGA
>sig_4682
CCGGGGGCGCGCCGGATCCTTAATTAAGTCTAGAGTCGATTTAAATGACTGTTTAAACCT
>sig_4683
ACGCGAACTCACTGTTCAGTGCGGCGATACGTGCTCGGTGAGTTCCACTACAGCGAGGTA
>sig_4684
TGCGGGATTCGGGCAGCGTTGGGTCCTGGCCACGGGTGCGCATGATCGTGCTCCTGTCGT
>sig_4685
ACTCTTCAAACTTCATTCCCCTACTTAGCAATGAGTAGGGGAAAAAGAAAGAGTAATTAC
>sig_4686
CGGATGTCGGACTAGGTGAGTGGGGTGGAGGTTTCGGATGCGTTAACCATCAGTACTTGG
>sig_4687
ATGATTACGCCAAGCTCGAAATTAACCCTCACTAAAGGGAACAAAAGCTGGGTACCGGGC
>sig_4688
CCGCGCCGCCCCGACTGCATCTGCGTGTTCGAATTAATTCGCCAATGACAAGACGCTGGG
>sig_4689
CCTGAAAAAGGGCATCAAATTAAACCACACCTATGGTGTATGCATAAGGAGGAAAAACAT
>sig_4690
CGTTTTTAAGGGGTTTGTAGACGGAAAAATTATTTTATTAAAGAGTAGTTCAACAAACGG
>sig_4691
AGGGCGCGGAGCCTCGAGGGAGCCACGGTTGATGAGAGCTTTGTTGTAGGTGGACCAGTT
>sig_4692
GCGGATAACAATTTCACACAGGAAACAGCTATGACAGAGCAGAAAGCCCTAGTAAAGCGT
>sig_4693
CTGCAGCAAACGACGAAAACTACGCTGCAGCAGTTTAATAAGCTTAATTAGCTGAGCTTG
>sig_4694
TTTTTGGTCGCCTTTGTCTTTGATACGCTGAATTAGCCAATCAGCGACTACTTCTGCAGC
>sig_4695
GCTCTGCAGCCCGGGATCCGGCTGCTAACAAAGCCCGAAAGGAAGCTGAGTTGGCTGCTG
>sig_4696
TGGATCCGGCCCATTGGCTGCCTCCCACACTTGGATATGCCTCCTCGGAGCCTTATAGAA
>sig_4697
GAGACCACAACGGTTTCCCTCTAGAATTACCTCATATAGCATACATTATACGAAGTTATC
>sig_4698
GCCAGTGAATTCCCCGGATCCGTCGACCTGCAGGTCGACGGATCCGGGGAATTCGTAATC
>sig_4699
GTGGTTAACTCGACATCTTGGTTACCTCCACGGGGAGAGCCTGAGCAAACTGGCCTCAGG
>sig_4700
ATGAATTCACGTGGCCCAGCCGGCCGTCTCGGATCGGTACCTCGAGCCGCGGCGGCCGCC
>sig_4701
TCTGAGATGAGTTTTTGTTCTAGAAAGCTGGCGGCCGCTAAGCCTAAGGCAGCTTGACTT
>sig_4702
TAACAGAATAAGTTGTGGAAAGCGTGAAGCGTGCAAACATGGCAGGCCTTGCGCACCACG
>sig_4703
CCCTGGTGCCACGCGGTTCCATGGGATATCTGTGGATCCGAATTCGAGCTCCGTCGACAA
>sig_4704
TTCACAGGTCAAGCTTATTATTTTTCGAACTGCGGGTGGCTCCAAGCGCTGAGACCATGG
>sig_4705
TATTTATAGGATCTGTGATTGTAAATAAAATGTAATTTACAGTATAGTATTTTAATTAAT
>sig_4706
GGTGGTTTGTTTGCCGGATCAAGAGCTACCAACTTCTTTTTCCGAAGGTAACTGGCTTCA
>sig_4707
GTTTTCCCAGTCACGACGTTGTAAAACGACGGGATCCCCGGGAATTCTTGAAGACGAAAG
>sig_4708
GCGCGCAATTAACCCTCACTAAAGGGAACAAAAGCTGGAGCTCTTATATTCCCCAGAACA
>sig_4709
TACACTCCAGGCCGGAAAGAGCAAGGGGAGCCCATGACCCCTCGCCGCACGCCAGCCCGC
>sig_4710
GTGAGCTAACTCACATTAATTCGGTGAGGTTATGGCGGAGGGTTGCGAGGTCTAGGAGAA
>sig_4711
AAGCACATCATCATCATAAGCTTGGTACCAGCTGCAGATCTCGAGCTCCCCCGATTTAGA
>sig_4712
CACGACATGCACCGAGCCGTCGCTGTCGCGCGTGAGGATCACCGGCGTTTCGCCCACGAA
>sig_4713
AAGTCAACCTGACTAGAGGATCTTTGTGAAGGAACCTTACTTCTGTGGTGTGACATAATT
>sig_4714
GGCCGCGGATCTGATCCCGGGCGGGTACCTTTGAATTCCACTTAATTAAGAAGGCCGGCC
>sig_4715
TCTAGGTGAAGATCCTTTTTGATAATCTCATGCATGACCAAAATCCCTTAACGTGAGTTT
>sig_4716
GGCCGCTGTGTGAAATTGTTATCCGCTCACAATTCCACACATTATACGAGCCGGAAGCAT
>sig_4717
AAGCTTAAGATCTCAGACGACGTTTCGTACCAGCACCTTTTGCCCACCGCCCGCGTCAGC
>sig_4718
TAATTAAGCTTGGCTGCAGGTCGACGGATCCGTGATGGTGATGGTGATGCGATCCTCTCA
>sig_4719
TGAATTCGTATTTGTAGAGCTCATCCATGCCATGTGTAATCCCAGCAGCAGTTACAAACT
>sig_4720
ACCACGATGCCTGCAGGAGCAGAAGAGCATACATCTGGAAGCAAAGCCAGGAAAGCGGCC
>sig_4721
TCGATACCGTCGACCTCGAGACGCGCCCTGTAGCGGCGCATTAAGCGCGGCGGGTGTGGT
>sig_4722
AGTCACGTCTGGTCGACCTCGAGGGGGGGCCCGGTACCCAATTCGCCCTATAGTGAGTCG
>sig_4723
TTGAACGATCGGGGAAATTCGAGCTCGGTACCCGGGGATCCTCTAGAGTCCCCCGTGTTC
>sig_4724
GTTGCGCCGACAATGACAACAACCATCGCCCACGCATAACCGATATATTCGGTCGCGCTA
>sig_4725
TAATTAATTGGGGACCCTAGAGGTCCCCTTTTTTATTTTCTGAACGGTCTGGTTATAGGT
>sig_4726
CATCTTCCCGACAACGCAGACCGTTCCGTGCTGTAGTGCCATTTACCCCCATTCACTGCC
>sig_4727
CTCACTATAGGGAGATAATTAAGCTCATAAATTAAACCTCGCCATATATTCTTTTCATTT
>sig_4728
CACCTGACGTAACTATAACGGTCCTAAGGTAGCGAAAGCTCAGATCTGGGCAGGAAGAGG
>sig_4729
TCACTATAGGGCGAATTGGCCAAGTCGGCCGAGCTCGAATTCGTCGACCTCGAGGGATCC
>sig_4730
CCTCAACCTACTACTGGGCTGCTTCCTAATGCAGGAGTCGCATAAGGGAGAGCGACGACC
>sig_4731
ATGATGATGATGCATGGTATATCTCCTTCTTAAAGTTAAACAAAATTATTTCTAGAGGGG
>sig_4732
TGGATCTAAGTAAGCTTCGAATCGCGAATTCGCCCACCATGCTGCTGCTGCTGCTGCTGC
>sig_4733
TAGTAGATGGCACCGGGCAAAAAGCTGAGATTAAAGATAAAGGTATTGGTAAATAAGGGC
>sig_4734
GGGCGAATACGAAGCGCTTGGATACAGTTGTAGGGAGGGATTTATGGCAGAAGCGGTGAT
>sig_4735
ACCAAGTGTCGAAATTAATTTGCCCATTTTTAAAGGATTGTCAAATGTCGCTTTATTAAC
>sig_4736
TACACGCCCCTTATTTGTGCTTGATTAGATGATCCCCCTGCTCGAGCCGGGCCCGAGTAA
>sig_4737
GAAATAATTTTGTTTAACTTTAAGAAGGAGATATACCATGGGAATTCTACGTAGCGGCCG
>sig_4738
ATCTTTTTTTCAGAAAATCCCAGTACGTAATTAAGTATTTGAGAATTAATTTTATATTGA
>sig_4739
AACGCGCGAGGCAGTGGAGCTGTAATATAAAAACCTTCTTCAACTAACGGGGCAGGTTAG
>sig_4740
ACATGAGAATTAAGATCAATTCGCGCTAACTCACATTAATTGCGTTGCGCTCACTGCCCG
>sig_4741
TATTAGTGGTGGTGGTGGTGGTGTTTGTAGAGCTCATCCATGCCATGTGTAATCCCAGCA
>sig_4742
TTGTGTTACTCATAGCGCGTAATATTTGTCTAGGGAGATCAGCCTGCGGGTCACGTGCAG
>sig_4743
ACTGGCCTAATACGACTCACTATAGGGAGCTCGAGGATCCTAGGAATTCGTCGACAAGCT
>sig_4744
ACGATCCTCATCCTGTCTCTTGATCAGATCCGCCTAGAGAAGGAGTGAGGGCTGGATAAA
>sig_4745
GTGAATCCAGTGGCAGTCAATGGTCGGATGGGGCGCGCCTAAACGGATATCATCATCGCT
>sig_4746
ACCTTGATACTTACCTGCCCAGTGCCTCACGACCAACTTCTGCAGCTTAAGCGGCCGCAA
>sig_4747
GAACGAGCAGTAATTCTAGAGTCGGGGCGGCCGGCCGCTTCGAGCAGACATGATAAGATA
>sig_4748
GCTCCTCGAGATCCAGATCTGGATCCTCTAGAGTCGACCTGCAGGCATGCAAGCTTGGCA
>sig_4749
CGCGGGCCCATGGTACCCGGGGATCCTCTAGAGTCGACCTGCAGGCATGCAAGCTTGGCG
>sig_4750
AGCGGTGGCAGCAGCCAACTCAGCTTCCTTTCGGGCTTTGTTAGCAGCCGGATCTAAGCC
>sig_4751
CGAAGGCCATGTCGCAGACCAACTCGGGCAACATCATGATGCAGCGCTCGAACTTCAAGG
>sig_4752
GTTAGCTAGGGCCCGGGATCCTCGAGAATTCAAGCTTCATATGACGACCTTCGATATGGC
>sig_4753
GATATACCATGGCTAGCATGACTGGTGGACAGCAAATGGGTCGGATCCGAATTCGAGCTC
>sig_4754
CCGCTCATTAGCGTCGGGCTGGGTATCTGATTGCTTTACGCATGGTGAATACACTGCCCG
>sig_4755
CGGATCCGCCATGGCTAGCAAAGGAGAAGAACTCTTCACTGGAGTTGTCCCAATTCTTGT
>sig_4756
CACAGAATCAGGGGATAACGCAGGAAAGAACATGGATCTGCGCGTCCCCCTTGGTCAAAT
>sig_4757
TCGCCAGATACCGGCCTCCATCGGAGAAACTGTCCGAGGTTATGTTGACGATGCCGAAAA
>sig_4758
TTTCACACCGCATACTGATTGCCCTTCACCGCCTGGCCCTGAGAGAGTTGCAGCAAGCGG
>sig_4759
TGGGGTGTGTGATACGAAACGAAGCATTGGGATCCCCGGGAATTCACTGGCCGTCGTTTT
>sig_4760
CAGCATATTTGATAGTCTGGCGTAACCATCATCGAGATCGATCCTCTACGCCGGACGCAT
>sig_4761
ATTTACGCCAAGCTTGCATGCCTGCAGGTCGACTCTAGAGGATCCCCGGGTACCGAGCTC
>sig_4762
CCCTCTAGCTGATCACCGCGGCCATGATGGCCGGACAAACAACAGATAAAACGAAAGGCC
>sig_4763
TTGTTGCCATTGCTGCAGGGGGGGGGGGGGGAGGGGGGGGGGGGGGCTGGAAACACATTT
>sig_4764
CCGGTTAATTAATCGATAAGCTCTGCTTTTTGTTGACTTCCATTGTTCATTCCACGGACA
>sig_4765
CACGAGGCCCTTTCGTCTTCAAGAATTCTCATGTTTGACAGCTTATCATCGAGATTTTCA
>sig_4766
AGCTCGTCGACAGGCCTGACGTCGGGCCCGGATCCGCCCACACGGCACCGGTGAATTCCT
>sig_4767
CACGGTGCCTGACTGCGTTAGCAATTTAACTGTGATAAACTACCGCCGATGATAAGCTGT
>sig_4768
CTATTAATTGTTGCCGTGAAGCCAGAGTAAGTAGTTCGCCAGTTAATAGTTTGCGTAATG
>sig_4769
GGGGTTATGCTAGTTATTGCTCAGCGGACTAGTGTTTAAACTTTTTTTTTTTTTTTTTTT
>sig_4770
CACTTTTCGAGGAGATCATGCACATGATGACGAAGCTTGCGGCCGCACTCGAGGATCCGG
>sig_4771
TTGTTTGCACGAACCATATGTAAGTACTTCCTTAGATAACAATTGATTGAATGTATGCAA
>sig_4772
AGCTTCTAGAGATCGGTCGACGGATCCGGCAGAATTTTACGCTGACCAATGACGCGACGA
>sig_4773
GACTCTCTACTGTTTCTCCATACCTGTTTTTCTGGATGGAGGAATTCATATGACCATGAT
>sig_4774
CGTGCTGCTGACCGAGGCCCCCCTGAACCCCAAGGCCAACCGCGAGAAGATGACCCAGAT
>sig_4775
AGATCTAATACTCAAGTACAATTTTAATGGAGTACTTTTTTACTTTTACTCAAGTAAGAT
>sig_4776
ATGTTGGTTTCTACGCAGAACTGAGCCGGTTAGGCGGAATTCCTCGACCCTTTCCGACGC
>sig_4777
GCACGAAGGTCCTGCTGCCGTACTCGCAGCAGGGGGCCAGGATGTCGAAGGCGAAGGGCA
>sig_4778
GGGTTATGCTAGTTATTAGCCCAGCTTGCAGCCGCCGGAGGGCTCCCGCTGGCCCTGAGG
>sig_4779
TTATTGGATGTTGGAATTCCATTCGCCATTCAGGCTGCGCAACTGTTGGGAAGGGCGATC
>sig_4780
GCGGATAACAATTTCACACAGGAAACAGCTATGACCATGATTACGAATTCAGATCTGAAT
>sig_4781
AGTCCTTGTGTAGGATGAGGTTTTCCACCTCAAACTTCATCTCCCCTTGCGTGTTGGAGT
>sig_4782
TTTCGTAACAGTTTTGTAATAAAAAAACCTATAAATATGAAATTCTTAGTCAACGTTGCC
>sig_4783
CATGGTGGCTTTACCAACAGTACCGGAATGCCAAGCTTACTTAGATCGCAGATCTCGAGG
>sig_4784
GATGCTGATCATGGAATTCACTGGCCGTCGTTTTACAACGTCGTGACTGGGAAAACCCTG
>sig_4785
CCAGATCTGGGTACCGGTGGTGGCTCCGGTGATGACGACGACAAGAGTCCCATGGATATC
>sig_4786
AGTGGAAAGACGCGCAGGCAAAACGCACCACGTGACGGAGCGTGACCGCGCGCCGAGCGC
>sig_4787
AGCTCCTCGCCCTTGCTCACCATCAGGATCCCGGGCCCTATCACCACTTTGTACAAGAAA
>sig_4788
TAGATGCTTTATTGCGGTAGTTTATCACAGTTAAATTGCTAACGCCAGTCTCGAACTTAA
>sig_4789
TACGAACCGAACAGGCTTATGTCAACTGGGTTCGTGAATTATCCATTGCTGTTGACAAAG
>sig_4790
ACGAATTCGCTAGCTGCAGATCTCGAGCATGCGAGCTCGGATCCAAGCTTATTAATTTAA
>sig_4791
GTCAATTCGTCTACTAACTAGGCTTGCTTTGTGTCAAATGGCAAACTAGAGTGGTCGCAT
>sig_4792
TCGACCTGCAGGCGCCACGCGTACGTGCACGACGTCTTAAGCTTGGCGTAATCATGGTCA
>sig_4793
TTCGCCCTATAGTGAGTCGTATTACAATTCACTCGATCGGCTCGCTGATCAGCCTCGACT
>sig_4794
CCTCTATAGTGAGTCGGGATCGCTAGTTAGTTAAGCTTGCATGCCTGCAGGTCGACTCTA
>sig_4795
AACGCGCGGGGAGAGGCGGTTTGCGTATTGGGCGGCCCTCAGGGCCAAGCCTGCTTTTTT
>sig_4796
GCGCCCATTTAATGGCGAAGAGAATCAACACTGGCAGCTGCACGCGCACTTTTATCGCCT
>sig_4797
TCCGGCCTGACTAGAGGAAATTTAAAATAATTTTCTGACCGCGCAACGCCTTGCAGGCCA
>sig_4798
CTTTTTCATGAGGAAGTTTCCATTAAGAAATTGTTATCCGCTCACAATTCCACACATTAT
>sig_4799
TCCCTAGACCGCGGCTAGAAAGCTTCCTAGAGGTACCCTAGACCCGGGGGGGTCGACGCG
>sig_4800
ACGCGTCTTAAGGCGGCCGCGGTACCCGGCCCGTCGACTCTAGAGCTCTGCAGGCATGCG
>sig_4801
ACCGCATTGAAGGCCAAAAAACTGCTGCCTTCGGATCCTAGAAGCTTATCGAATTCGATA
>sig_4802
AATTGCCCGTCGTATTAAAGAGGGGCGTGGGGTCGACGATATCATGCATGAGCTCACTAG
>sig_4803
TACAAAGTGGTGATAGGGCCCGGGATCCTGATGGCCTCCTCCGAGGACGTCATCAAGGAG
>sig_4804
ATGTTTGACAGCTTATCATCGATAAGCTTGGCTGCAGGTCGACGGATCCCCTGACACCAG
>sig_4805
AGATTCCGAATACCGCAAGCGACAGGCCATGTTTGACAGCTTATCATCGATAAGCTTTAA
>sig_4806
TGCAAGCAGAATTCACGGCGATCTTGCCGCCCTTCTTGGCCTTAATGAGAATCTCGCGGA
>sig_4807
TCTAGACGTGCAGATTAACTTTAAGATATCATTGCGGCCGCCTGCACCAAGCTTATCGAT
>sig_4808
CATATGGCTAGCTCGCGAGTCGACGGCGGCCGCGAATTCCTCGAGCCCGGGTGCTTTGCC
>sig_4809
CTACCCGGTAGGGCGCGCCGGGATCCCTAGAATCGATCCTAGAAAGCTTCCTAGACCGCG
>sig_4810
TTCCCATATGCGCTCCCTTCTCTGACGCCGTCCACGCTGCCTCCTCACGTGACGTGAGGT
>sig_4811
GTGGTGATATTAATGAATCGGCCAACGCGCGGGGAGAGGCGGTTTGCGTATTGGGCGCTC
>sig_4812
ATAACTTCGTATAATGTATGCTATACGAAGTTATTAGGTCCCTCGAGGGTACCGCATGCG
>sig_4813
GCTGGCTGGGCATGCCGGCCGGCCTGCGGTTGACAGTTCCGGTTAATTAATCGATAAGCT
>sig_4814
CACCATTTACGAACGATAGCGTCCGGACTCAGATCTGGATCACAAGTTTGTACAAAAAAG
>sig_4815
GCCCTGCAGGCCTCGAGTTCGAATCTAGAAGATCTGGTACCGAGCTCGAATTCCCGGGAT
>sig_4816
ATCGCTACAAACGACATCACCATGATGAAGGGTGTGGACGACTGCTTCGTGTACAAAATC
>sig_4817
TAATGACTAAGCGGAGACTCTAGAGGGTATATAATGGAAGCTCGAATTCCAGCTTGGCAT
>sig_4818
TCTTCAAGAATTCCCGGGGATCCGTCGACCTGCAGCCAAGCTTCTTGGATGCTGTAGGCA
>sig_4819
AAGTAGAGGTTCTCTGCAGGTGTGCCACCTGACGTCAATGCCAATAGGATATCGGCATTT
>sig_4820
CCGGCGTTAAGGTTTCTTCTGTTGAAGTAACACTCGCCTCTTCGGGGTCCATGCGCGCTT
>sig_4821
CCAAACTCATCAATGTATCTTATCATGTCTGGATCCTCTAGAGTCGACCGATGCCCTTGA
>sig_4822
GCTGACTCTAGCTAGAGGATCCCCGGGTACCGAGCTCGAATTCCTCGACCTGCAGGCATT
>sig_4823
TTTTGTTCAGCAGTATGCTGATACAGTGAAATACTTAAGCGAGAAAAAAGGATCAACTAG
>sig_4824
AGCTCGAATTGGCCGCACTTGTGTATAAGAGTCAGAATTCCACAAATTGTTATCCGCTCA
>sig_4825
TGCTAGTTATTGCTCAGCTTATTGTTCAGCGGTGGCAGCAGCCAACTCAGCTTCCTTTCG
>sig_4826
CGTCCGGCGTAGAGGATCGATCCCGCGAAATTAATACGACTCACTATAGGGAGACCACAA
>sig_4827
AATATGTATCCGCTGATCCCCATCCTATCGATGATAAGCTGTCAAACATGAGAATTAAAT
>sig_4828
GGGATCCTCAGTTGTACAGTTCATCCATGCCATGTGTAATCCCAGCAGCTGTTACAAACT
>sig_4829
TTAGGGATAGGCTTACCGAGCTGGGAGCTCGTCGACAGGCCTGACGTCGGGCCCGGATCC
>sig_4830
TTCTGGCAAATATTCTGAAATGAGCTGTTGACAATTAATCATCGATAAGCTTCTTGGATG
>sig_4831
AGAGAATAGGAACTTCGGATCAATTCATCGATGCAGGTGGCACTTTTCGGGGAAATGTGC
>sig_4832
TGGGGTTTCTACAGGACGTAACATAAGGGACTGACCACCCGGGGATCCTCTAGAGTCCCC
>sig_4833
TTCTTCTCTAGTCATTATTATTGGTCCCAGATCTGGTTGAACTACTCTTTAATAAAATAA
>sig_4834
CTCTCTTTTATAGGTGTAAACCTTAAACTGTAATGAATTCGAGCTCGGTACCCGGGGATC
>sig_4835
TTCGCCAGGCTCAAGGCGAGCATGCCCGACGGCGAGGATCTCGTCGTGACCCACGGCGAT
>sig_4836
CGACCTGCAGCCAAGCTCTCGAGAGCTTGGCGTAATCATGGTCATAGCTGTTTCCTGTGT
>sig_4837
CACCGCTTGATGCCTGCCGCCCCTCACTGTGAGAGGTAGGGCAGCGCAAGTCAATCCTAG
>sig_4838
AACTACCGCATTAAAGCTTATCGATGATAAGCTGTCAAACATGGCCTGTCGCTTGCGGTA
>sig_4839
GAGGGTAGGTCGACGGATCCCCTAGCACTCCCGGGTTTAGCACTCCCGGGTTTAGCACTC
>sig_4840
GAGCGTAGCGAAAAATCCTTTTCTTTCTTATCTTGATAATAAGGGTAACTATTGCCCAGA
>sig_4841
GCGACGACTCCTGGAGCCCGTCAGTATCGGCGGAATTAATTCCCGGGGATCCGTCGACCT
>sig_4842
AGGGGTTCCGCGCACATTTCCCCGAAAAGTGCCACCTGCATCGATGAATTGATCCGAAGT
>sig_4843
CAGCTGATCTCTTGTACAGCTCGTCCATGCCGAGAGTGATCCCGGCGGCGGTCACGAACT
>sig_4844
ATAGAACGCGTTTTGTTGTTCTTTGTTGAATTTGTTGTCTACGGCTTCATCGTGTTGCGC
>sig_4845
GGCTTGTTATTGTCTTCTTTGCCAGGCTTGTTATTGTCTTCTTTGCCAGGCTTGTTATTG
>sig_4846
ACGCCGGCACAGGAGGCCGCACGCACCCGCGCTGCTAACAAAGCCCGAAAGGAAGCTGAG
>sig_4847
ATGGCTGTTATCAACCACTTTGTACAAGAAAGCTGAACGAGAAACGTAAAATGATATAAA
>sig_4848
ATGTCTAAAAAGCTTATCGATACCGTCGACGTCACGCGTCCATGGAGATCTCGAGGCCTG
>sig_4849
AGCGCTTTTGAAGCTAATTCGATCATGCATGAGCTCACTAGTGGATCCCCCGGGCTGCAG
>sig_4850
ACCGCCGCCGGGATCACTCTCGGCATGGACGAGCTGTACAAGGCTTAGAGCTCGAATTTC
>sig_4851
GGCCCCCCCTCGAGGTCGACGGTATCGATAAGCTTACTGGTTCCGGCGCCGGAGCGAGTG
>sig_4852
AGTCATGCTAGCCATGATAGATTCCTCTTTGAGCACAGATCTAGTTAGAAGTTCGAATCG
>sig_4853
GGCGGGCAGGACGCCCGCCATAAACTGCCAGGAATTGGGGGCGGCCCCGTACCCAGCTTT
>sig_4854
GAGCCATAAGGGATCCCCCTCAAGTCAAAAGCCTCCGGTCGGAGGCTTTTGACTTTCTGC
>sig_4855
CCATGGGCTAGCTTATCATCGCCATTGCTCCCCAAATACAAAACCAATTTCAGCCAGTGC
>sig_4856
TGCAGAATTCGCCCTTCCCTCTAGATGCATGCTCGAGCGGCCGCCAGTGTGATGGATATC
>sig_4857
CCTTGACGGCCGAATTCCAGATAACTTCGTATAATGTATGCTATACGAAGTTATCCCTTT
>sig_4858
GCGATCGGTGCGGGCCTCTTCGCTATTACGCCAGCTCAAGGTCTCTACCGTCCTGAATTT
>sig_4859
TCCTGCCATCATCACCATCACCACTAAATCGATGCCGACACCCGCCAACACCCGCTGACG
>sig_4860
GCAGCGTCAGCGGGTTCTCGACGGTCACGGCGGGCATGTCGATCACGATGAGAATGGCCA
>sig_4861
TCCAACGTCAAAGGGCGAAAAACCGTCTATCAGGGCGATGGCCCACTACAAGGGCCTCGT
>sig_4862
CTTATTCGCACCTGGCGGTGCTCAACGGGAATCCTGCTCTGCGAGGCTGGCCTTTCTGCC
>sig_4863
CAATTCCCATCAGTCACCCCAGGTAAGACCCAGGTCAGGGCCGGTTCTCACCGGCCCTGA
>sig_4864
CAGGCCATGTTTGACAGCTTATCATCGATAAGCTTGCGGTTCGGAAAAGNCGCGGTGACG
>sig_4865
TTTTTTTGCGGCCGCCCTGCAGGATAACTTCGTATAGCATACATTATACGAAGTTATGAA
>sig_4866
AGCGACACGTTGCGCAGCGGCCACGTCCTTAGCCTTATCCACGCAATCGAGAACGTACTG
>sig_4867
CGCAAGCTTGTCGACGGAGCTCGAATTCGGATCCGAGGTACCCATATGGCTGCCGCGCGG
>sig_4868
TGGAAGATGCCAGGAAGATACTTAACAGGGAAGTGAGAGGGCCGCGGCAAAGCCGTTTCC
>sig_4869
GATCTTCCGTCACAGGTATTTATTCGGTCGAAAAGTGCTCATCATTGGAAAACGTTCTTC
>sig_4870
TAAGGGCGACACGGAAATGTTGAATACTCATACTCTTCCTTTTTCAATATTCCCTTGTGC
>sig_4871
ACTCCCCTAGAGCTCCCATGTGAGCGAGTAACAACCCGTCGGATTCTCCGTGGGAACAAA
>sig_4872
AATCCAGTGGGACCACATGCTGAACTCCCTATCACTGCATGAGTAGGGAACTGCCAGGCA
>sig_4873
TTTTGCGTTAGGCATGTCGTAGGAATTCATACAACCTCCTTAGTACATGCAACCATTATC
>sig_4874
ACAGTTGACTGTAGCGATTCCGTCGACACCACCTACTCCCTCTCCAGCGATCGCCATGGA
>sig_4875
CTGCCACGATGTATACGTTATGAGAGTTGTAGTTGTATTCCAGTTTATGGCCCAGGATGT
>sig_4876
GAGAATCCGACGGGTTGTTACTCGCTCACATGGGAGCTCGAGTGGGGAAGATGAGGAGTT
>sig_4877
CGTTTTTCTTTTTGTGCGGGGAATTCCCGGGGATCCGTCGACCTGCAGATCTCTAGAAGC
>sig_4878
ATCTAATACGACTCACTATAGGGGCTATAGCTCAGCTGGGAGAGCGCCTGCTTTGCACGC
>sig_4879
AACTGTTGGGAAGGGCGATCGGTGCGGGCCTCTTCGCTATTACGCCAGCCCGGATCCTTA
>sig_4880
AATGGAGTCATGAACATGTGAATTCGAGCTCGGTACCCGGGGATCCTCTAGCTAGAGTCA
>sig_4881
GACAACAAAGAAGTTCAACTCTTTACACCACCATCACCACCATGGCCAGCAGCAGCAGCC
>sig_4882
AGCGCATGAACTCCTTGATGACGTCCTCGGAGGAGGCCATGGTGGCGACCGGTACCCGGG
>sig_4883
CTGCAGGAGTGGGGAGGCACGATGGCCGCTTTGGTCGGATCCTCTACGCCGGACGCATCG
>sig_4884
AAGCTTGCATGCCTGCAGGTCGACTCTAGAGGATCTCGATCCCGCGAAATTAATACGACT
>sig_4885
GATCCGGCCAATGCTTCTGGCGTCAGGCAGCCATCGGAAGCTGTGGTATGGCTGTGCAGG
>sig_4886
CCTCCCGTATCGTAGTTATCTACACGACGGGCAGTCAGGCAACTATGGATGAACGAAATA
>sig_4887
TCGAGGGGGGGCCCGGTACCCAATTCGCCCTATAGTGAGTCGTATTACGCGCGAAATGGT
>sig_4888
AACAAAGCCCGAAAGGAAGCTGAGTTGGAGGCTGAAACCGCTGAACAAACTAGTATGAGC
>sig_4889
AACTACCGCATTAAAGCTAATCGGATGATAAGCTGTCAAACATGAGCTCTCATTGTTTGC
>sig_4890
GACATCAGCGCTAGATGACGTGCGGCTTCGACCTCCTGGGCGTGGCGCTTGTTGGCGCGC
>sig_4891
GGCGTATCACGAGGCCCTATTTTAAATTCGAAAGTACTGGACTCCATGACGTTCCTGACG
>sig_4892
CTTGATACTCAGCTCTTCTCTTTTTAAACAAAACACTTAATCAAAATGCATGGGATACTG
>sig_4893
AAACGCTCATGGAAATACCTACATTTTGACGCTCAATCGTCTGGAANTTCCATTCGCCAT
>sig_4894
CATCAAACATCGACCCACGGCGTAACGCGCTTGCTGCTTGGATGCCCGAGGCTAGACTGT
>sig_4895
CACATGGCATGGATGAGCTCTACAAATACACTGGCCGTCGTTTTACAACGTCGTGACTGG
>sig_4896
ACACGTACGCGGGTGCTTACGACCGTCAGTCGCGCGAGCGCGACTCTAGAGTCGTCGACG
>sig_4897
CTCGAGGTCGACGGTATCGATAAGCTTGATTCTAGTAACATAGATGACACCGCGCGCGAT
>sig_4898
AAAAGAGTCTTTGAACAAATTTCGGATAACTATTAACTAGTGGTACCGGATCCATGCAGA
>sig_4899
GCTGAATTCACGTGGCCCAGCCGGCCGTGGATCCACGCGTCGTCGACCCGCGGCGGCCGC
>sig_4900
GAGCAGTCATTTTTTCTGAGCTCGGTACCCTCCAAGCAAGGGTCCTCCTGAAAATGTTCT
>sig_4901
CTACTGGAAAACTACCTGTTCCATGGCCCACCCTCGTGACCACCCTGACCTGGGGCGTGC
>sig_4902
CTCTAGAGCTCGTGATACGCCTATTTTTATAGGTTAATGTCATGATAATAATGGTTTCTT
>sig_4903
CGTCATCCACGTGATGGTGGTGGTGATGTGCCATGGTATATCTCCTTCTTAAAGTTAAAC
>sig_4904
GAGAAAATACCGCATCAGGCGCCATTCGCCATTCAGGCTACGCAACTGTTGGGAAGGGCG
>sig_4905
ATCGAAATTAATACGACTCACTATAGGGAGACCCAAGCTGCGCCCAATACGCAAACCGCC
>sig_4906
TGGGCCATATGGGCCCGCGGCCGCTCGAATATAGCTCTTCTTTCTTATTTCAATGATATT
>sig_4907
TCCCAGTCACGACGTTGTAAAACGACGGGATCCCCGGGAATTCTGAAAGCGACCAGGTGC
>sig_4908
CTGAATACGGGGCAACCTCATGTCGCTTCACTGACGCATCGAAGTGGAACGGCGCAAGCT
>sig_4909
ATCAGCATCGTTGGATCCGGTGGTACCCCGGGTCGACCTGCAGCCCAAGCTTCTCATCAC
>sig_4910
AAAACGACGGGATCCCCGGGAATTCTTGAAGACGAAAGGGCCTCGTGATACGCCTATTTT
>sig_4911
GCCGAACGACCGAGCGCAGCGAGTCAGTGAGCGAGGAAGCGGAAGAAGCTATTCGCCATT
>sig_4912
CGTTCGGGTTCTTGCCTTCTGTGATCTCGCGGTACATCCAATCAGCTAGCTCGATCTCGA
>sig_4913
CCGCGAAATTAATACGACTCACTATAGGCAATTTTAACTTTACTAAGGAGAATTCACCAT
>sig_4914
TCAAAGAGCTGAAAGAAATATAGTAAATAAGATATCGATCGCGGCCAGCTTGAAGTTCCT
>sig_4915
TCATCCGAGCTTGGCTGCAGGTCGACGGATCCCCGGGAATTCGGACAGTGCTCCGAGAAC
>sig_4916
AAGCGCTGCCGGCACCTGTCCTACGAGTTGCATGATAAAGAAGACAGTCATAAGTGCGGT
>sig_4917
TAGTTCGCCAGTTAATAGTTTGCGCTGCAGCGATCCGTCCCTATCGTTTCCACGATCAGC
>sig_4918
GCCAGCTGCATTAATGAATCGGCCAACGCGCGGGGAGAGGCGGTTTGCGTATTGGCGGCT
>sig_4919
CTTTGGAGCAGTCATTTTTTCTGAGCTCGGTACCCTCAAGGGTCCTCCTGAAAATGTTCT
>sig_4920
AGGAAACAGCTATGACCATGATTACGATTTGAATAGAGGGTAGAATTCATGAAAAAAACC
>sig_4921
ATGGATCCGATATCGCCGTGGCGGCTTTTGCCATTCTCACCGGATTCAGTCGTCACTCAT
>sig_4922
CCTGCAGGTCGACTCTAGAGGATCCGGATGCTGCATCATGGAATTCACTGGCCGTCGTTT
>sig_4923
GTGGTCTCCCTATAGTGAGTCGTATTAATTTCCGGGATCCACAGGACGGGTGTGGTCGCC
>sig_4924
AATGCATGGGATACTGCAGCCCCGGTAGAAAAAATGAGTAAAGGAGAAGAACTTTTCACT
>sig_4925
GGCTTTGTTAGCAGCCGGATCCATGGTCTCGAGGTGATGGTGATGGTGATGCATATGTAT
>sig_4926
CGATATCGTCGACGGTAACCCGGGCCCTGGTACCCATGGAATTCTGTTTCCTGTGTGAAA
>sig_4927
GATGCCTGCAGCAATGGCAACAACGTTGCGTGCTGCTGAAGTTGCCCGCAACAGAGAGTG
>sig_4928
GCAGGAATTCCTCGAGAAGCTTGGGCCCGGTACCTCGCGAAGGGATCCTAACTAACTAGC
>sig_4929
CCGCACCTGTGGCGCCGGTGATGCCGGCCACGATGCGTCCGGCGTAGAGGATCCGGAATT
>sig_4930
TGGAACAAAGCGTTTGGGGCGCGCCTAAACGGATATCATCATCGCTCATCCATGTCGACG
>sig_4931
AGCGGGAGCCCTCCGGCGGCTGCAAGCTGGGCTAATAACTAGCATAACCCCTTGGGGCCT
>sig_4932
CATTCAGCGACCAGGTGCCGGGCAGTGAGGGCGGCGACCTGGTGGGCGATGGCCGGTGTG
>sig_4933
CACAGGAAACAGCTATGACCATGATTACGCCAAGCTCCCAAGCTTGGGAGCTTGGCTGCA
>sig_4934
TCCTATTCTCTAGAAAGTATAGGAACTTCAGAGCGCTTTTGAAGCTCGGATCCGAACAAA
>sig_4935
CTTACAATTTTATTTACAGTCAAAAAGTACTTATTTTTTGGAGATCACTTAGATCTGATC
>sig_4936
GCCCCCGGCGCCTGACGCCCCGGGCCGCCCGGCGCCGCCCCCGGCCCCCGGCGGCCGTGG
>sig_4937
TTTTTTTCTCCATGGTAAGGGCAATTCCACCACACTGGACTAGTGGATCCGAGCTCGGTA
>sig_4938
TGCCTGCACCAGGGGGGTGGCTCTAGCTAGAGGATCCCCGGGTACCGAGCTCGAATTCAC
>sig_4939
CGCATCGGTGCCATCCATACCGGGAATTCCCCGGATCCGTGGGGATCCGGCTGCTAACAA
>sig_4940
CTTTAAGAAGGAGATATACCATGGCACATCACCACCACCATCACGTGGATGACGACGACA
>sig_4941
AGGGCACCGGACAGGTCGGTCTTGACAAAAAGAACCGGGCGCCCCTGCGCTGACAGCCGA
>sig_4942
GGCACGTTACTATGGCGTGCTGCTAGCGCTATATGCGTTGATGCAATTTCTATGCGCACC
>sig_4943
ACACTAGAAAACAGTATTTGGTATCTGCGCTCTGCAGAAGCCAGTTACCTTCGGAAAAAG
>sig_4944
AGCATACATTATACGAAGTTATCAGTCGACACCATGTCGTTTACTTTGACCAACAAGAAC
>sig_4945
CTCAGGCTCTCCCCGTGGAGGTAATAATTGACGATAGATCATTTATTCTGCCTCCCCGCG
>sig_4946
AACATCGCGGCCGCCATAAACTCCTCATCTTCCCCACTCGAGCTCCCATGTGAGCGAGTA
>sig_4947
ATCGGGAATTCCCGATTATGTCTTTTGCGCAGTCGGCTTAAACCAGTTTTCGCTGGTGCG
>sig_4948
GTTCGAGAAGATGATCTGACCATGCTTAATTTCTCCTCTTTAATGAATTCTGTGTGAAAT
>sig_4949
ACGGCGAATTCAAGATCTCACATCCCTACAGTCCCCTGCCAGGCCTGGCTTCAGTCCCTG
>sig_4950
TTTTACTGAATAAGTATGTAGTACTAAAATGTATGCTGTAATAGCTCATAGTGAGCGAGG
>sig_4951
CCAAGCGGCCGGAGAACCTGCGTGCAATCCATCTTGTTCAATCATGGTGGCCCGGGCGAT
>sig_4952
TTGACAATTAATCATCGAACTAGTTAACTAGTACGCAGGGGAACCCCCCTTCGGGGGTCA
>sig_4953
TTTTACGGTTCCTGGCCTTTTGCTGGCCTTTTGCTCACATGGATCGATCCCCCAGCTTCT
>sig_4954
CAAGACAGCTAAAGATCCTCTACGCCGGACGCATCGTGGCCGGCATCACCGGCGCCACAG
>sig_4955
AGTGATTTTTTTCTCCATTTTAGCTTCCTTAGCTCCTGAAAATCTCGTCGACGCTCTCCC
>sig_4956
ACATCCCTTAAGGCACACGGCAGGCTGCCGAGACAAGCCAAGATGCTTCAGATCCGAGGC
>sig_4957
CCCGCACCGATCGCCCTTCCCAACAGTTGCGCAGCCTGAATGGCGAATGAGCTTGAGCTT
>sig_4958
GAGGGCGGGCAAAACCTCCCCCTTCAATCGCGCCATGTTCACGCTTTGTTCTTCCATTTT
>sig_4959
TGCTAACAAAGCCGAAGAGGAAGCTGAGTTGGAGGCTGAAACCGCTGAACAATAAGCTGA
>sig_4960
CAAACGCCCAACACCCGTGCGTTTTATTCTGTCTTTTTATTGCCGATCCCCTCAGAAGAA
>sig_4961
TTTCACACAGGAAACAGGATCCGTCGACCTGCAGGCATGCAAGCTTCTAGAGATCTTCCA
>sig_4962
TTCCTGATTGATTGACCGGATCCTCTACGCCGGACGCATCGTGGCCGGCATCACCGGCGC
>sig_4963
CAATTTCACACAGGAAACAGCTATGACCATGATTACGCCAAGCTTGGCTGCAGGTCGACA
>sig_4964
TGCAGGATCCTCTACGCCGGACGCATCGTGGCCGGCATCACCGGCGCCACAGGTGCGGTT
>sig_4965
GGCGTATCACGAGGCCCTTTCGTCCTCGAGTTTACCACTCCCTATCAGTGATAGAGAAAA
>sig_4966
TTGTAAAACGACGGCCAGTGCCAAGCTTGCATGCCTGCAGGTCGACTCTAGAGGATCCAG
>sig_4967
AATAATTTTGTTTAACTTTAAGAAGGAGATATACATATGGGTACCTCGGATCCGAATTCG
>sig_4968
TGCAGGCATGCGATATCCCATGGAAGCTTGGCACTGGCCGTCGTTTTACAACGTCGTGAC
>sig_4969
GCGGTACCAGATCTTTAAATCTAGAGCTTATCGATGTCGACGTAGTTAACTAGCGTACGA
>sig_4970
CGGTAAATTGTCACAACGCCGCGGCCAATTCGTAATTGGGGACCCTAGAGGTCCCCTTTT
>sig_4971
TAGCGAGAAGTTGACCAACGGCTCCAAGACCAGCCTCGGCCAGAGCGGCGCCTCCTTGCA
>sig_4972
CAGGTATTTATTCGAAGACGAAAGGGCATCGCGCGCGGGGAATTCCCGGGGATCCGTCGA
>sig_4973
TGCACTTTAAGCCAGATGCCCATCGATTCGTAGAGCCTCGTTGCGTTTGTTTGCACGAAC
>sig_4974
ATCTCTTCTACACCATGAAAGCCGCTCTGGGGCTGAAAGGTACCAGATCTCACAACCACC
>sig_4975
TTAGAAAAAAAAGTACTTTTTACTCCTTACAATTTTATTTACAGTCAAAAGGGCCCGGCT
>sig_4976
CTGGGCCACGTGAATTCCTCGTTTCGAAATAGTTGTTCAATTGATTGAAATAGGGACAAA
>sig_4977
CAAAAACCGACTCTCGAACTGCTAACCTGCGAAGGGCCTTATCGCCGGAATTCGAGCTCG
>sig_4978
GAATTCAGATCTGCGATAAGCTTGGCGATAAGCTTCTTGGATGCTGTAGGCATAGGCTTG
>sig_4979
TAGCCTCCAAAAAAGCCTCCTCACTACTTCTGGAATAGAAGGGCGAATTCGATATCACTT
>sig_4980
CAATCCATTAACGTCACCTCAGGGTAACCTCTCTTTGCGATGGGCAACGAGAGATCCCAG
>sig_4981
GAACCTTCACACAGGCACAGGTTCTGACCAGATTCGGTGCAATCAGTGTATACAACCATG
>sig_4982
CGAATTCGAGCTCGGTACCCGGGGATCCTCTAGAGTCGACCTGCAGGCATGCAAGCTCAG
>sig_4983
TAAGCCAGCCGGCTCTTCCTGCCATCATCACCATCACCACNAAATCGATGATCTTTTGAT
>sig_4984
AGCGGTGGCAGCAGCCAACTCAGCTTCCTTTCGGGCTTTGTTAGCAGCCGGATCCGGCAG
>sig_4985
TGAGTCGAGCGGCCGCCTCCGGCGCTCGCTAGAGTCTCCGCTCGGAGGACAGTACTCCGC
>sig_4986
AGAACATAGCGTTGCCTTGGTAGGTCCAGCGGCGGAGGAACTCTTTGATCCGGTTCTTGA
>sig_4987
TAAAGCAAATAAAAAAATCATTATAAATTTTAATTAAAAAAAAAAGGTCCTTATATTAAT
>sig_4988
TACAAAAAAGCAGGCTGGCGCCGGAACCAATTCAGTCGACTGGATCCGGTACCGAATTCG
>sig_4989
CTGGACATGGTGGGGGACGGGGATTCCCCGGGTCCGGGATTTACCCCCCACGACTCCGCC
>sig_4990
ATGCCTGCAGGTCGACACTAGTGCGGCCGCCCATGGGATATCCCCGGGGTCTAGAAGATC
>sig_4991
GTGGATCCCCCGGGCTGCAGGAATTCGCTAGCCCAAAAAAACGGGTATGGAGAAACAGTA
>sig_4992
ATCGAGCTAGGCACTTAAATACAATTATCTCTGCAATGCGGAATTCAGTGGTTCGTCCAA
>sig_4993
ACGCACCCGGCGGCCGCGGTGAACTCCGGCCACCACCACATCACGAAGTCGGCTCGGGAC
>sig_4994
CACACAATGTACGAGCCGGAAGCATAAAGCATAAAGCCTAGAATTCTTGAAGACGAAAGG
>sig_4995
CCTCAAGAAAATGATGCTGCAAGAAGAATTGAGGAAGGAACTACTCATCTTACGTTGTTT
>sig_4996
CGGAGCTCGAATTCGGATCCGCGACCCATTTGCTGTCCACCAGTCATGCTAGCCATATGT
>sig_4997
GGAAATTCGAGCTCTAAGCACCCATTTGCTGTCCACCAGTCATGCTAGCCATGCTGTTAT
>sig_4998
GGCATCAGAGCAGATTGTACTGAGAGTGCACCATACTAGTTCTAGAGCGGCCGCCACGGC
>sig_4999
AATTTCGGATAATCTAGACTCGAGGCCGGTCTCCCTATAGTGAGTCGTATTAATTTCGAT
>sig_5000
TCCCGAATTGGGATAGCTTGCATGCCTGCAGGTCGAATATAGCTCTTCTTTCTTATTTCA
>sig_5001
GTTTTGCACCATTCGATGGTGTCGGCAGCGTTGGGTCCTGGCCACGGGTGCGCATGATCG
>sig_5002
CCCCCCCCCATGACATTAACCTATAAAAATAGGCGTATCACGAGGCCCTTTCGTCTCGCG
>sig_5003
AAATTAATTCTCAAATACTTAATTACGTACCAATTATTGTTTCGTGATTGTTCAAGCCAT
>sig_5004
CAATGCAACAACATTACCCGGATCAATCAGGGGATAACGCAGGAAAGAACATGTGAGCAA
>sig_5005
ACGTTCGGGGCGCGCCTAAACGGATATCATCATCGCTCATCCATGTCGACGCTCTCCCTT
>sig_5006
AGAGTAAGTAGTTCGCCAGTTAATAGTTTGCGTAAGAGGTTCCAACTTTCACCATAATGA
>sig_5007
GCAACACCTGCCTGCCAAGCAGAGTGACCACTGTGGGCACAGGGGACACAGGGTGGGGCC
>sig_5008
CAAAAATAATAGGCCTACTAGTCGGCCGTACGGGCCCTTAAGGCCGCCTGATGCGGTATT
>sig_5009
GCATGCCTGCAGGTCGACTCTAGAGGATCCCCGGGTAAAACGACGGCCAGTGAATTAATA
>sig_5010
CCGTCTTTCATTGCCATACGGAATTCGGCGAACGTGGCGAGAAAGGAAGGGAAGAAAGCG
>sig_5011
AAAACGACGGCCAGTGCCAAGCTACTCGCGACGACTTTCCTCTTCTTCTTGGGCATCTCG
>sig_5012
AGTGAATTGCTGCAGGTCGATAAGCTTATCGACGGATCCGGGGAATTCGTAATCATGGTC
>sig_5013
TACGCGTGGGCGATGGTTGTTGTCATTGTCGGCGCAACTATCGGTATCAAGCTGTTTAAG
>sig_5014
ATGCCTGCAGGTCGACTCTAGAGGATCCCCTCCGGATGGAAGACCCGGGTCTTCCATCCG
>sig_5015
ATTACCTGTCCACACAATCTGCCCTTTCGAAAGATCCCAACGAAAAGCGTGACCACATGG
>sig_5016
TTTACTCGGGCCCGGCTCGAGCAGGGGGATCATCTAATCAAGCACAAATAAGGGGCGTGT
>sig_5017
CGACTCTAGAGGATCCCCGGGCGAGCTCGAATTAGATCCTAATCTAGATTAGGTAAATTT
>sig_5018
GTCGCATGCAGATCTAGCGCTCTAGAGGATCTGCGGCCGCATTTTTGCGGCCTTTTTTTT
>sig_5019
ATCTGGTTGGCCTGCAAGGTCGAGAAAATTTATCAAAAAGAGTGTTGACTTGTGAGCGGA
>sig_5020
TGTGCGGTATTTCACACCGCATATGCCGGGCAGGATAGGTGAAGTAGGCCCACCCGCGAG
>sig_5021
ACTCTCTACTGTTTCTCCATACCCGTTTTTTTGGATGGAGTGAAACGATGCAGTTTAAGG
>sig_5022
TTTTGCTTTGAATTCCTCGAGATCCGTATTTATAGGTTTTTTTATTACAAAACTGTTACG
>sig_5023
AAGTAGAAGAATTAAAAAGATTCGTATCTAAAAACAGATTTAAAAAATTAATTAAAATAG
>sig_5024
GTACAAACTTGTGATAGATCTGAGTCCGGACTTGTACAGCTCGTCCATGCCGAGAGTGAT
>sig_5025
CCACGCTGAGCACCACCGCAGACCATCCGGCGACGACACCGACGAAGGAGGATCTTGATC
>sig_5026
GGCCCTTAATTTTCCAATAACCTAGTATAGGGGACATGCTGTTATCAACCACTTTGTACA
>sig_5027
AATTGCGTTGCGCTCACTGCCCGCTTTCCAGTCGGGTCGACGGTACCGGTTTCAGCTACG
>sig_5028
AATGTGGTATGGCTGATTATGATCTCTAGTCAAGGCACTATACATCAAATAGGTTGGAAT
>sig_5029
TCGACTCTAGAGGATCCCCGGGTACCGAGCTCGCGAATTTCTGCCATTCATCCGCTTATT
>sig_5030
ATTTCCTTGGCCAGCTCCCCAATCAATCTCCAGTACTCATTGAACTTGAGCTCCGAGTCC
>sig_5031
CGTTGGGAGCTCTCCGGATCCAAGCTTATCGATTTCGAACCCGGGGTACCAAACTCGCTC
>sig_5032
GCTGCTGCTGAATGTGACCAGTGAGGACCTCGGGTAAGGGCCCCTATAACTCTCTACGGC
>sig_5033
AAACATAACTTCGTATAATGTATGCTATACGAAGTTATAAGCTTGTCATCGTCATCACCG
>sig_5034
CAAGGCCGCCACCGCGGTGGAGCTCCAATTCGCCCTATAGTGAGTCGTATTACAATTCAC
>sig_5035
AGTATAGGGGACATGCTCATTCTAGAGTCCCCCGTGTTCTCTCCAAATGAAATGAACTTC
>sig_5036
CCGCGATATCGCTAGCTCGAGCACGTGTTGACAATTAATCATCGGCATAGTATATCGGCA
>sig_5037
CCGTTCCTGGACGTCTGGGGCGCAGGGACCACGGTCACCGTCTCCTCAGGCGGAGGCGGT
>sig_5038
TTTTTTAACCAATAGGCCGTACTGCGATGAGTGGCAGGGCGGGGCGTAATCTTTTTAAGG
>sig_5039
TTGTAAACGCCGCCTTTATGGGCAGCAACCCCGATCACCGGTGGAAATACGTCTTCAGCA
>sig_5040
TGAGCTCGAGATCTGAGTCCGGTAGCGCTAGCGGATCTGACGGTTCACTAAACCAGCTCT
>sig_5041
GACTACGCGATCATGGCGACCACACCCGTCCTGTGGATCGAGATCTCGAGATCTCGATCC
>sig_5042
TTGGGTAATCATGGTCATAGCTGTTTCCTGTGTGAAATTGTTATCCGCTCACAATTCCAC
>sig_5043
ATGGCTAGCATGACTGGTGGACAGCAAATGGGTCGGATCAAGCTTCGAATTCCATGGTAC
>sig_5044
AGGCGGTAATACGGTTATCCACAGAATCAGGGGATAACGCAGGAAAGAACATGTTAAGGT
>sig_5045
CTCCGCGGCCCCAAGCTTGTTAACATCGATAAAATAAAAGATTTTATTTAGTCTCCAGAA
>sig_5046
AGTAGGGCCCGGTACCTTAATTAATTAAGGTACCAGGTAAGTGTACCCAATTCGCCCTAT
>sig_5047
CTCGACCTTGCAGGCCAACCAGATAAGTGAAATCTAGTTCCAAACTATTTTGTCATTTTT
>sig_5048
GGAGAGCTTGGCCGGGCTACGGGGCGCAATGGGACTCAGGGTGCTCCAGAAGTGAATGCT
>sig_5049
TCAACAGGGGGATGGGGAGTAAGCTTCGGGCCGCGTTGCTGGCGTTTTTCCATAGGCTCC
>sig_5050
CTATTTTCATGTACCCGCCCTTGATCTGAACTTCTCTATTCTTGGTTTGGTATTTTTCCA
>sig_5051
GTCGACTCTAGACACGGGGTGGTTTAAACGCGGCCGCGGTACCACTAGTACGCGTAGGCC
>sig_5052
ACGACGTTGTAAAACGACGGCCAGTGAATTCGAGCTCGGTACCCTCCGGTAGGAAGACCC
>sig_5053
GTTAAAAAATGAGCTGATTTAACAAAAATTTAACGCGAATTTTAACAAAATATTTTGTTA
>sig_5054
GGTGTATCATTTCGTTTTTCTTTTGCGAAAAGGATCTAGGTGAAGATCCTTTTTGATAAT
>sig_5055
GTATCCGCTCATGAGACAATAACCCTGATAAATGCTTCAATAATAAAAAAGGATTGATTC
>sig_5056
GCAAGGCCGCCAATGCCTGACGATGCGTGCTTACCGAAACCTTGCGCTCGTTCGCCAGCC
>sig_5057
CCGCACCTGTGGCGCCGGTGATGCCGGCCACGATGCGTCCGGCGTAGAGGATCCGGCCCA
>sig_5058
GCGCCAGGCCTCACTCAGGCGCTAAATACTAAAGATGGCGCAGTGATGGTGATGAGTTAC
>sig_5059
AGAGGATCCACTAGTTCTAGAGCGGCCCGCGCTTGGCGTAATCATGGTCATAGCTGTTTC
>sig_5060
AAAGTAAACTGGATGGCTTTCTTGCCGCCAAGGATCTGATGGCGCAGGGGATCAACTCCT
>sig_5061
CGGCTGCTTAAAATAATTACACGAATCACTTAAATGAGTCGAAGTCGATCGCTTTGGGGC
>sig_5062
TTTTTTTCCTCCTTACCATTGCATACACCATAGGTGTGGTTTAATTTGATGCCCTTTTTC
>sig_5063
TATCACGAGGCCCTTTCGTCTTCAAGGGATCCTCTTCCGCTTCCTCGCTCACTGACTCGC
>sig_5064
TGGCGTCCAACCAGCGGCACCAGCGGCGCCTGAGAGGAGCTTATCGGCCAGCCTCGCAGA
>sig_5065
GGTTAATTAACATCTTTTACCCATACGATGTTCCTGACTATGCGGGCTATCCGTATGACG
>sig_5066
GGTACCAAGCTTACAGATCTTACTAGTCTGCAGGAATTCAGGATCCCCGGGCTTCCAAAT
>sig_5067
CCGTCCGGGACCCGCGCGGTCGTTAACCATCAGTACTTGGCGTGGTGAGCATGAGTCATC
>sig_5068
GCATGCAAGCTTCTCGAGGAATTCCTGCAGCCCGGGGGATCCACTAGTGAGCTCATGCAT
>sig_5069
CAGACGATAACGGCTCTCTCTTTTATAGGTGTAAACCTTAAACTGCAATGAATTCGAGCT
>sig_5070
ATAAGGCTTGCCCTGACGAGAACACCAGAACGAGTAGTAAATTGGGCTTGAGATGGTTTA
>sig_5071
TTGTTTAACTTTAATAAGGAGATATACCATGGCACATCACCACCACCATCACGTGGATGA
>sig_5072
GTAAAACCCCGGAAGTCAACAGCATCCAAGCCCAAGTCCTTCACGGAGAAACCCCAGCGT
>sig_5073
TTATCAGCAATAAACCAGCCAGCCGGAAGGGCCGAGCGCAGAAGTGGTCCGATTTCGAAC
>sig_5074
GAAAATTATCCTTGTACAGCAAGTAACAGTCAATGCTAAACGCACCGCTACAAATCCTTA
>sig_5075
GGAAGTTCCTATACTTTCTAGAGAATAGGAACTTCGGAATAGGAACTTCACCGGTACCTT
>sig_5076
GTAGAGAGAGACTGGTGATTTTTGCGGACTAGAACGCGTGATCTCAGATCTCGGTGACGG
>sig_5077
TCTAACCTCTTAGTTGTAGAGACTAGAGGATCAATTCGATTCACAAAAAATAGGCACACG
>sig_5078
GCTGTACAAGTGAAGATCCACCTAGTCTAGAGTCCGCAAAAATCACCAGTCTCTCTCTAC
>sig_5079
TTTGGTGTACGGTCAGTAAATTGGACACCTTCCTCTTCTTCTTGGGCATGGCCGCAGGAA
>sig_5080
CCCGGGAGGTACCGAGCTCTTACGCGTGCTAGCTCGAGATCTAAGTAAGCTTGCATGCCT
>sig_5081
TGACGACGACAAGAGTCCGGGCTTCTCCTCAACGATATCTGAGCTCGTGGATCCGAATTC
>sig_5082
ATCCGTTTAGGCGCGCCCCGAACGTGGCTAATATCACAGAAATTGCATTAGCGATCGAGG
>sig_5083
CCGGAAAAACGCATACGATGGAGGGCGTGATCGGGGACTCCGTAAAACAGGGTATCATAC
>sig_5084
AAATATCGCATGCTTGTTCGATAGAAGACAGTAGCTTCATTGGATCTGCCATTGTTTAAA
>sig_5085
CTGCGCCGTTACACGCCGGCCTTGCTGGAGGTGCTGGAACCTCGCGCCGCGCCGGCCGCG
>sig_5086
ATCCGAAAAGTTTCTGCACCGTTTTCACCCCCTAACTAACAATATAGGGAACGTGTGCTA
>sig_5087
GGGCGATCGAGTGAATTGTAATACGACTCACTATAGGGCGAATTGGGTACACTTACCTGG
>sig_5088
ATAGGGCGAATTGGGCCCGACGTCGCATGCTCCCGGCCGCCATGGCGGCCGCGGGAATTC
>sig_5089
CTTCTTGTCATAAAATCCAAAAATTGCGTAGACTCCTCTTGAAAACTGGGAGCAGAAAGC
>sig_5090
GGCGCCTGATGCGGTATTTTCTCCTTACGCATCTGTGCGGTATTTCACACCGCATATATC
>sig_5091
CCATTCTAAACGTGGGATCCATGATCATGGCGGCCGCAAGCTTAATTAACCTGGTAGCTT
>sig_5092
CTGTATGCGGTGTGAAATACCGCACAGATGCGTAAGGAGAAAATACCGCATCAGGACGCG
>sig_5093
TTTTGCGGACTCTAGACTAGGTGGATCTTCACTTGTACAGCTCGTCCATGCCGAGAGTGA
>sig_5094
GTTCACGTAGTAATTGGGCCATCGCCCTGATAGACGGTTTTTCGCCCTTTGACGTTGGAG
>sig_5095
GCAGTTGGATCCCCGGGAATTCATCGTGACTGACTGACGATCTGCCTCGCGCGTTTCGGT
>sig_5096
ACATTTAGGTGACACTATAGAAGGATCCGCGGAATTCGAGCTCGGTACCCGGGGATCCTC
>sig_5097
TTTTTGGAGGCCTAGGCTTTTGCAAAAAGCTTGGCGAGATTTTCAGGAGCTAAGGAAGCT
>sig_5098
ACTCCNNNNNNNNGAGCTCAATTCGGTCGAGGTCGGGCCGCGTTGCTGGCGTTTTTCCAT
>sig_5099
ACAGCTTCGGTATCCATTTGAAAAGAACCGTCGGAAACAATTAAAGGACATTGGACGACT
>sig_5100
GTTCATGAAATTAAGGAACGAATATTGGATAAATATGGGGATGATGTTAAGGCAATTGGT
>sig_5101
GAAATAGCGCCATTCGCCATTCAGGCTGCGCAACTGTTGGGAAGGGCGATCGGTGCGGGC
>sig_5102
CTGCAGGTCGACGGATCCCCTGACACCAGACCAACTGGTAATGGTAGCGACCGGCGCTCA
>sig_5103
ACAAAGTTGAAGAGCTCCTGTCTAAAAACTACCACCTCGAGAACGAAGTTGCGCGCCTGA
>sig_5104
CTTTGTTAGCAGCCGGATCCGACCCATTTGCTGTCCACCAGTCATGCTAGCCATGGTATA
>sig_5105
CAGGGTTTTCCCAGTCACGACGTTGTAAAACGACGGGATCCCCGGGAATTCTTGAAGACG
>sig_5106
CAGTAGTAGGTTGAGGCCGTTGAGCACCGCCGCCGCAAGGAATGGTGCATGCATAGCTTA
>sig_5107
TTATTTATTCTGCGAAGTGATCTTCCGTCACAGGTATTTATTCGCTGTAGTGCCATTTAC
>sig_5108
GATTACGAATTCCCGGGGATCGATCCGTCGACCTGCAGCCAAGCTTGGCACTGGCCGTCG
>sig_5109
GAAGAAATAGAAAGAATGCTTATGGACGCTAGAATTCATATTTGCATGTCGCTATGTGTT
>sig_5110
GACCATGATTACGCAGATCTGCCCCGGATCCGTCCAAGCTTGGACCTGCAGCAATTCACT
>sig_5111
TAGGCCTTTGCAAAAAGCTATTTAGGTGACACTATAGAAGGTACGCCTGCAGGTACCGGA
>sig_5112
TCGAGACACCATGGGGCATATGGTGCACAGGCCTTGGATCCCGTCGACCAATTGCTATCG
>sig_5113
AGGATGTCGAAGGCGAAGGGCAGGGGGGCGCCCTCGGTCACGTGGATTCTCATGCTCTGG
>sig_5114
GTCACTAGTTTGTTCAGCGGTTTCAGCCTCCAACTCAGCTTCCTCTTCGGCTTTGTTAGC
>sig_5115
GCTCAACGGGAATCCTGCTCTGCGAGGCTGGCCGGCGGCGAACGTGGCGAGAAAGGAAGG
>sig_5116
TCGCCATCACCACCGTTCGCAACTGTTGGGAAGGGCGATCGGTGCGGGCCTCTTCGCTAT
>sig_5117
TGCCACACAGCATAAAATTAGCTTGGTTTCATGCTCCGTTAAGTCATAGCGACTAATCGT
>sig_5118
ACGTCCTGCAGGCGCGCCTGTACAGAATTCGGATCCACGAGCTCAGATATCGTTGAGGAG
>sig_5119
GTTTTAGGCGGATGTTGTAGTAAATTTGGGCGTAACCGAGTAAGATTCGGCCATTTTCGC
>sig_5120
TAGCCTCGAGGATATCAAGATCTGGCCTCGGCGGCCAAGCTTAGACACTAGAGGGTATAT
>sig_5121
AAGGCGCTTGCCGAAGAGGTGCGGGAGTTTCACGCCACCAAGATCTGCGGCACGCTGTTG
>sig_5122
TCTAGAGAATAGGAACTTCGGATCAATTCATCGATGCAGGTGGCACTTTTCGGGGAAATG
>sig_5123
TGGATCCCCAGGAATTCCCGGGTCGACTCGAGCGGCCGCATCGTGACTGACTGACGATCT
>sig_5124
AGCCTCCGACCGGAGGCTTTTGACTTGAGGGGGATCCACGCGTTTACGCCCCGCCCTGCC
>sig_5125
CAAAGGTCAAAGACAGTTGACTGTATCGCCGGGATCTTGAATAAGTAGATCCAATTTTTA
>sig_5126
TCATGTTTGACAGCTTATCATCGATAAGCTCCTCGAGGAGCTTTAATGCGGTAGTTTATC
>sig_5127
TTAGGCCCGAATAGTACTTTCATTTTATAACATTTATCATCACACCAAAAGTTAGGCCCG
>sig_5128
CGGTCTCCTGTTCCAGAAGGCACTGTTGCAAAGTTAGCGATGAGGCAGCCTTTTGTCTTA
>sig_5129
GGCGCCTGATGCGGTATTTTCTCCTTACGCATCTGTGCGGTATTTCACACCGCATATGAA
>sig_5130
CTGACGCCAGAAGCATTGGTGCACCGTGCAGTCGATAAGCTCCGGATCGATCCTCTACGC
>sig_5131
TATATATGAGTAAACTTGGTCTGACAATCGATGCAAGGGTTGGTTTGCGCATTCACAGTT
>sig_5132
CGTCTGTCGAGAAGTTTCTGATCGAAAAGTTCGACAGCGTGTCCGACCTGATGCAGCTCT
>sig_5133
GGCGCCTGATGCGGTATTTTCTCCTTACGCATCTGTGCGGTATTTCACACCGCATATGCC
>sig_5134
CGAGGCAGATCGTCAGTCAGTCACGATGAATTGGTCGACGGATCCCAAGCTTACTTCTCC
>sig_5135
GACAAATCCGCCGCCCTAGACCTAGGGGATATATGATGAATCACCTATGAAGCTAGCACG
>sig_5136
ATGAAAACGAAATGAATTTCAGCGTACCTCTTGAAATCATCAAGGCAAGTGAAATCGAGC
>sig_5137
GATCTCGAGCTCGGATCCGACCCATTTGCTGTCCACCAGTCATGCTAGCCATGGTATATC
>sig_5138
CGAGGAATTGGTGATGATTATCAGCCAGCAGAGAATTAAGGAAAACAGACAGGTTTATTG
>sig_5139
AGATCGTGAACAACCAAGTGACTATGGATCCCCGGGTTTAAACTAGTCGCGAGGCCTGCG
>sig_5140
AAGTTTACTCATATATACTTTAGATTGATTTAAAACTTCATTTTTAATTCGGCTGGCTGG
>sig_5141
TGTCTAGACTCGAGGCCGGTCTCCCTATAGTGAGTCGTATTAATTTCGATAAGCCAGGTT
>sig_5142
CGCGGTACCATAACTTCGTATAGCATACATTATACGAAGTTATGTTTAAACGGTCTCCAG
>sig_5143
GCGGCCGCCCTCAGCTATATCGCTATCGATGAGCTCTGTAGCCGTAAACCATTATTATCA
>sig_5144
TAGATTCCAACCTATTTGATGTATAGTGCCTTGACTAGAGATCATAATCAGCCATACCAC
>sig_5145
AGATCCAGATCTGGATCCTCTAGAGTCGACCTGCAGGCATGCAAGCTTGGCACTGGCCGT
>sig_5146
TAACGTAATTCAACAGAAATTATATGATAATCATCGCAAGACCGGCAACAGGATTCAATT
>sig_5147
CTTGTATCGTATATGCAAATATGAAGGAATCATGGAAAATAGGCCCTCTTCCTGCCCGAC
>sig_5148
CAGTGCAAGAACCCTCCTAGATCTGAGGGTAAATTTCTAGTTTTTCTCCTTCATTTTCTT
>sig_5149
ACGGTTATCCACAGAATCAGGGGATAACGCAGGAAAGAACATGGGCAGTTCAACCTGTTG
>sig_5150
ATCAGCAGGACGCACTGACCGAATTCATTAAAGAGGAGAAAGGTACCATGGAAGACGCCA
>sig_5151
CATTTATCAGGGTTATTGTCTCATGACATTGAAGAGCTCCTCCATCCAGAAAAACAGGTA
>sig_5152
TAGAATTCCCATGGCGTGATGGTGATGGTGATGGCCCATATGGTTGAACCATTTTACGAT
>sig_5153
TAACAACAACCTCGGGCCGGGTGCGGCACACTACGTAGAATTCGGATCCTCTAGAGTCGA
>sig_5154
TTTCTAGTTATCTAGAGGTACCGTCGACCCGGGATCCATCGATATCCATGGTGGAAGTAT
>sig_5155
TGGACTGGCATGAACTTCGGTGAAAAACCGCAGCAGGGAGGCAAACAATGAGAGCTCGAT
>sig_5156
CGAGGTACCGATCCGAGACGGCCGGCTGGGCCACGTGAATTCCTCGTTTCGAATAATTAG
>sig_5157
TACGTTTCTCGTTCAGCTTTCTTGTACAAAGTGGTTGATGATCTGCGCAGCTGGGGCTCT
>sig_5158
GGCTTTTGCAAAAAGCTTGGCATTCCGGTACTGTTGGTAAAATGGAAGACGCCAAAAACA
>sig_5159
AAGTGGTCATGGCTTCGAAGGTGTACGACCCCGAGCAGAGGAAGAGGATGATCACCGGCC
>sig_5160
AGGAGAAAATACCGCATCAGGCGGCCTTAAGGGCCCGTACGGCCGACTAGAGTCGACCTG
>sig_5161
GATCCTCCCTACAACTTCCAAGCGCTTCAGATTATTAGCCTGGAGTTCGCCACCAGCAGT
>sig_5162
GCCCCCACACGTGTGGTCTAGAGCTAGCCTAGGCTCGAGAAGCTTGTCGACCAGATATCG
>sig_5163
TTTGAAAGAGATCCACCAGTAGGCGGAGTCGTTTCTCTTGTACGGCATATGTTTCCTGTG
>sig_5164
GCGTGGACGGCGTCAGAGAAGGGAGCGCATATGGGCCATCACCATCACCATCACGCCATG
>sig_5165
GATGGATATCTGCAGAATTCGCCCTTAAGGGCGAATTCCAGCACACTGGCGGCCGTTACT
>sig_5166
CCACAGGCCGTCGAGTTTTTTGATTTCACGGGTTGGGGTTTCTACAGGACGTAACAAAAG
>sig_5167
GAAGCTTGAAGCTGGTGGCTGTTGTCCTGGCTGTTGCGGTGGCGGCACCGGTCATCATCA
>sig_5168
TTTTTGCGGACTCTAGACTAGGTGGATCCCGGGCCCTATCACCACTTTGTACAAGAAAGC
>sig_5169
AAAGGACAGGGCCTCCGGCTACCACTACAACGCCCTCACCTGTGGATCCTGCAAGGTGTT
>sig_5170
ATGGCTGATGAAACCAAGCTGCAGGCCGCCGGCTTCCATTCAGGTCGAGGTGGCCCGGCT
>sig_5171
ACAGCGGAAGCTGTGGGCGTTGATAAGTCGCAGATCAGCTGGTGGAAGAGGGACTGGATT
>sig_5172
AGGGCGGTCAGGGTCTCATCAAGATCGGGGATCTCGAGCTCATCGAAGGTCGCGAAAAGC
>sig_5173
TTTACGTTTCTCGTTCAGCTTTTTTGTACAAACTTGTGATAACAGCCTTGTCATCGTCAT
>sig_5174
TAGCTTATCGATGATAAGCTGTCAAACATGAGAATTGACGCGTCAATTCGAGCTCCACCG
>sig_5175
GGGCGTTCGTCCTCACTCTAGATCTGCGATCTAAGTAAGCTTGGCAATCCGGTACTGTTG
>sig_5176
TCAAAGCCGAATATAATTAAAATGTATTACTAGCTAAAGAAATCATCACTAATATAGAAT
>sig_5177
TAGTCCTGACAACCCCTATCGCGATCAGCTCTTTTGCGTCGACGGATCCGGCTGCTAACA
>sig_5178
ACTTAATCGCCTTGCAATGGGTTCAGAGGGCGGCCCCGCCCTGTTCCAGAGCGACATGAC
>sig_5179
TAAAACGACGGCCAGTGAATTCCCCGGATCCGTCGATCATATCGTCAATTATTACCTCCA
>sig_5180
CGTCGGGATCCTAAGTAACTAAGATCCGGCGCTGCTAACAAAGCCCGAAAGGAAGCTGAG
>sig_5181
AAATTTCACAATGCGGCCATAATTACCTACATTTGCGGCCATAATTACCTACATTTGCGG
>sig_5182
TTCCCGGGGCGGCCGCTGTCACTAGTGAGCTCGTCGACTCTAGAGGATCCAAGCTTACGT
>sig_5183
AGCTTCCTCGAGAGGTACCGCATGCTCTAGAGAGCTCATATGTACAGATCTTGAATTCGC
>sig_5184
GGAGCTCCACCGCGGTGGCGGCCGCTCTAGAGAAGTATACATACATTTACTTAAAATTGA
>sig_5185
TCCGGCCGCCTCGGCCCAGTCGACTCTAGACTCGAGCAAGCTTATGCATGCGGCCGCAAT
>sig_5186
TCGTTCAGCTTTCTTGTACAAAGTGGTGATATTAATGAATCGGCCAACGCGCGGGGAGAG
>sig_5187
TCTGGAGACTAAATAAAATCTTTTATTTTATCGATAAGCTTGGCTGCAGGTCGACGGATC
>sig_5188
CGTGGGATCAGAAGAGCATCTGTGCATATGGATATCATCGCGACGTTAACTGCTAGCCAC
>sig_5189
ACGAGCCGATCGCTGATCGTGGAAACGATAGGGACGTCATATGGATCCAACCCCTCCGCT
>sig_5190
ACACTGATGAATGTTCCGTTGCGCTGCCCGGATTACAGCTGCGTTTCCTGTTTGGGGTCG
>sig_5191
AGTGCCAAGCTAGCTTTATAACGGAGCCTGACATTTATATTCCCCAGAACATCAGGTTAA
>sig_5192
ACCCCCTCTTCTTTGAGGTCCACTGCCGCCGGAGCCTTCTGGTCCGATGTGTCTCCCTTC
>sig_5193
GAACAATGGAAGTCCTCTTCAGGCGGTCTCGGCCCAATGATAACCCCAAGGGAAGTTTTA
>sig_5194
GAGTCGTATTACAATTCACTCGATCGCCCTTCCCAACAGTTGCGCAGCCTGAATGGCGAA
>sig_5195
CTGATATGCACCATCATCATCATCATTCTTCTGGTCTGGTGCCACGCGGTTCTGGTATGA
>sig_5196
CGGGCTGCAGGAATTCGATATCAAGCTTATCGATACCGTCGACAGGCCTTCCCTCGATAT
>sig_5197
GAATAGCTTCGAATTCCCGGGGATCCGTCGACCTGCAGCCAAGCTTCGATCCCGTCGTTT
>sig_5198
CGATCGGCTCTAGAGGCCCTTAAGGCCTTACTAGTGGATCCCCCGGGATGCATGAATTCA
>sig_5199
GTTTTCTAGTGTAGCCGTAGTTAGGCCACCACTTCAAGAACTCTGTAGCACCGCCTACAT
>sig_5200
TCAGCGGGTGTTGGCGGGTGTCGGGGCGGCTTAACTATGCGGCATCAGAGCAGATTGTAC
>sig_5201
CAGATCGTCAGTCAGTCACGATGAATTTGGTACCTCGAGTCGACCCGGGGAATTCGAAGC
>sig_5202
CGGTATTTTCTCCTTACGCATCTGTGCGGTATTTCACACCGAGCGGATCCTTAATTAATA
>sig_5203
AAAACGACGGCCAGTGCCAAGCTTGGGCTGCAGGTCGACTCTAGAGGATCCCCGGGCGAG
>sig_5204
TATAGAATATGCATCAAGCTTGGGCCCTCTAGACTGGAATTCGAGCTCCCTATAGTGAGT
>sig_5205
GTCAGTCACGATGAATTCCCGGGGATCCGATTTTGGAGGATGGTCGCCACCACCAAACGT
>sig_5206
ACAGGGCTCGCAAGGAGCGCGAGGACGAGGCGGCGGAGAAATCGAAGCATCTACCCGGCG
>sig_5207
TGGTGGTGGTGGTGCTCGAGCAGCATCTGGCATGCGTGAATATTCTTCTCGCCAAACAAG
>sig_5208
TAAGCAGAGCTTTCTGGCTAACTAGAGAACCCACTGCTTACTGGCACGTGGAAATTAATA
>sig_5209
TCAGGAGGACCCTTGGAGGGTACCGAGCTCAGAAAAAATGACTGCTCCAAAGAAGAAGCG
>sig_5210
CCCACCTTATATATTCTTTCCCACCCTTAACCACGCCCAGATCTCCGAGGGATCTCGACC
>sig_5211
GCTCGAGATCTAGATATCGATGAATTCGAGCTCGGTACCCGGGGATCCTCTAGAGTCGAC
>sig_5212
AGCTTATCGCCCGACTAAGTCGACTCAGTCGGGTCACCGATGATAAGCTGTCAAACATGA
>sig_5213
CTGACGGCACTGTCGCAAACTATCGCGGCTACCACATCGTCTTTGCATTAGCCGGAGATC
>sig_5214
GTCGGCGAGCTCAAGCTTGAAGGTAAGCCTATCCCTAACCCTCTCCTCGGTCTCGATTCT
>sig_5215
TCTTGTACAAAGTGGTTCGATCTAGAATGGCTAGCAAAGGAGAAGAACTTTTCACTGGAG
>sig_5216
GGTACCCGGGGATCCTCTAGAGTCGACTCTAGAGGATCTGTAATCCGGGCAGCGCAACGG
>sig_5217
TGCCCGTCACCGAGATCTGAGATCACGCGTTCTAGTCCGCAAAAATCACCAGTCTCTCTC
>sig_5218
TAAGGGCCCGTACGGCCGACTAGTAGGCTAGATTTGCGGTTTATCAATGTTTGGGTCTTG
>sig_5219
CAAGCTCGTTCAGGGCATCAAATGCAGACTCGTTTCTGACACTTGCAGACTGGATCTATC
>sig_5220
CTTGGTACCGAGCTCGGATCCCCGGGTACCGGTCGCCACCATGGCCTCCTCCGAGAACGT
>sig_5221
ATAAGCCTCGCTGGCCTCCTGCAGAGCCATAACGGCCGAGCTCTGGAAGCGCAGGTCGGT
>sig_5222
GTCGCGAATTCAGGCGCTTTTTAGACTGGTCGTAATGAAATTCAGCAGGATCACCATATG
>sig_5223
CACCCAGGCTCAGTGCAAATTTATCCTGTGGCTGCACTTGAACGTGTGGCCTAAGAATTA
>sig_5224
TTCATTAAAGAGGAGAAATTAAGCATGCGAGGATCCAGATCTCATCACCATCACCATCAC
>sig_5225
ACAGGAATATGTGATACAGGATATATTCCGCTTCCTCGCTCACTGACTCGCTACGCTCGG
>sig_5226
TTTTGTGCTCATACGCTGTTTCCTGTGTGAAATTGTTATCCGCTCACAATTCCACACATT
>sig_5227
CTGCAGGCCTTGGCGTAATCATGGTCATAGCTGTTTCCTGTGTGAAATTGTTATCCGCTC
>sig_5228
CCCCGCTCTTCCCCGTCCGGGACCCGCGCGGTCGTTAACCATCAGTACTTGGCGTGGTGA
>sig_5229
AACCCTCATTGACCTGCGGTTCCTTAGAGGTGTTCACTTCTATTTCAGTGTTACCTAGGT
>sig_5230
GATCCCCGAAGCTGTCAGTAGTATACCTAATAATTTATCTACATTCCCTTTAGTAACGTG
>sig_5231
GCAGCCCTTGCGCCCTGAGTGCTTGCGGCAGCGTGAAGCTAGCGGAATTAATTCATGAGC
>sig_5232
CAGAAATGCCTCTGCAGACTCAGGCGACCAGCGGGTCGGAGCGGATGGGCCACCAGAGCG
>sig_5233
GAAAGGAAGCTGAGTTGGCTGCTGCCACCGCTGAACAATAAGCTGAGCAATAACTAGCAT
>sig_5234
CCCCCCCCCCCTGCAGGTCTCGGGGGGCAGGCGGGCGGGCTTCGCCTTCGACTGCCCCCA
>sig_5235
TAGGTAATCACCGGTCAGGTTGATGTGCTCCCAGCGCGGACGTGCTTGATGTTGAGCGTG
>sig_5236
CTGACGTCAGGCCTCTGACGTCAGGCTGGCTAGCTTGGATCCAGACATGATAAGATACAT
>sig_5237
TACCCCTCTAGACCTGGAAAGACCAGGCGGAGTTTCAAGTTGCACGTTTTGTGTCATTGG
>sig_5238
AGCTAATCTCCGAGGAAGACTTGAACGGTAGCGCTGTTATCACAAGTTTGTACAAAAAAG
>sig_5239
TAATCGGGAATTCCCGATTCACAAAAAATAGGCACACGAAAAACAAGTTAAGGGATGCAG
>sig_5240
CAAATGGGTCGGGATCAAGCTTCGAATTCCATGGTACCAGCTGCAGATCTCGAGCTCGGA
>sig_5241
GTTGGCGGCCGCGATGTTGATGAAAGCTGGCTACAGGAAGGCCAGACGCGAATTATTTTT
>sig_5242
CGAATTCGGATCCTAGAGGGAAACCGTTGTGGTCTCCCTATAGTGAGTCGTATTAATTTC
>sig_5243
CAGCATGGCCTCCTCCGAGGACGTCATCAAGGAGTTCATGCGCTTCAAGGTGCGCATGGA
>sig_5244
AGGGCGGTCAGGGTCTCATCAAGATCGGGGATCTCGAGCTCATCGAAGGTCGCGAAAGCT
>sig_5245
GGAATAAACCATGGCCCTTAAGGGCGAATTCGAAGCTTACGTAGAACAAAAACTCATCTC
>sig_5246
ACTCTAGAGGATCCCCGGGTACCGAGCTCGGGGGGGGGGGGGAAAGCCACGTTGTGTCTC
>sig_5247
GGCTGTGATCTTGACCAACGTGGTCACCTGGCAAAACGACGATCTTCTTAGGGGCAGACA
>sig_5248
TGCGGTACCTCTAGAAGAAGCTTGGGATCCGTCGACCTGCAGCCAATTGGCGTAATCATG
>sig_5249
GACCTCAGCGCCCCCCCCCCCCCGAGCTCATCGATTTCGTTCCACTGAGCGTCAGACCCC
>sig_5250
TTAAGAAGGAGATATACATATGCACCATCATCATCATCATTCTTCTGGTCTGGTGCCACG
>sig_5251
AAGCAACCTTGATGGCATGGGCCCAGAGCAACCTTGACTGCCCCAGCGGCCAGAGCAACC
>sig_5252
CTATGGTGGCCGCATTAGGCACCCCAGGCTTTACACTTTATGCTTCCGGCTCGTATAATG
>sig_5253
GCCGTGTTTCGGCTGTCAGCGCAGGGGCGCCCGGTTCTTTTTGTCAAGACCGACCTGTCC
>sig_5254
GATGGGCGGCCGCATCGTGACTGACTGACGATCTGCCTCGCGCGTTTCGGTGATGACGGT
>sig_5255
CGACCGCCTTCACCCAGATGCGTCGTCGCGGGACGAACAGCGATGTCAGCAGTCCAGCCA
>sig_5256
CGCCCACCCGGTGAGCGTGGGTCTCGCGGTATCATTGCAGCACTGGGGCCAGATGGTAAG
>sig_5257
GGTCTCTGATCTCGAGGCGCCGAATTCGAGCTCGGTACCCGGGGATCCCTCGAGGTCGAC
>sig_5258
CATCTAATTCAACAAGAATTGGGACAACTCCAGTGAAAAGTTCTTCTCCTTTACTGCGGC
>sig_5259
TAAAACGACGGCCAGTGAATTCGAGCTCGGTACCCGGAGATCTTCTAGAGTCGACCTGCA
>sig_5260
TTTCGAGGTCGACAAGCTTATTTCGTACCAAAGATTTTGTCACCGGCATCGCCGAGGCCC
>sig_5261
GACAGTTGACTGTATCGCCGGAATTCCCGGGGATCCGTCGACGCGTCTGCAGAAGCTTCT
>sig_5262
ACTTTAGGTTTAGGATGAAAACTAGAGGATCTCAATGAATATTGGTTGACACGGGCGTAT
>sig_5263
CATGAGCTCGAATTCCCGGGGATCCGTCGACCTGCAGCCAAGCTTGCGATCCCGTCGTTT
>sig_5264
GGTCGACTCTAGAGGATCCCCGGGTACCGAGCTCGATGCTTGTAAACCGTTTTGTGAAAA
>sig_5265
CGTGGATCCCCGGGAATTCGTAATCATGGTCATAGCTGTTTCCTGTGTGAAATTGTTATC
>sig_5266
GATCCCCGGGTACCGAGCTCGGATCCGGACAACCGATGAAAGCGGCGACGCGCAGTTAAT
>sig_5267
ATAAAACAGAAAAGCGAACCTAAACAATGACTCTAGAGGATCCCCGGGCGAGCTCGAATT
>sig_5268
CGAATTCGAGCTCGGTACCCGGGGATCCTCTAGAGTCGACCTGCAGGCATGCAAGCTTGT
>sig_5269
CACCATCACCATATGGGAATTCTACGTAGCGGCCGCGGATCCAAGCTTAGATCTCGAGGA
>sig_5270
GTTGCAGAGGCCGTAGCGGCCTGAACTTCCCCGCGCCGATCTTGGCGCTGCTGCCATAGG
>sig_5271
GACTCTAGATGGTGGTATGAAAGCTAAACCGTACTCCCAAATATCCTCTTTTAAAGATCA
>sig_5272
AATACCGCAAGCGACTTCTCATGTTTGACAGCTTATCATCGATAAGCTTTAATGCGGTAG
>sig_5273
TCAGATCTAAAAAATGGGATCCAAGCTTACTAGTTCTAGAGAATTCGTGAGCAAGGGCGA
>sig_5274
AGGCGCCGAAAGTAGACGCGAATTCCGCGGGGAAGTCAACCTGAGCTTAGAGCTCGAATT
>sig_5275
CTGGGTATCTTGCAAAGCATTGAAGACCATAACCGAAAGTAGTGACAAGTGTTGGCCATG
>sig_5276
AATTCCCTTAAGCTCGATCCTGTTGACGAGGGTGTCTCCCTCAAACTTGACTTCAGCACG
>sig_5277
ATCTCGAGCTCGGATCCACCATGATGATGATGATGATGCATGGTATAACCCTTGGTGTTA
>sig_5278
AGCTTGCATGCCTGCAGGTCGACTCTAGAGGATCCCCGGGTACCGAGCTCGAATTAGTCT
>sig_5279
TTCTGAAATGAGCTGTTGACAATTAATCATCGATAAGCTTCTTGGATGCTGTAGGCATAG
>sig_5280
GCTTTTTTGTACAAACTTGTGATGGGTACCGAGCTCGAATTCGTAATCATGGTCATAGCT
>sig_5281
ATGATTACGCAGATCTGCCCCGGATCCGTCCAAGCTTGGACCTGCAGCAATTCACTGGCC
>sig_5282
CTTTCGTCTTCAAGAATTCTCATGTTTGACAGCTTATCATCGATCGGAGCTCGAGTCTAG
>sig_5283
TCAAGCTCTAGTTCGGTGATGACGGTGAAAACCTCTGACACATGCAGCTCCCGGAGACGG
>sig_5284
GACCATGATTTACGCCAAGCTTGCATGCCTGCAGGTCGACTCTAGAGGATCCCCGGGTAC
>sig_5285
AACTCGCTTCAAAACCGTTTTTAGAGCGTCTCAGAGGCACTATCCGCCTTAATTGCTCAT
>sig_5286
GGACTTGCCTGCAAAGATGAGGAGGGATTGCAGCGTGTTTTTAATGAGGTCATCACGGCA
>sig_5287
CATCGATAAGCTTGCTCAATCAATCACCGGATCCTCTACGCCGGACGCATCGTGGCCGGC
>sig_5288
TCCTAGAAGACTAGATTGGGCCGATGTTTTCCAGGGTCCAAAGGATGCGTTCCCCCACGA
>sig_5289
TGGTATATCCAGTGATTTTTTTCTCCATTTTAGCTTCCTTAGCTCCTGAAAAGTTAACAG
>sig_5290
GAAATTAATACGACTCACTATAGGGAGACCGGAATTCGAGCTCGGTACCCGGGGATCCTC
>sig_5291
TATATCATTTTACGTTTCTCGTTCAGCTTTCTTGTACAAAGTGGTTGATAACAGCAAGAG
>sig_5292
GCCTGCAGGTCGACTCTAGAGGATCCCCGGGTACCGGTCGCCACCATGGTGCGCTCCTCC
>sig_5293
TTAATCATCGGCATAGTATATCGGCATAGTATAATACGACAAGGTGAGGAACTAAACCCA
>sig_5294
TTACGTTTCTCGTTCAGCTTTCTTGTACAAAGTGGTGATTCGAGCACCACCACCACCACC
>sig_5295
GGATCGCGGCCGCTTATCAGTTAGCCTCCCCCATCTCCCGATCCGGACGAGTGCTGGGGC
>sig_5296
TGTAGTAAAAATGAAAAGGCTTGTTATCGGCGTGCGGCGAGCTTGAGACAATCTCTTTAC
>sig_5297
AGCTCAACTCAAGGACATCATGGTGCAGCAGCGGATGAGCCTGGCCTCGTGTGGCACTGA
>sig_5298
CCACCGCCCTCAAAGTAGACGGTATCGCAGCTTGGATACACGCAGCCCACGTAAAGGCGG
>sig_5299
TGAGCGTTAGCAATTTAACTGTGATAAACTACCGCATTAAAGCTTATCGATGATAAGCTG
>sig_5300
TACGCGTGCTAGCTCGAGATCTAAGTAAGCTTGGCATTCCGGTACTGTTGGTAAAATGGA
>sig_5301
GCCTTTTTGCGTTTCTACAAACTCTTCCTGTCGTCATATCTACAAGCCATCCGTCGACTT
>sig_5302
TTCGATCATGCATGAGCTCGAATTCCCGGGGATCCGTCGACCTGCAGCCAAGCTTGCGAT
>sig_5303
ATTAATTCCGCTTTATCCATCTTTGCAAAGCTTAGATCTCGACGCTCTCCCTTATGCGAC
>sig_5304
CCGCTCTGGTGGCCCATCCGCTCCGACCCGCTGGTCGCCTGAGTCTGCAGAGGCATTTCT
>sig_5305
TCCCAACAGTTGCGTAGCCTGAATGGCGAATGGCGCCTGATGCGGTATTTTCTCCTTACG
>sig_5306
GGTAACGCCAGGGTTTTCCCAGTCACGACGTTGTAAAACGACGGCCAGTGAATTCGTCGA
>sig_5307
ACACGTGTCTCTGCACTCCTGTCTATCCGGCCGATCTAGCGGCCGCGAATTCACTGGCCG
>sig_5308
TTCCTTTCGGGCTTTGTTAGCAGCGGATCCACAGGACGGGTGTGGTCGCCATGATCGCGT
>sig_5309
GCGGGCAGGACGCCCGCCATAAACTGCCAGGGAATTCCAACTGAGCGCCGGTCGCTACCA
>sig_5310
CCTAATGCAGGAGTCGCATAAGGGAGAGCGTCGACGAGATTTTCAGGAGCTAAGGAAGCT
>sig_5311
TATTAATGTATCGATTAAATAAGGAGGAATAAACCATGGCCCTTAAGGGCGAATTCGAAG
>sig_5312
TAAAACGACGGCCAGTGAATTGGAGCTCATGCGCGCTTGTTCAGCGGTTTCAGCCTCCAA
>sig_5313
CATACGCTACTTGCATTACAGTTTACGAACCGAACAGGCTTATGTCGACGCGCTAGATAA
>sig_5314
ACGGCTCTCTCTTTTATAGGTGTAAACCTTAAACTGCAATGAATTCGAGCTCGGTACCCG
>sig_5315
AGTCACGACGTTGTAAAACGACGGGATCCATATGACGTCGACGCGTCTGCAGAAGCTTCT
>sig_5316
GCTGCAAGCAGCGCGGCAGATTCTCCCCTCTCTTTGAATCAGCGCGCCCGCACCCCAAAA
>sig_5317
TTCGAAGTTCCTATACTTTCTAGAGAATAGGAACTTCGGATCAATTCATCGATGCAAGTG
>sig_5318
GTCCGGATCCGCCAACAATTGAGATTGCCGTTCCGGCAAACGCGGTCCGTTTTTTCGTCT
>sig_5319
GACAGCTTATCATCGCCCTGACTGAGTCGAGCCCAGCTTGGCTGCAGGTCGACGGATCCC
>sig_5320
TGGGACCATGCCGGCCGCGCTACAACAAAGCAACAACCAAACCCAAGCACTGCACCACTG
>sig_5321
AATGAAATTCATAATAGAAACGACACGAAATTACAAAATGGAATATGTTCATAGGGTAGG
>sig_5322
ACTGCGCGTCGCCGCTTTCATCGGTTGTGGGGATCCCCGGGCGAGCTCGAATTAGATCCT
>sig_5323
GGACCCCGTCCCTAACCCACGGGGCCCGTGGCTATGGCAGGCCTGCCGCCCCGACGTTGG
>sig_5324
TGGGAATTGCGCGCAATTAACCCTCACTAAAGGGAACAAAAGCTGGAGCTCTTATATTCC
>sig_5325
CTTCTAACTCTGTCATCGGTACCCAGGCGGGGAGGCGGCCCAAAGGGAGATCCGACTCGT
>sig_5326
CCAGTCACGACGTTGTAAAACGACGGCCAGTGAATTCGAATGGCCATGGGACGTCGACCT
>sig_5327
GTACCTGAGCTCGCTAGCCTCGAGGATATCAAGATCTGGCCTCGGCGGCCAAGCTTAGAC
>sig_5328
CAAAGAGCTTCAACAGGGGAGAGTCCGGCGGTCCGAAGCCTTCCACTCCGCCCGGGTCTT
>sig_5329
TGGTGCTCGAGTGCGGCCGCAAGCTTGTCGACGGAGCTCGAATTCGGATCCGAGGTACCC
>sig_5330
TCGGAAAAAATCGTACGCTAAGCTTCGGTCATAGCTGTTTCCTGCGGCCGCAAAAAGATC
>sig_5331
CGCGTCTTCTGCTTTGACCGGCCGGTCGACCCATGGATCCTTCCTCCTGTGTGAAATTGT
>sig_5332
TCTAACCCTCTTTAATTTGGTTATATGAATTTTGCTTATTAACGATTCATTATAACCACT
>sig_5333
CTCCCAGATAGATGGGCTCATACCAGGGCTTGGCCTCAGCCCCCTCTGGGGTCTCCCTCT
>sig_5334
ATTATACGAAGTTGTTGAAGCCGAATTCCAGCACACTGGCGGCCGTTACTAGTGGATCCG
>sig_5335
AGTACCGGAATGCCAAGCTTACTTAGATCGCAGATCTCGAGCCCGGGCTAGCACGCGTAA
>sig_5336
CCGTCAATCCGCGCTCCGCACCACGGCGCCTCGAGCAACACCTTCTTCACGAGGCAGACC
>sig_5337
GATGCTTTTCTGTGACTGGTGAGTACTCAACCAAGTCATTCTGAGAATAGTGTATGCGCC
>sig_5338
TTGTGGTTTGTCCAAACTCATCAATGTATCTTAAGGCGTAAATTGTAAGCGTTAATATTT
>sig_5339
GGAAGGCCTGTCGACGGTATCGATAAGCTTGATATCGAATTCCTGCAGCTCGAGGGATCC
>sig_5340
AATTAGACGAGTGCTGACCACACGACCAAACTGCTCGCTGAAGATGCGGATATCCTCCTC
>sig_5341
GCAACACCTTCTTCACGAGGCAGACCTCAGCGCCCCCCCCCCCCTCGCGGTATCATTGCA
>sig_5342
TTTGCGCAACGTTGTTGCCATTGCTGCAGGGGGGGGGGGGGGAGGGGGGGGGGGGGGCTG
>sig_5343
AGGATGGGCACCACCCCGGTGAACAGCTCCTCGCCCTTGCTCACCATACCAGCCGACTTA
>sig_5344
CGCCGGCATGCGGCCGGTACCGGATCCCGGGAGCTCCGGAGATCTTCAATGCGGCGCCTG
>sig_5345
GAAATTTATTGGGCCGAACTTGATTGGCTGTTTGCTGTGGCCGCCGTTTTATTTCCTGCA
>sig_5346
CACCCCGGTGAACAGCTCCTCGCCCTTGCTCACCATGCTGTTATCAACCACTTTGTACAA
>sig_5347
TGGTGTGCGATATCCCCCAGAGCGGCTTTCATGGTGTAGAAGAGATCGGTCTGGTCGGTC
>sig_5348
GCAGGGGGGCATTGTTTGGTAGGTGAGAGATCTGAATTCTCATGTTTGACAGCTTATCAT
>sig_5349
TGGATCTGCCTCGCTGGCCTGCCGCAGTTCTTCAACCTCCCGGCGCAGCTTTTCGTTCTC
>sig_5350
CGGTGATCAGCTAGCCAACAAAGCGACGTTGTGTCTCAAAATCTCTGATGTTACATTGCA
>sig_5351
CCGTTTAGGCGCGCCCCAAACGCTTTGTTCCAGATGAGAACGGCGATGATAGAAGAAGTG
>sig_5352
GCTAGCGGAATTAATTCGACGCGTCAATTCGAGCTCCACCGCGGTGGCGGCCGCTCTAGA
>sig_5353
AACGTTCCTGCCTTGTGGCAGCTTCAAGGTGGCCATGGTGGTATTCGCAATAATCTTAAT
>sig_5354
GGGCTATTCTTTTGATTTATAAGGGATTTTGCCGATTTCGGACTAGACCACCATTCCTTG
>sig_5355
GATCCTCTACGCCGATAAGCTCTGCACGCGCACTTTTATCCGCCTCTGCTGCGCTCCGCC
>sig_5356
CGACGGCCAGTGAATTCCATGATCAGCATCCGGATCCTCTAGAGTCGACCTGCAGGCATG
>sig_5357
TCGATGAATTGATCCGAAGTTCCTATTCTCTAGACATCATTAATTCCTAATTTTTGTTGA
>sig_5358
TCCTCCAAAATCGGATCTGGTTCCGCGTGGATCCGAAGCTTCGAATTCCCCGGGTCGACT
>sig_5359
GAAAAGTTCTTCTCCTTTACTCATGCTCATTCTAGAGTCCCCCGTGTTCTCTCCAAATGA
>sig_5360
GGCTCGAGGAATTCGCGGCCGCCGTCGACTCGCGAGCTAGCCATGGTTATATCTCCTTCT
>sig_5361
CAGTGATTTTTTTCTCCATTTTAGCTTCCTTAGCTCCTGAAAATCTCGCCAAGCTTTTTG
>sig_5362
ATAACAATTTCACACAGGAAACAGCTATGACCATGATTACGCCAAGCGCGTGTAATACGA
>sig_5363
TCAAACATGAGAATTCCGGATCCGGAATTCTTGAAGACGAAAGGGCCTCGTGATACGCCT
>sig_5364
TTAGGTGACACTATAGAATACACGGAATTAATACGACTCACTATAGGGAGACTCGAGAAT
>sig_5365
AGGAAGGGCAGCCCACCTATCACGGAATTCGAGCTCGGTACCCGGGGATCCTCTAGAGTC
>sig_5366
GATCCGAATTCTGAAATCCTTCCCTCGATCACGAGAGAGGACGGTACCGAGCTCGAATTA
>sig_5367
GGCTTAAGCCGAATTCCAGCACACTGGCGGCCGTTACTAGTGGATCCGAGCTCGGTACCA
>sig_5368
TATGTTTTTGGCGTCTTCCATTTTACCAACAGTACCGGAATGCCAAGCTTTTTGCAAAAG
>sig_5369
AAGGAAAAAAGAAAATAATTATTTCCTTACCAATTGGGGTACCGTTCCTGTTGTTGTTGT
>sig_5370
ATTAATTTCGCGGGATCGAGATCTGATCCTCTACGCCGGACGCATCGTGGCCGGCATCAC
>sig_5371
TATTCACGAACACTAGTTATCTACACGACGGGGAGTCAGGCAACTATGGATGAACGAAAT
>sig_5372
ATCCTTTTGCTCATATATGTTTATGAGTATACCTAGTCTAGAAAGGCTTGTATTTAAAAT
>sig_5373
ACGAGGCCCTTTCGTCTTCAAGCAGATCTGAATTCTCATGTTTGACAGCTTATCATCGAT
>sig_5374
AGCTTAGTACGTACTATCAACAGGTTGAACTGCCGCCATGTTCTTTCCTGCGTTATCCCC
>sig_5375
TAATGCCATTTCTCAAGCTTATCGATGATAAGCTGTCAAACATGAGAATTCTAACATCCA
>sig_5376
TTCTTGTATTCTTTGTTTCATTATAACCCTCTTTAATTTGGTTATATGAATTTTGCTTAT
>sig_5377
GAGTTTTTCTAAGAGCTCTCCATGACCAAAATCCCTTAACGTGAGTTTTCGTTCCACTGA
>sig_5378
TTATTTATTATTTTATTTTATTAATATAAGGACCTTTTTTTTTTAATTAAAATTTATAAT
>sig_5379
TACTCCCCTAGAGCTCCCATGTGAGCGAGTAACAACCCGTCGGATTCTCCGTGGGAACAA
>sig_5380
GTCGAGAGGTCTGCCTCGTGAAGAAGGTGTTGCTGACTCATACCAGGCCTGAATCGCCCC
>sig_5381
TAACAGTCATAAAACCACTCCTTTTTAACAAACTTTATCACAAGAAATATTTATTGAAAA
>sig_5382
GTATCAGGCTGAAAATCTTCTCTCATCCGCCAAAACAGAAGCTTCATTCATTCACTGCAG
>sig_5383
CCGTGCGGATCGGCTTTATCCAGCGATTTCCTATTATGTCGGCATAGTTCTCAAGATCGA
>sig_5384
ACCACAGCTTCCGATGGCAGCCTGACGCCAGAAGCATTGGTGCACCGTGCAGTCGATAAG
>sig_5385
CTCTTGAAGTGCATGTGGTTGTCCACCACGAAGCTGTGGTAGCCGCCGTCGCGCAGGCTG
>sig_5386
GATGAATGGCAGAAATTCGTCGAAGCTTGGCTGTTTTGGCGGATGAGAGAAGATTTTCAG
>sig_5387
AGCAGTCATTTTTTCTGAGCTCGGTACCCTCCAAGGGTCCTCCTGAAAATGTTCTATGTT
>sig_5388
CCTGTTTTTCTGGATGGAGGAGCTCTTCAATGAGTAAAGGAGAAGAACTTTTCACTGGAG
>sig_5389
AGGTCGACTCTAGAGGATCCCCGGGTACCGAGCTCGAATTCACTGGCCGTCGTTTTACAA
>sig_5390
TCGACGGCGCTATTCAGATCCTCTTCTGAGATGAGTTTTTGTTCTAGAAAGCTTCGAATT
>sig_5391
CATCACCGGCGCCGCCCTATACCTTGTCTGCCTCCCCGCGTTGCGTCGCGGTGCATGGAG
>sig_5392
CCATTGAGTTTAAACCCGCTGATCAGCCTCGACTGTGCCTTCTAGTTGCCAGCCATCTGT
>sig_5393
ATTCCCGAACCCATCGACGAACTGGGTACCGAGCTCGAATTCCCAAAAAAACGGGTATGG
>sig_5394
ATCGCGAGCTCGAATTCCTCGAGGCCTCGAGGCGCCGCCCTATACCTTGTCTGCCTCCCC
>sig_5395
TCCGGCTTTCCCCGTCAAGCTCTAAATCGGGGGAGCTCGAGATCTGCAGCTGGTACCAAG
>sig_5396
TGCCTGCAGGTCGACTCTAGAGGATCCGAATTCTGAAATCCTTCCCTCGATCCCGAGGTT
>sig_5397
AGCTTGCATGCCTGCAGGTCGACTCTAGAGGATCCCCGGGTACCGAGCTCGAATTCAGAT
>sig_5398
GGCTTGTCACTCGGGGTTCGAGAAGATGATCTGACCATGCTTAATTTCTCCTCTTTAATG
>sig_5399
TGAACGATCGGGGAAATTCGAGCTCTAAGCCTTGTACAGCTCGTCCATGCCGAGAGTGAT
>sig_5400
GCTTATCATCGATAAGCTTTCTAGAGTCGACGGATCCCCTTTTTGACACCAGACCAACTG
>sig_5401
TGCGCGTCGCCGCTTTCATCGGTTGTCGGATCCCCGGGAATTCGAGCTCGGTACCCGGGG
>sig_5402
AAATGGGTATGTCTTTCTCTCAGGGTCCTAGAGACAGTGTGCCCAAGCCTGAGGGCCCTT
>sig_5403
TGACCATGATTACGAATTCCCGGGGATCCGTCCAAGCTTGGACCTGCAGCAATTCACTGG
>sig_5404
ACCGGGCCCAAGCTTCTCGAGGAATTCCTGCAGCCCGGGGGATCCACTAGTGAGGAGCTC
>sig_5405
CACGCCCCTTATTTGTGCTTGATTAGATGATCCCCCTGCTCGAGCCGGGCCCTACTTAAG
>sig_5406
AAATTCGTACTTTGGAGTACGAAATGCGTCGTTTAGAGCAGCAGCCGAATTCCCGTTAAC
>sig_5407
CGCCGGACACCGCCCCCGGCGCCTGACGCCCCTCTAGCTGATCACCGCGGCCATGATGGC
>sig_5408
AAAATCAAGCTTGAATGCTATTTGTATAGTTCATCCATGCCATGTGTAATCCCAGCAGCT
>sig_5409
ATTTTATAAGTTTGTGGGCTGTAGGTTAAAAAGTCGAATTCACTTGGCAAACGTATTTTG
>sig_5410
GTCTTCAAGAATTCTCATGTTTGACAGCTTATCATCGATAAGCTTGCTGATTGATTGACC
>sig_5411
ATAAAGCACTAATGTTTACAGAGGGTCCATCGAACAAAGCTCTGTACGCTTCCGGGACGT
>sig_5412
ACTCACTATAGGGATCCCTTTAGTGAGGGTTAATTGCGGCCGCGAATTCTTGAAGACGAA
>sig_5413
AGGAGGTGGGGCTGTGACAGGAGACGTGATGAGTCGAGCGGCCGCCTCCGGCGCTCGCTA
>sig_5414
TCTCACTTCCCCCAATACGCAAACCGCCTCTCCCCGCGCGTTGGCCGATTCATTAATGCA
>sig_5415
GGGACGCCGGCTTGTTTAAACTATGGCGCGCCTTTGCGATCGCAGACCTAGGAAAGCTAG
>sig_5416
TGGGCCTAGATGATGCCGGAAACAAGAAGTCATCAAAGGGTTCAGCCTTCAGCTCCATGT
>sig_5417
TACAAACTTGTGATAACAGCCTTGTACAGCTCGTCCATGCCGAGAGTGATCCCGGCGGCG
>sig_5418
ATGCGGCATCAGAGCAGATTGTACTGAGAGTGCACCATACTAGTTCTAGAGCGGCCGCCA
>sig_5419
TACGCAGCAGCAACGATGTTACGCAGCAGCAACGATGTTACGCAGCAGGGCAGTCGCCCT
>sig_5420
TGATCAAGGCGAATACTTCATATGCCGGCCAGCCTCGCAGAGCAGGATTCCCGTTGAGCA
>sig_5421
TCGTGCAAACAAACGCAACGAGGCTCTACGAATCGCGATGGGCATCTGGCTTAAAGTGCA
>sig_5422
TAACTTTAAGAAGGAATTCAGGAGCCCTTCACCATGATAGATCCCGTCGTTTTACAACGT
>sig_5423
GCCTTAAGACGCGTGGATCCCCGGGAATTCGTAATCATGGTCATAGCTGTTTCCTGTGTG
>sig_5424
CTAGTGATCGCTGCATTGACGTCTTTACGGCTACAGAGCTCATCGATAGCGATATAGCTG
>sig_5425
GCTCCATCAGGTGAGCACGGTCATGAATCGTTCGTTGAGAATGCGGTCGTGGTAAAAGAT
>sig_5426
CTAAACCTTTCCGGTCGCGGCGATAAAGACATCTTCACCGTTCACGATATTTTGAAAGCA
>sig_5427
CCGGGAAGCTAGAGTAAGTAGTTCGCCAGTTAATAGTTTGCGTAAGAGGTTCCAACTTTC
>sig_5428
CCGGGGGGATCCACTAGTTCTAGATCAGTTCATGCCAAGTCTTTTCATGGTCCGCCAGCG
>sig_5429
CTAGAATTGTGAGCGCTCACAATTCTAGTCGACGGCCCATGAGGCCCTCTAGGGATCCTG
>sig_5430
TATATCATTTTACGTTTCTCGTTCAGCTTTTTTGTACAAACTTGTTGATTCGAGGTGATG
>sig_5431
TAGAAGAGCTATGACGTCGCATGCACGCGTACGTAAGCTTGGATCCTCTAGAGCCATCAT
>sig_5432
TCAGAGATGAGTTTCTGCTCGAGTTGTCGACGGTATCGATAAGCTTGATATCGAATTCCT
>sig_5433
GTAAAACGACGGCCAGTGAATCCGTAATCATGGTCATATGGCTTGACTCCGTACAGAATT
>sig_5434
CAGATAGCGTGGTCCGGCCAGGACGACGAGGCTTGCAGGATCTACTCAAGCATTGAGTGG
>sig_5435
CCAAAATCGGATCTGATCGAAGGTCGTGGGATCCCCGGAATTCCCGGGTCGACTCGAGCG
>sig_5436
AAGTTGGGTAACGCCAGGGTTTTCCCAGTCACGACGTTGTAAAACGACGGGATCCTCTAG
>sig_5437
AGGGCCCCCCCTCGAGGTCGACGGTATCGATAAGCTTGATATCGAATTCCTGCAGCCCGG
>sig_5438
CTGTTTCTGGTCTTCACCCACCGGTACCTTACGCTTCTTCTTTGGAGCAGTCATGGTGGC
>sig_5439
TTAACAAAAATTTAACGCGAATTTTAACAAAATATTTTGTTAAAATTCGCGTTAAATTTT
>sig_5440
AAACAAATAGGGGTTCCGCGCACATTTCCCCGAAAAGTGCCACCTGACGTCTAACAAACC
>sig_5441
TGCTTTTTTATAATGCCAACTTTGTACAAAAAAGCAGGCTCCGCGGCCGCCGTACTCGAG
>sig_5442
AGGAACTTCGGAATAGGAACTTCAAGATCCCCAATTCGATCGTCCGGGCCGCAAGCTCCT
>sig_5443
CGTGCTAGCTCGAGATCTAAGTAAGCTTGCATGCCTGCAGGTCGGAGGCCACCATGGCTC
>sig_5444
GACCCTAGAGGTCCCCTTTTTTATTTTGACGCGTCAATTCGAGCTCCACCGCGGTGGCGG
>sig_5445
TTATCGTGGCCGGCGTGCGTGTGTGGCTTTTGTAGGCGCCGGCGACGGCGGGGGCAATGT
>sig_5446
TAAGCTCGGGCCCGAGTTAACGCTACCATGGAGCTCCAAATAATGATTTTATTTTGACTG
>sig_5447
GTCTGGTAAAAGGACAGGGCCATCGCCAATTGGAGTATTTTGTTGATAATGATCAGCGAG
>sig_5448
TTACGAATTGCTGCAGGACGCGTCGACAAGCTTGGATCCGCGTCATCCAGAATTCACTGG
>sig_5449
AGCCGAACACCAGGCCCTTGTACTCGGCCACTTTCGTCACCGGGATCAGGCCGAACTTGG
>sig_5450
GAGGTCAGGTATGATTTAAATTTATTAGCGCCATTCGCCATTCAGGCTGCGCAACTGTTG
>sig_5451
TAGAGGATCGATCCCCGGGCGAGCTCGAATTCTCTAGAGATCTTCCATACCTACCAGTTC
>sig_5452
TGTCTTTTTCATTTTTTGCGCCTCGTTATCTAGACCTCCTTGGTCGACTTCTGACACTGA
>sig_5453
CTTGTCATCGTCATCACCAGAACCAGAACCGGCCAGGTTAGCGTCGAGGAACTCTTTCAA
>sig_5454
CGTGTTCCGGTTGTCAGCGCAGGGGCGCCCGGTTCTTTTTGTCAAGACCGACCTGTCCGG
>sig_5455
CGCCAGTTAATAGTTTGCGCAACGTTGTTGCCATTGCTGTAGGCATCGTGGTGTCACGCT
>sig_5456
GGTTTGTCCAAACTCATCAATGTATCTTAAGGCGTAGATCCATAACTTCGTATAATGTAT
>sig_5457
CCGGGGATCCTCTAGACTGCGATGAGTGGCAGGGCGGGGCGTAATTTTTTTAAGGCAGTT
>sig_5458
TTGGGACAACTCCAGTGAAAAGTTCTTCTCCTTTACTCATTGAAGAGCTCCTCCATCCAG
>sig_5459
ACACTTTATGCTTCCGGCTCGTATGTTGTGTGGAATTGTGAGCGGACAACAATTTCACAC
>sig_5460
CCAAGCTTTCGCGAGCTCGAGATCTAGATACAATTTTCAGAATACGTTTTTTGTGGGCTT
>sig_5461
CACTCACAAGCCTGAACACTTCCGCCACCTGGGATGGCTCCAGTCGGTCCAGATCATCCA
>sig_5462
TTATCCACAGAATCAGGGGATAACGCAGGAAAGAACATGCAGATCCGTCGATCTATCTCA
>sig_5463
AGGAGATATACATATGTCGACGGATCGATCCCGTCGTTTTACAACGTCGTGACTGGGAAA
>sig_5464
CGAGATCTAAGCTTGGATCCGCGGCCGCTACGTAGAATTCCCATATGCGCTCCCTTCTCT
>sig_5465
TCCGGAGACATGGCCGGCCCCGGTGGGTTTTGAGGTGAGGATGATGAGAGGCTGCTAGGG
>sig_5466
GGTGCCGGCAACGCAAACCTGACCCGATGGCGGCGTGCTGCTGGCCGGAGGGGGAGGGGG
>sig_5467
GGTCTTGGAGATCTTGGTCGACTCGTCGCCCCCGGGCATCATCCCGCCGAAGTTGTTCGT
>sig_5468
GGAGTAGACGAGAGTGTCGTGCTCCACCATGTTGGCAAGCTGCTCTAGCATTCGCCATTC
>sig_5469
GGGATCCTTATCGTCATCGTCGTACAGATCCCGACCCATTTGCTGTCCACCAGTCATGCT
>sig_5470
GGTGCAGGGTGGACTCTTTCTGGATGTTGTAGTCTGAGAGAGTGCGGCCATCCTCCAGCT
>sig_5471
GAGCACGATCATGCGCACCCGTGGCCAGGACCCAACGCTGCCCGAGTTAACCCGAGATGC
>sig_5472
AGGGACACCAGGATTTATTTATTCTGCGAAGTGATCTTCCGTCACAGGTATTTATTCGCT
>sig_5473
CGTCAGTCAGTCACGATGAATAAGCTTGAGCTCGAGTCGACCCATGGAGTCTAGAATTCC
>sig_5474
ACTATACAAAGCTGTTATCACAAGTTTGTACAAAAAAGCTGAACGAGAAACGTAAAATGA
>sig_5475
GATTTCTTGGCTTTATATATCTTGTGGAAAGGACGAGGATCCGAATTCTCTAGACCATTC
>sig_5476
TCAAGACTGTCGACGTCAGGCCTTGTCAGTTACCGTACCGGCAGGGACGGACGACGGGAG
>sig_5477
AACAACCTCGGGGATGACGATGACAAGGTACCGGAATTCGGATCCTCTAGAGTCGACCTG
>sig_5478
CATGCCTGCAGGTCGACTCTAGAGGATCCCCGGGTACCGAGCTCGAATTGACATAAGCCT
>sig_5479
CCGGGTCTAGGATCGATTCTAGCCGCGGTCTAGGAATTCTCTAGGGATCCCGGCGCGCCC
>sig_5480
AGATTGAGCGTAGCCACCAAAGCGGCCGTGTGCCCAGAAGATAATGTCAGGGCCATCGCC
>sig_5481
AGATGGTGGTATGAAAGCTAAACCGTACTCCCAAATATCCTCTTTTAAAGATCTGATCAG
>sig_5482
GGGCTGCAGGAATTCGATATCAAGCTTATCGATACCGTCGACACTCGAGCAGAAACTCAT
>sig_5483
CATCTAATTCAACAAGAATTGGGACAACTCCAGTGAAAAGTTCTTCTCCTTTACTGGAAT
>sig_5484
CGACGGATCAATTTCTTTTAAGTAATCTAAATCCCCATTTTTTAATTTCTTTTTAGCCTC
>sig_5485
GATGAGAAGCTTGGGCTGCAGGTCGACCCGGGGTACCACCGGATCCAACGATGCTGATTG
>sig_5486
CCAAGTGAGCTCGAATTGCGGCCGCATGCATAAGCTTGCTCGAGTCTAGAGTCGACTGGG
>sig_5487
TTTTTTAGAAAAAAAAGTACTTTTTACTCGGGCCCGGCTCGAGCAGGGGGATCATCTAAT
>sig_5488
TTCTTGTACAAAGTGGTTGATAACAGCAAGAGAAGATGGAAAAAGAATTTCATAGCCGTC
>sig_5489
GGACTGATCAAGGCGAATACTTCATATGCGGTGTGAAATACCGCACAGATGCGTAAGGAG
>sig_5490
CCAGCCGCCAGATTGAGATCCCCGGGCGAGCTCGAATTCGAGCTCGCCCGGGGATCCTCT
>sig_5491
TCGTTGCTCAGCCGGATCCAAGCTTGGAATTCCCCCTTTCATTATTAATACCCTCTAGAT
>sig_5492
AGATGGTGGTATGAAAGCTAAACCGTACTCCCAAATATCCTCTTTTAAAGATCTGATCAT
>sig_5493
CTTTATCGCCGTTAATCCAGATTACCAGTTTACCTTCTTCGATTCCCATGGTATATCTCC
>sig_5494
AGGGCGACACGGAAATGTTGAATACTCATACTCTTCTTTTTTCAATATTATTGAAGCATT
>sig_5495
CCCCCCCGAGCTCTCATTGTTTGCCTCCCTGCTGCGGTTTTTCACCGAAGTTCATGCCAG
>sig_5496
ATTCAGCCCGGTCTCCTGTTCCAGAAGGCACTGTTGCAAAGTTAGCGATGAGGCAGCCTT
>sig_5497
AGCGGTGGCAGCAGCCAACTCAGCTTCCTTTCGGGCTTTGTTAGCAGCCGGATCTCACTC
>sig_5498
CGATAAGCTTGGGCTGCAGGTCGACTCTAGAGGATCCCCGGGCGAGCTCGAATTCCGCGA
>sig_5499
ATGTTTTTGGCGTCTTCCATGCTGTTATCAACCACTTTGTACAAGAAAGCTGAACGAGAA
>sig_5500
CTGTGCCATGTGGATTCCTTACTTATTCCATGGCGATCGCTAGCCCTATAGTGAGTCGTA
>sig_5501
GGTTTGTCCAAACTCATCAATGTATCTTATGATGTCTGGATCCGTCGACCGATGCCCTTG
>sig_5502
AATGCAATCCTTGGTTACAATTAAAACTACGTGCCGTTTTGCTTTGTTGTTGTATTATCC
>sig_5503
GGTGTAATTGAGTTTGTTTGTGCTGATTTGTTAGAGTTGTAAAATTCAACTGACATTATG
>sig_5504
CTAACCAGAGAGACCCAGTACAAGCAAAAAGCAGATCTTATTTTCGTTGGGAGTGAATTA
>sig_5505
ATCCTTATTAATGGTGATGGTGATGGTGGGACTCTCCCCTGTTGAAGCTCTTTGTGACGG
>sig_5506
TCTGTACACCTGCAGGACGTCAAGCTTGCGGCCGCACTCGAGGGTCTGGTGCCACGCGGT
>sig_5507
GGCGGCCTGCTCCTCCACCTCGGGAGGGAAGCCGTGAGAATTCTGCTCGTTCTTCAGCAC
>sig_5508
TTGAATACTCATACTCTTCCTTTTTCAATAAATATTTCTTGTGATAAAGTTTGTTAAAAA
>sig_5509
CCATTATATCTTTTTTTGCACTGATTGGTGTATCATTTCGTTTTTCTTTTGCGACTCTAG
>sig_5510
CGAGACCGTACGTGCGCGCGAATGCATCCAGATCTTCCCTCTAGTCAAGGCCTTAAGTGA
>sig_5511
CATAGGAGATGCGGCCGCTTGCTGTGCGGTGGTCTTACTTTTGTTTTGCTCTTCCTCTAT
>sig_5512
AACAGAGTCGCTTTTAATTATGAATGTTGTAACTACATCTTCGTCGCTGTCAGTCTTCTC
>sig_5513
AGAATTGGGACAACTCCAGTGAAAAGTTCTTCTCCTTTCTCGAGGATCCGGACGTCGACG
>sig_5514
TCCCAGTGTGGTGGTAGGGAATTCAAAGCTTGGGATCTCTATAATCTCGCGCAACCTATT
>sig_5515
CGATAACACCAACTCCTGGAAGGATCCATATGGCCACAGACGTGAGCCGAAAGATTCGAG
>sig_5516
CCTCTAGAGGATCTAGATATCATGAGATCTCTTAAGACGCGTATGCTTCATATGATGCTT
>sig_5517
CTCGAGAAGAGAGAGGCTGAAGCATCGATGAATTCACGTGGCCCAGCCGGCCGTGGATCC
>sig_5518
GAGCTCGAGGATTTTTTGGGAATTAGTTTTTGCGGCCGCGATGTTGATGAAAGCTGGCTA
>sig_5519
AAATAACCCCGCTCTTACACATTCCAGCCCTGAAAATTGTTATCTAAGGAAATACTTACA
>sig_5520
CAGCTTATCATCGATAAGCTTCTTGGATGCTGTAGGCATAGGCTTGGTTATGCCGGTACT
>sig_5521
TGCCATCGGAAGCTGTGGTATGGCTGTGCAGGTCGTAAATCACTGCATAATTCGTGTCGC
>sig_5522
TAAAACCTCTACAAATGTGGTAAAATCGATAAGGATCCGGGCTGGCGTAATAGCGAAGAG
>sig_5523
CCCCCCCGGGTCTAGGATCGATTCTAGGAATTCTCTAGCCGCGGTCTAGGGATCCCGGCG
>sig_5524
CCTCATTGGCTGGCACCAAGCAGTTTAACTGCTTCATACTTCACGAATTTAATGAGCGCC
>sig_5525
CCGGGCGAGCTCGAATTCGAGCTCGCCCGGGGATCTCAATCTGGCGGCTGGTGGCATCAT
>sig_5526
GGCCGCAGATCTAGCAGCAGCAGCTGATCTTTGTTCATTTTTGAGAACTCGCTCAACGAA
>sig_5527
TGGTACCCGGGAGCTCGAATTCGAAGCTTATGCATTTCTTTCCAGACTTGTTCAACAGGC
>sig_5528
AAGCCTCCGACCGGAGGCTTTTGACTTGAGGGGGATCCATTCTTAGGCCACACGTTCAAG
>sig_5529
AACAACAATAACAATAACAACAACCTCGGGGATGACGATGACAAGGTACCGGAATTCGGA
>sig_5530
GGCAGAAGTATGCAAAGCATGCAGCAATGGCAACAACGTTGCGCAAACTATTAACTGGCG
>sig_5531
CTCTCTTGTCATTATTGAAGCATTTATCAGGGTTATTGTCTCATGAGCGGATACATATTT
>sig_5532
CCCTTGCTCACAAGCTTGGATCCCATTTTTTAGATCTGATTTTTATTTTTTATTTAATTT
>sig_5533
TGGGATATCGTAATCGTGATGGTGATGGTGATGGTAGTACGACATGGTTTCGGACCGAGA
>sig_5534
AGGGCGGGGCGTAATTTTTTTAAGGCACTTATTGGTGCCCTTAAACGCCTGGTTGCTACG
>sig_5535
TAGAAAGCTGGCGGCCGCTTTTTGACACCAGACCAACTGGTAATGGTAGCGACCGGCGCT
>sig_5536
TGCTCATATGCTGTTTCCTGTGTGAAATTGTTATCCGCTCACAATTCCACACATTATACG
>sig_5537
CAGGCCGGCATGCGGCCGGTACCGGATCCCGGGAGCTCCGGAGATCTTCGAACTAGTTTG
>sig_5538
TGTCTCGAGAAAACTCATCCTGTGCCTTCCTCACTTTCTGCTAGTCCACTCCAACAATAC
>sig_5539
CATGCAGGAAGCTTACTTAGATCTCGAGCTAGCACGCGTAAGAGCTCGGTACCTCCCGGG
>sig_5540
ATTCGCAGTCGGCTGATCTGTGTGAAATCTTAATGAAGGGTCCAATTACCAATTTGAAAC
>sig_5541
TGATCCATGTAGATTTCCCGGACATGAAGCCATTTACAATTGAAATTATAAAATGAAAGT
>sig_5542
GTTGTAAAACGACGGCCAGTGAATCCGTAATCATGGTCATATGGCTTGACTCCGTACAGA
>sig_5543
CTTGTAATCCATGGTGGCGGCCGCCACCGCGGTGGAGCTCCAGCTTTTGTTCCCTTTAGT
>sig_5544
TTGTCGGTGCCGATTACAAAGACGGTCTGTTGAATATCGAACTGGATCGTCATGAATGAC
>sig_5545
TTAAAATTGTACTTGAGTATTAAGGAAGTAAAAGTAAAAGCAAGAAAGAAAACTAGAGAT
>sig_5546
GTACGAGGCCAGCGTGGCCCGGTACAGCGACCTGCCCGAGAAGGCCAACTGAAGCGGCCG
>sig_5547
AACTCGTGAAAGGTAGGCAGATCATATCGTCAATTATTACCTCCACGGGGAGAGCCTGAG
>sig_5548
CAGGACTGACACGTCCGACGCGGCCCGACGGGTCCCAGGCCTCGGAGATCCGTCCCCCTT
>sig_5549
CGTAAGATCTGAGCTCCTTAAGTTCTAGAATCGATGACCGGTTCTCGAGAAGCTTGGCGT
>sig_5550
ATGATGGTCGACGCCGGGATCTAGATTGTATAGTTCATCCATGCCATGTGTAATCCCAGC
>sig_5551
AAGAAGCTTGGGATCCGTCGACCTGCAGCCAAGCTCTCGAGAGCTTGGCGTAATCATGGT
>sig_5552
TGGTCGGATCCTCTACGCCGGACGCATCGTGGCCGGCATCACCGGCGCCACAGGTGCGGT
>sig_5553
CAACTCTCCTGGCGCACCATCGTCGGCTACAGCCTCGGTGGGGAATTCACTGGCCGTCGT
>sig_5554
GTGAGGGTTAATTTAATCGATAATTCACTGGCCGTCGTTTTACAACGTCGTGACTGGGAA
>sig_5555
CTAGAATTCTCCCGGGTGGATCCAAGGCCTTCTAGATCCGGTGGGTTTTGAGGTGAGGAT
>sig_5556
TGTGAGCGGATAACAATTTCACACAGAATTCATTAAAGAGGAGAAAGGTACCATGGAAGA
>sig_5557
TACGCCTATTTTTATAGGTTAATGTCATGATAATAATGGTTTGTTAGACGTCAGGTGGCA
>sig_5558
AGCTTGCATGCCTGCAGGTCGACTCTAGAGGATCCCCGGGTACCGAGCTCGAATTCCGAT
>sig_5559
GGATCATCCAGCCATTCGGGGTCGTTCACTGGTTCCCCTTTCTGATTTCTGGCATAGAAG
>sig_5560
TACGACTCACTATAGGGAAAGCTCGGTACCACGCATGCTGCAGACGCGTTACGTATCGGA
>sig_5561
CAGTCACGACGTTGTAAAACGACGGCCAGTGAATTAGGCCTGTAATTAACCCTCACTAAA
>sig_5562
CGATAAGCTTGGGCTGCAGGTCGACTCTAGAGGATCCCCGGGCGAGCTCGAATTCCGGCG
>sig_5563
TTTCCATAACTTTAGGGTTATCGAATTCGATAAGCTTCTAGGATCCGAAGGCAGCAGTTT
>sig_5564
CTATTCAGATCCTCTTCTGAGATGAGTTTTTGTTCTACGTAAGCTGGCGGCCGCCGCGGC
>sig_5565
CGTGGAGGTAATAATTGACGATATGATCCTTTTTTTCTGATCAAAAAGGATCTAGGTGAA
>sig_5566
ATTTAGAGTAATATGAAACTGATTTAGAGTAATATGAAACTAGCTTGGATCCAGACATGA
>sig_5567
ACCTGTTACTAGACCGTCCAGTCTGGATCCAGTTGCTCAAAAAAATCTCGGTCAGATGTT
>sig_5568
ACAACAGTACTGCGATGAGTGGCAGGGCGGGGCGTACCCAGCTTTCTTGTACAAAGTTGG
>sig_5569
GGGGGCCCGGTACCGAGCTCGGGTTGGTTTGCGCATTCACAGTTCTCCGCAAGAATTGAT
>sig_5570
ATTACAACAGTACTGCGATGAGTGGCAGGGCGGGGCGTAAACGCGTGGATCCCCCTCAAG
>sig_5571
CGAGCTCGGTACCCGGGGATCCTCTAGAGCCACCCCCCTGGTGCAGGCATGCAAGCTTTT
>sig_5572
AATTATCAACAAGTTTGTACAAAAAAGCTGAACGAGAAACGTAAAATGATATAAATATCA
>sig_5573
TCAACGTCTATAACACCAAGGGTTATACCATGCATCATCATCATCATCATGGCCATCATC
>sig_5574
TGGTACCGTCGACGTCCTGCAGGCGCGCCTGTACAGAATTCGGATCCACGAGCTCAGATA
>sig_5575
CTCGGTACCGGCCAGTTAGGCCAGAGAAATGTTCTGGCACCTGCACTTGCACTGGGGACA
>sig_5576
GTATATCCAGTGATTTTTTTCTCCATTTTAGCTTCCTTAGCTCCTGATGTTTGACAGCTT
>sig_5577
AAAGGGAATAAGCTTGCATGCCTGCAGGTCGACTCTAGAGGATCCGCGGCCGCGGGTACC
>sig_5578
GGGCGGCAGGCCCTGCCATAGCAGATCTGCGCAGCTGGGGCTCTAGGGGGTATCCCCACG
>sig_5579
TGTTATGATTACGATTGATAGCACCGCCTGAACACGCTCATAACCGCCAATTAAATGACT
>sig_5580
GCCAAGCTTTCGCGAGCTCGAGATCTAGATATCGATGAATTCGAGCTCGGTACCCGGGGA
>sig_5581
CTGCCAACCGCATCTGTAAAAGCAATTGTTCCAGGAACCAGGGCGTATCTCTTCATAGCC
>sig_5582
TTTTCACGAGCACTTCACCAACAAGGACCATAGCATATGAAAATCGAAGAAGGTAAACTG
>sig_5583
TGATAAGCTGTCAAACATGAGAATTCGATAAGCTTCTAGGATCCCCAGCTTGTTGATACA
>sig_5584
TCCGAACTCGACGGGCCGTCTGGGGCGAGAAGCGGAGCGGGCTGGGGCTCGAGGTCGCTC
>sig_5585
TTTTGCGCACGGTTATGTGGACAAAATACCTGGTTACCCAGGCCGTGCCGGCACGTTCAC
>sig_5586
CTCGATGATAGAAGTTAATGTAGGGTTGGCGGCCGCGATGTTGATGAAAGCTGGCTACAG
>sig_5587
AGCTCGGATCCGACCCATTTGCTGTCCACCAGTCATGCTAGCCATGGTATATCTCCTTCT
>sig_5588
GAGCCCCCGATTTAGAGCTTGACGGGGAAAGCCGAATTCCGGATGAGCATTCATCAGGCG
>sig_5589
AGGGGTTAACTAGTTACTCGAGTGCGGCCGCAAGCTTGTCGACGGAGCTCGAATTCGATA
>sig_5590
TATGGTTACGCTGACAGGGCCAGCGAAAGCATCATTGGTGCTATAGCGCGGCTGTTCAAG
>sig_5591
CCAGTGCCAAACTGCGGCCGCCCGGGCGGCCGCAATTCGTAATCATGGTCATAATTCGTA
>sig_5592
CGACTCACTATAGGGAAAGCTGGTACGCCTGCAGGTACCGGTCCGGAATTCCCGGGGCGG
>sig_5593
GCTCGACCAGGATGGGCACCACCCCGGTGAACAGCTCCTCGCCCTTGCTCACCATGAGAG
>sig_5594
ACCAGGATGGGCACCACCCCGGTGAACAGCTCCTCGCCCTTGCTCACCATCAGGATCCCG
>sig_5595
TTCGTGACCGCCGCCGGGATCACTCTCGGCATGGACGAGCTGTACAAGGCTTAGAGCTCG
>sig_5596
CTAAGCTTATCATGATTAATTGTCAACAGCTCATTTCAGAATATTTGCCAGAACCGTTAT
>sig_5597
AAACAGCTATGACCATGATTACGAATTGCGGCCGCGCGAATTCGTATAAAAACCTTCTGG
>sig_5598
GCCCGAGTAACAAAAAAACAACAGCATAAATAACCCCGCTCTTACACATTCCAGCCCTGA
>sig_5599
TCTCTAGGAGAGCCTTTGTTTTTGAGAAGCTGAGGTGGGTCAATTGGTGAAGAAAGTCTA
>sig_5600
TTGGGACAACTCCAGTGAAAAGTTCTTCTCCTTTACTCAAGCTTGCATGCCTGCAGGTCG
>sig_5601
ATGCAGGAGTCGCATAAGGGAGAGCGTCGAGGCCACCACATTCCGCACCGTAGGATTACT
>sig_5602
AAACAGTAATACAAGGGGGGTTATGAGCCATATTCAACGGGAAACGTCTTGCTCGAGGCC
>sig_5603
CGATAAGCTTGGGCTGCAGGTCGACTCTAGAGGATCCCCGGGCGAGCTCGAATTCCGGTC
>sig_5604
TTAATACGACTCACTATAGGGAGACCCAAGCTTAGGATCCTATGTATTCCCTTTAGTGAG
>sig_5605
CGCCCCAGACGGCCCGTCGAGTTCGGACTACCACCGCTTGAGAGACTTACTCTTGATATC
>sig_5606
CAGATCTTATTTTCGTTGGGAGTGAATTAGCCCTTCCAGTCCCCCCTTTTCTTTTAAAAA
>sig_5607
CGATCAGAAACACAAAGTTTTAGCAGCGTAATATCCCACACACATACACACACGAAGCTA
>sig_5608
CACGCGTAGCTAGCCCAAGCTTGCATGCCTGCAGGTTTAAACAGTCATTTAAATCGACTC
>sig_5609
ACAGCTATGACCATGATTACGAATTCGAGCTCGGTACCCATCACAAGTTTGTACAAAAAA
>sig_5610
GTAACTACATCTTCGTCGCTGTCAGTCTTCTCGCTGGAAGTTCTCAGTACACGCTCGTAA
>sig_5611
GTCCTCCGAGCGGAGACTCTAGAGGGTATATAATGGATCCCCGGGTACCAGCTTGGGGGA
>sig_5612
GGGTTCTGGTACGATTGATGACGACGACAAGAGTCCGGAGCTCGTGGATCCGAATTCTGT
>sig_5613
TAGGGGCAGTTAAAGTACTTTGACAATTGAATCCGATTTTGACCATTATTTTCATATCCG
>sig_5614
ATCGGTCAACTGATCCTTAACTGATCGGCATTACAGCGAGCGGAGCCGTTTTTTCTGCCC
>sig_5615
TTATTGTTATTGTTGTTGTTGTTCGAGCTGCTATGCATATCCGATTTTGGAGGATGGTCG
>sig_5616
GGAACGCCCAACTTAATTAACATTAGTGGTGGTGGTGGTGGTGCTCGAATCACCACTTTG
>sig_5617
GACAGCAAATGGGTCGGGATCTGTACGACGATGACGATAAGGATCATCCCTTCACCAAGG
>sig_5618
AGGAAACAGCTATGACCATGATTACGCCAAGCTTGCATGCCTGCAGGTCGACCAAGACGA
>sig_5619
CTGGCTGATAATCATCACCTGCAGNAATTCTTGAAGACGAAAGGGCCTCGTGATACGCCT
>sig_5620
AGTTTTCGTTCCACTGAGCGTCAGACCCCTCATCCCTTGGCGTCGAATGCGTGTGATTTA
>sig_5621
CGCGAATTGCAAGCTGGCCGACGCGCTGGGCTACGTCTTGCTGGCGTTCGCCTCGAGGGC
>sig_5622
AAACCAGCCAGCCGGAAGTGCCGAGCGCAGAAGTGGTCCTGCAACTTTATCCGCCTCCAT
>sig_5623
AGGACGCCCCCCGTGTACGACATGAAGGCACTGGCGTCAACCGCAATAGCGATGGGACCG
>sig_5624
TATTTGGGGAGCAATGGCGATGATAAGCTAGCCCATGGGTATGGACAGTTTTCCCTTTGA
>sig_5625
AAGGTTTTTATATTACAGCTCCAGATCCGATTGCTGAATAAAAGATACGAGAGACCTCTC
>sig_5626
GGCTTCGGCCAGTGCGTCGAGCAGCGCCCGCTTGTTCCTGAAGTGCCAGTAAAGCGCCCG
>sig_5627
GGAACTGGCGGCTGTGGGATTAACTGCGCGTCGCCGCTTTCATCGGTTGTGGGGATCCCC
>sig_5628
ATGACATGATTACGAATTGGCCGCCTAGGCCGAATTCGAGCTCGGTACCCCATGGAGGCC
>sig_5629
ACAGTCATAAGTGCGGCGACGACACCATTCCTTGCGGCGGCGGTGCTCAACGGCCTCAAC
>sig_5630
CCATCACCATGGTGCTGCAGGTACAAGTTTGTACAAAAAAGCAGGCGAGAATCTTTATTT
>sig_5631
TAATGACTATAAAAGTCAAAACTGGCTTTAATTCTGAGAGACACACACTCTAGWGGATCC
>sig_5632
AGTTCATTTCATTTGGAGAGAACACGGGGGACTCTAGAATGAGCATGAGTAAAGGAGAAG
>sig_5633
ATTCATGCATCCCGGGGGATCCACTAGTAAGGCCTTAAGGGCCTCTAGAGAGCTCCAGCT
>sig_5634
TTCCTAGGATCCTCGAGCTCCCTATAGTGAGTCGTATTAGGCCAGTGAGGCCTAGAGTCG
>sig_5635
CGCGGTGGAGCTCCAGCTTTTGTTCCCTTTAGTGAGGGTTAATTGCGCGCCGGTGGATGA
>sig_5636
ACCACTATCGCGAGCCCTTCCTCAAGCCTGTTGACCGAGAGCCACTGTGGCGATTCCCCA
>sig_5637
AAGATACCCCGGATCCTCTAGAGTCGACCTGCAGGCATGCAAGCTTTCGCGAGCTCGAGA
>sig_5638
CGACGGCCAGTGACTGCAGGGTACCACGCGTCTCGAGTCTAGAAGATCTGCTAGCAGCGG
>sig_5639
CACCAAAATACGAAAGAGTTCTTAACTCTAAAGATAAAAGATCTTTCAAGATCAAAACTA
>sig_5640
GCTCCTCGAGATCTGCGGCACGCTGTTGACGCTGTTAAGCGGGTCGCTGCAGGGTCGCTC
>sig_5641
TGATATGATCTCGGCGGCCGCTAGAATTGTGAGCGCTCACAATTCTAGTCGACGGGATCC
>sig_5642
CTTATCATCGATAAGCTAGCTTGGCCGACATCACAACGGTTCTGGCAAATATTCTGAAAT
>sig_5643
CACCATCACCATCACCATGGTGCTGCAGGTACAAGTTTGTACAAAAAAGCAGGCGAGAAT
>sig_5644
AAACAAGTTCTGCTTTAATAAGATCTGGATCCGAATTCGCCCTATAGTGAGTCGTATTAC
>sig_5645
TGACTTTCAACTGCCTGGCACAATAATTTTCCTTTTTCAGTTACAACAAGCTTGATATCG
>sig_5646
CGAGCGGTATCAGGGGATTCCTTAAGGTATACTTTCCGCTGCATAACCCTGCTTCGGGGT
>sig_5647
CCGGCCTAGGGACCGCGGTTAACATCTCCCTATAGTGAGTCGTATTAAAGCTTGGCGTAA
>sig_5648
TATCAATGCTATTGTTAAAGCAGGTCTTACACATGTTATAGATCCTCAAATGCTTGTTCT
>sig_5649
[truncated: 1,650,704 more chars]
