# Supplementary material for: DNA signatures for detecting genetic engineering in bacteria
Source: Genome Biol. 2008 Mar 18;9(3):R56. doi: 10.1186/gb-2008-9-3-r56 (PMC2397508; doi:10.1186/gb-2008-9-3-r56)
Supplement: Additional data file 4 — The complete set of 60-mer signatures used in the cross-validation set [file gb-2008-9-3-r56-s4.bz2 › consig.60.bacvec.2341.fa]

>sig_0
AACAGACGATAACGGCTCTCTCTTTTATAGGTGTAAACCTTAAACTGTAATGAATTCGAG
>sig_1
GGAATTAGATCTCTCGAGGTTAACGAATTCTACCGGGTAGGGGAGGCGCTTTTCCCAAGG
>sig_2
CAGGAGTCCAAGCTCAGCTAATTAAGCTTATTAAGCTACTAAAGCGTAGTTTTCGTCGTT
>sig_3
GAACAGTCATGTCTAAGGATCCCGGGGAATTCTCGAGCGAAGACAGATTGCAAAGTAGCC
>sig_4
CGGCTCTAGAGGCCCTTAAGGCCTTACTAGTGGATCCCCCGGGATGCATGAATTCAAGCT
>sig_5
ACAACCTCGGGATCGAGGGAAGGATTTCAGAATTCGGATCCTCTAGAGTCGACCTGCAGG
>sig_6
GGACTCAGATCCAGCGCACTTGAGGCGGAAACGTCAGAAGTAACCTAGGATCCTCTAGGA
>sig_7
GGAGCTGACTGGGTTGAAGGCTCTCAAGGGCATCGGTCGACTCTTTTTTCCGGTAAGCCT
>sig_8
TCACACAGGAAACAGCTATGACCATGATTACGCCAAGCTTGGCTGCAGGTCGACAAGAGA
>sig_9
CGGCTAGAAAGCTTCCTAGAGGTACCCTAGACCCGGGGGGGTCGACGCGGCCGCCATGGT
>sig_10
CCATAAGGGATCCCCCTCAAGTCAAAAGCCTCCGGTCGGAGGCTTTTGACTTTCTGCTAT
>sig_11
GGTTTCGGACCGAGATCCGCGCCCGATGGTGGGACGGTATGAATAATCCGGAATATTTAT
>sig_12
TTCAGCTTTTTTGTACAAACTTGTGATAGATCTGAGTCCGGAGGCGCCGGTGGAGTGGCG
>sig_13
AGTTCGATGATTAATTGTCAACAGCTCATTTCAGAATGCTTCTTCCGCTTCCTCGCTCAC
>sig_14
CTGTCCATACCCATGGGCTAGCTTATCATCGCCATTGCTCCCCAAATACAAAACCAATTT
>sig_15
TCCCGAACCCATCGACGAACTGGGTACCGAGCTCGAATTCATACAACCTCCTTAGTACAT
>sig_16
TTCACAAACGAATGGGCTACCTCCACCTCCACTAGTAAGGACGGCTTCTCATTAGGCCGG
>sig_17
GTCATCTATGTTACTAGATCGGGAATTGCCAAGCTTATCGATGGGACCATCATACTCATT
>sig_18
TGCAGAAGCTTCTAGAATTCCATCCCCAGGGAACTGCTGTGCAGAGGCTCCCAGTCTGCT
>sig_19
CGCACATTTCCCCGAAAAGTGCCACCTGGACGCGCCCTGTAGCGGCGCATTAAGCGCGGC
>sig_20
CCCGCGCTGCTAACAAAGCCCGAAAGGAAGCTGAGTTGGCTGCTGCCACCGCTGAACAAT
>sig_21
CGTTTCTCGTTCAGCTTTCTTGTACAAAGTGGTGATGATCCGGCTGCTAACAAAGCCCGA
>sig_22
AGCTTATCATCGAATTTCTGCCATTCATCCGCTTATTATCACTTATTCAGGCGTAGCACC
>sig_23
GAAAATCTCGCCAAGCTCCTCGAGATCCAGATCTGGATCCTCTAGAGTCGACCTGCAGGC
>sig_24
TTACGCCAAGCTTCCATGGGATATCGCATGCCTGCAGAGCTCTAGAGTCGACGGGCCCGG
>sig_25
ATAGTGAGTCGTATTAATTTCGCGGGATCGAGATCTCCCCTAGAGGATCGATCCCCATAA
>sig_26
TCAGGGGGGCGGAGCCTATGGAAAAACGCCAGCAACGCGGCCCGAGATGCGCCGCGTGCG
>sig_27
TGCTTATACAATCTTCCTGTTTTTGGGGCTTTTCTGATTATCAACCGGGGTCAAGGAGAT
>sig_28
AAGACATGATAAGATACATTGATGAGTTTGGACAAACCACAACAAGAATGCAGTGAAAAA
>sig_29
GCGGCCGCGAATTCGAGCTCGGTACCCGGGGATCCTCTAGAAAATAAGACTTAGAAGCAA
>sig_30
TGAGCGGGCTTTTTTTTCCTGAGGCTGGACGACCTCGCGGAGTTCTACCGGCAGTGCAAA
>sig_31
AACAGGCTTATGTCAATTCGAGCTCGGTACCCGGGGATCCTCTAGAGTCGACCTGCAGGC
>sig_32
GGAGGATGGCCATCGTGTGCTCCTGAGTTCTGTGCAGTGCACACCTGGCTGCTGATGGGC
>sig_33
TAGAAGCTTCTAGAGATCTGCAGGTCGACGGATCCCCGGGAATTAATTCTTGAAGACGAA
>sig_34
GATAGCGTGGTCCGGCCAGGACGACGAGGCTTGCAGGGATCCTCTACGCCGGACGCATCG
>sig_35
ACGTCCCATGGCCATTCGAATTCGTAATCATGGTCATAGCTGTTTCCTGTGTGAAATTGT
>sig_36
TCCCAACAGTTGCGCAGCCTGAATGGCGAATGCTAGAGCAGCTTGCCAACATGGTGGAGC
>sig_37
CGTTCAGCTTTTTTGTACAAACTTGTGATTAGAGCCTGCAGGCATGCAAGCTTGGCGTAA
>sig_38
CTCGAATTCGGATCCGATATCAGCCATGGCCTTGTCGTCGTCGTCGGTACCCAGATCTAT
>sig_39
AAGTACATCAAGAGCTTCGTGGAGAGAGTGCTGAAGAACGAGCAGAGATCTACAAGTTTG
>sig_40
TGGTGATGATGGTCACGAAGTGTGGGCCGGGGATCTCGATGGCGCGGCTGCCGTTGAAGG
>sig_41
GACGTCATATGGATCCCCAGCTTGTTGATACACTAATGCTTTTATATAGGGAAAAGGTGG
>sig_42
ATCAAGGTGTCGATGCAGGGGGGGGGGGGAAAGCCACGTTGTGTCTCAAAATCTCTGATG
>sig_43
ATGATAAGCTGTCAAACATGAGAATTGGTCGAGATCCGCTAGCTCACGATGAGAATGGCC
>sig_44
GGAGGCAGCGTGGACGGCGTCTAGAAATAATTTTGTTTAACTTTAAGAAGGAGATATACC
>sig_45
AGGAAGGAGGTGGGGCTGTGACAGGAGACGTGATGAGTCGAGCGGCCGCTGGGGCAGTCA
>sig_46
TCACATGTTCTTTCCTGCGTTATCCCCTGATTCTGTGGATAACCGTATTACCGCTAGCCA
>sig_47
AGTACTGATGGTTAACTAGAGTAACGGGCTACTCCGTTTAACGGACCCCGTTCTCACGCT
>sig_48
TGTGGATCCGAGATTTTCAGGAGCTAAGGAAGCTAAAATGGAGAAAAAAATCACTGGATA
>sig_49
CCCTGACGAGCATCACAAAAATCGACGCTCAAGTCAGAGGTGGCGAAACCCGACAGGACG
>sig_50
GCCCTCTGTCGAGCTTTTTTGGTTCTTCGCGGGATCGCAGGATAGAGAGAATTGAGAGCT
>sig_51
CGCATGCTCCAGACTGCCTTGGGAAAAGCGCCTCCCCTACCCGGTAGGGCGCGCCGCAAA
>sig_52
ATTGGCCGACGCGCTGGGCTACGTCTTGCTGGCGTTCGGATGACCGGAGAATGGCTGAAT
>sig_53
TGGGAATTGATCCCTTCACCAAGGGCGAGCTCAAGCTTGAAGGTAAGCCTATCCCTAACC
>sig_54
CATCGTGAGCTAGCGGATCTCGACCAATTCTCATGTTTGACAGCTTATCATCGAATTTCT
>sig_55
GCTGAAACCGCTGAGCAACTGCTGGTTCCGCGTGGATCTGGATCCGAATTCTCTTCCCGG
>sig_56
TTATCCAGCCCTCACTCCTTCTCTAGGCGCCGGAATTCGTTAACCTCGAGAGATCTAATT
>sig_57
CGCCCGGTAGTGATCTTATTTCAAGAGCTCGGTACCGTCGACATGCATGGCGCGCCGGCG
>sig_58
TCGACCCCAAAAAACTTGATTAGGGTGATGGTTCACATTGAAAAAGGAAGAGTATGAGTA
>sig_59
GACAACTTGAGAAGATCAAAAAACAACTAATTATTCGAAGGATCCAAACCATGGAAAATA
>sig_60
CACGATGTGCTCACCGTCCAATTCCTCATTCTGGGAATGCTGCTGATGACTGGCGGCGTG
>sig_61
AACGGAATCATATGTTAAATCCATAGAAATATAGTAGCCATATTTTTGGTTAATTTCGAG
>sig_62
TAGGGATCCCGGCGCGCCCCTCGAGCTAGAAGATCTCCTAGAAAGCTTCCTAGAATCGAT
>sig_63
ATTGCGGCCATGACCGGTTCTAGAACTATTAGCCGGCCTGGCGGGGTAGTCCGCTGTGGG
>sig_64
GAGGCATTTGGCTACCTTAAGAGAGTCATAGTTACCCGAGCTCGAATTCGTAATCATGGT
>sig_65
CCGAGCTCTTACGCGTGCTAGCTCGAGATCTAAGTAAGCTTGGCATTCCGGTACTGTTGG
>sig_66
AAGAGGAAGCTGAGTTGGAGGCTGAAACCGCTGAGCAACTGCTGGTTCCGCGTGGATCTC
>sig_67
TATATCTCCTTCTTAAATCTAGATTACGCCCCGCCCTGCCACTCATCGCAGTACTGTTGT
>sig_68
GGCTCACAACCACCGCCACAAGCACCTCGAGGCGGCCGCGAATTCCTGCAGTCAACGCGT
>sig_69
CGCTACGTAGAATTCCCATGGCCGCTCCCTTCTCTGACGCCGTCCACGCTGCCTCCTCAC
>sig_70
AAGCTCTTGTTGGCTAGTGCGTAGTCGTTGGCAAGCTTGCATGCCTGCAGGTCGACTCTA
>sig_71
AAGAGGAAGCTGAGTTGGAGGCTGAAACCGCTGAGCAACTGCTGGTTCCGCGTGGATCTG
>sig_72
TATCTCTCTCGAGCTTTCGCAGATCCGGGGGGGCAATGAGATATGAAAAAGCCTGAACTC
>sig_73
TCCATCCGGAGGGGATCCTCTAGAGTCGACCTGCAGGCATGCAAGCTTGGCGTAATCATG
>sig_74
TAAAGAGGAGAAATTAACTATGAGAGGATCTCACCATCACCATCACCATGGGATCCGCAT
>sig_75
GCACCACCGCAGACCATCCGGCGACGACACCGACGAAGGAGGATCTTGATCCCCTGCGCC
>sig_76
TACGCCAAGCGCGCAATTAACCCTCACTAAAGGGAACAAAAGCTGGAGCTCCGCGGCCGC
>sig_77
CGGGCGCGGATCTATGCTACTAGTAAATCAGTCACACCAAGGCTTCAATAAGGAACACAC
>sig_78
ACCATGCAGGTCGACTCTAGAGGATCCGAATTCTGAAATCCTTCCCTCGATCCCGAGGTT
>sig_79
GAGGAGAAATTAACTATGAGAGGATCTCACCATCACCATCACCATACGGATCCGCATGCG
>sig_80
GCCTGACTTTCCCGGGAATTCTTGAAGACGAAAGGGCCTCGTGATACGCCTATTTTTATA
>sig_81
ATCGCACTTCTTCTATCATCGCCGTTCTCATCTGGAACAAAGCGTTTGGGGCGCGCCTAA
>sig_82
TAGAGATCTTCCATACCTACCAGTTCTCCGCCTGCAGCAATGGCAAGAACGTTGCCCGGA
>sig_83
CACTCGATCTCCATGGCGGGCAGGCCGCTCTCGTCGCTCTCCATGGTGGCGTCTAGCGTA
>sig_84
TGGGGACCCTAGAGGTCCCCTTTTTTATTTTATTATACGCAAGGCGACAAGGTGCTGATG
>sig_85
ACGAGAGTGTCGTGCTCCACCATGTTGGCAAGCTGCTCTAGCATTCGCCATTCAGGCTGC
>sig_86
TTAAACCGAATTCCATGGCAGTCTAGAGGATGGTCCACCCCCGGGGTCGGCAGCCTTCCC
>sig_87
CGACCTGCAGGCATGCAAGCTTATCTTTACAGTTTAAGGTTTACACCTATAAAAGAGAGA
>sig_88
GGTAACTAACTAAGGTACCCAGCTCTTCTGGTTTGGTTTGGACCTCTGGTCCTGCAACTT
>sig_89
AAACGATCCACCGGTCGCCACCATGGCCTCCTCCGAGGACGTCATCAAGGAGTTCATGCG
>sig_90
TCGGTATAATCTTACCTATCACCTCAAATGGTTCGCTGGGTTTATCGATCCGGTGGATGA
>sig_91
GCTTGCCTGCAGGTCGACTCTAGAGGATCCGAATTCTGAAATCCTTCCCTCGATCCCGAG
>sig_92
GCTTAGAGGATCTCACCATCACCATCACCATGCGGCCGCATCGTGACTGACTGACGATCT
>sig_93
TCTTCCACCTGCTGATCCGGATCGATCCCGTTATCGACTGCACGGTGCACCAATGCTTCT
>sig_94
GCGCTTTTTAGACTGGTCGTAATGAAATTCAGCAGGATCACATATGGTGAGCAAGGGCGA
>sig_95
CTGGAGAAAAATAGAGAGAGATAGATTTGTAGAGAGAGACTGGTGATTTTTGCGGGTCCC
>sig_96
AAAGGGAAAACTGTCCATACCCATGGATTCTTCGTCTGTTTCTACTGGTATTGGCACAAA
>sig_97
CCTTTCGTCTTCAAGAATTCTCATGTTTGACAGCTTATCATCGATAAGCTTCTTGGATGC
>sig_98
GCACCACCCTCAGGGCCAGCGGGAGCCCTCCGGCGGCTGCAAGCTGGGCACTAGTATGAG
>sig_99
GGCCAGTGCCAAGCTAATTCTACTCGTAAAACAAGTGGCATTTTTACGACAAAAACTCAT
>sig_100
AGAAAGGAAGGGAAGAAAGCGAAAGGAGCGGGCGCTAGGGCGCGAGCAAGTGTAGCGGTC
>sig_101
TGTGAGCGGATAACAATTCCCCACTAGTAATAATTTTCTTTAACTTTAGTAAGGAGCGAT
>sig_102
CCGGTGAACAGCTCCTCGCCCTTGCTCACCATGGTGTCGACTGATAACTTCGTATAATGT
>sig_103
GCTATGACCATGATTACGAATTCCCCGGATCCGTCGACCTGCAGGTCGACGGATCCGGGG
>sig_104
AACGACGAGCGTGACACCACGATGCCTGTAGCAATGGCAACAACGTTGCGAAAACTATTA
>sig_105
CAGCCGGATCCGCGACCCATTTGCTGTCCACCAGTCATGCTAGCCATATGTATATCTCCT
>sig_106
GGCGACCGAGTTGCTCTTGCCCGGCGTCTATTAATATCAAGTTGTATTAATATCAAGTTG
>sig_107
CTCATATATACTTTAGATTGATTTAATTCTCATGTTTGACAGCTTATCATCGATGTTCAT
>sig_108
GGAGTATCTGACCGCTGAGATTTTGGAATTGGCCGGGAATGCGGCCCGTGATAACAAGAA
>sig_109
TCGCCAAACAAGGCGCGGATGCTCACCACCTTGCCGGCGCCATTGAAGCGAAAGTGATCG
>sig_110
CATGGACGAGCTGTACAAGATCGATTAACTCGAGGATCTGCTAGAGGTACCACAAGTGGT
>sig_111
ACAATTAATCATCGAACTAGTTAACTAGTACGCAAGTTCACGTAAAAAGGGTATCGGATC
>sig_112
CTATAGGGAGCTAAGCTTGGGCCCTCTAGACAGGAATTCGAGCTCAGCTTGATGCATATT
>sig_113
TGCTATATAACCAATGAATAATATGGCTAATGGCCGGATCCGCCTCGACCAAAGCGGCCA
>sig_114
GCACTACCCATTTCACAACTCTTATACTTTTCTCTTACAAGTCGTTCGGCTTCATCTGGA
>sig_115
TCCTGGGACGAGTGGCCCGACATCGAGGAGGACATCGCCCTGATCAAGTCCGAGGAGGGC
>sig_116
GGTGCGCTCCTGCTTGTCGCCGGTCGTGGCCGCGCCAACCTTTGCGATCCGCAAGCGCGC
>sig_117
TGCCCTATGCTACTCCGTCAAGCCGTCAATTGTCTGATTCGTTACCAATTATGACAACTT
>sig_118
CAACGTGGCGGCCAGCTGGTAACAGGATTAGCAGAGCGAGGTATGTAGGCGGTGCTACAG
>sig_119
CCCAGCTGGCTTATCGAAATTAATACGACTCACTATAGGGAGACCGGAATTCGAGCTCGC
>sig_120
AAGACTAACAAACAAAAGTAGAACAACTGTTCACCGTTAGACATCAAAGGGAAAACTGTC
>sig_121
CTGCAGCGACCCGCTTAACAGCGTCAACAGCGTGCCGCAGATCTCGAGGAGCTTGGCGAG
>sig_122
CCCCGATCCGGGGTCTCTGGATTAGACGACTGCTGGCTGATGGAGCGGCTTTGTGTCGGG
>sig_123
CCAAGCTCCTTAACTCACTGTGATCGTATCAGATAATTTTACATCTAGCAGTAATACCGG
>sig_124
TATGGCTAGCATGACTGGTGGACAGCAAATGGGTCGGATCCGGCTGCTAACAAAGCCCGA
>sig_125
CTGGAGCTGGTGGGGCTGCCCCCGCCGCCGCCGCCGCCTGCCCGCAGGATCGCGGTGCCA
>sig_126
TCAAATTAAACCACACCTATGGTGTATGCATTAACTTTATAAGGAGGAAAAACATATGGG
>sig_127
GATCACCAGAATTCTGGAGCTCGAGCGGCCGCTGCAGGATCCCAGATATCTGGTGATCCC
>sig_128
GTCGACGGATCTGTTAACAATTGCGGCCGCAATTGTGAGCGCTGGACTGGCTCGAGCCCG
>sig_129
TTGACTTGAGGGGGATCCCTTCCATTCAGGTCGAGGTGGCCCGGCTCCATGCACCGCGAC
>sig_130
ACATTATGTATATCTCCTTCTTAAAGTTAAACAAAATTATTTCTAGAGGGGAATTGTTAT
>sig_131
AATTGGAGCCAATCAATTCTTGCGGAGAACTGTGAATGCGCAAATGCGCCCAATACGCAA
>sig_132
AGAAATAATTTTGTTTAACTTTAAGAAGGAGATATACCATGGGAATTCTACGTAGCGGCC
>sig_133
GGGATAGCCCGCATAGTCAGGAACATCGTATGGGTAAAAGATGTTAATTAACCCGCTGTT
>sig_134
GAGGCTTTTGACTTGAGGGGGATCCACGCGTTTACGCCCCGCCCTGCCACTCATCGCAGT
>sig_135
AGCTCGAATTCAGATCTGAATTCGTAATCATGGTCATAGCTGTTTCCTGTGTGAAATTGT
>sig_136
TCGAGTCTAGAATCGATAAGCTTGGCTGCAGGTCGACGGATCCCCGGGAATTCACTGGCT
>sig_137
TTTTGCTGGCCTGCTGTCCCTGATGGTCGTCATCTACCTGCCTGGACAGCATGGCCTGCA
>sig_138
TATTGAGAACGCGCGTTACTAAGACAGACGAACTTTAGCACCCTGTTCCTGGTTACGTTC
>sig_139
TGACGCTCAATCGTCTGGAATTCCTGATGCGGTATTTTCTCCTTACGCATCTGTGCGGTA
>sig_140
TCGGGGCTGGCTTAACTATGCGGCATCAGAGCAGATTGTACTGAGAGTGCACCAGCGGCC
>sig_141
AGATCTGGTACCAAGCTTGGCTGTTTTGGCGGATGAGAGAAGATTTTCAGCCTGATACAG
>sig_142
AGGGTTTTCCCAGTCACGACGTTGTAAAACGACGGCCAGTGCCAAGCTAATTCTACTCGT
>sig_143
GGCAAAAGCCGCCACGGCGATATCGGATCCGAACGCCAGCAAGACGTAGCCCAGCGCGTC
>sig_144
TTATCTGGAATTCCCCGGGCTCGAGAACATATGGCCATGGGGATCCCCGGGTTAATTAAT
>sig_145
CCACCGCCACCCCAATTCGATCCGGTACCAGCACCACCAGCGGTGAGGTGCGGAACTTCT
>sig_146
TCGACGGGGATCCGGCTGCTAACAAAGCCCGAAAGGAAGCTGAGTTGGCTGCTGCCACCG
>sig_147
GCGGATTTGTCCTACTCAAGCTGGGTACCGAGCTCGGTACCCGGGGATCCTCTAGAGTCG
>sig_148
ACCTGCAGCAATTCACTGGCCGTCGTTTTACAACGTCGTGACTGGGAAAACCCTGGCGTT
>sig_149
AATGAACTGCAGGGGGGGGGGGGAAAGCCACGTTGTGTCTCAAAATCTCTGATGTTACAT
>sig_150
GAATTCCCCCTGATAAGACGCGACATGGAGAAAATAAAGTGAAACAAAGCACTATTGCAC
>sig_151
ACGTCAGAAGCCGACTGCACTATAGCAGCGGAGGGGTTGGATCCATATGACGTCCCTATC
>sig_152
AAATATGTATCCGCTGATCCCCATCCTATCGATGATAAGCTGTCAAACATGAGAATTAAA
>sig_153
TTACGCGTGCTAGCTCGAGATCTAAGTAAGCTTGGGGGATCGAAAGAGCCTGCTAAAGCA
>sig_154
GCATGCAAGCTTTCGCGAGCTCGAGATCTAGATATCGATGAATTCCTGTAACAATAGCAA
>sig_155
GCAATCCATCTTGTTCAATCATGGTGGCCCGGGCGATCGCTAGCGTCAGAAGAATCAAGC
>sig_156
GACTGAAATACAATACCCACGCGTAACTAATAAGCACTATGGGTTTTTGGTGCCAGGCCT
>sig_157
CCGGTGATGCCGGCCACGATGCGTCCGGCGTAGAGGATCCCGAATTTCTGCCATTCATCC
>sig_158
TAAGATCCCCTCGAGGCGAACGCCAGCAAGACGTAGCCCAGCGCGTCGGCCAGCTTGCAA
>sig_159
GCGGCCGCAGATTTAGGTGACACTATAGAATATGCATCACTAGTAAGCTTTGCTCTAGAC
>sig_160
TTGGGCTGCAGGTCGACTCTAGAGGATCCCCGGGCGAGCTCGAATTCCGGCGATAAGGCC
>sig_161
TGAGAACTTTGGAATCCAGTCCCTCTTCCACCTGCTGATCCGGATCGATCCCGTTATCGA
>sig_162
GGAGTTCGTGACCGCCGCCGGGATCACTCTCGGCATGGACGAGCTGTACAAGATCGATTA
>sig_163
GGAACAAGACCCGGGAAGAGAATTCGGATCCTCTTCCCTTGTCGTCGTCATCCTTGTAGT
>sig_164
CGAGCTGGACGCGGATGAACAGGCAGACATCTGTGAATAGTGACCAAACAGGAAAAAACC
>sig_165
TGGCTAGCGTCAGAAGAATCAAGCTTTTTGCAAAAGCCTAGGCCTCCAAAAAAGCCTCCT
>sig_166
GTGTAGATGCGGGGCAAGAGCAACTCGGACGACGAATACACTATTCGCAGAATGACTTGG
>sig_167
TCATCCCGCCGAAGTTGTTCGTGCTGGTCTTGGACTGCAGAGGCATTTCTGGTGTCCGGG
>sig_168
CGTATAATGTATGCTATACGAAGTTATGGGATCCTTATCGTCATCGTCGTACAGATCCCG
>sig_169
CGAGAGCTGGCAGATGTCCTTGGGATTGAGATTGACGAGCTCGGTTTATTGTTTTCTAAA
>sig_170
TCAGCAACACCTTCTTCACGAGGCAGACCTCAGCGCCCCCCCCCCCCTGCAGGAATTCGA
>sig_171
TTCAGCCAAATATGCCGAGTCGTTTTGCAAACGCTTCCAATGTTGGCCGTCATTGGGCAT
>sig_172
AGGAGATCTCGATCCCGCGAAATTAATACGACTCACTATAGGGGAATTGTGAGCGGATAA
>sig_173
ACCCGCGCGGCCGCTCGCGAATCGATAGCTAGCGCGCACTAGTCTCGAGGCGCCGGCACG
>sig_174
AATGGCGAATGGCGCGATAAGCTAGCGCTGATGTCCGGCGGTGCTTTTGCCGTTACGCAC
>sig_175
GCGGCCGCACTAGTGATATCCCGCGGCCATGGCGGCCGGGAGCATGCAAGCTTGAGTATT
>sig_176
GAGCGATTTACATATGAGTTATGCAGTTTGTAGAATGCAAAAAGTGAAATCAGCTGCCTC
>sig_177
ACCTTACCAGAGGGCGCCCCAGCTGGCAATTCCGACGTCTAAGAAACCATTATTATCATG
>sig_178
ATTTCATACACGGTGCCTGACTTTTGCAGGAGCAGAAGAGCATACATCTGGAAGCAAAGC
>sig_179
CAGTACTAGTCTCGAGCTCTGCAGGGCCCGCGGTACCATGCATACTGGCCGTCGTTTTAC
>sig_180
CTGCAGGTCGACTCTAGAGGATCCGGATGCTGCATCATGGAATTCACTGGCCGTCGTTTT
>sig_181
CCGACCAAGCGACGCCCAACCTGCCATCACGAGATTTCGATTCCACCGCCGGCTTCTATG
>sig_182
TTGCAGTTTAAGGTTTACACCTATAAAAGAGAGAGCCGTTATCGTCTGTTTGTGGATGTA
>sig_183
TCTGAGCTTGGCGTAATCATGGTCATAGCTGTTTCCTGTGTGAAATTGTTATCCGCTCAC
>sig_184
TGCCGACCGGAGTCCGCAAAAATCACCAGTCTCTCTCTACAAATCTATCTCTCTCTATTT
>sig_185
CCCCCGAACTGCAGGAGTGGGGAGGCACGATGGCCGCTTTGGTCGGATCCTCTACGCCGG
>sig_186
AATATTTTATATTTTTGTTCATGTAATCACTCCTTCTTAATTACAAATTTTTAGCATTTA
>sig_187
TTAATGTCATGATAATAATGGTTTCTTAGCTCTAGAAATATTTTATCTGATTAATAAGAT
>sig_188
TTTGCGTGATGGACAGACTCTTTTGCTCGGTGGCCTCACTGATTATAAAAACACTTCTCA
>sig_189
GGTGCCGCGCGGCAGCCATATGGCTAGCATGACTGGTGGACAGCAAATGGGTCGCGGATC
>sig_190
AGTCGAGACTAGTCTCGACGGGCCCGGTACCCCCTCGAGGGGGCCGCACTTAAGTTACGC
>sig_191
TTAAAGCTAATCGGATGATAAGCTGTCAAACATGAGCTCTCATTGTTTGCCTCCCTGCTG
>sig_192
GAGCTCGGTACCCGGGGATCCTCTAGAGTCGACCTGCAGGCATGCAAGCTTTCCCTATAG
>sig_193
ACAACAGTACTGCGATGAGTGGCAGGGCGGGGCGTAAAAATGTAATCACCTGGCTCACCT
>sig_194
TTATATATATTTATTATCGCATTTTTTATTAAAACGTCTCAAAATCGTTTCTGAGACGTT
>sig_195
CGTTCAGCTTTCTTGTACAAAGTGGTTGATAACAGCAAGAGAAGATGGAAAAAGAATTTC
>sig_196
CGGCATTTTGCCTTCCTGTTTTTGCTCACCCAGAAACGCTGGTGAAAGTAAAAGATATGG
>sig_197
TCCATGGGACTCTTGTCGTCGTCATCACCGGAGCCACCACCGGTACCCAGATCTGGGCTG
>sig_198
GAGACGTTTGGCGCGGCCGCATCGAATTCCCGGGGATCCTCGAGTTAATTAATTAATTAA
>sig_199
CGAAGGAACTGGCTTCAGCAGAGCGCAGATACCAAATACTGTCCTTCTAGTGTAGCCGTA
>sig_200
CTTTCAGTGTACGTGAGATAGAGTACAGCACATCCATGAATTCCGGATCCGCGCCTAACG
>sig_201
CTTTACCAGGTAATGGACTAATGAAAATGTAAATTTAACTATAAACTATTTAAATAACAG
>sig_202
ATGTCCTCGAGATCTAAGCTTGGATCCGCGGCCGCTACGTAGAATTCCCATATGCGCTCC
>sig_203
GGGGATCTCATGCTGGAGTTCTTCGCCCACCCCAAAAGGATCTAGGTGAAGATCCTTTTT
>sig_204
GAGCATGGCTAGCATGACTGGTGGACAGCAAATGGGTGCTGTTATCACAAGTTTGTACAA
>sig_205
GCAACTCGGTCGCCGCATACACTATTCTCAGAATGACTTGGTTGAGTGGGGGGGGGGGGA
>sig_206
AAAGTGTCACTGGCCCCTCAGGCAAACTTGACTGAACTGGATATATATTCAAGAAGGTTA
>sig_207
TTATGCAGTTTGTAGAATGCAAAAAGTGAAATCAGGGGGATCCTCTAGAGTCGAGCTCAA
>sig_208
CGCCATAAACTGCCAGGGAATTCCCGGGGATCCGTCGACCTGCAGCCAAGCTTGAGTAGG
>sig_209
CTTGTGATAACAGCGGATCCACGCGGAACCAGATCCGATTTTGGAGGATGGTCGCCACCA
>sig_210
TATCGCCATGGACCCGCGTCCCTCAATACCGGAGCCACCACCGGTACCCAGATCTGGGCT
>sig_211
CTTTTGCTCAAGTAATTGAAATGAATAATTCGTCTCTGCGCGATTTCGTTACTTGGTATT
>sig_212
AACTGGTCCACCTACAACAAAGCTCTCATCAACCGTGGCGGGGATCCTCTAGAGTCGACC
>sig_213
ATCGAGGGTCGCGACGACCATGGAATTCGGTACCAGATCTAGAGTCGACTGCAGCCCGGG
>sig_214
CCGATGACGACGACAAGAGCCCGGGCTTCTCCTCAACCATGGCGATATCGGATCCGAATT
>sig_215
GAACTAGATTTCACTTATCTGGTTGGCCTGCAAGGCCTTCGCGAGGTACCATTTATCAGG
>sig_216
GGATAACAATTTCACACAGGAGATATCTTATGGACTACAAGGACGACGATGACAAAGTCA
>sig_217
AAGGTAGGCGGATCTGGGTCGACCTGCAGGTCAACGGATCCCCGGGTACCGAGCTCGAAT
>sig_218
CGCCCACCAGGTCGCCGCCCTCACTGCCCGGCACCTGGTCGCTGAATGTCGATGCCAGCA
>sig_219
GGACATCAGCGCCTGTAGTGCCATTTACCCCCATTCACTGCCAGAGCCGTGAGCGCAGCG
>sig_220
CCCCCCGGCCGCTCTAGAACTAGTGGATCCCCCGGGCTGCAGGAATTCGATATCAAGCTT
>sig_221
AGGGCGCCGCAGCCGCCGTAGGCGGTCACGACTTTGCGAAGCAAAGTCTAGTGAGTAAGC
>sig_222
AAAAGCATTAGTGTATCAACAAGCTGGGGATCCTAGAAGCTTATCGAATTCCTGCAGCCC
>sig_223
TCTTTATCATGCAACTCGTAGGACAGGTGCCGGCAGCGCTCTGGCTGCGTTTCCTGTTTG
>sig_224
TTTCCTCTTCACTTAGTTTAAACACTGCGGCCGCGCTGCTGGTTCCGCGTGGTTCTACTA
>sig_225
CAGTTGCGCAGCCTGAATGGCGAATGCTAGAGCAGCTTGCCAACATGGTGGAGCACGACA
>sig_226
CGCCTGTCCACTATTCTGACTTGAAAGCTAGCTTGGCACTGGCCGTCGTTTTACAACGTC
>sig_227
AATGGCGAATGGCGCGAATTCGGATCCGCGCCTGATGCGGTATTTTCTCCTTACGCATCT
>sig_228
CCGGCCGACGGCGGTACCCGGGGATCCTCTAGAGTCGACCAAGACGATCACCGGGCTCGT
>sig_229
GCAGATCTGCGAGCTCGGTACCCGGGGATCCTCTAGAGTCGACCTGCAGGCATGCAAGCT
>sig_230
CAGATCTGCAGGGTGTGTTAGCAAACTACAGGACCAAATATCCTGCTCAAACTGTAACCC
>sig_231
GACGTCGCATGCTCCCGGCCGCCATGGCCGCGGGATTAGATCTCTCGAGGGTACCTCTAG
>sig_232
ATAAGTGCGGCGACGACACCATTCCTTGCGGCGGCGGTGCTCAACGGCCTCAACCTACTA
>sig_233
ATGTTTGAACGATCGGGGAAATTCGAGCTCTAAGCTTATTTGTATAGTTCATCCATGCCA
>sig_234
AATTCGTCGACAGGCCAATCTGGCCGCGGCCGCAAGGCCTGATATCTCTAGACCGCGGCT
>sig_235
AGCAGGATACCGCGTGCCTGCAGTTGATCCACCGGCTCGCCGTGGTCAGGCAGGCGGCCT
>sig_236
GTGGTGGCGACCATCCTCCAAAATCGGATCTGGTTCCGCGTGGATCTGTCTGGTGGTGGT
>sig_237
CCCAGTCACGACGTTGTAAAACGACGGGATCCCGGGGAATTCCCCGGATCCGTCGACCTG
>sig_238
CCCGCACCGATCGCCCTTCCCAACAGTTGCGCAGCCTGAATGGCGAATGGCCCATCGCGA
>sig_239
TTATGTGTGGGAGGGCTAAGCACTTCGTGGCCGAGGAGCAGGACTGACACGTCCGACGGC
>sig_240
CATGCCATCCGGATATAGTTCCTCCTTTCAGCAAAAAACCCCTCAAGACCCGTTTAGAGG
>sig_241
TTCTGCTCGGCCGGCCGTTTAAACCGAATTATCACCACTTTGTACAAGAAAGCTGAACGA
>sig_242
AAACGACGGCCAGTGAATTGTAATACGACTCACTATAGGGCGAATTGGGTTTAAACTCGC
>sig_243
AATTGTCAACACGTGCTGATCATGACCAAAATCCCTTAACGTGAGTTACGCGTCGTTCCA
>sig_244
TAGATTGAATAGCAATCTAATTTTTACCGGCAGATTTCTAAAGAAGAATTGGGGATCAGC
>sig_245
GATAAACTACCGCATTAAAGCTCATATCGATGATAAGCTGTCAAACATGAGAATTCTTGA
>sig_246
CTCTGACGCCTCTTTTACAGACCAAGTTTACTCATATATACTTTAGATTGATTTAAAACT
>sig_247
GTACTGCGATGAGTGGCAGGGCGGGGCGTAATTTTTTTAAGGCAGTTATTGGTGCCCGGG
>sig_248
ACCACCACACCCGCCGCGCTTAATGCGCCGCTACAGGGCGCGTAGGTGGCACTTTTCGGG
>sig_249
GCAATTTTCTGAAAATTTTCACCATTTACGAACGATAGCGTCCGGACTCAGATCTCGAGC
>sig_250
CGTGGTATGGCAAAAAGCACCGGGTTCCAGGACCCAACGCTGCCCGAGATGCGCCGCGTG
>sig_251
ATCGTCATCTTTGTAGTCCGCCATGGATATATCTCCTTCTTAAAGTTAAACAAAATTATT
>sig_252
AAAACGACGGCCAGTGAATTGTAATACGACTTCGAATAGGGCGAATTGGGCCCTCTAGAT
>sig_253
AACGCATTGCGTTCACGTCGTTGCTCAGCCGGATCCAAGCTTGGAATTCCGGCCTGCGCT
>sig_254
GTTGTTCCTTTCTATTCTCACTCGGCCGACGTGGCCTGGCCTCTGGGGCCGAAACTGTTG
>sig_255
TATCACGAGGCCCTTTCGTCTTCAAGAATTCCCGGGGATCCCGTCGTTTTACAACGTCGT
>sig_256
TATCGCTATAAGCAGTCCATTCATCTTTTTTAACTGCTAAATTTTTTTCTAGAAAATGAA
>sig_257
GGGGACCTTGCACAGATAGCGTGGTCCGGCCAGGACGACGAGGCTTGCAGGATCCTCTAC
>sig_258
TCATTAATGCAGCTGGCTTATCGAAATTAATACGACTCACTATAGGGAGACCCAAGCTTG
>sig_259
GATAACAGCCATCATCATCATCATCATGCTTAGAGCTCGAATTTCCCCGATCGTTCAAAC
>sig_260
ACTAGTGCGGCCGCCTGCAGGTCGACGGTATCGATAAGCTTGATATCGAATTCCTGCAGC
>sig_261
TTTGAGCCTGTGTGTAGAGATACAAGGGAATTGCGGCCGCAATTCGTAATCATGGTCATA
>sig_262
GAAGCTTAACTAACTAACAGCTTACTCCCCATGCGCAATAAGGGCTGCACGCGCACTTTT
>sig_263
GAACGGCGTTTCCTTGAGGACAATCCAAGCTTGTACAGCTCGTCCATGCCGAGAGTGATC
>sig_264
GTCAATTCGAGCTCTCCATGACCAAAATCCCTTAACGTGAGTTTTCGTTCCACTGAGCGT
>sig_265
GTAGTGCAATTGGTCGGCTGTTTGGCTCCCCGTCGGGGAACCGAACCCCGGTCTCCCGCG
>sig_266
GGCGATCACCGCTTCTGCCATAAATCCCTCCCTACAACTGTATCCAAGCGCTTCGTATTC
>sig_267
ACATTGACATGGTTCTGCAGAACGTCTCTTCTGTAGAAGACGGCACCACCGACATCATCT
>sig_268
CTTTTGTTAAGAATGCTGAGGAACTTGCAAAGCAAAAAATGGATGCTATTAACCCTGAAC
>sig_269
AAAAACAACTAATTATTCGAAACGATGATAGATCCCGTCGTTTTACAACGTCGTGACTGG
>sig_270
TGAGCGGATAACAATTTCACACAGAATTCATTAAAGAGGAGAAATTAACCATGGGAGGAT
>sig_271
ATTCCACAAGCTTGTGGAATTAATTCGTAATCATGGTCATAGCTGTTTCCTGTGTGAAAT
>sig_272
GCTAATTAAGCTTGGCTGCAGGTCGACCCGGGGTACCGCATGCAGATCTGGAACCTTTCT
>sig_273
CGCGGTTCTGCCTACTCATGGGGACGCTATTAAGCGTGATCTGAATGCGGCGGTGTTCGC
>sig_274
CGCATGCTCCCGGCCGCCATGGCCGCGGGATTAGATCTCTCGAGGGTACCTCTAGAGAAT
>sig_275
CCCAGCGGGTCTTCAAATACATTTGGGCGATGTTCATGGTTCATTAGGCAGGTATTTCGA
>sig_276
CGCGGGATCGAGATCATGTCGACCTGCAGGCATGCAAGCTAAAAAAAAGCCCGCTCATTA
>sig_277
CTTAAACAGCTTGATACCGATAGTTGCGCCGACAATGACAACAACCATCGCCCACGCGTA
>sig_278
CATAGGCTTGGTTATGCCGGTACTGCCGGGCCTCTTGCGGGGTATCGTCCATTCCGACAG
>sig_279
ATCCCCGATCCGGAGGAATCACTTCGCAATGGCCAAGACAATTGCGGATCCAGGGGATCC
>sig_280
TTGGTCATATTACTGTTCTTACCTATAGAATGGTATAATTAAACCAATATTAATTATATA
>sig_281
ATTGTGAGCGGATAACAATTTCACACAGAATTCATTAAAGAGGAGAAAGGTACCATGGAA
>sig_282
TCTAAATGTTTTACGATTTTCCAAAAAAATAAAAAAGGCCGAATTATTCTTGATTTCCCG
>sig_283
TCTACGCGGCCGCGGTACCATAACTTCGTATAGCATACATTATACGAAGTTATCTGGAAT
>sig_284
AGATCTAAGCTTGGATCCGCGGCCGCTACGTAGAATTCCCATATGTATATCTCCTTCTTA
>sig_285
GAAAGTATTTCGATTTCTTGGCTTTATATATCTTGTGGAAAGGACGAAAAAAAGCTGTCT
>sig_286
ACCTAACCCCTGTGCTAGCGCTTTTTGCTCTATATGTGTGGTATGGGCGACACGGAAATG
>sig_287
ATGCCCGGATCTGTCCCTCCTGTTCAGCTACTGACGGGGTGGTGCGTAACGGCAAAAGCA
>sig_288
CTCGGAGATCTGGGCCCATGCGGCCGCGGATCGATGCTCACTCAAAGGCGGTAATACGGT
>sig_289
TGACGTCAATGGGAGAACAGATCTGGCCTCGGCGGCCAAGCTTAGACACTAGAGGGTATA
>sig_290
CCTTGAGAGTTTTCGCCCCGAAGAACGTTTTCCGCATACACTATTCTCAGAATGACTTGG
>sig_291
TCTGCAGAATTCGCCCTTAAGGGCGAATTCCAGCACACTGGCGGCCGTTACTAGTGGATC
>sig_292
TGACAAGACGCTGGGCGGGGCCGGATCCTCTAGAGTCGACCTGCAGGCATGCAAGCTTGG
>sig_293
TATAGAACTCGAGCAGCTGAAGCTTGCATGCCTGCAGGTCGACTCTAGAGGATCCCCGGG
>sig_294
TCCCGGGGATCCAACAGATGCACGACGAGATCCACGCGGAACCAGATCCGATTTTGGAGG
>sig_295
TTAACCGGGCTGCATCCGATGCAAGTGTGTCGCTGCGGCCGCTAATACGACTCACTATAG
>sig_296
TTCTTTGCCTTGCCTGTATGATTTATTGGATGTTAACGCTACTACTATTAGTAGAATTGA
>sig_297
ACCGGTACCCACGTGATGGTGGTGGTGATGTGCCATGGTATATCTCCTTCTTAAAGTTAA
>sig_298
TGAATCAGGATATTCTTCTAATACCTGGAATGCTGTTTTCCCTATTAATATCAAGTTGGG
>sig_299
GGAAGATCTATTTTTGGTGATAATGTCCCAAATATGTCCCACTCTGAAATTATGGAGGAT
>sig_300
GTCGTTAACCATCAGTACTTGGCGTGGTGAGCATGAGTCATCGTAAAAACATCCTCTGAC
>sig_301
GCAAGGTGTCGCAGAACTACCCGATTATGCAGAACCTCCAGGGCCAGATGGTGCACCAGG
>sig_302
CGGCGAATTCAAGATCTCACATCCCTACAGTCCCCTGCCAGGCCTGGCTTCAGTCCCTGG
>sig_303
CAGGGCTACAGCTGTTCCAGTCAATCAGGGTATTGAAGCTCATGGTCCGGGATCTGCCTC
>sig_304
TAAGGAGGTTGTATGGATCCGTCTATGATCAGATCTCGAGCTCGCGAAAGCTTGCATGCC
>sig_305
GCCTGCAATCGAGGGTAGGGTCGCGACCATGGAATTCGGTACCAGATCTAGAGTCGACTG
>sig_306
CATAAACTGCCAGGGAATTCCCGGGGATCCGTCGACCTGCAGCCAAGCTTGAGTAGGACA
>sig_307
GAACGATCGGGGAAATTCGAGCTCTAAGCATGATGATGATGATGATGGCTGTTATCAACC
>sig_308
CATTTTTTCTGAGCTCGGTACCCTCCAAGGGTCCTCCTGAAAATGTTCTATGTTATGTTA
>sig_309
AAACCCTCAAGCTGAGGGGCAGCTCCAGTGGTCCAACCGCTGGGCCAATGCCCTCCTGGC
>sig_310
CTGGCTGGATGATGGGGCGATTCAGGCCTCGGACTAGCATATGGAACCGTGCGGCTGCAT
>sig_311
AATTAAATCGCAAACATCATTCAACATATCGTCTTTATCTTCGACGTCAAGCGTTACATA
>sig_312
TGCTTAAGGGGCCTAGGCAGCTGGACGTCCAGCTGCCTAGGCCCCTTAAGTGACCGGCAG
>sig_313
AGGTCAGTTGAAAGAGTTCCTCGACGCTAACCTGGCCGGTTCTGGTTCTGGTGATGACGA
>sig_314
GATGTGTATAAGAGACAGCTGGCGTAATAGCGAAGAGGCCCGCACCGATCGCCCTTCCCA
>sig_315
AGATCTCTCGAGGGTACCTCTAGAGAATTCAAGCTTAATCACTAGTGCGGCCGCCTGCAG
>sig_316
GTAACATCAGAGATTTTGAGACACAACGTGGCTTTCCCCCCCCCCCCCGAGCTCTTAATT
>sig_317
GTTCTTCTCCTTTACTCATATGTATATCTCCTTCTTAAATCTAGATTACGCCCCGCCCTG
>sig_318
CCCTATTTCAATCAATTGAACAACTATTTCGAAACGATGAGATTTCCTTCAATTTTTACT
>sig_319
TAGAAATAATTTTGTTTAACTTTAAGAAGGAGATATACATATGCACCATCACCATCACCA
>sig_320
GAAACCCGGATCATGCATCAGTACGCGTGAGCTCGAATTCCGCGGATCCTTCTATAGTGT
>sig_321
TTCACCAGTTTTGATTTAAACGTGGCCAATATGGACAACTTCTTCGCCCCCGTTTTCACT
>sig_322
GACGGTATCGATAAGCTTGATATCGAATTCCTGCAGCTCGAGGGATCCGACTACAAGGAC
>sig_323
CGCCGAGCAACTTGCGAGCGATCCGATGCTACGAGAAAGCGGGGCTTGAGAGGCAAGGTA
>sig_324
TGAGTGCTTCCAGCACGGGCGCGATCCAGAAGAACTTCGTCGTGCGACTGTCCTCGTTAT
>sig_325
TGAATCAGGATATTCTTCTAATACCTGGAATGCTGTTTTCCCTATTAATATCAAGTTGTA
>sig_326
GGATTACACATGGCATGGATGAACTATACAAATAGCATTCGTAGAATTCCAACTGAGCGC
>sig_327
CATCGCCAGCACCGAGTCGACCTCGGCACGCGTTAACTAGTTTAAAGCTTGAGCTCTAGA
>sig_328
AAGCTTGCATGCCTGCAGGTCGACTCTAGAGGATCCCCGGGTAGGTCAGTCCCTTATGTT
>sig_329
ATCAGATGCACCGTGTTTCAATCGACAGCTTCCAACCGGAAACCCGCGCTAGCGCTCAAG
>sig_330
ATTTGTACTACCCTGTACGATTACTGCAGGTCGACTCTAGATGCATGCTCGAGCGGCCGC
>sig_331
TGATGAAGTTAGTACGAGACTGGACTTCCAAGACCTTATTCAAGATGTTTTTGGTAGTAA
>sig_332
ATCAGGCAGCAGCTGAACCAACTCGCGAGGGGATCGAGCCCGGGGTGGGCGAAGAACTCC
>sig_333
TCATATTTTTCTGAGACGTTTATATTAGATTTTAAAATTTGTAATATACTGCTTACATTT
>sig_334
TGCTACGCCTGAATAAGTGATAATAAGCGGATGAATGGCAGAAATTCGACCTGCAGCCAA
>sig_335
TAGTAAGCCAGTATACACTCCGCTAGCGCCCAATACGCAAACCGCCTCTCCCCGCGCGTT
>sig_336
AAGAATTCTCATGTTTGACAGCTTATCATCGATAAGCTTCTCACTCATTAGGCACCCCAG
>sig_337
CCACGGCCGCAACACAGGACAGGCGGGCCAGCAAGCGGTTCTTCAGGGGCATGGTGATTT
>sig_338
ACAATTCCCCTCTAGAAATAATTTTGTTTAACTTTAAGAAGGAGATATACATATGGCACA
>sig_339
TAATACGACTCACTATAGGGAGCGGCCGCAGATCTTGCAGGTCGACGATTCTATAGTGTC
>sig_340
GCGAATGGCGCTATTTCTTCCAGAATTGCCATGATTTTTTCCCCACGGGAGGCGTCACTG
>sig_341
TGAGCGGATAACAATTTCACACAGGAAACAGCTATGACCATGATTACGAATTAATTCCAC
>sig_342
ATACTGACGCAGCCGCAGGGCCCGCGCCTCGGGGCTTTCGCCGACCGGGGCGATGCACAC
>sig_343
GATCAGATCTGTACATCGATATCATATGCAAGGGTTTATTGTTTTCTAAAATCTGATTAC
>sig_344
AAAACGCCAGCAACGCGGCCTTTTTACGGTTCCTGGCCTTTTGCTGGCCTGCTGTCCCTG
>sig_345
CGCCCTTCCCAACAGTTGCGCAGCCTGAATGGCGAATGCTAGAGCAGCTTGCCAACATGG
>sig_346
TTGCACAGTCAGAACATCATGGGAACGGCGTTTCCTTGAGGACAATCCAAGCTTGTACAG
>sig_347
CCGTGGAATGAACAATGGAAGTCAACAAGCTTGTATTCTATAGTGTCACCTAAATCGTAT
>sig_348
GATAACTGATATTGAAGGAGCATTTTTTGGGCTTGGCTGGAGCTAGTGGAGGTCAACAAT
>sig_349
ACTGGCAGCAGTCCCTTAACTTACTTATTAAATAATTTATAGCTATTGAAAAGAGATAAG
>sig_350
CAAGAATTCCCGACTACGTAGTCGGGGATCCGCATGCATATGCGGCCGCAAGCTTAATTA
>sig_351
CGTCTGGAAAAGAGCTTTTCACAATTTCTATGTGAAGCGTAGAGTAAACAATAATATTGT
>sig_352
AGGGCGCCGCAGCCGCCGTAGGCGGTCACGACTTTGCGAAGCAAAGTCTAGTGAGTAGTG
>sig_353
TTTTTTATTTTATTATACGCAAGGCGACAAGGTGCTGATGCCGCTGGCGATTCAGGTTCA
>sig_354
CAGATGATCGGCGTACGGGGGGGGGGGGCGCTGAGGTCTGCCTCGTGAAGAAGGTGTTGC
>sig_355
TATAGGGCGAATTGGGCCCGACGTCGCATGCTCCTCTAGACTCGAGGAATTCGGTACCCC
>sig_356
AGGGGACTTTCCGCTTGGGGACTTTCCGCTGGGGACTTTCCGCTGGGGACTTTCCGCTGG
>sig_357
CGGTATTATCCCGTGTTGATCCCCACAGCAAGATGCAACTTTCGCCAGATACGACGGCGC
>sig_358
ACCAGACAAGTTGGTAATGGTAGCGACCGGCGCTCAGTTGGAATTCCCTGGCAGTTTATG
>sig_359
CGCACATTTCCCCGAAAAGTGCCACCTGATTATTGAAGCATTTATCAGGGTTATTGTCTC
>sig_360
TTTTCCCAGTCACGACGTTGTAAAACGACGGCCAGTGCCAAGCTTGCCCTCGTCGACGTA
>sig_361
ACCGAGCGACCCTGCAGCGACCCGCTTAAAAGCTTGATTCTTCTGACACAACAGTCTCGA
>sig_362
AAATCCATTGTACTGCCGGACCACCGACTGTGAGCCACTCCGGCCATGGCGTACGCACTG
>sig_363
CGGGGATCCGAATTCGAGCTCCGTCGACAAGCTTGCGGCCGCACTCGAGTAACTAGTTAA
>sig_364
CACATTAGAACTGGGTGTCGACTACCGTCGTGCCAACTTCCGTGATAACTATCGTCTGGT
>sig_365
GGGCCCGACGTCGCATGCTCCCGGCCGCCATGGCCGCGGGATTAGATCTCTCGAGGGTAC
>sig_366
TCCTTCACAAAGATCCCTCGAGAAAAAAAATATAAAAGAGATGGAGGAACGGGAAAAAGT
>sig_367
CCAGGACGACGAGGCTTGCAGGGATCCTCTACGCCGGACGCATCGTGGCCGGCATCACCG
>sig_368
GTGGCTCCCTCGAGGCTCCGCGCCCTCGATCCGACCGCCCCCCACAAGGCTGGGGCGGAT
>sig_369
GAATTCGGATCCCGACCCATTTGCTGTCCACCAGTCATGCTAGCCATATGAACAGATGCA
>sig_370
GTTATGGTTTACATCCTTGAAAGCCTGCTGGATAAGGGTTGCTAGCAAGAGATCATCGGA
>sig_371
TAAGAAGGAGATATACCATGGCTAGCATGACTGGTGGACAGCAAATGGGTCGGATCCGGC
>sig_372
AAGTAATTTTTGCAAATTTAAAAGAAATCATATAAAATTTAGAAAAATGTTTAATTTTAA
>sig_373
AGACCGTAATTGGACCGTAGGCGACCGTCAGATGGCCGTTACCAATAATGCCTACTTCAT
>sig_374
GCGTCGACGTCATATGGATCCGATATCGCCGTGGCGGCCGCTCTAGAACTAGTGGATCGA
>sig_375
GGCAGCGCGCACGACTCCCGCCCGCCGCGCGCTTCGCTTTTTATAGGGCCGCCGCCGCCG
>sig_376
GTGGAATTGTGAGCGGATAACAATTTCACACAGGAGATATACATATGAGTAAAGGAGAAG
>sig_377
AGCTCGAATTCGGATCCCCGAGCATCACACCTGACTGGAATACGACAGCTCCTGCAGCTT
>sig_378
ATGGCTCTAGAGGATCCAAGCTTACGTACGCGTGCATGCGACGTCATAGCTCTTCTATAG
>sig_379
TCGAATTGAATTCGCCCTTCGGATAATGCGAACAGCGCACGGCGTTAAAGTTGTTCTGCT
>sig_380
TGGCAAAGAATTCGATATCCAGAGTCATTGGCAGACATTCCATGTTTCTGCTGTTGCTGC
>sig_381
CAAAATTCATATAACCAAATTAAAGAGGGTTATAAGAATTCAACAAAGAATACAAGAAAA
>sig_382
GAGCTCGCCTGCAGGCGCGCCAAGGCCTGTACAGAATTCGGATCCCCGATATCCCATGGA
>sig_383
GAGATCTAGATATCGAATTTCTGCCATTCATCCGCTTATTATCACTTATTCAGGCGTAGC
>sig_384
GGTACCCAATTCTCATGTTTGACAGCTTATCATCGGATCTAGTAACATAGATGACACCGC
>sig_385
CTTGCATGCCTGCAGGTCGATCGACTCTAGAGGATCGGAGATCTCAGTGGTGGTGGTGGT
>sig_386
ATAAACCAGCCAGCCGAATTAAAAATGAAGTTTTAAATCAATCTAAAGTATATATGAGTA
>sig_387
GTAGCTTAATAAGCTTAATTAGCTGAGCTTGGACTCCTGTTGATAGATCCAGTAATGACC
>sig_388
TGGTGGTGGCGACCATCCTCCAAAATCGGATCTGATCGAAGGTCGTGGGATCCCCAGGAA
>sig_389
TGATACGCCTATTTTTATAGGTTAATGTCATGATAATAATGGTTTCTTAGCACCCTTTCT
>sig_390
TGGGCCCTCTAGATGCATGCTCGAGCGGCCGCCAGTGTGATGGATATCTGCAGAATTCAG
>sig_391
GGCGGCGGCGCATTCTGCCTTTGCGGCGGATCCCGGGTACCTTCTAGAATTCAGGCCTCC
>sig_392
GCGTCCGCCAGTAGGCCGGAAGGTCGCCCTCGCGAGCGGTGCAAAATGATAATTAACCGG
>sig_393
CTGCCCGGGCGACGCGTTGCTAGCTCCGCTGCCACCGGGCCCTACCGGTCCGGATCCGCC
>sig_394
ATCGAGATCTCGATCCTCTACGCCGGACGCATCGTGGCCGGCATCACCGGCGCCGCCCTA
>sig_395
ACGCCATGGCCGGAGTGGCTCACAGTCGGTGGTCCGGCAGTACAATGGATTTCCTTACGC
>sig_396
CACCTATGGTGTATGCAATGGTAAGGAGGAAAAAAATGCATATGGGGGACCGCGAGCAGC
>sig_397
CGCGAATTTTAACAAAATATTAACAAAATATTAACGCTTACAATTTCCATTCGCCATTCA
>sig_398
GAACCCCCCCCCCCCCCCCCCCCCCCCCCCCCCCTGCAGCAATGAACAACGTTGCCCGGA
>sig_399
GATGCGTCCGGCGTAGAGGATCTACAACTCCACTTATTGTTAGGTAGAATTGTCCGTTAG
>sig_400
CAGCTTCCTTTCGGGCTTTGTTAGCAGCCGGATCCCCGTCGACGCAAAAGAGCTGATCGC
>sig_401
AACAGGCAAATGCAGGAAATTACTGAACTGAGGGGACAGGCGAGATCCATATGACGTCCC
>sig_402
AGAATCGATAAGCTTTAATGCGGTAGTTTATCACAGTTAAATTGCTAACGCAGTCAGGCA
>sig_403
ATTCAAAAGGTCATCCACCGGCGCGCAATTAACCCTCACTAAAGGGAACAAAAGCTGGAG
>sig_404
AGATCGGGGATCTCGAGCTCATCGAAGGTCGCGAAAAGCTTCAGCTGGGATCCGGTACCG
>sig_405
GGTACCGGGCCCGTCGTGGTTGCAGCCGACGACCTGCCGGCGCTCAGCAGAAGCTCCGCG
>sig_406
GGAAATGTTGAATACTCATACTCTTCCTTTTTCAATATTATTGAAAGCATTTATCAGGGT
>sig_407
AGGAGGCAGCGTGGACGGCGTCAGAGAAGGGAGCGCATATGGGAATTCTACGTAGCGGCC
>sig_408
ATTCAAAAGGTCATCCACCGGCGCGCAATTAACCCTCACTAAAGGGAACAAAAGCTGGCC
>sig_409
CTGCAGGCATGCAAGCTTAGCTTGAGCTTGGATCAGATTGTCGTTTCCCGCCTTCAGTTT
>sig_410
ATACATTCAAATATGTATCCGCTCATGCTAGAAATATTTTATCTGATTAATAAGATGATC
>sig_411
TTTTGGCGTCTTCCATGGTACCTTTCTCCTCTTTAATGAATTCGGTCAGTGCGTCCTGCT
>sig_412
TAGATTCGAGCTCGGTACCCGGGGATCAATTCGGCTTAAACTGCACGGAAGATCTATAGG
>sig_413
TTACCAGGCCTAAGCTTCGAATTGCCCTTCGCCCCGCCCTGCCACTCATCGCAGTACTGT
>sig_414
CTCTCGAGACTAGTGCCTAGGTGAGTTTCTATTCGCAGTCGGCTGATCTGTGTGAAATCT
>sig_415
ATCCCATAACTTCGTATAGCATACATTATACGAAGTTATAAGCTTGATCCGGCTGCTAAC
>sig_416
TAGATTTGGTACGCAAGGTAGCGGAAGAGAATGGTAGATCTGTGAATTCTGAGATTTATC
>sig_417
CGGAACAGAGTCGCTTTTAATTATGAATGTTGTAACTACATCTTCGTCGCTGTCAGTCTT
>sig_418
TGGATCCGATATCGAATTCGAGCTCCGTCGACAAGCTTGCGGCCGCACTCGAGTAACTAG
>sig_419
CTTCTGAGCGAGTATTTATTGGGGGGAATAAACAATCTATGAATCGGATTCTTTGCGCAG
>sig_420
GGCGATCGTTGTCAGAAGTAAGTTGGCCGCAGTGTTATCACTCATGGTTATGGCAGCACT
>sig_421
CGGTACCCGGGGATCCTCTAGAGTCGACCTGCAGGCATGCAAGCTTCCGGTCTCCCTATA
>sig_422
GAGAGCGTCGACGAGATTTTCAGGAGCTAAGGAAGCTAAAATGGAGAAAAAAATCACTGG
>sig_423
GTTCACCGTTCAAGTCTTCCTCGGAGATTAGCTTTTGTTCACCGTTAATTAACCCGCTCA
>sig_424
GAGAGGATCGCATCACCATCACCATCACGGATCCGTCGACCTGCAGCCAAGCTTAATTAG
>sig_425
GCCACCAAACGTTTCGGCGAGAAGCAGGCCATTATCGCCGGCCTGCGCTACGGTAGCGAA
>sig_426
GCGGCCGCGCGGGTACCGAGCTCGAATTCACTGGCCGTCGTTTTACAACGTCGTGACTGG
>sig_427
TCACACAGGAAACAGCTATGACCATGATTACGCCAAGCTTGCATGCTCCCGGCCGCCATG
>sig_428
ATTGTGAGCGGATAACAATTTCACACAGGAGGAAGGATCCATGGGTCGACCGGCCGCGAT
>sig_429
CACCGCCATCGCCCGCCGACGTTCGGCATTTGCACAGCGTGCTTGCCGTTTGCGGTATGC
>sig_430
CGTGAGGAGGCAGCGTGGACGGCGTCAGAGAAGGGAGCGCATATGGGAATTCTACGTAGC
>sig_431
GCGGTCCCCCATATGTTTTTCCTCCTTATAAAGTTAATGCATACACCATAGGTGTGGTTT
>sig_432
GCTTATGTCAATTCGAGCTCGGTACCCGGGGATCCTCTAGAGTCGACCTGCAGGCATGCA
>sig_433
CCTGCAGGTCGACTCTAGAGGATCCCCGGGTACCGAGCTCGTTAACTAATTAATAATTCG
>sig_434
CCCAGATCTTGGTATTCTATAGTGTCACCTAAATGCAGATCTGGGCTGTCCATGTGCTGG
>sig_435
GGGATCGATCCGGAGCTTGGCTGTTGCCCGTCTCACTGGTGAAAAGAAAAACCACCCTGG
>sig_436
ATTGCCAAATGTTTGAACGATCGGGGAAATTCGAGCTCTAAGCATGATGATGATGATGAT
>sig_437
AGCTCGAATTCGAGCTCGCCCGGGGATCCTCTAGAGTCGACCTGCAGCCCAAGCTTGGCG
>sig_438
TGACAGACATTCCCTCGAGCTGCAGCGGCCGCACGCGTGGAAACGGATGAAGGCACGAAC
>sig_439
TCCGCCTCTCTCTCTCTCTCTCTCACCATCTACGCGTGCACATCATCAACTGTCTCTTGT
>sig_440
TCTCGAAGATCCGTCGAGCTTTCGCAGATCCGGGGGGGCAATGAGATATGAAAAAGCCTG
>sig_441
AAAGACTAAACTTACCAGTTAACTTTCTGGTTTTTCAGTTCCTCGAGGAGCTTTTTGCAA
>sig_442
AACTTTATTGCCAAATGTTTGAACGATCGGGGAAATTCGAGCTCTAAGCTCAGGTTGACT
>sig_443
CATAACCTCACCGAATTCTAATGTGAGTTAGCTCACTCATTAGGCACCCCAGGCTTTACA
>sig_444
GATCTGGGTACCGGTGGTGGCTCCGGTATTGAGGGACGCGGGTCCATGGCGATATCGGGG
>sig_445
CCTGGGGTGCCTAATGAGTGAGCTAACTCACAGTAATTGCGGCTAGCGGATCTGACGGTT
>sig_446
GAGTTCCATCTGTGCTTTTTTTTCATTAGTACCAATAATCCAACTAAGAACCATTGGTAG
>sig_447
CTGAAGCTGAATTCACGTGGCCCAGCCGGCCGTCTCGGATCGGTACCTCGAGCCGCGGCG
>sig_448
CCGTCGGCCGGGAAGCCGATCTCGGCTTGAACGAATTGTTAGGTGGCGGTACTTGGGTCG
>sig_449
CAGCTTGAAGCAAGCCTCCTGAAAGATGAAGCTACTGTCTTCTATCGAACAAGCATGCGA
>sig_450
TGGGCAAAAGGTGCTGGTACGAAACGTCGTCACTAGTCACCACCACCACCACCATATGGC
>sig_451
ACAACTTAAATGTGAAAGTGGGTCTTAAGCTTTCTAGATAGCTGAGTAGCCTAGAGTGCG
>sig_452
GTTTTTCTAATGACCAAAGGAGTATTGGGATCCCCGGGTACCGAGCTCGAATTCGTAATC
>sig_453
ATCGAATTCCTGCAGCCCGGGGGATCCGCCCGGGCTAGAGCGGCCGCCACCGCGGTGGAG
>sig_454
TTCCCAGTCACGACGTTGTAAAACGACGGGATCCCCGGGAATTCTGAAAGCGACCAGGTG
>sig_455
CTTTACTCATGCTCATTCTAGAGTCCCCCGTGTTCTCTCCAAATGAAATGAACTTCCTTA
>sig_456
TCCGGTGCAGCCTTTTTTCTCCTGCCACATGAAGCACTTCACTGACACCCTCATCAGTGC
>sig_457
CCCTTAAACGCCTGGTGCTACGCCTGAATAAGTGATAATAAGCGGATGAATGGCAGAAAC
>sig_458
CTGCGAGCAGTTTCCAGTCCGGTTTGGCCTCGGGTATGGGTGCTTCGGGTGCGGTGTCTG
>sig_459
CCCGCTGGGCATGAGCAACGGCCAACTCTCGTTAACGCATCCGAAACCTCCACCCCACTC
>sig_460
TGTAGACCTCTCAAAAATAGCTACCCTCTCCGGCATTAATTTATCAGCTAGAACGGTTGA
>sig_461
TCGACGCCGTTCAGCAGGCCCCGGTCGCCACCATGGTGAGCAAGGGCGAGGAGCTGTTCA
>sig_462
TCAATCTAAAGTATATATGAGTAAACTTGGTCTGTAAAAGAGGCGTCAGAGGTCAGAAAA
>sig_463
CAGTGAGGCACAATTCCTTAAGGAACGTACAGACGCTTAAAAGCCTTTAAAAACGTTTTT
>sig_464
GTCGACCTGCAGGCATGCAAGCTTGGGCTGCAGGTCGACTCTAGAGGATCCCCGGGCGAG
>sig_465
GCAACGCGGCCCGAAGCTTATCGATGATAAGCTGTCAAACATGAGAATTCTTGAAGACGA
>sig_466
TGCGCCCTGAGTGCTTGCGGCAGCGTGAAGCTGATCCGTCGAGATCTGAATTCCCGATCT
>sig_467
AAGGGCGACACGGAAATGTTGAATACTCATACTCTTCCTTTTTCAATAAATATTTCTTGT
>sig_468
TCCATGGTAGATCAATTCTGACGGTTCACTAAACGAGCTCTGCTTATATAGACCTCCCAC
>sig_469
ACGTTTGGCGCGGCCGCATCGAATTCCCGGGGATCCTCGAGTTAATTAATTAATTAAGAT
>sig_470
AATGCACCCAGTAAGGCAGCGGTATCATCAACAGGCTTACCCGTCTTACTGTCGGGAATT
>sig_471
CAAATTCAAGAAACAACTGCACGTATCAATTATAGCGGCCGCTTATTAAAGTTAAATCTG
>sig_472
AACACATTGCGGACGTTTTTAATGTACTGAATTAACGCCGAATTGCTCTAGCATTCGCCA
>sig_473
CATATGTACATCTCCTTCTTAAAGTTAAACAAAATTATTTCTAGAGGGAAACCGTTGTGG
>sig_474
ACCAGTCTCTCTCTACAAATCTATCTCTCTCTATTTTCTCCATAAATAATGTGTGAGTAG
>sig_475
GTATCATACACATACGATTTAGGTGACACTATAGAATACTAGGATCCAGTACTGCGGCCG
>sig_476
GCCGCCTGCCTGACCACGGCGAGCCGGTGGATCAACTGCAGGCACGCGGTATCCTGCTGG
>sig_477
TGAATTCCCGGGGATCCACGCGGAACCAGATCCGATTTTGGAGGATGGTCGCCACCACCA
>sig_478
TGTCGCATGCAGATCTAGCGCTCTAGAGGATCTGCGGCCGCATTTTTGCGGCCTTTTTTT
>sig_479
CCAGCCGCCAGATTGAGATCCCCCGGAATTCGAGCTCGCCCGGGGATCCTCTAGAGTCGA
>sig_480
CTAGAGTACTGGTTGAAACCCGGATCATGCATCAGTACGCGTGAGCTCGAATTCCGCGGA
>sig_481
ATGCCTAGACGAAAGGGCCTCGTGATACGCCTATTTTTATAGGTTAATGTCATGATAATA
>sig_482
AAGAAGACAATAACAAGCCTGGCAAAGAAGACAACAACAAGCCTGGCAAAGAAGACAACA
>sig_483
AACAAGAGTTTTACGTTGTTTCGCTATCATTGCCATTTCCCAACGCGTCGCCACGTAATA
>sig_484
CGGCCAGTGAATTGTAATACGACTTCGAATAGGGCGAATTGGGCCCTCTAGACTCTGCGT
>sig_485
AGCTTCTGCAGACGCGTCGACGTCATATGGATCAACCTCCTTAGGATCCCAATGCTTCGT
>sig_486
CTAGCCTAGGCCGCGGACCATGGCCCCTATACTAGGTTATTGGAAAATTAAGGGCCTTGT
>sig_487
CAATTTCACACAGGAAACAGCTATGACCATGATTACGCCAAGCTAGCTTCCCGCTTGGTC
>sig_488
CTCTAGAGTCGACCTGCAGGCATGCAAGCTTTCCCTATAGTGAGTCGTATTAAATTCGTA
>sig_489
CAAGAATTCTTTCTAAACAGCCATGGGTCTAAGTTCATTGGATATGAGTAAATCTGCAGC
>sig_490
GCTCAGCTGGAATTCAGATCTGTTTAAATTGTGTAATTTATGTAGCTGTAATTTTTACCT
>sig_491
CCAGATCTGAATTCGCGGCCGCCCTATAGTGAGTCGTATTACAAAATTCTGACGGTTCAC
>sig_492
GTGATGATGATGCGTGGTGGTGGTGGTGATGCGTGATGATGATGGTGGTGGGTACCAACA
>sig_493
CCAGCACATGGACAGCCCAGATCTGGGTACCGACGACGACGACAAGGCCATGGCTGATAT
>sig_494
TATGCTATACGAAGTTCTCGAGGTACCTGCAGTACTGACGGACACACCGAAGCCCCGGCG
>sig_495
GAGAAAAATAGAGAGAGATAGATTTGTAGAGAGAGACTGGTGATTTTTGCGGACTAGAAC
>sig_496
TCTACTGTTTCTCCATACCTGTTTTTCTGGATGGAGGAATTCATATGAGTAAAGGAGAAG
>sig_497
ATAGTTTAAACTAACTAGTGATTAAATCAGAACGCAGAAGCGGTCTGATAAAACAGAATT
>sig_498
TCTCCGAGGAAGACTTGAACGGTGCTTAGAGCTCGAATTTCCCCGATCGTTCAAACATTT
>sig_499
GATCCCCCAACTTGATATTAATAGGGAAAACAGCATTCCAGGTATTAGAAGAATATCCTG
>sig_500
AGGGCGGGCAAAACCTCCCCCTTCAATCGCGCCATGTTCACGCTTTGTTCTTCCATTTTA
>sig_501
GCATCAACCTTCTTTGGAGGCTTCCAGCGCCTCATCTGGAAGTGGGACACCTGTAGCATC
>sig_502
TAATGTGTGGAATTGTGAGCGGATAACAATTTCACACAGGAGATATCATATGGCTCACAA
>sig_503
CGCTTTATGGAACCCAGTAACCCCAAAACCGACCACACACCGCCTGGGCTAACGCAGCGT
>sig_504
ATCATGCGAAACGATCCTCATCCTGTCTCTTGATCGATCTTTGCGGACTATGGTTACTGA
>sig_505
AAACGACGGCCAGTGAGCGCGCGTAATACGACTCACTATAGGGCGAATTGGGTACCGGCG
>sig_506
GCTTAGTGCATCTAACGCTTGAGTTAAGCCGCGCCGCGAAGCGGCGCATGAGATTATCAA
>sig_507
CCCATGGCCGTCATACTGTGACGTCCCGCGGTCGACTACCCTTCAATCATTGGATGGAAT
>sig_508
GGGATCGATCCGTCGACATATGTATATCTCCTTCTTAAAGTTAAACAAAATTATTTCTAG
>sig_509
GAATTCGAGCTCGGTACCCGGGGATCCGCTCTTCGTTAACAGTTACCAATGCTTAATCAG
>sig_510
CGATTCTGTGATTTGTATTCAGCCCATATCGTTTCATAGCTTCTGCCAACCGCATCTGTA
>sig_511
ACATATGGCTAGCATGACTGGTGGACAGCAAATGGGTCGGATCCGAATTCGAGCTCCGTC
>sig_512
AAAAATAGGCGTATCACGAGGCCCTTTCGTCTTCAAGAATTCCTTAGTGCTTTCATAGAT
>sig_513
TTGATGGCAGAGAGGAGGTTGACCTTGGTCTGGTAGGAGACGGCGATGCGGCTGATGGTG
>sig_514
TTGAGCTCGTTGATTTAGTAGTGACAATTTCAGATGTAATAAGCGGCCGCTATAATTAGT
>sig_515
ATAATACTGCTCCACATAGCAGAACTTTGAAAGTGCTCATCATTGGAAAACGCTCTTCAG
>sig_516
ACAGTTTACGAACCGAACAGGCTTATGTCAACTGGGTTCGTGCGAGCTCTCATTGTTTGC
>sig_517
TTTCTCCACCCTGGTGCCACGCGGTTCCATGGGATCGTTTCGCATGATTGAACAAGATGG
>sig_518
GGCCGCCACTGTGCTGGATGATCCGAGCTCGGTACCAAGCTTAAGTTTAAACCGCTGATC
>sig_519
CTATCAGTCAAAATAAAATCATTATTTGCCATCCAGCTAGCGGTAATACGGTTATCCACA
>sig_520
CGCCGCATCCGGCATTACAAAATGACTTTGTAAACGCGTGGATCCCCGGGTACCGAGCTC
>sig_521
TCCGCTGTTATCACAAGTTTGTACAAAAAAGCTGAACGAGAAACGTAAAATGATATAAAT
>sig_522
AAAGCGAGCTGGTCAACGTTGCGAAAAAAGTACGTATTGACGGCTTCCGCAAGGGCAAAG
>sig_523
CTCCTGGGCCGTCTGCGTACTGCCGTAGCCCGCGGTCAGCGAACTGTCGCCTCCCGAGGT
>sig_524
TTGTGGAATTCCCGGGAGAGCTCGATATCGCATGCGGTACCTCTAGAAGAAGCTTGGGAT
>sig_525
CCTTCGTGTACGGGTGACTGATGGGAATTGAACCCGTACCGGGGCCCTGGTCAGGGGGTC
>sig_526
CTACAAATGTGGTATGGCTGATTATGATCCTCTAGATCAGATCTAAGTGATCTCCAAAAA
>sig_527
CCAACTCGGGCAACATCATGATGCAGCGCTCGAACTTCAAGGGTCCGGCTCCGCCGGTTC
>sig_528
CCCAGATCTGCAGGTCGACGGATCCCAAGCTTCTTCTAGAGGTACCGCATGCGATATCGA
>sig_529
GGCGCTAGCGGAGTGTATATACTGGCTTACTATGTTGGCACTGATGAGGGTGTCAGTGAA
>sig_530
ATGTTTAATGTTAATGATGTATTAGGCGTATACAGCCCTCACCCATATGAACAGAAGGTT
>sig_531
GGGGCCCGGTACCCAGCTTTTGTTCCCTTTAGTGAGGGTTAATTTCGAGCTTGGCGTAAT
>sig_532
GTGGAATTGTGAGCGGATAACAATTTCACACAGGAAACAGAGCTTTAATGCGGTAGTTTA
>sig_533
CGGCTTTGCCTTCTTTCCTGCGTTATCCCCTGATTCTGTGGATAACCGTATTACCGCCTT
>sig_534
TTGGATGTTAATGCTACTACTATTAGTAGAATTGATGCCACCTTTTCAGCTCGCGCCCCA
>sig_535
ATTAACATGCATGGATCCATATGCGGTGTGAAATACCGCACAGATGCGTAAGGAGAAAAT
>sig_536
TTACTATATCTTTTTGATTTTTTTTTTCCAAAAAAAAATCAAATTTTGACTTCTTCTTAT
>sig_537
CCGAAGCTTATCGATGATAAGCTGTCAAACATGAGAATTCTTGAAGACGAAAGGGCCTCG
>sig_538
AATGTCTTGTGGTGCAGCCCTGCGTTTTCGTGACCGTGCAACCATGGGCCCACCGCCGGG
>sig_539
ATCCTTAATTAAGAAATCATCAATAATATACCTTATTTTGGATTGAAGCCAATATGATAA
>sig_540
GAGCTCGAGATCTGCAGCTGGTACCATGGAATTCGAAGCTTGATCCGACCCATTTGCTGT
>sig_541
GGGATAGGCTTACCGAGCTGGGAGCTCGTCGACAGGCCTGACGTCGGGCCCGGATCCGCC
>sig_542
CGTTCTCGGAGGAGGCCATGGTGGCGACCGGTACCCGGGGATCCGAGCTCGGTACCAAGC
>sig_543
TACAAGGACGACGATGATAAATGAACTAGTCGACTAGCATAACCCCTTGGGGCCTCTAAA
>sig_544
GAAACCGCTGAGCAACTGCTGGTTCCGCGTGGATCTCGGATCCGAATTCTCTTCCCGGGT
>sig_545
TGTGGAAAGGACGAGGATCCGAATTCTACCGGGTAGGGGAGGCGCTTTTCCCAAGGCAGT
>sig_546
TGGGTCCTGGAACCCGGTGCTTTTTGCCATACCACGGGGCCAGCGCCAGCAGCGACGGAA
>sig_547
GTTTGTAGAATGCAAAAAGTGAAATCAGGGGGATCCTCTAGAGTCGAGCTCAAGCTAGCT
>sig_548
GGGAGCGAACTCCGGGCGAATACGAAGCGCTTGGATACGTTGTAGGGAGGGATTTATGGC
>sig_549
CAGCCTCTCATCATCCTCACCTCAAAACCCACCGGGGCCGGCCATGATTGAACAAGATGG
>sig_550
AATTCCCCGGATCCGTCGACCTGCAGGTCGACGGATCCGGGGAATTCCCGGGGATCCCGT
>sig_551
TTTCCCCGAAAAGTGCGTCTCTCTTGAGAGACCAGCTGCATTAATGAATCGGCCAACGCG
>sig_552
TTGCGCAACGTTGTTGCCATTGTGCAGGCATCGTGGTGTCACGCTCGTCGTTTGGTATGG
>sig_553
ACGCCTGTTTTAACGATTATGCCGATAATGCATAAAAGGAGAAGTCGGTTCAGAAAAAGA
>sig_554
GCCCCGTTAGTTGAAGAAGGTTTTTATATTACAGCTCCACTGCCTCGCGCGTTTCGGTGA
>sig_555
GAATATGAGTGATGACAAACCCTTTCTATGTACTGCGCCTGGATGTGGCCAGCGTTTTAC
>sig_556
GCCGCACGGCCAATTGGTGTTCTTCGCGGAATTCACTGGCCGTCGTTTTACAACGTCGTG
>sig_557
CGTTCGGTGGGCCCGGGGCATGACCGTCGTCGCCGCCCTGATGGCGGTCTTCTTCATCAT
>sig_558
ATTAATTCCCCGGGATCCGTCGACTGCAGGGGGATGGGGAGTAAGCTTGGCCGGGCTCAG
>sig_559
ATCGATAGATCCCAATGCTTCGTTTCGTATCACACACCCCAAAGCCTTCTGCTTTGAATG
>sig_560
GGCAAACTGCCTGTTCCATGGCCCACCCTAGTCACTACTCTGTGCTATGGTGTTCAATGC
>sig_561
CTTGCGCCCTGAGTGCTTGCGGCAGCGTGAAGCTAGATCCCCATCAATCCTGCCTATTTG
>sig_562
CCGCCGGGATCACTCTCGGCATGGACGAGCTGTACAAGGCTGTTATCACAAGTTTGTACA
>sig_563
CCCAGCTTTATGCTTGTAAACCGTTTTGTGAAAAAATTTTTAAAATAAAAAAGGGGACCT
>sig_564
TGGTGGTGGTGGTGGTGTTTCTTAGCAGCCTTTTGAGCAGCCTTGGTAACCTTAGCGGCC
>sig_565
AGCTCCTGAAAATCTCGCGACGGATCCGGGGAATTCGTAATCATGGTCATAGCTGTTTCC
>sig_566
TCCCGGGCCCGTCGACTGCAGAGGCCTGCATGCAAGCTTGGCGTAATCATGGTCATAGCT
>sig_567
TCGAAGTTCCTATACTTTCTAGAGAATAGGAACTTCGGATCAATTCATCGATGCAAGTGG
>sig_568
TTTTATTTTTAATAATTTGCGAGTACGCAAAGCTTGGCTGCAGGTCGACGGATCCCCGGG
>sig_569
GCAGCTGGCTTATCGAAATTAATACGACTCACTATAGGGAGACCGGAATTCGAGCTCGCC
>sig_570
AGCCGGATCCGCGACCCATTTGCTGTCCACCAGTCATGCTAGCCATATGTATATCTCCTT
>sig_571
TAGGAATAGTCCTGACAACCCCTATCGCGATCAGCTCTTTTGCGTCGACGGGGATCCGGC
>sig_572
ACGGCCAACTCTCGTTAACTAGAGTAACGGGCTACTCCGTTTAACGGACCCCGTTCTCAC
>sig_573
TGCGGACTGGCTTTCTACGTGAAAAGGATCTAGGTGAAGATCCTTTTTTGGGCAACAACG
>sig_574
AAAATTGGCGTTAATTAACCCGGGGATCCCCATGGCCATATGTTCTCGAGCCCGGGGAAT
>sig_575
GAAGCATAAAGTGTAAAGCCTGGGGTGCCTAATGAGTGAGCTAACTCACATTATGAGCAA
>sig_576
CGTTGAGCCTCGGAACCCATCGAATTATCGGAAACTAGTTATCTACACGACGGGGAGTCA
>sig_577
GCCTATTTTTTGTGAATCGAATTGATCCTCTAGTCTCTACAACTAAGAGGTTAGAAAAAA
>sig_578
TCTGTGCGGTATTTCACACCGCATACTGATTGCCCTTCACCGCCTGGCCCTGAGAGAGTT
>sig_579
AATCCAAGCTCCCATGGTGGCCACTCGAGGTCCTCTCCAAATGAAATGAACTTCCTTATA
>sig_580
TGTATCCGCTCATGAATTAATTCCGCTAGATCCCCATCAATCCTGCCTATTTGCCACGTT
>sig_581
AGATGAGGGCAAGCGGCGGAGAATTACAACTTATATCGTATGGGGCTGACTTCAGGTGCT
>sig_582
CGCCACTCCACCGGCGCCTAATCTAGAGTCCGCAAAAATCACCAGTCTCTCTCTACAAAT
>sig_583
AAACAAAATAACATCATAACAAACATAGTGATTATCAATACATGATATTACCACATAATA
>sig_584
AGCGTGGACGGCGTCTAGAAATAATTTTGTTTAACTTTAAGAAGGAGATATACCATGGGC
>sig_585
TTCATATGTATATCTCCTTCTTAAAGTTAAACAAAATTATTTCTAGAGGGAAACCGTTGT
>sig_586
GACCTGCAGCCAATTGGCACTGGCCGTCGTTTTACAACGTCGTGACTGGGAAAACCCTGG
>sig_587
AAAATCTTTTATTTTATCGATAAGCTTGGCTGCAGGTCGACGGATCCCCTCAGAAGAACT
>sig_588
GCAGCGAGAAGTTGACCAACGGCTCCAAGACCAGCCTCGGCCAGAGCGGCGCCTCCTTGC
>sig_589
ACTGATCTGCGCGAGCTTTAATGCGGTAGTTTATCACAGTTAAATTGCTAACGCAGTCAG
>sig_590
TACAAATCTATCTCTCTCGATTCGCAGATCTGTCGATCGACCATGGTACGCAGCAGCAAC
>sig_591
CCGGCGACGTGGAGAGCAACCCTGGCCCTCGTTCCCATGATGTTCTGACTGTGCAATTCC
>sig_592
GTACTATGCATATGATCAGATCTTTAAAAGAGGATATTTGGGAGTACGGTTTAGCTTTCA
>sig_593
TTTTATTTGTACTACCCTGTACGATTACTGCAGGTCGACTCTAGATGGCCAGCTAGGCCA
>sig_594
GGGGCGGGGAATATGGTCAGCCTGTTGATTAAAACCGAGCTGGGCCTCGAGGATCTTTCG
>sig_595
ATATCCTGCATTCCCGAACCCATCGACGAACTGGGTACCGAGCTCGAATTCATACAACCT
>sig_596
ACCCGGGAAGAGAATTCGGATCCGAGATCCACGCGGAACCAGCAGTTGCTCAGCGGTTTC
>sig_597
AGGGCACAGGGTCTCCTCGCCCATCAGCAGCCAGGTGTGCACTGCACAGATGGCTGGTTT
>sig_598
AAGCCTGGGGTGCCTAATGAGTGAGAATTAGCTTATCGATGATAAGCTGTCAAACATGAG
>sig_599
GACAAGGCTTAGAGCTCGAATTTCCCCGATCGTTCAAACATTTGGCAATAAAGTTTCTTA
>sig_600
ATGGATCCGAATTCAGATCTCTCACCTACCAAACAATGCCCCCCTGCAAAAAATAAATTC
>sig_601
CAGACGCCGTTCGAAGCTAGAAGTACCGCTTAGGCAGGAGGCCGTTAGGGAAAAGATGCT
>sig_602
AGCTTATCGGAGCTCTCGAGTCTAGAATCGATAAGCTTGGCTGCAGGTCGACGGATCCGG
>sig_603
CTTTTTGCGTTTCTACAAACTCTTTTTGTTTATTTTTCTAAATACATTCAAATATGCATG
>sig_604
GATCTCGATCCCGCGAAATTAATACGACTCACTATAGGCAATTTTAACTTTACTAAGGAG
>sig_605
CAGATCTTTCTTGCTTTTACTTTTACTTCCTTAATACTCAAGTACAATTTTAATGGAGTA
>sig_606
ACGTTGTAAAACGACGGCCAGTGAATTGGAGCTCATACTAGTTTGTTCAGCGGTGGCAGC
>sig_607
AGGGGCGTAGAGACCAGAGTAGGGCCAAGGCGTTTGCAAAACCTGGAACATGCCCATGTT
>sig_608
CCTCACTAAAGGGAACAAAAGCTGGAGCCTTGCTCTAGCTTCTTTAGGGGTTATTACTTC
>sig_609
TTGGACCATGAAAATAGGAATAGGGATTCTGCTGACATGGCTAGGATTAAACTCGAGGAA
>sig_610
GTTGACACACTCTCTGCCTTCTGAGAAGTCGTCAAACATATCGAGATTGGGGTGTCGGGC
>sig_611
GATCCGTTGGAGCTCGAATTCACTGGCCGTCGTTTTACAACGTCGTGACTGGGAAAACCC
>sig_612
CCGCTCGAGTCGACCCGGGAATTCGGGGATCCCACGACCTTCGATCAGATCCGATTTTGG
>sig_613
AGAAATAATCATAAATTATTTCATTATCGCGATATCCGTTAAGTTTGTATCGTAATGGGG
>sig_614
AAATATGTATCCGCTCATGAGACAATAACCCTGATAAATGCTTCAATAATCATGCAGGTG
>sig_615
CCGGTGATGCCGGCCACGATGCGTCCGGCGTAGAGGATCTATAGTTCCTCCTTTCAGCAA
>sig_616
CAGGGGGGATCCGTCGACCTGCAGGCATCGTGGTGTCACGCTCGTCGTTTGGTATGGCTT
>sig_617
TCTGCGCTTAATGGGCTCGGTTGGCATGAGGGGCGGCTGGGGTCACTCGACTCTAGAGGA
>sig_618
GAGGGCCCAGGATATCCTATCGATGATAAGCTGTCAAACATGAGAATTAATCAATCTAAA
>sig_619
CACAAAGCCGCTCCATCAGCCAGCAGTCGTCTAATCCAGAGACCCCGGATCGGGGTACCG
>sig_620
TTAAGAGCTCGGGGGGGGGGGGGCGCTGAGGTCTGCCTCGTGAAGAAGGTGTTGCTGACT
>sig_621
TTTAGGTGACACTATAGAATACAAGCTTGCATGCCTGCAGGTCGACTCTAGAGGATCCCC
>sig_622
TGGAGGCCTAGGCTTTTGCAAAAAGCTTGGCATTCCGGTACTGTTGGTAAAGCCACCATG
>sig_623
AGTATTTTACTGTTTTCGTAACAGTTTTGTAATAAAAAAACCTATAAATACGGATCCGGT
>sig_624
GTACATCGAGATCGAGCTAGTTGATTGGATGTACCGCGAGATCACAGAAGGCAAGAACCC
>sig_625
TACGACTCACTATAGGGCGAATTGGGTCTTCTTCCAGAATTCTGGCCATGGGGATCCTGG
>sig_626
GCCTAAGCGAGCTCCATGAGCGGATACATATTTGAATGTATTTAGAAAAATAAACAAAAG
>sig_627
CGGATCCTCGAGCATATGACGACCTTCGATATGGCCGCTGCTGTGATGATGATGATGATG
>sig_628
CAATTAACCCTCACTAAAGGGATCCCTATAGTGAGTCGTATTATGGCCGATTCGGCCGAA
>sig_629
CGCCTTCTTGACGAGTTCTTCTGAGCGGGACTCTGGGGTTCGCGGAATTCGAGCTCGGTA
>sig_630
CCTGACGTCCGGACCGTAGAGTCGAGCAGTGTGGTTTTCAAGAGGAAGCAAAAAGCCTCT
>sig_631
ACAGCACGGAACGGTCTGCGTTGTCGGGAAGATGCGTGATCTGATCCTTCAACTCAGCAA
>sig_632
ATGAACTAACGATTAGTCGCTATGACTTAACGGAGCATGAAACCAAGCTAATTTTATGCT
>sig_633
GCGGCCGCCTAGTGGGCAGATCTTCGAATGCATCGCGCGCACCGTACGTCTCGAGGAATT
>sig_634
AACCCGCTACCAGCTAGCTTTATTTTTTTCCCATCAATAATTAAAACGGAAGCATCACCA
>sig_635
AGTCCAAGCTCAGCTAATTAAGCTTGGCTGCAGGTCGACCCGGGGTACCACCGGATCCGT
>sig_636
ACGACTCACTATAGGGCGAATTGGAGCTCCACCGCGGTGGCGGCCGCTCTAGAGGATCCA
>sig_637
GGATCTGATGGCGCAGGGGATCAAGATCCTCCTTCGTCGGTGTCGTCGCCGGATGGTCTG
>sig_638
GCATGCGAGACCGGGAGCAAGAACCTTGCCCGTGAGAGACACAGGGTCAAACCCAGATGT
>sig_639
CACAAACAGACGATAACGGCTCTCTCTTTTATAGGTGTAAACCTTAAACTGCAATGAATT
>sig_640
CCTTTCGTCTTCAAGCCCGGGAAAGTCAGGCACCGTGTATGAAATCTAACAATGCGCTCA
>sig_641
CGCGAGACCCACGCTCACCGGCTCCAGATTTATCAGCAATAAACCAGCCAGCCGGGCCGC
>sig_642
TCCCACGGAGAATCCGACGGGTTGTTACTCGCTCACATGGGAGCTCTAGGGGAGTAGGGT
>sig_643
ATTCGAAACGATGATAGATCCCGTCGTTTTACAACGTCGTGACTGGGAAAACCCTGGCGT
>sig_644
ACCAACAAGGACCATAGATTATGAAAACTGAAGAAGGTAAACTGGTAATCTGGATTAACG
>sig_645
TCGCATAAGGGAGAGCGACGACCGATGCCCTTGAGAGCCTTCAACCCAGTCAGCTCCTTC
>sig_646
TCCAAGCTTGTCGACGCGTCATCCTGCAGCAATTCGTAATCATGGTCATAGCTGTTTCCT
>sig_647
GAATTTATTTTTTGCAGGGGGGCATTGTTTGGTAGGTGAGAGATCTGAATTCGGATCCAT
>sig_648
ATTTATCATAAGAGCATATTTAATGGAGTGAATTTTCCTGCTGATGGACCTGTGATGAAA
>sig_649
CCCTGAAAAGCTCCAGTGCAATGCGGCAGGGGTGATGGCCGGGGTCCCGTGCGGCGCCCC
>sig_650
ATCCCCGGGCGAGCTCGAATTCCGGGGGGATCTCAATCTGGCGGCTGGTGGCATCATACT
>sig_651
CTCTTCCCCGTCCGGGACCCGCGCGGTCGTTAACCATCAGTACTTGGCGTGGTGAGCATG
>sig_652
TCTGCGGTTCGATCCCGCATAGCTCCTAATTAAGCTCATAAATTAAACCTCGCCATATAT
>sig_653
CGCTGGCGAAGGGGGGATGTGCTGCAAGGCGATTAAGTTGGGTAACGCCAGGGTTTTCCC
>sig_654
CTGCAGGCATGCAAGCTTGGAGGTGCACACCAATGTGGTGAATGGTCAAATGGCGTTTAT
>sig_655
GGCAACAACGTTGCGCAAACTATTAACTGGCGAACTACTTACTCTAGCTTCCGGCAACAA
>sig_656
GGGCCTTTCACACTTGCATCGGATGCAGCCCGGTGAACGTGCCGGCACGGCCTGGGTAAC
>sig_657
CACGTCCAAATGGGGGCTTAGATGAGAAACTTCACGATCGGCTCTAGAGGCCATGGCGGC
>sig_658
GCAGATCTGCAGATCTGAATTCATCTATGTCGGGTGCGGAGAAAGAGGTAATGAAATGGC
>sig_659
TATTTATTCGGCGCAATTGTCTCCCGTAGTGTTACTGTAGTGGTTCAATCCTAGCATTTA
>sig_660
TTCGAAGCCGCCGAAGGCCGGGTCAGCGACGGATCCCCGGGAATTCGTAATCATGGTCAT
>sig_661
TAAAGCGGTTGGCTGCTGAGACGGCTATGAAATTCTTTTTCCATCTTCTCTTTTCCATGG
>sig_662
CGCCCCGACTCTAGAATTATTACACGGCGATCTTGCCGCCCTTCTTGGCCTTAATGAGAA
>sig_663
GGAGGGCTAAGCACTTCGTGGCCGAGGAGCAGGACTGACACGTCCGACGGCGGCCCACGG
>sig_664
TAAGCGGCCCCTATAACTCTCTACGGCTAACCTGAATGGACTACGACATAGTCTAGTCCG
>sig_665
TTTTTTGTACAAACTTGTGATTAGAGCCTGCAGGCATGCAAGCTTGGCGTAATCATGGTC
>sig_666
CATAGAACATTTTCAGGAGGACCCTTGCTTGGAGGGTACCGAGCTCAGAAAAAATGACTG
>sig_667
TTTACGCCAAGCTTGCAATGCCTGCAGGTCCGAAAGGCCCTTGCCGGCGGCAACTTTTGC
>sig_668
ATAGGGCTAGCGATCGCCATGGAATAAGTAAAGGAATCACATGGCACAGGTTATCAACAC
>sig_669
ACGACGGCCAGTGAATTGGAGCTCATACTAGTTTGTTCAGCGGTGGCAGCAGCCAACTCA
>sig_670
GATGGGCTCAGGGTGCTCTAGGTGAACTTTAGGGTCTCCCTAAATCTCCTTTAAATCCTG
>sig_671
GGGATTTTGGTCATGAGATTATCAAAAAGGATCTTCACCTAGATCCTTTTGGCCGCAAAA
>sig_672
ATCCATGCCCCCGAACTGCAGGTCGACTCTAGAGGATCCTTAACGTACGTTTTCGTTCCA
>sig_673
TCAGCAAATTTAAACTACAACTTTATCCTGATCCCACTGCTGCTCTTTGCCTCTTCTCCC
>sig_674
TTAGCAGCCGGATCCCCATGGACGCGGAACCAGATCCGATTTTGGAGGATGGTCGCCACC
>sig_675
ACAAAGCAAGCTGCTCATGATAATATAAACGAGTTGCTGCTGAGAAGCACAACAAACGAA
>sig_676
GCCGCCGCAAGGAATGGTGCATGCAAGGAGATGGCGCCCAACAGTCCCCCGGCCACGGGC
>sig_677
GTAAAACGACGGCCAGTGAATTAATTCCACAAGCTTCTAGAGATCTTCCATACCTACCAG
>sig_678
CATACACGGTGCCTGACTGCGTTAGCAATTTAACTGTGATAAACTACCGCATTAGGATCC
>sig_679
CACCTAAATCCAATTCACTGGCCGTCGTTTTACAACGTCGTGACTGGGAAAACCCTGGCG
>sig_680
CGATCGGGGAAATTCGAGCTCTAAGCTCAGGTTGACTTCCCCGCGGAATTCGCGTCTACT
>sig_681
AGCTTGGGCTGCAGGTCGACTCTAGAGGATCCCGGGCGAGCTCGAATTCCCGGGGATCCC
>sig_682
GCATCTGTTCATATGGCTAGCATGACTGGTGGACAGCAAATGGGTCGGGATCCGAATTCG
>sig_683
CAAGCTTCGAGTTCAAGAGAAAAAAAAAGAAAAAGCAAAAAGAAAAAAGGAAAGCGCGCC
>sig_684
ATGCTATACGAAGTTATGGGATCCTTATCGTCATCGTCGTACAGATCCCGACCCATTTGC
>sig_685
GTGACTACATGGAACACATACCTTCGATATATTACTGTCCACAAGAGCTTAATTTTTGTG
>sig_686
GAATTGGGGGCGGCCCCGTACCCAGCTTTTGTTCCCTTTAGTGAGGGTTAATTGCGCGCT
>sig_687
ATAAATCGCATTCGCCAAGCTAGCTTCTATTAGGCCTTCGGACGTTTTACACCGTATTTC
>sig_688
TTTACAACGAAAAATATATGCTTTAGTCGTTAAAACGACCGTTGCCATGTTTCTACCTGA
>sig_689
GATCCCCGGGTACCGAGCTCGAATTCCTTTTTAGTTACCTATACCTGATTTTATTATTCG
>sig_690
TGGAAACGATAGGGACGTCATATGGATCTCGCCTGTCCCCTCAGTTCAGTAATTTCCTGC
>sig_691
TCATCAAGCTTACTCAAGCATTGAGTGGCCCGCCGGAGGCACCGCCTTGCGCTGCCCCCG
>sig_692
AGATATTAACTGCTGATGAATTTGAACGCCTGCAAGAAACAATCTCTTCTGCAGGCATCG
>sig_693
GATCTGATCGAAGGTCGTGGGATCCCCAGGAATTCCCGGGTCGACTCGAGCGGCCGCATC
>sig_694
TAGAGGATCCCCGGGTACCGGTCGCCACCATGGCCTCCTCCGAGGACGTCATCAAGGAGT
>sig_695
CAATCAAAGGAGATATACCATGGCACACCATCACCACCATCACAGCAGCGGTCTGGAAGT
>sig_696
GCTTGTCGACGCGTCCTGCAGCAATTCGTAATCATGGTCATAGCTGTTTCCTGTGTGAAA
>sig_697
GTTCTTCTTATTGATTTGAGCCTGTGTGTAGAGATACAAGGGAATTGCGGCCGCAATTCG
>sig_698
GAAACAGACCATGGGAATTCGAGCTCGGTACCCGGGGATCCTCTAGAGTCGACCTGCAGG
>sig_699
CCCTTATTTGTGCTTGATTAGATGATCCCCCTGCTCGAGCCGGGCCCCTTAAACAAGAAT
>sig_700
CCCCTGCAGGTCGACTCTAGAGGATCCCCGGGTACCGAGCTCGAATTCGATCTCCCTATA
>sig_701
AGTGAAAAGTTCTTCTCCTTTACTCAAGCTTGCATGCCTGCAGGTCGACTCTAGAGGATC
>sig_702
CATATCCATCGCGTCCGCCATCTCCAGCAGCCGCACGCGGCGCATCTCGGGCCGCGTTGC
>sig_703
AGGATGTTTTTACGATGACTCATGCTCACCACGCCAAGTACTGATGGTTAACGACCGCGC
>sig_704
TCGACCAGGATGGGCACCACCCCGGTGAACAGCTCCTCGCCCTTGCTCACCATGGTGTCG
>sig_705
AGGTCTGCGGTTCGATCCCGCATAGCTCCTAATTAAGCTCATAAATTAAACCTCGCCATA
>sig_706
TCCTATAATATTTTCTTTTATTTCCTTCTCAACACCCACAGAGGCGGCCGCTCTAGGATC
>sig_707
GCGGAATTCGGAGAGGGCGGAATTCGGGGCCGCGGAGATCTTCCAAACTTGGACCTGGGA
>sig_708
TCGCGGCGAAGTCATCCGCAATTGTCTTGGCCATTGCGAAGTGATTCCTCCGGATCGGGG
>sig_709
AGGTATGGAAGATCTCTAGAAGCTTCGACGGATCCGGGCAACGTTCTTGCCATTGCTGCA
>sig_710
CATGGTACGCAGCAGCAACGATGTTACGCAGCAGGGCAGTCGCCCTAAAACAAAGTTAGG
>sig_711
TCCTTTCTCTGTTTTTGTCCGTGGAATGAACAATGGAAGTCCTCGTCTCGCCCTCGAATT
>sig_712
TTTATATGATTTCTTTTAAATTTGCAAAAATTACTTAAATTTGAATTCCCGCGCAAATGA
>sig_713
ATATGCATTTTTTTCCTCCTTACCATTGCATACACCATAGGTGTGGTTTAATTTGATGCC
>sig_714
CTCTTATACACATCTCAACCATCATCGATGAATTCGAGCTCGGTACCCGGGGATCCTCTA
>sig_715
GGCTATGGCAGGCCTGCCGCCCCGACGTTGGCTGCGAGCCCTGGGCCTTCACCCGAACTT
>sig_716
GAAATTCGAGCTCTAAGCACCCATTTGCTGTCCACCAGTCATGCTAGCCATGCTGTTATC
>sig_717
TTATTATTTGGTTGAGTACTTTTTCATTCGTTAAAAAGTTTTGAGAATATTTTATATTTT
>sig_718
ATTAAGCTTAGATCTCTAAGAACGATAACCCGGCTGGAAACGTGCAGTCTCTTCAAGCTT
>sig_719
AGTTCCTATTCCGAAGTTCCTATTCTCTAGAAAGTATAGGAACTTCGAAGCAGCTCCAGC
>sig_720
AGAGGAGAAATTAACTATGAGAGGATCGCATCACCATCACCATCACGGATCTGGTTCCAT
>sig_721
TCGCAATGGCCAAGACAATTGCGGATCCAGCTGCAGAATTCATGGATGTGCTGTACTCTA
>sig_722
AGTGGCTTCTGTTTCTATCAGCATCGATGAATTGATCCGAAGTTCCTATTCTCTAGAAAG
>sig_723
ATCCGAGACGGCCGGCTGGGCCACGTGAATTCATCGATGCTTCAGCCTCTCTCTTCTCGA
>sig_724
AACCCTCCGCCATAACCTCACCGAATAATGTGAGTTAGCTCACTCATTAGGCACCCCAGG
>sig_725
TCATGTTTGACAGCTTATCATCGATAGGATATCCTGGGCCCTCGAGGCGAACGCCAGCAA
>sig_726
TACGTTTCTCGTTCAGCTTTTTTGTACAAACTTGTGATAACAGCACCCATTTGCTGTCCA
>sig_727
GCGGAGCCTCGAGGGAGCCACGGTTGATGAGAGCTTTGTTGTAGGTGGACCAGTTGGTGA
>sig_728
ATGCCTGGTCAAGGGCTATTTCCCTGAGCCAGTGACAGTGACCTGGAACTCTGGATCCCT
>sig_729
CGGCCGCAATTAACCCTCACTAAAGGGATCCCTATAGTGAGTCGTATTATGCGGCCGCGA
>sig_730
AGACCTCAGCGCCCCCCCCCCCCTGCAGGTCGACGGATCTGCTGGCGAAAGGGGGATGTG
>sig_731
AGGGTTTTCCCAGTCACGACGTTGTAAAACGACGGCCAGTGCCGAATTCCCGGGGATCCG
>sig_732
GTACCGGACATATGCCCGGGAATTCCTGCAGGATCCGCTCGAGAAGCTTTCTAGACCATT
>sig_733
TCCGGTAACTAACTAAGGTACCCAGCTCTTCTGGTTTGGTTTGGACCTCTGGTCCTGCAA
>sig_734
TTACGTTTCTCGTTCAGCTTTTTTGTACAAACTTGTGATAGATCTGAGTCCGGAGGCGCC
>sig_735
CTGCTGCTCTCATGGTGAGCAAGGGCGAGGAGCTGTTCACCGGGGTGGTGCCCATCCTGG
>sig_736
CCAGCCGGCCGTCTCGGATCGGTACCTCGAGCCGCGGCGGCCGCCAGCTTACGTAGAACA
>sig_737
CCCCACCGAGGCTGTAGCCGACGATGGTGCGCCAGGAGAGTTGTTGATTCATTGTTTGCC
>sig_738
GCTATAGAACGGCACCACCAGCGGAATCGCGAACAGCAGTTTTTTCATGGTTAATTCCTC
>sig_739
TACAATTTGGTACCCAATTCGCCCTATAGTGAGTCGTATTACGCGCGCGATATCAATTGC
>sig_740
GTCGCGATGATAAGCTGTCAAACATGAGAATTCCCCCCCCCCAAATAGCTTTTTATCACG
>sig_741
CCTGACGTCTTATTTGTATAGTTCATCCATGCCATGTGTAATCCCAGCAGCTGTTACAAA
>sig_742
AAGGGCCTCGTGATACGCCTATTTTTATAGGTTAATGTCATGGGGGGGGGGGGGAAAGCC
>sig_743
CGCTCAGTTGGAATTCTAGAGTCGCGGCCGCTACAGGAACAGGTGGTGGCGGCCCTCGGT
>sig_744
GATTCGAACTCGAGGCCTGCAGGGATCCGTATTTATAGGTTTTTTTATTACAAAACTGTT
>sig_745
TACATCATGGCAGACAAACAAAAGAATGGAATCAAAGTTAACTTAAAAATTAGACACAAC
>sig_746
CAGTACAATCTGCTCTGATGCCGCATAGTTAAGCCAGTACACTCCGCTATCGCTACGTGA
>sig_747
AATAACGCGTACTAGTCGACTCTAGTGTGCTTGGGAGTCCCTGATGATTAAATAAACCAA
>sig_748
GACAGCTTATCATCGATAAGCTTGGCTGCAGGTCGACGGATCCCCGACACCAGACCAACT
>sig_749
TTATGTTGGGAAGTGGCCGTACAGCTGGCCGGGGCGGTAGAATGATTGGTATAAGTGCCC
>sig_750
GAGAGGATCGCATCACCATCACCATCACGGATCTGGTTCCATGAAAACTGAAGAAGGTAA
>sig_751
AATACGACTCACTATAGGGGAATTGTGAGCGGATAACAATTCCCCACTAGTAATAATTTT
>sig_752
AATGATCAAACTATACTAACATGTTAGTATAGTGACGCCCGCGGAAATGGTGACACCCAA
>sig_753
CATATCGATAAACTGTGCACGGTTTCCGCCACGACTTTGCAGTTCATAACTTACTGGCTG
>sig_754
TTTAACTGTGATAAACTACCGCATTAAAGCTTATCGAATTCGATGATAAGCTGTCAAACA
>sig_755
TACCTTAAGAGAGGCCTATCTGGCCAGTTAGCAGTCGAAGAAAGAAGTTTAAGAGAGCCG
>sig_756
TACCGAGCTCCTCGAGAGGCCTTCTAGAGGATCCTAATAAAAGCTTGTCGAGAAGTACTA
>sig_757
GTGAAGTGCTTCATGTGGCAGGAGAAAAAAGGCTGCACCGGATATAGTTCCTCCTTTCAG
>sig_758
AGCTTAGCATGCCAAGGGCAATTCCACCACACTGGACTAGTGGATCCGAGCTCGGTACCA
>sig_759
GCAATCCATCTTGTTCAATCCCCATGGTCGATCGACAGATCTGCGAATCGAGAGAGATAG
>sig_760
GAGTCGACCCGGGAATTCGGGGATCCCAGGGGCCCCTGGAACAGAACTTCCAGATCCGAT
>sig_761
CGAGCCGATGATAAGCTGTCAAACATGAGAATTCCGGATCCGGAATTCTTGAAGACGAAA
>sig_762
CCCCACACTACCATCGGGGGCCATCGCCACGAACCCAGTTGACATAAGCCTGTTCGGTTC
>sig_763
CCTTCCCAACAGTTGCGCAGCCTGAATGGCGAAACTAGTATGGACCCCGAAGAGGCGAGT
>sig_764
GTTTTCCCAGTCACGACGTTGTAAAACGACGGCCAGTGCCAAGCTTTTAAAAAGCAAATA
>sig_765
TACCCGCGGCCGCGGGGATCCTCTAGCTAGAGTCGACCTGCAGGCATGCAAGCTTGGCAC
>sig_766
TAAGGGACTGACCACCCGGGGATCCTCTAGATCGAACCACTTTGTACAAGAAAGCTGAAC
>sig_767
AATTTTTCCTTTGACGAGCTAGCTGAAAAAATTCAAAGTTGCCAAGATCTGGAAAGGGAC
>sig_768
AACGAAGCATTGGGATCCTAAGGAGGTTGATCCATATGACGTCGACGCGTCTGCAGAAGC
>sig_769
ATTATGATCTCTAGTCAAGGCACTATACATCAAATAGGTTGGAATCTAAAATACACAAAC
>sig_770
ATATAAAAGCATTAGTGTATCAACAAGCTGGGGATCCTAGAAGCTTATCGAATTCTCATG
>sig_771
CCCGTCACCGAGATCTGAGATCACGCGTTCTAGTCCGCAAAAATCACCAGTCTCTCTCTA
>sig_772
NNNNNNNNNNNNNNNNNNAAGCTTGGCCGGATCTAAAGTTTTGTCGTCTTTCCAGACGTT
>sig_773
TCAAGCTCTAAATCGGGGGCTCGACTGTCTCTTATACACATCTTGAGTGAGTGAGATCAT
>sig_774
GAGGCAGGTCAGACGATTGGCCCTGATATTCACAAACGAATGGGCTACCTCCACCTCCAC
>sig_775
TGATAGGGCCCGGGATCCTGATGGCCTCCTCCGAGGACGTCATCAAGGAGTTCATGCGCT
>sig_776
CTCCCAAGCTTGGGAGCTTGGCGTAATCATGGTCATAGCTGTTTCCTGTGTGAAATTGTT
>sig_777
TGGTATGACTATAATGATAAAAAAATCGGATTTTTTGGCAATTCCATCGGAGGAGTATAA
>sig_778
CTCACTATAGGGAATTTAAATTTAATTAAGGCGCGCCCATGGATCGATGTTAACATGCAT
>sig_779
GTTGGTAATGGTAGCGACCGGCGCTCAGTTGGAATTCCCTGGCAGTTTATGGCGGGCGTC
>sig_780
TAATTGTCAACAGGGGGATGGGGAGTAAGCTAGCTTCACCGAGGCTGTAGCCGACGATGG
>sig_781
GGTGATGGTGGTGTAAAGAGTTGAACTTCTTTGTTGTCTTCGACATGGGTAATCCTCATG
>sig_782
AAGAGAGGCTGAAGCTGAATTCATAACTTCGTATAGCATACATTATACGAAGTTATACCG
>sig_783
TATATCTCCTTCTTAAAGTTAAACAAAATTATTTCTAGAATTCGATAGATCCCAATGCTT
>sig_784
TGTAGATAACTACGATACGGGAGGGCTTACCATCCGGCCCCAGTGCTGCAATGATACCGC
>sig_785
CTGGCTGCAGTGTTGGAGTATCTGACCGCTGAGATTTTGGAATTGGCCGGGAATGCGGCC
>sig_786
TACGCCGCTCCATGAGCTTATCGCGAGAATTAATTCAGATAAAAAAAATCCTTAGCTTTC
>sig_787
GCTTAGATCTCTCACCTACCAAACAATGCCCCCCTGCAAAAAATAAATTCATATAAAAAA
>sig_788
TTAATTATTAAGAGGTAATACACCATGAATCACAAAGTGCATCATCATCATCATCATATG
>sig_789
ATGGGCAAATGGGATTGGCTTTACTAAGCTGATCCGGTGGATGACCTTTTGAATGACCTT
>sig_790
GTGGTGGCAGAACTTGATAAGCCCCGGCATTCTCGCGGTTTTCTTAGTACTCCTAGCTGT
>sig_791
TTTCCTTAGATAACAATTTTCAGGGCTGGAATGTGTAAGAGCGGGGTTATTTATGCTGTT
>sig_792
GTGCCACGCGCGAAACGCCGAGTTCCCGTGCAACGACGTGTGTCCCGGACCGCTACCGGA
>sig_793
ACGTTGTAAAACGACGGGATCTATCATCTTGGTGAAGGGATCAATTCCCAGCTTGTCATC
>sig_794
AAAAGTGCCACCTGACGTCCACATATACCTGCCGTTCACTATTATTTAGTGAAATGAGAT
>sig_795
AGCCGGCTACGTATACTCCGGAATATTAATAGGCCTAGGATGCATATGGCGGCCGCATAA
>sig_796
GCCACGTTTGGTGGTGGCGACCATCCTCCAAAATCGGATGGTTCAACTAGTGGTGGTGGC
>sig_797
AGCGTGAAGCTGATCTCGATCCCGCGAAATTAATACGACTCACTATAGGGGAATTGTGAG
>sig_798
GCAGGCCATGCTGTCCAGGCAGGTAGATGACGACCATCAGGGACAGCAGGCCAGCAAAAG
>sig_799
CTTCCTGTAGCCAGCTTTCATCAACATCGCGGCCGCCATAACTTTAACCTTTAACATTAA
>sig_800
GCGGCCGCCAGGTGGCACTTTTCGGGGAAATGTGCGCGGAACCCCDTATTTGTTTATTTT
>sig_801
GAGACAATAACCCTGATAAATGCTTCAATAATATTGAAAAAGGAAGAATCCTGAGGCCGG
>sig_802
TCTTATTAATCAGATAAAATATTTCTAGGATCTAACGGGCATCAGTAAAGTCCAGCTCCT
>sig_803
AGGGGTTTTTTGCTGAAAGGAGGAACTATATCCGGATGGCATGCCCTGCATTAATGAATC
>sig_804
ATAAACTACCGCATTAAAGCTAATTCAATTGTTATCCGCTCACAATTGAATTGATCTTTA
>sig_805
GGAATGAAGTTTGAAGAGTCACAGGGGAGAGCAGAGCCTCTTTTAAAACCTCTTCTTTTT
>sig_806
AGGCCCTTTCGTCTTCAAGAATTCCATCAAGCTTAGGATCCGGAACCCTTAATATAACTT
>sig_807
CCGCTGGGTGCTTTTGTGGTTAGCAGATCTATGCTGGCGTGCCGTCATCCGAGTATTAGA
>sig_808
GTACGTGAGATAGAGTACAGCACATCCATTTTGGGATCCGTGGACTTGTTGCTTGAACAT
>sig_809
ATGCCTGCAGGTCGACTCTAGAGGATCCCCGGGTACCGAGCTCGGGGGGGGGGGGGAAAG
>sig_810
AACAATTCGCTCCAGCGGACGGCTTCGCCGCCCGCTGAGCTTTATCGTTAGGCGTCATGG
>sig_811
TCTAGATATCGATGAATTCGAGCTCGGTACCCGGGGATCCTCTAGAGTCGACCTGCAGGC
>sig_812
GGCGTAATTTTTTTAAGGCAGTTATTGGTGCCCTTAAACGCCTGGATCCGATATCGTTTG
>sig_813
GATCCTAGTTCTAGAGCGGCCTATCGTTTCCACGATCAGCGATCGGCTCGTTGCCCTGCG
>sig_814
AAAGGCTTAAGTAGCACCCTCGCAAGCTCGGGCAAATCGCTGAATCGAACGCCAGCAAGA
>sig_815
GACTGTCTCTTATACACATCTTGAGTGAGTGAGAACTTGTTTATTGCAGCTTATAATGGT
>sig_816
TAACAAAATATTAACGTTTACAATTTTATGGTGCACTCTCAGTACAATCTGCTCTGATGC
>sig_817
AGAAGCTCATTCGCCATTCAGGCTGCGCAACTGTTGGGAAGGGCGATCGGTGCGGGCCTC
>sig_818
AAGTGAAAGTTCTGGCAGATGCAGGGGTGAGTTATGTTGTTGCTTTACTTTTTAGCTTGC
>sig_819
CGAGCTCGAATTCCCAAAAAAACGGGTATGGAGAAACAGTAGAGAGTTGCGATAAAAAGC
>sig_820
CCCATCAGTCACCCGGCAAGTGGATCTACTCCACAGCAGATCAGGCCCCCTCCGAAGAGG
>sig_821
TTTGGAGAGAACACGGGGGACTCTAGAGGATCCATGGTGAGCAAGGGCGAGGAGCTGTTC
>sig_822
TTGTACAAACTTGTGATAGATCTGAGTCCGGAGGCGCCGGTGGAGTGGCGGCCCTCGGCG
>sig_823
GCTCACTGGTTTAACTCCAGCGCCCAGACTTGCTGCGGCCAGCCGGTGCGTCCTTTAATC
>sig_824
CTAGAGTCTCCGCTGTCGACCTCGAGAGATCTGCCCGGGCAAGCTTGGATCCAGACATGA
>sig_825
GTCGACTCTAGAGGATCCCCGGGTACCGAGCTCGAATTCATCGATATCTAGATCTCGAGC
>sig_826
CAATTACTACGTGAACCATCACCCTAATCAAGTTTTTTGGGGTCGAGGTGCCGTAAAGCA
>sig_827
CGGGGGGTCCAGGGGGCGCGAGCCTGGTACCACCCAGGCCAGCGCCGCAAGCATCACCAA
>sig_828
CCGAGCTCTCATTGTTTGCCTCCCTGCTGCGGTTTTTCACCGAAGTTCATGCCAGTCCAG
>sig_829
CCTGAAATAATAAGTCGACCCGAATTGGTCGACAAGCTTGATCTGGCTTATCGAAATTAA
>sig_830
GCCGCTTTTGCGGGGATCCGGCCAAGCTTTAATGCGGTAGTTTATCACAGTTAAATTGCT
>sig_831
GAATTCATTGGAAAGAGGGGAAATCTGGCTTGTCTCGCTTGATCCTACCGCAGGTCATGA
>sig_832
AATCCTGTTACCAGCTGGCCGCCACGTTGCCCATTTTCGCCAGCTTCTTGCATCGCATGA
>sig_833
AACCCTTTTACCGTTTTTGGCGGTGAGGCTTCTTTTTTTTTAGGCAGTGATGCGATTTTG
>sig_834
CTGGAGTTCGTGACCGCCGCCGGGATCACTCTCGGCATGGACGAGCTGTACAAGGCTTAG
>sig_835
AGATCAGTTGGGTGCACGAGTGGGGTACATCGAACTGGATCTCAACAGCGGTAAGATCCT
>sig_836
CGACGCGTCAATTCGAGCTCGGGTATCGCTCTTGAAGGGAACTATGTTGAATAATAAAAA
>sig_837
TTGTAGAGAGAGACTGGTGATTTTTGCGGACTCTAGATTAGGCGCCGGTGGAGTGGCGGC
>sig_838
GTTTGATACATATTGGACCTTAGAACATCATTTTACAGAGTTTGGTCTTACGGGAAATTT
>sig_839
TATGCTAGTTATTGCTCAGCTTATTGTTCAGCGGTGGCAGCAGCCAACTCAGCTTCCTTT
>sig_840
AATCGCCAGCGGCATCAGCACCTTGTCGCCTTGCGTATAATATTTGCCCATGGCTAGCGG
>sig_841
CGTGCTGGTCTTGGAGATCTTGGTCGACTCGTCGCCCCCGGGCATCATCCCGCCGAAGTT
>sig_842
GGCTTACCTTCAAGCTCGCCCTTAAGGGCGAGCTTGTCATCGTCATCACCGGATCCAGAG
>sig_843
GAGAGCGTCGACATGGATGAGCGATGATGATATCCGTTTAGGCGCGCCCCAAACGCTTTG
>sig_844
ACGAAGTTATGGTACACTATTTAAATGCGCTCCACTTGGCTCGGGGGGATATAGCTCAGT
>sig_845
GGAGCTTGATTTTAAATAGTACATAATGGATTTCCTTACGCGAAATACGGGCAGACATGG
>sig_846
TATAGGGAGAGAGCTATGACGTCGCATGCACGCGATCACCACTTTGTACAAGAAAGCTGA
>sig_847
GGCCTAGCTGGCCATCTAGAGTCGACCTGCAGTAATCGTACAGGGTAGTACAAATAAAAA
>sig_848
GGTAATATAGATCCTCTAGAGTCGACCTGCAGGCATGCAAGCTTGGCACTGGCTGATCAG
>sig_849
TATAGGAACTTCAGAGCGCTTTTGAAGCTAATTCGATCGTCCGGGCCGCAAGCTCCTAGC
>sig_850
ACGATAACGCCTGTTTTAACGATTATGCCGATAACTAGTCACCGAACTAGAGCTTGATGA
>sig_851
TCAGACCAGCTAAGGATCGTCGCCTTGGTAAGCCTTTACCTTACCAACTAGCTAATCCTA
>sig_852
AGGATAAATTATCGCGCGCGGTGTCATCTATGTTACTAGATCGGGAATTCGTTAACTCTA
>sig_853
CTGACCGCGAACCCTCAGGAACGCCGAAGGCCCCCTCCGAGTGGAGGGGGCCTTCGTGTA
>sig_854
GAACTCCGTTGTAGTGTTGTGGTGGCATCCGTGGCGCGGCCGCGGTACCGTTAACTACGT
>sig_855
AAAGACGCGGACTCATGTGAAATACTGGTTTTTAGTGCGCCAGATCGGGGGCAATGAGAT
>sig_856
AACACAAAGTTTTTTATGTTGTCAATATTTTTTTGATGGGAAGGCACTTATTTTTGATCG
>sig_857
ATTTTGACGCTCAATCGTCTGGAATTCCTGATGCGGTATTTTCTCCTTACGCATCTGTGC
>sig_858
CTCAGTGGAACGACGCGTAACTCACGTTAAGGGATTTTGGTCATGATCAGCACGTGTTGA
>sig_859
AGGAACTTCAAGATCCCCTGATTCCCTTTGTCAACAGCAATGGATGCCCCAAGGGTTGGT
>sig_860
GCCAAGCTTGGTACCATATGAATTCCCGGGCGGCCGCTCGAGCATGCATCTAGTAACGGC
>sig_861
TTTGTGATGCTATTGCTTTATTTGTAACCATTATAAGCTGCAATAAACAAGTTGGGCCAC
>sig_862
CAGTGAATTCCCGGGGATCCGGTGATTGATTGAGCAAGCTAATTCGGTCGAAAAAAGAAA
>sig_863
TACCAATACATTCCCTACATGGGAAAGAGCGCATCCTAACCGCTATTTGGCGCGCCAAAC
>sig_864
AGCCCTGAAAAAGGGCATCAAATTAAACCACACCTATGGTGTATGCAATGGTAAGGAGGA
>sig_865
AAGTTTAAAGCCAAATACTTAGCATTTATTTCCTGTCTGTTAGAGAAACCTGATTTATCT
>sig_866
AGCTTAATTATCTCCCTATAGTGAGTCGTATTAGATACTACATAAAAAATATTTTATTTG
>sig_867
CTGTCAGCTTTGCACAAGGGAATATTGAAAAAGGAAGAGTATGAGTATTCAACATTTCCG
>sig_868
TCACCAAGGTGAAGCCGTCCGCCGCCTCCATCGACGCGGCGAAGAAGGCCGGCGTCAACA
>sig_869
CGGGTACCATGGGCCCGCGGCCGCCTCGAGAATTCATCGATACGTAGCCGGCTAGCGATA
>sig_870
ATATGGGAATTCGAAGCTTGGCTGTTTTGGCGGATGAGAGAAGATTTTCAGCCTGATACA
>sig_871
TATAGAATACTCAAGCTCCTCTCAGGCGCCGCTGGTGCCGCTGGTTGGACGCCAAGGGTG
>sig_872
AGGATCTTCACCTAGATCCTTTTAAATTAAAAATGAAGTTTTAAATCAATCTAAGTATAT
>sig_873
ACAGGAAACAGCTATGGTACCGGTAGAAAAAATGAGTAAAGGAGAAGAACTTTTCACTGG
>sig_874
TAATACGGTTATCCACAGAATCAGGGGATAACGCAGGAAAGAAGGCAAAGCCGTTTTTCC
>sig_875
TCGATAAGCTTGGCTGCAGGTCGACGGATCCCCTTTTTGACACCAGACCAACTGGTAATG
>sig_876
TGGAAATTGACGGTTTTGGTGGTATTCTCTACACGTCTGATGAAGCAATTCTCGGTGGTA
>sig_877
TAAAAGCTTGTCGAGAAGTACTAGAGGATCATAATCAGCCATACCACATTTGTAGAGGTT
>sig_878
AGGGCGGGGCGTAATTTTTTTAAGGCAGTTATTGGTGCCCTTCGAAATGACCGACCAAGC
>sig_879
CAGGCTTATGTCAATTCGAGCTCGGTACCCGGGGATCCTCTAGAGTCGACCTGCAGGCAT
>sig_880
TGTCAAACATGAAGAATTAATTCTTGAAGACGAAAGGGCACGCGCCCTGTAGCGGCGCAT
>sig_881
ACCCAACCTGCAGGCTGATCTCCCTAGACAAATATTACGCGCTATGAGTAACACAAAATT
>sig_882
AACAGGAAAAAACCGCCCTTAACATGGCCCGCTTTATCAGAAGCCAGACATTAAGGGGTC
>sig_883
CCCGGAGTGAGTTTAAAAATTCCTGGCTGTGAAACTGCTGAATGCGTTGTTGCACATCAC
>sig_884
TGCCAGCAAAAGACTCCGGCTCCGCCGGTTCCGCCGGCTCAGCTTCGAAAGGAGAAGAAC
>sig_885
TGCCTCAGGAGGAAGGTCGAGTTCTCCGAATTGTTTAGATTGTAATCTTGCACAGAAGAG
>sig_886
GATTCTCGCCTGCTTTTTTGTACAAACTTGTACCTGCAGCACCATGGTGATGGTGATGGT
>sig_887
GCTCTAAGCGCTACCGTTCAAGTCTTCCTCGGAGATTAGCTTTTGTTCACCGTTCAAATC
>sig_888
TCGAATAAATACCTCATTGGCTGGCACCAAGCAGTTTAACTGCTTCATACTTCACGAATT
>sig_889
AGATCTCTAGAGAATTCGAGCTCGCCCGGGGATCGATCCTCTAGAGTCCTGATGCGGTAT
>sig_890
GTAAAAATAGTCCAGTATAAATATAATCGAATTGTGAATTCACCCGGGATGCATTTTGAT
>sig_891
CTGCAGGTCGACTCTAGAGGATCCCCGGGCGAGCTCGAATTCCCGATAAGGCCCTTCGCA
>sig_892
TGATGAGCACTTTTAAAGTTCTGCTATGTGGCGCGGTATTATCCCGTGTTCAACTTGATA
>sig_893
GGTATTCGGAATCTTGCACGCCCGCCGGCGGCACCTCGCTAACGGATTCACCGTTTTTAT
>sig_894
GGACCCAACGCTGCTCCCTTAACTTACTTATTAAATAATTTATAGCTATTGAAAAGAGAT
>sig_895
ATAGTGTATGCGGCGACCGAGTTGCTCTTGCCCGGCGTCAATACGGGATAATAGTGTATC
>sig_896
TCTAGAGTCGACCTGCAGGCGCCACGCGTACGTGCACGACGTCTTAAGCTTTCGAATTCG
>sig_897
TAAGGAGGTTTAAACCATGGCAGCTGAATTCGAGCTCGGTACCCGGGGATCCTCTAGAGT
>sig_898
CACCGGGACCGATCCAGCCTCCGCGGCCGGGAACGGTGCATTGGAACGGACCTGCAGCAC
>sig_899
TTTAGGTGACACTATAGAATACAAGCTTGCATGCCTGCAGGTCGACTCTAGAGGATCTAT
>sig_900
TTCTTCAAATCTTCTAAGAGATGTTGCACTTCTTTGGAATTTTTAATGTTTTTTAAAGTT
>sig_901
GTTAATCGATGAATTCTCTAGAACTAGTCTTGTACAGCTCGTCCATGCCGAGAGTGATCC
>sig_902
AATGCTAGAGCAATTCGGCGTTAATTCAGTACATTAAAAACGTCCGCAATGTGTTATTAA
>sig_903
TGTAAAACGACGGGATCGAAGCTTGGCTGCAGGTCGACGGATCCCCGGGAATTCGAAGCT
>sig_904
TAGCATGACTGGTGGACAGCAAATGGGTCGGGATCCGGCTGCTAACAAAGCCCGAAAGGA
>sig_905
TTTCACACAGAATTCATTAAAGAGGAGAAAGGTACCATGGAAGACGCCAAAAACATAAAG
>sig_906
GCAGAGCTCGTTTAGTGAACCGTCAGAATTGATCTACCATGGACTACAAAGACGATGACG
>sig_907
TGCAGTGAATCCAGTGGCAGTCAATGGTCGGATGGGGCGCGCCTAAACGGATATCATCAT
>sig_908
AGCTAATTCGATCATGCATGAGCTCGGGCCGCAAGCTCTTAGCGGCGGATTTGTCCTACT
>sig_909
AGGCAAGACCGAGCGCCCAATACGCAAACCGCCTCTCCCCGCGCGTTGGCCGATTCATTA
>sig_910
ATAACGGTTCCGGCAAATATTCTGAAATGAGCTGTTGACAATTAATCATCGAACTAGTTA
>sig_911
ACGAAAACTCACGTTAAGGGATTTTGGTCATGGAGAGCTCATGTTTGACAGCTTATCATC
>sig_912
ATCTGTATCAGGCTGAAAATCTTCTCTCATCCGCCAAAACAGCCAAGCTTGGTACCGCAT
>sig_913
GAAAAAAAAGAATATATAAGGCTTTTAAAGCTTGCATGCCTGCAGGTCGACTCTAGAGGA
>sig_914
GCAGCACATCCCCCTTTCGCCAGGGGTAGGGATAACAGGGTAATGAGCTTGGCACTGGCC
>sig_915
CACATACGATTTAGGTGACACTATAGAACCAGATCGGTACCGCTAGCAAGATCTCCTAGG
>sig_916
TGCTGGCGTAATAGCGAAGAGGCCCGCACCGATCGCCCTTCCCAACAGTTGCGCAGCCTG
>sig_917
CGGCCTCCGCAGGGAAGCCGTTTTTTTCGTTATCTGATTTTTGTAAAGGTCTGATAATGG
>sig_918
CGCTTTGGTCGGATCCTCTACGCCGGACGCATCGTGGCCGGCATCACCGGCGCCACAGGT
>sig_919
ATTCTGGCCTCCCCCTCCCCCAAGCCCACACAAAAAACCAACACACAGATCCAATGAAAA
>sig_920
CAGATCTGGATCCGGTACCCCCGGGACGCGTTGACTGCAGGAATTCGCGGCCGCCTCGAG
>sig_921
TTGGTGGGCTTGCTCTCCGCCATCCCGGCCAACTTCTCGACGCCGATGCTGGTCGCCTGA
>sig_922
CTTCTTAAAGTTAAACAAAATTATTTCTAGAATTCGATAGATCCCAATGCTTCGTTTCGT
>sig_923
CCAGTCACGACGTTGTAAAACGACGGCCAGTGAATTCCATGATGCAGCATCCGGATCCTC
>sig_924
TCGGTCGTCAACCCCAAGTGATGATGAAAGCTTGGCGTAATCATGGTCATAGCTGTTTCC
>sig_925
TCGAGACCGAGGAGAGGGTTAGGGATAGGCTTACCTTCAAGCTTGTCATCGTCATCACCG
>sig_926
ATCTATCAACAGGAGTCCAAGCTCAGCTAATTAAGCTTGGCTGCAGAGGCCTGTCGACCC
>sig_927
CGCGGATGAGCTGATCCGCAGCGGTGCAACTCGTCAGCAAGCACGCTCGCGGATCCACAG
>sig_928
AGGGAAGCCGTGAGAATTCACGGCGATCTTGCCGCCCTTCTTGGCCTTAATGAGAATCTC
>sig_929
TCCACCAGTCATGCTAGCCATGCTGTTATCAACCACTTTGTACAAGAAAGCTGAACGAGA
>sig_930
CGAGATCTAAGTAAGCTTGGCATTCCGGTACTGTTGGTAAAATGGAAGACGCCAAAAACA
>sig_931
ATTAGAGGCCGACTTGGCCAAATTCGTAATCATGTCATAGCTGTTTCCTGTGTGAAATTG
>sig_932
GAGATTATCAAAAAGGATCACCAGACTAATAATGAGTTAACAACAAGTGAGTAAACTTGG
>sig_933
AGTTTCTCCAGAAGCGTTAATGGGGTCTGACGCTCAGTGGAACGAAAACTCACGTTAAGG
>sig_934
GGTCGACTCTAGAGGATCCCCGGGAATTCCCCGGATCCGTCGACCGATGCCCTTGAGAGC
>sig_935
TATATTCGGTCGCTGAGGCTTGCAGGGAGTCAAAGGCCGCTTTTGCGGGATCCTCACCCT
>sig_936
ACCACGATGCCTGCAGCAATGGCAACATCGTTGCGCAAACTATTAACTGGCGAACTACTT
>sig_937
TGATTGCCCATACTTTAAAAATTAAGTACGTAAGTAAAGCTTTATTCCGGAGGTACCCGA
>sig_938
GACTACCTCAAGTTGCAGGACCAGAGGTCCAAACCAAACCAGAAGAGCTGGGTACCTTAG
>sig_939
ACGTCGCATGCTCCCGGCCGCCATGGCGGCCGCGGGAATTCGATATCACTAGTGAATTCG
>sig_940
GTCATGCTAGCCATGGTATATCTCCTTCTTAAAGTTAAACAAAATTATTTCTAGAGGGAA
>sig_941
GGGACAGGCGAGATCCATATGACGTCCCTATCGTTTCCACGATCAGCGATCGGCTCGTTG
>sig_942
CCGGGGTACCGAATTCCTCGAGTCTAGAGGAGCATGCGACGTCGGGCCCAATTCGCCCTA
>sig_943
AATTTTTTTAAGGCAGTTATTGGTGCCCTTAAACGCCTGGATCCGATATCGTTTGGCGCG
>sig_944
CAGCAAGCAAGCTAAAAAGTAAAGCAACAACATAACTCACCCCTGCATCTGCCAGAACTT
>sig_945
GTATAATGTATGCTATACGAAGTTATGGGATCCTTATCGTCATCGTCGTACAGATCCCGA
>sig_946
TTGTCAGTACTGATTATTCCTTTGCCCTCGGACGAGTGCTGGGGCGTCGGTTTCCACTAT
>sig_947
TTCCTCGACGGATCCGCCATGGCGCGTTCAACGCTCTCAAAACCCCCTCAAGATAAGATT
>sig_948
CTAGACTGCCGGATCGAATTGTCGACGAATTCGGATCCTCGAGCGGCCGCGATCCGAGTT
>sig_949
GCAGATCTCGAGCTCGGATCCGACCCATTTGCTGTCCACCAGTCATGCTAGCCATATGTA
>sig_950
TGAATGGCGAAACTAGTATGGACCCCGAAGAGGCGAGTGTTACTTCAACAGAAGAAACCT
>sig_951
CCCCGACACCCGCCAACACCCGCTGACGCGAACCCCTTGCGGCCGCATCGAATATAACTT
>sig_952
TTCTGGATGGAGGAATTCATATGACCATGATTACGGATTCACTGGCCGTCGTTTTACAAC
>sig_953
ATACGTGCAGTTGTTTCTTGAATTTGCGGTAACACTTCACTCCAGTTCGAGCCTGTATGA
>sig_954
TACTCAAGCTTGCATGCCTGCAGGTCGACTCTAGAGGATCCCCGGGTACCGAGCTCGATG
>sig_955
TGCTCCTGCGCCGCCGGTGACTCCTGCACCTGCGCCGGCTCCTGCAAATGCAAAGAGTGC
>sig_956
GCTGCTGAGACGGCTATGAAATTCTTTTTCCATCGTCGCTTGGTACCATTCCCACGTGGA
>sig_957
AAGGGACTGACCACCCGGGGATCCTCTAGAGTCGACCTGCAGGCATGCAAGCTTGGCGTA
>sig_958
GAATTCCCGGGGATCCGTCGACCATTTCTCCAATGCGGGCGGCTGGAGCATGGCTTTCTA
>sig_959
CATAGACCATGGCTAGCTCGCGAGTCGACTCTAGAGAATTCCTCGAGCCCGGGTGCTTTG
>sig_960
TAGAGGGGCGTCGTGTAACCCACCCAGGGCGATTGCTCGAAATTCGACTTTTGGAATTCG
>sig_961
GAAGCTGACGCGGGCGGTGGGCAAAAGGTGCTGGTACGAAACGTCGTCTGAGATCTTAAG
>sig_962
ATACGACTCACTATAGGGCGAATTGGGCCCGACGTCGCATGCTCCCGGCCGCCATGGCGG
>sig_963
AGGCGGCCGGAATTCGAGCTCGGTACCCGGGATATCACGTGTCGACTATTTTGGTGGACC
>sig_964
CGGGGATCCGTCGACTCTAGAAAGCTTATCGATGATAAGCTGTCAAACATGAGAATTCTT
>sig_965
GACGGCGTCTAGAAATAATTTTGTTTAACTTTAAGAAGGAGATATACATATGGGCCATCA
>sig_966
CAGGCGGAATCGCTTTTGGCGCGCCTAAACGGATATCATCATCGCTCATCCATGTCGACG
>sig_967
CGGCTAAACCTCGCGAACGGATTCACCACTCCAAGAATTGGAGCCAATCAATTCTTGCGG
>sig_968
ATTGGATGTTAATGCTACTACTATTAGTAGAATTGATGCCACCTTTTCAGCTCGCGCCCC
>sig_969
GCGATCCCTTCGTTCACAGTGATCTGCATGTCGCTGTAATCGGAAAGGAACGCCGCGATG
>sig_970
GAGCGCCAGGAGGATATCGCCGAGCTGGCGCACTTTCTGGTGCGAAAAATCGCCCACAGC
>sig_971
GAGTGACACAGGAACACTTAACGGCTGACATGGGAATTAGCCATGGGCCCGTGCGAATCA
>sig_972
TGCCACCGCTGAGCAATAACTAGCATAACCCCTTGGGGCCTCTAAACGGGTCTTGAGGAG
>sig_973
GATATTCAACCGTTCTAGCTGATAAATTAATGCCGGAGAGGGTAGCTATTTTTGAGAGAT
>sig_974
TGGGAGCTCTCCCATATGGTCGACCTGCAGGCGGCCGCGAATTCACTAGTGATATCGAAT
>sig_975
AGGCAGGGGAGCTCTCCCATATGGTCGACCTGCAGGCGGCCGCACTAGTGATATCCCGCG
>sig_976
GCTGAGCGCCGGTCGCTACCATTACCAGTTGGTCTGGTGTCAAAAATAAGCTTGGCTGTT
>sig_977
CGGATGGAAGACCCGGGTCTTCCATCCGGACCGGGGGTACCGAGCTCGAATTCACTGGCC
>sig_978
ATTTGTCTGTCATAATTTATGTACCCCACTTTAATTTTTCTGATGTACTAAACCGAGGGC
>sig_979
AGTGGTGATGGGGATCCTCTAGAGTCGACCTGCAGGCATGCAAGCTTGGCACTGGCCGTC
>sig_980
AGTTTGCTTCTAAGTCTTATTTCCATAACTTTAGGGTTAACCCGCGGGAATTCCATACGC
>sig_981
GCCGGGTCAGCGACGGATCCCCGGGAATTCGTAATCATGGTCATAGCTGTTTCCTGTGTG
>sig_982
GCCCTGTGGATGCGCCTCCTGCCCCTGCTGGCGCTGCTGGCCCTCTGGGGACCTGACCCG
>sig_983
TACCACTGGCGGTGATACTGAGCACATCAGCAGGACGCACTGACCTCTAGATTTAAGAAG
>sig_984
GATCCATTCCACCCTTCATCGGTCTAGGATTGAAAATTTTCCATAGTTGTTTTGCTGCCA
>sig_985
GTCATTTGCAGCCACCATACCTGGCAAGTGAGCAGCCCCACCAGCTCCAGCGATAATTGT
>sig_986
TGGGCTTGAACATCGAGCGCCAGGGCTCCGTAAAGCTACTAGAGCACAGGCGGTGCCCCA
>sig_987
TACACTATGTCCGGTAAAATGACTGGTATCGTAAAATGGTTCAACCATATGGGCCATCAC
>sig_988
TTAGTACAATTGTCTAGGGCTGCAGCCCGGGGGATCCTCTAGCTAGAGTCGGTGTCTTCT
>sig_989
CTAGATGCTTTATTGCGGTAGTTTATCACAGTTAAATTGCTAACGCCAGTCTCGAACTTA
>sig_990
GTCGACTCTAGAGGATCCCGGGCTGCAGATCTCGAGGTACCGAGCTCGAATTCGGCGTAA
>sig_991
CACCACCATATGGCCGAGCAGAAGCTGATCTCGGAGGAGGACCTGTAAATACCCAGGTCG
>sig_992
GCCCAGCCGGCCAGATCTGAGCTCGCGGCCGCGATATCGCTAGCTCGAGCACGTGTTGAC
>sig_993
AGCGGCCGCCAGTGTGATGGATATCTGCAGAATTCGGCTTAAGCCGAATTCCAGCACACT
>sig_994
AATAGTGTATGCGGCGAGCGAGTTGCTCTTGCCCGGCGTCAATACGGGATAATACCGCGC
>sig_995
CAGGATGGGCACCACCCCGGTGAACAGCTCCTCGCCCTTGCTCACCATGAGAGCAGCAGC
>sig_996
AAATCGCCATTCGCCAGGGCTGCAGGAATTCGATAAGCTTCTAGGATCCGAAGGCAGCAG
>sig_997
GATCTGGTTCCGCGTGGATCCGCTGTTATCACAAGTTTGTACAAAAAAGCTGAACGAGAA
>sig_998
CTCCCTATAGTGAGTCGTATTAAGCTTAATTAGCTGAGCTTGGACTCCTGTTGATAGATC
>sig_999
TCCGCGGCCGGGAACGGTGCATTGGAACGGACCTGCAGCACGTGTTGACAATTAATCATC
>sig_1000
CGACGGGATCCCCGGGAATTCTGCGTTTCCTGTTTGGGGTCGTTTGCGGGAAGGGGCGGA
>sig_1001
CCAGGCTCAGTGCAAATTTATCCTGTGGCTGCACTTGAACGTGTGGCCTAAGAATTCCGG
>sig_1002
GCATGAACTTCGGTGAAAAACCGCAGCAGGGAGGCAAACAATGAGAGCTCGAATTGACAT
>sig_1003
TGATCGATGCATACGCGTTCGAAAGCTTCGCGACGTACGACGTCCGCGGAGCTCTCGAGC
>sig_1004
AGCTTCGAGACTTTAACTGCCCCTATCGGAAATAGGATTGACTACCGATTCCGAAGGAAC
>sig_1005
TTGTAAAACGACGGCCAGTGAATTCCATGACCTCCGGATCCTCTAGAGTCGACCTGCAGG
>sig_1006
GCGAATGCTAGAGCAGCTTGCCAACATGGTGGAGCACGACACTCTCGTCTACTCCAAGAA
>sig_1007
AGGTCGACTCTAGAGGATCCCCGGGTACCGAGCTCGAATTCCCGGGGATCCGACAACCGA
>sig_1008
TTTCCCCGAAAAGTGCCACCTGGCCCTTTCGTCTTCAAGAATTAATTCCCCTCGAGTTTT
>sig_1009
ACTCCAGCGGTGGCGGCGGCCAGCAGAAGTTCCGGGTAGATATGCCTGGCTCGGGCAGTG
>sig_1010
GAATTCTCATGTTTGACAGCTTATCATCGATAAGCTCCTCGAGGAGCTTTAATGCGGTAG
>sig_1011
GAAAGTCACCCAGGGATTGGCTGAGACGAAAAACATATTCTCAATAAACCCTTTAGGGAA
>sig_1012
TACGTAGTCGGGGATCCATGATCATGGCGGCCGCAAGCTTAATTAACCTGGTAGCTTATT
>sig_1013
AAATAACGCGTACTAGTCGACTCTAGTGTGCTTGGGAGTCCCTGATGATTAAATAAACCA
>sig_1014
AGAAAATAAAATATTATATTTTACTGGATGAATTGTTTTAGTACCTAGCCCGGGATCCTC
>sig_1015
GTCGTCATATCTAGACCCCAGGCTTGACACTTTATGCTTCCGGCTCGTATAATGTGTGGA
>sig_1016
GTAGCCCATGTTGTAGCAAACCCTCAAGCTGAGGGGCAGCTCCAGTGGCTGAACCGCTGG
>sig_1017
GCGCTTATATTGCCGATGACCTGCAGGGGGGGGGGGGCGCTGAGGTCTGCCTCGTGAAGA
>sig_1018
GGGTTAATTAACATCTTTTACCCATACGATGTTCCTGACTATGCGGGCTATCCGTATGAC
>sig_1019
AATCCGTAATCATGGTCATAGCTGTTTGGGGAAGTTCCTATTCTCTAGAAAGAATAGGAA
>sig_1020
AGAAACTTCTCGACAGACGTCGCGGTGAGTTCAGGCGGGATCCGTCGACCTGCAGCCAAG
>sig_1021
GTTCCGCCCATTCTCCGCTCCATCGTTCAGATCCTTATCGATTTTACCACATTTGTAGAG
>sig_1022
CTAAATAATAGTGAACGGCAGGTATATGTGGACGTCAGGTGGCACTTTTCGGGGAAATGT
>sig_1023
TGCCGCAAAAAAGGGAATAAGGGCGACACGGAAATGTTGAATACTCATACTCTTCCTCAG
>sig_1024
GCCAGTGCCAAGCTTTCGCGAGCTCGAGATCTAGATATCGATGAATTCCCGGGGATCCGT
>sig_1025
GTCGCGAATTTCCGGACAGCTGCAGGCATGCAAGCTTGGCACTGGCCACGCAAAAAGGCC
>sig_1026
TATCTCTCGAGAAAAGAGAGGCTGAAGCTGCAGGAATTCACGTGGCCCAGCCGGCCGTCT
>sig_1027
CTTAATTCTCTGCTGGCTGATAATCATCACCAATTCTTGAAGACGAAAGGGCCTCGTGAT
>sig_1028
CAGGAGTCCAAGCTCAGCTAATTAAGCTTATTAAACTGATGCAGCGTAGTTTTCGTCGTT
>sig_1029
CCGTGCGCGGTACAGGATATCGTTTTTCAACCCGCTTTTAACGCCTTGCTCATCGGATCC
>sig_1030
TTCCCGGGAGAGCTCGATATCGCATGCGGTACCTCTAGAGCCGGATCCGGAGCTTGGCTG
>sig_1031
CTTAAGAAACTTTATTGCCAAATGTTTGAACGATCGGGGAAATTCGAGCTCTAAGCACCG
>sig_1032
TGAATTCGAGCTCGCCCGGGGATCCTCTAGAGTCGACCTGCAGCCCAAGCTTGGCGTAAT
>sig_1033
CAAGTCACGTCTGGTCGACCTCGAGGGGGGGCCCGGTACCCAATTCGCCCTATAGTGAGT
>sig_1034
CCGATCGCCCTTCCCAACAGTTGCGCAGCCTGAATGGCGAATGGCGAAATTGTAAACGTT
>sig_1035
TACGCGTTGGATCCCCGGGTACCGAGCTCGAATTCGTAATCATGGTCATAGCTGTTTCCT
>sig_1036
GTTCATTTCATTTGGAGAGAACACGGGGGACTCTAATCAAACAAGTTTGTACAAAAAAGC
>sig_1037
CGTTGTAAAACGACGGCCAGTGCCAAGCTTGGGCTGCAGGTCGACTCTAGAGGATCCCCG
>sig_1038
TAGCGCTGTTATCACAAGTTTGTACAAAAAAGCTGAACGAGAAACGTAAAATGATATAAA
>sig_1039
TTGAAGGCTCTCAAGGGCATCGGTCGACGGATCCGGGGAATTCCCGGGGATCCCGTCGTT
>sig_1040
ATCGTCAGTCAGTCACGATGCGGCCGCTCGAGTCGACCCGGGAATTCCTGGGGATCCCAC
>sig_1041
GGCTCAAGGCGCGCATGCCCGACGGCGAGGATCTCGTCGTGACCCACGGCGATGCCTGCT
>sig_1042
TCACGGATCCGAGCTCGAGATCTGCAGCTGGTACCATGGAATTCGAAGCTTGGGTCTAGA
>sig_1043
ATCTTCTAGGAATTCTCTAGGATCGATTCTAGCTCGAGGGGCGCGCCGGGATCCCTAGAG
>sig_1044
AACAAAGCCGAAGAGGAAGCTGAGTTGGAGGCTGAAACCGCTGAACAAACTAGTATGAGC
>sig_1045
GGTTGATAACAGCGCTTAGAGCTCGAATTTCCCCGATCGTTCAAACATTTGGCAATAAAG
>sig_1046
TCGCCCTTCCCAACAGTTGCGCAGCCTGAATGGCGAAACTAGTATGGACCCCGAAGAGGC
>sig_1047
TAATATAGATCCTCTAGAGTCGACCTGCAGGCATGCAAGCTTGGCACTGGCTGATCAGCT
>sig_1048
AAGAAGTAATTATTGAATACAAGAAGAGAACTCTGAATAGGGAATTGGGAATTGACACCA
>sig_1049
TGCATCCGCGGTACCTCCCTTTAGTGAGGGTAATTCTCGAGTCTCCCTATAGTGAGTCGT
>sig_1050
CGTTGTAAAACGACGGCCAGTGCCAAGCTTGGGCTGCAGGTCGACTCTAGAGGATCCCGC
>sig_1051
GTGCAGCCCTTATTGCGCATGGGGAGTAAGCTGTTAGTTAGTTAAGCTTCCCGGGATCGA
>sig_1052
ATATCATTTTACGTTTCTCGTTCAGCTTTCTTGTACAAAGTGGTTGATAACAGCGCTTAG
>sig_1053
ACCGGATACCCTGTCCGCCTTTCTCCCTTCGGGAAGCGTGGCGCTTTCTCAATGCTCACG
>sig_1054
CTCAATCGTCTGGAATTCCTGATGCGGTATTTTCTCCTTACGCATCTGTGCGGTATTTCA
>sig_1055
GGAGGGCGGGATGGTGTTTGAAGGGCTATTCAGGTCACCGAAGGCGCGCGGCAACGTCGG
>sig_1056
TTAACACAACCCTCAAGAACCTTTGTATTTATTTTCACTTTTTAAGTATAGAATAAAGAA
>sig_1057
GGTCATGAGACAATAACCCTGATAAATGCTTCAATAATATTGAAAAAGGAAGAGTATGAT
>sig_1058
AACGCAACCGCAGCTTAGACCAAAACAGGAAGCTATGGGCCTGCTTAGGTGACGTCTAAG
>sig_1059
GTTATCCCCTGATTCTGTGGATAACCGTATTACCGCCTTTGAGTGAGCTGATACCGTCTC
>sig_1060
ATATATAACACGCAAAACTTGCGACAAACAATAGGTAAGGATAAAGAGATGGGTATGAAA
>sig_1061
TCACTAGCGAGAGGAATCCACCGAATGTTCCTGGCGACGGTGCTAAGTGCCAAGACTCCA
>sig_1062
GGTGCTACGCCTGAATAAGTGATAATAAGCGGATGAATGGCAGAAATTCGAGCTTGGCCC
>sig_1063
TATAAGGCTCCGAGGAGGCATATCCAAGTGTGGGAGGCAGCCAATGGGCCGGATCCACAG
>sig_1064
CAACAGTACTGCGATGAGTGGCAGGGCGGGGCGTAAACGCGTGGATCCCCCTCAAGTCAA
>sig_1065
TAAGCCAGCCCCGACACCCGCCAACACGCGCTGACGCGCCCTGACGGGCTTGTCTGCTCC
>sig_1066
TTTAAGCCAGATGCCCATCGCGATTCGTAGAGCCTCGTTGCGTTTGTTTGCACGAACCAT
>sig_1067
TGGGATTGGCTTTACTAAGCTGATCCGGTGGATGACCTTTTGAATGACCTTTAATAGATT
>sig_1068
CTCTAGCTAGAGTCGATCGACATCGAGTTTCTCCATAATAATGTGTGAGTAGTTCCCAGA
>sig_1069
TCAGTGAGCGAGGAAGCGGAAGAAGCTCATTCGCCATTCAGGCTGCGCAACTGTTGGGAA
>sig_1070
CCCTCCCGGGGATCGCGAGGAAGCACCAGGGAACAGCACTTATATATTCTGCTTACACAC
>sig_1071
AGCGCTGGCGATGCCTTCTGTGCCTGCTCTTGTACAGGAACAGGTGGTGGCGGCCCTCGG
>sig_1072
CTGGCGGTGCTCAACGGGAATCCTGCTCTGCGAGGCTGGCCGATCAGATCTGTACATCGA
>sig_1073
TTTGTAGAATTAGAATATATTTATTTGGCTCATATTTGCTTTTTAAAAGCTTAAAAGATT
>sig_1074
ATGGGATTGGCTTTACTAAGCTGATCCGGTGGATGACCTTTTGAATGACCTTTAATAGAT
>sig_1075
AGGCGAGAAGAAATGGCTCACATTTCGCGTCAGATTAGCGAAGAAAGTTTGCAGAGCTTG
>sig_1076
TACGCCAAGCTATTTAGGTGACACTATAGAATACTCAAGCTATGCATCCCATTGGTTACC
>sig_1077
GCTAAGAGACTCCAGGGCTGCTATTTCCGGTACTGACATAGAGTTGCAACGTGGCTAGAA
>sig_1078
AATTGTAATACGACTTCGAATAGGGCGAATTGGGCCCTCTAGATGCATGCTCGAGCGGCC
>sig_1079
GGGACTGAAGCCAGGCCTGGCAGGGGACTGTAGGGATGTGAGATCTTGAATTCGCCGTGA
>sig_1080
ATAACCTTATTTTTGACGAGGGGAAATTAGGCCGGGAAGCCGATCTCGGCTTGAACGAAT
>sig_1081
TAGTGGTTGCCGGGCAGCTGCACGGGCTTCTTGGCCTTGTACACGGTCTTGAAGTCGCAG
>sig_1082
CTGCATCCCTTAACTTGTTTTTCGGGTACCGAGCTCGAATTCACTGGCCGTCGTTTTACA
>sig_1083
TTTACGTTTCTCGTTCAGCTTTTTTGTACAAACTTGTGATAACAGCACCCATTTGCTGTC
>sig_1084
AACGCTGGACTGGCATGAACTTCGGTGAAAAACCGCAGCAGGGAGGCAAACAATGAGCGG
>sig_1085
GTAAAACGACGGCCAGTCCGTAATACGACTCACTATAGGCCTTGACTAGAGGGTACCAGA
>sig_1086
CTCAGTACAATCTGCTCTGATGCCGCATAGTTAAGCCAGCCCCGACACCCGCCAACACGC
>sig_1087
GTCACGCGGGAGACCGGGGTTCGGTTCCCCGACGGGGAGCCAAACAGCCGACCAATTGCA
>sig_1088
CGCTTTCAATTTAACACAACCCTCAAGAACCTTTGTATTTATTTTCACTTTTTAAGTATA
>sig_1089
ATTTTTTAACGAATAGCCCGAAATCGGCAAAATCCCTTATAAATCAAAAGAATAGACCGA
>sig_1090
GTCAACCAAGCTCTGATAGAGTTGGTCAAGACCAATGCGGAGCATATACGCCCCGGAGCC
>sig_1091
GGAAGCAGCCCAGTAGTAGGTTGAGGCCGTTGAGCACCGCCGCCGCAAGGAATGGTGAGA
>sig_1092
ATGGCTAGAATCGAGACCGAGGAGAGGGTTAGGGATAGGCTTACCGAGCTGAGCTCTCGC
>sig_1093
AGTCACGACGTTGTAAAACGACGGCCAGTGCCAAGCTTGCATGCCTGCAGGCCTCGAGAT
>sig_1094
CTTAAGCTACTGAACCAGTTCTTGCAAGCAGAATTCTGCTCGTTCTTCAGCACGCGCTCC
>sig_1095
ACCTCTAGCAGATCCTCGAGTTAATCGATGAATTCTCTAGAACTAGTCTTGTACAGCTCG
>sig_1096
CCCATACCATCGCCAATCAGCAAAATAATATTTTTTGCCGGTTTATCGCTAAGAGAATCG
>sig_1097
GAGTCCAAGCTCAGCTAATTAAGCTTATTAAACTGCTGCAGCGTAGTTTTCGTCGTTTGC
>sig_1098
GGACTCTAGAATGAGCATGGCTAGCATGACTGGTGGACAGCAAATGGGTGCTGTTATCAC
>sig_1099
CGTTGGCCGATTCATTAATGCAGGGCCGCAGCTTGCAAATTAAAGCCTTCGAGCGTCCCA
>sig_1100
ATTCTCATGTTTGACAGCTTATCATCGACTCCAGTTTCTAATTAACCCTCACTAAAGGGA
>sig_1101
GCCGCAGCTCGCCCGGGGATCTGGCTAGAATTCAGATAAAAAAAATCCTTAGCTTTCGCT
>sig_1102
GGACTTTCCGCTGGGGACTTTCCGCTGGGGACTTTCCGCGGTGACTCTAGAGGGTATATA
>sig_1103
CGAATTCGAGCTCGGGTAACTATGACTCTCTTAAGGTAGCCAAATGCCTCGTCACAAGCT
>sig_1104
ACGGGAATCCTGCTCTGCGAGGCTGGCCGGCGTCGACGGTATCGATAAGCTTGATATCGA
>sig_1105
TCTGTGAGCACATCCGGTTGGCTACTACTATTGACAGGTCTATGGGGGGTACCGAGCTCG
>sig_1106
TGCATTTGATGCCCTGAACGAGCTTGGCTGCCATTTTTGGGGTGAGGCCGTTCGCGGCCG
>sig_1107
AAACCAACCCTTGGGGCTGCAGGAATTCCATTGAGTAAGTTTTTAAGCACATCAGCTTCA
>sig_1108
GATCTTCCGTCACAGGTATTTATTCGCAAGCTAATTCGACGCGCGGATCAGTGAGGGTTT
>sig_1109
CCATCATCATCATCATCATGCTGTTATCACAAGTTTGTACAAAAAAGCTGAACGAGAAAC
>sig_1110
TGCTGTCCACCAGTCATGCTAGCCATGATAGATTCCTCTTTGAGCACAGATCTAGTTAGA
>sig_1111
CGCTGCCGACACCATCGAATGGTGCAAAACCTTTCGCGGTATGGCATGATAGCGCCCGGA
>sig_1112
AAAAAAAAAAAGCTTGTCATCGTCGTCCTTGTAGTCAGCTTGCGCAACGGTAGCGAAACC
>sig_1113
CCATGGTATATCTCCTTCTTAAAGTTAAACAAAATTATTTCTAGACGCCGTCCACGCTGC
>sig_1114
CACGAATCGCAGCCGTACCGGACCTGGGCTCGGAACCCACGGGGTCTTCCACCGTGGCGT
>sig_1115
CGAGCTCGGATCCACTAGTAGAATTCAGACAGTTTGTCGTCAACGACGCAGAGTCGAATT
>sig_1116
TCGCCCGTGAAGAGAAAGAGGCAGAACTGGCAGACGACATGGAAAAAGGGATCCCCCAGC
>sig_1117
TAGCAGATCCTCGAGTTAATCGATCTTGTACAGCTCGTCCATGCCGAGAGTGATCCCGGC
>sig_1118
CAGGCCCCGTGGCCGGGGGACTGTTGGGCGCCATCTCCTTGACGCGCCCTGTAGCGGCGC
>sig_1119
CGCGGCGGGCGGGAGTCGCTGCGACGCTGCCTTCGCCCCGTGCCCCGCTCCGCCGCCGCC
>sig_1120
TCCACGCTGTTTTGACCTCCATAGAAGATTCTAGAATGACCGAGTACAAGCCCACGGTGC
>sig_1121
TAAGGTAAAAATTACAGCTACATAAATTACACCTATAAATATGGTCCGTCCTGTAGAAAC
>sig_1122
TTCCTCAATCGGTTGAATGTCGCCCTTTTGTCTTTCGCGCTGGTAAACCATATGAATTTT
>sig_1123
ATTTTCATTGGATCTGTGTGTTGGTTTTTTGTGTGCGGCCGCCCTCGACTGTGCCTTCTA
>sig_1124
TCGCAGTGACGATCAGCGGTCCAGTGATCGAAGTTAGGCTGGTAAGAGCCGCGAGCGATC
>sig_1125
TAACCAAATTAAAGAGGGTTAGAATTCAACAAAGAATACAAGAAAATATTTACAAAAAAT
>sig_1126
CGCGCGCGTAATACGACTCACTATAGGGCGAATTGGGTACCGGGCCCCCCCTCGAGGTCG
>sig_1127
TTCCTGGCCTTTTGCTGGCCTTTTGCTCACATGATTCTGAAATGAGCTGTTGACAATTAA
>sig_1128
TCTTGCGGAGAACTGTGAATGCGCAAACCAACCCGAGCTCATCGATTTCGTTCCACTGAG
>sig_1129
TGGCGTTCGCCTCGAGGGGATCTTATGCGGTGTGAAATACCGCACAGATGCGTAAGGAGA
>sig_1130
ACTCTAGATCTGCGATCTAAGTAAGCTTGGCAATCCGGTACTGTTGGTAAAGCCACCATG
>sig_1131
GTACCCGGGGATCCTCTAGAGTCGACCAAGACGATCACCGGGCTCGTCGGAGCTGGAGGC
>sig_1132
GATGCGCCTCCTGCCCCTGCTGGCGCTGCTGGCCCTCTGGGGACCTGACCCGGCCCAAGC
>sig_1133
GACAGATCGCTGAGATAGGTGCCTCACTGATTAAGCATTGGTAAGATAAACGGGGGAGGC
>sig_1134
TTTCACTGCATTCTAGTTGTGGTTTGTCCAAACTCATCAATGTATCTTATCATGTCTGGG
>sig_1135
GCGCGGGGAGAGGCGGTTTGCGTATTGGGCGCATGCAGCTAATGGATCACCGCAAACAGG
>sig_1136
ATACCGTCGACGGTATCGATTAAATTTCCAACAACGTCGTTTTATTAACAATTACCCAAA
>sig_1137
ATGCCTGCAGGTCGACTCTAGAGGATCCCCGGGTACCGAGCTCGAATTCACTGGCCGTCG
>sig_1138
TGCAGTCGTCGCTGTTTCCTGTGTGAAATTGTTATCCGCTCACAATTCCACACATTATAC
>sig_1139
CGCGGATCCCCGGGAATTCGTAATCATGGTCATAGCTGTTTCCTGTGTGAAATTGTTATC
>sig_1140
AGATCGTCAGTCAGTCACGATGAATTCCCGGGGATCCACGCGGAACCAGATCCGATTTTG
>sig_1141
GCAGGTACCGGTCCGGAATTCTGTACGGAGTCAAGCCATATGGCGAGACGTATTCTGGTC
>sig_1142
GGTGGTGGTGCTCGAGGGGGGGCCCGGTACCAGCTTTTGTTCCCTTTAGTGAGGGTTAAT
>sig_1143
TACACGGCTGGACCATCTGGGGTGGTTACGGTACCTTGCCTCTCAAGCCCCGCTTTCTCG
>sig_1144
AGCAGCACCTTGCATTTTATATCGCCGCCCATGCAACAAGCTATTGAATTCGTTTGGGCC
>sig_1145
GACAATTCGCGCGCGAAGGCGAAGCGGCATGCATTTACGTTGACACCATCGAATGGCGCA
>sig_1146
GCGGCCGCGGTACCAGATCTTTAAATCTAGAGCTTATCGATGTCGACGTAGTTAACTAGC
>sig_1147
ACTAGTTCTAGAGCGGCCGCCACGGCGATATCGGATCCATATGACGTCGACGCGTCTGCA
>sig_1148
AGAACATTTTCAGGAGGACCCTTGGAGGGTACCGAGCTCAGAAAAAATGACTGCTCCAAA
>sig_1149
TAACTATCTAGAGGATCCCCGGGTACCGAGCTCGAATTCGTAATCATGGTCATAGCTGTT
>sig_1150
TGGTGATAGGGCCCGGGATCCACCTAGTCTAGAGTCCGCAAAAATCACCAGTCTCTCTCT
>sig_1151
AAATAGGCGTATCACGAGGCCCTTTCGTCTTCAAGAATTGGGCCATCGCCCTGATAGACG
>sig_1152
TTTACGAACGATAGCGTCCGGACTCAGATCTCGAGCTCAAGCTTCGAATTCTGCAGTCGA
>sig_1153
GTTATCAAGTGAGAAATCACCATGAGTGACGACTGAATCCGGTGAGAATGGCAAAAGCTC
>sig_1154
TACCACTATCAGCTGGTGTGGTGCCAGAAGTAAACCTGAGCTAGCTGGCCAGACATGATA
>sig_1155
GGTGATGATGGACCATGGGCATATTTATAGGTTTTTTTATTACAAAACTGTTACGAAAAC
>sig_1156
CGGGATCAGCGCGACGATACAGCCGCCAAATCCGCCGCCGGTCATGCGTACGCCTGAAGG
>sig_1157
TTCCCAACAGTTGCGCAGCCTGAATGGCGAATGCTAGAGCAGCTTGCCAACATGGTGGAG
>sig_1158
ACTTTTAAAGTTCTGCTATGTGGCGCGGTATTATCCCGTGTTCAACTTGATATTAATAGA
>sig_1159
TGCAGACAAGGCCGCTCAGGGCGAGAAGAGATCGGAAGCCCATGGTGATGTCTGCTCAAG
>sig_1160
AATTAACATCTTTTACCCATACGATGTTCCTGACTATGCGGGCTATCCGTATGACGTCCC
>sig_1161
CACAGTTTATCGATATGGTAAATCGCTGTAGTGCAGCTGGGGTTGATATTTACGTTGATA
>sig_1162
AGTCTCTCTCTACAAATCTATCTCTCTCGAGCTTTCGCAGATCCGGGGGGGCAATGAGAT
>sig_1163
TCAGATCTTTGGGAGCAGTCCTTGTGCGCTTACGAGGCGAGCCGGTGGGGAACGTTATCT
>sig_1164
AACATCAATAATCTAGAGTCGACCTGCAGGCATGCAAGCTGATCCGGCTGCTAACAAAGC
>sig_1165
GCATGGACGAGCTGTACAAGACTAGTTCTAGAGAATTCATCGATTAACTCGAGGATCTGC
>sig_1166
TGAATCAGGATATTCTTCTAATACCTGGAATGCTGTTTTCCCCGGGATCGCAGTGGTGAG
>sig_1167
GGTCTTGAGGGGTTTTTTGCTGAAAGGAGGAACTATATCCGGGCTTCCTCGCTCACTGAC
>sig_1168
CTCGACCAGGATGGGCACCACCCCGGTGAACAGCTCCTCGCCCTTGCTCACCATGCTGTT
>sig_1169
AGGTCTATATAAGCAGAGCTCGTTTAGTGAACCGTCAGAATTTTGTAATACGACTCACTA
>sig_1170
TTCGGCTTAAACTGCACGGAAGATCTATAGGGAAAAGGTGGTGAACTACTGTGGAAGTTA
>sig_1171
AGCTGCATTAATGAATCGGCCAACGCGCGGGGAGAGGCGGTTTGCGTATTGGGCGCATTT
>sig_1172
GCTTATTCCCTTTAGTGAGGGTTAATTTATATAGCTTGGCACTGGCCGTCGTTTTACAAC
>sig_1173
TTTGGAGGCCTAGGCTTTTGCAAAAAGCTTCCTGCATGCTGCTGCTGCTGCTGCTGCTGG
>sig_1174
CTTTTCGGTCGTGAGTTCGGTGATGTAGCCACCTACTCCCAACATCAGCCGGACTCCGAT
>sig_1175
CCAGTAATAAAAGGGACATTCTGGTCGACGCTCTCCCTTATGCGACTCCTGCATTAGGAA
>sig_1176
GGTCGGGGGCGGGCTTCGCCTGCGCTGACCTGACAACTTTCTGCCGCCTCGACAANCTCG
>sig_1177
GCAATTTTGAGTGACACAGGAACACTTAACGGCTGACATGGGAATTAGCCATGGAATCAC
>sig_1178
TCGAGCCGGTTGGACACCAAAAGGGAGGGGCAGGCGTCGACATTCTGAAATGAGCTGTTG
>sig_1179
GTCAAGACCGACCTGTCCGGTGCCCTGAATGAACTGCAGGGGGGGGGGGGAAAGCCACGT
>sig_1180
TTTTGTCTCTAGGAGTTGGGGCGTAAGCGGCCCCTATAACTCTCTACGGCTAACCTGAAT
>sig_1181
TAAGTACATCAAGAGCTTCGTGGAGCGCGTGCTGAAGAACGAGCAGTAATTCTAGAGTCG
>sig_1182
CGATAGGGACGTCATATGGATCTCGCCTGTCCCCTCAGTTCAGTAATTTCCTGCATTTGC
>sig_1183
TAGAAAGGGTTTGTCATCACTCATATTCCACAGGTCCTTGTATTGCCTGGCAGAATTCAC
>sig_1184
AAAGGAAGCTGAGTTGGAGGCTGAAACCGCTGAGCAACTGCTGGTTCCGCGTGGATCTCG
>sig_1185
TGTAAAACGACGGCCAGTGAATTCAGATCTGCATCTCAATTAGTCAGCAACCATAGTCCC
>sig_1186
ATCCGGTGGTACCCCGGGTCGACCTGCAGCCCAAGCTTCTCATCACCATCACCATCACTA
>sig_1187
TATGTATATCTCCTTCTTAAAGTTAAACAAAATTATTTCTAGACGCCGTCCATTATACCT
>sig_1188
GGCTTTGTTAGCAGCCGGATCAAGCTTCGAATTCGCCCTTAAGGGCGGATCCTTATCGTC
>sig_1189
ATATCAGTTATTACCCAGCTTGCTCAATCAATCACCGGATCCCCGGGAATTCACTGGCCG
>sig_1190
CGGATCTGGGTGCTGCAGGTACAAGTTTGTACAAAAAAGCAGGCGAGAATCTTTATTTTC
>sig_1191
GATCGCCCTTCCCAACAGTTGCGCAGCCTGAATGGCGAATAGCTTCTTCCGCTTCCTCGC
>sig_1192
GTCGTCCTTGTAGTCCATATGGTTGAACCATTTTACGATACCAGTCATTTTACCGGACAT
>sig_1193
AAGCGGTTGGCTGCTGAGACGGCTATGAAATTCTTTTTCCATCTTCTCTTGCTGTTATCA
>sig_1194
CGCACGAGGTCAGGACGCCCCCCGTGTACGACATGAAGGCACTGGCGTCAACCGCAATAG
>sig_1195
TGACGATGACAAGGCTGTTATCACAAGTTTGTACAAAAAAGCTGAACGAGAAACGTAAAA
>sig_1196
GACACGAACAAAAGTTGATTTCTGAAGAAGATTTGAACGGTGAACAAAAGCTAATCTCCG
>sig_1197
AACTTTATTGCCAAATGTTTGAACGATCGGGGAAATTCGAGCTCTAAGCCTTGTCATCGT
>sig_1198
AAAGGAAGCTGAGTTGGAGGCTGAAACCGCTGAGCAACTGCTGGTTCCGCGTGGATCTGC
>sig_1199
AAAATCTCGTCGAAGCTAGTCGACATGGTACCCCACACATTATACGAGCCGGAAGCATAA
>sig_1200
TCGACATGGATGAGCGATGATGATATCCGTTTAGGCGCGCCAAAATCGTCCAGCCCGTTG
>sig_1201
GCCCTTTCGTCTTCAAGAATTCTCATGTTTGACAGCTTATCATCGGTGACCCGGGCGATA
>sig_1202
CAACGAGGACTACACCATCGTGGAACAGTACGAACGCGCCGAGGGCCGCCACTCCACCGG
>sig_1203
TGTCGGACTAGGTGAGTGGGGTGGAGGTTTCGGATGCGTTAACGAGAGTTGGCCGTTGCT
>sig_1204
CGTTGGCCGATTCATTAATGCAGCCTCGAGGTCTGCACCAATGCTTCTGGCGTCAGGCAG
>sig_1205
GGTTCAAAAAGGTTTAAATAAAGGAGAAGCAATCAATGCATTAGCTAGAACTATATTTTT
>sig_1206
GAAAAGTGCGTCTCTCTTGAGAGACCAGCTGCATTAATGAATCGGCCAACGCGCGGGGAG
>sig_1207
TCTTGTACAAAGTGGTTGATAACAGCATGGAAGACGCCAAAAACATAAAGAAAGGCCCGG
>sig_1208
TCCGGTGATGACGACGACAAGAGTCCCATGGCGATATCGGGGATCCGAATTCTGTACAGG
>sig_1209
GGAGCTCTCCCATATGGTCGACCTGCAGGCGGCCGCACTAGTGATTAATCCCGCGGCCAT
>sig_1210
TCATGGATCTCGATCCCGCGAAATTAATACGACTCACTATAGGAAATTTTAACTTTACTA
>sig_1211
ACGCGTTAATTTAAATAAACAATGGCAGATCCAATGAAGCTACTGTCTTCTATCGAACAA
>sig_1212
GTTACCGTGAGCTGCAGAATGAACTCGCGCCACTGGAACGGCCAGCGAAACAGCGCCTTT
>sig_1213
ACGATCGGGGAAATTCGAGCTCTAAGCGCTACCGTTCAAGTCTTCCTCGGAGATTAGCTT
>sig_1214
GCAGGTGCTGAACCCCCAGCCGGAACTGACCCCACAAGGCCCTAGCGTTTGCAATGCACC
>sig_1215
GGCAAGACCGATCCCCGGGGACCTGCAGGTACGGATCACTCAACCAAGTCATTCTGAGAA
>sig_1216
TTTGGGATCGGCGGGGCGAGGTTGTTCTTATTCTCATGAGAGATGAAGCCATACTAACCT
>sig_1217
CTATTTTTATAGGTTAATGTCATGATAATAATGGTTTCTTAGACGTCACCTAAGCAGGCC
>sig_1218
CGTAAAACAGCCAGCCTGCCTCGCGCGTTTCGGTGATGACGGTGAAAACCTCTGACACAT
>sig_1219
TGGCCTTTTTGCGTGGCCAGTGCCAAGCTTGCATGCCTGCAGCTGTCCGGAAATTCGCGA
>sig_1220
ATAAGGAGGAAAAACATATGCTGGAACGGCTGTCGTGGAAAAGGCTGGTGCTGGAGCTGC
>sig_1221
GCGAAAGCATCATTGGTGCTATAGCGCGGCTGTTCAAGTTTTCCCGGGTATGCAAACCGA
>sig_1222
AACCTCTTACATCTGGATCCATGCATGGCCAAATCAGATGCCGCCGGTCGCCGCCGGTAG
>sig_1223
GAAGCATAAAGTGTAAAGCCTGGGGTGCCTAATGAGTGAGCTAACTCACATTAATTCGGT
>sig_1224
GACTACGTAGTCGGGGATCCGCATGCATATGCGGCCGCAAGCTTAATTAACCTGGTAGCT
>sig_1225
CCGGGATCCTGATGGTGAGCAAGGGCGAGGAGCTGTTCACCGGGGTGGTGCCCATCCTGG
>sig_1226
ATCCACGTGATGGTGGTGGTGATGTGCCATGGTATATCTCCTTCTTAAAGTTAAACAAAA
>sig_1227
ATGGTGATGGTGATGGTGGCCCATGGCCGCTCCCTTCTCTGACGCCGTCCACGCTGCCTC
>sig_1228
CATGGTACGGCCGCTTTACTTGTACAGCTCGTCCATGCCGAGAGTGATCCCGGCGGCGGT
>sig_1229
ATCGATCCCAAGCTTCTTTCAGGGTTATGCGTTGTTCCATACAACCTCCTTAGTACATGC
>sig_1230
GTGACCGGCGCCTACGCTAGACGCCACCATGGAGAGCGACGAGAGCGGCCTGCCCGCCAT
>sig_1231
AGTAACACTCGCCTCTTCGGGGTCCATACTAGTTTCGCCATTCAGGCTGCGCAACTGTTG
>sig_1232
TCGATCCACTAGTTCTAGAGCGGCCGCCACGGCGATATCGGATCCATATGACGTCGACGC
>sig_1233
TGCCAAATGTTTGAACGATCGGGGAAATTCGAGCTCTAAGCATGATGATGATGATGATGG
>sig_1234
GGCGGCCGCTAGAATTGTGAGCGCTCACAATTCTAGTCGACGGCCCATGAGGCCCTCTAG
>sig_1235
TAAAAGTGCGCGTGCAGCCCTTATTGCCCGGAATTCGAGCTCGGTACCCGGGGATCCTCT
>sig_1236
TTAATAGACTGGCTTGAAGCGGATAAAGTTGCAGGACCACTACTGCGTTCGGCACTTCCT
>sig_1237
AAATTAAACCACACCTATGGTGTATGCATAAGGAGGAAAAACATATGGGGGACCGCGAGC
>sig_1238
TTTTCCCAGTCACGACGTTGTAAAACGACGGCCAGTGCCAAGCTTGGCTGCAGCCAAGCT
>sig_1239
GCATGTGTCAGAGGTTTTCACCGTCATCACCGAAACGCGCGAGGCAGCCAAGGAGATGGC
>sig_1240
TTAGCATTCTTTCTGAAATTGAAAAGGCTAATCTGGGGACCGAATTCACTGGCCGTCGTT
>sig_1241
TTGCAGGGCTGGCAAGCCACGTTTGGTGGTGGCGACCATCCTCCAAAATCCGGAGGTGGT
>sig_1242
GCGCGCCTGTACAGAATTCGGATCCACGAGCTCCGGACTCTTGTCGTCGTCATCAATCGT
>sig_1243
AGGATCCGATACCCTTTTTACGTGAACTTGCGTACTAGTTAACTAGTTCGATGATTAATT
>sig_1244
CGCTCAGTGGAACGAAATCGATGAGCTCGGGGGGGGGGGGGAAAGCCACGTTGTGTCTCA
>sig_1245
TGCATTCTAGTTGTGGTTTGTCCAAACTCATCAATGTATCTTATCACGTCTGGGCGAACG
>sig_1246
GGCAACAGTTGATTGCCCTTCACCGCCTGGCCCTGAGAGAGTTGCAGCAAGCGGTCCACG
>sig_1247
TGTTACTAGATCGGGAATTCGTTAACTCTAGAAGATCTAACATCTACAAATTGCCTTTTC
>sig_1248
ATATCGTAATCGTGATGGTGATGGTGATGGTAGTACGACATATGTATATCTCCTTCTTAA
>sig_1249
CCCCCCCCTGCAGGTCGACGGATCCCCGGGTACCATAAGTAGAAGCAGCAACCCAAGTAG
>sig_1250
CGGGCGTCGTGGACTATGAGCACGTCCGCGAGGGCGTCCCGGAAAACGATTCCGAAGCCC
>sig_1251
TGTAAAACACAACATATGCAGTCACTATGAACCAACTACTTAGATGGTATTAGTGACCTG
>sig_1252
CTGCCCGTATTTCGCGTAAGGAAATCCATTATGTACTATTTCGAAGGCAGCAGTTTTTTG
>sig_1253
TACCAACAGTACCGGAATGCCAAGCTTACTTAGATCTCGAGCTAGCACGCGTAAGAGCTC
>sig_1254
GCCAGTGAGCGCGCGTAATACGACTCACTATAGGGCGAATTGGGCCGCTCTAGAACTAGT
>sig_1255
ATCACATCCGAACATAAACAACCATGGGTAAAAAGCCTGAACTCACCGCGACGTCTGTCG
>sig_1256
ATAAAAATTCACTTCCGCCTTCCACTCACCGGTTGTCCATTCATAGCTGAACTCTACTCC
>sig_1257
CTAGAAATAATTTTGTTTAACTTTAAGAAGGAGATATACCATGGCCCGTACCAAGCAGAC
>sig_1258
TATGTGGCGCGGTATTATCCCGTGTTGACGGATCCCCGGGTACCGAGCTCGAATTCGTAA
>sig_1259
GAAATGGATGGATCGTCATCCATTTCTTAAGAAATGGATGGATCGTCATCCATTTCTTAA
>sig_1260
CACAGATGCGTAAGGAGAAAATACCGCATCAGGAATTCCAGACGATTGAGCGTCAAAATG
>sig_1261
CTCGAGTCTAGAATCGATCCCGGGAAGCTTAACTAACTAACAGCTTACTCCCCATGCGCA
>sig_1262
TTTGCGCAACGTTGTTGCCATTGTGCAGGCATCGTGGTGTCACGCTCGTCGTTTGGTATG
>sig_1263
GGATAAAAGTGCGCGTGCAGCCCTTATTGCCCGGGGATGGGGAGTAAGCTTGGCCGGGCT
>sig_1264
CGAAAACTCACGTTAAGGCGGCCGCCATAACTTCGTATAATGTATGCTATACGAAGTTAT
>sig_1265
TTCGCCATTCGCCATTCAGGCTGCGCAACTGTTGGGAAGGGCGATCGGTGCGGGCCTCTT
>sig_1266
AGCAGGGAGAGTGCTGGCCTCTTGCTCTCCGGCTCCCTCTGTTGCCCTCTGGTTTCTCCC
>sig_1267
TGAGCTGATTTAACAAAAATTTAACGCGAATTTTAACAAAATCCTATTATTTTTGACACC
>sig_1268
CTTTGTTAGCAGCCGGATCAAGCTTCGAATTCGCCCTTAAGGGCGGATCCTTATCGTCAT
>sig_1269
TGTGCTGATTTAACAAAAATTTAACGCGAATTTTAACAAAATATTAACAAAATATTAACG
>sig_1270
TTAAGGGATTTTGGTCATGAGACAATAACCCTGATAAATGCTTCAATAATCGGTGCATGG
>sig_1271
ATTAACTTTATAAGGAGGAAAAACATCGATGGGGGACCGCGAGCAGCTGCTGCAGCGGGC
>sig_1272
TGCGGGCCTCTTCGCTTTACGCCAGCTGGCGAAAGGGGGATGTGCTGCAAGGCGATTAAG
>sig_1273
ATCCTCTTCTGAGATGAGTTTTTGTTCGAACTCGACGGGCCGTCTGGGGCGAGAAGCGGA
>sig_1274
TCTGGGCGTTTTCCATCGTGGCGGCAATACGTGGATCTTTCGCCAACTCTTCCTCGTAAG
>sig_1275
TAATTCGATCATGCATGAGCTCGAATTCCCGGGGATCCGTCGACCTGCAGCCAAGCTTCG
>sig_1276
CCGGAGGAATCACTTCGCAATGGCCAAGACAATTGCGGATGATGCGCAAGTGAAAGGAAG
>sig_1277
TTGTTTAACTTTAAGAAGGAGATATACATATGCACCATCACCATCACCATGCTAGTGCCA
>sig_1278
AGCTTGACTTTGTCATCGTCGTCCTTGTAGTCAGCTTGCGCAACGGTAGCGAAACCAGCC
>sig_1279
AAAGCCTCCGACCGGAGGCTTTTGACTTGAGGGGGATCCGCCCTCAGAAAAACTCATCGA
>sig_1280
AAGCTGGTACCCGGGGATCCATTATATACCCTCTAGAGTCTCCGCTCGGAGGACAGTACT
>sig_1281
CTTAAGAAACTTTATTGCCAAATGTTTGAACGATCGGGGAAATTCGAGCTCTAAGCATGA
>sig_1282
CCAGCGGTCGTCAGACTGTCGATGAAGCCCTGAAAGACGCGCAGACTAATTCGAGCTCGC
>sig_1283
GCAGAGATGGTGCCCTTGGTGGTCGACCTGCAGGCATGCAAGCTTGGCGTAATCATGGTC
>sig_1284
GAAAAATAAACAAATAGGGGTTGCTCTTCACATATGAATTCCTCCATCCAGAAAAACAGG
>sig_1285
AGACGATAACGGCTCTCTCTTTTATAGGTGTAAACCTTAAACTGCAAAGACAAGCTTGCA
>sig_1286
AGGGGATCAACTCCTTCGTCGGTGTCGTCGCCGGATGGTCTGCGGTGGTGCTCAGCGTGG
>sig_1287
GTGAGCGGATAACAATTTCACACAGGAAACAGCTATGACCATGATTACGCAGATCTGCGA
>sig_1288
TGGATCGTAGTTCTAGAGCGGACCGGCAAAAGGCCAGGAACCGTAAAAAGGCCGCGTTGC
>sig_1289
TTAACGCGAATTTTAACAAAATATTAACGTTTACAATTTCGCGCCATTCGCCATTCAGGC
>sig_1290
ACGTGGAGCGTCCGGGTCTAGACAGATTTTACGACCGTTTTTCAGAGTAGCGATAACTTC
>sig_1291
ACGTCTATAACACCAAGGGTTATACCATGCATCATCATCATCATCATGGTGGATCCGAGC
>sig_1292
TTTCGTCTTCAAGAATTCTCATGTTTGACAGCTTATCATCGATATGAGCTTTAATGCGGT
>sig_1293
TTTTCCTGTAGGCAGGCCTCCTTGAAAGGATTTCCCTTCGTTTTTGGGAATCAGTTACAC
>sig_1294
GACTCTAGACTCGAGCAAGCTTATGCATGCGGCCGCAATTCGAGCTCACTTGGCCAATTC
>sig_1295
ACCGGACATATGCCCGGGAATTCGGCCATTACGGCCTGCAGGATCCGAAAAAACCTCCCA
>sig_1296
TTTTGCTGGCCTTTTGCTGTCCCTGATGGTCGTCATCTACCTGCCTGGACAGCATGGCCT
>sig_1297
TGACTCCTAAGCTTGCTCAATCAATCACCGGATCCCCGGGAATTCACTGGCCGTCGTTTT
>sig_1298
CCCCAGGCGAGTAACCTGTTTGCGGTGATCCATTAGCTGCAGGATGCTTCCGGCTCGTAT
>sig_1299
CTAGTGTTTTCTAAAATCTGATTACCAATTAGAATGAATATTTCCCAAATATTAAATAAT
>sig_1300
TTTAATTAACAACTATGGATATAAAATAGGTACTAATCAAAATAGTGAGGTAACCAATTC
>sig_1301
GGGTAAATGGCACTACAGGCGCCTTTTATGGATTCATGCAAGGAAACTCAAAATAATACA
>sig_1302
TGACTGCGTTAGCAATTTAACTGTGATAAACTACCGCATTAAAGCTTATCGCTGTTTCCT
>sig_1303
GTATTTTACTGTTTTCGTAACAGTTTTGTAATAAAAAAACCTATAAATACGGATCGTATA
>sig_1304
TTAAATTTCGCATGCTAGAACGTTAGCCGGCTACGTATACTCCGGAATATTAATAGGCCT
>sig_1305
CTTAATATTCCCTATAGTGAGTCGTATTACAGCTGCTAGTAGTCCGATCCGGGGTTTTTT
>sig_1306
AGAGCGCGCCATGGTCAAAGTTGAGCGTTTATTCTGAGCTTCTGCAAAAAGAACAAGCAA
>sig_1307
AATTGATAGGTTGTATTGATGTTGGACGAGTCGGAATCGCAGACCGATACCAGGATCTTG
>sig_1308
CTGTCGACTCGAGCATAGCATTTTTATCCATAAGATTAGCGGATCCTAAGCTTTACAATT
>sig_1309
CTCTTTTATAGGTGTAAACCTTAAACTGTAATGAATTCGAGCTCGGTACCCGGGGATCCT
>sig_1310
CGAAAATACCTCCTTAAGTTCTCGTGCGTGGCTAATGGGGTTGAGATTTCCCCTCCCACT
>sig_1311
ATTTCACACCGCAGATCCTGACGCGCCCTGTAGCGGCGCATTAAGCGCGGCGGGTGTGGT
>sig_1312
GGTACCGCGGCCGCACTTAAGTTACGCGTGGATCCCCGGGAATTCACTGGCCGTCGTTTT
>sig_1313
TAGCTCCTAATTAAGCTCATAAATTAAACCTCGCCATATATTCTTTTCATTTTATAAGGA
>sig_1314
AGCAATGGCAACAACGTTGCGTGCTGCTGAAGTTGCCCGCAACAGAGAGTGGAACCAACC
>sig_1315
ACCGTCATCACCGAAACGCGCGAGGCAGATCGTCAGTCAGTCACGATGAATTTGGTACCT
>sig_1316
TTACGATGACTCATGCTCACCACGCCAAGTACTGATGGTTAACTAGAGTAACGGGCTACT
>sig_1317
GGCACGACGGCAAGCCCCGGCGGTGGGCCCATGGGTGCGAGAGCGTCAATATTAAGAGGG
>sig_1318
CTTTAGACATATGCGGTACCCGGGGATCCTCTAGAGTCGACCTGCAGGCATGCAAGCTTG
>sig_1319
TTTGGAGAGAACACGGGGGACTCTAGAATGAGCATGGTGAGCAAGGGCGAGGAGCTGTTC
>sig_1320
AATTCCCGGCATTCGCCATTCAGGCTGCGCAACTGTTGGGAAGGGCGATCGGTGCGGGCC
>sig_1321
ACAAGCTTGCATGCCTGCAGGTCGACTCTAGAGGATCCCCGGGTACCGAGCTCGAATTCG
>sig_1322
CCAATGATGAGCACTTTTCGACCGAATAAATACCTGTGACGGAAGATCACTTCGCAGAAT
>sig_1323
AACTAGATTTCACTTATCTGGTTGGCCTGCAAGGCCTTCGCGAGGTACCATTTATCAGGG
>sig_1324
ACGGGGTCTGACGCTCAGTGGAACGAAATCGATGAGCTCATGTTTGACAGCTTATCATCC
>sig_1325
GACCATGATTACGCCAAGCTCTAATACGACTCACTATAGGGAAAGCTTGCATGCCTGCAC
>sig_1326
ATTGAATCTATTATAATTGTTATCCGCTCACAAAGCAAATAATTTTTTATGATTTCCGGT
>sig_1327
TTTCGGCGTGGGTATGGTGGCAGGCCCGTTGGCCGGGGGACTGTTGGGCGCCATCTCCTT
>sig_1328
AGCATTGGTAATGAGGATCCCCCTCAAGTCAAAAGCCTCCGGTCGGAGGCTTTTGACTTT
>sig_1329
ACGAGTCCATGTGCTGGCGTTCAAATTTCGCAGCAGCGGTTTCTTTACCAGACTCGAGTG
>sig_1330
GGATCCGCCCGGGCTGGAATTCTAGAAGCTTCTGCAGAGCTCGGTACCAGATCTTGAATA
>sig_1331
ACCTGTTTGCGGTGATCCATTAGCTGCAGGATGCTTCCGGCTCGTATGTTGTGTGGAATT
>sig_1332
TACTAGTGGGGAATTGTTATCCGCTCACAATTCCCCTATAGTGAGTCGTATTAATTTCGC
>sig_1333
TTTCTAAAGAAGAATTGGGGATCAGCTTCTCGAGGAATTCCTGCAGCCCGGGGGATCCAC
>sig_1334
AGTTCGCCAGTTAATAGTTTGCGCTGCAGGGGGGGGGGGGCGCTGAGGTCTGCCTCGTGA
>sig_1335
TCGCGGAATTGTTGATGATTACGAAAATATTAAGAGCACAGACTATTACACAGAAAATCA
>sig_1336
AATCAATTGAACAACTATTTCGAAACGAGGAATTCACGTGGCCCAGCCGGCCGTCTCGGA
>sig_1337
CGCTGCTGTGATGATGATGATGATGCATGGTATATCTCCTTCTTAAAGTTAAACAAAATT
>sig_1338
TCAGCGACACTGAATACGGGGCAACCTCATGTCCCCCCCCCCCCCCCCCTGCAGGCGCAA
>sig_1339
TGTAAAACGACGGCCAGTGAATTCGCTAGCAGGGTACCCAACGCGTAAGATCTGAGCTCC
>sig_1340
GTGGTCCGGGGGTGTCGGGGCCGCGACACTCGCTGCAGGTCGACGAGATTTTCAGGAGCT
>sig_1341
TGCAGGGATCCGTATTTATAGGTTTTTTTATTACAAAACTGTTACGAAAACAGTAAAATA
>sig_1342
CACTTAATTATTAAGAGGTAATATACCATGAATCATAAAGTGCATATGGAGCTCGGTACC
>sig_1343
TCGTTTTAGAAAACCGACTGTAAAAAGTACAGTCGGCATTATCTCATATTATAAAAGCCA
>sig_1344
CAGATCCAATGAAAACATTTAACATTTCTCAACAAGATCTAGAATTAGTAGAAGTAGCGA
>sig_1345
GAGCAGTTCTGCACTCGGCCTCTGCAGCGCTGCACGCCCTCGAGTGGGTGGTGAGCAGCT
>sig_1346
CACGGTGCCTGACTTTCCCGGGCTTGAAGACGAAAGGGCCTCGTGATACGCCTATTTTTA
>sig_1347
GCAACGAGCCGATCGCTGATCGTGGAAACGATAGGGACGTCATATGGATCCAACCCCTCC
>sig_1348
CATGGCATGGATGAACTATACAAATAGCATTCGTAGAATTCGAGCTCGGTACCCGGGGAT
>sig_1349
AGCGGCCGCTATAATTGATACGTGCAGTTGTTTCTTGAATTTGCGGTAACACTTCACTCC
>sig_1350
CCTAGACCAATTGAGATGTATGTCTGAATTAGTTGTTTTCAAAGCAAATGAACTAACGAT
>sig_1351
GGAGACCGTCCCGGCCGAGCCGTTCACCCGTTCTGACCAGCGCGGACGCGCGTCTGTGGA
>sig_1352
TACAGGGCGCGTCTCGAGGTCGACGGTATCGATAAGCTTGATATCGAATTCCTGCAGCCC
>sig_1353
TCGCTCGAGTCGACTTGCCATGGTCATATGTTTAATTAAGCGGCCGCGGCCTTCGATAGC
>sig_1354
GACCGGGGGGATCCTCTAGAGTCGACCTGCAGGCATGCAAGCTTGGCGTAATCATGGTCA
>sig_1355
AGCTCAGCTAATTAAGCTTATTAAGCTACTAAAGCGTAGTTTTCGTCGTTTGCTGCAGGC
>sig_1356
TAATGAGCGGGCTTTTTTTTTCTAGAACTAGTGGATCCCCCGGGCTGCAGGAATTCGATA
>sig_1357
CAGTCACGACGTTGTAAAACGACGGCCAGTATGCATGGTACCGCGGGCCCTGCAGAGCTC
>sig_1358
GGCTGAAAATCTTCTCTCATCCGCCAAAACAGCCAAGCTTATTTTTGACACCAGACCAAC
>sig_1359
TCTAGGAAGCTTTCTAGGGTACCTCTAGGGATCCCGGCGCGCCCCTCGAGCTAGAATCGA
>sig_1360
TACTACGTAAGTATAATCAGTTCTTAAATCCATAGGGCTTTACTAAGTTCTTTTAAAAGA
>sig_1361
ACTGTCGCAAACTATCGCGGCTACCACATCGTCTTTGCATTAGCCGGAGATCCTAAAAAT
>sig_1362
GAATTCCATGATGCAGCATCCGGATCCTCTAGAGTCGACCTGCAGGCATGCAAGCTTGGC
>sig_1363
TCAACAGGAGTCCAAGCTCAGCTAATTAAGCTTGGCTGCAGGTCGACGGATCCGTGATGG
>sig_1364
ATCATTTTACGTTTCTCGTTCAGCTTTTTTGTACAAACTTGTGATAACAGCCTTGTACAG
>sig_1365
CCAGCTTGCTCAATCAATCACCGGATCCCCGGGAATTCACTGGCCGTCGTTTTACAACGT
>sig_1366
GTTGCCTCTGGAAGCCTCTACAATGCCTCTCTTCTTTTTCTCCAGAGTAAGCGGGCCAGG
>sig_1367
TGGCTGATTATGATCCTCTAGTACTTCTCGACAAGCTATCACCACTTTGTACAAGAAAGC
>sig_1368
GGGCAAAAGCCAGAGACGCTACTCCACCGTTAACATGAATTATGAATATTATTGCGACAA
>sig_1369
CCCGATAACCGGCGCGGGCTTCAACGGGCTGGACGATTTTGGCGCGCCTAAACGGATATC
>sig_1370
GACCATGATTACGCCAAGCTATTTAGGTGACACTATAGAATACTCAAGCTTGCATGCTCC
>sig_1371
TAGGCGTATCACGAGGCCCTTTCGAATTCTTCAAGTTTGACAGCTTATCATCGATAAGCT
>sig_1372
CTGCTGCTGCTCTCATGGTGAGCAAGGGCGAGGAGCTGTTCACCGGGGTGGTGCCCATCC
>sig_1373
GATCTTCCATACCTACCAGTTCTCCGCCTGCAGCAATGGCAACAACGTTGCCCGGATCCG
>sig_1374
AGACTGCCGGATCGAATTGTCGACGAATTCGGATCCTCGAGCGGCCGCGATCCGAGTTCT
>sig_1375
ACCTTAAGAGAGCCGAAACAAGCGCTCATGAGCCCGAAGTGGCGAGCCCGATCTTCCCCA
>sig_1376
CTGGAGCTCCACCGCGGTGGCGGCCGCTCTAGCCCGGGCGGATCCCCCGGGCTGCAGGAA
>sig_1377
CGGATCTGGTTCCGCGTGGATCCGAAGCTTCGAATTCCCCGGGTCGACTCGAGGTACCAA
>sig_1378
AGTTTACTCATATATACTTTAGATTGATTTATTGAAAAAGGAAGAGTCCTGAGGCGGAAA
>sig_1379
ATGTCCTCGAGATCTAAGCTTGGATCCGCGGCCGCTACGTAGAATTCCCATATGTATATC
>sig_1380
TCCAAACGGACCCGTCGCCGAGCAACTTGCGAGCGATCCGATGCTACGAGAAAGCGGGGC
>sig_1381
TGTCAGTGAGGGCCAAGTTTTCCGCGAGGTATCCACAACGCCGGTCTAGACGGTGATCAA
>sig_1382
TTGGGCAGGATGTCCACCAGCTGGTCGCGCATGATGGGGCCGTCGGGCTGGAAGCCGTCG
>sig_1383
ATCGCAGATCTCGAGCCCATCAACCACTTTGTACAAGAAAGCTGAACGAGAAACGTAAAA
>sig_1384
CAACTAGAAGGCACAGTCGAGGCTGATCAGCGGTTTAAACTTAAGCTTTCCAAAAAACTT
>sig_1385
GTGATGGTCTAGAGGATCCGAATTCCCAGCACACTGGCGATGATATCAGATCTGCCGGTC
>sig_1386
CGTGTATCATGGTCATAGCTGTTTCCTGAATTCGCCCTATAGTGAGTCGTATTACAATTC
>sig_1387
GTTCCGTTTGGATCTCTGCTAGCAAAGCCCAGCTGTCACGGGCACCCCCTGGGCTCGGCG
>sig_1388
CCGGTGATGCCGGCCACGATGCGTCCGGCGTAGAGGATCCGGCCCATTGGCTGCCTCCCA
>sig_1389
TTACACCTATAAATATGGTCCGTCCTGTAGAAACCCCAACCCGTGAAATCAAAAAACTCG
>sig_1390
ATGGCTGCCTGACGCCAGAAGCATTGGTGCACCGTGCAGTCGATAAGCTCCGGATCCTCT
>sig_1391
CCACGCTGATGAGCTTTACCGCAGACCATGGTCTGCCTCGCGCGTTTCGGTGATGACGGT
>sig_1392
TACATCATGGCAGACAAACAAAAGAATGGAACCAAAGTTAACTTCAAAATTAGACACAAC
>sig_1393
TCTTTAGCAAATTTTTTTATTAGCTGGTACTTAGTATTAGTGGCCATACTCCTCCAATCC
>sig_1394
CGAGCTCGAGATCTAGATATCGATGAATTCCCGGGGATCCGTCGACCTGCAGCCAAGCTT
>sig_1395
GCAGCTGAATGGCGAATGGCGCCTGATGCGGTATTTTCTCCTTACGCATCTGTGCGGTAT
>sig_1396
ATGCTGTGACTGCCAAGATCTCGGCGTATATCAAAGCGCGATCAACAAGGCCATTCATGC
>sig_1397
TCGAGGTACCGATCCGAGACGGCCGGCTGGGCCACGTGAATTCCTGCAGCTTCAGCCTCT
>sig_1398
CCCGCCGAAGCTCTGGGGTCGCGCGACCCCAAGACCAGCGGAATGGATAACGAGCCTGCC
>sig_1399
TACCGTCAAAACTTCATTTTTAATTTTTGCGGCCCGGCTGGCTGGTTTATTGCTGATAAA
>sig_1400
GCCAGCACATGGACAGCCCAGATCTGGGTACCGACGACGACGACAAGGCCATGGGATATC
>sig_1401
GTAACCAGGACGACGGCGACGACGAGGAGTGCAACGGCGGCGATCCGATGTTCTCGCCGA
>sig_1402
CGTTCGATTCAGCGATTTGCCCGAGCTTGCGAGGGTGCTACTTAAGCCTTTAGGGTTTTA
>sig_1403
CAGATTTAGGTGACACTATAGAATATGCATCAAGCTTGGGCCCTCTAGACTGGAATTCGA
>sig_1404
CACGAACTCGGTGGAGGAAATTTCCGCGGGGCAAGGCTTCGCGAAGCGGAGTCGCGGCAG
>sig_1405
GGGAGAGGCGGTTTGCGTATTGGGCGCATTTGCGCATTCACAGTTCTCCGCAAGAATTGA
>sig_1406
TGCTGCGTACCATGGTCGATCGACAGATCTGCGAATCGAGAGAGATAGATTTGTAGAGAG
>sig_1407
ATAGGGCGAATTGGGTACCAAATTGTAAGCGTTAATATTTTGTTAAAATTCGCGTTAAAT
>sig_1408
AACTGAAGGGCTCTCCGATGATCTCTTGCTAGCAACCCTTATCCAGCAGGCTTTCAAGGA
>sig_1409
GAGGAATTCCTGCAGCCCGGGGGATCCACTAGTGAGCTCATGCATGATATCGTCCGAATT
>sig_1410
CTGCAGCCAAGCTCTCGAGAGCTTGGCACTGGCCGTCGTTTTACAACGTCGTGACTGGGA
>sig_1411
GGCTGCAGGTCGACTCACTATAGGGAGACCGGAATTCCAACTGAGCGCCGGTCGCTACCA
>sig_1412
TGTGCGGCCGCGATGTTGATGAAAGCTGGCTACAGGAAGGCCAGACGCGAATTATTTTTG
>sig_1413
TCCAGTGAAAAGTTCTTCTCCTTTGCTGGCCATGGTGTCTAGCCAGCTTGGGTCTCCCTA
>sig_1414
CCGAACAGGCTTATGTCAACTGGGTTCGTGCGAGCTCGGTACCCGGGGATCCTCTAGAGT
>sig_1415
CCTGCATCGATGGGTGGTTAACTCGACATCTTGGTTACCGTGAAGTTACCATCACGGAAA
>sig_1416
CTTGCCACAACCCGGGATAATTCCTGCAGCCAATATGGGATCGGCCATTGAACAAGATGG
>sig_1417
CTACCGTCGTGCCAACTTCCGTGATAACTATCGTCTGGTTGATGGCGCATCGAAAGACGG
>sig_1418
TTGGACTTGCCGATTTAGATACCGCTTCAAACTATGTGCAAAATACCATTGCAGCATATA
>sig_1419
GAATGGCGCTATTTCTTCCAGAATTGCCATGATTTTTTCCCCACGGGAGGCGTCACTGGC
>sig_1420
TTTTTGTACAAACTTGTGATAACAGCATGATGATGATGATGATGGCTCATTCTAGAGTCC
>sig_1421
ATCCCCACAACCGATGAAAGCGGCGACGCGCAGTTAATCCCACAGCCGCCAGTTCCGCTG
>sig_1422
CTCTATCACTGATAGGGAGTGGTAAACTCGACGCGTATATCTGGCCCGTACATCGCGAAG
>sig_1423
TGGTAGCGACCGGCGCTCAGTTGGAATTCCCTGGCAGTTTATGGCGGGCGTCCTGCCCGC
>sig_1424
CTGCAGGTCGACTCTAGAGGATCCCCGGGTACCGAGCTCGAATTCTTTATTGAGAACGCG
>sig_1425
TACCGCATCAGGCGGCCTTAAGGGCCCGTACGGCCGACTAGTAGGCCTATTATTTTTGAC
>sig_1426
ATTCTAGACTCGAGAGCTCTCGAGTCTAGAATCGATAAGCTTGGCTGCAGGTCGACGGAT
>sig_1427
GCTCGAGCCAGTCCAGCGCTCACAATTGCGGCCGCAATTGTTAACAGATCCGTCGACGAG
>sig_1428
GCCACTATCGACTACGCGATCATGGCGACCACACCCGTCCTGTGGATCCGGCCCATTGGC
>sig_1429
CAAATAGGGGTTCCGCGCACATTTCCCCGAAAAGTGCCACCTCTAAATTGTAAGCGTTAA
>sig_1430
GAAGACCCTCACTGGCAAAACCATCACCCTTGAGGTCGAGCCCAGTGACACCATTGAGAA
>sig_1431
CTATACAAGTCCGGATCTAGATAACTGATCATAATCAGCCATACCACATTTGTAGAGGTT
>sig_1432
TATCATGACATTAACCTATAAAAATAGGCGTATGACGAGGCCCTTGTCGACGCCTGCCCC
>sig_1433
TAGCTTGAAATAGTACATAATGGATTTCCTTACGCGAAATACGGGCAGACATGGCCTGCC
>sig_1434
TGAACTCCTTGATGACGTTCTTGGAGGAGCGCACCATGGTGGCGACCGGTACCCGGGGAT
>sig_1435
ATATTTCTGAACAGTTAACCTGTCAGAAGTACATTCTCTACTTTTAACGGTCACGCGTCT
>sig_1436
ACCAGATCTTCTAGATTCGAACTCGAGGCCTGCAGGGATCCGTATTTATAGGTTTTTTTA
>sig_1437
TTGTGAGCGGATAACAATTTCACACAGGAAACAGACCATGGCAGACGGAGTCGAGGTACG
>sig_1438
TTCACGCTTTGTTCTTCCATTTTAGCTTCCTTAGCTCCTGAAAATCTCGATAACTCAAAA
>sig_1439
TCGCAAATTTAAAGCGCTGATATCGATCGCGCGCAGATCTGTCATGATGATCATTGCAAT
>sig_1440
TACATTATACGAAGTTATAAGCTTAAGATCCCGAATTGGGATAGCTTGCATGCCTGCAGG
>sig_1441
TCGATTAAATTAACCCTCACTAAAGGGAGAGACGAATTCGAGCTCGGTACCCGGGGATCC
>sig_1442
CGGCCGCAAGCTTGTCGACGGAGCTCGAATTCGGATCCGATATCGCCATGGAACCGCGTG
>sig_1443
TGAGCGGATAACAATTTCACACAGGAAACAGCGACGACTGCACGGTGCACCAATGCTTCT
>sig_1444
CTGAAGTTAAACGATTTGTTTGTAATTTTAGTTATCTGTTTAAAAAGTCATAAGATTAGT
>sig_1445
TCCTGAATTCCGAAGCTTATCGATGTCGACGTAGTTAACTAGCGTACGATCGACTGCCAG
>sig_1446
AAACAGCTATGACCATGATTACGAATTCCCGGGGATCCACCCTTAAGGGTGGATCCGTCG
>sig_1447
TGCCCGAGAAGGCCAACTGAAGCGGCCGCGACTCTAGAATTCCAACTGAGCGCCGGTCGC
>sig_1448
AGCGACTAGTGGTTCTGGTCATCACCATCACCATCACTCCGCGGCTCTTGAAGTCCTCTT
>sig_1449
GATCCGACCCATTTGCTGTCCACCAGTCATGCTAGCCATATGGCTGCCGCGCGGCACCAG
>sig_1450
TCCCTACCCGGGATTACCCTGTTATCCCTAGAGCTTGGCGTAATCATGGTCATAGCTGTT
>sig_1451
GTCACAACGCCGCGGCCAATTCGAGCTCATCGATTTCGTTCCACTGAGCGTCAGACCCCG
>sig_1452
TTCAGCAGTTTCACCTAAAACCAGCTCACTAAGCTTAGGAGTTCTGCCTATCATGGGCCC
>sig_1453
GGCAGCCGTTGTGCTGGTGCTTTCTGATAGTTGTTGTGGGGTAGGCAGTCAGAGTTCGAT
>sig_1454
CGAAATAGACAGATCGCTGAGATAGGTGCCTCACTGATTAAGCATTGGTAATGAGGATCC
>sig_1455
ACAAGCTTGTGGAATTAATTCACTGGCCGTCGTTTTACAACGTCGTGACTGGGAAAACCC
>sig_1456
ATGCAAAGTAAAGAATATCCCGTGGTCCCCAGGAGCACCGTGAGGCAAAAAGTGGCCTCC
>sig_1457
ATTACGCCAAGCTCGGAATTAACCCTCACTAAAGGGAACAAAAGCTGGAGCTCCACCGCG
>sig_1458
ATCATCATGCTGTTATCACAAGTTTGTACAAAAAAGCTGAACGAGAAACGTAAAATGATA
>sig_1459
GCGCGTCTCCACGCTGAGCACCACCGCAGACCATCCGGCGACGACACCGACGAAGGAGGA
>sig_1460
TTTGTAACTGCTGCTGGGATTACACATGGCATGGATGAGCTCTACAAATAATGAATTAAA
>sig_1461
ATGCAACGTAGCTTGGCTGCAGGTCGACCTCGAGGCCTCGAGTTAACGTTACGTTAACGT
>sig_1462
TACTCATACTCTTCCTTTTTCAATATTCCCTTGTGCAAAGCTGACAGCTTGTATGTTTCT
>sig_1463
CCATGATTACGCCAAGCTCGGAATTAACCCTCACTAAAGGGAACAAAAGCTGGAGCTCCA
>sig_1464
ATTGTTAGATTTCATTTTAGCTTCCTTAGCTCCTGAAAATCTCGATAACTCAAAAAATAC
>sig_1465
GCCACCACCTGTTCCTGTAGCGGCCGCGACTCTAGAATTGGATCCAGACATGATAAGATA
>sig_1466
AGAAGCTTGGGATCCGTCGACCTGCAGCCAAGCTAGCTTGGCGTAATCATGGTCATAGCT
>sig_1467
TGCGCTACCTCAGGTTTCACCTTCTCTGACTTCTACATGGAGTGGGTACGTCAGCCCCCG
>sig_1468
AATCAGATTTTAGAAAACACTAGAGCTTGATGAAAATTTGTTTGATTTTTAATGGATAAT
>sig_1469
GCAGGCATGCAAGCTTCAGGGTTGAGATGTGTATAAGAGACAGCTGCATTAATGAATCGG
>sig_1470
TATAAAAATAGGCGTATCACGAGGCCCTTTCGTCTTCAAGAATTCAAAAATTTATTTGCT
>sig_1471
AAGATCTTAATTAATTAATTAACTCGAGGATCCCCGGGAATTCGATGCGGCCGCGCCAAA
>sig_1472
AGACACCATGGGGCATATGGTGCACAGGCCTTGGATCCCGTCGACCAATTGCTATCGCGG
>sig_1473
CTCATGCGCGCTTGTTCAGCGGTGGCAGCAGCCAACTCAGCTTCCTTTCGGGCTTTGTTA
>sig_1474
TCAAACGTGTTGATAACCTGTGCCATGTGATTCCTTTACTTATTCCATGGCGATCGCTAG
>sig_1475
AACAGCTATGACCATGATTACGCCAAGCTCTAGGGATAACAGGGTAATCCCGGGTAGGGA
>sig_1476
CGAGCCGATGATTAATTGTCAACAGCTCGAGCAGTGCAGATCTGATGGCTAGCATAACTA
>sig_1477
CTCATGAAATTAAACAATTTATTAATAAAATGACAGTTCTGATTCATAATTTGAATACAC
>sig_1478
GCCGACTAGTGAGCTCGTCGACCCGGGAATTCCGGACCGGTACCTGCAGGCGTACCAGCT
>sig_1479
GCCTGGGTGGAGAGGCTTTTTGCTTCCTCTTGAAAACCACACTGCTCGACCCAGGTGGCA
>sig_1480
AATTCGAGCTCTAAGCGCTGTTATCAACCACTTTGTACAAGAAAGCTGAACGAGAAACGT
>sig_1481
TCGAGGCGCCGGCACGCGTACGAGATCTGTTAACATGCATCATTCGCCATTCAGGCTGCG
>sig_1482
ACGGCACCACCTGCACGGGCACCGTGCCGACGACCAGCCCCACGCCGACCCCGACGCCGA
>sig_1483
AAGCGGCCGCCCGGGTCGACTCTAGAGGTACCACGCGTGAATTCTCGAGGCTAGCCTATA
>sig_1484
TATGACCATGATTACGAATTAATTCGAGCTCGGTACCCAATTCTCATGTTTGACAGCTTA
>sig_1485
TCCTCTAGAGTCGACACGCGTAGATCTGCTAGCATCGATCCATGGACTAGTCTCGAGGGA
>sig_1486
GGTCATATGGCTTGACTCCGTACAGAATTCCGGACCGGTACCTGCAGGTATGGAGAAACA
>sig_1487
GGCAGAACACAGCATGACAGAGCAGAAGCGACCGGTACTGACATTGAAGCGGAAGACAGA
>sig_1488
TAATGGAGTCATGAACATGTGAATTGCGGCCGCGGTACCAGAGCTCACCTAGGTATCTAG
>sig_1489
ATTTAATACGACTCACTATAGGGAAAGCTTGCATGCCTGCAGGTCGACTCTAGAGGATCC
>sig_1490
TCTTCCTCTGCTCGGGGTCGTACACCTTCGAAGCCATGGCCTAGGCCTATCGTTCGTAAA
>sig_1491
ACAGGTTTTCTCCGCCACCACCTCCGGATTTTGGAGGATGGTCGCCACCACCAAACGTGG
>sig_1492
CTCAAGGCGAGCATGCCCGACGGCGAGGATCTCGTCGTGACCCACGGCGATGCCTGCTTG
>sig_1493
CAGTGACCGGTCACAGTGACCGGTCACAGTGACCTTTCCGTGTCGCCCTTATTCCCTTTT
>sig_1494
GAATGGTGCATGCCTGCAGGTCGACTAGTTAACTAGGCGCCATTCAGGCTGCGCAACTGT
>sig_1495
ACAAGTATAACACAAAGTTTTTTATGTTGTCAATATTTTTTTGCAATTCCCGTTCCAGTA
>sig_1496
CCAAGCTTGCCTGCAGGTCGACTCTAGAGGATCCGAATTCCGGTACCTTGTCATCGTCAT
>sig_1497
GTGTGGGAGGGCTAAGCACTTCGTGGCCGAGGAGCAGGACTGACACGTCCGACGGCGGCC
>sig_1498
GGCGGCCGCTCTAGAACTAGTGGATCCCCCGGGCTGCAGGAATTCGATAACTGGTTCCCG
>sig_1499
AGTCGACCTGCAGGCATGCAAGCTTCCCCCTCCAATTCGGGGGGATCTCAATCTGGCGGC
>sig_1500
CTTAAGAAACTTTATTGCCAAATGTTTGAACGATCGGGGAAATTCGAGCTCTAAGCGCTA
>sig_1501
GGCCGCACTAGTGATATCCCGCGGCCATGGCGGCCGGGAGCATGCAAGCTTGAGTATTCT
>sig_1502
CCTCCTCGGACTTGATCAGGGCGATGTCCTCCTCGATGTCGGGCCACTCGTCCCAGGACT
>sig_1503
GTACAAAGTGGTTCGATCTAGAGGATCCATGGTGAGCAAGGGCGAGGAGCTGTTCACCGG
>sig_1504
GCCCTTCACCGCCTGGCCCTGAGAGAGTTGCAGCAAGCGGTCCACGGTGGTTTGCCCCAG
>sig_1505
GAGATATACCATGGCTAGCATGACTGGTGGACAGCAAATGGGTCGGATCCGGCTGCTAAC
>sig_1506
TCAGCTTTCTTGTACAAAGTGGTGATGTACAAGTAAAGCGGCCCGAGCTCGAATTTCCCC
>sig_1507
ATAAACAACTAACGGACAATTCTACCTAACAATAAGTGGAGTTGTAGATCCTCTACGCCG
>sig_1508
CTGCAAATTCTCATGTTTGACAGCTTATCATCGATAAGCTTTAATGCGGTAGTTTATCAC
>sig_1509
GGCTACAGCCTCGGTGGGGAATTCACTGGCCGTCGTTTTACAACGTCGTGACTGGGAAAA
>sig_1510
ACAATCTGCTCTGATGCCGCATAGTTAAGCCAGTACACTCCGCTATCGCTACGTGACTGG
>sig_1511
GACTAATCGTTAGTTCATTTGCTTTGAAAACAACTAATTCAGACATACATCTCAATTGGT
>sig_1512
AGCGGGAGCCCTCCGGCGGCTGCAAGCTGGGCCTGCTGGTTCCGCGTGGATCTCGGATCC
>sig_1513
CTCTGGCAGTGAATGGGGGTAAATGGCACTACAGCACGGAACGGTCTGCGTTGTCGGGAA
>sig_1514
GCTAATTAAGCTTGGCTGCAGGTCGACGGATCCTCTCAATCGCTCAATGACCTGATTAAC
>sig_1515
TCATCACCGAAACGCGCGAGGCAGAGCTTATCGATGATAAGCTGTCAAACATGAGAATTC
>sig_1516
TGGCGATGCGTGCTTGCCGAATATCATGGTGGAAAATGGCCGCTTTTCTGGATTCATCGA
>sig_1517
TGTTGACCCCCTGACCAGGGCCCCGGTACGGGTTCAATTCCCATCAGTCACCCCAGGTAA
>sig_1518
AATCCCAAGCATAAAACGGCCGGTGCTGCCGGTGGATGCATGTTAGCCGATCATCATCTG
>sig_1519
ATCATTTTACGTTTCTCGTTCAGCTTTTTTGTACAAACTTGTGATAACAGCCTTGTCATC
>sig_1520
ACAACGGTTTCCCTCTAGAAATAATTTTGTTTAACTTTAAGAAGGAGATATACATATGAA
>sig_1521
AATATAAATGTCAGGCTCCGTTATAAAGCTAGCTTGGCACTGGCCGTCGTTTTACAACGT
>sig_1522
CCCCGGGTACCATATGTAAGTATTTCCTTAGATAACAATTGATTGAATGTATGCAAATAA
>sig_1523
GCACCGTTCAAGTCTTCCTCGGAGATTAGCTTTTGTTCACCGTTCAAATCTTCTTCAGAA
>sig_1524
GATTTAACTGGAGGCGTGAAAAACGGGGAGCTGATCTTAAGGCCTAGGTCTAGAGTCTTT
>sig_1525
CGAATTCTGCAGATATCCATCACACTGGCGGCCGCTCGAGATCTGCAGCTGGTACCATAT
>sig_1526
ACGCTTACAATTTCCATTCGCCATTCAGGCTGCGCAACTGTTGGGAAGGGCGCTAGTGAA
>sig_1527
TGTATTTTCAGGGCATCACAAGTTTGTACAAAAAAGCTGAACGAGAAACGTAAAATGATA
>sig_1528
CAGCAAAAGGCCAGGAACCGTAAAAAGGCCGCGTTGCTGACGTTTTTCCATAGGCTCCGC
>sig_1529
CCAGTGGAATCCGAGAGCTGAGCCCCAGTCGTGGATGACCAGGACGACCTCTTCCAAACC
>sig_1530
CACATACGATTTAGGTGACACTATAGAATACAAGCTTGTTGACTTCCATTGTTCATTCCA
>sig_1531
GAATTCATATGAGTAAAGGAGAAGAACTTTTCACTGGAGTTGTCCCAATTCTTGTTGAAT
>sig_1532
GGATCTGGATCTAGGTGAAGATCCTTTTTGATAATCTCATGACCAAAATCCCTTAACGTG
>sig_1533
GTAATACGACTCACTATAGGGCGAATTCGAGCTCGGTACCCGGGGATCCTCTAGAGCCAC
>sig_1534
GCGAGCTGCTCACCACCCACTCGACCGATGCCCTTGAGAGCCTTCAACCCAGTCAGCTCC
>sig_1535
CCAATTCGACTCACCAGTCACAGAAAAGCATCTTACGGATGGCATGACAGTAAGAGAATT
>sig_1536
GGCGCGCCCGGGATCCGTCGACCTGCAGCCAAGCTTCTGTTTTGGCGGATGAGAGAAGAT
>sig_1537
CGACGGAGCTCGAATTCGATATCGGATCCCCGAGCATCACACCTGACTGGAATACGACAG
>sig_1538
GCCGCTAGCGTGGGCGAAGAACTCCAGCATGAGATCCCCGCGCTGGAGGATCATCCAGCC
>sig_1539
ATACCGTCCCACCATCGGGCGTGCTAGCGGATCCGAGCTCGAGATCTGCAGCTGGTACCA
>sig_1540
CGACGTTGTAAAACGACGGGATCCCCGGGAATTCCCCGGATCCGTCGACCGATGCCCTTG
>sig_1541
CGACGGTATCGATAAGCTTGATATCGAATTCAACTCGCTCGCCCGGGCCGAACCAGTTGG
>sig_1542
GATGGCTTTCTTGCCGCCAAGGATCTGATGGCGCAGGGGATCAAGATCCTCCTTCGTCGG
>sig_1543
GTTGACAATTAATCATCGAACTAGTTTAATGTGTGGAATTGTGAGCGGATAACAATTAAG
>sig_1544
GTCGACTCTAGAGGATCCCGTCGTTTTACAACGTCGTGACTGGGAAAACCCTGGCGTTAC
>sig_1545
GCCTCAGGAAAAAACAGCCCGCTCATTAGGCGGGCTGTCGACATCGAACCCCAGAGTCCC
>sig_1546
AAGTGCGCGTGCAGCCCTTATTGCCCGAATTCCCCGGGATCCGTCGACTGCAGGGGGATG
>sig_1547
CCGGCCAATGCTTCTGGCGTCAGGCAGCCATCGGAAGCTGTGGTATGGCTGTGCAGGTCG
>sig_1548
CGAGGCCAACGCCTGGAAGTCCACGCTGGTCGGCCACGACACCTTCACCAAGGTGAAGCC
>sig_1549
CCGTCACAGGTATTTATTCGGACACGCGTCCTCGGTACCGGGCCCCCCCTCGAGGTCGAC
>sig_1550
CACCTTCTTCACGAGGCAGACCTCAGCGCCCCCCCCCCCCCGAGCTCATCGATTTCGTTC
>sig_1551
CTGAGGTGGCCGCGGGAAGTTCTAGATTTGGTACGCAAGGTAGCGGAAGAGAATGGTAGA
>sig_1552
GTCCATGTTTGTCACAAAAACGTGGCTCAGTTCTTGTATATATGGAGACAAAAAAATCCA
>sig_1553
TCAGACCAAGTTTACTCATATATACTTAGATTGATTTAAAACTTCATTTTTAATTTAAAA
>sig_1554
TTGCCCGCACCGCCTGAGACGCGTTCAGCGCGTTCCTGACGAAACCATGACAAAAACCAC
>sig_1555
TTTGTAACTGCTGCTGGGATTACACATGGCATGGATGAGCTCTACAAATAATGAATTCTT
>sig_1556
TTAAAAATTAAAGAGGTATATATTAATGTATCGATTAAATAAGGAGGAATAAACCATGGC
>sig_1557
TTTTCCGGGGATCGCAGTGGTGAGTAACCATGCATCACCAGGAGTACGGATAAAATGCTT
>sig_1558
GAAACACAACGTGGCTTTCCCCCCCCCCCCCCTGCAGGTCTCGGGCTATTCTTTTGATTT
>sig_1559
CACTAGTAACGGCCGCCAGTGTGCTGGAATTCGCCCTTAAGGGCGAATTCTGCAGATATC
>sig_1560
ACCGTATTACCGCCTTTGAGTGAGCTGATACGAATTAGATCATTAAAGGCTCCTTTTGGA
>sig_1561
AAACCACCGGCGAAGCTTGGCACTGGCCGTCGTTTTACAACGTCGTGACTGGGAAAACCC
>sig_1562
CTTTCTAGAACAAAAATCATCTCAGAAGAGGATCTGAATAGCGCCGTCGACCATCATCAT
>sig_1563
CCCTAATTCCCTTATCTGGGAACTACTCACACATTATTATGGAGAAACTCGAAGATCCGT
>sig_1564
TGATGGTGATGGTGCATAATATTAACCTCCTTAGGATCCCAATGCTTCGTTTCGTATCAC
>sig_1565
CAAGCTTGGCTGCAGGTCGACGGATCCCCGGGAATTCTTGAAGACGAAAGGGCCTCGTGA
>sig_1566
CCTTCTTAAATCTAGATTTAAAGATCTCGAGTAAAGGCTTCACAGTCGCGGCATGGTGAT
>sig_1567
TAATTAAGCGGCCGCGGCCTTCGATTTCGTGCCATTCGATTTTCTGAGCCTCGAAAATAT
>sig_1568
CGACATCACCGATGGGAGATCCTAAGATATCGCTTAGGCCACACGTTCAAGTGCAGCCAC
>sig_1569
TTCGAATTCCCATATGGTACCAGCTGCAGATCTCGAGCTCGGATCCATGGTTTATTCCTC
>sig_1570
GGCGCCGGTGATGCCGGCCACGATGCGTCCGGCGTAGAGGATCCCCGGGAATTCCCGGGG
>sig_1571
TCGTGATGCGAACAGAGAACGTCAGGATATCGTCACCCTGGTGAAACGGCAGCTGACGCG
>sig_1572
ATAGGTTAATGTCATGATAATAATGGTTTCTTAGCACCCTTTCTCGGTCCTTCAACGTTC
>sig_1573
GACGTCATATGGATCTCGCCTGTCCCCTCAGTTCAGTAATTTCCTGCATTTGCCTGTTTC
>sig_1574
ACAACTTCAGACAATACAAATCAGCGACACTGAATACGGGGCAACCTCATGTCTGCAGCA
>sig_1575
GAAACTTTATTGCCAAATGTTTGAACGATCGGGGAAATTCGAGCTCTAAGCGCTACCGTT
>sig_1576
TACGAGCGCACCGAGGGCCGCCACCACCTGTTCCTGTAGCGGCCGCGACTCTAGAATTCC
>sig_1577
ATCGATAGGATATCCTGGGCCCTCGAGGCCCTTTAGCTGTCTTGGTTTGCCCAAAGCGCA
>sig_1578
CCTCCTTGCGGGATTGCCCCGGAATTCCCCGGATCGATCCGTCGATCTTGATCCCCTGCG
>sig_1579
GGCTGGAATTCTAGAAGCTTCTGCAGAGCTCGGTACCAGATCTTGAATAAGTAGATCCAA
>sig_1580
CTATAGGGAGACCCAAGCTTGCATGCCTGCAGGTCGACTCTAGAGGATCCCCGGGTACCG
>sig_1581
CAAGAAAGCTGGGTCCTAGGCGGCCGCGTCTTCATGCATGCGAAGACTGGATCCCATAGT
>sig_1582
ACCATGATTACGCCAAGCTTGCATGCCTGCAGGCTCTAATCACAAGTTTGTACAAAAAAG
>sig_1583
TTCTGATTTAATCACTAGTCATTACGCCCCGCCCTGCCACTCATCGCAGTACTGTTGTAA
>sig_1584
TAAAACTTTATCCATCTTTGCAAAGCTTACTTAGATCGTGTCTTCTTCTCAGAGTAGCCC
>sig_1585
TATAATAGATTTAGCAGGAATTGAACTAGGAGTGGAGCACACAGGCAAAGCTGCAGAAGT
>sig_1586
CGCAAGCTTGGGCTGCAGGTCGACTCTAGAGGATCCCCGGGCGAGCTCGAATTCGTAATC
>sig_1587
CTGGTTTAAGCCGACTGCGCAAAAGACATAATCGGGAATTCCCGATTCACAAAAAATAGG
>sig_1588
CAATGCAAACACAAAAACCGACTCTCGAACTGCTAACCTGCGAAGGCGCTTATCGCGAAT
>sig_1589
GCGGGATCCCGCGTCCTTTCCACAAGATATATAAACCCAAGAAATCGAAATACTTTCAAG
>sig_1590
GTCGACTCTAGAGCTCTGCAGGCATGCGATATCCCATGGAAGCTTGGCACTGGCCGTCGT
>sig_1591
GGGTTATGCTAGTTATTGCTCAGCTAAGGTTTCTTCTTTTATTCTATATAGTTTAAACAT
>sig_1592
GTGCTCGAGTGCGGCCGCAAGCTTGTCGACGGAGCTCGAATTCGGATCCTAGAGGGGAAT
>sig_1593
ACAGGACTAGGATGAGTAGCAGCACGTTCCTTATATGTAGCTTTCGACATAGCTGTTTCC
>sig_1594
CTACTGATTTATTGATAAATATTAACGCTTACAATTTCCATTCGCCATTCAGGCTGCGCA
>sig_1595
CTTTCCCCGTCAAGCTCTAAATCGGGGGATCTCGGGAAAAGCGTTGGTGACCAAAGGTGC
>sig_1596
TCGAGGACTACAAGGATGACGATGACAAGGATTACAAAGACGACGATGATAAGGACTATA
>sig_1597
TACCCATGGGCTAGCTGATCAGCCAGTGCCAAGCTTGCATGCCTGCAGGTCGACTCTAGA
>sig_1598
CGATGACGATAAGGATCATCAAACAAGTTTGTACAAAAAAGCTGAACGAGAAACGTAAAA
>sig_1599
AGGTGCCCCCAATTTCATCTGAGGACAGGACCTCCTGCAGATCCTCATACCAGGCTTCCA
>sig_1600
CCCGGGGGATCCACTAGTTCTAGAGCGGCCGCCACCGCGGTGGAGCTCCAATTCGCCCTA
>sig_1601
GATGACGATATCGGATCCGTCGACCTGGCCGTCGTTTTACAACGTCGTGACTGGGAAAAC
>sig_1602
CGACCACCATGGCCATGATTACGAATTCGAGCTCGCCCGGGGATCCTCTAGAGTCGACCT
>sig_1603
AATGTATTAGCACCGTTATTATATCATGAGCGAAAATGTAATAAAAGAAACTGAAAACAA
>sig_1604
TAACGCCAGGGTTTTCCCAGTCACGACGTTGTAAAACGACGGCCAGTGAATTCGTAATCA
>sig_1605
GCCTAGGCTTTTGCAAAAGCTAGCTTCACGCTGCCGCAAGCACTCAGGGCGCAAGGGCTG
>sig_1606
AGTCGGGAAACCTGTCGTGCCAGCTGCATTAATGAATCGGCCAACGCCTACTAGTCGGCC
>sig_1607
TTTCCCCGAAAAGTGCCACCTGCATCGATGAATTGATCCGAAGTTCCTATTCTCTAGACA
>sig_1608
ACGTATGCGGTGTGAAATACCGCACAGATGCGTAAGGAGAAAATACCGCATCAGGCGCCA
>sig_1609
CAACAGTACTGCGATGAGTGGCAGGGCGGGGCGTAAGGGCGAATTCGGTAAGCCTATCCC
>sig_1610
GCCCGGGCTTCTCCTCAACCATGGCGATATCGGATCCGAATTCGAGCTCCGTCGACAAGC
>sig_1611
GACATTAACCTATAAAAATAGGCGTATCACGAGGCCCTTTCGTCTTCAAGAATTATTCAT
>sig_1612
GTGGGCTCTATGGCTTCTGAGGCGGAAAGAACCAGCTGGGGCTCGAGGAACTGAAAAACC
>sig_1613
CGACCTGCAGGGGGGGGGGGGGCGCTGAGGTCTGCCTCGTGAAGAAGGTGTTGCTGACTC
>sig_1614
TCATCAATGTATCTTATCATGTCTGGATCTACGTAATACGACTCACTATAGTTCTAGAGG
>sig_1615
GAACAAAAGCTTGCATGCCTGCAGGTCGACTCTAGAGGATCCCCGGGTACCGAGCTCGAA
>sig_1616
GTTGATGATCTGCGCAGCTGGGGCTCTAGGGGGTATCCCCACGCGCCCTGTAGCGGCGCA
>sig_1617
TCCAAGCTCAGCTCATTAGTGATGGTGATGGTGATGAGAAGCTTGGGCTGCAGGTCGACC
>sig_1618
ATTAGTATAATTATAGCACGCGATGATAAGCTGTCAAACATGAGAATTAGCTTGCCGTCT
>sig_1619
ACTTAGTCGCGGTCGAGGGAACCGGTGTTGGAGTGGAGGTGGCGGTGGCTGATTTTCCAT
>sig_1620
GCAAAGCAGGAAGAGCCCTCGAGGAATTCGCGGCCGCCGTCGACTCGCGAGCTAGCCATA
>sig_1621
TTGCTAACTCTCTGCCTTGCTTGTACGATTTATTGGATGTTAACGCTACTACCATTAGTA
>sig_1622
CCCAAGTGACTGCTACATGAAGGTACCTCAGAAAAGATTAGATGTCTAAAAAGCTTGTAG
>sig_1623
CCGACCGCGGGATCCACTTAACGTTACTGAAATCATCAAACAGCTTGACGAATCTGGATA
>sig_1624
GCAAAGCAGGAAGAGCCCTCGAGGAATTCGCGGCCGCCGTCGACTCGCGAGCTAGCCATG
>sig_1625
CTAGAGGGTATTAATAATGAAAGGGGGAATTCCAAGCTTGGATCCGGCTGAGCAACGACG
>sig_1626
CGGCGCGTTGGCCGATTCATTAATCCAGCATTCGCCATTCAGGCTGCGCAACTGTTGGGA
>sig_1627
GTCTGGGGCGCAGGGACCACGGTCACCGTCTCCTCAGGCGGAGGCGGTTCAGGTGGAGGT
>sig_1628
CCGGGTACGGTCAGTCCCTTATGTTACGTCCTGTAGAAACCCCAACCCGTGAAATCAAAA
>sig_1629
TCCGGTAAAATGACTGGTATCGTAAAATGGTTCAACCATATGGACTACAAGGACGACGAT
>sig_1630
TTTTAATTTGTGTGTTTCCATGTGTCCAGTTTGGCGCGCCCCATCCGACCATTGACTGCC
>sig_1631
GAGGCACAGTCGAGGCTGATCAGCGAGCTTGCTCGATCGACCTGCAGTTGGACCTGGGAG
>sig_1632
CGGCGAACGCGGCGGCGAGGGTGCGTACGGCCCGCGGGACGTCGTCGCGGGTGGCGAGGC
>sig_1633
TCGGTATCCAATTAGAGTCTCATATTCACTCTCAATCCAGATCCGGCCCATGATCATGTG
>sig_1634
GTGCTGTTTTATCCTTTACCTTGTCTACAAACCGATCTGCATCGCAGGATGCTGCTGGCT
>sig_1635
TATAATGCCAACTTTGTACAAAAAAGCAGGCTCTTTAAAGGAACCAATTCAGTCGACTGG
>sig_1636
CATAAACTGCAGTGTCCGGTTTGATAGGGATAAGTCCAGCCTTGCAAGAAGCGGATACAG
>sig_1637
CGACGCGGAGGGTTTCGAAGCCGCCGAAGGCCGGGTCAGCGACGGATCCCCGGGAATTCG
>sig_1638
TTTATTGCCAAATGTTTGAACGATCGGGGAAATTCGAGCTCTAAGCCTTGTACAGCTCGT
>sig_1639
AAAGGAAGCTGAGTTGGAGGCTGAAACCGCTGAACAAACTAGTATGAGCTCCAATTCACT
>sig_1640
AGCTCGTCAGCGGGTGTTGGCGGGTGTCGGGGCTGGCTTAACTATGCGGCATCAGAGCAG
>sig_1641
CGAAATTCTTAGCTATTGGGATCCTCTAGCTAGAGTCAGCTTTATGCTTGTAAACCGTTT
>sig_1642
CACACAGGAAACAGCTATGACCATGATTACGCCAGCTCACGGTAACTGATGCCGTATTTG
>sig_1643
TAAACTACCGCATTAAAGCTTATCGATGATAAGCTGTCAAACATGAGCTTCACGACCACG
>sig_1644
GTACCACGCCCGCACCCGGCCACCCGGCCCGCGGCGCCCGCACCGCTCTGCGCACGACGC
>sig_1645
TACGCCAAGCTCGAAATTAACCCTCACTAAAGGGAACAAAAGCTGGAGCCTTGCTCTAGC
>sig_1646
AATAGCTTCGAATTCCCGGGGATCCGTCGACCTGCAGCCAAGCTTCGATCCCGTCGTTTT
>sig_1647
ACGTTATCAAAGAGCTGAAAGAAATATAGTAAATAAGATATCGATCGCGGCCAGCTTGAA
>sig_1648
GGGGAAATTCGAGCTCTAAGCGCTACCGTTCAAGTCTTCCTCGGAGATTAGCTTTTGTTC
>sig_1649
ATCTTTGTCGTGAATATAAACCAGACACGAGACGACTAAACCTGGAGCCCAGACGCCGTT
>sig_1650
ATGGAAGTCAACAAGCTTGTATTCTATAGTGTCACCTAAATCGTATGTGTATGATACATA
>sig_1651
TTCTTCGAATGGGTACCGAGCTCGCCCGGGTACCGAGCTCGAATTCGTAATCATGGTCAT
>sig_1652
CGCATTAAAGCTTGGATCCCTCGATTCCATGGGGTACCAATATTTCGCGAAGGCCTCCCG
>sig_1653
AGGCCCTTTCCTCTCGCGCGTTTCGGTGATGACGGTGAAAACCTCTGACACATGCAGCTC
>sig_1654
ACCCGGGCTGCAGTCGACTCTAGATCTGGTACCGAATTCCATGGTCGTCGCGACCCTCGA
>sig_1655
CTTCGTGGAGAGAGTGCTGAAGAACGAGCAGAGATCTATCTAGAGTCCGCAAAAATCACC
>sig_1656
AAACAGACGATAACGGCTCTCTCTTTTATAGGTGTAAACCTTAAACTGTAATGAATTCGA
>sig_1657
TGCATATGATCAGATCTTTGGGAGCAGTCCTTGTGCGCTTACGAGGCGAGCCGGTGGGGA
>sig_1658
AAAAACCTATAAATACGGATCCCGGGAATTCGAGCTCGGTACCAGATCTTCTAGATTCGA
>sig_1659
CGGTACCCCCGGTCCGGATGGAAGACCCGGGTCTTCCATCCGGAGGGGATCCTCTAGAGT
>sig_1660
TCGTGATTAACCAATACTCGTATGGCACTTTTCTTTCAGATCCTGTGACGGAAGATCACT
>sig_1661
GCGGTCGAGGGGGGGCCCGGTACCGCTAGCGGCCGCATTGGCCGTACCCAGCTTTTGTTC
>sig_1662
CGATCAGGATGGGCACGATGCCGGTGAACAGCTCGGCGCCCTTGCTCACCATGGTTGTGG
>sig_1663
GGGCCCTCTAGATGGAGATAAGCGGACTCGAACCGCTGACATCCGCCGCAGGGTAAACCA
>sig_1664
GCCATGTTCTTTCCTGCGTTATCCCCTGATTCTGTGGATAACCGTATTACCGCCTTTGAG
>sig_1665
GTTGAAGGCTCTCAAGGGCATCGGTCGAGTGCCTAATGAGTGAGCTAACTCACATTAATT
>sig_1666
ACCGATCGCCCTTCCCAACAGTTGCGCAGCCTGAATGGCGAATGGAATTCCAACATCCAA
>sig_1667
GGATCCGTCGACCTGCAGCCAAGCTTAATTAATTCTGTTTCCTGTGTGAAATTGTTATCC
>sig_1668
ACGGTCACGGCGGGCATGTCGATCACGATGAGAATGGCCAGACCATGATGAAATAACATA
>sig_1669
GTACCCCGAGGACGGCGCCCTGAAGGGCGAGATCAAGCAGAGGCTGAAGCTGAAGGACGG
>sig_1670
GCCGCCATGATCATGGATCCCCGACTACGTAGTCGGGAATTCTTGGCCTCGAGGGCCAAA
>sig_1671
ATTTATATCGAGTTCCACGATGAGCTAATTCCTTACATTTCTGCCTTACACGATAACTAC
>sig_1672
GAGGTCTATATAAGCAGAGCTGGTTTAGTGAACCGTCAGATCCGCTAGCGATTACGCCAA
>sig_1673
AGTCGAGGGAGCCACGGTTGATGAGAGCTTTGTTGTAGGTGGACCAGTTGGTGATTTTGA
>sig_1674
AGCTCGAATTGACGCGTCAATTCCCCGGATCTTCACCTAGATCCTTTTAAATTAAAAATG
>sig_1675
CCGGCCACGATGCGTCCGGCGTAGAGGATCGATCCGGAGCTTATCGACTGCACGGTGCAC
>sig_1676
AAGTGTGTCGCTGTCGAGGGGATCGTCTTGCCTTGCTCGTCGGTGATGTACTTCACCAGC
>sig_1677
AGGACGGTAGAGACCTTGAGCTGGCGTAATAGCGAAGAGGCCCGCACCGATCGCCCTTCC
>sig_1678
AGCTAGCTTTGCACTGGATTGCGAGGCTTTGCCATGGCTAATTCCCATGTCAGCCGTTAA
>sig_1679
CACCTGACGTCTTATTTGTATAGTTCATCCATGCCATGTGTAATCCCAGCAGCTGTTACA
>sig_1680
GGAACTAGATTTCACTTATCTGGTTGGCCTGCAAGGCGTTGCGCGGTCAGAAAATTATTT
>sig_1681
TCGCGCCGTCGGCGTCCCTGGGGGTGGTGGTGCTCATGGCCACTATGGTGTGCACACTGC
>sig_1682
TGACGTATGCGGTGTGAAATACCGCACAGATGCGTAAGGAGAAAATACCGCATCAGGCGC
>sig_1683
TTACAGTTTACGAACCGAACAGGCTTATGTCAATTCGAGCTCGGTACCCCTGTAATCCGG
>sig_1684
TTGAGAATATTTTATATTTTTGTTCATGTAATCACTCCTGAAGTGGTTACCTCACTATTT
>sig_1685
CACATTCATGCTATTTCCGGTTGAAGCGGTCGTTGTGGCCCTGCCGGGTGGTTCTGCACA
>sig_1686
CGATGCGTCCGGCGTAGAGGATCCGACCAAAGCGGCCATCGTGCCTCCCCACTCCTGCAG
>sig_1687
GTTGTAAAACGACGGCCAGTGAATTGCTGCAGGTCGACGGATCCCAAGCTTCTTCTAGAG
>sig_1688
TTAATTAATATGTCCCCTATACTAGGTTATTGGAAAATTAAGGGCCTTGTGCAACCCACT
>sig_1689
CGTGCTGTAGTGCCATTTACCCCCATTCACTGCCAGAGCCGTGAGCGCAGCGAACTGAAT
>sig_1690
ACTCTCGGCATGGACGAGCTGTACAAGACTAGTTCTAGAGAATTCATCGATTAACTCGAG
>sig_1691
CATTCCGACAGCATCGCCAGTCACTATGGCGTGCTGCTAGCGCTCTTCCGCTTCCTCGCT
>sig_1692
CCAGGCTCAAGGCGAGCATGCCCGACGGCGAGGATCTCGTCGTGACCCACGGCGATGCCT
>sig_1693
GCATTTAAAATGGAATTAACATTTTAAATGTTAAAAAAAGCTGGCTTAGCTTCCCCCCGC
>sig_1694
ATACCTTAACATGTTCTTTCCTGCGTTATCCCCTGATTCTGTGGATAACCGTATTACCGC
>sig_1695
CGTCAAAGGTGAAGGCAGCGGGAAGCCATACGAAGGGACGCAGACCTCGACTTTTAAAGT
>sig_1696
CTCCTTTCCTTTTTAATCTATCAAAGGGGACCCGGATCCACAGGACGGGTGTGGTCGCCA
>sig_1697
ATTTTGAGTTTCCTTGCATGAATCCATAAAAGGCGCCTGTAGTGCCATTTACCCCCATTC
>sig_1698
GGAGCCTATGGAAAAACGGCTTTGCCGCCGAACCCCAGAGTCCCGCTCAGAAGAACTCGT
>sig_1699
GCGCGCCGATCCGGTGATTGATTGAGCAAGCTTTATGCTTGTAAACCGTTTTGTGAAAAA
>sig_1700
CTGCTATGTGATACACTATTATCCCGTATTGACGCCGGGCAAGAGCAACTCGGTCGCCGC
>sig_1701
ATTTTCTGTATGAGGTTTTGCTAAACAACTTTCAACAGTTTCGGCCCCAGAGGCCAGGCC
>sig_1702
AGCGGTTGGCTGCTGAGACGGCTATGAAATTCTTTTTCCATCTTCTCTTGCTGTTATCAA
>sig_1703
CGTTTCTCGTTCAGCTTTCTTGTACAAAGTGGTCATGGCTTCGAAAGTTTATGATCCAGA
>sig_1704
GCCAAGCTTAATTAATTCTGTTTCCTGTGTGAAATTGTTATCCGCTCACAATTCCACACA
>sig_1705
TCAAACGTTGTTTCACGAGCCATATTTTTCTTCACATCGGCTGGTTTCAACTTGCTAACG
>sig_1706
GAAGTCGCTTGCGGTATTCGGAATCTTGCACGCCCTCGCTCAAGCCTTCGTCACTGGTCC
>sig_1707
GGAAAGCTCGCTCAAGTATGATGCCACCAGCCGCCAGATTGAGATCCCCGGGCGAGCTCG
>sig_1708
GGTAAGCACGCATCGTCAGGCATTGGCGGCCTTGCTGTTCTTCTACGGCAAGGTGCTGTG
>sig_1709
AGCCAGTAGTAAACGTAGACGTAGACCCCCAGAGTCCGTTTGTCGTGCAACTGCAAAAAG
>sig_1710
GGTTTAAACTCAATCATTCACCCGGGCTCGAGTGCGGCCGCAAGCTTGTCGACGGAGCTC
>sig_1711
AATACCTTCTTTTAATTCTTCTGTAACTGTACTTTCAGATCTCGAGCTCGGATCCTTATC
>sig_1712
GCTCCCATGGAGGCCTGAATTCCTCGAGATCCGTATTTATAGGTTTTTTTATTACAAAAC
>sig_1713
ATTGAGTAAGTTTTTAAGCACATCATCATCATAAGCTTGGTACCAGCTGCAGATCTCGAG
>sig_1714
CCTTCTATCGCCTTCTTGACGAGTTCTTCTGAGCGGGACTCTGGGGTTCGCGGAATTCGA
>sig_1715
TCCTGCAGGCGCGCCTGTACAGAATTCGGATCCACGAGCTCGGACTCTTGTCGTCGTCAT
>sig_1716
ACCAAGTGACCGCGGATCCCCGGGTTTAAACTAGTCGCGAGGCCTGCGGCCGCAGATCTA
>sig_1717
TTTTGGGGCTTTTCTAATTATCAACCGGGGTACATATGATTGACATGCTAGTTTTACGAT
>sig_1718
GCATGTGTCAGAGGTTTTCACCGTCATCACCGAAACGCGCGAGGCAGCTGGCTGACATTT
>sig_1719
CTGGATTATTCTGAGTCCAAGCTAGGCCCTTTTGCTAATCATGTTCATACCTCTTATCTT
>sig_1720
AGTACTTATTTTTTGGAGATCACTTAGATCTGATCTAGAGGATCATAATCAGCCATACCA
>sig_1721
CCGCTCGAGTCGACCCGGGAATTCCTGGGGATCCCACGACCTTCGATCAGATCCGATTTT
>sig_1722
GAAATTCGCGAGCTCGGTACCAGGAAAGAACATGTGAGCAAAAGGCCAGCAAAAGGCCAG
>sig_1723
TACAGGACAGAGTCGGCACAGCGGCAAGCTTGCATGTATGCCAGCTCTGCGCCCCCCAGC
>sig_1724
TCATACACATACGATTTAGGTGACACTATAGAACTCGAGCAGCTGAAGCTCCAATGTGAT
>sig_1725
GCCATGGCCGCGGGATATCACTAGTGCGGCCGCCTGCAGGTCGACCATATGGGAGAGCTC
>sig_1726
ATCGGGCGCGGATCAGATCTGCAGCGGCCGCTCCAGAATTCTAGAAGGTACCCGGGATCC
>sig_1727
CTTGTTCAGCGGTTTCAGCCTCCAACTCAGCTTCCTCTTCGGCTTTGTTAGCAGCTTCGG
>sig_1728
TCGACCTGCAGGCATGCAAGCTTAATTAATTAAAGGAGGAAACAGCTATGACCATGATTA
>sig_1729
CCTGCAGGTCGACTCTAGAGGATCCGGAAGTCATGGAATTCACTGGCCGTCGTTTTACAA
>sig_1730
TCAACCTGAGCTTAGAGCTCGAATTTCCCCGATCGTTCAAACATTTGGCAATAAAGTTTC
>sig_1731
AGACCGGAATTCGAGCTCGCCCGGGGATCCTCTAGAGTCGACCTGCAGCCCAAGCTTATC
>sig_1732
ATACAAGCTGTCAGCTTTGCACAAGGGATTGAAAAAGGAAGAGTATGAGTATTCAACATT
>sig_1733
GGCCAATTCGAGCTCGGTACCCTACTCAAGCATTGAGTGGCCCGCCGGAGGCACCGCCTT
>sig_1734
TCCGCGCACATTTCCCCGAAAAGTGCCACCTGGACGCGCCCTGTAGCGGCGCATTAAGCG
>sig_1735
ATGAGTTTTTGTTCTAGAAAGCTTCGAATTCCCATATGGTACCAGCTGCAGATCTCGAGC
>sig_1736
GTTGTAAAACGACGGGATCCCCGGGAATTCTTGAAGACGAAAGGGCCTCGTGATACGCCT
>sig_1737
AGTGATCATGCGTTTGCGTTGCTCGGGGTCGTACACCTTGGAAGCCATGGTGGCTAGAGC
>sig_1738
GGGCAGTTAAAGTCTCGGAATTCGAGCTCGGTACCCGGGGATCCTCTAGAGTCGACCTGC
>sig_1739
AGTGTCATTGTGGCTGATCAGACCCCAACACCAACAAGATTCTTGAAAAACTGTGAAGAA
>sig_1740
TCGACGGAGCTCGAATTCGGATCCCCGAGCATCACACCTGACTGGAATACGACAGCTCCT
>sig_1741
TACGATGTTCCTGACTATGCGGGCTATCCGTATGACGTCCCGGACTATGCAGGATCCTAT
>sig_1742
TCGCCAGTCGATTGGCTGAGCTCGAATTAATTCACTGGCCGTCGTTTTACAACGTCGTGA
>sig_1743
TCGCCGGCATGGCGGCCCCACGGGTGCGCATGATCGTGCTCCTGTCGTTGAGGACCATGT
>sig_1744
GGGTACCTCTAGCTCGAGGGGCGCGCCGGGATCCCTAGAATCGATCCTAGAAAGCTTCCT
>sig_1745
GAGGAACAGTCATGTCTAAGGCGAATTAATTCGCGGCCGCCCTAGGGAATTCTACGTAGG
>sig_1746
TTAACCCTCACTAAAGGATCCCTATAGTGAGTCGTATTATGCGGCCGCGAATTCTCATGT
>sig_1747
GCCCTGAGAGAGTTGCAGCAAGCGGTCCACGGTGGTTTGCCCCAGCAGGCGAAAATCCTG
>sig_1748
TCAGACCAAGTTTACTCATATATACTTTAGATTGATTTAAAACTTCATTTTTAATTCGGC
>sig_1749
AAGCTCGGAATTAACCCTCACTAAAGGGAACAAAAGCTTGCATGCCTGCACCAGGGGGGT
>sig_1750
TCATATCGAGGGAAGGCCTGTCGACGGTATCGATAAGCTTGATATCGAATTCCTGCAGCC
>sig_1751
CCATCACAATCCAATTCGATACCCAGCAACTTTTGAGTTCGTCCAGATGTAGCACCTTTA
>sig_1752
GATAACAATTTCACACAGGAAACAGCTATGACCATTAGGCCTTTGCAAAAAGCTATTTAG
>sig_1753
TCACGACGTTGTAAAACGACGGCCAGTGAATTGCTGCAGGTCGACGGATCCCAAGCTTCT
>sig_1754
AGCTCCCGGGGGGGGTTCTCATCATCATCATCATCATTAATAAAAGGGCGAATTCCAGCA
>sig_1755
ATGACGATGACAAGCTTATAACTTCGTATAGCATACATTATACGAAGTTATGTTTAAACG
>sig_1756
TTTGTTTATTTTTCTAAATACATTCAAATATGTATCCGCTCATGCTAGAAATATTTTATC
>sig_1757
ACCAGGCGTTTAAGGGCACCAATAAGTGCCTTAAAAAAATTACGCCCCGCCCTGCCACTC
>sig_1758
CAAATATGTATCCGCTCATGAGACAATAACCCTGATAAATGCTTCAATAATCTAGCGCTA
>sig_1759
GAGGCCCTTTCGTCTTCAAGAATTCTCATGTTTGACAGCTTATCATCGATAAGCTTACTC
>sig_1760
TATTACCTCCACGGGCTGGCGTAATAGCGAAGAGGCCCGCACCGATCATCAACAAGTTTG
>sig_1761
GAGGCACGATGGCCGCTTTGGTCGAGGCGGATCCGGCTGTGGAATGTGTGTCAGTTAGGG
>sig_1762
AAATGAAGTTTTAAATCAATCTAAAGTATATATGAGTAACCTGAGGAAGAGTATGAGTAT
>sig_1763
AAGAAGAAGGGGTATCTCTCGAGAAAAGAGAGGCTGAAGCTGCAGGAATTCACGTGGCCC
>sig_1764
AGACGCGGATCCAAGCTTGTCGACGCGTCCCTGCAGCAATTCGTAATCATGGTCATAGCT
>sig_1765
GGGTGTCGGGGCTGGCTTAACTATGCGGCATCAGAGCATCAATCCTCGTCGCTACCGATG
>sig_1766
CGTCCGGCGTAGAGGATCGATCCGGAGCTTATCGACTGCACGGTGCACCAATGCTTCTGG
>sig_1767
ATACCGCAAGCGACAGGCCATGTTTGACAGCTTATCATCGATAAGCTTGGATCCGTCGAC
>sig_1768
GCTATGACCATGATTACGAATTCGAGCTCGGTACCCGGGGATCCTCTAGAGTCAATCCGG
>sig_1769
ACTTTTAGCATCAGCTGACAGTTCGCCTTTTAGCACATTACAGTATTGCCCTGACGCCAT
>sig_1770
GCTACCCTGCAAGGAGGCGCCGCTCTGGCCGAGGCTGGTCTTGGAGCCGTTGGTCAACTT
>sig_1771
AGGTCGACTCTAGAGGATCCTCATCGCCATTGCTCCCCAAATACAAAACCAATTTCAGCC
>sig_1772
ATCTGTGGTAAGCAGTTCCTGCCCCGGCTCGGGCCAAGAACAGATGGTCCCCAGATGCGG
>sig_1773
AACGCCTGGTGCTACGCCTGAATAAGTGATAATAAGCGGATGAATGGCAGAAATTCGGAT
>sig_1774
ACTCGCGAGGGGATCGAGCCCGGTGGGCGAAGAACTCCAGCATGAGATCCCCGCGCTGGA
>sig_1775
ATTCTTCCAACTGATCTGCGCCGCGTCGAATTAATTCTTGAAGACGAAAGGGCCTCGTGA
>sig_1776
GCGGAACCAGGCCGCTGCTGTGATGATGATGATGATGGCTGCTGCCCATGGATGAACCAT
>sig_1777
GATCCGGTACCACTAGTCCCGGGCTGCAGGAATTCGCATGCGAGCTCGTCGACAGCGCTT
>sig_1778
GGGCGTAATTTTTTTAAGGCAGTTATTGGTGCGACCTGCAGGCATGCAAGCTTGGCGTAA
>sig_1779
TGTGTGGAATTGTGAGCGGATAACAATTTCACACAGGAAACAGAATTCAGGAGGATTATC
>sig_1780
GTACCAGCTCTTTTTTTTGTTTCCGTTTATACCATCCAAATCCCGCGGTCTAGAAGGACC
>sig_1781
GACCCGGGAAGAGAATTCGGATCCGCAGATCCACGCGGAACCAGCAGTTGCTCAGCGGTT
>sig_1782
ATGAATCACCGTGACTGGCAAGAGATATTTTTAAAACAATGAATAGGTTTACACTTACTT
>sig_1783
AGAAATAATTTTGTTTAACTTTAAGAAGGAGATATACATAATGTCAGTTGAATTTTACAA
>sig_1784
CTCCGTCGACAAGCTTGCGGCCGCACTCGAGCACCACCACCACCACCACTGAGATCTCCG
>sig_1785
TTCCTGTGGTCTCCCTTTAGTGAGTTCAATTAATTATCCACGGTCAGAAGTGACCAGTTC
>sig_1786
AGCTTCCTTTCGGGCTTTGTTAGCAGCCGGATCCGCGACCCATTTGCTGTCCACCAGTCA
>sig_1787
GAACGTCGTGCATCTGTTGGTCGCCGTGCTTCCGTTCTCGAGACCATGGATCCGGCTGCT
>sig_1788
TGGTTAAAAAATGAGCTGATTTAACAAAAATTTAACGCGAATTTTAACAAAATCCTATTA
>sig_1789
GTGCGAGGCAGCTGCGGTAAAGCTCATCGGCGTGGTCGTGAAGCTCATGTTTGACAGCTT
>sig_1790
CGCTCATGGATCTCGATCCCGCGAAATTAATACGACTCACTATAGGCAATTTTAACTTTA
>sig_1791
AGACCAATTGAGATGTATGTCTGAATTAGTTGTTTTCAAAGCAAATGAACTAACGATTAG
>sig_1792
AACGCCAGGGTTTTCCCAGTCACGACGTTGTAAAACGACGGCCAGTGAATCCGTAATGCT
>sig_1793
AGAAGCTTGGGATCCGTCGACCTGCAGCCAAGCTCTCGAGAGCTTGGCACTGGCCGTCGT
>sig_1794
TAGAGGATCCCCGGGTACCGAGCTCGAATTCCCCATGGTCTGTTTCCTGTGTGAAATTGA
>sig_1795
CCCATCAGTCACCCGTACACGAAGGCCCCCTCCACTCGGAGGGGGCCTTCGGCGTTCCTG
>sig_1796
AATCCCTTAACGTGAGTTTTCGTTCCACTGAGCGTCAGACCCCTCATCCCTTGGCGTCGA
>sig_1797
AGCTACTAGCTGTCCTCGTGCCATTCAATTTTCTGAGCTTCGAAGATGTCGTTCAGGCCA
>sig_1798
CCTTTGGGCCGCCTCCCCGCCTGGGTACCGATGACAGAGTTAGAAGATCGCTTCAGGAAG
>sig_1799
GTACGTACTATCAACAGGTTGAACTGCCCATGTTCTTTCCTGCGTTATCCCCTGATTCTG
>sig_1800
GCTTTCTTGCCGCCAAGGATCTGATGGCGCAGGGGATCAACTCCTTCGTCGGTGTCGTCG
>sig_1801
GCCGCCGGGATCACTCTCGGCATGGACGAGCTGTACAAGTAAGGCCTAGGTGGCCAGATC
>sig_1802
GCGTGGACGGCGTCTAGAAATAATTTTGTTTAACTTTAAGAAGGAGATATACATATGGGC
>sig_1803
TACTATTTAGAAGGCACAGTCGAGGCTGATCAGCGGTTTAAACTTAAGCTTTCCAAAAAA
>sig_1804
TGGTAACTGTCAGACCAAGTTTACTCATATATAACTTTAGATTGATTTAAAACTTCATTT
>sig_1805
CAGTGAATTGTAATACGACTCACTATAGGGCGAATTCGAGCTCGGTACCTCGCGAATGCA
>sig_1806
TTTCACTTGATGCTCGATGAGTTTTTCTGAGGGCGGATCCCCCTCAAGTCAAAAGCCTCC
>sig_1807
GGGACTTGCCCCCTTGCGTTCTTGCCGCACACACTGTCTTCAGGCCAGGACCCCTTCCCA
>sig_1808
CATGACTGGTGGACAGCAAATGGGTCGCGGATCAAGCTTCGAATTCCATGGTACCAGCTG
>sig_1809
ACCGCGCGAACGACATGGAGCGGCACGCGGGCGTGGAAAGCCTGGTCGGCTGGATCAATT
>sig_1810
ATACTGTGACGTCCCGCGGTCGACTACCCTTCAATCATTGGATGGAATTTCCTGTTGATC
>sig_1811
AAGATCAGTTGGGTGCACGAGTGGGGTACATCGAACTGGATCTCAACAGCGGTAAGATCC
>sig_1812
CAACAACGTTGCGTGCTGCTGAAGTTGCCCGCAACAGAGAGTGGAACCAACCGGTGATAC
>sig_1813
ATCGGCCCAGCATCGAATCCAGCTGGTGCGCCGCGCCATGGTAATCGTGGCCGACAAGGC
>sig_1814
ACCATCGGGCGCGGATCATCACAAGTTTGTACAAAAAAGCTGAACGAGAAACGTAAAATG
>sig_1815
AGACCGGAATTCGAGCTCGCCCGGGGATCCTCTAGAGTCGACCTGCAGCCCAAGCTTGTA
>sig_1816
CAGTCACGACGTTGTAAAACGACGGCCAGTGCCAAGCTTGGCTGCAGGTCGACGGATCGA
>sig_1817
GAAATTTAAAATAATTTTCTGACCGCGCAACGAGCTCACTAGTGGATCCCCCGGGCTGCA
>sig_1818
AGCTTGCATGCCTGCAGGTCGACTCTAGAGGATCCGTCGATCATATCGTCAATTATTACC
>sig_1819
GGCTGCAGGTCGACGGATCGATCCCCGGGAATTCGTAATCATGGTCATAGCTGTTTCCTG
>sig_1820
TAACCTTATGTATCATACACATACGATTTAGGTGACACTATAGAATACACGGGAATTCGA
>sig_1821
CGCGATAGCAATTGGTCGACGGGATCCAAGGCCTGTGCACCATATGCCCCATGGTGTCTC
>sig_1822
ATCCCCGAGATGCGCCGCGTGCGGCTGCTGGAGATGGCGGACGCGATGGATATGTTCTGC
>sig_1823
TCACCAAGATGACGTCACCTTCCTCCACCTTCATCCTCAGCAAGTCCAGCCCTTTCGGAT
>sig_1824
AGTATTTGGTATCTGCGCTCTGCTGAAGCCAGTTCCTTCGGAAAAAGAGTTGGTAGCTCT
>sig_1825
AAATCGATGGGCCCGCGGCCGCTCTAGAAGTACTCTCGAGAAGCTTTTTGAATTCTTTGG
>sig_1826
CTATTCTCTAGGGGGATCCTCTAGAAAGTATAGGAACTTCAGAGCGCTTTTGAAGCTGAT
>sig_1827
ATGCTCCTCTAGACTCGAGGAATTCGGTACCAAACTCGCTCCGGCGCCGGAACCAGTTGG
>sig_1828
CGACGTTGTAAAACGACGGCCAGTGCCAAGCTTGGCTGCAGGTCGACGGATCCCCGGGAA
>sig_1829
TTCGCCGCAGTGTTATCACTCATCGTTATGGCGGCACTACATAATTCTCTTACCGTCATT
>sig_1830
CTTGTTTTTATGGTCGTATACATTTCTTACATCTATGCGGATCGATGGGGACATCACCAT
>sig_1831
GTCTTCAAGAATTCAGATCTGAATTCTCATGTTTGACAGCTTATCATCGATAAGCTTTAA
>sig_1832
AGGCGGATAAAAGTGCGCGTGCAGCCCTTATTGCCCAACGACCCCCCATTCAAGAACAGC
>sig_1833
TTCATTTTTAATTTAAAAGGATCTAGGTGAAGATCCTTTTTGATAATCTCATGAGCGGAT
>sig_1834
AGCTATTTAATATCATGCACGAAAAGCAAACAAACTTTGTGTGCTTCATTGGATGTTCGT
>sig_1835
CACTGATAGGGAGTAAACTCAAGTGAAGACGAAAGAGATCTTCAATTCCGGCGCCTAGAG
>sig_1836
TAGTTAGTTAGGGAATAAGCCGAATTCTAATTATACCAAAAAAACTAAACTAAGACTTAA
>sig_1837
GTGGGGGGATACTAATGAGAGACTTTAGCTGAAAAATGAGCCTGAACTCCGAAGCTGAGT
>sig_1838
ATGGCCTTTTTGCGTTTCTACAAACTCTTCCTGGCTAGCGGTACGCGTCGTTCCCTGAGC
>sig_1839
TTACGAATTCCCGGGGATCGATCCGTCGACCTGCAGCCAAGCTTGGCACTGGCCGTCGTT
>sig_1840
AGCTTTCTTGTACAAAGTGGTGATCAATTCGAAGCTTGAAGGTAAGCCTATCCCTAACCC
>sig_1841
CAGTCGCGTGCTGCCAAGGAGAATGCGCCAGCCGTTCTGCATGGCTGCATGGCAGCCCAA
>sig_1842
GGCGGAAAGATCGCCGTGTAAGCTTAGAGCTCGAATTTCCCCGATCGTTCAAACATTTGG
>sig_1843
GCTCGAATTCGGATCCGCGACCCATTTGCTGTCCACCAGTCATGCTAGCCATATGGCTGC
>sig_1844
ATGAGCTCGAATTCCCGGGGATCCGTCGACCTGCAGCCAAGCTTGCGATCCCGTCGTTTT
>sig_1845
CAGGTCGACTCTAGAGGATCCCCGGGTACCGAGCTCGAATTCCGAGACTTTAACTGCCCC
>sig_1846
GTATAATACGACAAGGTGAGGAACTAAACCCAGGAGGCAGATCATGATTGAACAAGATGG
>sig_1847
CTTTAAGCCAGATGCCCATCGCGATTCGTAGAGCCTCGTTGCGTTTGTTTGCACGAACCA
>sig_1848
GAGTTCTTCTGACTCGAGTTTAAACTCTAGAACCGGTCATGGCCGCAATAAAATATCTTT
>sig_1849
CCAGACTGCCTTGGGAAAAGCGCCTCCCCTACCCGGTAGGGCGCGCCGCAAAAGGCCAGG
>sig_1850
ATGATGCATGGTTACTCACCACTGCGATCCCCCAACTTGATATTAATAGGGAAAACAGCA
>sig_1851
ATCAGTTTAATAAGCTTAATTAGCTGAGCTTGGACTCCTGTTGATAGATCCAGTAATGAC
>sig_1852
GAACAGAGCGCCAGCAAGTGGGGGACAGCAGAAGACCTGACCGCCGCAGAGTGGATGTTT
>sig_1853
CTAACCAAGTTCCTCTTTCAGAGGTTATTTCAGGCCATGGTGCTGCGCAGATCGATCTGT
>sig_1854
TCTAAGCACCGTTCAAGTCTTCCTCGGAGATTAGCTTTTGTTCACCGTTCAAATCTTCTT
>sig_1855
CCTCTAGAGTCGACCTGCAGGCATGCAAGCTTATCTTTACAGTTTAAGGTTTACACCTAT
>sig_1856
AGCGGCACCAGCGGCGCCTGAGAGGAGCTTGAGTATTCTATAGTGTCACCTAAATAGCTT
>sig_1857
GCCTTCTATGAAAGGTTGGGCTTCGGAATCGTTTTCCGGGACGCCAACAACAAGACCCAT
>sig_1858
CCAAGATGATAGATCCCGTCGTTTTACAACGTCGTGACTGGGAAAACCCTGGCGTTACCC
>sig_1859
GAGGAATTCCTGCAGCCCGGGGGATCCACTAGTGAGCTCATGCATGATATCGTCCGGGCC
>sig_1860
GTGATCGCTGCATTGACGTCTTTACGGCTACAGAGCTCATCGATAGCGATATAGCTGAGG
>sig_1861
GGTAATGCGCGCAATTAACCCTCACTAAAGGGAACAAAAGCTGGAGCTCCACCGCGGTGG
>sig_1862
ATCGCAGCTTGGATACACGCAGCCCACGTAAAGGCGGCCGACACCGAGAGTGGACCATCC
>sig_1863
GAGCATCATCCTCTGCATGGTCAGGTCATGGATGAGCAGACGATGGTGCAGGATCCACCG
>sig_1864
ATACGACTCACTATAGGGGAATTGTGAGCGGATAACAATTCCCCTCTAGGATCCGAATTC
>sig_1865
TTTTGATAATCTCATGAGCGGATACATATTTGAATGTATTTAGAAAAATAAACAAAAGAG
>sig_1866
TCGACTCGAGAGATCTAAGCTTAGAGGATCTCACCATCACCATCACCATGCGGCCGCATC
>sig_1867
GCCAGAAGCATTGGTGCACCGTGCAGTCGATGATAAGCTGTCAAACATGAGAATTCTTGA
>sig_1868
ACGGGGGACTCTAGAATGAGCGGGTTAATTAACGGTGAACAAAAGCTAATCTCCGAGGAA
>sig_1869
AGATTGCACGCCATGCTAACACCTATGATGCTGTCTCTTATACACATCTCAACCATCATC
>sig_1870
TCGATGATAAGCTGTCAAACATGAGAATTCAGATCTCTCACCTACCAAACAATGCCCCCC
>sig_1871
CGGGCTGCAGGAATTCACCAGCCTTGAGATGGTTGAGTCCAAGTCACGTCTGGTCGACCT
>sig_1872
TTCAAACCTTGTCTTCACCTACCCCAATGTCCTGGAGCAGGAGTCGCCTTCGTCGCCCTC
>sig_1873
ACACTGGCGGCGACAAGATCGTGAACAACCAAGTGACCGCGGATCTAGATCTGCGGCCGC
>sig_1874
TTACGAACCGAACAGGCTTATGTCAACTGGGTTCGTGCGAGCTCATCGATTTCGAACCCC
>sig_1875
TGGCTAGCGGAGTGTATACTGGCTTACTATGTTGGCACTGATGAGGGTGTCAGTGAAGTG
>sig_1876
GTATTCAAATATATCCTCCTCACTATTTTGATTAGTACCTATTATACCATATTTTGGACA
>sig_1877
TACCGCATTAAAGCTTATCGAATTTCTGCCATTCATCCGCTTATTATCACTTATTCAGGC
>sig_1878
ACAATCGATGCGAATTGGCCGCGGCGTTGTGACAATTTACCGAACAACTCCGCGGCCGGG
>sig_1879
AAACTGGATGGCTTTCTTGCCGCCAAGGATCTGATGGCGCAGGGGATCAAGCTCTGATCA
>sig_1880
TTCATGGCCTATGACTCCTATCAACGGAAACTGCAAGATTATCGGTGTTGTCGTGGAAGC
>sig_1881
GACCAGGATGGGCACCACCCCGGTGAACAGCTCCTCGCCCTTGCTCACCATGACCACTTT
>sig_1882
CTAGAGGATCCCCGCGCATGCATGTTAACAGATCTCGTACGCGTGCCGGCGCCTCGAGAC
>sig_1883
AAAGCTTATCGATGATAAGCTGTCAAACATGAGAATTCCCCCCCCCCAAATAGCTTTTTA
>sig_1884
GCAAATGCGCCCAATACGCAAACCGCCTCTCCCCGCGCGTTGGCCGATTCATTAATGCAG
>sig_1885
TTGGCTGCAGCCAAGCTTGGCACTGGCCGTCGTTTTACAACGTCGTGACTGGGAAAACCC
>sig_1886
GACACATTGTGCCCAAAGGGATTTTAGGGGCGCTTACCTGTAGCCAGAATTCTAGCCTTA
>sig_1887
GGATATCGGATCCGAATTCGAGCTCCGTCGACAAGCTTGCGGCCGCACTCGAGCACCACC
>sig_1888
GAGAGCTATGACGTCGCATGCACGCGTAAGCTTGGGCCCTCTAGAGCGGCCGCCCATCAC
>sig_1889
AAAAATAGGCGTATCACGAGGCCCTTTCGTCTTCAAGAATTCCCGGGGATCCCGTCGTTT
>sig_1890
GGCGACCATCCTCCAAAATCGGATCTGGTTCCGCGTGGATCCGCTGTTATCACAAGTTTG
>sig_1891
GCGGCGATTTGGACGCCCACTCCTTCAAAGCCAATTCCTGTGATTCCGTTCTGCTTAGCC
>sig_1892
GGTCCGGTAACGTGCTGAGCCCGGCCAAGCTTACTCCCCATCCCCGGGCAATAAGGGCTG
>sig_1893
CGACACGGAAATGTTGAATACTCATACTCTTCCTTTTTCAATCGCGTCTCGTGCCGATTA
>sig_1894
TACAATCCACCCATGGTGAGCAAGGGCGAGGAGCTGTTCACCGGGGTGGTGCCCATCCTG
>sig_1895
CATATGGGAATTCTACGTAGCGGCCGCGGATCCAAGCTTAGATCTCGAGGATGAACTAGT
>sig_1896
TGCCAGTCATATTAATTACTAGTCAATTAGTTGATTTTTATTTTTGACATATACATGTGA
>sig_1897
TCGCTCATTCTAGAGTCCCCCGTGTTCTCTCCAAATGAAATGAACTTCCTTATATAGAGG
>sig_1898
CCAATCCAATAGGTAGATTATTAGTTACTATGTTAAGGAATGAATCGTTACCTTTTAGTA
>sig_1899
TGATCGTGAATTTTAATGCTACGATTGTTCGCCCACGCTTGATAGGTTCAACATAACAAG
>sig_1900
CCGTCGACCTGCAGCCAAGCTTATCGATTCTAGACTCGAGAGCTCTCGAGTCTAGAATCG
>sig_1901
TAGTGAACCGTCAGATCCGCTAGCGATTACGCCAAGCTCGAAATTAACCCTCACTAAAGG
>sig_1902
TAACGCCAGGGTTTTCCCAGTCACGACGTTGTAAAACGACGGCCAGTGAGCGCGAAATTA
>sig_1903
TTGGCGTAATCGCTAGCGGATCTGACGGTTCACTAAACCAGCTCTGCTTATATAGACCTC
>sig_1904
ATCGATCCTCTAGCTAGAGTCGATCGACATCGAGTTTCTCCATAATAATGTGTGAGTAGT
>sig_1905
ACAAACAGACGATAACGGCTCTCTCTTTTATAGGTGTAAACCTTAAACTGCAAAGACAAG
>sig_1906
CTTGCCTGCAGGTCGACTCTAGAGGATCCATCGAGGGTAGGTTTACTGAATTCAGGCCTA
>sig_1907
TTGGAGGCCTAGGCTTTTGCAAAAAGCTGCCCAAGCTGATCCCCGGGGGCAATGAGATAT
>sig_1908
CCGCGCCCGCTGCACCAGCACCCGCGCCGGAGAAGAAGAAGGGGCTGCTTTCCCGGTGGG
>sig_1909
TCATTCTGGGAATGCTGTTGATGACGGGTGGAGTGACCTTGGTGCGGAAAAACAGATGGT
>sig_1910
TCGCTCACATGGGAGCTCGATGATAGAAGTTAATGTAGGGTTGGCGGCCGCGATGTTGAT
>sig_1911
TGGTTGTTGACGTTGGTCGACTCTAGAGGATCCCGGGCTGCAGATCTCGAGGTACCGAGC
>sig_1912
CACATGGCTCGACAGATCTCGAGCTCTAAGCTTCACATATGCATGCACTAGTGGCGCCTG
>sig_1913
TGAAGTTCCTATTCCGAAGTTCCTATTCTCTAGAAAGTATAGGAACTTCGAAGCAGCTCC
>sig_1914
ACACCATGGGGCATATGGTGCACAGGCCTTGGATCCCGTCGACTAGAATTGTGAGCGCTC
>sig_1915
AATTCCCCTCTAGAAATAATTTTGTTTAACTTTAAGAAGGAGATATACCATGGCTAGCTG
>sig_1916
CGGGTATCTTGAAAAGCATTGAACACCATAGCACAGAGTAGTGACTAGTGTTGGCCATGG
>sig_1917
TTCTCCATTTTAGCTTCCTTAGCTCCTGAAAATCTCGTCGACGCTCTCCCTTATGCGACT
>sig_1918
AGCCGGATCCGAGCTCGAGATCTGCAGCTGGTACCATGGAATTCGAAGCTTGATCCGACC
>sig_1919
ACGAAGTTCGAGAGCTGGCAGATGTCCTTGGGATTGAGATTGACGAGCTCGGTTTATTGT
>sig_1920
CAGTCGAGGCTGATCAGCGAGCTCTAGATCTGCACCCAATCGGCAGGCACGGGCGGCGAT
>sig_1921
TCAGGGGCGCGCTCTACCACTGAGCTAATAGCCCAAGGGCGAATTCCAGCACACTGGCGG
>sig_1922
AGTTTCACAAAGCACTGGAAGCTATCGATGAACGCTGACGTCATCAACCCGCTCCAAGGA
>sig_1923
CCCACAGATTAAAGAAAGTCATAAGACTTGAATCTTCAGAATTTTAAAAAGCAGTTTTGC
>sig_1924
CCCATCGACGAACTGGGTACCGAGCTCGAATTCCCAAAAAAACGGGTATGGAGAAACAGT
>sig_1925
TCTTTCGATCCCCCAAGCTTTTTGCAAAAGCCTAGGCCTCCAAAAAAGCCTCCTCACTAC
>sig_1926
GTAGCTCATCCATCTGTCCCATTTTTTCAGCTAGGAAGTTTGGTTGCACTGGCCTTGGAC
>sig_1927
TTCTTTGGAGCAGTCATTTTTTCTGAGCTCGGTACCCGGGGATCCTCTAGAGTCGACCTG
>sig_1928
CACATGGACAGCCCAGATCTGGGTACCCTGGTGCCACGCGGTTCCATGGCTGATATCGGA
>sig_1929
CGCGGCCGCAAGGCCTCTCGAGCCTCTAGAACTATAGTGAGTCGTATTACGTAGATCCAG
>sig_1930
CAGGATCCGTGGACTTGTTGCTTGAACATCCGGAAAGACCTGCGACCAGAATGGCGGCTC
>sig_1931
ATACTGATAAGATAATATATCTTTTATATAGAAGATTTTCGTTCGTGAATACATTGTACA
>sig_1932
GAGGCCCTTTCGTCTTCAAGAATTCTCATGTTTGACAGCTTATCATCGATAAGCTTCGGG
>sig_1933
TCAGAAGCCGACTGCACTATAGCAGCGGAGGGGTTGGATCCATATGACGTCCCTATCGTT
>sig_1934
GGCTAGCTGATCAGCCAGTGCCAAGCTTGCATGCCTGCAGGTCGACTCTAGAGGATCTAT
>sig_1935
GGAAGCTAAAATGATTGAACAAGATGGATTGCACGCAGGTTCTCCGGCCGCTTGGGTGGA
>sig_1936
AGGATCTTAATTAAGCGCCACTTCTAAATAAGCGGCCGCCGAGATCATATCACTGTGGAC
>sig_1937
GCCTGATGCGGTATTTTCTCCTTACGCATCTGTGCGGTATTTCACACCGCATAATTTTGT
>sig_1938
ATAGGGGTTCCGCGCACATTTCCCCGAAAAGTGCCACCTGGGAGATCCTTTTCTGTTGAC
>sig_1939
TTTGTACAAACTTGTGATAATTCCAGGCAGTCTAGAGGATGGTCCACCCCCGGGGTCGGC
>sig_1940
AAGTGCCATACGAGTATTGGAATTCTTAAGCTTATCGATACCGTCGACCTCGAGGGGGGG
>sig_1941
CCAGTGAATTGCTGCAGGTCGCCAAGCTTGGCGACGGATCCGGGGAATTCGTAATCATGG
>sig_1942
TTACCAGTTGGTCTGGTGTCAAAAATAATAATAACCGGGCAGGGGGGATCCGAGCTCGGT
>sig_1943
GACCGTCTCCGGGAGCTGCATGTGTCAGAGGTTTTCACCGTCATCACCGAAACGCGCGGC
>sig_1944
TGCATCATGTTCAAATTCAGGACGGTAGAGACCTTGAGCTGGCGTAATAGCGAAGAGGCC
>sig_1945
ATGAGAGGATCGCATCACCATCACCATCACGGATCTGGCTCTGGATCTGGTATCGAGGGA
>sig_1946
ATCACTTAGTGATGGTGATGGTGATGGTGGTGCTCGAGTTTTTCGAACTGCGGGTGGCTC
>sig_1947
GCTTGTCGCCGGTCGTGGCCGCGCCAACCTTTGCGATCCGCAAGCGCGCGGTCGCCATCT
>sig_1948
CAAATGTTTGAACGATCGGGGAAATTCGAGCTCTAAGCGCTACCGTTCAAGTCTTCCTCG
>sig_1949
CCCGTCGTATTAAAGAGGGGCGTGGGGTCCGAATTGGGGATCTTGAAGTACCTATTCCGA
>sig_1950
TCTAGACATCACCATCACCATCACTAATGATAATCCGCGTGGTTTCCAATACCCAGCTTT
>sig_1951
CACCGTCATCACCGAAACGCGCGAGGCAGGGGGTGGGCGAAGAACTCCAGCATGAGATCC
>sig_1952
ATTCAGATCCTCTTCTGAGATGAGTTTTTGTTCTACGTAAGCTGGCGGCCGCCGCGGCTC
>sig_1953
AAACGACGAAAACTACGCTGCAGCAGTTTAATAAGCTTAATTAGCTGAGCTTGGACTCCT
>sig_1954
CTTGGTTTATTTAATCATCAGGGACTCCCAAGCACACTAGAGTCGACTAGTACGCGTTAT
>sig_1955
TTCTGCGAAGTGATCTTCCGTCACAGGTATTTATTCGATGTACGCTAATGGCGTCAAAAC
>sig_1956
GCTGCAGACGTCATGCATGGCGCCAGGGCCCACGTACGATATCGATGTCTAGATCTCCAG
>sig_1957
TTCTGATCGACGTTAACTGGTTCCCGGTCGGCATCTACTCTATTCCTTTGCCCTCGGACG
>sig_1958
GGCAGACATCTGTGAATCGCTTCACGACCACGCTGATGAGCTTTACCGCAGACCATGGTC
>sig_1959
AAATGCAGGAAATTACTGAACTGAGGGGACAGGCGAGATCCATATGACGTCCCTATCGTT
>sig_1960
CATGTGTTGAGCTACCAAAGAAGTAATAACCCCTAAAGAAGCTAGAGCAAGGCTCCAGCT
>sig_1961
GAATTCGGCCGTCAAGGCCACAGGATCCCTAGAGGGCCTCATGGGCCGTCGACTAGAATT
>sig_1962
CCCGAGCTCCTTCGCGAGGTACCGGGCCCAAGCTTCTCGAGGAATTCCTGCAGCCCGGGG
>sig_1963
GTTGCTCAGCCGGATCCAAGCTTGGAATTCCTTCCCTTTCATTATTAATACCCTCTAGAT
>sig_1964
ACTTTTCGATCAGAAACTTCTCGACAGACGTCGCGGTGAGTTCAGGCTTTTTACCCATGG
>sig_1965
TTTCTACGGGGTCTGACGCTCAGTGGAACGAAATCGATGAGCTCATGTTTGACAGCTTAT
>sig_1966
CCGAATTAAAAATGAAGTTTTAAATCAATCTAAAGTATATATGAGTAAACTTGGTCTGAC
>sig_1967
GAAACAGCTATGACCATGATTACGCCAAGCTAGCTCCCGGAGGGAATTCCATCGAAGCTT
>sig_1968
AGCAACTCGGTCGCCGCATACTCTATTCTCAGAATGACTTGGTTGAGTACTCACCAGTCA
>sig_1969
GTAAAGCTCATCGGCGTGGTCGTGAAGCTCATGTTTGACAGCTTATCATCGATAAGCTTT
>sig_1970
GCTTTTGGCGGCGGCGGCGCATTCTGCCTTTGCGGCGGATCCCGGGTACCTTCTAGAATT
>sig_1971
ATTGCGGATCCAGGGGATCCCAAAATGGATGTGCTGTACTCCATCTCGAGAACACTGAAG
>sig_1972
GGGGGCGTTCGTCCTCACTCTAGATCTGCGATCTAAGTAAGCTTGGCAATCCGGTACTGT
>sig_1973
CAGTACTGCGATGAGTGGCAGGGCGGGGCGTAATTTTTTTAAGGCAGTTATTGGTGCCCG
>sig_1974
CACGTGGGAATGGTACCATGAGCTCCAATTCACTGGCCGTCGTTTTACAACGTCGTGACT
>sig_1975
CATCTTCTCTTTTCATCGATGAATTCTCTAGAACTAGTCTTGTACAGCTCGTCCATGCCG
>sig_1976
TCCCCGAAAAGTGCCACCTGGAATTCGAATCTAGTATCGATTCGAACTTAAGGGTGGGAA
>sig_1977
TATTTTTCGTGGCGGAGGTGGGTCCGGACTAGCCGGATCCGAACAAAAACTGATCAGCGA
>sig_1978
CTTTGTGCGTGTTTGTGCCGGCATCTAATGTTTGCGCCTGCGTCTGTACTAGTTGGCTAA
>sig_1979
TCTAGAGTCTAACGCCCGGCTTCATCCGGATTGACCTGCAGGCATGCAAGCTTGGCACTG
>sig_1980
TAACCTGATGTTCTGGGGAATATAAATGTCAGGCTCCGTTATACACGAATTGATCCAGCC
>sig_1981
GGTCTGATCGGATCCTAGAAGCTTATCGAATTCTCATGTTTGACAGCTTATCATCGGCAA
>sig_1982
AAACTTGAAGACGAAAGGGCCTCGTGATACGCCTATTTTTATAGGTTAATGTCATGATAA
>sig_1983
AGGGAATTCCAACTGAGCGCCGGTCGCTACCATTACCAACTTGTCTGGTGTCAAAAATAA
>sig_1984
TAATACGTAAGTATTTGATTTAACTGGTGCCGATAATAGGAGTCCATGGGTATGGACAGT
>sig_1985
GGTGGCGGAGGTGGCACTAGCATGGTGATGGTGATGGTGCATATGTATATCTCCTTCTTA
>sig_1986
AACAGGGAAGTGAGAGGGCCGCGGCAAAGCCGTTTCCATAGGCTCCGCCCCTGACAAGCA
>sig_1987
GCTTCCTTTCGGGCTTTGTTAGCAGCGGATCCACAGGACGGGTGTGGTCGCCATGATCGC
>sig_1988
AGCTGCCGCCCGCTGGGCATGAGCAACGGCCAACTCTCGTTAACTAGAGTAACGGGCTAC
>sig_1989
GCCGGGCAAGAGCAACTCGGTCGCCGCATACACTATTCTCAGAATGACTTGGTTGAATAT
>sig_1990
CTTCGATATGATGATGATGATGATGCACTTTATGATTCATGGTATATTACCTCTTAATAA
>sig_1991
TTTCCGATAGGGGCAGTTAAAGTACTTTTGAAGCTATCAAGCTTGCATGCCTGCAGGTCG
>sig_1992
AGCTCCATATGCCTACCTTCGATACCACCACTACCGCGTGGCACCAGACCCGCGGAGGGC
>sig_1993
GGAAGGAGCTGACTGGGTTGAAGGCTCTCAAGGGCATCGGTCGAACTAGATTTTTTTGGG
>sig_1994
GACAACGCAGACCGTTCCGTGCTGTAGTGCCATTTACCCCCATTCACTGCCAGAGCCGTG
>sig_1995
CGTCATCACCGAAACGCGCGAGGCAGGGGGTGGGCGAAGAACTCCAGCATGAGATCCCCG
>sig_1996
GAATAGAGTAGATGCCGACCGGGATCTGCGATGAGCTAAGCTAGCTATATCATCAATTTA
>sig_1997
AGGTATTTATTCGAGCCCGCCTAATGAGCGGGCTTTTTTTTTCTAGAACTAGTGGATCCC
>sig_1998
ATCGAGGGCGCGGAGCCTCGAGGGAGCCACGGTTGATGAGAGCTTTGTTGTAGGTGGACC
>sig_1999
TATTGCCAAATGTTTGAACGATCGGGGAAATTCGAGCTCTAAGCGCTACCGTTCAAGTCT
>sig_2000
GGCCGGGGGACTGTTGGGCGCCATCTCCTTGACGCGCCCTGTAGCGGCGCATTAAGCGCG
>sig_2001
AATCGGCATTAAGTGATATAGTGAAAAGTATACTCGAGCTCATAGTCCACGACGCCCGTG
>sig_2002
CCAAGTGACCGCGGATCTAGATCTGCGGCCGCAGGCCTCGCGACTAGTTTAAACCCGGGG
>sig_2003
ACGCAATAGGAAGGCGGCGGAATCAGTTGGAATTGTTCTTCAGCGACTAACAACAGCTTT
>sig_2004
TACAAATAAATGTCCAGACCTGCAGGCCCCAGTCAGTAATACTGGGGCGTTTTTTGAATT
>sig_2005
CAGCCATATGTACGCTCGTGCTGCTGCTCGTCAGGCTCGTGCTGGTACCTCGGATCCGAA
>sig_2006
CAAATACAGCAATAGCAATGGCTCTCAGTCCCCGTGGATGGAGGAGCAAATTCGGGATGC
>sig_2007
TAACTGACAAGGCCTGACGTCGACAGTCTTGACAGGGAAAATGCAGCGGCGTATAATGTG
>sig_2008
GGGGGATTTAACTGGAGGCGTGAAAAACGGGGAGCTGATCTTAAGGCCTAGGTCTAGAGT
>sig_2009
TTTTTTTTTTTTTTTTTTTTTTTTTTTTTTTTTTTTTTGGTTCCTGGGTGGCTAATAACT
>sig_2010
AAATACCGCATCAGGAATTCCAGACGATTGAGCGTCAAAATGTAGGTATTTCCATGAGCG
>sig_2011
TGCCACTTGCATCGATGAATTGATCCGAAGTTCCTATTCTCTAGACATCATTAATTCCTA
>sig_2012
ACCTATAAAAATAGGCGTATCACGAGGCCCTTTCGTCTTCAAGAATTAATTCGACGCGGC
>sig_2013
TCGTTGAGCGAGTTCTCAAAAATGAACAAAGATCTACAAGTTTGTACAAAAAAGCTGAAC
>sig_2014
TAAAAAGCTATTTGGGGGGGGGGAATTCTCATGTTTGACAGCTTATCATCGCGACGCGAG
>sig_2015
GTCGCATGCTCCCGGCCGCCATGGCGGCCGCGGGAATTCGATATCACTAGTGAATTCGCG
>sig_2016
CTAAAAATCCTTGAAGATTTTTATTCTGATCTTGCCGATGTTACACAGAAGAATTTACGC
>sig_2017
GCCGGACGCATCGTGGCCGGATCTAGATATCTAGTATGACGTCTGTCGCACCTGCTTGAT
>sig_2018
TCGACTCTAGAGGATCCCCTAGAAATAATCTCAGACATCGGAAACTATGTCGGCTGCTGC
>sig_2019
GCAGAGAAAACTTGTATTTCCAGGGCCATATGAGTTCTCCTCCTGAAAGATCCATAACTT
>sig_2020
TGGCCTTTTGCTCACATGACCCGACACCATCGAAATTAATACGACTCACTATAGGGAGAC
>sig_2021
GGGCTTGTCTGCTCCCGGCATCCGCTTACTTCTTGAAGACGAAAGGGCCTCGTGATACGC
>sig_2022
GGTGGCGGCCGCTCTAGCCCGGGCGGATCCCCCGGGCTGCAGGAATTCGATATCAAGCTT
>sig_2023
TCCATCGATAAGCTTTAATGCGGTAGTTTATCACAGTTAAATTGCTAACGCAGTCAGGCA
>sig_2024
CCTTGTCATGGGAATTCGCGCGACCGGATCCGGGCAACGTTGTTGCCATTGCTGCAGGCG
>sig_2025
TTGGGATCCGCGCCTAACGAACTCTGCAGGTCACCCTTCATGGCGTTGAGCTGAGCGCCC
>sig_2026
CGACCTGCAAGATCTGCGGCCGCTCCCTATAGTGAGTCGTATTAAGCTTAATTAGCTGAG
>sig_2027
TTGGTTGAATATTCACCAGTCACAGAAAAGCATCTTACGGATGGCATGACAGTAAGAGAA
>sig_2028
TCCCATATGGTCGACCTGCAGGCGGCCGCACTAGTGATATCCCGCGGCCATGGCGGCCGG
>sig_2029
TGTAGAAGTTCCGCACCTCACCGCTGGTGGTGCTGGTACCGCGGATTCAAGCTTGGTACC
>sig_2030
GGCGGGATGCGAAGAATGCGATGCCGCTCGCCAGTCGATTGGCTGAGCTCGAATTAATTC
>sig_2031
CTCTCCCCGCGCGTTGGCCGATTCATTAATGCAGTATGGGAAACAAAATATTGCGTATGC
>sig_2032
AGGATGACGATGAGCGCATTGTTAGATTTCATTTTAGCTTCCTTAGCTCCTGAAAATCTC
>sig_2033
AAAACCAACACACGGATCCAATGAAAATAAAGGATCCTTTATTACTAGTAAAAAAACTAC
>sig_2034
AGTGAATAACCAGCCGTCTTTCGATGCGCCATCAACCAGACGATAGTTATCACGGAAGTT
>sig_2035
TTGATACCGATAGTTGCGCCGACAATGACAACAACCATCGCCCACGCGTAACCGATATAT
>sig_2036
TATAACCAATGAATAATATGGCTAATGGCCAATATTGAAGCGGAAGAGCGGAAGAGCGCC
>sig_2037
CGAGCTCGGATCCACTAGCTCGTTTCAAATTACCGATGATATCGGACCGTTCCAACTTAC
>sig_2038
CGGCCAATTAACCCTCACTAAAGGGATCCCTATAGTGAGTCGTATTATGGCCGATTCGGC
>sig_2039
CTCGAGCTCGGATCCGACCCATTTGCTGTCCACCAGTCATGCTAGCCATATGTATATCTC
>sig_2040
GGATGACGATGACAAGGCTTAGAGCTCGAATTTCCCCGATCGTTCAAACATTTGGCAATA
>sig_2041
CTTCTTGACGAGTTCTTCTGAGCGGGACTCTGGGGTTCGCCTCGAGGCGAAATGACCGAC
>sig_2042
TCTAGAAGATCTAACATCTACAAATTGCCTTTTCTTATCGACCATGTACGTAAGCGCTTA
>sig_2043
CCCAGCGGACCCGCGAGCACGCGGTGGTGGCCCGCTTCGGCAAGGCCGCGCTGGCCGCGA
>sig_2044
TGGTTCAACCATATGGGCCATCACCATCACCATCACGCCATGGGAATTCTACGTAGCGGC
>sig_2045
TTGGAGGCCTAGGCTTTTGCAAAAAGCTTGGGGGATCGAAAGAGCCTGCTAAAGCAAAAA
>sig_2046
TTTGAAAAATAATTTTCCAATTTTTCCAGATTAATCATATTTTTTCTTTAGGGAAATATG
>sig_2047
CGATGATTAATTGTCAACAGCTCATTTCAGAATATTTGCCAGAACCGTTGTGATGTCGGA
>sig_2048
AAACTGTAATGAATTCGAGCTCGGTACCCGGGGATCCTCTAGAGTCGACCTGCAGGCATG
>sig_2049
GGCTTCCACGGGTTAATCTTATCTTGAGGGGGTTTTGAGAGCGTTGAACGCGCCATGGCG
>sig_2050
AGACTGGTGATTTTTGCGGACTCTAGACTAGGTGGATCTTCACTTGTACAGCTCGTCCAT
>sig_2051
TAATACGACTCACTATAGGGAGATAATTAAGCTCATAAATTAAACCTCGCCATATATTCT
>sig_2052
AGGGAGAGAGCTATGACGTCGCATGCACGCGATCAACCACTTTGTACAAGAAAGCTGAAC
>sig_2053
AAACGACGGCCAGTGTTAACTCTAGGAGATCTTCTAGGGTACCTCTAGGAATTCTCTAGC
>sig_2054
TGATCTAGAGGCATCAAATAAAACGAAAGGCTCAGTCGAAAGACTGGGCCTTTCGTTTTA
>sig_2055
ATAGGGCGAATTGGAGCTCCACCGCGGTGGCGGCCGCTCTAGAACTAGTGGATCCCCCAT
>sig_2056
AGGTGACACTATAGAATACTCAAGCTATGCAAGACAGTTTGTCGTCAACGACGCAGAGTC
>sig_2057
AAGTCGGCCTCTAATACGACTCACTATAGGGAGCTAAGCTTGGGCCCTCTAGACAGGAAT
>sig_2058
GGTTTGCGTATTGGAATTAATTCTTGAAGACGAAAGGGCCTCGTGATACGCTTATTTTTA
>sig_2059
TTGTCGACGGAGCTCGAATTCGGATCCGATATCCATATGGGTGGTGGCCATGGTATTATC
>sig_2060
ACCAACAAGGACCATAGCATATGGCTAGCTCGCGAGTCGACTCTAGAGAATTCCTCGAGC
>sig_2061
CTCGCTTTCAATTTAACACAACCCTCAAGAACCTTTGTATTTATTTTCACTTTTTAAGTA
>sig_2062
TTGTGAGCGGATAACAATTTCACACAGGAAACAGCTATGACCATGATTACCAGATCTGGC
>sig_2063
CCTCCCTGATCGACCGGATGCAGAAGGCAATGTCATACCACTTGTCCGCCCTGCCGCTTC
>sig_2064
TCCGGCTGGCTGGTTTATTGCTGATAAATCTGGAGCCGGTGAGCGTGGGTCCCGCGGTAT
>sig_2065
GCCTGGGACCCGTGGGCCGCCGTCGGACGTGTCAGTCCTGCTCCTCGGCCACGAAGTGCT
>sig_2066
CACCGCTGGAGTAGGACTCGGCGTGCGCAGGAGAGCCGCTGCTGCCCCGGGACGAGGTGT
>sig_2067
CGTGATTACTATTTCGCCGTGTTGACGACATCAGGAGGCCCATATGCTGGAACGGCTGTC
>sig_2068
ATAGGGCGAATTGGAGCTCCACCGCGGTGGCGGCCGCTCTAGAACTAGTGGATCCCCCGG
>sig_2069
GCCCGGCTGACGCTGCCCCGGACTTCCCTGCGGGCGGGCCGCCGCCCGCGGCCGCTGCAG
>sig_2070
TGACCATGATTACGAATTCACTGGCCGTCGTTTTACAACGTCGTGACTGGGAAAACCCTG
>sig_2071
AATCTCATGACCAAAATCCAGGTGGCACTTTTCGGGGAAATGTGCGCGCCCGCGTTCCTG
>sig_2072
ACTAATTGAGATGCAGATCTGAATTCACTGGCCGTCGTTTTACAACGTCGTGACTGGGAA
>sig_2073
AGAATTCATTAAAGAGGAGAAATTAACTATGGGATCCAGTCTTCGCATGCATGAAGACGC
>sig_2074
AGAATCGCTAGTTCTAGCATGTTCTTTCCTGCGTTATCCCCTGATTCTGTGGATAACCGT
>sig_2075
ACGACGACAAGAGTCCGAGCTCGTGGATCCGAATTCTGTACAGGCGCGCCTGCAGGACGT
>sig_2076
TACATTCAAATATGTATCCGCTCATGAGACAATAACCCTGATAAATGCCTTGCAGGCCAA
>sig_2077
ACTCGCTCACATGGGAGCTCTAGGGGAGTAGGGTTGGTTGTGGTTGCGGCCGCGATGTTG
>sig_2078
CGCAGGAAAGAACATGCTAGAACTAGCGATTCTGAAATCACCATTTAAAAAACTCCAATC
>sig_2079
CGGAACCCCTATTTGTTTATTTTTCTAAATACATTCAAATATGTATCCGCTCATGAGCTT
>sig_2080
GCGGGATGCGAAGAATGCGATGCCGCTCGCCAGTCGATTGGCTGAGCTCGAATTAATTCA
>sig_2081
GCAGATCCGGATGCCATTTCATTACCTCTTTCTCCGCACCCGACATAGATCCCCTATTTG
>sig_2082
GTTTACAAGCATAAAGCTTGCTCAATCAATCACCGGATCTAGATATCGATTAATTAAGTC
>sig_2083
ACGCCCCAGCACTCGTCCGAGGGCAAAGGAATAGAGTAGATGCCGACCGGGAACCAGTTT
>sig_2084
CCAGACGTGACTTGGACTCAACCATCTCAAGGCTGGTGAATTCCTGCAGCCCGGGGGATC
>sig_2085
TCAACTTGCAAATGCAACAGAATTCTGATTAATAATTTGTTTAAATTTTTCGTTTGGCGT
>sig_2086
TGCATGCCTGCAGGTCGACTCTAGAGGATCCCCGGGTACCGAGCTCGAATTCAGATCTGA
>sig_2087
TTTGCAAAAAGCTTGGGATCTCTATAATCTCGCGCAACCTATTTTCCCCTCGAACACTTT
>sig_2088
TCGTGATGGTGATGGTGATGGTAGTACGACATATGTATATCTCCTTCTTAAAGTTAAACA
>sig_2089
TCGACATGGATGAGCGATGATGATATCCGTTTAGGCGCGCCCCATCCGACCATTGACTGC
>sig_2090
CAAACAAGAGAATCGATGAACGGTAATCGTAAAACTAGCATGTCAATCATATGTCGACGC
>sig_2091
GGTACCCTAGAAAGCTTCCTAGAGTTAACACTGGCCGTCGTTTTACCGGTCCGGCAAAAG
>sig_2092
ATGAAGCCGAACGACTTGTAAGAGAAAAGTATAAGAGTTGTGAAATGGGTAGTGCCGATC
>sig_2093
TGAACTCCTTGATGACGTCCTCGGAGGAGGCCATGGTGGCGACCGGTGGATCGTTTAAAC
>sig_2094
ATAAACAAATAGGGGTTCCGCGCACATTTCCCCGAAAAGTGCCACCTGACGTCTTATTTG
>sig_2095
ACAAGCCCGTCAGGGCGCGTCAGCGGGTGTTGGCGGGTGTCGGGGCGCAGCCATGACCCT
>sig_2096
CTGAGCGGGACTCTGGGGTTCGGATCGATCCTCTAGCTAGAGTCGATCGACATCGAGTTT
>sig_2097
AGGTGCCTCACTGATTAAGCATTGGTAAATTTTGTTAAAATTTTTGTTAAATCAGCTCAT
>sig_2098
GAGCGCCCAATACGCAAACCGCCTCTCCCCGCGCGTTGGCCGATTCATTAATGCCCGGGC
>sig_2099
TTTGCTGAAAGGAGGAACTATATCCGGCATGTGAGCAAAAGGCCAGCAAAAGGCCAGGAA
>sig_2100
GGTGCTCGACCATGCCGCCTAGCGGGCTCGACGAACTCGACGCCAAGGCGGAGCAGTCCA
>sig_2101
CTAAGGAAATACTTACATATGGTACCCGGGGATCCTCTAGAGTCGACCTGCAGTAATCGT
>sig_2102
CTTATAAAGTTAATCAGGGCTTAATTTTAAGAGCGTCACCTTCATGGTGGTCAGTGCGTC
>sig_2103
AGCTTATCGATACCGTCGACCTCGAGGGGGGGCCCGGTACCGAGGACGCGTCAATTCTCG
>sig_2104
GTCCAAGCTCAGCTAATTAAGCTTATTAAGCTACTAAAGCGTAGTTTTCGTCGTTTGCTG
>sig_2105
GGATTGGCTTTACTAAGCTGATCCGGTGGATGACCTTTTGAATGACCTTTAATAGATTAT
>sig_2106
GTATATATGAGTAAACTTTGGCTGACAGTTACCAATGCTTAATCAGTGAGGCACCTATCT
>sig_2107
AGAGAGGCTGAAGCTTACGTAGAATTCCCTAGGGCGGCCGCGAATTAATTCGCCTTAGAC
>sig_2108
TGGCGGCCGCGAATTCGTAATCATGGTCATAGCTGTTTCCTGTGTGAAATTGTTATCCGC
>sig_2109
TCACAGAAGGCAAGAACCCGAACGTGCTGACGGTTCACCCCGATTACTTTTTGATCGATC
>sig_2110
GCGGCCGGCCGCCCCGACTCTAGAATTATTACACGGCGATCTTGCCGCCCTTCTTGGCCT
>sig_2111
CGCGATGATTAATTAATTCAGAACGCTCGGTTGCCGCCGGGCGTTTTTTATGCAGCAATG
>sig_2112
GAGGCCCTTTCGTCTTCAAGAATTCTCATGTTTGACAGCTTATCATCGATAAGCTTCTCA
>sig_2113
ATCAGGCTGAAAATCTTCTCTCATCCGCCAAAACAGCCAAGCTTATTGAAGCTGCCACAA
>sig_2114
AATGGGTGCTGTTATCACAAGTTTGTACAAAAAAGCTGAACGAGAAACGTAAAATGATAT
>sig_2115
CGGCCGAGCCGTTCACCCGTTCTGACCAGCGCGGACGCGGTCTGTGGATAGAACCTGGAC
>sig_2116
ATTTTAAATTCAAACTCCTCTCTCAACTCTCCAAAAAACGGGCAGAAGGTGGTATGGATC
>sig_2117
GCCCGGCGAACCGCGCGCGGCAGGCACAGACGCACCAGAGCCGGGAGGCCCTGAATGAAC
>sig_2118
AGAAGTAGTGAGGAGGCTTTTTTGGAGGCCTAGGCTTTTGCAAAAAGCTTAATTAACTGT
>sig_2119
ATGCGGTATTTTCTCCTTACGCATCTGTGCGGTATTTCACACCGCATATATCGGATCGTA
>sig_2120
TATCTAATTTTTCCCCTCTTAATATTGACGCTCTCGCACCCATGGGCCCACCGAACGCGC
>sig_2121
ACTCATATATACTTTAGATTGATTTCTGCATTAATGAATCGGCCAACGCGCGGGGAGAGG
>sig_2122
TTCTATGAAAGGTTGGGCTTCGGAATCGTTTTCCGGGACGCCAACAACAAGACCCATCAT
>sig_2123
ATTGGTCGACAATTGTGAGCGCTGGACTGGGCTCGAGCCCGGGGAATTCCAGATAACTTC
>sig_2124
CTTCGTGACCGCCGCCGCCATCACCCACGGCATGGATGAGCTGTACAAGTGACAATTCGG
>sig_2125
TCAGCGCCCCCCCCCCCCTGCAGCGCAAACTATTAACTGGCGAACTACTTACTCTAGCTT
>sig_2126
ATTGATTCAAAGGATAATAAAATATTTTTAGACCCTGTTTTTTCCACTGCTAATTTTGTC
>sig_2127
AGCCGGGCCCTTTTGACTGTAAATAAAATTGTAAGGAGTAAAAAGTACTTTTTTTTCTAA
>sig_2128
TTCGGATCCTGGCTGTGGTGATGATGGTGATGGCTGCTGCCCATGGTATATCTCCTTCTT
>sig_2129
GTTTTTTGCTGAAAGGAGGAACTATATCCGGCATGTGAGCAAAAGGCCAGCAAAAGGCCA
>sig_2130
GGGAAATTCGAGCTCTAAGCTTATTTGTATAGTTCATCCATGCCATGTGTAATCCCAGCA
>sig_2131
TACGCCAAGCTTGGTACCGAGCTCGGATCCACTAGCTCGTTTCAAATTACCGATGATATC
>sig_2132
TTGGATCGGGTTGGCGCCGTCGACGGGCGGCCGCCACTGTGCTGGATATCTGCAGAATTG
>sig_2133
ATGTTTGACAGCTTATCATCGAATTCGATAAGCTTTAATGCGGTAGTTTATCACAGTTAA
>sig_2134
CTTTAGCAGCCCTTGCGCCCTGAGTGCTTGCGGCAGCGTGAAGCTGACCAAAATCCCTTA
>sig_2135
GCTGCAGGTCGACTCTAGAGGATCCCCCCGAATTCGGGGGGATCTCAATCTGGCGGCTGG
>sig_2136
AATTTCACACAGGAAAACATATGACCATGATTACGCCAAGCTTGCATGCCCCTCGAGGGG
>sig_2137
GGAACTTCAAGATCCCCTGATTCCCTTTGTCAACAGCAATGGATAATTCGGCTTTTCATG
>sig_2138
CGAAACGCGCGAGGCAGATCGTCAGTCAGTCACGATGAATTCCCGGGGATCCACGCGGAA
>sig_2139
TCATCTATGTTACTAGATCCGATGATAAGCTGTCAAACATGAGAATTGGCGAGCTCGAAT
>sig_2140
TTATAACATGTATTCACGAACGAAAATCGATAGATCCGTCGACCTGCAGGCATGCAAGCT
>sig_2141
GGGCTGGACAATCGTGCCGGTTGGTAGGATCCCCACCCAACGCACCCCAGGAGGTCCCGC
>sig_2142
CAATGGATAATTCGGCTTTTCATGTGCAGCTCCATCAGCAAAAGGGGATGATAAGTTTAT
>sig_2143
GGGGTCAGCACCGTTTCTGCGGACTGGCTTTCTACGTGTTCCGCTTCCTTTAGCAGCCCG
>sig_2144
TGTTTGTAGAATTAGAATATATTTATTTGGCTCATATTTGCTTTTTAAAAGCTTGGCACT
>sig_2145
ATTTAAATTAATAAGCTTGGATCCGAGCTCGCATGCTCGAGATCTGCAGCTAGCGAATTC
>sig_2146
CAGTGTCAGAAGTCGACCAAGGAGGTCTAGATGGATCCCGTCGTTTTACAACGTCGTGAC
>sig_2147
ACTGGCGAACTACTTACTCTAGCTTCCGGCAACAATTAATAGACTGGATGGAGGCGGATA
>sig_2148
TGTTTATTTATTTATTAAAAAAAAACAAAAACTCAAAATTTCTTCTATAAAGTAACAAAA
>sig_2149
GGTGGTGCTGGTACCGGATCGAATTCGAGCTCAAGCTTGGGCCCTATTCTATAGTGTCAC
>sig_2150
TCTCAATACATGTGTGGCCTTGCAAGCCATTGCGAGGCCTTATGCTAGCTTCTTCGTCTG
>sig_2151
AAACCGCCTCTCCCCGCGCGTTGGCCGATTCATTAATGCAGCGAAGAACGTTTTCCAATG
>sig_2152
AGGGTTTTCCCAGTCACGACGTTGTAAAACGACGGCCAGTGAATTCGTCGACAAGCTTGG
>sig_2153
CGAGCTCGCGAAAGCTTGCATGCCTGCAGGTCGACTCTAGAGGATCCCCGGGTACCGAGC
>sig_2154
TGCCAAGCTTGCATGCCTGCAGCATACACTCCGCTATCGCTACGTGACTGGGTCATGGCT
>sig_2155
ATGTCAGCTACTGGGCTATCTGGACAAGGGAAAACGCAAGCGCAAAGAAAAAGCAGGTAG
>sig_2156
ACGACGGGATCGAAGCTTGGCTGCAGGTCGACGGATCCCCGGGAATTCGAGCTCATGCAT
>sig_2157
AGTGCTGCAACATTTTGCTGCCGGTCACTTAAGGGCCCCTAGGCAGCTGGACGTCGGTTC
>sig_2158
ACGATGCGTCCGGCGTAGAGGATCGATCCACTCGTTATTCTCGGACGAGTGTTCAGTAAT
>sig_2159
TCTCGTTCAGCTTTTTTGTACAAACTTGTGATAGATCTGAGTCCGGACTTGTACAGCTCG
>sig_2160
GGGAAGCGCAAACTGCCCTGCAACGGGAGCGTTGGCTTCATCGCTACTTTGACCCATTTT
>sig_2161
TTCCCCGGGGAAATCAATCTAAAGTATATATGAGTAAACTTGGTCTGACAGTTACCAATG
>sig_2162
ACAAGTATTGGATATCTCGAATTCCTGCAGCCCGGGGGATCCACTAGTTCTAGAGGCGGC
>sig_2163
GGGCCGGGTCAGGTCCCCAGAGGGCCAGCAGCGCCAGCAGGGGCAGGAGGCGCATCCACA
>sig_2164
TAGGCCAGTGAGGCCTAGAGTCGACCCAGATCCGCCTACCTTTCACGAGTTGCGCAGTTT
>sig_2165
CGTCATCCACGTGATGGTGGTGGTGATGTGCCATGGTATATCTCCTTATTAAAGTTAAAC
>sig_2166
GGCAGCAGGAAGTGGCACAGGCACGGCGGGAAATAGCTTTGGTAATAAAAGCTTTCCTAT
>sig_2167
TTTGTTTGCCGGATCAAGAGCTACCAACTCTTTTTCCGAAGGTAACTGGCTTCTGCAGAG
>sig_2168
AAACTACGCTTTAGTAGCTTAATAAGCTTAATTAGCTGAGCTTGGACTCCTGTTGATAGA
>sig_2169
GTTCAATCATGCGAAACGATCCTCATCCTGTCTCTTGATCAGATCCTTAAACGAGCAGTG
>sig_2170
CGTTTCAGAATTTCTGCCATTCATCCGCTTATTATCACTTATTCAGGCGTAGCACCAGGC
>sig_2171
CTCGCCCGGGGATCCTCTAGAGTCATTGTTTAGGTTCGCTTTTCTGTTTTATTTGTTTCG
>sig_2172
GCCTGAATTCCAGCACACTGGCGGCCGTTACTAGTGGATCCGAGCTCGGTACCAAGCTTG
>sig_2173
CCGGTGATGACGACGACAAGAGTCCCATGGATATCGGGGATCCGAATTCTGTACAGGCCT
>sig_2174
CACTGAACGTCAGAAGCCGACTGCACTATAGCAGCGGAGGGGTTGGATCCATATGACGTC
>sig_2175
AGCTAGCGGAATTCGAGCTCGGTACCCGGGGATCCTCTAGAGTCGACCTGCAGGCATGCA
>sig_2176
GAATTCTGGAAGAAGACCCAATTCGCCCTATAGTGAGTCGTATTACAATTCACTGGCCGT
>sig_2177
ATACGACTCACTATAGGGCGAATTGGGCGGGCGCGCCTGCAGAATTCTCGAGAAGCTTCC
>sig_2178
GAACCGTTCTTCTTATTGATTTGAGCCTGTGTGTAGAGATACAAGGGAATTGCGGCCGCA
>sig_2179
AATGAAATTCAGCAGGATCACATATGGGCCTAGGTGGCCAGATCTGATCAAGAGACAGTC
>sig_2180
AGTGAATTCGAGCTCGGTACCCGGGGATCCTCTAGAGTCGACCTGCAGGGGCCCTCGAGA
>sig_2181
GTTTGACAGCTTATCATCGATAAGCTTGCTGATTGATTGACCGGATCCTCTACGCCGGAC
>sig_2182
CGATTCAGGCCTGGTATGAGTCAGCAACACCTTCTTCACGAGGCAGACCTCTCGACGGAT
>sig_2183
CCGCTTTCCAGTCGGGAAACCTGTCGTGCCAGGGGAATTCTTGAAGACGAAAGGGCCTCG
>sig_2184
GCTCTTGCCCGGCGTCAATACGGGGATAATACCGCGCCACATAGCAGAACTTTAAAAGTG
>sig_2185
GAGGCCATCAGGATCCCGGGCCCTATCACCACTTTGTACAAGAAAGCTGAACGAGAAACG
>sig_2186
AGCTTTAAGGAGGTGAAAAGTATGAAAAAGCGATACTACACAGTAAAGCATGGGACGCTA
>sig_2187
CCGCACCGATCGCCCTTCCCAACAGTTGCGCAGCCTGAATGGCGAATAGCTTCTTCCGCT
>sig_2188
GACCGTCTCGGGGAGCTGCATGTGTCAGAGGTTTTCACCGTCATCACCGAAACGCGCGAG
>sig_2189
TTTTGGAGGCCTAGGCTTTTGCAAAAAGCTTCCTGCATGCTGCTGCTGCTGCTGCTGCTG
>sig_2190
GAGAAAGATATAAAATCAATATATCCCTTTTCTCCGATTTTACAACGGCATTGTAGGACT
>sig_2191
CGGAGCTCGAATTCGGATCCGACCCATTTGCTGTCCACCAGTCATGCTAGCCATGGTATA
>sig_2192
GTCGCATGCACGCGTACGTAAGCTTGGATCCTCTAGAGTCGACGAGCTCACTAGTGACAG
>sig_2193
CACGGTGATTCATTCTGCTAACCAGTAAGGCAACCCCGCCAGCCTAGCCGGGTCCTCAAC
>sig_2194
GACTCTAGAGGATCCCCGGGTACCGAGCTCGCAGATCTGCGTAATCATGGTCATAGCTGT
>sig_2195
ACAGCCCAGATCTGGGTACCGACGACGACGACAAGGCCATGGGATATCTGTGGATCCGAA
>sig_2196
CTACTGGGCTGCTTCCTAATGCAGGAGTCGCATAAGGGAGAGCGTCGACATATGATTGAC
>sig_2197
CGCCCTAACAAAAAGTGATATCCAGGCCGGTAGATTCACGGAAGACCGTTCCAATTCATT
>sig_2198
GTGCGTAACGGCAAAAGCACCGCCGGACATCAGCGCTAGATGACGTGCGGCTTCGACCTC
>sig_2199
GCTCAGCCACCATGACTGCTCCAAAGAAGAAGCGTAAGGTACCGGTGGGTGAAGACCAGA
>sig_2200
TCGTACACCTTGGAAGCCATGGTGGCTCCAGCCTTTGGTTCGAGACTGTTGTGTCAGAAG
>sig_2201
TTCATCGTTCATGTCTCCTTTTTTATGTACTGTGTTAGCGGTCTGCTTCTTCAGCCCTCC
>sig_2202
ACCCCGGTGAACAGCTCCTCGCCCTTGCTCACCATGCTGTTATCAACCACTTTGTACAAG
>sig_2203
TAACAATTTCACACAGGAAACAGCTATGACCATGATTACAAGCTTGGCTGCAGGTCGACG
>sig_2204
CGCCTGGTTGCCGGACGGGGAAATATTCGCGGCAGCGAGGGCCCCCGAAACGCGGTGGCC
>sig_2205
GGGGAGAGGCGGTTTGCGTATTGGGCGCTCGGTCTTGCCTTGCTCGTCGGTGATGTACTT
>sig_2206
TGAAACATCACCATCACCATCACCATGGTGCTGCAGGTACAAGTTTGTACAAAAAAGCTG
>sig_2207
CATTAACCTATAAAAATAGGCGTATCACGAGGCCCTTTCGTCTTCAAGCAGATCTGAATT
>sig_2208
TGTATCTTATCATGTCTGGATCTACGTAATACGACTCACTATAGGGCGAGAGGCTCGAGA
>sig_2209
AAAAAAGTTGCTTTTTCGTACCTATTAATGTATCGTTTTAGAAAACCGACTGTAAAAAGT
>sig_2210
AATTTAAAAGGATCTAGGTGAAGATCCGGGGAATTGACGCGTCCTCGGTACCGGGCCCCC
>sig_2211
AAATAGTTTATAGTTAAATTTACATTTTCATTAGTCCATTACCTGGTACTAAGTTATTTT
>sig_2212
GTATCGATAAGCTTGATCTAGAGCTTATCGATGTCGACGTAGTTAACTAGCGTACGATCG
>sig_2213
GCTCGCGGTCCCCCATTAATTAATCCTCCTTATAAAGTTAATGCATACACCATAGGTGTG
>sig_2214
TTCACCATTTACGAACGATAGCGTCCGGACTCAGATCTGGATCACAAGTTTGTACAAAAA
>sig_2215
TGAGCGGGCTTTTTTTTAGATCTCTGCAGCCCAGCTTCGACGAGATTTTCAGGAGCTAAG
>sig_2216
CCAGTGAATTGTAATACGACTTCGAATAGGGCGAATTGGGCCCTCTAGATGCATGCTCGA
>sig_2217
CAGTGAATTCTCAAGTCAGAATAGTGGACAGGCGGCCAAGAACTTCGTTCATGATAGTCT
>sig_2218
ACCACTAGTCCCGGGCTGCAGGAATTCGCATGCGAGCTCGTCGACAGCGCTTCTAGACTC
>sig_2219
TACGGTGATTGGCTACCGTGGCGGCAACTGGATTTATGAGTGGGCCCCGGATCTTTGTGA
>sig_2220
GCCGGCCACGATGCGTCCGGCGTAGAGGATCCGGTGATTGATTGAGCAAGCTTATCGATG
>sig_2221
CGAGGCCATATAAAGCTTTCCCCAATGCTTAATCAGTGAGGCACCTATCTCAGCGATCTG
>sig_2222
AGAAAATATAGGGAAAATGGTACTTGTTAAAAATTCGGAATATTTATACAACATCATAAT
>sig_2223
TTTGACAGCTTATCATCGATAAGCTTACTCCCCATCCCCGGGCAATAAGGGCTGCACGCG
>sig_2224
CGGCCGCTCGAGTCGACCCGGGAATTCGGGGATCCCAGGGGCCCCTGGAACAGAACTTCC
>sig_2225
GGGATCCACGCGGAACCAGACCACCACCACCACCAGACAGATCCACGCGGAACCAGATCC
>sig_2226
TTATCCCTTGCTTTATGCATTTGAATCCCTTTCTAACCAAGTTACTTGTTAAAACTTGTT
>sig_2227
TTAAGAAAATCTCATCCTCCGGGGCACTTCTGGTTCCGCGTGGATCTGGTTCTGGTGATG
>sig_2228
ACGGCCAGTGCCAAGCTTGGCTGCAGGTCGACGGATCCCCTAGCACTCCCGGGTTTAGCA
>sig_2229
CCCTAATGCTGATCCATGCTGAAAGGAAAAGTTCAGTTTAGGTTTTAAAACCCTAATGCT
>sig_2230
ACGCGGAACCAGGCCGCTGCTGTGATGATGATGATGATGGCTGCTGCCCATGGATGAACC
>sig_2231
CGGCCAGTGAATTAATTCCACAAGCTTGTGGAATTCGTAATCATGGTCATAGCTGTTTCC
>sig_2232
GTTTCTCCATACCTGTTTTTCTGGATGGAGGAATTCATATGTGAAGAGCAACCCCTATTT
>sig_2233
CTAAGGAAGCTAAAATGAAATCTAACAATGCGCTCATCGTCATCCTCGGCACCGTCACCC
>sig_2234
TAAAGCAAAAGCAATTTTCTGAAAATTTTCACCATTTACGAACGATAGCCATGGTGAGCA
>sig_2235
GAGGACCATCCCCGCTGGCCCAGGTTAATCCTGTCAACTCGTAAGCGGCCGCACTCGAGC
>sig_2236
ATTTTGTTTAACTTTAAGAAGGAGATATACATATGAAAAAGATTTGGCTGGCGCTGGCTG
>sig_2237
AAATGTTGTCGGTCCTATTAATAACTCGTCTTCCTAAGCATCCTTCAATCCTTTTAATAA
>sig_2238
CAAATTAAGGGCCAGCTCATTCCTCCACTCATGATCTATAGATCTATAGATCTCTCGGGG
>sig_2239
CAGATACCCAGCCCGACGCTAATGAGCGGGCTTTTTTTTGAACAAAATTAGAGAATAACA
>sig_2240
ATGATTACGAATTCATCGATACAATTTTCAGAATACGTTTTTTGTGGGCTTGGGTATATT
>sig_2241
CCCGCTGACGCGATGCCTACCTTTCACGAGTTGCGCAGTTTGTCTGCAAGACTCTATGAG
>sig_2242
GACTCTAGAGGATCCCTACCGGTGATATCCTCGAGCCCATCAACAAGTTTGTACAAAAAA
>sig_2243
TTCGCCCGCTACCCCGACGGCATCAGCCATTTCGCCCAGGAGTGCTTCCCCGAGGGCCTG
>sig_2244
GCTGGGAATTGATCCCTTCACCATAGATCCCGTCGTTTTACAACGTCGTGACTGGGAAAA
>sig_2245
GGGAAATTCGAGCTCTAAGCATGATGATGATGATGATGGCTGTTATCAACCACTTTGTAC
>sig_2246
GAGGCAAACAATGAGAGCTCATGTTTGACAGCTTATCATCCGATTAGCTTTAATGCGGTA
>sig_2247
TCTCGTTCAGCTTTTTTGTACAAACTTGTGATCCGGTACCTGCAGGCGTACCTTCTATAG
>sig_2248
TGGCGAACTGCTGGTTCCGCGTGGATCTGGATCCGAATTCTCTTCCCGGGTCTTGTTCCA
>sig_2249
CCCGCTGGCATTGACCCTGAGTGATTTTTCTCTGGTCCCGCCGCATCCATACCGCCAGTT
>sig_2250
AGGAAACAGCTATGACCATGATTACGCCAAGCTACGTAATACGACTCACTAGCTTGGCAC
>sig_2251
AGAGGATCCCCGGGTACCGAGCTCGAATTCGAGCTCGGTACCCGGGGATCCTCTAGAGTC
>sig_2252
CAAGCTCAGCTAATTAAGCTTGGCTGCAGGTCGACGGATCCGTGATGGTGATGGTGATGC
>sig_2253
AGTCACGATGCGGCCGCTCGAGTCGACCCGGGAATTCGGGGATCCCACGACCTTCGATCA
>sig_2254
CAGTCACGACGTTGTAAAACGACGGCCAGTGAATTCAGATCTGCATCTCAATTAGTCAGC
>sig_2255
GTGGACAACCACATGCACTTCAAGAGCGCCATCCACCCCAGCATCCTGCAGAACGGGGGC
>sig_2256
TTGGCAGACATTCCATGTTTCTGCTGTTGCTGCTGCTGCTGCTGCTATTTTTGTTATTAT
>sig_2257
ATGCCTACAGCATCCAAGAAGCTAAGCTTATCATGATTAATTGTCAACAGCTCATTTCAG
>sig_2258
TCTCATGAGCGGATACATATTTGAATGTATTTAGAAAAATAAACAAATAHGGGGTTCCGC
>sig_2259
CGTTGCTGCTGCGTACCATGGTCGATCGACAGATCTGCGAATCGAGAGAGATAGATTTGT
>sig_2260
GACATGGGAATTAGCCATGGGACAAAATTGAAATCGACAAATGATTTTATTTTGACTAAT
>sig_2261
CGATACTTCGGCGATCACCGCTTCCCTCATACTCTTCCTTTTTCAATATTATTGAAGCAT
>sig_2262
TAGCCATGCTCATTCTAGAGTCCCCCGTGTTCTCTCCAAATGAAATGAACTTCCTTATAT
>sig_2263
CGGGATCTGTACGACGATGACGATAAGGATCATCAAACAAGTTTGTACAAAAAAGCTGAA
>sig_2264
CGCCACTACCAACCTCCATACCAACGCCAGATGCAATTTTCGTCAGATACGCAGCGAGAA
>sig_2265
ATTAAGCGGCCGCGATATCCCGGGAATTCCGGACCGAAACTTGTTCTATAGTGTCACCTA
>sig_2266
CCTCGAGGTCGACGAATTCGAGCTCGGCCGACTTGGCCAATTCGCCCTATAGTGAGTCGT
>sig_2267
GGATTCTGAAATGAGCTGTTGACAATTAATCATCCGGCTCGTATAATGTGTGGAATTGTG
>sig_2268
GTTTACTCATATATACTTTAGATTGATTTAATTCTCATGTTTGACAGCTTATCATCGATG
>sig_2269
GCCAAGCTTGCCTGCAGGTCGACTCTAGAGGATCCGAATTCTACGTAGTGTGCCGCACCC
>sig_2270
GAGCGGGCTTTTTTTTCTCGACAGATCTCCCGCTGGCATTGACCCTGAGTGATTTTTCTC
>sig_2271
CAGGTCCGTTCCAATGCACCGTTCCCGGCCGCGGAGGCTGGATCGGTCCCGGTGTCTTCT
>sig_2272
CGGTGAAAAACCGCAGCAGGGAGGCAAACAATGAGAGCTCGAATTGACATAAGCCTGTTC
>sig_2273
AAGGAGATATACATATGTACGCTCGTGCTGCTGCTCGTCAGGCTCGTGCTGGTACCTCGG
>sig_2274
ATAAGCGGATGAATGGCAGAAATTCGTCGAAGCTTTAATGCGGTAGTTTATCACAGTTAA
>sig_2275
CAGTACCGGCATAACCAAGCCTATGCCTACAGCATCCAAGAAGCTTATCGATGATTAATT
>sig_2276
TCGCTGGTCGAGGGCGCAGCCGCGCGCCACCATGCTACGCTACCATGGGGGCGGCGGGGC
>sig_2277
ACTAGTTCATCCTCGAGATCTAAGCTTGGATCCGCGGCCGCTACGTAGAATTCCCATATG
>sig_2278
TCTCCTAGAAAGCTTCCTAGAGTTAACACTGGCCGTCGTTTTACCGGTCCGGCAAAAGGC
>sig_2279
ATACGCGTAACTCACGTTAAGGGATTTTGGTCATGTTGTTGACACTCTATCATTGATGGA
>sig_2280
GCGGCCGCCACCGCGGTGGAGCTCCAGCTTTTGTTCCCTTTAGTGAGGGTTAATTCCGAG
>sig_2281
GCCATCCATACCGGGAATTCCCCGGATCCGTGGGGATCCGGCTGCTAACAAAGCCCGAAA
>sig_2282
CAGCGCGGGGATCTCATGCTGGAGTTCTTCGCCCACCCCGGATCTAAGCTCTAGATAAGT
>sig_2283
GTTGCGTCGCGGTGCATGGAGCCGGGCCACCTCGACCTGAATGGAAGGGATCCCCCTCAA
>sig_2284
GAAAAGCGCCTCCCCTACCCGGTAGGGCGCGCCGGGATCCCTAGAGGTACCCTAGAAAGC
>sig_2285
TGGGCGCTCGGTCTTGCCTTGCTCGTCGGTGATGTACTTCACCAGCTCCGCGAAGTCGCT
>sig_2286
GAGCCGGAACGTTAGATTTGGCCACTTTACGAGCTCGCGGCTTTCGAACCAGCTGGTTAA
>sig_2287
TGTAAACTGTGTCGAACTGGCACCGGTAACGCCCACCATCCTTCAGAAGGAGGTACATGG
>sig_2288
CCGTTTGTTCCCACGGAGAATCCGACGGGTTGTTACTCGCTCACATGGGAGCTCTGGTAT
>sig_2289
GGGATCCTGATGGCCTCCTCCGAGGACGTCATCAAGGAGTTCATGCGCTTCAAGGTGCGC
>sig_2290
CCAAGGCCTGTACAGAATTCGGATCCCCGATATCCCATGGACCCGCGTCCCTCAATACCG
>sig_2291
AGCTGCATTAATGAATCGGCCAACGCGCGGGGAGAGGCGGTTTGCGTATTGGGCGCTATT
>sig_2292
GCATGGACGAGCTGTACAAGCTTGGATTGTCCTCAAGGAAACGCCGTTCCCATGATGTTC
>sig_2293
CGGGTCTAGCCGCGGTCTAGGGTACCTCTAGGAATTCTCTAGGGATCCCGGCGCGCCCTA
>sig_2294
GGGATCTCATGCTGGAGTTCTTCGCCCACCCCAACACGAGCCATAGATAAAATAAAAGAT
>sig_2295
CCAGATCGGTACCGCTAGCAAGATCTCCTAGGAAGCTTTCCATGGTCACCGACGCCAAAA
>sig_2296
TATCTTGAAAAGCATTGAACACCATAGCACAGAGTAGTGACTAGTGTTGGCCATGGAACA
>sig_2297
CGCGGCCGTGGCGCGCCTCCTAGGTGCTCGAGTGGCGGCCGCTATTGACCCGGGATCTGA
>sig_2298
GCCCGGGGATCTGGCTAGAATTCAGATAAAAAAAATCCTTAGCTTTCGCTAAGGATGATT
>sig_2299
CTGGTACGCCTGCAGGTACCGGTCCGGAATTCCCGGGTCGACGAGCTCACTAGTCGGCGG
>sig_2300
TTATAGCCTTTATCGCCGTTAATCCAGATTACCAGTTTACCTTCTTCAGTTTTCATAATC
>sig_2301
AACTTTAGTAAGGAGCGATCGCCATGGCACAGGTTATCAACACGTTTGACGGGGTTGCGG
>sig_2302
AAATTAACCATGAAACCTGCTGCTCGTCGCCGCGCTCGTGAGTGTGCCGTCCAGGCGCTC
>sig_2303
TAATTAATCTGTCTACCTCGCTGTGACGGTGTGCGGCTCCGACGGTAGGGGTGGCAGATG
>sig_2304
AGTTCTAGAGCGGCCGCCACGGCGATATCGGATCCATATGACGTCGACGCGTCTGCAGAA
>sig_2305
TCGTTCAGCTTTCTTGTACAAAGTGGTTGATAACAGCATGGTGAGCAAGGGCGAGGAGCT
>sig_2306
CAGGCCCAGCGCCAGCAGGAACGCGGGCGCGCACATTTCCCCGAAAAGTGCCACCTGGAT
>sig_2307
TCTGATCCTCTACGCCGGACGCATCGTGGCCGGCATCACCGGCGCCACAGGTGCGGTTGC
>sig_2308
GCCGGGCCTTTCTTTATGTTTTTGGCGTCTTCCATGGACCTGCATATAACCTGCATATAA
>sig_2309
GCACAAGGCCCTTAATTTTCCAATAACCTAGTATAGGGGACATAATCACCACTTTGTACA
>sig_2310
ACAAAAGACACTATTACAAAAGAAAAAAGAAAAGATTATTCGTCAGAGAATTCTCTGACG
>sig_2311
CAGCAAATGGGTCGCGGATCCGGCTGCTAACAAAGCCCGAAAGGAAGCTGAGTTGGCTGC
>sig_2312
ACTTTGATATCGACCCAAGTACCGCCACCTAACAATTCGTTCTAGCTAGAGTCGATCGAC
>sig_2313
TGAGCACTTTTCGACCGAATAAATACCTGTGACGGAAGATCACTTCGCAGAATAAATAAA
>sig_2314
TGGCCATTCTCATCGTGAGCTAGCGGATCTCGACCAATTCTCATGTTTGACAGCTTATCA
>sig_2315
GCTACCAGGACCCGTTACCCTGCAGCTGGCTTCTGTTTGCGATCCAGGCTACATCGGTTC
>sig_2316
GACCATGATTACGAATTCGCGCGACCGGATCCGGGCAACGTTGTTGCCATTGCTGCAGGC
>sig_2317
TGTTAGATCTTCTAGAGTTAACGAATTCCCGATCTAGTAACATAGATGACACCGCGCGCG
>sig_2318
CCGACGCCGCGCACCCGGGTTACTCTAGAGTCGGGGCGGCCGGCCGCTTCGAGCAGACAT
>sig_2319
GACACCGACGAAGGAGTTGATCCCCTGCGCCATCAGATCCTTGGCGGCAAGAAAGCCATC
>sig_2320
ACTAGTTCATCCTCGAGATCTAAGCTTGGATCCGCGGCCGCTACGTAGAATTCCCATGGC
>sig_2321
AACCCTAAAGGCTTAAGTAGCACCCTCGCAAGCTCGGGCAAATCGCTGAATCGAACGCCA
>sig_2322
GGCGCTGGCAAGTGTAGCGGTCACGCCTGCGCGTAACCACCACACCCGCCGCGCTTAATG
>sig_2323
ATCCACTAGTTCTAGAGCGGCCGCCACCGCGGTGGAGCTCGAATTGACGCGTCGAATTAA
>sig_2324
GATAATGCCGACTGTACTTTTTACAGTCGGTTTTCTAAAACGATACATTAATAGGTACGA
>sig_2325
TGATGACGATGACAAGCTGGGAATTGATCCCTTCACCATAGATCCCGTCGTTTTACAACG
>sig_2326
AAACTACCGCATTAAAGCTAATCGATGATAAGCTGTCAAACATGAGAATTACAACTTATA
>sig_2327
CTCCGCGTCTTTTTTTGAGCTTTTTCGATGGGGATCCGCTGCCTCGCGCGTTTCGGTGAT
>sig_2328
ATCCAGTGATTTTTTTCTCCATTTTAGCTTCCTTAGCTCCTGAAAATCTCGCGACGGATC
>sig_2329
CATAACTCACCAGTCACAGAAAAGCATCTTACGGATGGCATGACAGTAAGAGAATTATGC
>sig_2330
GCACATCCACGGCCCCAGCTCACAATTCCAGTCAAAGTCATGCGGCCTTGGAGGGAACAG
>sig_2331
AGCATGACTTCCTCTGTTCTCCTAGACCTCGCAACCCTCCGCCATAACCTCACCGAATAA
>sig_2332
GTGGTATGAAAGCTAAACCGTACTCCCAAATATCCTCTTTTAAAGATCTGATCATAGACG
>sig_2333
GAAACAGACCATGGCTGGTGACCACGTCGTGGAATGCCTTCGAATTCAGCACCTGCACAT
>sig_2334
CGACTCACTATAGGGATCCTTTAGTGAGGGTTAATTGCGGCCGCGAATTCTTGAAGACGA
>sig_2335
TTGGGGCCTCTAAACGGGTCTTGAGGGGTTTTTTGCTGAAAGGAGGAACTATATCCGGCA
>sig_2336
GCTACAGGCTACAAGATTCTGACCTTCCCCAAATTGTTCCTGGGGTAACATCACTATTGT
>sig_2337
CAGTGCCAAGCTTGGGCTGCAGGTCGACTCTAGAGGATCCCCGGGCGAGCTCGAATTCGT
>sig_2338
GTTCGCCAGTTAATAGTTTGCGCAACGTTGTTGCCATTGCTGCAGTCACTGCCCGCTTTC
>sig_2339
ACTCCGCCCAGTTCCGCCCATTCTCCGCTCCATCGTTCAGATCCTTATCGATTTTACCAC
>sig_2340
TGGCTAGAATCGAGACCGAGGAGAGGGTTAGGGATAGGCTTACCGAGCTCCGATCGAGGC
>sig_2341
GCCACTTGCATCGATGAATTGATCCGAAGTTCCTATTCTCTAGAAAGTATAGGAACTTCG
>sig_2342
TTCAACTTCCCTGAGCTCGAAGACGCCAAAAACATAAAGAAAGGCCCGGCGCCATTCTAT
>sig_2343
GTGGGGATCCTACCAACCGGCACGATTGTCCAGCCCACAACAGCATCGCGGTGCCACGTG
>sig_2344
GCTACGTAGAATTCCCATGGCGTGATGGTGATGGTGATGGCCCATATGCGCTCCCTTCTC
>sig_2345
TGAGCTAACTCACATTATGAGCAAAAGGCCAGCAAAAGGCCAGGAACCGTAAAAAGGCCG
>sig_2346
TGAATGGCGAATGCTGGATTAATGAATCGGCCAACGCGCCGGGAGAGGCGGTTTGCGTAT
>sig_2347
TGCAGAAGCCAGTTACCTTCGGAAAAAGAGTTGGTAGCTCTTGATCCGGCAAACAAACCA
>sig_2348
CGTTGTTGCCATTGCTGCAGGTCGACGGATCCGGGGAATTCCCGGGGATCCCGTCGTTTT
>sig_2349
CCTCCCCGCCTGGGTACCGATGACAGAGTTAGAAGATCGCTTCAGGAAGCTATTTGGCAC
>sig_2350
CGCCGCAGCCGAACGACCGAGCGCAGCGAGTCAGTGAGCGAGGAAGCGGAAGAAGCATTC
>sig_2351
ATAGCATACATTATACGAAGTTATCAGTCGACACCATGGTGAGCAAGGGCGAGGAGCTGT
>sig_2352
GCCCTGAGTGCTTGCGGCAGCGTGAAGCTGATCTCGATCCCGCGAAATTAATACGACTCA
>sig_2353
GCTTTATTGCTTAATTTTGCTAATTCTTTGCCTTGCCTGTATGATTTATTGGATGTTAAT
>sig_2354
GTAAGCTTATCGATGATAAGCTGTCAAACATGAGAATTCTTGAAGACGAAAGGGCCTCGT
>sig_2355
GGCGCGCCGGATCCAGATCTAAGCTTAATTAATTTAAATGAATTCGCGGCCGCAAGGATC
>sig_2356
AGACAGTTTCCATGGTCTGTTTCCTGTGTGAAATTGTTATCCGCTCACAATTCCACACAT
>sig_2357
ACTAATAATGACTAGTCAGCTGATCCGGCTGCTAACAAAGCCCGAAAGGAAGCTGAGTTG
>sig_2358
CCCCTACCCGGTAGGGCGCGCCGGGATCCCTAGAGGTACCCTAGAAAGCTTCCTAGACCG
>sig_2359
ACCGAGCTCGCACGAACCCAGTTGACATAAGCCTGTTCGGTTCGTAAACTGTAATGCAAG
>sig_2360
CGAGCTGTACAAGACTAGTTCTAGAGAATTCATCGATGAAAAGAGAAGATGGAAAAAGAA
>sig_2361
AGGTCGACTCTAGAGGATCCCCGGGCGAGCTCGAATTCGAGCTCGCCCGGGGATCTCAAT
>sig_2362
TGATGCGGTGTGAAATACCGCACAGATGCGTAAGGAGAAAATACCGCATCAGGCGCTCTT
>sig_2363
ACTATTTTGATTAGGGATCCTCTAGAGTCGACCTGCAGGCATGCAAGCTTTCGCGAGCTC
>sig_2364
CGCACTTCCTGTTTTGGCCAATCAAAGGGTCTTAGAGCCATGGAAGCACCTTGTGGGATC
>sig_2365
TCTCATGTTTCTCATGTTTGAACAATAAAATTAATATAAATCAGCAACTTAAATAGCCTC
>sig_2366
TCCATCAGGGTGGTCAGCCCCTGTGGCATGTGCAGAGAGCTCATCTCTGACTATGCTCCT
>sig_2367
AGTCTTATGAGCAGCGGGCCGCTGTCCTGAGCGTCCGGGCGGAAGGATCAGGACGCTCGT
>sig_2368
AGAGACTGGTGATTTTTGCGGACTCCGGTCGGCATCTACTCTATTCCTTTGCCCTCGGAC
>sig_2369
CTAATTAAGCTTGGCTGCAGGTCGACCCGGGGTACCGAGCTCGCATGCGGATCCGTATGG
>sig_2370
CAAGCTTGCATGCCTGCAGGTCGACTCTAGAGGATCCCCGGGTACCGAGCTCGAATTAGT
>sig_2371
TCAGGAAAATTTTTCTGTATAATAGATTCATAAATTTGAAGCTTTAATGCGGTAGTTTAT
>sig_2372
ATCAGATAACGAAAAAAACGGCTTCCCTGCGGAGGCCGTTTTTTTCAGCTTTACATAAAG
>sig_2373
GAATTCAGATCTGAATTCTTGAAGACGAAAGGGCCTCGTGATACGCCTATTTTTATAGGT
>sig_2374
CACCGATGATAAGCTGTCAAACATGAGAATTCGTAATCATGGTCATAGCTGTTTCCTGTG
>sig_2375
CAAGCTTGCATGCCTGCAGGTCGACTCTAGAGGATCCCCGGGTACCGAGCTCGAATTCAC
>sig_2376
CAGTCACGACGTTGTAAAACGACGGCCAGTGAATTCGAGCTCGGTACCCCCGGTCCGGAT
>sig_2377
CCTAGAGCCCCAGCTGCGCAGATCTGCTATGGCAGGGCCTGCCGCCCCGACGTTGGCTGC
>sig_2378
CACCAAGGTAGTGGGCAAAGAACAAAAACTCATTTCTGAAGAAGACTTGTGAGTCTAGCT
>sig_2379
GCGTCGTCGCGGGACGAACAGCGATGTCAGCAGTCCAGCCAGGATGAGGACGGCGAACAC
>sig_2380
CAAGGAACGCCCCGTCGTGGCCAGCCACGATAGCCGCGCTGCCTCGTCCTGCAGTTCATT
>sig_2381
CAGTTCCAACGCTTGTGGATCCCCGCCCACTGCATCAACAGCGATTTCCCAGGGTGCACG
>sig_2382
CGCCCCGGAAGACCCCGAGGATGTCGAGCACCACCACCACCACCACTGAGATCCGGCTGC
>sig_2383
TCGTCGTCGGTACCCAGATCTATGGCCTGTGTGGCCCAGATCCGATTTTGGAGGATGGTC
>sig_2384
AGAAGGAGATATACATATGGCTAGCAAAGGAGAAGAACTTTTCACTGGAGTTGTCCCAAT
>sig_2385
CAGTTGGGTGCCCGAGTGGGTTACATCGAACTGGATCTCAACAGCGGTAAGATCCTTGAG
>sig_2386
TTCTGAGCGGGACTCTGGGGTTCGAAATGACCGACTAGACAGTCGGCACAAGGGAAACGG
>sig_2387
GTGGAGGTCACCACGATGGGGGTGTGCAGAGGCTCTTCCCCGTAGAAACCACCCCCGGCG
>sig_2388
GGGACGTCGCCATGGCCGCAAAGGCAGAATGCGCCGCCGCCGCCAAAAGCACATATAAAA
>sig_2389
AGATAAGCTTGCATGCCTGCAGGTCGACTCTAGAGGATCCCCGGGTACCGAGCTCGAATT
>sig_2390
TTTTTGTACAAACTTGTGATAACAGCTTTGTATAGTTCATCCATGCCATGTGTAATCCCA
>sig_2391
GTGTGTGTGTGTGTGTGTGTGTGTGTGTGTGTGTGTGTGTGTGTGTGTATGTGTGTGGGA
>sig_2392
CTTAAGCGCGGTAACACCCCCTGGGACACGGGATGCTCCAAAATGGCTTGTGGCCCCTGC
>sig_2393
CAGGACGGACCATATTTATAGGTGTAATTTATGTAGCTGTAATTTTTACCTTATTAATAT
>sig_2394
GCGGCCGCACCGGTACCATGGATCCTCGAGGCGCGCCAGATCTAGACGTACGTGGCCAAT
>sig_2395
AGAGTTTTACGTTGTTTCGCTATCATTGCCATTTCCCAACGCGTCGCCACGTAATAAATA
>sig_2396
TGGTACCAGCTGCAGATCTCGAGCTCGGATCCGACCCATTTGCTGTCCACCAGTCATGCT
>sig_2397
AAGCTTGCATGCCTGCAGGTCGACTCTAGAGGATCCCCGGGTACCATGGGCCCGCGGCCG
>sig_2398
AATTCGGATCCGACCCATTTGCTGTCCACCAGTCATGCTAGCCATGGTATATCTCCTTCT
>sig_2399
TAAGCGATCTAGGTGCTCCACTTAGATCTCTGAGGTCTGCCTCGTGAAGAAGGTGTTGCT
>sig_2400
GGGCGACTCAGTCAATCGGAGGACTGGCGCCCCGAGTGAGGATGCATCTCTGCTTATATA
>sig_2401
TTTTACTGTTTTCGTAACAGTTTTGTAATAAAAAAACCTATAAATACGGATCCGGTTATT
>sig_2402
AGGCCCTTTCGTCTTCAAGAATTCCCCATGAATTCATGGGGGATCCCGTCGTTTTACAAC
>sig_2403
CCCCGAAGCAGGGTTATGCAGCGGAAAGTATACCTTAAGGAATCCCCTGATACCGCTCGC
>sig_2404
GTGACGACGTTTCGTACCAGCACCTTTTGCCCACCGCCCGCGTCAGCTTCGACTGGCGCG
>sig_2405
CGTGAGAATCTTTATTTTCAGGGCGCCATGGGTAAAGAGAAGTCTCACATTAACGTTGTC
>sig_2406
CCTCGAGATCTAAGCTTGGATCCGCGGCCGCTACGTAGAATTCCCATGGCCGCTCCCTTC
>sig_2407
CCCCCGGCACCATGACTGCTGTCTGCTTGGGCTCCAGAGAAGGGCGGGTGGAGGCTGGAA
>sig_2408
TAATGTCATGATAATAATGGTTTCTTAGACGTCACCTAAGCAGGCCCATAGCTTCCTGTT
>sig_2409
TTGTTCGGGCCCAAGCTGGCGGCCGCCGCGGCTCGAGGTACCGATCCGAGACGGCCGGCT
>sig_2410
TTCTGCACTTTAAGCCAGATGCCCATCGCGATTCGTAGAGCCTCGTTGCGTTTGTTTGCA
>sig_2411
CATACTAGTTTGTTCAGCGGTTTCAGCCTCCAACTCAGCTTCCTCTTCGGCTTTGTTAGC
>sig_2412
GCCTGCCAGGGCGTGGGCGGCCCGGGCCACAAGGCCCGCGTGCTGGCCGAAGGCCATGTC
>sig_2413
TCCTCTAGAGTCGACCTGCAGGCATGCAAGCTTGGGGGATCGATCCCGTCGTTTTACAAC
>sig_2414
GACGACCATGGAATTCGGTACCAGATCTAGAGTCGACTGCAGCCCGGGTGATTGATTGAC
>sig_2415
ATTAAACCCCGTTAAATTGATATCATCCTTATTTAATAAAGATTAAAACTAGTAATATCT
>sig_2416
TCATCGGCATAGTATATCGGCATAGTATAATACGACTCACTATAGGAGGGCCACCATGGC
>sig_2417
TGTTTGAGTACCAAGCTTAACTAGCCAGCTTGGGTCTCCCTATAGTGAGTCGTATTAATT
>sig_2418
CTGATTAAGCATTGGTAATGAGGATCCCCCTCAAGTCAAAAGCCTCCGGTCGGAGGCTTT
>sig_2419
TTTTCGCGAATAGGAATTCCTAAACCTTTCCGGTCGCGGCGATAAAGACATCTTCACCGT
>sig_2420
GAGAGAGAAAAACAAACAGCTCCTGGAGCAGGGAGAGTGCTGGCCTCTTGCTCTCCGGCT
>sig_2421
GAAGAGCCTCATTCACGATATCCTTCAGGCGCTGAGGTCTGCCTCGTGAAGAAGGTGTTG
>sig_2422
AGCTTGTGTTTGTGACGGTGGTTGTGAGCCATATTATATCTCCTGCTTAAAGTTAAACAA
>sig_2423
TTTTTGGGAATTCGAGCTCGGTACCCAGTTCGTCGATGGGTTCGGGAATGCAGGATATTC
>sig_2424
ACCAGAAATAGAAAAACTAGGCGTTGTATGTGCCACGCGCCTAGTTTTTGGGTTACTTCT
>sig_2425
TGGTTTATTTAATCATCAGGGACTCCCAAGCACACTAGAGTCGACTAGTACGCGTTATTT
>sig_2426
CAAGCTTGCATGCCTGCAGGTCGACTCTAGAGGATCCCCGGGTACCGAGCTCGAATTCTG
>sig_2427
CGGGGAGTACGTGAACATCCGCACAGGGATGCCCTGCCACTTGCACCCCACCAGCTCCCT
>sig_2428
ATAACATGTATTCACGAACGAAAATCAAGCTTAAGATCTGATCTGCCATTAAGTCTGGTT
>sig_2429
TTTTATCTGAATTCTAGCCAGATCCCCGGGCGAGCTGCGGCCTGATTTATGCTGGTTACT
>sig_2430
GCCAAGGACGGATCCTCTAGAGTCGGCATTTGAGAAGCACACGGTCACACTGCTTCCGGT
>sig_2431
AGTGCCACCTGACGTCCACATATACCTGCCGTTCACTATTATTTAGTGAAATGAGATATT
>sig_2432
GCATGCAAGCTTCCAAAGCTCCCCCGCCGTCGTTCAATGAGAATGGATAAGAGGCTCGTG
>sig_2433
GACCGCGGATCCCCGGGTTTAAACTAGTCGCGAGGCCTGCGGCCGCAGATCTAGATCCAA
>sig_2434
GTTGACACTGGCGGCGACAAGATCGTGAACAACCAAGTGACCGCGGATCCCCGGGTTTAA
>sig_2435
AGACTTAAAATATAAAAAAATAGACTTGTTATACAGAGTTGATATAAAACTGAAAAAAAA
>sig_2436
ATAATTTTGTTTAACTTTAAGAAGGAATTGCCCTTATGGGGGGTTCTCATCATCATCATC
>sig_2437
AAGCTTGCATGCCTGCAGGTCGACTCTAGAGGATCCCAGGGTTCCGGTGGAAAAAATGAG
>sig_2438
TGTGGAAATGTTCTATTTTAGAAACAGGGGAATTGCTTATTAACGAAATTGCCCCAAGGC
>sig_2439
GAACTCGGTGTTAGGAAACTTCTTAGCGCCCTCCACGATGGCGTTAGAGAAGAAGCCGGG
>sig_2440
AAACAGCCAAGCTTGCATGCTCGAGTACGTATTATTAGTGGTGGTGGTGGTGGTGCTCAG
>sig_2441
CAGTGCCAAGCTTGCATGCCTGCAGGTCGACTCTAGAGGATCCGGCCCCGCCCAGCGTCT
>sig_2442
GCCGCCCATGGAGATCTCTACTAGTACGCGTTGGATCCCCGGGTACCGAGCTCGAATTCA
>sig_2443
ACGGAAATGTTGAATACTCATACTCTTCCTTTTTCAATGACAAGAGAGAATAACATGACT
>sig_2444
GATGTCGACCCGGGAATTCCGGACCGGTACCTGCAGGCGTACCAGCTTTCCCTATAGTGA
>sig_2445
GCCGCCCATGGAGATCTCTACTAGTACGCGTTGGATCCCCGGGTACCGAGCTCGAATTCG
>sig_2446
TGCTGGAATTCGCCCTTAAGGGCGAATTCTGCAGATATCCATCACACTGGCGGCCGCTCG
>sig_2447
CTTCTCGTCACTAGTTTGTTCAGCGGTTTCAGCCTCCAACTCAGCTTCCTCTTCGGCTTT
>sig_2448
GGTCGACTCTAGAGGATCCCCGGGTACCGAGCTCGGATCGTTCAAACATTGGCAATAAAG
>sig_2449
TGAATTACAACAGTACTGCGATGAGTGGCAGGGCGGGGCGTAAGGGCGAATTCGGTAAGC
>sig_2450
GGCTATCCTTCCGGCCCTCCTGCCTTGCAAAGGTGAAGAAGGTGGTGACCACGGTCTCAA
>sig_2451
CTCCGCCATAACCTCACCGAATTCTAATGTGAGTTAGCTCACTCATTAGGCACCCCAGGC
>sig_2452
CGGATCCGAACGCCAGCAAGACGTAGCCCAGCGCGTCGGCCAGCTTGCAATTCGCGCTAA
>sig_2453
ATCTAGAGGGTATTAATAATGAAAGGGGGAATTCCAAGCTTGGATCCGGCTGAGCAACGA
>sig_2454
GCCTGAGGCTGGACGACCTCGCGAGTTCTACCGGCAGTGCAAATCCGTCGGCATCCAGGA
>sig_2455
TACAATTTCGCCATTCGCCATTCAGGCTGCGCAACTGTTGGGAAGGGCGATCGGTGCGGG
>sig_2456
TATTGGGCGCTTACTGCCCGGGCGACGCGTTGCTAGCTCCGCTGCCACCGGGCCCTACCG
>sig_2457
CCGTGCCGGTTGTGAAGAAAAAGTGAATGATGTAGCCGTCAAGTTGTCATAACAACTTTT
>sig_2458
GTACCGGAATGCCAAGCTTACTTAGATCTCGAGCTAGCACGCGTAAGAGCTCGGTACCTC
>sig_2459
CCGCCGCCACCGGAGCCGCCGCCGGGCCCGGATCGTACGAAGACGGCCTGCGCAACGGTA
>sig_2460
TGCTAACTCTCTGCCTTGCTTGTACGATTTATTGGATGTTAACGCTACTACCATTAGTAG
>sig_2461
AGGGCTTTACTAAATTCTCTTTTAAAAGAACTTTGTAAAGCCCTAATATTTTTACGATCC
>sig_2462
TCCGAGGGCAAAGGAATAGAGTAGATGCCGACCGGGATCTGCGATGAGCTAAGCTAGCTA
>sig_2463
TGGTTGTGAGATCTGGTACCCGGGGAATTCACTCGAGGAAGCTTGTCATCGTCGTCCTTG
>sig_2464
GCTTCCGGCTCGTATATTGTGTCGAGGTACCTCTAGATAAGGAGGAAAAACATATGCTGG
>sig_2465
TCCATGAAAATTCTATTTCAAGGAGACAGTCATAATGAAATACCTATTGCCTACGGCAGC
>sig_2466
TGAAGCTTTAATGCGGTAGTTTATCACAGTTAAATTGCTAACGCAGTCAGGCACCGTGTA
>sig_2467
GATTACGCCAAGCTTGCATGCAGGCCTCTGCAGTCGACGGGCCCGGGATCCGATATCTAG
>sig_2468
AGCGGTAATGCATCGATACCTTTAAAAAAGCCGCCCGCACCTTCGGCATAATTACGTGCG
>sig_2469
GACCCAGGACTCCTCCCTGCAGGACGGCTCCTTCATCTACAAGGTGAAGTTCATCGGCGT
>sig_2470
TCTTTCCGCCTCAGAAGGTACCGCGGTTAATTAATCGCGACGTACGATTTAAATTAACCC
>sig_2471
CGAATAGCTTCTTCCGCTTCCTCGCTCACTGACTCGCTGCGCTCGGTCGTTCGGCTGCGG
>sig_2472
CGGGATCACTCTCGGCATGGACGAGCTGTACAAGGCTTAGAGCTCGAATTTCCCCGATCG
>sig_2473
GCCAACTCAGCTTCCTTTCGGGCTTTGTTAGCAGCGGATCCACAGGACGGGTGTGGTCGC
>sig_2474
AAAGCCCGAAAGGAAGCTGAGTTGGAGGCTGAAACCGCTGAACAAACTAGTGACGAGAAG
>sig_2475
TTAGCGAGGTGCCGCCGGCATGCGGCCGGTACCGGATCCCGGGAGCTCCGGAGATCTTCG
>sig_2476
CGCGGGATCGAGATCATGCATGAGATTATCAAAAAGGATCTTCACCTAGATCCTTTTAAA
>sig_2477
TGCCCGGAATTCGAGCTCGGTACCCGGGGATCCTCTAGAGTCGACCTGCAGGCATGCAAG
>sig_2478
GGCCTGTCGCTTGCGGTATTCGGAATCTTGCACGCCCGCCGGCGGCACCTCGCTAACGGA
>sig_2479
GTGATCGACATGCCCGCCGTGACCGTCGAGAACCCGCTGACGCTGCCCCGCGTATCCGCA
>sig_2480
GGTCGACTCTAGAGGATCCCCCCGAATTCGGGGGGATCTCAATCTGGCGGCTGGTGGCAT
>sig_2481
TGTCAAAAATAATAATAACCGGGCAGGGGGGATCCGTCGACCTGCAGGCATCGTGGTGTC
>sig_2482
TTATAATGCCAACTTTGTACAAGAAAGCTGTCTACCAATGCTTAATCAGTGAGGCACCTA
>sig_2483
ATTTTACCAACAGTACCGGAATGCCAAGCTTTTTGCAAAAGCCTAGGCCTCCAAAAAAGC
>sig_2484
CCGCTACGCGCAATTAACCCTCACTAAAGGGAACAAAAGCTGGAGCTCCACCGCGGTGGC
>sig_2485
GCCAAGCTTGGGCTGCAGGTCGACTCTAGAGGATCCCCGGGCGAGCTCGAATTCGAGCTC
>sig_2486
CTGCATCATCGCATCTGTTATACGACGAGCATTGACTTTTAAAAAAGGATTGATTCTAAT
>sig_2487
AGTTGGAATTCATTATTTGTAGAGCTCATCCATGCCATGTGTAATCCCAGCAGCAGTTAC
>sig_2488
CCGGGGATCCTCTAGAGTCAATCCGGATGAAGCCGGGCGTTAGACCTGCAGGCATGCAAG
>sig_2489
TTCATTTGGAGAGAACACGGGGGACTCTAGAATGAGCATGGCTAGCATGACTGGTGGACA
>sig_2490
TTCCCCGGGCTCGAGAACATATGGCCATGGGGATCCGCGGCCGCAATTGTTAACAGATCC
>sig_2491
TGGATGCGCCTCCTGCCCCTGCTGGCGCTGCTGGCCCTCTGGGGACCTGACCCGGCCCAA
>sig_2492
ACGGGGATTTCCAAGTCTCCACCCCATTGACGTCAATGGGAGTTTGTTTTGGAACCAAAA
>sig_2493
AGCGCCTCCCCTACCCGGTAGGGCGCGCCGGGATCCCTAGAGGTACCCTAGAAAGCTTCC
>sig_2494
GGAATTGTGAGCGGATAACAATTTGTGGAATTCCCGGGAGAGCTCGATATCGCATGCGGT
>sig_2495
AGATCGCTTAAATCCTGGCCGCGACAGGCGTGAGTCGGGAAAACTAAAGTGGCTCTTCCT
>sig_2496
TCACTATAGGGAGACCGGCCTCGAGCAGCTGAAGCTTGCATGCCTGCAGGTCGACTCTAG
>sig_2497
TCCCGGGAATCTGGCCGCGGCCGCAAGGCCTGATATCTCTAGACCGCGGCTCGAGCCTCT
>sig_2498
CGATTACGCGCCAATGCGCCCTTCCTTCTTAAAGCTTTCCATTACGCGTTGATAAATCTC
>sig_2499
TAACCCTCACTAAAGGGAACAAAAGCTGGAGCTCATCGATTCTAGACTCCCTCCCCCCCC
>sig_2500
GCTTTAATACGACTCACTATAGGGAGATGTTAACCGCGGTCCCTAGGCCGGCCGCTAGCC
>sig_2501
CGCAACACCAGGTGCAGGGTGGACTCTTTCTGGATGTTGTAGTCTGAGAGAGTGCGGCCA
>sig_2502
CACCGTCATCACCGAAACGCGCGAGGCAGACCATGGTCTGCGGTAAAGCTCATCAGCGTG
>sig_2503
GTCAGGGTCTCATCAAGATCGGGGATCTCGAGCTCATCGAAGGTCGCGAAAGCTTCAGCT
>sig_2504
ACCGTTGAGGTCTTCCTCACTGATCAATTTCTGTTCTCCATTCAAGTCCTCTTCAGAAAT
>sig_2505
AGAAACTTTATTGCCAAATGTTTGAACGATCGGGGAAATTCGAGCTCTAAGCGGATCCAC
>sig_2506
TCATGCATTACATGTTAATTATTACATGCTTAACGTAATCAACAGAAATATATATGATAA
>sig_2507
TCCATCACACTGGCGGCCGCTCGAGCATGCATCTAGAGGGCCCAATTCGCCCTATTCGAA
>sig_2508
ATTATCCAACAGAAAACGATTTTCAAAGGTTCACTGAATCAAAGTGTATATAACACTATG
>sig_2509
GAAATTAAAGAGCAATTCTCCTGTTTTTCTCAAGGCAGTCCAATTCAATTACATTTAACT
>sig_2510
CTATACGAAGTTATAAGCTTGTCGACCACCTTGTCATCGTCATCTCCACCGTTGTGATTA
>sig_2511
GCTGGCTTATCGAAATTAATACGACTCACTATAGGGAGACCGGAAGCTTGGGCTGCAGGT
>sig_2512
GTCATGCTAGCCATGCTCATTCTAGAGTCCCCCGTGTTCTCTCCAAATGAAATGAACTTC
>sig_2513
ACTCTAGAATGAGCGGGTTAATTAACGGTGAACAAAAGCTAATCTCCGAGGAAGACTTGA
>sig_2514
GTCATATGGATCCGATATCGCCGTGGCGGCCGCTCTAGCCTGGTATGAGTCAGCAACACC
>sig_2515
AAAGTAGAACAACTGTTCACCGTTAAATATCAAAGGGAAAACTGTCCATATGCACAGATG
>sig_2516
CCTACAGCATCCAGGGTGACGGTGCCGAGGATGACGATGAGCGCATTGTTAGATTTCATT
>sig_2517
GTTCTTATCGATGAGCTCGCACGAACCCAGTTGACATAAGCCTGTTCGGTTCGTAAACTG
>sig_2518
CCACACTACCATCGGGGGCCATCGCCACGAACCCAGTTGACATAAGCCTGTTCGGTTCGT
>sig_2519
GGACCCCCTGTCGCAAGCTTCCGGCTCCGCCGGTTCCGCCGGCTCAGCTTCGAAAGGAGA
>sig_2520
TTATTGCCCGGGGATGGGGAGTAAGCTTATCGATGATAAGCTGTCAAACATGAGAATTCT
>sig_2521
ACTCCTTCGTCGGTGTCGTCGCCGGATGGTCTGCGGTGGTGCTCAGCGTGGAGACGCGCA
>sig_2522
GCTTGGCGTAATCGCTAGCGGATCTGACGGTTCACTAAACCAGCTCTGCTTATATAGACC
>sig_2523
TTGCTGGCCTTTTGCTCACATGATTCTGAAATGAGCTGTTGACAATTAATCATCGGCTCG
>sig_2524
ATCTTTGAGCGCTGAGGTCTGCCTCGTGAAGAAGGTGTTGCTGACTCATACCAGGCCTGA
>sig_2525
GGAAGTCAACCTGAGCTTAGAGCTCGAATTTCCCCGATCGTTCAAACATTTGGCAATAAA
>sig_2526
CCCCTTTTTTATTTTAAAAATTTTTTCACAAAACGGTTTACAAGCATCGAGCTCCATGAG
>sig_2527
AACTACCGCATTAAAGCTTATCGATGATAAGCTGTCAAACATGAGAATTCCGGATCCGGA
>sig_2528
TCTAGAGAATAGGAACTTCGGAATAGGTACTTCAAGATCCCCAATTCGAGCTCGATCGTC
>sig_2529
CGTCGGCTACAGCCTCGGTGGGGAATTCACTGGCCGTCGTTTTACAACGTCGTGACTGGG
>sig_2530
AAGGGAAAGAAGCCTAGTCCCCACAAGCCCTCAAGGGCTCCCTCCGGCATCGCCCTTGAC
>sig_2531
ATATTTGTCTAGGGAGATCAGCCTGCGGGTCACGTGCAGGCACCGGTGCGGCCGCAAAAG
>sig_2532
AGCTGTACGCCGAGTGGTCGGAGGTCGTGTCTACGAACTTCCGGGACGCCTCCGGGCCGG
>sig_2533
CTTTCTATTCTCACTCGGCCGATATGAAAATCGAAGAAGGTAAACTGGTAATCTGGATTA
>sig_2534
GGGATCCGCTCTTCGTTATTTGTATAGTTCATCCATGCCATGTGTAATCCCAGCAGCTGT
>sig_2535
TGCTGGAAGGTGGACAGCGAGGCCAGGATGGAGCCGCCGATCCACACGGAGTACTTGCGC
>sig_2536
TCATACGCGCATTCCCTGTTCCTGCCAGTTCTGAATGGTACGGATACTCGCACCGAAAAT
>sig_2537
ACAAGAAAGCTGGGTCGGCGCGCCCACCCTTTTAGACTCGAGCGGCCGCTTTTTGACACC
>sig_2538
CCGCGGGTCGACGACGCGTGGATCCACGGCCGGCTGGGCCACGTGAATTCAGCTTCAGCC
>sig_2539
TGTATGCATTAACTTTATAAGGAGGAAAAACATATGGGGGACCGCGAGCAGCTGCTGCAG
>sig_2540
TGGCTCCGGTATTGAGGGACGCGGGTCCATGGCGATATCGGGGATCCGAATTCTGTACAG
>sig_2541
CCGATACAATTAAAGGCTCCTTTTGGAGCCTTTTTTTTTGGAGATTTTCAACCTCGAGCA
>sig_2542
TTACCTTGTCTACAAACCCCTTAAAAACGTTTTTAAAGGCTTTTAAGCGTCTGTACGTTC
>sig_2543
GATGACGATGACAAGCTTGAAGGTAAGCCTATCCCTAACCCTCTCCTCGGTCTCGATTCT
>sig_2544
TGTACAAACTTGTGATTAGAGCCTGCAGGCATGCAAGCTTGGCACTGGCCGTCGTTTTAC
>sig_2545
TTTCTCGACAGATCTCCCGGGCTGCATTAATGAATCGGCCAACGCGCGGGGAGAGGCGGT
>sig_2546
AGGCCGCGCTGGCCGCGATGCCCGCCGGGTCGGGACCGCTGCGCCCGGTTGACGTGCGCC
>sig_2547
CTTGGAGGAGGGTGCCAGGGGGAAGACCGATGGGCCCTTGGTGGAGGCGCGCCTGCAGCT
>sig_2548
CAACACCGATAATCTTGCAGTTTCCGTTGATAGGAGTCATAGGCCATGAAGGATTCAGGC
>sig_2549
TGTCAAGACCGACCTGTCCGGTGCCCTGAATGAACTCCAGGACGAGGCAGCGCGGCTATC
>sig_2550
TGGCCGAGGAGCAGGACTGACACGTGCTACGAGATTTCGATTCCACCGCCGCCTTCTATG
>sig_2551
TGGCATGTGGACTCTGCAGGGTCCCTAACTGCCAAGCCCCACAGTGTGCCCTGAGGCTGC
>sig_2552
TTCCTGTAGCCAGCTTTCATCAACATCGCGGCCGCCAACCCTACATTAACTTCTATCATC
>sig_2553
CGTTCAGCTTTCTTGTACAAAGTGGTTGATAACAGCATGGCTAGCATGACTGGTGGACAG
>sig_2554
GCTGCCGGATCCGGCTGCTAACAAAGCCCGAAAGGAAGCTGAGTTGGCTGCTGCCACCGC
>sig_2555
AATAAGTGATAATAAGCGGATGAATGGCAGAAATTCGCAAGCTAATTCGACGCGGCGCAG
>sig_2556
ACCGGATCCGTATTTATAGGTTTTTTTATTACAAAACTGTTACGAAAACAGTAAAATACT
>sig_2557
GATGCGGGGCCCTATATTGAGGACCTGGCGGGTCAGGGAGAACATGGTAATAGGATCTGT
>sig_2558
TTGCAGGCCATGCTGTCCAGGCAGGTAGATGACGACCATCAGGGACAGCAGGCCAGCAAA
>sig_2559
CTGATCATCGATGGGCCCATGGCTAGCGGCCGCACGCGTTCGCGACTAGTGCGCGATCGC
>sig_2560
ACGCCCCAGCACTCGTCCGAGGGCAAAGGAATAGAGTAGATGCCGACCGCGGGATCCACT
>sig_2561
TGCCTGCAGGTCGACTCTAGAGGATCCGAATTCTACGTAGTGTGCCGCACCCGGCCCGAG
>sig_2562
CTAGAGCGGCCGGCCGCCTACTACTACTAATGATGATGATGTCGACCCGGGAATTCCGGA
>sig_2563
ACAAAGTGGTTGATAACAGCATGGCTAGCATGACTGGTGGACAGCAAATGGGTGCTTAGA
>sig_2564
TAAAGCTCTGTTTCCTGTGTGAAATTGTTATCCGCTCACAATTCCACACATTATACGAGC
>sig_2565
TGTTCCACGATGGTGTAGTCCTCGTTGTGGGAGGTGATGTCCAGCTTGGTGTCCACGTAG
>sig_2566
TTTGAACGATCGGGGAAATTCGAGCTCTAAGCATGATGATGATGATGATGGCTGTTATCA
>sig_2567
AGCACCGCCGGACATCACGCGCGTAATACGACTCACTATAGGGCGAATTGGAGCTCCACC
>sig_2568
CCCTTTCGTCTTCAAGAATTCAGATCTGCGATAAGCTTGGCGATAAGCTTCTTGGATGCT
>sig_2569
GGGAAGAGAATTCGGATCCAGATCCACGCGGAACCAGCAGTTGCTCAGCGGTTTCAGCCT
>sig_2570
CGCGTGGAGCCACCCGCAGTTCGAAAAATAACACTAAGTGATTAACCTCAGGTGCAGGCT
>sig_2571
AGGGAATTCGAGCTCGGTACCCGGGGATCCTCTAGAGTCGATCGTTAACGCGTCGACGCG
>sig_2572
CCATCTGGCGGCATGAATAGTGTCATTCATGACGATCCAGTTCGATATTCAACAGACCGT
>sig_2573
ATCTTGCGGCCGCTTAGGCCACACGTTCAAGTGCAGCCACAGGATAAATTTGCACTGAGC
>sig_2574
AAGCTCCTTGCAGGCCAACCAGATAAGTGAAATCTAGTTCCAAACTATTTTGTCATTTTT
>sig_2575
CAGAAGTAACCTAGGATCCTCTAGGATCTGCATCGCAGGATGCTGCTGGCTACCCTGTGG
>sig_2576
ACCGTCGACGTCCTGCAGGCGCGCCTGTACAGAATTCGGATCCACGAGCTCGGACTCTTG
>sig_2577
GTCATCCACGTGATGGTGGTGGTGATGTGCCATGGTATATCTCCTTATTAAAGTTAAACA
>sig_2578
TTCCGCCCTCTCCGAATTCCGCCCTCTCCCTCCCCCCCCCCTAACGTTACTGGCCGAAGC
>sig_2579
ATCCGAATTCTACGTAGTGTGCCGCACCCGGCCCGAGGTTGTTGTTATTGTTATTGTTGT
>sig_2580
CGGTCGATCCCCGCATATATGAAGTATTCGCCTGCTAGCTGGCCAGGGCCCGATACGTCG
>sig_2581
GATAACTTCGTATAATGTATGCTATACGAAGTTATGCGGCCGCCATATGCATCCTAGGCC
>sig_2582
TCGAGATCCTAGAGCGCACGAATGAGGGCCGACAGGAAGCAAAGCTGAAAGGAATCAAAT
>sig_2583
AAAAAACCCCCCCCCCCCCCCCCCCTGCAGCGGCCGCTTCCCTTTAGTGAGGGTTAATGC
>sig_2584
CCCTCCCGTATGTAAGGATCCGGCTGCTAACAAAGCCCGAAAGGAAGCTGAGTTGGCTGC
>sig_2585
GTTAGGTACGTGACTTAAGGAGGCAAAATTCCATGTCGAAAGGAGAAGAACTTTTCACTG
>sig_2586
TATCGTCCATTCCGACAGCATCGCCAGTCACTATGGCGTGCTGCTAGCGCTAACCGTTTT
>sig_2587
CGACCCGGGGTACCGAGCTCGCATGCGGATCCCATGGTGATGGTGATGGTGAGATCCTCT
>sig_2588
AGGGCCTTGTGGGGTCAGTTCCGGCTGGGGGTTCAGCACCTGCATGATTATTGAAGCATT
>sig_2589
GCCGCCCCGGGTGGCTTCGGTCGGAGCCATGGGGTCGTGCGCTCCTTTCGGTCGGGCGCT
>sig_2590
GGCCAGTGAATTCCCCGGATCCGTCGACCTGCAGGTCGACGGATCCGGGGAATTCGTAAT
>sig_2591
GCCCTGAGAAGCCCGTGACGGGCTTTTCTTGTATTATTTTGAGTTTCCTTGCATGAATCC
>sig_2592
GGGAGAGCTGTAGCCTCAGGCCCAGCAGCAGCAGCAGCAGCAGCATGCAGGAAGCTTACT
>sig_2593
CACCGGCGCCTAAGCTTAGAGCTCGAATTTCCCCGATCGTTCAAACATTTGGCAATAAAG
>sig_2594
TAGCGAGGTGCCGCCGGCATGCGGCCGGTACCGGATCCCGGGAGCTCCGGAGATCTTCGA
>sig_2595
GTTTACAGTACGTAAATTTCTAGCTGTGTTGGTGTTGAGCGTGTTTCCAACTCACTCACC
>sig_2596
ACTTTATTGCCAAATGTTTGAACGATCGGGGAAATTCGAGCTCTAAGCATGATGATGATG
>sig_2597
GGTGCCTAATGAGTGAGCTAACTCACATTATGAGCAAAAGGCCAGCAAAAGGCCAGGAAC
>sig_2598
ACCCTCACTAAAGGGAGGAAAAGCTTATGCATGCCTGCAGGTCGACTCTAGAGGATCCCC
>sig_2599
ATCGCCGGGATCCGCCCGGGCTGGAATTCTAGAAGCTTCTGCAGAGCTCGGTACCAGATC
>sig_2600
TATGAATAAATTGCAGTTTCATTTGATGCTCGATGAGTTTTTCTAAGAATTCTCATGTTT
>sig_2601
GGAATTATATTCATCGTGACCTTCGGGCTGCCAACATTCTGGTGTCTGACACCCTGAGCT
>sig_2602
GCTTTATTTGTAACCATTATAAAGCTGCAATAAACAAGTTATCCTCGAGGAGCTCATGAG
>sig_2603
CTATGCCATCTATCAGTTTAAGAGTGACCGAAGCGCAAAAAATCGACCTTGAATACCGTT
>sig_2604
AGCGTGAAGCTAGCAGCACGCCATAGTGACTGGCGATGCTGTCGGAATGGACGATGTTAC
>sig_2605
GGATAACAATTTCACACACAGGAAACAGCTATGACCATGATTACGCCAAGCTTGGCTGCA
>sig_2606
GAGCGCTTTTGAAGCTGATGTGCTTAAAAACTTACTCAATGGAATAATTCTAGATGGGCC
>sig_2607
CCATATGGTCGACCTGCAGGCGGCCGCACTAGTGATTAATCCCGCGGCCATGGCGGCCGG
>sig_2608
CTGGGGTGCCTAATGAGTGAGCTAACTCACATTAATTCGGTGAGGTTATGGCGGAGGGTT
>sig_2609
AAGACCCGGGAAGAGAATTCGGATCCAGATCCACGCGGAACCAGCAGTTCGCCATTCAGG
>sig_2610
CCTTTTATTAATGATGATGATGATGATGAGAACCCCCCCCGGGAGCTCGCTCGAGTCGAC
>sig_2611
GGTGATGAGATCTGGATCCTCCCATGGTTAATTTCTCCTCTTTAATGAATTCTGTGTGAA
>sig_2612
TGCAACTTTCCTGTTTTCGCTTCAAGGGCCAGGGTGAGGTTTCCAGAGCCAGCATACTGA
>sig_2613
TCTAGAGTCGACCTGCAGCCCAAGCTTGGGTCTCCCTATAGTGAGTCGTATTAATTTCGA
>sig_2614
TTGGTGTATCAAATGATTCTTTATACCTCCCACTACTACTTGTGCTGTAGAATGTAGTTC
>sig_2615
AGGTACCGATCCGAGACGGCCGGCTGGGCCACGTGAATTCCTCGTTTCGAAATAGTTGTT
>sig_2616
GTGGGCCCCGGATCTTTGTGAAGGAACCTTACTTCTGTGGTGTGACATAATTGGACAAAC
>sig_2617
CTCGACCAGGATGGGCACCACCCCGGTGAACAGCTCCTCGCCCTTGCTCACCATGGTGTC
>sig_2618
TTTACGCATGAATTCCCATATGGTACCAGCTGCAGATCTCGAGCTCGGATCCATGGTTAA
>sig_2619
ATAACAGCGCTGCACTGAGCAGCGTAATCTGGAACGTCATATGGATAGGATCCTGCATAG
>sig_2620
GAGGCGCAGTTGGATCCCCGGGAATTCATCGTGACTGACTGACGATCTGCCTCGCGCGTT
>sig_2621
GCGTAATAAGGAGTCTTAACTGCAGCCCGGGGGATCCACTAGTTCTAGAGCGGCCCAATT
>sig_2622
GCTGGCTTAACTATGCGGCATCAGAGCAGATTGTACTGAGAGTGCACCAGCGGCCGCTAT
>sig_2623
CTGCAGCCAAGCTCGGATGAACAGGCAGACATCTGTGAATCGCTTCACGACCACGCTGAT
>sig_2624
TCCTCATTACCAATGCTTAATCAGTGAGGCACCTATCTCAGCGATCTGTCTATTTCGTTC
>sig_2625
GCTGCAGGTCGACTCTAGAGGATCCCCGGGCGAGCTCGAATTCCCGATAAGGCCCTTCGC
>sig_2626
CAGTCACGACGTTGTAAAACGACGGCCAGTGAATTCGTAATCATGGTCATAGCTGTTTCC
>sig_2627
TTGATTGATCAATCAATCACCGGATCCTCTACGCCGGACGCATCGTGGCCGGCATCACCG
>sig_2628
AAAGTGCGCGTGCAGCTGCCAGTGTTGATTCTCTTCGCCATTAAATGGGCGCCGTGCCAG
>sig_2629
AAACAGCTATGACATGATTACGAATTCGTTAACGAATTCTGCAGCGCTGCAGGATCCCCG
>sig_2630
GCCGAGGAGCAGGACTGATCATGATGATATATTTTTATCTTGTGCAATGTAACATCAGAG
>sig_2631
AAACGCCAGCAACGCGGCCCGAGATGCGCCGCGTGCGGCTGCTGGAGATGGCGGACGCGA
>sig_2632
GAACGATAGCGTCCGGACTCAGATCTGGATCACAAGTTTGTACAAAAAAGCTGAACGAGA
>sig_2633
GTTCGTAGCCTATGGGTTGTGAAATGACTGTTAAGAGTGGGGTGATGGTACCGTTTGTCA
>sig_2634
CAAAACCCACCGGGGCCGGCCATGTCTCCGGAGAGGAGACCAGTTGAGATTAGGCCAGCT
>sig_2635
GGCGGTGCTCAACGGGAATCCTGCTCTGCGAGGCTGGCCGATCAGATCCGTCGGCCGAGG
>sig_2636
AGTAACGTTAGGGGGGGGGGAGGGAGAGGGGCGGATCCCGGGCCCGCGGTACCGTCGACT
>sig_2637
GAAGGATCAGATCACGCATCTTCCCGACAACGCAGACCGTTCCGTGCTGTAGTGCCATTT
>sig_2638
CATTTTCATTTCCGGTTTCCTATAGGGCAACCAGGCTGTCCTTGCCGGCGCTTGTAACAC
>sig_2639
GGCTCTTAGGCGGCTCTTAAGCTTAAGCTTGGCACTGGCCGTCGTTTTACAACGTCGTGA
>sig_2640
AGCAGTCATGTTATTCTCTCTTGTCGACGGATCCCCGGGAATTCACTGGCCGTCGTTTTA
>sig_2641
GTACAGAATTCGGATCCACGAGCTCCGGACTCTTGTCGTCGTCATCAATCGTACCAGAAC
>sig_2642
ATAATTAATATTGTTATTTCATGTTCTACTTACGTGATAACTTATTATATATATATTTTC
>sig_2643
CATTAGTGTATCAACAAGCTGGGGATCCTAGAAGCTTATCGAATTCCTGCAGCCCTGGCG
>sig_2644
GGTCGGGATCCGGCTGCTAACAAAGCCCGAAAGGAAGCTGAGTTGGCTGCTGCCACCGCT
>sig_2645
CAGCAGCCAACTCAGCTTCCTTTCGGGCTTTGTTAGCAGCCGGATCCGCGACCCATTTGC
>sig_2646
CTGTCAAACATGAAGAATTAATTCTTGAAGACGAAAGGGCACGCGCCCTGTAGCGGCGCA
>sig_2647
CTTCTCGTCACTAGTTTGTTCAGCGGTGGCAGCAGCCAACTCAGCTTCCTTTCGGGCTTT
>sig_2648
AGTTTTATGCCTATGGTCGCTCCTACGATAACGACGACCATTGCCCAAGCGTAGCCTATG
>sig_2649
CTTAAGAAACTTTATTGCCAAATGTTTGAACGATCGGGGAAATTCGAGCTCTAAGCTTAG
>sig_2650
ATTAAAAACTGGTCTGATCGGATCCTAGAAGCTTATCGAATTCCTGCAGCCCTGGCGAAT
>sig_2651
TACGCCAAGCTATTTAGGTGACACTATAGAATACTCAAGCTTGCATGCCGGTCGACTCTA
>sig_2652
TCGAGATCTAAGCTTGGATCCGCGGCCGCTACGTAGAATTCCCATATGGTGATGGTGATG
>sig_2653
CAGGTCGAAGACGCCAAAAACATAAAGAAAGGCCCGGCGCCATTCTATCCGCTGGAAGAT
>sig_2654
CGACCTGCAGGCATGCAAGCTTAGCTTGAGCTTGGATCAGATTGTCGTTTCCCGCCTTCA
>sig_2655
TCGATTCCACCGCCGCCTTCTATGAAAGGTTGGGCTTCGGAATCGTTTTCCGGGACGCCC
>sig_2656
GCTGCCAGCAATAGTTTAAAATCACTAGGCGATCTCCGCTTAGAATTCATGGGACTAACG
>sig_2657
TACCGAGCTCCTCGAGGATCAGACATGATAAGATACATTGATGAGTTTGGACAAACCACA
>sig_2658
CCATGGCAGAAGCGGTGATCGCCGAAGTATCAACTCAACTATCAGAGGTAGTTGGCGTCA
>sig_2659
GAACCTTCCCCTAACCCTAGCAGCCTCTCATCATCCTCACCTCAAAACCCACCGGATCTA
>sig_2660
GGCCTTTGCAGGGCTGGCAAGCCACGTTTGGTGGTGGCGACCATCCTCCAAAATCCGGAG
>sig_2661
GGTCTTCCTGGTCTTGCTGGCCAACATGGTGATCCGCCTGCAATCGAGGGTCGCGACGAC
>sig_2662
TCCTCCAAAATCGGATCTGATCGAAGGTCGTGGGATCCCCGAATTCCCGGGTCGACTCGA
>sig_2663
ATTACGAATTCGAGCTCGCCCGGGGATCCTCTAGAGTCGACCTGCAGCCCAAGCTTGTAT
>sig_2664
GCAAAAACAGGAAGGCAAAATGCCGCAAAAAAGGGAATAAGGGCGACACGGAAAGGTCAC
>sig_2665
CCTCATCCTGTCTCTTGATCAGATCGGAATTCCGGCGCCTAGAGAAGGAGTGAGGGCTGG
>sig_2666
TCCTTGATGATGGCCATGTTATCCTCCTCGCCCTTGCTCACCATAATGCATTTCCGCACC
>sig_2667
AGTTCATCCTCGAGATCTAAGCTTGGATCCGCGGCCGCTACGTAGAATTCCCATGGCGTG
>sig_2668
CAGCTGGGGGCGCGCCCCTCGAGCTAGAATCGATCCTAGAAAGCTTCCTAGAAGATCTCC
>sig_2669
AAGCTTGGCTGCAGGTCGACGGATCCCCGAGATGCGCCGCGTGCGGCTGCTGGAGATGGC
>sig_2670
CGCCAGAACCCTGTTTGAATTCTTGAAGACGAAAGGGCCTCGTGATACGCCTATTTTTAT
>sig_2671
TCGCCATGGCCTTGTCGTCGTCGTCGGTACCCAGATCTGGGCTGTCCATGTGCTGGCGTT
>sig_2672
CGCCAGAAGCATTGGTGCACCGTGCAGTCGATGATAAGCTGTCAAACTCGAGAATTGTGC
>sig_2673
TTGAAGTTATCGCTACTCTGAAAAACGGTCGTAAAATCTGTCTAGACCCGGACGCTCCAC
>sig_2674
GTGTCCCTCGGAAAGCCTTGAGGTCCCTTTGGAGCAGTTCTGCACTCGGCCTCTGCAGCG
>sig_2675
AACAGCTATGACCATGATTACGCCAAGCTTCCATGGGATATCGCATGCCTGCAGAGCTCT
>sig_2676
ATGATGATGGTGGCCCATGGTTTTCGGACCGAGATCCGCGCCCGATGGTGGGACGGTATG
>sig_2677
CAGGCATGCGATATCCCATGGAAGCTTGGCGTAATCATGGTCATAGCTGTTTCCTGTGTG
>sig_2678
CTTAAAAAAACTGCAGTCAGAAGAACTCGTCAAGAAGGCGATAGAAGGCGATGCGCTGCG
>sig_2679
AGGCGTATCACGAGGCCCTATTTTAAATTCGAAAGTACTGGACCTGTTAACACGCCATTC
>sig_2680
CCCGGGTACCGAGCTCGAATTACTTGACAATTAGTTAACTATTTGTTATAATGCGTAATC
>sig_2681
TGATTACGCCAAGCTTCTCGAGAACCGGTCATCGATTCTAGAACTTAAGGAGCTCAGATC
>sig_2682
AGCTCCGATGATAAGCTGTCAAACATGAGAATTCCGATCCCCAATTCCTGGCAGTTTATG
>sig_2683
GAGTACAGCACATCCATTTTGGGATCCCCTGGATCCGCAATTGTCTTGGCCATTGCGAAG
>sig_2684
CGTACGCTAGTTAACTACGTCGACATCGATAAGCTTCGAATTCCGGATCCGCGCCTAACG
>sig_2685
GGATCCAAGCTTCACCATGGGTATGGACAGTTTTCCCTTTGATATGTAACGGTGAACAGT
>sig_2686
TAAACGCGTGGATCCCCCTCAAGTCAAAAGCCTCCGGTCGGAGGCTTTTGACTTTCTGCT
>sig_2687
GCAGGTACCGGTCCGGAATTCTGTACGGAGTCAAGCCATATGACCATGATTACGGATTCA
>sig_2688
CTACTAATATTGTCTCTACATGGCAATTTTTGCATAGTATACCTTTGGGATGCAGGAGAC
>sig_2689
TGGCGACCTCCACCAGCTCCAGATCCTGCTGAGAGATGTTGAAGGTCTTCATGATGGCCC
>sig_2690
TCAGGCGCGGATCCCCGGGAATTCGTAATCATGGTCATAGCTGTTTCCTGTGTGAAATTG
>sig_2691
TTTTAAAAATTTTTTCACAAAACGGTTTACAAGCATAAAGCTGGGCTGACATTGTCGAAC
>sig_2692
CAGTCAGTCACGATGAATTCCCGGGGATCCAACTGCGCCTCGCTCCGCGGAACCAGGCCT
>sig_2693
TATTCTTTTAATTCGCGTGTAATACGACTCACTATAGGGAGCTCAACTGGTGCTGATGAG
>sig_2694
AAAGTGACAGATAGCTGGGCAATGGAATCCGAGGAGGTTTCCCGATATTACCCTTTGTTG
>sig_2695
TCTCCATACCCGTTTTTTGGGCTAACAGGAGGAATTAACCATGGATCCGAGCTCGAGATC
>sig_2696
CATTAAAGCTAATCGGATGATAAGCTGTCAAACATGAGCTCTTAATTAATTTAAATCTAG
>sig_2697
AAAGGAAGCTGAGTTGGCTGCTGCCACCGCTGAACAAACTAGTGACGAGAAGACCACCGG
>sig_2698
TCTGCGTGTTCGAATTCGCCAATGACAAGACGCTGGGCGGGGTTTGCTCGACATTGGGTG
>sig_2699
TAGAGGATCCGCAAGAACTGATTAACGCCTACGGCGCGGACACCGCCCGCCTGTTTATGA
>sig_2700
AAAACGGTTTACAAGCATCGAGCTCGGTACCCGGGGATCCTCTAGAGTCGACCTGCAGGC
>sig_2701
AATCCATTATGTACTATTTCGAAGGCAGCAGTTTTTTGGCCTTCAATGCGGTAAGGGTTG
>sig_2702
ATTTCGCAAATGGTCAATAACCTAACATCCAATAAATCATACAGGCAAGGCAAAGAATTA
>sig_2703
ACGACGTTGTAAAACGACGGCCAGTGAATTCGAGCTCGGTACCCGGGGATCCAACGCGTA
>sig_2704
GAGGCGGCGGCGGAGCGGGGCACGGGGCGAAGGCAGCGCGCACGACTCCCGCCCGCCGCG
>sig_2705
GTTTGGTGGTGGCGACCATCCTCCAAAATCGGATCTGATCGAAGGTCGTGGGATCCATCA
>sig_2706
CTCTGCGTCTTTTACTTTCACGAGCGTTTCTGGGTGAGCAAAAACAGGAAGGCAAAATGC
>sig_2707
CATTTTACGTTTCTCGTTCAGCTTTCTTGTACAAAGTGGTTGATAACAGCCATCATCATC
>sig_2708
CATTCTTAGGCCACACGTTCAAGTGCAGCCACAGGATAAATTTGCACTGAGCCTGGGTGG
>sig_2709
TCTACAAACTCTTTTTGTTTATTTTTCTAAATACATTCAAATATGTATCCGCTCATGAGC
>sig_2710
TACAACTCACTAAACATAGCAATTCAGATCCTGCAAGCCTCGTCGTCCTGGCCGGACCAC
>sig_2711
GTTCTTGCAAGCAGAATTCACGGCGATCTTGCCGCCCTTCTTGGCCTTAATGAGAATCTC
>sig_2712
CCATGATTACGAATTCCACAAGCTTGTGGAATTCACTGGCCGTCGTTTTACAACGTCGTG
>sig_2713
CGCCTTCTATCGCCTTCTTGACGAGTTCTTCTGACTCGAGTTTAAACTCTAGAACCGGTC
>sig_2714
TAACTTCACTAGCGCCCTTCCCAACAGTTGCGCAGCCTGAATGGCGAATGGAAATTGTAA
>sig_2715
ATCACCGCTTCTGCCATAAATCCCTCCCTACAACTGTATCCAAGCGCTTCGTATTCGCCC
>sig_2716
TTCGAATGATACTAACATAACATAGAACATTTTCAGGAGGACCCTTGGAGGGTACCGAGC
>sig_2717
AGCCGAAATCCATTGCTGTTGACAAAGGGAATCAGGGGATCTTGAAGTTCCTATTCCGAA
>sig_2718
TTCTCCGCCTGCAGCAATGGCAACAACGTTGCCCGGATCCGGTCGCGCGAATTCCCATGA
>sig_2719
GGTACCTTGCCAGCTGGGGCGCCCTCTGGTAAGGTTGGGAAGAGATCTGATCAAGAGACA
>sig_2720
ACAGTATTTGGTATCTGCGCTCTGCTGAAGCCAGTTCGAATTTCTGCCATTCATCCGCTT
>sig_2721
TAAGAAACTTTATTGCCAAATGTTTGAACGATCGGGGAAATTCGAGCTCTAAGCTTACAC
>sig_2722
AGGTCAAAGCATCCCTGAAGGTCATATGGTGTTAGTAGATACTGGACGGGAGCCAGTGAA
>sig_2723
GCAAGGAGCTTGATTTTAAATAGTACATAATGGATTTCCTTACGCGAAATACGGGCAGAC
>sig_2724
TGAAATTGGTTTTGTATTTGGGGAGCAATGGCGATGAGGATCCTCTAGAGTCGACCTGCA
>sig_2725
CCCGATATCGCCATGGGACTCTTGTCGTCGTCATCACCGGAGCCACCACCGGTACCCAGA
>sig_2726
TTAATTGTAGCCGCGTTCTAACGAAGCCAAGGGGGTGGGCCTATAGACTCTATAGGCGGT
>sig_2727
AAGGAGATATACATATGGCTAGCATGACTGGTGGACAGCAAATGGGTCGGATCCGGCTGC
>sig_2728
CCTCTAGATGCATGCTCGAGCGGCCGCGGTACCAGGATATCCACCACCCCCCTGGAATTC
>sig_2729
GCTTATTGTTCAGCGGTGGCAGCAGCCAACTCAGCTTCCTTTCGGGCTTTGTTAGCAGCG
>sig_2730
TATGACCATGATTACGAATTCATCGATACAATTTTCAGAATACGTTTTTTGTGGGCTTGG
>sig_2731
CTCATGTTTGACAGCTTATCATCGATAAGCTTGCTCAATCAATCACCGGATCCTCTACGC
>sig_2732
GACGCGCTAGATAACTTCGTATAATGTATGCTATACGAAGTTATGCGGCCCGCGTCCTCG
>sig_2733
CCGCCAAAACAGCCAAGCTTGGCTGCAGGTCGACGGATCCCCGGGAATTCTGTTTCCTGT
>sig_2734
AGCTTGGGATCGGGAAGTTCCTATACTTTCTAGAGAATAGGAACTTCCCGATCTGATTTA
>sig_2735
GGATCCCCGATCCGTGGACTTGTCAGCGACTGAGGAAACAGACCATGGATCCCCGATCCG
>sig_2736
AAGCGGCCAGATCTGGATCCGGTACCCCCGGGACGCGTTGACTGCAGGAATTCGCGGCCG
>sig_2737
ATGGTTAATAAGCGTATCAACGTAAATATCAACCCCAGCTGCACTACAGCGATTTACCAT
>sig_2738
TTTTATCCTCTTGAGTTTTGGTCATAGACCTATTCATGGCCCTGATACCAATTTTTAAGC
>sig_2739
CGATATCAGCCATGGCCTTGTCGTCGTCGTCGGTACCCAGATCTGGGCTGTCCATGTGCT
>sig_2740
TCACCATCACGGATCCGCATGCGAGCTCGGTACCCCGGGTCGACCTGCAGCCAAGCTTAA
>sig_2741
CTTCTCTCGGAGCCCTAAAAGTCACGACCGGTTGTGTGAGGAAGTTATACTCCCCGACGT
>sig_2742
ACGTTAACCGGGCTGCATCCGATGCAAGTGTGTCGCTGTCGACGGTGACCCTAAGCTTGC
>sig_2743
ACAGGAAAAACGCTCATGGAAATACCTACATTTTGACGCTCAATGAATTCTAACATCCAA
>sig_2744
TGCCCAGAGCGCCTCAAGAAAATGATGCTGCAAGAAGAATTGAGGAAGGAACTACTCATC
>sig_2745
GGGAGCAAGCTTGGCTGCAGGTCGACGGATCCCCGGGAATTCGAGCTCATGCATGATCGA
>sig_2746
ATTTGAGCCTGTGTGTAGAGATACAAGGGAATTAATTCGTAATCATGGTCATAGCTGTTT
>sig_2747
TCAGCAGGATCGAATTGACGCGGATCCATAACTTCGTATAATGTATGCTATACGAAGTTA
>sig_2748
CGCGGAATTCGAGCTCGCCCGGGGATCCTCTAGAGTCGACCTGCAGCCCAAGCTTATCGA
>sig_2749
ATATGAAATTCTTAGTCAACGTTGCCCTTGTTTTTATGGTCGTATACATTTCTTACATCT
>sig_2750
AATTAAGGATCGGCACCGGCCGTACCCGGGGAATTCATTTAAATTTAATTAAGGATCTGG
>sig_2751
CATTACAGTTTAAGGTTTACACCTATAAAAGAGAGAGCCGTTATCGTCTGTTTGTGGATG
>sig_2752
GAGCTCGCCTGCAGGCGCGCCAAGGCCTGTACAGAATTCGGATCCCCGATATCCATGGGA
>sig_2753
ATTTCCCCGGGGAAAAGGATCTAGGTGAAGATCCTTTTTGATAATCTCATGACCAAAATC
>sig_2754
TCGCCCGGGGATCCTCTAGAGTCGACCTGCAGCCCAAGCTTCCGGTCTCCCTATAGTGAG
>sig_2755
TTTACTCATTTTTTCCCCGGGTGCTGCAGCGAGGGCGGGCAACTTCATCATCGGCTAGCT
>sig_2756
GTCCAACTTTTGGCGAAAATGAGACGTTGATCGGCACGTAAGAGGTTCCAACTTTCACCA
>sig_2757
AAGCTTGGGGGGATCGATCCCGTCGTTTTACAACGTCGTGACTGGGAAAACCCTGGCGTT
>sig_2758
TAGATGCGGCCGCATGCATAAGCTTGAGTATTCTATAGTGTCACCTAAATCCCAGCTTGA
>sig_2759
TTAGGCCTAGAGTCGACCCAGATCCACTCGTTATTCTCGGACGAGTGTTCAGTAATGAAC
>sig_2760
ATAAGCTTCGATAAGCTTTAATGCGGTAGTTTATCACAGTTAAATTGCTAACGCAGTCAG
>sig_2761
GATGAGCAGCTCGGTGGATTTCTGGTAGCGGCGGATCTCGCGGAGAGCGACTGTGCCGGG
>sig_2762
ATTTAAATTAATTAAGAGCTCGGGGGGGGGGGGGAAAGCCACGTTGTGTCTCAAAATCTC
>sig_2763
TCTAGATCTCGAGCTCGCGAAAGCTTGGCTGCAGGTCGACGGATCCCCGGGAATTCACTG
>sig_2764
CAATTCACCCCAATGAATAAAAAGGCTAAGTACAAAAGGCACTTCATGGCGGATCCGTCG
>sig_2765
CACGAGGCCCTTTCGTCTTCAAGAATTCCCGGGGATCCGTCGACCTGCAGCCAAGCTTGG
>sig_2766
ATTTCTAGAGGGAAACCGTTGTGGTCTCCCTATAGTGAGTCGTATTAATTTCGACGGGAT
>sig_2767
GAAGGGCCGGCCTTCTTAATTAAGTGGAATTCAAAGGTACCCGCCCGGGATCAGATCCGC
>sig_2768
CAGCACGGGCGCGATCCAGAAGAACTTCGTCGTGCGACTGTCCTCGTTATTTCTAGGCAC
>sig_2769
ATTCGGTAATGACTCCAACTTATTGATAGAGTACTCATATGTCTAGACTCGAGGATCCAA
>sig_2770
TATGTTTCGAATGATACTAACATAACATAGAACATTTTCAGGAGGACCCTTGCTTGGAGG
>sig_2771
TTCTCTTACTGTCATGCCATCCGTAAGATGCTTTTCTGTGACTGGTGAGTCGACGCGAGG
>sig_2772
TTACGGTCCGATGCAAATGAATGGTGGATGCTAGCTCACAGTGGACACTCACTATATCAG
>sig_2773
GATGGTGGTATGAAAGCTAAACCGTACTCCCAAATATCCTCTTTTAAAGATCTGATCAGC
>sig_2774
AACCTCGAGCAGAAACTGATCTCTGAAGAAGACCTGAACTCGAGAAATTATTATTCGCAA
>sig_2775
GATCAGAAACTTCTCGACAGACGTCGCGGTGAGTTCAGGCGGGATCCGTCGACCTGCAGC
>sig_2776
AGGATCGCGGCCGCAGTACTGGATCCTAGTATTCTATAGTGTCACCTAAATCGTATGTGT
>sig_2777
ATTATAACATGTATTCACGAACAGATCTCGGTGATGACGGTGAAAACCTCTGACACATGC
>sig_2778
AAATTTTTTATGATTTCTCGACGCCTGCCCCTCCCTTTTGGTGTCCAACCGGCTCGACGG
>sig_2779
TAGAAAACAGTATTTGGTATCTGCGCTCTGCAGAAGCCAGTTACCTTCGGAAAAAGAGTT
>sig_2780
TTGCGGCCGCTAATACGACTCACTATAGGGAGAGGATCGGATCCGCGGAATTCGAGCTCA
>sig_2781
AATACGACTCACTATAGGGAGACCACAACGGTTTCCCTCTAGCGGATCGCAAGCTTGGGC
>sig_2782
CCTGTCAGTAACGAGAAGGTCGCGAATTTCCGGACAGCTGCAGGCATGCAAGCTTGGCAC
>sig_2783
AGCCAAGCTCTCGAGAGCTTGGCGTAATCATGGTCATAGCTGTTTCCTGTGTGAAATTGT
>sig_2784
CTTCCATGGTGATGTCTGCTCAAGCGGGGTAGCTGTTAGTCAAGCTGCGATGAAGTGGGA
>sig_2785
TAGAGTCTTGCAGACAAACTGCGCAACTCGTGAAAGGTAGGCGGATCTGGGTCGACTCTA
>sig_2786
GCGCGCGGGGAATTCCCGGGGATCCGTCGACCTGCAGCCAAGCTTGGTCTAGAGGTCGAA
>sig_2787
TAGGGATAGGCTTACCTTCAAGCTCGCCCTTGGATTTTTGACACCAGACCAACTGGTAAT
>sig_2788
CCCTTCCTTTCTCGCCACGTTCGCCGAATTCCGTATGGCAATGAAAGACGGTGAGCTGGT
>sig_2789
TGATTACGAATTCGAGCTCGGTACCCGGGGATCCTCTAGAGTCGACGTCACGCGTCCATG
>sig_2790
GTATTTTAACATTGTATATCGTACAGATATGGATGCTCTTCGTAAAGTTGTGCCAGAGCC
>sig_2791
GAACGTGTGGCCTAAGAATTCGAGCTCGGTACCCGGGGATCCTCTAGAGTCGACCTGCAG
>sig_2792
TCAGAGAGATCCTCATAAAGGCCAAGAAGGGCGGAAAGATCGCCGTGTAAGCTTAGAGCT
>sig_2793
CTCTAGAGCCGGATCGATCCGGTCAATCAATCAGCAAGCTTGGCTGCAGGTCGACGGATC
>sig_2794
GCAAATCGCTGAATCGAACGCCAGCAAGACGTAGCCCAGCGCGTCGGCCGCCATGCCGGC
>sig_2795
CGTACTATCAACAGGTTGAACTGCCCATGTTCTTTCCTGCGTTATCCCCTGATTCTGTGG
>sig_2796
TGTTTGACAGCTTATCATCGATAAGCTCCTCGAGGAGCTTTAATGCGGTAGTTTATCACA
>sig_2797
CCGCGCGGCAGCCATATGGCTAGCATGACTGGTGGACAGCAAATGGGTCGGGATCCGAAT
>sig_2798
AAACCATCTCAAGCCCAATTTACTACTCGTTCTGGTGTTCTCGTCAGGGCAAGCCTTATT
>sig_2799
CATAACCAGCATAAACTGCAGCAATGGCAACAACGTTGCGCAAACTATTAACTGGCGAAC
>sig_2800
CAGTGATAAGCTGTCAAACATGAGAATTCGAGCTCGGTACCCATCGTCCATTCCGACAGC
>sig_2801
CTTCGGAATCGGTAGTCAATCCTATTTCCGATAGGGGCAGTTAAAGTCTCGAAGCTTGCA
>sig_2802
GTCGTTCGGCTGCGGCGAGCGGTATCAGCTGATAACGCAGGAAAGAACATGTGAGCAAAA
>sig_2803
GGAGGGTGGCGGGCAGGACGCCCGCCATAAACTGCCAGGAATTGGGGGCGGCCCCGTACC
>sig_2804
ATACAAAATCTAGCGCGGCCGCATGCATGGGCGCGCCTTAATTAAAAGCTTAACTGCTCT
>sig_2805
GAAATACTCCTATGGCGCGCCAGGGAAGACTAGCCTTCGGAGGTGGCGAGGCCAACTTCG
>sig_2806
AGCGGATAACAATTTCACACAGGAAACAGAATTCTCATGTTTGACAGCTTATCATCGATA
>sig_2807
GCACGTTTAAACAATTTAAATCTACCGTTCGTATAATGTATGCTATACGAAGTTATGACA
>sig_2808
CAAACAGACGATAACGGCTCTCTCTTTTATAGGTGTAAACCTTAAACTGTAATGAATTCG
>sig_2809
CCAGTCATGCTAGCCATATGAACAGATGCACGACGGCTGCCGCGCGGCACCAGGCCGCTG
>sig_2810
CCCTTCCATTCAGGTCGAGGTGGCCCGGCTCCATGCACCGCGACGCAACGCGGGGAGGCA
>sig_2811
GAGCTACTAGCTGTCCTCGTGCCATTCAATTTTCTGAGCTTCGAAGATGTCGTTCAGGCC
>sig_2812
AGGGGTTCCGCGCACATTTCCCCGAAAAGTGCGTCGACGATGTGGTGTAAAAAAAAAACC
>sig_2813
GCCACCAGCCGCCAGATTGAGATCCCCGGGCGAGCTCGAATTCGAGCTCGCCCGGGGATC
>sig_2814
TGTCCACCAGTCATGCTAGCCATGCTGTTATCAACCACTTTGTACAAGAAAGCTGAACGA
>sig_2815
AGGTCGTCCAGCCTCAGGCAGCAGCTGAACCAACTCGCGAGGGGATCGAGCCCGGTGGGC
>sig_2816
TAACAGCCTTGTCATCGTCATCCTTGTAGTCGCTCATTCTAGAGTCCCCCGTGTTCTCTC
>sig_2817
CAAATGACTTAGGCGGCCGCGATCTTTGTGAAGGAACCTTACTTCTGTGGTGTGACATAA
>sig_2818
AATTAAAGGGATTAAAGGAATTGGGTACCTCGCGAAGGCCTTGCAGGCCAACCAGATAAG
>sig_2819
AGCTATGACCATGATTACGCCACTAGTCCGAGGCCTCGAGATCTATCGATGCATGCCATG
>sig_2820
CGAAGAGGAAGCTGAGTTGGAGGCTGAAACCGCTGAACAATAAGCTGAGCAATAACTAGC
>sig_2821
CTCGGGCAGCGTTGGGTCCTGGAACCCGGTGCTTTTTGCCATACCACGGGGCCAGCGCCA
>sig_2822
GATTGAGATCCCCCCGAATTGGGAATTCGAGCTCGGTACCCGGGGATCCTCTAGAGTCGA
>sig_2823
CTGCAGGTCGACATGACCAAAATCCCTTAACGTGAGTTTTCGTTCCAGTCAGCGTCAGAC
>sig_2824
CGAGGCAGACCTCAGCGCCCCCCCCCCCCTCGCGGTATCATTGCAGCACTGGGGCCAGAT
>sig_2825
AGGCGGCGTAATCATGGTCATAGCTGTTTCCTGTGTGAAATTGTTATCCGCTCACAATTC
>sig_2826
ATCAACAGGAGTCCAAGCTCAGCTAATTAAGCTTATTTGTATAGTTCATCCATGCCATGT
>sig_2827
TGCGCGTGCAGCCCTTATTGCCCGGGGATGGGGAGTAAGCTTGGCCGGGCTCAGCACGTT
>sig_2828
CCGGGCGAGCTCGAATTCGTAATCATGGCCATGGTGGTCGGCTGCACGTCCCAGCTACCG
>sig_2829
GCAAGTTGTACCAACCAACTGAAGGGATTACACAGATCCGGCGCGCCAAGTGACCACGTT
>sig_2830
GAAAACTCACGTTAAGGGATTTTGGTCATCAGATTATCAAAAAGGATCTTCACCTAGATC
>sig_2831
GTACCGAGCTCCATATGGTATTACCTCTTAATAATTAAGTGTGCCTTTCGGCGATATGGC
>sig_2832
TGAGCAACACCCGAGAGCTGAGAGATTACTGCCTCCAGAGGCTGTACATGCGGGACCTCG
>sig_2833
TGGGGGGAGGGCGTGAATGTAAGCGTGACATAACTAATTACATGATGCGGCCCTCTAGGA
>sig_2834
CCTAGAAACACCGTGTGACCCTGATTCAGCCCACTGCAGTAATTATTAATGACCTCTACT
>sig_2835
GTGAAGGACAATGAGCTATCAGCAATATTCCCACTTTGATTAAAATTGGCGTTAATTAAC
>sig_2836
CCGGAAGTCATGGAATTCACTGGCCGTCGTTTTACAACGTCGTGACTGGGAAAACCCTGG
>sig_2837
TGCGTGGCCAGTGCCAAGCTTGCATGCCTGCAGGTCGACTCTAGAGGATCTATCTCATCT
>sig_2838
TGACGTGCCTTTTTTATTTGTACTACCCTGTACGATTACTGCAGGTCGACTCTAGATGCA
>sig_2839
AGAACGGATGGTCCCCAGATATGGCCCAACCCTCAGCAGTTTCTTAAGACCCATCAGATG
>sig_2840
TGAAAGAATAACGTATTCTTTCATCAACGTCCACAGTGATATGATCTCGGCGGCCGCGGA
>sig_2841
AATTGAGGAGAAGCCCGGAGCTCCTGCGGCCGCAAGCTTGTCGACCGACGTCGGATCCGG
>sig_2842
CCAACGTTCTCGAGGGGATCTTCTGCAAGCATCTCTATTTCCTGAAGGTCTAACCTCGAA
>sig_2843
CTTCATTTTTAATTTAAAAGGATCTAGGTGAAGATCCTTTTTGATAATCTCATGAGCGGA
>sig_2844
TGCCTGCAGGTCGACTCTAGAGGATCCCCGGGTACCGAGCTCGCACGAACCCAGTTGACA
>sig_2845
ATCCGCGGCCGCTACGTAGAATTCCCATGGTATATCTCCTTCTTAAAGTTAAACAAAATT
>sig_2846
GACAAGCTTATGCATTTCTTTCCAGACTTGTTCAACAGGCCAGCCATTACGCTCGTCATC
>sig_2847
TTCGCCAGTTAATAGTTTGCGCAACGTTGTTGCCATTGCTGCAAATTCTCATGTTTGACA
>sig_2848
TCCAGTGAAAAGTTCTTCTCCTTTACTCATGCTGTTATCAACCACTTTGTACAAGAAAGC
>sig_2849
TGGGGATTGGTGGCGACGACTCCTGGAGCCCGTCAGTATCGGCGGCCCGGGGATCCGTCG
>sig_2850
CATGCTCACCACGCCAAGTACTGATGGTTAACGCATCCGAAACCTCCACCCCACTCACCT
>sig_2851
ATTTATATCATTTTACGTTTCTCGTTCAGCTTTTTTGTACAAACTTGTGATGGGTACCTC
>sig_2852
CGGTGAACAGCTCCTCGCCCTTGCTCACCATGAGAGCAGCAGCAGCAGCAGCAACCGGTG
>sig_2853
TTAAAGTACTTTTGAAGCTATCAAGCTTGCATGCCTGCAGGTCGACTCTAGAGGATCCCC
>sig_2854
CCTTCCCAACAGTTGCGCAGCCTGAATGGCGAATGAGCTTGAGCTTGGATCAGATTGTCG
>sig_2855
AGGCCCTTTCGTCTTCAAGAATTAATTCCCGGGGATCCGTCGACCTGCAGATCTCTAGAA
>sig_2856
GTCATGTTATTCTCTCTTGTCATTATTGAAGCATTTATCAGGGTTATTGTCTCATGAGCG
>sig_2857
TTTAACTTTAAGAAGGAGATATACATATGTCGTACTACCATCACCATCACCATCACGATT
>sig_2858
TTGTCCTCTTTTCTCTGAGTTAGATTTTCTTAAATTCCACTTCCGACCTATTAAGAAATG
>sig_2859
TAAAACGACGGCCAGTGAATTCGAATGGCCATGGGACGTCGACCTGAGGTAATTATAACC
>sig_2860
GGTTCCGGATCCTCGGGGACACCAAATATGGCGATCTCGGCCTTTTCGTTTCTTGGAGCT
>sig_2861
TTTCTCGTTCAGCTTTCTTGTACAAAGTGGTTGATAACAGCATGGTGAGCAAGGGCGAGG
>sig_2862
GATTCTTCGTCTGTTTCTACTGGTATTGGCACAAACCTGATTCCAATTTGAGCAAGGCTA
>sig_2863
TAACGTTGGCACTCGAATTCGAGCTAGGTGCGTGCCTCACGGATTTAAAAAAATCCATGG
>sig_2864
TCCCCCTCTCAAGCCCACTAGAGAGTTTTCTGCCCAACGACAGTAAAGCTGAGCATATCA
>sig_2865
CCGCCTCTTCAAAGATATCACTCATGATGATATATTTCTTGAGGATCCATCGATCCTTAT
>sig_2866
AAAGAGGAGAAATTAACTATGAGAGGATCGCATCACCATCACCATCACGGATCCCACGTG
>sig_2867
CATCACCATCACCATCACCATGGTGCTGCAGGTACAAGTTTGTACAAAAAAGCTGAACGA
>sig_2868
TCGAATTCGGATCCGACCCATTTGCTGTCCACCAGTCATGCTAGCCATGGTATATCTCCT
>sig_2869
GAGTCCAAGCTCAGCTAATTAAGCTTATTAAGCTACTAAAGCGTAGTTTTCGTCGTTTGC
>sig_2870
TTAATTTCGCGGGATCGAGATCATGTCGAACCCCAGAGTCCCGCTCAGAAGAACTCGTCA
>sig_2871
GGAAACAGCTATGACATGATTACGAATTTGGCCAAGTCGGCCTCTAATACGACTCACTAT
>sig_2872
GGAATCTTATAAGTTCTGTATGAGACCACTCGGATCCCGCTTACGCTGAGTACTTCGATT
>sig_2873
TTATTCTGCGAAGTGATCTTCCGTCACAGGTATTTATTCGGCGCAATTGTCTCCCGTAGT
>sig_2874
TCCCTCGAGGTCGACCTGCAGGCATGCAAGCTTGGGGGATCGATCCCGTCGTTTTACAAC
>sig_2875
GGTTCCGTTCAGGACGCTACTTGTGTACGGGATCGGTCGACGGATCCCAAGCTTCTTCTA
>sig_2876
ATGGCGGGCGACGAATCAGGTGGCACTTTTCGGGGAAATGTGCGCGGAACCCCTATTTGT
>sig_2877
AAGGGCATCAAATTAAACCACACCTATGGTGTATGCAAAGGAGGATTTAAATGCATATGG
>sig_2878
ACAAAAAGGATCCCCAATTCTCATGTTTGACAGCTTATCATCGATAAGCTTTAATGCGGT
>sig_2879
GCAGCCGAACGACCGAGCGCAGCGAGTCAGTGAGCGAGGAAGCGGAAGAAGCATTCTGAA
>sig_2880
GATCCCTTATGGCTCTGCACCCGGCTCCATCACCAACAGGTCGCGCACGCGCTTCACTCG
>sig_2881
CTGGAANTTCCATTCGCCATTCAGGCTGCGCAACTGTTGGGAAGGGCGATCGGTGCGGGC
>sig_2882
CGATAGGGGCAGTTAAAGTACTTTGACAATTGAATCCGATTTTGACCATTATTTTCATAT
>sig_2883
AACTTCGTATAGCATACATTATACGAAGTTATCAGTCGACGGGCAGGAAGAGGGCCTATT
>sig_2884
GACAGAAAATTTGTACCCATTAACATCACCATCTAATTCAACAAGAATTGGGACAACTCC
>sig_2885
TCCTTATAAAGTTAATTGCATACACCATAGGTGTGGTTTAATTTGATGCCCTTTTTCAGG
>sig_2886
GTTCGTCCGCTTTTGCCCGGAAGTTTGCCTTCCCTGTTTGAGAAGATGTCTCCGCCGATG
>sig_2887
CTGGGCGGGGAGATCCCCCTGGATCCTCATGTTTGACAGCTTATCTTCGATAAGCTATAA
>sig_2888
TGAACGCTCTCCTGAGTAGGACAAATCCGCCGCTAGGAGCTTGCGGCCCGGACGATATCA
>sig_2889
TTTAGATTCCAACCTATTTGATGTATAGTGCCTTGACTAGAGATCATAATCAGCCATACC
>sig_2890
CGGTATCCTGCAGGTAGCATGCAAGAGATCTTATAGGCCTCGAGTTAACGTTCGAGGTCG
>sig_2891
CGTGATACGCCTATTTTTATAGGTTAATGTCATGATAATAATGGTTTCTTAGACGTCCAG
>sig_2892
AGTCAGTGAGCGAGGAAGCGGAAGAAGCATTCTGAAATGAGCTGTTGACAATTAATCATC
>sig_2893
AATCTAGAGTCCGCAAAAATCACCAGTCTCTCTCTACAAATCTATCTCTCTCTATTTTTC
>sig_2894
CCTGGTCACCGTCTCCTCAGCCTCCACCAAGGGCCCATCGGTCTTCCCCCTGGCACCCTC
>sig_2895
GCCGCCGCGGGTCGACGACGCGTGGATCCACGGCCGGCTGGGCCACGTGAATTCAGCTTC
>sig_2896
CTTGTTCCAAACTGGAACAACACTCAACCCTATCTCGGGCTATTCTTTTAATTCGCGTGT
>sig_2897
TGCCCTCCTGGGCCGTCTGCGTACTGCCGTAGCCCGCGGTCAGCGAACTGTCGCCTCCCG
>sig_2898
AAGCTTGCAGCTTGGCTGCAGGTCGACGGATCCCCGGGAATTGCGGAATTCCGCAATTCA
>sig_2899
GGGAATTCCCCGGATCCGTCGACCGCAGTTCGGGGGCATGGATGCGCGGATAGCCGCTGC
>sig_2900
CAAGCGGCCGGAGAACCTGCGTGCAATCCATCTTGTTCAATCCAAGCTCCCATGGTGGCC
>sig_2901
TTAAATGCTCTTTTTGAATATATTTGTCTTTGTATCAATCTGATTGTTTCTGGAGAAGGG
>sig_2902
CCCCTCCGACGGCCCCGTAATGCAGAAGAAGACCATGGGCTGGGAGGCCTCCTCCGAGCG
>sig_2903
ACTATTGCCGATGATAAGCTGTCAAACATGAGAATTCGATAAGCTTCTAGGATCCCCAGC
>sig_2904
GACCCCCCCGGGTCTAGGGTACCTCTAGGAAGCTTTCTAGCCGCGGTCTAGGGATCCCGG
>sig_2905
CAAGAGAACTTTATTACGAATATCAAAAATTCATTGTTCATTTACTGGAGTCCTGTACCT
>sig_2906
GCGTTCTGATTTAATCTGTATCAGGCTGAAAATCTTCTCTCATCCGCCAAAACAGCCGGC
>sig_2907
TTCCGGGCGCTATCATGCCATACCGCGAAAGGTTTTGCGCCATTCGATGGTGTCGACACC
>sig_2908
ATCCCTTAGACGCGCATCACTTGGTAGATCCATGTATCCACGTGGGAATGGTACCAAGCG
>sig_2909
GGCTTTTAGTAAGCGAATTCGGTACCGGATCCAGTCGACTGAATTGGTTCCGGCGCCAGC
>sig_2910
TATAGCCTTTATCGCCGTTAATCCAGATTACCAGTTTACCTTCTTCAGTTTTCATATGCT
>sig_2911
GTTCGTGCAAACAAACGCAACGAGGCTCTACGAATCGATGGGCATCTGGCTTAAAGTGCA
>sig_2912
TAGCATCCCTTCCCTTTGCAAATAGTCCTCTTCCAACAATAATTAATGTCAGATCCTGTA
>sig_2913
ACGATAACGGCTCTCTCTTTTATAGGTGTAAACCTTAAACTGCAAAGACAAGCTTGCATG
>sig_2914
CACATGTTCTTTCCTGCGTTATCCCCTGATTCTGTGGATAACCGTATTACCGCTAGCCAG
>sig_2915
GGATTTTGGTCATGAGATTATCAAAAAGGATCTTCACCTAGATCCTTTTTGATCAGAAAA
>sig_2916
GCACGGAGAGAAGGCTCACGAGGGAGAGCAGCGCAGGCATCCCAGGGCTGGGAAGGATCC
>sig_2917
GAGGGCCAGAACCAGGATGGAGGCTGGCCTGGTGGACCAAGATGACTTGGATGAAGAACA
>sig_2918
GTGTGATGGATATCTGCAGAATTCGGCTTAAGCCGAATTCCAGCACACTGGCGGCCGTTA
>sig_2919
ATGAGCTGATTTAACAAAAATTTAACGCGAATTTTAACAAAATAAAAGGATCTAGGTGAA
>sig_2920
CGGTATCGATAAGCTTGATATCGAATTCAGATCTGGTCACAGTGACCGGTCACAGTGACC
>sig_2921
GGGCTTTTTTTTCTCGACAGATCTCCCGCTGGCATTGACCCTGAGTGATTTTTCTCTGGT
>sig_2922
GTAGTTCGCCAGTTAATAGTTTGCGCAACGTTGTTGCCATTGCCGCCTGATGCGGTATTT
>sig_2923
GGCCAGTGAATTCGAGCTCGGTACCCGGGGATCCTCTAGAGTCGACCTGCAGGGGCCCTC
>sig_2924
ATCGCCGTTAATCCAGATTACCAGTTTACCTTCTTCGATTTTCATATCGGCCGAGTGAGA
>sig_2925
AGCTGTTCCTGATGCAAAAACGAGGCTAGTTTACCGTATCTGTGGGGGGATGGCTTGTAG
>sig_2926
CAAGACTGGACCATCACCAATTGGAGTATTTTGTTGATAATGGTCAGCTAATTGAACAGA
>sig_2927
TCGACTCTAGAGGATCCCCGGGTACCGAGCTCGAATTCCCGTGTATTCTATAGTGTCACC
>sig_2928
GATCTCCGATCCTCTAGAGTCGATCGACCTGCAGGCATGCAAGCTTTTGTTCCCTTTAGT
>sig_2929
ACATTGTGTGGAGGTACCTCTAGACAGGAGACCATATGGCGAGACGTATTCTGGTCGTAG
>sig_2930
AGCAGACCGGTGGTGGGAGCGGAGGTGGCGGATCAGGTGGCGGAGGCTCCGGAGGGATTG
>sig_2931
GATCCCCCCCGCTTTGAGGATATACATGGCGAAAGCAACCAATCTGAACAGAGTTGAGAA
>sig_2932
ATATGGCCATGGGGATCCGCGGCCGCCGAGATCATATCACTGTGGACGTTGATGAAAGAA
>sig_2933
TCACCCCCCCACGCACACACCCCGCACGCAGCCTTTGTTCCCCTCGCAGCCCCCCCCGCA
>sig_2934
AGACCATAACCGAAAGTAGTGACAAGTGTTGGCCATGGAACAGGTAGTTTTCCAGTAGTG
>sig_2935
TTGTTGATCGCGCTTTGATATACGCCGAGATCTTGGCAGTCACAGCATGCGCATATCCAT
>sig_2936
ACATTTCCGTGTCGCCCATACCACACATATAGAGCAAAAAGCGCTAGCACAGGGGTTAGG
>sig_2937
AATTAATACGACTCACTATAGGGGAATTGTGAGCGGATAACAATTCCCCTCTAGATAATG
>sig_2938
AATAATTCTTAATGTTAATTATTCCCCCTATCTTTGGGAATCCCTGCAGTGGGGATAATT
>sig_2939
CCACGTCCTTTCGTCTCTACGACCGTCAAACTACAAAATCGCTTATCGATCACCAAAAGA
>sig_2940
TGCTGCTGCCAGTCCGCATAAGTCGTGTCTTACCGGGTTGGACTCAAGACGATAGTTACC
>sig_2941
AATAAGCGGATGAATGGCAGAAATTCGTCGAAGCTTTAATGCGGTAGTTTATCACAGTTA
>sig_2942
GCCGACTTGGCCCTTCCCTTTAGTGAGGGTTAATAAACTTGGCCAATTCGATCCGGTACC
>sig_2943
TAATTGGTAATCAGATTTTAGAAAACAATAAACCCTTGCATATGATATCGATGTACAGAT
>sig_2944
AGGCCCTTTCGTCTTCAAGAATTCTCATGTTTGACAGCTTATCATCGATAAGCTTGCTCA
>sig_2945
GATCCCCCTGCACCACGACCTATATAAACCATAGTTAGAAAATCTGTAGCTAAATTTGTA
>sig_2946
TACGTGAGATAGAGTACAGCACATCCATGAATTCTGCAGCTGGATCCGCAATTGTCTTGG
>sig_2947
CATTATACGAAGTTATCAGTCGACACCATGGTGAGCAAGGGCGAGGAGCTGTTCACCGGG
>sig_2948
AAACAACTAATTATTCGAAACGATGATAGATCCCGTCGTTTTACAACGTCGTGACTGGGA
>sig_2949
CTGGCTTAACTATGCGGCATCAGAGCAGATTGTACTGAGAGTGCACCATATCGACTACCT
>sig_2950
TATGCCCTCCCCCATGCCATCCTGCGTCTGGACCTGGCTGGCCGGGACCTGACTGACTAC
>sig_2951
GTCTTTCTTCTTTCTGATTTCCTTGGCCAGCTCCCCAATCAATCTCCAGTACTCATTGAA
>sig_2952
AACAAAGGTACCACAAATCCTGGTGTATCCGCTTGGCAGGTCAACACAGCTTATACTGCG
>sig_2953
TCATGCGATCATAGGCGTCTCGCATATCTCATTAAAGCAGGACTCTAGATTGACATGAAC
>sig_2954
GGGCTGAAAGGTACCATTACGGATTCACTGGCCGTCGTTTTACAACGTCGTGACTGGGAA
>sig_2955
CGGAATTCGTTAACTCGAGGATCCGCCCCTCTCCCTCCCCCCCCCCTAACGTTACTGGCC
>sig_2956
GCGGAGCCTATGGAAAAACGGCTTTGCCGCGGCCCTCTCACTTCCCCCAATACGCAAACC
>sig_2957
TCAACCGGGGTCTGCATTAATGAATCGGCCAACGCGCGGGGAGAGGCGGTTTGCGTATTG
>sig_2958
ACCTGGCCGGCTCTGGATCCGGTGATGACGATGACAAGCTTATAACTTCGTATAGCATAC
>sig_2959
TTCAATCATGCGAAACGATCCTCATCCTGTCTCTTGATCAGATCGGAATTCCGGCGCCTA
>sig_2960
AAAATTAAATCTTTCCATAATATACAAGTGTAATAACACCCACCTATAATTATAAAATTC
>sig_2961
GTCGATACTTCGGCGATCACCGCTTCTGCCATAAATCCCTCCCTACAACTGTATCCAAGC
>sig_2962
TACTCTTCCTTTTTCAATATTCCCTTGTGCAAAGCTGACAGCTTGTATGTTTCTGCTGTT
>sig_2963
CTGTTTTTCCGGGGATCGCAGTGGTGAGTAACCATGCATCACCAGGAGTACGGATAAAAT
>sig_2964
CCGAGCTCGAATTCATCGATGATATCAGATCCAGGTGGCACTTTTCGGGGAAATGTGCGC
>sig_2965
GTCGAGTGACCCCAGCCGCCCCTCATGCCAACCGAGCCCATTAAGCGCAGAGTCGGCCGC
>sig_2966
GCCCCGACTGCATCTGCGTGTTCGAATTCGCCAATGACAAGACGCTGGGCGGGGTTTGCT
>sig_2967
GTGATTTTTTTCTCCATTTTAGCTTCCTTAGCTCCTGAAAATCTCGCCAAGCTTTTTGCA
>sig_2968
AGAATTGGGATTCGAACATCGATTGAATTCCCCGGGGATCCTCTAGAGTCGACCTGCAGA
>sig_2969
CCAAGCTGGCGGTACCATGCAGGTCGACTCTAGAGGATCCGAATTCTGAAATCCTTCCCT
>sig_2970
GGAATAAGGGCGACACGGAAATGTTGAATACTCATACTCTTCCTTTTTCAATCCCTTGTG
>sig_2971
ATTAGGACATCTGCGGAGACTCTAGAGGGTATATAATGGAAGCTCGAATTCCAGCTTGGC
>sig_2972
TTGTGATTAGAGCCTGCAGGCATGCAAGCTTGGCACTGGCCGTCGTTTTACAACGTCGTG
>sig_2973
TTAAGGGATTTTGGTCATGGAGAGCTCTTGAAATAAGATCACTACCGGGCGTATTTTTTG
>sig_2974
ACCTGTCGTGCCAGCTGCATTAATGTACTACTACTACTGCAGATATTGATTACGTGTTTG
>sig_2975
AAAAAAAGCACCCATACTCAGGAGCACTCTCAACCATGGCACCTAGAATATCATTTTCGC
>sig_2976
GGGTTTTCCCAGTCACGACGTTGTAAAACGACGGCCAGTGAATTCCATGATGCATCCGGA
>sig_2977
AGTGAAAAGTTCTTCTCCTTTCGACATGGAATTTTGCCTCCTTAAGTCACGTACCTAACT
>sig_2978
TCTCGACCTTGCAGGCCAACCAGATAAGTGAAATCTAGTTCCAAACTATTTTGTCATTTT
>sig_2979
TTACAAGCATAAAGCTGACCCTCTAGAGTCGACCTGCAGGTGGCTGCTGAACCCCCAGCC
>sig_2980
GGCCGCGTAACGATGAGTTAGCAACATGCCTTACAAGGAGAGAAAAAGCACCGTGCATGC
>sig_2981
GCTCACCATGGTGGCGACCGGTGGATCGTTTAAACAGGCCTGCTAGCTCGACTCTAGCGC
>sig_2982
ATTTCACACAGGAAACAGCTATGACCATGATTACGAATTAATTCCACAAGCTTGTGGAAT
>sig_2983
GTCGGCGGGGTGCTTCACGTAGGCCTTGGAGCCGTACTGGAACTGGGGGGACAGGATGTC
>sig_2984
CCGGGATCACTCTCGGCATGGACGAGCTGTACAAGCTTAACTTCGACCTGCTGAAGCTCG
>sig_2985
GTGCTGGAATTCGCCCTTTTATTAATGATGATGATGATGATGAGAACCCCCCCCGGGAGC
>sig_2986
TCGGAATTCCGGCGCCTAGAGAAGGAGTGAGGGCTGGATAAAGGGAGGATCGAGGCGGGG
>sig_2987
GATCTTGGTAGGAGTGATCATGATGTTTTTGTCTCTAGGAGTTGGGGCGTAAGCGGCCCC
>sig_2988
AATTTCTTAAGACGCCTTAAAAAGTAGCTTTTGACGATTTTTCTTTTTTTCATCCCATTA
>sig_2989
GCAAAATGCCGCAAAAAAGGGAATAAGGGCGACACGGAAATGTTGAATACTCATGCGAAA
>sig_2990
TCGCATTACACCTTTGTTCATGACGTCACCTCCTGAAGCTTGCATGCCTGCAGGTCGACT
>sig_2991
TGGTCTGCTAGTTGAACGCTTCCATCTTCAATGTTGTGTCTAATTTTTAAGTTAACTTTG
>sig_2992
TTCTGCCATTATTTAAGCCTCTTTTCTAAACGTTTTGCTAGACGGGTGAGAATTCATATG
>sig_2993
CGGCTTTGCCGCGGCCCTCTCACTTCCCCCAATACGCAAACCGCCTCTCCCCGCGCGTTG
>sig_2994
GCAGCCTGAATGGCGAATAGCTTCTTCCGCTTCCTCGCTCACTGACTCGCTGCGCTCGGT
>sig_2995
ACGCCATGGGAATTCTACGTAGCGGCCGCGGATCCAAGCTTAGATCTCGAGGATGAACTA
>sig_2996
ATATGGTTCGTGCAAACAAACGCAACGAGGCTCTACGAATCGATGGGGGACCGCGAGCAG
>sig_2997
GGAATTAATGATGTCTAGAGAATAGGAACTTCGGATCAATTCATCGATGCAAGTGGCACT
>sig_2998
CGCGGCAGCCATATGGCTAGCATGACTGGTGGACAGCAAATGGGTCGGGATCCGAATTCG
>sig_2999
CTCTAGACTGCCATGGAATTCGGTTTAAACGGCCGGCCGAGCAGAAGCTTATCTCCGAGG
>sig_3000
AATATGAGTGATGACAAACCCTTTCTATGTACTGCGCCTGGATGTGGCCAGCGTTTTACC
>sig_3001
AGTGCGTAGTCGTTGGCAAGCTTGCATGCCTGCAGGTCGACTCTAGAGGATCCCCGGGTA
>sig_3002
GAGCTGAATGAAGCCATACCAAACGACGAGCGTGACACCACGATGCCTGCAGGTCGACGG
>sig_3003
AGATGGTCAGACTAAACTGGCTGACGGAATTTATGCCACTTCCGACCATCAAGCATTTTA
>sig_3004
TGCAGCAAACGACGAAAACTACGCTTTAGTAGCTTAATAAGCTTAATTAGCTGAGCTTGG
>sig_3005
GCCTTTGCGGCCATGGTCCATCATCACCACCATCACTCCGCGGGTTTGGTGCCCAGAGGC
>sig_3006
TGGGAGGTTAACTTAAAAGAAAAGTTTTCAAGTGAATTAGATCAGTTTCCCCTTGGACGT
>sig_3007
CGCAAACCGCCTCTCCCGGCGCGTTGGCCGATTCATTAATCCAGCATTCGCCATTCAGGC
>sig_3008
CGAGCTCGGTACCCTACTCAAGCATTGAGTGGCCCGCCGGAGGCACCGCCTTGCGCTGCC
>sig_3009
CATACACATACGATTTAGGTGACACTATAGAACTCGAGCAGCTGAAGCTCCAATGTGATG
>sig_3010
CAAGCTTGGGTCTCCCTATAGTGAGTCGTATTAATTTCGATAAGCCAGCTGCATTAATGA
>sig_3011
GGAGCTCTTCAATGTCATGAGACAATAACCCTGATAAATGCTTCAATAATATTGAAAAAG
>sig_3012
TGAATTGCTGCAGGTCGATAAGCTTATCGACGGATCCGGGGAATTCGTAATCATGGTCAT
>sig_3013
TAAGAAACTTTATTGCCAAATGTTTGAACGATCGGGGAAATTCGAGCTCTAAGCGCTGTT
>sig_3014
CTGGGATTACTCGCCCGGGGTCGGCCCCGCCGGCACTTCGTGCAGGCGGCGTAATCATGG
>sig_3015
GATTTCGAAATGGAATTTTTTAGACGTCATATCTCATCAAGGCAACAACAATTTGAAGCA
>sig_3016
CACTTTAAGCCAGATGCCCATCGATTCGTAGAGCCTCGTTGCGTTTGTTTGCACGAACCA
>sig_3017
TCTGCAGACGCGTCGACGTCATAGTTAACCTCCTTAGGATCCCAATGCTTCGTTTCGTAT
>sig_3018
GTAGTGGACAAATTCTTCCAACTGATCTGCGCCGCGTCGAATTAATTCCGCTAGCTTCAC
>sig_3019
TTTATAGGTTAATGTCATGATAATAATGGTTTCTTAGAATTCGAGCTCGGTACCCACCCC
>sig_3020
GGATCCTCTAGAGTCGACCTGCAGGCATGCAAGCTTTCCCTATAGTGAGTCGTATTAAAT
>sig_3021
ACTTCCCTGAGCTGCCTGCGCCCTGGAACGGCATCATCGCCATCTTGCGGAACAACCAGA
>sig_3022
TGATAATTAGAAAAGCCCCAAAAACAGGAAGATTGTATAAGCAAATATTTAAATTGTAAA
>sig_3023
GACTTTATCTTCAGGTCTGCTGTGACGGGTCACATGGGCCTTTGGGGAATCTGTGCGCGG
>sig_3024
GCCTCTCCCCGCGCGTTGGCCGATTCATTAATGCAGTCGAGTTCATAAGAGAAGAGGGAC
>sig_3025
ACGTTTCTCGTTCAGCTTTCTTGTACAAAGTGGTTGATAACAGCAAGAGAAGATGGAAAA
>sig_3026
AGGTCGACGGATCCCCGGGAATTGCGAATTCGCAATTCGTAATCATGGTCATAGCTGTTT
>sig_3027
TTATTGCCAAATGTTTGAACGATCGGGGAAATTCGAGCTCGGTACCCAATTCGCGGCCGC
>sig_3028
GAAAGCTCGCTCAAGTATGATGCCACCAGCCGCCAGATTGAGATCCCCCCGAATTCGGGG
>sig_3029
ACCCCTAGCAAAGCTCTTTTCTTCATTTCCTTGTTTCCTCCTAGCGCTCTCATATTATAA
>sig_3030
GGCTACGTCTTGCTGGCGTTCGGATCCGATATCGCCGTGGCGGCTTTTGCCATTCTCACC
>sig_3031
CGAAACCGCAGTCTCACAACGACGGCGACTTCGAAGAGATCCCGGAGGAATACCTGCAAT
>sig_3032
CTTTGTGGTGAGCTAACTAGAGATCATGCTATATCTCCTGATTTAATACAATGCTCATCA
>sig_3033
CAGCCCGCTCCGCTTCTCGCCCCAGACGGCCCGTCGAGTTCGAACAAAAACTCATCTCAG
>sig_3034
GGAGTACGAAATGCGTCGTTTAGAGCAGCAGCCGAATTCGAGCTCGCCCGGGGATCCTCT
>sig_3035
TTTTTAATAATTTGCGAGTACGCAAAGCTTGGCTGCAGGTCGACGGATCCCCCGGTACCG
>sig_3036
ACCACGCCAAGTACTGATGGTTAACGCATCCGAAACCTCCACCCCACTCACCTAGTCCGA
>sig_3037
TGATATGAATAAATTGCAGTTTCACTTGATGCTCGATGAGTTTTTCTGAGGGCGGATCCC
>sig_3038
TCGCCTTCTTGACGAGTTCTTCTGAGCGGGACTCTGGGGTTCGGATCGATCCTCTAGCTA
>sig_3039
GAGCAGCTGAACATCCCTACGCCTTCCACACTGCGGCCAACGCCATTACCGCTCCAGCCA
>sig_3040
ATGACCATGATTACGAATTGGCCTTCAAGGCCGCATGCGTCGACGATATCGGTACCGAGC
>sig_3041
AGTTATGTTTAAACGGTCTCCAGCTTGGCTGTTTTGGCGGATGAGAGAAGATTTTCAGCC
>sig_3042
AGTTTCTGATCGAAAAGTTCGACAGCGTGTCCGACCTGATGCAGCTCTCGGAGGGCGAAG
>sig_3043
TGCGCTGCCCGGATTACAGATCCTCTAGAGTCGACCTGCAGGAGCAGAAGAGCATACATC
>sig_3044
AAGCTTGGCCACCAACCTTTCAGTACGAAAATTGCTTTCATTGTCGATACCCTTTTTACG
>sig_3045
AATATCATGGTGGAAAATGGCCGCTTTTCTGGATTCATCGACTGTGGCCGTCTGGGTGTG
>sig_3046
CGGCATTTATGTTTTTCATATGCACCCATCTCTTTATCCTTACCTATTGTTTGTCGCAAG
>sig_3047
ATAAGCTAGCTTATCGGCCAGCCTCGCAGAGCAGGATTCCCGTTGAGCACCGCCAGGTGC
>sig_3048
GTTGTAAAACGACGGCCAGTGAATTCCATGAACATCCGGATCCTCTAGAGTCGACCTGCA
>sig_3049
TCGACATCGATGAGGAGGAGGAGGAGGAGTTCTGCGTAGACAGCCACACTGCCATCTGCA
>sig_3050
TCCTCCAATTCGCCCTATAGTGAGTCGTATTACGCGCGCTCACTGGCCGTCGTTTTACAA
>sig_3051
TTGGTAGAACGTCTATCGAAAATCATCATCACCTTGAAGCCCGAGGGGCGCAAGGCGATC
>sig_3052
TTATTATAACATGTATTCACGAACGAAAATCGATAGATCCGTCGACCTGCAGGCATGCAA
>sig_3053
CAATGTATCTTATCATGTCTGGATCCAATTGCAATGATCATCATGACAGATCTGCGCGCG
>sig_3054
CCAGGGTTTTCCCAGTCACGACGTTGTAAAACGACGGCCAGTGAATTGCTGCAGGTCGAC
>sig_3055
GGACCTAATAACTTCGTATAGCATACATTATACGAAGTTATATTAAGGGTTCCGGGTCAA
>sig_3056
CTAGTTCATCCTCGAGATCTAAGCTTGGATCCGCGGCCGCTACGTAGAATTCCCATATGG
>sig_3057
CCATGGTCCGGAGGCTGGATCGGTCCCGGTGTCTTCTATGGAGGTCAAAACAGCGTGGAT
>sig_3058
TAATACGACTTCGAATAGGGCGAATTGGGCCCTCTAGATGCATGCTCGAGCGGCCGCCAG
>sig_3059
ATATGCATTTAAATCCTCCTTTGCATACACCATAGGTGTGGTTTAATTTGATGCCCTTTT
>sig_3060
CCCCGGGTATCCGCCTTTCTACCAGATTTAACTTTAATAAGCGGCCGCTATAATTGATAC
>sig_3061
GCTTGATGGTACCGAGCTCGAAGACACCGGTAGATCTTCCGGACACGTGTTAATTAAGAG
>sig_3062
ACCGACGACGACGACAAGGCCATGGGATATCTGTGGATCCGAATTCGAGCTCCGTCGACA
>sig_3063
ATCCCGGGAAGCTTCTCGAGAATTCTGCAGGCGCGCCCGCCCAATTCGCCCTATAGTGAG
>sig_3064
CCTTATGTTATTTCATCATGGTCTGGCCATTCTCATCGTGATCGACATGCCCGCCGTGAC
>sig_3065
GCAATTTTCAGTGTCAGAAGTCGACCAAGGAGGTCTAGATAACGAGGCGCAAAAAATGAA
>sig_3066
TTGCCGCCAAGGATCTGATGGCGCAGGGGATCAAGATCCTCCTTCGTCGGTGTCGTCGCC
>sig_3067
ACAGAATCAGGGGATAACGCAGGAAAGAACATGGATCTCGATCCTCTACGCCGGACGCAT
>sig_3068
TCGCTGTTATCAACCACTTTGTACAAGAAAGCTGAACGAGAAACGTAAAATGATATAAAT
>sig_3069
TGCGGACTCTAGACTAGGTGGATCCCGGGCCCGCGGTACCGTCGACTGCAGAATTCGAAG
>sig_3070
AGGGTAACTATTGCCCTGCGGTAAAGCTCATCAGCGTGGTCGTGAAGCGATTCACAGATG
>sig_3071
GCTCGAATTCGGATCCCGACCCATTTGCTGTCCACCAGTCATGCTAGCCATATGTATATC
>sig_3072
TTGTGAGCGGATAACAATTTCACACAGGAGATATACATATGAGTAAAGGAGAAGAACTTT
>sig_3073
GCAATTAATGTAAGTTAGCGCGAATTGATCTGGTTTGACAGCTTATCATCGACTGCACGG
>sig_3074
GGAAGGATCCATATGGCCACAGACGTGAGCCGAAAGATTCGAGCTTGGGGACGCCGATTG
>sig_3075
GGATCCTCTAGACATCATTAATTCCTAATTTTTGTTGACACTCTATCATTGATAGAGTTA
>sig_3076
CCCCGTCAAACGTGTTGATAACCTGTGCCATGGCGATCGCTCCTTACTAAAGTTAAAGAA
>sig_3077
CTCTAGAACTAGTGGATCCCCCGGGCTGCAGGAATTGTCTCCCGTAGTGTTACTGTAGTG
>sig_3078
TGCCAAGCTTGCATGCCTGCAGGTCGACTCTAGAGGATCTATATTACCCTGTTATCCCTA
>sig_3079
GGATGAGCTGTACAAGTGAGCGGCCGCGACTCTAGAATTCCAACTGAGCGCCGGTCGCTA
>sig_3080
CGACTCTAGGCCTAAATGGCCATTTAGGTGACACTATAGAAGAGCTCGAGGATCCTAGGA
>sig_3081
TGCGCGTAACCACCACACCCGCCGCGCTTAATGCGCCGCTACAGGGCGCGTCAAGGAGAT
>sig_3082
AGGTTTTTATTGCGATAAACTAGGTTTCACGCGAGGCTAGTTACCCTTAAGTTATTGGTA
>sig_3083
TACGTAGAATTCCCATGGTATATCTCCTTCTTAAAGTTAAACAAAATTATTTCTAGACGC
>sig_3084
GCGGCGGGAAGGGCGACCAGCGGGACACCGGCGGCGACGACGGCTGCGGCGCCGAGCGCG
>sig_3085
AACTCTAGGAGATCTTCTAGGATCGATTCTAGGAATTCTCTAGCTCGAGGGGCGCGCCCC
>sig_3086
TACGAATTTAATACGACTCACTATAGGGAATTCGAGCTCCCGGGTTTTTTTTTTTTTTTT
>sig_3087
AGCATCGATGAATTGATCCGAAGTTCCTATTCTCTAGAAAGTATAGGAACTTCGAATTGT
>sig_3088
CCGTCGGAGCCGCACACCGTCACAGCGAGGTAGACAGATTAATTAATCGATAAGCTCTGC
>sig_3089
GGTGCTGTGCACGGATCGATCCTCTAGAGTCGACCTGCAGGCATGCAAGCTTGGCGTAAT
>sig_3090
CGATCGGGGAAATTCGAGCTCTAAGCATGATGATGATGATGATGGCTGTTATCAACCACT
>sig_3091
GACCTGTTGGGCGAGGTGAGGTACGCGCTACTCACGCTAGCTTATCGCGCCATTCGCCAT
>sig_3092
CTAGCGGCCGCTAATTCGTAATCATGGTCATAGCTGTTTCCTGTGTGAAATTGTTATCCG
>sig_3093
AAAGAATTGCAATGAATATGTTCACGGACCAGAGTATGTGTCCTTAATTGTTTCACATGC
>sig_3094
TTAACTCTAGGAAGCTTTCTAGGAGATCTTCTAGGGTACCTCTAGCTCGAGGGGCGCGCC
>sig_3095
GATCCCCGGGTACCCCGAGCTCAAAAATATAGTAGAATTTCATTTTGTTTTTTTCTATGC
>sig_3096
GTTGGCCGGGATGGCGGAGAGCAAGCCCACCAAGACTCAGGCGACCAGCATCGGCGTCGA
>sig_3097
GGCTACGTCTTGCTGGCGTTCGCCTCGAGGGGATCTTATGCGGTGTGAAATACCGCACAG
>sig_3098
GACGTTGTAAAACGACGGCCAGTGCCAAGCTTCCATGGGATATCGCATGCCTGCAGGAGC
>sig_3099
CGCGTTAACCCGGGCCCGCGGATGCATATGATCTTAAGGCCTAGGTCTAGAGTCTTTGTT
>sig_3100
GGGTTTTCCCAGTCACGACGTTGTAAAACGACGGCCAGTGAATTAGGCCTGTAATTAACC
>sig_3101
GGCTTATGCACAGCGGCCCAAATGGTTTTTGTAACACATGCCTCAGCTGCAGCACCGCAG
>sig_3102
TATACAAAAGGCCTGCAGCAAACGACGAAAACTACGCTGCATCAGTTTAATAAGCTTAAT
>sig_3103
GGGTGCCGGCGGCCTGCTCCTCCACCTCGGGAGGGAAGCCGTGAGAATTCACGGCGATCT
>sig_3104
AAGGGTGGGCGCGCCGACCCAGCTTTCTTGTACAAAGTGGTTCGATCGAAGCTTGATCCG
>sig_3105
TTCGAATTCGCGGCCGCACGTGTCCATGGATCCCGGGTCGACGGCCGCGGTGGCCGGTAC
>sig_3106
GACTCATCAGTCCTGAGCATTGTCTAGAGCGGCCGCCACCGCGGTGGAGCTCCAGCTTTT
>sig_3107
TAGAAAGTATAGGAACTTCGAAGTTCCCGCCAGCCTCGCAGAGCAGGATTCCCGTTGAGC
>sig_3108
TTTCTGGATGGAGGAGCTCTTCAATGTCATGAGACAATAACCCTGATAAATGCTTCAATA
>sig_3109
TACGAATTCGAGCTCCACCGCGGTGGCGGCCGCTCTAGAACTAGTGGATCCCCCGGGCTG
>sig_3110
CCATGATTACGAATTCATCGATATCTAGATCTCGAGCTCGCGAAAGCTTGCATGCCTGCA
>sig_3111
TCCATACCCATGGGCTAGCTGATCAGCCAGTGCCAAGCTTGCATGCCTGCAGGTCGACTC
>sig_3112
ATGGCGTGTTAACAGGTCCAGTACTTTCGAATTTAAAATAGGGCCTCGTGATACGCCTAT
>sig_3113
GGAAAGCCGGCGAACGTGGCGAGAAAGGAAGGGAAGAAAGCGAAAGGAGCGGGCGCTTTA
>sig_3114
ACGTCGTTGCTCAGCCGGATCCAAGCTTGGAATTCCCTTTCATTATTAATACCCTCTAGA
>sig_3115
ATTAATTTTATTGTTCAAACATGAGAGCTTAGTACGTTAGCCATGAGAGCTTAGTACGTT
>sig_3116
GCGCTATTCAGATCCTCTTCTGAGATGAGTTTTTGTTCTAGAAAGCTGGCGGCCGCTTTT
>sig_3117
CTTCACATTTATAATTGGCCAGTCTTTTTCAAATAAGCATTCCAACCAGCATTTCTATAC
>sig_3118
GCAGCAGCCAACTCAGCTTCCTTTCGGGCTTTGTTAGCAGCCGGATCCAAGCTTGGAATT
>sig_3119
TCAGCTTTTTTGTACAAACTTGTAGATCTTTGTTCATTTTTGAGAACTCGCTCAACGAAC
>sig_3120
CAGATAGCGTGGTCCGGCCAGGACGACGAGGCTTGCAGGGATCCTCTACGCCGGACGCAT
>sig_3121
GGATCCATGTTCTTTCCTGCGTTATCCCCTGATTCTGTGGATAACCGTATTACCGCCACT
>sig_3122
TGAAATACCGCACAGATGCGTAAGGAGAAAATACCGCATCAGGCGCGGCCGCTCGCGAAT
>sig_3123
GCGCGAGGCAGATCGTCAGTCAGTCACGATGCGGCCGCTCGAGACTGCAGGCTCTAGATT
>sig_3124
ATCCCCGGGCGAGCTCGAATTCGCGATAAGCGCCTTCGCAGGTTAGCAGTTCGAGAGTCG
>sig_3125
CCAGCTGGATTCGATGCTGGGCCGATCCGCAATTGTCTTGGCCATTGCGAAGTGATTCCT
>sig_3126
TACATCTGGACGAACTCAAAAGTTGCTGGGTATCGAATTGGATTGTGATGGAGACTGCTT
>sig_3127
CACATCCCCCCTTCGCCAGCGGATCCGTCGACCTGCAGCAATGGCAACAACGTTGCGCAA
>sig_3128
GCTTATACAATCTTCCTGTTTTTGGGGCTTTTCTGATTATCAACCGGGGTGTCGACCGAT
>sig_3129
CGTCTCGAGGGCCCCTGCAGGTCGACTCTAGAGGATCCCCGGGTACCGAGCTCGAATTCC
>sig_3130
GCTTTGACTGAGCCATGGTGGCGACCGGTACCCGGGGATCCTCTAGAGTCGACCTGCAGG
>sig_3131
TACTATGCATATGATCAGATCTTTAAAAGAGGATATTTGGGAGTACGGTTTAGCTTTCAT
>sig_3132
GTCGACGGAGCTCGAATTCGGATCCACAGATATCCCATGGCCTTGTCGTCGTCGTCGGTA
>sig_3133
ATTGCGGATGATGCGCAAGTGAAAGGAAGGGAAGGAAGGGATAGTTGACCGCGCAACTGG
>sig_3134
TAAACCGTACTCCCAAATATCCTCTTTTAAAGATCTGATCTATGCATAGTACCGAGAAAC
>sig_3135
AAACGCGCGAGACGAAAGGGCCCGTACGGCCGACTAGTAGGTCGACGCTCTCCCTTATGC
>sig_3136
TCTCGGCATGGACGAGCTGTACAAGTCCGGACTCAGATCTATCACAAGTTTGTACAAAAA
>sig_3137
GCCGTTTAAACGGATTTAAATTAATTAATGTCGACCTGCAGGCATGCAAGCTTGGCGTAA
>sig_3138
CGATTGATGACGACGACAAGAGTCCGGGAGCTCGTGGATCCGAATTCTGTACAGGCGCGC
>sig_3139
TACATCGATATCATATGCAAGGGTTTATTGTTTTCTAAAATCTGATTACCAATTAGAATG
>sig_3140
GGATAACAATTTCACACAGGAGATATACATATGTGAAGAGCGGAACCCCTATTTGTTTAT
>sig_3141
CCGCTCCTTTCGCTTTCTTCCCTTCCTTTCTCGCCACGTTCGCCCAGACGTGATAAGATA
>sig_3142
AAGGCATTAATTTTACCAAATTTAATATTTATGAAATTTTAAAAGAAAATGTAGATATCG
>sig_3143
TCAACTGGGTTCGTGCGAGCTCATCGATTTCGTTCCACTGAGCGTCAGACCCCGTAGAAA
>sig_3144
TAGTGGATCCCCCGGGCTGCAGGAATTCGATATCAAGCTTATCGATACCGTCGACCTGCA
>sig_3145
GCTAAAATTAACCCTCACTAAAGGGAATAAGCTTGCGGCCGCTTAATTAAGACGGATCCC
>sig_3146
GGGCTAGCCAGCCAGAACTCGCCCCGGAAGACCCCGAGGATGTCGAGCACCACCACCACC
>sig_3147
TTGCATGCCTGCAGGTCGACTCTAGAGGATCCCCGGGTACCGAGCTCGTTAACTAATTAA
>sig_3148
AGAGCAAGAGATTACGCGCAGACCAAAACGATCTCAAGAAGATCATCTTATTATAATCAG
>sig_3149
ATTCTAGCCAGATCCCCGGGCGAGCTGCGGCCTGATTTATGCTGGTTACTGTTGCGCCTG
>sig_3150
ACTATTCTAATTTATTGCACGGTACCCCCCGAATTCGTAATCATGGTCATAGCTGTTTCC
>sig_3151
TACCCTAGAAAGCTTCCTAGAAGATCTCCTAGAGTTAACACTGGCCGTCGTTTTACCGGT
>sig_3152
TTGGAACCGTTGGGTATCAAACTTATTCGCGAGGTCGAAGGACAGCGTTTTGCCTATGGT
>sig_3153
TCAATCAGCAAGCTTGGCTGCAGGTCGACGGATCCCCGGGAATTAATTCCGCCGATACTG
>sig_3154
CATGCCTGCAGGTCGACTCTAGAGGATCCCCGGGTACCGAGCTCGTTAACTAATTAATAA
>sig_3155
CTTTTGCTCACATGCCGGATATAGTTCCTCCTTTCAGCAAAAAACCCCTCAAGACCCGTT
>sig_3156
TTGTGATGCTCGTCAGGGGGGCGGAGCCTATGGAAAAACGCCAGCAACGGATGCGCCGCG
>sig_3157
GCAGGTCGACGGATCGATCCCCGGGAATTCGTAATCATGGTCATAGCTGTTTCCTGTGTG
>sig_3158
GAGCGGATAACAAGATACTGAGCACATCAGCAGGACGCACTGACCGAATTCATTAAAGAG
>sig_3159
ATATGATCAGATCTTTAAAAGAGGATATTTGGGAGTACGGTTTAGCTTTCATACCACCAT
>sig_3160
GGGATCCCCGGGAATTCGAGCTCGCCCGGGATCCTCTAGAGTCGACCTGCAGCCCAAGCT
>sig_3161
CATGCCTGCAGGTCGACTCTAGAGCCCGGGCTTCTAGAACCGGTAGAAAAAATGAGTAAA
>sig_3162
GGATCCTCTAGAGTCGACCTGCAGCCCAAGCTTGCATGCCTGCAGGTCGACTCTAGAGGA
>sig_3163
GTGCGGTATTTCACACCGCATAGGGTCATGGCTGCGCCCCGACACCCGCCAACACCCGCT
>sig_3164
TGCATGTGTCAGAGGTTTTCACCGTCATCACCGAGATCTGTTCGTGAATACATGTTATAA
>sig_3165
GTAGCGACCGGCGCTCAGTTGGAATTCCCTGGCAGTTTATGGCGGGCGTCCTGCCCGCCA
>sig_3166
GCGGCATCAGAGCAGATTGTACTGAGAGTGCACCATAAGATCGGGCGAGCTCGCCTCGAG
>sig_3167
TAGCGTGGTCCGGCCAGGACGACGAGGCTTGCAGGATCCTCTACGCCGGACGCATCGTGG
>sig_3168
TTCTCTCATCCGCCAAAACAGCCAAGCTTGCAGGGATCCTTAGTTAGTTATACGTAGTTT
>sig_3169
TTGGGCTGCAGGTCGACTCTAGAGGATCCCCGGGCGAGCTCGAATTCCGTGTATTCTATA
>sig_3170
GGGTGTCGACACATATGAAACAGCTGGAAGACAAAGTTGAAGAGCTCCTGTCTAAAAACT
>sig_3171
AACCGCGGGCCCTCTAGACTCGAGCGGCCGCCACTGTGCTGGATATCTGCAGAATTCCAC
>sig_3172
TGGGGGCCCGAGCTCGCGGCCGCTGTATTCTATAGTGTCACCTAAATGGCCGCACAATTC
>sig_3173
CGGGCCCTCTAGACTCGAGCGGCCGCCACTGTGCTGGATATCTGCAGAATTGCCCTTAAG
>sig_3174
CGCTTAGGCGTAGTCACGAATGAATAACGGTTTGGTTGATGCGAGTGATTTTGATGACGA
>sig_3175
GAGCCTCCATGATATCACCGCCGGGGCTTGCCGTCGTGCCTGCCGCGGTCGTGGTCTCAC
>sig_3176
GGAATGAACAATGGAAGTCAACAATCTAGAAAGCTTACTCATTAGGCACCCCAGGCTTTA
>sig_3177
TCGATCCTAGAAAGCTTCCTAGAGTTAACACTGGCCGTCGTTTTACCGGTCCGGCAAAAG
>sig_3178
GCAGCATTCGATAGTTTACAGGCAAGCGCAACTGAGTACATAGGCTACGCTTGGGCAATG
>sig_3179
TGGCCCAGTGCCAAGCTCAATACGCAAACCGCCTCTCCCCGCGCGTTGGCCGATTCATTA
>sig_3180
GGCTTTGGGGTGTGTGATACGAAACGAAGCATTGGGATCTATCGAATTCTAGAAATAATT
>sig_3181
GTTTGAACGATCGGGGAAATTCGAGCTCTAAGCACCCATTTGCTGTCCACCAGTCATGCT
>sig_3182
GTCATATGGATCCGATATCGCCGTGGCGGCCGCTCTAGCGGATCAGTGAGGGTTTGCAAC
>sig_3183
GCGGCCGCTCTAGCCCGGGCGGATCCCCCGGGCTGCAGGAATTCGATATCAAGCTTATCG
>sig_3184
GCTTGGTTTCATGCTCCGTTAAGTCATAGCGACTAATCGTTAGTTCATTTGCTTTGAAAA
>sig_3185
GCCGGACATCAGCGCTAGCGGAATTAATTCATGAGCGGATACATATTTGAATGTATTTAG
>sig_3186
CTTTTGCAAAAAGCTTGGCATTCCGGTACTGTTGGTAAAATGGAAGACGCCAAAAACATA
>sig_3187
CCGCTATCGCGATCGCAGTTGCACTGGCTGGTTTCGCTACCGTTGCGCAGGCCGTCTTCG
>sig_3188
AGTTAACTAGTTCGATGATTAATTGTCAACAGCTCATTTCAGAATTGAGCAAAAGGCCAG
>sig_3189
TGCCGATGACCTGCAGGGGGGGGGGGGCGCTGAGGTCTGCCTCGTGAAGAAGGTGTTGCT
>sig_3190
GTCGACTCTAGAGGATCCGGATGCATTCATGGAATTCACTGGCCGTCGTTTTACAACGTC
>sig_3191
GGAACGAAATCGATGAGCTCGGGGGGGGGGGGGCGCTGAGGTCTGCCTCGTGAAGAAGGT
>sig_3192
CTCACGCGTACTGATGCATGATCCGGGTTTCAACCAGTACTCTAGATCCCCGGGTACCGA
>sig_3193
ATTCGAGCTCGGTACCCTCCGGTAGGAAGACCCGGGTCTTCCATCCGGACCGGGGGGATC
>sig_3194
GTCTGTGACGGGCAAAGCTGAGCCCGCCATGCCTGGCCGCCTGTACGTGCACCCAGACTC
>sig_3195
TGTGTGGAATTGTGAGCGGATAACAATTTCACACAGGAAACAGAATTCGAGCTCCCGGGT
>sig_3196
AAGATCTGATCATATGCATCCGCGGGCCCGGGTTAACGCGTTTAATGACCAGCACAGTCG
>sig_3197
AGAGATTTTGAGACACAACGTGGCTTTCCCCCCCCCCCCTGCAGGTCGACGGATCCGGGG
>sig_3198
CATTAACCTATAAAAATAGGCGTATCACGAGGCCCTTTCGTCTTCAAGAATTCCTTAGTG
>sig_3199
TATTTTACTGTTTTCGTAACAGTTTTGTAATAAAAAAACCTATAAATACGGATCCGGTTA
>sig_3200
CCAGCCGCCAGATTGAGATCCCCCCGGAATTCGAGCTCGCCCGGGGATCCTCTAGAGTCG
>sig_3201
CTATACAAATAGCATTCGTAGAATTCGAGCTCGGTACCCGGGGATCCTCTAGAGTCGACC
>sig_3202
CGGATCCCGGGGAATTCGGGCAATAAGGGCTGCACGCGCACTTTTATCCGCCTCTGCTGC
>sig_3203
TCCTTGAGAGTTTTCGCCCCGAAGAACGTTTTCCAATGATGAGCACTTTTCGACCGAATA
>sig_3204
TAATACGACTCACTATAGGGAGACCGGCCTCGAGCAGCTGAAGCTTGAATTCATCGATGA
>sig_3205
GTATAGCATACATTATACGAAGTTATCTGGAATTCCCCGGGCTCGAGCCCAGTCCAGCGC
>sig_3206
GCCAGTTAATAGTTTGCGCAACGTTGTTGCCATTGCTGCAGTTTATGCTGGTTATGCTGG
>sig_3207
TGGAAACCGACGCCCCAGCACTCGTCCGAGGGCAAAGGAATAGAGTAGATGCCGACCGGA
>sig_3208
TATCATTTTACGTTTCTCGTTCAGCTTTCTTGTACAAAGTGGTTGATAATTCGAAGCTTG
>sig_3209
AGGTTGGGCTTCGGAATCGTTTTCCGGGACGCCGGCTTGTTTAAACTATGGCGCGCCTTT
>sig_3210
CTTGCGCCCTGAGTGCTTGCGGCAGCGTGAAGCTGATCCGTCGAGATCTGAATTCCCGAT
>sig_3211
AGCCGGATGATTAATTGTCAATACTTTTGAAAAAAAATTTTCCGTCGACGCCTGCCCCTC
>sig_3212
AGGGCGCAGCCGCGCGCCACCATGCTACGCTACCATGGGGGCGGCGGGGCTGAATCAATG
>sig_3213
AGTACTGATGGTTAACGACCGCGCGGGTCCCGGACGGGGAAGAGCGGGGAGCTTTGCCAG
>sig_3214
CCACCGTGCAGCCCATGGACAGGCTACCCTACCAGCACTTCTCCGCTCACTTCACCTCGG
>sig_3215
CGACGGATCCCCGGGAATTCGGCTGCTGCTCTAAACGACGCATTTCGTACTCCAAAGTAC
>sig_3216
GATTACGCTGCTCAGTGCAGCGCTGTTATCACAAGTTTGTACAAAAAAGCTGAACGAGAA
>sig_3217
AACCCTGGGATCCTCTAGAGTCGACCTGCAGGCATGCAAGCTTGGCGTAATCATGGTCAT
>sig_3218
GCAGATCTAGATCCATAGTCACTTGGTTGTTCACGATCTTGTCGCCGCCAGTGTCAACTT
>sig_3219
GGTCCTAAGGTAGCGAAAGCTCAGATCTGGGCAGGAAGAGGGCCTATTTCCCATGATTCC
>sig_3220
TCTGGGTGCTGCAGGTACAAGTTTGTACAAAAAAGCAGGCGAGAATCTTTATTTTCAGGG
>sig_3221
TATCTTTTTACTTGCAGATGGCAGTGTGGCTGTCTACGCAGAACTCCTCCTCCTCCTCCT
>sig_3222
AGAAAGCACGTGCTCCGGAAAAAAGAAGACTCTGCGCGGAAAAAACAAAAAGGTGGTATG
>sig_3223
CAACTCCAGTGAAAAGTTCTTCTCCTTTACTCATGCTCATTCTAGAGTCCCCCGTGTTCT
>sig_3224
CTCCCATATGGTCGACCTGCAGGCGGCCGCGAATTCACTAGTGATACCCCATATGTGATC
>sig_3225
CGGATAACAATTTCACACAGGAAACAGCTATGACCATGATTACGAATTCACTGGCCGTCG
>sig_3226
TTGTTAGCAGCCGGATCCCCGTCGACGCAAAAGAGCTGATCGCGATAGGGGTTGTCAGGA
>sig_3227
AAGCTAATCTCCGAGGAAGACTTGAACGGTGCTTAGAGCTCGAATTTCCCCGATCGTTCA
>sig_3228
CTCCCTTTAGTGAGGGTTAATGTGAATTCACTGGCCGTCGTTTTACAACGTCGTGACTGG
>sig_3229
AAGTGCGCGTGCAGCCCTTATTGCCCGGGGATGGGGAGTAAGCTTGGCCGGGCTCAGCAC
>sig_3230
TGCGGGGATCATCAATTTCACACAGGAAACAGACCATGGAATTCGAGCTCGGTACCCGGG
>sig_3231
ACAATAACCCTGATAAATGCTTCAATAATGCTTCGTTAATACAGATGTAGGTGTTCCACA
>sig_3232
CAAAATCCCTTAACGTGAGTTTTCGTTCCACTGAGCGTCAGATCTATGGACAGTTTTCCC
>sig_3233
ACAGCTTCCGATGGCTGCCTGACGCCAGAAGCATTGGTGCACCGTGCAGTCGATAAGCCG
>sig_3234
CAAGCTGTCAGCTTTGCACAAGGGAATATTGAAAAAGGAAGAGTATGAGTATTCAACATT
>sig_3235
TCTTTTATAGGTGTAAACCTTAAACTGCAATGAATTCGAGCTCGGTACCCGGGGATCCTC
>sig_3236
TACTTGGAGCCACTATCGACTACGCGATCATGGCGACCACACCCGTCCTGTGGATCCTCA
>sig_3237
TAATAAACAAAACTTAAAGACTTTGTATTATGCGTTACGAATATTTTTCGTCAGGATTGA
>sig_3238
AAAGAAGGCAAAGCCGTTTTTCCATAGGCTCCGCCCCCCTGACAAGCATCACGAAATCTG
>sig_3239
AAGCTGGAGCTCCACCGCGGTGGCGGCCGCTCTAGACAATGCTCAGGACTGATGAGTCCG
>sig_3240
AGCTGGAGCTTGCATGCCTGCAGGTCGACTCTAGAGGATCCCCGGGTACCGAGCTCGAAT
>sig_3241
ATCCGCGAGATTCTCATTAAGGCCAAGAAGGGCGGCAAGATCGCCGTGAATTCTGCTTGC
>sig_3242
GGATCTGGGTCCAGCGTGCCTTGCGGCGGAACTTCACGCGATCGGCAATGGCGCTGACTA
>sig_3243
CGAGGCCCTTTCGTCTTCAAGAATTCTGGCAAATATTCTGAAATGAGCTGTTGACAATTA
>sig_3244
GCTCGGTACCCGGGGATCCTAGAGCGCACGAATGAGGGCCGACAGGAAGCAAAGCTGAAA
>sig_3245
ATTAACTTTATAAGGAGGAAAAAAATGCATATGGGGGACCGCGAGCAGCTGCTGCAGCGG
>sig_3246
TTGTTATGACTGTTTTTTTGTACAGTCTAGCCTCGGGCATCCAAGCAGCAAGCGCGTTAC
>sig_3247
AGTTATGGCCCGGCCTCAGGATTCTTCCTTTTTCAATATTATTGAAGCATTTATCAGGGT
>sig_3248
CCCGGGGATCCACGCGTTTACAAAGTCATTTTGTAATGCCGGATGCGGCGTAAAACACCG
>sig_3249
CCTTCAGCAGGCCGCTCACCATGGTGGCGACCGGTACCCGGGGATCCTCTAGAGTCGACC
>sig_3250
ATGTTGGCACTGATGAGGGTGTCAGTGAAGTTCGACTGTCTCTTATACACATCTTGAGTG
>sig_3251
CGATATCGCATGCGGTACCTCTAGAAGAAGCTTGGGATCCGTCGACCTGCAGATCTGGGG
>sig_3252
TTCCAGATGTATGCTCTTCTGCTCCTGCAGGTCGACTCTAGAGGATCCCCGGGTACCGAG
>sig_3253
TAATATACATGGGTTCATTCTACATTCTATATTAGTGATGATTTCTTTAGCTAGTAATAC
>sig_3254
TATCTTCCTGTATATGGTAAGGGGGCATCTGTTGGTCTGTAGATGTAAGGTCCCCTATAA
>sig_3255
GCAGATCCTCGAGTTAATCGATCTTGTACAGCTCGTCCATGCCGAGAGTGATCCCGGCGG
>sig_3256
TACGCAATTACGATTTTCATCGTAAATGCTTGAAAACAAAACAAATTATTCTAATTTGTG
>sig_3257
AATAGGGGTTCCGCGCACATTTCCCCGAAAAGTGCCACCTGACGTCCACATATACCTGCC
>sig_3258
CAGATCTGCATCTCAATTAGTCAGCAACCATAGTCCCGCCCCTAACTCCGCCCATCCCGC
>sig_3259
GAGGCCACCCCGGTTGATAATCAGAAAAGCCCCAAAAACAGGAAGATTGTATAAGCAAAT
>sig_3260
CCATGATTACGCCGAATTCGAGCTCGGTACCCGGGGATCCTCTAGAGTCGAGTGACCCCA
>sig_3261
GCCAACTCAGCTTCCTTTCGGGCTTTGTTAGCAGCCGGATCAAGCTTCGACGAATTTCTG
>sig_3262
TGATATGCCTGTCGACTCTAGAGGATCCTTAACGTACGTTTTCGTTCCATTGGCCCTCAA
>sig_3263
AACGACGGCCAGTGCCAAGCTTGGGCTGCAGGTCGACTCTAGAGGATCCCCGGGCGAGCT
>sig_3264
TTGATGACGACGACAAGAGTCCGGGAGCTCGTGGATCCGAATTCTGTACAGGCGCGCCTG
>sig_3265
AGGAGGAACTATATCCGGCATGTGAGCAAAAGGCCAGCAAAAGGCCAGGAACCGTAAAAA
>sig_3266
CGGTTCTTTTTGTCAAGACCGACCTGTCCGGTGCCCTGAATGAACTGCAGGGGGGGGGGG
>sig_3267
TCTCATTAAGGCCAAGAAGGGCGGCAAGATCGCCGTGAATTCTCACGGCTTCCCTCCCGA
>sig_3268
AATCAGGAAGAAAACTGCAGTTAGTCGGAATCGCCTTACCCAACACCCTGAACCCAAGGG
>sig_3269
AGCTGCACATGAAAAGCCGAATTATCCATTGCTGTTGACAAAGGGAATCAGGGGATCTTG
>sig_3270
GTAAGTAGTTCGCCAGTTAATAGTTTGCGCAACGTTGTTGCCATTGCTGTAGGCATCGTG
>sig_3271
ACCTGAAATAAAAGACAAAAAGACTAAACTTACCAGTTAACTTTCTGGTTTTTCAGAGCT
>sig_3272
TTGGTGAGGATCTGGGTAACGATGTAAATTGGTCTTGCTCAATTCAACTGGAGTAGGACC
>sig_3273
ATTATACAAAATTTTAAGATACTGCACTATCAACACACTCTAAGCTTTCAAGTAATTCCA
>sig_3274
CTAGTTCATCCTCGAGATCTAAGCTTGGATCCGCGGCCGCTACGTAGAATTCCCATGGCG
>sig_3275
CTCGGAATTAACCCTCACTAAAGGGAACAAAAGCTGGAGCTCCACCGCGGTGGCGGCCGC
>sig_3276
TACTGCGATGAGTGGCAGGGCGGGGCGTACCCAGCTTTCTTGTACAAAGTTGGCATTATA
>sig_3277
TAACTGTGATAAACTACCGCATTAAAGCTTGGATCCCTCGAGACTAGTCCATGGATCGAT
>sig_3278
ACGGCCCCGTGCTGCTGCCCGACAACCACTACCTGAGCACCCAGTCCGCCCTTTCGAAAG
>sig_3279
AACTTCGGTGAAAAACCGCAGCAGGGAGGCAAACAATGAGAGCTCGATGCTTGTAAACCG
>sig_3280
AGTCGACGGATCCCGGGGAATTCGGGCAATAAGGGCTGCACGCGCACTTTTATCCGCCTC
>sig_3281
TAAGTTTATTTTGTCACAATCAATAGAAAATTCATATGGTTTACCAGCGCGAAAGACAAA
>sig_3282
CAAGAAGGACCATGTGGTCTCTCTTTTCGTTGGGATCTTTCGAAAGGGCGGACTGGGTGC
>sig_3283
ACAGCACATCCATGAATTCCGGATCCGCGCCTAACGAACTCTGCAGGTCACCCTTCATGG
>sig_3284
GACTTTCCCGGGAATTCTTGAAGACGAAAGGGCCTCGTGATACGCCTATTTTTATAGGTT
>sig_3285
GTCTAGAATCGGATCCCGTCGTTTTACAACGTCGTGACTGGGAAAACCCTGGCGTTACCC
>sig_3286
TGAGATGAGTTTTTGTTCTAGAAAGCTGGCGGCCGCTTTTTGACACCAGACCAACTGGTA
>sig_3287
AAGAAAGAAAACTAGAGATTCTTGTTTAAGGGGCCCGGCTCGAGCAGGGGGATCATCTAA
>sig_3288
TTATAGGTTAATGTCATGATAATAATGGTTTCTTAGACGTCACCTAAGCAGGCCCATAGC
>sig_3289
TCAATCCTTGGCACCCCTGGTGCATCAGAAGATAAGTCATTCAAAATTTTCCTGTAGGCA
>sig_3290
GATATGATCTCGGCGGCCGCGGATCCCCATGGCCATATGTTCTCGAGCCCGGGGAATTCC
>sig_3291
CCTGCAACGGGAGCGTTGGCTTCATCGCTACTTTGACCCATTTTAGCTTCCTTAGCTCCT
>sig_3292
AGAGAGACTGGTGATTTTTGCGGACTAGAACGCGTGATCTCAGATCTCGGTGACGGGCAG
>sig_3293
CCATGATTACAAGCTTGGCTGCAGGTCGACGGATCCCCGGGAATTCGGCACTGGCCGTCG
>sig_3294
GTACAATAAGGATAAATTTGAATGCATGCTCGATCATCATAATTCTGTCTCATTATATAA
>sig_3295
GCGGCATCGAAGGCCGCGGCCGCTTAATTAAAACCATGGCAAAGTCGACTCGAGCGAGCT
>sig_3296
CGACAGGACCAGGACATTCTCCTCCTCCTGTCGCGTCAGAAAGAACACCCAACCAGGGAG
>sig_3297
ACTTCGGGGATCCACGCGGAACCAGGAATTCACGACCTTCGATCTCAGCGCCGCCAACGA
>sig_3298
TATACAGACATAGAGATGAACCGACTTGGAAAGTGATAAGGATCCGTCGAGGAATTCACT
>sig_3299
ATCCATACCACCTTCTGCCCGTTTTTTGGAGAGTTGAGAGAGGAGTTTGAATTTAAAATT
>sig_3300
CCTGCGAAGGGCCTTATCGCCGGAATTCGAGCTCGCCCGGGGATCCTCTAGAGTCGACCT
>sig_3301
TGTACTTTTTACAGTCGGTTTTCTAAAACGATACATTAATAGGTACGAAAAAGCAACTTT
>sig_3302
CATAGAGCTCGTATAATGTGGAATTGTGCAGATCTAACAATTAAGCTTAGGATCTAGAAA
>sig_3303
AATACGACTCACTATAGGGAGACCACAACGGTTTCCCTCTAGGATCCGAATTCGAGCTCC
>sig_3304
ACAAAACGGTTTACAAGCATAAAGCTGACTCTAGCTAGAGGATCTTCACTATAGGGCGAA
>sig_3305
TGGCTCGTACTCTATGGGTTTTAGCTGGTGATATTGCTGAGTCAAAACCAGAGCCTGGAC
>sig_3306
TATTTTCAGGGCGCCATGGGTAAAGAGAAGTCTCACATTAACGTTGTCGTTATCGGTCAT
>sig_3307
TACGAAGTTATGGCCCGGCCTCAGGATTCTTCCTTTTTCAATATTATTGAAGCATTTATC
>sig_3308
GGAGGTCGAAGCCGCACGTCGACCGCGTGTAGTGCGTGGCGGAAACTTCTTGCGTTTCGC
>sig_3309
GTTGATAACCTGTGCCATGTGATTCCTTTACTTATTCCATGGCGATCGCTTGGAAGTACA
>sig_3310
TTTTTTTTTTTTTTTTTTTTTTTTTTTTTTTTTTTTTTTTTTTTTTTTTTTAAATTTTTG
>sig_3311
CCAATCAACTAGCTCGATCTCGATGTACTCCGGCCGCCCGGTTTCGCTCTTTACGATCTT
>sig_3312
GAATGGTGGACAAAGAGCTACGTTCAATTCCGACGACATTTCTACAGCTATTTGTCTCCA
>sig_3313
TCTGCTTCTCATAGAGTCTTGCAGACAAACTGCGCAACTCGTGAAAGGTAGGCATCGCGT
>sig_3314
CCGGGTCAGCGACGGATCCACCCTTAAGGGTGGATCCCCGGGAATTCGTAATCATGGTCA
>sig_3315
AGCGGCCATGGGAATTCTACGTAGCGGCCGCGGATCCAAGCTTAGATCTCGAGGACATCA
>sig_3316
TAATTAAAAGCTTTACGTACTCGAGTGTACATCTAGAGAATTCCCTAGGAGATCTGGATC
>sig_3317
TAGTAAGCTTTGCTCTAGACTGGAATTCGTCGACGAGCTCCCTATAGTGAGTCGTATTAG
>sig_3318
CCTCTAGAAATAATTTTGTTTAACTTTAAGAAGGAGATATACATATGTACGCTCGTGCTG
>sig_3319
GGATCCCCGGGTACCGAGCTCGAATTCGAGCTCGGTACCCGGGGATCCTCTAGAGTCGAC
>sig_3320
GTCTCGAGGGCCCCTGCAGGTCGACTCTAGAGGATCCCCGGGTACCGAGCTCGAATTCAC
>sig_3321
CGAGACGGGCAACAGCTGGCGTAATAGCGAAGAGGCCCGCACCGATCGCCCTTCCCAACA
>sig_3322
TCGTGGAGCGCGTGCTGAAGAACGAGCAGAATTCTGCTTGCAAGAACTGGTTCAGTAGCT
>sig_3323
CGAGCTCGGTACCCGGGGATCCTCTAGAGTCGACCTGCAGGCATGCAAGCTTTCCCTATA
>sig_3324
CGCTTACAATTTGAGATCTCGATCCCGCGAAATTAATACGACTCACTATAGGGAGACCAC
>sig_3325
TACGTGGCGACGCGTTGGGAAATGGCAATGATAGCGAAACAACGTAAAACTCTTGTTGTA
>sig_3326
TCGTCAACGGGCCCTCGCGAAGCGGCCCGACCAAGCGGGAAGCTAGCTTGGCGTAATCAT
>sig_3327
GGGTTTTCCCAGTCACGACGTTGTAAAACGACGGCCAGTGCCAAGCTAGCTTGGCTGCAG
>sig_3328
AAAACGACGGCCAGTGAATTCGAGCTCGGTACCCGCGCGGCCGCTCGCGAATCGATAGCT
>sig_3329
CGGTAATACGGTTATCCACAGAATCAGGGGATAACGCAGGAAAGAACATGGGCAAATATT
>sig_3330
AGCCCGGGCTGCAGCCCGGGGGATCCACTAGGTTAACGCATGCGGGCCCGGTACCAGGCC
>sig_3331
TCTATCCCCACCGCGCGATCGCCATGGAATAAGTAAGGAATCCACATGGCACAGGTTATC
>sig_3332
CAATAGTATATTACGTGGGTAGGATCAAGCTATCTGTGTGCCATGAAAGCCGGTGCCTGC
>sig_3333
CGCAACTGTTGGGAAGGGCGGTCGGTGCGGGCTTCTTCGCTATTACGCCAACTGGCGAAA
>sig_3334
AGCTATGACCATGATTACGCCAAGCTTGGTACCGAGCTCGGATCCACTAGCTCGTTTCAA
>sig_3335
ACAGCTGCTGGGATTACACATGGCATGGATGAACTATACAAATAACGAAGAGCGGATCCC
>sig_3336
CCAAGCTTGAGTATTCTATAGTGTCACCTAAATAGCTTGGCGTAATCATGGTCATAGCTG
>sig_3337
GGAGCTCCAGCTTTTGTTCCCTTTAGTGAGGGTTAATTCCGAGCTTGGCGTAATCATGGT
>sig_3338
AGGTGATGTCATTCTGGTGAAGAAGCTCGACCGTCTTGGCCGCGACACGCCGACATGATC
>sig_3339
TTTGCTGAAAGGAGGAACTATATCCGGATCTGCATTAATGAATCGGCCAACGCGCGGGGA
>sig_3340
ATCATCACAGCAGCGGCCTGGTGCCGCGCGGCAGCCATATGTACGCTCGTGCTGCTGCTC
>sig_3341
CGGGGCCGGCCATGTCTCCGGAGAGGAGACCAGTTGAGATTAGGCCAGCTACAGCAGCTG
>sig_3342
AATTAACCATGGATCCGAGCTCGAGATCTGCAGCTGGTACCATATGGGAATTCGAAGCTT
>sig_3343
CAGTATTTTATCAAAACACGAAATTCCTTTTTTTCCATATGTATATCTCCTTCTTACTGG
>sig_3344
CAAAGCAATTTTCAGTGACACAGGAACACTTAACGGCTGACAGAATTAGATCCTCTAGCT
>sig_3345
AAATGGGTCGGGGATCCGGCTGCTAACAAAGCCCGAAAGGAAGCTGATTGGCTGCTGCCA
>sig_3346
CAGCAATGGATTTCGGCTTCGACGCGTAACTCACGTTAAGGGATTTTGGTCATGATCAGC
>sig_3347
GGCTCAGTGCAAATTTATCCTGTGGCTGCACTTGAACGTGTGGCCTAAGCGGCCGCAAGA
>sig_3348
CTAGTTTTTTCAGGCGCGCAACTTCGTTCTCGAGGTGGTAGTTTTTAGACAGGAGCTCTT
>sig_3349
AATCTCATGCATGATCTCGATCCCGCGAAATTAATACGACTCACTATAGGGGAATTGTGA
>sig_3350
GACTATGCAGGATCCTATCCATATGACGTTCCAGATTACGCTGCTCAGTGCAGCGCTTAG
>sig_3351
CGGAAGAAGCTCATTCGCCATTCAGGCTGCGCAACTGTTGGGAAGGGCGATCGGTGCGGG
>sig_3352
GTGGTATGAAAGCTAAACCGTACTCCCAAATATCCTCTTTTAAAGATCTGATCATATGCA
>sig_3353
CTGCAGAAGAAGGTAAACTGGTAATCTGGATTAACGGCGATAAAGGCTATAACGGTCTCG
>sig_3354
GCCTGCGTCAGATTCTCGCATGCCAGAGATCCTATTTTTGGCAATCAAATCATTCCGAAT
>sig_3355
TCACCATATGGGAATTCTACGTAGCGGCCGCGGATCCAAGCTTAGATCTCGAGGATGAAC
>sig_3356
TATTGATATTTATATCATTTTACGTTTCTCGTTCAGCTTTCTTGTACAAAGTGGTGATCT
>sig_3357
CTGGTGAAGTACATCACCGACGAGCAAGGCAAGACCGAGCGCTTGGGTCACGTGCGCGTC
>sig_3358
CAGCCAAGCTTCGAATTCCCATATGGTACCAGCTGCAGATCTCGAGCTCGGATCCTTATC
>sig_3359
TTAGATTACTTAAAAGAAATTGATCCGTCGACCTGCAGCCAAGCTTGGCGTAATCATGGT
>sig_3360
CCAAACCCAAAAAAAGAGTAAGCGGCCGCCGAGATCATATCACTGTGGACGTTGATGAAA
>sig_3361
ACGCGTGAGATCAGATCTGGTACCAAGCTTGAGCTCGAGGGCCCGCGGATCCCCGGGAAT
>sig_3362
GCTTTTAAAGCTTGCATGCCTGCAGGTCGACTCTAGAGGATCCCCGGGTACCGAGCTCGA
>sig_3363
ATTATTGCAAGACCTTCACAAGTCATTTGAGTCTGCAGAAGAAGATCAACAAGCTTGCAG
>sig_3364
ATTCCCGATGAAGAGGCCGGTTACTCGAGTTTACCACTCCCTATCAGTGATAGAGAAAAG
>sig_3365
AGCAAATGGGTCGCGGATCAAGCTTCGAATTCCATGGTACCAGCTGCAGATCTCGAGCTC
>sig_3366
GAGTAGTTCCTTCCTCAATTCTTCTTGCAGCATCATTTTCTTGAGGCGCTCTGGGCAAGG
>sig_3367
TTCATTCTAATTGGTAATCAGATTTTAGAAAACAATAAACCCTTGCATATGATATCGATG
>sig_3368
AGTGGTACTTATCAGAGATACTTAACCAACTTTTAATATCTTCTACGCTTGTTTGTCGCC
>sig_3369
TTCCCCGGATCCGTCGACCTGCAGGTCGACGGATCCGGGGAATTCACTGGCCGTCGTTTT
>sig_3370
TTGCCTTTCTCTCCACAGGTGTCCACTCCCAGGTCCAAGTTTAAACGGATCCCCCGACCT
>sig_3371
GTCTCGAGGGCCCCTGCAGGTCGACTCTAGAGGATCCCCGGGTACCGAGCTCGAATTCTC
>sig_3372
GCTTCCTTTCGGGCTTTGTTAGCAGCCGGATCAAGCTAGTATTTAGGTGACACTATAGAA
>sig_3373
TGGATATCTGCAGAATTCGCCCTTCCCTCTAGATGCATGCTCGAGCGGCCGCCAGTGTGA
>sig_3374
GGATCGAGATCATGTCGAACCCCAGAGTCCCGCTCAGAAGAACTCGTCAAGAAGGCGATA
>sig_3375
AAGAAGTTTCCGCCACGCACTACACGCGGTCGACGTGCGGCTTCGACCTCCTGGGCGTGG
>sig_3376
GTTTCTCGTTCAGCTTTTTTGTACAAACTTGTGATGATCCGCGCCCGATGGTGGGACGGT
>sig_3377
GAACATTAGCAACATGGAGCTGAAGGCTGAACCCTTTGATGACTTCTTGTTTCCGGCATC
>sig_3378
TTTCGCCAACGTTTTTTATAAATCTATATTTAAGTAGCTTTATTGTTGTTTTTATGTTAC
>sig_3379
CTAGACGAAAGGGCCTCGTGATACGCCTATTTTTATAGGTTAATGTCATGATAATAATGG
>sig_3380
TTTCGGGCTTTGTTAGCAGCCGGATCAAAGTGCCCCGGAGGATGAGATTTTCTTAAAGCG
>sig_3381
AAATTTAATTTATTTGTCCCTATTTCAATCAATTGAACAACTATTTCGAAACGAGGAATT
>sig_3382
AGATCTCCATGGCGGCCGCGAATTCACTGGCCGTCGTTTTACAACGTCGTGACTGGGAAA
>sig_3383
TGTGGGGGCCCGAGCTCGCGGCCGCTGTATTCTATAGTGTCACCTAAATGGCCGCACAAT
>sig_3384
TCTAGATGTCGACTTAATTAATCGATATCTAGATCCGGTGATTGATTGAGCAAGCTTGGA
>sig_3385
GGTTGAGTCCAAGTCACGTCTGGTCGACCTCGAGGGGGGGCCCGGTACCCAATTCGCCCT
>sig_3386
TTCAAGAATTCTCATGTTTGACAGCTTATCATCGATAAGCTTACTCCCCATCCCCGGGCA
>sig_3387
GTCGACAAGCTTGCGGCCGCACTCGAGCCCGGGTGAATGATTGAGTTTAAACCGCTGAGC
>sig_3388
CTCCCAGCTCGGTAAGCCTATCCCTAACCCTCTCCTCGGTCTCGATTCTAGCCATCATCA
>sig_3389
GCTACCATTACCAGTTGGTCTGGTGTCAAAAAGGGGATCCGTCGACCTGCAGCCAAGCTT
>sig_3390
TGCTGCAGGTCGACGGATCCCAAGCTTCTTCTAGAGGTACCGCATGCGATATCGAGCTCT
>sig_3391
ATACGCTGTTTCCTGTGTGAAATTGTTATCCGCTCACAATTCCACACATTATACGAGCCG
>sig_3392
CAGCTTATCATCGATAAGCTTGCTGATTGATTGATCAATCAATCACCGGATCCTCTACGC
>sig_3393
TAAGCTTGGGCTGCAGGTCGACTCTAGAGGATCCCCGGGCGAGCTCGAATTCCGGTCTCC
>sig_3394
CGCGGCCGCCTTAAGACGCGTGGATCCCCGGGAATTCGTAATCATGGTCATAGCTGTTTC
>sig_3395
TCGTGCGAGCTCTCCATGACCAAAATCCCTTAACGTGAGTTTTCGTTCCACTGAGCGTCA
>sig_3396
AGAACACGGGGGACTCTAGAATGAGCCATCATCATCATCATCATGCTGTTATCACAAGTT
>sig_3397
AAATCTGGCTCCCGAACTAATGCCCCATGCAGCCAGCATAACCAGCATAAACTGCAGATA
>sig_3398
AGATTCCGAATACCGCAAGCGACAGGCCATGTTTGACAGCTTATCATCGATAAGCTCATT
>sig_3399
TATCCGCTCATGAATTAATTCCGCTAGATGACGTGCGGCTTCGACCTCCTGGGCGTGGCG
>sig_3400
GACGCTCTCGCACCCATGGGCCCACCGCCGGGGCTTGCCGTCGTGCCTGCCGCGGTCGTG
>sig_3401
TGCTAGCGAATTCATACAACCTCCTTAGTACATGCAACCATTATCACCGCCAGAGGTAAA
>sig_3402
CATAATGGGGAAGGCCATCCAGCCTCGCGTCGCAGATCTGCAGGTCGACCAGCTGGCCAA
>sig_3403
CGCCTGCTTTTTTGTACAAACTTGTACCTGCAGCACCCAGATCCGATTTTGGAGGATGGT
>sig_3404
ACGTCAGAAGCCGACTGCACTATAGCAGCGGAGGGGTTGGATCCTAGTTCTAGCTAGTTC
>sig_3405
TAATACGACTCACTATAGGGATCCTTTAGTGAGGGTTAATTGCGGCCGCGAATTCTTGAA
>sig_3406
AAAGCTCATATCGATGATAAGCTGTCAAACATGAGAATTCTTGAAGACGAAAGGGCCTCG
>sig_3407
ACACCACGATGCCTGCACAATGGCAACAACGTTGCGCAAACTATTAACTGGCGAACTACT
>sig_3408
ATCAAAGGATCTTCTTGAGATCCTTTTTTTCTGCGCGTAATCTGCTCGTTGCAAACAAAA
>sig_3409
TAAGCTGTCAAACATGAGAATTCGATAAGCTTCTAGGATCCGATCAGACCAGTTTTTAAT
>sig_3410
ATGTCCCCCTGGCGGACGGGAAGTATCCAGCTCGATCAGGCAGCAGCTGAACCAACTCGC
>sig_3411
GCCACCTCGACCTGAATGGAAGGGATCCCCCTCAAGTCAAAAGCCTCCGGTCGGAGGCTT
>sig_3412
TCCTGGCCTTTTGCTGGCCTTTTGCTCACATGGCTCGACAGATCTCGAGCGGCCGCCAGT
>sig_3413
ATAAGCGCTTTCAGGAAAGGGCTTTTTTTTATTTCTTCGACTCTAGAGGATCCCCGGGTA
>sig_3414
ATCATCACAGCAGCGGCCATATCGACGACGACGACAAGCATATGCTCGAGGATCCGGCTG
>sig_3415
TCGAGCAGCTGAAGCTTGAATTCATCGATGATATCAGATCTGGTTCTATAGTGTCACCTA
>sig_3416
GGGCGTTTTATGGCGGGTCTGCTATGTGGTGCTATCTGACTTTTTGCTGTTCTGCAGTTC
>sig_3417
TGCGCACCTTGAAGCGCATGAACTCCTTGATGACGTCCTCGGAGGAGGCCATGCTCATTC
>sig_3418
ATTCTTAACCCAACTGCACAGAACAAAAACCTGCAGGGAAACACGCCGAGCGTCCTCCTC
>sig_3419
ATCGACTCTAGCTAGAACGAATTGTTAGGTGGCGGTACTTGGGTCGATATCAAAGTGCAT
>sig_3420
TGAGCGGATAACAATTTCACACAGGAAACAGCCATGGCCATGATTACGCCAAGCTTGCAT
>sig_3421
GCACAGATGCGTAAGGAGAAAATACCGCATCAGGCGCCATTCGCCATTCAGCTGCGCAAC
>sig_3422
GGCTCCCCGTCGGGGAACCGAACCCCGGTCTCCCGCGTGACAGGCGGGGATACTCACCAC
>sig_3423
GTCGGGATCTGTACGACGATGACGATAAGGATCCCATAACTTCGTATAGCATACATTATA
>sig_3424
GCCAGTGTTAACTCTAGGGTACCTCTAGGAGATCTTCTAGGAATTCTCTAGCTCGAGGGG
>sig_3425
CTTTGGAGCAGTCATTTTTTCTGAGCTCGGTACCCTCCAAGCAAGGGTCCTCCTGAAAAT
>sig_3426
GACCGAGGAGAGGGTTAGGGATAGGCTTACCGAGCTCCGATCGAGGCCTGACGTCGGGCC
>sig_3427
GCGGTGATAATGGTTGCATGTACTAAGGAGGTTGTATGAATTCGAGCTCGGTACCCAGTT
>sig_3428
TGCAGAAAATCCACATGATCAGCAGACAGAACGCGATGCGCCGCGTGCGGCTGCTGGAGA
>sig_3429
CAGTGAATGGGGGTAAATGGCACTACAGCACGGAACGGTCTGCGTTGTCGGGAAGATGCG
>sig_3430
AAATAGACAGATCGCTGAGATAGGTGCCTCACTGATTAAGCATTGGTAATGAGGATCCCC
>sig_3431
TTTGCTGGCCTTTTGCTCACATGGTACCCGGGAGCTCCATCAGGTGAGCACGGTCATGAA
>sig_3432
TTCTCATTAAGGCCAAGAAGGGCGGCAAGATCGCCGTGTAATAATTCTAGAGTCGGGGCG
>sig_3433
CGTCGACATCGATGAGGAGGAGGAGGAGGAGGTTACAACACTCCGGGCACACCAGGGAAA
>sig_3434
CATAGCCCCACTGTTCGTCCATTTCCGCGCAGACGATGTCGAGCTGGATACTTCCCGTCC
>sig_3435
ATCCGTCGACCTGCAGCCAAGCTTATCGATTCTAGACTCGAGAGCTCTCGAGTCTAGAAT
>sig_3436
TATCCTGTGGCTGCACTTGAACGTGTGGCCTAAGCGAGCTCCATGAGCGGATACATATTT
>sig_3437
TTGACGAGTTCTTCTGAGCGGGACTCTGGGGTTCGCGGAATTCGAGCTCGGTACCCGGGG
>sig_3438
TCCTGGCCTTTTGCTGGCCTTTTGCTCACATGTTCTTTCCTGCGTTATCAGCTGATACCG
>sig_3439
CCTGCAGGCATGCAAGCTTGGCACTGGCTGATCAGCTAGCCCATGGGTATGGACAGTTTT
>sig_3440
CAAATGGGTCGGGATCTGTACGACGATGACGATAAGGATCCAACCCTTAAGGGCGAATTC
>sig_3441
TGGCCAGGACCTCGTGATACGCCTATTTTTATAGGTTAATGTCATGATAATAATGGTTTC
>sig_3442
CGCCAATATTAAGATTAATAGTACCGTCGGAATTAACCGTTATAACCTCACCACTACAAC
>sig_3443
AAGGAGCAAGCATGAGCACTGAAAACACTCTCAGCGTCGCTGACTTAGCCCGGGATCTGC
>sig_3444
ACAGTCGAGGCTGATCAGCGGGTTTAATTCATTATTTGTAGAGCTCATCCATGCCATGTG
>sig_3445
TCCAGCTGAGCGCCGGTCGCTACCATTACCAGTTGGTCTGGTGTCGGGGATCCGTCGACC
>sig_3446
CGCGAGGCAGATCGTCAGTCAGTCACGATGAATTCCCGGGGATCCACGCGGAACCAGATC
>sig_3447
GAGAGCTGTAGCCTCAGGCCCAGCAGCAGCAGCAGCAGCAGCATGCAGGAAGCTTACTTA
>sig_3448
TCGAGGAGTCATCGATGCGCATGCGAATTCAGATCTAGAGCTCAAGCTTTAAACTAGTTA
>sig_3449
TGCATGATAAGGATTTAAGTGATGTTGAGGGACAAAAATATAAAAAAGAACATTATCATG
>sig_3450
GGGGCAGTCAAGGTTGCTCTGGGCCCATGCCATCAAGGTTGCTTGGCCGCCTCCGGCGCT
>sig_3451
ACAATTTCACACAGGAAACAGCTATGACCATGATTACGAATTCAGATCTGAATTCGAGCT
>sig_3452
CCCTGACGAGCATCACAAAAATAGACGCTCAAGTCAGAGGTGGCGAAACCCGACACCGCC
>sig_3453
TAATAGGCATAGACAATACAACCGATTTAGTATCACCTAATACATGAATTTCTTTGTCTC
>sig_3454
GCTGAGTTGGCTGCTGCCACCGCTGAACAAGCGCGCATGAGCTCCAATTCACTGGCCGTC
>sig_3455
TGCCTGCAGGTCGACTCTAGAGGATCCGAATTCCGGTACCTTGTCATCGTCATCCCCGAG
>sig_3456
AGGAAACAGCTATGACAGAGCAGAAAGCCCTAGTAAAGCGTATTACAAATGAAACCAAGA
>sig_3457
TCATTTGATATGCCTCCGAATTGGTTACCTCACTATTTTGATTAGTACCTATTTTATATC
>sig_3458
TGATGGCTGTTATCAACCACTTTGTACAAGAAAGCTGAACGAGAAACGTAAAATGATATA
>sig_3459
GCTGAGCCGGCGGAACCGGCGGAGCCGGAAGCTTGCGACAGGGGGTCCGAGCCGAACAGC
>sig_3460
AACTGCGTACGGCCTGTTCGAAAGATCTACCACCGCTCTAGAAAGTGCCTCATCCAAAGG
>sig_3461
GGCGCAATTCTCATTTTCTGCATCATTGTAGCACCATCATAGCATTATAGTTGCATCATT
>sig_3462
AAGCGCACAAGGACTGCTCCCAAAGATCTGATCATATGCATCCGCGGGCCCGGGTTAACG
>sig_3463
ATCATTTACGGTGTCAATCACCGGCAACAAGTTTATCGGCACCCCAGATACAACCTTTAA
>sig_3464
CGACGGGTTGTTACTCGCTCACATGGGAGCTCGATGATAGAAGTTAATGTAGGGTTGGCG
>sig_3465
AGGTACTTCAAGATCCCCAATTCGAGCTCGATCGTCCGGGCCGCAAGCTCCTAGCGGCGG
>sig_3466
ATGTAACATCAGAGATTTTGAGACACAACGTGGCTTTCCCCCCCCCCCCCGAGCTCTCAT
>sig_3467
ACGCCAAGCTATTTAGGTGACACTATAGAATACTCAAGCTTGCATGCCGGTCGACTCTAG
>sig_3468
ATCGAATTGTGAATTCACCCGGGATGCATTTTGATTAAGTGTTTTGTTTAAAAAGAGAAG
>sig_3469
ATTTCCCGCGCAGATGAGTGACGTCATTTTCGACATTTTTGCGTTTTATGGCCAAACTAA
>sig_3470
TTAATATGAAAAAGAAAAACATTTATTCAATTCGTAAACTAGGTGTAGGTATTGCATCTG
>sig_3471
GGATGTTTTTACGATGACTCATGCTCACCACGCCAAGTACTGATGGTTAACGCATCCGAA
>sig_3472
AAAAACTTACTCAATGGAATAATTCTAGATCGAATTGACATAAGCCTGTTCGGTTCGTAA
>sig_3473
CGTATCACGAGGCCCTTTCGTCTTCAAGAATTCCCTTTAACTCCCTGCAAGCCTCAGCGA
>sig_3474
TTCGGAGAAAAAATCCAGGAATTAAAGGGATTAAAGGAATTGGGTACCTCGCGAAGGCCT
>sig_3475
CGGGAAGAGAATTCGGATCCTCTTCCCTTGTCGTCGTCATCCTTGTAGTCAGATCCACGC
>sig_3476
ATAGATCATTTATTCTGCCTCCCCGCGTTGCGTCGCGGTGCATGGAGCCGGGCCACCTCG
>sig_3477
GCCAGGGTTTTCCCAGTCACGACGTTGTAAAACGACGGCCAGTGCCAAGCTTGCCCTCGT
>sig_3478
AGCGTAGCGAGTCAGTGAGCGAGGAAGCGGAATATATCCTGTATCACATATTCCTGTGAC
>sig_3479
CGGTCATTCTAGAATCTTCTATGGAGGTCAAAACAGCGTGGATGGCGTCTCCAGGCGATC
>sig_3480
CACAGCAGCGGCCTGGTGCCGCGCGGCAGCCATATGCTCGAGGATCCGGCTGCTAACAAA
>sig_3481
ATATCGCATGCGGTACCTCTAGAAGAAGCTTGGGATCCGTCGACCTGCAGATCTGGGGAA
>sig_3482
CAGTTCTTGCCTGTATGCCTTCCGGTCAACGTCCGATTCATTCACCCTCCTTGCGGGATT
>sig_3483
GGGGTACCGAGCTCGCTTGCGGATCCGTGATGGTGATGGTGATGTCCCCATCGATCCGCA
>sig_3484
ATGAGAATTCCTGCAGCCCGGGGGATCCACTAGTTCTAGAGCGGCCGCCACCGCGGTGGA
>sig_3485
TTCCGTTGAACTGATGGACTTATGTCCCATCAGGCTTTGCAGAACTTTCAGCGGTAAACC
>sig_3486
TTTCGCGAGCTCGAGATCTAGATACAATTTTCAGAATACGTTTTTTGTGGGCTTGGGTAT
>sig_3487
GTAACAGCTGCTGGGATTACACATGGCATGGATGAACTATACAAAGCTGTTATCACAAGT
>sig_3488
ATATTTGGGAAATATTCATTCTAATTGGTAATCAGATTTTAGAAAACACTAGAGCTTGAT
>sig_3489
ACTGGAAAGCGGGCAGTGAGCGCAACGCAATTAATGTAAGTTAGCGCGTCTAGAATATAT
>sig_3490
CGTGAATTCCGTATGGCAATGAAAGACGGTGAGCTGGTGATATGGGATAGTGTTCACCCT
>sig_3491
TCCGCTCATGAATTAATTCCGCTAGATGACGTGCGGCTTCGACCTCCTGGGCGTGGCGCT
>sig_3492
CGCCAGGGTTTTCCCAGTCACGACGTTGTAAAACGACGGCCAGTGAATCCGTAATGCTAG
>sig_3493
TGATATCGGTACCGGATCCCAGCTGAAGCTTTTCGCGACCTTCGATGAGCTCGAGATCCC
>sig_3494
TTCCGTTGACCTGCAGGTCGACCCAGATCTGGGTCGACCGGTCGACCCAGATCCACTCGT
>sig_3495
TACCAAGCTTGCGGCCGCACTCGAGCACCACCACCACCACCACTGAGATCCGGCTGCTAA
>sig_3496
CCCATGGGCTCTGGATCCGGTGATGACGATGACAAGCTCGCCCTTGATCCCGTCGTTTTA
>sig_3497
AACCTTTGAGTTCTCTCAGTTGGGGGCGTAGGGCCGCCGACATGACACAAGGGGTTGTGA
>sig_3498
CTATGACCATGATTACGCCAAGCTATTTAGGTGACACTATAGAATACTCAAGCTCCTCTC
>sig_3499
GTGCCGCGCGGCAGCCATATGCTCGAGGATCCGGTCCCACAGGCACAGGGGAGGCCTTTT
>sig_3500
GACGGCCAGTGCCAAGCTTGGGCTGCAGGTCGACTCTAGAGGATCCCCGGGCGAGCTCGA
>sig_3501
CCAGTGCTGCAAGCCCACATTGTTCCGGCGGGTGCTGCAAGGTAGTAGGATCCTGAGCCG
>sig_3502
TTATTGCGCATGGGGAGTAAGCTGTTAGTTAGTTAAGCTTCCCGGGATCGATTCTAGACT
>sig_3503
TGAGCTTGCATGCCTGCAGGTCGACTCTAGAGGATCCCCGGGTACCGAGCTCGAATTCGT
>sig_3504
TCACGCATCTTCCCGACAACGCAGACCGTTCCGTGCTGTAGTGCCATTTACCCCCATTCA
>sig_3505
GATCCGCGTCAATTCGATCCTGCTGATGAAGCAGAACAACTTTAACGCCGTGCGCTGTTC
>sig_3506
AAGAATTGGGACAACTCCAGTGAAAAGTTCTTCTCCTTTACTGGAATTCGAGCTCGGTAC
>sig_3507
GTAATATAGATCCTCTAGAGTCGACCTGCAGGCATGCAAGCTTGTATTCTATAGTGTCAC
>sig_3508
ATGCATCACCAGGAGTACGGATAAAATGCTTGATGGTCGGAAGAGGCATAAATTCCGTCA
>sig_3509
CATATAAATCTGGAGCACACATAGTTTAATGTAGCACATAAGTGATAAGTCTTGGGCTCT
>sig_3510
TTAAGGAATCCCCTGATACCGCTCGCCGCAGCCGAACGACCGAGCGCAGCGGGTCAGTGA
>sig_3511
AGAGTTCCTCGACGCTAACCTGGCCGGCTCTGGATCCGGTGATGACGATGACAAGCTTGC
>sig_3512
GCTACAGGGCGCGTGGGGATACCCCCTAGAGCCCCAGCTGCGCAGATCTGCTATGGCAGG
>sig_3513
AAGCTTTCTAGAGTCGACGGATCCCCTGACACCAGACCAACTGGTAATGGTAGCGACCGG
>sig_3514
ATCCCAGGTTGTTGTACAGAATGCTGGTCATATGACTAGTTCGCGAGTCGACGGCGGCCG
>sig_3515
TCACCTCAAAACCCACCGGGGCCGGCCATGATTGAACAAGATGGATTGCACGCAGGTTCT
>sig_3516
CCATGATTACGAATTCCCGAGGAAACAGCTATGGATCCCCGAGGAAACAGCTATGTCGAC
>sig_3517
AAAGCCTCCGACCGGAGGCTTTTGACTTGAGGGGGATCCTCATTACCAATGCTTAATCAG
>sig_3518
CATTCATTTGCATCGGACCGTAAACCAAATCAAGAGTTTGGGAGCTAAAGCTGGAGTTGT
>sig_3519
ACGACGGCCAGTGAATTCGAGCTCGGTACCCGCGCGGCCGCTCGCGAATCGATAGCTAGC
>sig_3520
GAATCCCTCCTTCTTAATTACAAATTTTTAGCATCTAATTTAACTTCAATTCCTATTTTT
>sig_3521
TTGGTAACTGTCAGACCAAGTTTACTCCATCGGTATCATTACCCCATGAACAGAAATCCC
>sig_3522
AGATGCGTAAGGAGAAAATACCGCATCAGGAANTTCCAGACGATTGAGCGTCAAAATGTA
>sig_3523
CGATACCGTCAAAACTTCATTTTTAATTTTTGCGGCCGCAAGATCCGCAGTTCAACCTGT
>sig_3524
ATTCATGCAAGGAAACTCAAAATAATACAAGAAAAGCCCGTCACGGGCTTCTCAGGGCGT
>sig_3525
CCTATGCCTACAGCATCCAAGAAGCTAAGCTTATCATGATTAATTGTCAACAGCTCATTT
>sig_3526
CCGTACTCCCAAATATCCTCTTTTAAAGATCTGATCAGCTCCCCGTTTTTCACGCCTCCA
>sig_3527
GGACCATCTGGGGTGGTTACGGTACCTTGCCTCTCAAGCCCCGCTTTCTCGTAGCATCGG
>sig_3528
TTGTACAAAGTGGTCATGGCTTCGAAAGTTTATGATCCAGAACAAAGGAAACGGATGATA
>sig_3529
ATTTGCACTACTGGAAAACTACCTGTTCCATGGCCCACCCTCGTGACCACCCTGACCTGG
>sig_3530
GTGCAGCCTTTTTTCTCCTGCCACCTAGAGGCCGAGGCCGTAGCCTTGGCTGCCGCCCAT
>sig_3531
AAAACGACGGCCAGTGAATTGTAATACGACTCACTATAGGGCGAATTCAGGAAACAGCTA
>sig_3532
TAGGGATAACAGGGTAATATAGATCCTCTAGAGTCGACCTGCAGGCATGCAAGCTTGGCA
>sig_3533
ACGATCGGGGAAATTCGAGCTCGGGCCGCTTTACTTGTACATCACCACTTTGTACAAGAA
>sig_3534
TCTAGAACTGCAAAAAAAAGCCCGCTCATTAGGCGGCTACTAATGCTATTTGTATAGTTC
>sig_3535
TCGAACCGGTACCCACGTGATGGTGGTGGTGATGTGCCATGGTATATCTCCTTATTAAAG
>sig_3536
TTGATATTTATATCATTTTACGTTTCTCGTTCAGCTTTTTTGTACAAACTTGTTTGATGA
>sig_3537
ACAATTTCACACAGGAAACAGCTATGACCATGATTACGCCGCGGCCGCAGCTTAAGAAGC
>sig_3538
GACGGCCAGCGCTAGCAAGGTACCCGGGGATCCTCTAGAGTCGACCTGCAGGCGCCACGC
>sig_3539
AACAACTCTCCTGGCGCACCATCGTCGGCTACAGCCTCGGAAGGTCGACTCTAGAGGATC
>sig_3540
AAAATAAAGATTCTCGCCTGCTTTTTTGTACAAACTTGTACCTGCAGCACCCAGATCCGA
>sig_3541
ATCATCCGTTTCCTTTGTTCTGGATCATAAACTTTCGAAGCCATGGCTATCGTTCGTAAA
>sig_3542
GAGATTTTCAACCTCGAGCAGAAACTGATCTCTGAAGAAGACCTGAACTCGAGAAATTAT
>sig_3543
CAGCCCGGCCCGGTTGGCCGCCGCTTCCAACCCGGCCCGCAGGAGGCCGGGCGGGGCCCC
>sig_3544
CTCCTTCTTAAATCTAGATTTAAAGATCTGGTACCGGGCCCCCCCTCGAGGGGGGGCCCG
>sig_3545
TAAAACGACGGCCAGTGAATTCCATGACGTCCGGATCCTCTAGAGTCGACCTGCAGGCAT
>sig_3546
GGTGATTTTTGCGGACTCTAGATAGATCTCTGCTCGTTCTTCAGCACTCTCTCCACGAAG
>sig_3547
AATGATACAAATTTACTAATTTGCAGGTTATATGCAGGTTATATGCAGGTCCATGGAAGA
>sig_3548
CTTCACGAGGCAGACCTCAGCGCCCCCCCCCCCCTGCAGGTCGACGGATCCGGGGAATTC
>sig_3549
AGATTAACGCTTACAATTTCCTGATGCGGTATTTTCTCCTTACGCATCTGTGCGGTATTT
>sig_3550
TATCAGGCTGAAAATCTTCTCTCATCCGCCAAAACAGCCAAGCTTATTTTTGACACCAGA
>sig_3551
AGAGGAAGCTGAGTTGGAGGCTGAAACCGCTGAACAAACTAGTGACGAGAAGACCACCGG
>sig_3552
CATAATCTGATTTATATTTTCCGCAGGATCAACTGAAGTTATGACATTTGGATTGGATCA
>sig_3553
AGACAATAACAAGCCTGGCAAAGAAGACAACAACAAGCCTGGCAAAGAAGACAACAACAA
>sig_3554
GTTCGAAGATCTCCGGAGCTCCCGGGATCCGGTACCGGCCGCATGCCGGCGGCACCTCGC
>sig_3555
GCGGGCTGCATTCCGCAAGCGTCACATTCCATCACCGTATTCTTCAGGAAGGTGATCTCC
>sig_3556
CCAGTCACGACGTTGTAAAACGACGGCCGCCGACCCGCTGCATCCCCCGCACCGCCGTCC
>sig_3557
AACAACAACAATAACAATAACAACAACCTCGGGCCGGGTGCGGCACACTACGTAGAATTC
>sig_3558
ATTGGTGCACCGTGCAGTCGATAAGCCCGGGCATTAATGAATCGGCCAACGCGCGGGGAG
>sig_3559
CCCCGTGCTGCTGCCCGACAACCACTACCTGAGCACCCAGTCCGCCCTTTCGAAAGATCC
>sig_3560
GCTTCGGTCCGCCTAGGGATAACAGGGTAATTAGCTTGGCACTGGCCGTCGTTTTACAAC
>sig_3561
AACTACCTTGTTAAACGTGGCAAATAGGCAGGATTGATGGGGATCTAGCTTCACGCTGCC
>sig_3562
ACAGTACTGCGATGAGTGGCAGGGCGGGGCGTACCCAGCTTTCTTGTACAAAGTTGGCAT
>sig_3563
AGGTACCCAAGGGTGGGCGCGCCGACCCAGCTTTCTTGTACAAAGTTGGCATTATAAGAA
>sig_3564
ATACGACTCACTATAGGGATCCTTTAGTGAGGGTTAATTGCGGCCGCGAATTCTTGAAGA
>sig_3565
GTATGGTGTATAGCCGTTAAGGGATACCATACCACGCCTTTTTTAAGGGAGAAACCGGTG
>sig_3566
GAGATCTCAAATTGTAAGCGTTAATATTTTGTTAAAATTCGCGTTAAATTTTTGTTAAAT
>sig_3567
ACGTTGGCCGCCTTCCGCCGCAAAGCTTAACATTGGGACCAATGTTGCGACCGCCACACT
>sig_3568
TTCCTGGACGGTAACTAATACAGAAGCCATTGGTAATGCAATAATTTATTTGATCATGTG
>sig_3569
ATCCTTTCAAGGAGGCCTTCCTACAGGAAAATTTTGAATGACTTATCTTCTGATGCACCA
>sig_3570
ACCGGCCGACGCGCTGGGCTACGTCTTGCTGGCGTTCGCGACGCGAGGCTGGATGGCCTT
>sig_3571
TAAAGGCTAAATTGCTAGACTTTTGCGCTTAAATTCGCCAAAATCTGTTTTTTTGTTCTA
>sig_3572
AGGTCGTGAATTCCTGGTTCCGCGTGGATCCCCGAAGTTCCTCTCTGCAAGAGACTTCCA
>sig_3573
TCGCGAAGGGATCCTAACTAACTAGCGATCCCGACTCACTATAGAGGGACAAACTCAAGG
>sig_3574
CACCACGATGCCTGCAGCAATGGCAACAACGTTGCGTGCTGCTGAAGTTGCCCGCAACAG
>sig_3575
CCCATGGCTAGCGGCCGCACGCGTTCGCGACTAGTGCGCGATCGCGGCCGGCCGGCGCGC
>sig_3576
AGGAGAACTCATATGGCCCTGGAAATACAAGTTTTCTCTGCCGCTGCTGTGATGATGATG
>sig_3577
TCGAATTCCATGGTACCAGCTGCAGATCTCGAGCTCGGATCCGCGACCCATTTGCTGTCC
>sig_3578
CCTGTACAGAATTCGGATCCCCGATATCCATGGTTGAGGAGAAGCCCGGGCTCTTGTCGT
>sig_3579
GTTTAACTTTAATAAGGAGATATACCATGGCACATCACCACCACCATCACGTGGATGACG
>sig_3580
CCGCACAGATGCGTAAGGAGAAAATACCGCATCAGGCGCCATTCGCCATTCAGCTGCGCA
>sig_3581
TCTTACGCGTGCTAGCTCGAGATCTAAGTAAGCTTGGCATTCCGGTACTGTTGGTAAAAT
>sig_3582
AGAGGATCCCCGGGTACCGAGCTCGAATTCCTTAAGGAACGTACAGACGGCTTAAAAGCC
>sig_3583
GAGCCGCCATTCTGGTCGCAGGTCTTTCCGGATGTTCAAGCAACAAGTCCACGGATCCCA
>sig_3584
ACCATTATATCACATTATCCATTAAAAATCAAACAAATTTTCATCAAGCTCTAGTGTTTT
>sig_3585
CGATGATAAGCTGTCAAACATGAGAATTCAGATCTGCTTGAAGACGAAAGGGCCTCGTGA
>sig_3586
GGATCCCGCGGTCGGCATCTACTCTATTCCTTTGCCCTCGGACGAGTGCTGGGGCGTCGG
>sig_3587
ATCCACTAGTTCTAGAGCGGCCGCCACCGCGGTGGAGCTCGAATTGACGCGTCAAAATAA
>sig_3588
GAAAAAATCGCTATAATGACCCCGAAGCAGGGTTATGCAGCGGAAAGTATACCTTAACAT
>sig_3589
CCAGGGTTTTCCCAGTCACGACGTTGTAAAACGACGGGATCCGATTCTAGACTAGAATTC
>sig_3590
TTCTTAGACGTCACCTAAGCAGGCCCATAGCTTCCTGTTTTGGTCTAAGCTGCGGTTGCG
>sig_3591
ACACGGGGGACTCTAGAATGAGCATGAGTAAAGGAGAAGAACTTTTCACTGGAGTTGTCC
>sig_3592
CGGAGTAAAAAAGAAGCCTACGATCTAGCTAAACAAACGAAGCTCTCACAATTGCTAACG
>sig_3593
ATGGTCTTCAATGCTTTGCAAGATACCCAGATCATATGAAACGGCATGACTTTTTCAAGA
>sig_3594
GGGGCCCAACGTTCTCGAGAACGTGGATACTTGGCAGTGGTTACTTGGCTTTTCCTTTAT
>sig_3595
AGAAATTTACCCTCAGATCTAGGAGGGTTCTTGCACTGGTGGTCATACCAATGCTAAGGA
>sig_3596
CGTAACCGAGTAAGATTCGGCCATTTTCGCGGGAAAACTGAATAAGAGGAAGTGAAATCT
>sig_3597
CGTAGAATTCCCATGGTATATCTCCTTCTTAAAGTTAAACAAAATTATTTCTAGACGCCG
>sig_3598
TGGCATGCATCGATAGATCTCGAGGCCTCGGACTAGTGGCGTAATCATGGTCATAGCTGT
>sig_3599
AGATCCTCTTCTGAGATGAGTTTTTGTTCGGGCCCAAGCTGGCGGCCGCCGCGGCTCGAG
>sig_3600
GGGTACCTCTAGGGATCCCGGCGCGCCCCTCGAGCTAGAATCGATCCTAGAGAATTCCTA
>sig_3601
AGCTGCATGTGTCAGAGGTTTTCACCGTCATCACCGAAACGCGCGGCAGACAAGGTATAG
>sig_3602
AGCTAGCTTAAGTAACGCCATTTTGCAAGGCATGGAAAAATACATAACGCATGCCCCATA
>sig_3603
TATGACCATGATTACGAATTCATCGATATCTAGATCTCGAGCTCGCGAAAGCTTGGCACT
>sig_3604
GTCGACGGATCCCCGGGAATTCGGCTGCTGCTCTAAACGACGCATTTCGTACTCCAAAGT
>sig_3605
GGCTTCTCCTCAACCATGGCGATATCGGATCCGAATTCGAGCTCCGTCGACAAGCTTGCG
>sig_3606
TCGAAATTAACCCTCACTAAAGGGAACAAAAGCTGGGTACCGGGCCCCCCCTCGAGGTCG
>sig_3607
CCCTCCTAAGAAGCGTAGTCCGGAACGTCGTACGGGTATGCGCCATGGTGATGGTGATGG
>sig_3608
GACGATGAGCGCATTGTTAGATTTCATTTTAGCTTCCTTAGCTCCTGAAAATCTCGATAA
>sig_3609
GATCCAAGCTCAGATCTCGAGCTCGGTACCCGGGTCGACAAGCTTGGATCTGAGCTTGGC
>sig_3610
TGCAATGCGCTTTGGGCAAACCAAGACAGCTAAAGGGCCTCGAGGGCCCAGGATATCCTA
>sig_3611
CGACGTTGTAAAACGACGGCCAGTGAATTAATTCGAGCTCAGCCAATCGACTGGCGAGCG
>sig_3612
GGTCGTGTTGGCCAGGACGCGGGCGCGGACGGTGTCGTAGGAGACGGTGACGTGTCGGCC
>sig_3613
CACTAGTCCGAGGCCTCGAGATCTATCGATGCATGCCATGGTACCCGGGAGCTCGAATTC
>sig_3614
TCCGGACGTCGACGGCCGTACGCTAGCAATTGTACAATGTATTCACGAACGAAAATCTTC
>sig_3615
TTTTTTCTCCATGGTTGTGGCAAGCTTATCATCGTGTTTTTCAAAGGAAAACCACGTCCC
>sig_3616
ATTTCACACAGGAAACAGCTATGACCATGATTACGAATTCGAATGGCCATGGGACGTCGA
>sig_3617
GTTTAAACTAGTCGCGAGGCCTGCGGCCGCAGATCTAGATCCATAGTCACTTGGTTGTTC
>sig_3618
TCACCACCTTTTCCCTATATAAAAGCATTAGTGTATCAACAAGCTGGGGATCCATATGAC
>sig_3619
GTGCTTCTCTGGAGTGCGACAGGTTTGATGACAAAAAATTAGCGCAAGAAGACAAAAACA
>sig_3620
AACGACGGCCAGTGAATTGGAGCTCATGCGCGCTTGTTCAGCGGTGGCAGCAGCCAACTC
>sig_3621
GGCTGCAGGTCGACTCTAGAGGATCCCCGGGCGAGCTCGAATTCGTAATCATGGCCATGG
>sig_3622
CGTCCCTGCTCGTCAGACAGAGACGCAGAGCAGCCGAGGGCGAAAAGCTCTGGCCACTAT
>sig_3623
GGCTGCAGGTCGACTCTAGAGGATCCCCGGGCGAGCTCGAATTCGAGCTCGCCCGGGGAT
>sig_3624
TCTTGTACAAAGTGGTGATAGGGCCCGGGATCCTGATGGCCTCCTCCGAGGACGTCATCA
>sig_3625
CAAGCTCAGCTAATTAAGCTTATTAAACTGCTGCAGCGTAGTTTTCGTCGTTTGCTGCAG
>sig_3626
GCCGCAGCCGAACGACCGAGCGCAGCGAGTCAGTGAGCGAGGAGGCCGCGATCCGCTAGC
>sig_3627
AGCTCCTCGCCCTTGCTCACCATGCTCATTCTAGAGTCCCCCGTGTTCTCTCCAAATGAA
>sig_3628
GCTTTCTAGCTCGAGGGGCGCGCCGGGATCCCTAGAGAATTCCTAGAGGTACCCTAGACC
>sig_3629
GATAACCTGTGCCATGGCGATCGCTCCTTAGTAAAGTTAAAATTTCCTATAGTGAGTCGT
>sig_3630
GTGGTGCTGGTGGGCGGCTCATCGCTGGACTTTGAGATCCCGCAGCTTATCACGGAAGCC
>sig_3631
GTGTGATGGATATCTGCAGAATTCAGGCCTGAATTCCAGCACACTGGCGGCCGTTACTAG
>sig_3632
CAGAAATATAGCCATCCCTGCCCCCTCACGTCAATCCCACGAGCTAGTTCAGGAAACAGC
>sig_3633
TTAATCCTCCTTATGCATACACCATAGGTGTGGTTTAATTTGATGCCCTTTTTCAGGGCT
>sig_3634
TGTTCTAAGTGGAAGAGTGAGTGGTCACCGTGTAAGTGGTGTGAGAGGTAAACTTGTTTA
>sig_3635
CTGCAGGTCGACTCTAGAGGATCCCCGGGTGGTCAGTCCCTTATGTTACGTCCTGTAGAA
>sig_3636
GGACATGGAGGTGATCACTGTGGGCTGTACCATCCACTGCAGGTCCTGGCTGGTGGTGAT
>sig_3637
ACTTTGGAGCCCATGGTGGCACCTGCTTCATCCCCGTGGCCCGTTGCTCGCGTTTGCTGG
>sig_3638
CCGCCTCTCCCGGCGCGTTGGCCGATTCATTAATCCAGCATTCGCCATTCAGGCTGCGCA
>sig_3639
TGGTTCCGCGTGGATCTCGTCGTGCATCTGTTGGATCCCCGGGAATTCATCGTGACTGAC
>sig_3640
AACGCTCTCCTGAGTAGGACAAATCCGCCGCTAGGAGCTTGCGGCCCGAGCTCATGCATG
>sig_3641
TGACTGGTGGACAGCAAATGGGTGCTGTTATCACAAGTTTGTACAAAAAAGCTGAACGAG
>sig_3642
TACCACGCGTGAATTCTCGAGTGCAAAAAGAACAAGTAGCTTGTATTCTATAGTGTCACC
>sig_3643
TAGTAATTTTAAATTCAAACTCCTCTCTCAACTCTCCAAAAAACGGGCAGAAGGTGGTAT
>sig_3644
TCGACGGAGCTCGAATTCGGATCCGATATCGCCATGGAACCGCGTGGCACCAGGGTACCC
>sig_3645
GTTCTGGGGAATATAAATGTCAGGCCTGAATGGCGAATGGGACGCGCCCTGTAGCGGCGC
>sig_3646
GGTCAGTGACCTCTCTGGGCCCATGCCAAGGTCAGTGACCTCTCTTGGCCGCCTCCGGCG
>sig_3647
CGTTCTGATTTAATCTGTATCAGGCTGAAAATCTTCTCTCACTCGTCGAGATCGGTCGAG
>sig_3648
TCGCCAGTTAATAGTTTGCGCAACGTTGTTGCCATTAATTCTCATGTTTGACAGCTTATC
>sig_3649
ATGCCAAGCTTACTTAGATCTCGAGCTAGCACGCGTAAGAGCTCGGTACCTCCCGGGTTA
>sig_3650
TCCCTATAGTGAGTCGTATTAGGCCAGTGAGGCCTAGAGTCGACCCAGATCCGCCTACCT
>sig_3651
TCTAGATCACCACTTTGTACAAGAAAGCTGAACGAGAAACGTAAAATGATATAAATATCA
>sig_3652
TGCTTCATATGATTCACCTATTAGTTATCTATAAAATTATAATATCAATAGCTTATTAGC
>sig_3653
GCGGCTGCAAGCTGGGCCTGCTGGTTCCGCGTGGATCTGGATCCGAATTCTCTTCCCGGG
>sig_3654
CAATTTTATAAGTTTGTGGGCTGTAGGTTAAAAAGTCGAATTCACTTGGCAAACGTATTT
>sig_3655
GCTTTCTTGTACAAAGTGGTTGATAACAGCCATCATCATCATCATCATGCTTAGAGCTCG
>sig_3656
GGCGACCTGATACTCGTCGCCGCGGTGCAGTTCGACGACCCCAGCGTCACGAACCAGCTC
>sig_3657
AGTCGACCCGAATTGGTCGACAAGCTTGATCTGGCTTATCGAAATTAATACGACTCACTA
>sig_3658
TATTGCGCATGGGGAGTAAGCTGTTAGTTAGTTAAGCTTCCCGGGATCGATTCTAGACTC
>sig_3659
CGTATCACGAGGCCCTTTCGTCTTCAAGAATCCCGGGATCCGAATTCTCATGTTTGACAG
>sig_3660
GTTCAGCTTTTTTGTACAAACTTGTTTGATGTACCCCGATCTAGATCCCCCCTTTAGTTG
>sig_3661
TATCGAAATTAATACGACTCACTATAGGGAGACCGGCCTCGAGCAGCTGAAGCTTGAATT
>sig_3662
ATTCAGGCCTGGTATGAGTCAGCAACACCTTCTTCACGAGGCAGACCTCAGCGCCCGCGA
>sig_3663
TTCTTGACGAGTTCTTCTGAGCGGGACCCGCAAAAATCACCAGTCTCTCTCTACAAATCT
>sig_3664
GTCCATTCAGGTTAGCCGTAGAGAGTTATAGGGGCCCTTACCCGAGGTCCTCAGATGTCA
>sig_3665
CTCACTATAGGGAGACCCAAGCTTGCATGCCTGCAGGTCGACTCTAGAGGATCCCCGGGT
>sig_3666
CGCGGCCTTTTTACGGTTCCTGGCCTTTTGCTGGCCTTTTGCTCACATGCCGGATATAGT
>sig_3667
ATCTTCTAGATTCGAACTCGAGGCCTGCAGGGATCCGTATTTATAGGTTTTTTTATTACA
>sig_3668
TCAGCTTTCTTGTACAAAGTGGTGATCGACCCGGGTCTAGAGCGGCCGCCTCGAGAAGTC
>sig_3669
CGGAACCCCTATTTGTTTATTTTTCTAAATACATTCAAATATGTATCCGCTCATGCTAGA
>sig_3670
TCTCGGAGCACTGTCCGGCCGTTTAGGCCATAGGGCGCTGGCAAGTGTAGCGGTCACGCT
>sig_3671
GTACCGATCCGAGACGGCCGGCTGGGCCACGTGAATTCATCGATGCTTCAGCCTCTCTCT
>sig_3672
TTTGAGCTGAACTCGATAGCTCAACAATAACACGACTTGGTGTCAATTAAATGATAATAC
>sig_3673
GGGCCCTCGAGGTCCTCTCCAAATGAAATGAACTTCCTTATATAGAGGAAGGGTCTTGCG
>sig_3674
CAGGGTTTTCCCAGTCACGACGTTGTAAAACGACGGCCAGTGCCAAGCTCTGCTGCTCTA
>sig_3675
AATCACCAACTGGTCCACCTACAACAAAGCTCTCATCTAGCGTGGACTCAAGGCTCTCGC
>sig_3676
GTTACTAGTGGATCCGAGCTCGGTACCAAGCTTGAATCCCGACCCATTTGCTGTCCACCA
>sig_3677
CTTCCTTTCGGGCTTTGTTAGCAGCCGGATCCGAGCTCTCCCTTAGCCATCCGAGTGGAC
>sig_3678
GAACTTCGGTGAAAAACCGCAGCAGGGAGGCAAACAATGACTGCAGGTGGCTGCTGAACC
>sig_3679
TTAGCAGCCGGATCAAAGTGCCCCGGAGGATGAGATTTTCTTAAAGCGGTTGGCTGCTGA
>sig_3680
GTTCGCCAGTTAATAGTTTGCGCAACGTTGTTGCCATTGTGCAGGCATCGTGGTGTCACG
>sig_3681
AAATGTCTATCAATATATAGTTGCTGATCAGATCCTCATTGTTTGCCTCCCTGCTGCGGT
>sig_3682
CCCGCTGCGCTCGGTCGTTCGGCTGCGGCGAGCGGTATCAGCTCACTCAAAGGCGGTAAT
>sig_3683
ACTCTAGAGGATCCCCGGGTAGGTCAGTCCCTTATGTTACGTCCTGTAGAAACCCCAACC
>sig_3684
CCGGGGAATTCTCGAGCGAAGACAGATTGCAAAGTAGCCAAAGCTAAAATAATTTCCAAG
>sig_3685
TGAAGCACATCGTGTGGGCCTCGCGCGAGCTGGAGCGCTTCGCCCTGAACCCGGACCTGC
>sig_3686
AACTTTATTGCCAAATGTTTGAACGATCGGGGAAATTCGAGCTCTAAGCTTATTTGTATA
>sig_3687
TACATATGGCTAGCATGACTGGTGGACAGCAAATGGGTCGGATCCGAATTCGAGCTCCGT
>sig_3688
TACAAAGAAGCAGCAATTTTCAGTGTCAGAAGTCGACCAAGGAGGTCTAGATGGATCCCG
>sig_3689
CCTCAGGGCCAGCGGGAGCCCTCCGGCGGCTGCAAGCTGGGCACTAGTATGAGCTCCAAT
>sig_3690
TCATATGGTGTTAGTAGATACTGGACGGGAGCCAGTGAATGGAAGCCTTGTTGTAGCCAA
>sig_3691
TTGGCTGCAGGTCGACGGATCCTCTCATGGTACCTTTCTCCTCTTTAATGAATTCGGTCA
>sig_3692
AGGAGGCTCGTTGTCAGGAACGTTGAAGGACCGAGAAAGGGTGCTAAGAAACCATTATTA
>sig_3693
TGCGCATGGGGAGTAAGCTGTTAGTTAGTTAAGCTTCCCGGGATCGATTCTAGACTCGAG
>sig_3694
CTCGGGAGGGAAGCCGTGAGAATTCTGCTCGTTCTTCAGCACGCGCTCCACGAAGCTCTT
>sig_3695
GAGATCCCTTTAGGGTTCCGATTTAGTGCTTTACGGCACCTCGACCTCCAAAAACTTGAT
>sig_3696
AGTTCCCTACTCTCGCATGGGGAGACCCCACACTACCATCGGGGGCCATCGATGCTGATA
>sig_3697
AGGGGTCAACATGAAGGTCATTGATAGCAGGATAATAATACAGTAAAACGCTAAACCAAT
>sig_3698
GGGTAACGCCAGGGTTTTCCCAGTCACGACGTTGTAAAACGACGGGATCGATCCCCCCAA
>sig_3699
GTGGAGCTCCAGCTTTTGTTCCCTTTAGTGAGGGTTAATTGCGCGCCGGTGGATGACCTT
>sig_3700
CACCTCCTGAAGCTTGCATGCCTGCAGGTCGACTCTAGAGGATCCCCGGGTACCGAGCTC
>sig_3701
ACTTCTCGACAGACGTCGCGGTGAGTTCAGGCGGGATCCGTCGACCTGCAGCCAAGCTTG
>sig_3702
GCGATCCTCTCAGGCCGGCATGCGGCCGGTACCGGATCCCGGGAGCTCCGGAGATCTTCA
>sig_3703
TGATTACGCCAAGCTATTTAGGTGACACTATAGAATACTCAAGCTCCTCTCAGGCGCCGC
>sig_3704
GTTAGTGAATGCTTTTGCTTGATCTCAGTTTCAGTATTAATATCCATCTCGAGACAACCT
>sig_3705
GCTGCAGGTCGACGGATCCGGTGATTGATTGAGCCTACCCTATGAACATATTCCATTTTG
>sig_3706
GCCCTGAATGAACTGCAGGGGGGGGGGGGAAAGCCACGTTGTGTCTCAAAATCTCTGATG
>sig_3707
CTGCAGATCTCTAGAAGCTTGCGTTGCTGGCGTTTTTCCATAGGCTCCGCCCCCCTGACG
>sig_3708
ACCGCCCAGTCTAGCTATCGCCATGTAAGCCCACTGCAAGCTACCTGCTTTTTCTTTGCG
>sig_3709
GAGGGTAGGCCTACCATGGTTACGAATTCGAGCTCGGTACCCGGGGATCCTCTAGAGTCG
>sig_3710
TAGGGATAACAGGGTAATATAGATCCTCTAGAGTCGACCTGCAGGCATGCAAGCTTGTAT
>sig_3711
GCGATCCTCTCAGGCCGGCATGCGGCCGGTACCGGATCCCGGGAGCTCCGGAGATCTTCG
>sig_3712
GAGTCCCATGGGATATCGGGGATCCGAATTCTGTACAGGCCTTGGCGCGCCTGCAGGCGA
>sig_3713
AGCTTGCATGCCTGCAGGTCGACTCTAGAGGATCCCCGGGTACCGAGCTCTTGACATCGT
>sig_3714
CAATCAAAGGTGGTCCTTCTAGACCGCGGGATTTGGATGGTATAAACGGAAACAAAAAAA
>sig_3715
TACGTTTCTCGTTCAGCTTTTTTGTACAAACTTGTTTGATTAGAGTCCCCCGTGTTCTCT
>sig_3716
AAGGCTCCGAGGAGGCATATCCAAGTGTGGGAGGCAGCCAATGGGCCGGATCCACAGGAC
>sig_3717
GCTTTGTTAGCAGCCGGATCCGACCCATTTGCTGTCCACCAGTCATGCTAGCCATATGTA
>sig_3718
GCATGCGGTACCTCTAGAAGAAGCTTGGGATCCGTCGACCTGCAGATCTGGGGAATTAAT
>sig_3719
AAACGACGAGCGTGACACCACGATGCCTACAGCAATGGCAACAACGTTGCGCAAACTATT
>sig_3720
CTGTGATAAACTACCGCATTAAAGCTTATCGAATTCGATGATAAGCTGTCAAACATGAGA
>sig_3721
GTCCTGTAAAGTGATTAGTCGAGACATTTGTCCTCCTCTTAGCTGCGAATTCATACAACC
>sig_3722
ATTCTTGGCATAGTGGTCGCGGGTGCCGTGCTCGTGTTCGGGGGTGAATTAATTTCCCCG
>sig_3723
TATTTTTACCGATACCTCTTATTGGGGTACTATGTGCATTCCCATAAATAGAGTTACTTA
>sig_3724
CGGGCCTTATCGGGGTCTGACGCTCAGTGGAACGAAAACTCACGTTAAGGGATTTTGGTC
>sig_3725
GATCCACTAGTAACGGCCGCCAGTGTGCTGGAATTCGCCCTTAAGGGCGAATTCTGCAGA
>sig_3726
GTCCCGCTCAGAAGAACTCGGATCGCGGCCGCTCGAGGATCCGAATTCGTCGACAATTCG
>sig_3727
GGTAAATGGCACTACAGCACGGAACGGTCTGCGTTGTCGGGAAGATGCGTGATCTGATCC
>sig_3728
GTCACAAACACAAGCTTCCTCGAGTGAATTCCCCGGGTACCAGATCTGACTACAAGGACG
>sig_3729
TCCTTTACTTATTCCATGGCGATCGCTAGCCCTATAGTGAGTCGTATTAATACTCTAGCC
>sig_3730
CGAGAAGGTCGCGAATTTCCGGACAGCTGCAGGCATGCAAGCTTGGCACTGGCCACGCAA
>sig_3731
AGGCGCCGCCCTATACCTTGTCTGCCGCGCGTTTCGGTGATGACGGTGAAAACCTCTGAC
>sig_3732
ATATATGAGTAAACTTGGTCTGACAATCGATGCAAGGGTTGGTTTGCGCATTCACAGTTC
>sig_3733
CAGCCATCATCATCATCATCATGCTTAGAGCTCGAATTTCCCCGATCGTTCAAACATTTG
>sig_3734
GTTTCTCGTTCAGCTTTTTTGTACAAACTTGTGATATTCCTTCTTAAAGTTAAACAAAAT
>sig_3735
CCAAATACAAATCCATGATATATTTTCTAGCAGTGACACGGGACTTTATTGGAAAGTGAG
>sig_3736
ACGCGGGCGCGCACATTTCCCCGAAAAGTGCCACCTGGGATGAATGTCAGCTACTGGGCT
>sig_3737
TTTTAACAAAATATTAACGCTTACAATTTGGTACCCAATTCGCCCTATAGTGAGTCGTAT
>sig_3738
GCGGATAACAATTTCACACAGGAAACAGCGTATGAGCACAAAAAAGAAACCATTAACACA
>sig_3739
TCCATCCCCTGCAGGCCTGGTCTCCACAAGCTCCATGTCCTGGGTCAGCTCCTCCCCATT
>sig_3740
TCAGGTGTGATGCTCGGGGATCCGAATTCGAGCTCCGTCGACAAGCTTGCGGCCGCACTC
>sig_3741
CCTTCTTGACGAGTTCTTCTGAGCGGGACTCTGGGGTTCGCGGAATTCGAGCTCGGTACC
>sig_3742
TTGTATCGGTTTATCGACCTGCAGGCGGAGAACTGGTAGGTATGGAAGATCCGAATTTCT
>sig_3743
TCCCCGAAAAGTGCCACCTGGATCTGTTTAAACTTATCGATTTTACCACATTTGTAGAGG
>sig_3744
ACACCATCGTGGAACAGTACGAGCGCGCCGAGGGCCGCCACTCCACCGGCGCCTAATCTA
>sig_3745
GTTAATTATAGGCCTAGCTTGGCACTGGCCGTCGTTTTACAACGTCGTGACTGGGAAAAC
>sig_3746
CGATGAATTGGTCGACGGATCCCAAGCTTACAGGGCTAGAAGTGTGGGGGAGTTCAAGGA
>sig_3747
AAGGGCCCGGCTCGAGCAGGGGGATCATCTAATCAAGCACAAATAAGGGGCGTGTAACAC
>sig_3748
CAAACAGTCTCTCAACCCAGGCAGCTGGAGAACCTGCATGTAGGCCATCTTGTTCAATCA
>sig_3749
TCTCCTGAGTAGGACAAATCCGCCGCTAGGAGCTTGCGGCCCGAGCTCATGCATGATCGA
>sig_3750
CACGACGTTGTAAAACGACGGGAGCAAGCTTGGCTGCAGGTCGACGGATCCCCGGGAATT
>sig_3751
GGATAAATGTCTTGTGGTGCAGCCCTGCGTTTTCGTGACCGTGCAACCATGGGCCCACCG
>sig_3752
GGCGTATCACGAGGCCCTTTCGTCTTCAAGAATTCCCGGGAAAGTCAGGCACCGTGTATG
>sig_3753
TCGACGGATCCCCTAGCACTCCCGGGTTTAGCACTCCCGGGTTTAGCACTCCCGGGTTTA
>sig_3754
ACTCTAGAGGATCCCCGGGTACCGAGCTCGAATTCCGCGAACCCCAGAGTCCCGCTCAGA
>sig_3755
ATTCCTCATTCTGGGAATGCTGTTGATGACGGGTGGAGTGACCTTGGTGCGGAAAAACAG
>sig_3756
ATTCGTGCTACACTCAAAATGTAATTCCGACTAAAGAAAAGCATAGGAGTGATCACGAAT
>sig_3757
TCATTAACCTATTGGTGCAGAATTTGAATGATCTAAAGGAGACCATGGACCCTGTTGTGC
>sig_3758
CGGATCAAGCTTCGAATTCCATGGTACCGTAGAATATTGGAAATAGACGTCACACATCAG
>sig_3759
GTATACTGGCTTAACTATGCGGCATCAGAGCAGATTGTACTGAGAGTGCACCAGCGGCCG
>sig_3760
GCTCGCCGCAGCCGAACGACCGAGCGCAGCGAGTCAGTGAGCGAGGAAGCGGAAGAGCTA
>sig_3761
TTCTTTGGGATCGGCGGGGCGAGGTTGTTCTTATTCTCATGAGAGATGAAGCCATACTAA
>sig_3762
CCACCACGTGGCCGCCCCGCCAGCCGGTGGTCTTCTCGTCCATATGTATATCTCCTTCTT
>sig_3763
GGATCTGACTTCCATGTGACCTCCTAACATGGTAACGTTCATGATAACTTCTGCTCTTCA
>sig_3764
TCTAGGCGCCGGAATTCCGATCTGATCAAGAGACAGGATGAGGATCGTTTCGCATGATTG
>sig_3765
CGAGCTCGATGCTTGTAAACCGTTTTGTGAAAAAATTTTTAAAATAAAAAAGGGGACCTC
>sig_3766
TAATTCTCATGTTTGACAGCTTATCATCGCTGATGTCCGGCGGTGCTTTTGCCGTTACGC
>sig_3767
GATCAGGATGGGCACGATGCCGGTGAACAGCTCGGCGCCCTTGCTCACCATGGTGGCGAC
>sig_3768
GCAGGTAGATGACGACCATCAGGGACAGCTTCAAGGATCGCTCGCGGCTCTTACCAGCCC
>sig_3769
GGATAACAATTTCACACAGGAAACAGCTATGACCATGATTACGCCAAGCTTCCATGAAAA
>sig_3770
GATAGTAATCGTTACACGGCGGCCAAGGCCTTGAGTGGTTTCAACTGAAACTTGCATGTG
>sig_3771
CTAATTTCAAACTATTCGGGCCTAACTTTTGGTGTGATGATAAATGTTATAAAATGAAAG
>sig_3772
GAGAGATACCGCGGATCTCACACAGGAAACAGCTATGACCATGATTACGCCAAGCTTGCA
>sig_3773
ACAATACATCCGGGTATCTCAAGCACACCGGTAAAACACATGAGTTGCAGTAATGAACAT
>sig_3774
CCTTGACGCGCCCTGTAGCGGCGCATTAAGCGCGGCGGGTGTGGTGGTTACGCGCAGCGT
>sig_3775
ACGGATCCCCGGGAATTGGGCTCGACTTAGTCAGGGTCACCGATAAGCTTCGGGCCGCGT
>sig_3776
GGCCTTTGCAGGGCTGGCAAGCCACGTTTGGTGGTGGCGACCATCCTCCAAAAATCGATA
>sig_3777
TCTCCGCCTGCAGCAATGGCAACAACGTTGCCCGGATCCGGTCGCGCGAATTCCCATGAC
>sig_3778
GCTGGACGCCTGAGTCTTAGCGGGGTGCAGCGACGCCCCCTCCATGCCCCTCACGAGCTT
>sig_3779
TTTGTTGCCTAGTGAATAAGCATAATGGTACAACTACAAGTGTTTTACTCCTCATATTAA
>sig_3780
CCTGAGTGCTTGCGGCAGCGTGAAGCTAGCGGAATTAATTCATGAGCGGATACATATTTG
>sig_3781
AAGTGTTACCAAGCTCAGTGCTATATTTAAATTCAGTTACTAAACCTGTGCTTAAATATT
>sig_3782
AGATCTAAGCTTAATTAATTTAAATGAATTCGCGGCCGCGTCGACAATCAACCTCTGGAT
>sig_3783
CCTCCCAGAGCCTGATAAAAACGGTTAGCGCTAGCAGCACGCCATAGTGACTGGCGATGC
>sig_3784
GACGACGACGACAAGCATATGCTCGAGGATCCGGCTGCTAACAAAGCCCGAAAGGAAGCT
>sig_3785
GGATCCAAGCTTACTAGTTCTAGAGAATTCATCGATTAACTCGAGGATCTGCTAGAGGTA
>sig_3786
TCGACCTGCAGGCATGCAAGCTTCGAGACTTTAACTGCCCCTATCGGAAATAGGATTGAC
>sig_3787
GTTAGCAGCCGGATCCACTAGTAACGGCCGCCAGTGTGCTGGAATTCGCCCTTTTATTAT
>sig_3788
GACGCCTGAGTCTTAGCGGGGTGCAGCGACGCCCCCTCCATGCCCCTCACGAGCTTCTCG
>sig_3789
CGTCATCGTCCTTGTAGTCGACAGATCTGGTACCCGGGAATTCTCGAGAAGCTTGCGCAA
>sig_3790
TTTATTATTTCCTTCCTCTTTTCTACAGTATTTAAAGATACCCCGGATCCTCTAGAGTCG
>sig_3791
CCGATCCGTCTAGAGGGAAACCGTTGTGGTCTCCCTATAGTGAGTCGTATTAATTTCGAA
>sig_3792
GGAAGGCGGCGGAATCAGTTGGAATTGTTCTTCAGCGACTAACAACAGCTTTGTGGTGCC
>sig_3793
ATGGCGCGATAAGCTAGCCTCCTTCGTCGGTGTCGTCGCCGGATGGTCTGCGGTGGTGCT
>sig_3794
GCATGCCTGCAGGTCGACTCTAGAGGATCCCCGGGTACCGAGCTCGAATTCCCTATAGTG
>sig_3795
TGTATTTAGTACACTTTCTGCATGACCACCACCGCCCCTCTTTTCTCCGCTTCCGCCGTT
>sig_3796
CGAGCCGCGGCGGCCGCCAGCTTGGGCCCGAACAAAAACTCATCTCAGAAGAGGATCTGA
>sig_3797
CCGGGCCCTATAGTGAGTCGTATTGAGCTTGGCGTAATCATGGTCATAGCTGTTTCCTGT
>sig_3798
TAATTGCGTTGCGCTCACTGCCCGCTTTCCAGTCGGGAAACCTGTCGTGCCAGGGGATTA
>sig_3799
GGCCCGCACCGATCGCCCTTCCCAACAGTTGCGCAGCCTGAATGGCGAAACTAGTATGGA
>sig_3800
GGGGTGGAGGTTTCGGATGCGTTAACGAGAGTTGGCCGTTGCTCATGCCCAGCGGGCGGC
>sig_3801
TCGTATGGGTAGCTGGTCATGGTATATCTCCTTCTTAAAGTTAAACAAAATTATTTCTAG
>sig_3802
CGCGGAACCAGCAGTTGCTCAGCGGTTTCAGCCTCCAACTCAGCTTCCTCTTCGGCTTTG
>sig_3803
GACCTGCAGCCCAAGCTAGCTTACCGGTCGCCACCATGGTGAGCAAGGGCGAGGAGCTGT
>sig_3804
TAATAATAACCGGGCAGGAATTCCCGGGGATCCGTCGACCTGCAGCCAAGCTTGGTCTAG
>sig_3805
TAAGCTTACCCTATCTGAAGTGACAGGACAGGGCCTATGCATGGGAGCACTACCTAAAAC
>sig_3806
TGCGATAATAAATATATATAAACGTATATAGATTTCATAAAGTCTAACACACTAGACTTA
>sig_3807
TGCGCTCGTTCGCCAGCCAGACAGAAATGCCTCGACTTCGCTGCTGCCCAAGGTTGCCGG
>sig_3808
AGACCATGGTCTGCCTCGCGCGTTTCGGTGATGACGGTGAAAACCTCTGACACATGCAGC
>sig_3809
CCCTGCATCTGCCAGAACTTTCACTTTTACTGCCTCCTTTTCCACCTCCGCCGCCAGAGC
>sig_3810
CAAGCTTGTCGACGGAGCTCGAATTCGATATCGGATCCCCGAGCATCACACCTGACTGGA
>sig_3811
ACAACGTGGCTTTCCCCCCCCCCCCTGCAGGTCGGCATCACCGGCGCCACAGGTGCGGTT
>sig_3812
ATCTGGTACCGAATTCCATGGTCGCGACCCTACCCTCGATTGCAGGCGGATCACCATGTT
>sig_3813
TTAACGTTAACGTTCGAGGTCGACTCTAGAGGATCCAGATCCACTAGTGGCCTATGCGGC
>sig_3814
GAATTCCTGCAGTCAACGCGTCCCGGGGGTACCGGATCCAGATCTGGCCGCTTAATTAAT
>sig_3815
CATCCGGCGACGACACCGACGAAGGAGGATCTTGATCCCCTGCGCCATCAGATCCTTGGC
>sig_3816
TTGTCGACGCGGCCGCGAATTCATTTAAATTAATTAAGCTTAGATCTGGATCCGGCGCGC
>sig_3817
CACCTTCTTCACGAGGCAGACCTCAGCGCCCCCCCCCCCCCTGCAGGTCGGCCACGATGC
>sig_3818
GGTTTCCCGACTGGAAAGCGGGCAGTGAGCGCAACGCAATTATCGATGCAGGTGGCACTT
>sig_3819
TCTGACGCTCAGTGGAACGAAAACTCACGTTAAGGGATTTTGGTCATGATCATATGCAAG
>sig_3820
ATAACTGCCTTAAAAAGATTACGCCCCGCCCTGCCACTCATCGCAGTACGGCCTATTGGT
>sig_3821
GCTACGTATCGATGAATTCTCGAGGCGGCCGCGGGCCCATGGTACCCGGGGATCCTCTAG
>sig_3822
TTATGTATCATACACATACGATTTAGGTGACACTATAGAACTCGAGCAGCTGAAGCTTGC
>sig_3823
CTTGGTAGGTCCAGCGGCGGAGGAACTCTTTGATCCGGTTCTTGAACAGGATCTATTTGA
>sig_3824
CTGTCGACACGGTGACTGTGAGCTCCGCTTTTGTTCCCTTGGGTTAATTTCGCGCTTGGC
>sig_3825
TTTTCATCGATGAATTCTCTAGAACTAGTCTTGTACAGCTCGTCCATGCCGAGAGTGATC
>sig_3826
ATTCCTCCATCCAAAAAAACGGGTATGGAGAAACAGTAGAGAGTTGCGATAAAAAGCGTC
>sig_3827
CAGGTCGACGGATCCTCAAAGTTCGAATTTTTCTTTTGGAGCGTGTTCTTTGGCGATTCT
>sig_3828
GGAAGGAAATGATGACCTCGTTTCCACCGAATTAGCTTGCATGCCTGCAGGTCGACTCTA
>sig_3829
TCTCTAGGATCGATTCTAGCTCGAGGGGCGCGCCGGGATCCCTAGAGGTACCCTAGAAAG
>sig_3830
TTATGTTCAAGAAAGAACTATTTTTTTCAAAGATGACGGTAACTACAAGACCAGAGCTGA
>sig_3831
CCGCGAAAGGTTTTGCACCATTCGATGGTGTCGGCAGCGTTGGGTCCTGGCCACGGGTGC
>sig_3832
GGTGTCAAAAATAATAATAACCGGGCAGGGGGGATCTAAGCTCTAGATAAGTAATGATCA
>sig_3833
GAATTCTGCAGATATCCAGCACAGTGGCGGCCGCTCGAGTCTAGAGGGCCCGCGGTTCGA
>sig_3834
GTTTCAGGCTCTACACCCAGAGCGCCTACAAGAATGAGCTCCTGACCACCACAGTGCCCG
>sig_3835
CTTGGATCCTATAGTGTCACCTAAATCGTATGCGGCCGCCCGGGCCGTCGACCAATTCTC
>sig_3836
CGACTCTAGAGGATCCCCGGGTACCGGTCGCCACCATGGTGAGCAAGGGCGAGGAGCTGT
>sig_3837
GCAAGTCGACTCGAGCGAGCTCTGCAGCCCGGGATCCGGTAACTAACTAAGGTACCCAGC
>sig_3838
ATACTCGGATGACGGCACGCCAGCATAGATCTGCTAACCACAAAAGCACCCAGCGGGCCA
>sig_3839
GTATGCCCACGCCTGCGGCATCCCCGCGCCATCGCGCCGCCCCCCCCCTGGAGACCCAAG
>sig_3840
GTCTCATGAGCGGATACATATTTGAATGTATTTAGAAAAATAAACAAATAGGGGTTGCTC
>sig_3841
AGCGGTGGCAGCAGCCAACTCAGCTTCCTTTCGGGCTTTGTTAGCAGCCGGATCCATGGT
>sig_3842
AAGAAATATAGTAAATAAGATATCGATCGCGGCCAGCTTGAAGTTCCTATACTTTCTAGA
>sig_3843
CAGTGTGATGGATATCTGCAGAATTCGGCTTGTACTGATAACTTCGTATAGCATACATTA
>sig_3844
GATCCGTCGACCTGCAGCCAAGCTTGCTGATTGATTGACCGGATCGATCCGGCTCTAGAG
>sig_3845
TCGAGCTCGGTACCCGGGGATCCTCTAGAGTCGACCTGCAGGCATGCAAGCTTTCGCGAG
>sig_3846
GGTCCGGTTACCGTTGACTCACGCCAAAATCGCATCACTGCCTAAAAAAAAAGAAGCCTC
>sig_3847
TCATTTTACGTTTCTCGTTCAGCTTTTTTGTACAAACTTGTGATCTAGAGTCGACCTGCA
>sig_3848
ATTAAAAATGCAAAATAGTAATGTCAGATGGACACATTGGGCGAAATAGCTAACCCATAA
>sig_3849
TACTTTCCGGTGATCCGACAGGTTACGGGGCGGCGACCTCGCGGGTTTTCGCTATTTATG
>sig_3850
GAGCTCGCGAAAGCTTGCATGCCTGCAGGTCGACTCTAGAGGATCCGGGGTATCTTTAAA
>sig_3851
GCTAGAGTAAGTAGTTCGCCAGTTAATAGTTTGCGCAACGTTGTTGGGTCCTAAAAAGGA
>sig_3852
TACCGCATTAAAGCTTATCGATACCCTTTTTACGTGAACTTGCGTACTAGTTAACTAGTT
>sig_3853
CTTCATGGGTAGAGCCTTTTGTTGGTGTTTGGTTAGCTTAGATATCTAAACCTTAACCCT
>sig_3854
GAGTTAACGCTACCATGGAGCTCCAAATAATGATTTTATTTTGACTGATAGTGACCTGTT
>sig_3855
CTCCAACACCGGTTCCCTCGACCGCGACTAAGTGTTTGTCCTGAAACCAAAATCAAAGGT
>sig_3856
AAAGCGCTACAGGGAAGGCCTGTGGCCGGTCCGCCTGGCTGTGCATTTTATCCTAGACCC
>sig_3857
GGCGTATCACGAGGCCCTTTCGTCTTCAAGAATTCTAGGCTTTATGCTTTATGCTTCCGG
>sig_3858
TATATACTTTAGATTGATTTCTGCATTAATGAATCGGCCAACGCGCGGGGAGAGGCGGTT
>sig_3859
TGGTCTGGTGTCAAAAATAAGCTGCTGCAGTAATCGTACAGGGTAGTACAAATAAAAAAG
>sig_3860
GAGCTCTCCCATATGGTCGACCTGCAGGCGGCCGCACTAGTGATATCCCGCGGCCATGGC
>sig_3861
TGACCAAACAACTCACTTTCAATCAGATCTTTCGGAATGGCCGCGCAGTTGATGGCGATA
>sig_3862
TATTTATTCTGCGAAGTGATCTTCCGTCACAGGATCTGAAAGAAAAGTGCCATACGAGTA
>sig_3863
ACAAATCTATCTCTCTCGAGCTTTCGCAGATCTGTCGATCGACCATGGGGATTGAACAAG
>sig_3864
CGACCGAGCGCAGCGAGTCAGTGAGCGAGGAAGCGGTCGCGGCCGCTCGGTCCGCACGTG
>sig_3865
CGTTTCTCGTTCAGCTTTTTTGTACAAACTTGTGATAACAGCGCTGCACTGAGCAGCGTA
>sig_3866
GGTACCAAGCTCAGAATAAACGCTCAACTTTGGCAGATCTGATATCGAATTCAAACCCGG
>sig_3867
TAGAAAAATAAACAAATAGGGGTTCCGCGCACATTTCCCCGAAAAGTGCCACCTGGACGC
>sig_3868
TATCCATGGAGCTCGCGAATTCAAGCTTAAGACGTCGTGCACGTACGCGTGGCGCCTGCA
>sig_3869
CAACGCCTTNTTNNCCGCAGCGGCGGCACCACNGATCTTNATNGGGGGACCCGGCANGCC
>sig_3870
CCATACCACCTTTTTGTTTTTTCCGCGCAGAGTCTTCTTTTTTCCGGAGCACGTGCTTTC
>sig_3871
CAGTCACGACGTTGTAAAACGACGGGATCCCCGGGAATTCCCCGGATCCGTCGACCTGCA
>sig_3872
AGGCTCTCAAGGGCATCGGTCGAAATTCTCATGTTTGACAGCTTATCATCGACTGCACGG
>sig_3873
GGGATCACTCTCGGCATGGACGAGCTGTACAAGACTAGTTCTAGAGAATTCATCGATGAA
>sig_3874
GAGCTCGAATTCCCGGGGATCCGTCGACCTGCAGCCAAGCTTCGATCCCGTCGTTTTACA
>sig_3875
GATGACGATAAGGATCATCCCTTCACCAAGGGCGAGCTCAACGATCCGGCTGCTAACAAA
>sig_3876
TGATGGTGGTGCTCGAGTTTTTCGAACTGCGGGTGGCTCCACGCGCTTGCACGTGTATAC
>sig_3877
GATTTAAATGCATATGGGGGACCGCGAGCAGCTGCTGCAGCGGGCGCGGCTGGCCGAGCA
>sig_3878
TATGACCATGATTACGGATTCACTGGAACTCTAGAATTCCACCTGTGAAGTGAAAAATGG
>sig_3879
GCCAGTGAATTCCCGGGGATCCGTCGACCTGCAGCCAAGCTTATCGATTCTAGACTCGAG
>sig_3880
CATCCGGAGCTTGGCTGTTGCCCGTCTCACTGGTGAAAAGAAAAACCACCCTGGCGCCCA
>sig_3881
CAACGCGCGGGGAGAGGCGGTTTGCGTATTGGGCGCTAGCGGAGTGTATACTGGCTTACT
>sig_3882
GGAGGAGGCCATGGTGGCGACCGGTACCCGGGGATCCTCTAGAGTCGACCTGCAGGCATG
>sig_3883
ACCAAACGACGAGCGTGACACCACGATGCCGCAATGGCAACAACGTTGCGCAAACTATTA
>sig_3884
AATAAAAAAACCTATAAATATGCCCATGGTCCATCATCACCACCATCACTCCGCGGGTTT
>sig_3885
CTTCGGAAAATGGCAATGGTCCCCCTTCGATCACACACAGATTAATAGTCTGTTTCCCTT
>sig_3886
CTCATGTTTGACAGCTTATCATCGATAAGCTTTCTAGAGTCGACGGATCCCCGACACCAG
>sig_3887
CCAAGCTGGAATTCGAGCTTCCATTATATACCCTCTAGAGTCTAGATCTACGCCTTCTGT
>sig_3888
AGTTAAACAAAATTATTTCTAGAATTAATTCGAGCTCCCGGGTACCATGGCATGCATCGA
>sig_3889
AAAAAACTGCTGCCTTCGAAATAGTACATAATGGATTTCCTTACGCGAAATACGGGCAGA
>sig_3890
ATCATTTTACGTTTCTCGTTCAGCTTTCTTGTACAAAGTGGTTGATAACAGCATGGCTAG
>sig_3891
GCGTCGACGTCATATGGATCCATAATTTTTTCCTCCAGATCCGATTATGATGTTGTATAA
>sig_3892
CAACGTGCCTGCGCTGGAAGCATGTCATGAGCGGATACATATTTGAATGTATTTAGAAAA
>sig_3893
GGTAAAGTGAGCGAAGCTTATCGATACCGTCGACCTCGAGGGGGGGCCCGGTACGTACCC
>sig_3894
CTAGAATTCAGGCCTCCATGGGAGCTCGCGGCCGCCTGCAGGGTACCCCCGGGAGATCTG
>sig_3895
CCATCAACCAGACGATAGTTATCACGGAAGTTGGCACGACGGTAGTCGACACCCAGTTCT
>sig_3896
CCAGAACCACTAGTTGATCCTTTTTTCTCGCTTAAGTATTTCACTGTATCAGCATACTGC
>sig_3897
GCTTGGCACTGGGCCAAGCTCGAATTTCTGCCATTCATCCGCTTATTATCACTTATTCAG
>sig_3898
GCCAGTGAATTCTGGATGACGCGGATCCAAGCTTGTCGACGCGTCCTGCAGCAATTCGTA
>sig_3899
AAAGCTGGAGCCTTGCTCTAGCTTCTTTAGGGGTTATTACTTCTTTGGTAGCTCAACACA
>sig_3900
TAGCAGCCGGATCATCACCACTTTGTACAAGAAAGCTGAACGAGAAACGTAAAATGATAT
>sig_3901
GTGATCGGGGGGCACTGGTTGAGAACAAACAGGAATGGCCGCTGCAGCTTGAGAAGCGCT
>sig_3902
GGAAGCTGAGTTGGCTGCTGCCACCGCTGAACAAGCGCGCATGAGCTCCAATTCACTGGC
>sig_3903
AAATTGCCCGTCGTATTAAAGAGGGGCGTGGGGTCCGAATTGGGGATCTTGAAGTACCTA
>sig_3904
CACGTGAATTCCTCGTTTCGAAATAGTTGTTCAATTGATTGAAATAGGGACAAATAAATT
>sig_3905
AAGGCACAGTCGAGGGCGGCCGCACACAAAAAACCAACACACAGATCCAATGAAAATAAA
>sig_3906
AGTATACACTCCGCTAGCGCCCAATACGCAAACCGCCTCTCCCCGCGCGTTGGCCGATTC
>sig_3907
CCGGACACCCGGTCGTTGGTCAGATCAAGCTAATTCCCATGCATGGTGAAAACGGGGGCG
>sig_3908
AACAGCTATGACCATGATTACGAGTAATCATGGCCATGGATTTTGTTTCCTGTGTGAAAT
>sig_3909
TTTTTGCACAATATGGGAGACCATGTAACTCGCCTTGACCGTTGGGAACCAGAACTGAAT
>sig_3910
GTGACCTCGAGCGGCCGCCACTGTGCTGGATATCTGCAGAATTCCACCACACTGGACTAG
>sig_3911
GAGATTGCGCTGATCATCTTCAACAGCACCAACAAGCTGTTCCAGTATGCCAGCACCGAC
>sig_3912
TTCCTTTCGGGCTTTGTTAGCAGCCGGATCCCCATGGACGCGGAACCAGATCCGATTTTG
>sig_3913
GCTTCGAATTATCAACCACTTTGTACAAGAAAGCTGAACGAGAAACGTAAAATGATATAA
>sig_3914
ATCCGAGGTACCAGCACGAGCCTGACGAGCAGCAGCACGAGCGTACATATGTATATCTCC
>sig_3915
AGTGAGCTCGTCGACCCGGGAATTCCGGACCGGTACCTGCAGGCGTACCAGCTTTCCCTA
>sig_3916
ATTATTTAATAAGTAAGTTAAGGGATGCATAAACTGCATCCCTTAACTTGTTTTTCGGGT
>sig_3917
TACCTTCTTCAGTTTTCATATGCTATGGTCCTTGTTGGTGAAGTGCTCGTGAAAACACCT
>sig_3918
TTTTCCCAGTCACGACGTTGTAAAACGACGGCCAGTGCCAAGCTAGCTTTCAAGTCAGAA
>sig_3919
TCCTGCCCGCGCGGTGTTCCGCATTCTGCAAGCCTCCGGAGCGCACGTCGGCAGTCGGCT
>sig_3920
AACGACGGGATCAAGGGCGAGCTTGTCATCGTCATCACCGGATCCAGAGCCCATGGGTAT
>sig_3921
GACTGGTGATTTCAGCGGGCATGCCTGCAGGTCGACCTGCAGCCAAGCTAGGCATGATCT
>sig_3922
CACACAGGAAACAGCTATGACCATGATTACGCCGCGGCCGCAGCTTAAGAAGCTAGAATT
>sig_3923
AAAATGGGTCAAAGTAGCGATGAAGCCAACGCTCCCGTTGCAGGGCAGTTTGCGCTTCCC
>sig_3924
TTTCTCTATCGTAATGTACAAAAAAAAGGGAAAAGATTTTGTATGAAACCTTGAAAGCAG
>sig_3925
CATTGTTCAAGGAAGTGGAGACAGTGAGGAGAAGCAGCAGCAGCATTGTCAGCAGTAGTA
>sig_3926
GGCGCCTGATGCGGTATTTTCTCCTTACGCATCTGTGCGGTATTTCACACCGCATACGTC
>sig_3927
CGTGGTCACCAGCCATGGTTTATTCCTCCTTATTTAATCGATACATTAATATATACCTCT
>sig_3928
ACAAGAATTGGGACAACTCCAGTGAAAAGTTCTTCTCCTTTACTATTGTAATACGACTCA
>sig_3929
ACCGGAGGCTTTTGACTTGAGGGGGATCCACGCGTTTACGCCCCGCCCTGCCACTCATCG
>sig_3930
TTCGTGGCCGAGGAGCAGGACTGATCATGATGATATATTTTTATCTTGTGCAATGTAACA
>sig_3931
GGAATTCTCTAGCTCGAGGGGCGCGCCGGGATCCCTAGAAAGCTTCCTAGAGGTACCCTA
>sig_3932
CTGCTATTGGCCGCTGCCCCAAAGGCCTACCCGCTCCATTGCTCAGCGGTGCTTGTCCAT
>sig_3933
GCCATTCACCAACAAGGAGTTAATTAACTATCATAGTTTAAACTAACTAGTGATTAAATC
>sig_3934
AAACATGAGCTCTCCATGACCAAAATCCCTTAACGTGAGTTTTCGTTCCACTGAGCGTCA
>sig_3935
CACCTGGGAGAGAACCACCACCTACGAGGACGGCGGCATCCTGACCGCCCACCAGGACAC
>sig_3936
ACTATCATAGTTTAAACTAACTAGTGATTAAATCAGAACGCAGAAGCGGTCTGATAAAAC
>sig_3937
AAAAACATTATCTAGAGGGGAATTGTTATCCGCTCACAATTCCCCTATAGTGAGTCGTAT
>sig_3938
ACCCAGGCGGGGAGGCGGCCCAAAGGGAGATCCGACTCGTCTGAGGGCGAAGGCGAAGAC
>sig_3939
TGCATGCCTGCAGGTCGACTCTAGAGGATCCGGATGCATCATGGAATTCACTGGCCGTCG
>sig_3940
CTCACGGCTCTGGCAGTGAATGGGGGTAAATGGCACTACAGCACGGAACGGTCTGCGTTG
>sig_3941
AAAGCAGTGAAAACAGCGGCGGAGTCAAAAGATGTTGAAAAAATCGCTCAGGCATTAAGA
>sig_3942
TTTCACACAGGAGGAAGGATCCATGGGTCGACCGGCCGGTCAAAGCAGAAGACGCGGAGG
>sig_3943
TTAATGCAGGATTTCCCGGTCGCACTGGCTGTTACTTCATGATTTCCCGGGAAAGGAAAA
>sig_3944
CCTGAAATGGCGCAGATACTTGATCTGCAATTGCGGTATATTGCGAAGCCAAACCAAGTA
>sig_3945
AACCAGATCCGAATTCGATATCAGATCTGCCAAAGTTGAGCGTTTATTCTGAGCTTGGTA
>sig_3946
ATTCCAGATAACTTCGTATAATGTATGCTATACGAAGTTATGGTACCGCGGCCGCGTAGA
>sig_3947
TGGGATATCATCGATCATATGTCGCCCTATAGTGAGTCGTATTACGGTACCGAGCTCGAA
>sig_3948
CAGGCTGAAAATCTTCTCTCATCCGCCAAAACAGCCAAGCTGCCATTCGCCATTCAGGCT
>sig_3949
GTTACTCGAGTGCGGCCGCAAGCTTGTCGACGGAGCTCGAATTCGGATCCCCGAGCATCA
>sig_3950
CCACAGATGCTTCGAGAACTCCAGGAGACTAATGCGGCGCTGCAAGACGTGAGAGAGCTC
>sig_3951
CCGAGGAAGACTTGAACGGTGCTTAGAGCTCGAATTTCCCCGATCGTTCAAACATTTGGC
>sig_3952
CAATTCCCCTCTAGAAATAATTTTGTTTAACTTTAAGAAGGAGATATACCATGGACGACT
>sig_3953
CAAGCTCTAATACGACTCACTATAGGGAGAATTCGAGCTCGGTACCCCGATTTTATGAAT
>sig_3954
TACAAGCATAAAGCTGACTCTAGCTAGAGGATCTTCACTATAGGGCGAATTGGAGCTCCA
>sig_3955
AATTGCAGTTTCACTTGATGCTCGATGAGTTTTTCTGAGGGCGGATCCCCCTCAAGTCAA
>sig_3956
ATGTTGTCAGGTTTGTTTCCGCCAACGTGGCGAAAGTACTCGATGGTCAAGTCGGTTTCC
>sig_3957
CCTTCCTCTATATAAGGAAGTTCATTTCATTTGGAGAGAACACGGGGGACTCTAATCAAA
>sig_3958
TTCACAGGCCAGGGCCAGGAAAAAAAAGCTCCTCGAGAAGGTCGCCGGTCTGCTTGTCCA
>sig_3959
CCAGCCTGCGCGAGCAGCTGCCTCGCGCGTNTNCGGTGATGANCGGTGAAAACCTCTGAC
>sig_3960
AAGTTTTTTATGTTGTCAATATTTTTTTGATGGGAAGGCACTTATTTTTGATCGTTCGCT
>sig_3961
GATGCCAGAAAACTGCTGCAGGCATCGTGGTGTCACGCTCGTCGTTTGGTATGGCTTCAT
>sig_3962
CAACAAAGGGTAATATCGGGAAACCTCCTCGGATTCCATTGCCCAGCTATCTGTCACTTT
>sig_3963
GGCCGGCTGGGCCACGTGAATTCCTCGTTTCGAAATAGTTGTTCAATTGATTGAAATAGG
>sig_3964
TAACTCAAAATCCACACAACATACGAGCCGGAAGCATAAAGTGTAAAGCCTGGGGTGCCT
>sig_3965
CAAACTTGTGATAACAGCCTTGTCATCGTCATCCTTGTAGTCGCTCATTCTAGAGTCCCC
>sig_3966
GTGCGTCCATGGGCAAATATTATACGCAAGGCGACAAGGTGCTGATGCCGCTGGCGATTC
>sig_3967
ATAGCAGAAAGTCAAAAGCCTCCGACCGGAGGCTTTTGACTTGAGGGGGATCCATTCTTA
>sig_3968
ATCGACCACCCGCTCGACGTGTTCGGCCACACGGAGGAAGGCGTCAACGAACTGCTCGAC
>sig_3969
CCACCGCGGTGGAGCTCCAATTCGCCCTATAGTGAGTCGTATTACGCGCGCAAACTATTA
>sig_3970
CGTCGTCATCACCAGAACCAGATCCACGCGGAACCAGAAGTGCCCCGGAGGATGAGATTT
>sig_3971
CGACGTCAGGCCTTCGCGAGAGCTCAGCTCGGTAAGCCTATCCCTAACCCTCTCCTCGGT
>sig_3972
ACGACGACAAGGCCATGGGATATCTGTGGATCCGAATTCGAGCTCCGTCGACAAGCTTGC
>sig_3973
GATCTTAAGCTTATCGATGTCGACGTAGTTAACTGAGCAATAACTAGCATAACCCCTTGG
>sig_3974
TGTGGTGGTTACGCGCAGCGTGACCGCTACACTTGCCAGCGCCCTAGGGCCCGGTCCTTT
>sig_3975
GTGATGGTGGTGCTCGAGTTTTTCGAACTGCGGGTGGCTCCACGCGCTTGCACGTGTATA
>sig_3976
TCCAAACTAGTTCGAAGATCTCCGGAGCTCCCGGGATCCGGTACCGGCCGCATGCCGGCG
>sig_3977
ATATATCCTGTCAAAGAGCTCAGGCCTACGCGTACTAGTGGTACCGCGGCCGCGTTTAAA
>sig_3978
CCGGCGGCGGCTCCGGTGGCGGCGGTTCCACGCCTGATTGTGTAACTGGAAAGGTGGAGT
>sig_3979
AAGCTTCGAATTGCCCTTGGATTTTTGACACCAGACCAACTGGTAATGGTAGCGACCGGC
>sig_3980
GGGGATCCTCTAGAGCCACCCCCCTGGTGCAGGCATGCAAGCTTTTGTTCCCTTTAGTGA
>sig_3981
CCATCACAGCAGCGGTCTGGAAGTTCTGTTTCAGGGTACCGTCGACCCGACTGGAAAGCG
>sig_3982
GTAAGCTTTCTAGATTGTTGACTTCCATTGTTCATTCCACGGACAAAAACAGAGAAAGGA
>sig_3983
CGACCCCAAACAGGAAACGCAGCTGTAATCCGGGCAGCGCAACGGAACATTCATCAGTGT
>sig_3984
GAGATAAGAAGAAGTCAAAATTTGATTTTTTTTTGGAAAAAAAAAATCAAAAAGATATAG
>sig_3985
GTGGATCTGGGTCGACTCTAGGCCTAAATGGCCATTTAGGTGACACTATAGAAGAGCTCG
>sig_3986
GGAGGATTATCATATGACCATGATTACTGATATCAGGAGGATCACGTGATGCATGAGCTC
>sig_3987
TTTGTAATCCAGAGGTTGATTGTCGACGCGGCCGCGGATCCATTTAAATTCGAATTCGCT
>sig_3988
GAATCGGCCAACGCGCGGGGAGAGGCGGTTTGCGTATTGAGCTTGGCACTGGGCCAAGCT
>sig_3989
AGCTCTTCCGCCCTGACAGTTATAAATTTGGAGTGTGAAGGTTATTGCGTGGTTTCCAGA
>sig_3990
TCATTTTACGTTTCTCGTTCAGCTTTTTTGTACAAACTTGTAGATCTTTGTTCATTTTTG
>sig_3991
ATGGGCAGGGTGCCGGCGGCCTGCTCCTCCACCTCGGGAGGGAAGCCGTGAGAATTCACG
>sig_3992
CATGGATGAAATGATGCGAGAGTCACAAAGAAATGGAATAGCGCCACAATCAGATGCCCT
>sig_3993
TCAAATATTGCCTGCCATTCGAGCAGTGACAATCTTTGGCGGTTTACTCGATTTCGCGGT
>sig_3994
ACAGCGCTTAGAGCTCGAATTTCCCCGATCGTTCAAACATTTGGCAATAAAGTTTCTTAA
>sig_3995
GGGAATATCCTGCATTCCCGAACCCATCGACGAACTGGGTACCGAGCTCGAATTCATACA
>sig_3996
ATCTATCAACAGGAGTCCAAGCTCAGCTAATTAAGCTTATTTTTCGAACTGCGGGTGGCT
>sig_3997
AGCTTAATTAATTTAAATGAATTCGCGGCCGCGTCGACAATCAACCTCTGGATTACAAAA
>sig_3998
CGGGCTCCCCTGATAACGTCTTTGCTGTTTGCCGCCGTGCATATGCAGTATCAGAACCTG
>sig_3999
GCCAGGATGTCGAAGGCGAAGGGCAGGGGGGCGCCCTCGGTCACGTGGATTCTCATGCTC
>sig_4000
TCCATCTTGTTCAATCATGATCTGCCTCCTGGGTTTAGTTCCTCACCTTGTCGTATTATA
>sig_4001
CGCTGCAGGGGGGGGGGGGCGCTGAGGTCTGCCTCGTGAAGAAGGTGTTGCTGACTCATA
>sig_4002
AGTGCCAAGCTTGCATGCCTGCAGGCCTCGAGATCTCCATGGACGCGTGACGTCGACTCT
>sig_4003
CGCACGATGAAGAGCAGAAGTTATCATGAACGTTACCATGTTAGGAGGTCACATGGAAGT
>sig_4004
CCCGCGATGGGCTACCCCAGCGGGCGTCCCAATGCGCACCGACGGGTGAAAACGCCCGCC
>sig_4005
CTGATTTTGTAGGTAACCACGTGCGGACCGAGCGGCCGCGACCGCTTCCTCGCTCACTGA
>sig_4006
CAGGGTCGGAACAGGAGAGCGCACGAGGGAGCTTCCAGGGGGAAACGGCCTGGTATCTTT
>sig_4007
GGTACCGAGCTCTTACGCGTGCTAGCTCGAGATCTAAGTAAGCTTCCTGCATGCTGCTGC
>sig_4008
GATCGCATGCATATGGGCCCTCGAGGCCTTGAATGCGGCCGCGGAACCTAGCCGTAATCA
>sig_4009
ACAGCGTGTCCGACCTGATGCAGCTCTCGGAGGGCGAAGAATCTCGTGCTTTCAGCTTCG
>sig_4010
CTGGTCGCAGGTCTTTCCGGATGTTCAAGCAACAAGTCCACGGATCCTGAATTCCGAAGC
>sig_4011
AAACTTTATTGCCAAATGTTTGAACGATCGGGGAAATTCGAGCTCTAAGCATGATGATGA
>sig_4012
CGTGTATTACTGTGCAAGAGCGCCTAGTCCTACTTTTGACTATTGGGGCCAAGGTACCCT
>sig_4013
GTCACCGATGATAAGCTGTCAAACATGAGAATTCGTAATCATGGTCATAGCTGTTTCCTG
>sig_4014
TCCGCGGCCGCTACGTAGAATTCCCATATGGTGATGGTGATGGTGGCCCATGGCCGCTCC
>sig_4015
ACTCTCAAGGATCTTACCGCTGTTGAGATCCAGTTCGATGTACCCCACTCGTGCACCCAA
>sig_4016
AAACACTTATTTTTTGATTTTAAGTTTAAAGCCAAATACTTAGCATTTATTTCCTGTCTG
>sig_4017
TAGAATCTAGCAAGACCGGTATAACTTCGTATAATGTATGCTATACGAAGTTATGGTACC
>sig_4018
CAGCCATGGTCTGTTTCCTGTGTGAAATTGTTATCCGCTCACAATTCCACACATTATACG
>sig_4019
TCTCATCCTCCGGGGCACTTCTGGTTCCGCGTGGATCTGACTACAAGGATGACGACGACA
>sig_4020
CCGATCAAGTAGATACACTACATATATCTACAATAGACATCGAGCCGGAAGGTGATGTTT
>sig_4021
GTCGACAAGCTTGAATTCGGATCCCTCGAGGGTACCGAGCTCCATATGCACTTTATGATT
>sig_4022
GTATTCCGTTGCTCAGAAGTCACGATGCCAGAAAACTGCTGCAGATGACCGGAGAATGGC
>sig_4023
CTATGTGGTGCGGTATTATCCCGTGTTAACGAATTCTTGCGGTTTCTTTCAGCGCCGCCA
>sig_4024
CGGTTGGACACCAAAAGGGAGGGGCAGGCGTCGACGCTGTTCGCGCAAAAACGCCAGCCT
>sig_4025
GGTCAGGTCCCCAGAGGGCCAGCAGCGCCAGCAGGGGCAGGAGGCGCATCCACAGGGCCA
>sig_4026
CCCGGAAATTAATACGACTCACTATAGGGAGACCACAACGGTTTCCCTCTCGGGATCCTC
>sig_4027
CTTTATGCTTCCGGCTCGTATGTTGTGTGGAATTGTAAGGAGGTTATTTATGCGTAAAGG
>sig_4028
TACCAGGCTAGTCCGAGGCCTCGAGATCTATCGATGCATGCCATGGTACCCGGGAGCTCG
>sig_4029
TGTTTAAACGATCCACCGGTCGCCACCATGGCCTCCTCCGAGGACGTCATCAAGGAGTTC
>sig_4030
CGGTGGCGGCCGCTCTAGAGGTGACCACAACGACGCGCCCGCTTTGATCGGGGACGTCTG
>sig_4031
ATATATAGGTGGAGCTAAAGTTCTTGGTACAGCACCAGGTTCCGCGGGTCTGGTGCCACG
>sig_4032
TGATTACGCCAAGCTTGCATGCCTGCAGGTCGACTCTAGAGGATCCGGATGTCATGGAAT
>sig_4033
CGAGGCAGACCTCAGCGCCCCCCCCCCCCCGAGCTCTTAATTAATTTAAATCTAGACTAG
>sig_4034
GAGGAAGACTTGAACGGTAGCGCTTAGAGCTCGAATTTCCCCGATCGTTCAAACATTTGG
>sig_4035
GACTTCGAATAGGGCGAATTGGGCCCTCTAGATGCATGCTCGAGCGGCCGCCAGTGTGAT
>sig_4036
AATCTGTATCAGGCTGAAAATCTTCTCTCATCCGCCAAAACAGCTGTTCCTGATGCAAAA
>sig_4037
AATTATTATTCGCAATTCCTTTAGTTGTTCCTTTCTATTCTCACTCGGCCGAGATGAAGC
>sig_4038
TCAGTCTGATTTCGCGGTTAGGCAGTACGTTCTCGATTGCGTGGATAAGGCTAAGGACGT
>sig_4039
CTCGCCCGGGGATCTGGCTAGCGATGACCCTGCTGATTGGTTCGCTGACCATTTCCGGGT
>sig_4040
GATGAACTATACAGATCTATCTAGAGTCCGCAAAAATCACCAGTCTCTCTCTACAAATCT
>sig_4041
AGCGGTTGGACCACTGGAGCTGCCCCTCAGCTTGAGGGTTTGCTACAACATGGGCTACAG
>sig_4042
GCCAGTGAATTGCTGCAGGTCGATAAGCTTATCGACGGATCCGGGGAATTCGTAATCATG
>sig_4043
GGTAACGGTTAAAGTCCACAAAAAACACCCAGAAAACCGCACGCGAACCTACGCCCAGAA
>sig_4044
AACTATGCGGCATCAGAGCAGATTGTACTGAGAGTGCACCATAAGATCGGGCGAGCTCGC
>sig_4045
AACTACCGCATTAAAGCTAATTCAATTGTTATCCGCTCACAATTGAATTGATCTTTAGCT
>sig_4046
CCTAAGGTAGCGAGTTTAAACGATATCGGATCCAGGCGTTTAAGGGCACCAATAACTGCC
>sig_4047
TGAGCCATATTATATCTCCTTCTTAAAGTTAAACAAAATTATTTCTAGAGGAATTGTGAG
>sig_4048
GATGATAAGCTGTCAAACATGAGAATTCTTAGAAAAACTCATCGAGCATCAAATGAAACT
>sig_4049
AGAGTATTTCGACCACTATTTTGGCAATACGCCCTGCACATATAGTATGACGGTAAAACT
>sig_4050
TGTTATTTCATCATGGTCTGGCCATTCTCATCGTGAGCTAGCGGATCTCGACCAATTCTC
>sig_4051
GGATCCAATGAAAATAAAGGATCCTTTATTACTAGTAAAAAAACTACCGTTGTTATAGGT
>sig_4052
CCATGGCAAAGTCGACTCGAGCGAGCTCTGCAGCCCGGGATCCGTAAGATCCGGCTGCTA
>sig_4053
TAACAGCATGGTGAGCAAGGGCGAGGAGCTGTTCACCGGGGTGGTGCCCATCCTGGTCGA
>sig_4054
TTTTCCCAGTCACGACGTTGTAAAACGACGGCCAGTGAATTGGAGCTCATGGTACCATTC
>sig_4055
CATTATAACCCTCTTTATTTTTTCCTCCTTATAAAATTAGTATAATTATAGCACGCGATG
>sig_4056
ATCGCAGTCTCATACCGGCTACGGGAGACTTGACTGGTGGCAGAGCGATCCCGTCGCATC
>sig_4057
TCTCATGTTTGACAGCTTATCATCGGTGACCCGGGCGATAAGCTTCGGGCCGCGTTGCTG
>sig_4058
GACACGCCGACGGTGGCCAGGAACCACGCGGGCTCCTTGGGCCGGTGCGGCGCCAGGAGG
>sig_4059
GGCAAAAGGTGCTGGTACGAAACGTCGTCTGAGATCTTAAGCTTATCGATGTCGACGTAG
>sig_4060
GGGTGTCGGGGCTGGCTTAACTATGCGGCATCAGAGCAGATTGTACTGAGAGTGCACCAG
>sig_4061
TTCGATCATGCATGAGCTCGAATTCCCGGGGATCCGTCGACCTGCAGCCAAGCTTCGATC
>sig_4062
TTGGAATTCATTATTTGTAGAGCTCATCCATGCCATGTGTAATCCCAGCAGCAGTTACAA
>sig_4063
GTGCCTGGCCGTGGGTATGCGGCCGGAATGCGTCGTCCCGGAGAACCAATGTGCGATGAA
>sig_4064
TGCCTGACGGTTTTTGCCGCGACTCTCTATAATTTCTCCATACCTGTTTTTCTGGATGGA
>sig_4065
GGTATCTCTCGAGAAAAGAGAGGCTGAAGCTGCAGGAATTCACGTGGCCCAGCCGGCCGT
>sig_4066
TGGGGTTGCTTTTGTTCGTCCATGAGATCTATTGATACGACTTCGGATGATTATTGGAGA
>sig_4067
AGCCATAAGGGATCCCCCTCAAGTCAAAAGCCTCCGGTCGGAGGCTTTTGACTTTCTGCT
>sig_4068
CGACCCCCGCCCATTGACGTCGCATGCCTGCAGGTCGACGGTATCGATAACTCGACATCT
>sig_4069
AGAGGATCCGTTAACCTAAAGCCGTCAGTGTCCGCATAAAGAACCCGGGAGAGCTCGCTA
>sig_4070
TAAAAATCAAAAACAAAAGTTAATTGGAAACTCCAAATTATTAAAAATAAAACTTTAAAA
>sig_4071
AACTATATCCGGGCTGCAGGAATTAATTCGATATCAAGCTTCGTGGATCCAGATCTAGAG
>sig_4072
GCTGCCCCCGTCGAGCCGGTTGGACACCAAAAGGGAGGGGCAGGCGTCGACATTCTGAAA
>sig_4073
CGAATTCGAGCTCGCCCGGGGATCCTCTAGAGTCGACCTGCAGCCCAAGCTTGGCACTGG
>sig_4074
TCGACCTCGAGGGGGGGCCCGGTACCCAATTCGCCCTATAGTGAGTCGTATTACAATTCA
>sig_4075
ATTAGATCAAAAAAAAAGCCCGCTCATTAGGCGGGCTAAACTTATCGACATCAATCTTGT
>sig_4076
ACGGGAGGAAATAATTCCCCGGATCCGTCCTTGGCTGCAGGTCGACGGATCTTTTCCGCT
>sig_4077
TTATGAACTGCAAAGTCGTGGCGGAAACCGTGCACAGTTTATCGATATGGTAAATCGCTG
>sig_4078
GATCTTGGTCGACTCGTCGCCCCCGGGCATCATCCCGCCGAAGTTGTTCGTGCTGGTCTT
>sig_4079
AGCCGCCGTAGGCGGTCACGACTTTGCGAAGCAAAGTCTAGTGAGTAGGCGGAATCCTAC
>sig_4080
CTTAAAAAGTGAAAATAAATACAAAGGTTCTTGAGGGTTGTGTTAAATTGAAAGCGAGAA
>sig_4081
CAAGCTTATCGATTTCGAACCCGGGGTACCAACTGGTTCCGGCGCCGGAGCGAGTTTGGT
>sig_4082
TACGCCGGACGCATCGTGGCCGGATCTTGCGGCCGCTCGGCTTGAACGAATTGTTAGACA
>sig_4083
CTAGCAGGCCTGTTTAAACGATCCACCGGTCGCCACCATGGTGAGCAAGGGCGAGGAGCT
>sig_4084
ATACGGATCCCTGCAGGCCTCGAGTTCGAATCTAGAAGATCTGGTACCGAGCTCGAATTC
>sig_4085
CTGGGGATCCCAGGGGCCCCTGGAACAGAACTTCCAGATCCGATTTTGGAGGATGGTCGC
>sig_4086
AAGCTTGCGGCCGCCTGCAGGTCGACCATATGGGAGAGCTCCCATGGGGATCCATGCATA
>sig_4087
ATCAAAAGGGAACCTTGCAGACGTCGCTCCGGGGAAAAGCATCGTCGGAGACATCTTCTC
>sig_4088
GGACGAGCTGTACAAGGCTTAGAGCTCGAATTTCCCCGATCGTTCAAACATTTGGCAATA
>sig_4089
ACGTAATTGTACTGGACATCAATCAAGGGGCCTGGAAACTGGAAACCGAACGCGGTGTCA
>sig_4090
GAGAAGCCCGGGCTCTTGTCGTCGTCATCGGTACCCAGATCTGGGCTGTCCATGTGCTGG
>sig_4091
TCGATATCTAGATCCGGTGATTGATTGAGCAAGCTTTATGCTTGTAAACCGTTTTGTGAA
>sig_4092
CCTGCAGCTCGCTGTGCGCAACGATGAGGAACTGAACAAACTGCTCGGAAGAGTCACTAT
>sig_4093
ATCACAAGAAATATTTATTGAAAAAGGAAGAGTATGAGTATTCAACATTTCCGTGTCGCC
>sig_4094
CGGATCCCCGGGTTTAAACTAGTCGCGAGGCCTGCGGCCGCAGATCTAGATCCAAAAAAC
>sig_4095
AAGCGGATGCCGGGAGCAGACAAGCCCGTCAGGGCGCGTCAGCGGTAATATTTAAAATCA
>sig_4096
CCTTTTTGCGTGGCCAGTGCCAAGCTTGCATGCCTGCAGGACTCGAGTCGGATCCGACAA
>sig_4097
ATGACCATGATTACGAATTCCCGGGGATCCGCGCCTGAACTCACCGCGACGTCTGTCGAG
>sig_4098
CGAATTCGGATCCGTATCCACCTTTACTGGAGACCGTCAATGCCAATAGGATATCGGCAT
>sig_4099
AACGCCAGGGCTGTGGGCAGCAGCATGAGGAGCATGGCTGCAGACCTTTTTCTCCCGTTC
>sig_4100
TACCAATTCTGCGCCTGCAGCAATGCAACAACATTACCCGGATCAATCAGGGGATAACGC
>sig_4101
CCGCTTAGAGCTCGAATTTCCCCGATCGTTCAAACATTTGGCAATAAAGTTTCTTAAGAT
>sig_4102
TTCCGAGCTTGGCGTAATCATGGTCATAGCCTGTTTCCTGTGTGAAATTGTTATCCGCTC
>sig_4103
CGAGTCTTGCCACGCCGAGCACCTGGTCGCTTTCAGAATTCCCGGGGATCCCGTCGTTTT
>sig_4104
GACACCCGCGCGCGTACACCAACAAGCGCCTGGCCCGCCGGCATATTGGTGGGAATAATT
>sig_4105
CCTCGAGGGGGGGCCCGGTACCCAGCTTTTGTTCCCTTTAGTGAGGGTTAATTTCGAGCT
>sig_4106
TTCAAGAATTCTCATGTTTGACAGCTTATCATCGAATTCGATAAGCTTTAATGCGGTAGT
>sig_4107
GACTGGTGGACAGCAAATGGGTGCTTAGAGCTCGAATTTCCCCGATCGTTCAAACATTTG
>sig_4108
TTTCCCAGTCACGACGTTGTAAAACGACGGCCAGTGAATTCCCGGGGATCCAACCGTAAT
>sig_4109
CGTGAAAGAAAGGCAGATACACCAGCACAGTCACGCCAGGGATCAATTGAGTACCCACAC
>sig_4110
GCTCGAATTCCGCTAGCTTCACGCTGCCGCAAGCACTCAGGGCGCAAGGGCTGCTAAAGG
>sig_4111
TTGTTTTATTATTTAATATTTGGGAAATATGCATTATCGGCATAATCGTTAAAACAGGCG
>sig_4112
GGCGCCTGATGCGGTATTTTCTCCTTACGCATCTGTGCGGTATTTCACACCGCATAGCGG
>sig_4113
CCCCCGGGCTGCAGGAATTCGATCACAAAAAAAAAAACGACAATCGCACATGTGTACAAC
>sig_4114
GCTGACTAATTTTTTTTATTTATGCAGAGGCCGAGGCGCCTCTGAGCTATTCCAGAAGTA
>sig_4115
TCAGCATCGTTGGATCCGGTGGTACCCCGGGTCGACCTGCAGCCCAAGCTTCTCATCACC
>sig_4116
TCTGCATAATCGGGTAGTTCTGCGACACCTTGCCGTCGGCGGCCTTGGCCTGCTGGGTCT
>sig_4117
AACATGAGAATTCGCGGATCCGATGAGCAAGGCGTTAAAAGCGGGTTGAAAAACGATATC
>sig_4118
TGCTCAGCGGTGGCAGCAGCCAACTCAGCTTCCTTTCGGGCTTTGTTAGCAGCGGATCCA
>sig_4119
GAAAAATGTGTGTAGAGAAGGGGGTGAACCCGTGGATTGAGGTAGATGGTGGAGTTACTC
>sig_4120
AGCAGTAAAAATTGAAGGAAATCTCATCGTTTCGAAATAGTTGTTCAATTGATTGAAATA
>sig_4121
GATTAATAGTACCGTCGGAATTAACCGTTATAACCTCACCACTACAACTTTTAGCATCAG
>sig_4122
CCTGGGCAGTGTCAGGTCTACGAAGATCTACACTCCAGGCCGGAAAGAGCAAGGGGAGCC
>sig_4123
GGTGTTGGCGGGTGTCGGGGCGCAGCCATGACCCTATGCGGTGTGAAATACCGCACAGAT
>sig_4124
CGGCCGGCCTGCGGTTGACAGTTCCGGTTAATTAATCGATAAGCTCTGCTTTTTGTTGAC
>sig_4125
CGCGTGCTGAAGAACGAGCAGTAATTCTAGAGTCGGGGCGGCCGGCCGCTTCGAGCAGAC
>sig_4126
CGTCGACCAATTGCTATCGCGGCCGCCGAGATCATATCACTGTGGACGTTGATGAAAGAA
>sig_4127
GACCTGATAGCCTTTGTAGATCAATTCTCATGTTTGACAGCTTATCATCGATAAGCTTTA
>sig_4128
GGGTTTTCCCAGTCACGACGTTGTAAAACGACGGCCAGTGAATTCTCAAGTCAGAATAGT
>sig_4129
CCTGTGGCGCCGGTGATGCCGGCCACGATGCGTCCGGCGTAGAGGATCTTTAGCTGTCTT
>sig_4130
GTTCCGCTTCCTTTAGCAGCCCTTGCGCCCTGAGTGCTTGCGGCAGCGTGAAGCTAGCCC
>sig_4131
GCATTAAAGCTTATCGCTGTTTCCTGTGTGAAATTGTTATCCGCTCACAATTCCACACAT
>sig_4132
AAGTTCTTCTCCTTTACCCATGGTGGCGACCGGTAGCGCTAGCGGATCTGACGGTTCACT
>sig_4133
GTAACAGCTGCTGGGATTACACATGGCATGGATGAACTATACAAATCTGGCTCTGGCTCT
>sig_4134
TGACTGCGTTAGCAATTTAACTGTGATAAACTACCGCATTAAAGCTAATTCAATTGTTAT
>sig_4135
GAAGAAGGCACATGGCTGAATATCGACGGTTTCCATAGGGTGGACGTTTTGAAACTGACA
>sig_4136
AAAGCAGGAAGAGCCCTCGAGGAATTCGCGGCCGCCGTCGACTCGCGAGCTAGCCATATG
>sig_4137
TTTTTGGAGGCCTAGGCTTTTGCAAAAAGCTTAATTAACTGTTGACAATTAATCATCGGC
>sig_4138
CAGGCCTTGGATCCCGTCGACTAGAATTGTGAGCGCTCACAATTCTAGCGGCCGCCGAGA
>sig_4139
CCGCTCCTGCAGTAGGGTACCGAGCTCGTCGACGCATGCTGATCTAGATCTTAATTAACA
>sig_4140
CCGGGTAGAAAGCCAGTCCGCAGAAACGGTGCTGACCCCGGATGAATGTCAGCTACTGGG
>sig_4141
TGTGAATGCGCAAACCAACCCTTGGCAGAACATATCCATCCGGTCCGCCATCTCCAGCAC
>sig_4142
CTCGAGATCTAAGTAAGCTTGGCATTCCGGTACTGTTGGTAAAATGGAAGACGCCAAAAA
>sig_4143
CTGAGCGTTGGTCCAGAAGATGGTGTAGTGGGTAAGGGGGCTCTTCCCCAGCTCAGGGGG
>sig_4144
CGTCCTAAGGCTTAATGGTTCTCCGTTAAGTAAGGCTAAACGTTTTAACTTAAATGTCAA
>sig_4145
GATTTGAGTTTTTTATTAAATTTACACTGGATCCGTCGACCTGCAGGGGGGGGGGGGAAA
>sig_4146
ATTTAAACATTTTAACATCTTAATCATTCATAAATAACTAAAAATCAAAGTATTACATTC
>sig_4147
TACGTTTCTCGTTCAGCTTTCTTGTACAAAGTGGTTGATAACAGCATGGAAGACGCCAAA
>sig_4148
CAAAATCGGATCTGATCGAAGGTCGTGGGATCCCCGGGAATTCATCGTGACTGACTGACG
>sig_4149
ACCTGGATAGTGAAACAGGGGCAATGGTGCGCCTGCTGGAAGATGGCGATTAGCCCGGGA
>sig_4150
ATTTTGAGTGACACAGGAACACTTAACGGCTGACATGGGGGGGTACCAAACAGCTATGAC
>sig_4151
GAGAAGAATCATAATGGGGAAGGCCATCCAGCCTCGCGTCGCAGATCTGCAGGTCGACCA
>sig_4152
TACCCGTACGACGTTCCGGACTACGCTTCTTAGGAGGGTGGTGGCTCTGAGGGTGGCGGT
>sig_4153
CCCTATGGGATTCACCTTTATGTTGATAAGAAATAAAAGAAAATGCCAATAGGATATCGG
>sig_4154
AAGACGAACCGTTCTTCTTATTGATTTGAGCCTGTGTGTAGAGATACAAGGGAATTAATT
>sig_4155
TTTACGTTTCTCGTTCAGCTTTCTTGTACAAAGTGGTGATGATCCGGCTGCTAACAAAGC
>sig_4156
ATTAGTGGTGGTGATGGTGATGATGGTGGTGATGAGCGGAACTACCGCGTGGCACCAGAG
>sig_4157
CACAAAGAGGAGCACGCTCATGCCCACAACAAGATCGATGACGATGACAAAGTTAACCGG
>sig_4158
GGCATCGAAGGCCGCGGCCGCTTAATTAAACATATGACCATGGCAAGTCGACTCGAGCGA
>sig_4159
CCATTGACGTCAATGGGAGTTTGTTTTGGCACCAAAATCAACGGGACGAATTCATATTTG
>sig_4160
CGGCCGCCACCGCGGTGGAGCTCGAATTGACGCGTCGAATTAATTCCGCGAACCCCAGAG
>sig_4161
ACCGCATTAAAGCTTCGACGAATTTCTGCCATTCATCCGCTTATTATCACTTATTCAGGC
>sig_4162
CGGATCCCCGACCCATTTGCTGTCCACCAGTCATGCTAGACCATGGCGCCCTGAAAATAA
>sig_4163
TTCACCGTCATCACCGAAACGCGCGAGGCAGGGGGTGGGCGAAGAACTCCAGCATGAGAT
>sig_4164
TTCGTGCGAGCTCGGTACCCGGGGATCCTCTAGAGTCGACCTGCAGGCATGCAAGCTTGA
>sig_4165
ACCTCGAGGGGGGGCCCGGTACCCAGCTTTTGTTCCCTTTAGTGAGGGTTAATTGCGCGT
>sig_4166
CATGGCTCCAGCCTGTCCTCGTACCAGCTTTTGTTCCCTTTAGTGAGGGTTAATTTCGAG
>sig_4167
TCTTCTCCTTTACTCATATGAATTCCTCCATCCAGAAAAACAGGTATGGAGAAACAGTAG
>sig_4168
CGAGCCGGAAGCATAAAGCATAAAGCCTAGAATTCTTGAAGACGAAAGGGCCTCGTGATA
>sig_4169
CCACGCGGTAGTTCCGCTCATCACCACCATCATCACCATCACCACCACTAATTAACCTAG
>sig_4170
GCCAGCTGCATTAATGAATCGGCCAACGCGCGGGGAGAGGCGGTTTGCGTATTGGAGGGA
>sig_4171
GAGCGGATAACAATTCCCCTCTAGAAATAATTTTGTTTAACTTTAAGAAGGAATATCACA
>sig_4172
TACATTATACGAAGTTATGGCGGCCGCCTTAACGTGAGTTTTCGTTCCACTGAGCGTCAG
>sig_4173
AACCGGAGCTGAATGAAGCCATACCAAACGACGAGCGTGACACCACGATGCCTGCAGGAG
>sig_4174
TTTGTACAAACTTGTGATTAGAGCCTGCAGGCATGCAAGCTTGGCACTGGCCGTCGTTTT
>sig_4175
CGATCGTTAACGCGTCGACGCGGCCGCGGGGGCCCACTAGTGCTAGCTTGGCACTGGCCG
>sig_4176
TGGCAAAGCAAAAGTTCAAAATCACCAACTGGTCGATCCCCGGGCGAGCTCGAATCGGCT
>sig_4177
TGGCCCATATGTATATCTCCTTCTTAAAGTTAAACAAAATTATTTCTAGACGCCGTCCAC
>sig_4178
AAAAGCTCTAGCCACCATGGCTTCCAAGGTGTACGACCCCGAGCAACGCAAACGCATGAT
>sig_4179
CAGGTCGACTCTAGAGGATCCCCGGGTACCGAGCTCGCGAATTTCTGCCATTCATCCGCT
>sig_4180
GAGCTCATCGTCCGGGCCGCAAGCTCCTAGCGGCGGATTTGTCCTACTCAGGAGAGCGTT
>sig_4181
CATAAGGGATCCCCCTCAAGTCAAAAGCCTCCGGTCGGAGGCTTTTGACTTTCTGCTATG
>sig_4182
ACCATGAAAATAGGAATAGGGATTCTGCTGACATGGCTAGGATTAAACTCGAGGAACACT
>sig_4183
ATCCCAGCACTTTGGGAGGCGGAGGCCTGTAATCCCAGCCACCCAGGAGGCTGAGGCAGG
>sig_4184
GGGATTGATAAGAATCTCAAAGGATATGGATACAAATATCAGATTTTCAATGAAATAGTT
>sig_4185
AAAGCAGGAAGAGCCCTCGAGGAATTCGCGGCCGCCGTCGACTCGCGAGCTAGCCATGGT
>sig_4186
TGAGCTCGGGTTGGTTTGCGCATTCACAGTTCTCCGCAAGAATTGATTGGCTCCAATTCT
>sig_4187
TGATTCCATTCTTTTGTTTGTCTGCCATGATGTATACGTTGTGGGAGTTGTAGTTGTATT
>sig_4188
GGGAAACCTGTCGTGCCAGACGCGCCCTGTAGCGGCGCATTAAGCGCGGCGGGTGTGGTG
>sig_4189
TGGCCCATATGTATATCTCCTTCTTAAAGTTAAACAAAATTATTTCTAGACGCCGTCCAT
>sig_4190
AGCTGCTGGGATTACACATGGCATGGATGAACTGTACAACTGAGGATCCGGCTGCTAACA
>sig_4191
TAGAATACAAGCTTGGGCTGCAGGTCGACTCTAGAGGATCCCCGGGCGAGCTCGAATTCC
>sig_4192
GCGCAACGAGCTCACTAGTGGATCCCCCGGGCTGCAGGAATTCCTCGAGAAGCTTGGGCC
>sig_4193
CGGGTTTATCTTAATTAATTATCACCACTTTGTACAAGAAAGCTGAACGAGAAACGTAAA
>sig_4194
ACGGGTCTTGAGGGGTTTTTTGCTGAAAGGAGGAACTATATCCGGGCTTCCTCGCTCACT
>sig_4195
GTCCACCAGTCATGCTAGCCATGCTGTTATCAACCACTTTGTACAAGAAAGCTGAACGAG
>sig_4196
GGAGATAATTAAGCTCATAAATTAAACCTCGCCATATATTCTTTTCATTTTATAAGGATC
>sig_4197
CCGGGTACCGAGCTCGAATTCATCGATATCTAGATCTCGAGCTCGCGAAAGCTTGGCACT
>sig_4198
CAAGCGCCACGCCCAGGAGGTCGAAGCCGCACGTCATCTAGCTTCACGCTGCCGCAAGCA
>sig_4199
AGCCCAGCTTCGACGAGATTTTCAGGAGCTAAGGAAGCTAAAATGGAGAAAAAAATCACT
>sig_4200
AGGAGGGTTTTTACCATGAATTCCCGGGGATCCGGTGATTGATTGATCAATCAATCAGCA
>sig_4201
GCGGGGTAGTCGGCGAACGCGGCGGCGAGGGTGCGTACGGCCCGCGGGACGTCGTCGCGG
>sig_4202
CGTCGACGGGGATCCGGCTGCTAACAAAGCCCGAAAGGAAGCTGAGTTGGCTGCTGCCAC
>sig_4203
GAGGATCCCCGGGTACCGAGCTCGAATTCGGCGTAATCATGGTCATAGCTGTTTCCTGTG
>sig_4204
GCGTCTCGAGGTCGACGGTATCGATAAGCTTGATATCGAATTCCTGCAGCCCGGGGGATC
>sig_4205
ATGGCGCGAAATTGTAAACGTTAATATTTTGTTAAAATTCGCGTTAAATTTTTGTTAAAT
>sig_4206
TCGCTAGCGGATCTGACGGTTCACTAAACCAGCTCTGCTTATATAGACCTCCCACCGTAC
>sig_4207
TTAATCCAGATTACCAGTTTACCTTCTTCGATTTTCATGCCGCTGCTGTGATGGTGGTGA
>sig_4208
ATGGTACCAAGCGACGATGGAAAAAGAATTTCATAGCCGTCTCAGCAGCCAACCGCTTTA
>sig_4209
GAAACGCGCGAGGCAGGGGAGCTCTCCCATATGGTCGACCTGCAGGCGGCCGCACTAGTG
>sig_4210
CCTGGGGTGCGTTGGGTGGGGATCCTACCAACCGGCACGATTGTCCAGCCCACAACAGCA
>sig_4211
TCTTTAAAGGATCCACTAGTCCAGTGTGGTGGAATTGCCCTTAAGGGCAATTCTGCAGAT
>sig_4212
TCGGCCGCGAACGGCCTCACCCCAAAAATGGCAGCCAAGCTCGTTCAGGGCATCAAATGC
>sig_4213
AGAATTCCCATGGCGTGATGGTGATGGTGATGGCCCATATGTATATCTCCTTCTTAAAGT
>sig_4214
TCGATACCGTCAAAACTTCATTTTTAATTTTTGCGGCCGCAAGATCCGCAGTTCAACCTG
>sig_4215
GGCCTTTTTTTAAGGCAGTTATTGGTGCCTAGAAATATTTTATCTGATTAATAAGATGAT
>sig_4216
CGGTGGAGCTCCAGCTTTTGTTCCCTTTAGTGAGGGTTAATTCCGAGCTTGGCGTAATCA
>sig_4217
TAGGGGAATTAATTCGCCTGATGCGGTATTTTCTCCTTACGCATCTGTGCGGTATTTCAC
>sig_4218
CGCGCAATTAACCCTCACTAAAGGGAACAAAAGCTGGCCCAATTCCTTTAATCCCTTTAA
>sig_4219
GAGGCCCTTTCGTCTTCAAGAATTCCCCTGGCACGACAGGTTTCCCGACTGGAAAGCGGG
>sig_4220
GTTTCTCGTTCAGCTTTTTTGTACAAACTTGTGATAGATCTGAGTCCGGACTTGTACAGC
>sig_4221
CTATGGGGCCTCATGGACCGAGAATCGTAAGATCTCAGCATTAGGATATTTCTCAGGCCA
>sig_4222
TAAAGAGGAGAAATTAACTATGAGAGGATCGCATCACCATCACCATCACGGATCTGGCTC
>sig_4223
GGGGGAGGTCGCCATTGATGCGGGCCAGCTCGCGGACGTGCTCATAGTCCACGACGCCCG
>sig_4224
ATGCATATGATCAGATCTTTAAAAGAGGATATTTGGGAGTACGGTTTAGCTTTCATACCA
>sig_4225
GTAATTACTCTTTCTTTTTCCCCTACTCATTGCTAAGTAGGGGAATGAAGTTTGAAGAGT
>sig_4226
AGTCATGCTAGCCATGGTATATCTCCTTCTTAAAGTTAAACAAAATTATTTCTAGAGGGA
>sig_4227
TCCCCGGGTACCGAGCTCGAATTCAGCGGCCGCAAATTCCCTATAGTGAGTCGTATTAAA
>sig_4228
AGTGCCAAGCTTGCCTGCAGGTCGACTCTAGAGGATCCGAATTCTGAAATCCTTCCCTCG
>sig_4229
AACAATTCCCCTCTAGAAATAATTTTGTTTAACTTTAAGAAGGAGATATACATATGGGTA
>sig_4230
ATACTCAAGCTTGCATGCCTGCAGGTCGACTCTAGAGGATCCCCGGGTACCGAGCTCGAT
>sig_4231
GGTGATCCATTAGCTGCAGGATGCTTCCGGCTCGTATGTTGTGTGGAATTGTGAGCGGAT
>sig_4232
GCCAGTGAATTCGAGCTCGGTACCCGGTGGCGGCCGCTCTAGTGGATCCCCCGGGCTGCA
>sig_4233
CTATGACCATGATTACGCCACTAGTCCGAGGCCTCGAGATCTATCGATGCATGCCATGGT
>sig_4234
AGACTCAGGGCTGTGACCTACGGAATCGTCCGCATCGGGGTCTGGGCTGTCACAGCCATT
>sig_4235
CACGGTGCCTGACTCTAACATCCAATAAATCATACAGGCAAGGCAAAGAATTAGCAAAAT
>sig_4236
TCGGATCGGTACCTCGAGCCGCGGCGGCCGCCAGCTTGGGCCCGAACAAAAACTCATCTC
>sig_4237
CGTCGAGCTTTCGCAGATCCGGGGGGGCAATGAGATATGAAAAAGCCTGAACTCACCGCG
>sig_4238
ACGCGACTGCGAGTACCTCTTCCAGCTGCATGCAAATCCTGCTTTTCCACATCGGTGTGG
>sig_4239
AGCTGGTGGCTGTTGTCCTGGCTGTTGCGGTGGCGGCACCGGTCATCATCACCATCACCA
>sig_4240
GCTGCCCCGGGGATCAAGGCGAATACTTCATATGCGGGGATCGACCGCGCGGGTCCCGGA
>sig_4241
AGCGAGTTTAAACGATATCGGATCCAGGCGTTTAAGGGCACCAATAACTGCCTTAAAAAA
>sig_4242
ACCGCGGTGGAGCTCGAATTGACGCGTGTCCGAATTTCTGCCATTCATCCGCTTATTATC
>sig_4243
TTCTCCATACCTGTTTTTCTGGATGGAGGAGCTCTTCAATGTCATGAGACAATAACCCTG
>sig_4244
TCAATATTATTGAAGCATTTATCAGGGTTATTGTCTCATGGATCTCGATCCCGCGAAATT
>sig_4245
CTAGCTAGAACTAGTGGATCAATTCGGCTTACAGGAAAGACATTCTGGCCTGGCTTCCCT
>sig_4246
CGATAAGCTTGATATCGAATTCCTGCAGCCCAGCGCTGGATCCTCGATCACAAGTTTGTA
>sig_4247
ATACATATGGCTAGCATGACTGGTGGACAGCAAATGGGTCGGATCCGAGCTCGAGATCTG
>sig_4248
CTGCCTTAAAAAAAGGCCTGATCATTGGCTGGCACCAAGCAGTTTAACTGCTTCATACTT
>sig_4249
TTAATTATTAAGAGGTAATATACCATGAATCATAAAGTGCATCATCATCATCATCATATC
>sig_4250
AGACGCGGACTCATGTGAAATACTGGTTTTTAGTGCGCCAGATCGGGGGCAATGAGATAT
>sig_4251
CTGCAGATATCCAGCACAGTGGCGGCCGCCTACCACCGCTTGAGAGACTTACTCTTGATC
>sig_4252
GTGAAAAGGATCTAGGTGAAGATCCTTTTTAGGACCCAACAACGTTGCGCAAACTATTAA
>sig_4253
CAGCACAAAATCAGTCACTTAAAAATCATCGGTCGGGGATATGGTGCACTCTCAGTACAA
>sig_4254
CGCGTTGGCCGATTCATTAATGCAGGTCGAGGGGGGGCCCGGTCACGATTAGTCCAATTT
>sig_4255
CCCGACATAGATGAATTCGGATCCTCGTCCTTTCCACAAGATATATAAAGCCAAGAAATC
>sig_4256
ATGATTACGCCAAGCTTGCATGCCTGCAGGTCGACTCTAGAGGATCCCCGGGTACGGTCA
>sig_4257
CTTTTTGTTTCCAAATATAAAAAATTTGATAGATATATTACGGTTGGATCCCCGGGAATT
>sig_4258
TGTGCTGTTTTATCCTTTACCTTGTCTACAAACCCTGCCTCGCGCGTTTCGGTGATGACG
>sig_4259
CTTGCTCCCGTCGTTTTACAACGTCGTGACTGGGAAAACCCTGGCGTTACCCAACTTAAT
>sig_4260
CCCTTGGCGTCCAACCAGCGGCACCAGCGGCGCCTGAGAGGAGCTTGAGTATTCTATAGT
>sig_4261
CGACGGCCCCATCATGCGCGACCAGCTGGTGGACATCCTGCCCAACGAGACCCACATGTT
>sig_4262
TTGAAAAGCATTGAACACCATAAGAGAAAGTAGTGACAAGTGTTGGCCACGGAACAGGTA
>sig_4263
TGGCCTTTTTGCGTGGCCAGTGCCAAGCTTGCATGCCTGCAGGACTCGAGTCGGATCCGA
>sig_4264
TTATACAACAATATGGCCGGCCGGCTCGAGCGGGACGGGCCCGGTACCGCGGCCGCCTTA
>sig_4265
CAGAATTCGAGCTCGGTACCCGGGGATCCTCTAGAGTCGACCTGCAGGCATGCAAGCTTG
>sig_4266
CACTTGCAGAGCCATTGATGGTTTCTAGGGCTGACTTTCAGGATGCCATCGCGGCAGGGC
>sig_4267
CAGGGGATTACCCTGTTATCCCTAGAGCTTGGCGTAATCATGGTCATAGCTGTTTCCTGT
>sig_4268
CCCATCAGCATCGCCGGGGGTGGTTTCTACGGGGAAGAGCCTCTGCACACCCCCATCGTG
>sig_4269
GCATGCCTGCAGGTCGATCGACGGATCCCCGGGAATTCATCGATATCTAGATCCCCGGGT
>sig_4270
AACTAGTGGATCCCCCGGGCTGCAGGAATTCGAGCTCGAGCTTACTCCCCATCCCCCTGT
>sig_4271
CATACGATGTTCCTGACTATGCGGGCTATCCGTATGACGTCCCGGACTATGCAGGATCCT
>sig_4272
GCGGGTCCAGTGCTGTTAAGATACGCGTGTTGTGGGCCGACAGACGGGAAATCCAGTCCG
>sig_4273
TATAGGGGAATTGTGAGCGGATAACAATTCCCCTCTAGATAATGTTTTTTGCGCCGACAT
>sig_4274
GATTATGATCCTCTAGATCAGATCTCTTAAACAAGAATCTCTAGTTTTCTTTCTTGCTTT
>sig_4275
CGACGGTACCGCGGGCCCGGGATCCACCTAGTCTAGAGTCCGCAAAAATCACCAGTCTCT
>sig_4276
TTTTCCGAAGGAACTGGCTTCAGCAGAGCGCAGATACCAAATACTGTCCTTCTAGTGTAG
>sig_4277
GGAGATCCAGATCTGAGCTTTCGCTACCTTAGGACCGTTATAGTTACGTCAGGTGGCACT
>sig_4278
TCTGTTAACATGCAAGCTTGGCGTAATCATGGTCATAGCTGTTTCCTGTGTGAAATTGTT
>sig_4279
ACGATAGGGACGTCATATGGATCTCGCCTGTCCCCTCAGTTCAGTAATTTCCTGCATTTG
>sig_4280
ATAGGTGTAAACCTTAAACTGCAATGAATTCGAGCTCGGTACCCGGGGATCCTCTAGAGT
>sig_4281
TTTTACGTTTCTCGTTCAGCTTTTTTGTACAAACTTGTGATCCAGATCTGAGTCCGGACG
>sig_4282
GAACGCGTTATATGCACTCAGCGCTGTGGGGCATTTTACTTTAGGTTGCGTATTGGAAGA
>sig_4283
GTTAGGGATAGGCTTACCTTCAAGCTTGAGCTCGCCGACTCGAGCGGCCGCTTTTTGACA
>sig_4284
GGCTGTGGTGATGATGGTGATGGCTGCTGCCCATGGTATATCTCCTTATTAAAGTTAAAC
>sig_4285
GCGAATTATTTTTGATGGCGTTTAAGCCCGGGCGCGCTAATTAATTAAGAATTCATAACT
>sig_4286
TCGAACGCCAGCACATGGACAGCCCAGATCTGCATTTAGGTGACACTATAGAATACCAAG
>sig_4287
ACCCTAATTTCCCTTATCGGGAAACTACTCACACATTATTTATGGAGAAAATAGAGAGAG
>sig_4288
CGGCGCAATTGATATCGCGCGCGTAATACGACTCACTATAGGGCGAATTGGGTACCGGGC
>sig_4289
ACGCTGACGACGTTTTTTACGACCGTACATATGTATATCTCCTTCTTAAAGTTAAACAAA
>sig_4290
ATACTCGTATGGCACTTTTCTTTCAGATCCTGTGACGGAAGATCACTTCGCAGAATAAAT
>sig_4291
CCAGTGAATTGGAGCTCATGCGCGCTTGTTCAGCGGTGGCAGCAGCCAACTCAGCTTCCT
>sig_4292
AGCATGGAAGACGCCAAAAACATAAAGAAAGGCCCGGCGCCATTCTATCCGCTGGAAGAT
>sig_4293
GAGATCTAATTCCGGCGCCTAGAGAAGGAGTGAGGGCTGGATAAAGGGAGGATCGAGGCG
>sig_4294
CATTGAACACCATAGCACAGAGTAGTGACTAGTGTTGGCCATGGAACAGGCAGTTTGCCA
>sig_4295
CAAGCTTGTCGACGGAGCTCGAATTCGGATCCACAGATATCCCATGGCCTTGTCGTCGTC
>sig_4296
TAGAACTCGAGCAGCTGAAGCTTGCATGCCTGCAGGTCGACTCTAGAGGATCCCCGGGTA
>sig_4297
TTGGAGAGGACCTCGAGTGGCCACCATGGGAGCTTGGATTGAACAAGATGGATTGCACGC
>sig_4298
CTTGTAATCACCACGACATTGTTTCCTTTCGCTTGAGGTACAGCGAAGTGTGAGTAAGTA
>sig_4299
TCTAGGAGATCTTCTAGGAAGCTTTCTAGGATCGATTCTAGCTCGAGGGGCGCGCCCCCA
>sig_4300
ACTTCCGTCAAAGGCCACCACGAATCGCATCCGTCCTCCTCCCTGACCAGTCAGGTTCAG
>sig_4301
CTTCAAATCCGACCCGTAGAGATCGATCTCACATGTTCTTTCCTGCGTTATCCCCTGATT
>sig_4302
ATCATCATCATGCTTAGAGCTCGAATTTCCCCGATCGTTCAAACATTTGGCAATAAAGTT
>sig_4303
CAAGTCTTCCTCGGAGATTAGCTTTTGTTCACCGTTAATTAACCCGCTCATTCTAGAGTC
>sig_4304
TTACTTGACGCAGGTACAATTAAATAAATAAAGCTTGCGGCCGCATAATGCTTAAGTCGA
>sig_4305
ATCTAGAGGGCCCGCGGTTCGAACAAAAACTCATCTCAGAAGAGGATCTGAATATGCATA
>sig_4306
GCAAGCTAACTGTGGGAATACTCAGGTATCGTAAGATGCAAGAGTTCGAATCTCTTAGCA
>sig_4307
ATTGCCAAATGTTTGAACGATCGGGGAAATTCGAGCTCTAAGCGCTACCGTTCAAGTCTT
>sig_4308
CACGCGTACGAGATCTGTTAACATGCATCATTCGCCATTCAGGCTGCGCAACTGTTGGGA
>sig_4309
ACGCAAAGCTTGGCTGCAGGTCGACGGATCCCCCGGTACCGGGGAATTCGGCTGCTGCTC
>sig_4310
CAAGGCGATTAAGTTGGGTAACGCCAGGGTTTTCCAGTCACGACGTTGTAAAACGACGGC
>sig_4311
CCATGTCCAATCCCTATCCACGCTCACATCCCTACAGTCCCCTGCCAGGCCTGGCTTCAG
>sig_4312
CGTTAGCGGGCCGCGAGGGCCGCTTACGAGCGTGTACTGAGAACTTCCAGCGAGAAGACT
>sig_4313
AGCAAGCTTGGCTGCAGGTCGACGGATCCCCGGGAATTCGAGCTCATGCATGATCGAATT
>sig_4314
TCTGAGATGAGTTTTTGCTCGGGTGGCTCGAGACTAGTTCTAGATCGTCGACCCATGGTG
>sig_4315
TGATTATTTCTCGCTTTCAATTTAACACAACCCTCAAGAACCTTTGTATTTATTTTCACT
>sig_4316
AGAGCCCGGGCTTCTCCTCAACCATGGCGATATCGGATCCGAATTCGAGCTCCGTCGACA
>sig_4317
GGTACGTACCGGGCCCCCCCTCGAGGTCGACGGTATCGATAAGCTTGATCTAGAGCTTAT
>sig_4318
TTCCTGTAGCCAGCTTTCATCAACATCGCGGCCGCAACCACAACCAACCCTACTCCCCTA
>sig_4319
TTACGTTTCTCGTTCAGCTTTTTTGTACAAACTTGTGATAACAGCGGCGCCGGTGGAGTG
>sig_4320
TTCACACCGCATAAATTCCCCAATGTCAAGCACTTCCGGAATCGGGAGCGCGGCCGATGC
>sig_4321
AATGTATGCTATACGAAGTTATGGAATTCGATATCAAGCTTATCGATACCGTCGACCTCG
>sig_4322
ATGGCTAGCATGACTGGTGGACAGCAAATGGGTCGCGGATCCGAATTCTTGAAGACGAAA
>sig_4323
AGTGCTTTGTTTCACTTTATTTTCTCCATGGGGATCCTTAATGGTGATGGTGATGGTGAC
>sig_4324
GGCTTTCCCCGTCGAGCCTGCCCCTCCCTTTTGGTGTCCAACCGGCTCGACGGGGGCAGC
>sig_4325
GACCATGATTACGCCAAGCTTGCATGCCTGCAGGCTCTAATCACAAGTTTGTACAAAAAA
>sig_4326
TCGAAATGACCGACTAGACAGTCGGCACAAGGGAAACGGCAGCACCGGCCCCGGAGGACC
>sig_4327
GAGCAGAATTCTCACGGCTTCCCTCCCGAGGTGGAGGAGCAGGCCGCCGGCACCCTGCCC
>sig_4328
AAACCGGTGACGATGCCACCAAACCATGCGGTGGAACATCGCATTGCGAGGACCGACCTT
>sig_4329
AGCCTGCATTAATGAATCGGCCAACGCGCGGGGAGAGGCGGTTTGCGTATTGGGCGCTCT
>sig_4330
AACAGCTATGACCATGATTACGCCAAGCTGAGAATTACCCTCACTAAAGGGAGGAAAAGC
>sig_4331
TTATGTGAGCAAAAGGCCAGCAAAAGGCCAGGAACCGTAAAAAGGCCGCGTTGCTGGCGT
>sig_4332
GACATGACTGTTCCTCAGTTCAAGTTGGGCATTACGAGAAGACCGGTCTTGCTAGATTCT
>sig_4333
GGATCTGTACGACGATGACGATAAGGATCCGCCCTTAAGGGCGAATTCGAAGCTTGATCC
>sig_4334
AGACAGATCGCTGAGATAGGTGCCTCACTGATTAAGCATTGGTAATGAGGGCCCAAATGT
>sig_4335
ATTTTATCGTCGACCACTGTGCTGGCGGCCGCTCGAAAATAGTACATAATGGATTTCCTT
>sig_4336
TAGTTATTGCTCAGCTTATTGTTCAGCGGTGGCAGCAGCCAACTCAGCTTCCTTTCGGGC
>sig_4337
CGTGTTCCGCTCCCAATACTCGGGCTCCACCTGCTCCATCCACCGCACCCGCGGCTCATA
>sig_4338
AGGCATGCAAGCTTTCGCGAGCTCGAGATCTGATCATAGACGGATCCATACAACCTCCTT
>sig_4339
CGGCTTCCCGGCCGCGGAGTTGTTCGGTAAATTGTCACAACGCCGCGGCCAATTCGACTC
>sig_4340
AATTCGAGCTCATCGTCCGGGCCGCAAGCTCCTAGCGGCGGATTTGTCCTACTCAGGAGA
>sig_4341
GTTCAGCTTTCTTGTACAAAGTGGTTGATAACAGCATGGTGAGCAAGGGCGAGGAGCTGT
>sig_4342
GGACAGTACTCCGCTCGGAGGACAGTACTCCGCTCGAGGACAGTACTCCGCTCGGAGGAC
>sig_4343
CGCTCACAATGTCAATTGTTATCCGCTCACAATTCTCGAGGTGAAGACGAAAGGGCCTCG
>sig_4344
GTGAAAACAGCGGCGGAGTCAAAAGATGTTGAAAAAATCGCTCAGGCATTAAGAAAGATT
>sig_4345
GGGCACTAGTATGAGCTCCAATTCACTGGCCGTCGTTTTACAACGTCGTGACTGGGAAAA
>sig_4346
GTTTTCCCAGTCACGACGTTGTAAAACGACGGCCAGTGCCAAGCTATATAAATTAACCCT
>sig_4347
ACTATTCTGACTTGAAAGCTAGCTTGGCACTGGCCGTCGTTTTACAACGTCGTGACTGGG
>sig_4348
TTCCGTTGCGCTGCCCGGATTACAGCCGGATCCCCGGGTACCGAGCTCGAATTCGGCCTA
>sig_4349
GTTCGTGGCGATGGCCCCCGATGGTAGTGTGGGGTCTCCCCATGCGAGAGTAGGGAACTG
>sig_4350
TCCGTCGACAAGCTTGATATCGAATTCCTGCAGCTCGAGGGATCCGACTACAAGGACGAC
>sig_4351
TTTGGCCTGGAGGTCAGAAGGCAGCTGAGAGTAGATGGGCAGCACAGCCAGGGCAGGCGC
>sig_4352
GTGGATCCCCGGGAATTCATCGTGACTGACTGACGATCTGCCTCGCGCGTTTCGGTGATG
>sig_4353
ATTTTACCCTCGCTTCCACGACAACACCGATAATCTTGCAGTTTCCGTTGATAGGAGTCA
>sig_4354
AAAGCAATTTTCTGAAAATTTTCACCATTTACGAACGATAGCGTCCGGACTCAGATCTCG
>sig_4355
ACAACGTGGCTTTCCCCGTCGAGCCTGCCCCTCCCTTTTGGTGTCCAACCGGCTCGACGG
>sig_4356
GGGGACTTTCCGCTGGGGACTTTCCGCTGGGGACTTTCCGCGGTGACTCTAGAGGGTATA
>sig_4357
CCCCTTGGAACCCCCGCACTCGCCGCCGTGAGGCTCGGGACCTGCAGGGGGGGGGGGGAA
>sig_4358
CCTTCTTGACGAGTTCTTCTGAGCGGGACTCTGGGGTTCGAAATGACCGACTAGACAGTC
>sig_4359
ATGCATATGATCAGATCTTTGGGAGCAGTCCTTGTGCGCTTACGAGGCGAGCCGGTGGGG
>sig_4360
AGATCATCGACGCCTACGAGCGTGCCTACACCGTCGCTCAGGCGGTCGGAGCAGACGGCC
>sig_4361
TAAACTAAGACTTAAAATAACGGATCCTCTAGAGTCGACCTGCAGGCATGCAAGCTTCCG
>sig_4362
TCTGGATCCAAGCTAGGATGTCCATATTAGGACATCTAGGATGTCCATATTAGGACATCT
>sig_4363
CGGATCCGATATCGCCATGGCCTTGTCGTCGTCGTCGGTACCCAGATCTGGGCTGTCCAT
>sig_4364
AAATAGGGGTTCCGCGCACATTTCCCCGAAAAGTGCCACCTGGCGCGCCGAATTCAGATC
>sig_4365
ACCGGCTTCACCTTCAACCCAACACCGGACAAAAAGGATCCCCAATTCTCATGTTTGACA
>sig_4366
GTTGGGCCATGCCGACGATCGTCCCCCAGAGAAAGTCCTGTACCTGGTACCGACACGCCG
>sig_4367
TCTTTAAAAAGGCCGTAATATCCAGCTAAACGGTCTAGTTATAGGTACATTGAGCAACTG
>sig_4368
TAACCACCACACCCGCCGCGCTTAATGCGCCGCTACAGGGCGCGTGGGGATCCAGGTGGC
>sig_4369
CAGAACGGGTGACGTCACGACACGACGAGGGCGCGCGCTCCCAAAGGTACGGGTGCACTG
>sig_4370
CCGGGTACCGAGCTCGAATTCGCTAGCCCAAAAAAACGGGTATGGAGAAACAGTAGAGAG
>sig_4371
TCAAGCTGTTTGATGATTTCAGTAACGTTAAGTGGATCGGCCGCTCAGGGGCAGGGCATG
>sig_4372
TTAAAGCTTATCGATGATAAGCTGTCAAACATGAGAATTGTCACTGAAAATTGCTTTGAG
>sig_4373
AATTGTTAAATTGATTTTTTGTAAATATTTTCTTGTATTCTTTGTTTCATTATAACCCTC
>sig_4374
ACTATTGCCGATGATAAGCTGTCAAACATGAGAATTCGATAAGCTTCTAGGATCCGATCA
>sig_4375
CGCGAACCCCTTGCGGCCGCATCGAATATAACTTCGTATAATGTATGCTATACGAAGTTA
>sig_4376
TTGCATTACAGTTTACGAACCGAACAGGCTTATGTCAATTCGAGCTCTCCATGACCAAAA
>sig_4377
TCGTATAGCATACATTATACGAAGTTGCATGCAAGCTTAGGTCACCCTAAACGTCGTTAA
>sig_4378
TACTTCTGGTTCTGGGGTTTCCACGGCTAGTAGCGAAGCGGTGATCGCCGAAGTATCGAC
>sig_4379
ATTGGCCTTCAAGGCCGCATGCGTCGACGATATCGGTACCGAGCTCGGGCAACTTGGCCA
>sig_4380
GCGCTGATATCGATCGCGCGCAGATCTGTCATGATGATCATTGCAATTGGATCCAGACAT
>sig_4381
TCACCTGCAGGTTGGCTCCAATTATTTGTATATTCATAAAATCGGCGGCCGCTTCTTTCC
>sig_4382
AATAGGAACTTCAAGATCCCCTGATTCCCTTTGTCAACAGCAATGGATTTCGGCTTCGAC
>sig_4383
GTATTTCATATGTATATCTCCTTCTTAAAGTTAAACAAAATTATTTCTAGAGGGGAATTG
>sig_4384
TACCTCTAGAAGAAGCTTGGGATCCGTCGACCTGCAGCAATTCACTGGCCGTCGTTTTAC
>sig_4385
ACAGTAGCTTCCACCATGGACCCTGTTGTGCTGCAAAGGAGAGACTGGGAGAACCCTGGA
>sig_4386
GGCTGATACGTTGGTCCTCGCGCCAGCTTAATCGAGAAATCATAAAAAATTTATTTGCTT
>sig_4387
GGCCCCAGAATTCATATGGATCCAGGTAACCAATGGGATGCATAGCTTGAGTATTCTATA
>sig_4388
CCTGCAGCAAAGAGCTAGTCACATCGGGCACCACATCCTGTCCTGCAACGAATTAATTCA
>sig_4389
GACATTAACCGCAATCCAAATGGGATTGCTAGGACCAAACAAAGTAGATTATATAGCATA
>sig_4390
TCCAGTCTTTACCACGATCATCATTGTATCGGTCGGTCATTCCATGGCTAATTCCCATGT
>sig_4391
CAGGAAAGGGGGTTAGTGAATGCTTTTGCTTGATCTCAGTTTCAGTATTAATATCCATCT
>sig_4392
CAACTTAATCGCCTTGCAGCACATCCCCCTTTCGCCAGCAGATCCGTCGACCTGCAGGGG
>sig_4393
GAACGACCGAGCGCAGCGAGTCAGTGAGCGAGGAAGCGGAAGAGCGCTAGCAGCACGCCA
>sig_4394
TGACTGCGTTAGCAATTTAACTGTGATAAACTACCGCATTAAAGCTTATCGATTCTAGAC
>sig_4395
CGTATCTTCGTTGCTCTCGATCGTCACATGGCCATCGATGTACGCACCGATAACGAGGTC
>sig_4396
GATATTTATTACGTGGCGACGCGTTGGGAAATGGCAATGATAGCGAAACAACGTAAAACT
>sig_4397
ATCTAGAAATAATTTTGTTTAACTTTAAGAAGGAGATATACCATGGGTCATCACCATCAT
>sig_4398
AAACAGCTATGACCATGATTACGAATTTGGCCAAGTCGGCCTCTAATACGACTCACTATA
>sig_4399
GCACCTCACCGCTGGTGGTGCTGGTACCGGATCGAATTGGCCAAGTTTATTAACCCTCAC
>sig_4400
GGAGCTCTCTTTAAAGGATCCACTAGTCCAGTGTGGTGGAATTGCCCTTAAGGGCAATTC
>sig_4401
AAGATCCTCCTTCGTCGGTGTCGTCGCCGGATGGTCTGCGGTGGTGCTCAGCGTGGAGAC
>sig_4402
GCTGGCTAGCTCCTCAAGGATCCTCTACGCCGGACGCATCGTGGCCGGCATCACCGGCGC
>sig_4403
GAGTCGACCTGCAGGCATGCAAGCTTGAGTAAAGGAGAAGAACTTTTCACTGGAGTTGTC
>sig_4404
TGCAGGAATTCGATATCAAGCTTGTCGACGGAGCTCGAATTCGGATCCCGACCCATTTGC
>sig_4405
CACGACGTTGTAAAACGACGGCCAGTGCCAAGCTTGGCTGCAGGTCGACGGATCCCCGGG
>sig_4406
TCGCGGTGAGTTCAGGCTTTTTCATATCTCATTGCCCCCCCGGATCTGCGAAAGCTCGAG
>sig_4407
CGTCGACCTGAGGTAATTATAACCCCGGGCCCTATATATGGATCCAATTGCAATGATCAT
>sig_4408
GAAGTGGCGCGCCTCAACGCGGAACCAGATCCGATTTTGGAGGATGGTCGCCACCACCAA
>sig_4409
TACAAGCTGTCAGCTTTGCACAAGGGATTGAAAAAGGAAGAGTATGAGTATTCAACATTT
>sig_4410
ATCCCAGAAGCCTTGCATATCCTGCAAGGTTTTTTTGTTTTTATAAATCATGATATGTCT
>sig_4411
AGAGATCCTCATAAAGGCCAAGAAGGGCGGAAAGATCGCCGTGTAAGCTTAGAGCTCGAA
>sig_4412
AACCCCGGGTCCTCCCCAGTCCCTGTCTGCACCTGTTCCAAAGAGCACCCAGGCTGGGGA
>sig_4413
ACGGCCGCACTGGTGAACAGTTCGAGCGTCCGGTAACCGTTGGTTACATGTACATGCTGA
>sig_4414
ATGACCATGATTACGAATTGCTGCAGGATGACGCGTCGACAAGCTTGGATCCGCGTCATC
>sig_4415
CTTGTCGACCCGGGTACCGAGCTCGAGATCTGAGCTTGGCATTCCGGTACTGTTGGTAAA
>sig_4416
AGGCGGTTTGCGTATTGAGCTTGGCACTGGGCCAAGCTGAATTTCTGCCATTCATCCGCT
>sig_4417
CAGCCATACCACAGCTTCCGATGGCTGCCTGACGCCAGAAGCATTGGTCACCGTGCAGTC
>sig_4418
CGGCCGCTCGAGTCTAGAGGGCCCGTTTAAACCCGCTGATCAGCCTCGACTGTGCCTTCT
>sig_4419
TTTGTTAATTATTGGCCCTTTTTCTTCAAATCTTCTAAGAGATGTTGCACTTCTTTGGAA
>sig_4420
AGGGCGGCAAGATCGCCGTGAATTCTGCTTGCAAGAACTGGTTCAGTAGCTTAAGCCACT
>sig_4421
CGAGAGTGTCGTGCTCCACCATGTTGGCAAGCTGCTCTAGCATTCGCCATTCAGGCTGCG
>sig_4422
ACCATGGGGGCGGCGGGGCTGAATCAATGCTGGGTCGAAAAAGCGCATGCTTTTTCCCTT
>sig_4423
ATGACGATGACAAGCTTGAAGGTAAGCCTATCCCTAACCCTCTCCTCGGTCTCGATTCTA
>sig_4424
GCCAGGCATCAAATTAAGCAGAAGGCCATCCTGACGGATGGCCTTTTTGCGTAGATCTGC
>sig_4425
TTGTCTGCAACGGGTTGGCAAATGTGATTTCCAAGCGCGCGACCTTGGATTCATGGTTGA
>sig_4426
GACCGCCGCCGGGATCACTCTCGGCATGGACGAGCTGTACAAGGCTGTTATCACAAGTTT
>sig_4427
TCGCACCGCAGATCGGCGTTGTCCCGCACCAATTGCTTGTGCACCTTGGTCAGATCAGCC
>sig_4428
CGAGGAGAGGGTTAGGGATAGGCTTACCTTCAAGCTCGCCCTTAAGGGCGAGCTTGTCAT
>sig_4429
TTTTGAGTGACACAGGAACACTTAACGGCTGACATGGGGGGGTACCAAACAGCTATGACC
>sig_4430
GGTACTTGTTAAAAATTCGGAATATTTATACAACATCATAATCGGATCTGGAGGAAAAAA
>sig_4431
CAGGTCGACCCGGGGTACCGAGCTCGCATGCGGATCCGCGGCCGCCATGGTGGTGGTGAT
>sig_4432
GAGAGCTGCATCAGGTCGGACACGCTGTCGAACTTTTCGATCAGAAACTTCTCGACAGAC
>sig_4433
ATTTGCGAGTACGCAAAGCTTGGGCTGCAGGTCGACTCTAGAGGATCCCCGGGCGAGCTC
>sig_4434
ACCTGGAGATCTCCCGAGGGGACCCGACAGGCCCGAAGGAATAGAAGAAGAAGGTGGAGA
>sig_4435
GGCAGTTATTGGTGCCCTTCGAAATGACCGACCAAGCGACGCCCAACCTGCCATCACGAG
>sig_4436
TTCGAATTCCATGGTACCAGCTGCAGATCTCGAGCTCGGATCCGACCCATTTGCTGTCCA
>sig_4437
ATTATCTTCTGGGCACACGGCCGCTTTGGTGGCTACGCTCAATCTGGCCTGTTGGCTGAA
>sig_4438
GCCCGCACCGATCGCCCTTCCCAACAGTTGCGCAGCCTGAATGGCGAATGATGCATGTTA
>sig_4439
ATACTCAAGCTTGCATGCCTGCAGGTCGACTCTAGAGGATCCCCGGGTACCGAGCTCTTG
>sig_4440
CAGAATTCGAGCTCGGTACCCGGTGGCGGCCGCTCTAGTGGATCCCCCGGGCTGCAGGTC
>sig_4441
GCTCAGTGGAACGAACTGCAGGTCCCCGGGGATCGGTCTTGCCTTGCTCGTCGGTGATGT
>sig_4442
TTCCGACAGCTCGCTGATCGCCGGTTACGGCAGCACGCAAACCTCGGGCAGTGACAGCTC
>sig_4443
CAATCAATCACCGGATCGTCGACAGGCCTCGAGGATCCGAGCTCGTTAACATATGAAGAG
>sig_4444
CTCCATAGGCCGCTTTCCTGGCTTTGCTTCCAGATGTATGCTCTTCTGCTCCTGCAGGCA
>sig_4445
TGCGCGTAACCACCACACCCGCCGCGCTTAATGCGCCGCTACAGGGCGCGTCTGGCACGA
>sig_4446
AATAGGCAGGATTGATGGGGATCTAGCGGAATTAATTCATGAGCGGATACATATTTGAAT
>sig_4447
GCAAGATCCTGGTATCGGTCTGCGATTCCGACTCGTCCAACATCAATACAACCTATCAAT
>sig_4448
CGGGGCTGGAGCGGACTTGGCCATATATATCTCCTTCTTAAAGTTAAACAAAATTATTTC
>sig_4449
ACAAAAATTTAACGCGAATTTTAACAAAATCCTATTATTTTTGACACCAGACAAGTTGGT
>sig_4450
TCATCATGGTCTGGCCATTCTCATCGTGATCGACATGCCCGCCGTGACCGTCGAGAACCC
>sig_4451
ATTGGAGCCAATCAATTCTTGCGGAGAACTGTGAATGCGCAAACCAACCCGAGCTCTTAA
>sig_4452
TGCTTAATCAAGACTCATATTGATATAATCAATGATTTTTCCTATGAATCCACTATTGAA
>sig_4453
AAACGACGGCCAGTGAATTCGAGCTCGGTACCCGGGGATCCTCTAGACATCATTAATTCC
>sig_4454
ATACATATGGCTAGCATGACTGGTGGACAGCAAATGGGTCGGGATCCGAATTCGAGCTCC
>sig_4455
ATGACCATGATTACGCCAAGCTTGGCTGCAGGTCGACGGATCCCCGGGAATTCATCGATA
>sig_4456
ACAAGTCTGGAAAGAAATGCATAAGCTTCGAATTCGAGCTCCCGGGTACCATGGCATGCA
>sig_4457
GCGTGGACGGCGTCAGAGAAGGGAGCGCATATGGGAATTCTACGTAGCGGCCGCGGATCC
>sig_4458
CATTACTGGATCTATCAACAGGAGTCCAAGCTCAGCTAATTAAGCTTATTTTTCGAACTG
>sig_4459
CTAAGGGTGGGCGCGCCGACCCAGCTTTCTTGTACAAAGTGGTTGATAATTCGAAGCTTG
>sig_4460
GATTTCAAGTACTTATCAATTTGTGGGATAGCTTCAATACGTTTTTTGAAACAAACTAAT
>sig_4461
TATAGAATACAAGCTTGTTGACTTCCATTGTTCATTCCACGGACAAAAACAGAGAAAGGA
>sig_4462
AACGCTTCCATCTTCAATGTTGTGTCTAATTTTGAAGTTAACTTTGGTTCCATTCTTTTG
>sig_4463
GATGTATCACAACATATAAATACTAGCAAGGGATGCCATGCTTGGAGTTTCCAACTCAAT
>sig_4464
CCGGGGATCCTCTAGAGTCGACCTGCAGGCATGCAAGCTTGTATTCTATAGTGTCACCTA
>sig_4465
CTTTATTATTATTTTTGACACCAGACCAACTGGTAATGGTAGCGACCGGCGCTCAGCTGG
>sig_4466
GTGGAATTGTGAGCGGATAACAATTTCACACAGGAAACAGGATCCGTCGACCTGCAGGCA
>sig_4467
TTCTCTGTAGAGTAGCTGATGTTTCCTGAACTGCAGCAGCCGACATAGTTTCCGATGTCT
>sig_4468
AACGTGAGTTTTCGTTCCACTGAGCGTCAGACCCCGATAAGGCCCGGGAAGGCTTCTGAG
>sig_4469
GCAGATCTGGAACCTTTCTTCTCGTAGACTTCAAACTTATACTTGATGCCTTTTTCCTCC
>sig_4470
AGCGAGTTTGGCGCGCCAAACGATATCGGATCCGGCCGCCGCTGAGGTCTGCCTCGTGAA
>sig_4471
AATTGCGTTGCGCCATCTCGAACCCCAGAGTCCCGCCGAGATGCGCCGCGTGCGGCTGCT
>sig_4472
GAGGATCTCACTAGTTCATTAATTAATTAATTACTCGAGCGCCAGCTCAGACTGAATTCT
>sig_4473
CCCTTGCATATGATATCGATGTACAGATCTGATCGGCCAGCCTCGCAGAGCAGGATTCCC
>sig_4474
CAGACGCTTAAAAGCCTTTAAAAACGTTTTTAAGGGGTTTGTAGACAAGGTAAAGGATAA
>sig_4475
GCCGCACTTGGACCAGATGGTAAGCCTTCCCGTATCGTAGTTATCTACACGACGGGTAGT
>sig_4476
ATCTTCTCTCACTCGTCGAGATCGGCTAGCTCAGTGTTTGTGACGGTGGTTGTGAGCCTT
>sig_4477
GCAACAAGCACACTACAGCACGAAGATCTGTGGCCCCAGGAATAGGAGAACCAAGCAGAT
>sig_4478
GCTGGCCGAGCGTTCCAGAAGGAAGCGCAGAAGCGCGGCATGAACGTGCAGGACTTCCTG
>sig_4479
GACCATCCGGCGACGACACCGACGAAGGAGCATGAGCGGATACATATTTGAATGTATTTA
>sig_4480
TCTGTTTTATCAGACCGCTTCTGCGTTCTGATTTAATCACTAGTTAGTTTAAACTATGAT
>sig_4481
ATTCTAGAGTCGCGGCCGCTACAGGAACAGGTGGTGGCGGCCCTCGGCGCGCTCGTACTG
>sig_4482
CCGAGATCCACGCGGAACCAGCAGTTGCTCAGCGGTTTCAGCCTCCAACTCAGCTTCCTC
>sig_4483
TTGGGTCTCCCTATAGTGAGTCGTATTAGATCTCCCGATCCGTCGACGTCAGGTGGCACT
>sig_4484
CGATATCCATGGAGCTCGCGAATTCGTAATCATGGTCATAGCTGTTTCCTGTGTGAAATT
>sig_4485
GCCCTGGCCGGGCTCAGCACGTTACCGGACCAGAAGTTGTCCTGGCATGCCCAGCGGAAC
>sig_4486
CACTAGTTTGTTCAGCGGTTTCAGCCTCCAACTCAGCTTCCTCTTCGGCTTTGTTAGCAG
>sig_4487
CCAGGTCATCACCATTGGCAATGAGCGGTTCCGCTGCCCTGAGGCACTCTTCCAGCCTTC
>sig_4488
AGCACATGGACAGCCCAGATCTGGGTACCGACGACGACGACAAGGCCATGGCTGATATCG
>sig_4489
TCCTGATCCGTTTTCCGCGTACCTCGACTCCGTCTGCCATGGTCTGTTTCCTGTGTGAAA
>sig_4490
TGACACTATAGAACTCGAGCAGCTGAAGCTTGAATTCATCGATGATATCAGATCTGCCGG
>sig_4491
TTGCGCCAAGCAGTCATGTTATTCTCTCTTGTCATTATTGAAGCATTTATCAGGGTTATT
>sig_4492
CTCACTATAGGGCGAATTGGGCCCGACGTCGCATGCTCCCGGCCGCCATGGCGGCCGCGG
>sig_4493
CCGAGATCCACGCGGAACCAGCAGTTGCTCAGCGGTTTCAGCCTCCAACTCAGCTTCCTT
>sig_4494
GGAGGAGGACCTGTAAATACCCAGGTCGGCGGCTTGAGGGAGCCGCGGTGACGACGTCGA
>sig_4495
CTAGTCGACGGGATCCAAGGCCTGTGCACCATATGCCCCATGGTGTCTCGAGCCCGGGGA
>sig_4496
GCAGCTGAAAAGCATGGGATGGAATTACTTGAAAGCTTAGAGTGTGTTGATAGTGCAGTA
>sig_4497
GCAGGTCGACTCTAGAGGATCCCCGGGTACCGAGCTCGAATTCGGCGCGCCATTTAAATG
>sig_4498
GTGCGGCCGCAAGCTTGTCGACGGAGCTCGAATTCGGATCCCCGAGCATCACACCTGACT
>sig_4499
CATGTATTCACGAACGAAAATCAAGCTTAAGATCTGATCTGCCATTAAGTCTGGTTGCTA
>sig_4500
CCTGGATGCTGTAGGCATAGGCTTGGTTATGCCGGTACTGCCGGGCCTCTTGCGGGGTAT
>sig_4501
GAATAGTGTATGCGGCGACCGAGTTGCTCTTGCCCGGCGTCTATTAATATCAAGTTGTAT
>sig_4502
CAGAAATTCGATATCTAGATCTCGAGCTGGATACTTCCCGTCCGCCAGGGGGACATGCCG
>sig_4503
TTCCCCGAAAAGTGCCACCTGACGTCTAACAAACCATTATTATCATGACATTAACCTATA
>sig_4504
CACGTTAACGAATTCGCTAGCTGCAGATCTCGAGCATGCGAGCTCGGATCCAAGCTTATT
>sig_4505
CCCATATGCATTTTTTTCCTCCTTACCATTGCATACACCATAGGTGTGGTTTAATTTGAT
>sig_4506
ATCATGTCTGGATCCGGCCGCCTCGGCCCTCGAGAAGCTTTCTAGACCATTCGTTTGGCG
>sig_4507
GCACAAACGAACGTCTCACTTAATCTTCTGTACTCTGAAGAGGAGTGGGAAATACCAAGA
>sig_4508
GCATGCCTGCAGGTCGACCTCGAGGGATCCCCGGGTACCGAGCTCGAATTCGGCGCCTCG
>sig_4509
TCCGTGGAATGAACAATGGAAGTCAACAAAAAGCAGAGCTTATCGATTAATTAATCTGTC
>sig_4510
TTTCTTGCCGCCAAGGATCTGATGGCGCAGGGGATCAAGATCCTCCTTCGTCGGTGTCGT
>sig_4511
TAAAAGGCACCTTTGGTCACCAACGCTTTTCCCGAGATCCCCCGATTTAGAGCTTGACGG
>sig_4512
CGGCAGCGGCACCGCCCTCGGTTGGACGGTGGCCTGGAAGAATAACTACCGCAACGCCCA
>sig_4513
ATATATTCTTTCCCACCCTTAACCACGCCCAGATCCGATCTCCGAGGGATCTCGACCAAA
>sig_4514
CCGTAGTTGCGCCCATCGATCACTTTCGCTTCAATGGCGCCGGCAAGGTGGTGAGCATCC
>sig_4515
CAGCTATGACCATGATTACGCAAGCTTGGGCTGCAGGTCGACTCTAGAGGATCCCCGGGC
>sig_4516
GAGGATGACGATGAGCGCATTGTTAGATTTCATACACGGTGCCTGACTCTAACATCCAAT
>sig_4517
GCACCATACCTCTCAGGCGCCGCTGGTGCCGCTGGTTGGACGCCAAGGGTGAATCCGCCT
>sig_4518
AGTTCCTATACTTTCTAGAGAATAGGAACTTCCCGATCTGATTTAGGATACATTTTTATG
>sig_4519
TCTAGGGTACCTCTAGGGATCCCGGCGCGCCCCTCGAGCTAGAATCGATCCTAGAAAGCT
>sig_4520
CTTCCTCCACTAGTCTCTCTCTCTCTCTATCTATCTAGGCCTGGTACCGGGCCCGCATGC
>sig_4521
CGGGACCTCCTGGGGTGCGTTGGGTGGGGATCCTACCAACCGGCACGATTGTCCAGCCCA
>sig_4522
CGTTACCCAACTTAATCGCCTTGCCGCACACCCCCCTTTCGCCAGTTGGCGTAATAGCGA
>sig_4523
GGAATTCGTTAACAGATCTGCGGCCGCGGTACCCGGTCCGCTCGACGGTATCGATAAGCT
>sig_4524
TGATGCGCAAGTGAAAGGAAGGGAAGGAAGGGATAGTTGACCGCGCAACTGGCCAGTCAC
>sig_4525
CATGGCCATTCGAATTCACTGGCCGTCGTTTTACAACGTCGTGACTGGGAAAACCCTGGC
>sig_4526
TTAACGACAACTTGAGAAGATCAAAAAACAACTAATTATTCGAAGGATCCAAACCATGGA
>sig_4527
GATTACTTAAAAGAAATTGATCCGTCGACCTGCAGCCAAGCTTGGCGTAATCATGGTCAT
>sig_4528
GATCTACTCGCAACAAGCACACTACAGCACGAAGATCTGTGGCCCCAGGAATAGGAGAAC
>sig_4529
TCTCTAGAAAGAATAGGAACTTCTAGCATTACGGATTCACTGGCCGTCGTTTTACAACGT
>sig_4530
TTTGTGCACTTGCCCTTGCTCAATCAATCACCGGATCCGTCGACCTGCAGCCAAGCTAGC
>sig_4531
GAAAACCATGGTGGTAAAGTTGCATTAAAGACCCATTGCGGTAAATACCTTTCAATTGGT
>sig_4532
GGATCCCCGGGTACCGAGCTCGAATTACTTGACAATTAGTTAACTATTTGTTATAATGCG
>sig_4533
GACCATGATTACGCCAAGCTTGCATGCCTGCAGGTCGACTCTAGAGCCCGGGCTTCTAGA
>sig_4534
CAGAGCCATAAGGGATCCCCCTCAAGTCAAAAGCCTCCGGTCGGAGGCTTTTGACTTTCT
>sig_4535
GAAAGTCAAAAGCCTCCGACCGGAGGCTTTTGACTTGAGGGGGATCCCTTATGGCTCTGC
>sig_4536
AATAGTAGTAGCGTTAACATCCAATAAATCATACAGGCAAGGCAAAGAATTAGCAAAATT
>sig_4537
ACGATAAAATAAAAGATTTTATTTAGTCTCCAGAAAAAGGGGGGAATGAAAGACCCCACC
>sig_4538
CTGAGGAAGATCTGGGTACCGCTGGCTCCGCTGCTGGTTCTAGACATCACCATCACCATC
>sig_4539
TAATTAAGAGCTCGGGTTGGTTTGCGCATTCACAGTTCTCCGCAAGAATTGATTGGCTCC
>sig_4540
CTGCCTTTAGACAACCGCCCACTCCCACACCACCCGCAGGGATGCACACAGCTCTAAGCA
>sig_4541
CATACCAACCCGGCCCATGTGTGGCCCAGTACTGCCGCGTGCGACACGCGGACGGATTCT
>sig_4542
ACACTATCCCATATCACCAGCTCACCGTCTTTCATTGCCATACGGAATTCCGGCCGGATG
>sig_4543
CATGAACTTCGGTGAAAAACCGCAGCAGGGAGGCAAACAATAATACCCAGCTTTCTTGTA
>sig_4544
CTGTTGTTTGGTGTTACTTCTGCAGGAATTCGATATCAAGCTTCTAGAGCTCGTTAACGG
>sig_4545
TCCCCCGGGGCAGCGCGGGTTCTGGTACGATTGATGACGACGACAAGAGTCCGGAGCTCG
>sig_4546
ATGATAGCCGTTAAACAAATTGGCACTGAATTATTTTACTCTGTGTAATAAATAAAGGGC
>sig_4547
AACGACGGCCAGTGCCAAGCTTTTAAAAGCTTCTAGATATCTAGAGGATCCCCGGGGATC
>sig_4548
GCTGTGATGATGATGATGATGCATGGTATATCTCCTTCTTAAAGTTAAACAAAATTATTT
>sig_4549
GAACTTCGGAATAGGAACTTCAAGATCCCCAATTCGATCGTCCGGGCCGCAAGCTCCTAG
>sig_4550
TATAGATCCTCTAGAGTCGACCTGCAGGCATGCAAGCTTGTATTCTATAGTGTCACCTAA
>sig_4551
AGATCCCCCCGAATTGGGAATTCGAGCTCGGTACCCGGGGATCCTCTAGAGTCGACCTGC
>sig_4552
GCGAGCTCGGTACCCCGGGTCGACCTGCAAGATCTGCGGCCGCTTGGAGCCACCCGCAGT
>sig_4553
TTCTTCGGCACGGGCAAATTGCTGAATATTCCTTTCCGACGCTCACCGGGCTGGTTGCCC
>sig_4554
GTAGTAGCGTTAACATCCAATAAATCATACAGGCAAGGCAAAGAATTAGCAAAATTAAGC
>sig_4555
CTAGGACCCGATCGCCCATCTCTAGATTTAAAGATCTGGTACCGCGGCCGCGCCACGGAT
>sig_4556
GTTTTCCCAGTCACGACGTTGTAAAACGACGGCCAGTGAGCGGAAGAGCGCCTGATGCGG
>sig_4557
TCGGTCGCTGAGGCTTGCAGGGAGTCAAAGGCCGCTTTTGCGGGATCCTCACCCTCTGCA
>sig_4558
GTGGCTCGGTTAATAAATGTTTATTTAATTGACTGCATATGTTCACGACGCGACTTTCGG
>sig_4559
ATGCCCGTTAACTGCACATTCGGGATATTTCTCTATATTCGCGCTTCATCAGAAAACTGA
>sig_4560
AGGGGGGGCCCGGTACCCAATTCGCCCTATAGTGAGTCGTATTACGCGCGCGATATCAAT
>sig_4561
TCTTCTCCCTATAGTGAGTCGTATTATAAGAGCTTGGCACTGGCCGTCGTTTTACAACGT
>sig_4562
GGAGGCCATCAAACCACGTCAAATAATCAATTATGACGCAGGTATCAGCTTTCCCTATAG
>sig_4563
ACCTTGGGCAGCAGCGAAGTCGAGGCATTTCGAATTCTAAATTATCTCTGGCGGTGTTGA
>sig_4564
ACGTCCAAATGGGGGCTTAGATGAGAAACTTCACGATCGGCTCTAGAGGCCCTTAAGGCC
>sig_4565
TGCTACGCCTGAATAAGTGATAATAAGCGGATGAATGGCAGAAATTCGCGACGGATCCGG
>sig_4566
TTGGCTGCAGCAGACAAGACGCGCGGCTTCGGTTCCAAACCGAAAGCAAAAATTCAGACG
>sig_4567
GGTGATGGTACCGTTTGTCAAAAGATCTAAAAGAATTGAAAAAGATCGTCTGGATTATAA
>sig_4568
CAAGCTTGCATGCCTGCAGGTCGACTCTAGAGGATCCCCGGGTACCGAGCTCAGAAAAAA
>sig_4569
GGAAAAGCTTTCCCTATAGTGAGTCGTATTAGAGCTTGGCGTAATCATGGTCATAGCTGT
>sig_4570
CGAATTCGGATCCACAGATATCCCATGGAACCGCGTGGCACCAGGGTACCCAGATCTGGG
>sig_4571
AAGCTTATCGATACCGTCGACAGGCCTTCCCTCGATCTTCTCGAACTGCGGATGGCTCCA
>sig_4572
CTTTAAGAAGGAGATATACCATGGCACATCACCACCACCATCACGTGGGTACCGGTTCGA
>sig_4573
ACCTCTAGAAGAAGCTTGGCCAGCTGGTCGACCTGCAGATCTGCGACGCGAGGCTGGATG
>sig_4574
GCTCCGGTTCCCAACGATCATGGCGAGTTACATGATCCCCCATGTTGTGCAAAAAAGCGG
>sig_4575
TGAAGATGGCCGCTTATATGACTTAGCCAATGTATTTATGTTGGCTTATCCGTACGGTTA
>sig_4576
GACAGATGCACCATTCTGTAAGCTTTTTGCAAAAGCCTAGGCCTCCAAAAAAGCCTCCTC
>sig_4577
TTCTCGAACTGCGGATGGCTCCAGTTGCCCTCGAGCTTGTCGTCGTCGTCCTTGTAGTCG
>sig_4578
CCTGGCAGTCGATCGTACGCTAGTTAACTACGTCGACATCGATAAGCTCTAGATCAAGCT
>sig_4579
TGCTAACAAAGCCCGAAAGGAAGCTGAGTTGGAGGCTGAAACCGCTGAACAAGCGCGCAT
>sig_4580
CGTGCGAGCTCATCGATTTCGTTCCACTGAGCGTCAGACCCCGTAGAAAAGATCAAAGGA
>sig_4581
GAATTCGATATCAAGCTCCTATCTCGGATCTAAACTAATTGTTCAGGCATTTATACTTTT
>sig_4582
GTTGGGAAGGGCCTCTTTCCTGCGTTATCCCCTGATTCTGTGGATAACCGTATTACCGCC
>sig_4583
GGAACAAGCTTATCGATTTCGAACCCAATTTCCCAACTGTAATCAATCCAAATGTAAGAT
>sig_4584
AGGATCCGCCCTTAAGGGCGAATTCGAAGCTTGATCCGGCTGCTAACAAAGCCCGAAAGG
>sig_4585
GCATGACTGGTGGACAGCAAATGGGTCGGATCCGAGCTCGAGATCTGCAGCTGGTACCAT
>sig_4586
AATGCTTCAATAATATTGAAAAAGGAAGAATCCTGAGGCCGGGCCATAACTTCGTATAAT
>sig_4587
ATGCCTGGCAGTCGATCGTACGCTAGTTAACTACGTCGACATCGATAAGCTCTAGATTTA
>sig_4588
GCCGCTGCCGAGCCAGAAAACGATGCATAAAAAAGTTCTCTGTCCAGAGGTTCCCAAAGA
>sig_4589
AAGGGAGCGCATATGGGAATTCTACGTAGCGGCCGCGGATCCAAGCTTAGATCTCGAGGA
>sig_4590
TAGGCCTTAAGATCAGCTCCCCGTTTTTCACGCCTCCAGTTAAATCCCCCTTTGTTTTAA
>sig_4591
CGCGTGGCGCCTGCAGGTCGACTCTAGAGGATCCCCGGGTACCTTGCTAGCCGTAATCAT
>sig_4592
CAAATGGGTCGGGATCTGTACGACGATGACGATAAGGATCCGAGCTCGAGATCTATGTCA
>sig_4593
GGAGTTCTTCGCCCACCGGGCTCGATCCCCTCGCGAGTTGGTTCAGCTGCTGCCTGAGGC
>sig_4594
ATGATGATGATGGCTGCTGCCCATGGATGAACCATCCGATTTTGGAGGATGGTCGCCACC
>sig_4595
AGGCTCTTTCGATCCCCCAAGCTTTTTGCAAAAGCCTAGGCCTCCAAAAAAGCCTCCTCA
>sig_4596
CTGGGGGCGCGCCCCTCGAGCTAGAGGTACCCTAGAAAGCTTCCTAGAAGATCTCCTAGA
>sig_4597
ACCCTTCTATCCCCACCGCGCGATCGCCATGGAATAAGTAAGGAATCCACATGGCACAGG
>sig_4598
GTTATTATAACATGTATTCACGAACGAAAATCGATAGATCCGTCGACCTGCAGGCATGCA
>sig_4599
ATTAACCTATAAAAATAGGCGTATCACGAGGCCCTTTCGTCTTCAAGAATTCCCCTGGCA
>sig_4600
CAGACAAGGCCGCTCAGGGCGAGAAGAGATCGGAAGCCCATGGTGATGTCTGCTCAAGCG
>sig_4601
GAATCCTGCTCTGCNAGGCTGGCCGGCTACCGCCGGCGTAACAGATGAGGGCAAGCGGAT
>sig_4602
GTTTAATTAAGCGGCCGCGGCCTTCGATAGCGTAATCTGGAACATCGTATGGGTAGCTGG
>sig_4603
GTTCACTTACCTACTGGGCCCGCGCGCCAAACGAATGGTCTAGAGAATTCGGATCCTCGT
>sig_4604
CCCCGATCCGGAGGAATCACTTCGCAATGGCCAAGACAATTGCGGATCGGCCCAGCATCG
>sig_4605
CACGCTGTCGAACTTTTCGATCAGAAACTTCTCGACAGACGTCGCGGTGAGTTCAGGCTT
>sig_4606
AGGGGGATCCTCTAGAGGATCGATCCTTTTTAACCCATCACATATACCTGCCGTTCACTA
>sig_4607
AAACAGTACATATGGATCCCCGGAATTCCCGGGTCGACTCGAGAGATCTAAGCTTAGAGG
>sig_4608
TGGTGAAGTACATCACCGACGAGCAAGGCAAGACCGAGCGCCCAATACGCAAACCGCCTC
>sig_4609
CAAACTTAAGCTGCCAGCGGAATGCTTTCATCCTAAACCAAAAGTAAACAGTGTCTTAAT
>sig_4610
CCTAGCAGGCTCGGGCTGAGTGGAAGCTCTAGGTCCCGGGGCTTCCGGCCCTTCTGCGGC
>sig_4611
GTATACCTTAACATGTTCTTTCCTGCGTTATCCCCTGATTCTGTGGATAACCGTATTACC
>sig_4612
GATGACGACGACAAGAGTCCGGAGCTCGTGGATCCGAATTCTGTACAGGCGCGCCTGCAG
>sig_4613
CCGGGGGCGCGCCGGATCCTTAATTAAGTCTAGAGTCGATTTAAATGACTGTTTAAACCT
>sig_4614
TCATGTCGGCGTGTCGCGGCCAAGACGGTCGAGCTTCTTCACCAGAATGACATCACCTTC
>sig_4615
ACAATAGTAAAGGAGAAGAACTTTTCACTGGAGTTGTCCCAATTCTTGTTGAATTAGATG
>sig_4616
GTGGTGGTGGCGCCGTTGGAGGACCATCCCCGCTGGCCCAGGTTAATCCTGTCAACTCGC
>sig_4617
GGGGGGGGGAGGGAGAGGGGCGGATCCCGGGCCCGCGGTACCGTCGACTGCAGAATTCGA
>sig_4618
ACTCTTCAAACTTCATTCCCCTACTTAGCAATGAGTAGGGGAAAAAGAAAGAGTAATTAC
>sig_4619
CAGATCTGCGCGCGATCGATATCAGCGCTTTAAATTTCGCATGCTAGAACGTTAGCCGGC
>sig_4620
GACCGGAGGCTTTTGACTTGAGGGGGATCCTCATTACCAATGCTTAATCAGTGAGGCACC
>sig_4621
CTTGGTACCGAGCTCGGATCATCCAGCACAGTGGCGGCCGCTCGAGTCTAGAGGGCCCGT
>sig_4622
AGTGCAAATTTATCCTGTGGCTGCACTTGAACGTGTGGCCTAAGAATGGATCCCCCTCAA
>sig_4623
CTGTTCGCTTAAGAAGCGACAATATTGGCACCTATGGGAGCCGGAAAAATGAACGAGCGC
>sig_4624
CCAGATAACTTCGTATAATGTATGCTATACGAAGTTATAGCCATGGGCATATGCGATCCA
>sig_4625
GACGGGGTGGTGCGTAACGGCAAAAGCACCGCCGGACATCAGCGCTAGCGGAATTAATTC
>sig_4626
GAACAAAAGCTAATCTCCGAGGAAGACTTGAACGGTAGCGCTTAGAGCTCGAATTTCCCC
>sig_4627
AGGGCGCGGAGCCTCGAGGGAGCCACGGTTGATGAGAGCTTTGTTGTAGGTGGACCAGTT
>sig_4628
ACAGCCAAGCTTGCATGCTCGAGTACGTATTATTAGTGGTGGTGGTGGTGGTGTTTGTAG
>sig_4629
TGGATCCGGCCCATTGGCTGCCTCCCACACTTGGATATGCCTCCTCGGAGCCTTATAGAA
>sig_4630
CCATTCAGGTTAGCCGTAGAGAGTTATAGGGGCCCTTACCCGAGGTCCTCAGATGTCACA
>sig_4631
TATCGACCCAAGTACCGCCACCTAACAATTCGTTCAAGCCGAGATCGGCTTCCCGGCGAC
>sig_4632
GCCAGTGAATTCCCCGGATCCGTCGACCTGCAGGTCGACGGATCCGGGGAATTCGTAATC
>sig_4633
AAAAAGGGCATCAAATTAAACCACACCTATGGTGTATGCAATTAACTTTATAAGGAGGAA
>sig_4634
TTTCACTAAAAACCAATTCGACAGGGCTTTGAAGCATGCAAATGTCACTAATGCGCCCAA
>sig_4635
GACGGCCAGTGAATTCCCGGGGATCCGTCGACCTGCAGCCAAGCTTATCGATTCTAGACT
>sig_4636
GACGGGATCCATATGACGTCGACGCGTCTGCAGAAGCTTCTAGAATTCGAGCTCCCGGGT
>sig_4637
GGAGTATAGTTATATGCCCGGAAAAGCTCAAGACTTCTTTCTGTGCTCGCTCCTTCTGCG
>sig_4638
ATGAATTCACGTGGCCCAGCCGGCCGTCTCGGATCGGTACCTCGAGCCGCGGCGGCCGCC
>sig_4639
TAGAGGATCCGGTACTCGAGGAACTGAAAAACCAGAAAGTTAACTGGTAAGTTTAGTCTT
>sig_4640
TTCACGACGCGACTTTSGGACCGGTCCTCTCTAGAGCGGCCGCGGGGTACCGGCGCGCCG
>sig_4641
GCTCTAGACCACACGTGTGGGGGCCCGAGCTCGCGGCCGCACAATTCACTGGCCGTCGTT
>sig_4642
TGCGTTAGCAATTTAACTGTGATAAACTACCGCCGATGATAAGCTGTCAAACATGAGAAT
>sig_4643
ATTCCGGCCGCCTTTGCTTGGATTTCGCCGACTGGCAAGACAGCCAGCGCCCCTAAAGCG
>sig_4644
TGTTTGAACGATCTGCAGCCGGGCGGCCGCACTAGTGGGTACCGAGATCTGCTCGAGGAA
>sig_4645
GAGCAAAAGGCCAGCAAAAGGCCAGGAACCGTAAAAAGGCCGCGTTGCTGGCGTTTTTAC
>sig_4646
TCGACCTCTAGAACGCGTGATCTCAGATCTGGTACGTACCAAGCTAGCTTGAGCTCGACT
>sig_4647
TACACTCCAGGCCGGAAAGAGCAAGGGGAGCCCATGACCCCTCGCCGCACGCCAGCCCGC
>sig_4648
AAGCACATCATCATCATAAGCTTGGTACCAGCTGCAGATCTCGAGCTCCCCCGATTTAGA
>sig_4649
CACGACATGCACCGAGCCGTCGCTGTCGCGCGTGAGGATCACCGGCGTTTCGCCCACGAA
>sig_4650
ACAGAGCGCTGGGTCTTGTCCATCCCTGCTGAGGAAGAGGGGCTGTCCTCTTCGGGAGGC
>sig_4651
GGGCCGCCACTCCACCGGCGCCTCCGGACTCAGATCTATCACAAGTTTGTACAAAAAAGC
>sig_4652
ACGTCATCTAGCTTCACGCTGCCGCAAGCACTCAGGGCGCAAGGGCTGCTAAAGGAAGCG
>sig_4653
GGCCGCGGATCTGATCCCGGGCGGGTACCTTTGAATTCCACTTAATTAAGAAGGCCGGCC
>sig_4654
ACGACGTTGTAAAACGACGGCCAGTGAATTGTAATACGACTCACTATAGGGCGAATTCAG
>sig_4655
GGCCGCTGTGTGAAATTGTTATCCGCTCACAATTCCACACATTATACGAGCCGGAAGCAT
>sig_4656
TCGACGGAGCTCGAATTCGGATCCGATATCGCCATGGTTGAGGAGAAGCCCGGGCTCTTG
>sig_4657
TGACCTAACCCCTGTGCTAGCGCTTTTTGCTCTATATGTGTGGTATGGGCGACACGGAAA
>sig_4658
AGTTTTATACTGATTCGGCATATGAAGAGGAGAGATCCCATGAACAAAAATATAAAATAT
>sig_4659
TTGCGCAGCCTGAATGGCGAATGGGAAATTGTAAACGTTTAATATTTTGTTAAAATTCGC
>sig_4660
CCATAGATTATGAAAACTGAAGAAGGTAAACTGGTAATCTGGATTAACGGCGATAAAGGC
>sig_4661
CACATGATCATGGGCCGGATCTGGATTGAGAGTGAATATGAGACTCTAATTGGATACCGA
>sig_4662
AGTACTGATTAGAAAAACTCATCGAGCATCAAATGAAACTGCAATTTATTCATATCAGGA
>sig_4663
AGGGGCGCGCCGGGATCCCTAGAAAGCTTCCTAGAGGTACCCTAGACCGCGGCTAGACCC
>sig_4664
TCGGGATCGAGGGAAGGATTTCAGAATTCGGATCCTCTAGAGTCGACCTGCAGGCAAGCT
>sig_4665
AACATATGACCATGATTACGCCAAGCTTGCATGCCCATCGATGGGTCGACTCTAGAGGAT
>sig_4666
GGGATTTTGCTAAACAACTTTCAACAGTCTAGAATTCACGGCCTTCAATGCCGTGATGGT
>sig_4667
AGGGGGAATTCTGTTTCCTGTGTGAAATTGTTATCCGCTCACAATTCCACACATTATACG
>sig_4668
ACTCTTTTTGTTTATTTTTCTAAATACATTCAAATATGTATCCGCTGATCCCCATCCTAT
>sig_4669
AAACCACCGCTGGTAGCGGTGGTTTTTTTGTTTGCAACGAGCAGATTACGCGCAGAAAAA
>sig_4670
TGTCAAACATGAGAACCAGTGCCAAGCTGATCACGAGTGCTGGGGCGTCGGTTTCCACTA
>sig_4671
TGGGAAAATATATCAAATCGTTCGTTGAGCGAGTTCTCAAAAATGAACAAATGTCGACGG
>sig_4672
TACTATACTGTAAATTACATTTTATTTACAATCAAAGGAGATATACCATGGGGATCCTTC
>sig_4673
CCTCAACCTACTACTGGGCTGCTTCCTAATGCAGGAGTCGCATAAGGGAGAGCGACGACC
>sig_4674
TGACGATAAGGATCCAACCCTTCCCTCAAACTGGCAGATGCACGGTTACGATGCGCCCAT
>sig_4675
GCTTCCTTTAGCAGCCCTTGCGCCCTGAGTGCTTGCGGCAGCGTGAAGCTAGCGTCTACC
>sig_4676
AGATCGATTAATTAAGCTTCGAATTCTGCAGCTGACTAGTGAGGTCTGCCTCGTGAAGAA
>sig_4677
ATCAATGTATCTTATCATGTCTGGATCTGATCAGCAACTATATATTGATAGACATTTCCA
>sig_4678
TTTGTAATAAAAAAACCTATAAATACGGATCCCTGCAGGCCTCGAGTTCGAATCTAGAAG
>sig_4679
GATAGGCCTCGAGATCTCCATGGCGGCCGCGAATTCGTAATCATGGTCATAGCTGTTTCC
>sig_4680
GGGCGAATACGAAGCGCTTGGATACAGTTGTAGGGAGGGATTTATGGCAGAAGCGGTGAT
>sig_4681
ACCAAGTGTCGAAATTAATTTGCCCATTTTTAAAGGATTGTCAAATGTCGCTTTATTAAC
>sig_4682
GAAATAATTTTGTTTAACTTTAAGAAGGAGATATACCATGGGAATTCTACGTAGCGGCCG
>sig_4683
CGTCCTTGTAGTCGACAGATCTGGTACCCGGGAATTCTCGAGAAGCTTCATATGATATCT
>sig_4684
CGATCGCTGATCGTGGAAACGATAGGTTAATTTCTAGATTTACGTTGACACCATCGAATG
>sig_4685
CTAGTGCTGGCGGCCGCGAATTCTTGAAGACGAAAGGGCCTCGTGATACGCCTATTTTTA
>sig_4686
GTGCCAGAACATTTCTCTATCGATAGGTACCGAGCTCTCAATTCTCTCTATCCTGCGATC
>sig_4687
AACGCGCGAGGCAGTGGAGCTGTAATATAAAAACCTTCTTCAACTAACGGGGCAGGTTAG
>sig_4688
TAACAGCGCTGCACTGAGCAGCGTAATCTGGAACGTCATATGGATAGGATCCTGCATAGT
>sig_4689
TTCGTGCGAGCTCATCGATTTCGTTCCACTGAGCGTCAGACCCCGTAGAGTTATTGGTCG
>sig_4690
CACACAGGAAACAGCTATGACCATGATTACGAATTCGGCGCGCCATTTAAATGCGGCCGC
>sig_4691
ACTGGCCTAATACGACTCACTATAGGGAGCTCGAGGATCCTAGGAATTCGTCGACAAGCT
>sig_4692
GAACGAGCAGTAATTCTAGAGTCGGGGCGGCCGGCCGCTTCGAGCAGACATGATAAGATA
>sig_4693
CTCCAGACCGGCACCGAGAAGCTCAAGTCGCTGTACAACACCGTGGCCACCCTGTACTGC
>sig_4694
CTTCTCTTTTCATCGATGAATTCTCTAGAACTAGTAAGCTTGGATCCCATTTTTTAGATC
>sig_4695
CGCAGACCATCCGGCGACGACACCGACGAAGGAGGATCTTGATCCCCTGCGCCATCAGAT
>sig_4696
TTTAAACAGATCCCGAACCCGCTGCTGGGCCTGGATCGATGTCGACGTAGTTAACTAGCG
>sig_4697
GCTCCTCGAGATCCAGATCTGGATCCTCTAGAGTCGACCTGCAGGCATGCAAGCTTGGCA
>sig_4698
CGCGGGCCCATGGTACCCGGGGATCCTCTAGAGTCGACCTGCAGGCATGCAAGCTTGGCG
>sig_4699
TATGACCATGATTACGCCAAGCTCTAGGGATAACAGGGTAATCCCGGGTAGGGATAACAG
>sig_4700
TCAGTGTACGTGAGATAGAGTACAGCACATCCATGGGCCCACCGAACGCGCCCGCGGTTG
>sig_4701
ACCTGGTGCATGACCCGCAAGCCCGGTGCCTGATTCGAATGACCGACCAAGCGACGCCCA
>sig_4702
AGCGGTGGCAGCAGCCAACTCAGCTTCCTTTCGGGCTTTGTTAGCAGCCGGATCTAAGCC
>sig_4703
GACACCGGGACCGATCCAGCCTCCGGACTCTAGCCTAGGCCGCGGACCATGGCCCCTATA
>sig_4704
CCGAGCTCGAATTACTTGACAATTAGTTAACTATTTGTTATAATGCGTAATCATGGTCAT
>sig_4705
GATATACCATGGCTAGCATGACTGGTGGACAGCAAATGGGTCGGATCCGAATTCGAGCTC
>sig_4706
CCGCTCATTAGCGTCGGGCTGGGTATCTGATTGCTTTACGCATGGTGAATACACTGCCCG
>sig_4707
GACCATAAAAACAAGGGCAACGTTGACTAAGAATTTCATATTTATAGGTTTTTTTATTAC
>sig_4708
CTACTGGATCGGCTGGGTGCGCCAGATGCCCGGGAAAGGCCTGGAGTGGATGGGGATCAT
>sig_4709
CGCTGCCCGAGATGCCGCGTGCGGCTGCTGGAGATGGCGGACGCGATGGATATGTTCTGC
>sig_4710
ATTTACGCCAAGCTTGCATGCCTGCAGGTCGACTCTAGAGGATCCCCGGGTACCGAGCTC
>sig_4711
CAGCATATTTGATAGTCTGGCGTAACCATCATCGAGATCGATCCTCTACGCCGGACGCAT
>sig_4712
AGTGAGCTCGTTGCGCGGTCAGAAAATTATTTTAAATTTCCTCTAGTCAGGCCGGAATAA
>sig_4713
TAAACTTTCGAAGCCATGACCACTTTGTACAAGAAAGCTGAACGAGAAACGTAAAATGAT
>sig_4714
AGCGGTGGCAGCAGCCAACTCAGCTTCCTTTCGGGCTTTGTTAGCAGCCGGATCCGCGAC
>sig_4715
GGAGCTCCACCGCGGTGGCGGCCGCTCTAGACAATGCTCAGGACTGATGAGTCCGTGAGG
>sig_4716
ATAATCATCCGAAGTCGTATCAATAGATCTCATGGACGAACAAAAGCAACCCCAGCAAGA
>sig_4717
TCCGATATCGCCGTGGCGGCCGTCTGGACCGATGGCTGTGTAGAAGTACTCGCCGATAGT
>sig_4718
CACGGTGCCTGACTGCGTTAGCAATTTAACTGTGATAAACTACCGCCGATGATAAGCTGT
>sig_4719
TCCCGGCCGCCATGGCCGCGGGATATCACTAGTGCGGCCGCCTGCAGGTCGACCATATGG
>sig_4720
ATTGCCGATGACCTGCAGGGGGGGGGGGGCGCTGAGGTCTGCCTCGTGAAGAAGGTGTTG
>sig_4721
CACCGAACTGAGATACCTACAGCGTGAGCTATGAGAAAGCGCCACGCTTCCCGAAGGAGA
>sig_4722
CATATGTATATCTCCTTCTTAAAGTTAAACAAAATTATTTCTAGACGCCGTCCATTATAC
>sig_4723
GCGCAACGTTGTTGCCATTGTGCAGGCATCGTGGTGTCACGCTCGTCGTTTGGTATGGCT
>sig_4724
GTGCGGTATTTCACACCGCATATGGATCCATGCATGTTAATTAACATCATCAATAATATA
>sig_4725
ATGTTGGTTTCTACGCAGAACTGAGCCGGTTAGGCGGAATTCCTCGACCCTTTCCGACGC
>sig_4726
GGACAAGCGGCCTCGCACAGCCTTCACTGCTGAGCAGCTCCAGAGGCTCAAGGCTGAGTT
>sig_4727
AGGGGCGGATCCTCGAGTTAACGAATTCCGGCGCCTAGAGAAGGAGTGAGGGCTGGATAA
>sig_4728
AACAAAGCCGAAGAGGAAGCTGAGTTGGAGGCTGAAACCGCTGAACAAACTAGTGACGAG
>sig_4729
TTATTGGATGTTGGAATTCCATTCGCCATTCAGGCTGCGCAACTGTTGGGAAGGGCGATC
>sig_4730
GCCTGAATAAGTGATAATAAGCGGATGAATGGCAGAAATTCGAGCTTGGCCCAGTGCCAA
>sig_4731
TTTCGTAACAGTTTTGTAATAAAAAAACCTATAAATATGAAATTCTTAGTCAACGTTGCC
>sig_4732
CGACAGACGTCGCGGTGAGTTCAGGCTTTTTCATATCTTATTGCCCCCCGGGGCCCTCGA
>sig_4733
AATATCCCTGCGTAGTGCAGAAAAATAATCTAGAGTCGACCTGCAGTAATCGTACAGGGT
>sig_4734
GAATTCGGATCCGATATCAGCCATGGCCTTGTCGTCGTCGTCGGTACCCAGATCTGGGCT
>sig_4735
CATCTTCCAGCGGATAGAATGGCGCCGGGCCTTTCTTTATGTTTTTGGCGTCTTCGACCT
>sig_4736
TCGCTCAAGTATGATGCCACCAGCCGCCAGATTGAGATCCCCCCGGAATTCGAGCTCGCC
>sig_4737
GACACCAAAAGGGAGGGGCAGGCGTCGACATTCTGAAATGAGCTGTTGACAATTAATCAT
>sig_4738
TAATGAGGATCCCCCTCAAGTCAAAAGCCTCCGGTCGGAGGCTTTTGACTTTCTGCTATG
>sig_4739
AAGCGGCCGGAGAACCTGCGTGCAATCCATCTTGTTCAATCCCCATGGTCGATCGACAGA
>sig_4740
ACGAATTCGCTAGCTGCAGATCTCGAGCATGCGAGCTCGGATCCAAGCTTATTAATTTAA
>sig_4741
CCTGTATCACATATTCTGCTGACGCACCGGTGCAGCCTTTTTTCTCCTGCCACCTAGAGG
>sig_4742
GAGGCTTTTGACTTGAGGGGGATCCGCCCTCAGAAAAACTCATCGAGCATCAAGTGAAAC
>sig_4743
CGACCATCCTCCAAAATCCGGAGGTGGTGGCGGAGAAAACCTGTACTTCCAAGCGATCGC
>sig_4744
TACTTTAGATTGATTTAAAACTTCATTTTTAATTCGGCTGGCTGGTTTATTGCTGATAAA
>sig_4745
AGCTTAATTAATTCTGTTTCCTGTGTGAAATTGTTATCCGCTCACAATTCCACACATTAT
>sig_4746
TAGTCGGCAAATAATGTCTAACAATTCGTTCAAGCCGACGGATATCGAGCTCGCTTGGAC
>sig_4747
ACAGCTCCTCGCCCTTGCTCACCATGCTGTTATCAACCACTTTGTACAAGAAAGCTGAAC
>sig_4748
TCGGAAGCTTGCATGCCTGCAGGTCGACTCTAGAGGATCCGTTATTTTAAGTCTTAGTTT
>sig_4749
TCCCTAGACCGCGGCTAGAAAGCTTCCTAGAGGTACCCTAGACCCGGGGGGGTCGACGCG
>sig_4750
GTGAAGATGGCGACCGCGCGCTTGCGGATCGCAAAGGTTGGCGCGGCCACGACCGGCGAC
>sig_4751
ATCGATGATAAGCTGTCAAACATGAGAATTAGATCCTCTACGCCGGACGCATCGTGGCCG
>sig_4752
TTCTTCACGAGGCAGACCTCAGCGGCGGCCGGATCCGATATCGTTTGGCGCGCCAAACTC
>sig_4753
TGCAAGCAGAATTCACGGCGATCTTGCCGCCCTTCTTGGCCTTAATGAGAATCTCGCGGA
>sig_4754
TGTGCGACGGTTACGCCGCTCCATGAGCTTATCGCGAGAATTAATTCAGATAAAAAAAAT
>sig_4755
TTGGTAACTGTCAGACCAAGTTTACTCATATATAGAATTCAAGCTTTCCTCTTCACTTAG
>sig_4756
TAAGGAGGTTGTATGAATTCCACCACACGACAAGCCTGCATTGCGGCACTTCAATCTCCG
>sig_4757
ACTTGTGTACGGGATCGGTCTAGACTGTCTCTTGATCAGATCTGGCCACCTAGGCCCATA
>sig_4758
ATAACTTCGTATAATGTATGCTATACGAAGTTATTAGGTCCCTCGAGGGTACCGCATGCG
>sig_4759
CAGCAATGGCAAGAACGTTGCCCGGATCCGTCGAAGCTTCTAGAGATCTTCCATACCTAC
>sig_4760
AGAGCGGGATGGACCGTCACCCTGCAGCCTGTGCTTCTGCTAGGATCAATGTGTAGATGC
>sig_4761
ACGGCTCGCACACCTTCTCGCTCTGGAACGACCGGGGCGAGCGCCACTGGGTGAAGTTCC
>sig_4762
CTAACATACTTTATCTTACATTATAAATCGCCTCTAGTCCTATTTATTTATATTTACATT
>sig_4763
AATTAAGCTTGGCTGCAGGTCGACCCGGGGTACCGAGCTCGCATGCGGATCCGTGATGGT
>sig_4764
AGTACGCAAGTTCACGTAAAAAGGGTATCGCCAAGCTTTAATGCGGTAGTTTATCACAGT
>sig_4765
AGCAATAAACCAGCCAGCCGGGCCGCAAAAATTAAAAATGAAGTTTTGACGGTATCGAAC
>sig_4766
TACATTATACGAAGTTATCGGAGGAATTCGCCCTTACCATGGAGAAAAAAATCACTGGAT
>sig_4767
TTCCTCAAAAAATCGTTTTTGTTCTCCTGGATCAATTTCTTTTAAGTAATCTAAATCCCC
>sig_4768
GTGTGCTGGAATTCGGCTTCAACAACTTCGTATAATGTATGCTATACGAAGTTATCAGTA
>sig_4769
TGCTAGTTATTGCTCAGCTTATTGTTCAGCGGTGGCAGCAGCCAACTCAGCTTCCTTTCG
>sig_4770
CGCGACGTCGACAAGGCGGGCGACGGAGCGGTCTGCGGCCAGCACGCCGACACGCGGACC
>sig_4771
GATGTGAGATCTTGAATTCGCCGTGATGGTGGTGATGGTGGCTCATCTCGACCGGGGATC
>sig_4772
GCTGCTGGGATTACACATGGCATGGATGAACTATACAAATAAGCTTAATTAGCTGAGCTT
>sig_4773
TGAAAAACCGCAGCAGGGAGGCAAACAATGAGCTTAGAGCTCGAATTTCCCCGATCGTTC
>sig_4774
CTCTCTTTTATAGGTGTAAACCTTAAACTGTAATGAATTCGAGCTCGGTACCCGGGGATC
>sig_4775
AAAATTTGTTTGATTTGTCCAAAATATGGTATAATAGGTACTAATCAAAATAGTGAGGAG
>sig_4776
ACCTTGCATTTTATATCGCCGCCCATGCAACAAGCTATTGAATTCGTTTAAACTCCCTCT
>sig_4777
AAAGATGGCGCAGTGATGGTGATGAGTTACGGGAATTCCGAAGAGAGTTCACAAGAACAT
>sig_4778
CATTGGGATCCTAAGGAGGTTAACTATGACGTCGACGCGTCTGCAGAAGCTTCTAGAATT
>sig_4779
ATCGATGATAAGCTGTCAAACATGAGAATTCCCCCCCCCCAAATAGCTTTTTATCACGCA
>sig_4780
CTCGGCGGCCGCGGATCCCCATGGCCATATGTTCTCGAGCCCGGGGAATTCCAGATAACT
>sig_4781
GAGAATTTGGACTTTCCGCCCTTCTTGGCCTTTATGAGGATCTCTCTGATTTTTCTTGCG
>sig_4782
GGTCGACTCTAGAGGATCCCCGGGCGAGCTCGAATTCCGCGATAAGGCCCTTCGCAGGTT
>sig_4783
CCACTCCCAGTTCAATTACAGCTCGCTAGCGATCGCCCGGGGATATCGCCACCATGGGCG
>sig_4784
ATAGAACGCGTTTTGTTGTTCTTTGTTGAATTTGTTGTCTACGGCTTCATCGTGTTGCCG
>sig_4785
TTCGGCTCACGTCTGTGGCCATATGGATCCTTCCAGGAGTTGGTGTTATCGGGCTGTGAT
>sig_4786
AGGCCTAGGCTTTTGCAAAAAGCTTCCTGCATGCTGCTGCTGCTGCTGCTGCTGGGCCTG
>sig_4787
GTGGCTCGGTTAATAAATGTTTATTTAATTGACTGCATATGTTCACGACGCGACTTTSGG
>sig_4788
ATAGAACGCGTTTTGTTGTTCTTTGTTGAATTTGTTGTCTACGGCTTCATCGTGTTGCGC
>sig_4789
ATCTGGGTACCGGTGGTGGCTCCGGTGATGACGACGACAAGAGTCCCATGGCGATATCGG
>sig_4790
GGCTTGTTATTGTCTTCTTTGCCAGGCTTGTTATTGTCTTCTTTGCCAGGCTTGTTATTG
>sig_4791
GAGGGGCCGGACTCGTCATACTCCTGCTTGCTGATCCACATCTGCTGGAAGGTGGACAGC
>sig_4792
AAGCTTAGCTTCTTGGATGCTGTAGGCATAGGCTTGGTTATGCCGGTACTGCCGGGCCTC
>sig_4793
ATTAATATGTCCCCTATACTAGGTTATTGGAAAATTAAGGGCCTTGTGCAACCCACTCGA
>sig_4794
AACTTTCAGCGGTAAACCCCTATTTGTTTATTTTTCTAAATACATTCAAATATGTATCCG
>sig_4795
GTGGTAGATCCATTTAAATGTTAATTAAGAACATGTGAGCAAAAGGCCAGCAAAAGGCCA
>sig_4796
ACAAATTTTCATCAAGCTCTAGTTCGGTGATGACGGTGAAAACCTCTGACACATGCAGCT
>sig_4797
GTTCAAGCCGAGATCGGCTTCCCGGCCTAATTTCCCCTCGTCAAAAATAAGGTTATCAAG
>sig_4798
TTGGCGTCTTCCATTTTACCAACAGTACCGGAATGCCAAGCTTGGTACCGAGCTCGGATC
>sig_4799
GCCGCAGCCGAACGACCGAGCGCAGCGAGTCAGTGAGCGAGGAAGCCCGGATATAGTTCC
>sig_4800
GGGTATCTCTCGAGAAAAGAGAGGCTGAAGCTGCAGGAATTCACGTGGCCCAGCCGGCCG
>sig_4801
TTATTATCATGACATTAACCTATAAAAATAGGCGTATCACGAGGCCCTTTCGTCTAGGCA
>sig_4802
AATGAGATATGAAAAAGCCTGAACTCACCGCGACGTATCGGGCCCTGGCCAGCTAGCAGG
>sig_4803
ATTCATATCAAAAGAGAAGAAATCAACTATGAAAAAAGAAAAACAAGCGATTGCATCACA
>sig_4804
ATACGCGTCTTAAGAGATCTCATGATATCTAGATCCTCTAGAGGATGATTAATTTTAAGA
>sig_4805
CTCTAGAAAGTATAGGAACTTCCCTAGGAGATCTTCGAAGGCTCGAGCTAGCTACGTAGA
>sig_4806
GACAATTAATCATGATAAGCTTAGCTTCTTGGATGCTGTAGGCATAGGCTTGGTTATGCC
>sig_4807
CCTCTTATAAATTTCTTTTCTACCATTTTCGATAAATTCCTGTTTAATATTTTTAATTCC
>sig_4808
TGCGGCCGCTCGAGTCGACCCGGGAATTCGGGGATCCCACGACCTTCGATCAGATCCGAT
>sig_4809
GCAGCGTCAGCGGGTTCTCGACGGTCACGGCGGGCATGTCGATCACGATGAGAATGGCCA
>sig_4810
TATTCTTCAGGAAGGTGATCTCCTTGACCTGCTGTCGCAAGAGCTCTCTCACGTCTTGCA
>sig_4811
CAATTCCCATCAGTCACCCCAGGTAAGACCCAGGTCAGGGCCGGTTCTCACCGGCCCTGA
>sig_4812
GGAATAGGAACTTCAAGATCCCCTGATTCCCTTTGTCAACAGCAATGGATACTGACTCGC
>sig_4813
TGGAAGATGCCAGGAAGATACTTAACAGGGAAGTGAGAGGGCCGCGGCAAAGCCGTTTCC
>sig_4814
AGCAACACCTTCTTCACGAGGCAGACCTCAGCGCCCCCCCCCCCCTGCAGGTCATCGGCA
>sig_4815
CCGAGCTCCCATGTGAGCGAGTAACAACCCGTCGGATTCTCCGTGGGAACAAACGGCGGA
>sig_4816
ACGACGTTGTAAAACGACGGGATCCCCGGGAATTCCCCGGATCCGTCGACCTGCAGCAAT
>sig_4817
GTAAATAGATCTGGTACCAAGCTTGGCTGTTTTGGCGGATGAGAGAAGATTTTCAGCCTG
>sig_4818
TTGTAAAACGACGGCCAGTGCCAAGCTAGCTTTATAACGGAGCCTGACATTTATATTCCC
>sig_4819
TTATCATCGATAGCGGCCGCAGCTTTAATGCGGTAGTTTATCACAGTTAAATTGCTAACG
>sig_4820
ACCATGGCGATATCGGATCCGAATTCGAGCTCCGTCGACAAGCTTGCGGCCGCACTCGAG
>sig_4821
GCGAGGCAGATCGTCAGTCAGTCACGATGAATTCCCGGGGATCCACGCGGAACCAGATCC
>sig_4822
CTGCCACGATGTATACGTTATGAGAGTTGTAGTTGTATTCCAGTTTATGGCCCAGGATGT
>sig_4823
CGCAATTAATGTAAGTTAGCGCGAATTGTCGACCAAAGCGGCCATCGTGCCTCCCCACTC
>sig_4824
GCGTCAAAACAAAGACTCTAGACCTAGGCCTTAAGATCTGATCATATGCATCCGCGGGCC
>sig_4825
CAGGAAACAGCTATGACCATGATTACGCCACATCGATGGCTTGGCTGCAGGTCGACGGAT
>sig_4826
GACAACAAAGAAGTTCAACTCTTTACACCACCATCACCACCATGGCCAGCAGCAGCAGCC
>sig_4827
AACTACGTCGACATCGATAAGCTTCGAATTCCGGATCCGCGCCTAACGAACTCTGCAGGT
>sig_4828
CCCCCCCCCCCCCATGACATTAACCTATAAAAATAGGCGTATCACGAGGCCCTTTCGTCT
>sig_4829
CTGCAGGAGTGGGGAGGCACGATGGCCGCTTTGGTCGGATCCTCTACGCCGGACGCATCG
>sig_4830
GATCTAGAGGATCCATGGTGAGCAAGGGCGAGGAGCTGTTCACCGGGGTGGTGCCCATCC
>sig_4831
GATCCGGCCAATGCTTCTGGCGTCAGGCAGCCATCGGAAGCTGTGGTATGGCTGTGCAGG
>sig_4832
ATCCTCTAGAGTCGACCTGCAGGCATGCAAGCTTCAGGAGGTGACGTCATGAACAAAGGT
>sig_4833
CCTTATCAGAAGAGTGTAAACCAGCCATCTGTGCAGTGCACACCTGGCTGCTGATGGGCG
>sig_4834
AACAAAGCCCGAAAGGAAGCTGAGTTGGAGGCTGAAACCGCTGAACAAACTAGTATGAGC
>sig_4835
CTAGCGAATTCGAGCTCGGTACCCGGGGATCCTCTAGAGTCGACCTGCAGGCATGCAAGC
>sig_4836
CTGAGGCGGAAAGAACCAGCTGCCTCGCGCGTTTCGGTGATGACGGTGAAAACCTCTGAC
>sig_4837
CCCCCCCCCTGCAGGTCGACGGATCCGGGGAATTCACTGGCCGTCGTTTTACAACGTCGT
>sig_4838
CTTGATACTCAGCTCTTCTCTTTTTAAACAAAACACTTAATCAAAATGCATGGGATACTG
>sig_4839
CCACCCCGGTGAACAGCTCCTCGCCCTTGCTCACCATGGCCTAGGCCTATCGTTCGTAAA
>sig_4840
CTTCGATAAGCTTTAATGCGGTAGTTTATCACAGTTAAATTGCTAACGCAGTCAGGCACC
>sig_4841
AAACGACGGCCAGTGCCAAGCTTGCATGCCTGCAGGTCGACTCTAGAGGATCCGGCCCCG
>sig_4842
GAATAGTCCTGACAACCCCTATCGCGATCAGCTCTTTTGCGTCGACGGGATCCGGCTGCT
>sig_4843
ACACGTACGCGGGTGCTTACGACCGTCAGTCGCGCGAGCGCGACTCTAGAGTCGTCGACG
>sig_4844
CTCGAGGTCGACGGTATCGATAAGCTTGATTCTAGTAACATAGATGACACCGCGCGCGAT
>sig_4845
TTACGAATTCCACAAGCTTGTGGAATTAATTCACTGGCCGTCGTTTTACAACGTCGTGAC
>sig_4846
CCCCTGATTCCCTTTGTCAACAGCAATGGATCGAATTGGCCGCGGCGTTGTGACAATTTA
>sig_4847
GCTGAATTCACGTGGCCCAGCCGGCCGTGGATCCACGCGTCGTCGACCCGCGGCGGCCGC
>sig_4848
AGCTATGACCATGATTACGCCAAGCTTGCATGCGCTGCTGCCACCGCTGAGCAATAACTA
>sig_4849
CTCTAGAGCTCGTGATACGCCTATTTTTATAGGTTAATGTCATGATAATAATGGTTTCTT
>sig_4850
GATGTCCTCGAGATCTAAGCTTGGATCCGCGGCCGCTACGTAGAATTCCCATATGCGCTC
>sig_4851
TACTCACACTTCGCTGTACCTCAAGCGAAAGGAAACAATGTCGTGGTGATTACAAGCTAT
>sig_4852
CTGAATACGGGGCAACCTCATGTCGCTTCACTGACGCATCGAAGTGGAACGGCGCAAGCT
>sig_4853
GTGTGTGTGTGTGTGTGTGTGTGTGTGTGTGTGTGTGTGTGTGTATGTGTGTGGGACAAG
>sig_4854
GTTGACCTTGATGCCATTCTTTTGCTTGTCGGCCATGATGTACACATTGTGGGAGTTATA
>sig_4855
AATTGCACAGTCAGAACATCATGGGAACGGCGTTTCCTTGAGGACAATCCAAGCTTGTAC
>sig_4856
TAAGCTTGATATCGAATTCCTGCAGCTCGAGGGATCCGACTACAAGGACGACGACGACAA
>sig_4857
TCATCCGAGCTTGGCTGCAGGTCGACGGATCCCCGGGAATTCGGACAGTGCTCCGAGAAC
>sig_4858
TAGAACAACTGTTCACCGTTAAATATCAAAGGGAAAACTGTCCATATGCACAGATGAAAA
>sig_4859
CCGGCCCGGCCTCGGGAAGCCCCGGTTCATCTCTGTCGGCTACGTGGACGACACGCAGTT
>sig_4860
GATCCCCGGGGGCAATGAGATATGAAAAAGCCTGAACTCACCGCGACGTCTGTCGAGAAG
>sig_4861
TTATGTAACGCGGAACTCCATATATGGGGCATGCGTTATGTATTTTTCCATGCCTTGCAA
>sig_4862
TCTTGCCAGTCACGTTACGTTATTAGTTATAGTTATTATAACATGTATTCACGAACAGAT
>sig_4863
CATCAGTTACCGTGAGCTGCAGAATGAACTCGCGCCACTGGAACGGCCAGCGAAACAGCG
>sig_4864
CGTCAATTCGATCCTGCTGATGAAGCAGAACAACTTTAACGCCGTGCGCTGTTCGCATTA
>sig_4865
AGTCCACGCTGGTCGGCCACGACACCTTCACCAAGGTGAAGCCGTCCGCCGCCTCCATCG
>sig_4866
GTCACACCACAGAAGTAAGGTTCCTTCACAAAGATCCGGGGCCCACTCATAAATCCAGTT
>sig_4867
ATCGGATCCCCGAGCATCACACCTGACTGGAATACGACAGCTCCTGCAGCTTCTGGGCGA
>sig_4868
CCTGCAGGTCGACTCTAGAGGATCCGGATGCTGCATCATGGAATTCACTGGCCGTCGTTT
>sig_4869
GTGGTCTCCCTATAGTGAGTCGTATTAATTTCCGGGATCCACAGGACGGGTGTGGTCGCC
>sig_4870
GTTAATATTACCAAGTGTAACATAGTGTAATTTGAGTACTAGATGTTGGCAAACGATATG
>sig_4871
CGGAGTTGTTCGGTCCGGACGTCAGGTGGCACTTTTCGGGGAAATGTGCGCGGAACCCCT
>sig_4872
AATGCATGGGATACTGCAGCCCCGGTAGAAAAAATGAGTAAAGGAGAAGAACTTTTCACT
>sig_4873
GAACGATCGGGGAAATTCGAGCTCTAAGCCTTGTACAGCTCGTCCATGCCGAGAGTGATC
>sig_4874
TCCCGGGGATCCGTCGACCTGCAGCCAAGCTGCAAGCTTGCAGCTTGGCGTAATCATGGT
>sig_4875
ATCATTTTACGTTTCTCGTTCAGCTTTCTTGTACAAAGTGGTTGATAACAGCATGGTGAG
>sig_4876
TAAAACGACGGCCAGTGTTAACTCTAGGGTACCTCTAGGAGATCTTCTAGGAATTCTCTA
>sig_4877
CCCAGTGCCTCACGACCAACTTCTGCACGTTAAGTTCGAGACTGGCGTTAGCAATTTAAC
>sig_4878
GCAGGAATTCCTCGAGAAGCTTGGGCCCGGTACCTCGCGAAGGGATCCTAACTAACTAGC
>sig_4879
GGATGACGCGTCGACAAGCTAGCTTGGATCCGCGTCATCCAGAATTCACTGGCCGTCGTT
>sig_4880
TTTGATCTTTTCTACGGGGTCTGACGCTCAGTGGAACGAAATCGATGAGCTCGCACGAAC
>sig_4881
GCGCCATGGGTAAAGAGAAGTCTCACATTAACGTTGTCGTTATCGGTCATGTCGATTCTG
>sig_4882
AGATATACATATGGCTAGCATGACTGGTGGACAGCAAATGGGTCGCGGATCCGAATTCGA
>sig_4883
GCAGCGACGTGGCGGGGGCTCTGTTGCAAAAATCGTGAAGCTTGAGGATGCTTGGCGGAG
>sig_4884
TTTCGAGGAGATCATGCACATGATGACGAAGCTTGCGGCCGCACTCGAGGATCCGGCTGC
>sig_4885
TCTTGTTCCAAACTGGAACAACACTCAACCCTATCTCGGGCTATTCTTTTAATTCGCGTG
>sig_4886
ACAAAAGCTAATCTCCGAGGAAGACTTGAACGGTAGCGCTGTTATCACAAGTTTGTACAA
>sig_4887
TGCGGAAAAACAGATGGTTGCTCCTAAATGTGACATCTGAGGACCTCGGGTAAGGGCCCC
>sig_4888
ATTATTAAGAGGTAATATACCATGAATCATAAAGTGCATATGGAGCTCGGTACCCTCGAG
>sig_4889
GTAATATCGGGAAACCTCCTCGGATTCCATTGCCCAGCTATCTGTCACTTTATTGTGAAG
>sig_4890
TGCCTGCACCAGGGGGGTGGCTCTAGCTAGAGGATCCCCGGGTACCGAGCTCGAATTCAC
>sig_4891
ACTCTAGCCTAGGCCGCGGACCATGGCCCCTATACTAGGTTATTGGAAAATTAAGGGCCT
>sig_4892
GCTCGGTCGTTCGGCTGCGGCGAGCGGTATCAGGGGATTCCTTAAGGTATACTTTCCGCT
>sig_4893
GGCTTATGTCAATTCGAGCTCGGTACCCGGGGATCCTCTAGAGTCGACCTGCAGGCATGC
>sig_4894
GTGGGGCTTGCCGGCGGAGCGGCAACCGCGGGCGCGTTCGGTGGGCCCATGGATGTGCTG
>sig_4895
CCTACCCGGTAGGGCGCGCCGGGATCCCTAGAGGTACCCTAGAAAGCTTCCTAGACCGCG
>sig_4896
TAGCAAACCCTCAAGCTGAGGGGCAGCTCCAGTGGCTGAACCGCTGGGCCAATGCCCTCC
>sig_4897
ATCGGGAATTCCCGATTATGTCTTTTGCGCAGTCGGCTTAAACCAGTTTTCGCTGGTGCG
>sig_4898
ACGGGCCCAATTCGCCCTATAGTGAGTCGTATTACAATTCACTGGCCGTCGTTTTACAAC
>sig_4899
GTTCTTGGTACAGCACCAGGTTCCGCGGGTTTGGTGCCCAGAGGCAGCGGCAAAGAAACG
>sig_4900
CAATGCTTTTTTATAATGCCAACTTTGTACAAAAAAGCAGGCTCCGCGGCCGCCGTACTC
>sig_4901
GCCAGGGTGGTTTTTCTTTTCACCAGTGAGACGGGCAACAGCCAAGCTCCGGATCGATCC
>sig_4902
CAAGACAGCTAAAGATCCTCTACGCCGGACGCATCGTGGCCGGCATCACCGGCGCCACAG
>sig_4903
TCATCCTCCGGGGCACTTCTGGTTCCGCGTGGATCTGGTTCTGGTGATGACGACGACAAG
>sig_4904
CCGCGGCCCCGAATTCGAGCTCGGTACCCGGGGATCCTCTAGTCAGCTGACGCGTGCTAG
>sig_4905
GCAGATTGGAGATCGCCGCCCGTGCCTGCCGATTGGGTGCAGATCTTTGTGAAGGAACCT
>sig_4906
CAATTTCACACAGGAAACAGCTATGACCATGATTACGCCAAGCTTGGCTGCAGGTCGACA
>sig_4907
TGCAGGATCCTCTACGCCGGACGCATCGTGGCCGGCATCACCGGCGCCACAGGTGCGGTT
>sig_4908
ATCCGCGGCCGCTACGTAGAATTCCCATATGCGCTCCCTTCTCTGACGCCGTCCACGCTG
>sig_4909
TTGTAAAACGACGGCCAGTGCCAAGCTTGCATGCCTGCAGGTCGACTCTAGAGGATCCAG
>sig_4910
TTAAGACGTCGTCGTACGCGTGGCGCCTGCAGGTCGACTCTAGAGGATCCCCGGGTACCG
>sig_4911
AGGTCGACTCTAGAGGATCCCCGGGTACCGAGCTCGAATTCACTGGCAAGCTTCAGGGTT
>sig_4912
TGCACTTTAAGCCAGATGCCCATCGATTCGTAGAGCCTCGTTGCGTTTGTTTGCACGAAC
>sig_4913
TTAGAAAAAAAAGTACTTTTTACTCCTTACAATTTTATTTACAGTCAAAAGGGCCCGGCT
>sig_4914
GAGTGGCAGGGCGGGGCGTAAACGCGTGGATCCCCCTCAAGTCAAAAGCCTCCGGTCGGA
>sig_4915
GTTTTCCCAGTCACGACGTTGTAAAACGACGGCCAGTGAATTCGAGCTCGGTACCCGCGC
>sig_4916
CACCACCACTTGTGGTACCTCTAGCAGATCCTCGAGTTAATCGATCTTGTACAGCTCGTC
>sig_4917
GTGCCAGGGGAATTCTTGAAGACGAAAGGGCCTCGTGATACGCCTATTTTTATAGGTTAA
>sig_4918
CGAATTCGAGCTCGGTACCCGGGGATCCTCTAGAGTCGACCTGCAGGCATGCAAGCTCAG
>sig_4919
GTCCCATGGCCATTCGAATTCGTAATCATGGTCATAGCTGTTTCCTGTGTGAAATTGTTA
>sig_4920
TTCTCGAGGTCGACGGTATCGATAAGCTTGATATCGAATTCTCAGCATCCAATGTTTCCG
>sig_4921
TTCACATTCTTGCCCGCCTGATGAATGCTCATCCGGAATTCCCGGGGATCCGGTGATTGA
>sig_4922
CTGTCTATCCACTGGCCCCTGGATCTGCTGCCCAAACTAACTCCATGGTGACCCTGGGAT
>sig_4923
AGCGGTGGCAGCAGCCAACTCAGCTTCCTTTCGGGCTTTGTTAGCAGCCGGATCCGGCAG
>sig_4924
GAGCCCGGGCTTCTAGAACCGGTAGAAAAAATGAGTAAAGGAGAAGAACTTTTCACTGGA
>sig_4925
ACGGGGTCTGACGCTGACTGGAACGAAAACTCACGTTAAGGGATTTTGGTCATGAGATTA
>sig_4926
CAGGCCTGGGTGGAGAGGCTTTTTGCTTCCTCTTGAAAACCACACTGCTCGACCCAGGTG
>sig_4927
TAAAGCAAATAAAAAAATCATTATAAATTTTAATTAAAAAAAAAAGGTCCTTATATTAAT
>sig_4928
GTGGTGTTTGTAGAGCTCATCCATGCCATGTGTAATCCCAGCAGCAGTTACAAACTCAAG
>sig_4929
AGGCACCAATAACTGCCTTAAAAAAACTGCAGTCAGAAGAACTCGTCAAGAAGGCGATAG
>sig_4930
GGATCAGTTAGCTAGGGCCCGGGATCCTCGAGAATTCAAGCTTCATATGACGACCTTCGA
>sig_4931
TGGCCGATTCATTAATGCCCGGGCTTATCGACTGCACGGTGCACCAATGCTTCTGGCGTC
>sig_4932
ACGCACCCGGCGGCCGCGGTGAACTCCGGCCACCACCACATCACGAAGTCGGCTCGGGAC
>sig_4933
CCTCAAGAAAATGATGCTGCAAGAAGAATTGAGGAAGGAACTACTCATCTTACGTTGTTT
>sig_4934
GGAAATTCGAGCTCTAAGCACCCATTTGCTGTCCACCAGTCATGCTAGCCATGCTGTTAT
>sig_4935
TTATTTATACTAGCTTTGGTAACAGGAATATTGCAGCATTCATGCACATTGAAACCCTTA
>sig_4936
AAATTAATTCTCAAATACTTAATTACGTACCAATTATTGTTTCGTGATTGTTCAAGCCAT
>sig_4937
ATCTGAATAGCTGATGAGCATGCGGTACCAAGCTTGTCGAGAAGTACTAGAGGATCATAA
>sig_4938
CCGTCTTTCATTGCCATACGGAATTCGGCGAACGTGGCGAGAAAGGAAGGGAAGAAAGCG
>sig_4939
CAAGGCGGCCGCAAGATCCGGCCACGATGCGTCCGGCGTAGAGGATCTGAAGATCAGCAG
>sig_4940
ATGCCTGCAGGTCGACTCTAGAGGATCCCCTCCGGATGGAAGACCCGGGTCTTCCATCCG
>sig_4941
AGTGAATTGCTGCAGGTCGATAAGCTTATCGACGGATCCGGGGAATTCGTAATCATGGTC
>sig_4942
TGTGATTAGAGCCTGCAGGCATGCAAGCTTGGCACTGGCCGTCGTTTTACAACGTCGTGA
>sig_4943
GTTGGCTGCTGAGACGGCTATGAAATTCTTTTTCCATCGTCGCTTGGTACCATTCCCACG
>sig_4944
ATCTTATCATGTCTGGATCTACGTAATACGACTCACTATAGTTCTAGAGGCTCGAGAGGC
>sig_4945
CTACCTTATACGAAGGCATTGCTGTTACCACATAATATAGATTTGATGCACCAAGAACGT
>sig_4946
ATCTGGTTGGCCTGCAAGGTCGAGAAAATTTATCAAAAAGAGTGTTGACTTGTGAGCGGA
>sig_4947
GTTTGCGCAACGTTGTTGCCATTGCTGCAAATTCTCATGTTTGACAGCTTATCATCGATA
>sig_4948
AGAGATAATTTCCAAAAACAAGAAAAACCTCTAAGCTCAAAAGTCTAGAAGGCCTTGGAT
>sig_4949
TATTTAAATAACAGATTAAAAAAATTATAAGAATTCATTCTAATTGGTAAGCGCGCCATG
>sig_4950
TTTTTGCGTGGCCAGTGCCAAGCTTGCATGCCTGCAGGACTCGAGTCGGATCCGACAACC
>sig_4951
CCACGCTGAGCACCACCGCAGACCATCCGGCGACGACACCGACGAAGGAGGATCTTGATC
>sig_4952
GGCCCTTAATTTTCCAATAACCTAGTATAGGGGACATGCTGTTATCAACCACTTTGTACA
>sig_4953
ATTTCCTTGGCCAGCTCCCCAATCAATCTCCAGTACTCATTGAACTTGAGCTCCGAGTCC
>sig_4954
GCCCGATAACCGGCGCGGGCTTCAACGGGCTGGACGATTTTGGCGCGCCAAACTGGACAC
>sig_4955
ATTCCTTATTATTTTTTTACTTGTTGTTTTGCACCAAAGACAGCACCTACACTGCCATTT
>sig_4956
GCCTGTAACCGGACTTCGGCAGTAGGCTGTATAGTGGCCTCCCATGGTGGTTCCGGAGTG
>sig_4957
AGAGCGCTGGCGATGCCTTCTGTGCCTGCTCTTGTACAGCTCGTCCATGCCGAGAGTGAT
>sig_4958
TGTTTTAGGGCGACTGCCCTGCTGCGTAACATCGTTGCTGCTGCGTACCATGGTCGATCG
>sig_4959
TGAAGGGGGCGGCCGCGGAGCCTGCTTTTTTGTACAAACTTGTTTGATGATCCTTATCGT
>sig_4960
CGGATCCACTAGTAACGGCCGCCAGTGTGCTGGAATTCGCCCTTAAGGGCGAATTCTGCA
>sig_4961
GGTGGATACACATCTTGTCATATGATCCCGGATCTGGAGCTGTAATATAAAAACCTTCTT
>sig_4962
TCTTATCATGTCTGGATCCAAGCTTGCATGCCTGCAGGTCGGAGTACTGTCCTCCGAGCG
>sig_4963
AATAATCATCCGAAGTCGTATCAATAGATCTCATGGACGAACAAAAGCAACCCCAGCAAG
>sig_4964
TTGGGTAATCATGGTCATAGCTGTTTCCTGTGTGAAATTGTTATCCGCTCACAATTCCAC
>sig_4965
GTGGCACAGTTCTCGTCCACAGTTCGCGGGATCCTCTAGAGTCGACCTGCAGCCCAAGCT
>sig_4966
CTCGACCTTGCAGGCCAACCAGATAAGTGAAATCTAGTTCCAAACTATTTTGTCATTTTT
>sig_4967
GACCAGGATGGGCACCACCCCGGTGAACAGCTCCTCGCCCTTGCTCACCATGCTGTTATC
>sig_4968
TCTAGACTCGAGGGANCTAATAACTTCGTATAGCNTACATTATACGAAGTTATATTAAGG
>sig_4969
GAATTGGGCCATCGCCCTGATAGACGGTTTTTCGCCCTTTGACGTTGGAGTCCACGTTCT
>sig_4970
GTTCATATGGCTAGCATGACTGGTGGACAGCAAATGGGTCGGGATCCGAATTCGAGCTCC
>sig_4971
TCGAGCTCGGTACCCGGGGATCCTCTAGAGTCGACCTGCAGGCATGCAAGCTTATCTTTA
>sig_4972
TTTAACTTTAATAAGGAGATATACCATGGCACATCACCACCACCATCACGTGGGTACCGG
>sig_4973
TATTTATATCATTTTACGTTTCTCGTTCAGCTTTTTTGTACAAACTTGTGATGGGCTCGA
>sig_4974
ACGACGTTGTAAAACGACGGCCAGTGAATTCGAGCTCGGTACCCTCCGGTAGGAAGACCC
>sig_4975
ACCACACGTGTGGGGGCCCGAGCTCGCGGCCGCTGTATTCTATAGTGTCACCTAAATGGC
>sig_4976
GCAGGTCGACTCTAGAGGATCCGTCGATCATATCGTCAATTATTACCTCCACGGGGAGAG
>sig_4977
TGTCCTGAAAACGCTTCTGCTTGTGGGCCATAAGCATAGACATTTACATCTTCTCCTGTG
>sig_4978
CGGCTGCTTAAAATAATTACACGAATCACTTAAATGAGTCGAAGTCGATCGCTTTGGGGC
>sig_4979
CAATTTTGAGTGACACAGGAACACTTAACGGCTGACATGGGAATTAGCCATGGGACAAAA
>sig_4980
ACAAGTTAAGGGATGCAGTTTATCGGGCAGCGTTGGGTCCTGGCCACGGGTGCGCATGAT
>sig_4981
TCGTTGGTCGCCGTGACGCTCGACCCGGACTGCGCCCACCGCGCGCTCCAGCCCTGGGTC
>sig_4982
ATCCGGTGATTGATTGATCAATCAATCAGCAAGCTTATCGATGATAAGCTGTCAAACATG
>sig_4983
AGTTTCACGCCACCAAGATCTGCGGCACGCTGTTGACGCTGTTAAGCGGGTCGCTGCAGT
>sig_4984
AAGATCTCTTGCATGCTACCTGCAGGATACCGGTATAACGCGTATAGCTAGCTTTCCTAG
>sig_4985
GGTTAATTAACATCTTTTACCCATACGATGTTCCTGACTATGCGGGCTATCCGTATGACG
>sig_4986
TCGGCACCCGGAACGCGAACAATGAGTTTGCAGTCTTTAGGCGTCGGAGCGCTAGAACCA
>sig_4987
GGTACCAAGCTTACAGATCTTACTAGTCTGCAGGAATTCAGGATCCCCGGGCTTCCAAAT
>sig_4988
CCGTCCGGGACCCGCGCGGTCGTTAACCATCAGTACTTGGCGTGGTGAGCATGAGTCATC
>sig_4989
ACAGGAAACAGCTATGACCATGATTACGCCACATCGATGGCTTGGCTGCAGGTCGACGGA
>sig_4990
ATGAGCGACTACAAGGATGACGATGACAAGGCTGTTATCACAAGTTTGTACAAAAAAGCT
>sig_4991
GGCAGTTCCCTACTCTCGCATGGGGAGACCCCACACTACCATCGGGGGCCATCGCCACGA
>sig_4992
TTGTTTAACTTTAATAAGGAGATATACCATGGCACATCACCACCACCATCACGTGGATGA
>sig_4993
TTCAATGTTGTGTCTAATTTTGAAGTTAACTTTGGTTCCATTCTTTTGTTTGTCTGCCAT
>sig_4994
GGCTCGGACCCCCTGTCGCAAGCTTATCGATTGCGCGGCCCGGGCCGCGCCTTCGTCACC
>sig_4995
AACCACCACACCCGCCGCGCTTAATGCGCCGCTACAGGGCGCGTCAAGGAGATGGCGCCC
>sig_4996
TCTTCTCCTTTACTCATTTTTTCTACCGGTACCATAGCTGTTTCCTGTGTGAATTCGAGC
>sig_4997
TATTCAACCGATTAGCTTTAATGCGGTAGTTTATCACAGTTAAATTGCTAACGCAGTCAG
>sig_4998
GCTTTGTTAGCAGCCGGATCCGACCCATTTGCTGTCCACCAGTCATGCTAGCCATGGTAT
>sig_4999
GTAGAGAGAGACTGGTGATTTTTGCGGACTAGAACGCGTGATCTCAGATCTCGGTGACGG
>sig_5000
AACATGAGAATTCTTAGAAAAACTCATCGAGCATCAAATGAAACTGCAATTTATTCATAT
>sig_5001
CCGCGCCTGAACTCACCGCGACGTCTGTCGAGAAGTTTCTGATCGAAAAGTTCGACAGCG
>sig_5002
GGCAGGGCGGGGCGTAAACGCGTGGATCCCCCTCAAGTCAAAAGCCTCCGGTCGGAGGCT
>sig_5003
AACAATTTGTGGAATTCCCGGGAGAGCTCGATATCGCATGCGGTACCTCTAGAAGAAGCT
>sig_5004
AACCTTCCCCTAACCCTAGCAGCCTCTCATCATCCTCACCTCAAAACCCACCGGATCTAG
>sig_5005
AACCGGAATTACCACACCAGCCACCACCTTCTGATAGGCAGCCTGCACCTGAGGTTAATC
>sig_5006
GTTTGATTTGTCCAAAATATGGTATAATAGGTACTAATCAAAATAGTGAGGTAACCGCTT
>sig_5007
CCAGTGAAAAGTTCTTCTCCTTTGCTAGCCATTCTAGATCTGCAGAATTGCCCTTAAGGG
>sig_5008
ATACACTATGTCCGGTAAAATGACTGGTATCGTAAAATGGTTCAACCATATGGGCCATCA
>sig_5009
AGGCGGGCTAAACTTATCGACATCAATCTTGTCGACATCGATCTAGAGAATCCCGGGTAC
>sig_5010
TTGAGCACAGATCTAGTTAGAAGTTCGAATCGATTACTTTCTGTTCGACTTGACGACGAT
>sig_5011
TTTTTGGAGGCCTAGGCTTTTGCAAAAAGCTTGGCGAGATTTTCAGGAGCTAAGGAAGCT
>sig_5012
TTGTGATGCTATTGCTTTATTTGTAACCATTATAAGCTGCAATAAACAAGTTCCTATTTT
>sig_5013
TTTTTGTACAAACTTGTGATAACAGCGGATCCACGCGGAACCAGATCCGATTTTGGAGGA
>sig_5014
ACTCCNNNNNNNNGAGCTCAATTCGGTCGAGGTCGGGCCGCGTTGCTGGCGTTTTTCCAT
>sig_5015
TAAAGGCATTCCGCGTGCAGGATTCACCCGTTCGCCTCTCACCTTTTCGCTGTACTCTCT
>sig_5016
TATCCTATTGGCATTGACGGTCTCCAGTAAAGGTGGATACGGATCCGAATTCGAGCTCCG
>sig_5017
GTTCATGAAATTAAGGAACGAATATTGGATAAATATGGGGATGATGTTAAGGCAATTGGT
>sig_5018
TATTAAGAAATGGGCTTTTGCAAAGAAGATCCGCTTCACTGAGCCCGTATCTCGAAGAGG
>sig_5019
GAAATAGCGCCATTCGCCATTCAGGCTGCGCAACTGTTGGGAAGGGCGATCGGTGCGGGC
>sig_5020
ATGCCGCAAAAAAGGGAATAAGGGCGACACGGAAATGTTGAATACTCATACTCTTCCTCA
>sig_5021
GATTCTAGGAAGCTTTCTAGCTCGAGGGGCGCGCCGGGATCCCTAGAGAATTCCTAGAGG
>sig_5022
GTACCTCCACACAATGTACGAGCCGGAAGCATAAAGCATAAAGCCTAGAATTCTTGAAGA
>sig_5023
CTAAAGGGAACAAAAGCTGGTACCGGGCCCCCCCTCGAGCACCACCACCACCACCACTAA
>sig_5024
CACGACGTTGTAAAACGACGGGATCCCCGGGAATTCCCCGGATCCGTCGACCGCAGTTCG
>sig_5025
CTAGCAGGCCTGTTTAAACGATCCACCGGTCGCCACCATGAAATATTGCAAATTTTGCTG
>sig_5026
TTATTTATTCTGCGAAGTGATCTTCCGTCACAGGTATTTATTCGCTGTAGTGCCATTTAC
>sig_5027
GATTACGAATTCCCGGGGATCGATCCGTCGACCTGCAGCCAAGCTTGGCACTGGCCGTCG
>sig_5028
GGTACCGAGCTCGAATTCTGCACAGCGGCCGCAATTCGTAATCATGGTCATAGCTGTTTC
>sig_5029
ACGTTCCGGACTACGCTTCTTAGGAGGGTGGTGGCTCTGAGGGTGGCGGTTCTGAGGGTG
>sig_5030
TTATATGGGTATAAATGGGCTCGCGATAATGTCGGGCAATCAGGTGCGACAATCTATCGG
>sig_5031
GTCACTAGTTTGTTCAGCGGTTTCAGCCTCCAACTCAGCTTCCTCTTCGGCTTTGTTAGC
>sig_5032
TATGCGGCATCAGAGCAGATTGTACTGAGAGTGCACCATATCCGGTGTGAAATACCGCAC
>sig_5033
TGGACTGGCATGAACTTCGGTGAAAAACCGCAGCAGGGAGGCAAACAATGAGAGCTCATG
>sig_5034
CCCTCTAGAAATAATTTTGTTTAACTTTAAGAAGGAGATGTACATATGAAGCTTGAATTC
>sig_5035
AGAAAAACGTCTGAGAGATACCGCGGATCTCACACAGGAAACAGCTATGACCATGATTAC
>sig_5036
TGCCACACAGCATAAAATTAGCTTGGTTTCATGCTCCGTTAAGTCATAGCGACTAATCGT
>sig_5037
GGTCGACGGATCCCCTGACACCAGACCAACTGGTAATGGTAGCGACCGGCGCTCAGCTGG
>sig_5038
CGCAGATGAGATAGATCGACGGATCTGCATGTTCTTTCCTGCGTTATCCCCTGATTCTGT
>sig_5039
GGCTGCACTGAACGTCAGAAGCCGACTGCACTATAGCAGCGGAGGGGTTGGATCCATATG
>sig_5040
TGAATGCTCATCCGGAAATTCTCATGATTCCGTATGGCAATGAAAGACGGTGAGCTGGTG
>sig_5041
ATTACGAATTCGAGCTCGGTACCCATCACAAGTTTGTACAAAAAAGCTGAACGAGAAACG
>sig_5042
TTGCAACACATTGATGAGCAATGCTTTTTTATAATGCCAACTTTGTACAAAAAAGCTGAA
>sig_5043
CGTCGACGGATCCGTCAGACCCGTTTCGTCCTCACGGACTCATCAGCACCAGTTGAGCTC
>sig_5044
CGTTGTTTCTCAAAATCTCTGATGTTACATTGCACAAGATAAAAATATATCATCATGAAC
>sig_5045
AGCCTCCGACCGGAGGCTTTTGACTTGAGGGGGATCCACGCGTTTACGCCCCGCCCTGCC
>sig_5046
GGTGATGACCCATGGTATATCTCCTTCTTAAAGTTAAACAAAATTATTTCTAGATTTTTG
>sig_5047
GAATTCTCAGCGCGACCTTGCCCCTCCAACGTCATCTCGTTCTCCGCTCATGAGCTCAGC
>sig_5048
GGCTCGAGAACATATGGCCATGGGGATCCCCGGGTTAATTAACTCTGAGCAAAAGCTCAT
>sig_5049
GCGGGCTCCGGGATTTCTCCATTGGTCTTCCATAGCACTGGTGCATTGGGCATTCTACCA
>sig_5050
AGAACATACTGGCTAAATACGGAAGGATCTGAGGTTCTTATCGATGAGCTCGCACGAACC
>sig_5051
CGAATTCTTTAAATGATAGTGAAAAAATCAACTGGAACAAAATAAAAGTTTAAGAGGGAG
>sig_5052
TCATGTTTGACAGCTTATCATCGATAAGCTCCTCGAGGAGCTTTAATGCGGTAGTTTATC
>sig_5053
TTAGGCCCGAATAGTACTTTCATTTTATAACATTTATCATCACACCAAAAGTTAGGCCCG
>sig_5054
TTATGTTTTTGGCGTCTTCCATTTGGATCCACTAGTTCTAGAGCGGCCGCCAGTGTGATG
>sig_5055
GAGTAAGTAGTTCGCCAGTTAATAGTTTGCGCAACGTTGTTGCCATTGCTGCAGTTTATG
>sig_5056
AGAGCGGCCGCCACCCCGGGTACCGAGCTCGAATTCTGAGATTTTTCAAATCAGTGCGCA
>sig_5057
CGAGGAAGACTTGAACGGTAGCGCTGTTATCACAAGTTTGTACAAAAAAGCTGAACGAGA
>sig_5058
GCTTTCCAGTCGGGAAACCTGTCGTGCCAGGGGAATTCTTGAAGACGAAAGGGCCTCGTG
>sig_5059
TAACGACAACTTGAGAAGATCAAAAAACAACTAATTATTCGAAGGATCCAAACCATGGAA
>sig_5060
TCTGTAAAGCACGCCATATCGCCGAAAGGCACACTTAATTATTAAGAGGTAATACCATAT
>sig_5061
AAACGGTTTACAAGCATCGAGCTCGGTACCCGGGGATCCTCTAGAGTCGACCTGCAGGCA
>sig_5062
CTATGAGAGGATCGCATCACCATCACCATCACGGATCCGAGCTCGAGATCTGCAGCTGGT
>sig_5063
TTTAATTATCTCCATGAATCAAGCCACACTGGACACGAAAAAGTCGAAGGCACTCGCTTC
>sig_5064
CGAGGAATTGGTGATGATTATCAGCCAGCAGAGAATTAAGGAAAACAGACAGGTTTATTG
>sig_5065
TCGAGGCTAGAGGATCGACTAGTCGATCCAGGCCTCCCAGCTTTCGTCCGTATCATCGGT
>sig_5066
AGATCGTGAACAACCAAGTGACTATGGATCCCCGGGTTTAAACTAGTCGCGAGGCCTGCG
>sig_5067
GAAAGCCTCCAGTTGTTCAGCCAGAATGGTTGCCGCACGACGAATCGCCTCTTCAGGATC
>sig_5068
CGCCAGGGTTTTCCCAGTCACGACGTTGTAAAACGACGGCCAGTGAATTATCGATTAAAT
>sig_5069
TGTCTAGACTCGAGGCCGGTCTCCCTATAGTGAGTCGTATTAATTTCGATAAGCCAGGTT
>sig_5070
GTTTTTACGATGACTCATGCTCACCACGCCAAGTACTGATGGTTAACGCATCCGAAACCT
>sig_5071
GCATTAGTGTATCAACAAGCTGGGGATCCTAGAAGCTTATCGAATTCTCATGTTTGACAG
>sig_5072
GGGAAATTCGAGCTCTAAGCGCTGTTATCAACCACTTTGTACAAGAAAGCTGAACGAGAA
>sig_5073
GTGATGGGTACCTCGCGAAGGCCTTGCAGGCCAACCAGATAAGTGAAATCTAGTTCCAAA
>sig_5074
TCTCGGCAGGGGCAAGGTGAGATGACAGGAGGTCCTGCCCCGGCACTTCGCCCAATAGCA
>sig_5075
GACTTAAAATAACGGATCCTCTAGAGTCGACCTGCAGGCATGCAAGCTTCCGATCCCCAA
>sig_5076
GAAAAGCTCAAGACTTCTTTCTGTGCTCGCTCCTTCTGCGCATTGTAAGTGCAGGATGGT
>sig_5077
TCCGCCTGCTCGGCCAGCCGCGCCCGCTGCAGCAGCTGCTCGCGGTCCCCCATTAATTAA
>sig_5078
ACGGTTATCCACAGAATCAGGGGATAACGCAGGAAAGAACATGGGCAGTTCAACCTGTTG
>sig_5079
TGAGTTTTTGTTCTACGTAAGCTGGCGGCCGCCGCGGCTCGAGGTACCGATCCGAGACGG
>sig_5080
ATCAGCAGGACGCACTGACCGAATTCATTAAAGAGGAGAAAGGTACCATGGAAGACGCCA
>sig_5081
CACCGACGAGCAAGGCAAGACCGATCCCCGGGGACCTGCAGGTACGGATCACTCAACCAA
>sig_5082
AGGGCTGATTTCAGGTCGCCGATGTCTTGTACGCAAGTAAATTTCTTCATGGTCTGTTTC
>sig_5083
CGTGCAGCCCTTATTGCCCGGGGATGGGGAGTAAGCTTGGCCGGGCTCAGCACGTTACCG
>sig_5084
TGCAGGCATGCAAGCTTCACGCTGCCGCAAGCACTCAGGGCGCAAGGGCTGCTAAAGGAA
>sig_5085
TGGACTGGCATGAACTTCGGTGAAAAACCGCAGCAGGGAGGCAAACAATGAGAGCTCGAT
>sig_5086
TAGCATGACTGGTGGACAGCAAATGGGTCGGATCAAGCTTCGAATTCCATGGTACCAGCT
>sig_5087
GGCTTTTGCAAAAAGCTTGGCATTCCGGTACTGTTGGTAAAATGGAAGACGCCAAAAACA
>sig_5088
AGCTTTCTTGTACAAAGTGGTGATGTACAAGTAAAGCGGCCCGAGCTCGAATTTCCCCGA
>sig_5089
GGCGGTGGAATCGAAATCTCGTAGCACGTGTCAGTCCTGCTCCTCGGCCACGAAGTGCTT
>sig_5090
CCTGCTGATTGCCCTTCACCGCCTGGCCCTGAGAGAGTTGCAGCAAGCGGTCCACGCTGG
>sig_5091
ATGGGCACCACCCCGGTGAACAGCTCCTCGCCCTTGCTCACCATGGCTATCGTTCGTAAA
>sig_5092
AAATATCGCATGCTTGTTCGATAGAAGACAGTAGCTTCATTGGATCTGCCATTGTTTATT
>sig_5093
AGAGCCAAAACACTTGATGCGGAAGAAGTCGGTGCGCTCCTGCTTGTCGCCGGTCGTGGC
>sig_5094
GAAGCTTGAAGCTGGTGGCTGTTGTCCTGGCTGTTGCGGTGGCGGCACCGGTCATCATCA
>sig_5095
GGAAGGGATCCCCCTCAAGTCAAAAGCCTCCGGTCGGAGGCTTTTGACTTTCTGCTATGG
>sig_5096
ATGATGATGATGATGGCTCCCACGCGGAACAAGCATGTCCTTGAGCTGCTGTAGCTCTGT
>sig_5097
GCTCATGCGCGCTTGTTCAGCGGTTTCAGCCTCCAACTCAGCTTCCTTTCGGGCTTTGTT
>sig_5098
TTTGCCGGACCGGTAAAACGACGGCCAGTGTTAACTCTAGGATCGATTCTAGGAGATCTT
>sig_5099
GCCTCGGCCTCTGCATAAATAAAAAAAATTAGTCAGCGATGGGGCGGAGAATGGGCGGAA
>sig_5100
GAGGAGATCATGCACATGATGACGAAGCTTGCGGCCGCACTCGAGGATCCGGCTGCTAAC
>sig_5101
GGGCGATCGTCTAGAGGTACCCTCCCACCATGAAACCAGTAACGTTATACGATGTCGCAG
>sig_5102
TTGGTAATGGTAGCGACCGGCGCTCAGTTGGAATTCATTATTTGTAGAGCTCATCCATGC
>sig_5103
TCGATATCAAGCTTATCGATACCGTCGACCTCGAGGGGGGGCCCGGTACCTTAATTAATT
>sig_5104
CACCACACTGGACTAGTGGATCCTCTAGAGTCGGTGTCTTCTATGGAGGTCAAAACAGCG
>sig_5105
CTTGATATCGGATCCATAGACTAATTTCTAGTGCGGTAGTTATATCTCTTCCAAGAGTGT
>sig_5106
GCCTTCGATAGCGTAATCTGGAACATCGTATGGGTAGCTGGTCATGGTATATCTCCTTCT
>sig_5107
ATTATCAAAAAGGATCTTCACCTAGATCCTTTTGGGGTGGGCGAAGAACTCCAGCATGAG
>sig_5108
GTGGGGAATTGTTATCCGCTCACAATTCCCCTATAGTGAGTCGTATTAATTTCGCGGGAT
>sig_5109
TCTGTACGACGATGACGATAAGGATCCGCCCTTAAGGGCGAATTCGAAGCTTGATCCGGC
>sig_5110
GCGGAGCCTATGGAAAAACGGCTTTGCCTTCTTTCCTGCGTTATCCCCTGATTCTGTGGA
>sig_5111
ATTACGAATTGCTGCAGGACGCGTCGACAAGCTTGGATCCGCGTCATCCAGAATTCACTG
>sig_5112
TTCCCGGGGCGGCCGCTGTCACTAGTGAGCTCGTCGACTCTAGAGGATCCAAGCTTACGT
>sig_5113
AGATCTACCTGTTCTGGAAAACCGGGCTGCTCAGGGCGATATTACTGCACCCGGCGGTGC
>sig_5114
GGGAGCTGCATGTGTCAGAGGTTTTCACCGTCATCACCGAACTAGTGTTCGTGAATACAT
>sig_5115
ACGACTCACTATAGGGAATTCCAGGGGGGTGGTGGATATCCTGGTACCGCGGCCGCTCGA
>sig_5116
TCATGCTAGCCATGCTGTTATCAACCACTTTGTACAAGAAAGCTGAACGAGAAACGTAAA
>sig_5117
AGTGCCAAGCTAGCTTTATAACGGAGCCTGACATTTATATTCCCCAGAACATCAGGTTAA
>sig_5118
TCTTCACAATAAAGTGACAGATAGCTGGGCAATGGAATCCGAGGAGGTTTCCCGATATTA
>sig_5119
CGGCATCAGCACCTTGTCGCCTTGCGTATAATATTTGCCCATGGACGCACACCGTGGAAA
>sig_5120
GTCAACGTCCGATTCATTCACCCTCCTTGCGGGATTGCCCCGACTCACGCCGGGGCAATG
>sig_5121
GAACAATGGAAGTCCTCTTCAGGCGGTCTCGGCCCAATGATAACCCCAAGGGAAGTTTTA
>sig_5122
TCTCGTGTGGTATTTTCTTGCTCTTCCAGATGCCCGAAGAAGCTGAGACTTTCGCATTCC
>sig_5123
ATCGAACCACTTTGTACAAGAAAGCTGGGTCGGCGCGCCCACCCTTTTAGACTCGAGCGG
>sig_5124
AAAGCTGGGTACGGGGCCGCCCCCAATTCCTGGCAGTTTATGGCGGGCGTCCTGCCCGCC
>sig_5125
ATAGGCCGCTCTAGAACTAGCTAGAACTAGGATCCAACCCCTCCGCTGCTATAGTGCAGT
>sig_5126
ATGCTTTATTATTTTTTTTTATTAGTTAAAGGGAATAAGATCCCCGGGTACTCTAGTTAT
>sig_5127
CGGGCTGCAGGAATTCGATATCAAGCTTATCGATACCGTCGACAGGCCTTCCCTCGATAT
>sig_5128
CACCCAGGCTCAGTGCAAATTTATCCTGTGGCTGCACTTGAACGTGTGGCCTAAGAATGG
>sig_5129
ACAATTTACGCGTATAGATCTGGATCCCGCCATGGTATCAACGCCATATTTCTATTTACA
>sig_5130
TACGCCAAGCTTGCATGCATCGGTACCGGGCCCCCCCTCGAGGTCGACGGTATCGATAAG
>sig_5131
GAATAGCTTCGAATTCCCGGGGATCCGTCGACCTGCAGCCAAGCTTCGATCCCGTCGTTT
>sig_5132
CTCTAAGCATGATGATGATGATGATGGCTGTTATCAACCACTTTGTACAAGAAAGCTGAA
>sig_5133
CATACTTTGTTCAATGGACTGTGGGCGCTCCAGATCCTCTAGAGTCGACCTGCAGGCATG
>sig_5134
CTGCGGATCTTGCGGCCGCAAAAATTAAAAATGAAGTTTTGACGGTATCGAACCCCAGAG
>sig_5135
CAATTTTGAGTGACACAGGAACACTTAACGGCTGACATGGGAATTTTAACAAAATATTAA
>sig_5136
ATCCTAGAATCGATACGATTTTGAAGTGGCAACAGATAAAAAAAAGCAGTTTAAAATTGT
>sig_5137
AAAACGACGGCCAGTGCCAAGCTTGGGCTGCAGGTCGACTCTAGAGGATCCCCGGGCGAG
>sig_5138
TTAAAGATCTGGTACCGCGGCCGCGCCACGGATGCCACCACAACACTACAACGGAGTTCG
>sig_5139
TATAGAATATGCATCAAGCTTGGGCCCTCTAGACTGGAATTCGAGCTCCCTATAGTGAGT
>sig_5140
ACGTTTCTCGTTCAGCTTTTTTGTACAAACTTGTTTGATTAGAGTCGACCTGCAGGCATG
>sig_5141
AAATTTCCCGGGGATCCACGCGGAACCAGATCCGATTTTGGAGGATGGTCGCCACCACCA
>sig_5142
TAACAGCTGCTGGGATTACACATGGCATGGATGAACTATACAAAGCTGTTATCACAAGTT
>sig_5143
TCAGGAGGACCCTTGGAGGGTACCGAGCTCAGAAAAAATGACTGCTCCAAAGAAGAAGCG
>sig_5144
AGAATTCCCATATGCGCTCCCTTCTCTGACGCCGTCCACGCTGCCTCCTCACGTGACGTG
>sig_5145
GCCGCGGAGTTGTTCGGTAAATTGTCACAACGCCGCGGCCAATTCGAGCTCGGTACCCCT
>sig_5146
CGCGATAAGCTAGCGTGAGTAGCGCGTACCTCACCTCGCCCAACAGGTCGCACACAGCCG
>sig_5147
AGCTTATCGCCCGACTAAGTCGACTCAGTCGGGTCACCGATGATAAGCTGTCAAACATGA
>sig_5148
CACTGCACTCTAGTTTGGGCAACAAGAGCGAAACTCCGTCTCAGAAAAGAAAAAAAAAAA
>sig_5149
GCCTGAATAAGTGATAATAAGCGGATGAATGGCAGAAATTCGCGAGCTCATCGATTTCGA
>sig_5150
CCGGTAACGTGCTGAGCCCGGCCAGGGCAATAAAGCTTACTCCCCATCCCCCCAGTGAAT
>sig_5151
TATCCAGCTAAACGGTCTAGTTATAGGTACATTGAGCAACTGACTGAAATGCCTCAAAAT
>sig_5152
TCGAGTTAGGTACGTGACTTAAGGAGGCAAAATTCCATGTCGAAAGGAGAAGAACTTTTC
>sig_5153
TTCGTCTTCAAGAATTCCGGATCCGGAATTCTCATGTTTGACAGCTTATCATCGGCTCGT
>sig_5154
CTCGCAACCCTCCGCCATAACCTCACCGAATTAATGTGAGTTAGCTCACTCATTAGGCAC
>sig_5155
CGCGTGGCACCAGGGTGGAGAAATCGAGCGGCAGGAAAGTTTGGTGTCCAAGTCTTCTTC
>sig_5156
CTTGTACAAAGTGGTTGATAACAGCGCTTAGAGCTCGAATTTCCCCGATCGTTCAAACAT
>sig_5157
TAAAACGACGGCCAGTGCCAAGCTTGCCCTCGTCGACGTAGGCCTTTGAATTCCCATATG
>sig_5158
CCACGATGCGTCCGGCGTAGAGGATCCGGAGCTTATCGACTGCACGGTGCACCAATGCTT
>sig_5159
GACGACCTNTACACCCTCAANTGCGAAGAGCCTCAAAAGGCCCACAACGAAGCCGACAAT
>sig_5160
GACCGATCCGGACACCTGGGATAATGTGTGGATTTTGTCGGATCAGCTTGAGTAGGACAA
>sig_5161
ATAAGCCTCGCTGGCCTCCTGCAGAGCCATAACGGCCGAGCTCTGGAAGCGCAGGTCGGT
>sig_5162
TTCATTAAAGAGGAGAAATTAAGCATGCGAGGATCCAGATCTCATCACCATCACCATCAC
>sig_5163
ACAGGAATATGTGATACAGGATATATTCCGCTTCCTCGCTCACTGACTCGCTACGCTCGG
>sig_5164
CTCGGCCATATGGTGGTGGTGGTGGTGACTAGTGACGACGTTTCGTACCAGCACCTTTTG
>sig_5165
TTTTGTGCTCATACGCTGTTTCCTGTGTGAAATTGTTATCCGCTCACAATTCCACACATT
>sig_5166
TCACCGGTGCCGTGTGGGCGGATCCGGGCCCGACGTCAGGCCTTCGCGAGAGCTCAGCTC
>sig_5167
TAGTCACCACCACCACCACCATATGGCCGAGCAGAAGCTGATCTCGGAGGAGGACCTGTG
>sig_5168
CGATAAGCTTGGGCTGCAGGTCGACTCTAGAGGATCCCCGGGCGAGCTCGAATTCCCGAT
>sig_5169
CAGCTATGACCATGATTACGCAGATCTGCAGGTCGACGGATCCCAAGCTTCTTCTAGAGG
>sig_5170
TGGCATGAACTTCGGTGAAAAACCGCAGCAGGGAGGCAAACAATGATACCCAGCTTTCTT
>sig_5171
CGGGGGATCCCCAATTCTTCTTTAGAAATCTGCCGGTAAAAATTAGATTGCTATTCAATC
>sig_5172
GCAGCCGGATCTGATCTTAATTAATTATCACCACTTTGTACAAGAAAGCTGGGTCGGCGC
>sig_5173
GAGGCTTTTTTGGAGGCCTAGGCTTTTGCAAAAAGCTTCCTGCATGCTGCTGCTGCTGCT
>sig_5174
GATCCCCGAAGCTGTCAGTAGTATACCTAATAATTTATCTACATTCCCTTTAGTAACGTG
>sig_5175
GCGCGGGGAGAGGCGGTTTGCGTATTGGAGCTTGGCACTGGGCCAAGCTCGAATTTCTGC
>sig_5176
GAAAGGAAGCTGAGTTGGCTGCTGCCACCGCTGAACAATAAGCTGAGCAATAACTAGCAT
>sig_5177
GGGCCTTGTGGGGTCAGTTCCGGCTGGGGGTTCAGCAGCCACCTGCATCGCAAGCTAGCT
>sig_5178
TCACCGAAACGCGCGAGGCAGGGGGTGGGCGAAGAACTCCAGCATGAGATCCCCGCGCTG
>sig_5179
TAATCGGGAATTCCCGATTCACAAAAAATAGGCACACGAAAAACAAGTTAAGGGATGCAG
>sig_5180
CTTATGGGGGGTTCTCATCATCATCATCATCATGGTATGGCTAGCATGACTGGTGGACAG
>sig_5181
ACGGCAGTACGCAAACGGCAGGCTACGAGAGCACGTTGACCGCCGGTTACGGTAGTACGC
>sig_5182
ATGGCCATGGGGATCCCCGGGTTAATTAACTCTGAGCAAAAGCTCATTTCTGAAGAGGAC
>sig_5183
CAGTTTTCATAATCTATGGTCCTTGTTGGTGAAGTGCTCGTGAAAACACCTAAACGGACT
>sig_5184
CGAATTCGGATCCTAGAGGGAAACCGTTGTGGTCTCCCTATAGTGAGTCGTATTAATTTC
>sig_5185
AGGGCGGTCAGGGTCTCATCAAGATCGGGGATCTCGAGCTCATCGAAGGTCGCGAAAGCT
>sig_5186
GCGACGTCTGTCGAGAAGTTTCTGATCGAAAAGTTCGACAGCGTGTCCGACCTGATGCAG
>sig_5187
TAAGCATTGGTAATGAGGATCCCCCTCAAGTCAAAAGCCTCCGGTCGGAGGCTTTTGACT
>sig_5188
CCGGCTAGGCTGGCGGGGTTGCCTTACTGGTTAGCAGAATGAATCACCGTGACTGGCAAG
>sig_5189
AGGTCGACATGACCAAAATCCCTTAACGTGAGTTTTCGTTCCAGTCAGCGTCAGACCCCG
>sig_5190
CAGGGATCCAGAGTTCCAGGTCACTGTCACTGGCTCAGGGAAATAGCCCTTGACCAGGCA
>sig_5191
CCTGAATAAGTGATAATAAGCGGATGAATGGCAGAAATTCGGACCTGCAGGCATGCAGAC
>sig_5192
GCCGCCGATTTTATGAATATACAAATAATTGGAGCCAACCTGCAGGTGATGATTATCAGC
>sig_5193
ATTTTTTCTTGTTCTCCTTTTCTCTGAAAATATAAAAACCACAGATTGATACTAAAACCT
>sig_5194
CGACCGCCTTCACCCAGATGCGTCGTCGCGGGACGAACAGCGATGTCAGCAGTCCAGCCA
>sig_5195
GATGGGCGGCCGCATCGTGACTGACTGACGATCTGCCTCGCGCGTTTCGGTGATGACGGT
>sig_5196
CTGACAACGATCGGAGGACCGAAGGAGCTAACCGCTTTTTTGCACAACAGGGGGATCATG
>sig_5197
CCGAGCTCGAATTCATCGATGATATCAGATCTGGTTCTATAGTGTCACCTAAATCGTATG
>sig_5198
TTCACACATGGTTACGCTTTGGGGAAATTATGAGGGGATCTAGAGTCTCGGGAAAAGCGT
>sig_5199
GGTCTCTGATCTCGAGGCGCCGAATTCGAGCTCGGTACCCGGGGATCCCTCGAGGTCGAC
>sig_5200
CGTGGACTATGAGCTCGAGTATACTTTTCACTATATCACTTAATGCCGATTATTTTAGAT
>sig_5201
TCCTGAAGTTAAACGATTTGTTTGTAATTTTAGTTATCTGTTTAAAAAGTCATAAGATTA
>sig_5202
GGCAGACCTCAGCGCCGGTGATGCCGGCCACGATGCGTCCGGCGTAGAGGATCCTAGAGC
>sig_5203
TCTCTCAAAAATAGCTACCCTCTCCGGCATTAATTTATCAGCTAGAACGGTTGAATATCA
>sig_5204
AGACACAACGTGGCTTTCCCCCCCCCCCCCGAGCTCTTAATTAATTTAAATCTAGACTAG
>sig_5205
CGTGACCGCCGCCGGGATCACTCTCGGCATGGACGAGCTGTACAAGGCTGTTATCACAAG
>sig_5206
CATCGATCAGAACGCTTTCATCGAGGGTGCGCTCCCGATGGGGGTCGTCCGTCCGCTTAC
>sig_5207
AAAGCATTAGTGTATCAACAAGCTGGGGATCCTAGAAGCTTATCGAATTCCTGCAGCCCT
>sig_5208
TGAGCGGATAACAATTTCACACAGGAGATATCATATGGCTCACAACCACCGTCACAAACA
>sig_5209
TACATTTTATTTACAATCAAAGGAGATATACCATGGGGATCCTTCCCAGCCCTGGGATGC
>sig_5210
GTGGCTTTCCCCCCCCCCCCCGAGCTCGGTACCCGGGGATCCTCTAGAGTCGACCTGCAG
>sig_5211
ATAAAACAGAAAAGCGAACCTAAACAATGACTCTAGAGGATCCCCGGGCGAGCTCGAATT
>sig_5212
CGAATTCGAGCTCGGTACCCGGGGATCCTCTAGAGTCGACCTGCAGGCATGCAAGCTTGT
>sig_5213
AATACCGCAAGCGACTTCTCATGTTTGACAGCTTATCATCGATAAGCTTTAATGCGGTAG
>sig_5214
ACTCACTATAGGGCGAATTCGAGCTCGGTACCCGGGGATCCTCTAGAGTCGACCGGCATG
>sig_5215
GTGCGGTGAAACCAGAATCCATTGCCCGGTGAGCGGTTGTAGCGGCGATGTGGATGATCA
>sig_5216
AGCTTGCATGCCTGCAGGTCGACTCTAGAGGATCCCCGGGTACCGAGCTCGAATTAGTCT
>sig_5217
GATAACAATTTCACACAGGAAACAGCCATGGCCATGATTACGCCAAGCTTGCATGCCTGC
>sig_5218
TTTTTTAAGGCAGTTATTGGTGCCCTTAAACGCCTGGATCCGATATCGTTTGGCGCGCCA
>sig_5219
ATGGTGATGGTGATGCGAACCGCGCATATGCTGGGCTGCAGGAATTCGATATCAAGCTTA
>sig_5220
GACCATGATTTACGCCAAGCTTGCATGCCTGCAGGTCGACTCTAGAGGATCCCCGGGTAC
>sig_5221
TAGTTGCCTGACTCCCCGTCGTGTAGATAACTAGTCACCGAACTAGAGCTTGATGAAAAT
>sig_5222
GCGGATAACAATTTCACACAGAATTCATTAAAGAGGAGAAAGGTACCATGGAAGACGCCA
>sig_5223
GTGTGGCCTCGAACACCGAGCGACCCTGCAGCGACCCGCTTAAAAGCTTGATTCTTCTGA
>sig_5224
ACGTCGGGGCGGCAGGCCCTGCCATAGCAGATCTGCGCAGCTGGGGCTCTAGGGGGTATC
>sig_5225
GGACTTGCCTGCAAAGATGAGGAGGGATTGCAGCGTGTTTTTAATGAGGTCATCACGGCA
>sig_5226
TAACCCCGGGTCCTCCCCAGTCCCTGTCTGCACCTGTTCCAAAGAGCACCCAGGCTGGGG
>sig_5227
AGCTCAACTCAAGGACATCATGGTGCAGCAGCGGATGAGCCTGGCCTCGTGTGGCACTGA
>sig_5228
CCACCGCCCTCAAAGTAGACGGTATCGCAGCTTGGATACACGCAGCCCACGTAAAGGCGG
>sig_5229
CGGCAGGAAAGTTTGGTGTCCAAGTCTTCTTCAGAAATAAGTTTTTGTTCCATATTATGC
>sig_5230
AAGCTTATCGATGATAAGCTGTCAAACATGAGAATTCTTAGAAAAACTCATCGAGCATCA
>sig_5231
CTCAGCAACCCTTACCCCAGTGAGGAAGCCAAAGAGGAGTTAGCCAAGAAGTGCGGCATC
>sig_5232
TCGACGGAGCTCGAATTCGGATCCACAGATATCCCATGGAACCGCGTGGCACCAGGGTAC
>sig_5233
ACCATGGAGCTCGAGATCTGCAGCTGGTACCATATGGGAATTCGAAGCTTTCTAGAACAA
>sig_5234
TATATCTGGCCCGTACATCGCAGCTGCATTAATGAATCGGCCAACGCGCGGGGAGAGGCG
>sig_5235
TATTTATATCATTTTACGTTTCTCGTTCAGCTTTCTTGTACAAAGTGGTTCGATCTAGAA
>sig_5236
GGAGTAGACGAGAGTGTCGTGCTCCACCATGTTCACATCAATCCACTTGCTTTGAAGACG
>sig_5237
TCCGGGGCGGATGCGTCCGGCGTAGAGGATCCCGGGTTTTTTTATAATTTTTTTAATCTG
>sig_5238
TTCCTTTCGGGCTTTGTTAGCAGCGGATCCACAGGACGGGTGTGGTCGCCATGATCGCGT
>sig_5239
ACCATCAGTAACGCAGTGCCACCGCACGGATGGTTACCTGCATCTACCATCGCCCAGAGA
>sig_5240
GAGAGATGGGTAAGCACATGTTAAGAATTCCGGATGAGCATTCATCAGGCGGGCAAGAAT
>sig_5241
CAATGTATCTTATCATGTCTGGATCGACAAAGTCAAAGCGGCCGCCTGATGCGGTATTTT
>sig_5242
TTCGGATCCCGACCCATTTGCTGTCCACCAGTCATGCTAGCCATATGTATATCTCCTTCT
>sig_5243
CGAATTCGAGCTCGGTACCCGGGGATCCTCTAGAGTCGACCTGCAGGCATGCAAGCTTTT
>sig_5244
TTTTTTGAAACAAACTAATTTTGGGAACGCATCCAGGCACATTGGGTCCATGTATAAAAC
>sig_5245
GGGGAGAGGCGGTTTGCGTATTGGGCGCTTTTCCGCTTCCTCGCTCACTGACTCGCTGCG
>sig_5246
GACAGCTTATCATCGCCCTGACTGAGTCGAGCCCAGCTTGGCTGCAGGTCGACGGATCCC
>sig_5247
AATGAAATTCATAATAGAAACGACACGAAATTACAAAATGGAATATGTTCATAGGGTAGG
>sig_5248
AAGGGAATAAGGGCGACACGGAAATGTTGAATACTCATACTCTTCTTTTTTCAATATTAT
>sig_5249
ATTCGCGAGCTCATCGATTTCGTTCCACTGAGCGTCAGACCCCGTAGAAAAGATCAAAGG
>sig_5250
CACATTTCCCCGAAAAGTGCCACCTGGACGCGCCCTGTAGCGGCGCATTAAGCGCGGCGG
>sig_5251
TTCGGTGACGAAGCGACTAGTGGTTCTGGTCATCACCATCACCATCACTCCGCGGCTCTT
>sig_5252
TCTAACCCTCTTTAATTTGGTTATATGAATTTTGCTTATTAACGATTCATTATAACCACT
>sig_5253
CGGTGGTGGTGGTGGAATTCTAGACTCCATGGGTCGACTCGAGCTCAAGCTTATTCATCG
>sig_5254
AAGCTTATCGATGATAAGCTGTCAAACATGAGAATTCAGATCTGCTTGAAGACGAAAGGG
>sig_5255
CCGTCAATCCGCGCTCCGCACCACGGCGCCTCGAGCAACACCTTCTTCACGAGGCAGACC
>sig_5256
GAGTTTTTCTAATGAGGGCCCAAATGTAATCACCTGGCTCACCTTCGGGTGGGCCTTTCT
>sig_5257
CGGCCGCTACGTAGAATTCCCATGGCGTGATGGTGATGGTGATGGCCCATATGTATATCT
>sig_5258
TGTGGCGGGAACTCCACGAAAATATCCGAACGCAGCAAGATCGTCGACCAATTCTTGAAG
>sig_5259
AGGCGGATTCACCCTTGGCGTCCAACCAGCGGCACCAGCGGCGCCTGAGAGGAGCTTGAG
>sig_5260
ATTATAACATGTATTCACGAACGAAAATCGATAGATCCGTCGACCTGCAGGCATGCAAGC
>sig_5261
CCCGCTTTCCAGTCGGGAAACCTGTCGTGCCAGGGGAATTCTTGAAGACGAAAGGGCCTC
>sig_5262
GGCGGTAATACGGTTATCCACAGAATCAGGGGATAACGCAGGAAAGAACTAGTGAGCAAA
>sig_5263
GTGAATTGTAATACGACTCACTATAGGGCGAATTCGAGCTCGGTACCCGGGGATCCCACG
>sig_5264
CGCCGGCATGCGGCCGGTACCGGATCCCGGGAGCTCCGGAGATCTTCAATGCGGCGCCTG
>sig_5265
CACCCCGGTGAACAGCTCCTCGCCCTTGCTCACCATGCTGTTATCAACCACTTTGTACAA
>sig_5266
TCGTCGTCGTCCTTGTAGTCGGATCCCTCGAGCTGCAGGAATTCGATATCAAGCTTATCG
>sig_5267
TCGAGGGGGGGCCCGGTACCCAATTCGCCCTATAGTGAGTCGTATTACGCGCGCGATATC
>sig_5268
GTCGACTGCAGTCTAGAAGCTTGATATCGGTACCAGATCTGAATTCGCGGCCGCCCTATA
>sig_5269
TCCAGATTACCAGTTTACCTTCTTCGATTTTCATATCGGCCGAGTGAGAATAGAAAGGTA
>sig_5270
TCTGGCCGGCTGGGCCCAGCACACATGTGAGCAAAAGGCCAGCAAAAGGCCAGGAACCGT
>sig_5271
AAATACATTCAAATATGTATCCGCTCATGAATTAATTCCGCTAGCGCTGATGTCCGGCGG
>sig_5272
CTTAAACTGTGCCAATCGTGAAATTCCTTTTCACGTTTTCCATTTCCGTGCTTCACGCAT
>sig_5273
TGAAACACGGAAGGAGACAATACCGGAAGGAACCTGCGCTATGACGGCAATAAAAAGACA
>sig_5274
TTTGCGCAACGTTGTTGCCATTGCTGCAGGTCGACGGATCCGCTGGCGAAGGGGGGATGT
>sig_5275
GGAGGCCTAGGCTTTTGCAAAAAGCTTGGGGGATCGAAAGAGCCTGCTAAAGCAAAAAAG
>sig_5276
GCGCGTGTTGGCGGGTGTCGGGGCTGGCTTAACTATGCGGCATCAGAGCAGATTGTACTG
>sig_5277
AGTTCACGTAAAAAGGGTATCGACAATGAAAGCAATTTTCGTACTGAAAGGTTGGTGGCC
>sig_5278
GAGTTTAAAGATATCCAGCTGCCCGGGAGGCCTTCGCGAAATATTGGTACCCCATGGAAT
>sig_5279
CACTCGGCCGACGTGGCCTGGCCTCTGGGGCCGAAACTGTTGAAAGTTGTTTAGCAAAAC
>sig_5280
GTGATAAACTACCGCATTAAAGCTTGGCCACCAACCTTTCAGTACGAAAATTGCTTTCAT
>sig_5281
ATTAATTTCGCGGGATCGAGATCTGATCCTCTACGCCGGACGCATCGTGGCCGGCATCAC
>sig_5282
GAATGGCGAATGGCGTGTTAACAGGTCCAGTACTTTCGAATTTAAAATAGGGCCTCGTGA
>sig_5283
AAACGATGATCTAACGGAGGACAGCAAGTCCGCAACAACCTTTTAACAGCAGGCTTTGCG
>sig_5284
GCTCCGTGGATCCATGGTGAGCAAGGGCGAGGAGCTGTTCACCGGGGTGGTGCCCATCCT
>sig_5285
AGAGGATCCCCCCGAATTCGGGGGGATCTCAATCTGGCGGCTGGTGGCATCATACTTGAG
>sig_5286
TTAGAATCTAGCAAGACCGGTATAACTTCGTATAATGTATGCTATACGAAGTTATGAATT
>sig_5287
GCAAGCAGGACCATGATCGGGAACGCCATCCATCCCCGTGTCGGACCTGCAGGGGGGGGG
>sig_5288
AGGGCGACTGCCCTGCTGCGTAACATCGTTGCTGCTGCGTACCATGGTCGATCGACAGAT
>sig_5289
ACGGCCAGTGTTAACTCTAGGAATTCTCTAGGGTACCTCTAGGAGATCTTCTAGCTCGAG
>sig_5290
TTATTTATTATTTTATTTTATTAATATAAGGACCTTTTTTTTTTAATTAAAATTTATAAT
>sig_5291
GTCAGAAGAATCAAGCTTTTAAGCGGGTCGCTGCAGGGTCGCTCGGTGTTCGAGGCCACA
>sig_5292
GTCGAGAGGTCTGCCTCGTGAAGAAGGTGTTGCTGACTCATACCAGGCCTGAATCGCCCC
>sig_5293
ACCACAGCTTCCGATGGCAGCCTGACGCCAGAAGCATTGGTGCACCGTGCAGTCGATAAG
>sig_5294
GGTTCGTGCGAGCTCGGTACCCGGGGATCCTCTAGAGTCGACCTGCAGGCATGCAAGCTT
>sig_5295
AATGGCGAATGGGAAATTGTAAACGTTTAATATTTTGTTAAAATTCGCGTTAAATTTTTG
>sig_5296
TCCGGCTTTCCCCGTCAAGCTCTAAATCGGGGGAGCTCGAGATCTGCAGCTGGTACCAAG
>sig_5297
ATTGTCAACACGTGCTGATCATGACCAAAATCCCTTAACGTGAGTTACGCGTCGTTCCAC
>sig_5298
ACGCAAACTATTAACTGGCGAACTACTTACTCTAGCTTCCCGGCAACAATTAATAGACTG
>sig_5299
AGAAAAATAAACAAATAGGGGTTCCGCGCACATTTCCCCGACCTTGAGAGACCGGCGCGC
>sig_5300
CATTTTTACACTGATGAATGTTCCGTTGCGCTGCCCGGATTACAGCTGCGTTTCCTGTTT
>sig_5301
GCTTATCATCGATAAGCTTTCTAGAGTCGACGGATCCCCTTTTTGACACCAGACCAACTG
>sig_5302
AGTAAAGGTTTAGGGCGAAAGAGAGGGCAGAAGTTATTTAGTCTAACTAATAGCAGTACT
>sig_5303
GCCAACCGCTTTAAGAAAATCTCATCCTCCGGGGCACTTCTGGTTCCGCGTGGATCTGAC
>sig_5304
ATGGCCATGGTGGTCGGCTGCACGTCCCAGCTACCGCCTGGCCACAGTGGTCTAGAATCG
>sig_5305
CACGCCCCTTATTTGTGCTTGATTAGATGATCCCCCTGCTCGAGCCGGGCCCTACTTAAG
>sig_5306
AACAGTTTTGTAATAAAAAAACCTATAAATACGGATCTCGAGGAATTCAAAGCAAAAATG
>sig_5307
GGTGGTGGTGCTCGAGTGCGGCCGCAAGCTTGGTACCGCATGCCTCGAGACTGCAGGCTC
>sig_5308
GACCAAAATCCCTTAACGTGAGTTTTCGTTCCACTGAGCGTCAGACCCCACTACCGCCAG
>sig_5309
ATTTTATAAGTTTGTGGGCTGTAGGTTAAAAAGTCGAATTCACTTGGCAAACGTATTTTG
>sig_5310
CTGATGGGTTGCGTAGCTGAAACCGGTACCGTCGACCCGACTGGAAAGCGGGCAGTGAGC
>sig_5311
TAATGTACTGAATTAACGCCGAATTGAATTCGAGCTCGGTACCCGGGGATCCTCTAGAGT
>sig_5312
GGGACGCCGGCTTGTTTAAACTATGGCGCGCCTTTGCGATCGCAGACCTAGGAAAGCTAG
>sig_5313
ATTCAAATATGTATCCGCTCATGAATTAATTCCGCTAGATCCCCATCAATCCTGCCTATT
>sig_5314
TAATCATCTGGCCATCATAAAAACTGTTGTAATTCATTAAGCATTCTGCCGACATGGAAG
>sig_5315
GCCACGGAACAGGTAGTTTTCCAGTAGTGCAAATAAATTTAAGGGTAAGTTTTCCGTATG
>sig_5316
GCTTGGATCCCAGGTTGTTGTACAGAACAGAAGAGCTACTAGTTCGCGAGTCGACGGCGG
>sig_5317
CGTGAATTCTCACGGCTTCCCTCCCGAGGTGGAGGAGCAGGCCGCCGGCACCCTGCCCAT
>sig_5318
CCTGGGGACTTTCCACACCCTAACTGACACACATTCCACAGCCGGATCCGCCTCGACCAA
>sig_5319
TCGTGCAAACAAACGCAACGAGGCTCTACGAATCGCGATGGGCATCTGGCTTAAAGTGCA
>sig_5320
TCTGGGCGTTTTCCATTGTGGCGGCAATACGTGGATCTTTCGCCAACTCTTCCTCGTAAG
>sig_5321
GGGGATCGGGAGATCTCTATCACTGATAGGGAACTTATAAGATTCCCAAATCCAAAGACA
>sig_5322
CCACGTGGATACATGGATCTACCAAGTGATGCGCGTCTAAGGGATCCGACCCATTTGCTG
>sig_5323
AATCTGTTATTTAAATAGTTTATAGTTAAATTTACATTTTCATTAGTCCATTACCTGGTT
>sig_5324
GCCAACCGCTTTAAGAAAATCTCATCCTCCGGGGCACTTCTGGTTCCGCGTGGATCTGGT
>sig_5325
CTGCAGGGCCCGCGGTACCATGCATACTGGCCGTCGTTTTACAACGTCGTGACTGGGAAA
>sig_5326
CTTGCATTACAGTTTACGAACCGAACAGGCTTATGTCAACTGGGTTCGTGCGAGCTCGGT
>sig_5327
AGCGTGACACCACGATGCCTGCAGGAGCAGAAGAGCATACATCTGGAAGCAAAGCCAGGA
>sig_5328
AAACTCGAGTAACCGGCCTCTTCATCGGGAATGCGCGCGACCTTCAGCATCGCCGGCATG
>sig_5329
ACGGCGTCAGAGAAGGGAGCGGCCATGGGCCACCATCACCATCACCATATGGGAATTCTA
>sig_5330
GTAAAACGACGGCCAGTGAATCCGTAATCATGGTCATATGGCTTGACTCCGTACAGAATT
>sig_5331
CTATCCCATATCACCAGCTCACCGTCTTTCATTGCCATACGGAGTTCCGGATGAGCATTC
>sig_5332
CCAAAATCGGATCTGATCGAAGGTCGTGGGATCCCCGGAATTCCCGGGTCGACTCGAGCG
>sig_5333
AGGGCCCCCCCTCGAGGTCGACGGTATCGATAAGCTTGATATCGAATTCCTGCAGCCCGG
>sig_5334
CGTGTCCACCATTGGCTTCCTGTAATGTGCTCATTAGGTGGCGAGACCTGTACTGCAGCG
>sig_5335
TCCGCCTCGACCTGCAGCCCAAGCTTTTTGCAAAAGCCTAGGCCTCCAAAAAAGCCTCCT
>sig_5336
CTGTTTCTGGTCTTCACCCACCGGTACCTTACGCTTCTTCTTTGGAGCAGTCATGGTGGC
>sig_5337
GACCGTTATAGTTAGGCCTAGTACTTTGGCTACCTTAAGAGAGTCATCGCGATGGCCATG
>sig_5338
ACGACGTTGTAAAACGACGGCCAGGGCCAGTGAATTCCCAAGCTTTAATGCGGTAGTTTA
>sig_5339
GAGGAAGCGGAAGAAGCATTCTGAAATGAGCTGTTGACAATTAATCATCGAACTAGTTAA
>sig_5340
CCATGACGTCCGGATCCTCTAGAGTCGACCTGCAGGCATGCAAGCTTGGCGTAATCATGG
>sig_5341
AAACAAATAGGGGTTCCGCGCACATTTCCCCGAAAAGTGCCACCTGACGTCTAACAAACC
>sig_5342
CAACGAGGCTCTACGAATCGATGGGGGACCGCGAGCAGCTGCTGCAGCGGGCGCGGCTGG
>sig_5343
GGTACCGAGCTCGAATTCGAGCTCGCCCGGGGATCCTCTAGAGTCGACCTGCAGCCCAAG
>sig_5344
CCAGCGGAGATCCGGTATGCAATGCCTGCGGCCTCTATTTCAAGCTCCATCAGGTGAACC
>sig_5345
ATGACGCGTCGACAAGCTTGGATCCGCGTCATCCAGAATTCACTGGCCGTCGTTTTACAA
>sig_5346
CGAAGTTCCCGCCAGCCTCGCAGAGCAGGATTCCCGTTGAGCACCGCCAGGTGCGAATAA
>sig_5347
CACTAACAACAACAACAAAGCACTTCTATTTATTTATCAAGCTTCTGACCTTTGTACCAT
>sig_5348
CGCTGCAGCAGTTTAATAAGCTTAATTAGCTGAGCTTGGACTCCTGTTGATAGATCCAGT
>sig_5349
CGACCATAGGGGATCGGGAGATCTCCCGATCCGTCGACGTCAGGTGGCACTTTTCGGGGA
>sig_5350
TTGTGAAATTTGTGATGCTATTGCTTTATTTGTAACCATTATAAAGCTGCAATAAACAAG
>sig_5351
CTTTTATAGGTGTAAACCTTAAACTGCCGTACCGATACCACTTTGTACAAGAAAGCTGGG
>sig_5352
GTTTCCTGTGTGAAATTGTTATCCGCTCGGTATCAGCTCACTCAAAGGCGGTAATACGGT
>sig_5353
AAGCTTATCGATGATAAGCTGTCAAACATGAGAATTTGCAGCAATGGCAACAACGTTGCG
>sig_5354
TGTTCTAGAAAGCTGGCGGCCGCTAAGCCTAAGGCAGCTTGACTTGCAGCAACAAGTTTT
>sig_5355
GGAGGACAGTACTCCGCTCGGAGGACAGTACTCCGCTCGGAGGACAGTACTCCGCTCGAG
>sig_5356
CGCAGATCTGCAGGTCGACGGATCCCAAGCTTCTTCTAGAGGTACCGCATGCGATATCGA
>sig_5357
CCACGGTGGATCGTCGCCAACAGCTCATCGACGCAGCTATTCGTGTAATTAGGCGGGATG
>sig_5358
AACAACAACAACAATAACAATAACAACAACCTCGGGATCGATACGACCGAAAACCTGTAT
>sig_5359
ATAAACCTCCTGAATTCTGTTTCCTGTGTGAAATTGTTATCCGCTCACAATTCCACACAT
>sig_5360
TTCTCCTTTACTCAAGCTTGCATGCCTGCAGGTCGACTCTAGAGGATCCCCGGGTACCGA
>sig_5361
CTGCAGGTCGACGGATCCCCCCTGCCCGGTTATTATTATTTTTGACACCAGACCAACTGG
>sig_5362
CAGAGCCAGCTCCCGCTGCGCCTCCAGCTCCGACGAGCCCGGTGATCGTCTTGGTCGACT
>sig_5363
CCAAGCTTTCGCGAGCTCGAGATCTAGATACAATTTTCAGAATACGTTTTTTGTGGGCTT
>sig_5364
GGTGCCGGCAACGCAAACCTGACCCGATGGCGGCGTGCTGCTGGCCGGAGGGGGAGGGGG
>sig_5365
GGTCTTGGAGATCTTGGTCGACTCGTCGCCCCCGGGCATCATCCCGCCGAAGTTGTTCGT
>sig_5366
TAAGCAGAGCTGGTTTAGTGAACCGTCAGATCCGCTAGCGATTACGCCAAGCTCGAAATT
>sig_5367
GGTGCAGGGTGGACTCTTTCTGGATGTTGTAGTCTGAGAGAGTGCGGCCATCCTCCAGCT
>sig_5368
GTAATAAAGGATCCTTTATTTTCATTGGATCCGTGTGTTGGTTTTTTGTGTGCGGCCGCG
>sig_5369
ATCAGCAGGATCGAATTGACGCGGATCCATAACTTCGTATAATGTATGCTATACGAAGTT
>sig_5370
AAGCTAGCGCGACCGAATATATCGGTTATGCGTGGGCGATGGTTGTTGTCATTGTCGGCG
>sig_5371
CTCGACCTGAATGGAAGGGATCCCCCTCAAGTCAAAAGCCTCCGGTCGGAGGCTTTTGAC
>sig_5372
CTACAGGGCGCGTACTATGGTTGCTTTGACGATGCGGTGTGAAATACCGCACAGATGCGT
>sig_5373
CTTCCTGTTTTTGGGGCTTTTCTGATTATCAACCGGGGTGTCGACACCATCGAATGGCGC
>sig_5374
CAGCTTCCTTTCGGGCTTTGTTAGCAGCCGGATCCTCGAGCATATGGCTGCCGCGCGGCA
>sig_5375
CGACGGATCAATTTCTTTTAAGTAATCTAAATCCCCATTTTTTAATTTCTTTTTAGCCTC
>sig_5376
CGGGGATCCTCTAGCTAGAGTCGACCTGCAGGCATGCAAGCTTGGCACTGGCCGTCGTTT
>sig_5377
TCGTTGCTCAGCCGGATCCAAGCTTGGAATTCCCCCTTTCATTATTAATACCCTCTAGAT
>sig_5378
AAGTATTTCGATTTCTTGGCTTTATATATCTTGTGGAAAGGACGAAACACCGCGAGACGG
>sig_5379
TCGATACCGTCGACCTGCAGGCATGCGACGTCAATGGGCGGGGGTCGTTGGGCGGTCAGC
>sig_5380
GGTCGACTCTAGAGGATCCCCGGGTACCGAGCTCGAATTCCAGTAAAGGAGAAGAACTTT
>sig_5381
GTCGACCGGCCGACGCGCTGGGCTACGTCTTGCTGGCGTTCGCGACGCGAGGCTGGATGG
>sig_5382
CCCGCTCCACCCGCCCCTGACAGACACTCCTAATCTCCCTGCAGAGAATGGTCCCCCCAC
>sig_5383
AGAGCTCGATATCGCATGCGGATTTAAATTAATTAACATCATCAATAATATACCTTATTT
>sig_5384
AGCGGTGGCAGCAGCCAACTCAGCTTCCTTTCGGGCTTTGTTAGCAGCCGGATCTCACTC
>sig_5385
AACTATACAAATAAGCTTAGAGCTCGAATTTCCCCGATCGTTCAAACATTTGGCAATAAA
>sig_5386
TTACGCCAGCTGTCTCTTATACACATCTCAACCATCATCGATGAATTCGAGCTCGGTACC
>sig_5387
TAAGCTTCGATAAGCTTTAATGCGGTAGTTTATCACAGTTAAATTGCTAACGCAGTCAGG
>sig_5388
TCTCCCGGGTTCTTTATGCGGACACTGACGGCTTTAGGTTAACGGATCCTCTAGAGTCGA
>sig_5389
GTGCCAAGCTTGCATGCCTGCAGGCTCTAATCACAAGTTTGTACAAAAAAGCTGAACGAG
>sig_5390
GGCGTGCCGCGTCACGGCCGTCACCGCGTGTGGTGCCTGGTGCAGCCCAGCGGCCGGCCG
>sig_5391
AACTATTGCCGATGATAAGCTGTCAAACATGAGAATTCGATAAGCTTCTAGGATCCCCAG
>sig_5392
ATGTGGGCAGAACCTTGATGTTGGATTCCAGCAGGACCTGTCCCGAGTCACTCAGCAGAC
>sig_5393
GCGATGATGATATCCGTTTAGGCGCGCCCCAAACGCTTTGTTCCAGATGAGAACGGCGAT
>sig_5394
TATCAGCTTTTTTGTTTAGGCCCCAAAGCGATCGAGTTGGACTCATTTAAGTGATTCGTG
>sig_5395
ATTTTCTGAGCCTCGAAGATGTCGTTCAGGCCCCCGGGAGCTCGCTCGAGTCGACGCGGC
>sig_5396
GGCGGCCTGCTCCTCCACCTCGGGAGGGAAGCCGTGAGAATTCTGCTCGTTCTTCAGCAC
>sig_5397
AAAAAAGTTTAAACACTAGTCCGCTGAGCAATAACTAGCATAACCCCTTGGGGCCTCTAA
>sig_5398
CCATGATTACGCCAAGCTTGCATGCCTGCAGGTCGACTCTAGAGCCCGGGCTTCTAGAAC
>sig_5399
TCAACCATGGATATCGGGGATCCGAATTCTGTACAGGCCTTGGCGCGCCTGCAGGCGAGC
>sig_5400
AGGATCTTCACCTAGATCCTTTTCGACCGAATAAATACCTGTGACGGAAGATCACTTCGC
>sig_5401
AAAACAACTAATTATTCGAAACGATGATAGATCCCGTCGTTTTACAACGTCGTGACTGGG
>sig_5402
CATGGCTAGGATTAAACTCGAGTAGACTAAGTTAACTACCTCGAGGAACACTTCAATGGC
>sig_5403
TGCCATCGGAAGCTGTGGTATGGCTGTGCAGGTCGTAAATCACTGCATAATTCGTGTCGC
>sig_5404
GTCCATACCCATGGGCTAGCTGATCAGCCAGTGCCAAGCTTGCATGCCTGCAGGTCGACT
>sig_5405
GCCTGTAGCCCATGTTGTAGCAAACCCTCAAGCTGAGGGGCAGCTCCAGTGGCTGAACCG
>sig_5406
GAGCAACCCTGGCCCTCGTTCCCATGATGTTCTGACTGTGCAATTCCTAATTTTGGGAAT
>sig_5407
CCAGCTGGTTCGAAAGCCGCGAGCTCGTAAAGTGGCCAAATCTAACGTTCCGGCTCTCGA
>sig_5408
GGCCGCAGATCTAGCAGCAGCAGCTGATCTTTGTTCATTTTTGAGAACTCGCTCAACGAA
>sig_5409
GGTATGCGCCATGGTGATGGTGATGGTGCTGGCCGGCCTGGCCACTAGTGGATCCCTCGA
>sig_5410
TTTAACAAAATATTAACGTTTACAATTTCGCCATTCGCCATTCAGGCTGCGCAACTGTTG
>sig_5411
TACTTTAGATTGATTTAATTCTCATGTTTGACAGCTTATCATCGATAGGATGGGGATCAG
>sig_5412
TGGGATATCGTAATCGTGATGGTGATGGTGATGGTAGTACGACATGGTTTCGGACCGAGA
>sig_5413
CCGAAGCAGGGTTATGCAGCGGAAAAGATCCGTCGACCTGCAGCTCACGGTAACTGATGC
>sig_5414
ATTCAGATCTGCATCTCAATTAGTCAGCAACCATAGTCCCGCCCCTAACTCCGCCCATCC
>sig_5415
TACACCATGAATAGGCGAGATTGGCATCCATGGTGAAGACGAGCTAGTGTTATTCCTGAC
>sig_5416
CAGGCCGGCATGCGGCCGGTACCGGATCCCGGGAGCTCCGGAGATCTTCGAACTAGTTTG
>sig_5417
GGGTGCCTAATGAGTGAGCTAACTCACATTATTCGGTGAGGTTATGGCGGAGGGTTGCGA
>sig_5418
TGGAGAGAACACGGGGGACTCTAATCAAACAAGTTTGTACAAAAAAGCTGAACGAGAAAC
>sig_5419
TCCCACGGGTGCGCATGATCGTGCTCCTGTCGTTGAGGACCCGGCTAGGCTGGCGGGGTT
>sig_5420
TGATCCATGTAGATTTCCCGGACATGAAGCCATTTACAATTGAAATTATAAAATGAAAGT
>sig_5421
GTTGTAAAACGACGGCCAGTGAATCCGTAATCATGGTCATATGGCTTGACTCCGTACAGA
>sig_5422
TTGTCGGTGCCGATTACAAAGACGGTCTGTTGAATATCGAACTGGATCGTCATGAATGAC
>sig_5423
CGAACGGCAACGCAGAAGAAAGGTTTACAGGGTAGCGGGCAGGGATGAAAAAAAAAAAAT
>sig_5424
GTACGAGGCCAGCGTGGCCCGGTACAGCGACCTGCCCGAGAAGGCCAACTGAAGCGGCCG
>sig_5425
TGCAGGTCGACTCTAGAGGATCCCCGGGTACCGCCGTCGGCCGGCCCGCTCCGGGCTCGC
>sig_5426
CGTAAGATCTGAGCTCCTTAAGTTCTAGAATCGATGACCGGTTCTCGAGAAGCTTGGCGT
>sig_5427
AAGAAGCTTGGGATCCGTCGACCTGCAGCCAAGCTCTCGAGAGCTTGGCGTAATCATGGT
>sig_5428
GATGTAAAAATAGTCCAGTATAAATATAATCGAATTGTGAATTCACCCGGGATGCATTTT
>sig_5429
ACGGCTATGAAATTCTTTTTCCATCTTCTCTTGCTGTTATCAACCACTTTGTACAAGAAA
>sig_5430
TTTTGCAGCCCACCTGAGCTCCCAGCTTAAGGTGTCTCAAAATCTCTGATGTTACATTGC
>sig_5431
TACGCCTATTTTTATAGGTTAATGTCATGATAATAATGGTTTGTTAGACGTCAGGTGGCA
>sig_5432
GGAATTCTCGAGAAAAAAAAAAAAGCTTGTCATCGTCGTCCTTGTAGTCAGCTTGCGCAA
>sig_5433
GGATCATCCAGCCATTCGGGGTCGTTCACTGGTTCCCCTTTCTGATTTCTGGCATAGAAG
>sig_5434
TTCGATCAGACCAGTTTTTAATTTGTGTGTTTCCATGTGTCCAGTTTGGCGCGCCAAAAT
>sig_5435
AAAAGAGAGGCTGAAGCTGAATTCACGTGGCCCAGCCGGCCGTCTCGGATCGGTACCTCG
>sig_5436
TATCGCCGCCCATGCAACAAGCTATTGAATTCGTTTAAACTCCCTCTCAAGTCTGTATAC
>sig_5437
CATCCATATGGTAGGTCATTTTCATGTCATCTCCGATAAACTTGTTTGAAAGAGCCATGG
>sig_5438
CGCTCACTCGAGGGCTTCGCCCTGTCGCTCGACTGCGGCGAGCCTACTGGCTGTAAAAGG
>sig_5439
CCGGATCCGACCCATTTGCTGTCCACCAGTCATGCTAGCCATGGTATATCTCCTTCTTAA
>sig_5440
TGTAAAACGACGGCCAGTGAATTCGTAATCATGGTCATAGCTGTTTCCTGTGTGAAATTG
>sig_5441
CGCGGTGCATGGAGCCGGGCCACCTCGACCTGAATGGAAGGGATCCCCCTCAAGTCAAAA
>sig_5442
AACAAGACCCGGGAAGAGAATTCGGATCCGAGATCCACGCGGAACCAGCAGGCCCAGCTT
>sig_5443
GGGTACCGAGCTCGAATTCCAAAAGTCGAATTTCGAGCAATCGCCCTGGGTGGGTTACAC
>sig_5444
CTCGAGGTACCGATCCGAGACGGCCGGCTGGGCCACGTGAATTCAGCTTCAGCCTCTCTT
>sig_5445
CCCATGGCCTTGTCGTCGTCGTCGGTACCCAGATCTGGGCTGTCCATGTGCTGGCGTTCG
>sig_5446
AATTATCAACAAGTTTGTACAAAAAAGCTGAACGAGAAACGTAAAATGATATAAATATCA
>sig_5447
CTGTTATTTAAATAGTTTATAGTTAAATTTACATTTTCATTAGTCCATTACCTGGTACTA
>sig_5448
GTATATCCAGTGATTTTTTTCTCCATTTTAGCTTCCTTAGCTCCTGATGTTTGACAGCTT
>sig_5449
CGGATCCCTCGAGGGTACCGAGCTCCATATGGTATTACCTCTTAATAATTAAGTGTGCCT
>sig_5450
TTTTGCGCACGGTTATGTGGACAAAATACCTGGTTACCCAGGCCGTGCCGGCACGTTCAC
>sig_5451
AAGTAAAACCTCTACAGATGTGATATGGCTGATTATGATCATTACTTATCTAGAGCTTAG
>sig_5452
CATTAAAGAGGAGAAATTAACCATGGGAGGATCCAGATCTCATCACCATCACCATCACTA
>sig_5453
CTGGACTTCGTTGGCGGCGCTGAGATCGAAGGTCGTGAGAATCTTTATTTTCAGGGCGCC
>sig_5454
CGGTGCCTGACTGCGTTAGCAATTTAACTGTGATAAACTACCGCATTAAAGCTTGGCCAC
>sig_5455
CGTTTCTCGTTCAGCTTTCTTGTACAAAGTGGTTGATAACAGCATGTCCCCTATACTAGG
>sig_5456
GCAGAACGAGAAACGTAAAATGATATAAATATCAATATATTAAATTAGATTTTGCATAAA
>sig_5457
AGAAGAGAACTCTGAATAGGGAATTGGGAATTGACACCATGGCAGGCCTTGCGCAACACG
>sig_5458
GAGCCCCCGATTTAGAGCTTGACGGGGAAAGCCGAATTCCGGATGAGCATTCATCAGGCG
>sig_5459
GACAGATCGCTGAGATAGGTGCCTCACTGATTAAGCATTGGTAATGAGGGCCCAAATGTA
>sig_5460
CCGGTTCTTTTTGTCAAGACCGACCTGTCCGGTGCCCTGAATGAACTGCAGGGGGGGGGG
>sig_5461
ACATTTTTAATTCTAAATTGTCCACATCCAATTGCATTGAGTGCTCGCAACCTTATGGCA
>sig_5462
TATGGTTACGCTGACAGGGCCAGCGAAAGCATCATTGGTGCTATAGCGCGGCTGTTCAAG
>sig_5463
CCAGTGCCAAACTGCGGCCGCCCGGGCGGCCGCAATTCGTAATCATGGTCATAATTCGTA
>sig_5464
CGACTCACTATAGGGAAAGCTGGTACGCCTGCAGGTACCGGTCCGGAATTCCCGGGGCGG
>sig_5465
CACGTGGTCGACTGGATCCCGTCGTTTTACAACGTCGTGACTGGGAAAACCCTGGCGTTA
>sig_5466
TTCGTGACCGCCGCCGGGATCACTCTCGGCATGGACGAGCTGTACAAGGCTTAGAGCTCG
>sig_5467
TGTCCAAACTCATCAATGTATCTTATCATGTCTGGCCAGCTAGCTCAGGTTTACTTCTGG
>sig_5468
GGGTTGGGGTTTCTACAGGACGTAACATAAGGGACTGACCACCCGGGGATCCTCTAGATC
>sig_5469
TAAAAAGAAGATAAATTAACTGAAGGGCTCTCCGATGATCTCTTGCTAGCAACCCTTATC
>sig_5470
GATAACAGCACCCATTTGCTGTCCACCAGTCATGCTAGCCATGCTCATTCTAGAGTCCCC
>sig_5471
AAATATTAACGTTTACAATTTCGCGCCATTCGCCATTCAGGCTGCGCAACTGTTGGGAAG
>sig_5472
GATAACAATTTCACACAGGAAACAGCTATGACCATGATTACGCCAAGCTTGCATGCAGGC
>sig_5473
CTTCTTGAAGTCCTTTTTTTCTGCGCGTAATCTGCTGCTTGCAAACAAAAAAACCACCGC
>sig_5474
TCTCTAGGAGAGCCTTTGTTTTTGAGAAGCTGAGGTGGGTCAATTGGTGAAGAAAGTCTA
>sig_5475
TGGCAACAACGTTGCCCGGATCCGGTCGCGCGAATTCTTTCGGACTTTTGAAAGTGATGG
>sig_5476
CGTCAGCCGGGCAGCATAGGTGAAGTAGGCCCACCCGCGAGCGGGTGTTCCTTCTTCACT
>sig_5477
GATTCCTTACTTATTCCATGGCGATCGCTTGGTGCTGATGTTGATGTTTCATGGTGAATT
>sig_5478
CGATAAGCTTGGGCTGCAGGTCGACTCTAGAGGATCCCCGGGCGAGCTCGAATTCCGGTC
>sig_5479
TTAATACGACTCACTATAGGGAGACCCAAGCTTAGGATCCTATGTATTCCCTTTAGTGAG
>sig_5480
TATCCTGCAGGAATTCCTCGAGACGTACGGTGCGCGCGATGCATTCGAAGATCTGCCCTA
>sig_5481
GATATCGAATTCCTGCAGCCCAGCGCTGGATCCTCGATCACAAGTTTGTACAAAAAAGCT
>sig_5482
CACGCGTAGCTAGCCCAAGCTTGCATGCCTGCAGGTTTAAACAGTCATTTAAATCGACTC
>sig_5483
GTAACTACATCTTCGTCGCTGTCAGTCTTCTCGCTGGAAGTTCTCAGTACACGCTCGTAA
>sig_5484
CCTAACCCCTGTGCTAGCGCTTTTTGCTCTATATGTGTGGTATGGGCGACACGGAAATGT
>sig_5485
TTGCAGCGCCGCATTAGTCTCCTGGAGTTCTCGAAGCATCTGTGGGCAGCAATCTCCACC
>sig_5486
TGCTAATTCTTTGCCTTGCCTGTATGATTTATTGGATGTTGGAANTTCCATTCGCCATTC
>sig_5487
TCTAGGATCTCGATCCCGCGAAATTAATACGACTCACTATAGGGGAATTGTGAGCGGATA
>sig_5488
CGTGTAATGCTGCAATCTGCATGCAAGCTTGGCACTGGCCACGCAAAAAGGCCATCCGTC
>sig_5489
TAGGGGCAGTTAAAGTACTTTGACAATTGAATCCGATTTTGACCATTATTTTCATATCCG
>sig_5490
ACGACGTTGTAAAACGACGGCCAGTGAATTCTCAAGTCAGAATAGTGGACAGGCGGCCAA
>sig_5491
GCGTAGCACCAGGCGTTTAAGTCGACCAATAACTCTACGGGGTCTGACGCTCAGTGGAAC
>sig_5492
GACGCGTCAATTCGATCCTGCTGATGAAGCAGAACAACTTTAACGCCGTGCGCTGTTCGC
>sig_5493
AACGGTTTCCCTCTAGCGGATCGCAAGCTTGGGCTGCAGGTCGACTCTAGAGGATCCCCG
>sig_5494
ACGGTTTCCCTCTAGCGGATCGATCCGAATTCGAGCTCGCCCGGGGATCCTCTAGAGTCG
>sig_5495
GAGGAACTAAACCCAGGAGGCAGATCATGATTGAACAAGATGGATTGCACGCAGGTTCTC
>sig_5496
CTGGCTGATAATCATCACCTGCAGNAATTCTTGAAGACGAAAGGGCCTCGTGATACGCCT
>sig_5497
GGAAGTACAGGTTCTCGGTACCCAGATCTACACCAGAAGAATGATGATGATGATGGTGGC
>sig_5498
AGTTTTCGTTCCACTGAGCGTCAGACCCCTCATCCCTTGGCGTCGAATGCGTGTGATTTA
>sig_5499
CTTGGGCTGCAGGTCGACTCTAGAGGATCCCCGGGCGAGCTCGAATTCACACAGGAAACA
>sig_5500
TGGGCACCACCCCGGTGAACAGCTCCTCGCCCTTGCTCACCATGCTGTTATCAACCACTT
>sig_5501
CGACGGTGACCCTATAGTCGAGGGACCTAATAACCTCGTATAGCATCCATTATACGGAGT
>sig_5502
CTTTATTGACGTTGAGCCTCGGAACCCATCGAATTATCGGAAACTAGTTATCGGCATAAT
>sig_5503
GCAGCCCAAGCTTACTTACCATGTCAGATCCAGACATGATAAGATACATTGATGAGTTTG
>sig_5504
ATTGACGCGTCAATTCCCCGGATCTTCACCTAGATCCTTTTAAATTAAAAATGAAGTTTT
>sig_5505
AAACCAGCCAGCCGGAAGTGCCGAGCGCAGAAGTGGTCCTGCAACTTTATCCGCCTCCAT
>sig_5506
AGGACGCCCCCCGTGTACGACATGAAGGCACTGGCGTCAACCGCAATAGCGATGGGACCG
>sig_5507
GTACAAACTTGTGATAACAGCGGATCCACGCGGAACCAGATCCGATTTTGGAGGATGGTC
>sig_5508
AGCCCGTAAACAAAAAGTCGCTAAGGCTGGTACCATATGGGAATTCGAAGCTTACGTAGA
>sig_5509
GCTGCGAGCCCGGAGCGGGCCGGCCGACGGCGGTACCCGGGGATCCTCTAGAGTCGACCA
>sig_5510
AAGGTTTTTATATTACAGCTCCAGATCCGATTGCTGAATAAAAGATACGAGAGACCTCTC
>sig_5511
GCGCCCACCGGAAGGAGCTGACTGGGTTGAAGGCTCTCAAGGGCATCGGTCGAATTCTGC
>sig_5512
CCCCATGAACCTCGGCATGGGCGGCAGCCAAGGCTACGGCCTCGGCCTCTAGGTGGCAGG
>sig_5513
CCAGCGCGGGGATCTCATGCTGGAGTTCTTCGCCCACCCCAAACGTGGCCAATATGGACA
>sig_5514
ATGACATGATTACGAATTGGCCGCCTAGGCCGAATTCGAGCTCGGTACCCCATGGAGGCC
>sig_5515
GCCTTGCAGCACATCCCCCTTTCGCCAGCTGGCGTAATAGCGAAGAGGCCCGCACCGACC
>sig_5516
CCATCACCATGGTGCTGCAGGTACAAGTTTGTACAAAAAAGCAGGCGAGAATCTTTATTT
>sig_5517
CGACTCTAGCTAGAACGAATTGTTAGGTGGCGGTACTTGGGTCGATATCAAAGTGCATCA
>sig_5518
AATTTTCAGGGCTGGAATGTGTAAGAGCGGGGTTATTTATGCTGTTGTTTTTTTGTTACT
>sig_5519
TTCCTAGGATCCTCGAGCTCCCTATAGTGAGTCGTATTAGGCCAGTGAGGCCTAGAGTCG
>sig_5520
AGTTCGTGACCGCCGCCGGGATCACTCTCGGCATGGACGAGCTGTACAAGAGATCTACAA
>sig_5521
GATCGGGCTACCCACCGTACTCGTCAATTCCAAGGGCATCGGTAAACATCTGCTCAAACT
>sig_5522
ATCATGGGAAATAGGCCCTCTTCCTGCCCATCGATAGCTTCCAGTGCTTTGTGAAACTTC
>sig_5523
ATAGTGAAAACGGGGGCGAAGAAGTTGTCCATATTGGCCACGTTTAAATCAAAACTGGTG
>sig_5524
AGGGGTTAACTAGTTACTCGAGTGCGGCCGCAAGCTTGTCGACGGAGCTCGAATTCGGAT
>sig_5525
GACTAATTCGAGCTCGAACAACAACAACAATAACAATAACAACAACCTCGGGATCGATAC
>sig_5526
CTCGAGAAAAGAGAGGCTGAAGCTGCAGGAATTCACGTGGCCCAGCCGGCCGTCTCGGAT
>sig_5527
TGATATGATCTCGGCGGCCGCTAGAATTGTGAGCGCTCACAATTCTAGTCGACGGGATCC
>sig_5528
TGTAAAACGACGGCCAGTGCCAAGCTTCCCATCGAACCACTTTGTACAAGAAAGCTGAAC
>sig_5529
CCAGGAGGGCATTGGCCCAGCGGTTGGACCACTGGAGCTGCCCCTCAGCTTGAGGGTTTG
>sig_5530
CACCATCACCATCACCATGGTGCTGCAGGTACAAGTTTGTACAAAAAAGCAGGCGAGAAT
>sig_5531
TTTGACTTGAGGGGGATCCGCCCTCAGAAAAACTCATCGAGCATCAAGTGAAACTGCAAT
>sig_5532
TTTTCTGCACGTAATCTGCTGCTTGCAAACAAAAAAACCACCGCTACCAGCGGTGGTTTG
>sig_5533
CGGTTACCGTAGTCGAACACGGTGGTGAGAATGTCATAAGCGAAGGGCAGGGGGGCGCCC
>sig_5534
TTAAAAATGACAAAATAGTTTGGAACTAGATTTCACTTATCTGGTTGGCCTGCAAGGCAT
>sig_5535
GGCATGCAAGCTTTCGCGAGCTCGAGATCTGATCATAGACGGATCCATACAACCTCCTTA
>sig_5536
TATCAAACTGGTTTGGAAATAAGGTAATACGGTTATCCACAGAATCAGGGGATAACGCAG
>sig_5537
TCCAAGCTTGAGTATTCTATCGTGTCACCTAAATAACTTGGCGTAATCATGGTCATATCT
>sig_5538
CAGATCGTCAGTCAGTCACGATGAATTCCATTCGACCCCCGCTTCTTTTTCCCTTTGCCA
>sig_5539
CCTTCCTGCAGTCACCCGGGCTCGAGGAATTCGCGGCCGCCGTCGACTCGCGAACTAGTA
>sig_5540
TTCCGGGCCCTCACATTGCCAAAAGACGGCAATATGGTGGAAAATAACCGGAATTACCAC
>sig_5541
AACAGCCTTGTACAGCTCGTCCATGCCGAGAGTGATCCCGGCGGCGGTCACGAACTCCAG
>sig_5542
ATCTTTTCTACGGGGTCTGACGCTCAGTGGAACGAAATCGATGAGCTCGCACGAACCCAG
>sig_5543
GAACCAATCTCTATCATGGAGAATAATTGGGGTGATTTCCAAAGGAAATTGAAAAAATAT
>sig_5544
CCGGTACCCACGTGATGGTGGTGGTGATGTGCCATGGTATATCTCCTTCTTAAAGTTAAA
>sig_5545
TAGTTATATGTTACGTCCTGTAGAAACCCCAACCCGTGAAATCAAAAAACTCGACGGCCT
>sig_5546
CTGCATTCCGCAAGCGTCACATTCCATCACCGTATTCTTCAGGAAGGTGATCTCCTTGAC
>sig_5547
AGCTTAATTAGTTAACGCATGCCTGCAGGTCGACTCTAGAGGATCCCCGGGTACCGAGCT
>sig_5548
GGACTCTAGAGGATCCAAGCTTATCGATTTCGAACCCAATTTCCCAACTGTAATCAATCC
>sig_5549
ACGTTGTAAAACGACGGGATCCCCGGGAATTCCCCGGATCCGTCGACCTGCAGCAATGGC
>sig_5550
GGAAGCTGAGTTGGAGGCTGAAACCGCTGAACAATAAGCTGAGCAATAACTAGCATAACC
>sig_5551
ATGGACGAGCTGTACAAGGCTTAGAGCTCGAATTTCCCCGATCGTTCAAACATTTGGCAA
>sig_5552
CGGCGCCGGCGCCGGCCCGCGGCCGCGGCCGCGGAATATTAATATTAATATTAATATTAA
>sig_5553
GATGATGATGATGATGAGAACCCCCCCCGGGGGACACCATGGTATATCTCCTTCTTAAAG
>sig_5554
CTGGTTCCGCGTGGATCTCGTCGTGCATCTGTTGGATCCCCGGGAATTCATCGTGACTGA
>sig_5555
CGAAGCATTGGGATCCTAAGGAGGTTAACTATGACGTCGACGCGTCTGCAGAAGCTTCTA
>sig_5556
AACGTACGTTAAGGATCCTCTAGAGTCGACCTGCAGTTCGGGGGCATGGATGCGCGGATA
>sig_5557
TCGCCCTAACAAAAAGTGATATCCAGGCCGGTAGATTCACGGAAGACCGTTCCAATTCAT
>sig_5558
CCAACCCTTGCATCGATTGTCAGACCAAGTTTACTCATATATACTTTAGATTGATTTAAA
>sig_5559
ATTTGGGGGGGGGGAATTCTCATGTTTGACAGCTTATCATCGATAAGCTTTAATGCGGTA
>sig_5560
TAAAGAATTCAATGCTCGTACAGCTGACCAAGCAGGCTTGATTATTCCAGTAGTAATCTC
>sig_5561
CTGCAGGTCGAATCCCGTACGGGTCATCCCAGAAGCCTTGCATATCCTGCAAGGTTTTTT
>sig_5562
CTCCAAAATCGGATCTGGTTCCGCGTGGATCCCCGGAATTCCCGGGTCGACTCGAGCGGC
>sig_5563
CATAGCAGCGGCATCGAAGGCCGCGGCCGCTTAATTAAAACCATGGCAGTCGACTCGAGC
>sig_5564
GGAATCGCTTTTGGCGCGCCAAACTGGACACATGGAAACACACAAATTAAAAACTGGTCT
>sig_5565
TCCCCGCGCGTTGGCCGATTCATTAATGCGATCTCGATCCCGCGAAATTAATACGACTCA
>sig_5566
TGTAGCCAGCTTTCATCAACATCGCGGCCGCCCCCAATAAAATCATACTACCTTATGAGC
>sig_5567
CTGCTGCCACCGCTGAGCAACTGCTGGTTCCGCGTGGATCTGGATCCGAATTCTCTTCCC
>sig_5568
GGTTAGGGATAGGCTTACCTTCGAATGGGTGACCTCGAGCGGCCGCCACTGTGCTGGATA
>sig_5569
GAAGCTTGCCAGTGAATTCGAGCTCGGTACCCGGGGATCCTCTAGAGTCGACCTGCAGGC
>sig_5570
CGTACGTAAGCTTGGATCCTCTAGAGCGGCCGGCCGCCTACTACTACTAATGATGATGAT
>sig_5571
TTGGCGTCTTCGAGCTCAGGGAAGTTGAAGGATCCGTCGACATTTGTTCATTTTTGAGAA
>sig_5572
TGAATAAGTGATAATAAGCGGATGAATGGCAGAAATTCGCGAGCTCGGTACCAGGAAAGA
>sig_5573
TTTAAGCGGAGAAGAAATAGAACGATTTTTTAAAGATAGCTTGGAGTTTCTAGAAAATCA
>sig_5574
TGCACAAGGCCCTTAATTTTCCAATAACCTAGTATAGGGGACATAATCACCACTTTGTAC
>sig_5575
AACTTTATCCGCCTCCATCCAGTCTATTAATTGTTGCCGGAAGCTAGAGTAAGTAGTTCG
>sig_5576
CGGATGAAGCCGGGCGTTAGACCTGCAGGCATGCAAGCTTGGCACTGGCCGTCGTTTTAC
>sig_5577
GATGATGATGGCTGTTATCAACCACTTTGTACAAGAAAGCTGAACGAGAAACGTAAAATG
>sig_5578
TAATTTGCGAGTACGCAAAGCTTGGCTGCAGGTCGACGGATCCCCGGGAATTCGGCTGCT
>sig_5579
ACGTTGTAAAACGACGGCCAGTGAATTCGGGGGATCTGCTGTGGAATGTGTGTCAGTTAG
>sig_5580
GTCTTTCGACTGAGCCTTTCGTTTTATTTGATGCCTGGGGCTTCCTCGCTCACTGACTCG
>sig_5581
GCCGTTGAGCACCGCCGCCGCAAGGAATGGTGCATGCATAGCTTATCGATACCCTTTTTA
>sig_5582
TTCTTTGCCTTGCCTGTATGATTTATTGGATGTTGGAANTTCCTGATGCGGTATTTTCTC
>sig_5583
TTTATCGATAAGCTTTTTGCAAAAGCCTAGGCCTCCAAAAAAGCCTCCTCACTACTTCTG
>sig_5584
TGGACAGTTTTCCCTTTGATATTTAACGGTGAACAGTTGTTCTACTTTTGTTTGTTAGTC
>sig_5585
GTAATTTTAAATTCAAACTCCTCTCTCAACTCTCCAAAAAACGGGCAGAAGGTGGTATGG
>sig_5586
CATCTATATGGCAATGTCAAACATGAATTAGATCAAAAAAAAAGCCCGCTCATTAGGCGG
>sig_5587
GGCGCGCCAAGGCCTGTACAGAATTCGGATCCCCGATATCCCATGGGACTCTTGTCGTCG
>sig_5588
ATCGTGTTGCGCAAGGCCTGCGGATCCCATTTTTTAGATCTGATTTTTATTTTTTATTTA
>sig_5589
TTGCCAGAATTCTTGAAGACGAAAGGGCCTCGTGATACGCCTATTTTTATAGGTTAATGT
>sig_5590
TCCATACCACCGAGAATTGCTTCATCAGACGTGTAGAGAATACCACCAAAACCGTCAATT
>sig_5591
TGAGCGGATACATATTTGAATGTATTTAGAAAAATAAACAAATAGGGGTTGCTCTTCACA
>sig_5592
GCGTACCAAATCTAGAACTTCCCGCGGCCACCTCAGGTTGAACTGCGGCATTTTGCTCAT
>sig_5593
AAGCTCTCATCAACCGTGGCTCCCTCGAGGCTCCGCGCCCTCGATCCGACCGCCCCCCAC
>sig_5594
AGGGCGGTCAGGGTCTCATCAAGATCGGGGATCTCGAGCTCATCGAAGGTCGCGAAGCTT
>sig_5595
AGTAGGGGGGCATAACTTCGTATAATGTATGCTATACGAAGTTATGGAATTCGATATCAA
>sig_5596
ACCGATCGCCCTTCCCAACAGTTGCGCAGCCTGAATGGCGAATGGCGCGAATTCGGATCC
>sig_5597
CACCAGCTCACCGTCTTTCATTGCCATACGNNNNNNCGGATGAGCATTCATCAGGCGGGC
>sig_5598
TTTCTCCTTACGCATCTGTGCGGTATTTCACACCGCATAGGAAGATCTAGGAGTAAGAAT
>sig_5599
GAATTCTACGTAGGATCCTTCGAATAATTAGTTGTTTTTTGATCTTCTCAAGTTGTCGTT
>sig_5600
ACACAAGTGGTACCCCCCCATGTCAGCCGTTAAGTGTTCCTGTGTCACTCAAAATTGCTT
>sig_5601
ATATGGCGGATTAACAAAAACCGGATCTCTAGAAGCTTATCGATGATAAGCTGTCAAACA
>sig_5602
AGTCGACCTGCAGGCATGCAAGCTTCACGCTGCCGCAAGCACTCAGGGCGCAAGGGCTGC
>sig_5603
AGGGTTTTCCCAGTCACGACGTTGTAAAACGACGGCCAGTGCCAAGCTTGTATTCTATAG
>sig_5604
CAAAAATGGCAGCCAAGCTGACCACTTCTGCGCTCGGCCCTTCCGGCTGGCTGGTTTATT
>sig_5605
TGGCGAATGGAANTTCCAACATCCAATAAATCATACAGGCAAGGCAAAGAATTAGCAAAA
>sig_5606
GCTTTCCCCCCCCCCCCCGAGCTCGGTACCCGGGGATCCTCTAGAGTCGACCTGCAGGCA
>sig_5607
TGTGAGCGGATAACAATTTCACACAGAATTCATTAAAGAGGAGAAATTAACTATGGGATC
>sig_5608
TCGAGCTAGAAGATCTCCTAGAGAATTCCTAGAATCGATCCTAGAGTTAACACTGGCCGT
>sig_5609
TAGCGCTTAGAGCTCGAATTTCCCCGATCGTTCAAACATTTGGCAATAAAGTTTCTTAAG
>sig_5610
GTGAATTGCTGCAGGTCGCCAAGCTTGGCGACGGATCCGGGGAATTCGTAATCATGGTCA
>sig_5611
ATACGACTCACTAGGCGGCCGCCTAGTGGGCAGATCTTCGAATGCATCGCGCGCACCGTA
>sig_5612
GCGCTCGGCCGCCTCCACTCCGGGGAGCACGACGGCGCTTGCCAGACCCTTGCCCTGGTG
>sig_5613
CAGGAATATGTGATACAGGATATATTCCGCTTCCTCGCTCACTGACTCGCTACGCTCGGT
>sig_5614
ATGTCTAGAGAATAGGAACTTCGGATCAATTCATCGATGCAAGTGGCACTTTTCGGGGAA
>sig_5615
ATTGAAGACCATAACCGAAAGTAGTGACAAGTGTTGGCCATGGAACAGGTAGTTTTCCAG
>sig_5616
TCATTTTTAATTTAAAAGGATCTAGGTGAAGATCCGGGGAATTGACGCGTCCTCGGTACC
>sig_5617
TGGCGCCGTCGACGGGCGGCCGCCACTGTGCTGGATATCTGCAGAATTGCCCTTAAGGGC
>sig_5618
ATAACAGATTAAAAAAATTATAAAAAAATTGAAAAAATGGTGGAAACACTTTCTTCAATT
>sig_5619
TTTCCATTCGCCATTCAGGCTGCAACTAGATCTAGAGTCCGTTACATAACTTACGGTAAA
>sig_5620
CTCAAAAATGAACAAAGATCTACAAGTTTGTACAAAAAAGCTGAACGAGAAACGTAAAAT
>sig_5621
CGTCGCGGTGAGTTCAGGCATGGTGATGTCTGCTCAAGCGGGGTAGCTGTTAGTCAAGCT
>sig_5622
CGCTCAGTGGAACGATCCGTCGAGAGGTCTGCCTCGTGAAGAAGGTGTTGCTGACTCATA
>sig_5623
ATGTCAATTCGAGCTCGGTACCCGGGGATCCTCTAGAGTCGACCTGCAGGCATGCAAGCT
>sig_5624
ATTTTTTCTGAGCTCGGTACCCTCCAAGGGTCCTCCTGAAAATGTTCTATGTTATGTTAG
>sig_5625
CGTTTTTTTTTTTGTGATCGAATTCCTGCAGCCCGGGGGATCCACTAGTGATGAAAAAGC
>sig_5626
ACCCGGGAGGTACCGAGCTCTTACGCGTGCTAGCTCGAGATCTAAGTAAGCTTCCTGCAT
>sig_5627
GTATGGCTATAAGTATCTTTTAGTTTTTGTAGATACTTTTTCTGGCTGGATAGAAGCTTT
>sig_5628
GGGACAACTCCAGTGAAAAGTTCTTCTCCTTTCGACATGGAATTTTGCCTCCTTAAGTCA
>sig_5629
CAGCGACACTGAATACGGGGCAACCTCATGTCGCTTCACTGACGCATCGAAGTGGAACGG
>sig_5630
CCATCAATGTTGGAGGGGGAAGATTGACCAGGGTGGAAGTTGGGCACAAAGTAAACGTTG
>sig_5631
ATCTATGGTCTCTCCCTTTAGTGAGGGTTAATTAGAAACTGGAGTCGATGATAAGCTGTC
>sig_5632
GGACCACTGGAGCTGCCCCTCAGCTTGAGGGTTTGCTACAACATGGGCTACAGGCTTGTC
>sig_5633
TTTGGAGAGAACACGGGGGACTCTAGAATGAGCATGAGTAAAGGAGAAGAACTTTTCACT
>sig_5634
AACAGCCAAGCTGGAGACCGTTTAAACATAACTTCGTATAATGTATGCTATACGAAGTTA
>sig_5635
CCAGCGTTTACAAAGATACCCCAGGAGGACCAGATCACGTTACTAAAGGCCTGCTCGTCG
>sig_5636
CGTAACGGCAAAAGCACCGCCGGACATCAGCGCTAGATGACGTGCGGCTTCGACCTCCTG
>sig_5637
ATGCCTGCAGGTCGACTCTAGAGGATCCCCGGGTACCGAGCTCGAATTCCCCATGGTCTG
>sig_5638
AAGGGGTGTTATGAGCCATATTCAACGGGAAACGTCTTGCTCGACGCTTATAAAAAATGG
>sig_5639
AGATAGGTGCCTCACTGATTAAGCATTGGTAACTGTCAGACCAAGTTTACTCATGTCGAG
>sig_5640
TCGTCGAGAAGGAGGTCACTCGTATGAAATATCTGTTACCAACAGCAGCTGCTGGTCTGT
>sig_5641
AGCCATGCTCCTCATGCTGCTGCCCACAGCCCTGGCGTTCCATTTGACCACACGAGGGGG
>sig_5642
CCGGGGGATCCACTAGTTCTAGAGCGGCCGGGGGGGGGGGGAAAGCCACGTTGTGTCTCA
>sig_5643
AGTCACGATGAATTCCCGGGGATCCCACGACCTTCGATCAGATCCGATTTTGGAGGATGG
>sig_5644
GCACACTACGTAGAATTCGGATCCTCTAGAGTCGACCTGCAGGCAAGCTTGGCACTGGCC
>sig_5645
ACGACGTTGTAAAACGACGGCCAGTGCCAAGCTTATGCAATTTCCTCATTTTATTAGGAA
>sig_5646
ACGCCGCGGCCAATTCGACTCACCAGTCACAGAAAAGCATCTTACGGATGGCATGACAGT
>sig_5647
ATGTTTGACAGCTTATCATCGATAAGCTTGGCTGCAGGTCGACGGATCCCCTTTTTGACA
>sig_5648
ACGAATTCTCCCGGGTGGATCCAAGGCCTTCTAGACTTTTGAGCTTAGAGGTTTTTCTTG
>sig_5649
[truncated: 1,632,992 more chars]
