# Supplementary material for: DNA signatures for detecting genetic engineering in bacteria
Source: Genome Biol. 2008 Mar 18;9(3):R56. doi: 10.1186/gb-2008-9-3-r56 (PMC2397508; doi:10.1186/gb-2008-9-3-r56)
Supplement: Additional data file 4 — The complete set of 60-mer signatures used in the cross-validation set [file gb-2008-9-3-r56-s4.bz2 › consig.60.bacvec.2345.fa]

>sig_0
ATGGTCTAGAAAGCTTCTCGAGCGGATCCTGCAGGAATTCCCGGGCATATGTCCGGTACC
>sig_1
GCTGCCATCGGAAGCTGTGGTATGGCTGTGCAGGTCGTAAATCACTGCATAATTCGTGTC
>sig_2
AATTNCTGCAGGTGATGATTATCAGCCAGCAGAGAATTAAGGAAAACAGACAGGTTTATT
>sig_3
GTATCTATCTTTTTTACACCGTTTTCATCTGTGCATATGGACAGTTTTCCCTTTGATATT
>sig_4
CTGTGCCATGGCGATCGCTCCTTACTAAAGTTAAAGAAAATTATTACTAGTGGGGAATTG
>sig_5
GCGGCAGTGGCCGGCTGCGCTGGGGAAGGCCCGGCGGGGTAAGCGGCAGTGCAGCTGTAG
>sig_6
AATGTGGTATGGCTGATTATGATCCTCTAGATCAGATCTTTCTTGCTTTTACTTTTACTT
>sig_7
TGCTACTACTATTAGTAGAATTGATGCCACCTTTTCAGCTCGCGCCCCAAATGAAAATAT
>sig_8
GTGGTTGATAACAGCATGGCCTCCTCCGAGGACGTCATCAAGGAGTTCATGCGCTTCAAG
>sig_9
TTTGAAGATCATAGTTTAAATGGCTCTTTGAAAGATCGATATTTTCATTGCCATAATTCT
>sig_10
CCCGCGCTGCTAACAAAGCCCGAAAGGAAGCTGAGTTGGCTGCTGCCACCGCTGAACAAT
>sig_11
GCTGTGACTGCCAAGATCTCGGCGTATATCAAAGCGCGATCAACAAGGCCATTCATGCAG
>sig_12
AGATCTGGGTACCGGTGGTGGCTCCGGTGATGACGACGACAAGAGTCCCATGGCGATATC
>sig_13
ATTAATACAACTTGATATTAATAGACGCCGGGCAAGAGCAACTCGGTCGCCGCATACACT
>sig_14
GAAAATCTCGCCAAGCTCCTCGAGATCCAGATCTGGATCCTCTAGAGTCGACCTGCAGGC
>sig_15
TCAGGGGGGCGGAGCCTATGGAAAAACGCCAGCAACGCGGCCCGAGATGCGCCGCGTGCG
>sig_16
CAATCAATTGTTATCTAAGGAAGTACTTACATATGGTTCGTGCAAACAAACGCAACGAGG
>sig_17
ACCGGAATTCGAGCTCGCCCGGGGATCCTCTAGAGTCGACCTGCAGCCCAAGCTTGTATT
>sig_18
GTAACCACCACACCCGCCGCGCTTAATGCGCCGCTACAGGGCGCGTGGGGATCCAGGTGG
>sig_19
AATGCAAGCACACATGTCAGCGCATGGTAGGGAGGAGCCAAGCATCCTGGTTCTGAACAA
>sig_20
AGATCGTCAGTCAGTCACGATGCGGCCGCTCGAGTCGACCCGGGAATTCCTGGGGATCCA
>sig_21
AAAGCCAGATAACAGTATGCGTATTTGCGCGCTCGCGAACCGGTGTATACCCGAAGTATG
>sig_22
AATTCTACTAATAGTAGTAGCATTAACATCCAATAAATCATACAGGCAAGGCAAAGAATT
>sig_23
CGATGATAAGCTGTCAAACATGAGAATTCCTCGGGCAGCGTTGGGTCCTGGCCACGGGTG
>sig_24
CTAGATCCCATGCAACGTGGATACTTGGCAGTGGTTACTTGGCTTTTCCTTTATTTTCTT
>sig_25
CGTTCAGCTTTTTTGTACAAACTTGTGATTAGAGCCTGCAGGCATGCAAGCTTGGCGTAA
>sig_26
CTTTTATCCGCCTCTGCTGCCGTCCGCCACCGTACGTAAATTTATGGTTGGTTATGAAAT
>sig_27
CATCATCATCACCATCACGGGTCGACAAGCTTGGATCCCTGCAGGCCTCGAGTTCGAATC
>sig_28
GGAGGCAGCGTGGACGGCGTCTAGAAATAATTTTGTTTAACTTTAAGAAGGAGATATACA
>sig_29
CTGCAACGGGAGCGTTGGCTTCATCGCTACTTTGACCCATTTTAGCTTCCTTAGCTCCTG
>sig_30
CACCATACGGATCCGCATGCGAGCTCGGTACCCCGGGTCGACCTGCAGCCAAGCTTAATT
>sig_31
AGTTAGGGAATTCGAGCTCGGTACCCGGGGATCCTCTAGAGTCGACCTGCAGGCATGCAA
>sig_32
GATCTCCTAGGAAGCTTTCCATGGTCACCGACGCCAAAAACATAAAGAAAGGCCCGGCGC
>sig_33
ATTCTCCTATGTTGTCTATGATCTCTTAATGGCCTACTTACTCTTCTACATTGCCACCAC
>sig_34
GGCCTCTCGGGCCGAAACTGTTGAAAGTTGTTTAGCAAAACCCCATACAGAAAATTCATT
>sig_35
CCCTGACGAGCATCACAAAAATCGACGCTCAAGTCAGAGGTGGCGAAACCCGACAGGACG
>sig_36
GTCTTGGGAATACTGGCATGAAGATGGAACAAGCCCCAGAAGACCAAGGGCCACAGAGGG
>sig_37
CTCAAGGGGAAGATTCTGAACGTCGAGAAACACCGCCTCGACCGCATTCTCGAAAACGAC
>sig_38
CGACGTTGTAAAACGACGGCCAGTGAATTGGAGCTCATGCGCGCTTGTTCAGCGGTGGCA
>sig_39
AGTGGCGCCTGTCGACGCGTAGAATTCACCCGGGTACTGCAGAAGTTGGTCGTGAGGCAC
>sig_40
TGAAGGCTCTCAAGGGCATCGGTCGAGCAGCTGAAGCTTGCATGCCTGCAGGTCGACTCT
>sig_41
GACCCATGGAGTCTAGAATTCCACCACCACCACCGGAAATTTCCCGGGGATCCACGCGGA
>sig_42
ATGTTAACCGCGGTCCCTAGGCCGGCCGCTAGCCATTTAAATGCATGCTGCAGCCCGGGC
>sig_43
AAGAATTATGGGCAATGAAAATATCGATCTTTCAAAGAGCCATTTAAACTATGATCTTCA
>sig_44
ACAAATTGGAGTTCGAATCATAAAATAAAGAAAAACACAAACAAATACCTATTAATATAG
>sig_45
TCGACCCCAAAAAACTTGATTAGGGTGATGGTTCACATTGAAAAAGGAAGAGTATGAGTA
>sig_46
AGGACAGTACTCCGCTCGGAGGACAGTACTCCGCTCGAGGACAGTACTCCGCTCGGAGGA
>sig_47
TCCATACTGAAATTGTGGTGACAAAATATCCCAAGCAAATGGCAAAGGTCCCCCCTTGGT
>sig_48
TCCGCTTGGGGACTTTCCGCTGGGGACTTTCCGCTGGGGACTTTCCGCTGGGGACTTTCC
>sig_49
TAGGGATCCCGGCGCGCCCCTCGAGCTAGAAGATCTCCTAGAAAGCTTCCTAGAATCGAT
>sig_50
GAGGCATTTGGCTACCTTAAGAGAGTCATAGTTACCCGAGCTCGAATTCGTAATCATGGT
>sig_51
ATGCGCACCTTGAAGCGCATGAACTCCTTGATGACGTCCTCGGAGGAGGCCATTTTTTCT
>sig_52
GGCTCACAACCACCGCCACAAGCACCTCGAGGCGGCCGCGAATTCCTGCAGTCAACGCGT
>sig_53
CGCTACGTAGAATTCCCATGGCCGCTCCCTTCTCTGACGCCGTCCACGCTGCCTCCTCAC
>sig_54
ACGCATCGTGGCCGGCATCACCGGCGCCACAGGTGCCGTTGCTGGCGCCTATATCGCCGA
>sig_55
TGCCGGAACGGCAATCAGCATCGTTGGATCCGGTGGTACCCCGGGTCGACCTGCAGCCCA
>sig_56
TAACAGTTTTGTAATAAAAAAACCTATAAATATCGGATCCGGGTTATTAGTACATTTATT
>sig_57
GTCCTGAACGGAACCTTTCCCGTTTTCCAGGATCTGACTTCCATGTGACCTCCTAACATG
>sig_58
CATTAACCTATAAAAATAGGCGTATCACGAGGCCCTTTCGTCTTCAAGAAATTCTCATGT
>sig_59
CCTCCATAGAAGACACCGGGACCGATCCAGCCTCCGGACTCTAGAGGATCCGGTACTCGA
>sig_60
TTCGGAAAAAGCGTTGGTAGCTCTTGATCCGGCAAACAAACCACCGCTGGTAGCGGTGGT
>sig_61
ACCATGCAGGTCGACTCTAGAGGATCCGAATTCTGAAATCCTTCCCTCGATCCCGAGGTT
>sig_62
ATAAACTACCGCATTAAAGCTATTCGATGATAAGCTGTCAAACATGATAATTCTTGAAGA
>sig_63
TGGGGACCCTAGAGGTCCCCTTTTTTATTTTATTATACGCAAGGCGACAAGGTGCTGATG
>sig_64
GGATCCATATGTACTGTTTCCTGTGTGAAATTGTTATCCGCTCACAATTCCACACATTAT
>sig_65
ATCAACAGGAGTCCAAGCTCAGCTAATTAAGCTTAATACGACTCACTATAGGGAGCGGCC
>sig_66
GTGGTGGCTCGAGCTCAAGCTTCGAATTCTGCAGTCGACGGTACCGCGGGCCCGGGATCC
>sig_67
AAATAGGCAGGATTGATGGGGATCTAGCGGAATTAATTCATGAGCGGATACATATTTGAA
>sig_68
ACCTATAAAAATAGGCGTATCACGAGGCCCTTTCGTCTTCAAGAATTCCCCTGGCACGAC
>sig_69
GGGGGGGCCCGGTACCCAATTCGCCCTATAGTGAGTCGTATTACAATAGTAAAGGAGAAG
>sig_70
AAGAACATGCCTGCAGGTCGACTCTAGAGGATCCCCGGGTACCGAGCTCGAATTCCGTGA
>sig_71
AAGCTTCTGCAGACGCGTCGACGTCATATGGATCCCCAGCTTGTTGATACACTAATGCTT
>sig_72
ACTCTCGAACTGCTAACCTGCGAAGGGCCTTATCGCGGAATTCGAGCTCGCCCGGGGATC
>sig_73
GCTTAGAGGATCTCACCATCACCATCACCATGCGGCCGCATCGTGACTGACTGACGATCT
>sig_74
CCACCCAAGCGGCCGGAGAACCTGCGTGCAATCCATCTTGTTCAATCATGGTGGCCCGGG
>sig_75
AGGGGTACCGAGCTCGAATTGACATAAGCCTGTTCGGTTCGTAAACTGTAATGCAAGTAG
>sig_76
GCCAGGGTTTTCCCAGTCACGACGTTGTAAAACGACGGCCAGTAAGCTTGCATCGCTGCA
>sig_77
CCGCAAGCTTGTCGACGGAGCTCGAATTCGGATCCGTATCCACCTTTACTTACTAGTAAA
>sig_78
TCCGTCACAGGTATTTATTCGATGAATTCGCGTGCTATAATTATACTAATTTTATAAGGA
>sig_79
GCGATCCTCTAGAGTCGACCTTCCGAGGCTGTAGCCGACGATGGTGCGCCAGGAGAGTTG
>sig_80
CAGCACACTGGCGGCCGTTACTAGTTCTAGAGCGGCCGCCATAGTGACTGGATATGTTGT
>sig_81
GCTATATCGCTATCGATGAGCTCTGTAGCCGTAAACCATTATTATCATGACATTAACCTA
>sig_82
CAGCTTGGCGAGATTTTCAGGAGCTAAGGAAGCTAAAATGGAGAAAAAAATCACTGGATA
>sig_83
AGAAAGGAAGGGAAGAAAGCGAAAGGAGCGGGCGCTAGGGCGCGAGCAAGTGTAGCGGTC
>sig_84
AACGACGAGCGTGACACCACGATGCCTGTAGCAATGGCAACAACGTTGCGAAAACTATTA
>sig_85
GACCTGCAGGCATGCAAGCTTGTCTTTGCAGTTTAAGGTTTACACCTATAAAAGAGAGAG
>sig_86
GAGTAGACGAGAGTGTCGTGCTCCACCATGTTGGCAAGCTGCTCTAGCCAATACGCAAGC
>sig_87
GGCGACCGAGTTGCTCTTGCCCGGCGTCTATTAATATCAAGTTGTATTAATATCAAGTTG
>sig_88
AATACAGATGTAGGTGTTCCACAGGGTAGCCAGCAGCATCCTGCGATGCAGATCGATCTA
>sig_89
CTCATATATACTTTAGATTGATTTAATTCTCATGTTTGACAGCTTATCATCGATGTTCAT
>sig_90
GGAGTATCTGACCGCTGAGATTTTGGAATTGGCCGGGAATGCGGCCCGTGATAACAAGAA
>sig_91
GAGCTGTAGCCTCAGGCCCAGCAGCAGCAGCAGCAGCAGCATGGTGGGCGAATTCGCGAT
>sig_92
ACAATTAATCATCGAACTAGTTAACTAGTACGCAAGTTCACGTAAAAAGGGTATCGGATC
>sig_93
CTATAGGGAGCTAAGCTTGGGCCCTCTAGACAGGAATTCGAGCTCAGCTTGATGCATATT
>sig_94
CGCCAAGCTCGAAATTAACCCTCACTAAAGGGAACAAAAGCTGGCTAGAACTAGTGTCGA
>sig_95
CCCGGGCTGCAGGAATTCGATATCAAGCTTGCATGCCGGTCGACTCTAGAGGATCATCAC
>sig_96
CCGAATTCCATGGCAGTCTAGAGGATGGTCCACCCCCGGGGTCGGCAGCCTTCCCTATAG
>sig_97
CTCGCCCCAGACGGCCCGTCGAGTTCGGACTACCACCGCTTGAGAGACTTACTCTTGATA
>sig_98
CTGCAGCGACCCGCTTAACAGCGTCAACAGCGTGCCGCAGATCTCGAGGAGCTTGGCGAG
>sig_99
TGCTCGATGAGTTTTTCTAAGAATTAATTCATGATCCTGCATGACCAAAATCCCTTAACG
>sig_100
CCCAGCTGGCTTATCGAAATTAATACGACTCACTATAGGGAGACCGGAATTCGAGCTCGG
>sig_101
GCCTGCAGGTCGACTCTAGAGGATCCCCGGGTACCGAGCTCGAATTCCGCTAGCTTCACG
>sig_102
TTGTCATCGTCGTCCTTGTAGTCAGATCTGGTACCCGGGGAATTCACTCGAGGAAGCTTG
>sig_103
TTTATGTTTTTGGCGTCTTCCATGCTGTTATCAACCACTTTGTACAAGAAAGCTGAACGA
>sig_104
CCAAGCTCCTTAACTCACTGTGATCGTATCAGATAATTTTACATCTAGCAGTAATACCGG
>sig_105
TGTAAAACGACGGCCAGTGAATTGGAGCTCATGGTACCATTCCCACGTGGATACATGGAT
>sig_106
TATGGCTAGCATGACTGGTGGACAGCAAATGGGTCGGATCCGGCTGCTAACAAAGCCCGA
>sig_107
TTGAGAAGATCAAAAAACAACTAATTATTCGAAGGATCCTACGTAGAATTCCCTAGGGCG
>sig_108
CAACACCTTCTTCACGAGGCAGACCTCAGCGCCCCCCCCCCCCCGAGCTCTTAATTAATT
>sig_109
ATTCATTAAAGAGGAGAAATTAAGCATGGTCAGATCATCTTCTCGAACCCCGAGTGACAA
>sig_110
GTCGACGGATCTGTTAACAATTGCGGCCGCAATTGTGAGCGCTGGACTGGCTCGAGCCCG
>sig_111
AAGCTTGCCTGCAGGTCGACTCTAGAGGATCCGAATTCCGGTACCTTGTCATCGTCATCC
>sig_112
AATTGGAGCCAATCAATTCTTGCGGAGAACTGTGAATGCGCAAATGCGCCCAATACGCAA
>sig_113
AGAAATAATTTTGTTTAACTTTAAGAAGGAGATATACCATGGGAATTCTACGTAGCGGCC
>sig_114
GGGATAGCCCGCATAGTCAGGAACATCGTATGGGTAAAAGATGTTAATTAACCCGCTGTT
>sig_115
TTAGTTAGTTAGCATGCCGTAACAAAAGTGTCTATAATCACGGCAGAAAAGTCCACATTG
>sig_116
TCTCATGCGTTGGGTCCACTCAGTAGATGCCTGTTGAATTGGGTACGCGGCCAGCTTGGC
>sig_117
GGCCTTGGCGTAATCATGGTCATAGCTGTTTCCTGTGTGAAATTGTTATCCGCTCACAAT
>sig_118
TATGGAAAAACGCCAGCAACGCGGCCTTTTTACGGTTCCTGGCCTTTTGCTCGCACGACA
>sig_119
AGCTCGTTGAGTTTCTCCAGAAGCGTTAATGGGGTCTGACGCTCAGTGGAACGAAAACTC
>sig_120
TCGAGTCTAGAATCGATAAGCTTGGCTGCAGGTCGACGGATCCCCGGGAATTCACTGGCT
>sig_121
CCGGGCTCGAGAACATATGGCCATGGGGATCCGCGGCCGCCGAGATCATATCACTGTGGA
>sig_122
GCCAGGGTTTTCCCAGTCACGACGTTGTAAAACGACGGCCAGTGCCAAGCTTCGCCGGTG
>sig_123
TTTTGCTGGCCTGCTGTCCCTGATGGTCGTCATCTACCTGCCTGGACAGCATGGCCTGCA
>sig_124
TATTGAGAACGCGCGTTACTAAGACAGACGAACTTTAGCACCCTGTTCCTGGTTACGTTC
>sig_125
TTCTCAGCTTGGCGTAATCATGGTCATAGCTGTTTCCTGTGTGAAATTGTTATCCGCTCA
>sig_126
TGACGCTCAATCGTCTGGAATTCCTGATGCGGTATTTTCTCCTTACGCATCTGTGCGGTA
>sig_127
TGGTTTGTCCAAACTCATCAATGTATCTTATCATGTCTGGATCTGCCGGTCTCCCTATAG
>sig_128
GATGGCCTCTCGACCCCCGTGGTGCTCTCCCCAGGGCCCCAGAAGCCATGAGAATTCTAG
>sig_129
CGCGCCATCGATACCGTCTCGACCTCGAGGGGGGGCCCGGTACCAGCTTTTGTTCCCTTT
>sig_130
CGCTCACTGACCCGCTGCGCTCGGTCGTTCGGCTGCGGCGAGCGGTATCAGCTGATAACG
>sig_131
TCGAATTCGAGCTCGCCCGGGGATCTCAATCTGGCGGCTGGTGGCATCATACTTGAGCGA
>sig_132
CACGCCCTGATCGTCCAGCCTAGATCTCCAACCCAGAATGGACGGCAAGAACACAGATCT
>sig_133
ATTCGTAGCCTTTTGAAGAGGATCAGAAATGGGAAGAAGGCGAAGTCATGAGCGCCGGGA
>sig_134
TCGACGGGGATCCGGCTGCTAACAAAGCCCGAAAGGAAGCTGAGTTGGCTGCTGCCACCG
>sig_135
GCGGATTTGTCCTACTCAAGCTGGGTACCGAGCTCGGTACCCGGGGATCCTCTAGAGTCG
>sig_136
CGGGCTGCAGGAATTCGATCAAGATCTTGATCAAGCTTATCGATACCGTCGACCTCGAGA
>sig_137
GAATTGTGAGCGGATAACAATTTCACACAGGAAACAGCGACTGCACGGTGCACCAATGCT
>sig_138
TAAGAAGGAGATATACCATGGCTAGCATGACTGGTGGACAGCAAATGGGTCGGATCAAGC
>sig_139
GCCGAGAAAGTATCCATCATGGCTGATGCAATGCGGCGGCTGCATACGCTTGACCCGGCT
>sig_140
CTTGATATCGAATTCCTGCAGCCCGGGGGATCCGCCCGGGCTAGAGCGGCCGCCACCGCG
>sig_141
CGCGCTTGCGGATCGCAAAGGTTGGCGCGGCCACGACCGGCGACAAGCAGGAGCGCACCG
>sig_142
GATATAGGCGCCAGCAACGGCACCTGTGGCGCCGGTGATGCCGGCCACGATGCGTCCGGC
>sig_143
TCCCGAATTTGCTCCTCCATCCACGGGGACTGAGAGCCATTGCTATTGCTGTATTTGGTA
>sig_144
CCATTTTTTGGATGGCGACCCGGGTGCCCAGCCAAAAAATGGCCACTGCAGGAATTCGAT
>sig_145
TTAGGTGACACTATAGAATACTCAAGCTATGCATCCAACGCGTTGGGAGCTCGAGATCTC
>sig_146
TGTTTGACAGCTTATCATCGCTGCCTCGCGCGTTTCGGTGATGACGGTGAAAACCTCTGA
>sig_147
AGGGGGGGCCCGGTACCGAGGACGCGTCGAATTAATTCCGCGAACCCCAGAGTCCCGCTC
>sig_148
TCGCATAATGTATGCTATACGAAGTTATGAATTCCCGGGATCCGTATTTATAGGTTTTTT
>sig_149
GCGCAGCCTGAATGGCGAATGGCGATAGATCCGGTGGATGACCTTTTGAATGACCTTTAA
>sig_150
ACAGATCGCTGAGATAGGTGCCTCACTGATTAAGCATTGGTAATGAGGATCCCCCTCAAG
>sig_151
GAGGTTATAAAAAATGGATATTAATACTGAAACTGAGATCAAGCAAAAGCATTCACTAAC
>sig_152
ATAAGCCGAATTCGAGCTCGGTACCCGGGGATCCTCTAGAGTCGACCTGCAGGCATGCAA
>sig_153
GGGGATCCGCGGCGGCCGCCCGGGAATTCAAGCTTAATTGTTATCCGCTCACAATTCCAC
>sig_154
GTCCCCTTTTTTATTTTAAAAATTTTTTCACAAAACGGTTTACAAGCATAAAGCTGGGCC
>sig_155
GTGGGTTCGAGTCCCACCTCGTGCAGAGGGTCTCAATTGGCCGGCCTTAGATTACGGATC
>sig_156
GGGTCGACCATGGAATTCGGTACCAGATCTAGAGTCGACTGCAGCCCGGGTGATTGATTG
>sig_157
GTCCCCTTTTTTATTTTAAAAATTTTTTCACAAAACGGTTTACAAGCATAAAGCTGGGCG
>sig_158
GCGGCCGCAGATTTAGGTGACACTATAGAATATGCATCACTAGTAAGCTTTGCTCTAGAC
>sig_159
CTCGAGGGGCATGCAAGCTTGGCGTAATCATGGTCATATGTTTTCCTGTGTGAAATTGTT
>sig_160
CGTGAGGACGAAACTCTAAGGCTTGGATCCAGAGTCTCCTGAACTAGTCCAAGCTTATCG
>sig_161
GGCTCGAGGAATTCACCGGTGCCGTGTGGGCGGATCCGGGCCCGACGTCAGGCCTTCGCG
>sig_162
CTTTTTAATGCCATTTCTCAAGCTTATCGATGATAAGCTGTCAAACATGAGAATTCCGGA
>sig_163
AGACAGATCGCTGAGATAGGTGCCTCACTGATTAAGCATTGGTAATGAGGATCCCCCTCA
>sig_164
TCATCCCGCCGAAGTTGTTCGTGCTGGTCTTGGACTGCAGAGGCATTTCTGGTGTCCGGG
>sig_165
GCGGCCGCTTTGACTTTGTCGATCCAGACATGATAAGATACATTGATGAGTTTGGACAAA
>sig_166
GAGTCGGCGAGCTCAAGCTTGAAGGTAAGCCTATCCCTAACCCTCTCCTCGGTCTCGATT
>sig_167
GTGCTTAATCAGGTACTCTAGTAGTTGAAGGGCCTTGTAGATCTGGCGCCATTCTTCGGC
>sig_168
TCAGCAACACCTTCTTCACGAGGCAGACCTCAGCGCCCCCCCCCCCCTGCAGGAATTCGA
>sig_169
CGACTATTAAAGAACGGGCCATATAACTACCTGAAAGACAATGACATTATCTTTTTTTAT
>sig_170
AATAGTCCTGACAACCCCTATCGCGATCAGCTCTTTTGCGTCGACGGGATCCGGCTGCTA
>sig_171
CAGTTGCGCAGCCTGAATGGCGAATGAGCTTGAGCTTGGATCAGATTGTCGTTTCCCGCC
>sig_172
CTTTATTGCCAAATGTTTGAACGATCGGGGAAATTCGAGCTCTAAGCACCCATTTGCTGT
>sig_173
GCCAGAAGTAAGTATATCGTCATTGAGGGGCTGGAAGGCGCAGGCAAAACTACCGCGCGT
>sig_174
TCAATTCGATCTAGAATTATTCCATTGAGTAAGTTTTTAAGCACATCAGCTTCAAAAGCG
>sig_175
CGATCCTAGACCGCGGCTAGAGAATTCCTAGACCCGGGGGGGTCGACGCGGCCGCCATGG
>sig_176
ATTTCATACACGGTGCCTGACTTTTGCAGGAGCAGAAGAGCATACATCTGGAAGCAAAGC
>sig_177
CAGTACTAGTCTCGAGCTCTGCAGGGCCCGCGGTACCATGCATACTGGCCGTCGTTTTAC
>sig_178
AAGTACTTTTTACTCGGGCCCGGCTCGAGCAGGGGGATCATCTAATCAAGCACAAATAAG
>sig_179
CCCCCGAACTGCAGGAGTGGGGAGGCACGATGGCCGCTTTGGTCGGATCCTCTACGCCGG
>sig_180
GATGGAGTACAGCACATCCATTTTGGGATCCGCGCCTAACGAACTCTGCAGGTCACCCTT
>sig_181
TGAGCGCATTGTTAGATTTCATACACGGTGCCTGAGCGTTAGCAATTTAACTGTGATAAA
>sig_182
AACCGGTAACCCCGCTTATTAAAAGCATTCTGTAACAAAGCGGGACCAAGGCCATGACAA
>sig_183
ATCATTTTACGTTTCTCGTTCAGCTTTCTTGTACAAAGTGGTGATAGGGCCCGGGATCCA
>sig_184
GAGCTCGGTACCCGGGGATCCTCTAGAGTCGACCTGCAGGCATGCAAGCTTTCCCTATAG
>sig_185
ACAACAGTACTGCGATGAGTGGCAGGGCGGGGCGTAAAAATGTAATCACCTGGCTCACCT
>sig_186
CTGAAAATCTCGACGGATCCCCGGGAATTCGTAATCATGGTCATAGCTGTTTCCTGTGTG
>sig_187
CAGTCGACTGAATTGGTTCCGGCGCCAGCCTGCTTTTTTGTACAAAGTTGGCATTATAAA
>sig_188
CCTCTCATCATCCTCACCTCAAAACCCACCGGGGCCGGCCATGATTGAACAAGATGGATT
>sig_189
CGAAGGAACTGGCTTCAGCAGAGCGCAGATACCAAATACTGTCCTTCTAGTGTAGCCGTA
>sig_190
TGAATAAATTGCAGTTTCATTTGATGCTCGATGAGTTTTTCTAAGAGCTCGGTACCCGGG
>sig_191
GAGATCCCGGACCCGGGGAATCCCCGTCCCCCAACATGTCCAGATCGAAATCGTCTAGCG
>sig_192
GGGCGGGGCGTAATTGGTACCCATACATAACCTTATGTATCATACACATACGATTTAGGT
>sig_193
GATGTCTGGATCCGTCGACCGATGCCCTTGAGAGCCTTCAACCCAGTCAGCTCCTTCCGG
>sig_194
TCGAGTGCGGCCGCTTAGTGATGATGATGATGATGGCTCCCACGCGGAACAAGCATGTCC
>sig_195
AATCGGATCTGATCGAAGGTCGACGGATCCCCGGGAATTCATCGTGACTGACTGACGATC
>sig_196
CAATTGTATTGTAAAGAGATTGTCTCAAGCTCGCCGCACGCCGATAACAAGCCTTTTCAT
>sig_197
GAGCGAGGAAGCGGAAGAGCCGCCAATACGCAAACCGCCTCTCCCCGCGCGTTGGCCGAT
>sig_198
TTAAGGATCCGGCGCTGCTAACAAAGCCCGAAAGGAAGCTGAGTTGGCTGCTGCCACCGC
>sig_199
CAACCAAGTGACCGCGGATCCCCGGGTTTAAACTAGTCGCGAGGCCTGCGGCCGCAGATC
>sig_200
TGTCTACTTTATTTGCTAATTCTGGTTGTTCAGTAAGTTTTAAGGCATCATCTAGACTTC
>sig_201
AACTGGTCCACCTACAACAAAGCTCTCATCAACCGTGGCGGGGATCCTCTAGAGTCGACC
>sig_202
CGATATCCATGGAGCTCGCGAATTCGAAAGCTTAAGACGTCGTGCACGTACGCGTGGCGC
>sig_203
GTGAACCGTCAGATCCGCTAGCTAATACGACTCACTATAGGGGAATTGTGAGCGGATAAC
>sig_204
AGTCGGTCACAACCGAGATGTCCTCGACGTACGTAAACGGGGTCGTGTAGATTTTCACCG
>sig_205
GAACTAGATTTCACTTATCTGGTTGGCCTGCAAGGCCTTCGCGAGGTACCATTTATCAGG
>sig_206
ACTTCGCCTTCTTCCCATTTCTGATCCTCTTCAAAAGGCTACGAATTCATACAACCTCCT
>sig_207
AGAAAGCTGGGTACGCCCCGCCCTGCCACTCATCGCAGTACTGTTGTAATTCATTAAGCA
>sig_208
TTGAAAAAGGAAGAGTATGAGCCATATTCAACGGGAAACGTCTTGCTCTAGGCCGCGATT
>sig_209
GCGGCCAGAATATTAGGAAGGGCTAAATAATTACTCGAGCACCACCACCACCACCACTGA
>sig_210
GGCCGCAAGCTTGTCGACCTGCAGGCGCGCCGTGTACACGAGCTCCCAATTGGGATCCGG
>sig_211
GTGGAGCTCCAGCTTTTGTTCCCTTTAGTGAGGGTTAATTTCGAGCTTGGCGTAATCGCT
>sig_212
GGACATCAGCGCCTGTAGTGCCATTTACCCCCATTCACTGCCAGAGCCGTGAGCGCAGCG
>sig_213
ATAACATAGAACATTTTCAGGAGGACCCTTGAGGGTACCGAGCTCAGAAAAAATGACTGC
>sig_214
CTGCATGTCCATCGTCTGCCTCTGCATCTCGCTGGTCGCCTGAGTCTTGTCCTGCTCCGG
>sig_215
TGAAGCGGGAAGGGACTGGCTGCTATTGGGCGAAGTGCCGGGGCAGGACCTCCTGTCATC
>sig_216
ATTATAACATGTATTCACGAACGAAAATCGATCTTCTATATAAAAGATATATTATCTTAT
>sig_217
ATCCGCGAATTCTCATGTTTGACAGCTTATCACTGATCAGTGAATTAATGGCGATGACGC
>sig_218
GATTTCATACACGGTGCCTGACTGCGTTAGCAATTTAACTGTGATAAACTACCGCCGATG
>sig_219
AGGTCAAGGAGATCACCTTCCTGAAGAATACGGTGATGGAATGTGACGCTTGCGGAATGC
>sig_220
TAGAGTCTCCGCTTAGTCATTAGTCATTAGTCATTAGTCATTAGTCATTAGTCATTAGTC
>sig_221
CGCCTGTCCACTATTCTGACTTGAAAGCTAGCTTGGCACTGGCCGTCGTTTTACAACGTC
>sig_222
CCTGCAGAGCTCTAGAGTCGACGGGCCCGGTACCGCGGCCGCACTTAAGTTACGCGTGGA
>sig_223
CGGGAGGTTGAAGAACTGCGGCAGGCCAGCGAGGCAGATCCACAGGACGGGTGTGGTCGC
>sig_224
AACGGCCCCGAGGGTGGCGGGCAGGACGCCCGCCATAAACTGCCAGGCATCAAATTAAGC
>sig_225
AATTCCCGGGGATCCGTCGACCTGCAGCCAAGCTGCAAGCTTGCAGCTTGGCACTGGCCG
>sig_226
CCGGCCGACGGCGGTACCCGGGGATCCTCTAGAGTCGACCAAGACGATCACCGGGCTCGT
>sig_227
CAGATCTGCAGGGTGTGTTAGCAAACTACAGGACCAAATATCCTGCTCAAACTGTAACCC
>sig_228
TAGCGGACTCTAGAGGATCCCACCGCGGTGGCGGCCGCTCTAGAACTAGTGGATCCCCCG
>sig_229
ATCGGAGCTCTCGAGTCTAGAATCGATAAGCTTGGCTGCAGCCAAGCTTGGCACTGGCCG
>sig_230
TCTAGATTCGAACTCGAGGCCTGCAGGGATCCAAGCTTGTCGACCCGTGATGGTGATGAT
>sig_231
ATGTTTGAACGATCGGGGAAATTCGAGCTCTAAGCTTATTTGTATAGTTCATCCATGCCA
>sig_232
AGTTTCGTCCTCACGGACTCATCAGTCCTGAGCATTGTCTAGTTCAGGAGACTCTGGATC
>sig_233
TGCACTTTGATATCGACCCAAGTACCGCCACCTAACAATTCGTTCTAGCTAGAGTCGATC
>sig_234
CGTTCAGCCGGATCCCGGGTCCGCCATGGCTAGCAAAGGAGAAGAACTCTTCACTGGAGT
>sig_235
GATTGCTGAACACCTGCTGTCCAGGGCTCTGCTCTCCACTTCGGCTAGCCGGCTACGACT
>sig_236
CCCAGTCACGACGTTGTAAAACGACGGGATCCCGGGGAATTCCCCGGATCCGTCGACCTG
>sig_237
GCAGGTCGACTCTAGAGGATCCCCGGGTACCGAGCTCGAATTGGCCGCGGCGTTGTGACA
>sig_238
AACTGGATGGCTTTCTTGCCGCCAAGGATCTGATGGCGCAGGGGATCAACTCCTTCGTCG
>sig_239
TTCTGCTCGGCCGGCCGTTTAAACCGAATTATCACCACTTTGTACAAGAAAGCTGAACGA
>sig_240
TGGACAGCAAATGGGTCGGGATCCGAATTCGAGCTCCGTCGACAAGCTTGCGGCCGCACT
>sig_241
AAACGACGGCCAGTGAATTGTAATACGACTCACTATAGGGCGAATTGGGTTTAAACTCGC
>sig_242
AAATTCTGTTTTATCAGACCGCTTCTGCGTTCTGATTTAATCTGTATCAGGCTGAAAAGC
>sig_243
GACGAGCTGTACAAGGCTTAGAGCTCGAATTTCCCCGATCGTTCAAACATTTGGCAATAA
>sig_244
AGAGGCGGTTTGCGTATTGGAGCTTGAGCTTGGATCAGATTGTCGTTTCCCGCCTTCAGT
>sig_245
GTAATCATGGTCATAGCTGTTTCCTGGTTTCCTGTGTGAAATTGTTATCCGCTCACAATT
>sig_246
AGCACTAAGGAATAATTCCTTAAGGAACGTACAGACGGCTTAAAAGCCTTTAAAAACGTT
>sig_247
TGGCTCTGGCTGTAAAACGACGGCCAGTTCTGCGGCCGCGGATATCTCTGTCGACGGTCA
>sig_248
CACACAGGAAACAGCTATGACCATGATTACGAATTGCGGCCGCAATTCCCTTGTATCTCT
>sig_249
ATCGTCATCTTTGTAGTCCGCCATGGATATATCTCCTTCTTAAAGTTAAACAAAATTATT
>sig_250
ATTACTGGATCTATCAACAGGAGTCCAAGCTCAGCTAATTAAGCTTATTAAACTGATGCA
>sig_251
AGAAGTAAGGTTCCTTCACAAAGATCCTCTAGTCAGGTTGACTTCCCCGCGGAGTTCGCG
>sig_252
TACAGGGCGCGTCGCGCCATTCGCCATTCAGGCTGCGCAACTGTTGGGAGGCGATCGGTG
>sig_253
ACAGGATCGAGCTTAAGGGAATTGATTTCAAGGAGGACGGAAACATCCTCGGCCACAAGT
>sig_254
AATGCTTAATGAATTACAACAGTTTTTATGCGGGCCCCCCCTCGAGAGCCCGCCTAATGA
>sig_255
TAGGAGATCTTCTAGGAAGCTTTCTAGGGTACCTCTAGCTCGAGGGGCGCGCCGGGATCC
>sig_256
TATCACGAGGCCCTTTCGTCTTCAAGAATTCCCGGGGATCCCGTCGTTTTACAACGTCGT
>sig_257
CCCGCGCGGTCGATCCCCGCATATGAAGTATTCGCCTTGATCTTCGCGTAGAGCTTTGGC
>sig_258
ATTTCACACAGGAAACAGAATTCCCGGGGATCCGTCGACCTGCAGCCAAGCTTGGCTGTT
>sig_259
GAGGGTTAATTGCGCGCTTGGCGTAATCATGGTCATAGCTGTTTCCTGAACTAGCTCGTG
>sig_260
CGGTACCCGGGGATCCAGACATGATAAGATACATTGATGAGTTTGGACAAACCACAACTA
>sig_261
GGGGACCTTGCACAGATAGCGTGGTCCGGCCAGGACGACGAGGCTTGCAGGATCCTCTAC
>sig_262
GCTGTAGGTATCTCAGTTCGGTGTAGGTCGTTCGCTCCAAGCTGGGCTGTGTGCCGAACC
>sig_263
TGATTCCCTTTGTCAACAGCAATGGATCGAATTGGCCGCGGCGTTGTGACAATTTACCGA
>sig_264
CTCTAGAGGATCCCCGGGTACCGAGCTCTTGACATCGTTCGCCAGCCAGGACAGAAATGC
>sig_265
ACTAGTGCGGCCGCCTGCAGGTCGACGGTATCGATAAGCTTGATATCGAATTCCTGCAGC
>sig_266
AGGGTTTTCCCAGTCACGACGTTGTAAAACGACGGCCAGTGAATTCCATGAACATCCGGA
>sig_267
CAAGCTTACCTGCTATTATTTCAGCCCAAGGGCGGCTTTCATGGTGTAGAAGAGATCGGT
>sig_268
GGTAGGCGGATCTCCTTCGAAGGAAAGACCTGATGCTTTTCGTGCGCGCATAAAATACCT
>sig_269
GGTGTATGCATTAACTTTATAAGGAGGATTAATTAATATGGGGGACCGCGAGCAGCTGCT
>sig_270
TCGAAGCTTGATCCGCGACCCATTTGCTGTCCACCAGTCATGCTAGCCATATGTATATCT
>sig_271
GCCTCGAGATCTCCATGGACGCGTGACGTCGACTCTAGAGGATCCCCATCCCGCAAGAGG
>sig_272
ATCATCATCACCATCACGGGTCGACAAGCTTGGATCCCTGCAGGCCTCGAGTTCGAATCT
>sig_273
ACATTGACATGGTTCTGCAGAACGTCTCTTCTGTAGAAGACGGCACCACCGACATCATCT
>sig_274
GTTCCTGGCCTTTTGCTGGCCTTTTGCTCACATGGCTCGACAGATCGATCTGCGCAGCAC
>sig_275
GGTCGACGGATCCCAAGCTTCCTCGAGAGGTACCGCATGCGATATCGAGCTCTCCCGGAA
>sig_276
GCCGCCACCGCGGTGGAGCTCGAATTGACGCGTCAAAATAAAAAAGGGGACCTCTAGGGT
>sig_277
TAAAGCAAAAGCAATTTTCTGAAAATTTTCACCATTTACGAACGATAGCCATGGCGGCGG
>sig_278
GCTGAAAGGAGGAACTATATCCGGATCTGCATTAATGAATCGGCCAACGCGCGGGGAGAG
>sig_279
ATGAATTGGTCGACGGATCCCAAGCTTAGCGCTGGGTCTTGTCCATCCCTGCTGAGGAAG
>sig_280
GATAACAATTTCACACAGAATTCATTAAAGAGGAGAAATTAAGCATGGTCAGATCATCTT
>sig_281
ACCTAACCCCTGTGCTAGCGCTTTTTGCTCTATATGTGTGGTATGGGCGACACGGAAATG
>sig_282
GGCAGCAGCGAAGTCGAGGCATTTCTGTCCTGGCTGGCGAACGATGTCAAGAGCTCGGTA
>sig_283
CACAACGTGGCTTTCCCCCCCCCCCCTGCAGGTCGACCTGCAGGGGGGGGGGGGCGCTGA
>sig_284
TGACAAGACGCTGGGCGGGGCCGGATCCTCTAGAGTCGACCTGCAGGCATGCAAGCTTGG
>sig_285
ACGCCGCGGCCAATTCGAGCTCGGTACCCGGGGATCCTCTAGAGTCGACCTGCAGGCATG
>sig_286
TCCCGGGGATCCAACAGATGCACGACGAGATCCACGCGGAACCAGATCCGATTTTGGAGG
>sig_287
ATCGCCATATTTGGTGTCCCCGAGGATCTTATTCTTTCTACAAATTGCTCCAATTTCTTT
>sig_288
TTAACCGGGCTGCATCCGATGCAAGTGTGTCGCTGCGGCCGCTAATACGACTCACTATAG
>sig_289
AAAGGAAGGGAAGAAAGCGAAAGGAGCGGGCGCTTTACTGGCACTTCAGGAACAAGCGGG
>sig_290
TTGTTATAATGCGTAATCATGGTCATAGCTGTTTCCTGTGTGAAATTGTTATCCGCTCAC
>sig_291
TGGAAATACCTACATTTTGACGCTCAATGAATTCTAACATCCAATAAATCATACAGGCAA
>sig_292
TATAGCATACATTATACGAAGTTATGCGGCCGCGACGTCAATGCCAATAGGATATCGGCA
>sig_293
TTGTTTATTTTTCTAAATACATTCAAATATGTATCCGCTCATGGAGCTCGATGCTTGTAA
>sig_294
CTTTTATTCAATAATCGCATCCGATTGCAGTATAAATTTAACGATCCCCGGGTACCGAGC
>sig_295
GGAAGATCTATTTTTGGTGATAATGTCCCAAATATGTCCCACTCTGAAATTATGGAGGAT
>sig_296
GGGATCCGGTAAGATCCGGCTGCTAACAAAGCCCGAAAGGAAGCTGAGTTGGCTGCTGCC
>sig_297
TCCACCATGTTGGCAAGCTGCTCTAGCATTCGCCATTCAGGCTGCGCAACTGTTGGGAAG
>sig_298
TTNCTGCAGGTGATGATTATCAGCCAGCAGAGAATTAAGGAAAACAGACAGGTTTATTGA
>sig_299
ATGCTGTTTTCCCTATTAATATCAAGTTGTATTAATATCAAGTTGGGGGATCGCAGTGGT
>sig_300
TCTGGGGAATTGATCCGGTGATTGATTGAGCAAGCTGATCCGTCGATCGACCTGCATCTA
>sig_301
TTTTTTTTTTTTTGGGAGCTCGCCCGGGGATCCTCTAGAGTCGACCTGCAGCCCAAGCTT
>sig_302
ACGCTGTTTTGACCTCCATAGAAGATTCTAGAATGACCGAGTACAAGCCCACGGTGCGCC
>sig_303
TTAGTGATGGTGATGGTGATGAGATCTGGATCCTCGCATGCTTAATTTCTCCTCTTTAAT
>sig_304
AAAGCATTAGTGTATCAACAAGCTGGGGATCCTAGAAGCTTATCGAATTCTCATGTTTGA
>sig_305
TAAGGAGGTTGTATGGATCCGTCTATGATCAGATCTCGAGCTCGCGAAAGCTTGCATGCC
>sig_306
CGTCAGGCTCTCTGACGTCAGGCTCTCTGACGTCAGGCCTCTGACGTCAGGCTGGCTAGC
>sig_307
GCTCGCCGGCGACGTGGAGAGCAACCCTGGCCCTCGTTCCCATGATGTTCTGACTGTGCA
>sig_308
GAGACCACAACGGTTTCCCTCTAGATAATTTTGTTTAACTTTAAGAAGGAGATATACATA
>sig_309
TGCTTAAGGGGCCTAGGCAGCTGGACGTCCAGCTGCCTAGGCCCCTTAAGTGACCGGCAG
>sig_310
TAACCATTATAAGCTGCAATAAACAAGTTAACAACAACAATCGAACCCCAGAGTCCCGCT
>sig_311
GATTTCAAGCTTGATATCGAATTCCTGCAGCCCGGGGGATCCACTAGTCGGAGCAGAGCC
>sig_312
TAACGCCAGGGTTTTCCCAGTCACGACGTTGTAAAACGACGGGATCGATCCCCCCCAAGC
>sig_313
CAACAGATGGCTGGCAACTAGAAGGCACAGTCGAGGCTGATCAGCGGGTTTAAACTCATT
>sig_314
TGGTCATGAGATTATCAAAAGATCATCGATTTNGTGGTGATGGTGATGATGGCAGGAAGA
>sig_315
TCCTGTGGCTGCACTTGAACGTGTGGCCTAAGAAACTCACCAGTCACAGAAAAGCATCTT
>sig_316
TACGGGGTCTGACGCTCAGTGGAACGAAATCGATGAGCTCGCGAATTTCTGCCATTCATC
>sig_317
TATCACGAGGCCCTTTCGTCTTCAAGAATTCCTTAGTGCTTTCATAGATTAAACTCACAT
>sig_318
GTTTTTGGCGTCTTCCATTTTACCAACAGTACCGGAATGCCAAGCTCAGATCCAAGCTTG
>sig_319
GAAACCCGGATCATGCATCAGTACGCGTGAGCTCGAATTCCGCGGATCCTTCTATAGTGT
>sig_320
CCTTCTCCTGAAATCTCTATTGTATTGATAGTAAAATCAGGATATAACTGCTCTATTGCC
>sig_321
GTACCATCGATAAGCTTCTAGAGATCAGCTTGGCGAGATTTTCAGGAGCTAAGGAAGCTA
>sig_322
GTTTTTGGCGTCTTCCATGCTGTTATCAACCACTTTGTACAAGAAAGCTGAACGAGAAAC
>sig_323
GAGCGGATAACAATTTCACACAGGAGATATCATATGGCTCACAACCACCGTCACAAACAC
>sig_324
AAAAAAAAAAAAAAAAAAAAGTTTAAACACTAGTCCGCTGAGCAATAACTAGCATAACCC
>sig_325
TTTTTCCGAAGGAACTGGCTTCAGCAGAGCGCAGATACCAAATACTGTCCTTCTAGTGTA
>sig_326
TGAGCGGATAACAATTTCACACAGGAAACAGAATTCGAGCTCCTCACTAGTGGATCCCCC
>sig_327
ATCTGATGGCGCAGGGGATCAAGATCCTCCTTCGTCGGTGTCGTCGCCGGATGGTCTGCG
>sig_328
ATCAGATGCACCGTGTTTCAATCGACAGCTTCCAACCGGAAACCCGCGCTAGCGCTCAAG
>sig_329
TAGACTGGTCGTAATGAAATTCAGCAGGATCACATATGCCATGGTACCCGGGGATCCTCT
>sig_330
TCGCGAGCTCATCGATTTCGTTCCACTGAGCGTCAGACCCCGTAGAAAAGATCAAAGGAT
>sig_331
AGAGTTTCGAAACGCTTCTTCTTTTTTTTGTTTTTTTTTTTTTGGAATCTCGTATTTTGG
>sig_332
TTGCATCGATGAATTGATCCGAAGTTCCTATTCTCTAGACATCATTAATTCCTAATTTTT
>sig_333
TAGTAAGCCAGTATACACTCCGCTAGCGCCCAATACGCAAACCGCCTCTCCCCGCGCGTT
>sig_334
TGCTAGCGAATTCTGGATCCACGATTCGAGGGCCCCTGCAGGTCAATTCTACCGGGTAGG
>sig_335
TATACCATGTCTGGTTCTCATCATCATCATCATCATAGCAGCGGTATGCATTCCCCTATA
>sig_336
ATACTGACGCAGCCGCAGGGCCCGCGCCTCGGGGCTTTCGCCGACCGGGGCGATGCACAC
>sig_337
GCCCGTCAGGGCGCGTCAGCGGGTGTTGGCGGGTGTCGGGGCGCAGCCATGACCCGGGAA
>sig_338
GATCAGATCTGTACATCGATATCATATGCAAGGGTTTATTGTTTTCTAAAATCTGATTAC
>sig_339
CGTGAGATCTAGAGCTAGCATGCGGTACCTGCAGAATTCGACCGATGCCCTTGAGAGCCT
>sig_340
AAAACGCCAGCAACGCGGCCTTTTTACGGTTCCTGGCCTTTTGCTGGCCTGCTGTCCCTG
>sig_341
CCTCGAGACCATGGATCCGGCTGCTAACAAAGCCCGAAAGGAAGCTGAGTTGGCTGCTGC
>sig_342
GTCTTTCCTTCGAAGGAGATCCGCCTACCTTTCACGAGTTGCGCAGTTTGTCTGCAAGAC
>sig_343
TCTGGGCCTGCATGTCCATCGTCTGCCTCTGCATCTCGCTGGTCGCCTGAGTCTTGTCCT
>sig_344
TATCGACTACGCGATCATGGCGACCACACCCGTCCTGTGGATCCGGCCCATTGGCTGCCT
>sig_345
CGACTCTAGAGGATCCCGGGGCGAGCTCGAATTCAGATCTCCCTTTAGTGAGGGTTAATT
>sig_346
TGGATGAGCTCTACAAATAATGAATTCCAACTGAGCGCCGGTCGCTACCATTACCAACTT
>sig_347
CCCTTTCGTCTTCAAGAATTCCCGGGGATCCGTCGACCTGCAGCCAAGCTTGGCACTGGC
>sig_348
TTGGTGGTGGCGACCATCCTCCAAAATCGGATCTGGTTCCGCGTGGATCTGTCTGGTGGT
>sig_349
ACCGTTCTAGCTGATAAATTAATGCCGGAGAGGGTAGCTATTTTTGAGAGATCTACAAAG
>sig_350
AGGCATGCAAGCTTTCGCGAGCTCGAGATCTGATCATAGACGGATCCCCGGGAATTCGTA
>sig_351
CACGTTAAGGGATTTTGGTCATGCAGGATCATGAATTAATTCTTAGAAAAACTCATCGAG
>sig_352
TCAAAACTGTCGTCAGTCAGGTGAATAATTTTATCGCTCATATGTAAGTATTTCCTTAGA
>sig_353
TAAGAAGGAGATATACCATGGCTAGCATGACTGGTGGACAGCAAATGGGTCGGATCCGAA
>sig_354
ATGCGGCCGCTCGAGTCGACCCGGGAATTCCGGGGATCCCACGACCTTCGATCAGATCCG
>sig_355
TTTTTTATTTTATTATACGCAAGGCGACAAGGTGCTGATGCCGCTGGCGATTCAGGTTCA
>sig_356
AGTAGAACAACTGTTCACCGTTAAATATCAAAGGGAAAACTGTCCATATGCACAGATGAA
>sig_357
GCCTGTACATCCGGAGACGCGTCACGGCCGAAGCTAGCGAATTCGTGGATCCAGATCTAG
>sig_358
TATAGGGCGAATTGGGCCCGACGTCGCATGCTCCTCTAGACTCGAGGAATTCGGTACCCC
>sig_359
GGTGAGTACTCAACCAAGTCATTCTGAGAATAGTGTATGCGCCTACCGAGTTGCTCTTGC
>sig_360
TTGGCAAAGCAGGAAGAGCCCTCGAGGAATTCTCTAGAGTCGACTCGCGAGCTAGCCATG
>sig_361
GACGCTCAGTGGAACGAAATCGATGAGCTCGGGGGGGGGGGGGCGCTGAGGTCTGCCTCG
>sig_362
TCTTATCATGTCTGCTCGAAGCGGCCGGCCGCCCCGACTCTAGATTACGCCCCGCCCTGC
>sig_363
GGCCTGGTGCCGCGCGGCAGCCATATGTACGCTCGTGCTGCTGCTCGTCAGGCTCGTGCT
>sig_364
CACGAGCACTTCACCAACAAGGACCATAGCATATGGCTAGCTCGCGAGTCGACTCTAGAG
>sig_365
ATGCGAACAGCGCACGGCGTTAAAGTTGTTCTGCTTCATCAGCAGGATCGAATTGACGCG
>sig_366
CATCTCCCGATCCCCACGAGTGCTGGGGCGTCGGTTTCCACTATCGGCGAGTACTTCTAC
>sig_367
AAATCCATTGTACTGCCGGACCACCGACTGTGAGCCACTCCGGCCATGGCGTACGCACTG
>sig_368
CAGATCCTCTTCTGAGATGAGTTTTTGTTCTACGTAAGCTGGCGGCCGCCGCGGCTCGAG
>sig_369
CACATTAGAACTGGGTGTCGACTACCGTCGTGCCAACTTCCGTGATAACTATCGTCTGGT
>sig_370
AGCCAAGCTTCGAATTCCCATATGGTACCAGCTGCAGATCTCGAGCTCGGATCCTTATCG
>sig_371
AGAAATAATTTTGTTTAACTTTAAGAAGGAGATATACATATGCATCATCACCATCACCAT
>sig_372
TAAGAAGGAGATATACCATGGCTAGCATGACTGGTGGACAGCAAATGGGTCGGATCCGGC
>sig_373
CTCTCTGAGCCGATGTGGTTTTGGATTTCATTGTTGGGAGCTATGCAGTTGCGGATATTC
>sig_374
ATCCAGAGCGCCGTACGGGGCGGAGTCGTGGGGGGTAAATCCCGGACCCGGGGAATCCCC
>sig_375
CAGGACCCAACGCTGCCCGAGGAATTCTCATGTTTGACAGCTTATCATCGACTGCACGGT
>sig_376
AACGACAATCTGATCCAAGCTCAAGCTCCAATACGCAAACCGCCTCTCCCCGCGCGTTGG
>sig_377
CCAAACTGCGGCCGCCCGGGCGGCCGCAATTCGTAATCATGGTCATAATTCGTAATCATG
>sig_378
CCCATCGAACCACTTTGTACAAGAAAGCTGAACGAGAAACGTAAAATGATATAAATATCA
>sig_379
CGCCGGCATTGAGCGCAGCCACAAAGCGCTGTACCACGGCGGTGATGTGTTCTGGGGTAT
>sig_380
ATTTCCCAACGCGTCGCCACGTAATAAATATCTGGACGTAAAAGATAACGATAAAGTCTT
>sig_381
TCGTCAGTCAGTCACGATGAATTCCGGGGATCCACGCGGAACCAGATCCGATTTTGGAGG
>sig_382
GCTAGAAGATCTCCTAGAAAGCTTCCTAGAGGTACCCTAGAGTTAACACTGGCCGTCGTT
>sig_383
GGTACCCAATTCTCATGTTTGACAGCTTATCATCGGATCTAGTAACATAGATGACACCGC
>sig_384
CTTGCATGCCTGCAGGTCGATCGACTCTAGAGGATCGGAGATCTCAGTGGTGGTGGTGGT
>sig_385
ATTTTAACAAAATATTTTGTTAAAATTCGCGTTAAATTTTTGTTAAATCAGCTCATTTTT
>sig_386
AGAGTCGACCTGCAGAAGCTTGCCTCGAGCAGCGCTGCTCGAGAGATCTACGGGTGGCAT
>sig_387
GACTCTAGAATGAGCATGTCCCCTATACTAGGTTATTGGAAAATTAAGGGCCTTGTGCAA
>sig_388
CGCAAAGTCGACGAATTCTCCCGGGTGGATCCAAGGCCTTCTAGATCCGGTGGGTTTTGA
>sig_389
TGGCGTTACCCAACTTAATCGCCTTGCAGCACATCCCCCTTTCGCCAGCAGATCCGTCAA
>sig_390
AATTGAGATGTATGTCTGAATTAGTTGTTTTCAAAGCAAATGAACTAACGATTAGTCGCT
>sig_391
TGGGACACCTGAGCAAATCTTTGATACACCTCAACACCCACGTCTCCAAGACTTCCTGAA
>sig_392
TGATACGCCTATTTTTATAGGTTAATGTCATGATAATAATGGTTTCTTAGCACCCTTTCT
>sig_393
ATTAATGATGTCTAGAGGATCCCCGGGTACCGAGCTCGAATTCACTGGCCGTCGTTTTAC
>sig_394
CCAACCCTACTCCCCTAGAGCTCCCATGTGAGCGAGTAACAACCCGTCGGATTCTCCGTG
>sig_395
AAGGAGATATACATATGGCTAGCATGACTGGTGGACAGCAAATGGGTCGGATCCGAATTC
>sig_396
GAGGCAGATCCCGCAAGAGGCCCGGCAGTACCGGCATAACCAAGCCTATGCCTACAGCAT
>sig_397
CTCAGCTAATTAAGCTTGGCTGCAGGTCGACCCGGGGTACCGAGCTCGCATGCGGATCCA
>sig_398
AATGCAAAGCGTAAAAAATATTAATAAGGTAAAAATTACAGCTACATAAATTACACCTAT
>sig_399
ACGCCATGGCCGGAGTGGCTCACAGTCGGTGGTCCGGCAGTACAATGGATTTCCTTACGC
>sig_400
ATAAGTTTTTGTTCCATATTATGCATCGTGTTTTTCAAAGGATAAACCACGTCCCCGTGG
>sig_401
GCCAGAAATCTAGACGGTGACCACAACGACGCGCCCGCTTTGATCGGGGACGTCTGCGGC
>sig_402
AATATGAAGGAATCATGGAAAATAGGCCCTCTTCCTGCCCGACCTTGAATTAGATCTGAA
>sig_403
CCGTGGGCTTGTACTCGGTCATTCTAGAATCTTCTATGGAGGTCAAAACAGCGTGGATGG
>sig_404
GGTCATGAGATTATCAAAAAGGATCTTCACCTAGATCCTTTTCCCCGGGGAAATCAATCT
>sig_405
ACCCATACGATGTTCCAGATTACGCTATCGAAGGCCGCGGCCGCTTAATTAAACATATGA
>sig_406
CATCTTTCAGTGTACGTGAGATAGAGTACAGCACATCCATTTTGGGATCCGTGGACTTGT
>sig_407
AGAATCGATAAGCTTTAATGCGGTAGTTTATCACAGTTAAATTGCTAACGCAGTCAGGCA
>sig_408
ACCTATAAATATGCCCATGGTCCATCATCACCACCATCACTCCGCGGGTTTGGTGCCCAG
>sig_409
AATTTTAAGATACTGCACTATCAACACACTCTAAGCTTTCAAGTAATTCCATCCCATGCT
>sig_410
CTGCAGCCAAGCTTTCGCGAGCTCGAGATCTAGATATCGATGAATTCGTAATCATGGTCA
>sig_411
TGTAAAACGACGGGATCGATCCCCCCCAAGCTTGCATGCCTGCAGGTCGACTCTAGAGGA
>sig_412
GGCGGGTCTGCTATGTGGTGCTATCTGACTTTTTGCTGTTCTGCAGTTCCTGCCCTCTGA
>sig_413
ACGACTCCCGCCCGCCGCGCGCTTCGCTTTTTATAGGGCCGCCGCCGCCGCCGCCTCGCC
>sig_414
GCCAATTGATTGACAACATGCATCAAGCTTGGCGTAATCATGGTCATAGCTGTTTCCTGT
>sig_415
GTCGCACTCCAGAGAAGCACAAAGCCTCGCAATCCAGTGCAAAGCTTGGGCTGCAGGTCG
>sig_416
CATATCTCATTGCCCCCGATCTGGCGCACTAAAAACCAGTATTTCACATGAGTCCGCGTC
>sig_417
GAAAAATAAACAAATAGGGGTTCCTCTCACATTTCCCCGAAAAGTGCCACCTGACGCGCC
>sig_418
ATGAAAAAAAATAAAAAAGGGGACCTCTAGGGTCCCCAATTAATTAGTAATATAATCTAT
>sig_419
GGCCGGGGTTCGAAATCGATGAGCTCGCGAATTTCTGCCATTCATCCGCTTATTATCACT
>sig_420
TTTTGGCGTCTTCCATGGTACCTTTCTCCTCTTTAATGAATTCGGTCAGTGCGTCCTGCT
>sig_421
TTACCAGGCCTAAGCTTCGAATTGCCCTTCGCCCCGCCCTGCCACTCATCGCAGTACTGT
>sig_422
TGTTATTTCATCATGGTCTGGCCATTCTCATCGTGATCGACATGCCCGCCGTGACCGTCG
>sig_423
GCTGCAGATCTCGAGCTCGGATCCGCGACCCATTTGCTGTCCACCAGTCATGCTAGCCAT
>sig_424
GCATGACTGGTGGACAGCAAATGGGTCGGGATTCAAGCTTGGTACCGAGCTCGGATCCAC
>sig_425
AGCGCGCAATTAACCCTCACTAAAGGGAACAAAAGCTGGGTACGGGGCCGCCCCCAATTC
>sig_426
ACGCAAACCGCCTCTCCCCGCGCGTTGGCCGATTCATTAATGCAGCGAAGAACGTTTTCC
>sig_427
CGCCGGAACCAATTCAGTCGACTGGATCCGGTACCGAATTCGCTTACTAAAAGCCAGATA
>sig_428
TTCTGTATGAGGTTTTGCTAAACAACTTTCAACAGTTTCGGCCCCAGAGGCCAGGCCACG
>sig_429
TGGATCCGATATCGAATTCGAGCTCCGTCGACAAGCTTGCGGCCGCACTCGAGTAACTAG
>sig_430
ATCACCATCACCATCACGGATCCGCATGCGAGCTCGGTACCCCGGGTCGACCTGCAAGAT
>sig_431
ACGCATGCGGGCCCGGTACCAGGCCTAGATAGATAGAGAGAGAGAGAGACTAGTGGAGGA
>sig_432
ATCTGACCTCGGGCGTTCTCACCCTGGAACGGGAGGACAAGGCGGGGATGGTCCTGATCA
>sig_433
CTTCTGAGCGAGTATTTATTGGGGGGAATAAACAATCTATGAATCGGATTCTTTGCGCAG
>sig_434
GCGGCCGCGCGGGTACCGAGCTCGAATTCACTGGCCGTCGTTTTACAACGTCGTGACTGG
>sig_435
TGTAAAACGACGGCCAGTAAGCTAGCTTGCATGCCTGCAGGTCGAGGTGGATACCGGCCC
>sig_436
TAGCTCGAGTTAGTTTTGCTGGCCGCATCTTCTCAAATATGCTTCCCAGCCTGCTTTTCT
>sig_437
TCACACAGGAAACAGCTATGACCATGATTACGCCAAGCTTGCATGCTCCCGGCCGCCATG
>sig_438
ATTGTGAGCGGATAACAATTTCACACAGGAGGAAGGATCCATGGGTCGACCGGCCGCGAT
>sig_439
TGCTCCTTGTGGGTGGGGGTCCATCTTTGGGACCACTGTCGGCAGAGGCATCTTGAACGA
>sig_440
CACCGCCATCGCCCGCCGACGTTCGGCATTTGCACAGCGTGCTTGCCGTTTGCGGTATGC
>sig_441
TTAACCATGGTCGACTGGATCCGGTACCGAATTCGCTTACTAAAAGCCAGATAACAGTAT
>sig_442
ATCCTGCAGTCAGGCACCGGGCTTGCGGGTCATGCACCAGGTGCGCGGTCCTTCGGGCAC
>sig_443
GCGGTCCCCCATATGTTTTTCCTCCTTATAAAGTTAATGCATACACCATAGGTGTGGTTT
>sig_444
ATTGCCAAATGTTTGAACGATCGGGGAAATTCGAGCTCTAAGCATGATGATGATGATGAT
>sig_445
TCGCCGACGACCAGCGTTTTCTCGATCGTCTGAGCCTGTACGACTATGACCTGCCGTTTA
>sig_446
TAATGTTGTTTGTTGTTTGTTGTTGTTGGTAATTGTTGTAAAAATACACTGGTGATTTCA
>sig_447
TGACAGACATTCCCTCGAGCTGCAGCGGCCGCACGCGTGGAAACGGATGAAGGCACGAAC
>sig_448
ATCGCGGCCGCAAAAACTAATTCCCAAAAAATCCTCGAGCTCCCATGTGAGCGAGTAACA
>sig_449
TCTCGAAGATCCGTCGAGCTTTCGCAGATCCGGGGGGGCAATGAGATATGAAAAAGCCTG
>sig_450
CGGAGAGCTCTCACACCCACTCGTGCAGGCTGCCCAGGGGCTTGCCCAGGCTGGTCAGCT
>sig_451
TCCGCCTCCATCCAGTCTATTAATTGTTGCCGGAAGCTAGAGTAAGTAGTTCGCCAGTTA
>sig_452
CGGCGCTCAGTTGGAATTCATTATTTGTAGAGCTCATCCATGCCATGTGTAATCCCAGCA
>sig_453
GACGAGATCTTTCCCGGCGTTTGCCCAGCACCTATTTCCTGCCTGCGCTGATTACGACCA
>sig_454
TTCTTCTGTAACTGTACTTTCAGATCTCGAGCTCGGATCCTTATCGTCATCGTCGTACAG
>sig_455
CCCATACGATATAAGTTGTAATTCTCATGTTTGACAGCTTATCATCGATAAGCTGGACGT
>sig_456
GCCTGCAGGTCGACTCTAGAGGATCCCCGGGTACCGAGCTCTTAGAAAAACTCATCGAGC
>sig_457
CATGCATCTAGAGAAAAGTTTTGTTACTTTATAGAAGAAATTTTGAGTTTTTGTTTTTTT
>sig_458
TAGGATCGATTCTAGCTCGAGGGGCGCGCCGGGATCCCTAGAGGTACCCTAGAAAGCTTC
>sig_459
ATCGAATTCCTGCAGCCCGGGGGATCCGCCCGGGCTAGAGCGGCCGCCACCGCGGTGGAG
>sig_460
CCGTCGACCTGCAGCCAAGCTTGAGTAGGACAAATCCGCCGAGCTTCGACGAGATTTTCA
>sig_461
TCCCCACGTTAAAAAAAGAAATCTCCAAACCGAAAGCTGTCTGCTTACATAAACAGTAAT
>sig_462
AACATGGTGATCCGCCTGCAATCGAGGGTCGCGACGACCATGGAATTCGGTACCAGATCT
>sig_463
GCAGGGTCTTCCTGGTCTTGCTGGCCAACATGGTGATCCGCCTGCAATCGAGGGTCGCGA
>sig_464
ATGTATCCGCTCATGAGACAATAACCCTGATAAATGCTTCAATAATCTAGCGCTATATGC
>sig_465
GTCGACCTGCAGGCATGCAAGCTTGGGCTGCAGGTCGACTCTAGAGGATCCCCGGGCGAG
>sig_466
ACGCACCACCCCGTCAGTAGCTGAACAGGAGGGACAGCTGATGAAAACAGAAGCCACTGG
>sig_467
GCAACGCGGCCCGAAGCTTATCGATGATAAGCTGTCAAACATGAGAATTCTTGAAGACGA
>sig_468
TCCATGGTAGATCAATTCTGACGGTTCACTAAACGAGCTCTGCTTATATAGACCTCCCAC
>sig_469
GTCAAAACTTCATTTTTAATTTTTGCGGCCGCAAGATCCGCAGTTCAACCTGTTGATAGT
>sig_470
CAAATTCAAGAAACAACTGCACGTATCAATTATAGCGGCCGCTTATTAAAGTTAAATCTG
>sig_471
CACAAGCTTTACACTTTATGCTTCCGGCTCGTATAATGCGCGGAATAGCTTGGGCTAACG
>sig_472
CAGAGCAGATTGTACTGAGAGTGCACCATTCGACGCTCTCCCTTATGCGACTCCTGCATT
>sig_473
AGATTAGGCGCCGGTGGAGTGGCGGCCCTCGGCGCGCTCGTACTGTTCCACGATGGTGTA
>sig_474
GAGCTCGAATTCATACAACCTCCTTAGTACATGCAACCATTATCACCGCCAGAGGTAAAA
>sig_475
AGCTTCTGCTCGGCCGGCCGTTTAAACCGAATTCCATGGCAGTCTAGAGGATGGTCCACC
>sig_476
ATGGTCGGCCAGCTGCACGGATCCATCCTCAATGTTGTGTCTGATCTTGAAGTTGACCTT
>sig_477
CTAGAGTACTGGTTGAAACCCGGATCATGCATCAGTACGCGTGAGCTCGAATTCCGCGGA
>sig_478
CGAAAGGAAGCTGAGTTGGCTGCTGCCACCGCTGAACAAGCGCGCATGAGCTCCAATTCA
>sig_479
CGTATTATAAGAGCTTGGCACTGGCCGTCGTTTTACAACGTCGTGACTGGGAAAACCCTG
>sig_480
ATGCCTAGACGAAAGGGCCTCGTGATACGCCTATTTTTATAGGTTAATGTCATGATAATA
>sig_481
ATATAACCATGGCTAGCTCGCGAGTCGACGGCGGCCGCGAATTCCTCGAGGGCTCTTCCT
>sig_482
TATCCACAGAATCAGGGGATAACGCAGGAAAGAACGATGATAAGCTGTCAAACATGAGAA
>sig_483
AAGCGCGACCGATGCCCTTGAGAGCCTTCAACCCAGTCAGCTCCTTCCGGTGGGCGCGGG
>sig_484
GATGAATGGCAGAAATTCTGAAACGCGGTTACGTATAGCTTGCCATATGTCTAGCCATAC
>sig_485
TATTTCAATCAATTGAACAACTATTTCGAAACGAGGAATTCACGTGGCCCAGCCGGCCGT
>sig_486
AAAAGTGCCACCTGACGTAACTATAACGGTCCTAAGGTAGCGAAAGCTCAGATCTCCCGA
>sig_487
GGGCTTCCCAACCTTACCAGAGGGCATGAGCGGATACATATTTGAATGTATTTAGAAAAA
>sig_488
GGGTCTTCCTGGTCTTGCTGGCCAACATGGTGATCCGCCTGCAATCGAGGGTCGCGACGA
>sig_489
TCGTTAAAAGGTGCTGACTTTCAACTGCCTGGCACAATAATTTTTCCTTTTTCAGTTACA
>sig_490
TCGAGGGCAGGCCTGAATTCGAGCTCGGTACCCGGGGATCCTCTAGAGTCGACCTGCAGG
>sig_491
GTGATGATGATGCGTGGTGGTGGTGGTGATGCGTGATGATGATGGTGGTGGGTACCAACA
>sig_492
CAAAAGGTTATGCATTTCTTTCCAGACTTGTTCAACAGGCCAGCCATTACGCTCGTCATC
>sig_493
AGGTCCAGGGCGGCCGTCTTCACGTTCTGCCTTGCGCAGATGAGATAGATCGAATTGACG
>sig_494
TGATGTTGGGAGTAGGTGGCTACGTCTCCGAACTCACTACCGAAAAGATCAAGAGCAGCC
>sig_495
TTGCATCAGGAAAGCAGGGAATTCTAGATTCGAGCTCGGTACCCGGGGATCAATTCGGCT
>sig_496
TAACAGCATGGAAGACGCCAAAAACATAAAGAAAGGCCCGGCGCCATTCTATCCGCTGGA
>sig_497
CCAGCACATGGACAGCCCAGATCTGGGTACCGACGACGACGACAAGGCCATGGCTGATAT
>sig_498
TAATCATCACCTGCAGNAATTCTTGAAGACGAAAGGGCCTCGTGATACGCCTATTTTTAT
>sig_499
CCACGCGGAACCAGCAGCGCGGCCGCAGTGTTTAAACTAAGTGAAGAGGAAAGCTTGAAT
>sig_500
ATAGTTTAAACTAACTAGTGATTAAATCAGAACGCAGAAGCGGTCTGATAAAACAGAATT
>sig_501
ACTTCACCCATTGTCAAGAGCTTCAACAGGAATGAGTGTTAGGGCGGCGGCTCTGGTGGT
>sig_502
GCTGAGATTAAAGATAAAGGTATTGGTAAATAAGGGCCCCCGCGGGTTATTATTGAAGCA
>sig_503
AGTCGACTGAATTGGTTCCTTTAAAGCCTGCTTTTTTGTACAAAGTTGGCATTATAAAAA
>sig_504
GAATACTCAAGCTATGCATCCAACGCGTTGGGAGCTCTCCCATATCGACCTGCAGGCGGC
>sig_505
TTAGAGCGACCCTCAATACCGGAGCCACCACCGGTACCCAGATCTGGGCTGTCCATGTGC
>sig_506
CTAATGGTCATAGCTGTTTCCTGTGTGAAATTGTTATCCGCTCCGCGGCCTAGGCTAGAG
>sig_507
TCTCCGAGGAAGACTTGAACGGTGCTTAGAGCTCGAATTTCCCCGATCGTTCAAACATTT
>sig_508
GGCACACTTAATTATTAAGAGGTAATACCATATGGAGCTCGGTACCCTCGAGGGATCCGA
>sig_509
ATAGGCGTATCACGAGGCCCTTTCGTCTTCAAGAATTCCCCATGAATTCATGGGGGATCC
>sig_510
TTCCAGTCGGGAAACCTGTCGTGCTAGCTTCATAGGTGATTATGCTTTGAGTGAGCTGAT
>sig_511
AGGGCGGGCAAAACCTCCCCCTTCAATCGCGCCATGTTCACGCTTTGTTCTTCCATTTTA
>sig_512
AATCAGCTGGACTAAAAGGCATGCAAGGAGATGGCGCCCAACAGTCCCCCGGCCACGGGC
>sig_513
CCCATGGCCGTCATACTGTGACGTCCCGCGGTCGACTACCCTTCAATCATTGGATGGAAT
>sig_514
TTGAGCTCGTTGATTTAGTAGTGACAATTTCAGATGTAATAAGCGGCCGCTATAATTAGT
>sig_515
CAAGAGAAGATGGAAAAAGAATTTCATAGCCGTCTCAGCAGCCAACCGCTTTAAGAAAAT
>sig_516
GCACCGATCGCCCTTCCCAACAGTTGCGCAGCCTGAATGGCGAATGGCGCGGCCGCTACC
>sig_517
GTGAGCCATATGATATCTCCTGTGTGAAATTGTTATCCGCTCACAATTCCACACATTATA
>sig_518
GGCCGCCACTGTGCTGGATGATCCGAGCTCGGTACCAAGCTTAAGTTTAAACCGCTGATC
>sig_519
CAGCGAGTCAGTGAGCGAGGAGGCCGCGATCCGCTAGCAAAGCCACGTTGTGTCTCAAAA
>sig_520
CTATCAGTCAAAATAAAATCATTATTTGCCATCCAGCTAGCGGTAATACGGTTATCCACA
>sig_521
AAGGAAAGGCTATCATTCAAGATGCCTCTGCCGACAGTGGTCCCAAAGATGGACCCCCAC
>sig_522
AAAAATAATTCGCGTCTGGCCTTCCTGTAGCCAGCTTTCATCAACATCGCGGCCGCAAAA
>sig_523
CCTGGGCCAACTTTGGCGAAAATGAGACGTTGATCGGCACGTAAGAGGTTCCAACTTTCA
>sig_524
AAAGCGAGCTGGTCAACGTTGCGAAAAAAGTACGTATTGACGGCTTCCGCAAGGGCAAAG
>sig_525
CTCGCGGTCCCCCATATGCATTTAAATCCTCCTTATAAAGTTAATTGCATACACCATAGG
>sig_526
AATGATTAAAGTTGAAATTAAACCATCTCAAGCCCAATTTACTACTCGTTCTGGTGTTCT
>sig_527
AAAAATCATGGCAATTCTGGAAGAAATAGCGCCCAATACGCAAACCGCCTCTCCCCGCGC
>sig_528
CCCAGATCTGCAGGTCGACGGATCCCAAGCTTCTTCTAGAGGTACCGCATGCGATATCGA
>sig_529
ATGAATGGCAGAAATTCAGCTTGGCCCAGTGCCAAGCTCAATACGCAAACCGCCTCTCCC
>sig_530
GGCGCTAGCGGAGTGTATATACTGGCTTACTATGTTGGCACTGATGAGGGTGTCAGTGAA
>sig_531
CTACTTCGGCTTCGTGACCGCCGCCGCCATCACCCACGGCATGGATGAGCTGTACAAGTG
>sig_532
ATGTTTAATGTTAATGATGTATTAGGCGTATACAGCCCTCACCCATATGAACAGAAGGTT
>sig_533
GGGGCCCGGTACCCAGCTTTTGTTCCCTTTAGTGAGGGTTAATTTCGAGCTTGGCGTAAT
>sig_534
GTGGAATTGTGAGCGGATAACAATTTCACACAGGAAACAGAGCTTTAATGCGGTAGTTTA
>sig_535
CTGGGTTCGTGCCTTCATCCGTATCGATGGCCCCCGATGGTAGTGTGGGGTCTCCCCATG
>sig_536
CGGCTTTGCCTTCTTTCCTGCGTTATCCCCTGATTCTGTGGATAACCGTATTACCGCCTT
>sig_537
GAACTGCTGATCTTCAGATCCTCTACGCCGGACGCATCGTGGCCGGATCTTGCGGCCGCC
>sig_538
CCGAAGCTTATCGATGATAAGCTGTCAAACATGAGAATTCTTGAAGACGAAAGGGCCTCG
>sig_539
GTGCACCGTATTAGCTAGTGATGATTGGGTGGAGAGATGAGCAACTCGTGGTTGTGTGGA
>sig_540
TGGTCTGATCGGATCCTAGAAGCTTATCGAATTCCTGCAGCCCTGGCGAATGGCGATTTT
>sig_541
GTCGAATCATTTAGATTTTTTTTTTTTTAGTTTACTTGTTTAGTAAATATTTTGTCCATG
>sig_542
CGCCCTTAAGGGCGAATTCTGCAGATATCCATCACACTGGCGGCCGCTCGAGCATGCATC
>sig_543
TACAAGGACGACGATGATAAATGAACTAGTCGACTAGCATAACCCCTTGGGGCCTCTAAA
>sig_544
AGAAGGAGATATACATATGCATCATCACCATCACCATGGTGCTGGTGGCTGTTGTCCTGG
>sig_545
AATTCCCCGGATCCGTCGACCTGCAGGTCGACGGATCCGGGGAATTCCCGGGGATCCCGT
>sig_546
TTTCCCCGAAAAGTGCGTCTCTCTTGAGAGACCAGCTGCATTAATGAATCGGCCAACGCG
>sig_547
AAGCTCTCTAGAGTCGAGGTCAAAAGCGCCCCCTCAAAAAGAACCCAGGGCCTGGAAGCC
>sig_548
ACGCCTGTTTTAACGATTATGCCGATAATGCATAAAAGGAGAAGTCGGTTCAGAAAAAGA
>sig_549
GTCACGACGTTGTAAAACGACGGCCAGTGAATTCCATGATGCATCCGGATCCTCTAGAGT
>sig_550
GCCCCGTTAGTTGAAGAAGGTTTTTATATTACAGCTCCACTGCCTCGCGCGTTTCGGTGA
>sig_551
AAAAAAATTAGTCAGCGATGGGGCGGAGAATGGGCGGAACTGGGCGGAGTTAGGGGCGGG
>sig_552
TCAAGCTTGCATGCCACGCGTCTCGAGGGCCCCTGCAGGTCGACTCTAGAGGATCCCCGG
>sig_553
GCCGCACGGCCAATTGGTGTTCTTCGCGGAATTCACTGGCCGTCGTTTTACAACGTCGTG
>sig_554
TAAACAAAACTTAAAGACTTTGTATTATGCGTTACGAATATTTTTCGTCAGGATTGAAAA
>sig_555
ATTAATTCCCCGGGATCCGTCGACTGCAGGGGGATGGGGAGTAAGCTTGGCCGGGCTCAG
>sig_556
CCGCCGGGATCACTCTCGGCATGGACGAGCTGTACAAGGCTGTTATCACAAGTTTGTACA
>sig_557
AGCTCCTGAAAATCTCGCGACGGATCCGGGGAATTCGTAATCATGGTCATAGCTGTTTCC
>sig_558
TCCCGGGCCCGTCGACTGCAGAGGCCTGCATGCAAGCTTGGCGTAATCATGGTCATAGCT
>sig_559
GCAGCTGGCTTATCGAAATTAATACGACTCACTATAGGGAGACCGGAATTCGAGCTCGCC
>sig_560
AAAAATAATTCGCGTCTGGCCTTCCTGTAGCCAGCTTTCATCAACATCGCGGCCGCACCC
>sig_561
GCTCCCGGCCGCCATGGCGGCCGCGGGAATTCGATTAATCACTAGTGAATTCGCGGCCGC
>sig_562
GGCCTTCGCGAGGTACCATTTATCAGGGTTATTGTCTCATGAGCGGATACATATTTGAAT
>sig_563
GTTATGCGGCCGCCATATGCATCCATGGTACCAATTGTACAGCTGAAGAGCTCGGTACCC
>sig_564
AGGCCTGGTATGAGTCAGCAACACCTTCTTCACGAGGCAGACCTCAGCGGCGGCCGGATC
>sig_565
TTATGACGAACAAAACAGTAATAACGAAGATGACGATGAAGAGTAGTACGATTAGCAGGA
>sig_566
TGCGGCCGCAAGCTTAATTAACCTGGTAGCTTATTCCCTTTAGTGAGGGTTAATTTTAGC
>sig_567
GGAGCTCGAATTCTAGAAGCTTCTGCAGACGCGTCGACCCTGCTTTCCTGATGCAAAAAC
>sig_568
GTCGTATTAATTTCGCGGGATCGAGATCGCATTAATGAATCGGCCAACGCGCGGGGAGAG
>sig_569
CAAGTCCAGGCAGGCAAGTCCAGGCAGGCCAGGCAAGTCCAGGCAGGCCAGGCAAGTCCA
>sig_570
CCTGACGTCGGGCCCGGATCCGCCCACACGGCACCGGTGAATTCCTCGAGCCAATTCCTC
>sig_571
TTTTTAAGCAAGTAAAACCTCTACAAATGTGGTAAAATCGAATTTTAACAAAATATTAAC
>sig_572
AGCGTGGACGGCGTCTAGAAATAATTTTGTTTAACTTTAAGAAGGAGATATACCATGGGC
>sig_573
TTCATATGTATATCTCCTTCTTAAAGTTAAACAAAATTATTTCTAGAGGGAAACCGTTGT
>sig_574
TTCGGATCCGATATCCATATGGGTGGTGGCCATGGTATTATCATCGTGTTTTTCAAAGGA
>sig_575
GACCTGCAGCCAATTGGCACTGGCCGTCGTTTTACAACGTCGTGACTGGGAAAACCCTGG
>sig_576
TCTAGAGGTACCGCATGCGATATCGAGCTCTCCCGGGAATTCGGATCCGGCCCTCGAGGC
>sig_577
GGCCGCGAACGGCCTCACCCCAAAAATGGCAGCCAAGCTGATCCATATGTAAGATTTAAA
>sig_578
GGGAAAAAAATTATGTACTTCAATTGGTTAAATATTTTTAAAATCGAAAGAAATTTAATA
>sig_579
ATTCGGATCCAGCTGCAGAATTCGGCCGGCCATGAGCAGAGCGTTCATCATCGATCCAAC
>sig_580
GCAGCTGGCTTATCGAAATTAATACGACTCACTATAGGGAGACCGGAATTCGAGCTCGGT
>sig_581
CCCTCGAGGTCGACGAATTCCGAGCTCGGCCGACTTGGCCCTTCCCTTTAGTGAGGGTTA
>sig_582
ACTATAGCAGCGGAGGGGTTGGATCCTAGTTCTAGAGCGGCCTATCGTTTCCACGATCAG
>sig_583
AGCTCCACCGCGGTGGCGGCCGCTCTAGAACTAGTGGATCCATTGTTTGGCCTTGTTGGC
>sig_584
CTTAGCTCCTGAAAATCTCGTCGAAGCTCGGCGGATTTGTCCTACTCAAGCTGATCCGAC
>sig_585
GGCATGCCTGCAGGTCGATCGACTCTAGAGGATCCACTAGTTCTAGAGCGGCCCGCGCTT
>sig_586
TTATGGGTTTGTATTTTAATGAGGTCATATCTTTCATTTTGACGTCTAATTAAAAATAGA
>sig_587
AGCTTATCGGAGCTCTCGAGTCTAGAATCGATAAGCTTGGCTGCAGGTCGACGGATCCGG
>sig_588
CCATATGGTACCAGCTGCAGATCTCGAGCGGCCGCCAGTGTGATGGATATCTGCAGAATT
>sig_589
TCTTTTATTTCCTCCTCTACTCTTTCAATAAAACATTCTTTCATCATAGGTAAAAATATA
>sig_590
GCTTGCATGCCTGCAGGTCGACTCTAGAGGATCCGGATGTTCATGGAATTCACTGGCCGT
>sig_591
GCAATGCTTTCTTATAATGCCAACTTTGTACAAGAAAGCTGGGTACGCCCCGCCCTGCCA
>sig_592
ACATATCGGATTGTCCCTATACGAATAGCTTAGACAGCCGCTTAATCAAGAAGATCCTTT
>sig_593
AGGGGCGTAGAGACCAGAGTAGGGCCAAGGCGTTTGCAAAACCTGGAACATGCCCATGTT
>sig_594
TACAAGCATAAAGCTGACTCTAGCTAGAGGATCCCAATAGCTAAGAATTTCGTCATCGCT
>sig_595
AGTCCAAGCTCAGCTAATTAAGCTTGGCTGCAGGTCGACCCGGGGTACCACCGGATCCAA
>sig_596
AGAAATAATCATAAATTATTTCATTATCGCGATATCCGTTAAGTTTGTATCGTAATGGGA
>sig_597
TACGCGATCATGGCGACCACACCCGTCCTGTGGATCCCCGGGAATTCCCGGGGATCCTCT
>sig_598
AACACAAAGTTTTTTATGTTGTCAATATTTTTTTGATGGGAAGGCACTTATTTTTGACGT
>sig_599
CTATAGGGAGACCGGAAGCTTGCATGCCTGCAGGTCGACTCTAGAGGATCCCCGGGTACC
>sig_600
GAAGAGGCCCGCACCGATCGCCTCCCAACAGTTGCGCAGCCTGAATGGCGAATGGCGCGA
>sig_601
AAAAAAAAAAAAAAAAAAAAAAAAAAAAAAAACCCCCCCCCCCCCCCCCCGAGCTCCAGC
>sig_602
TATCGTTGAGGAGAAGCCCGGACTCTTGTCGTCGTCATCAATCGTACCAGAACCCGCGCT
>sig_603
TGTCTAATTTTGAAGTTAACTTTGATTCCATTCTTTTGTTTGTCTGCCATGATGTATACG
>sig_604
GCCATAAACTCCTCATCTTCCCCACTCGAGCTCCCATGTGAGCGAGTAACAACCCGTCGG
>sig_605
GTAATCAGATTTTAGAAAACAATAAACCCTTGCATATGATATCGATGTACAGATCTGATC
>sig_606
GAGACTGGCGAATCCAGTGTACACCATAGGTAGTTAATGAGAAACCAGAGACTGTGCAGG
>sig_607
CCATAACCCATAGTAGTGACAAGTGTTGGCCATGGAACAGGTAGTTTTCCAGTAGTGCAA
>sig_608
CAACCTGCTGGACTTGCTGCTGATCCATGAGGTCCTAGCCCCTGGCTGCCTGGATGCGTT
>sig_609
TACGACTCACTATAGGGCGAATTGGGTCTTCTTCCAGAATTCTGGCCATGGGGATCCTGG
>sig_610
GTCTCTCTCTACAAATCTATCTCTCTCGATTCGCAGATCTGTCGATCGACCATGGTACGC
>sig_611
CTAACCCTCTTTAATTTGGTTATATGAATTTTGCTTATTAACGATTCATTATAACCACTT
>sig_612
CTTAAGGGCGGATCCTTATCGTCATCGTCGTACAGATCCCGACCCATTTGCTGTCCACCA
>sig_613
CGCCTTCTTGACGAGTTCTTCTGAGCGGGACTCTGGGGTTCGCGGAATTCGAGCTCGGTA
>sig_614
CCTGACGTCCGGACCGTAGAGTCGAGCAGTGTGGTTTTCAAGAGGAAGCAAAAAGCCTCT
>sig_615
GGAGCCGCCGCCGGGCCCGGATCGTACGAAGACGGCCTGCGCAACGGTAGCGAAACCAGC
>sig_616
ACGACTCACTATAGGGCGAATTGGAGCTCCACCGCGGTGGCGGCCGCTCTAGAGGATCCA
>sig_617
AGCATTACGGATTCACTGGCCGTCGTTTTACAACGTCGTGACTGGGAAAACCCTGGCGTT
>sig_618
CACCGCTGGTAGCGGTGGTTTTTTTGTTTGCAACGAGCAGATTACGCGCAGAAAAAAAGG
>sig_619
GCATGCGAGACCGGGAGCAAGAACCTTGCCCGTGAGAGACACAGGGTCAAACCCAGATGT
>sig_620
CTCGAGGAATTCTCTAGAGTCGACTCGCGAGCTAGCCATATGCTATGGTCCTTGTTGGTG
>sig_621
GGTTCGGATCTCCTAGGCTCAAGCAGTGATCCCCCATCGTTAATATGGATCAATTTGAAC
>sig_622
ATGGATAACATGGCCAACAAAACCATGGCGGCCGGGAGCATGCGACGTCGGGCCCAATTC
>sig_623
CATCGATAAGCTCTAGATTTAAAGATCTGGTACCGCGGCCGCGCCACGGATGCCACCACA
>sig_624
CCTTTTGCTCACATGTTCTTTCCTGCGTTATCAGCTGATACCGCTCGCCGCAGCCGAACG
>sig_625
TTCATACACGGTGCCTGACTGCGTTAGCAATTTAACTGTGATAAACTACCGCATTAATGA
>sig_626
GCATTAAAGCTTCGACGAATTTCTGCCATTCATCCGCTTATTATCACTTATTCAGGCGTA
>sig_627
CCTGGAGTACATGAAGAACAACTTAAAAGATAACAAGAAAGACAAAGCCAGAGTCCTTCA
>sig_628
TCCGAATTGATCCTGCAAGCCTCGTCGTCCTGGCCGGACCACGCTATCTGTGCAAGGTCC
>sig_629
AAAAACTGTGGAGGAAACCATCAAGAACGAATTTCCTACATTGAAGGTTCAACATCAATT
>sig_630
GCCTGGAAACTGGAAACCGAACGCGGTGTCATCATGGACGGTGACAAACCGGAACATCTG
>sig_631
TCGCATAAGGGAGAGCGACGACCGATGCCCTTGAGAGCCTTCAACCCAGTCAGCTCCTTC
>sig_632
AGAATACGGTGATGGAATGTGACGCTTGCGGAATGCAGCCCGCACGCACCCCCGGTGAAC
>sig_633
ATTTATCATAAGAGCATATTTAATGGAGTGAATTTTCCTGCTGATGGACCTGTGATGAAA
>sig_634
ATCCCCGGGCGAGCTCGAATTCCGGGGGGATCTCAATCTGGCGGCTGGTGGCATCATACT
>sig_635
CTCTTCCCCGTCCGGGACCCGCGCGGTCGTTAACCATCAGTACTTGGCGTGGTGAGCATG
>sig_636
AAGAAAGCCGGGCTATTGCTGTGCCAGGCAGTTTTAACGATCAGTTCGCCGATGCAGATA
>sig_637
TTAGCAGCCTCGAATCAACCACTTTGTACAAGAAAGCTGAACGAGAAACGTAAAATGATA
>sig_638
CGGACTCTAGACTAGGTGGATCCCGGGCCCTATCACCACTTTGTACAAGAAAGCTGAACG
>sig_639
TCGCCCTTGGTGAAGGGCTCCTGAATTCCTTCTTAAAGTTAAACAAAATTATTTCTAGAG
>sig_640
ATTCTTTGCCTTGCCTGTATGATTTATTGGATGTTGGAANTTCCATTCGCCATTCAGGCT
>sig_641
GAGGCACACAGCGCCCAGCCAACACAGCCAAACATCCGCGCGCGACCAAATTCGGATCCT
>sig_642
GGGCCTTTCACACTTGCATCGGATGCAGCCCGGTGAACGTGCCGGCACGGCCTGGGTAAC
>sig_643
ACTCTTTTTGTTTATTTTTCTAAATACATTCAAATATGTATCCGCTCATGCCCTCTGGTA
>sig_644
GGATCCCATAGTTAATTTCTCCTCTTTAATGAATTCTGTGTGAAATTGTTATCCGCTCAC
>sig_645
GCCCGGATCCCTCGAGGTCGACGAATTCGAGCTCGGCCGACTTGGCCTTCCCTTTAGTGA
>sig_646
CTCATGTTTCACGTACTAAGCTCTCATGTTTAACGGAGCTAAGCTCTCATGTTTCTCATG
>sig_647
AGGCTGTTCAAAATTATTTATTAGAGCAACTCAAGGAACTAGGCGGAGATCCAAAAGCAA
>sig_648
TTTTTTGTACAAACTTGTGATTAGAGCCTGCAGGCATGCAAGCTTGGCGTAATCATGGTC
>sig_649
TGGCACTCGAATTCGAGTTAGGTACGTGACTTAAGGAGGCAAAATTCCATGTCGAAAGGA
>sig_650
AGCGCGTGCTGAAGAACGAGCAGTAATTCTAGAGTCGGGGCGGCCGGCCGCTTCGAGCAG
>sig_651
CATAGAACATTTTCAGGAGGACCCTTGCTTGGAGGGTACCGAGCTCAGAAAAAATGACTG
>sig_652
AGAATCCATGGGTATGGACAGTTTTCCCTTTGATATGTAACGGTGAACAGTTGTTCTACT
>sig_653
GGACGGCTTCACCTTGGTGAAGGTGTCGTGGCCGACCAGCGTGGACTTCCAGGCGTTGGC
>sig_654
TTTTAATAGTGGACTCTTGTTCCAAACTGGAACAACACTCAACCCTATCTCGGTCTATTC
>sig_655
TTAACAGCGATCGCGTATTTCGTCTCGCTTAGGCGTAGTCACGAATGAATAACGGTTTGG
>sig_656
CAAAATCCCTTATAAATCAAAAGAATAGACCGAGATAGGGTTTAGTGTTGTTCCAGTTTG
>sig_657
ATCCATGCCCCCGAACTGCAGGTCGACTCTAGAGGATCCTTAACGTACGTTTTCGTTCCA
>sig_658
AACCGGCACCAATCGCCACTGAAGTGGCATCATATTCGCCTTTCTTTCTCAAAATGTTTT
>sig_659
TCTAAGTAAGCTTCCTGCATGCTGCTGCTGCTGCTGCTGCTGGGCCTGAGGCTACAGCTC
>sig_660
CACCTAAATCCAATTCACTGGCCGTCGTTTTACAACGTCGTGACTGGGAAAACCCTGGCG
>sig_661
CAGCTATGACCATGATTACGCCAAGCTTGGGCCCTATTTGTATAGTTCATCCATGCCATG
>sig_662
CAAGCTTCGAGTTCAAGAGAAAAAAAAAGAAAAAGCAAAAAGAAAAAAGGAAAGCGCGCC
>sig_663
CCGGGGATCCTCTAGAGTCGACCTGCAGGCGCCACGCGTACGTGCACGACGTCTTAAGCT
>sig_664
AAATACATTCAAATATGTATCCGCTCATGCTAGAAATATTTTATCTGATTAATAAGATGA
>sig_665
CAAGCTTGGGCCCTATTTGTATAGTTCATCCATGCCATGTGTAATCCCAGCAGCTGTTAC
>sig_666
AGAGCATTACGCTGACTTCCCATCTAGAATTATTCCATTGAGTAAGTTTTTAAGCACATC
>sig_667
TGTCCACGGCTTCATCGTGTTGCGCAAGGCCTGCCATGGTGTCAATTCCCAATTCCCTAT
>sig_668
GCCTCGACCACCGGGACCTTTAATTCAACCCAACACAATATATTATAGTTAAATAAGAAT
>sig_669
AGGGCAACTAGTGCATCTCCCGTGATGCAGGAAGAGCCCTCGAGGAATTCGCGGCCGCCC
>sig_670
AAGCCGACTGCGCAAAAGACATAATCGGGAATTCCCGATTCACAAAAAATAGGCACACGA
>sig_671
TCATCAAGCTTACTCAAGCATTGAGTGGCCCGCCGGAGGCACCGCCTTGCGCTGCCCCCG
>sig_672
AGGGCAACTAGTGCATCTCCCGTGATGCAGGAAGAGCCCTCGAGGAATTCGCGGCCGCCG
>sig_673
GGGGGGGGTGCAGGCATGCAAGCTTATTCCCTTTAGTGAGGGTTAATTTATATAGCTTGG
>sig_674
AGATATTAACTGCTGATGAATTTGAACGCCTGCAAGAAACAATCTCTTCTGCAGGCATCG
>sig_675
ACCCCCCCGGGTCTAGGAATTCTCTAGCCGCGGTCTAGGGTACCTCTAGGGATCCCGGCG
>sig_676
AAAAATAATTCGCGTCTGGCCTTCCTGTAGCCAGCTTTCATCAACATCGCGGCCGCCACC
>sig_677
GATGGGCACCACCCCGGTGAACAGCTCCTCGCCCTTGCTCACCATGCTGTTATCAACCAC
>sig_678
GTTTTTTGGATCTAGATCTGCGGCCGCAGGCCTCGCGACTAGTTTAAACCCGGGGATCCA
>sig_679
GAAACAGACCATGGGAATTCGAGCTCGGTACCCGGGGATCCTCTAGAGTCGACCTGCAGG
>sig_680
CGCTGGCTCCGCTGCTGGTTCTAGACATCACCATCACCATCACTAATGATAATCCGCGTG
>sig_681
CGTTTTCCGGGACGCCCTCGCGGACGTGCTCATAGTCCACGACGCCCGTGATTTTGTAGC
>sig_682
ACCCGGGGGCGCGCCGGATCCTTAATTAAGTCTAGAGTCGACTGTTTAAACCTGCAGGCA
>sig_683
GCCGGGCCACCTCGACCTGAATGGAAGGGATCCCCCTCAAGTCAAAAGCCTCCGGTCGGA
>sig_684
TCGGCGTGTTTCCCTGCAGGTTTTTGTTCTGTGCAGTTGGGTTAAGAATACTGGGCAATT
>sig_685
CCATGATTACGCCAAGCTTGCATGCCTGCAGGTCGACTCTAGAGGATCCCCGGATGACCA
>sig_686
GGATGCGTTAACGAGAGTTGGCCGTTGCTCATGCCCAGCGGGCGGCAGCTGAACAGGTAG
>sig_687
AGTGAAAAGTTCTTCTCCTTTACTCAAGCTTGCATGCCTGCAGGTCGACTCTAGAGGATC
>sig_688
CATATCCATCGCGTCCGCCATCTCCAGCAGCCGCACGCGGCGCATCTCGGGCCGCGTTGC
>sig_689
GCAGGTCGACATGATCTCGATCCCGCGAAATTAATACGACTCACTATAGGGGAATTGTGA
>sig_690
AGGTCGAAGTTAAGCTTGTACAGCTCGTCCATGCCGAGAGTGATCCCGGCGGCGGTCACG
>sig_691
AGGATGTTTTTACGATGACTCATGCTCACCACGCCAAGTACTGATGGTTAACGACCGCGC
>sig_692
AGGAGTCCAAGCTCAGCTAATTAAGCTTAATACGACTCACTATAGGGAGCGGCCGCAGAT
>sig_693
CGGCCGCATCGATACGTCAGGTGGCACTTTTCGGGGAAATGTGCGCGGAACCCCTATTTG
>sig_694
AAAGCTTGGCATTCCGGTACTGTTGGTAAAGCCACCATGGAAGACGCCAAAAACATAAAG
>sig_695
ACACTAAATCAGTAAGTTGGCAGCATCACCAGCTTATCGATGATAAGCTGTCAAACATGA
>sig_696
AATACGACTCACTATAGGGAGACCGGAAGCTTGCATGCCTGCAGGTCGACTCTAGAGGAT
>sig_697
CGGCTTGGCCGGTTTTTGCACGTCGACACTGGTGATTGTGTCTGGCACACTTGGCCGGGG
>sig_698
GGCTATGGCAGGCCTGCCGCCCCGACGTTGGCTGCGAGCCCTGGGCCTTCACCCGAACTT
>sig_699
GCCGATTTCGGACTAGACCACCATTCCTTGCGGCGGCGGTGCTCAACGGCCTCAACCTAC
>sig_700
CAGCCGGATCAAGCTTATAACTTCGTATAATGTATGCTATACGAAGTTATGGTACCGCGG
>sig_701
CGTTCTAGCTGATAAATTAATGCCGGAGAGGGTAGCTATTTTTGAGAGGTCTACAAAGGC
>sig_702
AACGCCAGGGTTTTCCCAGTCACGACGTTGTAAAACGACGGGATCCCCCATGAATTCATG
>sig_703
CTCGAACTTAAGGCTAGAGCCACCCGACCTGTGGAATGTGTGTCAGTTAGGGTGTGGAAA
>sig_704
CGCCTCTCCCCGCGCGTTGGCCGATTCATTAATGCAGCTGTTAAAAAAGTGGTGAAGAAT
>sig_705
ATAATGTGTGGAATTGTGAGCGGATAACAATTTCACACAGGAAACAGAATTCGGATCCTC
>sig_706
TAACAATTTCACACAGGAAACAGCTATGACCATGATTACGCCAAGCTTGATATCGAATTC
>sig_707
GGCTCCTAGAGCGCTGGCGATGCCTTCTGTGCCTGCTCTTGTACAGCTCGTCCATGCCGA
>sig_708
ATAACCGATATATTCGGTCGCGCTAGCTTGCAGGGAGTCAAAGGCCGCTTTTGCGGGATC
>sig_709
ATGTATCTTATCATGTCTGCTCGAAGCGGCCGGCCGCCCCGACTCTAGAGTAACCCGGGT
>sig_710
GGCTTTTACGCTACGATAACGCCTGTTTTAACGATTATGCCGATAACTAGTGTTTTCTAA
>sig_711
TGCTCGAGTGCGGCCGCAAGCTTGTCGACGGAGCTCGAATTCGGATCCGATATCCATATG
>sig_712
TACGTTTCTCGTTCAGCTTTTTTGTACAAACTTGTGATAACAGCACCCATTTGCTGTCCA
>sig_713
CCCGGCCGACGCGCTAGATAACTTCGTATAGCATACATTATACGAAGTTATGGATCCGCG
>sig_714
TACAAGTTGCTAACGTAATCATGGTCATAGCTGTTTCCTGTGTGAAATTGTTATCCGCTC
>sig_715
AAGTTCCACGCTTGCTCACCCACGAAGTTCTCAAACTCATCGAACACGACGTGGTTCGCC
>sig_716
CCCGGTGAACAGCTCCTCGCCCTTGCTCACGAATTCTCTAGAACTAGTAAGCTTGGATCC
>sig_717
CGCGGCGCATCTCGGGGATCCGTCGACCTGCAGCCAAGCTTGGCGTAATCATGGTCATAG
>sig_718
ATACCGCACAGATGCGTAAGGAGAAAATACCGCATCAGGAATTCCAACATCCAATAAATC
>sig_719
GGGCAACGTTGTTGCCATTGCTGCAGGCGCAGAACTGGTAGGTATGGAAGATCTCTAGAA
>sig_720
AGTTGGCTGCTGCCACCGCTGAGCAACTGCTGGTTCCGCGTGGATCTCGGATCCGAATTC
>sig_721
ACACAACATACGAGTTCGGGAAGTTTCTAGGTCAACTTTTGGCGAAAATGAGACGTTGAT
>sig_722
AAGTGATAATAAGCGGATGAATGGCAGAAATTCGCGAGCTCATCGATTTCGAACCCCGGC
>sig_723
CTTTTATTAATGATGATGATGATGATGAGAACCCCCCCCGGGGGACACCATGGTATATCT
>sig_724
TTCGTCCATAGTTGCCTGACTACCCGTCGTGTAGATAACTACGATACGGGAAGGCTTACC
>sig_725
AAATGCTTTCAATAATATTGAAAAAGGAAGAGTATGAGTATTCAACATTTCCGTGTCGCC
>sig_726
CACATGCCGGATATAGTTCCTCCTTTCAGCAAAAAACCCCTCAAGACCCGTTTAGAGGCC
>sig_727
CAATGGCTCTCAGTCCCCGTGGATGGAGGAGCAAATTCGGGATGCCTGGGGAAGCATGGT
>sig_728
GCACTATTACGGATATGAAAATAATGGTCAAAATCGGATTCAATTGTCAAAGTGATCCCC
>sig_729
TACTCAAGCTTGCATGCCTGCAGGTCGACTCTAGAGGATCCCCGGGTACCGAGCTCATGT
>sig_730
ACTAGGTGGATCCCGGGCCCGCGGTACCGTCGACTGCAGAATTCGAAGCTTGAGCTCGAG
>sig_731
ATGGGGTATCACTAGTGAATTCGCGGCCGCCTGCAGGTCGACCATATGGGAGAGCTCCCA
>sig_732
GAACCGGAGCTGAATGAAGCCATACCAAACGACGAGCGTGACACCACGATGCCTGCACAA
>sig_733
AATAACGCGTACTAGTCGACTCTAGTGTGCTTGGGAGTCCCTGATGATTAAATAAACCAA
>sig_734
CCGGCTCCATGCACCGATTATTGAAGCATTTATCAGGGTTATTGTCTCATGACCAAAATC
>sig_735
CGGCATGCTAAGCTTGGTACCGAGCTCGGATCCACTAGTCCAGTGTGGTGGAATTCTGCA
>sig_736
GACCAAAAATCCCATTACGTTATCAAAGAGCTGAAAGAAATATAGTAAATAAGATATCAC
>sig_737
CCACTAGTTCTAGAAAAAAAAAGCCCGCTCATTAGGCGGGCTCGAATAAATACCTCATTG
>sig_738
CATATCGATAAACTGTGCACGGTTTCCGCCACGACTTTGCAGTTCATAACTTACTGGCTG
>sig_739
TTTAACTGTGATAAACTACCGCATTAAAGCTTATCGAATTCGATGATAAGCTGTCAAACA
>sig_740
AAGGGTGGCCCCCTGCCCTTCGCCTGGGACATCCTGTCCCCTCAGTTCATGTACGGCTCC
>sig_741
TGTCGTGCTCCACCATGTTGGCAAGCTGCTCTAGCCAATACGCAAGCTTGGCACTGGCCG
>sig_742
AGTATAAATATAATCGAATTGTGAATTCTACGAATGCTATTTGTATAGTTCATCCATGCC
>sig_743
CCGGCATAACCAAGCCTATGCCTACAGCATCCAAGAAGCTTATCGATGATTAATTGTCAA
>sig_744
CGTCTGTACTAGTTGGCTAACTAGATCTGTATCTGGCGGTCCCGCGGAAGAACTGACGAG
>sig_745
CGAGCCGATGATAAGCTGTCAAACATGAGAATTCCGGATCCGGAATTCTTGAAGACGAAA
>sig_746
TTATATCTATAAATAAATACAGAAGTTAAACGATTTGTTTGTAATTTTAGTTATCTGTTT
>sig_747
TTTGCAGGTTATATGCAGGTTATATGCAGGTCCATGGAAGACGCCAAAAACATAAAGAAA
>sig_748
ATATCCTATTGGCATTGACGTCAGGTGGCACACCTGCAGAGAACCTCTACTTCCAATCGC
>sig_749
TAAGGGACTGACCACCCGGGGATCCTCTAGATCGAACCACTTTGTACAAGAAAGCTGAAC
>sig_750
CGCCAAGCTTGCATGCCTGCAGGTCGACTCTAGAATTCGCTGTCTGCGAGGGCCGGCTGT
>sig_751
GGTGATGTCCTCGAGATCTAAGCTTGGATCCGCGGCCGCTACGTAGAATTCCCATGGTAT
>sig_752
TTTTCTCCATTTTAGCTTCCTTAGCTCCTGAAAATCTCGACGGATCCCCGGGAATTCGTA
>sig_753
GGTCGGCGCGCCCACCCTTGGGTACCTCTAGAAGATCTGTCGACGGTATCGATAAGCTTG
>sig_754
TCACGGGCACCCCCTGGGCTCGGCGGTAGCTCGTTTATGCCGGGCAGTCATGCGTTCTAG
>sig_755
TTTCAGGGCGCCCATATGGGAATTCAAAGGCCTACGTCGACGAGGGCAAGCTTGGCACTG
>sig_756
GCGCGTTCGGTGGGCCCATGGATGTGCTGTACTCTATCTCACGTACACTGAAAGATGCTA
>sig_757
AATAAAAATTTTTTTTATCTAGAGTCGACCTGCAGGCATGCAAGCTTCAGCTGCTCGACC
>sig_758
TGATAGGGCCCGGGATCCTGATGGCCTCCTCCGAGGACGTCATCAAGGAGTTCATGCGCT
>sig_759
ACTGTTGGGAAGGGCGATCGGTGCGGGCCTCTTCGCTATTACGCCAGCGGAATTCGGTAC
>sig_760
CTCCCAAGCTTGGGAGCTTGGCGTAATCATGGTCATAGCTGTTTCCTGTGTGAAATTGTT
>sig_761
CAGTGATCCATTGCTGTTGACAAAGGGAATCATAGATCCCCCGATTTAGAGCTTGACGGG
>sig_762
GAACCTGGTGCCGTGGGGCTGGTCGTCGGCACGGTGCCCGTGCAGGTGGTGCCGTTGAGC
>sig_763
CACTAGTAAGGCCTTAAGGGCCTCTAGCTTGCATGCCTGCAGGTCACTGGATTTTGGTTT
>sig_764
ACCCTATCTCGGGCTATTCTTTTGATTTATTAAGGGATTTTTGCGATTTCGGCCTATTGG
>sig_765
CTCACTATAGGGAATTTAAATTTAATTAAGGCGCGCCCATGGATCGATGTTAACATGCAT
>sig_766
AAGAGGCCCGGCAGTACCGGCATAACCAAGCCTATGCCTACAGCATCCAAGAAGCTTGGC
>sig_767
TTGTGGGGTCAGTTCCGGCTGGGGGTTCAGCACCTGCATGATTATTGAAGCATTTATCAG
>sig_768
GGTGATGGTGGTGTAAAGAGTTGAACTTCTTTGTTGTCTTCGACATGGGTAATCCTCATG
>sig_769
ATTACGATATCCCAACGACCGAAAACCTGTATTTTCAGGGCGCCCATATGAGTGTCAACT
>sig_770
ACGTTGTAAAACGACGGCCAGTGAATTCATCGGTTTATCAGCTTGCTTTCGAGGTGAATT
>sig_771
CGGGCCCATGGCTAATTCCCATGTCAGCCGTTAAGTGTTCCTGTGTCACTCAAAATTGCT
>sig_772
TGTAGATAACTACGATACGGGAGGGCTTACCATCCGGCCCCAGTGCTGCAATGATACCGC
>sig_773
GTATCAGGCTGAAAATCTTCTCTCATCCGCCAAAACAGCCAAGCTTGGCTGCAGGTCGAC
>sig_774
CTGGCTGCAGTGTTGGAGTATCTGACCGCTGAGATTTTGGAATTGGCCGGGAATGCGGCC
>sig_775
TTTAGGTGACACTATAGAAGGGTAATACGACTCACTATAGCAGTGAAGATTGACCATCTC
>sig_776
GCTTAGATCTCTCACCTACCAAACAATGCCCCCCTGCAAAAAATAAATTCATATAAAAAA
>sig_777
CACTATAGGGAATTCGAGCTCGGTACCCGGGGATCCTCTAGAGTCGACCTGCAGGGGCCC
>sig_778
CATCGATAAGCTTGATGGGGGATCCACTAGTTCTAGAGCGGCCGCCACCGCGGTGGAGCT
>sig_779
GCCGCTCTAGAACTAGTATGGTGCACTCTCAGTACAATCTGCTCTGATGCCGCATAGTTA
>sig_780
ATAAAAAACTTTGTGTAATACTTGTAACGCTACATGGAGATTAACTCAATCTAGCTAGAG
>sig_781
GATCCACTGAATTCCGTCGACGCGGCCGCCACTGTGCTGGATATCTGCAGAATTCGGCTT
>sig_782
CCGGGACCCCCCGGAAGGGGGGACGAGGTGCGGGCACCTCGTACGGGAGTTCGACCGTGA
>sig_783
GCCACGTTTGGTGGTGGCGACCATCCTCCAAAATCGGATGGTTCAACTAGTGGTGGTGGC
>sig_784
ATTAATTCCCGGGGATCCGTCGACCTGCAGATCTCTAGAAGCTTCTAGAGATCTTCCATA
>sig_785
GCAGGCCATGCTGTCCAGGCAGGTAGATGACGACCATCAGGGACAGCAGGCCAGCAAAAG
>sig_786
GCGGCCGCCAGGTGGCACTTTTCGGGGAAATGTGCGCGGAACCCCDTATTTGTTTATTTT
>sig_787
ATGTTTTTGGCGTCTTCCATTTTACCAACAGTACCGGAATGCCAAGCTTACTTAGATCTC
>sig_788
CTCCCGGGTACCATGGCATGCATCGATAGATCTCGAGGCCTCGGACTAGCGGATCAGTGA
>sig_789
TTCGATGATTAATTGTCAACAGCTCATTTCAGAATGCTTCTTCCGCTTCCTCGCTCACTG
>sig_790
AAACAGCTATGACCATGATTACGAATTAATTCCCGGGGATCCGTCGAGATTTTCAGGAGC
>sig_791
TCGGACCTGCAGGGGGGGGGGGGAAAGCCACGTTGTGTCTCAAAATCTCTGATGTTACAT
>sig_792
CCGCTGGGTGCTTTTGTGGTTAGCAGATCTATGCTGGCGTGCCGTCATCCGAGTATTAGA
>sig_793
CATTTAGAAAAATTTTTTAATAGTTATAGTGGGACTGTATTCTGTCATTTAGGGCAAAAG
>sig_794
CGAAGCCCAACCTTTCATAGAAGGCGGCGGTGGAATCGAAATCGCGTGATGGCAGGTTGG
>sig_795
TCTAGATATCGATGAATTCGAGCTCGGTACCCGGGGATCCTCTAGAGTCGACCTGCAGGC
>sig_796
GAATGACCGAATTCTTTGGATCCACTAGTGTCGACCTGCAGGCGCGCGAGCTCTTAATTA
>sig_797
AGTGTTAACTCTAGGAGATCTTCTAGGAATTCTCTAGGGTACCTCTAGCTCGAGGGGCGC
>sig_798
TTTTTCCGTTGGTTGTTCATTTTTCCAGAGATCTGCTCTCTATTCAAACAAACTGTTAGA
>sig_799
GACTCATGCTCACCACGCCAAGTACTGATGGTTAACTAGAGTAACGGGCTACTCCGTTTA
>sig_800
GAAGCTGAATTCACGTGGCCCAGCCGGCCGTGGATCCACGCGTCGTCGACCCGCGGCGGC
>sig_801
ACTGTGAATGCGCAAACCAACCCTTGGGGCATCCATTGCTGTTGACAAAGGGAATCAGGG
>sig_802
TCGATCGACTCTAGCTAGAGGATCGATCCGAACCCCAGAGTCCCGCTCAGAAGAACTCGT
>sig_803
AAGTGAAAGTTCTGGCAGATGCAGGGGTGAGTTATGTTGTTGCTTTACTTTTTAGCTTGC
>sig_804
TTGTGGAATTCTGACTCTTATACACAAGTGCGGCCAATTCGAGCTCGGTACCCGGGGATC
>sig_805
ATCACCATCACCATCACGGATCCGCATGCGAGCTCGGTACCCCGGGTCGACCTGCAGCCA
>sig_806
GGTGATGTACAAGTAAAGCGGCCCGAGCTCGAATTTCCCCGATCGTTCAAACATTTGGCA
>sig_807
TAGCCTCGTTTTTGCATCAGGAAAGCAGGGTCGACGCGTCTGCAGAAGCTTCTAGAATTC
>sig_808
AACGTTGTTCATTGCTGCAGGGGGGGGGGGGGGGGGGGGGGGGGGGGGGGTTCCATTGTT
>sig_809
AAAATCGCCATTCGCCAGGGCTGCAGGAATTCGATAAGCTTCTAGGATCCGATCAGACCA
>sig_810
AATTCCGGACCGAAACTTGTTCTATAGTGTCACCTAAATAGGCCTAATGGTCATAGCTGT
>sig_811
GGCACCAGGGTGGAGAAATCGAGCGGCAGGAAAGTTTGGTGTCCAAGTCTTCTTCAGAAA
>sig_812
CCCATCAGTCACCCGGCAAGTGGATCTACTCCACAGCAGATCAGGCCCCCTCCGAAGAGG
>sig_813
CTGCTAACAAAGCCCGAAAGGAAGCTGAGTTGGAGGCTGAAACCGCTGAACAATAAGCTG
>sig_814
GTCGACTCTAGAGGATCCCCGGGTACCGAGCTCGAATTCATCGATATCTAGATCTCGAGC
>sig_815
CAATTACTACGTGAACCATCACCCTAATCAAGTTTTTTGGGGTCGAGGTGCCGTAAAGCA
>sig_816
CGGTACCCGGGGATCCAACGCGTACTAGTAGAGATCTCCATGGGCGGCCGCTCTAGAGTC
>sig_817
GCGGCCGCTACGTAGAATTCCCATATGCGCTCCCTTCTCTGACGCCGTCCACGCTGCCTC
>sig_818
AACCCTTTTACCGTTTTTGGCGGTGAGGCTTCTTTTTTTTTAGGCAGTGATGCGATTTTG
>sig_819
TATGCTAGTTATTGCTCAGCTTATTGTTCAGCGGTGGCAGCAGCCAACTCAGCTTCCTTT
>sig_820
CGTGCTGGTCTTGGAGATCTTGGTCGACTCGTCGCCCCCGGGCATCATCCCGCCGAAGTT
>sig_821
AGGAAATGGACTCCTTAAGATTCTTGTACGACGGTATTAGAATTCAAGCCGATCAGACCC
>sig_822
GAATTTTTCCCGGGGTACCGAATTCGCATGCGGATCCGTCGACCTGCAGCCAAGCTTGCT
>sig_823
GCTGGCTAATAGCGAAGAGGCCCGCACCGATCGCCCTTCCCAACAGTTGCGCAGCCTGAA
>sig_824
GGGTCGTGAGGTTTGCCAGCCTTTAGCTTTTCGACGGTGGCGCCGAGCCCCCCCTGGAGA
>sig_825
CGCACTTATGACTGTCTTCTTTATCATGCAACTCGTAGGACAGGTGCCGGCAGCGCTTCG
>sig_826
ACGATCGAGTTCAATGGTCGAACCATGATGCCGGATCCGTGATGGTGATGGTGATGCGAT
>sig_827
GGTGATGACGACGACAAGAGTCCCATGGGATATCGGGGATCCGAATTCTGTACAGGCCTT
>sig_828
CTGCAGGCATGCAAGCTTGTCTTTGCAGTTTAAGGTTTACACCTATAAAAGAGAGAGCCG
>sig_829
TCGAGAATTCAAGCTTCATATGACGACCTTCGATATGGCCGCTGCTGTGATGATGATGAT
>sig_830
CTTGTGCAATGTAACATCAGAGATTTTGAGACACAACGTGGCTTTGAGCTCGGTACCCGG
>sig_831
ATACTCAAGCTATGCATCCCATTGGTTACCTGGATCCATATGAATTCTGGGGCCCAATTC
>sig_832
TCCCCGGGTACCGAGCTCGAATTCCAATTGCAATCGCCATCGTTTCACTCCATCCAAAAA
>sig_833
CCGTCGACCTGCAGGTCGACGGATCCGGGGAATTCACTGGCCGTCGTTTTACAACGTCGT
>sig_834
TTATCCCCTGATTCTGTGGATAACCGTATTACCGCCTTTGAGTGAGCTGATACCGGGTAG
>sig_835
ATTTTGACGCTCAATCGTCTGGAATTCCTGATGCGGTATTTTCTCCTTACGCATCTGTGC
>sig_836
AGCCATATGGCTAGCATGACTGGTGGACAGCAAATGGGTCGGATCCGAATTCGAGCTCCG
>sig_837
AGGAGGCATGATGATATATTTTTATCTTGTGCAATGTAACATCAGAGATTTTGAGACACG
>sig_838
CAGTGAATTCCCGGGGATCCGGTGATTGATTGAGCAAGCTAATTCGGTCGAAAAAAGAAA
>sig_839
AATGGGCGGTAGGCATGTACGGTGGGAGGTCTATATAAGCAGAGCTCGTTTAGTGAACCG
>sig_840
AAATTTAACGCGAATTTTAACAAAATATTAACGCTTACAATTTAGCTCGAGTTAGTTTTG
>sig_841
CTACGCCTGAATAAGTGATAATAAGCGGATGAATGGCAGAAATTCTGAAACGCGGTTACG
>sig_842
TCCTCCTCTTAGCTGCGAATTCATACAACCTCCTTAGTACATGCAACCATTATCACCGCC
>sig_843
CGGGTACCATGGGCCCGCGGCCGCCTCGAGAATTCATCGATACGTAGCCGGCTAGCGATA
>sig_844
CAAGCTTGTCGACGGAGCTCGAATTCGGATCCGATATCAGCCATGGAACCGCGTGGCACC
>sig_845
TTCTGTTCTGCGCCGTTACAGATCCAAGCTGTGACCGGCGCCTACGCTAGATGACCGAGT
>sig_846
TTCCATGGCGATATCGGATCCGAATTCGAGCTCCGTCGACAAGCTTGCGGCCGCACTCGA
>sig_847
AACCTATAAAAATAGGCGTATCACGAGGCCCTTTCGTCTTCAAGAATTCCCCTGGCACGA
>sig_848
CATAGGCTCCGCCCCCCTGACAAGCATCACAGAATCTGACGCTCAAATCAGTGGTGGCGA
>sig_849
AGGATCTTCACCTAGATCCTTTTAAATTAAAAATGAAGTTTTAAATCAATCTAAGTATAT
>sig_850
GGCCTGGTGCCGCGCGGCAGCCATATGCTCGAGGATCCGGCTGCTAACAAAGCCCGAAAG
>sig_851
TAATACGGTTATCCACAGAATCAGGGGATAACGCAGGAAAGAAGGCAAAGCCGTTTTTCC
>sig_852
CTCGAGGGGGGGCCCGGTACCCAATTCGCCCTATAGTGAGTCGTATTACAATTCACTGGC
>sig_853
TGGAAATTGACGGTTTTGGTGGTATTCTCTACACGTCTGATGAAGCAATTCTCGGTGGTA
>sig_854
ACCCAACCTGCAGGCTGATCTCCCTAGACAAATATTACGCGCTATGAGTAACACAAAATT
>sig_855
CGCAACGAGCTCACTAGTGGATCCCCCGGGCTGCAGGAATTCCTCGAGAAGCTTGGGCCC
>sig_856
CCCGGGGATCCTCTAGAGTCGACCTGCAGGCATGCAAGCTTTCCCTATAGTGAGTCGTAT
>sig_857
TGCCGGCCTCGGCGGCCGAGACCTGGGCCTTCGAGTCCTTGGAGGGGTCCATGGTGGCGT
>sig_858
TGGTGATTCGAGCACCACCACCACCACCACTAATGTTAATTAAGTTGGGCGTTCCTAGGC
>sig_859
TCCCCGGTCGAGATGAGCCACCATCACCACCATCACGGCGAATTCAAGATCTCACATCCC
>sig_860
TTTGACAGGCACATTATGCATCGATACCGTCGACCTCGAGGGGGGGCCCGGTACCCAGCT
>sig_861
AGATCGCGGCCGCCCCGGGAGATCTGATATCGGTACCGGATCCCAGCTGAAGCTTTTCGC
>sig_862
TGTGGCGCCGGTGATGCCGGCCACGATGCGTCCGGCGTAGGATCGATCCCGCGAAATTAA
>sig_863
GTAAAAATAGTCCAGTATAAATATAATCGAATTGTGAATTCACCCGGGATGCATTTTGAT
>sig_864
CCAATTCGCCCTATTCGAAGTCGTATTACAATTCACTGGCCGTCGTTTTACAACGTCGTG
>sig_865
AAGCTCGGCGGATTTGTCCTACTCAAGCTTGGCTGCAGGTCGACGGATCCCCGGGTACCG
>sig_866
GGGTGGCCCAAGCAGAGATGGTGCCCTTGGTGGTCGACGCGTTGCGCTCGGTCGTTCGGC
>sig_867
GTTGTGTTCTGATTATCACAATTGATTGAATGAACTATATCAAGGGATTATGACTCAATC
>sig_868
AAAACGACGGCCAGTGAATTGGAGCTCATACTAGTTTGTTCAGCGGTGGCAGCAGCCAAC
>sig_869
TTTAGGTGACACTATAGAATACAAGCTTGCATGCCTGCAGGTCGACTCTAGAGGATCTAT
>sig_870
CAGCGCCCCCCCCCCCCTGCAGCGCAAACTATTAACTGGCGAACTACTTACTCTAGCTTC
>sig_871
TTAATCTGTATCAGGCTGAAAATCTTCTCTCATCCGCCAAAACAGAAGCTTGGCTGCAGG
>sig_872
ATGCCATCAAGGTTGCTCTGGCCGCCTCCGGCGCTCGCTAGAGTCTCCGCTCGGAGGACA
>sig_873
TAGCATGACTGGTGGACAGCAAATGGGTCGGGATCCGGCTGCTAACAAAGCCCGAAAGGA
>sig_874
TTCGTCTTCAAGAATTAATTCTCATGTTTGACAGCTTATCATCGATAAGCTTCTAGAGAT
>sig_875
ACTTGTGATAACAGCGGATCCACGCGGAACCAGATCCGATTTTGGAGGATGGTCGCCACC
>sig_876
GCAGAGCTCGTTTAGTGAACCGTCAGAATTGATCTACCATGGACTACAAAGACGATGACG
>sig_877
TGCAGTGAATCCAGTGGCAGTCAATGGTCGGATGGGGCGCGCCTAAACGGATATCATCAT
>sig_878
AGCTAATTCGATCATGCATGAGCTCGGGCCGCAAGCTCTTAGCGGCGGATTTGTCCTACT
>sig_879
TGCGGCATCAGAGCAGATTGTACTGAGAGTGCACCATAGTAATATTTAAAATCATTTTCA
>sig_880
TAGGTTTTTCTTCATTTTTTTCTTTGTTTTTTATTTGAAAAATAATTTTCCAATTTTTCC
>sig_881
TAAACAGGAGACAAGTGCTTAGTTATTTCGTCACCAAATGAGGCCTCCAAAACTTCATTT
>sig_882
GCTCGGATCCATGATGATGATGATGATGGCCATGATGATGATGATGATGCATTTTAGCTT
>sig_883
ACACTGGCGGCCGTTACTAGTGGATCCACTGAATTCCGTCGACGCGGCCGCCACTGTGCT
>sig_884
CGCAGACCCCGGTGACCCTCAGGTCAGCCGACTGCGGCAGCTGGCGCCCGAACAGGGCCC
>sig_885
CGCTTTGGTCGGATCCTCTACGCCGGACGCATCGTGGCCGGCATCACCGGCGCCACAGGT
>sig_886
AAGACAGCTAAAGATCAATTCAATTGTGAGCGGATAACAATTGAATTAGCTTTAATGCGG
>sig_887
GGACCATCCTCTAGACTGCCATGGAATTCGGTTTAAACGGCCGGCCGAGCAGAAGCTTAT
>sig_888
TATCAAGCTTATCGATACCGTCGACCTCGAGGGGGGGCCCGGTACCTTAATTAATTAAGG
>sig_889
CAGATCTGGATCCGGTACCCCCGGGACGCGTTGACTGCAGGAATTCGCGGCCGCCTCGAG
>sig_890
TTGGTGGGCTTGCTCTCCGCCATCCCGGCCAACTTCTCGACGCCGATGCTGGTCGCCTGA
>sig_891
GCTGGCGTTCGGATGACCGGAGAATGGCTGAATACAACAGGGGCTGATCAGCAGTCCCCG
>sig_892
ACAATTTCACACAGGAAACAGAATTAAAAGATATGACCATGATTACGCCAAGCTTGCATG
>sig_893
GTGGCTCTAGCTAGAGGATCCCCGGGTACCGAGCTCGAATTCACTGGCCGTCGTTTTACA
>sig_894
GAGAACACGGGGGACTCTAATCAAACAAGTTTGTACAAAAAAGCTGAACGAGAAACGTAA
>sig_895
GGTAATAAACGCCAGCATCCACTTACATTTTCAGTATCATCACAAGCATAAATATATTCT
>sig_896
TCGGTCGTCAACCCCAAGTGATGATGAAAGCTTGGCGTAATCATGGTCATAGCTGTTTCC
>sig_897
GACTCACTATAGGGAAAGCTTGCATGCCTGCAGGTCGACTCTAGAGGATCCCCGGGTACC
>sig_898
GAGCTCGTTGCGCGGTCAGAAAATTATTTTAAATTTCCTCTAGTCAGGCCGGAATAACTC
>sig_899
CGCGGATGAGCTGATCCGCAGCGGTGCAACTCGTCAGCAAGCACGCTCGCGGATCCACAG
>sig_900
ATCGCTCTGCCACCAGTCAAGTCTCCCGTAGCCGGTATGAGCATGACCAAAATCCCTTAA
>sig_901
TACAGGACGGACCATGGTCGACCTGCAGGCATGCAAGCTTGGCGTAATCATGGTCATAGC
>sig_902
GCCGCGGTCTAGGATCGATTCTAGGAATTCTCTAGGGATCCCGGCGCGCCCCTCGAGCTA
>sig_903
GGTACCAGGCCTAGATAGATAGAGAGAGAGAGAGACTAGTGGAGGAAGAAAAAATGACCA
>sig_904
ATTAGAGGCCGACTTGGCCAAATTCGTAATCATGTCATAGCTGTTTCCTGTGTGAAATTG
>sig_905
TCATTGTCTTTCAGGTAGTTATATGGCCCGTTCTTTAATAGTCGTTTCCGCTCATATGGT
>sig_906
ACCCTAGAGGTCCCCTTTTTTATTTTTTTTCATCCTAAACCTAAAGTGAATAGCTCACTT
>sig_907
ACCTGACCGGTGATTACCTATGGCAGCAGCGCCAAGATCGGCGCGGGGAAGTTCAGGCCG
>sig_908
GACCATGATTACGCCAAGCTTGCATGCCTGCAGGTCGACTCTAGAGGATCCCCGGGTGGT
>sig_909
TGCCCCGGGGATCCTCTAGAGTCGACCTGCAGGCATGCAAGCTTGGCGTAATCATGGTCA
>sig_910
TCGAGCTCAAGCTTCGAATTCTGCAGTCGACGGTACCGCGGGCCCGGGATCCACCGGTCG
>sig_911
CTGGTACCCGGGTCCCTGAAAGAGGACTTCAAGAGCCGCGGAGTGATGGTGGTGGTGATG
>sig_912
ATTAGGAATTAATCATCTGGCCATCATAAAAACTGTTGTAATTCATTAAGCATTCTGCCG
>sig_913
AATATCAGCAGAGCTGTCATACTCGAAGGCAGCAGCGACCTTCATCTCGTCGAAAGCGAG
>sig_914
ACACCCTCGACCCGGACCGCCACATCGAGCGGGTCACCGAGCTGCAAGAACTCTTCCTCA
>sig_915
AGCTGCATTAATGAATCGGCCAACGCGCGGGGAGAGGCGGTTTGCGTATTGGGCGCAGCT
>sig_916
CAGCAAAACATCATCGACAAGCTGGAACGGTACCGGGCCCCCCCTCGAGGTCGACGGTAT
>sig_917
TTATACTCCGGCGCTCTTTTCGCGAACATTCGAGGCGCGCTCTCTCGAACCAACGAGAGC
>sig_918
CCGGGGTACCGAATTCCTCGAGTCTAGAGGAGCATGCGACGTCGGGCCCAATTCGCCCTA
>sig_919
TGGCCAATTCGCCCTATAGTGAGTCGTATTACGCGCGCTCACTGGCCGTCGTTTTACAAC
>sig_920
ACTCGGTAGGCGCATACACTATTCTCAGAATGACTTGGTTGAGTACTCACCAGTCACAGA
>sig_921
CAGCAAGCAAGCTAAAAAGTAAAGCAACAACATAACTCACCCCTGCATCTGCCAGAACTT
>sig_922
CGCATTTAAATGGCCGGCCTGCAGGTTTAAACGAATTCAATAACTTCGTATAGCATACAT
>sig_923
AGGGCAGCGAGAAGTTGACCAACGGCTCCAAGACCAGCCTCGGCCAGAGCGGCGCCTCCT
>sig_924
CGGCCGCGAATTCCTCGAGGGCTCTTCCTGCGTATCCGGTGACACCATTGTAATGACTAG
>sig_925
GCTTTTTTTAAAAGGGCAGCATTCAAAGCAGAAGGCTTTGGGGTGTGTGATACGAAATGA
>sig_926
CTTTTTTTTTATTTCTTTTCTTCCATCATTCCTTAACTCCCACAAGGTTTGGTCCTGTAG
>sig_927
ATACGTGCAGTTGTTTCTTGAATTTGCGGTAACACTTCACTCCAGTTCGAGCCTGTATGA
>sig_928
TACTCAAGCTTGCATGCCTGCAGGTCGACTCTAGAGGATCCCCGGGTACCGAGCTCGATG
>sig_929
ATTGGGAATTGACACCATGGCAGGCCTTGCGCAACACGATGAAGCCGTGGACAACAAATT
>sig_930
ATATCCTCCTTAGTGTGTGAAATTGTTATCCGCTCACAATTCCACACAACATACGAGCCG
>sig_931
TGCTCCTGCGCCGCCGGTGACTCCTGCACCTGCGCCGGCTCCTGCAAATGCAAAGAGTGC
>sig_932
TACTCAAGCTATGCATCCAACGCGTTGGGAGCTCTCCCATATCGACCTGCAGGCGGCCGC
>sig_933
AGCAAACTCGGGCAGGGACTGGCTTTCAGCCATGGAACCAGTCTCCTGTTCTCGACTTTT
>sig_934
GGGTTAACTAGTTACTCGAGTGCGGCCGCAAGCTTGTCGACGGAGCTCGAATTCGGATCC
>sig_935
ACCCGGCCGGCAACTGCGTGCACTTCGTGGCCGAGGAGCAGGACTGATCATGATGATATT
>sig_936
CTGGCTTAACTATGCGGCATCAGAGCAGATTGTACTGAGAGTGCACCATAGTAATATTTA
>sig_937
ATCCCCGGGAATTCCTGTTATAAAAAAAGGATCAATTTTGAACTCTCTCCCAAAGTTGAT
>sig_938
CATAGACCATGGCTAGCTCGCGAGTCGACTCTAGAGAATTCCTCGAGCCCGGGTGCTTTG
>sig_939
AGCGGATAACAATTTCACACAGGAAACAGCTATGACCATGATTACGGATATCGAATTAAT
>sig_940
TTATCGATTAATTAATCTGTCTACCTCGCTGTGACGGTGTGCGGCTCCGACGGTAGGGGT
>sig_941
AGGCAAATGCAGGAAATTACTGATCTGCAGAGATCAAAGGATCTTCTTGAGATCCTTTTT
>sig_942
GGCCGTACGCACCCTCGCCGCCGCGTTCGCCGACTACCCCGCCACGCGCCACACCCTCGA
>sig_943
GTGGATCCAGAATTCGCTAGCACGGCCGAACGCGTCTTCCGGAGTGTACAGGCATGCGGT
>sig_944
GATCCGGTCAATCAATCAGCAAGCTTGGCTGCAGGTCGACGGATCCGCATGCGAATTCGG
>sig_945
CTTTTTATTGTCAGTACTGATTAGGGGCAGGGCATGCTCATGTAGAGCGCCTGCCGCTCG
>sig_946
GCGGTGCCGGAAAGCTGGCTGGAGTGCGATCTTCCTGATGTTAAAATTCGCGTTAAATTT
>sig_947
TCTGATGAAGCGCGAATATAGAGAAATATCCCGAATGTGCAGTTCCGATCCGGAACGAAT
>sig_948
GCATGAGCTCATCTTTGTTCGTGAAGCAAACGTGCACGGCTGCTAGAGAAGCTTTTGCTT
>sig_949
CAGGCGGAATCGCTTTTGGCGCGCCTAAACGGATATCATCATCGCTCATCCATGTCGACG
>sig_950
TTCTGCACTCGGCCTCTGCAGCGCTGCACGCCCTCGAGTGGGTGGTGAGCAGCTCGCCGT
>sig_951
TATGTATATCTCCTTCTTAAAGTTAAACAAAATTATTTCTAGACGCCGTCCACGCTGCCT
>sig_952
TCAATCTTAAGAAACTTTATTGCCAAATGTTTGAACGATCGGGGATCCTCTAGGGGGTCA
>sig_953
GAGTGACACAGGAACACTTAACGGCTGACATGGGAATTAGCCATGGGCCCGTGCGAATCA
>sig_954
GATATTCAACCGTTCTAGCTGATAAATTAATGCCGGAGAGGGTAGCTATTTTTGAGAGAT
>sig_955
TGGAACGAAAACTCACGTTAAGGGATTTTGGACGCGTAAGCCGATCTCGGCTTGAACGAA
>sig_956
GAGTAACCGGCCTCTTCATCGGGAATGCGCGCGACCTTCAGCATCGCCGGCATGTCCCCT
>sig_957
AGTTTGCTTCTAAGTCTTATTTCCATAACTTTAGGGTTAACCCGCGGGAATTCCATACGC
>sig_958
GCCCTGTGGATGCGCCTCCTGCCCCTGCTGGCGCTGCTGGCCCTCTGGGGACCTGACCCG
>sig_959
CGACTCTCTACTGTTTCTCCATACCTGTTTTTCTGGATGGAGGAATTCATATGACCATGA
>sig_960
GTCGTCGTCATCCACGTGATGGTGGTGGTGATGTGCCATGGTATATCTCCTTATTAAAGT
>sig_961
GATCCATTCCACCCTTCATCGGTCTAGGATTGAAAATTTTCCATAGTTGTTTTGCTGCCA
>sig_962
TTCCCAATGCAGGTCGACGGATCTTTTCCGCTGCATAACCCTGCTTCGGGGTCATTATAG
>sig_963
AGTACATCGAGATCGAGCTAGTTGATTGGATGTACCGCGAGATCACAGAAGGCAAGAACC
>sig_964
ATATCATTAATATTTGCACAAACAGAAGACATAGAATATGTTGGTGGAAGAACCAGAATC
>sig_965
GAGATATACCATGGGGATCCTTCCCAGCCCTGGGATGCCTGCGCTGCTCTCCCTCGTGAG
>sig_966
ATATCCAGTGATTTTTTTCTCCATTTTAGCTTCCTTAGCTCCTGAAAATCTCGATGATAA
>sig_967
AGCGGCCGCCAGTGTGATGGATATCTGCAGAATTCGGCTTAAGCCGAATTCCAGCACACT
>sig_968
AAGCTACCTGAAATGCTGAAAATGTTCGAAGATCGTTTATGTCATAAAACATATTTCGCG
>sig_969
AGAGATGGTGCCCTTGGTGGTCGACGCGTTGCGCTCGGTCGTTCGGCTGCGGCGAGCGGT
>sig_970
ATGTTATTTTCATAGCACCATCCCTCTTCATGTTAGACTAGTGTGCAGTAATATCGCCCT
>sig_971
GTGCCAAGCTATATAAATTAACCCTCACTAAAGGGAATAAGCTTGCATGCCTGCACCCCC
>sig_972
CGACGGGATCCCCGGGAATTCTGCGTTTCCTGTTTGGGGTCGTTTGCGGGAAGGGGCGGA
>sig_973
AAAATGCATCATCATCATCATCATGGTGGATCCGAGCTCGAGATCTGCAGCTGGTACCAT
>sig_974
GTTGGTTTTTTGTGTGAATCGATAGCGATAAGGATCCTCTTTGCGCTTGCGTTTTCCCTT
>sig_975
ATCTGGCGCGCCTTAATTAACCCGGGGATCCCCATGGTGTACACTCGAGAAGCTTCAGCT
>sig_976
AGCTTCGAGACTTTAACTGCCCCTATCGGAAATAGGATTGACTACCGATTCCGAAGGAAC
>sig_977
TTGTAAAACGACGGCCAGTGAATTCCATGACCTCCGGATCCTCTAGAGTCGACCTGCAGG
>sig_978
ATTTGAATAAGCAAARTTTGGGTATTTATTGCTTGATTAAAAAGTGCGGGGACTAACTTA
>sig_979
TTCTTGCCGCCAAGGATCTGATGGCGCAGGGGATCAAGATCCTCCTTCGTCGGTGTCGTC
>sig_980
CTCGTTCAGCTTTCTTGTACAAAGTGGTTGATAACAGCATGGCTAGCATGACTGGTGGAC
>sig_981
AAGGCGAATATGATGCCACTTCAGTGGCGATTGGTGCCGGTTTTAAGTTGGATTAATTCC
>sig_982
TACGTAGTCGGGGATCCATGATCATGGCGGCCGCAAGCTTAATTAACCTGGTAGCTTATT
>sig_983
ACAGAAATATATATGATAATCATCGCAAGACCGGCAACAGGATTCAATCTTAAGAAACTT
>sig_984
AAATAACGCGTACTAGTCGACTCTAGTGTGCTTGGGAGTCCCTGATGATTAAATAAACCA
>sig_985
AGAAAATAAAATATTATATTTTACTGGATGAATTGTTTTAGTACCTAGCCCGGGATCCTC
>sig_986
CTCCGCAAGCGTCACACCGCCTCAGCTCATTGGCCAACTCTTTGTTCTCTTCAGTCACTT
>sig_987
TGTAAAACGACGGCCAGTGAATTCCATGATGCATCCGGATCCTCTAGAGTCGACCTGCAG
>sig_988
TGGCGCGGTATTATCCCGTATTGACGCCGGGCAAGAGCAACTCGGTCGCCGCATACTCTA
>sig_989
GCGGCTACCACAGCTTCGTGGTGGACAACCACATGCACTTCAAGAGCGCCATCCACCCCA
>sig_990
GGGTTAATTAACATCTTTTACCCATACGATGTTCCTGACTATGCGGGCTATCCGTATGAC
>sig_991
GTCCGGTAACGTGCTGAGCCCGGCCAAGCTTACTCCCCATCCCCGGGATCCGAATTCCCG
>sig_992
AATCCGTAATCATGGTCATAGCTGTTTGGGGAAGTTCCTATTCTCTAGAAAGAATAGGAA
>sig_993
TCTCAGGTATAGCATGAGGTCGCTCTTATTGACCACACCTCTACCGGCATGTGCGAGGGA
>sig_994
GCTATGACCATGATTACGATTTGAATAGAGGGTAGAATTCATGAAAAAAACCGCTATCGC
>sig_995
CTCCGAGCGGAGACTCTAGCGAGCGCCGGAGGCGGCCGCTCGACTCATCACGTCTCCTGT
>sig_996
GCCAGTGCCAAGCTTTCGCGAGCTCGAGATCTAGATATCGATGAATTCCCGGGGATCCGT
>sig_997
TGTTCCATGGCCAACACTTGTCACTACTTTTACGTATGGTGTTCAATGCTTTTCAAGATA
>sig_998
AGTTAACTAGTACGCAAGTTCACGTAAAAAGGGTATCGATAAGCTATGCATGCACCATTC
>sig_999
TTCCCGGGAGAGCTCGATATCGCATGCGGTACCTCTAGAGCCGGATCCGGAGCTTGGCTG
>sig_1000
CTTAAGAAACTTTATTGCCAAATGTTTGAACGATCGGGGAAATTCGAGCTCTAAGCACCG
>sig_1001
TGAATTCGAGCTCGCCCGGGGATCCTCTAGAGTCGACCTGCAGCCCAAGCTTGGCGTAAT
>sig_1002
TTTCATTACCTCTTTCTCCGCACCCGACATAGATGAGCTCGAATTCCCCAGATCTGGTAA
>sig_1003
CCGATCGCCCTTCCCAACAGTTGCGCAGCCTGAATGGCGAATGGCGAAATTGTAAACGTT
>sig_1004
CTGAGCGGGACTCTGGGGTTCTGAAACGCGGTTACGTATAGCTTGCCATATGTCTAGCCA
>sig_1005
CGTTGTAAAACGACGGCCAGTGCCAAGCTTGGGCTGCAGGTCGACTCTAGAGGATCCCCG
>sig_1006
TAGCGCTGTTATCACAAGTTTGTACAAAAAAGCTGAACGAGAAACGTAAAATGATATAAA
>sig_1007
CTGTTGGGAAGGGCGATCGGTGCGGGCCTCTTCGCTATTACGCCAGGGGCCGCTGCGGCC
>sig_1008
TTGAAGGCTCTCAAGGGCATCGGTCGACGGATCCGGGGAATTCCCGGGGATCCCGTCGTT
>sig_1009
TGCTCACCATGGATCCTCTAGAGTCCCCCGTGTTCTCTCCAAATGAAATGAACTTCCTTA
>sig_1010
CTCAACTTTTGGCGGCCCCCAATGGGCTTACCGGTGCAATGTGGATCGCCTGGGGCGCCG
>sig_1011
TATATACCCTCTAGAGTCTAGATCTACGCCTTCTGTATGAAACAGTTTTTCCTCCACGCC
>sig_1012
CCAGCGGCATCAGCACCTTGTCGCCTTGCGTATAATATTTGCCCATCGTGAAAACGGGGG
>sig_1013
ACGCCCTCAGCTAATTTTGCTTAGTCTAGGCCCGGATGGGTAAGTGGTTTTCAGCTTAAG
>sig_1014
CGTTGTAAAACGACGGCCAGTGCCAAGCTTGGGCTGCAGGTCGACTCTAGAGGATCCCGC
>sig_1015
CAACCATGGTGAGCAAGGGCGCCGAGCTGTTCACCGGCATCGTGCCCATCCTGATCGAGC
>sig_1016
ATATCATTTTACGTTTCTCGTTCAGCTTTCTTGTACAAAGTGGTTGATAACAGCGCTTAG
>sig_1017
CAGTGAATTCCCGGGGATCCGTCGACCTGCAGCCAAGCTTGGCGTAATCATGGTCATAGC
>sig_1018
GATAATGGTTGCATGTACTAAGGAGGTTGTATGAATTCCTACGACATGCCTAACGCAAAA
>sig_1019
GCAATGCTTTCTTATAATGCCCACTTTGTACAAGAAAGCTGAACGAGAAACGTAAAATGA
>sig_1020
CTTTAAGAAGGAGATATACATATGTCTGGTCGTGGTAAAGGTGGTAAAGGTCTGGGTAAA
>sig_1021
AGGGTTTTCCCAGTCACGACGTTGTAAAACGACGGGATCCCCGGGAATTCTTGAAGACGA
>sig_1022
TTTGGTCATGGAGAGCTCTTGAAATAAGATCACTACCGGGCGTATTTTTTGAGTTATCGA
>sig_1023
TATCCCTATCAAACCGGACACGTTTATGCTGGTTATGCTGGCTGCATGGGGCATTAGTTG
>sig_1024
TCCCGGGGATCCGTCTATGATCAGATCTCGAGCTCGCGAAAGCTTGCATGCCTGCAGGTC
>sig_1025
CCGGCGCGCAATTAACCCTCACTAAAGGGAACAAAAGCTGGAAATAGTACATAATGGATT
>sig_1026
AGATAAGGAATTGTGCTAAACTACCAGTTAAGATGTTGCTGATTAAGACGAGCAATAGAC
>sig_1027
ACGTCTGACGGTGGTGTCCGAATCGGATTTATGGATCATTGCTCACCTCCGGTCAGGGTA
>sig_1028
AACGCAACCGCAGCTTAGACCAAAACAGGAAGCTATGGGCCTGCTTAGGTGACGTCTAAG
>sig_1029
GACCCAACGCTGCCCGATAAACTGCATCCCTTAACTTGTTTTTCGTGTGCCTCTGGCACG
>sig_1030
GATAGATCTTCTTCTGAGATCAGCTTTTGTTCGGATCCGGAGGCGGCGGACGGCTTCACC
>sig_1031
TTCGCGAACAGGCACAGGCGCGTGGTTATCAGTTGGTGAGCGATGCTGCTAGCCTGAACT
>sig_1032
GGTGCTACGCCTGAATAAGTGATAATAAGCGGATGAATGGCAGAAATTCGAGCTTGGCCC
>sig_1033
GGCCTTTCCCGGGCATCTGGCGCACCCAGCCGATCCAGTAGCTGGTAAAGCTGTATCCAG
>sig_1034
AAGTCGGTGCGCTCCTGCTTGTCGCCGGTCGTGGCCGCGCCAACCTTTGCGATCCGCAAG
>sig_1035
TTTAAGCCAGATGCCCATCGCGATTCGTAGAGCCTCGTTGCGTTTGTTTGCACGAACCAT
>sig_1036
TGGGATTGGCTTTACTAAGCTGATCCGGTGGATGACCTTTTGAATGACCTTTAATAGATT
>sig_1037
ATGGTCATAGCTGTTTGGGGAAGTTCCTATTCTTTCTAGAGAATAGGAACTTCCCCCCCC
>sig_1038
TTGTACAAAAAAGCAGGCACCATGGACCCAGAAACGCTGGTGAAAGTAAAAGATGCTGAA
>sig_1039
CTCGACCAGGATGGGCACCACCCCGGTGAACAGCTCCTCGCCCTTGCTCACCATGCTCAT
>sig_1040
GATCTAGATATCATGAGATCTCTTAAGACGCGTATGCTTCATATGATTCACCTATTAGTT
>sig_1041
CTGGCGGTGCTCAACGGGAATCCTGCTCTGCGAGGCTGGCCGATCAGATCTGTACATCGA
>sig_1042
TTTGTAGAATTAGAATATATTTATTTGGCTCATATTTGCTTTTTAAAAGCTTAAAAGATT
>sig_1043
ATGGGATTGGCTTTACTAAGCTGATCCGGTGGATGACCTTTTGAATGACCTTTAATAGAT
>sig_1044
AGGCGAGAAGAAATGGCTCACATTTCGCGTCAGATTAGCGAAGAAAGTTTGCAGAGCTTG
>sig_1045
CCACCCAGGCTCAGTGCAAATTTATCCTGTGGCTGCACTTGAACGTGTGGCCTAAGAATG
>sig_1046
GAGCGCTTTTGAAGCTGATGTGCTTAAAAACTTACTCAATGGAATAATTCTAGATCGAAT
>sig_1047
ACAGCAGCGGCCTGGTGCCGCGCGGCAGCCATATGTACGCTCGTGCTGCTGCTCGTCAGG
>sig_1048
GAAACGCCTGGTATCTTTATAGTCCTGTCGGGTTTCGCCACCTCTGACTTGAGCGTCGAN
>sig_1049
TGGCAACTAGAAGGCACAGTCGAGGCTGATCAGCGAGCTCTAGTCTAGACTCGAGATCTA
>sig_1050
GCCGGATCCAGCCGACCCAGGCTTTCCACGCCCGCGTGCCGCTCCATGTCGTTCGCGCGG
>sig_1051
GCTAAGAGACTCCAGGGCTGCTATTTCCGGTACTGACATAGAGTTGCAACGTGGCTAGAA
>sig_1052
AACGACGGCCAGTGCCAAGCTTTCGCGAGCTCGAGATCTAGATATCGATGAATTCGTAAT
>sig_1053
GGCGCGTGGGCGGCCGTGCCGTGCTGGCGATCGCGCCAACACTGGCTGGACACCCTCCTC
>sig_1054
GGGCCAAGCGCAATCCGGAACGGGTCAAAGGTATTGCATGTATGGAATTCATCCGGCCTA
>sig_1055
TAGTGGTTGCCGGGCAGCTGCACGGGCTTCTTGGCCTTGTACACGGTCTTGAAGTCGCAG
>sig_1056
CTATTATGCCAAAATGACGATTTAATGGACACTCAAACGAAGCCGAATTCCTATGTCTGA
>sig_1057
TTTACGTTTCTCGTTCAGCTTTTTTGTACAAACTTGTGATAACAGCACCCATTTGCTGTC
>sig_1058
ACATATCCATCGCGTCCGCCATCTCCAGCAGCCGCACGCGGCGCATCTCGGGTTAACTCG
>sig_1059
AGACCAACTCAAACCTCAACACCGACAGGAACCCTTGCAACTAATTGTGATGTGTCGTGT
>sig_1060
AATCGGGGTGAACCGTCAGCACGTTCGGGTTCTTGCCTTCTGTGATCTCGCGGTACATCC
>sig_1061
GTCGTGAGGTTTGCCAGCCTTTAGCTTTTCGACGGTGGCGCCGAGCCCCCCCTGGAGACC
>sig_1062
GCGACCCTGACCGATCCCACCTCAACAGCTCCCTGACTCTCGGGGGGAGAAGGGGCTCCC
>sig_1063
TATCGATGATAAGCTGTCAAACATGAGAAGTCGCTTGCGGTATTCGGAATCTTGCACGCC
>sig_1064
ATCTGTACGACGATGACGATAAGGATCCGAGCTCGAGATCTGAAAGTACAGTTACAGAAG
>sig_1065
CGCTTTCAATTTAACACAACCCTCAAGAACCTTTGTATTTATTTTCACTTTTTAAGTATA
>sig_1066
GAGAGACTTACTCTTGATATCGAACAAAAACTCATCTCAGAAGAGGATCTGAATATGCAT
>sig_1067
AAGGGGTATCTCTCGAGAAAAGAGAGGCTGAAGCTGAATTCATAACTTCGTATAGCATAC
>sig_1068
GCAAAGTCTAGTGAGTAGGCGGAATCCTACGCTAAGGCTTTGGCCAGCGATATTCTCCGG
>sig_1069
CGGGGGATCCACTAGTTCTAGAGCGGCCGCCACCGCGGTGGAGCTCGAATTCGTAATCAT
>sig_1070
CGGAGACTGTCATACGCGTAGGGCTTATTATGCACGCTTAAAAATAATAAAAGCAGACTT
>sig_1071
ATTAATTAAGAGCTCGCGAATTTCTGCCATTCATCCGCTTATTATCACTTATTCAGGCGT
>sig_1072
GGAAGCAGCCCAGTAGTAGGTTGAGGCCGTTGAGCACCGCCGCCGCAAGGAATGGTGAGA
>sig_1073
TTTATCGCAACTCTCTACTGTTTCTCCATACCCGTTTTTTTGGGAATTCGAGCTCGGTAC
>sig_1074
GGCTATGTGCAACGGGAATTTGAAGACCGGTAAACCAGCAATAGACATAAGCGGCTATTT
>sig_1075
TCGGGGCTGGCTTAACTATGCGGCATCAGAGCAGATTGTACTGAGAGTGCACCATTCGAC
>sig_1076
CTTAAGCTACTGAACCAGTTCTTGCAAGCAGAATTCTGCTCGTTCTTCAGCACGCGCTCC
>sig_1077
GGAGCTCGAGGATTTTTTGGGAATTAGTTTTTGCGGCCGCGATGTTGATGAAAGCTGGCT
>sig_1078
ATGAGATAGATCGACGGATCGCTGCAGCCGACGGATCTTTTCCGCTGCATAACCCTGCTT
>sig_1079
CAGTTACGTGGTATGGGCGTTGATGAAGCACTTCGAGAGCGCGGAGCTAAGGATGGAGAT
>sig_1080
CGGCCAGTGAATTGGAGCTCATACTAGTTTGTTCAGCGGTGGCAGCAGCCAACTCAGCTT
>sig_1081
AAACCATGGCCCTTAAGGGCGAATTCGAAGCTTACGTAGAACAAAAACTCATCTCAGAAG
>sig_1082
GAGAGTTATAGGGGCCGCTTACGCCCCAACTCCTAGAGACAAAAACATCATGATCACTCC
>sig_1083
GAAGCTTCTGCAGACGCGTCGACGGATCCCCGGGAATTCCGGCGATACAGTCAACTGTCT
>sig_1084
GGAGAACTGTGAATGCGCAAACCAACCCTTGCATCGATTGTCAGACCAAGTTTACTCATA
>sig_1085
TGTGCATCCGAAGATCAGCAGTTCAACCTGTTGATAGTACGTACTAAGCTCTCATGTTTC
>sig_1086
GCCGCCATGATCATGGATCCCACGTTTAGAATGGTTAACCAACTTATGTATGGATCCCCG
>sig_1087
CGAATTCGAGCTCGGGTAACTATGACTCTCTTAAGGTAGCCAAATGCCTCGTCACAAGCT
>sig_1088
GGCTGAGATGGATCTATTGGCTGCAGCAGACAAGACGCGCGGCTTCGGTTCCAAACCGAA
>sig_1089
GAAGGAACTGGCTTCAGCAGAGCGCAGATACCAAATACTGTCCTTCTAGTGTAGCCGTAG
>sig_1090
TTAAAATTTTTTGCAAATGCATTTTATACGTCATTGACTTGAACTATTTAAAATAATAAA
>sig_1091
TCTGTGAGCACATCCGGTTGGCTACTACTATTGACAGGTCTATGGGGGGTACCGAGCTCG
>sig_1092
TGCATTTGATGCCCTGAACGAGCTTGGCTGCCATTTTTGGGGTGAGGCCGTTCGCGGCCG
>sig_1093
ACAAACTCTTTTGTTTATTTTTCTAAATACATTCAAATATGTATCCGCTCATGAGATTAT
>sig_1094
TACATAAATAGACGCATATAAGAGCTCGGTACCTTTTACTAGTGATATCCCTGTGTGAAA
>sig_1095
AGCCGCGGCGGCCGCCAGCTTGGGCCCGAACAAAAACTCATCTCAGAAGAGGATCTGAAT
>sig_1096
AGGGTTTTCCCAGTCACGACGTTGTAAAACGACGGCCAGTGCCAAGCTTCGCCGGTGGTT
>sig_1097
TGCTGTCCACCAGTCATGCTAGCCATGATAGATTCCTCTTTGAGCACAGATCTAGTTAGA
>sig_1098
CGGCCAGTGAATTCGAGCTCGGTACCCGGGGATCCGATATCCATATGACTAGTAGATCCT
>sig_1099
CACGAATCGCAGCCGTACCGGACCTGGGCTCGGAACCCACGGGGTCTTCCACCGTGGCGT
>sig_1100
CATATGAAAATAAAAACAGGTGCACGCATCCTCGCATTATCCGCATTAACGACGATGATG
>sig_1101
TCGCCCGTGAAGAGAAAGAGGCAGAACTGGCAGACGACATGGAAAAAGGGATCCCCCAGC
>sig_1102
GGTTTCTACAGGACGTAACATAAGGGACTGACCACCCGGGGATCCTCTAGAGTCCCCCGT
>sig_1103
ATGATTTAATTAAATTATGTACTGAAAAAATAGATAGTATGAATAATCTACAGAATGGAA
>sig_1104
GCCATCGCCAATAGGAGTATTTTGTTGATAATGGTCTGCTAGTTGAACGCTTCCATCTTC
>sig_1105
GCTCAGATCTGAGCTTGGCACTGGCCGTCGTTTTACAACGTCGTGACTGGGAAAACCCTG
>sig_1106
CAGCCGGATCAAGCTTCGAATTCGCCCTTAAGGGCGGATCCTTATCGTCATCGTCGTACA
>sig_1107
TCTTGCGGAGAACTGTGAATGCGCAAACCAACCCGAGCTCATCGATTTCGTTCCACTGAG
>sig_1108
GCTTATCGATACCGTCGACCTCGAGAAGTACTAGTGGCCACGTGGGCCGTGCACCTTAAG
>sig_1109
CAGAATTCGGATCCACGAGCTCCCGGACTCTTGTCGTCGTCATCAATCGTACCAGAACCC
>sig_1110
AAATAATAAGTCGACTGCAGGCATGCAAGCTTGGCACTGGCTGATCAGCTAGCCCATGGG
>sig_1111
GTACCCGGGGATCCTCTAGAGTCGACCAAGACGATCACCGGGCTCGTCGGAGCTGGAGGC
>sig_1112
GATGCGCCTCCTGCCCCTGCTGGCGCTGCTGGCCCTCTGGGGACCTGACCCGGCCCAAGC
>sig_1113
TAATGTATGCTATACGAAGTTATGGGATCCTTATCGTCATCGTCGTACAGATCCCGACCC
>sig_1114
TGCCGTTTCATATGATCTGGGTATCTTGAAAAGCATTGAACACCATAAGTGAAAGTAGTG
>sig_1115
GAAAATGTACATTTAATTGGTCGTAAAAAAGTGCATTGTAAATGTTAAAGTCGCTGATAG
>sig_1116
TATTTTCTCCTTACGCATCTGTGCGGTATTTCACACCGCATAAGCTCGAATTCCCCGGGG
>sig_1117
GAAAATACAGGTTTTCCTCGAGTACGGCGGCCGCGGAGCCTGCTTTTTTGTACAAAGTTG
>sig_1118
TGCAGTCGTCGCTGTTTCCTGTGTGAAATTGTTATCCGCTCACAATTCCACACATTATAC
>sig_1119
TAGGCGTATCACGAGGCCCTTTCGTCTTCAAGAATTCAAAAAAAAAAAAAAAAAAAGTTG
>sig_1120
GAATAACAGAAAAATAAAATGTAAAAATATTCTATCACATCCATATAGTTGTTGGAAGGC
>sig_1121
TGGCCATGATTACGCCAAGCTTGCATGCCTGCAGGTCGACTCTAGAGGATCCCCGGGTAC
>sig_1122
CTCCAGTGAAAAGTTCTTCTCCTTTCGAAGCTGAGCCGGCGGAACCGGCGGAGCCGGAAG
>sig_1123
TTGCTGACTAATTGAGATGCAGATCTGAATTCACTGGCCGTCGTTTTACAACGTCGTGAC
>sig_1124
ACCCGGGGATCCTCTAGAGTCGACCTGCAGGCATGCAAGCTTGGCGTAATCATGGCCATG
>sig_1125
CCGGGAGAATTCGTCGACTTTGCGGCCGCATCGATACTGCAGGAGCTCCAAAAATGGCGA
>sig_1126
GCCAGCTGGCGTAATAGCGAAGAGGCCCGCACCGATCGCCTTCCCAACAGTTGCGCAGCC
>sig_1127
CGTTTTCGTATGCTTTTCAGTGTTGCAGTGAATTTTTTGTTGCGATTGGAAGCGTAAACA
>sig_1128
TTAATTAAAGGAGGAAACAGCTATGACCATGATTACGGATTCACTGGCCGTCGTTTTACA
>sig_1129
TTGCGCCCTGAGTGCTTGCGGCAGCGTGAAGCTTGCATGCCTGCAGGTCGACTCTAGACA
>sig_1130
TAACTATCTAGAGGATCCCCGGGTACCGAGCTCGAATTCGTAATCATGGTCATAGCTGTT
>sig_1131
TCGACTCTAGAGGATCCCCCTCTAGAGGATCCCCTCGAGAATGCCGGCATTCGGGCCCGG
>sig_1132
GGATCCCCGGGAATTCTAGACTCCATGGGTCGACTCGAGCTCAAGCTTAGATCCGGCTGC
>sig_1133
CTCCAGTGAAAAGTTCTTCTCCTTTCGAAGCTGAGCCGGCGGAACCGGCGGAGCCGGAGT
>sig_1134
GGCCCCTGGTCCCTCGGCTGGCTGGCATGGCCAACCATGGCTCCCCACAGCTGGGAGAGG
>sig_1135
TGCAGACAAGGCCGCTCAGGGCGAGAAGAGATCGGAAGCCCATGGTGATGTCTGCTCAAG
>sig_1136
GACTCTAGATAATTAGCATTCATTATTGGATATCTGTGGTTCGAATTTTTTTGAAGTATA
>sig_1137
CACAGTTTATCGATATGGTAAATCGCTGTAGTGCAGCTGGGGTTGATATTTACGTTGATA
>sig_1138
TCAGATCTTTGGGAGCAGTCCTTGTGCGCTTACGAGGCGAGCCGGTGGGGAACGTTATCT
>sig_1139
CAAATGGAATGATTGTAAGGGTGCACTGTGATAAACCCCCTGTGAGGCTGACGACTGTCA
>sig_1140
CAGTCACGATGAATTCCCGGGGATCCCACGACCTTCGATCAGATCCGATTTTGGAGGATG
>sig_1141
CGCAACTCGTGAAAGGTAGGCAGATCATATCGTCAATTATTACCTCCACGGGGAGAGCCT
>sig_1142
TCTCGGCCTTGTCATCGTCATCCTTGTAGTCGGAGTGAGAATAGAAAGGAACAACTAAAG
>sig_1143
GGGATTGGAATTAATTCGTCGAGCGGCCGCTCGACGAGCTCCCTATAGTGAGTCGTATTA
>sig_1144
CCATGATTACGAATTCGAGCTCGCCCGGGGATCCCCCTGAACTCACCGCGACGTCTGTCG
>sig_1145
CTATACGAAGTTATGGATCTTTCAGGAGGAGAACTCATAATACTACCACGCGGAACCAGG
>sig_1146
GGAATTCACTAGTCATATATGGGATCCGTCGACTTTGGGCCCGGTACCAGCTTTTGTTCC
>sig_1147
TTTCAGATCTCGAGCTCGGATCCTTATCGTCATCGTCGTACAGATCCCGACCCATTTGCT
>sig_1148
ATCATCATCATCATCATCATCACAGCAGCGGCCATATCGAAGGTCGTCATATGCTCGAGG
>sig_1149
GCGACCGGTGGATCCCGGGCCCGCGGTACCGTCGACTGCAGAATTCGAAGCTTGAGCTCG
>sig_1150
GGAAAACATCGGCCCAATCTAGTCTTCTAGGATCCGGAGACATGTCTAGAATGCATGATA
>sig_1151
CACCCCGGTGAACAGCTCCTCGCCCTTGCTCACCATCAGGATCCCGGGCCCTATCACCAC
>sig_1152
CGGCCGCCTAGTGAGTCGTATTACGTAGCTTGGCGTAATCATGGTCATAGCTGTTTCCTG
>sig_1153
TAAAAAATGGGATCCAAGCTTACTAGTTCTAGAGAATTCATCGATGAAAAGAGAAGATGG
>sig_1154
GGTCGGGGGCGGGCTTCGCCTGCGCTGACCTGACAACTTTCTGCCGCCTCGACAANCTCG
>sig_1155
ATGCCTGGGGCTTCCTCGCTCACTGACTCGCTGCGCTCGGTCGTTCGGCTGCGGCGAGCG
>sig_1156
CTTCCGGCTCCGCCGGTTCCGCCGGCTCAGCTTCGAAAGGAGAAGAACTTTTCACTGGAG
>sig_1157
TAAGTACATCAAGAGCTTCGTGGAGCGCGTGCTGAAGAACGAGCAGTAATTCTAGAGTCG
>sig_1158
CGACTCTAGAGGATCCCCGGGTACCGAGCTCGAATTCATTACAGTTTAAGGTTTACACCT
>sig_1159
TATGTCAATTCGCGCCGCTGGTGCCGCTGGTTGGACGCCAAGGGTGAATCCGCCTCGATA
>sig_1160
ACCAGTTATCATCCGTTTCCTTTGTTCTGGATCATAAACTTTCGAAGCCATGGCTATCGT
>sig_1161
ATATGAATATCCTCCTTAGTGTGTGAAATTGTTATCCGCTCACAATTCCACACATTATAC
>sig_1162
GGCTTTGTTAGCAGCCGGATCAAGCTTCGAATTCGCCCTTAAGGGCGGATCCTTATCGTC
>sig_1163
ATATCAGTTATTACCCAGCTTGCTCAATCAATCACCGGATCCCCGGGAATTCACTGGCCG
>sig_1164
GGCTTTACCAACAGTACCGGAATGCCAAGCTTACTTAGATCGCAGATCTCGAGGCTGTAC
>sig_1165
ACCGCCCTACTGCCGCCTGTTTTGACCGCTGGGATCTGCCATTGTCAGACATGTATACCC
>sig_1166
CGGAGACCGACCCTGGCCTCCGCTCAGGAACGAGTTCAAGTACTTCCAAAGAATGACCAC
>sig_1167
TTTGAACACCAGGGAAACTTCAAGGAGAATTTCCTCCTCTTCAGCAGAGTCGGTACAGAT
>sig_1168
GATCGCCCTTCCCAACAGTTGCGCAGCCTGAATGGCGAATAGCTTCTTCCGCTTCCTCGC
>sig_1169
GGAATTCGAGCTCGGTACCCGGGGATCCTCTAGAGTCGACCTGCAGGCATGCAAGCTTGT
>sig_1170
CCCCCGGGGCAGCGCGGGTTCTGGTACGATTGATGACGACGACAAGAGTCCGGAGCTCGT
>sig_1171
CGCACGAGGTCAGGACGCCCCCCGTGTACGACATGAAGGCACTGGCGTCAACCGCAATAG
>sig_1172
AAAGGAAGCTGAGTTGGAGGCTGAAACCGCTGAGCAACTGCTGGTTCCGCGTGGATCTGC
>sig_1173
GCCCTTTCGTCTTCAAGAATTCTCATGTTTGACAGCTTATCATCGGTGACCCGGGCGATA
>sig_1174
AAAGGAAGCTGAGTTGGAGGCTGAAACCGCTGAGCAACTGCTGGTTCCGCGTGGATCTGG
>sig_1175
AGCTTTCTTGTACAAAGTGGTGATGATCCGGCTGCTAACAAAGCCCGAAAGGAAGCTGAG
>sig_1176
TGTCGGACTAGGTGAGTGGGGTGGAGGTTTCGGATGCGTTAACGAGAGTTGGCCGTTGCT
>sig_1177
AAATTTTATACACCACTTTACCTCCGATTGTTTAGTACTCATTACTTCATTATACCATTC
>sig_1178
TCGAGCTAGCAGGCCTGTTTAAACGATCCACCGGTCGCCACCATGGTGAGCAAGGGCGAG
>sig_1179
GAAAAGTGCGTCTCTCTTGAGAGACCAGCTGCATTAATGAATCGGCCAACGCGCGGGGAG
>sig_1180
CAGCCCTTATTGGAATTCGGATCCCGGGGATGGGGAGTAAGCTTGGCCGGGCTCAGCACG
>sig_1181
TCCCTAGAAAGCTTCCTAGACCGCGGCTAGAATCGATCCTAGACCCGGGGGGGTCGACGC
>sig_1182
GGAGCTCTCCCATATGGTCGACCTGCAGGCGGCCGCACTAGTGATTAATCCCGCGGCCAT
>sig_1183
ATAGATCCTCTAGAGTCGACCTGCAGGCATGCAAGCTTGTATTCTATAGTGTCACCTAAA
>sig_1184
GGCATCATGACCCGCGAGCAATACGAGGTCATTAAAAGCGCCGTGATTGATGATATAGCG
>sig_1185
AACTTTATAAGGAGGATTAATTAATGGGGGACCGCGAGCAGCTGCTGCAGCGGGCGCGGC
>sig_1186
TCGTCGAGTGAGAGAAGATTTTCAGCCTGATACAGATTAAATCAGAAGCGGTCTGATAAA
>sig_1187
CCGGTACTGTTGGTAAAAAGCTTGGCATTCCGGTACTGTTGGTAAAGCCACCATGGAAGA
>sig_1188
ACGCGTTAATTTAAATAAACAATGGCAGATCCAATGAAGCTACTGTCTTCTATCGAACAA
>sig_1189
ATGACTTCTGCAGATAATGTAATGCTACACAATTGAAAAATAAACTGTAAATCAAACTCC
>sig_1190
ATGAACTTCGGTGAAAAACCGCAGCAGGGAGGCAAACAATGAGCTTAGAGCTCGAATTTC
>sig_1191
AAACGCGCGAGGCAGCTGGCTGACATTTTCGGTGCGAGTATCCGTACCATTCAGAACTGG
>sig_1192
TTTGGGATCGGCGGGGCGAGGTTGTTCTTATTCTCATGAGAGATGAAGCCATACTAACCT
>sig_1193
CTATTTTTATAGGTTAATGTCATGATAATAATGGTTTCTTAGACGTCACCTAAGCAGGCC
>sig_1194
AGGAGCTGTCGTATTCCAGTCAGGTGTGATGCTCGGGGATCCGAATTCGAGCTCCGTCGA
>sig_1195
ACGGTGGCGGAGCGCAGCAGAGGCGGATAAAAGTGCGCGTGCAGAGCTTATCGGCGTAGA
>sig_1196
CGTGCTGAGCCCGGCCAAGCTTACTCCCCATCCCCGGGATCCGAATTCCAATAAGGGCTG
>sig_1197
CCAGTTGCCCTCGAGCTTGTCGTCGTCGTCCTTGTAGTCGTCCATGGTATATCTCCTTCT
>sig_1198
GCATGCCTGCAGGTCGACTCTAGAGGATCCCCGGGTACCGAGCTCGAATTCATTACAGTT
>sig_1199
GGCTTTTGACTTGAGGGGGATCCTCATTACCAATGCTTAATCAGTGAGGCACCTATCTCA
>sig_1200
CCGCTTTGGTCCCGGATCCTCTACGCCGGACGCATCGTGGCCGGCATCACCGGCGCCACA
>sig_1201
AGCTCTAAGCCTTGTACAGCTCGTCCATGCCGAGAGTGATCCCGGCGGCGGTCACGAACT
>sig_1202
GTTCGTCTGGAAGGCAGTACACCTTGATAGGTGGGCTGCCCTTTCTGGTTGGCTTGGTTT
>sig_1203
GGGAATAAGCTACCAGGTTAATTAAGCTTGCGGCCGCATATGCATGCGGATCCCCGACTA
>sig_1204
TCGACGGGATCGAGATCTCGATCTATAGTTCCTCCTTTCAGCAAAAAACCCCTCAAGACC
>sig_1205
CCAGACGTTAGTAAATGAATTTTCTGTATGGGGTTTTGCTAAACAACTTTCAACAGTTGC
>sig_1206
CGTCGCTGGCGAGCGTTCCACTCCTGAAGTGTTAAGTACATCGCAAAGTCTCCGCAGAAT
>sig_1207
ATCCATCGCCACCATGGTGAGCAAGGGCGAGGAGCTGTTCACCGGGGTGGTGCCCATCCT
>sig_1208
CTAGAAGATCTCCTAGAATCGATCCTAGAGAATTCCTAGAGTTAACACTGGCCGTCGTTT
>sig_1209
CTTTATGTTTTTGGCGTCTTCCATTTTACCAACAGTACCGGAATGCCAAGCTTACTTAGA
>sig_1210
TGCGCAGCCTGAATGGCGAATGGCGGCCTATGCGGCCGCCACCCAGCTTTCTTGTACAAA
>sig_1211
TCCTCACTATTTTGATTAGTACCTATTATACCATATTTTGGACAAATCAAACAAATTTTA
>sig_1212
GTATCTTATCATGTCTGGATCCTGTGGAATGTGTGTCAGTTAGGGTGTGGAAAGTCCCCA
>sig_1213
GAAAAACACGATGATAATATGGAACAAAAACTTATTTCTGAAGAAGACTTGGACACCAAA
>sig_1214
ACCACGTGGCCGCCCCGCCAGCCGGTGGTCTTCTCGTCACTAGTTTGTTCAGCGGTGGCA
>sig_1215
TTACAATCAAAGGAGATATACCATGGCACACCATCACCACCATCACAGCAGCGGTCTGGA
>sig_1216
GTAATCGGGGTGAACCGTCAGCACGTTCGGGTTCTTGCCTTCTGTGATCTCGCGGTACAT
>sig_1217
TATGCTAGCCTAGTTCCAGTGAAATCCAAGCATTTTCTAAATTAAATGTATTCTTATTAT
>sig_1218
TGGCGAGGCGCACCGTGGGCTTGTACTCGGTCATGGTAAGCTTGGGCTGCAGGTCGAAAG
>sig_1219
TTTTCCCAGTCACGACGTTGTAAAACGACGGCCAGTGCCAAGCTTGGCTGCAGCCAAGCT
>sig_1220
TTAACATGGCCCGCTTTATCAGAAGCCAGACATTAAGGGGTCTGACGCTCAGTGGAACGA
>sig_1221
TTCATGGGGGATCACTTTGACAATTGAATCCGATTTTGACCATTATTTTCATATCCGTAA
>sig_1222
GCGCGCCTGTACAGAATTCGGATCCACGAGCTCCGGACTCTTGTCGTCGTCATCAATCGT
>sig_1223
AGGATCCGATACCCTTTTTACGTGAACTTGCGTACTAGTTAACTAGTTCGATGATTAATT
>sig_1224
CCATCACCATCACGGATCCGCATGCGAGCTCGGTACCCCGGGTCGACCTGCAGCCAAGCT
>sig_1225
TGCATTCTAGTTGTGGTTTGTCCAAACTCATCAATGTATCTTATCACGTCTGGGCGAACG
>sig_1226
CCATCTCAAGCCCAATTTACTACTCGTTCTGGTGTTCTCGTCAGGGCAAGCCTTATTCAC
>sig_1227
GGCAACAGTTGATTGCCCTTCACCGCCTGGCCCTGAGAGAGTTGCAGCAAGCGGTCCACG
>sig_1228
ATATCGTAATCGTGATGGTGATGGTGATGGTAGTACGACATATGTATATCTCCTTCTTAA
>sig_1229
CCCCCCCCTGCAGGTCGACGGATCCCCGGGTACCATAAGTAGAAGCAGCAACCCAAGTAG
>sig_1230
ATCGCTAGTTAGTTAGGATCCCCCGGGCTGCAGGAATTCGATATCAAGCTTATCGATACC
>sig_1231
GGGGCGGAATTTACGTAGCGGCCGCGGCGCGCCGGCCCTCGAGTACAAACTTGTTTGATG
>sig_1232
TGCCACGCGGTTCCATGGCGATATCGGATCCGAATTCGAGCTCCGTCGACAAGCTTGCGG
>sig_1233
CTTCTTGACGAGTTCTTCTGAGCGGGACTCTGGGGTTCGGATCGATCCTCTAGCTAGAGT
>sig_1234
CTCGATCGAGTGCGGCCGCTTAGTGATGATGATGATGATGGCTCCCACGCGGAACAAGCA
>sig_1235
GGCCGGCATGCGGCCGGTACCGGATCCCGGGAGCTCCGGAGATCTTCAATGCGGCGCCTG
>sig_1236
ATAAAAATTCACTTCCGCCTTCCACTCACCGGTTGTCCATTCATAGCTGAACTCTACTCC
>sig_1237
CACAGATGCGTAAGGAGAAAATACCGCATCAGGAATTCCAGACGATTGAGCGTCAAAATG
>sig_1238
CAACTGGGTTCGTGAATTCGAGCTCGGTACCCGGGGATCCTCTAGAGTCGACCTGCAGGC
>sig_1239
CTCGAGTCTAGAATCGATCCCGGGAAGCTTAACTAACTAACAGCTTACTCCCCATGCGCA
>sig_1240
GACACCAGGATTTATTTATTCTGCGAAGTGATCTTCCGTCACAGGTATTTATTCGCAAGC
>sig_1241
TTTCTTGTACAAAGTGGTTGATAACAGCATGTCCCCTATACTAGGTTATTGGAAAATTAA
>sig_1242
GACGTGTCTGGCCTCGGAAAAGGATATATGGGGATCATAATAGTACTAGCCATATTAATG
>sig_1243
CGAAAACTCACGTTAAGGCGGCCGCCATAACTTCGTATAATGTATGCTATACGAAGTTAT
>sig_1244
TTCGCCATTCGCCATTCAGGCTGCGCAACTGTTGGGAAGGGCGATCGGTGCGGGCCTCTT
>sig_1245
GGGAAGCTAGAGTAAGTAGTTCGCCAGTTAATAGTTTGCGCAACGTTGTTGGGCTAAAAA
>sig_1246
TGGTGGCGTCTAGCGTAGGCGCCGGTCACAGCTTGGATCTGTAACGGCGCAGAACAGAAA
>sig_1247
CGGCCGCTACGTAGAATTCCCATATGGTGATGGTGATGGTGGCCCATGGCCGCTCCCTTC
>sig_1248
CTTTGTTAGCAGCCGGATCAAGCTTCGAATTCGCCCTTAAGGGCGGATCCTTATCGTCAT
>sig_1249
CATCACCATCACGGTGGTCGACAAGCTTGGATCCCTGCAGGCCTCGAGTTCGAATCTAGA
>sig_1250
CTCATAGATTTCCCTCCCCAAAAACTGTCTTTCGATTACCGAAAGACAGACGAGCCGACA
>sig_1251
TGTAGAGATACAAGGGAATTGCGGCCGCAATTCGTAATCATGGTCATAGCTGTTTCCTGT
>sig_1252
TGCGGGCCTCTTCGCTTTACGCCAGCTGGCGAAAGGGGGATGTGCTGCAAGGCGATTAAG
>sig_1253
GTTAAAAAGGATCGATCCTCTAGAGTCGACGGTATCGATAAGCTTGATATCGAATTCCTG
>sig_1254
GGTTCTGGCCATACTAGTGGTGGTGGCGGTTCTAATAACAATCCTCCTACTCCTACTCCA
>sig_1255
CCGGAGGAATCACTTCGCAATGGCCAAGACAATTGCGGATGATGCGCAAGTGAAAGGAAG
>sig_1256
AGTTATTGCTCAGCGGTGGCAGCAGCCAATCAGCTTCCTTTCGGGCTTTGTTAGCAGCCG
>sig_1257
CTTAATGGGACGCTGATGCAGTATTTTGAATGGTACATGCCCAATGACGGCCAACATTGG
>sig_1258
GATCCTAGAGGATCCTAGGTTACTTCTGACGTTTCCGCCTCAAGTGCGCTGGATCTGAGT
>sig_1259
GGAACGAAAACTCACGTTAAGGGATTTTGGTCATGGAGAGCTCGCACGAACCCAGTTGAC
>sig_1260
AGGCCGGCGGCCGCAGATCTGCGACGCGAGGCTGGATGGCCTTCCCCATTATGATTCTTC
>sig_1261
ATCCGGTCGCGCGAATTGATCCGGGACCAAAGCGGCCATCGTGCCTCCCCACTCCTGCAG
>sig_1262
GCAGAGATGGTGCCCTTGGTGGTCGACCTGCAGGCATGCAAGCTTGGCGTAATCATGGTC
>sig_1263
CCGTTACGCACCACCCCGTCAGTAGCTGAACAGGAGGGACAGCTGATGAAAACAGAAGCC
>sig_1264
GTTAATAGTTTGCGCAACGTTGTTGCCATTGCGGCATCGTGGTGTCACGCTCGTCGTTTG
>sig_1265
CCTGCAGGTCGACTCTAGAGGATCCCCGGGTACCGAGCTCGAATTCCGTTTTCCGCTGCA
>sig_1266
TAGAAATAATTTTGTTTAACTTTAAGAAGGAGATATACATATGGACGAGAAGACCACCGG
>sig_1267
ACAAGCTTGTGGAATTAATTCGTAATCATGGTCATAGCTGTTTCCTGTGTGAAATTGTTA
>sig_1268
AGTTCTTCTCCTTTACTCATATGTATATCTCCTTCTTAAATCTAGATTTAAAGATCTGGT
>sig_1269
ACGGAGCTCGAATTCGGATCCGACCCATTTGCTGTCCACCAGTCATGCTAGCCATGGTAT
>sig_1270
TCACCTATCCTGCCCGGCGGCATCACCGGCGCCACAGGTGCGGTTGCTGGCGCCTATATC
>sig_1271
ACGTCTATAACACCAAGGGTTATACCATGCATCATCATCATCATCATGGTGGATCCGAGC
>sig_1272
GTAACCACCACACCCGCCGCGCTTAATGCGCCGCTACAGGGCGCGTCCAGGTGGCACTTT
>sig_1273
AGAATCGTCTAAAAAGCCCCTAGAAGACGATTTAAGCCATTTAGAAGAGTTGCTTGATGA
>sig_1274
TACTGAGAGTCGACCATAGGGGATCGGGAGATCTCGAGCTAGCACGCGTAAGAGCTCGGT
>sig_1275
TCGATCCTCTAGCTAGAGTCGATCGACATCGAGTTTCTCCATAATAATGTGTGAGTAGTT
>sig_1276
GATACAGTTGGTGCAGCATCAGCCCGGTTTATTTCCAATTTTGTCCCCGAGCCGAACGTG
>sig_1277
TTTTGCTGGCCTTTTGCTGTCCCTGATGGTCGTCATCTACCTGCCTGGACAGCATGGCCT
>sig_1278
TGACTCCTAAGCTTGCTCAATCAATCACCGGATCCCCGGGAATTCACTGGCCGTCGTTTT
>sig_1279
CGGTGCCCTGTCTATGATATGTGCGAGGAAGGCGGACCTGTCAGCCCCAGCAACTGCGTC
>sig_1280
AGAATTCACAATTCGATTATATTTATACTGGACTATTTTTACATCTGTTCGGTTATTTTC
>sig_1281
CGCCAGGGTTTTCCCAGTCACGACGTTGTAAAACGACGGCCAGTGCCAACCTTGCATGCC
>sig_1282
ATGTCGCGCAAGACTGTAACCACGCTTCTGTTGACTGGCAGGTGGTGGCCAATGGTGATG
>sig_1283
CTAGAACTAGTGGATCCCCCAACTTCCAGGCCCGCCATAGTGATTTGATTTGCCAGCGCA
>sig_1284
TGACTGCGTTAGCAATTTAACTGTGATAAACTACCGCATTAAAGCTTATCGCTGTTTCCT
>sig_1285
TTGATGTTACCCGAGAGCTTGGCACCCAGCCTGCGCGAGCAGCTGCCTCGCGCGTTTCGG
>sig_1286
TTCCCACACACTATTGCAATGAAAATAAATTTCCTTTATTACCCAGAAGTCAGATGCTCA
>sig_1287
ACGATGAATTGGTCGACGGATCCCAAGCTTACTTCTCCTCTTCCAGCTCCTCGGTCTCCG
>sig_1288
GTCGAAGCTTATCGATGATAAGCTGTCAAACATGAGAATTCTTGAAGACGAAAGGGCCTC
>sig_1289
CTGTCGACTCGAGCATAGCATTTTTATCCATAAGATTAGCGGATCCTAAGCTTTACAATT
>sig_1290
TTTATATCATTTTACGTTTCTCGTTCAGCTTTTTTGTACAAACTTGTGATGCCCTGAAAA
>sig_1291
TGATCTTGGGAGAAGCGGCAGGGCGGACAAGTGGTATGACATTGCCTTCTGCATCCGGTC
>sig_1292
CGATTCTAGCTCGAGGGGCGCGCCCCCAGCTGGTTCTTTCCGCCTCAGAAGCCATAGAGC
>sig_1293
CGTTCCTCGACGATCGTCAACGTTCACTTCTAAAGAAATAGCGCCACTCAGCTTCCTCAG
>sig_1294
AAAGAGAGGCTGAAGCTGCAGGAATTCACGTGGCCCAGCCGGCCGTCTCGGATCGGTACC
>sig_1295
ACCGTCATCACCGAAACGCGCGAGGCAGATCGTCAGTCAGTCACGATGAATTTGGTACCT
>sig_1296
ACAAAACGGTTTACAAGCATAAAGCTGATCCCCGGGAATTTCGAGTGAGCGAGGAAGCAC
>sig_1297
AGCTTCCTGCAGGGTTTAAACGCTGAGGAGACATCTAGACTTTCCCTCAGCTTAATTAAG
>sig_1298
CCACTAGTGAGCTCGTTGCGCGGTCAGAAAATTATTTTAAATTTCCTCTAGTCAGGCCGG
>sig_1299
CTTTAGACATATGCGGTACCCGGGGATCCTCTAGAGTCGACCTGCAGGCATGCAAGCTTG
>sig_1300
GGCACGACGGCAAGCCCCGGCGGTGGGCCCATGGGTGCGAGAGCGTCAATATTAAGAGGG
>sig_1301
TTCGAATTCTGCAGTCGACGGTACCGCGGGCCCGGGATCCGCCCCTCTCCCTCCCCCCCC
>sig_1302
ACAAGCTTGCATGCCTGCAGGTCGACTCTAGAGGATCCCCGGGTACCGAGCTCGAATTCC
>sig_1303
ATGTACTAAGGAGGTTGTATGGAACAACGCATAACCCTGAAAGAAGCTTGGGATCGATCC
>sig_1304
TTTGGAGAGAACACGGGGGACTCTAGAATGAGCATGGTGAGCAAGGGCGAGGAGCTGTTC
>sig_1305
GTTGCGCAGCCTGAATGGCGAATGAGCTTCTTCCGCTTCCTCGCTCACTGACTCGCTGCG
>sig_1306
TAATTCCCGGGGATCCGTCGAGATTTTCAGGAGCTAAGGAAGCTAAAATGGAGAAAAAAA
>sig_1307
ACGGCGGCCGCACGCGTAAGCTTCCCTATAGTGAGTCGTATTACGCAATTCACTGGCCGT
>sig_1308
GATTATATACCCTTTGTTGAAAAGTGTCAATAGCCCTTTGGTCTTCTGAGACTGTATCTT
>sig_1309
ATTGGGTACCGGGCCCCCCCTCGAGGTCGACGGTATCGATAAGCTTTTTAGACATCTAAA
>sig_1310
GATCTAAGCTTGAGCTCGAGTCGACCCATGGAGTCTAGAATTCCCGGGGATCCACGCGGA
>sig_1311
GTCGGGAAACCTGTCGTGCCAGGGGAATTCTTGAAGACGAAAGGGCCTCGTGATACGCCT
>sig_1312
ACAAGCTTGCATGCCTGCAGGTCGACTCTAGAGGATCCCCGGGTACCGAGCTCGAATTCG
>sig_1313
AGTTATCTGGAATTCCCCGGGCTCGAGAACATATGGCCATGGGGATCCGCGGCCGCCGAG
>sig_1314
TCGAGTGCGGCCGCAAGCTTGTCGACGGAGCTCGAATTCGATATCGGATCCCGAGCATCA
>sig_1315
AACTAGATTTCACTTATCTGGTTGGCCTGCAAGGCCTTCGCGAGGTACCATTTATCAGGG
>sig_1316
CGAATTCGAGCTCGGTACCCGCGGCCGCGGATCCTCTAGAGTCGACCTGCAGGCATGCAA
>sig_1317
AAGGGAATAAGGGCGACACGGAAATGTTGAATACTCATACTCTTCCTTTTTCAATCCCTT
>sig_1318
ACGGGGTCTGACGCTCAGTGGAACGAAATCGATGAGCTCATGTTTGACAGCTTATCATCC
>sig_1319
CACACAACATACGAGCCGGAAGCATAAAGTGTAAAGCCTGGGGTGCCTAGTTTCCTGTGT
>sig_1320
TGATGACCGGTATGCATATTCAGATCCTCTTCTGAGATGAGTTTTTGTTCGATATCAAGA
>sig_1321
TTTCGGCGTGGGTATGGTGGCAGGCCCGTTGGCCGGGGGACTGTTGGGCGCCATCTCCTT
>sig_1322
TTTTTCTAAATACATTCAAATATGCGCCTGATGCGGTATTTTCTCCTTACGCATATCGAC
>sig_1323
GTGGTGGCCTAACTACGGCTACACTAGAAAACAGTATTTGGTATCTGCGCTCTGCAGAAG
>sig_1324
CCCGACCCATTTGCTGTCCACCAGTCATGCTAGACCATGGCGCCCTGAAAATAAAGATTC
>sig_1325
GCATGCCTGCAGGTCGACACTAGTGCGGCCGCCCATGGGATATCCCCGGGGTCTAGAAGA
>sig_1326
GAGGCCCGCACCGATCGCCCTTCCCAACAGTTGCGCAGCCTGAATGGCGAACTGCTGGTT
>sig_1327
GGCCCTCGAGACGCGTGGCATGCAAGCTTGAGAGAGAGACTGGTGATTTCAGCGTGTCCT
>sig_1328
TCTTCATCTCCTGGGTGCCCTCCAGGGGGTTGCCCTCGCCCTTGCCGGTGCACTTGAAGT
>sig_1329
GAATTGATCCCCCTCGAATTGACGCGTCAATTCTCATGTTTGACAGCTTATCATCGATAA
>sig_1330
TGTAAAACGACGGCCAGTGAATTCGCTAGCAGGGTACCCAACGCGTAAGATCTGAGCTCC
>sig_1331
TCGTTTTAGAAAACCGACTGTAAAAAGTACAGTCGGCATTATCTCATATTATAAAAGCCA
>sig_1332
TACGCCTGCAGGTACCGGATCACAAGTTTGTACAAAAAAGCTGAACGAGAAACGTAAAAT
>sig_1333
CTTCGAATTCCCATATGGTACCAGCTGCAGATCTCGAGCTCGGATCCCCATCGATCCTTA
>sig_1334
GCAACGAGCCGATCGCTGATCGTGGAAACGATAGGGACGTCATATGGATCCAACCCCTCC
>sig_1335
AGCGGCCGCTATAATTGATACGTGCAGTTGTTTCTTGAATTTGCGGTAACACTTCACTCC
>sig_1336
CCTAGACCAATTGAGATGTATGTCTGAATTAGTTGTTTTCAAAGCAAATGAACTAACGAT
>sig_1337
GGGCGTATTTTTTGAGTTATCGAGATTTTCAGGAGCTAAGGAAGCTAAAATGGAAGAACA
>sig_1338
CGAGATCTAGATATCGATGAATTCCCGGGGATCCGTCGACCTGCAGCCAAGCTTGGCGTA
>sig_1339
GACCGGGGGGATCCTCTAGAGTCGACCTGCAGGCATGCAAGCTTGGCGTAATCATGGTCA
>sig_1340
AGCTCAGCTAATTAAGCTTATTAAGCTACTAAAGCGTAGTTTTCGTCGTTTGCTGCAGGC
>sig_1341
CAGTCACGACGTTGTAAAACGACGGCCAGTATGCATGGTACCGCGGGCCCTGCAGAGCTC
>sig_1342
GGCTGAAAATCTTCTCTCATCCGCCAAAACAGCCAAGCTTATTTTTGACACCAGACCAAC
>sig_1343
AAAGTCAAAAGCCTCCGACCGGAGGCTTTTGACTTGAGGGGGATCCACGCGTTTACGCCC
>sig_1344
GCAGCAAGGAGATGGCGCCCAACAGTCCCCCGGCCACGGGCCTGCCACCATACCCACGCC
>sig_1345
ATGGCAGGCCTTGCGCAACACGATGAAGCCGTGGACAACAAATTCAACAAAGAACAACAA
>sig_1346
TGAGGGTCTGAGTCACCTGGACAACCTCAAAGGCACCTTTGCTAAGCTGAGTGAACTGCA
>sig_1347
AGGCCCTTTCGTCTTCAAGAATTCGGATCCGCGACCCATTTGCTGTCCACCAGTCATGCT
>sig_1348
ATCATTTTACGTTTCTCGTTCAGCTTTTTTGTACAAACTTGTGATAACAGCCTTGTACAG
>sig_1349
CCAGCTTGCTCAATCAATCACCGGATCCCCGGGAATTCACTGGCCGTCGTTTTACAACGT
>sig_1350
GTTGGGTTGAATTAAAGGTCCCGGTGGTCGAGGCCTCAATTGAATCTATTATAATTGTTA
>sig_1351
TTTAAAAAGGCCGTAATATCCAGCTAAACGGTCTAGTTATAGGTACATTGAGCAACTGAC
>sig_1352
AAAACGACGGCCAGTGCCAAGCTTAAGGTGCACGGCCCACGTGGCCACTAGTACTTCTCG
>sig_1353
AAAGTTCGCTAGATAGGGGTCCCGAGCGCCTACGAGGAATTTGTATCGGTCCTCCGATCG
>sig_1354
TCAGCTTCCTTTCGGGCTTTGTTAGCAGCGCGGGTGCGTGCGGCCTCCTGTGCCGGCGTT
>sig_1355
GATCCTGCATAGTCCGGGACGTCATACGGATAGCCCGCATAGTCAGGAACATCGTATGGG
>sig_1356
TTTCGCCAGCTGGCGTAATAGCGAAGAGGCCCGCACCGACCGCCCTTCCCAACAGTTGCG
>sig_1357
GCTTGCACGTAGATCACATAAGCACCAAGCGCGTTGGCCTCATGCTTGAGCAGATTGATG
>sig_1358
AATTCCCATATGGTACCAGCTGCAGATCTCGAGCTCGGATCCCCATCGATCCTTATCGTC
>sig_1359
CTCGCATGCGGATCCCATGGTGATGGTGATGGTGAGATCCTCTCATAGTTAATTTCTCCT
>sig_1360
TCCCTCTCTGCACTAATGCTCTCTCACTCTGTCACACAGTAAACGGCATACTGCTCTCGT
>sig_1361
TGGGCCAACTAGAGACCCAGCTTTCTTGTACAAAGTGGTATCGGTACGGCAGTTTAAGGT
>sig_1362
CTTGAATTCGACTCTAGATTTTTTGGAATGGTTTTTTTTTTACACCACATCGTCGACGCA
>sig_1363
AGTTAGTTAGGATCCCCCGGGCTGCAGGAATTCGATATCAAGCTTATCGATACCGTCGAC
>sig_1364
TGAGAAACTTCACGATCGGCTCTAGAGGCCATGGCGGCCGCACTAGTGGATCCCCCGGGA
>sig_1365
TTTTTCAATTGCAGAAAATTTCGAATCATTTTTCATTCAGTAGTATAGCCCCACCACCAC
>sig_1366
ACTCGAGGCCACTCGGGCCGAAACTGTTGAAAGTTGTTTAGCAAAATCCCATACAGAAAA
>sig_1367
AGAGCTATGACGTCGCATGCACGCGTAAGCTTGGGCCCTCTAGAGCGGCCGCCCATCAAC
>sig_1368
GGTATACATACTGGGACGATGGGTTTCGGTAAGATGGAGGGAGAATCTTCAGATCGAGCT
>sig_1369
TTTCTATTCTCACTCGGCCGACGTGGCCTGGCCTCTGGGGCCGAAACTGTTGAAAGTTGT
>sig_1370
GCAAATGGCTGCAGACCCTTATGGTGATAGGTTGTTTTTTTATTTGCGAAAGGAACAAAT
>sig_1371
GTTAGCAATTTAACTGTGATAAACTACCGCATTAAAGCTCCTCGAGGAGCTTATCGATGA
>sig_1372
GCCACGATGCGTCCGGCGTAGAGGATCTACAACTCCACTTATTGTTAGGTAGAATTGTCC
>sig_1373
TCTATCCCATCATCACCATCATCATTAATCTAGAGGCCTGTGCTAATGATCAGCTAGCTT
>sig_1374
CCAAGGGTTATACCATGCATCATCATCATCATCATGGTGGATCCGAGCTCGAGATCTGCA
>sig_1375
ACCAGTACCTAAGCAGGGGATATTGAAAGGGGATGTCTCCATGTACCTCCTTCTGAAGGA
>sig_1376
TCTTTAGCAAATTTTTTTATTAGCTGGTACTTAGTATTAGTGGCCATACTCCTCCAATCC
>sig_1377
ACGGGAATCCTGCTCTGCGAGGCTGGCCGATCAGATCATATCGTCAATTATTACCTCCAC
>sig_1378
CGAGCTCGAGATCTAGATATCGATGAATTCCCGGGGATCCGTCGACCTGCAGCCAAGCTT
>sig_1379
TTACGGTTCCTGGCCTTTTGCTCACATGTTCTTTCCTGCGTTATCCCCTGATTCTGTGGA
>sig_1380
CAAGACAATTGCGGATGACTTCGCCGCGAGCAGTAGACGGGGGGACCCCAGTTGATCCAA
>sig_1381
GCCAGCACATGGACAGCCCAGATCTGGGTACCGACGACGACGACAAGGCCATGGGATATC
>sig_1382
TCGTTCAGCTTTCTTGTACAAAGTGGTTGATAACAGCATGGAAGACGCCAAAAACATAAA
>sig_1383
CAAGAATTCTCATGTTTGACAGCTTATCATCGATAAGCTTGCTGATTGATTGACCGGATC
>sig_1384
CAAACTATTAACTGGCGAACTACTTACTCTAGCTTCCCGGCAACAATTAATAGACTGAAT
>sig_1385
GAAGGCGAGCATCGTTTGTTCGCCCAGCTTCTGTATGGAACGGGCGGATCAGTGAGGGTT
>sig_1386
CAGATTTAGGTGACACTATAGAATATGCATCAAGCTTGGGCCCTCTAGACTGGAATTCGA
>sig_1387
GGGAGAGGCGGTTTGCGTATTGGGCGCATTTGCGCATTCACAGTTCTCCGCAAGAATTGA
>sig_1388
ATTAATCGATCTTAAGTTTAATCTTTCCCGGGGGTACCGTCGACTGCGGCCGCGAATTCC
>sig_1389
TCGCAGCGCATCGCCTTCTATCGCCTTCTTGACGAGTTCTTCTAATAAGGGGATCTTGAA
>sig_1390
GAGGAATTCCTGCAGCCCGGGGGATCCACTAGTGAGCTCATGCATGATATCGTCCGAATT
>sig_1391
TAGATTTCATACACGGTGCCTGAGCGTTAGCAATTTAACTGTGATAAACTACCGCATTAA
>sig_1392
CCGACGGGACCACCTTATGTTATTTCATCATGGTCTGGCCATTCTCATCGTGAGCTAGCG
>sig_1393
TCACGTTAAGGGATTTTGGTCATGCGAATTTCTGCCATTCATCCGCTTATTATCACTTAT
>sig_1394
TACTATCAACAGGTTGAACTGCCGCGGTAATAAGCCGAATTCTGCAGATCCTTGCAGGCC
>sig_1395
CTCGGGGAGGGGGGTGCAGGGGGGGTTGCAGCCCGACCGACGCGCCCACACCCCCTGCTC
>sig_1396
CTTGCCACAACCCGGGATAATTCCTGCAGCCAATATGGGATCGGCCATTGAACAAGATGG
>sig_1397
AGTCATGTTATTCTCTCTTGTCATTATTGAAGCATTTATCAGGGTTATTGTCTCATGAGC
>sig_1398
CTACCGTCGTGCCAACTTCCGTGATAACTATCGTCTGGTTGATGGCGCATCGAAAGACGG
>sig_1399
CCTTATAAAGTTAATCTTTAGTTAGTTAGGGAATTAAGCTTCTGCAGTCGACGGATCCCG
>sig_1400
TTGGACTTGCCGATTTAGATACCGCTTCAAACTATGTGCAAAATACCATTGCAGCATATA
>sig_1401
GTTAAAGATCCGGCTGCTAACAAAGCCCGAAAGGAAGCTGAGTTGGCTGCTGCCACCGCT
>sig_1402
ATTCGGATCCGAGATCCACGCGGAACCAGCAGTTGCTCAGCGGTTTCAGCCTCCAACTCA
>sig_1403
TAAGGGGATCTTGAAGTTCCTATTCCGAAGTTCCTATTCTCTAGAAAGTATAGGAACTTC
>sig_1404
GTTATTGTCTCATGACCAAAATCCCTTAACGTGAGTTTTCGTTCCACTGAGCGTCAGACC
>sig_1405
CTCCTCTTAGCTGCGAATTCATACAACCTCCTTAGTACATGCAACCATTATCACCGCCAG
>sig_1406
CGGTTCCTGGCCTTTTGCTGGCCTTTTGCTCACATGCCAGCTTGAACGCTTGGTGTGGAT
>sig_1407
TCGCATTAATGAATCGGCCAACGCGCGGGGAGAGGCGGTTTGCGTATTGGGCGCTCTTCC
>sig_1408
TATCCATATTTATAGGATCCGGATATTTATAGGTTTTTTTATTACAAAACTGTTACGAAA
>sig_1409
CTGCAGGTCGACTCTAGAGGATCCCCGGGTACCGAGCTCGAATTCTTTATTGAGAACGCG
>sig_1410
ACAGCGGACCTCTATTCACAGGGTACGGGCCGGCTTAATTCCGCACGGCCGGTCGTGCAC
>sig_1411
AACAAAGCCCGAAAGGAAGCTGAGTTGGCTGCTGCCACCGCTGAACAATAAGCTGAGCAA
>sig_1412
AACCATAAATTTACCTAATCTAGATTAGGATCTAATTCGAGCTCGCCCGGGGATCCCCAC
>sig_1413
AAGCACCCGGGCTCGAGGAATTCGCGGCCGCCGTCGACTCGCGAGCTAGCCATATGTATA
>sig_1414
GCTCGAGCCAGTCCAGCGCTCACAATTGCGGCCGCAATTGTTAACAGATCCGTCGACGAG
>sig_1415
TAAGCTTGATATCGAATTCCTGCAGCCCGGGGGATCCGGCTGCTAACAAAGCCCGAAAGG
>sig_1416
TGTTTCTCCATACCTGTTTTTCTGGATGGAGGAATTCATATGACCATGATTACGGATTCA
>sig_1417
GCCCCTTATTTGTGCTTGATTAGATGATCCCCCTGCTCGAGCCGGGCCCTTTTGACTGTA
>sig_1418
CCATTTTTTATAACCTCCTTAGAGCTCGAATTCCCAAAAAAACGGGTATGGAGAAACAGT
>sig_1419
TATCATGACATTAACCTATAAAAATAGGCGTATGACGAGGCCCTTGTCGACGCCTGCCCC
>sig_1420
TTCACGCTTTGTTCTTCCATTTTAGCTTCCTTAGCTCCTGAAAATCTCGATAACTCAAAA
>sig_1421
TCGCAAATTTAAAGCGCTGATATCGATCGCGCGCAGATCTGTCATGATGATCATTGCAAT
>sig_1422
ACAGATGGATGAGCTACTGACTTGTCGAAACAATGTAATAAAATGACTAATCAGTTATTA
>sig_1423
CGAATTGGGTACACTTACCTGGTACCTTAATTAATTAAGGTACCGGGCCCCCCCTCGAGG
>sig_1424
GAGAATTCCTCGGGCAGCGTTGGGTCCTGGCCACGGGTGCGCATGATCGTGCTCCTGTCG
>sig_1425
TAGATCTGAGTCCGGACTTGTACAGCTCGTCCATGCCGAGAGTGATCCCGGCGGCGGTCA
>sig_1426
TATTCGTCAGAGAATTCTCTGACGAATAATCTTTTCTTTTTTCTTTTGTAATAGTGTCTT
>sig_1427
TGAGCGGATAACAATTTCACACAGGAAACAGCGACGACTGCACGGTGCACCAATGCTTCT
>sig_1428
GCGGCTTCGGCCAGTAACGTTAGGGGGGGGGGAGGGAGAGGGGCGAATTCCTCTAGTGCG
>sig_1429
GGCGGCGGCGCATTCTGCCTTTGCGGCCATGGTCCATCATCACCACCATCACTCCGCGGG
>sig_1430
GTCGACTGAATTGGTTCCCATGGTGGAGCCTGCTTTTTTGTACAAAGTTGGCATTATAAA
>sig_1431
CGTTGGGATATCGTAATCGTGATGGTGATGGTGATGGTAGTACGACATGGTTTCGGACCG
>sig_1432
CATCTATTCTCTCTGCTAACTTTGCAAAGTTGGGTGAGCAGGTAAAAGCAGTTGAATTGG
>sig_1433
GCGCGGGTTCTGGTACGATTGATGACGACGACAAGAGTCCGGGAGCTCGTGGATCCGAAT
>sig_1434
AATTCGAAAGCTTAAGACGTCGTGCACGTACGCGTGGCGCCTGCAGGTCGACTCTAGAGG
>sig_1435
ATTGCTAGCGTACGGCCGTCGACGTCCGGATCCTCGAGGCTGGAAAACCGGGCTGCTCAG
>sig_1436
GTGTTTTCACGAGCACTTCACCAACAAGGACCATAGCATATGAAAATAAAAACAGGTGCA
>sig_1437
TGCCCGAGAAGGCCAACTGAAGCGGCCGCGACTCTAGAATTCCAACTGAGCGCCGGTCGC
>sig_1438
TAACGCCAGGGTTTTCCCAGTCACGACGTTGTAAAACGACGGCCAGTGCCAAATCGATGG
>sig_1439
GCGGCCGCCCATGGAGATCTCTACTAGTACGCGTTGGATCCCCGGGTACCGAGCTCGAAT
>sig_1440
AACGCCAGGGTTTTCCCAGTCACGACGTTGTAAAACGACGGCCAGTGAATTCAGATCTGC
>sig_1441
CGAAATAGACAGATCGCTGAGATAGGTGCCTCACTGATTAAGCATTGGTAATGAGGATCC
>sig_1442
ATAAATTCTAAGTTCCAGAACAAAGAATTTATTAGTTCCAGAACTAATAAATCATCAGTT
>sig_1443
CAAAAGCTGGGATCCAGCCGACCAGGCTTTCCACGCCCGCGTGCCGCTCCATGTCGTTCG
>sig_1444
CGGCCATGGCCGAGGTCAAGCTGCAGGAGTCAGGGGGAGGCTTAGTGCAGCCTGGAGGGT
>sig_1445
CGAAAGGAAGCTGAGTTGGAGGCTGAAACCGCTGAACAATAAGCTGAGCAATAACTAGCA
>sig_1446
TGGTGGCGACCATCCTCCAAAATCGGATCTGGTTCCGCGTGGATCTGTCTGGTGGTGGTG
>sig_1447
CATGGAAAGAACAGGTTCAAAGTCACGATCAATTCCTTTTTCAAATCCTGCTGCAGGAAT
>sig_1448
ACGCCGAGAGCCGCTACGTCCTGACCGGTCGTTACGACAGCGCCCCGGCCACCGACGGCA
>sig_1449
TTCTCGACAAGCTTGTCGACGGAGCTCGAATTCGGATCCGTATCCACCTTTACTTACTAG
>sig_1450
GTGATAATAAGCGGATGAATGGCAGAAATTCGCGAGCTCATCGATTTCGAACCCCGGCCA
>sig_1451
CTACTGTTTCTCCATACCTGTTTTTCTGGATGGAGGAATTCATATGACCATGATTACGGA
>sig_1452
CCATGATTACGCCAAGCTCGGAATTAACCCTCACTAAAGGGAACAAAAGCTGGAGCTCCA
>sig_1453
CGTTCAGCTTTCTTGTACAAAGTGGTTGCCATGGAAGACGCCAAAAACATAAAGAAAGGC
>sig_1454
GGTTAATTATACGGCAGGACTCCCTTGTAAGACTATCCTAGCAGCTCTACCTAAGGTCAC
>sig_1455
TACAACTATTCTGTCTAGTTTAAGACTTTATTGTCATAGTTTAGATCTATTTTGTTCCCT
>sig_1456
CCCCCCGGGTCTAGGAAGCTTTCTAGGGTACCTCTAGCCGCGGTCTAGGGATCCCGGCGC
>sig_1457
CACACTTAATTATTAAGAGGTAATACCATATGGAGCTCGGTACCCTCGAGGGATCCGAAT
>sig_1458
CAGAATGCTTAATGAATTACAACAGTACTGCGATGAGTGGCAGGGCGGGGCGTAAACGCC
>sig_1459
TATAAAAATAGGCGTATCACGAGGCCCTTTCGTCTTCAAGAATTCAAAAATTTATTTGCT
>sig_1460
ACCGGCGGGGAGGCGGCCCAAAGGGAGATCCGACTCGTCTGAGGGCGAAGGCGAAGACGC
>sig_1461
CTCATGCGCGCTTGTTCAGCGGTGGCAGCAGCCAACTCAGCTTCCTTTCGGGCTTTGTTA
>sig_1462
GAGATGAGCCACCATCACCACCATCACGGCGAATTCAAGATCTTGGAAGAGGAGAAGTCT
>sig_1463
TCAAACGTGTTGATAACCTGTGCCATGTGATTCCTTTACTTATTCCATGGCGATCGCTAG
>sig_1464
CCCAACAGTTGCGCAGCCTGAATGGCGAATAGCTTCTTCCGCTTCCTCGCTCACTGACTC
>sig_1465
ATGCAAGTGTGTCGCTGTCGAGGGGATCGTCTTGCCTTGCTCGTCGGTGATGTACTTCAC
>sig_1466
GCGGAGCTCTAGATATCGATGCATATGAATTCTCACCCGTCTAGCAAAACGTTTAGAAAA
>sig_1467
GCAAAGGAGGATTTAAATGCATATGGGGGACCGCGAGCAGCTGCTGCAGCGGGCGCGGCT
>sig_1468
CGAGCCGATGATTAATTGTCAACAGCTCGAGCAGTGCAGATCTGATGGCTAGCATAACTA
>sig_1469
AAACGCGCGAGGCAGATCGTCAGTCAGTCACGATGCGGCCGCTCGAGACTGCAGGCTCTA
>sig_1470
AATTCGAGCTCTAAGCGCTGTTATCAACCACTTTGTACAAGAAAGCTGAACGAGAAACGT
>sig_1471
AAAAAGCTTCCTGCATGCTGCTGCTGCTGCTGCTGCTGGGCCTGAGGCTACAGCTCTCCC
>sig_1472
GCAGATCTGATCCTTTCCTGGGACCCGGCAAGAACCAAAAACTCACTCTCTTCAAGGAAA
>sig_1473
TAAGCTTGGGCTGCAGGTCGACTCTAGAGGATCCCCGGGGATCTCAATCTGGCGGCTGGT
>sig_1474
CTAAAGGGAACAAAAGCTGGAGCTCCACCGCGGTGGCGGCCGCTCTAGTTGGATTTGCTC
>sig_1475
TATGACCATGATTACGAATTAATTCGAGCTCGGTACCCAATTCTCATGTTTGACAGCTTA
>sig_1476
TCCTCTAGAGTCGACACGCGTAGATCTGCTAGCATCGATCCATGGACTAGTCTCGAGGGA
>sig_1477
TGCCTGCAGGTCGACTCTAGAGGATCCCCGGGTACCGAGCTCGAATTCCAAAAGTCGAAT
>sig_1478
CTTACTCCCCATCCCCCCAGTGAATTCCCCTGTTGACAATTAATCATCGAACTAGTTAAC
>sig_1479
GGCACCCTGCATGCTGCTCCTGCTGTTGGCCGCCGCCCTGGCCCCGACTCAGACCCGCGC
>sig_1480
ATTTAATACGACTCACTATAGGGAAAGCTTGCATGCCTGCAGGTCGACTCTAGAGGATCC
>sig_1481
TACCTTCAAGCTCGCCCTTAAGGGCGAGCTTGTCATCGTCATCACCGGATCCAGAGCCCA
>sig_1482
GAATACGTCTCGCCATATGTATATCTCCTTCTTACAAGCTTGGCCGGATCAATTCTGTTT
>sig_1483
GAATGGTGCATGCCTGCAGGTCGACTAGTTAACTAGGCGCCATTCAGGCTGCGCAACTGT
>sig_1484
GCCAAGCTTGCAGGGATCCTTAGTTAGTTATACGTAGTTTGCCTGGCATGCAGACAGTTT
>sig_1485
TATTTTACCTCTGGCGGTGATAATGGTTGCATGTACTAAGGAGGTTGTATGAATTCGTAG
>sig_1486
AGGCGCCGGCACGCGTACGAGATCTGTTAACATGCATGCGCGGGGATCCTCTAGAGTCGA
>sig_1487
TAAATAAATCCTGGTGTCCCTGTTGGAAGCAGTGTGACCGTGTGCTTCTCAAATGCCTGA
>sig_1488
CTTAAGAAACTTTATTGCCAAATGTTTGAACGATCGGGGAAATTCGAGCTCTAAGCGCTA
>sig_1489
CTGCAGGCATGCAAGCTTTCGCGAGCTCGAGATCTAGATATCGATGAATTCGTAATCATG
>sig_1490
GTACAAAGTGGTTCGATCTAGAGGATCCATGGTGAGCAAGGGCGAGGAGCTGTTCACCGG
>sig_1491
CGGCCAGTGAATTCGAGCTCGGTACCCGGGGATCCTCTAGCTAGAGCCACCCCCCTGGTG
>sig_1492
GCCGCAGCCGCAGCCGAAACCGCAGCCGAAACCGGAACCGGAAGGATCCCTGCAGCAATT
>sig_1493
CTTTCGTCTTCAAGAATTCTGGCAAATATTCTGAAATGAGCTGTTGACAATTAATCATCG
>sig_1494
TCCCGGCGCGTTGGCCGATTCATTAATCCAGCATTCGCCATTCAGGCTGCGCAACTGTTG
>sig_1495
AGACTGGATCCGGTGGTACCCCGGGTCGACCTGCAGCCCAAGCTTCTCATCACCATCACC
>sig_1496
GAGATATACCATGGCTAGCATGACTGGTGGACAGCAAATGGGTCGGATCCGGCTGCTAAC
>sig_1497
GATAACGCAGGAAAGAACATGGGGATTCCTTAAGGTATACTTTCCGCTGCATAACCCTGC
>sig_1498
TCTTACCTCATATATAATTTAAAATAAAATTAAAATTATATGCATCGTAGTCAAGCTAAA
>sig_1499
CGCCGAATTCTTTCTCAACGTAACACTTTACAGCGGCGCGTCATTTGATATGATGCGCCC
>sig_1500
TAGCAGCCGGATCCCCCGGGCTGCAGGAATTCGATATCAAGCTTATCGATACCGTCGACA
>sig_1501
AATCCCAAGCATAAAACGGCCGGTGCTGCCGGTGGATGCATGTTAGCCGATCATCATCTG
>sig_1502
GGCGGATCCCCCGGGCTGCAGGAATTCGATATCAAGCTTATCGATACCGTCGACCTCGAG
>sig_1503
GAAACTTCTCGACAGACGTCGCGGTGAGTTCAGGCTTTTTCATATCTCATTGCCCCCGAT
>sig_1504
ATACTTTGTTCAATGGACTGTGGGCGCTCCAGATCCTCTAGAGTCGACCTGCAGGCATGC
>sig_1505
ATCATTTTACGTTTCTCGTTCAGCTTTTTTGTACAAACTTGTGATAACAGCCTTGTCATC
>sig_1506
ACAACGGTTTCCCTCTAGAAATAATTTTGTTTAACTTTAAGAAGGAGATATACATATGAA
>sig_1507
TCTAGACAGCGCTCACCGGTCGTTAACATTAAGCTAGCCTAGTGCCATTTGTTCAGTGGT
>sig_1508
GATTTAACTGGAGGCGTGAAAAACGGGGAGCTGATCTTAAGGCCTAGGTCTAGAGTCTTT
>sig_1509
TCCGCGTGGATCTGTCTGGTGGTGGTGGTGGTCTGGTTCCGCGTGGATCCCCGGAATTCA
>sig_1510
CTTTGAGGTTGTAGAAGTTCCGCACCTCACCGCTGGTGGTGCTGGTACCGGATCGAATTC
>sig_1511
CATCCACGTGATGGTGGTGGTGATGTGCCATGGTATATCTCCTTATTAAAGTTAAACAAA
>sig_1512
CGAATTCCCGTTAACGGGGATCCGTCGACCTGCAGCCAAGCTTTGCGTACTCGCAAATTA
>sig_1513
GTTCGAAGATCTCCGGAGCTCCCGGGATCCGGTACCGGCCGCATGCCGGCCTGAGAGGAT
>sig_1514
GCCTGTTGAATTGGGTACGCGGCCAGCTTGGCTGTGGAATGTGTGTCAGTTAGGGTGTGG
>sig_1515
GTAACGCATAATACAAAGTCTTTAAGTTTTGTTTATTAGTACATACATGTGAATAAAAAA
>sig_1516
GGATCTGGATCTAGGTGAAGATCCTTTTTGATAATCTCATGACCAAAATCCCTTAACGTG
>sig_1517
GTAATACGACTCACTATAGGGCGAATTCGAGCTCGGTACCCGGGGATCCTCTAGAGCCAC
>sig_1518
CTTTTTTATTTTCTGAACGGTCTGGTTATAGGTACATTGAGCAACTGACTGAAATGCCTC
>sig_1519
ATTTTTGGCAATCAAATCATTCCGAATCATTCCGGATACTGCGATTTTAAGTGTTGTTCC
>sig_1520
CGACGGAGCTCGAATTCGATATCGGATCCCCGAGCATCACACCTGACTGGAATACGACAG
>sig_1521
TAGTACCTAGATTTAGATGTCTAAAAAGCTTATCGATACCGTCGACGTCACGCGTCCATG
>sig_1522
AGCAGTGGTGGCGGTGGTAGCAGCTCTACCTACGGTGGCTATTCTGGAGGAGTTTATGGC
>sig_1523
GCCGCTAGCGTGGGCGAAGAACTCCAGCATGAGATCCCCGCGCTGGAGGATCATCCAGCC
>sig_1524
GGAGGTACCGAGCTCTTACGCGTGCTAGCTCGAGATCTAAGTAAGCTTGCATGCCTGCAG
>sig_1525
GTGGTGATGATGGACCATGGCCGCAAAGGCAGAATGCGCCGCCGCCGCCAAAAGCACATA
>sig_1526
CGACGTTGTAAAACGACGGGATCCCCGGGAATTCCCCGGATCCGTCGACCGATGCCCTTG
>sig_1527
GTTGACAATTAATCATCGAACTAGTTTAATGTGTGGAATTGTGAGCGGATAACAATTAAG
>sig_1528
TCAGTCACGATGAATTGGTCGACGGATCCCAAGCTTAGCGCTGGGTCTTGTCCATCCCTG
>sig_1529
ATGGCGAATGGAATTCCAGACGATTGAGCGTCAAAATGTAGGTATTTCCATGAGCGTTTT
>sig_1530
CGATCCTAGAAGATCTCCTAGAAAGCTTCCTAGAGTTAACACTGGCCGTCGTTTTACCGG
>sig_1531
CCATGGTACCAGCTGCAGATCTCGAGCTCGGATCCACCATGATGATGATGATGATGCATT
>sig_1532
AAGTGCGCGTGCAGCCCTTATTGCCCGAATTCCCCGGGATCCGTCGACTGCAGGGGGATG
>sig_1533
TCAGACCAAGTTTACTCATATATACTTAGATTGATTTAAAACTTCATTTTTAATTTAAAA
>sig_1534
GCCAGTGAATCCGTAATCATGGTCATTTTTTCTTCCTCCACTAGTCTCTCTCTCTCTCTA
>sig_1535
TTAACTAGCAGTCTTAATTAACTCCTTAACAAGGGCGAATTCCAGCACACTGGCGGCCGT
>sig_1536
TGGAATGGCGTGCCGCGGGTGAACTGGAACGCGGCGACCGCCTGGTGATGGATGATGCAG
>sig_1537
TGATCAAAAAGGATCTAGGTGAAGATCCTTTTTGATAATCTCATGACCAAAATCCCTTAA
>sig_1538
ATCTGTTTTTCCGCACCAAGGTCACTCCACCCGTCATCAACAGCATTCCCAGAATGAGGA
>sig_1539
GTCATCGTCGTCCTTGTAGTCAGCTTGCGCAACGGTAGCGAAACCAGCCAGTGCCACTGC
>sig_1540
CGGATGAATGGCAGAAATTCGCGAGCTCGGTACCGTCGACATGCATGGCGCGCCGGCGAT
>sig_1541
ATGAGCGCATTGTTAGATTTCATACACGGTGCCTGACTTTCCCGGGCTTGAAGACGAAAG
>sig_1542
CAAAGTGCATCATCATCATCATCATATGGAGCTCGGTACCCTCGAGGGATCCGAATTCAA
>sig_1543
GAGCTCGAATTCGAGCTCGCCCGGGGATCTCAATCTGGCGGCTGGTGGCATCATACTTGA
>sig_1544
CGCGTGGGGATACCCCCTAGAGCCCCAGCTGCGCAGATCTGCTATGGCAGGGCCTGCCGC
>sig_1545
CCCCGGTGGGCGAAGAACTCCAGCATGAGATCCCCGCGCTGGAGGATCATCCAGCCGGCG
>sig_1546
TTCCCGAAGGAGAAAGGCGGACAGGTATCCGGTAAGCGGCAGGGTCGGAACAGGAGAGCG
>sig_1547
CTATGACGTCCCGGACTATGCAGGATCCTATCCATATGACGTTCCAGATTACGCTGCTCA
>sig_1548
GCGGCGGCGGCCGCCAGGGACCCGGTGGTCCCCGGGAAGGAGAAGCGCGGCGACACCGGC
>sig_1549
TAAAGAGGAGAAATTAACTATGAGAGGATCGCATCACCATCACCATCACGGATCCGAGCT
>sig_1550
CTTTCTAGAACAAAAATCATCTCAGAAGAGGATCTGAATAGCGCCGTCGACCATCATCAT
>sig_1551
TCCGCAGGGCCGCCACCCAGGCCGCCGCCCTCACTGCCCGGCACCTGGTCGCTGAATGTC
>sig_1552
CCCTAATTCCCTTATCTGGGAACTACTCACACATTATTATGGAGAAACTCGAAGATCCGT
>sig_1553
CTTCCGAGATTTCACGCGTCAGCTGCCGTTTCACTAGGGTGACGATATCCTGACGTTCTC
>sig_1554
CGGAGCCAACTTTTCTATACAAAGTTGGCATTATAAAAAAGCATTGCTTATCAATTTGTT
>sig_1555
TGATCATGATGTTTTTGTCTCTAGGAGTTGGGGCGTAAGCGGCCCCTATAACTCTCTACG
>sig_1556
ATAGGTTAATGTCATGATAATAATGGTTTCTTAGCACCCTTTCTCGGTCCTTCAACGTTC
>sig_1557
GACACCAAGGAGGCCCTGGACAAGATCGAGGAGGAGCAGAACAAGTGCCAGCAAAAGACT
>sig_1558
TAATAACTAGTCAATAATCAATGTCAACGCGTATATCTGGCCCGTACATCGCAGCTGCAT
>sig_1559
CGGATCTAGCGTGGACTCAAGGCTCTCGCGAATGGCTCGCGTTGGAAACTTTCATTGACA
>sig_1560
CCAGATCCACGCGGAACCAGCAGTTGCTCAGCGGTTTCAGCCTCCAACTCAGCTTCCTCT
>sig_1561
ACATTATACGAAGTTATATTCGATGCGGCCGCAAGGGGTTCGCGTCAGCGGGTGTTGGCG
>sig_1562
GGGCAAAACACGTCCGGTCAGTCTGGGTTAATAGTGATTACGACTTGTACGGGTACGCTG
>sig_1563
GAAACTTTATTGCCAAATGTTTGAACGATCGGGGAAATTCGAGCTCTAAGCGCTACCGTT
>sig_1564
CTTTCATCAACGTCCACAGTGATATGATCTCGGCGGCCGCCAATTGGTCGACAATTGTGA
>sig_1565
AGCTCGGGCCGCAAGCTCTTAGCGGCGGATTTGTCCTACTCAGGAGAGCGTTCACCGACA
>sig_1566
GTGTGATGGATATCTGCAGAATTCGCCCTTAAGGGCGAATTCCAGCACACTGGCGGCCGT
>sig_1567
GGCTCGTATAATGTGTGGAATTGTGAGCGGATAACAATTTCACACAGGAAACAGTACATA
>sig_1568
GCAGAATTGCCCTTGCCCTTCGCCCCGCCCTGCCACTCATCGCAGTACTGTTGTAATTCA
>sig_1569
GGGGCTGAAGGATGCCCAGAAGGTACCCCATTGTATGGGATCTGATCTGGGGCCTCGGTA
>sig_1570
AGAGAATTCGGATCCAGATCCACGCGGAACCAGCAGTTGCTCAGCGGTGGCAGCAGCCAA
>sig_1571
ACCATGATTACGCCAAGCTTGCATGCCTGCAGGCTCTAATCACAAGTTTGTACAAAAAAG
>sig_1572
TTCTGATTTAATCACTAGTCATTACGCCCCGCCCTGCCACTCATCGCAGTACTGTTGTAA
>sig_1573
TAAAACTTTATCCATCTTTGCAAAGCTTACTTAGATCGTGTCTTCTTCTCAGAGTAGCCC
>sig_1574
GGGGCTGGCTTAACTATGCGGCATCAGAGCAGATTGTACTGAGAGTGCACCATAAATTCC
>sig_1575
CTGCAGCCAAGCTTGAGTAGGACAAATCCGCCGAGCTTCGACGAGATTTTCAGGAGCTAA
>sig_1576
CAGTACGTCGAGGCGGGCATCATGACCCGCGAGCAATACGAGGTCATTAAAAGCGCCGTG
>sig_1577
TTCATTTGGAGAGAACACGGGGGACTCTAGAATGAGCGGGTTAATTAACGGTGAACAAAA
>sig_1578
AGTCAGTCACGATGCGGCCGCTCGAGTCGACCCGGGAATTCCGGGGATCCCAGGGGCCCC
>sig_1579
CTACTGATTTATTGATAAATATTAACGCTTACAATTTCCATTCGCCATTCAGGCTGCGCA
>sig_1580
TCTATAGTGTCACCTAAATAGGCCTAATGGTCATAGCTGTTTCCTGTGTGAAATTGTTAT
>sig_1581
CGATGACGATAAGGATCATCAAACAAGTTTGTACAAAAAAGCTGAACGAGAAACGTAAAA
>sig_1582
CATTTGCTGTCCACCAGTCATGCTAGCCATGCTGTTATCAACCACTTTGTACAAGAAAGC
>sig_1583
CCCGGGGGATCCACTAGTTCTAGAGCGGCCGCCACCGCGGTGGAGCTCCAATTCGCCCTA
>sig_1584
AGATTACCAGTTTACCTTCTTCGATTTTCATAATCTATGGTCCTTGTTGGTGAAGTGCTC
>sig_1585
CGGCCAGTGCCAAGCTTGCATGCCTGCAGGCTCTAATCACAAGTTTGTACAAAAAAGCTG
>sig_1586
TAAGTTGGGTAACGCCAGGGTTTTCCCAGTCACGACGTTGTAAAACGACGGGATCCACAG
>sig_1587
TCCAAACTCATCAATGTATCTTATCATGTCTGGATCTGATCACTGATATCGCCTAGGAGA
>sig_1588
GCGGCCGCACAGCTGTATACACGTGCAAGCGCGTGGAGCCACCCGCAGTTCGAAAAACTC
>sig_1589
ATGTATCATACACATACGATTTAGGTGACACTATAGAATACACGGGAATTCGAGCTCGGT
>sig_1590
AGTCGGGAAACCTGTCGTGCCAGCTGCATTAATGAATCGGCCAACGCCTACTAGTCGGCC
>sig_1591
ACGTATGCGGTGTGAAATACCGCACAGATGCGTAAGGAGAAAATACCGCATCAGGCGCCA
>sig_1592
CCAGTTGGTACCGAATTCCTCGAGTCTAGAGGAGCATGCGACGTCGGGCCCAATTCGCCC
>sig_1593
GTGGGCTCTATGGCTTCTGAGGCGGAAAGAACCAGCTGGGGCTCGAGGAACTGAAAAACC
>sig_1594
TCGACCTGCAGGCATGCAAGCTTGGCGTAATCATGGTCATAGCTGTTTCCTGTGTGAGAT
>sig_1595
TAACGAACGTTCGTTATAATGGTGTCATGACCTTCACGACGAAGTACCAAAATTGGCCCG
>sig_1596
TGCAAGGCGTTGCGCGGTCAGAAAATTATTTTAAATTTCCTCTAGTCAGGCCGGAATAAC
>sig_1597
TTTTCATGAATTCTACCCTCTATTCAAATCGTAATCATGGTCATAGCTGTTTCCTGTGTG
>sig_1598
ATAGCATCACAAATTTCACAAATAAAGCATTTTTTTCACTGCATTCTAGTTGTGGTTGTC
>sig_1599
ATTAGTATAATTATAGCACGCGATGATAAGCTGTCAAACATGAGAATTAGCTTGCCGTCT
>sig_1600
AACTAGTGGATCCCCCGGGCTGCAGGAATTCGATATCAAGCTTGCATGCCGGTCGACTCT
>sig_1601
CCACGTGGGATCCCCGGGTACCGAGCTCGAATTCGCCCTATAGTGAGTCGTATTACAATT
>sig_1602
GGCGCCGCGGGCCGGGTGGCCGGGTGCGGGCGTGGTACGAGGGTCCATATGTATATCTCC
>sig_1603
AAGCTGGGGGATCTGCTGGCGAAAGGGGGATGTGCTGCAAGGCGATTAAGTTGGGTAACG
>sig_1604
GCCGGGATCACTCTCGGCATGGACGAGCTGTACAAGAGCAGGCACAGAAGGCATCGCCAG
>sig_1605
CCAGATCCACGCGGAACCAGCAGTTGCTCAGCGGTTTCAGCCTCCAACTCAGCTTCCTTT
>sig_1606
GATCTCGAGCTCGCGAAAGCTTGGCTGCAGGTCGACGGATCCCCGGGAATTCACTGGCCG
>sig_1607
TCGAAGCTTGATCCGACCCATTTGCTGTCCACCAGTCATGCTAGCCATGGTATATCTCCT
>sig_1608
TTTAAACAGTAGTTGACAATTAATCATCGGCATAGTATATCGGCATAGTATAATACGACT
>sig_1609
TTTTAATTTGTGTGTTTCCATGTGTCCAGTTTGGCGCGCCCCATCCGACCATTGACTGCC
>sig_1610
GGCACAGTCGAGGCTGATCAGCGGTTTAAACTTAAGCTTGGTACCGAGCTCGGATCATCC
>sig_1611
GTATAATGTGTGGAATTGTGAGCGCTCACAATTCGGATCCAGCTGCAGAATTCGGCCGGC
>sig_1612
CCCGAAAGGAAGCTGATTGGCTGCTGCCACCGCTGAGCAATAACTAGCATAACCCCTTGG
>sig_1613
GTGCTGTTTTATCCTTTACCTTGTCTACAAACCGATCTGCATCGCAGGATGCTGCTGGCT
>sig_1614
GATGAGCTGTACAAGTGAGCGGCCGCGACTCTAGATCATAATCAGCCATACCACATTTGT
>sig_1615
ATTTGAATGTATTTAGAAAAATAAACAAATAGGGGTTGCTCTTCACATATGAATTCCTCC
>sig_1616
TTTATTGCCAAATGTTTGAACGATCGGGGAAATTCGAGCTCTAAGCCTTGTACAGCTCGT
>sig_1617
TAAACTACCGCATTAAAGCTTATCGATGATAAGCTGTCAAACATGAGCTTCACGACCACG
>sig_1618
GTACCACGCCCGCACCCGGCCACCCGGCCCGCGGCGCCCGCACCGCTCTGCGCACGACGC
>sig_1619
ATGTCCGGTAAAATGACTGGTATCGTAAAATGGTTCAACGCCATGGGCCACCATCACCAT
>sig_1620
CTAATTCTTTGCCTTGCCTGTATGATTTATTGGATGTTAGAGTCAGGCACCGTGTATGAA
>sig_1621
TGGGCTGCAGGTCGACCCGGGGTACCACCGGATCCAACGATGCTGATTGCCGTTCCGGCA
>sig_1622
CTGATGCGCAGCGTTCGCCCCTGGCTGTGGGCGATTTTTCGCACCAGAAAGTGCGCCAGC
>sig_1623
ACGGCCGGCTGGGCCACGTGAATTCCTCGTTTCGAAATAGTTGTTCAATTGATTGAAATA
>sig_1624
TGGAGAGCTCGCACGAACCCAGTTGACATAAGCCTGTTCGGTTCGTAAACTGTAATGCAA
>sig_1625
TCGAGACCTTTGCCTCCTTGTTCTCCAGTTTCAAGCTCAGCATCAGCTTAGGGGAGGTGG
>sig_1626
GTACCGCTGCTGTGATGGTGGTGATGGTGTGCCATGGTATATCTCCTTTGATTGTAAATA
>sig_1627
TTCTTCGAATGGGTACCGAGCTCGCCCGGGTACCGAGCTCGAATTCGTAATCATGGTCAT
>sig_1628
GCGGCCGCTCGAGCATGCATCTAGAGGGAAGGGCGAATTCTGCAGATATCCATCACACTG
>sig_1629
GGCGCGCCCCTCGAGCTAGAATCGATCCTAGAGAATTCCTAGAAGATCTCCTAGAGTTAA
>sig_1630
TGCATATGATCAGATCTTTGGGAGCAGTCCTTGTGCGCTTACGAGGCGAGCCGGTGGGGA
>sig_1631
ACCGATCGCCCTTCCCAACAGTTGCGCAGCCTGAATGGCGAATGGAATTCCAACATCCAA
>sig_1632
CCGCACCGATCATTGCAGCACTGGGGCCAGATGGTAAGCCCTCCCGTATCGTAGTTATCT
>sig_1633
CACATTTCCCCGAAAAGTGCCACCTGGGGAGATCCTTTTCTGTTGACTTAATTCCAAATT
>sig_1634
GACCATGATTACGCCGCGGCCGCAGCTTAAGAAGCTAGAATTTCCCCAAGACGAACCTGA
>sig_1635
CATCTAGAGGGCCCGGATCCCTCGAGGTCGACGAATTCGAGCTCGGCCGACTTGGCCTTC
>sig_1636
GCAGGGGATCAACTCCTTCGTCGGTGTCGTCGCCGGATGGTCTGCGGTGGTGCTCAGCGT
>sig_1637
GCCGCCATGATCATGGATCCCCGACTACGTAGTCGGGAATTCTTGGCCTCGAGGGCCAAA
>sig_1638
ATTTATATCGAGTTCCACGATGAGCTAATTCCTTACATTTCTGCCTTACACGATAACTAC
>sig_1639
TCCGTCGACCTGCAGCCAAGCTTGTAATCATGGTCATAGCTGTTTCCTGTGTGAAATTGT
>sig_1640
TAAACTCGACGGCGCGCCCTCTCTTAAGGTAGCGGTGTGGCACTGGGCGCACTTGGTCTT
>sig_1641
AACGTTTAATATTTTGTTAAAATTCGCGTTAAATTTTTGTTAAATCAGCTCATTTTTTAA
>sig_1642
GAACTGCTAACCTGCGAAGGCGCTTATCGGAATTCGAGCTCGCCCGGGGATCCTCTAGAG
>sig_1643
CGTAATGAAATTCAGCAGGATCACATATGGTGAGCAAGGGCGAGGAGCTGTTCACCGGGG
>sig_1644
CGTGTACACGAGCTCCCAATTGGGATCCGGACTCTTGTCGTCGTCATCATTCGAACCGGT
>sig_1645
TGATATCGACCCAAGTACCGCCACCTAACAATTCGTTCTAGCTAGAGTCGATCGACATCG
>sig_1646
CGGCTTCGGGTGCGGGGCTCCGTACGGGGCGTGGCGCGGGGCTCGCCGTGCCGGGCGGGG
>sig_1647
TAGATAGGCACCATACTCACTTTTGCCCTTTAAAAGGGGAAAGCTGGCAAGATTTTTTAC
>sig_1648
TGTAGAATTCGAGCTCTAGAGCTGCAGGGCGGCCGCGATATCCCCTATAGTGAGTCGTAT
>sig_1649
GTAAGGTTCCTTCACAAAGATCCTCTAGGGCGCGCCTTTGCGATCGCAGACCTAGGAAAG
>sig_1650
TCACGAGGCCCTTTCGTCTTCAAGAATTCCCGGGGATCCGTCGACCTGCAGCCAAGCTTC
>sig_1651
TGACGTATGCGGTGTGAAATACCGCACAGATGCGTAAGGAGAAAATACCGCATCAGGCGC
>sig_1652
GGCGAATGGCGCGAAATTGTAAACGTTAATATTTTGTTAAAATTCGCGTTAAATTTTTGT
>sig_1653
TCACGAGGCCCTTTCGTCTTCAAGAATTCCCGGGGATCCGTCGACCTGCAGCCAAGCTTG
>sig_1654
CGATGCGTCCGGCGTAGAGGATCCGACCAAAGCGGCCATCGTGCCTCCCCACTCCTGCAG
>sig_1655
TTAACTGTGATAAACTACCGCATTAAAGCTTATCGATGATAAGCTGTCAAACATGAGAAG
>sig_1656
GAGGCCGCTGGGACGTCTCCCAGGGGCTGCGGCCGGGAATACGAACTCGTCAGTTCTTCC
>sig_1657
TAGCTCTAGAGTCCTGCTTTAATGAGATATGCGAGACGCCTATGATCGCATGATATTTGC
>sig_1658
AATGGCTGGATGATCCTCCAGCGCGGGGATCTCATGCTGGAGTTCTTCGCCCACCCCAAA
>sig_1659
CATTCCGACAGCATCGCCAGTCACTATGGCGTGCTGCTAGCGCTCTTCCGCTTCCTCGCT
>sig_1660
TTGACCTCGACTCTAGAGAGCTTGGCTGTTTTGGCGGATGAGAGAAGATTTTCAGCCTGA
>sig_1661
GTTATTGCTCAGCTTATTGTTCAGCGGTTTCAGCCTCCAACTCAGCTTCCTTTCGGGCTT
>sig_1662
CTGTCTCATCATTTTGGCAAAGAATTCCTCGACGGATCCGCCATGAAGTGCCTTTTGTAC
>sig_1663
AAGGTTCATCGCGCTTTCCCGGGCAGCCGTAGCCGTTACGCCTGGAGTCTGTGACGCTGG
>sig_1664
ACTGATTTATTGATAAATCACCACCGGTGCCGGAGATCCGGTCTAGGTCGCCGTAGACCC
>sig_1665
GCCAATTCGAGCTCGGTACCCGGGGATCCTCTAGAGTCGACCTGCAGGCATGCAAGCTTG
>sig_1666
GGTAATACGGTTATCCACAGAATCAGGGGATAACGCAGGAAAGAACATGGCGGCAGTTCA
>sig_1667
ATCTACACCCTGCTGCCATTAAAGTCTTGAGCTGCATCCACTCAGGCTTAGTCTAAGAAA
>sig_1668
GCGCGCCGATCCGGTGATTGATTGAGCAAGCTTTATGCTTGTAAACCGTTTTGTGAAAAA
>sig_1669
TGATCAACATAAGAAGCATTCTCGATTTGCAGGATCAAGTGTTCAGGAGCGTACTGATTG
>sig_1670
CATTGCGATAAAGGAAAGGCTATCATTCAAGATGCCTCTGCCGACAGTGGTCCCAAAGAT
>sig_1671
ACTTCATTTTTAATTTAAAAGGATCTAGGTGAAGATCCGGGGAATTGACGCGTCAATTCG
>sig_1672
CAATGTATCTTATCATGTCTGGACGCGTAAATTGTAAGCGTTAATATTTTGTTAAAATTC
>sig_1673
ATAAATTGCAGTTTCATTTGATGCTCGATGAGTTTTTCTAAGAGCTCGGTACCCGGGGAT
>sig_1674
TGCAGGGGCCCTCGAATCCTGCAGAGAAGCTTGGCGCCAGCCGGCTTCAATTGCACGGGC
>sig_1675
GAAGTCGCTTGCGGTATTCGGAATCTTGCACGCCCTCGCTCAAGCCTTCGTCACTGGTCC
>sig_1676
GATTTTTTGAGCAGCACCTTGCATTTTATAAGGGAATTCGTTTAAACACTAGTCTGTATA
>sig_1677
GCGAAGATCCACGCGCCGTACCGGTGGGCGCAGTCGAGGCTGGCCGCCTGGCGCACCGAC
>sig_1678
AGGATCCGGATGCATCATGGAATTCACTGGCCGTCGTTTTACAACGTCGTGACTGGGAAA
>sig_1679
AACGCCTGGTGCTACGCCTGAATAAGTGATAATAAGCGGATGAATGGCAGAAATTCGCAA
>sig_1680
GAATTTATTTTTTGCAGGGGGGCATTGTTTGGTAGGTGAGAGATCCCCGGGGATCCCCGG
>sig_1681
CCGTTTGTTCCCACGGAGAATCCGACGGGTTGTTACTCGCTCACATGGGAGCTCATTAAA
>sig_1682
CCTTCTATCGCCTTCTTGACGAGTTCTTCTGAGCGGGACTCTGGGGTTCGCGGAATTCGA
>sig_1683
AGCGCTCACAATTGTCGACCAATTGGCGGCCGCCGAGATCATATCACTGTGGACGTTGAT
>sig_1684
TCCTGCAGGCGCGCCTGTACAGAATTCGGATCCACGAGCTCGGACTCTTGTCGTCGTCAT
>sig_1685
ACCAAGTGACCGCGGATCCCCGGGTTTAAACTAGTCGCGAGGCCTGCGGCCGCAGATCTA
>sig_1686
CCGGGTCAAGCGTATGCAGCCGCCGCATTGCATCAGCCATGATGGATACTTTCTCGGCAG
>sig_1687
GGAGGAGGCCATGCTCATTCTAGAGTCCCCCGTGTTCTCTCCAAATGAAATGAACTTCCT
>sig_1688
GCCATTCGATGGTGTCAACGTAAATGCATGCCGCTTCGCCTTCGCGCGCGAATTGTCGAC
>sig_1689
CCCTTGTTTTTATGGTCGTATACATTTCTTACATCTATGCGGATCGATGGGGACATCACC
>sig_1690
CGAGCTTTAATGCGGTAGTTTATCACAGTTAAATTGCTAACGCAGTCAGGCACCGTGTAT
>sig_1691
GTACTGCGATGAGTGGCAGGGCGGGGCGTAAACGCCGCGTGGATCCGGCTTACTAAAAGC
>sig_1692
CCCGAAAGGAAGCTGAGTTGGAGGCTGAAACCGCTGAACAAACTAGTATGAGCTCCAATT
>sig_1693
GCTTCATGTCCGGGAAATCTACATGGATCAGCAATGAGTATGATGGTCCCATCGATAAGC
>sig_1694
CACTTAGTGATGGTGATGGTGATGGTGGTGCTCGAGTTTTTCGAACTGCGGGTGGCTCCA
>sig_1695
GTTTACAAGCATCGAGCTCCATGAGCGGATACATATTTGAATGTATTTAGAAAAATAAAC
>sig_1696
TCTTCTAGATTCGAACTCGAGGCCTGCAGGGATCCAAGCTTGTCGACCCGTGATGGTGAT
>sig_1697
GCCGCGGTTGGCGTAATCATGGTCATAGCTGTTTCCTGTGTGAAATTGTTATCCGCTCAC
>sig_1698
GCATGGTCAGGTCATGGATGAGCAGACGATGGTGCAGGATCCACCGCGGTGGCGGCCGCT
>sig_1699
CACTGGCTGGCAATGTCTAGCAACGGCAGGCATTTCGGCTGAGGGTACCAAGCTTGCATG
>sig_1700
CAACCGAACCACTTCACACGTTGAGAAGCTGAGGTGGTATCGGCAATGACCGATGCCGCG
>sig_1701
CGAGGCGCCGGCACGCGTACGAGATCTGTTAACATGCATCATTCGCCATTCAGGCTGCGC
>sig_1702
CCTGCAGGTCGACTCTAGAGGATCCGGAAGTCATGGAATTCACTGGCCGTCGTTTTACAA
>sig_1703
GCCTTTCAGGCTGCGCAACTGTTGGGAAGGGCCTCTTTCCTGCGTTATCCCCTGATTCTG
>sig_1704
TAATTGTTATCCGCTCACAAAGCAAATAAATTTTTTATGATTTCTCGATTAAGCTGGCGC
>sig_1705
TTTAGTACCTAGATTTAGATGTCTAAAAAGCTTATCGATACCGTCGACCTCGAGGGGGGG
>sig_1706
AAGCTTGGGCTGCAGGTCGACTCTAGAGGATCCCCGGGGATCTCAATCTGGCGGCTGGTG
>sig_1707
TTTGTTAGCAGCGGATCGATATCGATCCACAGGACGGGTGTGGTCGCCATGATCGCGTAG
>sig_1708
CGTCGACCTGCAGCCAAGCTTCGATCCCGTCGTTTTACAACGTCGTGACTGGGAAAACCC
>sig_1709
GACGGCAATCAATCAAGATGGTGAATTGGGGATATATGATGAGATGATACCAAGCTATAC
>sig_1710
AGTGAAATCTGAATAATTTTGTGTTACTCATAGCGCGTAATACTGTAATAGTAATCAATT
>sig_1711
TTTTACGTGACTTTTAAGATTTAACTCATACGATAATTATATTGTTATTTCATGTTCTAC
>sig_1712
TACGCCAAGCTTGGCTGCAGGTCGACGGATCAATTTCTTTTAAGTAATCTAAATCCCCAT
>sig_1713
CGCTGGGCATGAGCAACGGCCAACTCTCGTTAACTAGAGTAACGGGCTACTCCGTTTAAC
>sig_1714
AATATCGTCAACTGTTTACTAAAAATCAGTTTCGTCAAGCAATGAAACACGCCAAAGTAA
>sig_1715
ATACAAGCTGTCAGCTTTGCACAAGGGATTGAAAAAGGAAGAGTATGAGTATTCAACATT
>sig_1716
GCCCATGATCATGTGGATTGAACAAGATGGATTGCACGCAGGTTCTCCGGCCGCTTGGGT
>sig_1717
GAATTCCGGATCCTCTACGCCGGACGCATCGTGGCCGGCATCACCGGCGCCACAGGTGCG
>sig_1718
GTATTTTTCTTTCATCCTATATTTTTCCAAAACTGTCGGTATATCCTTATGTTTGTAATG
>sig_1719
ATTTGCTGTCAAAAAAGGTAGTGGACACGATAATCTAATTAAAGAATTTAACACAGCTTT
>sig_1720
CGCCAATAGGGACTTTCCATTGACGTCAATGGGTGGAGTATTTACGGTAAACTGCCCATT
>sig_1721
ATTTTCTGAAGTGCAAATTGCCCGTCGTATTAAAGAGGGGCGTGGGGTCGACGATATCAT
>sig_1722
GTCTGCCTCGTGAAGAAGGTGTTGCTGACTCATACCAGGATACACTCCGCTAGCGCTGAT
>sig_1723
GTGCACGAACTCGGTGGAGGAAATTTCCGCGGGGCAAGGCTTCGCGAAGCGGAGTCGCGG
>sig_1724
CTATCAACTTTGTATAGAAAAGTTGTTATGACAACTTGACGGCTACATCATTCACTTTTT
>sig_1725
CTCGCTGGTCGCCTGAGTCTTGTCCTGCTCCGGGCCCACGCGGATCCCCATCTGCCTCTG
>sig_1726
ACACTGGCGGCCGTTACTAGTGGATCCGAGCTCGGTACCAAGCTTGGCGTAATCATGGTC
>sig_1727
GGTACCGAGCTCGAATTCCCGTGTATTCTATAGTGTCACCTAAATCGTATGTGTATGATA
>sig_1728
CGATTGCAATTGGAATTCGAGCTCGGTACCCGGGGATCCTCTAGAGTCGACCTGCAGGCA
>sig_1729
ACGCGTCGACGTCATAGTTAACCTCCTTAGGATCCCAATGCTTCGTTTCGTATCACACAC
>sig_1730
TACGACCGTACATATGTATATCTCCTTCTTAAAGTTAAACAAAATTATTTCTAGAGGGGA
>sig_1731
CTTTCTTGTACAAAGTGGTGATCGACCCGGGTCTAGAGCGGCCGCCTCGAGAAGTCTTAC
>sig_1732
AGGCGGTTTGCGTATTGGGCGCTTTCTCATAGCTCACGCTGTAGGTATCTCAGTTCGGTG
>sig_1733
GCTATGACCATGATTACGAATTCGAGCTCGGTACCCGGGGATCCTCTAGAGTCAATCCGG
>sig_1734
AGGTCCGGTACCCGGGGATCCTCTAGAGTCCGAATAAATACCTGTGACGGAAGATCACTT
>sig_1735
ACTTTTAGCATCAGCTGACAGTTCGCCTTTTAGCACATTACAGTATTGCCCTGACGCCAT
>sig_1736
GACGGCCAGTGAATTCGAATGGCCATGGGACGTCGACCTGAGGTAATTATAACCCGGGCC
>sig_1737
GCGACTTCTCATGTTTGACAGCTTATCATCGATAAGCTTTAATGCGGTAGTTTATCACAG
>sig_1738
CTCGAGGAATTCCTGCAGCCCGGGGGATCCACTAGTGAGCTCATGCATGATATCGTCCGA
>sig_1739
GCGATTGCAGTGGCACTGGCTGGTTTCGCTACCGTTGCGCAAGCTTCTCGAGAATTCCCG
>sig_1740
CAGCCAAGGACCCTAGAGCCGAAAAGAAAGAGCTGTGCGCGCTGCAGAAGGCGGTGGAGC
>sig_1741
TTGCTTATACAATCTTCCTGTTTTTGGGGCTTTTCTGATTATCAACCGGGGTCTGCATTA
>sig_1742
TAGATCCTCTAGAGTCGACCTGCAGGCATGCAAGCTTGTATTCTATAGTGTCACCTAAAT
>sig_1743
CCTGCTAAGGTTGACATGAATTGCACCAAACATAAAATTAGTTATGCTATTTATATGTCT
>sig_1744
GACGCGAATTCCGCGGGGAAGTCAACCTGAGCTTAGAGCTCGAATTTCCCCGATCGTTCA
>sig_1745
CTCCGTCGACAAGCTTGCGGCCGCACTCGAGCACCACCACCACCACCACTGAGATCTCCG
>sig_1746
CGTCCGCTACCTCGATGCCTTCATCGAAGCCTTGGGTTTGGAAGAGGTCGTCCTGGTCAT
>sig_1747
CGCTCAGTTGGAATTCTAGAGTCGCGGCCGCTTCAGGCCAAGGCAGAAGGGAATGCAATA
>sig_1748
AATACCATGGCCACCACCCATATGGATATCGGATCCGAATTCGAGCTCCGTCGACAAGCT
>sig_1749
TCGAATTCCCGGGGATCCGTCGACCTGCAGCCAAGCTTCGATCCCGTCGTTTTACAACGT
>sig_1750
AAACTCCTAGGAATAGTCCTGACAACCCCTATCGCGATCAGCTCTTTTGCGTCGACGGAT
>sig_1751
CAGGCCTCGAGATCTCCATGGACGCGTGACGTCGACGGTATCGATAAGCTTTTTAGACAT
>sig_1752
AACGCCAGGGTTTTCCCAGTCACGACGTTGTAAAACGACGGCCAGTGAATCCGTAATGCT
>sig_1753
ATACATTATACGAAGTTATATTAAGGGTTCCGGATCTATCGTCAATTATTACCTCCACGG
>sig_1754
TAGAGGATCCCCGGGTACCGAGCTCGAATTCCCCATGGTCTGTTTCCTGTGTGAAATTGA
>sig_1755
AATCCCTTAACGTGAGTTTTCGTTCCACTGAGCGTCAGACCCCTCATCCCTTGGCGTCGA
>sig_1756
AGCTACTAGCTGTCCTCGTGCCATTCAATTTTCTGAGCTTCGAAGATGTCGTTCAGGCCA
>sig_1757
AACCGACTCTCGAACTGCTAACCTGCGAAGGGCCTTATCGCGGAATTCGAGCTCGCCCGG
>sig_1758
GTACGTACTATCAACAGGTTGAACTGCCCATGTTCTTTCCTGCGTTATCCCCTGATTCTG
>sig_1759
AAACTCCTAGGAATAGTCCTGACAACCCCTATCGCGATCAGCTCTTTTGCGTCGACGGGA
>sig_1760
CTCAGGGAAGGATGTAGAAGGCATTGAGGGAAACTGACTATACCTCCTTCACCCCCACCT
>sig_1761
TCATCGATAAGCTTGGGCTGCAGGTCGACTCTAGAGGATCCCCCCGAATTCGGGGGGATC
>sig_1762
CACTGATAGGGAGTGGTAAACTCGAGGACGAAAGGGCCTCGTGATACGCCTATTTTTATA
>sig_1763
GCGTGGACGGCGTCTAGAAATAATTTTGTTTAACTTTAAGAAGGAGATATACATATGGGC
>sig_1764
CCGAAACTTTCCTGAAATAATAAGTCGACTGCAGGCATGCAAGCTTGGCACTGGCTGATC
>sig_1765
CACGTGCCGGAGCTCCGCAGCAGAGATGAAGCCATTCTGATCCTTATCGAATACTTTAAA
>sig_1766
GCGCGCGCAATTAACCCTCACTAAAGGGAACAAAAGCTGGGCGACTCTAGAGGATCCCCG
>sig_1767
TATAACACCAAGGGTTATACCATGCATCATCATCATCATCATGGTGGATCCGAGCTCGAG
>sig_1768
GTCTCTTGATCAGATCGATCTTGATCCCCTGCGCCATCAGATCCTTGGCGGCAAGAAAGC
>sig_1769
GCAGCCAAGCTCGATAAGCTGTTAACTAATCCTGGCTCGAGATAGATCTATCGATTAGTC
>sig_1770
TTGGCTTTCATCAAGTGTTATATAGAGGTCAATATCAAAATCATTAATGTTCAAAATATC
>sig_1771
AGTGCTTGCGGCAGCGTGAAGCTAGCGGAATTCGAGCTCGGTACCCGGGGATCCTCTAGA
>sig_1772
CATGACTGGTGGACAGCAAATGGGTCGCGGATCAAGCTTCGAATTCCATGGTACCAGCTG
>sig_1773
ATACTGTGACGTCCCGCGGTCGACTACCCTTCAATCATTGGATGGAATTTCCTGTTGATC
>sig_1774
GCTCGCGCACCAGGGCGGGTAAGTCGGACAGGCCGAACGGGGCCAGTTGCAGGTACGTGC
>sig_1775
CCGCTCACAATTCTCGAGGTGAAGACGAAAGGGCCTCGTGATACGCCTATTTTTATAGGT
>sig_1776
ATTCAGCAGGATCACATATGGGCCTAGGTGGCCAGATCTGATCAAGAGACAGTCTAGACC
>sig_1777
GGCTGCAGGTCGACGGATCGATCCCCGGGAATTCGTAATCATGGTCATAGCTGTTTCCTG
>sig_1778
AATTCCCATATGGTACCAGCTGCAGATCTCGAGCTCGGATCCATGGTTTATTCCTCCTTA
>sig_1779
AGTATTTGGTATCTGCGCTCTGCTGAAGCCAGTTCCTTCGGAAAAAGAGTTGGTAGCTCT
>sig_1780
CATGATTACGCCAAGCGCGCAATTAACCCTCACTAAAGGGAACAAAAGCTGGAGCTCCGC
>sig_1781
GGTTCTCATCATCATCATCATCATTAATAGAGGGATCCGTCGACCTGGCCGTCGTTTTAC
>sig_1782
CTTTCTTGTACAAAGTGGTGATAGGGCCCGGGATCCTGATGGTGAGCAAGGGCGAGGAGC
>sig_1783
AGTTAATGTAGGGTTGGCGGCCGCGATGTTGATGAAAGCTGGCTACAGGAAGGCCAGACG
>sig_1784
TCCACGGATCCCAAAATGGATGTGCTGTACTCCATCTCGAGAACACTGAAGGATGCTAGG
>sig_1785
AGCATAAATCAGCGGGGATCTGGCTAGAATTCAGATAAAAAAAATCCTTAGCTTTCGCTA
>sig_1786
TCACCTCAAATGGTTCGCTGGGTTTATCGACCCATGACATTAACCTATAAAAATAGGCGT
>sig_1787
CGACGTTGTAAAACGACGGCCAGTGCCAAGCTTGGCTGCAGGTCGACGGATCCCCGGGAA
>sig_1788
AGAAGGCCATCCTGACGGATGGCCTTTTTGCGTTTCTACAAACTCTTTGTTTATTTTTCT
>sig_1789
TTGTTCTTCCATTTTAGCTTCCTTAGCTCCTGAAAATCTCGATAACTCAAAAAATACGCC
>sig_1790
TTCTTCACGAGGCAGACCTCAGCGCCCCCCCCCCCCGGCCGCCACCGCGCGGCCGCTGAG
>sig_1791
GTCTTCAAGAATTCAGATCTGAATTCTCATGTTTGACAGCTTATCATCGATAAGCTTTAA
>sig_1792
GACGGGCTTGTCTGCTCCCGGCATCCGCTTACAAGCAAGCTGTGACCGTCTCCGGGAGCT
>sig_1793
GGTTCCTTCACAAAGATCCGGGACCAAAGCGGCCATCGTGCCTCCCCACTCCTGCAGTTC
>sig_1794
AAGCTTTTTGAATTCTTTGGATCCACTAGTGTCGACCTGCAGGCGCGCGAGCTCCAGCTT
>sig_1795
TTACGAATTCCCGGGGATCGATCCGTCGACCTGCAGCCAAGCTTGGCACTGGCCGTCGTT
>sig_1796
GGAGCGGCGCAGGGCAACGAGCCGATCGCTGATCGTGGAAACGATAGGGACGGATCGCTG
>sig_1797
CGGCATGGACGAGCTGTACAAGACTAGTTCTAGAGAATTCATCGATTAACTCGAGGATCT
>sig_1798
TCTCGAGCTCGGATCCATGATGATGATGATGATGGCCATGATGATGATGATGATGCATGG
>sig_1799
TAAGTTGGGTAACGCCAGGGTTTTCCCAGTCACGACGTTGTAAAACGACGGGATCCATAT
>sig_1800
ATTACGCGCGCCGGCGATGTAATTATTGGTGCATATACCGAGACAGATGCCGATGGTTAT
>sig_1801
TGTCTCCTGTTTACTCCCCTGAGCTTGAGGGGTCAACATGAAGGTCATTGATAGCAGGAT
>sig_1802
CTTTAAGCCAGATGCCCATCGCGATTCGTAGAGCCTCGTTGCGTTTGTTTGCACGAACCA
>sig_1803
GCCCTTCCCAACAGTTGCGCAGCCTGAATGGCGAATGCTAGAGCAGCTTGCCAACATGGT
>sig_1804
GAAACGATAGGGACGGATCTGCTGGCGAAAGGGGGATGTGCTGCAAGGCGATTAAGTTGG
>sig_1805
GCGGAGTTAGGGGCGGGACTATGGTTGCTGACTAATTGAGATGCAGATCTGAATTCACTG
>sig_1806
CGGTGGGCCCATGATAGGCAGAACTCCTAAGCTTAGTGAGCTGGTTTTAGGTGAAACTGC
>sig_1807
GATTTCAGCCGCTAAAAATCGCGCCACTCACAACGTCCTGATGGCGTACTAAGCTGGGGG
>sig_1808
ACCAGACAAGTTGGTAATGGTAGCGACCGGCGCTCAGTTGGAATTCTACGAATGCTATTT
>sig_1809
CCTGGCTTTGCTTCCAGATGTATGCTCTTCTGCTCCTGCAGGCATCGTGGTGTCACGCTC
>sig_1810
TCTAAGCACCGTTCAAGTCTTCCTCGGAGATTAGCTTTTGTTCACCGTTCAAATCTTCTT
>sig_1811
ATGGCGCAGGGGATCAAGATCGATCTGTTAACTTTTCAGGAGCTAAGGAAGCTAAAATGG
>sig_1812
GGTATCGATAAGCTTGATATCGAATTCCTGCAGCCCGGGGGATCCACTAGTTCTATGGCG
>sig_1813
GATCCGAGCTCGGTACCAAGCTTATCGATACCGTCGACCTCGAGAGATCGATCTAATTCC
>sig_1814
GCCGGTTTCGGTTCATTCTAATGAATGAATATATCACCCGTTACTATCGTATTTTTATGA
>sig_1815
TCGACCTGCAGGCGCGCCGTGTACACGAGCTCCCAATTGGGATCCGGACTCTTGTCGTCG
>sig_1816
TTATTGGCTTCACATCGTCGTAAAACATGTGTTATTGGACTTGTCACAAATGTGTTAAGT
>sig_1817
AGCAGAGATCTACAAGTTTGTACAAAAAAGCTGAACGAGAAACGTAAAATGATATAAATA
>sig_1818
TCACAAAACGGTTTACAAGCATAAAGCTTGCTCAATCAATCACCGGATCCGCGCCGTTGG
>sig_1819
TATATCATTTTACGTTTCTCGTTCAGCTTTTTTGTACAAACTTGTTTGATTCGACCATGG
>sig_1820
TCGACTCGAGAGATCTAAGCTTAGAGGATCTCACCATCACCATCACCATGCGGCCGCATC
>sig_1821
TGGTGCTATCTGACTTTTTGCTGTTCTGCAGTTCCTGCCCTCTGATTTTCCAGTCTGACC
>sig_1822
ATCCATATGAATTCTGGGGCCCAATTCGCCCTATAGTGAGTCGTATTACAATTCACTGGC
>sig_1823
AGATTGCACGCCATGCTAACACCTATGATGCTGTCTCTTATACACATCTCAACCATCATC
>sig_1824
GTAAAAAAGGGCCAAGTGCAGAGCGAGTATATATAGGACTAAAAAATGACGGTAACGGTT
>sig_1825
ACCTGCGAAGGCGCTTATCGCGAATTCGAGCTCGCCCGGGGATCCTCTAGAGTCGACCTG
>sig_1826
GGCCCTCTAGGGATCCTGTGGCCTTGACGGCCGAATTCCAGATAACTTCGTATAATGTAT
>sig_1827
ACACTGGCGGCGACAAGATCGTGAACAACCAAGTGACCGCGGATCTAGATCTGCGGCCGC
>sig_1828
AAGTCCACGCTGGTCGGCCACGACACCTTCACCAAGGTGAAGCCGTCCGCCGCCTCCGGA
>sig_1829
GAGTAAGTAGTTCGCCAGTTAATAGTTTGCGCAACGTTGTTGCCATTGCTGCAAATTCTC
>sig_1830
AATGGAGACGTACTAATCTTCCAATAATCTCACTTTTAGTACTCTCCCCTATGTTATGTG
>sig_1831
TGACGTGCCTTTTTTATTTGTACTACCCTGTACGATTACTGCAGGTCGACTCTAGAGGAT
>sig_1832
TACCGCATTAAAGCTTATCGAATTTCTGCCATTCATCCGCTTATTATCACTTATTCAGGC
>sig_1833
CAGGGGCATCTTGAGCCCCTGCGGACGGTGTCGACAGGTGCTTCTCGATCTGCATCCTGG
>sig_1834
CTGGTCCCCCCCTTGAGGTTGACGGTATTGATGAGCTTGGTGCAGGCGGCCGCAATGATA
>sig_1835
AAAGCTTATCGATGATAAGCTGTCAAACATGAGAATTCCCCCCCCCCAAATAGCTTTTTA
>sig_1836
AGAAATAGAAAGAATGCTTATGGACGCTAGAATTCATATTTGCATGTCGCTATGTGTTCT
>sig_1837
GCAAATGCGCCCAATACGCAAACCGCCTCTCCCCGCGCGTTGGCCGATTCATTAATGCAG
>sig_1838
TTGGCTGCAGCCAAGCTTGGCACTGGCCGTCGTTTTACAACGTCGTGACTGGGAAAACCC
>sig_1839
GGCGACGACTCCTGGAGCCCGTCAGTATCGGCGGAATTTTTCCCGGGGTACCGAATTCGC
>sig_1840
GTCTTCACCACCTTGTACTTCAAGATCTGCACATCATGCCACCATCACCCATCACCACAA
>sig_1841
CAGTTAATAGTTTGCGCAACGTTGTTGGGCTAAAAAGGATCTTCACCTAGATCCTTTTCA
>sig_1842
TCTCGAGCTCGGATCCATGATGATGATGATGATGGCCATGATGATGATGATGATGCATTT
>sig_1843
AATATGTATCCGCTCATGAATTAATTCCGCTAGCTTCACGCTGCCGCAAGCACTCAGGGC
>sig_1844
TTGAATAGAGAGCAGATCTCTGGAAAAATGAACAACCAACGGAAAAAGACGGGTCGACCG
>sig_1845
GCGGCGATTTGGACGCCCACTCCTTCAAAGCCAATTCCTGTGATTCCGTTCTGCTTAGCC
>sig_1846
CGCGAATTGTCGACCCTGTCCCTCCTGTTCAGCTACTGACGGGGTGGTGCGTAACGGCAA
>sig_1847
AAATTCCTGCATGATCCTTGTCACAAAGAGTCTGAGGTGGCCTGGTTGATTCATGGCTTC
>sig_1848
ATTCATGGGGGATCACTTTGACAATTGAATCCGATTTTGACCATTATTTTCATATCCGTA
>sig_1849
TAGAGGATCCGGCCCCGCCCAGCGTCTTGTCATTGGCGAATTCGAACACGCAGATGCAGT
>sig_1850
AAACTACCTGTTCCATGGCCAACACTTGTCACTACTTTCTGTTATGGTGTTCAATGCTTT
>sig_1851
TACAGGCCCTTACCATGGAGAAAAAAATCACTGGATATACCACCGTTGATATATCCCAAT
>sig_1852
TGATCGTGAATTTTAATGCTACGATTGTTCGCCCACGCTTGATAGGTTCAACATAACAAG
>sig_1853
AAGTTCTTCTCCTTTACTCATATGTATATCTCCTTCTTAAATCTAGATTTAAAGATCTGG
>sig_1854
TTGGAGGCCTAGGCTTTTGCAAAAAGCTGCCCAAGCTGATCCCCGGGGGCAATGAGATAT
>sig_1855
CCGCGCCCGCTGCACCAGCACCCGCGCCGGAGAAGAAGAAGGGGCTGCTTTCCCGGTGGG
>sig_1856
TTCCCGGGGATCCGATTTTGGAGGATGGTCGCCACCACCAAACGTGGCTTGCCAGCCCTG
>sig_1857
GAAGCTTGATCCGACCCATTTGCTGTCCACCAGTCATGCTAGCCATATGTATATCTCCTT
>sig_1858
TTTCATTTGGAGAGAACACGGGGGACTCTAGAATGAGCATGGTGAGCAAGGGCGAGGAGC
>sig_1859
CCTGGCCTTTTGCTGGCCTTTTGCTCACATGTTCTTTCCTGGTACCGAGCTCGATGCTTG
>sig_1860
ACAGCTATGACCATGTTCACTTACCTACTGGGCCCGGATCCTCACATTGATCCTAGCAGA
>sig_1861
GACGTCGGGCCCGGATCCGCCCACACGGCACCGGTGAATTCCTCGAGCCAATTCCTCCGA
>sig_1862
CCATGGGCTCTGGATCCGGTGATGACGATGACAAGCTCGCCCTTAAGGGCGAGCTTGAAG
>sig_1863
TACTGAGCACATCAGCAGGACGCACTGACCGAATTCATTAAAGAGGAGAAAGGTACCATG
>sig_1864
ACCAGACATATAAATAGCATAACTAATTTTATGTTTGGTGCAATTCATGTCAACCTTAGC
>sig_1865
AGAGCCTCGTTGCGTTTGTTTGCACGAACCATATGTAAGTACTTCCTTAGATAACAATTG
>sig_1866
CAGGATTCAATCTTAAGAAACTTTATTGCCAAATGTTTGAACGATCGGGGATCCTCTAGG
>sig_1867
CCCTCCGCCATAACCTCACCGAATTATGTGAGTTAGCTCACTCATTAGGCACCCCAGGCT
>sig_1868
TGCGGTGTGAAATACCGCACAGATGCGTAAGGAGAAAATACCGCATCAGGAANTTCCAAC
>sig_1869
GGCCGCTCGAGTCGACCCGGGAATTCCTGGGGATCCACGCGGAACCAGATCCGATTTTGG
>sig_1870
GTTAGTTAGGGAATTCGAGCTCGGTACCCGGGGATCCTCTAGAGTCGACCTGCAGGCATG
>sig_1871
CCCACAGATTAAAGAAAGTCATAAGACTTGAATCTTCAGAATTTTAAAAAGCAGTTTTGC
>sig_1872
CCCATCGACGAACTGGGTACCGAGCTCGAATTCCCAAAAAAACGGGTATGGAGAAACAGT
>sig_1873
CTCTAGAGCGGCCGCTCATTGTTTGCCTCCCTGCTGCGGTTTTTCACCGAAGTTCATGCC
>sig_1874
CCACGTGGCCGCCCCGCCAGCCGGTGGTCTTCTCGTCACTAGTTTGTTCAGCGGTGGCAG
>sig_1875
CGTATTAATTTCGCGGGATCGAGATCAATTCGAGCTCGGTACCCGACACCATAGAATGGC
>sig_1876
TTTGTGAATCGCTGGCACGACAGGTTTCCCGACTGGAAAGCGGGCAGTGAGCGCAACGCA
>sig_1877
TTCTTTGGAGCAGTCATTTTTTCTGAGCTCGGTACCCGGGGATCCTCTAGAGTCGACCTG
>sig_1878
GTTCAGAATCAAGTCCTCAATGACAAAACTCGCCTCGGAGAGTATTGGGTCGCCAGCAAT
>sig_1879
TGAAGCTAGCGGAATTCGAGCTCGGTACCCGGGGATCCTCTAGAGTCGACCTGCAGGCAT
>sig_1880
ACAGCGCGGCGGTAGATGCGCTGGCGGGACGTTCCGGCCGGGACGTCGTTAGCAGTGATC
>sig_1881
TTGGTAACTGTCAGCCAAAGTTTACTCATATATACTTTAGATTGATTTAAAACTTCATTT
>sig_1882
TAATAGTTTGCGCTGCAGGGGGGGGGGGGCGCTGAGGTCTGCCTCGTGAAGAAGGTGTTG
>sig_1883
GTGGTATGGCTGATTATGATCCTCTAGATCAGATCTAAGTGATCTCCAAAAAATAAGTAC
>sig_1884
GCTATGACCATGATTACGCCAAGCTTGCATGCCTGCAGGTCGACCATGGTCCGTCCTGTA
>sig_1885
GAATTCCAGCTTGGCATTCCGGTACTGTTGGTAAAAAGCTTGGCAATCCGGTACTGTTGG
>sig_1886
TGGTCGTTTGACAGTTAGTGCATTGGGTGCCTGCCCGTTTGGATCCACGCGGAACCAGAT
>sig_1887
GAGGCCCTTTCGTCTTCAAGAATTCTCATGTTTGACAGCTTATCATCGATAAGCTTCGGG
>sig_1888
TAGGCGTATCACGAGGCCCTTTCGTCTTCAAGAATTCGGATCCGCGACCCATTTGCTGTC
>sig_1889
CTGGAGCGCAACGCAATTAATGAAGAGTGCACCAGATCCTGTAAACGTTAATATTTTGTT
>sig_1890
ATAAGGATCCGAGCTCGAGATCTGCAGCTGGTACCATATGGGAATTCGAAGCTTGGCTGT
>sig_1891
CCAAGGCCTTCTAGACTTTTGAGCTTAGAGGTTTTTCTTGTTTTTGGAAATTATCTCTTC
>sig_1892
ATGCTCCTCTTCTTTACTCTGATAGCTTGACTATGAAAATTCCGTCACCAGCNCCTGGGT
>sig_1893
TTTGTACAAACTTGTGATAATTCCAGGCAGTCTAGAGGATGGTCCACCCCCGGGGTCGGC
>sig_1894
CATAACCCCTTGGGGCCTCTAAACGGGTCTTGAGGGGTTTTTTGGATCCGGGCTGGCGTA
>sig_1895
AATCCTCCTTATAAAGTTAATTGCATACACCATAGGTGTGGTTTAATTTGATGCCCTTTT
>sig_1896
TGCATGTACTAAGGAGGTTGTATGAATTCCTACGACATGCCTAACGCAAAAGAAGACGAA
>sig_1897
CCAGTGAATTGCTGCAGGTCGCCAAGCTTGGCGACGGATCCGGGGAATTCGTAATCATGG
>sig_1898
GACCGTCTCCGGGAGCTGCATGTGTCAGAGGTTTTCACCGTCATCACCGAAACGCGCGGC
>sig_1899
CGCTTGGTACCATTCCCACGTGGATACATGGATCCGACCCATTTGCTGTCCACCAGTCAT
>sig_1900
CACCGTCATCACCGAAACGCGCGAGGCAGGGGGTGGGCGAAGAACTCCAGCATGAGATCC
>sig_1901
CTGCAGGTTTAAACAGTCATTTAAATCGACTCTAGACTTAATTAAGGATCCGGCGCGCCC
>sig_1902
AAGTTCTGTATGAGACCACGGATCCGAATTCTAGCGTCCATAAGCATTCTTTCTATTTCT
>sig_1903
TACACAAGGACTACAGCGCTGACACGCTTGCTCACCACAATGACATTGCCTTGCTGAAGA
>sig_1904
CTTGGTTTATTTAATCATCAGGGACTCCCAAGCACACTAGAGTCGACTAGTACGCGTTAT
>sig_1905
ACCAGTCAATCTTTCACAAATTTTGTAATCCAGAGGTTGATTGTCGACGCGGCCGCGAAT
>sig_1906
AAATGCAGGAAATTACTGAACTGAGGGGACAGGCGAGATCCATATGACGTCCCTATCGTT
>sig_1907
GAGTCAATTTGTCGAGCATGTTCAGTCAGGTGATTCCATGGCTAATTCCCATGTCAGCCG
>sig_1908
CTTGATACTTACCTGCCCAGTGCCTCACGACCAACTTCTGCAGTACCCGGGTGAATTCTA
>sig_1909
GGCGGCCGAAGCTTGCATGCCTGCAGGTCGACTCTAGAGGATCCGGCTGTAATCCGGGCA
>sig_1910
TTCTGAAGTGCAAATTGCCCGTCGTATTAAAGAGGGGCGTGGGGTCGACGATATCATGCA
>sig_1911
ATTGCCCCCCGGGGCCCTCGAGGTCCTCTCCAAATGAAATGAACTTCCTTATATAGAGGA
>sig_1912
AGCAGATTGTACTGAGAGTCGACCATAGGGGATCGGGAGATCTCGAGCTAGCACGCGTAA
>sig_1913
TTTCTACGGGGTCTGACGCTCAGTGGAACGAAATCGATGAGCTCATGTTTGACAGCTTAT
>sig_1914
GACACCAGGATTTATTTATTCTGCGAAGTGATCTTCCGTCACAGGTATTTATTCGATGAA
>sig_1915
CTCCCTTCCCTGTCCTTCTAGCATAACCCCTTGGGGCCTCTAAACGGGTCTTGAGGGGTT
>sig_1916
GCTTCTAGAAGCGATTGAGGATATCACGTGGGATCCGTGATGGTGATGGTGATGCGATCC
>sig_1917
AGAATAGGAACTTCGGAATAGGAACTTCAAGATCCCCAATTCGATCGTCCGGGCCGCAAG
>sig_1918
GATTCCGACTCGTCCAACATCAATACAACCTATCAATTTCCCCTCGTCAAAAATAAGGTT
>sig_1919
CATTCCAGGCCTGGGTGGAGAGGCTTTTTGCTTCCTCTTGCAAAACCACACTGCTCGAGA
>sig_1920
AGGCAGCGTGGACGGCGTCAGAGAAGGGAGCGCATATGGGCCATCACCATCACCATCACG
>sig_1921
CGGCGGTAGAAATAGCGCTGGTTGTGTTCGCTTACCAAGCCGGAGGCGATATCGCCGGGG
>sig_1922
GACATCAGCGATGATAAGCTGTCAAACATGAGAATTACAACTTATATCGTATGGGGCTGA
>sig_1923
GGAGTGGGGAGGCACGATGGCCGCTTTGGTCGAGACGGATCTTATAATTAAATGGCCTTC
>sig_1924
CGCAGTCACGAATGAATAACGGTTTGGTTGATGCGAGTGATTTTGATGACGAGCGTAATG
>sig_1925
ATCCACCGGCCGGTCGCCACCATGGGTAAAGGAGAAGAACTTTTCACTGGAGTTGTCCCA
>sig_1926
CCGTGTACACGAGCTCCCAATTGGGATCCGGACTCTTGTCGTCGTCATCATTCGAACCGG
>sig_1927
CCAGTGAATTCCCGGGGATCCCAATGCTTCGTTTCGTATCACACACCCCAAAGCCTTCTG
>sig_1928
TCAGCCGTCCAAATGCGGGATTTTCGTTAGTCGGAGGCCAAACGGCATTGAGCGTCAGCA
>sig_1929
CTCCGGACCATGGCGTACTACCATCACCATCACCATCACACCGGTGATATCCTCGAGCCC
>sig_1930
GCCTCCTGGCGCCGCACCGGCCCAAGGAGCCCGCGTGGTTCCTGGCCACCGTCGGCGTGT
>sig_1931
TTGCTTTATTGACGTTGAGCCTCGGAACCCATCGAATTATCGGAAACTAGTTATCGGCAT
>sig_1932
GTATTAAGGAAGTAAAAGTAAAAGCAAGAAAGATCTGATCTAGAGGATCATAATCAGCCA
>sig_1933
TCCCGTCCGGTCGACCAAAGCGGCCATCGTGCCTCCCCACTCCTGCAGTTCGGGGGCATG
>sig_1934
ACCACCACCACTGAGATCTGACTGAAAAAAAAAAAAAAAAAAAAAAAAAAAAAAGTTTAA
>sig_1935
AAAAACATTAAGTTATGACGAAGAAGAACGGAAACGCTTAAACCGGAAAATTTTCATAAA
>sig_1936
AATAGGCGTATCACGAGGCCCTTTCGTCTAGGCATTTGAGAAGCACACGGTCACACTGCT
>sig_1937
AAACTTGAAGACGAAAGGGCCTCGTGATACGCCTATTTTTATAGGTTAATGTCATGATAA
>sig_1938
CCGGGGATCTAGAGTACTGGTTGAAACCCGGATCATGCATCAGTACGCGTGAGCTCGAAT
>sig_1939
GTCAGTCAGTCACGATGAATTGGTCGACGGATCCCAAGCTTACTTCTCCTCTTCCAGCTC
>sig_1940
TCTGCTGCACGCGGAAGAAGGCACATGGCTGAATATCGACGGTTTCCATAGGGTGGACGT
>sig_1941
GCGATCGGTGCGGGCCTCTTCGCTATTACGCCAGCGGAATTCGGTACCCGGGTCGACAAG
>sig_1942
AAAATTTTTTCACAAAACGGTTTACAAGCATCGAGCTCGGTACCGTCGACATGCATGGCG
>sig_1943
TTAAGCTTGGCTGCAGGTCGACCCGGGGTACCGAGCTCGCATGCGGATCCGTATGGTGAT
>sig_1944
GCTTCCTTTCGGGCTTTGTTAGCAGCGGATCCACAGGACGGGTGTGGTCGCCATGATCGC
>sig_1945
AGCTCCATATGCCTACCTTCGATACCACCACTACCGCGTGGCACCAGACCCGCGGAGGGC
>sig_1946
CTAGAGGATCCCCGGGTACCGAGCTCGAATTCATGCTTCTCCTCCCTTTAGTGAGGGTAA
>sig_1947
CGTCATCACCGAAACGCGCGAGGCAGGGGGTGGGCGAAGAACTCCAGCATGAGATCCCCG
>sig_1948
GGCCGGCCGTTTAAACCGAATTCCATGGCAGTCTAGAGGATGGTCCACCCCCGGGGTCGG
>sig_1949
GCCGGTGGTCTTCTCGTCACTAGTTTGTTCAGCGGTTTCAGCCTCCAACTCAGCTTCCTT
>sig_1950
CGTGGCCGAGGAGCAGGACTGACCGACGCCGACCAACACCGCCGGTCCGACGGCGGCCCA
>sig_1951
CCAAGTGACCGCGGATCTAGATCTGCGGCCGCAGGCCTCGCGACTAGTTTAAACCCGGGG
>sig_1952
CAGCCAAGCTTGGCTGCAGTCTAGATGTCCCGGGTACCCTCGAGCTCGAATTCTGTTTCC
>sig_1953
ACGCAATAGGAAGGCGGCGGAATCAGTTGGAATTGTTCTTCAGCGACTAACAACAGCTTT
>sig_1954
TTTTTTACGCAATAACGCTAAAAGTTTTAGATGTGCTTTACTAAGTCATCGCAATGGAGC
>sig_1955
CTGCATCTTTGAGCGCTGAGGTCTGCCTCGTGAAGAAGGTGTTGCTGACTCATACCAGGC
>sig_1956
GGGGGATTTAACTGGAGGCGTGAAAAACGGGGAGCTGATCTTAAGGCCTAGGTCTAGAGT
>sig_1957
TGTCCTGAATTCTTGAAGACGAAAGGGCCTCGTGATACGCCTATTTTTATAGGTTAATGT
>sig_1958
GATAGATTTGTAGAGAGAGACTGGTGATTTTTGCGGACTCTAGACTAGGTGGATCTTCAC
>sig_1959
TTAAGCAGAAGGCCATCCTGCCGGATGGCCTTTTTGCGTTTCTACAAACTCTTCCTGTCG
>sig_1960
GCATGTACCATTCAAAATACTGCATCAGCGTCCCATTAAGATTTGCCGCCGCTGCTGCAG
>sig_1961
GCGAAACATCGCATCGAGCGGGCACGTACTCGGATGGAAGCCGGTCTTGTCGATCAGGAT
>sig_1962
AACGGCAGGTATATGTGGCGCGCCTAAGCATTGGTAACTGTCAGACCAAGTTTACTCATA
>sig_1963
TATTTGTTTATTTTTCTAAATACATTCAAATATGTATCCGCTCATGCTAGAAATATTTTA
>sig_1964
GACGGCCGGCTGGGCCACGTGAATTCATCGATGCTTCAGCCTCTCTCTTCTCGAGAGATA
>sig_1965
CTAAAAATCCTTGAAGATTTTTATTCTGATCTTGCCGATGTTACACAGAAGAATTTACGC
>sig_1966
GTTCAAGAAATTTTTTCTCGCATGGGTAAAAATCCAAATATGAATAGAGATTCAGCATCG
>sig_1967
ATAGGCGTATCACGAGGCCCTTTCGTCTTCAAGAATTCTGAAATATCAATCCAGCGTTTA
>sig_1968
ACCCAACACCGGACAAAAAGGATCCCCAATTCTCATGTTTGACAGCTTATCATCGATAAG
>sig_1969
TCGACTCTAGAGGATCCCCTAGAAATAATCTCAGACATCGGAAACTATGTCGGCTGCTGC
>sig_1970
AGCTCGAATTCCCGTGTATTCTATAGTGTCACCTAAATCGTATGTGTATGATACATAAGG
>sig_1971
TGTGGAATTGTGAGCGGATAACAATTTCACACAGGAGATATACATATGAGTAAAGGAGAA
>sig_1972
GCAGAATTCACGGCGATCTTGCCGCCCTTCTTGGCCTTAATGAGAATCTCGCGGATCTTG
>sig_1973
TAAGTAGCACCCTCGCAAGGTGGTATCACCGGTTGGTTCCACTCTCTGTTGCGGGCAACT
>sig_1974
GGTGGCGGCCGCTCTAGCCCGGGCGGATCCCCCGGGCTGCAGGAATTCGATATCAAGCTT
>sig_1975
CCACCGCCGCCTTCTATGAAAGGTTGGGCTTCGGAATCGTTTTCCGGGACGCCCTCGCGG
>sig_1976
TAGCTCGAGGGGCGCGCCGGGATCCCTAGAGAATTCCTAGAGGTACCCTAGACCGCGGCT
>sig_1977
GTTCCGTTGCGCTGCCCGGATTACAGGGGGCAATGGCAACAACGTTGCGCAAACTATTAA
>sig_1978
GAACTTCCAGACCGCTGCTGTGATGGTGGTGATGGTGTGCCATGGTATATCTCCTTTGAT
>sig_1979
AGTGGGAAGGAGAACTCCACCTGTTCCCCCTCTTTCTTATAGACTATGCTGGAGGCCTTC
>sig_1980
AAAACCAACACACGGATCCAATGAAAATAAAGGATCCTTTATTACTAGTAAAAAAACTAC
>sig_1981
CTATTTCCAAGAGTACATTTTTCTTTAAATTAAGAAAGGGGAAAAACAATCTTCTGGAAG
>sig_1982
CCCTTCCTTTCTCGCCACGTTCTCCGGCTTTCCCCGTCAAGCTCTAAATCGGGGGAGCTC
>sig_1983
AGTGAATAACCAGCCGTCTTTCGATGCGCCATCAACCAGACGATAGTTATCACGGAAGTT
>sig_1984
AGGGACGCGGGTCCATGGATATCGGGGATCCGAATTCTGTACAGGCCTTGGCGCGCCTGC
>sig_1985
TGAACCCATACCACCACCACCACTTGTGGTACCTCTAGCAGATCCTCGAGTGATCAGAAT
>sig_1986
ACCAGTCAATCTTTCACAAATTTTGTAATCCAGAGGTTGATTGTCGACGCGGCCGCGGAT
>sig_1987
AGATCTAATTCTCATGTTTGACAGCTTATCATCGATAAGCTTTTCAATTCAATTCATCAT
>sig_1988
TGTGGCCTCGAACACCGAGCGACCCTGCAGCGACCCGCTTAAAAGCTTGATTCTTCTGAC
>sig_1989
CTTCACCGCCACCTTCGTGTGCCCGTTGTAGTACCCCATCCACACCTCCCCGAACTGTGC
>sig_1990
ATCATGGCCGGCCCCGGTGGGTTTTGAGGTGAGGATGATGAGAGGCTGCTAGGGTTAGGG
>sig_1991
CTTCTTGACGAGTTCTTCTGAGCGGGACTCTGGGGTTCGCCTCGAGGCGAAATGACCGAC
>sig_1992
CTCGCTCGCGGAAGAGCGCCCAATACGCAAACCGCCTCTCCCCGCGCGTTGGCCGATTCA
>sig_1993
CGGTATCGATAAGCTTGATATCGAATTCCTGCAGGGGGGGGGGGGCGCTGAGGTCTGCCT
>sig_1994
CACCCTGCAGCCTGTGCTTCTGCTAGGATCAATGTGTAGATGCGCGGCCGCGACTCTAGA
>sig_1995
AGGCCATCCTGACGGATGGCCTTTTTGCGTAGATCTGCGCCCATGGAAGACGCCAAAAAC
>sig_1996
GCAGTAACGTCAACAACAAGACCCATCATAGTTTGCCCCCGCGACATTGACCATAAATTC
>sig_1997
CGATGATTAATTGTCAACAGCTCATTTCAGAATATTTGCCAGAACCGTTGTGATGTCGGA
>sig_1998
AGCTTGCATGCATCGGTACCGGGCCCCCCCTCGAGGTCGACGGTATCGATAAGCTTGATA
>sig_1999
TTGTGGAAAGGACGAGGATCCGAATTCTACCGGGTAGGGGAGGCGCTTTTCCCAAGGCAG
>sig_2000
GCAGTTTCATTTGATGCTCGATGAGTTTTTCTAATCAGTACTGACAATAAAAAGATTCTT
>sig_2001
TGTTCTTCATCACGGGGCCGTCGGCGGGGAAGTTGGTGCCGTGCACCTTCACCTTGTAGA
>sig_2002
TTCTCCATTTTAGCTTCCTTAGCTCCTGAAAATCTCGCCAAGCTGATGAATTCGAGCTGG
>sig_2003
CAGGGATCCTCTACGCCGGACGCATCGTGGCCGGCATCACCGGCGCCACAGGTGCGGTTG
>sig_2004
CCACGGTAATATCGTCCACCCAGGTGTTCGGCGTGGTGTAGAGCATTACGCTGCGATGGA
>sig_2005
GTTTGTACAAAAAAGCAGGCTAAGGAGATATACCATGGATTACAAGGATGACGACGACAA
>sig_2006
GGCCGCTTGGGTGGAGAGGCTATTCGGCTATGACTGGGCACAACTGACAATCGGCTGCTC
>sig_2007
TGCATAGTCCGGGACGTCATAGGGATAGCCCGCATAGTCAGGAACATCGTATGGGTAAAA
>sig_2008
GCTCACCCAGAAACGCTGGTGAAAGTAAAAGATATGGATCCACTAGTTCTAGAGCGGCCG
>sig_2009
AAGTCGGCCTCTAATACGACTCACTATAGGGAGCTAAGCTTGGGCCCTCTAGACAGGAAT
>sig_2010
TGACAAGGCTTAGAGCTCGAATTTCCCCGATCGTTCAAACATTTGGCAATAAAGTTTCTT
>sig_2011
TCGAGGTACCGATCCGAGACGGCCGGCTGGGCCACGTGAATTCATCGATGCTTCAGCCTC
>sig_2012
CTCGCTTTCAATTTAACACAACCCTCAAGAACCTTTGTATTTATTTTCACTTTTTAAGTA
>sig_2013
CAAGAATTCATTAATGCGGTAGTTTATCACAGTTAAATTGCTAACGCAGTCAGGCACCGT
>sig_2014
TGGAAAACAGATTCCTGCCAGGGAGACTCAGGGGGACCCCTCGTCTGTTCCCTCCAAGGC
>sig_2015
ATAGGGCGAATTGGAGCTCCACCGCGGTGGCGGCCGCTCTAGAACTAGTGGATCCCCCGG
>sig_2016
AATCTCATGACCAAAATCCAGGTGGCACTTTTCGGGGAAATGTGCGCGCCCGCGTTCCTG
>sig_2017
GCACGATTTAGGTGACACTATAGAATAGGAATTCGGATCCGTAAGCTTCTCCCTATAGTG
>sig_2018
CTCTCCGGAGACATGGCCGGCCCCGGTGGGTTTTGAGGTGAGGATGATGAGAGGCTGCTA
>sig_2019
GCAGCATGCTGAATGAATGAAGCTTCTGTTTTGGCGGATGAGAGAAGATTTTCAGCCTGA
>sig_2020
ACGACGACAAGAGTCCGAGCTCGTGGATCCGAATTCTGTACAGGCGCGCCTGCAGGACGT
>sig_2021
ATTGGTAATAGCGTCTACGCTCAATGAAGCTTGATTCATATGTTCCTCCTCGGCCGCTTT
>sig_2022
GCAGATCCGGATGCCATTTCATTACCTCTTTCTCCGCACCCGACATAGATCCCCTATTTG
>sig_2023
AATAGACAGATCGCTGAGATAGGTGCCTCACTGATTAAGCATTGGTAAGTGACCAAACAG
>sig_2024
CTGCAAGATCTGCGGCCGCTTGGAGCCACCCGCAGTTCGAAAAATAAGCTTAATTAGCTG
>sig_2025
AGCTCGAGATCTGCAGCTGGTACCATGGAATTCGAAGCTTGATCCCGACCCATTTGCTGT
>sig_2026
AACTGCTGCTGGGATTACACATGGCATGGATGAGCTCTACAAATACGAATTCACTGGCCG
>sig_2027
GTCGTCGGTACCCAGATCTATGGCCTGTGTGGCCCAGATCCGATTTTGGAGGATGGTCGC
>sig_2028
AACAGAATTCCCGGGGATCCGTCGACGATATCGATCTGCAGCATGCTGAATGAATGAAGC
>sig_2029
TTCATTCCATATAACAGTTGATTCCCAATTCTGCGAACGAGTAGATTTAGTTTGACCATT
>sig_2030
TCGTGATGGTGATGGTGATGGTAGTACGACATATGTATATCTCCTTCTTAAAGTTAAACA
>sig_2031
TCGACATGGATGAGCGATGATGATATCCGTTTAGGCGCGCCCCATCCGACCATTGACTGC
>sig_2032
CAAACAAGAGAATCGATGAACGGTAATCGTAAAACTAGCATGTCAATCATATGTCGACGC
>sig_2033
GCTTGCATGCCTGCAGGTCGACTCTAGAGGATCCCCGGGTACCGAGCTCTTGACATCGTT
>sig_2034
TGGCGAATGGCGCGATAAGCTAGCGTGAGTAGCGCGTACCTCACCTCGCCCAACAGGTCG
>sig_2035
GGGGAGTAGGGTTGGTTGTGGTTGCGGCCGCGATGTTGATGAAAGCTGGCTACAGGAAGG
>sig_2036
GTGCAATACGAATGGCGAAAAGCCGGGGGATCAAGAGACAGGATGAGGATCGTTTCGCAT
>sig_2037
GCTCGTATAATGCGCGGAATAGCTTGGGCTAACGCAGTCAGGCACCGTGTATGAAATCTA
>sig_2038
TCTTTTTTCTGGTCGACGCCTGCCCCTCCCTTTTGGTGTCCAACCGGCTCGACGGGGGCA
>sig_2039
CGGCAAGATCGCCGTGTAATAATTCTAGAGTCGGGGCGGCCGGCCGCTTCGAGCAGACAT
>sig_2040
CGGATAGAATGGCGCCGGGCCTTTCTTTATGTTTTTGGCGTCTTCCATGCTGTTATCAAC
>sig_2041
GGATTTCCTTGGTCACGCCAATGTCATTGTAACTGCTTGGGACGGCCATACTAATAGTGT
>sig_2042
TCGGATCCGAGATCCACGCGGAACCAGCAGGCCCAGCTTGCAGCCGCCGGAGGGCTCCCG
>sig_2043
CACTCGGGGCTCACCCGGGCGGCGGCTCGCTCGCCGAAGACGGTCGAACCGTCCTGAGGG
>sig_2044
TGGAATTGTGAGCGGATAACAATTTCACACAGGAAACAGCCATGGCCATGATTACGCCAA
>sig_2045
TGGCGGCCGCGAATTCGTAATCATGGTCATAGCTGTTTCCTGTGTGAAATTGTTATCCGC
>sig_2046
TGCAGGTCGACGGATCCTGTTTCCTGTGTGAAATTGTTATCCGCTCACAATTCCACACAT
>sig_2047
AGATAACTAGAAAAAAAAAAAAAAAAAAAAAAAAAAAAAAAAAAAAAAAAAAAAAAAAAA
>sig_2048
TGCGGTACCAAGCTTGGCTGTTTTGGCGGATGAGAGAAGAGCAGCCTGAATGGCGAATGG
>sig_2049
ATGAGCGCATTGTTAGATTTCATACACGGTGCCTGACTGCGTTAGCCCAAGCTATTCCGC
>sig_2050
GGATCCCTCGAGGGTACCGAGCTCCATATGATGATGATGATGATGCACTTTATGATTCAT
>sig_2051
TCGATGCTGGGCCGATCCGCAATTGTCTTGGCCATTGCGAAGTGATTCCTCCGGATCGGG
>sig_2052
TTTATAGTATTAAGTTTATTCTTATCAATATAGGAGCATAGAATTCTGCAGTCATTAGTC
>sig_2053
TCATGATTCCGTATGGCAATGAAAGACGGTGAGCTGGTGATATGGGATAGTGTTCACCCT
>sig_2054
ATGGGGGGCTACCCCAAWTCCCTTTGGTCTCGTCCATGTGAACCACTGCTGATACCACAT
>sig_2055
ATTTTAAATTCAAACTCCTCTCTCAACTCTCCAAAAAACGGGCAGAAGGTGGTATGGATC
>sig_2056
GCCCGGCGAACCGCGCGCGGCAGGCACAGACGCACCAGAGCCGGGAGGCCCTGAATGAAC
>sig_2057
TTTCCGAAGGTAACTGGCTTCTGCAGAGCGCAGATACCAAATACTGTTTTCTAGTGTAGC
>sig_2058
CGCAAGCTGACTACAAGGACGACGATGACAAAGTCAAGCTTCTCGAGAATTCCCGGGTAC
>sig_2059
AAAACCTCTACAAATGTGGTATGGCTGATTATGATCCTCTAGATCAGATCTTTCTTGCTT
>sig_2060
TAATGAATTATCCAGCACAGTGGCGGCCGCTCGAGTCTAGAGGGCCCGTTTAAACCCGCT
>sig_2061
AATCTGCTCTGATGCCGCATAGTTAAGCCAGTATACACTCCGCTATCGCTACGTGACGGA
>sig_2062
AGGCTTATGTCAATTCGAGCTCGGTACCCACTACTCACTAGACTTTGCTTCGCAAAGTCG
>sig_2063
ACTCATATATACTTTAGATTGATTTCTGCATTAATGAATCGGCCAACGCGCGGGGAGAGG
>sig_2064
GGATGAATGGCAGAAATTCGGACACGCGTCAATTCGAGCTCCACCGCGGTGGCGGCCGCT
>sig_2065
AGCGTTCGGCGTGTAGCGGAGGCGGTGCGGCATCCCAGGTGGCGGATCTGATCATATGCA
>sig_2066
AGACGATAACGGCTCTCTCTTTTATAGGTGTAAACCTTAAACTGTAAAGATAAGCTTGCA
>sig_2067
AAGTAATCCAATTCGGCAATTCCGATCTAGTAACATAGATGACACCGCGCGCGATAATTT
>sig_2068
TGCATGCCTGCAGGTCGACTCTAGAGGATCCCCGGGTACCGAGCTCGAATTCCGAGACTT
>sig_2069
AGCGCATGAACTCCTTGATGACGTCCTCGGAGGAGGCCATCAGGATCCCGGGCCCTATCA
>sig_2070
AACCAAAAATCGGAAACTAGTTTCCGATAATTCGATGGGTTCCGAGGCTCAACGTCAATA
>sig_2071
CGGAAAAAAGACAGCGTCTTGCATATATACGTCTTTATAGTGGTGTACTGCATTTGCGAG
>sig_2072
CTGGTGATTTTTGCGGACTCTAGACTAGGTGGATCTTCACTTGTACAGCTCGTCCATGCC
>sig_2073
AAATTAATTCACCCCCGAACACGAGCACGGCACCCGCGACCACTATGCCAAGAATGCCCA
>sig_2074
GGAGCGTTGGCTTCATCGCTACTTTGACCCATTTTAGCTTCCTTAGCTCCTGAAAATCTC
>sig_2075
ATGTTTGACAGCTTATCATCGAATTCGATAAGCTTTAATGCGGTAGTTTATCACAGTTAA
>sig_2076
CAGCCAGCCGCGAGCGCGCCAACAAGCGCCACGCCCAGGAGGTCGAAGCCGCACGTCGAC
>sig_2077
CATGTCGCTCTGGAACAGGGCGGGGCCGCCCTCTGAACCCATTGCAAGGCGATTAAGTTG
>sig_2078
CAGATTTCGTGATGCTTGTCAGGGGGCGGAGCCTATGGAAAAACGGCTTTGCCCAAGCTT
>sig_2079
TGAAACATCACCATCACCATCACCATGGTGCTGCAGGTACAAGTTTGTACAAAAAAGCAG
>sig_2080
TCATCTATGTTACTAGATCCGATGATAAGCTGTCAAACATGAGAATTGGCGAGCTCGAAT
>sig_2081
GGGCTGGACAATCGTGCCGGTTGGTAGGATCCCCACCCAACGCACCCCAGGAGGTCCCGC
>sig_2082
GAAGTTCATTTCATTTGGAGAGGACAGGGTACCAGCTTTGCAATTCATACAGAAGTGAGA
>sig_2083
GGGGTCAGCACCGTTTCTGCGGACTGGCTTTCTACGTGTTCCGCTTCCTTTAGCAGCCCG
>sig_2084
CGACGACAAGAGTCCGAGCTCGTGGATCCGAATTCTGTACAGGCGCGCCTGCAGGACGTC
>sig_2085
TCTGATAGGCAGCCTGCACCTGAGGTTAATCACAAACTGGTCTAGAAAGCTTGGCGCCAT
>sig_2086
GGTGAGCACCGGAACGGCACTGGTCAACTTGGCCATGACGCCATTAGCTCCGCTGATCAG
>sig_2087
ATGCCCGACGGCGAGGATCTCGTCGTGACCCACGGCGATGCCTGCTTGCCGAATATCATG
>sig_2088
AATTTCACACAGGAAACAGCTATGACCATGATTACGAATTCCCGGGGATCCGTCGAGATT
>sig_2089
AAAGTGGATGGCTCCGGAATCGAATTCCTGCAGCCCGGGGGATCCGGCCTACATGGCCTT
>sig_2090
AGTGCTGCAACATTTTGCTGCCGGTCACTTAAGGGCCCCTAGGCAGCTGGACGTCGGTTC
>sig_2091
CCAGGCCGCATAATTTAGGCGCGTAAATTGTAAGCGTTAATATTTTGTTAAAATTCGCGT
>sig_2092
ACGATGCGTCCGGCGTAGAGGATCGATCCACTCGTTATTCTCGGACGAGTGTTCAGTAAT
>sig_2093
TATTGCAATACCCAGCTTTGACTCATATGGCCATGGAGGCCGAATTCCCGGGGATCCGTC
>sig_2094
TATAGGGCGAATTGGGCCCGACGTCGCATGCTCCCGGCCGCCATGGCGGCCGCGGGAATT
>sig_2095
CGCGAAATTAATACGACTCACTATAGGGAGACCACAACGGTTTCCCTCTAGCGGATCGCA
>sig_2096
GGCGACGCGCCTTTTGAGGAGTACATCCCCGGGGCCTGCGTGGCGGGGCTCATCGATGCC
>sig_2097
GGGCCGGGTCAGGTCCCCAGAGGGCCAGCAGCGCCAGCAGGGGCAGGAGGCGCATCCACA
>sig_2098
CATCTTCTCTTTTCATCGATGAATTCTCTAGAACTAGTAAGCTTGGATCCCATTTTTTAG
>sig_2099
CGTCATCCACGTGATGGTGGTGGTGATGTGCCATGGTATATCTCCTTATTAAAGTTAAAC
>sig_2100
CGGCCATCAACCACTTTGTACAAGAAAGCTGAACGAGAAACGTAAAATGATATAAATATC
>sig_2101
GGCAGCAGGAAGTGGCACAGGCACGGCGGGAAATAGCTTTGGTAATAAAAGCTTTCCTAT
>sig_2102
AAACTACGCTTTAGTAGCTTAATAAGCTTAATTAGCTGAGCTTGGACTCCTGTTGATAGA
>sig_2103
GTTCAATCATGCGAAACGATCCTCATCCTGTCTCTTGATCAGATCCTTAAACGAGCAGTG
>sig_2104
AATGTCAGGCCTGAATGGCGAATGGGACGCGCCCTGTAGCGGCGCATTAAGCGCGGCGGG
>sig_2105
CCCTCAAGACCCGTTTAGAGGCCCCAAGGGGTTATGCTAAAGCTTGTCGACGGAGCTCGA
>sig_2106
GAATTCTGGAAGAAGACCCAATTCGCCCTATAGTGAGTCGTATTACAATTCACTGGCCGT
>sig_2107
TCCCCGGGGATCTCTCACCTACCAAACAATGCCCCCCTGCAAAAAATAAATTCATATAAA
>sig_2108
CGCCCGGGCGGCCGCCACCGCGGTGGAGGGGGATCAGATTGTCGTTTCCCGCCTTCAGTT
>sig_2109
GTTTGACAGCTTATCATCGATAAGCTTGCTGATTGATTGACCGGATCCTCTACGCCGGAC
>sig_2110
CGATTCAGGCCTGGTATGAGTCAGCAACACCTTCTTCACGAGGCAGACCTCTCGACGGAT
>sig_2111
AGGTGCTCCAGTGGCTTCTGTTTCTATCAGCATCGATGAATTGATCCGAAGTTCCTATTC
>sig_2112
CCACCATCTGTAAAGATAACACGATTGGCAACTTGACGAGCAAATCCCATCTCGTGTGTC
>sig_2113
CTCGAGGTCGACGGTATCGATAAGCTTGATATCGAATTCCTGCAGCCCGGGGGATCCGCC
>sig_2114
CTGTGATAAACTACCGCATTAAAGCTAATCGGTTGAATACTCATACTCTTCCTTTTTCAA
>sig_2115
TCACGTGGGATCCGTGATGGTGATGGTGATGCGATCCTCTCATAGTTAATTTCTCCTCTT
>sig_2116
TCGAGCTCGCCCGGGGATCCTCTAGAGTCGACCTGCAGCCCAAGCTTTGCACTGGATTGC
>sig_2117
GTGGTTTAAACGCGGCCGCGGTACCACTAGTACGCGTAGGCCTGAGCTCTTTGACAGGAT
>sig_2118
GACCGTCTCGGGGAGCTGCATGTGTCAGAGGTTTTCACCGTCATCACCGAAACGCGCGAG
>sig_2119
CCCTTTTTTATTTTAAAAATTTTTTCACAAAACGGTTTACAAGCATCGAGCTCGGTACCA
>sig_2120
TCCCCGGGTACCGAGCTCGAATTCGATATCAAGCTTATCGATACCGTCGACCTCGAGGGG
>sig_2121
ACGGCCAGTGCCAAGCTTTCGCGAGCTCGAGATCTAGATATCGATGAATTCGTAATCATG
>sig_2122
GGCCGTGATATCAAACTGACGGCAAAACCGACAAAGGAATAGGATGGTGATCATGGCTAC
>sig_2123
CGGAGCTCGAATTCGGATCCGACCCATTTGCTGTCCACCAGTCATGCTAGCCATGGTATA
>sig_2124
GTCGCATGCACGCGTACGTAAGCTTGGATCCTCTAGAGTCGACGAGCTCACTAGTGACAG
>sig_2125
GGAAGCTAAAATGCATCATCATCATCATCATGGCCATCATCATCATCATCATGGATCCGA
>sig_2126
GAACGAGCAGAGATCTACAAGTTTGTACAAAAAAGCTGAACGAGAAACGTAAAATGATAT
>sig_2127
CCCTTTTTTATTTTAAAAATTTTTTCACAAAACGGTTTACAAGCATCGAGCTCGGTACCG
>sig_2128
ATTCGATCCTGCTGATGAAGCAGAACAACTTTAACGCCGTGCGCTGTTCGCATTATCCGA
>sig_2129
AACGGATACTCGGCGAACGAAAGGACAGGGCCTCCGGCTACCACTACAACGCCCTCACCT
>sig_2130
GTTCATCGTGATTTGGCTGCTAGAAATGTGCTCCTTGCGGATGGCAAGATATGCAAAATA
>sig_2131
CTTGGAGTAGACGAGAGTGTCGTGCTCCACCATGTTGGCAAGCTGCTCTAGCATTCGCCA
>sig_2132
GCTCAGCCACCATGACTGCTCCAAAGAAGAAGCGTAAGGTACCGGTGGGTGAAGACCAGA
>sig_2133
GGATCTTTCAGGAGGAGAACTCATAATACTACCACGCGGAACCAGGCCGCTGCTGTGATG
>sig_2134
AATATGGACTACAAGGACGACGATGACAAGCTTCCTCGAGTGAATTCCCCGGGTACCAGA
>sig_2135
TCGGAATTAATTCTCATGTTTGACAGCTTATCATCGATAAGCTTCTAGAGATCCGGTTTT
>sig_2136
GGAGATATACATATGGCTAGCATGACTGGTGGACAGCAAATGGGTCGGGATCCGGCTGCT
>sig_2137
TGTATCTTATCATGTCTGGATCTACGTAATACGACTCACTATAGGGCGAGAGGCTCGAGA
>sig_2138
CAATGGATTTCGGCTTCGACGCGTAACTCACGTTAAGGGATTTTGGTCATGATCAGCACG
>sig_2139
AAAAAAGTTGCTTTTTCGTACCTATTAATGTATCGTTTTAGAAAACCGACTGTAAAAAGT
>sig_2140
CCGTCCGAAGGCACGAAGTGTCCATAGTCCTTTTAAGCTTGTAACAAGATGAGTGAAAAT
>sig_2141
CGTATAATGTGTGGAATTGTGAGCGGATAACAATTTCACACAGGAAACAGCGACTGCACG
>sig_2142
AACGCCTTATCCGGCCTACGGTTCGACGCATGCAGGCATGAAACCGCGTCTTTTTTCAGA
>sig_2143
AGGTGACGCGTGTGGCCTCGAACACCGAGCGACCCTGCAGCGACCCGCTTAAAAGCTTGA
>sig_2144
CAGTGAATTCTCAAGTCAGAATAGTGGACAGGCGGCCAAGAACTTCGTTCATGATAGTCT
>sig_2145
ACCTTATATATTCTTTCCCACCCTTAAGTTCGAATCGATACTAGATTCGAATTCCAGGTG
>sig_2146
CGAGGCCATATAAAGCTTTCCCCAATGCTTAATCAGTGAGGCACCTATCTCAGCGATCTG
>sig_2147
AAGAGAATTCGGATCCGAGATCCACGCGGAACCAGCAGTTGCTCAGCGGTTTCAGCCTCC
>sig_2148
GCCAGTTCCCGGCCGAAGCGCCCAATACGCAAACCGCCTCTCCCCGCGCGTTGGCCGATT
>sig_2149
CCACGCGGAACAAGCGAGTTGACAGGATTAACCTGGGCCAGCGGGGATGGTCCTCCAACG
>sig_2150
GCGCCGTCGACGGGCGGCCGCCACTGTGCTGGATATCTGCAGAATTCCACCACACTGGAC
>sig_2151
TAGACCCGGGATTTAAATCGCTAGCGGGCTGCTAAAGGAAGCGGAACACGTAGAAAGCCA
>sig_2152
GTCGACTCTAGAGGATCCCCGGGTACCGAGCTCGAATTCTCTTCTCCCTATAGTGAGTCG
>sig_2153
GAATTCCCGGGGATCCACGCGTAACTTAAGTGCGGCCGCGGTACCGGGCCCGTCGACTCT
>sig_2154
CTGGGTACCATCGATAAGCTTCTAGAGATCAGCTTGGCGAGATTTTCAGGAGCTAAGGAA
>sig_2155
TGGTGGTGGTGGTGGTGCTCGAGGGGGGGCCCGGTACCAGCTTTTGTTCCCTTTAGTGAG
>sig_2156
GCCAGGGATGCTTGAGTGTATCGTGTAAGGAGGTTTGTCTGCCGATACGACGAATACTGT
>sig_2157
TGTAAAACGGGCGCCCCGCGGAAAGCTTGCTAGCCAATTGGGGCCCAACGTTCTCGAGAA
>sig_2158
GAGAAAGAAGGGCCTTAATGGCTGTGACAGCCCAGACCCCGATGCGGACGATTCCGTAGG
>sig_2159
AAATGTTGTCGGTCCTATTAATAACTCGTCTTCCTAAGCATCCTTCAATCCTTTTAATAA
>sig_2160
ATCCGAGATCCACGCGGAACCAGCAGTTGCTCAGCGGTTTCAGCCTCCAACTCAGCTTCC
>sig_2161
CAGATACCCAGCCCGACGCTAATGAGCGGGCTTTTTTTTGAACAAAATTAGAGAATAACA
>sig_2162
CCCGCTGACGCGATGCCTACCTTTCACGAGTTGCGCAGTTTGTCTGCAAGACTCTATGAG
>sig_2163
CCCGGGCCCGAATGCCGGCATTCTCGAGGGGATCCTCTAGAGGGGGATCCTCTAGAGTCG
>sig_2164
GCTGGGAATTGATCCCTTCACCATAGATCCCGTCGTTTTACAACGTCGTGACTGGGAAAA
>sig_2165
GGGAAATTCGAGCTCTAAGCATGATGATGATGATGATGGCTGTTATCAACCACTTTGTAC
>sig_2166
TGGCGGCCGCTCTAGCCCGGGCGGATCCCCCGGGCTGCAGGAATTCGATATCAAGCTTAT
>sig_2167
TCCGATATCATCGGTAATTTGAAACGAGCTAGTGGATCCGAGCTCGGTACCAAGCTTGGC
>sig_2168
TACGGGGTCTGACGCTCAGTGGAACGAAATCGATGAGCTCGAATTGGCCGCGGCGTTGTG
>sig_2169
AACCGGGCGCCCCTGCGCTGACAACCGGAACACGGCGGCATCAGAGCAGCCGATTGTCTG
>sig_2170
CAGTCACGACGTTGTAAAACGACGGCCAGTGAATTCAGATCTGCATCTCAATTAGTCAGC
>sig_2171
GGTACTGGTCCCCCCCTTGAGGTTGACGGTATTGATGAGCTTGGTGCAGGCGGCCGCAAT
>sig_2172
ACACCATGAATCACAAAGTGCATCATCATCATCATCATATGGAGCTCGGTACCCTCGAGG
>sig_2173
TCTCATGAGCGGATACATATTTGAATGTATTTAGAAAAATAAACAAATAHGGGGTTCCGC
>sig_2174
TAGCCATGCTCATTCTAGAGTCCCCCGTGTTCTCTCCAAATGAAATGAACTTCCTTATAT
>sig_2175
GTGGTTTTCCTTTGAAAAACACGATGATAATATGGAACAAAAACTTATTTCTGAAGAAGA
>sig_2176
CGGGATCTGTACGACGATGACGATAAGGATCATCAAACAAGTTTGTACAAAAAAGCTGAA
>sig_2177
GACCCTGCAGCGACCCGCTTAAAAGCTTGATTCTTCTGACACAACAGTCTCGAACTTAAG
>sig_2178
GTTTACTCATATATACTTTAGATTGATTTAATTCTCATGTTTGACAGCTTATCATCGATG
>sig_2179
GGAGGCCATCAAACCACGTCAAATAATCAATTATGACGCAGGTATCGTATTAATAGATCG
>sig_2180
GGCGCCGGTGATGCCGGCCACGATGCGTCCGGCGTAGAGGATCACCACGTCATCCTTGGT
>sig_2181
AAGTTATATCCCCTTCCTCGCTCACTGACTCGCTGCGCTCGGTCGTTCGGCTGCGGCGAG
>sig_2182
TATTTTACCTCTGGCGGTGATAATGGTTGCATGTACTAAGGAGGTTGTATGAATTCTGCG
>sig_2183
ACGTTAAGGGATTTTGGTCAATTCGAGCTCGGTACCCGACACCATAGAATGGTGCAAAAC
>sig_2184
GGCTGAAATAAAACCGCGCCCGGCAGTGAATTTTCGCTGCCGGTGGTTTTTTTGCTGTTA
>sig_2185
GTACCCATAACTTCGTATAGCATACATTATACGAAGTTATGGGGATCTCGATCCCGCGAA
>sig_2186
ACTAGTTCATCCTCGAGATCTAAGCTTGGATCCGCGGCCGCTACGTAGAATTCCCATATG
>sig_2187
GTTGCGTCGCGGTGCATGGAGCCGGGCCACCTCGACCTGAATGGAAGGGATCCCCCTCAA
>sig_2188
TTCCCGGGGATCCGTCGACCTGCAGCCAAGCTTCTTGGATGCTGTAGGCATAGGCTTGGT
>sig_2189
TGTAAACTGTGTCGAACTGGCACCGGTAACGCCCACCATCCTTCAGAAGGAGGTACATGG
>sig_2190
ACCGGAATGCCAAGCTTACTTAGATCGCAGATCTCGAGGCTGTACTCGTGATGGCTTTAT
>sig_2191
CGGGTCTAGCCGCGGTCTAGGGTACCTCTAGGAATTCTCTAGGGATCCCGGCGCGCCCTA
>sig_2192
GGGATCTCATGCTGGAGTTCTTCGCCCACCCCAACACGAGCCATAGATAAAATAAAAGAT
>sig_2193
AACGACGGCCAGTGAATTCGGATCCTTAATGGTGATGGTGATGGTGTGCGATATCCCCCA
>sig_2194
TTATAATGCCAACTTTGTACAAAAAAGCAGGCTCTTTAAAGGAACCAATTCAGTCGACTG
>sig_2195
CCTTAAGGAATCCCCTGATACCGCTCGCCGCAGCCGAACGACCGAGCGCAGCGGGTCAGT
>sig_2196
CTAAAACCAAAATCCAGTGACCTGCAGGCATGCAAGCTAGAGGCCCTTAAGGCCTTACTA
>sig_2197
AATTTAACTGTGATAAACTACCGCAATAAAGCTTCTAGTGATCTGACGGTTCACTAAACG
>sig_2198
TCATCATCTATTAAAGTTCTTATACATATTTCATTTTCAACTATATTCATTTATTTACCT
>sig_2199
CGGTGATTACCTATGGCAGCAGCGCCAAGATCGGCGCGGGGAAGTTCAGGCCGCTACGGC
>sig_2200
CCTTAAAAACGTTTTTAAAGGCTTTTAAGCCGTCTGTACGTTCCTTAAGGAATTGATCCG
>sig_2201
CGCGTGCTGAAGAACGAGCAGAATTCTGCTTGCAAGAACTGGTTCAGTAGCTTAAGCCAC
>sig_2202
TTCTAGAGTCGCGGCCGCTACAGGAACAGGTGGTGGCGGCCCTCGGCGCGCTCGTACTGC
>sig_2203
TACCCGGGAAGCTTAGATCTGATCATTAATTTAAAGCAATTTGGCACTGGCCGTCGTTTT
>sig_2204
TGCTATACGAAGTTATCAGTACAAAGCCGAATTCCAGCACACTGGCGGCCGTTACTAGTG
>sig_2205
CAGGCCCAGCGCCAGCAGGAACGCGGGCGCGCACATTTCCCCGAAAAGTGCCACCTGGAT
>sig_2206
ATGGGTGCTTAGAGCTCGAATTTCCCCGATCGTTCAAACATTTGGCAATAAAGTTTCTTA
>sig_2207
TCTGATCCTCTACGCCGGACGCATCGTGGCCGGCATCACCGGCGCCACAGGTGCGGTTGC
>sig_2208
CCAGTCACGACGTTGTAAAACGACGGCCAGTGAATTCGGATCCTTATTAATGGTGATGGT
>sig_2209
AGGTTGCTCTGGGCCCATGCCATCAAGGTTGCTCTGGCCGCCTCCGGCGCTCGCTAGAGT
>sig_2210
TCTCGCCATATGGTCTCCTGTCTAGAGGTACCTCCACACAATGTACGAGCCGGAAGCATA
>sig_2211
GACGGCCAGTGAATTAATACGACTCACTATAGAGCTCGGTACCCGGGGATCCTCTAGAGT
>sig_2212
TTCCCGGGGATCCCACGACCTTCGATCAGATCCGATTTTGGAGGATGGTCGCCACCACCA
>sig_2213
AGGATCTCACCATCACCATCACCATACGGATCCGGCCCTGAGGCCTATGCGGCCGCAGTA
>sig_2214
TACGAGCCGGAAGCATAAAGTCTAAAGCCTGGGGTGCCTAATGAGTGAGCTAACTCACAT
>sig_2215
ACTGCATCCCTTAACTTGTTTTTCGTGTGCCTATTTTTTGTGAATCGCTGGCACGACAGG
>sig_2216
TCATGATAATAATGGTTTCTTAGCTCTAGAAATATTTTATCTGATTAATAAGATGATCTT
>sig_2217
GCTAAGAGAATCGCGCAGAGCTGCAGTCTGGTCACCCGTTAAACGGCGCGCACCCCCGGG
>sig_2218
CGATGATACGGACGAAAGCTGGGAGGCCTGGATCGACTAGTCGATCCTCTAGCCTCGAGG
>sig_2219
ACTAGTTCTAGAGCGGCCCAATTCGCCCTATAGTGAGTCGTATTACGCGCGCTCACTGGC
>sig_2220
ATTTTATTTACAGTCAAAAAGTACTTATTTTTTGGAGATCACTTAGATCTGATCTAGAGG
>sig_2221
GCCTAACTACGGCTACACTAGAAAACAGTATTTGGTATCTGCGCTCTGCAGAAGCCAGTT
>sig_2222
GGGGTCATAACGTGACTCCCTTAATTCTCCGCTCATGATCCTGTTTCCTGTGTGAAATTG
>sig_2223
GATGCGGTTGGCAGAAGCTATGAAACGATATGGGCTGAATACAAATCACAGAATCGTCGT
>sig_2224
CCGTGGGTTAGGGACGGGGTCCCCCATGGGGAATGGTTTATGGTTCGTGGGGGCTAGCCG
>sig_2225
ACTAGTTCATCCTCGAGATCTAAGCTTGGATCCGCGGCCGCTACGTAGAATTCCCATGGC
>sig_2226
AACTGATCTGCGCCGCGTCGAATTCGCGTCAATTCTCATGTTTGACAGCTTATCATCGAT
>sig_2227
GATAATGCCGACTGTACTTTTTACAGTCGGTTTTCTAAAACGATACATTAATAGGTACGA
>sig_2228
AAACCGCAGCAGGGAGGCAAACAATGAGCTTAGAGCTCGAATTTCCCCGATCGTTCAAAC
>sig_2229
CTCCGCGTCTTTTTTTGAGCTTTTTCGATGGGGATCCGCTGCCTCGCGCGTTTCGGTGAT
>sig_2230
ACCCCCTGCCTCGCGCGTTTCGGTGATGACGGTGAAAACCTCTGACACATGCAGCTCCCG
>sig_2231
AAAACTACGCTGCAGCAGTTTAATAAGCTTAATTAGCTGAGCTTGGACTCCTGTTGATAG
>sig_2232
GCGGCGACCTCGCGGGTTTTCGCTATTTATGAAAATTTTCCGGTTTAAGCGTTTCCGTTC
>sig_2233
AGGGCATCAAATTAAACCACACCTATGGTGTATGCAATTAACTTTATAAGGAGGAAAAAA
>sig_2234
ATCCAGTGATTTTTTTCTCCATTTTAGCTTCCTTAGCTCCTGAAAATCTCGCGACGGATC
>sig_2235
CCGCTCATGAGCTTCACGCTGCCGCAAGCACTCAGGGCGCAAGGGCTGCTAAAGGAAGCG
>sig_2236
GGCCAGTGAATTCGCGAGCTCCATGGATATCGATCGCATGCATATGGGCCCTCGAGGCCT
>sig_2237
CAGCAAATGGGTCGCGGATCAAGCTTCGAATTCCATGGTACCAGCTGCAGATCTCGAGCT
>sig_2238
CACCAAGGGCGAGCTCAATTCGAAGCTTGAAGGTAAGCCTATCCCTAACCCTCTCCTCGG
>sig_2239
GAGGGGCGCGCCGGGATCCCTAGAGGTACCCTAGAGAATTCCTAGACCGCGGCTAGACCC
>sig_2240
ATACTTTTACTTTTACTTAATTACATTTTTTTAGAAAAAAAAGTACTTTTTACTCGGGCC
>sig_2241
ACAGCCAAGCTTCGAATTCCCATATGGTACCAGCTGCAGATCTCGAGCTCGGATCCTTAT
>sig_2242
GTGGGGATCCTACCAACCGGCACGATTGTCCAGCCCACAACAGCATCGCGGTGCCACGTG
>sig_2243
GGCCGCTTTCCTGGCTTTGCTTCCAGATGTATGCTCTTCTGCTCCTGCAGGCATCGTGGT
>sig_2244
GGATAACAATTTCACACAGGAAACAGCTATGACCATGATTACGCCAAGCTGAGAATTACC
>sig_2245
AGGATCCCCCTCAAGTCAAAAGCCTCCGGTCGGAGGCTTTTGACTTTCTGCTATGGAGGT
>sig_2246
ACTAATAATGACTAGTCAGCTGATCCGGCTGCTAACAAAGCCCGAAAGGAAGCTGAGTTG
>sig_2247
TTATTGATAAATATTAACGCTTACAATTTCCATTCGCCATTCAGGCTGCGCAACTGTTGG
>sig_2248
ACCGAGCTCGCACGAACCCAGTTGACATAAGCCTGTTCGGTTCGTAAACTGTAATGCAAG
>sig_2249
CCTTGTCACAAAGAGTCTGAGGTGGCCTGGTTGATTCATGGCTTCCTGGTAAACAGAACT
>sig_2250
ATACCCATGGCAATCAAAGAGTGGGAGGATAAAAAGAAGATAAATTAACTGAAGGGCTCT
>sig_2251
AAATCTTCTCTCATCCGCCAAAACAGAAGCTTCATTCATTCAGCATGCTGCAGATCGATA
>sig_2252
ATGGCGGCCGCGTCGACCCCCCCGGGTCTAGGGTACCTCTAGCCGCGGTCTAGGAATTCT
>sig_2253
CTCACTGACCCGCTGCGCTCGGTCGTTCGGCTGCGGCGAGCGGTATCAGGGGATTCCTTA
>sig_2254
GGTAAATGGCACTACAGCGAATAAATACCTGTGACGGAAGATCACTTCGCAGAATAAATA
>sig_2255
CGGGGTTATAATTACCTCAGGTCGACGTCCCATGGCCATTCGAATTCGTAATCATGGTCA
>sig_2256
TGGCGATCGCTTGGTGCTGATGTTGATGTTTCATGGTGAATTCTCCTTAGTAAAGTTAAA
>sig_2257
CAATTCGTAATCATGGTCATAATTCGTAATCATGGTCATAGCTGTTTCCTGTGTGAAATT
>sig_2258
TGATGCGGTGTGAAATACCGCACAGATGCGTAAGGAGAAAATACCGCATCAGGCGCTCTT
>sig_2259
ATCCAGGCCCAGCAGCGGGTTCGGGATCTGTTTAAACGTGATGGTGACGAAGGCGCGGCC
>sig_2260
TCTCTAAATCCGACATCATTGTCTCTCCATCTATTCTCTCTGCTAACTTTGCAAAGTTGG
>sig_2261
AGTCTTATGAGCAGCGGGCCGCTGTCCTGAGCGTCCGGGCGGAAGGATCAGGACGCTCGT
>sig_2262
CCAACAGTACCGGAATGCCAAGCTTTTTACCAACAGTACCGGAATGCCAAGCTGGAATTC
>sig_2263
TCTAGAGCGGCCGCCACCGCGGTGGAGCTCGAATTGACGCGTCAATTCCCCGGATCTTCA
>sig_2264
GAAAAGATCCGTCGGCTGCAGGGGGGGGGGGGAAAGCCACGTTGTGTCTCAAAATCTCTG
>sig_2265
CAAGCTTGCATGCCTGCAGGTCGACTCTAGAGGATCCCCGGGTACCGAGCTCGAATTAGT
>sig_2266
TCAGGAAAATTTTTCTGTATAATAGATTCATAAATTTGAAGCTTTAATGCGGTAGTTTAT
>sig_2267
CGGCCAGCCACTACAGTAGAGTAAGAAACGCTGCATTTATTAATGTATGTCCCGTTTAAA
>sig_2268
TGAATTCCCCGGGTACCAGATCTGACTACAAGGACGACGATGACAAGTGAGCTAGCCGAT
>sig_2269
GAATTCAGATCTGAATTCTTGAAGACGAAAGGGCCTCGTGATACGCCTATTTTTATAGGT
>sig_2270
TCGACAAGCTTATTTCGTACCAAAGATTTTGTCACCGGCATCGCCGAGGCCCGGAATAAT
>sig_2271
CACCGATGATAAGCTGTCAAACATGAGAATTCGTAATCATGGTCATAGCTGTTTCCTGTG
>sig_2272
CAAGCTTGCATGCCTGCAGGTCGACTCTAGAGGATCCCCGGGTACCGAGCTCGAATTCAC
>sig_2273
GATTATCAACCGGGGTGGGTACCGAGCTCGAATTCTAAGAAACCATTATTATCATGACAT
>sig_2274
AACGGTGAACAAAAGCTAATCTCCGAGGAAGACTTGAACGGTGCTTAGAGCTCGAATTTC
>sig_2275
GAATAGCTTCGAATTCCCGGGGATCCGTCGACCTGCAGCCAAGCTTGCTCCCGTCGTTTT
>sig_2276
TTTTTTTTTTTTTTTTTTTCTAGTTATCTAGAGGTACCGTCGACCCGGGATCCATCGATA
>sig_2277
TACTGGAACCCTGAAGAAATAGAAAGAATGCTTATGGACGCTAGAATTCGGATCCGTGGT
>sig_2278
CCATACCGCGAAAGGTTTTGCGCCATTCTATGGTGTCGGGTACCGAGCTCGAATTGATCT
>sig_2279
TGCCCGGTTTCTGACCATGCGGTCGCGTTCGGTTGCACTACGCGTACTGTGAGCCAGAGT
>sig_2280
CGACGACGACAAGGCCATGGCGATATCGGATCCGAATTCGAGCTCCGTCGACAAGCTTGC
>sig_2281
CACAGTTCTCCGCAAGAATTGATTGGCTCCAATTCTTGGAGTGGTGAATCCGTTCGCGAG
>sig_2282
CCAAGCTGGAATTCGAGCTTCCATTATATACCCTCTAGAGTCTCCGCTTAGTCATTAGTC
>sig_2283
TCTCCATGATCAGATCCGGGGGATCGATCCTCTAGAGTCGAGCAAGAAAATAAAACGCCA
>sig_2284
CAGTTCCAACGCTTGTGGATCCCCGCCCACTGCATCAACAGCGATTTCCCAGGGTGCACG
>sig_2285
CGTCGACCTGCAGCCAAGCTTGAGTAGGACAAATCCGCCGAGCTTCGACGAGATTTTCAG
>sig_2286
TCCTCGAGCGGCCGCGATCCGAGTTCTTCTGAGCGGGACTCTGGGGTTCGATAAAATAAA
>sig_2287
AATTGCAGTACTACCGCGTGGCACCAGACCCGCGGAACCTGGTGCTGTACCAAGAACTTT
>sig_2288
CCTCCATAGCAGAAAGTCAAAAGCCTCCGACCGGAGGCTTTTGACTTGAGGGGGATCCAC
>sig_2289
GTGTGTGTGTGTGTGTGTGTGTGTGTGTGTGTGTGTGTGTGTGTGTGTATGTGTGTGGGA
>sig_2290
GCCGCGGCTCGAGGGTACCTCTAGATCCATGGAAAAGAGAAGATGGAAAAAGAATTTCAT
>sig_2291
ACGGCGTTAAAGTTGTTCTGCTTCATCAGCAGGATCGAATTGACGCGGATCCATAACTTC
>sig_2292
AGATCTGGCCGCCTAGGCCGAATTCGAGCTCGGTACCCGGGGATCCGGCTGTAATCCGGG
>sig_2293
TTTTGCCGGACCGGTAAAACGACGGCCAGTGTTAACTCTAGGAATTCTCTAGGATCGATT
>sig_2294
CGTCGTTGACGACAAACTGTCTGAATTCTACTAGTGGATCCGAGCTCGGTACCAAGCTTG
>sig_2295
TTCGCATGAGTATTCAACATTTCCGTGTCGCCCTTATTCCCTTTTTTGCGGCATTTTGCC
>sig_2296
AAGCTTGCATGCCTGCAGGTCGACTCTAGAGGATCCCCGGGTACCATGGGCCCGCGGCCG
>sig_2297
GCCATGCATGTCGACGGTACCGAGCTCTTGAAATAAGATCACTACCGGGCGTATTTTTTG
>sig_2298
TCAAATTTAAGTAATTTTTGCAAATTTAAAAGAAATCATATAAAATTTAGAAAAATGTTT
>sig_2299
CTGGGCATGAGCAACGGCCAACTCTCGTTAACTAGAGTAACGGGCTACTCCGTTTAACGG
>sig_2300
AATTCGGATCCGACCCATTTGCTGTCCACCAGTCATGCTAGCCATGGTATATCTCCTTCT
>sig_2301
TAAGCGATCTAGGTGCTCCACTTAGATCTCTGAGGTCTGCCTCGTGAAGAAGGTGTTGCT
>sig_2302
ACGCCTCCAAGGCGCCAGTCCTGTTTTGACAAGTTGCCTCTGGAAGCCTCTACAATGCCT
>sig_2303
CCTTGGTGAAGGGATGATCCTTATCGTCATCGTCGTACAGATCCCGACCCATTTGCTGTC
>sig_2304
AATTTAATATATTGATATTTATATCATTTTACGTTTCTCGTTCAACTTTTCTATACAAAG
>sig_2305
CCTCCATAGCAGAAAGTCAAAAGCCTCCGACCGGAGGCTTTTGACTTGAGGGGGATCCGC
>sig_2306
CCATCACGGATCCCACGTGATATCCTCAATCGCTTCTAGAAGCGATTGAGGAGATCTGAG
>sig_2307
GTCGCTTGGTCGGTCATTTCGAACCCCAGAGTCCAGATCCCGTAAGGGTTTCTTATATGC
>sig_2308
TTTTTTTTATCTGTTGCCACTTCAAAATCGTATCGATTCTAGACTCGAGAGCTCTCGAGT
>sig_2309
TTACAACCAAGTTACGCCCCGCCCTGCCACTCATCGCAGTACTGTTGTAATTCATTAAGC
>sig_2310
TTGTGAGCGGATAACAATTTCACACAGGAAACAGCCATGGCCATGATTACGCCAAGCTTG
>sig_2311
TCAGGGCCCTAGGCGCCTGTACATGTGCACTCTCAGTATTTTTTAAATAAAAATAAGAGC
>sig_2312
CCTCGAGATCTAAGCTTGGATCCGCGGCCGCTACGTAGAATTCCCATGGCCGCTCCCTTC
>sig_2313
TAATGTCATGATAATAATGGTTTCTTAGACGTCACCTAAGCAGGCCCATAGCTTCCTGTT
>sig_2314
TTGTTCGGGCCCAAGCTGGCGGCCGCCGCGGCTCGAGGTACCGATCCGAGACGGCCGGCT
>sig_2315
CTTAAGACGTCGTGCACGTACGCGTGGCGCCTGCAGGTCGACTCTAGAGGATCCCCGGGT
>sig_2316
TTCTGCACTTTAAGCCAGATGCCCATCGCGATTCGTAGAGCCTCGTTGCGTTTGTTTGCA
>sig_2317
CATACTAGTTTGTTCAGCGGTTTCAGCCTCCAACTCAGCTTCCTCTTCGGCTTTGTTAGC
>sig_2318
ATTAAACCCCGTTAAATTGATATCATCCTTATTTAATAAAGATTAAAACTAGTAATATCT
>sig_2319
GAAGATCTGGGCGTGGTTAAGGGTGGGAAAGAATATATAAGGTGGGGGTCTTATGTAGTT
>sig_2320
GATGATATTATTTTATCTTGTGCAATGTAACATCAGAGATTTTGAGACACGGGCCAGAGC
>sig_2321
CAGGACGCCCGCCATAAACTGCCAGGGAATTCCCGGGGATCCGGCGATGTAATTATTGGT
>sig_2322
GTGCTCAGGCGCCGAAAGTAGACGCGAATTCCGCGGGGAAGTCAACCTGATCGCCTGAAC
>sig_2323
GGGATTGCGGATAAATCGGTAAGCGCCTTCCTGGGCGGCTTCACTACCCTCTGATGAGAT
>sig_2324
GCCCAAGCTTTGCGTACTCGCAAATTATTAAAAATAAAACTTTAAAAATAATTTCGTCTA
>sig_2325
AGCTGTTCACCGGCATCGTGCCCATCCTGATCGAGCTGAATGGCGATGTGAATGGCCACA
>sig_2326
CTGATTAAGCATTGGTAATGAGGATCCCCCTCAAGTCAAAAGCCTCCGGTCGGAGGCTTT
>sig_2327
GGCAGCTTGAAGACGAAAGGGCCTCGTGATACGCCTATTTTTATAGGTTAATGTCATGAT
>sig_2328
TTCCCGGGGATCCGTCGACCTGCAGCCAAGCTTGGCTGTTTTGGCGGATGAGAGAAGATT
>sig_2329
TGGTTTATTTAATCATCAGGGACTCCCAAGCACACTAGAGTCGACTAGTACGCGTTATTT
>sig_2330
TATATATGAGTAAACTTTGGCTGACAGTTACCAATGCTTAATCAGTGAGGCACCTATCTC
>sig_2331
CAAGCTTGCATGCCTGCAGGTCGACTCTAGAGGATCCCCGGGTACCGAGCTCGAATTCTG
>sig_2332
CTGGCCGACTTGGCCCAAGCTTGAGTATTCTATAGTGTCACCTAAATAGCTTGGCGTAAT
>sig_2333
ATAATTTTGTGTTACTCATAGCGCGTAATACTGTAATAGTAATCAATTACGGGGTCATTA
>sig_2334
CCTGACGTCAGAGAGCCTGACGTCAGAGCGGAGACTCTAGAGGGTATATAATGGAAGCTC
>sig_2335
GAGTGTTTTAGTGTATTCTTTTGCCTCTTTCGTTTTAGGTTGGTGCCTTCGTAGTGGCAT
>sig_2336
TACAGATGTAGGTGTTCCACAGGGTAGCCAGCAGCATCCTGCGATGCAGATCGATCTATT
>sig_2337
CGGGGAGTACGTGAACATCCGCACAGGGATGCCCTGCCACTTGCACCCCACCAGCTCCCT
>sig_2338
CGGCCAGTGAATTCCCCACCGAGGCTGTAGCCGACGATGGTGCGCCAGGAGAGTTGTTGA
>sig_2339
GCCAAGGACGGATCCTCTAGAGTCGGCATTTGAGAAGCACACGGTCACACTGCTTCCGGT
>sig_2340
AGCGGGATGGACCGTCACCCTGCAGCCTGTGCTTCTGCTAGGATCAATGTGTAGATGCGG
>sig_2341
TGTACAAAGTGGTGATAGGGCCCGGGATCCACCTAGTCTAGAGTCCGCAAAAATCACCAG
>sig_2342
AGTACTGTCCTCCGAGCGGAGACTCTAGCGAGCGCCGGAGGCGGCCAAGCAACCTTGATG
>sig_2343
AGAGCGAAACCGGGCGGCCGGAGTACATCGAGATCGAGCTAGTTGATTGGATGTACCGCG
>sig_2344
GACCGCGGATCCCCGGGTTTAAACTAGTCGCGAGGCCTGCGGCCGCAGATCTAGATCCAA
>sig_2345
TCAGTTGAAAGAGTTCCTCGACGCTAACCTGGCCGGTTCTGGTTCTGGCCATACTAGTGG
>sig_2346
GTTGACACTGGCGGCGACAAGATCGTGAACAACCAAGTGACCGCGGATCCCCGGGTTTAA
>sig_2347
ATCACTCTCGGCATGGACGAGCTGTACAAGAGATCAGCTGCTGCTGCTAGATCTGCGGCC
>sig_2348
AGCCTTATGAGATGAATGATGGACGTGTCTGGCCTCGGAAAAGGATATATGGGGATCATA
>sig_2349
GTATAATGTGTGGAATTGTGAGCGGATAACAATTTCACACAGGAAACTAGGCACCCCAGG
>sig_2350
CGTCCTGTGGATCGATATCGATCCGCTGCTAACAAAGCCCGAAAGGAAGCTGAGTTGGCT
>sig_2351
AAGTAACTAAGATCCGGCGCTGCTAACAAAGCCCGAAAGGAAGCTGAGTTGGCTGCTGCC
>sig_2352
GCGGTTGGCAGAAGCTATGAAACGATATGGGCTGAATACAAATCACAGAATCGTCGTATG
>sig_2353
ATACCATGCATCATCATCATCATCACAGCAGCGGCAGAGAAAACTTGTATTTCCAGGGCC
>sig_2354
CACGGAGAATCCGACGGGTTGTTACTCGCTCACATGGGAGCTCATTAATGTTAAAGGTTA
>sig_2355
CAGTGCCAAGCTTGCATGCCTGCAGGTCGACTCTAGAGGATCCGGCCCCGCCCAGCGTCT
>sig_2356
AATGTCAACAGCAGAAACATACAAGCTGTCAGCTTTGCACAAGGGAATATTGAAAAAGGA
>sig_2357
CGAGTGGGCCTCTCTCCTTGCGTGTCAGGTCGATGTTCCTCGCGACATCTTCAGGTCTTA
>sig_2358
TCAAGAATTCGAGCTCGGTACCCGGGGATCCTCTAGAGTCGACCTGCAGGGGCCCTCGAG
>sig_2359
CAAGCTTGCATGCCTGCAGGTCGACTCTAGAGGATCCCCGGGTACCGAGCTCGAATTGGC
>sig_2360
TCGAGCTCGAATTCGCGGCCGCTCGCCCTATAGTGAGTCGTATTAATTAACTGCGCGAAC
>sig_2361
CCGTCGTCCCCGACGTGGCCGACCAGCCCGTCATCGTCAACGCCTGATCCGCGGTGCGGA
>sig_2362
GGGTACCGAGCTCGAATTCCTCGACCTGCAGGCATTGACGAAGGCATTCAGCTCACCATC
>sig_2363
AAATGTTGAATACTCATACTCTTCCTTTTTCAATATTATTGAAGCATTTATCAAGGGTTA
>sig_2364
ACGAGATCTTTCCCGGCGTTTGCCCAGCACCTATTTCCTGCCTGCGCTGATTACGACCAA
>sig_2365
GCATGCCTGCAGGTCGACTCTAGAGGATCCCCGGGTACCGAGCTCGAATTGGGGATCTTG
>sig_2366
GATAACAATTTCACACAGGAAACAGCTATGACCATGATTACGAATTCACTGGCCGTCGTT
>sig_2367
GTGGCCGCCCCGCCAGCCGGTGGTCTTCTCGTCCATATGTATATCTCCTTCTTAAAGTTA
>sig_2368
AGGCGTATCACGAGGCCCTTTCGTCTTCAAGAATTCGCGGCCGCGGCCCGGCCGGCCGTC
>sig_2369
CCAAAGCGGCCATCGTGCCTCCCCACTCCTGCTGTTCGGGGGCATGGATGCGCGGATAGC
>sig_2370
GTATGGCTGATTATGATCTCTAGTCAAGGCACTATACATCAAATAGGTTGGAATCTAAAA
>sig_2371
GCCCTTTCGTCTTCAAGAATTCCCCTGGCACGACAGGTTTCCCGACTGGAAAGCGGGCAG
>sig_2372
GGTATCTTGAAAAGCATAGAACACCATAACCCATAGTAGTGACAAGTGTTGGCCATGGAA
>sig_2373
GATGATGGTGCATATGGCCAGAACCAGAACCGGCCAGGTTAGCGTCGAGGAACTCTTTCA
>sig_2374
CTAGGAGATCTTCTAGGAAGCTTTCTAGGGTACCTCTAGCTCGAGGGGCGCGCCCCCAGC
>sig_2375
TGAAGCTTTAATGCGGTAGTTTATCACAGTTAAATTGCTAACGCAGTCAGGCACCGTGTA
>sig_2376
TGAGAACGGGGTCCGTTAAACGGAGTAGCCCGTTACTCTAGTTAACGAGAGTTGGCCGTT
>sig_2377
CTTTACACTTTATGCTTCCGGCTCGTATGTTGTGTGGAATTGTAAGGAGGTTATTTATGC
>sig_2378
GATTACGCCAAGCTTGCATGCAGGCCTCTGCAGTCGACGGGCCCGGGATCCGATATCTAG
>sig_2379
TGTTATCCGCTCACAATTCCACACATTATACGAGCCGGAAGCTATAAAGTGTAAAGCCTG
>sig_2380
AGCCGGAAAGGGATACCTTCCTCTTCGATACCCAGCAGCACTTCGCGCCACAGGCCGTCG
>sig_2381
CGAAGGGAGAAAGGCGGACAGGTATTCCGGTAAAGCGGCAGGGTCGGAACAGGAGAAGCG
>sig_2382
AACCACGCTTGTCGTCGTCGTCGCGACATGGTTTATTCCTCCTTATTTAATCGATACATT
>sig_2383
ATTACGAATTCGAGCTCGCCCGGGGATCCTCTAGAGTCGACCTGCAGCCCAAGCTTGGCA
>sig_2384
CGAATAGCTTCTTCCGCTTCCTCGCTCACTGACTCGCTGCGCTCGGTCGTTCGGCTGCGG
>sig_2385
CGGGATCACTCTCGGCATGGACGAGCTGTACAAGGCTTAGAGCTCGAATTTCCCCGATCG
>sig_2386
GCTTGGATCCGCGGCCGCTACGTAGAATTCCCATATGTATATCTCCTTCTTAAAGTTAAA
>sig_2387
GCCAACTCAGCTTCCTTTCGGGCTTTGTTAGCAGCGGATCCACAGGACGGGTGTGGTCGC
>sig_2388
AAAGCCCGAAAGGAAGCTGAGTTGGAGGCTGAAACCGCTGAACAAACTAGTGACGAGAAG
>sig_2389
TTTTCAGGAGCTAAGGAAGCTAAAATGCATCATCATCATCATCATGGCCATCATCATCAT
>sig_2390
TCTCCTTTACTCATGCTGTTATCAACCACTTTGTACAAGAAAGCTGAACGAGAAACGTAA
>sig_2391
CCCGCATGCAGATCTCCATGGCCCGGGCTAGCAGATGCATGCTTGTCGTCGTCATCCTTG
>sig_2392
TTGTAGTCGACAGATCTGGTACCCGGGAATTCTCGAGAAGCTTGCGCAACGGTAGCGAAA
>sig_2393
TTAGCGAGGTGCCGCCGGCATGCGGCCGGTACCGGATCCCGGGAGCTCCGGAGATCTTCG
>sig_2394
ATAGTTTACCCCGTCAGCTTTAGAGATCTTCTTCACGTTACTAAAGGGAATGTAGATAAA
>sig_2395
CATTAAAGCTTATCGATGATAAGCTGTCAAACATGAGAATTCTTAGAAAAACTCATCGAG
>sig_2396
GGTCGACTCTAGAGGATCCCCCCGAATTCGGGGGGATCTCAATCTGGCGGCTGGTGGCAT
>sig_2397
TATTTTAATTATACTCTATCAATGATAGAGTGTCAATATTTTTTTTAGTTTTTCATGAAC
>sig_2398
GAGGTCATTACTGGATCTATCAACAGGAGTCCAAGCGAGCTCTAGTTATTAATAGTAATC
>sig_2399
GTTTCTCGTTCAGCTTTCTTGTACAAAGTGGTGATAGGGCCCGGGATCCTGATGGCCTCC
>sig_2400
GTAAAACGACGGCCAGTGCCAAGCTTTCACTAATGGTGATGGTGATGGTTCAGATCTTCT
>sig_2401
GAGTAAGCTGTTAGTTAGTTAAGCTTCCCGGGATCGATTCTAGACTCGAGAGCTCCGATG
>sig_2402
GCTCATTAAATTCGTGAAGTATGAAGCAGTTAAACTGCTTGGTGCCAGCCAATGATCAGG
>sig_2403
AGTGCGACCGGGAAATCCTGGCGTAATAGCGAAGAGGCCCGCACCGATCGCCCTTCCCAA
>sig_2404
GGGGGAGAGTTCACCACCATCGAGAACCAGCCCTGGTTTGCGGCCATCTACCGTCGTCAC
>sig_2405
GCATCAGGAANTTCCAGACGATTGAGCGTCAAAATGTAGGTATTTCCATGAGCGTTTTTC
>sig_2406
CTGCATCATCGCATCTGTTATACGACGAGCATTGACTTTTAAAAAAGGATTGATTCTAAT
>sig_2407
CCGGGGATCCTCTAGAGTCAATCCGGATGAAGCCGGGCGTTAGACCTGCAGGCATGCAAG
>sig_2408
CCCATACCCTATTACCACTGCCAATTACCTGTGGTTTCATTTACTCTAAACCTGTGATTC
>sig_2409
CTTCAGCGCGGGTCTTGTAGTTCCCGTCATCTTTGAAAAAGATGGTTCTCTCCTGCACAT
>sig_2410
TTCATTTGGAGAGAACACGGGGGACTCTAGAATGAGCATGGCTAGCATGACTGGTGGACA
>sig_2411
AGACATGCGGGCCCTTCCATCAAGGCCCTTCCGCTAGAASCGGAAGAGGCTGGAGAAGGC
>sig_2412
TGGATGCGCCTCCTGCCCCTGCTGGCGCTGCTGGCCCTCTGGGGACCTGACCCGGCCCAA
>sig_2413
ATTTATTAGTTCTGGAACTAATAAATTCTTTGTTCTGGAACTTAGAATTTATTAGTTCCT
>sig_2414
CGTATTTTTTGAGTTATCGAGATTTTCAGGAGCTAAGGAAGCTAAACATTCAAATATGTA
>sig_2415
ACTCTAGAGGATCCCCGGGCGAGCTCGAATTCCGCGATAAGGCCCTTCGCAGGTTAGCAG
>sig_2416
TGTACAAACTTGTGATAACAGCCTTGTACAGCTCGTCCATGCCGAGAGTGATCCCGGCGG
>sig_2417
TCATTTTACGTTTCTCGTTCAGCTTTCTTGTACAAAGTGGTTGATAACAGCCATCATCAT
>sig_2418
GAAAATCTCATCCTCCGGGGCACTTGATGATGACGATAAGCTTGTGAGCAAGGGCGAGGA
>sig_2419
AGCGCAGCAGAGGCGGATAAAAGTGCGCGTGCAGCCCTTATTGCCCCGGAAAGGTTAGCT
>sig_2420
AGATCGCTTAAATCCTGGCCGCGACAGGCGTGAGTCGGGAAAACTAAAGTGGCTCTTCCT
>sig_2421
GTTAAGTATTTCCTTAGAGAATTGGTTCTATCTCCTTCGAAGCCTGCTTTTTTGTACAAA
>sig_2422
TACGCAGATCTGCAGGTCGACGGATCCCAAGCTTCTTCTAGAGGTACCGCATGCGATATC
>sig_2423
GCGAGGCAGCTGATTTCACTTTTTGCATTCTACAAACTGCATAACTCATATGTAAATCGC
>sig_2424
TTGACAGCTTATCATCGATAAGCTCAGATCTCTCTCAATCCAAATAATCTGCAATGGCAA
>sig_2425
AAAGTAGAACAACTGTTCACCGTTAAATATCAAAGGGAAAACTGTCCATATGCACAGATG
>sig_2426
ATGGGTCGGGATCCGAATTCGAGCTCCGTCGACAAGCTTGCGGCCGCACTCGAGCACCAC
>sig_2427
GGCACTTTTCCAAATCTATTTCTTCGATAAATTTGTGAAGTATTTCTCAGAGTTAACATT
>sig_2428
TTGTATGGCCTTGGCGGGGTCATCCCCCCCCCACCCCCAGTATCTGCAACCTCAAGCTAG
>sig_2429
CAAGAAAAACCTCTAAGCTCAAAAGGGCCGGCCATGATTGAACAAGATGGATTGCACGCA
>sig_2430
GTGGCTCCAAGCGCTGAGACCATGGTCCCCCTGCAGGTCGACCTCGAGGGATCCCCGGGT
>sig_2431
CTGTATCCAAGCGCTTCGTATTCGCCCGGAGTTCGCTCCCAGAAATATAGCCATCCCTGC
>sig_2432
CATTCGTGACTGCGCCTGAGCGAGACGAAATACGCGATCGCTGTTAAAAGGACAATTACA
>sig_2433
AGTCGAGGCTGATCAGCGAGCTCTAGAGCTCAGTTAGCCTCCCCCATCTCCCGGGCAAAC
>sig_2434
GGTACCGGTGGTGGCTCCGGTATTGAGGGTCGCTCTAACTCTCCTCTGGCCATGGCGATA
>sig_2435
TCGTGACCGCCGCCGGGATCACTCTCGGCATGGACGAGCTGTACAAGATCGATGAAAAGA
>sig_2436
GTCCGGGAGCTCGTGGATCCGAATTCTGTACAGGCGCGCCTGCAGGACGTCGACGGTACC
>sig_2437
AATTTGTTAGTTTGTCTGAAACTCTTGACACCTCTAGCCCATTTGGGCGCGCGATGATTG
>sig_2438
AACTACCGCATTAAAGCTTATCGATGATAAGCTGTCAAACATGAGAATTCCGGATCCGGA
>sig_2439
TATGGCTCACAACCACCGTCACAAACACAAGCTTCCTCGAGTGAATTCCCCGGGTACCAG
>sig_2440
TTCGTCTTCAAGAATTCTCATGTTTGACAGCTTATCATCGATAAGCTTCGACGAGATTTT
>sig_2441
TGAGGTATTTATTCGAGCCCGCCTAATGAGCGGGCTTTTTTTTTCTAGAACTAGTGGATC
>sig_2442
TAACCAGCCCGCCTAATGAGCGGGCTTTTTTTTCTCGACAGATCTCCCGCTGGCATTGAC
>sig_2443
ACACTTAAAAATTGGATCTACTTATTCAAGATCCCGGCGATACAGTCAACTGTCTTTGAC
>sig_2444
AAGGGAAAGAAGCCTAGTCCCCACAAGCCCTCAAGGGCTCCCTCCGGCATCGCCCTTGAC
>sig_2445
TGCATGCTGCAGGGCCCATGGCGCGCTTACCAATTAGAATGAATTCTTATAATTTTTTTA
>sig_2446
CGAGCTCAAGCTTGATATCAGGCCTCCCGGGGAATTCACTAGTCATATATGGGATCCGTC
>sig_2447
ATGGTAGATCTAATCAACAAACAAGAAACAAAGAGTTTGAAAGCTGACAAATAAATGAAT
>sig_2448
GGCGAACGACCTGGATTACGCCAGCCTGCCGGATAGTGTAGTTGAACAGGTTCGCGCTGT
>sig_2449
TAGGAATTGAAGTTAAATTAGATGCTAAAAATTTGTAATTAAGAAGGAGGGATCCCATGA
>sig_2450
CCGGACCGGTAAAACGACGGCCAGTGTTAACTCTAGGAATTCTCTAGGATCGATTCTAGG
>sig_2451
GGTGTATGCAAAGGAGGATTTAAATGCATATGGGGGACCGCGAGCAGCTGCTGCAGCGGG
>sig_2452
CATACACATACGATTTAGGTGACACTATAGAATACACGGAATTCGAGCTCGCCCGGGGAT
>sig_2453
CAGGTGCAGATCCTGGCGTTGTCCCGCAGCCTGGCCAGGGCGGGCGTCGACCAGCTCGTG
>sig_2454
TGTATGCATTAACTTTATAAGGAGGAAAAACATATGGGGGACCGCGAGCAGCTGCTGCAG
>sig_2455
AATTCCATGGTCCGACCCTACCCTCGATTGCAGGCGGATCACCATGTTGGCCAGCAAGAC
>sig_2456
TTTCCTGGTTTCCTGTGTGAAATTGTTATCCGCTCACAATTCCACACATTATACGAGCCG
>sig_2457
GTACCGGGCCCAAGCTTCTCGAGGAATTCCTGCAGCCCGGGGGATCCACTAGTGAGCTCG
>sig_2458
CGAGCTCGCATGCGGATCCCATGGTGATGGTGATGGTGAGATCCTCTCATAGTTAATTTC
>sig_2459
GTACCTCGCGAAGGAGCTCGGGCCGCAAGCTCCTAGCGGCGGATTTGTCCTACTCAGGAG
>sig_2460
TTCTTTCTCGGTAACTTGTTGAAAGTATTCAGAGTTCTCTTCTTGTATTCAATAATTACT
>sig_2461
TACGTTTCTCGTTCAGCTTTCTTGTACAAAGTGGTTGATAACAGCATGGCTAGCATGACT
>sig_2462
TACACATGGCATGGATGAACTATACAGATCTATCTAGAGTCCGCAAAAATCACCAGTCTC
>sig_2463
GGCCCACGGGTCCCAGGAGCTTGAGATCCACTTAACGTTACTGAAATCATCAAACAGCTT
>sig_2464
CTTGGAGGAGGGTGCCAGGGGGAAGACCGATGGGCCCTTGGTGGAGGCGCGCCTGCAGCT
>sig_2465
AGTATTTGGTATCTGCGCTCTGCAGAAGCCAGTTACCTTCGGAAAAAGAGTTGGTAGCTC
>sig_2466
AGGCGGAGGCGGAGGTGGTGGCGGTGATGCAGACGGCGGTTTAGGCTCAAATTGTCTCTT
>sig_2467
CGATGACTCATGCTCACCACGCCAAGTACTGATGGTTAACTAGAGTAACGGGCTACTCCG
>sig_2468
CGTTCAGCTTTCTTGTACAAAGTGGTTGATAACAGCATGGCTAGCATGACTGGTGGACAG
>sig_2469
TTCCTGTAGCCAGCTTTCATCAACATCGCGGCCGCCAACCCTACATTAACTTCTATCATC
>sig_2470
ATCCTTTTGGCCGCAAAAATTAAAAATGAAGTTTTGACGGTATCGAACCCCAGAGTCCCG
>sig_2471
GCTGCCGGATCCGGCTGCTAACAAAGCCCGAAAGGAAGCTGAGTTGGCTGCTGCCACCGC
>sig_2472
TTGCAGGCCATGCTGTCCAGGCAGGTAGATGACGACCATCAGGGACAGCAGGCCAGCAAA
>sig_2473
CTAGAGCGGCCGGCCGCCTACTACTACTAATGATGATGATGTCGACCCGGGAATTCCGGA
>sig_2474
TAAAGCTCTGTTTCCTGTGTGAAATTGTTATCCGCTCACAATTCCACACATTATACGAGC
>sig_2475
GATGTTACCCGAGAGCTTGGCACCCAGCCTGCGCGAGCAGCTGCCTCGCGCGTTTCGGTG
>sig_2476
CAATATAGGAGCATAGAATTCTGCAGTCATTAGTCAGCAGATTCGTCACCAGCCAGTTTT
>sig_2477
TGGCATTGACGTCGCGGCCGCATAACTTCGTATAATGTATGCTATACGAAGTTATGGATC
>sig_2478
CAGCTATGACCATGATTACGCCAAGCTTGCATGCCTGCAGGTCGACTCTAGTCGGCCGTA
>sig_2479
AGCTCCTCGCCCTTGCTCACAAGCTTATCGTCATCATCAAGTGCCCCGGAGGATGAGATT
>sig_2480
TACGAAATGCGTCGTTTAGAGCAGCAGAGCTTGGCACTGGCCGTCGTTTTACAACGTCGT
>sig_2481
ATGATGGACCATGGGCATATTTATAGGTTTTTTTATTACAAAACTGTTACGAAAACAGTA
>sig_2482
GCGTGATAAAAAGCTATTTGGGGGGGGGGAATTCTCATGTTTGACAGCTTATCATCGCTG
>sig_2483
TACCGCGGCCGCGTTTAAACCACCCCGTGTCTAGAGTCGACCTGCAGGCATGCAAGCTTC
>sig_2484
GATTTTCATAATCTATGGTCCTTGTTGGTGAAGTGCTCGTGAAAACACCTAAACGGACTG
>sig_2485
CGCAGCAGGGAGGCAAACAATGAGAGCTCGATGCTTGTAAACCGTTTTGTGAAAAAATTT
>sig_2486
CAGTAACGAGAAGGTCGCGAATTTCCGGACAGCTGCAGGCATGCAAGCTTGGCACTGGCC
>sig_2487
ACTCTTTAGACAAAAAAAATTGTAGTAAGAACTATTCATAGAGTGAATCGAAAACAATAC
>sig_2488
GGCCTTGATGTTACCCGAGAGCTTGGCACCCAGCCTGCGCGAGCAGCTGCCTCGCGCGTT
>sig_2489
CCCTTTCGTCTTCAAGAATTCAGATCTGCGATAAGCTTGGCGATAAGCTTCTTGGATGCT
>sig_2490
CTTGGAGGTTACTTATGGATCCCTCGAGGGGATTGCACGCAGGTTCTCCGGCCGCTTGGG
>sig_2491
TCTGAAAGAAAAGTGCCATACGAGTATTGGTTAATCACGAATTCCTGGATCGATATCGTA
>sig_2492
AGGGAATTCGAGCTCGGTACCCGGGGATCCTCTAGAGTCGATCGTTAACGCGTCGACGCG
>sig_2493
TAGCGAGGTGCCGCCGGCATGCGGCCGGTACCGGATCCCGGGAGCTCCGGAGATCTTCAA
>sig_2494
GCTGTTTTCCCTATTAATATCAAGTTGGGGGATCGCAGTGGTGAGTAACCATGCATCATC
>sig_2495
AAACGACGGCCAGTGTTAACTCTAGGAATTCTCTAGGAGATCTTCTAGGATCGATTCTAG
>sig_2496
GTCATCCACGTGATGGTGGTGGTGATGTGCCATGGTATATCTCCTTATTAAAGTTAAACA
>sig_2497
GCTAGCGGAATTCGAGCTCGGTACCCGGGGATCCTCTAGAGTCGACCTGCAGGCATGCAA
>sig_2498
GCTCGGTACCCGGGGATCCTCTAGAGTCGACCTGCAGGCATGCAAGCTTATTCCCTTTAG
>sig_2499
GTTAGGTACGTGACTTAAGGAGGCAAAATTCCATGTCGAAAGGAGAAGAACTTTTCACTG
>sig_2500
CGAGCTCGGATCCACTAGTAACGGCCGCCAGTGTGCTGGAATTCGCCCTTAAGGGCGAAT
>sig_2501
AACACGTAGAAAGCCAGTCCGCAAAAACGGTGCTGACCCCGGATGAATGTCAGCTACTGG
>sig_2502
ATGAAGAACAAGAGCGGCGGCTGGGAGCCCAGCACCGAGGTGGTGTACCCCGAGAACGGC
>sig_2503
GGAATGGACGATACCCCGCAAGAGGCCCGGCAGTACCGGCATAACCAAGCCTATGCCTAC
>sig_2504
ATACCGCAAAAATCAGCGCGCAAATACGCATACTGTTATCTGGCTTTTAGTAAGCGATCG
>sig_2505
CCTGCACCTACATCTGTATTAACGAAGCGCTGGCATTGACCCTGAGTGATTTTTCTCTGG
>sig_2506
GCCTGCTGGTTCCGCGTGGATCTCGGATCCGAATTCTCTTCCCGGGTCTTGTTCCATGGG
>sig_2507
TCCCGACTGGAAAGCGGGCAGTGAGCGCAACGCAATTAATGTGAGTTAGGCATCGCATCC
>sig_2508
CCTAAGGAGGTTAATATTATGCACCATCACCATATGACGTCGACGCGTCTGCAGAAGCTT
>sig_2509
AGTGCAGCGCTGTTATCACAAGTTTGTACAAAAAAGCTGAACGAGAAACGTAAAATGATA
>sig_2510
CCCGGGTACCGAGCTCGAATTCCAAAAGTCGAATTTCGAGCAATCGCCCTGGGTGGGTTA
>sig_2511
TAGCGAGGTGCCGCCGGCATGCGGCCGGTACCGGATCCCGGGAGCTCCGGAGATCTTCGA
>sig_2512
CCTGACACGCCCCGGCGTGTCGTTGCCGGACGGACGGCCGGGCTCGAGCTACGTTCTCAT
>sig_2513
TTCGATTAATTAATCGATAAGCTCTGCTTTTTGTTGACTTCCATTGTTCATTCCACGGAC
>sig_2514
GTTTACAGTACGTAAATTTCTAGCTGTGTTGGTGTTGAGCGTGTTTCCAACTCACTCACC
>sig_2515
CGCCGTGTAATAATTCTAGAGTCGGGGCGGCCGGCCGCTTCGAGCAGACATGATAAGATA
>sig_2516
ACTTTATTGCCAAATGTTTGAACGATCGGGGAAATTCGAGCTCTAAGCATGATGATGATG
>sig_2517
CTGATCGAAAAGTTCGACAGCGTGTCCGACCTGATGCAGCTCTCGGAGGGCGAAGAATCT
>sig_2518
TCAAGCTATGCATCAAGCTCTAGTAACGGCCGCCAGTGTGCTGGAATTCGCCCTTGTTAA
>sig_2519
ATGAACGACATAACAGTTATACCTGTGAGGCCACTCACAAGACATCAACTTCACCCATTG
>sig_2520
GTTCTGGTGTTCTCGTCAGGGCAAGCCTTATTCACTGAATGAGCAGCTTTGTTACGTTGA
>sig_2521
AGACCCCGTAGAAAAGATCAAAGGATCTTCTTGAGATCCTTTTTTTCTGCGCGTACTCTG
>sig_2522
GGATAACAATTTCACACACAGGAAACAGCTATGACCATGATTACGCCAAGCTTGGCTGCA
>sig_2523
TCGAGCACGTGTTGACAATTAATCATCGGCATAGTATATCGGCATAGTATAATACGACAA
>sig_2524
TTTCCCTTTCGTCCGGCGAAGGTCTGGTGAGTCCAATGGGGGAGTGGAATTCGTTCCGGT
>sig_2525
ACACCGCATATGGTGCACTCTCAGTACAATCTGCTCTGATGCGCTACGTGACTGGGTCAT
>sig_2526
GAGAAAGTAGTGACAAGTGTTGGCCACGGAACAGGTAGTTTTCCAGTAGTGCAAATAAAT
>sig_2527
CCATATGGTCGACCTGCAGGCGGCCGCACTAGTGATTAATCCCGCGGCCATGGCGGCCGG
>sig_2528
GAAACGAGCTAGTGGATCCGAGCTCGGTACCAAGCTTGGCGTAATCATGGTCATAGCTGT
>sig_2529
CCACTCATCGCAGTCTAGAGGATCCCCGGTGGGCGAAGAACTCCAGCATGAGATCCCCGC
>sig_2530
CGGGCTTTTTTTTCTCGACAGATCTCCCGGGCTGCATTAATGAATCGGCCAACGCGCGGG
>sig_2531
GGTGATGAGATCTGGATCCTCCCATGGTTAATTTCTCCTCTTTAATGAATTCTGTGTGAA
>sig_2532
TAATAAAAAAACCTATAAATACGGATCCACCATGGGTCATAATCACAACCATAATCACAA
>sig_2533
GAAAAAAAAAAAAAAAAAAAAAAAAAAAAAAGTTTAAACACTAGTCCGCTGAGCAATAAC
>sig_2534
GTTTGGTGGTGGCGACCATCCTCCAAAATCGGATCTGATCGAAGGTCGTGGGATCCCCGA
>sig_2535
TCTAGAGTCGACCTGCAGCCCAAGCTTGGGTCTCCCTATAGTGAGTCGTATTAATTTCGA
>sig_2536
TGCAGGTCGACTCTAGAGGATCCCCGGGTACCGAGCTCGAATTCACTGGCAAGCTTCAGG
>sig_2537
TTGGTGTATCAAATGATTCTTTATACCTCCCACTACTACTTGTGCTGTAGAATGTAGTTC
>sig_2538
GGATCCCCGGGTACCGAGCTCGAATTCATTGCAGTTTAAGGTTTACACCTATAAAAGAGA
>sig_2539
GTACCAAAAAGAAAGCACATAAAAAAGAGAACGAAGTGACAGGCTTAGGGAAAGTAGTGA
>sig_2540
CCAACGCGCGGGGAGAGGCGGTTTGCGTATTGGCTGCCTCGCGCGTTTCGGTGATGACGG
>sig_2541
ATAACAGCGCTGCACTGAGCAGCGTAATCTGGAACGTCATATGGATAGGATCCTGCATAG
>sig_2542
CCGCAAGCTTGTCGACGGAGCTCGAATTCGGATCCTCAATGGTGGTGATGATGGTGCGCT
>sig_2543
ATAATAAGCGGATGAATGGCAGAAATTCGAGCTTGGCCCAGTGCCAAGCAGCTTCTATTA
>sig_2544
GCAAGCTTGTCGACGGAGCTCGAATTCGGATCCGATATCAGCCATGGAACCGCGTGGCAC
>sig_2545
TTCTTTATGTTTTTGGCGTCTTCCATGGAAAGCTTCCTAGGAGATCTTGCTAGCGGTACC
>sig_2546
CGTCCAACCAGCGGCACCAGCGGCGCCTGAGAGGAGCTTGAGTATTCTATAGTGTCACCT
>sig_2547
TCATTACTGGATCTATCAACAGGAGTCCAAGCTCAGCTAATTAAGCTTATTAAACTGATG
>sig_2548
AGATATACCATGGCTAGCATGACTGGTGGACAGCAAATGGGTCGGATCCGAATTCGAGCT
>sig_2549
TTACCATGTGCTGCTATGTGGCGTGTTTATCTGCGATGAAACTCTCCGAGATGGAATCAT
>sig_2550
TCGAGCTCGGTACCCGGGGATCCTCTAGAGTCGACCTGCAGGCATGCAAGCTTTCCCTAT
>sig_2551
ATAACGCAGGAAAGAACATGGATCTCGATCCTCTACGCCGGACGCATCGTGGCCGGCATC
>sig_2552
CTGCAGCCAAGCTCGGATGAACAGGCAGACATCTGTGAATCGCTTCACGACCACGCTGAT
>sig_2553
CAGTCACGACGTTGTAAAACGACGGCCAGTGAATTCGTAATCATGGTCATAGCTGTTTCC
>sig_2554
GGTCGTCAGACTGTCGATGAAGCCCTGAAAGACGCGCAGACTAATTCGAGCTCAGGAGGT
>sig_2555
TGGGCCACAAAACGGGCCCCCGAGGCCGCTGGGACGTCTCCCAGGGGCTGCGGCCGGGAA
>sig_2556
AAGCGGAGCTCACAGTCACCGTGTCGACAGGTGGAGGCGGCTCTGGTGGCGGTGGCAGTG
>sig_2557
CCTTCGCCCTCAGACGAGTCGGATCTCCCTTTGGGCCGCCTCCCCGCCGGTACCGATGAC
>sig_2558
CGGCCAGTGCCAAGCTTTCGCGAGCTCGAGATCTAGATATCGATGAATTCGTAATCATGG
>sig_2559
TCAGTGCAGCACTGGGGCCAGATGGTAAGCCCTCCCGTATCGTAGTTATCTACACGACGG
>sig_2560
AATGCCATAATACTCGAACTCAGTAGGATTCTGGTGTGTGCGCAATGAAACTGATGCATT
>sig_2561
TAAAGTTCTGCTATGTGGCGCGGTATTATCCCGTGTTGACGGATCCGGGGAATTCGTAAT
>sig_2562
GTTCGTAGCCTATGGGTTGTGAAATGACTGTTAAGAGTGGGGTGATGGTACCGTTTGTCA
>sig_2563
CAAAACCCACCGGGGCCGGCCATGTCTCCGGAGAGGAGACCAGTTGAGATTAGGCCAGCT
>sig_2564
CGTCATCACCGAAACGCGCGAGGCAGCAGATCTATCGATGGTACCTATCTGCAGACGGAA
>sig_2565
TTTCTAGGGTACCTCTAGCTCGAGGGGCGCGCCCCCAGCTGGTTCTTTCCGCCTCAGAAG
>sig_2566
CATTTTCATTTCCGGTTTCCTATAGGGCAACCAGGCTGTCCTTGCCGGCGCTTGTAACAC
>sig_2567
GTACAGAATTCGGATCCACGAGCTCCGGACTCTTGTCGTCGTCATCAATCGTACCAGAAC
>sig_2568
TAAACCTTAAACTGTAAAGATAAGCTTGCATGCCTGCAGGTCGACTCTAGAGGATCCCCG
>sig_2569
TCACTGATCAGTGATAAGCTGTCAAACATGAGAATTCCGGGGATCCGTCGACCTGCAGCA
>sig_2570
GAATTGAATTTAGCGGCCGCGAATTCGCCCTTAAGGGCGAATTCGTTTAAACCTGCAGGA
>sig_2571
GGTCGGGATCCGGCTGCTAACAAAGCCCGAAAGGAAGCTGAGTTGGCTGCTGCCACCGCT
>sig_2572
GTATTAATTTCGCGGGATCGAGATCCATGAGACAATAACCCTGATAAATGCTTCAATAAT
>sig_2573
CTTCTCGTCACTAGTTTGTTCAGCGGTGGCAGCAGCCAACTCAGCTTCCTTTCGGGCTTT
>sig_2574
AGTTTTATGCCTATGGTCGCTCCTACGATAACGACGACCATTGCCCAAGCGTAGCCTATG
>sig_2575
AAGCTTGTGGAATTAATTCGTAATCATGGTCATAGCTGTTTCCTGTGTGAAATTGTTATC
>sig_2576
CGGTGAACGCTCTCCTGAGTAGGACAAATCCGCCGCTAGGAGCTTGCGGCCCGGACGATA
>sig_2577
TCGAGATCTAAGCTTGGATCCGCGGCCGCTACGTAGAATTCCCATATGGTGATGGTGATG
>sig_2578
CTTATCAGATTCGTAACTTCCGGCCCAGACTTAAGCCTCGACATTTACATATACGTCGAT
>sig_2579
ACCAATGCCCTCCCTCTTGGCCCTCTCCTTTTCTTTTTTCGACCGAATTCATTTAAATGG
>sig_2580
GATGCCGCTTTAAATGCTGTCCAATCTGGGCAAGCTGACGGTGTTATTGCAGGAGCCACA
>sig_2581
CATATGCATCCATGGTACCAATTGTACAGCTGAATTCAGATCTAGACGTCAGGTGGCACT
>sig_2582
TCGATTCCACCGCCGCCTTCTATGAAAGGTTGGGCTTCGGAATCGTTTTCCGGGACGCCC
>sig_2583
AATCAGTCGAGATGCGAGAGTAGGGAACTGCCAGGCATCAAATAAAACGAAAGGCTCAGT
>sig_2584
CTCCACGGCCGCCATGAATCGCGCACGCGGCGAAGGCTCCGCAGGGCCGCCACCCAGGCC
>sig_2585
AGTTGCTCAATGTACCTATAACCAGACCGTTCAGCTGGATATTACGGCCTTTTTAGCTTC
>sig_2586
GTGAGTTTTCGTTCCACTGAGCGTCAGACCCCATTAACGCTTCTGGAGAAACTCAACGAG
>sig_2587
CGGCCTTAAGGGCCCGTACGGCCGACTAGTAGGCCTATTATTTTTGACACCAGACAAGTT
>sig_2588
TGTGAGCGGATAACAATTTCACACAGGAAACAGTTCTAGAGTCCCCTATGTAGAATGCTA
>sig_2589
ATTACGAATTCGAGCTCGCCCGGGGATCCTCTAGAGTCGACCTGCAGCCCAAGCTTGTAT
>sig_2590
AGCGATAAAAAAGGTTCATCGCGCTTTCCCGGGCAGCCGTAGCCGTTACGCCTGGAGTCT
>sig_2591
ATTAATGATGTCTAGAGAATAGGAACTTCGGATCAATTCATCGATGCAGGTGGCACTTTT
>sig_2592
CGAATTCCTATTCTATAGTGTCACCTAAATCGTGCGGCCGCGGTTGGCGTAATCATGGTC
>sig_2593
CACAGTGGCGGCCGCTCGAGTCTAGAGGGCCCGCGGTTCGAACAAAAACTCATCTCAGAA
>sig_2594
CTACCTTGTTAAACGTGGCAAATAGGCAGGATTGATGGGGATCTAGCTTCACGCTGCCGC
>sig_2595
TTGTAATACGACTCACTATAGGGCGAATTGGGTACGTACCGGGCCCCTAGTATGTATGTA
>sig_2596
AGTTCATCCTCGAGATCTAAGCTTGGATCCGCGGCCGCTACGTAGAATTCCCATGGCGTG
>sig_2597
TGGAGTTCAAAATAGACATCGTGGTGCTAGCTTTCCAGAAGGCCTCCAGCATAGTCTATA
>sig_2598
GAGATCGGCTAGCTCACTTGTCATCGTCGTCCTTGTAGTCAGATCTGGTACCCGGGGAAT
>sig_2599
AGGGAGACCGGCCTCGAGCAGCTGAAGCTTGAATTCATCGATGATATCAGATCTGGTTCT
>sig_2600
GTTAGTTAGTTAAGCTTCCCGGGATCGATTCTAGACTCGAGAGCTCCGATGATAAGCTGT
>sig_2601
CGCCAGAAGCATTGGTGCACCGTGCAGTCGATGATAAGCTGTCAAACTCGAGAATTGTGC
>sig_2602
TGTTGTTGTTCGAGCTGCTATGCATATCCGATTTTGGAGGATGGTCGCCACCACCAAACG
>sig_2603
AGAACAATCAAGGGTCCCCAAACTCACCCTGAAGTTCTCAGGATCGATCCAGCTTTTTGC
>sig_2604
ATGCAAGCTTCAGCTGCTCGAGTTCTATAGTGTCACCTAAATCGTATGTGTATGATACAT
>sig_2605
AGATCTGGGTACCGGTGGTGGCTCCGGTGATGACGACGACAAGAGTCCCATGGGATATCG
>sig_2606
AACAGCTATGACCATGATTACGCCAAGCTTCCATGGGATATCGCATGCCTGCAGAGCTCT
>sig_2607
ACCAAAGGTGATGCGGAGAGATAGGTGTCGACGCCCGGGCATGCTTCGAAGATCTTAATT
>sig_2608
ACAGCTAATTCTCATGTTTGACAGCTTATCATCGACTGCACGGTGCACCAATGCTTCTGG
>sig_2609
TGATTACGCCAAGCTTCTCGAGAACCGGTCATCGATTCTAGAACTTAAGGAGCTCAGATC
>sig_2610
TCCTCCCTTTAGTGAGGGTAATTCGTAATCATGTCATAGCTGTTTCCTGTGTGAAATTGT
>sig_2611
GGATCTCACCATCACCATCACCATGCGGCCGCATCGTGACTGACTGACGATCTGCCTCGC
>sig_2612
GCTCCAACGGATCCGTGCTCGATCCTCTAGAGTCGACCTGCAGGCATGCAAGCTTTCCCT
>sig_2613
CATTAAAGCTAATCGGATGATAAGCTGTCAAACATGAGCTCTTAATTAATTTAAATCTAG
>sig_2614
ATCAGGCGCCATTCGCCATTCAGGCTACGCAACTGTTGGGAAGGGCGATCGGTGCGGGCC
>sig_2615
AAAGGAAGCTGAGTTGGCTGCTGCCACCGCTGAACAAACTAGTGACGAGAAGACCACCGG
>sig_2616
GCGAATTCGAGCTCGGTACCCGGGGATCCTCTAGAGTCGACCTGCAGGCATGCAAGCTTT
>sig_2617
AGTTCTTGAACTGATGATTTATTAGTTCTGGAACTAATAAATTCTTTGTTCTGGAACTTA
>sig_2618
ATTTCGCAAATGGTCAATAACCTAACATCCAATAAATCATACAGGCAAGGCAAAGAATTA
>sig_2619
ATACCAAACGACGAGCGTGACACCACGATGCCGCAATGGCAACAACGTTGCGCAAACTAT
>sig_2620
GTTGGGTAACGCCAGGGTTTTCCCAGTCACGACGTTGTAAAACGACGGCCAGTAAGCTAG
>sig_2621
GTTTGGTGGTGGCGACCATCCTCCAAAATCGGATCTGATCGAAGGTCGTGGGATCCATCA
>sig_2622
TCAGCGCTTAAAAAGTGACCGTGATGTGATTTGAATGCTCTGTTACCCATGGTTAATTTC
>sig_2623
TTTGAGTTATCGAGATTTTCAGGAGCTAAGGAAGCTAAAATGGGTCAAAGTAGCGATGAA
>sig_2624
CAGGGTTTTCCCAGTCACGACGTTGTAAAACGACGGCCAGTGAATTAATTCGGGGGTGGG
>sig_2625
TGCAAGCGCGTGGAGCCACCCGCAGTTCGAAAAACTCGAGCACCACCATCACCATCACCA
>sig_2626
TGTGGCGCCGGTGATGCCGGCCACGATGCGTCCGGCGTAGGAGATCTCGATCCCGCGAAA
>sig_2627
GCCGCGCTTAATGCGCCGCTACAGGGCGCGTGGGGATACCCCCTAGAGCCCCAGCTGCGC
>sig_2628
TACAACTCACTAAACATAGCAATTCAGATCCTGCAAGCCTCGTCGTCCTGGCCGGACCAC
>sig_2629
ATGGCGACCGCGCGCTTGCGGATCGCAAAGGTTGGCGCGGCCACGACCGGCGACAAGCAG
>sig_2630
GATCTTAGAAGCAAACTTAAGAGTGTGTTGATAGTGCAGTATCTTAAAATTTTGTATAAT
>sig_2631
GAGGCCTTCCTGGAAAGGCCCTGGTTCGCCCTGGGCGAGGGCTACCCGGGGATCGTGGCC
>sig_2632
AGCTGCGCCGGGAGGTTGAAGAACTGCGGCAGGCCAGCGAGGCAGATCCACAGGACGGGT
>sig_2633
CCATGATTACGAATTCCACAAGCTTGTGGAATTCACTGGCCGTCGTTTTACAACGTCGTG
>sig_2634
AGCGAATGTGGGCCCGCGCGGGTCTGAGTCGGGGCCAGGGCGGCGGCCAACAGCAGGAGC
>sig_2635
CAGCTCCTCGCCCTTGCTCACCATGGATCCTCTAGAGTCCCCCGTGTTCTCTCCAAATGA
>sig_2636
GCCAGGGTTTTCCCAGTCACGACGTTGTAAAACGACGGCCAGTAAGCTAGCTTGCATGCC
>sig_2637
GAGGGCCCATATGCATGCGATCGATATCCATGGAGCTCGCGAATTCGAAAGCTTAAGACG
>sig_2638
CGGCCCTCACCCGTACCGGTCGGACCCGCATCCAGGGTCCGATGCATCGCATCGAAAGAA
>sig_2639
GGTACCTTGCCAGCTGGGGCGCCCTCTGGTAAGGTTGGGAAGAGATCTGATCAAGAGACA
>sig_2640
ACAGTATTTGGTATCTGCGCTCTGCTGAAGCCAGTTCGAATTTCTGCCATTCATCCGCTT
>sig_2641
TAAGAAACTTTATTGCCAAATGTTTGAACGATCGGGGAAATTCGAGCTCTAAGCTTACAC
>sig_2642
CTGCCAGGCATCAAATTAAGCAGAAGGCCATCCTGCCGGATGGCCTTTTTGCGTTTCTAC
>sig_2643
CTCTAGAGGATCCCCGGGTACCATATGTAAGTATTTCCTTAGATAACAATTGATTGAATG
>sig_2644
AAGGAGATATACATATGGCTAGCATGACTGGTGGACAGCAAATGGGTCGGATCCGGCTGC
>sig_2645
AGCATCACCGCCTGAATGATGCCGATCCCCACCCCACCAAGCAGTGCGCTGCTAAGCAGC
>sig_2646
ATCCCCGGGTACCGAGCTCGAATTTCCCCGATCGTTCAAACATTTGGCAATAAAGTTTCT
>sig_2647
GAGTGCGGCCGCAAGCTTGTCGACGGAGCTCGAATTCGGATCCCGACCCATTTGCTGTCC
>sig_2648
GTTTAGTGAACCGTCAGATCCGCTAGCGCTACCGGACTCAGATCCACCGGTCGCCACCAT
>sig_2649
AGCTTAGATCTCTCGAGCATCACCATCACCATCACTGAACTAGTCGACTAGCATAACCCC
>sig_2650
TGGGTATAAATGGGCTCGCGATAATGTAGGGCAATCAGGTGCGACAATCTATCGCTTGTA
>sig_2651
GGGATCCCTTATGGCTCTGCACCCGGCTCCATCACCAACAGGTCGCGCACGCGCTTCACT
>sig_2652
TGTCGATCGACTCTAGCTAGAACGAATTGTTAGGTGGCGGTACTTGGGTCGATATCAAAG
>sig_2653
AAGCGGCCAGATCTGGATCCGGTACCCCCGGGACGCGTTGACTGCAGGAATTCGCGGCCG
>sig_2654
ATGGTTAATAAGCGTATCAACGTAAATATCAACCCCAGCTGCACTACAGCGATTTACCAT
>sig_2655
TTGTAAAACGACGGCCAGTGCCAAGCTTGTATTCTATAGTGTCACCTAAATCGTATGTGT
>sig_2656
TCGAGTCGGATCCGACAACCGATGAAAGCGGCGACGCGCAGTTAATCCCACAGCCGCCAG
>sig_2657
TTATTCCAAGCGGCTTCGGCCAGTAACGTTAGGGGGGGGGGAGGGAGTCTAGAATCGATG
>sig_2658
CGATATCAGCCATGGCCTTGTCGTCGTCGTCGGTACCCAGATCTGGGCTGTCCATGTGCT
>sig_2659
TCCCACTATCCTTCGCCCCAAGCTTGGGCCCAAGCTTGGGTCGCGCCCCACGGATGGTAT
>sig_2660
TCACCATCACGGATCCGCATGCGAGCTCGGTACCCCGGGTCGACCTGCAGCCAAGCTTAA
>sig_2661
CCAGGATGCAGATCGAGAAGCACCTGTCGACACCGTCCGCAGGGGCTCAAGATGCCCCTG
>sig_2662
AAACTTGTGATAACAGCTTTGTATAGTTCATCCATGCCATGTGTAATCCCAGCAGCTGTT
>sig_2663
TGGTTGCGGCCGCGATGTTGATGAAAGCTGGCTACAGGAAGGCCAGACGCGAATTATTTT
>sig_2664
CCTTGTAGTCGTCCATGGTATATCTCCTTCTTAAAGTTAAACAAAATTATTTCTAGAGGG
>sig_2665
CGGGCAGCTGGATATCTTTAAACTCGAGACTAGTCCATGGATCGATGCTAGCAGATCTAC
>sig_2666
TACCATGCATCATCATCATCATCATGGTGGATCCGAGCTCGAGATCTGCAGCTGGTACCA
>sig_2667
CGAATTGGCCAAGTCGGCCGAGCTCGAATTCGTCGACCTCGAGGGATCCGGGCCCTCTAG
>sig_2668
ATTTGAGCCTGTGTGTAGAGATACAAGGGAATTAATTCGTAATCATGGTCATAGCTGTTT
>sig_2669
CCTGGTACCGAGCTCGATGCTTGTAAACCGTTTTGTGAAAAAATTTTTAAAATAAAAAAG
>sig_2670
TTAAGAAGGAGATATACATATGGGAATTCTACGTAGCGGCCGCGGATCCAAGCTTAGATC
>sig_2671
AATTAAGGATCGGCACCGGCCGTACCCGGGGAATTCATTTAAATTTAATTAAGGATCTGG
>sig_2672
AGCCAACCGCTTTAAGAAAATCTCATCCTCCGGGGCACTTCTGGTTCCGCGTGGATCTGG
>sig_2673
TCGTCAGGCTCGTGCTGGTACCTCGGATCCGAATTCGAGCTCCGTCGACAAGCTTGCGGC
>sig_2674
GTTTAACTTTAAGAAGGAGATATACATATGCATCACCATCACCATCACCTCGAACGTCGT
>sig_2675
TAGAGAATTCCTCGAGCCCGGGTGCTTTGCCAAGGGTACCAATGTTTTAATGGCGGATGG
>sig_2676
ACTAAAGGGAACAAAAGCTGGAGCTCCACCGCGGTGGCGGCCGCTCTAGCCCGGGCGGAT
>sig_2677
CAGGTCGACTCTAGAGGATCCGCGGCCGCGGGTACCGAGCTCGAATTCGGCCTCGAGGGC
>sig_2678
TAGTGTATCAACAAGCTGGGGATCCTAGAAGCTTATCGAATTCCTGCAGCCCTGGCGAAT
>sig_2679
GCCCCTGGGATCCCCGGAATTCCCGGGTCGACTCGAGCGGCCGCATCGTGACTGACTGAC
>sig_2680
ATACAGACATCAGCGTCAGACCTGGGGATCCAGTCCTGGTTCCGCCACTTAGGCACCTAG
>sig_2681
CTTCAGTGTTCTCGAGATGGAGTACAGCACATCCATTTTGGGATCCGTGGACTTGTTGCT
>sig_2682
ACAAAACGGTTTACAAGCATCGAGCTCGGTACCCGGGGATCCTCTAGAGTCGACCTGCAG
>sig_2683
ACGTTGCGAAGCAACGGCCCGGAGGGTGGCGGGCAGGACGCCCGCCTTAAACTGCCACAA
>sig_2684
TGGAGCTCATGGTACCATTCCCACGTGGATACATGGATCCGACCCATTTGCTGTCCACCA
>sig_2685
TGAAAGAATAACGTATTCTTTCATCAACGTCCACAGTGATATGATCTCGGCGGCCGCCAA
>sig_2686
AAAAAAGGCTGCACCGGATATAGTTCCTCCTTTCAGCAAAAAACCCCTCAAGACCCGTTT
>sig_2687
ATTTTCGCTGCCGGTGGTTTTTTTGCTGTTAGCAACCAGACTTAATGGCAGATCAGATCT
>sig_2688
TTAGGCCTAGAGTCGACCCAGATCCACTCGTTATTCTCGGACGAGTGTTCAGTAATGAAC
>sig_2689
ATAAGCTTCGATAAGCTTTAATGCGGTAGTTTATCACAGTTAAATTGCTAACGCAGTCAG
>sig_2690
CATGGGATATCGCATGCCTGCAGAGCTCTAGAGTCGACGGGCCCGGTACCGCGGCCGCAC
>sig_2691
AGCTCGAATTCCGGGGGATCTCAATCTGGCGGCTGGTGGCATCATACTTGAGCGAGCTTT
>sig_2692
CTCTAAGCGGATCCACGCGGAACCAGATCCGATTTTGGAGGATGGTCGCCACCACCAAAC
>sig_2693
ACCGTCGACGCGGCCGCAAGCTTAGATCCGGCTGCTAACAAAGCCCGAAAGGAAGCTGAG
>sig_2694
GTACTAGTTAACTAGTTCGATGATTAATTGTCAACAGGGGAATTCACTGGGGGGATGGGG
>sig_2695
ATGGTGATGGTGGGACTCTCCCCTGTTGAAGCTCTTTGTGACGGGCGAGCTCAGGCCCTG
>sig_2696
TCTGATCTGGGGCCTCGGTGCACATGCTTTACGTGTGTTTAGTCGAGGTTAAAAAACGTC
>sig_2697
TATGTTTCGAATGATACTAACATAACATAGAACATTTTCAGGAGGACCCTTGCTTGGAGG
>sig_2698
GAGAAGGAGACGGGCCGGAACTTCTCGCGCGTCGTCCCGCTGACGCGGTTCTGGTCCATC
>sig_2699
AGCCAAGCTCTCGAGAGCTTGGCGTAATCATGGTCATAGCTGTTTCCTGTGTGAAATTGT
>sig_2700
TTTCACTGCATTCTTGTTGTGGTTTGTCCAAACTCATCAATGTATCTTATCATGTCTTCT
>sig_2701
CCCCATGGTTAATTCCTCCTGTTAGCCCAAAAAACGGGTATGGAGAAACAGTAGAGAGTT
>sig_2702
GGTGAACAAAAGCTAATCTCCGAGGAAGACTTGAACGGTAGCGCTTAGAGCTCGAATTTC
>sig_2703
CCCTTCCTTTCTCGCCACGTTCGCCGAATTCCGTATGGCAATGAAAGACGGTGAGCTGGT
>sig_2704
CCAGCTTTTGTTCCCTTTAGTGAGGGTTAATTTCGAGCTTGGCGTAATCAAGGTCATAGC
>sig_2705
ACCGGGCTGCTCAGGGCGATATTACTGCACACTAGTCTAACATGAAGAGGGATGGTGCTA
>sig_2706
ATGATGCCGGCCACACCGGCCATCGCCCACCAGGTCGCCGCCCTCACTGCCCGGCACCTG
>sig_2707
CTCTGCTGCCGTCCGCCACCGTACGTAAATTTATGGTTGGTTATGAAATGCTGGCAGAGA
>sig_2708
CTCTAGAGCCGGATCGATCCGGTCAATCAATCAGCAAGCTTGGCTGCAGGTCGACGGATC
>sig_2709
AGGAGATATACCATGGCACACCATCACCACCATCACAGCAGCGGTACCGTCGACCCGACT
>sig_2710
CTCTAGAGGATCCCCGGGTACCGAGCTCGAATTCACTGGCCGTCGTTTTACAACGTCGTG
>sig_2711
GGCCAATCAAGCTTATCGATACCGTCGGGCTGCAGCCCTTTTCTAAATGTTTCTAAATGT
>sig_2712
GGGGTCAGCACCGTTTCTGCGGACTGGCTTTCTACCCGGTATCAGCTCACTCAAAGGCGG
>sig_2713
CCGCGCGGCAGCCATATGGCTAGCATGACTGGTGGACAGCAAATGGGTCGGGATCCGAAT
>sig_2714
ATTACAATTCACTCGATCGGCTCGCTGATCAGCCTCGACTGTGCCTTCTAGTTGCCAGCC
>sig_2715
CTTCGGAATCGGTAGTCAATCCTATTTCCGATAGGGGCAGTTAAAGTCTCGAAGCTTGCA
>sig_2716
CGGGCTCGAGCCCAGTCCAGCGCTCACAATTGTCGACCAATTGGCGGCCGCCGAGATCAT
>sig_2717
GTGTGGTGGAATTCATACAACCTCCTTAGTACATGCAACCATTATCACCGCCAGAGGTAA
>sig_2718
ATTTAAGCGGAGAAGAAATAGAACGATTTTTTAAAGATAGCTTGGAGTTTCTAGAAAATC
>sig_2719
TCCCGGGTAATTAATTGAATTACATCCCTACGCAAACGTTTTACGGCCGCCGGTGGCGCC
>sig_2720
GAGCTACTAGCTGTCCTCGTGCCATTCAATTTTCTGAGCTTCGAAGATGTCGTTCAGGCC
>sig_2721
ATTTATATCATTTTACGTTTCTCGTTCAGCTTTTTTGTACAAACTTGTGATGGGTACCGA
>sig_2722
GCCCCCGGCCCCCGGCGGCCGTGGGCCATCGCCCTGATAGACGGTTTTTCGCCCTTTGAC
>sig_2723
TAACAGCCTTGTCATCGTCATCCTTGTAGTCGCTCATTCTAGAGTCCCCCGTGTTCTCTC
>sig_2724
CTGCATGACACCTTTAGGCAAACCAGTGGTGCCGGAGGAGCACAAAATAGCGGCCACTTG
>sig_2725
GATCCGTCGACCTGCAGCCAAGCTTCTGTTTTGGCGGATGAGAGAAGATTTTCAGCCTGA
>sig_2726
GGAAGGAAGGATTACCTTAGAACAGTTTATGTGATGTTTGTGTCTTTCTATTTTTATTCA
>sig_2727
CAAGCTATACGTAACCGCGTTTCAGAACCCCAGAGTCCCGCTCAGAAGAACTCGTCAAGA
>sig_2728
CCCACTCGTGCACCCAACTGATCTTCAGCATCTTTTACTTTCACCAGCGTTTCTGGGTCC
>sig_2729
GGATGGCAAAAAGGTTTCATTCAACCTTTCGTCTTTGGATGTTAGATCGCGGCCGCGATC
>sig_2730
ATATTATATTTTGAACGTAGATTATTTTGTTGAAAGTTGCTGTAGTGCCATTGATTCGTA
>sig_2731
GAAATGTTGAATACTCATACTCTTCCTTTTTCAATGACAAGAGAGAATAACATGACTGCT
>sig_2732
GCATGAGCTCGAATTCCCGGGGATCCGTCGACCTGCAGCCAAGCTTGCTCCCGTCGTTTT
>sig_2733
GGAGCGGCGCAGGGCAACGAGCCGATCGCTGATCGTGGAAACGATAGGGACGGATCTGCT
>sig_2734
ATCGGTAATACAGATCGATTATGCCCCAATAACCACATGTAGGCTGGAGCTGCTTCGCGG
>sig_2735
TGGATATCGGATCCCCGGGTACCGAGCTCGAATTCACTGGCCGTCGTTTTACAACGTCGT
>sig_2736
TTATGTCATTGATGACGACCTCCTCTACACTTTTGGATTTGTATGTTTACAAAGGAAGGA
>sig_2737
TGCGGCCTCCTGATGTCGTCAACACGGCGAAATAGTAATCACGAGGTCAGGTTCTTACCT
>sig_2738
ATTCCCATATGGTGATGGTGATGGTGGCCCATGGCGTTGAACCATTTTACGATACCAGTC
>sig_2739
AGCCCGGGATCTGCCTAGGCTTTTGCAAAAAGCTTATCGATAAAATAAAAGATTTTATTT
>sig_2740
CGTAATCATGGTCATATCTGTTTCCTGTGTGAAATTGTTATCCGCTCACAATTCCACACA
>sig_2741
GCTTGCCTGCAGGTCGACTCTAGAGGATCCATCGAGGGTAGGTTTACTGAATTCAGGCCT
>sig_2742
CTTGCATAGCTTGAGTATTCTATAGTGTCACCTAAATAGCTTGGCGTAATCATGGTCATA
>sig_2743
GTCCAAGCTCAGCTAATTAAGCTTATTAAACTGCTGCAGCGTAGTTTTCGTCGTTTGCTG
>sig_2744
ACGTTTCTCGTTCAGCTTTCTTGTACAAAGTGGTGATAGGGCCCGGGATCCTGATGGTGA
>sig_2745
AGCTTGCATGCTCGAGTACGTATTATTAGTGGTGGTGGTGGTGGTGCTCAGCGCCGCCAA
>sig_2746
AATCCGCCGCTCTAGAGGGAAACCTAGGGCTGCCTCGCGCGTTTCGGTGATGACGGTGAA
>sig_2747
GGACCATGTGGTCTCTCTTTTCGTTGGGATCTTTCGAAAGGGCGGACTGGGTGCTCAGGT
>sig_2748
CCGGAAGTCATGGAATTCACTGGCCGTCGTTTTACAACGTCGTGACTGGGAAAACCCTGG
>sig_2749
TCGACCTGCAGCCAAGCTTGTAATCATGGTCATAGCTGTTTCCTGTGTGAAATTGTTATC
>sig_2750
GGTCGGCGGCCAGATGGCGACCGGGGTCTCCCCCAACGACCCGGTGTTCTGGCTGCACCA
>sig_2751
CGAGCTGGGAATTCCTCGAGATCTTCTAGACCCCGGGGATATCCCATGGGCGGCCGCACT
>sig_2752
ATCCCCATGGTCGATCGACAGATCTGCGAATCGAGAGAGATAGATTTGTAGAGAGAGACT
>sig_2753
CAACCTGACCGGTGATTACCTATGGCAGCAGCGCCAAGATCGGCGCGGGGAAGTTCAGGC
>sig_2754
GTGGCTGAACTGGAGGGCAAACCGTTCACCGCACTGATTCGCGGCTCTGGCTACCCATGC
>sig_2755
TTTTTCCTCCTTATAAAGTTAATCTTTAGTTAGTTAGGGAATAAGCCGAATTCGAGCTCG
>sig_2756
TGCCTGCAGGTCGACTCTAGAGGATCCCCGGGTACCGAGCTCGCACGAACCCAGTTGACA
>sig_2757
ATCCGCGGCCGCTACGTAGAATTCCCATGGTATATCTCCTTCTTAAAGTTAAACAAAATT
>sig_2758
AGCGGATAACAATTTCACACAGGAAACAGAATTCTCATGTTTGACAGCTTATCATCGGCG
>sig_2759
TGGGGATTGGTGGCGACGACTCCTGGAGCCCGTCAGTATCGGCGGCCCGGGGATCCGTCG
>sig_2760
GGGAAATCACCATAAACGTGAAATGTCTTTGGATTTGGGAATCTTATAAGTTCCCTATCA
>sig_2761
TTTATCCGCCTCCATCCAGTCTATTAATTGTTGCCGGAAGCTAGAGTAAGTAGTTCGCCA
>sig_2762
CGGCGCGCCCCTCGAGCTAGAAAGCTTCCTAGAAGATCTCCTAGAATCGATCCTAGAGTT
>sig_2763
ACAATTTAAATATTTGCTTATACAATCATCCTGTTTTTGGGGCTTTTCTGATTATCAATC
>sig_2764
CGACCAACACCGCCGGTCCGACGGCGGCCCACGGGTCCCAGGAGCTTGAGATCCACTTAA
>sig_2765
TTTAACTTTAAGAAGGAGATATACATATGTCGTACTACCATCACCATCACCATCACGATT
>sig_2766
TAAAACGACGGCCAGTGAATTCGAATGGCCATGGGACGTCGACCTGAGGTAATTATAACC
>sig_2767
CCAGTCACGACGTTGTAAAACGACGGGATCTATCATCTTGGTGAAGGGATCAATTCCCAG
>sig_2768
TAACGTTGGCACTCGAATTCGAGCTAGGTGCGTGCCTCACGGATTTAAAAAAATCCATGG
>sig_2769
GGCTTTGTTGAGACGCCGGGCAAGAGCAACTCGGTCGCCGCATACACTATTCTCAGAATG
>sig_2770
CAGTTGACTGTATCGCCGGGATCCATCTCCCAGCCGCAGAAGGGCCGGAAGCCCCGGGAC
>sig_2771
TCGAATTCGGATCCGACCCATTTGCTGTCCACCAGTCATGCTAGCCATGGTATATCTCCT
>sig_2772
GTCGGTGCGCATTGGGACGCCCGCTGGGGTAGCCCATCGCGGGGGTAAAGATTGGCGAAC
>sig_2773
AAAGTTCTTCTCCTTTACTGTTAATTAACCCGGGGATCCCCATGGCCATATGTTCTCGAG
>sig_2774
TTTTCCCAGTCACGACGTTGTAAAACGACGGCCAGTGAGCGGAAGAGCGCCTGATGCGGT
>sig_2775
CCGGCCGGTCGCCACCATGGGTAAAGGAGAAGAACTTTTCACTGGAGTTGTCCCAATTCT
>sig_2776
ACAAGCTTGGGGCCGCGGAGGCTGGATCGGTCCCGGTGTCTTCTATGGAGGTCAAAACAG
>sig_2777
GCTCGGTACCCGGGGATCCGTCGATCATATCGTCAATTATTACCTCCACGGGGAGAGCCT
>sig_2778
GGAAACAGCTATGACATGATTACGAATTTGGCCAAGTCGGCCTCTAATACGACTCACTAT
>sig_2779
CACTTGATGATGACGATAAGCTTACTAGTTCTAGAGAATTCATCGATTAACTCGAGGATC
>sig_2780
ACTAGCCTTCGGAGGTGGCGAGGCCAACTTCGGTGCTGCCTTGACTGCGGCGACGGGTGA
>sig_2781
GCTTTCCCCCCCCCCCCTGCAGGTCGGCATCACCGGCGCCACAGGTGCGGTTGCTGGCGC
>sig_2782
GCGTGGATCCCCGGGAATTCTAGACTCCATGGGTCGACTCGAGCTCAAGCTTAGATCCGG
>sig_2783
TCCTCTTGAGTTTTGGTCATAGACCTATTCATGGCCCTGATACCAATTTTTAAGCGGGGG
>sig_2784
AGAGTCGACCTGCAGGCGCCACGCGTACGTGCACGACGTCTTAAGCTTGGCGTAATCATG
>sig_2785
ATTTTACGTTTCTCGTTCAGCTTTCTTGTACAAAGTGGTTCGATCTAGAGGATCCATGGT
>sig_2786
CGCGTAGTGAGATCTGATCAAGAGACAGGATGAGGATCGTTTCGCATGATTGAACAAGAT
>sig_2787
GACAGCAAATGGGTCGCGGATCCGGCTGCTAACAAAGCCCGAAAGGAAGCTGAGTTGGCT
>sig_2788
CTGGAANTTCCATTCGCCATTCAGGCTGCGCAACTGTTGGGAAGGGCGATCGGTGCGGGC
>sig_2789
CGATAGGGGCAGTTAAAGTACTTTGACAATTGAATCCGATTTTGACCATTATTTTCATAT
>sig_2790
GATCTTTCTTGCTTTTACTTTTACTTCCTTAATACTCAAGTACAATTTTAATGGAGTACT
>sig_2791
GATCTTCAGCATCTTTTACTTTCACCAGCGTTTCTGGGTCCATGGTGAAGGGCGAATTGC
>sig_2792
AATCTAGAGTCCGCAAAAATCACCAGTCTCTCTCTACAAATCTATCTCTCTCTATTTTTC
>sig_2793
TTTTGCACCATTCTATGGTGTCGGGTACCGAGCTCGAATTGATCTCGATCCCGCGAAATT
>sig_2794
GTGAGTCGTATTAAGATCCACGGTTCACTAAACCAGCTCTGCTTATATAGACCTCCCACC
>sig_2795
TGCACGGATCTGCCCTGGCTTCAGGAGATCGGAAGACCTCGGCCGACGGATCTGATCGGC
>sig_2796
GGGCTGGCTTAACTATGCGGCATCAGAGCAGATTGTACTGAGAGTGCACCATACTGTAGT
>sig_2797
GGGAATTCCCCGGATCCGTCGACCGCAGTTCGGGGGCATGGATGCGCGGATAGCCGCTGC
>sig_2798
AAGCTTGCAGCTTGGCTGCAGGTCGACGGATCCCCGGGAATTGCGGAATTCCGCAATTCG
>sig_2799
GAAGCATTTATCAGGGTTATTGTCTCATGACATTGAAGAGCTCCTCCATCCAGAAAAACA
>sig_2800
GCCGCCGGCATGCGGCCGGTACCGGATCCCGGGAGCTCCGGAGATCTTCGAACTAGTTTG
>sig_2801
GACCCCCCCGGGTCTAGGGTACCTCTAGGAAGCTTTCTAGCCGCGGTCTAGGGATCCCGG
>sig_2802
AGGAGGCCATCAGGATCCCGGGCCCTATCACCACTTTGTACAAGAAAGCTGAACGAGAAA
>sig_2803
TTACAAACAGGAATCGAATGCAACCGGCGCAGGAACACTGCCAACGCATCAACAATATTT
>sig_2804
ACGCTGCGGGGGTGGTTGTTGACGTTGGTCGACTCTAGAGGATCCCGGGCTGCAGATCTC
>sig_2805
GTGCTACGCCTGAATAAGTGATAATAAGCGGATGAATGGCAGAAATTCGAAAGCAAGCTN
>sig_2806
TATCAGCTGATACCGCTCGCCGCAGCCGAACGACCGAGCGCAGCGGGTCAGTGAGCGAGG
>sig_2807
AACGAGCCAAGCCCATCCCGAGCCGAAATGATTATTTGCGGAGTCGGTAAAAAGCGCCCC
>sig_2808
CTTAGTGTGTGAAATTGTTATCCGCTCACAATTCCACACATTATACGAGCCGGAAGCATA
>sig_2809
GTTCCTTAAGGAATTGATCCGGGCTTATCGACTGCACGGTGCACCAATGCTTCTGGCGTC
>sig_2810
GTTCGTGCAAACAAACGCAACGAGGCTCTACGAATCGATGGGCATCTGGCTTAAAGTGCA
>sig_2811
CACTGTATTGGCATGTAAAAAATAAGCGGGCTTTGCTCGACGCCTTAGCCATTGAGATGT
>sig_2812
GCCTAAGAATGGATCCCCCTCAAGTCAAAAGCCTCCGGTCGGAGGCTTTTGACTTTCTGC
>sig_2813
GTACAGAATTCGGATCCCCGATATCCATGGTTGAGGAGAAGCCCGGGCTCTTGTCGTCGT
>sig_2814
CACCATGGCCTAGGCCTATCGTTCGTAAATGGTGAAAATTTTCAGAAAATTGCTTTTGCT
>sig_2815
CTAGAAATAATTTTGTTTAACTTTAAGAAGGAGATATACATATGACGTCGACGCGTCTGC
>sig_2816
CCAGCGCGCTTGGAAATCACATTTGCCAACCCGTTGCAGACGAGGCCGCTCAGGGCGAGT
>sig_2817
TTTTACCCCTGCATCTTTGAGCGCTGAGGTCTGCCTCGTGAAGAAGGTGTTGCTGACTCA
>sig_2818
TTGGTTTTCTTGGGCAATCACTTTTGCCCTGGGAACTTAGTGTAGTTGGCCAAGTCATTC
>sig_2819
TTTCACACAGGAAACAGAATTCGAGCTCGGTACCCGGGGATCCTCTAGAGTCGACCTGCA
>sig_2820
GAGGGCCAGAACCAGGATGGAGGCTGGCCTGGTGGACCAAGATGACTTGGATGAAGAACA
>sig_2821
GAGGATCCCCGGGTACCGAGCTCGAATTCGAGCTCGGTACCCGGGGATCCTCTAGAGTCG
>sig_2822
TCCACCATGATGATGATGATGATGCATTTTAGCTTCCTTAGCTCCTGAAAATCTCGATAA
>sig_2823
GGCCGCACTAGATTTTTTTGGGCGGGGCCGCCCAAAAAAATGCGGCCGCACTAGTAAAAA
>sig_2824
CAGCCGGATCCCCATGGACGCGGAACCAGATCCGATTTTGGAGGATGGTCGCCACCACCA
>sig_2825
AGTGATGGTGGTGGTGATGTGCCATATGTATATCTCCTTCTTAAAGTTAAACAAAATTAT
>sig_2826
ACTTGTGCTTGAAGGTCTTTTACGCCTTCAACAGTTTTGGCATTGTTGATTAGATTCTTG
>sig_2827
TGCGATGCAAGAAGCTGGCGAAAATGGGCAACGTGGCGGCCAGCTGGTAACAGGATTAGC
>sig_2828
GTCACGATGCGGCCGCTCGAGTCGACCCGGGAATTCGGGGATCCCACGACCTTCGATCAG
>sig_2829
TCATGCATGAGCTCGAATTCCCGGGGATCCGTCGACCTGCAGCCAAGCTTGCGATCCCGT
>sig_2830
ACATTGTGTGGAGGTACCTCTAGACAGGAGACCATATGGCGAGACGTATTCTGGTCGTAG
>sig_2831
CATCATCATCATCATCATCATCATCACAGCAGCGGCCATATCGAAGGTCGTCATATGAAG
>sig_2832
CGATAAGCCAGCTGGGCGCTCTTCCGCTTCCTCGCTCACTGACTCGCTGCGCTCGGTCGT
>sig_2833
GCTGAGCCGGCGGAACCGGCGGAGCCGGAGTCTTTTGCTGGCACTTGTTCTGCTCCTCCT
>sig_2834
ATTTAACAAAAATTTAACGCGAATTTTAACAAAATATTTTGTTAAAATTCGCGTTAAATT
>sig_2835
ACATTTCCGTGTCGCCCATACCACACATATAGAGCAAAAAGCGCTAGCACAGGGGTTAGG
>sig_2836
CCACGTCCTTTCGTCTCTACGACCGTCAAACTACAAAATCGCTTATCGATCACCAAAAGA
>sig_2837
AACATCAGAGATTTTGAGACACAACGTGGCTTTCCCCCCCCCCCCACTCAACCAAGTCAT
>sig_2838
AGTAAGCCGGATCCACGCGGCGTTTACGCCCCCCCTGCCACTCATCGCAGTACTGTTGTA
>sig_2839
TGGACGAGCTGTACAAGAGATCAGCTGCTGCTGCTAGATCTGCGGCCGCACCGGTCTAGA
>sig_2840
GTATATCTCCTTCTTAAATCTAGAGGATCCTCTACGCCGGACGCATCGTGGCCGGCATCA
>sig_2841
GTGGGTCCGAAGATGACAAGTTGTATTGAATGGTGATGCCATTGTTAAAATCACAAGACA
>sig_2842
GATCCCCCTGCACCACGACCTATATAAACCATAGTTAGAAAATCTGTAGCTAAATTTGTA
>sig_2843
CGCGCGGCAGCCATATGCTCGAGGATCCGGCTGCTAACAAAGCCCGAAAGGAAGCTGAGT
>sig_2844
GCCCAGCTGACCAGCCTGGGCAAGCCCCTGGGCAGCCTGCACGAGTGGGTGTGAGAGCTC
>sig_2845
TCCAACTGCGCCTCGCTCCGCGGAACCAGGCCTCCTCCTCCTCCTGGAGGATGGTCGACA
>sig_2846
CATTAAAGCTAGCTTATCGATGATAAGCTGTCAAACATGAGAATTAATTCTTGAAGACGA
>sig_2847
TTCTCGACAGATCTCCCGGGCTGCATTAATGAATCGGCCAACGCGCGGGGAGAGGCGGTT
>sig_2848
ATGGCGAATGGCGCGAAATTGTAAACGTTAATATTTTGTTAAAATTCGCGTTAAATTTTT
>sig_2849
AGGTGCAGAGCCCCACCCCGATGGAATGCAGTGCCTGGGGACCAGATGGTGTAAATCCCC
>sig_2850
CGATCTAGGAAGAAAGTTCGACGGTGAAGGTGACGACACCATGTTCACCACTGATAATGA
>sig_2851
CTATGACCATGATTACGCCAAGCTACGTAATACGACTCACTATAGGGCAGATCTTCGAAT
>sig_2852
GATCCCCGGGTACCGAGCTCGAATTCGGCTTATTCCCTAACTAACTAAAGATTAACTTTA
>sig_2853
AAAAGTGCGCGTGCAGCCCTTATTGCCCAACGACCCCCCATTCAAGAACAGCAAGCAGCA
>sig_2854
TTCTGCAGACGCGTCGACGTCATATGGATCCCAATGCTTCGTTTCGTATCACACACCCCA
>sig_2855
CCGCGACGTCAATGCCAATAGGATATCGGCATTTTCTTTTGCGTTTTTATTTGTTAACTG
>sig_2856
GGCCTGGCCGCGGCCGCTTAATTAAACATATGACCATGGCAAGTCGACTCGAGCGAGCTC
>sig_2857
TTGGGATCCGTCGACCTGCAGCCAAGCTAGCTTGGCGTAATCATGGTCATAGCTGTTTCC
>sig_2858
GTGATTTTTTTCTCCATTTTAGCTTCCTTAGCTCCTGAAAATCTCGCCAAGCTTTTTGCA
>sig_2859
CCAAGCTGGCGGTACCATGCAGGTCGACTCTAGAGGATCCGAATTCTGAAATCCTTCCCT
>sig_2860
AGGTCGACTCTAGAGGATCCCCGGGTACCGAGCTCGAATTGGCCGCGGCGTTGTGACAAT
>sig_2861
ATTTTGGCAAAGAATTGGATCGGACCGGAAATCATAAAAAATTATTTGCTTTGTGAGCGG
>sig_2862
GGAATAAGGGCGACACGGAAATGTTGAATACTCATACTCTTCCTTTTTCAATCCCTTGTG
>sig_2863
GTCCCGCCTACCGGCGGCGACCGGCGGCATCTGATTTGGCCATGCATAGCTTGAGTATTC
>sig_2864
ATTGCGGCTCCTAGAGCGCTGGCGATGCCTTCTGTGCCTGCTCTTGTACAGGAACAGGTG
>sig_2865
TGATATGCCTCCGAATTGGTTACCTCACTATTTTGATTAGTACCTATTTTATATCCATAG
>sig_2866
AGTGAAAAGTTCTTCTCCTTTCGACATGGAATTTTGCCTCCTTAAGTCACGTACCTAACT
>sig_2867
TACACAATCCTGCAGTACCCATGGTGAGGCCTCCTTATAATTTATTTTGTAGTTCCTTCG
>sig_2868
ACTAAAGGGAACAAAAGCTGGAGCTCCACCGCGGTGGCGGCCGCTCTAGAGAAGTATACA
>sig_2869
GTCTAGAGGCCTCCATGGGGTACCGAGCTCGAATTCGGCCTAGGCGGCCAATTCGTAATC
>sig_2870
GTCGGCGGGGTGCTTCACGTAGGCCTTGGAGCCGTACTGGAACTGGGGGGACAGGATGTC
>sig_2871
GGGTCAGTTCCGGCTGGGGGTTCAGCAGCCACCTGCAGTCATTGTTTGCCTCCCTGCTGC
>sig_2872
AAAAATAGGCGTATCACGAGGCCCTTTCGTCTTCAAGAATTCATTATTTGTAGAGCTCAT
>sig_2873
AGAAGGCCATCCTGACGGATGGCCTTTTTGCGTTTCTACAAACTCTTGTTAACTCTAGAG
>sig_2874
GTGTAAGATAAACCCGCTTAGACTTATATATACGTGCATATATATACATTACAAAAACAA
>sig_2875
AGGTACCCTAGAAGATCTCCTAGAGTTAACACTGGCCGTCGTTTTACCGGTCCGTAGTCA
>sig_2876
TTTTTCTGATCAAAAGTGCTCATCATTGGAAAACGTTCTTCGGGGCGAAAACTCTCAAGG
>sig_2877
TCGCATTACACCTTTGTTCATGACGTCACCTCCTGAAGCTTGCATGCCTGCAGGTCGACT
>sig_2878
CAGAAAGCGACCTTGAGAGTCAGCGGTGGAAACGGCTTCAGTTAAAGGGGTTTTCATATG
>sig_2879
GTCAGAGGTTTTCACCGTCATCACCGAAACGCGCGAGGCAGCTGGCTGACATTTTCGGTG
>sig_2880
ATAACCCCGGGCCCTATATATGGATCCAATTGCAATGATCATCATGACAGATCTGCGCGC
>sig_2881
GTAATAAAAAAACCTATAAATATGCCCATGGTCCATCATCACCACCATCACTCCGCGGGT
>sig_2882
GTAACAGTTTTGTAATAAAAAAACCTATAAATATGCCCATGTCAGTTGAATTTTACAACT
>sig_2883
GCAGCCTGAATGGCGAATAGCTTCTTCCGCTTCCTCGCTCACTGACTCGCTGCGCTCGGT
>sig_2884
ACGCCATGGGAATTCTACGTAGCGGCCGCGGATCCAAGCTTAGATCTCGAGGATGAACTA
>sig_2885
CGCCCTATCCCCGCTACGCTCTCCAAACCTTCCATCTTCCGAAAACCTACATCACCCATC
>sig_2886
CGGCAAGCAGGCATCGCCGTGGGTCACGACGAGATCCTCGCCGTCGGGCATGCGCGCCTT
>sig_2887
GCTAATTAATACGACTCACTATAGGGAGAAGCTTACGGATCCGAATTCCTATTCTATAGT
>sig_2888
GGCTGATTATGATCCTCTAGATCAGATCTTTCTTGCTTTTACTTTTACTTCCTTAATACT
>sig_2889
CACGGGCCCATGGCTAATTCCCATGTCAGCCGTTAAGTGTTCCTGTGTCACTCAAAATTG
>sig_2890
CGGGCTTTGTTAGCAGCCGGATCCATGGTCTCGAGGTGATGGTGATGGTGATGCATATGT
>sig_2891
CCAGTCACGACGTTGTAAAACGACGGCCAGTGAATTGATGTACGCTGACGCTATCTTCAC
>sig_2892
AGCCGAATTATCCATTGCTGTTGACAAAGGGAATCAGGGGATCTTGAAGTTCCTATTCCG
>sig_2893
CGGCTGGCGCGAGCCCCTGATGCTCTTCGTCCAGGTCATCCTGGTCAACAAGACCGGCTT
>sig_2894
TGCATGCCATGCAGATCTAGCGCTCTAGAGGATCTGCGGCCGCATTTTTGCGGCCTTTTT
>sig_2895
ATAAAAATAGGCGTATCACGAGGCCCTTTCGTCTTCAAGTGTCTGTAAGCGGATGCCGGG
>sig_2896
AGCTAGCTTGGATCCGCGTCATCCAGAATTCACTGGCCGTCGTTTTACAACGTCGTGACT
>sig_2897
ACAGAACTTCCAGACCGCTGCTCAGATCCGATTTTGGAGGATGGTCGCCACCACCAAACG
>sig_2898
TGAATTGCTGCAGGTCGATAAGCTTATCGACGGATCCGGGGAATTCGTAATCATGGTCAT
>sig_2899
ACTGTTGCAAGTTTACTCAAAAAATCAGCACTCTTTTATATCTTGGTTTACATAAGCATT
>sig_2900
AGTCGACTCTAGAGGATCCCCGGGTACCGAGCTCGAATTCGTAATCATGGTCATAGCTGT
>sig_2901
GAGGATCCCCGGGTACCGAGCTCGAATTCCTCGACCTGCAGGCATTGACGAAGGCATTCA
>sig_2902
CACTTTAAGCCAGATGCCCATCGATTCGTAGAGCCTCGTTGCGTTTGTTTGCACGAACCA
>sig_2903
GGATCCTCTAGAGTCGACCTGCAGGCATGCAAGCTTTCCCTATAGTGAGTCGTATTAAAT
>sig_2904
ACACTATTCTCAGAATGACTTGGTTGAATATTCACCAGTCACAGAAAAGCATCTTACGGA
>sig_2905
TTTCACACCGCATATGGTGCACTCTCAGTACAATCTGCTCTGATGCGCTACGTGACTGGG
>sig_2906
CCGGCCGGATGAGCATTCATCAGGCGGGCAAGAATGTGAATAAAGGCCGGATAAAACTTG
>sig_2907
TCCCAGTCACGACGTTGTAAAACGACGGCCAGTGAATTCCACAAGCTTGTGGAATTAATT
>sig_2908
GCCAACGCGCGGGGAGAGGCGGTTTGCGTATTGGGCGCTTCGGCCGGGAACTGGCTGGCG
>sig_2909
ATGATGATATATTTTTATCTTGTGCAATGTAACATCAGAGATAAGCCGAATTATCTAGAA
>sig_2910
TGCGTGCAATCCATCTTGTTCAATCATGGCCGGCCCCGGTGGGTTTTGAGGTGAGGATGA
>sig_2911
GCGGCCAATTCGAGCTCGGTACCCGGGGATCCTCTAGAGTCGACCTGCAGGCATGCAAGC
>sig_2912
AAGGCCATCCGGCAGGATGGCCTTCTGCTTAATTTGATGCCTGGCAGTTTATGGCGGGCG
>sig_2913
TTAACTTTAAGAAGGAGATATACATAATGTCAGTTGAATTTTACAACTCTAACAAATCAG
>sig_2914
TTTTTAATAATTTGCGAGTACGCAAAGCTTGGCTGCAGGTCGACGGATCCCCCGGTACCG
>sig_2915
AATAGCTTCGAATTCCCGGGGATCCGTCGACCTGCAGCCAAGCTTGCGATCCCGTCGTTT
>sig_2916
GAGCAGCTGAACATCCCTACGCCTTCCACACTGCGGCCAACGCCATTACCGCTCCAGCCA
>sig_2917
ACACATGCAGCTCCCGGAGACGGTCACGCTTGTCTGTAAGCGGATGCCGGGAGCAGACAA
>sig_2918
TACCACAGCTTCCGATGGCAGCCTGACGCCAGAAGCATTGGTGCACCGTGCAGTCGATAA
>sig_2919
ATGACCATGATTACGAATTGGCCTTCAAGGCCGCATGCGTCGACGATATCGGTACCGAGC
>sig_2920
CAAGCTGGGGATCCTAGAAGCTTATCGAATTCCTGCAGCCCTGGCGAATGGCGATTTTCG
>sig_2921
GTACAAACTTGTGATAACAGCATGATGATGATGATGATGGCTCATTCTAGAGTCCCCCGT
>sig_2922
TAGCGATTCACAAAAAATAGGCACACGAAAAACAAGTTAAGGGATGCAGTTTATGCATCC
>sig_2923
GCCAACGCGCGGGGAGAGGCGGTTTGCGTATTGGCTAGAGCAATTCGGCGTTAATTCAGT
>sig_2924
AAAAGCTGGAGCTCGCGCGCCTGCAGGTCGACACTAGTGGATCCAAAGAATTCAAAAAGC
>sig_2925
AAGCTTGGCCACCAACCTTTCAGTACGAAAATTGCTTTCATTGTCGATACCCTTTTTACG
>sig_2926
GTGCCATACGAGTATTGGAATTCTTAAGCTTATCGATACCGTCGACCTCGAGGGGGGGCC
>sig_2927
CCCGGGACGCGTTGACTGCAGGAATTCGCGGCCGCCTCGAGGATCCGTATTTATAGGTTT
>sig_2928
ATTCCAAACTGGACACATGGAAACACACAAATTAAAAACTGGTCTGATCGGATCCTAGAA
>sig_2929
AAAGAGGAGAAATTAACTATGAGAGGATCTCACCATCACCATCACCATGGGATCCGCATG
>sig_2930
ATGACTGGTGGACAGCAAATGGGTGCTTAGAGCTCGAATTTCCCCGATCGTTCAAACATT
>sig_2931
TCTTCTGTTGAAGTAACACTCGCCTCTTCGGGGTCCATACTAGTTTCGCCATTCAGGCTG
>sig_2932
GTTCTCGTCAGGGCAAGCCTTATTCACTGAATGAGCAGCTTTGTTACGTTGATTTGGGTA
>sig_2933
CCGTCGACCTGCAGCCAAGCTTCTGTTTTGGCGGATGAGAGAAGATTTTCAGCCTGATAC
>sig_2934
GTATTTTTTGAGTTATCGAGATTTTCAGGAGCTAAGGAAGCTAAAATGAAATCTAACAAT
>sig_2935
CGCCAAGCTTGCATGCCTGCAGGTCGACACTAGTGCGGCCGCCCATGGGATATCCCCGGG
>sig_2936
TTCTTTAATAGTGGACTCTTGTTCCAAACTGGAACAACACTCACAACTAACTCGGAATTA
>sig_2937
TTGGTAGAACGTCTATCGAAAATCATCATCACCTTGAAGCCCGAGGGGCGCAAGGCGATC
>sig_2938
CTAGTTCATCCTCGAGATCTAAGCTTGGATCCGCGGCCGCTACGTAGAATTCCCATATGG
>sig_2939
TTGCCGTCCATTCTGGGTTGGAGATCTAGGCTGGACGATCAGGGCGTGGCAGCAAGATCT
>sig_2940
ACCTCGGAGCCCACCCCATCTAGAGAACATTTTTGAGATAAAGGCCTCCTAGAACAACCT
>sig_2941
CTGCAAGGATCTGCAGAATTCGGCTTATTACCGCGGCAGTTCAACCTGTTGATAGTACGT
>sig_2942
CAGTGAATTGCTGCAGGTCCAAGCTTGGACGGATCCCCGGGAATTCGTAATCATGGTCAT
>sig_2943
CCCCGGGTATCCGCCTTTCTACCAGATTTAACTTTAATAAGCGGCCGCTATAATTGATAC
>sig_2944
GGGATAACAGGGTAATATAGATCCTCTAGAGTCGACCTGCAGGCATGCAAGCTTGTATTC
>sig_2945
TAAGCGGATGAATAATTCTTGAAGACGAAAGGGCCTCGTGATACGCCTATTTTTATAGGT
>sig_2946
GTGCTGGAATTCGGCTTATTAACCGGTTGTCAGCCGTTAAGTGTTCCTGTGTCACTCAAA
>sig_2947
AGGAGGTTGTATGAATTCCACCACACGACAAGCCTGCATTGCGGCACTTCAATCTCCGCT
>sig_2948
TGGTGCTCGAGTGCGGCCGCAAGCTTGTCGACGGAGCTCGAATTCGGATCCGAATTAATT
>sig_2949
TTGATCCTCTAGAGTCGACCTGCAGGCATGCAAGCTTGGCGTAATCATGGTCATAGCTGT
>sig_2950
TCACACAGGAAACAGCTATGACCATGATTACGGCATGCCTGCAGGCGCCGACGTCATGCA
>sig_2951
CACTTGTGGCGCCGGTGATGCCGGCCACGATGCGTCCGGCGTAGAGGATCCTTTTTGTCC
>sig_2952
TGGCTGCAACGACGATCTTGCGCATGGTGGCGTCTAGCGCGCGGGTCTGAGTCGGGGCCA
>sig_2953
AGGGTAACTATTGCCCTGCGGTAAAGCTCATCAGCGTGGTCGTGAAGCGATTCACAGATG
>sig_2954
AGAATTGGGACAACTCCAGTGAAAAGTTCTTCTCCTTTACTATTGTAATACGACTCACTA
>sig_2955
AGGGAACAAAAGCTGGGTACCGAGCTCATGTTTGACAGCTTATCATCCGATTAGCTTTAA
>sig_2956
TTGGTACCGAGCTCGGATCGATAAACTTAAGCTTACCATGGGGGGTTCTCATCATCATCA
>sig_2957
CTCGAGCAGCTGAAGCTCCAATGTGATGGTCTAGAGGATCCGAATTCCCAGCACACTGGC
>sig_2958
GAAAGGACGAGGATCCGAATTCATCTATGTCGGGTGCGGAGAAAGAGGTAATGAAATGGC
>sig_2959
CGACCCCCCCGGGTCTAGGATCGATTCTAGCCGCGGTCTAGGAATTCTCTAGGGATCCCG
>sig_2960
ATCCCCGGGTACCGAGCTCGAATTCCCAATTCGGGGGGATCTCAATCTGGCGGCTGGTGG
>sig_2961
CAGGAGGGCTGAAGAAGCAGACCGCTAACACAGTACATAAAAAAGGAGACATGAACGATG
>sig_2962
TAGCATACATTATACGAAGTTGTTGAAGCCGAATTCCAGCACACTGGCGGCCGTTACTAG
>sig_2963
TGATCTCTGCAGATCAGTAATTTCCTGCATTTGCCTGTTTCCAGTCGGTAGATATTCCAC
>sig_2964
CTCTAGAACTAGTGGATCCCCCGGGCTGCAGGAATTGTCTCCCGTAGTGTTACTGTAGTG
>sig_2965
CTTAATATCATCGGTAGGCCAAATTGAGCAGCCCACTCAGTCGTCGAAGCTGATTCAGCC
>sig_2966
TGCCAAGCTTGCATGCCTGCAGGTCGACTCTAGAGGATCTATATTACCCTGTTATCCCTA
>sig_2967
CGATGACCTGCAGGGGGGGGGGGGCGCTGAGGTCTGCCTCGTGAAGAAGGTGTTGCTGAC
>sig_2968
ATTTTTTTCTCCATTTTAGCTTCCTTAGCTCCTGAAAATCTCGGATCCACAGGACGGGTG
>sig_2969
ATTTTACGTTTCTCGTTCAGCTTTTTTGTACAAACTTGTGATAACAGCGGCGCCGGTGGA
>sig_2970
TGTTGGGGGGGTCTCCTCTAACCTCTAGTCTTGGGCCCCCTTTTGCTGCGTTTTGTCAGT
>sig_2971
CGACTCTAGGCCTAAATGGCCATTTAGGTGACACTATAGAAGAGCTCGAGGATCCTAGGA
>sig_2972
ATACAGTCTCAGAAGACCAAAGGGCTATTGACACTTTTCAACAAAGGGTATATAATCGGG
>sig_2973
AGGTTTTTATTGCGATAAACTAGGTTTCACGCGAGGCTAGTTACCCTTAAGTTATTGGTA
>sig_2974
ATTTTTGCGGACTCTAGATTAGGCGCCGGTGGAGTGGCGGCCCTCGGCGCGCTCGTACTG
>sig_2975
GCCCGGTACCAGGCCTAGATAGATAGAGAGAGAGAGAGACTAGTGGAGGAAGAAAAAATG
>sig_2976
GGTAGTGGGGTCTGACGCTCAGTGGAACGAAAACTCACGTTAAGGGATTTTGGTCATGAG
>sig_2977
CATGAATGCTGCAATATTCCTGTTACCAAAGCTAGTATAAATAAAAATAGATAAACGTGG
>sig_2978
CCCGCTTTCCAGTCGGGAAACCTGTCGTGCCAGGGGATTACCCTGTTATCCCTAGAGCTT
>sig_2979
TGCCAAGCTCATTACCCTGTTATCCCTACCCGGGATTACCCTGTTATCCCTAGAGCTTGG
>sig_2980
GAGCTCGGTACCCGGGGATCCTCTAGAGTCGACCTGCAGGCATGCAAGCTTTCGCGAGCT
>sig_2981
GTTCATTTCATTTGGAGAGGACACGCTCGAGGAATTCGGTACCCCGGGTTCGAAATCGAT
>sig_2982
CTAGCGGCCGCTAATTCGTAATCATGGTCATAGCTGTTTCCTGTGTGAAATTGTTATCCG
>sig_2983
GGATCTGGTTCCATGGCGAGCAAAGAAACCTTTACCCATTACCAGCCGCAGGGCAACAGT
>sig_2984
TCTAAGCTTGGCCGCCGAGGCCAGATCTGTTCTCCCATTGACGTCAATGGGGTGTCTGAA
>sig_2985
TTCAGCTTCGGTGTATCTACCTTGCTTCAGATAGCAGCCGGCCAGATTATTCTTTGTCTT
>sig_2986
GAATAAATTGCAGTTTCACTTGATGCTCGATGAGTTTTTCTGAGGGCCCAAATGTAATCA
>sig_2987
TTAACTCTAGGAAGCTTTCTAGGAGATCTTCTAGGGTACCTCTAGCTCGAGGGGCGCGCC
>sig_2988
GTTGGCCGGGATGGCGGAGAGCAAGCCCACCAAGACTCAGGCGACCAGCATCGGCGTCGA
>sig_2989
CGCGTTAACCCGGGCCCGCGGATGCATATGATCTTAAGGCCTAGGTCTAGAGTCTTTGTT
>sig_2990
AGCGGATAACAATTTCACACAGGAAACTAGGCACCCCAGGCTTTACACTTTATGCTTCCG
>sig_2991
AACGAAAAGCTGCGCCGGGAGGTTGAAGAACTGCGGCAGGCCAGCGAGGCAGATCCACAG
>sig_2992
GGCTTATGCACAGCGGCCCAAATGGTTTTTGTAACACATGCCTCAGCTGCAGCACCGCAG
>sig_2993
ACTTCCTTTGGCAATTCAAGTTCATCACGCAGTATGTGACGGATTTCACATTTGCCGTTT
>sig_2994
GTCGGGCAGCGTTGGGTCCTGCAGATCCGGCTGTGGAATGTGTGTCAGTTAGGGTGTGGA
>sig_2995
CAGCTAATTAAGCTTGGCTGCAGAGGCCTGTCGACCCGGGTACCGAGCTCAGATCTCCTC
>sig_2996
ACATCGCTTAGGCCACACGTTCAAGTGCAGCCACAGGATAAATTTGCACTGAGCCTGGGT
>sig_2997
CACCCTTGGCGTCCAACCAGCGGCACCAGCGGCGCGAATTGACATAAGCCTGTTCGGTTC
>sig_2998
GCGTAAGGAGAAAATACCGCATCAGGCGCGTTAACGCGCCATTCGCCATTCAGGCTGCGC
>sig_2999
ATTGGTACCCTTGGCAAAGCACCCGGGCTCGAGGAATTCTCTAGAGTCGACTCGCGAGCT
>sig_3000
ATCCTAGAGAATTCCTAGAAGATCTCCTAGAGTTAACACTGGCCGTCGTTTTACCGGTCC
>sig_3001
TAGAAAGTATAGGAACTTCGAAGTTCCCGCCAGCCTCGCAGAGCAGGATTCCCGTTGAGC
>sig_3002
TGACAAGGTACCGGAATTCGGATCCTCTAGAGTCGACCTGCAGGCAAGCTTGGCACTGGC
>sig_3003
TGGCAGGGCGGGGCGTAAACGCCGCGTGGATCCGGCTTACTAAAAGCCAGATAACAGTAT
>sig_3004
AGCCTGAAAACGCCGCTAACAAAGTAAACAACATAAAACCTTTCTTCATATGTATATCTC
>sig_3005
AGCCGCACGTCATCTAGCGGAATTAATTCATGAGCGGATACATATTTGAATGTATTTAGA
>sig_3006
GCCATGACCCAGTCACGTAGCGCATCAGAGCAGATTGTACTGAGAGTGCACCATATGCGG
>sig_3007
CTAGAAATAATTTTGTTTAACTTTAAGAAGGAGATATACCATGGCACATCACCACCACCA
>sig_3008
ATAAATGCTTCAATAATCATGCAGGTGCTGAACCCCCAGCCGGAACTGACCCCACAAGGC
>sig_3009
CCTTTCGAACGCTAATTACGCATATTGATTAGTGTTACATTAGATTGCAAAAAAAAAAAG
>sig_3010
AAGTTGTTGGATCAACTGGGGTCCCCCCGTCTACTGCTCGCGGCGAAGTCATCCGCAATT
>sig_3011
TGTTCTGGGGAATATAAATGTCAGGGATCCTTTTTGTCCGGTGTTGGGTTGAAGGTGAAG
>sig_3012
GCATACATTATACGAAGTTATGGATCCAGCTTATCGATACCGTCGACCTCGAGAAGTACT
>sig_3013
CAAGGCCGAGACGGCCCTGCAGTAAGCTTGAATTCGGATCCACTCGAGGCCACTCGGGCC
>sig_3014
CCACGTGATGGTGATGATGATGACCCATGGTATTTATAGGTTTTTTTATTACAAAACTGT
>sig_3015
GGCGACCGAGTTGCTCTTGCCCGGCGTCTCAACAAAGCCGCCGTCCCGTCAAGTCAGCGT
>sig_3016
TAGGAAGCTTTCTAGGGTACCTCTAGCCGCGGTCTAGGGATCCCGGCGCGCCCCTCGAGC
>sig_3017
CATCAAAATCACTCGCATCAACCAAACCGTTATTCATTCGTGACTGCGCCTGAGCGAGAC
>sig_3018
AAAAAAAGAGTTGGTAGCTCTTGATCCGGCAAACAAACCACCGCTGGTAGCGGTGGTTTT
>sig_3019
ACCCGTTTAGAGGCCCCAAGGGGTTATGCTAGAAGGACAGGGAAGGGAGCAGTGGTTCAC
>sig_3020
TACGGTAAATGGCCCGCCGGCTGACCGCCCAACGACCCCCGCCCATTGACGTCAATAATG
>sig_3021
TTCGCCTCGGTGTTTTCATGGTTAATTTCTCCTCTTTAATCAATTCTGTGTGAAATTGTT
>sig_3022
TTCCAGCCCTGAAAAAGGGCATCAAATTAAACCACACCTATGGTGTATGCAATGGTAAGG
>sig_3023
GATGTTCGGATTGTTATCCATATTTATAGGATCCGGATATTTATAGGTTTTTTTATTACA
>sig_3024
AGCCGGATCTAAGCTTGAGCTCGAGTCGACCCATGGAGTCTAGAATTCCCGGGGATCCAC
>sig_3025
ATTCGCCCTTGATATCGAAGCAAACTTAAGAGTGTGTTGATAGTGCAGTATCTTAAAATT
>sig_3026
GCGGGCCGCATAACTTCGTATAGCATACATTATACGAAGTTATCTAGCGCGTCGACATAA
>sig_3027
AATGTTGAATACTCATACTCTTCCTTTTTCAATGTGAACCATCACCCTAATCAAGTTTTT
>sig_3028
ATTGCGGATGATGCGCAAGTGAAAGGAAGGGAAGGAAGGGATAGTTGACCGCGCAACTGG
>sig_3029
GGGTCTAGGAATTCTCTAGGATCGATTCTAGCCGCGGTCTAGGGATCCCGGCGCGCCCCT
>sig_3030
TCATGGTCATAGCTGTTTGGGGAAGTTCCTATTCTTTCTAGAGAATAGGAACTTCCCCCC
>sig_3031
TACATCGATATCATATGCAAGGGTTTATTGTTTTCTAAAATCTGATTACCAATTAGAATG
>sig_3032
CCGCTCCTTTCGCTTTCTTCCCTTCCTTTCTCGCCACGTTCGCCCAGACGTGATAAGATA
>sig_3033
CATACATTATACGAAGTTATGGATCCGCGTCAATTCGATCCTGCTGATGAAGCAGAACAA
>sig_3034
AAGGCATTAATTTTACCAAATTTAATATTTATGAAATTTTAAAAGAAAATGTAGATATCG
>sig_3035
TCAACTGGGTTCGTGCGAGCTCATCGATTTCGTTCCACTGAGCGTCAGACCCCGTAGAAA
>sig_3036
TAGTGGATCCCCCGGGCTGCAGGAATTCGATATCAAGCTTATCGATACCGTCGACCTGCA
>sig_3037
ATTCGAGCTCGGTACCCGGGGATCCGTCGATCATATCGTCAATTATTACCTCCACGGGGA
>sig_3038
TGTCACAACGCCGCGGCCAATTCGAGCTCGGTACCCGGGGATCCTCTAGAGTCGACCTGC
>sig_3039
GATCCAATTATCTATGTTAAATGATTAACGTGCTCATTTATATTTTAACAAACTTTTCAC
>sig_3040
GGGCTAGCCAGCCAGAACTCGCCCCGGAAGACCCCGAGGATGTCGAGCACCACCACCACC
>sig_3041
TAAAACCAAAATCCAGTGACCTGCAGGCATGCAAGCTAGAGGCCCTTAAGGCCTTACTAG
>sig_3042
TGCTGAAGAACGAGCAGTAATTCTAGAGCGGCCGCTTCGAGCAGACATGATAAGATACAT
>sig_3043
TACGTATTTTGCTTACCAAATACAGCAATAGCAATGGCTCTCAGTCCCCGTGGATGGAGG
>sig_3044
GCGACGCCATCTATGTGTCAGACCGGGGACTTATCAGCCAACCTGTTAGCAGAACTTTAA
>sig_3045
GATCCGATATCCATATGACTAGTAGATCCTCTAGAGTCGACCTGCAGGCATGCAAGCTTT
>sig_3046
CCAAATGTTTGAACGATCGGGGAAATTCGAGCTCTAAGCCTTGTACAGCTCGTCCATGCC
>sig_3047
GATATCACTAGTGAATTCGCGGCCGCCTGCAGGTCGACCATATGGGAGAGCTCCCAACGC
>sig_3048
GTATGTATACTTCTCTAGAGCGGCCGCCACCGCGGTGGAGCTCCAGCTTTTGTTCCCTTT
>sig_3049
TGCTATACGAAGTTATGCGGCCGCCAGTGTGATGGATATCTATAACAAGAAAATATATAT
>sig_3050
GTGATCCGACAGGTTACGGGCGGCGACCTCGCGGGTTTTCGCTATTTATGAAAATTTTCC
>sig_3051
ATGACTGGTGGACAGCAAATGGGTCGCGGATCCGGCTGCTAACAAAGCCCGAAAGGAAGC
>sig_3052
ACGTCACCCTGAAAGAAGGCCAGAATCTGGACTTCGTTGGCGGCGCTGAGCACCACCACC
>sig_3053
TTGTGATGCTCGTCAGGGGGGCGGAGCCTATGGAAAAACGCCAGCAACGGATGCGCCGCG
>sig_3054
ACTCTTGAAAAAGTCATGCCGTTTCATATGATCTGGGTATCTTGAAAAGCATAGAACACC
>sig_3055
ATTTTACCAACAGTACCGGAATGCCAAGCTTACTTAGATCTCGAGCTAGCACGCGTAAGA
>sig_3056
GTATGAGTCAGCAACACCTTCTTCACGAGGCAGACCTCAGCGCTCAAAGATGCAGGGGTA
>sig_3057
GCAGGTCGACGGATCGATCCCCGGGAATTCGTAATCATGGTCATAGCTGTTTCCTGTGTG
>sig_3058
ACCGGAGGCTTTTGACTTGAGGGGGATCCTCATTACCAATGCTTAATCAGTGAGGCACCT
>sig_3059
AGGGCATGAGCGGATACATATTTGAATGTATTTAGAAAAATAAACAAAAAGAGTTTGTAG
>sig_3060
GGATCCTCTAGAGTCGACCTGCAGCCCAAGCTTGCATGCCTGCAGGTCGACTCTAGAGGA
>sig_3061
AAACGCGCGAGACGAAAGGGCCTCGTGATACGCCTATTTTTATAGGTTAATGTCATCATA
>sig_3062
GTAACGTGCTGAGCCCGGCCAAGCTTACTCCCCATCCCCGGGATCCGAATTCCAATAAGG
>sig_3063
CGGCGCAAGCTGCATTAATGAATCGGCCAACGCGCGGGGAGAGGCGGTTTGCGTATTGGG
>sig_3064
GTAGGAGATCTCGATCCCGCGAAATTAATACGACTCACTATAGGGGAATTGTGAGCGGAT
>sig_3065
GCACGGTGCACCAATGCTTCTGGCGTCAGGCTGCCATCGGAAGCTGTGGTATGGCTGTGC
>sig_3066
GCGGCATCAGAGCAGATTGTACTGAGAGTGCACCATAAGATCGGGCGAGCTCGCCTCGAG
>sig_3067
ACGTGATTACAAAATAGCTGTAATAATGTACCAATATTTGTTATTCTATAATCTTCCAAT
>sig_3068
ATTTTGAGACACAACGTGGCTTTCCCCCCCCCCCCTGCAGGTCGGCATCACCGGCGCCAC
>sig_3069
TATACTTTCTAGAGAATAGGAACTTCGGAATAGGAACCCGGGTATCGGCATTTTCTTTTG
>sig_3070
TGGCTAGCGGCCGGCCTAGGGACCGCGGTTAACATCTCCCTATAGTGAGTCGTATTAAAG
>sig_3071
ATGACGATAAGGATCGATGGGGATCCGAGCTCGAGATCTGCAGCTGGTACCATATGGGAA
>sig_3072
TGGGGGCCCGAGCTCGCGGCCGCTGTATTCTATAGTGTCACCTAAATGGCCGCACAATTC
>sig_3073
TTACAACAGTACTGCGATGAGTGGCAGGGCGGGGCGTAAACGCGTGGATCCCCCTCAAGT
>sig_3074
CGAGCTCGAATTCGGATCCACCGCGGAGGCGCAACACCAGGTGCAGGGTGGACTCTTTCT
>sig_3075
CCGACATCATCTTCACCTGCCCTCGTTCCGACGGCCGCCGCGCGATGGAGATCTTGAAGA
>sig_3076
CAAGAATCAGGGGATAACGCAGGAAAGAACATGTGAGCAAAAGGCCAGCAAAAGGCCAGG
>sig_3077
CTCGGGGTACAGCTCGTCCATGCCGAGAGTGATCCCGGCGGCGGTCACGAACTCCAGCAG
>sig_3078
ATGGACGAGCTGTACAAGTCCGGACTCAGATCTATCACAAGTTTGTACAAAAAAGCTGAA
>sig_3079
GAGCGGGTTAATTAACATCTTTTACCCATACGATGTTCCTGACTATGCGGGCTATCCCTA
>sig_3080
GCAGCATTCGATAGTTTACAGGCAAGCGCAACTGAGTACATAGGCTACGCTTGGGCAATG
>sig_3081
GCGGCCGCTCTAGCCCGGGCGGATCCCCCGGGCTGCAGGAATTCGATATCAAGCTTATCG
>sig_3082
GTGGCAGCAGCCAACTCAGCTTCCTTTCGGGCTTTGTTAGCAGCCGGATCCGCGACCCAT
>sig_3083
GCTTGGTTTCATGCTCCGTTAAGTCATAGCGACTAATCGTTAGTTCATTTGCTTTGAAAA
>sig_3084
TCGAGGTGCTGTTTCTGGTCTTCACCCACCGGTGAAGTTCCTATACTTTCTAGAGAATAG
>sig_3085
GTCGACTCTAGAGGATCCGGATGCATTCATGGAATTCACTGGCCGTCGTTTTACAACGTC
>sig_3086
TCGACCAATTGGCGGCCGCCGAGATCATATCACTGTGGACGTTGATGAAAGAATACGTTA
>sig_3087
ATTCGAGCTCGGTACCCTCCGGTAGGAAGACCCGGGTCTTCCATCCGGACCGGGGGGATC
>sig_3088
AAGATCTGATCATATGCATCCGCGGGCCCGGGTTAACGCGTTTAATGACCAGCACAGTCG
>sig_3089
GTGTCGTGCTCCACCATGTTGGCAAGCTGCTCTAGCATTCGCCATTCAGGCTGCGCAACT
>sig_3090
GTCTTCCATTTTACCAACAGTACCGGAATGCCAAGCTGGAATTCGAGCTCCCATTATATA
>sig_3091
CCAGCCGCCAGATTGAGATCCCCCCGGAATTCGAGCTCGCCCGGGGATCCTCTAGAGTCG
>sig_3092
CGGATCCCGGGGAATTCGGGCAATAAGGGCTGCACGCGCACTTTTATCCGCCTCTGCTGC
>sig_3093
GGAACGAAAACTCACGTTAAGGGATTTTGGTCATGGTCAGGTCGAGGTGGCCCGGCTCCA
>sig_3094
GCCAGTTAATAGTTTGCGCAACGTTGTTGCCATTGCTGCAGTTTATGCTGGTTATGCTGG
>sig_3095
ACGTTATTAGTTATAGTTATTATAACATGTATTCACGAACACTAGTTATCTACACGACGG
>sig_3096
CGTGACCCACTGGGTGAAGGAGTTGGACGCGCTGATCAGCGGAGCTAATGGCGTCATGGC
>sig_3097
GAAAATACCGCATCAGGCGGCCTTAAGGGCCCGTACGGCCGACTAGTAGGCCTATTATTT
>sig_3098
CATGATTACGAATTCGAGCTCGGTACCCGGGGATCCGTCGACCTGCAGCCAAGCTTGAGT
>sig_3099
TGCGCTCGGTCGTTCGGCTGCGGCGAGCGGTATCAGCTCACTCAAAGGCCCTAATACGGT
>sig_3100
AGTACTGATGGTTAACGACCGCGCGGGTCCCGGACGGGGAAGAGCGGGGAGCTTTGCCAG
>sig_3101
GCGCGTTAACGCGCCATTCGCCATTCAGGCTGCGCAACTGTTGGGAAGGGCGATCGGTGC
>sig_3102
AGGTCGACTCTAGAGGATCCCCGGGTACCGAGCTCTATAGTGAGTCGTATTAATTCACTG
>sig_3103
ATCAAATTAAACCACACCTATGGTGTATGCAATTAACTTTATAAGGAGGAAAAAAATGCA
>sig_3104
CGTTGATACCTCGGTACCGGTGAGCGTTACCGGCGGTCTGGCCGGGGAGTTCTCGCTGGA
>sig_3105
TCGTGGGTGGGGGTCCATCTTTGGGACCACTGTCGGCAGAGGCATCTTGAATGATAGCCT
>sig_3106
CCGCCTGAACCGCCTCCACCACTCGAGACGGTGACCAGGGTACCTTGGCCCCAATAGTCA
>sig_3107
CGACGGATCCCCGGGAATTCGGCTGCTGCTCTAAACGACGCATTTCGTACTCCAAAGTAC
>sig_3108
GATTACGCTGCTCAGTGCAGCGCTGTTATCACAAGTTTGTACAAAAAAGCTGAACGAGAA
>sig_3109
GCAGATCTAGATCCATAGTCACTTGGTTGTTCACGATCTTGTCGCCGCCAGTGTCAACTT
>sig_3110
ACTTACGGTTAAGCACCCCAGCCAGATGGCCTGGTGATGATGGCGGGATCGTTGTATATT
>sig_3111
AGAAAGCACGTGCTCCGGAAAAAAGAAGACTCTGCGCGGAAAAAACAAAAAGGTGGTATG
>sig_3112
CAGCTCATTTTTTAACCAATAGACCGAAATCGGCAAAATCCCTTATAAATCAAAAGAATA
>sig_3113
TTAAGCTTGGCTGCAGGTCGACCCGGGGTACCACCGGATCCGTGATGGTGATGGTGATGA
>sig_3114
CTGCAGATCTGCGTAATCATGGTCATAGCTGTTTCCTGTGTGAAATTGTTATCCGCTCAC
>sig_3115
TGTATGCTATACGAAGTTATTAGGTACACAGCTGAGCGGAAGAGCGCCCAATACGCAAAC
>sig_3116
ACGGTATAACAAGTACATGAACAATCCACTAGAGAGGGCTATTTCCCTTTTCATCACACT
>sig_3117
GGCGCGGAGGCCAGATCTCCCGATCTCGAGCTAGCGATATCGCGGCCGCGAGCTCAGATC
>sig_3118
GGCCGCATGTGAGAGGAGAATTCCCGGGGATCAGCTTTATGCTTGTAAACCGTTTTGTGA
>sig_3119
CAGTACCGGAATGCCAAGCTTACTTAGATCTCGAGCTAGCACGCGTAAGAGCTCGGTACC
>sig_3120
CCTCCTGGAGGATGGTCGACACCACCAAACGTGGCTTGCCAGCCCTGCAAAGGCCATGCT
>sig_3121
ATCGATAAGCTTGTTCCTGCCAGTTCTGAATGGTACGGATACTCGCACCGAAAATGTCAG
>sig_3122
GGCAACGGGAAACAGCTGGTTCCGCGTGGATCCCCGGAATTCCCGGGTCGACTCGAGCGG
>sig_3123
CCTCCTTGGCAGGATGGGAACCATCCAACGTTCCTGCCTTGTGGCAGCTTCAATGAGTCG
>sig_3124
GAGTTCCTCGACGCTAACCTGGCCGGTTCTGGTTCTGGCCATACTAGTGGTGGTGGCGGT
>sig_3125
TGCGGGGATCATCAATTTCACACAGGAAACAGACCATGGAATTCGAGCTCGGTACCCGGG
>sig_3126
CGATTCATTAATGCAGAATTCTCATGTTTGACAGCTTATCATCGACTGCACGGTGCACCA
>sig_3127
CGGTACCGGGCCCCCCCTCGAGGTCGACGGTATCGATAAGCTTGCATGCCTGCAGGTCGA
>sig_3128
AGCTCGGTACCCGGGGATCCTCTAGAGTCGACCTGCAGGCATGCAAGCTTGCAAAGCTGG
>sig_3129
GTGATTGGAGCTTGCTCGGCAACATGGTACCGTGTCGTTTGCGCATTCACGTTGTTTGTG
>sig_3130
GAAGTAAGGTTCCTTCACAAAGATCCCTCGAGAAAAAAAATATAAAAGAGATGGAGGAAC
>sig_3131
TTATCATGTCTGCTCGAAGCGGCCGGCCGCCCCGACTCTAGATAATCATGAAGACTTTAC
>sig_3132
CACAAACAGACGATAACGGCTCTCTCTTTTATAGGTGTAAACCTTAAACTGTAATGAATT
>sig_3133
TAGCCCAGCTTGCAGCCGCCGGAGGGCTCCCGCTGGCCCTGAGGGTGGTGCTCCAGCCTG
>sig_3134
CTCATGAAGAATATCTTGAATTTATTGTCATATTACTAGCTAGTTGGTGTGGAAGTCCTA
>sig_3135
ATTTAAACTGCAATATATCCTTGTTTAAAACTTGGAAATTATCGTGATCTTCCTTCAGGT
>sig_3136
AAACGGAATTTGGTACCTCTAGAGGATCGATCCCCCGGATCTGATCATGGAGATAATTAA
>sig_3137
TAACATGATGATATATTTTTATCTTGTGCAATGTAACATCAGAGATTTTGAGACACGGGC
>sig_3138
AAGCTGGAGCTCCACCGCGGTGGCGGCCGCTCTAGACAATGCTCAGGACTGATGAGTCCG
>sig_3139
AGGAAGGGCCGGCCTTCTTAATTAAGTGGAATTCAAAGGTACCCGCCCGGGATCAGATCC
>sig_3140
TGTCGGCATATTGTTCATAATAGAAGAGAGTAATGCTGTCAGGAATCCCGTCCCCAGCGT
>sig_3141
GTCACGACGTTGTAAAACGACGGCCAGTGAATTGCGGAATTCCGCAATTCCCGGGGATCC
>sig_3142
ACGTTGTAAAACGACGGCCAGTGAATTCGAGCTCGGTACCCGGGGGCGCGCCGGATCCTT
>sig_3143
GGATAGGCTTACCTTCAAGCTTCGAATTGAGCTCGCCCTTGACTCGAGCGGCCGCTTTTT
>sig_3144
GGATCTGGGTCCAGCGTGCCTTGCGGCGGAACTTCACGCGATCGGCAATGGCGCTGACTA
>sig_3145
GATCATCCAGCCATTCGGGGTCGTTCACTGGTTCCCCTTTCTGATTTCTGGCATAGAAGA
>sig_3146
CCACGTTTGGTGGTGGCGACCATCCTCCAAAATCGGATCTGGTTCCGCGTGGATCCCCGA
>sig_3147
TGAGTTTGTAACAGCTGCTGGGATTACACATGGCATGGATGAACTATACAAGTCCGGATC
>sig_3148
CGAGGCCCTTTCGTCTTCAAGAATTCTGGCAAATATTCTGAAATGAGCTGTTGACAATTA
>sig_3149
AACTTTCCTGAAATAATAAGTCGACCCGAATTGGTCGACAAGCTTGATCTGGCTTATCGA
>sig_3150
TAATTGGATACCGAGGGGAATTTATGGTACGTCAGTGGAGCATTTTTGACAAGAAATATT
>sig_3151
ATCCCAAGCTTACTTCTCCTCTTCCAGCTCCTCGGTCTCCGCCTGCAGCTTCTCTGTCAG
>sig_3152
CTTGGTGAAGGGCTCCTGAATTCCTTCTTAAAGTTAAACAAAATTATTTCTAGAGGGGAA
>sig_3153
CCTTCAGCAGGCCGCTCACCATGGTGGCGACCGGTACCCGGGGATCCTCTAGAGTCGACC
>sig_3154
ACAAGTTTTCTCTGCCGCTGCTGTGATGATGATGATGATGCATGGTATATCTCCTTCTTA
>sig_3155
GTAAACGCGTGGATCCCCGGGTACCGAGCTCGAATTCTCATGTTTGACAGCTTATCACTG
>sig_3156
GCCAGGGTTTTCCCAGTCACGACGTTGTAAAACGACGGCCAGTGTATTTGTAGAGCTCAT
>sig_3157
CGATATCGCATGCGGTACCTCTAGAAGAAGCTTGGGATCCGTCGACCTGCAGATCTGGGG
>sig_3158
GTGGACAGCAAATGGGTCGGATCCGAGCTCGAGATCTGCAGCTGGTACCATGGAATTCGA
>sig_3159
CGCCCTTGGTGAAGGGATCAATTCCCAGCTTGTCATCGTCATCACCGGATCCAGAGCCGG
>sig_3160
TCAGCATCCATGTTGGAATTTAATCGCGGCCTCGACGAGCAAGACGTTTCCCGTTGAATA
>sig_3161
GTGGGCCGCCGTCGGACGTGTCAGTCCTGCTCCTCGGCCACGAAGTGCTTAGCCCTCCCA
>sig_3162
AATTAACGCCGAATTGAATTCGAGCTCGGTACCCGGGGATCCTCTAGAGTCGACCTGCAG
>sig_3163
CAGATCTGCATCTCAATTAGTCAGCAACCATAGTCCCGCCCCTAACTCCGCCCATCCCGC
>sig_3164
CTCTAGTTAACGAGAGTTGGCCGTTGCTCATGCCCAGCGGGCGGCAGCTGAACAGGTAGC
>sig_3165
TTGAAAATGATTTTAAATATTACTATGGTGCACTCTCAGTACAATCTGCTCTGATGCCGC
>sig_3166
TGATATGCCTGTCGACTCTAGAGGATCCTTAACGTACGTTTTCGTTCCATTGGCCCTCAA
>sig_3167
AACGACGGCCAGTGCCAAGCTTGGGCTGCAGGTCGACTCTAGAGGATCCCCGGGCGAGCT
>sig_3168
CAGGAAACAGACCATGGCTGGTGACCACGTCGTGGAATGCCTTCGAATTCAGCACCTGCA
>sig_3169
CAAAAAAGCAGGCTGGCGCCGGAACCAATTCAGTCGACTGGATCCGGTACCGAATTCGCT
>sig_3170
CCACGCGGAACCAGCAGTTGCTCAGCGGTTTCAGCCTCCAACTCAGCTTCCTTTCGGGCT
>sig_3171
GCATCTGTGCGGTATTTCACACCGCATATGGTGCACTCTACGTACAATCTGCTCTGATGC
>sig_3172
GGTTCGAATCCTTCCCCCACCACCATCACTTTCAAAAGTCCGAAAGAATTCGCGCGACCG
>sig_3173
ACGTGAATTCCTCGTTTCGAAATAGTTGTTCAATTGATTGAAATAGGGACAAATAAATTA
>sig_3174
AAGCTTCGAATTCTGCAGTCGACGGTACCGCGGGCCCGGGATCCACCGGTCGCCACCATG
>sig_3175
CAACTGCGTGCACTTCGTGGCCGAGGAGCAGGACTGAGAATTCCCGGGGATCCTCTAGAG
>sig_3176
AATCAGGAAGAAAACTGCAGTTAGTCGGAATCGCCTTACCCAACACCCTGAACCCAAGGG
>sig_3177
ATGCTGGAGGCGCCGCACCAAATGACTTAGGCGGCCGCGATCTTTGTGAAGGAACCTTAC
>sig_3178
GCCCGCACCGATCGCCCTTCCCAACAGTTGCCAAGGGTTGGTTTGCGCATTCACAGTTCT
>sig_3179
GCTTGGCTGCAGGTCGACCCGGGGTACCACCGGATCCGTGATGGTGATGGTGATGACCGC
>sig_3180
AGGGCCGAGCGCAGAAGTGGTCCTGCAACTTTATCCGCCTCCATTCAGTCTATTAATTGT
>sig_3181
CACGTGATGGTGATGATGATGACCCATGGTATTTATAGGTTTTTTTATTACAAAACTGTT
>sig_3182
CTAGTTCATCCTCGAGATCTAAGCTTGGATCCGCGGCCGCTACGTAGAATTCCCATGGCG
>sig_3183
AATCGCCAGCGGCATCAGCACCTTGTCGCCTTGCGTATAATAAAATAAAAAAGGGGACCT
>sig_3184
TAACTGTGATAAACTACCGCATTAAAGCTTGGATCCCTCGAGACTAGTCCATGGATCGAT
>sig_3185
AACTTCGGTGAAAAACCGCAGCAGGGAGGCAAACAATGAGAGCTCGATGCTTGTAAACCG
>sig_3186
AGTCGACGGATCCCGGGGAATTCGGGCAATAAGGGCTGCACGCGCACTTTTATCCGCCTC
>sig_3187
CCATACCTGCTTCCTCCTTAAGCTTAATTGTTATCCGCTCACAATTCCACACATTATGCC
>sig_3188
GATACAGTTGGTGCAGCATCAGCGCGCTTCATCTCGGCCGAGTGAGAATAGAAAGGAACA
>sig_3189
TGAGATTATCAAAAAGGATCTTCACCTAGATCCTTTTGGCCGCAAAAATTAAAAATGAAG
>sig_3190
GGTCAAAACCACCATTGAGGAACTCATCCCCCTCAAGTACACCAGGAACTAAACGTTAAC
>sig_3191
ATGAGAGGATCTCACCATCACCATCACCATACGGATCCGCATGCGAGCTCGGTACCCCGG
>sig_3192
GAGGCGAATTGACATAAGCCTGTTCGGTTCGTAAACTGTAATGCAAGTAGCGTATGCGCT
>sig_3193
TTATAGGTTAATGTCATGATAATAATGGTTTCTTAGACGTCACCTAAGCAGGCCCATAGC
>sig_3194
TCCTCATTCTGGGAATGCTGCTGATGACTGGCGGCGTGACCCTGGTGCGCAAGAACCGCT
>sig_3195
TTTGTCCCTATTTCAATCAATTGAACAACTATTTCGAAACGATGAGATTTCCTTCAATTT
>sig_3196
GTACAATAAGGATAAATTTGAATGCATGCTCGATCATCATAATTCTGTCTCATTATATAA
>sig_3197
CTAGAGTCGACCTGCAGGCATGCAAGCTTAGCTTGAGCTTGGATCAGATTGTCGTTTCCC
>sig_3198
GGGGCGGAGCCTATGAAAAACGCCAGCAACGCGGCCTTTTTACGGTTCCTGGCCTTTTGC
>sig_3199
CCGTGCGGCGCCCCAGGCGATCCACATTGCACCGGTAAGCCCATTGGGGGCCGCCAAAAG
>sig_3200
TTCGTTGGCGGCGCTGAGCACCACCACCACCACCACTAATAATACGTACTCGAGCATGCA
>sig_3201
GTCGACAGGCCAATCTGGCCGCGGCCGCAAGGCCTCTCGAGCCTCTAGAACTATAGTGAG
>sig_3202
GCGGGTTAATTAACATCTTTTACCCATACGATGTTCCTGACTATGCGGGCTATCCGTATG
>sig_3203
ATCCATACCACCTTCTGCCCGTTTTTTGGAGAGTTGAGAGAGGAGTTTGAATTTAAAATT
>sig_3204
CGTCTAGAAACTCGGTACCTATCGATAGAGAAATGTTCTGGCACCTGCACTTGCACTGGG
>sig_3205
TGTACTTTTTACAGTCGGTTTTCTAAAACGATACATTAATAGGTACGAAAAAGCAACTTT
>sig_3206
CACCGAAATCTGATGACCCCTAGAGTCAAGCAGATCGTTCAAACATTTGGCAATAAAGTT
>sig_3207
GTGCCTGACTTTCCCGGGCTTGAAGACGAAAGGGCCTCGTGATACGCCTATTTTTATAGG
>sig_3208
AATACGACTCACTATAGGGAGACCACAACGGTTTCCCTCTAGGATCCGAATTCGAGCTCC
>sig_3209
TCTTTCATTGCCATACGGAATTCACGAACCCAGTTGACATAAGCCTGTTCGGTTCGTAAA
>sig_3210
AGTACAGCACATCCATGAATTCTGCAGCTGGATCCGCAATTGTCTTGGCCATTGCGAAGT
>sig_3211
CTGGCCTAATCTCAACTGGTCTCCTCTCCGGAGACATGGCCGGCCCTTTTGAGCTTAGAG
>sig_3212
AGGGCTTTGAAGACAGCAAGCCTCATTCTTCGCCTCGGTGTTTTCATGGTTAATTTCTCC
>sig_3213
GGACTCTAGATTAGGCGCCGGTGGAGTGGCGGCCCTCGGCGCGCTCGTACTGTTCCACGA
>sig_3214
CGGGCGGCGACCTCGCGGGTTTTCGCTATTTATGAAAATTTTCCGGTTTAAGGCGTTTCC
>sig_3215
GTCATCACCGAAACGCGCGAGGCAGCTGCTCGCGCAGGCTGGGTGCCAAGCTCTCGGGTA
>sig_3216
AACGCGTGGATCCCCGGGTACCGAGCTCGAATTCTCATGTTTGACAGCTTATCACTGATC
>sig_3217
CCCGTGGGCCGCCGTCGGACGTGTCAGTCCTGCTCCTCGGCCACGAAGTGCTTAGCCCTC
>sig_3218
GGATAACAATTTCACACAGAATTCATTAAAGAGGAGAAATTAAGCATGGTCAGATCATCT
>sig_3219
GCAGATGGTTATCTATATGTTTTTTATATGAATTTATTTTTTGCAGGGGGGCATTGTTTG
>sig_3220
TTCCCTACTCTCGCATCTCGACTGATTAGAAAAACTCATCGAGCATCAAATGAAACTGCA
>sig_3221
CAAGGTCACTCCACCCGTCATCAACAGCATTCCCAGAATGAGGAATTGGACGGTGAGCAC
>sig_3222
AGCGGCCATGGGAATTCTACGTAGCGGCCGCGGATCCAAGCTTAGATCTCGAGGACATCA
>sig_3223
TTCTGGTCGCAGGTCTTTCCGGATGTTCAAGCAACAAGTCCACGGATCCTGAATTCCGAA
>sig_3224
TAGTAAGCTTTGCTCTAGACTGGAATTCGTCGACGAGCTCCCTATAGTGAGTCGTATTAG
>sig_3225
ATCAAAGCGATAGTGAAGGACAGTGATGGACAGCCGACGGCAGTTGGGATTCGTGAATTG
>sig_3226
AACGCGCGAGGCAGGATCCACAGGACGGGTGTGGTCGCCATGATCGCGTAGTCGATAGTG
>sig_3227
TTAAACTCTAGATGTCGACTTAATTAATCGATATCTAGATCCGGTGATTGATTGAGCAAG
>sig_3228
CGAGCTCGGTACCCGGGGATCCTCTAGAGTCGACCTGCAGGCATGCAAGCTTTCCCTATA
>sig_3229
ATAGGGCGAATTGGGTACCAGCGCTTTTCCGCTGCATAACCCTGCTTCGGGGTCATTATA
>sig_3230
AGCAGGCTCTTTCGATCCCCCAAGCTTTTTGCAAAAGCCTAGGCCTCCAAAAAAGCCTCC
>sig_3231
CGGTAATACGGTTATCCACAGAATCAGGGGATAACGCAGGAAAGAACATGGGCAAATATT
>sig_3232
CCAGTCCGCCCTTTCGAAAGATCCCAACGAAAAGAGAGACCACATGGTCCTTCTTGAGTT
>sig_3233
GCAGGGCTGGCAAGCCACGTTTGGTGGTGGCGACCATCCTCCAAAAATCGATACGACCGA
>sig_3234
CCTCGAGTTAATCGATCTTGTACAGCTCGTCCATGCCGAGAGTGATCCCGGCGGCGGTCA
>sig_3235
GTAAAACGACGGCCAGTGAATTGTCCATTTTAGCCTCCTTAGCTCCTGAAAATCTCGTCG
>sig_3236
CGGCCTCGAGGCATGCGGTGAAGGGGGCGGCCGCGGAGCCTGCTTTTTTGTACAAAGTTG
>sig_3237
GTCAAAAATAACTCGAGTACAACTATAACTCACACAATGTATACATCACGGCAGACAAAC
>sig_3238
ACCCATAACTTCGTATAGCATACATTATACGAAGTTATGGGGATCCTCTAGGGGAGTCTC
>sig_3239
TACATATGCACCATCATCATCATCATTCTTCTGGTCTGGTGCCACGCGGTTCTGGTATGA
>sig_3240
GGAGCTCCAGCTTTTGTTCCCTTTAGTGAGGGTTAATTCCGAGCTTGGCGTAATCATGGT
>sig_3241
CGGGGCCGGCCATGTCTCCGGAGAGGAGACCAGTTGAGATTAGGCCAGCTACAGCAGCTG
>sig_3242
AAATAGGTTTCGATTAGTTCAAACAAGGGTTGTTTTTCCGAACCGATGACTGAACTATCT
>sig_3243
GGGATCCGAACTCCAACCGGGGGGAGTACATTGAGTGGCCGCAGTGGAAGGAATCGCGGC
>sig_3244
TACGACTCACTATAGGGAGACCGGCAGATCCAGACATGATAAGATACATTGATGAGTTTG
>sig_3245
CGATTCTAGGAATTCTCTAGCCGCGGTCTAGGGATCCCGGCGCGCCCCTCGAGCTAGAAG
>sig_3246
CGAGGTCCTCACTGGTCACATTCAGCAGCAGCCAGCGGTTCTTGCGCACCAGGGTCACGC
>sig_3247
ATGTATCATACACATACGATTTAGGTGACACTATAGAATACAAGCTTCCATGGGATATCG
>sig_3248
TCTTCTATGCCAGAAATCAGAAAGGGGAACCAGTGAACGACCCCGAATGGCTGGATGATC
>sig_3249
TAACGCGTATAGCTAGCTTTCCTAGGTCTGCGATCGCAAAGGCGCGCCAAGTTTAAACAG
>sig_3250
TCGTTGTGGTCACCGTCTAGATTTCTGGCGGGAACGGCAATGCTCCTGGCGGCGGCGGGG
>sig_3251
CGGAGACTCTAGCGAGCGCCGGAGGCGGCCGCTCGACTCATCACGTCTCCTGTCACAGCC
>sig_3252
GTCCGACGGCGGCCCACGGGTCCCAGGAGCTTGAGATCCACTTAACGTTACTGAAATCAT
>sig_3253
CGGAAGAAGCTCATTCGCCATTCAGGCTGCGCAACTGTTGGGAAGGGCGATCGGTGCGGG
>sig_3254
ACGCCGCGGCCAATTCGTATGGTGCACTCTCAGTACAATCTGCTCTGATGCCGCATAGTT
>sig_3255
TGGATTGTAGCTGCTATTAGCAATATGAAACCTCTTACATCAGTTACAATTTATATGCAG
>sig_3256
TATTGGCATTTTCTTTTATTTCTTATCAACATAAAGGTGAATCCCATAGGGCAGGAGCTA
>sig_3257
AGCGCGGGTTCTGGTACGATTGATGACGACGACAAGAGTCCGGAGCTCGTGGATCCGAAT
>sig_3258
ATCCGCCGCTAAGAGCTTGCGGCCCGCCTTCGCGAGGTACCGGGCCCAAGCTTCTCGAGG
>sig_3259
GGGATCTTTGGGAGCAGTCCTTGTGCGCTTACGAGGCGAGCCGGTGGGGAACGTTATCTG
>sig_3260
CTGCAGAAGAAGGTAAACTGGTAATCTGGATTAACGGCGATAAAGGCTATAACGGTCTCG
>sig_3261
CAAGAGAATCGATGAACGGTAATCGTAAAACTAGCATGTCAATCATATGTACCCCGATTG
>sig_3262
GGCCCGCATCAATGGCGACCTCCCCCTGGGCGGCCTGCTGAAACTCTGGCTCACCGACGA
>sig_3263
TATTGATATTTATATCATTTTACGTTTCTCGTTCAGCTTTCTTGTACAAAGTGGTGATCT
>sig_3264
ATTTATATCATTTTACGTTTCTCGTTCAGCTTTCTTGTACAAAGTGGTCATGGTGAGCAA
>sig_3265
AAATTCTTTTTCCATCGTCGCTTGGTACCATTCCCACGTGGATACATGGATCCGACCCAT
>sig_3266
ACGCGTGAGATCAGATCTGGTACCAAGCTTGAGCTCGAGGGCCCGCGGATCCCCGGGAAT
>sig_3267
CTAGTTCGAAGATCTCCGGAGCTCCCGGGATCCGGTACCGGCCGCATGCCGGCCTGAGAG
>sig_3268
TAACCTGGCCGGCTCTGGATCCGGTGATGACGATGACAAGCTTGAAGGTAAGCCTATCCC
>sig_3269
AGGAGGAAGAGCCTGGAGCAAGATGTGGAGGCCCAGGGCGAGAGAAGAGGCCAGCTCGGA
>sig_3270
TTGCGGACTCTAGACTAGGTGGATCCCGGGCCCTATCACCACTTTGTACAAGAAAGCTGA
>sig_3271
AGGTACCGAGTTTCTAGACGGAGTACTGTCCTCCGAGCGGAGTACTGTCCTCCGACTCGA
>sig_3272
ATTACGCCAAGCTAGCTTGGCTGCAGGTCGACGGATCCCCGGGAATTCACTGGCCGTCGT
>sig_3273
CCGGTGATGCCGGCCACGATGCGTCCGGCGTAGGAGATCTCGATCCCGCGAAATTAATAC
>sig_3274
GGGGGTGAATTAATTCCCCGGATCGATCCGTCAGCTTCACGCTGCCGCAAGCACTCAGGG
>sig_3275
TTGAGTGACACAGGAACACTTAACGGCTGACATGGGAATTAGCCATGGGCCCGTGCGAAT
>sig_3276
CACACATTATACGAGCCGATGTTAATTGTCAACAGCTCATGCATGACGTCCCGGGAGCAG
>sig_3277
GTTAAATTTACATTTTCATTAGTCCATTACCTGGTTTAAGTCCTCTTATAAATTTCTTTT
>sig_3278
AAATGAAAAAATGAGAATTAAATAAAAAAATAAATTTTCTTTTAAAATTTGTATTAAAGA
>sig_3279
GAGGGGGGGCCCGGTACCCAATTCGCCCTATAGTGAGTCGTATTACGCGCGCGATATCAA
>sig_3280
CGAATTCGAGCTCGCCCGGGGATCTCAATCTGGCGGCTGGTGGCATCATACTTGAGCGAG
>sig_3281
TTCATTCTAATTGGTAATCAGATTTTAGAAAACAATAAACCCTTGCATATGATATCGATG
>sig_3282
AGTGGTACTTATCAGAGATACTTAACCAACTTTTAATATCTTCTACGCTTGTTTGTCGCC
>sig_3283
ATCGCGTCCGCTAAACTCTAGATATGACGACAGGAAGAGTTTGTAGAAACGCAAAAAGGC
>sig_3284
CCGGGGGATCTCAATCTGGCGGCTGGTGGCATCATACTTGAGCGAGCTTTCCGGCGACGC
>sig_3285
CGGCGGTGGGCCCATGGCAGTGTGGCTGTCTACGCAGAATAAGTTTTACCTGCCGCCTCA
>sig_3286
TACGCCAAGCTATTTAGGTGACACTATAGAATACTCAAGCTCACGCGTAGCTAGCCCAAG
>sig_3287
AATATAACTTCGTATAATGTATGCTATACGAAGTTATTAGGTCCCTCGACCAATTCCGAT
>sig_3288
GATGAACTTGGGGCGTTAAGAAGGAATTAATTCTTGAAGACGAAAGGGCCTCGTGATACG
>sig_3289
TCAACAGGAGTCCAAGCTCAGCTAATTAAGCTTATTAAACTGATGCAGCGTAGTTTTCGT
>sig_3290
TCGGGAAGTTCGTAAGACTTCTCGAGGCGGTGGCGGCCGCTCTAGATTCGATCTTAATTA
>sig_3291
TGGATATCTGCAGAATTCGCCCTTCCCTCTAGATGCATGCTCGAGCGGCCGCCAGTGTGA
>sig_3292
GACCCCGAAGCAGGGTTATGCAGCGGAAGATCGTCCTCGACGAGGACTTCCATTGTTCAT
>sig_3293
CGGTTTCCCTCTAGCGGATCGATCCGAATTCGAGCTCGCCCGGGGATCCTCTAGAGTCGA
>sig_3294
CAAAAGTCCGAAAGACCGCGGTCCAGCTGGCGTACCGTTCCTGTCTAAAATCCCTTTAAT
>sig_3295
AGTACTTAGGGAAAATTTTACTCAATTAAAAGTAAAAGTATCTGGCTAGAATCTAGATCT
>sig_3296
CTAGACGAAAGGGCCTCGTGATACGCCTATTTTTATAGGTTAATGTCATGATAATAATGG
>sig_3297
ATATAGAGAAATATCCCGAATGTGCAGTTCCGATCCGGAACGAATTCTTGCGGTTTCTTT
>sig_3298
GTGAATTCGTATTTGTAGAGCTCATCCATGCCATGTGTAATCCCAGCAGCAGTTACAAAC
>sig_3299
TTAAGCCGAATTCCAGCACACTGGCGGCCGTTACTAGTGGATCCGAGCTCGGTACCAAGC
>sig_3300
CACTTCACCAACAAGGACCATAGCATATGAAAATAAAAACAGGTGCACGCATCCTCGCAT
>sig_3301
CCATGAATCACAAAGTGCATCATCATCATCATCATATCGAAGGTAGGCATATGGAGCTCG
>sig_3302
ATCCCGGGTTTTTTTATAATTTTTTTAATCTGTTATTTAAATAGTTTATAGTTAAATTTA
>sig_3303
CGGATCCACGAGCTCCGGACTCTTGTCGTCGTCATCAATCGTACCAGAACCCGCGCTGCC
>sig_3304
AGCGGTGGCAGCAGCCAACTCAGCTTCCTTTCGGGCTTTGTTAGCAGCCGGATCCCCGTC
>sig_3305
ATACACGGTGCCTGACTGCGTTAGCAATTTAACTGTGATAAACTACCGCATTAGGATCCG
>sig_3306
ATAACAATTTCACACAGGAAACAGCTATGACCATGATTACGCCAAGCTTGGCTGCATCTA
>sig_3307
CATAGCTTCCTATGACCCGGATAACAAGGAGGAACGCTCTATCGCGATTTATCTAGGCAT
>sig_3308
TATTGATATTTATATCATTTTACGTTTCTCGTTCAGCTTTCTTGTACAAAGTGGTGATTA
>sig_3309
GGCCGCACTAGTCTAGATTTAAATTAATTAAGAGCTCGGGGGGGGGGGGGCGCTGAGGTC
>sig_3310
TAGTCTTGGGCCCCCTTTTGCTGCGTTTTGTCAGTGATGGGAGGGGTCTCCTCTAACCGC
>sig_3311
AAGCTTGGCTGCAGGTCGACCCGGGGTACCGAGCTCGCATGCGGATCCGTGATGGTGATG
>sig_3312
TCCAGATTTATCAGCAATAAACCAGCCAGCCGAATTAAAAATGAAGTTTTAAATCAATCT
>sig_3313
TCTTCAAGAATTCTCATGTTTGACAGCTTATCATCGATAAGCTTCGACGAGATTTTCAGG
>sig_3314
GCACCGATCGCCCTTCCCAACAGTTGCGCAGCCTGAATGGCGAATGGCGCTATTTCTTCC
>sig_3315
TGTGGGATTGGAATTAATTCGTCGAGCGGCCGCTCGACGAGCTCCCTATAGTGAGTCGTA
>sig_3316
TTTGGGGTGTGTGATACGAAACGAAGCATTGGGATCTATCGAATTCTAGAAATAATTTTG
>sig_3317
CAGCAGCATGCAGGAAGCTTACTTAGATCTCGAGCTAGCACGCGTAAGAGCTCGGTACCT
>sig_3318
GCTGTCAAACATGAGAATTGATCACAGTTAAGCGCCATAGCAATCTCAAACAAGAAGCGC
>sig_3319
GGCCACGATGCGTCCGGCGTAGAGGATCCGGTGATTGATTGAGCAAGCTTATCGATGATA
>sig_3320
TCCTGGCCTTTTGCTGGCCTTTTGCTCACATGGCTCGACAGATCTCGAGCGGCCGCCAGT
>sig_3321
CACCGGGGCCGGCCATGTCTCCGGAGAGGAGACCAGTTGAGATTAGGCCAGCTACAGCAG
>sig_3322
ATAGTCGGAGGCAGTTCTGTTTACCAGGAAGCCATGAATCAACCAGGCCACCTCAGACTC
>sig_3323
AATTCCCGGGAAAGTCAGGCACCGTGTATGAAATCTAACAATGCGCTCATCGTCATCCTC
>sig_3324
TACCCGTTTTTTTGGATGGAGGAATTCATATGACCATGATTACGGATTCACTGGCCGTCG
>sig_3325
GCGCCCTATTTGTATAGTTCATCCATGCCATGTGTAATCCCAGCAGCTGTTACAAACTCA
>sig_3326
ATGAGCGTTCTTCGGGGCGAAAACTCTCAAGGATCTTACCGCTGTTGAGATCCAGTTCGA
>sig_3327
TTAGGCGCGGATCCCAAAATGGATGTGCTGTACTCCATCTCGAGAACACTGAAGGATGCT
>sig_3328
GTACGGTGTCTGGAAGTTTCATTCCATATAACAGTTGATTCCCAATTCTGCGAACGAGTA
>sig_3329
GGCTGAAAATCTTCTCTCATCCGCCAAAACAGAAGCTTGGCTGCAGGTCGACGGATCCCC
>sig_3330
ACGAGCCGGAAGCATAAAGTGTAAAGCCTGGGGTGCCTAATGCGGCCGCCCATAGGACTG
>sig_3331
CAGAATTCATTAAAGAGGAGAAATTAACTATGAGAGGATCTCACCATCACCATCACCATG
>sig_3332
GAGAATTGGGGATCCTTTTTGTCCGGTGTTGGGTTGAAGGTGAAGCCGGTCGGGGCCGCA
>sig_3333
CTTTGGAGCAGTCATTTTTTCTGAGCTCGGTACCCTCCAAGCAAGGGTCCTCCTGAAAAT
>sig_3334
CGGGGATCCTCTAGAGTCGACCTGCAGGCGCCACGCGTACGTGCACGACGTCTTAAGCTT
>sig_3335
GACAAAATAGTTTGGAACTAGATTTCACTTATCTGGTTGGCCTGCAAGGGAAAATTTATC
>sig_3336
AAATAGACAGATCGCTGAGATAGGTGCCTCACTGATTAAGCATTGGTAATGAGGATCCCC
>sig_3337
CCAGTTAATAGTTTGCGCAACGATGTTGCCATTGCTGCAGGCATCGTGGTGTCACGCTCG
>sig_3338
TTTGCTGGCCTTTTGCTCACATGGTACCCGGGAGCTCCATCAGGTGAGCACGGTCATGAA
>sig_3339
TGCCAGAACATTTCTCTATCGATAGGTACCGAGCTCTCAATTCTCTCTATCCTGCGATCC
>sig_3340
CGTCGACATCGATGAGGAGGAGGAGGAGGAGGTTACAACACTCCGGGCACACCAGGGAAA
>sig_3341
TAAGGGCACCAATAACTGCCTTAAAAAAAAGAGTTGGTAGCTCTTGATCCGGCAAACAAA
>sig_3342
GGAGACCACAACGGTTTCCCTCTAGCGGATCGATCCGAATTCGAGCTCGCCCGGGGATCC
>sig_3343
AACCAACCATGTCATCAACAAGTTGGTACTTGCTGAAGGCATGGTGGCCACACTCATGAG
>sig_3344
AATTTCGATAAGCCAGATCAAGCTTGTCGACCAATTCGGGTCGACTTATTATTTCAGGAA
>sig_3345
GTAAAACGACGGCCAGTGTTAACTCTAGGGTACCTCTAGGAGATCTTCTAGGAATTCTCT
>sig_3346
GGGCTGAAGAAGCAGACCGCTAACACAGTACATAAAAAAGGAGACATGAACGATGAACAT
>sig_3347
TCCTCTAGACTCGAGGAATTCGGTACCAACTGGTTCCGGCGCCGGAGCGAGTTTGGTACC
>sig_3348
CAACTTTGGGAGAGAGTTCAAAATTGATCCTTTTTTTATAACAGGAATTCCCGGGGATCC
>sig_3349
TTGACGAGTTCTTCTGAGCGGGACTCTGGGGTTCGCGGAATTCGAGCTCGGTACCCGGGG
>sig_3350
AACGACGGCCAGTGCCAAGCTTGTATTCTATAGTGTCACCTAAATCGTATGTGTATGATA
>sig_3351
TGATAACAGCATGATGATGATGATGATGGCTCATTCTAGAGTCCCCCGTGTTCTCTCCAA
>sig_3352
CGCCAATATTAAGATTAATAGTACCGTCGGAATTAACCGTTATAACCTCACCACTACAAC
>sig_3353
CAGGTCGACAAGCTTGAATTCGGATCCCTCGAGGGTACCGAGCTCCATATGCACTTTGTG
>sig_3354
GATGATGATGATGGTGCATATGGCCAGAACCAGAACCGGCCAGGTTAGCGTCGAGGAACT
>sig_3355
TGATAACAATTGAGCAAGAATCTTCATCGAATTTAGTAGTAGTAGGGATTTTGGTCATGA
>sig_3356
TTGCTCACATGGCTCGACAGATCTCGAGCTCTAAGCTTCACATATGCATGCACTAGTGGC
>sig_3357
GAGAGCTGTAGCCTCAGGCCCAGCAGCAGCAGCAGCAGCAGCATGCAGGAAGCTTACTTA
>sig_3358
GATGATCAGACGTCGAAGGTGTAGTGCCGGGTGTGGTCCAGCAGGGCCGCCGGGGTGGTG
>sig_3359
CCCTGACGAGCATCACAAAAATAGACGCTCAAGTCAGAGGTGGCGAAACCCGACACCGCC
>sig_3360
GCTGAGTTGGCTGCTGCCACCGCTGAACAAGCGCGCATGAGCTCCAATTCACTGGCCGTC
>sig_3361
GCATTCTAGTTGTGGTTTGTCCAAACTCATCAATGTATCTTAACGCGGATCTGGGCGTGG
>sig_3362
GGATCCAGCCGACCCAGGCTTTCCACGCCCGCGTGCCGCTCCATGTCGTTCGCGCGGTTC
>sig_3363
TCATTTGATATGCCTCCGAATTGGTTACCTCACTATTTTGATTAGTACCTATTTTATATC
>sig_3364
TGTGGCGCCGGTGATGCCCCGGGGATCCTCTAGAGTCGACCTGCAGGCATGCAAGCTTGG
>sig_3365
GGCGCAATTCTCATTTTCTGCATCATTGTAGCACCATCATAGCATTATAGTTGCATCATT
>sig_3366
AAGCGCACAAGGACTGCTCCCAAAGATCTGATCATATGCATCCGCGGGCCCGGGTTAACG
>sig_3367
GAGTTGTTCAAAATCAGGCTCGATAAAGTCGACTCTAGAGGATCCCCGGGTACCGAGCTC
>sig_3368
CCGCGGTGGAGCTCCAGCTTTTGTTCCCTTTAGTGAGGGTTAATTGCGCGCTTGGCGTAA
>sig_3369
CGACTCACTATAGGGAAAGCTTGCATGCCTGCAGGTCGACTCTAGAGGATCCCCGGGTAC
>sig_3370
GCTCTTATAATACGACTCACTATAGGGAGAAGAGAAGCTTGCATGCCTGCAGGTCGACTC
>sig_3371
AAGGTCAAAGACAGTTGACTGTATCGCCGGAATTGGGATCCGCTAGCCCGGGCGAATTCG
>sig_3372
ATCGAATTGTGAATTCACCCGGGATGCATTTTGATTAAGTGTTTTGTTTAAAAAGAGAAG
>sig_3373
ATGCATGAGCTCGAATTCCCGGGGATCCGTCGACCTGCAGCCAAGCTTGCTCCCGTCGTT
>sig_3374
TTAATATGAAAAAGAAAAACATTTATTCAATTCGTAAACTAGGTGTAGGTATTGCATCTG
>sig_3375
GACACCGGGACCGATCCAGCCTCCGCGGCCGGGAACGGTGCATTGGAACGGACCTGCAGC
>sig_3376
GGATGTTTTTACGATGACTCATGCTCACCACGCCAAGTACTGATGGTTAACGCATCCGAA
>sig_3377
GCCTGAATGGCGAATGGCGCGAATTCGGATCCGCGCCTGATGCGGTATTTTCTCCTTACG
>sig_3378
ATAGATCATTTATTCTGCCTCCCCGCGTTGCGTCGCGGTGCATGGAGCCGGGCCACCTCG
>sig_3379
AAAGAGGTATTTATGAAAAGCGGAATTTATCAGATTAAAAATACTTTCTCTAGAGAAAAT
>sig_3380
TACGCTGCATCAGTTTAATAAGCTTAATTAGCTGAGCTTGGACTCCTGTTGATAGATCCA
>sig_3381
GCTCACAAGCTTGGATCCCATTTTTTAGATCTGATTTTTATTTTTTATTTAATTTAATTT
>sig_3382
AGCGTAGCGAGTCAGTGAGCGAGGAAGCGGAATATATCCTGTATCACATATTCCTGTGAC
>sig_3383
AATTAATGTAAGTTAGCGCGAATTGATCTGGTTTGACAGCTTATCATCGACTGCACGGTG
>sig_3384
CAATTGATTGAATGTATGCAAATAAAGCCCTTCTTCAGGGCTTAATTTTTAAGAGCGTCA
>sig_3385
CCGCGGCTCCCTCAAGCCGCCGACCTGGGTATTTATAGATCCGCAATTGTCTTGGCCATG
>sig_3386
AGCCGGATCAAGCTTCGAATTCCATGGTACCAGCTGCAGATCTCGAGCTCGGATCCCCAT
>sig_3387
ATATCGCATGCGGTACCTCTAGAAGAAGCTTGGGATCCGTCGACCTGCAGATCTGGGGAA
>sig_3388
GCTGATCAGCCCCTGTTGTATTCAGCCATTCTCCGGTCATCCGAACGCCAGCAAGACGTA
>sig_3389
CAGTTCTTGCCTGTATGCCTTCCGGTCAACGTCCGATTCATTCACCCTCCTTGCGGGATT
>sig_3390
GCAGCCAAGCTTGGTCTAGAGGTCGAAATTCACCTCGAAAGCAAGCTGATAAACCGATAC
>sig_3391
GCAGAGCTCGTTTAGTGAACCGTCAGATCACTAGAAGCTTTATTGCGGTAGTTTATCACA
>sig_3392
AGCCGCTGCTGGTTTCCTGGATGCCGACGGATTTGCACTGCCGGTAGAACTCGCGAGGTC
>sig_3393
GTGTCATGTTGAGTCTCAGCAAGCCGCTGGTCCCTTGGCCAGGCGACTCTAGAGCTCTGC
>sig_3394
AATAACCACATGTAGGCTGGAGCTGCTTCGCGGCCGCGAAGTTCCTATACTTTCTAGAGA
>sig_3395
TTCCTGGCCTTTTGCTGGCCTTTTGCTCACATGTTTACGTTGACACCATCGAATGGTGCA
>sig_3396
CTCCGGCTTAGTTGGAGCCTCCCTTGATCGATCTTGTTGCCGTTCGGTCTCATTGCGCTG
>sig_3397
GATATCACTAGTTTTTGGTACCTTATTTGTATAGTTCATCCATGCCATGTGTAATCCCAG
>sig_3398
CTGTGATAAACTACCGCATTAAAGCTCGCGCAGATCAGTTGGAAGAATTTGTCCACTACG
>sig_3399
CCGCGGTACCATAACTTCGTATAGCATACATTATACGAAGTTATCTGGAATTCCCCGGGC
>sig_3400
GGTGCCCGGGCTGCGGCCGCCAGGCGCGCCTGCAGCTGCACCTGGGCCATGGCCGGCTGG
>sig_3401
CGCCAGGGTTTTCCCAGTCACGACGTTGTAAAACGACGGCCAGTGAATCCGTAATGCTAG
>sig_3402
GTAAAACGACGGCCAGTGTTAACTCTAGGGTACCTCTAGGAGATCTTCTAGGAAGCTTTC
>sig_3403
TACCAAGCTTGCGGCCGCACTCGAGCACCACCACCACCACCACTGAGATCCGGCTGCTAA
>sig_3404
GACTTGGCCAATTCGCCCTATAGTGAGTCGTATTACAATTCACTGGCCGTCGTTTTACAA
>sig_3405
CTGGGAGGCCTGGATCGACTAGTCGATCCTCTAGCCTCGAGGCTAGAGTCGACTAGCTTC
>sig_3406
TGAATAAGTGATAATAAGCGGATGAATGGCAGAAATTCGTCGAAGCTTGGCTGTTTTGGC
>sig_3407
CCTCTAGAAAATAAGACTTAGAAGCAAACTTAAGAGTGTGTTGATAGTGCAGTATCTTAA
>sig_3408
TGGCTGGCCTGTTGAACAAGTCTGGAAAGAAATGCATAANCTTTTGCCATTCTCACCGGA
>sig_3409
AACGCTTCCATCAGCGTTTATAGTTAAAAAAATCTTTCGGGGGGATGGGGAGTAAGCTTG
>sig_3410
GACGGCCAGTGCCAAGCTTGGGCTGCAGGTCGACTCTAGAGGATCCCCGGGCGAGCTCGA
>sig_3411
CCAGTGCTGCAAGCCCACATTGTTCCGGCGGGTGCTGCAAGGTAGTAGGATCCTGAGCCG
>sig_3412
CGACGCCGAACTCCGTGAGGTGCGGGGATCATCAATTTCACACAGGAAACAGACCATGGA
>sig_3413
TTATTGCGCATGGGGAGTAAGCTGTTAGTTAGTTAAGCTTCCCGGGATCGATTCTAGACT
>sig_3414
CCAGGCGTTGGCCTCGGTTGTGCCGGAGGTCAGCAGCCACTGGGTGTTGATCCTCGCCTC
>sig_3415
AGCTTGATTCTTCTGACGCTAGCGATCGCCCGGGCCACCATGAAAAAGCCTGAACTCACC
>sig_3416
CACTCGGGCCGAAACTGTTGAAAGTTGTTTAGCAAAATCCCATACAGAAAATTCATTTAC
>sig_3417
GTAATATAGATCCTCTAGAGTCGACCTGCAGGCATGCAAGCTTGTATTCTATAGTGTCAC
>sig_3418
ATCTCATCGTTTGGATCCTTCGAATAATTAGTTGTTTTTTGATCTTCTCAAGTTGTCGTT
>sig_3419
CTTTGCTAGCCATTCTAGATCGAACCACTTTGTACAAGAAAGCTGAACGAGAAACGTAAA
>sig_3420
AAGCTTTCTAGAGTCGACGGATCCCCTGACACCAGACCAACTGGTAATGGTAGCGACCGG
>sig_3421
ATCCACTAGTTCTAGAGCGGCCGCCACCGCGGTGGGATCCTCTAGAGTCCGCTAGGGACC
>sig_3422
CCATGATTACGAATTCCCGAGGAAACAGCTATGGATCCCCGAGGAAACAGCTATGTCGAC
>sig_3423
AAAACAATATACCCAAGCCCACAAAAAACGTATTCTGAAAATTGTATTATTGAAGCATTT
>sig_3424
CATTCATTTGCATCGGACCGTAAACCAAATCAAGAGTTTGGGAGCTAAAGCTGGAGTTGT
>sig_3425
ACGACGGCCAGTGAATTCGAGCTCGGTACCCGCGCGGCCGCTCGCGAATCGATAGCTAGC
>sig_3426
CGTTAGGGGGGGGGCGGAATTGATCCCGCTCGAGGGATCCGTAATCTAAGGCCGGCCAAT
>sig_3427
TTGGTAACTGTCAGACCAAGTTTACTCCATCGGTATCATTACCCCATGAACAGAAATCCC
>sig_3428
CGCAGGAAAGAACATGCAGATCCGTCGATCTATCTCATCTGCGCAAGGCAGAACGTGAAG
>sig_3429
GTTGATAACAGCATGAGTAAAGGAGAAGAACTTTTCACTGGAGTTGTCCCAATTCTTGTT
>sig_3430
CGATACCGTCAAAACTTCATTTTTAATTTTTGCGGCCGCAAGATCCGCAGTTCAACCTGT
>sig_3431
GGACTCTAGAGGATCCCCGGGTACCGAGCTCGAATTTCCCCGATCGTTCAAACATTTGGC
>sig_3432
GCCACCGCTGAGCAACTGCTGGTTCCGCGTGGATCTCGGATCCGAATTCTCTTCCCGGGT
>sig_3433
GAATTCAGGAGCCCTTCACCATGATAGATCCCGTCGTTTTACAACGTCGTGACTGGGAAA
>sig_3434
TGACGATAAGGATCCGAGCTCGAGATCTGCAGCTGGTACCATATGGGAATTCGAAGCTTG
>sig_3435
CAGAGGTTTTCACCGTCATCACCGAAACGCGCGAGGCAGCCTCGAGGGACCTAATAACTT
>sig_3436
GGTGGCGAGGCGCACCGTGGGCTTGTACTCGGTCATCTAGAATCTTCTATGGAGGTCAAA
>sig_3437
GCTGCAGGGCGAAGTTGTGGTACTCCAGCAGAGTTTACTTTGCAGGGCTTCCCAACCTTA
>sig_3438
TCCTGAAGAGGCGATTCGTCGTGCGGCAACCATTCTGGCTGAACAACTGGAAGCGTTCGT
>sig_3439
TACCGAGCTCGGGGTACCGAGCTCGAATTCACTGGCCGTCGTTTTACAACGTCGTGACTG
>sig_3440
CCCTTTCGTCTTCAAGAATTCTCATGTTTGACAGCTTATCATCGATAAGCTTCGACGAGA
>sig_3441
TTGATATTTATATCATTTTACGTTTCTCGTTCAGCTTTTTTGTACAAACTTGTTTGATGA
>sig_3442
GGTCTTAGCTGATAGGTCATGCGACCACTCTAGTTTGCCATTTGACACAAAGCAAGCCTA
>sig_3443
GACGCGTGGATCCACGGCCGGCTGGGCCACGTGAATTCCTGCAGCTTCAGCCTCTCTTTT
>sig_3444
AAACTTTATTGCCAAATGTTTGAACGATCGGGGAAATTCGAGCTCTAAGCCTTGTCATCG
>sig_3445
GTACCGAGCTCGAATTCAATTTCACAATCAGAGAGAACGGGAAAGTAAAACGAATCCCGA
>sig_3446
AAGAGTAATCTTCGACAAGAACCGGATATTCATTACCCAAATCAACGTAACAAAGCTGCT
>sig_3447
CATAAACGCCTCCATCAGCGTTTATAGTTAAAAAAATCTTTCGGCCTTGTTGATCTTTAG
>sig_3448
CTGGTTTATTGCTGATAAATCTGGAGCCGGTGAGCGTGGGTCTCGCGGTATTCATTGCAG
>sig_3449
CAGGCGCCGCATTGAAGATCTCCGGAGCTCCCGGGATCCGGTACCGGCCGCATGCCGGCG
>sig_3450
AGCGGTGGCAGCAGCCAACTCAGCTTCCTTTCGGGCTTTGTTAGCAGCCGGATCCCGACC
>sig_3451
TATCAGGCTGAAAATCTTCTCTCATCCGCCAAAACAGCCAAGCTTATTTTTGACACCAGA
>sig_3452
TCAAAATCACTCGCATCAACCAAACCGTTATTCATTCGTGACTACGCCTAAGCGAGACGA
>sig_3453
GGCCGCTCGAGTCGACCCGGGAATTCGGGGATCCACGCGGAACCAGATCCGATTTTGGAG
>sig_3454
TCTGTACGACGATGACGATAAGGATCCCATAACTTCGTATAATGTATGCTATACGAAGTT
>sig_3455
CAGGTTGGGCGTCGCTTGGTCGGTCATTTCGAAGGGCACCAATAACTGCCTTAAAAAAAT
>sig_3456
TCTTTTCTACGGGGTCTGACGCTCAGTGGAACGAAATCGATGAGCTCGCACGAACCCAGT
>sig_3457
CATATATAAAAATTAAAATACCAATTAAAAAACTAATATATCTTCTCTTTATTTCCTTAC
>sig_3458
AACTCATCAATGTATCTTATCATGTCTGCTCGAAGCGGCCGCTCTAGAATTACTGCTCGT
>sig_3459
AGACAATAACAAGCCTGGCAAAGAAGACAACAACAAGCCTGGCAAAGAAGACAACAACAA
>sig_3460
GCCCTTGCGCCCTGAGTGCTTGCGGCAGCGTGAAGCTGATCCGTCGAGATCTGAATTCCC
>sig_3461
TATACATACCCATGGGCTCTGGATCCGGTGATGACGATGACAAGCTCGCCCTTAAGGGCG
>sig_3462
GTTCGAAGATCTCCGGAGCTCCCGGGATCCGGTACCGGCCGCATGCCGGCGGCACCTCGC
>sig_3463
AAAACCTATAAATACCATGGGTCATCATCATCACCATCACGGTGGTCGACAAGCTTGGAT
>sig_3464
ATACCATGGCTAGCATGACTGGTGGACAGCAAATGGGTCGGATCCGAATTCGAGCTCCGT
>sig_3465
GACTCACTATAGGGCGAATTCGAGCTCGGTACCCGGGGATCCCACGTGGGATCCTCTAGA
>sig_3466
TTGGAGCTGCAATAGTCACTGGAGCTGTGGTGGCTCGAGCTCAAGCTTCGAATTCTGCAG
>sig_3467
TTTCGTTCATCCATAGTTGCCTGACTCCCCGTCGTGTAGATAACTAGTGTTCGTGAATAC
>sig_3468
AAACAAATAGGGGTTCCGCGCACATTTCCCCGAAAAGTGCCACCTGCTTCTGAGGCGGAA
>sig_3469
GAAATTGGAAAAGGCTAATCTGGGGACCTGCATCGATAGATCTGAATTCGTAATCATGGT
>sig_3470
AGAAAAAGCACTCGAATGAGTGCTTTTTTTGCGTTTTGAGCGTAGCGAAAAACGAGTTCT
>sig_3471
ATAGTAATTCGAGCTCGGTACCCGGGGATCCTCTAGAGCTCGAGGCCTCATATGGATCCA
>sig_3472
AGTGGTTGATAACAGCCATCATCATCATCATCATGCTTAGAGCTCGAATTTCCCCGATCG
>sig_3473
CACTACGCACCCGTGGCCAGGACCCAACGCTGCCCGAGTTTGTCAGAAAGCAGACCAAAC
>sig_3474
GCTTCGGTCCGCCTAGGGATAACAGGGTAATTAGCTTGGCACTGGCCGTCGTTTTACAAC
>sig_3475
ACGTTGGCCGCCTTCCGCCGCAAAGCTTAACATTGGGACCAATGTTGCGACCGCCACACT
>sig_3476
TCGAATTCGGATCCGACCCATTTGCTGTCCACCAGTCATGCTAGCCATATGTATATCTCC
>sig_3477
GTCCAGTGTGGTGGAATTCTGCAGATATCCAGCACAGTGGCGGCCGCCCGTCGACGGCGC
>sig_3478
ACGCCAAGCTTCCACTCATAAGCTTGGATCCCCGGGTACCGAGCTCGAATTCACTGGCCG
>sig_3479
ATGACCATGATTACGCCACTAGTCCGAGGCCTCGAGATCTATCGATGCATGCCATGGTAC
>sig_3480
CCCGGGGAAGACTCAGGCGACCAGCGGGTCGGAGCGGATGGGCCACCAGAGCGGGACCGT
>sig_3481
AGAGGATCCCCGGGTACCGAGCTCGAATTCCTTAAGGAACGTACAGACGGCTTAAAAGCC
>sig_3482
ATCCAGCTGCAGAATTCGGCCGGCCATGAGCAGAGCGTTCATCATCGATCCAACGATCAG
>sig_3483
TCCTAGAGCGCTGGCGATGCCTTCTGTGCCTGCTCTTGTACAGCTCGTCCATGCCGAGAG
>sig_3484
TTATCCAGCCCTCACTCCTTCTCTAGGCGCCGGAATTCGTTAACTCGAGGATCCGCCCCT
>sig_3485
ATCCCTACCCGGGATTACCCTGTTATCCCTAGAGCTTGGCGTAATCATGGTCATAGCTGT
>sig_3486
GAGGGATCCCCGGGTACCGAGCTCGAATTCGGCGCCTCGAGATCAGAGACCTACGTACCG
>sig_3487
CGACATGATCTCGATCCCGCGAAATTAATACGACTCACTATAGGGGAATTGTGAGCGGAT
>sig_3488
TCCGGCGTAGAGGATCCCGGGTTTTTTTATAATTTTTTTAATCTGTTATTTAAATAGTTT
>sig_3489
TGAATTTTCTGTATGGGATTTTGCTAAACAACTTTCAACAGTCTAGAATTCACGGCCTTC
>sig_3490
GCCCTTGCGCCCTGAGTGCTTGCGGCAGCGTGAAGCTAGCGGAATTCGAGCTCGGTACCC
>sig_3491
ACTTCTCGCCGGCGACGGAGCCGCCGTCGACGCTGACGGGGCCGGCGACGCCCATCGGCA
>sig_3492
CATCTAATTCAACAAGAATTGGGACAACTCCAGTGAAAAGTTCTTCTCCTTTACTCAAGC
>sig_3493
TTCTTAGACGTCACCTAAGCAGGCCCATAGCTTCCTGTTTTGGTCTAAGCTGCGGTTGCG
>sig_3494
GGCACCCACTCCAGGCCTGCAGGGCCAATTCTAGATGACTAAGCTTGCGGCCGCTCAGGT
>sig_3495
GTGAGTGGTCACCGTGTAAGTGGTGTGAGAGGTAAACTTGTTTATGATCACCAATTGAAA
>sig_3496
AGGAGGATTGTTATTAGAACCGCCACCACCACTAGTTGAACCATCCGATTTTGGAGGATG
>sig_3497
AATTGCTCTAGCCAATACGCAAACCGCCTCTCCCCGCGCGTTGGCCGATTCATTAATGCA
>sig_3498
GAGTCCACGTTCTTTAATAGTGGACTCTTGTTCCAAACTGGAACAACACTAAACCCTATC
>sig_3499
CATGTACTAAGGAGGTTGTATGAATTCGTAGCCTTTTGAAGAGGATCAGAAATGGGAAGA
>sig_3500
GTCGACCTCGAGAAGTACTAGTGGCCACGTGGGCCGTGCACCTTAAGCTTGGCACTGGCC
>sig_3501
GCATGACTTCCTCTGTTCTCCTAGACCTCGCAACCCTCCGCCATAACCTCACCGAATTAA
>sig_3502
AGATCCTCTTCTGAGATGAGTTTTTGTTCGGGCCCAAGCTGGCGGCCGCCGCGGCTCGAG
>sig_3503
CTACCGCATTAAAGCTTATCGATGATAAGCTGTCAAACATGAGAATTGTTAACAATTCTT
>sig_3504
AGAGATAGGTGTCGACGCCCGGGCATGCTTCGAAGATCTTAATTAATTAAGGATCCGGCG
>sig_3505
CCACTCATGATCTATAGATCCGGAACCCTTAATATAACTTCGTATAATGTATGCTATACG
>sig_3506
GACGTCGACCTGAGGTAATTATAACCCCGGGCCCTATATATGGATCCAATTGCAATGATC
>sig_3507
CAGTGCCAAGCTTGTATTCTATAGTGTCACCTAAATCGTATGTGTATGATACATAAGGTT
>sig_3508
AGCTGCATGTGTCAGAGGTTTTCACCGTCATCACCGAAACGCGCGGCAGACAAGGTATAG
>sig_3509
AATGTAAGTTAGCGCGAATTGATCTGGTTTGACAGCTTATCATCGACTGCACGGTGCACC
>sig_3510
TGCCGGTAGAACTCGCGAGGTCGTCCAGCCTCAGGCAGCAGCTGAACCAACTCGCGAGGG
>sig_3511
GTGGAAAGCCTGGTCGGCTGGATCATATCGTCAATTATTACCTCCACGGGGAGAGCCTGA
>sig_3512
GTCGACGGATCCCCGGGAATTCGGCTGCTGCTCTAAACGACGCATTTCGTACTCCAAAGT
>sig_3513
ACGTTGTAAAACGACGGGATCCCCCATGAATTCATGGGGAATTCTTGAAGACGAAAGGGC
>sig_3514
TTTGTGATGCTATTGCTTTATTTGTAACCATTATAAGCTGCAATAAACAAGTTAGCTTTT
>sig_3515
ATGGCCGCCGCCGTGACCGTCACCGCCGTGACCGCCGCCGTGGTGGCCCCCGCCGTCGGT
>sig_3516
GGTGGCAGCAGCCAACTCAGCTTCCTTTCGGGCTTTGTTAGCAGCCGGATCTTCACTTCT
>sig_3517
CTTTCGCGAGCTCGAGATCTGATCATAGACGGATCCCCGGGAATTCGTAATCATGGTCAT
>sig_3518
ACAAAGTGCATCATCATCATCATCATATGGAGCTCGGTACCCTCGAGGGATCCGAATTCA
>sig_3519
AAAAAATCTAGTGCGGCCGCATTTTTTTGGGCGGCCCCGCCCAAAAAAATCTAGTTCGAC
>sig_3520
TCGAAATTAACCCTCACTAAAGGGAACAAAAGCTGGGTACCGGGCCCCCCCTCGAGGTCG
>sig_3521
TGGGCGCCGTGCCAGCCCATAGAGTAGGGGAAGGAGCACTGGAAGAGGTTGTCATAACGA
>sig_3522
TGGTCATATGAATATCCTCCTTAGTGTGTGAAATTGTTATCCGCTCACAATTCCACACAA
>sig_3523
AATAGTTTGCGCAACGTTGTTGCCATTGTGCAGGCATCGTGGTGTCACGCTCGTCGTTTG
>sig_3524
CCCTCCTAAGAAGCGTAGTCCGGAACGTCGTACGGGTATGCGCCATGGTGATGGTGATGG
>sig_3525
GGCGACCTTCTCGAGGAGCTTTTTTTTCCTGGCCCTGGCCTGTGAAGTGTTTCCGGAAAC
>sig_3526
TTGTAAAACGACGGCCAGTGAATTGGAGCTCATGGTACCATTCCCACGTGGATACATGGA
>sig_3527
GTCTCATATTCACTCTCAATCCAGATCCGGCCCATGATCATGTGGATTGAACAAGATGGA
>sig_3528
ACGTTTCTCGTTCAGCTTTTTTGTACAAACTTGTGATGGAGTGATGGTGATGGTGATGAC
>sig_3529
GAGCCTGGGGACTTTCCACACCCTAACTGACACACATTCCACAGCCAAGCTGGCCGCGTA
>sig_3530
AGAGGCGAAGAAGTAAGAGCAATTAACTATTTGCCGGACGCGGCGTAAACGCCTTATCCG
>sig_3531
TGGTCATATGAATATCCTCCTTAGTGTGTGAAATTGTTATCCGCTCACAATTCCACACAT
>sig_3532
CTAGCGCTCCAATGCTTCGTTTCGTATCACACACCCCAAAGCCTTCTGCTTTGAATGCTG
>sig_3533
TAGGCATAGGCTTGGTTATGCCGGTACTGCCGGGCCTCTTGCGGGGTATCGTCCATTCCG
>sig_3534
TATAGGGAAAGCTTGCATGCCTGCACCAGGGGGGTGGCTCTAGCTAGAGGATCCCCGGGT
>sig_3535
GCGGATCAGTTGAGGGAAGTAAGCGTTCGGCGTGTAGCGGAGGCGGTGCGGCATCCCAGG
>sig_3536
GTTTAAACTAGTCGCGAGGCCTGCGGCCGCAGATCTAGATCCATAGTCACTTGGTTGTTC
>sig_3537
GTTTTTATAATATAAAAAAAACATTAAGGTCAAAAATTATATATATATATATATATATAT
>sig_3538
CAAGCACTTTTTAAGATTTATTTTTTTAATCTTTTTGATGAAACACTCGATTTCATCTTG
>sig_3539
TAGGAGATCTCGATCCCGCGAAATTAATACGACTCACTATAGGGGAATTGTGAGCGGATA
>sig_3540
CGTTGTAAAACGACGGGATCCCCCGGGCTGCAGGAATTCGATATCAAGCTTATCGATACC
>sig_3541
TCGCGACCCTCGATTGCAGGCGGATCACCATGTTGGCCAGCAAGACCAGGAAGACCCTGC
>sig_3542
AGCTCCTCGCCCTTGCTCACCATGCTCATTCTAGAGTCCCCCGTGTTCTCTCCAAATGAA
>sig_3543
AGCCAAGCTTCTTGCTAACGCAGTCAGGCACCGTGTATGAAATCTAACAATGCGCTCATC
>sig_3544
AGTCTAGAGATATCGAATTCAAGCTTGTCGACTCGAAGATCTGGGCGTGGTTAAGGGTGG
>sig_3545
TTAATCCTCCTTATGCATACACCATAGGTGTGGTTTAATTTGATGCCCTTTTTCAGGGCT
>sig_3546
AACGACCGAGCGCAGCGAGTCAGTGAGCGAGGAAGCGGAAGAAGCTAGCTTCTATTAGGC
>sig_3547
AGTATTTCACATGAGTCCGCGTCTTTTTACGCACTGCCTCTCCCTAGCGCGGGATAAAGT
>sig_3548
TCTAGATCTCGAGCTCGCGAAAGCTTGCATGCCTGCAGGTCGACTCTAGAGGATCCCCGG
>sig_3549
TTGGAGCAGTCATTTTTTCTGAGCTCGGTACCCTCAAGGGTCCTCCTGAAAATGTTCTAT
>sig_3550
TGGTTCCGCGTGGATCTCGTCGTGCATCTGTTGGATCCCCGGGAATTCATCGTGACTGAC
>sig_3551
AGAATTCCCTTTAACTCCCTGCAAGCCTCAGCGACCGAATATATCGGTTATGCGTGGGCG
>sig_3552
TAGAGTCGACCTGCAGGCATGCAAGCTTGTCTTTGCAGTTTAAGGTTTACACCTATAAAA
>sig_3553
TAGTAATTTTAAATTCAAACTCCTCTCTCAACTCTCCAAAAAACGGGCAGAAGGTGGTAT
>sig_3554
ATATCTTTAAACTCGAGACTAGTCCATGGATCGATGCTAGCAGATCTACGCGTGTCGACT
>sig_3555
GGAATAGCTCGAGTTTAAACTCTAGAACCGGTCATGGCCGCAATAAAATATCTTTATTTT
>sig_3556
ACCTTAAACTGTAATGAATTCGAGCTCGGTACCCGGGGATCCTCTAGAGTCGACCTGCAG
>sig_3557
ATTCGGATCCGACCCATTTGCTGTCCACCAGTCATGCTAGCCATGGTATATCTCCTTCTT
>sig_3558
GTTTCAATTTTTAAGCTATTTATAGCATAGAAAAAAACAAAATGAAATTCTACTATATTT
>sig_3559
GAAGACCCGGGTCTTCCTACCGGAGGGTACCGAGCTCGAATTCACTGGCCGTCGTTTTAC
>sig_3560
GCACCGTGCAGTCGATAAGCCGCTTCCTCGCTCACTGACTCGCTGCGCTCGGTCGTTCGG
>sig_3561
CAAAAACAAGAAAAACCTCTAAGCTCAAAAGGGCCGGCCATGTCTCCGGAGAGGAGACCA
>sig_3562
CGTGGCAAATAGGCAGGATTGATGGGGATCTAGCTTCACGCTGCCGCAAGCACTCAGGGC
>sig_3563
ATATCATTTTACGTTTCTCGTTCAACTTTTTTGTACAAACTTGGGTCGAATTCGCCCTTA
>sig_3564
CGTTTCGAGGCCGCGATTAAATTCCAACATGGATGCTGATTTATATGGGTATAAATGGGC
>sig_3565
GGCGACCTGATACTCGTCGCCGCGGTGCAGTTCGACGACCCCAGCGTCACGAACCAGCTC
>sig_3566
TATTGCGCATGGGGAGTAAGCTGTTAGTTAGTTAAGCTTCCCGGGATCGATTCTAGACTC
>sig_3567
TGTAAAACGACGGCCAGTGAATTCGAGCTCGGTACCCGGGGATCCTCTAGCTAGAGCCAC
>sig_3568
TGATTTCTCAGGAGTCAATTGAATCAGCTTCTTTCAGCTAAACTGTTCAGAATGTCTGTG
>sig_3569
GGGATCCGAATTCGAGCTCCGTCGACAAGCTTGCGGCCGCACTCGAGCACCACCACCACC
>sig_3570
GTTCAGCTTTTTTGTACAAACTTGTTTGATGTACCCCGATCTAGATCCCCCCTTTAGTTG
>sig_3571
AGGGGACCTCTAGGGTCCCCAATTACGAATTGACATAAGCCTGTTCGGTTCGTAAACTGT
>sig_3572
CAGCAACGCGGCCCGAGATGCGCCGCGTGCGGCTGCTGGAGATGGCGGACGCGATGGATA
>sig_3573
AGCTGGAGCTCCACCGCGGTGGCGGCCGCTCTAGCCCGGGCGGATCCCCCGGGCTGCAGG
>sig_3574
AACTGCTAAATTTTTTTCTAGAAAATGAATACGGTAAGGAAAATATGCTGTATGCGACTG
>sig_3575
GTCCATTCAGGTTAGCCGTAGAGAGTTATAGGGGCCCTTACCCGAGGTCCTCAGATGTCA
>sig_3576
CCTCATAAAGGCCAAGAAGGGCGGAAAGATCGCCGTGTAAGCTTAGAGCTCGAATTTCCC
>sig_3577
AGCTAGAGTAAGTAGTTCGCCAGTTAATAGTTTGCGCAACGTTGTTGCCATTGCGTACAG
>sig_3578
ATTGCTCTAGCATTCGCCATTCAGGCTGCGCAACTGTTGGGAAGGGCGATCGGTGCGGGC
>sig_3579
CAGCGTAGGCCTCTGGCTTGAAGGCGGCCAGCATGCAGGAGGAGGGCGCCAGGGTCGCCT
>sig_3580
TTTGCGTAGGGATGTAATTCAATTAATTACCCGGGATCCAATCAGAATTCTGTGTATTAA
>sig_3581
ACGAGCCGGAAGCATAAAGTGTAAAGCCTGGGGTGCCTAATGAGTGAGCTGCTCTCCGGC
>sig_3582
CCCGCTGCGCTCGGTCGTTCGGCTGCGGCGAGCGGTATCAGCTCACTCAAAGGCGGTAAT
>sig_3583
AGCTGGCCGGCCAGCTCGGCGGCTCGCTCGCGGGCGCTGAGGTCTGCCTCGTGAAGAAGG
>sig_3584
ATTAAGCTTGGCTGCAGGTCGACCCGGGGTACCGAGCTCGCATGCGGATCCGTATGGTGA
>sig_3585
ATGTAACATCAGAGATTTTGAGACACAACGTGGCTTTCCCCCCCCCCCCCGAGCTCTTAA
>sig_3586
TGCTATACGAAGTTATGAATTCAGCTTCAGCCTCTCTTTTCTCGAGAGATACCCCTTCTT
>sig_3587
TTTGAACGATCGGGGAAATTCGAGCTCTAAGCACCCATTTGCTGTCCACCAGTCATGCTA
>sig_3588
TACATATGGCTAGCATGACTGGTGGACAGCAAATGGGTCGGATCCGAATTCGAGCTCCGT
>sig_3589
GCCCGGGATCCGCCCCTCTCCCTCCCCCCCCCCTAACGTTACTGGCCGAAGCCGCTTGGA
>sig_3590
GACCATCCTCCAAAATCGGATCTGGTTCCGCGTGGATCTGTCTGGTGGTGGTGGTGGTCT
>sig_3591
CCGGTGAACAGCTCCTCGCCCTTGCTCACAAGCTTATCGTCATCATCAAGTGCCCCGGAG
>sig_3592
TCGGACCATGGAATTCGGTACCAGATCTAGAGTCGACTGCAGCCCGGGTGATTGATTGAC
>sig_3593
GAGCTTGGCCCAGTGCCAAGCAGCTTCTATTAGGCCTTCGGACGTTTTACACCGTATTTC
>sig_3594
GAAGCTGATTGGCTGCTGCCACCGCTGAGCAATAACTAGCATAACCCCTTGGGGCCTCTA
>sig_3595
CGAGTGCGGCCGCTTAGTGATGATGATGATGATGGCTCCCACGCGGAACAAGCATGTCCT
>sig_3596
GTGAATTCGAGCTCGGTACCCTCCGGTAGGAAGACCCGGGTCTTCCATCCGGACCGGGGG
>sig_3597
AGGAGGCTCGTTGTCAGGAACGTTGAAGGACCGAGAAAGGGTGCTAAGAAACCATTATTA
>sig_3598
TGCGCATGGGGAGTAAGCTGTTAGTTAGTTAAGCTTCCCGGGATCGATTCTAGACTCGAG
>sig_3599
GAGATCCCTTTAGGGTTCCGATTTAGTGCTTTACGGCACCTCGACCTCCAAAAACTTGAT
>sig_3600
ATATCATTTTACGTTTCTCGTTCAGCTTTTTTGTACAAACTTGTTTGATTCGACCATGGA
>sig_3601
TGCCTGCAGGTCGACTCTAGAGGATCCCCGGGTACCATGGTGAATTCGTTTCTTCCTTTA
>sig_3602
ATCCGTCGACCTGCAGCCAAGCTTTCGCGAGCTCGAGATCTAGATATCGATGAATTCGTA
>sig_3603
GTCGACCTGCAGGCATGCAAGCTTGGGGGGGATCGATCCCGTCGTTTTACAACGTCGTGA
>sig_3604
GGGTAACGCCAGGGTTTTCCCAGTCACGACGTTGTAAAACGACGGGATCGATCCCCCCAA
>sig_3605
AAATACATTCAAATATGTATCCGCTCATGAATTAATTCCGCTAGCTTCACGCTGCCGCAA
>sig_3606
CACCTCCTGAAGCTTGCATGCCTGCAGGTCGACTCTAGAGGATCCCCGGGTACCGAGCTC
>sig_3607
TCTTCTAGCTCGAGGGGCGCGCCGGGATCCCTAGACCGCGGCTAGAATCGATCCTAGAGA
>sig_3608
GAAATCATATCCTTTTGGTACAAGGGGAGTATAAAAACTAGTCCTAGGCCGGCGCCCTTC
>sig_3609
ATCTTTTACCCATACGATGTTCCTGACTATGCGGGCTATCCGTATGACGTCCCGGACTAT
>sig_3610
GGGTAACGCCAGGGTTTTCCCAGTCACGACGTTGTAAAACGACGGGATCGATCCCCCCCA
>sig_3611
AACCGCACCTGTGGCGCCGGTGATGCCGACCTGCAGGGGGGGGGGGGAAAGCCACGTTGT
>sig_3612
GGTACCTCTAGCCGCGGTCTAGGAATTCTCTAGGGATCCCGGCGCGCCCCTCGAGCTAGA
>sig_3613
CTCAGCGTGGCCAATTCGCCCTATAGTGAGTCGTATTACGCGCGCTCACTGGCCGTCGTT
>sig_3614
CAGCCGCGCCCGCTGCAGCAGCTGCTCGCGGTCCCCCATTAATTAATCCTCCTTATAAAG
>sig_3615
GCTTTGTTAGCAGCCGGATCCGACCCATTTGCTGTCCACCAGTCATGCTAGCCATATGTA
>sig_3616
TGTTTGCCGGATCAAGAGCTACCAACTCTTTTTCCGAAGGTAACTGGCTTCTGCAGAGCG
>sig_3617
GCATGCGGTACCTCTAGAAGAAGCTTGGGATCCGTCGACCTGCAGATCTGGGGAATTAAT
>sig_3618
AAACGACGAGCGTGACACCACGATGCCTACAGCAATGGCAACAACGTTGCGCAAACTATT
>sig_3619
CTGTGATAAACTACCGCATTAAAGCTTATCGAATTCGATGATAAGCTGTCAAACATGAGA
>sig_3620
TTCTCTAGAAAGAATAGGAACTTCCCCAAACAGCTATGACCATGATTACGGATTCACTGG
>sig_3621
CGGGCTCGAGAACATATGGCCATGGGGATCCGCGGCCGCAATTGTTAACAGATCCGTCGA
>sig_3622
ACGGTTCTGGCAAATATTCTGAAATGAGCTGTTGACAATTAATCATCGATAAGCTTCTTG
>sig_3623
TTTAACCTGACTCTTATACACAAGTAGCGTCCTGAACGGAACCTTTCCCGTTTTCCAGGA
>sig_3624
GTGTTACGTTGAGAAAGAATTCGGCGTTGCTGGCGTTTTTCCATAGGCTCCGCCCCCCTG
>sig_3625
AGAAAGTCAAAAGCCTCCGACCGGAGGCTTTTGACTTGAGGGGGATCCATTCTTAGGCCA
>sig_3626
TCCTCTAGAGCTTGCATGCCTGCAGGTCGACTCTAGAGGATCCTTACGCGAACGCGAAGT
>sig_3627
TTAAGACGTCGTGCACGTACGCGTGGCGCCTGCAGGTCGACTCTAGAGGATCCCCGGGTA
>sig_3628
TCCTTTACTTATTCCATGGCGATCGCTAGCCCTATAGTGAGTCGTATTAATACTCTAGCC
>sig_3629
ACTCTAGAGGATCCCCGGGCGAGCTCGAATTCGAGCTCGGTACCCGGGGATCCTCTAGAG
>sig_3630
TAATTAACCCTCACTAAAGGGAGAGACCATAGATGCAAGCTTGCATGCCTGCAGGTCGAC
>sig_3631
ACAAGCGAGTTGACAGGATTAACCTGGGCCAGCGGGGATGGTCCTCCAACGGCGCCACCA
>sig_3632
AGGCGCCGCCCTATACCTTGTCTGCCGCGCGTTTCGGTGATGACGGTGAAAACCTCTGAC
>sig_3633
TTATCGGCGTAGAGGATCCTGTTTCCTGTGTGAAATTGTTATCCGCTCACAATTCCACAC
>sig_3634
AGAGCTGGTTTAGTGAACCGTCAGATCCGCTAGCGCTACCGGTCGCCACCATGGTGAGCA
>sig_3635
GCTCGAAGCGGCCGGCCGCCCCGACTCTAGATTACGCCCCGCCCTGCCACTCATCGCAGT
>sig_3636
CCTCCGACCGGAGGCTTTTGACTTGAGGGGGATCCTCATTACCAATGCTTAATCAGTGAG
>sig_3637
ACGGGTTGTTACTCGCTCACATGGGAGCTCGGTGAATTTGAGATTTGAGTTATGTGCGGC
>sig_3638
GTAGTAAGCAGCTCTCGGCTCCCTCTCCCCTTGCTCCGTGGATCCATGGTGAGCAAGGGC
>sig_3639
CCAAATACAAATCCATGATATATTTTCTAGCAGTGACACGGGACTTTATTGGAAAGTGAG
>sig_3640
TGCAGCCCTTATTGCCCGGGAATTCGGATCCCGGGGATGGGGAGTAAGCTTGGCCGGGCT
>sig_3641
TCGACGTCCGGATCCTCGAGGCTGGAAAACCGGGCTGCTCAGGGCGATATTACTGCACCC
>sig_3642
AGACTATATCACTGAAACTTACCCTCAAATGGACAGAGATGAAAAAATTAACTGCATTAT
>sig_3643
CCTTCTTGACGAGTTCTTCTGAGCGGGACTCTGGGGTTCGCGGAATTCGAGCTCGGTACC
>sig_3644
GCAGGCGGAGAACTGGTAGGTATGGAAGATCTCTAGAAGCTTCTAGAGATCTGCAGGTCG
>sig_3645
ATCTATAACTTCGCATAATGTATGCTATACGAAGTTATGAATTCCCGGGATCCGTATTTA
>sig_3646
TTCGATGATAAGCTGTCAAACATGAGAATTGGTCGAGATCCGCTAGCTCACGATGAGAAT
>sig_3647
TCCCATGGGATATCGGGGATCCGAATTCTGTACAGGCCTTGGCGCGCCTGCAGGCGAGCT
>sig_3648
ACACCATCGTGGAACAGTACGAGCGCGCCGAGGGCCGCCACTCCACCGGCGCCTAATCTA
>sig_3649
AGCTTGCATGCCTGCAGGTCGACTCTAGAGGATCCCCGGGTACCGAGCTCCTCGAGAGAT
>sig_3650
AGGTACCGATCCGAGACGGCCGGCTGGGCCACGTGAATTCATCGATGCTTCAGCCTCTCT
>sig_3651
GCATTAAAGCTTGGCTGGACGTAAACTCCTCTTCAGACCTAATAACTTCGTATAGCATAC
>sig_3652
CAAACAGTCTCTCAACCCAGGCAGCTGGAGAACCTGCATGTAGGCCATCTTGTTCAATCA
>sig_3653
GGTAGAAAAGAAATTTATAAGAGGACTTAAACCAGGTAATGGACTAATGAAAATGTAAAT
>sig_3654
CGTTTTTTATTGGTGAGAATCCAAGCACTAGTCATGACCAGGATCTCCTAGGCTAGTTGT
>sig_3655
TAATTGCTCATCAACGTTGTGAATTGCACAAAAAGATTTGACGGCATATTTATCAATCTC
>sig_3656
GGTTGCATGTACTAAGGAGGTTGTATGAATTCCTACGACATGCCTAACGCAAAAGAAGAC
>sig_3657
GCGATCAGCTCTTTTGCGTCGACGGATCCGGCTGCTAACAAAGCCCGAAAGGAAGCTGAG
>sig_3658
GATATCTTCTCAGACCCCCAGAACATCCCTAGTGTGGGCAGCTCAGGTGCCCTCGTTTGA
>sig_3659
CGGTGGCGGCCGCTCTAGAACTAGTGGATCCCCCGGGCTGCAGGTCGATAAACCCAGCGA
>sig_3660
TCGACGGATCCCCTAGCACTCCCGGGTTTAGCACTCCCGGGTTTAGCACTCCCGGGTTTA
>sig_3661
ACTCTAGAGGATCCCCGGGTACCGAGCTCGAATTCCGCGAACCCCAGAGTCCCGCTCAGA
>sig_3662
ATTCGTGCTACACTCAAAATGTAATTCCGACTAAAGAAAAGCATAGGAGTGATCACGAAT
>sig_3663
CATTAAGCGGGCTAATTCGAGCTCGCCCGGGGATCGATCCTCTAGAGTCTGATGCGGTAT
>sig_3664
TTTGACTTGAGGGGGATCCTCATTACCAATGCTTAATCAGTGAGGCACCTATCTCAGCGA
>sig_3665
GCGATCCCCCGATACCGTCGACGCGCGTAATACGACTCACTATAGGGCGAATTGGGTACA
>sig_3666
GTATACTGGCTTAACTATGCGGCATCAGAGCAGATTGTACTGAGAGTGCACCAGCGGCCG
>sig_3667
TTCTTTGGGATCGGCGGGGCGAGGTTGTTCTTATTCTCATGAGAGATGAAGCCATACTAA
>sig_3668
CCACCACGTGGCCGCCCCGCCAGCCGGTGGTCTTCTCGTCCATATGTATATCTCCTTCTT
>sig_3669
CTTGTACAAAGTTGGCATTATAAAAAATAATTGCTCATCAATTTGTTGCAACGAACAGGT
>sig_3670
CGAATTGCCCTTAAGGGCAATTCCTCGAGCCAATTCCTCCGATAACTTCGTATAATGTAT
>sig_3671
GCGGCCGCTTATTTAGAAGTGGCGCGCCCTATTTGTATAGTTCATCCATGCCATGTGTAA
>sig_3672
ATAGGGCGAATTGGAATTCGAATGATTAAGACTCCTTATTACGCAGTATGTTAGCAAACG
>sig_3673
GATAGTAATCGTTACACGGCGGCCAAGGCCTTGAGTGGTTTCAACTGAAACTTGCATGTG
>sig_3674
GAGAGATACCGCGGATCTCACACAGGAAACAGCTATGACCATGATTACGCCAAGCTTGCA
>sig_3675
TAAGATCCCGAATTGGGATAGCTTGCATGCCTGCAGGTCGAATATAGCTCTTCTTTCTTA
>sig_3676
AAACAAATAGCTAGCTCACTCGGTCGCTACGCTCCGGGCGTGAGACTGCGGCGGGCGCTG
>sig_3677
TCTGTGCCTGCTCTTGTACAGGAACAGGTGGTGGCGGCCCTCGGCGCGCTCGTACTGCTC
>sig_3678
GCTGGACGCCTGAGTCTTAGCGGGGTGCAGCGACGCCCCCTCCATGCCCCTCACGAGCTT
>sig_3679
CCTGAGTGCTTGCGGCAGCGTGAAGCTAGCGGAATTAATTCATGAGCGGATACATATTTG
>sig_3680
CTGAGTAGGACAAATCCGCCGCTAGGAGCTTGCGGCCCGAGCTCCTTCGCGAGGTACCGG
>sig_3681
AAGTGTTACCAAGCTCAGTGCTATATTTAAATTCAGTTACTAAACCTGTGCTTAAATATT
>sig_3682
CGGCTTCGGCCAGTAACGTTAGGGGGGGGGGAGGGAGAGGGGCGGATCCTCGAGTTAACG
>sig_3683
AGTGAATTCCCGGGGATCCGTCGACCTGCAGCCAAGCTTTCGCGAGCTCGAGATCTAGAT
>sig_3684
TCACTGCCCGCTTTCCAGTCGGGAAACCTGTCGTGCCAGCTGCATTAATGAATCGAATCA
>sig_3685
TTAAGAAGGAGATATACCATGCATCATCATCATCATCACAGCAGCGGCAGAGAAAACTTG
>sig_3686
TCGACCTGCAGGCATGCAAGCTTCGAGACTTTAACTGCCCCTATCGGAAATAGGATTGAC
>sig_3687
CCGCGAAAGGTTTTGCGCCATTCTATGGTGTCGGGTACCGAGCTCGAATTGATCTCGATC
>sig_3688
GACGCCTGAGTCTTAGCGGGGTGCAGCGACGCCCCCTCCATGCCCCTCACGAGCTTCTCG
>sig_3689
TTTATTATTTCCTTCCTCTTTTCTACAGTATTTAAAGATACCCCGGATCCTCTAGAGTCG
>sig_3690
GGATGACCATGATTACGCCAAGCTTGCATGCCTGCAGGTCGACTCTAGAGGATCCCCGGG
>sig_3691
ATTTACAATCAAAGGAGATATACCATGGCGAGCGCGTGGAGCCACCCGCAGTTCGAAAAA
>sig_3692
GGAAGGCGGCGGAATCAGTTGGAATTGTTCTTCAGCGACTAACAACAGCTTTGTGGTGCC
>sig_3693
GTTAATATGCACATACTCCAAGCTTCCACTGCGGAGAGGTCCATTCCAACTGCTCAGATG
>sig_3694
GCATGCCTGCAGGTCGACTCTAGAGGATCCCCGGGTACCGAGCTCGAATTCCCTATAGTG
>sig_3695
TGTATTTAGTACACTTTCTGCATGACCACCACCGCCCCTCTTTTCTCCGCTTCCGCCGTT
>sig_3696
CGAGCCGCGGCGGCCGCCAGCTTGGGCCCGAACAAAAACTCATCTCAGAAGAGGATCTGA
>sig_3697
ATTCCACAGTAATTCTCTCTGAACACAGGATAGAAGCAATGCTGGAATCCCAACAATTTT
>sig_3698
AACTTTATTGCCAAATGTTTGAACGATCGGGGAAATTCGAGCTCTAAGCATGATGATGAT
>sig_3699
GGGGTGGAGGTTTCGGATGCGTTAACGAGAGTTGGCCGTTGCTCATGCCCAGCGGGCGGC
>sig_3700
GCACAAGGGAATATTGAAAAAGGAAGAGTATGAGTATTCAACATTTCCGTGTCGCCCTTA
>sig_3701
TCATTCATTGGTACAAAGCTGAAATGCATATGGGGGCTGGTCTCGTCCATGTGAACCACT
>sig_3702
GACCATGATTACGCCAACCGCGGCCGCACGATTTAGGTGACACTATAGAATAGGAATTCG
>sig_3703
ATCCTCATTACCAATGCTTAATCAGTGAGGCACCTATCTCAGCGATCTGTCTATTTCGTT
>sig_3704
ACAAAGCCCGAAAGGAAGCTGAGTTGGAGGCTGAAACCGCTGAACAAGCGCGCATGAGCT
>sig_3705
AAGAAAATCTCATCCTCCGGGGCACTTCTGGTTCCGCGTGGATCCCCGGGAATTCTAGAC
>sig_3706
GCGGCCGCTCGAGGTCACCCATTCGAAGGTAAGCCTATCCCTAACCCTCTCCTCGGTCTC
>sig_3707
CCCTGCATCTGCCAGAACTTTCACTTTTACTGCCTCCTTTTCCACCTCCGCCGCCAGAGC
>sig_3708
CAAGCTTGTCGACGGAGCTCGAATTCGATATCGGATCCCCGAGCATCACACCTGACTGGA
>sig_3709
GATGGAAGCGTTCAACTAGCAGACCATTATCAACAAAATACTCCTATTGGCGATGGCCCT
>sig_3710
GGGCTTACCATCTGGCCCCAGTGCTGCAATGATACCGCGAGACCCACGCTCACCGGGTGG
>sig_3711
AGGTCCCCTTTTTTATTTTGACGCGTCAATTCGAGCTCCACCGCGGTGGCGGCCGCTCTA
>sig_3712
GAATTCCTGCAGTCAACGCGTCCCGGGGGTACCGGATCCAGATCTGGCCGCTTAATTAAT
>sig_3713
AGGGGGATCTCGACTCTAGAGGATCATAATCAGCCATACCACATTTGTAGAGGTTTTACT
>sig_3714
TAATTCCCTGAAAATACAGGTTTTCGCCGCCACCGCAACAGCCAGGACAACAGCCACCAG
>sig_3715
ATAAGTGAAAGTAGTGACAAGTGTTGGCCATGGAACAGGTAGTTTTCCAGTAGTGCAAAT
>sig_3716
GCATGTGTTTTATCGGTCTGTATATCGAGGTTTATTTATTAATTTGAATAGATATTAAGT
>sig_3717
CGCCCTTAAGGGCGAGCTTGTCATCGTCATCACCGGATCCAGAGCCCATGGGTATGTATA
>sig_3718
GATCGCCCTTCCCAACAGTTGCGCAGCCTGAATGGCGAATGGCGCTAATAAATTTAAATC
>sig_3719
AACTGCTGATCTTCGGATGCACAAATTAAAAATGAAGTTTTAAATCAATCTAAAGTATAT
>sig_3720
TAACACTGGCAGAGCATTACGCTGACTTCCCATCTAGAATTAATTCCATTGAGTAAGTTT
>sig_3721
GCTACGTATCGATGAATTCTCGAGGCGGCCGCGGGCCCATGGTACCCGGGGATCCTCTAG
>sig_3722
TTTTTTCCTTTTCTGATACTCTAACCGAATCTCGTAAATGTAGTACTCCACTATAAAGGC
>sig_3723
GCCATTGCTGCAGGTCGACGGATCCGGGGAATTCCCGGGGATCCCGTCGTTTTACAACGT
>sig_3724
GGATCCACGAGCTCCCGGACTCTTGTCGTCGTCATCAATCGTACCAGAACCCGCGCTGCC
>sig_3725
TTTTCATCGATGAATTCTCTAGAACTAGTCTTGTACAGCTCGTCCATGCCGAGAGTGATC
>sig_3726
TTTTTCTAAATACATTCAAATATGTATCCGCTCATGAATTAATTCCGCTAGATCCCCATC
>sig_3727
TAGAGGATCAGCAACAGCAATTAAACTTATCCACTAACCGTCAAAATGAAAAACTACTCG
>sig_3728
GCATGCCTGCAGGTCGACTCTAGAGGATCCCCGGGTACCGAGCTCGAATTCCAATTGCAA
>sig_3729
CTTTGTAGACCTCTCAAAAATAGCTACCCTCTCCGGCATTAATTTATCAGCTAGAACGGT
>sig_3730
GTGCCAAGCTCTTATAATACGACTCACTATAGGGAGAAGAGAAGCTTGCATGCCTGCAGG
>sig_3731
TTGACTAACAGCTACCCCGCTTGAGCAGACATCACCATGGGCTTCCGATCTCTACTCGCC
>sig_3732
CAGGGTCTCATCAAGATCGGGGATCTCGAGCTCATCGAAGGTCGCGAAAGCTTCAGCTGG
>sig_3733
AGGATCCCTATCTTACCGAAGCCCTTTTTAAGAAAAGTAAGCAGATAGCCGAACAAAGTT
>sig_3734
AGGGGTTGCTCTTCACATATGAATTCCTCCATCCAGAAAAACAGGTATGGAGAAACAGTA
>sig_3735
CTATCGCGATCAGCTCTTTTGCGTCGACGGATCCGGCTGCTAACAAAGCCCGAAAGGAAG
>sig_3736
GTTTCAGGCTCTACACCCAGAGCGCCTACAAGAATGAGCTCCTGACCACCACAGTGCCCG
>sig_3737
CTCTGGCCGCTGGGGCAGTCAAGGTTGCTCTGGGCCCATGCCATCAAGGTTGCTTGGCCG
>sig_3738
CGGTGATGCCGACCTGCAGGGGGGGGGGGGAAAGCCACGTTGTGTCTCAAAATCTCTGAT
>sig_3739
CGACTCTAGAGGATCCCCGGGTACCGGTCGCCACCATGGTGAGCAAGGGCGAGGAGCTGT
>sig_3740
TATTTGTAACCATTATAAGCTGCAATAAACAAGTTAACAACAACAATTTGGGACCGAACC
>sig_3741
GCTATTGCTGTATTTGGTAAGCAAAATACGTACATCAGGCTCGAACCCTTTAAGATCAAC
>sig_3742
ACTTCTGGTCCGGTAACGTGCTGAGCCCGGCCAAGCTTACTCCCCATCCCCGAATTCGGG
>sig_3743
TTACGAACGATAGGCCTAGGCCATGGCTTCGAAAGTTTATGATCCAGAACAAAGGAAACG
>sig_3744
AGACACCATGGGGCATATGGTGCACAGGCCTTGGATCCCGTCGACTAGAATTGTGAGCGC
>sig_3745
GACACTTTTGCTACGCGTTTTTGTCATGGCCTTGGTCCCGCTTTGTTACAGAATGCTTTT
>sig_3746
GATCTCAAGCTTCGGATCCAGCGCGCTTGGAAATCACATTTGCCAACCCGTTGCAGACGA
>sig_3747
ATACTCGGATGACGGCACGCCAGCATAGATCTGCTAACCACAAAAGCACCCAGCGGGCCA
>sig_3748
CACGCGGCGTTTACGCCCCGCCCTGCCACTCATCGCAGTACTGTTGTAATTCATTAAGCA
>sig_3749
TCACTATAGGGGAATTGTGAGCGGATAACAATTCCCCTCTAGATAATGTTTTTTGCGCCG
>sig_3750
CTCGAGCATATGACGACCTTCGATATGGCCGCTGCTGTGATGATGATGATGATGATGATG
>sig_3751
GCTCACAATTGAATTGATCTTTAGCTGTCTTGGTTTGCCCAAAGCGCATTGCATAATCTT
>sig_3752
GGGGCTGGAGTAGGAGCCCGCGAACGCGGCGCGCCCGTACTGCTCGCGGCCCGCCAGGCC
>sig_3753
GATCCGTCGACCTGCAGCCAAGCTTGCTGATTGATTGACCGGATCGATCCGGCTCTAGAG
>sig_3754
CTCGAGGGGGGGCCCGGTACCCAGCTTTTGTTCCCTTTAGTGAGGGTTAATTCCGAGCTT
>sig_3755
GGTCCGGTTACCGTTGACTCACGCCAAAATCGCATCACTGCCTAAAAAAAAAGAAGCCTC
>sig_3756
GACTCTAGAGGATCCCCGGGTACCGAGCTCGAATTGGGGATCTTGAAGTACCTATTCCGA
>sig_3757
TCATTTTACGTTTCTCGTTCAGCTTTTTTGTACAAACTTGTGATCTAGAGTCGACCTGCA
>sig_3758
GAGCTCGCGAAAGCTTGCATGCCTGCAGGTCGACTCTAGAGGATCCGGGGTATCTTTAAA
>sig_3759
TACCGCATTAAAGCTTATCGATACCCTTTTTACGTGAACTTGCGTACTAGTTAACTAGTT
>sig_3760
CTTCATGGGTAGAGCCTTTTGTTGGTGTTTGGTTAGCTTAGATATCTAAACCTTAACCCT
>sig_3761
GCACCGAGGGCCGCCACCACCTGTTCCTGTAGCGGCCGCGACTCTAGAATTCCAACTGAG
>sig_3762
ATTAAAGGCATTCCACCACTGCTCCCATTCATCAGTTCCGGGATCCGAATTCCAGATCCC
>sig_3763
GCGTGGATCCCCGGTCGAGATGAGCCACCATCACCACCATCACGGCGAATTCCGGGAGAG
>sig_3764
AGTGACAGATAGCTGGGCAATGGAATCCGAGGAGTCTTCCCGATTATATACCCTTTGTTG
>sig_3765
CTCACGTTAAGGGATTTTGGTCATGAGGATCCGGGCCCGTGGCCAAATCAGATGCCGCCG
>sig_3766
CAGGGGACTGTAGGGATGTGAGATCTTGAATTCGCCGTGATGGTGGTGATGGTGGCTCAT
>sig_3767
AATGGCGAATGGCGCGAAATTGTAAACGTTAATATTTTGTTAAAATTCGCGTTAAATTTT
>sig_3768
GAGCCGTAGCCACTGTCTGTCCTGAATTCTTGAAGACGAAAGGGCCTCGTGATACGCCTA
>sig_3769
AAATTTTAACAAAATATTAACGTTTACAATTTCGCCTGATGCGGTATTTTCTCCTTACGC
>sig_3770
TCGGTACCCCGGGAAAAATTCCGCCGATACTGACGGGCTCCAGGAGTCGTCGCCACCAAT
>sig_3771
CGGACAAGATGTCCTCGGCGAAGGGCAAGGGGCCGCCCTCCACCACGCACAGGTTGATGG
>sig_3772
CTTTTCGGGGAAATGTGCGCGGAACCCCTATTTGTTTATTTTTTCTAAATACATTCAAAT
>sig_3773
GGCCGCCACCGCGGTGGAGCTCCAGCTTTTGTTCCCTTTAGTGAGGGTTAATTCCGAGCT
>sig_3774
CTGCTAACCTGCGAAGGGCCTTATCGCCGGAATTCGAGCTCGCCCGGGGATCCTCTAGAG
>sig_3775
GGAGATATACCATGGGCAGCAGCCATCATCATCATCATCACAGCAGCGGCAGAGAAAACT
>sig_3776
ACGAAATCGATGAGCTCTTAGAAAAACTCATCGAGCATCAAATGAAACTGCAATTTATTC
>sig_3777
GAATTGGAGGGGGAAGCTTGCATGCCTGCAGGTCGACTCTAGAGGATCCCCGGGTACCGA
>sig_3778
CGCCCGAGCACGGCACCCGGCGGCGGATGACGATCAGCGAGTTCACCGTCAAGCGGATCA
>sig_3779
TGGTACCATATGGGAATTCGAAGCTTCGACGAGATTTTCAGGAGCTAAGGAAGCTAAAAT
>sig_3780
TCCGCTCATGAGACAATAACCCTGATAAATGCTTCAATAATCATGCAGGTGCTGAACCCC
>sig_3781
TCCTCTAGAGTCGACCTGCAGGCATGCAAGCTTGTCTTTGCAGTTTAAGGTTTACACCTA
>sig_3782
TCGGGCCGCTTTACTTGTACATCACCACTTTGTACAAGAAAGCTGAACGAGAAACGTAAA
>sig_3783
TCGACCGCTCTGCCGGTGGTTACCATGGGCGGGCTGGCGCTGGCCGGAAGCTGGCTTCAT
>sig_3784
GTTCGCATCACCATCACCATCACAGCGCTGGATCCTCGATCACAAGTTTGTACAAAAAAG
>sig_3785
AGGTGCTGGCTGCCTTCAGTGAGGGTCTGAGTCACCTGGACAACCTCAAAGGCACCTTTG
>sig_3786
GGTGGCGACCATCCTCCAAAATCGGATCTGGTTCCGCGTGGATCCCCGGAATTCATCGTG
>sig_3787
TCATATGAATTCCTCCATCCAGAAAAACAGGTATGGAGAAACAGTAGAGAGTCGCGGCAA
>sig_3788
CGGGGATCTCGAGCTCATCGAAGGTCGCGAAGCTTCAGCTGGGATCCTAGCTATGGAGAA
>sig_3789
CAACGCCTTNTTNNCCGCAGCGGCGGCACCACNGATCTTNATNGGGGGACCCGGCANGCC
>sig_3790
CCATACCACCTTTTTGTTTTTTCCGCGCAGAGTCTTCTTTTTTCCGGAGCACGTGCTTTC
>sig_3791
GCGGAGCGCAGCAGAGGCGGATAAAAGTGCGCGTGCAGAGCTTATCGGCGTAGAGGATCC
>sig_3792
CTTTTTTGTACAAACTTGTGATAGATCTGAGTCCGGACTTGTACAGCTCGTCCATGCCGA
>sig_3793
ATTATAAGCTGCAATAAACAAGTTAACAACAACAATCGAACCCCAGAGTCCCGCTCAGAA
>sig_3794
GGCGTTCAAATTTCGCAGCAGCGGTTTCTTTACCAGACTCGAGTGCGGCCGCAAGCTTGT
>sig_3795
GCCAGTGAATTCCCGGGGATCCGTCGACCTGCAGCCAAGCTTATCGATTCTAGACTCGAG
>sig_3796
TTGATGACGACGACAAGAGTCCGAGCTCGTGGATCCGAATTCTGTACAGGCGCGCCTGCA
>sig_3797
GGAGGAGGCCATGGTGGCGACCGGTACCCGGGGATCCTCTAGAGTCGACCTGCAGGCATG
>sig_3798
GCAAAAAGCTTGGGATCTCTATAATCTCGCGCAACCTATTTTCCCCTCGAACACTTTTTA
>sig_3799
AAAAAACTGCTGCCTTCGAAATAGTACATAATGGATTTCCTTACGCGAAATACGGGCAGA
>sig_3800
GGGCCTCTTGCGGGGTATCGTCCATTCCGACAGCATCGCCAGTCACTATGGCGTGCTGCT
>sig_3801
TATTTGAATGTATTTAGAAAAATAAACAAATAGGGGTTGCTCTTCACATATGAATTCCTC
>sig_3802
CCATCAACCAGACGATAGTTATCACGGAAGTTGGCACGACGGTAGTCGACACCCAGTTCT
>sig_3803
TCTCTATCGATAGGTACCGAGCTCTTACGCGTGCTAGCCCGGGCTCGACCTGCAGCCCAA
>sig_3804
GCTTGGCACTGGGCCAAGCTCGAATTTCTGCCATTCATCCGCTTATTATCACTTATTCAG
>sig_3805
TTGACGTATGCGGTGTGAAATACCGCACAGATGCGTAAGGAGAAAATACCGCATCAGGCG
>sig_3806
AAATGGCAGTCTAGCAGAAGAAGATGTAGTAATTAGATCTGCCAATCTCACAGACAATGC
>sig_3807
TACGCCAAGCTTGCATGCCTGCAGGTCGACTCTAGTCGGCCGTACGGGCCCTTAAGGCCG
>sig_3808
GGAAGCTGAGTTGGCTGCTGCCACCGCTGAACAAGCGCGCATGAGCTCCAATTCACTGGC
>sig_3809
AAATGAGCCTGCTTTTTTGTACAAACTTGGCATGGTTAATTCCTCCTGTTAGCCCAAAAA
>sig_3810
CATGATTACGCCAAGCTATTTAGGTGACACTATAGAATACTCAAGCTATGCATCCCATTG
>sig_3811
CGTCGACCTCGAGGGGGGGCCCGGTACCCAATTCGCCCTATAGTGAGTCGTATTACAATT
>sig_3812
ATGATGATGGCTGTTATCAACCACTTTGTACAAGAAAGCTGAACGAGAAACGTAAAATGA
>sig_3813
GCTCGTAATTAGCTGAGAATTCACTGGCCGTCGTTTTACAACGTCGTGACTGGGAAAACC
>sig_3814
TGCGGCCGCCATGGCCTCTAGAGAGCTCCAGCTTTTGTTCCCTTTAGTGAGGGTTAATTT
>sig_3815
GGGATGTGAGATCTTGAATTCGCCGTGATGGTGGTGATGGTGGCTCATCTCGACCGGGGA
>sig_3816
AGTATACACTCCGCTAGCGCCCAATACGCAAACCGCCTCTCCCCGCGCGTTGGCCGATTC
>sig_3817
CCACTGAGCGTCAGACCCCGTAGAAAAGATCAAAGGATCTTCTTGATGCCGAATTGGATT
>sig_3818
GGGGTCACTCGACTCTAGAGGATCCCCGGGTACCGAGCTCGAATTCGGCGTAATCATGGT
>sig_3819
TACCTTACGCTTCTTCTTTGGAGCAGTCATTTTTTCTGAGCTCGGTACCCTCAAGGGTCC
>sig_3820
CCCTGGTGCCACGCGGTTCCATGGCGATATCGGATCCGAATTCGAGCTCCGTCGACAAGC
>sig_3821
AACAGCTATGACCATGATTACGAGTAATCATGGCCATGGATTTTGTTTCCTGTGTGAAAT
>sig_3822
GCTCGAGATCTGCGATCTAAGTAAGCTTGGCATTCCGGTACTGTTGGTAAAGCCACCATG
>sig_3823
AGTGGCTGAACCGCCGGGCCAATGCCCTCCTGGCCAATGGCGTGGAGCTGAGAGATAACC
>sig_3824
CTTGAAAAGCATTGAACACCATACGTAAAAGTAGTGACAAGTGTTGGCCATGGAACAGGT
>sig_3825
ACAAAGCCCGAAAGGAAGCTGAGTTGGCTGCTGCCACCGCTGAACAAACTAGTATGAGCT
>sig_3826
ATACGACTCACTATAGGGAGACCACAACGGTTTCCCTCTAGCGGGATCCGGCTGCTAACA
>sig_3827
AGTCCTGACAACCCCTATCGCGATCAGCTCTTTTGCGTCGACGGATCCGGCTGCTAACAA
>sig_3828
GCGTAAGGAAATCCATTATGTACTATTTCAAGCTAATTCCGGTGGAAGCCGAATTGATCC
>sig_3829
GAAAGGTAGGCAGATCATATCGTCAATTATTACCTCCACGGGGAGAGCCTGAGCAAACTG
>sig_3830
ACTCATCAATGTATCTTAACGCGGATCTGGGCGTGGTTAAGGGTGGGAAAGAATATATAA
>sig_3831
TTTTCCCAGTCACGACGTTGTAAAACGACGGCCAGTGCCAAGCTAGCTTTCAAGTCAGAA
>sig_3832
AAAGGATCTTCACCTAGATCCTTTTCCCCGGGGAAATCAATCTAAAGTATATATGAGTAA
>sig_3833
TGAAAATCTTCTCTCATCCGCCAAAACAGCCAAGCTGGAGACCGTTTAAACATAACTTCG
>sig_3834
CAGTCAGTTGCTCAATGTACCTATAACTAGACCGTTTAGCTGGATATTACGGCCTTTTTA
>sig_3835
GCCGGCCACGATGCGTCCGGCGTAGAGGATCCGAATTCTGTTTCCTGTGTGAAATTGTTA
>sig_3836
CCGTAATCATGGTCATAGCTGTTTGGGGAAGTTCCTATTCTTTCTAGAGAATAGGAACTT
>sig_3837
TGTGGCTGCACTTGAACGTGTGGCCTAAGAATTCCGGATGAGCATTCATCAGGCGGGCAA
>sig_3838
ATGATCGACGGATCCGGGGAATTCACTGGCCGTCGTTTTACAACGTCGTGACTGGGAAAA
>sig_3839
CATTGTTCAAGGAAGTGGAGACAGTGAGGAGAAGCAGCAGCAGCATTGTCAGCAGTAGTA
>sig_3840
GATGCTGTCGGAATGGACGATACCCCGCAAGAGGCCCGGCAGTACCGGCATAACCAAGCC
>sig_3841
GTGTCAGAGGTTTTCACCGTCATCACCGAGATCTGTTCGTGAATACATGTTATAATAACT
>sig_3842
GGCGCCTGATGCGGTATTTTCTCCTTACGCATCTGTGCGGTATTTCACACCGCATACGTC
>sig_3843
TTCCGCGTGGTATCCACAACGCCGGCGGCCTCGAGGGCTTCGCCCTGTCGCTCGACTGCG
>sig_3844
GGACCATGGGCATATTTATAGGTTTTTTTATTACAAAACTGTTACGAAAACAGTAAAATA
>sig_3845
ACCAGTGCTATGGAAGACCAATGGAGAAATCCCGGGATCCACGCGTGGATCAATTCACTC
>sig_3846
GATAACGGCTCTCTCTTTTATAGGTGTAAACCTTAAACTGTAATGAATTCGAGCTCGGTA
>sig_3847
CCGGCTGGATGATCCTCCAGCGCGGGGATCTCATGCTGGAGTTCTTCGCCCACCCCAGCT
>sig_3848
CTCCTCCAACCGATGTCAGCCTGGGCGACGAACTCCACTTAGACGGCGAGGACGTGGCGA
>sig_3849
CCAACTTTGTACAAGAAAGCTGGGTCGGCGCGCCCACCCTTGGTGAAGGAGCCCTGAAAA
>sig_3850
TTGCCTTGCTGAAGATCCGTTCCAAGGAGGGCAGGTGTGCACAGCCATCCCGGACTATAC
>sig_3851
AGCCATGGCCTTGTCGTCGTCGTCGGTACCCAGATCTATGGCCTGTGTGGCCCAGATCCG
>sig_3852
ACCCGGGGATCCTCTAGAGTCGACCTGCAGGCATGCAAGCTTATTCCCTTTAGTGAGGGT
>sig_3853
AGTTGATATAAAACTGAAAAAAAATAACCTAATATATAAAAACAAAAAAACAGAAAAAAA
>sig_3854
ACGCTAGTTAACTACGTCGACATCGATAAGCTCTAGATTTAAAGATCTGGTACCGCGGCC
>sig_3855
TTTAAATATTTGCTTATACAATCATCCTGTTTTTGGGGCTTTTCTGATTATCAATCGGGG
>sig_3856
TGCAGCCCGGGGGATCCACTAGTTCTAGAGCGGCCGCCACCGCGGTGGATCCTGCACCAT
>sig_3857
GGATCGATTCTAGCTCGAGGGGCGCGCCGGGATCCCTAGAGGTACCCTAGAAAGCTTCCT
>sig_3858
GACACTATAGAAGGGTAATACGACTCACTATAGCAGTGAAGATTGACCATCTCACAAAAG
>sig_3859
GCCATTCACCAACAAGGAGTTAATTAACTATCATAGTTTAAACTAACTAGTGATTAAATC
>sig_3860
AGCCTGATGTACGTATTTTGCTTACCAAATACAGCAATAGCAATGGCTCTCAGTCCCCGT
>sig_3861
CGTCAGGGGGGCGGAGCCTATGGAAAAACGCCAGCAACGCGATGCGCCGCGTGCGGCTGC
>sig_3862
CCTGCAGGCATGCAAGCTTCACGCTGCCGCAAGCACTCAGGGCGCAAGGGCTGCTAAAGG
>sig_3863
TATACTACTGACAGCTTCCAAGGAGCTAAAGAGGTCCCTAGCGGACTCTAGAGGATCCCA
>sig_3864
ACTATCATAGTTTAAACTAACTAGTGATTAAATCAGAACGCAGAAGCGGTCTGATAAAAC
>sig_3865
AATCTCATGACCAAAATCCCTTAACGTGAGTTTTCGTTCCACTGAGCGTCAGACCCCATT
>sig_3866
GCGGAACCCCTATTTGTTTATTTTTCTAAATACATTCAAATATGTATCCGCTCATGCTAG
>sig_3867
TTCTGCAAGCCTCGTCGTCCTGGCCGGACCACGCTATCTGTGCAAGGTCCCCGGCCCCGG
>sig_3868
AACTGTTGGGAAGGGCGATCGGTGCGGGCCTCTTCGCTATTACGCCAGCTGTTGCCCGTC
>sig_3869
CATCAACCAAACCGTTATTCATTCGTGACTGCGCCTGAGCGAGACGAAATACGCGATCGC
>sig_3870
GCCCGCACCGATCGCCCTTCCCAACAGTTGCGCAGCCTGAATGGCGAACTGCTGGTTCCG
>sig_3871
TGGCGCCAGCCGGCTTCAATTGCACGGGCCCCTATAGTGAGTCGTATTACGTAGCTTGGC
>sig_3872
ACAAACTGGAAATGTCTATCAATATATAGTTGCTGATCAGATCCTCATTGTTTGCCTCCC
>sig_3873
CCTGAAATGGCGCAGATACTTGATCTGCAATTGCGGTATATTGCGAAGCCAAACCAAGTA
>sig_3874
TCCCTGAAAATAAAGATTCTCGCCTGCTTTTTTGTACAAACTTGTACCTGCAGCACCATG
>sig_3875
CCGAGGAAGACTTGAACGGTGCTTAGAGCTCGAATTTCCCCGATCGTTCAAACATTTGGC
>sig_3876
GTGAATCCGTAATCATGGTCATATGAATTCCTCCATCCAGAAAAACAGGTATGGAGAAAC
>sig_3877
CGTTCAGCTTTCTTGTACAAAGTGGTGATAGGGCCCGGGATCCTGATGGTGAGCAAGGGC
>sig_3878
ATGTTGTCAGGTTTGTTTCCGCCAACGTGGCGAAAGTACTCGATGGTCAAGTCGGTTTCC
>sig_3879
CCGCGGCCCATGGTCTAGAACTAGTGGATCCGAATTCGTTAACAAGCTTGTCGACCTCGA
>sig_3880
CTAGAGGATCCCCGGGTACCGAGCTCGAATTCGATATCAAGCTTATCGATACCGTCGACC
>sig_3881
CCTTCCTCTATATAAGGAAGTTCATTTCATTTGGAGAGAACACGGGGGACTCTAATCAAA
>sig_3882
TCCTTAGTTCCTATTCCGAAGTTCCTATTCTCTAGAAAGTATAGGAACTTCAGAGCGCTT
>sig_3883
AAAGGATCATATCGTCAATTATTACCTCCACGGGCTGGCGTAATAGCGAAGAGGCCCGCA
>sig_3884
TGTGGCAGGAGAAAAAAGGCTGCACCGGATATAGTTCCTCCTTTCAGCAAAAAACCCCTC
>sig_3885
CGTAACATAAGGGACTGACCACCCGGGGATCCTCTAGAGTCGACCTGCAGGCATGCAAGC
>sig_3886
TTCACAGGCCAGGGCCAGGAAAAAAAAGCTCCTCGAGAAGGTCGCCGGTCTGCTTGTCCA
>sig_3887
CCAGCCTGCGCGAGCAGCTGCCTCGCGCGTNTNCGGTGATGANCGGTGAAAACCTCTGAC
>sig_3888
CTAGACTGTCTCTTGATCAGATCTGGCCACCTAGGCCCATATGTGATCCTGCTGAATTTC
>sig_3889
GGCAAGTCCAGGCAGGCCAGGCAAGTCCAGGCAGGAGCTTGGATCCAGACATGATAAGAT
>sig_3890
GCCTCTGTTCCTCGGACGCTCGGTTCCTCGACCTCGATTCGTCAGTGATGATCCTCTAGA
>sig_3891
GCCAGCTGCATTAATGAATCGGCCAACGCGCGGGGAGAGGCGGTTTGCGTATTGGAATTA
>sig_3892
CCCTAAAAGTCACGACCGGTTGTGTGAGCTAGCCAACAAAGCGACGTTGTGTCTCAAAAT
>sig_3893
CAAATGCCTGAGGCCAGTTTGCTCAGGCTACTAGTGAGGCCAGTTTGCTCAGGCTCTCCC
>sig_3894
ACCGATGCATGCATCGATAGATCCACAGGACGGGTGTGGTCGCCATGATCGCGTAGTCGA
>sig_3895
CTAAATTTTTTTCTAGAAAATGAATACGGTAAGGAAAATATGCTGTATGCGACTGTCCAT
>sig_3896
TGTGGTGGTTACGCGCAGCGTGACCGCTACACTTGCCAGCGCCCTAGGGCCCGGTCCTTT
>sig_3897
TTATCAATTTGTGGGATAGCTTCAATACGTTTTTTGAAACAAACTAATTTTGGGAACGCA
>sig_3898
TCCAAACTAGTTCGAAGATCTCCGGAGCTCCCGGGATCCGGTACCGGCCGCATGCCGGCC
>sig_3899
GCGGAGATTGAAGTGCCGCAATGCAGGCTTGTCGTGTGGTGGAATTCATACAACCTCCTT
>sig_3900
ACGCCAAGCTATTTAGGTGACACTATAGAATACTCAAGCTAGCTCTAGCTTTACATCGCA
>sig_3901
TCCAAACTAGTTCGAAGATCTCCGGAGCTCCCGGGATCCGGTACCGGCCGCATGCCGGCG
>sig_3902
GGAGTTCAGCGAGAGCCTGACCTATTGCATCTCCCGCCGTGCACAGGGTGTCACGTTGCA
>sig_3903
TTTTAATACTGTTAAAGGTGTCTTAACATCATGTGAAAGTGCAGCAACCTGGAAGGATAA
>sig_3904
GGCCCTTTCGTCTTCAAGAATTCCCGGGGATCCGTCGACCTGCAGCCAAGCTTCTTGGAT
>sig_3905
GCTGCTCTTTGATACAACTAATTTTACGACGACGATGCGAGCTCTTATTCAACCGAGCGT
>sig_3906
TTCAACCCAACACCGGACAAAAAGGATCCCCAATTCTCATGTTTGACAGCTTATCATCGA
>sig_3907
ATTGTGTCGAGGTACCTCTAGATAAGGAGGAAAAACATATGCTGGAACGGCTGTCGTGGA
>sig_3908
TTAGTTAGTTAGGGAATAAGCCGAATTCGAGCTCGGTACCCGGGGATCCTCTAGAGTCGA
>sig_3909
TCTTTGATCCGGTTCTTGAACAGGATCTATTTGAGGCGCTAAATGAAACCTTAACGCTAT
>sig_3910
GTGGATCTGGGTCGACTCTAGGCCTAAATGGCCATTTAGGTGACACTATAGAAGAGCTCG
>sig_3911
GCCCTGAAAATACAGGTTTTCCGTAGAATCGAGACCGAGGAGAGGGTTAGGGATAGGCTT
>sig_3912
AGATCCTCTACGCCGGACGCATCGTGGCCGGGGTTCGAAATCGATGAGCTCGCGAATTTC
>sig_3913
AGGGAACAAAAGCTGGAGCTCCACCGCGGTGGCGGCCGCTCTAGCCCGGGCGGATCCCCC
>sig_3914
CTCGAGTTTTTCGAACTGCGGGTGGCTCCACGCGCTTGCACGTGTATACAGCTGTGCGGC
>sig_3915
AGCTCTTCCGCCCTGACAGTTATAAATTTGGAGTGTGAAGGTTATTGCGTGGTTTCCAGA
>sig_3916
CCATGATTACGAATTCGAGCTCCACCGCGGTGGCGGCCGCTCTAGAACTAGTGGATCCCC
>sig_3917
TCCACCGGTACCGGCGCCTTTCTTGCTGAATTCAGCCAGGTTGTCTTTATCTACGCCAAC
>sig_3918
ACAGCCATCATCATCATCATCATGCTTAGAGCTCGAATTTCCCCGATCGTTCAAACATTT
>sig_3919
CATGAACTCCTTGATGACGTCCTCGGAGGAGGCCATGCTGTTATCAACCACTTTGTACAA
>sig_3920
GGCCTCCTGTGCCGGCGTTAAGGTTTCTTCTGTTGAAGTAACACTCGCCTCTTCGGGGTC
>sig_3921
CAAACTTGTGATCCAGATCTGAGTCCGGACGCTATCGTTCGTAAATGGTGAAAATTTTCA
>sig_3922
CGGGCTCCCCTGATAACGTCTTTGCTGTTTGCCGCCGTGCATATGCAGTATCAGAACCTG
>sig_3923
CACAGGTATTTATTCGCTGTAGTGCCATTTACCCCCATTCACTGCCAGAGCCGTGAGCGC
>sig_3924
CTTTCGTCTTCAAGAATTGATCATACGAATTTTACCCTCGCTTCCACGACAACACCGATA
>sig_3925
ATATCTCTTATCTTTGAAATAATAATATCATTGAAATAAGAAAGAAGAGCTATATTCGAC
>sig_3926
ACCCGGGAAGAGAATTCGGATCCGAGATCCACGCGGAACCAGCAGGCCCAGCTTGCAGCC
>sig_3927
TTAGCTGAGAATTCACTGGCCGTCGTTTTACAACGTCGTGACTGGGAAAACCCTGGCGTT
>sig_3928
CGAATTCTGCAGTCGACGGTACCGCGGGCCCGGGATCCACCGGCCGGTCGCCACCATGGG
>sig_3929
GAAGAAGTGATGCACTTTGATATCGACCCAAGTACCGCCACCTAACAATTCGTTCTAGCT
>sig_3930
CCGAGGCGCCTCTGAGCTATTCCAGAAGTAGTGAGGAGGCTTTTTTGGAGGCCTAGGCTT
>sig_3931
TCCATCCTCAATGTTGTGTCTGATCTTGAAGTTGACCTTGATGCCATTCTTTTGCTTGTC
>sig_3932
GTGATGCCGGCCACGATGCGTCCGGCGTAGAGGATCCGGTCAATCAATCAGGAATTCTTG
>sig_3933
ATTCCGTTTGTAAGTGACCTTAGGTAGAGCTGCTAGGATAGTCTTACAAGGGAGTCCTGC
>sig_3934
GTCACCGATGATAAGCTGTCAAACATGAGAATTCGTAATCATGGTCATAGCTGTTTCCTG
>sig_3935
GACCATGATTACGAATTCCCCGGATCCGTCGACCTGCAGGTCGACGGATCCGGGGAATTC
>sig_3936
GGGTCTTCCTGGTCTTGCTGGCCAACATGGTGATCCGCCTGCAATCGAGGGTAGGGTCGC
>sig_3937
TAAACTCGAGGACGAAAGGGCCTCGTGATACGCCTATTTTTATAGGTTAATGTCATGATA
>sig_3938
GGGTCTTCCTGGTCTTGCTGGCCAACATGGTGATCCGCCTGCAATCGAGGGTAGGGTCGG
>sig_3939
GGTAATGGAACTTGGATGAAGAAAGAGTGAACATGATGGTTCCGCCATGGGGCGGGCGGT
>sig_3940
TCTCATCCTCCGGGGCACTTCTGGTTCCGCGTGGATCTGACTACAAGGATGACGACGACA
>sig_3941
GCTAAACGCTAAAACTAAACCAGCCAGCGCCAGCCAAATCTTTTTCATATGTATATCTCC
>sig_3942
AATCCGACGGGTTGTTACTCGCTCACATGGGAGCTCGGTGAATTTGAGATTTGAGTTATG
>sig_3943
CAGGGATCCTTTTTGTCCGGTGTTGGGTTGAAGGTGAAGCCGGTCGGGGCCGCAGCGGGG
>sig_3944
CTGGAATTCGCCCTTTTATTAAGCGTAATCTGGAACATCGTATGGGTAGCTGGTCCCGGG
>sig_3945
CTAGTTGTGGTTTGTCCAAACTCATCTGCAGATCTGAATTCATCTATGTCGGGTGCGGAG
>sig_3946
GGTCAGGTCCCCAGAGGGCCAGCAGCGCCAGCAGGGGCAGGAGGCGCATCCACAGGGCCA
>sig_3947
CCCGGAAATTAATACGACTCACTATAGGGAGACCACAACGGTTTCCCTCTCGGGATCCTC
>sig_3948
CTTCTTGCTGAGTACGTGAGTTCACCACGCGGAATTCTTGAAGACGAAAGGGCCTCGTGA
>sig_3949
TAATTTATTTGTCCCTATTTCAATCAATTGAACAACTATTTCGAAACGAGGAATTCACGT
>sig_3950
GGTCATGGCTTCGAAGGTGTACGACCCCGAGCAGAGGAAGAGGATGATCACCGGCCCCCA
>sig_3951
GGAAAAACGCAGCAACGCGGCCTTTTTACGGTTCCTGGCCTTTTGCTGGTCTTTTGCTCA
>sig_3952
TCAACGGGCCCTCGCGAAGCGGCCCGACCAAGCGGGAAGCTAGCTTGGCGTAATCATGGT
>sig_3953
CGGCCGGCTGGGCCACGTGAATTCCTCGTTTCGAAATAGTTGTTCAATTGATTGAAATAG
>sig_3954
CAAGGCCTCTCGAGCCTCTAGAACTATAGTGAGTCGTATTACGTAGATCCAGACATGATA
>sig_3955
CCCAGGCTTTACACTTTATACTTCCGGCTCGTATATTGTGTGGAATTGTGAGCGGATAAC
>sig_3956
CCCGGGGATCCTCTAGAGTCGACCTGCAGGCATGCAAGCTCAGATCTGAGCTTGGCACTG
>sig_3957
TCAGTCTGATTTCGCGGTTAGGCAGTACGTTCTCGATTGCGTGGATAAGGCTAAGGACGT
>sig_3958
TGGCGAGCAAAGAAACCTTTACCCATTACCAGCCGCAGGGCAACAGTGACCCGGCTCATA
>sig_3959
ACAGCTATGACCATGATTACGAATTGCTGCAGGATGACGCGTCGACAAGCTTGGATCCGC
>sig_3960
GCCAGTGAATTGCTGCAGGTCGATAAGCTTATCGACGGATCCGGGGAATTCGTAATCATG
>sig_3961
TAGGCTTGGTTATGCCGGTACTGCCGGGCCTCTTGCGGGATATCCTCAGCATCAACTAGC
>sig_3962
ATGCTATTGCTTTATTTGTAACCATTATAAGCTGCAATAAACAAGTTTCGAGGTCGACAA
>sig_3963
AACTATGCGGCATCAGAGCAGATTGTACTGAGAGTGCACCATAAGATCGGGCGAGCTCGC
>sig_3964
ATATCCCAACGACCGAAAACCTGTATTTTCAGGGCGCCATGGATCCGGAATTCAAAGGCC
>sig_3965
GTGGCGGCCGCCCGGGCGCGCCGAATTCGATCATTAAAAACGTCCGCAATGTGTTATTAA
>sig_3966
AATGCTTCAATAATAACCCGCGGGGGCCCTTATTTACCAATACCTTTATCTTTAATCTCA
>sig_3967
GTCCGTTACATAACTTACGGTAAATGGCCCGCCTGGCTGACCGCCCAACGACCCCCGCCC
>sig_3968
AGAGTATTTCGACCACTATTTTGGCAATACGCCCTGCACATATAGTATGACGGTAAAACT
>sig_3969
CTGCATTAATGAATCGGCCAACGCGCGGGGAGAGGCGGTTTGCGTATTGGGCGGCCCTCA
>sig_3970
TGGTGTATGCAAAGGAGGATTTAAATGCATATGGGGGACCGCGAGCAGCTGCTGCAGCGG
>sig_3971
AGCTATGGGCCTGCTTAGGTGACGTCATCGTCTGCGCGGAAATGGACGAACAGTGGGGCT
>sig_3972
GGATCCAATGAAAATAAAGGATCCTTTATTACTAGTAAAAAAACTACCGTTGTTATAGGT
>sig_3973
AGCCGATCGCTGATCGTGGAAACGATAGGCCGCTCTAGAACTAGGATCCAACCCCTCCGC
>sig_3974
CCTCTCTAGCTAGATTGAGTTAATCTCCATGTAGCGTTACAAGTATTACACAAAGTTTTT
>sig_3975
AAGCTTGAAACTGAAGGCGGGAAACGACAATCTGATCATGGTACCCGGGAGCTCGAATTC
>sig_3976
TTGGGGGAAGAGCCATACGTAGCAAGGGAGCGATTTCGGTCACAAGCTCTGAGACACTAA
>sig_3977
TCTTCAAAAATTGCTATATGTTAGCAGAAAAGCCTTAATTAATTAGAGCTCAATTCCCCA
>sig_3978
GAAAGGATTCGGTGGAACTTCGATGTGAATGGTATACTCTGCTTTTTTTAACGGTCTTTC
>sig_3979
ATTAGGAATTAATGATGTCTAGAGAATAGGAACTTCGGATCAATTCATCGATGCAAGTGG
>sig_3980
GCGGCGCCGGTGGAGTGGCGGCCCTCGGCGCGCTCGTACTGTTCCACGATGGTGTAGTCC
>sig_3981
CGAAGGAACTACAAAATAAATTATAAGGAGGCCTCACCATGGGTACTGCAGGATTGTGTA
>sig_3982
GCTTTCTTGTACAAAGTGGTATCGGTACGGCAGTTTAAGGTTTACACCTATAAAAGAGAG
>sig_3983
TCTCATGTTTGACAGCTTATCATCGGTGACCCGGGCGATAAGCTTCGGGCCGCGTTGCTG
>sig_3984
CCATATATAGGGCCCGGGGTTATAATTACCTCAGGTCGACGTCCCATGGCCATTCGAATT
>sig_3985
CGAGCTCGGTACCAAGCTTAAGTTTAAACCGCTGATCAGCCTCGACTGTGCCTTCTAGTT
>sig_3986
GACACGCCGACGGTGGCCAGGAACCACGCGGGCTCCTTGGGCCGGTGCGGCGCCAGGAGG
>sig_3987
CCTACACCGAACTGAGATACCTACAGCGTGAGCTATGAGAAAGCGCCCAATACGCAAACC
>sig_3988
GATGGCGCAGTGATGGTGATGAGTTACGGGAATTCCGAAGAGAGTTCACAAGAACATACC
>sig_3989
ACCTAGCCTTAGCGACTTTTTGTTTACGGGCTTCTAACTCTTCACGGAAAAGTTTATTCA
>sig_3990
GATCTCCTAGGGAAGTTCCTATACTTTCTAGAGAATAGGAACTTCGGAATAGGAACTTCA
>sig_3991
GGGCTGCAGTCGACTCTAGATCTGGTACCGAATTCCATGGTCGTCGCGACCCTCGATTGC
>sig_3992
AAAAGCTGGCCACTGTTTAAACTTGGCGCGCCTTTGCGATCGCAGACCTAGGAAAGCTAG
>sig_3993
TGGGGTTGCTTTTGTTCGTCCATGAGATCTATTGATACGACTTCGGATGATTATTGGAGA
>sig_3994
GCCAACCGCTTTAAGAAAATCTCATCCTCCGGGGCACTTCTGGTTCCGCGTGGATCCCCG
>sig_3995
AGCCATAAGGGATCCCCCTCAAGTCAAAAGCCTCCGGTCGGAGGCTTTTGACTTTCTGCT
>sig_3996
CCGCTTACGCCCCAACTCCTAGAGACAAAAACATCATGATCACTCCTACCAAGATCATGC
>sig_3997
ATAGGCTTGGTTATGCCGGTACTGCCGGGCCTCTTGCGGGATATCCTCAGCATCAACTAG
>sig_3998
GCGGCCGTTACTAGTGGATCTCTAATCGCCATCTTCCAGCAGGCGCACCATTGCCCCTGT
>sig_3999
AGAAGCTTCTGCAGACGCGTCGACGTCATATGGATCCCCAGCTTGTTGATACACTAATGC
>sig_4000
GTAGCGATACTGATTAAATTTGTGTACCGTCGCTTGGTCGGTCATTTCGAACCCCAGAGT
>sig_4001
CATCCATAGTTGCCTGACTCCCCGTCGTGTAGATAACTAGTGTTCGTGAATACATGTTAT
>sig_4002
GAAATGTTTGACTGAGTTTGGTATTTGGGAAATTAATTTTATATTATACCCCATTCTGAT
>sig_4003
CGAATTCGAGCTCGCCCGGGGATCCTCTAGAGTCGACCTGCAGCCCAAGCTTGGCACTGG
>sig_4004
GGAACTAGATTTCACTTATCTGGTTGGCCTGCAAGGCCTTCGCGAGGTACCCATCACAAG
>sig_4005
TTATGAACTGCAAAGTCGTGGCGGAAACCGTGCACAGTTTATCGATATGGTAAATCGCTG
>sig_4006
CAAGCATAAAGCTGACTCTAGCTAGAGGATCCCCGGGTACCGAGCTCGAATTCACATGTT
>sig_4007
GATCTTGGTCGACTCGTCGCCCCCGGGCATCATCCCGCCGAAGTTGTTCGTGCTGGTCTT
>sig_4008
CTTAAAAAGTGAAAATAAATACAAAGGTTCTTGAGGGTTGTGTTAAATTGAAAGCGAGAA
>sig_4009
GACTCTAGAGGATCCTCATCGCCATTGCTCCCCAAATACAAAACCAATTTCAGCCAGTGC
>sig_4010
CTGTAAAAGCGGATCCCAATTCGCCCTATAGTGAGTCGTATTACGCGCGCTCACTGGCCG
>sig_4011
CATGGCATGGATGAGCTCTACAAATAATGAATTCCAACTGAGCGCCGGTCGCTACCATTA
>sig_4012
GCCAGGCTCTGGGCTCCGGCGACTGGTGCTACGCATCCCGCGGAGCTTCTGCTGAGCGCC
>sig_4013
GCAGCCAACTCAGCTTCCTTTCGGGCTTTGTTAGCAGCCGGATCCTCGAGCATATGACGA
>sig_4014
TGAACCTGGCTAAAGGTAAAGAAGAATCTCTGGACTCTGACTTATACGCTGAACTGCGTT
>sig_4015
AAGCTTGCGGCCGCCTGCAGGTCGACCATATGGGAGAGCTCCCATGGGGATCCATGCATA
>sig_4016
GTTGGCCAATGAGCTGAGGCGGTGTGACGCTTGCGGAGAACAAAAACTTATTTCTGAAGA
>sig_4017
CCCGCCCTGGTGCGCGAGCTAACCGAGCTGGCCCAGCAGACCGACAACGGCTTGCTGCTG
>sig_4018
AACAGCTATGACCATGTTCACTTACCTACTGGGCCCGGATCCTCTTGTACAGCTCGTCCA
>sig_4019
GAGAAGCCCGGGCTCTTGTCGTCGTCATCGCTGCCACCGGTACCGCTGTCGATGTGCTGG
>sig_4020
AGCAGCGCGGCTATCGTGGCTGGCCACGACGGGCGTTCCTTGCGCAGCTGTGCTCGACGT
>sig_4021
CCTGCAGCTCGCTGTGCGCAACGATGAGGAACTGAACAAACTGCTCGGAAGAGTCACTAT
>sig_4022
CGGATCCCCGGGTTTAAACTAGTCGCGAGGCCTGCGGCCGCAGATCTAGATCCAAAAAAC
>sig_4023
TGTTAGCAGCCGGATCCGTCGACGCAAAAGAGCTGATCGCGATAGGGGTTGTCAGGACTA
>sig_4024
CATGAGATTATCAAAAAGGATCTTCACCTAGATCCTTTTCCCCGGGGAAATCAATCTAAA
>sig_4025
GGGTAAAGCGGGGCAGATCGGCTACTGCACTCACAAGCCTGAACACTTCCGCCACCTGGG
>sig_4026
CAATTTCACACAGGAAACAGCTATGACCATGATTACGCCAAGCTGAGAATTACCCTCACT
>sig_4027
CGAATTCGGATCCGTATCCACCTTTACTGGAGACCGTCAATGCCAATAGGATATCGGCAT
>sig_4028
AACGCCAGGGCTGTGGGCAGCAGCATGAGGAGCATGGCTGCAGACCTTTTTCTCCCGTTC
>sig_4029
TACCAATTCTGCGCCTGCAGCAATGCAACAACATTACCCGGATCAATCAGGGGATAACGC
>sig_4030
GGAGCAAGCTTGGCTGCAGGTCGACGGATCCCCGGGAATTCGAAGCTATTCTTACTCCTA
>sig_4031
AGACGCCTGGCTTGTCCTTCAGGGCACATCCACGGCCCCAGCTCACAATTCCAGTCAAAG
>sig_4032
GCGTGCACCTGTTTTTATTTTCATATGCTATGGTCCTTGTTGGTGAAGTGCTCGTGAAAA
>sig_4033
GATCTGTACGACGATGACGATAAGGATCATCCCTTCACCATAGATCCCGTCGTTTTACAA
>sig_4034
GGTTAGGTACCTTCTGAGGCGGAAAGAACCAGCTGCCTCGCGCGTTTCGGTGATGACGGT
>sig_4035
TGTCTGGATCTGCCGGTCTCCCTATAGTGAGTCGTATTAATTTCGATAAGCCAGGTTAAC
>sig_4036
GACACCCGCGCGCGTACACCAACAAGCGCCTGGCCCGCCGGCATATTGGTGGGAATAATT
>sig_4037
GGCGAGGATCTCGTCGTGACCCACGGCGATGCCTGCTTGCCGAATATCATGGTGGAAAAT
>sig_4038
TTCAAGAATTCTCATGTTTGACAGCTTATCATCGAATTCGATAAGCTTTAATGCGGTAGT
>sig_4039
TTTCATTACCTCTTTCTCCGCACCCGACATAGATGAATTCGGATCCTCGTCCTTTCCACA
>sig_4040
TGGAAAAACGCCAGCAACGCGGCCCGAGATCCGTTCGGGCAAATCGCTGAATATTCCTTT
>sig_4041
TTTCCCAGTCACGACGTTGTAAAACGACGGCCAGTGAATTCCCGGGGATCCAACCGTAAT
>sig_4042
GTGTAATAAAATGTTTTAGAACAAATACTTGGACAGTTAAAAATATAAGAAATGTTTTCT
>sig_4043
GACCATGATTACGCCAAGCTATTTAGGTGACACTATAGAATACTCAAGCTATGCAAGACA
>sig_4044
AATCCTGATATGAATAAATTGCAGTTTCATTTGATGCTCGATGAGTTTTTCTAACATGAT
>sig_4045
AAGCTTACTTAGATCGCAGATCTCGAGCCCGGGCTAGCACGCGTAAGAGCTCGGTACCTA
>sig_4046
CGAGAATTCCCGGGTACCAAGATCTTGAATGAATGAGCTAGCTCGACCGATCTCGACGAG
>sig_4047
TCAGCATCGTTGGATCCGGTGGTACCCCGGGTCGACCTGCAGCCCAAGCTTCTCATCACC
>sig_4048
CCGCGACTCTCTACTGTTTCTCCATACCTGTTTTTCTGGATGGAGGAATTCATATGACCA
>sig_4049
AAAGCCGAATTCTGCAGATATCCAGCACAGTGGCGGCCGCGTCGACGGAATTCAGTGGAT
>sig_4050
ATAGAACTCGAGCAGCTGAAGCTTGCATGCCTGCAGGTCGACTCTAGAGGATCCCCGGGT
>sig_4051
ATCTTATCATGTCTGGACGCGTAAATTGTAAGCGTTAATATTTTGTTAAAATTCGCGTTA
>sig_4052
TGCTCAGCGGTGGCAGCAGCCAACTCAGCTTCCTTTCGGGCTTTGTTAGCAGCGGATCCA
>sig_4053
GAAAAATGTGTGTAGAGAAGGGGGTGAACCCGTGGATTGAGGTAGATGGTGGAGTTACTC
>sig_4054
GATTAATAGTACCGTCGGAATTAACCGTTATAACCTCACCACTACAACTTTTAGCATCAG
>sig_4055
CCTGGGCAGTGTCAGGTCTACGAAGATCTACACTCCAGGCCGGAAAGAGCAAGGGGAGCC
>sig_4056
CGCGTGCTGAAGAACGAGCAGTAATTCTAGAGTCGGGGCGGCCGGCCGCTTCGAGCAGAC
>sig_4057
CGACATCACCGATGGGGAAGATCCTTGAAGCTGTCCCTGATGGTCGTCATCTACCTGCCT
>sig_4058
TATACATATGGCTAGCATGACTGGTGGACAGCAAATGGGTCGGGATCAAGCTTCGAATTC
>sig_4059
ACGTGTGGCCTAAGCGAGCTCGGTACCCGGGGATCCTCTAGAGTCGACCTGCAGGCATGC
>sig_4060
GTCGCGAACTCAACACACGCAAGAACCTGGTCGGCTCCGCGAAGGCCGCGAGCCTCGGGT
>sig_4061
CCGAAGCTGCTAACAAAGCCGAAGAGGAAGCTGAGTTGGAGGCTGAAACCGCTGAACAAT
>sig_4062
AATAATGGTTTCTTAGACGTCCAGCTTATCGATGATAAGCTGTCAAACATGAGAATTACA
>sig_4063
GCATTAAAGCTTATCGCTGTTTCCTGTGTGAAATTGTTATCCGCTCACAATTCCACACAT
>sig_4064
GGCTGCAAGCAGATCATGAAGCAGCTCCAGCCGGCCCTCCAGACCGGCACCGAGAAGCTC
>sig_4065
GAAGAAGGCACATGGCTGAATATCGACGGTTTCCATAGGGTGGACGTTTTGAAACTGACA
>sig_4066
TTCCCAACGCGTCGCCACGTAATAAATATCTGGACGTAAAAGATAACGATAAAGTCTTGT
>sig_4067
GTTGAGTGTTGTTCCAGTTTGTAATACGACTCACTATAGGGGTCTAGAGACCGGGGACTT
>sig_4068
CTGCAATCGAGGGTCGCGACGACCATGGAATTCGGTACCAGATCTAGAGTCGACTGCAGC
>sig_4069
GATATTTATATCATTTTACGTTTCTCGTTCAGCTTTTTTGTACAAACTTGTTGATAGGCC
>sig_4070
GCTTTTGCCCGACATCAGATGGCAGTAATCCCTCGAGCGGGTTTGAGGCGATCACACTTC
>sig_4071
CCGCTCCTGCAGTAGGGTACCGAGCTCGTCGACGCATGCTGATCTAGATCTTAATTAACA
>sig_4072
TATCTTGTGGAAAGGACGCGGGATCCCGCTTACGCTGAGTACTTCGATTCAAGAGATCGA
>sig_4073
GCCGCGTTTAATGACCAGCACAGTCGTGATGGCAAGGTCAGAATAGCGCTGAGGTCTGCC
>sig_4074
GATTTGAGTTTTTTATTAAATTTACACTGGATCCGTCGACCTGCAGGGGGGGGGGGGAAA
>sig_4075
GCGATCATAGGCGTCTCGCATATCTCATTAAAGCAGGACTCTAGAGGATCCAAGCTTATC
>sig_4076
CGGTATTTCACACCGCATATGGTGCACTCTCAGTACAATCTGCTCTGATGCGCTACGTGA
>sig_4077
TACCCGTACGACGTTCCGGACTACGCTTCTTAGGAGGGTGGTGGCTCTGAGGGTGGCGGT
>sig_4078
CACATGTTCTTTCCTCGACATGCATGGCGCGCCGGCGATCGCGGCCGGCCTAGGCGGCCA
>sig_4079
ACACAGGAAACAGCTATGACCATGATTACGAATTCCCCGGATCCGTCGACCTGCAGGTCG
>sig_4080
AAGACGAACCGTTCTTCTTATTGATTTGAGCCTGTGTGTAGAGATACAAGGGAATTAATT
>sig_4081
TGAAAAGTTCTTCTCCTTTCGAAGCTGAGCCGGCGGAACCGGCGGAGCCGGAAGCTTGCG
>sig_4082
GTCTGGCCTTCCTGTAGCCAGCTTTCATCAACATCGCGGCCGCCACCATCTTCACCCCCC
>sig_4083
CGATGTACAGATCTGATCGGCCAGCCTCGCAGAGCAGGATTCCCGTTGAGCACCGCCAGG
>sig_4084
AAACGGTTTACAAGCATAAAGCTGACCCTCTAGCAAGCTGCAAGATCCTGGTATCGGTCT
>sig_4085
CACAAAGAGGAGCACGCTCATGCCCACAACAAGATCGATGACGATGACAAAGTTAACCGG
>sig_4086
TTAAATTCGTGAAGTATGAAGCAGTTAAACTGCTTGGTGCCAGCCAATGATCAGGCCTTT
>sig_4087
GTAAAACGACGGCCAGTGAATTCAGATCTAATTCAAGGTCGGGCAGGAAGAGGGCCTATT
>sig_4088
CGTTATTAAGAACCGGGCTTACAAGTACGCTGAAGTGCTGAAGCTTCAAGAATTGCTGGC
>sig_4089
GAGTAAGCTTCACGCTGCCGCAAGCACTCAGGGCGCAAGGGCTGCTAAAGGAAGCGGAAC
>sig_4090
TTAAAGTTTAAACTCTAGATGTCGACTTAATTAATCGATATCTAGATCCGGTGATTGATT
>sig_4091
CAGCCCCTACCCGGCTTACATGGCCGACGTGGGCGCGTCCTGGGCCGCAGCCGCCGCCGC
>sig_4092
GGATCGAATTGGCCGCGGCGTTGTGACAATTTACCGAACAACTCCGCGGCCGGGAAGCCG
>sig_4093
GAGCCGGGCCACCTCGACCTGAATGGAAGCCCCACCGCGGTGGCGGCCGCTCTAGACTGT
>sig_4094
CCGGCCTACGGTTCGACGCATGCAGGCATGAAACCGCGTCTTTTTTCAGATAAAAAGCGC
>sig_4095
ATGCATCAAGCTTGGTACCGAGCTCGGATCCACTAGTAGAATTCAGACAGTTTGTCGTCA
>sig_4096
CTTCGGAATAGGAACTTCAAGATCCCCTGATTCCCTTTGTCAACAGCAATGGATAATTCG
>sig_4097
CACGCACGACCGGGGACGGCGAATCCCCGGGAATTGAAAGAAATTGCATCCTAGGCCAGT
>sig_4098
TCAAACATGAGAATTGGTCGACGATGTAGGTCACGGTCTCGAAGCCGCGGTGCGGGTGCC
>sig_4099
TAATGTAAGTAGGTCATTATTAGTCAAAATAAAATCATTTGTCAGATCTTCCTATGCGGT
>sig_4100
CGGCATGGACGAGCTGTACAAGCTTAACTTCGACCTGCTGAAGCTCGCCGGCGACGTGGA
>sig_4101
CTAGAGAATTCGAGCTCGCCCGGGGATCGATCCTCTAGAGTCCTGATGCGGTATTTTCTC
>sig_4102
AAGTAGTTCGCCAGTTAATAGTTTGCGCAACGTTGTTGCCATTGCGTACAGCATCGTGGT
>sig_4103
TGAATTCATCGATATCTAGATCTCGAGCTCGCGAAAGCTAGCTTGCATGCCTGCAGGTCG
>sig_4104
TCCTCGCTCACTGACTCGCTGCGCTCGGTCGTTCGGCTGCGGTGAGCGGTATCAGCTCAC
>sig_4105
TATCGATAAGCTTGACATCGAATTCCTGCAGGTCTGGACATTTATTTGTATAGTTCATCC
>sig_4106
TATAGGGCGAATTCGAGCTCGGTACCCGGGGATCCTCTAGAGCCACCCCCCTGGTGCAGG
>sig_4107
CAATCATGCGAAACGATCCTCATCCTGTCTCTTGATCAGATCTCACTACGCGGCTGCTCA
>sig_4108
TACATTATACGAAGTTATGGCGGCCGCCTTAACGTGAGTTTTCGTTCCACTGAGCGTCAG
>sig_4109
TTTGTCCAAACTCATCAATGTATCTTATCATGTCTGGATCAATTCCCTATAGTGAGTCGT
>sig_4110
TAGTGGCTTGCAAATCTATCATAGGGTCTGCCAGAAACATTGAAGGCCAAGTACAAGGGC
>sig_4111
CTAGTCCTGCAGGTTTAAACGAATTCGCCCTTAAGGGCGAATTCGCGGCCGCTAAATTCA
>sig_4112
GACGTCGTCGCGGGTGGCGAGGCGCACCGTGGGCTTGTACTCGGTCATCTAGAATCTTCT
>sig_4113
AGTAGAAAAACAATGGGAAACGTTGAATGAAGACAAAGCGTCGTGGTTTAAAAGGAAATA
>sig_4114
CGATCGTTAACGCGTCGACGCGGCCGCGGGGGCCCACTAGTGCTAGCTTGGCACTGGCCG
>sig_4115
GGATCCGGATATTTATAGGTTTTTTTATTACAAAACTGTTACGAAAACAGTAAAATACTT
>sig_4116
TGGCCCATATGTATATCTCCTTCTTAAAGTTAAACAAAATTATTTCTAGACGCCGTCCAC
>sig_4117
GTTGAATACTCATACTCTTCCTTTTTCAATGACAAGAGAGAATAACATGACTGCTTGGCG
>sig_4118
CATAAGGGATCCCCCTCAAGTCAAAAGCCTCCGGTCGGAGGCTTTTGACTTTCTGCTATG
>sig_4119
GGAATTCTCTAGGGTACCTCTAGGGATCCCGGCGCGCCCCTCGAGCTAGAATCGATCCTA
>sig_4120
AACTAACGATTAGTCGCTATGACTTAACGGAGCATGAAACCAAGCTAATTTTATGCTGTG
>sig_4121
CTCTACTGTTTCTCCATACCCGTTTTTTGGGCTAACAGGAGGAATTAACCATGGGGGGTT
>sig_4122
GGGATTGATAAGAATCTCAAAGGATATGGATACAAATATCAGATTTTCAATGAAATAGTT
>sig_4123
TGAGCTCGGGTTGGTTTGCGCATTCACAGTTCTCCGCAAGAATTGATTGGCTCCAATTCT
>sig_4124
GTTGTCACTGAAGCGGGAAGGGACTGGCTGCTATTGGGCGAAGTGCCGGGGCAGGACCTC
>sig_4125
TGATTCCATTCTTTTGTTTGTCTGCCATGATGTATACGTTGTGGGAGTTGTAGTTGTATT
>sig_4126
ATGGCCACAACCATGGTGAGCAAGCAGATCCTGAAGAACACCGGCCTGCAGGAGATCATG
>sig_4127
TTTAGTAAGGAGCGATCGCCATGGCACAGGTTATCAACACGTTTGACGGGGTTGCGGATT
>sig_4128
TAGAATACAAGCTTGGGCTGCAGGTCGACTCTAGAGGATCCCCGGGCGAGCTCGAATTCC
>sig_4129
AGCGGCACGCGGGCGTGGAAAGCCTGGTCGGCTGGATCCCTGAATGGCGAATGGACGCGC
>sig_4130
ACCAACCATAAATTTACCTAATCTAGATTAGGATCTAATTCGAGCTCGCCCGGGGATCCC
>sig_4131
TTATTTATTCTGCGAAGTGATCTTCCGTCACAGGTATTTATTCGATGAATTCGCGTGCTA
>sig_4132
GCTCCATATGCCTACCTTCGATATGATGATGATGATGATGCACTTTGTGATTCATGGTGT
>sig_4133
CAATCCTGCACCATCGTCTGCTCATCCATGACCTGACCATGCAGAGGATGATGCTCGTGA
>sig_4134
CAGGTCGGACACGCTGTCGAACTTTTCGATCAGAAACTTCTCGACAGACGTCGCGGTGAG
>sig_4135
ATGTTGGAATTCCTGATGCGGTATTTTCTCCTTACGCATCTGTGCGGTATTTCACACCGC
>sig_4136
AATGAAGAAGATGACAAAAATCATTTCTATTCTCATTTGGAACCAGCGCAGTGTTGACAG
>sig_4137
GCTAGCATGACTGGTGGACAGCAAATGGGTCGGGATCAAGCTTCGAATTCCATGGTACCA
>sig_4138
CGTATTGGCTAGAGCAATTCGGCGTTAATTCAGTACATTAAAAACGTCCGCAATGTGTTA
>sig_4139
CTTGGAACTGAGAAGACAGCGGAAGCTGTCGGCGTTGATAAGTCGCAGATCAGCAGGTGG
>sig_4140
AAGAGGTGCCGTCCCTCAGGGTCGGCGAGGAAGAGCTCCGCCGCCTCCATGGCGAGGGCC
>sig_4141
CAAGCGCCACGCCCAGGAGGTCGAAGCCGCACGTCATCTAGCTTCACGCTGCCGCAAGCA
>sig_4142
AGGAGGGTTTTTACCATGAATTCCCGGGGATCCGGTGATTGATTGATCAATCAATCAGCA
>sig_4143
TTTCCCAGTCACGACGTTGTAAAACGACGGGATCGAAGCTTGGCTGCAGGTCGACGGATC
>sig_4144
AAGGAGATATACATATGAAGGATAACACCGTGCCACTGAAATTGATTGCCCTGTTAGCGA
>sig_4145
ACGTCAAATTTTGACACGAATCATTTGAAGGTTGGTACTATATAAAAATAATATGCATTT
>sig_4146
AAATGCTTCAATAATCATGTGAGCAAAAGGCCAGCAAAAGCCCAGGAACCGTAAAAAGGC
>sig_4147
ATATTCACGATTGGCTTAATCGCCTTAAGTTCTGAAGATCTAAGCAGAACTTCTATACGT
>sig_4148
GGTTCTTCTATGCCAGAAATCAGAAAGGGGAACCAGTGAACGACCCCGAATGGCTGGATG
>sig_4149
AGAGAACGAAATCTACTTCAAATACTATCCTTGTCTTATTCATAACGATTTTAGCAGTGA
>sig_4150
ATTTATTCTGCGAAGTGATCTTCCGTCACAGGTATTTATTCGCTGTAGTGCCATTTACCC
>sig_4151
ACCCTAACCACCGCTTAAGCGGCCCCCGCGAGGTCCGAAGACTCATTTGGATCCGGAATT
>sig_4152
GGCTTTTGACTTGAGGGGGATCCATTCTTAGGCCACACGTTCAAGTGCAGCCACAGGATA
>sig_4153
ACCTCTGACACATGCAGCTCCCCGAGACGGTCACAGCTTGTCTGTAAGCGGATGCCGGGA
>sig_4154
GCGTCTCGAGGTCGACGGTATCGATAAGCTTGATATCGAATTCCTGCAGCCCGGGGGATC
>sig_4155
TTTGGAGAGAACACGGGGGACTCTAGAATGAGCCATCATCATCATCATCATGCTGTTATC
>sig_4156
TTAATCCAGATTACCAGTTTACCTTCTTCGATTTTCATGCCGCTGCTGTGATGGTGGTGA
>sig_4157
GCGGATCCAGTTCCATTATAAGGCCTTCCCTCGATACCAGATCCAGAGCCAGATCCGTGA
>sig_4158
ATCCGCGCCTGATGCGGTATTTTCTCCTTACGCATCTGTGCGGTATTTCACACCGCATAT
>sig_4159
CAGGTCGACTCTAGAGGATCCCCGGGTACCGAGCTCGAATTCACTGGCAAGCTTCAGGGT
>sig_4160
TAGGTACCGAGCTCTCAATTCTCTCTATCCTGCGATCCCGCGAAGAACCAAAAAAGCTCG
>sig_4161
GGAGAGAACACGGGGGACTCTAGAATGAGCGGGTTAATTAACGGTGAACAAAAGCTAATC
>sig_4162
TTGATCGTATTAAGAAAGTATGATGGTGATGTCGCAGCCTTCCGCTTTCGCTTCACGGAA
>sig_4163
AAAAAGACGAACCGTTCTTCTTATTGATTTGAGCCTGTGTGTAGAGATACAAGGGAATTG
>sig_4164
CCTGGGGTGCGTTGGGTGGGGATCCTACCAACCGGCACGATTGTCCAGCCCACAACAGCA
>sig_4165
TCGAGTGCGGCCGCTTAGTGATGATGATGATGATGGCTCCCACGCGGAACAAGCGAGTTG
>sig_4166
TCGGCCGCGAACGGCCTCACCCCAAAAATGGCAGCCAAGCTCGTTCAGGGCATCAAATGC
>sig_4167
GGGATCACTCTCGGCATGGACGAGCTGTACAAGAGATCAGCTGCTGCTGCTAGATCTGCG
>sig_4168
ACGGGGTCTGACGCTCAGTGGAACGAAATCGATGAGCTCGCGAATTTCTGCCATTCATCC
>sig_4169
CGGTGGAGCTCCAGCTTTTGTTCCCTTTAGTGAGGGTTAATTCCGAGCTTGGCGTAATCA
>sig_4170
GCAAGCTTGGGTCTCCCTATAGTGAGTCGTATTAATTTCGATAAGCCAGCTGGGCCTCGC
>sig_4171
TCAGGCGCCGAAAGTAGACGCGAATTCCGCGGGGAAGTCAACCTGAGCTTAGAGCTCGAA
>sig_4172
CAGACGCGTCGACGTCATATGGATCAACCTCCTTAGGATCCCAATGCTTCGTTTCGTATC
>sig_4173
GCTTCCGGCTCGTATGTTGTGTGGAATTGTGAGCGGATAACAATTTCACACACTAAGGAG
>sig_4174
TTAACTTTAAGAAGGAGATATATCCATGGCGGACTACAAAGATGACGATGACAAAGGATC
>sig_4175
TGGATAAGGGTTGCTAGCGAATTCATACAACCTCCTTAGTACATGCAACCATTATCACCG
>sig_4176
CCGCTGACGCGAACCCCTTGCGGCCGCATCGAATATAACTTCGTATAATGTATGCTATAC
>sig_4177
AACACATTGCGGACGTTTTTAATGTACTGAATTAACGCCGAATTGCTCTAGCCAATACGC
>sig_4178
GGAGACGTGATGAGTCGAGCGGCCGCCTCCGGCGCTCGCTAGAGTCTCCGCTCGGAGGAC
>sig_4179
TCCCCGGGTACCGAGCTCGAATTCAGCGGCCGCAAATTCCCTATAGTGAGTCGTATTAAA
>sig_4180
CAGTTGCCAAGGGTTGGTTTGCGCATTCACAGTTCTCCGCAAGAATTGATTGGCTCCAAT
>sig_4181
AACAATTCCCCTCTAGAAATAATTTTGTTTAACTTTAAGAAGGAGATATACATATGGGTA
>sig_4182
ATACTCAAGCTTGCATGCCTGCAGGTCGACTCTAGAGGATCCCCGGGTACCGAGCTCGAT
>sig_4183
CAGCTATGACATGATTACGAATTCGATATCGCGCGCGGCCGCGGATCCTCTAGAGTCGAC
>sig_4184
CAAACATGAGAATTAGCTGTCAAACATGAGAATTTCGGGCAGCGTTGGGTCCTGGCCACG
>sig_4185
TCGGATCGGTACCTCGAGCCGCGGCGGCCGCCAGCTTGGGCCCGAACAAAAACTCATCTC
>sig_4186
TTCTTTATGTTTTTGGCGTCTTCCATGGCAACCACTTTGTACAAGAAAGCTGAACGAGAA
>sig_4187
CGTCGAGCTTTCGCAGATCCGGGGGGGCAATGAGATATGAAAAAGCCTGAACTCACCGCG
>sig_4188
GATCTCCCACTAGATGTGCATCTGATGATTGTAGAACCAGAGCAGCGAGTCCCAGACTTC
>sig_4189
CGCCAGTGTGCTGGAATTCGGCTTAAGCCGAATTCTGCAGATATCCATCACACTGGCGGC
>sig_4190
TGCCTGACTGCGTTAGCAATTTAACTGTGATAAACTACCGCATTAGGATCCGCACAAACG
>sig_4191
AAAGTGGTTGATGGCCGCTACGTAAATTCCGCCCCTCTCCCTCCCCCCCCCCTAACGTTA
>sig_4192
ATTAATTCGATATCCGTAATCATGGTCATAGCTGTTTCCTGTGTGAAATTGTTATCCGCT
>sig_4193
CAGAGACGCTACTCCACCGTTAACATGAATTATGAATATTATTGCGACAAGACCCAAACA
>sig_4194
GATTAGTCGAGACATTTGTCCTCCTCTTAGCTGCGAATTCATACAACCTCCTTAGTACAT
>sig_4195
AGAAAGCTGGGTATTATTGTTTGCCTCCCTGCTGCGGTTTTTCACCGAAGTTCATGCCAG
>sig_4196
GGACGTCGTCGCGGGTGGCGAGGCGCACCGTGGGCTTGTACTCGGTCATTCTAGAATCTT
>sig_4197
AGAAGGCGTAGATCTAGACTCTAGAGGGTATATAATGGAAGCTCGAATTCCAGCTTGGCA
>sig_4198
TATCAAGCTTATCGATACCGTCGACCTCGAGGGGGGGCCCGGTACCGAGGACGCGTGTCC
>sig_4199
TTTAACGCGAATTTTAACAAAATCTGATTTACAGTTCTTATTCAATAACTAATATTTTAT
>sig_4200
GTCGACTCTAGAGGATCCCCGGATGACCATGATTACGCCAAGCTTGCATGCCTGCAGGTC
>sig_4201
CCAGTCACGACGTTGTAAAACGACGGCCAGTGCCAAGCTGGGCGGCCGCAAGCTTTATGC
>sig_4202
TTAATTATTAAGAGGTAATATACCATGAATCATAAAGTGCATCATCATCATCATCATATG
>sig_4203
AATATGCGCCTGATGCGGTATTTTCTCCTTACGCATATCGACATCCGCCCTCACCGCCAG
>sig_4204
CTGCAGATATCCAGCACAGTGGCGGCCGCCTACCACCGCTTGAGAGACTTACTCTTGATC
>sig_4205
GAGGTCCCCTTTTTTATTTTAAAAATTTTTTCACAAAACGGTTTACAAGCATCAAGCTTG
>sig_4206
CTTTTTGTTTCCAAATATAAAAAATTTGATAGATATATTACGGTTGGATCCCCGGGAATT
>sig_4207
TGTGCTGTTTTATCCTTTACCTTGTCTACAAACCCTGCCTCGCGCGTTTCGGTGATGACG
>sig_4208
ATGGTCGACCTGCAGGCGGCCGCGAATTCACTAGTGATTAATCGAATTCCCGCGGCCGCC
>sig_4209
ACCATGGTGATGTCTGCTCAAGCGGGGTAGCTGTTAGTCAAGCTGCGATGAAGTGGGAAA
>sig_4210
ACGCCAGGGTTTTCCCAGTCACGACGTTGTAAAACGACGGCCAGTGCCAAGCTTATGCAA
>sig_4211
TCAACAGGAGTCCAAGCTCAGCTAATTAAGCTTATTAAGCTACTAAAGCGTAGTTTTCGT
>sig_4212
GACTGACCACCCGGGGATCCTCTAGAGTCGACCTGCAGGCATGCAAGCTTGGCGTAATCA
>sig_4213
ATTAATACGCGTAACTCACGTTAAGGGATTTTGGTCATGTTGTTGACACTCTATCATTGA
>sig_4214
CAGAATTCGAGCTCGGTACCCGGGGATCCTCTAGAGTCGACCTGCAGGCATGCAAGCTTG
>sig_4215
TTATACAACAATATGGCCGGCCGGCTCGAGCGGGACGGGCCCGGTACCGCGGCCGCCTTA
>sig_4216
CACTTGCAGAGCCATTGATGGTTTCTAGGGCTGACTTTCAGGATGCCATCGCGGCAGGGC
>sig_4217
ATGGTGATGGTGGTGCTCGAGTTTTTCGAACTGCGGGTGGCTCCACGCGCTTGCACGTGT
>sig_4218
CGTCGACATGGATGAGCGATGATGATATCCGTTTAGGCTGGGCGGTGATAGCTTCTCGTT
>sig_4219
CTATGACCATGATTACGAATTGCTGCAGGATGACGCGTCGACAAGCTTGGATCCGCGTCA
>sig_4220
GCATGCCTGCAGGTCGATCGACGGATCCCCGGGAATTCATCGATATCTAGATCCCCGGGT
>sig_4221
GCGGGTCCAGTGCTGTTAAGATACGCGTGTTGTGGGCCGACAGACGGGAAATCCAGTCCG
>sig_4222
TTTTCCGAAGGAACTGGCTTCAGCAGAGCGCAGATACCAAATACTGTCCTTCTAGTGTAG
>sig_4223
CTGTAATGAATTCGAGCTCGGTACCCGGGGATCCTCTAGAGTCGACCTGCAGGCATGCAA
>sig_4224
TTTCACCGTCATCACCGAAACGCGCGAGGCAGAATTCGCGCGACCGGATCCGGGCAACGT
>sig_4225
GACTGGCGGCGTGACCCTGGTGCGCAAGAACCGCTGGCTGCTGCTGAATGTGACCAGTGA
>sig_4226
TCTGTTAACATGCAAGCTTGGCGTAATCATGGTCATAGCTGTTTCCTGTGTGAAATTGTT
>sig_4227
GGATAACAATTTCACACAGGAAACAGCTATGACCATGATTACGCCAAGCTCAGAATTAAC
>sig_4228
CGCCGGAATTCGTTAACTCGAGGATCCGCCCCTCTCCCTCCCCCCCCCCTAACGTTACTG
>sig_4229
TTTTACGTTTCTCGTTCAGCTTTTTTGTACAAACTTGTGATCCAGATCTGAGTCCGGACG
>sig_4230
GCCTGCAGGTCGACAAGCTTGCGGCCGCACTCGAGTCTGGTAAAGAAACCGCTGCTGCGA
>sig_4231
TTCAGCTTTTTTGTACAAACTTGTGATAGATCTGAGTCCGGACTTGTACAGCTCGTCCAT
>sig_4232
AGGGTACCTCTAGCCGCGGTCTAGGAAGCTTTCTAGGGATCCCGGCGCGCCCCTCGAGCT
>sig_4233
CATCTGTGCGGTATTTCACACCGCATATGGTGCACTCTCAGTACAATCTGCTCTGATGCG
>sig_4234
GCGCTCACAATTGTCGACCAATTGGCGGCCGCCGAGATCATATCACTGTGGACGTTGATG
>sig_4235
TACCAAGCGGGGCGTCCGCCAGGCCGCCAGAGGCGGCCCGGCGCCCCTCAAGGGCTTCGC
>sig_4236
GAAAGCTAAACCGTACTCCCAAATATCCTCTTTTAAAGATCAGCTCCCCGTTTTTCACGC
>sig_4237
AGCATGGAAGACGCCAAAAACATAAAGAAAGGCCCGGCGCCATTCTATCCGCTGGAAGAT
>sig_4238
GGTGGTGCTCGAGTGCGGCCGCAAGCTTGTCGACGGAGCTCGAATTCGGATCCGAATTAA
>sig_4239
CTCGTGAAGAAGGTGTTGCTCGAGGCGCCGTGGTGCGGAGCGCGGATTGACGGCTGGACT
>sig_4240
GATCTATCGAATTCTAGAAATAATTTTGTTTAACTTTAAGAAGGAGATATACATATGACG
>sig_4241
CCTCATTCTTCGCCTCGGTGTTTTCATGGTTAATTTCTCCTCTTTAATCAATTCTGTGTG
>sig_4242
GGTATGAGTCAGCAACACCTTCTTCACGAGGCAGACCTCAGCGCCCCCCCCCCCCTCGCG
>sig_4243
GAGACCGAGGAGAGGGTTAGGGATAGGCTTACCTTCAAGCTCGCCCTTGGATTTTTGACA
>sig_4244
TGAGCACGTTAATCATTTAACATAGATAATTGGATCCAGAATTTAAAAGGAGGGATTAAA
>sig_4245
ATTTTACGTTTCTCGTTCAGCTTTCTTGTACAAAGTGGTGATAGGGCCCGGGATCCACCT
>sig_4246
ACTTCCGTCAAAGGCCACCACGAATCGCATCCGTCCTCCTCCCTGACCAGTCAGGTTCAG
>sig_4247
GACAACTCCAGTGAAAAGTTCTTCTCCTTTACTCATGCTGTTATCAACCACTTTGTACAA
>sig_4248
TTCCTCGTTCAACAGTATATAAAGTAATAAATGAAAGCAACTAACATAAAAGCAGGTACC
>sig_4249
CGAAACACCGTGCAGGAGACGAGATCTCGAGCTCCCAACGCGTTGGATGCATAGCTTGAG
>sig_4250
CCGCCTGCAATCGAGGGTAGGGTCGGACCATGGAATTCGGTACCAGATCTAGAGTCGACT
>sig_4251
TAGAGATAGAGAAAGATAAAGAGATAAAGAACCCCCCTACCCCCCACGGGGGGGGCGACG
>sig_4252
GGCCAATGCAGTTCGAATTGAAGACCTGGGTGATCGTCAACAAGAACATGCCCGACGACA
>sig_4253
GGAAATTCGAGCTCTAAGCCTTGTACAGCTCGTCCATGCCGAGAGTGATCCCGGCGGCGG
>sig_4254
CTTCTCGAGACTAGTTGGGCCCTGCAGGCCTGTCGACAGATCTGTTTAAACGCGCGGACA
>sig_4255
ATTGAGTTTGTTTGTGCTGATTTGTTAGAGTTGTAAAATTCAACTGACATGGGCATATTT
>sig_4256
ATCTAGAGGGCCCGCGGTTCGAACAAAAACTCATCTCAGAAGAGGATCTGAATATGCATA
>sig_4257
TACAAAAATCAGATAATGTTTAATGACCCCGTGTCGAGCTCATCAACACCAACATCAATA
>sig_4258
GTGTCTTGTTGTTAGTATTTGCTAGTCAAAGTGATTAAATAGAATTGGTGGAGCTCCAAT
>sig_4259
TTTTGCCTGCGCGTCTTTCCACTGGGGAATTCGTCCCGTTGATTTTGGTGCCAAAACAAA
>sig_4260
TAAGCTTGGCTGCAGGTCGACGGATCCTCAAAGTTCGAATTTTTCTTTTGGAGCGTGTTC
>sig_4261
GAATGAGCGGGTTAATTAACGGTGAACAAAAGCTAATCTCCGAGGAAGACTTGAACGGTG
>sig_4262
GAGTGGAGGGGGCCTTCGTGTACGGGTGACTGATGGGAATTGAACCCGTACCGGGGCCCT
>sig_4263
ACGCAAAGCTTGGCTGCAGGTCGACGGATCCCCCGGTACCGGGGAATTCGGCTGCTGCTC
>sig_4264
CAAGGCGATTAAGTTGGGTAACGCCAGGGTTTTCCAGTCACGACGTTGTAAAACGACGGC
>sig_4265
AAAAGTGAATGATGTAGCCGTCAAGTTGTCATAATTGGTAACGAATCAGACAATTGGGAA
>sig_4266
CCGAAATATAAAAATGAATTAAACTAGTGTTCGTGAATACATGTTATAATAACTATAACT
>sig_4267
CCGTGAGGCAAAAAGTGGCCTCCAACCACAGTCCTTTCAGCAGCGAGTCTCGAGCTCTCT
>sig_4268
GAAAGCTCGCTCAAGTATGATGCCACCAGCCGCCAGATTGAGATCCCCCCGAATTGGAGG
>sig_4269
CAACTTGAGAAGATCAAAAAACAACTAATTATTCGAAGGATCCAAACGATGAGATTTCCT
>sig_4270
TGCTTCTGCGGTGAGCCTTGGAGCAGGACTCTGAGGGCGACGAAGGCGACTCCTGCTCCA
>sig_4271
GTGATGTCCAGCTTGGTGTCCACGTAGTAGTAGCCGGGCAGCTGCACGGGCTTCTTGGCC
>sig_4272
TGATTATTTCTCGCTTTCAATTTAACACAACCCTCAAGAACCTTTGTATTTATTTTCACT
>sig_4273
TAAATACAATTGGTTATGTGTTTTGGGGGCGATCGTGAGGCAAAGAAAACCCGGAAGCAT
>sig_4274
TCCCCGGCCGGGTACCGAGCTCGAATTAGTCTGCGCGTCTTTCAGGGCTTCATCGACAGT
>sig_4275
GGATCCCCGGGAATTCCCGGGGATCCTCTACGCCGGACGCATCGTGGCCGGCATCACCGG
>sig_4276
AGTGCTTTGTTTCACTTTATTTTCTCCATGGGGATCCTTAATGGTGATGGTGATGGTGAC
>sig_4277
ATCCAGATCCACGCGGAACCAGCAGTTGCTCAGCGGTTTCAGCCTCCAACTCAGCTTCCT
>sig_4278
GAATAGGAACTTCGGAATAGGAACTTCAAGATCCCCAATTCGATCATGCATGAGCTCACT
>sig_4279
GGCTTTCCCCGTCGAGCCTGCCCCTCCCTTTTGGTGTCCAACCGGCTCGACGGGGGCAGC
>sig_4280
GACCATGATTACGCCAAGCTTGCATGCCTGCAGGCTCTAATCACAAGTTTGTACAAAAAA
>sig_4281
CCTGAGCAAACTGGCCTCAGGCATTTGAGAAGCACACGGTCACACTGCTTCCAACAGGGA
>sig_4282
GCGGAACAAGCGAGTTGACAGGATTAACCTGGGCCAGCGGGGATGGTCCTCCAACGGCGC
>sig_4283
TGCCTGCCCTGGGAGAGACCGCCGTACAGAAGAAGAAAATTTCCGCAAAAAGGAAGTCCT
>sig_4284
CATTCGATTCCTGTTTGTAATTGTCCTTTTAACAGCGATCGCGTATTTCGTCTCGCTTAG
>sig_4285
ATCTCTGAGGAAGATCTGGGTACCGCTGGCTCCGCTGCTGGTTCTAGACATCACCATCAC
>sig_4286
CGCGGTCTAGGAATTCTCTAGGATCGATTCTAGGGATCCCGGCGCGCCCCTCGAGCTAGA
>sig_4287
TAAACTACCGCATTAGGATCCGCACAAACGAACGTCTCACTTAATCTTCTGTACTCTGAA
>sig_4288
TTCACTGCATTCTAGTTGTGGTTTGTCCAAACTCATCAATGTATCTTAACGCGGATCTGG
>sig_4289
GAATTTGTATCGTCGACCTCGAGGGGGGGCCCGGTACCCAGCTTTTGTTCCCTTTAGTGA
>sig_4290
TTTTGTGAATCGGGTCGAGGGGGTACTAAGGGCGCACTTATACGCAGTAACTTCGTTACT
>sig_4291
AATTGGGGATCAGCTTCTCGAGGAATTCCTGCAGCCCGGGGGATCCACTAGTGAGCTCAT
>sig_4292
CACCACCCCGGTGAACAGCTCCTCGCCCTTGCTCACCATCAGGATCCCGGGCCCTATCAC
>sig_4293
AGGAGATATAACCATGGCTAGCTCGCGAGTCGACGGCGGCCGCGAATTCCTCGAGCCCGG
>sig_4294
AATTCCGGTACCTTGTCATCGTCATCCCCGAGGTTGTTGTTATTGTTATTGTTGTTGTTG
>sig_4295
AAGAATGCTTATGGACGCTAGAATTCGGATCCGTGGTCTCATACAGAACTTATAAGATTC
>sig_4296
GGGCTGTGACAGGAGACGTGATGAGTCGAGCGGCCGCCTCCGGCGCTCGCTAGAGTCTCC
>sig_4297
TCGAATTCGGATCCGTATCCACCTTTACTGGAGACCGTCAATGCCAATAGGATATCGGCA
>sig_4298
ACAGCCAAGCTTGGCTGTAAAACGACGGCCAGTGAATTCGAGCTCGGTACCCGGGGATCC
>sig_4299
GGCCGCGGTACCAGATCTTTAAATCTAGAGATGGGCGATCGGGTCCTAGCAGACGCCTGT
>sig_4300
ATTAATGAATCGGCCAACGCGCGGGGAGAGGCGGTTTGCGTATTGGGCGCTTTCTCATAG
>sig_4301
AGGTACCGATCCGAGACGGCCGGCTGGGCCACGTGAATTCCTGCAGCTTCAGCCTCTCTT
>sig_4302
AGGGGCAAACAACAGATGGCTGGCAACTAGAAGGCACAGTCGAGGCTGATCAGCGAGCCG
>sig_4303
GCAGTTATTGGTGCCCGGGGATCCTCTAGAGTCGACCTGCAGGCATGCAAGCTTGGCACT
>sig_4304
AGGCATGCAAGCTTTCGCGAGCTCGAGATCTGATCATAGACGGATCCATACAACCTCCTT
>sig_4305
CAAATATCGCATGCTTGTTCGATAGAAGACAGTAGCTTCATCTTTCAGGAGGCTTAGATC
>sig_4306
TTCCCAAGCTTTGCACTGGATTGCGAGGCTTTGTGCTTCTCTGGAGTGCGACAGGTTTGA
>sig_4307
GAAGCGGAAGAGCGCCCAGCTGGCTTATCGAAATTAATACGACTCACTATAGGGAGACCC
>sig_4308
CTGTAAATTACATTTTATTTACAATCAAAGGAGATATACCATGGGGATCCTTCCCAGCCC
>sig_4309
ACTATTCTGACTTGAAAGCTAGCTTGGCACTGGCCGTCGTTTTACAACGTCGTGACTGGG
>sig_4310
TAAACGCTGAGGAGACATCTAGACTTTCCCTCAGCTTAATTAAGGCGCGCCTGAGCTCGA
>sig_4311
TGGCAAAAGCCGCCACGGCGATATCGGATCCGAACGCCAGCAAGACGTAGCCCAGCGCGT
>sig_4312
TTTGGCCTGGAGGTCAGAAGGCAGCTGAGAGTAGATGGGCAGCACAGCCAGGGCAGGCGC
>sig_4313
TGTGATAACAGCGCTACCGTTCAAGTCTTCCTCGGAGATTAGCTTTTGTTCACCGTTCAA
>sig_4314
GGTCGACTCTAGAGGATCCCCGGGTACCGAGCTCGAATTCGATCTCCCTATAGTGAGTCG
>sig_4315
CAGACTTACAGCGGATCCCCTCAGAAGAACTCGTCAAGAAGGCGATAGAAGGCGATGCGC
>sig_4316
TGGCATCGTAAAGAACATTTTGAGGCATTTCAGTCAGTTGCTCAATGTACCTATAACTAG
>sig_4317
ACAGGAAACAGCTATGACCATGATTACGCCAAGCTTGGTACCGAGCTCGGATCCACTAGT
>sig_4318
CCGGCGTAGAGGATCCTGCAAGCCTCGTCGTCCTGGCCGGACCACGCTATCTGTGCAAGG
>sig_4319
TGCAGCCATCGCCGTTTCCCTGACCACGGTCTCGATTACGGCCAGCGCTTCGGCAGACCC
>sig_4320
ACAACGTGGCTTTCCCCGTCGAGCCTGCCCCTCCCTTTTGGTGTCCAACCGGCTCGACGG
>sig_4321
CCCCTTGGAACCCCCGCACTCGCCGCCGTGAGGCTCGGGACCTGCAGGGGGGGGGGGGAA
>sig_4322
GGCGGCCGCTCGACTCATCACGTCTCCTGTCACAGCCCCACCTCCTTCCTGATACACTGC
>sig_4323
CCAGATCCACGCGGAACCAGCAGTTCGCCATTCAGGCTGCGCAACTGTTGGGAAGGGCGA
>sig_4324
ATGCATATGATCAGATCTTTGGGAGCAGTCCTTGTGCGCTTACGAGGCGAGCCGGTGGGG
>sig_4325
TGGGGGCCGCCACCGGTGGAGCTCGCACAGGTTATCAACACGTTTGACGGGGTTGCGGAT
>sig_4326
GAAAGCTCGCTCAAGTATGATGCCACCAGCCGCCAGATTGAGATCCCCCCGAATTGGGAA
>sig_4327
GTACAGTTCAGATCTTACGATTCTCGGTCCATGAGGCCCCATAGATCTTCGACGCGCAAC
>sig_4328
TGCTCGAGTGCGGCCGCAAGCTTGTCGACGGAGCTCGAATTCGGATCTTCACTTATCGTC
>sig_4329
AAAGGAATAGAGTAGATGCCGACCGGAGTCCGCAAAAATCACCAGTCTCTCTCTACAAAT
>sig_4330
CAGAACGGGTGACGTCACGACACGACGAGGGCGCGCGCTCCCAAAGGTACGGGTGCACTG
>sig_4331
CTATAGGGAGACCCAAGCTGGCTAGTTAAGCTTACCATGGGTAAGCCTATCCCTAACCCT
>sig_4332
TGGGTTTATCGACCTGCAGGGGTCCCGAGCGCCTACGAGGAATTTGTATCGATAAGGATC
>sig_4333
GACTGCTACATGAAGGTACCTCAGAAAAGATTAGATGTCTAAAAAGCTTGTAGTTAAAGC
>sig_4334
AATTGTTAAATTGATTTTTTGTAAATATTTTCTTGTATTCTTTGTTTCATTATAACCCTC
>sig_4335
CTGGGCCCATGCCATCAAGGTTGCTCTGGCCGCCTCCGGCGCTCGCTAGAGTCTCCGCTC
>sig_4336
TTTTTTCAGTTCACGTTTCAGCTGAGCGAGTTTTCTTTCCAGTTCTTTCAGTTTAGCTTC
>sig_4337
AAATCAAGGACCTCCTGCTCGGACTGGGCGACCCGCTGGGCGCGCAAGTCGCGTTCCTGA
>sig_4338
ATTGGCCTTCAAGGCCGCATGCGTCGACGATATCGGTACCGAGCTCGGGCAACTTGGCCA
>sig_4339
GGCCAAGAATTCCCGACTACGTAGTCGGGGATCCGCATGCATATGCGGCCGCAAGCTTAA
>sig_4340
TAGTTCGAAGATCTCCGGAGCTCCCGGGATCCGGTACCGGCCGCATGCCGGCCTGAGAGG
>sig_4341
TTATAACCAACCGACCCACCACCCGTGCGTTTTATTCTGTCTTTTTATTGCCGTCATAGC
>sig_4342
AATTGCCCTTATGGGGGGTTCTCATCATCATCATCATCATGGTATGGCTAGCATGACTGG
>sig_4343
ATGCGATATCCCATGGAAGCTTGTATTCTATAGTGTCACCTAAATCGTATGTGTATGATA
>sig_4344
CCTGACACTCAGTTCCGGGAAGGCAGTTCGCTCCAGGATGGACTGTATGCACGAACCCCC
>sig_4345
TCTTGACGAGTTCTTCTGAGCGGGACTCTGGGGTTCGCGGAATTAATTCGACGCGTCCTC
>sig_4346
GAATAGGAACTTCGGAATAGGAACTTCAAGATCCCCCTGGCGAAAGGGGGATGTGCTGCA
>sig_4347
TGTTCTCGAGATGGAGTACAGCACATCCATTTTGGGATCCGTGGACTTGTTGCTTGAACA
>sig_4348
GGACCAGAGAAAAATCACTCAGGGTCAATGCCAGCGGGAGATCTGTCGAGAAAAAAAAGC
>sig_4349
AAAACGACGGCCAGTGAATTCGAGCTCAGGCGCGCCTTAATTAAGCTGAGGGAAAGTCTA
>sig_4350
ACCAGCAGTTGCTCAGCGGTTTCAGCCTCCAACTCAGCTTCCTTTCGGGCTTTGTTAGCA
>sig_4351
CCTTACCCACTACACCATCTTCTGGACCAACGCTCAGAACCAGTCCTTCTCCGCCATCCT
>sig_4352
TAAGCTTACTAGTTCTAGAGAATTCATCGATTAACTCGAGGATCTGCTAGAGGTACCACA
>sig_4353
GACTTGAACGGTGAACAAAAATTAATCTCAGAAGAAGACTTGAACCACCATCACCACCAC
>sig_4354
GATGTCTCCATGTAGGGCTTCTTATAGGGATGGTCTGTGGTGGAACATTCTTCCTCTTTC
>sig_4355
CCTGCAGCAAAGAGCTAGTCACATCGGGCACCACATCCTGTCCTGCAACGAATTAATTCA
>sig_4356
GACATTAACCGCAATCCAAATGGGATTGCTAGGACCAAACAAAGTAGATTATATAGCATA
>sig_4357
TTTCGTCACCAAATGAGGCCTCCAAAACTTCATTTTTAATTTTTGCGGCCGCAAGATCCG
>sig_4358
CCCGCACCGATCGCCCTTCCCAACAGTTGCGCAGCCTGAATGGCGAATGCTGGATTAATG
>sig_4359
GAACGACCGAGCGCAGCGAGTCAGTGAGCGAGGAAGCGGAAGAGCGCTAGCAGCACGCCA
>sig_4360
AACCCAACTGCACAGAACAAAAACATGCAGGAAACGAAGATAAATCATGTCGAAAGCTAC
>sig_4361
TGACTGCGTTAGCAATTTAACTGTGATAAACTACCGCATTAAAGCTTATCGATTCTAGAC
>sig_4362
TCGAATTAATTCCCCGGATCTTCACCTAGATCCTTTTAAATTAAAAATGAAGTTTTAAAT
>sig_4363
CGTATCTTCGTTGCTCTCGATCGTCACATGGCCATCGATGTACGCACCGATAACGAGGTC
>sig_4364
AGTGGTACCGCGGCCGCGTTTAAACCACCCCGTGTCTAGAGTCGACCTGCAGGCATGCAA
>sig_4365
GTGCATATTGTAGAATGGTAGTACCCGGCTGAGTGGCAGCTGCATTGGTCATGGTTAATG
>sig_4366
GGAATAAAAAAGTAGTTTCCGATATGGACGAGAAAGTACTCACCAGTCACAGAAAAGCAT
>sig_4367
AGGAGTCCAAGCTCAGCTAATTAAGCTTGGCTGCAGGTCGACCCGGGGTACCGCATGCAG
>sig_4368
ATCGGGGAAATTCGAGCTCTAAGCGCTGTTATCAACCACTTTGTACAAGAAAGCTGAACG
>sig_4369
GTGCTCCAAACCTCCTCCCCACCTCCTTCTCCTCCTCCTCCCTTTCCTTGGCTTTTATCA
>sig_4370
AGGTCTATATAAGCAGAGCTCGTTTAGTGAACCGTCAGATCACTAGAAGCTTTATTGCGG
>sig_4371
GTCGTGTAGATAACTAGTGTTCGTGAATACATGTTATAATAACTATAACTAATAACGTAA
>sig_4372
GAGGATCCTGACACCATCGAATGGTGCAAAACCTTTCGCGGTATGGCATGATAGCGCCCG
>sig_4373
TACATTATACGAAGTTATGCGGCCGCGACGTCAATGCCAATAGGATATCGGCATTTTCTT
>sig_4374
CCGAACACTATCTCCTCCGAAACTTTCCTGAAATAATAAGTCGACCCGAATTGGTCGACA
>sig_4375
TTGTCGTCGTCGTCGCGACATGGTTTATTCCTCCTTATTTAATCGATACATTAATATATA
>sig_4376
CTGGGGTTCTGAAACGCGGTTACGTATAGCTTGCCATATGTCTAGCCATACGTAACCGCA
>sig_4377
GCGTCGTTCTGGGCTCATGGTAGATCCCCCTAGAGTCGAGATCTGGATTGAGAGTGAATA
>sig_4378
CTTAAACGCTCAAATTGCAGCTTTCTAGCCACGCTCCTGTAAAAAATATATTTCTGAACA
>sig_4379
CACTTACCTACTGGGCCCGGATCCTCACATTGATCCTAGCAGAAGCACAGGCTGCAGGGT
>sig_4380
TTTTCTGGATGGAGGAATTCATATGACCATGATTACGGATTCACTGGCCGTCGTTTTACA
>sig_4381
CAAGCTCTAGTTCGGTGATGACGGTGAAAACCTCTGACACATGCAGCTCCCGGAGACGGT
>sig_4382
TTTGCCGCCGAACCCCAGAGTCCCGCTCAGAAGAACTCGTCAAGAAGGCGATAGAAGGCG
>sig_4383
GCTGGCTAGCTCCTCAAGGATCCTCTACGCCGGACGCATCGTGGCCGGCATCACCGGCGC
>sig_4384
ATTGTTCATGATCTGGATCACAGGCAGCAACGCTCTGTCATCGTTACAATCAACATGCTA
>sig_4385
GACGATGTATTTTTCGCTCATGGTTGTGGCAAGCTTATCATCGTGTTTTTCAAAGGAAAA
>sig_4386
TTATATATTAATGAATTTTATCTTATAAAACAATATTATTGTTTACTCTACGCTTCACAT
>sig_4387
GAGTCGACCTGCAGGCATGCAAGCTTGAGTAAAGGAGAAGAACTTTTCACTGGAGTTGTC
>sig_4388
GAGTTAGGTACGTGACTTAAGGAGGCAAAATTCCATGTCGAAAGGAGAAGAACTTTTCAC
>sig_4389
CACGACGTTGTAAAACGACGGCCAGTGCCAAGCTTGGCTGCAGGTCGACGGATCCCCGGG
>sig_4390
CGTCGACCTGAGGTAATTATAACCCCGGGCCCTATATATGGATCCAATTGCAATGATCAT
>sig_4391
TACAAGCTGTCAGCTTTGCACAAGGGATTGAAAAAGGAAGAGTATGAGTATTCAACATTT
>sig_4392
AGAGATCCTCATAAAGGCCAAGAAGGGCGGAAAGATCGCCGTGTAAGCTTAGAGCTCGAA
>sig_4393
GGCCAGCGGGAGCCCTCCGGCGGCTGCAAGCTGGGCCTGCTGGTTCCGCGTGGATCTCGG
>sig_4394
TTCCCAGTCACGACGTTGTAAAACGACGGCCAGTGCCAAGCTTAAGACGTCGTCGTACGC
>sig_4395
GCGACCGAGTTGCTCTTGCCCGGCGTCTATTAATATCAAGTTGAACACGGGATAATACCG
>sig_4396
CGCGTCTTCATGCATGCGAAGACTGGATCCCTGAAAATAAAGATTCTCGCCTGCTTTTTT
>sig_4397
ATGACCATGATTACGAATTGCTGCAGGATGACGCGTCGACAAGCTTGGATCCGCGTCATC
>sig_4398
AGGTTGTATGAATTCGAGCTCGGTACCCAGTTCGTCGATGGGTTCGGGAATGCAGGATAT
>sig_4399
CAGCCATACCACAGCTTCCGATGGCTGCCTGACGCCAGAAGCATTGGTCACCGTGCAGTC
>sig_4400
ACTATAGGGCGAATTGGCCAAGTCGGCCGAGCTCGAATTCGTCGACCTCGAGGGATCCGG
>sig_4401
TAGGCGTATCACGAGGCCCTTTCGTCTTCACCTCGAGATCTCGATCCCGCGAAATTAATA
>sig_4402
TCGAGGTCGACAGCGGAGACTCTAGAGGGTATATAATGGGAGCTCGAATTCCAGCTTGGC
>sig_4403
CGGCCGCTCGAGTCTAGAGGGCCCGTTTAAACCCGCTGATCAGCCTCGACTGTGCCTTCT
>sig_4404
AGTCAAAAGCCTCCGACCGGAGGCTTTTGACTTGAGGGGGATCCCTTCCATTCAGGTCGA
>sig_4405
AAGCTTGCATGCATCGGTACCGGGCCCCCCCTCGAGGTCGACGGTATCGATAAGCTTGAT
>sig_4406
CCCTCTAGAAATAATTTTGTTTAACTTTAAGAAGGAGATATACATATGCACCATCACCAT
>sig_4407
TAAACCCCTATTTGTTTATTTTTCTAAATACATTCAAATATGTATCCGCTCATGAGACAA
>sig_4408
AGGGCCCGGGATCCACCTAGTCTAGAGTCCGCAAAAATCACCAGTCTCTCTCTACAAATC
>sig_4409
TTGTCTGCAACGGGTTGGCAAATGTGATTTCCAAGCGCGCGACCTTGGATTCATGGTTGA
>sig_4410
TATAACCATGGCTAGCTCGCGAGTCGACGGCGGCCGCGAATTCCTCGAGCCCGGGTGCTT
>sig_4411
GACCGCCGCCGGGATCACTCTCGGCATGGACGAGCTGTACAAGGCTGTTATCACAAGTTT
>sig_4412
CGGACAGGTCGGTCTTGACAAAAAGAACCGGGCGCCCCTGCGCTGACAACCGGAACACGG
>sig_4413
TAGAGGATCCCCGGGTACCGAGCTCGAATTCCGTTTTCCGCTGCATAACCCTGCTTCGGG
>sig_4414
AGCGCTTCGACCGATGCCCTTGAGAGCCTTCAACCCAGTCAGCTCCTTCCGGTGGGCGCG
>sig_4415
GCACCGTGCAGTCGATAACGGGATCGATCCGGATCAGCAGGTGGAAGAGGGACTGGATTC
>sig_4416
CGCAGCGAGTCAGTGAGCGAGGAAGCGGCTTATCGACTGCACGGTGCACCAATGCTTCTG
>sig_4417
AAAACCAATTCTTCCTCCAGCTTGGCAGAAGTTATTGATAGAATCCTCGACAAAGGTATC
>sig_4418
GCTCAGTGGAACGAACTGCAGGTCCCCGGGGATCGGTCTTGCCTTGCTCGTCGGTGATGT
>sig_4419
CTTGTTGCCGGTGATTGACACCGTAAATGATAGGCAAACTTTTATTTTATCGACTTGATT
>sig_4420
CCGACGCGCTAGATAACTTCGTATAGCATACATTATACGAAGTTATGGATCCGCGTCAAT
>sig_4421
CGGGGCTGGAGCGGACTTGGCCATATATATCTCCTTCTTAAAGTTAAACAAAATTATTTC
>sig_4422
ACAAAAATTTAACGCGAATTTTAACAAAATCCTATTATTTTTGACACCAGACAAGTTGGT
>sig_4423
ATTGGAGCCAATCAATTCTTGCGGAGAACTGTGAATGCGCAAACCAACCCGAGCTCTTAA
>sig_4424
GTCGAATTTGCTTTCGAATTTCTGCCATTCATCCGCTTATTATACTTATTCAGGCGTAGC
>sig_4425
GGGAACAAAAGCTGGAGCTACACCGCAGTCGCGGCCGCGCTAGACGTGCAGATTAACTTT
>sig_4426
TGTTGGTCCTGCTCCGTGGCCAGCTAGACGCCACCATGGACCCCTCCAAGGACTCGAAGG
>sig_4427
GATGTATCACAACATATAAATACTAGCAAGGGATGCCATGCTTGGAGTTTCCAACTCAAT
>sig_4428
CAGCTAATTAAGCTTATTAAACTGCTGCAGCGTAGTTTTCGTCGTTTGCTGCAGGCCTTT
>sig_4429
GTGGAATTGTGAGCGGATAACAATTTCACACAGGAAACAGGATCCGTCGACCTGCAGGCA
>sig_4430
TGCTGTTGAGTTACCAATAATATGGGCAGCGAAGGCCATTTAATTATAAGATCTGATCCC
>sig_4431
TTCTCTGTAGAGTAGCTGATGTTTCCTGAACTGCAGCAGCCGACATAGTTTCCGATGTCT
>sig_4432
CTCACTAAAGGGAACAAAAGCTGGTACCGGGCCCCCCCTCGAGCACCACCACCACCACCA
>sig_4433
TTTCGTAACAGTTTTGTAATAAAAAAACCTATAAATATGCCCATGTTAAGCGCTATTGTT
>sig_4434
TGGCCGATCAGATCTGTACATCGATATCATATGCAAGGGTTTATTGTTTTCTAAAATCTG
>sig_4435
CATTACGTTATCAAAGAGCTGAAAGAAATATAGTAAATAAGATATCACTTACATTCAAGA
>sig_4436
ATATTGGTACCCCATGGAATCGAGGGATCCTCTAGAGTCGACACGCGTAGATCTGCTAGC
>sig_4437
TCACTAGTGCATGCGGATCCGTCGACCTGCAGCCAAGCTTGCTGATTGATTGACCGGATC
>sig_4438
GTGAGCAAAAGACCAGCAAAAGGCCAGGAACCGTAAAAAGGCCGCGTTGCTGCGTTTTTC
>sig_4439
AGGCTGTACTCGTGATGGCTTTATTGATGACTTGTTAATAACGATAACGGAGCAAACAAT
>sig_4440
GCAACAAGCACACTACAGCACGAAGATCTGTGGCCCCAGGAATAGGAGAACCAAGCAGAT
>sig_4441
TTTGGTGTCCCCGAGGATCTTATTCTTTCTACAAATTGCTCCAATTTCTTTAATAGGTTG
>sig_4442
CCTTGCCCTGGTGGTCGGGCGACACGCCGACGGTGGCCAGGAACCACGCGGGCTCCTTGG
>sig_4443
TGGCATCGTCTTGACCGGGGCCGGGACCCATCGCACCGTTGTCGTCAACGGGCCCTCGGA
>sig_4444
TCTGTTTTATCAGACCGCTTCTGCGTTCTGATTTAATCACTAGTTAGTTTAAACTATGAT
>sig_4445
AGAGGATCCGAATTCTGTTTCCTGTGTGAAATTGTTATCCGCTCACAATTCCACACATTA
>sig_4446
AAAAGGATCTAGGTGAAGATCCGGGGAATTGACGCGTCCTCGGTACCGGGCCCCCCCTCG
>sig_4447
TTGGTAACTGTCAGACCAAGTTTACTCATATATACTTTAGATTGATTTCCCCGGGGAAAA
>sig_4448
ATTAGGATTGTCAAGACACTCCGGTATTACTCGAGCCCGTAATACAACATCGATAAGCTT
>sig_4449
TCTTCTAGATTCGAACTCGAGGCCTGCAGGGATCCAAGCTTGTCGACCACCGTGATGGTG
>sig_4450
CATTAATGAATCGGCCAACGCGCGGGGAGAGGCGGTTTGCGTATTGGGCGCGTTAACGCG
>sig_4451
CTCTGCAAGGTTGACACCATCGAATGGCGCAAAACCTTTCGCGGTATGGCATGATAGCGC
>sig_4452
AACCACACTGCTCGACCCCACGCAACGCCCAAAATAATAACCCCCACGAACCATAAACCA
>sig_4453
TCCGTCGACCTGCAGGTCGACGGATCCGGGGAATTCACTGGCCGTCGTTTTACAACGTCG
>sig_4454
GTGGCTTTCCCCCCCCCCCCCGAGCTCTCATTGTTTGCCTCCCTGCTGCGGTTTTTCACC
>sig_4455
GCGGCCGCACTCGAGATCAAACGGGCTAGCCAGCCAGAACTCGCCCCGGAAGACCCCGAG
>sig_4456
GTCACAGCTATGACCGACGAAAGGGCCTCGTGATACGCCTATTTTTATAGGTTAATGTCA
>sig_4457
CACTAGTTTGTTCAGCGGTTTCAGCCTCCAACTCAGCTTCCTCTTCGGCTTTGTTAGCAG
>sig_4458
ACTGCCCTGCTGCGTAACATCGTTGCTGCTGCGTACCATGGTCGATCGACAGATCTGCGA
>sig_4459
AGCACATGGACAGCCCAGATCTGGGTACCGACGACGACGACAAGGCCATGGCTGATATCG
>sig_4460
TGAGGTACCTTTTACTAGTGATATCCCTGTGTGAAATTGTTATCCGCTACGCGTGATCGT
>sig_4461
ATCTCCCGTGATGCAGGAAGAGCCCTCGAGGAATTCGCGGCCGCCGTCGACTCGCGAGCT
>sig_4462
GGCCAGTGAATCCGTAATCATGGTCATATGAATTCCTCCATCCAAAAAAACGGGTATGGA
>sig_4463
TGGTCCCGCCACCAAACGTTTCGGCGAGAAGCAGGCCATTATCGCCGGCTTCCTCGCTCA
>sig_4464
CAAACTAGGATAAATTATCGCGCGCGGTGTCATCTATGTTACTAGATCGGGAATTCAGAT
>sig_4465
CGCATCAACCAAACCGTTATTCATTCGTGACTGCGCCTGAGCGAGACGAAATACGCGATC
>sig_4466
CGGGGAGTCAGGCAACTATGGATGAACGAAATAGACAGATCGCTGAGATAGGTGCGTCAC
>sig_4467
ATGAAAGCCGCTCTGGGGGATATCGCACACCATCACCATCACCATTAAGGATCCGAATTC
>sig_4468
TGATTTCTCACTTGATAACCTTATTTTTGACGAGGGGAAATTGATAGGTTGTATTGATGT
>sig_4469
GTCTATTTCGTTCGTCCATAGTTGCCTGACTACCCGTCGTGTAGATAACTACGATACGGG
>sig_4470
TTCCCCGAAAAGTGCCACCTGACGTCTAACAAACCATTATTATCATGACATTAACCTATA
>sig_4471
AAGTCATGCCGTTTCATATGATCTGGGTATCTTGCAAAGCATTGAAGACCATAACCGAAA
>sig_4472
TTATTCCGGCCTGACTAGAGGAAATTTAAAATAATTTTCTGACCGCGCAACGAGCTCACT
>sig_4473
AAATTATAACACATTGTCACGTTTTATTTTTATTTTTGGGGTGTAGTGGGGTTGGGGGAC
>sig_4474
GCCACCGCTGAACAATAAGCTGAGCAATAACTAGCATAACCCCTTGGGGCCTCTAAACGG
>sig_4475
CCCACGCCTGCGGCATCCCCGCGCCATCGCGCCGCCCCCCCCCTGGAGACCCAAGGGAAA
>sig_4476
CTGCAGGTCGACTCTAGAGGATCCCCGGGTACCGAGCTCGAATTCCTGTTATAAAAAAAG
>sig_4477
AAGCTTGGGGGATCGAAAGAGCCTGCTAAAGCAAAAAAGAAGTCACCATGTCGTTTACTT
>sig_4478
ATCAGGGGATAACGCAGGAAAGAACATGTTAAGGTATACTTTCCGCTGCATAACCCTGCT
>sig_4479
GCACCATACCTCTCAGGCGCCGCTGGTGCCGCTGGTTGGACGCCAAGGGTGAATCCGCCT
>sig_4480
TTAAGAAGGAGATATACCATGGGCAGCAGCCATCACCATCATCACCACAGCCAGGATCCG
>sig_4481
CCTCGAGGCTGGAAAACCGGGCTGCTCAGGGCGATATTACTGCACCCGGCGGTGCTCGCC
>sig_4482
CGGGACCTCCTGGGGTGCGTTGGGTGGGGATCCTACCAACCGGCACGATTGTCCAGCCCA
>sig_4483
GCGGATCCTTAATTAATAAATCATCAATAATATACCTTATTTTGGATTGAAGCCAATATG
>sig_4484
AATTAAGCTTGCATGCCTGCAGGTCGACTCTAGAGGATCCCCGGGAATTCCCCGGATCCG
>sig_4485
CGTCATCCTTGTAGTCGCTGTTATCAACCACTTTGTACAAGAAAGCTGAACGAGAAACGT
>sig_4486
TGATGCGCAAGTGAAAGGAAGGGAAGGAAGGGATAGTTGACCGCGCAACTGGCCAGTCAC
>sig_4487
CATGGCCATTCGAATTCACTGGCCGTCGTTTTACAACGTCGTGACTGGGAAAACCCTGGC
>sig_4488
GAACTCCGCGGGGAAGTCAACCTGACTAGAGGATCTTTGTGAAGGAACCTTACTTCTGTG
>sig_4489
ATCTATCTCTCTCTATTTTCTCCATAAATAATGTGTGAGTAGTTTCCCGATAAGGGAAAT
>sig_4490
GATCTACTCGCAACAAGCACACTACAGCACGAAGATCTGTGGCCCCAGGAATAGGAGAAC
>sig_4491
TTTGTGCACTTGCCCTTGCTCAATCAATCACCGGATCCGTCGACCTGCAGCCAAGCTAGC
>sig_4492
AACAGCTATGACCATGATTACGCCAAGCTTGGTACCGAGCTCGGATCCACTAGTAACGGC
>sig_4493
AAGGCGGTAATACGGTTATCCACAGAATCAGGGGATAACGCAGGAAAGAACATGGATCTG
>sig_4494
GAAAGTCAAAAGCCTCCGACCGGAGGCTTTTGACTTGAGGGGGATCCCTTATGGCTCTGC
>sig_4495
GACCCCGAAGCAGGGTTATGCAGCGGAAAAGATCCGTCGGCTGCAGCGATCCGTCGATCT
>sig_4496
GCTGGCTGCTGCTGAATGTGACCAGTGAGGACCTCGGGTAAGGGCCCCTATAACTCTCTA
>sig_4497
CATGCCTGCAGGTCGACTCTAGAGGATCCCCGGGTACCGAGCTCGAATTCCCGTGTATTC
>sig_4498
TAATTAAGAGCTCGGGTTGGTTTGCGCATTCACAGTTCTCCGCAAGAATTGATTGGCTCC
>sig_4499
CTGCCTTTAGACAACCGCCCACTCCCACACCACCCGCAGGGATGCACACAGCTCTAAGCA
>sig_4500
TAATAGATTATATTACTAATTAATTGGGGACCCTAGAGGTCCCCTTTTTTATTTTTTTTC
>sig_4501
CGACGTTGTAAAACGACGGCCAGTGAATTCCACAAGCTTGTGGAATTCGTAATCATGGTC
>sig_4502
ACCGAGTCGACCTCGGCACGCGTTAACTAGTTTAAAGCTTGAGCTCTAGATCTGAATTCG
>sig_4503
GAATTCCATGGTACCAGCTGCAGATCTCGAGCTCGGATCCGACCCATTTGCTGTCCACCA
>sig_4504
TTGCATGCCTGCAGGTCGACTCTAGAGGATCCCACGTGGGATCCCCGGGTACCGAGCTCG
>sig_4505
TCCCCCGGGGCAGCGCGGGTTCTGGTACGATTGATGACGACGACAAGAGTCCGGAGCTCG
>sig_4506
GCCGGCGGCCTGCTCCTCCACCTCGGGAGGGAAGCCGTGAGAATTCACGGCGATCTTGCC
>sig_4507
AAGTTCCTATACTTTCTAGAGAATAGGAACTTCGGATCAATTCATCGATGCTGATAGAAA
>sig_4508
GCAACGGCCAACTCTCGTTAACTAGAGTAACGGGCTACTCCGTTTAACGGACCCCGTTCT
>sig_4509
TCCCCGCTCTTCCCCGTCCGGGACCCGCGCGGTCGTTAACCATCAGTACTTGGCGTGGTG
>sig_4510
GAACTTCGGAATAGGAACTTCAAGATCCCCAATTCGATCGTCCGGGCCGCAAGCTCCTAG
>sig_4511
CTTGAGTATTAAGGAAGTAAAAGTAAAAGCAAGAAAGATCTGATCTAGAGGATCATAATC
>sig_4512
TGCAAGCTTCTCGAGGAATTCCTGCAGCCCGGGGGATCCACTAGTGAGCTCATGCATGAT
>sig_4513
CACCATCACCATCACCATACGGATCCGCATGCGAGCTCGGTACCCCGGGTCGACCTGCAG
>sig_4514
TTTAAGAAGGAGATATACATATGCACCATCATCATCATCATTCTTCTGGTCTGGTGCCAC
>sig_4515
TTCTTCGGCACGGGCAAATTGCTGAATATTCCTTTCCGACGCTCACCGGGCTGGTTGCCC
>sig_4516
TCGTCACCGTCGTCCACAGCGGAGTCGAGCTGCCGGAGCAACGCTGCGTAGTTGGGCGGA
>sig_4517
CTTCTCATAGAGTCTTGCAGACAAACTGCGCAACTCGTGAAAGGTAGGCGGATCTCCTTC
>sig_4518
AATAGGCCGAAATCGGCAAAATCCCTTATAAATCAAAAGAATAGACCGAGATAGGGTTTA
>sig_4519
GAATTCGGCGTTGCTGGCGTTTTTCCATAGGCTCCGCCCCCCTGACGAGCATCACAAAAA
>sig_4520
ATTCCGCTTTATCCATCTTTGCAAAGCTTAGATCTCGACGCTCTCCCTTATGCGACTCCT
>sig_4521
CAGCAGCCGCACGCGGCGCATCTCGGGATCCGTCAGCTTGGGACAGTAAGACGGGTAAGC
>sig_4522
GACGCGGATCCAAGCTTGTCGACGCGTCCCTGCAGCAATTCGTAATCATGGTCATAGCTG
>sig_4523
GTTAGGGGCGGGACTATGGTTGCTGACTAATTGAGATGCAGATCTGAATTCACTGGCCGT
>sig_4524
AGGGGGGGCCCGGTACCCAATTCGCCCTATAGTGAGTCGTATTACGCGCGCGATATCAAT
>sig_4525
AACAGCTATGACCATGATTACGCCAAGCTTGATATCGAATTCCTGCAGGTCAACATGGTG
>sig_4526
ACTTCTGGTTCCGCGTGGATCTGGTTCTGGTGATGACGACGACAAGGGAAGAGGATCCGA
>sig_4527
ATGCCAAGCTGGAATTCGAGCTTCCATTATATACCCTCTAGAGTCTCCGCTTAGTCATTA
>sig_4528
TATTTTATCGATAAGCTTGGCTGCAGGTCGACGGATCCCCTCAGAAGAACTCGTCAAGAA
>sig_4529
CCGTCGGCCAGGGCTACAAAATCACGGGCGTCGTGGACTATGAGCACGTCCGCGAGGGCG
>sig_4530
GCCCTAGGCGCCTGTACATGTGCACTCTCAGTATTTTTTAAATAAAAATAAGAGCCATGC
>sig_4531
GGTGATGGTACCGTTTGTCAAAAGATCTAAAAGAATTGAAAAAGATCGTCTGGATTATAA
>sig_4532
CAAGCTTGCATGCCTGCAGGTCGACTCTAGAGGATCCCCGGGTACCGAGCTCAGAAAAAA
>sig_4533
GGATCCGGTGATTGATTGAGCAAGCTTATCGATGATAAGCTGTCAAACATGAGAATTCTT
>sig_4534
GATCTCATGTTCTTTCCTGCGTTATCCCCTGATTCTGTGGATAACCGTATTACCGCCTTT
>sig_4535
GAATCCGACGGGTTGTTACTCGCTCACATGGGAGCTCATTAATGTTAAAGGTTAAAGTTA
>sig_4536
TTAATAAGGAGATATACCATGGCACATCACCACCACCATCACGTGGATGACGACGACAAG
>sig_4537
TTAAGGGCGAATTCGGAGCCTGCTTTTTTGTACAAAGTTGGCATTATAAAAAAGCATTGC
>sig_4538
TTGAATTGAATATTTCCTGCCCGAATGTGAAAACAGGCGGAATCGCTTTTGGCGCGCCAA
>sig_4539
TTTTAACGGTCACGCGTCTCGTGCCGATTAGTATACTTATTGCCGATGCATTTACCAAAA
>sig_4540
TTGAACGATCGGGGAAATTCGAGCTCTAAGCCTTGTACAGCTCGTCCATGCCGAGAGTGA
>sig_4541
CGGATAACAATTTCACACAGGAAACAGCTATGACCATGATTACGAATTAATTCCACAAGC
>sig_4542
TGAAGATGGCCGCTTATATGACTTAGCCAATGTATTTATGTTGGCTTATCCGTACGGTTA
>sig_4543
CTGGCCGCTGGGGCAGTCAAGGTTGCTCTGGGCCCATGCCATCAAGGTTGCTTGGCCGCC
>sig_4544
AGGCGGTTTGCGTATTGGGCGCTTCGGCCGGGAACTGGCTGGCGAGCTGGGCGAAGCCGC
>sig_4545
GTTCGCGAGGTTTAGCCGGCATGCGGCCGGTACCGGATCCCGGGAGCTCCGGAGATCTGG
>sig_4546
GTGGGATTGGAATTAATTCGTCGAGCGGCCGCCTGCAGGTCGATATGGGAGAGCTCCCAA
>sig_4547
ATTAACACCGTTAGAGTGCTTTAGGCTACAGGCTTTTGATGACGAAGATTTTGAAAAAGC
>sig_4548
CGACAAAGATCTATAGGGACTTTAGGAGATCTGGATTTTAGTACTGGATTTTGGTTTTAG
>sig_4549
TATCATTTTACGTTTCTCGTTCAGCTTTCTTGTACAAAGTGGTTGATAACAGCCATCATC
>sig_4550
GGGTGGTGGCTCTGAGGGTGGCGGTTCTGAGGGTGGCGGTTCTGAGGGTGGCGGTACTCA
>sig_4551
AGAGAGACTGGTGATTTTTGCGGGTCCCGCTCAGAAGAACTCGTCAAGAAGGCGATAGAA
>sig_4552
AGGCCACCCCGTCACGTACGTGGATCTTGACCCGGTCCACCTTGCCGTTCTGGCCCTGAG
>sig_4553
GTGCGGCCGCAAGCTTGTCGACGGAGCTCGAATTCGGATCCGATATCGCCATGGAACCGC
>sig_4554
GAGCATGTTCAGTCAGGTGATTCCATGGCTAATTCCCATGTCAGCCGTTAAGTGTTCCTG
>sig_4555
GTGACAGGCTGAGGCGGCAGGTAAAACTTATTCTGCGTAGACAGCCACACTGCCATGGGC
>sig_4556
TGGGCTAGCTGATCAGCCAGTGCCAAGCTTGCATGCCTGCAGTCGACTTATTATTTCAGG
>sig_4557
ACACTTGTCACTACTATGGGTTATGGTGTTCTATGCTTTTCAAGATACCCAGATCATATG
>sig_4558
CCAGTCACGACGTTGTAAAACGACGGCCAGTGAATTGCGGAATTCCGCAATTCCCGGGGA
>sig_4559
AGTTAACCGGTCCCCGGGTACCGGGCCCGGCCGGCCCTGAGAATTCACTGGCCGTCGTTT
>sig_4560
TAGGCCTTAAGATCAGCTCCCCGTTTTTCACGCCTCCAGTTAAATCCCCCTTTGTTTTAA
>sig_4561
AGTGCCACTTGCATCGATGAATTGATCCGAAGTTCCTATTCTCTAGACATCATTAATTCC
>sig_4562
GTGCACTCTCAGTACAATCTGCTCTGATGCCGCATAGCAACTTTATTATACAAAGTTGAT
>sig_4563
AATTCGATATCAAGCTTGTTGTAACTGAAAAAGGAAAATTATTGTGCCAGGCAGTTGAAA
>sig_4564
GCCAATAGCCAATATTGATTTATGCTATATAACCAATGAATAATATGGCTAATGGCCGGA
>sig_4565
CGGGCTTTGTTAGCAGCCGGATCTTACCGGATCCCGGGCTGCAGAGCTCGCTCGAGTCGA
>sig_4566
GGTAAAAAGCTTGGCAATCCGGTACTGTTGGTAAAGCCACCATGGAAGATGCCAAAAACA
>sig_4567
CCCAGGCATCCCGAATTTGCTCCTCCATCCACGGGGACTGAGAGCCATTGCTATTGCTGT
>sig_4568
TATCCAGCACAGTGGCGGCCGCTCGAGGTCACCCATTCGAAGGTAAGCCTATCCCTAACC
>sig_4569
CAGACAAGGCCGCTCAGGGCGAGAAGAGATCGGAAGCCCATGGTGATGTCTGCTCAAGCG
>sig_4570
CATCTTTTACCCATACGATGTTCCTGACTATGCGGGCTATCCCTATGACGTCCCGGACTA
>sig_4571
ATCATGCATGAGCTCGAATTCCCGGGGATCCGTCGACCTGCAGCCAAGCTTGCGATCCCG
>sig_4572
AAAGGGAACAAAAGCTGGAGCTCTCTAGAGGCCATGGCGGCCGCACTAGTGGATCCCCCG
>sig_4573
CGACTCTAGAGGATCGCCATGGATCCACTTAACGTTACTGAAATCATCAAACAGCTTGAC
>sig_4574
AAACAGTACATATGGATCCCCGGAATTCCCGGGTCGACTCGAGAGATCTAAGCTTAGAGG
>sig_4575
CGCTTATCGCGAATTCGAGCTCGCCCGGGGATCCTCTAGAGTCGACCTGCAGCCCAAGCT
>sig_4576
ATTACGCCAAGCTTGCATGCCTGCAGGTCGACCAAGACGATCACCGGGCTCGTCGGAGCT
>sig_4577
AGCTTCGAATTCCATGGTACCAGCTGCAGATCTCGAGCTCGGATCCGACCCATTTGCTGT
>sig_4578
TTAAGCTTCCCGGGATCGATTCTAGACTCGAGAGCTCCGATGATAAGCTGTCAAACATGA
>sig_4579
TCGCAGATCCTTGCGGCCGCGAATTCATTTAAATTAATTAAGCTTAGATCTGGATCCGGC
>sig_4580
GATGACGACGACAAGAGTCCGGAGCTCGTGGATCCGAATTCTGTACAGGCGCGCCTGCAG
>sig_4581
TTTAAAGTTCTGCTATGTGGTGCGGTATTATCCCGTGTTAACGAATTCTTGCGGTTTCTT
>sig_4582
CCACACCCTAACTGACACACATTCCACAGCCGGATCCGCCTCGACCAAAGCGGCCATCGT
>sig_4583
ACAATAGTAAAGGAGAAGAACTTTTCACTGGAGTTGTCCCAATTCTTGTTGAATTAGATG
>sig_4584
GTGGCCTCCTGATGTCGTCAACACGGCGAAATAGTAATCACGAGGTCAGGTTCTTACCTT
>sig_4585
ACGCTCATGGAAATACCTACATTTTGACGCTCAATCGTCTGGAATTCCATTCGCCATTCA
>sig_4586
GGTGGAGGAGCAGGATGATGGCGCGCTGCCCATGTCTTGTGCCCAGGAGAGCGGGATGGA
>sig_4587
TATTACAACATTGTCTAAAATTTTTAAAGTAGCTTACAATAAATAAAAATGGTGGGGAAG
>sig_4588
TCAGGAGCCCTTCACCAAGGGCGAGCTCAATTCGAAGCTTGAAGGTAAGCCTATCCCTAA
>sig_4589
GACGGGCAACAGCCAAGCTCCGGATCGATCCCAAGCTTCTTTCAGGGTTATGCGTTGTTC
>sig_4590
GTCATCTAGCGTAGGCGCCGGTCACAGCTTGGATCTGTAACGGCGCAGAACAGAAAACGA
>sig_4591
GAACAAAAGCTAATCTCCGAGGAAGACTTGAACGGTAGCGCTTAGAGCTCGAATTTCCCC
>sig_4592
GAGCTCCAGCTTTTGTTCCCTTTAGTGAGGGTTAATTTCGAGCTTGGCGTAATCGCTAGC
>sig_4593
AGGGCGCGGAGCCTCGAGGGAGCCACGGTTGATGAGAGCTTTGTTGTAGGTGGACCAGTT
>sig_4594
CCATTCAGGTTAGCCGTAGAGAGTTATAGGGGCCCTTACCCGAGGTCCTCAGATGTCACA
>sig_4595
GACGGCCAGTGAATTCCCGGGGATCCGTCGACCTGCAGCCAAGCTTATCGATTCTAGACT
>sig_4596
ATTCCGCTAGATCCCCATCAATCCTGCCTATTTGCCACGTTTAACAAGGTAGTTAAGCGT
>sig_4597
AACACTACGGGAGACAATTGCGCCGAATAAATACCTGTGACGGAAGATCACTTCGCAGAA
>sig_4598
TTCACGACGCGACTTTSGGACCGGTCCTCTCTAGAGCGGCCGCGGGGTACCGGCGCGCCG
>sig_4599
CCCTTTCGTCTTCACCTCGACAATTCGCGCGCGAAGGCGAAGCGGCATGCATTTACGTTG
>sig_4600
GCTCTAGACCACACGTGTGGGGGCCCGAGCTCGCGGCCGCACAATTCACTGGCCGTCGTT
>sig_4601
TATTTATAGGATCTGTGATTGTAAATAAAATGTAATTTACAGTATAGTATTTTAATTAAT
>sig_4602
TGGTACCAATCGATCGAGATCTTCCTAGGGCGATATCTTGCGGCCGCGGGTACAATTCCG
>sig_4603
TGTTTGAACGATCTGCAGCCGGGCGGCCGCACTAGTGGGTACCGAGATCTGCTCGAGGAA
>sig_4604
TACACTCCAGGCCGGAAAGAGCAAGGGGAGCCCATGACCCCTCGCCGCACGCCAGCCCGC
>sig_4605
CAGCGGCCTGGTGCCGCGCGGCAGCCATATGGGTACCTCGGATCCGAATTCGAGCTCCGT
>sig_4606
GTTATGCCGGTACTGCCGGGCCTCTTGCGGGATGCTCTTCCGCTTCCTCGCTCACTGACT
>sig_4607
CATCCTGCTGATTATAGCCCATGAAGCGTGGCGCATATCTCTGGATCTGGGTCTTGAACT
>sig_4608
AAGCACATCATCATCATAAGCTTGGTACCAGCTGCAGATCTCGAGCTCCCCCGATTTAGA
>sig_4609
CACGACATGCACCGAGCCGTCGCTGTCGCGCGTGAGGATCACCGGCGTTTCGCCCACGAA
>sig_4610
CTTCCGTCACAGGTATTTATTCGCTGTAGTGCCATTTACCCCCATTCACTGCCAGAGCCG
>sig_4611
ACGTCATCTAGCTTCACGCTGCCGCAAGCACTCAGGGCGCAAGGGCTGCTAAAGGAAGCG
>sig_4612
AGGAAAGAACATGTTAAGGTATACTTTCCGCTGCATAACCCTGCTTCGGGGTCATTATAG
>sig_4613
TGACCTAACCCCTGTGCTAGCGCTTTTTGCTCTATATGTGTGGTATGGGCGACACGGAAA
>sig_4614
ACATACGATTTAGGTGACACTATAGAACTCGAGCAGCTGAAGCTTGCATGCCTGCAGGTC
>sig_4615
GGCCGGAGAACCTGCGTGCAATCCATCTTGTTCAATCCCTCCGGAGCCTCCGCCACCTGA
>sig_4616
AGAAAACACTAGTTATCGGCATAATCGTTAAAACAGGCGTTATCGTAGCGTAAAAGCCCT
>sig_4617
GACACTATAGAATACAAGCTTGCATGCCTGCAGGTCGACTCTAGAGGATCTCGATCCCGC
>sig_4618
TTTATTATTTGGAGCAATTGATGATTTATTAATTCAACTTTAAAGCGGCCGAGGAGGAAC
>sig_4619
TGATTACAAGCTTGGCTGCAGGTCGACGGATCCCCGGGAATTCGGCACTGGCCGTCGTTT
>sig_4620
TGTCAAACATGAGAACCAGTGCCAAGCTGATCACGAGTGCTGGGGCGTCGGTTTCCACTA
>sig_4621
AAATGTCTTTGGATTTGGGAATCTTATAAGTTCTGTATGAGACCACTCTAAAAATAGTCT
>sig_4622
CTATTGGTTAAAAAATGAGCTGATTTAACAAAAATTTAACGCGAATTTTAACAAAATTAT
>sig_4623
CCTCAACCTACTACTGGGCTGCTTCCTAATGCAGGAGTCGCATAAGGGAGAGCGACGACC
>sig_4624
TTCTTCAGTTTTCATATGCTATGGTCCTTGTTGGTGAAGTGCTCGTGAAAACACCTAAAC
>sig_4625
GCGTAACGTGTTCGGGATTCAGGAGGCGCTCGCCCTCGTCGCCAGAGGCGCCGGGATCGC
>sig_4626
GTGCCGTTGCTGGCGCCTATATCGCCGACATCACCGATGGGGAAGATCGGGCTCGCCACT
>sig_4627
GATAGGCCTCGAGATCTCCATGGCGGCCGCGAATTCGTAATCATGGTCATAGCTGTTTCC
>sig_4628
TAGTAGATGGCACCGGGCAAAAAGCTGAGATTAAAGATAAAGGTATTGGTAAATAAGGGC
>sig_4629
AACTCTAGGAGATCTTCTAGGAAGCTTTCTAGGGTACCTCTAGCTCGAGGGGCGCGCCCC
>sig_4630
GTTAGGCGCGGATCCCAAAATGGATGTGCTGTACTCCATCTCGAGAACACTGAAGGATGC
>sig_4631
CCAACTTAATCGCCTTGCAGCACATCCCCCTTTCGCCAGCAGATCCGTCGGTCCCTATCG
>sig_4632
GTTTTCCCAGTCACGACGTTGTAAAACGACGGCCAGTGAATTCGAGCTCGGTACCCCCTC
>sig_4633
CGTCCTTGTAGTCGACAGATCTGGTACCCGGGAATTCTCGAGAAGCTTCATATGATATCT
>sig_4634
ATCGATCCTAGAGAATTCCTAGAGTTAACACTGGCCGTCGTTTTACCGGTCCGGCAAAAG
>sig_4635
AACGCGCGAGGCAGTGGAGCTGTAATATAAAAACCTTCTTCAACTAACGGGGCAGGTTAG
>sig_4636
TTCGTGCGAGCTCATCGATTTCGTTCCACTGAGCGTCAGACCCCGTAGAGTTATTGGTCG
>sig_4637
TTTTATATTTTTGTTCATGGGATCTCTCCTCTTCATATGTTAACGAGCTCGGATCCTCGA
>sig_4638
ACGATCCTCATCCTGTCTCTTGATCAGATCCGCCTAGAGAAGGAGTGAGGGCTGGATAAA
>sig_4639
GAACGAGCAGTAATTCTAGAGTCGGGGCGGCCGGCCGCTTCGAGCAGACATGATAAGATA
>sig_4640
GTAGCGAGTTTAAACGATATCGGATCCGGCCGCCGCTGAGGTCTGCCTCGTGAAGAAGGT
>sig_4641
TTAATTAAGCGGCCGCCCTGCAGGCCTCGAGTTCGAATCTAGAAGATCTGGTACCGAGCT
>sig_4642
GCTCCTCGAGATCCAGATCTGGATCCTCTAGAGTCGACCTGCAGGCATGCAAGCTTGGCA
>sig_4643
CGCGGGCCCATGGTACCCGGGGATCCTCTAGAGTCGACCTGCAGGCATGCAAGCTTGGCG
>sig_4644
TATGACCATGATTACGCCAAGCTCTAGGGATAACAGGGTAATCCCGGGTAGGGATAACAG
>sig_4645
ACCGTTCAAGTCTTCCTCGGAGATTAGCTTTTGTTCACCGTTAATTAACCCGCTCATTCT
>sig_4646
ATGCCAGCGGGAGATCTGTCGAGAAAAAAAAGCCCGCTCATTAGGCGGGCTGGTTAGGTT
>sig_4647
GATATACCATGGCTAGCATGACTGGTGGACAGCAAATGGGTCGGATCCGAATTCGAGCTC
>sig_4648
AGATATCAGGCCTTGCGGCCGCGGCCAGATTCCCGGGACGAATTCGAATCGATGGGATCC
>sig_4649
TCACCGAAACGCGCGAGGCAGATCGTCAGTCAGTCACGATGAATTCCCGGGGATCCGTCG
>sig_4650
CCGCTCATTAGCGTCGGGCTGGGTATCTGATTGCTTTACGCATGGTGAATACACTGCCCG
>sig_4651
AAGATCTGCTTTTTAGACATCTAAATCTAGGTACTAAAACAATTCATCCAGTAAAATATA
>sig_4652
TCGCCAGATACCGGCCTCCATCGGAGAAACTGTCCGAGGTTATGTTGACGATGCCGAAAA
>sig_4653
CAGCATATTTGATAGTCTGGCGTAACCATCATCGAGATCGATCCTCTACGCCGGACGCAT
>sig_4654
CCCTCTAGCTGATCACCGCGGCCATGATGGCCGGACAAACAACAGATAAAACGAAAGGCC
>sig_4655
TAAACTTTCGAAGCCATGACCACTTTGTACAAGAAAGCTGAACGAGAAACGTAAAATGAT
>sig_4656
AAAATCTCGATAACTCAAAAAATACGCCCGGTAGTGATCTTATTTCAAGAGCTCATCGAT
>sig_4657
CCGGTTAATTAATCGATAAGCTCTGCTTTTTGTTGACTTCCATTGTTCATTCCACGGACA
>sig_4658
ACGACCGAGCGCAGCGAGTCAGTGAGCGAGGAAGCGGAAGAAGCTCATTCGCCATTCAGG
>sig_4659
GTAAAACGACGGGATCAACCATGGTAAGGGCGAATTCCTCCGATAACTTCGTATAATGTA
>sig_4660
ATAATCATCCGAAGTCGTATCAATAGATCTCATGGACGAACAAAAGCAACCCCAGCAAGA
>sig_4661
GACTAAATTGCTTGCATCACAATACTTGAAGTTGACAATATTATTTAAGGACCTATTGTT
>sig_4662
TCAATAATCAGGTGGCACTTTTCGGGGAAATGTGCGCGGAACCCCTATTTGTTTATTTTT
>sig_4663
ATGCTCGATGAGTTTTTCTAATCAGTACTGACAATAAAAAGATTCTTGTTTTCAAGAACT
>sig_4664
CTATTAATTGTTGCCGTGAAGCCAGAGTAAGTAGTTCGCCAGTTAATAGTTTGCGTAATG
>sig_4665
GGTTAATTAACCCGGGGATCCCCATGGCCATATGTTCTCGAGCCCGGGGAATTCCAGATA
>sig_4666
GAATTCGAGCTCGCCACCCCGGTTGATAATCAGAAAAGCCCCAAAAACAGGAAGATTGTA
>sig_4667
TCGGATCCAGATCCACGCGGAACCAGCAGTTGCTCAGCGGTTTCAGCCTCCAACTCAGCT
>sig_4668
ATATGGATCCCCAGCTTGTTGATACACTAATGCTTTTATATAGGGAAAAGGTGGTGAACT
>sig_4669
TGGCCTCGAACACCGAGCGACCCTGCACGTGACCGGCGCCTAGTGTTGACAATTAATCAT
>sig_4670
CCGCCAGCCGGTGGTCTTCTCGTCACTAGTTTGTTCAGCGGTGGCAGCAGCCAACTCAGC
>sig_4671
TTCCTCAGCAGGGATGGACAAGACCCAGCGCTCTGTCATCAAGCCCATCAGCATCGCCGG
>sig_4672
AGGAAGCTGAGTTGGCTGCTGCCACCGCTGAACAATAAGCTGAGCAATAACTAGCATAAC
>sig_4673
AGATCTAATACTCAAGTACAATTTTAATGGAGTACTTTTTTACTTTTACTCAAGTAAGAT
>sig_4674
GCTGCTCTTGATCTTTTCGGTCGTGAGTTCGGTGATGTAGCCACCTACTCCCAACATCAG
>sig_4675
GGGTTATGCTAGTTATTAGCCCAGCTTGCAGCCGCCGGAGGGCTCCCGCTGGCCCTGAGG
>sig_4676
AACAAAGCCGAAGAGGAAGCTGAGTTGGAGGCTGAAACCGCTGAACAAACTAGTGACGAG
>sig_4677
GCCTGAATAAGTGATAATAAGCGGATGAATGGCAGAAATTCGAGCTTGGCCCAGTGCCAA
>sig_4678
TACGGATTCACTGGAACTCTAAACCAAAGAGAGGACACAATGCAGGGTTCTGTGACAGAG
>sig_4679
TTGCCGCCAAGGATCTGATGGCGCAGGGGATCAACTCCTTCGTCGGTGTCGTCGCCGGAT
>sig_4680
ACCGGGCCCAAGCTTCTCGAGGAATTCCTGCAGCCCGGGGGATCCACTAGTGAGCTCGTT
>sig_4681
CCATATGGCGAGACGTATTCTGGTCGTAGAAGATGAAGCTCCAATTCGCGAAATGGTCTG
>sig_4682
GTTGCGCTGCCCGGATTACAGATCCTCTAGAGTCGACGAATTTCTGCCATTCATCCGCTT
>sig_4683
CTCCGCTTTTGTTCCCTTGGGTTAATTTCGCGCTTGGCGTAATCATGGTCATAGCTGTTT
>sig_4684
TCGCTCAAGTATGATGCCACCAGCCGCCAGATTGAGATCCCCCCGGAATTCGAGCTCGCC
>sig_4685
ACTTTTCTCTATCACTGATAGGGAGTGGGAAAATAACTCTATCAATGATAGGGTGTCAAA
>sig_4686
GCCTAGGCCTCCAAAAAAGCCTCCTCACTACTTCTGGAATAGCTCAGAGGCGCCTCGGCC
>sig_4687
CACGAATTAATTCACTGGCCGTCGTTTTACAACGTCGTGACTGGGAAAACCCTGGCGTTA
>sig_4688
ATGTTGAAATGCTCGGCGGTCTGCGGCCATGTATGGCCCTCGTCATCGTGATATGAGCGG
>sig_4689
CATGCATGAGCTCGAATTCCCGGGGATCCGTCGACCTGCAGCCAAGCTTGCGATCCCGTC
>sig_4690
TTAATACGACTCACTATAGGGGAATTGTGAGCGGATAACAATTCCCCACTAGTAATAATT
>sig_4691
TCCAGATTACCAGTTTACCTTCTTCGATTTTCATATGCTATGGTCCTTGTTGGTGAAGTG
>sig_4692
GTCAATTCGTCTACTAACTAGGCTTGCTTTGTGTCAAATGGCAAACTAGAGTGGTCGCAT
>sig_4693
TCGACCTGCAGGCGCCACGCGTACGTGCACGACGTCTTAAGCTTGGCGTAATCATGGTCA
>sig_4694
GTAAGGAAATAAAGAGAAGATATATTAGTTTTTTAATTGGTATTTTAATTTTTATATATG
>sig_4695
TCAATCACCGGCAACAAGTTTATCGGCACCCCAGATACAACCTTTAACTTTTCCAACAAA
>sig_4696
TTTTTATTTGTACTACCCTGTACGATTACTGCAGGTCGACTCTAGATTATTTTTCTGCAC
>sig_4697
CCAGCCGGTGGTCTTCTCGTCCATATGTATATCTCCTTCTTAAAGTTAAACAAAATTATT
>sig_4698
CAAGCTGTGACCGGCGCCTACGCTAGATGACCGAGTACAAGCCCACGGTGCGCCTCGCCA
>sig_4699
TAATCCTACTACATTTCCTCTAGTATATTTGCCCATATGACATACTAAATGACTCATAAT
>sig_4700
AAAACGACGGGAGCAAGCTTGGCTGCAGGTCGACGGATCCCCGGGAATTCGAAGCTATTC
>sig_4701
ATCCCCATCGAAAAAGCTCAAAAAAAGACGCGGAGGGGAGAGCCTCCGCGTCTTCTGCTT
>sig_4702
GATCGACACCACCATCCAGACCATGCGCGACGACGCCGCGGCTGCGCGCGACGCCCGCCG
>sig_4703
TCCCTAGACCGCGGCTAGAAAGCTTCCTAGAGGTACCCTAGACCCGGGGGGGTCGACGCG
>sig_4704
ATAACGCAGGAAAGAACATGTTAAGGTATACTTTCCGCTGCATAACCCTGCTTCGGGGTC
>sig_4705
TTCGTGCTATAATTATACTAATTTTATAAGGAGGAAAAAATATGGGCATTTTTAGTATTT
>sig_4706
GATCCTCTAGATCAGATCTAGATTCTAGCCAGATACTTTTACTTTTAATTGAGTAAAATT
>sig_4707
ACCGAGCTCGAATTCGATATCAAGCTTATCGATACCGTCGACCTCGAGGGGGGGCCCGGT
>sig_4708
TCGAGATCTGCAGCTGGTACCATGGAATTCGAAGCTTGTCGTTGGATGGAAAGGAAAAGA
>sig_4709
GCCCGGTACCCAATTCGCCCTATAGTGAGTCGTATTACAATAGTAAAGGAGAAGAACTTT
>sig_4710
TGCAGGCTTGTCGTGTGGTGGAATTCATACAACCTCCTTAGTACATGCAACCATTATCAC
>sig_4711
GGTTAATATGCACATACTCCAAGCTTCCACTGCGGAGAGGTCCATTCCAACTGCTCAGAT
>sig_4712
TCTGGCCTTCCTGTAGCCAGCTTTCATCAACATCGCGGCCGCAAAAACTAATTCCCAAAA
>sig_4713
AGATTCCGAATACCGCAAGCGACAGGCCATGTTTGACAGCTTATCATCGATAAGCTTTAA
>sig_4714
TTAAAGAGGTATATATTAATGTATCGATTAAATAAGGAGGAATAAACCATGGCCCTTCTT
>sig_4715
TGGGCGGACAATAAAGTCTTAAAGGGAACAAAATAGATCTAAACTATGACAATAAAGTCT
>sig_4716
CCATGACCAGCTACCCATACGATGTTCCAGATTACGCTATCGAAGGCCGCGGCCGCTTAA
>sig_4717
CCCCGGGTACCGAGCTCGAATTCATTGCAGTTTAAGGTTTACACCTATAAAAGAGAGAGC
>sig_4718
ATAACTTCGTATAATGTATGCTATACGAAGTTATTAGGTCCCTCGAGGGTACCGCATGCG
>sig_4719
ATGTCGACGGATCCTTCAACTTCCCTGAGCTCGAAGACGCCAAAAACATAAAGAAAGGCC
>sig_4720
CCTCATGCATGCTTTGGCGGCCAACGGACAACCGCACGAAACTTTGCGGCATCGTGATGC
>sig_4721
GCTGGCTGGGCATGCCGGCCGGCCTGCGGTTGACAGTTCCGGTTAATTAATCGATAAGCT
>sig_4722
TACCTGGTACCGGGCCCCCCCTCGAGATGGAACAAGACCCGGGAAGAGCAAGCTTGATAT
>sig_4723
TTATATTAATTTTATTGTTCAAACATGAGAGCTTAGTACGTTAGCCATGAGAGCTTAGTA
>sig_4724
GCGGCTCGTGTGTGCGGATGAAGTCAGCTCCACCTGCGGCGGCGGCAAGCTCTGCAGCTG
>sig_4725
AATTAAGCTTGGCTGCAGGTCGACCCGGGGTACCGAGCTCGCATGCGGATCCGTGATGGT
>sig_4726
AGTACGCAAGTTCACGTAAAAAGGGTATCGCCAAGCTTTAATGCGGTAGTTTATCACAGT
>sig_4727
AAAACTTTTTAACGAATGAAAAAGTACTCAACCAAATAATAAAACAATTGAATTTAAAAG
>sig_4728
TTCCTCAAAAAATCGTTTTTGTTCTCCTGGATCAATTTCTTTTAAGTAATCTAAATCCCC
>sig_4729
AGAATTCGCGGCCGCCCGTTGCAAACGCGCTGCTAGAGGGGGAGGACACGTGTTTGCGGA
>sig_4730
TACATGATCCCCCATGTTGTGCAAAAAAGCGGTTAGCTCCTTCGGTCCTCCGATTGTTGT
>sig_4731
AATATGTATCCGCTGATCCCCATCCTATCGATGATAAGCTGTCAAACATGAGAATTAAAT
>sig_4732
CCGTTTGTTCCCACGGAGAATCCGACGGGTTGTTACTCGCTCACATGGGAGCTCGAGGAT
>sig_4733
CGACCTGCAGGCATGCAAGCTGATCCGAGATTTTCAGGAGCTAAGGAAGCTAAAATGGAG
>sig_4734
TCCACCGGCGGCATGGACGAGCTGTACAAAGATCTATTTGGCGGCTTGAACTGGATAACA
>sig_4735
AGCTGTCAAACATGAGAATTCTTAGAAAAACTCATCGAGCATCAAATGAAACTGCAATTT
>sig_4736
ACATGGCCAACAAAACCATGGCGGCCGGGAGCATGCGACGTCGGGCCCAATTCGCCCTAT
>sig_4737
GGTTAATCCTGTCAACTCGCTTGTTCCGCGTGGGAGCCATCATCATCATCATCACTAAGC
>sig_4738
GATCTTATTACCCTGTTATCCCTATAGCGGCCGCAAAAATTAAAAATGAAGTTTTAAATC
>sig_4739
CGTACTACGAGATTTCGATTCCACCGCCGCCTTCTATGAAAGGTTGGGCTTCGGAATCGT
>sig_4740
GTGAGATCTTTAAATCTAGATTTAAGAAGGAGATATACATATGAGTAAAGGAGAAGAACT
>sig_4741
GGACGACCTCGCGGAGTTCTACCGGCAGTGCAAATCCGGTCGGCATCCAGGAAACCAGCA
>sig_4742
ATCGATGATAAGCTGTCAAACATGAGAATTCCCCCCCCCCAAATAGCTTTTTATCACGCA
>sig_4743
GTTATGCCGGTACTGCCGGGCCTCTTGCGGGGTATCGTCCATTCCGACAGCATCGCCAGT
>sig_4744
ATAGAACGCGTTTTGTTGTTCTTTGTTGAATTTGTTGTCTACGGCTTCATCGTGTTGCCG
>sig_4745
TATAAGTTGTAATTCTCATGTTTGACAGCTTATCATCGCTGATGTCCGGCGGTGCTTTTG
>sig_4746
AATCGAACCCCAGAGTCCCGCTCAGAAGAACTCGTCAAGAAGGCGATAGAAGGCGATGCG
>sig_4747
ACAGATGCGGTTGGCAGAAGCTATGAAACGATATGGGCTGAATACAAATCACAGAATCGT
>sig_4748
CGACGTTGTAAAACGACGGCCAGTAAGCTAGCTTGCATGCCTGCAGGTCGAGGTGGATAC
>sig_4749
ATAGAACGCGTTTTGTTGTTCTTTGTTGAATTTGTTGTCTACGGCTTCATCGTGTTGCGC
>sig_4750
TGTATATCTCCTTCTTAAATCTAGATTTAAAGATCTCACTACGCGGCTGCTCAAACCTGG
>sig_4751
CAGCGGTACCCTGCAGAGGCATTTCTGGTGTCCGGGCTTTTGTCACAGGGGTAAACAGTA
>sig_4752
GGGGCCCGGTACCGAGGACGCGTCAATTCCCCGGATCTTCACCTAGATCCTTTTAAATTA
>sig_4753
ATCCGAGGTACCAGCACGAGCCTGACGAGCAGCAGCACGAGCGTACATATGGCTGCCGCG
>sig_4754
ATGTCTAAAAAGCTTATCGATACCGTCGACGTCACGCGTCCATGGAGATCTCGAGGCCTG
>sig_4755
GTACAAAGTGGTATCGGTACGGCAGTTTAAGGTTTACACCTATAAAAGAGAGAGCCGTTA
>sig_4756
AGAAAATAAAGGAAAAGCCAAGTAACCACTGCCAAGTATCCACGTTCTCGAGAACGTTGG
>sig_4757
TTGGCGTCTTCCATTTTACCAACAGTACCGGAATGCCAAGCTTGGTACCGAGCTCGGATC
>sig_4758
CGGCCATCGCCCACCAGGTCGCCGCCCTCACTGCCCGGCACCTGGTCGCTGAATGTCGAT
>sig_4759
GGCGGGCAGGACGCCCGCCATAAACTGCCAGGAATTGGGGGCGGCCCCGTACCCAGCTTT
>sig_4760
AGCTGCTGGGATTACACATGGCATGGATGAACTATACAAATAACGAAGAGCGGATCCCCG
>sig_4761
GTGCCCCGCTCCGCCGCCGCCTCGCGCCGCCCGCCCCGGCTCTGACTGACCGCGTCTAGA
>sig_4762
AGTGTCAACAAAAATTAGGAATTAATGATGTCTAGAGGATCCCCGGGTACCGAGCTCGAA
>sig_4763
TATAATGTATGCTATACGAAGTTATCGGAGGAATTCGCCCTTACCATGGAGAAAAAAATC
>sig_4764
TGTTACCCCGTAGGATCCAGAATTTAAAAGGAGGGATTAAAATGAACTCTAAAATAATTA
>sig_4765
TAGGGTCATGGCTGCGCCCCGACACCCGCCAACACCCGCTGACGCGCCCTGACGGGCTTG
>sig_4766
TCCTGCCATCATCACCATCACCACTAAATCGATGCCGACACCCGCCAACACCCGCTGACG
>sig_4767
AAGAGTCCGGATCCCAATTGGGAGCTCGTGTACACGGCGCGCCTGCAGGTCGACAAGCTT
>sig_4768
CATCGAGGGTAGGTTTACTGAATTCAGGCCTACCCTCGATGGATCCCCGGCCGGGTACCG
>sig_4769
CGTCATCCCCGAGGTTGTTGTTATTGTTATTGTTGTTGTTGTTCGAGCTCGAATTAGTCT
>sig_4770
ACCCCAGCGACACCCGAGGCACGACAGTGAAAATCGCCGGCACTACCTATCAGAAAGTGG
>sig_4771
TAAGGGCGACACGGAAATGTTGAATACTCATACTCTTCCTTTTTCAATATTCCCTTGTGC
>sig_4772
CGCTAACCTGGCCGGCTCTGGATCCGGTGATGACGATGACAAGCTTGAAGGTAAGCCTAT
>sig_4773
TCGTTCAGCTTTCTTGTACAAAGTGGTTGATAACAGCATGGCTAGCATGACTGGTGGACA
>sig_4774
TTCCCACGGAGAATCCGACGGGTTGTTACTCGCTCACAGGGAGCTCATAAGGTAGTATGA
>sig_4775
GGCCTATGACTCCTATCAACGGAAACTGCAAGATTATCGGTGTTGTCGTGGAAGCGAGGG
>sig_4776
AATTCCAGATAACTTCGTATAATGTATGCTATACGAAGTTATGGTACCGCGGCCGCGTAG
>sig_4777
AATCCAGTGGGACCACATGCTGAACTCCCTATCACTGCATGAGTAGGGAACTGCCAGGCA
>sig_4778
GTTTTATTCTGTCTTTTTATTGCCGCTCAGCTTTACAGTGACAATGACGGCTGGCGACTG
>sig_4779
ATGAATTCAAGCTTCAGCTGCTCGAGGCCGGTCTCCCTATAGTGAGTCGTATTAATTTCG
>sig_4780
CTGCCACGATGTATACGTTATGAGAGTTGTAGTTGTATTCCAGTTTATGGCCCAGGATGT
>sig_4781
AAACGAAGCATTGGGATCCTAAGGAGGTTAACTATGACGTCGACGCGTCTGCAGAAGCTT
>sig_4782
TGTCGACGCGGCCGCGGATCCATTTAAATTCGAATTCGCTAGCTCTAGAATCTTCTATGG
>sig_4783
GGCTCAGTGCAAATTTATCCTGTGGCTGCACTTGAACGTGTGGCCTAAGAATGGATCCCC
>sig_4784
GCAGATCTGCGTAATCATGGTCATAGCTGTTTCCTGTGTGAAATTGTTATCCGCTCACAA
>sig_4785
TATGCCTACCTTCGATATGATGATGATGATGATGCACTTTGTGATTCATGGTGTATTACC
>sig_4786
TCGGGATCTGTACGACGATGACGATAAGGATCCCATAACTTCGTATAGCATACATTATAC
>sig_4787
GCTCGAGATCTAAGTAAGCTTGGCATTCCGGTACTGTTGGTAAAATGGAAGACGCCAAAA
>sig_4788
TGTAAGCAGACAGTTTTATTGTTCATGATCTGGATCACAGGCAGCAACGCTCTGTCATCG
>sig_4789
ACGTGGCGGATGAGGCAGGTGTGAGGCCAGCTTGAGCATCTGGATCCATTTGTCTCGGGC
>sig_4790
ACAAATACATACAGGGGGTATTAATTTGAAAAGGAAAAACATTTATTCAATTCGTAAACT
>sig_4791
GTGTCGGGGCTGGCTTAACTATGCGGCATCAGAGCAGATTGTACTGAGAGTGCACCAGCG
>sig_4792
GACAACAAAGAAGTTCAACTCTTTACACCACCATCACCACCATGGCCAGCAGCAGCAGCC
>sig_4793
CTGCAGGAGTGGGGAGGCACGATGGCCGCTTTGGTCGGATCCTCTACGCCGGACGCATCG
>sig_4794
GATCTAGAGGATCCATGGTGAGCAAGGGCGAGGAGCTGTTCACCGGGGTGGTGCCCATCC
>sig_4795
AGTACTCTCGAGAAGCTTTTTGAATTCTTTGGATCCACTAGTGTCGACCTGCAGGCGCGC
>sig_4796
CAAGGCTTTCCGAGGGACACTAGGCTGACTCCATCGAGCCAGTGTAGAGATAAGCTTATC
>sig_4797
ATCCTCTAGAGTCGACCTGCAGGCATGCAAGCTTCAGGAGGTGACGTCATGAACAAAGGT
>sig_4798
GCGGACGGGAAGTATCCAGCTCGACATCGTCTGCGCGGAAATGGACGAACAGTGGGGCTA
>sig_4799
TCGAGGGGGGGCCCGGTACCCAATTCGCCCTATAGTGAGTCGTATTACGCGCGAAATGGT
>sig_4800
GCTGCTCATGACCTGCGGTAGGATCAAGCGAGACAAGCCAGATTTCCCCTCTTTCCAATG
>sig_4801
CTCCGGGAGCTGCATGTGTCAGAGTTTTCACCGTCATCACCGAAACGCGCGAGGCAGCTG
>sig_4802
CGGGTACCGAGCTCGAATTCCAGCTTGGCATTCCGGTACTGTTGGTAAAATGGAAGACGC
>sig_4803
AGGCGCTTATCGCGAATTCGAGCTCGCCCGGGGATCCTCTAGAGTCGACCTGCAGCCCAA
>sig_4804
AAGCGCATGAACTCCTTGATGACGTCCTCGGAGGAGGCCATGCTCATTCTAGAGTCCCCC
>sig_4805
GCTGCCCATGGATGAACCATCCGATTTTGGAGGATGGTCGCCACCACCAAACGTGGCTTG
>sig_4806
TCAGTTGGGTGCAGCAAACTATTAACTGGCGAACTACTTACTCTAGCTTCCCGGCAACAA
>sig_4807
CCACACCCGTCCTGTGGATCTGCCTCGCTGGCCTGCCGCAGTTCTTCAACCTCCCGGCGC
>sig_4808
CTTCGATAAGCTTTAATGCGGTAGTTTATCACAGTTAAATTGCTAACGCAGTCAGGCACC
>sig_4809
AAACGACGGCCAGTGCCAAGCTTGCATGCCTGCAGGTCGACTCTAGAGGATCCGGCCCCG
>sig_4810
GATAGGCCGCTCTAGAACTAGGATCCAACCCCTCCGCTGCTATAGTGCAGTCGGCTTCTG
>sig_4811
CACATGGCATGGATGAGCTCTACAAATACACTGGCCGTCGTTTTACAACGTCGTGACTGG
>sig_4812
TTGCCTTCCTCATCCACGACCGACACTTTCACGGTCTCGGCTTTGCCTTGAAAGTCCACC
>sig_4813
ACAACGTGGCTTTCCCCCCCCCCCCTGCAGGTCTAGATAACTTCGTATAATGTATGCTAT
>sig_4814
GCTGAATTCACGTGGCCCAGCCGGCCGTGGATCCACGCGTCGTCGACCCGCGGCGGCCGC
>sig_4815
TACTACATTTACGAGATTCGGTTAGAGTATCAGAAAAGGAAAAAATAAAAGTTACAGAAA
>sig_4816
CACAGGAAACAGAATTCGAGCTCCTCACTAGTGGATCCCCCGGGCTGCAGGAATTCCTCG
>sig_4817
TAGAATATTTTTACATTTTATTTTTCTGTTATTCACTTATACATTTGGATGTGATAGAAT
>sig_4818
CAGCAGATCCCCCAGCTTAGTACGCCATCAGGACGTTGTGAGTGGCGCGATTTTTAGCGG
>sig_4819
AGGAAACAGACCATGGGTCGAGGTTAAGCCGCCTTCAACCAAGGAGACATCGTGCAGGGG
>sig_4820
ATCAGCATCGTTGGATCCGGTGGTACCCCGGGTCGACCTGCAGCCCAAGCTTCTCATCAC
>sig_4821
GTGTGTGTGTGTGTGTGTGTGTGTGTGTGTGTGTGTGTGTGTGTATGTGTGTGGGACAAG
>sig_4822
TAGGGCCCGGGGTTATAATTACCTCAGGTCGACGTCCCATGGCCATTCGAATTCGTAATC
>sig_4823
CCGCTCAGGGCGAGTAGAGATCGGAAGCCCATGGTGATGTCTGCTCAAGCGGGGTAGCTG
>sig_4824
TCCAAGCTTACTAGTTCTAGAGAATTCATCGATGAAAAGAGAAGATGGAAAAAGAATTTC
>sig_4825
GGTTTCGCTACCGTTGCGCAAGCTGACTACAAGGACGACGATGACAAAGTCAAGCTTCTC
>sig_4826
TCATCCGAGCTTGGCTGCAGGTCGACGGATCCCCGGGAATTCGGACAGTGCTCCGAGAAC
>sig_4827
GATCCCCGGGGGCAATGAGATATGAAAAAGCCTGAACTCACCGCGACGTCTGTCGAGAAG
>sig_4828
CCATCATCATCATCATCACAGCAGCGGCCTGGTTCCGCGTGGTAGTATTATGAGTTCTCC
>sig_4829
CCTGTCTCCTTGACGTGTGCTGCTCTCGTGAGCGACAGATGAAGCGAGGCGTAGAAGGAA
>sig_4830
ACGGTATCGATAAGCTTGATATCGAATTCCTGCAGCCCAAAATGATGGCCAACAAGGCCA
>sig_4831
ATCGGATCCCCGAGCATCACACCTGACTGGAATACGACAGCTCCTGCAGCTTCTGGGCGA
>sig_4832
GTGGTCTCCCTATAGTGAGTCGTATTAATTTCCGGGATCCACAGGACGGGTGTGGTCGCC
>sig_4833
CGGAGTTGTTCGGTCCGGACGTCAGGTGGCACTTTTCGGGGAAATGTGCGCGGAACCCCT
>sig_4834
ACGGATAGCCCGCATAGTCAGGAACATCGTATGGGTAAAAGATGTTAATTAACCCGCTGT
>sig_4835
TATGACATGATTACGAATTTAATACGACTCACTATAGGGAATTCGAGCTCGGTACCCGGG
>sig_4836
CGATATCGTCGACGGTAACCCGGGCCCTGGTACCCATGGAATTCTGTTTCCTGTGTGAAA
>sig_4837
CCGAAGTGGTCAGACTGGAAAATCAGAGGGCAGGAACTGCAGAACAGCAAAAAGTCAGAT
>sig_4838
GAACGATCGGGGAAATTCGAGCTCTAAGCCTTGTACAGCTCGTCCATGCCGAGAGTGATC
>sig_4839
GCCCTCGCGAAGCGGCCCGACCAAGCGGGAAGCTAGCTTGGCGTAATCATGGTCATAGCT
>sig_4840
GCGGACTCTAGATAGATCTCTGCTCGTTCTTCAGCACTCTCTCCACGAAGCTCTTGATGT
>sig_4841
CCGCACCTGTGGCGCCGGTGATGCCGGCCACGATGCGTCCGGCGTAGAGGATCCGGAATT
>sig_4842
CAGCTGAAGCTTCGTACGCTGCAGGTCGACAACCCTTAATATAACTTCGTATAATGTATG
>sig_4843
TTGGAACCTCTTACGTGCCGAGGAACTGCGCCAGTTCCTCCGGATCGGTGAAGCCGGAGA
>sig_4844
CCGGGAGGTTGAAGAACTGCGGCAGGCCAGCGAGGCAGATCCACAGGACGGGTGTGGTCG
>sig_4845
TGGATTGTAGGCGCCGCCCTATACCTTGTCTGCCTCCCTAGACGTGAAAGACCCTGGCCC
>sig_4846
TGGCAGCAGCCAACTCAGCTTCCTTTCGGGCTTTGTTAGCAGCGGATCGAGATCTCGATC
>sig_4847
GCGGTACCGTCGACTGCAGAATTCGAAGCTTGAGCTCGAGATCTGAGTCCGGACGCTATC
>sig_4848
TCCCCCTGCTCGAGCCGGGCCCTTTTGACTGTAAATAAAATTGTAAGGAGTAAAAAGTAC
>sig_4849
CGGAGTCGGGTCGGGTGTTTAACAATTTTTACTCCATCCAAAATGCATGGAAGCGAGCTC
>sig_4850
TGCGGAAAAACAGATGGTTGCTCCTAAATGTGACATCTGAGGACCTCGGGTAAGGGCCCC
>sig_4851
GCCGAACACTATCTCCTCCGAAACTTTCCTGAAATAATAAGTCGACCCGAATTGGTCGAC
>sig_4852
AACGAGGCTTATGTCCACTGGGTTCGTGCCCGAATTGATCACATATGGGGTATCACTAGT
>sig_4853
TTATCAGCTGATACCGCTCGCCGCAGCCGAACGACCGAGCGCAGCGGGTCAGTGAGCGAG
>sig_4854
ATCAACTTCACCCATTGTCAAGAGCTTCAACAGGAATGAGTGTTAGAGACAAAGGTCCTG
>sig_4855
CTACAATCCATGCCAACCCGTTCCATGTGCTCGCCGAGGCGCATAAATCGCCGTGACGAT
>sig_4856
GACTCTAGAGGATCCCCGGGTACCGGTCGCCACCATGGCCTCCTCCGAGGACGTCATCAA
>sig_4857
AATTGGGCCATCGCCCTGATAGACGGTTTTTCGCCCTTTGACGTTGGAGTCCACGTTCTT
>sig_4858
AGCGACCCGCTTAAAAGCTTGATTCTTCTGACACAACAGTCTCGAACTTAAGCTGCAGAA
>sig_4859
CAAGCTTGCATGCCTGCAGGTCGACTCTAGAGGATCCCCGGGTAGGTCAGTCCCTTATGT
>sig_4860
GTTCGAGAAGATGATCTGACCATGCTTAATTTCTCCTCTTTAATGAATTCTGTGTGAAAT
>sig_4861
GATTAGGATTGTCAAGACACTCCGGTATTACTCGAGCCCGTAATACAACATCGATAAGCT
>sig_4862
CAACAGAAAAGGATCTCCCCAGGTGGCACTTTTCGGGGAAATGTGCGCGGAACCCCTATT
>sig_4863
CCAAGCGGCCGGAGAACCTGCGTGCAATCCATCTTGTTCAATCATGGTGGCCCGGGCGAT
>sig_4864
TTGACAATTAATCATCGAACTAGTTAACTAGTACGCAGGGGAACCCCCCTTCGGGGGTCA
>sig_4865
CAAGACAGCTAAAGATCCTCTACGCCGGACGCATCGTGGCCGGCATCACCGGCGCCACAG
>sig_4866
CCTCCCTACAACTGTATCCAAGCGCTTCGTATTCGCCCGGAGTTCGCTCCCAGAAATATA
>sig_4867
AGGCCCTTTCGTCTTCAAGAAATTCTCATGTTTGACAGCTTATCATCGATAAGCTTTAAT
>sig_4868
GCCATGGATAACATGGCCAACAAAACCATGGCGGCCGGGAGCATGCGACGTCGGGCCCAA
>sig_4869
AGTCAACAAATGTCAAGCGACAAACTGCAATTGGCAATTGGAGGGAGGGGGGGTGGTGGT
>sig_4870
GGCCGCGTCGACCCCCCCGGGTCTAGGAAGCTTTCTAGGGTACCTCTAGCCGCGGTCTAG
>sig_4871
TCGTATTAATTTCGCGGGATCGAGATCCATGAGACAATAACCCTGATAAATGCTTCAATA
>sig_4872
GCGGCCGCCGCGGCTCGAGGTACCGATCCGAGACGGCCGGCTGGGCCACGTGAATTCATC
>sig_4873
CAATTTCACACAGGAAACAGCTATGACCATGATTACGCCAAGCTTGGCTGCAGGTCGACA
>sig_4874
TAGAGTCGACCTGCAGGCATGCAAGCTTGTAATCATGGTCATAGCTGTTTCCTGTGTGAA
>sig_4875
TGCAGGATCCTCTACGCCGGACGCATCGTGGCCGGCATCACCGGCGCCACAGGTGCGGTT
>sig_4876
TTGTAAAACGACGGCCAGTGCCAAGCTTGCATGCCTGCAGGTCGACTCTAGAGGATCCAG
>sig_4877
AATAATTTTGTTTAACTTTAAGAAGGAGATATACATATGGGTACCTCGGATCCGAATTCG
>sig_4878
TAGCGAGAAGTTGACCAACGGCTCCAAGACCAGCCTCGGCCAGAGCGGCGCCTCCTTGCA
>sig_4879
CCCGAGCTCCAGCTTTTGTTCCCTTTAGTGAGGGTTAATTGCGCGCTTGGCGTAATCATG
>sig_4880
TGCACTTTAAGCCAGATGCCCATCGATTCGTAGAGCCTCGTTGCGTTTGTTTGCACGAAC
>sig_4881
ACTAGGTGAGTGGGGTGGAGGTTTCGGATGCGTTAACGAGAGTTGGCCGTTGCTCATGCC
>sig_4882
ATGTCCCCCTGGCGGACGGGAAGTATCCAGCTCGACATCGTCTGCGCGGAAATGGACGAA
>sig_4883
TCCGAAAAGTTTCTGCACCGTTTTCACCCCCTAACTAACAATATAGGGAACGTGTGCTAA
>sig_4884
CTACAAGGCCAAGAAGCCCGTGCAGCTGCCCGGCGCCTACAACGTCAACATCAAGTTGGA
>sig_4885
AGCTCGGTACCCGGGGATCCGAACTCCAACCGGGGGGAGTACATTGAGTGGCCGCAGTGG
>sig_4886
TTCTCGAGGTCGACGGTATCGATAAGCTTGATATCGAATTCTCAGCATCCAATGTTTCCG
>sig_4887
GGTCATCTAGCGTAGGCGCCGGTCACAGCTTGGATCTGTAACGGCGCAGAACAGAAAACG
>sig_4888
AGCGGTGGCAGCAGCCAACTCAGCTTCCTTTCGGGCTTTGTTAGCAGCCGGATCCGGCAG
>sig_4889
TATATACCCTCTAGAGTCACCGCGGAAAGTCCCCAGCGGAAAGTCCCCAGCGGAAAGTCC
>sig_4890
CCTTAACATGTTCTTTCCTGCGTTATCCCCTGATTCTGTGGATAACCGTATTACCGCCTT
>sig_4891
TTCATGTTAGACTAGTGTGCAGTAATATCGCCCTGAGCAGCCCGGTTTTCCAGAACAGGA
>sig_4892
CCACGACCGCGGCAGGCACGACGGCAAGCCCCGGCGGTGGGCCCATGGATGTGCTGTACT
>sig_4893
GGATCCCAGGTTGTTGTACAGAATGCTGGTCATATGACTAGTTCGCGAGTCGACGGCGGC
>sig_4894
CCTCTGCTCGGGGTCGTACACCTTCGAAGCCATGACCACTTTGTACAAGAAAGCTGAACG
>sig_4895
GCACTAGTCTCGAGGCGCCGGCACGCGTACGAGATCTGTTAACATGCATCATTCGCCATT
>sig_4896
GTGAATGCGCAAACCAACCCTTGATCAAGCTGACGCGGGCCGCAAGATCCGCAGTTCAAC
>sig_4897
ATGCCTGCAGGTCGACACTAGTGCGGCCGCCCATGGGATATCCCCGGGGTCTAGAAGATC
>sig_4898
CACAGGTATTTATTCGGTCGAAAAGTGCTCATCATTGGAAAACGTTCTTCGGGGCGAAAA
>sig_4899
GTCGTTGGGCGGTCAGCCAGGCGGGCCATTTACCGTAAGTTATGTAACGGACTCTAGCCA
>sig_4900
TGCTGGCGTTTTTCCATAGGCTCCGCCCCCCTGACGAGCATCACAAAAATCGAATTTCTG
>sig_4901
AAATTAATTCTCAAATACTTAATTACGTACCAATTATTGTTTCGTGATTGTTCAAGCCAT
>sig_4902
TATCACATATTCTGCTGACGCACCGGTGCAGCCTTTTTTCTCCTGCCACCTAGAGGCCGA
>sig_4903
GCCGCATCCGGATATAGTTCCTCCTTTCAGCAAAAAACCCCTCAAGACCCGTTTAGAGGC
>sig_4904
CAAAAATAATAGGCCTACTAGTCGGCCGTACGGGCCCTTAAGGCCGCCTGATGCGGTATT
>sig_4905
CCGTCTTTCATTGCCATACGGAATTCGGCGAACGTGGCGAGAAAGGAAGGGAAGAAAGCG
>sig_4906
GAGGGGTTTTTTGCTGAAAGGAGGAACTATATCCGGGCTTCCTCGCTCACTGACTCGCTG
>sig_4907
AAGTGGTTGATAACAGCATGTCCCCTATACTAGGTTATTGGAAAATTAAGGGCCTTGTGC
>sig_4908
TTTTGACGCGTCAATTCGAGCTCCACCGCGGTGGCGGCCGCTCTAGAACTAGTGGATCCC
>sig_4909
GTACAAAGTGGTGATAGGGCCCGGGATCCTGATGGCCTCCTCCGAGGACGTCATCAAGGA
>sig_4910
CAAGGCGGCCGCAAGATCCGGCCACGATGCGTCCGGCGTAGAGGATCTGAAGATCAGCAG
>sig_4911
AGTGAATTGCTGCAGGTCGATAAGCTTATCGACGGATCCGGGGAATTCGTAATCATGGTC
>sig_4912
CGACTCTAGAGGATCCCCGGGCGAGCTCGAATTAGATCCTAATCTAGATTAGGTAAATTT
>sig_4913
TGTGCGGTATTTCACACCGCATATGCCGGGCAGGATAGGTGAAGTAGGCCCACCCGCGAG
>sig_4914
AGTCAAAAGCCTCCGACCGGAGGCTTTTGACTTGAGGGGGATCCTCATTACCAATGCTTA
>sig_4915
TTTCGTCTTCAAGAATTNCTGCAGGTGATGATTATCAGCCAGCAGAGAATTAAGGAAAAC
>sig_4916
AAGTAGAAGAATTAAAAAGATTCGTATCTAAAAACAGATTTAAAAAATTAATTAAAATAG
>sig_4917
GGGCCCTCTAGATCTAGTACTAGTGATATCGATCGGTCCGTACGTTTTTCAGCACGCGTT
>sig_4918
ACGATGACGATAAGGATCGATGGGGATCCGAGCTCGAGATCTGCAGCTGGTACCATGGAA
>sig_4919
GAGCGCTTTTGAAGCTAATTCGATCATGCATGAGCTCACTAGTGGATCCCCCGGGCTGCA
>sig_4920
TCTCGGCATGGACGAGCTGTACAAGTAAAGCGGCCGCGACTCTAGAATTGGATCCAGACA
>sig_4921
TCGACTCTAGAGGATCCCCGGGTACCGAGCTCGCGAATTTCTGCCATTCATCCGCTTATT
>sig_4922
GCCCGATAACCGGCGCGGGCTTCAACGGGCTGGACGATTTTGGCGCGCCAAACTGGACAC
>sig_4923
CGTTGGGAGCTCTCCGGATCCAAGCTTATCGATTTCGAACCCGGGGTACCAAACTCGCTC
>sig_4924
GATTCAGTTTTAGCAGCTATGCCATGAGCTGGGTCCGCCAGGCTCCAGGGATGGGGCTGG
>sig_4925
AGCATTCTGAAATGAGCTGTTGACAATTAATCATCGAACTAGTTAACTAGTACGCAAGTT
>sig_4926
GGGCAGGCGTCGACCAGAAAAAAGATCAAAAAAATTTGACAATTAATCATCCGGCTCGTA
>sig_4927
TCGGAATTCGTCGACCTCGAGGGATCCGGGCCCTCTAGATGCGGCCGCATGCATAAGCTT
>sig_4928
ATTTTTATAATGACGAAAAAAAAAAAATTGGAAAGAAAAAGCTTTAATGCGGTAGTTTAT
>sig_4929
GCTAGCGAATTCGAGCTCGGTACCCGGGGATCCTCTAGAGTCGACCTGCAGGCATGCAAG
>sig_4930
CCGTTTGTTCCCACGGAGAATCCGACGGGTTGTTACTCGCTCACATGGGAGCTCGAGTGG
>sig_4931
TACCGCATTAAAGCTTATCGATGATAAGCTGTCAAACATGAGAATTCCGGATCCGGAATT
>sig_4932
TTGTAAACGCCGCCTTTATGGGCAGCAACCCCGATCACCGGTGGAAATACGTCTTCAGCA
>sig_4933
AGTTAGCTAGGGCCCGGGATCCTCGAGAATTCAAGCTTCATATGACGACCTTCGATATGG
>sig_4934
TCTTATCATGTCTGGATCCAAGCTTGCATGCCTGCAGGTCGGAGTACTGTCCTCCGAGCG
>sig_4935
AATAATCATCCGAAGTCGTATCAATAGATCTCATGGACGAACAAAAGCAACCCCAGCAAG
>sig_4936
GACTACGCGATCATGGCGACCACACCCGTCCTGTGGATCGAGATCTCGAGATCTCGATCC
>sig_4937
ACCTGCTGTGCTACTACCTCAAATTGCGGGAAGCTAGCTTTTTGCAGTTGCACGACAAAC
>sig_4938
TTGGGTAATCATGGTCATAGCTGTTTCCTGTGTGAAATTGTTATCCGCTCACAATTCCAC
>sig_4939
GTGGCACAGTTCTCGTCCACAGTTCGCGGGATCCTCTAGAGTCGACCTGCAGCCCAAGCT
>sig_4940
GACCAGGATGGGCACCACCCCGGTGAACAGCTCCTCGCCCTTGCTCACCATGCTGTTATC
>sig_4941
GACGGTATCGGGGGATCGCCAACAAATACTACCTTTTATCTTGCTCTTCCTGCTCTCAGG
>sig_4942
GGTGGTGGTGATGTGCCATGGTATATCTCCTTCTTAAAGTTAAACAAAATTATTTCTAGA
>sig_4943
AGGAAGTTCCCCCCCGCCCCGCANCTCGCGTCGTGCAGGACGTGACAAATGGAAATAGCA
>sig_4944
ATTTCAATCAATTGAACAACTATTTCGAAACGAGGAATTCACGTGGCCCAGCCGGCCGTC
>sig_4945
GTCGACTCTAGACACGGGGTGGTTTAAACGCGGCCGCGGTACCACTAGTACGCGTAGGCC
>sig_4946
ACGCATACTGTTATCTGGCTTTTAGTAAGCCGGATCCACGCGGCGTTTACGCCCCGCCCT
>sig_4947
ACGACGTTGTAAAACGACGGCCAGTGAATTCGAGCTCGGTACCCTCCGGTAGGAAGACCC
>sig_4948
GTTAAAAAATGAGCTGATTTAACAAAAATTTAACGCGAATTTTAACAAAATATTTTGTTA
>sig_4949
CGGCTGCTTAAAATAATTACACGAATCACTTAAATGAGTCGAAGTCGATCGCTTTGGGGC
>sig_4950
GCCCAAGCAGAGATGGTGCCCTTGGTGGTCGACTCTAGAGGATCCCCGGGTACCGAGCTC
>sig_4951
TTGAAGGCTCTCAAGGGCATCGGTCGACGGATCCGGGGAATTCCCGGGGATCCTCTAGAG
>sig_4952
AAACGTCCGATTCATTCACCCTCCTTGCGGGATTGCCCCGGAATTCCCCGGATCGATCCG
>sig_4953
TTTTTTTCCTCCTTACCATTGCATACACCATAGGTGTGGTTTAATTTGATGCCCTTTTTC
>sig_4954
CAATATTTCAAGCTATACCAAGCATACAATCAACTCCAAGCTTGAATTAATTCCGGGCGG
>sig_4955
CTTTTTTGTACAAACTTGTGATGCCCTGAAAATACAGGTTTTCGGTCGTTGGGATATCGT
>sig_4956
CAGCGCACGGCGTTAAAGTTGTTCTGCTTCATCAGCAGGATCGAATTGACGCGGATCCAT
>sig_4957
GGTTAATTAACATCTTTTACCCATACGATGTTCCTGACTATGCGGGCTATCCGTATGACG
>sig_4958
TCGGCACCCGGAACGCGAACAATGAGTTTGCAGTCTTTAGGCGTCGGAGCGCTAGAACCA
>sig_4959
GGTACCAAGCTTACAGATCTTACTAGTCTGCAGGAATTCAGGATCCCCGGGCTTCCAAAT
>sig_4960
ATGAGCGACTACAAGGATGACGATGACAAGGCTGTTATCACAAGTTTGTACAAAAAAGCT
>sig_4961
GTACAGAATTCGGATCCACGAGCTCAGATATCGTTGAGGAGAAGCCCGGACTCTTGTCGT
>sig_4962
ATAAGGCTTGCCCTGACGAGAACACCAGAACGAGTAGTAAATTGGGCTTGAGATGGTTTA
>sig_4963
GATTCGAACTCGAGGCCTGCAGGGATCCAAGCTTGTCGACCCGTGATGGTGATGATGATG
>sig_4964
GGTATGGAAGATCTCTAGAGAATTCGAGCTCGCCCGGGGATCGATCCTCTAGAGTCCTGA
>sig_4965
GAAAATTATCCTTGTACAGCAAGTAACAGTCAATGCTAAACGCACCGCTACAAATCCTTA
>sig_4966
GCTTTGTTAGCAGCCGGATCCGACCCATTTGCTGTCCACCAGTCATGCTAGCCATGGTAT
>sig_4967
ATGCCTGCAGGTCGACTCTAGAGGATCCCCGGGTACCGAGCTCGAATTGGCCGCGGCGTT
>sig_4968
CAGCGAACCAATCAGCAGGGTCATCGCTAGCCAGATCCCCGGGCGAGCTCGAATTCGTAA
>sig_4969
CCCGGGAGGTACCGAGCTCTTACGCGTGCTAGCTCGAGATCTAAGTAAGCTTGCATGCCT
>sig_4970
AAATATCGCATGCTTGTTCGATAGAAGACAGTAGCTTCATTGGATCTGCCATTGTTTAAA
>sig_4971
TGCCCATACTGTTGAGCAATTCACGTTCATTATAAATTGTCGTTCGCGGGCGCAACTGCA
>sig_4972
ATCGGATCCCGAGCATCACACCTGACTGGAATACGACAGCTCCTGCAGCTTCTGGGCGAA
>sig_4973
CTCTTGATCAGATCTGGCCACCTAGGCCTTACTTGTACAGCTCGTCCATGCCGAGAGTGA
>sig_4974
TGAATATTTCCTGCCCGAATGTGAAAACAGGCGGAATCGCTTTTGGCGCGCCAAACTGGA
>sig_4975
CCAGTGAAAAGTTCTTCTCCTTTGCTAGCCATTCTAGATCTGCAGAATTGCCCTTAAGGG
>sig_4976
CCATTCTAAACGTGGGATCCATGATCATGGCGGCCGCAAGCTTAATTAACCTGGTAGCTT
>sig_4977
TACGCCAAGCTTCCACTCATAAGCTTGGATCCCCGGGTACCGAGCTCGAATTCACTGGCC
>sig_4978
TGATACGTGGAGCGTCCGGATCTAGACAGATTTTACGACCGTCTTTCAGAGTAGCGATAA
>sig_4979
TTGAGCACAGATCTAGTTAGAAGTTCGAATCGATTACTTTCTGTTCGACTTGACGACGAT
>sig_4980
TTTTTGGAGGCCTAGGCTTTTGCAAAAAGCTTGGCGAGATTTTCAGGAGCTAAGGAAGCT
>sig_4981
ACTCCNNNNNNNNGAGCTCAATTCGGTCGAGGTCGGGCCGCGTTGCTGGCGTTTTTCCAT
>sig_4982
TATCCTATTGGCATTGACGGTCTCCAGTAAAGGTGGATACGGATCCGAATTCGAGCTCCG
>sig_4983
GTTCATGAAATTAAGGAACGAATATTGGATAAATATGGGGATGATGTTAAGGCAATTGGT
>sig_4984
GTCTGACGACACGCAAACTGGCGGAACGGTTGGGGGTTCAGCAGCCGGCGCCCAATACGC
>sig_4985
GGTACCCGGGAGCTCGAATTCTAGAAGCTTCTGCAGACGCGTCGACGTCATATGGATCAA
>sig_4986
CTTTGTTAGCAGCCGGATCCGACCCATTTGCTGTCCACCAGTCATGCTAGCCATGGTATA
>sig_4987
ATTAAGGATCCGCTCGGTGTGAAATACCGCACAGATGCGTAAGGAGAAAATACCGCATCA
>sig_4988
CAGTAGTAGGTTGAGGCCGTTGAGCACCGCCGCCGCAAGGAATGGTGCATGCATAGCTTA
>sig_4989
TTCCAGGCCTGGGTGGAGAGGCTTTTTGCTTCCTCTTGAAAACCACACTGCTCGACCTGC
>sig_4990
ACAACTGCTCCATATCCCGGGCTACTTTGCTAATAGCAAAATTGTCGCCATATCTTGGCG
>sig_4991
ACGTTGTAAAACGACGGCCAGTGCCAAGCTTGGGCTGCAGGTCGACTCTAGAGGATCCCC
>sig_4992
TTGGAGGCCTAGGCTTTTGCAAAAAGCTTGGCATTCCGGTACTGTTGGTAAAATGGAAGA
>sig_4993
CACGACGTTGTAAAACGACGGGATCCCCGGGAATTCCCCGGATCCGTCGACCGCAGTTCG
>sig_4994
TTATTTATTCTGCGAAGTGATCTTCCGTCACAGGTATTTATTCGCTGTAGTGCCATTTAC
>sig_4995
GATTACGAATTCCCGGGGATCGATCCGTCGACCTGCAGCCAAGCTTGGCACTGGCCGTCG
>sig_4996
GACCATGATTACGCAGATCTGCCCCGGATCCGTCCAAGCTTGGACCTGCAGCAATTCACT
>sig_4997
CGCCAATTTACTCAACGACGCTCTGTCGATTCGAGGAAAGACACTGGGCGAGAACCATCC
>sig_4998
ACGTTCCGGACTACGCTTCTTAGGAGGGTGGTGGCTCTGAGGGTGGCGGTTCTGAGGGTG
>sig_4999
AGGCATGGTGATGTCTGCTCAAGCGGGGTAGCTGTTAGTCAAGCTGCGATGAAGTGGGAA
>sig_5000
CCAGCCACGAGACCCAGCCGCTAAAAGAAGGTGAGAAGGGAAAGGAAAAAAAGTGGGACG
>sig_5001
GTCACTAGTTTGTTCAGCGGTTTCAGCCTCCAACTCAGCTTCCTCTTCGGCTTTGTTAGC
>sig_5002
ATCCAACAAATCTTCTTCTTCTTCTTCTTCTTCGATCACCATGGAAGACGCCAAAAACAT
>sig_5003
CACCACCCCGGTGAACAGCTCCTCGCCCTTGCTCACCATGGATCCTCTAGAGTCCCCCGT
>sig_5004
GGTCGACGGATCCCCTGACACCAGACCAACTGGTAATGGTAGCGACCGGCGCTCAGCTGG
>sig_5005
GTATATCCAGTGATTTTTTTCTCCATGGTGGCGGCAAGCTTGCGGCCGCTTAAGAGCTGT
>sig_5006
TTTTTAGGGAATTTTTATGGGCTTCTCCTCCTCCTCCTCCTCATCGATGTCGACGTAGTT
>sig_5007
GCTCATGAGTGTGGCCACCATGCCTTCAGCAAGTATCAACTTGTTGATGACATGGTTGGG
>sig_5008
TCACGACGTTGTAAAACGACGGCCAGTGCCAAGCTTTACTCGTAAAGCGAGTTGAAGGAT
>sig_5009
TATGCATCCTAGGCCTATTAATATTCCGGAGTATACGTAGCCGGCTAACGTTCTAGCATG
>sig_5010
TCCATAGAAGACACCGGGACCGATCCAGCCTCCGCGGCCGGGAACGGTGCATTGGAACGG
>sig_5011
AAATAGATAGTATGAATAATCTACAGAATGGAAAATGTGTATAATAAAATGACTTATAGG
>sig_5012
CTGCAGCAGTTTAATAAGCTTAATTAGCTGAGCTTGGACTCCTGTTGATAGATCCAGTAA
>sig_5013
ATTTCAGAATATTTGCCAGAACCGTTATGATGTCGGCGCAAAAAACATTATCTAGAGGGG
>sig_5014
GTACAAGAGATCTACAAGTTTGTACAAAAAAGCTGAACGAGAAACGTAAAATGATATAAA
>sig_5015
CCACTGCATGGTTTCGAATAGAAAGAGAAGCTTAGCCAAGAACAATAGCCGATAAAGATA
>sig_5016
TGGATCCCCAGGAATTCCCGGGTCGACTCGAGCGGCCGCATCGTGACTGACTGACGATCT
>sig_5017
GGTGATGACCCATGGTATATCTCCTTCTTAAAGTTAAACAAAATTATTTCTAGATTTTTG
>sig_5018
TCGACCTGCAGCCAAGCTGCAAGCTTGCAGCTTGGCGTAATCATGGTCATAGCTGTTTCC
>sig_5019
AGAAGCTTATCGATGATTAATTGTCAACAGCTCATTTCAGAATATTTGCCAGAACCGTTA
>sig_5020
TCATGTTTGACAGCTTATCATCGATAAGCTCCTCGAGGAGCTTTAATGCGGTAGTTTATC
>sig_5021
TTGACGGATCCTCTAGAGTCGACCTGCAGGCATGCAAGCTTGGCACTGGCCGTCGTTTTA
>sig_5022
CGGTCTCCTGTTCCAGAAGGCACTGTTGCAAAGTTAGCGATGAGGCAGCCTTTTGTCTTA
>sig_5023
AGGCTTTTGCAAAAAGCTTGGCATTCCGGTACTGTTGGTAAAATGGAAGACGCCAAAAAC
>sig_5024
ATCCCTGCAGTGGGGATAATTACAACTCTAACCATACAATTAGACTTCATCTAGGCATCC
>sig_5025
TACGACTCACTATAGGGGAATTGTGAGCGGATAACAATTCCCCTCTAGGATCCGAATTCG
>sig_5026
CTACGCGCAATTAACCCTCACTAAAGGGAACAAAAGCTGGAGCTCCACCGCGGTGGCGGC
>sig_5027
TTACGCCAAGCTATCAACTTTGTATAGAAAAGTTGAACGAGAAACGTAAAATGATATAAA
>sig_5028
TCAACGTCTCATTTTCGCCAAAGTTGGCCCAGGGCTTCCCGGTATCAACAGGGACACCAG
>sig_5029
GGCGCCTGATGCGGTATTTTCTCCTTACGCATCTGTGCGGTATTTCACACCGCATATGCC
>sig_5030
GACAAATCCGCCGCCCTAGACCTAGGGGATATATGATGAATCACCTATGAAGCTAGCACG
>sig_5031
TCCAGTGAAAAGTTCTTCTCCTTTACTGGAATTCGAGCTCGGTACCCGGGGATCCTCTAG
>sig_5032
ACGGCCGCCAGTGTGCTGGAATTCGGCTTAAGCCGAATTCTGCAGATATCCATCACACTG
>sig_5033
AGATCGTGAACAACCAAGTGACTATGGATCCCCGGGTTTAAACTAGTCGCGAGGCCTGCG
>sig_5034
AAGTTTACTCATATATACTTTAGATTGATTTAAAACTTCATTTTTAATTCGGCTGGCTGG
>sig_5035
CGCGGCCGCTACGTAGAATTCCCATATGTATATCTCCTTCTTAAAGTTAAACAAAATTAT
>sig_5036
CCAGCCGGCGTCCCGGAAAACGATTCCGAAGCCCAACCTTTCATAGAAGCCGGCGGTGGA
>sig_5037
GGCTGCAGTCGACTCTAGATCTGGTACCGAATTCCATGGTCGACCCTACCCTCGATTGCA
>sig_5038
GTTTTTACGATGACTCATGCTCACCACGCCAAGTACTGATGGTTAACGCATCCGAAACCT
>sig_5039
AACCGCTGAACAAGCGCGCATGAGCTCCAATTCACTGGCCGTCGTTTTACAACGTCGTGA
>sig_5040
TTTTTCCCTCCCATGCATAGACAGAAGGGAATTTAGTAGCATTAAAAACCTCTCCAAAAG
>sig_5041
GGGTTAGAATTCAACAAAGAATACAAGAAAATATTTACAAAAAATCAATTTAACAATTCC
>sig_5042
CTTGATTTTAAATAGTACATAATGGATTTCCTTACGCGAAATACGGGCAGACATGGCCTG
>sig_5043
AGATCCAGATCTGGATCCTCTAGAGTCGACCTGCAGGCATGCAAGCTTGGCACTGGCCGT
>sig_5044
CCAGGAAACCAGCAGCGGCTATCCGCGCATCCATGCCCCCGAACAGCAGGAGTGGGGAGG
>sig_5045
CAGCGCTATATCAAGCCAGAGACAATACCAAGGCGACCTCGCGGCAGCCACTACTTACGT
>sig_5046
AGATAATTCGGCTTCTCCAACGTCATCTCGTTCTCCGCTCATGAGCTCAGCCAATCGACT
>sig_5047
GTGCCGGAAAGCTGGCTGGAGCGCAACGCAATTAATGAAGAGTGCACCAGATCCTGTAAA
>sig_5048
TGCTCACCGTCCAATTCCTCATTCTGGGAATGCTGTTGATGACGGGTGGAGTGACCTTGG
>sig_5049
ACGGTTATCCACAGAATCAGGGGATAACGCAGGAAAGAACATGGGCAGTTCAACCTGTTG
>sig_5050
ATCAGCAGGACGCACTGACCGAATTCATTAAAGAGGAGAAAGGTACCATGGAAGACGCCA
>sig_5051
TGCAGCAAACTATTAACTGGCGAACTACTTACTCTAGCTTCCCGGCAACAATTAATAGAC
>sig_5052
ACATCACGGTATCGAAAGGATTTTGAGAAATTTTATTGAAACATTTTAAACAAAAAATAT
>sig_5053
ACGACGGCCAGTGAATTCCATGACATCCGGATCCTCTAGAGTCGACCTGCAGGCATGCAA
>sig_5054
CCTTTTTTATTTGTACTACCCTGTACGATTACTGCAGGTCGACTCTAGAGGCCTGCGGCC
>sig_5055
TGGACTGGCATGAACTTCGGTGAAAAACCGCAGCAGGGAGGCAAACAATGAGAGCTCGAT
>sig_5056
AGTTAATAGTTTGCGCAACGTTGTTGCCATTGCGGCATCGTGGTGTCACGCTCGTCGTTT
>sig_5057
CGAACAAAACAGTAATAACGAAGATGACGATGAAGAGTAGTACGATTAGCAGGACAAGAG
>sig_5058
TGGCCTGGTGATGATGGCGGGATCGTTGTATATTTCTTGACACCTTTTCGGCATCGCCCT
>sig_5059
TAACTCTGTCATCGGTACCCAGGCGGGGAGGCGGCCCAAAGGGAGATCCGACTCGTCTGA
>sig_5060
TTACGTTATCAAAGAGCTGAAAGAAATATAGTAAATAAGATATCGATCGCGGCCAGCTTG
>sig_5061
TTTTTGCGGACTCTAGACTAGGTGGATCCCGGGCCCTATCACCACTTTGTACAAGAAAGC
>sig_5062
GCAGGCTCCACCATGGGAACCAATTCAGTCGACTGGATCCGGTACCGAATTCGCTTACTA
>sig_5063
GCATTGTTAGATTTCATACACGGTGCCTGAGCGTTAGCAATTTAACTGTGATAAACTACC
>sig_5064
GGGCGTTCGTCCTCACTCTAGATCTGCGATCTAAGTAAGCTTGGCAATCCGGTACTGTTG
>sig_5065
TGGGCAATGGAATCCGAGGAGTCTTCCCGATTATATACCCTTTGTTGAAAAGTGTCAATA
>sig_5066
TGGGAATTAGCCATGGAATCACCTGACTGAACATGCTCGACAAATTGACTCGATTTTTGG
>sig_5067
TCAGTCAGTTGCTCAATGTACCTATAACTAGACCGTTTAGCTGGATATTACGGCCTTTTT
>sig_5068
TAAAACGACGGCCAGTGAATTCCCCGGATCCGTCGATCATATCGTCAATTATTACCTCCA
>sig_5069
GGGCGGATCCCCCGGGCTGCAGGAATTCGATATCAAGCTTATCGATACCGTCGACCTCGA
>sig_5070
TCTGTACGACGATGACGATAAGGATCCGCCCTTAAGGGCGAATTCGAAGCTTGATCCGGC
>sig_5071
GCGGAGCCTATGGAAAAACGGCTTTGCCTTCTTTCCTGCGTTATCCCCTGATTCTGTGGA
>sig_5072
GCGCCCCTGCAGGCAGCTGCGCGCTCGCTCGCTCACTGAGGCCGCCCGGGCAAAGCCCGG
>sig_5073
TAGACACCCTGCTGCTTGCGCCAGCGCCAGGATCAACGTCTAAGGCCGCGACTCTAGAGT
>sig_5074
TATCTAGATCTCGAGCTCGCGAAAGCTTGCATGCCTGCAGGTCGACTCTAGAGGATCCCC
>sig_5075
GAGCTCGATCGTCCGGGCCGCAAGCTCCTAGCGGCGGATTTGTCCTACTCAGGAGAGCGT
>sig_5076
TTCCCGGGGCGGCCGCTGTCACTAGTGAGCTCGTCGACTCTAGAGGATCCAAGCTTACGT
>sig_5077
TCCGGCCGCCTCGGCCCAGTCGACTCTAGACTCGAGCAAGCTTATGCATGCGGCCGCAAT
>sig_5078
GCTAGAGGATCCCCGGGTACCGAGCTCGAATTCCTCGACCTGCAGGCATTGACGAAGGCA
>sig_5079
ACGAGCCGATCGCTGATCGTGGAAACGATAGGGACGTCATATGGATCCAACCCCTCCGCT
>sig_5080
GCTGCCCGGATTACAGATCTAGTATGACGTCTGTCGCACCTGCTTGATCGCGGCCGCGAT
>sig_5081
GCAGAACAGTTTTAGTATTGGTAATAATTTCGTCCTGAGACATTTGAGTCATTTAATCAT
>sig_5082
GTCAACGTCCGATTCATTCACCCTCCTTGCGGGATTGCCCCGACTCACGCCGGGGCAATG
>sig_5083
GAACAATGGAAGTCCTCTTCAGGCGGTCTCGGCCCAATGATAACCCCAAGGGAAGTTTTA
>sig_5084
TCTCGTGTGGTATTTTCTTGCTCTTCCAGATGCCCGAAGAAGCTGAGACTTTCGCATTCC
>sig_5085
GTGGACAGCAAATGGGTCGGGATCTGTACGACGATGACGATAAGGATCATCAAACAAGTT
>sig_5086
GATTACGCCAAGCTATTTAGGTGACACTATAGAATACTCAAGCTATGCATCCCATTGGTT
>sig_5087
TTTCTAGGTTAATGTCATGATAATAATGGTTTCTTAGACGTCAGGTGGCACTTTTCGGGG
>sig_5088
CGCACCCGACATAGATGAATTCAGATCTGCAGATGAGTTTGGACAAACCACAACTAGAAT
>sig_5089
CATACTTTGTTCAATGGACTGTGGGCGCTCCAGATCCTCTAGAGTCGACCTGCAGGCATG
>sig_5090
CTGCGGATCTTGCGGCCGCAAAAATTAAAAATGAAGTTTTGACGGTATCGAACCCCAGAG
>sig_5091
TTAATGTACTGAATTAACGCCGAATTGCTCTAGCATTCGCCATTCAGGCTGCGCAACTGT
>sig_5092
AGACAAAAAGACTAAACTTACCAGTTAACTTTCTGGTTTTTCAGTTCCTCGAGTACCGGA
>sig_5093
AAAACATAACCTTATGTATCATACACATACGATTTAGGTGACACTATAGAACTCGAGCAG
>sig_5094
GCCGGGCCTTTCTTTATGTTTTTGGCGTCTTCCATGGAAAGCTTCCTAGGAGATCTTGCT
>sig_5095
AGACTGTCGATGAAGCCCTGAAAGACGCGCAGACTGGATCCGGTGGTACCCCGGGTCGAC
>sig_5096
AAAACGACGGCCAGTGCCAAGCTTGGGCTGCAGGTCGACTCTAGAGGATCCCCGGGCGAG
>sig_5097
GCTATGACCATGATTACGAATTCCACAAGCTTGTGGAATTCACTGGCCGTCGTTTTACAA
>sig_5098
TATAGAATATGCATCAAGCTTGGGCCCTCTAGACTGGAATTCGAGCTCCCTATAGTGAGT
>sig_5099
ATACACGGTGCCTGACTGCGTTAGCAATTTAACTGTGATAAACTACCGDATTAAAGCTTA
>sig_5100
TGGATCTGGCCTAGAGGCCGTGGCCACCACGGCCCGGCCTGCCTTTCTGCATCTCAATTA
>sig_5101
TGGTGGTGGTGGTGCTCGAGCAGCATCTGGCATGCGTGAATATTCTTCTCGCCAAACAAG
>sig_5102
GCTGTCGATGTGCTGGCGTTCGAATTTAGCAGCAGCGGTTTCTTTGGTAACACCCATGGT
>sig_5103
GCATCAAGCTTGGTACCGAGCTCGGATCCACTAGTAGAATTCAGACAGTTTGTCGTCAAC
>sig_5104
GCTCGAGATCTAGATATCGATGAATTCGAGCTCGGTACCCGGGGATCCTCTAGAGTCGAC
>sig_5105
AGCTTATCGCCCGACTAAGTCGACTCAGTCGGGTCACCGATGATAAGCTGTCAAACATGA
>sig_5106
AGGCGCTTATCGGAATTCGAGCTCGCCCGGGGATCCTCTAGAGTCGACCTGCAGCCCAAG
>sig_5107
TCGAGTTAGGTACGTGACTTAAGGAGGCAAAATTCCATGTCGAAAGGAGAAGAACTTTTC
>sig_5108
TTCGTCTTCAAGAATTCCGGATCCGGAATTCTCATGTTTGACAGCTTATCATCGGCTCGT
>sig_5109
TTCGTCGTGCGGCAACCATTCTGGCTGAACAACTGGAAGCGTTCGTTGACTTACGTGATG
>sig_5110
TGCGTCCGGCGTAGAGGATCCGAATTCTGTTTCCTGTGTGAAATTGTTATCCGCTCACAA
>sig_5111
TTTTACGTTTCTCGTTCAGCTTTCTTGTACAAAGTGGTGATGATCCGGCTGCTAACAAAG
>sig_5112
TAAAACGACGGCCAGTGCCAAGCTTGCCCTCGTCGACGTAGGCCTTTGAATTCCCATATG
>sig_5113
CAGACCAAGAAGTGATCGGGGATCCGAAGGTGCAAGGATTGCTGGAGCGTCAAGGATCAT
>sig_5114
GACGACCTNTACACCCTCAANTGCGAAGAGCCTCAAAAGGCCCACAACGAAGCCGACAAT
>sig_5115
CTCGAGTCTAGAATCGATACGATTTTGAAGTGGCAACAGATAAAAAAAAGCAGTTTAAAA
>sig_5116
GATGAGGATCGTTTCGCATGAGTATTCAACATTTCCGTGTCGCCCTTATTCCCTTTTTTG
>sig_5117
TATACGAAGTTATGAATTCCCGGGATCCGTATTTATAGGTTTTTTTATTACAAAACTGTT
>sig_5118
TCCCGTGCAATTGGAGCGCGGCAAGGGCCAGGGTCTTTCACGTCTAGGGAGGCAGACAAG
>sig_5119
ACAGGAATATGTGATACAGGATATATTCCGCTTCCTCGCTCACTGACTCGCTACGCTCGG
>sig_5120
CTGCAGGCCTTGGCGTAATCATGGTCATAGCTGTTTCCTGTGTGAAATTGTTATCCGCTC
>sig_5121
GTCCACGGATCCCAAAATGGATGTGCTGTACTCCATCTCGAGAACACTGAAGGATGCTAG
>sig_5122
GCAGCCCTTGCGCCCTGAGTGCTTGCGGCAGCGTGAAGCTAGCGGAATTAATTCATGAGC
>sig_5123
CAGAAATGCCTCTGCAGACTCAGGCGACCAGCGGGTCGGAGCGGATGGGCCACCAGAGCG
>sig_5124
GCGCGGGGAGAGGCGGTTTGCGTATTGGAGCTTGGCACTGGGCCAAGCTCGAATTTCTGC
>sig_5125
CCCCCCCCCCCTGCAGGTCTCGGGGGGCAGGCGGGCGGGCTTCGCCTTCGACTGCCCCCA
>sig_5126
TAGGTAATCACCGGTCAGGTTGATGTGCTCCCAGCGCGGACGTGCTTGATGTTGAGCGTG
>sig_5127
GAATCGTTTGTGTTATGTTTCAACGTGTTTATTTTTCAATTGCAGAAAATTTCGAATCAT
>sig_5128
TCCGATGGCAGCCTGACGCCAGAAGCATTGGTGCACCGTGCAGTCGATAAGCCCGGATCA
>sig_5129
GCGCCAAGGCCTGTACAGAATTCGGATCCCCGATATCCATGGGACTCTTGTCGTCGTCAT
>sig_5130
TCACCGAAACGCGCGAGGCAGGGGGTGGGCGAAGAACTCCAGCATGAGATCCCCGCGCTG
>sig_5131
CAAATGGGTCGGGATCAAGCTTCGAATTCCATGGTACCAGCTGCAGATCTCGAGCTCGGA
>sig_5132
TCAAGAATTCGGATCCGCGACCCATTTGCTGTCCACCAGTCATGCTAGCCATATGTATAT
>sig_5133
CGAATTCGGATCCTAGAGGGAAACCGTTGTGGTCTCCCTATAGTGAGTCGTATTAATTTC
>sig_5134
CTATCCCTATGACGTCCCGGACTATGCAGGATCCTATCCATATGACGTTCCAGATTACGC
>sig_5135
CGGCGGAGCGGGGCACGGGGCGAAGGCAGCGTCGCAGCGACTCCCGCCCGCCGCGCGCTT
>sig_5136
TCGCCCTTCCCAACAGTTGCGCAGCCTGAATGGCGAATGGCGCGAATTCGGATCCGCGCC
>sig_5137
TACAAGCTTGGGCTGCAGGTCGACTCTAGAGGATCCCCGGGCGAGCTCGAATTCCGGTCT
>sig_5138
TCGTATGGGTAAAAGATGTTAATTAACCCGCTCATTCTAGAGTCCCCCGTGTTCTCTCCA
>sig_5139
TTATTTGCGAGATGGTTATCATTTTAATTATCTCCATGATCAGATCTGTCGACGAAATTC
>sig_5140
ACGACGGGATCCATATGACGTCGACGCGTCTGCAGAAGCTTCTAGAATTCGAGCTCCCGG
>sig_5141
CATCTAATTCAACAAGAATTGGGACAACTCCAGTGAAAAGTTCTTCTCCTTTACTGCGGC
>sig_5142
GGCAGACCTCAGCGCCGGTGATGCCGGCCACGATGCGTCCGGCGTAGAGGATCCTAGAGC
>sig_5143
GGGCGCCGCAGCCGCCGTAGGCGGTCACGACTTTGCGAAGCAAAGTCTAGTGAGTAAGCT
>sig_5144
CAATCCAGATCTCGACTCTAGGGGGATCTACCATGAGCCCAGAACGACGCCCGGCCGACA
>sig_5145
CGTGACCGCCGCCGGGATCACTCTCGGCATGGACGAGCTGTACAAGGCTGTTATCACAAG
>sig_5146
AGAATTCCTCGAGCCCGGGTGCTTTGCCAAGGGTACCAATGTTTTAATGGCGGATGGGTC
>sig_5147
ATATGTATCCGCTCATGAATTAATTCCGCTAGCTTCACGCTGCCGCAAGCACTCAGGGCG
>sig_5148
GGTCGACTCTAGAGGATCCCCGGGTACCGAGCTCGATGCTTGTAAACCGTTTTGTGAAAA
>sig_5149
AGATCTCTTAAGACGCGTATGCTTCATATGATTCACCTATTAGTTATCTATAAAATTATA
>sig_5150
GCCCCGTGGCCGGGGGACTGTTGGGCGCCATCTCCTTGACGCGCCCTGTAGCGGCGCATT
>sig_5151
CGAATTCGAGCTCGGTACCCGGGGATCCTCTAGAGTCGACCTGCAGGCATGCAAGCTTGT
>sig_5152
GTTGCAGAGGCCGTAGCGGCCTGAACTTCCCCGCGCCGATCTTGGCGCTGCTGCCATAGG
>sig_5153
AGCATCGCCAGTCACTATGGCGTGCTGCTAGCGCTGGCATTGACCCTGAGTGATTTTTCT
>sig_5154
AGCTTGCATGCCTGCAGGTCGACTCTAGAGGATCCCCGGGTACCGAGCTCGAATTAGTCT
>sig_5155
ATGATTACGCAGATCTGCCCCGGATCCGTCCAAGCTTGGACCTGCAGCAATTCACTGGCC
>sig_5156
GGGGTTATGCTAGTTATTGCTCAGCGGTGGCAGCAGCCAATCAGCTTCCTTTCGGGCTTT
>sig_5157
TACGGGTTCAGCCAGACCACGAAAAGCGCCATTCGCCATTCAGGCTGCGCAACTGTTGGG
>sig_5158
CCATAGAAGATTCTAGATGACCGAGTACAAGCCCACGGTGCGCCTCGCCACCCGCGACGA
>sig_5159
AAGATACCAGGAGATTTTTTTGAGAAGGTCTATGAGTATCTTCAAAATAAGGTCGGTGAG
>sig_5160
ACGTCGGGGCGGCAGGCCCTGCCATAGCAGATCTGCGCAGCTGGGGCTCTAGGGGGTATC
>sig_5161
TTATGCACCATCACCATCACCATATGACGTCGACGCGTCTGCAGAAGCTTCTAGAATTCG
>sig_5162
GGACTTGCCTGCAAAGATGAGGAGGGATTGCAGCGTGTTTTTAATGAGGTCATCACGGCA
>sig_5163
GGCAGAAAACGTTGCTTAACGTGAGTTTTCGTTCCACTGAGCGTCAGACCCCATTTACGA
>sig_5164
CATCGATAAGCTTGCTCAATCAATCACCGGATCCTCTACGCCGGACGCATCGTGGCCGGC
>sig_5165
GCTGGAGTTCTTCGCCCACCCCAGCTTCAAAAGCGCTCTGAAGTTCCTATACTTTCTAGA
>sig_5166
GATCCAGCCTCCGCGGCCCCAAGCTTGTTAACATCGATAAAATAAAAGATTTTATTTAGT
>sig_5167
TGTAGTAAAAATGAAAAGGCTTGTTATCGGCGTGCGGCGAGCTTGAGACAATCTCTTTAC
>sig_5168
AGCTCAACTCAAGGACATCATGGTGCAGCAGCGGATGAGCCTGGCCTCGTGTGGCACTGA
>sig_5169
TTAGGCACCCCAGGCTTTACACTTTATAGCTTCCGGCTCGTATAATGTGTGGAATTGTGA
>sig_5170
GGCTTTGTTAGCAGCCGGATCCTCGAGCATATGACGACCTTCGATATGGCCGCTGCTGTG
>sig_5171
TTCGATCATGCATGAGCTCGAATTCCCGGGGATCCGTCGACCTGCAGCCAAGCTTGCGAT
>sig_5172
ATTAATTCCGCTTTATCCATCTTTGCAAAGCTTAGATCTCGACGCTCTCCCTTATGCGAC
>sig_5173
TCCGCGTGGATCCCCGGAATTCCCGGGTCGACTCGAGCGGCCGCATCGTGACTGACTGAC
>sig_5174
CGCGCACAATGGTGGCGCGGTCATCGGCAAGGCGGGCGTTTTCACCCGTCGGTGCGCATT
>sig_5175
CCGCTCTGGTGGCCCATCCGCTCCGACCCGCTGGTCGCCTGAGTCTGCAGAGGCATTTCT
>sig_5176
TCGACTCTAGAGGATCCCCGGGTAGGTCAGTCCCTTATGTTACGTCCTGTAGAAACCCCA
>sig_5177
GCTGCAGAATGAACTCGCGCCACTGGAACGGCCAGCGAAACAGCGCCTTTCCAGTCAGCA
>sig_5178
GGGCCGGTGATCATCCTCTTCCTCTGCTCGGGGTCGTACACCTTCGAAGCCATGGCCTAG
>sig_5179
TTCCTTTCGGGCTTTGTTAGCAGCGGATCCACAGGACGGGTGTGGTCGCCATGATCGCGT
>sig_5180
ACCACCATCACGGCGAATTCAAGATCTGTACATATGAGCTCTCTAGAGCATGCGGTACCT
>sig_5181
TGTTTGAACGATCGGGGAAATTCGAGCTCTAAGCCTTGTACAGCTCGTCCATGCCGAGAG
>sig_5182
TGAAATTCTTTTTCCATCTTCTCTTTTCATCGATGAATTCTCTAGAACTAGTAAGCTTGG
>sig_5183
AATTAAAAATGACAAAATAGTTTGGAACTAGATTTCACTTATCTGGTTGGCCTGCAAGGT
>sig_5184
CCCCGGGGATCAAGGCGAATACTTCATATGCGGGGATCGACCGCGCGGGTCCCGGACGGG
>sig_5185
AATCCTTCCCCCACCACCATCACTTTCAAAAGTCCGAAAGAATTCGCGCGACCGGATCCG
>sig_5186
AATTCGATTTTTGTGATGCTCGTCAGGGGGGCGGAGCCTATGGAAAAACGCCAGCAACGC
>sig_5187
GATATACCATGGCACATATGAGCGGCCGCGTCGACTCGAGCGAGCTCCCGGGGGGGGTTC
>sig_5188
GTCCGGATCCGCCAACAATTGAGATTGCCGTTCCGGCAAACGCGGTCCGTTTTTTCGTCT
>sig_5189
TTACAGCATCCTCATAGATCCTTTGGGGTTAAGCCGAATTAAGCTTCTGCAGTCGACGGA
>sig_5190
GTTGTCGTCAACGGGCCCTCGGACCCTGCTTTCCTGATGCAAAAACGAGGCTAGTTTACC
>sig_5191
ATTCGAGCTCCTCACTAGTGGATCCCCCGGGCTGCAGGAATTCCTCGAGAAGCTTGGGCC
>sig_5192
TATTATTTAATATTTGGGAAATATTCATTCTAATTGGTAATCAGATTTTAGAAAACACTA
>sig_5193
AGTCTATAGTCCGTGGAATTAATTCTCATCTTTGACAGCTTATCATCGATAAGCTAGCTT
>sig_5194
CGACGATGACAAGGCTCACAACCACCGTCACAAACACTGAGCTAGCCGATCTCGACGAGT
>sig_5195
TGGTGCTCGAGTGCGGCCGCAAGCTTGTCGACGGAGCTCGAATTCGGATCCGAGGTACCC
>sig_5196
GACCACCTTATGTTATTTCATCATGGTCTGGCCATTCTCATCGTGAGCTAGCGGATCTCG
>sig_5197
CGGGCTATTCTAATTCAGGTTTCTCTAGAAATGGACGGAATTATTACAGAGCAGCGCCTG
>sig_5198
CCGAGCTCGAATTCATTACAGTTTAAGGTTTACACCTATAAAAGAGAGAGCCGTTATCGT
>sig_5199
GCTTATCGATTAGTCCAATTTGTTAAAGACAGGATATCAGTGGTCCAGGCTCTAGTTTTG
>sig_5200
CTCCCAGATAGATGGGCTCATACCAGGGCTTGGCCTCAGCCCCCTCTGGGGTCTCCCTCT
>sig_5201
CCGGGGATCCGTCGACCTGCAGCCAAGCTTCTTGCTAACGCAGTCAGGCACCGTGTATGA
>sig_5202
AGTACCGGAATGCCAAGCTTACTTAGATCGCAGATCTCGAGCCCGGGCTAGCACGCGTAA
>sig_5203
CCGTCAATCCGCGCTCCGCACCACGGCGCCTCGAGCAACACCTTCTTCACGAGGCAGACC
>sig_5204
CCGTGCAGTCGATGATAAGCTGTCAAACCAGATCGATCTGAATTCGACACCATCGAATGG
>sig_5205
GAGTTTTTCTAATGAGGGCCCAAATGTAATCACCTGGCTCACCTTCGGGTGGGCCTTTCT
>sig_5206
TTCTCGCCCCAGACGGCCCGTCGAGTTCGAACAAAAACTCATCTCAGAAGAGGATCTGAA
>sig_5207
AAACGCCTGGTATCTTTATAGTCCTGTCGGGTTTCGCCACCTCTGACTTGAGCGTCGAGA
>sig_5208
AGCCTGTGCTTCTGCTAGGATCAATGTGTAGATGCGGCCGCGACTCTAGAATTCCAACTG
>sig_5209
CGCTAGTAGTGGATTTAATCCCAAATGAGCCAACAGAACCAGAGCCAGAAACAGAATCAG
>sig_5210
ATCTTGGTCCCCGTGGTCAAACCGAAGCTGTTCTTGCCCGCGAAACAGCATTGACTGGAA
>sig_5211
TCTGGAATTCCATTCGCCATTCAGGCTGCGCAACTGTTGGGAAGGGCGATCGGTGCGGGC
>sig_5212
AGGCGAAAACGGAAACCAAAAATCGGAAACTAGTTTCCGATAATTCGATGGGTTCCGAGG
>sig_5213
GCCGCAAAAAAGGGAATAAGGGCGACACGGAAATGTTCTGCAGGTTTTTGTTCTGTGCAG
>sig_5214
TGGATGTTAATGCTACTACTATTAGTAGAATTGATGCCACCTTTTCAGCTCGCGCCCCAA
>sig_5215
GAGGCTGAAGCTGCAGGAATTCACGTGGCCCAGCCGGCCGTCTCGGATCGGTACCTCGAG
>sig_5216
TCCACTAGGTTAACGCATGCGGGCCCGGTACCAGGCCTAGATAGATAGAGAGAGAGAGAG
>sig_5217
TGGCCACAACCTCGAGATGCCCAAGAAGAAGAGGAAAGTCGTCGCGAGTAGCTTGGCACT
>sig_5218
ATAATAAGCGGATGAATGGCAGAAATTCGTCGAAGCTTGGCTGTTTTGGCGGATGAGAGA
>sig_5219
CATGGCTAGCATGACTGGTGGACAGCAAATGGGTCGGATCCGAATTCGAGCTCCGTCGAC
>sig_5220
GTTTCTAAAGCTGAAATTGGCAGTTCTATCCATTGATCCAGATTCATACTGGGTCAAACT
>sig_5221
TCGCCCTTCCCAACAGTTGCGCAGCCTGAATGGCGAATGCTAGAGCAATTCGGCGTTAAT
>sig_5222
CGACGGCCAGTGAATTCCATGATCAGCATCCGGATCCTCTAGAGTCGACCTGCAGGCATG
>sig_5223
GGCTCGAGGAATTCGCGGCCGCCGTCGACTCGCGAGCTAGCCATGGTTATATCTCCTTCT
>sig_5224
CCCATGGTCCATCATCACCACCATCACTCCGCGGGTTTGGTGCCCAGAGGCAGCGGCAAA
>sig_5225
TGAAACACGGAAGGAGACAATACCGGAAGGAACCTGCGCTATGACGGCAATAAAAAGACA
>sig_5226
AGTTCACGTAAAAAGGGTATCGACAATGAAAGCAATTTTCGTACTGAAAGGTTGGTGGCC
>sig_5227
GGATCGGTCTAGACTGTCTCTTGATCAGATCTGGCCACCTAGGCCCATATGTGATCCTGC
>sig_5228
CGACCCTGCAGCGACCCGCTTAAAAGCTTGATTCTTCTGACACAACAGTCTCGAACTTAA
>sig_5229
GGACTTTCCGCTTGGGGACTTTCCGCTGGGGACTTTCCGCTGGGGACTTTCCGCTGGGGA
>sig_5230
TGTTTAAACCTGCAGGCATGCAAGCTTGGGCTAGCTACGCGTGAGCTTGAGTATTCTATA
>sig_5231
AACAGCTATGACCATGATTACGCCAAGCTATTTAGGTGACGCGTTAGAATACTCAAGCTA
>sig_5232
GGCTTAAGCCGAATTCCAGCACACTGGCGGCCGTTACTAGTGGATCCGAGCTCGGTACCA
>sig_5233
TACGCCAAGCTCTCGAGGTCGACGGGATCCAGACATGATAAGATACATTGATGAGTTTGG
>sig_5234
GTGATAAACTACCGCATTAAAGCTTGGCCACCAACCTTTCAGTACGAAAATTGCTTTCAT
>sig_5235
TTACCTGCCCAGTGCCTCACGACCAACTTCTGCAGTACCCGGGTGAATTCTACGCGTCGA
>sig_5236
ATTAATTTCGCGGGATCGAGATCTGATCCTCTACGCCGGACGCATCGTGGCCGGCATCAC
>sig_5237
TCGGCGCGCCTACCTGTGACGGAAGATCACTTCGCAGAATAAATAAATCCTGGTGTCCCT
>sig_5238
GAATTCTGCATTAATGAATCGGCCAACGCGCGGGGAGAGGCGGTTTGCGTATTGGGCGCT
>sig_5239
GTCGAGAGGTCTGCCTCGTGAAGAAGGTGTTGCTGACTCATACCAGGCCTGAATCGCCCC
>sig_5240
TCTCTCTACAAATCTATCTCTCTCGATTCGCAGATCTGTCGATCGACCATGGGGATTGAA
>sig_5241
CCACTCCACCGGCGCCGCTGTTATCACAAGTTTGTACAAAAAAGCTGAACGAGAAACGTA
>sig_5242
AGCAGTCATTTTTTCTGAGCTCGGTACCCTCCAAGGGTCCTCCTGAAAATGTTCTATGTT
>sig_5243
AGGTCGACTCTAGAGGATCCCCGGGTACCGAGCTCGAATTCACTGGCCGTCGTTTTACAA
>sig_5244
ATCGCGAGCTCGAATTCCTCGAGGCCTCGAGGCGCCGCCCTATACCTTGTCTGCCTCCCC
>sig_5245
TACGGATAGCCCGCATAGTCAGGAACATCGTATGGGTAAAAGATGTTAATTAACCCGCTG
>sig_5246
TCCGGCTTTCCCCGTCAAGCTCTAAATCGGGGGAGCTCGAGATCTGCAGCTGGTACCAAG
>sig_5247
TACGAAGTTATGGATCGATGATCCAGACATGATAAGATACATTGATGAGTTTGGACAAAC
>sig_5248
GGCTTGTCACTCGGGGTTCGAGAAGATGATCTGACCATGCTTAATTTCTCCTCTTTAATG
>sig_5249
ACAATTCCCCTCTAGAAATAATTTTGTTTAACTTTAAGAAGGAGATATACATATGTCTGG
>sig_5250
AGAAAAATAAACAAATAGGGGTTCCGCGCACATTTCCCCGACCTTGAGAGACCGGCGCGC
>sig_5251
CGAGAGCAGCACACGTCAAGGAGACAGGGACAGGGGGAGTGGAGGGGAGAGAAGCGCGTT
>sig_5252
GCTTATCATCGATAAGCTTTCTAGAGTCGACGGATCCCCTTTTTGACACCAGACCAACTG
>sig_5253
GTGCTTGATTAGATGATCCCCCTGCTCGAGCCGGGCCCGAGTAAAAAGTACTTTTTTTTC
>sig_5254
TCAGTCAGTCACGATGAATTCCCGGGGATCCCACGACCTTCGATCAGATCCGATTTTGGA
>sig_5255
GCCCGGGGGATCCTAGAGCGGCCGCCACCGCGGTGGAGCTCGAGCCAGATCTGGTAATCA
>sig_5256
ACCGAGCTCGAATTCAGCTGCCATGGTTTAAACCTCCTTATCGATAATTCCGGTCGAGTG
>sig_5257
AGCTCGCCGCTGCCGATAAGCGCGCCCACCCCGCCATCAGTACCGTGCCGGGTAAAATCA
>sig_5258
TGACCATGATTACGAATTCCCGGGGATCCGTCCAAGCTTGGACCTGCAGCAATTCACTGG
>sig_5259
CGCCGGACACCGCCCCCGGCGCCTGACGCCCCTCTAGCTGATCACCGCGGCCATGATGGC
>sig_5260
GGTGGTGGTGCTCGAGTGCGGCCGCAAGCTTGGTACCGCATGCCTCGAGACTGCAGGCTC
>sig_5261
TGGAGCTCCAGCTTTTGTTCCCTTTAGTGAGGGTTAATTTCGAGCTTGGCGTAATCGCTA
>sig_5262
GTCTTCAAGAATTCTCATGTTTGACAGCTTATCATCGATAAGCTTGCTGATTGATTGACC
>sig_5263
AGGAGGTGGGGCTGTGACAGGAGACGTGATGAGTCGAGCGGCCGCCTCCGGCGCTCGCTA
>sig_5264
TTTCGTCTTCAAGAATTCGGATCCGCGACCCATTTGCTGTCCACCAGTCATGCTAGCCAT
>sig_5265
TCGCGGTGAGTTCAGGCTTTTTCATATCTTATTGCCCCCCGGGGCCCTCGAGGTCCTCTC
>sig_5266
CCCTGCCACTCATCGCAGTTGAGTAAACTTGGTCTGACAGTTACCAATGCTTAATCAGTG
>sig_5267
TTGGAATTCTAGAGTCGCGGCCGCTTCAGTTGGCCTTCTCGGGCAGGTCGCTGTACCGGG
>sig_5268
CCATTCAGGCTGCTCTTCTCTCATCCGCCAAAACAGCCAAGCTTGGTACCGCATGCCTCG
>sig_5269
AAATTATAAGAATTCATTCTAATTGGTAAGCGCGCCATGGGCCCTGCAGCATGCATATGC
>sig_5270
TAGAAATAGAAGGCGAAGAGATAATTTCCAAAAACAAGAAAAACCTCTAAGCTCAAAAGT
>sig_5271
GGAGCTCCTTAGCAAGAACTACCATCTAGAAAACGAGGTAGCTCGTCTGAAAAAGCTTGT
>sig_5272
TGATCAAGGCGAATACTTCATATGCCGGCCAGCCTCGCAGAGCAGGATTCCCGTTGAGCA
>sig_5273
CGTCTAAACTCTCCTCGAGAAGCTTGACCTGTGAAGTGAAAAATGGCGCACATTGTGCGA
>sig_5274
TCGTGCAAACAAACGCAACGAGGCTCTACGAATCGCGATGGGCATCTGGCTTAAAGTGCA
>sig_5275
TACCGCGCCCCGCTCTGGACGAGCGCCGCGCTGGTGACTCTCGCGATCGTCATCGGCGCA
>sig_5276
AGGCCCCGTGGCCGGGGGACTGTTGGGCGCCATCTCCTTGCATGCAGATCTAGCGGCGCA
>sig_5277
AGATCTTCTAGGAAGCTTTCTAGGGTACCTCTAGCTCGAGGGGCGCGCCGGGATCCCTAG
>sig_5278
TTCGTGAATTCCGTATGGCAATGAAAGACGGTGAGCTGGTGATATGGGATAGTGTTCACC
>sig_5279
GAATTATTACACGGCGATCTTGCCGCCCTTCTTGGCCTTAATGAGAATCTCGCGGATCTT
>sig_5280
TTAATGTACTGGGGTGGTTTTAACCGTACGACCGGTGGCCACTAGGGATCTAGTAACATA
>sig_5281
CGACCCTGCAGCGACCCGCTTAAAAGCTCTAGCCACCATGGCTTCCAAGGTGTACGACCC
>sig_5282
CTGCAGGGCCCGCGGTACCATGCATACTGGCCGTCGTTTTACAACGTCGTGACTGGGAAA
>sig_5283
CACCACGATGCCAGCAGCAATGGCAACAACGTTGCGCAAACTATTAACTGGCGAACTACT
>sig_5284
CTTTTTTGGAGGCCTAGGCTTTTGCAAAAAGCTTCCTGCATGCTGCTGCTGCTGCTGCTG
>sig_5285
CGGCCGCCATGGCCGCGGGATTAATCACTAGTGCGGCCGCCTGCAGGTCGACCATATGGG
>sig_5286
ATGTCCTTGGGATTGAGATTGACGAGCTCGGTTTATTGTTTTCTAAAATCTGATTACCAA
>sig_5287
TCTTCTGTTTGTGCAAATATTAATGATATAGAAGTCGTCCAATGTCCTTTAATTGTTTCC
>sig_5288
TCGACATCGATAAGCTCTAGATTTCTGGCGGGAACGGCAATGCTCCTGGCGGCGGCGGGG
>sig_5289
AGAATACAGCGGCCGCGAGCTCGGGCCCCCACACGTGTGGTCTAGAGCTAGCCTAGGCTC
>sig_5290
CTATGACCATGATTACGCCAAGCTTGGTACCGAGCTCGGATCCACTAGTAACGGCCGCCA
>sig_5291
ACGGCGTCAGAGAAGGGAGCGGCCATGGGCCACCATCACCATCACCATATGGGAATTCTA
>sig_5292
TCCTCTATATAAGGAAGTTCATTTCATTTGGAGAGGACCTCGAGTGGCCACCATGGGAGC
>sig_5293
CACGAAAAACAAGTTAAGGGATGCAGTTTATCGGGCAGCGTTGGGTCCTGGCCACGGGTG
>sig_5294
GATGTTTTTCTTGGTATTTCCCACTCCTCTTCAGAGTACAGAAGATTAAGTGAGACGTTC
>sig_5295
CGTGTCCACCATTGGCTTCCTGTAATGTGCTCATTAGGTGGCGAGACCTGTACTGCAGCG
>sig_5296
TCCGCCTCGACCTGCAGCCCAAGCTTTTTGCAAAAGCCTAGGCCTCCAAAAAAGCCTCCT
>sig_5297
TAGAGTCTTGCAGACAAACTGCGCAACTCGTGAAAGGTAGGCAGATCATATCGTCAATTA
>sig_5298
CTGTTTCTGGTCTTCACCCACCGGTACCTTACGCTTCTTCTTTGGAGCAGTCATGGTGGC
>sig_5299
GTATTTATTCGGACACGCGTCCTCGGTACCGGGCCCCCCCTCGAGGTCGACGGTATCGAT
>sig_5300
ATCTTGCAAAGCATTGAAGACCATAACCGAAAGTAGTGACAAGTGTTGGCCATGGAACAG
>sig_5301
GGATAACAATTTCACACAGGAAACAGCTATGACCATGATTACGCCAATTGGCTGCAGGTC
>sig_5302
CTTGTGATGTACAGCTCGTCCATGCCGTGAGTGATCCCGGCGGCGGTCACGAACTCCAGC
>sig_5303
AAACAAATAGGGGTTCCGCGCACATTTCCCCGAAAAGTGCCACCTGACGTCTAACAAACC
>sig_5304
TTTCGTGCGGTTGTCCGTTGGCCGCCAAAGCATGCATGAGGGCATCCAGGCCTTGTGCTT
>sig_5305
GCCACATATACCTGCCGTTCACTATTATTTAGTGAAATGAGATATTATGATATTTTCTGA
>sig_5306
CGTGCTAGCTCGAGATCTAAGTAAGCTTGCATGCCTGCAGGTCGGAGGCCACCATGGCTC
>sig_5307
CGAAGTTCCCGCCAGCCTCGCAGAGCAGGATTCCCGTTGAGCACCGCCAGGTGCGAATAA
>sig_5308
CACTAACAACAACAACAAAGCACTTCTATTTATTTATCAAGCTTCTGACCTTTGTACCAT
>sig_5309
CTATCATTCAAGATGCCTCTGCCGACAGTGGTCCCAAAGATGGACCCCCACCCACGAGGA
>sig_5310
TTACGAATTGCTGCAGGACGCGTCGACAAGCTTGGATCCGCGTCATCCAGAATTCACTGG
>sig_5311
AGCCGAACACCAGGCCCTTGTACTCGGCCACTTTCGTCACCGGGATCAGGCCGAACTTGG
>sig_5312
GTATCTGCGCTCTGCAGAAGCCAGTTACCTTCGGAAAAAGAGTTGGTAGCTCTTGATCCG
>sig_5313
AGCTTGCATGCCTGCAGGTCGACTCTAGAGGATCCCCGGGTACCGAGCTCGAATTCCAAT
>sig_5314
AGTTTTTAATTTGTGTGTTTCCATGTGTCCAGTTTGGCGCGCCAAAAGCGATTCCGCCTG
>sig_5315
GTCTAGGATCGATTCTAGCCGCGGTCTAGGAATTCTCTAGGGATCCCGGCGCGCCCCTCG
>sig_5316
CCCGGGGATCCGTCGACCTGCAGCCAAGCTTTCGCGAGCTCGAGATCTAGATATCGATGA
>sig_5317
CCGGGGATCCTCTAGACTGCGATGAGTGGCAGGGCGGGGCGTAATTTTTTTAAGGCAGTT
>sig_5318
CGACAATCTGATCCAAGCTCAAGCTCCAATACGCAAACCGCCTCTCCCCGCGCGTTGGCC
>sig_5319
AAGGTTATATTTCGATGCTGTTTATCAAGAACGTCGATATGGTCGGGCAGATATTGATAA
>sig_5320
TTCTCCTTTACTCAAGCTTGCATGCCTGCAGGTCGACTCTAGAGGATCCCCGGGTACCGA
>sig_5321
CAGAGCCAGCTCCCGCTGCGCCTCCAGCTCCGACGAGCCCGGTGATCGTCTTGGTCGACT
>sig_5322
TTCTGAGCGGGACTCTGGGGTACGCGTAATACGACTCACTATAGGGTCTAGAGACCGGGG
>sig_5323
TTATCCACAGAATCAGGGGATAACGCAGGAAAGAACATGCAGATCCGTCGATCTATCTCA
>sig_5324
ATTTATATTTTCAAGGTGAACTAAAGAGAAGATGGAAAAAGAATTTCATAGCCGTCTCAG
>sig_5325
CGAGATCTAAGCTTGGATCCGCGGCCGCTACGTAGAATTCCCATATGCGCTCCCTTCTCT
>sig_5326
GCTGTCAAACATGAGAATTCTGCATTAATGAATCGGCCAACGCGCGGGGAGAGGCGGTTT
>sig_5327
GGATCCCTTATGGCTCTGCACCCGGCTCCATCACCAACAGGTCGCGCACGCGCTTCACTC
>sig_5328
GGTGCCGGCAACGCAAACCTGACCCGATGGCGGCGTGCTGCTGGCCGGAGGGGGAGGGGG
>sig_5329
GGTCTTGGAGATCTTGGTCGACTCGTCGCCCCCGGGCATCATCCCGCCGAAGTTGTTCGT
>sig_5330
CTAACAAACAAAAGTAGAACAACTGTTCACCGTTAAATATCAAAGGGAAAACTGTCCATA
>sig_5331
GGAGTAGACGAGAGTGTCGTGCTCCACCATGTTGGCAAGCTGCTCTAGCATTCGCCATTC
>sig_5332
ATTGAAGTATACATTTCTGTAACTTTTATTTTTTCCTTTTCTGATACTCTAACCGAATCT
>sig_5333
GAGCACGATCATGCGCACCCGTGGCCAGGACCCAACGCTGCCCGAGTTAACCCGAGATGC
>sig_5334
GTAATAAAGGATCCTTTATTTTCATTGGATCCGTGTGTTGGTTTTTTGTGTGCGGCCGCG
>sig_5335
CACTTGAACGTGTGGCCTAAGAATGGATCCCCCTCAAGTCAAAAGCCTCCGGTCGGAGGC
>sig_5336
CGGATCCTGGTACCCGGGTCCCTGAAAGAGGACTTCAAGAGCCGCGGAGTGATGGTGGTG
>sig_5337
TACCGAGCTCGCATGCGGATCCGTATGGTGATGGTGATGGTGAGATCCTCTCATAGTTAA
>sig_5338
ATTCGGCATCAAGAAGATCCTTTGATCTTTTCTACGGGGTCTGACGCTCAGTGGAACGAA
>sig_5339
GTAACATCAGAGATTTTGAGACACAACGTGGCTTTCCCCCCCCCCCCTGCAGGCATCGTG
>sig_5340
CCTTTGTGCGGGGGGAGCGGCTCGGGGGGTGCGTGCGTGTGTGTGTGCGTGGGGAGCGCC
>sig_5341
GATGAGAAGCTTGGGCTGCAGGTCGACCCGGGGTACCACCGGATCCAACGATGCTGATTG
>sig_5342
GCTATTTAGGTGACACTATAGAATACTCAAGCTATGCATCCCATTGGTTACCTGGATCCA
>sig_5343
TTCTTGTACAAAGTGGTTGATAACAGCAAGAGAAGATGGAAAAAGAATTTCATAGCCGTC
>sig_5344
TCACTATAGGGCGAATTGGAGCTCCACCGCGGTGGCGGCCTTGGCCGGCCTTTTTTTTGG
>sig_5345
AAAAAAAAAAAAAAAAAAAACTAGCATAACCCCTTGGGGCCTCTAAACGGTGCTTGAGGG
>sig_5346
ATGTCCTCGAGATCTAAGCTTGGATCCGCGGCCGCTACGTAGAATTCCCATGGTATATCT
>sig_5347
GTGGCAGCAGCCAACTCAGCTTCCTTTCGGGCTTTGTTAGCAGCCTCGAATCAACCACTT
>sig_5348
AAGCTTCTCGAGCGGATCCTGCAGGAATTCCCGGGCATATGTCCGGTACCGTCGACTGAT
>sig_5349
CCGCATAAGCTAGCTTCAACGTTGTTGCCATTGCTGCATGCCGTCTGAAACCATTTCAGA
>sig_5350
ATTCAGCCCGGTCTCCTGTTCCAGAAGGCACTGTTGCAAAGTTAGCGATGAGGCAGCCTT
>sig_5351
AAACTTCATTTTTAATTTAAAAGGATCTAGGTGAAGATCCGGGGAATTGACGCGTCAATT
>sig_5352
GGCGAGTTCCATAGCGTTAAGGTTTCATTTAGCGCCTCAAATAGATCCTGTTCAAGAACC
>sig_5353
AGCGGTGGCAGCAGCCAACTCAGCTTCCTTTCGGGCTTTGTTAGCAGCCGGATCTCACTC
>sig_5354
AACTATACAAATAAGCTTAGAGCTCGAATTTCCCCGATCGTTCAAACATTTGGCAATAAA
>sig_5355
TAAGCTTCGATAAGCTTTAATGCGGTAGTTTATCACAGTTAAATTGCTAACGCAGTCAGG
>sig_5356
TGAGTGGCAGGGCGGGGCGTAATTTCTGGAAGGATAATGACCCGGGCTGCAGGAATTCGA
>sig_5357
ACCGTGCAGTCGATAAGCCCGGGCATTAATGAATCGGCCAACGCGCGGGGAGAGGCGGTT
>sig_5358
TTGGTGCACCGTGCAGTCGATGATAAGCTGTCAAACATGAGAATTCCTCGGGCAGCGTTG
>sig_5359
GCAACGCGGCCTTTTTACGGTTCCTGGCCTTTTGCTGGCCTTTTGCTCACATAAGCTAGC
>sig_5360
TCTGTACACCTGCAGGACGTCAAGCTTGCGGCCGCACTCGAGGGTCTGGTGCCACGCGGT
>sig_5361
ATTCAGGCCTGGTATGAGTCAGCAACACCTTCTTCACGAGGCAGACCTCAGCGCTCAAAG
>sig_5362
ACGAAGGTTCCATGGGGAAAACTGAAGAAGGTAAACTGGTAATCTGGATTAACGGCGATA
>sig_5363
AGATCTGGGTACCGGTGGTGGCTCCGGTGATGACGACGACAAGAGTCCCATGGATATCGG
>sig_5364
CATAGGAGATGCGGCCGCTTGCTGTGCGGTGGTCTTACTTTTGTTTTGCTCTTCCTCTAT
>sig_5365
TATTGCAATAACAGGTGCTTACTTTTAAAACTACTGATTTATTGATAAATATTAACGCTT
>sig_5366
CGGGCGCAGGTGTGAGCCACTGCGCCCAGCCCAAATATATATATTTTTATGACCTCCATG
>sig_5367
GGTCGACTCTAGAGGATCCGGATGCTGATCATGGAATTCACTGGCCGTCGTTTTACAACG
>sig_5368
GATTTTTGAAGATAGAAAATTTGCTGATATTGGTAATACCGTAAAGAAACAATATATTGG
>sig_5369
AGGATCTTCACCTAGATCCTTTTCGACCGAATAAATACCTGTGACGGAAGATCACTTCGC
>sig_5370
TCGAATTAATTCACTGGCCGTCGTTTTACAACGTCGTGACTGGGAAAACCCTGGCGTTAC
>sig_5371
CGTGGACGGCGTCAGAGAAGGGAGCGCATATGGGCCATCACCATCACCATCACGCCATGG
>sig_5372
ATTCGCCAGGGCTGCAGGAATTCGATAAGCTTCTAGGATCCGAAGGCAGCAGTTTTTTGG
>sig_5373
TGCAGCACATCCCCCTTTCGCCAGGGGGATCTTGAAGTTCCTATTCCGAAGTTCCTATTC
>sig_5374
AGCGCGGCCGGGGGCGGTGCCCCGCGGTGCGGGGGGGGCTGCGAGGGGAACAAAGGCTGC
>sig_5375
AGTCGAGTGACCCCAGCCGCCCCTCATGCCAACCGAGCCCATTAAGCGCAGAGTCGGCCG
>sig_5376
GTCCATACCCATGGGCTAGCTGATCAGCCAGTGCCAAGCTTGCATGCCTGCAGGTCGACT
>sig_5377
CGCGTTAAAACAAAAGCCTAGATAAATACCACCAACAATCGATCCTACTAAAATGTTGTA
>sig_5378
CCAGCTGGTTCGAAAGCCGCGAGCTCGTAAAGTGGCCAAATCTAACGTTCCGGCTCTCGA
>sig_5379
TGGTACCGAGCTCGGATCCACTAGTAACGGCCGCCAGTGTGCTGGAATTAATTCGCTGTC
>sig_5380
TCCATCGAGAGCTCGGTACCCGGGGATCCTCTAGAGTCGACCTGCAGGCATGCAAGCTTC
>sig_5381
GGTATGCGCCATGGTGATGGTGATGGTGCTGGCCGGCCTGGCCACTAGTGGATCCCTCGA
>sig_5382
ACATTATACGAAGTTATGGATCCGCGTCAATTCGATCCTGCTGATGAAGCAGAACAACTT
>sig_5383
AGAACCAATTCTCTAAGGAAATACTTAACCATGGTCGACTGGATCCGGTACCGAATTCGC
>sig_5384
CCGAAGCAGGGTTATGCAGCGGAAAAGATCCGTCGACCTGCAGCTCACGGTAACTGATGC
>sig_5385
GTCTTGCTGGCCAACATGGTGATCCGCCTGCAATCGAGGGTCGCGACGACCATGGAATTC
>sig_5386
AATACACGGAATTCGAGCTCGCCCGGGGATCCTCTAGAGTCGACCTGCAGCCCAAGCTTG
>sig_5387
ACCAGTTTACCTTCTTCAGTTTTCATATGCTATGGTCCTTGTTGGTGAAGTGCTCGTGAA
>sig_5388
TTTCATCAACATCGCGGCCGCCATAAACTCCTCATCTTCCCCACTCGAGCTCCCATGTGA
>sig_5389
TGGAGAGAACACGGGGGACTCTAATCAAACAAGTTTGTACAAAAAAGCTGAACGAGAAAC
>sig_5390
TTAGCTGGATATTACGGCCTTTTTAAAGACCGTAAAGAAAAATAAGCACAAGTTTTATCC
>sig_5391
ATTCGCAGTCGGCTGATCTGTGTGAAATCTTAATGAAGGGTCCAATTACCAATTTGAAAC
>sig_5392
AGGCCTTAAGGGCCAGATCTTGGGCCCGGTACCCAATTCGCCCTATAGTGAGTCGTATTA
>sig_5393
TTGGATCTACTTATTCAAGATCCCGGCGATACAGTCAACTGTCTTTGACCTTTGTTACTA
>sig_5394
TTTTTATCTGAATTCTAGCCAGATCCCCGCTGATTTATGCTGGTTACTGTTGCGCCTGTT
>sig_5395
TGGTATATCTCCTTCTTAAAGTTAAACAAAATTATTTCTAGACGCCGTCCACGCTGCCTC
>sig_5396
TTGCAGTTTCATTTGATGCTCGATGAGTTTTTCTAAGAATTCTCATGTTTGACAGCTTAT
>sig_5397
CGTAAGATCTGAGCTCCTTAAGTTCTAGAATCGATGACCGGTTCTCGAGAAGCTTGGCGT
>sig_5398
ACGGCCAGTGAATTGGAGCTCATGGTACCATTCCCACGTGGATACATGGATCCGACCCAT
>sig_5399
GCCAAGCTTGCATGCCTGCAGGTCGACTCTAGAGGATCTGAGCTTGGCGAGATTTTCAGG
>sig_5400
CCATCCTGTCGGCTGTGGCACAGGCTGAACGCCGGAGGATCAAGTCGGTCAAGCCAAGCG
>sig_5401
GATGTAAAAATAGTCCAGTATAAATATAATCGAATTGTGAATTCACCCGGGATGCATTTT
>sig_5402
ACCCTGATAAATGCTTCAATAATGACAAGAGAGAATAACATGACTGCTTGGCGCAATGGT
>sig_5403
TACGCCTATTTTTATAGGTTAATGTCATGATAATAATGGTTTGTTAGACGTCAGGTGGCA
>sig_5404
GGATCATCCAGCCATTCGGGGTCGTTCACTGGTTCCCCTTTCTGATTTCTGGCATAGAAG
>sig_5405
ATTCTGCGAAGTGATCTTCCGTCACAGGTATTTATTCGCAAGCTAATTCGACGCGCGGAT
>sig_5406
TTCGATCAGACCAGTTTTTAATTTGTGTGTTTCCATGTGTCCAGTTTGGCGCGCCAAAAT
>sig_5407
GTATCCGCTCATGAATTAATTCCGCTAGATCCCCATCAATCCTGCCTATTTGCCACGTTT
>sig_5408
GTGAAATGTCTTTGGATTTGGGAATCTTATAAGTTCTGTATGAGACCACTCGGATCCCGC
>sig_5409
TTTACGTTTCTCGTTCAGCTTTCTTGTACAAAGTGGTTGATAACAGCATGGCTAGCATGA
>sig_5410
CCGGATCCGACCCATTTGCTGTCCACCAGTCATGCTAGCCATGGTATATCTCCTTCTTAA
>sig_5411
TGTAAAACGACGGCCAGTGAATTCGTAATCATGGTCATAGCTGTTTCCTGTGTGAAATTG
>sig_5412
TGTATCTTATCATGTCTGCTCGAAGCGGCCGGCCGCCCCGACTCTAGATTACGCCCCGCC
>sig_5413
GACTCACTATAGGGCTAGCGATCGCCATGGAATAAGTAAAGGAATCACATGGCACAGGTT
>sig_5414
AATTACAGCTACATAAATTACACAATTTAAACAGATCTGAATTCCAGCTGAGCGCCGGTC
>sig_5415
AATATCAAAGGGAAAACTGTCCATATGCACAGATGAAAACGGTGTAAAAAAGATAGATAC
>sig_5416
AATACATTCAAATATGTATCCGCTCATGAGATTATCAAAAAGGATCTTCACCTAGATCCT
>sig_5417
ATTACAACAGTACTGCGATGAGTGGCAGGGCGGGGCGTAAACGCGTGGATCCCCCTCAAG
>sig_5418
AGGTGGCAGGAGAAAAAAGGCTGCACCGGTGCGTCAGCAGAATATGTGATACAGGATATA
>sig_5419
CTTTCAACTGCCTGGCACAATAATTTTTCCTTTTTCAGTTACAACAAGCTTTAATGCGGT
>sig_5420
TCAACGTCTATAACACCAAGGGTTATACCATGCATCATCATCATCATCATGGCCATCATC
>sig_5421
CTCGGTACCGGCCAGTTAGGCCAGAGAAATGTTCTGGCACCTGCACTTGCACTGGGGACA
>sig_5422
TTTCTTTATGTTTTTGGCGTCTTCCATTTTACCAACAGTACCGGAATGCTAATGTCACTG
>sig_5423
GTATATCCAGTGATTTTTTTCTCCATTTTAGCTTCCTTAGCTCCTGATGTTTGACAGCTT
>sig_5424
TCGTATTCCAGTCAGGTGTGATGCTCGGGGATCCGAATTCGAGCTCCGTCGACAAGCTTG
>sig_5425
ATGGTCGACACCACCAAACGTGGCTTGCCAGCCCTGCAAAGGCCATGCTATATACTTGCT
>sig_5426
TGTTATGATTACGATTGATAGCACCGCCTGAACACGCTCATAACCGCCAATTAAATGACT
>sig_5427
AAACATAACCTTATGTATCATACACATACGATTTAGGTGACACTATAGAACTCGAGCAGC
>sig_5428
GCCAAGCTTTCGCGAGCTCGAGATCTAGATATCGATGAATTCGAGCTCGGTACCCGGGGA
>sig_5429
AAAGCTGACCCTCTAGCAAGCTGCAAGATCCTGGTATCGGTCTGCGATTCCGACTCGTCC
>sig_5430
TTTTGCGCACGGTTATGTGGACAAAATACCTGGTTACCCAGGCCGTGCCGGCACGTTCAC
>sig_5431
GGATCGATATCGATCCGCTGCTAACAAAGCCCGAAAGGAAGCTGAGTTGGCTGCTGCCAC
>sig_5432
CGTGCTGCTGCCCGACAACCACTACCTGAGCTACCAGTCCAAGCTGAGCAAAGACCCCAA
>sig_5433
CATTAAAGAGGAGAAATTAACCATGGGAGGATCCAGATCTCATCACCATCACCATCACTA
>sig_5434
CGGTGCCTGACTGCGTTAGCAATTTAACTGTGATAAACTACCGCATTAAAGCTTGGCCAC
>sig_5435
ATAATCTTACCTATCACCTCAAATGGTTCGCTGGGTTTATCGATACCGTCGACGTCACGC
>sig_5436
TGGCGCGCGGGCCCAGGTGAGTGGTCATAATCATAATCATAATCATAATCATAATCACAA
>sig_5437
AGTTCTTCGCCCACCCCCATGGGCAAATATTATACGCAAGGCGACAAGGTGCTGATGCCG
>sig_5438
TCCGCCCAAAGGGAACTGATAGTCTATAGGCTCATAGGGCAAATAAACAGTTTAGGGAAT
>sig_5439
GAGCCCCCGATTTAGAGCTTGACGGGGAAAGCCGAATTCCGGATGAGCATTCATCAGGCG
>sig_5440
CGACTCACTATAGGGAAAGCTGGTACGCCTGCAGGTACCGGTCCGGAATTCCCGGGGCGG
>sig_5441
ACCAGGATGGGCACCACCCCGGTGAACAGCTCCTCGCCCTTGCTCACCATCAGGATCCCG
>sig_5442
TTCGTGACCGCCGCCGGGATCACTCTCGGCATGGACGAGCTGTACAAGGCTTAGAGCTCG
>sig_5443
CTTCCAACTGATCTGCGCCGCGTCGAATTAGCTTGCGAATTTCTGCCATTCATCCGCTTA
>sig_5444
ACACTATTCTCAGAATGACTTGGTTGAGTAATTCGTAATCATGTCATAGCTGTTTCCTGT
>sig_5445
GCCCGAGTAACAAAAAAACAACAGCATAAATAACCCCGCTCTTACACATTCCAGCCCTGA
>sig_5446
CGGTATCGTCTGCGTCATCTTCCGTTGTCTGATAGATGATAGTCATAGGCTCATTTTCTT
>sig_5447
GGGTTGGGGTTTCTACAGGACGTAACATAAGGGACTGACCACCCGGGGATCCTCTAGATC
>sig_5448
GCAAATGGGTCGGGATCTGTACGACGATGACGATAAGGATCCAACCCTTAAGGGCGAATT
>sig_5449
CTTTCCAGTCGGGTCGACGGTACCCTGAAACAGAACTTCCAGACCGCTGCTCAGATCCGA
>sig_5450
GATCCCCCTGCTCGAGCCGGGCCCTTTTGACTGTAAATAAAATTGTAAGGAGTAAAAAGT
>sig_5451
CGTTCAGCTTTTTTGTACAAACTTGTGATCTAGAGTCGACCTGCAGGCATGCAAGCTTGG
>sig_5452
TCGTGTAAAGTATACAAGTAGTCTTTTGAATAATATTCTTGGGTGACCCGTTACTTGAGC
>sig_5453
TCTCTAGGAGAGCCTTTGTTTTTGAGAAGCTGAGGTGGGTCAATTGGTGAAGAAAGTCTA
>sig_5454
TTGGGACAACTCCAGTGAAAAGTTCTTCTCCTTTACTCAAGCTTGCATGCCTGCAGGTCG
>sig_5455
TCCCCGATATCCCATGGACCCGCGTCCCTCAATACCGGAGCCACCACCGGTACCCAGATC
>sig_5456
TTCATATGACGACCTTCGATATGGCCGCTGCTGTGATGATGATGATGATGATGATGATGA
>sig_5457
CTCCTTGGCGCGCCGGTACCCAATTCGCCCTATAGTGAGTCGTATTACGCGCGCTCACTG
>sig_5458
AGTGTCGACATGCCCGCCGTGACCGTCGAGAACCCGCTGACGCTGCCCCGCGTATCCGCA
>sig_5459
TATGCATCACCATCACCATCACCTCGAGACCATGGATCCGGCTGCTAACAAAGCCCGAAA
>sig_5460
GTCCTCCGAGCGGAGACTCTAGAGGGTATATAATGGATCCCCGGGTACCAGCTTGGGGGA
>sig_5461
CCTAACCCCTGTGCTAGCGCTTTTTGCTCTATATGTGTGGTATGGGCGACACGGAAATGT
>sig_5462
TAGGGGCAGTTAAAGTACTTTGACAATTGAATCCGATTTTGACCATTATTTTCATATCCG
>sig_5463
GCTTCTCGCCCCAGACGGCCCGTCGAGTTCGAACAAAAACTCATCTCAGAAGAGGATCTG
>sig_5464
TCGAGCTATTACACCCACTCGTGCAGGCTGCCCAGGGGCTTGCCCAGGCTGGTCAGCTGG
>sig_5465
ATCGGTCAACTGATCCTTAACTGATCGGCATTACAGCGAGCGGAGCCGTTTTTTCTGCCC
>sig_5466
GCGTAGCACCAGGCGTTTAAGTCGACCAATAACTCTACGGGGTCTGACGCTCAGTGGAAC
>sig_5467
CATGGCCATGGCTGTTTCCTGTGTGAAATTGTTATCCGCTCACAATTCCACACAACATAC
>sig_5468
GCATGCCTGCAGGTCGACTCTAGAGGATCCGGACGTCATGGAATTCACTGGCCGTCGTTT
>sig_5469
AACGGTTTCCCTCTAGCGGATCGCAAGCTTGGGCTGCAGGTCGACTCTAGAGGATCCCCG
>sig_5470
GACAGCAAATGGGTCGGGATCTGTACGACGATGACGATAAGGATCATCCCTTCACCAAGG
>sig_5471
TCGTTCAGCTTTTTTGTACAAACTTGTTGATCAAGCTTACCTAGCCAGCTTGGGTCTCCC
>sig_5472
TACCTGGTACCGGGCCCCCCCTCGAGCTGCAGTCTAGAGGTCGACGCGGCCGCAAGCTTC
>sig_5473
AGTTTTCGTTCCACTGAGCGTCAGACCCCTCATCCCTTGGCGTCGAATGCGTGTGATTTA
>sig_5474
CATCAATGTATCTTATCATGTCTGGATCTGCCGGTCTCCCTATAGTGAGTCGTATTAATT
>sig_5475
AATTTAAACAAATTATTAATCAGAATTCTGTTGCATTTGCAAGTTGAATTCACTGGCCGT
>sig_5476
TGGGCACCACCCCGGTGAACAGCTCCTCGCCCTTGCTCACCATGCTGTTATCAACCACTT
>sig_5477
AATCTTTTTATTGTCAGTACTGATTAGGGGCAGGGCATGCTCATGTAGAGCGCCTGCCGC
>sig_5478
CTCGGCATGGACGAGCTGTACAAGGCTGTTATCACAAGTTTGTACAAAAAAGCTGAACGA
>sig_5479
AGGACGCCCCCCGTGTACGACATGAAGGCACTGGCGTCAACCGCAATAGCGATGGGACCG
>sig_5480
ATAAGAGGTCATTTTTGCGGATGGCTTAGAGCTTAATTGCTGAATATAATGCTGTAGCTC
>sig_5481
GCTGCGAGCCCGGAGCGGGCCGGCCGACGGCGGTACCCGGGGATCCTCTAGAGTCGACCA
>sig_5482
AAGGTTTTTATATTACAGCTCCAGATCCGATTGCTGAATAAAAGATACGAGAGACCTCTC
>sig_5483
TACGAATTCGGCGCGCCATTTAAATGCGGCCGCGTCGACGGTACCGGATCCGAGCTCGCC
>sig_5484
GGAACTGGCGGCTGTGGGATTAACTGCGCGTCGCCGCTTTCATCGGTTGTGGGGATCCCC
>sig_5485
TCGAATAGGGCGAATTGGGCCCTCTAGACTCTGCGTCGTTGACGACAAACTGTCTTGCAT
>sig_5486
TCCGGCGCCGGAGCGAGTGAATTCCTGCAGCCCGGGGGATCCACTAGTTCTAGAGCGGCC
>sig_5487
CGGTACCCGGGGATCCTCTAGAGTCGACCTGCAGGCATGCAAGCTTGGGGGGGATCGATC
>sig_5488
GTAACACTGGCAGAGCATTACGCTGACTTCCCATCTAGAATTATTCCATTGAGTAAGTTT
>sig_5489
ATGACATGATTACGAATTGGCCGCCTAGGCCGAATTCGAGCTCGGTACCCCATGGAGGCC
>sig_5490
GCCTTGCAGCACATCCCCCTTTCGCCAGCTGGCGTAATAGCGAAGAGGCCCGCACCGACC
>sig_5491
ACAGTCATAAGTGCGGCGACGACACCATTCCTTGCGGCGGCGGTGCTCAACGGCCTCAAC
>sig_5492
TGATCCTTCAACTCGCTTTACGAGTAAAGCTTGGCACTGGCCGTCGTTTTACAACGTCGT
>sig_5493
ATAGTGAAAACGGGGGCGAAGAAGTTGTCCATATTGGCCACGTTTAAATCAAAACTGGTG
>sig_5494
GGGATCCGAGCTCGAGATCTGCAGCTGGTACCATGGAATTCGAAGCTTGATCCGGCTGCT
>sig_5495
GCCACGATGCGTCCGGCGTAGAGGATCCGACACCATCGAATGGTGCAAAACCTTTCGCGG
>sig_5496
GATGGATCCCCGGCCGGGTACCGAGCTCGAATTAGTCTGCGCGTCTTTCAGGGCTTCATC
>sig_5497
CGACGGCCAGTGACTGCAGGGTACCACGCGTCTCGAGTCTAGAAGATCTGCTAGCAGCGG
>sig_5498
CTCGAGAAAAGAGAGGCTGAAGCTGCAGGAATTCACGTGGCCCAGCCGGCCGTCTCGGAT
>sig_5499
TTTAAAGTTCTGCTATGTGGCGCGGTATTATCCCGTGTTGACGGATCCTCTAGAGTCGAC
>sig_5500
CTGGGATCTGCTCTGCGTCCTGTTGGTCCTGCTCCGTGGCCAGCTAGACGCCACCATGGA
>sig_5501
ATCTGAAAGCCCTTGTGCAACATTATTCAAACATTCTAGCTGATGTTTTGCTAATTTTAG
>sig_5502
CGGTAGTGATCTTATTTCAAGAGCTCATCGATTTCGTTCCACTGAGCGTCAGACCCCGTA
>sig_5503
GGCATGCAAGCTTTCGCGAGCTCGAGATCTGATCATAGACGGATCCATACAACCTCCTTA
>sig_5504
GCTTCTTCTTCTTCTTCTTCTGAAGGCATAGCCTACTGCTAAGCCCAGAGAGAGCTGCAG
>sig_5505
GAAACCTGAGGGGCATGGGTAGCCAGAGCCGCGAATCAGTGCGGTGAACGGTTTGCCCTC
>sig_5506
CTCGAGGGGGGGCCCGGTACCTTAATTAATTAAGGTACCAGGTAAGTGTACCCAATTCGC
>sig_5507
ACGGTGGTACGCATAACTTTCATATGGTCTCCTGTCTAGAGGTACCTCCACACAATGTAC
>sig_5508
GAGCTGGCCGGCCAGCTCGGCGGCTCGCTCGCGGGCGCTGAGGTCTGCCTCGTGAAGAAG
>sig_5509
AGAACTTCCAGATCCGATTTTGGAGGATGGTCGCCACCACCAAACGTGGCTTGCCAGCCC
>sig_5510
GCGTCCGGACTCAGATCTGGATCACAAGTTTGTACAAAAAAGCTGAACGAGAAACGTAAA
>sig_5511
AACAGCCTTGTACAGCTCGTCCATGCCGAGAGTGATCCCGGCGGCGGTCACGAACTCCAG
>sig_5512
GGTCGTGAAGCTCATGTTTGACAGCTTATCATCGATAAGCTTTAATGCGGTAGTTTATCA
>sig_5513
AGAAACTTTATTGCCAAATGTTTGAACGATCGGGGAAATTCGAGCTCTAAGCACCCATTT
>sig_5514
TTAAAGAACGTGGACTCCAACGTCAAAGGGCGAAAAACCGTCTATCAGGGCGATGTCCAA
>sig_5515
TTTCAGTTTGCTCATGGAAAACGGTTTCCGGATGAGCATTCATCAGGCGGGCAAGAATGT
>sig_5516
AGCTTAATTAGTTAACGCATGCCTGCAGGTCGACTCTAGAGGATCCCCGGGTACCGAGCT
>sig_5517
GGACTCTAGAGGATCCAAGCTTATCGATTTCGAACCCAATTTCCCAACTGTAATCAATCC
>sig_5518
GTAATGTTGTTTGTTGTTTGTGTTGTTGGTAATTGTTGTAAAAATATCTAGAGGGGAATT
>sig_5519
ATTGATATAAAGTAAAGCGTAATATTATGAATGATTAGTCAATCGTTTTTCTTATGAATT
>sig_5520
CCACAGCCGGATCTCGAGGAGCTTGGCCCATTGCATACGTTGTATCCATATCATAATATG
>sig_5521
ATGACCATGATTACGAATTCCCCGGATCCGTCGACCTGCAAGGACGAGGCAGCGCGGCTA
>sig_5522
CCATCTCCAGCAGCCGCACGCGGCGCATCGCGTTCTGTCTGCTGATCATGTGGATTTTCT
>sig_5523
ACGCGCCGTACCGGTGGGCGCAGTCGAGGCTGGCCGCCTGGCGCACCGACACCGGCAAGG
>sig_5524
ACTCGTCCAACATCAATACAACCTATTAGTAGCCAACCACTAGAACTATAGCTAGAGTCC
>sig_5525
TCACGTTCACAGGTGCGGAAGAAACCTGAGGGGCATGGGTAGCCAGAGCCGCGAATCAGT
>sig_5526
ATGGACGAGCTGTACAAGGCTTAGAGCTCGAATTTCCCCGATCGTTCAAACATTTGGCAA
>sig_5527
GCGTCTCTTTCTAAATCAAGAGACAGCAAAGCAAATGAGGTGGCATAAAGAAGGGGATCG
>sig_5528
CTGGTTCCGCGTGGATCTCGTCGTGCATCTGTTGGATCCCCGGGAATTCATCGTGACTGA
>sig_5529
AACGTACGTTAAGGATCCTCTAGAGTCGACCTGCAGTTCGGGGGCATGGATGCGCGGATA
>sig_5530
GGGTGTGTGATACGAAACGAAGCATTGGGATCCTAAGGAGGTTAACTATGACGTCGACGC
>sig_5531
ACGTAAAACCGTTACCGCTATGGACGTTGTTTACGCTCTGAAACGTCAGGGTCGTACCCT
>sig_5532
TGCTGGCCGCGCGCGAAATCGTGCTGGACCATTCCGTGCTGCCGGACAGCAACCTCAACG
>sig_5533
GCCGCTCTAGCCCGGGCGGATCCCCCGGGCTGCAGGAATTCGATATCAAGCTTATCGATA
>sig_5534
CTCAAATTGTCTCTTTCAGGCAACACAGTCGGCACCTCAACTATTGTACTGGTTTCGGGC
>sig_5535
GGGGATCCCATTACGATACAAACTTAACGGATATCGCGATAATGAAATAATTTATGATTA
>sig_5536
GAAGCTTGCCAGTGAATTCGAGCTCGGTACCCGGGGATCCTCTAGAGTCGACCTGCAGGC
>sig_5537
GGGCTCGAGGGGGGATCCCCACGCGCCCTGTAGCGGCGCATTAAGCGCGGCGGGTGTGGT
>sig_5538
ATGGTCCGACCCTACCCTCGATTGCAGGCGGATCACCATGTTGGCCAGCAAGACCAGGAA
>sig_5539
TTTCGAACCCCAGAGTCCAGATCCCGTAAGGGTTTCTTATATGCTCAACACATGAGCGAA
>sig_5540
CGTACGTAAGCTTGGATCCTCTAGAGCGGCCGGCCGCCTACTACTACTAATGATGATGAT
>sig_5541
CACAGGTGCCGTTGCTGGCGCCTATATCGCCGACATCACCGATGGGGAAGATCGGGCTCG
>sig_5542
ATGCTGTTATCACAAGTTTGTACAAAAAAGCTGAACGAGAAACGTAAAATGATATAAATA
>sig_5543
TCGATCAGAAACTTCTCGACAGACGTCGCGGTGAGTTCAGGCATGGTGATGTCTGCTCAA
>sig_5544
AGCAAACGACGAAAACTACGCTGCATCAGTTTAATAAGCTTAATTAGCTGAGCTTGGACT
>sig_5545
GGACGAATTCGAATCGATGGGATCCTGCAAAAAGAACAAGTAGCTTGTATTCTATAGTGT
>sig_5546
CGGATGAAGCCGGGCGTTAGACCTGCAGGCATGCAAGCTTGGCACTGGCCGTCGTTTTAC
>sig_5547
GCAGCGCGGGTTCTGGTACGATTGATGACGACGACAAGAGTCCGGAGCTCGTGGATCCGA
>sig_5548
TAATTTGCGAGTACGCAAAGCTTGGCTGCAGGTCGACGGATCCCCGGGAATTCGGCTGCT
>sig_5549
CAGAACCTGCTAAGGTTGACATGAATTGCACCAAACATAAAATTAGTTATGCTATTTATA
>sig_5550
TAGTGCGGCCGCCATGGCCTCTAGAGCCGATCGTGAAGTTTCTCATCTAAGCCCCCATTT
>sig_5551
GGACTCTAGCCTAGGCCGCGGAGCGGATAACAATTTCACACAGGAAACAGCTATGACCAT
>sig_5552
AGCGGCGTCGAAGCCTGTAAAGCGGCGGTGCACAATCTTCTCGCGCAACGCGAACCACCA
>sig_5553
TAAAACGACGGCCAGTGAGCGCGCGTAATACGACTCACTATAGGGCGAATTGGCCACGCT
>sig_5554
GTAATTTTAAATTCAAACTCCTCTCTCAACTCTCCAAAAAACGGGCAGAAGGTGGTATGG
>sig_5555
TTGCGGCATCGTGGTGTCACGCTCGTCGTTTGGTATGGCTTCATTCAGCTCCGGTTCCCA
>sig_5556
CATGAGTGACGACTGAATCCGGTGAGAATGGCAAAAGCCGCCACGGCGATATCGGATCCA
>sig_5557
ATTTTATTGCGGCCATGACCGGTTCTAGAGTTTAAACTCGAGTCAGAAGAACTCGTCAAG
>sig_5558
TTCACATATGCATGCACTAGTGGCGCCTGTCGACGCGTAGAATTCACCCGGGTACTGCAG
>sig_5559
TTATCGATTTCGAACCCGGGGTACCGAATTCCTCGAGCGTGTCCTCTCCAAATGAAATGA
>sig_5560
CGTTCAGCTTTCTTGTACAAAGTGGTTGATAACAGCGACTACAAGGATGACGATGACAAG
>sig_5561
TTGCCAGAATTCTTGAAGACGAAAGGGCCTCGTGATACGCCTATTTTTATAGGTTAATGT
>sig_5562
GGCGAATTCAAGATCTCACATCCCTACAGTCCCCTGCCAGGCCTGGCTTCAGTCCCTGGG
>sig_5563
TCCATACCACCGAGAATTGCTTCATCAGACGTGTAGAGAATACCACCAAAACCGTCAATT
>sig_5564
TAAGGGCGACACGGAAAGGTCACTGTGACCGGTCACTGTGACCGGTCACTGTGACCAGAT
>sig_5565
CTCGTTCAGCTTTCTTGTACAAAGTGGGCATTATAAGAAAGCATTGCTTATCAATTTGTT
>sig_5566
AAGCTCTCATCAACCGTGGCTCCCTCGAGGCTCCGCGCCCTCGATCCGACCGCCCCCCAC
>sig_5567
TGGGCTACGTCTTGCTGGCGTTCGGATGACCGGAGAATGGCTGAATACAACAGGGGCTGA
>sig_5568
AGCTTGCATGCCTGCAGGTCGACTCTAGAGGATCCCCGGGTACCGAGCTCAGAAAAAATG
>sig_5569
CCGCGTCGAATTCGCGTCAATTCTCATGTTTGACAGCTTATCATCGATAAGCTAGCTTTA
>sig_5570
TTGCATGCCTGCAGGTCGACTCTAGAGGATCCCCGGGTACCGCCGTCGGCCGGCCCGCTC
>sig_5571
GCCGTGACAACTTTATGACAGCTGTTCTAGATTAAGACTCCTTATTACGCAGTATGTTAG
>sig_5572
TTATGCAACAGAAACAATAATAATGGAGTCATGAACATGTGAATTCGAGCTCGGTACCCG
>sig_5573
GAGACGGTCACAGCTTGCTTGTAAGCGGATGCCGGGAGCAGACAAGCCCGTCAGGGCGCG
>sig_5574
AGAAAGGAAACGCCGTTGCACTTGATGCACCGTGCAATCCGGTAGATTCTTGTTTGAGAA
>sig_5575
AAACTGGCCACCGGCAAGCATCGCTGACGAGTAACCGGATCCCCGATCCGTGGACTTGTC
>sig_5576
GTTGCGCAGCCTGAATGGCGAATGGAGATCTGGAGGCGGGAAGAGGCGGTTGGGGCTTAA
>sig_5577
CAAAAATGGCAGCCAAGCTGACCACTTCTGCGCTCGGCCCTTCCGGCTGGCTGGTTTATT
>sig_5578
CACCAGCCCCGCCGCCGCCAGGAGCATTGCCGTTCCCGCCAGAAATCTAGAGCTTATCGA
>sig_5579
CTGCCCGGATTACAGGGGGCAATGGCAACAACGTTGCGCAAACTATTAACTGGCGAACTA
>sig_5580
TTGGATATCTCGAATTCCTGCAGCCCGGGGGATCCACTAGTTCTAGAGGCGGCCGCGCTT
>sig_5581
ATGCCCAAGAGGTAAAGCCCTTCCCGAGTAACAAAAAAACAACAGCATAAATAACCCCGC
>sig_5582
CGCAGTGGTGAGTAACCATGCATCATCAGGAGTACGTATAAAATGCTTGATGGTGGGAAG
>sig_5583
TAAGGAAGTAAAAGTAAAAGCAAGAAAGAAAACTAGAGATTCTTGTTTAAGGGGCCCGGC
>sig_5584
TCGAGCTAGAAGATCTCCTAGAGAATTCCTAGAATCGATCCTAGAGTTAACACTGGCCGT
>sig_5585
TAGCGCTTAGAGCTCGAATTTCCCCGATCGTTCAAACATTTGGCAATAAAGTTTCTTAAG
>sig_5586
GTGAATTGCTGCAGGTCGCCAAGCTTGGCGACGGATCCGGGGAATTCGTAATCATGGTCA
>sig_5587
AGCGACCTCGAGCCCCAGCCCGCTCCGCTTCTCGCCCCAGACGGCCCGTCGAGTTCGAAC
>sig_5588
TGCACCGTGCAGTCGATAAGCCCGGGCATTAATGAATCGGCCAACGCGCGGGGAGAGGCG
>sig_5589
CGAATTCGAGCTCCGTCGACAAGCTTGCGGCCGCACTCGAGATCAAACGGGCTAGCCAGC
>sig_5590
ACCATGGTGGCGACCGGTACCCGGGGATCCGAGCTCGGTACCAAGCTTAAGTTTAAACGC
>sig_5591
TCCATCGGAGAAACTGTCCGAGGTTATGTTAAACAACTTATTAAAGATCCGTCGACCTGC
>sig_5592
CAGGAATATGTGATACAGGATATATTCCGCTTCCTCGCTCACTGACTCGCTACGCTCGGT
>sig_5593
GTAAGTAGTTCGCCAGTTAATAGTTTGCGCAACGTTGTTGCCATTGTGCAGGCATCGTGG
>sig_5594
AGATCTGCGCGTCCCCCTTGGTCAAATTGGGTATACCCATTTGGGCCTAGTCTAGCCGGC
>sig_5595
CCATCAAATCCGCAATTGTCTTGGCCATTGCGAAGTGATTCCTCCGGATCGGGGATGAAA
>sig_5596
CAGACGATGGTGCAGGATCCACCGCGGTGGCGGCCGCTCTAGAACTAGTGGATCCCCCGG
>sig_5597
GGATATATGATGAATCACCTATGAAGCTAGCACGACAGGTTTCCCGACTGGAAAGCGGGC
>sig_5598
GCGGTCCACGTGGTTTGCCCCAGCAGGCGAAAATCCTGTTTGATGGTGGTTCGCGTTGCG
>sig_5599
ACCCCGCTTGAGCAGACATCACCATGCCTGAACTCACCGCGACGTCTGTCGAGAAGTTTC
>sig_5600
ACTATAGGGAAAGCTTGCATGCCTGCACCAGGGGGGTGGCTCTAGCTAGAGGATCCCCGG
>sig_5601
CAGATCCTCTACGCCGGACGCATCGTGGCCGGGGTTCGAAATCGATGAGCTCGCGAATTT
>sig_5602
TCATTAATGCAGCTGGCTTATCGAAATTAATACGACTCACTATAGGGAGACCGGAAGCTT
>sig_5603
CACCAAATGAGGCCTCCAAAACTTCATTTTTAATTTTTGCGGCCGCAAGATCCGGCCACG
>sig_5604
CGCTCAGTGGAACGATCCGTCGAGAGGTCTGCCTCGTGAAGAAGGTGTTGCTGACTCATA
>sig_5605
CTGTATCAGGCTGAAAATCTTCTCTCATCCGCCAAAACAGAAGCTTGGCTGCAGGTCGAC
>sig_5606
ACTCCGCTACGCGCAATTAACCCTCACTAAAGGGAACAAAAGCTGGGTACCGGGCCCCCC
>sig_5607
CCACCACCTTCTGATAGGCAGCCTGCACCTGAGGAGTGAATTGATCCACGCGTGGATCCC
>sig_5608
CGAGCGCGCCAACAAGCGCCACGCCCAGGAGGTCGAAGCCGCACGTCATCTAGCTTCACG
>sig_5609
ACCCGGGAGGTACCGAGCTCTTACGCGTGCTAGCTCGAGATCTAAGTAAGCTTCCTGCAT
>sig_5610
CATCCTTGTAGTCAGATCCACGCGGAACCAGAAGTGCCCCGGAGGATGAGATTTTCTTAA
>sig_5611
GGGACAACTCCAGTGAAAAGTTCTTCTCCTTTCGACATGGAATTTTGCCTCCTTAAGTCA
>sig_5612
CTTATGGACGCTAGAATTCGGATCCGTGGTCTCATACAGAACTTATAAGATTCCCAAATC
>sig_5613
TGTAAAACGACGGCCAGTGAATTCGAGCTCGGTACCCGGGGATCCGATATCCATATGACT
>sig_5614
CCATCAATGTTGGAGGGGGAAGATTGACCAGGGTGGAAGTTGGGCACAAAGTAAACGTTG
>sig_5615
TCACGACGTTGTAAAACGACGGCCAGTGCCAAGCTCAGATCTGAGCTTGCATGCCTGCAG
>sig_5616
GAGTCGTATTACTTAATTAATGCGCGCTCACTGGCCGTCGTTTTACAACGTCGTGACTGG
>sig_5617
AAAGAAATGCATAAGCTAGCTTAGTAAAGCCCTCGCTAGATTTTAATGCGGATGTTGCGA
>sig_5618
ATTTCCCCGAAAAGTGCCACTTGCATCGATGAATTGATCCGAAGTTCCTATTCTCTAGAA
>sig_5619
TACTGTGTTCTGAGTCCTGTGCTCGAGATGACCTGCAGGTCGAGAATAGTTAGCGCGCAG
>sig_5620
ATTTCCCCGAAAAGTGCCACTTGCATCGATGAATTGATCCGAAGTTCCTATTCTCTAGAC
>sig_5621
ATAGTTTTACGGTCTGTACCTCTCCAATGATTATTCCAACTACCAGGCTTTTCTTCTACA
>sig_5622
ATTCGAAGCTTGATCCGACCCATTTGCTGTCCACCAGTCATGCTAGCCATATGTATATCT
>sig_5623
ATGCCTGCAGGTCGACTCTAGAGGATCCCCGGGTACCGAGCTCGAATTCCCCATGGTCTG
>sig_5624
CTTCGCCAGCTGGCGTAATAGCGAAGAGGCCCGCACCGATCGCCTTCCCAACAGTTGCGC
>sig_5625
AAGGGGTGTTATGAGCCATATTCAACGGGAAACGTCTTGCTCGACGCTTATAAAAAATGG
>sig_5626
AGCCATGCTCCTCATGCTGCTGCCCACAGCCCTGGCGTTCCATTTGACCACACGAGGGGG
>sig_5627
GGCATTATAAAAAAGCATTGCTCATCAATGTGTTGCAACGAACAGGTCACTATCAGTCAA
>sig_5628
TAACAGATTAAAAAAATTATAAGAATTCATTCTAATTGGTAAGCGCGCCATGGGCCCTGC
>sig_5629
ATTTTTTTCTCCATTTTAGCTTCCTTAGCTCCTGAAAATCTCGCCAAGCTTTGGATTCTC
>sig_5630
AGATCGCCGTGTAATAATTCTAGAGTCGGGGCGGCCGGCCGCTTCGAGCAGACATGATAA
>sig_5631
GAAGATTCTAGAGCTAGCGAATTCGAATTTAAATGGATCCGCGGCCGCGTCGACAATCAA
>sig_5632
TAGTGAGCTCATGCATGATCGAATTGGGGATCTTGAAGTTCCTATTCCGAAGTTCCTATT
>sig_5633
CAAGCTAGCTTTCAAGTCAGAATAGTGGACAGGCGGCCAAGAACTTCGTTCATGATAGTC
>sig_5634
ATACAAAAGGCCTGCAGCAAACGACGAAAACTACGCTGCATCAGTTTAATAAGCTTAATT
>sig_5635
ATCCCCGGGTACCGAGCTCGAATTCTGCACAGCGGCCGCAATTCGTAATCATGGTCATAG
>sig_5636
ACAGAAGGCGTGGAGGAAAAACTGTTTCATACAGAAGGCGTGGAGGAAAAACTGTTTCAT
>sig_5637
TGTTTCCCAATGCCATAATACTCGAACTCAGTAGGATTCTGGTGTGTGCGCAATGAAACT
>sig_5638
GGTACCGAGCTCGGATCCACTAGTAACGGCCGCCAGTGTGCTGGAATTCGGCTTCAACAA
>sig_5639
TACTGCAGCGTAGCCTTTTGGTCCTAGGTATTGCTCACATTCTTGCGCTACATCTTGCCA
>sig_5640
TAGCTGTTTGGGGAAGTTCCTATTCTTTCTAGAGAATAGGAACTTCCCCCCCCCATGTCA
>sig_5641
TGGCACTGGCTGGTTTCGCTACCGTTGCGCAAGCTTCTCGAGAATTCCCGGGTACCAGAT
>sig_5642
CTATGACCATGATTACGAATTCCACAAGCTTGTGGAATTCACTGGCCGTCGTTTTACAAC
>sig_5643
CGAGTGGATCTGGGTCGACCGGTCGACCCAGATCTGGGTCGACCTGCAGGTCAACGGATC
>sig_5644
AGCTTGGGCTGCAGGTCGACTCTAGAGGATCCCCGGGCGAGCTCGAATTCCGAGCTTATC
>sig_5645
GGGATCTCGATCCCGCGAAATTAATACGACTCACTATAGGGAGACCACAACGGTTTCCCT
>sig_5646
GCACAGGGCCCGACGTCGCATGCTCCTCTAGACTCGAGGAATTCGGTACCCCGGGTTCGA
>sig_5647
GCATGCCATCCGGATATAGTTCCTCCTTTCAGCAAAAAACCCCTCAAGACCCGTTTAGAG
>sig_5648
ACAGCTATGACCATGATTACGTTAGCAACTTGTATGTTAACACGCCGCGTACCAGTCAAA
>sig_5649
[truncated: 1,632,992 more chars]
