# Supplementary material for: DNA signatures for detecting genetic engineering in bacteria
Source: Genome Biol. 2008 Mar 18;9(3):R56. doi: 10.1186/gb-2008-9-3-r56 (PMC2397508; doi:10.1186/gb-2008-9-3-r56)
Supplement: Additional data file 4 — The complete set of 60-mer signatures used in the cross-validation set [file gb-2008-9-3-r56-s4.bz2 › mcs.1235.60.fa]

>48995599.1.47
TCAGCGCTTTAAATTTGCGCATGCTAGCTATAGTTCTAGAGGTACCGGTTGTTAACGTTA
>pRNAT-H1.3_Hygro.Genscript.html.1.26
CGGTTTAAACTTAAGCTTTCCAAAAAACTTACGCTGAGTACTTCGATCTCTTGAATCGAA
>915333.1.42
TAATTAAGATCTAGATCAGCATGCGTCGACGAGCTCGGTACCCTACTGCAGGAGCGGCCG
>pT7T3_18U.Stratagene.html.1.43
AACAGCTATGACATGATTACGAATTTAATACGACTCACTATAGGGAATTCGAGCTCCCGG
>pASK22.Generic.html.1.524
GATCCACTCGAGACGTTTACCCGGGGGCTGACGTACCCACTCCATGTAGAAGTCAGAGAA
>4165118.1.73
CCGCCACCGCGGTGGAGCTCGACGGATCATTTATTCTGCCTCCCAGAGCCTGATAAAAAC
>pRNA-U6.3_Neo.Genscript.html.1.49
AAAAAACTTACGCTGAGTACTTCGATCTCTTGAATCGAAGTACTCAGCGTAAGCGGGATC
>pCMV-PCR.Stratagene.html.1.51
CCCCCCTCGAGATGGAACAAGACCCGGGAAGAGCAAGCTTGATATCGCTCTTCACTTGTC
>310852.1.14
TCGACGGATCCCAAGCTTCTTCTAGAGGTACCGCATGCGATATCGAGCTCTCCCGGGAAT
>115600313.1.625
TCTCCGGTCTGGTAAGCACAACCATGCAGAATGAAGCCCGTCGTCTGCGTGCCGAACGCT
>115600313.1.619
TCAATATCTCCGGTCTGGTAAGCACAACCATGCAGAATGAAGCCCGTCGTCTGCGTGCCG
>pGEM-7Zf(+)_LIC-F.ATCC.html.1.56
GGGGTACCAACTGGTTCCGGCGCCGGAGCGAGTTTGGTACCGAATTCCTCGAGTCTAGAG
>118200849.1.44
TAGGAAAGCTAGCTATACGCGTTATACCGGTATCCTGCAGGTAGCATGCAAGAGATCTTA
>47132196.1.5
TTCGCGAGGTACCGGGCCCAAGCTTCTCGAGGAATTCCTGCAGCCCGGGGGATCCACTAG
>1769877.1.18
GTCGACTCTAGAGGATCTATATTACCCTGTTATCCCTAGCGGATCCCCGGGTACCGAGCT
>pHT3T7BMM.Boehringer.html.1.7
CCATGGGATATCGCATGCCTGCAGAGCTCTAGAGTCGACGGGCCCGGTACCGCGGCCGCA
>115600313.1.214
TCCCTGGGTGAGTTTCACCAGTTTTGATTTAAACGTGGCCAATATGGACAACTTCTTCGC
>3983116.1.17
CAGGCTCTAGATTCGAAAGCGGCCGCACTAGTTGAGCTCGTCGACGTAGGCCTTTGAATT
>118200847.1.126
AAAGCTTTAGAGCTCTTCTTAAGAAGGATCCAGATCCACTAGTGGCCTATGCGGCCGCGG
>pCITE-5b(+).Novagen.html.1.3
GAGTGCGGCCGCAAGCTTGTCGACGGAGCTCGAATTCGGATCCGATATCGCCATGGTTGA
>4165110.1.48
TTATCTCTTCAAATGTAGCACCTGAAGTCAGCCCCATACGATATAAGTTGTAATTCTCAT
>pSL190.Generic.html.1.236
ATGATGATCATTGCAATTGGATCCATATATAGGGCCCGGGTTATAATTACCTCAGGTCGA
>pUC28.Generic.html.1.37
TATGGGCCCTCGAGGCCTTGAATGCGGCCGCGGTACCCGGGGATCCTCTAGAGTCGACCT
>pSL180.Generic.html.1.113
TTTAAATTTGCGCATGCTAGCTATAGTTCTAGAGGTACCGGTTGTTAACGTTAGCCGGCT
>pET-11d.Novagen.html.1.10
TAGAAATAATTTTGTTTAACTTTAAGAAGGAGATATACCATGGCTAGCATGACTGGTGGA
>pRPM1.Generic.html.1.6
TGCATGCCTGCAGGTCGACTCTAGAGGATCCCCTCCGGATGGAAGACCCGGGTCTTCCAT
>5420374.1.8
GACACTATAGAATACTCAAGCTTATGCATGCGGCCGCATCTAGAGGGCCCGGATCCCTCG
>pMAL-p.New_England_Biolabs.html.1.23
TAGAGGATCCATCGAGGGTAGGTTTACTGAATTCAGGCCTACCCTCGATGGATCCCCGGC
>310756.1.2
AATTAATTCCACAAGCTTCTAGAGATCTTCCATACCTACCAGTTCTGCGCCTGCAGCAAT
>pES2.Generic.html.1.17
AAATAGTTAACTAATTGTCAAGTAATTCGAGCTCGGTACCCGGGGATCCTCTAGAGTCGA
>pIVEX2.4d.Roche.html.1.4
ATCCCGGGCTGCAGAGCTCGCTCGAGTCGACTTGCCATGGTCATATGTTTAATTAAGCGG
>115600313.1.157
TTTTATCCGGCCTTTATTCACATTCTTGCCCGCCTGATGAATGCTCATCCGGAATTCCGT
>115600313.1.1062
GATGTTCTGGGGAATATAAATGTCAGGCTCCCTTATACACAGCCAGTCTGCAGGTCGATA
>118200847.1.183
CGGATCTGATCCCGGGCGGGTACCTTTGAATTCCACTTAATTAAGAAGGCCGGCCCTTCC
>pSL190.Generic.html.1.56
TCCGCGGTCGCGACGTACGCGTATCGATGGCGCCAGCTGCAGGCGGCCGCCATATGCATC
>pKRX.ATCC.html.1.33
AGTGGATCCCCCGGGCTGCAGGAATTCACCAGCCTTGAGATGGTTGAGTCCAAGTCACGT
>595767.1.65
CGCGACGTACGCGTATCGATGGCGCCAGCTGCAGGCGGCCGCCATATGCATCCTAGGCCT
>pET-50b(+).Novagen.html.1.17
AAGTCCTCTTTCAGGGACCCGGGTACCAGGATCCGAATTCTGTACAGGCCTTGGCGCGCC
>pET-50b(+).Novagen.html.1.140
CCGCTGCTGCTAAATTCGAACGCCAGCACATGGACAGCTCTACTTCTGCTGCTCTCGAGG
>115600313.1.352
CGTCTGTGATGGCTTCCATGTCGGCAGAATGCTTAATGAATTACAACAGTACTGCGATGA
>4165110.1.7
AGCTCCACCGCGGTGGCGGCCGCTCTAGATTTCAGTGCAATTTATCTCTTCAAATGTAGC
>pRSET_CAT.InVitrogen.html.1.218
GCCTTTTTAAAGACCGTAAAGAAAAATAAGCACAAGTTTTATCCGGCCTTTATTCACATT
>pTriEx-3Neo.Novagen.html.1.8
ACTTAGTGATGGTGATGGTGATGGTGGTGCTCGAGATCCTCGGGGTCTTCCGGGGCGAGT
>83314120.1.79
GGGGCCCCGACCGTGTCGGGGCCCCTGCACGGGTCCATGGAGCTTTAAAAGGATCTAGGT
>pETBlue-2.Novagen.html.1.31
CTCGAGATCCTCTGGGTCTTCAGGAGCGAGTTCTGGCTGGCTTGCACGTGTATACAGCTG
>pETcoco-2.Novagen.html.1.25
AAGATCCTCGGGATCTTCCGGAGCGAGTTCTGGCTGGCTTGCGGCCGCAAGCTTCGAAAC
>pSL190.Generic.html.1.110
TGCATCCTAGGCCTATTAATATTCCGGAGTATACGTAGCCGGCTAACGTTAACAACCGGT
>pTriEx-3Neo.Novagen.html.1.66
GTTCTGGCTGGCTTGCACGTGTATACAGCTGTGCGGCCGCAAGCTTCGAACCGGTACCGT
>pSL180.Generic.html.1.5
TCGAATGGCCATGGGACGTCGACCTGAGGTAATTATAACCCGGGCCCTATATATGGATCC
>595767.1.85
GGCGCCAGCTGCAGGCGGCCGCCATATGCATCCTAGGCCTATTAATATTCCGGAGTATAC
>pMETalphaB.InVitrogen.html.1.8
GCGGCCGCCGCGGGTCGACGACGCGTGGATCCACGGCCGGCTGGGCCACGTGAATTCCTG
>pASK22.Generic.html.1.265
TCAGCAGAGACTGAGAAGATTTGCAAGACATGGTAACACGTTCACCTGCAGATACAGACA
>13027702.1.78
CGACCGCGGACATGTACAGAGCTCGAGAAGTACTAGTGGCCACGTGGGCCGTGCACCTTA
>pTOPE-1b(+).Novagen.html.1.8
GCCGCCAGTGTGATGGATATCTGCAGAATTCCAGCACACTGGCGGCCGTTACTAGTGGAT
>pSTBlue-1.Novagen.html.1.63
CGACGAATTCAGATATCACGAATTCTGGATCCGATACGTAACGCGTCTGCAGCATGCGTG
>118200849.1.24
CGCCTTTGCGATCGCAGACCTAGGAAAGCTAGCTATACGCGTTATACCGGTATCCTGCAG
>56406608.1.235
TGCCACCCAGCCGAGGGCTTGTGCTTCTGATTTTGTAATGTAATTATCAGGTAGCTTATG
>595764.1.229
TGGCGCCATCGATACGCGTACGTCGCGACCGCGGACATGTACAGAGCTCGAGAAGTACTA
>115600313.1.1053
CATTAACCTGATGTTCTGGGGAATATAAATGTCAGGCTCCCTTATACACAGCCAGTCTGC
>48995599.1.145
ATGCATATGGCGGCCGCCTGCAGCTGGCGCCATCGATACGCGTACGTCGCGACCGCGGAC
>2664254.1.11
CTGCGTCGTTGACGACAAACTGTCTGAATTCTACTAGTGGATCCGAGCTCGGTACCAAGC
>pMT_BiP_V5-Hisc.InVitrogen.html.8.10
CTAGACTCGAGCGGCCGCCACTGTGCTGGATATCTGCAGAATTCCACCACACTGGACTAG
>118200851.1.17
TATGGCGCGCCTTTGCGATCGCAGACCTAGGAAAGCTAGCTATACGCGTTATACCGGTAT
>287936.1.9
CGAATTCCATGGTACCAGCTGCAGATCTCGAGCTCGGATCCGCGACCCATTTGCTGTCCA
>pUCBM20.Boehringer.html.1.8
TCCATGGGATATCGCATGCCTGCAGAGCTCTAGAGTCGACGGGCCCGGTACCGCGGCCGC
>pMAL-cri.New_England_Biolabs.html.1.9
CTGCAGGTCGACTCTAGAGGATCCGAATTCTGAAATCCTTCCCTCGATCACGAGAGAGGA
>310756.1.15
AGCTTCTAGAGATCTTCCATACCTACCAGTTCTGCGCCTGCAGCAATGGCAACAACGTTG
>pET-31b(+).Novagen.html.1.177
CCAGGTCCGGTACGGCTGCGATTCGTGAGTTTTACGCCAACTCGCTCAAACTGCCTTTGG
>pQE-TriSystem_Strep.Qiagen.html.1.8
TACAGCTGTGCGGCCGCAAGCTTCGAACCGGTACCGTCGACCTGCAGGCGCGCCGAGATC
>118200851.1.150
AGCTCTTCTTAAGAAGGATCCAGATCCACTAGTGGCCTATGCGGCCGCGGATCTGATCCC
>litmus28i.New_England_Biolabs.html.1.38
CGAAGCTAGCGAATTCGTGGATCCAGATATCCTGCAGAGAAGCTTGGCGCCAGCCGGCTT
>pAMP10.ATCC.html.1.41
CATTAGTAGTAGTAGGCGGCCGGCCGCTCTAGAGGATCCAAGCTTACGTACGCGTGCATG
>4097017.1.77
ATCCAGAGTCTCCTGAACTAGACAATGCTCAGGACTGATGAGTCCGTGAGGACGAAACTC
>115600313.1.786
GGTTTACACCTATAAAAGAGAGAGCCGTTATCGTCTGTTTGTGGATGTACAGAGTGATAT
>4165113.1.1
GATACCGTCGACGTCACGCGTCCATGGAGATCTCGAGGCCTGCAGCCCGGGGGATCCACT
>310808.1.13
GAGCTCGATATCGCATGCGGTACCTCTAGAAGAAGCTTGGGATCCGTCGACCTGCAGCCA
>118200847.1.93
GCCTCGAGTTAACGTTCGAGGTCGACTCTAGATAAAGCTTTAGAGCTCTTCTTAAGAAGG
>pET-44c(+).Novagen.html.1.86
GCAGGACGTCGACGGTACCATCGATACGCGTTCGAAGCTTGCGGCCGCACAGCTGTATAC
>pGV451.Generic.html.1.61
AGCTTGGCTGCAGGTCGACGGATCCCCGGGAATTGGGCTCGACTTAGTCAGGGTCACCGA
>66472063.1.4
AATGGCAGGGATCTTAGATTCTGTGCTTTTAAGCAGAGATTACCTATCTAGACTGCAGGT
>209573.1.172
ATGTTTTTCGGGTGGATCCCAGAAGTAGTTTTGATGCACAGGCAACGGAGCTCAGCGTAT
>pRSF-1.Novagen.html.1.47
TCAAATTTCGCAGCAGCGGTTTCTTTACCAGACTCGAGTGCGGCCGCAAGCTTGTCGACC
>18252143.1.66
TAGATAGAGTGCAGGGGCCCCGACCGTGTCGGGGCCCCTGCACGGGTCCATGGAGCTTTA
>209518.1.13
TGGGCTGCAGGTCGACTCTAGAGGATCCCCGGGCGAGCTCGAATTCCGGGGGATCTCAAT
>pCITE-2b(+).Novagen.html.1.28
CTCTAGAGGATCGGAGATCTCAGTGGTGGTGGTGGTGGTGCTCGAGTGCGGCCGCAAGCT
>pASK22.Generic.html.1.504
CCTTTGTTACGGCTAGCTGCGATCCACTCGAGACGTTTACCCGGGGGCTGACGTACCCAC
>8346640.2.53
ATATATGGATCCAATTGCAATGATCATCATGACAGATCTGCGCGCGATCGATATCAGCGC
>pSL190.Generic.html.1.59
GCGGTCGCGACGTACGCGTATCGATGGCGCCAGCTGCAGGCGGCCGCCATATGCATCCTA
>pAMP1.Invitrogen.html.1.3
CAGGTACCGGTCCGGAATTCCCGGGCATCATCATCATTAGTAGTAGTAGGCGGCCGCTCT
>pET-44b(+).Novagen.html.1.15
GGTTCTGGTACGATTGATGACGACGACAAGAGTCCGGAGCTCGTGGATCCGAATTCTGTA
>pHT3T7BMM.Boehringer.html.1.20
CATGCCTGCAGAGCTCTAGAGTCGACGGGCCCGGTACCGCGGCCGCACTTAAGTTACGCG
>pETcoco-2.Novagen.html.1.158
GGTGGCGAGTCCATGTGCTGGCGTTCAAATTTCGCAGCAGCGGTTTCTTTGCTAGCACCG
>pHIL-S1.InVitrogen.html.1.81
TTCTGACATCCTCTTGATTAGAATCTAGCAAGACCGGTCTTCTCGTAAGTGCCCAACTTG
>pMETalphac.InVitrogen.html.2.7
GCGGCCGCCGCGGGTCGACGACGCGTGGATCCACGGCCGGCTGGGCCACGTGAATTCATC
>209573.1.88
CAGATTTTACGACCGTCTTTCAGAGTAGCGATAACTTCAACCTGGTTGCAGTGAGTGCCT
>pSE280.Invitrogen.html.1.248
TGGATCCATATATAGGGCCCGGGTTATAATTACCTCAGGTCGACGTCCCATGTGCAGGTG
>pSE280.Invitrogen.html.1.54
GCGGTCGCGACGTACGCGTATCGATGGCGCCAGCTGCAGGCGGCCGCCATATGCATCCTA
>118200856.1.16
CGCGCCTTTGCGATCGCAGACCTAGGAAAGCTAGCTATACGCGTTATACCGGTATCCTGC
>pTRE-Shuttle2.Clontech.html.1.10
TCGTCGACAAGCTTATCGATGCGGCCGCGCTAGCACGCGTCAGCTGACTAGAGGATCCCC
>pTriEx-3Neo.Novagen.html.1.112
CGAACCGGTACCGTCGACCTGCAGGCGCGCCGAGATCTGAGAATTCGGATCCACGAGCTC
>287938.1.1
ATCAAGCTTCGAATTCCATGGTACCAGCTGCAGATCTCGAGCTCGGATCCGACCCATTTG
>4097013.1.20
CGCTCTAGACAATGCTCAGGACTGATGAGTCCGTGAGGACGAAACTCTAAGGCTTGGATC
>pUCBM20.Boehringer.html.1.24
TGCCTGCAGAGCTCTAGAGTCGACGGGCCCGGTACCGCGGCCGCCTTAAGACGCGTGGAT
>4097017.1.351
GCTTGGATCCAGAGTCTCCTGAACTAGTCCAAGCTTATCGATACCGTCGACCTCGAGGGG
>pMCS5.Mobitec.html.1.46
CATGATATCACGCGTGGCGCCACTAGTGCTAGCAGATCTGGCCGGCCCACCGGTGGGCCA
>pTRXNM.USB.html.1.8
GAGCTCGGTACCCGGGGATCCTCTAGCTAGAGCCACCCCCCTGGTGCAGGCATGCAAGCT
>115600313.1.386
AATGAATTACAACAGTACTGCGATGAGTGGCAGGGCGGGGCGTAAACGCCGCGTGGATCC
>45862352.2.3
ATCACTAGTAAAAGGTACCGAGCTCCTGCAGTATCGATGCGGCCGCAAAGTCGACGAATT
>113073376.1.8
GCTTGCATGCCTGCAGGTCGACTCTAGACACGGGGTGGTTTAAACGCGGCCGCGGTACCA
>pET-44c(+).Novagen.html.1.40
GACAAGAGTCCGAGCTCGTGGATCCGAATTCTGTACAGGCGCGCCTGCAGGACGTCGACG
>287940.1.10
CTCGAGATCTGCAGCTGGTACCATGGAATTCGAAGCTTGATCCGCGACCCATTTGCTGTC
>73697467.2.60
CTTGCATGCCTGCAGGTCGACTCTAGAGGATCCCCGGGTACCGAGCCCGAATTCGTTTAA
>SSEV19.Generic.html.1.143
ATGGGCGCATCGTAACCGTGCATCTGCCAGTTTGAGGGGACGACGACCGTATCGGCCTCA
>pSL190.Generic.html.1.74
GCGTATCGATGGCGCCAGCTGCAGGCGGCCGCCATATGCATCCTAGGCCTATTAATATTC
>pASK22.Generic.html.1.77
GTAGTAAACAGCCAGATCTTCAGCCTGTACAGAAGAGATGGTCAGAGTGAAGTCGGTACC
>1490528.2.16
CTAGTAGGCCTATTATTTTTGACACCAGACAAGTTGGTAATGGTAGCGACCGGCGCTCAG
>pRSET_CAT.InVitrogen.html.1.10
TAAGGATCCGAGCTCGAGATCTGCAGCTGGTACCATGGAATTCGAAGCTTCGACGAGATT
>pMAL-p2.New_England_Biolabs.html.1.49
TTCCCTCGATCCCGAGGTTGTTGTTATTGTTATTGTTGTTGTTGTTCGAGCTCGAATTAG
>pASK22.Generic.html.1.128
GTCGGTACCGCTACCGCTACCGGTAAAACGGTCCGGAACACCAGATTCACGGGTCGACGC
>58029.1.1
CTAATCTAGATTAGGATCTAATTCGAGCTCGCCCGGGGATCCTCTAGAGTCGACCTGCAG
>pCMV-PCR.Stratagene.html.1.11
CACTATAGGGCGAATTGGGTACACTTACCTGGTACCGGGCCCCCCCTCGAGATGGAACAA
>pRSET_CAT.InVitrogen.html.1.113
TATACCACCGTTGATATATCCCAATCGCATCGTAAAGAACATTTTGAGGCATTTCAGTCA
>pExchange-6C.Stratagene.html.1.22
AGCTTGATATCGAATTCCTGCAGCCCGGGGGATCCGCCCGGGCTAGAGCGGCCGCCACCG
>115600313.1.888
TGCACGTCTGCTGTCAGATAAAGTCTCCCGTGAACTTTACCCGGTGGTGCATATCGGGGA
>pMCS5.Mobitec.html.1.44
TGCATGATATCACGCGTGGCGCCACTAGTGCTAGCAGATCTGGCCGGCCCACCGGTGGGC
>287942.1.18
CTGCAGCTGGTACCATGGAATTCGAAGCTTGATCCGACCCATTTGCTGTCCACCAGTCAT
>pSL190.Generic.html.1.251
ATTGGATCCATATATAGGGCCCGGGTTATAATTACCTCAGGTCGACGTCCCATGGCCATT
>pSL180.Generic.html.1.39
ATAACCCGGGCCCTATATATGGATCCAATTGCAATGATCATCATGACAGATCTGCGCGCG
>115600313.1.703
AAGGGATGGCTGAGGTCGCCCGGTTTATTGAAATGAACGGCTCTTTTGCTGACGAGAACA
>pSE280.Invitrogen.html.1.196
TTAAAGCGCTGATATCGATCGCGCGCAGATCTGTCATGATGATCATTGCAATTGGATCCA
>915333.1.60
GCATGCGTCGACGAGCTCGGTACCCTACTGCAGGAGCGGCCGCCCGGGCCTCCAGGATCC
>4097013.1.29
CAATGCTCAGGACTGATGAGTCCGTGAGGACGAAACTCTAAGGCTTGGATCCAGAGTCTC
>pHIL-S1.InVitrogen.html.1.115
CGGTCTTCTCGTAAGTGCCCAACTTGAACTGAGGAACAGTCATGTCTAAGGATCCCGGGG
>113073416.1.6
GCATGCCTGCAGGTCGACTCTAGACACGGGGTGGTTTAAACGCGGCCGCGGTACCACTAG
>209573.1.143
TGCCTTTACCGATAACTTCCAGAGACTGGATGTTTTTCGGGTGGATCCCAGAAGTAGTTT
>pRNA-U6.3_Neo.Genscript.html.1.42
GCTTTCCAAAAAACTTACGCTGAGTACTTCGATCTCTTGAATCGAAGTACTCAGCGTAAG
>209573.1.252
TTCTTTACCTTTAGCCAGGTTCATTACCGCGGTTTCCATTATAAAATCCTCTTTGACTTT
>pTriEx-3Neo.Novagen.html.1.31
GTGGTGCTCGAGATCCTCGGGGTCTTCCGGGGCGAGTTCTGGCTGGCTTGCACGTGTATA
>3139056.1.68
GATCTGATATCATCGATGAATTCGAGCTCGGTACCCGGGGATCCTCTAGAGTCGACCTGC
>pMAL-p2g.New_England_Biolabs.html.1.9
TGCAGGTCGACTCTAGAGGATCCGAATTCTACGTAGTGTGCCGCACCCGGCCCGAGGTTG
>4097017.1.336
GGACGAAACTCTAAGGCTTGGATCCAGAGTCTCCTGAACTAGTCCAAGCTTATCGATACC
>pMIB_V5-Hisb.InVitrogen.html.1.9
GAGCGGCCGCCACTGTGCTGGATATCTGCAGAATTCCACCACACTGGACTAGTGGATCCG
>SSEV19.Generic.html.1.180
GGACGACGACCGTATCGGCCTCAGGAAGATCGCACTCCAGCCAGCTTTCCGGCACCGCTT
>56406608.1.310
ATCCGCAACCCCGTCAAACGTGTTGATAACCTGTGCCATGTGATTCCTTTACTTATTCCA
>4097017.1.349
AGGCTTGGATCCAGAGTCTCCTGAACTAGTCCAAGCTTATCGATACCGTCGACCTCGAGG
>118200854.1.49
ATCCTGCAGGTAGTATGCAAGAGATCTTATAGGCCTCGAGTTAACGTTCGAGGTCGACTC
>pKRX.ATCC.html.1.35
TGGATCCCCCGGGCTGCAGGAATTCACCAGCCTTGAGATGGTTGAGTCCAAGTCACGTCT
>56406608.1.239
ACCCAGCCGAGGGCTTGTGCTTCTGATTTTGTAATGTAATTATCAGGTAGCTTATGATAT
>115600313.1.360
ATGGCTTCCATGTCGGCAGAATGCTTAATGAATTACAACAGTACTGCGATGAGTGGCAGG
>118200849.1.147
TAGAGCTCTTCTTAAGAAGGATCCAGATCCACTAGTGGCCTATGCGGCCGCGGATCTGAT
>pUC28.Generic.html.1.57
AATGCGGCCGCGGTACCCGGGGATCCTCTAGAGTCGACCTGCAGGCGCCACGCGTACGAC
>208126.1.5
AGACAGATTTTACGACCGTCTTTCAGAGTAGCGATAACTTCAACCTGGTTGCAGTGAGTG
>pHIL-S1.InVitrogen.html.1.43
TATCAAAAATGAAGCCTGCATCTCTCAGGCAAATGGCATTCTGACATCCTCTTGATTAGA
>pCRT7_VP22_NES-2.InVitrogen.html.1.4
CCGCCACTGTGCTGGATATCTGCAGAATTCCACCACACTGGACTAGTGGATCCTTTAAAG
>pSL180.Generic.html.1.251
CGCGACCGCGGACATGTACAGAGCTCGAGAAGTACTAGTGGCCACGTGGGCCGTGCACCT
>pET-12c.Novagen.html.1.2
CCTCTAGAAATAATTTTGTTTAACTTTAAGAAGGAGATATACATATGCGGGCGAAACTCC
>SSEV19.Generic.html.1.45
TTTCATCAACATTAAATGTGAGCGAGTAACAACCCGTCGGATTCTCCGTGGGAACAAACG
>pET-43.1Ek_LIC.Novagen.html.1.6
GCTTCTCCTCAACGATATCTGAGCTCGTGGATCCGAATTCTGTACAGGCGCGCCTGCAGG
>pACYCDuet-1.Novagen.html.2.22
AGTAGACGAGTCCATGTGCTGGCGTTCAAATTTCGCAGCAGCGGTTTCTTTACCAGACTC
>56406604.1.43
CGTTGTTTTGTAAATCAGCCAGTCGCTTGAGTAAAGAATCCGGTCTGAATTTCTGAAGCC
>pBEND2.Generic.html.1.10
CCCTCGATTCCATGGGGTACCAATATTTCGCGAAGGCCTCCCGGGCAGCTGGATATCTTT
>208126.1.26
TTCAGAGTAGCGATAACTTCAACCTGGTTGCAGTGAGTGCCTTTACCGATAACTTCCAGA
>13446791.1.12
GGCCCTTAAGGCCTTACTAGTGGATCCCCCGGGATGCATGAATTCAAGCTTATCGATGTC
>pASK22.Generic.html.1.193
AGATCAGCAGTTTCGGCGGTTGGCCAGGCTTTTGCTGATACCACGCCAGGAAGTTTTTCT
>pCMV-PCR.Stratagene.html.1.21
CGAATTGGGTACACTTACCTGGTACCGGGCCCCCCCTCGAGATGGAACAAGACCCGGGAA
>13446792.1.18
GGCGGCCGCACTAGTGGATCCCCCGGGATGCATGAATTCAAGCTTATCGATGTCGACAGG
>pMAL-p2g.New_England_Biolabs.html.1.32
GAATTCTACGTAGTGTGCCGCACCCGGCCCGAGGTTGTTGTTATTGTTATTGTTGTTGTT
>p3T.Mobitec.html.1.5
GCTCCACCGCGGTGGCGGCCGCTCTAGAACTAGTGGATCCTGGCCATTTTTTGGATGGCG
>pSL180.Generic.html.1.188
TATTAATAGGCCTAGGATGCATATGGCGGCCGCCTGCAGCTGGCGCCATCGATACGCGTA
>pET-12c.Novagen.html.1.9
AAATAATTTTGTTTAACTTTAAGAAGGAGATATACATATGCGGGCGAAACTCCTAGGAAT
>58651745.1.11
AGCTCGGATCCAGTGTGCTGGTGATATCACCAGCACACTGGAATTCTCTAGAGCGCGCCA
>310808.1.3
ATTCCCGGGAGAGCTCGATATCGCATGCGGTACCTCTAGAAGAAGCTTGGGATCCGTCGA
>pET-43.1Ek_LIC.Novagen.html.1.95
AAGCTTGCGGCCGCACAGCTGTATACACGTGCAAGCCAGCCAGAACTCGCTCCTGAAGAC
>pSE280.Invitrogen.html.1.64
CGTACGCGTATCGATGGCGCCAGCTGCAGGCGGCCGCCATATGCATCCTAGGCCTATTAA
>4097013.1.44
ATGAGTCCGTGAGGACGAAACTCTAAGGCTTGGATCCAGAGTCTCCTGAACTAGTCCAAG
>3139056.1.35
AAATTAATACGACTCACTATAGGGAGACCGGCAGATCTGATATCATCGATGAATTCGAGC
>pMR103.ATCC.html.1.33
GTCGGATCCGGCTGCTAACAAAGCCCGAAAGGAAGCTGAGTTGGCTGCTGCCACCGCTGA
>pd2EGFP.Clontech.html.2.2
GCCCGTACGGCCGACTAGTAGGCCTATTATTTTTGACACCAGACAAGTTGGTAATGGTAG
>118200849.1.140
AAAGCTTTAGAGCTCTTCTTAAGAAGGATCCAGATCCACTAGTGGCCTATGCGGCCGCGG
>pAX4CM.USB.html.1.6
TTCGACGGATCCGGGCAACGTTCTTGCCATTGCTGCATAAAAAACGCCCGGCGGCAACCG
>pASK22.Generic.html.1.192
TAGATCAGCAGTTTCGGCGGTTGGCCAGGCTTTTGCTGATACCACGCCAGGAAGTTTTTC
>56406604.1.150
CCTGGAGTTTGCCTTCCCTGTTTGAGAAGATGTCTCCGCCGATGCTTTTCCCCGGAGCGA
>pSE420.InVitrogen.html.1.82
TGGCGCCAGCTGCAGGCGGCCGCCATATGCATCCTAGGCCTATTAATATTCCGGAGTATA
>pCITE-2c(+).Novagen.html.1.46
CAGTGGTGGTGGTGGTGGTGCTCGAGTGCGGCCGCAAGCTTGTCGACGGAGCTCGAATTC
>pMCS5.Mobitec.html.1.7
AATTTAATTAAGGCGCGCCCATGGATCGATGTTAACATGCATGATATCACGCGTGGCGCC
>595767.1.10
GGTGCACGGCCCACGTGGCCACTAGTACTTCTCGAGCTCTGTACATGTCCGCGGTCGCGA
>118200845.1.17
GCGATCGCAGACCTAGGAAAGCTAGCTATACGCGTTATACCGGTATCCTGCAGGTAGCAT
>118200851.1.59
TACGCGTTATACCGGTATCCTGCAGGTAGTATGCAAGAGATCTTATAGGCCTCGAGTTAA
>pETBlue-2.Novagen.html.1.106
CGAACGCGTATCGATGGTACCGTCGACGTCCTGCAGGCGCGCCTGTACAGAATTCGGATC
>pET-44a(+).Novagen.html.1.66
AATTCTGTACAGGCGCGCCTGCAGGACGTCGACGGTACCATCGATACGCGTTCGAAGCTT
>118200845.1.47
CGCGTTATACCGGTATCCTGCAGGTAGCATGCAAGAGATCTTATAGGCCTCGAGTTAACG
>pRPM2.Generic.html.1.11
GCCTGCAGGTCGACTCTAGAGGATCCCCCCGGTCCGGATGGAAGACCCGGGTCTTCCTAC
>17864894.1.98
GTTACGAGATCGATGAATTCGAGCTCGGTACCCCTAGAGTCGACCTGCAGGCATGCAAGC
>pBACgus-7.Invitrogen.html.1.56
AGCCCGGGCTCTTGTCGTCGTCATCACCTCCACCGCTAGCGCTGTCCATGTGTTGGCGTT
>pSE420.InVitrogen.html.1.1
AGCTTAAGGTGCACGGCCCACGTGGCCACTAGTACTTCTCGAGCTCTGTACATGTCCGCG
>pET-12c.Novagen.html.1.12
TAATTTTGTTTAACTTTAAGAAGGAGATATACATATGCGGGCGAAACTCCTAGGAATAGT
>pTriEx-3Neo.Novagen.html.1.85
TGTATACAGCTGTGCGGCCGCAAGCTTCGAACCGGTACCGTCGACCTGCAGGCGCGCCGA
>17864894.1.7
TGCCGGCCGGTCCGGCGCGCCCGGGCTCGAGTGCACGTACGACGTCTAGACCTAGGCCTT
>pMMB208.ATCC.html.1.17
CGCCAAAACAGCCAAGCTGAATTCGAGCTCGGTACCCGGGGATCCTCTAGAGTCGACCTG
>pET-44c(+).Novagen.html.1.103
CCATCGATACGCGTTCGAAGCTTGCGGCCGCACAGCTGTATACACGTGCAAGCCAGCCAG
>115600313.1.482
CGCGCTGATTTTTGCGGTATAAGAATATATACTGATATGTATACCCGAAGTATGTCAAAA
>pACYCDuet-1.Novagen.html.2.43
GCGTTCAAATTTCGCAGCAGCGGTTTCTTTACCAGACTCGAGGGTACCGACGTCAGCGAT
>pBSL86.ATCC.html.2.3
TTCGAGCTCGGTACCCGGGGATCCTCTAGAGTCGACCTGCAGGCATGCAAGCTTGGGCGA
>pASK22.Generic.html.1.200
CAGTTTCGGCGGTTGGCCAGGCTTTTGCTGATACCACGCCAGGAAGTTTTTCTGGTTACC
>pT7T3_18U.Stratagene.html.1.108
TTTTTTTTTTTTTTGGGGGGGGGGGGGTGCAGGCATGCAAGCTTATTCCCTTTAGTGAGG
>115600313.1.170
TTATTCACATTCTTGCCCGCCTGATGAATGCTCATCCGGAATTCCGTATGGCAATGAAAG
>310804.1.5
AGAGCTTGGCTGCAGGTCGACGGATCCCAAGCTTCTTCTAGAGGTACCGCATGCGATATC
>110433179.1.159
TCGTATTATAAGCTAGGCACTGGCCGTCGTTTTACAACGTCGTGACTGGGAAAACTGCTA
>pDsRed2.Clontech.html.2.14
GACTAGTAGGCCTATTATTTTTGACACCAGACAAGTTGGTAATGGTAGCGACCGGCGCTC
>pSE420.InVitrogen.html.1.265
AGGGCCCGGGTTATAATTACCTCAGGTCGACGTCCCATGTGCAGGTGCTGAATTCGAAGG
>209129.1.1
ATTATATTTATCTCCGACGATATTCTCATCAGTGAAATCCAGCTGGAGTTCTTTAGCAAA
>4097017.1.70
GGCTTGGATCCAGAGTCTCCTGAACTAGACAATGCTCAGGACTGATGAGTCCGTGAGGAC
>pGT-N39.New_England_Biolabs.html.1.6
GATCCAGAATTCGCTAGCACGGCCGAACGCGTCTTCCGGAGTGTACAGGCATGCGGTCGA
>pSL190.Generic.html.1.72
ACGCGTATCGATGGCGCCAGCTGCAGGCGGCCGCCATATGCATCCTAGGCCTATTAATAT
>pEYFP.Clontech.html.2.36
GACACCAGACAAGTTGGTAATGGTAGCGACCGGCGCTCAGTTGGAATTCTAGAGTCGCGG
>pRSET_CAT.InVitrogen.html.1.425
GCTGGCGATTCAGGTTCATCATGCCGTCTGTGATGGCTTCCATGTCGGCAGAATGCTTAA
>208742.1.5
AAACATACCTTTGGGTCCTTTGGCCAATCCCGGGGATCCTCTAGAGTCGACCTGCAGGCA
>pET-9d.Novagen.html.1.7
CTCTAGAAATAATTTTGTTTAACTTTAAGAAGGAGATATACCATGGCTAGCATGACTGGT
>pSL180.Generic.html.1.67
TTGCAATGATCATCATGACAGATCTGCGCGCGATCGATATCAGCGCTTTAAATTTGCGCA
>1132425.1.22
ATTGCGGCCGCATGCATGCATAAGCTTGCTCGAGTCTAGAGTCGACGGATCCTGCAGAAT
>pSE280.Invitrogen.html.1.102
ATATGCATCCTAGGCCTATTAATATTCCGGAGTATACGTAGCCGGCTAACGTTAACAACC
>18252143.1.25
GCTCTGCAGGATCCAAGCTTACTAGTGGTACCACGCGTGAATAGATAGAGTGCAGGGGCC
>209573.1.10
AGTCATTAGTCAGCAGATTCGTCACCAGCCAGTTTTTTCTGAACGATCTTCTTGATACGT
>pET-41b(+).Novagen.html.1.7
CATGGATATCGGGGATCCGAATTCTGTACAGGCCTTGGCGCGCCTGCAGGCGAGCTCCGT
>56406608.1.102
AGCCTGATGTATAGTTAATATCCGCTTCACGCCATGTTCGTCCGCTTTTGCCCTGGAGTT
>310806.1.17
CAGGTCGACGGATCCCAAGCTTCTTCTAGAGGTACCGCATGCGATATCGAGCTCTCCCGG
>pRPM1.Generic.html.1.31
GGATCCCCTCCGGATGGAAGACCCGGGTCTTCCATCCGGACCGGGGGTACCGAGCTCGAA
>118200851.1.165
GGATCCAGATCCACTAGTGGCCTATGCGGCCGCGGATCTGATCCCGGGCGGGTACCTTTG
>13446792.1.31
GTGGATCCCCCGGGATGCATGAATTCAAGCTTATCGATGTCGACAGGCCTTAAGGGCCAG
>pASK22.Generic.html.1.174
TCACGGGTCGACGCACCGTAGATCAGCAGTTTCGGCGGTTGGCCAGGCTTTTGCTGATAC
>pSE420.InVitrogen.html.1.174
TAGAACTATAGCTAGCATGCGCAAATTTAAAGCGCTGATATCGATCGCGCGCAGATCTGT
>pETBlue-2.Novagen.html.1.40
CTCTGGGTCTTCAGGAGCGAGTTCTGGCTGGCTTGCACGTGTATACAGCTGTGCGGCCGC
>16930719.1.49
GGGCCCATGGCTAGCGGCCGCACGCGTTCGCGACTAGTTGTCGACCTGCAGGCATGCAAG
>45862365.1.66
CCGGGTGGATCCAAGGCCTTCTAGAAAAACTCGAGAACGTTGGGCCCCAATTGGCTAGCA
>113073402.1.14
CGACTCTAGACACGGGGTGGTTTAAACGCGGCCGCGGTACCACTAGTACGCGTAGGCCTG
>pET-50b(+).Novagen.html.1.97
GCGGCCGCAGAGCTCGCTCTGGTGCCACGCGGTAGTAAAGAAACCGCTGCTGCTAAATTC
>81345491.1.7
TTATTTTTCGAACTGCGGGTGGCTCCAAGCGCTGAGACCATGGTCCCCCTGCAGGTCGAC
>118200849.1.48
AAAGCTAGCTATACGCGTTATACCGGTATCCTGCAGGTAGCATGCAAGAGATCTTATAGG
>pSE280.Invitrogen.html.1.103
TATGCATCCTAGGCCTATTAATATTCCGGAGTATACGTAGCCGGCTAACGTTAACAACCG
>63146876.1.6
AAGCTTGCATGCCTGCAGGTCGACTCTAGAGGATCCCCGGGTACCGAGCTCGAATTCCCC
>10504974.1.57
GCAGAAGCTTCGAATTCGAGCTCCCGGGTACCATGGCATGCATCGATAGATCTCGAGGCC
>115600313.1.18
AAGAAAGCTGAACGAGAAACGTAAAATGATATAAATATCAATATATTAAATTAGATTTTG
>pET-44c(+).Novagen.html.1.117
TCGAAGCTTGCGGCCGCACAGCTGTATACACGTGCAAGCCAGCCAGAACTCGCTCCTGAA
>4322592.1.46
GGTCGACCTGCAGGCGGCCGCACTAGTGATATCCCGCGGCCATGCCATTGGTTACCTGGA
>pUC28.Generic.html.1.4
ATTCGCGAGCTCCATGGATATCGATCGCATGCATATGGGCCCTCGAGGCCTTGAATGCGG
>p3T.Mobitec.html.1.48
CCATTTTTTGGATGGCGACCCGGGTGCCCAGCCAAAAAATGGCCACTGCAGGAATTCGAT
>7688144.1.23
TTTTTTTTTTTTTTTGGGAGCTCGCCCGGGGATCCTCTAGAGTCGACCTGCAGCCCAAGC
>56406608.1.21
TTTTTGTAAAGGTCTGATAATGGTCCGTTGTTTTGTAAATCAGCCAGTCGCTTGAGTAAA
>66472063.1.29
CTTTTAAGCAGAGATTACCTATCTAGACTGCAGGTCGACAAGCTTGAATTCGGATCCCTC
>pRSET_CAT.InVitrogen.html.1.184
TACCTATAACCAGACCGTTCAGCTGGATATTACGGCCTTTTTAAAGACCGTAAAGAAAAA
>pCRT7_VP22_NES-1.InVitrogen.html.1.2
GGCCGCCACTGTGCTGGATATCTGCAGAATTCCACCACACTGGACTAGTGGATCCGAGCT
>531832.1.21
TTCCCGGGGCGGCCGCTGTCACTAGTGAGCTCGTCGACTCTAGAGGATCCAAGCTTACGT
>1132425.1.40
CATAAGCTTGCTCGAGTCTAGAGTCGACGGATCCTGCAGAATTCCCGGGTACCAACACAA
>pd2EGFP.Clontech.html.2.13
CGACTAGTAGGCCTATTATTTTTGACACCAGACAAGTTGGTAATGGTAGCGACCGGCGCT
>48995599.1.176
ATCGATACGCGTACGTCGCGACCGCGGACATGTACAGAGCTCGAGAAGTACTAGTGGCCA
>310806.1.12
GGCTGCAGGTCGACGGATCCCAAGCTTCTTCTAGAGGTACCGCATGCGATATCGAGCTCT
>pMIB_V5-Hisb.InVitrogen.html.1.2
TAGACTCGAGCGGCCGCCACTGTGCTGGATATCTGCAGAATTCCACCACACTGGACTAGT
>12082761.1.8
ATGCTCCCGGCCGCCATGGCCGCGGGATATCACTAGTGCGGCCGCCTGCAGGTCGACGGG
>118200847.1.18
CGATCGCAGACCTAGGAAAGCTAGCTATACGCGTTATACCGGTATCCTGCAGGTAGTATG
>5825492.1.7
GTACCCGGGCCCGCGGAGCTCTAGATATCGATGCATATGAATTCAGCTGCAGGATCCTAG
>pMAL-c2g.New_England_Biolabs.html.1.3
CTTGCCTGCAGGTCGACTCTAGAGGATCCGAATTCTACGTAGTGTGCCGCACCCGGCCCG
>310852.1.2
AATTGCTGCAGGTCGACGGATCCCAAGCTTCTTCTAGAGGTACCGCATGCGATATCGAGC
>413812.1.7
AGCGGCCGCCCGGGAATTCGAGCTCGGTACCAGATCTTCTAGATTCGAACTCGAGGCCTG
>pRSET_CAT.InVitrogen.html.1.346
TGGCCAATATGGACAACTTCTTCGCCCCCGTTTTCACCATGGGCAAATATTATACGCAAG
>pSE420.InVitrogen.html.1.130
TTCCGGAGTATACGTAGCCGGCTAACGTTAACAACCGGTACCTCTAGAACTATAGCTAGC
>pASK22.Generic.html.1.400
CACGCAATGCATTCATCTGCAGGTACAGGATCGATTGACTAGTGTCACGAGAAACGATGA
>pPICZalphaB.InVitrogen.html.1.1
AAAGCTGGCGGCCGCCGCGGCTCGAGGTACCGATCCGAGACGGCCGGCTGGGCCACGTGA
>pCR3.InVitrogen.html.1.5
CTCTAGATGCATGCTCGAGCGGCCGCCAGTGTGATGGATATCTGCAGAATTCCAGCACAC
>7688144.1.16
TTTTTTTTTTTTTTTTTTTTTTGGGAGCTCGCCCGGGGATCCTCTAGAGTCGACCTGCAG
>pBAD22.ATCC.html.1.2
AGCTTGCATGCCTGCAGGTCGACTCTAGAGGATCCCCGGGTACCATGGTGAATTCCTCCT
>pT7Blue-2.Novagen.html.1.25
CGTGTGGTCTAGAGCTAGCCTAGGCTCGAGAAGCTTGTCGACCAGATATCGGAATTCTAT
>pAMP1.Invitrogen.html.1.20
TTCCCGGGCATCATCATCATTAGTAGTAGTAGGCGGCCGCTCTAGAGGATCCAAGCTTAC
>537474.1.19
ATGAATTCGAGCTCGGTACCCGGGGATCCTCTAGAGTCGACCTGCAGGCATGCAAGCTTC
>118200854.1.153
TAGTGGCCTATGCGGCCGCGGATCTGATCCCGGGCGGGTACCTTTGAATTCCACTTAATT
>pCMV-PCR.Stratagene.html.1.116
CAATGAATTCCTGCAGCCCGGGGGATCCGCCCGGGCTAGAGCGGCCGCCACCGCGGTGGA
>pASK22.Generic.html.1.119
CAGAGTGAAGTCGGTACCGCTACCGCTACCGGTAAAACGGTCCGGAACACCAGATTCACG
>595767.1.240
ATGATCATTGCAATTGGATCCATATATAGGGCCCGGGTTATAATTACCTCAGGTCGACGT
>118200849.1.25
GCCTTTGCGATCGCAGACCTAGGAAAGCTAGCTATACGCGTTATACCGGTATCCTGCAGG
>7638455.1.5
GTACCCGGGTGAATTCTACGCGTCGACAGGCGCCACTAGTGCATGCATATGTGAAGCTTA
>pASK22.Generic.html.1.433
ATTGACTAGTGTCACGAGAAACGATGAAACGACCTTTAACAGAAGCGCTGTATTCGGTGG
>pHIL-S1.InVitrogen.html.1.98
TTAGAATCTAGCAAGACCGGTCTTCTCGTAAGTGCCCAACTTGAACTGAGGAACAGTCAT
>pT7Blue-2.Novagen.html.1.161
TCGCTGCCACCGGTACCGCTGTCGATGTGCTGGCGTTCGAATTTAGCAGCAGCGGTTTCT
>55274253.1.20
GGTCGACGGTATCGATAAGCTTGATATCGAATTCCTGCAGCCCGGGGGATCCACTAGTTC
>115600313.1.1038
TGACATCAAAAACGCCATTAACCTGATGTTCTGGGGAATATAAATGTCAGGCTCCCTTAT
>pET-12b.Novagen.html.1.13
ATAATTTTGTTTAACTTTAAGAAGGAGATATACATATGCGGGCGAAACTCCTAGGAATAG
>pET-31b(+).Novagen.html.1.86
TTTGTGGCTGCGCTCAATGCCGGCGATCTGGACGGCATCGTCGCGCTGTTTGCCGATGAC
>48995608.1.2
GGGGGGGGGAGGGAGAGGGGCGGAATTGGCCGCCCTAGATGCATGCTCGACGCGTACGTC
>413810.1.10
GACTCTAGAGGATCCCCGGGTACCGAGCTCGAATTCAGCTGCCATGGTTTAAACCTCCTT
>115600313.1.1033
GAAAATGACATCAAAAACGCCATTAACCTGATGTTCTGGGGAATATAAATGTCAGGCTCC
>pMAL-p2e.New_England_Biolabs.html.1.37
CCGGTACCTTGTCATCGTCATCCCCGAGGTTGTTGTTATTGTTATTGTTGTTGTTGTTCG
>pExchange-6C.Stratagene.html.1.24
CTTGATATCGAATTCCTGCAGCCCGGGGGATCCGCCCGGGCTAGAGCGGCCGCCACCGCG
>1184321.1.23
CTCTAGCCCGGGCGGATCCCCCGGGCTGCAGGAATTCGATATCAAGCTTATCGATACCGT
>pSU2703.Generic.html.1.16
AAGCTGTCAAACATGAGAATTACAACTTATATCGTATGGGGCTGACTTCAGGTGCTACAT
>pSL190.Generic.html.1.145
TAGCCGGCTAACGTTAACAACCGGTACCTCTAGAACTATAGCTAGCATGCGCAAATTTAA
>4097015.1.58
ACGAAACTCTAAGGCTTGGATCCCCCGGGCTGCAGGAATTCGATATCAAGCTTATCGATA
>4097017.1.152
GAGTCTCCTGAACTAGACAATGCTCAGGACTGATGAGTCCGTGAGGACGAAACTCTAAGG
>115600313.1.542
AGAGGTATGCTATGAAGCAGCGTATTACAGTGACAGTTGACAGCGACAGCTATCAGTTGC
>1184321.1.5
CCACCGCGGTGGCGGCCGCTCTAGCCCGGGCGGATCCCCCGGGCTGCAGGAATTCGATAT
>pSE420.InVitrogen.html.1.53
TGTCCGCGGTCGCGACGTACGCGTATCGATGGCGCCAGCTGCAGGCGGCCGCCATATGCA
>pET-38b(+).Novagen.html.1.3
AGCACCATGGTGATATCGGATCCGAATTCTGTACACCTGCAGGACGTCAAGCTTGCGGCC
>pET-43.1Ek_LIC.Novagen.html.1.22
ATCTGAGCTCGTGGATCCGAATTCTGTACAGGCGCGCCTGCAGGACGTCGACGGTACCAT
>16930719.1.25
AGATCTCGAGGCCTGATCATCGATGGGCCCATGGCTAGCGGCCGCACGCGTTCGCGACTA
>115600313.1.701
GGAAGGGATGGCTGAGGTCGCCCGGTTTATTGAAATGAACGGCTCTTTTGCTGACGAGAA
>287938.1.24
CCAGCTGCAGATCTCGAGCTCGGATCCGACCCATTTGCTGTCCACCAGTCATGCTAGCCA
>115600313.1.54
GTTGGCAGCATCACCCGACGCACTTTGCGCCGAATAAATACCTGTGACGGAAGATCACTT
>pMETalphaB.InVitrogen.html.1.6
TGGCGGCCGCCGCGGGTCGACGACGCGTGGATCCACGGCCGGCTGGGCCACGTGAATTCC
>pAMP10.ATCC.html.1.26
GGTCGACATCATCATCATTAGTAGTAGTAGGCGGCCGGCCGCTCTAGAGGATCCAAGCTT
>5668889.1.6
TCTAGAGTCGACCTGCAGGCATGCAAGCTTTCGCGAGCTCGAGATCTAGATATCGATGAA
>pRNA-U6.3_Neo.Genscript.html.1.36
ACTTAAGCTTTCCAAAAAACTTACGCTGAGTACTTCGATCTCTTGAATCGAAGTACTCAG
>115600313.1.443
TCCGGCTTACTAAAAGCCAGATAACAGTATGCGTATTTGCGCGCTGATTTTTGCGGTATA
>16930719.1.11
CCCGGGGATCCTCTAGATCTCGAGGCCTGATCATCGATGGGCCCATGGCTAGCGGCCGCA
>118200849.1.199
GATCTGATCCCGGGCGGGTACCTTTGAATTCCACTTAATTAAGTAGGCCGGCCAGATTAA
>13446792.1.7
CTAGAGGCCATGGCGGCCGCACTAGTGGATCCCCCGGGATGCATGAATTCAAGCTTATCG
>pExchange-6A.Stratagene.html.1.12
GGTATCGATAAGCTTGATATCGAATTCCTGCAGCCCGGGGGATCCGCCCGGGCTAGAGCG
>pS5.ATCC.html.1.7
TGCATGTTAACAGATCTCGTACGCGTGCCGGCGCCTCGAGACTAGTGCGCGCTAGCTATC
>413810.1.2
TGCAGGTCGACTCTAGAGGATCCCCGGGTACCGAGCTCGAATTCAGCTGCCATGGTTTAA
>115600313.1.270
TCGCCCCCGTTTTCACCATGGGCAAATATTATACGCAAGGCGACAAGGTGCTGATGCCGC
>4586830.1.28
TGCAGGTTTAAACAGTCATTTAAATCGACTCTAGACTTAATTAAGGATCCGGCGCGCCCC
>pcDNA2.1.InVitrogen.html.1.22
CCACTAGTAACGGCCGCCAGTGTGCTGGAATTCTGCAGATATCCATCACACTGGCGGCCG
>118200854.1.81
GCCTCGAGTTAACGTTCGAGGTCGACTCTAGATAAAGCTTTAGAGCTCTTCTTAAGAAGG
>M13BM20.Boehringer.html.1.10
TGGGATATCGCATGCCTGCAGAGCTCTAGAGTCGACGGGCCCGGTACCGCGGCCGCCTTA
>pSE280.Invitrogen.html.1.51
TCCGCGGTCGCGACGTACGCGTATCGATGGCGCCAGCTGCAGGCGGCCGCCATATGCATC
>48995599.1.147
GCATATGGCGGCCGCCTGCAGCTGGCGCCATCGATACGCGTACGTCGCGACCGCGGACAT
>595767.1.41
TCGAGCTCTGTACATGTCCGCGGTCGCGACGTACGCGTATCGATGGCGCCAGCTGCAGGC
>115600313.1.182
TTGCCCGCCTGATGAATGCTCATCCGGAATTCCGTATGGCAATGAAAGACGGTGAGCTGG
>pCRT7_VP22-1-TOPO.InVitrogen.html.1.12
CGGCCGCCACTGTGCTGGATATCTGCAGAATTGCCCTTAAGGGCAATTCCACCACACTGG
>pXC14.ATCC.html.1.48
GTACTTCCTTAGATAACAATTGATTGAATGTATGCAAATAAATGCATACACCATAGGTGT
>115600313.1.309
GCGACAAGGTGCTGATGCCGCTGGCGATTCAGGTTCATCATGCCGTCTGTGATGGCTTCC
>pCMV-PCR.Stratagene.html.1.2
AATACGACTCACTATAGGGCGAATTGGGTACACTTACCTGGTACCGGGCCCCCCCTCGAG
>27573259.1.20
ACGTCGTCAGCGTCGTCGTGGTACCTCGGATCCGAATTCGAGCTCCGTCGACAAGCTTGC
>118200856.1.107
AGTTAACGTTCGAGGTCGACTCTAGATAAAGCTTTAGAGCTCTTCTTAAGAAGGATCCAG
>118200856.1.15
GCGCGCCTTTGCGATCGCAGACCTAGGAAAGCTAGCTATACGCGTTATACCGGTATCCTG
>pCITE-2b(+).Novagen.html.1.37
ATCGGAGATCTCAGTGGTGGTGGTGGTGGTGCTCGAGTGCGGCCGCAAGCTTGTCGACGG
>pSE280.Invitrogen.html.1.29
TACTTCTCGAGCTCTGTACATGTCCGCGGTCGCGACGTACGCGTATCGATGGCGCCAGCT
>pT7T3_18U.Stratagene.html.1.16
GTGAGCGGATAACAATTTCACACAGGAAACAGCTATGACATGATTACGAATTTAATACGA
>pET-50b(+).Novagen.html.1.71
CGCGCCCGACGTCCGTCGACAAGCTTGCGGCCGCAGAGCTCGCTCTGGTGCCACGCGGTA
>M13BM20.Boehringer.html.1.11
GGGATATCGCATGCCTGCAGAGCTCTAGAGTCGACGGGCCCGGTACCGCGGCCGCCTTAA
>595767.1.249
GCAATTGGATCCATATATAGGGCCCGGGTTATAATTACCTCAGGTCGACGTCCCATGGCC
>48995608.1.29
GGCCGCCCTAGATGCATGCTCGACGCGTACGTCGCGACCGCGGACATGTACAGAGCTCGA
>pT7Blue-2.Novagen.html.1.147
TCTTGTCGTCGTCATCGCTGCCACCGGTACCGCTGTCGATGTGCTGGCGTTCGAATTTAG
>pACYCDuet-1.Novagen.html.1.3
AAGCATTATGCGGCCGCAAGCTTGTCGACCTGCAGGCGCGCCGAGCTCGAATTCGGATCC
>pExchange-6A.Stratagene.html.1.19
ATAAGCTTGATATCGAATTCCTGCAGCCCGGGGGATCCGCCCGGGCTAGAGCGGCCGCCA
>pSTBlue-1.Novagen.html.1.49
CTCGAGAAGCTTGTCGACGAATTCAGATATCACGAATTCTGGATCCGATACGTAACGCGT
>287938.1.17
CATGGTACCAGCTGCAGATCTCGAGCTCGGATCCGACCCATTTGCTGTCCACCAGTCATG
>74267359.1.8
TATCAAGCTTATCGATACCGTCGAGCGGACCGGGTACCGCGGCCGCAGATCTGTTAACGA
>pASK22.Generic.html.1.410
ATTCATCTGCAGGTACAGGATCGATTGACTAGTGTCACGAGAAACGATGAAACGACCTTT
>pT7Blue-2.Novagen.html.1.107
GATACGTAACGCGTCTGCAGTTTTGAGGAGAAGCCCGGGCTCTTGTCGTCGTCATCGCTG
>pGT-N29.New_England_Biolabs.html.1.21
ATGGGAGACGTCACCGGTTCTAGAACCTAGGGAGCTCTGGTACCCACTAGGCGGCCGCCT
>pET-30Ek_LIC.Novagen.html.1.8
ACGACGACAAGAGCCCGGGCTTCTCCTCAACCATGGCGATATCGGATCCGAATTCGAGCT
>pET-41b(+).Novagen.html.1.21
ATCCGAATTCTGTACAGGCCTTGGCGCGCCTGCAGGCGAGCTCCGTCGACAAGCTTGCGG
>pMIB_V5-Hisb.InVitrogen.html.1.10
AGCGGCCGCCACTGTGCTGGATATCTGCAGAATTCCACCACACTGGACTAGTGGATCCGA
>208987.1.6
TGGATCCGTCGACATCGATGCTGCAGAATTCCCGGGGGTCGGCGGACGCGGAGCCGGCTG
>115600313.1.846
TATTGACACGCCCGGGCGACGGATGGTGATCCCCCTGGCCAGTGCACGTCTGCTGTCAGA
>pT7T3_18U.Stratagene.html.1.75
ACTCACTATAGGGAATTCGAGCTCCCGGGTTTTTTTTTTTTTTTTTTGGGGGGGGGGGGG
>pSL180.Generic.html.1.238
GATACGCGTACGTCGCGACCGCGGACATGTACAGAGCTCGAGAAGTACTAGTGGCCACGT
>pACYCDuet-1.Novagen.html.2.9
ATTAAGCTGCGCTAGTAGACGAGTCCATGTGCTGGCGTTCAAATTTCGCAGCAGCGGTTT
>pBEND2.Generic.html.1.38
CGCGAAGGCCTCCCGGGCAGCTGGATATCTTTAAACTCGAGACTAGTCCATGGATCGATG
>pNEB205A.New_England_Biolabs.html.1.12
GGGTTTAAACGCTGAGGAGACATCTAGACTTTCCCTCAGCTTAATTAAGGCGCGCCTGAG
>pCMV-3Tag-1B.Stratagene.html.1.2
CCCCCCCTCGAGGTCGACGGTATCGATAAGCTTGATATCGAATTCCTGCAGCCCGGGGGA
>pSE280.Invitrogen.html.1.20
GGCCACTAGTACTTCTCGAGCTCTGTACATGTCCGCGGTCGCGACGTACGCGTATCGATG
>SSEV19.Generic.html.1.102
ACGGCGGATTGACCGTAATGGGATAGGTTACGTTGGTGTAGATGGGCGCATCGTAACCGT
>83314120.1.45
ACTAGTGGTACCACGCGTGAATAGATAGAGTGCAGGGGCCCCGACCGTGTCGGGGCCCCT
>17864894.1.61
GGCCTTAAGATCTGATCATATGCATCCGCGGGCCCGGGTTACGAGATCGATGAATTCGAG
>pET-12b.Novagen.html.1.53
GGCGAAACTCCTAGGAATAGTCCTGACAACCCCTATCGCGATCAGCTCTTTTGCGTCGAC
>pDsRed2.Clontech.html.2.22
GGCCTATTATTTTTGACACCAGACAAGTTGGTAATGGTAGCGACCGGCGCTCAGTTGGAA
>118200845.1.148
GAAGGATCCAGATCCACTAGTGGCCTATGCGGCCGCGGATCTGATCCCGGGCGGGTACCT
>pAMP2.Invitrogen.html.1.24
CGGGGGCCGCCTACTACTACTAATGATGATGATGGCTCTAGAGGATCCAAGCTTACGTAC
>pASK22.Generic.html.1.551
CTGACGTACCCACTCCATGTAGAAGTCAGAGAAGGTGAAACCTGAGGTAGCGCAAGACAG
>pETcoco-2.Novagen.html.1.104
TGGACGTCATCGATGCGATCGCCCGGGCTCTTGTCGTCGTCATCACCAGTTGGCGGTGGC
>48995599.1.66
CATGCTAGCTATAGTTCTAGAGGTACCGGTTGTTAACGTTAGCCGGCTACGTATACTCCG
>56406608.1.220
AAGGTTCCCTTTTGATGCCACCCAGCCGAGGGCTTGTGCTTCTGATTTTGTAATGTAATT
>pET-31b(+).Novagen.html.1.370
GGTGGTGAGCATCCGCGCCTTGTTTGGCGAGAAGAATATTCACGCATGCCAGATGCTGCT
>pMCS5.Mobitec.html.1.112
CCCGCGGCCGCGAATTCGAGCTCGGTACCTACGTACTCGAGTCGCGACGTACGTTCGAAC
>118200851.1.157
CTTAAGAAGGATCCAGATCCACTAGTGGCCTATGCGGCCGCGGATCTGATCCCGGGCGGG
>16930722.1.95
GCGGCCGCACGCGTTCGCGACTAGTGCGCGATCGCGGCCGGCCGGCGCGCCGTTTAAACG
>SSEV19.Generic.html.1.127
GGTTACGTTGGTGTAGATGGGCGCATCGTAACCGTGCATCTGCCAGTTTGAGGGGACGAC
>pCITE-2c(+).Novagen.html.1.6
CATGCCTGCAGGTCGATCGACTCTAGAGGATCGGAGATCTCAGTGGTGGTGGTGGTGGTG
>pT7T3_18U.Stratagene.html.1.10
GGAATTGTGAGCGGATAACAATTTCACACAGGAAACAGCTATGACATGATTACGAATTTA
>pASK22.Generic.html.1.386
AGCGGTGTCTTCAGCACGCAATGCATTCATCTGCAGGTACAGGATCGATTGACTAGTGTC
>11559656.1.7
GCTGGGAATTCCTCGAGATCTTCTAGACCCCGGGGATATCCCATGGGCGGCCGCACTAGT
>56406608.1.163
GCCTTCCCTGTTTGAGAAGATGTCTCCGCCGATGCTTTTCCCCGGAGCGACGTCTGCAAG
>209573.1.9
CAGTCATTAGTCAGCAGATTCGTCACCAGCCAGTTTTTTCTGAACGATCTTCTTGATACG
>pAX4AM.USB.html.1.51
CCCGGCGGCAACCGAGCGTTCTGAATTAATTAATCATCGTCAATCAATCACCCGGGCTGC
>56406604.1.127
ACGCCATGTTCGTCCGCTTTTGCCCTGGAGTTTGCCTTCCCTGTTTGAGAAGATGTCTCC
>58651745.1.33
GATATCACCAGCACACTGGAATTCTCTAGAGCGCGCCATGGTCAAAGTTGAGCGTTTATT
>118200854.1.34
ACGCGTTATACCGGTATCCTGCAGGTAGTATGCAAGAGATCTTATAGGCCTCGAGTTAAC
>pEYFP.Clontech.html.2.17
TAGTAGGCCTATTATTTTTGACACCAGACAAGTTGGTAATGGTAGCGACCGGCGCTCAGT
>1184321.1.28
GCCCGGGCGGATCCCCCGGGCTGCAGGAATTCGATATCAAGCTTATCGATACCGTCGACC
>pETBlue-2.Novagen.html.1.45
GGTCTTCAGGAGCGAGTTCTGGCTGGCTTGCACGTGTATACAGCTGTGCGGCCGCAAGCT
>pGV451.Generic.html.1.35
ATCATCGCCCTGACTGAGTCGAGCCCAGCTTGGCTGCAGGTCGACGGATCCCCGGGAATT
>54043009.1.67
AGCTCATGCATGATCGAGCTCGAATTAGCTTCAAAAGCGCTCTGAAGTTCCTATACTTTC
>118200851.1.134
CTAGATAAAGCTTTAGAGCTCTTCTTAAGAAGGATCCAGATCCACTAGTGGCCTATGCGG
>pRSET_CAT.InVitrogen.html.1.243
ATAAGCACAAGTTTTATCCGGCCTTTATTCACATTCTTGCCCGCCTGATGAATGCTCATC
>pASK22.Generic.html.1.125
GAAGTCGGTACCGCTACCGCTACCGGTAAAACGGTCCGGAACACCAGATTCACGGGTCGA
>pQE-TriSystem_Strep.Qiagen.html.1.12
GCTGTGCGGCCGCAAGCTTCGAACCGGTACCGTCGACCTGCAGGCGCGCCGAGATCTGAG
>pcDNA2.1.InVitrogen.html.1.27
AGTAACGGCCGCCAGTGTGCTGGAATTCTGCAGATATCCATCACACTGGCGGCCGCTCGA
>pASK22.Generic.html.1.282
GATTTGCAAGACATGGTAACACGTTCACCTGCAGATACAGACAGAGAGCTCGGAGACTGG
>209573.1.122
CTTCAACCTGGTTGCAGTGAGTGCCTTTACCGATAACTTCCAGAGACTGGATGTTTTTCG
>pACYCDuet-1.Novagen.html.2.13
AGCTGCGCTAGTAGACGAGTCCATGTGCTGGCGTTCAAATTTCGCAGCAGCGGTTTCTTT
>54043009.1.60
ACTAGTGAGCTCATGCATGATCGAGCTCGAATTAGCTTCAAAAGCGCTCTGAAGTTCCTA
>1277132.2.3
GGTGATCACTAGTCCTAGGCCGGCGCCCGGGAACTCCGGATGCATATGCATGCTGCAGGG
>pBACgus-7.Invitrogen.html.1.7
GCGGCCGCAAGCTTCGAGCTCGAATTCGGATCCAGGCCTTTTGAGGAGAAGCCCGGGCTC
>498575.1.21
GGATCCTCTAGAGTCGATCGTTAACGCGTCGACGCGGCCGCGGGGGCCCACTAGTGCTAG
>pcDNA2.1.InVitrogen.html.1.33
GGCCGCCAGTGTGCTGGAATTCTGCAGATATCCATCACACTGGCGGCCGCTCGAGCATGC
>104716834.1.5
TTCGCGAGGTACCGGGCCCAAGCTTCTCGAGGAATTCCTGCAGCCCGGGGGATCCACTAG
>47132203.1.18
GGGCCCAAGCTTCTCGAGGAATTCCTGCAGCCCGGGGGATCCACTAGTGAGGAGCTCGAA
>1132425.1.7
GTCGGCCGAGCTCGAATTGCGGCCGCATGCATGCATAAGCTTGCTCGAGTCTAGAGTCGA
>pAX4AM.USB.html.1.87
TCGTCAATCAATCACCCGGGCTGCAGTCGACTCTAGATCTGGTACCGAATTCCATGGTCG
>pASK22.Generic.html.1.339
TCGAAGTACCAAGTGCTGCCATAGTAGTTACGCGCGCAGTAGTAGATAGCGGTGTCTTCA
>pET-32Xa_LIC.Novagen.html.1.4
TCTGGCCATGGCGATATCGGATCCGAATTCGAGCTCCGTCGACAAGCTTGCGGCCGCACT
>p453.Generic.html.1.23
AAATTAGAATAGTTTCAATTTTTAAGCTATTTATAGCATAGAAAAAAACAAAATGAAATT
>4097017.1.30
AATGCTCAGGACTGATGAGTCCGTGAGGACGAAACTCTAAGGCTTGGATCCAGAGTCTCC
>pGEM-7Zf(+)_LIC-F.ATCC.html.1.75
GCGCCGGAGCGAGTTTGGTACCGAATTCCTCGAGTCTAGAGGAGCATGCGACGTCGGGCC
>3139056.1.127
CAGGCATGCAAGCTCCAGCTGCTCGAGTTCTATAGTGTCACCTAAATCGTATGTGTATGA
>54043009.1.44
GCAGCCCGGGGGATCCACTAGTGAGCTCATGCATGATCGAGCTCGAATTAGCTTCAAAAG
>pCRT7_VP22-1.InVitrogen.html.1.12
GCCCTCTAGACTCGAGCGGCCGCCACTGTGCTGGATATCTGCAGAATTCCACCACACTGG
>13027702.1.43
CGCCTGCAGCTGGCGCCATCGATACGCGTACGTCGCGACCGCGGACATGTACAGAGCTCG
>pET-50b(+).Novagen.html.1.102
CGCAGAGCTCGCTCTGGTGCCACGCGGTAGTAAAGAAACCGCTGCTGCTAAATTCGAACG
>pRSET_CAT.InVitrogen.html.1.325
TCACCAGTTTTGATTTAAACGTGGCCAATATGGACAACTTCTTCGCCCCCGTTTTCACCA
>pSE280.Invitrogen.html.1.134
TATACGTAGCCGGCTAACGTTAACAACCGGTACCTCTAGAACTATAGCTAGCATGCGCAA
>209573.1.116
CGATAACTTCAACCTGGTTGCAGTGAGTGCCTTTACCGATAACTTCCAGAGACTGGATGT
>16930719.1.44
TCGATGGGCCCATGGCTAGCGGCCGCACGCGTTCGCGACTAGTTGTCGACCTGCAGGCAT
>pT7T3_18U.Stratagene.html.1.83
TAGGGAATTCGAGCTCCCGGGTTTTTTTTTTTTTTTTTTGGGGGGGGGGGGGTGCAGGCA
>pET-32Xa_LIC.Novagen.html.1.5
CTGGCCATGGCGATATCGGATCCGAATTCGAGCTCCGTCGACAAGCTTGCGGCCGCACTC
>115600313.1.323
ATGCCGCTGGCGATTCAGGTTCATCATGCCGTCTGTGATGGCTTCCATGTCGGCAGAATG
>pSL180.Generic.html.1.181
TCCGGAATATTAATAGGCCTAGGATGCATATGGCGGCCGCCTGCAGCTGGCGCCATCGAT
>115600313.1.844
ATTATTGACACGCCCGGGCGACGGATGGTGATCCCCCTGGCCAGTGCACGTCTGCTGTCA
>pT7T3_18U.Stratagene.html.1.44
ACAGCTATGACATGATTACGAATTTAATACGACTCACTATAGGGAATTCGAGCTCCCGGG
>113073444.1.23
TGCAGGTCGACTCTAGACACGGGGTGGTTTAAACGCGGCCGCGGTACCACTAGTACGCGT
>M13K82.Generic.html.1.4
TAAAACGACGGCCAGTGCCAAGCTTGGCTGCAGGTCGACGGATCCCCTAGCACTCCCGGG
>118200854.1.152
CTAGTGGCCTATGCGGCCGCGGATCTGATCCCGGGCGGGTACCTTTGAATTCCACTTAAT
>pGEM-7Zf(+)_LIC-F.ATCC.html.1.84
CGAGTTTGGTACCGAATTCCTCGAGTCTAGAGGAGCATGCGACGTCGGGCCCAATTCGCC
>pASK22.Generic.html.1.536
ACGTTTACCCGGGGGCTGACGTACCCACTCCATGTAGAAGTCAGAGAAGGTGAAACCTGA
>13958039.1.2
TAGTTCATTAATTAATTAATTACTCGAGCGCCAGCTCAGACTGAATTCTTGCGGCCGCGG
>12082761.1.48
GCCGCCTGCAGGTCGACGGGCCCGGGATCCGATATCTAGATGCATTCGCGAGGTACCGAG
>pSE420.InVitrogen.html.1.284
CCTCAGGTCGACGTCCCATGTGCAGGTGCTGAATTCGAAGGCATTCCACGACGTGGTCAC
>pPROTet.E_6xHN.Clontech.html.1.14
TAATTAAGCGGCCGCATCGATCGGGCCCTGAGGCCTGCAGGGATCCAAGCTTGTCGACCA
>209573.1.218
GGAGCTCAGCGTATAAGTCAGAGTCCAAGCTTTCTTCTTTACCTTTAGCCAGGTTCATTA
>pAMP10.ATCC.html.1.19
ATTCCCGGGTCGACATCATCATCATTAGTAGTAGTAGGCGGCCGGCCGCTCTAGAGGATC
>115600313.1.753
GACGAGAACAGGGGCTGGTGAAATGCAGTTTAAGGTTTACACCTATAAAAGAGAGAGCCG
>56406604.1.235
CACCCAGCCGAGGGCTTGTGCTTCTGATTTTGTAATGTAATTATCAGGTAGCTTATGATA
>56406608.1.306
GATAATCCGCAACCCCGTCAAACGTGTTGATAACCTGTGCCATGTGATTCCTTTACTTAT
>pMOD3.Epicentre.html.1.38
TAAAGCTTGCATGCCTGCAGGTCGACTCTAGAGGATCCCCGGGTACCGAGCTCGAATTCG
>pBEND2.Generic.html.1.15
GATTCCATGGGGTACCAATATTTCGCGAAGGCCTCCCGGGCAGCTGGATATCTTTAAACT
>pET-44a(+).Novagen.html.1.54
CTCGTGGATCCGAATTCTGTACAGGCGCGCCTGCAGGACGTCGACGGTACCATCGATACG
>pT7T3_18U.Stratagene.html.1.8
GTGGAATTGTGAGCGGATAACAATTTCACACAGGAAACAGCTATGACATGATTACGAATT
>pSE420.InVitrogen.html.1.176
GAACTATAGCTAGCATGCGCAAATTTAAAGCGCTGATATCGATCGCGCGCAGATCTGTCA
>pBACgus-7.Invitrogen.html.1.30
ATTCGGATCCAGGCCTTTTGAGGAGAAGCCCGGGCTCTTGTCGTCGTCATCACCTCCACC
>915333.1.33
ACCACGTGTTAATTAAGATCTAGATCAGCATGCGTCGACGAGCTCGGTACCCTACTGCAG
>1066312.1.5
AGGTCTCTGATCTCGAGGCGCCGAATTCGAGCTCGGTACCCGGGGATCCTCTAGAGTCGA
>56406604.1.2
TTTAAACATTATCTGATTTTTGTAAAGGTCTGATAATGGTCCGTTGTTTTGTAAATCAGC
>57790551.1.6
TCGCGAGGTACCGGGCCCAAGCTTCTCGAGGAATTCCTGCAGCCCGGGGGATCCACTAGT
>118200849.1.181
GTGGCCTATGCGGCCGCGGATCTGATCCCGGGCGGGTACCTTTGAATTCCACTTAATTAA
>pCRT7_VP22-1.InVitrogen.html.1.28
CGGCCGCCACTGTGCTGGATATCTGCAGAATTCCACCACACTGGACTAGTGGATCCGAGC
>209573.1.137
AGTGAGTGCCTTTACCGATAACTTCCAGAGACTGGATGTTTTTCGGGTGGATCCCAGAAG
>17864894.1.90
GGGCCCGGGTTACGAGATCGATGAATTCGAGCTCGGTACCCCTAGAGTCGACCTGCAGGC
>pMETalphaB.InVitrogen.html.1.1
TAAGCTGGCGGCCGCCGCGGGTCGACGACGCGTGGATCCACGGCCGGCTGGGCCACGTGA
>pMCS5.Mobitec.html.1.177
GTTTAAACGCCCGGGCACGTGGGATCCTCTAGAGTCGACCTGCAGGCATGCAAGCTTCGG
>48995608.1.49
CGACGCGTACGTCGCGACCGCGGACATGTACAGAGCTCGAGAAGTACTAGTGGCCACGGG
>pCAL-kc.Stratagene.html.1.26
ATCTACCAAGTGATGCGCGTCTAAGGGATCCGACCCATTTGCTGTCCACCAGTCATGCTA
>5420374.1.3
TAGGTGACACTATAGAATACTCAAGCTTATGCATGCGGCCGCATCTAGAGGGCCCGGATC
>115600313.1.909
AGTCTCCCGTGAACTTTACCCGGTGGTGCATATCGGGGATGAAAGCTGGCGCATGATGAC
>83314120.1.62
TGAATAGATAGAGTGCAGGGGCCCCGACCGTGTCGGGGCCCCTGCACGGGTCCATGGAGC
>pET-38b(+).Novagen.html.1.7
CCATGGTGATATCGGATCCGAATTCTGTACACCTGCAGGACGTCAAGCTTGCGGCCGCAC
>115600313.1.11
TTTGTACAAGAAAGCTGAACGAGAAACGTAAAATGATATAAATATCAATATATTAAATTA
>56406604.1.239
CAGCCGAGGGCTTGTGCTTCTGATTTTGTAATGTAATTATCAGGTAGCTTATGATATGTC
>pAX4BP.USB.html.1.20
CAACGTTCTTGCCATTGCTGCATAAAAAACGCCCGGCGGCAACCGAGCGTTCTGAATTAA
>118200847.1.103
AACGTTCGAGGTCGACTCTAGATAAAGCTTTAGAGCTCTTCTTAAGAAGGATCCAGATCC
>4165110.1.41
GTGCAATTTATCTCTTCAAATGTAGCACCTGAAGTCAGCCCCATACGATATAAGTTGTAA
>pRSET_CAT.InVitrogen.html.1.23
TCGAGATCTGCAGCTGGTACCATGGAATTCGAAGCTTCGACGAGATTTTCAGGAGCTAAG
>595764.1.203
GGATGCATATGGCGGCCGCCTGCAGCTGGCGCCATCGATACGCGTACGTCGCGACCGCGG
>16930722.1.115
CTAGTGCGCGATCGCGGCCGGCCGGCGCGCCGTTTAAACGGATTTAAATTAATTAATGTC
>13027702.1.71
TACGTCGCGACCGCGGACATGTACAGAGCTCGAGAAGTACTAGTGGCCACGTGGGCCGTG
>pSL180.Generic.html.1.32
GGTAATTATAACCCGGGCCCTATATATGGATCCAATTGCAATGATCATCATGACAGATCT
>pET-31b(+).Novagen.html.1.194
GCGATTCGTGAGTTTTACGCCAACTCGCTCAAACTGCCTTTGGCGGTGGAGCTGACGCAG
>pET-44c(+).Novagen.html.1.77
GGCGCGCCTGCAGGACGTCGACGGTACCATCGATACGCGTTCGAAGCTTGCGGCCGCACA
>pASK22.Generic.html.1.478
CGCTGTATTCGGTGGTATACTTGTTACCTTTGTTACGGCTAGCTGCGATCCACTCGAGAC
>208126.1.65
CCTTTACCGATAACTTCCAGAGACTGGATGTTTTTCGGGTGGATCCCAGAAGTAGTTTTG
>pT7T3_18U.Stratagene.html.1.17
TGAGCGGATAACAATTTCACACAGGAAACAGCTATGACATGATTACGAATTTAATACGAC
>915333.1.11
GCTGAGTCTTCCAAAGCTTGGCACCACGTGTTAATTAAGATCTAGATCAGCATGCGTCGA
>118200856.1.35
ACCTAGGAAAGCTAGCTATACGCGTTATACCGGTATCCTGCAGGTAGCATGCAAGAGATC
>pKSM717.ATCC.html.1.1
AGTGAATTCCCGGGAGAGCTCGATATCGCATGCGGTACCTCTAGAAGAAGCTTGGGATCC
>45862352.2.7
CTAGTAAAAGGTACCGAGCTCCTGCAGTATCGATGCGGCCGCAAAGTCGACGAATTCTCC
>pAMP18.Invitrogen.html.1.12
GGTACCCGGGGATCCAACGCGTACTAGTAGAGATCTCCATGGGCGGCCGCTCTAGAGTCG
>pMAL-p2.New_England_Biolabs.html.1.30
GATCCGAATTCTGAAATCCTTCCCTCGATCCCGAGGTTGTTGTTATTGTTATTGTTGTTG
>pSL180.Generic.html.1.255
ACCGCGGACATGTACAGAGCTCGAGAAGTACTAGTGGCCACGTGGGCCGTGCACCTTAAG
>pAX4CM.USB.html.1.10
ACGGATCCGGGCAACGTTCTTGCCATTGCTGCATAAAAAACGCCCGGCGGCAACCGAGCG
>pGEM-7Zf(+)_LIC-R.ATCC.html.1.10
AACGCGTTGGGAGCTCTCCGGATCCAAGCTTATCGATTTCGAACCCGGGGTACCAAACTC
>56406604.1.275
TTATCAGGTAGCTTATGATATGTCTGAAGATAATCCGCAACCCCGTCAAACGTGTTGATA
>595764.1.132
AGCTATAGTTCTAGAGGTACCGGTTGTTAACGTTAGCCGGCTACGTATACTCCGGAATAT
>3328183.2.2
GCTTAATACGACTCACTATAGGGAGCGGCCGCAGATCTTGCAGGTCGACGATTCTATAGT
>436566.1.12
CTCGAGAACGGAAGCACGGCGACCAACAGATGCACGACGTTCGAGGTGATGGTGATGGTG
>115600313.1.452
CTAAAAGCCAGATAACAGTATGCGTATTTGCGCGCTGATTTTTGCGGTATAAGAATATAT
>118200851.1.105
AGGCCTCGAGTTAACGTTCGAGGTCGACTCTAGATAAAGCTTTAGAGCTCTTCTTAAGAA
>pET-31b(+).Novagen.html.1.219
CGCTCAAACTGCCTTTGGCGGTGGAGCTGACGCAGGAGGTACGCGCGGTCGCCAACGAAG
>pXC14.ATCC.html.1.41
TATGTAAGTACTTCCTTAGATAACAATTGATTGAATGTATGCAAATAAATGCATACACCA
>pSL180.Generic.html.1.88
ATCTGCGCGCGATCGATATCAGCGCTTTAAATTTGCGCATGCTAGCTATAGTTCTAGAGG
>4495058.1.13
CGGCCGCATCTAGAGGGCCCGGATCCCTCGAGGTCGACGAATTCGAGCTCGGCCGACTTG
>4097017.1.329
TCCGTGAGGACGAAACTCTAAGGCTTGGATCCAGAGTCTCCTGAACTAGTCCAAGCTTAT
>pET-31b(+).Novagen.html.1.318
GCAAGACCGTAGTTGCGCCCATCGATCACTTTCGCTTCAATGGCGCCGGCAAGGTGGTGA
>118200854.1.136
GAAGGATCCAGATCCACTAGTGGCCTATGCGGCCGCGGATCTGATCCCGGGCGGGTACCT
>pET-43.1Ek_LIC.Novagen.html.1.104
GCCGCACAGCTGTATACACGTGCAAGCCAGCCAGAACTCGCTCCTGAAGACCCAGAGGAT
>pT7T3_18U.Stratagene.html.1.126
GGGGGGGGGTGCAGGCATGCAAGCTTATTCCCTTTAGTGAGGGTTAATTTATATAGCTTG
>pRPM2.Generic.html.1.7
GCATGCCTGCAGGTCGACTCTAGAGGATCCCCCCGGTCCGGATGGAAGACCCGGGTCTTC
>pSK15.Generic.html.1.21
GGGGATCCTCTAGAGTCAATCCGGATGAAGCCGGGCGTTAGACCTGCAGGCATGCAAGCT
>pMMB208.ATCC.html.1.7
TTCTCTCATCCGCCAAAACAGCCAAGCTGAATTCGAGCTCGGTACCCGGGGATCCTCTAG
>56406604.1.213
CTGCAAGGTTCCCTTTTGATGCCACCCAGCCGAGGGCTTGTGCTTCTGATTTTGTAATGT
>413812.1.5
TAAGCGGCCGCCCGGGAATTCGAGCTCGGTACCAGATCTTCTAGATTCGAACTCGAGGCC
>8216948.1.7
CAACGCGTTGGGAGCTCTCCCATATGGTCGACCTGCAGGCGGCCGCACTAGTGATATCCC
>27573259.1.12
CGTAAAAAACGTCGTCAGCGTCGTCGTGGTACCTCGGATCCGAATTCGAGCTCCGTCGAC
>3139056.1.54
TAGGGAGACCGGCAGATCTGATATCATCGATGAATTCGAGCTCGGTACCCGGGGATCCTC
>58651745.1.21
CAGTGTGCTGGTGATATCACCAGCACACTGGAATTCTCTAGAGCGCGCCATGGTCAAAGT
>115600313.1.787
GTTTACACCTATAAAAGAGAGAGCCGTTATCGTCTGTTTGTGGATGTACAGAGTGATATT
>pSL180.Generic.html.1.151
CGGTTGTTAACGTTAGCCGGCTACGTATACTCCGGAATATTAATAGGCCTAGGATGCATA
>45862365.1.3
ATCACTAGTAAAAGGTACCGAGCTCCTGCAGTATCGATGCGGCCGCAAAGTCGACGAATT
>SSEV19.Generic.html.1.229
CGGTACCCGGGGATCCTCTAGAGTCGACCTGCAGGCATGCAAGCTTCGATGGAATTCCCT
>pTriEx-3Neo.Novagen.html.1.1
GTTAATCACTTAGTGATGGTGATGGTGATGGTGGTGCTCGAGATCCTCGGGGTCTTCCGG
>4097015.1.49
TCCGTGAGGACGAAACTCTAAGGCTTGGATCCCCCGGGCTGCAGGAATTCGATATCAAGC
>13027702.1.67
CGCGTACGTCGCGACCGCGGACATGTACAGAGCTCGAGAAGTACTAGTGGCCACGTGGGC
>4097017.1.170
AATGCTCAGGACTGATGAGTCCGTGAGGACGAAACTCTAAGGCTTGGATCCAGAGTCTCC
>pSK16.Generic.html.1.2
AGCTTGCATGCCTGCAGGTCAATCCGGATGAAGCCGGGCGTTAGACTCTAGAGGATCCCC
>12958752.1.6
TGGTACCTGATCAAAGCTTATCGATGATATCAGATCTCCTTTTGCGGCCGCACCGGTGTC
>pBACgus-7.Invitrogen.html.1.25
CTCGAATTCGGATCCAGGCCTTTTGAGGAGAAGCCCGGGCTCTTGTCGTCGTCATCACCT
>pCR1000.InVitrogen.html.1.18
AGAACCGTTTCTCTCGATATCGAAACCCTTCTCACCTCGGCCGATAAGCTTTTAATTAAA
>pQE-TriSystem_Strep.Qiagen.html.1.1
ACGTGTATACAGCTGTGCGGCCGCAAGCTTCGAACCGGTACCGTCGACCTGCAGGCGCGC
>118200845.1.35
AAGCTAGCTATACGCGTTATACCGGTATCCTGCAGGTAGCATGCAAGAGATCTTATAGGC
>pCMV-Script.Stratagene.html.1.40
TTGATATCGAATTCCTGCAGCCCGGGGGATCCGCCCGGGCTAGAGCGGCCGCCACCGCGG
>pSE420.InVitrogen.html.1.23
TGGCCACTAGTACTTCTCGAGCTCTGTACATGTCCGCGGTCGCGACGTACGCGTATCGAT
>88173988.1.11
GAACCGGTCATCGATTCTAGAACTTAAGGAGCTCAGATCTTACGCGTTGGGTACCCTGCT
>pSL180.Generic.html.1.107
CAGCGCTTTAAATTTGCGCATGCTAGCTATAGTTCTAGAGGTACCGGTTGTTAACGTTAG
>113073376.1.11
TGCATGCCTGCAGGTCGACTCTAGACACGGGGTGGTTTAAACGCGGCCGCGGTACCACTA
>pSE280.Invitrogen.html.1.215
CGCGCGCAGATCTGTCATGATGATCATTGCAATTGGATCCATATATAGGGCCCGGGTTAT
>595764.1.234
CCATCGATACGCGTACGTCGCGACCGCGGACATGTACAGAGCTCGAGAAGTACTAGTGGC
>4378794.1.33
CCCGGGAGCTCGAATTCGAAGCTTCTGCAGACGCGTCGACGTCATATGGATCCGATATCG
>12958752.1.19
AAGCTTATCGATGATATCAGATCTCCTTTTGCGGCCGCACCGGTGTCCTCTATGGAGGTC
>pET-31b(+).Novagen.html.1.170
TCCGAGCCCAGGTCCGGTACGGCTGCGATTCGTGAGTTTTACGCCAACTCGCTCAAACTG
>74267359.1.21
GATACCGTCGAGCGGACCGGGTACCGCGGCCGCAGATCTGTTAACGAATTCCCAATTCCC
>p3T.Mobitec.html.1.73
GCCCAGCCAAAAAATGGCCACTGCAGGAATTCGATATCAAGCTTATCGATACCGTCGACC
>pCMV-3Tag-1B.Stratagene.html.1.11
GAGGTCGACGGTATCGATAAGCTTGATATCGAATTCCTGCAGCCCGGGGGATCCCGCCCG
>pBSL86.ATCC.html.2.9
CTCGGTACCCGGGGATCCTCTAGAGTCGACCTGCAGGCATGCAAGCTTGGGCGAACCCCA
>110433179.1.84
GAACAAGTTTCGGTCCGGAATTCCCGGGATATCGCGGCCGCTTAATTAACCTCGAGGAGT
>pRSET_CAT.InVitrogen.html.1.46
GGAATTCGAAGCTTCGACGAGATTTTCAGGAGCTAAGGAAGCTAAAATGGAGAAAAAAAT
>pCITE-2b(+).Novagen.html.1.20
TCGATCGACTCTAGAGGATCGGAGATCTCAGTGGTGGTGGTGGTGGTGCTCGAGTGCGGC
>3983120.1.37
GATTCGAAAGCGGCCGCACTAGTTGAGCTCGTCGACGTAGGCCTTTGAATTCCGGATCCA
>12958752.1.10
ACCTGATCAAAGCTTATCGATGATATCAGATCTCCTTTTGCGGCCGCACCGGTGTCCTCT
>pRSF-1.Novagen.html.1.116
GCCGTGTACACGAGCTCCCAATTGGGATCCGGACTCTTGTCGTCGTCATCATTCGAACCG
>595767.1.24
GTGGCCACTAGTACTTCTCGAGCTCTGTACATGTCCGCGGTCGCGACGTACGCGTATCGA
>56406604.1.162
CTTCCCTGTTTGAGAAGATGTCTCCGCCGATGCTTTTCCCCGGAGCGACGTCTGCAAGGT
>3139056.1.100
ACCCGGGGATCCTCTAGAGTCGACCTGCAGGCATGCAAGCTCCAGCTGCTCGAGTTCTAT
>pXC14.ATCC.html.1.65
AATTGATTGAATGTATGCAAATAAATGCATACACCATAGGTGTGGTTTAATTTGATGCCC
>pCITE-2c(+).Novagen.html.1.56
GGTGGTGGTGCTCGAGTGCGGCCGCAAGCTTGTCGACGGAGCTCGAATTCGGATCCGATT
>118200849.1.104
TAGGCCTCGAGTTAACGTTCGAGGTCGACTCTAGATAAAGCTTTAGAGCTCTTCTTAAGA
>115600313.1.748
TTGCTGACGAGAACAGGGGCTGGTGAAATGCAGTTTAAGGTTTACACCTATAAAAGAGAG
>pES2.Generic.html.1.29
AATTGTCAAGTAATTCGAGCTCGGTACCCGGGGATCCTCTAGAGTCGACCTGCAGGCATG
>RR2.ATCC.html.1.56
AGTGAGCTGGTACCTCTAGACCCGGGCGAACGACCGAGCGCAGCGAGTCAGTGAGCGAGG
>pSE280.Invitrogen.html.1.229
TCATGATGATCATTGCAATTGGATCCATATATAGGGCCCGGGTTATAATTACCTCAGGTC
>pSE280.Invitrogen.html.1.112
TAGGCCTATTAATATTCCGGAGTATACGTAGCCGGCTAACGTTAACAACCGGTACCTCTA
>45862365.1.52
GTCGACGAATTCTCCCGGGTGGATCCAAGGCCTTCTAGAAAAACTCGAGAACGTTGGGCC
>115600313.1.300
ATACGCAAGGCGACAAGGTGCTGATGCCGCTGGCGATTCAGGTTCATCATGCCGTCTGTG
>SSEV19.Generic.html.1.220
TCGAGAGCTCGGTACCCGGGGATCCTCTAGAGTCGACCTGCAGGCATGCAAGCTTCGATG
>pETcoco-2.Novagen.html.1.8
AATCCTGAGGTTAATTAAAGATCCTCGGGATCTTCCGGAGCGAGTTCTGGCTGGCTTGCG
>118200849.1.79
TGCAGGTAGCATGCAAGAGATCTTATAGGCCTCGAGTTAACGTTCGAGGTCGACTCTAGA
>pET-44a(+).Novagen.html.1.104
CATCGATACGCGTTCGAAGCTTGCGGCCGCACAGCTGTATACACGTGCAAGCCAGCCAGA
>113073416.1.17
GGTCGACTCTAGACACGGGGTGGTTTAAACGCGGCCGCGGTACCACTAGTACGCGTAGGC
>pSE420.InVitrogen.html.1.151
CTAACGTTAACAACCGGTACCTCTAGAACTATAGCTAGCATGCGCAAATTTAAAGCGCTG
>3139056.1.11
AATGCAGGTTAACCTGGCTTATCGAAATTAATACGACTCACTATAGGGAGACCGGCAGAT
>pRSET_CAT.InVitrogen.html.1.280
TGCCCGCCTGATGAATGCTCATCCGGAATTCCGTATGGCAATGAAAGACGGTGAGCTGGT
>RR2.ATCC.html.1.20
CCCCTGATTCTGTGGATAACCGTATTACCGCCTTTGAGTGAGCTGGTACCTCTAGACCCG
>pCR3.InVitrogen.html.1.6
TCTAGATGCATGCTCGAGCGGCCGCCAGTGTGATGGATATCTGCAGAATTCCAGCACACT
>115600313.1.197
ATGCTCATCCGGAATTCCGTATGGCAATGAAAGACGGTGAGCTGGTGATATGGGATAGTG
>310807.1.10
GCAGGTCGACGGATCCCAAGCTTCTTCTAGAGGTACCGCATGCGATATCGAGCTCTCCCG
>915333.1.29
TGGCACCACGTGTTAATTAAGATCTAGATCAGCATGCGTCGACGAGCTCGGTACCCTACT
>pCMV-PCR.Stratagene.html.1.5
ACGACTCACTATAGGGCGAATTGGGTACACTTACCTGGTACCGGGCCCCCCCTCGAGATG
>pASK22.Generic.html.1.44
AAAGGTCAGCGGGTAAGAGTGGTCGTTTTGACAGTAGTAAACAGCCAGATCTTCAGCCTG
>56406608.1.119
ATATCCGCTTCACGCCATGTTCGTCCGCTTTTGCCCTGGAGTTTGCCTTCCCTGTTTGAG
>SSEV19.Generic.html.1.150
CATCGTAACCGTGCATCTGCCAGTTTGAGGGGACGACGACCGTATCGGCCTCAGGAAGAT
>pRSET_CAT.InVitrogen.html.1.391
AATATTATACGCAAGGCGACAAGGTGCTGATGCCGCTGGCGATTCAGGTTCATCATGCCG
>pET-44a(+).Novagen.html.1.123
CTTGCGGCCGCACAGCTGTATACACGTGCAAGCCAGCCAGAACTCGCTCCTGAAGACCCA
>pET-44a(+).Novagen.html.1.89
GGACGTCGACGGTACCATCGATACGCGTTCGAAGCTTGCGGCCGCACAGCTGTATACACG
>118200856.1.146
CTCTTCTTAAGAAGGATCCAGATCCACTAGTGGCCTATGCGGCCGCGGATCTGATCCCGG
>pETcoco-2.Novagen.html.1.164
GAGTCCATGTGCTGGCGTTCAAATTTCGCAGCAGCGGTTTCTTTGCTAGCACCGTGATGG
>4165113.1.63
TTCTAGAGCGGCCGCCACCGCGGTGGAGCTCGACGGATCATTTATTCTGCCTCCCAGAGC
>118200851.1.184
GCCTATGCGGCCGCGGATCTGATCCCGGGCGGGTACCTTTGAATTCCACTTAATTAAGTA
>1117808.1.44
ATGGCCATATGACCACCCAAGCTAGCGTAATCTGGAACATCGTATGGGTAAGCCATGAAA
>115600313.1.1071
GGGAATATAAATGTCAGGCTCCCTTATACACAGCCAGTCTGCAGGTCGATACAGTAGAAA
>M13K82.Generic.html.1.22
CAAGCTTGGCTGCAGGTCGACGGATCCCCTAGCACTCCCGGGTTTAGCACTCCCGGGTTG
>pT7Blue-2.Novagen.html.1.55
AAGCTTGTCGACCAGATATCGGAATTCTATAGTGTCACCTAAATAAGGATCCGATACGTA
>pCMV-PCR.Stratagene.html.1.72
ACCCGGGAAGAGCAAGCTTGATATCGCTCTTCACTTGTCGTCGTCAATGAATTCCTGCAG
>pSPTBM21.Boehringer.html.1.21
GCATGCCTGCAGAGCTCTAGAGTCGACGGGCCGGGTACCGCGGCCGCCTTAAGACGCGTG
>pETBlue-2.Novagen.html.1.97
CGCAAGCTTCGAACGCGTATCGATGGTACCGTCGACGTCCTGCAGGCGCGCCTGTACAGA
>3139056.1.137
AGCTCCAGCTGCTCGAGTTCTATAGTGTCACCTAAATCGTATGTGTATGATACATAAGGT
>48995599.1.135
TAGGCCTAGGATGCATATGGCGGCCGCCTGCAGCTGGCGCCATCGATACGCGTACGTCGC
>pET-11d.Novagen.html.1.8
TCTAGAAATAATTTTGTTTAACTTTAAGAAGGAGATATACCATGGCTAGCATGACTGGTG
>pGEM-7Zf(+)_LIC-R.ATCC.html.1.65
AACTCGCTCCGGCGCCGGAACCAGTTGGTACCGAATTCCTCGAGTCTAGAGGAGCATGCG
>pRSET_CAT.InVitrogen.html.1.123
TTGATATATCCCAATCGCATCGTAAAGAACATTTTGAGGCATTTCAGTCAGTTGCTCAAT
>340740.1.2
AGCTTGCATGCCTGCAGGTCGACTCTAGAGGATCCCCGGGTACCGAGCTCGAATTCCATG
>56406604.1.114
TAATATCCGCTTCACGCCATGTTCGTCCGCTTTTGCCCTGGAGTTTGCCTTCCCTGTTTG
>16930722.1.11
CCAAGGCCCGGGCTGGCCACGGCCGCCTAGGCGCGCAAGGATCCTCTAGATCTCGAGGCC
>4165110.1.29
CTCTAGATTTCAGTGCAATTTATCTCTTCAAATGTAGCACCTGAAGTCAGCCCCATACGA
>pNEB193.New_England_Biolabs.html.1.8
ATGCCTGCAGGTTTAAACAGTCGACTCTAGACTTAATTAAGGATCCGGCGCGCCCCCGGG
>pTriplEx2.Clontech.html.1.65
CGACTGGGCCGAGGCGGCCGGATCCTGCAGGCCATAATGGCCGAATTCCCGGGTACCAAC
>4097017.1.8
CGCGGTGGCGGCCGCTCTAGACAATGCTCAGGACTGATGAGTCCGTGAGGACGAAACTCT
>pASK22.Generic.html.1.69
TTTTGACAGTAGTAAACAGCCAGATCTTCAGCCTGTACAGAAGAGATGGTCAGAGTGAAG
>118200845.1.111
AGGTCGACTCTAGATAAAGCTTTAGAGCTCTTCTTAAGAAGGATCCAGATCCACTAGTGG
>118200847.1.2
ACTTGGCGCGCCTTTGCGATCGCAGACCTAGGAAAGCTAGCTATACGCGTTATACCGGTA
>209132.1.17
ACGATATTCTCATCAGTGAAATCCAGCTGGAGTTCTTTAGCAAATTTTTTTATTAGCTGA
>RR2.ATCC.html.1.102
GTCAGTGAGCGAGGATCCTCGAGATCTCCCAATACGCAAACCGCCTCTCCCCGCGCGCTG
>RR2.ATCC.html.1.70
TCTAGACCCGGGCGAACGACCGAGCGCAGCGAGTCAGTGAGCGAGGATCCTCGAGATCTC
>310807.1.4
TTGGCTGCAGGTCGACGGATCCCAAGCTTCTTCTAGAGGTACCGCATGCGATATCGAGCT
>pDsRed2.Clontech.html.2.2
GCCCGTACGGCCGACTAGTAGGCCTATTATTTTTGACACCAGACAAGTTGGTAATGGTAG
>4322592.1.7
TCAAGCTATGCATCCAACGCGTTGGGAGCTCTCCCATATGGTCGACCTGCAGGCGGCCGC
>118200854.1.161
TATGCGGCCGCGGATCTGATCCCGGGCGGGTACCTTTGAATTCCACTTAATTAATTGGCC
>4097017.1.1
GCTCCACCGCGGTGGCGGCCGCTCTAGACAATGCTCAGGACTGATGAGTCCGTGAGGACG
>595764.1.254
CGACCGCGGACATGTACAGAGCTCGAGAAGTACTAGTGGCCACGTGGGCCGTGCACCTTA
>pET-31b(+).Novagen.html.1.157
AGACCCCGTGGGTTCCGAGCCCAGGTCCGGTACGGCTGCGATTCGTGAGTTTTACGCCAA
>pMMB208.ATCC.html.1.33
CTGAATTCGAGCTCGGTACCCGGGGATCCTCTAGAGTCGACCTGCAGGCATGCAAGCTTA
>pSE420.InVitrogen.html.1.16
GCCCACGTGGCCACTAGTACTTCTCGAGCTCTGTACATGTCCGCGGTCGCGACGTACGCG
>pTriplEx2.Clontech.html.1.2
GGGCGAATTGGCCAAGTGAGCTCGAATTGCGGCCGCATGCATAAGCTTGCTCGAGTCTAG
>pATH2.ATCC.html.1.13
GCTTATCATCGATAAGCTTGGGCTGCAGGTCGACTCTAGAGGATCCCCGGGGATCTCAAT
>pSE420.InVitrogen.html.1.121
CTATTAATATTCCGGAGTATACGTAGCCGGCTAACGTTAACAACCGGTACCTCTAGAACT
>pTRE-Shuttle2.Clontech.html.1.32
GGCCGCGCTAGCACGCGTCAGCTGACTAGAGGATCCCCGGGTACCGAGCTCGAATTCGGG
>pET-31b(+).Novagen.html.1.134
TTTGCCGATGACGCCACGGTGGAAGACCCCGTGGGTTCCGAGCCCAGGTCCGGTACGGCT
>pGEM-7Zf(+)_LIC-R.ATCC.html.1.52
ACCCGGGGTACCAAACTCGCTCCGGCGCCGGAACCAGTTGGTACCGAATTCCTCGAGTCT
>pBSL86.ATCC.html.2.14
TACCCGGGGATCCTCTAGAGTCGACCTGCAGGCATGCAAGCTTGGGCGAACCCCAGAGTC
>83314120.1.51
GGTACCACGCGTGAATAGATAGAGTGCAGGGGCCCCGACCGTGTCGGGGCCCCTGCACGG
>pETBlue-2.Novagen.html.1.7
ACATTAGTGGTGGTGGTGGTGGTGCTCGAGATCCTCTGGGTCTTCAGGAGCGAGTTCTGG
>pRSF-1.Novagen.html.1.67
TTCTTTACCAGACTCGAGTGCGGCCGCAAGCTTGTCGACCTGCAGGCGCGCCGTGTACAC
>54043009.1.32
CGAGGAATTCCTGCAGCCCGGGGGATCCACTAGTGAGCTCATGCATGATCGAGCTCGAAT
>pExchange-6C.Stratagene.html.1.9
GACGGTATCGATAAGCTTGATATCGAATTCCTGCAGCCCGGGGGATCCGCCCGGGCTAGA
>pIVEX-GST.Roche.html.1.15
AGAGCTCGCTCGAGTCGACTTGCCATGGTCATATGTTTAATTAAGCGGCCGCGGCCAGGC
>115600313.1.672
CGTGCCGAACGCTGGAAAGCGGAAAATCAGGAAGGGATGGCTGAGGTCGCCCGGTTTATT
>4165113.1.27
GAGATCTCGAGGCCTGCAGCCCGGGGGATCCACTAGTTCTAGAGCGGCCGCCACCGCGGT
>pNEB205A.New_England_Biolabs.html.1.5
TCCTGCAGGGTTTAAACGCTGAGGAGACATCTAGACTTTCCCTCAGCTTAATTAAGGCGC
>118200851.1.101
TTATAGGCCTCGAGTTAACGTTCGAGGTCGACTCTAGATAAAGCTTTAGAGCTCTTCTTA
>pGEM-7Zf(+)_LIC-R.ATCC.html.1.55
CGGGGTACCAAACTCGCTCCGGCGCCGGAACCAGTTGGTACCGAATTCCTCGAGTCTAGA
>115600313.1.920
AACTTTACCCGGTGGTGCATATCGGGGATGAAAGCTGGCGCATGATGACCACCGATATGG
>208126.1.80
TCCAGAGACTGGATGTTTTTCGGGTGGATCCCAGAAGTAGTTTTGATGCACAGGCAACGG
>115600313.1.71
AGTCAGTTGCTCAATGTACCTATAACCAGACCGTTCAGCTGGATATTACGGCCTTTTTAA
>118200851.1.8
TGTTTAAACTATGGCGCGCCTTTGCGATCGCAGACCTAGGAAAGCTAGCTATACGCGTTA
>54043009.1.24
AAGCTTCTCGAGGAATTCCTGCAGCCCGGGGGATCCACTAGTGAGCTCATGCATGATCGA
>pBEND2.Generic.html.1.6
GGATCCCTCGATTCCATGGGGTACCAATATTTCGCGAAGGCCTCCCGGGCAGCTGGATAT
>pMAL-p2g.New_England_Biolabs.html.1.42
TAGTGTGCCGCACCCGGCCCGAGGTTGTTGTTATTGTTATTGTTGTTGTTGTTCGAGCTC
>pAX4AM.USB.html.1.8
GACGGATCCGGGCAACGTTCTTGCCATTGCTGCATAAAAAACGCCCGGCGGCAACCGAGC
>595767.1.239
GATGATCATTGCAATTGGATCCATATATAGGGCCCGGGTTATAATTACCTCAGGTCGACG
>pDO193.ATCC.html.1.23
CGCCCGGGCGAGCTCGGATCCGGTACCGTCGACGCGGCCGCATTTAAATGGCGCGCCGAA
>pET-12b.Novagen.html.1.61
TCCTAGGAATAGTCCTGACAACCCCTATCGCGATCAGCTCTTTTGCGTCGACGGATCCGG
>pSL180.Generic.html.1.137
AGTTCTAGAGGTACCGGTTGTTAACGTTAGCCGGCTACGTATACTCCGGAATATTAATAG
>4097017.1.105
TCAGGACTGATGAGTCCGTGAGGACGAAACTCTAAGGCTTGGATCCAGAGTCTCCTGAAC
>56406604.1.250
TTGTGCTTCTGATTTTGTAATGTAATTATCAGGTAGCTTATGATATGTCTGAAGATAATC
>115600313.1.83
AATGTACCTATAACCAGACCGTTCAGCTGGATATTACGGCCTTTTTAAAGACCGTAAAGA
>pRSF-1.Novagen.html.1.100
GTCGACCTGCAGGCGCGCCGTGTACACGAGCTCCCAATTGGGATCCGGACTCTTGTCGTC
>pRSET_CAT.InVitrogen.html.1.265
CTTTATTCACATTCTTGCCCGCCTGATGAATGCTCATCCGGAATTCCGTATGGCAATGAA
>pSL180.Generic.html.1.141
CTAGAGGTACCGGTTGTTAACGTTAGCCGGCTACGTATACTCCGGAATATTAATAGGCCT
>115600313.1.262
CAACTTCTTCGCCCCCGTTTTCACCATGGGCAAATATTATACGCAAGGCGACAAGGTGCT
>73697467.2.32
TTTCGGGCTTTGTTAGCAGCCGGATCAGCTTGCATGCCTGCAGGTCGACTCTAGAGGATC
>pTZ57R.Fermentas.html.2.9
TCACTATAGGGAAAGCTTGCATGCAGGCCTCTGCAGTCGACGGGCCCGGGATCCGATATC
>pET-43.1Ek_LIC.Novagen.html.1.75
GTACCATCGATACGCGTTCGAAGCTTGCGGCCGCACAGCTGTATACACGTGCAAGCCAGC
>pAX4CM.USB.html.1.38
CTGCATAAAAAACGCCCGGCGGCAACCGAGCGTTCTGAATTAATTAATCATCGTCAATCA
>pT7Blue.Novagen.html.1.8
GCTCGGTACCCGGGGATCCGATATCCATATGACTAGTAGATCCTCTAGAGTCGACCTGCA
>pAcSec1.Orbigen.html.1.11
CCGGGGGTACCCTGCAGGCGGCCGCGAGCTCCCATGGAGGCCTGAATTCTAGAAGGTACC
>45862365.1.16
GGTACCGAGCTCCTGCAGTATCGATGCGGCCGCAAAGTCGACGAATTCTCCCGGGTGGAT
>pET-50b(+).Novagen.html.1.44
AGGATCCGAATTCTGTACAGGCCTTGGCGCGCCCGACGTCCGTCGACAAGCTTGCGGCCG
>1132425.1.42
TAAGCTTGCTCGAGTCTAGAGTCGACGGATCCTGCAGAATTCCCGGGTACCAACACAATG
>pET-31b(+).Novagen.html.1.15
ATTTTGTTTAACTTTAAGAAGGAGATATACATATGCATACCCCAGAACACATCACCGCCG
>115600313.1.562
CGTATTACAGTGACAGTTGACAGCGACAGCTATCAGTTGCTCAAGGCATATATGATGTCA
>4322592.1.30
GGGAGCTCTCCCATATGGTCGACCTGCAGGCGGCCGCACTAGTGATATCCCGCGGCCATG
>56406604.1.52
GTAAATCAGCCAGTCGCTTGAGTAAAGAATCCGGTCTGAATTTCTGAAGCCTGATGTATA
>498575.1.6
GAGCTCGGTACCCGGGGATCCTCTAGAGTCGATCGTTAACGCGTCGACGCGGCCGCGGGG
>595767.1.144
CGTAGCCGGCTAACGTTAACAACCGGTACCTCTAGAACTATAGCTAGCATGCGCAAATTT
>pRSET_CAT.InVitrogen.html.1.121
CGTTGATATATCCCAATCGCATCGTAAAGAACATTTTGAGGCATTTCAGTCAGTTGCTCA
>595764.1.13
GCCATGGGACGTCGACCTGAGGTAATTATAACCCGGGCCCTATATATGGATCCAATTGCA
>pMAL-P2x.New_England_Biolabs.html.1.8
TGCCAAGCTTGCCTGCAGGTCGACTCTAGAGGATCCGAATTCTGAAATCCTTCCCTCGAT
>18766962.1.8
AAGCTTGCATGCCTGCAGGTCGACTCTAGAGGATCCCCGGGTACCGAGCTCGAATTCAGC
>4097017.1.15
GCGGCCGCTCTAGACAATGCTCAGGACTGATGAGTCCGTGAGGACGAAACTCTAAGGCTT
>pCR2.1.InVitrogen.html.1.51
GAATTCGGCTTAAGCCGAATTCCAGCACACTGGCGGCCGTTACTAGTGGATCCGAGCTCG
>118200847.1.25
AGACCTAGGAAAGCTAGCTATACGCGTTATACCGGTATCCTGCAGGTAGTATGCAAGAGA
>pAcIRES.Orbigen.html.2.2
AGATCTCCCGGGGGTACCCTGCAGGCGGCCGCGAGCTCCCATGGTATCTTGAAATGTAGC
>208126.1.57
AGTGAGTGCCTTTACCGATAACTTCCAGAGACTGGATGTTTTTCGGGTGGATCCCAGAAG
>pTZ57R.Fermentas.html.2.33
AGGCCTCTGCAGTCGACGGGCCCGGGATCCGATATCTAGATGCATTCGCGAGGTACCGAG
>5420374.1.26
AGCTTATGCATGCGGCCGCATCTAGAGGGCCCGGATCCCTCGAGGTCGACGAATTCGAGC
>pRNAT-H1.3_Hygro.Genscript.html.1.5
GGCACAGTCGAGGCTGATCAGCGGTTTAAACTTAAGCTTTCCAAAAAACTTACGCTGAGT
>110433179.1.152
TAGTGAGTCGTATTATAAGCTAGGCACTGGCCGTCGTTTTACAACGTCGTGACTGGGAAA
>pET-31b(+).Novagen.html.1.116
GACGGCATCGTCGCGCTGTTTGCCGATGACGCCACGGTGGAAGACCCCGTGGGTTCCGAG
>118200847.1.162
CACTAGTGGCCTATGCGGCCGCGGATCTGATCCCGGGCGGGTACCTTTGAATTCCACTTA
>pCITE-2c(+).Novagen.html.1.31
GAGGATCGGAGATCTCAGTGGTGGTGGTGGTGGTGCTCGAGTGCGGCCGCAAGCTTGTCG
>13027702.1.31
GCATATGGCGGCCGCCTGCAGCTGGCGCCATCGATACGCGTACGTCGCGACCGCGGACAT
>pCITE-2c(+).Novagen.html.1.11
CTGCAGGTCGATCGACTCTAGAGGATCGGAGATCTCAGTGGTGGTGGTGGTGGTGCTCGA
>4097017.1.302
AACTAGACAATGCTCAGGACTGATGAGTCCGTGAGGACGAAACTCTAAGGCTTGGATCCA
>118200847.1.39
TAGCTATACGCGTTATACCGGTATCCTGCAGGTAGTATGCAAGAGATCTTATAGGCCTCG
>13446791.1.34
GATCCCCCGGGATGCATGAATTCAAGCTTATCGATGTCGACGCGGCCGCCATGGCCAGAT
>115600313.1.975
TATGGCCAGTGTGCCGGTCTCCGTTATCGGGGAAGAAGTGGCTGATCTCAGCCACCGCGA
>pMCS5.Mobitec.html.1.147
CTCGAGTCGCGACGTACGTTCGAACAATTGGTTTAAACGCCCGGGCACGTGGGATCCTCT
>4097015.1.36
CAGGACTGATGAGTCCGTGAGGACGAAACTCTAAGGCTTGGATCCCCCGGGCTGCAGGAA
>pMIB_V5-Hisb.InVitrogen.html.1.23
GTGCTGGATATCTGCAGAATTCCACCACACTGGACTAGTGGATCCGAGCTCGGTACCAAG
>4165113.1.56
CCACTAGTTCTAGAGCGGCCGCCACCGCGGTGGAGCTCGACGGATCATTTATTCTGCCTC
>287936.1.24
CAGCTGCAGATCTCGAGCTCGGATCCGCGACCCATTTGCTGTCCACCAGTCATGCTAGCC
>115600313.1.1019
ATCTCAGCCACCGCGAAAATGACATCAAAAACGCCATTAACCTGATGTTCTGGGGAATAT
>209573.1.182
GGTGGATCCCAGAAGTAGTTTTGATGCACAGGCAACGGAGCTCAGCGTATAAGTCAGAGT
>209573.1.189
CCCAGAAGTAGTTTTGATGCACAGGCAACGGAGCTCAGCGTATAAGTCAGAGTCCAAGCT
>pMCS5.Mobitec.html.1.37
GTTAACATGCATGATATCACGCGTGGCGCCACTAGTGCTAGCAGATCTGGCCGGCCCACC
>pSL190.Generic.html.1.98
GCGGCCGCCATATGCATCCTAGGCCTATTAATATTCCGGAGTATACGTAGCCGGCTAACG
>pASK22.Generic.html.1.468
TTAACAGAAGCGCTGTATTCGGTGGTATACTTGTTACCTTTGTTACGGCTAGCTGCGATC
>SSEV19.Generic.html.1.36
GTAGCCAGCTTTCATCAACATTAAATGTGAGCGAGTAACAACCCGTCGGATTCTCCGTGG
>pAX4AM.USB.html.1.36
GCTGCATAAAAAACGCCCGGCGGCAACCGAGCGTTCTGAATTAATTAATCATCGTCAATC
>p453.Generic.html.1.15
CGTGCAATAAATTAGAATAGTTTCAATTTTTAAGCTATTTATAGCATAGAAAAAAACAAA
>pMAL-p2e.New_England_Biolabs.html.1.22
TAGAGGATCCGAATTCCGGTACCTTGTCATCGTCATCCCCGAGGTTGTTGTTATTGTTAT
>p3T.Mobitec.html.1.58
GATGGCGACCCGGGTGCCCAGCCAAAAAATGGCCACTGCAGGAATTCGATATCAAGCTTA
>pET-43.1Ek_LIC.Novagen.html.1.85
TACGCGTTCGAAGCTTGCGGCCGCACAGCTGTATACACGTGCAAGCCAGCCAGAACTCGC
>6759495.1.24
CTGCAGGTCGACTCTAGAGGATCCCCGGGTACCGAGCTCGAATTCATCGATGATATCAGA
>pRSF-1.Novagen.html.1.70
TTTACCAGACTCGAGTGCGGCCGCAAGCTTGTCGACCTGCAGGCGCGCCGTGTACACGAG
>58651745.1.56
CTCTAGAGCGCGCCATGGTCAAAGTTGAGCGTTTATTCTGAGCTTCTGCAAAAAGAACAA
>55274253.1.12
CCCCTCGAGGTCGACGGTATCGATAAGCTTGATATCGAATTCCTGCAGCCCGGGGGATCC
>pASK22.Generic.html.1.367
TACGCGCGCAGTAGTAGATAGCGGTGTCTTCAGCACGCAATGCATTCATCTGCAGGTACA
>414522.1.2
GCTTGGGCTGCAGGTCGACTCTAGAGGATCCCCGGGCGAGCTCGAATTCATGCATCCGCG
>pSK15.Generic.html.1.7
CGAGCTCGGTACCCGGGGATCCTCTAGAGTCAATCCGGATGAAGCCGGGCGTTAGACCTG
>310803.1.12
AGAGCTCGATATCGCATGCGGTACCTCTAGAAGAAGCTTGGGATCCGTCGACCTGCAGCC
>pCR2.1.InVitrogen.html.1.21
GAGCGGCCGCCAGTGTGATGGATATCTGCAGAATTCGGCTTAAGCCGAATTCCAGCACAC
>pMOD3.Epicentre.html.1.52
CTGCAGGTCGACTCTAGAGGATCCCCGGGTACCGAGCTCGAATTCGAGCCAATATGCGAG
>pSE420.InVitrogen.html.1.116
TAGGCCTATTAATATTCCGGAGTATACGTAGCCGGCTAACGTTAACAACCGGTACCTCTA
>4321112.1.15
AGTCGACGAGCTCACTAGTCTCGAGCGGCCGCATCGATATCGGATCCGGTACCAATTGCT
>pSL190.Generic.html.1.178
AACTATAGCTAGCATGCGCAAATTTAAAGCGCTGATATCGATCGCGCGCAGATCTGTCAT
>118200856.1.9
TGCATGGCGCGCCTTTGCGATCGCAGACCTAGGAAAGCTAGCTATACGCGTTATACCGGT
>pRSET_CAT.InVitrogen.html.1.154
TTTTGAGGCATTTCAGTCAGTTGCTCAATGTACCTATAACCAGACCGTTCAGCTGGATAT
>209573.1.75
GTCCGGATCTAGACAGATTTTACGACCGTCTTTCAGAGTAGCGATAACTTCAACCTGGTT
>pd2EGFP.Clontech.html.2.23
GCCTATTATTTTTGACACCAGACAAGTTGGTAATGGTAGCGACCGGCGCTCAGTTGGAAT
>pMOD3.Epicentre.html.1.70
GGATCCCCGGGTACCGAGCTCGAATTCGAGCCAATATGCGAGAACACCCGAGAAAATTCA
>115600313.1.32
AGAAACGTAAAATGATATAAATATCAATATATTAAATTAGATTTTGCATAAAAAACAGAC
>16930722.1.16
GCCCGGGCTGGCCACGGCCGCCTAGGCGCGCAAGGATCCTCTAGATCTCGAGGCCTGATC
>pT7Blue-2.Novagen.html.1.155
TCGTCATCGCTGCCACCGGTACCGCTGTCGATGTGCTGGCGTTCGAATTTAGCAGCAGCG
>pET-9d.Novagen.html.1.30
TTTAAGAAGGAGATATACCATGGCTAGCATGACTGGTGGACAGCAAATGGGTCGGATCCG
>pSE420.InVitrogen.html.1.188
GCATGCGCAAATTTAAAGCGCTGATATCGATCGCGCGCAGATCTGTCATGATGATCATTG
>pACYCDuet-1.Novagen.html.2.2
TAGGTTAATTAAGCTGCGCTAGTAGACGAGTCCATGTGCTGGCGTTCAAATTTCGCAGCA
>118200845.1.141
TTCTTAAGAAGGATCCAGATCCACTAGTGGCCTATGCGGCCGCGGATCTGATCCCGGGCG
>66472063.1.7
GGCAGGGATCTTAGATTCTGTGCTTTTAAGCAGAGATTACCTATCTAGACTGCAGGTCGA
>pGEM-7Zf(+)_LIC-R.ATCC.html.1.23
CTCTCCGGATCCAAGCTTATCGATTTCGAACCCGGGGTACCAAACTCGCTCCGGCGCCGG
>45862396.1.42
TCCCGGGTGGATCCAAGGCCTTCTAGAAAAACTCGAGAACGTTGGGCCCCAATTGGCTAG
>110433179.1.105
TCCCGGGATATCGCGGCCGCTTAATTAACCTCGAGGAGTGGTCCCTATAGTGAGTCGTAT
>209573.1.168
CTGGATGTTTTTCGGGTGGATCCCAGAAGTAGTTTTGATGCACAGGCAACGGAGCTCAGC
>115600313.1.113
ATATTACGGCCTTTTTAAAGACCGTAAAGAAAAATAAGCACAAGTTTTATCCGGCCTTTA
>118200854.1.4
TGCGATCGCAGACCTAGGAAAGCTAGCTATACGCGTTATACCGGTATCCTGCAGGTAGTA
>pRSET_CAT.InVitrogen.html.1.361
ACTTCTTCGCCCCCGTTTTCACCATGGGCAAATATTATACGCAAGGCGACAAGGTGCTGA
>pHIL-S1.InVitrogen.html.1.60
GCATCTCTCAGGCAAATGGCATTCTGACATCCTCTTGATTAGAATCTAGCAAGACCGGTC
>13027702.1.38
GCGGCCGCCTGCAGCTGGCGCCATCGATACGCGTACGTCGCGACCGCGGACATGTACAGA
>595767.1.216
TCGATCGCGCGCAGATCTGTCATGATGATCATTGCAATTGGATCCATATATAGGGCCCGG
>T7Select10-3b.Novagen.html.1.3
GAGTGCGGCCGCAAGCTTGTCGACGAGCTCCCGGGATATCCCTGCAGGAGAATTCGGATC
>115600313.1.934
GTGCATATCGGGGATGAAAGCTGGCGCATGATGACCACCGATATGGCCAGTGTGCCGGTC
>13446792.1.45
ATGCATGAATTCAAGCTTATCGATGTCGACAGGCCTTAAGGGCCAGATCTTGGGCCCGGT
>pGEM-7Zf(+)_LIC-F.ATCC.html.1.20
GAGCTCTCCGGATCCAAGCTTATCGATTTCGAACCCGGGGTACCAACTGGTTCCGGCGCC
>4378794.1.1
GGCCTCGAGATCTATCGATGCATGCCATGGTACCCGGGAGCTCGAATTCGAAGCTTCTGC
>3139056.1.32
TCGAAATTAATACGACTCACTATAGGGAGACCGGCAGATCTGATATCATCGATGAATTCG
>pASK22.Generic.html.1.325
CTGCACCCCAAACGTCGAAGTACCAAGTGCTGCCATAGTAGTTACGCGCGCAGTAGTAGA
>4097017.1.26
AGACAATGCTCAGGACTGATGAGTCCGTGAGGACGAAACTCTAAGGCTTGGATCCAGAGT
>115600313.1.865
CGGATGGTGATCCCCCTGGCCAGTGCACGTCTGCTGTCAGATAAAGTCTCCCGTGAACTT
>pGEM-7Zf(+)_LIC-F.ATCC.html.1.25
CTCCGGATCCAAGCTTATCGATTTCGAACCCGGGGTACCAACTGGTTCCGGCGCCGGAGC
>4378794.1.48
TCGAAGCTTCTGCAGACGCGTCGACGTCATATGGATCCGATATCGCCGTGGCGGCCGCTC
>56406608.1.14
TATCTGATTTTTGTAAAGGTCTGATAATGGTCCGTTGTTTTGTAAATCAGCCAGTCGCTT
>pMR103.ATCC.html.1.17
GGTGGACAGCAAATGGGTCGGATCCGGCTGCTAACAAAGCCCGAAAGGAAGCTGAGTTGG
>88173988.1.8
CGAGAACCGGTCATCGATTCTAGAACTTAAGGAGCTCAGATCTTACGCGTTGGGTACCCT
>4322592.1.37
CTCCCATATGGTCGACCTGCAGGCGGCCGCACTAGTGATATCCCGCGGCCATGCCATTGG
>pRSET_CAT.InVitrogen.html.1.431
GATTCAGGTTCATCATGCCGTCTGTGATGGCTTCCATGTCGGCAGAATGCTTAATGAATT
>537474.1.10
ATATCATCGATGAATTCGAGCTCGGTACCCGGGGATCCTCTAGAGTCGACCTGCAGGCAT
>48995599.1.74
CTATAGTTCTAGAGGTACCGGTTGTTAACGTTAGCCGGCTACGTATACTCCGGAATATTA
>54043009.1.16
CCGGGCCCAAGCTTCTCGAGGAATTCCTGCAGCCCGGGGGATCCACTAGTGAGCTCATGC
>pRSET_CAT.InVitrogen.html.1.250
CAAGTTTTATCCGGCCTTTATTCACATTCTTGCCCGCCTGATGAATGCTCATCCGGAATT
>pSL180.Generic.html.1.94
GCGCGATCGATATCAGCGCTTTAAATTTGCGCATGCTAGCTATAGTTCTAGAGGTACCGG
>pT7Blue-2.Novagen.html.1.88
GTCACCTAAATAAGGATCCGATACGTAACGCGTCTGCAGTTTTGAGGAGAAGCCCGGGCT
>595764.1.83
TGACAGATCTGCGCGCGATCGATATCAGCGCTTTAAATTTGCGCATGCTAGCTATAGTTC
>16930722.1.52
TCCTCTAGATCTCGAGGCCTGATCATCGATGGGCCCATGGCTAGCGGCCGCACGCGTTCG
>4378794.1.37
GGAGCTCGAATTCGAAGCTTCTGCAGACGCGTCGACGTCATATGGATCCGATATCGCCGT
>pET-30Ek_LIC.Novagen.html.1.36
AACCATGGCGATATCGGATCCGAATTCGAGCTCCGTCGACAAGCTTGCGGCCGCACTCGA
>pMAL-p2.New_England_Biolabs.html.1.35
GAATTCTGAAATCCTTCCCTCGATCCCGAGGTTGTTGTTATTGTTATTGTTGTTGTTGTT
>pSU2703.Generic.html.1.20
TGTCAAACATGAGAATTACAACTTATATCGTATGGGGCTGACTTCAGGTGCTACATTTGA
>115600313.1.725
GTTTATTGAAATGAACGGCTCTTTTGCTGACGAGAACAGGGGCTGGTGAAATGCAGTTTA
>4097013.1.8
CGCGGTGGCGGCCGCTCTAGACAATGCTCAGGACTGATGAGTCCGTGAGGACGAAACTCT
>118200847.1.60
TATCCTGCAGGTAGTATGCAAGAGATCTTATAGGCCTCGAGTTAACGTTCGAGGTCGACT
>pUC28.Generic.html.1.45
CTCGAGGCCTTGAATGCGGCCGCGGTACCCGGGGATCCTCTAGAGTCGACCTGCAGGCGC
>pET-32Ek_LIC.Novagen.html.1.2
CCTCAACCATGGCGATATCGGATCCGAATTCGAGCTCCGTCGACAAGCTTGCGGCCGCAC
>pET-17b.Novagen.html.1.26
TAGTAACGGCCGCCAGTGTGCTGGAATTCTGCAGATATCCATCACACTGGCGGCCGCTCG
>1117808.1.7
TAGCTTGGCTGCAGGTCGACGGATCCCCGGGGCCTCCATGGCCATATGACCACCCAAGCT
>595764.1.186
GAATATTAATAGGCCTAGGATGCATATGGCGGCCGCCTGCAGCTGGCGCCATCGATACGC
>pRSF-1.Novagen.html.1.109
CAGGCGCGCCGTGTACACGAGCTCCCAATTGGGATCCGGACTCTTGTCGTCGTCATCATT
>8216950.4.16
GGGAGCTCTCCGGATCCAAGCTTATCGATTTCGAACCCGGGGTACCGAATTCCTCGAGTC
>209573.1.51
AACGATCTTCTTGATACGTGGAGCGTCCGGATCTAGACAGATTTTACGACCGTCTTTCAG
>56406604.1.141
CGCTTTTGCCCTGGAGTTTGCCTTCCCTGTTTGAGAAGATGTCTCCGCCGATGCTTTTCC
>pT7Blue.Novagen.html.1.12
GGTACCCGGGGATCCGATATCCATATGACTAGTAGATCCTCTAGAGTCGACCTGCAGGCA
>16930719.1.5
TCGGTACCCGGGGATCCTCTAGATCTCGAGGCCTGATCATCGATGGGCCCATGGCTAGCG
>56406604.1.309
CCGCAACCCCGTCAAACGTGTTGATAACCTGTGCCATGTGATTCCTTTACTTATTCCATG
>pT7T3D-PAC.ATCC.html.1.3
CCCTCGAGGCCAAGAATTCCCGACTACGTAGTCGGGGATCCGTCTTAATTAAGCGGCCGC
>1490528.2.1
GGCCCGTACGGCCGACTAGTAGGCCTATTATTTTTGACACCAGACAAGTTGGTAATGGTA
>8346631.1.9
TTATCGATACCGTCGACCTCGAGAAGTACTAGTGGCCACGTGGGCCGTGCACCTTAAGCT
>209573.1.228
GTATAAGTCAGAGTCCAAGCTTTCTTCTTTACCTTTAGCCAGGTTCATTACCGCGGTTTC
>pETBlue-2.Novagen.html.1.66
GCTGGCTTGCACGTGTATACAGCTGTGCGGCCGCAAGCTTCGAACGCGTATCGATGGTAC
>pSE420.InVitrogen.html.1.114
CCTAGGCCTATTAATATTCCGGAGTATACGTAGCCGGCTAACGTTAACAACCGGTACCTC
>595764.1.61
GATCCAATTGCAATGATCATCATGACAGATCTGCGCGCGATCGATATCAGCGCTTTAAAT
>pRNA-U6.3_Neo.Genscript.html.1.27
GCGGTTTAAACTTAAGCTTTCCAAAAAACTTACGCTGAGTACTTCGATCTCTTGAATCGA
>pXC14.ATCC.html.1.23
GTTTGTTTGCACGAACCATATGTAAGTACTTCCTTAGATAACAATTGATTGAATGTATGC
>pASK22.Generic.html.1.399
GCACGCAATGCATTCATCTGCAGGTACAGGATCGATTGACTAGTGTCACGAGAAACGATG
>pET-31b(+).Novagen.html.1.383
CGCGCCTTGTTTGGCGAGAAGAATATTCACGCATGCCAGATGCTGCTCGAGCACCACCAC
>4097013.1.59
CGAAACTCTAAGGCTTGGATCCAGAGTCTCCTGAACTAGTCCAAGCTTATCGATACCGTC
>531832.1.26
GGGGCGGCCGCTGTCACTAGTGAGCTCGTCGACTCTAGAGGATCCAAGCTTACGTACGCG
>118200851.1.191
CGGCCGCGGATCTGATCCCGGGCGGGTACCTTTGAATTCCACTTAATTAAGTAGGCCGGC
>118200854.1.107
TCTAGATAAAGCTTTAGAGCTCTTCTTAAGAAGGATCCAGATCCACTAGTGGCCTATGCG
>4322592.1.14
ATGCATCCAACGCGTTGGGAGCTCTCCCATATGGTCGACCTGCAGGCGGCCGCACTAGTG
>118200856.1.143
GAGCTCTTCTTAAGAAGGATCCAGATCCACTAGTGGCCTATGCGGCCGCGGATCTGATCC
>118200851.1.99
TCTTATAGGCCTCGAGTTAACGTTCGAGGTCGACTCTAGATAAAGCTTTAGAGCTCTTCT
>115600313.1.780
GTTTAAGGTTTACACCTATAAAAGAGAGAGCCGTTATCGTCTGTTTGTGGATGTACAGAG
>M13K82.Generic.html.1.16
CAGTGCCAAGCTTGGCTGCAGGTCGACGGATCCCCTAGCACTCCCGGGTTTAGCACTCCC
>pET-44c(+).Novagen.html.1.95
CGACGGTACCATCGATACGCGTTCGAAGCTTGCGGCCGCACAGCTGTATACACGTGCAAG
>pd2EGFP.Clontech.html.2.34
TTGACACCAGACAAGTTGGTAATGGTAGCGACCGGCGCTCAGTTGGAATTCTAGAGTCGC
>pMCS5.Mobitec.html.1.64
GCCACTAGTGCTAGCAGATCTGGCCGGCCCACCGGTGGGCCATATGGGCCCGCGGCCGCG
>118200847.1.75
ATGCAAGAGATCTTATAGGCCTCGAGTTAACGTTCGAGGTCGACTCTAGATAAAGCTTTA
>pGEM-7Zf(+)_LIC-F.ATCC.html.1.7
TCCAACGCGTTGGGAGCTCTCCGGATCCAAGCTTATCGATTTCGAACCCGGGGTACCAAC
>pES2.Generic.html.1.18
AATAGTTAACTAATTGTCAAGTAATTCGAGCTCGGTACCCGGGGATCCTCTAGAGTCGAC
>pTriplEx2.Clontech.html.1.64
TCGACTGGGCCGAGGCGGCCGGATCCTGCAGGCCATAATGGCCGAATTCCCGGGTACCAA
>pUC28.Generic.html.1.60
GCGGCCGCGGTACCCGGGGATCCTCTAGAGTCGACCTGCAGGCGCCACGCGTACGACGAC
>SSEV19.Generic.html.1.197
GCCTCAGGAAGATCGCACTCCAGCCAGCTTTCCGGCACCGCTTCTGGTGCCGGAAACCAG
>pMAL-cri.New_England_Biolabs.html.1.16
TCGACTCTAGAGGATCCGAATTCTGAAATCCTTCCCTCGATCACGAGAGAGGACGGTACC
>56406604.1.35
TAATGGTCCGTTGTTTTGTAAATCAGCCAGTCGCTTGAGTAAAGAATCCGGTCTGAATTT
>73697467.2.56
TCAGCTTGCATGCCTGCAGGTCGACTCTAGAGGATCCCCGGGTACCGAGCCCGAATTCGT
>287939.1.15
ATTCCATGGTACCAGCTGCAGATCTCGAGCTCGGATCCGACCCATTTGCTGTCCACCAGT
>48995599.1.117
TATACTCCGGAATATTAATAGGCCTAGGATGCATATGGCGGCCGCCTGCAGCTGGCGCCA
>115600313.1.719
CGCCCGGTTTATTGAAATGAACGGCTCTTTTGCTGACGAGAACAGGGGCTGGTGAAATGC
>16930722.1.28
CACGGCCGCCTAGGCGCGCAAGGATCCTCTAGATCTCGAGGCCTGATCATCGATGGGCCC
>595779.1.13
ATTCGAGCTCGGTACCCGCGGCCGCGGATCCTCTAGAGTCGACCTGCAGGCATGCAAGCT
>pET-44c(+).Novagen.html.1.5
GGGGCAGCGCGGGTTCTGGTACGATTGATGACGACGACAAGAGTCCGAGCTCGTGGATCC
>pTZ57R.Fermentas.html.2.22
AGCTTGCATGCAGGCCTCTGCAGTCGACGGGCCCGGGATCCGATATCTAGATGCATTCGC
>pKRX.ATCC.html.1.58
TCACCAGCCTTGAGATGGTTGAGTCCAAGTCACGTCTGGTCGACCTCGAGGGGGGGCCCG
>115600313.1.382
GCTTAATGAATTACAACAGTACTGCGATGAGTGGCAGGGCGGGGCGTAAACGCCGCGTGG
>pSE280.Invitrogen.html.1.220
GCAGATCTGTCATGATGATCATTGCAATTGGATCCATATATAGGGCCCGGGTTATAATTA
>pSL190.Generic.html.1.215
TCGATCGCGCGCAGATCTGTCATGATGATCATTGCAATTGGATCCATATATAGGGCCCGG
>pMCS5.Mobitec.html.1.150
GAGTCGCGACGTACGTTCGAACAATTGGTTTAAACGCCCGGGCACGTGGGATCCTCTAGA
>pETcoco-2.Novagen.html.1.95
TGGCGCGCCTGGACGTCATCGATGCGATCGCCCGGGCTCTTGTCGTCGTCATCACCAGTT
>595779.1.10
CGAATTCGAGCTCGGTACCCGCGGCCGCGGATCCTCTAGAGTCGACCTGCAGGCATGCAA
>RR2.ATCC.html.1.53
TTGAGTGAGCTGGTACCTCTAGACCCGGGCGAACGACCGAGCGCAGCGAGTCAGTGAGCG
>pSPORT1.ATCC.html.1.29
CGGGTCGACGAGCTCACTAGTCGGCGGCCGCTCTAGAGGATCCAAGCTTACGTACGCGTG
>pMMB208.ATCC.html.1.27
GCCAAGCTGAATTCGAGCTCGGTACCCGGGGATCCTCTAGAGTCGACCTGCAGGCATGCA
>11559656.1.15
TTCCTCGAGATCTTCTAGACCCCGGGGATATCCCATGGGCGGCCGCACTAGTGTCGACCT
>pET-50b(+).Novagen.html.1.80
CGTCCGTCGACAAGCTTGCGGCCGCAGAGCTCGCTCTGGTGCCACGCGGTAGTAAAGAAA
>pSL190.Generic.html.1.155
ACGTTAACAACCGGTACCTCTAGAACTATAGCTAGCATGCGCAAATTTAAAGCGCTGATA
>1490528.2.8
ACGGCCGACTAGTAGGCCTATTATTTTTGACACCAGACAAGTTGGTAATGGTAGCGACCG
>pMAL-p2e.New_England_Biolabs.html.1.12
AGGTCGACTCTAGAGGATCCGAATTCCGGTACCTTGTCATCGTCATCCCCGAGGTTGTTG
>p453.Generic.html.1.65
AAAAAACAAAATGAAATTCTACTATATTTTTGAGCTCGGGGTACCCGGGGATCCTCTAGA
>1490528.2.21
AGGCCTATTATTTTTGACACCAGACAAGTTGGTAATGGTAGCGACCGGCGCTCAGTTGGA
>209573.1.191
CAGAAGTAGTTTTGATGCACAGGCAACGGAGCTCAGCGTATAAGTCAGAGTCCAAGCTTT
>pT7Blue-2.Novagen.html.1.144
GGCTCTTGTCGTCGTCATCGCTGCCACCGGTACCGCTGTCGATGTGCTGGCGTTCGAATT
>pT7T3_18U.Stratagene.html.1.52
GACATGATTACGAATTTAATACGACTCACTATAGGGAATTCGAGCTCCCGGGTTTTTTTT
>SSEV19.Generic.html.1.101
AACGGCGGATTGACCGTAATGGGATAGGTTACGTTGGTGTAGATGGGCGCATCGTAACCG
>pET-31b(+).Novagen.html.1.297
TCAGCTTCGAGTATCAGGGCCGCAAGACCGTAGTTGCGCCCATCGATCACTTTCGCTTCA
>pETcoco-2.Novagen.html.1.151
AGTTGGCGGTGGCGAGTCCATGTGCTGGCGTTCAAATTTCGCAGCAGCGGTTTCTTTGCT
>pRSET_CAT.InVitrogen.html.1.422
GCCGCTGGCGATTCAGGTTCATCATGCCGTCTGTGATGGCTTCCATGTCGGCAGAATGCT
>pASK22.Generic.html.1.168
CCAGATTCACGGGTCGACGCACCGTAGATCAGCAGTTTCGGCGGTTGGCCAGGCTTTTGC
>48995608.1.51
ACGCGTACGTCGCGACCGCGGACATGTACAGAGCTCGAGAAGTACTAGTGGCCACGGGCT
>pCMV-Script.Stratagene.html.1.11
CCCCCTCGAGGTCGACGGTATCGATAAGCTTGATATCGAATTCCTGCAGCCCGGGGGATC
>pET-43.1Ek_LIC.Novagen.html.1.39
CGAATTCTGTACAGGCGCGCCTGCAGGACGTCGACGGTACCATCGATACGCGTTCGAAGC
>pMCS5.Mobitec.html.1.144
GTACTCGAGTCGCGACGTACGTTCGAACAATTGGTTTAAACGCCCGGGCACGTGGGATCC
>1066312.1.18
CGAGGCGCCGAATTCGAGCTCGGTACCCGGGGATCCTCTAGAGTCGACCTGCAGGCATGC
>pOCUS-2.Novagen.html.1.14
GTCGACAGGCCTGCAGGGCCCAACTAGTCTCGAGAAGCTTGATATCGAGCTCGAATTCGC
>pBACgus-7.Invitrogen.html.1.17
GCTTCGAGCTCGAATTCGGATCCAGGCCTTTTGAGGAGAAGCCCGGGCTCTTGTCGTCGT
>42476360.1.23
CAAGGATGATAATGGATCTCTATTTAAATTGTGACTAGTGTTGTTAATTAAGTTGATTAA
>4097017.1.91
GAACTAGACAATGCTCAGGACTGATGAGTCCGTGAGGACGAAACTCTAAGGCTTGGATCC
>pMAL-p.New_England_Biolabs.html.1.36
GAGGGTAGGTTTACTGAATTCAGGCCTACCCTCGATGGATCCCCGGCCGGGTACCGAGCT
>pTOPE-1b(+).Novagen.html.1.29
TGCAGAATTCCAGCACACTGGCGGCCGTTACTAGTGGATCCGAGCTCGGTACCAAGCTTG
>pSE280.Invitrogen.html.1.175
CTATAGCTAGCATGCGCAAATTTAAAGCGCTGATATCGATCGCGCGCAGATCTGTCATGA
>73697467.2.43
GTTAGCAGCCGGATCAGCTTGCATGCCTGCAGGTCGACTCTAGAGGATCCCCGGGTACCG
>115600313.1.2
GCTTACCACTTTGTACAAGAAAGCTGAACGAGAAACGTAAAATGATATAAATATCAATAT
>118200856.1.2
GCTTGGCTGCATGGCGCGCCTTTGCGATCGCAGACCTAGGAAAGCTAGCTATACGCGTTA
>18252134.1.2
AGAGCTCTGCAGGATCCAAGCTTACTAGTGGTACCACGCGTGAATAGATAGAGTGCAGGG
>pRSET_CAT.InVitrogen.html.1.88
TAAAATGGAGAAAAAAATCACTGGATATACCACCGTTGATATATCCCAATCGCATCGTAA
>pExchange-6C.Stratagene.html.1.17
CGATAAGCTTGATATCGAATTCCTGCAGCCCGGGGGATCCGCCCGGGCTAGAGCGGCCGC
>115600313.1.559
CAGCGTATTACAGTGACAGTTGACAGCGACAGCTATCAGTTGCTCAAGGCATATATGATG
>595764.1.90
TCTGCGCGCGATCGATATCAGCGCTTTAAATTTGCGCATGCTAGCTATAGTTCTAGAGGT
>pCR3.InVitrogen.html.1.24
CGGCCGCCAGTGTGATGGATATCTGCAGAATTCCAGCACACTGGCGGCCGTTACTAGTGG
>56406604.1.175
GAAGATGTCTCCGCCGATGCTTTTCCCCGGAGCGACGTCTGCAAGGTTCCCTTTTGATGC
>pGT-N29.New_England_Biolabs.html.1.15
TTCACCATGGGAGACGTCACCGGTTCTAGAACCTAGGGAGCTCTGGTACCCACTAGGCGG
>pBEND2.Generic.html.1.25
GGTACCAATATTTCGCGAAGGCCTCCCGGGCAGCTGGATATCTTTAAACTCGAGACTAGT
>pMAL-P2x.New_England_Biolabs.html.1.25
GGTCGACTCTAGAGGATCCGAATTCTGAAATCCTTCCCTCGATCCCGAGGTTGTTGTTAT
>118200849.1.57
TATACGCGTTATACCGGTATCCTGCAGGTAGCATGCAAGAGATCTTATAGGCCTCGAGTT
>pTriEx-3Neo.Novagen.html.1.44
TCCTCGGGGTCTTCCGGGGCGAGTTCTGGCTGGCTTGCACGTGTATACAGCTGTGCGGCC
>pMAL-p2e.New_England_Biolabs.html.1.4
TTGCCTGCAGGTCGACTCTAGAGGATCCGAATTCCGGTACCTTGTCATCGTCATCCCCGA
>pMAL-c2.New_England_Biolabs.html.1.24
GGATCCGAATTCTGAAATCCTTCCCTCGATCCCGAGGTTGTTGTTATTGTTATTGTTGTT
>1184321.1.18
GGCCGCTCTAGCCCGGGCGGATCCCCCGGGCTGCAGGAATTCGATATCAAGCTTATCGAT
>115600313.1.836
AGAGTGATATTATTGACACGCCCGGGCGACGGATGGTGATCCCCCTGGCCAGTGCACGTC
>6272586.1.5
CGGGCCCCCCCTCGAGGTCGACGGTATCGATAAGCTTGATATCGAATTCCTGCAGCCCGG
>pRSET_CAT.InVitrogen.html.1.197
ACCGTTCAGCTGGATATTACGGCCTTTTTAAAGACCGTAAAGAAAAATAAGCACAAGTTT
>pcDNA2.1.InVitrogen.html.1.39
CAGTGTGCTGGAATTCTGCAGATATCCATCACACTGGCGGCCGCTCGAGCATGCATCTAG
>118200854.1.146
GATCCACTAGTGGCCTATGCGGCCGCGGATCTGATCCCGGGCGGGTACCTTTGAATTCCA
>4165110.1.51
TCTCTTCAAATGTAGCACCTGAAGTCAGCCCCATACGATATAAGTTGTAATTCTCATGTT
>pT7Blue-2.Novagen.html.1.33
CTAGAGCTAGCCTAGGCTCGAGAAGCTTGTCGACCAGATATCGGAATTCTATAGTGTCAC
>3983116.1.26
GATTCGAAAGCGGCCGCACTAGTTGAGCTCGTCGACGTAGGCCTTTGAATTCCGGATCCA
>pSilencer_adeno_1.0-CMV.Ambion.html.1.3
TAGTAAAAAAACTACCGTTGTTATAGGTGTCTCTTGAACACCTATAACAACGGTAGTCTC
>118200849.1.167
ATCCAGATCCACTAGTGGCCTATGCGGCCGCGGATCTGATCCCGGGCGGGTACCTTTGAA
>287941.1.22
AGCTGGTACCATGGAATTCGAAGCTTGATCCCGACCCATTTGCTGTCCACCAGTCATGCT
>pXC14.ATCC.html.1.5
TTCGTAGAGCCTCGTTGCGTTTGTTTGCACGAACCATATGTAAGTACTTCCTTAGATAAC
>pCMV-PCR.Stratagene.html.1.95
TCGCTCTTCACTTGTCGTCGTCAATGAATTCCTGCAGCCCGGGGGATCCGCCCGGGCTAG
>pET-31b(+).Novagen.html.1.10
AAATAATTTTGTTTAACTTTAAGAAGGAGATATACATATGCATACCCCAGAACACATCAC
>209573.1.177
TTTCGGGTGGATCCCAGAAGTAGTTTTGATGCACAGGCAACGGAGCTCAGCGTATAAGTC
>4097017.1.352
CTTGGATCCAGAGTCTCCTGAACTAGTCCAAGCTTATCGATACCGTCGACCTCGAGGGGG
>118200845.1.85
TCTTATAGGCCTCGAGTTAACGTTCGAGGTCGACTCTAGATAAAGCTTTAGAGCTCTTCT
>118200856.1.99
AGGCCTCGAGTTAACGTTCGAGGTCGACTCTAGATAAAGCTTTAGAGCTCTTCTTAAGAA
>8346640.2.64
CAATTGCAATGATCATCATGACAGATCTGCGCGCGATCGATATCAGCGCTTTAAATTTCG
>pAMP10.ATCC.html.1.31
ACATCATCATCATTAGTAGTAGTAGGCGGCCGGCCGCTCTAGAGGATCCAAGCTTACGTA
>118200854.1.102
TCGACTCTAGATAAAGCTTTAGAGCTCTTCTTAAGAAGGATCCAGATCCACTAGTGGCCT
>118200845.1.60
TATCCTGCAGGTAGCATGCAAGAGATCTTATAGGCCTCGAGTTAACGTTCGAGGTCGACT
>pGEM-7Zf(+)_LIC-R.ATCC.html.1.69
CGCTCCGGCGCCGGAACCAGTTGGTACCGAATTCCTCGAGTCTAGAGGAGCATGCGACGT
>1052556.1.16
AGCTTGAATTCATCGATATCTAGATCTCGAGCTCGCGAAAGCTAGCTTGCATGCCTGCAG
>11559656.1.27
TTCTAGACCCCGGGGATATCCCATGGGCGGCCGCACTAGTGTCGACCTGCAGGCATGCAA
>115600313.1.251
GCCAATATGGACAACTTCTTCGCCCCCGTTTTCACCATGGGCAAATATTATACGCAAGGC
>pCITE-2c(+).Novagen.html.1.3
TTGCATGCCTGCAGGTCGATCGACTCTAGAGGATCGGAGATCTCAGTGGTGGTGGTGGTG
>118200851.1.172
GATCCACTAGTGGCCTATGCGGCCGCGGATCTGATCCCGGGCGGGTACCTTTGAATTCCA
>915333.1.4
AACAAAAGCTGAGTCTTCCAAAGCTTGGCACCACGTGTTAATTAAGATCTAGATCAGCAT
>115600313.1.207
CAGCCAATCCCTGGGTGAGTTTCACCAGTTTTGATTTAAACGTGGCCAATATGGACAACT
>3983120.1.2
GCTTGGTACCGCATGCCTCGAGACTGCAGGCTCTAGATTCGAAAGCGGCCGCACTAGTTG
>56406608.1.178
GAAGATGTCTCCGCCGATGCTTTTCCCCGGAGCGACGTCTGCAAGGTTCCCTTTTGATGC
>595764.1.182
TCCGGAATATTAATAGGCCTAGGATGCATATGGCGGCCGCCTGCAGCTGGCGCCATCGAT
>pSE420.InVitrogen.html.1.201
TAAAGCGCTGATATCGATCGCGCGCAGATCTGTCATGATGATCATTGCAATTGGATCCAT
>pET-44a(+).Novagen.html.1.98
CGGTACCATCGATACGCGTTCGAAGCTTGCGGCCGCACAGCTGTATACACGTGCAAGCCA
>45655410.1.44
GGCGGCCGCGAATTCACTAGTGATATCGAATTCCCGCGGCCGCCATGGCGGCCGGGAGCA
>pCMV-PCR.Stratagene.html.1.130
AGCCCGGGGGATCCGCCCGGGCTAGAGCGGCCGCCACCGCGGTGGAGCTCCAGCTTTTGT
>45862365.1.40
TGCGGCCGCAAAGTCGACGAATTCTCCCGGGTGGATCCAAGGCCTTCTAGAAAAACTCGA
>pRSF-1.Novagen.html.1.2
TAGGTTAATTAAGCTGCGCTAGTAGACGAGTCCATGTGCTGGCGTTCAAATTTCGCAGCA
>pAMP10.ATCC.html.1.34
TCATCATCATTAGTAGTAGTAGGCGGCCGGCCGCTCTAGAGGATCCAAGCTTACGTACGC
>4097017.1.262
GTGAGGACGAAACTCTAAGGCTTGGATCCAGAGTCTCCTGAACTAGACAATGCTCAGGAC
>56406608.1.287
AGCTTATGATATGTCTGAAGATAATCCGCAACCCCGTCAAACGTGTTGATAACCTGTGCC
>p453.Generic.html.1.75
ATGAAATTCTACTATATTTTTGAGCTCGGGGTACCCGGGGATCCTCTAGAGTCGACCTGC
>pcDNA2.1.InVitrogen.html.1.10
CCGAGCTCGGATCCACTAGTAACGGCCGCCAGTGTGCTGGAATTCTGCAGATATCCATCA
>pMAL-p2.New_England_Biolabs.html.1.20
GACTCTAGAGGATCCGAATTCTGAAATCCTTCCCTCGATCCCGAGGTTGTTGTTATTGTT
>287943.1.8
GAGCTCGAGATCTGCAGCTGGTACCATGGAATTCGAAGCTTGATCCGACCCATTTGCTGT
>287943.1.14
GAGATCTGCAGCTGGTACCATGGAATTCGAAGCTTGATCCGACCCATTTGCTGTCCACCA
>pAX4AM.USB.html.1.48
ACGCCCGGCGGCAACCGAGCGTTCTGAATTAATTAATCATCGTCAATCAATCACCCGGGC
>310756.1.7
ATTCCACAAGCTTCTAGAGATCTTCCATACCTACCAGTTCTGCGCCTGCAGCAATGGCAA
>115600313.1.914
CCCGTGAACTTTACCCGGTGGTGCATATCGGGGATGAAAGCTGGCGCATGATGACCACCG
>pDO193.ATCC.html.1.10
CCGGTGGTTTAAACGCCCGGGCGAGCTCGGATCCGGTACCGTCGACGCGGCCGCATTTAA
>pRNAT-H1.3_Hygro.Genscript.html.1.11
GTCGAGGCTGATCAGCGGTTTAAACTTAAGCTTTCCAAAAAACTTACGCTGAGTACTTCG
>pAX4AM.USB.html.1.45
AAAACGCCCGGCGGCAACCGAGCGTTCTGAATTAATTAATCATCGTCAATCAATCACCCG
>pET-44c(+).Novagen.html.1.125
TGCGGCCGCACAGCTGTATACACGTGCAAGCCAGCCAGAACTCGCTCCTGAAGACCCAGA
>4097013.1.68
AAGGCTTGGATCCAGAGTCTCCTGAACTAGTCCAAGCTTATCGATACCGTCGACCTCGAG
>56406608.1.189
CGCCGATGCTTTTCCCCGGAGCGACGTCTGCAAGGTTCCCTTTTGATGCCACCCAGCCGA
>pRPM1.Generic.html.1.19
GTCGACTCTAGAGGATCCCCTCCGGATGGAAGACCCGGGTCTTCCATCCGGACCGGGGGT
>pT7T3_18U.Stratagene.html.1.23
GATAACAATTTCACACAGGAAACAGCTATGACATGATTACGAATTTAATACGACTCACTA
>SSEV19.Generic.html.1.206
CGGAGGGAATTCCATCGAGAGCTCGGTACCCGGGGATCCTCTAGAGTCGACCTGCAGGCA
>118200845.1.123
GATAAAGCTTTAGAGCTCTTCTTAAGAAGGATCCAGATCCACTAGTGGCCTATGCGGCCG
>pAX4BP.USB.html.1.76
TTAATTAATCATCGTCAATCAATCACCCGGGCTGCAGTCGACTCTAGATCTGGTACCGAA
>pHIL-S1.InVitrogen.html.1.23
ATAGGTTACAAATAAAAAAGTATCAAAAATGAAGCCTGCATCTCTCAGGCAAATGGCATT
>pASK22.Generic.html.1.252
TGGTTACCAGAGTTCAGCAGAGACTGAGAAGATTTGCAAGACATGGTAACACGTTCACCT
>48995599.1.162
CTGCAGCTGGCGCCATCGATACGCGTACGTCGCGACCGCGGACATGTACAGAGCTCGAGA
>pET-42c(+).Novagen.html.1.2
TCCATGGCGATATCGGGGATCCGAATTCTGTACAGGCCTTGGCGCGCCTGCAGGCGAGCT
>209125.1.16
GACGATATTCTCATCAGTGAAATCCAGCTGGAGTTCTTTAGCAAATTTTTTTATTAGCTG
>4097017.1.55
AGGACGAAACTCTAAGGCTTGGATCCAGAGTCTCCTGAACTAGACAATGCTCAGGACTGA
>115600313.1.29
ACGAGAAACGTAAAATGATATAAATATCAATATATTAAATTAGATTTTGCATAAAAAACA
>pRSET_CAT.InVitrogen.html.1.287
CTGATGAATGCTCATCCGGAATTCCGTATGGCAATGAAAGACGGTGAGCTGGTGATATGG
>595764.1.178
ATACTCCGGAATATTAATAGGCCTAGGATGCATATGGCGGCCGCCTGCAGCTGGCGCCAT
>18766333.1.4
ACCGGGCCCAGATCTGGCCATGGCGGCCGCGTCGACATCGATAAGCTTGAATTCATGCAT
>pSE420.InVitrogen.html.1.90
GCTGCAGGCGGCCGCCATATGCATCCTAGGCCTATTAATATTCCGGAGTATACGTAGCCG
>73697467.2.8
GTGGCAGCAGCCAACTCAGCTTCCTTTCGGGCTTTGTTAGCAGCCGGATCAGCTTGCATG
>pET-30Ek_LIC.Novagen.html.1.28
TTCTCCTCAACCATGGCGATATCGGATCCGAATTCGAGCTCCGTCGACAAGCTTGCGGCC
>115600313.1.338
CAGGTTCATCATGCCGTCTGTGATGGCTTCCATGTCGGCAGAATGCTTAATGAATTACAA
>310805.1.15
GCTCGATATCGCATGCGGTACCTCTAGAAGAAGCTTGGGATCCGTCGACCTGCAGCCAAG
>54043009.1.55
GATCCACTAGTGAGCTCATGCATGATCGAGCTCGAATTAGCTTCAAAAGCGCTCTGAAGT
>pASK22.Generic.html.1.473
AGAAGCGCTGTATTCGGTGGTATACTTGTTACCTTTGTTACGGCTAGCTGCGATCCACTC
>209125.1.5
TATTTATCTCCGACGATATTCTCATCAGTGAAATCCAGCTGGAGTTCTTTAGCAAATTTT
>pRNA-CMV3.1_Puro.Genscript.html.1.2
GCTTCGTCGCTTACCGATTCAGAATGGCGGATATCAACCATTCTGAATCGGTAAGCGACG
>pRNAT-H1.3_Hygro.Genscript.html.1.17
GCTGATCAGCGGTTTAAACTTAAGCTTTCCAAAAAACTTACGCTGAGTACTTCGATCTCT
>pQE-TriSystem_Strep.Qiagen.html.1.21
CCGCAAGCTTCGAACCGGTACCGTCGACCTGCAGGCGCGCCGAGATCTGAGAATTCGGAT
>110433179.1.6
TAGCCTAGGCCGCGGAGCGGATAACAATTTCACACAGGAAACAGCTATGACCATTAGGCC
>115600313.1.1078
TAAATGTCAGGCTCCCTTATACACAGCCAGTCTGCAGGTCGATACAGTAGAAATTACAGA
>18252143.1.17
GATCTAGAGCTCTGCAGGATCCAAGCTTACTAGTGGTACCACGCGTGAATAGATAGAGTG
>436566.1.4
TCCATGGTCTCGAGAACGGAAGCACGGCGACCAACAGATGCACGACGTTCGAGGTGATGG
>pHIL-S1.InVitrogen.html.1.106
TAGCAAGACCGGTCTTCTCGTAAGTGCCCAACTTGAACTGAGGAACAGTCATGTCTAAGG
>115600313.1.145
AATAAGCACAAGTTTTATCCGGCCTTTATTCACATTCTTGCCCGCCTGATGAATGCTCAT
>pAX4AM.USB.html.1.77
TAATTAATCATCGTCAATCAATCACCCGGGCTGCAGTCGACTCTAGATCTGGTACCGAAT
>209094.1.8
AGCTCGGTACCCGGGGATCCTCTAGAGTCGACGTCACGCGTCCATGGAGATCTCGAGGCC
>pMAL-P2x.New_England_Biolabs.html.1.14
GCTTGCCTGCAGGTCGACTCTAGAGGATCCGAATTCTGAAATCCTTCCCTCGATCCCGAG
>pSL190.Generic.html.1.85
GCGCCAGCTGCAGGCGGCCGCCATATGCATCCTAGGCCTATTAATATTCCGGAGTATACG
>pSE420.InVitrogen.html.1.45
TCTGTACATGTCCGCGGTCGCGACGTACGCGTATCGATGGCGCCAGCTGCAGGCGGCCGC
>pGT-N29.New_England_Biolabs.html.1.7
ATCCAAGCTTCACCATGGGAGACGTCACCGGTTCTAGAACCTAGGGAGCTCTGGTACCCA
>pTZ57R.Fermentas.html.2.2
ATACGACTCACTATAGGGAAAGCTTGCATGCAGGCCTCTGCAGTCGACGGGCCCGGGATC
>45862396.1.24
CGCAAAGTCGACGAATTCTCCCGGGTGGATCCAAGGCCTTCTAGAAAAACTCGAGAACGT
>pASK22.Generic.html.1.443
GTCACGAGAAACGATGAAACGACCTTTAACAGAAGCGCTGTATTCGGTGGTATACTTGTT
>287942.1.25
TGGTACCATGGAATTCGAAGCTTGATCCGACCCATTTGCTGTCCACCAGTCATGCTAGCC
>pATH11.ATCC.html.1.9
GCTTGGGCTGCAGGTCGACTCTAGAGGATCCCCGGGCGAGCTCGAATTCCGGGGGGATCT
>pASK22.Generic.html.1.296
GGTAACACGTTCACCTGCAGATACAGACAGAGAGCTCGGAGACTGGGTCATAACGATATC
>209573.1.236
CAGAGTCCAAGCTTTCTTCTTTACCTTTAGCCAGGTTCATTACCGCGGTTTCCATTATAA
>pHIL-S1.InVitrogen.html.1.4
AAAAAAAATCCTATACTATATAGGTTACAAATAAAAAAGTATCAAAAATGAAGCCTGCAT
>56406604.1.28
GGTCTGATAATGGTCCGTTGTTTTGTAAATCAGCCAGTCGCTTGAGTAAAGAATCCGGTC
>118200854.1.69
GAGATCTTATAGGCCTCGAGTTAACGTTCGAGGTCGACTCTAGATAAAGCTTTAGAGCTC
>pAMP18.Invitrogen.html.1.22
GATCCAACGCGTACTAGTAGAGATCTCCATGGGCGGCCGCTCTAGAGTCGACCTGCAGGC
>pHIL-S1.InVitrogen.html.1.67
TCAGGCAAATGGCATTCTGACATCCTCTTGATTAGAATCTAGCAAGACCGGTCTTCTCGT
>pAX4BP.USB.html.1.47
AACGCCCGGCGGCAACCGAGCGTTCTGAATTAATTAATCATCGTCAATCAATCACCCGGG
>4097017.1.189
TCCGTGAGGACGAAACTCTAAGGCTTGGATCCAGAGTCTCCTGAACTAGACAATGCTCAG
>4097017.1.225
TCTCCTGAACTAGACAATGCTCAGGACTGATGAGTCCGTGAGGACGAAACTCTAAGGCTT
>124491158.1.25
GGTATCGATAAGCTTGATATCGAATTCCTGCAGCCCGGGGGATCCACTAGTGCCGGCCTC
>pAX4CM.USB.html.1.48
AACGCCCGGCGGCAACCGAGCGTTCTGAATTAATTAATCATCGTCAATCAATCACCCGGG
>115600313.1.641
CACAACCATGCAGAATGAAGCCCGTCGTCTGCGTGCCGAACGCTGGAAAGCGGAAAATCA
>pZP19.Generic.html.1.49
ATCCCCTCGAGAATGCCGGCATTCGGGCCCGGGTACCGAGCTCGGGGTACCGAGCTCGAA
>pUC28.Generic.html.1.65
CGCGGTACCCGGGGATCCTCTAGAGTCGACCTGCAGGCGCCACGCGTACGACGACGTCTT
>45655410.1.57
TCACTAGTGATATCGAATTCCCGCGGCCGCCATGGCGGCCGGGAGCATGCGACGTCGGGC
>pAMP2.Invitrogen.html.1.21
TCCCGGGGGCCGCCTACTACTACTAATGATGATGATGGCTCTAGAGGATCCAAGCTTACG
>pT7T3D-PAC.ATCC.html.1.7
CGAGGCCAAGAATTCCCGACTACGTAGTCGGGGATCCGTCTTAATTAAGCGGCCGCAAGC
>pRSET_CAT.InVitrogen.html.1.233
GTAAAGAAAAATAAGCACAAGTTTTATCCGGCCTTTATTCACATTCTTGCCCGCCTGATG
>48995608.1.35
CCTAGATGCATGCTCGACGCGTACGTCGCGACCGCGGACATGTACAGAGCTCGAGAAGTA
>pSL190.Generic.html.1.164
ACCGGTACCTCTAGAACTATAGCTAGCATGCGCAAATTTAAAGCGCTGATATCGATCGCG
>506651.1.1
CTAAGCTTGCATGCCTGCAGGTCGACTCTAGAGGATCCCCGGGTACCGAGCTCGAATTCA
>118200845.1.158
GATCCACTAGTGGCCTATGCGGCCGCGGATCTGATCCCGGGCGGGTACCTTTGAATTCCA
>118200845.1.30
TAGGAAAGCTAGCTATACGCGTTATACCGGTATCCTGCAGGTAGCATGCAAGAGATCTTA
>pET-44b(+).Novagen.html.1.44
GAGTCCGGAGCTCGTGGATCCGAATTCTGTACAGGCGCGCCTGCAGGACGTCGACGGTAC
>pET-12b.Novagen.html.1.2
TCCCTCTAGAAATAATTTTGTTTAACTTTAAGAAGGAGATATACATATGCGGGCGAAACT
>SSEV19.Generic.html.1.178
GGGGACGACGACCGTATCGGCCTCAGGAAGATCGCACTCCAGCCAGCTTTCCGGCACCGC
>595767.1.179
AACTATAGCTAGCATGCGCAAATTTAAAGCGCTGATATCGATCGCGCGCAGATCTGTCAT
>595767.1.148
GCCGGCTAACGTTAACAACCGGTACCTCTAGAACTATAGCTAGCATGCGCAAATTTAAAG
>pSL180.Generic.html.1.121
TGCGCATGCTAGCTATAGTTCTAGAGGTACCGGTTGTTAACGTTAGCCGGCTACGTATAC
>595767.1.38
TTCTCGAGCTCTGTACATGTCCGCGGTCGCGACGTACGCGTATCGATGGCGCCAGCTGCA
>pASK22.Generic.html.1.33
GTGCCGGCGCCAAAGGTCAGCGGGTAAGAGTGGTCGTTTTGACAGTAGTAAACAGCCAGA
>110433179.1.91
TTTCGGTCCGGAATTCCCGGGATATCGCGGCCGCTTAATTAACCTCGAGGAGTGGTCCCT
>4165110.1.58
AAATGTAGCACCTGAAGTCAGCCCCATACGATATAAGTTGTAATTCTCATGTTTGACAGC
>310806.1.4
GATGGCTTGGCTGCAGGTCGACGGATCCCAAGCTTCTTCTAGAGGTACCGCATGCGATAT
>118200849.1.98
ATCTTATAGGCCTCGAGTTAACGTTCGAGGTCGACTCTAGATAAAGCTTTAGAGCTCTTC
>4322592.1.71
GTGATATCCCGCGGCCATGCCATTGGTTACCTGGATCCATATGAATTCTGGGGCCCAATT
>pASK22.Generic.html.1.457
TGAAACGACCTTTAACAGAAGCGCTGTATTCGGTGGTATACTTGTTACCTTTGTTACGGC
>66472063.1.46
CCTATCTAGACTGCAGGTCGACAAGCTTGAATTCGGATCCCTCGAGGGTACCGAGCTCCA
>18252143.1.48
AGTGGTACCACGCGTGAATAGATAGAGTGCAGGGGCCCCGACCGTGTCGGGGCCCCTGCA
>pHSG299.Generic.html.1.1
GCATGCCTGCAGGTCGACTCTAGAGGATCCCCGGGTACCGAGCTCGAATTCACTGGCCGT
>287937.1.1
TCAAGCTTCGAATTCCATGGTACCAGCTGCAGATCTCGAGCTCGGATCCCGACCCATTTG
>pCMV-Script.Stratagene.html.1.41
TGATATCGAATTCCTGCAGCCCGGGGGATCCGCCCGGGCTAGAGCGGCCGCCACCGCGGT
>115600313.1.326
CCGCTGGCGATTCAGGTTCATCATGCCGTCTGTGATGGCTTCCATGTCGGCAGAATGCTT
>4165113.1.58
ACTAGTTCTAGAGCGGCCGCCACCGCGGTGGAGCTCGACGGATCATTTATTCTGCCTCCC
>pET-50b(+).Novagen.html.1.139
ACCGCTGCTGCTAAATTCGAACGCCAGCACATGGACAGCTCTACTTCTGCTGCTCTCGAG
>81345491.1.19
CTGCGGGTGGCTCCAAGCGCTGAGACCATGGTCCCCCTGCAGGTCGACCTCGAGGGATCC
>118200849.1.132
CTCTAGATAAAGCTTTAGAGCTCTTCTTAAGAAGGATCCAGATCCACTAGTGGCCTATGC
>pDK101.ATCC.html.1.25
TCTCCCATATGGTCGACCTGCAGGCGGCCGCACTAGTGATATCCCGCGGCCATGGATAAC
>pCITE-2b(+).Novagen.html.1.62
GTGGTGCTCGAGTGCGGCCGCAAGCTTGTCGACGGAGCTCGAATTCGGATCCGATTGGGT
>pd2EGFP.Clontech.html.2.41
CAGACAAGTTGGTAATGGTAGCGACCGGCGCTCAGTTGGAATTCTAGAGTCGCGGCCGCA
>pRSET_CAT.InVitrogen.html.1.62
ACGAGATTTTCAGGAGCTAAGGAAGCTAAAATGGAGAAAAAAATCACTGGATATACCACC
>pBACgus-7.Invitrogen.html.1.73
TCGTCATCACCTCCACCGCTAGCGCTGTCCATGTGTTGGCGTTCAAATTTCGCCGCCGCC
>595764.1.163
GTTAGCCGGCTACGTATACTCCGGAATATTAATAGGCCTAGGATGCATATGGCGGCCGCC
>pHIS1522.Mobitec.html.1.1
CCGGATGCGGCCGGTACCGGATCCCGGGAGCTCCGGAGATCTTCGAACTAGTTTGGACCA
>SSEV19.Generic.html.1.1
AACGCCATCAAAAATAATTCGCGTCTGGCCTTCCTGTAGCCAGCTTTCATCAACATTAAA
>10504974.1.38
ATATGACGTCGACGCGTCTGCAGAAGCTTCGAATTCGAGCTCCCGGGTACCATGGCATGC
>118200854.1.62
TATGCAAGAGATCTTATAGGCCTCGAGTTAACGTTCGAGGTCGACTCTAGATAAAGCTTT
>4165110.1.36
TTTCAGTGCAATTTATCTCTTCAAATGTAGCACCTGAAGTCAGCCCCATACGATATAAGT
>pAMP10.ATCC.html.1.2
GCAGGTACCGGTCCGGAATTCCCGGGTCGACATCATCATCATTAGTAGTAGTAGGCGGCC
>SSEV19.Generic.html.1.118
AATGGGATAGGTTACGTTGGTGTAGATGGGCGCATCGTAACCGTGCATCTGCCAGTTTGA
>115600313.1.796
TATAAAAGAGAGAGCCGTTATCGTCTGTTTGTGGATGTACAGAGTGATATTATTGACACG
>78098958.2.1
CCGGGTACCGAATTCGATCGATCCCGGGAATTCCGGATGCATATGCATGCTGCAGGGCCC
>pET-12c.Novagen.html.1.25
CTTTAAGAAGGAGATATACATATGCGGGCGAAACTCCTAGGAATAGTCCTGACAACCCCT
>pET-31b(+).Novagen.html.1.338
ATCGATCACTTTCGCTTCAATGGCGCCGGCAAGGTGGTGAGCATCCGCGCCTTGTTTGGC
>pSE280.Invitrogen.html.1.268
GGGTTATAATTACCTCAGGTCGACGTCCCATGTGCAGGTGCTGAATTCGAAGGCATTCCA
>12082761.1.44
TGCGGCCGCCTGCAGGTCGACGGGCCCGGGATCCGATATCTAGATGCATTCGCGAGGTAC
>4378794.1.42
TCGAATTCGAAGCTTCTGCAGACGCGTCGACGTCATATGGATCCGATATCGCCGTGGCGG
>pACYCDuet-1.Novagen.html.2.52
TTTCGCAGCAGCGGTTTCTTTACCAGACTCGAGGGTACCGACGTCAGCGATCGCGTGGCC
>1132425.1.1
GGCCAAGTCGGCCGAGCTCGAATTGCGGCCGCATGCATGCATAAGCTTGCTCGAGTCTAG
>29569706.1.4
ACCGGGCCCAAGATCTGGCCCTTAAGGCCTGTCGACATCGATAAGCTTGAATTCATGCAT
>1673614.1.29
TCGACGGTACCAAGAATTCCATGGATATCCCGGGGATCCATGCTAAGCTTGGCCAAGAAG
>54043009.1.6
TCGCGAGGTACCGGGCCCAAGCTTCTCGAGGAATTCCTGCAGCCCGGGGGATCCACTAGT
>4165118.1.9
GACGTCACGCGTCCATGGAGATCTCGAGGCCTGCAGCCCGGGGGATCCACTAGTTCTAGA
>310808.1.6
CCCGGGAGAGCTCGATATCGCATGCGGTACCTCTAGAAGAAGCTTGGGATCCGTCGACCT
>48995608.1.10
GAGGGAGAGGGGCGGAATTGGCCGCCCTAGATGCATGCTCGACGCGTACGTCGCGACCGC
>56406608.1.35
TGATAATGGTCCGTTGTTTTGTAAATCAGCCAGTCGCTTGAGTAAAGAATCCGGTCTGAA
>115600313.1.919
GAACTTTACCCGGTGGTGCATATCGGGGATGAAAGCTGGCGCATGATGACCACCGATATG
>pET-44c(+).Novagen.html.1.71
TGTACAGGCGCGCCTGCAGGACGTCGACGGTACCATCGATACGCGTTCGAAGCTTGCGGC
>5420374.1.11
ACTATAGAATACTCAAGCTTATGCATGCGGCCGCATCTAGAGGGCCCGGATCCCTCGAGG
>pET-31b(+).Novagen.html.1.201
GTGAGTTTTACGCCAACTCGCTCAAACTGCCTTTGGCGGTGGAGCTGACGCAGGAGGTAC
>pCAL-c.Stratagene.html.1.1
GTACCATTCCCACGTGGATACATGGATCCGACCCATTTGCTGTCCACCAGTCATGCTAGC
>66815022.1.19
ACGGATCCCATATATGACTAGTGAATTCCCCGGGAGGCCTGATATCAAGCTTGAGCTCGC
>pET-31b(+).Novagen.html.1.289
TTTCACCGTCAGCTTCGAGTATCAGGGCCGCAAGACCGTAGTTGCGCCCATCGATCACTT
>208987.1.9
ATCCGTCGACATCGATGCTGCAGAATTCCCGGGGGTCGGCGGACGCGGAGCCGGCTGCTG
>115600313.1.616
ATGTCAATATCTCCGGTCTGGTAAGCACAACCATGCAGAATGAAGCCCGTCGTCTGCGTG
>pHIL-S1.InVitrogen.html.1.91
CTCTTGATTAGAATCTAGCAAGACCGGTCTTCTCGTAAGTGCCCAACTTGAACTGAGGAA
>115600313.1.1026
CCACCGCGAAAATGACATCAAAAACGCCATTAACCTGATGTTCTGGGGAATATAAATGTC
>58029.1.4
ATCTAGATTAGGATCTAATTCGAGCTCGCCCGGGGATCCTCTAGAGTCGACCTGCAGCCC
>4097017.1.138
AAGGCTTGGATCCAGAGTCTCCTGAACTAGACAATGCTCAGGACTGATGAGTCCGTGAGG
>p3T.Mobitec.html.1.29
TAGAACTAGTGGATCCTGGCCATTTTTTGGATGGCGACCCGGGTGCCCAGCCAAAAAATG
>pSTBlue-1.Novagen.html.1.11
CTCGGGCCCCCACACGTGTGGTCTAGAGCTAGCCTAGGCTCGAGAAGCTTGTCGACGAAT
>595767.1.206
AGCGCTGATATCGATCGCGCGCAGATCTGTCATGATGATCATTGCAATTGGATCCATATA
>pET-44a(+).Novagen.html.1.33
ACGACGACAAGAGTCCGGGAGCTCGTGGATCCGAATTCTGTACAGGCGCGCCTGCAGGAC
>pET-43.1Ek_LIC.Novagen.html.1.26
GAGCTCGTGGATCCGAATTCTGTACAGGCGCGCCTGCAGGACGTCGACGGTACCATCGAT
>48995599.1.155
CGGCCGCCTGCAGCTGGCGCCATCGATACGCGTACGTCGCGACCGCGGACATGTACAGAG
>1906550.1.2
ATGCCTGCAGGTCGACTCTAGAGGATCCCCGGGTACCATGGGCCCTTAAGTATACGCGTA
>pBluescript\II\KS(+)_LIC.ATCC.html.1.8
GGGCCCCCCCTCGAGGTCGACGGTATCGATAAGCTTACTGGTTCCGGCGCCGGAGCGAGT
>pRSET_CAT.InVitrogen.html.1.45
TGGAATTCGAAGCTTCGACGAGATTTTCAGGAGCTAAGGAAGCTAAAATGGAGAAAAAAA
>pHT3T7BMM.Boehringer.html.1.33
CTCTAGAGTCGACGGGCCCGGTACCGCGGCCGCACTTAAGTTACGCGTGGATCCCCGGGA
>pSE420.InVitrogen.html.1.287
CAGGTCGACGTCCCATGTGCAGGTGCTGAATTCGAAGGCATTCCACGACGTGGTCACCAG
>595764.1.68
TTGCAATGATCATCATGACAGATCTGCGCGCGATCGATATCAGCGCTTTAAATTTGCGCA
>pIJ2920.Generic.html.1.3
ATTCGAGCTCGGTACCCGGGGATCCTCTAGAGTCGACCTGCAGGCATGCAAGCTCAGATC
>RR2.ATCC.html.1.18
ATCCCCTGATTCTGTGGATAACCGTATTACCGCCTTTGAGTGAGCTGGTACCTCTAGACC
>4165110.1.11
CCACCGCGGTGGCGGCCGCTCTAGATTTCAGTGCAATTTATCTCTTCAAATGTAGCACCT
>56406608.1.319
CCCGTCAAACGTGTTGATAACCTGTGCCATGTGATTCCTTTACTTATTCCATGGCGATCG
>1184321.1.43
CCGGGCTGCAGGAATTCGATATCAAGCTTATCGATACCGTCGACCTCGAGGGGGGGCCCG
>66815022.1.50
GGGAGGCCTGATATCAAGCTTGAGCTCGCGGCCGCTGCTAGCAGATCTTCTAGACTCGAG
>115600313.1.229
CACCAGTTTTGATTTAAACGTGGCCAATATGGACAACTTCTTCGCCCCCGTTTTCACCAT
>pRPM1.Generic.html.1.24
CTCTAGAGGATCCCCTCCGGATGGAAGACCCGGGTCTTCCATCCGGACCGGGGGTACCGA
>56406608.1.39
AATGGTCCGTTGTTTTGTAAATCAGCCAGTCGCTTGAGTAAAGAATCCGGTCTGAATTTC
>11559656.1.19
TCGAGATCTTCTAGACCCCGGGGATATCCCATGGGCGGCCGCACTAGTGTCGACCTGCAG
>8216948.1.18
GAGCTCTCCCATATGGTCGACCTGCAGGCGGCCGCACTAGTGATATCCCGCGGCCATGGC
>4097017.1.214
TGGATCCAGAGTCTCCTGAACTAGACAATGCTCAGGACTGATGAGTCCGTGAGGACGAAA
>pSU2703.Generic.html.1.59
GACTTCAGGTGCTACATTTGAAGAGATAAATTGCACTGAAATCTAGAAATATTTTATCTG
>209573.1.204
GATGCACAGGCAACGGAGCTCAGCGTATAAGTCAGAGTCCAAGCTTTCTTCTTTACCTTT
>pBACgus-7.Invitrogen.html.1.10
GCCGCAAGCTTCGAGCTCGAATTCGGATCCAGGCCTTTTGAGGAGAAGCCCGGGCTCTTG
>pEYFP.Clontech.html.2.5
CGTACGGCCGACTAGTAGGCCTATTATTTTTGACACCAGACAAGTTGGTAATGGTAGCGA
>pSL190.Generic.html.1.19
CCACGTGGCCACTAGTACTTCTCGAGCTCTGTACATGTCCGCGGTCGCGACGTACGCGTA
>4097017.1.61
AAACTCTAAGGCTTGGATCCAGAGTCTCCTGAACTAGACAATGCTCAGGACTGATGAGTC
>8346640.2.70
CAATGATCATCATGACAGATCTGCGCGCGATCGATATCAGCGCTTTAAATTTCGCATGCT
>pPIC6b.InVitrogen.html.1.11
GGCGGCCGCCGCGGCTCGAGGTACCGATCCGAGACGGCCGGCTGGGCCACGTGAATTCCT
>pSPORT1.ATCC.html.1.44
ACTAGTCGGCGGCCGCTCTAGAGGATCCAAGCTTACGTACGCGTGCATGCGACGTCATAG
>915333.1.5
ACAAAAGCTGAGTCTTCCAAAGCTTGGCACCACGTGTTAATTAAGATCTAGATCAGCATG
>pRSET_CAT.InVitrogen.html.1.118
CACCGTTGATATATCCCAATCGCATCGTAAAGAACATTTTGAGGCATTTCAGTCAGTTGC
>45862352.2.18
TACCGAGCTCCTGCAGTATCGATGCGGCCGCAAAGTCGACGAATTCTCCCGGGTGGATCC
>17864894.1.16
GTCCGGCGCGCCCGGGCTCGAGTGCACGTACGACGTCTAGACCTAGGCCTTAAGATCTGA
>12958751.1.8
TACCTGATCAAAGCTTATCGATGATATCAGATCTCCTTTTGCGGCCGCACCGGTGCCTGC
>pASK22.Generic.html.1.237
GCCAGGAAGTTTTTCTGGTTACCAGAGTTCAGCAGAGACTGAGAAGATTTGCAAGACATG
>pT7Blue-2.Novagen.html.1.117
GCGTCTGCAGTTTTGAGGAGAAGCCCGGGCTCTTGTCGTCGTCATCGCTGCCACCGGTAC
>8216950.4.21
CTCTCCGGATCCAAGCTTATCGATTTCGAACCCGGGGTACCGAATTCCTCGAGTCTAGAG
>1184321.1.39
TCCCCCGGGCTGCAGGAATTCGATATCAAGCTTATCGATACCGTCGACCTCGAGGGGGGG
>18766333.1.22
CATGGCGGCCGCGTCGACATCGATAAGCTTGAATTCATGCATCCCGGGGGATCCACTAGT
>115600313.1.276
CCGTTTTCACCATGGGCAAATATTATACGCAAGGCGACAAGGTGCTGATGCCGCTGGCGA
>209573.1.223
TCAGCGTATAAGTCAGAGTCCAAGCTTTCTTCTTTACCTTTAGCCAGGTTCATTACCGCG
>4097017.1.123
TGAGGACGAAACTCTAAGGCTTGGATCCAGAGTCTCCTGAACTAGACAATGCTCAGGACT
>pBMN-GFP.Orbigen.html.1.2
TTTACGTAGCGGCCGCGGCGCGCCGGCCCTCGAGGCCTGCAGGAATTCGAATTTAAATGG
>310778.1.15
TACCCGGGGATCCTCTAGAGTCGACCTGCAGGGGCCCTCGAGACGCGTGGCATGCAAGCT
>pCMV-PCR.Stratagene.html.1.79
AAGAGCAAGCTTGATATCGCTCTTCACTTGTCGTCGTCAATGAATTCCTGCAGCCCGGGG
>pSE280.Invitrogen.html.1.57
GTCGCGACGTACGCGTATCGATGGCGCCAGCTGCAGGCGGCCGCCATATGCATCCTAGGC
>pET-12b.Novagen.html.1.30
TAAGAAGGAGATATACATATGCGGGCGAAACTCCTAGGAATAGTCCTGACAACCCCTATC
>4097017.1.203
ACTCTAAGGCTTGGATCCAGAGTCTCCTGAACTAGACAATGCTCAGGACTGATGAGTCCG
>18252134.1.29
GTGGTACCACGCGTGAATAGATAGAGTGCAGGGGCCCCGACCGTGTCGGGGCCCCTGCAC
>pET-31b(+).Novagen.html.1.65
ATCACCGCCGTGGTACAGCGCTTTGTGGCTGCGCTCAATGCCGGCGATCTGGACGGCATC
>pETcoco-2.Novagen.html.1.67
GGCCGCAAGCTTCGAAACCGTACGCACGTGGCGCGCCTGGACGTCATCGATGCGATCGCC
>pBACgus-7.Invitrogen.html.1.62
GGCTCTTGTCGTCGTCATCACCTCCACCGCTAGCGCTGTCCATGTGTTGGCGTTCAAATT
>66815022.1.31
TATGACTAGTGAATTCCCCGGGAGGCCTGATATCAAGCTTGAGCTCGCGGCCGCTGCTAG
>1117808.1.22
TCGACGGATCCCCGGGGCCTCCATGGCCATATGACCACCCAAGCTAGCGTAATCTGGAAC
>12082761.1.13
CCCGGCCGCCATGGCCGCGGGATATCACTAGTGCGGCCGCCTGCAGGTCGACGGGCCCGG
>108947432.1.15
ACGAATGGTCTAGAAAGCTTCTCGAGCGGATCCTGCAGGAATTCCCGGGCATATGTCCGG
>56406608.1.32
GTCTGATAATGGTCCGTTGTTTTGTAAATCAGCCAGTCGCTTGAGTAAAGAATCCGGTCT
>pMCS5.Mobitec.html.1.171
CAATTGGTTTAAACGCCCGGGCACGTGGGATCCTCTAGAGTCGACCTGCAGGCATGCAAG
>595767.1.230
ATCTGTCATGATGATCATTGCAATTGGATCCATATATAGGGCCCGGGTTATAATTACCTC
>56406604.1.70
TGAGTAAAGAATCCGGTCTGAATTTCTGAAGCCTGATGTATAGTTAATATCCGCTTCACG
>pET-44c(+).Novagen.html.1.66
AATTCTGTACAGGCGCGCCTGCAGGACGTCGACGGTACCATCGATACGCGTTCGAAGCTT
>pET-44b(+).Novagen.html.1.128
GGCCGCACAGCTGTATACACGTGCAAGCCAGCCAGAACTCGCTCCTGAAGACCCAGAGGA
>pET-44c(+).Novagen.html.1.76
AGGCGCGCCTGCAGGACGTCGACGGTACCATCGATACGCGTTCGAAGCTTGCGGCCGCAC
>pBluescript\II\KS(+)_LIC.ATCC.html.1.7
CGGGCCCCCCCTCGAGGTCGACGGTATCGATAAGCTTACTGGTTCCGGCGCCGGAGCGAG
>pBACgus-7.Invitrogen.html.1.42
GCCTTTTGAGGAGAAGCCCGGGCTCTTGTCGTCGTCATCACCTCCACCGCTAGCGCTGTC
>115600313.1.283
CACCATGGGCAAATATTATACGCAAGGCGACAAGGTGCTGATGCCGCTGGCGATTCAGGT
>pGP11.Generic.html.1.9
ATGCCTGCAGGTCGACTCTAGAGGATCCCCGGGTACCGAGCTCGTGTATCATGGTCATAG
>pSI.Promega.html.1.1
CGGCCGCCCGGGTCGACTCTAGAGGTACCACGCGTGAATTCTCGAGGCTAGCCTATAGTG
>pAX4CM.USB.html.1.69
GTTCTGAATTAATTAATCATCGTCAATCAATCACCCGGGCTGCAGTCGACTCTAGATCTG
>4586830.1.12
CCCAAGCTTGCATGCCTGCAGGTTTAAACAGTCATTTAAATCGACTCTAGACTTAATTAA
>pPIC6b.InVitrogen.html.1.18
GCCGCGGCTCGAGGTACCGATCCGAGACGGCCGGCTGGGCCACGTGAATTCCTCGTTTCG
>4097017.1.241
ATGCTCAGGACTGATGAGTCCGTGAGGACGAAACTCTAAGGCTTGGATCCAGAGTCTCCT
>pSPORT1.ATCC.html.1.31
GGTCGACGAGCTCACTAGTCGGCGGCCGCTCTAGAGGATCCAAGCTTACGTACGCGTGCA
>18252143.1.1
TGCGCATGCGAATTCAGATCTAGAGCTCTGCAGGATCCAAGCTTACTAGTGGTACCACGC
>p453.Generic.html.1.18
GCAATAAATTAGAATAGTTTCAATTTTTAAGCTATTTATAGCATAGAAAAAAACAAAATG
>4165113.1.48
CGGGGGATCCACTAGTTCTAGAGCGGCCGCCACCGCGGTGGAGCTCGACGGATCATTTAT
>pET-44c(+).Novagen.html.1.27
GATTGATGACGACGACAAGAGTCCGAGCTCGTGGATCCGAATTCTGTACAGGCGCGCCTG
>pET-44a(+).Novagen.html.1.26
ATTGATGACGACGACAAGAGTCCGGGAGCTCGTGGATCCGAATTCTGTACAGGCGCGCCT
>pASK22.Generic.html.1.429
ATCGATTGACTAGTGTCACGAGAAACGATGAAACGACCTTTAACAGAAGCGCTGTATTCG
>10504974.1.16
CCGCCACGGCGATATCGGATCCATATGACGTCGACGCGTCTGCAGAAGCTTCGAATTCGA
>118200847.1.141
TTCTTAAGAAGGATCCAGATCCACTAGTGGCCTATGCGGCCGCGGATCTGATCCCGGGCG
>pSE420.InVitrogen.html.1.135
GAGTATACGTAGCCGGCTAACGTTAACAACCGGTACCTCTAGAACTATAGCTAGCATGCG
>115600313.1.945
GGATGAAAGCTGGCGCATGATGACCACCGATATGGCCAGTGTGCCGGTCTCCGTTATCGG
>56406604.1.157
TTTGCCTTCCCTGTTTGAGAAGATGTCTCCGCCGATGCTTTTCCCCGGAGCGACGTCTGC
>pUC28.Generic.html.1.55
TGAATGCGGCCGCGGTACCCGGGGATCCTCTAGAGTCGACCTGCAGGCGCCACGCGTACG
>124491158.1.13
AGATCTGTCGACGGTATCGATAAGCTTGATATCGAATTCCTGCAGCCCGGGGGATCCACT
>595764.1.97
GCGATCGATATCAGCGCTTTAAATTTGCGCATGCTAGCTATAGTTCTAGAGGTACCGGTT
>pDK101.ATCC.html.1.57
CTAGTGATATCCCGCGGCCATGGATAACATGGCCAACAAAACCATGGCGGCCGGGAGCAT
>pASK22.Generic.html.1.372
GCGCAGTAGTAGATAGCGGTGTCTTCAGCACGCAATGCATTCATCTGCAGGTACAGGATC
>pMAL-P2x.New_England_Biolabs.html.1.41
TCCGAATTCTGAAATCCTTCCCTCGATCCCGAGGTTGTTGTTATTGTTATTGTTGTTGTT
>4097017.1.297
TCCTGAACTAGACAATGCTCAGGACTGATGAGTCCGTGAGGACGAAACTCTAAGGCTTGG
>115600313.1.465
AACAGTATGCGTATTTGCGCGCTGATTTTTGCGGTATAAGAATATATACTGATATGTATA
>4097017.1.68
AAGGCTTGGATCCAGAGTCTCCTGAACTAGACAATGCTCAGGACTGATGAGTCCGTGAGG
>1052556.1.25
TCATCGATATCTAGATCTCGAGCTCGCGAAAGCTAGCTTGCATGCCTGCAGGTCGACTCT
>pAX4CM.USB.html.1.45
AAAAACGCCCGGCGGCAACCGAGCGTTCTGAATTAATTAATCATCGTCAATCAATCACCC
>115600313.1.292
CAAATATTATACGCAAGGCGACAAGGTGCTGATGCCGCTGGCGATTCAGGTTCATCATGC
>pET-31b(+).Novagen.html.1.150
CGGTGGAAGACCCCGTGGGTTCCGAGCCCAGGTCCGGTACGGCTGCGATTCGTGAGTTTT
>1184321.1.32
GGGCGGATCCCCCGGGCTGCAGGAATTCGATATCAAGCTTATCGATACCGTCGACCTCGA
>pMR103.ATCC.html.1.1
CATGGCTAGCATGACTGGTGGACAGCAAATGGGTCGGATCCGGCTGCTAACAAAGCCCGA
>pSE420.InVitrogen.html.1.67
ACGTACGCGTATCGATGGCGCCAGCTGCAGGCGGCCGCCATATGCATCCTAGGCCTATTA
>pOSEX3.ATCC.html.1.7
ACGCGTCTTAAGGCGGCCGCGGTACCGGGCCCGTCGACTCTAGAGCTCTGCAGGCATGCG
>pET-31b(+).Novagen.html.1.51
ATACCCCAGAACACATCACCGCCGTGGTACAGCGCTTTGTGGCTGCGCTCAATGCCGGCG
>pSE420.InVitrogen.html.1.163
ACCGGTACCTCTAGAACTATAGCTAGCATGCGCAAATTTAAAGCGCTGATATCGATCGCG
>56406604.1.204
GAGCGACGTCTGCAAGGTTCCCTTTTGATGCCACCCAGCCGAGGGCTTGTGCTTCTGATT
>8216950.4.12
CGTTGGGAGCTCTCCGGATCCAAGCTTATCGATTTCGAACCCGGGGTACCGAATTCCTCG
>pZP19.Generic.html.1.10
ATGCCTGCAGGTCGACTCTAGAGGATCCCCCTCTAGAGGATCCCCTCGAGAATGCCGGCA
>118200856.1.68
TATCCTGCAGGTAGCATGCAAGAGATCTTATAGGCCTCGAGTTAACGTTCGAGGTCGACT
>209330.1.6
TCGCGGCCGCATAATACGACTCACTATAGGGATCCTTTAGTGAGGGTTAATTGCGGCCGC
>56406608.1.9
AACATTATCTGATTTTTGTAAAGGTCTGATAATGGTCCGTTGTTTTGTAAATCAGCCAGT
>115600313.1.997
GTTATCGGGGAAGAAGTGGCTGATCTCAGCCACCGCGAAAATGACATCAAAAACGCCATT
>115600313.1.372
TCGGCAGAATGCTTAATGAATTACAACAGTACTGCGATGAGTGGCAGGGCGGGGCGTAAA
>pT7T3_18U.Stratagene.html.1.30
ATTTCACACAGGAAACAGCTATGACATGATTACGAATTTAATACGACTCACTATAGGGAA
>pTriEx-3Neo.Novagen.html.1.108
GCTTCGAACCGGTACCGTCGACCTGCAGGCGCGCCGAGATCTGAGAATTCGGATCCACGA
>45862365.1.70
GTGGATCCAAGGCCTTCTAGAAAAACTCGAGAACGTTGGGCCCCAATTGGCTAGCAAGCT
>pASK22.Generic.html.1.491
GGTATACTTGTTACCTTTGTTACGGCTAGCTGCGATCCACTCGAGACGTTTACCCGGGGG
>pSL180.Generic.html.1.81
ATGACAGATCTGCGCGCGATCGATATCAGCGCTTTAAATTTGCGCATGCTAGCTATAGTT
>pMOD3.Epicentre.html.1.64
TCTAGAGGATCCCCGGGTACCGAGCTCGAATTCGAGCCAATATGCGAGAACACCCGAGAA
>4586830.1.16
AGCTTGCATGCCTGCAGGTTTAAACAGTCATTTAAATCGACTCTAGACTTAATTAAGGAT
>pGEM-7Zf(+)_LIC-F.ATCC.html.1.10
AACGCGTTGGGAGCTCTCCGGATCCAAGCTTATCGATTTCGAACCCGGGGTACCAACTGG
>pASK22.Generic.html.1.469
TAACAGAAGCGCTGTATTCGGTGGTATACTTGTTACCTTTGTTACGGCTAGCTGCGATCC
>915333.1.51
TCTAGATCAGCATGCGTCGACGAGCTCGGTACCCTACTGCAGGAGCGGCCGCCCGGGCCT
>4097017.1.356
GATCCAGAGTCTCCTGAACTAGTCCAAGCTTATCGATACCGTCGACCTCGAGGGGGGGCC
>55274253.1.2
TACCGGGCCCCCCCTCGAGGTCGACGGTATCGATAAGCTTGATATCGAATTCCTGCAGCC
>pAX4CM.USB.html.1.24
CGTTCTTGCCATTGCTGCATAAAAAACGCCCGGCGGCAACCGAGCGTTCTGAATTAATTA
>pMAL-c2.New_England_Biolabs.html.1.31
AATTCTGAAATCCTTCCCTCGATCCCGAGGTTGTTGTTATTGTTATTGTTGTTGTTGTTC
>27573259.1.8
CGGTCGTAAAAAACGTCGTCAGCGTCGTCGTGGTACCTCGGATCCGAATTCGAGCTCCGT
>pT7T3_18U.Stratagene.html.1.20
GCGGATAACAATTTCACACAGGAAACAGCTATGACATGATTACGAATTTAATACGACTCA
>83314120.1.53
TACCACGCGTGAATAGATAGAGTGCAGGGGCCCCGACCGTGTCGGGGCCCCTGCACGGGT
>pASK22.Generic.html.1.351
GTGCTGCCATAGTAGTTACGCGCGCAGTAGTAGATAGCGGTGTCTTCAGCACGCAATGCA
>16930722.1.12
CAAGGCCCGGGCTGGCCACGGCCGCCTAGGCGCGCAAGGATCCTCTAGATCTCGAGGCCT
>118200856.1.85
GCAAGAGATCTTATAGGCCTCGAGTTAACGTTCGAGGTCGACTCTAGATAAAGCTTTAGA
>115600313.1.777
GCAGTTTAAGGTTTACACCTATAAAAGAGAGAGCCGTTATCGTCTGTTTGTGGATGTACA
>pSE280.Invitrogen.html.1.30
ACTTCTCGAGCTCTGTACATGTCCGCGGTCGCGACGTACGCGTATCGATGGCGCCAGCTG
>115600313.1.918
TGAACTTTACCCGGTGGTGCATATCGGGGATGAAAGCTGGCGCATGATGACCACCGATAT
>118200847.1.158
GATCCACTAGTGGCCTATGCGGCCGCGGATCTGATCCCGGGCGGGTACCTTTGAATTCCA
>pSE280.Invitrogen.html.1.142
GCCGGCTAACGTTAACAACCGGTACCTCTAGAACTATAGCTAGCATGCGCAAATTTAAAG
>pCITE-2c(+).Novagen.html.1.30
AGAGGATCGGAGATCTCAGTGGTGGTGGTGGTGGTGCTCGAGTGCGGCCGCAAGCTTGTC
>pAMP1.Invitrogen.html.1.37
CATTAGTAGTAGTAGGCGGCCGCTCTAGAGGATCCAAGCTTACGTACGCGTGCATGCGAC
>110433179.1.15
CCGCGGAGCGGATAACAATTTCACACAGGAAACAGCTATGACCATTAGGCCTATTTAGGT
>115600313.1.370
TGTCGGCAGAATGCTTAATGAATTACAACAGTACTGCGATGAGTGGCAGGGCGGGGCGTA
>8272485.1.8
ATGCCTGCAGGTCGACTCTAGAGGATCCCCGGGTACCGAGCTCGAATTAGTCGATGATAT
>595764.1.220
GCCTGCAGCTGGCGCCATCGATACGCGTACGTCGCGACCGCGGACATGTACAGAGCTCGA
>pASK22.Generic.html.1.171
GATTCACGGGTCGACGCACCGTAGATCAGCAGTTTCGGCGGTTGGCCAGGCTTTTGCTGA
>pCITE-2c(+).Novagen.html.1.54
GTGGTGGTGGTGCTCGAGTGCGGCCGCAAGCTTGTCGACGGAGCTCGAATTCGGATCCGA
>56406604.1.125
TCACGCCATGTTCGTCCGCTTTTGCCCTGGAGTTTGCCTTCCCTGTTTGAGAAGATGTCT
>531832.1.4
CAGGTACCGGTCCGGAATTCCCGGGGCGGCCGCTGTCACTAGTGAGCTCGTCGACTCTAG
>58651745.1.47
ACTGGAATTCTCTAGAGCGCGCCATGGTCAAAGTTGAGCGTTTATTCTGAGCTTCTGCAA
>pMAL-P2x.New_England_Biolabs.html.1.1
CGGCCAGTGCCAAGCTTGCCTGCAGGTCGACTCTAGAGGATCCGAATTCTGAAATCCTTC
>48995599.1.121
CTCCGGAATATTAATAGGCCTAGGATGCATATGGCGGCCGCCTGCAGCTGGCGCCATCGA
>287943.1.18
TCTGCAGCTGGTACCATGGAATTCGAAGCTTGATCCGACCCATTTGCTGTCCACCAGTCA
>4097017.1.340
GAAACTCTAAGGCTTGGATCCAGAGTCTCCTGAACTAGTCCAAGCTTATCGATACCGTCG
>18766333.1.41
TCGATAAGCTTGAATTCATGCATCCCGGGGGATCCACTAGTAAGGCCTTAAGGGCCTCTA
>pShuttle2.Clontech.html.1.9
GGTACCGAGCTCGGATCATCCAGCACAGTGGCGGCCGCTCGAGTCTAGAGGGCCCGTTTA
>208987.1.19
ATCGATGCTGCAGAATTCCCGGGGGTCGGCGGACGCGGAGCCGGCTGCTGCTGCTGGCCA
>pAmCyan.Clontech.html.2.32
ACACCAGACAAGTTGGTAATGGTAGCGACCGGCGCTCAGTTGGAATTCTAGAGTCGCGGC
>110433179.1.67
ATTTAGGTGACACTATAGAACAAGTTTCGGTCCGGAATTCCCGGGATATCGCGGCCGCTT
>pT7Blue-2.Novagen.html.1.41
AGCCTAGGCTCGAGAAGCTTGTCGACCAGATATCGGAATTCTATAGTGTCACCTAAATAA
>pSE280.Invitrogen.html.1.135
ATACGTAGCCGGCTAACGTTAACAACCGGTACCTCTAGAACTATAGCTAGCATGCGCAAA
>pIVEX-GST.Roche.html.1.3
ATCCCGGGCTGCAGAGCTCGCTCGAGTCGACTTGCCATGGTCATATGTTTAATTAAGCGG
>48995599.1.96
TGTTAACGTTAGCCGGCTACGTATACTCCGGAATATTAATAGGCCTAGGATGCATATGGC
>108947432.1.10
GCCAAACGAATGGTCTAGAAAGCTTCTCGAGCGGATCCTGCAGGAATTCCCGGGCATATG
>pASK22.Generic.html.1.52
GCGGGTAAGAGTGGTCGTTTTGACAGTAGTAAACAGCCAGATCTTCAGCCTGTACAGAAG
>115600313.1.80
CTCAATGTACCTATAACCAGACCGTTCAGCTGGATATTACGGCCTTTTTAAAGACCGTAA
>4097015.1.73
TTGGATCCCCCGGGCTGCAGGAATTCGATATCAAGCTTATCGATACCGTCGACCTCGAGG
>pCITE-2c(+).Novagen.html.1.44
CTCAGTGGTGGTGGTGGTGGTGCTCGAGTGCGGCCGCAAGCTTGTCGACGGAGCTCGAAT
>115600313.1.412
GTGGCAGGGCGGGGCGTAAACGCCGCGTGGATCCGGCTTACTAAAAGCCAGATAACAGTA
>4097017.1.273
ACTCTAAGGCTTGGATCCAGAGTCTCCTGAACTAGACAATGCTCAGGACTGATGAGTCCG
>118200854.1.14
GACCTAGGAAAGCTAGCTATACGCGTTATACCGGTATCCTGCAGGTAGTATGCAAGAGAT
>18252143.1.20
CTAGAGCTCTGCAGGATCCAAGCTTACTAGTGGTACCACGCGTGAATAGATAGAGTGCAG
>13446791.1.3
CTCTCTAGAGGCCCTTAAGGCCTTACTAGTGGATCCCCCGGGATGCATGAATTCAAGCTT
>pCMV-PCR.Stratagene.html.1.35
TTACCTGGTACCGGGCCCCCCCTCGAGATGGAACAAGACCCGGGAAGAGCAAGCTTGATA
>pSE280.Invitrogen.html.1.80
GCGCCAGCTGCAGGCGGCCGCCATATGCATCCTAGGCCTATTAATATTCCGGAGTATACG
>pBACgus-7.Invitrogen.html.1.84
TCCACCGCTAGCGCTGTCCATGTGTTGGCGTTCAAATTTCGCCGCCGCCGTTTCTTTGCC
>115600313.1.1095
TATACACAGCCAGTCTGCAGGTCGATACAGTAGAAATTACAGAAACTTTATCACGTTTAG
>pMOD3.Epicentre.html.1.29
TAAGGCTTTTAAAGCTTGCATGCCTGCAGGTCGACTCTAGAGGATCCCCGGGTACCGAGC
>pIVEX2.4b.Roche.html.1.9
GGGCTGCAGAGCTCGCTCGAGTCGACTTGCCATGGTCATATGTTTAATTAAGCGGCCGCG
>118200851.1.176
CACTAGTGGCCTATGCGGCCGCGGATCTGATCCCGGGCGGGTACCTTTGAATTCCACTTA
>pSL190.Generic.html.1.201
TTAAAGCGCTGATATCGATCGCGCGCAGATCTGTCATGATGATCATTGCAATTGGATCCA
>118200849.1.33
GATCGCAGACCTAGGAAAGCTAGCTATACGCGTTATACCGGTATCCTGCAGGTAGCATGC
>pXC14.ATCC.html.1.31
GCACGAACCATATGTAAGTACTTCCTTAGATAACAATTGATTGAATGTATGCAAATAAAT
>45862396.1.47
GGTGGATCCAAGGCCTTCTAGAAAAACTCGAGAACGTTGGGCCCCAATTGGCTAGCAAGC
>pGT-N29.New_England_Biolabs.html.1.11
AAGCTTCACCATGGGAGACGTCACCGGTTCTAGAACCTAGGGAGCTCTGGTACCCACTAG
>1132425.1.17
CTCGAATTGCGGCCGCATGCATGCATAAGCTTGCTCGAGTCTAGAGTCGACGGATCCTGC
>pXC14.ATCC.html.1.38
CCATATGTAAGTACTTCCTTAGATAACAATTGATTGAATGTATGCAAATAAATGCATACA
>pRSF-1.Novagen.html.1.127
GAGCTCCCAATTGGGATCCGGACTCTTGTCGTCGTCATCATTCGAACCGGTACCCACGTG
>pET-44b(+).Novagen.html.1.4
GGGGCAGCGCGGGTTCTGGTACGATTGATGACGACGACAAGAGTCCGGAGCTCGTGGATC
>56406604.1.207
CGACGTCTGCAAGGTTCCCTTTTGATGCCACCCAGCCGAGGGCTTGTGCTTCTGATTTTG
>pRPM2.Generic.html.1.5
TTGCATGCCTGCAGGTCGACTCTAGAGGATCCCCCCGGTCCGGATGGAAGACCCGGGTCT
>16930719.1.39
GATCATCGATGGGCCCATGGCTAGCGGCCGCACGCGTTCGCGACTAGTTGTCGACCTGCA
>p453.Generic.html.1.83
CTACTATATTTTTGAGCTCGGGGTACCCGGGGATCCTCTAGAGTCGACCTGCAGGCATGC
>310783.1.3
GCGAGCTCGAGATCTAGATATCGATGAATTCGAGCTCGGTACCCGGGGATCCTCTAGAGT
>pMAL-p2g.New_England_Biolabs.html.1.28
ATCCGAATTCTACGTAGTGTGCCGCACCCGGCCCGAGGTTGTTGTTATTGTTATTGTTGT
>pET-44b(+).Novagen.html.1.73
TACAGGCGCGCCTGCAGGACGTCGACGGTACCATCGATACGCGTTCGAAGCTTGCGGCCG
>pDPL13.Generic.html.1.6
CTCGAGGCCTCGAGGAATTCGAGCTCGCGATCGGTACCGTCGACGGATCCCGGGATCTCT
>pExchange-6A.Stratagene.html.1.4
AGGTCGACGGTATCGATAAGCTTGATATCGAATTCCTGCAGCCCGGGGGATCCGCCCGGG
>pSE420.InVitrogen.html.1.216
GATCGCGCGCAGATCTGTCATGATGATCATTGCAATTGGATCCATATATAGGGCCCGGGT
>3328183.2.9
ACGACTCACTATAGGGAGCGGCCGCAGATCTTGCAGGTCGACGATTCTATAGTGTCACCT
>506651.1.5
GCTTGCATGCCTGCAGGTCGACTCTAGAGGATCCCCGGGTACCGAGCTCGAATTCAATTC
>SSEV19.Generic.html.1.70
GTAACAACCCGTCGGATTCTCCGTGGGAACAAACGGCGGATTGACCGTAATGGGATAGGT
>83314120.1.16
AGATCTAGAGCTCTGCAGGATCCAAGCTTACTAGTGGTACCACGCGTGAATAGATAGAGT
>pGV451.Generic.html.1.58
CCCAGCTTGGCTGCAGGTCGACGGATCCCCGGGAATTGGGCTCGACTTAGTCAGGGTCAC
>56406608.1.13
TTATCTGATTTTTGTAAAGGTCTGATAATGGTCCGTTGTTTTGTAAATCAGCCAGTCGCT
>48995599.1.28
GATCTGCGCGCGATCGATATCAGCGCTTTAAATTTGCGCATGCTAGCTATAGTTCTAGAG
>RR2.ATCC.html.1.8
TTCCTGCGTTATCCCCTGATTCTGTGGATAACCGTATTACCGCCTTTGAGTGAGCTGGTA
>3983116.1.12
GACTGCAGGCTCTAGATTCGAAAGCGGCCGCACTAGTTGAGCTCGTCGACGTAGGCCTTT
>pExchange-6A.Stratagene.html.1.28
ATATCGAATTCCTGCAGCCCGGGGGATCCGCCCGGGCTAGAGCGGCCGCCACCGCGGTGG
>pSE420.InVitrogen.html.1.4
TTAAGGTGCACGGCCCACGTGGCCACTAGTACTTCTCGAGCTCTGTACATGTCCGCGGTC
>1132425.1.24
TGCGGCCGCATGCATGCATAAGCTTGCTCGAGTCTAGAGTCGACGGATCCTGCAGAATTC
>pMAL-p2e.New_England_Biolabs.html.1.41
TACCTTGTCATCGTCATCCCCGAGGTTGTTGTTATTGTTATTGTTGTTGTTGTTCGAGCT
>115600313.1.825
TGTGGATGTACAGAGTGATATTATTGACACGCCCGGGCGACGGATGGTGATCCCCCTGGC
>209573.1.169
TGGATGTTTTTCGGGTGGATCCCAGAAGTAGTTTTGATGCACAGGCAACGGAGCTCAGCG
>1132425.1.10
GGCCGAGCTCGAATTGCGGCCGCATGCATGCATAAGCTTGCTCGAGTCTAGAGTCGACGG
>56406608.1.72
TTGAGTAAAGAATCCGGTCTGAATTTCTGAAGCCTGATGTATAGTTAATATCCGCTTCAC
>pDK101.ATCC.html.1.49
CGGCCGCACTAGTGATATCCCGCGGCCATGGATAACATGGCCAACAAAACCATGGCGGCC
>118200849.1.162
GAAGGATCCAGATCCACTAGTGGCCTATGCGGCCGCGGATCTGATCCCGGGCGGGTACCT
>66472063.1.37
CAGAGATTACCTATCTAGACTGCAGGTCGACAAGCTTGAATTCGGATCCCTCGAGGGTAC
>pASK22.Generic.html.1.110
AGAGATGGTCAGAGTGAAGTCGGTACCGCTACCGCTACCGGTAAAACGGTCCGGAACACC
>118200847.1.32
GGAAAGCTAGCTATACGCGTTATACCGGTATCCTGCAGGTAGTATGCAAGAGATCTTATA
>48995608.1.40
ATGCATGCTCGACGCGTACGTCGCGACCGCGGACATGTACAGAGCTCGAGAAGTACTAGT
>45655410.1.53
GAATTCACTAGTGATATCGAATTCCCGCGGCCGCCATGGCGGCCGGGAGCATGCGACGTC
>13446791.1.29
TAGTGGATCCCCCGGGATGCATGAATTCAAGCTTATCGATGTCGACGCGGCCGCCATGGC
>pMAL-P2x.New_England_Biolabs.html.1.55
TCCTTCCCTCGATCCCGAGGTTGTTGTTATTGTTATTGTTGTTGTTGTTCGAGCTCGAAT
>115600313.1.479
TTGCGCGCTGATTTTTGCGGTATAAGAATATATACTGATATGTATACCCGAAGTATGTCA
>pT7T3_18U.Stratagene.html.1.27
ACAATTTCACACAGGAAACAGCTATGACATGATTACGAATTTAATACGACTCACTATAGG
>pGP11.Generic.html.1.15
GCAGGTCGACTCTAGAGGATCCCCGGGTACCGAGCTCGTGTATCATGGTCATAGCTGTTT
>287942.1.21
CAGCTGGTACCATGGAATTCGAAGCTTGATCCGACCCATTTGCTGTCCACCAGTCATGCT
>115600313.1.859
GGGCGACGGATGGTGATCCCCCTGGCCAGTGCACGTCTGCTGTCAGATAAAGTCTCCCGT
>pET-9d.Novagen.html.1.26
TAACTTTAAGAAGGAGATATACCATGGCTAGCATGACTGGTGGACAGCAAATGGGTCGGA
>287943.1.4
ATCCGAGCTCGAGATCTGCAGCTGGTACCATGGAATTCGAAGCTTGATCCGACCCATTTG
>pET-44a(+).Novagen.html.1.132
GCACAGCTGTATACACGTGCAAGCCAGCCAGAACTCGCTCCTGAAGACCCAGAGGATCTC
>115600313.1.319
GCTGATGCCGCTGGCGATTCAGGTTCATCATGCCGTCTGTGATGGCTTCCATGTCGGCAG
>SSEV19.Generic.html.1.187
GACCGTATCGGCCTCAGGAAGATCGCACTCCAGCCAGCTTTCCGGCACCGCTTCTGGTGC
>104716769.1.9
CGAGGTACCGGGCCCAAGCTTCTCGAGGAATTCCTGCAGCCCGGGGGATCCACTAGTGAG
>56406604.1.227
TTTGATGCCACCCAGCCGAGGGCTTGTGCTTCTGATTTTGTAATGTAATTATCAGGTAGC
>pDO193.ATCC.html.1.8
CGCCGGTGGTTTAAACGCCCGGGCGAGCTCGGATCCGGTACCGTCGACGCGGCCGCATTT
>pIVEX2.4b.Roche.html.1.1
CGGATCCCGGGCTGCAGAGCTCGCTCGAGTCGACTTGCCATGGTCATATGTTTAATTAAG
>RR2.ATCC.html.1.94
CGCAGCGAGTCAGTGAGCGAGGATCCTCGAGATCTCCCAATACGCAAACCGCCTCTCCCC
>pSTBlue-1.Novagen.html.1.59
TTGTCGACGAATTCAGATATCACGAATTCTGGATCCGATACGTAACGCGTCTGCAGCATG
>915333.1.49
GATCTAGATCAGCATGCGTCGACGAGCTCGGTACCCTACTGCAGGAGCGGCCGCCCGGGC
>915333.1.44
ATTAAGATCTAGATCAGCATGCGTCGACGAGCTCGGTACCCTACTGCAGGAGCGGCCGCC
>118200847.1.4
TTGGCGCGCCTTTGCGATCGCAGACCTAGGAAAGCTAGCTATACGCGTTATACCGGTATC
>115600313.1.144
AAATAAGCACAAGTTTTATCCGGCCTTTATTCACATTCTTGCCCGCCTGATGAATGCTCA
>pHIL-S1.InVitrogen.html.1.124
CGTAAGTGCCCAACTTGAACTGAGGAACAGTCATGTCTAAGGATCCCGGGGAATTCTCGA
>56406604.1.81
TCCGGTCTGAATTTCTGAAGCCTGATGTATAGTTAATATCCGCTTCACGCCATGTTCGTC
>1132425.1.33
ATGCATGCATAAGCTTGCTCGAGTCTAGAGTCGACGGATCCTGCAGAATTCCCGGGTACC
>287940.1.1
GGATCCGAGCTCGAGATCTGCAGCTGGTACCATGGAATTCGAAGCTTGATCCGCGACCCA
>pRSF-1.Novagen.html.1.59
GCAGCGGTTTCTTTACCAGACTCGAGTGCGGCCGCAAGCTTGTCGACCTGCAGGCGCGCC
>pMOD3.Epicentre.html.1.25
TATATAAGGCTTTTAAAGCTTGCATGCCTGCAGGTCGACTCTAGAGGATCCCCGGGTACC
>118200849.1.171
AGATCCACTAGTGGCCTATGCGGCCGCGGATCTGATCCCGGGCGGGTACCTTTGAATTCC
>pET-31b(+).Novagen.html.1.97
GCTCAATGCCGGCGATCTGGACGGCATCGTCGCGCTGTTTGCCGATGACGCCACGGTGGA
>pSL180.Generic.html.1.213
GCGGCCGCCTGCAGCTGGCGCCATCGATACGCGTACGTCGCGACCGCGGACATGTACAGA
>pSPTBM21.Boehringer.html.1.13
GGGATATCGCATGCCTGCAGAGCTCTAGAGTCGACGGGCCGGGTACCGCGGCCGCCTTAA
>4097015.1.64
CTCTAAGGCTTGGATCCCCCGGGCTGCAGGAATTCGATATCAAGCTTATCGATACCGTCG
>RR2.ATCC.html.1.1
GGCCGCTTTCCTGCGTTATCCCCTGATTCTGTGGATAACCGTATTACCGCCTTTGAGTGA
>pSTBlue-1.Novagen.html.1.55
AAGCTTGTCGACGAATTCAGATATCACGAATTCTGGATCCGATACGTAACGCGTCTGCAG
>pET-50b(+).Novagen.html.1.113
CTCTGGTGCCACGCGGTAGTAAAGAAACCGCTGCTGCTAAATTCGAACGCCAGCACATGG
>pSL180.Generic.html.1.75
ATCATCATGACAGATCTGCGCGCGATCGATATCAGCGCTTTAAATTTGCGCATGCTAGCT
>pET-12c.Novagen.html.1.19
GTTTAACTTTAAGAAGGAGATATACATATGCGGGCGAAACTCCTAGGAATAGTCCTGACA
>115600313.1.506
ATATATACTGATATGTATACCCGAAGTATGTCAAAAAGAGGTATGCTATGAAGCAGCGTA
>pMCS5.Mobitec.html.1.136
GTACCTACGTACTCGAGTCGCGACGTACGTTCGAACAATTGGTTTAAACGCCCGGGCACG
>104716769.1.4
CTTCGCGAGGTACCGGGCCCAAGCTTCTCGAGGAATTCCTGCAGCCCGGGGGATCCACTA
>pHT3T7BMM.Boehringer.html.1.11
GGGATATCGCATGCCTGCAGAGCTCTAGAGTCGACGGGCCCGGTACCGCGGCCGCACTTA
>115600313.1.234
GTTTTGATTTAAACGTGGCCAATATGGACAACTTCTTCGCCCCCGTTTTCACCATGGGCA
>p453.Generic.html.1.33
AGTTTCAATTTTTAAGCTATTTATAGCATAGAAAAAAACAAAATGAAATTCTACTATATT
>12082761.1.35
TATCACTAGTGCGGCCGCCTGCAGGTCGACGGGCCCGGGATCCGATATCTAGATGCATTC
>pMAL-p2.New_England_Biolabs.html.1.11
CTGCAGGTCGACTCTAGAGGATCCGAATTCTGAAATCCTTCCCTCGATCCCGAGGTTGTT
>pSE420.InVitrogen.html.1.76
TATCGATGGCGCCAGCTGCAGGCGGCCGCCATATGCATCCTAGGCCTATTAATATTCCGG
>113073376.1.28
ACTCTAGACACGGGGTGGTTTAAACGCGGCCGCGGTACCACTAGTACGCGTAGGCCTGAG
>208126.1.36
CGATAACTTCAACCTGGTTGCAGTGAGTGCCTTTACCGATAACTTCCAGAGACTGGATGT
>pAX4BP.USB.html.1.37
CTGCATAAAAAACGCCCGGCGGCAACCGAGCGTTCTGAATTAATTAATCATCGTCAATCA
>58651745.1.61
GAGCGCGCCATGGTCAAAGTTGAGCGTTTATTCTGAGCTTCTGCAAAAAGAACAAGCAAG
>pSL190.Generic.html.1.49
GTACATGTCCGCGGTCGCGACGTACGCGTATCGATGGCGCCAGCTGCAGGCGGCCGCCAT
>18766333.1.14
GATCTGGCCATGGCGGCCGCGTCGACATCGATAAGCTTGAATTCATGCATCCCGGGGGAT
>4165113.1.8
TCGACGTCACGCGTCCATGGAGATCTCGAGGCCTGCAGCCCGGGGGATCCACTAGTTCTA
>pTriplEx2.Clontech.html.1.52
TCGAGTCTAGAGTCGACTGGGCCGAGGCGGCCGGATCCTGCAGGCCATAATGGCCGAATT
>pTriplEx2.Clontech.html.1.36
GCATGCATAAGCTTGCTCGAGTCTAGAGTCGACTGGGCCGAGGCGGCCGGATCCTGCAGG
>pGT-N39.New_England_Biolabs.html.1.1
TCGTGGATCCAGAATTCGCTAGCACGGCCGAACGCGTCTTCCGGAGTGTACAGGCATGCG
>209129.1.9
TATCTCCGACGATATTCTCATCAGTGAAATCCAGCTGGAGTTCTTTAGCAAATTTTTTTA
>pMAL-p2e.New_England_Biolabs.html.1.40
GTACCTTGTCATCGTCATCCCCGAGGTTGTTGTTATTGTTATTGTTGTTGTTGTTCGAGC
>pRNA-U6.3_Neo.Genscript.html.1.16
GAGGCTGATCAGCGGTTTAAACTTAAGCTTTCCAAAAAACTTACGCTGAGTACTTCGATC
>18766962.1.1
CGGCCGCAAGCTTGCATGCCTGCAGGTCGACTCTAGAGGATCCCCGGGTACCGAGCTCGA
>118200845.1.163
ACTAGTGGCCTATGCGGCCGCGGATCTGATCCCGGGCGGGTACCTTTGAATTCCACTTAA
>pASK22.Generic.html.1.20
CAGTTCCAGTTTGGTGCCGGCGCCAAAGGTCAGCGGGTAAGAGTGGTCGTTTTGACAGTA
>113073444.1.7
GTGAAGCTTGCATGCCTGCAGGTCGACTCTAGACACGGGGTGGTTTAAACGCGGCCGCGG
>45862352.2.21
CGAGCTCCTGCAGTATCGATGCGGCCGCAAAGTCGACGAATTCTCCCGGGTGGATCCAAG
>pT7Blue-2.Novagen.html.1.49
CTCGAGAAGCTTGTCGACCAGATATCGGAATTCTATAGTGTCACCTAAATAAGGATCCGA
>pAX4BP.USB.html.1.71
CTGAATTAATTAATCATCGTCAATCAATCACCCGGGCTGCAGTCGACTCTAGATCTGGTA
>8216954.1.14
AGCTCGGAATTCGTCGACCTCGAGGGATCCGGGCCCTCTAGATGCGGCCGCATGCATAAG
>118200851.1.4
GGCTTGTTTAAACTATGGCGCGCCTTTGCGATCGCAGACCTAGGAAAGCTAGCTATACGC
>58651745.1.16
GGATCCAGTGTGCTGGTGATATCACCAGCACACTGGAATTCTCTAGAGCGCGCCATGGTC
>66815022.1.28
ATATATGACTAGTGAATTCCCCGGGAGGCCTGATATCAAGCTTGAGCTCGCGGCCGCTGC
>42476360.1.6
GATAGGATCTCTGATATCAAGGATGATAATGGATCTCTATTTAAATTGTGACTAGTGTTG
>pASK22.Generic.html.1.188
ACCGTAGATCAGCAGTTTCGGCGGTTGGCCAGGCTTTTGCTGATACCACGCCAGGAAGTT
>118200849.1.110
TCGAGTTAACGTTCGAGGTCGACTCTAGATAAAGCTTTAGAGCTCTTCTTAAGAAGGATC
>pET-44b(+).Novagen.html.1.102
ACCATCGATACGCGTTCGAAGCTTGCGGCCGCACAGCTGTATACACGTGCAAGCCAGCCA
>29569706.1.38
ACATCGATAAGCTTGAATTCATGCATCCCGGGGGATCCACTAGTGCGGCCGCCATGGCCT
>pETcoco-2.Novagen.html.1.69
CCGCAAGCTTCGAAACCGTACGCACGTGGCGCGCCTGGACGTCATCGATGCGATCGCCCG
>915333.1.72
GAGCTCGGTACCCTACTGCAGGAGCGGCCGCCCGGGCCTCCAGGATCCCCATGGCCAGAA
>SSEV19.Generic.html.1.5
CCATCAAAAATAATTCGCGTCTGGCCTTCCTGTAGCCAGCTTTCATCAACATTAAATGTG
>56406608.1.206
GGAGCGACGTCTGCAAGGTTCCCTTTTGATGCCACCCAGCCGAGGGCTTGTGCTTCTGAT
>pCITE-2b(+).Novagen.html.1.53
GTGGTGGTGGTGGTGCTCGAGTGCGGCCGCAAGCTTGTCGACGGAGCTCGAATTCGGATC
>pRSET_CAT.InVitrogen.html.1.295
TGCTCATCCGGAATTCCGTATGGCAATGAAAGACGGTGAGCTGGTGATATGGGATAGTGT
>31075616.1.1
GATCTGGCGGATCCTCGAGAGCTCAAGTATTGACCTGGTGGCTCGCAAGTCCTGGTGCGA
>47132183.1.11
AGGTACCGGGCCCAAGCTTCTCGAGGAATTCCTGCAGCCCGGGGGATCCACTAGTGAGCT
>16930719.1.32
GAGGCCTGATCATCGATGGGCCCATGGCTAGCGGCCGCACGCGTTCGCGACTAGTTGTCG
>pMCS5.Mobitec.html.1.109
GGGCCCGCGGCCGCGAATTCGAGCTCGGTACCTACGTACTCGAGTCGCGACGTACGTTCG
>124491158.1.17
CTGTCGACGGTATCGATAAGCTTGATATCGAATTCCTGCAGCCCGGGGGATCCACTAGTG
>pUCBM20.Boehringer.html.1.11
ATGGGATATCGCATGCCTGCAGAGCTCTAGAGTCGACGGGCCCGGTACCGCGGCCGCCTT
>537474.1.28
AGCTCGGTACCCGGGGATCCTCTAGAGTCGACCTGCAGGCATGCAAGCTTCAGCTGCTCG
>88173988.1.2
GCTTCTCGAGAACCGGTCATCGATTCTAGAACTTAAGGAGCTCAGATCTTACGCGTTGGG
>4165110.1.38
TCAGTGCAATTTATCTCTTCAAATGTAGCACCTGAAGTCAGCCCCATACGATATAAGTTG
>4378794.1.46
ATTCGAAGCTTCTGCAGACGCGTCGACGTCATATGGATCCGATATCGCCGTGGCGGCCGC
>48995599.1.4
CCAATTGCAATGATCATCATGACAGATCTGCGCGCGATCGATATCAGCGCTTTAAATTTG
>115600313.1.98
AGACCGTTCAGCTGGATATTACGGCCTTTTTAAAGACCGTAAAGAAAAATAAGCACAAGT
>595764.1.238
CGATACGCGTACGTCGCGACCGCGGACATGTACAGAGCTCGAGAAGTACTAGTGGCCACG
>56406604.1.263
TTTGTAATGTAATTATCAGGTAGCTTATGATATGTCTGAAGATAATCCGCAACCCCGTCA
>118200847.1.81
GAGATCTTATAGGCCTCGAGTTAACGTTCGAGGTCGACTCTAGATAAAGCTTTAGAGCTC
>8346640.2.88
ATCTGCGCGCGATCGATATCAGCGCTTTAAATTTCGCATGCTAGAACGTTAGCCGGCTAC
>413810.1.1
CTGCAGGTCGACTCTAGAGGATCCCCGGGTACCGAGCTCGAATTCAGCTGCCATGGTTTA
>pT7T3_18U.Stratagene.html.1.113
TTTTTTTTTGGGGGGGGGGGGGTGCAGGCATGCAAGCTTATTCCCTTTAGTGAGGGTTAA
>13446791.1.41
CGGGATGCATGAATTCAAGCTTATCGATGTCGACGCGGCCGCCATGGCCAGATCTGGGCC
>56406604.1.220
GTTCCCTTTTGATGCCACCCAGCCGAGGGCTTGTGCTTCTGATTTTGTAATGTAATTATC
>66472063.1.30
TTTTAAGCAGAGATTACCTATCTAGACTGCAGGTCGACAAGCTTGAATTCGGATCCCTCG
>pSL190.Generic.html.1.4
CTTAAGGTGCACGGCCCACGTGGCCACTAGTACTTCTCGAGCTCTGTACATGTCCGCGGT
>915333.1.24
AAGCTTGGCACCACGTGTTAATTAAGATCTAGATCAGCATGCGTCGACGAGCTCGGTACC
>pMAL-cri.New_England_Biolabs.html.1.12
CAGGTCGACTCTAGAGGATCCGAATTCTGAAATCCTTCCCTCGATCACGAGAGAGGACGG
>8346640.2.2
ATTCGAATGGCCATGGGACGTCGACCTGAGGTAATTATAACCCCGGGCCCTATATATGGA
>pMETalphaA.InVitrogen.html.1.4
GTAAGCTGGCGGCCGCCGCGGGTCGACGACGCGTGGATCCACGGCCGGCTGGGCCACGTG
>4378794.1.10
ATCTATCGATGCATGCCATGGTACCCGGGAGCTCGAATTCGAAGCTTCTGCAGACGCGTC
>pPROTet.E_6xHN.Clontech.html.1.2
CTCTAGATTAATTAATTAAGCGGCCGCATCGATCGGGCCCTGAGGCCTGCAGGGATCCAA
>115600313.1.31
GAGAAACGTAAAATGATATAAATATCAATATATTAAATTAGATTTTGCATAAAAAACAGA
>48995599.1.191
TCGCGACCGCGGACATGTACAGAGCTCGAGAAGTACTAGTGGCCACGGGCTGCAGGAATT
>48995599.1.130
ATTAATAGGCCTAGGATGCATATGGCGGCCGCCTGCAGCTGGCGCCATCGATACGCGTAC
>pCDF1-MCS1.System_Biosciences.html.1.10
GCCGCGAATTCATTTAAATTAATTAAGCTTAGATCTGGATCCGGCGCGCCCGGGCTCTAG
>pT7Blue-2.Novagen.html.1.136
GAAGCCCGGGCTCTTGTCGTCGTCATCGCTGCCACCGGTACCGCTGTCGATGTGCTGGCG
>pSL180.Generic.html.1.125
CATGCTAGCTATAGTTCTAGAGGTACCGGTTGTTAACGTTAGCCGGCTACGTATACTCCG
>83314120.1.70
TAGAGTGCAGGGGCCCCGACCGTGTCGGGGCCCCTGCACGGGTCCATGGAGCTTTAAAAG
>pBEND2.Generic.html.1.17
TTCCATGGGGTACCAATATTTCGCGAAGGCCTCCCGGGCAGCTGGATATCTTTAAACTCG
>pETcoco-2.Novagen.html.1.173
TGCTGGCGTTCAAATTTCGCAGCAGCGGTTTCTTTGCTAGCACCGTGATGGTGATGGTGA
>pSU2703.Generic.html.1.37
ACAACTTATATCGTATGGGGCTGACTTCAGGTGCTACATTTGAAGAGATAAATTGCACTG
>8216952.1.13
GAGCTCGAATTCGTCGACCTCGAGGGATCCGGGCCCTCTAGATGCGGCCGCATGCATAAG
>pDK101.ATCC.html.1.18
TGGGAGCTCTCCCATATGGTCGACCTGCAGGCGGCCGCACTAGTGATATCCCGCGGCCAT
>118200851.1.12
TAAACTATGGCGCGCCTTTGCGATCGCAGACCTAGGAAAGCTAGCTATACGCGTTATACC
>pOCUS-2.Novagen.html.1.9
GATCTGTCGACAGGCCTGCAGGGCCCAACTAGTCTCGAGAAGCTTGATATCGAGCTCGAA
>SSEV19.Generic.html.1.59
AATGTGAGCGAGTAACAACCCGTCGGATTCTCCGTGGGAACAAACGGCGGATTGACCGTA
>pHC314.Generic.html.1.11
CAACGTTGTTGCCATTGCTGCAGGCGGAGAACTGGTAGGTATGGAAGATCTCTAGAAGCT
>4097017.1.284
TGGATCCAGAGTCTCCTGAACTAGACAATGCTCAGGACTGATGAGTCCGTGAGGACGAAA
>pETBlue-2.Novagen.html.1.77
CGTGTATACAGCTGTGCGGCCGCAAGCTTCGAACGCGTATCGATGGTACCGTCGACGTCC
>pET-44b(+).Novagen.html.1.32
TGACGACGACAAGAGTCCGGAGCTCGTGGATCCGAATTCTGTACAGGCGCGCCTGCAGGA
>pGEM-7Zf(+)_LIC-F.ATCC.html.1.15
GTTGGGAGCTCTCCGGATCCAAGCTTATCGATTTCGAACCCGGGGTACCAACTGGTTCCG
>16930722.1.2
AGCTCGGTACCAAGGCCCGGGCTGGCCACGGCCGCCTAGGCGCGCAAGGATCCTCTAGAT
>pd2EGFP.Clontech.html.2.9
CGGCCGACTAGTAGGCCTATTATTTTTGACACCAGACAAGTTGGTAATGGTAGCGACCGG
>595764.1.250
GTCGCGACCGCGGACATGTACAGAGCTCGAGAAGTACTAGTGGCCACGTGGGCCGTGCAC
>pMTL2.Generic.html.1.1
AGCGGAAGAGCGCTAGCAGCACGCCATAGTGACTGGCGATGCTGTCGGAATGGACGATAT
>pET-44b(+).Novagen.html.1.84
CTGCAGGACGTCGACGGTACCATCGATACGCGTTCGAAGCTTGCGGCCGCACAGCTGTAT
>pASK22.Generic.html.1.62
GTGGTCGTTTTGACAGTAGTAAACAGCCAGATCTTCAGCCTGTACAGAAGAGATGGTCAG
>pCR2.1.InVitrogen.html.1.13
GCATGCTCGAGCGGCCGCCAGTGTGATGGATATCTGCAGAATTCGGCTTAAGCCGAATTC
>pATH2.ATCC.html.1.1
TCATGTTTGACAGCTTATCATCGATAAGCTTGGGCTGCAGGTCGACTCTAGAGGATCCCC
>pCMV-PCR.Stratagene.html.1.91
GATATCGCTCTTCACTTGTCGTCGTCAATGAATTCCTGCAGCCCGGGGGATCCGCCCGGG
>pSI.Promega.html.1.17
CTCTAGAGGTACCACGCGTGAATTCTCGAGGCTAGCCTATAGTGAGTCGTATTAAGTACT
>595764.1.245
CGTACGTCGCGACCGCGGACATGTACAGAGCTCGAGAAGTACTAGTGGCCACGTGGGCCG
>310756.1.12
ACAAGCTTCTAGAGATCTTCCATACCTACCAGTTCTGCGCCTGCAGCAATGGCAACAACG
>pASK22.Generic.html.1.293
CATGGTAACACGTTCACCTGCAGATACAGACAGAGAGCTCGGAGACTGGGTCATAACGAT
>118200845.1.180
CCGCGGATCTGATCCCGGGCGGGTACCTTTGAATTCCACTTAATTAAGAAGGCCGGCCCT
>pTOPE-1b(+).Novagen.html.1.9
CCGCCAGTGTGATGGATATCTGCAGAATTCCAGCACACTGGCGGCCGTTACTAGTGGATC
>115600313.1.1074
AATATAAATGTCAGGCTCCCTTATACACAGCCAGTCTGCAGGTCGATACAGTAGAAATTA
>115600313.1.392
TTACAACAGTACTGCGATGAGTGGCAGGGCGGGGCGTAAACGCCGCGTGGATCCGGCTTA
>pT7T3_18U.Stratagene.html.1.92
CGAGCTCCCGGGTTTTTTTTTTTTTTTTTTGGGGGGGGGGGGGTGCAGGCATGCAAGCTT
>118200849.1.38
CAGACCTAGGAAAGCTAGCTATACGCGTTATACCGGTATCCTGCAGGTAGCATGCAAGAG
>pRPM2.Generic.html.1.19
GTCGACTCTAGAGGATCCCCCCGGTCCGGATGGAAGACCCGGGTCTTCCTACCGGAGGGT
>pT7T3_18U.Stratagene.html.1.66
TTTAATACGACTCACTATAGGGAATTCGAGCTCCCGGGTTTTTTTTTTTTTTTTTTGGGG
>3139056.1.107
GATCCTCTAGAGTCGACCTGCAGGCATGCAAGCTCCAGCTGCTCGAGTTCTATAGTGTCA
>pTriEx-3Neo.Novagen.html.1.71
GGCTGGCTTGCACGTGTATACAGCTGTGCGGCCGCAAGCTTCGAACCGGTACCGTCGACC
>110433179.1.114
ATCGCGGCCGCTTAATTAACCTCGAGGAGTGGTCCCTATAGTGAGTCGTATTATAAGCTA
>108947432.1.19
ATGGTCTAGAAAGCTTCTCGAGCGGATCCTGCAGGAATTCCCGGGCATATGTCCGGTACC
>595767.1.134
CCGGAGTATACGTAGCCGGCTAACGTTAACAACCGGTACCTCTAGAACTATAGCTAGCAT
>48995599.1.139
CCTAGGATGCATATGGCGGCCGCCTGCAGCTGGCGCCATCGATACGCGTACGTCGCGACC
>pASK22.Generic.html.1.560
CCACTCCATGTAGAAGTCAGAGAAGGTGAAACCTGAGGTAGCGCAAGACAGACGCAGGGA
>pRSET_CAT.InVitrogen.html.1.17
CCGAGCTCGAGATCTGCAGCTGGTACCATGGAATTCGAAGCTTCGACGAGATTTTCAGGA
>pSL180.Generic.html.1.20
ACGTCGACCTGAGGTAATTATAACCCGGGCCCTATATATGGATCCAATTGCAATGATCAT
>pCMV-PCR.Stratagene.html.1.63
TGGAACAAGACCCGGGAAGAGCAAGCTTGATATCGCTCTTCACTTGTCGTCGTCAATGAA
>pRSF-1.Novagen.html.1.58
AGCAGCGGTTTCTTTACCAGACTCGAGTGCGGCCGCAAGCTTGTCGACCTGCAGGCGCGC
>pSE420.InVitrogen.html.1.139
ATACGTAGCCGGCTAACGTTAACAACCGGTACCTCTAGAACTATAGCTAGCATGCGCAAA
>pCITE-2c(+).Novagen.html.1.16
GGTCGATCGACTCTAGAGGATCGGAGATCTCAGTGGTGGTGGTGGTGGTGCTCGAGTGCG
>pET-31b(+).Novagen.html.1.214
CAACTCGCTCAAACTGCCTTTGGCGGTGGAGCTGACGCAGGAGGTACGCGCGGTCGCCAA
>4165113.1.43
CAGCCCGGGGGATCCACTAGTTCTAGAGCGGCCGCCACCGCGGTGGAGCTCGACGGATCA
>58651745.1.1
GCAGATCTCGAGCTCGGATCCAGTGTGCTGGTGATATCACCAGCACACTGGAATTCTCTA
>595764.1.121
TTGCGCATGCTAGCTATAGTTCTAGAGGTACCGGTTGTTAACGTTAGCCGGCTACGTATA
>pAX4AM.USB.html.1.21
AACGTTCTTGCCATTGCTGCATAAAAAACGCCCGGCGGCAACCGAGCGTTCTGAATTAAT
>pPIC6b.InVitrogen.html.1.14
GGCCGCCGCGGCTCGAGGTACCGATCCGAGACGGCCGGCTGGGCCACGTGAATTCCTCGT
>4097017.1.312
TGCTCAGGACTGATGAGTCCGTGAGGACGAAACTCTAAGGCTTGGATCCAGAGTCTCCTG
>47132199.1.15
GTACCGGGCCCAAGCTTCTCGAGGAATTCCTGCAGCCCGGGGGATCCACTAGTGAGCTCA
>SSEV19.Generic.html.1.233
ACCCGGGGATCCTCTAGAGTCGACCTGCAGGCATGCAAGCTTCGATGGAATTCCCTCCGG
>2664254.1.4
TTCGACTCTGCGTCGTTGACGACAAACTGTCTGAATTCTACTAGTGGATCCGAGCTCGGT
>118200851.1.24
CGCCTTTGCGATCGCAGACCTAGGAAAGCTAGCTATACGCGTTATACCGGTATCCTGCAG
>pGEM-7Zf(+)_LIC-F.ATCC.html.1.57
GGGTACCAACTGGTTCCGGCGCCGGAGCGAGTTTGGTACCGAATTCCTCGAGTCTAGAGG
>595764.1.131
TAGCTATAGTTCTAGAGGTACCGGTTGTTAACGTTAGCCGGCTACGTATACTCCGGAATA
>pSL180.Generic.html.1.62
TCCAATTGCAATGATCATCATGACAGATCTGCGCGCGATCGATATCAGCGCTTTAAATTT
>pSE420.InVitrogen.html.1.236
TGATGATCATTGCAATTGGATCCATATATAGGGCCCGGGTTATAATTACCTCAGGTCGAC
>118200854.1.26
CTAGCTATACGCGTTATACCGGTATCCTGCAGGTAGTATGCAAGAGATCTTATAGGCCTC
>pTOPE-1b(+).Novagen.html.1.23
GATATCTGCAGAATTCCAGCACACTGGCGGCCGTTACTAGTGGATCCGAGCTCGGTACCA
>pASK22.Generic.html.1.268
GCAGAGACTGAGAAGATTTGCAAGACATGGTAACACGTTCACCTGCAGATACAGACAGAG
>115600313.1.899
TGTCAGATAAAGTCTCCCGTGAACTTTACCCGGTGGTGCATATCGGGGATGAAAGCTGGC
>pIC20HE.Generic.html.1.21
ATCGCTAGCCGGCTACGTATCGATGAATTCTCGAGGCGGCCGCGGGCCCATGGTACCCGG
>118200856.1.171
ACTAGTGGCCTATGCGGCCGCGGATCTGATCCCGGGCGGGTACCTTTGAATTCCACTTAA
>47132183.1.3
CCTTCGCGAGGTACCGGGCCCAAGCTTCTCGAGGAATTCCTGCAGCCCGGGGGATCCACT
>30014055.1.3
TCCCCCGGGCTGCAGGAATTCGATATCAAGCTTATCGATACCGTCGACCTCGAGGGGGGG
>115600313.1.1065
GTTCTGGGGAATATAAATGTCAGGCTCCCTTATACACAGCCAGTCTGCAGGTCGATACAG
>8346640.2.77
CATCATGACAGATCTGCGCGCGATCGATATCAGCGCTTTAAATTTCGCATGCTAGAACGT
>pRSF-1.Novagen.html.1.147
GACTCTTGTCGTCGTCATCATTCGAACCGGTACCCACGTGATGGTGGTGGTGATGTGCCA
>pETBlue-2.Novagen.html.1.1
TAATTAACATTAGTGGTGGTGGTGGTGGTGCTCGAGATCCTCTGGGTCTTCAGGAGCGAG
>pAMP1.Invitrogen.html.1.14
CCGGAATTCCCGGGCATCATCATCATTAGTAGTAGTAGGCGGCCGCTCTAGAGGATCCAA
>pET-31b(+).Novagen.html.1.346
CTTTCGCTTCAATGGCGCCGGCAAGGTGGTGAGCATCCGCGCCTTGTTTGGCGAGAAGAA
>pET-44b(+).Novagen.html.1.47
TCCGGAGCTCGTGGATCCGAATTCTGTACAGGCGCGCCTGCAGGACGTCGACGGTACCAT
>83314120.1.94
TCGGGGCCCCTGCACGGGTCCATGGAGCTTTAAAAGGATCTAGGTGAAGATCCTTTTTGA
>pACYCDuet-1.Novagen.html.2.51
ATTTCGCAGCAGCGGTTTCTTTACCAGACTCGAGGGTACCGACGTCAGCGATCGCGTGGC
>pSE280.Invitrogen.html.1.286
GTCGACGTCCCATGTGCAGGTGCTGAATTCGAAGGCATTCCACGACGTGGTCACCAGCCA
>pKRX.ATCC.html.1.21
CGCTCTAGAACTAGTGGATCCCCCGGGCTGCAGGAATTCACCAGCCTTGAGATGGTTGAG
>pCMV-PCR.Stratagene.html.1.50
CCCCCCCTCGAGATGGAACAAGACCCGGGAAGAGCAAGCTTGATATCGCTCTTCACTTGT
>pSE280.Invitrogen.html.1.12
GCCCACGTGGCCACTAGTACTTCTCGAGCTCTGTACATGTCCGCGGTCGCGACGTACGCG
>pSL180.Generic.html.1.104
TATCAGCGCTTTAAATTTGCGCATGCTAGCTATAGTTCTAGAGGTACCGGTTGTTAACGT
>531832.1.18
GAATTCCCGGGGCGGCCGCTGTCACTAGTGAGCTCGTCGACTCTAGAGGATCCAAGCTTA
>pAmCyan.Clontech.html.2.8
CGACTAGTAGGCCTATTATTTTTGACACCAGACAAGTTGGTAATGGTAGCGACCGGCGCT
>537474.1.1
GCAGATCTGATATCATCGATGAATTCGAGCTCGGTACCCGGGGATCCTCTAGAGTCGACC
>pCMV-3Tag-1A.Stratagene.html.1.2
GCCCCCCCTCGAGGTCGACGGTATCGATAAGCTTGATATCGAATTCCTGCAGCCCGGGGG
>118200847.1.119
TCTAGATAAAGCTTTAGAGCTCTTCTTAAGAAGGATCCAGATCCACTAGTGGCCTATGCG
>595764.1.42
AACCCGGGCCCTATATATGGATCCAATTGCAATGATCATCATGACAGATCTGCGCGCGAT
>310805.1.17
TCGATATCGCATGCGGTACCTCTAGAAGAAGCTTGGGATCCGTCGACCTGCAGCCAAGCC
>pIVEX-MBP.Roche.html.1.4
GGCTGCAGAGCTCGCTCGAGTCGACTTGCCATGGTCATATGTTTAATTAAGCGGCCGCGG
>pASK22.Generic.html.1.247
TTTTCTGGTTACCAGAGTTCAGCAGAGACTGAGAAGATTTGCAAGACATGGTAACACGTT
>pASK22.Generic.html.1.353
GCTGCCATAGTAGTTACGCGCGCAGTAGTAGATAGCGGTGTCTTCAGCACGCAATGCATT
>pET-30Ek_LIC.Novagen.html.1.1
ACCGATGACGACGACAAGAGCCCGGGCTTCTCCTCAACCATGGCGATATCGGATCCGAAT
>4097017.1.207
TAAGGCTTGGATCCAGAGTCTCCTGAACTAGACAATGCTCAGGACTGATGAGTCCGTGAG
>pET-50b(+).Novagen.html.1.87
CGACAAGCTTGCGGCCGCAGAGCTCGCTCTGGTGCCACGCGGTAGTAAAGAAACCGCTGC
>pSE280.Invitrogen.html.1.120
TTAATATTCCGGAGTATACGTAGCCGGCTAACGTTAACAACCGGTACCTCTAGAACTATA
>pET-44b(+).Novagen.html.1.68
TTCTGTACAGGCGCGCCTGCAGGACGTCGACGGTACCATCGATACGCGTTCGAAGCTTGC
>1184321.1.35
CGGATCCCCCGGGCTGCAGGAATTCGATATCAAGCTTATCGATACCGTCGACCTCGAGGG
>118200854.1.112
ATAAAGCTTTAGAGCTCTTCTTAAGAAGGATCCAGATCCACTAGTGGCCTATGCGGCCGC
>56406604.1.291
GATATGTCTGAAGATAATCCGCAACCCCGTCAAACGTGTTGATAACCTGTGCCATGTGAT
>pET-31b(+).Novagen.html.1.75
TGGTACAGCGCTTTGTGGCTGCGCTCAATGCCGGCGATCTGGACGGCATCGTCGCGCTGT
>pMCS5.Mobitec.html.1.159
CGTACGTTCGAACAATTGGTTTAAACGCCCGGGCACGTGGGATCCTCTAGAGTCGACCTG
>pTriplEx2.Clontech.html.1.12
GCCAAGTGAGCTCGAATTGCGGCCGCATGCATAAGCTTGCTCGAGTCTAGAGTCGACTGG
>4097013.1.54
GAGGACGAAACTCTAAGGCTTGGATCCAGAGTCTCCTGAACTAGTCCAAGCTTATCGATA
>pMAL-p2g.New_England_Biolabs.html.1.16
CGACTCTAGAGGATCCGAATTCTACGTAGTGTGCCGCACCCGGCCCGAGGTTGTTGTTAT
>pET-50b(+).Novagen.html.1.134
AAGAAACCGCTGCTGCTAAATTCGAACGCCAGCACATGGACAGCTCTACTTCTGCTGCTC
>pDK101.ATCC.html.1.5
GCATCCAACGCGTTGGGAGCTCTCCCATATGGTCGACCTGCAGGCGGCCGCACTAGTGAT
>pUC28.Generic.html.1.23
ATCGATCGCATGCATATGGGCCCTCGAGGCCTTGAATGCGGCCGCGGTACCCGGGGATCC
>p453.Generic.html.1.40
ATTTTTAAGCTATTTATAGCATAGAAAAAAACAAAATGAAATTCTACTATATTTTTGAGC
>113073376.1.18
CTGCAGGTCGACTCTAGACACGGGGTGGTTTAAACGCGGCCGCGGTACCACTAGTACGCG
>118200847.1.170
GCCTATGCGGCCGCGGATCTGATCCCGGGCGGGTACCTTTGAATTCCACTTAATTAAGAA
>118200847.1.133
TAGAGCTCTTCTTAAGAAGGATCCAGATCCACTAGTGGCCTATGCGGCCGCGGATCTGAT
>pCITE-2c(+).Novagen.html.1.64
TGCTCGAGTGCGGCCGCAAGCTTGTCGACGGAGCTCGAATTCGGATCCGATTATGGGTGG
>118200854.1.118
CTTTAGAGCTCTTCTTAAGAAGGATCCAGATCCACTAGTGGCCTATGCGGCCGCGGATCT
>pSI.Promega.html.1.20
TAGAGGTACCACGCGTGAATTCTCGAGGCTAGCCTATAGTGAGTCGTATTAAGTACTCTA
>118200849.1.158
TTAAGAAGGATCCAGATCCACTAGTGGCCTATGCGGCCGCGGATCTGATCCCGGGCGGGT
>pRSET_CAT.InVitrogen.html.1.314
CTGGGTGAGTTTCACCAGTTTTGATTTAAACGTGGCCAATATGGACAACTTCTTCGCCCC
>pGV451.Generic.html.1.17
TCTCATGTTTGACAGCTTATCATCGCCCTGACTGAGTCGAGCCCAGCTTGGCTGCAGGTC
>pTRE-Shuttle2.Clontech.html.1.37
CGCTAGCACGCGTCAGCTGACTAGAGGATCCCCGGGTACCGAGCTCGAATTCGGGGCCGC
>209573.1.241
TCCAAGCTTTCTTCTTTACCTTTAGCCAGGTTCATTACCGCGGTTTCCATTATAAAATCC
>pDK101.ATCC.html.1.31
ATATGGTCGACCTGCAGGCGGCCGCACTAGTGATATCCCGCGGCCATGGATAACATGGCC
>1906555.1.1
AAGCTTGATATCGAATTCCTGCAGCCCGGGTACCATGGGCCCTTAAGTATACGCGTACGA
>113073444.1.32
ACTCTAGACACGGGGTGGTTTAAACGCGGCCGCGGTACCACTAGTACGCGTAGGCCTGAG
>115600313.1.107
AGCTGGATATTACGGCCTTTTTAAAGACCGTAAAGAAAAATAAGCACAAGTTTTATCCGG
>pCITE-2b(+).Novagen.html.1.56
GTGGTGGTGGTGCTCGAGTGCGGCCGCAAGCTTGTCGACGGAGCTCGAATTCGGATCCGA
>8216948.1.26
CCATATGGTCGACCTGCAGGCGGCCGCACTAGTGATATCCCGCGGCCATGGCGGCCGGGA
>115600313.1.194
TGAATGCTCATCCGGAATTCCGTATGGCAATGAAAGACGGTGAGCTGGTGATATGGGATA
>pET-12c.Novagen.html.1.32
AAGGAGATATACATATGCGGGCGAAACTCCTAGGAATAGTCCTGACAACCCCTATCGCGA
>118200847.1.130
CTTTAGAGCTCTTCTTAAGAAGGATCCAGATCCACTAGTGGCCTATGCGGCCGCGGATCT
>310830.1.5
TTCCCGGGAGAGCTCGATATCGCATGCGGTACCTCTAGAAGAAGCTTGGGATCCGTCGAC
>pSE280.Invitrogen.html.1.129
CGGAGTATACGTAGCCGGCTAACGTTAACAACCGGTACCTCTAGAACTATAGCTAGCATG
>117957124.1.6
GCGCGATCGCGGCCGGCCTTAATTAAGTCGACATTTAAATGCGGCCGCGGCCATTAAGGC
>pT7Blue-2.Novagen.html.1.102
GATCCGATACGTAACGCGTCTGCAGTTTTGAGGAGAAGCCCGGGCTCTTGTCGTCGTCAT
>8346631.1.2
ATCCAGCTTATCGATACCGTCGACCTCGAGAAGTACTAGTGGCCACGTGGGCCGTGCACC
>pET-43.1Ek_LIC.Novagen.html.1.11
TCCTCAACGATATCTGAGCTCGTGGATCCGAATTCTGTACAGGCGCGCCTGCAGGACGTC
>118200851.1.49
AAGCTAGCTATACGCGTTATACCGGTATCCTGCAGGTAGTATGCAAGAGATCTTATAGGC
>310783.1.6
AGCTCGAGATCTAGATATCGATGAATTCGAGCTCGGTACCCGGGGATCCTCTAGAGTCGA
>pET-44c(+).Novagen.html.1.1
CCCCGGGGCAGCGCGGGTTCTGGTACGATTGATGACGACGACAAGAGTCCGAGCTCGTGG
>pHIL-S1.InVitrogen.html.1.2
ACAAAAAAAATCCTATACTATATAGGTTACAAATAAAAAAGTATCAAAAATGAAGCCTGC
>115600313.1.224
AGTTTCACCAGTTTTGATTTAAACGTGGCCAATATGGACAACTTCTTCGCCCCCGTTTTC
>pGV451.Generic.html.1.65
TGGCTGCAGGTCGACGGATCCCCGGGAATTGGGCTCGACTTAGTCAGGGTCACCGATAAG
>pUCBM20.Boehringer.html.1.1
CCAAGCTTCCATGGGATATCGCATGCCTGCAGAGCTCTAGAGTCGACGGGCCCGGTACCG
>pSE280.Invitrogen.html.1.185
CATGCGCAAATTTAAAGCGCTGATATCGATCGCGCGCAGATCTGTCATGATGATCATTGC
>pMETalphac.InVitrogen.html.2.6
GGCGGCCGCCGCGGGTCGACGACGCGTGGATCCACGGCCGGCTGGGCCACGTGAATTCAT
>pETBlue-2.Novagen.html.1.10
TTAGTGGTGGTGGTGGTGGTGCTCGAGATCCTCTGGGTCTTCAGGAGCGAGTTCTGGCTG
>118200856.1.22
TTTGCGATCGCAGACCTAGGAAAGCTAGCTATACGCGTTATACCGGTATCCTGCAGGTAG
>4165118.1.4
CCGTCGACGTCACGCGTCCATGGAGATCTCGAGGCCTGCAGCCCGGGGGATCCACTAGTT
>209573.1.129
CTGGTTGCAGTGAGTGCCTTTACCGATAACTTCCAGAGACTGGATGTTTTTCGGGTGGAT
>4165110.1.56
TCAAATGTAGCACCTGAAGTCAGCCCCATACGATATAAGTTGTAATTCTCATGTTTGACA
>17864894.1.53
TAGACCTAGGCCTTAAGATCTGATCATATGCATCCGCGGGCCCGGGTTACGAGATCGATG
>pAMP18.Invitrogen.html.1.5
CGAGCTCGGTACCCGGGGATCCAACGCGTACTAGTAGAGATCTCCATGGGCGGCCGCTCT
>pSE420.InVitrogen.html.1.272
GGGTTATAATTACCTCAGGTCGACGTCCCATGTGCAGGTGCTGAATTCGAAGGCATTCCA
>45862365.1.59
AATTCTCCCGGGTGGATCCAAGGCCTTCTAGAAAAACTCGAGAACGTTGGGCCCCAATTG
>pET-44a(+).Novagen.html.1.128
GGCCGCACAGCTGTATACACGTGCAAGCCAGCCAGAACTCGCTCCTGAAGACCCAGAGGA
>p3T.Mobitec.html.1.66
CCCGGGTGCCCAGCCAAAAAATGGCCACTGCAGGAATTCGATATCAAGCTTATCGATACC
>48995599.1.13
ATGATCATCATGACAGATCTGCGCGCGATCGATATCAGCGCTTTAAATTTGCGCATGCTA
>56406608.1.65
CAGTCGCTTGAGTAAAGAATCCGGTCTGAATTTCTGAAGCCTGATGTATAGTTAATATCC
>6759495.1.13
AGCTTGCATGCCTGCAGGTCGACTCTAGAGGATCCCCGGGTACCGAGCTCGAATTCATCG
>pTriplEx2.Clontech.html.1.47
CTTGCTCGAGTCTAGAGTCGACTGGGCCGAGGCGGCCGGATCCTGCAGGCCATAATGGCC
>118200851.1.72
GGTATCCTGCAGGTAGTATGCAAGAGATCTTATAGGCCTCGAGTTAACGTTCGAGGTCGA
>pETcoco-2.Novagen.html.1.111
CATCGATGCGATCGCCCGGGCTCTTGTCGTCGTCATCACCAGTTGGCGGTGGCGAGTCCA
>pEpiFOS-5.Epicentre.html.1.11
GCATGCCTGCAGGTCGACTCTAGAGGATCCCACGTGGGATCCCCGGGTACCGAGCTCGAA
>45862365.1.5
CACTAGTAAAAGGTACCGAGCTCCTGCAGTATCGATGCGGCCGCAAAGTCGACGAATTCT
>115600313.1.527
CGAAGTATGTCAAAAAGAGGTATGCTATGAAGCAGCGTATTACAGTGACAGTTGACAGCG
>595767.1.138
AGTATACGTAGCCGGCTAACGTTAACAACCGGTACCTCTAGAACTATAGCTAGCATGCGC
>45862396.1.50
GGATCCAAGGCCTTCTAGAAAAACTCGAGAACGTTGGGCCCCAATTGGCTAGCAAGCTTT
>118200851.1.183
GGCCTATGCGGCCGCGGATCTGATCCCGGGCGGGTACCTTTGAATTCCACTTAATTAAGT
>pSE420.InVitrogen.html.1.255
ATCCATATATAGGGCCCGGGTTATAATTACCTCAGGTCGACGTCCCATGTGCAGGTGCTG
>pT7Blue.Novagen.html.1.15
ACCCGGGGATCCGATATCCATATGACTAGTAGATCCTCTAGAGTCGACCTGCAGGCATGC
>4097013.1.14
GGCGGCCGCTCTAGACAATGCTCAGGACTGATGAGTCCGTGAGGACGAAACTCTAAGGCT
>pCMV-Script.Stratagene.html.1.6
GGGCCCCCCCTCGAGGTCGACGGTATCGATAAGCTTGATATCGAATTCCTGCAGCCCGGG
>115600313.1.990
GGTCTCCGTTATCGGGGAAGAAGTGGCTGATCTCAGCCACCGCGAAAATGACATCAAAAA
>pET-17b.Novagen.html.1.14
GCTCGGATCCACTAGTAACGGCCGCCAGTGTGCTGGAATTCTGCAGATATCCATCACACT
>pET-44b(+).Novagen.html.1.23
TACGATTGATGACGACGACAAGAGTCCGGAGCTCGTGGATCCGAATTCTGTACAGGCGCG
>pMCS5.Mobitec.html.1.78
CAGATCTGGCCGGCCCACCGGTGGGCCATATGGGCCCGCGGCCGCGAATTCGAGCTCGGT
>209573.1.134
TGCAGTGAGTGCCTTTACCGATAACTTCCAGAGACTGGATGTTTTTCGGGTGGATCCCAG
>pAX4CM.USB.html.1.34
ATTGCTGCATAAAAAACGCCCGGCGGCAACCGAGCGTTCTGAATTAATTAATCATCGTCA
>16930719.1.18
ATCCTCTAGATCTCGAGGCCTGATCATCGATGGGCCCATGGCTAGCGGCCGCACGCGTTC
>4097015.1.40
ACTGATGAGTCCGTGAGGACGAAACTCTAAGGCTTGGATCCCCCGGGCTGCAGGAATTCG
>pOSEX3.ATCC.html.1.17
AGGCGGCCGCGGTACCGGGCCCGTCGACTCTAGAGCTCTGCAGGCATGCGATATCCCATG
>SSEV19.Generic.html.1.77
CCCGTCGGATTCTCCGTGGGAACAAACGGCGGATTGACCGTAATGGGATAGGTTACGTTG
>115600313.1.311
GACAAGGTGCTGATGCCGCTGGCGATTCAGGTTCATCATGCCGTCTGTGATGGCTTCCAT
>pASK22.Generic.html.1.155
ACGGTCCGGAACACCAGATTCACGGGTCGACGCACCGTAGATCAGCAGTTTCGGCGGTTG
>pKRX.ATCC.html.1.13
GTGGCGGCCGCTCTAGAACTAGTGGATCCCCCGGGCTGCAGGAATTCACCAGCCTTGAGA
>118200845.1.59
GTATCCTGCAGGTAGCATGCAAGAGATCTTATAGGCCTCGAGTTAACGTTCGAGGTCGAC
>pET-12c.Novagen.html.1.21
TTAACTTTAAGAAGGAGATATACATATGCGGGCGAAACTCCTAGGAATAGTCCTGACAAC
>pRSF-1.Novagen.html.1.83
AGTGCGGCCGCAAGCTTGTCGACCTGCAGGCGCGCCGTGTACACGAGCTCCCAATTGGGA
>pRSET_CAT.InVitrogen.html.1.200
GTTCAGCTGGATATTACGGCCTTTTTAAAGACCGTAAAGAAAAATAAGCACAAGTTTTAT
>M13BM21.Boehringer.html.1.14
TCCACGCGTAACTTAAGTGCGGCCGCGGTACCGGGCCCGTCGACTCTAGAGCTCTGCAGG
>115600313.1.395
CAACAGTACTGCGATGAGTGGCAGGGCGGGGCGTAAACGCCGCGTGGATCCGGCTTACTA
>208126.1.9
AGATTTTACGACCGTCTTTCAGAGTAGCGATAACTTCAACCTGGTTGCAGTGAGTGCCTT
>pRNAT-H1.3_Hygro.Genscript.html.1.37
TAAGCTTTCCAAAAAACTTACGCTGAGTACTTCGATCTCTTGAATCGAAGTACTCAGCGT
>209132.1.13
TCCGACGATATTCTCATCAGTGAAATCCAGCTGGAGTTCTTTAGCAAATTTTTTTATTAG
>pSL190.Generic.html.1.91
GCTGCAGGCGGCCGCCATATGCATCCTAGGCCTATTAATATTCCGGAGTATACGTAGCCG
>310803.1.18
CGATATCGCATGCGGTACCTCTAGAAGAAGCTTGGGATCCGTCGACCTGCAGCCAAGCTC
>16930722.1.39
AGGCGCGCAAGGATCCTCTAGATCTCGAGGCCTGATCATCGATGGGCCCATGGCTAGCGG
>pET-9d.Novagen.html.1.33
AAGAAGGAGATATACCATGGCTAGCATGACTGGTGGACAGCAAATGGGTCGGATCCGGCT
>pMR103.ATCC.html.1.6
CTAGCATGACTGGTGGACAGCAAATGGGTCGGATCCGGCTGCTAACAAAGCCCGAAAGGA
>16930719.1.1
GAGCTCGGTACCCGGGGATCCTCTAGATCTCGAGGCCTGATCATCGATGGGCCCATGGCT
>4097015.1.28
ACAATGCTCAGGACTGATGAGTCCGTGAGGACGAAACTCTAAGGCTTGGATCCCCCGGGC
>73697467.2.21
ACTCAGCTTCCTTTCGGGCTTTGTTAGCAGCCGGATCAGCTTGCATGCCTGCAGGTCGAC
>pMOD-2.Epicentre.html.1.1
GATCCCCGGGTACCGAGCTCGAATTCGAGCCAATATGCGAGAACACCCGAGAAAATTCAT
>310756.1.29
TTCCATACCTACCAGTTCTGCGCCTGCAGCAATGGCAACAACGTTGCCCGGATCCGGTCG
>58651745.1.28
CTGGTGATATCACCAGCACACTGGAATTCTCTAGAGCGCGCCATGGTCAAAGTTGAGCGT
>16930722.1.40
GGCGCGCAAGGATCCTCTAGATCTCGAGGCCTGATCATCGATGGGCCCATGGCTAGCGGC
>pCMV-PCR.Stratagene.html.1.25
TTGGGTACACTTACCTGGTACCGGGCCCCCCCTCGAGATGGAACAAGACCCGGGAAGAGC
>3139056.1.40
AATACGACTCACTATAGGGAGACCGGCAGATCTGATATCATCGATGAATTCGAGCTCGGT
>531832.1.31
GGCCGCTGTCACTAGTGAGCTCGTCGACTCTAGAGGATCCAAGCTTACGTACGCGTGCAT
>pET-44b(+).Novagen.html.1.90
GACGTCGACGGTACCATCGATACGCGTTCGAAGCTTGCGGCCGCACAGCTGTATACACGT
>pSI.Promega.html.1.32
GCGTGAATTCTCGAGGCTAGCCTATAGTGAGTCGTATTAAGTACTCTAGCCTTAAGAGCT
>pSE420.InVitrogen.html.1.199
TTTAAAGCGCTGATATCGATCGCGCGCAGATCTGTCATGATGATCATTGCAATTGGATCC
>pSL180.Generic.html.1.146
GGTACCGGTTGTTAACGTTAGCCGGCTACGTATACTCCGGAATATTAATAGGCCTAGGAT
>pETBlue-2.Novagen.html.1.35
AGATCCTCTGGGTCTTCAGGAGCGAGTTCTGGCTGGCTTGCACGTGTATACAGCTGTGCG
>4097017.1.171
ATGCTCAGGACTGATGAGTCCGTGAGGACGAAACTCTAAGGCTTGGATCCAGAGTCTCCT
>pCITE-2c(+).Novagen.html.1.35
ATCGGAGATCTCAGTGGTGGTGGTGGTGGTGCTCGAGTGCGGCCGCAAGCTTGTCGACGG
>pRSET_CAT.InVitrogen.html.1.401
GCAAGGCGACAAGGTGCTGATGCCGCTGGCGATTCAGGTTCATCATGCCGTCTGTGATGG
>4097017.1.39
GACTGATGAGTCCGTGAGGACGAAACTCTAAGGCTTGGATCCAGAGTCTCCTGAACTAGA
>pSE280.Invitrogen.html.1.180
GCTAGCATGCGCAAATTTAAAGCGCTGATATCGATCGCGCGCAGATCTGTCATGATGATC
>56406608.1.261
CTGATTTTGTAATGTAATTATCAGGTAGCTTATGATATGTCTGAAGATAATCCGCAACCC
>pMCS5.Mobitec.html.1.21
GCGCCCATGGATCGATGTTAACATGCATGATATCACGCGTGGCGCCACTAGTGCTAGCAG
>pSTBlue-1.Novagen.html.1.26
GTGTGGTCTAGAGCTAGCCTAGGCTCGAGAAGCTTGTCGACGAATTCAGATATCACGAAT
>pRSET_CAT.InVitrogen.html.1.355
TGGACAACTTCTTCGCCCCCGTTTTCACCATGGGCAAATATTATACGCAAGGCGACAAGG
>18252134.1.46
TAGATAGAGTGCAGGGGCCCCGACCGTGTCGGGGCCCCTGCACGGGTCCATGGAGCTTTA
>pLEX.InVitrogen.html.1.27
GAGCGGCCGCCAGTGTGATGGATATCTGCAGAATTCCAGCACACTGGCGGCCGTTACTAG
>4165113.1.34
CGAGGCCTGCAGCCCGGGGGATCCACTAGTTCTAGAGCGGCCGCCACCGCGGTGGAGCTC
>pSK15.Generic.html.1.10
GCTCGGTACCCGGGGATCCTCTAGAGTCAATCCGGATGAAGCCGGGCGTTAGACCTGCAG
>pAX4BP.USB.html.1.10
CGGATCCGGGCAACGTTCTTGCCATTGCTGCATAAAAAACGCCCGGCGGCAACCGAGCGT
>4165110.1.31
CTAGATTTCAGTGCAATTTATCTCTTCAAATGTAGCACCTGAAGTCAGCCCCATACGATA
>45862365.1.36
TCGATGCGGCCGCAAAGTCGACGAATTCTCCCGGGTGGATCCAAGGCCTTCTAGAAAAAC
>42476360.1.12
ATCTCTGATATCAAGGATGATAATGGATCTCTATTTAAATTGTGACTAGTGTTGTTAATT
>595767.1.104
CGCCATATGCATCCTAGGCCTATTAATATTCCGGAGTATACGTAGCCGGCTAACGTTAAC
>pHIL-S1.InVitrogen.html.1.53
GAAGCCTGCATCTCTCAGGCAAATGGCATTCTGACATCCTCTTGATTAGAATCTAGCAAG
>pMAL-p2g.New_England_Biolabs.html.1.23
AGAGGATCCGAATTCTACGTAGTGTGCCGCACCCGGCCCGAGGTTGTTGTTATTGTTATT
>16930722.1.89
TGGCTAGCGGCCGCACGCGTTCGCGACTAGTGCGCGATCGCGGCCGGCCGGCGCGCCGTT
>pSE280.Invitrogen.html.1.161
CGGTACCTCTAGAACTATAGCTAGCATGCGCAAATTTAAAGCGCTGATATCGATCGCGCG
>115600313.1.65
CATTTCAGTCAGTTGCTCAATGTACCTATAACCAGACCGTTCAGCTGGATATTACGGCCT
>81345491.1.31
CCAAGCGCTGAGACCATGGTCCCCCTGCAGGTCGACCTCGAGGGATCCCCGGGTACCGAG
>45862352.2.23
AGCTCCTGCAGTATCGATGCGGCCGCAAAGTCGACGAATTCTCCCGGGTGGATCCAAGGC
>pZP19.Generic.html.1.20
GTCGACTCTAGAGGATCCCCCTCTAGAGGATCCCCTCGAGAATGCCGGCATTCGGGCCCG
>5420374.1.18
AATACTCAAGCTTATGCATGCGGCCGCATCTAGAGGGCCCGGATCCCTCGAGGTCGACGA
>595767.1.82
GATGGCGCCAGCTGCAGGCGGCCGCCATATGCATCCTAGGCCTATTAATATTCCGGAGTA
>pSU2703.Generic.html.1.45
TATCGTATGGGGCTGACTTCAGGTGCTACATTTGAAGAGATAAATTGCACTGAAATCTAG
>4097017.1.86
CTCCTGAACTAGACAATGCTCAGGACTGATGAGTCCGTGAGGACGAAACTCTAAGGCTTG
>8346640.2.26
CCTGAGGTAATTATAACCCCGGGCCCTATATATGGATCCAATTGCAATGATCATCATGAC
>pHook-3.InVitrogen.html.1.7
ACTGGCCCGGGGGATCCGAGCTCGGTACTCTAGAGCTAGCTTTAAAAGATCTGGTACCAA
>118200849.1.207
CCCGGGCGGGTACCTTTGAATTCCACTTAATTAAGTAGGCCGGCCAGATTAATCTGCTGA
>48995608.1.22
CGGAATTGGCCGCCCTAGATGCATGCTCGACGCGTACGTCGCGACCGCGGACATGTACAG
>pET-44c(+).Novagen.html.1.45
GAGTCCGAGCTCGTGGATCCGAATTCTGTACAGGCGCGCCTGCAGGACGTCGACGGTACC
>pET-31b(+).Novagen.html.1.106
CGGCGATCTGGACGGCATCGTCGCGCTGTTTGCCGATGACGCCACGGTGGAAGACCCCGT
>pET-44c(+).Novagen.html.1.31
GATGACGACGACAAGAGTCCGAGCTCGTGGATCCGAATTCTGTACAGGCGCGCCTGCAGG
>pETBlue-2.Novagen.html.1.117
CGATGGTACCGTCGACGTCCTGCAGGCGCGCCTGTACAGAATTCGGATCCACGAGCTCCC
>pSE280.Invitrogen.html.1.187
TGCGCAAATTTAAAGCGCTGATATCGATCGCGCGCAGATCTGTCATGATGATCATTGCAA
>pSL180.Generic.html.1.191
TAATAGGCCTAGGATGCATATGGCGGCCGCCTGCAGCTGGCGCCATCGATACGCGTACGT
>pSE280.Invitrogen.html.1.21
GCCACTAGTACTTCTCGAGCTCTGTACATGTCCGCGGTCGCGACGTACGCGTATCGATGG
>209573.1.185
GGATCCCAGAAGTAGTTTTGATGCACAGGCAACGGAGCTCAGCGTATAAGTCAGAGTCCA
>595767.1.96
CAGGCGGCCGCCATATGCATCCTAGGCCTATTAATATTCCGGAGTATACGTAGCCGGCTA
>pASK22.Generic.html.1.278
AGAAGATTTGCAAGACATGGTAACACGTTCACCTGCAGATACAGACAGAGAGCTCGGAGA
>pET-43.1Ek_LIC.Novagen.html.1.18
CGATATCTGAGCTCGTGGATCCGAATTCTGTACAGGCGCGCCTGCAGGACGTCGACGGTA
>595764.1.102
CGATATCAGCGCTTTAAATTTGCGCATGCTAGCTATAGTTCTAGAGGTACCGGTTGTTAA
>2664254.1.9
CTCTGCGTCGTTGACGACAAACTGTCTGAATTCTACTAGTGGATCCGAGCTCGGTACCAA
>595767.1.223
CGCGCAGATCTGTCATGATGATCATTGCAATTGGATCCATATATAGGGCCCGGGTTATAA
>595779.1.9
CCGAATTCGAGCTCGGTACCCGCGGCCGCGGATCCTCTAGAGTCGACCTGCAGGCATGCA
>45862396.1.2
GCTCCTGCAGTATCGATGCGGCCGCAAAGTCGACGAATTCTCCCGGGTGGATCCAAGGCC
>115600313.1.254
AATATGGACAACTTCTTCGCCCCCGTTTTCACCATGGGCAAATATTATACGCAAGGCGAC
>11559656.1.1
TCGCGAGCTGGGAATTCCTCGAGATCTTCTAGACCCCGGGGATATCCCATGGGCGGCCGC
>209573.1.211
AGGCAACGGAGCTCAGCGTATAAGTCAGAGTCCAAGCTTTCTTCTTTACCTTTAGCCAGG
>29569706.1.31
CCTGTCGACATCGATAAGCTTGAATTCATGCATCCCGGGGGATCCACTAGTGCGGCCGCC
>pSU2703.Generic.html.1.14
ATAAGCTGTCAAACATGAGAATTACAACTTATATCGTATGGGGCTGACTTCAGGTGCTAC
>4097013.1.37
AGGACTGATGAGTCCGTGAGGACGAAACTCTAAGGCTTGGATCCAGAGTCTCCTGAACTA
>115600313.1.132
GACCGTAAAGAAAAATAAGCACAAGTTTTATCCGGCCTTTATTCACATTCTTGCCCGCCT
>p3T.Mobitec.html.1.38
TGGATCCTGGCCATTTTTTGGATGGCGACCCGGGTGCCCAGCCAAAAAATGGCCACTGCA
>pMT_BiP_V5-Hisc.InVitrogen.html.8.29
ACTGTGCTGGATATCTGCAGAATTCCACCACACTGGACTAGTAGGTACCCCGGGCCATGG
>M13BM21.Boehringer.html.1.9
GGGGATCCACGCGTAACTTAAGTGCGGCCGCGGTACCGGGCCCGTCGACTCTAGAGCTCT
>118200847.1.176
GCGGCCGCGGATCTGATCCCGGGCGGGTACCTTTGAATTCCACTTAATTAAGAAGGCCGG
>pHIL-S1.InVitrogen.html.1.51
ATGAAGCCTGCATCTCTCAGGCAAATGGCATTCTGACATCCTCTTGATTAGAATCTAGCA
>RR2.ATCC.html.1.48
CGCCTTTGAGTGAGCTGGTACCTCTAGACCCGGGCGAACGACCGAGCGCAGCGAGTCAGT
>pAMP2.Invitrogen.html.1.16
GGAATTCCCGGGGGCCGCCTACTACTACTAATGATGATGATGGCTCTAGAGGATCCAAGC
>pRSET_CAT.InVitrogen.html.1.226
AAAGACCGTAAAGAAAAATAAGCACAAGTTTTATCCGGCCTTTATTCACATTCTTGCCCG
>115600313.1.636
GTAAGCACAACCATGCAGAATGAAGCCCGTCGTCTGCGTGCCGAACGCTGGAAAGCGGAA
>3139056.1.49
CACTATAGGGAGACCGGCAGATCTGATATCATCGATGAATTCGAGCTCGGTACCCGGGGA
>13027702.1.65
TACGCGTACGTCGCGACCGCGGACATGTACAGAGCTCGAGAAGTACTAGTGGCCACGTGG
>pHIL-S1.InVitrogen.html.1.102
AATCTAGCAAGACCGGTCTTCTCGTAAGTGCCCAACTTGAACTGAGGAACAGTCATGTCT
>p453.Generic.html.1.57
AGCATAGAAAAAAACAAAATGAAATTCTACTATATTTTTGAGCTCGGGGTACCCGGGGAT
>pASK22.Generic.html.1.416
CTGCAGGTACAGGATCGATTGACTAGTGTCACGAGAAACGATGAAACGACCTTTAACAGA
>287940.1.23
GCTGGTACCATGGAATTCGAAGCTTGATCCGCGACCCATTTGCTGTCCACCAGTCATGCT
>287936.1.16
CATGGTACCAGCTGCAGATCTCGAGCTCGGATCCGCGACCCATTTGCTGTCCACCAGTCA
>118200856.1.167
ATCCACTAGTGGCCTATGCGGCCGCGGATCTGATCCCGGGCGGGTACCTTTGAATTCCAC
>pASK22.Generic.html.1.530
CTCGAGACGTTTACCCGGGGGCTGACGTACCCACTCCATGTAGAAGTCAGAGAAGGTGAA
>pKRX.ATCC.html.1.44
CGGGCTGCAGGAATTCACCAGCCTTGAGATGGTTGAGTCCAAGTCACGTCTGGTCGACCT
>118200845.1.79
AAGAGATCTTATAGGCCTCGAGTTAACGTTCGAGGTCGACTCTAGATAAAGCTTTAGAGC
>SSEV19.Generic.html.1.31
TTCCTGTAGCCAGCTTTCATCAACATTAAATGTGAGCGAGTAACAACCCGTCGGATTCTC
>pET-31b(+).Novagen.html.1.126
TCGCGCTGTTTGCCGATGACGCCACGGTGGAAGACCCCGTGGGTTCCGAGCCCAGGTCCG
>p3T.Mobitec.html.1.86
ATGGCCACTGCAGGAATTCGATATCAAGCTTATCGATACCGTCGACCTCGAGGGGGGGCC
>pTriEx-3Neo.Novagen.html.1.95
TGTGCGGCCGCAAGCTTCGAACCGGTACCGTCGACCTGCAGGCGCGCCGAGATCTGAGAA
>8346640.2.105
ATCAGCGCTTTAAATTTCGCATGCTAGAACGTTAGCCGGCTACGTATACTCCGGAATATT
>RR2.ATCC.html.1.32
TGGATAACCGTATTACCGCCTTTGAGTGAGCTGGTACCTCTAGACCCGGGCGAACGACCG
>115600313.1.493
TTGCGGTATAAGAATATATACTGATATGTATACCCGAAGTATGTCAAAAAGAGGTATGCT
>SSEV19.Generic.html.1.13
AATAATTCGCGTCTGGCCTTCCTGTAGCCAGCTTTCATCAACATTAAATGTGAGCGAGTA
>pRSET_CAT.InVitrogen.html.1.76
AGCTAAGGAAGCTAAAATGGAGAAAAAAATCACTGGATATACCACCGTTGATATATCCCA
>310783.1.11
GAGATCTAGATATCGATGAATTCGAGCTCGGTACCCGGGGATCCTCTAGAGTCGACCTGC
>115600327.2.4
TTACCACTTTGTACAAGAAAGCTGGGTCCTAGGCGGCCGCGTCTTCATGCATGCGAAGAC
>pAX4BP.USB.html.1.14
TCCGGGCAACGTTCTTGCCATTGCTGCATAAAAAACGCCCGGCGGCAACCGAGCGTTCTG
>pET-12c.Novagen.html.1.37
GATATACATATGCGGGCGAAACTCCTAGGAATAGTCCTGACAACCCCTATCGCGATCAGC
>12082761.1.37
TCACTAGTGCGGCCGCCTGCAGGTCGACGGGCCCGGGATCCGATATCTAGATGCATTCGC
>pOSEX3.ATCC.html.1.10
CGTCTTAAGGCGGCCGCGGTACCGGGCCCGTCGACTCTAGAGCTCTGCAGGCATGCGATA
>1066304.1.4
TAGGTCTCTGATCTCGAGGCGCCGAATTCGAGCTCGGTACCCGGGGATCCCTCGAGGTCG
>pMAL-p2.New_England_Biolabs.html.1.8
TGCCTGCAGGTCGACTCTAGAGGATCCGAATTCTGAAATCCTTCCCTCGATCCCGAGGTT
>1277132.2.5
TGATCACTAGTCCTAGGCCGGCGCCCGGGAACTCCGGATGCATATGCATGCTGCAGGGCC
>pBEND2.Generic.html.1.31
AATATTTCGCGAAGGCCTCCCGGGCAGCTGGATATCTTTAAACTCGAGACTAGTCCATGG
>1184321.1.17
CGGCCGCTCTAGCCCGGGCGGATCCCCCGGGCTGCAGGAATTCGATATCAAGCTTATCGA
>16930722.1.82
GGGCCCATGGCTAGCGGCCGCACGCGTTCGCGACTAGTGCGCGATCGCGGCCGGCCGGCG
>1490528.2.22
GGCCTATTATTTTTGACACCAGACAAGTTGGTAATGGTAGCGACCGGCGCTCAGTTGGAA
>pTOPE-1b(+).Novagen.html.1.20
ATGGATATCTGCAGAATTCCAGCACACTGGCGGCCGTTACTAGTGGATCCGAGCTCGGTA
>pRSF-1.Novagen.html.1.105
CCTGCAGGCGCGCCGTGTACACGAGCTCCCAATTGGGATCCGGACTCTTGTCGTCGTCAT
>3983120.1.18
CTCGAGACTGCAGGCTCTAGATTCGAAAGCGGCCGCACTAGTTGAGCTCGTCGACGTAGG
>pMCS5.Mobitec.html.1.87
CCGGCCCACCGGTGGGCCATATGGGCCCGCGGCCGCGAATTCGAGCTCGGTACCTACGTA
>pT7Blue-2.Novagen.html.1.171
CGGTACCGCTGTCGATGTGCTGGCGTTCGAATTTAGCAGCAGCGGTTTCTTTGGTAACAC
>pET-31b(+).Novagen.html.1.229
GCCTTTGGCGGTGGAGCTGACGCAGGAGGTACGCGCGGTCGCCAACGAAGCGGCCTTCGC
>pASK22.Generic.html.1.464
ACCTTTAACAGAAGCGCTGTATTCGGTGGTATACTTGTTACCTTTGTTACGGCTAGCTGC
>45862365.1.20
CCGAGCTCCTGCAGTATCGATGCGGCCGCAAAGTCGACGAATTCTCCCGGGTGGATCCAA
>pASK22.Generic.html.1.95
TTCAGCCTGTACAGAAGAGATGGTCAGAGTGAAGTCGGTACCGCTACCGCTACCGGTAAA
>pSL180.Generic.html.1.70
CAATGATCATCATGACAGATCTGCGCGCGATCGATATCAGCGCTTTAAATTTGCGCATGC
>110433179.1.132
ACCTCGAGGAGTGGTCCCTATAGTGAGTCGTATTATAAGCTAGGCACTGGCCGTCGTTTT
>pET-31b(+).Novagen.html.1.195
CGATTCGTGAGTTTTACGCCAACTCGCTCAAACTGCCTTTGGCGGTGGAGCTGACGCAGG
>3139056.1.82
GATGAATTCGAGCTCGGTACCCGGGGATCCTCTAGAGTCGACCTGCAGGCATGCAAGCTC
>pMCS5.Mobitec.html.1.18
GGCGCGCCCATGGATCGATGTTAACATGCATGATATCACGCGTGGCGCCACTAGTGCTAG
>pET-30Ek_LIC.Novagen.html.1.25
GGCTTCTCCTCAACCATGGCGATATCGGATCCGAATTCGAGCTCCGTCGACAAGCTTGCG
>pCMV-PCR.Stratagene.html.1.145
CCCGGGCTAGAGCGGCCGCCACCGCGGTGGAGCTCCAGCTTTTGTTCCCTTTAGTGAGGG
>pMCS5.Mobitec.html.1.99
TGGGCCATATGGGCCCGCGGCCGCGAATTCGAGCTCGGTACCTACGTACTCGAGTCGCGA
>pXC14.ATCC.html.1.8
GTAGAGCCTCGTTGCGTTTGTTTGCACGAACCATATGTAAGTACTTCCTTAGATAACAAT
>56406608.1.252
CTTGTGCTTCTGATTTTGTAATGTAATTATCAGGTAGCTTATGATATGTCTGAAGATAAT
>115600313.1.432
CGCCGCGTGGATCCGGCTTACTAAAAGCCAGATAACAGTATGCGTATTTGCGCGCTGATT
>pCITE-5b(+).Novagen.html.1.7
GCGGCCGCAAGCTTGTCGACGGAGCTCGAATTCGGATCCGATATCGCCATGGTTGAGGAG
>115600313.1.246
ACGTGGCCAATATGGACAACTTCTTCGCCCCCGTTTTCACCATGGGCAAATATTATACGC
>pACYCDuet-1.Novagen.html.2.29
GAGTCCATGTGCTGGCGTTCAAATTTCGCAGCAGCGGTTTCTTTACCAGACTCGAGGGTA
>pRSF-1.Novagen.html.1.32
TCCATGTGCTGGCGTTCAAATTTCGCAGCAGCGGTTTCTTTACCAGACTCGAGTGCGGCC
>SSEV19.Generic.html.1.193
ATCGGCCTCAGGAAGATCGCACTCCAGCCAGCTTTCCGGCACCGCTTCTGGTGCCGGAAA
>pETcoco-2.Novagen.html.1.77
TTCGAAACCGTACGCACGTGGCGCGCCTGGACGTCATCGATGCGATCGCCCGGGCTCTTG
>pAX4BP.USB.html.1.66
GCGTTCTGAATTAATTAATCATCGTCAATCAATCACCCGGGCTGCAGTCGACTCTAGATC
>pDsRed2.Clontech.html.2.9
CGGCCGACTAGTAGGCCTATTATTTTTGACACCAGACAAGTTGGTAATGGTAGCGACCGG
>pET-31b(+).Novagen.html.1.277
AGCGGCCTTCGCTTTCACCGTCAGCTTCGAGTATCAGGGCCGCAAGACCGTAGTTGCGCC
>287940.1.6
CGAGCTCGAGATCTGCAGCTGGTACCATGGAATTCGAAGCTTGATCCGCGACCCATTTGC
>27573259.1.19
AACGTCGTCAGCGTCGTCGTGGTACCTCGGATCCGAATTCGAGCTCCGTCGACAAGCTTG
>pET-31b(+).Novagen.html.1.26
CTTTAAGAAGGAGATATACATATGCATACCCCAGAACACATCACCGCCGTGGTACAGCGC
>4378794.1.11
TCTATCGATGCATGCCATGGTACCCGGGAGCTCGAATTCGAAGCTTCTGCAGACGCGTCG
>pCR2.1.InVitrogen.html.1.60
TTAAGCCGAATTCCAGCACACTGGCGGCCGTTACTAGTGGATCCGAGCTCGGTACCAAGC
>pMIB_V5-Hisc.InVitrogen.html.1.24
TGCTGGATATCTGCAGAATTCCACCACACTGGACTAGTGGATCCGAGCTCGGTACCAAGC
>8346640.2.80
CATGACAGATCTGCGCGCGATCGATATCAGCGCTTTAAATTTCGCATGCTAGAACGTTAG
>17864894.1.28
CGGGCTCGAGTGCACGTACGACGTCTAGACCTAGGCCTTAAGATCTGATCATATGCATCC
>115600313.1.770
GTGAAATGCAGTTTAAGGTTTACACCTATAAAAGAGAGAGCCGTTATCGTCTGTTTGTGG
>pCMV-3Tag-1B.Stratagene.html.1.5
CCCCTCGAGGTCGACGGTATCGATAAGCTTGATATCGAATTCCTGCAGCCCGGGGGATCC
>56406604.1.31
CTGATAATGGTCCGTTGTTTTGTAAATCAGCCAGTCGCTTGAGTAAAGAATCCGGTCTGA
>pHIL-S1.InVitrogen.html.1.78
GCATTCTGACATCCTCTTGATTAGAATCTAGCAAGACCGGTCTTCTCGTAAGTGCCCAAC
>209573.1.194
AAGTAGTTTTGATGCACAGGCAACGGAGCTCAGCGTATAAGTCAGAGTCCAAGCTTTCTT
>pASK22.Generic.html.1.452
AACGATGAAACGACCTTTAACAGAAGCGCTGTATTCGGTGGTATACTTGTTACCTTTGTT
>287941.1.25
TGGTACCATGGAATTCGAAGCTTGATCCCGACCCATTTGCTGTCCACCAGTCATGCTAGC
>8346640.2.29
GAGGTAATTATAACCCCGGGCCCTATATATGGATCCAATTGCAATGATCATCATGACAGA
>115600313.1.869
TGGTGATCCCCCTGGCCAGTGCACGTCTGCTGTCAGATAAAGTCTCCCGTGAACTTTACC
>pT7Blue.Novagen.html.1.1
AATTCGAGCTCGGTACCCGGGGATCCGATATCCATATGACTAGTAGATCCTCTAGAGTCG
>4097017.1.238
ACAATGCTCAGGACTGATGAGTCCGTGAGGACGAAACTCTAAGGCTTGGATCCAGAGTCT
>pSE280.Invitrogen.html.1.47
CATGTCCGCGGTCGCGACGTACGCGTATCGATGGCGCCAGCTGCAGGCGGCCGCCATATG
>SSEV19.Generic.html.1.27
GGCCTTCCTGTAGCCAGCTTTCATCAACATTAAATGTGAGCGAGTAACAACCCGTCGGAT
>118200849.1.2
CCGGCTTGTTTAAACTATGGCGCGCCTTTGCGATCGCAGACCTAGGAAAGCTAGCTATAC
>4165118.1.62
TTCTAGAGCGGCCGCCACCGCGGTGGAGCTCGACGGATCATTTATTCTGCCTCCCAGAGC
>pET-50b(+).Novagen.html.1.67
TTGGCGCGCCCGACGTCCGTCGACAAGCTTGCGGCCGCAGAGCTCGCTCTGGTGCCACGC
>SSEV19.Generic.html.1.211
GGAATTCCATCGAGAGCTCGGTACCCGGGGATCCTCTAGAGTCGACCTGCAGGCATGCAA
>10504974.1.64
CTTCGAATTCGAGCTCCCGGGTACCATGGCATGCATCGATAGATCTCGAGGCCTCGGACT
>pET-31b(+).Novagen.html.1.92
GCTGCGCTCAATGCCGGCGATCTGGACGGCATCGTCGCGCTGTTTGCCGATGACGCCACG
>pET-50b(+).Novagen.html.1.60
ACAGGCCTTGGCGCGCCCGACGTCCGTCGACAAGCTTGCGGCCGCAGAGCTCGCTCTGGT
>10504974.1.42
GACGTCGACGCGTCTGCAGAAGCTTCGAATTCGAGCTCCCGGGTACCATGGCATGCATCG
>4097017.1.281
GCTTGGATCCAGAGTCTCCTGAACTAGACAATGCTCAGGACTGATGAGTCCGTGAGGACG
>595764.1.17
TGGGACGTCGACCTGAGGTAATTATAACCCGGGCCCTATATATGGATCCAATTGCAATGA
>pSL190.Generic.html.1.245
ATTGCAATTGGATCCATATATAGGGCCCGGGTTATAATTACCTCAGGTCGACGTCCCATG
>3328183.2.13
CTCACTATAGGGAGCGGCCGCAGATCTTGCAGGTCGACGATTCTATAGTGTCACCTAAAT
>pExchange-6A.Stratagene.html.1.7
TCGACGGTATCGATAAGCTTGATATCGAATTCCTGCAGCCCGGGGGATCCGCCCGGGCTA
>47132199.1.9
CGCGAGGTACCGGGCCCAAGCTTCTCGAGGAATTCCTGCAGCCCGGGGGATCCACTAGTG
>SSEV19.Generic.html.1.225
AGCTCGGTACCCGGGGATCCTCTAGAGTCGACCTGCAGGCATGCAAGCTTCGATGGAATT
>pCR1000.InVitrogen.html.1.21
ACCGTTTCTCTCGATATCGAAACCCTTCTCACCTCGGCCGATAAGCTTTTAATTAAACTA
>pRSET_CAT.InVitrogen.html.1.143
CGTAAAGAACATTTTGAGGCATTTCAGTCAGTTGCTCAATGTACCTATAACCAGACCGTT
>pET-44a(+).Novagen.html.1.77
GGCGCGCCTGCAGGACGTCGACGGTACCATCGATACGCGTTCGAAGCTTGCGGCCGCACA
>29569706.1.27
AAGGCCTGTCGACATCGATAAGCTTGAATTCATGCATCCCGGGGGATCCACTAGTGCGGC
>8216948.1.11
GCGTTGGGAGCTCTCCCATATGGTCGACCTGCAGGCGGCCGCACTAGTGATATCCCGCGG
>5825492.1.10
CCCGGGCCCGCGGAGCTCTAGATATCGATGCATATGAATTCAGCTGCAGGATCCTAGTAA
>48995599.1.107
GCCGGCTACGTATACTCCGGAATATTAATAGGCCTAGGATGCATATGGCGGCCGCCTGCA
>66815022.1.10
CCAAAGTCGACGGATCCCATATATGACTAGTGAATTCCCCGGGAGGCCTGATATCAAGCT
>3139056.1.115
AGAGTCGACCTGCAGGCATGCAAGCTCCAGCTGCTCGAGTTCTATAGTGTCACCTAAATC
>209573.1.91
ATTTTACGACCGTCTTTCAGAGTAGCGATAACTTCAACCTGGTTGCAGTGAGTGCCTTTA
>118200849.1.163
AAGGATCCAGATCCACTAGTGGCCTATGCGGCCGCGGATCTGATCCCGGGCGGGTACCTT
>pASK22.Generic.html.1.426
AGGATCGATTGACTAGTGTCACGAGAAACGATGAAACGACCTTTAACAGAAGCGCTGTAT
>pETcoco-2.Novagen.html.1.52
TTCTGGCTGGCTTGCGGCCGCAAGCTTCGAAACCGTACGCACGTGGCGCGCCTGGACGTC
>pRSF-1.Novagen.html.1.122
TACACGAGCTCCCAATTGGGATCCGGACTCTTGTCGTCGTCATCATTCGAACCGGTACCC
>4322592.1.2
AATACTCAAGCTATGCATCCAACGCGTTGGGAGCTCTCCCATATGGTCGACCTGCAGGCG
>115600313.1.447
GCTTACTAAAAGCCAGATAACAGTATGCGTATTTGCGCGCTGATTTTTGCGGTATAAGAA
>pAX4AM.USB.html.1.17
GGGCAACGTTCTTGCCATTGCTGCATAAAAAACGCCCGGCGGCAACCGAGCGTTCTGAAT
>209573.1.22
GCAGATTCGTCACCAGCCAGTTTTTTCTGAACGATCTTCTTGATACGTGGAGCGTCCGGA
>3983116.1.7
CTCGAGACTGCAGGCTCTAGATTCGAAAGCGGCCGCACTAGTTGAGCTCGTCGACGTAGG
>115600313.1.1002
CGGGGAAGAAGTGGCTGATCTCAGCCACCGCGAAAATGACATCAAAAACGCCATTAACCT
>110433179.1.145
GTCCCTATAGTGAGTCGTATTATAAGCTAGGCACTGGCCGTCGTTTTACAACGTCGTGAC
>209573.1.160
TCCAGAGACTGGATGTTTTTCGGGTGGATCCCAGAAGTAGTTTTGATGCACAGGCAACGG
>56406604.1.212
TCTGCAAGGTTCCCTTTTGATGCCACCCAGCCGAGGGCTTGTGCTTCTGATTTTGTAATG
>595764.1.52
CTATATATGGATCCAATTGCAATGATCATCATGACAGATCTGCGCGCGATCGATATCAGC
>pHC314.Generic.html.1.17
TGTTGCCATTGCTGCAGGCGGAGAACTGGTAGGTATGGAAGATCTCTAGAAGCTTATCGA
>208126.1.84
GAGACTGGATGTTTTTCGGGTGGATCCCAGAAGTAGTTTTGATGCACAGGCAACGGAGCT
>pASK22.Generic.html.1.505
CTTTGTTACGGCTAGCTGCGATCCACTCGAGACGTTTACCCGGGGGCTGACGTACCCACT
>209132.1.5
TATTTATCTCCGACGATATTCTCATCAGTGAAATCCAGCTGGAGTTCTTTAGCAAATTTT
>56406608.1.103
GCCTGATGTATAGTTAATATCCGCTTCACGCCATGTTCGTCCGCTTTTGCCCTGGAGTTT
>4586830.1.42
GTCATTTAAATCGACTCTAGACTTAATTAAGGATCCGGCGCGCCCCCGGGTACCGAGCTC
>115600313.1.937
CATATCGGGGATGAAAGCTGGCGCATGATGACCACCGATATGGCCAGTGTGCCGGTCTCC
>pRSET_CAT.InVitrogen.html.1.93
TGGAGAAAAAAATCACTGGATATACCACCGTTGATATATCCCAATCGCATCGTAAAGAAC
>209132.1.12
CTCCGACGATATTCTCATCAGTGAAATCCAGCTGGAGTTCTTTAGCAAATTTTTTTATTA
>pASK22.Generic.html.1.375
CAGTAGTAGATAGCGGTGTCTTCAGCACGCAATGCATTCATCTGCAGGTACAGGATCGAT
>16930722.1.109
TCGCGACTAGTGCGCGATCGCGGCCGGCCGGCGCGCCGTTTAAACGGATTTAAATTAATT
>56406608.1.56
TAAATCAGCCAGTCGCTTGAGTAAAGAATCCGGTCTGAATTTCTGAAGCCTGATGTATAG
>4322592.1.26
CGTTGGGAGCTCTCCCATATGGTCGACCTGCAGGCGGCCGCACTAGTGATATCCCGCGGC
>pT7Blue-2.Novagen.html.1.4
CCGCGAGCTCGGGCCCCCACACGTGTGGTCTAGAGCTAGCCTAGGCTCGAGAAGCTTGTC
>118200854.1.78
TAGGCCTCGAGTTAACGTTCGAGGTCGACTCTAGATAAAGCTTTAGAGCTCTTCTTAAGA
>4322592.1.63
CCGCACTAGTGATATCCCGCGGCCATGCCATTGGTTACCTGGATCCATATGAATTCTGGG
>48995599.1.170
GGCGCCATCGATACGCGTACGTCGCGACCGCGGACATGTACAGAGCTCGAGAAGTACTAG
>110433179.1.61
AGGCCTATTTAGGTGACACTATAGAACAAGTTTCGGTCCGGAATTCCCGGGATATCGCGG
>p453.Generic.html.1.27
TAGAATAGTTTCAATTTTTAAGCTATTTATAGCATAGAAAAAAACAAAATGAAATTCTAC
>pMCS5.Mobitec.html.1.185
GCCCGGGCACGTGGGATCCTCTAGAGTCGACCTGCAGGCATGCAAGCTTCGGTCCGCCTA
>pASK22.Generic.html.1.390
GTGTCTTCAGCACGCAATGCATTCATCTGCAGGTACAGGATCGATTGACTAGTGTCACGA
>4322592.1.3
ATACTCAAGCTATGCATCCAACGCGTTGGGAGCTCTCCCATATGGTCGACCTGCAGGCGG
>118200851.1.80
GCAGGTAGTATGCAAGAGATCTTATAGGCCTCGAGTTAACGTTCGAGGTCGACTCTAGAT
>pCMV-PCR.Stratagene.html.1.88
CTTGATATCGCTCTTCACTTGTCGTCGTCAATGAATTCCTGCAGCCCGGGGGATCCGCCC
>8216950.4.4
ATCCAACGCGTTGGGAGCTCTCCGGATCCAAGCTTATCGATTTCGAACCCGGGGTACCGA
>pNEB193.New_England_Biolabs.html.1.17
GGTTTAAACAGTCGACTCTAGACTTAATTAAGGATCCGGCGCGCCCCCGGGTACCGAGCT
>115600313.1.358
TGATGGCTTCCATGTCGGCAGAATGCTTAATGAATTACAACAGTACTGCGATGAGTGGCA
>118200851.1.197
CGGATCTGATCCCGGGCGGGTACCTTTGAATTCCACTTAATTAAGTAGGCCGGCCAGATT
>595764.1.4
ATTCGAATGGCCATGGGACGTCGACCTGAGGTAATTATAACCCGGGCCCTATATATGGAT
>pGEM-7Zf(+)_LIC-R.ATCC.html.1.32
TCCAAGCTTATCGATTTCGAACCCGGGGTACCAAACTCGCTCCGGCGCCGGAACCAGTTG
>115600313.1.1083
GTCAGGCTCCCTTATACACAGCCAGTCTGCAGGTCGATACAGTAGAAATTACAGAAACTT
>pDK101.ATCC.html.1.32
TATGGTCGACCTGCAGGCGGCCGCACTAGTGATATCCCGCGGCCATGGATAACATGGCCA
>pHT3T7BMM.Boehringer.html.1.5
TTCCATGGGATATCGCATGCCTGCAGAGCTCTAGAGTCGACGGGCCCGGTACCGCGGCCG
>115600313.1.481
GCGCGCTGATTTTTGCGGTATAAGAATATATACTGATATGTATACCCGAAGTATGTCAAA
>pAX4CM.USB.html.1.21
CAACGTTCTTGCCATTGCTGCATAAAAAACGCCCGGCGGCAACCGAGCGTTCTGAATTAA
>pT7T3_18U.Stratagene.html.1.90
TTCGAGCTCCCGGGTTTTTTTTTTTTTTTTTTGGGGGGGGGGGGGTGCAGGCATGCAAGC
>pMOD3.Epicentre.html.1.56
AGGTCGACTCTAGAGGATCCCCGGGTACCGAGCTCGAATTCGAGCCAATATGCGAGAACA
>pOSEX2.ATCC.html.1.3
ACGCGTCTTAAGGCGGCCGCGGTACCGGGCCCGTCGACTCTAGAGCTCTGCAGGCATGCG
>pSL180.Generic.html.1.51
CTATATATGGATCCAATTGCAATGATCATCATGACAGATCTGCGCGCGATCGATATCAGC
>SSEV19.Generic.html.1.153
CGTAACCGTGCATCTGCCAGTTTGAGGGGACGACGACCGTATCGGCCTCAGGAAGATCGC
>pSPTBM21.Boehringer.html.1.16
ATATCGCATGCCTGCAGAGCTCTAGAGTCGACGGGCCGGGTACCGCGGCCGCCTTAAGAC
>18252134.1.22
CTTACTAGTGGTACCACGCGTGAATAGATAGAGTGCAGGGGCCCCGACCGTGTCGGGGCC
>pAmCyan.Clontech.html.2.14
GTAGGCCTATTATTTTTGACACCAGACAAGTTGGTAATGGTAGCGACCGGCGCTCAGTTG
>113073402.1.12
GTCGACTCTAGACACGGGGTGGTTTAAACGCGGCCGCGGTACCACTAGTACGCGTAGGCC
>pGEM-7Zf(+)_LIC-F.ATCC.html.1.6
ATCCAACGCGTTGGGAGCTCTCCGGATCCAAGCTTATCGATTTCGAACCCGGGGTACCAA
>pCR2.1.InVitrogen.html.1.48
GCAGAATTCGGCTTAAGCCGAATTCCAGCACACTGGCGGCCGTTACTAGTGGATCCGAGC
>118200854.1.51
CCTGCAGGTAGTATGCAAGAGATCTTATAGGCCTCGAGTTAACGTTCGAGGTCGACTCTA
>31075616.1.8
CGGATCCTCGAGAGCTCAAGTATTGACCTGGTGGCTCGCAAGTCCTGGTGCGAGAGCAAC
>pCMV-Script.Stratagene.html.1.39
CTTGATATCGAATTCCTGCAGCCCGGGGGATCCGCCCGGGCTAGAGCGGCCGCCACCGCG
>pAMP2.Invitrogen.html.1.12
GTCCGGAATTCCCGGGGGCCGCCTACTACTACTAATGATGATGATGGCTCTAGAGGATCC
>pET-11d.Novagen.html.1.38
GGAGATATACCATGGCTAGCATGACTGGTGGACAGCAAATGGGTCGGATCCGGCTGCTAA
>pET-50b(+).Novagen.html.1.25
TTTCAGGGACCCGGGTACCAGGATCCGAATTCTGTACAGGCCTTGGCGCGCCCGACGTCC
>118200847.1.155
CCAGATCCACTAGTGGCCTATGCGGCCGCGGATCTGATCCCGGGCGGGTACCTTTGAATT
>pTriEx-3Neo.Novagen.html.1.52
GTCTTCCGGGGCGAGTTCTGGCTGGCTTGCACGTGTATACAGCTGTGCGGCCGCAAGCTT
>45862365.1.27
CCTGCAGTATCGATGCGGCCGCAAAGTCGACGAATTCTCCCGGGTGGATCCAAGGCCTTC
>16930722.1.61
TCTCGAGGCCTGATCATCGATGGGCCCATGGCTAGCGGCCGCACGCGTTCGCGACTAGTG
>SSEV19.Generic.html.1.22
CGTCTGGCCTTCCTGTAGCCAGCTTTCATCAACATTAAATGTGAGCGAGTAACAACCCGT
>pORB.Orbigen.html.1.2
GATCTCCCGGGGGTACCCTGCAGGCGGCCGCGAGCTCCCATGGAGGCCTGAATTCCTCGA
>pSL190.Generic.html.1.181
TATAGCTAGCATGCGCAAATTTAAAGCGCTGATATCGATCGCGCGCAGATCTGTCATGAT
>pETBlue-2.Novagen.html.1.63
CTGGCTGGCTTGCACGTGTATACAGCTGTGCGGCCGCAAGCTTCGAACGCGTATCGATGG
>pDO193.ATCC.html.1.20
AAACGCCCGGGCGAGCTCGGATCCGGTACCGTCGACGCGGCCGCATTTAAATGGCGCGCC
>pET-31b(+).Novagen.html.1.257
GTACGCGCGGTCGCCAACGAAGCGGCCTTCGCTTTCACCGTCAGCTTCGAGTATCAGGGC
>pASK22.Generic.html.1.405
AATGCATTCATCTGCAGGTACAGGATCGATTGACTAGTGTCACGAGAAACGATGAAACGA
>118200847.1.110
GAGGTCGACTCTAGATAAAGCTTTAGAGCTCTTCTTAAGAAGGATCCAGATCCACTAGTG
>310804.1.16
GCAGGTCGACGGATCCCAAGCTTCTTCTAGAGGTACCGCATGCGATATCGAGCTCTCCCG
>pES2.Generic.html.1.13
TAACAAATAGTTAACTAATTGTCAAGTAATTCGAGCTCGGTACCCGGGGATCCTCTAGAG
>118200856.1.79
TAGCATGCAAGAGATCTTATAGGCCTCGAGTTAACGTTCGAGGTCGACTCTAGATAAAGC
>pLEX.InVitrogen.html.1.31
GGCCGCCAGTGTGATGGATATCTGCAGAATTCCAGCACACTGGCGGCCGTTACTAGTGGA
>pET-12b.Novagen.html.1.40
ATATACATATGCGGGCGAAACTCCTAGGAATAGTCCTGACAACCCCTATCGCGATCAGCT
>pGEM-7Zf(+)_LIC-F.ATCC.html.1.47
TTCGAACCCGGGGTACCAACTGGTTCCGGCGCCGGAGCGAGTTTGGTACCGAATTCCTCG
>1117808.1.20
GGTCGACGGATCCCCGGGGCCTCCATGGCCATATGACCACCCAAGCTAGCGTAATCTGGA
>56406608.1.137
GTTCGTCCGCTTTTGCCCTGGAGTTTGCCTTCCCTGTTTGAGAAGATGTCTCCGCCGATG
>48995599.1.116
GTATACTCCGGAATATTAATAGGCCTAGGATGCATATGGCGGCCGCCTGCAGCTGGCGCC
>pET-50b(+).Novagen.html.1.58
GTACAGGCCTTGGCGCGCCCGACGTCCGTCGACAAGCTTGCGGCCGCAGAGCTCGCTCTG
>pET-43.1Ek_LIC.Novagen.html.1.44
TCTGTACAGGCGCGCCTGCAGGACGTCGACGGTACCATCGATACGCGTTCGAAGCTTGCG
>pT7Blue-2.Novagen.html.1.77
AATTCTATAGTGTCACCTAAATAAGGATCCGATACGTAACGCGTCTGCAGTTTTGAGGAG
>56406604.1.278
TCAGGTAGCTTATGATATGTCTGAAGATAATCCGCAACCCCGTCAAACGTGTTGATAACC
>83314120.1.6
ATGCGAATTCAGATCTAGAGCTCTGCAGGATCCAAGCTTACTAGTGGTACCACGCGTGAA
>27573259.1.3
ATGTACGGTCGTAAAAAACGTCGTCAGCGTCGTCGTGGTACCTCGGATCCGAATTCGAGC
>pAX4AM.USB.html.1.63
CGAGCGTTCTGAATTAATTAATCATCGTCAATCAATCACCCGGGCTGCAGTCGACTCTAG
>565104.1.3
ATGGCTAGCATGACTGGTGGACAGCAAATGGGTCGGGATCCGAATTCGAGCTCCGTCGAC
>47132203.1.6
TCGCGAGGTACCGGGCCCAAGCTTCTCGAGGAATTCCTGCAGCCCGGGGGATCCACTAGT
>208126.1.2
TCTAGACAGATTTTACGACCGTCTTTCAGAGTAGCGATAACTTCAACCTGGTTGCAGTGA
>115600313.1.535
GTCAAAAAGAGGTATGCTATGAAGCAGCGTATTACAGTGACAGTTGACAGCGACAGCTAT
>pDO193.ATCC.html.1.16
GTTTAAACGCCCGGGCGAGCTCGGATCCGGTACCGTCGACGCGGCCGCATTTAAATGGCG
>595764.1.9
AATGGCCATGGGACGTCGACCTGAGGTAATTATAACCCGGGCCCTATATATGGATCCAAT
>pASK22.Generic.html.1.224
TTGCTGATACCACGCCAGGAAGTTTTTCTGGTTACCAGAGTTCAGCAGAGACTGAGAAGA
>pACYCDuet-1.Novagen.html.2.34
CATGTGCTGGCGTTCAAATTTCGCAGCAGCGGTTTCTTTACCAGACTCGAGGGTACCGAC
>209573.1.5
TCTGCAGTCATTAGTCAGCAGATTCGTCACCAGCCAGTTTTTTCTGAACGATCTTCTTGA
>56406604.1.66
CGCTTGAGTAAAGAATCCGGTCTGAATTTCTGAAGCCTGATGTATAGTTAATATCCGCTT
>pSE280.Invitrogen.html.1.273
ATAATTACCTCAGGTCGACGTCCCATGTGCAGGTGCTGAATTCGAAGGCATTCCACGACG
>pDK101.ATCC.html.1.64
TATCCCGCGGCCATGGATAACATGGCCAACAAAACCATGGCGGCCGGGAGCATGCGACGT
>310805.1.5
TCCCGGGAGAGCTCGATATCGCATGCGGTACCTCTAGAAGAAGCTTGGGATCCGTCGACC
>pET-31b(+).Novagen.html.1.375
TGAGCATCCGCGCCTTGTTTGGCGAGAAGAATATTCACGCATGCCAGATGCTGCTCGAGC
>8346640.2.35
ATTATAACCCCGGGCCCTATATATGGATCCAATTGCAATGATCATCATGACAGATCTGCG
>pSE280.Invitrogen.html.1.76
GATGGCGCCAGCTGCAGGCGGCCGCCATATGCATCCTAGGCCTATTAATATTCCGGAGTA
>pEYFP.Clontech.html.2.21
AGGCCTATTATTTTTGACACCAGACAAGTTGGTAATGGTAGCGACCGGCGCTCAGTTGGA
>118200845.1.28
CCTAGGAAAGCTAGCTATACGCGTTATACCGGTATCCTGCAGGTAGCATGCAAGAGATCT
>4097013.1.77
ATCCAGAGTCTCCTGAACTAGTCCAAGCTTATCGATACCGTCGACCTCGAGGGGGGGCCC
>6759495.1.9
CTGAAGCTTGCATGCCTGCAGGTCGACTCTAGAGGATCCCCGGGTACCGAGCTCGAATTC
>3983120.1.19
TCGAGACTGCAGGCTCTAGATTCGAAAGCGGCCGCACTAGTTGAGCTCGTCGACGTAGGC
>4097017.1.161
GAACTAGACAATGCTCAGGACTGATGAGTCCGTGAGGACGAAACTCTAAGGCTTGGATCC
>4097017.1.335
AGGACGAAACTCTAAGGCTTGGATCCAGAGTCTCCTGAACTAGTCCAAGCTTATCGATAC
>pRSET_CAT.InVitrogen.html.1.59
TCGACGAGATTTTCAGGAGCTAAGGAAGCTAAAATGGAGAAAAAAATCACTGGATATACC
>pET-42c(+).Novagen.html.1.24
GAATTCTGTACAGGCCTTGGCGCGCCTGCAGGCGAGCTCCGTCGACAAGCTTGCGGCCGC
>104716769.1.24
AAGCTTCTCGAGGAATTCCTGCAGCCCGGGGGATCCACTAGTGAGCTCATGCATGATCGA
>pSE280.Invitrogen.html.1.94
CGGCCGCCATATGCATCCTAGGCCTATTAATATTCCGGAGTATACGTAGCCGGCTAACGT
>pET-43.1Ek_LIC.Novagen.html.1.56
CGCCTGCAGGACGTCGACGGTACCATCGATACGCGTTCGAAGCTTGCGGCCGCACAGCTG
>4165118.1.13
TCACGCGTCCATGGAGATCTCGAGGCCTGCAGCCCGGGGGATCCACTAGTTCTAGAGCGG
>56406604.1.139
TCCGCTTTTGCCCTGGAGTTTGCCTTCCCTGTTTGAGAAGATGTCTCCGCCGATGCTTTT
>pSL180.Generic.html.1.227
CTGGCGCCATCGATACGCGTACGTCGCGACCGCGGACATGTACAGAGCTCGAGAAGTACT
>115600313.1.751
CTGACGAGAACAGGGGCTGGTGAAATGCAGTTTAAGGTTTACACCTATAAAAGAGAGAGC
>208126.1.11
ATTTTACGACCGTCTTTCAGAGTAGCGATAACTTCAACCTGGTTGCAGTGAGTGCCTTTA
>501070.1.3
GGGTACCATTTAGGTGACACTATAGAACCGCGGCCGCGGATCCGGCCAAGTCGGCCAGAT
>pACYCDuet-1.Novagen.html.2.76
AGACTCGAGGGTACCGACGTCAGCGATCGCGTGGCCGGCCGATATCCAATTGAGATCTGC
>pKRX.ATCC.html.1.27
AGAACTAGTGGATCCCCCGGGCTGCAGGAATTCACCAGCCTTGAGATGGTTGAGTCCAAG
>83314120.1.28
CTGCAGGATCCAAGCTTACTAGTGGTACCACGCGTGAATAGATAGAGTGCAGGGGCCCCG
>56406604.1.17
ATTTTTGTAAAGGTCTGATAATGGTCCGTTGTTTTGTAAATCAGCCAGTCGCTTGAGTAA
>310777.1.11
GCCACGCGTCTCGAGGGCCCCTGCAGGTCGACTCTAGAGGATCCCCGGGTACCGAGCTCG
>pCITE-2c(+).Novagen.html.1.24
GACTCTAGAGGATCGGAGATCTCAGTGGTGGTGGTGGTGGTGCTCGAGTGCGGCCGCAAG
>pMIB_V5-Hisc.InVitrogen.html.1.7
TCGAGCGGCCGCCACTGTGCTGGATATCTGCAGAATTCCACCACACTGGACTAGTGGATC
>RR2.ATCC.html.1.6
CTTTCCTGCGTTATCCCCTGATTCTGTGGATAACCGTATTACCGCCTTTGAGTGAGCTGG
>pCR2.1.InVitrogen.html.1.6
TCTAGATGCATGCTCGAGCGGCCGCCAGTGTGATGGATATCTGCAGAATTCGGCTTAAGC
>595767.1.126
TTAATATTCCGGAGTATACGTAGCCGGCTAACGTTAACAACCGGTACCTCTAGAACTATA
>SSEV19.Generic.html.1.120
TGGGATAGGTTACGTTGGTGTAGATGGGCGCATCGTAACCGTGCATCTGCCAGTTTGAGG
>115600313.1.679
AACGCTGGAAAGCGGAAAATCAGGAAGGGATGGCTGAGGTCGCCCGGTTTATTGAAATGA
>pBEND2.Generic.html.1.51
CGGGCAGCTGGATATCTTTAAACTCGAGACTAGTCCATGGATCGATGCTAGCAGATCTAC
>p453.Generic.html.1.44
TTAAGCTATTTATAGCATAGAAAAAAACAAAATGAAATTCTACTATATTTTTGAGCTCGG
>115600313.1.878
CCCTGGCCAGTGCACGTCTGCTGTCAGATAAAGTCTCCCGTGAACTTTACCCGGTGGTGC
>pET-31b(+).Novagen.html.1.211
CGCCAACTCGCTCAAACTGCCTTTGGCGGTGGAGCTGACGCAGGAGGTACGCGCGGTCGC
>pMCS5.Mobitec.html.1.165
TTCGAACAATTGGTTTAAACGCCCGGGCACGTGGGATCCTCTAGAGTCGACCTGCAGGCA
>pCITE-5b(+).Novagen.html.1.13
GCAAGCTTGTCGACGGAGCTCGAATTCGGATCCGATATCGCCATGGTTGAGGAGAAGCCC
>pET-44c(+).Novagen.html.1.102
ACCATCGATACGCGTTCGAAGCTTGCGGCCGCACAGCTGTATACACGTGCAAGCCAGCCA
>pET-31b(+).Novagen.html.1.30
AAGAAGGAGATATACATATGCATACCCCAGAACACATCACCGCCGTGGTACAGCGCTTTG
>13027702.1.58
CCATCGATACGCGTACGTCGCGACCGCGGACATGTACAGAGCTCGAGAAGTACTAGTGGC
>pGEM-7Zf(+)_LIC-R.ATCC.html.1.43
CGATTTCGAACCCGGGGTACCAAACTCGCTCCGGCGCCGGAACCAGTTGGTACCGAATTC
>115600313.1.791
ACACCTATAAAAGAGAGAGCCGTTATCGTCTGTTTGTGGATGTACAGAGTGATATTATTG
>5354163.1.5
GGTCGAGCTGCAGTCTAGAGGTCGACGCGGCCGCAAGCTTCCGAATTCGCCCGGGCTAGC
>209573.1.48
CTGAACGATCTTCTTGATACGTGGAGCGTCCGGATCTAGACAGATTTTACGACCGTCTTT
>pET-12c.Novagen.html.1.68
TAGTCCTGACAACCCCTATCGCGATCAGCTCTTTTGCGTCGACGGGGATCCGGCTGCTAA
>115600313.1.744
TCTTTTGCTGACGAGAACAGGGGCTGGTGAAATGCAGTTTAAGGTTTACACCTATAAAAG
>595767.1.2
AAGCTTAAGGTGCACGGCCCACGTGGCCACTAGTACTTCTCGAGCTCTGTACATGTCCGC
>pASK22.Generic.html.1.4
CTTATCAAGCGCGCTTCAGTTCCAGTTTGGTGCCGGCGCCAAAGGTCAGCGGGTAAGAGT
>45655410.1.11
GCGTTGGGAGCTCTCCCATATGGTCGACCTGCAGGCGGCCGCGAATTCACTAGTGATATC
>4097013.1.32
TGCTCAGGACTGATGAGTCCGTGAGGACGAAACTCTAAGGCTTGGATCCAGAGTCTCCTG
>pASK22.Generic.html.1.497
CTTGTTACCTTTGTTACGGCTAGCTGCGATCCACTCGAGACGTTTACCCGGGGGCTGACG
>pBACgus-7.Invitrogen.html.1.38
CCAGGCCTTTTGAGGAGAAGCCCGGGCTCTTGTCGTCGTCATCACCTCCACCGCTAGCGC
>pET-50b(+).Novagen.html.1.154
TTCGAACGCCAGCACATGGACAGCTCTACTTCTGCTGCTCTCGAGGCTTAATTAACCTAG
>pASK22.Generic.html.1.397
CAGCACGCAATGCATTCATCTGCAGGTACAGGATCGATTGACTAGTGTCACGAGAAACGA
>45655410.1.37
ACCTGCAGGCGGCCGCGAATTCACTAGTGATATCGAATTCCCGCGGCCGCCATGGCGGCC
>115600313.1.341
GTTCATCATGCCGTCTGTGATGGCTTCCATGTCGGCAGAATGCTTAATGAATTACAACAG
>18252143.1.58
CGCGTGAATAGATAGAGTGCAGGGGCCCCGACCGTGTCGGGGCCCCTGCACGGGTCCATG
>pSL180.Generic.html.1.156
GTTAACGTTAGCCGGCTACGTATACTCCGGAATATTAATAGGCCTAGGATGCATATGGCG
>42476360.1.18
GATATCAAGGATGATAATGGATCTCTATTTAAATTGTGACTAGTGTTGTTAATTAAGTTG
>17864894.1.70
ATCTGATCATATGCATCCGCGGGCCCGGGTTACGAGATCGATGAATTCGAGCTCGGTACC
>287938.1.5
AGCTTCGAATTCCATGGTACCAGCTGCAGATCTCGAGCTCGGATCCGACCCATTTGCTGT
>8216948.1.33
GTCGACCTGCAGGCGGCCGCACTAGTGATATCCCGCGGCCATGGCGGCCGGGAGCATGCG
>118200849.1.204
GATCCCGGGCGGGTACCTTTGAATTCCACTTAATTAAGTAGGCCGGCCAGATTAATCTGC
>56406608.1.275
TAATTATCAGGTAGCTTATGATATGTCTGAAGATAATCCGCAACCCCGTCAAACGTGTTG
>pET-11d.Novagen.html.1.5
CCCTCTAGAAATAATTTTGTTTAACTTTAAGAAGGAGATATACCATGGCTAGCATGACTG
>pCR1000.InVitrogen.html.1.37
TCGAAACCCTTCTCACCTCGGCCGATAAGCTTTTAATTAAACTAGTGAGCTCGGTACCGG
>pHIL-S1.InVitrogen.html.1.83
CTGACATCCTCTTGATTAGAATCTAGCAAGACCGGTCTTCTCGTAAGTGCCCAACTTGAA
>118200851.1.206
TCCCGGGCGGGTACCTTTGAATTCCACTTAATTAAGTAGGCCGGCCAGATTAATCTGCTG
>pBSL86.ATCC.html.1.2
GCCCAAGCTTGCATGCCTGCAGGTCGACTCTAGAGGATCCCCGGGTACCGAGCTCGAATT
>3139056.1.140
TCCAGCTGCTCGAGTTCTATAGTGTCACCTAAATCGTATGTGTATGATACATAAGGTTAT
>pET-31b(+).Novagen.html.1.148
CACGGTGGAAGACCCCGTGGGTTCCGAGCCCAGGTCCGGTACGGCTGCGATTCGTGAGTT
>55274253.1.19
AGGTCGACGGTATCGATAAGCTTGATATCGAATTCCTGCAGCCCGGGGGATCCACTAGTT
>115600313.1.598
TTGCTCAAGGCATATATGATGTCAATATCTCCGGTCTGGTAAGCACAACCATGCAGAATG
>115600313.1.1100
ACAGCCAGTCTGCAGGTCGATACAGTAGAAATTACAGAAACTTTATCACGTTTAGTAAGT
>SSEV19.Generic.html.1.85
ATTCTCCGTGGGAACAAACGGCGGATTGACCGTAATGGGATAGGTTACGTTGGTGTAGAT
>pT7Blue-2.Novagen.html.1.150
TGTCGTCGTCATCGCTGCCACCGGTACCGCTGTCGATGTGCTGGCGTTCGAATTTAGCAG
>pRSET_CAT.InVitrogen.html.1.170
TCAGTTGCTCAATGTACCTATAACCAGACCGTTCAGCTGGATATTACGGCCTTTTTAAAG
>66472063.1.10
AGGGATCTTAGATTCTGTGCTTTTAAGCAGAGATTACCTATCTAGACTGCAGGTCGACAA
>81345491.1.36
CGCTGAGACCATGGTCCCCCTGCAGGTCGACCTCGAGGGATCCCCGGGTACCGAGCTCGA
>8216948.1.40
TGCAGGCGGCCGCACTAGTGATATCCCGCGGCCATGGCGGCCGGGAGCATGCGACGTCGG
>pUC28.Generic.html.1.1
CGAATTCGCGAGCTCCATGGATATCGATCGCATGCATATGGGCCCTCGAGGCCTTGAATG
>litmus28i.New_England_Biolabs.html.1.32
CACGGCCGAAGCTAGCGAATTCGTGGATCCAGATATCCTGCAGAGAAGCTTGGCGCCAGC
>pETBlue-2.Novagen.html.1.53
GGAGCGAGTTCTGGCTGGCTTGCACGTGTATACAGCTGTGCGGCCGCAAGCTTCGAACGC
>45655410.1.25
CCCATATGGTCGACCTGCAGGCGGCCGCGAATTCACTAGTGATATCGAATTCCCGCGGCC
>pGV451.Generic.html.1.50
GAGTCGAGCCCAGCTTGGCTGCAGGTCGACGGATCCCCGGGAATTGGGCTCGACTTAGTC
>110433179.1.18
CGGAGCGGATAACAATTTCACACAGGAAACAGCTATGACCATTAGGCCTATTTAGGTGAC
>287939.1.23
GTACCAGCTGCAGATCTCGAGCTCGGATCCGACCCATTTGCTGTCCACCAGTCATGCTAG
>209573.1.31
TCACCAGCCAGTTTTTTCTGAACGATCTTCTTGATACGTGGAGCGTCCGGATCTAGACAG
>pCITE-2c(+).Novagen.html.1.29
TAGAGGATCGGAGATCTCAGTGGTGGTGGTGGTGGTGCTCGAGTGCGGCCGCAAGCTTGT
>litmus28i.New_England_Biolabs.html.1.5
CGCATGCCTGTACATCCGGAGACGCGTCACGGCCGAAGCTAGCGAATTCGTGGATCCAGA
>4165118.1.50
GGGATCCACTAGTTCTAGAGCGGCCGCCACCGCGGTGGAGCTCGACGGATCATTTATTCT
>pET-31b(+).Novagen.html.1.366
GCAAGGTGGTGAGCATCCGCGCCTTGTTTGGCGAGAAGAATATTCACGCATGCCAGATGC
>pSL180.Generic.html.1.163
TTAGCCGGCTACGTATACTCCGGAATATTAATAGGCCTAGGATGCATATGGCGGCCGCCT
>8216950.4.31
CCAAGCTTATCGATTTCGAACCCGGGGTACCGAATTCCTCGAGTCTAGAGGAGCATGCGA
>pMOD3.Epicentre.html.1.41
AGCTTGCATGCCTGCAGGTCGACTCTAGAGGATCCCCGGGTACCGAGCTCGAATTCGAGC
>pASK22.Generic.html.1.212
TTGGCCAGGCTTTTGCTGATACCACGCCAGGAAGTTTTTCTGGTTACCAGAGTTCAGCAG
>56406608.1.113
TAGTTAATATCCGCTTCACGCCATGTTCGTCCGCTTTTGCCCTGGAGTTTGCCTTCCCTG
>115600313.1.776
TGCAGTTTAAGGTTTACACCTATAAAAGAGAGAGCCGTTATCGTCTGTTTGTGGATGTAC
>113073444.1.15
TGCATGCCTGCAGGTCGACTCTAGACACGGGGTGGTTTAAACGCGGCCGCGGTACCACTA
>pSE420.InVitrogen.html.1.246
TGCAATTGGATCCATATATAGGGCCCGGGTTATAATTACCTCAGGTCGACGTCCCATGTG
>115600313.1.233
AGTTTTGATTTAAACGTGGCCAATATGGACAACTTCTTCGCCCCCGTTTTCACCATGGGC
>pET-31b(+).Novagen.html.1.246
TGACGCAGGAGGTACGCGCGGTCGCCAACGAAGCGGCCTTCGCTTTCACCGTCAGCTTCG
>310756.1.36
CCTACCAGTTCTGCGCCTGCAGCAATGGCAACAACGTTGCCCGGATCCGGTCGCGCGAAT
>pCMV-Script.Stratagene.html.1.18
GAGGTCGACGGTATCGATAAGCTTGATATCGAATTCCTGCAGCCCGGGGGATCCGCCCGG
>pThioHisc.InVitrogen.html.2.1
TGCAGGTCGACTCTAGAGGCCTGCGGCCGCGGAATTCGAAGATCTCGAGCTCATGCATAG
>pSL190.Generic.html.1.44
GCTCTGTACATGTCCGCGGTCGCGACGTACGCGTATCGATGGCGCCAGCTGCAGGCGGCC
>47132183.1.27
CTTCTCGAGGAATTCCTGCAGCCCGGGGGATCCACTAGTGAGCTCATGCATGATATCGTC
>pSI.Promega.html.1.10
GGGTCGACTCTAGAGGTACCACGCGTGAATTCTCGAGGCTAGCCTATAGTGAGTCGTATT
>63146876.1.9
CTTGCATGCCTGCAGGTCGACTCTAGAGGATCCCCGGGTACCGAGCTCGAATTCCCCAGA
>pRSET_CAT.InVitrogen.html.1.388
GCAAATATTATACGCAAGGCGACAAGGTGCTGATGCCGCTGGCGATTCAGGTTCATCATG
>pBACgus-7.Invitrogen.html.1.34
GGATCCAGGCCTTTTGAGGAGAAGCCCGGGCTCTTGTCGTCGTCATCACCTCCACCGCTA
>4097017.1.3
TCCACCGCGGTGGCGGCCGCTCTAGACAATGCTCAGGACTGATGAGTCCGTGAGGACGAA
>pTriEx-3Neo.Novagen.html.1.15
GATGGTGATGGTGATGGTGGTGCTCGAGATCCTCGGGGTCTTCCGGGGCGAGTTCTGGCT
>pET-44a(+).Novagen.html.1.3
GGGGCAGCGCGGGTTCTGGTACGATTGATGACGACGACAAGAGTCCGGGAGCTCGTGGAT
>pTRE-Shuttle2.Clontech.html.1.28
ATGCGGCCGCGCTAGCACGCGTCAGCTGACTAGAGGATCCCCGGGTACCGAGCTCGAATT
>pRNAT-H1.3_Hygro.Genscript.html.1.29
TTTAAACTTAAGCTTTCCAAAAAACTTACGCTGAGTACTTCGATCTCTTGAATCGAAGTA
>pT7Blue-2.Novagen.html.1.92
CCTAAATAAGGATCCGATACGTAACGCGTCTGCAGTTTTGAGGAGAAGCCCGGGCTCTTG
>47132199.1.2
ATCCCTTCGCGAGGTACCGGGCCCAAGCTTCTCGAGGAATTCCTGCAGCCCGGGGGATCC
>pET-31b(+).Novagen.html.1.174
AGCCCAGGTCCGGTACGGCTGCGATTCGTGAGTTTTACGCCAACTCGCTCAAACTGCCTT
>66815022.1.48
CCGGGAGGCCTGATATCAAGCTTGAGCTCGCGGCCGCTGCTAGCAGATCTTCTAGACTCG
>115600313.1.298
TTATACGCAAGGCGACAAGGTGCTGATGCCGCTGGCGATTCAGGTTCATCATGCCGTCTG
>pMIB_V5-Hisb.InVitrogen.html.1.21
CTGTGCTGGATATCTGCAGAATTCCACCACACTGGACTAGTGGATCCGAGCTCGGTACCA
>208987.1.14
TCGACATCGATGCTGCAGAATTCCCGGGGGTCGGCGGACGCGGAGCCGGCTGCTGCTGCT
>4097013.1.42
TGATGAGTCCGTGAGGACGAAACTCTAAGGCTTGGATCCAGAGTCTCCTGAACTAGTCCA
>pZP19.Generic.html.1.2
AAGCTTGCATGCCTGCAGGTCGACTCTAGAGGATCCCCCTCTAGAGGATCCCCTCGAGAA
>915333.1.74
GCTCGGTACCCTACTGCAGGAGCGGCCGCCCGGGCCTCCAGGATCCCCATGGCCAGAATT
>4097013.1.70
GGCTTGGATCCAGAGTCTCCTGAACTAGTCCAAGCTTATCGATACCGTCGACCTCGAGGG
>115600313.1.622
ATATCTCCGGTCTGGTAAGCACAACCATGCAGAATGAAGCCCGTCGTCTGCGTGCCGAAC
>pET-44c(+).Novagen.html.1.92
CGTCGACGGTACCATCGATACGCGTTCGAAGCTTGCGGCCGCACAGCTGTATACACGTGC
>pMOD3.Epicentre.html.1.69
AGGATCCCCGGGTACCGAGCTCGAATTCGAGCCAATATGCGAGAACACCCGAGAAAATTC
>pCMV-PCR.Stratagene.html.1.129
CAGCCCGGGGGATCCGCCCGGGCTAGAGCGGCCGCCACCGCGGTGGAGCTCCAGCTTTTG
>8346640.2.91
TGCGCGCGATCGATATCAGCGCTTTAAATTTCGCATGCTAGAACGTTAGCCGGCTACGTA
>4097017.1.191
CGTGAGGACGAAACTCTAAGGCTTGGATCCAGAGTCTCCTGAACTAGACAATGCTCAGGA
>310852.1.17
ACGGATCCCAAGCTTCTTCTAGAGGTACCGCATGCGATATCGAGCTCTCCCGGGAATTCG
>118200851.1.113
AGTTAACGTTCGAGGTCGACTCTAGATAAAGCTTTAGAGCTCTTCTTAAGAAGGATCCAG
>115600313.1.288
TGGGCAAATATTATACGCAAGGCGACAAGGTGCTGATGCCGCTGGCGATTCAGGTTCATC
>115600313.1.47
CGACTAAGTTGGCAGCATCACCCGACGCACTTTGCGCCGAATAAATACCTGTGACGGAAG
>73697467.2.39
CTTTGTTAGCAGCCGGATCAGCTTGCATGCCTGCAGGTCGACTCTAGAGGATCCCCGGGT
>pMCS5.Mobitec.html.1.81
ATCTGGCCGGCCCACCGGTGGGCCATATGGGCCCGCGGCCGCGAATTCGAGCTCGGTACC
>pET-43.1Ek_LIC.Novagen.html.1.29
CTCGTGGATCCGAATTCTGTACAGGCGCGCCTGCAGGACGTCGACGGTACCATCGATACG
>13446791.1.20
AGGCCTTACTAGTGGATCCCCCGGGATGCATGAATTCAAGCTTATCGATGTCGACGCGGC
>pET-41b(+).Novagen.html.1.15
TCGGGGATCCGAATTCTGTACAGGCCTTGGCGCGCCTGCAGGCGAGCTCCGTCGACAAGC
>48995599.1.53
CTTTAAATTTGCGCATGCTAGCTATAGTTCTAGAGGTACCGGTTGTTAACGTTAGCCGGC
>pRSET_CAT.InVitrogen.html.1.39
GTACCATGGAATTCGAAGCTTCGACGAGATTTTCAGGAGCTAAGGAAGCTAAAATGGAGA
>115600313.1.213
ATCCCTGGGTGAGTTTCACCAGTTTTGATTTAAACGTGGCCAATATGGACAACTTCTTCG
>31075616.1.12
TCCTCGAGAGCTCAAGTATTGACCTGGTGGCTCGCAAGTCCTGGTGCGAGAGCAACGACC
>pAX4CM.USB.html.1.51
GCCCGGCGGCAACCGAGCGTTCTGAATTAATTAATCATCGTCAATCAATCACCCGGGCTG
>pCMV-PCR.Stratagene.html.1.57
TCGAGATGGAACAAGACCCGGGAAGAGCAAGCTTGATATCGCTCTTCACTTGTCGTCGTC
>45655410.1.10
CGCGTTGGGAGCTCTCCCATATGGTCGACCTGCAGGCGGCCGCGAATTCACTAGTGATAT
>498575.1.8
GCTCGGTACCCGGGGATCCTCTAGAGTCGATCGTTAACGCGTCGACGCGGCCGCGGGGGC
>pSE420.InVitrogen.html.1.290
GTCGACGTCCCATGTGCAGGTGCTGAATTCGAAGGCATTCCACGACGTGGTCACCAGCCA
>118200849.1.151
GCTCTTCTTAAGAAGGATCCAGATCCACTAGTGGCCTATGCGGCCGCGGATCTGATCCCG
>45862352.2.28
CTGCAGTATCGATGCGGCCGCAAAGTCGACGAATTCTCCCGGGTGGATCCAAGGCCTTCT
>115600313.1.764
GGGCTGGTGAAATGCAGTTTAAGGTTTACACCTATAAAAGAGAGAGCCGTTATCGTCTGT
>SSEV19.Generic.html.1.238
GGGATCCTCTAGAGTCGACCTGCAGGCATGCAAGCTTCGATGGAATTCCCTCCGGGAGCT
>pASK22.Generic.html.1.100
CCTGTACAGAAGAGATGGTCAGAGTGAAGTCGGTACCGCTACCGCTACCGGTAAAACGGT
>pcDNA2.1.InVitrogen.html.1.42
TGTGCTGGAATTCTGCAGATATCCATCACACTGGCGGCCGCTCGAGCATGCATCTAGAGG
>3139056.1.123
CCTGCAGGCATGCAAGCTCCAGCTGCTCGAGTTCTATAGTGTCACCTAAATCGTATGTGT
>110433179.1.55
ACCATTAGGCCTATTTAGGTGACACTATAGAACAAGTTTCGGTCCGGAATTCCCGGGATA
>RR2.ATCC.html.1.31
GTGGATAACCGTATTACCGCCTTTGAGTGAGCTGGTACCTCTAGACCCGGGCGAACGACC
>pETBlue-2.Novagen.html.1.90
GTGCGGCCGCAAGCTTCGAACGCGTATCGATGGTACCGTCGACGTCCTGCAGGCGCGCCT
>4165113.1.17
CGCGTCCATGGAGATCTCGAGGCCTGCAGCCCGGGGGATCCACTAGTTCTAGAGCGGCCG
>pMT_BiP_V5-Hisc.InVitrogen.html.8.5
GCCCTCTAGACTCGAGCGGCCGCCACTGTGCTGGATATCTGCAGAATTCCACCACACTGG
>287942.1.5
CCGAGCTCGAGATCTGCAGCTGGTACCATGGAATTCGAAGCTTGATCCGACCCATTTGCT
>4165118.1.41
GCAGCCCGGGGGATCCACTAGTTCTAGAGCGGCCGCCACCGCGGTGGAGCTCGACGGATC
>pMT_BiP_V5-Hisc.InVitrogen.html.8.22
GGCCGCCACTGTGCTGGATATCTGCAGAATTCCACCACACTGGACTAGTAGGTACCCCGG
>209518.1.3
TCGATAAGCTTGGGCTGCAGGTCGACTCTAGAGGATCCCCGGGCGAGCTCGAATTCCGGG
>pT7Blue-2.Novagen.html.1.65
ACCAGATATCGGAATTCTATAGTGTCACCTAAATAAGGATCCGATACGTAACGCGTCTGC
>66815022.1.43
ATTCCCCGGGAGGCCTGATATCAAGCTTGAGCTCGCGGCCGCTGCTAGCAGATCTTCTAG
>4165118.1.42
CAGCCCGGGGGATCCACTAGTTCTAGAGCGGCCGCCACCGCGGTGGAGCTCGACGGATCA
>pRSET_CAT.InVitrogen.html.1.50
TTCGAAGCTTCGACGAGATTTTCAGGAGCTAAGGAAGCTAAAATGGAGAAAAAAATCACT
>pVE1163.Generic.html.1.3
TTAACGAATTCGGATCCGCATGCTAGCCTGCAGAGCTCGAGGTACCCGGGAAGCTTAGAT
>pSL180.Generic.html.1.18
GGACGTCGACCTGAGGTAATTATAACCCGGGCCCTATATATGGATCCAATTGCAATGATC
>pOSEX3.ATCC.html.1.5
CCACGCGTCTTAAGGCGGCCGCGGTACCGGGCCCGTCGACTCTAGAGCTCTGCAGGCATG
>pET-44a(+).Novagen.html.1.53
GCTCGTGGATCCGAATTCTGTACAGGCGCGCCTGCAGGACGTCGACGGTACCATCGATAC
>58279.2.7
AGCCGGATCGATCCGGTCAATCAATCAGCAAGCTTGGCTGCAGGTCGACGGATCCCCGGG
>pTRE-Shuttle2.Clontech.html.1.19
AGCTTATCGATGCGGCCGCGCTAGCACGCGTCAGCTGACTAGAGGATCCCCGGGTACCGA
>4322592.1.52
CCTGCAGGCGGCCGCACTAGTGATATCCCGCGGCCATGCCATTGGTTACCTGGATCCATA
>pET-44b(+).Novagen.html.1.116
TTCGAAGCTTGCGGCCGCACAGCTGTATACACGTGCAAGCCAGCCAGAACTCGCTCCTGA
>pETcoco-2.Novagen.html.1.41
TCCGGAGCGAGTTCTGGCTGGCTTGCGGCCGCAAGCTTCGAAACCGTACGCACGTGGCGC
>115600313.1.185
CCCGCCTGATGAATGCTCATCCGGAATTCCGTATGGCAATGAAAGACGGTGAGCTGGTGA
>pSE280.Invitrogen.html.1.262
GGGCCCGGGTTATAATTACCTCAGGTCGACGTCCCATGTGCAGGTGCTGAATTCGAAGGC
>pSE280.Invitrogen.html.1.234
ATGATCATTGCAATTGGATCCATATATAGGGCCCGGGTTATAATTACCTCAGGTCGACGT
>pRSET_CAT.InVitrogen.html.1.413
GGTGCTGATGCCGCTGGCGATTCAGGTTCATCATGCCGTCTGTGATGGCTTCCATGTCGG
>2664254.1.15
GTCGTTGACGACAAACTGTCTGAATTCTACTAGTGGATCCGAGCTCGGTACCAAGCTTGA
>pcDNA2.1.InVitrogen.html.1.5
TGGTACCGAGCTCGGATCCACTAGTAACGGCCGCCAGTGTGCTGGAATTCTGCAGATATC
>pET-42c(+).Novagen.html.1.15
CGGGGATCCGAATTCTGTACAGGCCTTGGCGCGCCTGCAGGCGAGCTCCGTCGACAAGCT
>pSL190.Generic.html.1.10
GTGCACGGCCCACGTGGCCACTAGTACTTCTCGAGCTCTGTACATGTCCGCGGTCGCGAC
>pSK16.Generic.html.1.17
AGGTCAATCCGGATGAAGCCGGGCGTTAGACTCTAGAGGATCCCCGGGTACCGAGCTCGA
>108947432.1.6
GCGCGCCAAACGAATGGTCTAGAAAGCTTCTCGAGCGGATCCTGCAGGAATTCCCGGGCA
>4097015.1.51
CGTGAGGACGAAACTCTAAGGCTTGGATCCCCCGGGCTGCAGGAATTCGATATCAAGCTT
>287943.1.24
GCTGGTACCATGGAATTCGAAGCTTGATCCGACCCATTTGCTGTCCACCAGTCATGCTAG
>pET-31b(+).Novagen.html.1.3
CCTCTAGAAATAATTTTGTTTAACTTTAAGAAGGAGATATACATATGCATACCCCAGAAC
>pOSEX2.ATCC.html.1.10
TTAAGGCGGCCGCGGTACCGGGCCCGTCGACTCTAGAGCTCTGCAGGCATGCGATATCCC
>pSL180.Generic.html.1.197
GCCTAGGATGCATATGGCGGCCGCCTGCAGCTGGCGCCATCGATACGCGTACGTCGCGAC
>pET-50b(+).Novagen.html.1.92
AGCTTGCGGCCGCAGAGCTCGCTCTGGTGCCACGCGGTAGTAAAGAAACCGCTGCTGCTA
>310852.1.10
CAGGTCGACGGATCCCAAGCTTCTTCTAGAGGTACCGCATGCGATATCGAGCTCTCCCGG
>pASK22.Generic.html.1.519
GCTGCGATCCACTCGAGACGTTTACCCGGGGGCTGACGTACCCACTCCATGTAGAAGTCA
>pDK101.ATCC.html.1.23
GCTCTCCCATATGGTCGACCTGCAGGCGGCCGCACTAGTGATATCCCGCGGCCATGGATA
>pCMV-PCR.Stratagene.html.1.102
TCACTTGTCGTCGTCAATGAATTCCTGCAGCCCGGGGGATCCGCCCGGGCTAGAGCGGCC
>pACYCDuet-1.Novagen.html.2.81
CGAGGGTACCGACGTCAGCGATCGCGTGGCCGGCCGATATCCAATTGAGATCTGCCATAT
>104716834.1.11
AGGTACCGGGCCCAAGCTTCTCGAGGAATTCCTGCAGCCCGGGGGATCCACTAGTGAGCT
>pET-44b(+).Novagen.html.1.53
GCTCGTGGATCCGAATTCTGTACAGGCGCGCCTGCAGGACGTCGACGGTACCATCGATAC
>pLEX.InVitrogen.html.1.45
TGGATATCTGCAGAATTCCAGCACACTGGCGGCCGTTACTAGTGGATCCGAGCTCGGTAC
>56406608.1.184
GTCTCCGCCGATGCTTTTCCCCGGAGCGACGTCTGCAAGGTTCCCTTTTGATGCCACCCA
>595764.1.164
TTAGCCGGCTACGTATACTCCGGAATATTAATAGGCCTAGGATGCATATGGCGGCCGCCT
>115600313.1.77
TTGCTCAATGTACCTATAACCAGACCGTTCAGCTGGATATTACGGCCTTTTTAAAGACCG
>pGEXKG.Generic.html.1.3
GCTTGAGCTCGAGTCGACCCATGGAGTCTAGAATTCCACCACCACCACCGGAAATTTCCC
>pCMV-PCR.Stratagene.html.1.128
GCAGCCCGGGGGATCCGCCCGGGCTAGAGCGGCCGCCACCGCGGTGGAGCTCCAGCTTTT
>pIVEX-GST.Roche.html.1.1
GGATCCCGGGCTGCAGAGCTCGCTCGAGTCGACTTGCCATGGTCATATGTTTAATTAAGC
>pET-31b(+).Novagen.html.1.47
ATGCATACCCCAGAACACATCACCGCCGTGGTACAGCGCTTTGTGGCTGCGCTCAATGCC
>4097017.1.267
GACGAAACTCTAAGGCTTGGATCCAGAGTCTCCTGAACTAGACAATGCTCAGGACTGATG
>118200856.1.63
ACCGGTATCCTGCAGGTAGCATGCAAGAGATCTTATAGGCCTCGAGTTAACGTTCGAGGT
>45655410.1.50
CGCGAATTCACTAGTGATATCGAATTCCCGCGGCCGCCATGGCGGCCGGGAGCATGCGAC
>17864894.1.18
CCGGCGCGCCCGGGCTCGAGTGCACGTACGACGTCTAGACCTAGGCCTTAAGATCTGATC
>pRSF-1.Novagen.html.1.91
CGCAAGCTTGTCGACCTGCAGGCGCGCCGTGTACACGAGCTCCCAATTGGGATCCGGACT
>pTRXNM.USB.html.1.2
GAATTCGAGCTCGGTACCCGGGGATCCTCTAGCTAGAGCCACCCCCCTGGTGCAGGCATG
>595767.1.111
TGCATCCTAGGCCTATTAATATTCCGGAGTATACGTAGCCGGCTAACGTTAACAACCGGT
>pDPL13.Generic.html.1.19
GGAATTCGAGCTCGCGATCGGTACCGTCGACGGATCCCGGGATCTCTAGAAGCTTATCGA
>4321112.1.5
AAGAGTCTAGAGTCGACGAGCTCACTAGTCTCGAGCGGCCGCATCGATATCGGATCCGGT
>pMAL-c2.New_England_Biolabs.html.1.15
GACTCTAGAGGATCCGAATTCTGAAATCCTTCCCTCGATCCCGAGGTTGTTGTTATTGTT
>17864894.1.30
GGCTCGAGTGCACGTACGACGTCTAGACCTAGGCCTTAAGATCTGATCATATGCATCCGC
>3139056.1.27
GCTTATCGAAATTAATACGACTCACTATAGGGAGACCGGCAGATCTGATATCATCGATGA
>56406604.1.181
GTCTCCGCCGATGCTTTTCCCCGGAGCGACGTCTGCAAGGTTCCCTTTTGATGCCACCCA
>pBluescript\II\KS(+)_LIC.ATCC.html.1.3
GTACCGGGCCCCCCCTCGAGGTCGACGGTATCGATAAGCTTACTGGTTCCGGCGCCGGAG
>118200847.1.98
GAGTTAACGTTCGAGGTCGACTCTAGATAAAGCTTTAGAGCTCTTCTTAAGAAGGATCCA
>pRSF-1.Novagen.html.1.86
GCGGCCGCAAGCTTGTCGACCTGCAGGCGCGCCGTGTACACGAGCTCCCAATTGGGATCC
>pCR3.InVitrogen.html.1.33
GTGTGATGGATATCTGCAGAATTCCAGCACACTGGCGGCCGTTACTAGTGGATCCGAGCT
>118200849.1.29
TTGCGATCGCAGACCTAGGAAAGCTAGCTATACGCGTTATACCGGTATCCTGCAGGTAGC
>pASK22.Generic.html.1.209
CGGTTGGCCAGGCTTTTGCTGATACCACGCCAGGAAGTTTTTCTGGTTACCAGAGTTCAG
>pHT3T7BMM.Boehringer.html.1.27
GCAGAGCTCTAGAGTCGACGGGCCCGGTACCGCGGCCGCACTTAAGTTACGCGTGGATCC
>13027702.1.51
GCTGGCGCCATCGATACGCGTACGTCGCGACCGCGGACATGTACAGAGCTCGAGAAGTAC
>124491158.1.2
GTACCTCTAGAAGATCTGTCGACGGTATCGATAAGCTTGATATCGAATTCCTGCAGCCCG
>pRSET_CAT.InVitrogen.html.1.237
AGAAAAATAAGCACAAGTTTTATCCGGCCTTTATTCACATTCTTGCCCGCCTGATGAATG
>56406608.1.263
GATTTTGTAATGTAATTATCAGGTAGCTTATGATATGTCTGAAGATAATCCGCAACCCCG
>pDsRed2.Clontech.html.2.34
TTGACACCAGACAAGTTGGTAATGGTAGCGACCGGCGCTCAGTTGGAATTCTAGAGTCGC
>118200847.1.180
CCGCGGATCTGATCCCGGGCGGGTACCTTTGAATTCCACTTAATTAAGAAGGCCGGCCCT
>pCRT7_VP22-1-TOPO.InVitrogen.html.1.19
CACTGTGCTGGATATCTGCAGAATTGCCCTTAAGGGCAATTCCACCACACTGGACTAGTG
>pSCREEN-1b(+).Novagen.html.1.1
TTTAAACTCAATCATTCACCCGGGCTCGAGTGCGGCCGCAAGCTTGTCGACGGAGCTCGA
>pCMV-PCR.Stratagene.html.1.109
TCGTCGTCAATGAATTCCTGCAGCCCGGGGGATCCGCCCGGGCTAGAGCGGCCGCCACCG
>pQE-TriSystem_Strep.Qiagen.html.1.37
GGTACCGTCGACCTGCAGGCGCGCCGAGATCTGAGAATTCGGATCCACGAGCTCCCGGGA
>pGEM-7Zf(+)_LIC-F.ATCC.html.1.64
AACTGGTTCCGGCGCCGGAGCGAGTTTGGTACCGAATTCCTCGAGTCTAGAGGAGCATGC
>pASK22.Generic.html.1.88
CCAGATCTTCAGCCTGTACAGAAGAGATGGTCAGAGTGAAGTCGGTACCGCTACCGCTAC
>pAX4BP.USB.html.1.57
GGCAACCGAGCGTTCTGAATTAATTAATCATCGTCAATCAATCACCCGGGCTGCAGTCGA
>pAX4CM.USB.html.1.1
TAAGCTTCGACGGATCCGGGCAACGTTCTTGCCATTGCTGCATAAAAAACGCCCGGCGGC
>pSL190.Generic.html.1.167
GGTACCTCTAGAACTATAGCTAGCATGCGCAAATTTAAAGCGCTGATATCGATCGCGCGC
>pAX4AM.USB.html.1.5
TTCGACGGATCCGGGCAACGTTCTTGCCATTGCTGCATAAAAAACGCCCGGCGGCAACCG
>p453.Generic.html.1.8
GGGGTACCGTGCAATAAATTAGAATAGTTTCAATTTTTAAGCTATTTATAGCATAGAAAA
>pSE420.InVitrogen.html.1.205
GCGCTGATATCGATCGCGCGCAGATCTGTCATGATGATCATTGCAATTGGATCCATATAT
>115600313.1.683
CTGGAAAGCGGAAAATCAGGAAGGGATGGCTGAGGTCGCCCGGTTTATTGAAATGAACGG
>pASK22.Generic.html.1.38
GGCGCCAAAGGTCAGCGGGTAAGAGTGGTCGTTTTGACAGTAGTAAACAGCCAGATCTTC
>1117808.1.4
AATTAGCTTGGCTGCAGGTCGACGGATCCCCGGGGCCTCCATGGCCATATGACCACCCAA
>73697467.2.14
GCAGCCAACTCAGCTTCCTTTCGGGCTTTGTTAGCAGCCGGATCAGCTTGCATGCCTGCA
>1277132.2.10
ACTAGTCCTAGGCCGGCGCCCGGGAACTCCGGATGCATATGCATGCTGCAGGGCCCATGG
>pAMP2.Invitrogen.html.1.7
TACCGGTCCGGAATTCCCGGGGGCCGCCTACTACTACTAATGATGATGATGGCTCTAGAG
>pBMN-GFP.Orbigen.html.1.5
ACGTAGCGGCCGCGGCGCGCCGGCCCTCGAGGCCTGCAGGAATTCGAATTTAAATGGATC
>118200851.1.21
GCGCGCCTTTGCGATCGCAGACCTAGGAAAGCTAGCTATACGCGTTATACCGGTATCCTG
>pET-31b(+).Novagen.html.1.189
CGGCTGCGATTCGTGAGTTTTACGCCAACTCGCTCAAACTGCCTTTGGCGGTGGAGCTGA
>RR2.ATCC.html.1.27
TTCTGTGGATAACCGTATTACCGCCTTTGAGTGAGCTGGTACCTCTAGACCCGGGCGAAC
>pMAL-P2x.New_England_Biolabs.html.1.32
TCTAGAGGATCCGAATTCTGAAATCCTTCCCTCGATCCCGAGGTTGTTGTTATTGTTATT
>45862365.1.74
ATCCAAGGCCTTCTAGAAAAACTCGAGAACGTTGGGCCCCAATTGGCTAGCAAGCTTTCC
>pET-31b(+).Novagen.html.1.331
TGCGCCCATCGATCACTTTCGCTTCAATGGCGCCGGCAAGGTGGTGAGCATCCGCGCCTT
>pMCS5.Mobitec.html.1.58
CGTGGCGCCACTAGTGCTAGCAGATCTGGCCGGCCCACCGGTGGGCCATATGGGCCCGCG
>pSL180.Generic.html.1.190
TTAATAGGCCTAGGATGCATATGGCGGCCGCCTGCAGCTGGCGCCATCGATACGCGTACG
>pDK101.ATCC.html.1.55
CACTAGTGATATCCCGCGGCCATGGATAACATGGCCAACAAAACCATGGCGGCCGGGAGC
>118200845.1.50
GTTATACCGGTATCCTGCAGGTAGCATGCAAGAGATCTTATAGGCCTCGAGTTAACGTTC
>287941.1.5
CCGAGCTCGAGATCTGCAGCTGGTACCATGGAATTCGAAGCTTGATCCCGACCCATTTGC
>4495058.1.8
GCATGCGGCCGCATCTAGAGGGCCCGGATCCCTCGAGGTCGACGAATTCGAGCTCGGCCG
>56406604.1.102
CTGATGTATAGTTAATATCCGCTTCACGCCATGTTCGTCCGCTTTTGCCCTGGAGTTTGC
>pET-31b(+).Novagen.html.1.184
CGGTACGGCTGCGATTCGTGAGTTTTACGCCAACTCGCTCAAACTGCCTTTGGCGGTGGA
>pASK22.Generic.html.1.259
CAGAGTTCAGCAGAGACTGAGAAGATTTGCAAGACATGGTAACACGTTCACCTGCAGATA
>pET-44c(+).Novagen.html.1.132
GCACAGCTGTATACACGTGCAAGCCAGCCAGAACTCGCTCCTGAAGACCCAGAGGATCTC
>pTriEx-3Neo.Novagen.html.1.35
TGCTCGAGATCCTCGGGGTCTTCCGGGGCGAGTTCTGGCTGGCTTGCACGTGTATACAGC
>pRPM2.Generic.html.1.32
GATCCCCCCGGTCCGGATGGAAGACCCGGGTCTTCCTACCGGAGGGTACCGAGCTCGAAT
>pAX4CM.USB.html.1.76
ATTAATTAATCATCGTCAATCAATCACCCGGGCTGCAGTCGACTCTAGATCTGGTACCGA
>pET-12c.Novagen.html.1.6
TAGAAATAATTTTGTTTAACTTTAAGAAGGAGATATACATATGCGGGCGAAACTCCTAGG
>pCMV-Script.Stratagene.html.1.36
AAGCTTGATATCGAATTCCTGCAGCCCGGGGGATCCGCCCGGGCTAGAGCGGCCGCCACC
>3139056.1.79
ATCGATGAATTCGAGCTCGGTACCCGGGGATCCTCTAGAGTCGACCTGCAGGCATGCAAG
>18252143.1.5
CATGCGAATTCAGATCTAGAGCTCTGCAGGATCCAAGCTTACTAGTGGTACCACGCGTGA
>pSL180.Generic.html.1.201
AGGATGCATATGGCGGCCGCCTGCAGCTGGCGCCATCGATACGCGTACGTCGCGACCGCG
>310830.1.7
CCCGGGAGAGCTCGATATCGCATGCGGTACCTCTAGAAGAAGCTTGGGATCCGTCGACCT
>pCMV-PCR.Stratagene.html.1.42
GTACCGGGCCCCCCCTCGAGATGGAACAAGACCCGGGAAGAGCAAGCTTGATATCGCTCT
>pEYFP.Clontech.html.2.12
CCGACTAGTAGGCCTATTATTTTTGACACCAGACAAGTTGGTAATGGTAGCGACCGGCGC
>3139056.1.24
CTGGCTTATCGAAATTAATACGACTCACTATAGGGAGACCGGCAGATCTGATATCATCGA
>83314120.1.10
GAATTCAGATCTAGAGCTCTGCAGGATCCAAGCTTACTAGTGGTACCACGCGTGAATAGA
>1769877.1.12
CTGCAGGTCGACTCTAGAGGATCTATATTACCCTGTTATCCCTAGCGGATCCCCGGGTAC
>pET-44a(+).Novagen.html.1.117
TCGAAGCTTGCGGCCGCACAGCTGTATACACGTGCAAGCCAGCCAGAACTCGCTCCTGAA
>209094.1.1
GAATTCGAGCTCGGTACCCGGGGATCCTCTAGAGTCGACGTCACGCGTCCATGGAGATCT
>4097017.1.180
ACTGATGAGTCCGTGAGGACGAAACTCTAAGGCTTGGATCCAGAGTCTCCTGAACTAGAC
>pHIL-S1.InVitrogen.html.1.19
CTATATAGGTTACAAATAAAAAAGTATCAAAAATGAAGCCTGCATCTCTCAGGCAAATGG
>115600313.1.960
CATGATGACCACCGATATGGCCAGTGTGCCGGTCTCCGTTATCGGGGAAGAAGTGGCTGA
>56406608.1.193
GATGCTTTTCCCCGGAGCGACGTCTGCAAGGTTCCCTTTTGATGCCACCCAGCCGAGGGC
>413812.1.12
CCGCCCGGGAATTCGAGCTCGGTACCAGATCTTCTAGATTCGAACTCGAGGCCTGCAGGG
>118200849.1.139
TAAAGCTTTAGAGCTCTTCTTAAGAAGGATCCAGATCCACTAGTGGCCTATGCGGCCGCG
>pPDM-2.Epicentre.html.1.4
ATGCCTGCAGGTCGACTCTAGAGGATCCCCGGGTACCGAGCTCGAATTCATCGATGATAT
>SSEV19.Generic.html.1.160
GTGCATCTGCCAGTTTGAGGGGACGACGACCGTATCGGCCTCAGGAAGATCGCACTCCAG
>pETcoco-2.Novagen.html.1.13
TGAGGTTAATTAAAGATCCTCGGGATCTTCCGGAGCGAGTTCTGGCTGGCTTGCGGCCGC
>73697467.2.47
GCAGCCGGATCAGCTTGCATGCCTGCAGGTCGACTCTAGAGGATCCCCGGGTACCGAGCC
>4097017.1.290
CAGAGTCTCCTGAACTAGACAATGCTCAGGACTGATGAGTCCGTGAGGACGAAACTCTAA
>48995608.1.17
AGGGGCGGAATTGGCCGCCCTAGATGCATGCTCGACGCGTACGTCGCGACCGCGGACATG
>pT7Blue-2.Novagen.html.1.14
GGGCCCCCACACGTGTGGTCTAGAGCTAGCCTAGGCTCGAGAAGCTTGTCGACCAGATAT
>595764.1.126
CATGCTAGCTATAGTTCTAGAGGTACCGGTTGTTAACGTTAGCCGGCTACGTATACTCCG
>115600313.1.940
ATCGGGGATGAAAGCTGGCGCATGATGACCACCGATATGGCCAGTGTGCCGGTCTCCGTT
>pSE280.Invitrogen.html.1.6
TGCACGGCCCACGTGGCCACTAGTACTTCTCGAGCTCTGTACATGTCCGCGGTCGCGACG
>M13K82.Generic.html.1.26
CTTGGCTGCAGGTCGACGGATCCCCTAGCACTCCCGGGTTTAGCACTCCCGGGTTGGGAA
>5420374.1.15
TAGAATACTCAAGCTTATGCATGCGGCCGCATCTAGAGGGCCCGGATCCCTCGAGGTCGA
>pGT-N29.New_England_Biolabs.html.1.16
TCACCATGGGAGACGTCACCGGTTCTAGAACCTAGGGAGCTCTGGTACCCACTAGGCGGC
>pASK22.Generic.html.1.256
TACCAGAGTTCAGCAGAGACTGAGAAGATTTGCAAGACATGGTAACACGTTCACCTGCAG
>310803.1.22
ATCGCATGCGGTACCTCTAGAAGAAGCTTGGGATCCGTCGACCTGCAGCCAAGCTCTCGA
>pET-43.1Ek_LIC.Novagen.html.1.106
CGCACAGCTGTATACACGTGCAAGCCAGCCAGAACTCGCTCCTGAAGACCCAGAGGATCT
>3139056.1.3
GATTCATTAATGCAGGTTAACCTGGCTTATCGAAATTAATACGACTCACTATAGGGAGAC
>66472063.1.41
GATTACCTATCTAGACTGCAGGTCGACAAGCTTGAATTCGGATCCCTCGAGGGTACCGAG
>pExchange-6C.Stratagene.html.1.16
TCGATAAGCTTGATATCGAATTCCTGCAGCCCGGGGGATCCGCCCGGGCTAGAGCGGCCG
>4097017.1.272
AACTCTAAGGCTTGGATCCAGAGTCTCCTGAACTAGACAATGCTCAGGACTGATGAGTCC
>pPDM-1.Epicentre.html.1.4
ATTCGAGCTCGGTACCCGGGGATCCTCTAGAGTCGACCTGCAGGCATGCAAGCTTCAGCT
>pT7Blue-2.Novagen.html.1.112
GTAACGCGTCTGCAGTTTTGAGGAGAAGCCCGGGCTCTTGTCGTCGTCATCGCTGCCACC
>287943.1.1
CGGATCCGAGCTCGAGATCTGCAGCTGGTACCATGGAATTCGAAGCTTGATCCGACCCAT
>pMOD3.Epicentre.html.1.15
AAAAAAAGAATATATAAGGCTTTTAAAGCTTGCATGCCTGCAGGTCGACTCTAGAGGATC
>pSPORT1.ATCC.html.1.13
ACCGGTCCGGAATTCCCGGGTCGACGAGCTCACTAGTCGGCGGCCGCTCTAGAGGATCCA
>SSEV19.Generic.html.1.90
CCGTGGGAACAAACGGCGGATTGACCGTAATGGGATAGGTTACGTTGGTGTAGATGGGCG
>118200851.1.62
GCGTTATACCGGTATCCTGCAGGTAGTATGCAAGAGATCTTATAGGCCTCGAGTTAACGT
>1066312.1.23
CGCCGAATTCGAGCTCGGTACCCGGGGATCCTCTAGAGTCGACCTGCAGGCATGCAAGCT
>16930722.1.118
GTGCGCGATCGCGGCCGGCCGGCGCGCCGTTTAAACGGATTTAAATTAATTAATGTCGAC
>pUni_V5-Hisa.InVitrogen.html.1.1
AGCTCCGATCGAGGCCTGACGTCGGGCCCGGATCCGCCCACACGGCACCGGTGAATTCCT
>118200854.1.121
TAGAGCTCTTCTTAAGAAGGATCCAGATCCACTAGTGGCCTATGCGGCCGCGGATCTGAT
>pCR1000.InVitrogen.html.1.3
TTCGCGGCCGCGGTGAGAACCGTTTCTCTCGATATCGAAACCCTTCTCACCTCGGCCGAT
>pMMB208.ATCC.html.1.36
AATTCGAGCTCGGTACCCGGGGATCCTCTAGAGTCGACCTGCAGGCATGCAAGCTTAATT
>pOCUS-2.Novagen.html.1.19
CAGGCCTGCAGGGCCCAACTAGTCTCGAGAAGCTTGATATCGAGCTCGAATTCGCGGCCG
>pT7T3_18U.Stratagene.html.1.4
TTGTGTGGAATTGTGAGCGGATAACAATTTCACACAGGAAACAGCTATGACATGATTACG
>56406604.1.146
TTGCCCTGGAGTTTGCCTTCCCTGTTTGAGAAGATGTCTCCGCCGATGCTTTTCCCCGGA
>SSEV19.Generic.html.1.97
AACAAACGGCGGATTGACCGTAATGGGATAGGTTACGTTGGTGTAGATGGGCGCATCGTA
>1769877.1.3
CTTGCATGCCTGCAGGTCGACTCTAGAGGATCTATATTACCCTGTTATCCCTAGCGGATC
>pSCREEN-1b(+).Novagen.html.1.15
TTCACCCGGGCTCGAGTGCGGCCGCAAGCTTGTCGACGGAGCTCGAATTCGGATCCGATA
>4586830.1.43
TCATTTAAATCGACTCTAGACTTAATTAAGGATCCGGCGCGCCCCCGGGTACCGAGCTCG
>12082761.1.54
TGCAGGTCGACGGGCCCGGGATCCGATATCTAGATGCATTCGCGAGGTACCGAGCTCGAA
>pRSET_CAT.InVitrogen.html.1.179
CAATGTACCTATAACCAGACCGTTCAGCTGGATATTACGGCCTTTTTAAAGACCGTAAAG
>pETBlue-2.Novagen.html.1.44
GGGTCTTCAGGAGCGAGTTCTGGCTGGCTTGCACGTGTATACAGCTGTGCGGCCGCAAGC
>4322592.1.23
ACGCGTTGGGAGCTCTCCCATATGGTCGACCTGCAGGCGGCCGCACTAGTGATATCCCGC
>115600313.1.852
CACGCCCGGGCGACGGATGGTGATCCCCCTGGCCAGTGCACGTCTGCTGTCAGATAAAGT
>pOCUS-2.Novagen.html.1.10
ATCTGTCGACAGGCCTGCAGGGCCCAACTAGTCTCGAGAAGCTTGATATCGAGCTCGAAT
>8346640.2.116
AAATTTCGCATGCTAGAACGTTAGCCGGCTACGTATACTCCGGAATATTAATAGGCCTAG
>pSE280.Invitrogen.html.1.85
AGCTGCAGGCGGCCGCCATATGCATCCTAGGCCTATTAATATTCCGGAGTATACGTAGCC
>4165118.1.32
TCGAGGCCTGCAGCCCGGGGGATCCACTAGTTCTAGAGCGGCCGCCACCGCGGTGGAGCT
>pASK22.Generic.html.1.178
GGGTCGACGCACCGTAGATCAGCAGTTTCGGCGGTTGGCCAGGCTTTTGCTGATACCACG
>pATH11.ATCC.html.1.6
TAAGCTTGGGCTGCAGGTCGACTCTAGAGGATCCCCGGGCGAGCTCGAATTCCGGGGGGA
>56406608.1.147
TTTTGCCCTGGAGTTTGCCTTCCCTGTTTGAGAAGATGTCTCCGCCGATGCTTTTCCCCG
>pSPTBM21.Boehringer.html.1.31
AGAGCTCTAGAGTCGACGGGCCGGGTACCGCGGCCGCCTTAAGACGCGTGGATCCCGGGG
>56406608.1.142
TCCGCTTTTGCCCTGGAGTTTGCCTTCCCTGTTTGAGAAGATGTCTCCGCCGATGCTTTT
>pUC28.Generic.html.1.11
AGCTCCATGGATATCGATCGCATGCATATGGGCCCTCGAGGCCTTGAATGCGGCCGCGGT
>pSPORT1.ATCC.html.1.38
GAGCTCACTAGTCGGCGGCCGCTCTAGAGGATCCAAGCTTACGTACGCGTGCATGCGACG
>5825492.1.13
GGGCCCGCGGAGCTCTAGATATCGATGCATATGAATTCAGCTGCAGGATCCTAGTAAGCT
>pAMP10.ATCC.html.1.12
GTCCGGAATTCCCGGGTCGACATCATCATCATTAGTAGTAGTAGGCGGCCGGCCGCTCTA
>pMAL-c2x.New_England_Biolabs.html.1.2
CAAGCTTGCCTGCAGGTCGACTCTAGAGGATCCGAATTCTGAAATCCTTCCCTCGATCCC
>pMIB_V5-Hisc.InVitrogen.html.1.13
GGCCGCCACTGTGCTGGATATCTGCAGAATTCCACCACACTGGACTAGTGGATCCGAGCT
>pIC20HE.Generic.html.1.15
TCTGATATCGCTAGCCGGCTACGTATCGATGAATTCTCGAGGCGGCCGCGGGCCCATGGT
>17864894.1.85
TCCGCGGGCCCGGGTTACGAGATCGATGAATTCGAGCTCGGTACCCCTAGAGTCGACCTG
>pETcoco-2.Novagen.html.1.138
CGTCGTCATCACCAGTTGGCGGTGGCGAGTCCATGTGCTGGCGTTCAAATTTCGCAGCAG
>pASK22.Generic.html.1.308
AACGGTAACGGTGGTACCTGCACCCCAAACGTCGAAGTACCAAGTGCTGCCATAGTAGTT
>pRSET_CAT.InVitrogen.html.1.269
ATTCACATTCTTGCCCGCCTGATGAATGCTCATCCGGAATTCCGTATGGCAATGAAAGAC
>pETBlue-2.Novagen.html.1.23
TGGTGGTGCTCGAGATCCTCTGGGTCTTCAGGAGCGAGTTCTGGCTGGCTTGCACGTGTA
>RR2.ATCC.html.1.68
CCTCTAGACCCGGGCGAACGACCGAGCGCAGCGAGTCAGTGAGCGAGGATCCTCGAGATC
>118200856.1.55
CGCGTTATACCGGTATCCTGCAGGTAGCATGCAAGAGATCTTATAGGCCTCGAGTTAACG
>pSL180.Generic.html.1.41
AACCCGGGCCCTATATATGGATCCAATTGCAATGATCATCATGACAGATCTGCGCGCGAT
>118200851.1.39
AGACCTAGGAAAGCTAGCTATACGCGTTATACCGGTATCCTGCAGGTAGTATGCAAGAGA
>pETcoco-2.Novagen.html.1.89
CGCACGTGGCGCGCCTGGACGTCATCGATGCGATCGCCCGGGCTCTTGTCGTCGTCATCA
>pET-31b(+).Novagen.html.1.31
AGAAGGAGATATACATATGCATACCCCAGAACACATCACCGCCGTGGTACAGCGCTTTGT
>pET-12c.Novagen.html.1.47
TGCGGGCGAAACTCCTAGGAATAGTCCTGACAACCCCTATCGCGATCAGCTCTTTTGCGT
>pRSET_CAT.InVitrogen.html.1.257
TATCCGGCCTTTATTCACATTCTTGCCCGCCTGATGAATGCTCATCCGGAATTCCGTATG
>SSEV19.Generic.html.1.147
GCGCATCGTAACCGTGCATCTGCCAGTTTGAGGGGACGACGACCGTATCGGCCTCAGGAA
>1673614.1.20
AGTCTAGAGTCGACGGTACCAAGAATTCCATGGATATCCCGGGGATCCATGCTAAGCTTG
>595767.1.59
CGCGGTCGCGACGTACGCGTATCGATGGCGCCAGCTGCAGGCGGCCGCCATATGCATCCT
>pSU2703.Generic.html.1.58
TGACTTCAGGTGCTACATTTGAAGAGATAAATTGCACTGAAATCTAGAAATATTTTATCT
>pMAL-p2e.New_England_Biolabs.html.1.34
ATTCCGGTACCTTGTCATCGTCATCCCCGAGGTTGTTGTTATTGTTATTGTTGTTGTTGT
>115600313.1.813
TTATCGTCTGTTTGTGGATGTACAGAGTGATATTATTGACACGCCCGGGCGACGGATGGT
>209573.1.267
CAGGTTCATTACCGCGGTTTCCATTATAAAATCCTCTTTGACTTTTAAAACACTCGAGTT
>SSEV19.Generic.html.1.66
GCGAGTAACAACCCGTCGGATTCTCCGTGGGAACAAACGGCGGATTGACCGTAATGGGAT
>4165118.1.23
ATGGAGATCTCGAGGCCTGCAGCCCGGGGGATCCACTAGTTCTAGAGCGGCCGCCACCGC
>11559661.1.6
GCATGCCTGCAGGTCGACTCTAGAGGATCCCCGGGTACCGAGCTCCTCGAGAGATCTGAA
>595764.1.159
TAACGTTAGCCGGCTACGTATACTCCGGAATATTAATAGGCCTAGGATGCATATGGCGGC
>pCDF1-MCS1-EF1-Puro.System_Biosciences.html.1.5
GCCGCGAATTCATTTAAATTAATTAAGCTTAGATCTGGATCCGGCGCGCCCGGGCTCTAG
>115600313.1.969
CACCGATATGGCCAGTGTGCCGGTCTCCGTTATCGGGGAAGAAGTGGCTGATCTCAGCCA
>pASK22.Generic.html.1.305
AGAAACGGTAACGGTGGTACCTGCACCCCAAACGTCGAAGTACCAAGTGCTGCCATAGTA
>pRNAT-H1.3_Hygro.Genscript.html.1.41
CTTTCCAAAAAACTTACGCTGAGTACTTCGATCTCTTGAATCGAAGTACTCAGCGTAAGC
>pSTBlue-1.Novagen.html.1.8
GAGCTCGGGCCCCCACACGTGTGGTCTAGAGCTAGCCTAGGCTCGAGAAGCTTGTCGACG
>pMAL-P2x.New_England_Biolabs.html.1.23
CAGGTCGACTCTAGAGGATCCGAATTCTGAAATCCTTCCCTCGATCCCGAGGTTGTTGTT
>pPIC6b.InVitrogen.html.1.7
AGCTGGCGGCCGCCGCGGCTCGAGGTACCGATCCGAGACGGCCGGCTGGGCCACGTGAAT
>595764.1.196
AGGCCTAGGATGCATATGGCGGCCGCCTGCAGCTGGCGCCATCGATACGCGTACGTCGCG
>pIVEX2.4a.Roche.html.1.3
GATCCCGGGCTGCAGAGCTCGCTCGAGTCGACTGCCATGGTTTTAATTAAGCGGCCGCGG
>118200849.1.190
GCGGCCGCGGATCTGATCCCGGGCGGGTACCTTTGAATTCCACTTAATTAAGTAGGCCGG
>595767.1.195
CGCAAATTTAAAGCGCTGATATCGATCGCGCGCAGATCTGTCATGATGATCATTGCAATT
>48995599.1.41
TCGATATCAGCGCTTTAAATTTGCGCATGCTAGCTATAGTTCTAGAGGTACCGGTTGTTA
>pCRT7_VP22-1-TOPO.InVitrogen.html.1.26
CTGGATATCTGCAGAATTGCCCTTAAGGGCAATTCCACCACACTGGACTAGTGGATCCGA
>595764.1.106
ATCAGCGCTTTAAATTTGCGCATGCTAGCTATAGTTCTAGAGGTACCGGTTGTTAACGTT
>pASK22.Generic.html.1.313
TAACGGTGGTACCTGCACCCCAAACGTCGAAGTACCAAGTGCTGCCATAGTAGTTACGCG
>pRNA-U6.3_Neo.Genscript.html.1.12
AGTCGAGGCTGATCAGCGGTTTAAACTTAAGCTTTCCAAAAAACTTACGCTGAGTACTTC
>pRPM1.Generic.html.1.10
TGCCTGCAGGTCGACTCTAGAGGATCCCCTCCGGATGGAAGACCCGGGTCTTCCATCCGG
>pET-43.1Ek_LIC.Novagen.html.1.67
CGTCGACGGTACCATCGATACGCGTTCGAAGCTTGCGGCCGCACAGCTGTATACACGTGC
>pRPM2.Generic.html.1.15
GCAGGTCGACTCTAGAGGATCCCCCCGGTCCGGATGGAAGACCCGGGTCTTCCTACCGGA
>4495058.1.1
AGCTTATGCATGCGGCCGCATCTAGAGGGCCCGGATCCCTCGAGGTCGACGAATTCGAGC
>pET-31b(+).Novagen.html.1.326
GTAGTTGCGCCCATCGATCACTTTCGCTTCAATGGCGCCGGCAAGGTGGTGAGCATCCGC
>pET-31b(+).Novagen.html.1.353
TTCAATGGCGCCGGCAAGGTGGTGAGCATCCGCGCCTTGTTTGGCGAGAAGAATATTCAC
>BSBM.ATCC.html.1.2
GCTTGCATGCCTGCACCAGGGGGGTGGCTCTAGAGGATCCCCGGGTACCGAGCTCGAATT
>595767.1.154
TAACGTTAACAACCGGTACCTCTAGAACTATAGCTAGCATGCGCAAATTTAAAGCGCTGA
>pSL180.Generic.html.1.224
CAGCTGGCGCCATCGATACGCGTACGTCGCGACCGCGGACATGTACAGAGCTCGAGAAGT
>1117808.1.37
GGCCTCCATGGCCATATGACCACCCAAGCTAGCGTAATCTGGAACATCGTATGGGTAAGC
>118200847.1.14
TTTGCGATCGCAGACCTAGGAAAGCTAGCTATACGCGTTATACCGGTATCCTGCAGGTAG
>pET-31b(+).Novagen.html.1.6
CTAGAAATAATTTTGTTTAACTTTAAGAAGGAGATATACATATGCATACCCCAGAACACA
>pUC28.Generic.html.1.18
TGGATATCGATCGCATGCATATGGGCCCTCGAGGCCTTGAATGCGGCCGCGGTACCCGGG
>pHIL-S1.InVitrogen.html.1.11
ATCCTATACTATATAGGTTACAAATAAAAAAGTATCAAAAATGAAGCCTGCATCTCTCAG
>pETcoco-2.Novagen.html.1.48
CGAGTTCTGGCTGGCTTGCGGCCGCAAGCTTCGAAACCGTACGCACGTGGCGCGCCTGGA
>115600313.1.928
CCGGTGGTGCATATCGGGGATGAAAGCTGGCGCATGATGACCACCGATATGGCCAGTGTG
>pHIL-S1.InVitrogen.html.1.70
GGCAAATGGCATTCTGACATCCTCTTGATTAGAATCTAGCAAGACCGGTCTTCTCGTAAG
>118200854.1.84
TCGAGTTAACGTTCGAGGTCGACTCTAGATAAAGCTTTAGAGCTCTTCTTAAGAAGGATC
>56406608.1.244
GCCGAGGGCTTGTGCTTCTGATTTTGTAATGTAATTATCAGGTAGCTTATGATATGTCTG
>pMAL-P2x.New_England_Biolabs.html.1.13
AGCTTGCCTGCAGGTCGACTCTAGAGGATCCGAATTCTGAAATCCTTCCCTCGATCCCGA
>118200845.1.107
TTCGAGGTCGACTCTAGATAAAGCTTTAGAGCTCTTCTTAAGAAGGATCCAGATCCACTA
>pCAL-kc.Stratagene.html.1.9
CCCACGTGGATACATGGATCTACCAAGTGATGCGCGTCTAAGGGATCCGACCCATTTGCT
>pT7T3_18U.Stratagene.html.1.71
TACGACTCACTATAGGGAATTCGAGCTCCCGGGTTTTTTTTTTTTTTTTTTGGGGGGGGG
>3139056.1.18
GTTAACCTGGCTTATCGAAATTAATACGACTCACTATAGGGAGACCGGCAGATCTGATAT
>115600313.1.583
AGCGACAGCTATCAGTTGCTCAAGGCATATATGATGTCAATATCTCCGGTCTGGTAAGCA
>4097013.1.63
ACTCTAAGGCTTGGATCCAGAGTCTCCTGAACTAGTCCAAGCTTATCGATACCGTCGACC
>pTriEx-3Neo.Novagen.html.1.92
AGCTGTGCGGCCGCAAGCTTCGAACCGGTACCGTCGACCTGCAGGCGCGCCGAGATCTGA
>56406608.1.26
GTAAAGGTCTGATAATGGTCCGTTGTTTTGTAAATCAGCCAGTCGCTTGAGTAAAGAATC
>115600313.1.1045
AAAAACGCCATTAACCTGATGTTCTGGGGAATATAAATGTCAGGCTCCCTTATACACAGC
>pAMP10.ATCC.html.1.25
GGGTCGACATCATCATCATTAGTAGTAGTAGGCGGCCGGCCGCTCTAGAGGATCCAAGCT
>45862396.1.13
ATCGATGCGGCCGCAAAGTCGACGAATTCTCCCGGGTGGATCCAAGGCCTTCTAGAAAAA
>p3T.Mobitec.html.1.20
CGGCCGCTCTAGAACTAGTGGATCCTGGCCATTTTTTGGATGGCGACCCGGGTGCCCAGC
>pMAL-p.New_England_Biolabs.html.1.2
AGCTTGCCTGCAGGTCGACTCTAGAGGATCCATCGAGGGTAGGTTTACTGAATTCAGGCC
>pASK22.Generic.html.1.14
GCGCTTCAGTTCCAGTTTGGTGCCGGCGCCAAAGGTCAGCGGGTAAGAGTGGTCGTTTTG
>pSL190.Generic.html.1.30
CTAGTACTTCTCGAGCTCTGTACATGTCCGCGGTCGCGACGTACGCGTATCGATGGCGCC
>pETBlue-2.Novagen.html.1.57
CGAGTTCTGGCTGGCTTGCACGTGTATACAGCTGTGCGGCCGCAAGCTTCGAACGCGTAT
>16930722.1.21
GGCTGGCCACGGCCGCCTAGGCGCGCAAGGATCCTCTAGATCTCGAGGCCTGATCATCGA
>27573259.1.31
GTCGTCGTGGTACCTCGGATCCGAATTCGAGCTCCGTCGACAAGCTTGCGGCCGCACTCG
>SSEV19.Generic.html.1.192
TATCGGCCTCAGGAAGATCGCACTCCAGCCAGCTTTCCGGCACCGCTTCTGGTGCCGGAA
>pMR103.ATCC.html.1.25
GCAAATGGGTCGGATCCGGCTGCTAACAAAGCCCGAAAGGAAGCTGAGTTGGCTGCTGCC
>pETBlue-2.Novagen.html.1.126
CGTCGACGTCCTGCAGGCGCGCCTGTACAGAATTCGGATCCACGAGCTCCCGGGATATCG
>pASK22.Generic.html.1.145
TACCGGTAAAACGGTCCGGAACACCAGATTCACGGGTCGACGCACCGTAGATCAGCAGTT
>pCITE-2b(+).Novagen.html.1.69
TCGAGTGCGGCCGCAAGCTTGTCGACGGAGCTCGAATTCGGATCCGATTGGGTGGTGGCC
>56406604.1.241
GCCGAGGGCTTGTGCTTCTGATTTTGTAATGTAATTATCAGGTAGCTTATGATATGTCTG
>pET-31b(+).Novagen.html.1.87
TTGTGGCTGCGCTCAATGCCGGCGATCTGGACGGCATCGTCGCGCTGTTTGCCGATGACG
>12958751.1.13
GATCAAAGCTTATCGATGATATCAGATCTCCTTTTGCGGCCGCACCGGTGCCTGCACGTG
>110433179.1.52
ATGACCATTAGGCCTATTTAGGTGACACTATAGAACAAGTTTCGGTCCGGAATTCCCGGG
>pET-31b(+).Novagen.html.1.284
TTCGCTTTCACCGTCAGCTTCGAGTATCAGGGCCGCAAGACCGTAGTTGCGCCCATCGAT
>pcDNA2.1.InVitrogen.html.1.8
TACCGAGCTCGGATCCACTAGTAACGGCCGCCAGTGTGCTGGAATTCTGCAGATATCCAT
>pET-30Ek_LIC.Novagen.html.1.17
AGAGCCCGGGCTTCTCCTCAACCATGGCGATATCGGATCCGAATTCGAGCTCCGTCGACA
>18252143.1.52
GTACCACGCGTGAATAGATAGAGTGCAGGGGCCCCGACCGTGTCGGGGCCCCTGCACGGG
>287937.1.13
TTCCATGGTACCAGCTGCAGATCTCGAGCTCGGATCCCGACCCATTTGCTGTCCACCAGT
>56406604.1.137
CGTCCGCTTTTGCCCTGGAGTTTGCCTTCCCTGTTTGAGAAGATGTCTCCGCCGATGCTT
>595767.1.17
GGCCCACGTGGCCACTAGTACTTCTCGAGCTCTGTACATGTCCGCGGTCGCGACGTACGC
>pSE420.InVitrogen.html.1.104
CCATATGCATCCTAGGCCTATTAATATTCCGGAGTATACGTAGCCGGCTAACGTTAACAA
>pCMV-PCR.Stratagene.html.1.139
GATCCGCCCGGGCTAGAGCGGCCGCCACCGCGGTGGAGCTCCAGCTTTTGTTCCCTTTAG
>48995608.1.39
GATGCATGCTCGACGCGTACGTCGCGACCGCGGACATGTACAGAGCTCGAGAAGTACTAG
>pHT3T7BMM.Boehringer.html.1.32
GCTCTAGAGTCGACGGGCCCGGTACCGCGGCCGCACTTAAGTTACGCGTGGATCCCCGGG
>209573.1.216
ACGGAGCTCAGCGTATAAGTCAGAGTCCAAGCTTTCTTCTTTACCTTTAGCCAGGTTCAT
>pSL180.Generic.html.1.209
TATGGCGGCCGCCTGCAGCTGGCGCCATCGATACGCGTACGTCGCGACCGCGGACATGTA
>118200845.1.127
AAGCTTTAGAGCTCTTCTTAAGAAGGATCCAGATCCACTAGTGGCCTATGCGGCCGCGGA
>pCRT7_VP22-1-TOPO.InVitrogen.html.1.10
AGCGGCCGCCACTGTGCTGGATATCTGCAGAATTGCCCTTAAGGGCAATTCCACCACACT
>4097017.1.222
GAGTCTCCTGAACTAGACAATGCTCAGGACTGATGAGTCCGTGAGGACGAAACTCTAAGG
>pSTBlue-1.Novagen.html.1.33
CTAGAGCTAGCCTAGGCTCGAGAAGCTTGTCGACGAATTCAGATATCACGAATTCTGGAT
>208126.1.72
CGATAACTTCCAGAGACTGGATGTTTTTCGGGTGGATCCCAGAAGTAGTTTTGATGCACA
>SSEV19.Generic.html.1.217
CCATCGAGAGCTCGGTACCCGGGGATCCTCTAGAGTCGACCTGCAGGCATGCAAGCTTCG
>595767.1.50
GTACATGTCCGCGGTCGCGACGTACGCGTATCGATGGCGCCAGCTGCAGGCGGCCGCCAT
>pASK22.Generic.html.1.540
TTACCCGGGGGCTGACGTACCCACTCCATGTAGAAGTCAGAGAAGGTGAAACCTGAGGTA
>pMAL-c2.New_England_Biolabs.html.1.10
AGGTCGACTCTAGAGGATCCGAATTCTGAAATCCTTCCCTCGATCCCGAGGTTGTTGTTA
>595767.1.46
CTCTGTACATGTCCGCGGTCGCGACGTACGCGTATCGATGGCGCCAGCTGCAGGCGGCCG
>118200851.1.33
GATCGCAGACCTAGGAAAGCTAGCTATACGCGTTATACCGGTATCCTGCAGGTAGTATGC
>pASK22.Generic.html.1.81
TAAACAGCCAGATCTTCAGCCTGTACAGAAGAGATGGTCAGAGTGAAGTCGGTACCGCTA
>pASK22.Generic.html.1.380
GTAGATAGCGGTGTCTTCAGCACGCAATGCATTCATCTGCAGGTACAGGATCGATTGACT
>310778.1.8
AGCTCGGTACCCGGGGATCCTCTAGAGTCGACCTGCAGGGGCCCTCGAGACGCGTGGCAT
>pET-44b(+).Novagen.html.1.74
ACAGGCGCGCCTGCAGGACGTCGACGGTACCATCGATACGCGTTCGAAGCTTGCGGCCGC
>pGEM-7Zf(+)_LIC-R.ATCC.html.1.15
GTTGGGAGCTCTCCGGATCCAAGCTTATCGATTTCGAACCCGGGGTACCAAACTCGCTCC
>16930722.1.6
CGGTACCAAGGCCCGGGCTGGCCACGGCCGCCTAGGCGCGCAAGGATCCTCTAGATCTCG
>8346640.2.125
ATGCTAGAACGTTAGCCGGCTACGTATACTCCGGAATATTAATAGGCCTAGGATGCATAT
>10504974.1.11
AGCGGCCGCCACGGCGATATCGGATCCATATGACGTCGACGCGTCTGCAGAAGCTTCGAA
>pRSET_CAT.InVitrogen.html.1.210
ATATTACGGCCTTTTTAAAGACCGTAAAGAAAAATAAGCACAAGTTTTATCCGGCCTTTA
>pET-43.1Ek_LIC.Novagen.html.1.36
ATCCGAATTCTGTACAGGCGCGCCTGCAGGACGTCGACGGTACCATCGATACGCGTTCGA
>287936.1.5
GCTTCGAATTCCATGGTACCAGCTGCAGATCTCGAGCTCGGATCCGCGACCCATTTGCTG
>pBEND2.Generic.html.1.46
CCTCCCGGGCAGCTGGATATCTTTAAACTCGAGACTAGTCCATGGATCGATGCTAGCAGA
>pAX4BP.USB.html.1.61
ACCGAGCGTTCTGAATTAATTAATCATCGTCAATCAATCACCCGGGCTGCAGTCGACTCT
>pRSET_CAT.InVitrogen.html.1.358
ACAACTTCTTCGCCCCCGTTTTCACCATGGGCAAATATTATACGCAAGGCGACAAGGTGC
>pRSF-1.Novagen.html.1.112
GCGCGCCGTGTACACGAGCTCCCAATTGGGATCCGGACTCTTGTCGTCGTCATCATTCGA
>pET-11d.Novagen.html.1.35
GAAGGAGATATACCATGGCTAGCATGACTGGTGGACAGCAAATGGGTCGGATCCGGCTGC
>pRNAT-H1.3_Hygro.Genscript.html.1.2
GAAGGCACAGTCGAGGCTGATCAGCGGTTTAAACTTAAGCTTTCCAAAAAACTTACGCTG
>pRSET_CAT.InVitrogen.html.1.42
CCATGGAATTCGAAGCTTCGACGAGATTTTCAGGAGCTAAGGAAGCTAAAATGGAGAAAA
>pAMP2.Invitrogen.html.1.20
TTCCCGGGGGCCGCCTACTACTACTAATGATGATGATGGCTCTAGAGGATCCAAGCTTAC
>pRSET_CAT.InVitrogen.html.1.2
GATGACGATAAGGATCCGAGCTCGAGATCTGCAGCTGGTACCATGGAATTCGAAGCTTCG
>595764.1.241
TACGCGTACGTCGCGACCGCGGACATGTACAGAGCTCGAGAAGTACTAGTGGCCACGTGG
>115600313.1.365
TTCCATGTCGGCAGAATGCTTAATGAATTACAACAGTACTGCGATGAGTGGCAGGGCGGG
>115600313.1.805
GAGAGCCGTTATCGTCTGTTTGTGGATGTACAGAGTGATATTATTGACACGCCCGGGCGA
>pSE280.Invitrogen.html.1.39
GCTCTGTACATGTCCGCGGTCGCGACGTACGCGTATCGATGGCGCCAGCTGCAGGCGGCC
>115600313.1.741
GGCTCTTTTGCTGACGAGAACAGGGGCTGGTGAAATGCAGTTTAAGGTTTACACCTATAA
>18252143.1.39
AAGCTTACTAGTGGTACCACGCGTGAATAGATAGAGTGCAGGGGCCCCGACCGTGTCGGG
>8346640.2.21
GTCGACCTGAGGTAATTATAACCCCGGGCCCTATATATGGATCCAATTGCAATGATCATC
>115600313.1.58
GCAGCATCACCCGACGCACTTTGCGCCGAATAAATACCTGTGACGGAAGATCACTTCGCA
>16930722.1.90
GGCTAGCGGCCGCACGCGTTCGCGACTAGTGCGCGATCGCGGCCGGCCGGCGCGCCGTTT
>115600313.1.496
CGGTATAAGAATATATACTGATATGTATACCCGAAGTATGTCAAAAAGAGGTATGCTATG
>pET-31b(+).Novagen.html.1.343
TCACTTTCGCTTCAATGGCGCCGGCAAGGTGGTGAGCATCCGCGCCTTGTTTGGCGAGAA
>310756.1.19
TCTAGAGATCTTCCATACCTACCAGTTCTGCGCCTGCAGCAATGGCAACAACGTTGCCCG
>47132196.1.8
GCGAGGTACCGGGCCCAAGCTTCTCGAGGAATTCCTGCAGCCCGGGGGATCCACTAGTGA
>115600313.1.1012
GTGGCTGATCTCAGCCACCGCGAAAATGACATCAAAAACGCCATTAACCTGATGTTCTGG
>pTriEx-3Neo.Novagen.html.1.41
AGATCCTCGGGGTCTTCCGGGGCGAGTTCTGGCTGGCTTGCACGTGTATACAGCTGTGCG
>115600313.1.518
ATGTATACCCGAAGTATGTCAAAAAGAGGTATGCTATGAAGCAGCGTATTACAGTGACAG
>pCRT7_VP22-1-TOPO.InVitrogen.html.1.16
CGCCACTGTGCTGGATATCTGCAGAATTGCCCTTAAGGGCAATTCCACCACACTGGACTA
>110433179.1.101
GAATTCCCGGGATATCGCGGCCGCTTAATTAACCTCGAGGAGTGGTCCCTATAGTGAGTC
>54043009.1.27
CTTCTCGAGGAATTCCTGCAGCCCGGGGGATCCACTAGTGAGCTCATGCATGATCGAGCT
>113073402.1.4
GCCTGCAGGTCGACTCTAGACACGGGGTGGTTTAAACGCGGCCGCGGTACCACTAGTACG
>115600313.1.102
CGTTCAGCTGGATATTACGGCCTTTTTAAAGACCGTAAAGAAAAATAAGCACAAGTTTTA
>pMMB208.ATCC.html.1.1
GAAAACTTCTCTCATCCGCCAAAACAGCCAAGCTGAATTCGAGCTCGGTACCCGGGGATC
>pET-31b(+).Novagen.html.1.21
TTTAACTTTAAGAAGGAGATATACATATGCATACCCCAGAACACATCACCGCCGTGGTAC
>10504974.1.53
GTCTGCAGAAGCTTCGAATTCGAGCTCCCGGGTACCATGGCATGCATCGATAGATCTCGA
>13446792.1.3
CTCTCTAGAGGCCATGGCGGCCGCACTAGTGGATCCCCCGGGATGCATGAATTCAAGCTT
>287936.1.13
TTCCATGGTACCAGCTGCAGATCTCGAGCTCGGATCCGCGACCCATTTGCTGTCCACCAG
>pCMV-PCR.Stratagene.html.1.140
ATCCGCCCGGGCTAGAGCGGCCGCCACCGCGGTGGAGCTCCAGCTTTTGTTCCCTTTAGT
>83314120.1.50
TGGTACCACGCGTGAATAGATAGAGTGCAGGGGCCCCGACCGTGTCGGGGCCCCTGCACG
>118200854.1.40
TATACCGGTATCCTGCAGGTAGTATGCAAGAGATCTTATAGGCCTCGAGTTAACGTTCGA
>118200849.1.126
GGTCGACTCTAGATAAAGCTTTAGAGCTCTTCTTAAGAAGGATCCAGATCCACTAGTGGC
>17864894.1.20
GGCGCGCCCGGGCTCGAGTGCACGTACGACGTCTAGACCTAGGCCTTAAGATCTGATCAT
>4378794.1.17
GATGCATGCCATGGTACCCGGGAGCTCGAATTCGAAGCTTCTGCAGACGCGTCGACGTCA
>pCR2.1.InVitrogen.html.1.3
CCCTCTAGATGCATGCTCGAGCGGCCGCCAGTGTGATGGATATCTGCAGAATTCGGCTTA
>pT7Blue-2.Novagen.html.1.165
TGCCACCGGTACCGCTGTCGATGTGCTGGCGTTCGAATTTAGCAGCAGCGGTTTCTTTGG
>27573259.1.24
CGTCAGCGTCGTCGTGGTACCTCGGATCCGAATTCGAGCTCCGTCGACAAGCTTGCGGCC
>pET-30Ek_LIC.Novagen.html.1.4
GATGACGACGACAAGAGCCCGGGCTTCTCCTCAACCATGGCGATATCGGATCCGAATTCG
>pSE420.InVitrogen.html.1.212
TATCGATCGCGCGCAGATCTGTCATGATGATCATTGCAATTGGATCCATATATAGGGCCC
>1132425.1.35
GCATGCATAAGCTTGCTCGAGTCTAGAGTCGACGGATCCTGCAGAATTCCCGGGTACCAA
>209094.1.7
GAGCTCGGTACCCGGGGATCCTCTAGAGTCGACGTCACGCGTCCATGGAGATCTCGAGGC
>M13BM20.Boehringer.html.1.24
CCTGCAGAGCTCTAGAGTCGACGGGCCCGGTACCGCGGCCGCCTTAAGACGCGTGGATCC
>pET-12c.Novagen.html.1.15
TTTTGTTTAACTTTAAGAAGGAGATATACATATGCGGGCGAAACTCCTAGGAATAGTCCT
>1184321.1.1
AGCTCCACCGCGGTGGCGGCCGCTCTAGCCCGGGCGGATCCCCCGGGCTGCAGGAATTCG
>pSL190.Generic.html.1.219
TCGCGCGCAGATCTGTCATGATGATCATTGCAATTGGATCCATATATAGGGCCCGGGTTA
>pRSET_CAT.InVitrogen.html.1.389
CAAATATTATACGCAAGGCGACAAGGTGCTGATGCCGCTGGCGATTCAGGTTCATCATGC
>pSE420.InVitrogen.html.1.171
CTCTAGAACTATAGCTAGCATGCGCAAATTTAAAGCGCTGATATCGATCGCGCGCAGATC
>pTRE-Shuttle2.Clontech.html.1.25
TCGATGCGGCCGCGCTAGCACGCGTCAGCTGACTAGAGGATCCCCGGGTACCGAGCTCGA
>pCITE-2b(+).Novagen.html.1.24
TCGACTCTAGAGGATCGGAGATCTCAGTGGTGGTGGTGGTGGTGCTCGAGTGCGGCCGCA
>RR2.ATCC.html.1.13
GCGTTATCCCCTGATTCTGTGGATAACCGTATTACCGCCTTTGAGTGAGCTGGTACCTCT
>pETBlue-2.Novagen.html.1.49
TTCAGGAGCGAGTTCTGGCTGGCTTGCACGTGTATACAGCTGTGCGGCCGCAAGCTTCGA
>pASK22.Generic.html.1.66
TCGTTTTGACAGTAGTAAACAGCCAGATCTTCAGCCTGTACAGAAGAGATGGTCAGAGTG
>595767.1.34
GTACTTCTCGAGCTCTGTACATGTCCGCGGTCGCGACGTACGCGTATCGATGGCGCCAGC
>1117808.1.26
CGGATCCCCGGGGCCTCCATGGCCATATGACCACCCAAGCTAGCGTAATCTGGAACATCG
>208126.1.40
AACTTCAACCTGGTTGCAGTGAGTGCCTTTACCGATAACTTCCAGAGACTGGATGTTTTT
>54043009.1.40
TCCTGCAGCCCGGGGGATCCACTAGTGAGCTCATGCATGATCGAGCTCGAATTAGCTTCA
>10504974.1.39
TATGACGTCGACGCGTCTGCAGAAGCTTCGAATTCGAGCTCCCGGGTACCATGGCATGCA
>pSU2703.Generic.html.1.19
CTGTCAAACATGAGAATTACAACTTATATCGTATGGGGCTGACTTCAGGTGCTACATTTG
>48995599.1.78
AGTTCTAGAGGTACCGGTTGTTAACGTTAGCCGGCTACGTATACTCCGGAATATTAATAG
>4165118.1.11
CGTCACGCGTCCATGGAGATCTCGAGGCCTGCAGCCCGGGGGATCCACTAGTTCTAGAGC
>16930719.1.22
TCTAGATCTCGAGGCCTGATCATCGATGGGCCCATGGCTAGCGGCCGCACGCGTTCGCGA
>115600313.1.1037
ATGACATCAAAAACGCCATTAACCTGATGTTCTGGGGAATATAAATGTCAGGCTCCCTTA
>56406608.1.304
AAGATAATCCGCAACCCCGTCAAACGTGTTGATAACCTGTGCCATGTGATTCCTTTACTT
>48995608.1.6
GGGGGAGGGAGAGGGGCGGAATTGGCCGCCCTAGATGCATGCTCGACGCGTACGTCGCGA
>pASK22.Generic.html.1.335
AACGTCGAAGTACCAAGTGCTGCCATAGTAGTTACGCGCGCAGTAGTAGATAGCGGTGTC
>pET-31b(+).Novagen.html.1.291
TCACCGTCAGCTTCGAGTATCAGGGCCGCAAGACCGTAGTTGCGCCCATCGATCACTTTC
>pSL180.Generic.html.1.98
GATCGATATCAGCGCTTTAAATTTGCGCATGCTAGCTATAGTTCTAGAGGTACCGGTTGT
>pBACgus-7.Invitrogen.html.1.4
AGTGCGGCCGCAAGCTTCGAGCTCGAATTCGGATCCAGGCCTTTTGAGGAGAAGCCCGGG
>pASK22.Generic.html.1.159
TCCGGAACACCAGATTCACGGGTCGACGCACCGTAGATCAGCAGTTTCGGCGGTTGGCCA
>115600313.1.511
TACTGATATGTATACCCGAAGTATGTCAAAAAGAGGTATGCTATGAAGCAGCGTATTACA
>56406604.1.306
AATCCGCAACCCCGTCAAACGTGTTGATAACCTGTGCCATGTGATTCCTTTACTTATTCC
>4097013.1.57
GACGAAACTCTAAGGCTTGGATCCAGAGTCTCCTGAACTAGTCCAAGCTTATCGATACCG
>RR2.ATCC.html.1.98
GCGAGTCAGTGAGCGAGGATCCTCGAGATCTCCCAATACGCAAACCGCCTCTCCCCGCGC
>310783.1.16
CTAGATATCGATGAATTCGAGCTCGGTACCCGGGGATCCTCTAGAGTCGACCTGCAGGCA
>pcDNA2.1.InVitrogen.html.1.24
ACTAGTAACGGCCGCCAGTGTGCTGGAATTCTGCAGATATCCATCACACTGGCGGCCGCT
>74267359.1.2
ATTCGATATCAAGCTTATCGATACCGTCGAGCGGACCGGGTACCGCGGCCGCAGATCTGT
>pES2.Generic.html.1.25
AACTAATTGTCAAGTAATTCGAGCTCGGTACCCGGGGATCCTCTAGAGTCGACCTGCAGG
>pMIB_V5-Hisc.InVitrogen.html.1.16
CGCCACTGTGCTGGATATCTGCAGAATTCCACCACACTGGACTAGTGGATCCGAGCTCGG
>5420374.1.19
ATACTCAAGCTTATGCATGCGGCCGCATCTAGAGGGCCCGGATCCCTCGAGGTCGACGAA
>pSE420.InVitrogen.html.1.233
TCATGATGATCATTGCAATTGGATCCATATATAGGGCCCGGGTTATAATTACCTCAGGTC
>5668889.1.1
GATCCTCTAGAGTCGACCTGCAGGCATGCAAGCTTTCGCGAGCTCGAGATCTAGATATCG
>pT7Blue-2.Novagen.html.1.181
GTCGATGTGCTGGCGTTCGAATTTAGCAGCAGCGGTTTCTTTGGTAACACCCATGGTGGC
>58651745.1.36
ATCACCAGCACACTGGAATTCTCTAGAGCGCGCCATGGTCAAAGTTGAGCGTTTATTCTG
>48995608.1.28
TGGCCGCCCTAGATGCATGCTCGACGCGTACGTCGCGACCGCGGACATGTACAGAGCTCG
>pCR1000.InVitrogen.html.1.11
CGCGGTGAGAACCGTTTCTCTCGATATCGAAACCCTTCTCACCTCGGCCGATAAGCTTTT
>115600313.1.590
GCTATCAGTTGCTCAAGGCATATATGATGTCAATATCTCCGGTCTGGTAAGCACAACCAT
>pASK22.Generic.html.1.338
GTCGAAGTACCAAGTGCTGCCATAGTAGTTACGCGCGCAGTAGTAGATAGCGGTGTCTTC
>4097017.1.126
GGACGAAACTCTAAGGCTTGGATCCAGAGTCTCCTGAACTAGACAATGCTCAGGACTGAT
>pSE280.Invitrogen.html.1.204
CTGATATCGATCGCGCGCAGATCTGTCATGATGATCATTGCAATTGGATCCATATATAGG
>54043009.1.63
AGTGAGCTCATGCATGATCGAGCTCGAATTAGCTTCAAAAGCGCTCTGAAGTTCCTATAC
>pLEX.InVitrogen.html.1.23
GCTCGAGCGGCCGCCAGTGTGATGGATATCTGCAGAATTCCAGCACACTGGCGGCCGTTA
>pET-44c(+).Novagen.html.1.13
GCGGGTTCTGGTACGATTGATGACGACGACAAGAGTCCGAGCTCGTGGATCCGAATTCTG
>8346640.2.47
GGCCCTATATATGGATCCAATTGCAATGATCATCATGACAGATCTGCGCGCGATCGATAT
>3139056.1.99
TACCCGGGGATCCTCTAGAGTCGACCTGCAGGCATGCAAGCTCCAGCTGCTCGAGTTCTA
>pExchange-6C.Stratagene.html.1.28
ATATCGAATTCCTGCAGCCCGGGGGATCCGCCCGGGCTAGAGCGGCCGCCACCGCGGTGG
>pASK22.Generic.html.1.124
TGAAGTCGGTACCGCTACCGCTACCGGTAAAACGGTCCGGAACACCAGATTCACGGGTCG
>pMCS5.Mobitec.html.1.172
AATTGGTTTAAACGCCCGGGCACGTGGGATCCTCTAGAGTCGACCTGCAGGCATGCAAGC
>4097013.1.36
CAGGACTGATGAGTCCGTGAGGACGAAACTCTAAGGCTTGGATCCAGAGTCTCCTGAACT
>p3T.Mobitec.html.1.14
CGGTGGCGGCCGCTCTAGAACTAGTGGATCCTGGCCATTTTTTGGATGGCGACCCGGGTG
>SSEV19.Generic.html.1.168
GCCAGTTTGAGGGGACGACGACCGTATCGGCCTCAGGAAGATCGCACTCCAGCCAGCTTT
>M13BM20.Boehringer.html.1.14
ATATCGCATGCCTGCAGAGCTCTAGAGTCGACGGGCCCGGTACCGCGGCCGCCTTAAGAC
>pAmCyan.Clontech.html.2.23
TTATTTTTGACACCAGACAAGTTGGTAATGGTAGCGACCGGCGCTCAGTTGGAATTCTAG
>pXC14.ATCC.html.1.17
CGTTGCGTTTGTTTGCACGAACCATATGTAAGTACTTCCTTAGATAACAATTGATTGAAT
>pET-44a(+).Novagen.html.1.84
CTGCAGGACGTCGACGGTACCATCGATACGCGTTCGAAGCTTGCGGCCGCACAGCTGTAT
>13446792.1.23
CCGCACTAGTGGATCCCCCGGGATGCATGAATTCAAGCTTATCGATGTCGACAGGCCTTA
>209573.1.257
TACCTTTAGCCAGGTTCATTACCGCGGTTTCCATTATAAAATCCTCTTTGACTTTTAAAA
>595767.1.245
CATTGCAATTGGATCCATATATAGGGCCCGGGTTATAATTACCTCAGGTCGACGTCCCAT
>pSCREEN-1b(+).Novagen.html.1.8
TCAATCATTCACCCGGGCTCGAGTGCGGCCGCAAGCTTGTCGACGGAGCTCGAATTCGGA
>118200849.1.68
TACCGGTATCCTGCAGGTAGCATGCAAGAGATCTTATAGGCCTCGAGTTAACGTTCGAGG
>118200854.1.115
AAGCTTTAGAGCTCTTCTTAAGAAGGATCCAGATCCACTAGTGGCCTATGCGGCCGCGGA
>pSE280.Invitrogen.html.1.210
TCGATCGCGCGCAGATCTGTCATGATGATCATTGCAATTGGATCCATATATAGGGCCCGG
>pACYCDuet-1.Novagen.html.2.72
TACCAGACTCGAGGGTACCGACGTCAGCGATCGCGTGGCCGGCCGATATCCAATTGAGAT
>litmus28i.New_England_Biolabs.html.1.52
TCGTGGATCCAGATATCCTGCAGAGAAGCTTGGCGCCAGCCGGCTTCAATTGCACGGGCC
>pAMP10.ATCC.html.1.46
GTAGTAGTAGGCGGCCGGCCGCTCTAGAGGATCCAAGCTTACGTACGCGTGCATGCGACG
>413810.1.14
CTAGAGGATCCCCGGGTACCGAGCTCGAATTCAGCTGCCATGGTTTAAACCTCCTTATCG
>56406604.1.24
TAAAGGTCTGATAATGGTCCGTTGTTTTGTAAATCAGCCAGTCGCTTGAGTAAAGAATCC
>pET-44c(+).Novagen.html.1.69
TCTGTACAGGCGCGCCTGCAGGACGTCGACGGTACCATCGATACGCGTTCGAAGCTTGCG
>1066304.1.22
GCGCCGAATTCGAGCTCGGTACCCGGGGATCCCTCGAGGTCGACCTGCAGGCATGCAAGC
>4165113.1.33
TCGAGGCCTGCAGCCCGGGGGATCCACTAGTTCTAGAGCGGCCGCCACCGCGGTGGAGCT
>pATH2.ATCC.html.1.5
GTTTGACAGCTTATCATCGATAAGCTTGGGCTGCAGGTCGACTCTAGAGGATCCCCGGGG
>56406608.1.190
GCCGATGCTTTTCCCCGGAGCGACGTCTGCAAGGTTCCCTTTTGATGCCACCCAGCCGAG
>pETcoco-2.Novagen.html.1.100
CGCCTGGACGTCATCGATGCGATCGCCCGGGCTCTTGTCGTCGTCATCACCAGTTGGCGG
>SSEV19.Generic.html.1.204
TCCGGAGGGAATTCCATCGAGAGCTCGGTACCCGGGGATCCTCTAGAGTCGACCTGCAGG
>pASK22.Generic.html.1.345
TACCAAGTGCTGCCATAGTAGTTACGCGCGCAGTAGTAGATAGCGGTGTCTTCAGCACGC
>498575.1.20
GGGATCCTCTAGAGTCGATCGTTAACGCGTCGACGCGGCCGCGGGGGCCCACTAGTGCTA
>118200854.1.30
CTATACGCGTTATACCGGTATCCTGCAGGTAGTATGCAAGAGATCTTATAGGCCTCGAGT
>56406608.1.224
TTCCCTTTTGATGCCACCCAGCCGAGGGCTTGTGCTTCTGATTTTGTAATGTAATTATCA
>209573.1.198
AGTTTTGATGCACAGGCAACGGAGCTCAGCGTATAAGTCAGAGTCCAAGCTTTCTTCTTT
>113073402.1.11
GGTCGACTCTAGACACGGGGTGGTTTAAACGCGGCCGCGGTACCACTAGTACGCGTAGGC
>8346631.1.6
AGCTTATCGATACCGTCGACCTCGAGAAGTACTAGTGGCCACGTGGGCCGTGCACCTTAA
>pTOPE-1b(+).Novagen.html.1.16
TGTGATGGATATCTGCAGAATTCCAGCACACTGGCGGCCGTTACTAGTGGATCCGAGCTC
>115600313.1.832
GTACAGAGTGATATTATTGACACGCCCGGGCGACGGATGGTGATCCCCCTGGCCAGTGCA
>115600313.1.133
ACCGTAAAGAAAAATAAGCACAAGTTTTATCCGGCCTTTATTCACATTCTTGCCCGCCTG
>pKRX.ATCC.html.1.18
GGCCGCTCTAGAACTAGTGGATCCCCCGGGCTGCAGGAATTCACCAGCCTTGAGATGGTT
>pETcoco-2.Novagen.html.1.127
CGGGCTCTTGTCGTCGTCATCACCAGTTGGCGGTGGCGAGTCCATGTGCTGGCGTTCAAA
>56406604.1.198
TCCCCGGAGCGACGTCTGCAAGGTTCCCTTTTGATGCCACCCAGCCGAGGGCTTGTGCTT
>pRSET_CAT.InVitrogen.html.1.6
ACGATAAGGATCCGAGCTCGAGATCTGCAGCTGGTACCATGGAATTCGAAGCTTCGACGA
>pT7T3_18U.Stratagene.html.1.26
AACAATTTCACACAGGAAACAGCTATGACATGATTACGAATTTAATACGACTCACTATAG
>5668889.1.8
TAGAGTCGACCTGCAGGCATGCAAGCTTTCGCGAGCTCGAGATCTAGATATCGATGAATT
>118200851.1.122
TCGAGGTCGACTCTAGATAAAGCTTTAGAGCTCTTCTTAAGAAGGATCCAGATCCACTAG
>pAMP2.Invitrogen.html.1.27
GGGCCGCCTACTACTACTAATGATGATGATGGCTCTAGAGGATCCAAGCTTACGTACGCG
>pET-43.1Ek_LIC.Novagen.html.1.100
TGCGGCCGCACAGCTGTATACACGTGCAAGCCAGCCAGAACTCGCTCCTGAAGACCCAGA
>pPIC6b.InVitrogen.html.1.12
GCGGCCGCCGCGGCTCGAGGTACCGATCCGAGACGGCCGGCTGGGCCACGTGAATTCCTC
>pCR2.1.InVitrogen.html.1.59
CTTAAGCCGAATTCCAGCACACTGGCGGCCGTTACTAGTGGATCCGAGCTCGGTACCAAG
>pMIB_V5-Hisb.InVitrogen.html.1.16
CGCCACTGTGCTGGATATCTGCAGAATTCCACCACACTGGACTAGTGGATCCGAGCTCGG
>pAX4AM.USB.html.1.71
CTGAATTAATTAATCATCGTCAATCAATCACCCGGGCTGCAGTCGACTCTAGATCTGGTA
>115600313.1.1069
TGGGGAATATAAATGTCAGGCTCCCTTATACACAGCCAGTCTGCAGGTCGATACAGTAGA
>pETcoco-2.Novagen.html.1.162
GCGAGTCCATGTGCTGGCGTTCAAATTTCGCAGCAGCGGTTTCTTTGCTAGCACCGTGAT
>pSI.Promega.html.1.2
GGCCGCCCGGGTCGACTCTAGAGGTACCACGCGTGAATTCTCGAGGCTAGCCTATAGTGA
>209573.1.227
CGTATAAGTCAGAGTCCAAGCTTTCTTCTTTACCTTTAGCCAGGTTCATTACCGCGGTTT
>pASK22.Generic.html.1.233
CCACGCCAGGAAGTTTTTCTGGTTACCAGAGTTCAGCAGAGACTGAGAAGATTTGCAAGA
>pET-17b.Novagen.html.1.4
TTGGTACCGAGCTCGGATCCACTAGTAACGGCCGCCAGTGTGCTGGAATTCTGCAGATAT
>110433179.1.108
CGGGATATCGCGGCCGCTTAATTAACCTCGAGGAGTGGTCCCTATAGTGAGTCGTATTAT
>4097017.1.253
GATGAGTCCGTGAGGACGAAACTCTAAGGCTTGGATCCAGAGTCTCCTGAACTAGACAAT
>1184321.1.46
GGCTGCAGGAATTCGATATCAAGCTTATCGATACCGTCGACCTCGAGGGGGGGCCCGGTA
>104716834.1.9
CGAGGTACCGGGCCCAAGCTTCTCGAGGAATTCCTGCAGCCCGGGGGATCCACTAGTGAG
>pRSET_CAT.InVitrogen.html.1.368
CGCCCCCGTTTTCACCATGGGCAAATATTATACGCAAGGCGACAAGGTGCTGATGCCGCT
>118200845.1.99
AGTTAACGTTCGAGGTCGACTCTAGATAAAGCTTTAGAGCTCTTCTTAAGAAGGATCCAG
>pSL180.Generic.html.1.84
ACAGATCTGCGCGCGATCGATATCAGCGCTTTAAATTTGCGCATGCTAGCTATAGTTCTA
>pET-44b(+).Novagen.html.1.63
CCGAATTCTGTACAGGCGCGCCTGCAGGACGTCGACGGTACCATCGATACGCGTTCGAAG
>16930722.1.111
GCGACTAGTGCGCGATCGCGGCCGGCCGGCGCGCCGTTTAAACGGATTTAAATTAATTAA
>pET-43.1Ek_LIC.Novagen.html.1.79
CATCGATACGCGTTCGAAGCTTGCGGCCGCACAGCTGTATACACGTGCAAGCCAGCCAGA
>pRSET_CAT.InVitrogen.html.1.321
AGTTTCACCAGTTTTGATTTAAACGTGGCCAATATGGACAACTTCTTCGCCCCCGTTTTC
>209573.1.111
AGTAGCGATAACTTCAACCTGGTTGCAGTGAGTGCCTTTACCGATAACTTCCAGAGACTG
>83314120.1.31
CAGGATCCAAGCTTACTAGTGGTACCACGCGTGAATAGATAGAGTGCAGGGGCCCCGACC
>pUC28.Generic.html.1.20
GATATCGATCGCATGCATATGGGCCCTCGAGGCCTTGAATGCGGCCGCGGTACCCGGGGA
>pSL190.Generic.html.1.239
ATGATCATTGCAATTGGATCCATATATAGGGCCCGGGTTATAATTACCTCAGGTCGACGT
>287938.1.12
AATTCCATGGTACCAGCTGCAGATCTCGAGCTCGGATCCGACCCATTTGCTGTCCACCAG
>6759495.1.12
AAGCTTGCATGCCTGCAGGTCGACTCTAGAGGATCCCCGGGTACCGAGCTCGAATTCATC
>pSL190.Generic.html.1.50
TACATGTCCGCGGTCGCGACGTACGCGTATCGATGGCGCCAGCTGCAGGCGGCCGCCATA
>3139056.1.112
TCTAGAGTCGACCTGCAGGCATGCAAGCTCCAGCTGCTCGAGTTCTATAGTGTCACCTAA
>pRSET_CAT.InVitrogen.html.1.27
GATCTGCAGCTGGTACCATGGAATTCGAAGCTTCGACGAGATTTTCAGGAGCTAAGGAAG
>1184321.1.24
TCTAGCCCGGGCGGATCCCCCGGGCTGCAGGAATTCGATATCAAGCTTATCGATACCGTC
>12958752.1.2
CTAGTGGTACCTGATCAAAGCTTATCGATGATATCAGATCTCCTTTTGCGGCCGCACCGG
>pUC28.Generic.html.1.32
ATGCATATGGGCCCTCGAGGCCTTGAATGCGGCCGCGGTACCCGGGGATCCTCTAGAGTC
>pMIB_V5-Hisc.InVitrogen.html.1.9
GAGCGGCCGCCACTGTGCTGGATATCTGCAGAATTCCACCACACTGGACTAGTGGATCCG
>118200849.1.145
TTTAGAGCTCTTCTTAAGAAGGATCCAGATCCACTAGTGGCCTATGCGGCCGCGGATCTG
>pET-44c(+).Novagen.html.1.52
AGCTCGTGGATCCGAATTCTGTACAGGCGCGCCTGCAGGACGTCGACGGTACCATCGATA
>pGV451.Generic.html.1.31
GCTTATCATCGCCCTGACTGAGTCGAGCCCAGCTTGGCTGCAGGTCGACGGATCCCCGGG
>531832.1.11
CGGTCCGGAATTCCCGGGGCGGCCGCTGTCACTAGTGAGCTCGTCGACTCTAGAGGATCC
>56406604.1.257
TCTGATTTTGTAATGTAATTATCAGGTAGCTTATGATATGTCTGAAGATAATCCGCAACC
>4165110.1.45
AATTTATCTCTTCAAATGTAGCACCTGAAGTCAGCCCCATACGATATAAGTTGTAATTCT
>pSL190.Generic.html.1.69
CGTACGCGTATCGATGGCGCCAGCTGCAGGCGGCCGCCATATGCATCCTAGGCCTATTAA
>pDsRed2.Clontech.html.2.26
TATTATTTTTGACACCAGACAAGTTGGTAATGGTAGCGACCGGCGCTCAGTTGGAATTCT
>pRSET_CAT.InVitrogen.html.1.208
GGATATTACGGCCTTTTTAAAGACCGTAAAGAAAAATAAGCACAAGTTTTATCCGGCCTT
>115600313.1.93
TAACCAGACCGTTCAGCTGGATATTACGGCCTTTTTAAAGACCGTAAAGAAAAATAAGCA
>115600313.1.840
TGATATTATTGACACGCCCGGGCGACGGATGGTGATCCCCCTGGCCAGTGCACGTCTGCT
>pRSF-1.Novagen.html.1.106
CTGCAGGCGCGCCGTGTACACGAGCTCCCAATTGGGATCCGGACTCTTGTCGTCGTCATC
>pSL190.Generic.html.1.116
CTAGGCCTATTAATATTCCGGAGTATACGTAGCCGGCTAACGTTAACAACCGGTACCTCT
>pExchange-6C.Stratagene.html.1.2
AGTTGTCGACGGTATCGATAAGCTTGATATCGAATTCCTGCAGCCCGGGGGATCCGCCCG
>pOSEX3.ATCC.html.1.22
GCCGCGGTACCGGGCCCGTCGACTCTAGAGCTCTGCAGGCATGCGATATCCCATGGAAGC
>pDK101.ATCC.html.1.75
CATGGATAACATGGCCAACAAAACCATGGCGGCCGGGAGCATGCGACGTCGGGCCCAATT
>18252143.1.61
GTGAATAGATAGAGTGCAGGGGCCCCGACCGTGTCGGGGCCCCTGCACGGGTCCATGGAG
>pAX4BP.USB.html.1.49
CGCCCGGCGGCAACCGAGCGTTCTGAATTAATTAATCATCGTCAATCAATCACCCGGGCT
>118200851.1.154
CTTCTTAAGAAGGATCCAGATCCACTAGTGGCCTATGCGGCCGCGGATCTGATCCCGGGC
>pDsRed2.Clontech.html.2.25
CTATTATTTTTGACACCAGACAAGTTGGTAATGGTAGCGACCGGCGCTCAGTTGGAATTC
>436566.1.7
ATGGTCTCGAGAACGGAAGCACGGCGACCAACAGATGCACGACGTTCGAGGTGATGGTGA
>pCMV-Script.Stratagene.html.1.44
TATCGAATTCCTGCAGCCCGGGGGATCCGCCCGGGCTAGAGCGGCCGCCACCGCGGTGGA
>595767.1.28
CCACTAGTACTTCTCGAGCTCTGTACATGTCCGCGGTCGCGACGTACGCGTATCGATGGC
>8216950.4.20
GCTCTCCGGATCCAAGCTTATCGATTTCGAACCCGGGGTACCGAATTCCTCGAGTCTAGA
>7638455.1.9
CCGGGTGAATTCTACGCGTCGACAGGCGCCACTAGTGCATGCATATGTGAAGCTTAGAGC
>115600313.1.280
TTTCACCATGGGCAAATATTATACGCAAGGCGACAAGGTGCTGATGCCGCTGGCGATTCA
>pET-31b(+).Novagen.html.1.28
TTAAGAAGGAGATATACATATGCATACCCCAGAACACATCACCGCCGTGGTACAGCGCTT
>115600313.1.383
CTTAATGAATTACAACAGTACTGCGATGAGTGGCAGGGCGGGGCGTAAACGCCGCGTGGA
>pET-17b.Novagen.html.1.13
AGCTCGGATCCACTAGTAACGGCCGCCAGTGTGCTGGAATTCTGCAGATATCCATCACAC
>pAX4CM.USB.html.1.4
GCTTCGACGGATCCGGGCAACGTTCTTGCCATTGCTGCATAAAAAACGCCCGGCGGCAAC
>113073416.1.13
TGCAGGTCGACTCTAGACACGGGGTGGTTTAAACGCGGCCGCGGTACCACTAGTACGCGT
>pET-44a(+).Novagen.html.1.108
GATACGCGTTCGAAGCTTGCGGCCGCACAGCTGTATACACGTGCAAGCCAGCCAGAACTC
>pETcoco-2.Novagen.html.1.3
ATTTAAATCCTGAGGTTAATTAAAGATCCTCGGGATCTTCCGGAGCGAGTTCTGGCTGGC
>pBACgus-7.Invitrogen.html.1.29
AATTCGGATCCAGGCCTTTTGAGGAGAAGCCCGGGCTCTTGTCGTCGTCATCACCTCCAC
>pTriEx-3Neo.Novagen.html.1.5
ATCACTTAGTGATGGTGATGGTGATGGTGGTGCTCGAGATCCTCGGGGTCTTCCGGGGCG
>pSE280.Invitrogen.html.1.231
ATGATGATCATTGCAATTGGATCCATATATAGGGCCCGGGTTATAATTACCTCAGGTCGA
>413810.1.6
GGTCGACTCTAGAGGATCCCCGGGTACCGAGCTCGAATTCAGCTGCCATGGTTTAAACCT
>RR2.ATCC.html.1.74
GACCCGGGCGAACGACCGAGCGCAGCGAGTCAGTGAGCGAGGATCCTCGAGATCTCCCAA
>pRSET_CAT.InVitrogen.html.1.247
GCACAAGTTTTATCCGGCCTTTATTCACATTCTTGCCCGCCTGATGAATGCTCATCCGGA
>pRX1.ATCC.html.1.3
ATCGATAAGCTTGGGCTGCAGGTCGACTCTAGAGGATCCCCGGGCGAGCTCGAATTCGCG
>pAX4CM.USB.html.1.19
GGCAACGTTCTTGCCATTGCTGCATAAAAAACGCCCGGCGGCAACCGAGCGTTCTGAATT
>pT7T3_18U.Stratagene.html.1.13
ATTGTGAGCGGATAACAATTTCACACAGGAAACAGCTATGACATGATTACGAATTTAATA
>pET-44a(+).Novagen.html.1.15
GTTCTGGTACGATTGATGACGACGACAAGAGTCCGGGAGCTCGTGGATCCGAATTCTGTA
>48995599.1.22
ATGACAGATCTGCGCGCGATCGATATCAGCGCTTTAAATTTGCGCATGCTAGCTATAGTT
>pSL190.Generic.html.1.129
TATTCCGGAGTATACGTAGCCGGCTAACGTTAACAACCGGTACCTCTAGAACTATAGCTA
>8346640.2.87
GATCTGCGCGCGATCGATATCAGCGCTTTAAATTTCGCATGCTAGAACGTTAGCCGGCTA
>pGT-N29.New_England_Biolabs.html.1.12
AGCTTCACCATGGGAGACGTCACCGGTTCTAGAACCTAGGGAGCTCTGGTACCCACTAGG
>SSEV19.Generic.html.1.123
GATAGGTTACGTTGGTGTAGATGGGCGCATCGTAACCGTGCATCTGCCAGTTTGAGGGGA
>pET-31b(+).Novagen.html.1.61
ACACATCACCGCCGTGGTACAGCGCTTTGTGGCTGCGCTCAATGCCGGCGATCTGGACGG
>M13BM21.Boehringer.html.1.23
AACTTAAGTGCGGCCGCGGTACCGGGCCCGTCGACTCTAGAGCTCTGCAGGCATGCGATA
>115600313.1.502
AAGAATATATACTGATATGTATACCCGAAGTATGTCAAAAAGAGGTATGCTATGAAGCAG
>pETBlue-2.Novagen.html.1.89
TGTGCGGCCGCAAGCTTCGAACGCGTATCGATGGTACCGTCGACGTCCTGCAGGCGCGCC
>118200854.1.128
CTTCTTAAGAAGGATCCAGATCCACTAGTGGCCTATGCGGCCGCGGATCTGATCCCGGGC
>pSE280.Invitrogen.html.1.287
TCGACGTCCCATGTGCAGGTGCTGAATTCGAAGGCATTCCACGACGTGGTCACCAGCCAT
>115600313.1.951
AAGCTGGCGCATGATGACCACCGATATGGCCAGTGTGCCGGTCTCCGTTATCGGGGAAGA
>pT7Blue-2.Novagen.html.1.53
AGAAGCTTGTCGACCAGATATCGGAATTCTATAGTGTCACCTAAATAAGGATCCGATACG
>115600313.1.849
TGACACGCCCGGGCGACGGATGGTGATCCCCCTGGCCAGTGCACGTCTGCTGTCAGATAA
>115600313.1.389
GAATTACAACAGTACTGCGATGAGTGGCAGGGCGGGGCGTAAACGCCGCGTGGATCCGGC
>118200845.1.144
TTAAGAAGGATCCAGATCCACTAGTGGCCTATGCGGCCGCGGATCTGATCCCGGGCGGGT
>118200849.1.117
AACGTTCGAGGTCGACTCTAGATAAAGCTTTAGAGCTCTTCTTAAGAAGGATCCAGATCC
>118200849.1.81
CAGGTAGCATGCAAGAGATCTTATAGGCCTCGAGTTAACGTTCGAGGTCGACTCTAGATA
>1673614.1.11
TGTAACTTAAGTCTAGAGTCGACGGTACCAAGAATTCCATGGATATCCCGGGGATCCATG
>3139056.1.103
CGGGGATCCTCTAGAGTCGACCTGCAGGCATGCAAGCTCCAGCTGCTCGAGTTCTATAGT
>pETBlue-2.Novagen.html.1.19
GTGGTGGTGGTGCTCGAGATCCTCTGGGTCTTCAGGAGCGAGTTCTGGCTGGCTTGCACG
>56406604.1.218
AGGTTCCCTTTTGATGCCACCCAGCCGAGGGCTTGTGCTTCTGATTTTGTAATGTAATTA
>pSL190.Generic.html.1.206
GCGCTGATATCGATCGCGCGCAGATCTGTCATGATGATCATTGCAATTGGATCCATATAT
>pCRT7_VP22_NES-1.InVitrogen.html.1.6
GCCACTGTGCTGGATATCTGCAGAATTCCACCACACTGGACTAGTGGATCCGAGCTCGGT
>pET-50b(+).Novagen.html.1.9
GGCTCTTGAAGTCCTCTTTCAGGGACCCGGGTACCAGGATCCGAATTCTGTACAGGCCTT
>pTriEx-3Neo.Novagen.html.1.117
CGGTACCGTCGACCTGCAGGCGCGCCGAGATCTGAGAATTCGGATCCACGAGCTCCCGGG
>pSK16.Generic.html.1.6
TGCATGCCTGCAGGTCAATCCGGATGAAGCCGGGCGTTAGACTCTAGAGGATCCCCGGGT
>pASK22.Generic.html.1.442
TGTCACGAGAAACGATGAAACGACCTTTAACAGAAGCGCTGTATTCGGTGGTATACTTGT
>p3T.Mobitec.html.1.77
AGCCAAAAAATGGCCACTGCAGGAATTCGATATCAAGCTTATCGATACCGTCGACCTCGA
>pMCS5.Mobitec.html.1.41
ACATGCATGATATCACGCGTGGCGCCACTAGTGCTAGCAGATCTGGCCGGCCCACCGGTG
>4097017.1.326
GAGTCCGTGAGGACGAAACTCTAAGGCTTGGATCCAGAGTCTCCTGAACTAGTCCAAGCT
>pRSET_CAT.InVitrogen.html.1.1
CGATGACGATAAGGATCCGAGCTCGAGATCTGCAGCTGGTACCATGGAATTCGAAGCTTC
>pTRE-Shuttle2.Clontech.html.1.7
ATATCGTCGACAAGCTTATCGATGCGGCCGCGCTAGCACGCGTCAGCTGACTAGAGGATC
>pSE280.Invitrogen.html.1.13
CCCACGTGGCCACTAGTACTTCTCGAGCTCTGTACATGTCCGCGGTCGCGACGTACGCGT
>pRPM2.Generic.html.1.28
AGAGGATCCCCCCGGTCCGGATGGAAGACCCGGGTCTTCCTACCGGAGGGTACCGAGCTC
>4097017.1.213
TTGGATCCAGAGTCTCCTGAACTAGACAATGCTCAGGACTGATGAGTCCGTGAGGACGAA
>pET-44c(+).Novagen.html.1.2
CCCGGGGCAGCGCGGGTTCTGGTACGATTGATGACGACGACAAGAGTCCGAGCTCGTGGA
>16930719.1.29
CTCGAGGCCTGATCATCGATGGGCCCATGGCTAGCGGCCGCACGCGTTCGCGACTAGTTG
>pSI.Promega.html.1.18
TCTAGAGGTACCACGCGTGAATTCTCGAGGCTAGCCTATAGTGAGTCGTATTAAGTACTC
>115600313.1.708
ATGGCTGAGGTCGCCCGGTTTATTGAAATGAACGGCTCTTTTGCTGACGAGAACAGGGGC
>pTRE-Shuttle2.Clontech.html.1.35
CGCGCTAGCACGCGTCAGCTGACTAGAGGATCCCCGGGTACCGAGCTCGAATTCGGGGCC
>pTriEx-3Neo.Novagen.html.1.113
GAACCGGTACCGTCGACCTGCAGGCGCGCCGAGATCTGAGAATTCGGATCCACGAGCTCC
>54043009.1.21
CCCAAGCTTCTCGAGGAATTCCTGCAGCCCGGGGGATCCACTAGTGAGCTCATGCATGAT
>115600313.1.1096
ATACACAGCCAGTCTGCAGGTCGATACAGTAGAAATTACAGAAACTTTATCACGTTTAGT
>pGEM-7Zf(+)_LIC-R.ATCC.html.1.7
TCCAACGCGTTGGGAGCTCTCCGGATCCAAGCTTATCGATTTCGAACCCGGGGTACCAAA
>pAmCyan.Clontech.html.2.26
TTTTTGACACCAGACAAGTTGGTAATGGTAGCGACCGGCGCTCAGTTGGAATTCTAGAGT
>pCMV-PCR.Stratagene.html.1.103
CACTTGTCGTCGTCAATGAATTCCTGCAGCCCGGGGGATCCGCCCGGGCTAGAGCGGCCG
>118200845.1.4
TTGGCGCGCCTTTGCGATCGCAGACCTAGGAAAGCTAGCTATACGCGTTATACCGGTATC
>pCMV-PCR.Stratagene.html.1.76
GGGAAGAGCAAGCTTGATATCGCTCTTCACTTGTCGTCGTCAATGAATTCCTGCAGCCCG
>45862365.1.44
GCCGCAAAGTCGACGAATTCTCCCGGGTGGATCCAAGGCCTTCTAGAAAAACTCGAGAAC
>1184321.1.14
TGGCGGCCGCTCTAGCCCGGGCGGATCCCCCGGGCTGCAGGAATTCGATATCAAGCTTAT
>595764.1.207
GCATATGGCGGCCGCCTGCAGCTGGCGCCATCGATACGCGTACGTCGCGACCGCGGACAT
>pNEB205A.New_England_Biolabs.html.1.22
GCTGAGGAGACATCTAGACTTTCCCTCAGCTTAATTAAGGCGCGCCTGAGCTCGAATTCA
>118200854.1.132
TTAAGAAGGATCCAGATCCACTAGTGGCCTATGCGGCCGCGGATCTGATCCCGGGCGGGT
>110433179.1.106
CCCGGGATATCGCGGCCGCTTAATTAACCTCGAGGAGTGGTCCCTATAGTGAGTCGTATT
>66472063.1.14
ATCTTAGATTCTGTGCTTTTAAGCAGAGATTACCTATCTAGACTGCAGGTCGACAAGCTT
>pET-44b(+).Novagen.html.1.132
GCACAGCTGTATACACGTGCAAGCCAGCCAGAACTCGCTCCTGAAGACCCAGAGGATCTC
>118200847.1.54
TACCGGTATCCTGCAGGTAGTATGCAAGAGATCTTATAGGCCTCGAGTTAACGTTCGAGG
>83314120.1.92
TGTCGGGGCCCCTGCACGGGTCCATGGAGCTTTAAAAGGATCTAGGTGAAGATCCTTTTT
>pET-40b(+).Novagen.html.1.2
CCGGGCTTCTCCTCAACCATGGCGATATCGGATCCGAATTCGAGCTCCGTCGACAAGCTT
>13027702.1.75
TCGCGACCGCGGACATGTACAGAGCTCGAGAAGTACTAGTGGCCACGTGGGCCGTGCACC
>115600313.1.261
ACAACTTCTTCGCCCCCGTTTTCACCATGGGCAAATATTATACGCAAGGCGACAAGGTGC
>595764.1.135
TATAGTTCTAGAGGTACCGGTTGTTAACGTTAGCCGGCTACGTATACTCCGGAATATTAA
>pSPORT1.ATCC.html.1.21
GGAATTCCCGGGTCGACGAGCTCACTAGTCGGCGGCCGCTCTAGAGGATCCAAGCTTACG
>pASK22.Generic.html.1.520
CTGCGATCCACTCGAGACGTTTACCCGGGGGCTGACGTACCCACTCCATGTAGAAGTCAG
>pET-50b(+).Novagen.html.1.86
TCGACAAGCTTGCGGCCGCAGAGCTCGCTCTGGTGCCACGCGGTAGTAAAGAAACCGCTG
>pCAL-kc.Stratagene.html.1.22
ATGGATCTACCAAGTGATGCGCGTCTAAGGGATCCGACCCATTTGCTGTCCACCAGTCAT
>118200849.1.20
GGCGCGCCTTTGCGATCGCAGACCTAGGAAAGCTAGCTATACGCGTTATACCGGTATCCT
>pBEND2.Generic.html.1.27
TACCAATATTTCGCGAAGGCCTCCCGGGCAGCTGGATATCTTTAAACTCGAGACTAGTCC
>pMAL-cri.New_England_Biolabs.html.1.5
TTGCCTGCAGGTCGACTCTAGAGGATCCGAATTCTGAAATCCTTCCCTCGATCACGAGAG
>595764.1.217
GCCGCCTGCAGCTGGCGCCATCGATACGCGTACGTCGCGACCGCGGACATGTACAGAGCT
>pGV451.Generic.html.1.10
CTTCAATTCTCATGTTTGACAGCTTATCATCGCCCTGACTGAGTCGAGCCCAGCTTGGCT
>pCMV-PCR.Stratagene.html.1.69
AAGACCCGGGAAGAGCAAGCTTGATATCGCTCTTCACTTGTCGTCGTCAATGAATTCCTG
>pDsRed2.Clontech.html.2.10
GGCCGACTAGTAGGCCTATTATTTTTGACACCAGACAAGTTGGTAATGGTAGCGACCGGC
>pT7T3_18U.Stratagene.html.1.37
ACAGGAAACAGCTATGACATGATTACGAATTTAATACGACTCACTATAGGGAATTCGAGC
>4097013.1.47
AGTCCGTGAGGACGAAACTCTAAGGCTTGGATCCAGAGTCTCCTGAACTAGTCCAAGCTT
>4378794.1.50
GAAGCTTCTGCAGACGCGTCGACGTCATATGGATCCGATATCGCCGTGGCGGCCGCTCTA
>208126.1.33
TAGCGATAACTTCAACCTGGTTGCAGTGAGTGCCTTTACCGATAACTTCCAGAGACTGGA
>3139056.1.89
TCGAGCTCGGTACCCGGGGATCCTCTAGAGTCGACCTGCAGGCATGCAAGCTCCAGCTGC
>pHC314.Generic.html.1.7
CGGGCAACGTTGTTGCCATTGCTGCAGGCGGAGAACTGGTAGGTATGGAAGATCTCTAGA
>pRSF-1.Novagen.html.1.27
ACGAGTCCATGTGCTGGCGTTCAAATTTCGCAGCAGCGGTTTCTTTACCAGACTCGAGTG
>pASK22.Generic.html.1.557
TACCCACTCCATGTAGAAGTCAGAGAAGGTGAAACCTGAGGTAGCGCAAGACAGACGCAG
>SSEV19.Generic.html.1.42
AGCTTTCATCAACATTAAATGTGAGCGAGTAACAACCCGTCGGATTCTCCGTGGGAACAA
>pAMP1.Invitrogen.html.1.7
TACCGGTCCGGAATTCCCGGGCATCATCATCATTAGTAGTAGTAGGCGGCCGCTCTAGAG
>pET-11d.Novagen.html.1.14
AATAATTTTGTTTAACTTTAAGAAGGAGATATACCATGGCTAGCATGACTGGTGGACAGC
>pET-31b(+).Novagen.html.1.167
GGTTCCGAGCCCAGGTCCGGTACGGCTGCGATTCGTGAGTTTTACGCCAACTCGCTCAAA
>13446791.1.16
CTTAAGGCCTTACTAGTGGATCCCCCGGGATGCATGAATTCAAGCTTATCGATGTCGACG
>pETBlue-2.Novagen.html.1.67
CTGGCTTGCACGTGTATACAGCTGTGCGGCCGCAAGCTTCGAACGCGTATCGATGGTACC
>310778.1.10
CTCGGTACCCGGGGATCCTCTAGAGTCGACCTGCAGGGGCCCTCGAGACGCGTGGCATGC
>pET-43.1Ek_LIC.Novagen.html.1.2
CCGGGCTTCTCCTCAACGATATCTGAGCTCGTGGATCCGAATTCTGTACAGGCGCGCCTG
>13446791.1.6
TCTAGAGGCCCTTAAGGCCTTACTAGTGGATCCCCCGGGATGCATGAATTCAAGCTTATC
>pMAL-p.New_England_Biolabs.html.1.27
GGATCCATCGAGGGTAGGTTTACTGAATTCAGGCCTACCCTCGATGGATCCCCGGCCGGG
>pET-50b(+).Novagen.html.1.144
TGCTGCTAAATTCGAACGCCAGCACATGGACAGCTCTACTTCTGCTGCTCTCGAGGCTTA
>209573.1.283
GTTTCCATTATAAAATCCTCTTTGACTTTTAAAACACTCGAGTTAACAAATAAATACTGT
>287940.1.21
CAGCTGGTACCATGGAATTCGAAGCTTGATCCGCGACCCATTTGCTGTCCACCAGTCATG
>118200854.1.45
CGGTATCCTGCAGGTAGTATGCAAGAGATCTTATAGGCCTCGAGTTAACGTTCGAGGTCG
>p3T.Mobitec.html.1.57
GGATGGCGACCCGGGTGCCCAGCCAAAAAATGGCCACTGCAGGAATTCGATATCAAGCTT
>118200851.1.14
AACTATGGCGCGCCTTTGCGATCGCAGACCTAGGAAAGCTAGCTATACGCGTTATACCGG
>pET-44b(+).Novagen.html.1.89
GGACGTCGACGGTACCATCGATACGCGTTCGAAGCTTGCGGCCGCACAGCTGTATACACG
>pET-17b.Novagen.html.1.8
TACCGAGCTCGGATCCACTAGTAACGGCCGCCAGTGTGCTGGAATTCTGCAGATATCCAT
>56406608.1.232
TGATGCCACCCAGCCGAGGGCTTGTGCTTCTGATTTTGTAATGTAATTATCAGGTAGCTT
>287940.1.15
GATCTGCAGCTGGTACCATGGAATTCGAAGCTTGATCCGCGACCCATTTGCTGTCCACCA
>115600313.1.790
TACACCTATAAAAGAGAGAGCCGTTATCGTCTGTTTGTGGATGTACAGAGTGATATTATT
>287937.1.22
ACCAGCTGCAGATCTCGAGCTCGGATCCCGACCCATTTGCTGTCCACCAGTCATGCTAGC
>56406604.1.281
GGTAGCTTATGATATGTCTGAAGATAATCCGCAACCCCGTCAAACGTGTTGATAACCTGT
>pRPM2.Generic.html.1.2
AGCTTGCATGCCTGCAGGTCGACTCTAGAGGATCCCCCCGGTCCGGATGGAAGACCCGGG
>209190.1.6
GCTAGTTAGTTAGGATCCTCTAGAGTCGACCTGCAGCCCAAGCTTATCGATTCGCCCGGG
>118200856.1.177
GGCCTATGCGGCCGCGGATCTGATCCCGGGCGGGTACCTTTGAATTCCACTTAATTAAGG
>1132425.1.3
CCAAGTCGGCCGAGCTCGAATTGCGGCCGCATGCATGCATAAGCTTGCTCGAGTCTAGAG
>pMAL-p.New_England_Biolabs.html.1.6
TGCCTGCAGGTCGACTCTAGAGGATCCATCGAGGGTAGGTTTACTGAATTCAGGCCTACC
>7688144.1.2
ATTCGGTTTTTTTTTTTTTTTTTTTTTTTTTTTTTTGGGAGCTCGCCCGGGGATCCTCTA
>pNEB193.New_England_Biolabs.html.1.21
TAAACAGTCGACTCTAGACTTAATTAAGGATCCGGCGCGCCCCCGGGTACCGAGCTCGAA
>pSL180.Generic.html.1.218
CGCCTGCAGCTGGCGCCATCGATACGCGTACGTCGCGACCGCGGACATGTACAGAGCTCG
>110433179.1.33
TTTCACACAGGAAACAGCTATGACCATTAGGCCTATTTAGGTGACACTATAGAACAAGTT
>4097017.1.285
GGATCCAGAGTCTCCTGAACTAGACAATGCTCAGGACTGATGAGTCCGTGAGGACGAAAC
>pRPM1.Generic.html.1.7
GCATGCCTGCAGGTCGACTCTAGAGGATCCCCTCCGGATGGAAGACCCGGGTCTTCCATC
>287937.1.6
CTTCGAATTCCATGGTACCAGCTGCAGATCTCGAGCTCGGATCCCGACCCATTTGCTGTC
>115600313.1.423
GGGCGTAAACGCCGCGTGGATCCGGCTTACTAAAAGCCAGATAACAGTATGCGTATTTGC
>66815022.1.66
AGCTTGAGCTCGCGGCCGCTGCTAGCAGATCTTCTAGACTCGAGACGCGTGGTACCCTGC
>pET-44b(+).Novagen.html.1.108
GATACGCGTTCGAAGCTTGCGGCCGCACAGCTGTATACACGTGCAAGCCAGCCAGAACTC
>4097017.1.355
GGATCCAGAGTCTCCTGAACTAGTCCAAGCTTATCGATACCGTCGACCTCGAGGGGGGGC
>pMOD3.Epicentre.html.1.73
TCCCCGGGTACCGAGCTCGAATTCGAGCCAATATGCGAGAACACCCGAGAAAATTCATCG
>pPICZalphaB.InVitrogen.html.1.8
GCGGCCGCCGCGGCTCGAGGTACCGATCCGAGACGGCCGGCTGGGCCACGTGAATTCCTG
>4097017.1.258
GTCCGTGAGGACGAAACTCTAAGGCTTGGATCCAGAGTCTCCTGAACTAGACAATGCTCA
>4097013.1.25
TAGACAATGCTCAGGACTGATGAGTCCGTGAGGACGAAACTCTAAGGCTTGGATCCAGAG
>83314120.1.75
TGCAGGGGCCCCGACCGTGTCGGGGCCCCTGCACGGGTCCATGGAGCTTTAAAAGGATCT
>pHIL-S1.InVitrogen.html.1.21
ATATAGGTTACAAATAAAAAAGTATCAAAAATGAAGCCTGCATCTCTCAGGCAAATGGCA
>27573259.1.25
GTCAGCGTCGTCGTGGTACCTCGGATCCGAATTCGAGCTCCGTCGACAAGCTTGCGGCCG
>pET-50b(+).Novagen.html.1.107
AGCTCGCTCTGGTGCCACGCGGTAGTAAAGAAACCGCTGCTGCTAAATTCGAACGCCAGC
>310852.1.6
GCTGCAGGTCGACGGATCCCAAGCTTCTTCTAGAGGTACCGCATGCGATATCGAGCTCTC
>pET-12c.Novagen.html.1.54
GAAACTCCTAGGAATAGTCCTGACAACCCCTATCGCGATCAGCTCTTTTGCGTCGACGGG
>pMMB208.ATCC.html.1.37
ATTCGAGCTCGGTACCCGGGGATCCTCTAGAGTCGACCTGCAGGCATGCAAGCTTAATTA
>48995599.1.150
TATGGCGGCCGCCTGCAGCTGGCGCCATCGATACGCGTACGTCGCGACCGCGGACATGTA
>113073444.1.34
TCTAGACACGGGGTGGTTTAAACGCGGCCGCGGTACCACTAGTACGCGTAGGCCTGAGCT
>54043009.1.28
TTCTCGAGGAATTCCTGCAGCCCGGGGGATCCACTAGTGAGCTCATGCATGATCGAGCTC
>56406604.1.59
AGCCAGTCGCTTGAGTAAAGAATCCGGTCTGAATTTCTGAAGCCTGATGTATAGTTAATA
>209573.1.158
CTTCCAGAGACTGGATGTTTTTCGGGTGGATCCCAGAAGTAGTTTTGATGCACAGGCAAC
>pATH23.ATCC.html.1.14
CCTCTAGAGTCGACCTGCAGGCATGCAAGCTTCCCCCTCCAATTCGGGGGGATCTCAATC
>56406608.1.281
TCAGGTAGCTTATGATATGTCTGAAGATAATCCGCAACCCCGTCAAACGTGTTGATAACC
>115600313.1.486
CTGATTTTTGCGGTATAAGAATATATACTGATATGTATACCCGAAGTATGTCAAAAAGAG
>pCR3.InVitrogen.html.1.1
GGCCCTCTAGATGCATGCTCGAGCGGCCGCCAGTGTGATGGATATCTGCAGAATTCCAGC
>13446792.1.35
ATCCCCCGGGATGCATGAATTCAAGCTTATCGATGTCGACAGGCCTTAAGGGCCAGATCT
>SSEV19.Generic.html.1.141
AGATGGGCGCATCGTAACCGTGCATCTGCCAGTTTGAGGGGACGACGACCGTATCGGCCT
>pSE280.Invitrogen.html.1.191
CAAATTTAAAGCGCTGATATCGATCGCGCGCAGATCTGTCATGATGATCATTGCAATTGG
>pET-31b(+).Novagen.html.1.19
TGTTTAACTTTAAGAAGGAGATATACATATGCATACCCCAGAACACATCACCGCCGTGGT
>pRSET_CAT.InVitrogen.html.1.400
CGCAAGGCGACAAGGTGCTGATGCCGCTGGCGATTCAGGTTCATCATGCCGTCTGTGATG
>p453.Generic.html.1.50
TATTTATAGCATAGAAAAAAACAAAATGAAATTCTACTATATTTTTGAGCTCGGGGTACC
>pET-11d.Novagen.html.1.18
ATTTTGTTTAACTTTAAGAAGGAGATATACCATGGCTAGCATGACTGGTGGACAGCAAAT
>SSEV19.Generic.html.1.49
ATCAACATTAAATGTGAGCGAGTAACAACCCGTCGGATTCTCCGTGGGAACAAACGGCGG
>pSL180.Generic.html.1.183
CGGAATATTAATAGGCCTAGGATGCATATGGCGGCCGCCTGCAGCTGGCGCCATCGATAC
>118200847.1.166
AGTGGCCTATGCGGCCGCGGATCTGATCCCGGGCGGGTACCTTTGAATTCCACTTAATTA
>54043009.1.3
CCTTCGCGAGGTACCGGGCCCAAGCTTCTCGAGGAATTCCTGCAGCCCGGGGGATCCACT
>pCMV-PCR.Stratagene.html.1.62
ATGGAACAAGACCCGGGAAGAGCAAGCTTGATATCGCTCTTCACTTGTCGTCGTCAATGA
>pSL180.Generic.html.1.157
TTAACGTTAGCCGGCTACGTATACTCCGGAATATTAATAGGCCTAGGATGCATATGGCGG
>595764.1.119
ATTTGCGCATGCTAGCTATAGTTCTAGAGGTACCGGTTGTTAACGTTAGCCGGCTACGTA
>pASK22.Generic.html.1.73
GACAGTAGTAAACAGCCAGATCTTCAGCCTGTACAGAAGAGATGGTCAGAGTGAAGTCGG
>56406608.1.85
CCGGTCTGAATTTCTGAAGCCTGATGTATAGTTAATATCCGCTTCACGCCATGTTCGTCC
>pSL190.Generic.html.1.71
TACGCGTATCGATGGCGCCAGCTGCAGGCGGCCGCCATATGCATCCTAGGCCTATTAATA
>pASK22.Generic.html.1.295
TGGTAACACGTTCACCTGCAGATACAGACAGAGAGCTCGGAGACTGGGTCATAACGATAT
>pRPM1.Generic.html.1.2
AGCTTGCATGCCTGCAGGTCGACTCTAGAGGATCCCCTCCGGATGGAAGACCCGGGTCTT
>pZP19.Generic.html.1.15
TGCAGGTCGACTCTAGAGGATCCCCCTCTAGAGGATCCCCTCGAGAATGCCGGCATTCGG
>pSE280.Invitrogen.html.1.244
CAATTGGATCCATATATAGGGCCCGGGTTATAATTACCTCAGGTCGACGTCCCATGTGCA
>pSL180.Generic.html.1.9
ATGGCCATGGGACGTCGACCTGAGGTAATTATAACCCGGGCCCTATATATGGATCCAATT
>pASK22.Generic.html.1.37
CGGCGCCAAAGGTCAGCGGGTAAGAGTGGTCGTTTTGACAGTAGTAAACAGCCAGATCTT
>pASK22.Generic.html.1.510
TTACGGCTAGCTGCGATCCACTCGAGACGTTTACCCGGGGGCTGACGTACCCACTCCATG
>pET-44b(+).Novagen.html.1.58
TGGATCCGAATTCTGTACAGGCGCGCCTGCAGGACGTCGACGGTACCATCGATACGCGTT
>pCMV-PCR.Stratagene.html.1.14
TATAGGGCGAATTGGGTACACTTACCTGGTACCGGGCCCCCCCTCGAGATGGAACAAGAC
>pAX4BP.USB.html.1.31
CCATTGCTGCATAAAAAACGCCCGGCGGCAACCGAGCGTTCTGAATTAATTAATCATCGT
>pCITE-2b(+).Novagen.html.1.33
GAGGATCGGAGATCTCAGTGGTGGTGGTGGTGGTGCTCGAGTGCGGCCGCAAGCTTGTCG
>pSL190.Generic.html.1.22
CGTGGCCACTAGTACTTCTCGAGCTCTGTACATGTCCGCGGTCGCGACGTACGCGTATCG
>915333.1.77
CGGTACCCTACTGCAGGAGCGGCCGCCCGGGCCTCCAGGATCCCCATGGCCAGAATTCTG
>pQE-TriSystem_Strep.Qiagen.html.1.44
TCGACCTGCAGGCGCGCCGAGATCTGAGAATTCGGATCCACGAGCTCCCGGGATATCGCC
>pGV451.Generic.html.1.7
GATCTTCAATTCTCATGTTTGACAGCTTATCATCGCCCTGACTGAGTCGAGCCCAGCTTG
>115600313.1.839
GTGATATTATTGACACGCCCGGGCGACGGATGGTGATCCCCCTGGCCAGTGCACGTCTGC
>pMAL-p2.New_England_Biolabs.html.1.10
CCTGCAGGTCGACTCTAGAGGATCCGAATTCTGAAATCCTTCCCTCGATCCCGAGGTTGT
>pUCBM20.Boehringer.html.1.32
GAGCTCTAGAGTCGACGGGCCCGGTACCGCGGCCGCCTTAAGACGCGTGGATCCCCGGGA
>pExchange-6A.Stratagene.html.1.22
AGCTTGATATCGAATTCCTGCAGCCCGGGGGATCCGCCCGGGCTAGAGCGGCCGCCACCG
>pMT_BiP_V5-Hisc.InVitrogen.html.8.32
GTGCTGGATATCTGCAGAATTCCACCACACTGGACTAGTAGGTACCCCGGGCCATGGAGA
>pQE-TriSystem_Strep.Qiagen.html.1.17
GCGGCCGCAAGCTTCGAACCGGTACCGTCGACCTGCAGGCGCGCCGAGATCTGAGAATTC
>pSL190.Generic.html.1.1
AAGCTTAAGGTGCACGGCCCACGTGGCCACTAGTACTTCTCGAGCTCTGTACATGTCCGC
>56406604.1.166
CCTGTTTGAGAAGATGTCTCCGCCGATGCTTTTCCCCGGAGCGACGTCTGCAAGGTTCCC
>27573259.1.35
TCGTGGTACCTCGGATCCGAATTCGAGCTCCGTCGACAAGCTTGCGGCCGCACTCGAGGA
>pSE420.InVitrogen.html.1.183
AGCTAGCATGCGCAAATTTAAAGCGCTGATATCGATCGCGCGCAGATCTGTCATGATGAT
>4097017.1.4
CCACCGCGGTGGCGGCCGCTCTAGACAATGCTCAGGACTGATGAGTCCGTGAGGACGAAA
>17864894.1.2
ATCCCTGCCGGCCGGTCCGGCGCGCCCGGGCTCGAGTGCACGTACGACGTCTAGACCTAG
>18252143.1.12
ATTCAGATCTAGAGCTCTGCAGGATCCAAGCTTACTAGTGGTACCACGCGTGAATAGATA
>pCMV-PCR.Stratagene.html.1.39
CTGGTACCGGGCCCCCCCTCGAGATGGAACAAGACCCGGGAAGAGCAAGCTTGATATCGC
>pBGRF.Generic.html.1.4
CTTGCATGCCTGCAGGTCGACTCTAGAGGATCCCCGGGTACCGAGCTCGAATTCTTTATT
>115600313.1.629
CGGTCTGGTAAGCACAACCATGCAGAATGAAGCCCGTCGTCTGCGTGCCGAACGCTGGAA
>57790551.1.2
GCCTTCGCGAGGTACCGGGCCCAAGCTTCTCGAGGAATTCCTGCAGCCCGGGGGATCCAC
>209573.1.279
CGCGGTTTCCATTATAAAATCCTCTTTGACTTTTAAAACACTCGAGTTAACAAATAAATA
>pSPORT1.ATCC.html.1.26
TCCCGGGTCGACGAGCTCACTAGTCGGCGGCCGCTCTAGAGGATCCAAGCTTACGTACGC
>209573.1.176
TTTTCGGGTGGATCCCAGAAGTAGTTTTGATGCACAGGCAACGGAGCTCAGCGTATAAGT
>pSU2703.Generic.html.1.62
TTCAGGTGCTACATTTGAAGAGATAAATTGCACTGAAATCTAGAAATATTTTATCTGATT
>pd2EGFP.Clontech.html.2.38
CACCAGACAAGTTGGTAATGGTAGCGACCGGCGCTCAGTTGGAATTCTAGAGTCGCGGCC
>pExchange-4A.Stratagene.html.1.1
TCGAGGTCGACGGTATCGATAAGCTTGATATCGAATTCCTGCAGCCCGGGGGATCCGCCC
>13027702.1.35
ATGGCGGCCGCCTGCAGCTGGCGCCATCGATACGCGTACGTCGCGACCGCGGACATGTAC
>pPICZalphaA.InVitrogen.html.1.1
CTAGAAAGCTGGCGGCCGCCGCGGCTCGAGGTACCGATCCGAGACGGCCGGCTGGGCCAC
>595764.1.110
GCGCTTTAAATTTGCGCATGCTAGCTATAGTTCTAGAGGTACCGGTTGTTAACGTTAGCC
>1769877.1.21
GACTCTAGAGGATCTATATTACCCTGTTATCCCTAGCGGATCCCCGGGTACCGAGCTCGA
>110433179.1.42
GGAAACAGCTATGACCATTAGGCCTATTTAGGTGACACTATAGAACAAGTTTCGGTCCGG
>pASK22.Generic.html.1.26
CAGTTTGGTGCCGGCGCCAAAGGTCAGCGGGTAAGAGTGGTCGTTTTGACAGTAGTAAAC
>pSL190.Generic.html.1.55
GTCCGCGGTCGCGACGTACGCGTATCGATGGCGCCAGCTGCAGGCGGCCGCCATATGCAT
>66815022.1.6
GGGCCCAAAGTCGACGGATCCCATATATGACTAGTGAATTCCCCGGGAGGCCTGATATCA
>pTRE-Shuttle2.Clontech.html.1.14
CGACAAGCTTATCGATGCGGCCGCGCTAGCACGCGTCAGCTGACTAGAGGATCCCCGGGT
>595764.1.136
ATAGTTCTAGAGGTACCGGTTGTTAACGTTAGCCGGCTACGTATACTCCGGAATATTAAT
>209573.1.128
CCTGGTTGCAGTGAGTGCCTTTACCGATAACTTCCAGAGACTGGATGTTTTTCGGGTGGA
>pPICZalphaB.InVitrogen.html.1.4
GCTGGCGGCCGCCGCGGCTCGAGGTACCGATCCGAGACGGCCGGCTGGGCCACGTGAATT
>pSPORT1.ATCC.html.1.1
ACGCCTGCAGGTACCGGTCCGGAATTCCCGGGTCGACGAGCTCACTAGTCGGCGGCCGCT
>pSL180.Generic.html.1.134
TATAGTTCTAGAGGTACCGGTTGTTAACGTTAGCCGGCTACGTATACTCCGGAATATTAA
>pSE420.InVitrogen.html.1.281
TTACCTCAGGTCGACGTCCCATGTGCAGGTGCTGAATTCGAAGGCATTCCACGACGTGGT
>pET-31b(+).Novagen.html.1.59
GAACACATCACCGCCGTGGTACAGCGCTTTGTGGCTGCGCTCAATGCCGGCGATCTGGAC
>310756.1.40
CCAGTTCTGCGCCTGCAGCAATGGCAACAACGTTGCCCGGATCCGGTCGCGCGAATTCGT
>pSE280.Invitrogen.html.1.158
AACCGGTACCTCTAGAACTATAGCTAGCATGCGCAAATTTAAAGCGCTGATATCGATCGC
>pETcoco-2.Novagen.html.1.175
CTGGCGTTCAAATTTCGCAGCAGCGGTTTCTTTGCTAGCACCGTGATGGTGATGGTGATG
>16930722.1.72
GATCATCGATGGGCCCATGGCTAGCGGCCGCACGCGTTCGCGACTAGTGCGCGATCGCGG
>915333.1.8
AAAGCTGAGTCTTCCAAAGCTTGGCACCACGTGTTAATTAAGATCTAGATCAGCATGCGT
>RR2.ATCC.html.1.2
GCCGCTTTCCTGCGTTATCCCCTGATTCTGTGGATAACCGTATTACCGCCTTTGAGTGAG
>p453.Generic.html.1.19
CAATAAATTAGAATAGTTTCAATTTTTAAGCTATTTATAGCATAGAAAAAAACAAAATGA
>915333.1.64
GCGTCGACGAGCTCGGTACCCTACTGCAGGAGCGGCCGCCCGGGCCTCCAGGATCCCCAT
>27573259.1.4
TGTACGGTCGTAAAAAACGTCGTCAGCGTCGTCGTGGTACCTCGGATCCGAATTCGAGCT
>115600313.1.860
GGCGACGGATGGTGATCCCCCTGGCCAGTGCACGTCTGCTGTCAGATAAAGTCTCCCGTG
>118200845.1.43
TATACGCGTTATACCGGTATCCTGCAGGTAGCATGCAAGAGATCTTATAGGCCTCGAGTT
>pDK101.ATCC.html.1.51
GCCGCACTAGTGATATCCCGCGGCCATGGATAACATGGCCAACAAAACCATGGCGGCCGG
>pCDF1-MCS1-EF1-Puro.System_Biosciences.html.1.1
TGCGGCCGCGAATTCATTTAAATTAATTAAGCTTAGATCTGGATCCGGCGCGCCCGGGCT
>4586830.1.13
CCAAGCTTGCATGCCTGCAGGTTTAAACAGTCATTTAAATCGACTCTAGACTTAATTAAG
>18766333.1.19
GGCCATGGCGGCCGCGTCGACATCGATAAGCTTGAATTCATGCATCCCGGGGGATCCACT
>45655410.1.33
GTCGACCTGCAGGCGGCCGCGAATTCACTAGTGATATCGAATTCCCGCGGCCGCCATGGC
>3139056.1.71
CTGATATCATCGATGAATTCGAGCTCGGTACCCGGGGATCCTCTAGAGTCGACCTGCAGG
>83314120.1.82
GCCCCGACCGTGTCGGGGCCCCTGCACGGGTCCATGGAGCTTTAAAAGGATCTAGGTGAA
>pd2EGFP.Clontech.html.2.6
GTACGGCCGACTAGTAGGCCTATTATTTTTGACACCAGACAAGTTGGTAATGGTAGCGAC
>pET-11d.Novagen.html.1.27
AACTTTAAGAAGGAGATATACCATGGCTAGCATGACTGGTGGACAGCAAATGGGTCGGAT
>287942.1.9
GCTCGAGATCTGCAGCTGGTACCATGGAATTCGAAGCTTGATCCGACCCATTTGCTGTCC
>4097015.1.67
TAAGGCTTGGATCCCCCGGGCTGCAGGAATTCGATATCAAGCTTATCGATACCGTCGACC
>pGEM-7Zf(+)_LIC-F.ATCC.html.1.3
TGCATCCAACGCGTTGGGAGCTCTCCGGATCCAAGCTTATCGATTTCGAACCCGGGGTAC
>pXC14.ATCC.html.1.62
AACAATTGATTGAATGTATGCAAATAAATGCATACACCATAGGTGTGGTTTAATTTGATG
>310806.1.16
GCAGGTCGACGGATCCCAAGCTTCTTCTAGAGGTACCGCATGCGATATCGAGCTCTCCCG
>5420374.1.20
TACTCAAGCTTATGCATGCGGCCGCATCTAGAGGGCCCGGATCCCTCGAGGTCGACGAAT
>pAMP1.Invitrogen.html.1.26
GGCATCATCATCATTAGTAGTAGTAGGCGGCCGCTCTAGAGGATCCAAGCTTACGTACGC
>pET-50b(+).Novagen.html.1.40
TACCAGGATCCGAATTCTGTACAGGCCTTGGCGCGCCCGACGTCCGTCGACAAGCTTGCG
>208126.1.47
ACCTGGTTGCAGTGAGTGCCTTTACCGATAACTTCCAGAGACTGGATGTTTTTCGGGTGG
>115600313.1.938
ATATCGGGGATGAAAGCTGGCGCATGATGACCACCGATATGGCCAGTGTGCCGGTCTCCG
>pET-12b.Novagen.html.1.6
TCTAGAAATAATTTTGTTTAACTTTAAGAAGGAGATATACATATGCGGGCGAAACTCCTA
>56406604.1.47
GTTTTGTAAATCAGCCAGTCGCTTGAGTAAAGAATCCGGTCTGAATTTCTGAAGCCTGAT
>18766333.1.34
GTCGACATCGATAAGCTTGAATTCATGCATCCCGGGGGATCCACTAGTAAGGCCTTAAGG
>110433179.1.49
GCTATGACCATTAGGCCTATTTAGGTGACACTATAGAACAAGTTTCGGTCCGGAATTCCC
>pMT_BiP_V5-Hisc.InVitrogen.html.8.19
AGCGGCCGCCACTGTGCTGGATATCTGCAGAATTCCACCACACTGGACTAGTAGGTACCC
>pNEB205A.New_England_Biolabs.html.1.19
AACGCTGAGGAGACATCTAGACTTTCCCTCAGCTTAATTAAGGCGCGCCTGAGCTCGAAT
>4097017.1.293
AGTCTCCTGAACTAGACAATGCTCAGGACTGATGAGTCCGTGAGGACGAAACTCTAAGGC
>pRSET_CAT.InVitrogen.html.1.343
ACGTGGCCAATATGGACAACTTCTTCGCCCCCGTTTTCACCATGGGCAAATATTATACGC
>12082761.1.45
GCGGCCGCCTGCAGGTCGACGGGCCCGGGATCCGATATCTAGATGCATTCGCGAGGTACC
>118200847.1.7
GCGCGCCTTTGCGATCGCAGACCTAGGAAAGCTAGCTATACGCGTTATACCGGTATCCTG
>413812.1.2
AATTAAGCGGCCGCCCGGGAATTCGAGCTCGGTACCAGATCTTCTAGATTCGAACTCGAG
>118200851.1.175
CCACTAGTGGCCTATGCGGCCGCGGATCTGATCCCGGGCGGGTACCTTTGAATTCCACTT
>pCSV31.Generic.html.1.2
GCTTATCGCCCGACTAAGTCGACTCAGTCGGGTCACCGATGATAAGCTGTCAAACATGAG
>88173988.1.16
GGTCATCGATTCTAGAACTTAAGGAGCTCAGATCTTACGCGTTGGGTACCCTGCTAGCGA
>pXC14.ATCC.html.1.69
GATTGAATGTATGCAAATAAATGCATACACCATAGGTGTGGTTTAATTTGATGCCCTTTT
>pET-43.1Ek_LIC.Novagen.html.1.91
TTCGAAGCTTGCGGCCGCACAGCTGTATACACGTGCAAGCCAGCCAGAACTCGCTCCTGA
>pET-31b(+).Novagen.html.1.160
CCCCGTGGGTTCCGAGCCCAGGTCCGGTACGGCTGCGATTCGTGAGTTTTACGCCAACTC
>M13BM21.Boehringer.html.1.32
GCGGCCGCGGTACCGGGCCCGTCGACTCTAGAGCTCTGCAGGCATGCGATATCCCATGGA
>pGEM-7Zf(+)_LIC-F.ATCC.html.1.80
GGAGCGAGTTTGGTACCGAATTCCTCGAGTCTAGAGGAGCATGCGACGTCGGGCCCAATT
>115600313.1.900
GTCAGATAAAGTCTCCCGTGAACTTTACCCGGTGGTGCATATCGGGGATGAAAGCTGGCG
>3328183.2.3
CTTAATACGACTCACTATAGGGAGCGGCCGCAGATCTTGCAGGTCGACGATTCTATAGTG
>pHIL-S1.InVitrogen.html.1.94
TTGATTAGAATCTAGCAAGACCGGTCTTCTCGTAAGTGCCCAACTTGAACTGAGGAACAG
>56406608.1.99
TGAAGCCTGATGTATAGTTAATATCCGCTTCACGCCATGTTCGTCCGCTTTTGCCCTGGA
>pSE280.Invitrogen.html.1.255
ATATATAGGGCCCGGGTTATAATTACCTCAGGTCGACGTCCCATGTGCAGGTGCTGAATT
>56406604.1.119
TCCGCTTCACGCCATGTTCGTCCGCTTTTGCCCTGGAGTTTGCCTTCCCTGTTTGAGAAG
>115600313.1.577
GTTGACAGCGACAGCTATCAGTTGCTCAAGGCATATATGATGTCAATATCTCCGGTCTGG
>pEpiFOS-5.Epicentre.html.1.5
AAGCTTGCATGCCTGCAGGTCGACTCTAGAGGATCCCACGTGGGATCCCCGGGTACCGAG
>4097017.1.75
GGATCCAGAGTCTCCTGAACTAGACAATGCTCAGGACTGATGAGTCCGTGAGGACGAAAC
>pLEX.InVitrogen.html.1.41
GTGATGGATATCTGCAGAATTCCAGCACACTGGCGGCCGTTACTAGTGGATCCGAGCTCG
>118200847.1.78
CAAGAGATCTTATAGGCCTCGAGTTAACGTTCGAGGTCGACTCTAGATAAAGCTTTAGAG
>115600313.1.1066
TTCTGGGGAATATAAATGTCAGGCTCCCTTATACACAGCCAGTCTGCAGGTCGATACAGT
>pSE280.Invitrogen.html.1.117
CTATTAATATTCCGGAGTATACGTAGCCGGCTAACGTTAACAACCGGTACCTCTAGAACT
>74267359.1.25
CCGTCGAGCGGACCGGGTACCGCGGCCGCAGATCTGTTAACGAATTCCCAATTCCCTATT
>118200851.1.161
AGAAGGATCCAGATCCACTAGTGGCCTATGCGGCCGCGGATCTGATCCCGGGCGGGTACC
>pET-31b(+).Novagen.html.1.293
ACCGTCAGCTTCGAGTATCAGGGCCGCAAGACCGTAGTTGCGCCCATCGATCACTTTCGC
>1673614.1.3
GCCGCACGTGTAACTTAAGTCTAGAGTCGACGGTACCAAGAATTCCATGGATATCCCGGG
>310805.1.12
AGAGCTCGATATCGCATGCGGTACCTCTAGAAGAAGCTTGGGATCCGTCGACCTGCAGCC
>pET-44c(+).Novagen.html.1.83
CCTGCAGGACGTCGACGGTACCATCGATACGCGTTCGAAGCTTGCGGCCGCACAGCTGTA
>pRSF-1.Novagen.html.1.43
GCGTTCAAATTTCGCAGCAGCGGTTTCTTTACCAGACTCGAGTGCGGCCGCAAGCTTGTC
>56406608.1.216
CTGCAAGGTTCCCTTTTGATGCCACCCAGCCGAGGGCTTGTGCTTCTGATTTTGTAATGT
>18766333.1.37
GACATCGATAAGCTTGAATTCATGCATCCCGGGGGATCCACTAGTAAGGCCTTAAGGGCC
>pAMP1.Invitrogen.html.1.24
CGGGCATCATCATCATTAGTAGTAGTAGGCGGCCGCTCTAGAGGATCCAAGCTTACGTAC
>113073402.1.3
TGCCTGCAGGTCGACTCTAGACACGGGGTGGTTTAAACGCGGCCGCGGTACCACTAGTAC
>pES2.Generic.html.1.7
TCATTATAACAAATAGTTAACTAATTGTCAAGTAATTCGAGCTCGGTACCCGGGGATCCT
>537474.1.6
TCTGATATCATCGATGAATTCGAGCTCGGTACCCGGGGATCCTCTAGAGTCGACCTGCAG
>11559656.1.12
GAATTCCTCGAGATCTTCTAGACCCCGGGGATATCCCATGGGCGGCCGCACTAGTGTCGA
>pGEXKG.Generic.html.1.8
AGCTCGAGTCGACCCATGGAGTCTAGAATTCCACCACCACCACCGGAAATTTCCCGGGGA
>1066312.1.14
ATCTCGAGGCGCCGAATTCGAGCTCGGTACCCGGGGATCCTCTAGAGTCGACCTGCAGGC
>4097017.1.345
TCTAAGGCTTGGATCCAGAGTCTCCTGAACTAGTCCAAGCTTATCGATACCGTCGACCTC
>pMCS5.Mobitec.html.1.63
CGCCACTAGTGCTAGCAGATCTGGCCGGCCCACCGGTGGGCCATATGGGCCCGCGGCCGC
>208742.1.1
TTCGAAACATACCTTTGGGTCCTTTGGCCAATCCCGGGGATCCTCTAGAGTCGACCTGCA
>115600313.1.1077
ATAAATGTCAGGCTCCCTTATACACAGCCAGTCTGCAGGTCGATACAGTAGAAATTACAG
>45862365.1.38
GATGCGGCCGCAAAGTCGACGAATTCTCCCGGGTGGATCCAAGGCCTTCTAGAAAAACTC
>48995599.1.69
GCTAGCTATAGTTCTAGAGGTACCGGTTGTTAACGTTAGCCGGCTACGTATACTCCGGAA
>pASK22.Generic.html.1.204
TTCGGCGGTTGGCCAGGCTTTTGCTGATACCACGCCAGGAAGTTTTTCTGGTTACCAGAG
>pRNA-U6.3_Neo.Genscript.html.1.23
ATCAGCGGTTTAAACTTAAGCTTTCCAAAAAACTTACGCTGAGTACTTCGATCTCTTGAA
>pCR1000.InVitrogen.html.1.26
TTCTCTCGATATCGAAACCCTTCTCACCTCGGCCGATAAGCTTTTAATTAAACTAGTGAG
>pAMP18.Invitrogen.html.1.17
CCGGGGATCCAACGCGTACTAGTAGAGATCTCCATGGGCGGCCGCTCTAGAGTCGACCTG
>pMAL-p2.New_England_Biolabs.html.1.25
TAGAGGATCCGAATTCTGAAATCCTTCCCTCGATCCCGAGGTTGTTGTTATTGTTATTGT
>pMOD3.Epicentre.html.1.35
TTTTAAAGCTTGCATGCCTGCAGGTCGACTCTAGAGGATCCCCGGGTACCGAGCTCGAAT
>pSL190.Generic.html.1.232
TGTCATGATGATCATTGCAATTGGATCCATATATAGGGCCCGGGTTATAATTACCTCAGG
>531832.1.23
CCCGGGGCGGCCGCTGTCACTAGTGAGCTCGTCGACTCTAGAGGATCCAAGCTTACGTAC
>pUC28.Generic.html.1.8
GCGAGCTCCATGGATATCGATCGCATGCATATGGGCCCTCGAGGCCTTGAATGCGGCCGC
>56406604.1.88
TGAATTTCTGAAGCCTGATGTATAGTTAATATCCGCTTCACGCCATGTTCGTCCGCTTTT
>209573.1.83
CTAGACAGATTTTACGACCGTCTTTCAGAGTAGCGATAACTTCAACCTGGTTGCAGTGAG
>4097017.1.147
ATCCAGAGTCTCCTGAACTAGACAATGCTCAGGACTGATGAGTCCGTGAGGACGAAACTC
>pRNA-U6.3_Neo.Genscript.html.1.45
TTCCAAAAAACTTACGCTGAGTACTTCGATCTCTTGAATCGAAGTACTCAGCGTAAGCGG
>pIVEX-GST.Roche.html.1.16
GAGCTCGCTCGAGTCGACTTGCCATGGTCATATGTTTAATTAAGCGGCCGCGGCCAGGCC
>pTriplEx2.Clontech.html.1.24
CGAATTGCGGCCGCATGCATAAGCTTGCTCGAGTCTAGAGTCGACTGGGCCGAGGCGGCC
>pSL190.Generic.html.1.78
ATCGATGGCGCCAGCTGCAGGCGGCCGCCATATGCATCCTAGGCCTATTAATATTCCGGA
>pIC20HE.Generic.html.1.9
CGTAGATCTGATATCGCTAGCCGGCTACGTATCGATGAATTCTCGAGGCGGCCGCGGGCC
>115600313.1.1009
GAAGTGGCTGATCTCAGCCACCGCGAAAATGACATCAAAAACGCCATTAACCTGATGTTC
>pMOD3.Epicentre.html.1.19
AAAGAATATATAAGGCTTTTAAAGCTTGCATGCCTGCAGGTCGACTCTAGAGGATCCCCG
>pSE420.InVitrogen.html.1.269
CCCGGGTTATAATTACCTCAGGTCGACGTCCCATGTGCAGGTGCTGAATTCGAAGGCATT
>pET-44c(+).Novagen.html.1.44
AGAGTCCGAGCTCGTGGATCCGAATTCTGTACAGGCGCGCCTGCAGGACGTCGACGGTAC
>pET-31b(+).Novagen.html.1.58
AGAACACATCACCGCCGTGGTACAGCGCTTTGTGGCTGCGCTCAATGCCGGCGATCTGGA
>pUCBM20.Boehringer.html.1.10
CATGGGATATCGCATGCCTGCAGAGCTCTAGAGTCGACGGGCCCGGTACCGCGGCCGCCT
>209132.1.6
ATTTATCTCCGACGATATTCTCATCAGTGAAATCCAGCTGGAGTTCTTTAGCAAATTTTT
>118200849.1.49
AAGCTAGCTATACGCGTTATACCGGTATCCTGCAGGTAGCATGCAAGAGATCTTATAGGC
>pSPTBM21.Boehringer.html.1.4
AGCTTCCATGGGATATCGCATGCCTGCAGAGCTCTAGAGTCGACGGGCCGGGTACCGCGG
>pSE420.InVitrogen.html.1.148
CGGCTAACGTTAACAACCGGTACCTCTAGAACTATAGCTAGCATGCGCAAATTTAAAGCG
>pXC14.ATCC.html.1.45
TAAGTACTTCCTTAGATAACAATTGATTGAATGTATGCAAATAAATGCATACACCATAGG
>209573.1.280
GCGGTTTCCATTATAAAATCCTCTTTGACTTTTAAAACACTCGAGTTAACAAATAAATAC
>110433179.1.127
AATTAACCTCGAGGAGTGGTCCCTATAGTGAGTCGTATTATAAGCTAGGCACTGGCCGTC
>47132203.1.15
ACCGGGCCCAAGCTTCTCGAGGAATTCCTGCAGCCCGGGGGATCCACTAGTGAGGAGCTC
>8272485.1.2
GCTTGCATGCCTGCAGGTCGACTCTAGAGGATCCCCGGGTACCGAGCTCGAATTAGTCGA
>pETcoco-2.Novagen.html.1.91
CACGTGGCGCGCCTGGACGTCATCGATGCGATCGCCCGGGCTCTTGTCGTCGTCATCACC
>66472063.1.25
TGTGCTTTTAAGCAGAGATTACCTATCTAGACTGCAGGTCGACAAGCTTGAATTCGGATC
>58651745.1.44
CACACTGGAATTCTCTAGAGCGCGCCATGGTCAAAGTTGAGCGTTTATTCTGAGCTTCTG
>115600313.1.580
GACAGCGACAGCTATCAGTTGCTCAAGGCATATATGATGTCAATATCTCCGGTCTGGTAA
>118200854.1.157
GGCCTATGCGGCCGCGGATCTGATCCCGGGCGGGTACCTTTGAATTCCACTTAATTAATT
>595764.1.23
GTCGACCTGAGGTAATTATAACCCGGGCCCTATATATGGATCCAATTGCAATGATCATCA
>11559656.1.22
AGATCTTCTAGACCCCGGGGATATCCCATGGGCGGCCGCACTAGTGTCGACCTGCAGGCA
>915333.1.54
AGATCAGCATGCGTCGACGAGCTCGGTACCCTACTGCAGGAGCGGCCGCCCGGGCCTCCA
>118200849.1.40
GACCTAGGAAAGCTAGCTATACGCGTTATACCGGTATCCTGCAGGTAGCATGCAAGAGAT
>118200854.1.149
CCACTAGTGGCCTATGCGGCCGCGGATCTGATCCCGGGCGGGTACCTTTGAATTCCACTT
>pCRT7_VP22-1-TOPO.InVitrogen.html.1.33
TCTGCAGAATTGCCCTTAAGGGCAATTCCACCACACTGGACTAGTGGATCCGAGCTCGGT
>pASK22.Generic.html.1.56
GTAAGAGTGGTCGTTTTGACAGTAGTAAACAGCCAGATCTTCAGCCTGTACAGAAGAGAT
>595767.1.122
CCTATTAATATTCCGGAGTATACGTAGCCGGCTAACGTTAACAACCGGTACCTCTAGAAC
>209573.1.85
AGACAGATTTTACGACCGTCTTTCAGAGTAGCGATAACTTCAACCTGGTTGCAGTGAGTG
>115600313.1.318
TGCTGATGCCGCTGGCGATTCAGGTTCATCATGCCGTCTGTGATGGCTTCCATGTCGGCA
>pDsRed2.Clontech.html.2.13
CGACTAGTAGGCCTATTATTTTTGACACCAGACAAGTTGGTAATGGTAGCGACCGGCGCT
>pASK22.Generic.html.1.404
CAATGCATTCATCTGCAGGTACAGGATCGATTGACTAGTGTCACGAGAAACGATGAAACG
>208126.1.22
GTCTTTCAGAGTAGCGATAACTTCAACCTGGTTGCAGTGAGTGCCTTTACCGATAACTTC
>531832.1.38
GTCACTAGTGAGCTCGTCGACTCTAGAGGATCCAAGCTTACGTACGCGTGCATGCGACGT
>118200854.1.96
TCGAGGTCGACTCTAGATAAAGCTTTAGAGCTCTTCTTAAGAAGGATCCAGATCCACTAG
>113073376.1.3
GATAAGCTTGCATGCCTGCAGGTCGACTCTAGACACGGGGTGGTTTAAACGCGGCCGCGG
>13446792.1.14
CCATGGCGGCCGCACTAGTGGATCCCCCGGGATGCATGAATTCAAGCTTATCGATGTCGA
>pSE280.Invitrogen.html.1.205
TGATATCGATCGCGCGCAGATCTGTCATGATGATCATTGCAATTGGATCCATATATAGGG
>4097017.1.146
GATCCAGAGTCTCCTGAACTAGACAATGCTCAGGACTGATGAGTCCGTGAGGACGAAACT
>pET-31b(+).Novagen.html.1.14
AATTTTGTTTAACTTTAAGAAGGAGATATACATATGCATACCCCAGAACACATCACCGCC
>4097017.1.237
GACAATGCTCAGGACTGATGAGTCCGTGAGGACGAAACTCTAAGGCTTGGATCCAGAGTC
>56406608.1.241
CCAGCCGAGGGCTTGTGCTTCTGATTTTGTAATGTAATTATCAGGTAGCTTATGATATGT
>pRSET_CAT.InVitrogen.html.1.373
CCGTTTTCACCATGGGCAAATATTATACGCAAGGCGACAAGGTGCTGATGCCGCTGGCGA
>pRSET_CAT.InVitrogen.html.1.274
CATTCTTGCCCGCCTGATGAATGCTCATCCGGAATTCCGTATGGCAATGAAAGACGGTGA
>48995599.1.166
AGCTGGCGCCATCGATACGCGTACGTCGCGACCGCGGACATGTACAGAGCTCGAGAAGTA
>pSL190.Generic.html.1.81
GATGGCGCCAGCTGCAGGCGGCCGCCATATGCATCCTAGGCCTATTAATATTCCGGAGTA
>4097017.1.266
GGACGAAACTCTAAGGCTTGGATCCAGAGTCTCCTGAACTAGACAATGCTCAGGACTGAT
>7638455.1.14
TGAATTCTACGCGTCGACAGGCGCCACTAGTGCATGCATATGTGAAGCTTAGAGCTCGAG
>pSL190.Generic.html.1.173
TCTAGAACTATAGCTAGCATGCGCAAATTTAAAGCGCTGATATCGATCGCGCGCAGATCT
>8346640.2.13
CATGGGACGTCGACCTGAGGTAATTATAACCCCGGGCCCTATATATGGATCCAATTGCAA
>pXC14.ATCC.html.1.9
TAGAGCCTCGTTGCGTTTGTTTGCACGAACCATATGTAAGTACTTCCTTAGATAACAATT
>595764.1.141
TCTAGAGGTACCGGTTGTTAACGTTAGCCGGCTACGTATACTCCGGAATATTAATAGGCC
>pET-50b(+).Novagen.html.1.151
AAATTCGAACGCCAGCACATGGACAGCTCTACTTCTGCTGCTCTCGAGGCTTAATTAACC
>115600313.1.1104
CCAGTCTGCAGGTCGATACAGTAGAAATTACAGAAACTTTATCACGTTTAGTAAGTATAG
>pCMV-PCR.Stratagene.html.1.99
TCTTCACTTGTCGTCGTCAATGAATTCCTGCAGCCCGGGGGATCCGCCCGGGCTAGAGCG
>pRSET_CAT.InVitrogen.html.1.84
AAGCTAAAATGGAGAAAAAAATCACTGGATATACCACCGTTGATATATCCCAATCGCATC
>8346640.2.61
ATCCAATTGCAATGATCATCATGACAGATCTGCGCGCGATCGATATCAGCGCTTTAAATT
>56406604.1.79
AATCCGGTCTGAATTTCTGAAGCCTGATGTATAGTTAATATCCGCTTCACGCCATGTTCG
>118200851.1.140
AAAGCTTTAGAGCTCTTCTTAAGAAGGATCCAGATCCACTAGTGGCCTATGCGGCCGCGG
>pSU2703.Generic.html.1.25
AACATGAGAATTACAACTTATATCGTATGGGGCTGACTTCAGGTGCTACATTTGAAGAGA
>pQE-TriSystem_Strep.Qiagen.html.1.34
ACCGGTACCGTCGACCTGCAGGCGCGCCGAGATCTGAGAATTCGGATCCACGAGCTCCCG
>595767.1.234
GTCATGATGATCATTGCAATTGGATCCATATATAGGGCCCGGGTTATAATTACCTCAGGT
>81345491.1.3
CTTATTATTTTTCGAACTGCGGGTGGCTCCAAGCGCTGAGACCATGGTCCCCCTGCAGGT
>pSE420.InVitrogen.html.1.276
TATAATTACCTCAGGTCGACGTCCCATGTGCAGGTGCTGAATTCGAAGGCATTCCACGAC
>595767.1.11
GTGCACGGCCCACGTGGCCACTAGTACTTCTCGAGCTCTGTACATGTCCGCGGTCGCGAC
>48995608.1.13
GGAGAGGGGCGGAATTGGCCGCCCTAGATGCATGCTCGACGCGTACGTCGCGACCGCGGA
>81345491.1.26
TGGCTCCAAGCGCTGAGACCATGGTCCCCCTGCAGGTCGACCTCGAGGGATCCCCGGGTA
>115600313.1.822
GTTTGTGGATGTACAGAGTGATATTATTGACACGCCCGGGCGACGGATGGTGATCCCCCT
>83314120.1.22
AGAGCTCTGCAGGATCCAAGCTTACTAGTGGTACCACGCGTGAATAGATAGAGTGCAGGG
>pAX4CM.USB.html.1.44
AAAAAACGCCCGGCGGCAACCGAGCGTTCTGAATTAATTAATCATCGTCAATCAATCACC
>pTriEx-3Neo.Novagen.html.1.48
CGGGGTCTTCCGGGGCGAGTTCTGGCTGGCTTGCACGTGTATACAGCTGTGCGGCCGCAA
>115600313.1.606
GGCATATATGATGTCAATATCTCCGGTCTGGTAAGCACAACCATGCAGAATGAAGCCCGT
>17864894.1.39
GCACGTACGACGTCTAGACCTAGGCCTTAAGATCTGATCATATGCATCCGCGGGCCCGGG
>pSE280.Invitrogen.html.1.18
GTGGCCACTAGTACTTCTCGAGCTCTGTACATGTCCGCGGTCGCGACGTACGCGTATCGA
>pMIB_V5-Hisb.InVitrogen.html.1.8
CGAGCGGCCGCCACTGTGCTGGATATCTGCAGAATTCCACCACACTGGACTAGTGGATCC
>56406608.1.129
CACGCCATGTTCGTCCGCTTTTGCCCTGGAGTTTGCCTTCCCTGTTTGAGAAGATGTCTC
>56406608.1.122
TCCGCTTCACGCCATGTTCGTCCGCTTTTGCCCTGGAGTTTGCCTTCCCTGTTTGAGAAG
>118200854.1.23
AAGCTAGCTATACGCGTTATACCGGTATCCTGCAGGTAGTATGCAAGAGATCTTATAGGC
>pZP19.Generic.html.1.51
CCCCTCGAGAATGCCGGCATTCGGGCCCGGGTACCGAGCTCGGGGTACCGAGCTCGAATT
>17864894.1.12
GCCGGTCCGGCGCGCCCGGGCTCGAGTGCACGTACGACGTCTAGACCTAGGCCTTAAGAT
>110433179.1.94
CGGTCCGGAATTCCCGGGATATCGCGGCCGCTTAATTAACCTCGAGGAGTGGTCCCTATA
>45862365.1.79
AGGCCTTCTAGAAAAACTCGAGAACGTTGGGCCCCAATTGGCTAGCAAGCTTTCCGCGGG
>pET-31b(+).Novagen.html.1.265
GGTCGCCAACGAAGCGGCCTTCGCTTTCACCGTCAGCTTCGAGTATCAGGGCCGCAAGAC
>4322592.1.60
CGGCCGCACTAGTGATATCCCGCGGCCATGCCATTGGTTACCTGGATCCATATGAATTCT
>115600313.1.729
ATTGAAATGAACGGCTCTTTTGCTGACGAGAACAGGGGCTGGTGAAATGCAGTTTAAGGT
>209125.1.9
TATCTCCGACGATATTCTCATCAGTGAAATCCAGCTGGAGTTCTTTAGCAAATTTTTTTA
>56406608.1.174
TTGAGAAGATGTCTCCGCCGATGCTTTTCCCCGGAGCGACGTCTGCAAGGTTCCCTTTTG
>595767.1.176
TAGAACTATAGCTAGCATGCGCAAATTTAAAGCGCTGATATCGATCGCGCGCAGATCTGT
>209573.1.269
GGTTCATTACCGCGGTTTCCATTATAAAATCCTCTTTGACTTTTAAAACACTCGAGTTAA
>4097017.1.185
TGAGTCCGTGAGGACGAAACTCTAAGGCTTGGATCCAGAGTCTCCTGAACTAGACAATGC
>p453.Generic.html.1.61
TAGAAAAAAACAAAATGAAATTCTACTATATTTTTGAGCTCGGGGTACCCGGGGATCCTC
>pSE280.Invitrogen.html.1.40
CTCTGTACATGTCCGCGGTCGCGACGTACGCGTATCGATGGCGCCAGCTGCAGGCGGCCG
>pCITE-2b(+).Novagen.html.1.66
TGCTCGAGTGCGGCCGCAAGCTTGTCGACGGAGCTCGAATTCGGATCCGATTGGGTGGTG
>56406608.1.175
TGAGAAGATGTCTCCGCCGATGCTTTTCCCCGGAGCGACGTCTGCAAGGTTCCCTTTTGA
>45655410.1.48
GCCGCGAATTCACTAGTGATATCGAATTCCCGCGGCCGCCATGGCGGCCGGGAGCATGCG
>pSE420.InVitrogen.html.1.57
CGCGGTCGCGACGTACGCGTATCGATGGCGCCAGCTGCAGGCGGCCGCCATATGCATCCT
>287942.1.27
GTACCATGGAATTCGAAGCTTGATCCGACCCATTTGCTGTCCACCAGTCATGCTAGCCAT
>209573.1.195
AGTAGTTTTGATGCACAGGCAACGGAGCTCAGCGTATAAGTCAGAGTCCAAGCTTTCTTC
>pMCS5.Mobitec.html.1.124
AATTCGAGCTCGGTACCTACGTACTCGAGTCGCGACGTACGTTCGAACAATTGGTTTAAA
>pSK16.Generic.html.1.20
TCAATCCGGATGAAGCCGGGCGTTAGACTCTAGAGGATCCCCGGGTACCGAGCTCGAATT
>18252134.1.33
TACCACGCGTGAATAGATAGAGTGCAGGGGCCCCGACCGTGTCGGGGCCCCTGCACGGGT
>1184321.1.20
CCGCTCTAGCCCGGGCGGATCCCCCGGGCTGCAGGAATTCGATATCAAGCTTATCGATAC
>110433179.1.2
ACTCTAGCCTAGGCCGCGGAGCGGATAACAATTTCACACAGGAAACAGCTATGACCATTA
>3139056.1.65
GCAGATCTGATATCATCGATGAATTCGAGCTCGGTACCCGGGGATCCTCTAGAGTCGACC
>pAX4CM.USB.html.1.71
TCTGAATTAATTAATCATCGTCAATCAATCACCCGGGCTGCAGTCGACTCTAGATCTGGT
>pSE280.Invitrogen.html.1.171
AGAACTATAGCTAGCATGCGCAAATTTAAAGCGCTGATATCGATCGCGCGCAGATCTGTC
>209573.1.255
TTTACCTTTAGCCAGGTTCATTACCGCGGTTTCCATTATAAAATCCTCTTTGACTTTTAA
>pVE1163.Generic.html.1.8
GAATTCGGATCCGCATGCTAGCCTGCAGAGCTCGAGGTACCCGGGAAGCTTAGATCTGAT
>pEYFP.Clontech.html.2.13
CGACTAGTAGGCCTATTATTTTTGACACCAGACAAGTTGGTAATGGTAGCGACCGGCGCT
>pET-17b.Novagen.html.1.22
CCACTAGTAACGGCCGCCAGTGTGCTGGAATTCTGCAGATATCCATCACACTGGCGGCCG
>pSE280.Invitrogen.html.1.282
TCAGGTCGACGTCCCATGTGCAGGTGCTGAATTCGAAGGCATTCCACGACGTGGTCACCA
>3139056.1.141
CCAGCTGCTCGAGTTCTATAGTGTCACCTAAATCGTATGTGTATGATACATAAGGTTATG
>pIVEX2.4d.Roche.html.1.9
GGGCTGCAGAGCTCGCTCGAGTCGACTTGCCATGGTCATATGTTTAATTAAGCGGCCGCG
>115600313.1.555
GAAGCAGCGTATTACAGTGACAGTTGACAGCGACAGCTATCAGTTGCTCAAGGCATATAT
>pMAL-P2x.New_England_Biolabs.html.1.29
GACTCTAGAGGATCCGAATTCTGAAATCCTTCCCTCGATCCCGAGGTTGTTGTTATTGTT
>117957124.1.11
ATCGCGGCCGGCCTTAATTAAGTCGACATTTAAATGCGGCCGCGGCCATTAAGGCCGGCG
>pSE420.InVitrogen.html.1.41
GAGCTCTGTACATGTCCGCGGTCGCGACGTACGCGTATCGATGGCGCCAGCTGCAGGCGG
>18252143.1.36
TCCAAGCTTACTAGTGGTACCACGCGTGAATAGATAGAGTGCAGGGGCCCCGACCGTGTC
>287942.1.13
GAGATCTGCAGCTGGTACCATGGAATTCGAAGCTTGATCCGACCCATTTGCTGTCCACCA
>118200854.1.106
CTCTAGATAAAGCTTTAGAGCTCTTCTTAAGAAGGATCCAGATCCACTAGTGGCCTATGC
>4165110.1.16
GCGGTGGCGGCCGCTCTAGATTTCAGTGCAATTTATCTCTTCAAATGTAGCACCTGAAGT
>595764.1.109
AGCGCTTTAAATTTGCGCATGCTAGCTATAGTTCTAGAGGTACCGGTTGTTAACGTTAGC
>595767.1.68
GACGTACGCGTATCGATGGCGCCAGCTGCAGGCGGCCGCCATATGCATCCTAGGCCTATT
>81345491.1.15
CGAACTGCGGGTGGCTCCAAGCGCTGAGACCATGGTCCCCCTGCAGGTCGACCTCGAGGG
>pASK22.Generic.html.1.183
GACGCACCGTAGATCAGCAGTTTCGGCGGTTGGCCAGGCTTTTGCTGATACCACGCCAGG
>pETcoco-2.Novagen.html.1.83
ACCGTACGCACGTGGCGCGCCTGGACGTCATCGATGCGATCGCCCGGGCTCTTGTCGTCG
>pAX4BP.USB.html.1.7
CGACGGATCCGGGCAACGTTCTTGCCATTGCTGCATAAAAAACGCCCGGCGGCAACCGAG
>45862396.1.20
CGGCCGCAAAGTCGACGAATTCTCCCGGGTGGATCCAAGGCCTTCTAGAAAAACTCGAGA
>pET-31b(+).Novagen.html.1.302
TTCGAGTATCAGGGCCGCAAGACCGTAGTTGCGCCCATCGATCACTTTCGCTTCAATGGC
>pMAL-p2.New_England_Biolabs.html.1.24
CTAGAGGATCCGAATTCTGAAATCCTTCCCTCGATCCCGAGGTTGTTGTTATTGTTATTG
>pSE420.InVitrogen.html.1.258
CATATATAGGGCCCGGGTTATAATTACCTCAGGTCGACGTCCCATGTGCAGGTGCTGAAT
>pMCS5.Mobitec.html.1.130
AGCTCGGTACCTACGTACTCGAGTCGCGACGTACGTTCGAACAATTGGTTTAAACGCCCG
>pET-44c(+).Novagen.html.1.24
TACGATTGATGACGACGACAAGAGTCCGAGCTCGTGGATCCGAATTCTGTACAGGCGCGC
>8346640.2.120
TTCGCATGCTAGAACGTTAGCCGGCTACGTATACTCCGGAATATTAATAGGCCTAGGATG
>pTriEx-3Neo.Novagen.html.1.10
TTAGTGATGGTGATGGTGATGGTGGTGCTCGAGATCCTCGGGGTCTTCCGGGGCGAGTTC
>8272485.1.10
GCCTGCAGGTCGACTCTAGAGGATCCCCGGGTACCGAGCTCGAATTAGTCGATGATATCG
>pGEM-7Zf(+)_LIC-R.ATCC.html.1.20
GAGCTCTCCGGATCCAAGCTTATCGATTTCGAACCCGGGGTACCAAACTCGCTCCGGCGC
>4097017.1.116
GAGTCCGTGAGGACGAAACTCTAAGGCTTGGATCCAGAGTCTCCTGAACTAGACAATGCT
>pHIL-S1.InVitrogen.html.1.66
CTCAGGCAAATGGCATTCTGACATCCTCTTGATTAGAATCTAGCAAGACCGGTCTTCTCG
>118200856.1.49
GCTATACGCGTTATACCGGTATCCTGCAGGTAGCATGCAAGAGATCTTATAGGCCTCGAG
>595764.1.218
CCGCCTGCAGCTGGCGCCATCGATACGCGTACGTCGCGACCGCGGACATGTACAGAGCTC
>pASK22.Generic.html.1.103
GTACAGAAGAGATGGTCAGAGTGAAGTCGGTACCGCTACCGCTACCGGTAAAACGGTCCG
>pSE420.InVitrogen.html.1.119
GCCTATTAATATTCCGGAGTATACGTAGCCGGCTAACGTTAACAACCGGTACCTCTAGAA
>115600313.1.613
ATGATGTCAATATCTCCGGTCTGGTAAGCACAACCATGCAGAATGAAGCCCGTCGTCTGC
>48995608.1.55
GTACGTCGCGACCGCGGACATGTACAGAGCTCGAGAAGTACTAGTGGCCACGGGCTGCAG
>16930719.1.14
GGGGATCCTCTAGATCTCGAGGCCTGATCATCGATGGGCCCATGGCTAGCGGCCGCACGC
>pAMP10.ATCC.html.1.38
CATCATTAGTAGTAGTAGGCGGCCGGCCGCTCTAGAGGATCCAAGCTTACGTACGCGTGC
>pEYFP.Clontech.html.2.9
CGGCCGACTAGTAGGCCTATTATTTTTGACACCAGACAAGTTGGTAATGGTAGCGACCGG
>113073444.1.28
GTCGACTCTAGACACGGGGTGGTTTAAACGCGGCCGCGGTACCACTAGTACGCGTAGGCC
>118200849.1.1
GCCGGCTTGTTTAAACTATGGCGCGCCTTTGCGATCGCAGACCTAGGAAAGCTAGCTATA
>595767.1.172
CCTCTAGAACTATAGCTAGCATGCGCAAATTTAAAGCGCTGATATCGATCGCGCGCAGAT
>pMAL-p2g.New_England_Biolabs.html.1.36
TCTACGTAGTGTGCCGCACCCGGCCCGAGGTTGTTGTTATTGTTATTGTTGTTGTTGTTC
>115600313.1.851
ACACGCCCGGGCGACGGATGGTGATCCCCCTGGCCAGTGCACGTCTGCTGTCAGATAAAG
>209125.1.12
CTCCGACGATATTCTCATCAGTGAAATCCAGCTGGAGTTCTTTAGCAAATTTTTTTATTA
>115600313.1.6
ACCACTTTGTACAAGAAAGCTGAACGAGAAACGTAAAATGATATAAATATCAATATATTA
>pRSF-1.Novagen.html.1.13
AGCTGCGCTAGTAGACGAGTCCATGTGCTGGCGTTCAAATTTCGCAGCAGCGGTTTCTTT
>pDK101.ATCC.html.1.10
CAACGCGTTGGGAGCTCTCCCATATGGTCGACCTGCAGGCGGCCGCACTAGTGATATCCC
>pAX4AM.USB.html.1.73
GAATTAATTAATCATCGTCAATCAATCACCCGGGCTGCAGTCGACTCTAGATCTGGTACC
>56406604.1.161
CCTTCCCTGTTTGAGAAGATGTCTCCGCCGATGCTTTTCCCCGGAGCGACGTCTGCAAGG
>pTriplEx2.Clontech.html.1.33
GCCGCATGCATAAGCTTGCTCGAGTCTAGAGTCGACTGGGCCGAGGCGGCCGGATCCTGC
>pCMV-Script.Stratagene.html.1.22
TCGACGGTATCGATAAGCTTGATATCGAATTCCTGCAGCCCGGGGGATCCGCCCGGGCTA
>209573.1.232
AAGTCAGAGTCCAAGCTTTCTTCTTTACCTTTAGCCAGGTTCATTACCGCGGTTTCCATT
>pMAL-p2e.New_England_Biolabs.html.1.7
CCTGCAGGTCGACTCTAGAGGATCCGAATTCCGGTACCTTGTCATCGTCATCCCCGAGGT
>8346640.2.33
TAATTATAACCCCGGGCCCTATATATGGATCCAATTGCAATGATCATCATGACAGATCTG
>pDsRed2.Clontech.html.2.31
TTTTTGACACCAGACAAGTTGGTAATGGTAGCGACCGGCGCTCAGTTGGAATTCTAGAGT
>48995608.1.31
CCGCCCTAGATGCATGCTCGACGCGTACGTCGCGACCGCGGACATGTACAGAGCTCGAGA
>4097017.1.97
GACAATGCTCAGGACTGATGAGTCCGTGAGGACGAAACTCTAAGGCTTGGATCCAGAGTC
>pET-44a(+).Novagen.html.1.94
TCGACGGTACCATCGATACGCGTTCGAAGCTTGCGGCCGCACAGCTGTATACACGTGCAA
>115600313.1.645
ACCATGCAGAATGAAGCCCGTCGTCTGCGTGCCGAACGCTGGAAAGCGGAAAATCAGGAA
>4097013.1.64
CTCTAAGGCTTGGATCCAGAGTCTCCTGAACTAGTCCAAGCTTATCGATACCGTCGACCT
>56406604.1.178
GATGTCTCCGCCGATGCTTTTCCCCGGAGCGACGTCTGCAAGGTTCCCTTTTGATGCCAC
>pSE420.InVitrogen.html.1.86
GCCAGCTGCAGGCGGCCGCCATATGCATCCTAGGCCTATTAATATTCCGGAGTATACGTA
>pCITE-2b(+).Novagen.html.1.17
AGGTCGATCGACTCTAGAGGATCGGAGATCTCAGTGGTGGTGGTGGTGGTGCTCGAGTGC
>3139056.1.6
TCATTAATGCAGGTTAACCTGGCTTATCGAAATTAATACGACTCACTATAGGGAGACCGG
>118200851.1.51
GCTAGCTATACGCGTTATACCGGTATCCTGCAGGTAGTATGCAAGAGATCTTATAGGCCT
>pMCS5.Mobitec.html.1.67
ACTAGTGCTAGCAGATCTGGCCGGCCCACCGGTGGGCCATATGGGCCCGCGGCCGCGAAT
>pASK22.Generic.html.1.382
AGATAGCGGTGTCTTCAGCACGCAATGCATTCATCTGCAGGTACAGGATCGATTGACTAG
>pTZ57R.Fermentas.html.2.29
ATGCAGGCCTCTGCAGTCGACGGGCCCGGGATCCGATATCTAGATGCATTCGCGAGGTAC
>4586830.1.4
GTAGCTAGCCCAAGCTTGCATGCCTGCAGGTTTAAACAGTCATTTAAATCGACTCTAGAC
>pRSET_CAT.InVitrogen.html.1.157
TGAGGCATTTCAGTCAGTTGCTCAATGTACCTATAACCAGACCGTTCAGCTGGATATTAC
>118200847.1.97
CGAGTTAACGTTCGAGGTCGACTCTAGATAAAGCTTTAGAGCTCTTCTTAAGAAGGATCC
>pRPM1.Generic.html.1.14
TGCAGGTCGACTCTAGAGGATCCCCTCCGGATGGAAGACCCGGGTCTTCCATCCGGACCG
>pAmCyan.Clontech.html.2.11
CTAGTAGGCCTATTATTTTTGACACCAGACAAGTTGGTAATGGTAGCGACCGGCGCTCAG
>pET-44a(+).Novagen.html.1.38
GACAAGAGTCCGGGAGCTCGTGGATCCGAATTCTGTACAGGCGCGCCTGCAGGACGTCGA
>pMCS5.Mobitec.html.1.116
CGGCCGCGAATTCGAGCTCGGTACCTACGTACTCGAGTCGCGACGTACGTTCGAACAATT
>88173988.1.4
TTCTCGAGAACCGGTCATCGATTCTAGAACTTAAGGAGCTCAGATCTTACGCGTTGGGTA
>M13BM20.Boehringer.html.1.31
AGCTCTAGAGTCGACGGGCCCGGTACCGCGGCCGCCTTAAGACGCGTGGATCCCCGGGAA
>p3T.Mobitec.html.1.95
GCAGGAATTCGATATCAAGCTTATCGATACCGTCGACCTCGAGGGGGGGCCCGGTACCCA
>pCITE-2b(+).Novagen.html.1.36
GATCGGAGATCTCAGTGGTGGTGGTGGTGGTGCTCGAGTGCGGCCGCAAGCTTGTCGACG
>1490528.2.4
CCGTACGGCCGACTAGTAGGCCTATTATTTTTGACACCAGACAAGTTGGTAATGGTAGCG
>pT7T3_18U.Stratagene.html.1.1
ATGTTGTGTGGAATTGTGAGCGGATAACAATTTCACACAGGAAACAGCTATGACATGATT
>pET-44a(+).Novagen.html.1.43
GAGTCCGGGAGCTCGTGGATCCGAATTCTGTACAGGCGCGCCTGCAGGACGTCGACGGTA
>pSL180.Generic.html.1.168
CGGCTACGTATACTCCGGAATATTAATAGGCCTAGGATGCATATGGCGGCCGCCTGCAGC
>pGP11.Generic.html.1.5
TTGCATGCCTGCAGGTCGACTCTAGAGGATCCCCGGGTACCGAGCTCGTGTATCATGGTC
>115600313.1.716
GGTCGCCCGGTTTATTGAAATGAACGGCTCTTTTGCTGACGAGAACAGGGGCTGGTGAAA
>115600313.1.334
GATTCAGGTTCATCATGCCGTCTGTGATGGCTTCCATGTCGGCAGAATGCTTAATGAATT
>pTriplEx2.Clontech.html.1.56
GTCTAGAGTCGACTGGGCCGAGGCGGCCGGATCCTGCAGGCCATAATGGCCGAATTCCCG
>pCMV-Script.Stratagene.html.1.45
ATCGAATTCCTGCAGCCCGGGGGATCCGCCCGGGCTAGAGCGGCCGCCACCGCGGTGGAG
>115600313.1.1022
TCAGCCACCGCGAAAATGACATCAAAAACGCCATTAACCTGATGTTCTGGGGAATATAAA
>3139056.1.50
ACTATAGGGAGACCGGCAGATCTGATATCATCGATGAATTCGAGCTCGGTACCCGGGGAT
>115600313.1.409
TGAGTGGCAGGGCGGGGCGTAAACGCCGCGTGGATCCGGCTTACTAAAAGCCAGATAACA
>pBEND2.Generic.html.1.63
TATCTTTAAACTCGAGACTAGTCCATGGATCGATGCTAGCAGATCTACGCGTGTCGACTC
>RR2.ATCC.html.1.79
GGGCGAACGACCGAGCGCAGCGAGTCAGTGAGCGAGGATCCTCGAGATCTCCCAATACGC
>pSK16.Generic.html.1.11
GCCTGCAGGTCAATCCGGATGAAGCCGGGCGTTAGACTCTAGAGGATCCCCGGGTACCGA
>1769877.1.13
TGCAGGTCGACTCTAGAGGATCTATATTACCCTGTTATCCCTAGCGGATCCCCGGGTACC
>17864894.1.43
GTACGACGTCTAGACCTAGGCCTTAAGATCTGATCATATGCATCCGCGGGCCCGGGTTAC
>54043009.1.18
GGGCCCAAGCTTCTCGAGGAATTCCTGCAGCCCGGGGGATCCACTAGTGAGCTCATGCAT
>pDK101.ATCC.html.1.28
CCCATATGGTCGACCTGCAGGCGGCCGCACTAGTGATATCCCGCGGCCATGGATAACATG
>4097015.1.9
GCGGTGGCGGCCGCTCTAGACAATGCTCAGGACTGATGAGTCCGTGAGGACGAAACTCTA
>56406604.1.98
AAGCCTGATGTATAGTTAATATCCGCTTCACGCCATGTTCGTCCGCTTTTGCCCTGGAGT
>287943.1.10
GCTCGAGATCTGCAGCTGGTACCATGGAATTCGAAGCTTGATCCGACCCATTTGCTGTCC
>83314120.1.11
AATTCAGATCTAGAGCTCTGCAGGATCCAAGCTTACTAGTGGTACCACGCGTGAATAGAT
>pT7Blue-2.Novagen.html.1.36
GAGCTAGCCTAGGCTCGAGAAGCTTGTCGACCAGATATCGGAATTCTATAGTGTCACCTA
>pET-44a(+).Novagen.html.1.126
GCGGCCGCACAGCTGTATACACGTGCAAGCCAGCCAGAACTCGCTCCTGAAGACCCAGAG
>pLEX.InVitrogen.html.1.46
GGATATCTGCAGAATTCCAGCACACTGGCGGCCGTTACTAGTGGATCCGAGCTCGGTACC
>pGEM-7Zf(+)_LIC-F.ATCC.html.1.52
ACCCGGGGTACCAACTGGTTCCGGCGCCGGAGCGAGTTTGGTACCGAATTCCTCGAGTCT
>p3T.Mobitec.html.1.47
GCCATTTTTTGGATGGCGACCCGGGTGCCCAGCCAAAAAATGGCCACTGCAGGAATTCGA
>18252134.1.18
CAAGCTTACTAGTGGTACCACGCGTGAATAGATAGAGTGCAGGGGCCCCGACCGTGTCGG
>209573.1.203
TGATGCACAGGCAACGGAGCTCAGCGTATAAGTCAGAGTCCAAGCTTTCTTCTTTACCTT
>pRSF-1.Novagen.html.1.24
TAGACGAGTCCATGTGCTGGCGTTCAAATTTCGCAGCAGCGGTTTCTTTACCAGACTCGA
>pMOD3.Epicentre.html.1.16
AAAAAAGAATATATAAGGCTTTTAAAGCTTGCATGCCTGCAGGTCGACTCTAGAGGATCC
>pRNA-CMV3.1_Puro.Genscript.html.1.5
TCGTCGCTTACCGATTCAGAATGGCGGATATCAACCATTCTGAATCGGTAAGCGACGGGA
>pET-40b(+).Novagen.html.1.13
CTCAACCATGGCGATATCGGATCCGAATTCGAGCTCCGTCGACAAGCTTGCGGCCGCACT
>pCR3.InVitrogen.html.1.12
TGCATGCTCGAGCGGCCGCCAGTGTGATGGATATCTGCAGAATTCCAGCACACTGGCGGC
>pSL190.Generic.html.1.158
TTAACAACCGGTACCTCTAGAACTATAGCTAGCATGCGCAAATTTAAAGCGCTGATATCG
>4165110.1.3
GTCGAGCTCCACCGCGGTGGCGGCCGCTCTAGATTTCAGTGCAATTTATCTCTTCAAATG
>56406608.1.211
GACGTCTGCAAGGTTCCCTTTTGATGCCACCCAGCCGAGGGCTTGTGCTTCTGATTTTGT
>pBSL86.ATCC.html.2.6
GAGCTCGGTACCCGGGGATCCTCTAGAGTCGACCTGCAGGCATGCAAGCTTGGGCGAACC
>118200856.1.136
AGCTTTAGAGCTCTTCTTAAGAAGGATCCAGATCCACTAGTGGCCTATGCGGCCGCGGAT
>8346640.2.56
TATGGATCCAATTGCAATGATCATCATGACAGATCTGCGCGCGATCGATATCAGCGCTTT
>pSL190.Generic.html.1.15
CGGCCCACGTGGCCACTAGTACTTCTCGAGCTCTGTACATGTCCGCGGTCGCGACGTACG
>4165118.1.37
GCCTGCAGCCCGGGGGATCCACTAGTTCTAGAGCGGCCGCCACCGCGGTGGAGCTCGACG
>18252143.1.28
CTGCAGGATCCAAGCTTACTAGTGGTACCACGCGTGAATAGATAGAGTGCAGGGGCCCCG
>16930722.1.116
TAGTGCGCGATCGCGGCCGGCCGGCGCGCCGTTTAAACGGATTTAAATTAATTAATGTCG
>pMAL-p2e.New_England_Biolabs.html.1.16
CGACTCTAGAGGATCCGAATTCCGGTACCTTGTCATCGTCATCCCCGAGGTTGTTGTTAT
>118200851.1.85
TAGTATGCAAGAGATCTTATAGGCCTCGAGTTAACGTTCGAGGTCGACTCTAGATAAAGC
>66815022.1.54
GGCCTGATATCAAGCTTGAGCTCGCGGCCGCTGCTAGCAGATCTTCTAGACTCGAGACGC
>pET-44a(+).Novagen.html.1.93
GTCGACGGTACCATCGATACGCGTTCGAAGCTTGCGGCCGCACAGCTGTATACACGTGCA
>8346640.2.68
TGCAATGATCATCATGACAGATCTGCGCGCGATCGATATCAGCGCTTTAAATTTCGCATG
>pNEB205A.New_England_Biolabs.html.1.9
GCAGGGTTTAAACGCTGAGGAGACATCTAGACTTTCCCTCAGCTTAATTAAGGCGCGCCT
>595764.1.174
ACGTATACTCCGGAATATTAATAGGCCTAGGATGCATATGGCGGCCGCCTGCAGCTGGCG
>16930722.1.120
GCGCGATCGCGGCCGGCCGGCGCGCCGTTTAAACGGATTTAAATTAATTAATGTCGACCT
>pET-50b(+).Novagen.html.1.20
TCCTCTTTCAGGGACCCGGGTACCAGGATCCGAATTCTGTACAGGCCTTGGCGCGCCCGA
>pGEM-7Zf(+)_LIC-R.ATCC.html.1.36
AGCTTATCGATTTCGAACCCGGGGTACCAAACTCGCTCCGGCGCCGGAACCAGTTGGTAC
>4097017.1.51
CGTGAGGACGAAACTCTAAGGCTTGGATCCAGAGTCTCCTGAACTAGACAATGCTCAGGA
>pTZ57R.Fermentas.html.2.11
ACTATAGGGAAAGCTTGCATGCAGGCCTCTGCAGTCGACGGGCCCGGGATCCGATATCTA
>pETcoco-2.Novagen.html.1.149
CCAGTTGGCGGTGGCGAGTCCATGTGCTGGCGTTCAAATTTCGCAGCAGCGGTTTCTTTG
>pSTBlue-1.Novagen.html.1.18
CCCCACACGTGTGGTCTAGAGCTAGCCTAGGCTCGAGAAGCTTGTCGACGAATTCAGATA
>pBACgus-7.Invitrogen.html.1.76
TCATCACCTCCACCGCTAGCGCTGTCCATGTGTTGGCGTTCAAATTTCGCCGCCGCCGTT
>pRSET_CAT.InVitrogen.html.1.41
ACCATGGAATTCGAAGCTTCGACGAGATTTTCAGGAGCTAAGGAAGCTAAAATGGAGAAA
>pBMN-GFP.Orbigen.html.1.1
ATTTACGTAGCGGCCGCGGCGCGCCGGCCCTCGAGGCCTGCAGGAATTCGAATTTAAATG
>pSE420.InVitrogen.html.1.62
TCGCGACGTACGCGTATCGATGGCGCCAGCTGCAGGCGGCCGCCATATGCATCCTAGGCC
>56406608.1.266
TTTGTAATGTAATTATCAGGTAGCTTATGATATGTCTGAAGATAATCCGCAACCCCGTCA
>115600313.1.736
TGAACGGCTCTTTTGCTGACGAGAACAGGGGCTGGTGAAATGCAGTTTAAGGTTTACACC
>115600313.1.140
AGAAAAATAAGCACAAGTTTTATCCGGCCTTTATTCACATTCTTGCCCGCCTGATGAATG
>pRNAT-H1.3_Hygro.Genscript.html.1.44
TCCAAAAAACTTACGCTGAGTACTTCGATCTCTTGAATCGAAGTACTCAGCGTAAGCGGG
>pETBlue-2.Novagen.html.1.113
GTATCGATGGTACCGTCGACGTCCTGCAGGCGCGCCTGTACAGAATTCGGATCCACGAGC
>78098958.2.4
GGTACCGAATTCGATCGATCCCGGGAATTCCGGATGCATATGCATGCTGCAGGGCCCATG
>pET-31b(+).Novagen.html.1.198
TTCGTGAGTTTTACGCCAACTCGCTCAAACTGCCTTTGGCGGTGGAGCTGACGCAGGAGG
>4097017.1.188
GTCCGTGAGGACGAAACTCTAAGGCTTGGATCCAGAGTCTCCTGAACTAGACAATGCTCA
>pCRT7_VP22-1.InVitrogen.html.1.24
CGAGCGGCCGCCACTGTGCTGGATATCTGCAGAATTCCACCACACTGGACTAGTGGATCC
>pSPORT1.ATCC.html.1.16
GGTCCGGAATTCCCGGGTCGACGAGCTCACTAGTCGGCGGCCGCTCTAGAGGATCCAAGC
>pSL180.Generic.html.1.108
AGCGCTTTAAATTTGCGCATGCTAGCTATAGTTCTAGAGGTACCGGTTGTTAACGTTAGC
>208126.1.69
TACCGATAACTTCCAGAGACTGGATGTTTTTCGGGTGGATCCCAGAAGTAGTTTTGATGC
>pCMV-PCR.Stratagene.html.1.134
CGGGGGATCCGCCCGGGCTAGAGCGGCCGCCACCGCGGTGGAGCTCCAGCTTTTGTTCCC
>4097017.1.134
CTCTAAGGCTTGGATCCAGAGTCTCCTGAACTAGACAATGCTCAGGACTGATGAGTCCGT
>pET-31b(+).Novagen.html.1.71
GCCGTGGTACAGCGCTTTGTGGCTGCGCTCAATGCCGGCGATCTGGACGGCATCGTCGCG
>413806.1.12
CCGCCCTGCAGGCCTCGAGTTCGAATCTAGAAGATCTGGTACCGAGCTCGAATTCCCGGG
>pET-31b(+).Novagen.html.1.215
AACTCGCTCAAACTGCCTTTGGCGGTGGAGCTGACGCAGGAGGTACGCGCGGTCGCCAAC
>pASK22.Generic.html.1.516
CTAGCTGCGATCCACTCGAGACGTTTACCCGGGGGCTGACGTACCCACTCCATGTAGAAG
>pET-12c.Novagen.html.1.29
AAGAAGGAGATATACATATGCGGGCGAAACTCCTAGGAATAGTCCTGACAACCCCTATCG
>pAMP10.ATCC.html.1.6
GTACCGGTCCGGAATTCCCGGGTCGACATCATCATCATTAGTAGTAGTAGGCGGCCGGCC
>pET-12b.Novagen.html.1.27
CTTTAAGAAGGAGATATACATATGCGGGCGAAACTCCTAGGAATAGTCCTGACAACCCCT
>115600313.1.1087
GGCTCCCTTATACACAGCCAGTCTGCAGGTCGATACAGTAGAAATTACAGAAACTTTATC
>pSTBlue-1.Novagen.html.1.16
GCCCCCACACGTGTGGTCTAGAGCTAGCCTAGGCTCGAGAAGCTTGTCGACGAATTCAGA
>pETcoco-2.Novagen.html.1.152
GTTGGCGGTGGCGAGTCCATGTGCTGGCGTTCAAATTTCGCAGCAGCGGTTTCTTTGCTA
>pRSF-1.Novagen.html.1.140
GGATCCGGACTCTTGTCGTCGTCATCATTCGAACCGGTACCCACGTGATGGTGGTGGTGA
>pSI.Promega.html.1.5
CGCCCGGGTCGACTCTAGAGGTACCACGCGTGAATTCTCGAGGCTAGCCTATAGTGAGTC
>58279.2.1
TTCTAGAGCCGGATCGATCCGGTCAATCAATCAGCAAGCTTGGCTGCAGGTCGACGGATC
>56406604.1.272
TAATTATCAGGTAGCTTATGATATGTCTGAAGATAATCCGCAACCCCGTCAAACGTGTTG
>1066304.1.13
GATCTCGAGGCGCCGAATTCGAGCTCGGTACCCGGGGATCCCTCGAGGTCGACCTGCAGG
>pASK22.Generic.html.1.360
TAGTAGTTACGCGCGCAGTAGTAGATAGCGGTGTCTTCAGCACGCAATGCATTCATCTGC
>pETcoco-2.Novagen.html.1.155
GGCGGTGGCGAGTCCATGTGCTGGCGTTCAAATTTCGCAGCAGCGGTTTCTTTGCTAGCA
>56406608.1.258
CTTCTGATTTTGTAATGTAATTATCAGGTAGCTTATGATATGTCTGAAGATAATCCGCAA
>208983.1.3
CTTGCATGCCTGCAGGTCGACTCTAGAGGATCCCCGGGTACCGAGCTCGAATTCGTAACC
>pZP19.Generic.html.1.8
GCATGCCTGCAGGTCGACTCTAGAGGATCCCCCTCTAGAGGATCCCCTCGAGAATGCCGG
>118200845.1.131
TTTAGAGCTCTTCTTAAGAAGGATCCAGATCCACTAGTGGCCTATGCGGCCGCGGATCTG
>4097015.1.2
CTCCACCGCGGTGGCGGCCGCTCTAGACAATGCTCAGGACTGATGAGTCCGTGAGGACGA
>47132183.1.18
GGGCCCAAGCTTCTCGAGGAATTCCTGCAGCCCGGGGGATCCACTAGTGAGCTCATGCAT
>48995599.1.86
AGGTACCGGTTGTTAACGTTAGCCGGCTACGTATACTCCGGAATATTAATAGGCCTAGGA
>10504974.1.34
ATCCATATGACGTCGACGCGTCTGCAGAAGCTTCGAATTCGAGCTCCCGGGTACCATGGC
>118200847.1.107
TTCGAGGTCGACTCTAGATAAAGCTTTAGAGCTCTTCTTAAGAAGGATCCAGATCCACTA
>3139056.1.15
CAGGTTAACCTGGCTTATCGAAATTAATACGACTCACTATAGGGAGACCGGCAGATCTGA
>4097017.1.100
AATGCTCAGGACTGATGAGTCCGTGAGGACGAAACTCTAAGGCTTGGATCCAGAGTCTCC
>pET-31b(+).Novagen.html.1.323
ACCGTAGTTGCGCCCATCGATCACTTTCGCTTCAATGGCGCCGGCAAGGTGGTGAGCATC
>pBACgus-7.Invitrogen.html.1.14
CAAGCTTCGAGCTCGAATTCGGATCCAGGCCTTTTGAGGAGAAGCCCGGGCTCTTGTCGT
>pSE280.Invitrogen.html.1.219
CGCAGATCTGTCATGATGATCATTGCAATTGGATCCATATATAGGGCCCGGGTTATAATT
>118200856.1.64
CCGGTATCCTGCAGGTAGCATGCAAGAGATCTTATAGGCCTCGAGTTAACGTTCGAGGTC
>115600313.1.946
GATGAAAGCTGGCGCATGATGACCACCGATATGGCCAGTGTGCCGGTCTCCGTTATCGGG
>pET-31b(+).Novagen.html.1.205
GTTTTACGCCAACTCGCTCAAACTGCCTTTGGCGGTGGAGCTGACGCAGGAGGTACGCGC
>8216948.1.3
CATCCAACGCGTTGGGAGCTCTCCCATATGGTCGACCTGCAGGCGGCCGCACTAGTGATA
>595764.1.189
TATTAATAGGCCTAGGATGCATATGGCGGCCGCCTGCAGCTGGCGCCATCGATACGCGTA
>pASK22.Generic.html.1.486
TCGGTGGTATACTTGTTACCTTTGTTACGGCTAGCTGCGATCCACTCGAGACGTTTACCC
>pET-50b(+).Novagen.html.1.6
CGCGGCTCTTGAAGTCCTCTTTCAGGGACCCGGGTACCAGGATCCGAATTCTGTACAGGC
>pSE420.InVitrogen.html.1.34
ACTTCTCGAGCTCTGTACATGTCCGCGGTCGCGACGTACGCGTATCGATGGCGCCAGCTG
>3983116.1.22
TCTAGATTCGAAAGCGGCCGCACTAGTTGAGCTCGTCGACGTAGGCCTTTGAATTCCGGA
>RR2.ATCC.html.1.65
GTACCTCTAGACCCGGGCGAACGACCGAGCGCAGCGAGTCAGTGAGCGAGGATCCTCGAG
>118200849.1.108
CCTCGAGTTAACGTTCGAGGTCGACTCTAGATAAAGCTTTAGAGCTCTTCTTAAGAAGGA
>pRNA-U6.3_Neo.Genscript.html.1.9
CACAGTCGAGGCTGATCAGCGGTTTAAACTTAAGCTTTCCAAAAAACTTACGCTGAGTAC
>115600313.1.296
TATTATACGCAAGGCGACAAGGTGCTGATGCCGCTGGCGATTCAGGTTCATCATGCCGTC
>pHIS1522.Mobitec.html.1.5
ATGCGGCCGGTACCGGATCCCGGGAGCTCCGGAGATCTTCGAACTAGTTTGGACCATTGT
>pGV451.Generic.html.1.55
GAGCCCAGCTTGGCTGCAGGTCGACGGATCCCCGGGAATTGGGCTCGACTTAGTCAGGGT
>pHSG299.Generic.html.1.5
GCCTGCAGGTCGACTCTAGAGGATCCCCGGGTACCGAGCTCGAATTCACTGGCCGTCGTT
>118200849.1.180
AGTGGCCTATGCGGCCGCGGATCTGATCCCGGGCGGGTACCTTTGAATTCCACTTAATTA
>pT7T3_18U.Stratagene.html.1.61
ACGAATTTAATACGACTCACTATAGGGAATTCGAGCTCCCGGGTTTTTTTTTTTTTTTTT
>4097017.1.245
TCAGGACTGATGAGTCCGTGAGGACGAAACTCTAAGGCTTGGATCCAGAGTCTCCTGAAC
>pRNAT-H1.3_Hygro.Genscript.html.1.20
GATCAGCGGTTTAAACTTAAGCTTTCCAAAAAACTTACGCTGAGTACTTCGATCTCTTGA
>pOCUS-2.Novagen.html.1.15
TCGACAGGCCTGCAGGGCCCAACTAGTCTCGAGAAGCTTGATATCGAGCTCGAATTCGCG
>pTYB12.New_England_Biolabs.html.1.1
TGCAGTCACCCGGGCTCGAGGAATTCGCGGCCGCCGTCGACTCGCGAACTAGTCATATGA
>18252143.1.44
TACTAGTGGTACCACGCGTGAATAGATAGAGTGCAGGGGCCCCGACCGTGTCGGGGCCCC
>118200847.1.145
TAAGAAGGATCCAGATCCACTAGTGGCCTATGCGGCCGCGGATCTGATCCCGGGCGGGTA
>pETcoco-2.Novagen.html.1.63
TTGCGGCCGCAAGCTTCGAAACCGTACGCACGTGGCGCGCCTGGACGTCATCGATGCGAT
>pSPORT1.ATCC.html.1.11
GTACCGGTCCGGAATTCCCGGGTCGACGAGCTCACTAGTCGGCGGCCGCTCTAGAGGATC
>pUC28.Generic.html.1.14
TCCATGGATATCGATCGCATGCATATGGGCCCTCGAGGCCTTGAATGCGGCCGCGGTACC
>595764.1.93
GCGCGCGATCGATATCAGCGCTTTAAATTTGCGCATGCTAGCTATAGTTCTAGAGGTACC
>118200845.1.185
GATCTGATCCCGGGCGGGTACCTTTGAATTCCACTTAATTAAGAAGGCCGGCCCTTCCTC
>115600313.1.436
GCGTGGATCCGGCTTACTAAAAGCCAGATAACAGTATGCGTATTTGCGCGCTGATTTTTG
>pMAL-P2x.New_England_Biolabs.html.1.45
AATTCTGAAATCCTTCCCTCGATCCCGAGGTTGTTGTTATTGTTATTGTTGTTGTTGTTC
>4165113.1.30
ATCTCGAGGCCTGCAGCCCGGGGGATCCACTAGTTCTAGAGCGGCCGCCACCGCGGTGGA
>209573.1.208
CACAGGCAACGGAGCTCAGCGTATAAGTCAGAGTCCAAGCTTTCTTCTTTACCTTTAGCC
>pShuttle2.Clontech.html.1.14
CGAGCTCGGATCATCCAGCACAGTGGCGGCCGCTCGAGTCTAGAGGGCCCGTTTAAACGC
>pBACgus-7.Invitrogen.html.1.21
CGAGCTCGAATTCGGATCCAGGCCTTTTGAGGAGAAGCCCGGGCTCTTGTCGTCGTCATC
>pMAL-p.New_England_Biolabs.html.1.31
CCATCGAGGGTAGGTTTACTGAATTCAGGCCTACCCTCGATGGATCCCCGGCCGGGTACC
>115600313.1.243
TAAACGTGGCCAATATGGACAACTTCTTCGCCCCCGTTTTCACCATGGGCAAATATTATA
>pAMP2.Invitrogen.html.1.36
ACTACTACTAATGATGATGATGGCTCTAGAGGATCCAAGCTTACGTACGCGTGCATGCGA
>pHIL-S1.InVitrogen.html.1.80
ATTCTGACATCCTCTTGATTAGAATCTAGCAAGACCGGTCTTCTCGTAAGTGCCCAACTT
>pSL190.Generic.html.1.27
CCACTAGTACTTCTCGAGCTCTGTACATGTCCGCGGTCGCGACGTACGCGTATCGATGGC
>pSE280.Invitrogen.html.1.225
TCTGTCATGATGATCATTGCAATTGGATCCATATATAGGGCCCGGGTTATAATTACCTCA
>pTRE-HA.Clontech.html.1.2
TAGAGATATCGTCGAGCGGCCGCGGTACCTCGAGAGATCTCGGTCGACCAAGCTTGGGCC
>18252134.1.12
AGGATCCAAGCTTACTAGTGGTACCACGCGTGAATAGATAGAGTGCAGGGGCCCCGACCG
>pETcoco-2.Novagen.html.1.19
TAATTAAAGATCCTCGGGATCTTCCGGAGCGAGTTCTGGCTGGCTTGCGGCCGCAAGCTT
>pET-44a(+).Novagen.html.1.81
CGCCTGCAGGACGTCGACGGTACCATCGATACGCGTTCGAAGCTTGCGGCCGCACAGCTG
>SSEV19.Generic.html.1.52
AACATTAAATGTGAGCGAGTAACAACCCGTCGGATTCTCCGTGGGAACAAACGGCGGATT
>118200847.1.49
CGTTATACCGGTATCCTGCAGGTAGTATGCAAGAGATCTTATAGGCCTCGAGTTAACGTT
>pET-44a(+).Novagen.html.1.22
TACGATTGATGACGACGACAAGAGTCCGGGAGCTCGTGGATCCGAATTCTGTACAGGCGC
>pSE420.InVitrogen.html.1.75
GTATCGATGGCGCCAGCTGCAGGCGGCCGCCATATGCATCCTAGGCCTATTAATATTCCG
>118200847.1.50
GTTATACCGGTATCCTGCAGGTAGTATGCAAGAGATCTTATAGGCCTCGAGTTAACGTTC
>pET-44c(+).Novagen.html.1.49
CCGAGCTCGTGGATCCGAATTCTGTACAGGCGCGCCTGCAGGACGTCGACGGTACCATCG
>2664254.1.10
TCTGCGTCGTTGACGACAAACTGTCTGAATTCTACTAGTGGATCCGAGCTCGGTACCAAG
>pCMV-PCR.Stratagene.html.1.9
CTCACTATAGGGCGAATTGGGTACACTTACCTGGTACCGGGCCCCCCCTCGAGATGGAAC
>5420374.1.33
GCATGCGGCCGCATCTAGAGGGCCCGGATCCCTCGAGGTCGACGAATTCGAGCTCGGCCG
>118200851.1.63
CGTTATACCGGTATCCTGCAGGTAGTATGCAAGAGATCTTATAGGCCTCGAGTTAACGTT
>115600313.1.163
CCGGCCTTTATTCACATTCTTGCCCGCCTGATGAATGCTCATCCGGAATTCCGTATGGCA
>pMAL-p2.New_England_Biolabs.html.1.50
TCCCTCGATCCCGAGGTTGTTGTTATTGTTATTGTTGTTGTTGTTCGAGCTCGAATTAGT
>16930722.1.55
TCTAGATCTCGAGGCCTGATCATCGATGGGCCCATGGCTAGCGGCCGCACGCGTTCGCGA
>pSE420.InVitrogen.html.1.110
GCATCCTAGGCCTATTAATATTCCGGAGTATACGTAGCCGGCTAACGTTAACAACCGGTA
>pMCS5.Mobitec.html.1.30
GATCGATGTTAACATGCATGATATCACGCGTGGCGCCACTAGTGCTAGCAGATCTGGCCG
>pRNAT-H1.3_Hygro.Genscript.html.1.9
CAGTCGAGGCTGATCAGCGGTTTAAACTTAAGCTTTCCAAAAAACTTACGCTGAGTACTT
>pSE420.InVitrogen.html.1.243
CATTGCAATTGGATCCATATATAGGGCCCGGGTTATAATTACCTCAGGTCGACGTCCCAT
>595767.1.204
AAAGCGCTGATATCGATCGCGCGCAGATCTGTCATGATGATCATTGCAATTGGATCCATA
>54043009.1.13
GTACCGGGCCCAAGCTTCTCGAGGAATTCCTGCAGCCCGGGGGATCCACTAGTGAGCTCA
>110433179.1.10
CTAGGCCGCGGAGCGGATAACAATTTCACACAGGAAACAGCTATGACCATTAGGCCTATT
>pSI.Promega.html.1.28
CCACGCGTGAATTCTCGAGGCTAGCCTATAGTGAGTCGTATTAAGTACTCTAGCCTTAAG
>595764.1.258
CGCGGACATGTACAGAGCTCGAGAAGTACTAGTGGCCACGTGGGCCGTGCACCTTAAGCT
>pMAL-p2g.New_England_Biolabs.html.1.12
AGGTCGACTCTAGAGGATCCGAATTCTACGTAGTGTGCCGCACCCGGCCCGAGGTTGTTG
>56406608.1.86
CGGTCTGAATTTCTGAAGCCTGATGTATAGTTAATATCCGCTTCACGCCATGTTCGTCCG
>4097013.1.4
CCACCGCGGTGGCGGCCGCTCTAGACAATGCTCAGGACTGATGAGTCCGTGAGGACGAAA
>595767.1.91
AGCTGCAGGCGGCCGCCATATGCATCCTAGGCCTATTAATATTCCGGAGTATACGTAGCC
>1052556.1.21
GAATTCATCGATATCTAGATCTCGAGCTCGCGAAAGCTAGCTTGCATGCCTGCAGGTCGA
>413806.1.4
TTAAGCGGCCGCCCTGCAGGCCTCGAGTTCGAATCTAGAAGATCTGGTACCGAGCTCGAA
>pHIL-S1.InVitrogen.html.1.111
AGACCGGTCTTCTCGTAAGTGCCCAACTTGAACTGAGGAACAGTCATGTCTAAGGATCCC
>56406608.1.47
GTTGTTTTGTAAATCAGCCAGTCGCTTGAGTAAAGAATCCGGTCTGAATTTCTGAAGCCT
>8216950.4.25
CCGGATCCAAGCTTATCGATTTCGAACCCGGGGTACCGAATTCCTCGAGTCTAGAGGAGC
>4378794.1.6
CGAGATCTATCGATGCATGCCATGGTACCCGGGAGCTCGAATTCGAAGCTTCTGCAGACG
>pASK22.Generic.html.1.329
ACCCCAAACGTCGAAGTACCAAGTGCTGCCATAGTAGTTACGCGCGCAGTAGTAGATAGC
>pMCS5.Mobitec.html.1.32
TCGATGTTAACATGCATGATATCACGCGTGGCGCCACTAGTGCTAGCAGATCTGGCCGGC
>3139056.1.134
GCAAGCTCCAGCTGCTCGAGTTCTATAGTGTCACCTAAATCGTATGTGTATGATACATAA
>pGST.Generic.html.2.2
GATCTGGTACCGAGCTCCTGCAGCCCGGGGCGGCCGCCTCGAGAAGCTTGGATCCGAATT
>13446792.1.39
CCCGGGATGCATGAATTCAAGCTTATCGATGTCGACAGGCCTTAAGGGCCAGATCTTGGG
>83314120.1.48
AGTGGTACCACGCGTGAATAGATAGAGTGCAGGGGCCCCGACCGTGTCGGGGCCCCTGCA
>13027702.1.40
GGCCGCCTGCAGCTGGCGCCATCGATACGCGTACGTCGCGACCGCGGACATGTACAGAGC
>55274253.1.15
CTCGAGGTCGACGGTATCGATAAGCTTGATATCGAATTCCTGCAGCCCGGGGGATCCACT
>pSL190.Generic.html.1.136
GAGTATACGTAGCCGGCTAACGTTAACAACCGGTACCTCTAGAACTATAGCTAGCATGCG
>pUC28.Generic.html.1.48
GAGGCCTTGAATGCGGCCGCGGTACCCGGGGATCCTCTAGAGTCGACCTGCAGGCGCCAC
>pET-43.1Ek_LIC.Novagen.html.1.71
GACGGTACCATCGATACGCGTTCGAAGCTTGCGGCCGCACAGCTGTATACACGTGCAAGC
>340740.1.1
AAGCTTGCATGCCTGCAGGTCGACTCTAGAGGATCCCCGGGTACCGAGCTCGAATTCCAT
>pUCBM20.Boehringer.html.1.27
CTGCAGAGCTCTAGAGTCGACGGGCCCGGTACCGCGGCCGCCTTAAGACGCGTGGATCCC
>595767.1.251
AATTGGATCCATATATAGGGCCCGGGTTATAATTACCTCAGGTCGACGTCCCATGGCCAT
>4097017.1.23
TCTAGACAATGCTCAGGACTGATGAGTCCGTGAGGACGAAACTCTAAGGCTTGGATCCAG
>pET-44c(+).Novagen.html.1.9
CAGCGCGGGTTCTGGTACGATTGATGACGACGACAAGAGTCCGAGCTCGTGGATCCGAAT
>pRSF-1.Novagen.html.1.74
CCAGACTCGAGTGCGGCCGCAAGCTTGTCGACCTGCAGGCGCGCCGTGTACACGAGCTCC
>pMAL-p2e.New_England_Biolabs.html.1.26
GGATCCGAATTCCGGTACCTTGTCATCGTCATCCCCGAGGTTGTTGTTATTGTTATTGTT
>pET-44a(+).Novagen.html.1.58
TGGATCCGAATTCTGTACAGGCGCGCCTGCAGGACGTCGACGGTACCATCGATACGCGTT
>pMR103.ATCC.html.1.20
GGACAGCAAATGGGTCGGATCCGGCTGCTAACAAAGCCCGAAAGGAAGCTGAGTTGGCTG
>pSL190.Generic.html.1.62
GTCGCGACGTACGCGTATCGATGGCGCCAGCTGCAGGCGGCCGCCATATGCATCCTAGGC
>54043009.1.36
GAATTCCTGCAGCCCGGGGGATCCACTAGTGAGCTCATGCATGATCGAGCTCGAATTAGC
>4165118.1.69
GCGGCCGCCACCGCGGTGGAGCTCGACGGATCATTTATTCTGCCTCCCAGAGCCTGATAA
>pET-43.1Ek_LIC.Novagen.html.1.96
AGCTTGCGGCCGCACAGCTGTATACACGTGCAAGCCAGCCAGAACTCGCTCCTGAAGACC
>4097017.1.325
TGAGTCCGTGAGGACGAAACTCTAAGGCTTGGATCCAGAGTCTCCTGAACTAGTCCAAGC
>pASK22.Generic.html.1.322
TACCTGCACCCCAAACGTCGAAGTACCAAGTGCTGCCATAGTAGTTACGCGCGCAGTAGT
>66815022.1.35
ACTAGTGAATTCCCCGGGAGGCCTGATATCAAGCTTGAGCTCGCGGCCGCTGCTAGCAGA
>pAX4BP.USB.html.1.74
AATTAATTAATCATCGTCAATCAATCACCCGGGCTGCAGTCGACTCTAGATCTGGTACCG
>113073402.1.18
TCTAGACACGGGGTGGTTTAAACGCGGCCGCGGTACCACTAGTACGCGTAGGCCTGAGCT
>118200851.1.201
TCTGATCCCGGGCGGGTACCTTTGAATTCCACTTAATTAAGTAGGCCGGCCAGATTAATC
>4097017.1.306
AGACAATGCTCAGGACTGATGAGTCCGTGAGGACGAAACTCTAAGGCTTGGATCCAGAGT
>pMCS5.Mobitec.html.1.167
CGAACAATTGGTTTAAACGCCCGGGCACGTGGGATCCTCTAGAGTCGACCTGCAGGCATG
>pGEM-7Zf(+)_LIC-F.ATCC.html.1.21
AGCTCTCCGGATCCAAGCTTATCGATTTCGAACCCGGGGTACCAACTGGTTCCGGCGCCG
>pET-9d.Novagen.html.1.17
AATTTTGTTTAACTTTAAGAAGGAGATATACCATGGCTAGCATGACTGGTGGACAGCAAA
>pCMV-3Tag-1A.Stratagene.html.1.11
CGAGGTCGACGGTATCGATAAGCTTGATATCGAATTCCTGCAGCCCGGGGGATCCCGCCC
>pSPTBM21.Boehringer.html.1.25
GCCTGCAGAGCTCTAGAGTCGACGGGCCGGGTACCGCGGCCGCCTTAAGACGCGTGGATC
>287939.1.8
GCTTCGAATTCCATGGTACCAGCTGCAGATCTCGAGCTCGGATCCGACCCATTTGCTGTC
>115600313.1.749
TGCTGACGAGAACAGGGGCTGGTGAAATGCAGTTTAAGGTTTACACCTATAAAAGAGAGA
>pSL190.Generic.html.1.37
TTCTCGAGCTCTGTACATGTCCGCGGTCGCGACGTACGCGTATCGATGGCGCCAGCTGCA
>pASK22.Generic.html.1.481
TGTATTCGGTGGTATACTTGTTACCTTTGTTACGGCTAGCTGCGATCCACTCGAGACGTT
>12958751.1.4
GTGGTACCTGATCAAAGCTTATCGATGATATCAGATCTCCTTTTGCGGCCGCACCGGTGC
>115600313.1.200
CTCATCCGGAATTCCGTATGGCAATGAAAGACGGTGAGCTGGTGATATGGGATAGTGTTC
>pUni_V5-Hisb.InVitrogen.html.1.3
CTCGTCGACAGGCCTGACGTCGGGCCCGGATCCGCCCACACGGCACCGGTGAATTCCTCG
>104716769.1.18
GGGCCCAAGCTTCTCGAGGAATTCCTGCAGCCCGGGGGATCCACTAGTGAGCTCATGCAT
>pET-44c(+).Novagen.html.1.112
CGCGTTCGAAGCTTGCGGCCGCACAGCTGTATACACGTGCAAGCCAGCCAGAACTCGCTC
>4165113.1.68
GAGCGGCCGCCACCGCGGTGGAGCTCGACGGATCATTTATTCTGCCTCCCAGAGCCTGAT
>pMOD3.Epicentre.html.1.13
GAAAAAAAAGAATATATAAGGCTTTTAAAGCTTGCATGCCTGCAGGTCGACTCTAGAGGA
>115600313.1.137
TAAAGAAAAATAAGCACAAGTTTTATCCGGCCTTTATTCACATTCTTGCCCGCCTGATGA
>115600313.1.25
CTGAACGAGAAACGTAAAATGATATAAATATCAATATATTAAATTAGATTTTGCATAAAA
>pSE420.InVitrogen.html.1.225
CAGATCTGTCATGATGATCATTGCAATTGGATCCATATATAGGGCCCGGGTTATAATTAC
>48995599.1.71
TAGCTATAGTTCTAGAGGTACCGGTTGTTAACGTTAGCCGGCTACGTATACTCCGGAATA
>56406604.1.231
ATGCCACCCAGCCGAGGGCTTGTGCTTCTGATTTTGTAATGTAATTATCAGGTAGCTTAT
>110433179.1.160
CGTATTATAAGCTAGGCACTGGCCGTCGTTTTACAACGTCGTGACTGGGAAAACTGCTAG
>118200847.1.21
TCGCAGACCTAGGAAAGCTAGCTATACGCGTTATACCGGTATCCTGCAGGTAGTATGCAA
>pTriEx-3Neo.Novagen.html.1.57
CCGGGGCGAGTTCTGGCTGGCTTGCACGTGTATACAGCTGTGCGGCCGCAAGCTTCGAAC
>p3T.Mobitec.html.1.60
TGGCGACCCGGGTGCCCAGCCAAAAAATGGCCACTGCAGGAATTCGATATCAAGCTTATC
>pRSET_CAT.InVitrogen.html.1.69
TTTCAGGAGCTAAGGAAGCTAAAATGGAGAAAAAAATCACTGGATATACCACCGTTGATA
>4322592.1.10
AGCTATGCATCCAACGCGTTGGGAGCTCTCCCATATGGTCGACCTGCAGGCGGCCGCACT
>4165113.1.52
GGATCCACTAGTTCTAGAGCGGCCGCCACCGCGGTGGAGCTCGACGGATCATTTATTCTG
>595764.1.10
ATGGCCATGGGACGTCGACCTGAGGTAATTATAACCCGGGCCCTATATATGGATCCAATT
>287938.1.25
CAGCTGCAGATCTCGAGCTCGGATCCGACCCATTTGCTGTCCACCAGTCATGCTAGCCAT
>48995599.1.184
GCGTACGTCGCGACCGCGGACATGTACAGAGCTCGAGAAGTACTAGTGGCCACGGGCTGC
>pSL180.Generic.html.1.202
GGATGCATATGGCGGCCGCCTGCAGCTGGCGCCATCGATACGCGTACGTCGCGACCGCGG
>pSE280.Invitrogen.html.1.1
TAAGGTGCACGGCCCACGTGGCCACTAGTACTTCTCGAGCTCTGTACATGTCCGCGGTCG
>13027702.1.47
TGCAGCTGGCGCCATCGATACGCGTACGTCGCGACCGCGGACATGTACAGAGCTCGAGAA
>16930722.1.31
GGCCGCCTAGGCGCGCAAGGATCCTCTAGATCTCGAGGCCTGATCATCGATGGGCCCATG
>pMAL-p.New_England_Biolabs.html.1.22
CTAGAGGATCCATCGAGGGTAGGTTTACTGAATTCAGGCCTACCCTCGATGGATCCCCGG
>4097017.1.163
ACTAGACAATGCTCAGGACTGATGAGTCCGTGAGGACGAAACTCTAAGGCTTGGATCCAG
>47132203.1.3
CCTTCGCGAGGTACCGGGCCCAAGCTTCTCGAGGAATTCCTGCAGCCCGGGGGATCCACT
>pSPTBM21.Boehringer.html.1.12
TGGGATATCGCATGCCTGCAGAGCTCTAGAGTCGACGGGCCGGGTACCGCGGCCGCCTTA
>pET-31b(+).Novagen.html.1.129
CGCTGTTTGCCGATGACGCCACGGTGGAAGACCCCGTGGGTTCCGAGCCCAGGTCCGGTA
>pSU2703.Generic.html.1.49
GTATGGGGCTGACTTCAGGTGCTACATTTGAAGAGATAAATTGCACTGAAATCTAGAAAT
>pMIB_V5-Hisb.InVitrogen.html.1.27
TGGATATCTGCAGAATTCCACCACACTGGACTAGTGGATCCGAGCTCGGTACCAAGCTTA
>pT7Blue-2.Novagen.html.1.176
CCGCTGTCGATGTGCTGGCGTTCGAATTTAGCAGCAGCGGTTTCTTTGGTAACACCCATG
>208126.1.29
AGAGTAGCGATAACTTCAACCTGGTTGCAGTGAGTGCCTTTACCGATAACTTCCAGAGAC
>208126.1.77
ACTTCCAGAGACTGGATGTTTTTCGGGTGGATCCCAGAAGTAGTTTTGATGCACAGGCAA
>287936.1.23
CCAGCTGCAGATCTCGAGCTCGGATCCGCGACCCATTTGCTGTCCACCAGTCATGCTAGC
>118200851.1.146
TTAGAGCTCTTCTTAAGAAGGATCCAGATCCACTAGTGGCCTATGCGGCCGCGGATCTGA
>310807.1.14
GTCGACGGATCCCAAGCTTCTTCTAGAGGTACCGCATGCGATATCGAGCTCTCCCGGGAA
>pMCS5.Mobitec.html.1.186
CCCGGGCACGTGGGATCCTCTAGAGTCGACCTGCAGGCATGCAAGCTTCGGTCCGCCTAG
>287941.1.17
TCTGCAGCTGGTACCATGGAATTCGAAGCTTGATCCCGACCCATTTGCTGTCCACCAGTC
>118200847.1.29
CTAGGAAAGCTAGCTATACGCGTTATACCGGTATCCTGCAGGTAGTATGCAAGAGATCTT
>13446792.1.40
CCGGGATGCATGAATTCAAGCTTATCGATGTCGACAGGCCTTAAGGGCCAGATCTTGGGC
>115600313.1.271
CGCCCCCGTTTTCACCATGGGCAAATATTATACGCAAGGCGACAAGGTGCTGATGCCGCT
>56406604.1.56
ATCAGCCAGTCGCTTGAGTAAAGAATCCGGTCTGAATTTCTGAAGCCTGATGTATAGTTA
>13446791.1.42
GGGATGCATGAATTCAAGCTTATCGATGTCGACGCGGCCGCCATGGCCAGATCTGGGCCC
>pETcoco-2.Novagen.html.1.142
GTCATCACCAGTTGGCGGTGGCGAGTCCATGTGCTGGCGTTCAAATTTCGCAGCAGCGGT
>595767.1.56
GTCCGCGGTCGCGACGTACGCGTATCGATGGCGCCAGCTGCAGGCGGCCGCCATATGCAT
>4165118.1.46
CCGGGGGATCCACTAGTTCTAGAGCGGCCGCCACCGCGGTGGAGCTCGACGGATCATTTA
>RR2.ATCC.html.1.10
CCTGCGTTATCCCCTGATTCTGTGGATAACCGTATTACCGCCTTTGAGTGAGCTGGTACC
>pCR2.1.InVitrogen.html.1.5
CTCTAGATGCATGCTCGAGCGGCCGCCAGTGTGATGGATATCTGCAGAATTCGGCTTAAG
>310783.1.17
TAGATATCGATGAATTCGAGCTCGGTACCCGGGGATCCTCTAGAGTCGACCTGCAGGCAT
>pTriEx-3Neo.Novagen.html.1.99
CGGCCGCAAGCTTCGAACCGGTACCGTCGACCTGCAGGCGCGCCGAGATCTGAGAATTCG
>pRSET_CAT.InVitrogen.html.1.428
GGCGATTCAGGTTCATCATGCCGTCTGTGATGGCTTCCATGTCGGCAGAATGCTTAATGA
>115600313.1.693
GAAAATCAGGAAGGGATGGCTGAGGTCGCCCGGTTTATTGAAATGAACGGCTCTTTTGCT
>pRSET_CAT.InVitrogen.html.1.155
TTTGAGGCATTTCAGTCAGTTGCTCAATGTACCTATAACCAGACCGTTCAGCTGGATATT
>pET-44b(+).Novagen.html.1.96
GACGGTACCATCGATACGCGTTCGAAGCTTGCGGCCGCACAGCTGTATACACGTGCAAGC
>118200847.1.35
AAGCTAGCTATACGCGTTATACCGGTATCCTGCAGGTAGTATGCAAGAGATCTTATAGGC
>pGEM-7Zf(+)_LIC-F.ATCC.html.1.29
GGATCCAAGCTTATCGATTTCGAACCCGGGGTACCAACTGGTTCCGGCGCCGGAGCGAGT
>pUCBM20.Boehringer.html.1.9
CCATGGGATATCGCATGCCTGCAGAGCTCTAGAGTCGACGGGCCCGGTACCGCGGCCGCC
>115600313.1.971
CCGATATGGCCAGTGTGCCGGTCTCCGTTATCGGGGAAGAAGTGGCTGATCTCAGCCACC
>pRSF-1.Novagen.html.1.63
CGGTTTCTTTACCAGACTCGAGTGCGGCCGCAAGCTTGTCGACCTGCAGGCGCGCCGTGT
>4586830.1.31
AGGTTTAAACAGTCATTTAAATCGACTCTAGACTTAATTAAGGATCCGGCGCGCCCCCGG
>595767.1.140
TATACGTAGCCGGCTAACGTTAACAACCGGTACCTCTAGAACTATAGCTAGCATGCGCAA
>8346640.2.118
ATTTCGCATGCTAGAACGTTAGCCGGCTACGTATACTCCGGAATATTAATAGGCCTAGGA
>118200849.1.173
ATCCACTAGTGGCCTATGCGGCCGCGGATCTGATCCCGGGCGGGTACCTTTGAATTCCAC
>pMAL-p2.New_England_Biolabs.html.1.39
TCTGAAATCCTTCCCTCGATCCCGAGGTTGTTGTTATTGTTATTGTTGTTGTTGTTCGAG
>pRSET_CAT.InVitrogen.html.1.150
AACATTTTGAGGCATTTCAGTCAGTTGCTCAATGTACCTATAACCAGACCGTTCAGCTGG
>8346640.2.17
GGACGTCGACCTGAGGTAATTATAACCCCGGGCCCTATATATGGATCCAATTGCAATGAT
>118200845.1.75
ATGCAAGAGATCTTATAGGCCTCGAGTTAACGTTCGAGGTCGACTCTAGATAAAGCTTTA
>pET-31b(+).Novagen.html.1.138
CCGATGACGCCACGGTGGAAGACCCCGTGGGTTCCGAGCCCAGGTCCGGTACGGCTGCGA
>4097017.1.11
GGTGGCGGCCGCTCTAGACAATGCTCAGGACTGATGAGTCCGTGAGGACGAAACTCTAAG
>47132183.1.22
CCAAGCTTCTCGAGGAATTCCTGCAGCCCGGGGGATCCACTAGTGAGCTCATGCATGATA
>4097017.1.109
GACTGATGAGTCCGTGAGGACGAAACTCTAAGGCTTGGATCCAGAGTCTCCTGAACTAGA
>45862352.2.6
ACTAGTAAAAGGTACCGAGCTCCTGCAGTATCGATGCGGCCGCAAAGTCGACGAATTCTC
>18252134.1.26
CTAGTGGTACCACGCGTGAATAGATAGAGTGCAGGGGCCCCGACCGTGTCGGGGCCCCTG
>pSL190.Generic.html.1.246
TTGCAATTGGATCCATATATAGGGCCCGGGTTATAATTACCTCAGGTCGACGTCCCATGG
>124491158.1.10
AGAAGATCTGTCGACGGTATCGATAAGCTTGATATCGAATTCCTGCAGCCCGGGGGATCC
>pRSET_CAT.InVitrogen.html.1.261
CGGCCTTTATTCACATTCTTGCCCGCCTGATGAATGCTCATCCGGAATTCCGTATGGCAA
>110433179.1.24
GGATAACAATTTCACACAGGAAACAGCTATGACCATTAGGCCTATTTAGGTGACACTATA
>pET-30Ek_LIC.Novagen.html.1.31
TCCTCAACCATGGCGATATCGGATCCGAATTCGAGCTCCGTCGACAAGCTTGCGGCCGCA
>pET-17b.Novagen.html.1.25
CTAGTAACGGCCGCCAGTGTGCTGGAATTCTGCAGATATCCATCACACTGGCGGCCGCTC
>115600313.1.509
TATACTGATATGTATACCCGAAGTATGTCAAAAAGAGGTATGCTATGAAGCAGCGTATTA
>pSL180.Generic.html.1.38
TATAACCCGGGCCCTATATATGGATCCAATTGCAATGATCATCATGACAGATCTGCGCGC
>pXC14.ATCC.html.1.53
TCCTTAGATAACAATTGATTGAATGTATGCAAATAAATGCATACACCATAGGTGTGGTTT
>pCR2.1.InVitrogen.html.1.56
CGGCTTAAGCCGAATTCCAGCACACTGGCGGCCGTTACTAGTGGATCCGAGCTCGGTACC
>83314120.1.57
ACGCGTGAATAGATAGAGTGCAGGGGCCCCGACCGTGTCGGGGCCCCTGCACGGGTCCAT
>pXC14.ATCC.html.1.86
TAAATGCATACACCATAGGTGTGGTTTAATTTGATGCCCTTTTTCAGGGCTGGAATGTGT
>118200856.1.103
CTCGAGTTAACGTTCGAGGTCGACTCTAGATAAAGCTTTAGAGCTCTTCTTAAGAAGGAT
>pET-43.1Ek_LIC.Novagen.html.1.80
ATCGATACGCGTTCGAAGCTTGCGGCCGCACAGCTGTATACACGTGCAAGCCAGCCAGAA
>p453.Generic.html.1.38
CAATTTTTAAGCTATTTATAGCATAGAAAAAAACAAAATGAAATTCTACTATATTTTTGA
>pHIL-S1.InVitrogen.html.1.8
AAAATCCTATACTATATAGGTTACAAATAAAAAAGTATCAAAAATGAAGCCTGCATCTCT
>12958752.1.21
GCTTATCGATGATATCAGATCTCCTTTTGCGGCCGCACCGGTGTCCTCTATGGAGGTCAA
>48995599.1.105
TAGCCGGCTACGTATACTCCGGAATATTAATAGGCCTAGGATGCATATGGCGGCCGCCTG
>pET-9d.Novagen.html.1.32
TAAGAAGGAGATATACCATGGCTAGCATGACTGGTGGACAGCAAATGGGTCGGATCCGGC
>118200856.1.72
CTGCAGGTAGCATGCAAGAGATCTTATAGGCCTCGAGTTAACGTTCGAGGTCGACTCTAG
>pLEX.InVitrogen.html.1.8
CGACTCTAGATGCATGCTCGAGCGGCCGCCAGTGTGATGGATATCTGCAGAATTCCAGCA
>595767.1.75
GCGTATCGATGGCGCCAGCTGCAGGCGGCCGCCATATGCATCCTAGGCCTATTAATATTC
>pUC28.Generic.html.1.41
GGCCCTCGAGGCCTTGAATGCGGCCGCGGTACCCGGGGATCCTCTAGAGTCGACCTGCAG
>pDK101.ATCC.html.1.39
GACCTGCAGGCGGCCGCACTAGTGATATCCCGCGGCCATGGATAACATGGCCAACAAAAC
>pTriEx-3Neo.Novagen.html.1.22
ATGGTGATGGTGGTGCTCGAGATCCTCGGGGTCTTCCGGGGCGAGTTCTGGCTGGCTTGC
>118200856.1.182
ATGCGGCCGCGGATCTGATCCCGGGCGGGTACCTTTGAATTCCACTTAATTAAGGCCGGC
>118200851.1.90
TGCAAGAGATCTTATAGGCCTCGAGTTAACGTTCGAGGTCGACTCTAGATAAAGCTTTAG
>pT7T3_18U.Stratagene.html.1.104
TTTTTTTTTTTTTTTTTTGGGGGGGGGGGGGTGCAGGCATGCAAGCTTATTCCCTTTAGT
>pRSF-1.Novagen.html.1.99
TGTCGACCTGCAGGCGCGCCGTGTACACGAGCTCCCAATTGGGATCCGGACTCTTGTCGT
>pBACgus-7.Invitrogen.html.1.45
TTTTGAGGAGAAGCCCGGGCTCTTGTCGTCGTCATCACCTCCACCGCTAGCGCTGTCCAT
>pSE420.InVitrogen.html.1.133
CGGAGTATACGTAGCCGGCTAACGTTAACAACCGGTACCTCTAGAACTATAGCTAGCATG
>4165113.1.10
GACGTCACGCGTCCATGGAGATCTCGAGGCCTGCAGCCCGGGGGATCCACTAGTTCTAGA
>12082761.1.14
CCGGCCGCCATGGCCGCGGGATATCACTAGTGCGGCCGCCTGCAGGTCGACGGGCCCGGG
>pET-42c(+).Novagen.html.1.6
TGGCGATATCGGGGATCCGAATTCTGTACAGGCCTTGGCGCGCCTGCAGGCGAGCTCCGT
>pExchange-6A.Stratagene.html.1.23
GCTTGATATCGAATTCCTGCAGCCCGGGGGATCCGCCCGGGCTAGAGCGGCCGCCACCGC
>16930722.1.45
GCAAGGATCCTCTAGATCTCGAGGCCTGATCATCGATGGGCCCATGGCTAGCGGCCGCAC
>pMAL-P2x.New_England_Biolabs.html.1.36
GAGGATCCGAATTCTGAAATCCTTCCCTCGATCCCGAGGTTGTTGTTATTGTTATTGTTG
>pSE280.Invitrogen.html.1.91
AGGCGGCCGCCATATGCATCCTAGGCCTATTAATATTCCGGAGTATACGTAGCCGGCTAA
>110433179.1.98
CCGGAATTCCCGGGATATCGCGGCCGCTTAATTAACCTCGAGGAGTGGTCCCTATAGTGA
>115600313.1.601
CTCAAGGCATATATGATGTCAATATCTCCGGTCTGGTAAGCACAACCATGCAGAATGAAG
>pET-43.1Ek_LIC.Novagen.html.1.40
GAATTCTGTACAGGCGCGCCTGCAGGACGTCGACGGTACCATCGATACGCGTTCGAAGCT
>pCR2.1.InVitrogen.html.1.33
GTGTGATGGATATCTGCAGAATTCGGCTTAAGCCGAATTCCAGCACACTGGCGGCCGTTA
>pKRX.ATCC.html.1.54
GAATTCACCAGCCTTGAGATGGTTGAGTCCAAGTCACGTCTGGTCGACCTCGAGGGGGGG
>pACYCDuet-1.Novagen.html.1.7
ATTATGCGGCCGCAAGCTTGTCGACCTGCAGGCGCGCCGAGCTCGAATTCGGATCCTGGC
>pNEB193.New_England_Biolabs.html.1.18
GTTTAAACAGTCGACTCTAGACTTAATTAAGGATCCGGCGCGCCCCCGGGTACCGAGCTC
>pMAL-c2.New_England_Biolabs.html.1.2
TTGCCTGCAGGTCGACTCTAGAGGATCCGAATTCTGAAATCCTTCCCTCGATCCCGAGGT
>pETcoco-2.Novagen.html.1.84
CCGTACGCACGTGGCGCGCCTGGACGTCATCGATGCGATCGCCCGGGCTCTTGTCGTCGT
>208126.1.53
TTGCAGTGAGTGCCTTTACCGATAACTTCCAGAGACTGGATGTTTTTCGGGTGGATCCCA
>8216948.1.8
AACGCGTTGGGAGCTCTCCCATATGGTCGACCTGCAGGCGGCCGCACTAGTGATATCCCG
>pRSF-1.Novagen.html.1.89
GCCGCAAGCTTGTCGACCTGCAGGCGCGCCGTGTACACGAGCTCCCAATTGGGATCCGGA
>pASK22.Generic.html.1.511
TACGGCTAGCTGCGATCCACTCGAGACGTTTACCCGGGGGCTGACGTACCCACTCCATGT
>pSTBlue-1.Novagen.html.1.45
TAGGCTCGAGAAGCTTGTCGACGAATTCAGATATCACGAATTCTGGATCCGATACGTAAC
>115600313.1.485
GCTGATTTTTGCGGTATAAGAATATATACTGATATGTATACCCGAAGTATGTCAAAAAGA
>pET-31b(+).Novagen.html.1.312
AGGGCCGCAAGACCGTAGTTGCGCCCATCGATCACTTTCGCTTCAATGGCGCCGGCAAGG
>4097017.1.48
GTCCGTGAGGACGAAACTCTAAGGCTTGGATCCAGAGTCTCCTGAACTAGACAATGCTCA
>pET-31b(+).Novagen.html.1.131
CTGTTTGCCGATGACGCCACGGTGGAAGACCCCGTGGGTTCCGAGCCCAGGTCCGGTACG
>pSE280.Invitrogen.html.1.130
GGAGTATACGTAGCCGGCTAACGTTAACAACCGGTACCTCTAGAACTATAGCTAGCATGC
>pCMV-Script.Stratagene.html.1.17
CGAGGTCGACGGTATCGATAAGCTTGATATCGAATTCCTGCAGCCCGGGGGATCCGCCCG
>29569706.1.15
GATCTGGCCCTTAAGGCCTGTCGACATCGATAAGCTTGAATTCATGCATCCCGGGGGATC
>pMCS5.Mobitec.html.1.3
TTTAAATTTAATTAAGGCGCGCCCATGGATCGATGTTAACATGCATGATATCACGCGTGG
>pAX4BP.USB.html.1.54
GGCGGCAACCGAGCGTTCTGAATTAATTAATCATCGTCAATCAATCACCCGGGCTGCAGT
>pAmCyan.Clontech.html.2.4
CGGCCGACTAGTAGGCCTATTATTTTTGACACCAGACAAGTTGGTAATGGTAGCGACCGG
>pASK22.Generic.html.1.363
TAGTTACGCGCGCAGTAGTAGATAGCGGTGTCTTCAGCACGCAATGCATTCATCTGCAGG
>18766333.1.26
GCGGCCGCGTCGACATCGATAAGCTTGAATTCATGCATCCCGGGGGATCCACTAGTAAGG
>66472063.1.3
AAATGGCAGGGATCTTAGATTCTGTGCTTTTAAGCAGAGATTACCTATCTAGACTGCAGG
>58651745.1.52
AATTCTCTAGAGCGCGCCATGGTCAAAGTTGAGCGTTTATTCTGAGCTTCTGCAAAAAGA
>pET-44c(+).Novagen.html.1.121
AGCTTGCGGCCGCACAGCTGTATACACGTGCAAGCCAGCCAGAACTCGCTCCTGAAGACC
>45862396.1.58
GGCCTTCTAGAAAAACTCGAGAACGTTGGGCCCCAATTGGCTAGCAAGCTTTCCGCGGGG
>pET-43.1Ek_LIC.Novagen.html.1.89
CGTTCGAAGCTTGCGGCCGCACAGCTGTATACACGTGCAAGCCAGCCAGAACTCGCTCCT
>48995599.1.93
GGTTGTTAACGTTAGCCGGCTACGTATACTCCGGAATATTAATAGGCCTAGGATGCATAT
>66815022.1.4
CCGGGCCCAAAGTCGACGGATCCCATATATGACTAGTGAATTCCCCGGGAGGCCTGATAT
>p3T.Mobitec.html.1.44
CTGGCCATTTTTTGGATGGCGACCCGGGTGCCCAGCCAAAAAATGGCCACTGCAGGAATT
>pGAPZalphaC.InVitrogen.html.1.6
GGCGGCCGCCGCGGCTCGAGGTACCGATCCGAGACGGCCGGCTGGGCCACGTGAATTCAT
>pACYCDuet-1.Novagen.html.2.5
GTTAATTAAGCTGCGCTAGTAGACGAGTCCATGTGCTGGCGTTCAAATTTCGCAGCAGCG
>pCR2.1.InVitrogen.html.1.25
GGCCGCCAGTGTGATGGATATCTGCAGAATTCGGCTTAAGCCGAATTCCAGCACACTGGC
>45862396.1.46
GGGTGGATCCAAGGCCTTCTAGAAAAACTCGAGAACGTTGGGCCCCAATTGGCTAGCAAG
>pMOD3.Epicentre.html.1.76
CCGGGTACCGAGCTCGAATTCGAGCCAATATGCGAGAACACCCGAGAAAATTCATCGATG
>115600313.1.476
TATTTGCGCGCTGATTTTTGCGGTATAAGAATATATACTGATATGTATACCCGAAGTATG
>47132196.1.11
AGGTACCGGGCCCAAGCTTCTCGAGGAATTCCTGCAGCCCGGGGGATCCACTAGTGAGCT
>pET-41b(+).Novagen.html.1.16
CGGGGATCCGAATTCTGTACAGGCCTTGGCGCGCCTGCAGGCGAGCTCCGTCGACAAGCT
>pRSET_CAT.InVitrogen.html.1.126
ATATATCCCAATCGCATCGTAAAGAACATTTTGAGGCATTTCAGTCAGTTGCTCAATGTA
>209573.1.71
GAGCGTCCGGATCTAGACAGATTTTACGACCGTCTTTCAGAGTAGCGATAACTTCAACCT
>pET-11d.Novagen.html.1.24
TTTAACTTTAAGAAGGAGATATACCATGGCTAGCATGACTGGTGGACAGCAAATGGGTCG
>litmus28i.New_England_Biolabs.html.1.41
AGCTAGCGAATTCGTGGATCCAGATATCCTGCAGAGAAGCTTGGCGCCAGCCGGCTTCAA
>pIVEX2.4b.Roche.html.1.10
GGCTGCAGAGCTCGCTCGAGTCGACTTGCCATGGTCATATGTTTAATTAAGCGGCCGCGG
>pRSF-1.Novagen.html.1.132
CCCAATTGGGATCCGGACTCTTGTCGTCGTCATCATTCGAACCGGTACCCACGTGATGGT
>595767.1.212
GATATCGATCGCGCGCAGATCTGTCATGATGATCATTGCAATTGGATCCATATATAGGGC
>56406608.1.18
TGATTTTTGTAAAGGTCTGATAATGGTCCGTTGTTTTGTAAATCAGCCAGTCGCTTGAGT
>pSE420.InVitrogen.html.1.251
TTGGATCCATATATAGGGCCCGGGTTATAATTACCTCAGGTCGACGTCCCATGTGCAGGT
>595764.1.122
TGCGCATGCTAGCTATAGTTCTAGAGGTACCGGTTGTTAACGTTAGCCGGCTACGTATAC
>pDK101.ATCC.html.1.41
CCTGCAGGCGGCCGCACTAGTGATATCCCGCGGCCATGGATAACATGGCCAACAAAACCA
>498575.1.3
TTCGAGCTCGGTACCCGGGGATCCTCTAGAGTCGATCGTTAACGCGTCGACGCGGCCGCG
>414522.1.6
GGGCTGCAGGTCGACTCTAGAGGATCCCCGGGCGAGCTCGAATTCATGCATCCGCGGTAC
>pAcSec1.Orbigen.html.1.15
GGGTACCCTGCAGGCGGCCGCGAGCTCCCATGGAGGCCTGAATTCTAGAAGGTACCCGGG
>pSPTBM21.Boehringer.html.1.19
TCGCATGCCTGCAGAGCTCTAGAGTCGACGGGCCGGGTACCGCGGCCGCCTTAAGACGCG
>56406608.1.283
AGGTAGCTTATGATATGTCTGAAGATAATCCGCAACCCCGTCAAACGTGTTGATAACCTG
>118200847.1.64
CTGCAGGTAGTATGCAAGAGATCTTATAGGCCTCGAGTTAACGTTCGAGGTCGACTCTAG
>pRSET_CAT.InVitrogen.html.1.299
CATCCGGAATTCCGTATGGCAATGAAAGACGGTGAGCTGGTGATATGGGATAGTGTTCAC
>pET-9d.Novagen.html.1.4
TCCCTCTAGAAATAATTTTGTTTAACTTTAAGAAGGAGATATACCATGGCTAGCATGACT
>310804.1.9
CTTGGCTGCAGGTCGACGGATCCCAAGCTTCTTCTAGAGGTACCGCATGCGATATCGAGC
>56406604.1.111
AGTTAATATCCGCTTCACGCCATGTTCGTCCGCTTTTGCCCTGGAGTTTGCCTTCCCTGT
>pSE420.InVitrogen.html.1.12
CACGGCCCACGTGGCCACTAGTACTTCTCGAGCTCTGTACATGTCCGCGGTCGCGACGTA
>pRSET_CAT.InVitrogen.html.1.410
CAAGGTGCTGATGCCGCTGGCGATTCAGGTTCATCATGCCGTCTGTGATGGCTTCCATGT
>4097015.1.54
GAGGACGAAACTCTAAGGCTTGGATCCCCCGGGCTGCAGGAATTCGATATCAAGCTTATC
>M13BM21.Boehringer.html.1.37
CGCGGTACCGGGCCCGTCGACTCTAGAGCTCTGCAGGCATGCGATATCCCATGGAAGCTT
>537474.1.15
ATCGATGAATTCGAGCTCGGTACCCGGGGATCCTCTAGAGTCGACCTGCAGGCATGCAAG
>pMOD3.Epicentre.html.1.30
AAGGCTTTTAAAGCTTGCATGCCTGCAGGTCGACTCTAGAGGATCCCCGGGTACCGAGCT
>310806.1.7
GGCTTGGCTGCAGGTCGACGGATCCCAAGCTTCTTCTAGAGGTACCGCATGCGATATCGA
>pIC20HE.Generic.html.1.4
GTACGCGTAGATCTGATATCGCTAGCCGGCTACGTATCGATGAATTCTCGAGGCGGCCGC
>pT7T3_18U.Stratagene.html.1.133
GGTGCAGGCATGCAAGCTTATTCCCTTTAGTGAGGGTTAATTTATATAGCTTGGCACTGG
>pACYCDuet-1.Novagen.html.2.67
TTCTTTACCAGACTCGAGGGTACCGACGTCAGCGATCGCGTGGCCGGCCGATATCCAATT
>1066312.1.6
GGTCTCTGATCTCGAGGCGCCGAATTCGAGCTCGGTACCCGGGGATCCTCTAGAGTCGAC
>pAX4AM.USB.html.1.31
CCATTGCTGCATAAAAAACGCCCGGCGGCAACCGAGCGTTCTGAATTAATTAATCATCGT
>pPolh-MAT-2.Sigma.html.1.1
GATCTGCTAGCGGTACCCCCGGGACGCGTTGACTGCAGGAATTCGCGGCCGCCTCGAGGA
>pET-12c.Novagen.html.1.50
GGGCGAAACTCCTAGGAATAGTCCTGACAACCCCTATCGCGATCAGCTCTTTTGCGTCGA
>pES2.Generic.html.1.14
AACAAATAGTTAACTAATTGTCAAGTAATTCGAGCTCGGTACCCGGGGATCCTCTAGAGT
>73697467.2.53
GGATCAGCTTGCATGCCTGCAGGTCGACTCTAGAGGATCCCCGGGTACCGAGCCCGAATT
>118200851.1.195
CGCGGATCTGATCCCGGGCGGGTACCTTTGAATTCCACTTAATTAAGTAGGCCGGCCAGA
>pSK15.Generic.html.1.3
AATTCGAGCTCGGTACCCGGGGATCCTCTAGAGTCAATCCGGATGAAGCCGGGCGTTAGA
>pMCS5.Mobitec.html.1.154
CGCGACGTACGTTCGAACAATTGGTTTAAACGCCCGGGCACGTGGGATCCTCTAGAGTCG
>4165113.1.46
CCCGGGGGATCCACTAGTTCTAGAGCGGCCGCCACCGCGGTGGAGCTCGACGGATCATTT
>8346640.2.59
GGATCCAATTGCAATGATCATCATGACAGATCTGCGCGCGATCGATATCAGCGCTTTAAA
>pcDNA2.1.InVitrogen.html.1.34
GCCGCCAGTGTGCTGGAATTCTGCAGATATCCATCACACTGGCGGCCGCTCGAGCATGCA
>56406604.1.186
CGCCGATGCTTTTCCCCGGAGCGACGTCTGCAAGGTTCCCTTTTGATGCCACCCAGCCGA
>pBACgus-7.Invitrogen.html.1.91
CTAGCGCTGTCCATGTGTTGGCGTTCAAATTTCGCCGCCGCCGTTTCTTTGCCGCTGCCT
>pSPORT1.ATCC.html.1.32
GTCGACGAGCTCACTAGTCGGCGGCCGCTCTAGAGGATCCAAGCTTACGTACGCGTGCAT
>pMR103.ATCC.html.1.14
ACTGGTGGACAGCAAATGGGTCGGATCCGGCTGCTAACAAAGCCCGAAAGGAAGCTGAGT
>pQE-TriSystem_Strep.Qiagen.html.1.25
AAGCTTCGAACCGGTACCGTCGACCTGCAGGCGCGCCGAGATCTGAGAATTCGGATCCAC
>pCDF1-MCS1-EF1-copGFP.System_Biosciences.html.1.5
GCCGCGAATTCATTTAAATTAATTAAGCTTAGATCTGGATCCGGCGCGCCCGGGCTCTAG
>54043009.1.52
GGGGATCCACTAGTGAGCTCATGCATGATCGAGCTCGAATTAGCTTCAAAAGCGCTCTGA
>55274253.1.1
GTACCGGGCCCCCCCTCGAGGTCGACGGTATCGATAAGCTTGATATCGAATTCCTGCAGC
>pPROTet.E_6xHN.Clontech.html.1.13
TTAATTAAGCGGCCGCATCGATCGGGCCCTGAGGCCTGCAGGGATCCAAGCTTGTCGACC
>48995599.1.141
TAGGATGCATATGGCGGCCGCCTGCAGCTGGCGCCATCGATACGCGTACGTCGCGACCGC
>124491158.1.9
TAGAAGATCTGTCGACGGTATCGATAAGCTTGATATCGAATTCCTGCAGCCCGGGGGATC
>pASK22.Generic.html.1.389
GGTGTCTTCAGCACGCAATGCATTCATCTGCAGGTACAGGATCGATTGACTAGTGTCACG
>pET-31b(+).Novagen.html.1.334
GCCCATCGATCACTTTCGCTTCAATGGCGCCGGCAAGGTGGTGAGCATCCGCGCCTTGTT
>4165118.1.56
CACTAGTTCTAGAGCGGCCGCCACCGCGGTGGAGCTCGACGGATCATTTATTCTGCCTCC
>pET-44c(+).Novagen.html.1.53
GCTCGTGGATCCGAATTCTGTACAGGCGCGCCTGCAGGACGTCGACGGTACCATCGATAC
>595767.1.108
ATATGCATCCTAGGCCTATTAATATTCCGGAGTATACGTAGCCGGCTAACGTTAACAACC
>118200845.1.14
TTTGCGATCGCAGACCTAGGAAAGCTAGCTATACGCGTTATACCGGTATCCTGCAGGTAG
>4322592.1.17
CATCCAACGCGTTGGGAGCTCTCCCATATGGTCGACCTGCAGGCGGCCGCACTAGTGATA
>209573.1.104
CTTTCAGAGTAGCGATAACTTCAACCTGGTTGCAGTGAGTGCCTTTACCGATAACTTCCA
>pSE280.Invitrogen.html.1.279
ACCTCAGGTCGACGTCCCATGTGCAGGTGCTGAATTCGAAGGCATTCCACGACGTGGTCA
>pCMV-PCR.Stratagene.html.1.123
TTCCTGCAGCCCGGGGGATCCGCCCGGGCTAGAGCGGCCGCCACCGCGGTGGAGCTCCAG
>pET-50b(+).Novagen.html.1.84
CGTCGACAAGCTTGCGGCCGCAGAGCTCGCTCTGGTGCCACGCGGTAGTAAAGAAACCGC
>litmus28i.New_England_Biolabs.html.1.48
GAATTCGTGGATCCAGATATCCTGCAGAGAAGCTTGGCGCCAGCCGGCTTCAATTGCACG
>10504974.1.21
ACGGCGATATCGGATCCATATGACGTCGACGCGTCTGCAGAAGCTTCGAATTCGAGCTCC
>81345491.1.22
CGGGTGGCTCCAAGCGCTGAGACCATGGTCCCCCTGCAGGTCGACCTCGAGGGATCCCCG
>pT7Blue-2.Novagen.html.1.84
TAGTGTCACCTAAATAAGGATCCGATACGTAACGCGTCTGCAGTTTTGAGGAGAAGCCCG
>12082761.1.27
CCGCGGGATATCACTAGTGCGGCCGCCTGCAGGTCGACGGGCCCGGGATCCGATATCTAG
>45862365.1.62
TCTCCCGGGTGGATCCAAGGCCTTCTAGAAAAACTCGAGAACGTTGGGCCCCAATTGGCT
>pAX4AM.USB.html.1.19
GCAACGTTCTTGCCATTGCTGCATAAAAAACGCCCGGCGGCAACCGAGCGTTCTGAATTA
>pASK22.Generic.html.1.548
GGGCTGACGTACCCACTCCATGTAGAAGTCAGAGAAGGTGAAACCTGAGGTAGCGCAAGA
>115600313.1.965
TGACCACCGATATGGCCAGTGTGCCGGTCTCCGTTATCGGGGAAGAAGTGGCTGATCTCA
>pET-41b(+).Novagen.html.1.27
ATTCTGTACAGGCCTTGGCGCGCCTGCAGGCGAGCTCCGTCGACAAGCTTGCGGCCGCAC
>16930722.1.56
CTAGATCTCGAGGCCTGATCATCGATGGGCCCATGGCTAGCGGCCGCACGCGTTCGCGAC
>pMCS5.Mobitec.html.1.10
TTAATTAAGGCGCGCCCATGGATCGATGTTAACATGCATGATATCACGCGTGGCGCCACT
>115600313.1.927
CCCGGTGGTGCATATCGGGGATGAAAGCTGGCGCATGATGACCACCGATATGGCCAGTGT
>pRSET_CAT.InVitrogen.html.1.166
TCAGTCAGTTGCTCAATGTACCTATAACCAGACCGTTCAGCTGGATATTACGGCCTTTTT
>29569706.1.11
CCAAGATCTGGCCCTTAAGGCCTGTCGACATCGATAAGCTTGAATTCATGCATCCCGGGG
>115600313.1.546
GTATGCTATGAAGCAGCGTATTACAGTGACAGTTGACAGCGACAGCTATCAGTTGCTCAA
>pET-11d.Novagen.html.1.31
TTAAGAAGGAGATATACCATGGCTAGCATGACTGGTGGACAGCAAATGGGTCGGATCCGG
>pATH23.ATCC.html.1.3
TACCCGGGGATCCTCTAGAGTCGACCTGCAGGCATGCAAGCTTCCCCCTCCAATTCGGGG
>209518.1.9
AGCTTGGGCTGCAGGTCGACTCTAGAGGATCCCCGGGCGAGCTCGAATTCCGGGGGATCT
>12082761.1.4
TTGCATGCTCCCGGCCGCCATGGCCGCGGGATATCACTAGTGCGGCCGCCTGCAGGTCGA
>pTriplEx2.Clontech.html.1.68
CTGGGCCGAGGCGGCCGGATCCTGCAGGCCATAATGGCCGAATTCCCGGGTACCAACACA
>118200856.1.40
GGAAAGCTAGCTATACGCGTTATACCGGTATCCTGCAGGTAGCATGCAAGAGATCTTATA
>pSE280.Invitrogen.html.1.270
GTTATAATTACCTCAGGTCGACGTCCCATGTGCAGGTGCTGAATTCGAAGGCATTCCACG
>pACYCDuet-1.Novagen.html.2.63
CGGTTTCTTTACCAGACTCGAGGGTACCGACGTCAGCGATCGCGTGGCCGGCCGATATCC
>pET-12b.Novagen.html.1.65
AGGAATAGTCCTGACAACCCCTATCGCGATCAGCTCTTTTGCGTCGACGGATCCGGCTGC
>287941.1.9
GCTCGAGATCTGCAGCTGGTACCATGGAATTCGAAGCTTGATCCCGACCCATTTGCTGTC
>pETBlue-2.Novagen.html.1.107
GAACGCGTATCGATGGTACCGTCGACGTCCTGCAGGCGCGCCTGTACAGAATTCGGATCC
>pEpiFOS-5.Epicentre.html.1.4
CAAGCTTGCATGCCTGCAGGTCGACTCTAGAGGATCCCACGTGGGATCCCCGGGTACCGA
>pSE420.InVitrogen.html.1.127
ATATTCCGGAGTATACGTAGCCGGCTAACGTTAACAACCGGTACCTCTAGAACTATAGCT
>pT7Blue-2.Novagen.html.1.21
CACACGTGTGGTCTAGAGCTAGCCTAGGCTCGAGAAGCTTGTCGACCAGATATCGGAATT
>pTriEx-3Neo.Novagen.html.1.124
GTCGACCTGCAGGCGCGCCGAGATCTGAGAATTCGGATCCACGAGCTCCCGGGATATCGC
>12958752.1.16
TCAAAGCTTATCGATGATATCAGATCTCCTTTTGCGGCCGCACCGGTGTCCTCTATGGAG
>115600313.1.891
ACGTCTGCTGTCAGATAAAGTCTCCCGTGAACTTTACCCGGTGGTGCATATCGGGGATGA
>pCRT7_VP22-1.InVitrogen.html.1.16
TCTAGACTCGAGCGGCCGCCACTGTGCTGGATATCTGCAGAATTCCACCACACTGGACTA
>pET-43.1Ek_LIC.Novagen.html.1.55
GCGCCTGCAGGACGTCGACGGTACCATCGATACGCGTTCGAAGCTTGCGGCCGCACAGCT
>208126.1.3
CTAGACAGATTTTACGACCGTCTTTCAGAGTAGCGATAACTTCAACCTGGTTGCAGTGAG
>pET-31b(+).Novagen.html.1.275
GAAGCGGCCTTCGCTTTCACCGTCAGCTTCGAGTATCAGGGCCGCAAGACCGTAGTTGCG
>56406608.1.185
TCTCCGCCGATGCTTTTCCCCGGAGCGACGTCTGCAAGGTTCCCTTTTGATGCCACCCAG
>209573.1.118
ATAACTTCAACCTGGTTGCAGTGAGTGCCTTTACCGATAACTTCCAGAGACTGGATGTTT
>115600313.1.955
TGGCGCATGATGACCACCGATATGGCCAGTGTGCCGGTCTCCGTTATCGGGGAAGAAGTG
>118200849.1.76
TCCTGCAGGTAGCATGCAAGAGATCTTATAGGCCTCGAGTTAACGTTCGAGGTCGACTCT
>18766333.1.23
ATGGCGGCCGCGTCGACATCGATAAGCTTGAATTCATGCATCCCGGGGGATCCACTAGTA
>pSE420.InVitrogen.html.1.30
TAGTACTTCTCGAGCTCTGTACATGTCCGCGGTCGCGACGTACGCGTATCGATGGCGCCA
>pETBlue-2.Novagen.html.1.83
TACAGCTGTGCGGCCGCAAGCTTCGAACGCGTATCGATGGTACCGTCGACGTCCTGCAGG
>310803.1.2
AATTCCCGGGAGAGCTCGATATCGCATGCGGTACCTCTAGAAGAAGCTTGGGATCCGTCG
>pET-44c(+).Novagen.html.1.37
GACGACAAGAGTCCGAGCTCGTGGATCCGAATTCTGTACAGGCGCGCCTGCAGGACGTCG
>M13BM21.Boehringer.html.1.18
CGCGTAACTTAAGTGCGGCCGCGGTACCGGGCCCGTCGACTCTAGAGCTCTGCAGGCATG
>pUC28.Generic.html.1.27
ATCGCATGCATATGGGCCCTCGAGGCCTTGAATGCGGCCGCGGTACCCGGGGATCCTCTA
>pRNA-U6.3_Neo.Genscript.html.1.33
TAAACTTAAGCTTTCCAAAAAACTTACGCTGAGTACTTCGATCTCTTGAATCGAAGTACT
>pACYCDuet-1.Novagen.html.2.25
AGACGAGTCCATGTGCTGGCGTTCAAATTTCGCAGCAGCGGTTTCTTTACCAGACTCGAG
>pMAL-p2.New_England_Biolabs.html.1.4
AGCTTGCCTGCAGGTCGACTCTAGAGGATCCGAATTCTGAAATCCTTCCCTCGATCCCGA
>pET-12c.Novagen.html.1.36
AGATATACATATGCGGGCGAAACTCCTAGGAATAGTCCTGACAACCCCTATCGCGATCAG
>118200851.1.42
CCTAGGAAAGCTAGCTATACGCGTTATACCGGTATCCTGCAGGTAGTATGCAAGAGATCT
>pSL180.Generic.html.1.139
TTCTAGAGGTACCGGTTGTTAACGTTAGCCGGCTACGTATACTCCGGAATATTAATAGGC
>pRSET_CAT.InVitrogen.html.1.417
CTGATGCCGCTGGCGATTCAGGTTCATCATGCCGTCTGTGATGGCTTCCATGTCGGCAGA
>pET-41b(+).Novagen.html.1.22
TCCGAATTCTGTACAGGCCTTGGCGCGCCTGCAGGCGAGCTCCGTCGACAAGCTTGCGGC
>pMCS5.Mobitec.html.1.74
CTAGCAGATCTGGCCGGCCCACCGGTGGGCCATATGGGCCCGCGGCCGCGAATTCGAGCT
>117957124.1.2
CCGGGCGCGATCGCGGCCGGCCTTAATTAAGTCGACATTTAAATGCGGCCGCGGCCATTA
>4097015.1.23
TCTAGACAATGCTCAGGACTGATGAGTCCGTGAGGACGAAACTCTAAGGCTTGGATCCCC
>47132183.1.7
CGCGAGGTACCGGGCCCAAGCTTCTCGAGGAATTCCTGCAGCCCGGGGGATCCACTAGTG
>48995599.1.186
GTACGTCGCGACCGCGGACATGTACAGAGCTCGAGAAGTACTAGTGGCCACGGGCTGCAG
>209573.1.245
AGCTTTCTTCTTTACCTTTAGCCAGGTTCATTACCGCGGTTTCCATTATAAAATCCTCTT
>4495058.1.10
ATGCGGCCGCATCTAGAGGGCCCGGATCCCTCGAGGTCGACGAATTCGAGCTCGGCCGAC
>12958751.1.21
CTTATCGATGATATCAGATCTCCTTTTGCGGCCGCACCGGTGCCTGCACGTGACCCGCAG
>pHIL-S1.InVitrogen.html.1.71
GCAAATGGCATTCTGACATCCTCTTGATTAGAATCTAGCAAGACCGGTCTTCTCGTAAGT
>pTriplEx2.Clontech.html.1.5
CGAATTGGCCAAGTGAGCTCGAATTGCGGCCGCATGCATAAGCTTGCTCGAGTCTAGAGT
>SSEV19.Generic.html.1.73
ACAACCCGTCGGATTCTCCGTGGGAACAAACGGCGGATTGACCGTAATGGGATAGGTTAC
>pT7Blue-2.Novagen.html.1.106
CGATACGTAACGCGTCTGCAGTTTTGAGGAGAAGCCCGGGCTCTTGTCGTCGTCATCGCT
>pCMV-3Tag-1A.Stratagene.html.1.1
GGCCCCCCCTCGAGGTCGACGGTATCGATAAGCTTGATATCGAATTCCTGCAGCCCGGGG
>118200847.1.138
CTCTTCTTAAGAAGGATCCAGATCCACTAGTGGCCTATGCGGCCGCGGATCTGATCCCGG
>pRX-3.ATCC.html.1.1
TCATCGATAAGCTTGGGCTGCAGGTCGACTCTAGAGGATCCCCGGGCGAGCTCGAATTCC
>pAX4BP.USB.html.1.1
AAGCTTCGACGGATCCGGGCAACGTTCTTGCCATTGCTGCATAAAAAACGCCCGGCGGCA
>118200851.1.76
TCCTGCAGGTAGTATGCAAGAGATCTTATAGGCCTCGAGTTAACGTTCGAGGTCGACTCT
>118200847.1.42
CTATACGCGTTATACCGGTATCCTGCAGGTAGTATGCAAGAGATCTTATAGGCCTCGAGT
>595779.1.5
GAGGCCGAATTCGAGCTCGGTACCCGCGGCCGCGGATCCTCTAGAGTCGACCTGCAGGCA
>12082761.1.31
GGGATATCACTAGTGCGGCCGCCTGCAGGTCGACGGGCCCGGGATCCGATATCTAGATGC
>pASK22.Generic.html.1.243
AAGTTTTTCTGGTTACCAGAGTTCAGCAGAGACTGAGAAGATTTGCAAGACATGGTAACA
>3139056.1.44
CGACTCACTATAGGGAGACCGGCAGATCTGATATCATCGATGAATTCGAGCTCGGTACCC
>1117808.1.25
ACGGATCCCCGGGGCCTCCATGGCCATATGACCACCCAAGCTAGCGTAATCTGGAACATC
>pET-31b(+).Novagen.html.1.240
TGGAGCTGACGCAGGAGGTACGCGCGGTCGCCAACGAAGCGGCCTTCGCTTTCACCGTCA
>56406604.1.192
TGCTTTTCCCCGGAGCGACGTCTGCAAGGTTCCCTTTTGATGCCACCCAGCCGAGGGCTT
>45862396.1.33
GACGAATTCTCCCGGGTGGATCCAAGGCCTTCTAGAAAAACTCGAGAACGTTGGGCCCCA
>115600313.1.190
CTGATGAATGCTCATCCGGAATTCCGTATGGCAATGAAAGACGGTGAGCTGGTGATATGG
>pET-12b.Novagen.html.1.26
ACTTTAAGAAGGAGATATACATATGCGGGCGAAACTCCTAGGAATAGTCCTGACAACCCC
>83314120.1.67
AGATAGAGTGCAGGGGCCCCGACCGTGTCGGGGCCCCTGCACGGGTCCATGGAGCTTTAA
>118200856.1.27
GATCGCAGACCTAGGAAAGCTAGCTATACGCGTTATACCGGTATCCTGCAGGTAGCATGC
>pET-43.1Ek_LIC.Novagen.html.1.62
CAGGACGTCGACGGTACCATCGATACGCGTTCGAAGCTTGCGGCCGCACAGCTGTATACA
>310756.1.43
GTTCTGCGCCTGCAGCAATGGCAACAACGTTGCCCGGATCCGGTCGCGCGAATTCGTAAT
>pASK22.Generic.html.1.164
AACACCAGATTCACGGGTCGACGCACCGTAGATCAGCAGTTTCGGCGGTTGGCCAGGCTT
>pMOD-1.Epicentre.html.1.4
GCTTGCATGCCTGCAGGTCGACTCTAGAGGATCCCCGGGTACCGAGCTCGAATTCATCGA
>pSE280.Invitrogen.html.1.238
TCATTGCAATTGGATCCATATATAGGGCCCGGGTTATAATTACCTCAGGTCGACGTCCCA
>pES2.Generic.html.1.32
TGTCAAGTAATTCGAGCTCGGTACCCGGGGATCCTCTAGAGTCGACCTGCAGGCATGCAA
>42476360.1.3
TATGATAGGATCTCTGATATCAAGGATGATAATGGATCTCTATTTAAATTGTGACTAGTG
>pGEM-7Zf(+)_LIC-F.ATCC.html.1.46
TTTCGAACCCGGGGTACCAACTGGTTCCGGCGCCGGAGCGAGTTTGGTACCGAATTCCTC
>115600313.1.697
ATCAGGAAGGGATGGCTGAGGTCGCCCGGTTTATTGAAATGAACGGCTCTTTTGCTGACG
>16930722.1.64
CGAGGCCTGATCATCGATGGGCCCATGGCTAGCGGCCGCACGCGTTCGCGACTAGTGCGC
>pXC14.ATCC.html.1.77
GTATGCAAATAAATGCATACACCATAGGTGTGGTTTAATTTGATGCCCTTTTTCAGGGCT
>118200854.1.138
AGGATCCAGATCCACTAGTGGCCTATGCGGCCGCGGATCTGATCCCGGGCGGGTACCTTT
>pMCS5.Mobitec.html.1.95
CCGGTGGGCCATATGGGCCCGCGGCCGCGAATTCGAGCTCGGTACCTACGTACTCGAGTC
>4097017.1.41
CTGATGAGTCCGTGAGGACGAAACTCTAAGGCTTGGATCCAGAGTCTCCTGAACTAGACA
>pETcoco-2.Novagen.html.1.42
CCGGAGCGAGTTCTGGCTGGCTTGCGGCCGCAAGCTTCGAAACCGTACGCACGTGGCGCG
>48995599.1.35
GCGCGATCGATATCAGCGCTTTAAATTTGCGCATGCTAGCTATAGTTCTAGAGGTACCGG
>83314120.1.97
GGGCCCCTGCACGGGTCCATGGAGCTTTAAAAGGATCTAGGTGAAGATCCTTTTTGATAA
>pT7Blue.Novagen.html.1.18
CGGGGATCCGATATCCATATGACTAGTAGATCCTCTAGAGTCGACCTGCAGGCATGCAAG
>48995608.1.50
GACGCGTACGTCGCGACCGCGGACATGTACAGAGCTCGAGAAGTACTAGTGGCCACGGGC
>56406608.1.61
CAGCCAGTCGCTTGAGTAAAGAATCCGGTCTGAATTTCTGAAGCCTGATGTATAGTTAAT
>310830.1.1
TGAATTCCCGGGAGAGCTCGATATCGCATGCGGTACCTCTAGAAGAAGCTTGGGATCCGT
>115600313.1.687
AAAGCGGAAAATCAGGAAGGGATGGCTGAGGTCGCCCGGTTTATTGAAATGAACGGCTCT
>pShuttle2.Clontech.html.1.2
TAAGCTTGGTACCGAGCTCGGATCATCCAGCACAGTGGCGGCCGCTCGAGTCTAGAGGGC
>pET-44b(+).Novagen.html.1.43
AGAGTCCGGAGCTCGTGGATCCGAATTCTGTACAGGCGCGCCTGCAGGACGTCGACGGTA
>4097017.1.178
GGACTGATGAGTCCGTGAGGACGAAACTCTAAGGCTTGGATCCAGAGTCTCCTGAACTAG
>pSL180.Generic.html.1.172
TACGTATACTCCGGAATATTAATAGGCCTAGGATGCATATGGCGGCCGCCTGCAGCTGGC
>pASK22.Generic.html.1.476
AGCGCTGTATTCGGTGGTATACTTGTTACCTTTGTTACGGCTAGCTGCGATCCACTCGAG
>8216948.1.22
TCTCCCATATGGTCGACCTGCAGGCGGCCGCACTAGTGATATCCCGCGGCCATGGCGGCC
>3983120.1.12
GCATGCCTCGAGACTGCAGGCTCTAGATTCGAAAGCGGCCGCACTAGTTGAGCTCGTCGA
>pSE420.InVitrogen.html.1.72
CGCGTATCGATGGCGCCAGCTGCAGGCGGCCGCCATATGCATCCTAGGCCTATTAATATT
>4165118.1.76
CCACCGCGGTGGAGCTCGACGGATCATTTATTCTGCCTCCCAGAGCCTGATAAAAACGGT
>16930722.1.130
GGCCGGCCGGCGCGCCGTTTAAACGGATTTAAATTAATTAATGTCGACCTGCAGGCATGC
>pThioHisc.InVitrogen.html.2.5
GGTCGACTCTAGAGGCCTGCGGCCGCGGAATTCGAAGATCTCGAGCTCATGCATAGGTAC
>pCITE-2b(+).Novagen.html.1.7
GCATGCCTGCAGGTCGATCGACTCTAGAGGATCGGAGATCTCAGTGGTGGTGGTGGTGGT
>pMIB_V5-Hisc.InVitrogen.html.1.28
GGATATCTGCAGAATTCCACCACACTGGACTAGTGGATCCGAGCTCGGTACCAAGCTTAG
>pZP19.Generic.html.1.24
ACTCTAGAGGATCCCCCTCTAGAGGATCCCCTCGAGAATGCCGGCATTCGGGCCCGGGTA
>pASK22.Generic.html.1.138
CTACCGCTACCGGTAAAACGGTCCGGAACACCAGATTCACGGGTCGACGCACCGTAGATC
>pSL180.Generic.html.1.35
AATTATAACCCGGGCCCTATATATGGATCCAATTGCAATGATCATCATGACAGATCTGCG
>pUni_V5-Hisa.InVitrogen.html.1.4
TCCGATCGAGGCCTGACGTCGGGCCCGGATCCGCCCACACGGCACCGGTGAATTCCTCGA
>13446791.1.25
TTACTAGTGGATCCCCCGGGATGCATGAATTCAAGCTTATCGATGTCGACGCGGCCGCCA
>16930722.1.34
CGCCTAGGCGCGCAAGGATCCTCTAGATCTCGAGGCCTGATCATCGATGGGCCCATGGCT
>pMCS5.Mobitec.html.1.26
CATGGATCGATGTTAACATGCATGATATCACGCGTGGCGCCACTAGTGCTAGCAGATCTG
>pRPM2.Generic.html.1.18
GGTCGACTCTAGAGGATCCCCCCGGTCCGGATGGAAGACCCGGGTCTTCCTACCGGAGGG
>209573.1.97
CGACCGTCTTTCAGAGTAGCGATAACTTCAACCTGGTTGCAGTGAGTGCCTTTACCGATA
>10504974.1.2
TAGTTCTAGAGCGGCCGCCACGGCGATATCGGATCCATATGACGTCGACGCGTCTGCAGA
>115600313.1.220
GGTGAGTTTCACCAGTTTTGATTTAAACGTGGCCAATATGGACAACTTCTTCGCCCCCGT
>pZP19.Generic.html.1.39
CCTCTAGAGGATCCCCTCGAGAATGCCGGCATTCGGGCCCGGGTACCGAGCTCGGGGTAC
>83314120.1.33
GGATCCAAGCTTACTAGTGGTACCACGCGTGAATAGATAGAGTGCAGGGGCCCCGACCGT
>209330.1.4
ATTCGCGGCCGCATAATACGACTCACTATAGGGATCCTTTAGTGAGGGTTAATTGCGGCC
>pET-40b(+).Novagen.html.1.7
CTTCTCCTCAACCATGGCGATATCGGATCCGAATTCGAGCTCCGTCGACAAGCTTGCGGC
>pCMV-PCR.Stratagene.html.1.106
TTGTCGTCGTCAATGAATTCCTGCAGCCCGGGGGATCCGCCCGGGCTAGAGCGGCCGCCA
>48995608.1.59
GTCGCGACCGCGGACATGTACAGAGCTCGAGAAGTACTAGTGGCCACGGGCTGCAGGAAT
>pXC14.ATCC.html.1.73
GAATGTATGCAAATAAATGCATACACCATAGGTGTGGTTTAATTTGATGCCCTTTTTCAG
>310804.1.19
GGTCGACGGATCCCAAGCTTCTTCTAGAGGTACCGCATGCGATATCGAGCTCTCCCGGGA
>310807.1.6
GGCTGCAGGTCGACGGATCCCAAGCTTCTTCTAGAGGTACCGCATGCGATATCGAGCTCT
>56406608.1.43
GTCCGTTGTTTTGTAAATCAGCCAGTCGCTTGAGTAAAGAATCCGGTCTGAATTTCTGAA
>pETcoco-2.Novagen.html.1.34
GGGATCTTCCGGAGCGAGTTCTGGCTGGCTTGCGGCCGCAAGCTTCGAAACCGTACGCAC
>pETcoco-2.Novagen.html.1.115
GATGCGATCGCCCGGGCTCTTGTCGTCGTCATCACCAGTTGGCGGTGGCGAGTCCATGTG
>3139056.1.75
TATCATCGATGAATTCGAGCTCGGTACCCGGGGATCCTCTAGAGTCGACCTGCAGGCATG
>pGEM-7Zf(+)_LIC-R.ATCC.html.1.44
GATTTCGAACCCGGGGTACCAAACTCGCTCCGGCGCCGGAACCAGTTGGTACCGAATTCC
>pGEM-7Zf(+)_LIC-R.ATCC.html.1.31
ATCCAAGCTTATCGATTTCGAACCCGGGGTACCAAACTCGCTCCGGCGCCGGAACCAGTT
>209129.1.4
ATATTTATCTCCGACGATATTCTCATCAGTGAAATCCAGCTGGAGTTCTTTAGCAAATTT
>pGT-N39.New_England_Biolabs.html.1.2
CGTGGATCCAGAATTCGCTAGCACGGCCGAACGCGTCTTCCGGAGTGTACAGGCATGCGG
>pHT3T7BMM.Boehringer.html.1.23
GCCTGCAGAGCTCTAGAGTCGACGGGCCCGGTACCGCGGCCGCACTTAAGTTACGCGTGG
>118200856.1.156
GAAGGATCCAGATCCACTAGTGGCCTATGCGGCCGCGGATCTGATCCCGGGCGGGTACCT
>pPDM-1.Epicentre.html.1.3
AATTCGAGCTCGGTACCCGGGGATCCTCTAGAGTCGACCTGCAGGCATGCAAGCTTCAGC
>pSE280.Invitrogen.html.1.184
GCATGCGCAAATTTAAAGCGCTGATATCGATCGCGCGCAGATCTGTCATGATGATCATTG
>16930722.1.127
CGCGGCCGGCCGGCGCGCCGTTTAAACGGATTTAAATTAATTAATGTCGACCTGCAGGCA
>pGV451.Generic.html.1.49
TGAGTCGAGCCCAGCTTGGCTGCAGGTCGACGGATCCCCGGGAATTGGGCTCGACTTAGT
>pET-31b(+).Novagen.html.1.80
CAGCGCTTTGTGGCTGCGCTCAATGCCGGCGATCTGGACGGCATCGTCGCGCTGTTTGCC
>pRSET_CAT.InVitrogen.html.1.207
TGGATATTACGGCCTTTTTAAAGACCGTAAAGAAAAATAAGCACAAGTTTTATCCGGCCT
>118200851.1.45
AGGAAAGCTAGCTATACGCGTTATACCGGTATCCTGCAGGTAGTATGCAAGAGATCTTAT
>56406608.1.168
CCCTGTTTGAGAAGATGTCTCCGCCGATGCTTTTCCCCGGAGCGACGTCTGCAAGGTTCC
>pET-31b(+).Novagen.html.1.231
CTTTGGCGGTGGAGCTGACGCAGGAGGTACGCGCGGTCGCCAACGAAGCGGCCTTCGCTT
>287938.1.21
GTACCAGCTGCAGATCTCGAGCTCGGATCCGACCCATTTGCTGTCCACCAGTCATGCTAG
>pSL190.Generic.html.1.168
GTACCTCTAGAACTATAGCTAGCATGCGCAAATTTAAAGCGCTGATATCGATCGCGCGCA
>pSE420.InVitrogen.html.1.94
CAGGCGGCCGCCATATGCATCCTAGGCCTATTAATATTCCGGAGTATACGTAGCCGGCTA
>pT7T3_18U.Stratagene.html.1.86
GGAATTCGAGCTCCCGGGTTTTTTTTTTTTTTTTTTGGGGGGGGGGGGGTGCAGGCATGC
>81345491.1.12
TTTCGAACTGCGGGTGGCTCCAAGCGCTGAGACCATGGTCCCCCTGCAGGTCGACCTCGA
>RR2.ATCC.html.1.38
ACCGTATTACCGCCTTTGAGTGAGCTGGTACCTCTAGACCCGGGCGAACGACCGAGCGCA
>45862365.1.32
AGTATCGATGCGGCCGCAAAGTCGACGAATTCTCCCGGGTGGATCCAAGGCCTTCTAGAA
>115600313.1.894
TCTGCTGTCAGATAAAGTCTCCCGTGAACTTTACCCGGTGGTGCATATCGGGGATGAAAG
>209094.1.17
CCCGGGGATCCTCTAGAGTCGACGTCACGCGTCCATGGAGATCTCGAGGCCTGCAGGCAT
>pHSG299.Generic.html.1.16
GACTCTAGAGGATCCCCGGGTACCGAGCTCGAATTCACTGGCCGTCGTTTTACAACGTCG
>pTriEx-3Neo.Novagen.html.1.128
ACCTGCAGGCGCGCCGAGATCTGAGAATTCGGATCCACGAGCTCCCGGGATATCGCCATG
>pTRE-Shuttle2.Clontech.html.1.3
AGAGATATCGTCGACAAGCTTATCGATGCGGCCGCGCTAGCACGCGTCAGCTGACTAGAG
>118200854.1.37
CGTTATACCGGTATCCTGCAGGTAGTATGCAAGAGATCTTATAGGCCTCGAGTTAACGTT
>pSU2703.Generic.html.1.55
GGCTGACTTCAGGTGCTACATTTGAAGAGATAAATTGCACTGAAATCTAGAAATATTTTA
>66472063.1.18
TAGATTCTGTGCTTTTAAGCAGAGATTACCTATCTAGACTGCAGGTCGACAAGCTTGAAT
>pET-31b(+).Novagen.html.1.122
ATCGTCGCGCTGTTTGCCGATGACGCCACGGTGGAAGACCCCGTGGGTTCCGAGCCCAGG
>pTOPE-1b(+).Novagen.html.1.19
GATGGATATCTGCAGAATTCCAGCACACTGGCGGCCGTTACTAGTGGATCCGAGCTCGGT
>pSE280.Invitrogen.html.1.26
TAGTACTTCTCGAGCTCTGTACATGTCCGCGGTCGCGACGTACGCGTATCGATGGCGCCA
>1117808.1.17
GCAGGTCGACGGATCCCCGGGGCCTCCATGGCCATATGACCACCCAAGCTAGCGTAATCT
>110433179.1.119
GGCCGCTTAATTAACCTCGAGGAGTGGTCCCTATAGTGAGTCGTATTATAAGCTAGGCAC
>113073376.1.21
CAGGTCGACTCTAGACACGGGGTGGTTTAAACGCGGCCGCGGTACCACTAGTACGCGTAG
>pQE-TriSystem_Strep.Qiagen.html.1.30
TCGAACCGGTACCGTCGACCTGCAGGCGCGCCGAGATCTGAGAATTCGGATCCACGAGCT
>pRSET_CAT.InVitrogen.html.1.162
CATTTCAGTCAGTTGCTCAATGTACCTATAACCAGACCGTTCAGCTGGATATTACGGCCT
>3983120.1.34
CTAGATTCGAAAGCGGCCGCACTAGTTGAGCTCGTCGACGTAGGCCTTTGAATTCCGGAT
>pGV451.Generic.html.1.37
CATCGCCCTGACTGAGTCGAGCCCAGCTTGGCTGCAGGTCGACGGATCCCCGGGAATTGG
>pASK22.Generic.html.1.527
CCACTCGAGACGTTTACCCGGGGGCTGACGTACCCACTCCATGTAGAAGTCAGAGAAGGT
>SSEV19.Generic.html.1.209
AGGGAATTCCATCGAGAGCTCGGTACCCGGGGATCCTCTAGAGTCGACCTGCAGGCATGC
>4586830.1.26
CCTGCAGGTTTAAACAGTCATTTAAATCGACTCTAGACTTAATTAAGGATCCGGCGCGCC
>110433179.1.111
GATATCGCGGCCGCTTAATTAACCTCGAGGAGTGGTCCCTATAGTGAGTCGTATTATAAG
>pET-9d.Novagen.html.1.21
TTGTTTAACTTTAAGAAGGAGATATACCATGGCTAGCATGACTGGTGGACAGCAAATGGG
>115600313.1.268
CTTCGCCCCCGTTTTCACCATGGGCAAATATTATACGCAAGGCGACAAGGTGCTGATGCC
>115600313.1.523
TACCCGAAGTATGTCAAAAAGAGGTATGCTATGAAGCAGCGTATTACAGTGACAGTTGAC
>115600313.1.807
GAGCCGTTATCGTCTGTTTGTGGATGTACAGAGTGATATTATTGACACGCCCGGGCGACG
>pCAL-kc.Stratagene.html.1.20
ACATGGATCTACCAAGTGATGCGCGTCTAAGGGATCCGACCCATTTGCTGTCCACCAGTC
>1277132.2.11
CTAGTCCTAGGCCGGCGCCCGGGAACTCCGGATGCATATGCATGCTGCAGGGCCCATGGC
>42476360.1.11
GATCTCTGATATCAAGGATGATAATGGATCTCTATTTAAATTGTGACTAGTGTTGTTAAT
>pCMV-Script.Stratagene.html.1.1
GTACCGGGCCCCCCCTCGAGGTCGACGGTATCGATAAGCTTGATATCGAATTCCTGCAGC
>17864894.1.29
GGGCTCGAGTGCACGTACGACGTCTAGACCTAGGCCTTAAGATCTGATCATATGCATCCG
>pBACgus-7.Invitrogen.html.1.70
TCGTCGTCATCACCTCCACCGCTAGCGCTGTCCATGTGTTGGCGTTCAAATTTCGCCGCC
>110433179.1.88
AAGTTTCGGTCCGGAATTCCCGGGATATCGCGGCCGCTTAATTAACCTCGAGGAGTGGTC
>pExchange-6A.Stratagene.html.1.32
CGAATTCCTGCAGCCCGGGGGATCCGCCCGGGCTAGAGCGGCCGCCACCGCGGTGGAGCT
>pHIL-S1.InVitrogen.html.1.58
CTGCATCTCTCAGGCAAATGGCATTCTGACATCCTCTTGATTAGAATCTAGCAAGACCGG
>pRSET_CAT.InVitrogen.html.1.73
AGGAGCTAAGGAAGCTAAAATGGAGAAAAAAATCACTGGATATACCACCGTTGATATATC
>115600313.1.566
TTACAGTGACAGTTGACAGCGACAGCTATCAGTTGCTCAAGGCATATATGATGTCAATAT
>pET-31b(+).Novagen.html.1.371
GTGGTGAGCATCCGCGCCTTGTTTGGCGAGAAGAATATTCACGCATGCCAGATGCTGCTC
>pMT_BiP_V5-Hisc.InVitrogen.html.8.25
CGCCACTGTGCTGGATATCTGCAGAATTCCACCACACTGGACTAGTAGGTACCCCGGGCC
>pET-50b(+).Novagen.html.1.29
AGGGACCCGGGTACCAGGATCCGAATTCTGTACAGGCCTTGGCGCGCCCGACGTCCGTCG
>pMAL-P2x.New_England_Biolabs.html.1.17
TGCCTGCAGGTCGACTCTAGAGGATCCGAATTCTGAAATCCTTCCCTCGATCCCGAGGTT
>5420374.1.21
ACTCAAGCTTATGCATGCGGCCGCATCTAGAGGGCCCGGATCCCTCGAGGTCGACGAATT
>45862396.1.6
CTGCAGTATCGATGCGGCCGCAAAGTCGACGAATTCTCCCGGGTGGATCCAAGGCCTTCT
>56406608.1.161
TTGCCTTCCCTGTTTGAGAAGATGTCTCCGCCGATGCTTTTCCCCGGAGCGACGTCTGCA
>pCITE-2b(+).Novagen.html.1.50
GTGGTGGTGGTGGTGGTGCTCGAGTGCGGCCGCAAGCTTGTCGACGGAGCTCGAATTCGG
>56406604.1.268
AATGTAATTATCAGGTAGCTTATGATATGTCTGAAGATAATCCGCAACCCCGTCAAACGT
>4097013.1.11
GGTGGCGGCCGCTCTAGACAATGCTCAGGACTGATGAGTCCGTGAGGACGAAACTCTAAG
>56406608.1.96
TTCTGAAGCCTGATGTATAGTTAATATCCGCTTCACGCCATGTTCGTCCGCTTTTGCCCT
>45862352.2.27
CCTGCAGTATCGATGCGGCCGCAAAGTCGACGAATTCTCCCGGGTGGATCCAAGGCCTTC
>18252143.1.23
GAGCTCTGCAGGATCCAAGCTTACTAGTGGTACCACGCGTGAATAGATAGAGTGCAGGGG
>115600313.1.322
GATGCCGCTGGCGATTCAGGTTCATCATGCCGTCTGTGATGGCTTCCATGTCGGCAGAAT
>pETBlue-2.Novagen.html.1.101
AGCTTCGAACGCGTATCGATGGTACCGTCGACGTCCTGCAGGCGCGCCTGTACAGAATTC
>3983116.1.4
CCGCTCGAGACTGCAGGCTCTAGATTCGAAAGCGGCCGCACTAGTTGAGCTCGTCGACGT
>287941.1.23
GCTGGTACCATGGAATTCGAAGCTTGATCCCGACCCATTTGCTGTCCACCAGTCATGCTA
>pET-42c(+).Novagen.html.1.23
CGAATTCTGTACAGGCCTTGGCGCGCCTGCAGGCGAGCTCCGTCGACAAGCTTGCGGCCG
>p3T.Mobitec.html.1.11
CCGCGGTGGCGGCCGCTCTAGAACTAGTGGATCCTGGCCATTTTTTGGATGGCGACCCGG
>pT7T3_18U.Stratagene.html.1.77
TCACTATAGGGAATTCGAGCTCCCGGGTTTTTTTTTTTTTTTTTTGGGGGGGGGGGGGTG
>4097017.1.226
CTCCTGAACTAGACAATGCTCAGGACTGATGAGTCCGTGAGGACGAAACTCTAAGGCTTG
>115600313.1.306
AAGGCGACAAGGTGCTGATGCCGCTGGCGATTCAGGTTCATCATGCCGTCTGTGATGGCT
>118200845.1.54
TACCGGTATCCTGCAGGTAGCATGCAAGAGATCTTATAGGCCTCGAGTTAACGTTCGAGG
>pAMP10.ATCC.html.1.40
TCATTAGTAGTAGTAGGCGGCCGGCCGCTCTAGAGGATCCAAGCTTACGTACGCGTGCAT
>pSE420.InVitrogen.html.1.195
CAAATTTAAAGCGCTGATATCGATCGCGCGCAGATCTGTCATGATGATCATTGCAATTGG
>pSE280.Invitrogen.html.1.166
CCTCTAGAACTATAGCTAGCATGCGCAAATTTAAAGCGCTGATATCGATCGCGCGCAGAT
>118200854.1.79
AGGCCTCGAGTTAACGTTCGAGGTCGACTCTAGATAAAGCTTTAGAGCTCTTCTTAAGAA
>56406608.1.68
TCGCTTGAGTAAAGAATCCGGTCTGAATTTCTGAAGCCTGATGTATAGTTAATATCCGCT
>4097013.1.73
TTGGATCCAGAGTCTCCTGAACTAGTCCAAGCTTATCGATACCGTCGACCTCGAGGGGGG
>8216954.1.13
GAGCTCGGAATTCGTCGACCTCGAGGGATCCGGGCCCTCTAGATGCGGCCGCATGCATAA
>pAX4AM.USB.html.1.54
GGCGGCAACCGAGCGTTCTGAATTAATTAATCATCGTCAATCAATCACCCGGGCTGCAGT
>1066312.1.15
TCTCGAGGCGCCGAATTCGAGCTCGGTACCCGGGGATCCTCTAGAGTCGACCTGCAGGCA
>4097017.1.127
GACGAAACTCTAAGGCTTGGATCCAGAGTCTCCTGAACTAGACAATGCTCAGGACTGATG
>pSL190.Generic.html.1.242
ATCATTGCAATTGGATCCATATATAGGGCCCGGGTTATAATTACCTCAGGTCGACGTCCC
>pRSET_CAT.InVitrogen.html.1.351
AATATGGACAACTTCTTCGCCCCCGTTTTCACCATGGGCAAATATTATACGCAAGGCGAC
>pET-30Ek_LIC.Novagen.html.1.21
CCCGGGCTTCTCCTCAACCATGGCGATATCGGATCCGAATTCGAGCTCCGTCGACAAGCT
>pSL190.Generic.html.1.195
GCAAATTTAAAGCGCTGATATCGATCGCGCGCAGATCTGTCATGATGATCATTGCAATTG
>1769877.1.6
GCATGCCTGCAGGTCGACTCTAGAGGATCTATATTACCCTGTTATCCCTAGCGGATCCCC
>pSE420.InVitrogen.html.1.26
CCACTAGTACTTCTCGAGCTCTGTACATGTCCGCGGTCGCGACGTACGCGTATCGATGGC
>48995599.1.173
GCCATCGATACGCGTACGTCGCGACCGCGGACATGTACAGAGCTCGAGAAGTACTAGTGG
>118200854.1.18
TAGGAAAGCTAGCTATACGCGTTATACCGGTATCCTGCAGGTAGTATGCAAGAGATCTTA
>531832.1.7
GTACCGGTCCGGAATTCCCGGGGCGGCCGCTGTCACTAGTGAGCTCGTCGACTCTAGAGG
>pTriEx-3Neo.Novagen.html.1.28
ATGGTGGTGCTCGAGATCCTCGGGGTCTTCCGGGGCGAGTTCTGGCTGGCTTGCACGTGT
>M13BM21.Boehringer.html.1.2
AATTCCCGGGGATCCACGCGTAACTTAAGTGCGGCCGCGGTACCGGGCCCGTCGACTCTA
>pMCS5.Mobitec.html.1.15
TAAGGCGCGCCCATGGATCGATGTTAACATGCATGATATCACGCGTGGCGCCACTAGTGC
>pcDNA2.1.InVitrogen.html.1.30
AACGGCCGCCAGTGTGCTGGAATTCTGCAGATATCCATCACACTGGCGGCCGCTCGAGCA
>4097017.1.33
GCTCAGGACTGATGAGTCCGTGAGGACGAAACTCTAAGGCTTGGATCCAGAGTCTCCTGA
>litmus28i.New_England_Biolabs.html.1.26
ACGCGTCACGGCCGAAGCTAGCGAATTCGTGGATCCAGATATCCTGCAGAGAAGCTTGGC
>4097017.1.332
GTGAGGACGAAACTCTAAGGCTTGGATCCAGAGTCTCCTGAACTAGTCCAAGCTTATCGA
>p3T.Mobitec.html.1.34
CTAGTGGATCCTGGCCATTTTTTGGATGGCGACCCGGGTGCCCAGCCAAAAAATGGCCAC
>pET-11d.Novagen.html.1.20
TTTGTTTAACTTTAAGAAGGAGATATACCATGGCTAGCATGACTGGTGGACAGCAAATGG
>pSL190.Generic.html.1.108
TATGCATCCTAGGCCTATTAATATTCCGGAGTATACGTAGCCGGCTAACGTTAACAACCG
>pTriplEx2.Clontech.html.1.16
AGTGAGCTCGAATTGCGGCCGCATGCATAAGCTTGCTCGAGTCTAGAGTCGACTGGGCCG
>48995608.1.25
AATTGGCCGCCCTAGATGCATGCTCGACGCGTACGTCGCGACCGCGGACATGTACAGAGC
>4097017.1.331
CGTGAGGACGAAACTCTAAGGCTTGGATCCAGAGTCTCCTGAACTAGTCCAAGCTTATCG
>30014055.1.9
GGGCTGCAGGAATTCGATATCAAGCTTATCGATACCGTCGACCTCGAGGGGGGGCCCGGT
>pET-31b(+).Novagen.html.1.109
CGATCTGGACGGCATCGTCGCGCTGTTTGCCGATGACGCCACGGTGGAAGACCCCGTGGG
>pDsRed2.Clontech.html.2.5
CGTACGGCCGACTAGTAGGCCTATTATTTTTGACACCAGACAAGTTGGTAATGGTAGCGA
>pET-31b(+).Novagen.html.1.269
GCCAACGAAGCGGCCTTCGCTTTCACCGTCAGCTTCGAGTATCAGGGCCGCAAGACCGTA
>pMAL-p2g.New_England_Biolabs.html.1.24
GAGGATCCGAATTCTACGTAGTGTGCCGCACCCGGCCCGAGGTTGTTGTTATTGTTATTG
>pASK22.Generic.html.1.534
AGACGTTTACCCGGGGGCTGACGTACCCACTCCATGTAGAAGTCAGAGAAGGTGAAACCT
>pTOPE-1b(+).Novagen.html.1.10
CGCCAGTGTGATGGATATCTGCAGAATTCCAGCACACTGGCGGCCGTTACTAGTGGATCC
>113073376.1.14
ATGCCTGCAGGTCGACTCTAGACACGGGGTGGTTTAAACGCGGCCGCGGTACCACTAGTA
>595767.1.127
TAATATTCCGGAGTATACGTAGCCGGCTAACGTTAACAACCGGTACCTCTAGAACTATAG
>115600313.1.584
GCGACAGCTATCAGTTGCTCAAGGCATATATGATGTCAATATCTCCGGTCTGGTAAGCAC
>pET-17b.Novagen.html.1.18
GGATCCACTAGTAACGGCCGCCAGTGTGCTGGAATTCTGCAGATATCCATCACACTGGCG
>pCMV-PCR.Stratagene.html.1.31
ACACTTACCTGGTACCGGGCCCCCCCTCGAGATGGAACAAGACCCGGGAAGAGCAAGCTT
>6759495.1.17
TGCATGCCTGCAGGTCGACTCTAGAGGATCCCCGGGTACCGAGCTCGAATTCATCGATGA
>SSEV19.Generic.html.1.133
GTTGGTGTAGATGGGCGCATCGTAACCGTGCATCTGCCAGTTTGAGGGGACGACGACCGT
>8346640.2.102
GATATCAGCGCTTTAAATTTCGCATGCTAGAACGTTAGCCGGCTACGTATACTCCGGAAT
>pET-44a(+).Novagen.html.1.103
CCATCGATACGCGTTCGAAGCTTGCGGCCGCACAGCTGTATACACGTGCAAGCCAGCCAG
>12958751.1.17
AAAGCTTATCGATGATATCAGATCTCCTTTTGCGGCCGCACCGGTGCCTGCACGTGACCC
>4165118.1.53
ATCCACTAGTTCTAGAGCGGCCGCCACCGCGGTGGAGCTCGACGGATCATTTATTCTGCC
>pSL190.Generic.html.1.227
AGATCTGTCATGATGATCATTGCAATTGGATCCATATATAGGGCCCGGGTTATAATTACC
>pETcoco-2.Novagen.html.1.56
GGCTGGCTTGCGGCCGCAAGCTTCGAAACCGTACGCACGTGGCGCGCCTGGACGTCATCG
>8216948.1.43
AGGCGGCCGCACTAGTGATATCCCGCGGCCATGGCGGCCGGGAGCATGCGACGTCGGGCC
>M13BM20.Boehringer.html.1.30
GAGCTCTAGAGTCGACGGGCCCGGTACCGCGGCCGCCTTAAGACGCGTGGATCCCCGGGA
>pETcoco-2.Novagen.html.1.109
GTCATCGATGCGATCGCCCGGGCTCTTGTCGTCGTCATCACCAGTTGGCGGTGGCGAGTC
>pSU2703.Generic.html.1.10
GATGATAAGCTGTCAAACATGAGAATTACAACTTATATCGTATGGGGCTGACTTCAGGTG
>pRSF-1.Novagen.html.1.143
TCCGGACTCTTGTCGTCGTCATCATTCGAACCGGTACCCACGTGATGGTGGTGGTGATGT
>56406608.1.125
GCTTCACGCCATGTTCGTCCGCTTTTGCCCTGGAGTTTGCCTTCCCTGTTTGAGAAGATG
>115600313.1.773
AAATGCAGTTTAAGGTTTACACCTATAAAAGAGAGAGCCGTTATCGTCTGTTTGTGGATG
>pAX4AM.USB.html.1.82
AATCATCGTCAATCAATCACCCGGGCTGCAGTCGACTCTAGATCTGGTACCGAATTCCAT
>pETBlue-2.Novagen.html.1.73
TGCACGTGTATACAGCTGTGCGGCCGCAAGCTTCGAACGCGTATCGATGGTACCGTCGAC
>pET-44a(+).Novagen.html.1.37
CGACAAGAGTCCGGGAGCTCGTGGATCCGAATTCTGTACAGGCGCGCCTGCAGGACGTCG
>pSCREEN-1b(+).Novagen.html.1.21
CGGGCTCGAGTGCGGCCGCAAGCTTGTCGACGGAGCTCGAATTCGGATCCGATATCGCCA
>115600313.1.756
GAGAACAGGGGCTGGTGAAATGCAGTTTAAGGTTTACACCTATAAAAGAGAGAGCCGTTA
>pCITE-2c(+).Novagen.html.1.9
GCCTGCAGGTCGATCGACTCTAGAGGATCGGAGATCTCAGTGGTGGTGGTGGTGGTGCTC
>4097015.1.44
ATGAGTCCGTGAGGACGAAACTCTAAGGCTTGGATCCCCCGGGCTGCAGGAATTCGATAT
>915333.1.31
GCACCACGTGTTAATTAAGATCTAGATCAGCATGCGTCGACGAGCTCGGTACCCTACTGC
>287937.1.17
ATGGTACCAGCTGCAGATCTCGAGCTCGGATCCCGACCCATTTGCTGTCCACCAGTCATG
>310756.1.22
AGAGATCTTCCATACCTACCAGTTCTGCGCCTGCAGCAATGGCAACAACGTTGCCCGGAT
>pTriplEx2.Clontech.html.1.42
ATAAGCTTGCTCGAGTCTAGAGTCGACTGGGCCGAGGCGGCCGGATCCTGCAGGCCATAA
>pBACgus-7.Invitrogen.html.1.67
TTGTCGTCGTCATCACCTCCACCGCTAGCGCTGTCCATGTGTTGGCGTTCAAATTTCGCC
>115600313.1.252
CCAATATGGACAACTTCTTCGCCCCCGTTTTCACCATGGGCAAATATTATACGCAAGGCG
>56406608.1.150
TGCCCTGGAGTTTGCCTTCCCTGTTTGAGAAGATGTCTCCGCCGATGCTTTTCCCCGGAG
>118200856.1.44
AGCTAGCTATACGCGTTATACCGGTATCCTGCAGGTAGCATGCAAGAGATCTTATAGGCC
>48995599.1.29
ATCTGCGCGCGATCGATATCAGCGCTTTAAATTTGCGCATGCTAGCTATAGTTCTAGAGG
>pSL180.Generic.html.1.129
CTAGCTATAGTTCTAGAGGTACCGGTTGTTAACGTTAGCCGGCTACGTATACTCCGGAAT
>pIVEX-GST.Roche.html.1.11
CTGCAGAGCTCGCTCGAGTCGACTTGCCATGGTCATATGTTTAATTAAGCGGCCGCGGCC
>595764.1.105
TATCAGCGCTTTAAATTTGCGCATGCTAGCTATAGTTCTAGAGGTACCGGTTGTTAACGT
>209573.1.147
TTTACCGATAACTTCCAGAGACTGGATGTTTTTCGGGTGGATCCCAGAAGTAGTTTTGAT
>287940.1.26
GGTACCATGGAATTCGAAGCTTGATCCGCGACCCATTTGCTGTCCACCAGTCATGCTAGC
>pDsRed2.Clontech.html.2.17
TAGTAGGCCTATTATTTTTGACACCAGACAAGTTGGTAATGGTAGCGACCGGCGCTCAGT
>pMIB_V5-Hisc.InVitrogen.html.1.2
TGACCTCGAGCGGCCGCCACTGTGCTGGATATCTGCAGAATTCCACCACACTGGACTAGT
>pET-44c(+).Novagen.html.1.96
GACGGTACCATCGATACGCGTTCGAAGCTTGCGGCCGCACAGCTGTATACACGTGCAAGC
>16930722.1.66
AGGCCTGATCATCGATGGGCCCATGGCTAGCGGCCGCACGCGTTCGCGACTAGTGCGCGA
>13027702.1.81
CCGCGGACATGTACAGAGCTCGAGAAGTACTAGTGGCCACGTGGGCCGTGCACCTTAAGC
>115600313.1.15
TACAAGAAAGCTGAACGAGAAACGTAAAATGATATAAATATCAATATATTAAATTAGATT
>118200847.1.67
CAGGTAGTATGCAAGAGATCTTATAGGCCTCGAGTTAACGTTCGAGGTCGACTCTAGATA
>pET-31b(+).Novagen.html.1.222
TCAAACTGCCTTTGGCGGTGGAGCTGACGCAGGAGGTACGCGCGGTCGCCAACGAAGCGG
>115600313.1.347
CATGCCGTCTGTGATGGCTTCCATGTCGGCAGAATGCTTAATGAATTACAACAGTACTGC
>pET-50b(+).Novagen.html.1.11
CTCTTGAAGTCCTCTTTCAGGGACCCGGGTACCAGGATCCGAATTCTGTACAGGCCTTGG
>pCMV-PCR.Stratagene.html.1.41
GGTACCGGGCCCCCCCTCGAGATGGAACAAGACCCGGGAAGAGCAAGCTTGATATCGCTC
>115600313.1.419
GGCGGGGCGTAAACGCCGCGTGGATCCGGCTTACTAAAAGCCAGATAACAGTATGCGTAT
>pHIL-S1.InVitrogen.html.1.31
CAAATAAAAAAGTATCAAAAATGAAGCCTGCATCTCTCAGGCAAATGGCATTCTGACATC
>118200851.1.168
TCCAGATCCACTAGTGGCCTATGCGGCCGCGGATCTGATCCCGGGCGGGTACCTTTGAAT
>pSI.Promega.html.1.27
ACCACGCGTGAATTCTCGAGGCTAGCCTATAGTGAGTCGTATTAAGTACTCTAGCCTTAA
>104716769.1.2
GCCTTCGCGAGGTACCGGGCCCAAGCTTCTCGAGGAATTCCTGCAGCCCGGGGGATCCAC
>pSE280.Invitrogen.html.1.34
CTCGAGCTCTGTACATGTCCGCGGTCGCGACGTACGCGTATCGATGGCGCCAGCTGCAGG
>pRSET_CAT.InVitrogen.html.1.278
CTTGCCCGCCTGATGAATGCTCATCCGGAATTCCGTATGGCAATGAAAGACGGTGAGCTG
>pAMP1.Invitrogen.html.1.33
TCATCATTAGTAGTAGTAGGCGGCCGCTCTAGAGGATCCAAGCTTACGTACGCGTGCATG
>pSE280.Invitrogen.html.1.146
GCTAACGTTAACAACCGGTACCTCTAGAACTATAGCTAGCATGCGCAAATTTAAAGCGCT
>pSE420.InVitrogen.html.1.9
GTGCACGGCCCACGTGGCCACTAGTACTTCTCGAGCTCTGTACATGTCCGCGGTCGCGAC
>pXC14.ATCC.html.1.13
GCCTCGTTGCGTTTGTTTGCACGAACCATATGTAAGTACTTCCTTAGATAACAATTGATT
>pIVEX-GST.Roche.html.1.7
CGGGCTGCAGAGCTCGCTCGAGTCGACTTGCCATGGTCATATGTTTAATTAAGCGGCCGC
>pCRT7_VP22_NES-2.InVitrogen.html.1.10
CTGTGCTGGATATCTGCAGAATTCCACCACACTGGACTAGTGGATCCTTTAAAGAGAGCT
>4097017.1.88
CCTGAACTAGACAATGCTCAGGACTGATGAGTCCGTGAGGACGAAACTCTAAGGCTTGGA
>56406608.1.155
TGGAGTTTGCCTTCCCTGTTTGAGAAGATGTCTCCGCCGATGCTTTTCCCCGGAGCGACG
>118200845.1.166
AGTGGCCTATGCGGCCGCGGATCTGATCCCGGGCGGGTACCTTTGAATTCCACTTAATTA
>1117808.1.32
CCCGGGGCCTCCATGGCCATATGACCACCCAAGCTAGCGTAATCTGGAACATCGTATGGG
>pT7Blue-2.Novagen.html.1.95
AAATAAGGATCCGATACGTAACGCGTCTGCAGTTTTGAGGAGAAGCCCGGGCTCTTGTCG
>pMOD3.Epicentre.html.1.21
AGAATATATAAGGCTTTTAAAGCTTGCATGCCTGCAGGTCGACTCTAGAGGATCCCCGGG
>66472063.1.21
ATTCTGTGCTTTTAAGCAGAGATTACCTATCTAGACTGCAGGTCGACAAGCTTGAATTCG
>pET-31b(+).Novagen.html.1.264
CGGTCGCCAACGAAGCGGCCTTCGCTTTCACCGTCAGCTTCGAGTATCAGGGCCGCAAGA
>17864894.1.92
GCCCGGGTTACGAGATCGATGAATTCGAGCTCGGTACCCCTAGAGTCGACCTGCAGGCAT
>118200849.1.61
CGCGTTATACCGGTATCCTGCAGGTAGCATGCAAGAGATCTTATAGGCCTCGAGTTAACG
>pET-50b(+).Novagen.html.1.131
GTAAAGAAACCGCTGCTGCTAAATTCGAACGCCAGCACATGGACAGCTCTACTTCTGCTG
>56406604.1.314
ACCCCGTCAAACGTGTTGATAACCTGTGCCATGTGATTCCTTTACTTATTCCATGGCGAT
>pGV451.Generic.html.1.42
CCCTGACTGAGTCGAGCCCAGCTTGGCTGCAGGTCGACGGATCCCCGGGAATTGGGCTCG
>310806.1.19
GGTCGACGGATCCCAAGCTTCTTCTAGAGGTACCGCATGCGATATCGAGCTCTCCCGGGA
>13027702.1.22
GCCTAGGATGCATATGGCGGCCGCCTGCAGCTGGCGCCATCGATACGCGTACGTCGCGAC
>pACYCDuet-1.Novagen.html.2.79
CTCGAGGGTACCGACGTCAGCGATCGCGTGGCCGGCCGATATCCAATTGAGATCTGCCAT
>118200849.1.52
CTAGCTATACGCGTTATACCGGTATCCTGCAGGTAGCATGCAAGAGATCTTATAGGCCTC
>pASK22.Generic.html.1.151
TAAAACGGTCCGGAACACCAGATTCACGGGTCGACGCACCGTAGATCAGCAGTTTCGGCG
>pET-50b(+).Novagen.html.1.2
ACTCCGCGGCTCTTGAAGTCCTCTTTCAGGGACCCGGGTACCAGGATCCGAATTCTGTAC
>pRSF-1.Novagen.html.1.53
TTCGCAGCAGCGGTTTCTTTACCAGACTCGAGTGCGGCCGCAAGCTTGTCGACCTGCAGG
>4097017.1.319
GACTGATGAGTCCGTGAGGACGAAACTCTAAGGCTTGGATCCAGAGTCTCCTGAACTAGT
>pASK22.Generic.html.1.501
TTACCTTTGTTACGGCTAGCTGCGATCCACTCGAGACGTTTACCCGGGGGCTGACGTACC
>pEYFP.Clontech.html.2.26
TATTATTTTTGACACCAGACAAGTTGGTAATGGTAGCGACCGGCGCTCAGTTGGAATTCT
>56406608.1.199
TTTCCCCGGAGCGACGTCTGCAAGGTTCCCTTTTGATGCCACCCAGCCGAGGGCTTGTGC
>pSL190.Generic.html.1.8
AGGTGCACGGCCCACGTGGCCACTAGTACTTCTCGAGCTCTGTACATGTCCGCGGTCGCG
>pAMP1.Invitrogen.html.1.10
CGGTCCGGAATTCCCGGGCATCATCATCATTAGTAGTAGTAGGCGGCCGCTCTAGAGGAT
>27573259.1.15
AAAAAACGTCGTCAGCGTCGTCGTGGTACCTCGGATCCGAATTCGAGCTCCGTCGACAAG
>110433179.1.78
ACTATAGAACAAGTTTCGGTCCGGAATTCCCGGGATATCGCGGCCGCTTAATTAACCTCG
>RR2.ATCC.html.1.90
CGAGCGCAGCGAGTCAGTGAGCGAGGATCCTCGAGATCTCCCAATACGCAAACCGCCTCT
>pIC20HE.Generic.html.1.19
ATATCGCTAGCCGGCTACGTATCGATGAATTCTCGAGGCGGCCGCGGGCCCATGGTACCC
>8216950.4.9
ACGCGTTGGGAGCTCTCCGGATCCAAGCTTATCGATTTCGAACCCGGGGTACCGAATTCC
>pET-44a(+).Novagen.html.1.63
CCGAATTCTGTACAGGCGCGCCTGCAGGACGTCGACGGTACCATCGATACGCGTTCGAAG
>5420374.1.7
TGACACTATAGAATACTCAAGCTTATGCATGCGGCCGCATCTAGAGGGCCCGGATCCCTC
>45862365.1.24
GCTCCTGCAGTATCGATGCGGCCGCAAAGTCGACGAATTCTCCCGGGTGGATCCAAGGCC
>45655410.1.36
GACCTGCAGGCGGCCGCGAATTCACTAGTGATATCGAATTCCCGCGGCCGCCATGGCGGC
>66472063.1.34
AAGCAGAGATTACCTATCTAGACTGCAGGTCGACAAGCTTGAATTCGGATCCCTCGAGGG
>pET-9d.Novagen.html.1.27
AACTTTAAGAAGGAGATATACCATGGCTAGCATGACTGGTGGACAGCAAATGGGTCGGAT
>209573.1.153
GATAACTTCCAGAGACTGGATGTTTTTCGGGTGGATCCCAGAAGTAGTTTTGATGCACAG
>18766333.1.10
CCCAGATCTGGCCATGGCGGCCGCGTCGACATCGATAAGCTTGAATTCATGCATCCCGGG
>595767.1.182
TATAGCTAGCATGCGCAAATTTAAAGCGCTGATATCGATCGCGCGCAGATCTGTCATGAT
>1490528.2.13
CGACTAGTAGGCCTATTATTTTTGACACCAGACAAGTTGGTAATGGTAGCGACCGGCGCT
>pMAL-c2.New_England_Biolabs.html.1.14
CGACTCTAGAGGATCCGAATTCTGAAATCCTTCCCTCGATCCCGAGGTTGTTGTTATTGT
>pT7Blue-2.Novagen.html.1.178
GCTGTCGATGTGCTGGCGTTCGAATTTAGCAGCAGCGGTTTCTTTGGTAACACCCATGGT
>pAMP1.Invitrogen.html.1.31
CATCATCATTAGTAGTAGTAGGCGGCCGCTCTAGAGGATCCAAGCTTACGTACGCGTGCA
>pCITE-2c(+).Novagen.html.1.41
GATCTCAGTGGTGGTGGTGGTGGTGCTCGAGTGCGGCCGCAAGCTTGTCGACGGAGCTCG
>595767.1.191
CATGCGCAAATTTAAAGCGCTGATATCGATCGCGCGCAGATCTGTCATGATGATCATTGC
>1117808.1.18
CAGGTCGACGGATCCCCGGGGCCTCCATGGCCATATGACCACCCAAGCTAGCGTAATCTG
>16930722.1.9
TACCAAGGCCCGGGCTGGCCACGGCCGCCTAGGCGCGCAAGGATCCTCTAGATCTCGAGG
>74267359.1.13
AGCTTATCGATACCGTCGAGCGGACCGGGTACCGCGGCCGCAGATCTGTTAACGAATTCC
>pHT3T7BMM.Boehringer.html.1.16
ATCGCATGCCTGCAGAGCTCTAGAGTCGACGGGCCCGGTACCGCGGCCGCACTTAAGTTA
>pCMV-PCR.Stratagene.html.1.150
GCTAGAGCGGCCGCCACCGCGGTGGAGCTCCAGCTTTTGTTCCCTTTAGTGAGGGTTAAT
>pHIL-S1.InVitrogen.html.1.14
CTATACTATATAGGTTACAAATAAAAAAGTATCAAAAATGAAGCCTGCATCTCTCAGGCA
>pET-43.1Ek_LIC.Novagen.html.1.52
GGCGCGCCTGCAGGACGTCGACGGTACCATCGATACGCGTTCGAAGCTTGCGGCCGCACA
>pSL180.Generic.html.1.19
GACGTCGACCTGAGGTAATTATAACCCGGGCCCTATATATGGATCCAATTGCAATGATCA
>8346640.2.7
AATGGCCATGGGACGTCGACCTGAGGTAATTATAACCCCGGGCCCTATATATGGATCCAA
>pGP11.Generic.html.1.18
GGTCGACTCTAGAGGATCCCCGGGTACCGAGCTCGTGTATCATGGTCATAGCTGTTTCCT
>pSE280.Invitrogen.html.1.124
TATTCCGGAGTATACGTAGCCGGCTAACGTTAACAACCGGTACCTCTAGAACTATAGCTA
>45862396.1.49
TGGATCCAAGGCCTTCTAGAAAAACTCGAGAACGTTGGGCCCCAATTGGCTAGCAAGCTT
>pET-44b(+).Novagen.html.1.38
CGACAAGAGTCCGGAGCTCGTGGATCCGAATTCTGTACAGGCGCGCCTGCAGGACGTCGA
>pSL180.Generic.html.1.243
GCGTACGTCGCGACCGCGGACATGTACAGAGCTCGAGAAGTACTAGTGGCCACGTGGGCC
>595767.1.13
GCACGGCCCACGTGGCCACTAGTACTTCTCGAGCTCTGTACATGTCCGCGGTCGCGACGT
>pCMV-PCR.Stratagene.html.1.17
AGGGCGAATTGGGTACACTTACCTGGTACCGGGCCCCCCCTCGAGATGGAACAAGACCCG
>pASK22.Generic.html.1.114
ATGGTCAGAGTGAAGTCGGTACCGCTACCGCTACCGGTAAAACGGTCCGGAACACCAGAT
>13027702.1.62
CGATACGCGTACGTCGCGACCGCGGACATGTACAGAGCTCGAGAAGTACTAGTGGCCACG
>pET-50b(+).Novagen.html.1.49
CCGAATTCTGTACAGGCCTTGGCGCGCCCGACGTCCGTCGACAAGCTTGCGGCCGCAGAG
>pGEM-7Zf(+)_LIC-R.ATCC.html.1.3
TGCATCCAACGCGTTGGGAGCTCTCCGGATCCAAGCTTATCGATTTCGAACCCGGGGTAC
>pSE280.Invitrogen.html.1.95
GGCCGCCATATGCATCCTAGGCCTATTAATATTCCGGAGTATACGTAGCCGGCTAACGTT
>pET-44a(+).Novagen.html.1.6
GCAGCGCGGGTTCTGGTACGATTGATGACGACGACAAGAGTCCGGGAGCTCGTGGATCCG
>pET-44b(+).Novagen.html.1.110
TACGCGTTCGAAGCTTGCGGCCGCACAGCTGTATACACGTGCAAGCCAGCCAGAACTCGC
>pRSF-1.Novagen.html.1.17
GCGCTAGTAGACGAGTCCATGTGCTGGCGTTCAAATTTCGCAGCAGCGGTTTCTTTACCA
>16930722.1.102
CACGCGTTCGCGACTAGTGCGCGATCGCGGCCGGCCGGCGCGCCGTTTAAACGGATTTAA
>pAX4AM.USB.html.1.25
TTCTTGCCATTGCTGCATAAAAAACGCCCGGCGGCAACCGAGCGTTCTGAATTAATTAAT
>pHIL-S1.InVitrogen.html.1.121
TCTCGTAAGTGCCCAACTTGAACTGAGGAACAGTCATGTCTAAGGATCCCGGGGAATTCT
>209573.1.107
TCAGAGTAGCGATAACTTCAACCTGGTTGCAGTGAGTGCCTTTACCGATAACTTCCAGAG
>pSTBlue-1.Novagen.html.1.50
TCGAGAAGCTTGTCGACGAATTCAGATATCACGAATTCTGGATCCGATACGTAACGCGTC
>pBACgus-7.Invitrogen.html.1.88
CCGCTAGCGCTGTCCATGTGTTGGCGTTCAAATTTCGCCGCCGCCGTTTCTTTGCCGCTG
>55274253.1.8
GCCCCCCCTCGAGGTCGACGGTATCGATAAGCTTGATATCGAATTCCTGCAGCCCGGGGG
>209573.1.38
CCAGTTTTTTCTGAACGATCTTCTTGATACGTGGAGCGTCCGGATCTAGACAGATTTTAC
>66815022.1.27
CATATATGACTAGTGAATTCCCCGGGAGGCCTGATATCAAGCTTGAGCTCGCGGCCGCTG
>pACYCDuet-1.Novagen.html.2.47
TCAAATTTCGCAGCAGCGGTTTCTTTACCAGACTCGAGGGTACCGACGTCAGCGATCGCG
>pMAL-c2.New_England_Biolabs.html.1.36
TGAAATCCTTCCCTCGATCCCGAGGTTGTTGTTATTGTTATTGTTGTTGTTGTTCGAGCT
>310852.1.23
CCCAAGCTTCTTCTAGAGGTACCGCATGCGATATCGAGCTCTCCCGGGAATTCGTAATCA
>pMAL-p2.New_England_Biolabs.html.1.17
GTCGACTCTAGAGGATCCGAATTCTGAAATCCTTCCCTCGATCCCGAGGTTGTTGTTATT
>4165110.1.52
CTCTTCAAATGTAGCACCTGAAGTCAGCCCCATACGATATAAGTTGTAATTCTCATGTTT
>595767.1.185
AGCTAGCATGCGCAAATTTAAAGCGCTGATATCGATCGCGCGCAGATCTGTCATGATGAT
>4097017.1.157
TCCTGAACTAGACAATGCTCAGGACTGATGAGTCCGTGAGGACGAAACTCTAAGGCTTGG
>pSL180.Generic.html.1.223
GCAGCTGGCGCCATCGATACGCGTACGTCGCGACCGCGGACATGTACAGAGCTCGAGAAG
>pCRT7_VP22_NES-2.InVitrogen.html.1.14
GCTGGATATCTGCAGAATTCCACCACACTGGACTAGTGGATCCTTTAAAGAGAGCTCCAG
>pSL180.Generic.html.1.241
ACGCGTACGTCGCGACCGCGGACATGTACAGAGCTCGAGAAGTACTAGTGGCCACGTGGG
>pDK101.ATCC.html.1.61
TGATATCCCGCGGCCATGGATAACATGGCCAACAAAACCATGGCGGCCGGGAGCATGCGA
>pT7Blue-2.Novagen.html.1.128
TTTGAGGAGAAGCCCGGGCTCTTGTCGTCGTCATCGCTGCCACCGGTACCGCTGTCGATG
>pSPORT1.ATCC.html.1.4
CCTGCAGGTACCGGTCCGGAATTCCCGGGTCGACGAGCTCACTAGTCGGCGGCCGCTCTA
>48995608.1.44
ATGCTCGACGCGTACGTCGCGACCGCGGACATGTACAGAGCTCGAGAAGTACTAGTGGCC
>pET-31b(+).Novagen.html.1.252
AGGAGGTACGCGCGGTCGCCAACGAAGCGGCCTTCGCTTTCACCGTCAGCTTCGAGTATC
>1132425.1.27
GGCCGCATGCATGCATAAGCTTGCTCGAGTCTAGAGTCGACGGATCCTGCAGAATTCCCG
>pPROTet.E_6xHN.Clontech.html.1.1
CCTCTAGATTAATTAATTAAGCGGCCGCATCGATCGGGCCCTGAGGCCTGCAGGGATCCA
>8346640.2.42
CCCCGGGCCCTATATATGGATCCAATTGCAATGATCATCATGACAGATCTGCGCGCGATC
>pBSL86.ATCC.html.2.2
ATTCGAGCTCGGTACCCGGGGATCCTCTAGAGTCGACCTGCAGGCATGCAAGCTTGGGCG
>3139056.1.61
ACCGGCAGATCTGATATCATCGATGAATTCGAGCTCGGTACCCGGGGATCCTCTAGAGTC
>pMR103.ATCC.html.1.36
GGATCCGGCTGCTAACAAAGCCCGAAAGGAAGCTGAGTTGGCTGCTGCCACCGCTGAGCA
>pAX4BP.USB.html.1.18
GGCAACGTTCTTGCCATTGCTGCATAAAAAACGCCCGGCGGCAACCGAGCGTTCTGAATT
>pRSET_CAT.InVitrogen.html.1.104
ATCACTGGATATACCACCGTTGATATATCCCAATCGCATCGTAAAGAACATTTTGAGGCA
>pIVEX2.4b.Roche.html.1.5
TCCCGGGCTGCAGAGCTCGCTCGAGTCGACTTGCCATGGTCATATGTTTAATTAAGCGGC
>pT7Blue.Novagen.html.1.4
TCGAGCTCGGTACCCGGGGATCCGATATCCATATGACTAGTAGATCCTCTAGAGTCGACC
>48995599.1.125
GGAATATTAATAGGCCTAGGATGCATATGGCGGCCGCCTGCAGCTGGCGCCATCGATACG
>pAcSec1.Orbigen.html.1.9
TCCCGGGGGTACCCTGCAGGCGGCCGCGAGCTCCCATGGAGGCCTGAATTCTAGAAGGTA
>4097017.1.92
AACTAGACAATGCTCAGGACTGATGAGTCCGTGAGGACGAAACTCTAAGGCTTGGATCCA
>pSL190.Generic.html.1.113
ATCCTAGGCCTATTAATATTCCGGAGTATACGTAGCCGGCTAACGTTAACAACCGGTACC
>pSE280.Invitrogen.html.1.81
CGCCAGCTGCAGGCGGCCGCCATATGCATCCTAGGCCTATTAATATTCCGGAGTATACGT
>56406604.1.8
CATTATCTGATTTTTGTAAAGGTCTGATAATGGTCCGTTGTTTTGTAAATCAGCCAGTCG
>45862365.1.55
GACGAATTCTCCCGGGTGGATCCAAGGCCTTCTAGAAAAACTCGAGAACGTTGGGCCCCA
>118200849.1.32
CGATCGCAGACCTAGGAAAGCTAGCTATACGCGTTATACCGGTATCCTGCAGGTAGCATG
>pETcoco-2.Novagen.html.1.29
TCCTCGGGATCTTCCGGAGCGAGTTCTGGCTGGCTTGCGGCCGCAAGCTTCGAAACCGTA
>310777.1.7
GCATGCCACGCGTCTCGAGGGCCCCTGCAGGTCGACTCTAGAGGATCCCCGGGTACCGAG
>115600313.1.1092
CCTTATACACAGCCAGTCTGCAGGTCGATACAGTAGAAATTACAGAAACTTTATCACGTT
>pT7T3_18U.Stratagene.html.1.96
CTCCCGGGTTTTTTTTTTTTTTTTTTGGGGGGGGGGGGGTGCAGGCATGCAAGCTTATTC
>pAX4BP.USB.html.1.29
TGCCATTGCTGCATAAAAAACGCCCGGCGGCAACCGAGCGTTCTGAATTAATTAATCATC
>pSU2703.Generic.html.1.33
AATTACAACTTATATCGTATGGGGCTGACTTCAGGTGCTACATTTGAAGAGATAAATTGC
>p3T.Mobitec.html.1.85
AATGGCCACTGCAGGAATTCGATATCAAGCTTATCGATACCGTCGACCTCGAGGGGGGGC
>pMAL-P2x.New_England_Biolabs.html.1.51
GAAATCCTTCCCTCGATCCCGAGGTTGTTGTTATTGTTATTGTTGTTGTTGTTCGAGCTC
>56406608.1.209
GCGACGTCTGCAAGGTTCCCTTTTGATGCCACCCAGCCGAGGGCTTGTGCTTCTGATTTT
>pGEM-7Zf(+)_LIC-F.ATCC.html.1.68
GGTTCCGGCGCCGGAGCGAGTTTGGTACCGAATTCCTCGAGTCTAGAGGAGCATGCGACG
>83314120.1.87
GACCGTGTCGGGGCCCCTGCACGGGTCCATGGAGCTTTAAAAGGATCTAGGTGAAGATCC
>113073444.1.2
GCAGCGTGAAGCTTGCATGCCTGCAGGTCGACTCTAGACACGGGGTGGTTTAAACGCGGC
>pMIB_V5-Hisc.InVitrogen.html.1.11
GCGGCCGCCACTGTGCTGGATATCTGCAGAATTCCACCACACTGGACTAGTGGATCCGAG
>595764.1.223
TGCAGCTGGCGCCATCGATACGCGTACGTCGCGACCGCGGACATGTACAGAGCTCGAGAA
>pCR2.1.InVitrogen.html.1.61
TAAGCCGAATTCCAGCACACTGGCGGCCGTTACTAGTGGATCCGAGCTCGGTACCAAGCT
>pETBlue-2.Novagen.html.1.56
GCGAGTTCTGGCTGGCTTGCACGTGTATACAGCTGTGCGGCCGCAAGCTTCGAACGCGTA
>pRSET_CAT.InVitrogen.html.1.13
GGATCCGAGCTCGAGATCTGCAGCTGGTACCATGGAATTCGAAGCTTCGACGAGATTTTC
>pRSET_CAT.InVitrogen.html.1.181
ATGTACCTATAACCAGACCGTTCAGCTGGATATTACGGCCTTTTTAAAGACCGTAAAGAA
>pGEM-7Zf(+)_LIC-F.ATCC.html.1.11
ACGCGTTGGGAGCTCTCCGGATCCAAGCTTATCGATTTCGAACCCGGGGTACCAACTGGT
>pKSM717.ATCC.html.1.8
TCCCGGGAGAGCTCGATATCGCATGCGGTACCTCTAGAAGAAGCTTGGGATCCCCCATGG
>pSK15.Generic.html.1.15
GTACCCGGGGATCCTCTAGAGTCAATCCGGATGAAGCCGGGCGTTAGACCTGCAGGCATG
>115600313.1.173
TTCACATTCTTGCCCGCCTGATGAATGCTCATCCGGAATTCCGTATGGCAATGAAAGACG
>115600313.1.376
CAGAATGCTTAATGAATTACAACAGTACTGCGATGAGTGGCAGGGCGGGGCGTAAACGCC
>287942.1.2
GATCCGAGCTCGAGATCTGCAGCTGGTACCATGGAATTCGAAGCTTGATCCGACCCATTT
>58651745.1.12
GCTCGGATCCAGTGTGCTGGTGATATCACCAGCACACTGGAATTCTCTAGAGCGCGCCAT
>56406604.1.106
TGTATAGTTAATATCCGCTTCACGCCATGTTCGTCCGCTTTTGCCCTGGAGTTTGCCTTC
>p453.Generic.html.1.80
ATTCTACTATATTTTTGAGCTCGGGGTACCCGGGGATCCTCTAGAGTCGACCTGCAGGCA
>pETBlue-2.Novagen.html.1.36
GATCCTCTGGGTCTTCAGGAGCGAGTTCTGGCTGGCTTGCACGTGTATACAGCTGTGCGG
>pRNA-U6.3_Neo.Genscript.html.1.5
AAGGCACAGTCGAGGCTGATCAGCGGTTTAAACTTAAGCTTTCCAAAAAACTTACGCTGA
>209190.1.1
GGATCGCTAGTTAGTTAGGATCCTCTAGAGTCGACCTGCAGCCCAAGCTTATCGATTCGC
>pASK22.Generic.html.1.25
CCAGTTTGGTGCCGGCGCCAAAGGTCAGCGGGTAAGAGTGGTCGTTTTGACAGTAGTAAA
>pT7Blue-2.Novagen.html.1.151
GTCGTCGTCATCGCTGCCACCGGTACCGCTGTCGATGTGCTGGCGTTCGAATTTAGCAGC
>110433179.1.9
CCTAGGCCGCGGAGCGGATAACAATTTCACACAGGAAACAGCTATGACCATTAGGCCTAT
>RR2.ATCC.html.1.81
GCGAACGACCGAGCGCAGCGAGTCAGTGAGCGAGGATCCTCGAGATCTCCCAATACGCAA
>pTRE-Shuttle2.Clontech.html.1.23
TATCGATGCGGCCGCGCTAGCACGCGTCAGCTGACTAGAGGATCCCCGGGTACCGAGCTC
>115600313.1.654
AATGAAGCCCGTCGTCTGCGTGCCGAACGCTGGAAAGCGGAAAATCAGGAAGGGATGGCT
>pMCS5.Mobitec.html.1.8
ATTTAATTAAGGCGCGCCCATGGATCGATGTTAACATGCATGATATCACGCGTGGCGCCA
>4097015.1.60
GAAACTCTAAGGCTTGGATCCCCCGGGCTGCAGGAATTCGATATCAAGCTTATCGATACC
>118200851.1.89
ATGCAAGAGATCTTATAGGCCTCGAGTTAACGTTCGAGGTCGACTCTAGATAAAGCTTTA
>12958753.1.7
GTACCTGATCAAAGCTTATCGATGATATCAGATCTCCTTTTGCGGCCGCCGGGTACAATT
>pASK22.Generic.html.1.277
GAGAAGATTTGCAAGACATGGTAACACGTTCACCTGCAGATACAGACAGAGAGCTCGGAG
>115600313.1.637
TAAGCACAACCATGCAGAATGAAGCCCGTCGTCTGCGTGCCGAACGCTGGAAAGCGGAAA
>595767.1.7
TAAGGTGCACGGCCCACGTGGCCACTAGTACTTCTCGAGCTCTGTACATGTCCGCGGTCG
>56406604.1.223
CCCTTTTGATGCCACCCAGCCGAGGGCTTGTGCTTCTGATTTTGTAATGTAATTATCAGG
>3139056.1.96
CGGTACCCGGGGATCCTCTAGAGTCGACCTGCAGGCATGCAAGCTCCAGCTGCTCGAGTT
>115600313.1.238
TGATTTAAACGTGGCCAATATGGACAACTTCTTCGCCCCCGTTTTCACCATGGGCAAATA
>4321112.1.10
TCTAGAGTCGACGAGCTCACTAGTCTCGAGCGGCCGCATCGATATCGGATCCGGTACCAA
>287937.1.5
GCTTCGAATTCCATGGTACCAGCTGCAGATCTCGAGCTCGGATCCCGACCCATTTGCTGT
>pET-44a(+).Novagen.html.1.130
CCGCACAGCTGTATACACGTGCAAGCCAGCCAGAACTCGCTCCTGAAGACCCAGAGGATC
>4165113.1.4
ACCGTCGACGTCACGCGTCCATGGAGATCTCGAGGCCTGCAGCCCGGGGGATCCACTAGT
>915333.1.20
TCCAAAGCTTGGCACCACGTGTTAATTAAGATCTAGATCAGCATGCGTCGACGAGCTCGG
>124491158.1.21
CGACGGTATCGATAAGCTTGATATCGAATTCCTGCAGCCCGGGGGATCCACTAGTGCCGG
>pRPM2.Generic.html.1.30
AGGATCCCCCCGGTCCGGATGGAAGACCCGGGTCTTCCTACCGGAGGGTACCGAGCTCGA
>pBACgus-7.Invitrogen.html.1.69
GTCGTCGTCATCACCTCCACCGCTAGCGCTGTCCATGTGTTGGCGTTCAAATTTCGCCGC
>M13BM20.Boehringer.html.1.15
TATCGCATGCCTGCAGAGCTCTAGAGTCGACGGGCCCGGTACCGCGGCCGCCTTAAGACG
>pAMP1.Invitrogen.html.1.38
ATTAGTAGTAGTAGGCGGCCGCTCTAGAGGATCCAAGCTTACGTACGCGTGCATGCGACG
>4097017.1.65
TCTAAGGCTTGGATCCAGAGTCTCCTGAACTAGACAATGCTCAGGACTGATGAGTCCGTG
>595764.1.224
GCAGCTGGCGCCATCGATACGCGTACGTCGCGACCGCGGACATGTACAGAGCTCGAGAAG
>118200845.1.18
CGATCGCAGACCTAGGAAAGCTAGCTATACGCGTTATACCGGTATCCTGCAGGTAGCATG
>595767.1.21
CACGTGGCCACTAGTACTTCTCGAGCTCTGTACATGTCCGCGGTCGCGACGTACGCGTAT
>115600313.1.1091
CCCTTATACACAGCCAGTCTGCAGGTCGATACAGTAGAAATTACAGAAACTTTATCACGT
>pRSET_CAT.InVitrogen.html.1.291
TGAATGCTCATCCGGAATTCCGTATGGCAATGAAAGACGGTGAGCTGGTGATATGGGATA
>4097017.1.112
TGATGAGTCCGTGAGGACGAAACTCTAAGGCTTGGATCCAGAGTCTCCTGAACTAGACAA
>pCMV-Script.Stratagene.html.1.32
CGATAAGCTTGATATCGAATTCCTGCAGCCCGGGGGATCCGCCCGGGCTAGAGCGGCCGC
>115600313.1.721
CCCGGTTTATTGAAATGAACGGCTCTTTTGCTGACGAGAACAGGGGCTGGTGAAATGCAG
>p453.Generic.html.1.87
TATATTTTTGAGCTCGGGGTACCCGGGGATCCTCTAGAGTCGACCTGCAGGCATGCAAGC
>8216950.4.29
ATCCAAGCTTATCGATTTCGAACCCGGGGTACCGAATTCCTCGAGTCTAGAGGAGCATGC
>66815022.1.63
TCAAGCTTGAGCTCGCGGCCGCTGCTAGCAGATCTTCTAGACTCGAGACGCGTGGTACCC
>115600313.1.405
GCGATGAGTGGCAGGGCGGGGCGTAAACGCCGCGTGGATCCGGCTTACTAAAAGCCAGAT
>pSL180.Generic.html.1.179
ACTCCGGAATATTAATAGGCCTAGGATGCATATGGCGGCCGCCTGCAGCTGGCGCCATCG
>115600313.1.827
TGGATGTACAGAGTGATATTATTGACACGCCCGGGCGACGGATGGTGATCCCCCTGGCCA
>pT7T3_18U.Stratagene.html.1.56
TGATTACGAATTTAATACGACTCACTATAGGGAATTCGAGCTCCCGGGTTTTTTTTTTTT
>56406608.1.76
GTAAAGAATCCGGTCTGAATTTCTGAAGCCTGATGTATAGTTAATATCCGCTTCACGCCA
>118200847.1.71
TAGTATGCAAGAGATCTTATAGGCCTCGAGTTAACGTTCGAGGTCGACTCTAGATAAAGC
>104716769.1.5
TTCGCGAGGTACCGGGCCCAAGCTTCTCGAGGAATTCCTGCAGCCCGGGGGATCCACTAG
>pXC14.ATCC.html.1.34
CGAACCATATGTAAGTACTTCCTTAGATAACAATTGATTGAATGTATGCAAATAAATGCA
>pUCBM20.Boehringer.html.1.25
GCCTGCAGAGCTCTAGAGTCGACGGGCCCGGTACCGCGGCCGCCTTAAGACGCGTGGATC
>M13BM21.Boehringer.html.1.28
AAGTGCGGCCGCGGTACCGGGCCCGTCGACTCTAGAGCTCTGCAGGCATGCGATATCCCA
>118200845.1.169
GGCCTATGCGGCCGCGGATCTGATCCCGGGCGGGTACCTTTGAATTCCACTTAATTAAGA
>pcDNA2.1.InVitrogen.html.1.41
GTGTGCTGGAATTCTGCAGATATCCATCACACTGGCGGCCGCTCGAGCATGCATCTAGAG
>118200849.1.93
AAGAGATCTTATAGGCCTCGAGTTAACGTTCGAGGTCGACTCTAGATAAAGCTTTAGAGC
>pCMV-PCR.Stratagene.html.1.29
GTACACTTACCTGGTACCGGGCCCCCCCTCGAGATGGAACAAGACCCGGGAAGAGCAAGC
>56406604.1.25
AAAGGTCTGATAATGGTCCGTTGTTTTGTAAATCAGCCAGTCGCTTGAGTAAAGAATCCG
>118200847.1.89
ATAGGCCTCGAGTTAACGTTCGAGGTCGACTCTAGATAAAGCTTTAGAGCTCTTCTTAAG
>pETcoco-2.Novagen.html.1.20
AATTAAAGATCCTCGGGATCTTCCGGAGCGAGTTCTGGCTGGCTTGCGGCCGCAAGCTTC
>115600313.1.66
ATTTCAGTCAGTTGCTCAATGTACCTATAACCAGACCGTTCAGCTGGATATTACGGCCTT
>pRSET_CAT.InVitrogen.html.1.242
AATAAGCACAAGTTTTATCCGGCCTTTATTCACATTCTTGCCCGCCTGATGAATGCTCAT
>pTOPE-1b(+).Novagen.html.1.24
ATATCTGCAGAATTCCAGCACACTGGCGGCCGTTACTAGTGGATCCGAGCTCGGTACCAA
>118200849.1.184
GCCTATGCGGCCGCGGATCTGATCCCGGGCGGGTACCTTTGAATTCCACTTAATTAAGTA
>pMAL-c2.New_England_Biolabs.html.1.20
TAGAGGATCCGAATTCTGAAATCCTTCCCTCGATCCCGAGGTTGTTGTTATTGTTATTGT
>pDO193.ATCC.html.1.4
GCTTCGCCGGTGGTTTAAACGCCCGGGCGAGCTCGGATCCGGTACCGTCGACGCGGCCGC
>12958751.1.7
GTACCTGATCAAAGCTTATCGATGATATCAGATCTCCTTTTGCGGCCGCACCGGTGCCTG
>115600313.1.168
CTTTATTCACATTCTTGCCCGCCTGATGAATGCTCATCCGGAATTCCGTATGGCAATGAA
>310805.1.21
TATCGCATGCGGTACCTCTAGAAGAAGCTTGGGATCCGTCGACCTGCAGCCAAGCCATCG
>M13K82.Generic.html.1.13
GGCCAGTGCCAAGCTTGGCTGCAGGTCGACGGATCCCCTAGCACTCCCGGGTTTAGCACT
>pUCBM20.Boehringer.html.1.15
GATATCGCATGCCTGCAGAGCTCTAGAGTCGACGGGCCCGGTACCGCGGCCGCCTTAAGA
>115600313.1.539
AAAAGAGGTATGCTATGAAGCAGCGTATTACAGTGACAGTTGACAGCGACAGCTATCAGT
>pSL180.Generic.html.1.140
TCTAGAGGTACCGGTTGTTAACGTTAGCCGGCTACGTATACTCCGGAATATTAATAGGCC
>118200847.1.85
TCTTATAGGCCTCGAGTTAACGTTCGAGGTCGACTCTAGATAAAGCTTTAGAGCTCTTCT
>pASK22.Generic.html.1.109
AAGAGATGGTCAGAGTGAAGTCGGTACCGCTACCGCTACCGGTAAAACGGTCCGGAACAC
>pRNA-U6.3_Neo.Genscript.html.1.11
CAGTCGAGGCTGATCAGCGGTTTAAACTTAAGCTTTCCAAAAAACTTACGCTGAGTACTT
>118200847.1.121
TAGATAAAGCTTTAGAGCTCTTCTTAAGAAGGATCCAGATCCACTAGTGGCCTATGCGGC
>pIC20HE.Generic.html.1.12
AGATCTGATATCGCTAGCCGGCTACGTATCGATGAATTCTCGAGGCGGCCGCGGGCCCAT
>SSEV19.Generic.html.1.109
ATTGACCGTAATGGGATAGGTTACGTTGGTGTAGATGGGCGCATCGTAACCGTGCATCTG
>pATH11.ATCC.html.1.8
AGCTTGGGCTGCAGGTCGACTCTAGAGGATCCCCGGGCGAGCTCGAATTCCGGGGGGATC
>58651745.1.5
ATCTCGAGCTCGGATCCAGTGTGCTGGTGATATCACCAGCACACTGGAATTCTCTAGAGC
>17864894.1.86
CCGCGGGCCCGGGTTACGAGATCGATGAATTCGAGCTCGGTACCCCTAGAGTCGACCTGC
>litmus28i.New_England_Biolabs.html.1.39
GAAGCTAGCGAATTCGTGGATCCAGATATCCTGCAGAGAAGCTTGGCGCCAGCCGGCTTC
>118200849.1.155
TTCTTAAGAAGGATCCAGATCCACTAGTGGCCTATGCGGCCGCGGATCTGATCCCGGGCG
>115600313.1.987
GCCGGTCTCCGTTATCGGGGAAGAAGTGGCTGATCTCAGCCACCGCGAAAATGACATCAA
>4097017.1.195
AGGACGAAACTCTAAGGCTTGGATCCAGAGTCTCCTGAACTAGACAATGCTCAGGACTGA
>pSCREEN-1b(+).Novagen.html.1.11
ATCATTCACCCGGGCTCGAGTGCGGCCGCAAGCTTGTCGACGGAGCTCGAATTCGGATCC
>113073444.1.10
AAGCTTGCATGCCTGCAGGTCGACTCTAGACACGGGGTGGTTTAAACGCGGCCGCGGTAC
>pAX4AM.USB.html.1.28
TTGCCATTGCTGCATAAAAAACGCCCGGCGGCAACCGAGCGTTCTGAATTAATTAATCAT
>pET-32Ek_LIC.Novagen.html.1.6
AACCATGGCGATATCGGATCCGAATTCGAGCTCCGTCGACAAGCTTGCGGCCGCACTCGA
>pAX4CM.USB.html.1.81
TTAATCATCGTCAATCAATCACCCGGGCTGCAGTCGACTCTAGATCTGGTACCGAATTCC
>pd2EGFP.Clontech.html.2.17
TAGTAGGCCTATTATTTTTGACACCAGACAAGTTGGTAATGGTAGCGACCGGCGCTCAGT
>4097017.1.210
GGCTTGGATCCAGAGTCTCCTGAACTAGACAATGCTCAGGACTGATGAGTCCGTGAGGAC
>pMOD3.Epicentre.html.1.66
TAGAGGATCCCCGGGTACCGAGCTCGAATTCGAGCCAATATGCGAGAACACCCGAGAAAA
>16930719.1.36
CCTGATCATCGATGGGCCCATGGCTAGCGGCCGCACGCGTTCGCGACTAGTTGTCGACCT
>pRSET_CAT.InVitrogen.html.1.326
CACCAGTTTTGATTTAAACGTGGCCAATATGGACAACTTCTTCGCCCCCGTTTTCACCAT
>SSEV19.Generic.html.1.148
CGCATCGTAACCGTGCATCTGCCAGTTTGAGGGGACGACGACCGTATCGGCCTCAGGAAG
>115600313.1.78
TGCTCAATGTACCTATAACCAGACCGTTCAGCTGGATATTACGGCCTTTTTAAAGACCGT
>4097017.1.81
AGAGTCTCCTGAACTAGACAATGCTCAGGACTGATGAGTCCGTGAGGACGAAACTCTAAG
>pETcoco-2.Novagen.html.1.59
TGGCTTGCGGCCGCAAGCTTCGAAACCGTACGCACGTGGCGCGCCTGGACGTCATCGATG
>pMCS5.Mobitec.html.1.24
CCCATGGATCGATGTTAACATGCATGATATCACGCGTGGCGCCACTAGTGCTAGCAGATC
>pDsRed2.Clontech.html.2.21
AGGCCTATTATTTTTGACACCAGACAAGTTGGTAATGGTAGCGACCGGCGCTCAGTTGGA
>4097017.1.209
AGGCTTGGATCCAGAGTCTCCTGAACTAGACAATGCTCAGGACTGATGAGTCCGTGAGGA
>115600313.1.659
AGCCCGTCGTCTGCGTGCCGAACGCTGGAAAGCGGAAAATCAGGAAGGGATGGCTGAGGT
>pSE420.InVitrogen.html.1.168
TACCTCTAGAACTATAGCTAGCATGCGCAAATTTAAAGCGCTGATATCGATCGCGCGCAG
>56406608.1.202
CCCCGGAGCGACGTCTGCAAGGTTCCCTTTTGATGCCACCCAGCCGAGGGCTTGTGCTTC
>118200854.1.142
TCCAGATCCACTAGTGGCCTATGCGGCCGCGGATCTGATCCCGGGCGGGTACCTTTGAAT
>pCR1000.InVitrogen.html.1.15
GTGAGAACCGTTTCTCTCGATATCGAAACCCTTCTCACCTCGGCCGATAAGCTTTTAATT
>pT7Blue-2.Novagen.html.1.17
CCCCCACACGTGTGGTCTAGAGCTAGCCTAGGCTCGAGAAGCTTGTCGACCAGATATCGG
>pSU2703.Generic.html.1.7
ATCGATGATAAGCTGTCAAACATGAGAATTACAACTTATATCGTATGGGGCTGACTTCAG
>pET-31b(+).Novagen.html.1.281
GCCTTCGCTTTCACCGTCAGCTTCGAGTATCAGGGCCGCAAGACCGTAGTTGCGCCCATC
>SSEV19.Generic.html.1.55
ATTAAATGTGAGCGAGTAACAACCCGTCGGATTCTCCGTGGGAACAAACGGCGGATTGAC
>118200845.1.36
AGCTAGCTATACGCGTTATACCGGTATCCTGCAGGTAGCATGCAAGAGATCTTATAGGCC
>pTriEx-3Neo.Novagen.html.1.104
GCAAGCTTCGAACCGGTACCGTCGACCTGCAGGCGCGCCGAGATCTGAGAATTCGGATCC
>pET-43.1Ek_LIC.Novagen.html.1.25
TGAGCTCGTGGATCCGAATTCTGTACAGGCGCGCCTGCAGGACGTCGACGGTACCATCGA
>3139056.1.59
AGACCGGCAGATCTGATATCATCGATGAATTCGAGCTCGGTACCCGGGGATCCTCTAGAG
>115600313.1.183
TGCCCGCCTGATGAATGCTCATCCGGAATTCCGTATGGCAATGAAAGACGGTGAGCTGGT
>pRSET_CAT.InVitrogen.html.1.138
CGCATCGTAAAGAACATTTTGAGGCATTTCAGTCAGTTGCTCAATGTACCTATAACCAGA
>209573.1.201
TTTGATGCACAGGCAACGGAGCTCAGCGTATAAGTCAGAGTCCAAGCTTTCTTCTTTACC
>pAmCyan.Clontech.html.2.29
TTGACACCAGACAAGTTGGTAATGGTAGCGACCGGCGCTCAGTTGGAATTCTAGAGTCGC
>pOSEX3.ATCC.html.1.2
GATCCACGCGTCTTAAGGCGGCCGCGGTACCGGGCCCGTCGACTCTAGAGCTCTGCAGGC
>1184321.1.36
GGATCCCCCGGGCTGCAGGAATTCGATATCAAGCTTATCGATACCGTCGACCTCGAGGGG
>pET-43.1Ek_LIC.Novagen.html.1.15
CAACGATATCTGAGCTCGTGGATCCGAATTCTGTACAGGCGCGCCTGCAGGACGTCGACG
>RR2.ATCC.html.1.23
CTGATTCTGTGGATAACCGTATTACCGCCTTTGAGTGAGCTGGTACCTCTAGACCCGGGC
>pQE-30_Xa.Qiagen.html.1.4
TTGGCTGCAGGTCGACCCGGGGTACCGAGCTCGCATGCGGATCCAGTTCCATTATAAGGC
>118200845.1.171
CCTATGCGGCCGCGGATCTGATCCCGGGCGGGTACCTTTGAATTCCACTTAATTAAGAAG
>310806.1.20
GTCGACGGATCCCAAGCTTCTTCTAGAGGTACCGCATGCGATATCGAGCTCTCCCGGGAA
>pRSET_CAT.InVitrogen.html.1.107
ACTGGATATACCACCGTTGATATATCCCAATCGCATCGTAAAGAACATTTTGAGGCATTT
>pMOD3.Epicentre.html.1.1
TAAGTTTTATAAGAAAAAAAAGAATATATAAGGCTTTTAAAGCTTGCATGCCTGCAGGTC
>118200845.1.80
AGAGATCTTATAGGCCTCGAGTTAACGTTCGAGGTCGACTCTAGATAAAGCTTTAGAGCT
>pGEM-7Zf(+)_LIC-F.ATCC.html.1.43
CGATTTCGAACCCGGGGTACCAACTGGTTCCGGCGCCGGAGCGAGTTTGGTACCGAATTC
>pET-40b(+).Novagen.html.1.14
TCAACCATGGCGATATCGGATCCGAATTCGAGCTCCGTCGACAAGCTTGCGGCCGCACTC
>115600313.1.573
GACAGTTGACAGCGACAGCTATCAGTTGCTCAAGGCATATATGATGTCAATATCTCCGGT
>436566.1.19
ACGGAAGCACGGCGACCAACAGATGCACGACGTTCGAGGTGATGGTGATGGTGATGCATA
>pASK22.Generic.html.1.445
CACGAGAAACGATGAAACGACCTTTAACAGAAGCGCTGTATTCGGTGGTATACTTGTTAC
>1673614.1.24
TAGAGTCGACGGTACCAAGAATTCCATGGATATCCCGGGGATCCATGCTAAGCTTGGCCA
>pExchange-6C.Stratagene.html.1.32
CGAATTCCTGCAGCCCGGGGGATCCGCCCGGGCTAGAGCGGCCGCCACCGCGGTGGAGCT
>pRNAT-H1.3_Hygro.Genscript.html.1.32
AAACTTAAGCTTTCCAAAAAACTTACGCTGAGTACTTCGATCTCTTGAATCGAAGTACTC
>118200851.1.79
TGCAGGTAGTATGCAAGAGATCTTATAGGCCTCGAGTTAACGTTCGAGGTCGACTCTAGA
>4097015.1.10
CGGTGGCGGCCGCTCTAGACAATGCTCAGGACTGATGAGTCCGTGAGGACGAAACTCTAA
>4097015.1.32
TGCTCAGGACTGATGAGTCCGTGAGGACGAAACTCTAAGGCTTGGATCCCCCGGGCTGCA
>pCMV-3Tag-1A.Stratagene.html.1.7
CCCTCGAGGTCGACGGTATCGATAAGCTTGATATCGAATTCCTGCAGCCCGGGGGATCCC
>pMCS5.Mobitec.html.1.57
GCGTGGCGCCACTAGTGCTAGCAGATCTGGCCGGCCCACCGGTGGGCCATATGGGCCCGC
>pRSF-1.Novagen.html.1.95
AGCTTGTCGACCTGCAGGCGCGCCGTGTACACGAGCTCCCAATTGGGATCCGGACTCTTG
>2664254.1.19
TTGACGACAAACTGTCTGAATTCTACTAGTGGATCCGAGCTCGGTACCAAGCTTGATGCA
>48995599.1.52
GCTTTAAATTTGCGCATGCTAGCTATAGTTCTAGAGGTACCGGTTGTTAACGTTAGCCGG
>110433179.1.38
CACAGGAAACAGCTATGACCATTAGGCCTATTTAGGTGACACTATAGAACAAGTTTCGGT
>pMCS5.Mobitec.html.1.54
CACGCGTGGCGCCACTAGTGCTAGCAGATCTGGCCGGCCCACCGGTGGGCCATATGGGCC
>115600313.1.768
TGGTGAAATGCAGTTTAAGGTTTACACCTATAAAAGAGAGAGCCGTTATCGTCTGTTTGT
>47132187.1.3
CAAGCTTCTCGAGGAATTCCTGCAGCCCGGGGGATCCACTAGTGAGCTCATGCATGATAT
>pET-31b(+).Novagen.html.1.180
GGTCCGGTACGGCTGCGATTCGTGAGTTTTACGCCAACTCGCTCAAACTGCCTTTGGCGG
>pRSET_CAT.InVitrogen.html.1.214
TACGGCCTTTTTAAAGACCGTAAAGAAAAATAAGCACAAGTTTTATCCGGCCTTTATTCA
>pCR2.1.InVitrogen.html.1.17
GCTCGAGCGGCCGCCAGTGTGATGGATATCTGCAGAATTCGGCTTAAGCCGAATTCCAGC
>115600313.1.1056
TAACCTGATGTTCTGGGGAATATAAATGTCAGGCTCCCTTATACACAGCCAGTCTGCAGG
>pAMP10.ATCC.html.1.21
TCCCGGGTCGACATCATCATCATTAGTAGTAGTAGGCGGCCGGCCGCTCTAGAGGATCCA
>pTriplEx2.Clontech.html.1.75
GAGGCGGCCGGATCCTGCAGGCCATAATGGCCGAATTCCCGGGTACCAACACAATGGCGC
>13027702.1.55
GCGCCATCGATACGCGTACGTCGCGACCGCGGACATGTACAGAGCTCGAGAAGTACTAGT
>16930722.1.25
GGCCACGGCCGCCTAGGCGCGCAAGGATCCTCTAGATCTCGAGGCCTGATCATCGATGGG
>pSL190.Generic.html.1.188
AGCATGCGCAAATTTAAAGCGCTGATATCGATCGCGCGCAGATCTGTCATGATGATCATT
>pASK22.Generic.html.1.135
CCGCTACCGCTACCGGTAAAACGGTCCGGAACACCAGATTCACGGGTCGACGCACCGTAG
>209573.1.45
TTTCTGAACGATCTTCTTGATACGTGGAGCGTCCGGATCTAGACAGATTTTACGACCGTC
>pSE280.Invitrogen.html.1.223
GATCTGTCATGATGATCATTGCAATTGGATCCATATATAGGGCCCGGGTTATAATTACCT
>pTriplEx2.Clontech.html.1.74
CGAGGCGGCCGGATCCTGCAGGCCATAATGGCCGAATTCCCGGGTACCAACACAATGGCG
>pT7Blue-2.Novagen.html.1.45
TAGGCTCGAGAAGCTTGTCGACCAGATATCGGAATTCTATAGTGTCACCTAAATAAGGAT
>595764.1.168
CCGGCTACGTATACTCCGGAATATTAATAGGCCTAGGATGCATATGGCGGCCGCCTGCAG
>pcDNA2.1.InVitrogen.html.1.9
ACCGAGCTCGGATCCACTAGTAACGGCCGCCAGTGTGCTGGAATTCTGCAGATATCCATC
>4097017.1.139
AGGCTTGGATCCAGAGTCTCCTGAACTAGACAATGCTCAGGACTGATGAGTCCGTGAGGA
>6759495.1.20
ATGCCTGCAGGTCGACTCTAGAGGATCCCCGGGTACCGAGCTCGAATTCATCGATGATAT
>pET-44a(+).Novagen.html.1.115
GTTCGAAGCTTGCGGCCGCACAGCTGTATACACGTGCAAGCCAGCCAGAACTCGCTCCTG
>915333.1.59
AGCATGCGTCGACGAGCTCGGTACCCTACTGCAGGAGCGGCCGCCCGGGCCTCCAGGATC
>595767.1.115
TCCTAGGCCTATTAATATTCCGGAGTATACGTAGCCGGCTAACGTTAACAACCGGTACCT
>pSL180.Generic.html.1.14
CATGGGACGTCGACCTGAGGTAATTATAACCCGGGCCCTATATATGGATCCAATTGCAAT
>pSL180.Generic.html.1.66
ATTGCAATGATCATCATGACAGATCTGCGCGCGATCGATATCAGCGCTTTAAATTTGCGC
>pCITE-2b(+).Novagen.html.1.4
CTTGCATGCCTGCAGGTCGATCGACTCTAGAGGATCGGAGATCTCAGTGGTGGTGGTGGT
>pMAL-c2.New_England_Biolabs.html.1.29
CGAATTCTGAAATCCTTCCCTCGATCCCGAGGTTGTTGTTATTGTTATTGTTGTTGTTGT
>pET-31b(+).Novagen.html.1.185
GGTACGGCTGCGATTCGTGAGTTTTACGCCAACTCGCTCAAACTGCCTTTGGCGGTGGAG
>4321112.1.1
CCAGAAGAGTCTAGAGTCGACGAGCTCACTAGTCTCGAGCGGCCGCATCGATATCGGATC
>pASK22.Generic.html.1.140
ACCGCTACCGGTAAAACGGTCCGGAACACCAGATTCACGGGTCGACGCACCGTAGATCAG
>108947432.1.3
CCCGCGCGCCAAACGAATGGTCTAGAAAGCTTCTCGAGCGGATCCTGCAGGAATTCCCGG
>pcDNA2.1.InVitrogen.html.1.2
GCTTGGTACCGAGCTCGGATCCACTAGTAACGGCCGCCAGTGTGCTGGAATTCTGCAGAT
>13027702.1.17
AATAGGCCTAGGATGCATATGGCGGCCGCCTGCAGCTGGCGCCATCGATACGCGTACGTC
>506651.1.2
TAAGCTTGCATGCCTGCAGGTCGACTCTAGAGGATCCCCGGGTACCGAGCTCGAATTCAA
>pCAL-kc.Stratagene.html.1.19
TACATGGATCTACCAAGTGATGCGCGTCTAAGGGATCCGACCCATTTGCTGTCCACCAGT
>pET-31b(+).Novagen.html.1.144
ACGCCACGGTGGAAGACCCCGTGGGTTCCGAGCCCAGGTCCGGTACGGCTGCGATTCGTG
>pMOD3.Epicentre.html.1.48
ATGCCTGCAGGTCGACTCTAGAGGATCCCCGGGTACCGAGCTCGAATTCGAGCCAATATG
>pT7Blue-2.Novagen.html.1.115
ACGCGTCTGCAGTTTTGAGGAGAAGCCCGGGCTCTTGTCGTCGTCATCGCTGCCACCGGT
>p453.Generic.html.1.4
TCGGGGGGTACCGTGCAATAAATTAGAATAGTTTCAATTTTTAAGCTATTTATAGCATAG
>pRSF-1.Novagen.html.1.82
GAGTGCGGCCGCAAGCTTGTCGACCTGCAGGCGCGCCGTGTACACGAGCTCCCAATTGGG
>56406608.1.93
AATTTCTGAAGCCTGATGTATAGTTAATATCCGCTTCACGCCATGTTCGTCCGCTTTTGC
>1277132.2.14
GTCCTAGGCCGGCGCCCGGGAACTCCGGATGCATATGCATGCTGCAGGGCCCATGGCGCG
>73697467.2.28
TTCCTTTCGGGCTTTGTTAGCAGCCGGATCAGCTTGCATGCCTGCAGGTCGACTCTAGAG
>pET-12c.Novagen.html.1.58
CTCCTAGGAATAGTCCTGACAACCCCTATCGCGATCAGCTCTTTTGCGTCGACGGGGATC
>pET-9d.Novagen.html.1.37
AGGAGATATACCATGGCTAGCATGACTGGTGGACAGCAAATGGGTCGGATCCGGCTGCTA
>115600313.1.90
CTATAACCAGACCGTTCAGCTGGATATTACGGCCTTTTTAAAGACCGTAAAGAAAAATAA
>115600313.1.994
TCCGTTATCGGGGAAGAAGTGGCTGATCTCAGCCACCGCGAAAATGACATCAAAAACGCC
>pMETalphaA.InVitrogen.html.1.8
GCTGGCGGCCGCCGCGGGTCGACGACGCGTGGATCCACGGCCGGCTGGGCCACGTGAATT
>pSL180.Generic.html.1.101
CGATATCAGCGCTTTAAATTTGCGCATGCTAGCTATAGTTCTAGAGGTACCGGTTGTTAA
>209190.1.12
TAGTTAGGATCCTCTAGAGTCGACCTGCAGCCCAAGCTTATCGATTCGCCCGGGCTGACT
>118200849.1.88
CATGCAAGAGATCTTATAGGCCTCGAGTTAACGTTCGAGGTCGACTCTAGATAAAGCTTT
>595764.1.167
GCCGGCTACGTATACTCCGGAATATTAATAGGCCTAGGATGCATATGGCGGCCGCCTGCA
>pKRX.ATCC.html.1.65
CCTTGAGATGGTTGAGTCCAAGTCACGTCTGGTCGACCTCGAGGGGGGGCCCGGTACCCA
>pMAL-c2.New_England_Biolabs.html.1.19
CTAGAGGATCCGAATTCTGAAATCCTTCCCTCGATCCCGAGGTTGTTGTTATTGTTATTG
>11559661.1.7
CATGCCTGCAGGTCGACTCTAGAGGATCCCCGGGTACCGAGCTCCTCGAGAGATCTGAAT
>56406604.1.5
AAACATTATCTGATTTTTGTAAAGGTCTGATAATGGTCCGTTGTTTTGTAAATCAGCCAG
>pRSET_CAT.InVitrogen.html.1.149
GAACATTTTGAGGCATTTCAGTCAGTTGCTCAATGTACCTATAACCAGACCGTTCAGCTG
>pBEc-SBP.Stratagene.html.1.3
TACCATTCCCACGTGGATACATGGATCCGACCCATTTGCTGTCCACCAGTCATGCTAGCC
>pLEX.InVitrogen.html.1.11
CTCTAGATGCATGCTCGAGCGGCCGCCAGTGTGATGGATATCTGCAGAATTCCAGCACAC
>595764.1.115
TTAAATTTGCGCATGCTAGCTATAGTTCTAGAGGTACCGGTTGTTAACGTTAGCCGGCTA
>13446791.1.45
ATGCATGAATTCAAGCTTATCGATGTCGACGCGGCCGCCATGGCCAGATCTGGGCCCGGT
>115600313.1.882
GGCCAGTGCACGTCTGCTGTCAGATAAAGTCTCCCGTGAACTTTACCCGGTGGTGCATAT
>3139056.1.21
AACCTGGCTTATCGAAATTAATACGACTCACTATAGGGAGACCGGCAGATCTGATATCAT
>3139056.1.130
GCATGCAAGCTCCAGCTGCTCGAGTTCTATAGTGTCACCTAAATCGTATGTGTATGATAC
>pETcoco-2.Novagen.html.1.99
GCGCCTGGACGTCATCGATGCGATCGCCCGGGCTCTTGTCGTCGTCATCACCAGTTGGCG
>pET-44a(+).Novagen.html.1.12
CGGGTTCTGGTACGATTGATGACGACGACAAGAGTCCGGGAGCTCGTGGATCCGAATTCT
>287939.1.5
CAAGCTTCGAATTCCATGGTACCAGCTGCAGATCTCGAGCTCGGATCCGACCCATTTGCT
>pUC-JK.ATCC.html.1.3
CCAAGCTTGCCAGTGTGCTGGTCGACCTGCAGGATCCCGGGTACCCAGCACATTGGGAAT
>118200849.1.194
CCGCGGATCTGATCCCGGGCGGGTACCTTTGAATTCCACTTAATTAAGTAGGCCGGCCAG
>56406608.1.117
TAATATCCGCTTCACGCCATGTTCGTCCGCTTTTGCCCTGGAGTTTGCCTTCCCTGTTTG
>pS5.ATCC.html.1.12
GTTAACAGATCTCGTACGCGTGCCGGCGCCTCGAGACTAGTGCGCGCTAGCTATCGATTC
>7688144.1.13
TTTTTTTTTTTTTTTTTTTTTTTTTGGGAGCTCGCCCGGGGATCCTCTAGAGTCGACCTG
>pET-50b(+).Novagen.html.1.126
CGGTAGTAAAGAAACCGCTGCTGCTAAATTCGAACGCCAGCACATGGACAGCTCTACTTC
>56406604.1.154
GAGTTTGCCTTCCCTGTTTGAGAAGATGTCTCCGCCGATGCTTTTCCCCGGAGCGACGTC
>115600313.1.126
TTTAAAGACCGTAAAGAAAAATAAGCACAAGTTTTATCCGGCCTTTATTCACATTCTTGC
>pAMP2.Invitrogen.html.1.2
GCAGGTACCGGTCCGGAATTCCCGGGGGCCGCCTACTACTACTAATGATGATGATGGCTC
>7688144.1.7
GTTTTTTTTTTTTTTTTTTTTTTTTTTTTTTGGGAGCTCGCCCGGGGATCCTCTAGAGTC
>58651745.1.40
CCAGCACACTGGAATTCTCTAGAGCGCGCCATGGTCAAAGTTGAGCGTTTATTCTGAGCT
>pET-41b(+).Novagen.html.1.4
TCCCATGGATATCGGGGATCCGAATTCTGTACAGGCCTTGGCGCGCCTGCAGGCGAGCTC
>pSE420.InVitrogen.html.1.48
GTACATGTCCGCGGTCGCGACGTACGCGTATCGATGGCGCCAGCTGCAGGCGGCCGCCAT
>pET-44a(+).Novagen.html.1.48
CGGGAGCTCGTGGATCCGAATTCTGTACAGGCGCGCCTGCAGGACGTCGACGGTACCATC
>pAX4AM.USB.html.1.68
GTTCTGAATTAATTAATCATCGTCAATCAATCACCCGGGCTGCAGTCGACTCTAGATCTG
>pAX4AM.USB.html.1.55
GCGGCAACCGAGCGTTCTGAATTAATTAATCATCGTCAATCAATCACCCGGGCTGCAGTC
>287938.1.16
CCATGGTACCAGCTGCAGATCTCGAGCTCGGATCCGACCCATTTGCTGTCCACCAGTCAT
>pCMV-PCR.Stratagene.html.1.46
CGGGCCCCCCCTCGAGATGGAACAAGACCCGGGAAGAGCAAGCTTGATATCGCTCTTCAC
>118200854.1.125
GCTCTTCTTAAGAAGGATCCAGATCCACTAGTGGCCTATGCGGCCGCGGATCTGATCCCG
>pSE420.InVitrogen.html.1.107
TATGCATCCTAGGCCTATTAATATTCCGGAGTATACGTAGCCGGCTAACGTTAACAACCG
>pAMP2.Invitrogen.html.1.9
CCGGTCCGGAATTCCCGGGGGCCGCCTACTACTACTAATGATGATGATGGCTCTAGAGGA
>115600313.1.761
CAGGGGCTGGTGAAATGCAGTTTAAGGTTTACACCTATAAAAGAGAGAGCCGTTATCGTC
>58029.1.5
TCTAGATTAGGATCTAATTCGAGCTCGCCCGGGGATCCTCTAGAGTCGACCTGCAGCCCA
>115600313.1.814
TATCGTCTGTTTGTGGATGTACAGAGTGATATTATTGACACGCCCGGGCGACGGATGGTG
>4097015.1.82
CCGGGCTGCAGGAATTCGATATCAAGCTTATCGATACCGTCGACCTCGAGGGGGGGCCCG
>pPROTet.E_6xHN.Clontech.html.1.6
AGATTAATTAATTAAGCGGCCGCATCGATCGGGCCCTGAGGCCTGCAGGGATCCAAGCTT
>pSU2703.Generic.html.1.42
TTATATCGTATGGGGCTGACTTCAGGTGCTACATTTGAAGAGATAAATTGCACTGAAATC
>118200845.1.64
CTGCAGGTAGCATGCAAGAGATCTTATAGGCCTCGAGTTAACGTTCGAGGTCGACTCTAG
>pET-44b(+).Novagen.html.1.119
GAAGCTTGCGGCCGCACAGCTGTATACACGTGCAAGCCAGCCAGAACTCGCTCCTGAAGA
>595767.1.227
CAGATCTGTCATGATGATCATTGCAATTGGATCCATATATAGGGCCCGGGTTATAATTAC
>pT7Blue-2.Novagen.html.1.10
GCTCGGGCCCCCACACGTGTGGTCTAGAGCTAGCCTAGGCTCGAGAAGCTTGTCGACCAG
>p453.Generic.html.1.68
AAACAAAATGAAATTCTACTATATTTTTGAGCTCGGGGTACCCGGGGATCCTCTAGAGTC
>pSL190.Generic.html.1.41
CGAGCTCTGTACATGTCCGCGGTCGCGACGTACGCGTATCGATGGCGCCAGCTGCAGGCG
>115600313.1.830
ATGTACAGAGTGATATTATTGACACGCCCGGGCGACGGATGGTGATCCCCCTGGCCAGTG
>pRSF-1.Novagen.html.1.10
TTAAGCTGCGCTAGTAGACGAGTCCATGTGCTGGCGTTCAAATTTCGCAGCAGCGGTTTC
>pETBlue-2.Novagen.html.1.94
GGCCGCAAGCTTCGAACGCGTATCGATGGTACCGTCGACGTCCTGCAGGCGCGCCTGTAC
>13446792.1.28
CTAGTGGATCCCCCGGGATGCATGAATTCAAGCTTATCGATGTCGACAGGCCTTAAGGGC
>118200856.1.88
AGAGATCTTATAGGCCTCGAGTTAACGTTCGAGGTCGACTCTAGATAAAGCTTTAGAGCT
>pBGRF.Generic.html.1.6
TGCATGCCTGCAGGTCGACTCTAGAGGATCCCCGGGTACCGAGCTCGAATTCTTTATTGA
>pT7Blue-2.Novagen.html.1.167
CCACCGGTACCGCTGTCGATGTGCTGGCGTTCGAATTTAGCAGCAGCGGTTTCTTTGGTA
>73697467.2.18
CCAACTCAGCTTCCTTTCGGGCTTTGTTAGCAGCCGGATCAGCTTGCATGCCTGCAGGTC
>115600313.1.911
TCTCCCGTGAACTTTACCCGGTGGTGCATATCGGGGATGAAAGCTGGCGCATGATGACCA
>12082761.1.41
TAGTGCGGCCGCCTGCAGGTCGACGGGCCCGGGATCCGATATCTAGATGCATTCGCGAGG
>pET-43.1Ek_LIC.Novagen.html.1.33
TGGATCCGAATTCTGTACAGGCGCGCCTGCAGGACGTCGACGGTACCATCGATACGCGTT
>pT7T3_18U.Stratagene.html.1.123
GGGGGGGGGGGGTGCAGGCATGCAAGCTTATTCCCTTTAGTGAGGGTTAATTTATATAGC
>pRSET_CAT.InVitrogen.html.1.311
TCCCTGGGTGAGTTTCACCAGTTTTGATTTAAACGTGGCCAATATGGACAACTTCTTCGC
>209573.1.239
AGTCCAAGCTTTCTTCTTTACCTTTAGCCAGGTTCATTACCGCGGTTTCCATTATAAAAT
>pASK22.Generic.html.1.84
ACAGCCAGATCTTCAGCCTGTACAGAAGAGATGGTCAGAGTGAAGTCGGTACCGCTACCG
>pcDNA2.1.InVitrogen.html.1.13
AGCTCGGATCCACTAGTAACGGCCGCCAGTGTGCTGGAATTCTGCAGATATCCATCACAC
>4495058.1.5
TATGCATGCGGCCGCATCTAGAGGGCCCGGATCCCTCGAGGTCGACGAATTCGAGCTCGG
>pGEM-7Zf(+)_LIC-R.ATCC.html.1.77
CGCCGGAACCAGTTGGTACCGAATTCCTCGAGTCTAGAGGAGCATGCGACGTCGGGCCCA
>pGEM-7Zf(+)_LIC-F.ATCC.html.1.36
AGCTTATCGATTTCGAACCCGGGGTACCAACTGGTTCCGGCGCCGGAGCGAGTTTGGTAC
>pZP19.Generic.html.1.42
CTAGAGGATCCCCTCGAGAATGCCGGCATTCGGGCCCGGGTACCGAGCTCGGGGTACCGA
>pETcoco-2.Novagen.html.1.72
CAAGCTTCGAAACCGTACGCACGTGGCGCGCCTGGACGTCATCGATGCGATCGCCCGGGC
>4165113.1.39
CCTGCAGCCCGGGGGATCCACTAGTTCTAGAGCGGCCGCCACCGCGGTGGAGCTCGACGG
>29569706.1.9
GCCCAAGATCTGGCCCTTAAGGCCTGTCGACATCGATAAGCTTGAATTCATGCATCCCGG
>45862396.1.51
GATCCAAGGCCTTCTAGAAAAACTCGAGAACGTTGGGCCCCAATTGGCTAGCAAGCTTTC
>pRSET_CAT.InVitrogen.html.1.318
GTGAGTTTCACCAGTTTTGATTTAAACGTGGCCAATATGGACAACTTCTTCGCCCCCGTT
>118200856.1.154
AAGAAGGATCCAGATCCACTAGTGGCCTATGCGGCCGCGGATCTGATCCCGGGCGGGTAC
>118200854.1.143
CCAGATCCACTAGTGGCCTATGCGGCCGCGGATCTGATCCCGGGCGGGTACCTTTGAATT
>4097017.1.58
ACGAAACTCTAAGGCTTGGATCCAGAGTCTCCTGAACTAGACAATGCTCAGGACTGATGA
>pUC28.Generic.html.1.67
CGGTACCCGGGGATCCTCTAGAGTCGACCTGCAGGCGCCACGCGTACGACGACGTCTTAA
>pRSET_CAT.InVitrogen.html.1.175
TGCTCAATGTACCTATAACCAGACCGTTCAGCTGGATATTACGGCCTTTTTAAAGACCGT
>17864894.1.33
TCGAGTGCACGTACGACGTCTAGACCTAGGCCTTAAGATCTGATCATATGCATCCGCGGG
>31075616.1.5
TGGCGGATCCTCGAGAGCTCAAGTATTGACCTGGTGGCTCGCAAGTCCTGGTGCGAGAGC
>4586830.1.47
TTAAATCGACTCTAGACTTAATTAAGGATCCGGCGCGCCCCCGGGTACCGAGCTCGAATT
>1769877.1.8
ATGCCTGCAGGTCGACTCTAGAGGATCTATATTACCCTGTTATCCCTAGCGGATCCCCGG
>pSE420.InVitrogen.html.1.288
AGGTCGACGTCCCATGTGCAGGTGCTGAATTCGAAGGCATTCCACGACGTGGTCACCAGC
>56406608.1.143
CCGCTTTTGCCCTGGAGTTTGCCTTCCCTGTTTGAGAAGATGTCTCCGCCGATGCTTTTC
>115600313.1.304
GCAAGGCGACAAGGTGCTGATGCCGCTGGCGATTCAGGTTCATCATGCCGTCTGTGATGG
>pETBlue-2.Novagen.html.1.76
ACGTGTATACAGCTGTGCGGCCGCAAGCTTCGAACGCGTATCGATGGTACCGTCGACGTC
>pCMV-3Tag-1B.Stratagene.html.1.1
GCCCCCCCTCGAGGTCGACGGTATCGATAAGCTTGATATCGAATTCCTGCAGCCCGGGGG
>310804.1.13
GCTGCAGGTCGACGGATCCCAAGCTTCTTCTAGAGGTACCGCATGCGATATCGAGCTCTC
>118200856.1.59
TTATACCGGTATCCTGCAGGTAGCATGCAAGAGATCTTATAGGCCTCGAGTTAACGTTCG
>595764.1.155
TTGTTAACGTTAGCCGGCTACGTATACTCCGGAATATTAATAGGCCTAGGATGCATATGG
>8346640.2.39
TAACCCCGGGCCCTATATATGGATCCAATTGCAATGATCATCATGACAGATCTGCGCGCG
>208126.1.43
TTCAACCTGGTTGCAGTGAGTGCCTTTACCGATAACTTCCAGAGACTGGATGTTTTTCGG
>pET-31b(+).Novagen.html.1.35
GGAGATATACATATGCATACCCCAGAACACATCACCGCCGTGGTACAGCGCTTTGTGGCT
>310778.1.3
ATTCGAGCTCGGTACCCGGGGATCCTCTAGAGTCGACCTGCAGGGGCCCTCGAGACGCGT
>118200856.1.92
ATCTTATAGGCCTCGAGTTAACGTTCGAGGTCGACTCTAGATAAAGCTTTAGAGCTCTTC
>118200845.1.102
TAACGTTCGAGGTCGACTCTAGATAAAGCTTTAGAGCTCTTCTTAAGAAGGATCCAGATC
>209094.1.5
TCGAGCTCGGTACCCGGGGATCCTCTAGAGTCGACGTCACGCGTCCATGGAGATCTCGAG
>pSE420.InVitrogen.html.1.206
CGCTGATATCGATCGCGCGCAGATCTGTCATGATGATCATTGCAATTGGATCCATATATA
>115600313.1.587
ACAGCTATCAGTTGCTCAAGGCATATATGATGTCAATATCTCCGGTCTGGTAAGCACAAC
>12082761.1.25
GGCCGCGGGATATCACTAGTGCGGCCGCCTGCAGGTCGACGGGCCCGGGATCCGATATCT
>108947432.1.23
TCTAGAAAGCTTCTCGAGCGGATCCTGCAGGAATTCCCGGGCATATGTCCGGTACCGTCG
>209573.1.272
TCATTACCGCGGTTTCCATTATAAAATCCTCTTTGACTTTTAAAACACTCGAGTTAACAA
>pT7Blue-2.Novagen.html.1.123
GCAGTTTTGAGGAGAAGCCCGGGCTCTTGTCGTCGTCATCGCTGCCACCGGTACCGCTGT
>73697467.2.5
GCGGTGGCAGCAGCCAACTCAGCTTCCTTTCGGGCTTTGTTAGCAGCCGGATCAGCTTGC
>p453.Generic.html.1.53
TTATAGCATAGAAAAAAACAAAATGAAATTCTACTATATTTTTGAGCTCGGGGTACCCGG
>pHook-3.InVitrogen.html.1.3
GCACACTGGCCCGGGGGATCCGAGCTCGGTACTCTAGAGCTAGCTTTAAAAGATCTGGTA
>pNEB193.New_England_Biolabs.html.1.3
CTTGCATGCCTGCAGGTTTAAACAGTCGACTCTAGACTTAATTAAGGATCCGGCGCGCCC
>118200849.1.135
TAGATAAAGCTTTAGAGCTCTTCTTAAGAAGGATCCAGATCCACTAGTGGCCTATGCGGC
>8346640.2.112
CTTTAAATTTCGCATGCTAGAACGTTAGCCGGCTACGTATACTCCGGAATATTAATAGGC
>pCR2.1.InVitrogen.html.1.43
TATCTGCAGAATTCGGCTTAAGCCGAATTCCAGCACACTGGCGGCCGTTACTAGTGGATC
>pMR103.ATCC.html.1.29
ATGGGTCGGATCCGGCTGCTAACAAAGCCCGAAAGGAAGCTGAGTTGGCTGCTGCCACCG
>118200854.1.87
AGTTAACGTTCGAGGTCGACTCTAGATAAAGCTTTAGAGCTCTTCTTAAGAAGGATCCAG
>pPIC6b.InVitrogen.html.1.3
AGAAAGCTGGCGGCCGCCGCGGCTCGAGGTACCGATCCGAGACGGCCGGCTGGGCCACGT
>pSTBlue-1.Novagen.html.1.37
AGCTAGCCTAGGCTCGAGAAGCTTGTCGACGAATTCAGATATCACGAATTCTGGATCCGA
>3983120.1.30
GGCTCTAGATTCGAAAGCGGCCGCACTAGTTGAGCTCGTCGACGTAGGCCTTTGAATTCC
>209573.1.62
TGATACGTGGAGCGTCCGGATCTAGACAGATTTTACGACCGTCTTTCAGAGTAGCGATAA
>pETBlue-2.Novagen.html.1.124
ACCGTCGACGTCCTGCAGGCGCGCCTGTACAGAATTCGGATCCACGAGCTCCCGGGATAT
>4097017.1.120
CCGTGAGGACGAAACTCTAAGGCTTGGATCCAGAGTCTCCTGAACTAGACAATGCTCAGG
>pGEM-7Zf(+)_LIC-R.ATCC.html.1.11
ACGCGTTGGGAGCTCTCCGGATCCAAGCTTATCGATTTCGAACCCGGGGTACCAAACTCG
>56406604.1.133
TGTTCGTCCGCTTTTGCCCTGGAGTTTGCCTTCCCTGTTTGAGAAGATGTCTCCGCCGAT
>595764.1.199
CCTAGGATGCATATGGCGGCCGCCTGCAGCTGGCGCCATCGATACGCGTACGTCGCGACC
>115600313.1.279
TTTTCACCATGGGCAAATATTATACGCAAGGCGACAAGGTGCTGATGCCGCTGGCGATTC
>pCRT7_VP22-1.InVitrogen.html.1.20
GACTCGAGCGGCCGCCACTGTGCTGGATATCTGCAGAATTCCACCACACTGGACTAGTGG
>pET-12c.Novagen.html.1.43
CATATGCGGGCGAAACTCCTAGGAATAGTCCTGACAACCCCTATCGCGATCAGCTCTTTT
>8216954.1.8
CGGCCGAGCTCGGAATTCGTCGACCTCGAGGGATCCGGGCCCTCTAGATGCGGCCGCATG
>pRSET_CAT.InVitrogen.html.1.395
TTATACGCAAGGCGACAAGGTGCTGATGCCGCTGGCGATTCAGGTTCATCATGCCGTCTG
>pBMN-GFP.Orbigen.html.1.8
TAGCGGCCGCGGCGCGCCGGCCCTCGAGGCCTGCAGGAATTCGAATTTAAATGGATCCTA
>pET-31b(+).Novagen.html.1.288
CTTTCACCGTCAGCTTCGAGTATCAGGGCCGCAAGACCGTAGTTGCGCCCATCGATCACT
>4165110.1.35
ATTTCAGTGCAATTTATCTCTTCAAATGTAGCACCTGAAGTCAGCCCCATACGATATAAG
>287943.1.20
TGCAGCTGGTACCATGGAATTCGAAGCTTGATCCGACCCATTTGCTGTCCACCAGTCATG
>1184321.1.13
GTGGCGGCCGCTCTAGCCCGGGCGGATCCCCCGGGCTGCAGGAATTCGATATCAAGCTTA
>pRSET_CAT.InVitrogen.html.1.253
GTTTTATCCGGCCTTTATTCACATTCTTGCCCGCCTGATGAATGCTCATCCGGAATTCCG
>pKRX.ATCC.html.1.20
CCGCTCTAGAACTAGTGGATCCCCCGGGCTGCAGGAATTCACCAGCCTTGAGATGGTTGA
>208742.1.13
CTTTGGGTCCTTTGGCCAATCCCGGGGATCCTCTAGAGTCGACCTGCAGGCATGCAAGCT
>pETBlue-2.Novagen.html.1.26
TGGTGCTCGAGATCCTCTGGGTCTTCAGGAGCGAGTTCTGGCTGGCTTGCACGTGTATAC
>pSE280.Invitrogen.html.1.131
GAGTATACGTAGCCGGCTAACGTTAACAACCGGTACCTCTAGAACTATAGCTAGCATGCG
>pT7T3_18U.Stratagene.html.1.142
ATGCAAGCTTATTCCCTTTAGTGAGGGTTAATTTATATAGCTTGGCACTGGCCGTCGTTT
>pRSET_CAT.InVitrogen.html.1.192
ACCAGACCGTTCAGCTGGATATTACGGCCTTTTTAAAGACCGTAAAGAAAAATAAGCACA
>115600313.1.663
CGTCGTCTGCGTGCCGAACGCTGGAAAGCGGAAAATCAGGAAGGGATGGCTGAGGTCGCC
>pAX4CM.USB.html.1.63
CCGAGCGTTCTGAATTAATTAATCATCGTCAATCAATCACCCGGGCTGCAGTCGACTCTA
>pMAL-p2g.New_England_Biolabs.html.1.31
CGAATTCTACGTAGTGTGCCGCACCCGGCCCGAGGTTGTTGTTATTGTTATTGTTGTTGT
>pSL190.Generic.html.1.88
CCAGCTGCAGGCGGCCGCCATATGCATCCTAGGCCTATTAATATTCCGGAGTATACGTAG
>SSEV19.Generic.html.1.63
TGAGCGAGTAACAACCCGTCGGATTCTCCGTGGGAACAAACGGCGGATTGACCGTAATGG
>pET-31b(+).Novagen.html.1.2
CCCTCTAGAAATAATTTTGTTTAACTTTAAGAAGGAGATATACATATGCATACCCCAGAA
>48995608.1.38
AGATGCATGCTCGACGCGTACGTCGCGACCGCGGACATGTACAGAGCTCGAGAAGTACTA
>pT7T3_18U.Stratagene.html.1.55
ATGATTACGAATTTAATACGACTCACTATAGGGAATTCGAGCTCCCGGGTTTTTTTTTTT
>45862352.2.15
AGGTACCGAGCTCCTGCAGTATCGATGCGGCCGCAAAGTCGACGAATTCTCCCGGGTGGA
>118200851.1.30
TGCGATCGCAGACCTAGGAAAGCTAGCTATACGCGTTATACCGGTATCCTGCAGGTAGTA
>56406604.1.168
TGTTTGAGAAGATGTCTCCGCCGATGCTTTTCCCCGGAGCGACGTCTGCAAGGTTCCCTT
>13446792.1.10
GAGGCCATGGCGGCCGCACTAGTGGATCCCCCGGGATGCATGAATTCAAGCTTATCGATG
>pET-44c(+).Novagen.html.1.19
TCTGGTACGATTGATGACGACGACAAGAGTCCGAGCTCGTGGATCCGAATTCTGTACAGG
>118200845.1.175
TGCGGCCGCGGATCTGATCCCGGGCGGGTACCTTTGAATTCCACTTAATTAAGAAGGCCG
>litmus28i.New_England_Biolabs.html.1.13
TGTACATCCGGAGACGCGTCACGGCCGAAGCTAGCGAATTCGTGGATCCAGATATCCTGC
>595767.1.158
GTTAACAACCGGTACCTCTAGAACTATAGCTAGCATGCGCAAATTTAAAGCGCTGATATC
>pASK22.Generic.html.1.182
CGACGCACCGTAGATCAGCAGTTTCGGCGGTTGGCCAGGCTTTTGCTGATACCACGCCAG
>pOSEX2.ATCC.html.1.7
GTCTTAAGGCGGCCGCGGTACCGGGCCCGTCGACTCTAGAGCTCTGCAGGCATGCGATAT
>595764.1.192
TAATAGGCCTAGGATGCATATGGCGGCCGCCTGCAGCTGGCGCCATCGATACGCGTACGT
>pShuttle2.Clontech.html.1.5
GCTTGGTACCGAGCTCGGATCATCCAGCACAGTGGCGGCCGCTCGAGTCTAGAGGGCCCG
>pNEB205A.New_England_Biolabs.html.1.2
GCTTCCTGCAGGGTTTAAACGCTGAGGAGACATCTAGACTTTCCCTCAGCTTAATTAAGG
>pSE280.Invitrogen.html.1.89
GCAGGCGGCCGCCATATGCATCCTAGGCCTATTAATATTCCGGAGTATACGTAGCCGGCT
>pET-42c(+).Novagen.html.1.11
ATATCGGGGATCCGAATTCTGTACAGGCCTTGGCGCGCCTGCAGGCGAGCTCCGTCGACA
>11559656.1.24
ATCTTCTAGACCCCGGGGATATCCCATGGGCGGCCGCACTAGTGTCGACCTGCAGGCATG
>pETcoco-2.Novagen.html.1.130
GCTCTTGTCGTCGTCATCACCAGTTGGCGGTGGCGAGTCCATGTGCTGGCGTTCAAATTT
>pSE420.InVitrogen.html.1.100
GCCGCCATATGCATCCTAGGCCTATTAATATTCCGGAGTATACGTAGCCGGCTAACGTTA
>83314120.1.3
CGCATGCGAATTCAGATCTAGAGCTCTGCAGGATCCAAGCTTACTAGTGGTACCACGCGT
>110433179.1.136
CGAGGAGTGGTCCCTATAGTGAGTCGTATTATAAGCTAGGCACTGGCCGTCGTTTTACAA
>pASK22.Generic.html.1.10
AAGCGCGCTTCAGTTCCAGTTTGGTGCCGGCGCCAAAGGTCAGCGGGTAAGAGTGGTCGT
>pET-44b(+).Novagen.html.1.78
GCGCGCCTGCAGGACGTCGACGGTACCATCGATACGCGTTCGAAGCTTGCGGCCGCACAG
>118200856.1.114
GTTCGAGGTCGACTCTAGATAAAGCTTTAGAGCTCTTCTTAAGAAGGATCCAGATCCACT
>287939.1.16
TTCCATGGTACCAGCTGCAGATCTCGAGCTCGGATCCGACCCATTTGCTGTCCACCAGTC
>310804.1.4
GAGAGCTTGGCTGCAGGTCGACGGATCCCAAGCTTCTTCTAGAGGTACCGCATGCGATAT
>13027702.1.8
CGGAATATTAATAGGCCTAGGATGCATATGGCGGCCGCCTGCAGCTGGCGCCATCGATAC
>pAMP10.ATCC.html.1.17
GAATTCCCGGGTCGACATCATCATCATTAGTAGTAGTAGGCGGCCGGCCGCTCTAGAGGA
>pETcoco-2.Novagen.html.1.45
GAGCGAGTTCTGGCTGGCTTGCGGCCGCAAGCTTCGAAACCGTACGCACGTGGCGCGCCT
>pEYFP.Clontech.html.2.2
GCCCGTACGGCCGACTAGTAGGCCTATTATTTTTGACACCAGACAAGTTGGTAATGGTAG
>595764.1.74
TGATCATCATGACAGATCTGCGCGCGATCGATATCAGCGCTTTAAATTTGCGCATGCTAG
>56406608.1.248
AGGGCTTGTGCTTCTGATTTTGTAATGTAATTATCAGGTAGCTTATGATATGTCTGAAGA
>pHIL-S1.InVitrogen.html.1.99
TAGAATCTAGCAAGACCGGTCTTCTCGTAAGTGCCCAACTTGAACTGAGGAACAGTCATG
>115600313.1.817
CGTCTGTTTGTGGATGTACAGAGTGATATTATTGACACGCCCGGGCGACGGATGGTGATC
>29569706.1.35
TCGACATCGATAAGCTTGAATTCATGCATCCCGGGGGATCCACTAGTGCGGCCGCCATGG
>56406604.1.269
ATGTAATTATCAGGTAGCTTATGATATGTCTGAAGATAATCCGCAACCCCGTCAAACGTG
>pT7Blue-2.Novagen.html.1.160
ATCGCTGCCACCGGTACCGCTGTCGATGTGCTGGCGTTCGAATTTAGCAGCAGCGGTTTC
>pET-44b(+).Novagen.html.1.6
GGCAGCGCGGGTTCTGGTACGATTGATGACGACGACAAGAGTCCGGAGCTCGTGGATCCG
>pET-44c(+).Novagen.html.1.48
TCCGAGCTCGTGGATCCGAATTCTGTACAGGCGCGCCTGCAGGACGTCGACGGTACCATC
>18140169.1.4
TAGATTAAGGAGGCCATATGACTATGCATGCGGCCGCGGATCCGATATCGAATTCGAAGC
>115600313.1.530
AGTATGTCAAAAAGAGGTATGCTATGAAGCAGCGTATTACAGTGACAGTTGACAGCGACA
>litmus28i.New_England_Biolabs.html.1.9
TGCCTGTACATCCGGAGACGCGTCACGGCCGAAGCTAGCGAATTCGTGGATCCAGATATC
>27573265.1.4
TGGGTACCTCGGATCCGAATTCGAGCTCCGTCGACAAGCTTGCGGCCGCACTCGAGGATC
>55535633.1.9
CGCCGAGGCCAGATCTTGATATCCTCGAGGCTAGCGAGCTCAGGTACCGGCCAGTTAGGC
>310778.1.9
GCTCGGTACCCGGGGATCCTCTAGAGTCGACCTGCAGGGGCCCTCGAGACGCGTGGCATG
>29569706.1.37
GACATCGATAAGCTTGAATTCATGCATCCCGGGGGATCCACTAGTGCGGCCGCCATGGCC
>pCITE-2b(+).Novagen.html.1.72
AGTGCGGCCGCAAGCTTGTCGACGGAGCTCGAATTCGGATCCGATTGGGTGGTGGCCATG
>pTriEx-3Neo.Novagen.html.1.63
CGAGTTCTGGCTGGCTTGCACGTGTATACAGCTGTGCGGCCGCAAGCTTCGAACCGGTAC
>pSPORT1.ATCC.html.1.22
GAATTCCCGGGTCGACGAGCTCACTAGTCGGCGGCCGCTCTAGAGGATCCAAGCTTACGT
>4097013.1.50
CCGTGAGGACGAAACTCTAAGGCTTGGATCCAGAGTCTCCTGAACTAGTCCAAGCTTATC
>pLEX.InVitrogen.html.1.34
CGCCAGTGTGATGGATATCTGCAGAATTCCAGCACACTGGCGGCCGTTACTAGTGGATCC
>pASK22.Generic.html.1.411
TTCATCTGCAGGTACAGGATCGATTGACTAGTGTCACGAGAAACGATGAAACGACCTTTA
>115600313.1.460
CAGATAACAGTATGCGTATTTGCGCGCTGATTTTTGCGGTATAAGAATATATACTGATAT
>pET-31b(+).Novagen.html.1.309
ATCAGGGCCGCAAGACCGTAGTTGCGCCCATCGATCACTTTCGCTTCAATGGCGCCGGCA
>pCRT7_VP22-1-TOPO.InVitrogen.html.1.4
GACTCGAGCGGCCGCCACTGTGCTGGATATCTGCAGAATTGCCCTTAAGGGCAATTCCAC
>pASK22.Generic.html.1.147
CCGGTAAAACGGTCCGGAACACCAGATTCACGGGTCGACGCACCGTAGATCAGCAGTTTC
>pET-31b(+).Novagen.html.1.43
ACATATGCATACCCCAGAACACATCACCGCCGTGGTACAGCGCTTTGTGGCTGCGCTCAA
>p3T.Mobitec.html.1.53
TTTTGGATGGCGACCCGGGTGCCCAGCCAAAAAATGGCCACTGCAGGAATTCGATATCAA
>118200856.1.118
GAGGTCGACTCTAGATAAAGCTTTAGAGCTCTTCTTAAGAAGGATCCAGATCCACTAGTG
>pMCS5.Mobitec.html.1.126
TTCGAGCTCGGTACCTACGTACTCGAGTCGCGACGTACGTTCGAACAATTGGTTTAAACG
>118200854.1.80
GGCCTCGAGTTAACGTTCGAGGTCGACTCTAGATAAAGCTTTAGAGCTCTTCTTAAGAAG
>pAMP18.Invitrogen.html.1.24
TCCAACGCGTACTAGTAGAGATCTCCATGGGCGGCCGCTCTAGAGTCGACCTGCAGGCAT
>pMAL-p2g.New_England_Biolabs.html.1.2
GCTTGCCTGCAGGTCGACTCTAGAGGATCCGAATTCTACGTAGTGTGCCGCACCCGGCCC
>209518.1.2
ATCGATAAGCTTGGGCTGCAGGTCGACTCTAGAGGATCCCCGGGCGAGCTCGAATTCCGG
>pMT_BiP_V5-Hisc.InVitrogen.html.8.15
CTCGAGCGGCCGCCACTGTGCTGGATATCTGCAGAATTCCACCACACTGGACTAGTAGGT
>17864894.1.77
CATATGCATCCGCGGGCCCGGGTTACGAGATCGATGAATTCGAGCTCGGTACCCCTAGAG
>17864894.1.42
CGTACGACGTCTAGACCTAGGCCTTAAGATCTGATCATATGCATCCGCGGGCCCGGGTTA
>pAX4CM.USB.html.1.73
TGAATTAATTAATCATCGTCAATCAATCACCCGGGCTGCAGTCGACTCTAGATCTGGTAC
>pCMV-PCR.Stratagene.html.1.141
TCCGCCCGGGCTAGAGCGGCCGCCACCGCGGTGGAGCTCCAGCTTTTGTTCCCTTTAGTG
>4097015.1.19
CCGCTCTAGACAATGCTCAGGACTGATGAGTCCGTGAGGACGAAACTCTAAGGCTTGGAT
>498575.1.16
CCCGGGGATCCTCTAGAGTCGATCGTTAACGCGTCGACGCGGCCGCGGGGGCCCACTAGT
>pGEM-7Zf(+)_LIC-R.ATCC.html.1.47
TTCGAACCCGGGGTACCAAACTCGCTCCGGCGCCGGAACCAGTTGGTACCGAATTCCTCG
>pASK22.Generic.html.1.1
AAGCTTATCAAGCGCGCTTCAGTTCCAGTTTGGTGCCGGCGCCAAAGGTCAGCGGGTAAG
>pGV451.Generic.html.1.26
TGACAGCTTATCATCGCCCTGACTGAGTCGAGCCCAGCTTGGCTGCAGGTCGACGGATCC
>1673614.1.14
AACTTAAGTCTAGAGTCGACGGTACCAAGAATTCCATGGATATCCCGGGGATCCATGCTA
>pMAL-cri.New_England_Biolabs.html.1.23
TAGAGGATCCGAATTCTGAAATCCTTCCCTCGATCACGAGAGAGGACGGTACCGAGCTCG
>45655410.1.4
ATCCAACGCGTTGGGAGCTCTCCCATATGGTCGACCTGCAGGCGGCCGCGAATTCACTAG
>118200849.1.6
CTTGTTTAAACTATGGCGCGCCTTTGCGATCGCAGACCTAGGAAAGCTAGCTATACGCGT
>pT7Blue-2.Novagen.html.1.72
ATCGGAATTCTATAGTGTCACCTAAATAAGGATCCGATACGTAACGCGTCTGCAGTTTTG
>57790551.1.17
CGGGCCCAAGCTTCTCGAGGAATTCCTGCAGCCCGGGGGATCCACTAGTGAGCTCATGCA
>pET-31b(+).Novagen.html.1.111
ATCTGGACGGCATCGTCGCGCTGTTTGCCGATGACGCCACGGTGGAAGACCCCGTGGGTT
>SSEV19.Generic.html.1.26
TGGCCTTCCTGTAGCCAGCTTTCATCAACATTAAATGTGAGCGAGTAACAACCCGTCGGA
>595764.1.46
CGGGCCCTATATATGGATCCAATTGCAATGATCATCATGACAGATCTGCGCGCGATCGAT
>pHT3T7BMM.Boehringer.html.1.1
AAGCTTCCATGGGATATCGCATGCCTGCAGAGCTCTAGAGTCGACGGGCCCGGTACCGCG
>45655410.1.52
CGAATTCACTAGTGATATCGAATTCCCGCGGCCGCCATGGCGGCCGGGAGCATGCGACGT
>47132199.1.5
CCTTCGCGAGGTACCGGGCCCAAGCTTCTCGAGGAATTCCTGCAGCCCGGGGGATCCACT
>287940.1.2
GATCCGAGCTCGAGATCTGCAGCTGGTACCATGGAATTCGAAGCTTGATCCGCGACCCAT
>45655410.1.22
TCTCCCATATGGTCGACCTGCAGGCGGCCGCGAATTCACTAGTGATATCGAATTCCCGCG
>pTriEx-3Neo.Novagen.html.1.19
GTGATGGTGATGGTGGTGCTCGAGATCCTCGGGGTCTTCCGGGGCGAGTTCTGGCTGGCT
>pT7Blue-2.Novagen.html.1.8
GAGCTCGGGCCCCCACACGTGTGGTCTAGAGCTAGCCTAGGCTCGAGAAGCTTGTCGACC
>13027702.1.27
GGATGCATATGGCGGCCGCCTGCAGCTGGCGCCATCGATACGCGTACGTCGCGACCGCGG
>pEX13.ATCC.html.3.2
CAAGCTTGGCTGCAGGTCGACGGATCCGCATGCACTAGTGAATTGGGTACCCCGGGGGAA
>pd2EGFP.Clontech.html.2.10
GGCCGACTAGTAGGCCTATTATTTTTGACACCAGACAAGTTGGTAATGGTAGCGACCGGC
>595767.1.167
CGGTACCTCTAGAACTATAGCTAGCATGCGCAAATTTAAAGCGCTGATATCGATCGCGCG
>pd2EGFP.Clontech.html.2.26
TATTATTTTTGACACCAGACAAGTTGGTAATGGTAGCGACCGGCGCTCAGTTGGAATTCT
>pRSET_CAT.InVitrogen.html.1.97
GAAAAAAATCACTGGATATACCACCGTTGATATATCCCAATCGCATCGTAAAGAACATTT
>pRSET_CAT.InVitrogen.html.1.384
ATGGGCAAATATTATACGCAAGGCGACAAGGTGCTGATGCCGCTGGCGATTCAGGTTCAT
>209573.1.35
CAGCCAGTTTTTTCTGAACGATCTTCTTGATACGTGGAGCGTCCGGATCTAGACAGATTT
>8216954.1.1
GCCAAGTCGGCCGAGCTCGGAATTCGTCGACCTCGAGGGATCCGGGCCCTCTAGATGCGG
>8216948.1.28
ATATGGTCGACCTGCAGGCGGCCGCACTAGTGATATCCCGCGGCCATGGCGGCCGGGAGC
>pTriEx-3Neo.Novagen.html.1.12
AGTGATGGTGATGGTGATGGTGGTGCTCGAGATCCTCGGGGTCTTCCGGGGCGAGTTCTG
>8272485.1.7
CATGCCTGCAGGTCGACTCTAGAGGATCCCCGGGTACCGAGCTCGAATTAGTCGATGATA
>115600313.1.1041
CATCAAAAACGCCATTAACCTGATGTTCTGGGGAATATAAATGTCAGGCTCCCTTATACA
>110433179.1.151
ATAGTGAGTCGTATTATAAGCTAGGCACTGGCCGTCGTTTTACAACGTCGTGACTGGGAA
>595767.1.220
TCGCGCGCAGATCTGTCATGATGATCATTGCAATTGGATCCATATATAGGGCCCGGGTTA
>SSEV19.Generic.html.1.88
CTCCGTGGGAACAAACGGCGGATTGACCGTAATGGGATAGGTTACGTTGGTGTAGATGGG
>pOSEX3.ATCC.html.1.18
GGCGGCCGCGGTACCGGGCCCGTCGACTCTAGAGCTCTGCAGGCATGCGATATCCCATGG
>13027702.1.5
CTCCGGAATATTAATAGGCCTAGGATGCATATGGCGGCCGCCTGCAGCTGGCGCCATCGA
>pCR1000.InVitrogen.html.1.25
TTTCTCTCGATATCGAAACCCTTCTCACCTCGGCCGATAAGCTTTTAATTAAACTAGTGA
>3983120.1.24
ACTGCAGGCTCTAGATTCGAAAGCGGCCGCACTAGTTGAGCTCGTCGACGTAGGCCTTTG
>1052556.1.5
AAGAGCTTGCAAGCTTGAATTCATCGATATCTAGATCTCGAGCTCGCGAAAGCTAGCTTG
>pBAC-7.invitrogen.html.1.1
TCGAGTGCGGCCGCAAGCTTCGAGCTCGAATTCGGATCCAGGCCTTTTGAGGAGAAGCCC
>310777.1.5
TTGCATGCCACGCGTCTCGAGGGCCCCTGCAGGTCGACTCTAGAGGATCCCCGGGTACCG
>115600313.1.475
GTATTTGCGCGCTGATTTTTGCGGTATAAGAATATATACTGATATGTATACCCGAAGTAT
>48995599.1.112
CTACGTATACTCCGGAATATTAATAGGCCTAGGATGCATATGGCGGCCGCCTGCAGCTGG
>118200856.1.81
GCATGCAAGAGATCTTATAGGCCTCGAGTTAACGTTCGAGGTCGACTCTAGATAAAGCTT
>pCRT7_VP22-1-TOPO.InVitrogen.html.1.22
TGTGCTGGATATCTGCAGAATTGCCCTTAAGGGCAATTCCACCACACTGGACTAGTGGAT
>208987.1.18
CATCGATGCTGCAGAATTCCCGGGGGTCGGCGGACGCGGAGCCGGCTGCTGCTGCTGGCC
>pCMV-PCR.Stratagene.html.1.84
CAAGCTTGATATCGCTCTTCACTTGTCGTCGTCAATGAATTCCTGCAGCCCGGGGGATCC
>pASK22.Generic.html.1.394
CTTCAGCACGCAATGCATTCATCTGCAGGTACAGGATCGATTGACTAGTGTCACGAGAAA
>pAmCyan.Clontech.html.2.18
GCCTATTATTTTTGACACCAGACAAGTTGGTAATGGTAGCGACCGGCGCTCAGTTGGAAT
>pET-31b(+).Novagen.html.1.225
AACTGCCTTTGGCGGTGGAGCTGACGCAGGAGGTACGCGCGGTCGCCAACGAAGCGGCCT
>pET-31b(+).Novagen.html.1.367
CAAGGTGGTGAGCATCCGCGCCTTGTTTGGCGAGAAGAATATTCACGCATGCCAGATGCT
>pGEM-7Zf(+)_LIC-R.ATCC.html.1.73
CCGGCGCCGGAACCAGTTGGTACCGAATTCCTCGAGTCTAGAGGAGCATGCGACGTCGGG
>115600313.1.856
CCCGGGCGACGGATGGTGATCCCCCTGGCCAGTGCACGTCTGCTGTCAGATAAAGTCTCC
>115600313.1.43
ATGATATAAATATCAATATATTAAATTAGATTTTGCATAAAAAACAGACTACATAATACT
>45862396.1.12
TATCGATGCGGCCGCAAAGTCGACGAATTCTCCCGGGTGGATCCAAGGCCTTCTAGAAAA
>pET-44a(+).Novagen.html.1.73
TACAGGCGCGCCTGCAGGACGTCGACGGTACCATCGATACGCGTTCGAAGCTTGCGGCCG
>56406604.1.288
TATGATATGTCTGAAGATAATCCGCAACCCCGTCAAACGTGTTGATAACCTGTGCCATGT
>pSU2703.Generic.html.1.30
GAGAATTACAACTTATATCGTATGGGGCTGACTTCAGGTGCTACATTTGAAGAGATAAAT
>SSEV19.Generic.html.1.113
ACCGTAATGGGATAGGTTACGTTGGTGTAGATGGGCGCATCGTAACCGTGCATCTGCCAG
>pASK22.Generic.html.1.500
GTTACCTTTGTTACGGCTAGCTGCGATCCACTCGAGACGTTTACCCGGGGGCTGACGTAC
>pSPORT1.ATCC.html.1.41
CTCACTAGTCGGCGGCCGCTCTAGAGGATCCAAGCTTACGTACGCGTGCATGCGACGTCA
>118200849.1.191
CGGCCGCGGATCTGATCCCGGGCGGGTACCTTTGAATTCCACTTAATTAAGTAGGCCGGC
>118200851.1.96
AGATCTTATAGGCCTCGAGTTAACGTTCGAGGTCGACTCTAGATAAAGCTTTAGAGCTCT
>pSE420.InVitrogen.html.1.156
GTTAACAACCGGTACCTCTAGAACTATAGCTAGCATGCGCAAATTTAAAGCGCTGATATC
>56406604.1.122
GCTTCACGCCATGTTCGTCCGCTTTTGCCCTGGAGTTTGCCTTCCCTGTTTGAGAAGATG
>pET-38b(+).Novagen.html.1.12
GTGATATCGGATCCGAATTCTGTACACCTGCAGGACGTCAAGCTTGCGGCCGCACTCGAG
>pASK22.Generic.html.1.221
CTTTTGCTGATACCACGCCAGGAAGTTTTTCTGGTTACCAGAGTTCAGCAGAGACTGAGA
>4322592.1.34
GCTCTCCCATATGGTCGACCTGCAGGCGGCCGCACTAGTGATATCCCGCGGCCATGCCAT
>pT7T3_18U.Stratagene.html.1.100
CGGGTTTTTTTTTTTTTTTTTTGGGGGGGGGGGGGTGCAGGCATGCAAGCTTATTCCCTT
>45862365.1.73
GATCCAAGGCCTTCTAGAAAAACTCGAGAACGTTGGGCCCCAATTGGCTAGCAAGCTTTC
>pUCBM20.Boehringer.html.1.20
CGCATGCCTGCAGAGCTCTAGAGTCGACGGGCCCGGTACCGCGGCCGCCTTAAGACGCGT
>3328183.2.10
CGACTCACTATAGGGAGCGGCCGCAGATCTTGCAGGTCGACGATTCTATAGTGTCACCTA
>595764.1.56
ATATGGATCCAATTGCAATGATCATCATGACAGATCTGCGCGCGATCGATATCAGCGCTT
>208987.1.12
CGTCGACATCGATGCTGCAGAATTCCCGGGGGTCGGCGGACGCGGAGCCGGCTGCTGCTG
>pASK22.Generic.html.1.409
CATTCATCTGCAGGTACAGGATCGATTGACTAGTGTCACGAGAAACGATGAAACGACCTT
>124491158.1.31
GATAAGCTTGATATCGAATTCCTGCAGCCCGGGGGATCCACTAGTGCCGGCCTCGAGGCA
>1673614.1.7
CACGTGTAACTTAAGTCTAGAGTCGACGGTACCAAGAATTCCATGGATATCCCGGGGATC
>pCITE-5b(+).Novagen.html.1.11
CCGCAAGCTTGTCGACGGAGCTCGAATTCGGATCCGATATCGCCATGGTTGAGGAGAAGC
>115600313.1.123
CTTTTTAAAGACCGTAAAGAAAAATAAGCACAAGTTTTATCCGGCCTTTATTCACATTCT
>pT7Blue-2.Novagen.html.1.61
GTCGACCAGATATCGGAATTCTATAGTGTCACCTAAATAAGGATCCGATACGTAACGCGT
>pUCBM20.Boehringer.html.1.4
AGCTTCCATGGGATATCGCATGCCTGCAGAGCTCTAGAGTCGACGGGCCCGGTACCGCGG
>56406604.1.246
GGGCTTGTGCTTCTGATTTTGTAATGTAATTATCAGGTAGCTTATGATATGTCTGAAGAT
>29569706.1.23
CCTTAAGGCCTGTCGACATCGATAAGCTTGAATTCATGCATCCCGGGGGATCCACTAGTG
>595764.1.8
GAATGGCCATGGGACGTCGACCTGAGGTAATTATAACCCGGGCCCTATATATGGATCCAA
>pT7T3D-PAC.ATCC.html.1.6
TCGAGGCCAAGAATTCCCGACTACGTAGTCGGGGATCCGTCTTAATTAAGCGGCCGCAAG
>pET-12b.Novagen.html.1.17
TTTTGTTTAACTTTAAGAAGGAGATATACATATGCGGGCGAAACTCCTAGGAATAGTCCT
>pRSET_CAT.InVitrogen.html.1.303
TCAGCCAATCCCTGGGTGAGTTTCACCAGTTTTGATTTAAACGTGGCCAATATGGACAAC
>56406604.1.279
CAGGTAGCTTATGATATGTCTGAAGATAATCCGCAACCCCGTCAAACGTGTTGATAACCT
>pET-41b(+).Novagen.html.1.11
GATATCGGGGATCCGAATTCTGTACAGGCCTTGGCGCGCCTGCAGGCGAGCTCCGTCGAC
>10504974.1.60
GAAGCTTCGAATTCGAGCTCCCGGGTACCATGGCATGCATCGATAGATCTCGAGGCCTCG
>pET-31b(+).Novagen.html.1.102
ATGCCGGCGATCTGGACGGCATCGTCGCGCTGTTTGCCGATGACGCCACGGTGGAAGACC
>pSL180.Generic.html.1.56
TATGGATCCAATTGCAATGATCATCATGACAGATCTGCGCGCGATCGATATCAGCGCTTT
>pRSET_CAT.InVitrogen.html.1.332
TTTTGATTTAAACGTGGCCAATATGGACAACTTCTTCGCCCCCGTTTTCACCATGGGCAA
>115600313.1.118
ACGGCCTTTTTAAAGACCGTAAAGAAAAATAAGCACAAGTTTTATCCGGCCTTTATTCAC
>17864894.1.89
CGGGCCCGGGTTACGAGATCGATGAATTCGAGCTCGGTACCCCTAGAGTCGACCTGCAGG
>pCITE-2c(+).Novagen.html.1.59
GGTGGTGCTCGAGTGCGGCCGCAAGCTTGTCGACGGAGCTCGAATTCGGATCCGATTATG
>pAX4AM.USB.html.1.13
ATCCGGGCAACGTTCTTGCCATTGCTGCATAAAAAACGCCCGGCGGCAACCGAGCGTTCT
>pMOD3.Epicentre.html.1.60
CGACTCTAGAGGATCCCCGGGTACCGAGCTCGAATTCGAGCCAATATGCGAGAACACCCG
>pMAL-p2e.New_England_Biolabs.html.1.38
CGGTACCTTGTCATCGTCATCCCCGAGGTTGTTGTTATTGTTATTGTTGTTGTTGTTCGA
>56406608.1.197
CTTTTCCCCGGAGCGACGTCTGCAAGGTTCCCTTTTGATGCCACCCAGCCGAGGGCTTGT
>915333.1.9
AAGCTGAGTCTTCCAAAGCTTGGCACCACGTGTTAATTAAGATCTAGATCAGCATGCGTC
>56406604.1.62
CAGTCGCTTGAGTAAAGAATCCGGTCTGAATTTCTGAAGCCTGATGTATAGTTAATATCC
>SSEV19.Generic.html.1.18
TTCGCGTCTGGCCTTCCTGTAGCCAGCTTTCATCAACATTAAATGTGAGCGAGTAACAAC
>54043009.1.9
CGAGGTACCGGGCCCAAGCTTCTCGAGGAATTCCTGCAGCCCGGGGGATCCACTAGTGAG
>pACYCDuet-1.Novagen.html.2.31
GTCCATGTGCTGGCGTTCAAATTTCGCAGCAGCGGTTTCTTTACCAGACTCGAGGGTACC
>pUC28.Generic.html.1.50
GGCCTTGAATGCGGCCGCGGTACCCGGGGATCCTCTAGAGTCGACCTGCAGGCGCCACGC
>11559661.1.2
GCTTGCATGCCTGCAGGTCGACTCTAGAGGATCCCCGGGTACCGAGCTCCTCGAGAGATC
>209094.1.12
CGGTACCCGGGGATCCTCTAGAGTCGACGTCACGCGTCCATGGAGATCTCGAGGCCTGCA
>pACYCDuet-1.Novagen.html.2.40
CTGGCGTTCAAATTTCGCAGCAGCGGTTTCTTTACCAGACTCGAGGGTACCGACGTCAGC
>8216948.1.14
TTGGGAGCTCTCCCATATGGTCGACCTGCAGGCGGCCGCACTAGTGATATCCCGCGGCCA
>115600313.1.36
ACGTAAAATGATATAAATATCAATATATTAAATTAGATTTTGCATAAAAAACAGACTACA
>3139056.1.119
TCGACCTGCAGGCATGCAAGCTCCAGCTGCTCGAGTTCTATAGTGTCACCTAAATCGTAT
>RR2.ATCC.html.1.44
TTACCGCCTTTGAGTGAGCTGGTACCTCTAGACCCGGGCGAACGACCGAGCGCAGCGAGT
>115600313.1.339
AGGTTCATCATGCCGTCTGTGATGGCTTCCATGTCGGCAGAATGCTTAATGAATTACAAC
>45862396.1.28
AAGTCGACGAATTCTCCCGGGTGGATCCAAGGCCTTCTAGAAAAACTCGAGAACGTTGGG
>287943.1.5
TCCGAGCTCGAGATCTGCAGCTGGTACCATGGAATTCGAAGCTTGATCCGACCCATTTGC
>pMR103.ATCC.html.1.19
TGGACAGCAAATGGGTCGGATCCGGCTGCTAACAAAGCCCGAAAGGAAGCTGAGTTGGCT
>56406604.1.116
ATATCCGCTTCACGCCATGTTCGTCCGCTTTTGCCCTGGAGTTTGCCTTCCCTGTTTGAG
>4586830.1.37
AAACAGTCATTTAAATCGACTCTAGACTTAATTAAGGATCCGGCGCGCCCCCGGGTACCG
>10504974.1.46
TCGACGCGTCTGCAGAAGCTTCGAATTCGAGCTCCCGGGTACCATGGCATGCATCGATAG
>pMAL-p2.New_England_Biolabs.html.1.34
CGAATTCTGAAATCCTTCCCTCGATCCCGAGGTTGTTGTTATTGTTATTGTTGTTGTTGT
>pSE280.Invitrogen.html.1.277
TTACCTCAGGTCGACGTCCCATGTGCAGGTGCTGAATTCGAAGGCATTCCACGACGTGGT
>209573.1.26
ATTCGTCACCAGCCAGTTTTTTCTGAACGATCTTCTTGATACGTGGAGCGTCCGGATCTA
>SSEV19.Generic.html.1.200
TCAGGAAGATCGCACTCCAGCCAGCTTTCCGGCACCGCTTCTGGTGCCGGAAACCAGGCA
>1132425.1.39
GCATAAGCTTGCTCGAGTCTAGAGTCGACGGATCCTGCAGAATTCCCGGGTACCAACACA
>56406604.1.74
TAAAGAATCCGGTCTGAATTTCTGAAGCCTGATGTATAGTTAATATCCGCTTCACGCCAT
>118200854.1.74
CTTATAGGCCTCGAGTTAACGTTCGAGGTCGACTCTAGATAAAGCTTTAGAGCTCTTCTT
>110433179.1.45
AACAGCTATGACCATTAGGCCTATTTAGGTGACACTATAGAACAAGTTTCGGTCCGGAAT
>pAcSec1.Orbigen.html.1.10
CCCGGGGGTACCCTGCAGGCGGCCGCGAGCTCCCATGGAGGCCTGAATTCTAGAAGGTAC
>pCITE-2c(+).Novagen.html.1.61
TGGTGCTCGAGTGCGGCCGCAAGCTTGTCGACGGAGCTCGAATTCGGATCCGATTATGGG
>12082761.1.34
ATATCACTAGTGCGGCCGCCTGCAGGTCGACGGGCCCGGGATCCGATATCTAGATGCATT
>4322592.1.67
ACTAGTGATATCCCGCGGCCATGCCATTGGTTACCTGGATCCATATGAATTCTGGGGCCC
>12958752.1.15
ATCAAAGCTTATCGATGATATCAGATCTCCTTTTGCGGCCGCACCGGTGTCCTCTATGGA
>SSEV19.Generic.html.1.164
ATCTGCCAGTTTGAGGGGACGACGACCGTATCGGCCTCAGGAAGATCGCACTCCAGCCAG
>pET-44a(+).Novagen.html.1.74
ACAGGCGCGCCTGCAGGACGTCGACGGTACCATCGATACGCGTTCGAAGCTTGCGGCCGC
>209573.1.28
TCGTCACCAGCCAGTTTTTTCTGAACGATCTTCTTGATACGTGGAGCGTCCGGATCTAGA
>8216950.4.36
CTTATCGATTTCGAACCCGGGGTACCGAATTCCTCGAGTCTAGAGGAGCATGCGACGTCG
>66472063.1.42
ATTACCTATCTAGACTGCAGGTCGACAAGCTTGAATTCGGATCCCTCGAGGGTACCGAGC
>pASK22.Generic.html.1.161
CGGAACACCAGATTCACGGGTCGACGCACCGTAGATCAGCAGTTTCGGCGGTTGGCCAGG
>pTZ57R.Fermentas.html.2.30
TGCAGGCCTCTGCAGTCGACGGGCCCGGGATCCGATATCTAGATGCATTCGCGAGGTACC
>10504974.1.7
CTAGAGCGGCCGCCACGGCGATATCGGATCCATATGACGTCGACGCGTCTGCAGAAGCTT
>pACYCDuet-1.Novagen.html.2.38
TGCTGGCGTTCAAATTTCGCAGCAGCGGTTTCTTTACCAGACTCGAGGGTACCGACGTCA
>12958753.1.11
CTGATCAAAGCTTATCGATGATATCAGATCTCCTTTTGCGGCCGCCGGGTACAATTCCGC
>58029.1.7
TAGATTAGGATCTAATTCGAGCTCGCCCGGGGATCCTCTAGAGTCGACCTGCAGCCCAAG
>124491158.1.26
GTATCGATAAGCTTGATATCGAATTCCTGCAGCCCGGGGGATCCACTAGTGCCGGCCTCG
>110433179.1.141
AGTGGTCCCTATAGTGAGTCGTATTATAAGCTAGGCACTGGCCGTCGTTTTACAACGTCG
>1906552.1.4
ATCCACTAGTTCTAGAGGATCCCCGGGTACCATGGGCCCTTAAGTATACGCGTACGAATT
>pET-31b(+).Novagen.html.1.154
GGAAGACCCCGTGGGTTCCGAGCCCAGGTCCGGTACGGCTGCGATTCGTGAGTTTTACGC
>310830.1.14
GAGCTCGATATCGCATGCGGTACCTCTAGAAGAAGCTTGGGATCCGTCGACCTGCAGCCA
>115600313.1.457
AGCCAGATAACAGTATGCGTATTTGCGCGCTGATTTTTGCGGTATAAGAATATATACTGA
>209573.1.40
AGTTTTTTCTGAACGATCTTCTTGATACGTGGAGCGTCCGGATCTAGACAGATTTTACGA
>115600313.1.594
TCAGTTGCTCAAGGCATATATGATGTCAATATCTCCGGTCTGGTAAGCACAACCATGCAG
>118200856.1.123
CGACTCTAGATAAAGCTTTAGAGCTCTTCTTAAGAAGGATCCAGATCCACTAGTGGCCTA
>pSL180.Generic.html.1.118
ATTTGCGCATGCTAGCTATAGTTCTAGAGGTACCGGTTGTTAACGTTAGCCGGCTACGTA
>17864894.1.80
ATGCATCCGCGGGCCCGGGTTACGAGATCGATGAATTCGAGCTCGGTACCCCTAGAGTCG
>pMCS5.Mobitec.html.1.85
GGCCGGCCCACCGGTGGGCCATATGGGCCCGCGGCCGCGAATTCGAGCTCGGTACCTACG
>pET-41b(+).Novagen.html.1.30
CTGTACAGGCCTTGGCGCGCCTGCAGGCGAGCTCCGTCGACAAGCTTGCGGCCGCACTCG
>287939.1.11
TCGAATTCCATGGTACCAGCTGCAGATCTCGAGCTCGGATCCGACCCATTTGCTGTCCAC
>118200847.1.159
ATCCACTAGTGGCCTATGCGGCCGCGGATCTGATCCCGGGCGGGTACCTTTGAATTCCAC
>pHC314.Generic.html.1.3
GATCCGGGCAACGTTGTTGCCATTGCTGCAGGCGGAGAACTGGTAGGTATGGAAGATCTC
>18252134.1.1
TAGAGCTCTGCAGGATCCAAGCTTACTAGTGGTACCACGCGTGAATAGATAGAGTGCAGG
>pSE280.Invitrogen.html.1.272
TATAATTACCTCAGGTCGACGTCCCATGTGCAGGTGCTGAATTCGAAGGCATTCCACGAC
>pET-50b(+).Novagen.html.1.30
GGGACCCGGGTACCAGGATCCGAATTCTGTACAGGCCTTGGCGCGCCCGACGTCCGTCGA
>13446791.1.33
GGATCCCCCGGGATGCATGAATTCAAGCTTATCGATGTCGACGCGGCCGCCATGGCCAGA
>118200845.1.24
CAGACCTAGGAAAGCTAGCTATACGCGTTATACCGGTATCCTGCAGGTAGCATGCAAGAG
>pRSET_CAT.InVitrogen.html.1.436
AGGTTCATCATGCCGTCTGTGATGGCTTCCATGTCGGCAGAATGCTTAATGAATTACAAC
>SSEV19.Generic.html.1.183
CGACGACCGTATCGGCCTCAGGAAGATCGCACTCCAGCCAGCTTTCCGGCACCGCTTCTG
>pPolh-MAT-1.Sigma.html.1.1
AGATCTGGATCCGGTACCCCCGGGACGCGTTGACTGCAGGAATTCGCGGCCGCCTCGAGG
>56406604.1.253
TGCTTCTGATTTTGTAATGTAATTATCAGGTAGCTTATGATATGTCTGAAGATAATCCGC
>1117808.1.13
GGCTGCAGGTCGACGGATCCCCGGGGCCTCCATGGCCATATGACCACCCAAGCTAGCGTA
>45655410.1.18
GAGCTCTCCCATATGGTCGACCTGCAGGCGGCCGCGAATTCACTAGTGATATCGAATTCC
>63146876.1.5
GAAGCTTGCATGCCTGCAGGTCGACTCTAGAGGATCCCCGGGTACCGAGCTCGAATTCCC
>pCR3.InVitrogen.html.1.40
GGATATCTGCAGAATTCCAGCACACTGGCGGCCGTTACTAGTGGATCCGAGCTCGGTACC
>115600313.1.515
GATATGTATACCCGAAGTATGTCAAAAAGAGGTATGCTATGAAGCAGCGTATTACAGTGA
>p3T.Mobitec.html.1.62
GCGACCCGGGTGCCCAGCCAAAAAATGGCCACTGCAGGAATTCGATATCAAGCTTATCGA
>pSE280.Invitrogen.html.1.72
TATCGATGGCGCCAGCTGCAGGCGGCCGCCATATGCATCCTAGGCCTATTAATATTCCGG
>6759495.1.5
GCAGCTGAAGCTTGCATGCCTGCAGGTCGACTCTAGAGGATCCCCGGGTACCGAGCTCGA
>SSEV19.Generic.html.1.173
TTTGAGGGGACGACGACCGTATCGGCCTCAGGAAGATCGCACTCCAGCCAGCTTTCCGGC
>287941.1.15
GATCTGCAGCTGGTACCATGGAATTCGAAGCTTGATCCCGACCCATTTGCTGTCCACCAG
>p453.Generic.html.1.48
GCTATTTATAGCATAGAAAAAAACAAAATGAAATTCTACTATATTTTTGAGCTCGGGGTA
>115600313.1.980
CCAGTGTGCCGGTCTCCGTTATCGGGGAAGAAGTGGCTGATCTCAGCCACCGCGAAAATG
>287937.1.12
ATTCCATGGTACCAGCTGCAGATCTCGAGCTCGGATCCCGACCCATTTGCTGTCCACCAG
>47132199.1.11
CGAGGTACCGGGCCCAAGCTTCTCGAGGAATTCCTGCAGCCCGGGGGATCCACTAGTGAG
>209132.1.16
GACGATATTCTCATCAGTGAAATCCAGCTGGAGTTCTTTAGCAAATTTTTTTATTAGCTG
>66815022.1.14
AGTCGACGGATCCCATATATGACTAGTGAATTCCCCGGGAGGCCTGATATCAAGCTTGAG
>pET-12b.Novagen.html.1.48
ATGCGGGCGAAACTCCTAGGAATAGTCCTGACAACCCCTATCGCGATCAGCTCTTTTGCG
>pASK22.Generic.html.1.493
TATACTTGTTACCTTTGTTACGGCTAGCTGCGATCCACTCGAGACGTTTACCCGGGGGCT
>16930722.1.77
TCGATGGGCCCATGGCTAGCGGCCGCACGCGTTCGCGACTAGTGCGCGATCGCGGCCGGC
>pRPM2.Generic.html.1.24
CTCTAGAGGATCCCCCCGGTCCGGATGGAAGACCCGGGTCTTCCTACCGGAGGGTACCGA
>pTriEx-3Neo.Novagen.html.1.94
CTGTGCGGCCGCAAGCTTCGAACCGGTACCGTCGACCTGCAGGCGCGCCGAGATCTGAGA
>pTOPE-1b(+).Novagen.html.1.31
CAGAATTCCAGCACACTGGCGGCCGTTACTAGTGGATCCGAGCTCGGTACCAAGCTTGAA
>pASK22.Generic.html.1.358
CATAGTAGTTACGCGCGCAGTAGTAGATAGCGGTGTCTTCAGCACGCAATGCATTCATCT
>p453.Generic.html.1.7
GGGGGTACCGTGCAATAAATTAGAATAGTTTCAATTTTTAAGCTATTTATAGCATAGAAA
>56406604.1.34
ATAATGGTCCGTTGTTTTGTAAATCAGCCAGTCGCTTGAGTAAAGAATCCGGTCTGAATT
>287938.1.9
TCGAATTCCATGGTACCAGCTGCAGATCTCGAGCTCGGATCCGACCCATTTGCTGTCCAC
>595764.1.36
AATTATAACCCGGGCCCTATATATGGATCCAATTGCAATGATCATCATGACAGATCTGCG
>pMMB208.ATCC.html.1.24
ACAGCCAAGCTGAATTCGAGCTCGGTACCCGGGGATCCTCTAGAGTCGACCTGCAGGCAT
>208126.1.15
TACGACCGTCTTTCAGAGTAGCGATAACTTCAACCTGGTTGCAGTGAGTGCCTTTACCGA
>pOSEX2.ATCC.html.1.15
GCGGCCGCGGTACCGGGCCCGTCGACTCTAGAGCTCTGCAGGCATGCGATATCCCATGGA
>115600313.1.866
GGATGGTGATCCCCCTGGCCAGTGCACGTCTGCTGTCAGATAAAGTCTCCCGTGAACTTT
>pASK22.Generic.html.1.8
TCAAGCGCGCTTCAGTTCCAGTTTGGTGCCGGCGCCAAAGGTCAGCGGGTAAGAGTGGTC
>SSEV19.Generic.html.1.6
CATCAAAAATAATTCGCGTCTGGCCTTCCTGTAGCCAGCTTTCATCAACATTAAATGTGA
>310777.1.15
CGCGTCTCGAGGGCCCCTGCAGGTCGACTCTAGAGGATCCCCGGGTACCGAGCTCGAATT
>RR2.ATCC.html.1.109
AGCGAGGATCCTCGAGATCTCCCAATACGCAAACCGCCTCTCCCCGCGCGCTGGCCGATT
>4165113.1.20
GTCCATGGAGATCTCGAGGCCTGCAGCCCGGGGGATCCACTAGTTCTAGAGCGGCCGCCA
>pHIL-S1.InVitrogen.html.1.87
CATCCTCTTGATTAGAATCTAGCAAGACCGGTCTTCTCGTAAGTGCCCAACTTGAACTGA
>4322592.1.42
ATATGGTCGACCTGCAGGCGGCCGCACTAGTGATATCCCGCGGCCATGCCATTGGTTACC
>RR2.ATCC.html.1.82
CGAACGACCGAGCGCAGCGAGTCAGTGAGCGAGGATCCTCGAGATCTCCCAATACGCAAA
>118200845.1.140
CTTCTTAAGAAGGATCCAGATCCACTAGTGGCCTATGCGGCCGCGGATCTGATCCCGGGC
>pASK22.Generic.html.1.461
ACGACCTTTAACAGAAGCGCTGTATTCGGTGGTATACTTGTTACCTTTGTTACGGCTAGC
>56406608.1.255
GTGCTTCTGATTTTGTAATGTAATTATCAGGTAGCTTATGATATGTCTGAAGATAATCCG
>56406608.1.271
AATGTAATTATCAGGTAGCTTATGATATGTCTGAAGATAATCCGCAACCCCGTCAAACGT
>5354163.1.1
TCGAGGTCGAGCTGCAGTCTAGAGGTCGACGCGGCCGCAAGCTTCCGAATTCGCCCGGGC
>287941.1.10
CTCGAGATCTGCAGCTGGTACCATGGAATTCGAAGCTTGATCCCGACCCATTTGCTGTCC
>M13K82.Generic.html.1.1
TTGTAAAACGACGGCCAGTGCCAAGCTTGGCTGCAGGTCGACGGATCCCCTAGCACTCCC
>110433179.1.27
TAACAATTTCACACAGGAAACAGCTATGACCATTAGGCCTATTTAGGTGACACTATAGAA
>pBEND2.Generic.html.1.22
TGGGGTACCAATATTTCGCGAAGGCCTCCCGGGCAGCTGGATATCTTTAAACTCGAGACT
>SSEV19.Generic.html.1.81
TCGGATTCTCCGTGGGAACAAACGGCGGATTGACCGTAATGGGATAGGTTACGTTGGTGT
>pRSET_CAT.InVitrogen.html.1.142
TCGTAAAGAACATTTTGAGGCATTTCAGTCAGTTGCTCAATGTACCTATAACCAGACCGT
>115600313.1.428
TAAACGCCGCGTGGATCCGGCTTACTAAAAGCCAGATAACAGTATGCGTATTTGCGCGCT
>pET-50b(+).Novagen.html.1.51
GAATTCTGTACAGGCCTTGGCGCGCCCGACGTCCGTCGACAAGCTTGCGGCCGCAGAGCT
>pCR3.InVitrogen.html.1.15
ATGCTCGAGCGGCCGCCAGTGTGATGGATATCTGCAGAATTCCAGCACACTGGCGGCCGT
>56406608.1.293
TGATATGTCTGAAGATAATCCGCAACCCCGTCAAACGTGTTGATAACCTGTGCCATGTGA
>11559656.1.10
GGGAATTCCTCGAGATCTTCTAGACCCCGGGGATATCCCATGGGCGGCCGCACTAGTGTC
>4378794.1.14
ATCGATGCATGCCATGGTACCCGGGAGCTCGAATTCGAAGCTTCTGCAGACGCGTCGACG
>531832.1.15
CCGGAATTCCCGGGGCGGCCGCTGTCACTAGTGAGCTCGTCGACTCTAGAGGATCCAAGC
>118200849.1.208
CCGGGCGGGTACCTTTGAATTCCACTTAATTAAGTAGGCCGGCCAGATTAATCTGCTGAG
>118200849.1.11
TTAAACTATGGCGCGCCTTTGCGATCGCAGACCTAGGAAAGCTAGCTATACGCGTTATAC
>pMCS5.Mobitec.html.1.104
CATATGGGCCCGCGGCCGCGAATTCGAGCTCGGTACCTACGTACTCGAGTCGCGACGTAC
>113073416.1.10
GCCTGCAGGTCGACTCTAGACACGGGGTGGTTTAAACGCGGCCGCGGTACCACTAGTACG
>pBEND2.Generic.html.1.55
CAGCTGGATATCTTTAAACTCGAGACTAGTCCATGGATCGATGCTAGCAGATCTACGCGT
>pZP19.Generic.html.1.5
CTTGCATGCCTGCAGGTCGACTCTAGAGGATCCCCCTCTAGAGGATCCCCTCGAGAATGC
>pMAL-p2.New_England_Biolabs.html.1.40
CTGAAATCCTTCCCTCGATCCCGAGGTTGTTGTTATTGTTATTGTTGTTGTTGTTCGAGC
>56406604.1.13
TCTGATTTTTGTAAAGGTCTGATAATGGTCCGTTGTTTTGTAAATCAGCCAGTCGCTTGA
>pRSET_CAT.InVitrogen.html.1.429
GCGATTCAGGTTCATCATGCCGTCTGTGATGGCTTCCATGTCGGCAGAATGCTTAATGAA
>595767.1.119
AGGCCTATTAATATTCCGGAGTATACGTAGCCGGCTAACGTTAACAACCGGTACCTCTAG
>pET-31b(+).Novagen.html.1.362
GCCGGCAAGGTGGTGAGCATCCGCGCCTTGTTTGGCGAGAAGAATATTCACGCATGCCAG
>4322592.1.6
CTCAAGCTATGCATCCAACGCGTTGGGAGCTCTCCCATATGGTCGACCTGCAGGCGGCCG
>pGEM-7Zf(+)_LIC-R.ATCC.html.1.26
TCCGGATCCAAGCTTATCGATTTCGAACCCGGGGTACCAAACTCGCTCCGGCGCCGGAAC
>pET-50b(+).Novagen.html.1.105
AGAGCTCGCTCTGGTGCCACGCGGTAGTAAAGAAACCGCTGCTGCTAAATTCGAACGCCA
>pET-31b(+).Novagen.html.1.352
CTTCAATGGCGCCGGCAAGGTGGTGAGCATCCGCGCCTTGTTTGGCGAGAAGAATATTCA
>pDPL13.Generic.html.1.15
TCGAGGAATTCGAGCTCGCGATCGGTACCGTCGACGGATCCCGGGATCTCTAGAAGCTTA
>310756.1.32
CATACCTACCAGTTCTGCGCCTGCAGCAATGGCAACAACGTTGCCCGGATCCGGTCGCGC
>4165118.1.45
CCCGGGGGATCCACTAGTTCTAGAGCGGCCGCCACCGCGGTGGAGCTCGACGGATCATTT
>4097017.1.288
TCCAGAGTCTCCTGAACTAGACAATGCTCAGGACTGATGAGTCCGTGAGGACGAAACTCT
>10504974.1.50
CGCGTCTGCAGAAGCTTCGAATTCGAGCTCCCGGGTACCATGGCATGCATCGATAGATCT
>287936.1.17
ATGGTACCAGCTGCAGATCTCGAGCTCGGATCCGCGACCCATTTGCTGTCCACCAGTCAT
>595764.1.86
CAGATCTGCGCGCGATCGATATCAGCGCTTTAAATTTGCGCATGCTAGCTATAGTTCTAG
>115600313.1.86
GTACCTATAACCAGACCGTTCAGCTGGATATTACGGCCTTTTTAAAGACCGTAAAGAAAA
>118200856.1.126
CTCTAGATAAAGCTTTAGAGCTCTTCTTAAGAAGGATCCAGATCCACTAGTGGCCTATGC
>56406608.1.132
GCCATGTTCGTCCGCTTTTGCCCTGGAGTTTGCCTTCCCTGTTTGAGAAGATGTCTCCGC
>pRNAT-H1.3_Hygro.Genscript.html.1.25
GCGGTTTAAACTTAAGCTTTCCAAAAAACTTACGCTGAGTACTTCGATCTCTTGAATCGA
>56406604.1.293
TATGTCTGAAGATAATCCGCAACCCCGTCAAACGTGTTGATAACCTGTGCCATGTGATTC
>pET-12b.Novagen.html.1.43
TACATATGCGGGCGAAACTCCTAGGAATAGTCCTGACAACCCCTATCGCGATCAGCTCTT
>3328183.2.17
CTATAGGGAGCGGCCGCAGATCTTGCAGGTCGACGATTCTATAGTGTCACCTAAATAGGA
>pSI.Promega.html.1.8
CCGGGTCGACTCTAGAGGTACCACGCGTGAATTCTCGAGGCTAGCCTATAGTGAGTCGTA
>pExchange-6C.Stratagene.html.1.12
GGTATCGATAAGCTTGATATCGAATTCCTGCAGCCCGGGGGATCCGCCCGGGCTAGAGCG
>pShuttle2.Clontech.html.1.13
CCGAGCTCGGATCATCCAGCACAGTGGCGGCCGCTCGAGTCTAGAGGGCCCGTTTAAACG
>pCMV-PCR.Stratagene.html.1.54
CCCTCGAGATGGAACAAGACCCGGGAAGAGCAAGCTTGATATCGCTCTTCACTTGTCGTC
>pMT_BiP_V5-Hisc.InVitrogen.html.8.1
AAGGGCCCTCTAGACTCGAGCGGCCGCCACTGTGCTGGATATCTGCAGAATTCCACCACA
>595767.1.130
TATTCCGGAGTATACGTAGCCGGCTAACGTTAACAACCGGTACCTCTAGAACTATAGCTA
>pET-31b(+).Novagen.html.1.41
ATACATATGCATACCCCAGAACACATCACCGCCGTGGTACAGCGCTTTGTGGCTGCGCTC
>118200849.1.5
GCTTGTTTAAACTATGGCGCGCCTTTGCGATCGCAGACCTAGGAAAGCTAGCTATACGCG
>118200847.1.152
GATCCAGATCCACTAGTGGCCTATGCGGCCGCGGATCTGATCCCGGGCGGGTACCTTTGA
>56406608.1.53
TTGTAAATCAGCCAGTCGCTTGAGTAAAGAATCCGGTCTGAATTTCTGAAGCCTGATGTA
>RR2.ATCC.html.1.35
ATAACCGTATTACCGCCTTTGAGTGAGCTGGTACCTCTAGACCCGGGCGAACGACCGAGC
>pExchange-6A.Stratagene.html.1.16
TCGATAAGCTTGATATCGAATTCCTGCAGCCCGGGGGATCCGCCCGGGCTAGAGCGGCCG
>4097015.1.31
ATGCTCAGGACTGATGAGTCCGTGAGGACGAAACTCTAAGGCTTGGATCCCCCGGGCTGC
>66815022.1.44
TTCCCCGGGAGGCCTGATATCAAGCTTGAGCTCGCGGCCGCTGCTAGCAGATCTTCTAGA
>pAX4BP.USB.html.1.59
CAACCGAGCGTTCTGAATTAATTAATCATCGTCAATCAATCACCCGGGCTGCAGTCGACT
>pSTBlue-1.Novagen.html.1.42
GCCTAGGCTCGAGAAGCTTGTCGACGAATTCAGATATCACGAATTCTGGATCCGATACGT
>pET-42c(+).Novagen.html.1.16
GGGGATCCGAATTCTGTACAGGCCTTGGCGCGCCTGCAGGCGAGCTCCGTCGACAAGCTT
>8216948.1.36
GACCTGCAGGCGGCCGCACTAGTGATATCCCGCGGCCATGGCGGCCGGGAGCATGCGACG
>pAX4CM.USB.html.1.55
GGCGGCAACCGAGCGTTCTGAATTAATTAATCATCGTCAATCAATCACCCGGGCTGCAGT
>73697467.2.1
CTCAGCGGTGGCAGCAGCCAACTCAGCTTCCTTTCGGGCTTTGTTAGCAGCCGGATCAGC
>pKRX.ATCC.html.1.1
AGCTCCACCGCGGTGGCGGCCGCTCTAGAACTAGTGGATCCCCCGGGCTGCAGGAATTCA
>115600313.1.710
GGCTGAGGTCGCCCGGTTTATTGAAATGAACGGCTCTTTTGCTGACGAGAACAGGGGCTG
>110433179.1.77
CACTATAGAACAAGTTTCGGTCCGGAATTCCCGGGATATCGCGGCCGCTTAATTAACCTC
>115600313.1.151
CACAAGTTTTATCCGGCCTTTATTCACATTCTTGCCCGCCTGATGAATGCTCATCCGGAA
>115600313.1.676
CCGAACGCTGGAAAGCGGAAAATCAGGAAGGGATGGCTGAGGTCGCCCGGTTTATTGAAA
>pT7Blue-2.Novagen.html.1.132
AGGAGAAGCCCGGGCTCTTGTCGTCGTCATCGCTGCCACCGGTACCGCTGTCGATGTGCT
>pSU2703.Generic.html.1.29
TGAGAATTACAACTTATATCGTATGGGGCTGACTTCAGGTGCTACATTTGAAGAGATAAA
>pMT_BiP_V5-Hisc.InVitrogen.html.8.6
CCCTCTAGACTCGAGCGGCCGCCACTGTGCTGGATATCTGCAGAATTCCACCACACTGGA
>3983116.1.16
GCAGGCTCTAGATTCGAAAGCGGCCGCACTAGTTGAGCTCGTCGACGTAGGCCTTTGAAT
>595767.1.160
TAACAACCGGTACCTCTAGAACTATAGCTAGCATGCGCAAATTTAAAGCGCTGATATCGA
>pETBlue-2.Novagen.html.1.111
GCGTATCGATGGTACCGTCGACGTCCTGCAGGCGCGCCTGTACAGAATTCGGATCCACGA
>209573.1.165
AGACTGGATGTTTTTCGGGTGGATCCCAGAAGTAGTTTTGATGCACAGGCAACGGAGCTC
>115600313.1.265
CTTCTTCGCCCCCGTTTTCACCATGGGCAAATATTATACGCAAGGCGACAAGGTGCTGAT
>118200847.1.58
GGTATCCTGCAGGTAGTATGCAAGAGATCTTATAGGCCTCGAGTTAACGTTCGAGGTCGA
>pRSET_CAT.InVitrogen.html.1.54
AAGCTTCGACGAGATTTTCAGGAGCTAAGGAAGCTAAAATGGAGAAAAAAATCACTGGAT
>287936.1.10
GAATTCCATGGTACCAGCTGCAGATCTCGAGCTCGGATCCGCGACCCATTTGCTGTCCAC
>4097017.1.16
CGGCCGCTCTAGACAATGCTCAGGACTGATGAGTCCGTGAGGACGAAACTCTAAGGCTTG
>pCITE-2c(+).Novagen.html.1.28
CTAGAGGATCGGAGATCTCAGTGGTGGTGGTGGTGGTGCTCGAGTGCGGCCGCAAGCTTG
>45655410.1.8
AACGCGTTGGGAGCTCTCCCATATGGTCGACCTGCAGGCGGCCGCGAATTCACTAGTGAT
>pGEM-7Zf(+)_LIC-R.ATCC.html.1.40
TATCGATTTCGAACCCGGGGTACCAAACTCGCTCCGGCGCCGGAACCAGTTGGTACCGAA
>pASK22.Generic.html.1.541
TACCCGGGGGCTGACGTACCCACTCCATGTAGAAGTCAGAGAAGGTGAAACCTGAGGTAG
>118200847.1.115
CGACTCTAGATAAAGCTTTAGAGCTCTTCTTAAGAAGGATCCAGATCCACTAGTGGCCTA
>pCITE-2c(+).Novagen.html.1.50
GGTGGTGGTGGTGGTGCTCGAGTGCGGCCGCAAGCTTGTCGACGGAGCTCGAATTCGGAT
>4097017.1.232
AACTAGACAATGCTCAGGACTGATGAGTCCGTGAGGACGAAACTCTAAGGCTTGGATCCA
>5420374.1.37
GCGGCCGCATCTAGAGGGCCCGGATCCCTCGAGGTCGACGAATTCGAGCTCGGCCGACTT
>pET-50b(+).Novagen.html.1.61
CAGGCCTTGGCGCGCCCGACGTCCGTCGACAAGCTTGCGGCCGCAGAGCTCGCTCTGGTG
>118200847.1.171
CCTATGCGGCCGCGGATCTGATCCCGGGCGGGTACCTTTGAATTCCACTTAATTAAGAAG
>pET-31b(+).Novagen.html.1.242
GAGCTGACGCAGGAGGTACGCGCGGTCGCCAACGAAGCGGCCTTCGCTTTCACCGTCAGC
>209129.1.12
CTCCGACGATATTCTCATCAGTGAAATCCAGCTGGAGTTCTTTAGCAAATTTTTTTATTA
>3983116.1.9
CGAGACTGCAGGCTCTAGATTCGAAAGCGGCCGCACTAGTTGAGCTCGTCGACGTAGGCC
>pATH11.ATCC.html.1.11
TTGGGCTGCAGGTCGACTCTAGAGGATCCCCGGGCGAGCTCGAATTCCGGGGGGATCTCA
>115600313.1.874
ATCCCCCTGGCCAGTGCACGTCTGCTGTCAGATAAAGTCTCCCGTGAACTTTACCCGGTG
>pSL180.Generic.html.1.24
CGACCTGAGGTAATTATAACCCGGGCCCTATATATGGATCCAATTGCAATGATCATCATG
>pCITE-2c(+).Novagen.html.1.68
CGAGTGCGGCCGCAAGCTTGTCGACGGAGCTCGAATTCGGATCCGATTATGGGTGGTGGC
>pRSET_CAT.InVitrogen.html.1.35
GCTGGTACCATGGAATTCGAAGCTTCGACGAGATTTTCAGGAGCTAAGGAAGCTAAAATG
>208126.1.62
GTGCCTTTACCGATAACTTCCAGAGACTGGATGTTTTTCGGGTGGATCCCAGAAGTAGTT
>pASK22.Generic.html.1.217
CAGGCTTTTGCTGATACCACGCCAGGAAGTTTTTCTGGTTACCAGAGTTCAGCAGAGACT
>pET-12c.Novagen.html.1.63
AGGAATAGTCCTGACAACCCCTATCGCGATCAGCTCTTTTGCGTCGACGGGGATCCGGCT
>118200845.1.22
CGCAGACCTAGGAAAGCTAGCTATACGCGTTATACCGGTATCCTGCAGGTAGCATGCAAG
>48995599.1.133
AATAGGCCTAGGATGCATATGGCGGCCGCCTGCAGCTGGCGCCATCGATACGCGTACGTC
>pSE280.Invitrogen.html.1.79
GGCGCCAGCTGCAGGCGGCCGCCATATGCATCCTAGGCCTATTAATATTCCGGAGTATAC
>4165113.1.73
GCCGCCACCGCGGTGGAGCTCGACGGATCATTTATTCTGCCTCCCAGAGCCTGATAAAAA
>pAX4CM.USB.html.1.35
TTGCTGCATAAAAAACGCCCGGCGGCAACCGAGCGTTCTGAATTAATTAATCATCGTCAA
>pGEM-7Zf(+)_LIC-F.ATCC.html.1.26
TCCGGATCCAAGCTTATCGATTTCGAACCCGGGGTACCAACTGGTTCCGGCGCCGGAGCG
>pET-44a(+).Novagen.html.1.32
GACGACGACAAGAGTCCGGGAGCTCGTGGATCCGAATTCTGTACAGGCGCGCCTGCAGGA
>118200851.1.100
CTTATAGGCCTCGAGTTAACGTTCGAGGTCGACTCTAGATAAAGCTTTAGAGCTCTTCTT
>45862365.1.60
ATTCTCCCGGGTGGATCCAAGGCCTTCTAGAAAAACTCGAGAACGTTGGGCCCCAATTGG
>18766962.1.5
CGCAAGCTTGCATGCCTGCAGGTCGACTCTAGAGGATCCCCGGGTACCGAGCTCGAATTC
>pSE280.Invitrogen.html.1.216
GCGCGCAGATCTGTCATGATGATCATTGCAATTGGATCCATATATAGGGCCCGGGTTATA
>8216948.1.4
ATCCAACGCGTTGGGAGCTCTCCCATATGGTCGACCTGCAGGCGGCCGCACTAGTGATAT
>66815022.1.49
CGGGAGGCCTGATATCAAGCTTGAGCTCGCGGCCGCTGCTAGCAGATCTTCTAGACTCGA
>57790551.1.20
GCCCAAGCTTCTCGAGGAATTCCTGCAGCCCGGGGGATCCACTAGTGAGCTCATGCATGA
>8346640.2.67
TTGCAATGATCATCATGACAGATCTGCGCGCGATCGATATCAGCGCTTTAAATTTCGCAT
>110433179.1.56
CCATTAGGCCTATTTAGGTGACACTATAGAACAAGTTTCGGTCCGGAATTCCCGGGATAT
>pSL180.Generic.html.1.78
ATCATGACAGATCTGCGCGCGATCGATATCAGCGCTTTAAATTTGCGCATGCTAGCTATA
>4165113.1.13
GTCACGCGTCCATGGAGATCTCGAGGCCTGCAGCCCGGGGGATCCACTAGTTCTAGAGCG
>pMT_BiP_V5-Hisc.InVitrogen.html.8.4
GGCCCTCTAGACTCGAGCGGCCGCCACTGTGCTGGATATCTGCAGAATTCCACCACACTG
>56406608.1.38
TAATGGTCCGTTGTTTTGTAAATCAGCCAGTCGCTTGAGTAAAGAATCCGGTCTGAATTT
>4097013.1.7
CCGCGGTGGCGGCCGCTCTAGACAATGCTCAGGACTGATGAGTCCGTGAGGACGAAACTC
>118200851.1.187
TATGCGGCCGCGGATCTGATCCCGGGCGGGTACCTTTGAATTCCACTTAATTAAGTAGGC
>pET-31b(+).Novagen.html.1.319
CAAGACCGTAGTTGCGCCCATCGATCACTTTCGCTTCAATGGCGCCGGCAAGGTGGTGAG
>115600313.1.402
ACTGCGATGAGTGGCAGGGCGGGGCGTAAACGCCGCGTGGATCCGGCTTACTAAAAGCCA
>4165113.1.55
TCCACTAGTTCTAGAGCGGCCGCCACCGCGGTGGAGCTCGACGGATCATTTATTCTGCCT
>56406608.1.112
ATAGTTAATATCCGCTTCACGCCATGTTCGTCCGCTTTTGCCCTGGAGTTTGCCTTCCCT
>58651745.1.20
CCAGTGTGCTGGTGATATCACCAGCACACTGGAATTCTCTAGAGCGCGCCATGGTCAAAG
>pCR2.1.InVitrogen.html.1.57
GGCTTAAGCCGAATTCCAGCACACTGGCGGCCGTTACTAGTGGATCCGAGCTCGGTACCA
>113073444.1.4
AGCGTGAAGCTTGCATGCCTGCAGGTCGACTCTAGACACGGGGTGGTTTAAACGCGGCCG
>pET-50b(+).Novagen.html.1.127
GGTAGTAAAGAAACCGCTGCTGCTAAATTCGAACGCCAGCACATGGACAGCTCTACTTCT
>54043009.1.17
CGGGCCCAAGCTTCTCGAGGAATTCCTGCAGCCCGGGGGATCCACTAGTGAGCTCATGCA
>81345491.1.20
TGCGGGTGGCTCCAAGCGCTGAGACCATGGTCCCCCTGCAGGTCGACCTCGAGGGATCCC
>4097013.1.71
GCTTGGATCCAGAGTCTCCTGAACTAGTCCAAGCTTATCGATACCGTCGACCTCGAGGGG
>SSEV19.Generic.html.1.239
GGATCCTCTAGAGTCGACCTGCAGGCATGCAAGCTTCGATGGAATTCCCTCCGGGAGCTA
>54043009.1.7
CGCGAGGTACCGGGCCCAAGCTTCTCGAGGAATTCCTGCAGCCCGGGGGATCCACTAGTG
>4097017.1.114
ATGAGTCCGTGAGGACGAAACTCTAAGGCTTGGATCCAGAGTCTCCTGAACTAGACAATG
>47132183.1.14
TACCGGGCCCAAGCTTCTCGAGGAATTCCTGCAGCCCGGGGGATCCACTAGTGAGCTCAT
>pMIB_V5-Hisb.InVitrogen.html.1.20
ACTGTGCTGGATATCTGCAGAATTCCACCACACTGGACTAGTGGATCCGAGCTCGGTACC
>4097017.1.106
CAGGACTGATGAGTCCGTGAGGACGAAACTCTAAGGCTTGGATCCAGAGTCTCCTGAACT
>1052556.1.13
GCAAGCTTGAATTCATCGATATCTAGATCTCGAGCTCGCGAAAGCTAGCTTGCATGCCTG
>118200847.1.38
CTAGCTATACGCGTTATACCGGTATCCTGCAGGTAGTATGCAAGAGATCTTATAGGCCTC
>595764.1.201
TAGGATGCATATGGCGGCCGCCTGCAGCTGGCGCCATCGATACGCGTACGTCGCGACCGC
>pCR2.1.InVitrogen.html.1.52
AATTCGGCTTAAGCCGAATTCCAGCACACTGGCGGCCGTTACTAGTGGATCCGAGCTCGG
>pT7T3_18U.Stratagene.html.1.98
CCCGGGTTTTTTTTTTTTTTTTTTGGGGGGGGGGGGGTGCAGGCATGCAAGCTTATTCCC
>58651745.1.57
TCTAGAGCGCGCCATGGTCAAAGTTGAGCGTTTATTCTGAGCTTCTGCAAAAAGAACAAG
>pET-42c(+).Novagen.html.1.25
AATTCTGTACAGGCCTTGGCGCGCCTGCAGGCGAGCTCCGTCGACAAGCTTGCGGCCGCA
>4586830.1.6
AGCTAGCCCAAGCTTGCATGCCTGCAGGTTTAAACAGTCATTTAAATCGACTCTAGACTT
>pSE280.Invitrogen.html.1.154
TAACAACCGGTACCTCTAGAACTATAGCTAGCATGCGCAAATTTAAAGCGCTGATATCGA
>pSE280.Invitrogen.html.1.93
GCGGCCGCCATATGCATCCTAGGCCTATTAATATTCCGGAGTATACGTAGCCGGCTAACG
>115600313.1.630
GGTCTGGTAAGCACAACCATGCAGAATGAAGCCCGTCGTCTGCGTGCCGAACGCTGGAAA
>595767.1.238
TGATGATCATTGCAATTGGATCCATATATAGGGCCCGGGTTATAATTACCTCAGGTCGAC
>5420374.1.27
GCTTATGCATGCGGCCGCATCTAGAGGGCCCGGATCCCTCGAGGTCGACGAATTCGAGCT
>12082761.1.24
TGGCCGCGGGATATCACTAGTGCGGCCGCCTGCAGGTCGACGGGCCCGGGATCCGATATC
>3139056.1.122
[truncated: 1,178,987 more chars]
