# Supplementary material for: DNA signatures for detecting genetic engineering in bacteria
Source: Genome Biol. 2008 Mar 18;9(3):R56. doi: 10.1186/gb-2008-9-3-r56 (PMC2397508; doi:10.1186/gb-2008-9-3-r56)
Supplement: Additional data file 4 — The complete set of 60-mer signatures used in the cross-validation set [file gb-2008-9-3-r56-s4.bz2 › mcs.1345.60.fa]

>48995599.1.47
TCAGCGCTTTAAATTTGCGCATGCTAGCTATAGTTCTAGAGGTACCGGTTGTTAACGTTA
>pRNAT-H1.3_Hygro.Genscript.html.1.26
CGGTTTAAACTTAAGCTTTCCAAAAAACTTACGCTGAGTACTTCGATCTCTTGAATCGAA
>pT7T3_18U.Stratagene.html.1.43
AACAGCTATGACATGATTACGAATTTAATACGACTCACTATAGGGAATTCGAGCTCCCGG
>pASK22.Generic.html.1.524
GATCCACTCGAGACGTTTACCCGGGGGCTGACGTACCCACTCCATGTAGAAGTCAGAGAA
>4165118.1.73
CCGCCACCGCGGTGGAGCTCGACGGATCATTTATTCTGCCTCCCAGAGCCTGATAAAAAC
>pRNA-U6.3_Neo.Genscript.html.1.49
AAAAAACTTACGCTGAGTACTTCGATCTCTTGAATCGAAGTACTCAGCGTAAGCGGGATC
>310852.1.14
TCGACGGATCCCAAGCTTCTTCTAGAGGTACCGCATGCGATATCGAGCTCTCCCGGGAAT
>115600313.1.625
TCTCCGGTCTGGTAAGCACAACCATGCAGAATGAAGCCCGTCGTCTGCGTGCCGAACGCT
>115600313.1.619
TCAATATCTCCGGTCTGGTAAGCACAACCATGCAGAATGAAGCCCGTCGTCTGCGTGCCG
>pGEM-7Zf(+)_LIC-F.ATCC.html.1.56
GGGGTACCAACTGGTTCCGGCGCCGGAGCGAGTTTGGTACCGAATTCCTCGAGTCTAGAG
>118200849.1.44
TAGGAAAGCTAGCTATACGCGTTATACCGGTATCCTGCAGGTAGCATGCAAGAGATCTTA
>4097019.1.267
GACGAAACTCTAAGGCTTGGATCCAGAGTCTCCTGAACTAGACAATGCTCAGGACTGATG
>47132196.1.5
TTCGCGAGGTACCGGGCCCAAGCTTCTCGAGGAATTCCTGCAGCCCGGGGGATCCACTAG
>1769877.1.18
GTCGACTCTAGAGGATCTATATTACCCTGTTATCCCTAGCGGATCCCCGGGTACCGAGCT
>pHT3T7BMM.Boehringer.html.1.7
CCATGGGATATCGCATGCCTGCAGAGCTCTAGAGTCGACGGGCCCGGTACCGCGGCCGCA
>115600313.1.214
TCCCTGGGTGAGTTTCACCAGTTTTGATTTAAACGTGGCCAATATGGACAACTTCTTCGC
>3983116.1.17
CAGGCTCTAGATTCGAAAGCGGCCGCACTAGTTGAGCTCGTCGACGTAGGCCTTTGAATT
>pET-41c(+).Novagen.html.1.27
ATTCTGTACAGGCCTTGGCGCGCCTGCAGGCGAGCTCCGTCGACAAGCTTGCGGCCGCAC
>4097019.1.343
ACTCTAAGGCTTGGATCCAGAGTCTCCTGAACTAGACAATGCTCAGGACTGATGAGTCCG
>pCITE-5b(+).Novagen.html.1.3
GAGTGCGGCCGCAAGCTTGTCGACGGAGCTCGAATTCGGATCCGATATCGCCATGGTTGA
>4165110.1.48
TTATCTCTTCAAATGTAGCACCTGAAGTCAGCCCCATACGATATAAGTTGTAATTCTCAT
>56406597.1.121
CCGCTTCACGCCATGTTCGTCCGCTTTTGCCCTGGAGTTTGCCTTCCCTGTTTGAGAAGA
>pTriEx-1.Novagen.html.1.103
TTCGAACCGGTACCGTCGACCTGCAGGCGCGCCGAGATCTGAGAATTCGGATCCACGAGC
>pUC28.Generic.html.1.37
TATGGGCCCTCGAGGCCTTGAATGCGGCCGCGGTACCCGGGGATCCTCTAGAGTCGACCT
>pSL180.Generic.html.1.113
TTTAAATTTGCGCATGCTAGCTATAGTTCTAGAGGTACCGGTTGTTAACGTTAGCCGGCT
>pET-11d.Novagen.html.1.10
TAGAAATAATTTTGTTTAACTTTAAGAAGGAGATATACCATGGCTAGCATGACTGGTGGA
>pRPM1.Generic.html.1.6
TGCATGCCTGCAGGTCGACTCTAGAGGATCCCCTCCGGATGGAAGACCCGGGTCTTCCAT
>5420374.1.8
GACACTATAGAATACTCAAGCTTATGCATGCGGCCGCATCTAGAGGGCCCGGATCCCTCG
>pMAL-p.New_England_Biolabs.html.1.23
TAGAGGATCCATCGAGGGTAGGTTTACTGAATTCAGGCCTACCCTCGATGGATCCCCGGC
>310756.1.2
AATTAATTCCACAAGCTTCTAGAGATCTTCCATACCTACCAGTTCTGCGCCTGCAGCAAT
>115600313.1.157
TTTTATCCGGCCTTTATTCACATTCTTGCCCGCCTGATGAATGCTCATCCGGAATTCCGT
>115600313.1.1062
GATGTTCTGGGGAATATAAATGTCAGGCTCCCTTATACACAGCCAGTCTGCAGGTCGATA
>pTriEx-1.Novagen.html.1.77
GTGTATACAGCTGTGCGGCCGCAAGCTTCGAACCGGTACCGTCGACCTGCAGGCGCGCCG
>pKRX.ATCC.html.1.33
AGTGGATCCCCCGGGCTGCAGGAATTCACCAGCCTTGAGATGGTTGAGTCCAAGTCACGT
>595767.1.65
CGCGACGTACGCGTATCGATGGCGCCAGCTGCAGGCGGCCGCCATATGCATCCTAGGCCT
>pET-50b(+).Novagen.html.1.17
AAGTCCTCTTTCAGGGACCCGGGTACCAGGATCCGAATTCTGTACAGGCCTTGGCGCGCC
>pET-50b(+).Novagen.html.1.140
CCGCTGCTGCTAAATTCGAACGCCAGCACATGGACAGCTCTACTTCTGCTGCTCTCGAGG
>115600313.1.352
CGTCTGTGATGGCTTCCATGTCGGCAGAATGCTTAATGAATTACAACAGTACTGCGATGA
>4165110.1.7
AGCTCCACCGCGGTGGCGGCCGCTCTAGATTTCAGTGCAATTTATCTCTTCAAATGTAGC
>pRSET_CAT.InVitrogen.html.1.218
GCCTTTTTAAAGACCGTAAAGAAAAATAAGCACAAGTTTTATCCGGCCTTTATTCACATT
>pTriEx-3Neo.Novagen.html.1.8
ACTTAGTGATGGTGATGGTGATGGTGGTGCTCGAGATCCTCGGGGTCTTCCGGGGCGAGT
>83314120.1.79
GGGGCCCCGACCGTGTCGGGGCCCCTGCACGGGTCCATGGAGCTTTAAAAGGATCTAGGT
>pETBlue-2.Novagen.html.1.31
CTCGAGATCCTCTGGGTCTTCAGGAGCGAGTTCTGGCTGGCTTGCACGTGTATACAGCTG
>pETcoco-2.Novagen.html.1.25
AAGATCCTCGGGATCTTCCGGAGCGAGTTCTGGCTGGCTTGCGGCCGCAAGCTTCGAAAC
>55274248.1.15
CTCGAGGTCGACGGTATCGATAAGCTTGATATCGAATTCCTGCAGCCCGGGGGATCCACT
>pAN561H.Generic.html.1.61
AGGAGAGTTGTAAAAAAGTTTCGGCCGGCGTATTGGGTGTTACGGAGCATTCACTAGGCA
>pTriEx-3Neo.Novagen.html.1.66
GTTCTGGCTGGCTTGCACGTGTATACAGCTGTGCGGCCGCAAGCTTCGAACCGGTACCGT
>pSL180.Generic.html.1.5
TCGAATGGCCATGGGACGTCGACCTGAGGTAATTATAACCCGGGCCCTATATATGGATCC
>595767.1.85
GGCGCCAGCTGCAGGCGGCCGCCATATGCATCCTAGGCCTATTAATATTCCGGAGTATAC
>pMETalphaB.InVitrogen.html.1.8
GCGGCCGCCGCGGGTCGACGACGCGTGGATCCACGGCCGGCTGGGCCACGTGAATTCCTG
>pASK22.Generic.html.1.265
TCAGCAGAGACTGAGAAGATTTGCAAGACATGGTAACACGTTCACCTGCAGATACAGACA
>pUCBM21.Boehringer.html.1.9
GGGGATCCACGCGTAACTTAAGTGCGGCCGCGGTACCGGGCCCGTCGACTCTAGAGCTCT
>13027702.1.78
CGACCGCGGACATGTACAGAGCTCGAGAAGTACTAGTGGCCACGTGGGCCGTGCACCTTA
>pTOPE-1b(+).Novagen.html.1.8
GCCGCCAGTGTGATGGATATCTGCAGAATTCCAGCACACTGGCGGCCGTTACTAGTGGAT
>118200849.1.24
CGCCTTTGCGATCGCAGACCTAGGAAAGCTAGCTATACGCGTTATACCGGTATCCTGCAG
>56406608.1.235
TGCCACCCAGCCGAGGGCTTGTGCTTCTGATTTTGTAATGTAATTATCAGGTAGCTTATG
>pAX4CP.USB.html.1.33
CATTGCTGCATAAAAAACGCCCGGCGGCAACCGAGCGTTCTGAATTAATTAATCATCGTC
>pTriEx-1.Novagen.html.1.85
AGCTGTGCGGCCGCAAGCTTCGAACCGGTACCGTCGACCTGCAGGCGCGCCGAGATCTGA
>595764.1.229
TGGCGCCATCGATACGCGTACGTCGCGACCGCGGACATGTACAGAGCTCGAGAAGTACTA
>115600313.1.1053
CATTAACCTGATGTTCTGGGGAATATAAATGTCAGGCTCCCTTATACACAGCCAGTCTGC
>48995599.1.145
ATGCATATGGCGGCCGCCTGCAGCTGGCGCCATCGATACGCGTACGTCGCGACCGCGGAC
>pMT_BiP_V5-Hisc.InVitrogen.html.8.10
CTAGACTCGAGCGGCCGCCACTGTGCTGGATATCTGCAGAATTCCACCACACTGGACTAG
>pAN24.Generic.html.1.15
TTGGAAATCACATTTGCCAACCCGTTGCAGACGAGGCCGCTCAGGGCGAGTAGAGATCGG
>118200851.1.17
TATGGCGCGCCTTTGCGATCGCAGACCTAGGAAAGCTAGCTATACGCGTTATACCGGTAT
>287936.1.9
CGAATTCCATGGTACCAGCTGCAGATCTCGAGCTCGGATCCGCGACCCATTTGCTGTCCA
>pUCBM20.Boehringer.html.1.8
TCCATGGGATATCGCATGCCTGCAGAGCTCTAGAGTCGACGGGCCCGGTACCGCGGCCGC
>pMAL-cri.New_England_Biolabs.html.1.9
CTGCAGGTCGACTCTAGAGGATCCGAATTCTGAAATCCTTCCCTCGATCACGAGAGAGGA
>310756.1.15
AGCTTCTAGAGATCTTCCATACCTACCAGTTCTGCGCCTGCAGCAATGGCAACAACGTTG
>pQE-TriSystem.Qiagen.html.1.22
GGGGCGAGTTCTGGCTGGCTTGCACGTGTATACAGCTGTGCGGCCGCAAGCTTCGAACCG
>pQE-TriSystem_Strep.Qiagen.html.1.8
TACAGCTGTGCGGCCGCAAGCTTCGAACCGGTACCGTCGACCTGCAGGCGCGCCGAGATC
>pBK614.Generic.html.1.9
TGAGACAAAAGCCGTCCTTCCCTAGCTGAACTACCCAAAAGTATAAATGCCTGAACAATT
>118200851.1.150
AGCTCTTCTTAAGAAGGATCCAGATCCACTAGTGGCCTATGCGGCCGCGGATCTGATCCC
>litmus28i.New_England_Biolabs.html.1.38
CGAAGCTAGCGAATTCGTGGATCCAGATATCCTGCAGAGAAGCTTGGCGCCAGCCGGCTT
>115600313.1.786
GGTTTACACCTATAAAAGAGAGAGCCGTTATCGTCTGTTTGTGGATGTACAGAGTGATAT
>310808.1.13
GAGCTCGATATCGCATGCGGTACCTCTAGAAGAAGCTTGGGATCCGTCGACCTGCAGCCA
>pCRT7_GS.InVitrogen.html.1.109
ATCCCGACCCATTTGCTGTCCACCAGTCATGCTAGCCATACCATGATGATGATGATGATG
>pET-44c(+).Novagen.html.1.86
GCAGGACGTCGACGGTACCATCGATACGCGTTCGAAGCTTGCGGCCGCACAGCTGTATAC
>pGV451.Generic.html.1.61
AGCTTGGCTGCAGGTCGACGGATCCCCGGGAATTGGGCTCGACTTAGTCAGGGTCACCGA
>209573.1.172
ATGTTTTTCGGGTGGATCCCAGAAGTAGTTTTGATGCACAGGCAACGGAGCTCAGCGTAT
>18252143.1.66
TAGATAGAGTGCAGGGGCCCCGACCGTGTCGGGGCCCCTGCACGGGTCCATGGAGCTTTA
>209518.1.13
TGGGCTGCAGGTCGACTCTAGAGGATCCCCGGGCGAGCTCGAATTCCGGGGGATCTCAAT
>pASK22.Generic.html.1.504
CCTTTGTTACGGCTAGCTGCGATCCACTCGAGACGTTTACCCGGGGGCTGACGTACCCAC
>pAMP1.Invitrogen.html.1.3
CAGGTACCGGTCCGGAATTCCCGGGCATCATCATCATTAGTAGTAGTAGGCGGCCGCTCT
>pET-44b(+).Novagen.html.1.15
GGTTCTGGTACGATTGATGACGACGACAAGAGTCCGGAGCTCGTGGATCCGAATTCTGTA
>pHT3T7BMM.Boehringer.html.1.20
CATGCCTGCAGAGCTCTAGAGTCGACGGGCCCGGTACCGCGGCCGCACTTAAGTTACGCG
>pETcoco-2.Novagen.html.1.158
GGTGGCGAGTCCATGTGCTGGCGTTCAAATTTCGCAGCAGCGGTTTCTTTGCTAGCACCG
>pHIL-S1.InVitrogen.html.1.81
TTCTGACATCCTCTTGATTAGAATCTAGCAAGACCGGTCTTCTCGTAAGTGCCCAACTTG
>60101687.1.19
AGGAAACAGCTATGACCGTCGACAGAGATATCCGCGGCCGCAGAACTGGCCGTCGTTTTA
>pMETalphac.InVitrogen.html.2.7
GCGGCCGCCGCGGGTCGACGACGCGTGGATCCACGGCCGGCTGGGCCACGTGAATTCATC
>209573.1.88
CAGATTTTACGACCGTCTTTCAGAGTAGCGATAACTTCAACCTGGTTGCAGTGAGTGCCT
>pSE280.Invitrogen.html.1.248
TGGATCCATATATAGGGCCCGGGTTATAATTACCTCAGGTCGACGTCCCATGTGCAGGTG
>pSE280.Invitrogen.html.1.54
GCGGTCGCGACGTACGCGTATCGATGGCGCCAGCTGCAGGCGGCCGCCATATGCATCCTA
>118200856.1.16
CGCGCCTTTGCGATCGCAGACCTAGGAAAGCTAGCTATACGCGTTATACCGGTATCCTGC
>pTriEx-3Neo.Novagen.html.1.112
CGAACCGGTACCGTCGACCTGCAGGCGCGCCGAGATCTGAGAATTCGGATCCACGAGCTC
>287938.1.1
ATCAAGCTTCGAATTCCATGGTACCAGCTGCAGATCTCGAGCTCGGATCCGACCCATTTG
>4097013.1.20
CGCTCTAGACAATGCTCAGGACTGATGAGTCCGTGAGGACGAAACTCTAAGGCTTGGATC
>pUCBM20.Boehringer.html.1.24
TGCCTGCAGAGCTCTAGAGTCGACGGGCCCGGTACCGCGGCCGCCTTAAGACGCGTGGAT
>pIRES2-EGFP.Clontech.html.1.5
CCGGGCCCGCGGTACCGTCGACTGCAGAATTCGAAGCTTGAGCTCGAGATCTGAGTCCGG
>pET-47b(+).Novagen.html.1.151
CACGCGGTAGTAAAGAAACCGCTGCTGCTAAATTCGAACGCCAGCACATGGACAGCTCTA
>pTRXNM.USB.html.1.8
GAGCTCGGTACCCGGGGATCCTCTAGCTAGAGCCACCCCCCTGGTGCAGGCATGCAAGCT
>115600313.1.386
AATGAATTACAACAGTACTGCGATGAGTGGCAGGGCGGGGCGTAAACGCCGCGTGGATCC
>45862352.2.3
ATCACTAGTAAAAGGTACCGAGCTCCTGCAGTATCGATGCGGCCGCAAAGTCGACGAATT
>113073376.1.8
GCTTGCATGCCTGCAGGTCGACTCTAGACACGGGGTGGTTTAAACGCGGCCGCGGTACCA
>pET-44c(+).Novagen.html.1.40
GACAAGAGTCCGAGCTCGTGGATCCGAATTCTGTACAGGCGCGCCTGCAGGACGTCGACG
>287940.1.10
CTCGAGATCTGCAGCTGGTACCATGGAATTCGAAGCTTGATCCGCGACCCATTTGCTGTC
>73697467.2.60
CTTGCATGCCTGCAGGTCGACTCTAGAGGATCCCCGGGTACCGAGCCCGAATTCGTTTAA
>SSEV19.Generic.html.1.143
ATGGGCGCATCGTAACCGTGCATCTGCCAGTTTGAGGGGACGACGACCGTATCGGCCTCA
>pET-51b(+).Novagen.html.1.48
GGAAATTGAGGAGAAGCCCGGAGCTCCTGCGGCCGCAAGCTTGTCGACCGACGTCGGATC
>4097019.1.433
AGTCTCCTGAACTAGACAATGCTCAGGACTGATGAGTCCGTGAGGACGAAACTCTAAGGC
>pASK22.Generic.html.1.77
GTAGTAAACAGCCAGATCTTCAGCCTGTACAGAAGAGATGGTCAGAGTGAAGTCGGTACC
>1490528.2.16
CTAGTAGGCCTATTATTTTTGACACCAGACAAGTTGGTAATGGTAGCGACCGGCGCTCAG
>pET-47b(+).Novagen.html.1.74
GGATCCGAATTCTGTACAGGCCTTGGCGCGCCCGACGTCCGTCGACAAGCTTGCGGCCGC
>pRSET_CAT.InVitrogen.html.1.10
TAAGGATCCGAGCTCGAGATCTGCAGCTGGTACCATGGAATTCGAAGCTTCGACGAGATT
>pET-47b(+).Novagen.html.1.95
CTTGGCGCGCCCGACGTCCGTCGACAAGCTTGCGGCCGCAGAGCTCGCTCTGGTGCCACG
>pMAL-p2.New_England_Biolabs.html.1.49
TTCCCTCGATCCCGAGGTTGTTGTTATTGTTATTGTTGTTGTTGTTCGAGCTCGAATTAG
>pASK22.Generic.html.1.128
GTCGGTACCGCTACCGCTACCGGTAAAACGGTCCGGAACACCAGATTCACGGGTCGACGC
>58029.1.1
CTAATCTAGATTAGGATCTAATTCGAGCTCGCCCGGGGATCCTCTAGAGTCGACCTGCAG
>pTriEx-1.Novagen.html.1.69
GCTTGCACGTGTATACAGCTGTGCGGCCGCAAGCTTCGAACCGGTACCGTCGACCTGCAG
>6759494.1.13
TCGATGAATTCGAGCTCGGTACCCGGGGATCCTCTAGAGTCGACCTGCAGGCATGCAAGC
>pCRT7_GS.InVitrogen.html.1.50
GCCGGATCAAGCTTCGAATTCGCCCTTAAGGGCGGATCCTTATCGTCATCGTCGTACAGA
>8346634.2.116
TAAATTTCGCATGCTAGAACGTTAGCCGGCTACGTATACTCCGGAATATTAATAGGCCTA
>pRSET_CAT.InVitrogen.html.1.113
TATACCACCGTTGATATATCCCAATCGCATCGTAAAGAACATTTTGAGGCATTTCAGTCA
>pExchange-6C.Stratagene.html.1.22
AGCTTGATATCGAATTCCTGCAGCCCGGGGGATCCGCCCGGGCTAGAGCGGCCGCCACCG
>115600313.1.888
TGCACGTCTGCTGTCAGATAAAGTCTCCCGTGAACTTTACCCGGTGGTGCATATCGGGGA
>603191.2.4
CCGTACGGCCGACTAGTAGGCCTATTATTTTTGACACCAGACAAGTTGGTAATGGTAGCG
>603191.2.31
TTTTTGACACCAGACAAGTTGGTAATGGTAGCGACCGGCGCTCAGTTGGAATTCTACGAA
>287942.1.18
CTGCAGCTGGTACCATGGAATTCGAAGCTTGATCCGACCCATTTGCTGTCCACCAGTCAT
>pSL180.Generic.html.1.39
ATAACCCGGGCCCTATATATGGATCCAATTGCAATGATCATCATGACAGATCTGCGCGCG
>115600313.1.703
AAGGGATGGCTGAGGTCGCCCGGTTTATTGAAATGAACGGCTCTTTTGCTGACGAGAACA
>pSE280.Invitrogen.html.1.196
TTAAAGCGCTGATATCGATCGCGCGCAGATCTGTCATGATGATCATTGCAATTGGATCCA
>4097013.1.29
CAATGCTCAGGACTGATGAGTCCGTGAGGACGAAACTCTAAGGCTTGGATCCAGAGTCTC
>pHIL-S1.InVitrogen.html.1.115
CGGTCTTCTCGTAAGTGCCCAACTTGAACTGAGGAACAGTCATGTCTAAGGATCCCGGGG
>113073416.1.6
GCATGCCTGCAGGTCGACTCTAGACACGGGGTGGTTTAAACGCGGCCGCGGTACCACTAG
>209573.1.143
TGCCTTTACCGATAACTTCCAGAGACTGGATGTTTTTCGGGTGGATCCCAGAAGTAGTTT
>pRNA-U6.3_Neo.Genscript.html.1.42
GCTTTCCAAAAAACTTACGCTGAGTACTTCGATCTCTTGAATCGAAGTACTCAGCGTAAG
>209573.1.252
TTCTTTACCTTTAGCCAGGTTCATTACCGCGGTTTCCATTATAAAATCCTCTTTGACTTT
>pCRT7_GS.InVitrogen.html.1.57
CAAGCTTCGAATTCGCCCTTAAGGGCGGATCCTTATCGTCATCGTCGTACAGATCCCGAC
>pTriEx-3Neo.Novagen.html.1.31
GTGGTGCTCGAGATCCTCGGGGTCTTCCGGGGCGAGTTCTGGCTGGCTTGCACGTGTATA
>3139056.1.68
GATCTGATATCATCGATGAATTCGAGCTCGGTACCCGGGGATCCTCTAGAGTCGACCTGC
>pMAL-p2g.New_England_Biolabs.html.1.9
TGCAGGTCGACTCTAGAGGATCCGAATTCTACGTAGTGTGCCGCACCCGGCCCGAGGTTG
>pMIB_V5-Hisb.InVitrogen.html.1.9
GAGCGGCCGCCACTGTGCTGGATATCTGCAGAATTCCACCACACTGGACTAGTGGATCCG
>SSEV19.Generic.html.1.180
GGACGACGACCGTATCGGCCTCAGGAAGATCGCACTCCAGCCAGCTTTCCGGCACCGCTT
>56406608.1.310
ATCCGCAACCCCGTCAAACGTGTTGATAACCTGTGCCATGTGATTCCTTTACTTATTCCA
>pET-42a(+).Novagen.html.1.22
CCGAATTCTGTACAGGCCTTGGCGCGCCTGCAGGCGAGCTCCGTCGACAAGCTTGCGGCC
>118200854.1.49
ATCCTGCAGGTAGTATGCAAGAGATCTTATAGGCCTCGAGTTAACGTTCGAGGTCGACTC
>pKRX.ATCC.html.1.35
TGGATCCCCCGGGCTGCAGGAATTCACCAGCCTTGAGATGGTTGAGTCCAAGTCACGTCT
>56406608.1.239
ACCCAGCCGAGGGCTTGTGCTTCTGATTTTGTAATGTAATTATCAGGTAGCTTATGATAT
>115600313.1.360
ATGGCTTCCATGTCGGCAGAATGCTTAATGAATTACAACAGTACTGCGATGAGTGGCAGG
>pAN524.Generic.html.1.55
GGCCGCTCAGGGCGAGTAGAGATCGGAAGCCCATGGTGATGTCTGCTCAAGCGGGGTAGC
>118200849.1.147
TAGAGCTCTTCTTAAGAAGGATCCAGATCCACTAGTGGCCTATGCGGCCGCGGATCTGAT
>pUC28.Generic.html.1.57
AATGCGGCCGCGGTACCCGGGGATCCTCTAGAGTCGACCTGCAGGCGCCACGCGTACGAC
>pHIL-S1.InVitrogen.html.1.43
TATCAAAAATGAAGCCTGCATCTCTCAGGCAAATGGCATTCTGACATCCTCTTGATTAGA
>pCRT7_VP22_NES-2.InVitrogen.html.1.4
CCGCCACTGTGCTGGATATCTGCAGAATTCCACCACACTGGACTAGTGGATCCTTTAAAG
>pSL180.Generic.html.1.251
CGCGACCGCGGACATGTACAGAGCTCGAGAAGTACTAGTGGCCACGTGGGCCGTGCACCT
>pET-12c.Novagen.html.1.2
CCTCTAGAAATAATTTTGTTTAACTTTAAGAAGGAGATATACATATGCGGGCGAAACTCC
>SSEV19.Generic.html.1.45
TTTCATCAACATTAAATGTGAGCGAGTAACAACCCGTCGGATTCTCCGTGGGAACAAACG
>pET-43.1Ek_LIC.Novagen.html.1.6
GCTTCTCCTCAACGATATCTGAGCTCGTGGATCCGAATTCTGTACAGGCGCGCCTGCAGG
>pACYCDuet-1.Novagen.html.2.22
AGTAGACGAGTCCATGTGCTGGCGTTCAAATTTCGCAGCAGCGGTTTCTTTACCAGACTC
>56406604.1.43
CGTTGTTTTGTAAATCAGCCAGTCGCTTGAGTAAAGAATCCGGTCTGAATTTCTGAAGCC
>9957257.1.8
TACCGCATGCCTCGAGGGATCCTCTAGAAGCGGCCGCGACTAGTGAGCTCGTCGACGTAG
>pASK22.Generic.html.1.193
AGATCAGCAGTTTCGGCGGTTGGCCAGGCTTTTGCTGATACCACGCCAGGAAGTTTTTCT
>pET-51b(+).Novagen.html.1.3
CTAGGTTAATTAGTGGTGGTGATGGTGATGATGGTGGTGATGAGCGGAAATTGAGGAGAA
>13446792.1.18
GGCGGCCGCACTAGTGGATCCCCCGGGATGCATGAATTCAAGCTTATCGATGTCGACAGG
>pES1.Generic.html.1.8
AAATAGTTAACTAATTGTCAAGTAATTCGAGCTCGGTACCCGGGGATCCTCTAGAGTCGA
>pMAL-p2g.New_England_Biolabs.html.1.32
GAATTCTACGTAGTGTGCCGCACCCGGCCCGAGGTTGTTGTTATTGTTATTGTTGTTGTT
>p3T.Mobitec.html.1.5
GCTCCACCGCGGTGGCGGCCGCTCTAGAACTAGTGGATCCTGGCCATTTTTTGGATGGCG
>pSL180.Generic.html.1.188
TATTAATAGGCCTAGGATGCATATGGCGGCCGCCTGCAGCTGGCGCCATCGATACGCGTA
>pET-12c.Novagen.html.1.9
AAATAATTTTGTTTAACTTTAAGAAGGAGATATACATATGCGGGCGAAACTCCTAGGAAT
>4097019.1.135
TCTAAGGCTTGGATCCAGAGTCTCCTGAACTAGACAATGCTCAGGACTGATGAGTCCGTG
>58651745.1.11
AGCTCGGATCCAGTGTGCTGGTGATATCACCAGCACACTGGAATTCTCTAGAGCGCGCCA
>310808.1.3
ATTCCCGGGAGAGCTCGATATCGCATGCGGTACCTCTAGAAGAAGCTTGGGATCCGTCGA
>pET-43.1Ek_LIC.Novagen.html.1.95
AAGCTTGCGGCCGCACAGCTGTATACACGTGCAAGCCAGCCAGAACTCGCTCCTGAAGAC
>pSE280.Invitrogen.html.1.64
CGTACGCGTATCGATGGCGCCAGCTGCAGGCGGCCGCCATATGCATCCTAGGCCTATTAA
>208744.1.157
TCGAAACATACCTTTGGGTCCTTTGGCCAATCCCGGGGATCCTCTAGAGTCGACCTGCAG
>4097013.1.44
ATGAGTCCGTGAGGACGAAACTCTAAGGCTTGGATCCAGAGTCTCCTGAACTAGTCCAAG
>pET-51b(+).Novagen.html.1.8
TTAATTAGTGGTGGTGATGGTGATGATGGTGGTGATGAGCGGAAATTGAGGAGAAGCCCG
>3139056.1.35
AAATTAATACGACTCACTATAGGGAGACCGGCAGATCTGATATCATCGATGAATTCGAGC
>pET-48b(+).Novagen.html.1.128
TAAAGAAACCGCTGCTGCTAAATTCGAACGCCAGCACATGGACAGCTCTACTTCTGCTGC
>pMR103.ATCC.html.1.33
GTCGGATCCGGCTGCTAACAAAGCCCGAAAGGAAGCTGAGTTGGCTGCTGCCACCGCTGA
>9957257.1.10
CCGCATGCCTCGAGGGATCCTCTAGAAGCGGCCGCGACTAGTGAGCTCGTCGACGTAGGC
>118200849.1.140
AAAGCTTTAGAGCTCTTCTTAAGAAGGATCCAGATCCACTAGTGGCCTATGCGGCCGCGG
>pASK22.Generic.html.1.192
TAGATCAGCAGTTTCGGCGGTTGGCCAGGCTTTTGCTGATACCACGCCAGGAAGTTTTTC
>56406604.1.150
CCTGGAGTTTGCCTTCCCTGTTTGAGAAGATGTCTCCGCCGATGCTTTTCCCCGGAGCGA
>pSE420.InVitrogen.html.1.82
TGGCGCCAGCTGCAGGCGGCCGCCATATGCATCCTAGGCCTATTAATATTCCGGAGTATA
>pET-41c(+).Novagen.html.1.9
GCGATATCGGGGATCCGAATTCTGTACAGGCCTTGGCGCGCCTGCAGGCGAGCTCCGTCG
>56406597.1.262
ATTTTGTAATGTAATTATCAGGTAGCTTATGATATGTCTGAAGATAATCCGCAACCCCGT
>pAN24.Generic.html.1.43
AGACGAGGCCGCTCAGGGCGAGTAGAGATCGGAAGCCCATGGTGATGTCTGCTCAAGCGG
>595767.1.10
GGTGCACGGCCCACGTGGCCACTAGTACTTCTCGAGCTCTGTACATGTCCGCGGTCGCGA
>118200845.1.17
GCGATCGCAGACCTAGGAAAGCTAGCTATACGCGTTATACCGGTATCCTGCAGGTAGCAT
>118200851.1.59
TACGCGTTATACCGGTATCCTGCAGGTAGTATGCAAGAGATCTTATAGGCCTCGAGTTAA
>pETBlue-2.Novagen.html.1.106
CGAACGCGTATCGATGGTACCGTCGACGTCCTGCAGGCGCGCCTGTACAGAATTCGGATC
>310796.1.5
GGTAAACCAGCAATAGACATAAGCGGCTATTTAACGACCCTGCCCTGAACAAGCGACCGA
>4097019.1.300
TGAACTAGACAATGCTCAGGACTGATGAGTCCGTGAGGACGAAACTCTAAGGCTTGGATC
>pET-44a(+).Novagen.html.1.66
AATTCTGTACAGGCGCGCCTGCAGGACGTCGACGGTACCATCGATACGCGTTCGAAGCTT
>118200845.1.47
CGCGTTATACCGGTATCCTGCAGGTAGCATGCAAGAGATCTTATAGGCCTCGAGTTAACG
>pRPM2.Generic.html.1.11
GCCTGCAGGTCGACTCTAGAGGATCCCCCCGGTCCGGATGGAAGACCCGGGTCTTCCTAC
>17864894.1.98
GTTACGAGATCGATGAATTCGAGCTCGGTACCCCTAGAGTCGACCTGCAGGCATGCAAGC
>4097019.1.10
CGGTGGCGGCCGCTCTAGACAATGCTCAGGACTGATGAGTCCGTGAGGACGAAACTCTAA
>pET-42a(+).Novagen.html.1.25
AATTCTGTACAGGCCTTGGCGCGCCTGCAGGCGAGCTCCGTCGACAAGCTTGCGGCCGCA
>pBACgus-7.Invitrogen.html.1.56
AGCCCGGGCTCTTGTCGTCGTCATCACCTCCACCGCTAGCGCTGTCCATGTGTTGGCGTT
>pSE420.InVitrogen.html.1.1
AGCTTAAGGTGCACGGCCCACGTGGCCACTAGTACTTCTCGAGCTCTGTACATGTCCGCG
>pET-12c.Novagen.html.1.12
TAATTTTGTTTAACTTTAAGAAGGAGATATACATATGCGGGCGAAACTCCTAGGAATAGT
>4097019.1.36
CAGGACTGATGAGTCCGTGAGGACGAAACTCTAAGGCTTGGATCCAGAGTCTCCTGAACT
>pTriEx-3Neo.Novagen.html.1.85
TGTATACAGCTGTGCGGCCGCAAGCTTCGAACCGGTACCGTCGACCTGCAGGCGCGCCGA
>17864894.1.7
TGCCGGCCGGTCCGGCGCGCCCGGGCTCGAGTGCACGTACGACGTCTAGACCTAGGCCTT
>pMMB208.ATCC.html.1.17
CGCCAAAACAGCCAAGCTGAATTCGAGCTCGGTACCCGGGGATCCTCTAGAGTCGACCTG
>pET-44c(+).Novagen.html.1.103
CCATCGATACGCGTTCGAAGCTTGCGGCCGCACAGCTGTATACACGTGCAAGCCAGCCAG
>115600313.1.482
CGCGCTGATTTTTGCGGTATAAGAATATATACTGATATGTATACCCGAAGTATGTCAAAA
>56406597.1.133
ATGTTCGTCCGCTTTTGCCCTGGAGTTTGCCTTCCCTGTTTGAGAAGATGTCTCCGCCGA
>pACYCDuet-1.Novagen.html.2.43
GCGTTCAAATTTCGCAGCAGCGGTTTCTTTACCAGACTCGAGGGTACCGACGTCAGCGAT
>pET-47b(+).Novagen.html.1.59
GGGACCCGGGTACCAGGATCCGAATTCTGTACAGGCCTTGGCGCGCCCGACGTCCGTCGA
>pBSL86.ATCC.html.2.3
TTCGAGCTCGGTACCCGGGGATCCTCTAGAGTCGACCTGCAGGCATGCAAGCTTGGGCGA
>pASK22.Generic.html.1.200
CAGTTTCGGCGGTTGGCCAGGCTTTTGCTGATACCACGCCAGGAAGTTTTTCTGGTTACC
>pT7T3_18U.Stratagene.html.1.108
TTTTTTTTTTTTTTGGGGGGGGGGGGGTGCAGGCATGCAAGCTTATTCCCTTTAGTGAGG
>115600313.1.170
TTATTCACATTCTTGCCCGCCTGATGAATGCTCATCCGGAATTCCGTATGGCAATGAAAG
>310784.1.7
CGGGGATCCTCTAGAGTCGACCTGCAGGCATGCAAGCTTTCGCGAGCTCGAGATCTAGAT
>310804.1.5
AGAGCTTGGCTGCAGGTCGACGGATCCCAAGCTTCTTCTAGAGGTACCGCATGCGATATC
>pCRT7_GS.InVitrogen.html.1.113
CGACCCATTTGCTGTCCACCAGTCATGCTAGCCATACCATGATGATGATGATGATGAGAA
>pDsRed2.Clontech.html.2.14
GACTAGTAGGCCTATTATTTTTGACACCAGACAAGTTGGTAATGGTAGCGACCGGCGCTC
>pSE420.InVitrogen.html.1.265
AGGGCCCGGGTTATAATTACCTCAGGTCGACGTCCCATGTGCAGGTGCTGAATTCGAAGG
>209129.1.1
ATTATATTTATCTCCGACGATATTCTCATCAGTGAAATCCAGCTGGAGTTCTTTAGCAAA
>pGT-N39.New_England_Biolabs.html.1.6
GATCCAGAATTCGCTAGCACGGCCGAACGCGTCTTCCGGAGTGTACAGGCATGCGGTCGA
>4097019.1.394
ATGAGTCCGTGAGGACGAAACTCTAAGGCTTGGATCCAGAGTCTCCTGAACTAGACAATG
>pS3.Generic.html.1.25
CTCTAGAGGATCCCCGCGCATGCATGTTAACAGATCTCGTACGCGTGCCGGCGCCTCGAG
>pEYFP.Clontech.html.2.36
GACACCAGACAAGTTGGTAATGGTAGCGACCGGCGCTCAGTTGGAATTCTAGAGTCGCGG
>pS1.ATCC.html.1.34
TCCCCGCGCATGCATGTTAACAGATCTCGTACGCGTGCCGGCGCCTCGAGACTAGTGCGC
>pRSET_CAT.InVitrogen.html.1.425
GCTGGCGATTCAGGTTCATCATGCCGTCTGTGATGGCTTCCATGTCGGCAGAATGCTTAA
>45548773.1.10
CCTCTAGAAGAAGCTTGGGATCCGTCGACCTGCAGATCCGTCGACCTGCAGGTCGACTCT
>pET-9d.Novagen.html.1.7
CTCTAGAAATAATTTTGTTTAACTTTAAGAAGGAGATATACCATGGCTAGCATGACTGGT
>pSL180.Generic.html.1.67
TTGCAATGATCATCATGACAGATCTGCGCGCGATCGATATCAGCGCTTTAAATTTGCGCA
>1132425.1.22
ATTGCGGCCGCATGCATGCATAAGCTTGCTCGAGTCTAGAGTCGACGGATCCTGCAGAAT
>pSE280.Invitrogen.html.1.102
ATATGCATCCTAGGCCTATTAATATTCCGGAGTATACGTAGCCGGCTAACGTTAACAACC
>18252143.1.25
GCTCTGCAGGATCCAAGCTTACTAGTGGTACCACGCGTGAATAGATAGAGTGCAGGGGCC
>209573.1.10
AGTCATTAGTCAGCAGATTCGTCACCAGCCAGTTTTTTCTGAACGATCTTCTTGATACGT
>56406608.1.102
AGCCTGATGTATAGTTAATATCCGCTTCACGCCATGTTCGTCCGCTTTTGCCCTGGAGTT
>310806.1.17
CAGGTCGACGGATCCCAAGCTTCTTCTAGAGGTACCGCATGCGATATCGAGCTCTCCCGG
>pRPM1.Generic.html.1.31
GGATCCCCTCCGGATGGAAGACCCGGGTCTTCCATCCGGACCGGGGGTACCGAGCTCGAA
>118200851.1.165
GGATCCAGATCCACTAGTGGCCTATGCGGCCGCGGATCTGATCCCGGGCGGGTACCTTTG
>56406597.1.3
TTTAAACATTATCTGATTTTTGTAAAGGTCTGATAATGGTCCGTTGTTTTGTAAATCAGC
>13446792.1.31
GTGGATCCCCCGGGATGCATGAATTCAAGCTTATCGATGTCGACAGGCCTTAAGGGCCAG
>pASK22.Generic.html.1.174
TCACGGGTCGACGCACCGTAGATCAGCAGTTTCGGCGGTTGGCCAGGCTTTTGCTGATAC
>pSE420.InVitrogen.html.1.174
TAGAACTATAGCTAGCATGCGCAAATTTAAAGCGCTGATATCGATCGCGCGCAGATCTGT
>pETBlue-2.Novagen.html.1.40
CTCTGGGTCTTCAGGAGCGAGTTCTGGCTGGCTTGCACGTGTATACAGCTGTGCGGCCGC
>16930719.1.49
GGGCCCATGGCTAGCGGCCGCACGCGTTCGCGACTAGTTGTCGACCTGCAGGCATGCAAG
>45862365.1.66
CCGGGTGGATCCAAGGCCTTCTAGAAAAACTCGAGAACGTTGGGCCCCAATTGGCTAGCA
>113073402.1.14
CGACTCTAGACACGGGGTGGTTTAAACGCGGCCGCGGTACCACTAGTACGCGTAGGCCTG
>pET-50b(+).Novagen.html.1.97
GCGGCCGCAGAGCTCGCTCTGGTGCCACGCGGTAGTAAAGAAACCGCTGCTGCTAAATTC
>118200849.1.48
AAAGCTAGCTATACGCGTTATACCGGTATCCTGCAGGTAGCATGCAAGAGATCTTATAGG
>pSE280.Invitrogen.html.1.103
TATGCATCCTAGGCCTATTAATATTCCGGAGTATACGTAGCCGGCTAACGTTAACAACCG
>10504974.1.57
GCAGAAGCTTCGAATTCGAGCTCCCGGGTACCATGGCATGCATCGATAGATCTCGAGGCC
>115600313.1.18
AAGAAAGCTGAACGAGAAACGTAAAATGATATAAATATCAATATATTAAATTAGATTTTG
>pET-44c(+).Novagen.html.1.117
TCGAAGCTTGCGGCCGCACAGCTGTATACACGTGCAAGCCAGCCAGAACTCGCTCCTGAA
>pUC28.Generic.html.1.4
ATTCGCGAGCTCCATGGATATCGATCGCATGCATATGGGCCCTCGAGGCCTTGAATGCGG
>p3T.Mobitec.html.1.48
CCATTTTTTGGATGGCGACCCGGGTGCCCAGCCAAAAAATGGCCACTGCAGGAATTCGAT
>7688144.1.23
TTTTTTTTTTTTTTTGGGAGCTCGCCCGGGGATCCTCTAGAGTCGACCTGCAGCCCAAGC
>pCRT7_GS.InVitrogen.html.1.4
AGCGGTGGCAGCAGCCAACTCAGCTTCCTTTCGGGCTTTGTTAGCAGCCGGATCAAGCTT
>56406608.1.21
TTTTTGTAAAGGTCTGATAATGGTCCGTTGTTTTGTAAATCAGCCAGTCGCTTGAGTAAA
>747953.1.5
GCTAGCATGACTGGTGGACAGCAAATGGGTCGGATCCGAATTCGAGCTCCGTCGACAAGC
>pRSET_CAT.InVitrogen.html.1.184
TACCTATAACCAGACCGTTCAGCTGGATATTACGGCCTTTTTAAAGACCGTAAAGAAAAA
>1132425.1.40
CATAAGCTTGCTCGAGTCTAGAGTCGACGGATCCTGCAGAATTCCCGGGTACCAACACAA
>48995599.1.176
ATCGATACGCGTACGTCGCGACCGCGGACATGTACAGAGCTCGAGAAGTACTAGTGGCCA
>310806.1.12
GGCTGCAGGTCGACGGATCCCAAGCTTCTTCTAGAGGTACCGCATGCGATATCGAGCTCT
>pMIB_V5-Hisb.InVitrogen.html.1.2
TAGACTCGAGCGGCCGCCACTGTGCTGGATATCTGCAGAATTCCACCACACTGGACTAGT
>12082761.1.8
ATGCTCCCGGCCGCCATGGCCGCGGGATATCACTAGTGCGGCCGCCTGCAGGTCGACGGG
>5825492.1.7
GTACCCGGGCCCGCGGAGCTCTAGATATCGATGCATATGAATTCAGCTGCAGGATCCTAG
>pMAL-c2g.New_England_Biolabs.html.1.3
CTTGCCTGCAGGTCGACTCTAGAGGATCCGAATTCTACGTAGTGTGCCGCACCCGGCCCG
>310852.1.2
AATTGCTGCAGGTCGACGGATCCCAAGCTTCTTCTAGAGGTACCGCATGCGATATCGAGC
>413812.1.7
AGCGGCCGCCCGGGAATTCGAGCTCGGTACCAGATCTTCTAGATTCGAACTCGAGGCCTG
>pRSET_CAT.InVitrogen.html.1.346
TGGCCAATATGGACAACTTCTTCGCCCCCGTTTTCACCATGGGCAAATATTATACGCAAG
>pWEB::TNC.Epicentre.html.1.4
AATTCGCGGCCGCATAATACGACTCACTATAGGGAGAGGATCCCGGGATCCGTCGTGACT
>pSE420.InVitrogen.html.1.130
TTCCGGAGTATACGTAGCCGGCTAACGTTAACAACCGGTACCTCTAGAACTATAGCTAGC
>pCRT7_GS.InVitrogen.html.1.97
ATCGTCGTACAGATCCCGACCCATTTGCTGTCCACCAGTCATGCTAGCCATACCATGATG
>pASK22.Generic.html.1.400
CACGCAATGCATTCATCTGCAGGTACAGGATCGATTGACTAGTGTCACGAGAAACGATGA
>pPICZalphaB.InVitrogen.html.1.1
AAAGCTGGCGGCCGCCGCGGCTCGAGGTACCGATCCGAGACGGCCGGCTGGGCCACGTGA
>pBK614.Generic.html.1.2
AACAACATGAGACAAAAGCCGTCCTTCCCTAGCTGAACTACCCAAAAGTATAAATGCCTG
>pCR3.InVitrogen.html.1.5
CTCTAGATGCATGCTCGAGCGGCCGCCAGTGTGATGGATATCTGCAGAATTCCAGCACAC
>7688144.1.16
TTTTTTTTTTTTTTTTTTTTTTGGGAGCTCGCCCGGGGATCCTCTAGAGTCGACCTGCAG
>pBAD22.ATCC.html.1.2
AGCTTGCATGCCTGCAGGTCGACTCTAGAGGATCCCCGGGTACCATGGTGAATTCCTCCT
>pT7Blue-2.Novagen.html.1.25
CGTGTGGTCTAGAGCTAGCCTAGGCTCGAGAAGCTTGTCGACCAGATATCGGAATTCTAT
>pAMP1.Invitrogen.html.1.20
TTCCCGGGCATCATCATCATTAGTAGTAGTAGGCGGCCGCTCTAGAGGATCCAAGCTTAC
>537474.1.19
ATGAATTCGAGCTCGGTACCCGGGGATCCTCTAGAGTCGACCTGCAGGCATGCAAGCTTC
>118200854.1.153
TAGTGGCCTATGCGGCCGCGGATCTGATCCCGGGCGGGTACCTTTGAATTCCACTTAATT
>pASK22.Generic.html.1.119
CAGAGTGAAGTCGGTACCGCTACCGCTACCGGTAAAACGGTCCGGAACACCAGATTCACG
>pET-12a.Novagen.html.1.40
TATACATATGCGGGCGAAACTCCTAGGAATAGTCCTGACAACCCCTATCGCGATCAGCTC
>595767.1.240
ATGATCATTGCAATTGGATCCATATATAGGGCCCGGGTTATAATTACCTCAGGTCGACGT
>118200849.1.25
GCCTTTGCGATCGCAGACCTAGGAAAGCTAGCTATACGCGTTATACCGGTATCCTGCAGG
>7638455.1.5
GTACCCGGGTGAATTCTACGCGTCGACAGGCGCCACTAGTGCATGCATATGTGAAGCTTA
>pASK22.Generic.html.1.433
ATTGACTAGTGTCACGAGAAACGATGAAACGACCTTTAACAGAAGCGCTGTATTCGGTGG
>pHIL-S1.InVitrogen.html.1.98
TTAGAATCTAGCAAGACCGGTCTTCTCGTAAGTGCCCAACTTGAACTGAGGAACAGTCAT
>pT7Blue-2.Novagen.html.1.161
TCGCTGCCACCGGTACCGCTGTCGATGTGCTGGCGTTCGAATTTAGCAGCAGCGGTTTCT
>55274253.1.20
GGTCGACGGTATCGATAAGCTTGATATCGAATTCCTGCAGCCCGGGGGATCCACTAGTTC
>115600313.1.1038
TGACATCAAAAACGCCATTAACCTGATGTTCTGGGGAATATAAATGTCAGGCTCCCTTAT
>pET-12b.Novagen.html.1.13
ATAATTTTGTTTAACTTTAAGAAGGAGATATACATATGCGGGCGAAACTCCTAGGAATAG
>413810.1.10
GACTCTAGAGGATCCCCGGGTACCGAGCTCGAATTCAGCTGCCATGGTTTAAACCTCCTT
>115600313.1.1033
GAAAATGACATCAAAAACGCCATTAACCTGATGTTCTGGGGAATATAAATGTCAGGCTCC
>pMAL-p2e.New_England_Biolabs.html.1.37
CCGGTACCTTGTCATCGTCATCCCCGAGGTTGTTGTTATTGTTATTGTTGTTGTTGTTCG
>pExchange-6C.Stratagene.html.1.24
CTTGATATCGAATTCCTGCAGCCCGGGGGATCCGCCCGGGCTAGAGCGGCCGCCACCGCG
>4097019.1.157
TCCTGAACTAGACAATGCTCAGGACTGATGAGTCCGTGAGGACGAAACTCTAAGGCTTGG
>1184321.1.23
CTCTAGCCCGGGCGGATCCCCCGGGCTGCAGGAATTCGATATCAAGCTTATCGATACCGT
>pSU2703.Generic.html.1.16
AAGCTGTCAAACATGAGAATTACAACTTATATCGTATGGGGCTGACTTCAGGTGCTACAT
>pRSFDuet-1.Novagen.html.1.29
TCTTTACCAGACTCGAGGGTACCGACGTCAGCGATCGCGTGGCCGGCCGATATCCAATTG
>115600313.1.542
AGAGGTATGCTATGAAGCAGCGTATTACAGTGACAGTTGACAGCGACAGCTATCAGTTGC
>1184321.1.5
CCACCGCGGTGGCGGCCGCTCTAGCCCGGGCGGATCCCCCGGGCTGCAGGAATTCGATAT
>pFR10.Generic.html.1.4
TTCCCGGGGATCCGTCGACCTGCAGCCAAGCTTATCGAAGCTTATCGATTCTAGACTCGA
>pSE420.InVitrogen.html.1.53
TGTCCGCGGTCGCGACGTACGCGTATCGATGGCGCCAGCTGCAGGCGGCCGCCATATGCA
>pET-38b(+).Novagen.html.1.3
AGCACCATGGTGATATCGGATCCGAATTCTGTACACCTGCAGGACGTCAAGCTTGCGGCC
>pET-51b(+).Novagen.html.1.49
GAAATTGAGGAGAAGCCCGGAGCTCCTGCGGCCGCAAGCTTGTCGACCGACGTCGGATCC
>pET-43.1Ek_LIC.Novagen.html.1.22
ATCTGAGCTCGTGGATCCGAATTCTGTACAGGCGCGCCTGCAGGACGTCGACGGTACCAT
>16930719.1.25
AGATCTCGAGGCCTGATCATCGATGGGCCCATGGCTAGCGGCCGCACGCGTTCGCGACTA
>pUni_V5-HisC.InVitrogen.html.1.1
AGCTCTCGCGAAGGCCTGACGTCGGGCCCGGATCCGCCCACACGGCACCGGTGAATTCCT
>115600313.1.701
GGAAGGGATGGCTGAGGTCGCCCGGTTTATTGAAATGAACGGCTCTTTTGCTGACGAGAA
>287938.1.24
CCAGCTGCAGATCTCGAGCTCGGATCCGACCCATTTGCTGTCCACCAGTCATGCTAGCCA
>pES1.Generic.html.1.23
TGTCAAGTAATTCGAGCTCGGTACCCGGGGATCCTCTAGAGTCGACCTGCAGGCATGCAA
>115600313.1.54
GTTGGCAGCATCACCCGACGCACTTTGCGCCGAATAAATACCTGTGACGGAAGATCACTT
>pCRT7_GS.InVitrogen.html.1.35
CGGGCTTTGTTAGCAGCCGGATCAAGCTTCGAATTCGCCCTTAAGGGCGGATCCTTATCG
>pET-17xb.Novagen.html.1.16
GGTACCGAGCTCGGATCCACTAGTAACGGCCGCCAGTGTGCTGGAATTCTGCAGATATCC
>pMETalphaB.InVitrogen.html.1.6
TGGCGGCCGCCGCGGGTCGACGACGCGTGGATCCACGGCCGGCTGGGCCACGTGAATTCC
>4097019.1.565
GGATCCAGAGTCTCCTGAACTAGACAATGCTCAGGACTGATGAGTCCGTGAGGACGAAAC
>pRNA-U6.3_Neo.Genscript.html.1.36
ACTTAAGCTTTCCAAAAAACTTACGCTGAGTACTTCGATCTCTTGAATCGAAGTACTCAG
>115600313.1.443
TCCGGCTTACTAAAAGCCAGATAACAGTATGCGTATTTGCGCGCTGATTTTTGCGGTATA
>16930719.1.11
CCCGGGGATCCTCTAGATCTCGAGGCCTGATCATCGATGGGCCCATGGCTAGCGGCCGCA
>4097019.1.442
AACTAGACAATGCTCAGGACTGATGAGTCCGTGAGGACGAAACTCTAAGGCTTGGATCCA
>118200849.1.199
GATCTGATCCCGGGCGGGTACCTTTGAATTCCACTTAATTAAGTAGGCCGGCCAGATTAA
>13446792.1.7
CTAGAGGCCATGGCGGCCGCACTAGTGGATCCCCCGGGATGCATGAATTCAAGCTTATCG
>pExchange-6A.Stratagene.html.1.12
GGTATCGATAAGCTTGATATCGAATTCCTGCAGCCCGGGGGATCCGCCCGGGCTAGAGCG
>413810.1.2
TGCAGGTCGACTCTAGAGGATCCCCGGGTACCGAGCTCGAATTCAGCTGCCATGGTTTAA
>pBK614.Generic.html.1.22
GTCCTTCCCTAGCTGAACTACCCAAAAGTATAAATGCCTGAACAATTAGTTTAGATCCGA
>115600313.1.270
TCGCCCCCGTTTTCACCATGGGCAAATATTATACGCAAGGCGACAAGGTGCTGATGCCGC
>pcDNA2.1.InVitrogen.html.1.22
CCACTAGTAACGGCCGCCAGTGTGCTGGAATTCTGCAGATATCCATCACACTGGCGGCCG
>118200854.1.81
GCCTCGAGTTAACGTTCGAGGTCGACTCTAGATAAAGCTTTAGAGCTCTTCTTAAGAAGG
>M13BM20.Boehringer.html.1.10
TGGGATATCGCATGCCTGCAGAGCTCTAGAGTCGACGGGCCCGGTACCGCGGCCGCCTTA
>pSE280.Invitrogen.html.1.51
TCCGCGGTCGCGACGTACGCGTATCGATGGCGCCAGCTGCAGGCGGCCGCCATATGCATC
>48995599.1.147
GCATATGGCGGCCGCCTGCAGCTGGCGCCATCGATACGCGTACGTCGCGACCGCGGACAT
>pET-48b(+).Novagen.html.1.121
GCGGTAGTAAAGAAACCGCTGCTGCTAAATTCGAACGCCAGCACATGGACAGCTCTACTT
>595767.1.41
TCGAGCTCTGTACATGTCCGCGGTCGCGACGTACGCGTATCGATGGCGCCAGCTGCAGGC
>115600313.1.182
TTGCCCGCCTGATGAATGCTCATCCGGAATTCCGTATGGCAATGAAAGACGGTGAGCTGG
>pCRT7_VP22-1-TOPO.InVitrogen.html.1.12
CGGCCGCCACTGTGCTGGATATCTGCAGAATTGCCCTTAAGGGCAATTCCACCACACTGG
>pXC14.ATCC.html.1.48
GTACTTCCTTAGATAACAATTGATTGAATGTATGCAAATAAATGCATACACCATAGGTGT
>115600313.1.309
GCGACAAGGTGCTGATGCCGCTGGCGATTCAGGTTCATCATGCCGTCTGTGATGGCTTCC
>118200856.1.107
AGTTAACGTTCGAGGTCGACTCTAGATAAAGCTTTAGAGCTCTTCTTAAGAAGGATCCAG
>pOSEX4.ATCC.html.1.15
GCGGCCGCGGTACCGGGCCCGTCGACTCTAGAGCTCTGCAGGCATGCGATATCCCATGGA
>118200856.1.15
GCGCGCCTTTGCGATCGCAGACCTAGGAAAGCTAGCTATACGCGTTATACCGGTATCCTG
>9957257.1.19
TCGAGGGATCCTCTAGAAGCGGCCGCGACTAGTGAGCTCGTCGACGTAGGCCTTTGAATT
>pSE280.Invitrogen.html.1.29
TACTTCTCGAGCTCTGTACATGTCCGCGGTCGCGACGTACGCGTATCGATGGCGCCAGCT
>pT7T3_18U.Stratagene.html.1.16
GTGAGCGGATAACAATTTCACACAGGAAACAGCTATGACATGATTACGAATTTAATACGA
>pET-50b(+).Novagen.html.1.71
CGCGCCCGACGTCCGTCGACAAGCTTGCGGCCGCAGAGCTCGCTCTGGTGCCACGCGGTA
>M13BM20.Boehringer.html.1.11
GGGATATCGCATGCCTGCAGAGCTCTAGAGTCGACGGGCCCGGTACCGCGGCCGCCTTAA
>595767.1.249
GCAATTGGATCCATATATAGGGCCCGGGTTATAATTACCTCAGGTCGACGTCCCATGGCC
>pT7Blue-2.Novagen.html.1.147
TCTTGTCGTCGTCATCGCTGCCACCGGTACCGCTGTCGATGTGCTGGCGTTCGAATTTAG
>8346634.2.74
TGATCATCATGACAGATCTGCGCGCGATCGATATCAGCGCTTTAAATTTCGCATGCTAGA
>4097019.1.503
AGTCTCCTGAACTAGACAATGCTCAGGACTGATGAGTCCGTGAGGACGAAACTCTAAGGC
>pACYCDuet-1.Novagen.html.1.3
AAGCATTATGCGGCCGCAAGCTTGTCGACCTGCAGGCGCGCCGAGCTCGAATTCGGATCC
>pExchange-6A.Stratagene.html.1.19
ATAAGCTTGATATCGAATTCCTGCAGCCCGGGGGATCCGCCCGGGCTAGAGCGGCCGCCA
>pET-48b(+).Novagen.html.1.139
CTGCTGCTAAATTCGAACGCCAGCACATGGACAGCTCTACTTCTGCTGCTCTCGAGGCTT
>287938.1.17
CATGGTACCAGCTGCAGATCTCGAGCTCGGATCCGACCCATTTGCTGTCCACCAGTCATG
>pBK614.Generic.html.1.33
GCTGAACTACCCAAAAGTATAAATGCCTGAACAATTAGTTTAGATCCGAGATAGGAGCTT
>pET-52b(+).Novagen.html.1.41
GATGAGCGGAACTACCGCGTGGCACCAGAGCGAGCTCTGCGGCCGCGTCGACTTGTACAG
>pASK22.Generic.html.1.410
ATTCATCTGCAGGTACAGGATCGATTGACTAGTGTCACGAGAAACGATGAAACGACCTTT
>pT7Blue-2.Novagen.html.1.107
GATACGTAACGCGTCTGCAGTTTTGAGGAGAAGCCCGGGCTCTTGTCGTCGTCATCGCTG
>pGT-N29.New_England_Biolabs.html.1.21
ATGGGAGACGTCACCGGTTCTAGAACCTAGGGAGCTCTGGTACCCACTAGGCGGCCGCCT
>pMIB_V5-Hisb.InVitrogen.html.1.10
AGCGGCCGCCACTGTGCTGGATATCTGCAGAATTCCACCACACTGGACTAGTGGATCCGA
>115600313.1.846
TATTGACACGCCCGGGCGACGGATGGTGATCCCCCTGGCCAGTGCACGTCTGCTGTCAGA
>pT7T3_18U.Stratagene.html.1.75
ACTCACTATAGGGAATTCGAGCTCCCGGGTTTTTTTTTTTTTTTTTTGGGGGGGGGGGGG
>pSL180.Generic.html.1.238
GATACGCGTACGTCGCGACCGCGGACATGTACAGAGCTCGAGAAGTACTAGTGGCCACGT
>pACYCDuet-1.Novagen.html.2.9
ATTAAGCTGCGCTAGTAGACGAGTCCATGTGCTGGCGTTCAAATTTCGCAGCAGCGGTTT
>56406597.1.244
CGAGGGCTTGTGCTTCTGATTTTGTAATGTAATTATCAGGTAGCTTATGATATGTCTGAA
>pNEB205A.New_England_Biolabs.html.1.12
GGGTTTAAACGCTGAGGAGACATCTAGACTTTCCCTCAGCTTAATTAAGGCGCGCCTGAG
>208744.1.80
CAAGAGCCCTTTGCCAGCTTTCTCGAGGTACCCTCCAAGGGTCCTCCTGAAAATGTTCTA
>4097019.1.546
GGACGAAACTCTAAGGCTTGGATCCAGAGTCTCCTGAACTAGACAATGCTCAGGACTGAT
>pCMV-3Tag-1B.Stratagene.html.1.2
CCCCCCCTCGAGGTCGACGGTATCGATAAGCTTGATATCGAATTCCTGCAGCCCGGGGGA
>pSE280.Invitrogen.html.1.20
GGCCACTAGTACTTCTCGAGCTCTGTACATGTCCGCGGTCGCGACGTACGCGTATCGATG
>SSEV19.Generic.html.1.102
ACGGCGGATTGACCGTAATGGGATAGGTTACGTTGGTGTAGATGGGCGCATCGTAACCGT
>83314120.1.45
ACTAGTGGTACCACGCGTGAATAGATAGAGTGCAGGGGCCCCGACCGTGTCGGGGCCCCT
>pET-12a.Novagen.html.1.10
AAATAATTTTGTTTAACTTTAAGAAGGAGATATACATATGCGGGCGAAACTCCTAGGAAT
>17864894.1.61
GGCCTTAAGATCTGATCATATGCATCCGCGGGCCCGGGTTACGAGATCGATGAATTCGAG
>pET-12b.Novagen.html.1.53
GGCGAAACTCCTAGGAATAGTCCTGACAACCCCTATCGCGATCAGCTCTTTTGCGTCGAC
>4097019.1.583
ACTAGACAATGCTCAGGACTGATGAGTCCGTGAGGACGAAACTCTAAGGCTTGGATCCAG
>pDsRed2.Clontech.html.2.22
GGCCTATTATTTTTGACACCAGACAAGTTGGTAATGGTAGCGACCGGCGCTCAGTTGGAA
>118200845.1.148
GAAGGATCCAGATCCACTAGTGGCCTATGCGGCCGCGGATCTGATCCCGGGCGGGTACCT
>pAMP2.Invitrogen.html.1.24
CGGGGGCCGCCTACTACTACTAATGATGATGATGGCTCTAGAGGATCCAAGCTTACGTAC
>pASK22.Generic.html.1.551
CTGACGTACCCACTCCATGTAGAAGTCAGAGAAGGTGAAACCTGAGGTAGCGCAAGACAG
>pETcoco-2.Novagen.html.1.104
TGGACGTCATCGATGCGATCGCCCGGGCTCTTGTCGTCGTCATCACCAGTTGGCGGTGGC
>48995599.1.66
CATGCTAGCTATAGTTCTAGAGGTACCGGTTGTTAACGTTAGCCGGCTACGTATACTCCG
>56406608.1.220
AAGGTTCCCTTTTGATGCCACCCAGCCGAGGGCTTGTGCTTCTGATTTTGTAATGTAATT
>60101687.1.32
GACCGTCGACAGAGATATCCGCGGCCGCAGAACTGGCCGTCGTTTTACAGCCAGAGCCAG
>118200851.1.157
CTTAAGAAGGATCCAGATCCACTAGTGGCCTATGCGGCCGCGGATCTGATCCCGGGCGGG
>pUCBM21.Boehringer.html.1.2
AATTCCCGGGGATCCACGCGTAACTTAAGTGCGGCCGCGGTACCGGGCCCGTCGACTCTA
>16930722.1.95
GCGGCCGCACGCGTTCGCGACTAGTGCGCGATCGCGGCCGGCCGGCGCGCCGTTTAAACG
>SSEV19.Generic.html.1.127
GGTTACGTTGGTGTAGATGGGCGCATCGTAACCGTGCATCTGCCAGTTTGAGGGGACGAC
>pT7T3_18U.Stratagene.html.1.10
GGAATTGTGAGCGGATAACAATTTCACACAGGAAACAGCTATGACATGATTACGAATTTA
>pASK22.Generic.html.1.386
AGCGGTGTCTTCAGCACGCAATGCATTCATCTGCAGGTACAGGATCGATTGACTAGTGTC
>11559656.1.7
GCTGGGAATTCCTCGAGATCTTCTAGACCCCGGGGATATCCCATGGGCGGCCGCACTAGT
>56406608.1.163
GCCTTCCCTGTTTGAGAAGATGTCTCCGCCGATGCTTTTCCCCGGAGCGACGTCTGCAAG
>209573.1.9
CAGTCATTAGTCAGCAGATTCGTCACCAGCCAGTTTTTTCTGAACGATCTTCTTGATACG
>pAX4AM.USB.html.1.51
CCCGGCGGCAACCGAGCGTTCTGAATTAATTAATCATCGTCAATCAATCACCCGGGCTGC
>pAN561H.Generic.html.1.52
ACGACTCATAGGAGAGTTGTAAAAAAGTTTCGGCCGGCGTATTGGGTGTTACGGAGCATT
>pET-48b(+).Novagen.html.1.100
CAGAGCTCGCTCTGGTGCCACGCGGTAGTAAAGAAACCGCTGCTGCTAAATTCGAACGCC
>56406604.1.127
ACGCCATGTTCGTCCGCTTTTGCCCTGGAGTTTGCCTTCCCTGTTTGAGAAGATGTCTCC
>58651745.1.33
GATATCACCAGCACACTGGAATTCTCTAGAGCGCGCCATGGTCAAAGTTGAGCGTTTATT
>pET-41a(+).Novagen.html.1.18
GGGATCCGAATTCTGTACAGGCCTTGGCGCGCCTGCAGGCGAGCTCCGTCGACAAGCTTG
>118200854.1.34
ACGCGTTATACCGGTATCCTGCAGGTAGTATGCAAGAGATCTTATAGGCCTCGAGTTAAC
>pPICZB.InVitrogen.html.2.5
CAAGCTGGCGGCCGCCGCGGCTCGAGGTACCGATCCGAGACGGCCGGCTGGGCCACGTGA
>pEYFP.Clontech.html.2.17
TAGTAGGCCTATTATTTTTGACACCAGACAAGTTGGTAATGGTAGCGACCGGCGCTCAGT
>1184321.1.28
GCCCGGGCGGATCCCCCGGGCTGCAGGAATTCGATATCAAGCTTATCGATACCGTCGACC
>pETBlue-2.Novagen.html.1.45
GGTCTTCAGGAGCGAGTTCTGGCTGGCTTGCACGTGTATACAGCTGTGCGGCCGCAAGCT
>pGV451.Generic.html.1.35
ATCATCGCCCTGACTGAGTCGAGCCCAGCTTGGCTGCAGGTCGACGGATCCCCGGGAATT
>4097019.1.330
CCGTGAGGACGAAACTCTAAGGCTTGGATCCAGAGTCTCCTGAACTAGACAATGCTCAGG
>pET-52b(+).Novagen.html.1.53
TACCGCGTGGCACCAGAGCGAGCTCTGCGGCCGCGTCGACTTGTACAGGATCCTGGTACC
>pCDFDuet-1.Novagen.html.1.8
TTATGCGGCCGCAAGCTTGTCGACCTGCAGGCGCGCCGAGCTCGAATTCGGATCCTGGCT
>118200851.1.134
CTAGATAAAGCTTTAGAGCTCTTCTTAAGAAGGATCCAGATCCACTAGTGGCCTATGCGG
>pRSET_CAT.InVitrogen.html.1.243
ATAAGCACAAGTTTTATCCGGCCTTTATTCACATTCTTGCCCGCCTGATGAATGCTCATC
>55274248.1.32
CGATAAGCTTGATATCGAATTCCTGCAGCCCGGGGGATCCACTAGTTCTATGGCGGCCAC
>pASK22.Generic.html.1.125
GAAGTCGGTACCGCTACCGCTACCGGTAAAACGGTCCGGAACACCAGATTCACGGGTCGA
>4097019.1.468
GTCCGTGAGGACGAAACTCTAAGGCTTGGATCCAGAGTCTCCTGAACTAGACAATGCTCA
>27573262.1.6
TACGCTCGTGCTGCTGCTCGTCAGGCTCGTGCTGGTACCTCGGATCCGAATTCGAGCTCC
>pQE-TriSystem_Strep.Qiagen.html.1.12
GCTGTGCGGCCGCAAGCTTCGAACCGGTACCGTCGACCTGCAGGCGCGCCGAGATCTGAG
>pcDNA2.1.InVitrogen.html.1.27
AGTAACGGCCGCCAGTGTGCTGGAATTCTGCAGATATCCATCACACTGGCGGCCGCTCGA
>pASK22.Generic.html.1.282
GATTTGCAAGACATGGTAACACGTTCACCTGCAGATACAGACAGAGAGCTCGGAGACTGG
>209573.1.122
CTTCAACCTGGTTGCAGTGAGTGCCTTTACCGATAACTTCCAGAGACTGGATGTTTTTCG
>pACYCDuet-1.Novagen.html.2.13
AGCTGCGCTAGTAGACGAGTCCATGTGCTGGCGTTCAAATTTCGCAGCAGCGGTTTCTTT
>pDR720.Generic.html.1.45
TAGTTAACTAGTTCGATGATTAATTGTCAACAGGGGAATTCACTGGGGGGATGGGGAGTA
>1277132.2.3
GGTGATCACTAGTCCTAGGCCGGCGCCCGGGAACTCCGGATGCATATGCATGCTGCAGGG
>pBACgus-7.Invitrogen.html.1.7
GCGGCCGCAAGCTTCGAGCTCGAATTCGGATCCAGGCCTTTTGAGGAGAAGCCCGGGCTC
>pDR720.Generic.html.1.34
AAGCTGCGTACTAGTTAACTAGTTCGATGATTAATTGTCAACAGGGGAATTCACTGGGGG
>498575.1.21
GGATCCTCTAGAGTCGATCGTTAACGCGTCGACGCGGCCGCGGGGGCCCACTAGTGCTAG
>4097019.1.128
ACGAAACTCTAAGGCTTGGATCCAGAGTCTCCTGAACTAGACAATGCTCAGGACTGATGA
>pcDNA2.1.InVitrogen.html.1.33
GGCCGCCAGTGTGCTGGAATTCTGCAGATATCCATCACACTGGCGGCCGCTCGAGCATGC
>104716834.1.5
TTCGCGAGGTACCGGGCCCAAGCTTCTCGAGGAATTCCTGCAGCCCGGGGGATCCACTAG
>47132203.1.18
GGGCCCAAGCTTCTCGAGGAATTCCTGCAGCCCGGGGGATCCACTAGTGAGGAGCTCGAA
>1132425.1.7
GTCGGCCGAGCTCGAATTGCGGCCGCATGCATGCATAAGCTTGCTCGAGTCTAGAGTCGA
>pAX4AM.USB.html.1.87
TCGTCAATCAATCACCCGGGCTGCAGTCGACTCTAGATCTGGTACCGAATTCCATGGTCG
>pASK22.Generic.html.1.339
TCGAAGTACCAAGTGCTGCCATAGTAGTTACGCGCGCAGTAGTAGATAGCGGTGTCTTCA
>pET-32Xa_LIC.Novagen.html.1.4
TCTGGCCATGGCGATATCGGATCCGAATTCGAGCTCCGTCGACAAGCTTGCGGCCGCACT
>p453.Generic.html.1.23
AAATTAGAATAGTTTCAATTTTTAAGCTATTTATAGCATAGAAAAAAACAAAATGAAATT
>pGEM-7Zf(+)_LIC-F.ATCC.html.1.75
GCGCCGGAGCGAGTTTGGTACCGAATTCCTCGAGTCTAGAGGAGCATGCGACGTCGGGCC
>pAN24.Generic.html.1.6
CCAGCGCGCTTGGAAATCACATTTGCCAACCCGTTGCAGACGAGGCCGCTCAGGGCGAGT
>3139056.1.127
CAGGCATGCAAGCTCCAGCTGCTCGAGTTCTATAGTGTCACCTAAATCGTATGTGTATGA
>pCRT7_VP22-1.InVitrogen.html.1.12
GCCCTCTAGACTCGAGCGGCCGCCACTGTGCTGGATATCTGCAGAATTCCACCACACTGG
>13027702.1.43
CGCCTGCAGCTGGCGCCATCGATACGCGTACGTCGCGACCGCGGACATGTACAGAGCTCG
>pET-50b(+).Novagen.html.1.102
CGCAGAGCTCGCTCTGGTGCCACGCGGTAGTAAAGAAACCGCTGCTGCTAAATTCGAACG
>pRSET_CAT.InVitrogen.html.1.325
TCACCAGTTTTGATTTAAACGTGGCCAATATGGACAACTTCTTCGCCCCCGTTTTCACCA
>pSE280.Invitrogen.html.1.134
TATACGTAGCCGGCTAACGTTAACAACCGGTACCTCTAGAACTATAGCTAGCATGCGCAA
>209573.1.116
CGATAACTTCAACCTGGTTGCAGTGAGTGCCTTTACCGATAACTTCCAGAGACTGGATGT
>16930719.1.44
TCGATGGGCCCATGGCTAGCGGCCGCACGCGTTCGCGACTAGTTGTCGACCTGCAGGCAT
>pT7T3_18U.Stratagene.html.1.83
TAGGGAATTCGAGCTCCCGGGTTTTTTTTTTTTTTTTTTGGGGGGGGGGGGGTGCAGGCA
>pET-32Xa_LIC.Novagen.html.1.5
CTGGCCATGGCGATATCGGATCCGAATTCGAGCTCCGTCGACAAGCTTGCGGCCGCACTC
>115600313.1.323
ATGCCGCTGGCGATTCAGGTTCATCATGCCGTCTGTGATGGCTTCCATGTCGGCAGAATG
>pSL180.Generic.html.1.181
TCCGGAATATTAATAGGCCTAGGATGCATATGGCGGCCGCCTGCAGCTGGCGCCATCGAT
>115600313.1.844
ATTATTGACACGCCCGGGCGACGGATGGTGATCCCCCTGGCCAGTGCACGTCTGCTGTCA
>pT7T3_18U.Stratagene.html.1.44
ACAGCTATGACATGATTACGAATTTAATACGACTCACTATAGGGAATTCGAGCTCCCGGG
>113073444.1.23
TGCAGGTCGACTCTAGACACGGGGTGGTTTAAACGCGGCCGCGGTACCACTAGTACGCGT
>M13K82.Generic.html.1.4
TAAAACGACGGCCAGTGCCAAGCTTGGCTGCAGGTCGACGGATCCCCTAGCACTCCCGGG
>118200854.1.152
CTAGTGGCCTATGCGGCCGCGGATCTGATCCCGGGCGGGTACCTTTGAATTCCACTTAAT
>pGEM-7Zf(+)_LIC-F.ATCC.html.1.84
CGAGTTTGGTACCGAATTCCTCGAGTCTAGAGGAGCATGCGACGTCGGGCCCAATTCGCC
>pASK22.Generic.html.1.536
ACGTTTACCCGGGGGCTGACGTACCCACTCCATGTAGAAGTCAGAGAAGGTGAAACCTGA
>12082761.1.48
GCCGCCTGCAGGTCGACGGGCCCGGGATCCGATATCTAGATGCATTCGCGAGGTACCGAG
>pSE420.InVitrogen.html.1.284
CCTCAGGTCGACGTCCCATGTGCAGGTGCTGAATTCGAAGGCATTCCACGACGTGGTCAC
>pPROTet.E_6xHN.Clontech.html.1.14
TAATTAAGCGGCCGCATCGATCGGGCCCTGAGGCCTGCAGGGATCCAAGCTTGTCGACCA
>209573.1.218
GGAGCTCAGCGTATAAGTCAGAGTCCAAGCTTTCTTCTTTACCTTTAGCCAGGTTCATTA
>115600313.1.753
GACGAGAACAGGGGCTGGTGAAATGCAGTTTAAGGTTTACACCTATAAAAGAGAGAGCCG
>56406604.1.235
CACCCAGCCGAGGGCTTGTGCTTCTGATTTTGTAATGTAATTATCAGGTAGCTTATGATA
>pAX4CP.USB.html.1.76
ATTAATTAATCATCGTCAATCAATCACCCGGGCTGCAGTCGACTCTAGATCTGGTACCGA
>56406608.1.306
GATAATCCGCAACCCCGTCAAACGTGTTGATAACCTGTGCCATGTGATTCCTTTACTTAT
>pMOD3.Epicentre.html.1.38
TAAAGCTTGCATGCCTGCAGGTCGACTCTAGAGGATCCCCGGGTACCGAGCTCGAATTCG
>pET-44a(+).Novagen.html.1.54
CTCGTGGATCCGAATTCTGTACAGGCGCGCCTGCAGGACGTCGACGGTACCATCGATACG
>pT7T3_18U.Stratagene.html.1.8
GTGGAATTGTGAGCGGATAACAATTTCACACAGGAAACAGCTATGACATGATTACGAATT
>pSE420.InVitrogen.html.1.176
GAACTATAGCTAGCATGCGCAAATTTAAAGCGCTGATATCGATCGCGCGCAGATCTGTCA
>pBACgus-7.Invitrogen.html.1.30
ATTCGGATCCAGGCCTTTTGAGGAGAAGCCCGGGCTCTTGTCGTCGTCATCACCTCCACC
>4097019.1.687
GACGAAACTCTAAGGCTTGGATCCAGAGTCTCCTGAACTAGTCCAAGCTTATCGATACCG
>1066312.1.5
AGGTCTCTGATCTCGAGGCGCCGAATTCGAGCTCGGTACCCGGGGATCCTCTAGAGTCGA
>56406604.1.2
TTTAAACATTATCTGATTTTTGTAAAGGTCTGATAATGGTCCGTTGTTTTGTAAATCAGC
>57790551.1.6
TCGCGAGGTACCGGGCCCAAGCTTCTCGAGGAATTCCTGCAGCCCGGGGGATCCACTAGT
>pET-12a.Novagen.html.1.4
CTCTAGAAATAATTTTGTTTAACTTTAAGAAGGAGATATACATATGCGGGCGAAACTCCT
>118200849.1.181
GTGGCCTATGCGGCCGCGGATCTGATCCCGGGCGGGTACCTTTGAATTCCACTTAATTAA
>pCRT7_VP22-1.InVitrogen.html.1.28
CGGCCGCCACTGTGCTGGATATCTGCAGAATTCCACCACACTGGACTAGTGGATCCGAGC
>209573.1.137
AGTGAGTGCCTTTACCGATAACTTCCAGAGACTGGATGTTTTTCGGGTGGATCCCAGAAG
>17864894.1.90
GGGCCCGGGTTACGAGATCGATGAATTCGAGCTCGGTACCCCTAGAGTCGACCTGCAGGC
>pMETalphaB.InVitrogen.html.1.1
TAAGCTGGCGGCCGCCGCGGGTCGACGACGCGTGGATCCACGGCCGGCTGGGCCACGTGA
>pCITE-2a(+).Novagen.html.1.54
GGTGGTGCTCGAGTGCGGCCGCAAGCTTGTCGACGGAGCTCGAATTCGGATCCGATATCC
>pCAL-kc.Stratagene.html.1.26
ATCTACCAAGTGATGCGCGTCTAAGGGATCCGACCCATTTGCTGTCCACCAGTCATGCTA
>5420374.1.3
TAGGTGACACTATAGAATACTCAAGCTTATGCATGCGGCCGCATCTAGAGGGCCCGGATC
>115600313.1.909
AGTCTCCCGTGAACTTTACCCGGTGGTGCATATCGGGGATGAAAGCTGGCGCATGATGAC
>pET-52b(+).Novagen.html.1.23
GATGGTGATGATGGTGGTGATGAGCGGAACTACCGCGTGGCACCAGAGCGAGCTCTGCGG
>45548773.1.3
TGCGGTACCTCTAGAAGAAGCTTGGGATCCGTCGACCTGCAGATCCGTCGACCTGCAGGT
>83314120.1.62
TGAATAGATAGAGTGCAGGGGCCCCGACCGTGTCGGGGCCCCTGCACGGGTCCATGGAGC
>pET-38b(+).Novagen.html.1.7
CCATGGTGATATCGGATCCGAATTCTGTACACCTGCAGGACGTCAAGCTTGCGGCCGCAC
>115600313.1.11
TTTGTACAAGAAAGCTGAACGAGAAACGTAAAATGATATAAATATCAATATATTAAATTA
>56406604.1.239
CAGCCGAGGGCTTGTGCTTCTGATTTTGTAATGTAATTATCAGGTAGCTTATGATATGTC
>pAX4BP.USB.html.1.20
CAACGTTCTTGCCATTGCTGCATAAAAAACGCCCGGCGGCAACCGAGCGTTCTGAATTAA
>4165110.1.41
GTGCAATTTATCTCTTCAAATGTAGCACCTGAAGTCAGCCCCATACGATATAAGTTGTAA
>pRSET_CAT.InVitrogen.html.1.23
TCGAGATCTGCAGCTGGTACCATGGAATTCGAAGCTTCGACGAGATTTTCAGGAGCTAAG
>595764.1.203
GGATGCATATGGCGGCCGCCTGCAGCTGGCGCCATCGATACGCGTACGTCGCGACCGCGG
>18140172.1.2
CTCTAGATTAAGGAGGCCATATGACTATGCATGCGGCCGCGGATCCGATATCGAATTCGA
>pTriEx-1.Novagen.html.1.53
GGGCGAGTTCTGGCTGGCTTGCACGTGTATACAGCTGTGCGGCCGCAAGCTTCGAACCGG
>16930722.1.115
CTAGTGCGCGATCGCGGCCGGCCGGCGCGCCGTTTAAACGGATTTAAATTAATTAATGTC
>13027702.1.71
TACGTCGCGACCGCGGACATGTACAGAGCTCGAGAAGTACTAGTGGCCACGTGGGCCGTG
>pSL180.Generic.html.1.32
GGTAATTATAACCCGGGCCCTATATATGGATCCAATTGCAATGATCATCATGACAGATCT
>pET-44c(+).Novagen.html.1.77
GGCGCGCCTGCAGGACGTCGACGGTACCATCGATACGCGTTCGAAGCTTGCGGCCGCACA
>pASK22.Generic.html.1.478
CGCTGTATTCGGTGGTATACTTGTTACCTTTGTTACGGCTAGCTGCGATCCACTCGAGAC
>56406597.1.38
ATGGTCCGTTGTTTTGTAAATCAGCCAGTCGCTTGAGTAAAGAATCCGGTCTGAATTTCT
>pT7T3_18U.Stratagene.html.1.17
TGAGCGGATAACAATTTCACACAGGAAACAGCTATGACATGATTACGAATTTAATACGAC
>118200856.1.35
ACCTAGGAAAGCTAGCTATACGCGTTATACCGGTATCCTGCAGGTAGCATGCAAGAGATC
>pKSM717.ATCC.html.1.1
AGTGAATTCCCGGGAGAGCTCGATATCGCATGCGGTACCTCTAGAAGAAGCTTGGGATCC
>45862352.2.7
CTAGTAAAAGGTACCGAGCTCCTGCAGTATCGATGCGGCCGCAAAGTCGACGAATTCTCC
>pBK614.Generic.html.1.63
ACAATTAGTTTAGATCCGAGATAGGAGCTTGATATCGAATTCCTGCAGCCCCCTCTTTGG
>pAMP18.Invitrogen.html.1.12
GGTACCCGGGGATCCAACGCGTACTAGTAGAGATCTCCATGGGCGGCCGCTCTAGAGTCG
>13937413.1.8
ATGCATGCGGCCGCTGCAGTCTAGAGGCCTCCATGGGTATATCTCCTTCTTAAAGTTAAC
>pMAL-p2.New_England_Biolabs.html.1.30
GATCCGAATTCTGAAATCCTTCCCTCGATCCCGAGGTTGTTGTTATTGTTATTGTTGTTG
>pSL180.Generic.html.1.255
ACCGCGGACATGTACAGAGCTCGAGAAGTACTAGTGGCCACGTGGGCCGTGCACCTTAAG
>56406604.1.275
TTATCAGGTAGCTTATGATATGTCTGAAGATAATCCGCAACCCCGTCAAACGTGTTGATA
>595764.1.132
AGCTATAGTTCTAGAGGTACCGGTTGTTAACGTTAGCCGGCTACGTATACTCCGGAATAT
>3328183.2.2
GCTTAATACGACTCACTATAGGGAGCGGCCGCAGATCTTGCAGGTCGACGATTCTATAGT
>436566.1.12
CTCGAGAACGGAAGCACGGCGACCAACAGATGCACGACGTTCGAGGTGATGGTGATGGTG
>115600313.1.452
CTAAAAGCCAGATAACAGTATGCGTATTTGCGCGCTGATTTTTGCGGTATAAGAATATAT
>118200851.1.105
AGGCCTCGAGTTAACGTTCGAGGTCGACTCTAGATAAAGCTTTAGAGCTCTTCTTAAGAA
>pXC14.ATCC.html.1.41
TATGTAAGTACTTCCTTAGATAACAATTGATTGAATGTATGCAAATAAATGCATACACCA
>pSL180.Generic.html.1.88
ATCTGCGCGCGATCGATATCAGCGCTTTAAATTTGCGCATGCTAGCTATAGTTCTAGAGG
>pAN524.Generic.html.1.19
GCTTGGAAATCACATTTGCCAACCCGTTGCAGACGAGGCCGCTCAGGGCGAGTAGAGATC
>4495058.1.13
CGGCCGCATCTAGAGGGCCCGGATCCCTCGAGGTCGACGAATTCGAGCTCGGCCGACTTG
>pET-48b(+).Novagen.html.1.16
TCCTCTTTCAGGGACCCGGGTACCAGGATCCGAATTCTGTACAGGCCTTGGCGCGCCCGA
>pET-27b(+).Novagen.html.1.7
TATCGGAATTAATTCGGATCCGAATTCGAGCTCCGTCGACAAGCTTGCGGCCGCACTCGA
>pET-47b(+).Novagen.html.1.158
TAGTAAAGAAACCGCTGCTGCTAAATTCGAACGCCAGCACATGGACAGCTCTACTTCTGC
>4097019.1.620
GAAACTCTAAGGCTTGGATCCAGAGTCTCCTGAACTAGACAATGCTCAGGACTGATGAGT
>118200854.1.136
GAAGGATCCAGATCCACTAGTGGCCTATGCGGCCGCGGATCTGATCCCGGGCGGGTACCT
>pET-43.1Ek_LIC.Novagen.html.1.104
GCCGCACAGCTGTATACACGTGCAAGCCAGCCAGAACTCGCTCCTGAAGACCCAGAGGAT
>pQE-TriSystem.Qiagen.html.1.26
CGAGTTCTGGCTGGCTTGCACGTGTATACAGCTGTGCGGCCGCAAGCTTCGAACCGGTAC
>pT7T3_18U.Stratagene.html.1.126
GGGGGGGGGTGCAGGCATGCAAGCTTATTCCCTTTAGTGAGGGTTAATTTATATAGCTTG
>pRPM2.Generic.html.1.7
GCATGCCTGCAGGTCGACTCTAGAGGATCCCCCCGGTCCGGATGGAAGACCCGGGTCTTC
>pMMB208.ATCC.html.1.7
TTCTCTCATCCGCCAAAACAGCCAAGCTGAATTCGAGCTCGGTACCCGGGGATCCTCTAG
>56406604.1.213
CTGCAAGGTTCCCTTTTGATGCCACCCAGCCGAGGGCTTGTGCTTCTGATTTTGTAATGT
>413812.1.5
TAAGCGGCCGCCCGGGAATTCGAGCTCGGTACCAGATCTTCTAGATTCGAACTCGAGGCC
>8216948.1.7
CAACGCGTTGGGAGCTCTCCCATATGGTCGACCTGCAGGCGGCCGCACTAGTGATATCCC
>pCDFDuet-1.Novagen.html.1.5
GCATTATGCGGCCGCAAGCTTGTCGACCTGCAGGCGCGCCGAGCTCGAATTCGGATCCTG
>3139056.1.54
TAGGGAGACCGGCAGATCTGATATCATCGATGAATTCGAGCTCGGTACCCGGGGATCCTC
>58651745.1.21
CAGTGTGCTGGTGATATCACCAGCACACTGGAATTCTCTAGAGCGCGCCATGGTCAAAGT
>115600313.1.787
GTTTACACCTATAAAAGAGAGAGCCGTTATCGTCTGTTTGTGGATGTACAGAGTGATATT
>pSL180.Generic.html.1.151
CGGTTGTTAACGTTAGCCGGCTACGTATACTCCGGAATATTAATAGGCCTAGGATGCATA
>45862365.1.3
ATCACTAGTAAAAGGTACCGAGCTCCTGCAGTATCGATGCGGCCGCAAAGTCGACGAATT
>pDP18.Ambion.html.1.5
AGAGAAGCTTGCATGCCTGCAGGTCGACTCTAGAGGATCCCCGGGTACCGAGCTCGAATT
>pET-41Ek_LIC.Novagen.html.1.11
TCCTCAACCATGGATATCGGGGATCCGAATTCTGTACAGGCCTTGGCGCGCCTGCAGGCG
>208744.1.18
TCTTATGACGAACAAAACAGTAATAACGAAGATGACGATGAAGAGTAGTACGATTAGCAG
>SSEV19.Generic.html.1.229
CGGTACCCGGGGATCCTCTAGAGTCGACCTGCAGGCATGCAAGCTTCGATGGAATTCCCT
>pTriEx-3Neo.Novagen.html.1.1
GTTAATCACTTAGTGATGGTGATGGTGATGGTGGTGCTCGAGATCCTCGGGGTCTTCCGG
>13027702.1.67
CGCGTACGTCGCGACCGCGGACATGTACAGAGCTCGAGAAGTACTAGTGGCCACGTGGGC
>pSK16.Generic.html.1.2
AGCTTGCATGCCTGCAGGTCAATCCGGATGAAGCCGGGCGTTAGACTCTAGAGGATCCCC
>pET-17xb.Novagen.html.1.3
CGGATTCAAGCTTGGTACCGAGCTCGGATCCACTAGTAACGGCCGCCAGTGTGCTGGAAT
>pBACgus-7.Invitrogen.html.1.25
CTCGAATTCGGATCCAGGCCTTTTGAGGAGAAGCCCGGGCTCTTGTCGTCGTCATCACCT
>pQE-TriSystem_Strep.Qiagen.html.1.1
ACGTGTATACAGCTGTGCGGCCGCAAGCTTCGAACCGGTACCGTCGACCTGCAGGCGCGC
>118200845.1.35
AAGCTAGCTATACGCGTTATACCGGTATCCTGCAGGTAGCATGCAAGAGATCTTATAGGC
>56406597.1.233
TGCCACCCAGCCGAGGGCTTGTGCTTCTGATTTTGTAATGTAATTATCAGGTAGCTTATG
>pSE420.InVitrogen.html.1.23
TGGCCACTAGTACTTCTCGAGCTCTGTACATGTCCGCGGTCGCGACGTACGCGTATCGAT
>4097019.1.244
CTCAGGACTGATGAGTCCGTGAGGACGAAACTCTAAGGCTTGGATCCAGAGTCTCCTGAA
>pSL180.Generic.html.1.107
CAGCGCTTTAAATTTGCGCATGCTAGCTATAGTTCTAGAGGTACCGGTTGTTAACGTTAG
>113073376.1.11
TGCATGCCTGCAGGTCGACTCTAGACACGGGGTGGTTTAAACGCGGCCGCGGTACCACTA
>pSE280.Invitrogen.html.1.215
CGCGCGCAGATCTGTCATGATGATCATTGCAATTGGATCCATATATAGGGCCCGGGTTAT
>595764.1.234
CCATCGATACGCGTACGTCGCGACCGCGGACATGTACAGAGCTCGAGAAGTACTAGTGGC
>4378794.1.33
CCCGGGAGCTCGAATTCGAAGCTTCTGCAGACGCGTCGACGTCATATGGATCCGATATCG
>208744.1.117
AGGGTCCTCCTGAAAATGTTCTATGTTATGTTAGTATCATTCGAAACATACCTTTGGGTC
>11991616.1.23
TGGGAGCTCTCCCATATGGTCGACCTGCAGGCGGCCGCAAGCTTGGGCCCGAATTCAGAT
>p3T.Mobitec.html.1.73
GCCCAGCCAAAAAATGGCCACTGCAGGAATTCGATATCAAGCTTATCGATACCGTCGACC
>pCMV-3Tag-1B.Stratagene.html.1.11
GAGGTCGACGGTATCGATAAGCTTGATATCGAATTCCTGCAGCCCGGGGGATCCCGCCCG
>pBSL86.ATCC.html.2.9
CTCGGTACCCGGGGATCCTCTAGAGTCGACCTGCAGGCATGCAAGCTTGGGCGAACCCCA
>pCDFDuet-1.Novagen.html.1.30
ACCTGCAGGCGCGCCGAGCTCGAATTCGGATCCTGGCTGTGGTGATGATGGTGATGGCTG
>pRSET_CAT.InVitrogen.html.1.46
GGAATTCGAAGCTTCGACGAGATTTTCAGGAGCTAAGGAAGCTAAAATGGAGAAAAAAAT
>pET-41c(+).Novagen.html.1.11
GATATCGGGGATCCGAATTCTGTACAGGCCTTGGCGCGCCTGCAGGCGAGCTCCGTCGAC
>pQE-TriSystem.Qiagen.html.1.41
TTGCACGTGTATACAGCTGTGCGGCCGCAAGCTTCGAACCGGTACCGTCGACCTGCAGGC
>595767.1.24
GTGGCCACTAGTACTTCTCGAGCTCTGTACATGTCCGCGGTCGCGACGTACGCGTATCGA
>56406604.1.162
CTTCCCTGTTTGAGAAGATGTCTCCGCCGATGCTTTTCCCCGGAGCGACGTCTGCAAGGT
>3139056.1.100
ACCCGGGGATCCTCTAGAGTCGACCTGCAGGCATGCAAGCTCCAGCTGCTCGAGTTCTAT
>pXC14.ATCC.html.1.65
AATTGATTGAATGTATGCAAATAAATGCATACACCATAGGTGTGGTTTAATTTGATGCCC
>118200849.1.104
TAGGCCTCGAGTTAACGTTCGAGGTCGACTCTAGATAAAGCTTTAGAGCTCTTCTTAAGA
>115600313.1.748
TTGCTGACGAGAACAGGGGCTGGTGAAATGCAGTTTAAGGTTTACACCTATAAAAGAGAG
>4097019.1.114
ATGAGTCCGTGAGGACGAAACTCTAAGGCTTGGATCCAGAGTCTCCTGAACTAGACAATG
>pSE280.Invitrogen.html.1.229
TCATGATGATCATTGCAATTGGATCCATATATAGGGCCCGGGTTATAATTACCTCAGGTC
>pSE280.Invitrogen.html.1.112
TAGGCCTATTAATATTCCGGAGTATACGTAGCCGGCTAACGTTAACAACCGGTACCTCTA
>45862365.1.52
GTCGACGAATTCTCCCGGGTGGATCCAAGGCCTTCTAGAAAAACTCGAGAACGTTGGGCC
>8346634.2.46
CGGGCCCTATATATGGATCCAATTGCAATGATCATCATGACAGATCTGCGCGCGATCGAT
>115600313.1.300
ATACGCAAGGCGACAAGGTGCTGATGCCGCTGGCGATTCAGGTTCATCATGCCGTCTGTG
>SSEV19.Generic.html.1.220
TCGAGAGCTCGGTACCCGGGGATCCTCTAGAGTCGACCTGCAGGCATGCAAGCTTCGATG
>pETcoco-2.Novagen.html.1.8
AATCCTGAGGTTAATTAAAGATCCTCGGGATCTTCCGGAGCGAGTTCTGGCTGGCTTGCG
>118200849.1.79
TGCAGGTAGCATGCAAGAGATCTTATAGGCCTCGAGTTAACGTTCGAGGTCGACTCTAGA
>pET-44a(+).Novagen.html.1.104
CATCGATACGCGTTCGAAGCTTGCGGCCGCACAGCTGTATACACGTGCAAGCCAGCCAGA
>113073416.1.17
GGTCGACTCTAGACACGGGGTGGTTTAAACGCGGCCGCGGTACCACTAGTACGCGTAGGC
>pExchange-5B.Stratagene.html.1.24
CTTGATATCGAATTCCTGCAGCCCGGGGGATCCGCCCGGGCTAGAGCGGCCGCCACCGCG
>pSE420.InVitrogen.html.1.151
CTAACGTTAACAACCGGTACCTCTAGAACTATAGCTAGCATGCGCAAATTTAAAGCGCTG
>3139056.1.11
AATGCAGGTTAACCTGGCTTATCGAAATTAATACGACTCACTATAGGGAGACCGGCAGAT
>pET-48b(+).Novagen.html.1.109
CTCTGGTGCCACGCGGTAGTAAAGAAACCGCTGCTGCTAAATTCGAACGCCAGCACATGG
>pRSET_CAT.InVitrogen.html.1.280
TGCCCGCCTGATGAATGCTCATCCGGAATTCCGTATGGCAATGAAAGACGGTGAGCTGGT
>310853.1.7
CCGGGAGAGCTCGATATCGCATGCGGTACCTCTAGAAGAAGCTTGGGATCCGTCGACCTG
>pCR3.InVitrogen.html.1.6
TCTAGATGCATGCTCGAGCGGCCGCCAGTGTGATGGATATCTGCAGAATTCCAGCACACT
>115600313.1.197
ATGCTCATCCGGAATTCCGTATGGCAATGAAAGACGGTGAGCTGGTGATATGGGATAGTG
>310807.1.10
GCAGGTCGACGGATCCCAAGCTTCTTCTAGAGGTACCGCATGCGATATCGAGCTCTCCCG
>pASK22.Generic.html.1.44
AAAGGTCAGCGGGTAAGAGTGGTCGTTTTGACAGTAGTAAACAGCCAGATCTTCAGCCTG
>56406608.1.119
ATATCCGCTTCACGCCATGTTCGTCCGCTTTTGCCCTGGAGTTTGCCTTCCCTGTTTGAG
>SSEV19.Generic.html.1.150
CATCGTAACCGTGCATCTGCCAGTTTGAGGGGACGACGACCGTATCGGCCTCAGGAAGAT
>pRSET_CAT.InVitrogen.html.1.391
AATATTATACGCAAGGCGACAAGGTGCTGATGCCGCTGGCGATTCAGGTTCATCATGCCG
>pCRT7_NT-E3.InVitrogen.html.1.5
ACCCATTTGCTGTCCACCAGTCATGCTAGCCATACCATGATGATGATGATGATGAGAACC
>pET-44a(+).Novagen.html.1.123
CTTGCGGCCGCACAGCTGTATACACGTGCAAGCCAGCCAGAACTCGCTCCTGAAGACCCA
>pET-44a(+).Novagen.html.1.89
GGACGTCGACGGTACCATCGATACGCGTTCGAAGCTTGCGGCCGCACAGCTGTATACACG
>118200856.1.146
CTCTTCTTAAGAAGGATCCAGATCCACTAGTGGCCTATGCGGCCGCGGATCTGATCCCGG
>pAN524.Generic.html.1.52
CGAGGCCGCTCAGGGCGAGTAGAGATCGGAAGCCCATGGTGATGTCTGCTCAAGCGGGGT
>pETcoco-2.Novagen.html.1.164
GAGTCCATGTGCTGGCGTTCAAATTTCGCAGCAGCGGTTTCTTTGCTAGCACCGTGATGG
>56406597.1.268
TAATGTAATTATCAGGTAGCTTATGATATGTCTGAAGATAATCCGCAACCCCGTCAAACG
>4512193.1.21
CCATATGACGTCGACGCGTCTGCAGAAGCTTCGAATTCGAGCTCCCGGGTACCATGGCAT
>4097019.1.628
AAGGCTTGGATCCAGAGTCTCCTGAACTAGACAATGCTCAGGACTGATGAGTCCGTGAGG
>pCITE-2a(+).Novagen.html.1.33
GGAGATCTCAGTGGTGGTGGTGGTGGTGCTCGAGTGCGGCCGCAAGCTTGTCGACGGAGC
>118200851.1.184
GCCTATGCGGCCGCGGATCTGATCCCGGGCGGGTACCTTTGAATTCCACTTAATTAAGTA
>1117808.1.44
ATGGCCATATGACCACCCAAGCTAGCGTAATCTGGAACATCGTATGGGTAAGCCATGAAA
>pS3.Generic.html.1.28
TAGAGGATCCCCGCGCATGCATGTTAACAGATCTCGTACGCGTGCCGGCGCCTCGAGACT
>115600313.1.1071
GGGAATATAAATGTCAGGCTCCCTTATACACAGCCAGTCTGCAGGTCGATACAGTAGAAA
>M13K82.Generic.html.1.22
CAAGCTTGGCTGCAGGTCGACGGATCCCCTAGCACTCCCGGGTTTAGCACTCCCGGGTTG
>pT7Blue-2.Novagen.html.1.55
AAGCTTGTCGACCAGATATCGGAATTCTATAGTGTCACCTAAATAAGGATCCGATACGTA
>pSPTBM21.Boehringer.html.1.21
GCATGCCTGCAGAGCTCTAGAGTCGACGGGCCGGGTACCGCGGCCGCCTTAAGACGCGTG
>pETBlue-2.Novagen.html.1.97
CGCAAGCTTCGAACGCGTATCGATGGTACCGTCGACGTCCTGCAGGCGCGCCTGTACAGA
>3139056.1.137
AGCTCCAGCTGCTCGAGTTCTATAGTGTCACCTAAATCGTATGTGTATGATACATAAGGT
>48995599.1.135
TAGGCCTAGGATGCATATGGCGGCCGCCTGCAGCTGGCGCCATCGATACGCGTACGTCGC
>4097019.1.388
GGACTGATGAGTCCGTGAGGACGAAACTCTAAGGCTTGGATCCAGAGTCTCCTGAACTAG
>pET-11d.Novagen.html.1.8
TCTAGAAATAATTTTGTTTAACTTTAAGAAGGAGATATACCATGGCTAGCATGACTGGTG
>pRSET_CAT.InVitrogen.html.1.123
TTGATATATCCCAATCGCATCGTAAAGAACATTTTGAGGCATTTCAGTCAGTTGCTCAAT
>340740.1.2
AGCTTGCATGCCTGCAGGTCGACTCTAGAGGATCCCCGGGTACCGAGCTCGAATTCCATG
>56406604.1.114
TAATATCCGCTTCACGCCATGTTCGTCCGCTTTTGCCCTGGAGTTTGCCTTCCCTGTTTG
>16930722.1.11
CCAAGGCCCGGGCTGGCCACGGCCGCCTAGGCGCGCAAGGATCCTCTAGATCTCGAGGCC
>pBK614.Generic.html.1.50
TATAAATGCCTGAACAATTAGTTTAGATCCGAGATAGGAGCTTGATATCGAATTCCTGCA
>4165110.1.29
CTCTAGATTTCAGTGCAATTTATCTCTTCAAATGTAGCACCTGAAGTCAGCCCCATACGA
>4097019.1.570
CAGAGTCTCCTGAACTAGACAATGCTCAGGACTGATGAGTCCGTGAGGACGAAACTCTAA
>pNEB193.New_England_Biolabs.html.1.8
ATGCCTGCAGGTTTAAACAGTCGACTCTAGACTTAATTAAGGATCCGGCGCGCCCCCGGG
>56406597.1.95
TCTGAAGCCTGATGTATAGTTAATATCCGCTTCACGCCATGTTCGTCCGCTTTTGCCCTG
>pASK22.Generic.html.1.69
TTTTGACAGTAGTAAACAGCCAGATCTTCAGCCTGTACAGAAGAGATGGTCAGAGTGAAG
>118200845.1.111
AGGTCGACTCTAGATAAAGCTTTAGAGCTCTTCTTAAGAAGGATCCAGATCCACTAGTGG
>209132.1.17
ACGATATTCTCATCAGTGAAATCCAGCTGGAGTTCTTTAGCAAATTTTTTTATTAGCTGA
>pS3.Generic.html.1.35
TCCCCGCGCATGCATGTTAACAGATCTCGTACGCGTGCCGGCGCCTCGAGACTAGTGCGC
>310807.1.4
TTGGCTGCAGGTCGACGGATCCCAAGCTTCTTCTAGAGGTACCGCATGCGATATCGAGCT
>pDsRed2.Clontech.html.2.2
GCCCGTACGGCCGACTAGTAGGCCTATTATTTTTGACACCAGACAAGTTGGTAATGGTAG
>118200854.1.161
TATGCGGCCGCGGATCTGATCCCGGGCGGGTACCTTTGAATTCCACTTAATTAATTGGCC
>595764.1.254
CGACCGCGGACATGTACAGAGCTCGAGAAGTACTAGTGGCCACGTGGGCCGTGCACCTTA
>4097019.1.657
GACAATGCTCAGGACTGATGAGTCCGTGAGGACGAAACTCTAAGGCTTGGATCCAGAGTC
>pMMB208.ATCC.html.1.33
CTGAATTCGAGCTCGGTACCCGGGGATCCTCTAGAGTCGACCTGCAGGCATGCAAGCTTA
>pAN524.Generic.html.1.41
CCCGTTGCAGACGAGGCCGCTCAGGGCGAGTAGAGATCGGAAGCCCATGGTGATGTCTGC
>310825.1.5
GCTAGCTTGGCTGCAGGTCGACGGATCCCAAGCTTCTTCTAGAGGTACCGCATGCGATAT
>pSE420.InVitrogen.html.1.16
GCCCACGTGGCCACTAGTACTTCTCGAGCTCTGTACATGTCCGCGGTCGCGACGTACGCG
>pATH2.ATCC.html.1.13
GCTTATCATCGATAAGCTTGGGCTGCAGGTCGACTCTAGAGGATCCCCGGGGATCTCAAT
>pSE420.InVitrogen.html.1.121
CTATTAATATTCCGGAGTATACGTAGCCGGCTAACGTTAACAACCGGTACCTCTAGAACT
>pET-51b(+).Novagen.html.1.34
TGGTGGTGATGAGCGGAAATTGAGGAGAAGCCCGGAGCTCCTGCGGCCGCAAGCTTGTCG
>pMR101.ATCC.html.1.29
TGGGTCGGATCCGGCTGCTAACAAAGCCCGAAAGGAAGCTGAGTTGGCTGCTGCCACCGC
>pBSL86.ATCC.html.2.14
TACCCGGGGATCCTCTAGAGTCGACCTGCAGGCATGCAAGCTTGGGCGAACCCCAGAGTC
>83314120.1.51
GGTACCACGCGTGAATAGATAGAGTGCAGGGGCCCCGACCGTGTCGGGGCCCCTGCACGG
>208744.1.42
AACGAAGATGACGATGAAGAGTAGTACGATTAGCAGGACAAGAGCCCTTTGCCAGCTTTC
>pET-48b(+).Novagen.html.1.64
TGGCGCGCCCGACGTCCGTCGACAAGCTTGCGGCCGCAGAGCTCGCTCTGGTGCCACGCG
>pETBlue-2.Novagen.html.1.7
ACATTAGTGGTGGTGGTGGTGGTGCTCGAGATCCTCTGGGTCTTCAGGAGCGAGTTCTGG
>pAN24.Generic.html.1.65
TAGAGATCGGAAGCCCATGGTGATGTCTGCTCAAGCGGGGTAGCTGTTAGTCAAGCTGCG
>56406597.1.143
GCTTTTGCCCTGGAGTTTGCCTTCCCTGTTTGAGAAGATGTCTCCGCCGATGCTTTTCCC
>pAX4CP.USB.html.1.18
GGGCAACGTTCTTGCCATTGCTGCATAAAAAACGCCCGGCGGCAACCGAGCGTTCTGAAT
>pExchange-6C.Stratagene.html.1.9
GACGGTATCGATAAGCTTGATATCGAATTCCTGCAGCCCGGGGGATCCGCCCGGGCTAGA
>pIVEX-GST.Roche.html.1.15
AGAGCTCGCTCGAGTCGACTTGCCATGGTCATATGTTTAATTAAGCGGCCGCGGCCAGGC
>4097019.1.344
CTCTAAGGCTTGGATCCAGAGTCTCCTGAACTAGACAATGCTCAGGACTGATGAGTCCGT
>115600313.1.672
CGTGCCGAACGCTGGAAAGCGGAAAATCAGGAAGGGATGGCTGAGGTCGCCCGGTTTATT
>pNEB205A.New_England_Biolabs.html.1.5
TCCTGCAGGGTTTAAACGCTGAGGAGACATCTAGACTTTCCCTCAGCTTAATTAAGGCGC
>118200851.1.101
TTATAGGCCTCGAGTTAACGTTCGAGGTCGACTCTAGATAAAGCTTTAGAGCTCTTCTTA
>115600313.1.920
AACTTTACCCGGTGGTGCATATCGGGGATGAAAGCTGGCGCATGATGACCACCGATATGG
>115600313.1.71
AGTCAGTTGCTCAATGTACCTATAACCAGACCGTTCAGCTGGATATTACGGCCTTTTTAA
>118200851.1.8
TGTTTAAACTATGGCGCGCCTTTGCGATCGCAGACCTAGGAAAGCTAGCTATACGCGTTA
>11991616.1.30
TCTCCCATATGGTCGACCTGCAGGCGGCCGCAAGCTTGGGCCCGAATTCAGATCTGCATG
>pMAL-p2g.New_England_Biolabs.html.1.42
TAGTGTGCCGCACCCGGCCCGAGGTTGTTGTTATTGTTATTGTTGTTGTTGTTCGAGCTC
>pAX4AM.USB.html.1.8
GACGGATCCGGGCAACGTTCTTGCCATTGCTGCATAAAAAACGCCCGGCGGCAACCGAGC
>11991616.1.7
TATGCATGGATCCCCATGGGAGCTCTCCCATATGGTCGACCTGCAGGCGGCCGCAAGCTT
>595767.1.239
GATGATCATTGCAATTGGATCCATATATAGGGCCCGGGTTATAATTACCTCAGGTCGACG
>pDO193.ATCC.html.1.23
CGCCCGGGCGAGCTCGGATCCGGTACCGTCGACGCGGCCGCATTTAAATGGCGCGCCGAA
>pET-12b.Novagen.html.1.61
TCCTAGGAATAGTCCTGACAACCCCTATCGCGATCAGCTCTTTTGCGTCGACGGATCCGG
>pSL180.Generic.html.1.137
AGTTCTAGAGGTACCGGTTGTTAACGTTAGCCGGCTACGTATACTCCGGAATATTAATAG
>pDR720.Generic.html.1.26
CTGCAGCCAAGCTGCGTACTAGTTAACTAGTTCGATGATTAATTGTCAACAGGGGAATTC
>56406604.1.250
TTGTGCTTCTGATTTTGTAATGTAATTATCAGGTAGCTTATGATATGTCTGAAGATAATC
>115600313.1.83
AATGTACCTATAACCAGACCGTTCAGCTGGATATTACGGCCTTTTTAAAGACCGTAAAGA
>pRSET_CAT.InVitrogen.html.1.265
CTTTATTCACATTCTTGCCCGCCTGATGAATGCTCATCCGGAATTCCGTATGGCAATGAA
>pSL180.Generic.html.1.141
CTAGAGGTACCGGTTGTTAACGTTAGCCGGCTACGTATACTCCGGAATATTAATAGGCCT
>115600313.1.262
CAACTTCTTCGCCCCCGTTTTCACCATGGGCAAATATTATACGCAAGGCGACAAGGTGCT
>73697467.2.32
TTTCGGGCTTTGTTAGCAGCCGGATCAGCTTGCATGCCTGCAGGTCGACTCTAGAGGATC
>310825.1.21
GTCGACGGATCCCAAGCTTCTTCTAGAGGTACCGCATGCGATATCGAGCTCTCCCGGGAA
>pTZ57R.Fermentas.html.2.9
TCACTATAGGGAAAGCTTGCATGCAGGCCTCTGCAGTCGACGGGCCCGGGATCCGATATC
>pCITE-2a(+).Novagen.html.1.18
CGACTCTAGAGGATCGGAGATCTCAGTGGTGGTGGTGGTGGTGCTCGAGTGCGGCCGCAA
>pET-43.1Ek_LIC.Novagen.html.1.75
GTACCATCGATACGCGTTCGAAGCTTGCGGCCGCACAGCTGTATACACGTGCAAGCCAGC
>pOSEX4.ATCC.html.1.6
CGTCTTAAGGCGGCCGCGGTACCGGGCCCGTCGACTCTAGAGCTCTGCAGGCATGCGATA
>pAcSec1.Orbigen.html.1.11
CCGGGGGTACCCTGCAGGCGGCCGCGAGCTCCCATGGAGGCCTGAATTCTAGAAGGTACC
>45862365.1.16
GGTACCGAGCTCCTGCAGTATCGATGCGGCCGCAAAGTCGACGAATTCTCCCGGGTGGAT
>pET-50b(+).Novagen.html.1.44
AGGATCCGAATTCTGTACAGGCCTTGGCGCGCCCGACGTCCGTCGACAAGCTTGCGGCCG
>1132425.1.42
TAAGCTTGCTCGAGTCTAGAGTCGACGGATCCTGCAGAATTCCCGGGTACCAACACAATG
>pET-48b(+).Novagen.html.1.74
GACGTCCGTCGACAAGCTTGCGGCCGCAGAGCTCGCTCTGGTGCCACGCGGTAGTAAAGA
>115600313.1.562
CGTATTACAGTGACAGTTGACAGCGACAGCTATCAGTTGCTCAAGGCATATATGATGTCA
>56406604.1.52
GTAAATCAGCCAGTCGCTTGAGTAAAGAATCCGGTCTGAATTTCTGAAGCCTGATGTATA
>pAN561H.Generic.html.1.76
AAGTTTCGGCCGGCGTATTGGGTGTTACGGAGCATTCACTAGGCAACCATGCATGGTTAC
>498575.1.6
GAGCTCGGTACCCGGGGATCCTCTAGAGTCGATCGTTAACGCGTCGACGCGGCCGCGGGG
>4097019.1.664
CTCAGGACTGATGAGTCCGTGAGGACGAAACTCTAAGGCTTGGATCCAGAGTCTCCTGAA
>595767.1.144
CGTAGCCGGCTAACGTTAACAACCGGTACCTCTAGAACTATAGCTAGCATGCGCAAATTT
>pRSET_CAT.InVitrogen.html.1.121
CGTTGATATATCCCAATCGCATCGTAAAGAACATTTTGAGGCATTTCAGTCAGTTGCTCA
>4097019.1.506
CTCCTGAACTAGACAATGCTCAGGACTGATGAGTCCGTGAGGACGAAACTCTAAGGCTTG
>595764.1.13
GCCATGGGACGTCGACCTGAGGTAATTATAACCCGGGCCCTATATATGGATCCAATTGCA
>pMAL-P2x.New_England_Biolabs.html.1.8
TGCCAAGCTTGCCTGCAGGTCGACTCTAGAGGATCCGAATTCTGAAATCCTTCCCTCGAT
>18766962.1.8
AAGCTTGCATGCCTGCAGGTCGACTCTAGAGGATCCCCGGGTACCGAGCTCGAATTCAGC
>pAcIRES.Orbigen.html.2.2
AGATCTCCCGGGGGTACCCTGCAGGCGGCCGCGAGCTCCCATGGTATCTTGAAATGTAGC
>pTZ57R.Fermentas.html.2.33
AGGCCTCTGCAGTCGACGGGCCCGGGATCCGATATCTAGATGCATTCGCGAGGTACCGAG
>5420374.1.26
AGCTTATGCATGCGGCCGCATCTAGAGGGCCCGGATCCCTCGAGGTCGACGAATTCGAGC
>pRNAT-H1.3_Hygro.Genscript.html.1.5
GGCACAGTCGAGGCTGATCAGCGGTTTAAACTTAAGCTTTCCAAAAAACTTACGCTGAGT
>pET-41a(+).Novagen.html.1.7
ATGGGATATCGGGGATCCGAATTCTGTACAGGCCTTGGCGCGCCTGCAGGCGAGCTCCGT
>13027702.1.31
GCATATGGCGGCCGCCTGCAGCTGGCGCCATCGATACGCGTACGTCGCGACCGCGGACAT
>208744.1.89
TTTGCCAGCTTTCTCGAGGTACCCTCCAAGGGTCCTCCTGAAAATGTTCTATGTTATGTT
>115600313.1.975
TATGGCCAGTGTGCCGGTCTCCGTTATCGGGGAAGAAGTGGCTGATCTCAGCCACCGCGA
>pMIB_V5-Hisb.InVitrogen.html.1.23
GTGCTGGATATCTGCAGAATTCCACCACACTGGACTAGTGGATCCGAGCTCGGTACCAAG
>pET-42b(+).Novagen.html.1.5
CCATGGATATCGGGGATCCGAATTCTGTACAGGCCTTGGCGCGCCTGCAGGCGAGCTCCG
>287936.1.24
CAGCTGCAGATCTCGAGCTCGGATCCGCGACCCATTTGCTGTCCACCAGTCATGCTAGCC
>115600313.1.1019
ATCTCAGCCACCGCGAAAATGACATCAAAAACGCCATTAACCTGATGTTCTGGGGAATAT
>209573.1.182
GGTGGATCCCAGAAGTAGTTTTGATGCACAGGCAACGGAGCTCAGCGTATAAGTCAGAGT
>pQE-TriSystem.Qiagen.html.1.57
CTGTGCGGCCGCAAGCTTCGAACCGGTACCGTCGACCTGCAGGCGCGCCGAGATCTGAGA
>pET-42a(+).Novagen.html.1.7
TGGGATATCGGGGATCCGAATTCTGTACAGGCCTTGGCGCGCCTGCAGGCGAGCTCCGTC
>209573.1.189
CCCAGAAGTAGTTTTGATGCACAGGCAACGGAGCTCAGCGTATAAGTCAGAGTCCAAGCT
>pASK22.Generic.html.1.468
TTAACAGAAGCGCTGTATTCGGTGGTATACTTGTTACCTTTGTTACGGCTAGCTGCGATC
>SSEV19.Generic.html.1.36
GTAGCCAGCTTTCATCAACATTAAATGTGAGCGAGTAACAACCCGTCGGATTCTCCGTGG
>pAX4AM.USB.html.1.36
GCTGCATAAAAAACGCCCGGCGGCAACCGAGCGTTCTGAATTAATTAATCATCGTCAATC
>11991616.1.18
CCCCATGGGAGCTCTCCCATATGGTCGACCTGCAGGCGGCCGCAAGCTTGGGCCCGAATT
>p453.Generic.html.1.15
CGTGCAATAAATTAGAATAGTTTCAATTTTTAAGCTATTTATAGCATAGAAAAAAACAAA
>pExchange-5B.Stratagene.html.1.1
CGAGTGTCGACGGTATCGATAAGCTTGATATCGAATTCCTGCAGCCCGGGGGATCCGCCC
>pMAL-p2e.New_England_Biolabs.html.1.22
TAGAGGATCCGAATTCCGGTACCTTGTCATCGTCATCCCCGAGGTTGTTGTTATTGTTAT
>p3T.Mobitec.html.1.58
GATGGCGACCCGGGTGCCCAGCCAAAAAATGGCCACTGCAGGAATTCGATATCAAGCTTA
>pET-43.1Ek_LIC.Novagen.html.1.85
TACGCGTTCGAAGCTTGCGGCCGCACAGCTGTATACACGTGCAAGCCAGCCAGAACTCGC
>pMR101.ATCC.html.1.10
ATGACTGGTGGACAGCAAATGGGTCGGATCCGGCTGCTAACAAAGCCCGAAAGGAAGCTG
>58651745.1.56
CTCTAGAGCGCGCCATGGTCAAAGTTGAGCGTTTATTCTGAGCTTCTGCAAAAAGAACAA
>55274253.1.12
CCCCTCGAGGTCGACGGTATCGATAAGCTTGATATCGAATTCCTGCAGCCCGGGGGATCC
>pASK22.Generic.html.1.367
TACGCGCGCAGTAGTAGATAGCGGTGTCTTCAGCACGCAATGCATTCATCTGCAGGTACA
>414522.1.2
GCTTGGGCTGCAGGTCGACTCTAGAGGATCCCCGGGCGAGCTCGAATTCATGCATCCGCG
>310803.1.12
AGAGCTCGATATCGCATGCGGTACCTCTAGAAGAAGCTTGGGATCCGTCGACCTGCAGCC
>pMOD3.Epicentre.html.1.52
CTGCAGGTCGACTCTAGAGGATCCCCGGGTACCGAGCTCGAATTCGAGCCAATATGCGAG
>pSE420.InVitrogen.html.1.116
TAGGCCTATTAATATTCCGGAGTATACGTAGCCGGCTAACGTTAACAACCGGTACCTCTA
>4321112.1.15
AGTCGACGAGCTCACTAGTCTCGAGCGGCCGCATCGATATCGGATCCGGTACCAATTGCT
>118200856.1.9
TGCATGGCGCGCCTTTGCGATCGCAGACCTAGGAAAGCTAGCTATACGCGTTATACCGGT
>pRSET_CAT.InVitrogen.html.1.154
TTTTGAGGCATTTCAGTCAGTTGCTCAATGTACCTATAACCAGACCGTTCAGCTGGATAT
>pAN561H.Generic.html.1.9
GAAGGATTACCTCTAAACAAGTGTACCTGTGCATTCTGGGTAAACGACTCATAGGAGAGT
>209573.1.75
GTCCGGATCTAGACAGATTTTACGACCGTCTTTCAGAGTAGCGATAACTTCAACCTGGTT
>pMOD3.Epicentre.html.1.70
GGATCCCCGGGTACCGAGCTCGAATTCGAGCCAATATGCGAGAACACCCGAGAAAATTCA
>115600313.1.32
AGAAACGTAAAATGATATAAATATCAATATATTAAATTAGATTTTGCATAAAAAACAGAC
>16930722.1.16
GCCCGGGCTGGCCACGGCCGCCTAGGCGCGCAAGGATCCTCTAGATCTCGAGGCCTGATC
>4097019.1.294
GTCTCCTGAACTAGACAATGCTCAGGACTGATGAGTCCGTGAGGACGAAACTCTAAGGCT
>pT7Blue-2.Novagen.html.1.155
TCGTCATCGCTGCCACCGGTACCGCTGTCGATGTGCTGGCGTTCGAATTTAGCAGCAGCG
>pDR720.Generic.html.1.27
TGCAGCCAAGCTGCGTACTAGTTAACTAGTTCGATGATTAATTGTCAACAGGGGAATTCA
>pET-9d.Novagen.html.1.30
TTTAAGAAGGAGATATACCATGGCTAGCATGACTGGTGGACAGCAAATGGGTCGGATCCG
>pSE420.InVitrogen.html.1.188
GCATGCGCAAATTTAAAGCGCTGATATCGATCGCGCGCAGATCTGTCATGATGATCATTG
>pRSFDuet-1.Novagen.html.1.39
ACTCGAGGGTACCGACGTCAGCGATCGCGTGGCCGGCCGATATCCAATTGAGATCTGCCA
>pCRT7_GS.InVitrogen.html.1.87
CCTTATCGTCATCGTCGTACAGATCCCGACCCATTTGCTGTCCACCAGTCATGCTAGCCA
>pACYCDuet-1.Novagen.html.2.2
TAGGTTAATTAAGCTGCGCTAGTAGACGAGTCCATGTGCTGGCGTTCAAATTTCGCAGCA
>118200845.1.141
TTCTTAAGAAGGATCCAGATCCACTAGTGGCCTATGCGGCCGCGGATCTGATCCCGGGCG
>pAN561H.Generic.html.1.37
GTGCATTCTGGGTAAACGACTCATAGGAGAGTTGTAAAAAAGTTTCGGCCGGCGTATTGG
>209573.1.168
CTGGATGTTTTTCGGGTGGATCCCAGAAGTAGTTTTGATGCACAGGCAACGGAGCTCAGC
>115600313.1.113
ATATTACGGCCTTTTTAAAGACCGTAAAGAAAAATAAGCACAAGTTTTATCCGGCCTTTA
>118200854.1.4
TGCGATCGCAGACCTAGGAAAGCTAGCTATACGCGTTATACCGGTATCCTGCAGGTAGTA
>pRSET_CAT.InVitrogen.html.1.361
ACTTCTTCGCCCCCGTTTTCACCATGGGCAAATATTATACGCAAGGCGACAAGGTGCTGA
>pHIL-S1.InVitrogen.html.1.60
GCATCTCTCAGGCAAATGGCATTCTGACATCCTCTTGATTAGAATCTAGCAAGACCGGTC
>13027702.1.38
GCGGCCGCCTGCAGCTGGCGCCATCGATACGCGTACGTCGCGACCGCGGACATGTACAGA
>595767.1.216
TCGATCGCGCGCAGATCTGTCATGATGATCATTGCAATTGGATCCATATATAGGGCCCGG
>T7Select10-3b.Novagen.html.1.3
GAGTGCGGCCGCAAGCTTGTCGACGAGCTCCCGGGATATCCCTGCAGGAGAATTCGGATC
>115600313.1.934
GTGCATATCGGGGATGAAAGCTGGCGCATGATGACCACCGATATGGCCAGTGTGCCGGTC
>13446792.1.45
ATGCATGAATTCAAGCTTATCGATGTCGACAGGCCTTAAGGGCCAGATCTTGGGCCCGGT
>pGEM-7Zf(+)_LIC-F.ATCC.html.1.20
GAGCTCTCCGGATCCAAGCTTATCGATTTCGAACCCGGGGTACCAACTGGTTCCGGCGCC
>2440162.1.4
TTGCATGCAGGCCTCTGCAGTCGACGGGCCCGGGATCCGATATCTAGATGCATTCGCGAG
>4378794.1.1
GGCCTCGAGATCTATCGATGCATGCCATGGTACCCGGGAGCTCGAATTCGAAGCTTCTGC
>pAN561H.Generic.html.1.20
TCTAAACAAGTGTACCTGTGCATTCTGGGTAAACGACTCATAGGAGAGTTGTAAAAAAGT
>8346634.2.53
TATATATGGATCCAATTGCAATGATCATCATGACAGATCTGCGCGCGATCGATATCAGCG
>3139056.1.32
TCGAAATTAATACGACTCACTATAGGGAGACCGGCAGATCTGATATCATCGATGAATTCG
>pASK22.Generic.html.1.325
CTGCACCCCAAACGTCGAAGTACCAAGTGCTGCCATAGTAGTTACGCGCGCAGTAGTAGA
>115600313.1.865
CGGATGGTGATCCCCCTGGCCAGTGCACGTCTGCTGTCAGATAAAGTCTCCCGTGAACTT
>pGEM-7Zf(+)_LIC-F.ATCC.html.1.25
CTCCGGATCCAAGCTTATCGATTTCGAACCCGGGGTACCAACTGGTTCCGGCGCCGGAGC
>4378794.1.48
TCGAAGCTTCTGCAGACGCGTCGACGTCATATGGATCCGATATCGCCGTGGCGGCCGCTC
>56406608.1.14
TATCTGATTTTTGTAAAGGTCTGATAATGGTCCGTTGTTTTGTAAATCAGCCAGTCGCTT
>pMR103.ATCC.html.1.17
GGTGGACAGCAAATGGGTCGGATCCGGCTGCTAACAAAGCCCGAAAGGAAGCTGAGTTGG
>pRSET_CAT.InVitrogen.html.1.431
GATTCAGGTTCATCATGCCGTCTGTGATGGCTTCCATGTCGGCAGAATGCTTAATGAATT
>537474.1.10
ATATCATCGATGAATTCGAGCTCGGTACCCGGGGATCCTCTAGAGTCGACCTGCAGGCAT
>48995599.1.74
CTATAGTTCTAGAGGTACCGGTTGTTAACGTTAGCCGGCTACGTATACTCCGGAATATTA
>pET-48b(+).Novagen.html.1.34
GGTACCAGGATCCGAATTCTGTACAGGCCTTGGCGCGCCCGACGTCCGTCGACAAGCTTG
>pRSET_CAT.InVitrogen.html.1.250
CAAGTTTTATCCGGCCTTTATTCACATTCTTGCCCGCCTGATGAATGCTCATCCGGAATT
>pSL180.Generic.html.1.94
GCGCGATCGATATCAGCGCTTTAAATTTGCGCATGCTAGCTATAGTTCTAGAGGTACCGG
>pT7Blue-2.Novagen.html.1.88
GTCACCTAAATAAGGATCCGATACGTAACGCGTCTGCAGTTTTGAGGAGAAGCCCGGGCT
>595764.1.83
TGACAGATCTGCGCGCGATCGATATCAGCGCTTTAAATTTGCGCATGCTAGCTATAGTTC
>16930722.1.52
TCCTCTAGATCTCGAGGCCTGATCATCGATGGGCCCATGGCTAGCGGCCGCACGCGTTCG
>56406597.1.108
GTATAGTTAATATCCGCTTCACGCCATGTTCGTCCGCTTTTGCCCTGGAGTTTGCCTTCC
>4378794.1.37
GGAGCTCGAATTCGAAGCTTCTGCAGACGCGTCGACGTCATATGGATCCGATATCGCCGT
>pMAL-p2.New_England_Biolabs.html.1.35
GAATTCTGAAATCCTTCCCTCGATCCCGAGGTTGTTGTTATTGTTATTGTTGTTGTTGTT
>pSU2703.Generic.html.1.20
TGTCAAACATGAGAATTACAACTTATATCGTATGGGGCTGACTTCAGGTGCTACATTTGA
>115600313.1.725
GTTTATTGAAATGAACGGCTCTTTTGCTGACGAGAACAGGGGCTGGTGAAATGCAGTTTA
>208744.1.73
AGCAGGACAAGAGCCCTTTGCCAGCTTTCTCGAGGTACCCTCCAAGGGTCCTCCTGAAAA
>4097013.1.8
CGCGGTGGCGGCCGCTCTAGACAATGCTCAGGACTGATGAGTCCGTGAGGACGAAACTCT
>pRSFDuet-1.Novagen.html.1.30
CTTTACCAGACTCGAGGGTACCGACGTCAGCGATCGCGTGGCCGGCCGATATCCAATTGA
>4097019.1.577
TCCTGAACTAGACAATGCTCAGGACTGATGAGTCCGTGAGGACGAAACTCTAAGGCTTGG
>4097019.1.557
TAAGGCTTGGATCCAGAGTCTCCTGAACTAGACAATGCTCAGGACTGATGAGTCCGTGAG
>pUC28.Generic.html.1.45
CTCGAGGCCTTGAATGCGGCCGCGGTACCCGGGGATCCTCTAGAGTCGACCTGCAGGCGC
>56406597.1.202
CCGGAGCGACGTCTGCAAGGTTCCCTTTTGATGCCACCCAGCCGAGGGCTTGTGCTTCTG
>pET-32Ek_LIC.Novagen.html.1.2
CCTCAACCATGGCGATATCGGATCCGAATTCGAGCTCCGTCGACAAGCTTGCGGCCGCAC
>pET-17b.Novagen.html.1.26
TAGTAACGGCCGCCAGTGTGCTGGAATTCTGCAGATATCCATCACACTGGCGGCCGCTCG
>1117808.1.7
TAGCTTGGCTGCAGGTCGACGGATCCCCGGGGCCTCCATGGCCATATGACCACCCAAGCT
>595764.1.186
GAATATTAATAGGCCTAGGATGCATATGGCGGCCGCCTGCAGCTGGCGCCATCGATACGC
>8216950.4.16
GGGAGCTCTCCGGATCCAAGCTTATCGATTTCGAACCCGGGGTACCGAATTCCTCGAGTC
>209573.1.51
AACGATCTTCTTGATACGTGGAGCGTCCGGATCTAGACAGATTTTACGACCGTCTTTCAG
>pQE-TriSystem.Qiagen.html.1.76
GAACCGGTACCGTCGACCTGCAGGCGCGCCGAGATCTGAGAATTCGGATCCACGAGCTCC
>56406604.1.141
CGCTTTTGCCCTGGAGTTTGCCTTCCCTGTTTGAGAAGATGTCTCCGCCGATGCTTTTCC
>8346634.2.27
CCTGAGGTAATTATAACCCCGGGCCCTATATATGGATCCAATTGCAATGATCATCATGAC
>pAN561H.Generic.html.1.47
GGTAAACGACTCATAGGAGAGTTGTAAAAAAGTTTCGGCCGGCGTATTGGGTGTTACGGA
>16930719.1.5
TCGGTACCCGGGGATCCTCTAGATCTCGAGGCCTGATCATCGATGGGCCCATGGCTAGCG
>56406604.1.309
CCGCAACCCCGTCAAACGTGTTGATAACCTGTGCCATGTGATTCCTTTACTTATTCCATG
>pT7T3D-PAC.ATCC.html.1.3
CCCTCGAGGCCAAGAATTCCCGACTACGTAGTCGGGGATCCGTCTTAATTAAGCGGCCGC
>1490528.2.1
GGCCCGTACGGCCGACTAGTAGGCCTATTATTTTTGACACCAGACAAGTTGGTAATGGTA
>8346631.1.9
TTATCGATACCGTCGACCTCGAGAAGTACTAGTGGCCACGTGGGCCGTGCACCTTAAGCT
>209573.1.228
GTATAAGTCAGAGTCCAAGCTTTCTTCTTTACCTTTAGCCAGGTTCATTACCGCGGTTTC
>pETBlue-2.Novagen.html.1.66
GCTGGCTTGCACGTGTATACAGCTGTGCGGCCGCAAGCTTCGAACGCGTATCGATGGTAC
>pSE420.InVitrogen.html.1.114
CCTAGGCCTATTAATATTCCGGAGTATACGTAGCCGGCTAACGTTAACAACCGGTACCTC
>595764.1.61
GATCCAATTGCAATGATCATCATGACAGATCTGCGCGCGATCGATATCAGCGCTTTAAAT
>pRNA-U6.3_Neo.Genscript.html.1.27
GCGGTTTAAACTTAAGCTTTCCAAAAAACTTACGCTGAGTACTTCGATCTCTTGAATCGA
>pXC14.ATCC.html.1.23
GTTTGTTTGCACGAACCATATGTAAGTACTTCCTTAGATAACAATTGATTGAATGTATGC
>56406597.1.70
TTGAGTAAAGAATCCGGTCTGAATTTCTGAAGCCTGATGTATAGTTAATATCCGCTTCAC
>pASK22.Generic.html.1.399
GCACGCAATGCATTCATCTGCAGGTACAGGATCGATTGACTAGTGTCACGAGAAACGATG
>4097013.1.59
CGAAACTCTAAGGCTTGGATCCAGAGTCTCCTGAACTAGTCCAAGCTTATCGATACCGTC
>118200851.1.191
CGGCCGCGGATCTGATCCCGGGCGGGTACCTTTGAATTCCACTTAATTAAGTAGGCCGGC
>118200854.1.107
TCTAGATAAAGCTTTAGAGCTCTTCTTAAGAAGGATCCAGATCCACTAGTGGCCTATGCG
>113204803.1.12
CCGCAAGCTTGCATGCCTGCAGGTCGACTCTAGAGGATCCCCGGGTACCGAGCTCGAATT
>pQE-TriSystem.Qiagen.html.1.68
CAAGCTTCGAACCGGTACCGTCGACCTGCAGGCGCGCCGAGATCTGAGAATTCGGATCCA
>pAX4CP.USB.html.1.8
CGACGGATCCGGGCAACGTTCTTGCCATTGCTGCATAAAAAACGCCCGGCGGCAACCGAG
>118200856.1.143
GAGCTCTTCTTAAGAAGGATCCAGATCCACTAGTGGCCTATGCGGCCGCGGATCTGATCC
>118200851.1.99
TCTTATAGGCCTCGAGTTAACGTTCGAGGTCGACTCTAGATAAAGCTTTAGAGCTCTTCT
>115600313.1.780
GTTTAAGGTTTACACCTATAAAAGAGAGAGCCGTTATCGTCTGTTTGTGGATGTACAGAG
>M13K82.Generic.html.1.16
CAGTGCCAAGCTTGGCTGCAGGTCGACGGATCCCCTAGCACTCCCGGGTTTAGCACTCCC
>pET-44c(+).Novagen.html.1.95
CGACGGTACCATCGATACGCGTTCGAAGCTTGCGGCCGCACAGCTGTATACACGTGCAAG
>pAN561H.Generic.html.1.80
TTCGGCCGGCGTATTGGGTGTTACGGAGCATTCACTAGGCAACCATGCATGGTTACTATT
>208744.1.49
ATGACGATGAAGAGTAGTACGATTAGCAGGACAAGAGCCCTTTGCCAGCTTTCTCGAGGT
>pGEM-7Zf(+)_LIC-F.ATCC.html.1.7
TCCAACGCGTTGGGAGCTCTCCGGATCCAAGCTTATCGATTTCGAACCCGGGGTACCAAC
>4097019.1.530
ACTGATGAGTCCGTGAGGACGAAACTCTAAGGCTTGGATCCAGAGTCTCCTGAACTAGAC
>56406597.1.136
TTCGTCCGCTTTTGCCCTGGAGTTTGCCTTCCCTGTTTGAGAAGATGTCTCCGCCGATGC
>pUC28.Generic.html.1.60
GCGGCCGCGGTACCCGGGGATCCTCTAGAGTCGACCTGCAGGCGCCACGCGTACGACGAC
>SSEV19.Generic.html.1.197
GCCTCAGGAAGATCGCACTCCAGCCAGCTTTCCGGCACCGCTTCTGGTGCCGGAAACCAG
>pMAL-cri.New_England_Biolabs.html.1.16
TCGACTCTAGAGGATCCGAATTCTGAAATCCTTCCCTCGATCACGAGAGAGGACGGTACC
>56406604.1.35
TAATGGTCCGTTGTTTTGTAAATCAGCCAGTCGCTTGAGTAAAGAATCCGGTCTGAATTT
>73697467.2.56
TCAGCTTGCATGCCTGCAGGTCGACTCTAGAGGATCCCCGGGTACCGAGCCCGAATTCGT
>287939.1.15
ATTCCATGGTACCAGCTGCAGATCTCGAGCTCGGATCCGACCCATTTGCTGTCCACCAGT
>48995599.1.117
TATACTCCGGAATATTAATAGGCCTAGGATGCATATGGCGGCCGCCTGCAGCTGGCGCCA
>56406597.1.294
TATGTCTGAAGATAATCCGCAACCCCGTCAAACGTGTTGATAACCTGTGCCATGGCGATC
>115600313.1.719
CGCCCGGTTTATTGAAATGAACGGCTCTTTTGCTGACGAGAACAGGGGCTGGTGAAATGC
>16930722.1.28
CACGGCCGCCTAGGCGCGCAAGGATCCTCTAGATCTCGAGGCCTGATCATCGATGGGCCC
>595779.1.13
ATTCGAGCTCGGTACCCGCGGCCGCGGATCCTCTAGAGTCGACCTGCAGGCATGCAAGCT
>pET-44c(+).Novagen.html.1.5
GGGGCAGCGCGGGTTCTGGTACGATTGATGACGACGACAAGAGTCCGAGCTCGTGGATCC
>pTZ57R.Fermentas.html.2.22
AGCTTGCATGCAGGCCTCTGCAGTCGACGGGCCCGGGATCCGATATCTAGATGCATTCGC
>208744.1.76
AGGACAAGAGCCCTTTGCCAGCTTTCTCGAGGTACCCTCCAAGGGTCCTCCTGAAAATGT
>pKRX.ATCC.html.1.58
TCACCAGCCTTGAGATGGTTGAGTCCAAGTCACGTCTGGTCGACCTCGAGGGGGGGCCCG
>115600313.1.382
GCTTAATGAATTACAACAGTACTGCGATGAGTGGCAGGGCGGGGCGTAAACGCCGCGTGG
>pSE280.Invitrogen.html.1.220
GCAGATCTGTCATGATGATCATTGCAATTGGATCCATATATAGGGCCCGGGTTATAATTA
>pDR720.Generic.html.1.20
GTCGACCTGCAGCCAAGCTGCGTACTAGTTAACTAGTTCGATGATTAATTGTCAACAGGG
>pETcoco-2.Novagen.html.1.95
TGGCGCGCCTGGACGTCATCGATGCGATCGCCCGGGCTCTTGTCGTCGTCATCACCAGTT
>595779.1.10
CGAATTCGAGCTCGGTACCCGCGGCCGCGGATCCTCTAGAGTCGACCTGCAGGCATGCAA
>pSPORT1.ATCC.html.1.29
CGGGTCGACGAGCTCACTAGTCGGCGGCCGCTCTAGAGGATCCAAGCTTACGTACGCGTG
>pMMB208.ATCC.html.1.27
GCCAAGCTGAATTCGAGCTCGGTACCCGGGGATCCTCTAGAGTCGACCTGCAGGCATGCA
>11559656.1.15
TTCCTCGAGATCTTCTAGACCCCGGGGATATCCCATGGGCGGCCGCACTAGTGTCGACCT
>113204803.1.19
CTTGCATGCCTGCAGGTCGACTCTAGAGGATCCCCGGGTACCGAGCTCGAATTCGGCGCG
>pET-50b(+).Novagen.html.1.80
CGTCCGTCGACAAGCTTGCGGCCGCAGAGCTCGCTCTGGTGCCACGCGGTAGTAAAGAAA
>1490528.2.8
ACGGCCGACTAGTAGGCCTATTATTTTTGACACCAGACAAGTTGGTAATGGTAGCGACCG
>pMAL-p2e.New_England_Biolabs.html.1.12
AGGTCGACTCTAGAGGATCCGAATTCCGGTACCTTGTCATCGTCATCCCCGAGGTTGTTG
>p453.Generic.html.1.65
AAAAAACAAAATGAAATTCTACTATATTTTTGAGCTCGGGGTACCCGGGGATCCTCTAGA
>1490528.2.21
AGGCCTATTATTTTTGACACCAGACAAGTTGGTAATGGTAGCGACCGGCGCTCAGTTGGA
>1649038.1.1
GATCTGATATCATCGCCAGTGTGCTGGGAATTCGGATCCTCTAGACCATCACATTGGAGC
>209573.1.191
CAGAAGTAGTTTTGATGCACAGGCAACGGAGCTCAGCGTATAAGTCAGAGTCCAAGCTTT
>pT7Blue-2.Novagen.html.1.144
GGCTCTTGTCGTCGTCATCGCTGCCACCGGTACCGCTGTCGATGTGCTGGCGTTCGAATT
>pT7T3_18U.Stratagene.html.1.52
GACATGATTACGAATTTAATACGACTCACTATAGGGAATTCGAGCTCCCGGGTTTTTTTT
>SSEV19.Generic.html.1.101
AACGGCGGATTGACCGTAATGGGATAGGTTACGTTGGTGTAGATGGGCGCATCGTAACCG
>pETcoco-2.Novagen.html.1.151
AGTTGGCGGTGGCGAGTCCATGTGCTGGCGTTCAAATTTCGCAGCAGCGGTTTCTTTGCT
>pRSET_CAT.InVitrogen.html.1.422
GCCGCTGGCGATTCAGGTTCATCATGCCGTCTGTGATGGCTTCCATGTCGGCAGAATGCT
>pASK22.Generic.html.1.168
CCAGATTCACGGGTCGACGCACCGTAGATCAGCAGTTTCGGCGGTTGGCCAGGCTTTTGC
>pET-43.1Ek_LIC.Novagen.html.1.39
CGAATTCTGTACAGGCGCGCCTGCAGGACGTCGACGGTACCATCGATACGCGTTCGAAGC
>pET-47b(+).Novagen.html.1.77
TCCGAATTCTGTACAGGCCTTGGCGCGCCCGACGTCCGTCGACAAGCTTGCGGCCGCAGA
>1066312.1.18
CGAGGCGCCGAATTCGAGCTCGGTACCCGGGGATCCTCTAGAGTCGACCTGCAGGCATGC
>pOCUS-2.Novagen.html.1.14
GTCGACAGGCCTGCAGGGCCCAACTAGTCTCGAGAAGCTTGATATCGAGCTCGAATTCGC
>pBACgus-7.Invitrogen.html.1.17
GCTTCGAGCTCGAATTCGGATCCAGGCCTTTTGAGGAGAAGCCCGGGCTCTTGTCGTCGT
>42476360.1.23
CAAGGATGATAATGGATCTCTATTTAAATTGTGACTAGTGTTGTTAATTAAGTTGATTAA
>pCITE-2a(+).Novagen.html.1.43
GTGGTGGTGGTGGTGGTGCTCGAGTGCGGCCGCAAGCTTGTCGACGGAGCTCGAATTCGG
>pMAL-p.New_England_Biolabs.html.1.36
GAGGGTAGGTTTACTGAATTCAGGCCTACCCTCGATGGATCCCCGGCCGGGTACCGAGCT
>pET-47b(+).Novagen.html.1.53
CTTTCAGGGACCCGGGTACCAGGATCCGAATTCTGTACAGGCCTTGGCGCGCCCGACGTC
>pTOPE-1b(+).Novagen.html.1.29
TGCAGAATTCCAGCACACTGGCGGCCGTTACTAGTGGATCCGAGCTCGGTACCAAGCTTG
>pSE280.Invitrogen.html.1.175
CTATAGCTAGCATGCGCAAATTTAAAGCGCTGATATCGATCGCGCGCAGATCTGTCATGA
>73697467.2.43
GTTAGCAGCCGGATCAGCTTGCATGCCTGCAGGTCGACTCTAGAGGATCCCCGGGTACCG
>115600313.1.2
GCTTACCACTTTGTACAAGAAAGCTGAACGAGAAACGTAAAATGATATAAATATCAATAT
>118200856.1.2
GCTTGGCTGCATGGCGCGCCTTTGCGATCGCAGACCTAGGAAAGCTAGCTATACGCGTTA
>pMR101.ATCC.html.1.17
GTGGACAGCAAATGGGTCGGATCCGGCTGCTAACAAAGCCCGAAAGGAAGCTGAGTTGGC
>pS3.Generic.html.1.53
AACAGATCTCGTACGCGTGCCGGCGCCTCGAGACTAGTGCGCGCTAGCTATCGATTCGCG
>18252134.1.2
AGAGCTCTGCAGGATCCAAGCTTACTAGTGGTACCACGCGTGAATAGATAGAGTGCAGGG
>pRSET_CAT.InVitrogen.html.1.88
TAAAATGGAGAAAAAAATCACTGGATATACCACCGTTGATATATCCCAATCGCATCGTAA
>pExchange-6C.Stratagene.html.1.17
CGATAAGCTTGATATCGAATTCCTGCAGCCCGGGGGATCCGCCCGGGCTAGAGCGGCCGC
>115600313.1.559
CAGCGTATTACAGTGACAGTTGACAGCGACAGCTATCAGTTGCTCAAGGCATATATGATG
>595764.1.90
TCTGCGCGCGATCGATATCAGCGCTTTAAATTTGCGCATGCTAGCTATAGTTCTAGAGGT
>pCR3.InVitrogen.html.1.24
CGGCCGCCAGTGTGATGGATATCTGCAGAATTCCAGCACACTGGCGGCCGTTACTAGTGG
>pET-48b(+).Novagen.html.1.10
TTGAAGTCCTCTTTCAGGGACCCGGGTACCAGGATCCGAATTCTGTACAGGCCTTGGCGC
>56406604.1.175
GAAGATGTCTCCGCCGATGCTTTTCCCCGGAGCGACGTCTGCAAGGTTCCCTTTTGATGC
>pGT-N29.New_England_Biolabs.html.1.15
TTCACCATGGGAGACGTCACCGGTTCTAGAACCTAGGGAGCTCTGGTACCCACTAGGCGG
>pMAL-P2x.New_England_Biolabs.html.1.25
GGTCGACTCTAGAGGATCCGAATTCTGAAATCCTTCCCTCGATCCCGAGGTTGTTGTTAT
>118200849.1.57
TATACGCGTTATACCGGTATCCTGCAGGTAGCATGCAAGAGATCTTATAGGCCTCGAGTT
>pTriEx-3Neo.Novagen.html.1.44
TCCTCGGGGTCTTCCGGGGCGAGTTCTGGCTGGCTTGCACGTGTATACAGCTGTGCGGCC
>pMAL-p2e.New_England_Biolabs.html.1.4
TTGCCTGCAGGTCGACTCTAGAGGATCCGAATTCCGGTACCTTGTCATCGTCATCCCCGA
>pCRT7_NT-E3.InVitrogen.html.1.10
TTTGCTGTCCACCAGTCATGCTAGCCATACCATGATGATGATGATGATGAGAACCCCGCA
>pMAL-c2.New_England_Biolabs.html.1.24
GGATCCGAATTCTGAAATCCTTCCCTCGATCCCGAGGTTGTTGTTATTGTTATTGTTGTT
>1184321.1.18
GGCCGCTCTAGCCCGGGCGGATCCCCCGGGCTGCAGGAATTCGATATCAAGCTTATCGAT
>115600313.1.836
AGAGTGATATTATTGACACGCCCGGGCGACGGATGGTGATCCCCCTGGCCAGTGCACGTC
>pRSET_CAT.InVitrogen.html.1.197
ACCGTTCAGCTGGATATTACGGCCTTTTTAAAGACCGTAAAGAAAAATAAGCACAAGTTT
>pcDNA2.1.InVitrogen.html.1.39
CAGTGTGCTGGAATTCTGCAGATATCCATCACACTGGCGGCCGCTCGAGCATGCATCTAG
>118200854.1.146
GATCCACTAGTGGCCTATGCGGCCGCGGATCTGATCCCGGGCGGGTACCTTTGAATTCCA
>4165110.1.51
TCTCTTCAAATGTAGCACCTGAAGTCAGCCCCATACGATATAAGTTGTAATTCTCATGTT
>4097019.1.376
AGACAATGCTCAGGACTGATGAGTCCGTGAGGACGAAACTCTAAGGCTTGGATCCAGAGT
>pT7Blue-2.Novagen.html.1.33
CTAGAGCTAGCCTAGGCTCGAGAAGCTTGTCGACCAGATATCGGAATTCTATAGTGTCAC
>3983116.1.26
GATTCGAAAGCGGCCGCACTAGTTGAGCTCGTCGACGTAGGCCTTTGAATTCCGGATCCA
>pSilencer_adeno_1.0-CMV.Ambion.html.1.3
TAGTAAAAAAACTACCGTTGTTATAGGTGTCTCTTGAACACCTATAACAACGGTAGTCTC
>118200849.1.167
ATCCAGATCCACTAGTGGCCTATGCGGCCGCGGATCTGATCCCGGGCGGGTACCTTTGAA
>287941.1.22
AGCTGGTACCATGGAATTCGAAGCTTGATCCCGACCCATTTGCTGTCCACCAGTCATGCT
>pXC14.ATCC.html.1.5
TTCGTAGAGCCTCGTTGCGTTTGTTTGCACGAACCATATGTAAGTACTTCCTTAGATAAC
>pSPTBM20.Boehringer.html.1.15
CCACGCGTCTTAAGGCGGCCGCGGTACCGGGCCCGTCGACTCTAGAGCTCTGCAGGCATG
>pBK614.Generic.html.1.10
GAGACAAAAGCCGTCCTTCCCTAGCTGAACTACCCAAAAGTATAAATGCCTGAACAATTA
>209573.1.177
TTTCGGGTGGATCCCAGAAGTAGTTTTGATGCACAGGCAACGGAGCTCAGCGTATAAGTC
>118200845.1.85
TCTTATAGGCCTCGAGTTAACGTTCGAGGTCGACTCTAGATAAAGCTTTAGAGCTCTTCT
>118200856.1.99
AGGCCTCGAGTTAACGTTCGAGGTCGACTCTAGATAAAGCTTTAGAGCTCTTCTTAAGAA
>pS1.ATCC.html.1.23
ACTCTAGAGGATCCCCGCGCATGCATGTTAACAGATCTCGTACGCGTGCCGGCGCCTCGA
>118200854.1.102
TCGACTCTAGATAAAGCTTTAGAGCTCTTCTTAAGAAGGATCCAGATCCACTAGTGGCCT
>118200845.1.60
TATCCTGCAGGTAGCATGCAAGAGATCTTATAGGCCTCGAGTTAACGTTCGAGGTCGACT
>1052556.1.16
AGCTTGAATTCATCGATATCTAGATCTCGAGCTCGCGAAAGCTAGCTTGCATGCCTGCAG
>11559656.1.27
TTCTAGACCCCGGGGATATCCCATGGGCGGCCGCACTAGTGTCGACCTGCAGGCATGCAA
>115600313.1.251
GCCAATATGGACAACTTCTTCGCCCCCGTTTTCACCATGGGCAAATATTATACGCAAGGC
>118200851.1.172
GATCCACTAGTGGCCTATGCGGCCGCGGATCTGATCCCGGGCGGGTACCTTTGAATTCCA
>115600313.1.207
CAGCCAATCCCTGGGTGAGTTTCACCAGTTTTGATTTAAACGTGGCCAATATGGACAACT
>pAX4CP.USB.html.1.30
TGCCATTGCTGCATAAAAAACGCCCGGCGGCAACCGAGCGTTCTGAATTAATTAATCATC
>56406608.1.178
GAAGATGTCTCCGCCGATGCTTTTCCCCGGAGCGACGTCTGCAAGGTTCCCTTTTGATGC
>pAN524.Generic.html.1.32
ATTTGCCAACCCGTTGCAGACGAGGCCGCTCAGGGCGAGTAGAGATCGGAAGCCCATGGT
>4097019.1.55
AGGACGAAACTCTAAGGCTTGGATCCAGAGTCTCCTGAACTAGACAATGCTCAGGACTGA
>595764.1.182
TCCGGAATATTAATAGGCCTAGGATGCATATGGCGGCCGCCTGCAGCTGGCGCCATCGAT
>pSE420.InVitrogen.html.1.201
TAAAGCGCTGATATCGATCGCGCGCAGATCTGTCATGATGATCATTGCAATTGGATCCAT
>pET-44a(+).Novagen.html.1.98
CGGTACCATCGATACGCGTTCGAAGCTTGCGGCCGCACAGCTGTATACACGTGCAAGCCA
>45655410.1.44
GGCGGCCGCGAATTCACTAGTGATATCGAATTCCCGCGGCCGCCATGGCGGCCGGGAGCA
>45862365.1.40
TGCGGCCGCAAAGTCGACGAATTCTCCCGGGTGGATCCAAGGCCTTCTAGAAAAACTCGA
>pET-48b(+).Novagen.html.1.21
TTTCAGGGACCCGGGTACCAGGATCCGAATTCTGTACAGGCCTTGGCGCGCCCGACGTCC
>56406597.1.229
TTGATGCCACCCAGCCGAGGGCTTGTGCTTCTGATTTTGTAATGTAATTATCAGGTAGCT
>56406597.1.285
AGCTTATGATATGTCTGAAGATAATCCGCAACCCCGTCAAACGTGTTGATAACCTGTGCC
>56406608.1.287
AGCTTATGATATGTCTGAAGATAATCCGCAACCCCGTCAAACGTGTTGATAACCTGTGCC
>p453.Generic.html.1.75
ATGAAATTCTACTATATTTTTGAGCTCGGGGTACCCGGGGATCCTCTAGAGTCGACCTGC
>pcDNA2.1.InVitrogen.html.1.10
CCGAGCTCGGATCCACTAGTAACGGCCGCCAGTGTGCTGGAATTCTGCAGATATCCATCA
>pMAL-p2.New_England_Biolabs.html.1.20
GACTCTAGAGGATCCGAATTCTGAAATCCTTCCCTCGATCCCGAGGTTGTTGTTATTGTT
>287943.1.8
GAGCTCGAGATCTGCAGCTGGTACCATGGAATTCGAAGCTTGATCCGACCCATTTGCTGT
>287943.1.14
GAGATCTGCAGCTGGTACCATGGAATTCGAAGCTTGATCCGACCCATTTGCTGTCCACCA
>pDR720.Generic.html.1.16
ATCCGTCGACCTGCAGCCAAGCTGCGTACTAGTTAACTAGTTCGATGATTAATTGTCAAC
>4097019.1.642
GAGTCTCCTGAACTAGACAATGCTCAGGACTGATGAGTCCGTGAGGACGAAACTCTAAGG
>pAX4AM.USB.html.1.48
ACGCCCGGCGGCAACCGAGCGTTCTGAATTAATTAATCATCGTCAATCAATCACCCGGGC
>pET-47b(+).Novagen.html.1.16
ATCACCACCACCATCACTCCGCGGCTCTTGAAGTCCTCTTTCAGGGACCCGGGTACCAGG
>pET-48b(+).Novagen.html.1.91
TTGCGGCCGCAGAGCTCGCTCTGGTGCCACGCGGTAGTAAAGAAACCGCTGCTGCTAAAT
>310756.1.7
ATTCCACAAGCTTCTAGAGATCTTCCATACCTACCAGTTCTGCGCCTGCAGCAATGGCAA
>115600313.1.914
CCCGTGAACTTTACCCGGTGGTGCATATCGGGGATGAAAGCTGGCGCATGATGACCACCG
>pDO193.ATCC.html.1.10
CCGGTGGTTTAAACGCCCGGGCGAGCTCGGATCCGGTACCGTCGACGCGGCCGCATTTAA
>pRNAT-H1.3_Hygro.Genscript.html.1.11
GTCGAGGCTGATCAGCGGTTTAAACTTAAGCTTTCCAAAAAACTTACGCTGAGTACTTCG
>pAX4AM.USB.html.1.45
AAAACGCCCGGCGGCAACCGAGCGTTCTGAATTAATTAATCATCGTCAATCAATCACCCG
>pET-44c(+).Novagen.html.1.125
TGCGGCCGCACAGCTGTATACACGTGCAAGCCAGCCAGAACTCGCTCCTGAAGACCCAGA
>4097013.1.68
AAGGCTTGGATCCAGAGTCTCCTGAACTAGTCCAAGCTTATCGATACCGTCGACCTCGAG
>56406608.1.189
CGCCGATGCTTTTCCCCGGAGCGACGTCTGCAAGGTTCCCTTTTGATGCCACCCAGCCGA
>pRPM1.Generic.html.1.19
GTCGACTCTAGAGGATCCCCTCCGGATGGAAGACCCGGGTCTTCCATCCGGACCGGGGGT
>pT7T3_18U.Stratagene.html.1.23
GATAACAATTTCACACAGGAAACAGCTATGACATGATTACGAATTTAATACGACTCACTA
>SSEV19.Generic.html.1.206
CGGAGGGAATTCCATCGAGAGCTCGGTACCCGGGGATCCTCTAGAGTCGACCTGCAGGCA
>118200845.1.123
GATAAAGCTTTAGAGCTCTTCTTAAGAAGGATCCAGATCCACTAGTGGCCTATGCGGCCG
>pAX4BP.USB.html.1.76
TTAATTAATCATCGTCAATCAATCACCCGGGCTGCAGTCGACTCTAGATCTGGTACCGAA
>pHIL-S1.InVitrogen.html.1.23
ATAGGTTACAAATAAAAAAGTATCAAAAATGAAGCCTGCATCTCTCAGGCAAATGGCATT
>pAN561H.Generic.html.1.4
AGAAAGAAGGATTACCTCTAAACAAGTGTACCTGTGCATTCTGGGTAAACGACTCATAGG
>4512193.1.14
ATCGGATCCATATGACGTCGACGCGTCTGCAGAAGCTTCGAATTCGAGCTCCCGGGTACC
>pASK22.Generic.html.1.252
TGGTTACCAGAGTTCAGCAGAGACTGAGAAGATTTGCAAGACATGGTAACACGTTCACCT
>48995599.1.162
CTGCAGCTGGCGCCATCGATACGCGTACGTCGCGACCGCGGACATGTACAGAGCTCGAGA
>pTriEx-1.Novagen.html.1.30
CTCGAGATCCTCGGGGTCTTCCGGGGCGAGTTCTGGCTGGCTTGCACGTGTATACAGCTG
>pET-42c(+).Novagen.html.1.2
TCCATGGCGATATCGGGGATCCGAATTCTGTACAGGCCTTGGCGCGCCTGCAGGCGAGCT
>pET-12a.Novagen.html.1.37
AGATATACATATGCGGGCGAAACTCCTAGGAATAGTCCTGACAACCCCTATCGCGATCAG
>pAN561H.Generic.html.1.35
CTGTGCATTCTGGGTAAACGACTCATAGGAGAGTTGTAAAAAAGTTTCGGCCGGCGTATT
>209125.1.16
GACGATATTCTCATCAGTGAAATCCAGCTGGAGTTCTTTAGCAAATTTTTTTATTAGCTG
>115600313.1.29
ACGAGAAACGTAAAATGATATAAATATCAATATATTAAATTAGATTTTGCATAAAAAACA
>pRSET_CAT.InVitrogen.html.1.287
CTGATGAATGCTCATCCGGAATTCCGTATGGCAATGAAAGACGGTGAGCTGGTGATATGG
>595764.1.178
ATACTCCGGAATATTAATAGGCCTAGGATGCATATGGCGGCCGCCTGCAGCTGGCGCCAT
>18766333.1.4
ACCGGGCCCAGATCTGGCCATGGCGGCCGCGTCGACATCGATAAGCTTGAATTCATGCAT
>pSE420.InVitrogen.html.1.90
GCTGCAGGCGGCCGCCATATGCATCCTAGGCCTATTAATATTCCGGAGTATACGTAGCCG
>73697467.2.8
GTGGCAGCAGCCAACTCAGCTTCCTTTCGGGCTTTGTTAGCAGCCGGATCAGCTTGCATG
>115600313.1.338
CAGGTTCATCATGCCGTCTGTGATGGCTTCCATGTCGGCAGAATGCTTAATGAATTACAA
>310805.1.15
GCTCGATATCGCATGCGGTACCTCTAGAAGAAGCTTGGGATCCGTCGACCTGCAGCCAAG
>pASK22.Generic.html.1.473
AGAAGCGCTGTATTCGGTGGTATACTTGTTACCTTTGTTACGGCTAGCTGCGATCCACTC
>4512193.1.38
GTCTGCAGAAGCTTCGAATTCGAGCTCCCGGGTACCATGGCATGCATCGATAGATCTCGA
>209125.1.5
TATTTATCTCCGACGATATTCTCATCAGTGAAATCCAGCTGGAGTTCTTTAGCAAATTTT
>pRNA-CMV3.1_Puro.Genscript.html.1.2
GCTTCGTCGCTTACCGATTCAGAATGGCGGATATCAACCATTCTGAATCGGTAAGCGACG
>pRNAT-H1.3_Hygro.Genscript.html.1.17
GCTGATCAGCGGTTTAAACTTAAGCTTTCCAAAAAACTTACGCTGAGTACTTCGATCTCT
>pQE-TriSystem_Strep.Qiagen.html.1.21
CCGCAAGCTTCGAACCGGTACCGTCGACCTGCAGGCGCGCCGAGATCTGAGAATTCGGAT
>115600313.1.1078
TAAATGTCAGGCTCCCTTATACACAGCCAGTCTGCAGGTCGATACAGTAGAAATTACAGA
>4097019.1.41
CTGATGAGTCCGTGAGGACGAAACTCTAAGGCTTGGATCCAGAGTCTCCTGAACTAGACA
>18252143.1.17
GATCTAGAGCTCTGCAGGATCCAAGCTTACTAGTGGTACCACGCGTGAATAGATAGAGTG
>436566.1.4
TCCATGGTCTCGAGAACGGAAGCACGGCGACCAACAGATGCACGACGTTCGAGGTGATGG
>pHIL-S1.InVitrogen.html.1.106
TAGCAAGACCGGTCTTCTCGTAAGTGCCCAACTTGAACTGAGGAACAGTCATGTCTAAGG
>pQE-TriSystem.Qiagen.html.1.88
TCGACCTGCAGGCGCGCCGAGATCTGAGAATTCGGATCCACGAGCTCCCGGGATATCGCC
>115600313.1.145
AATAAGCACAAGTTTTATCCGGCCTTTATTCACATTCTTGCCCGCCTGATGAATGCTCAT
>pET-12a.Novagen.html.1.34
AGGAGATATACATATGCGGGCGAAACTCCTAGGAATAGTCCTGACAACCCCTATCGCGAT
>pAX4AM.USB.html.1.77
TAATTAATCATCGTCAATCAATCACCCGGGCTGCAGTCGACTCTAGATCTGGTACCGAAT
>209094.1.8
AGCTCGGTACCCGGGGATCCTCTAGAGTCGACGTCACGCGTCCATGGAGATCTCGAGGCC
>pMAL-P2x.New_England_Biolabs.html.1.14
GCTTGCCTGCAGGTCGACTCTAGAGGATCCGAATTCTGAAATCCTTCCCTCGATCCCGAG
>pET-42b(+).Novagen.html.1.14
TCGGGGATCCGAATTCTGTACAGGCCTTGGCGCGCCTGCAGGCGAGCTCCGTCGACAAGC
>pSE420.InVitrogen.html.1.45
TCTGTACATGTCCGCGGTCGCGACGTACGCGTATCGATGGCGCCAGCTGCAGGCGGCCGC
>pGT-N29.New_England_Biolabs.html.1.7
ATCCAAGCTTCACCATGGGAGACGTCACCGGTTCTAGAACCTAGGGAGCTCTGGTACCCA
>pTZ57R.Fermentas.html.2.2
ATACGACTCACTATAGGGAAAGCTTGCATGCAGGCCTCTGCAGTCGACGGGCCCGGGATC
>pASK22.Generic.html.1.443
GTCACGAGAAACGATGAAACGACCTTTAACAGAAGCGCTGTATTCGGTGGTATACTTGTT
>287942.1.25
TGGTACCATGGAATTCGAAGCTTGATCCGACCCATTTGCTGTCCACCAGTCATGCTAGCC
>pASK22.Generic.html.1.296
GGTAACACGTTCACCTGCAGATACAGACAGAGAGCTCGGAGACTGGGTCATAACGATATC
>209573.1.236
CAGAGTCCAAGCTTTCTTCTTTACCTTTAGCCAGGTTCATTACCGCGGTTTCCATTATAA
>4097019.1.106
CAGGACTGATGAGTCCGTGAGGACGAAACTCTAAGGCTTGGATCCAGAGTCTCCTGAACT
>208744.1.55
ATGAAGAGTAGTACGATTAGCAGGACAAGAGCCCTTTGCCAGCTTTCTCGAGGTACCCTC
>pHIL-S1.InVitrogen.html.1.4
AAAAAAAATCCTATACTATATAGGTTACAAATAAAAAAGTATCAAAAATGAAGCCTGCAT
>56406604.1.28
GGTCTGATAATGGTCCGTTGTTTTGTAAATCAGCCAGTCGCTTGAGTAAAGAATCCGGTC
>118200854.1.69
GAGATCTTATAGGCCTCGAGTTAACGTTCGAGGTCGACTCTAGATAAAGCTTTAGAGCTC
>pAMP18.Invitrogen.html.1.22
GATCCAACGCGTACTAGTAGAGATCTCCATGGGCGGCCGCTCTAGAGTCGACCTGCAGGC
>pHIL-S1.InVitrogen.html.1.67
TCAGGCAAATGGCATTCTGACATCCTCTTGATTAGAATCTAGCAAGACCGGTCTTCTCGT
>pAX4BP.USB.html.1.47
AACGCCCGGCGGCAACCGAGCGTTCTGAATTAATTAATCATCGTCAATCAATCACCCGGG
>603191.2.25
CTATTATTTTTGACACCAGACAAGTTGGTAATGGTAGCGACCGGCGCTCAGTTGGAATTC
>pET-41a(+).Novagen.html.1.28
TTCTGTACAGGCCTTGGCGCGCCTGCAGGCGAGCTCCGTCGACAAGCTTGCGGCCGCACT
>4097019.1.677
AGTCCGTGAGGACGAAACTCTAAGGCTTGGATCCAGAGTCTCCTGAACTAGTCCAAGCTT
>115600313.1.641
CACAACCATGCAGAATGAAGCCCGTCGTCTGCGTGCCGAACGCTGGAAAGCGGAAAATCA
>pZP19.Generic.html.1.49
ATCCCCTCGAGAATGCCGGCATTCGGGCCCGGGTACCGAGCTCGGGGTACCGAGCTCGAA
>pUC28.Generic.html.1.65
CGCGGTACCCGGGGATCCTCTAGAGTCGACCTGCAGGCGCCACGCGTACGACGACGTCTT
>45655410.1.57
TCACTAGTGATATCGAATTCCCGCGGCCGCCATGGCGGCCGGGAGCATGCGACGTCGGGC
>pAMP2.Invitrogen.html.1.21
TCCCGGGGGCCGCCTACTACTACTAATGATGATGATGGCTCTAGAGGATCCAAGCTTACG
>pT7T3D-PAC.ATCC.html.1.7
CGAGGCCAAGAATTCCCGACTACGTAGTCGGGGATCCGTCTTAATTAAGCGGCCGCAAGC
>pRSET_CAT.InVitrogen.html.1.233
GTAAAGAAAAATAAGCACAAGTTTTATCCGGCCTTTATTCACATTCTTGCCCGCCTGATG
>4097019.1.192
GTGAGGACGAAACTCTAAGGCTTGGATCCAGAGTCTCCTGAACTAGACAATGCTCAGGAC
>506651.1.1
CTAAGCTTGCATGCCTGCAGGTCGACTCTAGAGGATCCCCGGGTACCGAGCTCGAATTCA
>118200845.1.158
GATCCACTAGTGGCCTATGCGGCCGCGGATCTGATCCCGGGCGGGTACCTTTGAATTCCA
>pET-52b(+).Novagen.html.1.1
GCCTAGGTTAATTAGTGGTGGTGATGGTGATGATGGTGGTGATGAGCGGAACTACCGCGT
>118200845.1.30
TAGGAAAGCTAGCTATACGCGTTATACCGGTATCCTGCAGGTAGCATGCAAGAGATCTTA
>pET-44b(+).Novagen.html.1.44
GAGTCCGGAGCTCGTGGATCCGAATTCTGTACAGGCGCGCCTGCAGGACGTCGACGGTAC
>pET-12b.Novagen.html.1.2
TCCCTCTAGAAATAATTTTGTTTAACTTTAAGAAGGAGATATACATATGCGGGCGAAACT
>SSEV19.Generic.html.1.178
GGGGACGACGACCGTATCGGCCTCAGGAAGATCGCACTCCAGCCAGCTTTCCGGCACCGC
>595767.1.179
AACTATAGCTAGCATGCGCAAATTTAAAGCGCTGATATCGATCGCGCGCAGATCTGTCAT
>595767.1.148
GCCGGCTAACGTTAACAACCGGTACCTCTAGAACTATAGCTAGCATGCGCAAATTTAAAG
>pSL180.Generic.html.1.121
TGCGCATGCTAGCTATAGTTCTAGAGGTACCGGTTGTTAACGTTAGCCGGCTACGTATAC
>595767.1.38
TTCTCGAGCTCTGTACATGTCCGCGGTCGCGACGTACGCGTATCGATGGCGCCAGCTGCA
>pASK22.Generic.html.1.33
GTGCCGGCGCCAAAGGTCAGCGGGTAAGAGTGGTCGTTTTGACAGTAGTAAACAGCCAGA
>4165110.1.58
AAATGTAGCACCTGAAGTCAGCCCCATACGATATAAGTTGTAATTCTCATGTTTGACAGC
>310806.1.4
GATGGCTTGGCTGCAGGTCGACGGATCCCAAGCTTCTTCTAGAGGTACCGCATGCGATAT
>118200849.1.98
ATCTTATAGGCCTCGAGTTAACGTTCGAGGTCGACTCTAGATAAAGCTTTAGAGCTCTTC
>pET-48b(+).Novagen.html.1.141
GCTGCTAAATTCGAACGCCAGCACATGGACAGCTCTACTTCTGCTGCTCTCGAGGCTTAA
>pASK22.Generic.html.1.457
TGAAACGACCTTTAACAGAAGCGCTGTATTCGGTGGTATACTTGTTACCTTTGTTACGGC
>18252143.1.48
AGTGGTACCACGCGTGAATAGATAGAGTGCAGGGGCCCCGACCGTGTCGGGGCCCCTGCA
>pHSG299.Generic.html.1.1
GCATGCCTGCAGGTCGACTCTAGAGGATCCCCGGGTACCGAGCTCGAATTCACTGGCCGT
>287937.1.1
TCAAGCTTCGAATTCCATGGTACCAGCTGCAGATCTCGAGCTCGGATCCCGACCCATTTG
>115600313.1.326
CCGCTGGCGATTCAGGTTCATCATGCCGTCTGTGATGGCTTCCATGTCGGCAGAATGCTT
>pET-50b(+).Novagen.html.1.139
ACCGCTGCTGCTAAATTCGAACGCCAGCACATGGACAGCTCTACTTCTGCTGCTCTCGAG
>118200849.1.132
CTCTAGATAAAGCTTTAGAGCTCTTCTTAAGAAGGATCCAGATCCACTAGTGGCCTATGC
>pDK101.ATCC.html.1.25
TCTCCCATATGGTCGACCTGCAGGCGGCCGCACTAGTGATATCCCGCGGCCATGGATAAC
>pRSET_CAT.InVitrogen.html.1.62
ACGAGATTTTCAGGAGCTAAGGAAGCTAAAATGGAGAAAAAAATCACTGGATATACCACC
>pBACgus-7.Invitrogen.html.1.73
TCGTCATCACCTCCACCGCTAGCGCTGTCCATGTGTTGGCGTTCAAATTTCGCCGCCGCC
>595764.1.163
GTTAGCCGGCTACGTATACTCCGGAATATTAATAGGCCTAGGATGCATATGGCGGCCGCC
>pHIS1522.Mobitec.html.1.1
CCGGATGCGGCCGGTACCGGATCCCGGGAGCTCCGGAGATCTTCGAACTAGTTTGGACCA
>SSEV19.Generic.html.1.1
AACGCCATCAAAAATAATTCGCGTCTGGCCTTCCTGTAGCCAGCTTTCATCAACATTAAA
>10504974.1.38
ATATGACGTCGACGCGTCTGCAGAAGCTTCGAATTCGAGCTCCCGGGTACCATGGCATGC
>118200854.1.62
TATGCAAGAGATCTTATAGGCCTCGAGTTAACGTTCGAGGTCGACTCTAGATAAAGCTTT
>4165110.1.36
TTTCAGTGCAATTTATCTCTTCAAATGTAGCACCTGAAGTCAGCCCCATACGATATAAGT
>SSEV19.Generic.html.1.118
AATGGGATAGGTTACGTTGGTGTAGATGGGCGCATCGTAACCGTGCATCTGCCAGTTTGA
>115600313.1.796
TATAAAAGAGAGAGCCGTTATCGTCTGTTTGTGGATGTACAGAGTGATATTATTGACACG
>78098958.2.1
CCGGGTACCGAATTCGATCGATCCCGGGAATTCCGGATGCATATGCATGCTGCAGGGCCC
>pET-12c.Novagen.html.1.25
CTTTAAGAAGGAGATATACATATGCGGGCGAAACTCCTAGGAATAGTCCTGACAACCCCT
>4097019.1.454
CTCAGGACTGATGAGTCCGTGAGGACGAAACTCTAAGGCTTGGATCCAGAGTCTCCTGAA
>pSE280.Invitrogen.html.1.268
GGGTTATAATTACCTCAGGTCGACGTCCCATGTGCAGGTGCTGAATTCGAAGGCATTCCA
>12082761.1.44
TGCGGCCGCCTGCAGGTCGACGGGCCCGGGATCCGATATCTAGATGCATTCGCGAGGTAC
>4378794.1.42
TCGAATTCGAAGCTTCTGCAGACGCGTCGACGTCATATGGATCCGATATCGCCGTGGCGG
>pACYCDuet-1.Novagen.html.2.52
TTTCGCAGCAGCGGTTTCTTTACCAGACTCGAGGGTACCGACGTCAGCGATCGCGTGGCC
>pET-47b(+).Novagen.html.1.111
TCCGTCGACAAGCTTGCGGCCGCAGAGCTCGCTCTGGTGCCACGCGGTAGTAAAGAAACC
>4097019.1.48
GTCCGTGAGGACGAAACTCTAAGGCTTGGATCCAGAGTCTCCTGAACTAGACAATGCTCA
>1132425.1.1
GGCCAAGTCGGCCGAGCTCGAATTGCGGCCGCATGCATGCATAAGCTTGCTCGAGTCTAG
>4097019.1.415
TCTAAGGCTTGGATCCAGAGTCTCCTGAACTAGACAATGCTCAGGACTGATGAGTCCGTG
>29569706.1.4
ACCGGGCCCAAGATCTGGCCCTTAAGGCCTGTCGACATCGATAAGCTTGAATTCATGCAT
>1673614.1.29
TCGACGGTACCAAGAATTCCATGGATATCCCGGGGATCCATGCTAAGCTTGGCCAAGAAG
>4165118.1.9
GACGTCACGCGTCCATGGAGATCTCGAGGCCTGCAGCCCGGGGGATCCACTAGTTCTAGA
>4097019.1.207
TAAGGCTTGGATCCAGAGTCTCCTGAACTAGACAATGCTCAGGACTGATGAGTCCGTGAG
>pCITE-2a(+).Novagen.html.1.11
GGTCGATCGACTCTAGAGGATCGGAGATCTCAGTGGTGGTGGTGGTGGTGCTCGAGTGCG
>310808.1.6
CCCGGGAGAGCTCGATATCGCATGCGGTACCTCTAGAAGAAGCTTGGGATCCGTCGACCT
>pATH3.ATCC.html.1.14
ATAAGCTTGGGCTGCAGGTCGACTCTAGAGGATCCCCCCGAATTCGGGGGGATCTCAATC
>56406608.1.35
TGATAATGGTCCGTTGTTTTGTAAATCAGCCAGTCGCTTGAGTAAAGAATCCGGTCTGAA
>115600313.1.919
GAACTTTACCCGGTGGTGCATATCGGGGATGAAAGCTGGCGCATGATGACCACCGATATG
>pET-44c(+).Novagen.html.1.71
TGTACAGGCGCGCCTGCAGGACGTCGACGGTACCATCGATACGCGTTCGAAGCTTGCGGC
>5420374.1.11
ACTATAGAATACTCAAGCTTATGCATGCGGCCGCATCTAGAGGGCCCGGATCCCTCGAGG
>pATH20.ATCC.html.1.10
CAGGTCGACTCTAGAGGATCCCCGGGTACCGAGCTCGAATTCCCAATTCGGGGGGATCTC
>pCAL-c.Stratagene.html.1.1
GTACCATTCCCACGTGGATACATGGATCCGACCCATTTGCTGTCCACCAGTCATGCTAGC
>66815022.1.19
ACGGATCCCATATATGACTAGTGAATTCCCCGGGAGGCCTGATATCAAGCTTGAGCTCGC
>pCRT7_NT-E3.InVitrogen.html.1.18
CCACCAGTCATGCTAGCCATACCATGATGATGATGATGATGAGAACCCCGCATATGTATA
>115600313.1.616
ATGTCAATATCTCCGGTCTGGTAAGCACAACCATGCAGAATGAAGCCCGTCGTCTGCGTG
>pHIL-S1.InVitrogen.html.1.91
CTCTTGATTAGAATCTAGCAAGACCGGTCTTCTCGTAAGTGCCCAACTTGAACTGAGGAA
>115600313.1.1026
CCACCGCGAAAATGACATCAAAAACGCCATTAACCTGATGTTCTGGGGAATATAAATGTC
>58029.1.4
ATCTAGATTAGGATCTAATTCGAGCTCGCCCGGGGATCCTCTAGAGTCGACCTGCAGCCC
>p3T.Mobitec.html.1.29
TAGAACTAGTGGATCCTGGCCATTTTTTGGATGGCGACCCGGGTGCCCAGCCAAAAAATG
>595767.1.206
AGCGCTGATATCGATCGCGCGCAGATCTGTCATGATGATCATTGCAATTGGATCCATATA
>pET-44a(+).Novagen.html.1.33
ACGACGACAAGAGTCCGGGAGCTCGTGGATCCGAATTCTGTACAGGCGCGCCTGCAGGAC
>pOSEX4.ATCC.html.1.19
CCGCGGTACCGGGCCCGTCGACTCTAGAGCTCTGCAGGCATGCGATATCCCATGGAAGCT
>pET-43.1Ek_LIC.Novagen.html.1.26
GAGCTCGTGGATCCGAATTCTGTACAGGCGCGCCTGCAGGACGTCGACGGTACCATCGAT
>48995599.1.155
CGGCCGCCTGCAGCTGGCGCCATCGATACGCGTACGTCGCGACCGCGGACATGTACAGAG
>1906550.1.2
ATGCCTGCAGGTCGACTCTAGAGGATCCCCGGGTACCATGGGCCCTTAAGTATACGCGTA
>208744.1.27
GAACAAAACAGTAATAACGAAGATGACGATGAAGAGTAGTACGATTAGCAGGACAAGAGC
>pBluescript\II\KS(+)_LIC.ATCC.html.1.8
GGGCCCCCCCTCGAGGTCGACGGTATCGATAAGCTTACTGGTTCCGGCGCCGGAGCGAGT
>pRSET_CAT.InVitrogen.html.1.45
TGGAATTCGAAGCTTCGACGAGATTTTCAGGAGCTAAGGAAGCTAAAATGGAGAAAAAAA
>pHT3T7BMM.Boehringer.html.1.33
CTCTAGAGTCGACGGGCCCGGTACCGCGGCCGCACTTAAGTTACGCGTGGATCCCCGGGA
>pSE420.InVitrogen.html.1.287
CAGGTCGACGTCCCATGTGCAGGTGCTGAATTCGAAGGCATTCCACGACGTGGTCACCAG
>595764.1.68
TTGCAATGATCATCATGACAGATCTGCGCGCGATCGATATCAGCGCTTTAAATTTGCGCA
>pIJ2920.Generic.html.1.3
ATTCGAGCTCGGTACCCGGGGATCCTCTAGAGTCGACCTGCAGGCATGCAAGCTCAGATC
>4165110.1.11
CCACCGCGGTGGCGGCCGCTCTAGATTTCAGTGCAATTTATCTCTTCAAATGTAGCACCT
>56406608.1.319
CCCGTCAAACGTGTTGATAACCTGTGCCATGTGATTCCTTTACTTATTCCATGGCGATCG
>1184321.1.43
CCGGGCTGCAGGAATTCGATATCAAGCTTATCGATACCGTCGACCTCGAGGGGGGGCCCG
>66815022.1.50
GGGAGGCCTGATATCAAGCTTGAGCTCGCGGCCGCTGCTAGCAGATCTTCTAGACTCGAG
>4097019.1.637
ATCCAGAGTCTCCTGAACTAGACAATGCTCAGGACTGATGAGTCCGTGAGGACGAAACTC
>115600313.1.229
CACCAGTTTTGATTTAAACGTGGCCAATATGGACAACTTCTTCGCCCCCGTTTTCACCAT
>pRPM1.Generic.html.1.24
CTCTAGAGGATCCCCTCCGGATGGAAGACCCGGGTCTTCCATCCGGACCGGGGGTACCGA
>56406608.1.39
AATGGTCCGTTGTTTTGTAAATCAGCCAGTCGCTTGAGTAAAGAATCCGGTCTGAATTTC
>11559656.1.19
TCGAGATCTTCTAGACCCCGGGGATATCCCATGGGCGGCCGCACTAGTGTCGACCTGCAG
>pWEB::TNC.Epicentre.html.1.11
GGCCGCATAATACGACTCACTATAGGGAGAGGATCCCGGGATCCGTCGTGACTGGGAAAA
>4097019.1.70
GGCTTGGATCCAGAGTCTCCTGAACTAGACAATGCTCAGGACTGATGAGTCCGTGAGGAC
>8216948.1.18
GAGCTCTCCCATATGGTCGACCTGCAGGCGGCCGCACTAGTGATATCCCGCGGCCATGGC
>pSU2703.Generic.html.1.59
GACTTCAGGTGCTACATTTGAAGAGATAAATTGCACTGAAATCTAGAAATATTTTATCTG
>209573.1.204
GATGCACAGGCAACGGAGCTCAGCGTATAAGTCAGAGTCCAAGCTTTCTTCTTTACCTTT
>pBACgus-7.Invitrogen.html.1.10
GCCGCAAGCTTCGAGCTCGAATTCGGATCCAGGCCTTTTGAGGAGAAGCCCGGGCTCTTG
>pEYFP.Clontech.html.2.5
CGTACGGCCGACTAGTAGGCCTATTATTTTTGACACCAGACAAGTTGGTAATGGTAGCGA
>4097019.1.317
AGGACTGATGAGTCCGTGAGGACGAAACTCTAAGGCTTGGATCCAGAGTCTCCTGAACTA
>pPIC6b.InVitrogen.html.1.11
GGCGGCCGCCGCGGCTCGAGGTACCGATCCGAGACGGCCGGCTGGGCCACGTGAATTCCT
>pSPORT1.ATCC.html.1.44
ACTAGTCGGCGGCCGCTCTAGAGGATCCAAGCTTACGTACGCGTGCATGCGACGTCATAG
>pRSET_CAT.InVitrogen.html.1.118
CACCGTTGATATATCCCAATCGCATCGTAAAGAACATTTTGAGGCATTTCAGTCAGTTGC
>45862352.2.18
TACCGAGCTCCTGCAGTATCGATGCGGCCGCAAAGTCGACGAATTCTCCCGGGTGGATCC
>17864894.1.16
GTCCGGCGCGCCCGGGCTCGAGTGCACGTACGACGTCTAGACCTAGGCCTTAAGATCTGA
>12958751.1.8
TACCTGATCAAAGCTTATCGATGATATCAGATCTCCTTTTGCGGCCGCACCGGTGCCTGC
>pASK22.Generic.html.1.237
GCCAGGAAGTTTTTCTGGTTACCAGAGTTCAGCAGAGACTGAGAAGATTTGCAAGACATG
>pT7Blue-2.Novagen.html.1.117
GCGTCTGCAGTTTTGAGGAGAAGCCCGGGCTCTTGTCGTCGTCATCGCTGCCACCGGTAC
>8216950.4.21
CTCTCCGGATCCAAGCTTATCGATTTCGAACCCGGGGTACCGAATTCCTCGAGTCTAGAG
>56406597.1.196
TTTTCCCCGGAGCGACGTCTGCAAGGTTCCCTTTTGATGCCACCCAGCCGAGGGCTTGTG
>1184321.1.39
TCCCCCGGGCTGCAGGAATTCGATATCAAGCTTATCGATACCGTCGACCTCGAGGGGGGG
>4097019.1.421
GCTTGGATCCAGAGTCTCCTGAACTAGACAATGCTCAGGACTGATGAGTCCGTGAGGACG
>18766333.1.22
CATGGCGGCCGCGTCGACATCGATAAGCTTGAATTCATGCATCCCGGGGGATCCACTAGT
>115600313.1.276
CCGTTTTCACCATGGGCAAATATTATACGCAAGGCGACAAGGTGCTGATGCCGCTGGCGA
>209573.1.223
TCAGCGTATAAGTCAGAGTCCAAGCTTTCTTCTTTACCTTTAGCCAGGTTCATTACCGCG
>pBMN-GFP.Orbigen.html.1.2
TTTACGTAGCGGCCGCGGCGCGCCGGCCCTCGAGGCCTGCAGGAATTCGAATTTAAATGG
>310778.1.15
TACCCGGGGATCCTCTAGAGTCGACCTGCAGGGGCCCTCGAGACGCGTGGCATGCAAGCT
>pET-47b(+).Novagen.html.1.103
GCCCGACGTCCGTCGACAAGCTTGCGGCCGCAGAGCTCGCTCTGGTGCCACGCGGTAGTA
>1017801.1.31
AAAGAATTCAAAAAGCTTCTCGAGAGTACTTCTAGAGCGGCCGCGGGCCCATCGATTTTC
>pSE280.Invitrogen.html.1.57
GTCGCGACGTACGCGTATCGATGGCGCCAGCTGCAGGCGGCCGCCATATGCATCCTAGGC
>pET-12b.Novagen.html.1.30
TAAGAAGGAGATATACATATGCGGGCGAAACTCCTAGGAATAGTCCTGACAACCCCTATC
>4097019.1.220
CAGAGTCTCCTGAACTAGACAATGCTCAGGACTGATGAGTCCGTGAGGACGAAACTCTAA
>18252134.1.29
GTGGTACCACGCGTGAATAGATAGAGTGCAGGGGCCCCGACCGTGTCGGGGCCCCTGCAC
>pETcoco-2.Novagen.html.1.67
GGCCGCAAGCTTCGAAACCGTACGCACGTGGCGCGCCTGGACGTCATCGATGCGATCGCC
>4097019.1.164
CTAGACAATGCTCAGGACTGATGAGTCCGTGAGGACGAAACTCTAAGGCTTGGATCCAGA
>pBACgus-7.Invitrogen.html.1.62
GGCTCTTGTCGTCGTCATCACCTCCACCGCTAGCGCTGTCCATGTGTTGGCGTTCAAATT
>66815022.1.31
TATGACTAGTGAATTCCCCGGGAGGCCTGATATCAAGCTTGAGCTCGCGGCCGCTGCTAG
>1117808.1.22
TCGACGGATCCCCGGGGCCTCCATGGCCATATGACCACCCAAGCTAGCGTAATCTGGAAC
>pET-48b(+).Novagen.html.1.44
TCCGAATTCTGTACAGGCCTTGGCGCGCCCGACGTCCGTCGACAAGCTTGCGGCCGCAGA
>12082761.1.13
CCCGGCCGCCATGGCCGCGGGATATCACTAGTGCGGCCGCCTGCAGGTCGACGGGCCCGG
>108947432.1.15
ACGAATGGTCTAGAAAGCTTCTCGAGCGGATCCTGCAGGAATTCCCGGGCATATGTCCGG
>56406608.1.32
GTCTGATAATGGTCCGTTGTTTTGTAAATCAGCCAGTCGCTTGAGTAAAGAATCCGGTCT
>595767.1.230
ATCTGTCATGATGATCATTGCAATTGGATCCATATATAGGGCCCGGGTTATAATTACCTC
>56406604.1.70
TGAGTAAAGAATCCGGTCTGAATTTCTGAAGCCTGATGTATAGTTAATATCCGCTTCACG
>pET-44c(+).Novagen.html.1.66
AATTCTGTACAGGCGCGCCTGCAGGACGTCGACGGTACCATCGATACGCGTTCGAAGCTT
>pET-44b(+).Novagen.html.1.128
GGCCGCACAGCTGTATACACGTGCAAGCCAGCCAGAACTCGCTCCTGAAGACCCAGAGGA
>pET-44c(+).Novagen.html.1.76
AGGCGCGCCTGCAGGACGTCGACGGTACCATCGATACGCGTTCGAAGCTTGCGGCCGCAC
>pQE-TriSystem.Qiagen.html.1.36
CTGGCTTGCACGTGTATACAGCTGTGCGGCCGCAAGCTTCGAACCGGTACCGTCGACCTG
>pBluescript\II\KS(+)_LIC.ATCC.html.1.7
CGGGCCCCCCCTCGAGGTCGACGGTATCGATAAGCTTACTGGTTCCGGCGCCGGAGCGAG
>pBACgus-7.Invitrogen.html.1.42
GCCTTTTGAGGAGAAGCCCGGGCTCTTGTCGTCGTCATCACCTCCACCGCTAGCGCTGTC
>115600313.1.283
CACCATGGGCAAATATTATACGCAAGGCGACAAGGTGCTGATGCCGCTGGCGATTCAGGT
>pGP11.Generic.html.1.9
ATGCCTGCAGGTCGACTCTAGAGGATCCCCGGGTACCGAGCTCGTGTATCATGGTCATAG
>pSI.Promega.html.1.1
CGGCCGCCCGGGTCGACTCTAGAGGTACCACGCGTGAATTCTCGAGGCTAGCCTATAGTG
>pCRT7_GS.InVitrogen.html.1.10
GGCAGCAGCCAACTCAGCTTCCTTTCGGGCTTTGTTAGCAGCCGGATCAAGCTTCGAATT
>pPIC6b.InVitrogen.html.1.18
GCCGCGGCTCGAGGTACCGATCCGAGACGGCCGGCTGGGCCACGTGAATTCCTCGTTTCG
>pSPORT1.ATCC.html.1.31
GGTCGACGAGCTCACTAGTCGGCGGCCGCTCTAGAGGATCCAAGCTTACGTACGCGTGCA
>18252143.1.1
TGCGCATGCGAATTCAGATCTAGAGCTCTGCAGGATCCAAGCTTACTAGTGGTACCACGC
>p453.Generic.html.1.18
GCAATAAATTAGAATAGTTTCAATTTTTAAGCTATTTATAGCATAGAAAAAAACAAAATG
>pET-44c(+).Novagen.html.1.27
GATTGATGACGACGACAAGAGTCCGAGCTCGTGGATCCGAATTCTGTACAGGCGCGCCTG
>pET-44a(+).Novagen.html.1.26
ATTGATGACGACGACAAGAGTCCGGGAGCTCGTGGATCCGAATTCTGTACAGGCGCGCCT
>pASK22.Generic.html.1.429
ATCGATTGACTAGTGTCACGAGAAACGATGAAACGACCTTTAACAGAAGCGCTGTATTCG
>10504974.1.16
CCGCCACGGCGATATCGGATCCATATGACGTCGACGCGTCTGCAGAAGCTTCGAATTCGA
>pSE420.InVitrogen.html.1.135
GAGTATACGTAGCCGGCTAACGTTAACAACCGGTACCTCTAGAACTATAGCTAGCATGCG
>115600313.1.945
GGATGAAAGCTGGCGCATGATGACCACCGATATGGCCAGTGTGCCGGTCTCCGTTATCGG
>56406604.1.157
TTTGCCTTCCCTGTTTGAGAAGATGTCTCCGCCGATGCTTTTCCCCGGAGCGACGTCTGC
>pUC28.Generic.html.1.55
TGAATGCGGCCGCGGTACCCGGGGATCCTCTAGAGTCGACCTGCAGGCGCCACGCGTACG
>595764.1.97
GCGATCGATATCAGCGCTTTAAATTTGCGCATGCTAGCTATAGTTCTAGAGGTACCGGTT
>pDK101.ATCC.html.1.57
CTAGTGATATCCCGCGGCCATGGATAACATGGCCAACAAAACCATGGCGGCCGGGAGCAT
>pASK22.Generic.html.1.372
GCGCAGTAGTAGATAGCGGTGTCTTCAGCACGCAATGCATTCATCTGCAGGTACAGGATC
>pMAL-P2x.New_England_Biolabs.html.1.41
TCCGAATTCTGAAATCCTTCCCTCGATCCCGAGGTTGTTGTTATTGTTATTGTTGTTGTT
>115600313.1.465
AACAGTATGCGTATTTGCGCGCTGATTTTTGCGGTATAAGAATATATACTGATATGTATA
>1052556.1.25
TCATCGATATCTAGATCTCGAGCTCGCGAAAGCTAGCTTGCATGCCTGCAGGTCGACTCT
>115600313.1.292
CAAATATTATACGCAAGGCGACAAGGTGCTGATGCCGCTGGCGATTCAGGTTCATCATGC
>1184321.1.32
GGGCGGATCCCCCGGGCTGCAGGAATTCGATATCAAGCTTATCGATACCGTCGACCTCGA
>pMR103.ATCC.html.1.1
CATGGCTAGCATGACTGGTGGACAGCAAATGGGTCGGATCCGGCTGCTAACAAAGCCCGA
>pSE420.InVitrogen.html.1.67
ACGTACGCGTATCGATGGCGCCAGCTGCAGGCGGCCGCCATATGCATCCTAGGCCTATTA
>pOSEX3.ATCC.html.1.7
ACGCGTCTTAAGGCGGCCGCGGTACCGGGCCCGTCGACTCTAGAGCTCTGCAGGCATGCG
>13937413.1.9
TGCATGCGGCCGCTGCAGTCTAGAGGCCTCCATGGGTATATCTCCTTCTTAAAGTTAACG
>pSE420.InVitrogen.html.1.163
ACCGGTACCTCTAGAACTATAGCTAGCATGCGCAAATTTAAAGCGCTGATATCGATCGCG
>56406604.1.204
GAGCGACGTCTGCAAGGTTCCCTTTTGATGCCACCCAGCCGAGGGCTTGTGCTTCTGATT
>8216950.4.12
CGTTGGGAGCTCTCCGGATCCAAGCTTATCGATTTCGAACCCGGGGTACCGAATTCCTCG
>pZP19.Generic.html.1.10
ATGCCTGCAGGTCGACTCTAGAGGATCCCCCTCTAGAGGATCCCCTCGAGAATGCCGGCA
>118200856.1.68
TATCCTGCAGGTAGCATGCAAGAGATCTTATAGGCCTCGAGTTAACGTTCGAGGTCGACT
>209330.1.6
TCGCGGCCGCATAATACGACTCACTATAGGGATCCTTTAGTGAGGGTTAATTGCGGCCGC
>pTriEx-1.Novagen.html.1.117
GTCGACCTGCAGGCGCGCCGAGATCTGAGAATTCGGATCCACGAGCTCCCGGGATATCGC
>56406608.1.9
AACATTATCTGATTTTTGTAAAGGTCTGATAATGGTCCGTTGTTTTGTAAATCAGCCAGT
>115600313.1.997
GTTATCGGGGAAGAAGTGGCTGATCTCAGCCACCGCGAAAATGACATCAAAAACGCCATT
>115600313.1.372
TCGGCAGAATGCTTAATGAATTACAACAGTACTGCGATGAGTGGCAGGGCGGGGCGTAAA
>pT7T3_18U.Stratagene.html.1.30
ATTTCACACAGGAAACAGCTATGACATGATTACGAATTTAATACGACTCACTATAGGGAA
>4097019.1.428
TCCAGAGTCTCCTGAACTAGACAATGCTCAGGACTGATGAGTCCGTGAGGACGAAACTCT
>pCRT7_GS.InVitrogen.html.1.102
CGTACAGATCCCGACCCATTTGCTGTCCACCAGTCATGCTAGCCATACCATGATGATGAT
>pTriEx-3Neo.Novagen.html.1.108
GCTTCGAACCGGTACCGTCGACCTGCAGGCGCGCCGAGATCTGAGAATTCGGATCCACGA
>45862365.1.70
GTGGATCCAAGGCCTTCTAGAAAAACTCGAGAACGTTGGGCCCCAATTGGCTAGCAAGCT
>pASK22.Generic.html.1.491
GGTATACTTGTTACCTTTGTTACGGCTAGCTGCGATCCACTCGAGACGTTTACCCGGGGG
>pSL180.Generic.html.1.81
ATGACAGATCTGCGCGCGATCGATATCAGCGCTTTAAATTTGCGCATGCTAGCTATAGTT
>pMOD3.Epicentre.html.1.64
TCTAGAGGATCCCCGGGTACCGAGCTCGAATTCGAGCCAATATGCGAGAACACCCGAGAA
>pGEM-7Zf(+)_LIC-F.ATCC.html.1.10
AACGCGTTGGGAGCTCTCCGGATCCAAGCTTATCGATTTCGAACCCGGGGTACCAACTGG
>pTriEx-1.Novagen.html.1.94
GCCGCAAGCTTCGAACCGGTACCGTCGACCTGCAGGCGCGCCGAGATCTGAGAATTCGGA
>pASK22.Generic.html.1.469
TAACAGAAGCGCTGTATTCGGTGGTATACTTGTTACCTTTGTTACGGCTAGCTGCGATCC
>55274253.1.2
TACCGGGCCCCCCCTCGAGGTCGACGGTATCGATAAGCTTGATATCGAATTCCTGCAGCC
>pMAL-c2.New_England_Biolabs.html.1.31
AATTCTGAAATCCTTCCCTCGATCCCGAGGTTGTTGTTATTGTTATTGTTGTTGTTGTTC
>pT7T3_18U.Stratagene.html.1.20
GCGGATAACAATTTCACACAGGAAACAGCTATGACATGATTACGAATTTAATACGACTCA
>83314120.1.53
TACCACGCGTGAATAGATAGAGTGCAGGGGCCCCGACCGTGTCGGGGCCCCTGCACGGGT
>pASK22.Generic.html.1.351
GTGCTGCCATAGTAGTTACGCGCGCAGTAGTAGATAGCGGTGTCTTCAGCACGCAATGCA
>16930722.1.12
CAAGGCCCGGGCTGGCCACGGCCGCCTAGGCGCGCAAGGATCCTCTAGATCTCGAGGCCT
>118200856.1.85
GCAAGAGATCTTATAGGCCTCGAGTTAACGTTCGAGGTCGACTCTAGATAAAGCTTTAGA
>115600313.1.777
GCAGTTTAAGGTTTACACCTATAAAAGAGAGAGCCGTTATCGTCTGTTTGTGGATGTACA
>pSE280.Invitrogen.html.1.30
ACTTCTCGAGCTCTGTACATGTCCGCGGTCGCGACGTACGCGTATCGATGGCGCCAGCTG
>115600313.1.918
TGAACTTTACCCGGTGGTGCATATCGGGGATGAAAGCTGGCGCATGATGACCACCGATAT
>pSE280.Invitrogen.html.1.142
GCCGGCTAACGTTAACAACCGGTACCTCTAGAACTATAGCTAGCATGCGCAAATTTAAAG
>6759494.1.9
ATCATCGATGAATTCGAGCTCGGTACCCGGGGATCCTCTAGAGTCGACCTGCAGGCATGC
>pAMP1.Invitrogen.html.1.37
CATTAGTAGTAGTAGGCGGCCGCTCTAGAGGATCCAAGCTTACGTACGCGTGCATGCGAC
>115600313.1.370
TGTCGGCAGAATGCTTAATGAATTACAACAGTACTGCGATGAGTGGCAGGGCGGGGCGTA
>pCRT7_GS.InVitrogen.html.1.124
CTGTCCACCAGTCATGCTAGCCATACCATGATGATGATGATGATGAGAACCCCGCATATG
>8272485.1.8
ATGCCTGCAGGTCGACTCTAGAGGATCCCCGGGTACCGAGCTCGAATTAGTCGATGATAT
>595764.1.220
GCCTGCAGCTGGCGCCATCGATACGCGTACGTCGCGACCGCGGACATGTACAGAGCTCGA
>pASK22.Generic.html.1.171
GATTCACGGGTCGACGCACCGTAGATCAGCAGTTTCGGCGGTTGGCCAGGCTTTTGCTGA
>56406604.1.125
TCACGCCATGTTCGTCCGCTTTTGCCCTGGAGTTTGCCTTCCCTGTTTGAGAAGATGTCT
>310825.1.16
TGCAGGTCGACGGATCCCAAGCTTCTTCTAGAGGTACCGCATGCGATATCGAGCTCTCCC
>60101687.1.7
GAACCGGAACCCAGGAAACAGCTATGACCGTCGACAGAGATATCCGCGGCCGCAGAACTG
>58651745.1.47
ACTGGAATTCTCTAGAGCGCGCCATGGTCAAAGTTGAGCGTTTATTCTGAGCTTCTGCAA
>pMAL-P2x.New_England_Biolabs.html.1.1
CGGCCAGTGCCAAGCTTGCCTGCAGGTCGACTCTAGAGGATCCGAATTCTGAAATCCTTC
>48995599.1.121
CTCCGGAATATTAATAGGCCTAGGATGCATATGGCGGCCGCCTGCAGCTGGCGCCATCGA
>287943.1.18
TCTGCAGCTGGTACCATGGAATTCGAAGCTTGATCCGACCCATTTGCTGTCCACCAGTCA
>18766333.1.41
TCGATAAGCTTGAATTCATGCATCCCGGGGGATCCACTAGTAAGGCCTTAAGGGCCTCTA
>pShuttle2.Clontech.html.1.9
GGTACCGAGCTCGGATCATCCAGCACAGTGGCGGCCGCTCGAGTCTAGAGGGCCCGTTTA
>pAmCyan.Clontech.html.2.32
ACACCAGACAAGTTGGTAATGGTAGCGACCGGCGCTCAGTTGGAATTCTAGAGTCGCGGC
>25900784.1.6
CAGTCTAGAGTCGACGCATGCATGGTACCAAGCTTCGGCCGATCGATGGTAACCCTCGAG
>pT7Blue-2.Novagen.html.1.41
AGCCTAGGCTCGAGAAGCTTGTCGACCAGATATCGGAATTCTATAGTGTCACCTAAATAA
>pSE280.Invitrogen.html.1.135
ATACGTAGCCGGCTAACGTTAACAACCGGTACCTCTAGAACTATAGCTAGCATGCGCAAA
>pIVEX-GST.Roche.html.1.3
ATCCCGGGCTGCAGAGCTCGCTCGAGTCGACTTGCCATGGTCATATGTTTAATTAAGCGG
>48995599.1.96
TGTTAACGTTAGCCGGCTACGTATACTCCGGAATATTAATAGGCCTAGGATGCATATGGC
>108947432.1.10
GCCAAACGAATGGTCTAGAAAGCTTCTCGAGCGGATCCTGCAGGAATTCCCGGGCATATG
>pASK22.Generic.html.1.52
GCGGGTAAGAGTGGTCGTTTTGACAGTAGTAAACAGCCAGATCTTCAGCCTGTACAGAAG
>115600313.1.80
CTCAATGTACCTATAACCAGACCGTTCAGCTGGATATTACGGCCTTTTTAAAGACCGTAA
>551423.1.4
CTTGCATGCCTGCAGGTCGACTCTAGAGGATCCCCGGGTACCGAGCTCGAATTCGCTAGC
>115600313.1.412
GTGGCAGGGCGGGGCGTAAACGCCGCGTGGATCCGGCTTACTAAAAGCCAGATAACAGTA
>pAN561H.Generic.html.1.59
ATAGGAGAGTTGTAAAAAAGTTTCGGCCGGCGTATTGGGTGTTACGGAGCATTCACTAGG
>118200854.1.14
GACCTAGGAAAGCTAGCTATACGCGTTATACCGGTATCCTGCAGGTAGTATGCAAGAGAT
>18252143.1.20
CTAGAGCTCTGCAGGATCCAAGCTTACTAGTGGTACCACGCGTGAATAGATAGAGTGCAG
>pSE280.Invitrogen.html.1.80
GCGCCAGCTGCAGGCGGCCGCCATATGCATCCTAGGCCTATTAATATTCCGGAGTATACG
>pBACgus-7.Invitrogen.html.1.84
TCCACCGCTAGCGCTGTCCATGTGTTGGCGTTCAAATTTCGCCGCCGCCGTTTCTTTGCC
>115600313.1.1095
TATACACAGCCAGTCTGCAGGTCGATACAGTAGAAATTACAGAAACTTTATCACGTTTAG
>4097019.1.673
GATGAGTCCGTGAGGACGAAACTCTAAGGCTTGGATCCAGAGTCTCCTGAACTAGTCCAA
>pMOD3.Epicentre.html.1.29
TAAGGCTTTTAAAGCTTGCATGCCTGCAGGTCGACTCTAGAGGATCCCCGGGTACCGAGC
>pIVEX2.4b.Roche.html.1.9
GGGCTGCAGAGCTCGCTCGAGTCGACTTGCCATGGTCATATGTTTAATTAAGCGGCCGCG
>pET-52b(+).Novagen.html.1.55
CCGCGTGGCACCAGAGCGAGCTCTGCGGCCGCGTCGACTTGTACAGGATCCTGGTACCCG
>118200851.1.176
CACTAGTGGCCTATGCGGCCGCGGATCTGATCCCGGGCGGGTACCTTTGAATTCCACTTA
>118200849.1.33
GATCGCAGACCTAGGAAAGCTAGCTATACGCGTTATACCGGTATCCTGCAGGTAGCATGC
>pXC14.ATCC.html.1.31
GCACGAACCATATGTAAGTACTTCCTTAGATAACAATTGATTGAATGTATGCAAATAAAT
>pGT-N29.New_England_Biolabs.html.1.11
AAGCTTCACCATGGGAGACGTCACCGGTTCTAGAACCTAGGGAGCTCTGGTACCCACTAG
>1132425.1.17
CTCGAATTGCGGCCGCATGCATGCATAAGCTTGCTCGAGTCTAGAGTCGACGGATCCTGC
>pXC14.ATCC.html.1.38
CCATATGTAAGTACTTCCTTAGATAACAATTGATTGAATGTATGCAAATAAATGCATACA
>pET-44b(+).Novagen.html.1.4
GGGGCAGCGCGGGTTCTGGTACGATTGATGACGACGACAAGAGTCCGGAGCTCGTGGATC
>56406604.1.207
CGACGTCTGCAAGGTTCCCTTTTGATGCCACCCAGCCGAGGGCTTGTGCTTCTGATTTTG
>pRPM2.Generic.html.1.5
TTGCATGCCTGCAGGTCGACTCTAGAGGATCCCCCCGGTCCGGATGGAAGACCCGGGTCT
>16930719.1.39
GATCATCGATGGGCCCATGGCTAGCGGCCGCACGCGTTCGCGACTAGTTGTCGACCTGCA
>p453.Generic.html.1.83
CTACTATATTTTTGAGCTCGGGGTACCCGGGGATCCTCTAGAGTCGACCTGCAGGCATGC
>pMAL-p2g.New_England_Biolabs.html.1.28
ATCCGAATTCTACGTAGTGTGCCGCACCCGGCCCGAGGTTGTTGTTATTGTTATTGTTGT
>pQE-TriSystem.Qiagen.html.1.84
ACCGTCGACCTGCAGGCGCGCCGAGATCTGAGAATTCGGATCCACGAGCTCCCGGGATAT
>pET-44b(+).Novagen.html.1.73
TACAGGCGCGCCTGCAGGACGTCGACGGTACCATCGATACGCGTTCGAAGCTTGCGGCCG
>pDPL13.Generic.html.1.6
CTCGAGGCCTCGAGGAATTCGAGCTCGCGATCGGTACCGTCGACGGATCCCGGGATCTCT
>pExchange-6A.Stratagene.html.1.4
AGGTCGACGGTATCGATAAGCTTGATATCGAATTCCTGCAGCCCGGGGGATCCGCCCGGG
>pSE420.InVitrogen.html.1.216
GATCGCGCGCAGATCTGTCATGATGATCATTGCAATTGGATCCATATATAGGGCCCGGGT
>3328183.2.9
ACGACTCACTATAGGGAGCGGCCGCAGATCTTGCAGGTCGACGATTCTATAGTGTCACCT
>506651.1.5
GCTTGCATGCCTGCAGGTCGACTCTAGAGGATCCCCGGGTACCGAGCTCGAATTCAATTC
>SSEV19.Generic.html.1.70
GTAACAACCCGTCGGATTCTCCGTGGGAACAAACGGCGGATTGACCGTAATGGGATAGGT
>83314120.1.16
AGATCTAGAGCTCTGCAGGATCCAAGCTTACTAGTGGTACCACGCGTGAATAGATAGAGT
>pGV451.Generic.html.1.58
CCCAGCTTGGCTGCAGGTCGACGGATCCCCGGGAATTGGGCTCGACTTAGTCAGGGTCAC
>56406608.1.13
TTATCTGATTTTTGTAAAGGTCTGATAATGGTCCGTTGTTTTGTAAATCAGCCAGTCGCT
>48995599.1.28
GATCTGCGCGCGATCGATATCAGCGCTTTAAATTTGCGCATGCTAGCTATAGTTCTAGAG
>3983116.1.12
GACTGCAGGCTCTAGATTCGAAAGCGGCCGCACTAGTTGAGCTCGTCGACGTAGGCCTTT
>pExchange-6A.Stratagene.html.1.28
ATATCGAATTCCTGCAGCCCGGGGGATCCGCCCGGGCTAGAGCGGCCGCCACCGCGGTGG
>pSE420.InVitrogen.html.1.4
TTAAGGTGCACGGCCCACGTGGCCACTAGTACTTCTCGAGCTCTGTACATGTCCGCGGTC
>1132425.1.24
TGCGGCCGCATGCATGCATAAGCTTGCTCGAGTCTAGAGTCGACGGATCCTGCAGAATTC
>pSPTBM20.Boehringer.html.1.1
GAATTCCCGGGGATCCACGCGTCTTAAGGCGGCCGCGGTACCGGGCCCGTCGACTCTAGA
>pMAL-p2e.New_England_Biolabs.html.1.41
TACCTTGTCATCGTCATCCCCGAGGTTGTTGTTATTGTTATTGTTGTTGTTGTTCGAGCT
>115600313.1.825
TGTGGATGTACAGAGTGATATTATTGACACGCCCGGGCGACGGATGGTGATCCCCCTGGC
>209573.1.169
TGGATGTTTTTCGGGTGGATCCCAGAAGTAGTTTTGATGCACAGGCAACGGAGCTCAGCG
>1132425.1.10
GGCCGAGCTCGAATTGCGGCCGCATGCATGCATAAGCTTGCTCGAGTCTAGAGTCGACGG
>56406608.1.72
TTGAGTAAAGAATCCGGTCTGAATTTCTGAAGCCTGATGTATAGTTAATATCCGCTTCAC
>pDK101.ATCC.html.1.49
CGGCCGCACTAGTGATATCCCGCGGCCATGGATAACATGGCCAACAAAACCATGGCGGCC
>118200849.1.162
GAAGGATCCAGATCCACTAGTGGCCTATGCGGCCGCGGATCTGATCCCGGGCGGGTACCT
>pASK22.Generic.html.1.110
AGAGATGGTCAGAGTGAAGTCGGTACCGCTACCGCTACCGGTAAAACGGTCCGGAACACC
>45655410.1.53
GAATTCACTAGTGATATCGAATTCCCGCGGCCGCCATGGCGGCCGGGAGCATGCGACGTC
>pMAL-P2x.New_England_Biolabs.html.1.55
TCCTTCCCTCGATCCCGAGGTTGTTGTTATTGTTATTGTTGTTGTTGTTCGAGCTCGAAT
>115600313.1.479
TTGCGCGCTGATTTTTGCGGTATAAGAATATATACTGATATGTATACCCGAAGTATGTCA
>pT7T3_18U.Stratagene.html.1.27
ACAATTTCACACAGGAAACAGCTATGACATGATTACGAATTTAATACGACTCACTATAGG
>pGP11.Generic.html.1.15
GCAGGTCGACTCTAGAGGATCCCCGGGTACCGAGCTCGTGTATCATGGTCATAGCTGTTT
>287942.1.21
CAGCTGGTACCATGGAATTCGAAGCTTGATCCGACCCATTTGCTGTCCACCAGTCATGCT
>115600313.1.859
GGGCGACGGATGGTGATCCCCCTGGCCAGTGCACGTCTGCTGTCAGATAAAGTCTCCCGT
>pET-9d.Novagen.html.1.26
TAACTTTAAGAAGGAGATATACCATGGCTAGCATGACTGGTGGACAGCAAATGGGTCGGA
>287943.1.4
ATCCGAGCTCGAGATCTGCAGCTGGTACCATGGAATTCGAAGCTTGATCCGACCCATTTG
>pET-44a(+).Novagen.html.1.132
GCACAGCTGTATACACGTGCAAGCCAGCCAGAACTCGCTCCTGAAGACCCAGAGGATCTC
>4097019.1.44
ATGAGTCCGTGAGGACGAAACTCTAAGGCTTGGATCCAGAGTCTCCTGAACTAGACAATG
>115600313.1.319
GCTGATGCCGCTGGCGATTCAGGTTCATCATGCCGTCTGTGATGGCTTCCATGTCGGCAG
>SSEV19.Generic.html.1.187
GACCGTATCGGCCTCAGGAAGATCGCACTCCAGCCAGCTTTCCGGCACCGCTTCTGGTGC
>104716769.1.9
CGAGGTACCGGGCCCAAGCTTCTCGAGGAATTCCTGCAGCCCGGGGGATCCACTAGTGAG
>56406604.1.227
TTTGATGCCACCCAGCCGAGGGCTTGTGCTTCTGATTTTGTAATGTAATTATCAGGTAGC
>pDO193.ATCC.html.1.8
CGCCGGTGGTTTAAACGCCCGGGCGAGCTCGGATCCGGTACCGTCGACGCGGCCGCATTT
>pIVEX2.4b.Roche.html.1.1
CGGATCCCGGGCTGCAGAGCTCGCTCGAGTCGACTTGCCATGGTCATATGTTTAATTAAG
>4097019.1.145
GGATCCAGAGTCTCCTGAACTAGACAATGCTCAGGACTGATGAGTCCGTGAGGACGAAAC
>pET-47b(+).Novagen.html.1.29
TCACTCCGCGGCTCTTGAAGTCCTCTTTCAGGGACCCGGGTACCAGGATCCGAATTCTGT
>115600313.1.144
AAATAAGCACAAGTTTTATCCGGCCTTTATTCACATTCTTGCCCGCCTGATGAATGCTCA
>pHIL-S1.InVitrogen.html.1.124
CGTAAGTGCCCAACTTGAACTGAGGAACAGTCATGTCTAAGGATCCCGGGGAATTCTCGA
>56406604.1.81
TCCGGTCTGAATTTCTGAAGCCTGATGTATAGTTAATATCCGCTTCACGCCATGTTCGTC
>1132425.1.33
ATGCATGCATAAGCTTGCTCGAGTCTAGAGTCGACGGATCCTGCAGAATTCCCGGGTACC
>287940.1.1
GGATCCGAGCTCGAGATCTGCAGCTGGTACCATGGAATTCGAAGCTTGATCCGCGACCCA
>pMOD3.Epicentre.html.1.25
TATATAAGGCTTTTAAAGCTTGCATGCCTGCAGGTCGACTCTAGAGGATCCCCGGGTACC
>118200849.1.171
AGATCCACTAGTGGCCTATGCGGCCGCGGATCTGATCCCGGGCGGGTACCTTTGAATTCC
>pSL180.Generic.html.1.213
GCGGCCGCCTGCAGCTGGCGCCATCGATACGCGTACGTCGCGACCGCGGACATGTACAGA
>pSPTBM21.Boehringer.html.1.13
GGGATATCGCATGCCTGCAGAGCTCTAGAGTCGACGGGCCGGGTACCGCGGCCGCCTTAA
>pET-50b(+).Novagen.html.1.113
CTCTGGTGCCACGCGGTAGTAAAGAAACCGCTGCTGCTAAATTCGAACGCCAGCACATGG
>pSL180.Generic.html.1.75
ATCATCATGACAGATCTGCGCGCGATCGATATCAGCGCTTTAAATTTGCGCATGCTAGCT
>pET-12c.Novagen.html.1.19
GTTTAACTTTAAGAAGGAGATATACATATGCGGGCGAAACTCCTAGGAATAGTCCTGACA
>115600313.1.506
ATATATACTGATATGTATACCCGAAGTATGTCAAAAAGAGGTATGCTATGAAGCAGCGTA
>104716769.1.4
CTTCGCGAGGTACCGGGCCCAAGCTTCTCGAGGAATTCCTGCAGCCCGGGGGATCCACTA
>pHT3T7BMM.Boehringer.html.1.11
GGGATATCGCATGCCTGCAGAGCTCTAGAGTCGACGGGCCCGGTACCGCGGCCGCACTTA
>115600313.1.234
GTTTTGATTTAAACGTGGCCAATATGGACAACTTCTTCGCCCCCGTTTTCACCATGGGCA
>p453.Generic.html.1.33
AGTTTCAATTTTTAAGCTATTTATAGCATAGAAAAAAACAAAATGAAATTCTACTATATT
>12082761.1.35
TATCACTAGTGCGGCCGCCTGCAGGTCGACGGGCCCGGGATCCGATATCTAGATGCATTC
>pMAL-p2.New_England_Biolabs.html.1.11
CTGCAGGTCGACTCTAGAGGATCCGAATTCTGAAATCCTTCCCTCGATCCCGAGGTTGTT
>pSE420.InVitrogen.html.1.76
TATCGATGGCGCCAGCTGCAGGCGGCCGCCATATGCATCCTAGGCCTATTAATATTCCGG
>pET-42a(+).Novagen.html.1.8
GGGATATCGGGGATCCGAATTCTGTACAGGCCTTGGCGCGCCTGCAGGCGAGCTCCGTCG
>113073376.1.28
ACTCTAGACACGGGGTGGTTTAAACGCGGCCGCGGTACCACTAGTACGCGTAGGCCTGAG
>pSPTBM20.Boehringer.html.1.22
TCTTAAGGCGGCCGCGGTACCGGGCCCGTCGACTCTAGAGCTCTGCAGGCATGCGATATC
>pK.ATCC.html.1.7
GTTAACAGATCTCGTACGCGTGCCGGCGCCTCGAGACTAGTGCGCGCTAGCTATCGATTC
>pAX4BP.USB.html.1.37
CTGCATAAAAAACGCCCGGCGGCAACCGAGCGTTCTGAATTAATTAATCATCGTCAATCA
>58651745.1.61
GAGCGCGCCATGGTCAAAGTTGAGCGTTTATTCTGAGCTTCTGCAAAAAGAACAAGCAAG
>pTriEx-1.Novagen.html.1.97
GCAAGCTTCGAACCGGTACCGTCGACCTGCAGGCGCGCCGAGATCTGAGAATTCGGATCC
>pIVEX2.8d.Roche.html.1.6
CCGGGCTGCAGAGCTCGCTCGAGTCGACTTGCCATGGTCATATGTTTAATTAAGCGGCCG
>pET-41c(+).Novagen.html.1.30
CTGTACAGGCCTTGGCGCGCCTGCAGGCGAGCTCCGTCGACAAGCTTGCGGCCGCACTCG
>18766333.1.14
GATCTGGCCATGGCGGCCGCGTCGACATCGATAAGCTTGAATTCATGCATCCCGGGGGAT
>pQE-TriSystem.Qiagen.html.1.52
TACAGCTGTGCGGCCGCAAGCTTCGAACCGGTACCGTCGACCTGCAGGCGCGCCGAGATC
>pGT-N39.New_England_Biolabs.html.1.1
TCGTGGATCCAGAATTCGCTAGCACGGCCGAACGCGTCTTCCGGAGTGTACAGGCATGCG
>209129.1.9
TATCTCCGACGATATTCTCATCAGTGAAATCCAGCTGGAGTTCTTTAGCAAATTTTTTTA
>6759494.1.19
AATTCGAGCTCGGTACCCGGGGATCCTCTAGAGTCGACCTGCAGGCATGCAAGCTTCAGC
>pMAL-p2e.New_England_Biolabs.html.1.40
GTACCTTGTCATCGTCATCCCCGAGGTTGTTGTTATTGTTATTGTTGTTGTTGTTCGAGC
>pRNA-U6.3_Neo.Genscript.html.1.16
GAGGCTGATCAGCGGTTTAAACTTAAGCTTTCCAAAAAACTTACGCTGAGTACTTCGATC
>18766962.1.1
CGGCCGCAAGCTTGCATGCCTGCAGGTCGACTCTAGAGGATCCCCGGGTACCGAGCTCGA
>118200845.1.163
ACTAGTGGCCTATGCGGCCGCGGATCTGATCCCGGGCGGGTACCTTTGAATTCCACTTAA
>pASK22.Generic.html.1.20
CAGTTCCAGTTTGGTGCCGGCGCCAAAGGTCAGCGGGTAAGAGTGGTCGTTTTGACAGTA
>113073444.1.7
GTGAAGCTTGCATGCCTGCAGGTCGACTCTAGACACGGGGTGGTTTAAACGCGGCCGCGG
>8346634.2.79
ATCATGACAGATCTGCGCGCGATCGATATCAGCGCTTTAAATTTCGCATGCTAGAACGTT
>45862352.2.21
CGAGCTCCTGCAGTATCGATGCGGCCGCAAAGTCGACGAATTCTCCCGGGTGGATCCAAG
>56406597.1.252
TGTGCTTCTGATTTTGTAATGTAATTATCAGGTAGCTTATGATATGTCTGAAGATAATCC
>pT7Blue-2.Novagen.html.1.49
CTCGAGAAGCTTGTCGACCAGATATCGGAATTCTATAGTGTCACCTAAATAAGGATCCGA
>4097019.1.259
TCCGTGAGGACGAAACTCTAAGGCTTGGATCCAGAGTCTCCTGAACTAGACAATGCTCAG
>pAX4BP.USB.html.1.71
CTGAATTAATTAATCATCGTCAATCAATCACCCGGGCTGCAGTCGACTCTAGATCTGGTA
>118200851.1.4
GGCTTGTTTAAACTATGGCGCGCCTTTGCGATCGCAGACCTAGGAAAGCTAGCTATACGC
>58651745.1.16
GGATCCAGTGTGCTGGTGATATCACCAGCACACTGGAATTCTCTAGAGCGCGCCATGGTC
>66815022.1.28
ATATATGACTAGTGAATTCCCCGGGAGGCCTGATATCAAGCTTGAGCTCGCGGCCGCTGC
>pET-52b(+).Novagen.html.1.38
GGTGATGAGCGGAACTACCGCGTGGCACCAGAGCGAGCTCTGCGGCCGCGTCGACTTGTA
>42476360.1.6
GATAGGATCTCTGATATCAAGGATGATAATGGATCTCTATTTAAATTGTGACTAGTGTTG
>pASK22.Generic.html.1.188
ACCGTAGATCAGCAGTTTCGGCGGTTGGCCAGGCTTTTGCTGATACCACGCCAGGAAGTT
>118200849.1.110
TCGAGTTAACGTTCGAGGTCGACTCTAGATAAAGCTTTAGAGCTCTTCTTAAGAAGGATC
>pET-44b(+).Novagen.html.1.102
ACCATCGATACGCGTTCGAAGCTTGCGGCCGCACAGCTGTATACACGTGCAAGCCAGCCA
>29569706.1.38
ACATCGATAAGCTTGAATTCATGCATCCCGGGGGATCCACTAGTGCGGCCGCCATGGCCT
>pES1.Generic.html.1.1
TTATAACAAATAGTTAACTAATTGTCAAGTAATTCGAGCTCGGTACCCGGGGATCCTCTA
>pETcoco-2.Novagen.html.1.69
CCGCAAGCTTCGAAACCGTACGCACGTGGCGCGCCTGGACGTCATCGATGCGATCGCCCG
>SSEV19.Generic.html.1.5
CCATCAAAAATAATTCGCGTCTGGCCTTCCTGTAGCCAGCTTTCATCAACATTAAATGTG
>56406608.1.206
GGAGCGACGTCTGCAAGGTTCCCTTTTGATGCCACCCAGCCGAGGGCTTGTGCTTCTGAT
>pRSET_CAT.InVitrogen.html.1.295
TGCTCATCCGGAATTCCGTATGGCAATGAAAGACGGTGAGCTGGTGATATGGGATAGTGT
>4097019.1.464
ATGAGTCCGTGAGGACGAAACTCTAAGGCTTGGATCCAGAGTCTCCTGAACTAGACAATG
>31075616.1.1
GATCTGGCGGATCCTCGAGAGCTCAAGTATTGACCTGGTGGCTCGCAAGTCCTGGTGCGA
>47132183.1.11
AGGTACCGGGCCCAAGCTTCTCGAGGAATTCCTGCAGCCCGGGGGATCCACTAGTGAGCT
>4097019.1.98
ACAATGCTCAGGACTGATGAGTCCGTGAGGACGAAACTCTAAGGCTTGGATCCAGAGTCT
>16930719.1.32
GAGGCCTGATCATCGATGGGCCCATGGCTAGCGGCCGCACGCGTTCGCGACTAGTTGTCG
>27573262.1.1
ATATGTACGCTCGTGCTGCTGCTCGTCAGGCTCGTGCTGGTACCTCGGATCCGAATTCGA
>pUCBM20.Boehringer.html.1.11
ATGGGATATCGCATGCCTGCAGAGCTCTAGAGTCGACGGGCCCGGTACCGCGGCCGCCTT
>537474.1.28
AGCTCGGTACCCGGGGATCCTCTAGAGTCGACCTGCAGGCATGCAAGCTTCAGCTGCTCG
>pCRT7_GS.InVitrogen.html.1.47
GCAGCCGGATCAAGCTTCGAATTCGCCCTTAAGGGCGGATCCTTATCGTCATCGTCGTAC
>4165110.1.38
TCAGTGCAATTTATCTCTTCAAATGTAGCACCTGAAGTCAGCCCCATACGATATAAGTTG
>4378794.1.46
ATTCGAAGCTTCTGCAGACGCGTCGACGTCATATGGATCCGATATCGCCGTGGCGGCCGC
>48995599.1.4
CCAATTGCAATGATCATCATGACAGATCTGCGCGCGATCGATATCAGCGCTTTAAATTTG
>115600313.1.98
AGACCGTTCAGCTGGATATTACGGCCTTTTTAAAGACCGTAAAGAAAAATAAGCACAAGT
>pTriEx-1.Novagen.html.1.7
TGATGGTGATGGTGATGGTGGTGCTCGAGATCCTCGGGGTCTTCCGGGGCGAGTTCTGGC
>595764.1.238
CGATACGCGTACGTCGCGACCGCGGACATGTACAGAGCTCGAGAAGTACTAGTGGCCACG
>56406604.1.263
TTTGTAATGTAATTATCAGGTAGCTTATGATATGTCTGAAGATAATCCGCAACCCCGTCA
>pET-48b(+).Novagen.html.1.119
ACGCGGTAGTAAAGAAACCGCTGCTGCTAAATTCGAACGCCAGCACATGGACAGCTCTAC
>pCRT7_GS.InVitrogen.html.1.63
TCGAATTCGCCCTTAAGGGCGGATCCTTATCGTCATCGTCGTACAGATCCCGACCCATTT
>4512193.1.44
AGAAGCTTCGAATTCGAGCTCCCGGGTACCATGGCATGCATCGATAGATCTCGAGGCCTC
>413810.1.1
CTGCAGGTCGACTCTAGAGGATCCCCGGGTACCGAGCTCGAATTCAGCTGCCATGGTTTA
>pT7T3_18U.Stratagene.html.1.113
TTTTTTTTTGGGGGGGGGGGGGTGCAGGCATGCAAGCTTATTCCCTTTAGTGAGGGTTAA
>56406604.1.220
GTTCCCTTTTGATGCCACCCAGCCGAGGGCTTGTGCTTCTGATTTTGTAATGTAATTATC
>pMAL-cri.New_England_Biolabs.html.1.12
CAGGTCGACTCTAGAGGATCCGAATTCTGAAATCCTTCCCTCGATCACGAGAGAGGACGG
>4378794.1.10
ATCTATCGATGCATGCCATGGTACCCGGGAGCTCGAATTCGAAGCTTCTGCAGACGCGTC
>pPROTet.E_6xHN.Clontech.html.1.2
CTCTAGATTAATTAATTAAGCGGCCGCATCGATCGGGCCCTGAGGCCTGCAGGGATCCAA
>115600313.1.31
GAGAAACGTAAAATGATATAAATATCAATATATTAAATTAGATTTTGCATAAAAAACAGA
>4097019.1.93
ACTAGACAATGCTCAGGACTGATGAGTCCGTGAGGACGAAACTCTAAGGCTTGGATCCAG
>48995599.1.191
TCGCGACCGCGGACATGTACAGAGCTCGAGAAGTACTAGTGGCCACGGGCTGCAGGAATT
>48995599.1.130
ATTAATAGGCCTAGGATGCATATGGCGGCCGCCTGCAGCTGGCGCCATCGATACGCGTAC
>pCDF1-MCS1.System_Biosciences.html.1.10
GCCGCGAATTCATTTAAATTAATTAAGCTTAGATCTGGATCCGGCGCGCCCGGGCTCTAG
>pT7Blue-2.Novagen.html.1.136
GAAGCCCGGGCTCTTGTCGTCGTCATCGCTGCCACCGGTACCGCTGTCGATGTGCTGGCG
>pSL180.Generic.html.1.125
CATGCTAGCTATAGTTCTAGAGGTACCGGTTGTTAACGTTAGCCGGCTACGTATACTCCG
>208744.1.149
AGTATCATTCGAAACATACCTTTGGGTCCTTTGGCCAATCCCGGGGATCCTCTAGAGTCG
>83314120.1.70
TAGAGTGCAGGGGCCCCGACCGTGTCGGGGCCCCTGCACGGGTCCATGGAGCTTTAAAAG
>4097019.1.126
GGACGAAACTCTAAGGCTTGGATCCAGAGTCTCCTGAACTAGACAATGCTCAGGACTGAT
>pETcoco-2.Novagen.html.1.173
TGCTGGCGTTCAAATTTCGCAGCAGCGGTTTCTTTGCTAGCACCGTGATGGTGATGGTGA
>4097019.1.51
CGTGAGGACGAAACTCTAAGGCTTGGATCCAGAGTCTCCTGAACTAGACAATGCTCAGGA
>pSU2703.Generic.html.1.37
ACAACTTATATCGTATGGGGCTGACTTCAGGTGCTACATTTGAAGAGATAAATTGCACTG
>4097019.1.619
CGAAACTCTAAGGCTTGGATCCAGAGTCTCCTGAACTAGACAATGCTCAGGACTGATGAG
>8216952.1.13
GAGCTCGAATTCGTCGACCTCGAGGGATCCGGGCCCTCTAGATGCGGCCGCATGCATAAG
>pIVEX2.8d.Roche.html.1.5
CCCGGGCTGCAGAGCTCGCTCGAGTCGACTTGCCATGGTCATATGTTTAATTAAGCGGCC
>pDK101.ATCC.html.1.18
TGGGAGCTCTCCCATATGGTCGACCTGCAGGCGGCCGCACTAGTGATATCCCGCGGCCAT
>4097019.1.340
GAAACTCTAAGGCTTGGATCCAGAGTCTCCTGAACTAGACAATGCTCAGGACTGATGAGT
>118200851.1.12
TAAACTATGGCGCGCCTTTGCGATCGCAGACCTAGGAAAGCTAGCTATACGCGTTATACC
>pOCUS-2.Novagen.html.1.9
GATCTGTCGACAGGCCTGCAGGGCCCAACTAGTCTCGAGAAGCTTGATATCGAGCTCGAA
>SSEV19.Generic.html.1.59
AATGTGAGCGAGTAACAACCCGTCGGATTCTCCGTGGGAACAAACGGCGGATTGACCGTA
>pET-41a(+).Novagen.html.1.21
ATCCGAATTCTGTACAGGCCTTGGCGCGCCTGCAGGCGAGCTCCGTCGACAAGCTTGCGG
>pETBlue-2.Novagen.html.1.77
CGTGTATACAGCTGTGCGGCCGCAAGCTTCGAACGCGTATCGATGGTACCGTCGACGTCC
>pET-44b(+).Novagen.html.1.32
TGACGACGACAAGAGTCCGGAGCTCGTGGATCCGAATTCTGTACAGGCGCGCCTGCAGGA
>pGEM-7Zf(+)_LIC-F.ATCC.html.1.15
GTTGGGAGCTCTCCGGATCCAAGCTTATCGATTTCGAACCCGGGGTACCAACTGGTTCCG
>8346634.2.11
GGCCATGGGACGTCGACCTGAGGTAATTATAACCCCGGGCCCTATATATGGATCCAATTG
>pET-47b(+).Novagen.html.1.144
CTGGTGCCACGCGGTAGTAAAGAAACCGCTGCTGCTAAATTCGAACGCCAGCACATGGAC
>4097019.1.537
AGTCCGTGAGGACGAAACTCTAAGGCTTGGATCCAGAGTCTCCTGAACTAGACAATGCTC
>16930722.1.2
AGCTCGGTACCAAGGCCCGGGCTGGCCACGGCCGCCTAGGCGCGCAAGGATCCTCTAGAT
>595764.1.250
GTCGCGACCGCGGACATGTACAGAGCTCGAGAAGTACTAGTGGCCACGTGGGCCGTGCAC
>pMTL2.Generic.html.1.1
AGCGGAAGAGCGCTAGCAGCACGCCATAGTGACTGGCGATGCTGTCGGAATGGACGATAT
>pET-47b(+).Novagen.html.1.161
TAAAGAAACCGCTGCTGCTAAATTCGAACGCCAGCACATGGACAGCTCTACTTCTGCTGC
>pET-44b(+).Novagen.html.1.84
CTGCAGGACGTCGACGGTACCATCGATACGCGTTCGAAGCTTGCGGCCGCACAGCTGTAT
>pASK22.Generic.html.1.62
GTGGTCGTTTTGACAGTAGTAAACAGCCAGATCTTCAGCCTGTACAGAAGAGATGGTCAG
>pATH2.ATCC.html.1.1
TCATGTTTGACAGCTTATCATCGATAAGCTTGGGCTGCAGGTCGACTCTAGAGGATCCCC
>pSI.Promega.html.1.17
CTCTAGAGGTACCACGCGTGAATTCTCGAGGCTAGCCTATAGTGAGTCGTATTAAGTACT
>595764.1.245
CGTACGTCGCGACCGCGGACATGTACAGAGCTCGAGAAGTACTAGTGGCCACGTGGGCCG
>310756.1.12
ACAAGCTTCTAGAGATCTTCCATACCTACCAGTTCTGCGCCTGCAGCAATGGCAACAACG
>4097019.1.404
GAGGACGAAACTCTAAGGCTTGGATCCAGAGTCTCCTGAACTAGACAATGCTCAGGACTG
>pASK22.Generic.html.1.293
CATGGTAACACGTTCACCTGCAGATACAGACAGAGAGCTCGGAGACTGGGTCATAACGAT
>118200845.1.180
CCGCGGATCTGATCCCGGGCGGGTACCTTTGAATTCCACTTAATTAAGAAGGCCGGCCCT
>pTOPE-1b(+).Novagen.html.1.9
CCGCCAGTGTGATGGATATCTGCAGAATTCCAGCACACTGGCGGCCGTTACTAGTGGATC
>115600313.1.1074
AATATAAATGTCAGGCTCCCTTATACACAGCCAGTCTGCAGGTCGATACAGTAGAAATTA
>115600313.1.392
TTACAACAGTACTGCGATGAGTGGCAGGGCGGGGCGTAAACGCCGCGTGGATCCGGCTTA
>pT7T3_18U.Stratagene.html.1.92
CGAGCTCCCGGGTTTTTTTTTTTTTTTTTTGGGGGGGGGGGGGTGCAGGCATGCAAGCTT
>pMR101.ATCC.html.1.1
ATGGCTAGCATGACTGGTGGACAGCAAATGGGTCGGATCCGGCTGCTAACAAAGCCCGAA
>118200849.1.38
CAGACCTAGGAAAGCTAGCTATACGCGTTATACCGGTATCCTGCAGGTAGCATGCAAGAG
>pRPM2.Generic.html.1.19
GTCGACTCTAGAGGATCCCCCCGGTCCGGATGGAAGACCCGGGTCTTCCTACCGGAGGGT
>pT7T3_18U.Stratagene.html.1.66
TTTAATACGACTCACTATAGGGAATTCGAGCTCCCGGGTTTTTTTTTTTTTTTTTTGGGG
>3139056.1.107
GATCCTCTAGAGTCGACCTGCAGGCATGCAAGCTCCAGCTGCTCGAGTTCTATAGTGTCA
>pTriEx-3Neo.Novagen.html.1.71
GGCTGGCTTGCACGTGTATACAGCTGTGCGGCCGCAAGCTTCGAACCGGTACCGTCGACC
>pAX4CP.USB.html.1.22
AACGTTCTTGCCATTGCTGCATAAAAAACGCCCGGCGGCAACCGAGCGTTCTGAATTAAT
>pET-47b(+).Novagen.html.1.42
CTTGAAGTCCTCTTTCAGGGACCCGGGTACCAGGATCCGAATTCTGTACAGGCCTTGGCG
>56406597.1.192
ATGCTTTTCCCCGGAGCGACGTCTGCAAGGTTCCCTTTTGATGCCACCCAGCCGAGGGCT
>108947432.1.19
ATGGTCTAGAAAGCTTCTCGAGCGGATCCTGCAGGAATTCCCGGGCATATGTCCGGTACC
>595767.1.134
CCGGAGTATACGTAGCCGGCTAACGTTAACAACCGGTACCTCTAGAACTATAGCTAGCAT
>48995599.1.139
CCTAGGATGCATATGGCGGCCGCCTGCAGCTGGCGCCATCGATACGCGTACGTCGCGACC
>pOSEX4.ATCC.html.1.12
AAGGCGGCCGCGGTACCGGGCCCGTCGACTCTAGAGCTCTGCAGGCATGCGATATCCCAT
>pASK22.Generic.html.1.560
CCACTCCATGTAGAAGTCAGAGAAGGTGAAACCTGAGGTAGCGCAAGACAGACGCAGGGA
>pRSET_CAT.InVitrogen.html.1.17
CCGAGCTCGAGATCTGCAGCTGGTACCATGGAATTCGAAGCTTCGACGAGATTTTCAGGA
>pSL180.Generic.html.1.20
ACGTCGACCTGAGGTAATTATAACCCGGGCCCTATATATGGATCCAATTGCAATGATCAT
>pSE420.InVitrogen.html.1.139
ATACGTAGCCGGCTAACGTTAACAACCGGTACCTCTAGAACTATAGCTAGCATGCGCAAA
>58651745.1.1
GCAGATCTCGAGCTCGGATCCAGTGTGCTGGTGATATCACCAGCACACTGGAATTCTCTA
>pPIC6c.InVitrogen.html.1.9
CTGGCGGCCGCCGCGGCTCGAGGTACCGATCCGAGACGGCCGGCTGGGCCACGTGAATTC
>595764.1.121
TTGCGCATGCTAGCTATAGTTCTAGAGGTACCGGTTGTTAACGTTAGCCGGCTACGTATA
>pAX4AM.USB.html.1.21
AACGTTCTTGCCATTGCTGCATAAAAAACGCCCGGCGGCAACCGAGCGTTCTGAATTAAT
>pPIC6b.InVitrogen.html.1.14
GGCCGCCGCGGCTCGAGGTACCGATCCGAGACGGCCGGCTGGGCCACGTGAATTCCTCGT
>60101687.1.28
CTATGACCGTCGACAGAGATATCCGCGGCCGCAGAACTGGCCGTCGTTTTACAGCCAGAG
>SSEV19.Generic.html.1.233
ACCCGGGGATCCTCTAGAGTCGACCTGCAGGCATGCAAGCTTCGATGGAATTCCCTCCGG
>118200851.1.24
CGCCTTTGCGATCGCAGACCTAGGAAAGCTAGCTATACGCGTTATACCGGTATCCTGCAG
>pGEM-7Zf(+)_LIC-F.ATCC.html.1.57
GGGTACCAACTGGTTCCGGCGCCGGAGCGAGTTTGGTACCGAATTCCTCGAGTCTAGAGG
>pS1.ATCC.html.1.56
GATCTCGTACGCGTGCCGGCGCCTCGAGACTAGTGCGCGCTAGCTATCGATTCGCGAGCG
>595764.1.131
TAGCTATAGTTCTAGAGGTACCGGTTGTTAACGTTAGCCGGCTACGTATACTCCGGAATA
>4097019.1.510
TGAACTAGACAATGCTCAGGACTGATGAGTCCGTGAGGACGAAACTCTAAGGCTTGGATC
>pSL180.Generic.html.1.62
TCCAATTGCAATGATCATCATGACAGATCTGCGCGCGATCGATATCAGCGCTTTAAATTT
>pSE420.InVitrogen.html.1.236
TGATGATCATTGCAATTGGATCCATATATAGGGCCCGGGTTATAATTACCTCAGGTCGAC
>118200854.1.26
CTAGCTATACGCGTTATACCGGTATCCTGCAGGTAGTATGCAAGAGATCTTATAGGCCTC
>pTOPE-1b(+).Novagen.html.1.23
GATATCTGCAGAATTCCAGCACACTGGCGGCCGTTACTAGTGGATCCGAGCTCGGTACCA
>113204803.1.2
GCTACTGCGGCCGCAAGCTTGCATGCCTGCAGGTCGACTCTAGAGGATCCCCGGGTACCG
>4097019.1.212
CTTGGATCCAGAGTCTCCTGAACTAGACAATGCTCAGGACTGATGAGTCCGTGAGGACGA
>pASK22.Generic.html.1.268
GCAGAGACTGAGAAGATTTGCAAGACATGGTAACACGTTCACCTGCAGATACAGACAGAG
>115600313.1.899
TGTCAGATAAAGTCTCCCGTGAACTTTACCCGGTGGTGCATATCGGGGATGAAAGCTGGC
>pIC20HE.Generic.html.1.21
ATCGCTAGCCGGCTACGTATCGATGAATTCTCGAGGCGGCCGCGGGCCCATGGTACCCGG
>310825.1.9
GCTTGGCTGCAGGTCGACGGATCCCAAGCTTCTTCTAGAGGTACCGCATGCGATATCGAG
>118200856.1.171
ACTAGTGGCCTATGCGGCCGCGGATCTGATCCCGGGCGGGTACCTTTGAATTCCACTTAA
>47132183.1.3
CCTTCGCGAGGTACCGGGCCCAAGCTTCTCGAGGAATTCCTGCAGCCCGGGGGATCCACT
>30014055.1.3
TCCCCCGGGCTGCAGGAATTCGATATCAAGCTTATCGATACCGTCGACCTCGAGGGGGGG
>115600313.1.1065
GTTCTGGGGAATATAAATGTCAGGCTCCCTTATACACAGCCAGTCTGCAGGTCGATACAG
>pETBlue-2.Novagen.html.1.1
TAATTAACATTAGTGGTGGTGGTGGTGGTGCTCGAGATCCTCTGGGTCTTCAGGAGCGAG
>pAMP1.Invitrogen.html.1.14
CCGGAATTCCCGGGCATCATCATCATTAGTAGTAGTAGGCGGCCGCTCTAGAGGATCCAA
>pET-44b(+).Novagen.html.1.47
TCCGGAGCTCGTGGATCCGAATTCTGTACAGGCGCGCCTGCAGGACGTCGACGGTACCAT
>83314120.1.94
TCGGGGCCCCTGCACGGGTCCATGGAGCTTTAAAAGGATCTAGGTGAAGATCCTTTTTGA
>pACYCDuet-1.Novagen.html.2.51
ATTTCGCAGCAGCGGTTTCTTTACCAGACTCGAGGGTACCGACGTCAGCGATCGCGTGGC
>4097019.1.630
GGCTTGGATCCAGAGTCTCCTGAACTAGACAATGCTCAGGACTGATGAGTCCGTGAGGAC
>pSE280.Invitrogen.html.1.286
GTCGACGTCCCATGTGCAGGTGCTGAATTCGAAGGCATTCCACGACGTGGTCACCAGCCA
>pKRX.ATCC.html.1.21
CGCTCTAGAACTAGTGGATCCCCCGGGCTGCAGGAATTCACCAGCCTTGAGATGGTTGAG
>pSE280.Invitrogen.html.1.12
GCCCACGTGGCCACTAGTACTTCTCGAGCTCTGTACATGTCCGCGGTCGCGACGTACGCG
>pSL180.Generic.html.1.104
TATCAGCGCTTTAAATTTGCGCATGCTAGCTATAGTTCTAGAGGTACCGGTTGTTAACGT
>pAmCyan.Clontech.html.2.8
CGACTAGTAGGCCTATTATTTTTGACACCAGACAAGTTGGTAATGGTAGCGACCGGCGCT
>537474.1.1
GCAGATCTGATATCATCGATGAATTCGAGCTCGGTACCCGGGGATCCTCTAGAGTCGACC
>595764.1.42
AACCCGGGCCCTATATATGGATCCAATTGCAATGATCATCATGACAGATCTGCGCGCGAT
>pWEB::TNC.Epicentre.html.1.20
ATACGACTCACTATAGGGAGAGGATCCCGGGATCCGTCGTGACTGGGAAAACCCTGGCGG
>8346634.2.64
CCAATTGCAATGATCATCATGACAGATCTGCGCGCGATCGATATCAGCGCTTTAAATTTC
>pET-41Ek_LIC.Novagen.html.1.36
CGAATTCTGTACAGGCCTTGGCGCGCCTGCAGGCGAGCTCCGTCGACAAGCTTGCGGCCG
>310805.1.17
TCGATATCGCATGCGGTACCTCTAGAAGAAGCTTGGGATCCGTCGACCTGCAGCCAAGCC
>pIVEX-MBP.Roche.html.1.4
GGCTGCAGAGCTCGCTCGAGTCGACTTGCCATGGTCATATGTTTAATTAAGCGGCCGCGG
>pASK22.Generic.html.1.247
TTTTCTGGTTACCAGAGTTCAGCAGAGACTGAGAAGATTTGCAAGACATGGTAACACGTT
>pASK22.Generic.html.1.353
GCTGCCATAGTAGTTACGCGCGCAGTAGTAGATAGCGGTGTCTTCAGCACGCAATGCATT
>pET-50b(+).Novagen.html.1.87
CGACAAGCTTGCGGCCGCAGAGCTCGCTCTGGTGCCACGCGGTAGTAAAGAAACCGCTGC
>pSE280.Invitrogen.html.1.120
TTAATATTCCGGAGTATACGTAGCCGGCTAACGTTAACAACCGGTACCTCTAGAACTATA
>pET-44b(+).Novagen.html.1.68
TTCTGTACAGGCGCGCCTGCAGGACGTCGACGGTACCATCGATACGCGTTCGAAGCTTGC
>1184321.1.35
CGGATCCCCCGGGCTGCAGGAATTCGATATCAAGCTTATCGATACCGTCGACCTCGAGGG
>118200854.1.112
ATAAAGCTTTAGAGCTCTTCTTAAGAAGGATCCAGATCCACTAGTGGCCTATGCGGCCGC
>56406604.1.291
GATATGTCTGAAGATAATCCGCAACCCCGTCAAACGTGTTGATAACCTGTGCCATGTGAT
>pET-47b(+).Novagen.html.1.168
ACCGCTGCTGCTAAATTCGAACGCCAGCACATGGACAGCTCTACTTCTGCTGCTCTCGAG
>4097013.1.54
GAGGACGAAACTCTAAGGCTTGGATCCAGAGTCTCCTGAACTAGTCCAAGCTTATCGATA
>pMAL-p2g.New_England_Biolabs.html.1.16
CGACTCTAGAGGATCCGAATTCTACGTAGTGTGCCGCACCCGGCCCGAGGTTGTTGTTAT
>pET-50b(+).Novagen.html.1.134
AAGAAACCGCTGCTGCTAAATTCGAACGCCAGCACATGGACAGCTCTACTTCTGCTGCTC
>pDK101.ATCC.html.1.5
GCATCCAACGCGTTGGGAGCTCTCCCATATGGTCGACCTGCAGGCGGCCGCACTAGTGAT
>pUC28.Generic.html.1.23
ATCGATCGCATGCATATGGGCCCTCGAGGCCTTGAATGCGGCCGCGGTACCCGGGGATCC
>p453.Generic.html.1.40
ATTTTTAAGCTATTTATAGCATAGAAAAAAACAAAATGAAATTCTACTATATTTTTGAGC
>113073376.1.18
CTGCAGGTCGACTCTAGACACGGGGTGGTTTAAACGCGGCCGCGGTACCACTAGTACGCG
>pET-52b(+).Novagen.html.1.31
TGATGGTGGTGATGAGCGGAACTACCGCGTGGCACCAGAGCGAGCTCTGCGGCCGCGTCG
>pET-42a(+).Novagen.html.1.12
TATCGGGGATCCGAATTCTGTACAGGCCTTGGCGCGCCTGCAGGCGAGCTCCGTCGACAA
>118200854.1.118
CTTTAGAGCTCTTCTTAAGAAGGATCCAGATCCACTAGTGGCCTATGCGGCCGCGGATCT
>pSI.Promega.html.1.20
TAGAGGTACCACGCGTGAATTCTCGAGGCTAGCCTATAGTGAGTCGTATTAAGTACTCTA
>pET-47b(+).Novagen.html.1.22
ACCACCATCACTCCGCGGCTCTTGAAGTCCTCTTTCAGGGACCCGGGTACCAGGATCCGA
>118200849.1.158
TTAAGAAGGATCCAGATCCACTAGTGGCCTATGCGGCCGCGGATCTGATCCCGGGCGGGT
>pQE-TriSystem.Qiagen.html.1.33
TGGCTGGCTTGCACGTGTATACAGCTGTGCGGCCGCAAGCTTCGAACCGGTACCGTCGAC
>pRSET_CAT.InVitrogen.html.1.314
CTGGGTGAGTTTCACCAGTTTTGATTTAAACGTGGCCAATATGGACAACTTCTTCGCCCC
>pGV451.Generic.html.1.17
TCTCATGTTTGACAGCTTATCATCGCCCTGACTGAGTCGAGCCCAGCTTGGCTGCAGGTC
>209573.1.241
TCCAAGCTTTCTTCTTTACCTTTAGCCAGGTTCATTACCGCGGTTTCCATTATAAAATCC
>pDK101.ATCC.html.1.31
ATATGGTCGACCTGCAGGCGGCCGCACTAGTGATATCCCGCGGCCATGGATAACATGGCC
>1906555.1.1
AAGCTTGATATCGAATTCCTGCAGCCCGGGTACCATGGGCCCTTAAGTATACGCGTACGA
>113073444.1.32
ACTCTAGACACGGGGTGGTTTAAACGCGGCCGCGGTACCACTAGTACGCGTAGGCCTGAG
>115600313.1.107
AGCTGGATATTACGGCCTTTTTAAAGACCGTAAAGAAAAATAAGCACAAGTTTTATCCGG
>208744.1.91
TGCCAGCTTTCTCGAGGTACCCTCCAAGGGTCCTCCTGAAAATGTTCTATGTTATGTTAG
>8216948.1.26
CCATATGGTCGACCTGCAGGCGGCCGCACTAGTGATATCCCGCGGCCATGGCGGCCGGGA
>115600313.1.194
TGAATGCTCATCCGGAATTCCGTATGGCAATGAAAGACGGTGAGCTGGTGATATGGGATA
>pET-12c.Novagen.html.1.32
AAGGAGATATACATATGCGGGCGAAACTCCTAGGAATAGTCCTGACAACCCCTATCGCGA
>310830.1.5
TTCCCGGGAGAGCTCGATATCGCATGCGGTACCTCTAGAAGAAGCTTGGGATCCGTCGAC
>pS1.ATCC.html.1.12
CCTGCAGGTCGACTCTAGAGGATCCCCGCGCATGCATGTTAACAGATCTCGTACGCGTGC
>pSE280.Invitrogen.html.1.129
CGGAGTATACGTAGCCGGCTAACGTTAACAACCGGTACCTCTAGAACTATAGCTAGCATG
>117957124.1.6
GCGCGATCGCGGCCGGCCTTAATTAAGTCGACATTTAAATGCGGCCGCGGCCATTAAGGC
>pT7Blue-2.Novagen.html.1.102
GATCCGATACGTAACGCGTCTGCAGTTTTGAGGAGAAGCCCGGGCTCTTGTCGTCGTCAT
>8346631.1.2
ATCCAGCTTATCGATACCGTCGACCTCGAGAAGTACTAGTGGCCACGTGGGCCGTGCACC
>pET-43.1Ek_LIC.Novagen.html.1.11
TCCTCAACGATATCTGAGCTCGTGGATCCGAATTCTGTACAGGCGCGCCTGCAGGACGTC
>118200851.1.49
AAGCTAGCTATACGCGTTATACCGGTATCCTGCAGGTAGTATGCAAGAGATCTTATAGGC
>pET-44c(+).Novagen.html.1.1
CCCCGGGGCAGCGCGGGTTCTGGTACGATTGATGACGACGACAAGAGTCCGAGCTCGTGG
>pHIL-S1.InVitrogen.html.1.2
ACAAAAAAAATCCTATACTATATAGGTTACAAATAAAAAAGTATCAAAAATGAAGCCTGC
>115600313.1.224
AGTTTCACCAGTTTTGATTTAAACGTGGCCAATATGGACAACTTCTTCGCCCCCGTTTTC
>pK.ATCC.html.1.17
CTCGTACGCGTGCCGGCGCCTCGAGACTAGTGCGCGCTAGCTATCGATTCGCGAGCGGCC
>pGV451.Generic.html.1.65
TGGCTGCAGGTCGACGGATCCCCGGGAATTGGGCTCGACTTAGTCAGGGTCACCGATAAG
>pUCBM20.Boehringer.html.1.1
CCAAGCTTCCATGGGATATCGCATGCCTGCAGAGCTCTAGAGTCGACGGGCCCGGTACCG
>pSE280.Invitrogen.html.1.185
CATGCGCAAATTTAAAGCGCTGATATCGATCGCGCGCAGATCTGTCATGATGATCATTGC
>pMETalphac.InVitrogen.html.2.6
GGCGGCCGCCGCGGGTCGACGACGCGTGGATCCACGGCCGGCTGGGCCACGTGAATTCAT
>pETBlue-2.Novagen.html.1.10
TTAGTGGTGGTGGTGGTGGTGCTCGAGATCCTCTGGGTCTTCAGGAGCGAGTTCTGGCTG
>118200856.1.22
TTTGCGATCGCAGACCTAGGAAAGCTAGCTATACGCGTTATACCGGTATCCTGCAGGTAG
>4165118.1.4
CCGTCGACGTCACGCGTCCATGGAGATCTCGAGGCCTGCAGCCCGGGGGATCCACTAGTT
>209573.1.129
CTGGTTGCAGTGAGTGCCTTTACCGATAACTTCCAGAGACTGGATGTTTTTCGGGTGGAT
>4165110.1.56
TCAAATGTAGCACCTGAAGTCAGCCCCATACGATATAAGTTGTAATTCTCATGTTTGACA
>17864894.1.53
TAGACCTAGGCCTTAAGATCTGATCATATGCATCCGCGGGCCCGGGTTACGAGATCGATG
>pAMP18.Invitrogen.html.1.5
CGAGCTCGGTACCCGGGGATCCAACGCGTACTAGTAGAGATCTCCATGGGCGGCCGCTCT
>pSE420.InVitrogen.html.1.272
GGGTTATAATTACCTCAGGTCGACGTCCCATGTGCAGGTGCTGAATTCGAAGGCATTCCA
>45862365.1.59
AATTCTCCCGGGTGGATCCAAGGCCTTCTAGAAAAACTCGAGAACGTTGGGCCCCAATTG
>pET-44a(+).Novagen.html.1.128
GGCCGCACAGCTGTATACACGTGCAAGCCAGCCAGAACTCGCTCCTGAAGACCCAGAGGA
>p3T.Mobitec.html.1.66
CCCGGGTGCCCAGCCAAAAAATGGCCACTGCAGGAATTCGATATCAAGCTTATCGATACC
>48995599.1.13
ATGATCATCATGACAGATCTGCGCGCGATCGATATCAGCGCTTTAAATTTGCGCATGCTA
>56406608.1.65
CAGTCGCTTGAGTAAAGAATCCGGTCTGAATTTCTGAAGCCTGATGTATAGTTAATATCC
>208744.1.36
AGTAATAACGAAGATGACGATGAAGAGTAGTACGATTAGCAGGACAAGAGCCCTTTGCCA
>118200851.1.72
GGTATCCTGCAGGTAGTATGCAAGAGATCTTATAGGCCTCGAGTTAACGTTCGAGGTCGA
>pET-17xb.Novagen.html.1.34
ACTAGTAACGGCCGCCAGTGTGCTGGAATTCTGCAGATATCCATCACACTGGCGGCCGCT
>pETcoco-2.Novagen.html.1.111
CATCGATGCGATCGCCCGGGCTCTTGTCGTCGTCATCACCAGTTGGCGGTGGCGAGTCCA
>pEpiFOS-5.Epicentre.html.1.11
GCATGCCTGCAGGTCGACTCTAGAGGATCCCACGTGGGATCCCCGGGTACCGAGCTCGAA
>45862365.1.5
CACTAGTAAAAGGTACCGAGCTCCTGCAGTATCGATGCGGCCGCAAAGTCGACGAATTCT
>115600313.1.527
CGAAGTATGTCAAAAAGAGGTATGCTATGAAGCAGCGTATTACAGTGACAGTTGACAGCG
>595767.1.138
AGTATACGTAGCCGGCTAACGTTAACAACCGGTACCTCTAGAACTATAGCTAGCATGCGC
>118200851.1.183
GGCCTATGCGGCCGCGGATCTGATCCCGGGCGGGTACCTTTGAATTCCACTTAATTAAGT
>pSE420.InVitrogen.html.1.255
ATCCATATATAGGGCCCGGGTTATAATTACCTCAGGTCGACGTCCCATGTGCAGGTGCTG
>4097013.1.14
GGCGGCCGCTCTAGACAATGCTCAGGACTGATGAGTCCGTGAGGACGAAACTCTAAGGCT
>pCRT7_GS.InVitrogen.html.1.75
TTAAGGGCGGATCCTTATCGTCATCGTCGTACAGATCCCGACCCATTTGCTGTCCACCAG
>115600313.1.990
GGTCTCCGTTATCGGGGAAGAAGTGGCTGATCTCAGCCACCGCGAAAATGACATCAAAAA
>4097019.1.22
CTCTAGACAATGCTCAGGACTGATGAGTCCGTGAGGACGAAACTCTAAGGCTTGGATCCA
>pET-17b.Novagen.html.1.14
GCTCGGATCCACTAGTAACGGCCGCCAGTGTGCTGGAATTCTGCAGATATCCATCACACT
>pET-44b(+).Novagen.html.1.23
TACGATTGATGACGACGACAAGAGTCCGGAGCTCGTGGATCCGAATTCTGTACAGGCGCG
>209573.1.134
TGCAGTGAGTGCCTTTACCGATAACTTCCAGAGACTGGATGTTTTTCGGGTGGATCCCAG
>16930719.1.18
ATCCTCTAGATCTCGAGGCCTGATCATCGATGGGCCCATGGCTAGCGGCCGCACGCGTTC
>pOSEX3.ATCC.html.1.17
AGGCGGCCGCGGTACCGGGCCCGTCGACTCTAGAGCTCTGCAGGCATGCGATATCCCATG
>pET-41Ek_LIC.Novagen.html.1.8
TTCTCCTCAACCATGGATATCGGGGATCCGAATTCTGTACAGGCCTTGGCGCGCCTGCAG
>SSEV19.Generic.html.1.77
CCCGTCGGATTCTCCGTGGGAACAAACGGCGGATTGACCGTAATGGGATAGGTTACGTTG
>115600313.1.311
GACAAGGTGCTGATGCCGCTGGCGATTCAGGTTCATCATGCCGTCTGTGATGGCTTCCAT
>pASK22.Generic.html.1.155
ACGGTCCGGAACACCAGATTCACGGGTCGACGCACCGTAGATCAGCAGTTTCGGCGGTTG
>pET-48b(+).Novagen.html.1.140
TGCTGCTAAATTCGAACGCCAGCACATGGACAGCTCTACTTCTGCTGCTCTCGAGGCTTA
>pKRX.ATCC.html.1.13
GTGGCGGCCGCTCTAGAACTAGTGGATCCCCCGGGCTGCAGGAATTCACCAGCCTTGAGA
>2440162.1.12
AGGCCTCTGCAGTCGACGGGCCCGGGATCCGATATCTAGATGCATTCGCGAGGTACCGAG
>118200845.1.59
GTATCCTGCAGGTAGCATGCAAGAGATCTTATAGGCCTCGAGTTAACGTTCGAGGTCGAC
>pET-12c.Novagen.html.1.21
TTAACTTTAAGAAGGAGATATACATATGCGGGCGAAACTCCTAGGAATAGTCCTGACAAC
>pRSET_CAT.InVitrogen.html.1.200
GTTCAGCTGGATATTACGGCCTTTTTAAAGACCGTAAAGAAAAATAAGCACAAGTTTTAT
>115600313.1.395
CAACAGTACTGCGATGAGTGGCAGGGCGGGGCGTAAACGCCGCGTGGATCCGGCTTACTA
>pRNAT-H1.3_Hygro.Genscript.html.1.37
TAAGCTTTCCAAAAAACTTACGCTGAGTACTTCGATCTCTTGAATCGAAGTACTCAGCGT
>209132.1.13
TCCGACGATATTCTCATCAGTGAAATCCAGCTGGAGTTCTTTAGCAAATTTTTTTATTAG
>pCDFDuet-1.Novagen.html.1.26
GTCGACCTGCAGGCGCGCCGAGCTCGAATTCGGATCCTGGCTGTGGTGATGATGGTGATG
>60101687.1.21
GAAACAGCTATGACCGTCGACAGAGATATCCGCGGCCGCAGAACTGGCCGTCGTTTTACA
>pET-52b(+).Novagen.html.1.15
GTGGTGGTGATGGTGATGATGGTGGTGATGAGCGGAACTACCGCGTGGCACCAGAGCGAG
>310803.1.18
CGATATCGCATGCGGTACCTCTAGAAGAAGCTTGGGATCCGTCGACCTGCAGCCAAGCTC
>60101687.1.31
TGACCGTCGACAGAGATATCCGCGGCCGCAGAACTGGCCGTCGTTTTACAGCCAGAGCCA
>16930722.1.39
AGGCGCGCAAGGATCCTCTAGATCTCGAGGCCTGATCATCGATGGGCCCATGGCTAGCGG
>pET-9d.Novagen.html.1.33
AAGAAGGAGATATACCATGGCTAGCATGACTGGTGGACAGCAAATGGGTCGGATCCGGCT
>pMR103.ATCC.html.1.6
CTAGCATGACTGGTGGACAGCAAATGGGTCGGATCCGGCTGCTAACAAAGCCCGAAAGGA
>16930719.1.1
GAGCTCGGTACCCGGGGATCCTCTAGATCTCGAGGCCTGATCATCGATGGGCCCATGGCT
>pET-12a.Novagen.html.1.16
TTTTGTTTAACTTTAAGAAGGAGATATACATATGCGGGCGAAACTCCTAGGAATAGTCCT
>73697467.2.21
ACTCAGCTTCCTTTCGGGCTTTGTTAGCAGCCGGATCAGCTTGCATGCCTGCAGGTCGAC
>pMOD-2.Epicentre.html.1.1
GATCCCCGGGTACCGAGCTCGAATTCGAGCCAATATGCGAGAACACCCGAGAAAATTCAT
>4097019.1.242
TGCTCAGGACTGATGAGTCCGTGAGGACGAAACTCTAAGGCTTGGATCCAGAGTCTCCTG
>310756.1.29
TTCCATACCTACCAGTTCTGCGCCTGCAGCAATGGCAACAACGTTGCCCGGATCCGGTCG
>58651745.1.28
CTGGTGATATCACCAGCACACTGGAATTCTCTAGAGCGCGCCATGGTCAAAGTTGAGCGT
>16930722.1.40
GGCGCGCAAGGATCCTCTAGATCTCGAGGCCTGATCATCGATGGGCCCATGGCTAGCGGC
>3139056.1.40
AATACGACTCACTATAGGGAGACCGGCAGATCTGATATCATCGATGAATTCGAGCTCGGT
>pET-42a(+).Novagen.html.1.3
TCCATGGGATATCGGGGATCCGAATTCTGTACAGGCCTTGGCGCGCCTGCAGGCGAGCTC
>pET-44b(+).Novagen.html.1.90
GACGTCGACGGTACCATCGATACGCGTTCGAAGCTTGCGGCCGCACAGCTGTATACACGT
>pSI.Promega.html.1.32
GCGTGAATTCTCGAGGCTAGCCTATAGTGAGTCGTATTAAGTACTCTAGCCTTAAGAGCT
>pSE420.InVitrogen.html.1.199
TTTAAAGCGCTGATATCGATCGCGCGCAGATCTGTCATGATGATCATTGCAATTGGATCC
>pSL180.Generic.html.1.146
GGTACCGGTTGTTAACGTTAGCCGGCTACGTATACTCCGGAATATTAATAGGCCTAGGAT
>pETBlue-2.Novagen.html.1.35
AGATCCTCTGGGTCTTCAGGAGCGAGTTCTGGCTGGCTTGCACGTGTATACAGCTGTGCG
>pRSET_CAT.InVitrogen.html.1.401
GCAAGGCGACAAGGTGCTGATGCCGCTGGCGATTCAGGTTCATCATGCCGTCTGTGATGG
>4097019.1.639
CCAGAGTCTCCTGAACTAGACAATGCTCAGGACTGATGAGTCCGTGAGGACGAAACTCTA
>4097019.1.270
GAAACTCTAAGGCTTGGATCCAGAGTCTCCTGAACTAGACAATGCTCAGGACTGATGAGT
>pSE280.Invitrogen.html.1.180
GCTAGCATGCGCAAATTTAAAGCGCTGATATCGATCGCGCGCAGATCTGTCATGATGATC
>56406608.1.261
CTGATTTTGTAATGTAATTATCAGGTAGCTTATGATATGTCTGAAGATAATCCGCAACCC
>pCITE-2a(+).Novagen.html.1.29
GATCGGAGATCTCAGTGGTGGTGGTGGTGGTGCTCGAGTGCGGCCGCAAGCTTGTCGACG
>pRSET_CAT.InVitrogen.html.1.355
TGGACAACTTCTTCGCCCCCGTTTTCACCATGGGCAAATATTATACGCAAGGCGACAAGG
>18252134.1.46
TAGATAGAGTGCAGGGGCCCCGACCGTGTCGGGGCCCCTGCACGGGTCCATGGAGCTTTA
>pLEX.InVitrogen.html.1.27
GAGCGGCCGCCAGTGTGATGGATATCTGCAGAATTCCAGCACACTGGCGGCCGTTACTAG
>pAX4BP.USB.html.1.10
CGGATCCGGGCAACGTTCTTGCCATTGCTGCATAAAAAACGCCCGGCGGCAACCGAGCGT
>4165110.1.31
CTAGATTTCAGTGCAATTTATCTCTTCAAATGTAGCACCTGAAGTCAGCCCCATACGATA
>45862365.1.36
TCGATGCGGCCGCAAAGTCGACGAATTCTCCCGGGTGGATCCAAGGCCTTCTAGAAAAAC
>42476360.1.12
ATCTCTGATATCAAGGATGATAATGGATCTCTATTTAAATTGTGACTAGTGTTGTTAATT
>595767.1.104
CGCCATATGCATCCTAGGCCTATTAATATTCCGGAGTATACGTAGCCGGCTAACGTTAAC
>pHIL-S1.InVitrogen.html.1.53
GAAGCCTGCATCTCTCAGGCAAATGGCATTCTGACATCCTCTTGATTAGAATCTAGCAAG
>pMAL-p2g.New_England_Biolabs.html.1.23
AGAGGATCCGAATTCTACGTAGTGTGCCGCACCCGGCCCGAGGTTGTTGTTATTGTTATT
>16930722.1.89
TGGCTAGCGGCCGCACGCGTTCGCGACTAGTGCGCGATCGCGGCCGGCCGGCGCGCCGTT
>pSE280.Invitrogen.html.1.161
CGGTACCTCTAGAACTATAGCTAGCATGCGCAAATTTAAAGCGCTGATATCGATCGCGCG
>115600313.1.65
CATTTCAGTCAGTTGCTCAATGTACCTATAACCAGACCGTTCAGCTGGATATTACGGCCT
>45862352.2.23
AGCTCCTGCAGTATCGATGCGGCCGCAAAGTCGACGAATTCTCCCGGGTGGATCCAAGGC
>pZP19.Generic.html.1.20
GTCGACTCTAGAGGATCCCCCTCTAGAGGATCCCCTCGAGAATGCCGGCATTCGGGCCCG
>5420374.1.18
AATACTCAAGCTTATGCATGCGGCCGCATCTAGAGGGCCCGGATCCCTCGAGGTCGACGA
>595767.1.82
GATGGCGCCAGCTGCAGGCGGCCGCCATATGCATCCTAGGCCTATTAATATTCCGGAGTA
>pSU2703.Generic.html.1.45
TATCGTATGGGGCTGACTTCAGGTGCTACATTTGAAGAGATAAATTGCACTGAAATCTAG
>118200849.1.207
CCCGGGCGGGTACCTTTGAATTCCACTTAATTAAGTAGGCCGGCCAGATTAATCTGCTGA
>15148786.1.5
TCTCGAGCAGCGCTGCTCGAGGCAAGCTTCTGCAGGTCGACTCTAGAGGATCCCCGGGGA
>pAX4CP.USB.html.1.49
ACGCCCGGCGGCAACCGAGCGTTCTGAATTAATTAATCATCGTCAATCAATCACCCGGGC
>pET-44c(+).Novagen.html.1.45
GAGTCCGAGCTCGTGGATCCGAATTCTGTACAGGCGCGCCTGCAGGACGTCGACGGTACC
>pAX4CP.USB.html.1.47
AAACGCCCGGCGGCAACCGAGCGTTCTGAATTAATTAATCATCGTCAATCAATCACCCGG
>pCITE-2a(+).Novagen.html.1.68
GCGGCCGCAAGCTTGTCGACGGAGCTCGAATTCGGATCCGATATCCATATGGGTGGTGGC
>pET-44c(+).Novagen.html.1.31
GATGACGACGACAAGAGTCCGAGCTCGTGGATCCGAATTCTGTACAGGCGCGCCTGCAGG
>pETBlue-2.Novagen.html.1.117
CGATGGTACCGTCGACGTCCTGCAGGCGCGCCTGTACAGAATTCGGATCCACGAGCTCCC
>pSE280.Invitrogen.html.1.187
TGCGCAAATTTAAAGCGCTGATATCGATCGCGCGCAGATCTGTCATGATGATCATTGCAA
>pSL180.Generic.html.1.191
TAATAGGCCTAGGATGCATATGGCGGCCGCCTGCAGCTGGCGCCATCGATACGCGTACGT
>pSE280.Invitrogen.html.1.21
GCCACTAGTACTTCTCGAGCTCTGTACATGTCCGCGGTCGCGACGTACGCGTATCGATGG
>209573.1.185
GGATCCCAGAAGTAGTTTTGATGCACAGGCAACGGAGCTCAGCGTATAAGTCAGAGTCCA
>595767.1.96
CAGGCGGCCGCCATATGCATCCTAGGCCTATTAATATTCCGGAGTATACGTAGCCGGCTA
>pASK22.Generic.html.1.278
AGAAGATTTGCAAGACATGGTAACACGTTCACCTGCAGATACAGACAGAGAGCTCGGAGA
>pET-43.1Ek_LIC.Novagen.html.1.18
CGATATCTGAGCTCGTGGATCCGAATTCTGTACAGGCGCGCCTGCAGGACGTCGACGGTA
>595764.1.102
CGATATCAGCGCTTTAAATTTGCGCATGCTAGCTATAGTTCTAGAGGTACCGGTTGTTAA
>pHC624.Generic.html.1.18
TATGGAAGATCTCTAGAAGCTTCTAGAGATCTGCAGGTCGACGGATCCCCGGGAATTAAT
>pTriEx-1.Novagen.html.1.48
TTCCGGGGCGAGTTCTGGCTGGCTTGCACGTGTATACAGCTGTGCGGCCGCAAGCTTCGA
>595767.1.223
CGCGCAGATCTGTCATGATGATCATTGCAATTGGATCCATATATAGGGCCCGGGTTATAA
>595779.1.9
CCGAATTCGAGCTCGGTACCCGCGGCCGCGGATCCTCTAGAGTCGACCTGCAGGCATGCA
>115600313.1.254
AATATGGACAACTTCTTCGCCCCCGTTTTCACCATGGGCAAATATTATACGCAAGGCGAC
>11559656.1.1
TCGCGAGCTGGGAATTCCTCGAGATCTTCTAGACCCCGGGGATATCCCATGGGCGGCCGC
>209573.1.211
AGGCAACGGAGCTCAGCGTATAAGTCAGAGTCCAAGCTTTCTTCTTTACCTTTAGCCAGG
>29569706.1.31
CCTGTCGACATCGATAAGCTTGAATTCATGCATCCCGGGGGATCCACTAGTGCGGCCGCC
>pOSEX4.ATCC.html.1.2
CACGCGTCTTAAGGCGGCCGCGGTACCGGGCCCGTCGACTCTAGAGCTCTGCAGGCATGC
>pSU2703.Generic.html.1.14
ATAAGCTGTCAAACATGAGAATTACAACTTATATCGTATGGGGCTGACTTCAGGTGCTAC
>4097013.1.37
AGGACTGATGAGTCCGTGAGGACGAAACTCTAAGGCTTGGATCCAGAGTCTCCTGAACTA
>115600313.1.132
GACCGTAAAGAAAAATAAGCACAAGTTTTATCCGGCCTTTATTCACATTCTTGCCCGCCT
>p3T.Mobitec.html.1.38
TGGATCCTGGCCATTTTTTGGATGGCGACCCGGGTGCCCAGCCAAAAAATGGCCACTGCA
>pMT_BiP_V5-Hisc.InVitrogen.html.8.29
ACTGTGCTGGATATCTGCAGAATTCCACCACACTGGACTAGTAGGTACCCCGGGCCATGG
>pHIL-S1.InVitrogen.html.1.51
ATGAAGCCTGCATCTCTCAGGCAAATGGCATTCTGACATCCTCTTGATTAGAATCTAGCA
>56406597.1.119
ATCCGCTTCACGCCATGTTCGTCCGCTTTTGCCCTGGAGTTTGCCTTCCCTGTTTGAGAA
>pAMP2.Invitrogen.html.1.16
GGAATTCCCGGGGGCCGCCTACTACTACTAATGATGATGATGGCTCTAGAGGATCCAAGC
>pRSET_CAT.InVitrogen.html.1.226
AAAGACCGTAAAGAAAAATAAGCACAAGTTTTATCCGGCCTTTATTCACATTCTTGCCCG
>115600313.1.636
GTAAGCACAACCATGCAGAATGAAGCCCGTCGTCTGCGTGCCGAACGCTGGAAAGCGGAA
>3139056.1.49
CACTATAGGGAGACCGGCAGATCTGATATCATCGATGAATTCGAGCTCGGTACCCGGGGA
>13027702.1.65
TACGCGTACGTCGCGACCGCGGACATGTACAGAGCTCGAGAAGTACTAGTGGCCACGTGG
>pHIL-S1.InVitrogen.html.1.102
AATCTAGCAAGACCGGTCTTCTCGTAAGTGCCCAACTTGAACTGAGGAACAGTCATGTCT
>pAX4CP.USB.html.1.42
ATAAAAAACGCCCGGCGGCAACCGAGCGTTCTGAATTAATTAATCATCGTCAATCAATCA
>pHC624.Generic.html.1.17
GTATGGAAGATCTCTAGAAGCTTCTAGAGATCTGCAGGTCGACGGATCCCCGGGAATTAA
>p453.Generic.html.1.57
AGCATAGAAAAAAACAAAATGAAATTCTACTATATTTTTGAGCTCGGGGTACCCGGGGAT
>pASK22.Generic.html.1.416
CTGCAGGTACAGGATCGATTGACTAGTGTCACGAGAAACGATGAAACGACCTTTAACAGA
>287940.1.23
GCTGGTACCATGGAATTCGAAGCTTGATCCGCGACCCATTTGCTGTCCACCAGTCATGCT
>287936.1.16
CATGGTACCAGCTGCAGATCTCGAGCTCGGATCCGCGACCCATTTGCTGTCCACCAGTCA
>118200856.1.167
ATCCACTAGTGGCCTATGCGGCCGCGGATCTGATCCCGGGCGGGTACCTTTGAATTCCAC
>pASK22.Generic.html.1.530
CTCGAGACGTTTACCCGGGGGCTGACGTACCCACTCCATGTAGAAGTCAGAGAAGGTGAA
>pET-47b(+).Novagen.html.1.49
TCCTCTTTCAGGGACCCGGGTACCAGGATCCGAATTCTGTACAGGCCTTGGCGCGCCCGA
>pKRX.ATCC.html.1.44
CGGGCTGCAGGAATTCACCAGCCTTGAGATGGTTGAGTCCAAGTCACGTCTGGTCGACCT
>pAMP19.Invitrogen.html.1.7
CATGCCTGCAGGTCGACTCTAGAGCGGCCGCCCATGGAGATCTCTACTAGTACGCGTTGG
>118200845.1.79
AAGAGATCTTATAGGCCTCGAGTTAACGTTCGAGGTCGACTCTAGATAAAGCTTTAGAGC
>SSEV19.Generic.html.1.31
TTCCTGTAGCCAGCTTTCATCAACATTAAATGTGAGCGAGTAACAACCCGTCGGATTCTC
>p3T.Mobitec.html.1.86
ATGGCCACTGCAGGAATTCGATATCAAGCTTATCGATACCGTCGACCTCGAGGGGGGGCC
>pTriEx-3Neo.Novagen.html.1.95
TGTGCGGCCGCAAGCTTCGAACCGGTACCGTCGACCTGCAGGCGCGCCGAGATCTGAGAA
>115600313.1.493
TTGCGGTATAAGAATATATACTGATATGTATACCCGAAGTATGTCAAAAAGAGGTATGCT
>SSEV19.Generic.html.1.13
AATAATTCGCGTCTGGCCTTCCTGTAGCCAGCTTTCATCAACATTAAATGTGAGCGAGTA
>pRSET_CAT.InVitrogen.html.1.76
AGCTAAGGAAGCTAAAATGGAGAAAAAAATCACTGGATATACCACCGTTGATATATCCCA
>115600327.2.4
TTACCACTTTGTACAAGAAAGCTGGGTCCTAGGCGGCCGCGTCTTCATGCATGCGAAGAC
>pAX4BP.USB.html.1.14
TCCGGGCAACGTTCTTGCCATTGCTGCATAAAAAACGCCCGGCGGCAACCGAGCGTTCTG
>pET-12c.Novagen.html.1.37
GATATACATATGCGGGCGAAACTCCTAGGAATAGTCCTGACAACCCCTATCGCGATCAGC
>12082761.1.37
TCACTAGTGCGGCCGCCTGCAGGTCGACGGGCCCGGGATCCGATATCTAGATGCATTCGC
>pOSEX3.ATCC.html.1.10
CGTCTTAAGGCGGCCGCGGTACCGGGCCCGTCGACTCTAGAGCTCTGCAGGCATGCGATA
>1066304.1.4
TAGGTCTCTGATCTCGAGGCGCCGAATTCGAGCTCGGTACCCGGGGATCCCTCGAGGTCG
>pMAL-p2.New_England_Biolabs.html.1.8
TGCCTGCAGGTCGACTCTAGAGGATCCGAATTCTGAAATCCTTCCCTCGATCCCGAGGTT
>pPICZB.InVitrogen.html.2.15
GCCGCCGCGGCTCGAGGTACCGATCCGAGACGGCCGGCTGGGCCACGTGAATTCCTCGTT
>1277132.2.5
TGATCACTAGTCCTAGGCCGGCGCCCGGGAACTCCGGATGCATATGCATGCTGCAGGGCC
>pET-42a(+).Novagen.html.1.30
TGTACAGGCCTTGGCGCGCCTGCAGGCGAGCTCCGTCGACAAGCTTGCGGCCGCACTCGA
>1184321.1.17
CGGCCGCTCTAGCCCGGGCGGATCCCCCGGGCTGCAGGAATTCGATATCAAGCTTATCGA
>16930722.1.82
GGGCCCATGGCTAGCGGCCGCACGCGTTCGCGACTAGTGCGCGATCGCGGCCGGCCGGCG
>1490528.2.22
GGCCTATTATTTTTGACACCAGACAAGTTGGTAATGGTAGCGACCGGCGCTCAGTTGGAA
>pTOPE-1b(+).Novagen.html.1.20
ATGGATATCTGCAGAATTCCAGCACACTGGCGGCCGTTACTAGTGGATCCGAGCTCGGTA
>pT7Blue-2.Novagen.html.1.171
CGGTACCGCTGTCGATGTGCTGGCGTTCGAATTTAGCAGCAGCGGTTTCTTTGGTAACAC
>pASK22.Generic.html.1.464
ACCTTTAACAGAAGCGCTGTATTCGGTGGTATACTTGTTACCTTTGTTACGGCTAGCTGC
>45862365.1.20
CCGAGCTCCTGCAGTATCGATGCGGCCGCAAAGTCGACGAATTCTCCCGGGTGGATCCAA
>pASK22.Generic.html.1.95
TTCAGCCTGTACAGAAGAGATGGTCAGAGTGAAGTCGGTACCGCTACCGCTACCGGTAAA
>pSL180.Generic.html.1.70
CAATGATCATCATGACAGATCTGCGCGCGATCGATATCAGCGCTTTAAATTTGCGCATGC
>3139056.1.82
GATGAATTCGAGCTCGGTACCCGGGGATCCTCTAGAGTCGACCTGCAGGCATGCAAGCTC
>pET-41c(+).Novagen.html.1.16
CGGGGATCCGAATTCTGTACAGGCCTTGGCGCGCCTGCAGGCGAGCTCCGTCGACAAGCT
>pXC14.ATCC.html.1.8
GTAGAGCCTCGTTGCGTTTGTTTGCACGAACCATATGTAAGTACTTCCTTAGATAACAAT
>56406608.1.252
CTTGTGCTTCTGATTTTGTAATGTAATTATCAGGTAGCTTATGATATGTCTGAAGATAAT
>115600313.1.432
CGCCGCGTGGATCCGGCTTACTAAAAGCCAGATAACAGTATGCGTATTTGCGCGCTGATT
>pCITE-5b(+).Novagen.html.1.7
GCGGCCGCAAGCTTGTCGACGGAGCTCGAATTCGGATCCGATATCGCCATGGTTGAGGAG
>pCDFDuet-1.Novagen.html.1.36
AGGCGCGCCGAGCTCGAATTCGGATCCTGGCTGTGGTGATGATGGTGATGGCTGCTGCCC
>pET-12a.Novagen.html.1.49
GCGGGCGAAACTCCTAGGAATAGTCCTGACAACCCCTATCGCGATCAGCTCTTTTGCGTC
>115600313.1.246
ACGTGGCCAATATGGACAACTTCTTCGCCCCCGTTTTCACCATGGGCAAATATTATACGC
>pACYCDuet-1.Novagen.html.2.29
GAGTCCATGTGCTGGCGTTCAAATTTCGCAGCAGCGGTTTCTTTACCAGACTCGAGGGTA
>SSEV19.Generic.html.1.193
ATCGGCCTCAGGAAGATCGCACTCCAGCCAGCTTTCCGGCACCGCTTCTGGTGCCGGAAA
>pETcoco-2.Novagen.html.1.77
TTCGAAACCGTACGCACGTGGCGCGCCTGGACGTCATCGATGCGATCGCCCGGGCTCTTG
>pAX4BP.USB.html.1.66
GCGTTCTGAATTAATTAATCATCGTCAATCAATCACCCGGGCTGCAGTCGACTCTAGATC
>pDsRed2.Clontech.html.2.9
CGGCCGACTAGTAGGCCTATTATTTTTGACACCAGACAAGTTGGTAATGGTAGCGACCGG
>287940.1.6
CGAGCTCGAGATCTGCAGCTGGTACCATGGAATTCGAAGCTTGATCCGCGACCCATTTGC
>56406597.1.128
ACGCCATGTTCGTCCGCTTTTGCCCTGGAGTTTGCCTTCCCTGTTTGAGAAGATGTCTCC
>4097019.1.478
ACGAAACTCTAAGGCTTGGATCCAGAGTCTCCTGAACTAGACAATGCTCAGGACTGATGA
>56406597.1.272
GTAATTATCAGGTAGCTTATGATATGTCTGAAGATAATCCGCAACCCCGTCAAACGTGTT
>pPICZB.InVitrogen.html.2.13
CGGCCGCCGCGGCTCGAGGTACCGATCCGAGACGGCCGGCTGGGCCACGTGAATTCCTCG
>4097019.1.185
TGAGTCCGTGAGGACGAAACTCTAAGGCTTGGATCCAGAGTCTCCTGAACTAGACAATGC
>4378794.1.11
TCTATCGATGCATGCCATGGTACCCGGGAGCTCGAATTCGAAGCTTCTGCAGACGCGTCG
>17864894.1.28
CGGGCTCGAGTGCACGTACGACGTCTAGACCTAGGCCTTAAGATCTGATCATATGCATCC
>115600313.1.770
GTGAAATGCAGTTTAAGGTTTACACCTATAAAAGAGAGAGCCGTTATCGTCTGTTTGTGG
>pCMV-3Tag-1B.Stratagene.html.1.5
CCCCTCGAGGTCGACGGTATCGATAAGCTTGATATCGAATTCCTGCAGCCCGGGGGATCC
>56406604.1.31
CTGATAATGGTCCGTTGTTTTGTAAATCAGCCAGTCGCTTGAGTAAAGAATCCGGTCTGA
>pHIL-S1.InVitrogen.html.1.78
GCATTCTGACATCCTCTTGATTAGAATCTAGCAAGACCGGTCTTCTCGTAAGTGCCCAAC
>209573.1.194
AAGTAGTTTTGATGCACAGGCAACGGAGCTCAGCGTATAAGTCAGAGTCCAAGCTTTCTT
>pASK22.Generic.html.1.452
AACGATGAAACGACCTTTAACAGAAGCGCTGTATTCGGTGGTATACTTGTTACCTTTGTT
>287941.1.25
TGGTACCATGGAATTCGAAGCTTGATCCCGACCCATTTGCTGTCCACCAGTCATGCTAGC
>pCRT7_GS.InVitrogen.html.1.89
TTATCGTCATCGTCGTACAGATCCCGACCCATTTGCTGTCCACCAGTCATGCTAGCCATA
>115600313.1.869
TGGTGATCCCCCTGGCCAGTGCACGTCTGCTGTCAGATAAAGTCTCCCGTGAACTTTACC
>56406597.1.8
ACATTATCTGATTTTTGTAAAGGTCTGATAATGGTCCGTTGTTTTGTAAATCAGCCAGTC
>pSE280.Invitrogen.html.1.47
CATGTCCGCGGTCGCGACGTACGCGTATCGATGGCGCCAGCTGCAGGCGGCCGCCATATG
>SSEV19.Generic.html.1.27
GGCCTTCCTGTAGCCAGCTTTCATCAACATTAAATGTGAGCGAGTAACAACCCGTCGGAT
>118200849.1.2
CCGGCTTGTTTAAACTATGGCGCGCCTTTGCGATCGCAGACCTAGGAAAGCTAGCTATAC
>4165118.1.62
TTCTAGAGCGGCCGCCACCGCGGTGGAGCTCGACGGATCATTTATTCTGCCTCCCAGAGC
>pET-50b(+).Novagen.html.1.67
TTGGCGCGCCCGACGTCCGTCGACAAGCTTGCGGCCGCAGAGCTCGCTCTGGTGCCACGC
>SSEV19.Generic.html.1.211
GGAATTCCATCGAGAGCTCGGTACCCGGGGATCCTCTAGAGTCGACCTGCAGGCATGCAA
>10504974.1.64
CTTCGAATTCGAGCTCCCGGGTACCATGGCATGCATCGATAGATCTCGAGGCCTCGGACT
>pET-50b(+).Novagen.html.1.60
ACAGGCCTTGGCGCGCCCGACGTCCGTCGACAAGCTTGCGGCCGCAGAGCTCGCTCTGGT
>10504974.1.42
GACGTCGACGCGTCTGCAGAAGCTTCGAATTCGAGCTCCCGGGTACCATGGCATGCATCG
>4097019.1.550
GAAACTCTAAGGCTTGGATCCAGAGTCTCCTGAACTAGACAATGCTCAGGACTGATGAGT
>595764.1.17
TGGGACGTCGACCTGAGGTAATTATAACCCGGGCCCTATATATGGATCCAATTGCAATGA
>208744.1.150
GTATCATTCGAAACATACCTTTGGGTCCTTTGGCCAATCCCGGGGATCCTCTAGAGTCGA
>3328183.2.13
CTCACTATAGGGAGCGGCCGCAGATCTTGCAGGTCGACGATTCTATAGTGTCACCTAAAT
>8346634.2.124
GCATGCTAGAACGTTAGCCGGCTACGTATACTCCGGAATATTAATAGGCCTAGGATGCAT
>pExchange-6A.Stratagene.html.1.7
TCGACGGTATCGATAAGCTTGATATCGAATTCCTGCAGCCCGGGGGATCCGCCCGGGCTA
>SSEV19.Generic.html.1.225
AGCTCGGTACCCGGGGATCCTCTAGAGTCGACCTGCAGGCATGCAAGCTTCGATGGAATT
>pRSET_CAT.InVitrogen.html.1.143
CGTAAAGAACATTTTGAGGCATTTCAGTCAGTTGCTCAATGTACCTATAACCAGACCGTT
>pET-44a(+).Novagen.html.1.77
GGCGCGCCTGCAGGACGTCGACGGTACCATCGATACGCGTTCGAAGCTTGCGGCCGCACA
>29569706.1.27
AAGGCCTGTCGACATCGATAAGCTTGAATTCATGCATCCCGGGGGATCCACTAGTGCGGC
>8216948.1.11
GCGTTGGGAGCTCTCCCATATGGTCGACCTGCAGGCGGCCGCACTAGTGATATCCCGCGG
>5825492.1.10
CCCGGGCCCGCGGAGCTCTAGATATCGATGCATATGAATTCAGCTGCAGGATCCTAGTAA
>48995599.1.107
GCCGGCTACGTATACTCCGGAATATTAATAGGCCTAGGATGCATATGGCGGCCGCCTGCA
>66815022.1.10
CCAAAGTCGACGGATCCCATATATGACTAGTGAATTCCCCGGGAGGCCTGATATCAAGCT
>56406597.1.89
TGAATTTCTGAAGCCTGATGTATAGTTAATATCCGCTTCACGCCATGTTCGTCCGCTTTT
>56406597.1.155
GAGTTTGCCTTCCCTGTTTGAGAAGATGTCTCCGCCGATGCTTTTCCCCGGAGCGACGTC
>3139056.1.115
AGAGTCGACCTGCAGGCATGCAAGCTCCAGCTGCTCGAGTTCTATAGTGTCACCTAAATC
>209573.1.91
ATTTTACGACCGTCTTTCAGAGTAGCGATAACTTCAACCTGGTTGCAGTGAGTGCCTTTA
>118200849.1.163
AAGGATCCAGATCCACTAGTGGCCTATGCGGCCGCGGATCTGATCCCGGGCGGGTACCTT
>pAX4CP.USB.html.1.54
CGGCGGCAACCGAGCGTTCTGAATTAATTAATCATCGTCAATCAATCACCCGGGCTGCAG
>pASK22.Generic.html.1.426
AGGATCGATTGACTAGTGTCACGAGAAACGATGAAACGACCTTTAACAGAAGCGCTGTAT
>pETcoco-2.Novagen.html.1.52
TTCTGGCTGGCTTGCGGCCGCAAGCTTCGAAACCGTACGCACGTGGCGCGCCTGGACGTC
>pUCBM21.Boehringer.html.1.18
CGCGTAACTTAAGTGCGGCCGCGGTACCGGGCCCGTCGACTCTAGAGCTCTGCAGGCATG
>115600313.1.447
GCTTACTAAAAGCCAGATAACAGTATGCGTATTTGCGCGCTGATTTTTGCGGTATAAGAA
>pAX4AM.USB.html.1.17
GGGCAACGTTCTTGCCATTGCTGCATAAAAAACGCCCGGCGGCAACCGAGCGTTCTGAAT
>209573.1.22
GCAGATTCGTCACCAGCCAGTTTTTTCTGAACGATCTTCTTGATACGTGGAGCGTCCGGA
>3983116.1.7
CTCGAGACTGCAGGCTCTAGATTCGAAAGCGGCCGCACTAGTTGAGCTCGTCGACGTAGG
>115600313.1.1002
CGGGGAAGAAGTGGCTGATCTCAGCCACCGCGAAAATGACATCAAAAACGCCATTAACCT
>4512193.1.31
TCGACGCGTCTGCAGAAGCTTCGAATTCGAGCTCCCGGGTACCATGGCATGCATCGATAG
>209573.1.160
TCCAGAGACTGGATGTTTTTCGGGTGGATCCCAGAAGTAGTTTTGATGCACAGGCAACGG
>56406604.1.212
TCTGCAAGGTTCCCTTTTGATGCCACCCAGCCGAGGGCTTGTGCTTCTGATTTTGTAATG
>595764.1.52
CTATATATGGATCCAATTGCAATGATCATCATGACAGATCTGCGCGCGATCGATATCAGC
>pASK22.Generic.html.1.505
CTTTGTTACGGCTAGCTGCGATCCACTCGAGACGTTTACCCGGGGGCTGACGTACCCACT
>209132.1.5
TATTTATCTCCGACGATATTCTCATCAGTGAAATCCAGCTGGAGTTCTTTAGCAAATTTT
>56406608.1.103
GCCTGATGTATAGTTAATATCCGCTTCACGCCATGTTCGTCCGCTTTTGCCCTGGAGTTT
>115600313.1.937
CATATCGGGGATGAAAGCTGGCGCATGATGACCACCGATATGGCCAGTGTGCCGGTCTCC
>603191.2.28
TTATTTTTGACACCAGACAAGTTGGTAATGGTAGCGACCGGCGCTCAGTTGGAATTCTAC
>pRSET_CAT.InVitrogen.html.1.93
TGGAGAAAAAAATCACTGGATATACCACCGTTGATATATCCCAATCGCATCGTAAAGAAC
>209132.1.12
CTCCGACGATATTCTCATCAGTGAAATCCAGCTGGAGTTCTTTAGCAAATTTTTTTATTA
>pASK22.Generic.html.1.375
CAGTAGTAGATAGCGGTGTCTTCAGCACGCAATGCATTCATCTGCAGGTACAGGATCGAT
>16930722.1.109
TCGCGACTAGTGCGCGATCGCGGCCGGCCGGCGCGCCGTTTAAACGGATTTAAATTAATT
>56406608.1.56
TAAATCAGCCAGTCGCTTGAGTAAAGAATCCGGTCTGAATTTCTGAAGCCTGATGTATAG
>pTriEx-1.Novagen.html.1.36
ATCCTCGGGGTCTTCCGGGGCGAGTTCTGGCTGGCTTGCACGTGTATACAGCTGTGCGGC
>pT7Blue-2.Novagen.html.1.4
CCGCGAGCTCGGGCCCCCACACGTGTGGTCTAGAGCTAGCCTAGGCTCGAGAAGCTTGTC
>pRSFDuet-1.Novagen.html.1.21
CAGCGGTTTCTTTACCAGACTCGAGGGTACCGACGTCAGCGATCGCGTGGCCGGCCGATA
>118200854.1.78
TAGGCCTCGAGTTAACGTTCGAGGTCGACTCTAGATAAAGCTTTAGAGCTCTTCTTAAGA
>56406597.1.101
GCCTGATGTATAGTTAATATCCGCTTCACGCCATGTTCGTCCGCTTTTGCCCTGGAGTTT
>pET-48b(+).Novagen.html.1.51
TCTGTACAGGCCTTGGCGCGCCCGACGTCCGTCGACAAGCTTGCGGCCGCAGAGCTCGCT
>48995599.1.170
GGCGCCATCGATACGCGTACGTCGCGACCGCGGACATGTACAGAGCTCGAGAAGTACTAG
>p453.Generic.html.1.27
TAGAATAGTTTCAATTTTTAAGCTATTTATAGCATAGAAAAAAACAAAATGAAATTCTAC
>pASK22.Generic.html.1.390
GTGTCTTCAGCACGCAATGCATTCATCTGCAGGTACAGGATCGATTGACTAGTGTCACGA
>pAN24.Generic.html.1.44
GACGAGGCCGCTCAGGGCGAGTAGAGATCGGAAGCCCATGGTGATGTCTGCTCAAGCGGG
>118200851.1.80
GCAGGTAGTATGCAAGAGATCTTATAGGCCTCGAGTTAACGTTCGAGGTCGACTCTAGAT
>8216950.4.4
ATCCAACGCGTTGGGAGCTCTCCGGATCCAAGCTTATCGATTTCGAACCCGGGGTACCGA
>pNEB193.New_England_Biolabs.html.1.17
GGTTTAAACAGTCGACTCTAGACTTAATTAAGGATCCGGCGCGCCCCCGGGTACCGAGCT
>115600313.1.358
TGATGGCTTCCATGTCGGCAGAATGCTTAATGAATTACAACAGTACTGCGATGAGTGGCA
>118200851.1.197
CGGATCTGATCCCGGGCGGGTACCTTTGAATTCCACTTAATTAAGTAGGCCGGCCAGATT
>595764.1.4
ATTCGAATGGCCATGGGACGTCGACCTGAGGTAATTATAACCCGGGCCCTATATATGGAT
>115600313.1.1083
GTCAGGCTCCCTTATACACAGCCAGTCTGCAGGTCGATACAGTAGAAATTACAGAAACTT
>pDK101.ATCC.html.1.32
TATGGTCGACCTGCAGGCGGCCGCACTAGTGATATCCCGCGGCCATGGATAACATGGCCA
>pHT3T7BMM.Boehringer.html.1.5
TTCCATGGGATATCGCATGCCTGCAGAGCTCTAGAGTCGACGGGCCCGGTACCGCGGCCG
>115600313.1.481
GCGCGCTGATTTTTGCGGTATAAGAATATATACTGATATGTATACCCGAAGTATGTCAAA
>pT7T3_18U.Stratagene.html.1.90
TTCGAGCTCCCGGGTTTTTTTTTTTTTTTTTTGGGGGGGGGGGGGTGCAGGCATGCAAGC
>pMOD3.Epicentre.html.1.56
AGGTCGACTCTAGAGGATCCCCGGGTACCGAGCTCGAATTCGAGCCAATATGCGAGAACA
>pOSEX2.ATCC.html.1.3
ACGCGTCTTAAGGCGGCCGCGGTACCGGGCCCGTCGACTCTAGAGCTCTGCAGGCATGCG
>pSL180.Generic.html.1.51
CTATATATGGATCCAATTGCAATGATCATCATGACAGATCTGCGCGCGATCGATATCAGC
>SSEV19.Generic.html.1.153
CGTAACCGTGCATCTGCCAGTTTGAGGGGACGACGACCGTATCGGCCTCAGGAAGATCGC
>45548773.1.11
CTCTAGAAGAAGCTTGGGATCCGTCGACCTGCAGATCCGTCGACCTGCAGGTCGACTCTA
>pSPTBM21.Boehringer.html.1.16
ATATCGCATGCCTGCAGAGCTCTAGAGTCGACGGGCCGGGTACCGCGGCCGCCTTAAGAC
>25900784.1.11
TAGAGTCGACGCATGCATGGTACCAAGCTTCGGCCGATCGATGGTAACCCTCGAGATCTG
>18252134.1.22
CTTACTAGTGGTACCACGCGTGAATAGATAGAGTGCAGGGGCCCCGACCGTGTCGGGGCC
>pAmCyan.Clontech.html.2.14
GTAGGCCTATTATTTTTGACACCAGACAAGTTGGTAATGGTAGCGACCGGCGCTCAGTTG
>4097019.1.232
AACTAGACAATGCTCAGGACTGATGAGTCCGTGAGGACGAAACTCTAAGGCTTGGATCCA
>113073402.1.12
GTCGACTCTAGACACGGGGTGGTTTAAACGCGGCCGCGGTACCACTAGTACGCGTAGGCC
>pGEM-7Zf(+)_LIC-F.ATCC.html.1.6
ATCCAACGCGTTGGGAGCTCTCCGGATCCAAGCTTATCGATTTCGAACCCGGGGTACCAA
>pET-48b(+).Novagen.html.1.125
TAGTAAAGAAACCGCTGCTGCTAAATTCGAACGCCAGCACATGGACAGCTCTACTTCTGC
>pET-47b(+).Novagen.html.1.146
GGTGCCACGCGGTAGTAAAGAAACCGCTGCTGCTAAATTCGAACGCCAGCACATGGACAG
>118200854.1.51
CCTGCAGGTAGTATGCAAGAGATCTTATAGGCCTCGAGTTAACGTTCGAGGTCGACTCTA
>31075616.1.8
CGGATCCTCGAGAGCTCAAGTATTGACCTGGTGGCTCGCAAGTCCTGGTGCGAGAGCAAC
>pAMP2.Invitrogen.html.1.12
GTCCGGAATTCCCGGGGGCCGCCTACTACTACTAATGATGATGATGGCTCTAGAGGATCC
>pET-48b(+).Novagen.html.1.32
CGGGTACCAGGATCCGAATTCTGTACAGGCCTTGGCGCGCCCGACGTCCGTCGACAAGCT
>pET-11d.Novagen.html.1.38
GGAGATATACCATGGCTAGCATGACTGGTGGACAGCAAATGGGTCGGATCCGGCTGCTAA
>pBK614.Generic.html.1.48
AGTATAAATGCCTGAACAATTAGTTTAGATCCGAGATAGGAGCTTGATATCGAATTCCTG
>pET-50b(+).Novagen.html.1.25
TTTCAGGGACCCGGGTACCAGGATCCGAATTCTGTACAGGCCTTGGCGCGCCCGACGTCC
>pTriEx-3Neo.Novagen.html.1.52
GTCTTCCGGGGCGAGTTCTGGCTGGCTTGCACGTGTATACAGCTGTGCGGCCGCAAGCTT
>45862365.1.27
CCTGCAGTATCGATGCGGCCGCAAAGTCGACGAATTCTCCCGGGTGGATCCAAGGCCTTC
>16930722.1.61
TCTCGAGGCCTGATCATCGATGGGCCCATGGCTAGCGGCCGCACGCGTTCGCGACTAGTG
>SSEV19.Generic.html.1.22
CGTCTGGCCTTCCTGTAGCCAGCTTTCATCAACATTAAATGTGAGCGAGTAACAACCCGT
>pETBlue-2.Novagen.html.1.63
CTGGCTGGCTTGCACGTGTATACAGCTGTGCGGCCGCAAGCTTCGAACGCGTATCGATGG
>pDO193.ATCC.html.1.20
AAACGCCCGGGCGAGCTCGGATCCGGTACCGTCGACGCGGCCGCATTTAAATGGCGCGCC
>pASK22.Generic.html.1.405
AATGCATTCATCTGCAGGTACAGGATCGATTGACTAGTGTCACGAGAAACGATGAAACGA
>310804.1.16
GCAGGTCGACGGATCCCAAGCTTCTTCTAGAGGTACCGCATGCGATATCGAGCTCTCCCG
>4097019.1.363
AGTCTCCTGAACTAGACAATGCTCAGGACTGATGAGTCCGTGAGGACGAAACTCTAAGGC
>118200856.1.79
TAGCATGCAAGAGATCTTATAGGCCTCGAGTTAACGTTCGAGGTCGACTCTAGATAAAGC
>pLEX.InVitrogen.html.1.31
GGCCGCCAGTGTGATGGATATCTGCAGAATTCCAGCACACTGGCGGCCGTTACTAGTGGA
>pET-12b.Novagen.html.1.40
ATATACATATGCGGGCGAAACTCCTAGGAATAGTCCTGACAACCCCTATCGCGATCAGCT
>pGEM-7Zf(+)_LIC-F.ATCC.html.1.47
TTCGAACCCGGGGTACCAACTGGTTCCGGCGCCGGAGCGAGTTTGGTACCGAATTCCTCG
>pDR720.Generic.html.1.38
TGCGTACTAGTTAACTAGTTCGATGATTAATTGTCAACAGGGGAATTCACTGGGGGGATG
>1117808.1.20
GGTCGACGGATCCCCGGGGCCTCCATGGCCATATGACCACCCAAGCTAGCGTAATCTGGA
>208744.1.142
TTATGTTAGTATCATTCGAAACATACCTTTGGGTCCTTTGGCCAATCCCGGGGATCCTCT
>56406608.1.137
GTTCGTCCGCTTTTGCCCTGGAGTTTGCCTTCCCTGTTTGAGAAGATGTCTCCGCCGATG
>pS3.Generic.html.1.9
CATGCCTGCAGGTCGACTCTAGAGGATCCCCGCGCATGCATGTTAACAGATCTCGTACGC
>pET-42b(+).Novagen.html.1.28
TCTGTACAGGCCTTGGCGCGCCTGCAGGCGAGCTCCGTCGACAAGCTTGCGGCCGCACTC
>48995599.1.116
GTATACTCCGGAATATTAATAGGCCTAGGATGCATATGGCGGCCGCCTGCAGCTGGCGCC
>pET-50b(+).Novagen.html.1.58
GTACAGGCCTTGGCGCGCCCGACGTCCGTCGACAAGCTTGCGGCCGCAGAGCTCGCTCTG
>pET-43.1Ek_LIC.Novagen.html.1.44
TCTGTACAGGCGCGCCTGCAGGACGTCGACGGTACCATCGATACGCGTTCGAAGCTTGCG
>pT7Blue-2.Novagen.html.1.77
AATTCTATAGTGTCACCTAAATAAGGATCCGATACGTAACGCGTCTGCAGTTTTGAGGAG
>56406604.1.278
TCAGGTAGCTTATGATATGTCTGAAGATAATCCGCAACCCCGTCAAACGTGTTGATAACC
>83314120.1.6
ATGCGAATTCAGATCTAGAGCTCTGCAGGATCCAAGCTTACTAGTGGTACCACGCGTGAA
>8346634.2.38
TATAACCCCGGGCCCTATATATGGATCCAATTGCAATGATCATCATGACAGATCTGCGCG
>pAX4AM.USB.html.1.63
CGAGCGTTCTGAATTAATTAATCATCGTCAATCAATCACCCGGGCTGCAGTCGACTCTAG
>565104.1.3
ATGGCTAGCATGACTGGTGGACAGCAAATGGGTCGGGATCCGAATTCGAGCTCCGTCGAC
>47132203.1.6
TCGCGAGGTACCGGGCCCAAGCTTCTCGAGGAATTCCTGCAGCCCGGGGGATCCACTAGT
>4097019.1.63
ACTCTAAGGCTTGGATCCAGAGTCTCCTGAACTAGACAATGCTCAGGACTGATGAGTCCG
>pET-48b(+).Novagen.html.1.132
GAAACCGCTGCTGCTAAATTCGAACGCCAGCACATGGACAGCTCTACTTCTGCTGCTCTC
>8346634.2.78
CATCATGACAGATCTGCGCGCGATCGATATCAGCGCTTTAAATTTCGCATGCTAGAACGT
>115600313.1.535
GTCAAAAAGAGGTATGCTATGAAGCAGCGTATTACAGTGACAGTTGACAGCGACAGCTAT
>pDO193.ATCC.html.1.16
GTTTAAACGCCCGGGCGAGCTCGGATCCGGTACCGTCGACGCGGCCGCATTTAAATGGCG
>595764.1.9
AATGGCCATGGGACGTCGACCTGAGGTAATTATAACCCGGGCCCTATATATGGATCCAAT
>pASK22.Generic.html.1.224
TTGCTGATACCACGCCAGGAAGTTTTTCTGGTTACCAGAGTTCAGCAGAGACTGAGAAGA
>4097019.1.325
TGAGTCCGTGAGGACGAAACTCTAAGGCTTGGATCCAGAGTCTCCTGAACTAGACAATGC
>pACYCDuet-1.Novagen.html.2.34
CATGTGCTGGCGTTCAAATTTCGCAGCAGCGGTTTCTTTACCAGACTCGAGGGTACCGAC
>209573.1.5
TCTGCAGTCATTAGTCAGCAGATTCGTCACCAGCCAGTTTTTTCTGAACGATCTTCTTGA
>56406604.1.66
CGCTTGAGTAAAGAATCCGGTCTGAATTTCTGAAGCCTGATGTATAGTTAATATCCGCTT
>pSE280.Invitrogen.html.1.273
ATAATTACCTCAGGTCGACGTCCCATGTGCAGGTGCTGAATTCGAAGGCATTCCACGACG
>pDK101.ATCC.html.1.64
TATCCCGCGGCCATGGATAACATGGCCAACAAAACCATGGCGGCCGGGAGCATGCGACGT
>310805.1.5
TCCCGGGAGAGCTCGATATCGCATGCGGTACCTCTAGAAGAAGCTTGGGATCCGTCGACC
>pAN524.Generic.html.1.64
GGGCGAGTAGAGATCGGAAGCCCATGGTGATGTCTGCTCAAGCGGGGTAGCTGTTAGTCA
>pSE280.Invitrogen.html.1.76
GATGGCGCCAGCTGCAGGCGGCCGCCATATGCATCCTAGGCCTATTAATATTCCGGAGTA
>pEYFP.Clontech.html.2.21
AGGCCTATTATTTTTGACACCAGACAAGTTGGTAATGGTAGCGACCGGCGCTCAGTTGGA
>118200845.1.28
CCTAGGAAAGCTAGCTATACGCGTTATACCGGTATCCTGCAGGTAGCATGCAAGAGATCT
>4097013.1.77
ATCCAGAGTCTCCTGAACTAGTCCAAGCTTATCGATACCGTCGACCTCGAGGGGGGGCCC
>pS3.Generic.html.1.1
CAAGCTTGCATGCCTGCAGGTCGACTCTAGAGGATCCCCGCGCATGCATGTTAACAGATC
>4097019.1.88
CCTGAACTAGACAATGCTCAGGACTGATGAGTCCGTGAGGACGAAACTCTAAGGCTTGGA
>pRSET_CAT.InVitrogen.html.1.59
TCGACGAGATTTTCAGGAGCTAAGGAAGCTAAAATGGAGAAAAAAATCACTGGATATACC
>pRSFDuet-1.Novagen.html.1.4
GCGTTCAAATTTCGCAGCAGCGGTTTCTTTACCAGACTCGAGGGTACCGACGTCAGCGAT
>pET-42c(+).Novagen.html.1.24
GAATTCTGTACAGGCCTTGGCGCGCCTGCAGGCGAGCTCCGTCGACAAGCTTGCGGCCGC
>4097019.1.202
AACTCTAAGGCTTGGATCCAGAGTCTCCTGAACTAGACAATGCTCAGGACTGATGAGTCC
>104716769.1.24
AAGCTTCTCGAGGAATTCCTGCAGCCCGGGGGATCCACTAGTGAGCTCATGCATGATCGA
>pSE280.Invitrogen.html.1.94
CGGCCGCCATATGCATCCTAGGCCTATTAATATTCCGGAGTATACGTAGCCGGCTAACGT
>pET-43.1Ek_LIC.Novagen.html.1.56
CGCCTGCAGGACGTCGACGGTACCATCGATACGCGTTCGAAGCTTGCGGCCGCACAGCTG
>4165118.1.13
TCACGCGTCCATGGAGATCTCGAGGCCTGCAGCCCGGGGGATCCACTAGTTCTAGAGCGG
>56406604.1.139
TCCGCTTTTGCCCTGGAGTTTGCCTTCCCTGTTTGAGAAGATGTCTCCGCCGATGCTTTT
>4097019.1.695
TCTAAGGCTTGGATCCAGAGTCTCCTGAACTAGTCCAAGCTTATCGATACCGTCGACCTC
>4512193.1.40
CTGCAGAAGCTTCGAATTCGAGCTCCCGGGTACCATGGCATGCATCGATAGATCTCGAGG
>pSL180.Generic.html.1.227
CTGGCGCCATCGATACGCGTACGTCGCGACCGCGGACATGTACAGAGCTCGAGAAGTACT
>4097019.1.172
TGCTCAGGACTGATGAGTCCGTGAGGACGAAACTCTAAGGCTTGGATCCAGAGTCTCCTG
>115600313.1.751
CTGACGAGAACAGGGGCTGGTGAAATGCAGTTTAAGGTTTACACCTATAAAAGAGAGAGC
>501070.1.3
GGGTACCATTTAGGTGACACTATAGAACCGCGGCCGCGGATCCGGCCAAGTCGGCCAGAT
>pACYCDuet-1.Novagen.html.2.76
AGACTCGAGGGTACCGACGTCAGCGATCGCGTGGCCGGCCGATATCCAATTGAGATCTGC
>pKRX.ATCC.html.1.27
AGAACTAGTGGATCCCCCGGGCTGCAGGAATTCACCAGCCTTGAGATGGTTGAGTCCAAG
>pET-12a.Novagen.html.1.22
TTAACTTTAAGAAGGAGATATACATATGCGGGCGAAACTCCTAGGAATAGTCCTGACAAC
>83314120.1.28
CTGCAGGATCCAAGCTTACTAGTGGTACCACGCGTGAATAGATAGAGTGCAGGGGCCCCG
>56406597.1.216
GCAAGGTTCCCTTTTGATGCCACCCAGCCGAGGGCTTGTGCTTCTGATTTTGTAATGTAA
>56406604.1.17
ATTTTTGTAAAGGTCTGATAATGGTCCGTTGTTTTGTAAATCAGCCAGTCGCTTGAGTAA
>595767.1.126
TTAATATTCCGGAGTATACGTAGCCGGCTAACGTTAACAACCGGTACCTCTAGAACTATA
>SSEV19.Generic.html.1.120
TGGGATAGGTTACGTTGGTGTAGATGGGCGCATCGTAACCGTGCATCTGCCAGTTTGAGG
>115600313.1.679
AACGCTGGAAAGCGGAAAATCAGGAAGGGATGGCTGAGGTCGCCCGGTTTATTGAAATGA
>pET-47b(+).Novagen.html.1.124
TTGCGGCCGCAGAGCTCGCTCTGGTGCCACGCGGTAGTAAAGAAACCGCTGCTGCTAAAT
>p453.Generic.html.1.44
TTAAGCTATTTATAGCATAGAAAAAAACAAAATGAAATTCTACTATATTTTTGAGCTCGG
>115600313.1.878
CCCTGGCCAGTGCACGTCTGCTGTCAGATAAAGTCTCCCGTGAACTTTACCCGGTGGTGC
>pAN24.Generic.html.1.35
CCCGTTGCAGACGAGGCCGCTCAGGGCGAGTAGAGATCGGAAGCCCATGGTGATGTCTGC
>56406597.1.97
TGAAGCCTGATGTATAGTTAATATCCGCTTCACGCCATGTTCGTCCGCTTTTGCCCTGGA
>pCITE-5b(+).Novagen.html.1.13
GCAAGCTTGTCGACGGAGCTCGAATTCGGATCCGATATCGCCATGGTTGAGGAGAAGCCC
>1017801.1.1
GCGCGCCTGCAGGTCGACACTAGTGGATCCAAAGAATTCAAAAAGCTTCTCGAGAGTACT
>pET-44c(+).Novagen.html.1.102
ACCATCGATACGCGTTCGAAGCTTGCGGCCGCACAGCTGTATACACGTGCAAGCCAGCCA
>1017801.1.20
CTAGTGGATCCAAAGAATTCAAAAAGCTTCTCGAGAGTACTTCTAGAGCGGCCGCGGGCC
>13027702.1.58
CCATCGATACGCGTACGTCGCGACCGCGGACATGTACAGAGCTCGAGAAGTACTAGTGGC
>4097019.1.437
TCCTGAACTAGACAATGCTCAGGACTGATGAGTCCGTGAGGACGAAACTCTAAGGCTTGG
>115600313.1.791
ACACCTATAAAAGAGAGAGCCGTTATCGTCTGTTTGTGGATGTACAGAGTGATATTATTG
>5354163.1.5
GGTCGAGCTGCAGTCTAGAGGTCGACGCGGCCGCAAGCTTCCGAATTCGCCCGGGCTAGC
>4097019.1.355
GGATCCAGAGTCTCCTGAACTAGACAATGCTCAGGACTGATGAGTCCGTGAGGACGAAAC
>209573.1.48
CTGAACGATCTTCTTGATACGTGGAGCGTCCGGATCTAGACAGATTTTACGACCGTCTTT
>pET-12c.Novagen.html.1.68
TAGTCCTGACAACCCCTATCGCGATCAGCTCTTTTGCGTCGACGGGGATCCGGCTGCTAA
>56406597.1.160
TGCCTTCCCTGTTTGAGAAGATGTCTCCGCCGATGCTTTTCCCCGGAGCGACGTCTGCAA
>115600313.1.744
TCTTTTGCTGACGAGAACAGGGGCTGGTGAAATGCAGTTTAAGGTTTACACCTATAAAAG
>pCITE-2a(+).Novagen.html.1.4
GCCTGCAGGTCGATCGACTCTAGAGGATCGGAGATCTCAGTGGTGGTGGTGGTGGTGCTC
>595767.1.2
AAGCTTAAGGTGCACGGCCCACGTGGCCACTAGTACTTCTCGAGCTCTGTACATGTCCGC
>pASK22.Generic.html.1.4
CTTATCAAGCGCGCTTCAGTTCCAGTTTGGTGCCGGCGCCAAAGGTCAGCGGGTAAGAGT
>45655410.1.11
GCGTTGGGAGCTCTCCCATATGGTCGACCTGCAGGCGGCCGCGAATTCACTAGTGATATC
>4097019.1.601
CTGATGAGTCCGTGAGGACGAAACTCTAAGGCTTGGATCCAGAGTCTCCTGAACTAGACA
>4097013.1.32
TGCTCAGGACTGATGAGTCCGTGAGGACGAAACTCTAAGGCTTGGATCCAGAGTCTCCTG
>pASK22.Generic.html.1.497
CTTGTTACCTTTGTTACGGCTAGCTGCGATCCACTCGAGACGTTTACCCGGGGGCTGACG
>pBACgus-7.Invitrogen.html.1.38
CCAGGCCTTTTGAGGAGAAGCCCGGGCTCTTGTCGTCGTCATCACCTCCACCGCTAGCGC
>pUCBM21.Boehringer.html.1.13
ATCCACGCGTAACTTAAGTGCGGCCGCGGTACCGGGCCCGTCGACTCTAGAGCTCTGCAG
>pET-50b(+).Novagen.html.1.154
TTCGAACGCCAGCACATGGACAGCTCTACTTCTGCTGCTCTCGAGGCTTAATTAACCTAG
>pASK22.Generic.html.1.397
CAGCACGCAATGCATTCATCTGCAGGTACAGGATCGATTGACTAGTGTCACGAGAAACGA
>45655410.1.37
ACCTGCAGGCGGCCGCGAATTCACTAGTGATATCGAATTCCCGCGGCCGCCATGGCGGCC
>115600313.1.341
GTTCATCATGCCGTCTGTGATGGCTTCCATGTCGGCAGAATGCTTAATGAATTACAACAG
>18252143.1.58
CGCGTGAATAGATAGAGTGCAGGGGCCCCGACCGTGTCGGGGCCCCTGCACGGGTCCATG
>pSL180.Generic.html.1.156
GTTAACGTTAGCCGGCTACGTATACTCCGGAATATTAATAGGCCTAGGATGCATATGGCG
>42476360.1.18
GATATCAAGGATGATAATGGATCTCTATTTAAATTGTGACTAGTGTTGTTAATTAAGTTG
>17864894.1.70
ATCTGATCATATGCATCCGCGGGCCCGGGTTACGAGATCGATGAATTCGAGCTCGGTACC
>287938.1.5
AGCTTCGAATTCCATGGTACCAGCTGCAGATCTCGAGCTCGGATCCGACCCATTTGCTGT
>8216948.1.33
GTCGACCTGCAGGCGGCCGCACTAGTGATATCCCGCGGCCATGGCGGCCGGGAGCATGCG
>118200849.1.204
GATCCCGGGCGGGTACCTTTGAATTCCACTTAATTAAGTAGGCCGGCCAGATTAATCTGC
>56406608.1.275
TAATTATCAGGTAGCTTATGATATGTCTGAAGATAATCCGCAACCCCGTCAAACGTGTTG
>pET-11d.Novagen.html.1.5
CCCTCTAGAAATAATTTTGTTTAACTTTAAGAAGGAGATATACCATGGCTAGCATGACTG
>pHIL-S1.InVitrogen.html.1.83
CTGACATCCTCTTGATTAGAATCTAGCAAGACCGGTCTTCTCGTAAGTGCCCAACTTGAA
>118200851.1.206
TCCCGGGCGGGTACCTTTGAATTCCACTTAATTAAGTAGGCCGGCCAGATTAATCTGCTG
>pBSL86.ATCC.html.1.2
GCCCAAGCTTGCATGCCTGCAGGTCGACTCTAGAGGATCCCCGGGTACCGAGCTCGAATT
>3139056.1.140
TCCAGCTGCTCGAGTTCTATAGTGTCACCTAAATCGTATGTGTATGATACATAAGGTTAT
>55274253.1.19
AGGTCGACGGTATCGATAAGCTTGATATCGAATTCCTGCAGCCCGGGGGATCCACTAGTT
>115600313.1.598
TTGCTCAAGGCATATATGATGTCAATATCTCCGGTCTGGTAAGCACAACCATGCAGAATG
>115600313.1.1100
ACAGCCAGTCTGCAGGTCGATACAGTAGAAATTACAGAAACTTTATCACGTTTAGTAAGT
>SSEV19.Generic.html.1.85
ATTCTCCGTGGGAACAAACGGCGGATTGACCGTAATGGGATAGGTTACGTTGGTGTAGAT
>pT7Blue-2.Novagen.html.1.150
TGTCGTCGTCATCGCTGCCACCGGTACCGCTGTCGATGTGCTGGCGTTCGAATTTAGCAG
>pRSET_CAT.InVitrogen.html.1.170
TCAGTTGCTCAATGTACCTATAACCAGACCGTTCAGCTGGATATTACGGCCTTTTTAAAG
>8216948.1.40
TGCAGGCGGCCGCACTAGTGATATCCCGCGGCCATGGCGGCCGGGAGCATGCGACGTCGG
>pUC28.Generic.html.1.1
CGAATTCGCGAGCTCCATGGATATCGATCGCATGCATATGGGCCCTCGAGGCCTTGAATG
>pET-48b(+).Novagen.html.1.1
CCGCGGCTCTTGAAGTCCTCTTTCAGGGACCCGGGTACCAGGATCCGAATTCTGTACAGG
>litmus28i.New_England_Biolabs.html.1.32
CACGGCCGAAGCTAGCGAATTCGTGGATCCAGATATCCTGCAGAGAAGCTTGGCGCCAGC
>pETBlue-2.Novagen.html.1.53
GGAGCGAGTTCTGGCTGGCTTGCACGTGTATACAGCTGTGCGGCCGCAAGCTTCGAACGC
>45655410.1.25
CCCATATGGTCGACCTGCAGGCGGCCGCGAATTCACTAGTGATATCGAATTCCCGCGGCC
>pGV451.Generic.html.1.50
GAGTCGAGCCCAGCTTGGCTGCAGGTCGACGGATCCCCGGGAATTGGGCTCGACTTAGTC
>287939.1.23
GTACCAGCTGCAGATCTCGAGCTCGGATCCGACCCATTTGCTGTCCACCAGTCATGCTAG
>209573.1.31
TCACCAGCCAGTTTTTTCTGAACGATCTTCTTGATACGTGGAGCGTCCGGATCTAGACAG
>1017801.1.5
GCCTGCAGGTCGACACTAGTGGATCCAAAGAATTCAAAAAGCTTCTCGAGAGTACTTCTA
>litmus28i.New_England_Biolabs.html.1.5
CGCATGCCTGTACATCCGGAGACGCGTCACGGCCGAAGCTAGCGAATTCGTGGATCCAGA
>4165118.1.50
GGGATCCACTAGTTCTAGAGCGGCCGCCACCGCGGTGGAGCTCGACGGATCATTTATTCT
>pSL180.Generic.html.1.163
TTAGCCGGCTACGTATACTCCGGAATATTAATAGGCCTAGGATGCATATGGCGGCCGCCT
>8216950.4.31
CCAAGCTTATCGATTTCGAACCCGGGGTACCGAATTCCTCGAGTCTAGAGGAGCATGCGA
>pMOD3.Epicentre.html.1.41
AGCTTGCATGCCTGCAGGTCGACTCTAGAGGATCCCCGGGTACCGAGCTCGAATTCGAGC
>pTriEx-1.Novagen.html.1.26
GGTGCTCGAGATCCTCGGGGTCTTCCGGGGCGAGTTCTGGCTGGCTTGCACGTGTATACA
>pASK22.Generic.html.1.212
TTGGCCAGGCTTTTGCTGATACCACGCCAGGAAGTTTTTCTGGTTACCAGAGTTCAGCAG
>603191.2.18
AGTAGGCCTATTATTTTTGACACCAGACAAGTTGGTAATGGTAGCGACCGGCGCTCAGTT
>56406608.1.113
TAGTTAATATCCGCTTCACGCCATGTTCGTCCGCTTTTGCCCTGGAGTTTGCCTTCCCTG
>115600313.1.776
TGCAGTTTAAGGTTTACACCTATAAAAGAGAGAGCCGTTATCGTCTGTTTGTGGATGTAC
>113073444.1.15
TGCATGCCTGCAGGTCGACTCTAGACACGGGGTGGTTTAAACGCGGCCGCGGTACCACTA
>pSE420.InVitrogen.html.1.246
TGCAATTGGATCCATATATAGGGCCCGGGTTATAATTACCTCAGGTCGACGTCCCATGTG
>115600313.1.233
AGTTTTGATTTAAACGTGGCCAATATGGACAACTTCTTCGCCCCCGTTTTCACCATGGGC
>8346634.2.129
CTAGAACGTTAGCCGGCTACGTATACTCCGGAATATTAATAGGCCTAGGATGCATATGGC
>310756.1.36
CCTACCAGTTCTGCGCCTGCAGCAATGGCAACAACGTTGCCCGGATCCGGTCGCGCGAAT
>pAN524.Generic.html.1.48
CAGACGAGGCCGCTCAGGGCGAGTAGAGATCGGAAGCCCATGGTGATGTCTGCTCAAGCG
>pThioHisc.InVitrogen.html.2.1
TGCAGGTCGACTCTAGAGGCCTGCGGCCGCGGAATTCGAAGATCTCGAGCTCATGCATAG
>47132183.1.27
CTTCTCGAGGAATTCCTGCAGCCCGGGGGATCCACTAGTGAGCTCATGCATGATATCGTC
>pSI.Promega.html.1.10
GGGTCGACTCTAGAGGTACCACGCGTGAATTCTCGAGGCTAGCCTATAGTGAGTCGTATT
>pRSET_CAT.InVitrogen.html.1.388
GCAAATATTATACGCAAGGCGACAAGGTGCTGATGCCGCTGGCGATTCAGGTTCATCATG
>pBACgus-7.Invitrogen.html.1.34
GGATCCAGGCCTTTTGAGGAGAAGCCCGGGCTCTTGTCGTCGTCATCACCTCCACCGCTA
>pTriEx-3Neo.Novagen.html.1.15
GATGGTGATGGTGATGGTGGTGCTCGAGATCCTCGGGGTCTTCCGGGGCGAGTTCTGGCT
>pET-44a(+).Novagen.html.1.3
GGGGCAGCGCGGGTTCTGGTACGATTGATGACGACGACAAGAGTCCGGGAGCTCGTGGAT
>pRNAT-H1.3_Hygro.Genscript.html.1.29
TTTAAACTTAAGCTTTCCAAAAAACTTACGCTGAGTACTTCGATCTCTTGAATCGAAGTA
>pT7Blue-2.Novagen.html.1.92
CCTAAATAAGGATCCGATACGTAACGCGTCTGCAGTTTTGAGGAGAAGCCCGGGCTCTTG
>pDR720.Generic.html.1.6
TTCCCGGGGGATCCGTCGACCTGCAGCCAAGCTGCGTACTAGTTAACTAGTTCGATGATT
>66815022.1.48
CCGGGAGGCCTGATATCAAGCTTGAGCTCGCGGCCGCTGCTAGCAGATCTTCTAGACTCG
>115600313.1.298
TTATACGCAAGGCGACAAGGTGCTGATGCCGCTGGCGATTCAGGTTCATCATGCCGTCTG
>pMIB_V5-Hisb.InVitrogen.html.1.21
CTGTGCTGGATATCTGCAGAATTCCACCACACTGGACTAGTGGATCCGAGCTCGGTACCA
>4097013.1.42
TGATGAGTCCGTGAGGACGAAACTCTAAGGCTTGGATCCAGAGTCTCCTGAACTAGTCCA
>pZP19.Generic.html.1.2
AAGCTTGCATGCCTGCAGGTCGACTCTAGAGGATCCCCCTCTAGAGGATCCCCTCGAGAA
>pAN561H.Generic.html.1.41
ATTCTGGGTAAACGACTCATAGGAGAGTTGTAAAAAAGTTTCGGCCGGCGTATTGGGTGT
>4097013.1.70
GGCTTGGATCCAGAGTCTCCTGAACTAGTCCAAGCTTATCGATACCGTCGACCTCGAGGG
>115600313.1.622
ATATCTCCGGTCTGGTAAGCACAACCATGCAGAATGAAGCCCGTCGTCTGCGTGCCGAAC
>pET-44c(+).Novagen.html.1.92
CGTCGACGGTACCATCGATACGCGTTCGAAGCTTGCGGCCGCACAGCTGTATACACGTGC
>pMOD3.Epicentre.html.1.69
AGGATCCCCGGGTACCGAGCTCGAATTCGAGCCAATATGCGAGAACACCCGAGAAAATTC
>310852.1.17
ACGGATCCCAAGCTTCTTCTAGAGGTACCGCATGCGATATCGAGCTCTCCCGGGAATTCG
>118200851.1.113
AGTTAACGTTCGAGGTCGACTCTAGATAAAGCTTTAGAGCTCTTCTTAAGAAGGATCCAG
>115600313.1.288
TGGGCAAATATTATACGCAAGGCGACAAGGTGCTGATGCCGCTGGCGATTCAGGTTCATC
>55274248.1.21
GTCGACGGTATCGATAAGCTTGATATCGAATTCCTGCAGCCCGGGGGATCCACTAGTTCT
>115600313.1.47
CGACTAAGTTGGCAGCATCACCCGACGCACTTTGCGCCGAATAAATACCTGTGACGGAAG
>73697467.2.39
CTTTGTTAGCAGCCGGATCAGCTTGCATGCCTGCAGGTCGACTCTAGAGGATCCCCGGGT
>pET-43.1Ek_LIC.Novagen.html.1.29
CTCGTGGATCCGAATTCTGTACAGGCGCGCCTGCAGGACGTCGACGGTACCATCGATACG
>48995599.1.53
CTTTAAATTTGCGCATGCTAGCTATAGTTCTAGAGGTACCGGTTGTTAACGTTAGCCGGC
>pRSET_CAT.InVitrogen.html.1.39
GTACCATGGAATTCGAAGCTTCGACGAGATTTTCAGGAGCTAAGGAAGCTAAAATGGAGA
>115600313.1.213
ATCCCTGGGTGAGTTTCACCAGTTTTGATTTAAACGTGGCCAATATGGACAACTTCTTCG
>4512193.1.28
ACGTCGACGCGTCTGCAGAAGCTTCGAATTCGAGCTCCCGGGTACCATGGCATGCATCGA
>4097019.1.254
ATGAGTCCGTGAGGACGAAACTCTAAGGCTTGGATCCAGAGTCTCCTGAACTAGACAATG
>31075616.1.12
TCCTCGAGAGCTCAAGTATTGACCTGGTGGCTCGCAAGTCCTGGTGCGAGAGCAACGACC
>45655410.1.10
CGCGTTGGGAGCTCTCCCATATGGTCGACCTGCAGGCGGCCGCGAATTCACTAGTGATAT
>4097019.1.662
TGCTCAGGACTGATGAGTCCGTGAGGACGAAACTCTAAGGCTTGGATCCAGAGTCTCCTG
>498575.1.8
GCTCGGTACCCGGGGATCCTCTAGAGTCGATCGTTAACGCGTCGACGCGGCCGCGGGGGC
>pSE420.InVitrogen.html.1.290
GTCGACGTCCCATGTGCAGGTGCTGAATTCGAAGGCATTCCACGACGTGGTCACCAGCCA
>118200849.1.151
GCTCTTCTTAAGAAGGATCCAGATCCACTAGTGGCCTATGCGGCCGCGGATCTGATCCCG
>45862352.2.28
CTGCAGTATCGATGCGGCCGCAAAGTCGACGAATTCTCCCGGGTGGATCCAAGGCCTTCT
>115600313.1.764
GGGCTGGTGAAATGCAGTTTAAGGTTTACACCTATAAAAGAGAGAGCCGTTATCGTCTGT
>SSEV19.Generic.html.1.238
GGGATCCTCTAGAGTCGACCTGCAGGCATGCAAGCTTCGATGGAATTCCCTCCGGGAGCT
>pASK22.Generic.html.1.100
CCTGTACAGAAGAGATGGTCAGAGTGAAGTCGGTACCGCTACCGCTACCGGTAAAACGGT
>pAX4CP.USB.html.1.61
AACCGAGCGTTCTGAATTAATTAATCATCGTCAATCAATCACCCGGGCTGCAGTCGACTC
>pcDNA2.1.InVitrogen.html.1.42
TGTGCTGGAATTCTGCAGATATCCATCACACTGGCGGCCGCTCGAGCATGCATCTAGAGG
>pTriEx-1.Novagen.html.1.6
GTGATGGTGATGGTGATGGTGGTGCTCGAGATCCTCGGGGTCTTCCGGGGCGAGTTCTGG
>3139056.1.123
CCTGCAGGCATGCAAGCTCCAGCTGCTCGAGTTCTATAGTGTCACCTAAATCGTATGTGT
>2440162.1.15
CCTCTGCAGTCGACGGGCCCGGGATCCGATATCTAGATGCATTCGCGAGGTACCGAGCTC
>pETBlue-2.Novagen.html.1.90
GTGCGGCCGCAAGCTTCGAACGCGTATCGATGGTACCGTCGACGTCCTGCAGGCGCGCCT
>pTriEx-1.Novagen.html.1.18
GTGATGGTGGTGCTCGAGATCCTCGGGGTCTTCCGGGGCGAGTTCTGGCTGGCTTGCACG
>pMT_BiP_V5-Hisc.InVitrogen.html.8.5
GCCCTCTAGACTCGAGCGGCCGCCACTGTGCTGGATATCTGCAGAATTCCACCACACTGG
>287942.1.5
CCGAGCTCGAGATCTGCAGCTGGTACCATGGAATTCGAAGCTTGATCCGACCCATTTGCT
>4165118.1.41
GCAGCCCGGGGGATCCACTAGTTCTAGAGCGGCCGCCACCGCGGTGGAGCTCGACGGATC
>pMT_BiP_V5-Hisc.InVitrogen.html.8.22
GGCCGCCACTGTGCTGGATATCTGCAGAATTCCACCACACTGGACTAGTAGGTACCCCGG
>209518.1.3
TCGATAAGCTTGGGCTGCAGGTCGACTCTAGAGGATCCCCGGGCGAGCTCGAATTCCGGG
>pT7Blue-2.Novagen.html.1.65
ACCAGATATCGGAATTCTATAGTGTCACCTAAATAAGGATCCGATACGTAACGCGTCTGC
>66815022.1.43
ATTCCCCGGGAGGCCTGATATCAAGCTTGAGCTCGCGGCCGCTGCTAGCAGATCTTCTAG
>4165118.1.42
CAGCCCGGGGGATCCACTAGTTCTAGAGCGGCCGCCACCGCGGTGGAGCTCGACGGATCA
>pRSET_CAT.InVitrogen.html.1.50
TTCGAAGCTTCGACGAGATTTTCAGGAGCTAAGGAAGCTAAAATGGAGAAAAAAATCACT
>208744.1.1
ACCGGTACCTTGTTAGATCTTATGACGAACAAAACAGTAATAACGAAGATGACGATGAAG
>pVE1163.Generic.html.1.3
TTAACGAATTCGGATCCGCATGCTAGCCTGCAGAGCTCGAGGTACCCGGGAAGCTTAGAT
>pSL180.Generic.html.1.18
GGACGTCGACCTGAGGTAATTATAACCCGGGCCCTATATATGGATCCAATTGCAATGATC
>pOSEX3.ATCC.html.1.5
CCACGCGTCTTAAGGCGGCCGCGGTACCGGGCCCGTCGACTCTAGAGCTCTGCAGGCATG
>56406597.1.184
CTCCGCCGATGCTTTTCCCCGGAGCGACGTCTGCAAGGTTCCCTTTTGATGCCACCCAGC
>pET-44a(+).Novagen.html.1.53
GCTCGTGGATCCGAATTCTGTACAGGCGCGCCTGCAGGACGTCGACGGTACCATCGATAC
>58279.2.7
AGCCGGATCGATCCGGTCAATCAATCAGCAAGCTTGGCTGCAGGTCGACGGATCCCCGGG
>pAN24.Generic.html.1.12
CGCTTGGAAATCACATTTGCCAACCCGTTGCAGACGAGGCCGCTCAGGGCGAGTAGAGAT
>pET-44b(+).Novagen.html.1.116
TTCGAAGCTTGCGGCCGCACAGCTGTATACACGTGCAAGCCAGCCAGAACTCGCTCCTGA
>pETcoco-2.Novagen.html.1.41
TCCGGAGCGAGTTCTGGCTGGCTTGCGGCCGCAAGCTTCGAAACCGTACGCACGTGGCGC
>115600313.1.185
CCCGCCTGATGAATGCTCATCCGGAATTCCGTATGGCAATGAAAGACGGTGAGCTGGTGA
>pSE280.Invitrogen.html.1.262
GGGCCCGGGTTATAATTACCTCAGGTCGACGTCCCATGTGCAGGTGCTGAATTCGAAGGC
>pSE280.Invitrogen.html.1.234
ATGATCATTGCAATTGGATCCATATATAGGGCCCGGGTTATAATTACCTCAGGTCGACGT
>208744.1.4
GGTACCTTGTTAGATCTTATGACGAACAAAACAGTAATAACGAAGATGACGATGAAGAGT
>pRSET_CAT.InVitrogen.html.1.413
GGTGCTGATGCCGCTGGCGATTCAGGTTCATCATGCCGTCTGTGATGGCTTCCATGTCGG
>pcDNA2.1.InVitrogen.html.1.5
TGGTACCGAGCTCGGATCCACTAGTAACGGCCGCCAGTGTGCTGGAATTCTGCAGATATC
>pET-42c(+).Novagen.html.1.15
CGGGGATCCGAATTCTGTACAGGCCTTGGCGCGCCTGCAGGCGAGCTCCGTCGACAAGCT
>55274248.1.10
CCCCCCTCGAGGTCGACGGTATCGATAAGCTTGATATCGAATTCCTGCAGCCCGGGGGAT
>pET-51b(+).Novagen.html.1.53
TTGAGGAGAAGCCCGGAGCTCCTGCGGCCGCAAGCTTGTCGACCGACGTCGGATCCGGTA
>pSK16.Generic.html.1.17
AGGTCAATCCGGATGAAGCCGGGCGTTAGACTCTAGAGGATCCCCGGGTACCGAGCTCGA
>pBK614.Generic.html.1.57
GCCTGAACAATTAGTTTAGATCCGAGATAGGAGCTTGATATCGAATTCCTGCAGCCCCCT
>4097019.1.523
GCTCAGGACTGATGAGTCCGTGAGGACGAAACTCTAAGGCTTGGATCCAGAGTCTCCTGA
>108947432.1.6
GCGCGCCAAACGAATGGTCTAGAAAGCTTCTCGAGCGGATCCTGCAGGAATTCCCGGGCA
>287943.1.24
GCTGGTACCATGGAATTCGAAGCTTGATCCGACCCATTTGCTGTCCACCAGTCATGCTAG
>pOSEX2.ATCC.html.1.10
TTAAGGCGGCCGCGGTACCGGGCCCGTCGACTCTAGAGCTCTGCAGGCATGCGATATCCC
>pET-27b(+).Novagen.html.1.1
CATGGATATCGGAATTAATTCGGATCCGAATTCGAGCTCCGTCGACAAGCTTGCGGCCGC
>pSL180.Generic.html.1.197
GCCTAGGATGCATATGGCGGCCGCCTGCAGCTGGCGCCATCGATACGCGTACGTCGCGAC
>pET-50b(+).Novagen.html.1.92
AGCTTGCGGCCGCAGAGCTCGCTCTGGTGCCACGCGGTAGTAAAGAAACCGCTGCTGCTA
>310852.1.10
CAGGTCGACGGATCCCAAGCTTCTTCTAGAGGTACCGCATGCGATATCGAGCTCTCCCGG
>pASK22.Generic.html.1.519
GCTGCGATCCACTCGAGACGTTTACCCGGGGGCTGACGTACCCACTCCATGTAGAAGTCA
>pDK101.ATCC.html.1.23
GCTCTCCCATATGGTCGACCTGCAGGCGGCCGCACTAGTGATATCCCGCGGCCATGGATA
>pACYCDuet-1.Novagen.html.2.81
CGAGGGTACCGACGTCAGCGATCGCGTGGCCGGCCGATATCCAATTGAGATCTGCCATAT
>56406597.1.246
AGGGCTTGTGCTTCTGATTTTGTAATGTAATTATCAGGTAGCTTATGATATGTCTGAAGA
>pET-47b(+).Novagen.html.1.70
ACCAGGATCCGAATTCTGTACAGGCCTTGGCGCGCCCGACGTCCGTCGACAAGCTTGCGG
>104716834.1.11
AGGTACCGGGCCCAAGCTTCTCGAGGAATTCCTGCAGCCCGGGGGATCCACTAGTGAGCT
>pET-44b(+).Novagen.html.1.53
GCTCGTGGATCCGAATTCTGTACAGGCGCGCCTGCAGGACGTCGACGGTACCATCGATAC
>pLEX.InVitrogen.html.1.45
TGGATATCTGCAGAATTCCAGCACACTGGCGGCCGTTACTAGTGGATCCGAGCTCGGTAC
>pET-47b(+).Novagen.html.1.183
TTCGAACGCCAGCACATGGACAGCTCTACTTCTGCTGCTCTCGAGGCTTAATTAACCTAG
>pS1.ATCC.html.1.47
ATGTTAACAGATCTCGTACGCGTGCCGGCGCCTCGAGACTAGTGCGCGCTAGCTATCGAT
>56406608.1.184
GTCTCCGCCGATGCTTTTCCCCGGAGCGACGTCTGCAAGGTTCCCTTTTGATGCCACCCA
>595764.1.164
TTAGCCGGCTACGTATACTCCGGAATATTAATAGGCCTAGGATGCATATGGCGGCCGCCT
>115600313.1.77
TTGCTCAATGTACCTATAACCAGACCGTTCAGCTGGATATTACGGCCTTTTTAAAGACCG
>pGEXKG.Generic.html.1.3
GCTTGAGCTCGAGTCGACCCATGGAGTCTAGAATTCCACCACCACCACCGGAAATTTCCC
>pIVEX-GST.Roche.html.1.1
GGATCCCGGGCTGCAGAGCTCGCTCGAGTCGACTTGCCATGGTCATATGTTTAATTAAGC
>118200856.1.63
ACCGGTATCCTGCAGGTAGCATGCAAGAGATCTTATAGGCCTCGAGTTAACGTTCGAGGT
>45655410.1.50
CGCGAATTCACTAGTGATATCGAATTCCCGCGGCCGCCATGGCGGCCGGGAGCATGCGAC
>4097019.1.154
GTCTCCTGAACTAGACAATGCTCAGGACTGATGAGTCCGTGAGGACGAAACTCTAAGGCT
>17864894.1.18
CCGGCGCGCCCGGGCTCGAGTGCACGTACGACGTCTAGACCTAGGCCTTAAGATCTGATC
>pTRXNM.USB.html.1.2
GAATTCGAGCTCGGTACCCGGGGATCCTCTAGCTAGAGCCACCCCCCTGGTGCAGGCATG
>595767.1.111
TGCATCCTAGGCCTATTAATATTCCGGAGTATACGTAGCCGGCTAACGTTAACAACCGGT
>pDPL13.Generic.html.1.19
GGAATTCGAGCTCGCGATCGGTACCGTCGACGGATCCCGGGATCTCTAGAAGCTTATCGA
>4321112.1.5
AAGAGTCTAGAGTCGACGAGCTCACTAGTCTCGAGCGGCCGCATCGATATCGGATCCGGT
>27573262.1.26
TCAGGCTCGTGCTGGTACCTCGGATCCGAATTCGAGCTCCGTCGACAAGCTTGCGGCCGC
>pMAL-c2.New_England_Biolabs.html.1.15
GACTCTAGAGGATCCGAATTCTGAAATCCTTCCCTCGATCCCGAGGTTGTTGTTATTGTT
>17864894.1.30
GGCTCGAGTGCACGTACGACGTCTAGACCTAGGCCTTAAGATCTGATCATATGCATCCGC
>3139056.1.27
GCTTATCGAAATTAATACGACTCACTATAGGGAGACCGGCAGATCTGATATCATCGATGA
>56406604.1.181
GTCTCCGCCGATGCTTTTCCCCGGAGCGACGTCTGCAAGGTTCCCTTTTGATGCCACCCA
>pS1.ATCC.html.1.67
CGTGCCGGCGCCTCGAGACTAGTGCGCGCTAGCTATCGATTCGCGAGCGGCCGCGCGGGT
>4097019.1.485
TCTAAGGCTTGGATCCAGAGTCTCCTGAACTAGACAATGCTCAGGACTGATGAGTCCGTG
>pBluescript\II\KS(+)_LIC.ATCC.html.1.3
GTACCGGGCCCCCCCTCGAGGTCGACGGTATCGATAAGCTTACTGGTTCCGGCGCCGGAG
>pCR3.InVitrogen.html.1.33
GTGTGATGGATATCTGCAGAATTCCAGCACACTGGCGGCCGTTACTAGTGGATCCGAGCT
>118200849.1.29
TTGCGATCGCAGACCTAGGAAAGCTAGCTATACGCGTTATACCGGTATCCTGCAGGTAGC
>pASK22.Generic.html.1.209
CGGTTGGCCAGGCTTTTGCTGATACCACGCCAGGAAGTTTTTCTGGTTACCAGAGTTCAG
>pHT3T7BMM.Boehringer.html.1.27
GCAGAGCTCTAGAGTCGACGGGCCCGGTACCGCGGCCGCACTTAAGTTACGCGTGGATCC
>13027702.1.51
GCTGGCGCCATCGATACGCGTACGTCGCGACCGCGGACATGTACAGAGCTCGAGAAGTAC
>4097019.1.307
GACAATGCTCAGGACTGATGAGTCCGTGAGGACGAAACTCTAAGGCTTGGATCCAGAGTC
>pRSET_CAT.InVitrogen.html.1.237
AGAAAAATAAGCACAAGTTTTATCCGGCCTTTATTCACATTCTTGCCCGCCTGATGAATG
>56406608.1.263
GATTTTGTAATGTAATTATCAGGTAGCTTATGATATGTCTGAAGATAATCCGCAACCCCG
>pDsRed2.Clontech.html.2.34
TTGACACCAGACAAGTTGGTAATGGTAGCGACCGGCGCTCAGTTGGAATTCTAGAGTCGC
>pCRT7_VP22-1-TOPO.InVitrogen.html.1.19
CACTGTGCTGGATATCTGCAGAATTGCCCTTAAGGGCAATTCCACCACACTGGACTAGTG
>pSCREEN-1b(+).Novagen.html.1.1
TTTAAACTCAATCATTCACCCGGGCTCGAGTGCGGCCGCAAGCTTGTCGACGGAGCTCGA
>pQE-TriSystem_Strep.Qiagen.html.1.37
GGTACCGTCGACCTGCAGGCGCGCCGAGATCTGAGAATTCGGATCCACGAGCTCCCGGGA
>pGEM-7Zf(+)_LIC-F.ATCC.html.1.64
AACTGGTTCCGGCGCCGGAGCGAGTTTGGTACCGAATTCCTCGAGTCTAGAGGAGCATGC
>pASK22.Generic.html.1.88
CCAGATCTTCAGCCTGTACAGAAGAGATGGTCAGAGTGAAGTCGGTACCGCTACCGCTAC
>pET-47b(+).Novagen.html.1.130
CCGCAGAGCTCGCTCTGGTGCCACGCGGTAGTAAAGAAACCGCTGCTGCTAAATTCGAAC
>pAX4BP.USB.html.1.57
GGCAACCGAGCGTTCTGAATTAATTAATCATCGTCAATCAATCACCCGGGCTGCAGTCGA
>pAX4AM.USB.html.1.5
TTCGACGGATCCGGGCAACGTTCTTGCCATTGCTGCATAAAAAACGCCCGGCGGCAACCG
>56406597.1.15
CTGATTTTTGTAAAGGTCTGATAATGGTCCGTTGTTTTGTAAATCAGCCAGTCGCTTGAG
>p453.Generic.html.1.8
GGGGTACCGTGCAATAAATTAGAATAGTTTCAATTTTTAAGCTATTTATAGCATAGAAAA
>pSE420.InVitrogen.html.1.205
GCGCTGATATCGATCGCGCGCAGATCTGTCATGATGATCATTGCAATTGGATCCATATAT
>115600313.1.683
CTGGAAAGCGGAAAATCAGGAAGGGATGGCTGAGGTCGCCCGGTTTATTGAAATGAACGG
>pASK22.Generic.html.1.38
GGCGCCAAAGGTCAGCGGGTAAGAGTGGTCGTTTTGACAGTAGTAAACAGCCAGATCTTC
>1117808.1.4
AATTAGCTTGGCTGCAGGTCGACGGATCCCCGGGGCCTCCATGGCCATATGACCACCCAA
>55274248.1.19
AGGTCGACGGTATCGATAAGCTTGATATCGAATTCCTGCAGCCCGGGGGATCCACTAGTT
>73697467.2.14
GCAGCCAACTCAGCTTCCTTTCGGGCTTTGTTAGCAGCCGGATCAGCTTGCATGCCTGCA
>pK.ATCC.html.1.3
GCATGTTAACAGATCTCGTACGCGTGCCGGCGCCTCGAGACTAGTGCGCGCTAGCTATCG
>1277132.2.10
ACTAGTCCTAGGCCGGCGCCCGGGAACTCCGGATGCATATGCATGCTGCAGGGCCCATGG
>pAMP2.Invitrogen.html.1.7
TACCGGTCCGGAATTCCCGGGGGCCGCCTACTACTACTAATGATGATGATGGCTCTAGAG
>pBMN-GFP.Orbigen.html.1.5
ACGTAGCGGCCGCGGCGCGCCGGCCCTCGAGGCCTGCAGGAATTCGAATTTAAATGGATC
>118200851.1.21
GCGCGCCTTTGCGATCGCAGACCTAGGAAAGCTAGCTATACGCGTTATACCGGTATCCTG
>pET-51b(+).Novagen.html.1.14
AGTGGTGGTGATGGTGATGATGGTGGTGATGAGCGGAAATTGAGGAGAAGCCCGGAGCTC
>pMAL-P2x.New_England_Biolabs.html.1.32
TCTAGAGGATCCGAATTCTGAAATCCTTCCCTCGATCCCGAGGTTGTTGTTATTGTTATT
>45862365.1.74
ATCCAAGGCCTTCTAGAAAAACTCGAGAACGTTGGGCCCCAATTGGCTAGCAAGCTTTCC
>pSL180.Generic.html.1.190
TTAATAGGCCTAGGATGCATATGGCGGCCGCCTGCAGCTGGCGCCATCGATACGCGTACG
>pDK101.ATCC.html.1.55
CACTAGTGATATCCCGCGGCCATGGATAACATGGCCAACAAAACCATGGCGGCCGGGAGC
>118200845.1.50
GTTATACCGGTATCCTGCAGGTAGCATGCAAGAGATCTTATAGGCCTCGAGTTAACGTTC
>287941.1.5
CCGAGCTCGAGATCTGCAGCTGGTACCATGGAATTCGAAGCTTGATCCCGACCCATTTGC
>4495058.1.8
GCATGCGGCCGCATCTAGAGGGCCCGGATCCCTCGAGGTCGACGAATTCGAGCTCGGCCG
>56406604.1.102
CTGATGTATAGTTAATATCCGCTTCACGCCATGTTCGTCCGCTTTTGCCCTGGAGTTTGC
>pASK22.Generic.html.1.259
CAGAGTTCAGCAGAGACTGAGAAGATTTGCAAGACATGGTAACACGTTCACCTGCAGATA
>pET-44c(+).Novagen.html.1.132
GCACAGCTGTATACACGTGCAAGCCAGCCAGAACTCGCTCCTGAAGACCCAGAGGATCTC
>pTriEx-3Neo.Novagen.html.1.35
TGCTCGAGATCCTCGGGGTCTTCCGGGGCGAGTTCTGGCTGGCTTGCACGTGTATACAGC
>pRPM2.Generic.html.1.32
GATCCCCCCGGTCCGGATGGAAGACCCGGGTCTTCCTACCGGAGGGTACCGAGCTCGAAT
>pET-12c.Novagen.html.1.6
TAGAAATAATTTTGTTTAACTTTAAGAAGGAGATATACATATGCGGGCGAAACTCCTAGG
>3139056.1.79
ATCGATGAATTCGAGCTCGGTACCCGGGGATCCTCTAGAGTCGACCTGCAGGCATGCAAG
>18252143.1.5
CATGCGAATTCAGATCTAGAGCTCTGCAGGATCCAAGCTTACTAGTGGTACCACGCGTGA
>pSL180.Generic.html.1.201
AGGATGCATATGGCGGCCGCCTGCAGCTGGCGCCATCGATACGCGTACGTCGCGACCGCG
>310830.1.7
CCCGGGAGAGCTCGATATCGCATGCGGTACCTCTAGAAGAAGCTTGGGATCCGTCGACCT
>pEYFP.Clontech.html.2.12
CCGACTAGTAGGCCTATTATTTTTGACACCAGACAAGTTGGTAATGGTAGCGACCGGCGC
>3139056.1.24
CTGGCTTATCGAAATTAATACGACTCACTATAGGGAGACCGGCAGATCTGATATCATCGA
>83314120.1.10
GAATTCAGATCTAGAGCTCTGCAGGATCCAAGCTTACTAGTGGTACCACGCGTGAATAGA
>1769877.1.12
CTGCAGGTCGACTCTAGAGGATCTATATTACCCTGTTATCCCTAGCGGATCCCCGGGTAC
>8346634.2.9
ATGGCCATGGGACGTCGACCTGAGGTAATTATAACCCCGGGCCCTATATATGGATCCAAT
>4097019.1.341
AAACTCTAAGGCTTGGATCCAGAGTCTCCTGAACTAGACAATGCTCAGGACTGATGAGTC
>pET-44a(+).Novagen.html.1.117
TCGAAGCTTGCGGCCGCACAGCTGTATACACGTGCAAGCCAGCCAGAACTCGCTCCTGAA
>209094.1.1
GAATTCGAGCTCGGTACCCGGGGATCCTCTAGAGTCGACGTCACGCGTCCATGGAGATCT
>208744.1.22
ATGACGAACAAAACAGTAATAACGAAGATGACGATGAAGAGTAGTACGATTAGCAGGACA
>pHIL-S1.InVitrogen.html.1.19
CTATATAGGTTACAAATAAAAAAGTATCAAAAATGAAGCCTGCATCTCTCAGGCAAATGG
>115600313.1.960
CATGATGACCACCGATATGGCCAGTGTGCCGGTCTCCGTTATCGGGGAAGAAGTGGCTGA
>56406608.1.193
GATGCTTTTCCCCGGAGCGACGTCTGCAAGGTTCCCTTTTGATGCCACCCAGCCGAGGGC
>413812.1.12
CCGCCCGGGAATTCGAGCTCGGTACCAGATCTTCTAGATTCGAACTCGAGGCCTGCAGGG
>118200849.1.139
TAAAGCTTTAGAGCTCTTCTTAAGAAGGATCCAGATCCACTAGTGGCCTATGCGGCCGCG
>pPDM-2.Epicentre.html.1.4
ATGCCTGCAGGTCGACTCTAGAGGATCCCCGGGTACCGAGCTCGAATTCATCGATGATAT
>4097019.1.610
CCGTGAGGACGAAACTCTAAGGCTTGGATCCAGAGTCTCCTGAACTAGACAATGCTCAGG
>SSEV19.Generic.html.1.160
GTGCATCTGCCAGTTTGAGGGGACGACGACCGTATCGGCCTCAGGAAGATCGCACTCCAG
>pETcoco-2.Novagen.html.1.13
TGAGGTTAATTAAAGATCCTCGGGATCTTCCGGAGCGAGTTCTGGCTGGCTTGCGGCCGC
>73697467.2.47
GCAGCCGGATCAGCTTGCATGCCTGCAGGTCGACTCTAGAGGATCCCCGGGTACCGAGCC
>4097019.1.285
GGATCCAGAGTCTCCTGAACTAGACAATGCTCAGGACTGATGAGTCCGTGAGGACGAAAC
>pT7Blue-2.Novagen.html.1.14
GGGCCCCCACACGTGTGGTCTAGAGCTAGCCTAGGCTCGAGAAGCTTGTCGACCAGATAT
>595764.1.126
CATGCTAGCTATAGTTCTAGAGGTACCGGTTGTTAACGTTAGCCGGCTACGTATACTCCG
>115600313.1.940
ATCGGGGATGAAAGCTGGCGCATGATGACCACCGATATGGCCAGTGTGCCGGTCTCCGTT
>pSE280.Invitrogen.html.1.6
TGCACGGCCCACGTGGCCACTAGTACTTCTCGAGCTCTGTACATGTCCGCGGTCGCGACG
>M13K82.Generic.html.1.26
CTTGGCTGCAGGTCGACGGATCCCCTAGCACTCCCGGGTTTAGCACTCCCGGGTTGGGAA
>5420374.1.15
TAGAATACTCAAGCTTATGCATGCGGCCGCATCTAGAGGGCCCGGATCCCTCGAGGTCGA
>pGT-N29.New_England_Biolabs.html.1.16
TCACCATGGGAGACGTCACCGGTTCTAGAACCTAGGGAGCTCTGGTACCCACTAGGCGGC
>pASK22.Generic.html.1.256
TACCAGAGTTCAGCAGAGACTGAGAAGATTTGCAAGACATGGTAACACGTTCACCTGCAG
>310803.1.22
ATCGCATGCGGTACCTCTAGAAGAAGCTTGGGATCCGTCGACCTGCAGCCAAGCTCTCGA
>pET-43.1Ek_LIC.Novagen.html.1.106
CGCACAGCTGTATACACGTGCAAGCCAGCCAGAACTCGCTCCTGAAGACCCAGAGGATCT
>8346634.2.98
CGATCGATATCAGCGCTTTAAATTTCGCATGCTAGAACGTTAGCCGGCTACGTATACTCC
>3139056.1.3
GATTCATTAATGCAGGTTAACCTGGCTTATCGAAATTAATACGACTCACTATAGGGAGAC
>pExchange-6C.Stratagene.html.1.16
TCGATAAGCTTGATATCGAATTCCTGCAGCCCGGGGGATCCGCCCGGGCTAGAGCGGCCG
>pPDM-1.Epicentre.html.1.4
ATTCGAGCTCGGTACCCGGGGATCCTCTAGAGTCGACCTGCAGGCATGCAAGCTTCAGCT
>pT7Blue-2.Novagen.html.1.112
GTAACGCGTCTGCAGTTTTGAGGAGAAGCCCGGGCTCTTGTCGTCGTCATCGCTGCCACC
>287943.1.1
CGGATCCGAGCTCGAGATCTGCAGCTGGTACCATGGAATTCGAAGCTTGATCCGACCCAT
>pMOD3.Epicentre.html.1.15
AAAAAAAGAATATATAAGGCTTTTAAAGCTTGCATGCCTGCAGGTCGACTCTAGAGGATC
>pSPORT1.ATCC.html.1.13
ACCGGTCCGGAATTCCCGGGTCGACGAGCTCACTAGTCGGCGGCCGCTCTAGAGGATCCA
>SSEV19.Generic.html.1.90
CCGTGGGAACAAACGGCGGATTGACCGTAATGGGATAGGTTACGTTGGTGTAGATGGGCG
>118200851.1.62
GCGTTATACCGGTATCCTGCAGGTAGTATGCAAGAGATCTTATAGGCCTCGAGTTAACGT
>1066312.1.23
CGCCGAATTCGAGCTCGGTACCCGGGGATCCTCTAGAGTCGACCTGCAGGCATGCAAGCT
>16930722.1.118
GTGCGCGATCGCGGCCGGCCGGCGCGCCGTTTAAACGGATTTAAATTAATTAATGTCGAC
>pUni_V5-Hisa.InVitrogen.html.1.1
AGCTCCGATCGAGGCCTGACGTCGGGCCCGGATCCGCCCACACGGCACCGGTGAATTCCT
>118200854.1.121
TAGAGCTCTTCTTAAGAAGGATCCAGATCCACTAGTGGCCTATGCGGCCGCGGATCTGAT
>pQE-TriSystem.Qiagen.html.1.30
TTCTGGCTGGCTTGCACGTGTATACAGCTGTGCGGCCGCAAGCTTCGAACCGGTACCGTC
>pMMB208.ATCC.html.1.36
AATTCGAGCTCGGTACCCGGGGATCCTCTAGAGTCGACCTGCAGGCATGCAAGCTTAATT
>pOCUS-2.Novagen.html.1.19
CAGGCCTGCAGGGCCCAACTAGTCTCGAGAAGCTTGATATCGAGCTCGAATTCGCGGCCG
>60101687.1.8
AACCGGAACCCAGGAAACAGCTATGACCGTCGACAGAGATATCCGCGGCCGCAGAACTGG
>pT7T3_18U.Stratagene.html.1.4
TTGTGTGGAATTGTGAGCGGATAACAATTTCACACAGGAAACAGCTATGACATGATTACG
>56406604.1.146
TTGCCCTGGAGTTTGCCTTCCCTGTTTGAGAAGATGTCTCCGCCGATGCTTTTCCCCGGA
>SSEV19.Generic.html.1.97
AACAAACGGCGGATTGACCGTAATGGGATAGGTTACGTTGGTGTAGATGGGCGCATCGTA
>1769877.1.3
CTTGCATGCCTGCAGGTCGACTCTAGAGGATCTATATTACCCTGTTATCCCTAGCGGATC
>pSCREEN-1b(+).Novagen.html.1.15
TTCACCCGGGCTCGAGTGCGGCCGCAAGCTTGTCGACGGAGCTCGAATTCGGATCCGATA
>12082761.1.54
TGCAGGTCGACGGGCCCGGGATCCGATATCTAGATGCATTCGCGAGGTACCGAGCTCGAA
>pRSET_CAT.InVitrogen.html.1.179
CAATGTACCTATAACCAGACCGTTCAGCTGGATATTACGGCCTTTTTAAAGACCGTAAAG
>pETBlue-2.Novagen.html.1.44
GGGTCTTCAGGAGCGAGTTCTGGCTGGCTTGCACGTGTATACAGCTGTGCGGCCGCAAGC
>56406597.1.7
AACATTATCTGATTTTTGTAAAGGTCTGATAATGGTCCGTTGTTTTGTAAATCAGCCAGT
>115600313.1.852
CACGCCCGGGCGACGGATGGTGATCCCCCTGGCCAGTGCACGTCTGCTGTCAGATAAAGT
>pOCUS-2.Novagen.html.1.10
ATCTGTCGACAGGCCTGCAGGGCCCAACTAGTCTCGAGAAGCTTGATATCGAGCTCGAAT
>pSE280.Invitrogen.html.1.85
AGCTGCAGGCGGCCGCCATATGCATCCTAGGCCTATTAATATTCCGGAGTATACGTAGCC
>4165118.1.32
TCGAGGCCTGCAGCCCGGGGGATCCACTAGTTCTAGAGCGGCCGCCACCGCGGTGGAGCT
>pASK22.Generic.html.1.178
GGGTCGACGCACCGTAGATCAGCAGTTTCGGCGGTTGGCCAGGCTTTTGCTGATACCACG
>56406608.1.147
TTTTGCCCTGGAGTTTGCCTTCCCTGTTTGAGAAGATGTCTCCGCCGATGCTTTTCCCCG
>pSPTBM21.Boehringer.html.1.31
AGAGCTCTAGAGTCGACGGGCCGGGTACCGCGGCCGCCTTAAGACGCGTGGATCCCGGGG
>56406608.1.142
TCCGCTTTTGCCCTGGAGTTTGCCTTCCCTGTTTGAGAAGATGTCTCCGCCGATGCTTTT
>pET-47b(+).Novagen.html.1.139
TCGCTCTGGTGCCACGCGGTAGTAAAGAAACCGCTGCTGCTAAATTCGAACGCCAGCACA
>pUC28.Generic.html.1.11
AGCTCCATGGATATCGATCGCATGCATATGGGCCCTCGAGGCCTTGAATGCGGCCGCGGT
>pSPORT1.ATCC.html.1.38
GAGCTCACTAGTCGGCGGCCGCTCTAGAGGATCCAAGCTTACGTACGCGTGCATGCGACG
>5825492.1.13
GGGCCCGCGGAGCTCTAGATATCGATGCATATGAATTCAGCTGCAGGATCCTAGTAAGCT
>pMAL-c2x.New_England_Biolabs.html.1.2
CAAGCTTGCCTGCAGGTCGACTCTAGAGGATCCGAATTCTGAAATCCTTCCCTCGATCCC
>pIC20HE.Generic.html.1.15
TCTGATATCGCTAGCCGGCTACGTATCGATGAATTCTCGAGGCGGCCGCGGGCCCATGGT
>17864894.1.85
TCCGCGGGCCCGGGTTACGAGATCGATGAATTCGAGCTCGGTACCCCTAGAGTCGACCTG
>pETcoco-2.Novagen.html.1.138
CGTCGTCATCACCAGTTGGCGGTGGCGAGTCCATGTGCTGGCGTTCAAATTTCGCAGCAG
>pASK22.Generic.html.1.308
AACGGTAACGGTGGTACCTGCACCCCAAACGTCGAAGTACCAAGTGCTGCCATAGTAGTT
>pRSET_CAT.InVitrogen.html.1.269
ATTCACATTCTTGCCCGCCTGATGAATGCTCATCCGGAATTCCGTATGGCAATGAAAGAC
>pETBlue-2.Novagen.html.1.23
TGGTGGTGCTCGAGATCCTCTGGGTCTTCAGGAGCGAGTTCTGGCTGGCTTGCACGTGTA
>118200856.1.55
CGCGTTATACCGGTATCCTGCAGGTAGCATGCAAGAGATCTTATAGGCCTCGAGTTAACG
>pSL180.Generic.html.1.41
AACCCGGGCCCTATATATGGATCCAATTGCAATGATCATCATGACAGATCTGCGCGCGAT
>118200851.1.39
AGACCTAGGAAAGCTAGCTATACGCGTTATACCGGTATCCTGCAGGTAGTATGCAAGAGA
>pETcoco-2.Novagen.html.1.89
CGCACGTGGCGCGCCTGGACGTCATCGATGCGATCGCCCGGGCTCTTGTCGTCGTCATCA
>pHC624.Generic.html.1.9
ACTGGTAGGTATGGAAGATCTCTAGAAGCTTCTAGAGATCTGCAGGTCGACGGATCCCCG
>pET-12c.Novagen.html.1.47
TGCGGGCGAAACTCCTAGGAATAGTCCTGACAACCCCTATCGCGATCAGCTCTTTTGCGT
>pRSET_CAT.InVitrogen.html.1.257
TATCCGGCCTTTATTCACATTCTTGCCCGCCTGATGAATGCTCATCCGGAATTCCGTATG
>SSEV19.Generic.html.1.147
GCGCATCGTAACCGTGCATCTGCCAGTTTGAGGGGACGACGACCGTATCGGCCTCAGGAA
>1673614.1.20
AGTCTAGAGTCGACGGTACCAAGAATTCCATGGATATCCCGGGGATCCATGCTAAGCTTG
>4097019.1.549
CGAAACTCTAAGGCTTGGATCCAGAGTCTCCTGAACTAGACAATGCTCAGGACTGATGAG
>pUCBM21.Boehringer.html.1.29
AGTGCGGCCGCGGTACCGGGCCCGTCGACTCTAGAGCTCTGCAGGCATGCGATATCCCAT
>595767.1.59
CGCGGTCGCGACGTACGCGTATCGATGGCGCCAGCTGCAGGCGGCCGCCATATGCATCCT
>pSU2703.Generic.html.1.58
TGACTTCAGGTGCTACATTTGAAGAGATAAATTGCACTGAAATCTAGAAATATTTTATCT
>4512193.1.4
CCACGGCGATATCGGATCCATATGACGTCGACGCGTCTGCAGAAGCTTCGAATTCGAGCT
>pMAL-p2e.New_England_Biolabs.html.1.34
ATTCCGGTACCTTGTCATCGTCATCCCCGAGGTTGTTGTTATTGTTATTGTTGTTGTTGT
>115600313.1.813
TTATCGTCTGTTTGTGGATGTACAGAGTGATATTATTGACACGCCCGGGCGACGGATGGT
>pAN561H.Generic.html.1.16
TACCTCTAAACAAGTGTACCTGTGCATTCTGGGTAAACGACTCATAGGAGAGTTGTAAAA
>209573.1.267
CAGGTTCATTACCGCGGTTTCCATTATAAAATCCTCTTTGACTTTTAAAACACTCGAGTT
>SSEV19.Generic.html.1.66
GCGAGTAACAACCCGTCGGATTCTCCGTGGGAACAAACGGCGGATTGACCGTAATGGGAT
>4165118.1.23
ATGGAGATCTCGAGGCCTGCAGCCCGGGGGATCCACTAGTTCTAGAGCGGCCGCCACCGC
>595764.1.159
TAACGTTAGCCGGCTACGTATACTCCGGAATATTAATAGGCCTAGGATGCATATGGCGGC
>pCDF1-MCS1-EF1-Puro.System_Biosciences.html.1.5
GCCGCGAATTCATTTAAATTAATTAAGCTTAGATCTGGATCCGGCGCGCCCGGGCTCTAG
>115600313.1.969
CACCGATATGGCCAGTGTGCCGGTCTCCGTTATCGGGGAAGAAGTGGCTGATCTCAGCCA
>pASK22.Generic.html.1.305
AGAAACGGTAACGGTGGTACCTGCACCCCAAACGTCGAAGTACCAAGTGCTGCCATAGTA
>pRNAT-H1.3_Hygro.Genscript.html.1.41
CTTTCCAAAAAACTTACGCTGAGTACTTCGATCTCTTGAATCGAAGTACTCAGCGTAAGC
>pMAL-P2x.New_England_Biolabs.html.1.23
CAGGTCGACTCTAGAGGATCCGAATTCTGAAATCCTTCCCTCGATCCCGAGGTTGTTGTT
>pPIC6b.InVitrogen.html.1.7
AGCTGGCGGCCGCCGCGGCTCGAGGTACCGATCCGAGACGGCCGGCTGGGCCACGTGAAT
>56406597.1.222
TTCCCTTTTGATGCCACCCAGCCGAGGGCTTGTGCTTCTGATTTTGTAATGTAATTATCA
>pET-42b(+).Novagen.html.1.3
GTCCATGGATATCGGGGATCCGAATTCTGTACAGGCCTTGGCGCGCCTGCAGGCGAGCTC
>595764.1.196
AGGCCTAGGATGCATATGGCGGCCGCCTGCAGCTGGCGCCATCGATACGCGTACGTCGCG
>pIVEX2.4a.Roche.html.1.3
GATCCCGGGCTGCAGAGCTCGCTCGAGTCGACTGCCATGGTTTTAATTAAGCGGCCGCGG
>118200849.1.190
GCGGCCGCGGATCTGATCCCGGGCGGGTACCTTTGAATTCCACTTAATTAAGTAGGCCGG
>595767.1.195
CGCAAATTTAAAGCGCTGATATCGATCGCGCGCAGATCTGTCATGATGATCATTGCAATT
>48995599.1.41
TCGATATCAGCGCTTTAAATTTGCGCATGCTAGCTATAGTTCTAGAGGTACCGGTTGTTA
>pCRT7_VP22-1-TOPO.InVitrogen.html.1.26
CTGGATATCTGCAGAATTGCCCTTAAGGGCAATTCCACCACACTGGACTAGTGGATCCGA
>595764.1.106
ATCAGCGCTTTAAATTTGCGCATGCTAGCTATAGTTCTAGAGGTACCGGTTGTTAACGTT
>pAMP19.Invitrogen.html.1.29
AGCGGCCGCCCATGGAGATCTCTACTAGTACGCGTTGGATCCCCGGGTACCGAGCTCGAA
>pASK22.Generic.html.1.313
TAACGGTGGTACCTGCACCCCAAACGTCGAAGTACCAAGTGCTGCCATAGTAGTTACGCG
>pRNA-U6.3_Neo.Genscript.html.1.12
AGTCGAGGCTGATCAGCGGTTTAAACTTAAGCTTTCCAAAAAACTTACGCTGAGTACTTC
>pRPM1.Generic.html.1.10
TGCCTGCAGGTCGACTCTAGAGGATCCCCTCCGGATGGAAGACCCGGGTCTTCCATCCGG
>pET-43.1Ek_LIC.Novagen.html.1.67
CGTCGACGGTACCATCGATACGCGTTCGAAGCTTGCGGCCGCACAGCTGTATACACGTGC
>pRPM2.Generic.html.1.15
GCAGGTCGACTCTAGAGGATCCCCCCGGTCCGGATGGAAGACCCGGGTCTTCCTACCGGA
>4495058.1.1
AGCTTATGCATGCGGCCGCATCTAGAGGGCCCGGATCCCTCGAGGTCGACGAATTCGAGC
>BSBM.ATCC.html.1.2
GCTTGCATGCCTGCACCAGGGGGGTGGCTCTAGAGGATCCCCGGGTACCGAGCTCGAATT
>595767.1.154
TAACGTTAACAACCGGTACCTCTAGAACTATAGCTAGCATGCGCAAATTTAAAGCGCTGA
>pSL180.Generic.html.1.224
CAGCTGGCGCCATCGATACGCGTACGTCGCGACCGCGGACATGTACAGAGCTCGAGAAGT
>1117808.1.37
GGCCTCCATGGCCATATGACCACCCAAGCTAGCGTAATCTGGAACATCGTATGGGTAAGC
>pUC28.Generic.html.1.18
TGGATATCGATCGCATGCATATGGGCCCTCGAGGCCTTGAATGCGGCCGCGGTACCCGGG
>pHIL-S1.InVitrogen.html.1.11
ATCCTATACTATATAGGTTACAAATAAAAAAGTATCAAAAATGAAGCCTGCATCTCTCAG
>pETcoco-2.Novagen.html.1.48
CGAGTTCTGGCTGGCTTGCGGCCGCAAGCTTCGAAACCGTACGCACGTGGCGCGCCTGGA
>1017801.1.11
AGGTCGACACTAGTGGATCCAAAGAATTCAAAAAGCTTCTCGAGAGTACTTCTAGAGCGG
>115600313.1.928
CCGGTGGTGCATATCGGGGATGAAAGCTGGCGCATGATGACCACCGATATGGCCAGTGTG
>pHIL-S1.InVitrogen.html.1.70
GGCAAATGGCATTCTGACATCCTCTTGATTAGAATCTAGCAAGACCGGTCTTCTCGTAAG
>56406597.1.33
TGATAATGGTCCGTTGTTTTGTAAATCAGCCAGTCGCTTGAGTAAAGAATCCGGTCTGAA
>pCRT7_GS.InVitrogen.html.1.26
GCTTCCTTTCGGGCTTTGTTAGCAGCCGGATCAAGCTTCGAATTCGCCCTTAAGGGCGGA
>pExchange-5B.Stratagene.html.1.14
TATCGATAAGCTTGATATCGAATTCCTGCAGCCCGGGGGATCCGCCCGGGCTAGAGCGGC
>118200854.1.84
TCGAGTTAACGTTCGAGGTCGACTCTAGATAAAGCTTTAGAGCTCTTCTTAAGAAGGATC
>56406608.1.244
GCCGAGGGCTTGTGCTTCTGATTTTGTAATGTAATTATCAGGTAGCTTATGATATGTCTG
>pMAL-P2x.New_England_Biolabs.html.1.13
AGCTTGCCTGCAGGTCGACTCTAGAGGATCCGAATTCTGAAATCCTTCCCTCGATCCCGA
>118200845.1.107
TTCGAGGTCGACTCTAGATAAAGCTTTAGAGCTCTTCTTAAGAAGGATCCAGATCCACTA
>pCAL-kc.Stratagene.html.1.9
CCCACGTGGATACATGGATCTACCAAGTGATGCGCGTCTAAGGGATCCGACCCATTTGCT
>pT7T3_18U.Stratagene.html.1.71
TACGACTCACTATAGGGAATTCGAGCTCCCGGGTTTTTTTTTTTTTTTTTTGGGGGGGGG
>3139056.1.18
GTTAACCTGGCTTATCGAAATTAATACGACTCACTATAGGGAGACCGGCAGATCTGATAT
>115600313.1.583
AGCGACAGCTATCAGTTGCTCAAGGCATATATGATGTCAATATCTCCGGTCTGGTAAGCA
>4097013.1.63
ACTCTAAGGCTTGGATCCAGAGTCTCCTGAACTAGTCCAAGCTTATCGATACCGTCGACC
>pTriEx-3Neo.Novagen.html.1.92
AGCTGTGCGGCCGCAAGCTTCGAACCGGTACCGTCGACCTGCAGGCGCGCCGAGATCTGA
>pUCBM21.Boehringer.html.1.35
GCCGCGGTACCGGGCCCGTCGACTCTAGAGCTCTGCAGGCATGCGATATCCCATGGAAGC
>56406608.1.26
GTAAAGGTCTGATAATGGTCCGTTGTTTTGTAAATCAGCCAGTCGCTTGAGTAAAGAATC
>208744.1.131
AATGTTCTATGTTATGTTAGTATCATTCGAAACATACCTTTGGGTCCTTTGGCCAATCCC
>115600313.1.1045
AAAAACGCCATTAACCTGATGTTCTGGGGAATATAAATGTCAGGCTCCCTTATACACAGC
>p3T.Mobitec.html.1.20
CGGCCGCTCTAGAACTAGTGGATCCTGGCCATTTTTTGGATGGCGACCCGGGTGCCCAGC
>pAN561H.Generic.html.1.50
AAACGACTCATAGGAGAGTTGTAAAAAAGTTTCGGCCGGCGTATTGGGTGTTACGGAGCA
>pMAL-p.New_England_Biolabs.html.1.2
AGCTTGCCTGCAGGTCGACTCTAGAGGATCCATCGAGGGTAGGTTTACTGAATTCAGGCC
>pASK22.Generic.html.1.14
GCGCTTCAGTTCCAGTTTGGTGCCGGCGCCAAAGGTCAGCGGGTAAGAGTGGTCGTTTTG
>pETBlue-2.Novagen.html.1.57
CGAGTTCTGGCTGGCTTGCACGTGTATACAGCTGTGCGGCCGCAAGCTTCGAACGCGTAT
>16930722.1.21
GGCTGGCCACGGCCGCCTAGGCGCGCAAGGATCCTCTAGATCTCGAGGCCTGATCATCGA
>SSEV19.Generic.html.1.192
TATCGGCCTCAGGAAGATCGCACTCCAGCCAGCTTTCCGGCACCGCTTCTGGTGCCGGAA
>pMR103.ATCC.html.1.25
GCAAATGGGTCGGATCCGGCTGCTAACAAAGCCCGAAAGGAAGCTGAGTTGGCTGCTGCC
>pETBlue-2.Novagen.html.1.126
CGTCGACGTCCTGCAGGCGCGCCTGTACAGAATTCGGATCCACGAGCTCCCGGGATATCG
>pASK22.Generic.html.1.145
TACCGGTAAAACGGTCCGGAACACCAGATTCACGGGTCGACGCACCGTAGATCAGCAGTT
>1649038.1.8
TATCATCGCCAGTGTGCTGGGAATTCGGATCCTCTAGACCATCACATTGGAGCTTCAGCT
>56406604.1.241
GCCGAGGGCTTGTGCTTCTGATTTTGTAATGTAATTATCAGGTAGCTTATGATATGTCTG
>12958751.1.13
GATCAAAGCTTATCGATGATATCAGATCTCCTTTTGCGGCCGCACCGGTGCCTGCACGTG
>pcDNA2.1.InVitrogen.html.1.8
TACCGAGCTCGGATCCACTAGTAACGGCCGCCAGTGTGCTGGAATTCTGCAGATATCCAT
>18252143.1.52
GTACCACGCGTGAATAGATAGAGTGCAGGGGCCCCGACCGTGTCGGGGCCCCTGCACGGG
>287937.1.13
TTCCATGGTACCAGCTGCAGATCTCGAGCTCGGATCCCGACCCATTTGCTGTCCACCAGT
>56406604.1.137
CGTCCGCTTTTGCCCTGGAGTTTGCCTTCCCTGTTTGAGAAGATGTCTCCGCCGATGCTT
>595767.1.17
GGCCCACGTGGCCACTAGTACTTCTCGAGCTCTGTACATGTCCGCGGTCGCGACGTACGC
>pSE420.InVitrogen.html.1.104
CCATATGCATCCTAGGCCTATTAATATTCCGGAGTATACGTAGCCGGCTAACGTTAACAA
>pHT3T7BMM.Boehringer.html.1.32
GCTCTAGAGTCGACGGGCCCGGTACCGCGGCCGCACTTAAGTTACGCGTGGATCCCCGGG
>209573.1.216
ACGGAGCTCAGCGTATAAGTCAGAGTCCAAGCTTTCTTCTTTACCTTTAGCCAGGTTCAT
>pCRT7_GS.InVitrogen.html.1.92
TCGTCATCGTCGTACAGATCCCGACCCATTTGCTGTCCACCAGTCATGCTAGCCATACCA
>pSL180.Generic.html.1.209
TATGGCGGCCGCCTGCAGCTGGCGCCATCGATACGCGTACGTCGCGACCGCGGACATGTA
>118200845.1.127
AAGCTTTAGAGCTCTTCTTAAGAAGGATCCAGATCCACTAGTGGCCTATGCGGCCGCGGA
>pET-47b(+).Novagen.html.1.39
GCTCTTGAAGTCCTCTTTCAGGGACCCGGGTACCAGGATCCGAATTCTGTACAGGCCTTG
>pCRT7_VP22-1-TOPO.InVitrogen.html.1.10
AGCGGCCGCCACTGTGCTGGATATCTGCAGAATTGCCCTTAAGGGCAATTCCACCACACT
>pET-47b(+).Novagen.html.1.32
CTCCGCGGCTCTTGAAGTCCTCTTTCAGGGACCCGGGTACCAGGATCCGAATTCTGTACA
>4097019.1.572
GAGTCTCCTGAACTAGACAATGCTCAGGACTGATGAGTCCGTGAGGACGAAACTCTAAGG
>SSEV19.Generic.html.1.217
CCATCGAGAGCTCGGTACCCGGGGATCCTCTAGAGTCGACCTGCAGGCATGCAAGCTTCG
>pAN561H.Generic.html.1.29
GTGTACCTGTGCATTCTGGGTAAACGACTCATAGGAGAGTTGTAAAAAAGTTTCGGCCGG
>595767.1.50
GTACATGTCCGCGGTCGCGACGTACGCGTATCGATGGCGCCAGCTGCAGGCGGCCGCCAT
>pASK22.Generic.html.1.540
TTACCCGGGGGCTGACGTACCCACTCCATGTAGAAGTCAGAGAAGGTGAAACCTGAGGTA
>pMAL-c2.New_England_Biolabs.html.1.10
AGGTCGACTCTAGAGGATCCGAATTCTGAAATCCTTCCCTCGATCCCGAGGTTGTTGTTA
>595767.1.46
CTCTGTACATGTCCGCGGTCGCGACGTACGCGTATCGATGGCGCCAGCTGCAGGCGGCCG
>118200851.1.33
GATCGCAGACCTAGGAAAGCTAGCTATACGCGTTATACCGGTATCCTGCAGGTAGTATGC
>pASK22.Generic.html.1.81
TAAACAGCCAGATCTTCAGCCTGTACAGAAGAGATGGTCAGAGTGAAGTCGGTACCGCTA
>pASK22.Generic.html.1.380
GTAGATAGCGGTGTCTTCAGCACGCAATGCATTCATCTGCAGGTACAGGATCGATTGACT
>pAMP19.Invitrogen.html.1.14
GCAGGTCGACTCTAGAGCGGCCGCCCATGGAGATCTCTACTAGTACGCGTTGGATCCCCG
>310778.1.8
AGCTCGGTACCCGGGGATCCTCTAGAGTCGACCTGCAGGGGCCCTCGAGACGCGTGGCAT
>pET-44b(+).Novagen.html.1.74
ACAGGCGCGCCTGCAGGACGTCGACGGTACCATCGATACGCGTTCGAAGCTTGCGGCCGC
>16930722.1.6
CGGTACCAAGGCCCGGGCTGGCCACGGCCGCCTAGGCGCGCAAGGATCCTCTAGATCTCG
>10504974.1.11
AGCGGCCGCCACGGCGATATCGGATCCATATGACGTCGACGCGTCTGCAGAAGCTTCGAA
>pRSET_CAT.InVitrogen.html.1.210
ATATTACGGCCTTTTTAAAGACCGTAAAGAAAAATAAGCACAAGTTTTATCCGGCCTTTA
>pRSFDuet-1.Novagen.html.1.16
CGCAGCAGCGGTTTCTTTACCAGACTCGAGGGTACCGACGTCAGCGATCGCGTGGCCGGC
>pET-43.1Ek_LIC.Novagen.html.1.36
ATCCGAATTCTGTACAGGCGCGCCTGCAGGACGTCGACGGTACCATCGATACGCGTTCGA
>pCRT7_GS.InVitrogen.html.1.31
CTTTCGGGCTTTGTTAGCAGCCGGATCAAGCTTCGAATTCGCCCTTAAGGGCGGATCCTT
>287936.1.5
GCTTCGAATTCCATGGTACCAGCTGCAGATCTCGAGCTCGGATCCGCGACCCATTTGCTG
>pAX4BP.USB.html.1.61
ACCGAGCGTTCTGAATTAATTAATCATCGTCAATCAATCACCCGGGCTGCAGTCGACTCT
>pRSET_CAT.InVitrogen.html.1.358
ACAACTTCTTCGCCCCCGTTTTCACCATGGGCAAATATTATACGCAAGGCGACAAGGTGC
>pET-11d.Novagen.html.1.35
GAAGGAGATATACCATGGCTAGCATGACTGGTGGACAGCAAATGGGTCGGATCCGGCTGC
>pRNAT-H1.3_Hygro.Genscript.html.1.2
GAAGGCACAGTCGAGGCTGATCAGCGGTTTAAACTTAAGCTTTCCAAAAAACTTACGCTG
>56406597.1.47
TGTTTTGTAAATCAGCCAGTCGCTTGAGTAAAGAATCCGGTCTGAATTTCTGAAGCCTGA
>pRSET_CAT.InVitrogen.html.1.42
CCATGGAATTCGAAGCTTCGACGAGATTTTCAGGAGCTAAGGAAGCTAAAATGGAGAAAA
>747953.1.7
TAGCATGACTGGTGGACAGCAAATGGGTCGGATCCGAATTCGAGCTCCGTCGACAAGCTT
>pAMP2.Invitrogen.html.1.20
TTCCCGGGGGCCGCCTACTACTACTAATGATGATGATGGCTCTAGAGGATCCAAGCTTAC
>pRSET_CAT.InVitrogen.html.1.2
GATGACGATAAGGATCCGAGCTCGAGATCTGCAGCTGGTACCATGGAATTCGAAGCTTCG
>6759494.1.7
ATATCATCGATGAATTCGAGCTCGGTACCCGGGGATCCTCTAGAGTCGACCTGCAGGCAT
>595764.1.241
TACGCGTACGTCGCGACCGCGGACATGTACAGAGCTCGAGAAGTACTAGTGGCCACGTGG
>115600313.1.365
TTCCATGTCGGCAGAATGCTTAATGAATTACAACAGTACTGCGATGAGTGGCAGGGCGGG
>115600313.1.805
GAGAGCCGTTATCGTCTGTTTGTGGATGTACAGAGTGATATTATTGACACGCCCGGGCGA
>pSE280.Invitrogen.html.1.39
GCTCTGTACATGTCCGCGGTCGCGACGTACGCGTATCGATGGCGCCAGCTGCAGGCGGCC
>115600313.1.741
GGCTCTTTTGCTGACGAGAACAGGGGCTGGTGAAATGCAGTTTAAGGTTTACACCTATAA
>18252143.1.39
AAGCTTACTAGTGGTACCACGCGTGAATAGATAGAGTGCAGGGGCCCCGACCGTGTCGGG
>115600313.1.58
GCAGCATCACCCGACGCACTTTGCGCCGAATAAATACCTGTGACGGAAGATCACTTCGCA
>16930722.1.90
GGCTAGCGGCCGCACGCGTTCGCGACTAGTGCGCGATCGCGGCCGGCCGGCGCGCCGTTT
>115600313.1.496
CGGTATAAGAATATATACTGATATGTATACCCGAAGTATGTCAAAAAGAGGTATGCTATG
>310756.1.19
TCTAGAGATCTTCCATACCTACCAGTTCTGCGCCTGCAGCAATGGCAACAACGTTGCCCG
>4097019.1.313
GCTCAGGACTGATGAGTCCGTGAGGACGAAACTCTAAGGCTTGGATCCAGAGTCTCCTGA
>47132196.1.8
GCGAGGTACCGGGCCCAAGCTTCTCGAGGAATTCCTGCAGCCCGGGGGATCCACTAGTGA
>115600313.1.1012
GTGGCTGATCTCAGCCACCGCGAAAATGACATCAAAAACGCCATTAACCTGATGTTCTGG
>pTriEx-3Neo.Novagen.html.1.41
AGATCCTCGGGGTCTTCCGGGGCGAGTTCTGGCTGGCTTGCACGTGTATACAGCTGTGCG
>115600313.1.518
ATGTATACCCGAAGTATGTCAAAAAGAGGTATGCTATGAAGCAGCGTATTACAGTGACAG
>pCRT7_VP22-1-TOPO.InVitrogen.html.1.16
CGCCACTGTGCTGGATATCTGCAGAATTGCCCTTAAGGGCAATTCCACCACACTGGACTA
>113073402.1.4
GCCTGCAGGTCGACTCTAGACACGGGGTGGTTTAAACGCGGCCGCGGTACCACTAGTACG
>115600313.1.102
CGTTCAGCTGGATATTACGGCCTTTTTAAAGACCGTAAAGAAAAATAAGCACAAGTTTTA
>pMMB208.ATCC.html.1.1
GAAAACTTCTCTCATCCGCCAAAACAGCCAAGCTGAATTCGAGCTCGGTACCCGGGGATC
>10504974.1.53
GTCTGCAGAAGCTTCGAATTCGAGCTCCCGGGTACCATGGCATGCATCGATAGATCTCGA
>13446792.1.3
CTCTCTAGAGGCCATGGCGGCCGCACTAGTGGATCCCCCGGGATGCATGAATTCAAGCTT
>287936.1.13
TTCCATGGTACCAGCTGCAGATCTCGAGCTCGGATCCGCGACCCATTTGCTGTCCACCAG
>83314120.1.50
TGGTACCACGCGTGAATAGATAGAGTGCAGGGGCCCCGACCGTGTCGGGGCCCCTGCACG
>118200854.1.40
TATACCGGTATCCTGCAGGTAGTATGCAAGAGATCTTATAGGCCTCGAGTTAACGTTCGA
>4097019.1.80
CAGAGTCTCCTGAACTAGACAATGCTCAGGACTGATGAGTCCGTGAGGACGAAACTCTAA
>118200849.1.126
GGTCGACTCTAGATAAAGCTTTAGAGCTCTTCTTAAGAAGGATCCAGATCCACTAGTGGC
>17864894.1.20
GGCGCGCCCGGGCTCGAGTGCACGTACGACGTCTAGACCTAGGCCTTAAGATCTGATCAT
>pET-52b(+).Novagen.html.1.12
TTAGTGGTGGTGATGGTGATGATGGTGGTGATGAGCGGAACTACCGCGTGGCACCAGAGC
>4378794.1.17
GATGCATGCCATGGTACCCGGGAGCTCGAATTCGAAGCTTCTGCAGACGCGTCGACGTCA
>4097019.1.329
TCCGTGAGGACGAAACTCTAAGGCTTGGATCCAGAGTCTCCTGAACTAGACAATGCTCAG
>pT7Blue-2.Novagen.html.1.165
TGCCACCGGTACCGCTGTCGATGTGCTGGCGTTCGAATTTAGCAGCAGCGGTTTCTTTGG
>pSE420.InVitrogen.html.1.212
TATCGATCGCGCGCAGATCTGTCATGATGATCATTGCAATTGGATCCATATATAGGGCCC
>1132425.1.35
GCATGCATAAGCTTGCTCGAGTCTAGAGTCGACGGATCCTGCAGAATTCCCGGGTACCAA
>209094.1.7
GAGCTCGGTACCCGGGGATCCTCTAGAGTCGACGTCACGCGTCCATGGAGATCTCGAGGC
>M13BM20.Boehringer.html.1.24
CCTGCAGAGCTCTAGAGTCGACGGGCCCGGTACCGCGGCCGCCTTAAGACGCGTGGATCC
>pRSFDuet-1.Novagen.html.1.26
GTTTCTTTACCAGACTCGAGGGTACCGACGTCAGCGATCGCGTGGCCGGCCGATATCCAA
>pET-12c.Novagen.html.1.15
TTTTGTTTAACTTTAAGAAGGAGATATACATATGCGGGCGAAACTCCTAGGAATAGTCCT
>8346634.2.65
CAATTGCAATGATCATCATGACAGATCTGCGCGCGATCGATATCAGCGCTTTAAATTTCG
>1184321.1.1
AGCTCCACCGCGGTGGCGGCCGCTCTAGCCCGGGCGGATCCCCCGGGCTGCAGGAATTCG
>4097019.1.218
TCCAGAGTCTCCTGAACTAGACAATGCTCAGGACTGATGAGTCCGTGAGGACGAAACTCT
>pS1.ATCC.html.1.74
GCGCCTCGAGACTAGTGCGCGCTAGCTATCGATTCGCGAGCGGCCGCGCGGGTACCGAGC
>pRSET_CAT.InVitrogen.html.1.389
CAAATATTATACGCAAGGCGACAAGGTGCTGATGCCGCTGGCGATTCAGGTTCATCATGC
>pSE420.InVitrogen.html.1.171
CTCTAGAACTATAGCTAGCATGCGCAAATTTAAAGCGCTGATATCGATCGCGCGCAGATC
>pET-48b(+).Novagen.html.1.135
ACCGCTGCTGCTAAATTCGAACGCCAGCACATGGACAGCTCTACTTCTGCTGCTCTCGAG
>56406597.1.42
TCCGTTGTTTTGTAAATCAGCCAGTCGCTTGAGTAAAGAATCCGGTCTGAATTTCTGAAG
>pETBlue-2.Novagen.html.1.49
TTCAGGAGCGAGTTCTGGCTGGCTTGCACGTGTATACAGCTGTGCGGCCGCAAGCTTCGA
>pMR101.ATCC.html.1.28
ATGGGTCGGATCCGGCTGCTAACAAAGCCCGAAAGGAAGCTGAGTTGGCTGCTGCCACCG
>pASK22.Generic.html.1.66
TCGTTTTGACAGTAGTAAACAGCCAGATCTTCAGCCTGTACAGAAGAGATGGTCAGAGTG
>595767.1.34
GTACTTCTCGAGCTCTGTACATGTCCGCGGTCGCGACGTACGCGTATCGATGGCGCCAGC
>1117808.1.26
CGGATCCCCGGGGCCTCCATGGCCATATGACCACCCAAGCTAGCGTAATCTGGAACATCG
>10504974.1.39
TATGACGTCGACGCGTCTGCAGAAGCTTCGAATTCGAGCTCCCGGGTACCATGGCATGCA
>pSU2703.Generic.html.1.19
CTGTCAAACATGAGAATTACAACTTATATCGTATGGGGCTGACTTCAGGTGCTACATTTG
>4097019.1.419
AGGCTTGGATCCAGAGTCTCCTGAACTAGACAATGCTCAGGACTGATGAGTCCGTGAGGA
>48995599.1.78
AGTTCTAGAGGTACCGGTTGTTAACGTTAGCCGGCTACGTATACTCCGGAATATTAATAG
>4165118.1.11
CGTCACGCGTCCATGGAGATCTCGAGGCCTGCAGCCCGGGGGATCCACTAGTTCTAGAGC
>16930719.1.22
TCTAGATCTCGAGGCCTGATCATCGATGGGCCCATGGCTAGCGGCCGCACGCGTTCGCGA
>56406597.1.110
ATAGTTAATATCCGCTTCACGCCATGTTCGTCCGCTTTTGCCCTGGAGTTTGCCTTCCCT
>115600313.1.1037
ATGACATCAAAAACGCCATTAACCTGATGTTCTGGGGAATATAAATGTCAGGCTCCCTTA
>56406608.1.304
AAGATAATCCGCAACCCCGTCAAACGTGTTGATAACCTGTGCCATGTGATTCCTTTACTT
>747953.1.2
ATGGCTAGCATGACTGGTGGACAGCAAATGGGTCGGATCCGAATTCGAGCTCCGTCGACA
>pASK22.Generic.html.1.335
AACGTCGAAGTACCAAGTGCTGCCATAGTAGTTACGCGCGCAGTAGTAGATAGCGGTGTC
>pSL180.Generic.html.1.98
GATCGATATCAGCGCTTTAAATTTGCGCATGCTAGCTATAGTTCTAGAGGTACCGGTTGT
>pBACgus-7.Invitrogen.html.1.4
AGTGCGGCCGCAAGCTTCGAGCTCGAATTCGGATCCAGGCCTTTTGAGGAGAAGCCCGGG
>pASK22.Generic.html.1.159
TCCGGAACACCAGATTCACGGGTCGACGCACCGTAGATCAGCAGTTTCGGCGGTTGGCCA
>115600313.1.511
TACTGATATGTATACCCGAAGTATGTCAAAAAGAGGTATGCTATGAAGCAGCGTATTACA
>56406604.1.306
AATCCGCAACCCCGTCAAACGTGTTGATAACCTGTGCCATGTGATTCCTTTACTTATTCC
>4097013.1.57
GACGAAACTCTAAGGCTTGGATCCAGAGTCTCCTGAACTAGTCCAAGCTTATCGATACCG
>55274248.1.36
AAGCTTGATATCGAATTCCTGCAGCCCGGGGGATCCACTAGTTCTATGGCGGCCACCACA
>pcDNA2.1.InVitrogen.html.1.24
ACTAGTAACGGCCGCCAGTGTGCTGGAATTCTGCAGATATCCATCACACTGGCGGCCGCT
>4097019.1.105
TCAGGACTGATGAGTCCGTGAGGACGAAACTCTAAGGCTTGGATCCAGAGTCTCCTGAAC
>5420374.1.19
ATACTCAAGCTTATGCATGCGGCCGCATCTAGAGGGCCCGGATCCCTCGAGGTCGACGAA
>pSE420.InVitrogen.html.1.233
TCATGATGATCATTGCAATTGGATCCATATATAGGGCCCGGGTTATAATTACCTCAGGTC
>9957257.1.24
GGATCCTCTAGAAGCGGCCGCGACTAGTGAGCTCGTCGACGTAGGCCTTTGAATTCCCAT
>pT7Blue-2.Novagen.html.1.181
GTCGATGTGCTGGCGTTCGAATTTAGCAGCAGCGGTTTCTTTGGTAACACCCATGGTGGC
>58651745.1.36
ATCACCAGCACACTGGAATTCTCTAGAGCGCGCCATGGTCAAAGTTGAGCGTTTATTCTG
>115600313.1.590
GCTATCAGTTGCTCAAGGCATATATGATGTCAATATCTCCGGTCTGGTAAGCACAACCAT
>pASK22.Generic.html.1.338
GTCGAAGTACCAAGTGCTGCCATAGTAGTTACGCGCGCAGTAGTAGATAGCGGTGTCTTC
>pSE280.Invitrogen.html.1.204
CTGATATCGATCGCGCGCAGATCTGTCATGATGATCATTGCAATTGGATCCATATATAGG
>pLEX.InVitrogen.html.1.23
GCTCGAGCGGCCGCCAGTGTGATGGATATCTGCAGAATTCCAGCACACTGGCGGCCGTTA
>pET-44c(+).Novagen.html.1.13
GCGGGTTCTGGTACGATTGATGACGACGACAAGAGTCCGAGCTCGTGGATCCGAATTCTG
>3139056.1.99
TACCCGGGGATCCTCTAGAGTCGACCTGCAGGCATGCAAGCTCCAGCTGCTCGAGTTCTA
>pET-12a.Novagen.html.1.55
GAAACTCCTAGGAATAGTCCTGACAACCCCTATCGCGATCAGCTCTTTTGCGTCGACGGG
>pExchange-6C.Stratagene.html.1.28
ATATCGAATTCCTGCAGCCCGGGGGATCCGCCCGGGCTAGAGCGGCCGCCACCGCGGTGG
>pASK22.Generic.html.1.124
TGAAGTCGGTACCGCTACCGCTACCGGTAAAACGGTCCGGAACACCAGATTCACGGGTCG
>4097013.1.36
CAGGACTGATGAGTCCGTGAGGACGAAACTCTAAGGCTTGGATCCAGAGTCTCCTGAACT
>p3T.Mobitec.html.1.14
CGGTGGCGGCCGCTCTAGAACTAGTGGATCCTGGCCATTTTTTGGATGGCGACCCGGGTG
>SSEV19.Generic.html.1.168
GCCAGTTTGAGGGGACGACGACCGTATCGGCCTCAGGAAGATCGCACTCCAGCCAGCTTT
>M13BM20.Boehringer.html.1.14
ATATCGCATGCCTGCAGAGCTCTAGAGTCGACGGGCCCGGTACCGCGGCCGCCTTAAGAC
>pCRT7_GS.InVitrogen.html.1.72
CCCTTAAGGGCGGATCCTTATCGTCATCGTCGTACAGATCCCGACCCATTTGCTGTCCAC
>pAmCyan.Clontech.html.2.23
TTATTTTTGACACCAGACAAGTTGGTAATGGTAGCGACCGGCGCTCAGTTGGAATTCTAG
>pXC14.ATCC.html.1.17
CGTTGCGTTTGTTTGCACGAACCATATGTAAGTACTTCCTTAGATAACAATTGATTGAAT
>pET-44a(+).Novagen.html.1.84
CTGCAGGACGTCGACGGTACCATCGATACGCGTTCGAAGCTTGCGGCCGCACAGCTGTAT
>13446792.1.23
CCGCACTAGTGGATCCCCCGGGATGCATGAATTCAAGCTTATCGATGTCGACAGGCCTTA
>209573.1.257
TACCTTTAGCCAGGTTCATTACCGCGGTTTCCATTATAAAATCCTCTTTGACTTTTAAAA
>15148786.1.12
CAGCGCTGCTCGAGGCAAGCTTCTGCAGGTCGACTCTAGAGGATCCCCGGGGAATTCAAT
>pTriEx-1.Novagen.html.1.45
GTCTTCCGGGGCGAGTTCTGGCTGGCTTGCACGTGTATACAGCTGTGCGGCCGCAAGCTT
>595767.1.245
CATTGCAATTGGATCCATATATAGGGCCCGGGTTATAATTACCTCAGGTCGACGTCCCAT
>pSCREEN-1b(+).Novagen.html.1.8
TCAATCATTCACCCGGGCTCGAGTGCGGCCGCAAGCTTGTCGACGGAGCTCGAATTCGGA
>118200849.1.68
TACCGGTATCCTGCAGGTAGCATGCAAGAGATCTTATAGGCCTCGAGTTAACGTTCGAGG
>13937413.1.4
CCATATGCATGCGGCCGCTGCAGTCTAGAGGCCTCCATGGGTATATCTCCTTCTTAAAGT
>118200854.1.115
AAGCTTTAGAGCTCTTCTTAAGAAGGATCCAGATCCACTAGTGGCCTATGCGGCCGCGGA
>pSE280.Invitrogen.html.1.210
TCGATCGCGCGCAGATCTGTCATGATGATCATTGCAATTGGATCCATATATAGGGCCCGG
>pACYCDuet-1.Novagen.html.2.72
TACCAGACTCGAGGGTACCGACGTCAGCGATCGCGTGGCCGGCCGATATCCAATTGAGAT
>litmus28i.New_England_Biolabs.html.1.52
TCGTGGATCCAGATATCCTGCAGAGAAGCTTGGCGCCAGCCGGCTTCAATTGCACGGGCC
>413810.1.14
CTAGAGGATCCCCGGGTACCGAGCTCGAATTCAGCTGCCATGGTTTAAACCTCCTTATCG
>56406604.1.24
TAAAGGTCTGATAATGGTCCGTTGTTTTGTAAATCAGCCAGTCGCTTGAGTAAAGAATCC
>pAX4CP.USB.html.1.72
CTGAATTAATTAATCATCGTCAATCAATCACCCGGGCTGCAGTCGACTCTAGATCTGGTA
>pET-44c(+).Novagen.html.1.69
TCTGTACAGGCGCGCCTGCAGGACGTCGACGGTACCATCGATACGCGTTCGAAGCTTGCG
>55274248.1.29
TATCGATAAGCTTGATATCGAATTCCTGCAGCCCGGGGGATCCACTAGTTCTATGGCGGC
>1066304.1.22
GCGCCGAATTCGAGCTCGGTACCCGGGGATCCCTCGAGGTCGACCTGCAGGCATGCAAGC
>pATH2.ATCC.html.1.5
GTTTGACAGCTTATCATCGATAAGCTTGGGCTGCAGGTCGACTCTAGAGGATCCCCGGGG
>4097019.1.153
AGTCTCCTGAACTAGACAATGCTCAGGACTGATGAGTCCGTGAGGACGAAACTCTAAGGC
>56406608.1.190
GCCGATGCTTTTCCCCGGAGCGACGTCTGCAAGGTTCCCTTTTGATGCCACCCAGCCGAG
>4097019.1.446
AGACAATGCTCAGGACTGATGAGTCCGTGAGGACGAAACTCTAAGGCTTGGATCCAGAGT
>pETcoco-2.Novagen.html.1.100
CGCCTGGACGTCATCGATGCGATCGCCCGGGCTCTTGTCGTCGTCATCACCAGTTGGCGG
>SSEV19.Generic.html.1.204
TCCGGAGGGAATTCCATCGAGAGCTCGGTACCCGGGGATCCTCTAGAGTCGACCTGCAGG
>pASK22.Generic.html.1.345
TACCAAGTGCTGCCATAGTAGTTACGCGCGCAGTAGTAGATAGCGGTGTCTTCAGCACGC
>498575.1.20
GGGATCCTCTAGAGTCGATCGTTAACGCGTCGACGCGGCCGCGGGGGCCCACTAGTGCTA
>118200854.1.30
CTATACGCGTTATACCGGTATCCTGCAGGTAGTATGCAAGAGATCTTATAGGCCTCGAGT
>56406608.1.224
TTCCCTTTTGATGCCACCCAGCCGAGGGCTTGTGCTTCTGATTTTGTAATGTAATTATCA
>209573.1.198
AGTTTTGATGCACAGGCAACGGAGCTCAGCGTATAAGTCAGAGTCCAAGCTTTCTTCTTT
>113073402.1.11
GGTCGACTCTAGACACGGGGTGGTTTAAACGCGGCCGCGGTACCACTAGTACGCGTAGGC
>8346631.1.6
AGCTTATCGATACCGTCGACCTCGAGAAGTACTAGTGGCCACGTGGGCCGTGCACCTTAA
>pTOPE-1b(+).Novagen.html.1.16
TGTGATGGATATCTGCAGAATTCCAGCACACTGGCGGCCGTTACTAGTGGATCCGAGCTC
>115600313.1.832
GTACAGAGTGATATTATTGACACGCCCGGGCGACGGATGGTGATCCCCCTGGCCAGTGCA
>115600313.1.133
ACCGTAAAGAAAAATAAGCACAAGTTTTATCCGGCCTTTATTCACATTCTTGCCCGCCTG
>pKRX.ATCC.html.1.18
GGCCGCTCTAGAACTAGTGGATCCCCCGGGCTGCAGGAATTCACCAGCCTTGAGATGGTT
>pETcoco-2.Novagen.html.1.127
CGGGCTCTTGTCGTCGTCATCACCAGTTGGCGGTGGCGAGTCCATGTGCTGGCGTTCAAA
>56406604.1.198
TCCCCGGAGCGACGTCTGCAAGGTTCCCTTTTGATGCCACCCAGCCGAGGGCTTGTGCTT
>4097019.1.110
ACTGATGAGTCCGTGAGGACGAAACTCTAAGGCTTGGATCCAGAGTCTCCTGAACTAGAC
>pRSET_CAT.InVitrogen.html.1.6
ACGATAAGGATCCGAGCTCGAGATCTGCAGCTGGTACCATGGAATTCGAAGCTTCGACGA
>4097019.1.450
AATGCTCAGGACTGATGAGTCCGTGAGGACGAAACTCTAAGGCTTGGATCCAGAGTCTCC
>pT7T3_18U.Stratagene.html.1.26
AACAATTTCACACAGGAAACAGCTATGACATGATTACGAATTTAATACGACTCACTATAG
>4097019.1.704
TGGATCCAGAGTCTCCTGAACTAGTCCAAGCTTATCGATACCGTCGACCTCGAGGGGGGG
>118200851.1.122
TCGAGGTCGACTCTAGATAAAGCTTTAGAGCTCTTCTTAAGAAGGATCCAGATCCACTAG
>pAMP2.Invitrogen.html.1.27
GGGCCGCCTACTACTACTAATGATGATGATGGCTCTAGAGGATCCAAGCTTACGTACGCG
>pET-43.1Ek_LIC.Novagen.html.1.100
TGCGGCCGCACAGCTGTATACACGTGCAAGCCAGCCAGAACTCGCTCCTGAAGACCCAGA
>pPIC6b.InVitrogen.html.1.12
GCGGCCGCCGCGGCTCGAGGTACCGATCCGAGACGGCCGGCTGGGCCACGTGAATTCCTC
>pBEND1.Generic.html.1.1
AAGCTTGGATCCCTCGAGACTAGTCCATGGATCGATGCTAGCAGATCTACGCGTGTCGAC
>pQE-TriSystem.Qiagen.html.1.77
AACCGGTACCGTCGACCTGCAGGCGCGCCGAGATCTGAGAATTCGGATCCACGAGCTCCC
>pCITE-2a(+).Novagen.html.1.58
GTGCTCGAGTGCGGCCGCAAGCTTGTCGACGGAGCTCGAATTCGGATCCGATATCCATAT
>pMIB_V5-Hisb.InVitrogen.html.1.16
CGCCACTGTGCTGGATATCTGCAGAATTCCACCACACTGGACTAGTGGATCCGAGCTCGG
>pET-48b(+).Novagen.html.1.60
GCCTTGGCGCGCCCGACGTCCGTCGACAAGCTTGCGGCCGCAGAGCTCGCTCTGGTGCCA
>pAX4AM.USB.html.1.71
CTGAATTAATTAATCATCGTCAATCAATCACCCGGGCTGCAGTCGACTCTAGATCTGGTA
>115600313.1.1069
TGGGGAATATAAATGTCAGGCTCCCTTATACACAGCCAGTCTGCAGGTCGATACAGTAGA
>pETcoco-2.Novagen.html.1.162
GCGAGTCCATGTGCTGGCGTTCAAATTTCGCAGCAGCGGTTTCTTTGCTAGCACCGTGAT
>pATH20.ATCC.html.1.14
TCGACTCTAGAGGATCCCCGGGTACCGAGCTCGAATTCCCAATTCGGGGGGATCTCAATC
>pSI.Promega.html.1.2
GGCCGCCCGGGTCGACTCTAGAGGTACCACGCGTGAATTCTCGAGGCTAGCCTATAGTGA
>209573.1.227
CGTATAAGTCAGAGTCCAAGCTTTCTTCTTTACCTTTAGCCAGGTTCATTACCGCGGTTT
>pASK22.Generic.html.1.233
CCACGCCAGGAAGTTTTTCTGGTTACCAGAGTTCAGCAGAGACTGAGAAGATTTGCAAGA
>pET-17b.Novagen.html.1.4
TTGGTACCGAGCTCGGATCCACTAGTAACGGCCGCCAGTGTGCTGGAATTCTGCAGATAT
>1184321.1.46
GGCTGCAGGAATTCGATATCAAGCTTATCGATACCGTCGACCTCGAGGGGGGGCCCGGTA
>104716834.1.9
CGAGGTACCGGGCCCAAGCTTCTCGAGGAATTCCTGCAGCCCGGGGGATCCACTAGTGAG
>pRSET_CAT.InVitrogen.html.1.368
CGCCCCCGTTTTCACCATGGGCAAATATTATACGCAAGGCGACAAGGTGCTGATGCCGCT
>118200845.1.99
AGTTAACGTTCGAGGTCGACTCTAGATAAAGCTTTAGAGCTCTTCTTAAGAAGGATCCAG
>pSL180.Generic.html.1.84
ACAGATCTGCGCGCGATCGATATCAGCGCTTTAAATTTGCGCATGCTAGCTATAGTTCTA
>pET-44b(+).Novagen.html.1.63
CCGAATTCTGTACAGGCGCGCCTGCAGGACGTCGACGGTACCATCGATACGCGTTCGAAG
>16930722.1.111
GCGACTAGTGCGCGATCGCGGCCGGCCGGCGCGCCGTTTAAACGGATTTAAATTAATTAA
>pET-43.1Ek_LIC.Novagen.html.1.79
CATCGATACGCGTTCGAAGCTTGCGGCCGCACAGCTGTATACACGTGCAAGCCAGCCAGA
>pHC624.Generic.html.1.12
GGTAGGTATGGAAGATCTCTAGAAGCTTCTAGAGATCTGCAGGTCGACGGATCCCCGGGA
>pRSET_CAT.InVitrogen.html.1.321
AGTTTCACCAGTTTTGATTTAAACGTGGCCAATATGGACAACTTCTTCGCCCCCGTTTTC
>209573.1.111
AGTAGCGATAACTTCAACCTGGTTGCAGTGAGTGCCTTTACCGATAACTTCCAGAGACTG
>83314120.1.31
CAGGATCCAAGCTTACTAGTGGTACCACGCGTGAATAGATAGAGTGCAGGGGCCCCGACC
>pUC28.Generic.html.1.20
GATATCGATCGCATGCATATGGGCCCTCGAGGCCTTGAATGCGGCCGCGGTACCCGGGGA
>pCRT7_GS.InVitrogen.html.1.105
ACAGATCCCGACCCATTTGCTGTCCACCAGTCATGCTAGCCATACCATGATGATGATGAT
>4097019.1.320
ACTGATGAGTCCGTGAGGACGAAACTCTAAGGCTTGGATCCAGAGTCTCCTGAACTAGAC
>287938.1.12
AATTCCATGGTACCAGCTGCAGATCTCGAGCTCGGATCCGACCCATTTGCTGTCCACCAG
>pET-41Ek_LIC.Novagen.html.1.1
CCCGGGCTTCTCCTCAACCATGGATATCGGGGATCCGAATTCTGTACAGGCCTTGGCGCG
>4097019.1.15
GCGGCCGCTCTAGACAATGCTCAGGACTGATGAGTCCGTGAGGACGAAACTCTAAGGCTT
>56406597.1.283
GTAGCTTATGATATGTCTGAAGATAATCCGCAACCCCGTCAAACGTGTTGATAACCTGTG
>3139056.1.112
TCTAGAGTCGACCTGCAGGCATGCAAGCTCCAGCTGCTCGAGTTCTATAGTGTCACCTAA
>pRSET_CAT.InVitrogen.html.1.27
GATCTGCAGCTGGTACCATGGAATTCGAAGCTTCGACGAGATTTTCAGGAGCTAAGGAAG
>1184321.1.24
TCTAGCCCGGGCGGATCCCCCGGGCTGCAGGAATTCGATATCAAGCTTATCGATACCGTC
>11991616.1.27
AGCTCTCCCATATGGTCGACCTGCAGGCGGCCGCAAGCTTGGGCCCGAATTCAGATCTGC
>pCDFDuet-1.Novagen.html.1.2
TAAGCATTATGCGGCCGCAAGCTTGTCGACCTGCAGGCGCGCCGAGCTCGAATTCGGATC
>pUC28.Generic.html.1.32
ATGCATATGGGCCCTCGAGGCCTTGAATGCGGCCGCGGTACCCGGGGATCCTCTAGAGTC
>118200849.1.145
TTTAGAGCTCTTCTTAAGAAGGATCCAGATCCACTAGTGGCCTATGCGGCCGCGGATCTG
>pET-44c(+).Novagen.html.1.52
AGCTCGTGGATCCGAATTCTGTACAGGCGCGCCTGCAGGACGTCGACGGTACCATCGATA
>pGV451.Generic.html.1.31
GCTTATCATCGCCCTGACTGAGTCGAGCCCAGCTTGGCTGCAGGTCGACGGATCCCCGGG
>pAN524.Generic.html.1.61
TCAGGGCGAGTAGAGATCGGAAGCCCATGGTGATGTCTGCTCAAGCGGGGTAGCTGTTAG
>56406604.1.257
TCTGATTTTGTAATGTAATTATCAGGTAGCTTATGATATGTCTGAAGATAATCCGCAACC
>4165110.1.45
AATTTATCTCTTCAAATGTAGCACCTGAAGTCAGCCCCATACGATATAAGTTGTAATTCT
>pDsRed2.Clontech.html.2.26
TATTATTTTTGACACCAGACAAGTTGGTAATGGTAGCGACCGGCGCTCAGTTGGAATTCT
>pRSET_CAT.InVitrogen.html.1.208
GGATATTACGGCCTTTTTAAAGACCGTAAAGAAAAATAAGCACAAGTTTTATCCGGCCTT
>115600313.1.93
TAACCAGACCGTTCAGCTGGATATTACGGCCTTTTTAAAGACCGTAAAGAAAAATAAGCA
>pCDFDuet-1.Novagen.html.1.9
TATGCGGCCGCAAGCTTGTCGACCTGCAGGCGCGCCGAGCTCGAATTCGGATCCTGGCTG
>115600313.1.840
TGATATTATTGACACGCCCGGGCGACGGATGGTGATCCCCCTGGCCAGTGCACGTCTGCT
>pExchange-6C.Stratagene.html.1.2
AGTTGTCGACGGTATCGATAAGCTTGATATCGAATTCCTGCAGCCCGGGGGATCCGCCCG
>pOSEX3.ATCC.html.1.22
GCCGCGGTACCGGGCCCGTCGACTCTAGAGCTCTGCAGGCATGCGATATCCCATGGAAGC
>pDK101.ATCC.html.1.75
CATGGATAACATGGCCAACAAAACCATGGCGGCCGGGAGCATGCGACGTCGGGCCCAATT
>18252143.1.61
GTGAATAGATAGAGTGCAGGGGCCCCGACCGTGTCGGGGCCCCTGCACGGGTCCATGGAG
>pS3.Generic.html.1.43
CATGCATGTTAACAGATCTCGTACGCGTGCCGGCGCCTCGAGACTAGTGCGCGCTAGCTA
>pET-51b(+).Novagen.html.1.30
ATGATGGTGGTGATGAGCGGAAATTGAGGAGAAGCCCGGAGCTCCTGCGGCCGCAAGCTT
>pAX4BP.USB.html.1.49
CGCCCGGCGGCAACCGAGCGTTCTGAATTAATTAATCATCGTCAATCAATCACCCGGGCT
>118200851.1.154
CTTCTTAAGAAGGATCCAGATCCACTAGTGGCCTATGCGGCCGCGGATCTGATCCCGGGC
>pDsRed2.Clontech.html.2.25
CTATTATTTTTGACACCAGACAAGTTGGTAATGGTAGCGACCGGCGCTCAGTTGGAATTC
>436566.1.7
ATGGTCTCGAGAACGGAAGCACGGCGACCAACAGATGCACGACGTTCGAGGTGATGGTGA
>595767.1.28
CCACTAGTACTTCTCGAGCTCTGTACATGTCCGCGGTCGCGACGTACGCGTATCGATGGC
>pAN524.Generic.html.1.15
GCGCGCTTGGAAATCACATTTGCCAACCCGTTGCAGACGAGGCCGCTCAGGGCGAGTAGA
>pET-48b(+).Novagen.html.1.104
GCTCGCTCTGGTGCCACGCGGTAGTAAAGAAACCGCTGCTGCTAAATTCGAACGCCAGCA
>8216950.4.20
GCTCTCCGGATCCAAGCTTATCGATTTCGAACCCGGGGTACCGAATTCCTCGAGTCTAGA
>7638455.1.9
CCGGGTGAATTCTACGCGTCGACAGGCGCCACTAGTGCATGCATATGTGAAGCTTAGAGC
>115600313.1.280
TTTCACCATGGGCAAATATTATACGCAAGGCGACAAGGTGCTGATGCCGCTGGCGATTCA
>115600313.1.383
CTTAATGAATTACAACAGTACTGCGATGAGTGGCAGGGCGGGGCGTAAACGCCGCGTGGA
>pET-17b.Novagen.html.1.13
AGCTCGGATCCACTAGTAACGGCCGCCAGTGTGCTGGAATTCTGCAGATATCCATCACAC
>113073416.1.13
TGCAGGTCGACTCTAGACACGGGGTGGTTTAAACGCGGCCGCGGTACCACTAGTACGCGT
>pET-44a(+).Novagen.html.1.108
GATACGCGTTCGAAGCTTGCGGCCGCACAGCTGTATACACGTGCAAGCCAGCCAGAACTC
>pETcoco-2.Novagen.html.1.3
ATTTAAATCCTGAGGTTAATTAAAGATCCTCGGGATCTTCCGGAGCGAGTTCTGGCTGGC
>pBACgus-7.Invitrogen.html.1.29
AATTCGGATCCAGGCCTTTTGAGGAGAAGCCCGGGCTCTTGTCGTCGTCATCACCTCCAC
>pTriEx-3Neo.Novagen.html.1.5
ATCACTTAGTGATGGTGATGGTGATGGTGGTGCTCGAGATCCTCGGGGTCTTCCGGGGCG
>pSE280.Invitrogen.html.1.231
ATGATGATCATTGCAATTGGATCCATATATAGGGCCCGGGTTATAATTACCTCAGGTCGA
>pET-12a.Novagen.html.1.7
TAGAAATAATTTTGTTTAACTTTAAGAAGGAGATATACATATGCGGGCGAAACTCCTAGG
>413810.1.6
GGTCGACTCTAGAGGATCCCCGGGTACCGAGCTCGAATTCAGCTGCCATGGTTTAAACCT
>8346634.2.90
TCTGCGCGCGATCGATATCAGCGCTTTAAATTTCGCATGCTAGAACGTTAGCCGGCTACG
>pRSET_CAT.InVitrogen.html.1.247
GCACAAGTTTTATCCGGCCTTTATTCACATTCTTGCCCGCCTGATGAATGCTCATCCGGA
>pT7T3_18U.Stratagene.html.1.13
ATTGTGAGCGGATAACAATTTCACACAGGAAACAGCTATGACATGATTACGAATTTAATA
>pET-44a(+).Novagen.html.1.15
GTTCTGGTACGATTGATGACGACGACAAGAGTCCGGGAGCTCGTGGATCCGAATTCTGTA
>48995599.1.22
ATGACAGATCTGCGCGCGATCGATATCAGCGCTTTAAATTTGCGCATGCTAGCTATAGTT
>pGT-N29.New_England_Biolabs.html.1.12
AGCTTCACCATGGGAGACGTCACCGGTTCTAGAACCTAGGGAGCTCTGGTACCCACTAGG
>SSEV19.Generic.html.1.123
GATAGGTTACGTTGGTGTAGATGGGCGCATCGTAACCGTGCATCTGCCAGTTTGAGGGGA
>4097019.1.167
GACAATGCTCAGGACTGATGAGTCCGTGAGGACGAAACTCTAAGGCTTGGATCCAGAGTC
>115600313.1.502
AAGAATATATACTGATATGTATACCCGAAGTATGTCAAAAAGAGGTATGCTATGAAGCAG
>pETBlue-2.Novagen.html.1.89
TGTGCGGCCGCAAGCTTCGAACGCGTATCGATGGTACCGTCGACGTCCTGCAGGCGCGCC
>118200854.1.128
CTTCTTAAGAAGGATCCAGATCCACTAGTGGCCTATGCGGCCGCGGATCTGATCCCGGGC
>pSE280.Invitrogen.html.1.287
TCGACGTCCCATGTGCAGGTGCTGAATTCGAAGGCATTCCACGACGTGGTCACCAGCCAT
>115600313.1.951
AAGCTGGCGCATGATGACCACCGATATGGCCAGTGTGCCGGTCTCCGTTATCGGGGAAGA
>pT7Blue-2.Novagen.html.1.53
AGAAGCTTGTCGACCAGATATCGGAATTCTATAGTGTCACCTAAATAAGGATCCGATACG
>115600313.1.849
TGACACGCCCGGGCGACGGATGGTGATCCCCCTGGCCAGTGCACGTCTGCTGTCAGATAA
>115600313.1.389
GAATTACAACAGTACTGCGATGAGTGGCAGGGCGGGGCGTAAACGCCGCGTGGATCCGGC
>118200845.1.144
TTAAGAAGGATCCAGATCCACTAGTGGCCTATGCGGCCGCGGATCTGATCCCGGGCGGGT
>118200849.1.117
AACGTTCGAGGTCGACTCTAGATAAAGCTTTAGAGCTCTTCTTAAGAAGGATCCAGATCC
>118200849.1.81
CAGGTAGCATGCAAGAGATCTTATAGGCCTCGAGTTAACGTTCGAGGTCGACTCTAGATA
>1673614.1.11
TGTAACTTAAGTCTAGAGTCGACGGTACCAAGAATTCCATGGATATCCCGGGGATCCATG
>3139056.1.103
CGGGGATCCTCTAGAGTCGACCTGCAGGCATGCAAGCTCCAGCTGCTCGAGTTCTATAGT
>pETBlue-2.Novagen.html.1.19
GTGGTGGTGGTGCTCGAGATCCTCTGGGTCTTCAGGAGCGAGTTCTGGCTGGCTTGCACG
>56406604.1.218
AGGTTCCCTTTTGATGCCACCCAGCCGAGGGCTTGTGCTTCTGATTTTGTAATGTAATTA
>pET-48b(+).Novagen.html.1.41
GGATCCGAATTCTGTACAGGCCTTGGCGCGCCCGACGTCCGTCGACAAGCTTGCGGCCGC
>pET-50b(+).Novagen.html.1.9
GGCTCTTGAAGTCCTCTTTCAGGGACCCGGGTACCAGGATCCGAATTCTGTACAGGCCTT
>pTriEx-3Neo.Novagen.html.1.117
CGGTACCGTCGACCTGCAGGCGCGCCGAGATCTGAGAATTCGGATCCACGAGCTCCCGGG
>pSK16.Generic.html.1.6
TGCATGCCTGCAGGTCAATCCGGATGAAGCCGGGCGTTAGACTCTAGAGGATCCCCGGGT
>pASK22.Generic.html.1.442
TGTCACGAGAAACGATGAAACGACCTTTAACAGAAGCGCTGTATTCGGTGGTATACTTGT
>p3T.Mobitec.html.1.77
AGCCAAAAAATGGCCACTGCAGGAATTCGATATCAAGCTTATCGATACCGTCGACCTCGA
>pRSET_CAT.InVitrogen.html.1.1
CGATGACGATAAGGATCCGAGCTCGAGATCTGCAGCTGGTACCATGGAATTCGAAGCTTC
>13937413.1.10
GCATGCGGCCGCTGCAGTCTAGAGGCCTCCATGGGTATATCTCCTTCTTAAAGTTAACGA
>pSE280.Invitrogen.html.1.13
CCCACGTGGCCACTAGTACTTCTCGAGCTCTGTACATGTCCGCGGTCGCGACGTACGCGT
>pET-12a.Novagen.html.1.19
TGTTTAACTTTAAGAAGGAGATATACATATGCGGGCGAAACTCCTAGGAATAGTCCTGAC
>pRPM2.Generic.html.1.28
AGAGGATCCCCCCGGTCCGGATGGAAGACCCGGGTCTTCCTACCGGAGGGTACCGAGCTC
>pET-44c(+).Novagen.html.1.2
CCCGGGGCAGCGCGGGTTCTGGTACGATTGATGACGACGACAAGAGTCCGAGCTCGTGGA
>16930719.1.29
CTCGAGGCCTGATCATCGATGGGCCCATGGCTAGCGGCCGCACGCGTTCGCGACTAGTTG
>pSI.Promega.html.1.18
TCTAGAGGTACCACGCGTGAATTCTCGAGGCTAGCCTATAGTGAGTCGTATTAAGTACTC
>115600313.1.708
ATGGCTGAGGTCGCCCGGTTTATTGAAATGAACGGCTCTTTTGCTGACGAGAACAGGGGC
>pExchange-5B.Stratagene.html.1.27
GATATCGAATTCCTGCAGCCCGGGGGATCCGCCCGGGCTAGAGCGGCCGCCACCGCGGTG
>4097019.1.348
AAGGCTTGGATCCAGAGTCTCCTGAACTAGACAATGCTCAGGACTGATGAGTCCGTGAGG
>pTriEx-3Neo.Novagen.html.1.113
GAACCGGTACCGTCGACCTGCAGGCGCGCCGAGATCTGAGAATTCGGATCCACGAGCTCC
>115600313.1.1096
ATACACAGCCAGTCTGCAGGTCGATACAGTAGAAATTACAGAAACTTTATCACGTTTAGT
>pAmCyan.Clontech.html.2.26
TTTTTGACACCAGACAAGTTGGTAATGGTAGCGACCGGCGCTCAGTTGGAATTCTAGAGT
>118200845.1.4
TTGGCGCGCCTTTGCGATCGCAGACCTAGGAAAGCTAGCTATACGCGTTATACCGGTATC
>45862365.1.44
GCCGCAAAGTCGACGAATTCTCCCGGGTGGATCCAAGGCCTTCTAGAAAAACTCGAGAAC
>1184321.1.14
TGGCGGCCGCTCTAGCCCGGGCGGATCCCCCGGGCTGCAGGAATTCGATATCAAGCTTAT
>595764.1.207
GCATATGGCGGCCGCCTGCAGCTGGCGCCATCGATACGCGTACGTCGCGACCGCGGACAT
>pNEB205A.New_England_Biolabs.html.1.22
GCTGAGGAGACATCTAGACTTTCCCTCAGCTTAATTAAGGCGCGCCTGAGCTCGAATTCA
>118200854.1.132
TTAAGAAGGATCCAGATCCACTAGTGGCCTATGCGGCCGCGGATCTGATCCCGGGCGGGT
>4097019.1.445
TAGACAATGCTCAGGACTGATGAGTCCGTGAGGACGAAACTCTAAGGCTTGGATCCAGAG
>pET-44b(+).Novagen.html.1.132
GCACAGCTGTATACACGTGCAAGCCAGCCAGAACTCGCTCCTGAAGACCCAGAGGATCTC
>83314120.1.92
TGTCGGGGCCCCTGCACGGGTCCATGGAGCTTTAAAAGGATCTAGGTGAAGATCCTTTTT
>pET-40b(+).Novagen.html.1.2
CCGGGCTTCTCCTCAACCATGGCGATATCGGATCCGAATTCGAGCTCCGTCGACAAGCTT
>13027702.1.75
TCGCGACCGCGGACATGTACAGAGCTCGAGAAGTACTAGTGGCCACGTGGGCCGTGCACC
>115600313.1.261
ACAACTTCTTCGCCCCCGTTTTCACCATGGGCAAATATTATACGCAAGGCGACAAGGTGC
>595764.1.135
TATAGTTCTAGAGGTACCGGTTGTTAACGTTAGCCGGCTACGTATACTCCGGAATATTAA
>pSPORT1.ATCC.html.1.21
GGAATTCCCGGGTCGACGAGCTCACTAGTCGGCGGCCGCTCTAGAGGATCCAAGCTTACG
>pASK22.Generic.html.1.520
CTGCGATCCACTCGAGACGTTTACCCGGGGGCTGACGTACCCACTCCATGTAGAAGTCAG
>pET-50b(+).Novagen.html.1.86
TCGACAAGCTTGCGGCCGCAGAGCTCGCTCTGGTGCCACGCGGTAGTAAAGAAACCGCTG
>pCAL-kc.Stratagene.html.1.22
ATGGATCTACCAAGTGATGCGCGTCTAAGGGATCCGACCCATTTGCTGTCCACCAGTCAT
>pET-41a(+).Novagen.html.1.13
TATCGGGGATCCGAATTCTGTACAGGCCTTGGCGCGCCTGCAGGCGAGCTCCGTCGACAA
>4097019.1.683
TGAGGACGAAACTCTAAGGCTTGGATCCAGAGTCTCCTGAACTAGTCCAAGCTTATCGAT
>118200849.1.20
GGCGCGCCTTTGCGATCGCAGACCTAGGAAAGCTAGCTATACGCGTTATACCGGTATCCT
>pMAL-cri.New_England_Biolabs.html.1.5
TTGCCTGCAGGTCGACTCTAGAGGATCCGAATTCTGAAATCCTTCCCTCGATCACGAGAG
>595764.1.217
GCCGCCTGCAGCTGGCGCCATCGATACGCGTACGTCGCGACCGCGGACATGTACAGAGCT
>pGV451.Generic.html.1.10
CTTCAATTCTCATGTTTGACAGCTTATCATCGCCCTGACTGAGTCGAGCCCAGCTTGGCT
>pDsRed2.Clontech.html.2.10
GGCCGACTAGTAGGCCTATTATTTTTGACACCAGACAAGTTGGTAATGGTAGCGACCGGC
>pT7T3_18U.Stratagene.html.1.37
ACAGGAAACAGCTATGACATGATTACGAATTTAATACGACTCACTATAGGGAATTCGAGC
>pAN24.Generic.html.1.66
AGAGATCGGAAGCCCATGGTGATGTCTGCTCAAGCGGGGTAGCTGTTAGTCAAGCTGCGA
>pTriEx-1.Novagen.html.1.89
GTGCGGCCGCAAGCTTCGAACCGGTACCGTCGACCTGCAGGCGCGCCGAGATCTGAGAAT
>pS3.Generic.html.1.16
GCAGGTCGACTCTAGAGGATCCCCGCGCATGCATGTTAACAGATCTCGTACGCGTGCCGG
>11934669.1.11
CCCCCCTCGAGGTCGACGGTATCGATAAGCTTGATATCGAATTCCTGCAGCCCGGGGGAT
>4097019.1.33
GCTCAGGACTGATGAGTCCGTGAGGACGAAACTCTAAGGCTTGGATCCAGAGTCTCCTGA
>4097013.1.47
AGTCCGTGAGGACGAAACTCTAAGGCTTGGATCCAGAGTCTCCTGAACTAGTCCAAGCTT
>pAN524.Generic.html.1.2
AGCTTCGGATCCAGCGCGCTTGGAAATCACATTTGCCAACCCGTTGCAGACGAGGCCGCT
>4378794.1.50
GAAGCTTCTGCAGACGCGTCGACGTCATATGGATCCGATATCGCCGTGGCGGCCGCTCTA
>4097019.1.239
CAATGCTCAGGACTGATGAGTCCGTGAGGACGAAACTCTAAGGCTTGGATCCAGAGTCTC
>3139056.1.89
TCGAGCTCGGTACCCGGGGATCCTCTAGAGTCGACCTGCAGGCATGCAAGCTCCAGCTGC
>pET-12a.Novagen.html.1.29
TAAGAAGGAGATATACATATGCGGGCGAAACTCCTAGGAATAGTCCTGACAACCCCTATC
>pET-42a(+).Novagen.html.1.21
TCCGAATTCTGTACAGGCCTTGGCGCGCCTGCAGGCGAGCTCCGTCGACAAGCTTGCGGC
>pASK22.Generic.html.1.557
TACCCACTCCATGTAGAAGTCAGAGAAGGTGAAACCTGAGGTAGCGCAAGACAGACGCAG
>SSEV19.Generic.html.1.42
AGCTTTCATCAACATTAAATGTGAGCGAGTAACAACCCGTCGGATTCTCCGTGGGAACAA
>pAMP1.Invitrogen.html.1.7
TACCGGTCCGGAATTCCCGGGCATCATCATCATTAGTAGTAGTAGGCGGCCGCTCTAGAG
>pET-11d.Novagen.html.1.14
AATAATTTTGTTTAACTTTAAGAAGGAGATATACCATGGCTAGCATGACTGGTGGACAGC
>pETBlue-2.Novagen.html.1.67
CTGGCTTGCACGTGTATACAGCTGTGCGGCCGCAAGCTTCGAACGCGTATCGATGGTACC
>310778.1.10
CTCGGTACCCGGGGATCCTCTAGAGTCGACCTGCAGGGGCCCTCGAGACGCGTGGCATGC
>6467488.1.5
AGATCTTCCGGAAGATCTTCCCCGGGGATCCTCTAGAGTCGACCTGGCGCGCCAAGCTCG
>pET-43.1Ek_LIC.Novagen.html.1.2
CCGGGCTTCTCCTCAACGATATCTGAGCTCGTGGATCCGAATTCTGTACAGGCGCGCCTG
>pMAL-p.New_England_Biolabs.html.1.27
GGATCCATCGAGGGTAGGTTTACTGAATTCAGGCCTACCCTCGATGGATCCCCGGCCGGG
>pET-47b(+).Novagen.html.1.174
GCTGCTAAATTCGAACGCCAGCACATGGACAGCTCTACTTCTGCTGCTCTCGAGGCTTAA
>pET-50b(+).Novagen.html.1.144
TGCTGCTAAATTCGAACGCCAGCACATGGACAGCTCTACTTCTGCTGCTCTCGAGGCTTA
>209573.1.283
GTTTCCATTATAAAATCCTCTTTGACTTTTAAAACACTCGAGTTAACAAATAAATACTGT
>287940.1.21
CAGCTGGTACCATGGAATTCGAAGCTTGATCCGCGACCCATTTGCTGTCCACCAGTCATG
>118200854.1.45
CGGTATCCTGCAGGTAGTATGCAAGAGATCTTATAGGCCTCGAGTTAACGTTCGAGGTCG
>p3T.Mobitec.html.1.57
GGATGGCGACCCGGGTGCCCAGCCAAAAAATGGCCACTGCAGGAATTCGATATCAAGCTT
>118200851.1.14
AACTATGGCGCGCCTTTGCGATCGCAGACCTAGGAAAGCTAGCTATACGCGTTATACCGG
>pET-44b(+).Novagen.html.1.89
GGACGTCGACGGTACCATCGATACGCGTTCGAAGCTTGCGGCCGCACAGCTGTATACACG
>4097019.1.541
CGTGAGGACGAAACTCTAAGGCTTGGATCCAGAGTCTCCTGAACTAGACAATGCTCAGGA
>pET-17b.Novagen.html.1.8
TACCGAGCTCGGATCCACTAGTAACGGCCGCCAGTGTGCTGGAATTCTGCAGATATCCAT
>56406608.1.232
TGATGCCACCCAGCCGAGGGCTTGTGCTTCTGATTTTGTAATGTAATTATCAGGTAGCTT
>287940.1.15
GATCTGCAGCTGGTACCATGGAATTCGAAGCTTGATCCGCGACCCATTTGCTGTCCACCA
>115600313.1.790
TACACCTATAAAAGAGAGAGCCGTTATCGTCTGTTTGTGGATGTACAGAGTGATATTATT
>287937.1.22
ACCAGCTGCAGATCTCGAGCTCGGATCCCGACCCATTTGCTGTCCACCAGTCATGCTAGC
>56406604.1.281
GGTAGCTTATGATATGTCTGAAGATAATCCGCAACCCCGTCAAACGTGTTGATAACCTGT
>310825.1.2
CAAGCTAGCTTGGCTGCAGGTCGACGGATCCCAAGCTTCTTCTAGAGGTACCGCATGCGA
>pRPM2.Generic.html.1.2
AGCTTGCATGCCTGCAGGTCGACTCTAGAGGATCCCCCCGGTCCGGATGGAAGACCCGGG
>118200856.1.177
GGCCTATGCGGCCGCGGATCTGATCCCGGGCGGGTACCTTTGAATTCCACTTAATTAAGG
>1132425.1.3
CCAAGTCGGCCGAGCTCGAATTGCGGCCGCATGCATGCATAAGCTTGCTCGAGTCTAGAG
>pMAL-p.New_England_Biolabs.html.1.6
TGCCTGCAGGTCGACTCTAGAGGATCCATCGAGGGTAGGTTTACTGAATTCAGGCCTACC
>7688144.1.2
ATTCGGTTTTTTTTTTTTTTTTTTTTTTTTTTTTTTGGGAGCTCGCCCGGGGATCCTCTA
>pNEB193.New_England_Biolabs.html.1.21
TAAACAGTCGACTCTAGACTTAATTAAGGATCCGGCGCGCCCCCGGGTACCGAGCTCGAA
>pSL180.Generic.html.1.218
CGCCTGCAGCTGGCGCCATCGATACGCGTACGTCGCGACCGCGGACATGTACAGAGCTCG
>pRPM1.Generic.html.1.7
GCATGCCTGCAGGTCGACTCTAGAGGATCCCCTCCGGATGGAAGACCCGGGTCTTCCATC
>287937.1.6
CTTCGAATTCCATGGTACCAGCTGCAGATCTCGAGCTCGGATCCCGACCCATTTGCTGTC
>115600313.1.423
GGGCGTAAACGCCGCGTGGATCCGGCTTACTAAAAGCCAGATAACAGTATGCGTATTTGC
>66815022.1.66
AGCTTGAGCTCGCGGCCGCTGCTAGCAGATCTTCTAGACTCGAGACGCGTGGTACCCTGC
>pET-44b(+).Novagen.html.1.108
GATACGCGTTCGAAGCTTGCGGCCGCACAGCTGTATACACGTGCAAGCCAGCCAGAACTC
>pMOD3.Epicentre.html.1.73
TCCCCGGGTACCGAGCTCGAATTCGAGCCAATATGCGAGAACACCCGAGAAAATTCATCG
>pPICZalphaB.InVitrogen.html.1.8
GCGGCCGCCGCGGCTCGAGGTACCGATCCGAGACGGCCGGCTGGGCCACGTGAATTCCTG
>4097013.1.25
TAGACAATGCTCAGGACTGATGAGTCCGTGAGGACGAAACTCTAAGGCTTGGATCCAGAG
>83314120.1.75
TGCAGGGGCCCCGACCGTGTCGGGGCCCCTGCACGGGTCCATGGAGCTTTAAAAGGATCT
>pHIL-S1.InVitrogen.html.1.21
ATATAGGTTACAAATAAAAAAGTATCAAAAATGAAGCCTGCATCTCTCAGGCAAATGGCA
>4097019.1.384
CTCAGGACTGATGAGTCCGTGAGGACGAAACTCTAAGGCTTGGATCCAGAGTCTCCTGAA
>4097019.1.699
AGGCTTGGATCCAGAGTCTCCTGAACTAGTCCAAGCTTATCGATACCGTCGACCTCGAGG
>pET-50b(+).Novagen.html.1.107
AGCTCGCTCTGGTGCCACGCGGTAGTAAAGAAACCGCTGCTGCTAAATTCGAACGCCAGC
>pDR720.Generic.html.1.30
AGCCAAGCTGCGTACTAGTTAACTAGTTCGATGATTAATTGTCAACAGGGGAATTCACTG
>310852.1.6
GCTGCAGGTCGACGGATCCCAAGCTTCTTCTAGAGGTACCGCATGCGATATCGAGCTCTC
>pET-12c.Novagen.html.1.54
GAAACTCCTAGGAATAGTCCTGACAACCCCTATCGCGATCAGCTCTTTTGCGTCGACGGG
>pMMB208.ATCC.html.1.37
ATTCGAGCTCGGTACCCGGGGATCCTCTAGAGTCGACCTGCAGGCATGCAAGCTTAATTA
>48995599.1.150
TATGGCGGCCGCCTGCAGCTGGCGCCATCGATACGCGTACGTCGCGACCGCGGACATGTA
>113073444.1.34
TCTAGACACGGGGTGGTTTAAACGCGGCCGCGGTACCACTAGTACGCGTAGGCCTGAGCT
>4512193.1.11
GATATCGGATCCATATGACGTCGACGCGTCTGCAGAAGCTTCGAATTCGAGCTCCCGGGT
>56406604.1.59
AGCCAGTCGCTTGAGTAAAGAATCCGGTCTGAATTTCTGAAGCCTGATGTATAGTTAATA
>209573.1.158
CTTCCAGAGACTGGATGTTTTTCGGGTGGATCCCAGAAGTAGTTTTGATGCACAGGCAAC
>pET-47b(+).Novagen.html.1.102
CGCCCGACGTCCGTCGACAAGCTTGCGGCCGCAGAGCTCGCTCTGGTGCCACGCGGTAGT
>pAX4CP.USB.html.1.20
GCAACGTTCTTGCCATTGCTGCATAAAAAACGCCCGGCGGCAACCGAGCGTTCTGAATTA
>56406608.1.281
TCAGGTAGCTTATGATATGTCTGAAGATAATCCGCAACCCCGTCAAACGTGTTGATAACC
>pCRT7_GS.InVitrogen.html.1.54
GATCAAGCTTCGAATTCGCCCTTAAGGGCGGATCCTTATCGTCATCGTCGTACAGATCCC
>115600313.1.486
CTGATTTTTGCGGTATAAGAATATATACTGATATGTATACCCGAAGTATGTCAAAAAGAG
>pCR3.InVitrogen.html.1.1
GGCCCTCTAGATGCATGCTCGAGCGGCCGCCAGTGTGATGGATATCTGCAGAATTCCAGC
>13446792.1.35
ATCCCCCGGGATGCATGAATTCAAGCTTATCGATGTCGACAGGCCTTAAGGGCCAGATCT
>SSEV19.Generic.html.1.141
AGATGGGCGCATCGTAACCGTGCATCTGCCAGTTTGAGGGGACGACGACCGTATCGGCCT
>pSE280.Invitrogen.html.1.191
CAAATTTAAAGCGCTGATATCGATCGCGCGCAGATCTGTCATGATGATCATTGCAATTGG
>pRSET_CAT.InVitrogen.html.1.400
CGCAAGGCGACAAGGTGCTGATGCCGCTGGCGATTCAGGTTCATCATGCCGTCTGTGATG
>p453.Generic.html.1.50
TATTTATAGCATAGAAAAAAACAAAATGAAATTCTACTATATTTTTGAGCTCGGGGTACC
>pATH20.ATCC.html.1.7
CTGCAGGTCGACTCTAGAGGATCCCCGGGTACCGAGCTCGAATTCCCAATTCGGGGGGAT
>pET-11d.Novagen.html.1.18
ATTTTGTTTAACTTTAAGAAGGAGATATACCATGGCTAGCATGACTGGTGGACAGCAAAT
>pS3.Generic.html.1.13
CCTGCAGGTCGACTCTAGAGGATCCCCGCGCATGCATGTTAACAGATCTCGTACGCGTGC
>60101687.1.2
AACCGGAACCGGAACCCAGGAAACAGCTATGACCGTCGACAGAGATATCCGCGGCCGCAG
>SSEV19.Generic.html.1.49
ATCAACATTAAATGTGAGCGAGTAACAACCCGTCGGATTCTCCGTGGGAACAAACGGCGG
>pSL180.Generic.html.1.183
CGGAATATTAATAGGCCTAGGATGCATATGGCGGCCGCCTGCAGCTGGCGCCATCGATAC
>pET-41c(+).Novagen.html.1.5
CATGGCGATATCGGGGATCCGAATTCTGTACAGGCCTTGGCGCGCCTGCAGGCGAGCTCC
>pAN24.Generic.html.1.18
GAAATCACATTTGCCAACCCGTTGCAGACGAGGCCGCTCAGGGCGAGTAGAGATCGGAAG
>pSL180.Generic.html.1.157
TTAACGTTAGCCGGCTACGTATACTCCGGAATATTAATAGGCCTAGGATGCATATGGCGG
>pAMP19.Invitrogen.html.1.3
CTTGCATGCCTGCAGGTCGACTCTAGAGCGGCCGCCCATGGAGATCTCTACTAGTACGCG
>595764.1.119
ATTTGCGCATGCTAGCTATAGTTCTAGAGGTACCGGTTGTTAACGTTAGCCGGCTACGTA
>pASK22.Generic.html.1.73
GACAGTAGTAAACAGCCAGATCTTCAGCCTGTACAGAAGAGATGGTCAGAGTGAAGTCGG
>56406608.1.85
CCGGTCTGAATTTCTGAAGCCTGATGTATAGTTAATATCCGCTTCACGCCATGTTCGTCC
>11991616.1.36
ATATGGTCGACCTGCAGGCGGCCGCAAGCTTGGGCCCGAATTCAGATCTGCATGCGAGTT
>pASK22.Generic.html.1.295
TGGTAACACGTTCACCTGCAGATACAGACAGAGAGCTCGGAGACTGGGTCATAACGATAT
>pRPM1.Generic.html.1.2
AGCTTGCATGCCTGCAGGTCGACTCTAGAGGATCCCCTCCGGATGGAAGACCCGGGTCTT
>pZP19.Generic.html.1.15
TGCAGGTCGACTCTAGAGGATCCCCCTCTAGAGGATCCCCTCGAGAATGCCGGCATTCGG
>pSE280.Invitrogen.html.1.244
CAATTGGATCCATATATAGGGCCCGGGTTATAATTACCTCAGGTCGACGTCCCATGTGCA
>pBK614.Generic.html.1.5
AACATGAGACAAAAGCCGTCCTTCCCTAGCTGAACTACCCAAAAGTATAAATGCCTGAAC
>pSL180.Generic.html.1.9
ATGGCCATGGGACGTCGACCTGAGGTAATTATAACCCGGGCCCTATATATGGATCCAATT
>pASK22.Generic.html.1.37
CGGCGCCAAAGGTCAGCGGGTAAGAGTGGTCGTTTTGACAGTAGTAAACAGCCAGATCTT
>pASK22.Generic.html.1.510
TTACGGCTAGCTGCGATCCACTCGAGACGTTTACCCGGGGGCTGACGTACCCACTCCATG
>pET-44b(+).Novagen.html.1.58
TGGATCCGAATTCTGTACAGGCGCGCCTGCAGGACGTCGACGGTACCATCGATACGCGTT
>pAX4BP.USB.html.1.31
CCATTGCTGCATAAAAAACGCCCGGCGGCAACCGAGCGTTCTGAATTAATTAATCATCGT
>pQE-TriSystem_Strep.Qiagen.html.1.44
TCGACCTGCAGGCGCGCCGAGATCTGAGAATTCGGATCCACGAGCTCCCGGGATATCGCC
>pGV451.Generic.html.1.7
GATCTTCAATTCTCATGTTTGACAGCTTATCATCGCCCTGACTGAGTCGAGCCCAGCTTG
>pAN24.Generic.html.1.28
TTGCCAACCCGTTGCAGACGAGGCCGCTCAGGGCGAGTAGAGATCGGAAGCCCATGGTGA
>115600313.1.839
GTGATATTATTGACACGCCCGGGCGACGGATGGTGATCCCCCTGGCCAGTGCACGTCTGC
>pMAL-p2.New_England_Biolabs.html.1.10
CCTGCAGGTCGACTCTAGAGGATCCGAATTCTGAAATCCTTCCCTCGATCCCGAGGTTGT
>4097019.1.495
GGATCCAGAGTCTCCTGAACTAGACAATGCTCAGGACTGATGAGTCCGTGAGGACGAAAC
>pUCBM20.Boehringer.html.1.32
GAGCTCTAGAGTCGACGGGCCCGGTACCGCGGCCGCCTTAAGACGCGTGGATCCCCGGGA
>pExchange-6A.Stratagene.html.1.22
AGCTTGATATCGAATTCCTGCAGCCCGGGGGATCCGCCCGGGCTAGAGCGGCCGCCACCG
>pMT_BiP_V5-Hisc.InVitrogen.html.8.32
GTGCTGGATATCTGCAGAATTCCACCACACTGGACTAGTAGGTACCCCGGGCCATGGAGA
>pQE-TriSystem_Strep.Qiagen.html.1.17
GCGGCCGCAAGCTTCGAACCGGTACCGTCGACCTGCAGGCGCGCCGAGATCTGAGAATTC
>9957257.1.14
ATGCCTCGAGGGATCCTCTAGAAGCGGCCGCGACTAGTGAGCTCGTCGACGTAGGCCTTT
>56406604.1.166
CCTGTTTGAGAAGATGTCTCCGCCGATGCTTTTCCCCGGAGCGACGTCTGCAAGGTTCCC
>pSE420.InVitrogen.html.1.183
AGCTAGCATGCGCAAATTTAAAGCGCTGATATCGATCGCGCGCAGATCTGTCATGATGAT
>17864894.1.2
ATCCCTGCCGGCCGGTCCGGCGCGCCCGGGCTCGAGTGCACGTACGACGTCTAGACCTAG
>18252143.1.12
ATTCAGATCTAGAGCTCTGCAGGATCCAAGCTTACTAGTGGTACCACGCGTGAATAGATA
>pBGRF.Generic.html.1.4
CTTGCATGCCTGCAGGTCGACTCTAGAGGATCCCCGGGTACCGAGCTCGAATTCTTTATT
>115600313.1.629
CGGTCTGGTAAGCACAACCATGCAGAATGAAGCCCGTCGTCTGCGTGCCGAACGCTGGAA
>57790551.1.2
GCCTTCGCGAGGTACCGGGCCCAAGCTTCTCGAGGAATTCCTGCAGCCCGGGGGATCCAC
>4097019.1.84
GTCTCCTGAACTAGACAATGCTCAGGACTGATGAGTCCGTGAGGACGAAACTCTAAGGCT
>603191.2.8
ACGGCCGACTAGTAGGCCTATTATTTTTGACACCAGACAAGTTGGTAATGGTAGCGACCG
>209573.1.279
CGCGGTTTCCATTATAAAATCCTCTTTGACTTTTAAAACACTCGAGTTAACAAATAAATA
>pSPORT1.ATCC.html.1.26
TCCCGGGTCGACGAGCTCACTAGTCGGCGGCCGCTCTAGAGGATCCAAGCTTACGTACGC
>208744.1.136
TCTATGTTATGTTAGTATCATTCGAAACATACCTTTGGGTCCTTTGGCCAATCCCGGGGA
>209573.1.176
TTTTCGGGTGGATCCCAGAAGTAGTTTTGATGCACAGGCAACGGAGCTCAGCGTATAAGT
>pSU2703.Generic.html.1.62
TTCAGGTGCTACATTTGAAGAGATAAATTGCACTGAAATCTAGAAATATTTTATCTGATT
>pExchange-4A.Stratagene.html.1.1
TCGAGGTCGACGGTATCGATAAGCTTGATATCGAATTCCTGCAGCCCGGGGGATCCGCCC
>310796.1.4
CGGTAAACCAGCAATAGACATAAGCGGCTATTTAACGACCCTGCCCTGAACAAGCGACCG
>6467488.1.10
TTCCGGAAGATCTTCCCCGGGGATCCTCTAGAGTCGACCTGGCGCGCCAAGCTCGGAATT
>13027702.1.35
ATGGCGGCCGCCTGCAGCTGGCGCCATCGATACGCGTACGTCGCGACCGCGGACATGTAC
>pPICZalphaA.InVitrogen.html.1.1
CTAGAAAGCTGGCGGCCGCCGCGGCTCGAGGTACCGATCCGAGACGGCCGGCTGGGCCAC
>595764.1.110
GCGCTTTAAATTTGCGCATGCTAGCTATAGTTCTAGAGGTACCGGTTGTTAACGTTAGCC
>1769877.1.21
GACTCTAGAGGATCTATATTACCCTGTTATCCCTAGCGGATCCCCGGGTACCGAGCTCGA
>pASK22.Generic.html.1.26
CAGTTTGGTGCCGGCGCCAAAGGTCAGCGGGTAAGAGTGGTCGTTTTGACAGTAGTAAAC
>113204803.1.28
CTGCAGGTCGACTCTAGAGGATCCCCGGGTACCGAGCTCGAATTCGGCGCGCCATTTAAA
>66815022.1.6
GGGCCCAAAGTCGACGGATCCCATATATGACTAGTGAATTCCCCGGGAGGCCTGATATCA
>595764.1.136
ATAGTTCTAGAGGTACCGGTTGTTAACGTTAGCCGGCTACGTATACTCCGGAATATTAAT
>209573.1.128
CCTGGTTGCAGTGAGTGCCTTTACCGATAACTTCCAGAGACTGGATGTTTTTCGGGTGGA
>pPICZalphaB.InVitrogen.html.1.4
GCTGGCGGCCGCCGCGGCTCGAGGTACCGATCCGAGACGGCCGGCTGGGCCACGTGAATT
>pSPORT1.ATCC.html.1.1
ACGCCTGCAGGTACCGGTCCGGAATTCCCGGGTCGACGAGCTCACTAGTCGGCGGCCGCT
>pSL180.Generic.html.1.134
TATAGTTCTAGAGGTACCGGTTGTTAACGTTAGCCGGCTACGTATACTCCGGAATATTAA
>pSE420.InVitrogen.html.1.281
TTACCTCAGGTCGACGTCCCATGTGCAGGTGCTGAATTCGAAGGCATTCCACGACGTGGT
>208744.1.98
TTTCTCGAGGTACCCTCCAAGGGTCCTCCTGAAAATGTTCTATGTTATGTTAGTATCATT
>310756.1.40
CCAGTTCTGCGCCTGCAGCAATGGCAACAACGTTGCCCGGATCCGGTCGCGCGAATTCGT
>pSE280.Invitrogen.html.1.158
AACCGGTACCTCTAGAACTATAGCTAGCATGCGCAAATTTAAAGCGCTGATATCGATCGC
>pETcoco-2.Novagen.html.1.175
CTGGCGTTCAAATTTCGCAGCAGCGGTTTCTTTGCTAGCACCGTGATGGTGATGGTGATG
>pCRT7_GS.InVitrogen.html.1.8
GTGGCAGCAGCCAACTCAGCTTCCTTTCGGGCTTTGTTAGCAGCCGGATCAAGCTTCGAA
>16930722.1.72
GATCATCGATGGGCCCATGGCTAGCGGCCGCACGCGTTCGCGACTAGTGCGCGATCGCGG
>pET-47b(+).Novagen.html.1.91
AGGCCTTGGCGCGCCCGACGTCCGTCGACAAGCTTGCGGCCGCAGAGCTCGCTCTGGTGC
>p453.Generic.html.1.19
CAATAAATTAGAATAGTTTCAATTTTTAAGCTATTTATAGCATAGAAAAAAACAAAATGA
>115600313.1.860
GGCGACGGATGGTGATCCCCCTGGCCAGTGCACGTCTGCTGTCAGATAAAGTCTCCCGTG
>118200845.1.43
TATACGCGTTATACCGGTATCCTGCAGGTAGCATGCAAGAGATCTTATAGGCCTCGAGTT
>pDK101.ATCC.html.1.51
GCCGCACTAGTGATATCCCGCGGCCATGGATAACATGGCCAACAAAACCATGGCGGCCGG
>pCDF1-MCS1-EF1-Puro.System_Biosciences.html.1.1
TGCGGCCGCGAATTCATTTAAATTAATTAAGCTTAGATCTGGATCCGGCGCGCCCGGGCT
>pET-52b(+).Novagen.html.1.26
GGTGATGATGGTGGTGATGAGCGGAACTACCGCGTGGCACCAGAGCGAGCTCTGCGGCCG
>pS1.ATCC.html.1.30
AGGATCCCCGCGCATGCATGTTAACAGATCTCGTACGCGTGCCGGCGCCTCGAGACTAGT
>pMR101.ATCC.html.1.11
TGACTGGTGGACAGCAAATGGGTCGGATCCGGCTGCTAACAAAGCCCGAAAGGAAGCTGA
>310784.1.3
TACCCGGGGATCCTCTAGAGTCGACCTGCAGGCATGCAAGCTTTCGCGAGCTCGAGATCT
>18766333.1.19
GGCCATGGCGGCCGCGTCGACATCGATAAGCTTGAATTCATGCATCCCGGGGGATCCACT
>45655410.1.33
GTCGACCTGCAGGCGGCCGCGAATTCACTAGTGATATCGAATTCCCGCGGCCGCCATGGC
>3139056.1.71
CTGATATCATCGATGAATTCGAGCTCGGTACCCGGGGATCCTCTAGAGTCGACCTGCAGG
>83314120.1.82
GCCCCGACCGTGTCGGGGCCCCTGCACGGGTCCATGGAGCTTTAAAAGGATCTAGGTGAA
>9957257.1.4
TTGGTACCGCATGCCTCGAGGGATCCTCTAGAAGCGGCCGCGACTAGTGAGCTCGTCGAC
>pET-11d.Novagen.html.1.27
AACTTTAAGAAGGAGATATACCATGGCTAGCATGACTGGTGGACAGCAAATGGGTCGGAT
>287942.1.9
GCTCGAGATCTGCAGCTGGTACCATGGAATTCGAAGCTTGATCCGACCCATTTGCTGTCC
>pGEM-7Zf(+)_LIC-F.ATCC.html.1.3
TGCATCCAACGCGTTGGGAGCTCTCCGGATCCAAGCTTATCGATTTCGAACCCGGGGTAC
>pXC14.ATCC.html.1.62
AACAATTGATTGAATGTATGCAAATAAATGCATACACCATAGGTGTGGTTTAATTTGATG
>pUCBM21.Boehringer.html.1.1
GAATTCCCGGGGATCCACGCGTAACTTAAGTGCGGCCGCGGTACCGGGCCCGTCGACTCT
>310806.1.16
GCAGGTCGACGGATCCCAAGCTTCTTCTAGAGGTACCGCATGCGATATCGAGCTCTCCCG
>5420374.1.20
TACTCAAGCTTATGCATGCGGCCGCATCTAGAGGGCCCGGATCCCTCGAGGTCGACGAAT
>pAMP1.Invitrogen.html.1.26
GGCATCATCATCATTAGTAGTAGTAGGCGGCCGCTCTAGAGGATCCAAGCTTACGTACGC
>pET-50b(+).Novagen.html.1.40
TACCAGGATCCGAATTCTGTACAGGCCTTGGCGCGCCCGACGTCCGTCGACAAGCTTGCG
>115600313.1.938
ATATCGGGGATGAAAGCTGGCGCATGATGACCACCGATATGGCCAGTGTGCCGGTCTCCG
>pET-51b(+).Novagen.html.1.4
TAGGTTAATTAGTGGTGGTGATGGTGATGATGGTGGTGATGAGCGGAAATTGAGGAGAAG
>pET-12b.Novagen.html.1.6
TCTAGAAATAATTTTGTTTAACTTTAAGAAGGAGATATACATATGCGGGCGAAACTCCTA
>pET-12a.Novagen.html.1.2
CCCTCTAGAAATAATTTTGTTTAACTTTAAGAAGGAGATATACATATGCGGGCGAAACTC
>56406604.1.47
GTTTTGTAAATCAGCCAGTCGCTTGAGTAAAGAATCCGGTCTGAATTTCTGAAGCCTGAT
>pET-17xb.Novagen.html.1.13
CTTGGTACCGAGCTCGGATCCACTAGTAACGGCCGCCAGTGTGCTGGAATTCTGCAGATA
>pET-52b(+).Novagen.html.1.33
ATGGTGGTGATGAGCGGAACTACCGCGTGGCACCAGAGCGAGCTCTGCGGCCGCGTCGAC
>18766333.1.34
GTCGACATCGATAAGCTTGAATTCATGCATCCCGGGGGATCCACTAGTAAGGCCTTAAGG
>pMT_BiP_V5-Hisc.InVitrogen.html.8.19
AGCGGCCGCCACTGTGCTGGATATCTGCAGAATTCCACCACACTGGACTAGTAGGTACCC
>pNEB205A.New_England_Biolabs.html.1.19
AACGCTGAGGAGACATCTAGACTTTCCCTCAGCTTAATTAAGGCGCGCCTGAGCTCGAAT
>pRSET_CAT.InVitrogen.html.1.343
ACGTGGCCAATATGGACAACTTCTTCGCCCCCGTTTTCACCATGGGCAAATATTATACGC
>pAN561H.Generic.html.1.71
TAAAAAAGTTTCGGCCGGCGTATTGGGTGTTACGGAGCATTCACTAGGCAACCATGCATG
>pS1.ATCC.html.1.9
ATGCCTGCAGGTCGACTCTAGAGGATCCCCGCGCATGCATGTTAACAGATCTCGTACGCG
>12082761.1.45
GCGGCCGCCTGCAGGTCGACGGGCCCGGGATCCGATATCTAGATGCATTCGCGAGGTACC
>pSPTBM20.Boehringer.html.1.6
CCCGGGGATCCACGCGTCTTAAGGCGGCCGCGGTACCGGGCCCGTCGACTCTAGAGCTCT
>413812.1.2
AATTAAGCGGCCGCCCGGGAATTCGAGCTCGGTACCAGATCTTCTAGATTCGAACTCGAG
>118200851.1.175
CCACTAGTGGCCTATGCGGCCGCGGATCTGATCCCGGGCGGGTACCTTTGAATTCCACTT
>pXC14.ATCC.html.1.69
GATTGAATGTATGCAAATAAATGCATACACCATAGGTGTGGTTTAATTTGATGCCCTTTT
>603191.2.27
ATTATTTTTGACACCAGACAAGTTGGTAATGGTAGCGACCGGCGCTCAGTTGGAATTCTA
>pET-43.1Ek_LIC.Novagen.html.1.91
TTCGAAGCTTGCGGCCGCACAGCTGTATACACGTGCAAGCCAGCCAGAACTCGCTCCTGA
>pS3.Generic.html.1.6
TTGCATGCCTGCAGGTCGACTCTAGAGGATCCCCGCGCATGCATGTTAACAGATCTCGTA
>pGEM-7Zf(+)_LIC-F.ATCC.html.1.80
GGAGCGAGTTTGGTACCGAATTCCTCGAGTCTAGAGGAGCATGCGACGTCGGGCCCAATT
>115600313.1.900
GTCAGATAAAGTCTCCCGTGAACTTTACCCGGTGGTGCATATCGGGGATGAAAGCTGGCG
>3328183.2.3
CTTAATACGACTCACTATAGGGAGCGGCCGCAGATCTTGCAGGTCGACGATTCTATAGTG
>pHIL-S1.InVitrogen.html.1.94
TTGATTAGAATCTAGCAAGACCGGTCTTCTCGTAAGTGCCCAACTTGAACTGAGGAACAG
>56406608.1.99
TGAAGCCTGATGTATAGTTAATATCCGCTTCACGCCATGTTCGTCCGCTTTTGCCCTGGA
>pSE280.Invitrogen.html.1.255
ATATATAGGGCCCGGGTTATAATTACCTCAGGTCGACGTCCCATGTGCAGGTGCTGAATT
>4097019.1.407
GACGAAACTCTAAGGCTTGGATCCAGAGTCTCCTGAACTAGACAATGCTCAGGACTGATG
>56406604.1.119
TCCGCTTCACGCCATGTTCGTCCGCTTTTGCCCTGGAGTTTGCCTTCCCTGTTTGAGAAG
>115600313.1.577
GTTGACAGCGACAGCTATCAGTTGCTCAAGGCATATATGATGTCAATATCTCCGGTCTGG
>pS3.Generic.html.1.21
TCGACTCTAGAGGATCCCCGCGCATGCATGTTAACAGATCTCGTACGCGTGCCGGCGCCT
>pDR720.Generic.html.1.12
GGGGATCCGTCGACCTGCAGCCAAGCTGCGTACTAGTTAACTAGTTCGATGATTAATTGT
>pEpiFOS-5.Epicentre.html.1.5
AAGCTTGCATGCCTGCAGGTCGACTCTAGAGGATCCCACGTGGGATCCCCGGGTACCGAG
>pLEX.InVitrogen.html.1.41
GTGATGGATATCTGCAGAATTCCAGCACACTGGCGGCCGTTACTAGTGGATCCGAGCTCG
>115600313.1.1066
TTCTGGGGAATATAAATGTCAGGCTCCCTTATACACAGCCAGTCTGCAGGTCGATACAGT
>pSE280.Invitrogen.html.1.117
CTATTAATATTCCGGAGTATACGTAGCCGGCTAACGTTAACAACCGGTACCTCTAGAACT
>pQE-TriSystem.Qiagen.html.1.53
ACAGCTGTGCGGCCGCAAGCTTCGAACCGGTACCGTCGACCTGCAGGCGCGCCGAGATCT
>118200851.1.161
AGAAGGATCCAGATCCACTAGTGGCCTATGCGGCCGCGGATCTGATCCCGGGCGGGTACC
>1673614.1.3
GCCGCACGTGTAACTTAAGTCTAGAGTCGACGGTACCAAGAATTCCATGGATATCCCGGG
>310805.1.12
AGAGCTCGATATCGCATGCGGTACCTCTAGAAGAAGCTTGGGATCCGTCGACCTGCAGCC
>pET-44c(+).Novagen.html.1.83
CCTGCAGGACGTCGACGGTACCATCGATACGCGTTCGAAGCTTGCGGCCGCACAGCTGTA
>56406608.1.216
CTGCAAGGTTCCCTTTTGATGCCACCCAGCCGAGGGCTTGTGCTTCTGATTTTGTAATGT
>18766333.1.37
GACATCGATAAGCTTGAATTCATGCATCCCGGGGGATCCACTAGTAAGGCCTTAAGGGCC
>pET-47b(+).Novagen.html.1.108
ACGTCCGTCGACAAGCTTGCGGCCGCAGAGCTCGCTCTGGTGCCACGCGGTAGTAAAGAA
>pAMP1.Invitrogen.html.1.24
CGGGCATCATCATCATTAGTAGTAGTAGGCGGCCGCTCTAGAGGATCCAAGCTTACGTAC
>pCRT7_GS.InVitrogen.html.1.117
CCATTTGCTGTCCACCAGTCATGCTAGCCATACCATGATGATGATGATGATGAGAACCCC
>310853.1.10
GGAGAGCTCGATATCGCATGCGGTACCTCTAGAAGAAGCTTGGGATCCGTCGACCTGCAG
>113073402.1.3
TGCCTGCAGGTCGACTCTAGACACGGGGTGGTTTAAACGCGGCCGCGGTACCACTAGTAC
>537474.1.6
TCTGATATCATCGATGAATTCGAGCTCGGTACCCGGGGATCCTCTAGAGTCGACCTGCAG
>11559656.1.12
GAATTCCTCGAGATCTTCTAGACCCCGGGGATATCCCATGGGCGGCCGCACTAGTGTCGA
>pGEXKG.Generic.html.1.8
AGCTCGAGTCGACCCATGGAGTCTAGAATTCCACCACCACCACCGGAAATTTCCCGGGGA
>1066312.1.14
ATCTCGAGGCGCCGAATTCGAGCTCGGTACCCGGGGATCCTCTAGAGTCGACCTGCAGGC
>pRSFDuet-1.Novagen.html.1.35
CCAGACTCGAGGGTACCGACGTCAGCGATCGCGTGGCCGGCCGATATCCAATTGAGATCT
>pCRT7_GS.InVitrogen.html.1.110
TCCCGACCCATTTGCTGTCCACCAGTCATGCTAGCCATACCATGATGATGATGATGATGA
>115600313.1.1077
ATAAATGTCAGGCTCCCTTATACACAGCCAGTCTGCAGGTCGATACAGTAGAAATTACAG
>45862365.1.38
GATGCGGCCGCAAAGTCGACGAATTCTCCCGGGTGGATCCAAGGCCTTCTAGAAAAACTC
>48995599.1.69
GCTAGCTATAGTTCTAGAGGTACCGGTTGTTAACGTTAGCCGGCTACGTATACTCCGGAA
>pS3.Generic.html.1.10
ATGCCTGCAGGTCGACTCTAGAGGATCCCCGCGCATGCATGTTAACAGATCTCGTACGCG
>56406597.1.24
GTAAAGGTCTGATAATGGTCCGTTGTTTTGTAAATCAGCCAGTCGCTTGAGTAAAGAATC
>pASK22.Generic.html.1.204
TTCGGCGGTTGGCCAGGCTTTTGCTGATACCACGCCAGGAAGTTTTTCTGGTTACCAGAG
>310853.1.5
TCCCGGGAGAGCTCGATATCGCATGCGGTACCTCTAGAAGAAGCTTGGGATCCGTCGACC
>pRNA-U6.3_Neo.Genscript.html.1.23
ATCAGCGGTTTAAACTTAAGCTTTCCAAAAAACTTACGCTGAGTACTTCGATCTCTTGAA
>pAMP18.Invitrogen.html.1.17
CCGGGGATCCAACGCGTACTAGTAGAGATCTCCATGGGCGGCCGCTCTAGAGTCGACCTG
>pMAL-p2.New_England_Biolabs.html.1.25
TAGAGGATCCGAATTCTGAAATCCTTCCCTCGATCCCGAGGTTGTTGTTATTGTTATTGT
>pMOD3.Epicentre.html.1.35
TTTTAAAGCTTGCATGCCTGCAGGTCGACTCTAGAGGATCCCCGGGTACCGAGCTCGAAT
>4097019.1.398
GTCCGTGAGGACGAAACTCTAAGGCTTGGATCCAGAGTCTCCTGAACTAGACAATGCTCA
>pUC28.Generic.html.1.8
GCGAGCTCCATGGATATCGATCGCATGCATATGGGCCCTCGAGGCCTTGAATGCGGCCGC
>56406604.1.88
TGAATTTCTGAAGCCTGATGTATAGTTAATATCCGCTTCACGCCATGTTCGTCCGCTTTT
>209573.1.83
CTAGACAGATTTTACGACCGTCTTTCAGAGTAGCGATAACTTCAACCTGGTTGCAGTGAG
>pRNA-U6.3_Neo.Genscript.html.1.45
TTCCAAAAAACTTACGCTGAGTACTTCGATCTCTTGAATCGAAGTACTCAGCGTAAGCGG
>pIVEX-GST.Roche.html.1.16
GAGCTCGCTCGAGTCGACTTGCCATGGTCATATGTTTAATTAAGCGGCCGCGGCCAGGCC
>6759494.1.23
CGAGCTCGGTACCCGGGGATCCTCTAGAGTCGACCTGCAGGCATGCAAGCTTCAGCTGCT
>pIC20HE.Generic.html.1.9
CGTAGATCTGATATCGCTAGCCGGCTACGTATCGATGAATTCTCGAGGCGGCCGCGGGCC
>115600313.1.1009
GAAGTGGCTGATCTCAGCCACCGCGAAAATGACATCAAAAACGCCATTAACCTGATGTTC
>pET-48b(+).Novagen.html.1.112
TGGTGCCACGCGGTAGTAAAGAAACCGCTGCTGCTAAATTCGAACGCCAGCACATGGACA
>pMOD3.Epicentre.html.1.19
AAAGAATATATAAGGCTTTTAAAGCTTGCATGCCTGCAGGTCGACTCTAGAGGATCCCCG
>pSE420.InVitrogen.html.1.269
CCCGGGTTATAATTACCTCAGGTCGACGTCCCATGTGCAGGTGCTGAATTCGAAGGCATT
>pET-44c(+).Novagen.html.1.44
AGAGTCCGAGCTCGTGGATCCGAATTCTGTACAGGCGCGCCTGCAGGACGTCGACGGTAC
>pUCBM20.Boehringer.html.1.10
CATGGGATATCGCATGCCTGCAGAGCTCTAGAGTCGACGGGCCCGGTACCGCGGCCGCCT
>209132.1.6
ATTTATCTCCGACGATATTCTCATCAGTGAAATCCAGCTGGAGTTCTTTAGCAAATTTTT
>310796.1.1
CCGCGGTAAACCAGCAATAGACATAAGCGGCTATTTAACGACCCTGCCCTGAACAAGCGA
>118200849.1.49
AAGCTAGCTATACGCGTTATACCGGTATCCTGCAGGTAGCATGCAAGAGATCTTATAGGC
>208744.1.160
AAACATACCTTTGGGTCCTTTGGCCAATCCCGGGGATCCTCTAGAGTCGACCTGCAGGCA
>pSPTBM21.Boehringer.html.1.4
AGCTTCCATGGGATATCGCATGCCTGCAGAGCTCTAGAGTCGACGGGCCGGGTACCGCGG
>pSE420.InVitrogen.html.1.148
CGGCTAACGTTAACAACCGGTACCTCTAGAACTATAGCTAGCATGCGCAAATTTAAAGCG
>pXC14.ATCC.html.1.45
TAAGTACTTCCTTAGATAACAATTGATTGAATGTATGCAAATAAATGCATACACCATAGG
>209573.1.280
GCGGTTTCCATTATAAAATCCTCTTTGACTTTTAAAACACTCGAGTTAACAAATAAATAC
>47132203.1.15
ACCGGGCCCAAGCTTCTCGAGGAATTCCTGCAGCCCGGGGGATCCACTAGTGAGGAGCTC
>8272485.1.2
GCTTGCATGCCTGCAGGTCGACTCTAGAGGATCCCCGGGTACCGAGCTCGAATTAGTCGA
>pETcoco-2.Novagen.html.1.91
CACGTGGCGCGCCTGGACGTCATCGATGCGATCGCCCGGGCTCTTGTCGTCGTCATCACC
>58651745.1.44
CACACTGGAATTCTCTAGAGCGCGCCATGGTCAAAGTTGAGCGTTTATTCTGAGCTTCTG
>115600313.1.580
GACAGCGACAGCTATCAGTTGCTCAAGGCATATATGATGTCAATATCTCCGGTCTGGTAA
>118200854.1.157
GGCCTATGCGGCCGCGGATCTGATCCCGGGCGGGTACCTTTGAATTCCACTTAATTAATT
>595764.1.23
GTCGACCTGAGGTAATTATAACCCGGGCCCTATATATGGATCCAATTGCAATGATCATCA
>11559656.1.22
AGATCTTCTAGACCCCGGGGATATCCCATGGGCGGCCGCACTAGTGTCGACCTGCAGGCA
>118200849.1.40
GACCTAGGAAAGCTAGCTATACGCGTTATACCGGTATCCTGCAGGTAGCATGCAAGAGAT
>118200854.1.149
CCACTAGTGGCCTATGCGGCCGCGGATCTGATCCCGGGCGGGTACCTTTGAATTCCACTT
>pCRT7_VP22-1-TOPO.InVitrogen.html.1.33
TCTGCAGAATTGCCCTTAAGGGCAATTCCACCACACTGGACTAGTGGATCCGAGCTCGGT
>pASK22.Generic.html.1.56
GTAAGAGTGGTCGTTTTGACAGTAGTAAACAGCCAGATCTTCAGCCTGTACAGAAGAGAT
>595767.1.122
CCTATTAATATTCCGGAGTATACGTAGCCGGCTAACGTTAACAACCGGTACCTCTAGAAC
>209573.1.85
AGACAGATTTTACGACCGTCTTTCAGAGTAGCGATAACTTCAACCTGGTTGCAGTGAGTG
>115600313.1.318
TGCTGATGCCGCTGGCGATTCAGGTTCATCATGCCGTCTGTGATGGCTTCCATGTCGGCA
>pDsRed2.Clontech.html.2.13
CGACTAGTAGGCCTATTATTTTTGACACCAGACAAGTTGGTAATGGTAGCGACCGGCGCT
>pTriEx-1.Novagen.html.1.80
TATACAGCTGTGCGGCCGCAAGCTTCGAACCGGTACCGTCGACCTGCAGGCGCGCCGAGA
>pASK22.Generic.html.1.404
CAATGCATTCATCTGCAGGTACAGGATCGATTGACTAGTGTCACGAGAAACGATGAAACG
>pMR101.ATCC.html.1.21
ACAGCAAATGGGTCGGATCCGGCTGCTAACAAAGCCCGAAAGGAAGCTGAGTTGGCTGCT
>118200854.1.96
TCGAGGTCGACTCTAGATAAAGCTTTAGAGCTCTTCTTAAGAAGGATCCAGATCCACTAG
>113073376.1.3
GATAAGCTTGCATGCCTGCAGGTCGACTCTAGACACGGGGTGGTTTAAACGCGGCCGCGG
>13446792.1.14
CCATGGCGGCCGCACTAGTGGATCCCCCGGGATGCATGAATTCAAGCTTATCGATGTCGA
>pSE280.Invitrogen.html.1.205
TGATATCGATCGCGCGCAGATCTGTCATGATGATCATTGCAATTGGATCCATATATAGGG
>56406608.1.241
CCAGCCGAGGGCTTGTGCTTCTGATTTTGTAATGTAATTATCAGGTAGCTTATGATATGT
>pRSET_CAT.InVitrogen.html.1.373
CCGTTTTCACCATGGGCAAATATTATACGCAAGGCGACAAGGTGCTGATGCCGCTGGCGA
>pRSET_CAT.InVitrogen.html.1.274
CATTCTTGCCCGCCTGATGAATGCTCATCCGGAATTCCGTATGGCAATGAAAGACGGTGA
>48995599.1.166
AGCTGGCGCCATCGATACGCGTACGTCGCGACCGCGGACATGTACAGAGCTCGAGAAGTA
>7638455.1.14
TGAATTCTACGCGTCGACAGGCGCCACTAGTGCATGCATATGTGAAGCTTAGAGCTCGAG
>125976391.1.5
ACTAGGTGGATCCCGGGCCCGCGGTACCGTCGACTGCAGAATTCGAAGCTTGAGCTCGAG
>pXC14.ATCC.html.1.9
TAGAGCCTCGTTGCGTTTGTTTGCACGAACCATATGTAAGTACTTCCTTAGATAACAATT
>56406597.1.23
TGTAAAGGTCTGATAATGGTCCGTTGTTTTGTAAATCAGCCAGTCGCTTGAGTAAAGAAT
>595764.1.141
TCTAGAGGTACCGGTTGTTAACGTTAGCCGGCTACGTATACTCCGGAATATTAATAGGCC
>pET-50b(+).Novagen.html.1.151
AAATTCGAACGCCAGCACATGGACAGCTCTACTTCTGCTGCTCTCGAGGCTTAATTAACC
>115600313.1.1104
CCAGTCTGCAGGTCGATACAGTAGAAATTACAGAAACTTTATCACGTTTAGTAAGTATAG
>pET-17xb.Novagen.html.1.26
TCGGATCCACTAGTAACGGCCGCCAGTGTGCTGGAATTCTGCAGATATCCATCACACTGG
>pRSET_CAT.InVitrogen.html.1.84
AAGCTAAAATGGAGAAAAAAATCACTGGATATACCACCGTTGATATATCCCAATCGCATC
>56406604.1.79
AATCCGGTCTGAATTTCTGAAGCCTGATGTATAGTTAATATCCGCTTCACGCCATGTTCG
>118200851.1.140
AAAGCTTTAGAGCTCTTCTTAAGAAGGATCCAGATCCACTAGTGGCCTATGCGGCCGCGG
>pSU2703.Generic.html.1.25
AACATGAGAATTACAACTTATATCGTATGGGGCTGACTTCAGGTGCTACATTTGAAGAGA
>pWEB::TNC.Epicentre.html.1.18
TAATACGACTCACTATAGGGAGAGGATCCCGGGATCCGTCGTGACTGGGAAAACCCTGGC
>pET-47b(+).Novagen.html.1.50
CCTCTTTCAGGGACCCGGGTACCAGGATCCGAATTCTGTACAGGCCTTGGCGCGCCCGAC
>pQE-TriSystem_Strep.Qiagen.html.1.34
ACCGGTACCGTCGACCTGCAGGCGCGCCGAGATCTGAGAATTCGGATCCACGAGCTCCCG
>4097019.1.298
CCTGAACTAGACAATGCTCAGGACTGATGAGTCCGTGAGGACGAAACTCTAAGGCTTGGA
>595767.1.234
GTCATGATGATCATTGCAATTGGATCCATATATAGGGCCCGGGTTATAATTACCTCAGGT
>pSE420.InVitrogen.html.1.276
TATAATTACCTCAGGTCGACGTCCCATGTGCAGGTGCTGAATTCGAAGGCATTCCACGAC
>595767.1.11
GTGCACGGCCCACGTGGCCACTAGTACTTCTCGAGCTCTGTACATGTCCGCGGTCGCGAC
>115600313.1.822
GTTTGTGGATGTACAGAGTGATATTATTGACACGCCCGGGCGACGGATGGTGATCCCCCT
>pMR101.ATCC.html.1.13
ACTGGTGGACAGCAAATGGGTCGGATCCGGCTGCTAACAAAGCCCGAAAGGAAGCTGAGT
>83314120.1.22
AGAGCTCTGCAGGATCCAAGCTTACTAGTGGTACCACGCGTGAATAGATAGAGTGCAGGG
>pTriEx-3Neo.Novagen.html.1.48
CGGGGTCTTCCGGGGCGAGTTCTGGCTGGCTTGCACGTGTATACAGCTGTGCGGCCGCAA
>115600313.1.606
GGCATATATGATGTCAATATCTCCGGTCTGGTAAGCACAACCATGCAGAATGAAGCCCGT
>pTriEx-1.Novagen.html.1.109
CCGGTACCGTCGACCTGCAGGCGCGCCGAGATCTGAGAATTCGGATCCACGAGCTCCCGG
>17864894.1.39
GCACGTACGACGTCTAGACCTAGGCCTTAAGATCTGATCATATGCATCCGCGGGCCCGGG
>pSE280.Invitrogen.html.1.18
GTGGCCACTAGTACTTCTCGAGCTCTGTACATGTCCGCGGTCGCGACGTACGCGTATCGA
>pWEB::TNC.Epicentre.html.1.15
GCATAATACGACTCACTATAGGGAGAGGATCCCGGGATCCGTCGTGACTGGGAAAACCCT
>pMIB_V5-Hisb.InVitrogen.html.1.8
CGAGCGGCCGCCACTGTGCTGGATATCTGCAGAATTCCACCACACTGGACTAGTGGATCC
>56406608.1.129
CACGCCATGTTCGTCCGCTTTTGCCCTGGAGTTTGCCTTCCCTGTTTGAGAAGATGTCTC
>56406608.1.122
TCCGCTTCACGCCATGTTCGTCCGCTTTTGCCCTGGAGTTTGCCTTCCCTGTTTGAGAAG
>118200854.1.23
AAGCTAGCTATACGCGTTATACCGGTATCCTGCAGGTAGTATGCAAGAGATCTTATAGGC
>pZP19.Generic.html.1.51
CCCCTCGAGAATGCCGGCATTCGGGCCCGGGTACCGAGCTCGGGGTACCGAGCTCGAATT
>4097019.1.604
ATGAGTCCGTGAGGACGAAACTCTAAGGCTTGGATCCAGAGTCTCCTGAACTAGACAATG
>pET-47b(+).Novagen.html.1.12
GCACATCACCACCACCATCACTCCGCGGCTCTTGAAGTCCTCTTTCAGGGACCCGGGTAC
>17864894.1.12
GCCGGTCCGGCGCGCCCGGGCTCGAGTGCACGTACGACGTCTAGACCTAGGCCTTAAGAT
>45862365.1.79
AGGCCTTCTAGAAAAACTCGAGAACGTTGGGCCCCAATTGGCTAGCAAGCTTTCCGCGGG
>115600313.1.729
ATTGAAATGAACGGCTCTTTTGCTGACGAGAACAGGGGCTGGTGAAATGCAGTTTAAGGT
>209125.1.9
TATCTCCGACGATATTCTCATCAGTGAAATCCAGCTGGAGTTCTTTAGCAAATTTTTTTA
>56406608.1.174
TTGAGAAGATGTCTCCGCCGATGCTTTTCCCCGGAGCGACGTCTGCAAGGTTCCCTTTTG
>595767.1.176
TAGAACTATAGCTAGCATGCGCAAATTTAAAGCGCTGATATCGATCGCGCGCAGATCTGT
>209573.1.269
GGTTCATTACCGCGGTTTCCATTATAAAATCCTCTTTGACTTTTAAAACACTCGAGTTAA
>p453.Generic.html.1.61
TAGAAAAAAACAAAATGAAATTCTACTATATTTTTGAGCTCGGGGTACCCGGGGATCCTC
>pSE280.Invitrogen.html.1.40
CTCTGTACATGTCCGCGGTCGCGACGTACGCGTATCGATGGCGCCAGCTGCAGGCGGCCG
>56406608.1.175
TGAGAAGATGTCTCCGCCGATGCTTTTCCCCGGAGCGACGTCTGCAAGGTTCCCTTTTGA
>45655410.1.48
GCCGCGAATTCACTAGTGATATCGAATTCCCGCGGCCGCCATGGCGGCCGGGAGCATGCG
>pATH20.ATCC.html.1.6
CCTGCAGGTCGACTCTAGAGGATCCCCGGGTACCGAGCTCGAATTCCCAATTCGGGGGGA
>pSE420.InVitrogen.html.1.57
CGCGGTCGCGACGTACGCGTATCGATGGCGCCAGCTGCAGGCGGCCGCCATATGCATCCT
>287942.1.27
GTACCATGGAATTCGAAGCTTGATCCGACCCATTTGCTGTCCACCAGTCATGCTAGCCAT
>209573.1.195
AGTAGTTTTGATGCACAGGCAACGGAGCTCAGCGTATAAGTCAGAGTCCAAGCTTTCTTC
>pSK16.Generic.html.1.20
TCAATCCGGATGAAGCCGGGCGTTAGACTCTAGAGGATCCCCGGGTACCGAGCTCGAATT
>18252134.1.33
TACCACGCGTGAATAGATAGAGTGCAGGGGCCCCGACCGTGTCGGGGCCCCTGCACGGGT
>1184321.1.20
CCGCTCTAGCCCGGGCGGATCCCCCGGGCTGCAGGAATTCGATATCAAGCTTATCGATAC
>3139056.1.65
GCAGATCTGATATCATCGATGAATTCGAGCTCGGTACCCGGGGATCCTCTAGAGTCGACC
>208744.1.139
ATGTTATGTTAGTATCATTCGAAACATACCTTTGGGTCCTTTGGCCAATCCCGGGGATCC
>pSE280.Invitrogen.html.1.171
AGAACTATAGCTAGCATGCGCAAATTTAAAGCGCTGATATCGATCGCGCGCAGATCTGTC
>209573.1.255
TTTACCTTTAGCCAGGTTCATTACCGCGGTTTCCATTATAAAATCCTCTTTGACTTTTAA
>pVE1163.Generic.html.1.8
GAATTCGGATCCGCATGCTAGCCTGCAGAGCTCGAGGTACCCGGGAAGCTTAGATCTGAT
>pEYFP.Clontech.html.2.13
CGACTAGTAGGCCTATTATTTTTGACACCAGACAAGTTGGTAATGGTAGCGACCGGCGCT
>55274248.1.24
GACGGTATCGATAAGCTTGATATCGAATTCCTGCAGCCCGGGGGATCCACTAGTTCTATG
>pET-17b.Novagen.html.1.22
CCACTAGTAACGGCCGCCAGTGTGCTGGAATTCTGCAGATATCCATCACACTGGCGGCCG
>pSE280.Invitrogen.html.1.282
TCAGGTCGACGTCCCATGTGCAGGTGCTGAATTCGAAGGCATTCCACGACGTGGTCACCA
>3139056.1.141
CCAGCTGCTCGAGTTCTATAGTGTCACCTAAATCGTATGTGTATGATACATAAGGTTATG
>115600313.1.555
GAAGCAGCGTATTACAGTGACAGTTGACAGCGACAGCTATCAGTTGCTCAAGGCATATAT
>8346634.2.39
ATAACCCCGGGCCCTATATATGGATCCAATTGCAATGATCATCATGACAGATCTGCGCGC
>4097019.1.59
CGAAACTCTAAGGCTTGGATCCAGAGTCTCCTGAACTAGACAATGCTCAGGACTGATGAG
>pMAL-P2x.New_England_Biolabs.html.1.29
GACTCTAGAGGATCCGAATTCTGAAATCCTTCCCTCGATCCCGAGGTTGTTGTTATTGTT
>117957124.1.11
ATCGCGGCCGGCCTTAATTAAGTCGACATTTAAATGCGGCCGCGGCCATTAAGGCCGGCG
>8346634.2.132
GAACGTTAGCCGGCTACGTATACTCCGGAATATTAATAGGCCTAGGATGCATATGGCGGC
>pSE420.InVitrogen.html.1.41
GAGCTCTGTACATGTCCGCGGTCGCGACGTACGCGTATCGATGGCGCCAGCTGCAGGCGG
>18252143.1.36
TCCAAGCTTACTAGTGGTACCACGCGTGAATAGATAGAGTGCAGGGGCCCCGACCGTGTC
>287942.1.13
GAGATCTGCAGCTGGTACCATGGAATTCGAAGCTTGATCCGACCCATTTGCTGTCCACCA
>118200854.1.106
CTCTAGATAAAGCTTTAGAGCTCTTCTTAAGAAGGATCCAGATCCACTAGTGGCCTATGC
>4165110.1.16
GCGGTGGCGGCCGCTCTAGATTTCAGTGCAATTTATCTCTTCAAATGTAGCACCTGAAGT
>595764.1.109
AGCGCTTTAAATTTGCGCATGCTAGCTATAGTTCTAGAGGTACCGGTTGTTAACGTTAGC
>595767.1.68
GACGTACGCGTATCGATGGCGCCAGCTGCAGGCGGCCGCCATATGCATCCTAGGCCTATT
>pASK22.Generic.html.1.183
GACGCACCGTAGATCAGCAGTTTCGGCGGTTGGCCAGGCTTTTGCTGATACCACGCCAGG
>pETcoco-2.Novagen.html.1.83
ACCGTACGCACGTGGCGCGCCTGGACGTCATCGATGCGATCGCCCGGGCTCTTGTCGTCG
>pAX4BP.USB.html.1.7
CGACGGATCCGGGCAACGTTCTTGCCATTGCTGCATAAAAAACGCCCGGCGGCAACCGAG
>pMAL-p2.New_England_Biolabs.html.1.24
CTAGAGGATCCGAATTCTGAAATCCTTCCCTCGATCCCGAGGTTGTTGTTATTGTTATTG
>pSE420.InVitrogen.html.1.258
CATATATAGGGCCCGGGTTATAATTACCTCAGGTCGACGTCCCATGTGCAGGTGCTGAAT
>pET-44c(+).Novagen.html.1.24
TACGATTGATGACGACGACAAGAGTCCGAGCTCGTGGATCCGAATTCTGTACAGGCGCGC
>pTriEx-3Neo.Novagen.html.1.10
TTAGTGATGGTGATGGTGATGGTGGTGCTCGAGATCCTCGGGGTCTTCCGGGGCGAGTTC
>8272485.1.10
GCCTGCAGGTCGACTCTAGAGGATCCCCGGGTACCGAGCTCGAATTAGTCGATGATATCG
>pHIL-S1.InVitrogen.html.1.66
CTCAGGCAAATGGCATTCTGACATCCTCTTGATTAGAATCTAGCAAGACCGGTCTTCTCG
>118200856.1.49
GCTATACGCGTTATACCGGTATCCTGCAGGTAGCATGCAAGAGATCTTATAGGCCTCGAG
>pCDFDuet-1.Novagen.html.1.11
TGCGGCCGCAAGCTTGTCGACCTGCAGGCGCGCCGAGCTCGAATTCGGATCCTGGCTGTG
>595764.1.218
CCGCCTGCAGCTGGCGCCATCGATACGCGTACGTCGCGACCGCGGACATGTACAGAGCTC
>pASK22.Generic.html.1.103
GTACAGAAGAGATGGTCAGAGTGAAGTCGGTACCGCTACCGCTACCGGTAAAACGGTCCG
>pSE420.InVitrogen.html.1.119
GCCTATTAATATTCCGGAGTATACGTAGCCGGCTAACGTTAACAACCGGTACCTCTAGAA
>115600313.1.613
ATGATGTCAATATCTCCGGTCTGGTAAGCACAACCATGCAGAATGAAGCCCGTCGTCTGC
>16930719.1.14
GGGGATCCTCTAGATCTCGAGGCCTGATCATCGATGGGCCCATGGCTAGCGGCCGCACGC
>pEYFP.Clontech.html.2.9
CGGCCGACTAGTAGGCCTATTATTTTTGACACCAGACAAGTTGGTAATGGTAGCGACCGG
>113073444.1.28
GTCGACTCTAGACACGGGGTGGTTTAAACGCGGCCGCGGTACCACTAGTACGCGTAGGCC
>118200849.1.1
GCCGGCTTGTTTAAACTATGGCGCGCCTTTGCGATCGCAGACCTAGGAAAGCTAGCTATA
>595767.1.172
CCTCTAGAACTATAGCTAGCATGCGCAAATTTAAAGCGCTGATATCGATCGCGCGCAGAT
>pMAL-p2g.New_England_Biolabs.html.1.36
TCTACGTAGTGTGCCGCACCCGGCCCGAGGTTGTTGTTATTGTTATTGTTGTTGTTGTTC
>115600313.1.851
ACACGCCCGGGCGACGGATGGTGATCCCCCTGGCCAGTGCACGTCTGCTGTCAGATAAAG
>209125.1.12
CTCCGACGATATTCTCATCAGTGAAATCCAGCTGGAGTTCTTTAGCAAATTTTTTTATTA
>115600313.1.6
ACCACTTTGTACAAGAAAGCTGAACGAGAAACGTAAAATGATATAAATATCAATATATTA
>pDK101.ATCC.html.1.10
CAACGCGTTGGGAGCTCTCCCATATGGTCGACCTGCAGGCGGCCGCACTAGTGATATCCC
>pAX4AM.USB.html.1.73
GAATTAATTAATCATCGTCAATCAATCACCCGGGCTGCAGTCGACTCTAGATCTGGTACC
>56406604.1.161
CCTTCCCTGTTTGAGAAGATGTCTCCGCCGATGCTTTTCCCCGGAGCGACGTCTGCAAGG
>209573.1.232
AAGTCAGAGTCCAAGCTTTCTTCTTTACCTTTAGCCAGGTTCATTACCGCGGTTTCCATT
>pMAL-p2e.New_England_Biolabs.html.1.7
CCTGCAGGTCGACTCTAGAGGATCCGAATTCCGGTACCTTGTCATCGTCATCCCCGAGGT
>pDsRed2.Clontech.html.2.31
TTTTTGACACCAGACAAGTTGGTAATGGTAGCGACCGGCGCTCAGTTGGAATTCTAGAGT
>pET-44a(+).Novagen.html.1.94
TCGACGGTACCATCGATACGCGTTCGAAGCTTGCGGCCGCACAGCTGTATACACGTGCAA
>pCRT7_NT-E3.InVitrogen.html.1.14
CTGTCCACCAGTCATGCTAGCCATACCATGATGATGATGATGATGAGAACCCCGCATATG
>115600313.1.645
ACCATGCAGAATGAAGCCCGTCGTCTGCGTGCCGAACGCTGGAAAGCGGAAAATCAGGAA
>4097013.1.64
CTCTAAGGCTTGGATCCAGAGTCTCCTGAACTAGTCCAAGCTTATCGATACCGTCGACCT
>56406604.1.178
GATGTCTCCGCCGATGCTTTTCCCCGGAGCGACGTCTGCAAGGTTCCCTTTTGATGCCAC
>pSE420.InVitrogen.html.1.86
GCCAGCTGCAGGCGGCCGCCATATGCATCCTAGGCCTATTAATATTCCGGAGTATACGTA
>3139056.1.6
TCATTAATGCAGGTTAACCTGGCTTATCGAAATTAATACGACTCACTATAGGGAGACCGG
>118200851.1.51
GCTAGCTATACGCGTTATACCGGTATCCTGCAGGTAGTATGCAAGAGATCTTATAGGCCT
>pASK22.Generic.html.1.382
AGATAGCGGTGTCTTCAGCACGCAATGCATTCATCTGCAGGTACAGGATCGATTGACTAG
>pTZ57R.Fermentas.html.2.29
ATGCAGGCCTCTGCAGTCGACGGGCCCGGGATCCGATATCTAGATGCATTCGCGAGGTAC
>pRSET_CAT.InVitrogen.html.1.157
TGAGGCATTTCAGTCAGTTGCTCAATGTACCTATAACCAGACCGTTCAGCTGGATATTAC
>pAN524.Generic.html.1.36
GCCAACCCGTTGCAGACGAGGCCGCTCAGGGCGAGTAGAGATCGGAAGCCCATGGTGATG
>pRPM1.Generic.html.1.14
TGCAGGTCGACTCTAGAGGATCCCCTCCGGATGGAAGACCCGGGTCTTCCATCCGGACCG
>pAmCyan.Clontech.html.2.11
CTAGTAGGCCTATTATTTTTGACACCAGACAAGTTGGTAATGGTAGCGACCGGCGCTCAG
>pAN561H.Generic.html.1.31
GTACCTGTGCATTCTGGGTAAACGACTCATAGGAGAGTTGTAAAAAAGTTTCGGCCGGCG
>pET-44a(+).Novagen.html.1.38
GACAAGAGTCCGGGAGCTCGTGGATCCGAATTCTGTACAGGCGCGCCTGCAGGACGTCGA
>pET-51b(+).Novagen.html.1.12
TTAGTGGTGGTGATGGTGATGATGGTGGTGATGAGCGGAAATTGAGGAGAAGCCCGGAGC
>M13BM20.Boehringer.html.1.31
AGCTCTAGAGTCGACGGGCCCGGTACCGCGGCCGCCTTAAGACGCGTGGATCCCCGGGAA
>p3T.Mobitec.html.1.95
GCAGGAATTCGATATCAAGCTTATCGATACCGTCGACCTCGAGGGGGGGCCCGGTACCCA
>1490528.2.4
CCGTACGGCCGACTAGTAGGCCTATTATTTTTGACACCAGACAAGTTGGTAATGGTAGCG
>pT7T3_18U.Stratagene.html.1.1
ATGTTGTGTGGAATTGTGAGCGGATAACAATTTCACACAGGAAACAGCTATGACATGATT
>pET-44a(+).Novagen.html.1.43
GAGTCCGGGAGCTCGTGGATCCGAATTCTGTACAGGCGCGCCTGCAGGACGTCGACGGTA
>pSL180.Generic.html.1.168
CGGCTACGTATACTCCGGAATATTAATAGGCCTAGGATGCATATGGCGGCCGCCTGCAGC
>pGP11.Generic.html.1.5
TTGCATGCCTGCAGGTCGACTCTAGAGGATCCCCGGGTACCGAGCTCGTGTATCATGGTC
>115600313.1.716
GGTCGCCCGGTTTATTGAAATGAACGGCTCTTTTGCTGACGAGAACAGGGGCTGGTGAAA
>115600313.1.334
GATTCAGGTTCATCATGCCGTCTGTGATGGCTTCCATGTCGGCAGAATGCTTAATGAATT
>4097019.1.74
TGGATCCAGAGTCTCCTGAACTAGACAATGCTCAGGACTGATGAGTCCGTGAGGACGAAA
>115600313.1.1022
TCAGCCACCGCGAAAATGACATCAAAAACGCCATTAACCTGATGTTCTGGGGAATATAAA
>3139056.1.50
ACTATAGGGAGACCGGCAGATCTGATATCATCGATGAATTCGAGCTCGGTACCCGGGGAT
>115600313.1.409
TGAGTGGCAGGGCGGGGCGTAAACGCCGCGTGGATCCGGCTTACTAAAAGCCAGATAACA
>pSK16.Generic.html.1.11
GCCTGCAGGTCAATCCGGATGAAGCCGGGCGTTAGACTCTAGAGGATCCCCGGGTACCGA
>1769877.1.13
TGCAGGTCGACTCTAGAGGATCTATATTACCCTGTTATCCCTAGCGGATCCCCGGGTACC
>17864894.1.43
GTACGACGTCTAGACCTAGGCCTTAAGATCTGATCATATGCATCCGCGGGCCCGGGTTAC
>pDK101.ATCC.html.1.28
CCCATATGGTCGACCTGCAGGCGGCCGCACTAGTGATATCCCGCGGCCATGGATAACATG
>56406604.1.98
AAGCCTGATGTATAGTTAATATCCGCTTCACGCCATGTTCGTCCGCTTTTGCCCTGGAGT
>287943.1.10
GCTCGAGATCTGCAGCTGGTACCATGGAATTCGAAGCTTGATCCGACCCATTTGCTGTCC
>83314120.1.11
AATTCAGATCTAGAGCTCTGCAGGATCCAAGCTTACTAGTGGTACCACGCGTGAATAGAT
>pT7Blue-2.Novagen.html.1.36
GAGCTAGCCTAGGCTCGAGAAGCTTGTCGACCAGATATCGGAATTCTATAGTGTCACCTA
>pET-44a(+).Novagen.html.1.126
GCGGCCGCACAGCTGTATACACGTGCAAGCCAGCCAGAACTCGCTCCTGAAGACCCAGAG
>pIRES2-EGFP.Clontech.html.1.11
CCGCGGTACCGTCGACTGCAGAATTCGAAGCTTGAGCTCGAGATCTGAGTCCGGTAGCGC
>pLEX.InVitrogen.html.1.46
GGATATCTGCAGAATTCCAGCACACTGGCGGCCGTTACTAGTGGATCCGAGCTCGGTACC
>pGEM-7Zf(+)_LIC-F.ATCC.html.1.52
ACCCGGGGTACCAACTGGTTCCGGCGCCGGAGCGAGTTTGGTACCGAATTCCTCGAGTCT
>p3T.Mobitec.html.1.47
GCCATTTTTTGGATGGCGACCCGGGTGCCCAGCCAAAAAATGGCCACTGCAGGAATTCGA
>18252134.1.18
CAAGCTTACTAGTGGTACCACGCGTGAATAGATAGAGTGCAGGGGCCCCGACCGTGTCGG
>209573.1.203
TGATGCACAGGCAACGGAGCTCAGCGTATAAGTCAGAGTCCAAGCTTTCTTCTTTACCTT
>pMOD3.Epicentre.html.1.16
AAAAAAGAATATATAAGGCTTTTAAAGCTTGCATGCCTGCAGGTCGACTCTAGAGGATCC
>pRNA-CMV3.1_Puro.Genscript.html.1.5
TCGTCGCTTACCGATTCAGAATGGCGGATATCAACCATTCTGAATCGGTAAGCGACGGGA
>pET-12a.Novagen.html.1.38
GATATACATATGCGGGCGAAACTCCTAGGAATAGTCCTGACAACCCCTATCGCGATCAGC
>pET-40b(+).Novagen.html.1.13
CTCAACCATGGCGATATCGGATCCGAATTCGAGCTCCGTCGACAAGCTTGCGGCCGCACT
>208744.1.163
CATACCTTTGGGTCCTTTGGCCAATCCCGGGGATCCTCTAGAGTCGACCTGCAGGCATGC
>pCR3.InVitrogen.html.1.12
TGCATGCTCGAGCGGCCGCCAGTGTGATGGATATCTGCAGAATTCCAGCACACTGGCGGC
>4165110.1.3
GTCGAGCTCCACCGCGGTGGCGGCCGCTCTAGATTTCAGTGCAATTTATCTCTTCAAATG
>4097019.1.371
GAACTAGACAATGCTCAGGACTGATGAGTCCGTGAGGACGAAACTCTAAGGCTTGGATCC
>56406608.1.211
GACGTCTGCAAGGTTCCCTTTTGATGCCACCCAGCCGAGGGCTTGTGCTTCTGATTTTGT
>pBSL86.ATCC.html.2.6
GAGCTCGGTACCCGGGGATCCTCTAGAGTCGACCTGCAGGCATGCAAGCTTGGGCGAACC
>118200856.1.136
AGCTTTAGAGCTCTTCTTAAGAAGGATCCAGATCCACTAGTGGCCTATGCGGCCGCGGAT
>208744.1.59
AGAGTAGTACGATTAGCAGGACAAGAGCCCTTTGCCAGCTTTCTCGAGGTACCCTCCAAG
>4165118.1.37
GCCTGCAGCCCGGGGGATCCACTAGTTCTAGAGCGGCCGCCACCGCGGTGGAGCTCGACG
>18252143.1.28
CTGCAGGATCCAAGCTTACTAGTGGTACCACGCGTGAATAGATAGAGTGCAGGGGCCCCG
>16930722.1.116
TAGTGCGCGATCGCGGCCGGCCGGCGCGCCGTTTAAACGGATTTAAATTAATTAATGTCG
>pMAL-p2e.New_England_Biolabs.html.1.16
CGACTCTAGAGGATCCGAATTCCGGTACCTTGTCATCGTCATCCCCGAGGTTGTTGTTAT
>118200851.1.85
TAGTATGCAAGAGATCTTATAGGCCTCGAGTTAACGTTCGAGGTCGACTCTAGATAAAGC
>66815022.1.54
GGCCTGATATCAAGCTTGAGCTCGCGGCCGCTGCTAGCAGATCTTCTAGACTCGAGACGC
>pET-44a(+).Novagen.html.1.93
GTCGACGGTACCATCGATACGCGTTCGAAGCTTGCGGCCGCACAGCTGTATACACGTGCA
>18140172.1.5
TAGATTAAGGAGGCCATATGACTATGCATGCGGCCGCGGATCCGATATCGAATTCGAAGC
>208744.1.13
TTAGATCTTATGACGAACAAAACAGTAATAACGAAGATGACGATGAAGAGTAGTACGATT
>pNEB205A.New_England_Biolabs.html.1.9
GCAGGGTTTAAACGCTGAGGAGACATCTAGACTTTCCCTCAGCTTAATTAAGGCGCGCCT
>595764.1.174
ACGTATACTCCGGAATATTAATAGGCCTAGGATGCATATGGCGGCCGCCTGCAGCTGGCG
>16930722.1.120
GCGCGATCGCGGCCGGCCGGCGCGCCGTTTAAACGGATTTAAATTAATTAATGTCGACCT
>pET-50b(+).Novagen.html.1.20
TCCTCTTTCAGGGACCCGGGTACCAGGATCCGAATTCTGTACAGGCCTTGGCGCGCCCGA
>pET-51b(+).Novagen.html.1.21
GTGATGGTGATGATGGTGGTGATGAGCGGAAATTGAGGAGAAGCCCGGAGCTCCTGCGGC
>pTZ57R.Fermentas.html.2.11
ACTATAGGGAAAGCTTGCATGCAGGCCTCTGCAGTCGACGGGCCCGGGATCCGATATCTA
>pETcoco-2.Novagen.html.1.149
CCAGTTGGCGGTGGCGAGTCCATGTGCTGGCGTTCAAATTTCGCAGCAGCGGTTTCTTTG
>pBACgus-7.Invitrogen.html.1.76
TCATCACCTCCACCGCTAGCGCTGTCCATGTGTTGGCGTTCAAATTTCGCCGCCGCCGTT
>pRSET_CAT.InVitrogen.html.1.41
ACCATGGAATTCGAAGCTTCGACGAGATTTTCAGGAGCTAAGGAAGCTAAAATGGAGAAA
>pBMN-GFP.Orbigen.html.1.1
ATTTACGTAGCGGCCGCGGCGCGCCGGCCCTCGAGGCCTGCAGGAATTCGAATTTAAATG
>603191.2.20
TAGGCCTATTATTTTTGACACCAGACAAGTTGGTAATGGTAGCGACCGGCGCTCAGTTGG
>pSE420.InVitrogen.html.1.62
TCGCGACGTACGCGTATCGATGGCGCCAGCTGCAGGCGGCCGCCATATGCATCCTAGGCC
>pET-51b(+).Novagen.html.1.45
AGCGGAAATTGAGGAGAAGCCCGGAGCTCCTGCGGCCGCAAGCTTGTCGACCGACGTCGG
>56406608.1.266
TTTGTAATGTAATTATCAGGTAGCTTATGATATGTCTGAAGATAATCCGCAACCCCGTCA
>115600313.1.736
TGAACGGCTCTTTTGCTGACGAGAACAGGGGCTGGTGAAATGCAGTTTAAGGTTTACACC
>115600313.1.140
AGAAAAATAAGCACAAGTTTTATCCGGCCTTTATTCACATTCTTGCCCGCCTGATGAATG
>208744.1.52
ACGATGAAGAGTAGTACGATTAGCAGGACAAGAGCCCTTTGCCAGCTTTCTCGAGGTACC
>pRNAT-H1.3_Hygro.Genscript.html.1.44
TCCAAAAAACTTACGCTGAGTACTTCGATCTCTTGAATCGAAGTACTCAGCGTAAGCGGG
>pETBlue-2.Novagen.html.1.113
GTATCGATGGTACCGTCGACGTCCTGCAGGCGCGCCTGTACAGAATTCGGATCCACGAGC
>78098958.2.4
GGTACCGAATTCGATCGATCCCGGGAATTCCGGATGCATATGCATGCTGCAGGGCCCATG
>pET-47b(+).Novagen.html.1.115
TCGACAAGCTTGCGGCCGCAGAGCTCGCTCTGGTGCCACGCGGTAGTAAAGAAACCGCTG
>pCRT7_VP22-1.InVitrogen.html.1.24
CGAGCGGCCGCCACTGTGCTGGATATCTGCAGAATTCCACCACACTGGACTAGTGGATCC
>pSPORT1.ATCC.html.1.16
GGTCCGGAATTCCCGGGTCGACGAGCTCACTAGTCGGCGGCCGCTCTAGAGGATCCAAGC
>pSL180.Generic.html.1.108
AGCGCTTTAAATTTGCGCATGCTAGCTATAGTTCTAGAGGTACCGGTTGTTAACGTTAGC
>pTriEx-1.Novagen.html.1.34
AGATCCTCGGGGTCTTCCGGGGCGAGTTCTGGCTGGCTTGCACGTGTATACAGCTGTGCG
>413806.1.12
CCGCCCTGCAGGCCTCGAGTTCGAATCTAGAAGATCTGGTACCGAGCTCGAATTCCCGGG
>4097019.1.582
AACTAGACAATGCTCAGGACTGATGAGTCCGTGAGGACGAAACTCTAAGGCTTGGATCCA
>pASK22.Generic.html.1.516
CTAGCTGCGATCCACTCGAGACGTTTACCCGGGGGCTGACGTACCCACTCCATGTAGAAG
>pET-12c.Novagen.html.1.29
AAGAAGGAGATATACATATGCGGGCGAAACTCCTAGGAATAGTCCTGACAACCCCTATCG
>208744.1.123
CTCCTGAAAATGTTCTATGTTATGTTAGTATCATTCGAAACATACCTTTGGGTCCTTTGG
>pET-12b.Novagen.html.1.27
CTTTAAGAAGGAGATATACATATGCGGGCGAAACTCCTAGGAATAGTCCTGACAACCCCT
>4097019.1.8
CGCGGTGGCGGCCGCTCTAGACAATGCTCAGGACTGATGAGTCCGTGAGGACGAAACTCT
>115600313.1.1087
GGCTCCCTTATACACAGCCAGTCTGCAGGTCGATACAGTAGAAATTACAGAAACTTTATC
>pETcoco-2.Novagen.html.1.152
GTTGGCGGTGGCGAGTCCATGTGCTGGCGTTCAAATTTCGCAGCAGCGGTTTCTTTGCTA
>pSI.Promega.html.1.5
CGCCCGGGTCGACTCTAGAGGTACCACGCGTGAATTCTCGAGGCTAGCCTATAGTGAGTC
>58279.2.1
TTCTAGAGCCGGATCGATCCGGTCAATCAATCAGCAAGCTTGGCTGCAGGTCGACGGATC
>56406604.1.272
TAATTATCAGGTAGCTTATGATATGTCTGAAGATAATCCGCAACCCCGTCAAACGTGTTG
>1066304.1.13
GATCTCGAGGCGCCGAATTCGAGCTCGGTACCCGGGGATCCCTCGAGGTCGACCTGCAGG
>pASK22.Generic.html.1.360
TAGTAGTTACGCGCGCAGTAGTAGATAGCGGTGTCTTCAGCACGCAATGCATTCATCTGC
>13937413.1.5
CATATGCATGCGGCCGCTGCAGTCTAGAGGCCTCCATGGGTATATCTCCTTCTTAAAGTT
>pETcoco-2.Novagen.html.1.155
GGCGGTGGCGAGTCCATGTGCTGGCGTTCAAATTTCGCAGCAGCGGTTTCTTTGCTAGCA
>pSPTBM20.Boehringer.html.1.19
GCGTCTTAAGGCGGCCGCGGTACCGGGCCCGTCGACTCTAGAGCTCTGCAGGCATGCGAT
>pQE-TriSystem.Qiagen.html.1.72
CTTCGAACCGGTACCGTCGACCTGCAGGCGCGCCGAGATCTGAGAATTCGGATCCACGAG
>pAN524.Generic.html.1.20
CTTGGAAATCACATTTGCCAACCCGTTGCAGACGAGGCCGCTCAGGGCGAGTAGAGATCG
>56406608.1.258
CTTCTGATTTTGTAATGTAATTATCAGGTAGCTTATGATATGTCTGAAGATAATCCGCAA
>208983.1.3
CTTGCATGCCTGCAGGTCGACTCTAGAGGATCCCCGGGTACCGAGCTCGAATTCGTAACC
>pZP19.Generic.html.1.8
GCATGCCTGCAGGTCGACTCTAGAGGATCCCCCTCTAGAGGATCCCCTCGAGAATGCCGG
>118200845.1.131
TTTAGAGCTCTTCTTAAGAAGGATCCAGATCCACTAGTGGCCTATGCGGCCGCGGATCTG
>208744.1.113
TCCAAGGGTCCTCCTGAAAATGTTCTATGTTATGTTAGTATCATTCGAAACATACCTTTG
>pS3.Generic.html.1.22
CGACTCTAGAGGATCCCCGCGCATGCATGTTAACAGATCTCGTACGCGTGCCGGCGCCTC
>47132183.1.18
GGGCCCAAGCTTCTCGAGGAATTCCTGCAGCCCGGGGGATCCACTAGTGAGCTCATGCAT
>48995599.1.86
AGGTACCGGTTGTTAACGTTAGCCGGCTACGTATACTCCGGAATATTAATAGGCCTAGGA
>pQE-TriSystem.Qiagen.html.1.32
CTGGCTGGCTTGCACGTGTATACAGCTGTGCGGCCGCAAGCTTCGAACCGGTACCGTCGA
>10504974.1.34
ATCCATATGACGTCGACGCGTCTGCAGAAGCTTCGAATTCGAGCTCCCGGGTACCATGGC
>pET-51b(+).Novagen.html.1.50
AAATTGAGGAGAAGCCCGGAGCTCCTGCGGCCGCAAGCTTGTCGACCGACGTCGGATCCG
>pCITE-2a(+).Novagen.html.1.48
GGTGGTGGTGGTGCTCGAGTGCGGCCGCAAGCTTGTCGACGGAGCTCGAATTCGGATCCG
>3139056.1.15
CAGGTTAACCTGGCTTATCGAAATTAATACGACTCACTATAGGGAGACCGGCAGATCTGA
>pBACgus-7.Invitrogen.html.1.14
CAAGCTTCGAGCTCGAATTCGGATCCAGGCCTTTTGAGGAGAAGCCCGGGCTCTTGTCGT
>pSE280.Invitrogen.html.1.219
CGCAGATCTGTCATGATGATCATTGCAATTGGATCCATATATAGGGCCCGGGTTATAATT
>118200856.1.64
CCGGTATCCTGCAGGTAGCATGCAAGAGATCTTATAGGCCTCGAGTTAACGTTCGAGGTC
>115600313.1.946
GATGAAAGCTGGCGCATGATGACCACCGATATGGCCAGTGTGCCGGTCTCCGTTATCGGG
>8216948.1.3
CATCCAACGCGTTGGGAGCTCTCCCATATGGTCGACCTGCAGGCGGCCGCACTAGTGATA
>595764.1.189
TATTAATAGGCCTAGGATGCATATGGCGGCCGCCTGCAGCTGGCGCCATCGATACGCGTA
>pASK22.Generic.html.1.486
TCGGTGGTATACTTGTTACCTTTGTTACGGCTAGCTGCGATCCACTCGAGACGTTTACCC
>pET-50b(+).Novagen.html.1.6
CGCGGCTCTTGAAGTCCTCTTTCAGGGACCCGGGTACCAGGATCCGAATTCTGTACAGGC
>pSE420.InVitrogen.html.1.34
ACTTCTCGAGCTCTGTACATGTCCGCGGTCGCGACGTACGCGTATCGATGGCGCCAGCTG
>pAN524.Generic.html.1.29
CACATTTGCCAACCCGTTGCAGACGAGGCCGCTCAGGGCGAGTAGAGATCGGAAGCCCAT
>3983116.1.22
TCTAGATTCGAAAGCGGCCGCACTAGTTGAGCTCGTCGACGTAGGCCTTTGAATTCCGGA
>4097019.1.412
AACTCTAAGGCTTGGATCCAGAGTCTCCTGAACTAGACAATGCTCAGGACTGATGAGTCC
>8346634.2.91
CTGCGCGCGATCGATATCAGCGCTTTAAATTTCGCATGCTAGAACGTTAGCCGGCTACGT
>118200849.1.108
CCTCGAGTTAACGTTCGAGGTCGACTCTAGATAAAGCTTTAGAGCTCTTCTTAAGAAGGA
>pBK614.Generic.html.1.13
ACAAAAGCCGTCCTTCCCTAGCTGAACTACCCAAAAGTATAAATGCCTGAACAATTAGTT
>pRNA-U6.3_Neo.Genscript.html.1.9
CACAGTCGAGGCTGATCAGCGGTTTAAACTTAAGCTTTCCAAAAAACTTACGCTGAGTAC
>115600313.1.296
TATTATACGCAAGGCGACAAGGTGCTGATGCCGCTGGCGATTCAGGTTCATCATGCCGTC
>pHIS1522.Mobitec.html.1.5
ATGCGGCCGGTACCGGATCCCGGGAGCTCCGGAGATCTTCGAACTAGTTTGGACCATTGT
>pGV451.Generic.html.1.55
GAGCCCAGCTTGGCTGCAGGTCGACGGATCCCCGGGAATTGGGCTCGACTTAGTCAGGGT
>pHSG299.Generic.html.1.5
GCCTGCAGGTCGACTCTAGAGGATCCCCGGGTACCGAGCTCGAATTCACTGGCCGTCGTT
>118200849.1.180
AGTGGCCTATGCGGCCGCGGATCTGATCCCGGGCGGGTACCTTTGAATTCCACTTAATTA
>pT7T3_18U.Stratagene.html.1.61
ACGAATTTAATACGACTCACTATAGGGAATTCGAGCTCCCGGGTTTTTTTTTTTTTTTTT
>pET-47b(+).Novagen.html.1.57
CAGGGACCCGGGTACCAGGATCCGAATTCTGTACAGGCCTTGGCGCGCCCGACGTCCGTC
>1017801.1.35
AATTCAAAAAGCTTCTCGAGAGTACTTCTAGAGCGGCCGCGGGCCCATCGATTTTCCACC
>pRNAT-H1.3_Hygro.Genscript.html.1.20
GATCAGCGGTTTAAACTTAAGCTTTCCAAAAAACTTACGCTGAGTACTTCGATCTCTTGA
>pCITE-2a(+).Novagen.html.1.15
GATCGACTCTAGAGGATCGGAGATCTCAGTGGTGGTGGTGGTGGTGCTCGAGTGCGGCCG
>pOCUS-2.Novagen.html.1.15
TCGACAGGCCTGCAGGGCCCAACTAGTCTCGAGAAGCTTGATATCGAGCTCGAATTCGCG
>pCRT7_NT-E3.InVitrogen.html.1.8
CATTTGCTGTCCACCAGTCATGCTAGCCATACCATGATGATGATGATGATGAGAACCCCG
>pTYB12.New_England_Biolabs.html.1.1
TGCAGTCACCCGGGCTCGAGGAATTCGCGGCCGCCGTCGACTCGCGAACTAGTCATATGA
>18252143.1.44
TACTAGTGGTACCACGCGTGAATAGATAGAGTGCAGGGGCCCCGACCGTGTCGGGGCCCC
>pETcoco-2.Novagen.html.1.63
TTGCGGCCGCAAGCTTCGAAACCGTACGCACGTGGCGCGCCTGGACGTCATCGATGCGAT
>pSPORT1.ATCC.html.1.11
GTACCGGTCCGGAATTCCCGGGTCGACGAGCTCACTAGTCGGCGGCCGCTCTAGAGGATC
>pUC28.Generic.html.1.14
TCCATGGATATCGATCGCATGCATATGGGCCCTCGAGGCCTTGAATGCGGCCGCGGTACC
>595764.1.93
GCGCGCGATCGATATCAGCGCTTTAAATTTGCGCATGCTAGCTATAGTTCTAGAGGTACC
>118200845.1.185
GATCTGATCCCGGGCGGGTACCTTTGAATTCCACTTAATTAAGAAGGCCGGCCCTTCCTC
>115600313.1.436
GCGTGGATCCGGCTTACTAAAAGCCAGATAACAGTATGCGTATTTGCGCGCTGATTTTTG
>pMAL-P2x.New_England_Biolabs.html.1.45
AATTCTGAAATCCTTCCCTCGATCCCGAGGTTGTTGTTATTGTTATTGTTGTTGTTGTTC
>209573.1.208
CACAGGCAACGGAGCTCAGCGTATAAGTCAGAGTCCAAGCTTTCTTCTTTACCTTTAGCC
>pET-48b(+).Novagen.html.1.25
AGGGACCCGGGTACCAGGATCCGAATTCTGTACAGGCCTTGGCGCGCCCGACGTCCGTCG
>pET-42b(+).Novagen.html.1.19
GATCCGAATTCTGTACAGGCCTTGGCGCGCCTGCAGGCGAGCTCCGTCGACAAGCTTGCG
>pShuttle2.Clontech.html.1.14
CGAGCTCGGATCATCCAGCACAGTGGCGGCCGCTCGAGTCTAGAGGGCCCGTTTAAACGC
>pBACgus-7.Invitrogen.html.1.21
CGAGCTCGAATTCGGATCCAGGCCTTTTGAGGAGAAGCCCGGGCTCTTGTCGTCGTCATC
>pMAL-p.New_England_Biolabs.html.1.31
CCATCGAGGGTAGGTTTACTGAATTCAGGCCTACCCTCGATGGATCCCCGGCCGGGTACC
>115600313.1.243
TAAACGTGGCCAATATGGACAACTTCTTCGCCCCCGTTTTCACCATGGGCAAATATTATA
>pAMP2.Invitrogen.html.1.36
ACTACTACTAATGATGATGATGGCTCTAGAGGATCCAAGCTTACGTACGCGTGCATGCGA
>pHIL-S1.InVitrogen.html.1.80
ATTCTGACATCCTCTTGATTAGAATCTAGCAAGACCGGTCTTCTCGTAAGTGCCCAACTT
>pSE280.Invitrogen.html.1.225
TCTGTCATGATGATCATTGCAATTGGATCCATATATAGGGCCCGGGTTATAATTACCTCA
>pCRT7_GS.InVitrogen.html.1.14
GCAGCCAACTCAGCTTCCTTTCGGGCTTTGTTAGCAGCCGGATCAAGCTTCGAATTCGCC
>pTRE-HA.Clontech.html.1.2
TAGAGATATCGTCGAGCGGCCGCGGTACCTCGAGAGATCTCGGTCGACCAAGCTTGGGCC
>18252134.1.12
AGGATCCAAGCTTACTAGTGGTACCACGCGTGAATAGATAGAGTGCAGGGGCCCCGACCG
>pETcoco-2.Novagen.html.1.19
TAATTAAAGATCCTCGGGATCTTCCGGAGCGAGTTCTGGCTGGCTTGCGGCCGCAAGCTT
>pET-44a(+).Novagen.html.1.81
CGCCTGCAGGACGTCGACGGTACCATCGATACGCGTTCGAAGCTTGCGGCCGCACAGCTG
>SSEV19.Generic.html.1.52
AACATTAAATGTGAGCGAGTAACAACCCGTCGGATTCTCCGTGGGAACAAACGGCGGATT
>pAN561H.Generic.html.1.55
ACTCATAGGAGAGTTGTAAAAAAGTTTCGGCCGGCGTATTGGGTGTTACGGAGCATTCAC
>pET-44a(+).Novagen.html.1.22
TACGATTGATGACGACGACAAGAGTCCGGGAGCTCGTGGATCCGAATTCTGTACAGGCGC
>pSE420.InVitrogen.html.1.75
GTATCGATGGCGCCAGCTGCAGGCGGCCGCCATATGCATCCTAGGCCTATTAATATTCCG
>pET-44c(+).Novagen.html.1.49
CCGAGCTCGTGGATCCGAATTCTGTACAGGCGCGCCTGCAGGACGTCGACGGTACCATCG
>5420374.1.33
GCATGCGGCCGCATCTAGAGGGCCCGGATCCCTCGAGGTCGACGAATTCGAGCTCGGCCG
>pMR101.ATCC.html.1.8
GCATGACTGGTGGACAGCAAATGGGTCGGATCCGGCTGCTAACAAAGCCCGAAAGGAAGC
>118200851.1.63
CGTTATACCGGTATCCTGCAGGTAGTATGCAAGAGATCTTATAGGCCTCGAGTTAACGTT
>115600313.1.163
CCGGCCTTTATTCACATTCTTGCCCGCCTGATGAATGCTCATCCGGAATTCCGTATGGCA
>pMAL-p2.New_England_Biolabs.html.1.50
TCCCTCGATCCCGAGGTTGTTGTTATTGTTATTGTTGTTGTTGTTCGAGCTCGAATTAGT
>16930722.1.55
TCTAGATCTCGAGGCCTGATCATCGATGGGCCCATGGCTAGCGGCCGCACGCGTTCGCGA
>pSE420.InVitrogen.html.1.110
GCATCCTAGGCCTATTAATATTCCGGAGTATACGTAGCCGGCTAACGTTAACAACCGGTA
>4097019.1.430
CAGAGTCTCCTGAACTAGACAATGCTCAGGACTGATGAGTCCGTGAGGACGAAACTCTAA
>pRNAT-H1.3_Hygro.Genscript.html.1.9
CAGTCGAGGCTGATCAGCGGTTTAAACTTAAGCTTTCCAAAAAACTTACGCTGAGTACTT
>pSE420.InVitrogen.html.1.243
CATTGCAATTGGATCCATATATAGGGCCCGGGTTATAATTACCTCAGGTCGACGTCCCAT
>pAN524.Generic.html.1.38
CAACCCGTTGCAGACGAGGCCGCTCAGGGCGAGTAGAGATCGGAAGCCCATGGTGATGTC
>595767.1.204
AAAGCGCTGATATCGATCGCGCGCAGATCTGTCATGATGATCATTGCAATTGGATCCATA
>pAX4CP.USB.html.1.37
GCTGCATAAAAAACGCCCGGCGGCAACCGAGCGTTCTGAATTAATTAATCATCGTCAATC
>pSI.Promega.html.1.28
CCACGCGTGAATTCTCGAGGCTAGCCTATAGTGAGTCGTATTAAGTACTCTAGCCTTAAG
>595764.1.258
CGCGGACATGTACAGAGCTCGAGAAGTACTAGTGGCCACGTGGGCCGTGCACCTTAAGCT
>pMAL-p2g.New_England_Biolabs.html.1.12
AGGTCGACTCTAGAGGATCCGAATTCTACGTAGTGTGCCGCACCCGGCCCGAGGTTGTTG
>56406608.1.86
CGGTCTGAATTTCTGAAGCCTGATGTATAGTTAATATCCGCTTCACGCCATGTTCGTCCG
>4097013.1.4
CCACCGCGGTGGCGGCCGCTCTAGACAATGCTCAGGACTGATGAGTCCGTGAGGACGAAA
>595767.1.91
AGCTGCAGGCGGCCGCCATATGCATCCTAGGCCTATTAATATTCCGGAGTATACGTAGCC
>1052556.1.21
GAATTCATCGATATCTAGATCTCGAGCTCGCGAAAGCTAGCTTGCATGCCTGCAGGTCGA
>413806.1.4
TTAAGCGGCCGCCCTGCAGGCCTCGAGTTCGAATCTAGAAGATCTGGTACCGAGCTCGAA
>pHIL-S1.InVitrogen.html.1.111
AGACCGGTCTTCTCGTAAGTGCCCAACTTGAACTGAGGAACAGTCATGTCTAAGGATCCC
>208744.1.43
ACGAAGATGACGATGAAGAGTAGTACGATTAGCAGGACAAGAGCCCTTTGCCAGCTTTCT
>56406608.1.47
GTTGTTTTGTAAATCAGCCAGTCGCTTGAGTAAAGAATCCGGTCTGAATTTCTGAAGCCT
>8216950.4.25
CCGGATCCAAGCTTATCGATTTCGAACCCGGGGTACCGAATTCCTCGAGTCTAGAGGAGC
>4378794.1.6
CGAGATCTATCGATGCATGCCATGGTACCCGGGAGCTCGAATTCGAAGCTTCTGCAGACG
>pS3.Generic.html.1.39
CGCGCATGCATGTTAACAGATCTCGTACGCGTGCCGGCGCCTCGAGACTAGTGCGCGCTA
>pASK22.Generic.html.1.329
ACCCCAAACGTCGAAGTACCAAGTGCTGCCATAGTAGTTACGCGCGCAGTAGTAGATAGC
>3139056.1.134
GCAAGCTCCAGCTGCTCGAGTTCTATAGTGTCACCTAAATCGTATGTGTATGATACATAA
>pGST.Generic.html.2.2
GATCTGGTACCGAGCTCCTGCAGCCCGGGGCGGCCGCCTCGAGAAGCTTGGATCCGAATT
>13446792.1.39
CCCGGGATGCATGAATTCAAGCTTATCGATGTCGACAGGCCTTAAGGGCCAGATCTTGGG
>83314120.1.48
AGTGGTACCACGCGTGAATAGATAGAGTGCAGGGGCCCCGACCGTGTCGGGGCCCCTGCA
>13027702.1.40
GGCCGCCTGCAGCTGGCGCCATCGATACGCGTACGTCGCGACCGCGGACATGTACAGAGC
>55274253.1.15
CTCGAGGTCGACGGTATCGATAAGCTTGATATCGAATTCCTGCAGCCCGGGGGATCCACT
>pUC28.Generic.html.1.48
GAGGCCTTGAATGCGGCCGCGGTACCCGGGGATCCTCTAGAGTCGACCTGCAGGCGCCAC
>pET-43.1Ek_LIC.Novagen.html.1.71
GACGGTACCATCGATACGCGTTCGAAGCTTGCGGCCGCACAGCTGTATACACGTGCAAGC
>340740.1.1
AAGCTTGCATGCCTGCAGGTCGACTCTAGAGGATCCCCGGGTACCGAGCTCGAATTCCAT
>pUCBM20.Boehringer.html.1.27
CTGCAGAGCTCTAGAGTCGACGGGCCCGGTACCGCGGCCGCCTTAAGACGCGTGGATCCC
>595767.1.251
AATTGGATCCATATATAGGGCCCGGGTTATAATTACCTCAGGTCGACGTCCCATGGCCAT
>pET-44c(+).Novagen.html.1.9
CAGCGCGGGTTCTGGTACGATTGATGACGACGACAAGAGTCCGAGCTCGTGGATCCGAAT
>56406597.1.75
TAAAGAATCCGGTCTGAATTTCTGAAGCCTGATGTATAGTTAATATCCGCTTCACGCCAT
>pET-48b(+).Novagen.html.1.78
TCCGTCGACAAGCTTGCGGCCGCAGAGCTCGCTCTGGTGCCACGCGGTAGTAAAGAAACC
>pMAL-p2e.New_England_Biolabs.html.1.26
GGATCCGAATTCCGGTACCTTGTCATCGTCATCCCCGAGGTTGTTGTTATTGTTATTGTT
>pET-44a(+).Novagen.html.1.58
TGGATCCGAATTCTGTACAGGCGCGCCTGCAGGACGTCGACGGTACCATCGATACGCGTT
>pMR103.ATCC.html.1.20
GGACAGCAAATGGGTCGGATCCGGCTGCTAACAAAGCCCGAAAGGAAGCTGAGTTGGCTG
>pES1.Generic.html.1.16
AACTAATTGTCAAGTAATTCGAGCTCGGTACCCGGGGATCCTCTAGAGTCGACCTGCAGG
>1649038.1.11
CATCGCCAGTGTGCTGGGAATTCGGATCCTCTAGACCATCACATTGGAGCTTCAGCTGCT
>4165118.1.69
GCGGCCGCCACCGCGGTGGAGCTCGACGGATCATTTATTCTGCCTCCCAGAGCCTGATAA
>pET-43.1Ek_LIC.Novagen.html.1.96
AGCTTGCGGCCGCACAGCTGTATACACGTGCAAGCCAGCCAGAACTCGCTCCTGAAGACC
>4097019.1.624
CTCTAAGGCTTGGATCCAGAGTCTCCTGAACTAGACAATGCTCAGGACTGATGAGTCCGT
>pASK22.Generic.html.1.322
TACCTGCACCCCAAACGTCGAAGTACCAAGTGCTGCCATAGTAGTTACGCGCGCAGTAGT
>66815022.1.35
ACTAGTGAATTCCCCGGGAGGCCTGATATCAAGCTTGAGCTCGCGGCCGCTGCTAGCAGA
>pAX4BP.USB.html.1.74
AATTAATTAATCATCGTCAATCAATCACCCGGGCTGCAGTCGACTCTAGATCTGGTACCG
>113073402.1.18
TCTAGACACGGGGTGGTTTAAACGCGGCCGCGGTACCACTAGTACGCGTAGGCCTGAGCT
>118200851.1.201
TCTGATCCCGGGCGGGTACCTTTGAATTCCACTTAATTAAGTAGGCCGGCCAGATTAATC
>pS1.ATCC.html.1.44
TGCATGTTAACAGATCTCGTACGCGTGCCGGCGCCTCGAGACTAGTGCGCGCTAGCTATC
>pET-47b(+).Novagen.html.1.155
CGGTAGTAAAGAAACCGCTGCTGCTAAATTCGAACGCCAGCACATGGACAGCTCTACTTC
>pGEM-7Zf(+)_LIC-F.ATCC.html.1.21
AGCTCTCCGGATCCAAGCTTATCGATTTCGAACCCGGGGTACCAACTGGTTCCGGCGCCG
>pET-52b(+).Novagen.html.1.48
GGAACTACCGCGTGGCACCAGAGCGAGCTCTGCGGCCGCGTCGACTTGTACAGGATCCTG
>pET-9d.Novagen.html.1.17
AATTTTGTTTAACTTTAAGAAGGAGATATACCATGGCTAGCATGACTGGTGGACAGCAAA
>pSPTBM21.Boehringer.html.1.25
GCCTGCAGAGCTCTAGAGTCGACGGGCCGGGTACCGCGGCCGCCTTAAGACGCGTGGATC
>4097019.1.102
TGCTCAGGACTGATGAGTCCGTGAGGACGAAACTCTAAGGCTTGGATCCAGAGTCTCCTG
>287939.1.8
GCTTCGAATTCCATGGTACCAGCTGCAGATCTCGAGCTCGGATCCGACCCATTTGCTGTC
>208744.1.146
GTTAGTATCATTCGAAACATACCTTTGGGTCCTTTGGCCAATCCCGGGGATCCTCTAGAG
>115600313.1.749
TGCTGACGAGAACAGGGGCTGGTGAAATGCAGTTTAAGGTTTACACCTATAAAAGAGAGA
>pASK22.Generic.html.1.481
TGTATTCGGTGGTATACTTGTTACCTTTGTTACGGCTAGCTGCGATCCACTCGAGACGTT
>12958751.1.4
GTGGTACCTGATCAAAGCTTATCGATGATATCAGATCTCCTTTTGCGGCCGCACCGGTGC
>115600313.1.200
CTCATCCGGAATTCCGTATGGCAATGAAAGACGGTGAGCTGGTGATATGGGATAGTGTTC
>pUni_V5-Hisb.InVitrogen.html.1.3
CTCGTCGACAGGCCTGACGTCGGGCCCGGATCCGCCCACACGGCACCGGTGAATTCCTCG
>104716769.1.18
GGGCCCAAGCTTCTCGAGGAATTCCTGCAGCCCGGGGGATCCACTAGTGAGCTCATGCAT
>pET-44c(+).Novagen.html.1.112
CGCGTTCGAAGCTTGCGGCCGCACAGCTGTATACACGTGCAAGCCAGCCAGAACTCGCTC
>pMOD3.Epicentre.html.1.13
GAAAAAAAAGAATATATAAGGCTTTTAAAGCTTGCATGCCTGCAGGTCGACTCTAGAGGA
>115600313.1.137
TAAAGAAAAATAAGCACAAGTTTTATCCGGCCTTTATTCACATTCTTGCCCGCCTGATGA
>56406597.1.122
CGCTTCACGCCATGTTCGTCCGCTTTTGCCCTGGAGTTTGCCTTCCCTGTTTGAGAAGAT
>pET-52b(+).Novagen.html.1.52
CTACCGCGTGGCACCAGAGCGAGCTCTGCGGCCGCGTCGACTTGTACAGGATCCTGGTAC
>115600313.1.25
CTGAACGAGAAACGTAAAATGATATAAATATCAATATATTAAATTAGATTTTGCATAAAA
>pSE420.InVitrogen.html.1.225
CAGATCTGTCATGATGATCATTGCAATTGGATCCATATATAGGGCCCGGGTTATAATTAC
>48995599.1.71
TAGCTATAGTTCTAGAGGTACCGGTTGTTAACGTTAGCCGGCTACGTATACTCCGGAATA
>pTriEx-1.Novagen.html.1.64
GGCTGGCTTGCACGTGTATACAGCTGTGCGGCCGCAAGCTTCGAACCGGTACCGTCGACC
>56406604.1.231
ATGCCACCCAGCCGAGGGCTTGTGCTTCTGATTTTGTAATGTAATTATCAGGTAGCTTAT
>pTriEx-3Neo.Novagen.html.1.57
CCGGGGCGAGTTCTGGCTGGCTTGCACGTGTATACAGCTGTGCGGCCGCAAGCTTCGAAC
>p3T.Mobitec.html.1.60
TGGCGACCCGGGTGCCCAGCCAAAAAATGGCCACTGCAGGAATTCGATATCAAGCTTATC
>pRSET_CAT.InVitrogen.html.1.69
TTTCAGGAGCTAAGGAAGCTAAAATGGAGAAAAAAATCACTGGATATACCACCGTTGATA
>595764.1.10
ATGGCCATGGGACGTCGACCTGAGGTAATTATAACCCGGGCCCTATATATGGATCCAATT
>287938.1.25
CAGCTGCAGATCTCGAGCTCGGATCCGACCCATTTGCTGTCCACCAGTCATGCTAGCCAT
>48995599.1.184
GCGTACGTCGCGACCGCGGACATGTACAGAGCTCGAGAAGTACTAGTGGCCACGGGCTGC
>pSL180.Generic.html.1.202
GGATGCATATGGCGGCCGCCTGCAGCTGGCGCCATCGATACGCGTACGTCGCGACCGCGG
>pSE280.Invitrogen.html.1.1
TAAGGTGCACGGCCCACGTGGCCACTAGTACTTCTCGAGCTCTGTACATGTCCGCGGTCG
>13027702.1.47
TGCAGCTGGCGCCATCGATACGCGTACGTCGCGACCGCGGACATGTACAGAGCTCGAGAA
>16930722.1.31
GGCCGCCTAGGCGCGCAAGGATCCTCTAGATCTCGAGGCCTGATCATCGATGGGCCCATG
>pMAL-p.New_England_Biolabs.html.1.22
CTAGAGGATCCATCGAGGGTAGGTTTACTGAATTCAGGCCTACCCTCGATGGATCCCCGG
>47132203.1.3
CCTTCGCGAGGTACCGGGCCCAAGCTTCTCGAGGAATTCCTGCAGCCCGGGGGATCCACT
>9957257.1.18
CTCGAGGGATCCTCTAGAAGCGGCCGCGACTAGTGAGCTCGTCGACGTAGGCCTTTGAAT
>4097019.1.290
CAGAGTCTCCTGAACTAGACAATGCTCAGGACTGATGAGTCCGTGAGGACGAAACTCTAA
>pSPTBM21.Boehringer.html.1.12
TGGGATATCGCATGCCTGCAGAGCTCTAGAGTCGACGGGCCGGGTACCGCGGCCGCCTTA
>pAN561H.Generic.html.1.23
AAACAAGTGTACCTGTGCATTCTGGGTAAACGACTCATAGGAGAGTTGTAAAAAAGTTTC
>pSU2703.Generic.html.1.49
GTATGGGGCTGACTTCAGGTGCTACATTTGAAGAGATAAATTGCACTGAAATCTAGAAAT
>pAN524.Generic.html.1.6
TCGGATCCAGCGCGCTTGGAAATCACATTTGCCAACCCGTTGCAGACGAGGCCGCTCAGG
>pMIB_V5-Hisb.InVitrogen.html.1.27
TGGATATCTGCAGAATTCCACCACACTGGACTAGTGGATCCGAGCTCGGTACCAAGCTTA
>pT7Blue-2.Novagen.html.1.176
CCGCTGTCGATGTGCTGGCGTTCGAATTTAGCAGCAGCGGTTTCTTTGGTAACACCCATG
>56406597.1.232
ATGCCACCCAGCCGAGGGCTTGTGCTTCTGATTTTGTAATGTAATTATCAGGTAGCTTAT
>4097019.1.669
GACTGATGAGTCCGTGAGGACGAAACTCTAAGGCTTGGATCCAGAGTCTCCTGAACTAGT
>287936.1.23
CCAGCTGCAGATCTCGAGCTCGGATCCGCGACCCATTTGCTGTCCACCAGTCATGCTAGC
>118200851.1.146
TTAGAGCTCTTCTTAAGAAGGATCCAGATCCACTAGTGGCCTATGCGGCCGCGGATCTGA
>310807.1.14
GTCGACGGATCCCAAGCTTCTTCTAGAGGTACCGCATGCGATATCGAGCTCTCCCGGGAA
>287941.1.17
TCTGCAGCTGGTACCATGGAATTCGAAGCTTGATCCCGACCCATTTGCTGTCCACCAGTC
>13446792.1.40
CCGGGATGCATGAATTCAAGCTTATCGATGTCGACAGGCCTTAAGGGCCAGATCTTGGGC
>115600313.1.271
CGCCCCCGTTTTCACCATGGGCAAATATTATACGCAAGGCGACAAGGTGCTGATGCCGCT
>56406604.1.56
ATCAGCCAGTCGCTTGAGTAAAGAATCCGGTCTGAATTTCTGAAGCCTGATGTATAGTTA
>pETcoco-2.Novagen.html.1.142
GTCATCACCAGTTGGCGGTGGCGAGTCCATGTGCTGGCGTTCAAATTTCGCAGCAGCGGT
>595767.1.56
GTCCGCGGTCGCGACGTACGCGTATCGATGGCGCCAGCTGCAGGCGGCCGCCATATGCAT
>4165118.1.46
CCGGGGGATCCACTAGTTCTAGAGCGGCCGCCACCGCGGTGGAGCTCGACGGATCATTTA
>pTriEx-3Neo.Novagen.html.1.99
CGGCCGCAAGCTTCGAACCGGTACCGTCGACCTGCAGGCGCGCCGAGATCTGAGAATTCG
>pRSET_CAT.InVitrogen.html.1.428
GGCGATTCAGGTTCATCATGCCGTCTGTGATGGCTTCCATGTCGGCAGAATGCTTAATGA
>115600313.1.693
GAAAATCAGGAAGGGATGGCTGAGGTCGCCCGGTTTATTGAAATGAACGGCTCTTTTGCT
>pRSET_CAT.InVitrogen.html.1.155
TTTGAGGCATTTCAGTCAGTTGCTCAATGTACCTATAACCAGACCGTTCAGCTGGATATT
>pET-44b(+).Novagen.html.1.96
GACGGTACCATCGATACGCGTTCGAAGCTTGCGGCCGCACAGCTGTATACACGTGCAAGC
>pGEM-7Zf(+)_LIC-F.ATCC.html.1.29
GGATCCAAGCTTATCGATTTCGAACCCGGGGTACCAACTGGTTCCGGCGCCGGAGCGAGT
>pUCBM20.Boehringer.html.1.9
CCATGGGATATCGCATGCCTGCAGAGCTCTAGAGTCGACGGGCCCGGTACCGCGGCCGCC
>115600313.1.971
CCGATATGGCCAGTGTGCCGGTCTCCGTTATCGGGGAAGAAGTGGCTGATCTCAGCCACC
>56406597.1.176
GAAGATGTCTCCGCCGATGCTTTTCCCCGGAGCGACGTCTGCAAGGTTCCCTTTTGATGC
>56406597.1.147
TTGCCCTGGAGTTTGCCTTCCCTGTTTGAGAAGATGTCTCCGCCGATGCTTTTCCCCGGA
>595767.1.140
TATACGTAGCCGGCTAACGTTAACAACCGGTACCTCTAGAACTATAGCTAGCATGCGCAA
>118200849.1.173
ATCCACTAGTGGCCTATGCGGCCGCGGATCTGATCCCGGGCGGGTACCTTTGAATTCCAC
>pMAL-p2.New_England_Biolabs.html.1.39
TCTGAAATCCTTCCCTCGATCCCGAGGTTGTTGTTATTGTTATTGTTGTTGTTGTTCGAG
>pRSET_CAT.InVitrogen.html.1.150
AACATTTTGAGGCATTTCAGTCAGTTGCTCAATGTACCTATAACCAGACCGTTCAGCTGG
>4097019.1.190
CCGTGAGGACGAAACTCTAAGGCTTGGATCCAGAGTCTCCTGAACTAGACAATGCTCAGG
>pET-17xb.Novagen.html.1.6
ATTCAAGCTTGGTACCGAGCTCGGATCCACTAGTAACGGCCGCCAGTGTGCTGGAATTCT
>118200845.1.75
ATGCAAGAGATCTTATAGGCCTCGAGTTAACGTTCGAGGTCGACTCTAGATAAAGCTTTA
>47132183.1.22
CCAAGCTTCTCGAGGAATTCCTGCAGCCCGGGGGATCCACTAGTGAGCTCATGCATGATA
>45862352.2.6
ACTAGTAAAAGGTACCGAGCTCCTGCAGTATCGATGCGGCCGCAAAGTCGACGAATTCTC
>18252134.1.26
CTAGTGGTACCACGCGTGAATAGATAGAGTGCAGGGGCCCCGACCGTGTCGGGGCCCCTG
>4097019.1.140
GGCTTGGATCCAGAGTCTCCTGAACTAGACAATGCTCAGGACTGATGAGTCCGTGAGGAC
>pRSET_CAT.InVitrogen.html.1.261
CGGCCTTTATTCACATTCTTGCCCGCCTGATGAATGCTCATCCGGAATTCCGTATGGCAA
>pET-17b.Novagen.html.1.25
CTAGTAACGGCCGCCAGTGTGCTGGAATTCTGCAGATATCCATCACACTGGCGGCCGCTC
>115600313.1.509
TATACTGATATGTATACCCGAAGTATGTCAAAAAGAGGTATGCTATGAAGCAGCGTATTA
>pSL180.Generic.html.1.38
TATAACCCGGGCCCTATATATGGATCCAATTGCAATGATCATCATGACAGATCTGCGCGC
>pXC14.ATCC.html.1.53
TCCTTAGATAACAATTGATTGAATGTATGCAAATAAATGCATACACCATAGGTGTGGTTT
>pET-42b(+).Novagen.html.1.12
TATCGGGGATCCGAATTCTGTACAGGCCTTGGCGCGCCTGCAGGCGAGCTCCGTCGACAA
>83314120.1.57
ACGCGTGAATAGATAGAGTGCAGGGGCCCCGACCGTGTCGGGGCCCCTGCACGGGTCCAT
>pXC14.ATCC.html.1.86
TAAATGCATACACCATAGGTGTGGTTTAATTTGATGCCCTTTTTCAGGGCTGGAATGTGT
>118200856.1.103
CTCGAGTTAACGTTCGAGGTCGACTCTAGATAAAGCTTTAGAGCTCTTCTTAAGAAGGAT
>pET-43.1Ek_LIC.Novagen.html.1.80
ATCGATACGCGTTCGAAGCTTGCGGCCGCACAGCTGTATACACGTGCAAGCCAGCCAGAA
>p453.Generic.html.1.38
CAATTTTTAAGCTATTTATAGCATAGAAAAAAACAAAATGAAATTCTACTATATTTTTGA
>pHIL-S1.InVitrogen.html.1.8
AAAATCCTATACTATATAGGTTACAAATAAAAAAGTATCAAAAATGAAGCCTGCATCTCT
>pIRES2-EGFP.Clontech.html.1.6
CGGGCCCGCGGTACCGTCGACTGCAGAATTCGAAGCTTGAGCTCGAGATCTGAGTCCGGT
>48995599.1.105
TAGCCGGCTACGTATACTCCGGAATATTAATAGGCCTAGGATGCATATGGCGGCCGCCTG
>pET-9d.Novagen.html.1.32
TAAGAAGGAGATATACCATGGCTAGCATGACTGGTGGACAGCAAATGGGTCGGATCCGGC
>118200856.1.72
CTGCAGGTAGCATGCAAGAGATCTTATAGGCCTCGAGTTAACGTTCGAGGTCGACTCTAG
>pLEX.InVitrogen.html.1.8
CGACTCTAGATGCATGCTCGAGCGGCCGCCAGTGTGATGGATATCTGCAGAATTCCAGCA
>595767.1.75
GCGTATCGATGGCGCCAGCTGCAGGCGGCCGCCATATGCATCCTAGGCCTATTAATATTC
>pUC28.Generic.html.1.41
GGCCCTCGAGGCCTTGAATGCGGCCGCGGTACCCGGGGATCCTCTAGAGTCGACCTGCAG
>pDK101.ATCC.html.1.39
GACCTGCAGGCGGCCGCACTAGTGATATCCCGCGGCCATGGATAACATGGCCAACAAAAC
>pTriEx-3Neo.Novagen.html.1.22
ATGGTGATGGTGGTGCTCGAGATCCTCGGGGTCTTCCGGGGCGAGTTCTGGCTGGCTTGC
>118200856.1.182
ATGCGGCCGCGGATCTGATCCCGGGCGGGTACCTTTGAATTCCACTTAATTAAGGCCGGC
>4097019.1.647
TCCTGAACTAGACAATGCTCAGGACTGATGAGTCCGTGAGGACGAAACTCTAAGGCTTGG
>118200851.1.90
TGCAAGAGATCTTATAGGCCTCGAGTTAACGTTCGAGGTCGACTCTAGATAAAGCTTTAG
>4097019.1.247
AGGACTGATGAGTCCGTGAGGACGAAACTCTAAGGCTTGGATCCAGAGTCTCCTGAACTA
>pT7T3_18U.Stratagene.html.1.104
TTTTTTTTTTTTTTTTTTGGGGGGGGGGGGGTGCAGGCATGCAAGCTTATTCCCTTTAGT
>pBACgus-7.Invitrogen.html.1.45
TTTTGAGGAGAAGCCCGGGCTCTTGTCGTCGTCATCACCTCCACCGCTAGCGCTGTCCAT
>pSE420.InVitrogen.html.1.133
CGGAGTATACGTAGCCGGCTAACGTTAACAACCGGTACCTCTAGAACTATAGCTAGCATG
>12082761.1.14
CCGGCCGCCATGGCCGCGGGATATCACTAGTGCGGCCGCCTGCAGGTCGACGGGCCCGGG
>pET-42c(+).Novagen.html.1.6
TGGCGATATCGGGGATCCGAATTCTGTACAGGCCTTGGCGCGCCTGCAGGCGAGCTCCGT
>pExchange-6A.Stratagene.html.1.23
GCTTGATATCGAATTCCTGCAGCCCGGGGGATCCGCCCGGGCTAGAGCGGCCGCCACCGC
>16930722.1.45
GCAAGGATCCTCTAGATCTCGAGGCCTGATCATCGATGGGCCCATGGCTAGCGGCCGCAC
>pMAL-P2x.New_England_Biolabs.html.1.36
GAGGATCCGAATTCTGAAATCCTTCCCTCGATCCCGAGGTTGTTGTTATTGTTATTGTTG
>pSE280.Invitrogen.html.1.91
AGGCGGCCGCCATATGCATCCTAGGCCTATTAATATTCCGGAGTATACGTAGCCGGCTAA
>115600313.1.601
CTCAAGGCATATATGATGTCAATATCTCCGGTCTGGTAAGCACAACCATGCAGAATGAAG
>pET-43.1Ek_LIC.Novagen.html.1.40
GAATTCTGTACAGGCGCGCCTGCAGGACGTCGACGGTACCATCGATACGCGTTCGAAGCT
>pKRX.ATCC.html.1.54
GAATTCACCAGCCTTGAGATGGTTGAGTCCAAGTCACGTCTGGTCGACCTCGAGGGGGGG
>pACYCDuet-1.Novagen.html.1.7
ATTATGCGGCCGCAAGCTTGTCGACCTGCAGGCGCGCCGAGCTCGAATTCGGATCCTGGC
>pNEB193.New_England_Biolabs.html.1.18
GTTTAAACAGTCGACTCTAGACTTAATTAAGGATCCGGCGCGCCCCCGGGTACCGAGCTC
>pMAL-c2.New_England_Biolabs.html.1.2
TTGCCTGCAGGTCGACTCTAGAGGATCCGAATTCTGAAATCCTTCCCTCGATCCCGAGGT
>pETcoco-2.Novagen.html.1.84
CCGTACGCACGTGGCGCGCCTGGACGTCATCGATGCGATCGCCCGGGCTCTTGTCGTCGT
>8346634.2.24
CGACCTGAGGTAATTATAACCCCGGGCCCTATATATGGATCCAATTGCAATGATCATCAT
>8216948.1.8
AACGCGTTGGGAGCTCTCCCATATGGTCGACCTGCAGGCGGCCGCACTAGTGATATCCCG
>pET-48b(+).Novagen.html.1.87
AAGCTTGCGGCCGCAGAGCTCGCTCTGGTGCCACGCGGTAGTAAAGAAACCGCTGCTGCT
>11991616.1.15
GATCCCCATGGGAGCTCTCCCATATGGTCGACCTGCAGGCGGCCGCAAGCTTGGGCCCGA
>pTriEx-1.Novagen.html.1.29
GCTCGAGATCCTCGGGGTCTTCCGGGGCGAGTTCTGGCTGGCTTGCACGTGTATACAGCT
>pASK22.Generic.html.1.511
TACGGCTAGCTGCGATCCACTCGAGACGTTTACCCGGGGGCTGACGTACCCACTCCATGT
>115600313.1.485
GCTGATTTTTGCGGTATAAGAATATATACTGATATGTATACCCGAAGTATGTCAAAAAGA
>pSE280.Invitrogen.html.1.130
GGAGTATACGTAGCCGGCTAACGTTAACAACCGGTACCTCTAGAACTATAGCTAGCATGC
>29569706.1.15
GATCTGGCCCTTAAGGCCTGTCGACATCGATAAGCTTGAATTCATGCATCCCGGGGGATC
>4097019.1.251
CTGATGAGTCCGTGAGGACGAAACTCTAAGGCTTGGATCCAGAGTCTCCTGAACTAGACA
>pAN24.Generic.html.1.54
CTCAGGGCGAGTAGAGATCGGAAGCCCATGGTGATGTCTGCTCAAGCGGGGTAGCTGTTA
>pAX4BP.USB.html.1.54
GGCGGCAACCGAGCGTTCTGAATTAATTAATCATCGTCAATCAATCACCCGGGCTGCAGT
>pAmCyan.Clontech.html.2.4
CGGCCGACTAGTAGGCCTATTATTTTTGACACCAGACAAGTTGGTAATGGTAGCGACCGG
>37778084.1.6
CACCATCACCATCACCATGCTAGTGCCACCTCCGCCACCGGGCCCTGGGCCACCGCTAGC
>pASK22.Generic.html.1.363
TAGTTACGCGCGCAGTAGTAGATAGCGGTGTCTTCAGCACGCAATGCATTCATCTGCAGG
>18766333.1.26
GCGGCCGCGTCGACATCGATAAGCTTGAATTCATGCATCCCGGGGGATCCACTAGTAAGG
>58651745.1.52
AATTCTCTAGAGCGCGCCATGGTCAAAGTTGAGCGTTTATTCTGAGCTTCTGCAAAAAGA
>pET-44c(+).Novagen.html.1.121
AGCTTGCGGCCGCACAGCTGTATACACGTGCAAGCCAGCCAGAACTCGCTCCTGAAGACC
>pET-43.1Ek_LIC.Novagen.html.1.89
CGTTCGAAGCTTGCGGCCGCACAGCTGTATACACGTGCAAGCCAGCCAGAACTCGCTCCT
>48995599.1.93
GGTTGTTAACGTTAGCCGGCTACGTATACTCCGGAATATTAATAGGCCTAGGATGCATAT
>66815022.1.4
CCGGGCCCAAAGTCGACGGATCCCATATATGACTAGTGAATTCCCCGGGAGGCCTGATAT
>p3T.Mobitec.html.1.44
CTGGCCATTTTTTGGATGGCGACCCGGGTGCCCAGCCAAAAAATGGCCACTGCAGGAATT
>pET-48b(+).Novagen.html.1.122
CGGTAGTAAAGAAACCGCTGCTGCTAAATTCGAACGCCAGCACATGGACAGCTCTACTTC
>pGAPZalphaC.InVitrogen.html.1.6
GGCGGCCGCCGCGGCTCGAGGTACCGATCCGAGACGGCCGGCTGGGCCACGTGAATTCAT
>pACYCDuet-1.Novagen.html.2.5
GTTAATTAAGCTGCGCTAGTAGACGAGTCCATGTGCTGGCGTTCAAATTTCGCAGCAGCG
>pBK614.Generic.html.1.31
TAGCTGAACTACCCAAAAGTATAAATGCCTGAACAATTAGTTTAGATCCGAGATAGGAGC
>pMOD3.Epicentre.html.1.76
CCGGGTACCGAGCTCGAATTCGAGCCAATATGCGAGAACACCCGAGAAAATTCATCGATG
>115600313.1.476
TATTTGCGCGCTGATTTTTGCGGTATAAGAATATATACTGATATGTATACCCGAAGTATG
>47132196.1.11
AGGTACCGGGCCCAAGCTTCTCGAGGAATTCCTGCAGCCCGGGGGATCCACTAGTGAGCT
>56406597.1.207
GCGACGTCTGCAAGGTTCCCTTTTGATGCCACCCAGCCGAGGGCTTGTGCTTCTGATTTT
>pRSET_CAT.InVitrogen.html.1.126
ATATATCCCAATCGCATCGTAAAGAACATTTTGAGGCATTTCAGTCAGTTGCTCAATGTA
>209573.1.71
GAGCGTCCGGATCTAGACAGATTTTACGACCGTCTTTCAGAGTAGCGATAACTTCAACCT
>pET-11d.Novagen.html.1.24
TTTAACTTTAAGAAGGAGATATACCATGGCTAGCATGACTGGTGGACAGCAAATGGGTCG
>litmus28i.New_England_Biolabs.html.1.41
AGCTAGCGAATTCGTGGATCCAGATATCCTGCAGAGAAGCTTGGCGCCAGCCGGCTTCAA
>pIVEX2.4b.Roche.html.1.10
GGCTGCAGAGCTCGCTCGAGTCGACTTGCCATGGTCATATGTTTAATTAAGCGGCCGCGG
>595767.1.212
GATATCGATCGCGCGCAGATCTGTCATGATGATCATTGCAATTGGATCCATATATAGGGC
>56406608.1.18
TGATTTTTGTAAAGGTCTGATAATGGTCCGTTGTTTTGTAAATCAGCCAGTCGCTTGAGT
>pAX4CP.USB.html.1.3
AGCTTCGACGGATCCGGGCAACGTTCTTGCCATTGCTGCATAAAAAACGCCCGGCGGCAA
>pSE420.InVitrogen.html.1.251
TTGGATCCATATATAGGGCCCGGGTTATAATTACCTCAGGTCGACGTCCCATGTGCAGGT
>56406597.1.78
AGAATCCGGTCTGAATTTCTGAAGCCTGATGTATAGTTAATATCCGCTTCACGCCATGTT
>595764.1.122
TGCGCATGCTAGCTATAGTTCTAGAGGTACCGGTTGTTAACGTTAGCCGGCTACGTATAC
>pDK101.ATCC.html.1.41
CCTGCAGGCGGCCGCACTAGTGATATCCCGCGGCCATGGATAACATGGCCAACAAAACCA
>8346634.2.120
TTTCGCATGCTAGAACGTTAGCCGGCTACGTATACTCCGGAATATTAATAGGCCTAGGAT
>498575.1.3
TTCGAGCTCGGTACCCGGGGATCCTCTAGAGTCGATCGTTAACGCGTCGACGCGGCCGCG
>414522.1.6
GGGCTGCAGGTCGACTCTAGAGGATCCCCGGGCGAGCTCGAATTCATGCATCCGCGGTAC
>pAcSec1.Orbigen.html.1.15
GGGTACCCTGCAGGCGGCCGCGAGCTCCCATGGAGGCCTGAATTCTAGAAGGTACCCGGG
>pSPTBM21.Boehringer.html.1.19
TCGCATGCCTGCAGAGCTCTAGAGTCGACGGGCCGGGTACCGCGGCCGCCTTAAGACGCG
>56406608.1.283
AGGTAGCTTATGATATGTCTGAAGATAATCCGCAACCCCGTCAAACGTGTTGATAACCTG
>pRSET_CAT.InVitrogen.html.1.299
CATCCGGAATTCCGTATGGCAATGAAAGACGGTGAGCTGGTGATATGGGATAGTGTTCAC
>pET-9d.Novagen.html.1.4
TCCCTCTAGAAATAATTTTGTTTAACTTTAAGAAGGAGATATACCATGGCTAGCATGACT
>4097019.1.552
AACTCTAAGGCTTGGATCCAGAGTCTCCTGAACTAGACAATGCTCAGGACTGATGAGTCC
>pET-48b(+).Novagen.html.1.85
ACAAGCTTGCGGCCGCAGAGCTCGCTCTGGTGCCACGCGGTAGTAAAGAAACCGCTGCTG
>pAN24.Generic.html.1.61
CGAGTAGAGATCGGAAGCCCATGGTGATGTCTGCTCAAGCGGGGTAGCTGTTAGTCAAGC
>310804.1.9
CTTGGCTGCAGGTCGACGGATCCCAAGCTTCTTCTAGAGGTACCGCATGCGATATCGAGC
>56406604.1.111
AGTTAATATCCGCTTCACGCCATGTTCGTCCGCTTTTGCCCTGGAGTTTGCCTTCCCTGT
>pSE420.InVitrogen.html.1.12
CACGGCCCACGTGGCCACTAGTACTTCTCGAGCTCTGTACATGTCCGCGGTCGCGACGTA
>pRSET_CAT.InVitrogen.html.1.410
CAAGGTGCTGATGCCGCTGGCGATTCAGGTTCATCATGCCGTCTGTGATGGCTTCCATGT
>pExchange-5B.Stratagene.html.1.5
TGTCGACGGTATCGATAAGCTTGATATCGAATTCCTGCAGCCCGGGGGATCCGCCCGGGC
>537474.1.15
ATCGATGAATTCGAGCTCGGTACCCGGGGATCCTCTAGAGTCGACCTGCAGGCATGCAAG
>pMOD3.Epicentre.html.1.30
AAGGCTTTTAAAGCTTGCATGCCTGCAGGTCGACTCTAGAGGATCCCCGGGTACCGAGCT
>310806.1.7
GGCTTGGCTGCAGGTCGACGGATCCCAAGCTTCTTCTAGAGGTACCGCATGCGATATCGA
>pIC20HE.Generic.html.1.4
GTACGCGTAGATCTGATATCGCTAGCCGGCTACGTATCGATGAATTCTCGAGGCGGCCGC
>pT7T3_18U.Stratagene.html.1.133
GGTGCAGGCATGCAAGCTTATTCCCTTTAGTGAGGGTTAATTTATATAGCTTGGCACTGG
>pACYCDuet-1.Novagen.html.2.67
TTCTTTACCAGACTCGAGGGTACCGACGTCAGCGATCGCGTGGCCGGCCGATATCCAATT
>1066312.1.6
GGTCTCTGATCTCGAGGCGCCGAATTCGAGCTCGGTACCCGGGGATCCTCTAGAGTCGAC
>pAX4AM.USB.html.1.31
CCATTGCTGCATAAAAAACGCCCGGCGGCAACCGAGCGTTCTGAATTAATTAATCATCGT
>pET-47b(+).Novagen.html.1.149
GCCACGCGGTAGTAAAGAAACCGCTGCTGCTAAATTCGAACGCCAGCACATGGACAGCTC
>pPolh-MAT-2.Sigma.html.1.1
GATCTGCTAGCGGTACCCCCGGGACGCGTTGACTGCAGGAATTCGCGGCCGCCTCGAGGA
>pET-12c.Novagen.html.1.50
GGGCGAAACTCCTAGGAATAGTCCTGACAACCCCTATCGCGATCAGCTCTTTTGCGTCGA
>73697467.2.53
GGATCAGCTTGCATGCCTGCAGGTCGACTCTAGAGGATCCCCGGGTACCGAGCCCGAATT
>118200851.1.195
CGCGGATCTGATCCCGGGCGGGTACCTTTGAATTCCACTTAATTAAGTAGGCCGGCCAGA
>pcDNA2.1.InVitrogen.html.1.34
GCCGCCAGTGTGCTGGAATTCTGCAGATATCCATCACACTGGCGGCCGCTCGAGCATGCA
>56406604.1.186
CGCCGATGCTTTTCCCCGGAGCGACGTCTGCAAGGTTCCCTTTTGATGCCACCCAGCCGA
>pBACgus-7.Invitrogen.html.1.91
CTAGCGCTGTCCATGTGTTGGCGTTCAAATTTCGCCGCCGCCGTTTCTTTGCCGCTGCCT
>pSPORT1.ATCC.html.1.32
GTCGACGAGCTCACTAGTCGGCGGCCGCTCTAGAGGATCCAAGCTTACGTACGCGTGCAT
>pMR103.ATCC.html.1.14
ACTGGTGGACAGCAAATGGGTCGGATCCGGCTGCTAACAAAGCCCGAAAGGAAGCTGAGT
>56406597.1.148
TGCCCTGGAGTTTGCCTTCCCTGTTTGAGAAGATGTCTCCGCCGATGCTTTTCCCCGGAG
>pQE-TriSystem_Strep.Qiagen.html.1.25
AAGCTTCGAACCGGTACCGTCGACCTGCAGGCGCGCCGAGATCTGAGAATTCGGATCCAC
>pCDF1-MCS1-EF1-copGFP.System_Biosciences.html.1.5
GCCGCGAATTCATTTAAATTAATTAAGCTTAGATCTGGATCCGGCGCGCCCGGGCTCTAG
>55274253.1.1
GTACCGGGCCCCCCCTCGAGGTCGACGGTATCGATAAGCTTGATATCGAATTCCTGCAGC
>pPROTet.E_6xHN.Clontech.html.1.13
TTAATTAAGCGGCCGCATCGATCGGGCCCTGAGGCCTGCAGGGATCCAAGCTTGTCGACC
>4097019.1.197
GACGAAACTCTAAGGCTTGGATCCAGAGTCTCCTGAACTAGACAATGCTCAGGACTGATG
>pBK614.Generic.html.1.41
ACCCAAAAGTATAAATGCCTGAACAATTAGTTTAGATCCGAGATAGGAGCTTGATATCGA
>48995599.1.141
TAGGATGCATATGGCGGCCGCCTGCAGCTGGCGCCATCGATACGCGTACGTCGCGACCGC
>113204803.1.16
AAGCTTGCATGCCTGCAGGTCGACTCTAGAGGATCCCCGGGTACCGAGCTCGAATTCGGC
>pASK22.Generic.html.1.389
GGTGTCTTCAGCACGCAATGCATTCATCTGCAGGTACAGGATCGATTGACTAGTGTCACG
>4165118.1.56
CACTAGTTCTAGAGCGGCCGCCACCGCGGTGGAGCTCGACGGATCATTTATTCTGCCTCC
>pET-44c(+).Novagen.html.1.53
GCTCGTGGATCCGAATTCTGTACAGGCGCGCCTGCAGGACGTCGACGGTACCATCGATAC
>595767.1.108
ATATGCATCCTAGGCCTATTAATATTCCGGAGTATACGTAGCCGGCTAACGTTAACAACC
>118200845.1.14
TTTGCGATCGCAGACCTAGGAAAGCTAGCTATACGCGTTATACCGGTATCCTGCAGGTAG
>208744.1.107
GTACCCTCCAAGGGTCCTCCTGAAAATGTTCTATGTTATGTTAGTATCATTCGAAACATA
>209573.1.104
CTTTCAGAGTAGCGATAACTTCAACCTGGTTGCAGTGAGTGCCTTTACCGATAACTTCCA
>pSE280.Invitrogen.html.1.279
ACCTCAGGTCGACGTCCCATGTGCAGGTGCTGAATTCGAAGGCATTCCACGACGTGGTCA
>pS3.Generic.html.1.40
GCGCATGCATGTTAACAGATCTCGTACGCGTGCCGGCGCCTCGAGACTAGTGCGCGCTAG
>pUCBM21.Boehringer.html.1.21
GTAACTTAAGTGCGGCCGCGGTACCGGGCCCGTCGACTCTAGAGCTCTGCAGGCATGCGA
>pET-50b(+).Novagen.html.1.84
CGTCGACAAGCTTGCGGCCGCAGAGCTCGCTCTGGTGCCACGCGGTAGTAAAGAAACCGC
>litmus28i.New_England_Biolabs.html.1.48
GAATTCGTGGATCCAGATATCCTGCAGAGAAGCTTGGCGCCAGCCGGCTTCAATTGCACG
>2440162.1.8
ATGCAGGCCTCTGCAGTCGACGGGCCCGGGATCCGATATCTAGATGCATTCGCGAGGTAC
>10504974.1.21
ACGGCGATATCGGATCCATATGACGTCGACGCGTCTGCAGAAGCTTCGAATTCGAGCTCC
>pT7Blue-2.Novagen.html.1.84
TAGTGTCACCTAAATAAGGATCCGATACGTAACGCGTCTGCAGTTTTGAGGAGAAGCCCG
>12082761.1.27
CCGCGGGATATCACTAGTGCGGCCGCCTGCAGGTCGACGGGCCCGGGATCCGATATCTAG
>45862365.1.62
TCTCCCGGGTGGATCCAAGGCCTTCTAGAAAAACTCGAGAACGTTGGGCCCCAATTGGCT
>pAX4AM.USB.html.1.19
GCAACGTTCTTGCCATTGCTGCATAAAAAACGCCCGGCGGCAACCGAGCGTTCTGAATTA
>pASK22.Generic.html.1.548
GGGCTGACGTACCCACTCCATGTAGAAGTCAGAGAAGGTGAAACCTGAGGTAGCGCAAGA
>55274248.1.3
ACCGGGCCCCCCCTCGAGGTCGACGGTATCGATAAGCTTGATATCGAATTCCTGCAGCCC
>4097019.1.131
AAACTCTAAGGCTTGGATCCAGAGTCTCCTGAACTAGACAATGCTCAGGACTGATGAGTC
>115600313.1.965
TGACCACCGATATGGCCAGTGTGCCGGTCTCCGTTATCGGGGAAGAAGTGGCTGATCTCA
>16930722.1.56
CTAGATCTCGAGGCCTGATCATCGATGGGCCCATGGCTAGCGGCCGCACGCGTTCGCGAC
>pOSEX4.ATCC.html.1.11
TAAGGCGGCCGCGGTACCGGGCCCGTCGACTCTAGAGCTCTGCAGGCATGCGATATCCCA
>115600313.1.927
CCCGGTGGTGCATATCGGGGATGAAAGCTGGCGCATGATGACCACCGATATGGCCAGTGT
>pBK614.Generic.html.1.54
AATGCCTGAACAATTAGTTTAGATCCGAGATAGGAGCTTGATATCGAATTCCTGCAGCCC
>pRSET_CAT.InVitrogen.html.1.166
TCAGTCAGTTGCTCAATGTACCTATAACCAGACCGTTCAGCTGGATATTACGGCCTTTTT
>29569706.1.11
CCAAGATCTGGCCCTTAAGGCCTGTCGACATCGATAAGCTTGAATTCATGCATCCCGGGG
>115600313.1.546
GTATGCTATGAAGCAGCGTATTACAGTGACAGTTGACAGCGACAGCTATCAGTTGCTCAA
>pET-11d.Novagen.html.1.31
TTAAGAAGGAGATATACCATGGCTAGCATGACTGGTGGACAGCAAATGGGTCGGATCCGG
>209518.1.9
AGCTTGGGCTGCAGGTCGACTCTAGAGGATCCCCGGGCGAGCTCGAATTCCGGGGGATCT
>12082761.1.4
TTGCATGCTCCCGGCCGCCATGGCCGCGGGATATCACTAGTGCGGCCGCCTGCAGGTCGA
>pET-12a.Novagen.html.1.15
ATTTTGTTTAACTTTAAGAAGGAGATATACATATGCGGGCGAAACTCCTAGGAATAGTCC
>118200856.1.40
GGAAAGCTAGCTATACGCGTTATACCGGTATCCTGCAGGTAGCATGCAAGAGATCTTATA
>pSE280.Invitrogen.html.1.270
GTTATAATTACCTCAGGTCGACGTCCCATGTGCAGGTGCTGAATTCGAAGGCATTCCACG
>pACYCDuet-1.Novagen.html.2.63
CGGTTTCTTTACCAGACTCGAGGGTACCGACGTCAGCGATCGCGTGGCCGGCCGATATCC
>pQE-TriSystem.Qiagen.html.1.63
GGCCGCAAGCTTCGAACCGGTACCGTCGACCTGCAGGCGCGCCGAGATCTGAGAATTCGG
>pET-12b.Novagen.html.1.65
AGGAATAGTCCTGACAACCCCTATCGCGATCAGCTCTTTTGCGTCGACGGATCCGGCTGC
>287941.1.9
GCTCGAGATCTGCAGCTGGTACCATGGAATTCGAAGCTTGATCCCGACCCATTTGCTGTC
>pETBlue-2.Novagen.html.1.107
GAACGCGTATCGATGGTACCGTCGACGTCCTGCAGGCGCGCCTGTACAGAATTCGGATCC
>pEpiFOS-5.Epicentre.html.1.4
CAAGCTTGCATGCCTGCAGGTCGACTCTAGAGGATCCCACGTGGGATCCCCGGGTACCGA
>pSE420.InVitrogen.html.1.127
ATATTCCGGAGTATACGTAGCCGGCTAACGTTAACAACCGGTACCTCTAGAACTATAGCT
>pT7Blue-2.Novagen.html.1.21
CACACGTGTGGTCTAGAGCTAGCCTAGGCTCGAGAAGCTTGTCGACCAGATATCGGAATT
>pET-47b(+).Novagen.html.1.19
ACCACCACCATCACTCCGCGGCTCTTGAAGTCCTCTTTCAGGGACCCGGGTACCAGGATC
>4097019.1.216
GATCCAGAGTCTCCTGAACTAGACAATGCTCAGGACTGATGAGTCCGTGAGGACGAAACT
>pTriEx-3Neo.Novagen.html.1.124
GTCGACCTGCAGGCGCGCCGAGATCTGAGAATTCGGATCCACGAGCTCCCGGGATATCGC
>pET-47b(+).Novagen.html.1.88
TACAGGCCTTGGCGCGCCCGACGTCCGTCGACAAGCTTGCGGCCGCAGAGCTCGCTCTGG
>56406597.1.126
TCACGCCATGTTCGTCCGCTTTTGCCCTGGAGTTTGCCTTCCCTGTTTGAGAAGATGTCT
>115600313.1.891
ACGTCTGCTGTCAGATAAAGTCTCCCGTGAACTTTACCCGGTGGTGCATATCGGGGATGA
>pCRT7_VP22-1.InVitrogen.html.1.16
TCTAGACTCGAGCGGCCGCCACTGTGCTGGATATCTGCAGAATTCCACCACACTGGACTA
>pET-43.1Ek_LIC.Novagen.html.1.55
GCGCCTGCAGGACGTCGACGGTACCATCGATACGCGTTCGAAGCTTGCGGCCGCACAGCT
>56406608.1.185
TCTCCGCCGATGCTTTTCCCCGGAGCGACGTCTGCAAGGTTCCCTTTTGATGCCACCCAG
>1649038.1.7
ATATCATCGCCAGTGTGCTGGGAATTCGGATCCTCTAGACCATCACATTGGAGCTTCAGC
>209573.1.118
ATAACTTCAACCTGGTTGCAGTGAGTGCCTTTACCGATAACTTCCAGAGACTGGATGTTT
>115600313.1.955
TGGCGCATGATGACCACCGATATGGCCAGTGTGCCGGTCTCCGTTATCGGGGAAGAAGTG
>4097019.1.634
TGGATCCAGAGTCTCCTGAACTAGACAATGCTCAGGACTGATGAGTCCGTGAGGACGAAA
>118200849.1.76
TCCTGCAGGTAGCATGCAAGAGATCTTATAGGCCTCGAGTTAACGTTCGAGGTCGACTCT
>18766333.1.23
ATGGCGGCCGCGTCGACATCGATAAGCTTGAATTCATGCATCCCGGGGGATCCACTAGTA
>pSE420.InVitrogen.html.1.30
TAGTACTTCTCGAGCTCTGTACATGTCCGCGGTCGCGACGTACGCGTATCGATGGCGCCA
>pETBlue-2.Novagen.html.1.83
TACAGCTGTGCGGCCGCAAGCTTCGAACGCGTATCGATGGTACCGTCGACGTCCTGCAGG
>310803.1.2
AATTCCCGGGAGAGCTCGATATCGCATGCGGTACCTCTAGAAGAAGCTTGGGATCCGTCG
>pET-44c(+).Novagen.html.1.37
GACGACAAGAGTCCGAGCTCGTGGATCCGAATTCTGTACAGGCGCGCCTGCAGGACGTCG
>pUC28.Generic.html.1.27
ATCGCATGCATATGGGCCCTCGAGGCCTTGAATGCGGCCGCGGTACCCGGGGATCCTCTA
>pRNA-U6.3_Neo.Genscript.html.1.33
TAAACTTAAGCTTTCCAAAAAACTTACGCTGAGTACTTCGATCTCTTGAATCGAAGTACT
>pACYCDuet-1.Novagen.html.2.25
AGACGAGTCCATGTGCTGGCGTTCAAATTTCGCAGCAGCGGTTTCTTTACCAGACTCGAG
>45548773.1.7
GTACCTCTAGAAGAAGCTTGGGATCCGTCGACCTGCAGATCCGTCGACCTGCAGGTCGAC
>pMAL-p2.New_England_Biolabs.html.1.4
AGCTTGCCTGCAGGTCGACTCTAGAGGATCCGAATTCTGAAATCCTTCCCTCGATCCCGA
>pET-12c.Novagen.html.1.36
AGATATACATATGCGGGCGAAACTCCTAGGAATAGTCCTGACAACCCCTATCGCGATCAG
>118200851.1.42
CCTAGGAAAGCTAGCTATACGCGTTATACCGGTATCCTGCAGGTAGTATGCAAGAGATCT
>pET-47b(+).Novagen.html.1.45
GAAGTCCTCTTTCAGGGACCCGGGTACCAGGATCCGAATTCTGTACAGGCCTTGGCGCGC
>pSL180.Generic.html.1.139
TTCTAGAGGTACCGGTTGTTAACGTTAGCCGGCTACGTATACTCCGGAATATTAATAGGC
>pRSET_CAT.InVitrogen.html.1.417
CTGATGCCGCTGGCGATTCAGGTTCATCATGCCGTCTGTGATGGCTTCCATGTCGGCAGA
>117957124.1.2
CCGGGCGCGATCGCGGCCGGCCTTAATTAAGTCGACATTTAAATGCGGCCGCGGCCATTA
>47132183.1.7
CGCGAGGTACCGGGCCCAAGCTTCTCGAGGAATTCCTGCAGCCCGGGGGATCCACTAGTG
>pET-52b(+).Novagen.html.1.19
TGGTGATGGTGATGATGGTGGTGATGAGCGGAACTACCGCGTGGCACCAGAGCGAGCTCT
>pET-51b(+).Novagen.html.1.37
TGGTGATGAGCGGAAATTGAGGAGAAGCCCGGAGCTCCTGCGGCCGCAAGCTTGTCGACC
>48995599.1.186
GTACGTCGCGACCGCGGACATGTACAGAGCTCGAGAAGTACTAGTGGCCACGGGCTGCAG
>209573.1.245
AGCTTTCTTCTTTACCTTTAGCCAGGTTCATTACCGCGGTTTCCATTATAAAATCCTCTT
>4495058.1.10
ATGCGGCCGCATCTAGAGGGCCCGGATCCCTCGAGGTCGACGAATTCGAGCTCGGCCGAC
>25900784.1.9
TCTAGAGTCGACGCATGCATGGTACCAAGCTTCGGCCGATCGATGGTAACCCTCGAGATC
>12958751.1.21
CTTATCGATGATATCAGATCTCCTTTTGCGGCCGCACCGGTGCCTGCACGTGACCCGCAG
>pHIL-S1.InVitrogen.html.1.71
GCAAATGGCATTCTGACATCCTCTTGATTAGAATCTAGCAAGACCGGTCTTCTCGTAAGT
>SSEV19.Generic.html.1.73
ACAACCCGTCGGATTCTCCGTGGGAACAAACGGCGGATTGACCGTAATGGGATAGGTTAC
>pT7Blue-2.Novagen.html.1.106
CGATACGTAACGCGTCTGCAGTTTTGAGGAGAAGCCCGGGCTCTTGTCGTCGTCATCGCT
>pRX-3.ATCC.html.1.1
TCATCGATAAGCTTGGGCTGCAGGTCGACTCTAGAGGATCCCCGGGCGAGCTCGAATTCC
>pAX4BP.USB.html.1.1
AAGCTTCGACGGATCCGGGCAACGTTCTTGCCATTGCTGCATAAAAAACGCCCGGCGGCA
>118200851.1.76
TCCTGCAGGTAGTATGCAAGAGATCTTATAGGCCTCGAGTTAACGTTCGAGGTCGACTCT
>pCRT7_GS.InVitrogen.html.1.19
CAACTCAGCTTCCTTTCGGGCTTTGTTAGCAGCCGGATCAAGCTTCGAATTCGCCCTTAA
>pET-12a.Novagen.html.1.45
ATATGCGGGCGAAACTCCTAGGAATAGTCCTGACAACCCCTATCGCGATCAGCTCTTTTG
>595779.1.5
GAGGCCGAATTCGAGCTCGGTACCCGCGGCCGCGGATCCTCTAGAGTCGACCTGCAGGCA
>12082761.1.31
GGGATATCACTAGTGCGGCCGCCTGCAGGTCGACGGGCCCGGGATCCGATATCTAGATGC
>pASK22.Generic.html.1.243
AAGTTTTTCTGGTTACCAGAGTTCAGCAGAGACTGAGAAGATTTGCAAGACATGGTAACA
>3139056.1.44
CGACTCACTATAGGGAGACCGGCAGATCTGATATCATCGATGAATTCGAGCTCGGTACCC
>1117808.1.25
ACGGATCCCCGGGGCCTCCATGGCCATATGACCACCCAAGCTAGCGTAATCTGGAACATC
>56406604.1.192
TGCTTTTCCCCGGAGCGACGTCTGCAAGGTTCCCTTTTGATGCCACCCAGCCGAGGGCTT
>56406597.1.236
CACCCAGCCGAGGGCTTGTGCTTCTGATTTTGTAATGTAATTATCAGGTAGCTTATGATA
>115600313.1.190
CTGATGAATGCTCATCCGGAATTCCGTATGGCAATGAAAGACGGTGAGCTGGTGATATGG
>pET-12b.Novagen.html.1.26
ACTTTAAGAAGGAGATATACATATGCGGGCGAAACTCCTAGGAATAGTCCTGACAACCCC
>83314120.1.67
AGATAGAGTGCAGGGGCCCCGACCGTGTCGGGGCCCCTGCACGGGTCCATGGAGCTTTAA
>118200856.1.27
GATCGCAGACCTAGGAAAGCTAGCTATACGCGTTATACCGGTATCCTGCAGGTAGCATGC
>4097019.1.77
ATCCAGAGTCTCCTGAACTAGACAATGCTCAGGACTGATGAGTCCGTGAGGACGAAACTC
>4097019.1.499
CCAGAGTCTCCTGAACTAGACAATGCTCAGGACTGATGAGTCCGTGAGGACGAAACTCTA
>pET-43.1Ek_LIC.Novagen.html.1.62
CAGGACGTCGACGGTACCATCGATACGCGTTCGAAGCTTGCGGCCGCACAGCTGTATACA
>310756.1.43
GTTCTGCGCCTGCAGCAATGGCAACAACGTTGCCCGGATCCGGTCGCGCGAATTCGTAAT
>pASK22.Generic.html.1.164
AACACCAGATTCACGGGTCGACGCACCGTAGATCAGCAGTTTCGGCGGTTGGCCAGGCTT
>pMOD-1.Epicentre.html.1.4
GCTTGCATGCCTGCAGGTCGACTCTAGAGGATCCCCGGGTACCGAGCTCGAATTCATCGA
>pSE280.Invitrogen.html.1.238
TCATTGCAATTGGATCCATATATAGGGCCCGGGTTATAATTACCTCAGGTCGACGTCCCA
>42476360.1.3
TATGATAGGATCTCTGATATCAAGGATGATAATGGATCTCTATTTAAATTGTGACTAGTG
>pGEM-7Zf(+)_LIC-F.ATCC.html.1.46
TTTCGAACCCGGGGTACCAACTGGTTCCGGCGCCGGAGCGAGTTTGGTACCGAATTCCTC
>27573262.1.16
CTGCTGCTCGTCAGGCTCGTGCTGGTACCTCGGATCCGAATTCGAGCTCCGTCGACAAGC
>115600313.1.697
ATCAGGAAGGGATGGCTGAGGTCGCCCGGTTTATTGAAATGAACGGCTCTTTTGCTGACG
>16930722.1.64
CGAGGCCTGATCATCGATGGGCCCATGGCTAGCGGCCGCACGCGTTCGCGACTAGTGCGC
>pXC14.ATCC.html.1.77
GTATGCAAATAAATGCATACACCATAGGTGTGGTTTAATTTGATGCCCTTTTTCAGGGCT
>118200854.1.138
AGGATCCAGATCCACTAGTGGCCTATGCGGCCGCGGATCTGATCCCGGGCGGGTACCTTT
>pETcoco-2.Novagen.html.1.42
CCGGAGCGAGTTCTGGCTGGCTTGCGGCCGCAAGCTTCGAAACCGTACGCACGTGGCGCG
>48995599.1.35
GCGCGATCGATATCAGCGCTTTAAATTTGCGCATGCTAGCTATAGTTCTAGAGGTACCGG
>83314120.1.97
GGGCCCCTGCACGGGTCCATGGAGCTTTAAAAGGATCTAGGTGAAGATCCTTTTTGATAA
>56406608.1.61
CAGCCAGTCGCTTGAGTAAAGAATCCGGTCTGAATTTCTGAAGCCTGATGTATAGTTAAT
>310830.1.1
TGAATTCCCGGGAGAGCTCGATATCGCATGCGGTACCTCTAGAAGAAGCTTGGGATCCGT
>pET-51b(+).Novagen.html.1.25
TGGTGATGATGGTGGTGATGAGCGGAAATTGAGGAGAAGCCCGGAGCTCCTGCGGCCGCA
>115600313.1.687
AAAGCGGAAAATCAGGAAGGGATGGCTGAGGTCGCCCGGTTTATTGAAATGAACGGCTCT
>pShuttle2.Clontech.html.1.2
TAAGCTTGGTACCGAGCTCGGATCATCCAGCACAGTGGCGGCCGCTCGAGTCTAGAGGGC
>pET-44b(+).Novagen.html.1.43
AGAGTCCGGAGCTCGTGGATCCGAATTCTGTACAGGCGCGCCTGCAGGACGTCGACGGTA
>pSL180.Generic.html.1.172
TACGTATACTCCGGAATATTAATAGGCCTAGGATGCATATGGCGGCCGCCTGCAGCTGGC
>pASK22.Generic.html.1.476
AGCGCTGTATTCGGTGGTATACTTGTTACCTTTGTTACGGCTAGCTGCGATCCACTCGAG
>8216948.1.22
TCTCCCATATGGTCGACCTGCAGGCGGCCGCACTAGTGATATCCCGCGGCCATGGCGGCC
>4097019.1.123
TGAGGACGAAACTCTAAGGCTTGGATCCAGAGTCTCCTGAACTAGACAATGCTCAGGACT
>pSE420.InVitrogen.html.1.72
CGCGTATCGATGGCGCCAGCTGCAGGCGGCCGCCATATGCATCCTAGGCCTATTAATATT
>4165118.1.76
CCACCGCGGTGGAGCTCGACGGATCATTTATTCTGCCTCCCAGAGCCTGATAAAAACGGT
>27573262.1.13
GTGCTGCTGCTCGTCAGGCTCGTGCTGGTACCTCGGATCCGAATTCGAGCTCCGTCGACA
>16930722.1.130
GGCCGGCCGGCGCGCCGTTTAAACGGATTTAAATTAATTAATGTCGACCTGCAGGCATGC
>pThioHisc.InVitrogen.html.2.5
GGTCGACTCTAGAGGCCTGCGGCCGCGGAATTCGAAGATCTCGAGCTCATGCATAGGTAC
>pZP19.Generic.html.1.24
ACTCTAGAGGATCCCCCTCTAGAGGATCCCCTCGAGAATGCCGGCATTCGGGCCCGGGTA
>pASK22.Generic.html.1.138
CTACCGCTACCGGTAAAACGGTCCGGAACACCAGATTCACGGGTCGACGCACCGTAGATC
>pCRT7_GS.InVitrogen.html.1.68
TTCGCCCTTAAGGGCGGATCCTTATCGTCATCGTCGTACAGATCCCGACCCATTTGCTGT
>pSL180.Generic.html.1.35
AATTATAACCCGGGCCCTATATATGGATCCAATTGCAATGATCATCATGACAGATCTGCG
>pUni_V5-Hisa.InVitrogen.html.1.4
TCCGATCGAGGCCTGACGTCGGGCCCGGATCCGCCCACACGGCACCGGTGAATTCCTCGA
>pTriEx-1.Novagen.html.1.60
TTCTGGCTGGCTTGCACGTGTATACAGCTGTGCGGCCGCAAGCTTCGAACCGGTACCGTC
>16930722.1.34
CGCCTAGGCGCGCAAGGATCCTCTAGATCTCGAGGCCTGATCATCGATGGGCCCATGGCT
>4097019.1.9
GCGGTGGCGGCCGCTCTAGACAATGCTCAGGACTGATGAGTCCGTGAGGACGAAACTCTA
>pRPM2.Generic.html.1.18
GGTCGACTCTAGAGGATCCCCCCGGTCCGGATGGAAGACCCGGGTCTTCCTACCGGAGGG
>209573.1.97
CGACCGTCTTTCAGAGTAGCGATAACTTCAACCTGGTTGCAGTGAGTGCCTTTACCGATA
>10504974.1.2
TAGTTCTAGAGCGGCCGCCACGGCGATATCGGATCCATATGACGTCGACGCGTCTGCAGA
>115600313.1.220
GGTGAGTTTCACCAGTTTTGATTTAAACGTGGCCAATATGGACAACTTCTTCGCCCCCGT
>4097019.1.441
GAACTAGACAATGCTCAGGACTGATGAGTCCGTGAGGACGAAACTCTAAGGCTTGGATCC
>pZP19.Generic.html.1.39
CCTCTAGAGGATCCCCTCGAGAATGCCGGCATTCGGGCCCGGGTACCGAGCTCGGGGTAC
>83314120.1.33
GGATCCAAGCTTACTAGTGGTACCACGCGTGAATAGATAGAGTGCAGGGGCCCCGACCGT
>209330.1.4
ATTCGCGGCCGCATAATACGACTCACTATAGGGATCCTTTAGTGAGGGTTAATTGCGGCC
>pET-40b(+).Novagen.html.1.7
CTTCTCCTCAACCATGGCGATATCGGATCCGAATTCGAGCTCCGTCGACAAGCTTGCGGC
>pXC14.ATCC.html.1.73
GAATGTATGCAAATAAATGCATACACCATAGGTGTGGTTTAATTTGATGCCCTTTTTCAG
>310804.1.19
GGTCGACGGATCCCAAGCTTCTTCTAGAGGTACCGCATGCGATATCGAGCTCTCCCGGGA
>310807.1.6
GGCTGCAGGTCGACGGATCCCAAGCTTCTTCTAGAGGTACCGCATGCGATATCGAGCTCT
>56406608.1.43
GTCCGTTGTTTTGTAAATCAGCCAGTCGCTTGAGTAAAGAATCCGGTCTGAATTTCTGAA
>pETcoco-2.Novagen.html.1.34
GGGATCTTCCGGAGCGAGTTCTGGCTGGCTTGCGGCCGCAAGCTTCGAAACCGTACGCAC
>pETcoco-2.Novagen.html.1.115
GATGCGATCGCCCGGGCTCTTGTCGTCGTCATCACCAGTTGGCGGTGGCGAGTCCATGTG
>208744.1.81
AAGAGCCCTTTGCCAGCTTTCTCGAGGTACCCTCCAAGGGTCCTCCTGAAAATGTTCTAT
>3139056.1.75
TATCATCGATGAATTCGAGCTCGGTACCCGGGGATCCTCTAGAGTCGACCTGCAGGCATG
>209129.1.4
ATATTTATCTCCGACGATATTCTCATCAGTGAAATCCAGCTGGAGTTCTTTAGCAAATTT
>pGT-N39.New_England_Biolabs.html.1.2
CGTGGATCCAGAATTCGCTAGCACGGCCGAACGCGTCTTCCGGAGTGTACAGGCATGCGG
>55274248.1.45
ATCGAATTCCTGCAGCCCGGGGGATCCACTAGTTCTATGGCGGCCACCACAGCGGTGGAG
>pHT3T7BMM.Boehringer.html.1.23
GCCTGCAGAGCTCTAGAGTCGACGGGCCCGGTACCGCGGCCGCACTTAAGTTACGCGTGG
>118200856.1.156
GAAGGATCCAGATCCACTAGTGGCCTATGCGGCCGCGGATCTGATCCCGGGCGGGTACCT
>pK.ATCC.html.1.13
AGATCTCGTACGCGTGCCGGCGCCTCGAGACTAGTGCGCGCTAGCTATCGATTCGCGAGC
>pPDM-1.Epicentre.html.1.3
AATTCGAGCTCGGTACCCGGGGATCCTCTAGAGTCGACCTGCAGGCATGCAAGCTTCAGC
>pSE280.Invitrogen.html.1.184
GCATGCGCAAATTTAAAGCGCTGATATCGATCGCGCGCAGATCTGTCATGATGATCATTG
>pET-41Ek_LIC.Novagen.html.1.32
GATCCGAATTCTGTACAGGCCTTGGCGCGCCTGCAGGCGAGCTCCGTCGACAAGCTTGCG
>113204803.1.5
ACTGCGGCCGCAAGCTTGCATGCCTGCAGGTCGACTCTAGAGGATCCCCGGGTACCGAGC
>4097019.1.26
AGACAATGCTCAGGACTGATGAGTCCGTGAGGACGAAACTCTAAGGCTTGGATCCAGAGT
>16930722.1.127
CGCGGCCGGCCGGCGCGCCGTTTAAACGGATTTAAATTAATTAATGTCGACCTGCAGGCA
>4097019.1.211
GCTTGGATCCAGAGTCTCCTGAACTAGACAATGCTCAGGACTGATGAGTCCGTGAGGACG
>pAN561H.Generic.html.1.43
TCTGGGTAAACGACTCATAGGAGAGTTGTAAAAAAGTTTCGGCCGGCGTATTGGGTGTTA
>pGV451.Generic.html.1.49
TGAGTCGAGCCCAGCTTGGCTGCAGGTCGACGGATCCCCGGGAATTGGGCTCGACTTAGT
>pDR720.Generic.html.1.8
CCCGGGGGATCCGTCGACCTGCAGCCAAGCTGCGTACTAGTTAACTAGTTCGATGATTAA
>pRSET_CAT.InVitrogen.html.1.207
TGGATATTACGGCCTTTTTAAAGACCGTAAAGAAAAATAAGCACAAGTTTTATCCGGCCT
>118200851.1.45
AGGAAAGCTAGCTATACGCGTTATACCGGTATCCTGCAGGTAGTATGCAAGAGATCTTAT
>pET-12a.Novagen.html.1.67
AATAGTCCTGACAACCCCTATCGCGATCAGCTCTTTTGCGTCGACGGGATCCGGCTGCTA
>pS1.ATCC.html.1.16
CAGGTCGACTCTAGAGGATCCCCGCGCATGCATGTTAACAGATCTCGTACGCGTGCCGGC
>56406608.1.168
CCCTGTTTGAGAAGATGTCTCCGCCGATGCTTTTCCCCGGAGCGACGTCTGCAAGGTTCC
>287938.1.21
GTACCAGCTGCAGATCTCGAGCTCGGATCCGACCCATTTGCTGTCCACCAGTCATGCTAG
>pSE420.InVitrogen.html.1.94
CAGGCGGCCGCCATATGCATCCTAGGCCTATTAATATTCCGGAGTATACGTAGCCGGCTA
>pBK614.Generic.html.1.36
GAACTACCCAAAAGTATAAATGCCTGAACAATTAGTTTAGATCCGAGATAGGAGCTTGAT
>pT7T3_18U.Stratagene.html.1.86
GGAATTCGAGCTCCCGGGTTTTTTTTTTTTTTTTTTGGGGGGGGGGGGGTGCAGGCATGC
>45862365.1.32
AGTATCGATGCGGCCGCAAAGTCGACGAATTCTCCCGGGTGGATCCAAGGCCTTCTAGAA
>115600313.1.894
TCTGCTGTCAGATAAAGTCTCCCGTGAACTTTACCCGGTGGTGCATATCGGGGATGAAAG
>209094.1.17
CCCGGGGATCCTCTAGAGTCGACGTCACGCGTCCATGGAGATCTCGAGGCCTGCAGGCAT
>pHSG299.Generic.html.1.16
GACTCTAGAGGATCCCCGGGTACCGAGCTCGAATTCACTGGCCGTCGTTTTACAACGTCG
>pTriEx-3Neo.Novagen.html.1.128
ACCTGCAGGCGCGCCGAGATCTGAGAATTCGGATCCACGAGCTCCCGGGATATCGCCATG
>118200854.1.37
CGTTATACCGGTATCCTGCAGGTAGTATGCAAGAGATCTTATAGGCCTCGAGTTAACGTT
>pQE-TriSystem.Qiagen.html.1.13
GGGTCTTCCGGGGCGAGTTCTGGCTGGCTTGCACGTGTATACAGCTGTGCGGCCGCAAGC
>pSU2703.Generic.html.1.55
GGCTGACTTCAGGTGCTACATTTGAAGAGATAAATTGCACTGAAATCTAGAAATATTTTA
>pET-42a(+).Novagen.html.1.19
GATCCGAATTCTGTACAGGCCTTGGCGCGCCTGCAGGCGAGCTCCGTCGACAAGCTTGCG
>pTOPE-1b(+).Novagen.html.1.19
GATGGATATCTGCAGAATTCCAGCACACTGGCGGCCGTTACTAGTGGATCCGAGCTCGGT
>pSE280.Invitrogen.html.1.26
TAGTACTTCTCGAGCTCTGTACATGTCCGCGGTCGCGACGTACGCGTATCGATGGCGCCA
>1117808.1.17
GCAGGTCGACGGATCCCCGGGGCCTCCATGGCCATATGACCACCCAAGCTAGCGTAATCT
>pAN561H.Generic.html.1.66
AGTTGTAAAAAAGTTTCGGCCGGCGTATTGGGTGTTACGGAGCATTCACTAGGCAACCAT
>113073376.1.21
CAGGTCGACTCTAGACACGGGGTGGTTTAAACGCGGCCGCGGTACCACTAGTACGCGTAG
>pQE-TriSystem_Strep.Qiagen.html.1.30
TCGAACCGGTACCGTCGACCTGCAGGCGCGCCGAGATCTGAGAATTCGGATCCACGAGCT
>pET-47b(+).Novagen.html.1.69
TACCAGGATCCGAATTCTGTACAGGCCTTGGCGCGCCCGACGTCCGTCGACAAGCTTGCG
>pRSET_CAT.InVitrogen.html.1.162
CATTTCAGTCAGTTGCTCAATGTACCTATAACCAGACCGTTCAGCTGGATATTACGGCCT
>pGV451.Generic.html.1.37
CATCGCCCTGACTGAGTCGAGCCCAGCTTGGCTGCAGGTCGACGGATCCCCGGGAATTGG
>pASK22.Generic.html.1.527
CCACTCGAGACGTTTACCCGGGGGCTGACGTACCCACTCCATGTAGAAGTCAGAGAAGGT
>SSEV19.Generic.html.1.209
AGGGAATTCCATCGAGAGCTCGGTACCCGGGGATCCTCTAGAGTCGACCTGCAGGCATGC
>4097019.1.2
CTCCACCGCGGTGGCGGCCGCTCTAGACAATGCTCAGGACTGATGAGTCCGTGAGGACGA
>pET-9d.Novagen.html.1.21
TTGTTTAACTTTAAGAAGGAGATATACCATGGCTAGCATGACTGGTGGACAGCAAATGGG
>115600313.1.268
CTTCGCCCCCGTTTTCACCATGGGCAAATATTATACGCAAGGCGACAAGGTGCTGATGCC
>115600313.1.523
TACCCGAAGTATGTCAAAAAGAGGTATGCTATGAAGCAGCGTATTACAGTGACAGTTGAC
>115600313.1.807
GAGCCGTTATCGTCTGTTTGTGGATGTACAGAGTGATATTATTGACACGCCCGGGCGACG
>27573262.1.3
ATGTACGCTCGTGCTGCTGCTCGTCAGGCTCGTGCTGGTACCTCGGATCCGAATTCGAGC
>pCAL-kc.Stratagene.html.1.20
ACATGGATCTACCAAGTGATGCGCGTCTAAGGGATCCGACCCATTTGCTGTCCACCAGTC
>1277132.2.11
CTAGTCCTAGGCCGGCGCCCGGGAACTCCGGATGCATATGCATGCTGCAGGGCCCATGGC
>4512193.1.8
GGCGATATCGGATCCATATGACGTCGACGCGTCTGCAGAAGCTTCGAATTCGAGCTCCCG
>42476360.1.11
GATCTCTGATATCAAGGATGATAATGGATCTCTATTTAAATTGTGACTAGTGTTGTTAAT
>17864894.1.29
GGGCTCGAGTGCACGTACGACGTCTAGACCTAGGCCTTAAGATCTGATCATATGCATCCG
>pBACgus-7.Invitrogen.html.1.70
TCGTCGTCATCACCTCCACCGCTAGCGCTGTCCATGTGTTGGCGTTCAAATTTCGCCGCC
>pExchange-6A.Stratagene.html.1.32
CGAATTCCTGCAGCCCGGGGGATCCGCCCGGGCTAGAGCGGCCGCCACCGCGGTGGAGCT
>pAX4CP.USB.html.1.43
TAAAAAACGCCCGGCGGCAACCGAGCGTTCTGAATTAATTAATCATCGTCAATCAATCAC
>pHIL-S1.InVitrogen.html.1.58
CTGCATCTCTCAGGCAAATGGCATTCTGACATCCTCTTGATTAGAATCTAGCAAGACCGG
>pRSET_CAT.InVitrogen.html.1.73
AGGAGCTAAGGAAGCTAAAATGGAGAAAAAAATCACTGGATATACCACCGTTGATATATC
>115600313.1.566
TTACAGTGACAGTTGACAGCGACAGCTATCAGTTGCTCAAGGCATATATGATGTCAATAT
>pPICZB.InVitrogen.html.2.18
GCCGCGGCTCGAGGTACCGATCCGAGACGGCCGGCTGGGCCACGTGAATTCCTCGTTTCG
>pQE-TriSystem.Qiagen.html.1.40
CTTGCACGTGTATACAGCTGTGCGGCCGCAAGCTTCGAACCGGTACCGTCGACCTGCAGG
>pS1.ATCC.html.1.78
CTCGAGACTAGTGCGCGCTAGCTATCGATTCGCGAGCGGCCGCGCGGGTACCGAGCTCGA
>pQE-TriSystem.Qiagen.html.1.81
GGTACCGTCGACCTGCAGGCGCGCCGAGATCTGAGAATTCGGATCCACGAGCTCCCGGGA
>4097019.1.119
TCCGTGAGGACGAAACTCTAAGGCTTGGATCCAGAGTCTCCTGAACTAGACAATGCTCAG
>pDR720.Generic.html.1.35
AGCTGCGTACTAGTTAACTAGTTCGATGATTAATTGTCAACAGGGGAATTCACTGGGGGG
>pMT_BiP_V5-Hisc.InVitrogen.html.8.25
CGCCACTGTGCTGGATATCTGCAGAATTCCACCACACTGGACTAGTAGGTACCCCGGGCC
>pET-50b(+).Novagen.html.1.29
AGGGACCCGGGTACCAGGATCCGAATTCTGTACAGGCCTTGGCGCGCCCGACGTCCGTCG
>pMAL-P2x.New_England_Biolabs.html.1.17
TGCCTGCAGGTCGACTCTAGAGGATCCGAATTCTGAAATCCTTCCCTCGATCCCGAGGTT
>5420374.1.21
ACTCAAGCTTATGCATGCGGCCGCATCTAGAGGGCCCGGATCCCTCGAGGTCGACGAATT
>56406608.1.161
TTGCCTTCCCTGTTTGAGAAGATGTCTCCGCCGATGCTTTTCCCCGGAGCGACGTCTGCA
>56406604.1.268
AATGTAATTATCAGGTAGCTTATGATATGTCTGAAGATAATCCGCAACCCCGTCAAACGT
>pBK614.Generic.html.1.28
CCCTAGCTGAACTACCCAAAAGTATAAATGCCTGAACAATTAGTTTAGATCCGAGATAGG
>4097013.1.11
GGTGGCGGCCGCTCTAGACAATGCTCAGGACTGATGAGTCCGTGAGGACGAAACTCTAAG
>56406608.1.96
TTCTGAAGCCTGATGTATAGTTAATATCCGCTTCACGCCATGTTCGTCCGCTTTTGCCCT
>45862352.2.27
CCTGCAGTATCGATGCGGCCGCAAAGTCGACGAATTCTCCCGGGTGGATCCAAGGCCTTC
>18252143.1.23
GAGCTCTGCAGGATCCAAGCTTACTAGTGGTACCACGCGTGAATAGATAGAGTGCAGGGG
>115600313.1.322
GATGCCGCTGGCGATTCAGGTTCATCATGCCGTCTGTGATGGCTTCCATGTCGGCAGAAT
>4097019.1.425
GGATCCAGAGTCTCCTGAACTAGACAATGCTCAGGACTGATGAGTCCGTGAGGACGAAAC
>pETBlue-2.Novagen.html.1.101
AGCTTCGAACGCGTATCGATGGTACCGTCGACGTCCTGCAGGCGCGCCTGTACAGAATTC
>pET-47b(+).Novagen.html.1.62
ACCCGGGTACCAGGATCCGAATTCTGTACAGGCCTTGGCGCGCCCGACGTCCGTCGACAA
>3983116.1.4
CCGCTCGAGACTGCAGGCTCTAGATTCGAAAGCGGCCGCACTAGTTGAGCTCGTCGACGT
>287941.1.23
GCTGGTACCATGGAATTCGAAGCTTGATCCCGACCCATTTGCTGTCCACCAGTCATGCTA
>pET-42c(+).Novagen.html.1.23
CGAATTCTGTACAGGCCTTGGCGCGCCTGCAGGCGAGCTCCGTCGACAAGCTTGCGGCCG
>p3T.Mobitec.html.1.11
CCGCGGTGGCGGCCGCTCTAGAACTAGTGGATCCTGGCCATTTTTTGGATGGCGACCCGG
>pT7T3_18U.Stratagene.html.1.77
TCACTATAGGGAATTCGAGCTCCCGGGTTTTTTTTTTTTTTTTTTGGGGGGGGGGGGGTG
>115600313.1.306
AAGGCGACAAGGTGCTGATGCCGCTGGCGATTCAGGTTCATCATGCCGTCTGTGATGGCT
>118200845.1.54
TACCGGTATCCTGCAGGTAGCATGCAAGAGATCTTATAGGCCTCGAGTTAACGTTCGAGG
>pSE420.InVitrogen.html.1.195
CAAATTTAAAGCGCTGATATCGATCGCGCGCAGATCTGTCATGATGATCATTGCAATTGG
>pSE280.Invitrogen.html.1.166
CCTCTAGAACTATAGCTAGCATGCGCAAATTTAAAGCGCTGATATCGATCGCGCGCAGAT
>118200854.1.79
AGGCCTCGAGTTAACGTTCGAGGTCGACTCTAGATAAAGCTTTAGAGCTCTTCTTAAGAA
>56406608.1.68
TCGCTTGAGTAAAGAATCCGGTCTGAATTTCTGAAGCCTGATGTATAGTTAATATCCGCT
>4097013.1.73
TTGGATCCAGAGTCTCCTGAACTAGTCCAAGCTTATCGATACCGTCGACCTCGAGGGGGG
>pAX4AM.USB.html.1.54
GGCGGCAACCGAGCGTTCTGAATTAATTAATCATCGTCAATCAATCACCCGGGCTGCAGT
>1066312.1.15
TCTCGAGGCGCCGAATTCGAGCTCGGTACCCGGGGATCCTCTAGAGTCGACCTGCAGGCA
>pET-52b(+).Novagen.html.1.6
GGTTAATTAGTGGTGGTGATGGTGATGATGGTGGTGATGAGCGGAACTACCGCGTGGCAC
>pRSET_CAT.InVitrogen.html.1.351
AATATGGACAACTTCTTCGCCCCCGTTTTCACCATGGGCAAATATTATACGCAAGGCGAC
>56406597.1.115
TAATATCCGCTTCACGCCATGTTCGTCCGCTTTTGCCCTGGAGTTTGCCTTCCCTGTTTG
>pWEB::TNC.Epicentre.html.1.22
ACGACTCACTATAGGGAGAGGATCCCGGGATCCGTCGTGACTGGGAAAACCCTGGCGGCC
>1769877.1.6
GCATGCCTGCAGGTCGACTCTAGAGGATCTATATTACCCTGTTATCCCTAGCGGATCCCC
>pSE420.InVitrogen.html.1.26
CCACTAGTACTTCTCGAGCTCTGTACATGTCCGCGGTCGCGACGTACGCGTATCGATGGC
>pAN524.Generic.html.1.23
GGAAATCACATTTGCCAACCCGTTGCAGACGAGGCCGCTCAGGGCGAGTAGAGATCGGAA
>pET-41Ek_LIC.Novagen.html.1.16
AACCATGGATATCGGGGATCCGAATTCTGTACAGGCCTTGGCGCGCCTGCAGGCGAGCTC
>48995599.1.173
GCCATCGATACGCGTACGTCGCGACCGCGGACATGTACAGAGCTCGAGAAGTACTAGTGG
>4097019.1.366
CTCCTGAACTAGACAATGCTCAGGACTGATGAGTCCGTGAGGACGAAACTCTAAGGCTTG
>118200854.1.18
TAGGAAAGCTAGCTATACGCGTTATACCGGTATCCTGCAGGTAGTATGCAAGAGATCTTA
>25900784.1.2
CCTGCAGTCTAGAGTCGACGCATGCATGGTACCAAGCTTCGGCCGATCGATGGTAACCCT
>pTriEx-3Neo.Novagen.html.1.28
ATGGTGGTGCTCGAGATCCTCGGGGTCTTCCGGGGCGAGTTCTGGCTGGCTTGCACGTGT
>pTriEx-1.Novagen.html.1.72
TGCACGTGTATACAGCTGTGCGGCCGCAAGCTTCGAACCGGTACCGTCGACCTGCAGGCG
>pcDNA2.1.InVitrogen.html.1.30
AACGGCCGCCAGTGTGCTGGAATTCTGCAGATATCCATCACACTGGCGGCCGCTCGAGCA
>litmus28i.New_England_Biolabs.html.1.26
ACGCGTCACGGCCGAAGCTAGCGAATTCGTGGATCCAGATATCCTGCAGAGAAGCTTGGC
>p3T.Mobitec.html.1.34
CTAGTGGATCCTGGCCATTTTTTGGATGGCGACCCGGGTGCCCAGCCAAAAAATGGCCAC
>pET-11d.Novagen.html.1.20
TTTGTTTAACTTTAAGAAGGAGATATACCATGGCTAGCATGACTGGTGGACAGCAAATGG
>30014055.1.9
GGGCTGCAGGAATTCGATATCAAGCTTATCGATACCGTCGACCTCGAGGGGGGGCCCGGT
>pDsRed2.Clontech.html.2.5
CGTACGGCCGACTAGTAGGCCTATTATTTTTGACACCAGACAAGTTGGTAATGGTAGCGA
>pMAL-p2g.New_England_Biolabs.html.1.24
GAGGATCCGAATTCTACGTAGTGTGCCGCACCCGGCCCGAGGTTGTTGTTATTGTTATTG
>pASK22.Generic.html.1.534
AGACGTTTACCCGGGGGCTGACGTACCCACTCCATGTAGAAGTCAGAGAAGGTGAAACCT
>pAN561H.Generic.html.1.26
CAAGTGTACCTGTGCATTCTGGGTAAACGACTCATAGGAGAGTTGTAAAAAAGTTTCGGC
>pTOPE-1b(+).Novagen.html.1.10
CGCCAGTGTGATGGATATCTGCAGAATTCCAGCACACTGGCGGCCGTTACTAGTGGATCC
>113073376.1.14
ATGCCTGCAGGTCGACTCTAGACACGGGGTGGTTTAAACGCGGCCGCGGTACCACTAGTA
>595767.1.127
TAATATTCCGGAGTATACGTAGCCGGCTAACGTTAACAACCGGTACCTCTAGAACTATAG
>115600313.1.584
GCGACAGCTATCAGTTGCTCAAGGCATATATGATGTCAATATCTCCGGTCTGGTAAGCAC
>pET-17b.Novagen.html.1.18
GGATCCACTAGTAACGGCCGCCAGTGTGCTGGAATTCTGCAGATATCCATCACACTGGCG
>pPICZB.InVitrogen.html.2.9
CTGGCGGCCGCCGCGGCTCGAGGTACCGATCCGAGACGGCCGGCTGGGCCACGTGAATTC
>SSEV19.Generic.html.1.133
GTTGGTGTAGATGGGCGCATCGTAACCGTGCATCTGCCAGTTTGAGGGGACGACGACCGT
>pET-44a(+).Novagen.html.1.103
CCATCGATACGCGTTCGAAGCTTGCGGCCGCACAGCTGTATACACGTGCAAGCCAGCCAG
>12958751.1.17
AAAGCTTATCGATGATATCAGATCTCCTTTTGCGGCCGCACCGGTGCCTGCACGTGACCC
>4165118.1.53
ATCCACTAGTTCTAGAGCGGCCGCCACCGCGGTGGAGCTCGACGGATCATTTATTCTGCC
>pETcoco-2.Novagen.html.1.56
GGCTGGCTTGCGGCCGCAAGCTTCGAAACCGTACGCACGTGGCGCGCCTGGACGTCATCG
>8216948.1.43
AGGCGGCCGCACTAGTGATATCCCGCGGCCATGGCGGCCGGGAGCATGCGACGTCGGGCC
>M13BM20.Boehringer.html.1.30
GAGCTCTAGAGTCGACGGGCCCGGTACCGCGGCCGCCTTAAGACGCGTGGATCCCCGGGA
>pETcoco-2.Novagen.html.1.109
GTCATCGATGCGATCGCCCGGGCTCTTGTCGTCGTCATCACCAGTTGGCGGTGGCGAGTC
>pSU2703.Generic.html.1.10
GATGATAAGCTGTCAAACATGAGAATTACAACTTATATCGTATGGGGCTGACTTCAGGTG
>4097019.1.52
GTGAGGACGAAACTCTAAGGCTTGGATCCAGAGTCTCCTGAACTAGACAATGCTCAGGAC
>56406608.1.125
GCTTCACGCCATGTTCGTCCGCTTTTGCCCTGGAGTTTGCCTTCCCTGTTTGAGAAGATG
>115600313.1.773
AAATGCAGTTTAAGGTTTACACCTATAAAAGAGAGAGCCGTTATCGTCTGTTTGTGGATG
>8346634.2.88
GATCTGCGCGCGATCGATATCAGCGCTTTAAATTTCGCATGCTAGAACGTTAGCCGGCTA
>pCITE-2a(+).Novagen.html.1.63
CGAGTGCGGCCGCAAGCTTGTCGACGGAGCTCGAATTCGGATCCGATATCCATATGGGTG
>pAX4AM.USB.html.1.82
AATCATCGTCAATCAATCACCCGGGCTGCAGTCGACTCTAGATCTGGTACCGAATTCCAT
>pETBlue-2.Novagen.html.1.73
TGCACGTGTATACAGCTGTGCGGCCGCAAGCTTCGAACGCGTATCGATGGTACCGTCGAC
>4097019.1.316
CAGGACTGATGAGTCCGTGAGGACGAAACTCTAAGGCTTGGATCCAGAGTCTCCTGAACT
>pET-44a(+).Novagen.html.1.37
CGACAAGAGTCCGGGAGCTCGTGGATCCGAATTCTGTACAGGCGCGCCTGCAGGACGTCG
>pSCREEN-1b(+).Novagen.html.1.21
CGGGCTCGAGTGCGGCCGCAAGCTTGTCGACGGAGCTCGAATTCGGATCCGATATCGCCA
>115600313.1.756
GAGAACAGGGGCTGGTGAAATGCAGTTTAAGGTTTACACCTATAAAAGAGAGAGCCGTTA
>11991616.1.2
TTAAATATGCATGGATCCCCATGGGAGCTCTCCCATATGGTCGACCTGCAGGCGGCCGCA
>287937.1.17
ATGGTACCAGCTGCAGATCTCGAGCTCGGATCCCGACCCATTTGCTGTCCACCAGTCATG
>pTriEx-1.Novagen.html.1.56
CGAGTTCTGGCTGGCTTGCACGTGTATACAGCTGTGCGGCCGCAAGCTTCGAACCGGTAC
>310756.1.22
AGAGATCTTCCATACCTACCAGTTCTGCGCCTGCAGCAATGGCAACAACGTTGCCCGGAT
>1017801.1.43
AAGCTTCTCGAGAGTACTTCTAGAGCGGCCGCGGGCCCATCGATTTTCCACCCGGGTGGG
>pBACgus-7.Invitrogen.html.1.67
TTGTCGTCGTCATCACCTCCACCGCTAGCGCTGTCCATGTGTTGGCGTTCAAATTTCGCC
>115600313.1.252
CCAATATGGACAACTTCTTCGCCCCCGTTTTCACCATGGGCAAATATTATACGCAAGGCG
>56406608.1.150
TGCCCTGGAGTTTGCCTTCCCTGTTTGAGAAGATGTCTCCGCCGATGCTTTTCCCCGGAG
>118200856.1.44
AGCTAGCTATACGCGTTATACCGGTATCCTGCAGGTAGCATGCAAGAGATCTTATAGGCC
>48995599.1.29
ATCTGCGCGCGATCGATATCAGCGCTTTAAATTTGCGCATGCTAGCTATAGTTCTAGAGG
>pSL180.Generic.html.1.129
CTAGCTATAGTTCTAGAGGTACCGGTTGTTAACGTTAGCCGGCTACGTATACTCCGGAAT
>pIVEX-GST.Roche.html.1.11
CTGCAGAGCTCGCTCGAGTCGACTTGCCATGGTCATATGTTTAATTAAGCGGCCGCGGCC
>595764.1.105
TATCAGCGCTTTAAATTTGCGCATGCTAGCTATAGTTCTAGAGGTACCGGTTGTTAACGT
>209573.1.147
TTTACCGATAACTTCCAGAGACTGGATGTTTTTCGGGTGGATCCCAGAAGTAGTTTTGAT
>287940.1.26
GGTACCATGGAATTCGAAGCTTGATCCGCGACCCATTTGCTGTCCACCAGTCATGCTAGC
>pDsRed2.Clontech.html.2.17
TAGTAGGCCTATTATTTTTGACACCAGACAAGTTGGTAATGGTAGCGACCGGCGCTCAGT
>pET-44c(+).Novagen.html.1.96
GACGGTACCATCGATACGCGTTCGAAGCTTGCGGCCGCACAGCTGTATACACGTGCAAGC
>16930722.1.66
AGGCCTGATCATCGATGGGCCCATGGCTAGCGGCCGCACGCGTTCGCGACTAGTGCGCGA
>13027702.1.81
CCGCGGACATGTACAGAGCTCGAGAAGTACTAGTGGCCACGTGGGCCGTGCACCTTAAGC
>pBK614.Generic.html.1.45
AAAAGTATAAATGCCTGAACAATTAGTTTAGATCCGAGATAGGAGCTTGATATCGAATTC
>115600313.1.15
TACAAGAAAGCTGAACGAGAAACGTAAAATGATATAAATATCAATATATTAAATTAGATT
>115600313.1.347
CATGCCGTCTGTGATGGCTTCCATGTCGGCAGAATGCTTAATGAATTACAACAGTACTGC
>pET-47b(+).Novagen.html.1.84
TCTGTACAGGCCTTGGCGCGCCCGACGTCCGTCGACAAGCTTGCGGCCGCAGAGCTCGCT
>pET-50b(+).Novagen.html.1.11
CTCTTGAAGTCCTCTTTCAGGGACCCGGGTACCAGGATCCGAATTCTGTACAGGCCTTGG
>115600313.1.419
GGCGGGGCGTAAACGCCGCGTGGATCCGGCTTACTAAAAGCCAGATAACAGTATGCGTAT
>8346634.2.18
GGACGTCGACCTGAGGTAATTATAACCCCGGGCCCTATATATGGATCCAATTGCAATGAT
>pHIL-S1.InVitrogen.html.1.31
CAAATAAAAAAGTATCAAAAATGAAGCCTGCATCTCTCAGGCAAATGGCATTCTGACATC
>118200851.1.168
TCCAGATCCACTAGTGGCCTATGCGGCCGCGGATCTGATCCCGGGCGGGTACCTTTGAAT
>208744.1.106
GGTACCCTCCAAGGGTCCTCCTGAAAATGTTCTATGTTATGTTAGTATCATTCGAAACAT
>pSI.Promega.html.1.27
ACCACGCGTGAATTCTCGAGGCTAGCCTATAGTGAGTCGTATTAAGTACTCTAGCCTTAA
>104716769.1.2
GCCTTCGCGAGGTACCGGGCCCAAGCTTCTCGAGGAATTCCTGCAGCCCGGGGGATCCAC
>pSE280.Invitrogen.html.1.34
CTCGAGCTCTGTACATGTCCGCGGTCGCGACGTACGCGTATCGATGGCGCCAGCTGCAGG
>pRSET_CAT.InVitrogen.html.1.278
CTTGCCCGCCTGATGAATGCTCATCCGGAATTCCGTATGGCAATGAAAGACGGTGAGCTG
>pAMP1.Invitrogen.html.1.33
TCATCATTAGTAGTAGTAGGCGGCCGCTCTAGAGGATCCAAGCTTACGTACGCGTGCATG
>pSE280.Invitrogen.html.1.146
GCTAACGTTAACAACCGGTACCTCTAGAACTATAGCTAGCATGCGCAAATTTAAAGCGCT
>pSE420.InVitrogen.html.1.9
GTGCACGGCCCACGTGGCCACTAGTACTTCTCGAGCTCTGTACATGTCCGCGGTCGCGAC
>pXC14.ATCC.html.1.13
GCCTCGTTGCGTTTGTTTGCACGAACCATATGTAAGTACTTCCTTAGATAACAATTGATT
>pIVEX-GST.Roche.html.1.7
CGGGCTGCAGAGCTCGCTCGAGTCGACTTGCCATGGTCATATGTTTAATTAAGCGGCCGC
>pCRT7_VP22_NES-2.InVitrogen.html.1.10
CTGTGCTGGATATCTGCAGAATTCCACCACACTGGACTAGTGGATCCTTTAAAGAGAGCT
>4097019.1.576
CTCCTGAACTAGACAATGCTCAGGACTGATGAGTCCGTGAGGACGAAACTCTAAGGCTTG
>56406608.1.155
TGGAGTTTGCCTTCCCTGTTTGAGAAGATGTCTCCGCCGATGCTTTTCCCCGGAGCGACG
>118200845.1.166
AGTGGCCTATGCGGCCGCGGATCTGATCCCGGGCGGGTACCTTTGAATTCCACTTAATTA
>1117808.1.32
CCCGGGGCCTCCATGGCCATATGACCACCCAAGCTAGCGTAATCTGGAACATCGTATGGG
>pT7Blue-2.Novagen.html.1.95
AAATAAGGATCCGATACGTAACGCGTCTGCAGTTTTGAGGAGAAGCCCGGGCTCTTGTCG
>pMOD3.Epicentre.html.1.21
AGAATATATAAGGCTTTTAAAGCTTGCATGCCTGCAGGTCGACTCTAGAGGATCCCCGGG
>17864894.1.92
GCCCGGGTTACGAGATCGATGAATTCGAGCTCGGTACCCCTAGAGTCGACCTGCAGGCAT
>118200849.1.61
CGCGTTATACCGGTATCCTGCAGGTAGCATGCAAGAGATCTTATAGGCCTCGAGTTAACG
>pET-50b(+).Novagen.html.1.131
GTAAAGAAACCGCTGCTGCTAAATTCGAACGCCAGCACATGGACAGCTCTACTTCTGCTG
>56406604.1.314
ACCCCGTCAAACGTGTTGATAACCTGTGCCATGTGATTCCTTTACTTATTCCATGGCGAT
>pGV451.Generic.html.1.42
CCCTGACTGAGTCGAGCCCAGCTTGGCTGCAGGTCGACGGATCCCCGGGAATTGGGCTCG
>310806.1.19
GGTCGACGGATCCCAAGCTTCTTCTAGAGGTACCGCATGCGATATCGAGCTCTCCCGGGA
>13027702.1.22
GCCTAGGATGCATATGGCGGCCGCCTGCAGCTGGCGCCATCGATACGCGTACGTCGCGAC
>pACYCDuet-1.Novagen.html.2.79
CTCGAGGGTACCGACGTCAGCGATCGCGTGGCCGGCCGATATCCAATTGAGATCTGCCAT
>118200849.1.52
CTAGCTATACGCGTTATACCGGTATCCTGCAGGTAGCATGCAAGAGATCTTATAGGCCTC
>pASK22.Generic.html.1.151
TAAAACGGTCCGGAACACCAGATTCACGGGTCGACGCACCGTAGATCAGCAGTTTCGGCG
>pET-50b(+).Novagen.html.1.2
ACTCCGCGGCTCTTGAAGTCCTCTTTCAGGGACCCGGGTACCAGGATCCGAATTCTGTAC
>pASK22.Generic.html.1.501
TTACCTTTGTTACGGCTAGCTGCGATCCACTCGAGACGTTTACCCGGGGGCTGACGTACC
>pEYFP.Clontech.html.2.26
TATTATTTTTGACACCAGACAAGTTGGTAATGGTAGCGACCGGCGCTCAGTTGGAATTCT
>56406608.1.199
TTTCCCCGGAGCGACGTCTGCAAGGTTCCCTTTTGATGCCACCCAGCCGAGGGCTTGTGC
>pAN24.Generic.html.1.39
TTGCAGACGAGGCCGCTCAGGGCGAGTAGAGATCGGAAGCCCATGGTGATGTCTGCTCAA
>pAMP1.Invitrogen.html.1.10
CGGTCCGGAATTCCCGGGCATCATCATCATTAGTAGTAGTAGGCGGCCGCTCTAGAGGAT
>pIC20HE.Generic.html.1.19
ATATCGCTAGCCGGCTACGTATCGATGAATTCTCGAGGCGGCCGCGGGCCCATGGTACCC
>8216950.4.9
ACGCGTTGGGAGCTCTCCGGATCCAAGCTTATCGATTTCGAACCCGGGGTACCGAATTCC
>pET-44a(+).Novagen.html.1.63
CCGAATTCTGTACAGGCGCGCCTGCAGGACGTCGACGGTACCATCGATACGCGTTCGAAG
>pExchange-5B.Stratagene.html.1.18
GATAAGCTTGATATCGAATTCCTGCAGCCCGGGGGATCCGCCCGGGCTAGAGCGGCCGCC
>5420374.1.7
TGACACTATAGAATACTCAAGCTTATGCATGCGGCCGCATCTAGAGGGCCCGGATCCCTC
>45862365.1.24
GCTCCTGCAGTATCGATGCGGCCGCAAAGTCGACGAATTCTCCCGGGTGGATCCAAGGCC
>45655410.1.36
GACCTGCAGGCGGCCGCGAATTCACTAGTGATATCGAATTCCCGCGGCCGCCATGGCGGC
>pET-9d.Novagen.html.1.27
AACTTTAAGAAGGAGATATACCATGGCTAGCATGACTGGTGGACAGCAAATGGGTCGGAT
>209573.1.153
GATAACTTCCAGAGACTGGATGTTTTTCGGGTGGATCCCAGAAGTAGTTTTGATGCACAG
>18766333.1.10
CCCAGATCTGGCCATGGCGGCCGCGTCGACATCGATAAGCTTGAATTCATGCATCCCGGG
>595767.1.182
TATAGCTAGCATGCGCAAATTTAAAGCGCTGATATCGATCGCGCGCAGATCTGTCATGAT
>pET-47b(+).Novagen.html.1.140
CGCTCTGGTGCCACGCGGTAGTAAAGAAACCGCTGCTGCTAAATTCGAACGCCAGCACAT
>1490528.2.13
CGACTAGTAGGCCTATTATTTTTGACACCAGACAAGTTGGTAATGGTAGCGACCGGCGCT
>pET-52b(+).Novagen.html.1.60
TGGCACCAGAGCGAGCTCTGCGGCCGCGTCGACTTGTACAGGATCCTGGTACCCGGGTCC
>pMAL-c2.New_England_Biolabs.html.1.14
CGACTCTAGAGGATCCGAATTCTGAAATCCTTCCCTCGATCCCGAGGTTGTTGTTATTGT
>pT7Blue-2.Novagen.html.1.178
GCTGTCGATGTGCTGGCGTTCGAATTTAGCAGCAGCGGTTTCTTTGGTAACACCCATGGT
>pAMP1.Invitrogen.html.1.31
CATCATCATTAGTAGTAGTAGGCGGCCGCTCTAGAGGATCCAAGCTTACGTACGCGTGCA
>595767.1.191
CATGCGCAAATTTAAAGCGCTGATATCGATCGCGCGCAGATCTGTCATGATGATCATTGC
>1117808.1.18
CAGGTCGACGGATCCCCGGGGCCTCCATGGCCATATGACCACCCAAGCTAGCGTAATCTG
>16930722.1.9
TACCAAGGCCCGGGCTGGCCACGGCCGCCTAGGCGCGCAAGGATCCTCTAGATCTCGAGG
>pHT3T7BMM.Boehringer.html.1.16
ATCGCATGCCTGCAGAGCTCTAGAGTCGACGGGCCCGGTACCGCGGCCGCACTTAAGTTA
>pHIL-S1.InVitrogen.html.1.14
CTATACTATATAGGTTACAAATAAAAAAGTATCAAAAATGAAGCCTGCATCTCTCAGGCA
>pET-43.1Ek_LIC.Novagen.html.1.52
GGCGCGCCTGCAGGACGTCGACGGTACCATCGATACGCGTTCGAAGCTTGCGGCCGCACA
>pSL180.Generic.html.1.19
GACGTCGACCTGAGGTAATTATAACCCGGGCCCTATATATGGATCCAATTGCAATGATCA
>4097019.1.461
CTGATGAGTCCGTGAGGACGAAACTCTAAGGCTTGGATCCAGAGTCTCCTGAACTAGACA
>pGP11.Generic.html.1.18
GGTCGACTCTAGAGGATCCCCGGGTACCGAGCTCGTGTATCATGGTCATAGCTGTTTCCT
>pSE280.Invitrogen.html.1.124
TATTCCGGAGTATACGTAGCCGGCTAACGTTAACAACCGGTACCTCTAGAACTATAGCTA
>pAN24.Generic.html.1.24
ACATTTGCCAACCCGTTGCAGACGAGGCCGCTCAGGGCGAGTAGAGATCGGAAGCCCATG
>pET-44b(+).Novagen.html.1.38
CGACAAGAGTCCGGAGCTCGTGGATCCGAATTCTGTACAGGCGCGCCTGCAGGACGTCGA
>pSL180.Generic.html.1.243
GCGTACGTCGCGACCGCGGACATGTACAGAGCTCGAGAAGTACTAGTGGCCACGTGGGCC
>595767.1.13
GCACGGCCCACGTGGCCACTAGTACTTCTCGAGCTCTGTACATGTCCGCGGTCGCGACGT
>pET-51b(+).Novagen.html.1.42
ATGAGCGGAAATTGAGGAGAAGCCCGGAGCTCCTGCGGCCGCAAGCTTGTCGACCGACGT
>4512193.1.25
ATGACGTCGACGCGTCTGCAGAAGCTTCGAATTCGAGCTCCCGGGTACCATGGCATGCAT
>pASK22.Generic.html.1.114
ATGGTCAGAGTGAAGTCGGTACCGCTACCGCTACCGGTAAAACGGTCCGGAACACCAGAT
>13027702.1.62
CGATACGCGTACGTCGCGACCGCGGACATGTACAGAGCTCGAGAAGTACTAGTGGCCACG
>pET-50b(+).Novagen.html.1.49
CCGAATTCTGTACAGGCCTTGGCGCGCCCGACGTCCGTCGACAAGCTTGCGGCCGCAGAG
>pSE280.Invitrogen.html.1.95
GGCCGCCATATGCATCCTAGGCCTATTAATATTCCGGAGTATACGTAGCCGGCTAACGTT
>pET-44a(+).Novagen.html.1.6
GCAGCGCGGGTTCTGGTACGATTGATGACGACGACAAGAGTCCGGGAGCTCGTGGATCCG
>pET-41a(+).Novagen.html.1.30
CTGTACAGGCCTTGGCGCGCCTGCAGGCGAGCTCCGTCGACAAGCTTGCGGCCGCACTCG
>pET-44b(+).Novagen.html.1.110
TACGCGTTCGAAGCTTGCGGCCGCACAGCTGTATACACGTGCAAGCCAGCCAGAACTCGC
>16930722.1.102
CACGCGTTCGCGACTAGTGCGCGATCGCGGCCGGCCGGCGCGCCGTTTAAACGGATTTAA
>pAX4AM.USB.html.1.25
TTCTTGCCATTGCTGCATAAAAAACGCCCGGCGGCAACCGAGCGTTCTGAATTAATTAAT
>pHIL-S1.InVitrogen.html.1.121
TCTCGTAAGTGCCCAACTTGAACTGAGGAACAGTCATGTCTAAGGATCCCGGGGAATTCT
>209573.1.107
TCAGAGTAGCGATAACTTCAACCTGGTTGCAGTGAGTGCCTTTACCGATAACTTCCAGAG
>pBACgus-7.Invitrogen.html.1.88
CCGCTAGCGCTGTCCATGTGTTGGCGTTCAAATTTCGCCGCCGCCGTTTCTTTGCCGCTG
>55274253.1.8
GCCCCCCCTCGAGGTCGACGGTATCGATAAGCTTGATATCGAATTCCTGCAGCCCGGGGG
>209573.1.38
CCAGTTTTTTCTGAACGATCTTCTTGATACGTGGAGCGTCCGGATCTAGACAGATTTTAC
>66815022.1.27
CATATATGACTAGTGAATTCCCCGGGAGGCCTGATATCAAGCTTGAGCTCGCGGCCGCTG
>pACYCDuet-1.Novagen.html.2.47
TCAAATTTCGCAGCAGCGGTTTCTTTACCAGACTCGAGGGTACCGACGTCAGCGATCGCG
>pMAL-c2.New_England_Biolabs.html.1.36
TGAAATCCTTCCCTCGATCCCGAGGTTGTTGTTATTGTTATTGTTGTTGTTGTTCGAGCT
>pCRT7_GS.InVitrogen.html.1.43
GTTAGCAGCCGGATCAAGCTTCGAATTCGCCCTTAAGGGCGGATCCTTATCGTCATCGTC
>310852.1.23
CCCAAGCTTCTTCTAGAGGTACCGCATGCGATATCGAGCTCTCCCGGGAATTCGTAATCA
>pMAL-p2.New_England_Biolabs.html.1.17
GTCGACTCTAGAGGATCCGAATTCTGAAATCCTTCCCTCGATCCCGAGGTTGTTGTTATT
>4165110.1.52
CTCTTCAAATGTAGCACCTGAAGTCAGCCCCATACGATATAAGTTGTAATTCTCATGTTT
>595767.1.185
AGCTAGCATGCGCAAATTTAAAGCGCTGATATCGATCGCGCGCAGATCTGTCATGATGAT
>603191.2.2
GCCCGTACGGCCGACTAGTAGGCCTATTATTTTTGACACCAGACAAGTTGGTAATGGTAG
>pSL180.Generic.html.1.223
GCAGCTGGCGCCATCGATACGCGTACGTCGCGACCGCGGACATGTACAGAGCTCGAGAAG
>pCRT7_VP22_NES-2.InVitrogen.html.1.14
GCTGGATATCTGCAGAATTCCACCACACTGGACTAGTGGATCCTTTAAAGAGAGCTCCAG
>pSL180.Generic.html.1.241
ACGCGTACGTCGCGACCGCGGACATGTACAGAGCTCGAGAAGTACTAGTGGCCACGTGGG
>pET-48b(+).Novagen.html.1.6
GCTCTTGAAGTCCTCTTTCAGGGACCCGGGTACCAGGATCCGAATTCTGTACAGGCCTTG
>pDK101.ATCC.html.1.61
TGATATCCCGCGGCCATGGATAACATGGCCAACAAAACCATGGCGGCCGGGAGCATGCGA
>pT7Blue-2.Novagen.html.1.128
TTTGAGGAGAAGCCCGGGCTCTTGTCGTCGTCATCGCTGCCACCGGTACCGCTGTCGATG
>pSPORT1.ATCC.html.1.4
CCTGCAGGTACCGGTCCGGAATTCCCGGGTCGACGAGCTCACTAGTCGGCGGCCGCTCTA
>603191.2.13
CGACTAGTAGGCCTATTATTTTTGACACCAGACAAGTTGGTAATGGTAGCGACCGGCGCT
>pET-48b(+).Novagen.html.1.69
CGCCCGACGTCCGTCGACAAGCTTGCGGCCGCAGAGCTCGCTCTGGTGCCACGCGGTAGT
>1132425.1.27
GGCCGCATGCATGCATAAGCTTGCTCGAGTCTAGAGTCGACGGATCCTGCAGAATTCCCG
>pPROTet.E_6xHN.Clontech.html.1.1
CCTCTAGATTAATTAATTAAGCGGCCGCATCGATCGGGCCCTGAGGCCTGCAGGGATCCA
>4097019.1.60
GAAACTCTAAGGCTTGGATCCAGAGTCTCCTGAACTAGACAATGCTCAGGACTGATGAGT
>pPIC6c.InVitrogen.html.1.4
GTAAGCTGGCGGCCGCCGCGGCTCGAGGTACCGATCCGAGACGGCCGGCTGGGCCACGTG
>8346634.2.49
GCCCTATATATGGATCCAATTGCAATGATCATCATGACAGATCTGCGCGCGATCGATATC
>pET-52b(+).Novagen.html.1.59
GTGGCACCAGAGCGAGCTCTGCGGCCGCGTCGACTTGTACAGGATCCTGGTACCCGGGTC
>pBSL86.ATCC.html.2.2
ATTCGAGCTCGGTACCCGGGGATCCTCTAGAGTCGACCTGCAGGCATGCAAGCTTGGGCG
>3139056.1.61
ACCGGCAGATCTGATATCATCGATGAATTCGAGCTCGGTACCCGGGGATCCTCTAGAGTC
>pMR103.ATCC.html.1.36
GGATCCGGCTGCTAACAAAGCCCGAAAGGAAGCTGAGTTGGCTGCTGCCACCGCTGAGCA
>pAX4BP.USB.html.1.18
GGCAACGTTCTTGCCATTGCTGCATAAAAAACGCCCGGCGGCAACCGAGCGTTCTGAATT
>56406597.1.11
TTATCTGATTTTTGTAAAGGTCTGATAATGGTCCGTTGTTTTGTAAATCAGCCAGTCGCT
>pRSET_CAT.InVitrogen.html.1.104
ATCACTGGATATACCACCGTTGATATATCCCAATCGCATCGTAAAGAACATTTTGAGGCA
>pIVEX2.4b.Roche.html.1.5
TCCCGGGCTGCAGAGCTCGCTCGAGTCGACTTGCCATGGTCATATGTTTAATTAAGCGGC
>4097019.1.283
TTGGATCCAGAGTCTCCTGAACTAGACAATGCTCAGGACTGATGAGTCCGTGAGGACGAA
>48995599.1.125
GGAATATTAATAGGCCTAGGATGCATATGGCGGCCGCCTGCAGCTGGCGCCATCGATACG
>pRSFDuet-1.Novagen.html.1.12
ATTTCGCAGCAGCGGTTTCTTTACCAGACTCGAGGGTACCGACGTCAGCGATCGCGTGGC
>pAcSec1.Orbigen.html.1.9
TCCCGGGGGTACCCTGCAGGCGGCCGCGAGCTCCCATGGAGGCCTGAATTCTAGAAGGTA
>pSE280.Invitrogen.html.1.81
CGCCAGCTGCAGGCGGCCGCCATATGCATCCTAGGCCTATTAATATTCCGGAGTATACGT
>56406604.1.8
CATTATCTGATTTTTGTAAAGGTCTGATAATGGTCCGTTGTTTTGTAAATCAGCCAGTCG
>45862365.1.55
GACGAATTCTCCCGGGTGGATCCAAGGCCTTCTAGAAAAACTCGAGAACGTTGGGCCCCA
>118200849.1.32
CGATCGCAGACCTAGGAAAGCTAGCTATACGCGTTATACCGGTATCCTGCAGGTAGCATG
>pETcoco-2.Novagen.html.1.29
TCCTCGGGATCTTCCGGAGCGAGTTCTGGCTGGCTTGCGGCCGCAAGCTTCGAAACCGTA
>115600313.1.1092
CCTTATACACAGCCAGTCTGCAGGTCGATACAGTAGAAATTACAGAAACTTTATCACGTT
>pT7T3_18U.Stratagene.html.1.96
CTCCCGGGTTTTTTTTTTTTTTTTTTGGGGGGGGGGGGGTGCAGGCATGCAAGCTTATTC
>pAX4BP.USB.html.1.29
TGCCATTGCTGCATAAAAAACGCCCGGCGGCAACCGAGCGTTCTGAATTAATTAATCATC
>pSU2703.Generic.html.1.33
AATTACAACTTATATCGTATGGGGCTGACTTCAGGTGCTACATTTGAAGAGATAAATTGC
>p3T.Mobitec.html.1.85
AATGGCCACTGCAGGAATTCGATATCAAGCTTATCGATACCGTCGACCTCGAGGGGGGGC
>pMAL-P2x.New_England_Biolabs.html.1.51
GAAATCCTTCCCTCGATCCCGAGGTTGTTGTTATTGTTATTGTTGTTGTTGTTCGAGCTC
>56406608.1.209
GCGACGTCTGCAAGGTTCCCTTTTGATGCCACCCAGCCGAGGGCTTGTGCTTCTGATTTT
>pGEM-7Zf(+)_LIC-F.ATCC.html.1.68
GGTTCCGGCGCCGGAGCGAGTTTGGTACCGAATTCCTCGAGTCTAGAGGAGCATGCGACG
>83314120.1.87
GACCGTGTCGGGGCCCCTGCACGGGTCCATGGAGCTTTAAAAGGATCTAGGTGAAGATCC
>113073444.1.2
GCAGCGTGAAGCTTGCATGCCTGCAGGTCGACTCTAGACACGGGGTGGTTTAAACGCGGC
>595764.1.223
TGCAGCTGGCGCCATCGATACGCGTACGTCGCGACCGCGGACATGTACAGAGCTCGAGAA
>pAN561H.Generic.html.1.1
TCTAGAAAGAAGGATTACCTCTAAACAAGTGTACCTGTGCATTCTGGGTAAACGACTCAT
>11934669.1.7
GGGCCCCCCCTCGAGGTCGACGGTATCGATAAGCTTGATATCGAATTCCTGCAGCCCGGG
>pExchange-5B.Stratagene.html.1.11
CGGTATCGATAAGCTTGATATCGAATTCCTGCAGCCCGGGGGATCCGCCCGGGCTAGAGC
>pETBlue-2.Novagen.html.1.56
GCGAGTTCTGGCTGGCTTGCACGTGTATACAGCTGTGCGGCCGCAAGCTTCGAACGCGTA
>pRSET_CAT.InVitrogen.html.1.13
GGATCCGAGCTCGAGATCTGCAGCTGGTACCATGGAATTCGAAGCTTCGACGAGATTTTC
>208744.1.167
CCTTTGGGTCCTTTGGCCAATCCCGGGGATCCTCTAGAGTCGACCTGCAGGCATGCAAGC
>pRSET_CAT.InVitrogen.html.1.181
ATGTACCTATAACCAGACCGTTCAGCTGGATATTACGGCCTTTTTAAAGACCGTAAAGAA
>pGEM-7Zf(+)_LIC-F.ATCC.html.1.11
ACGCGTTGGGAGCTCTCCGGATCCAAGCTTATCGATTTCGAACCCGGGGTACCAACTGGT
>pKSM717.ATCC.html.1.8
TCCCGGGAGAGCTCGATATCGCATGCGGTACCTCTAGAAGAAGCTTGGGATCCCCCATGG
>1017801.1.24
TGGATCCAAAGAATTCAAAAAGCTTCTCGAGAGTACTTCTAGAGCGGCCGCGGGCCCATC
>4097019.1.400
CCGTGAGGACGAAACTCTAAGGCTTGGATCCAGAGTCTCCTGAACTAGACAATGCTCAGG
>115600313.1.173
TTCACATTCTTGCCCGCCTGATGAATGCTCATCCGGAATTCCGTATGGCAATGAAAGACG
>115600313.1.376
CAGAATGCTTAATGAATTACAACAGTACTGCGATGAGTGGCAGGGCGGGGCGTAAACGCC
>pET-47b(+).Novagen.html.1.36
GCGGCTCTTGAAGTCCTCTTTCAGGGACCCGGGTACCAGGATCCGAATTCTGTACAGGCC
>287942.1.2
GATCCGAGCTCGAGATCTGCAGCTGGTACCATGGAATTCGAAGCTTGATCCGACCCATTT
>58651745.1.12
GCTCGGATCCAGTGTGCTGGTGATATCACCAGCACACTGGAATTCTCTAGAGCGCGCCAT
>pET-51b(+).Novagen.html.1.17
GGTGGTGATGGTGATGATGGTGGTGATGAGCGGAAATTGAGGAGAAGCCCGGAGCTCCTG
>4097019.1.261
CGTGAGGACGAAACTCTAAGGCTTGGATCCAGAGTCTCCTGAACTAGACAATGCTCAGGA
>56406604.1.106
TGTATAGTTAATATCCGCTTCACGCCATGTTCGTCCGCTTTTGCCCTGGAGTTTGCCTTC
>4097019.1.94
CTAGACAATGCTCAGGACTGATGAGTCCGTGAGGACGAAACTCTAAGGCTTGGATCCAGA
>p453.Generic.html.1.80
ATTCTACTATATTTTTGAGCTCGGGGTACCCGGGGATCCTCTAGAGTCGACCTGCAGGCA
>pETBlue-2.Novagen.html.1.36
GATCCTCTGGGTCTTCAGGAGCGAGTTCTGGCTGGCTTGCACGTGTATACAGCTGTGCGG
>pRNA-U6.3_Neo.Genscript.html.1.5
AAGGCACAGTCGAGGCTGATCAGCGGTTTAAACTTAAGCTTTCCAAAAAACTTACGCTGA
>pASK22.Generic.html.1.25
CCAGTTTGGTGCCGGCGCCAAAGGTCAGCGGGTAAGAGTGGTCGTTTTGACAGTAGTAAA
>pT7Blue-2.Novagen.html.1.151
GTCGTCGTCATCGCTGCCACCGGTACCGCTGTCGATGTGCTGGCGTTCGAATTTAGCAGC
>115600313.1.654
AATGAAGCCCGTCGTCTGCGTGCCGAACGCTGGAAAGCGGAAAATCAGGAAGGGATGGCT
>118200851.1.89
ATGCAAGAGATCTTATAGGCCTCGAGTTAACGTTCGAGGTCGACTCTAGATAAAGCTTTA
>pRSFDuet-1.Novagen.html.1.19
AGCAGCGGTTTCTTTACCAGACTCGAGGGTACCGACGTCAGCGATCGCGTGGCCGGCCGA
>pASK22.Generic.html.1.277
GAGAAGATTTGCAAGACATGGTAACACGTTCACCTGCAGATACAGACAGAGAGCTCGGAG
>115600313.1.637
TAAGCACAACCATGCAGAATGAAGCCCGTCGTCTGCGTGCCGAACGCTGGAAAGCGGAAA
>595767.1.7
TAAGGTGCACGGCCCACGTGGCCACTAGTACTTCTCGAGCTCTGTACATGTCCGCGGTCG
>208744.1.110
CCCTCCAAGGGTCCTCCTGAAAATGTTCTATGTTATGTTAGTATCATTCGAAACATACCT
>pTriEx-1.Novagen.html.1.93
GGCCGCAAGCTTCGAACCGGTACCGTCGACCTGCAGGCGCGCCGAGATCTGAGAATTCGG
>56406604.1.223
CCCTTTTGATGCCACCCAGCCGAGGGCTTGTGCTTCTGATTTTGTAATGTAATTATCAGG
>3139056.1.96
CGGTACCCGGGGATCCTCTAGAGTCGACCTGCAGGCATGCAAGCTCCAGCTGCTCGAGTT
>115600313.1.238
TGATTTAAACGTGGCCAATATGGACAACTTCTTCGCCCCCGTTTTCACCATGGGCAAATA
>4321112.1.10
TCTAGAGTCGACGAGCTCACTAGTCTCGAGCGGCCGCATCGATATCGGATCCGGTACCAA
>pS1.ATCC.html.1.38
CGCGCATGCATGTTAACAGATCTCGTACGCGTGCCGGCGCCTCGAGACTAGTGCGCGCTA
>287937.1.5
GCTTCGAATTCCATGGTACCAGCTGCAGATCTCGAGCTCGGATCCCGACCCATTTGCTGT
>pET-44a(+).Novagen.html.1.130
CCGCACAGCTGTATACACGTGCAAGCCAGCCAGAACTCGCTCCTGAAGACCCAGAGGATC
>pRPM2.Generic.html.1.30
AGGATCCCCCCGGTCCGGATGGAAGACCCGGGTCTTCCTACCGGAGGGTACCGAGCTCGA
>pBACgus-7.Invitrogen.html.1.69
GTCGTCGTCATCACCTCCACCGCTAGCGCTGTCCATGTGTTGGCGTTCAAATTTCGCCGC
>M13BM20.Boehringer.html.1.15
TATCGCATGCCTGCAGAGCTCTAGAGTCGACGGGCCCGGTACCGCGGCCGCCTTAAGACG
>pAMP1.Invitrogen.html.1.38
ATTAGTAGTAGTAGGCGGCCGCTCTAGAGGATCCAAGCTTACGTACGCGTGCATGCGACG
>595764.1.224
GCAGCTGGCGCCATCGATACGCGTACGTCGCGACCGCGGACATGTACAGAGCTCGAGAAG
>pS1.ATCC.html.1.64
ACGCGTGCCGGCGCCTCGAGACTAGTGCGCGCTAGCTATCGATTCGCGAGCGGCCGCGCG
>118200845.1.18
CGATCGCAGACCTAGGAAAGCTAGCTATACGCGTTATACCGGTATCCTGCAGGTAGCATG
>595767.1.21
CACGTGGCCACTAGTACTTCTCGAGCTCTGTACATGTCCGCGGTCGCGACGTACGCGTAT
>115600313.1.1091
CCCTTATACACAGCCAGTCTGCAGGTCGATACAGTAGAAATTACAGAAACTTTATCACGT
>pRSET_CAT.InVitrogen.html.1.291
TGAATGCTCATCCGGAATTCCGTATGGCAATGAAAGACGGTGAGCTGGTGATATGGGATA
>115600313.1.721
CCCGGTTTATTGAAATGAACGGCTCTTTTGCTGACGAGAACAGGGGCTGGTGAAATGCAG
>p453.Generic.html.1.87
TATATTTTTGAGCTCGGGGTACCCGGGGATCCTCTAGAGTCGACCTGCAGGCATGCAAGC
>8216950.4.29
ATCCAAGCTTATCGATTTCGAACCCGGGGTACCGAATTCCTCGAGTCTAGAGGAGCATGC
>66815022.1.63
TCAAGCTTGAGCTCGCGGCCGCTGCTAGCAGATCTTCTAGACTCGAGACGCGTGGTACCC
>115600313.1.405
GCGATGAGTGGCAGGGCGGGGCGTAAACGCCGCGTGGATCCGGCTTACTAAAAGCCAGAT
>pSL180.Generic.html.1.179
ACTCCGGAATATTAATAGGCCTAGGATGCATATGGCGGCCGCCTGCAGCTGGCGCCATCG
>115600313.1.827
TGGATGTACAGAGTGATATTATTGACACGCCCGGGCGACGGATGGTGATCCCCCTGGCCA
>pT7T3_18U.Stratagene.html.1.56
TGATTACGAATTTAATACGACTCACTATAGGGAATTCGAGCTCCCGGGTTTTTTTTTTTT
>56406608.1.76
GTAAAGAATCCGGTCTGAATTTCTGAAGCCTGATGTATAGTTAATATCCGCTTCACGCCA
>pTriEx-1.Novagen.html.1.3
TTAGTGATGGTGATGGTGATGGTGGTGCTCGAGATCCTCGGGGTCTTCCGGGGCGAGTTC
>4097019.1.586
AGACAATGCTCAGGACTGATGAGTCCGTGAGGACGAAACTCTAAGGCTTGGATCCAGAGT
>104716769.1.5
TTCGCGAGGTACCGGGCCCAAGCTTCTCGAGGAATTCCTGCAGCCCGGGGGATCCACTAG
>pXC14.ATCC.html.1.34
CGAACCATATGTAAGTACTTCCTTAGATAACAATTGATTGAATGTATGCAAATAAATGCA
>pET-47b(+).Novagen.html.1.169
CCGCTGCTGCTAAATTCGAACGCCAGCACATGGACAGCTCTACTTCTGCTGCTCTCGAGG
>1017801.1.39
CAAAAAGCTTCTCGAGAGTACTTCTAGAGCGGCCGCGGGCCCATCGATTTTCCACCCGGG
>pMR101.ATCC.html.1.5
CTAGCATGACTGGTGGACAGCAAATGGGTCGGATCCGGCTGCTAACAAAGCCCGAAAGGA
>pUCBM20.Boehringer.html.1.25
GCCTGCAGAGCTCTAGAGTCGACGGGCCCGGTACCGCGGCCGCCTTAAGACGCGTGGATC
>pET-48b(+).Novagen.html.1.49
ATTCTGTACAGGCCTTGGCGCGCCCGACGTCCGTCGACAAGCTTGCGGCCGCAGAGCTCG
>118200845.1.169
GGCCTATGCGGCCGCGGATCTGATCCCGGGCGGGTACCTTTGAATTCCACTTAATTAAGA
>pcDNA2.1.InVitrogen.html.1.41
GTGTGCTGGAATTCTGCAGATATCCATCACACTGGCGGCCGCTCGAGCATGCATCTAGAG
>118200849.1.93
AAGAGATCTTATAGGCCTCGAGTTAACGTTCGAGGTCGACTCTAGATAAAGCTTTAGAGC
>56406604.1.25
AAAGGTCTGATAATGGTCCGTTGTTTTGTAAATCAGCCAGTCGCTTGAGTAAAGAATCCG
>pET-42a(+).Novagen.html.1.10
GATATCGGGGATCCGAATTCTGTACAGGCCTTGGCGCGCCTGCAGGCGAGCTCCGTCGAC
>pETcoco-2.Novagen.html.1.20
AATTAAAGATCCTCGGGATCTTCCGGAGCGAGTTCTGGCTGGCTTGCGGCCGCAAGCTTC
>115600313.1.66
ATTTCAGTCAGTTGCTCAATGTACCTATAACCAGACCGTTCAGCTGGATATTACGGCCTT
>pRSET_CAT.InVitrogen.html.1.242
AATAAGCACAAGTTTTATCCGGCCTTTATTCACATTCTTGCCCGCCTGATGAATGCTCAT
>pTOPE-1b(+).Novagen.html.1.24
ATATCTGCAGAATTCCAGCACACTGGCGGCCGTTACTAGTGGATCCGAGCTCGGTACCAA
>118200849.1.184
GCCTATGCGGCCGCGGATCTGATCCCGGGCGGGTACCTTTGAATTCCACTTAATTAAGTA
>pMAL-c2.New_England_Biolabs.html.1.20
TAGAGGATCCGAATTCTGAAATCCTTCCCTCGATCCCGAGGTTGTTGTTATTGTTATTGT
>4097019.1.599
GACTGATGAGTCCGTGAGGACGAAACTCTAAGGCTTGGATCCAGAGTCTCCTGAACTAGA
>pAX4CP.USB.html.1.65
GAGCGTTCTGAATTAATTAATCATCGTCAATCAATCACCCGGGCTGCAGTCGACTCTAGA
>pDO193.ATCC.html.1.4
GCTTCGCCGGTGGTTTAAACGCCCGGGCGAGCTCGGATCCGGTACCGTCGACGCGGCCGC
>12958751.1.7
GTACCTGATCAAAGCTTATCGATGATATCAGATCTCCTTTTGCGGCCGCACCGGTGCCTG
>115600313.1.168
CTTTATTCACATTCTTGCCCGCCTGATGAATGCTCATCCGGAATTCCGTATGGCAATGAA
>310805.1.21
TATCGCATGCGGTACCTCTAGAAGAAGCTTGGGATCCGTCGACCTGCAGCCAAGCCATCG
>M13K82.Generic.html.1.13
GGCCAGTGCCAAGCTTGGCTGCAGGTCGACGGATCCCCTAGCACTCCCGGGTTTAGCACT
>pUCBM20.Boehringer.html.1.15
GATATCGCATGCCTGCAGAGCTCTAGAGTCGACGGGCCCGGTACCGCGGCCGCCTTAAGA
>115600313.1.539
AAAAGAGGTATGCTATGAAGCAGCGTATTACAGTGACAGTTGACAGCGACAGCTATCAGT
>pSL180.Generic.html.1.140
TCTAGAGGTACCGGTTGTTAACGTTAGCCGGCTACGTATACTCCGGAATATTAATAGGCC
>pASK22.Generic.html.1.109
AAGAGATGGTCAGAGTGAAGTCGGTACCGCTACCGCTACCGGTAAAACGGTCCGGAACAC
>pRNA-U6.3_Neo.Genscript.html.1.11
CAGTCGAGGCTGATCAGCGGTTTAAACTTAAGCTTTCCAAAAAACTTACGCTGAGTACTT
>pIC20HE.Generic.html.1.12
AGATCTGATATCGCTAGCCGGCTACGTATCGATGAATTCTCGAGGCGGCCGCGGGCCCAT
>SSEV19.Generic.html.1.109
ATTGACCGTAATGGGATAGGTTACGTTGGTGTAGATGGGCGCATCGTAACCGTGCATCTG
>58651745.1.5
ATCTCGAGCTCGGATCCAGTGTGCTGGTGATATCACCAGCACACTGGAATTCTCTAGAGC
>17864894.1.86
CCGCGGGCCCGGGTTACGAGATCGATGAATTCGAGCTCGGTACCCCTAGAGTCGACCTGC
>litmus28i.New_England_Biolabs.html.1.39
GAAGCTAGCGAATTCGTGGATCCAGATATCCTGCAGAGAAGCTTGGCGCCAGCCGGCTTC
>118200849.1.155
TTCTTAAGAAGGATCCAGATCCACTAGTGGCCTATGCGGCCGCGGATCTGATCCCGGGCG
>56406597.1.164
TTCCCTGTTTGAGAAGATGTCTCCGCCGATGCTTTTCCCCGGAGCGACGTCTGCAAGGTT
>115600313.1.987
GCCGGTCTCCGTTATCGGGGAAGAAGTGGCTGATCTCAGCCACCGCGAAAATGACATCAA
>60101687.1.24
ACAGCTATGACCGTCGACAGAGATATCCGCGGCCGCAGAACTGGCCGTCGTTTTACAGCC
>pSCREEN-1b(+).Novagen.html.1.11
ATCATTCACCCGGGCTCGAGTGCGGCCGCAAGCTTGTCGACGGAGCTCGAATTCGGATCC
>113073444.1.10
AAGCTTGCATGCCTGCAGGTCGACTCTAGACACGGGGTGGTTTAAACGCGGCCGCGGTAC
>pAX4AM.USB.html.1.28
TTGCCATTGCTGCATAAAAAACGCCCGGCGGCAACCGAGCGTTCTGAATTAATTAATCAT
>pET-32Ek_LIC.Novagen.html.1.6
AACCATGGCGATATCGGATCCGAATTCGAGCTCCGTCGACAAGCTTGCGGCCGCACTCGA
>113204803.1.25
TGCCTGCAGGTCGACTCTAGAGGATCCCCGGGTACCGAGCTCGAATTCGGCGCGCCATTT
>1017801.1.40
AAAAAGCTTCTCGAGAGTACTTCTAGAGCGGCCGCGGGCCCATCGATTTTCCACCCGGGT
>pMOD3.Epicentre.html.1.66
TAGAGGATCCCCGGGTACCGAGCTCGAATTCGAGCCAATATGCGAGAACACCCGAGAAAA
>16930719.1.36
CCTGATCATCGATGGGCCCATGGCTAGCGGCCGCACGCGTTCGCGACTAGTTGTCGACCT
>pRSET_CAT.InVitrogen.html.1.326
CACCAGTTTTGATTTAAACGTGGCCAATATGGACAACTTCTTCGCCCCCGTTTTCACCAT
>pAMP19.Invitrogen.html.1.15
CAGGTCGACTCTAGAGCGGCCGCCCATGGAGATCTCTACTAGTACGCGTTGGATCCCCGG
>pPIC6c.InVitrogen.html.1.18
GCCGCGGCTCGAGGTACCGATCCGAGACGGCCGGCTGGGCCACGTGAATTCCTCGTTTCG
>SSEV19.Generic.html.1.148
CGCATCGTAACCGTGCATCTGCCAGTTTGAGGGGACGACGACCGTATCGGCCTCAGGAAG
>115600313.1.78
TGCTCAATGTACCTATAACCAGACCGTTCAGCTGGATATTACGGCCTTTTTAAAGACCGT
>208744.1.66
TACGATTAGCAGGACAAGAGCCCTTTGCCAGCTTTCTCGAGGTACCCTCCAAGGGTCCTC
>pETcoco-2.Novagen.html.1.59
TGGCTTGCGGCCGCAAGCTTCGAAACCGTACGCACGTGGCGCGCCTGGACGTCATCGATG
>pDsRed2.Clontech.html.2.21
AGGCCTATTATTTTTGACACCAGACAAGTTGGTAATGGTAGCGACCGGCGCTCAGTTGGA
>4097019.1.304
CTAGACAATGCTCAGGACTGATGAGTCCGTGAGGACGAAACTCTAAGGCTTGGATCCAGA
>60101687.1.36
GTCGACAGAGATATCCGCGGCCGCAGAACTGGCCGTCGTTTTACAGCCAGAGCCAGAGCC
>115600313.1.659
AGCCCGTCGTCTGCGTGCCGAACGCTGGAAAGCGGAAAATCAGGAAGGGATGGCTGAGGT
>pSE420.InVitrogen.html.1.168
TACCTCTAGAACTATAGCTAGCATGCGCAAATTTAAAGCGCTGATATCGATCGCGCGCAG
>310825.1.19
AGGTCGACGGATCCCAAGCTTCTTCTAGAGGTACCGCATGCGATATCGAGCTCTCCCGGG
>56406608.1.202
CCCCGGAGCGACGTCTGCAAGGTTCCCTTTTGATGCCACCCAGCCGAGGGCTTGTGCTTC
>118200854.1.142
TCCAGATCCACTAGTGGCCTATGCGGCCGCGGATCTGATCCCGGGCGGGTACCTTTGAAT
>pT7Blue-2.Novagen.html.1.17
CCCCCACACGTGTGGTCTAGAGCTAGCCTAGGCTCGAGAAGCTTGTCGACCAGATATCGG
>pSU2703.Generic.html.1.7
ATCGATGATAAGCTGTCAAACATGAGAATTACAACTTATATCGTATGGGGCTGACTTCAG
>pCRT7_GS.InVitrogen.html.1.120
TTTGCTGTCCACCAGTCATGCTAGCCATACCATGATGATGATGATGATGAGAACCCCGCA
>SSEV19.Generic.html.1.55
ATTAAATGTGAGCGAGTAACAACCCGTCGGATTCTCCGTGGGAACAAACGGCGGATTGAC
>118200845.1.36
AGCTAGCTATACGCGTTATACCGGTATCCTGCAGGTAGCATGCAAGAGATCTTATAGGCC
>pTriEx-3Neo.Novagen.html.1.104
GCAAGCTTCGAACCGGTACCGTCGACCTGCAGGCGCGCCGAGATCTGAGAATTCGGATCC
>4097019.1.533
GATGAGTCCGTGAGGACGAAACTCTAAGGCTTGGATCCAGAGTCTCCTGAACTAGACAAT
>pET-43.1Ek_LIC.Novagen.html.1.25
TGAGCTCGTGGATCCGAATTCTGTACAGGCGCGCCTGCAGGACGTCGACGGTACCATCGA
>pHC624.Generic.html.1.4
GGAGAACTGGTAGGTATGGAAGATCTCTAGAAGCTTCTAGAGATCTGCAGGTCGACGGAT
>3139056.1.59
AGACCGGCAGATCTGATATCATCGATGAATTCGAGCTCGGTACCCGGGGATCCTCTAGAG
>115600313.1.183
TGCCCGCCTGATGAATGCTCATCCGGAATTCCGTATGGCAATGAAAGACGGTGAGCTGGT
>pRSET_CAT.InVitrogen.html.1.138
CGCATCGTAAAGAACATTTTGAGGCATTTCAGTCAGTTGCTCAATGTACCTATAACCAGA
>209573.1.201
TTTGATGCACAGGCAACGGAGCTCAGCGTATAAGTCAGAGTCCAAGCTTTCTTCTTTACC
>pAmCyan.Clontech.html.2.29
TTGACACCAGACAAGTTGGTAATGGTAGCGACCGGCGCTCAGTTGGAATTCTAGAGTCGC
>pOSEX3.ATCC.html.1.2
GATCCACGCGTCTTAAGGCGGCCGCGGTACCGGGCCCGTCGACTCTAGAGCTCTGCAGGC
>1184321.1.36
GGATCCCCCGGGCTGCAGGAATTCGATATCAAGCTTATCGATACCGTCGACCTCGAGGGG
>pET-43.1Ek_LIC.Novagen.html.1.15
CAACGATATCTGAGCTCGTGGATCCGAATTCTGTACAGGCGCGCCTGCAGGACGTCGACG
>pQE-30_Xa.Qiagen.html.1.4
TTGGCTGCAGGTCGACCCGGGGTACCGAGCTCGCATGCGGATCCAGTTCCATTATAAGGC
>pES1.Generic.html.1.26
CAAGTAATTCGAGCTCGGTACCCGGGGATCCTCTAGAGTCGACCTGCAGGCATGCAAGCT
>118200845.1.171
CCTATGCGGCCGCGGATCTGATCCCGGGCGGGTACCTTTGAATTCCACTTAATTAAGAAG
>310806.1.20
GTCGACGGATCCCAAGCTTCTTCTAGAGGTACCGCATGCGATATCGAGCTCTCCCGGGAA
>pRSET_CAT.InVitrogen.html.1.107
ACTGGATATACCACCGTTGATATATCCCAATCGCATCGTAAAGAACATTTTGAGGCATTT
>pMOD3.Epicentre.html.1.1
TAAGTTTTATAAGAAAAAAAAGAATATATAAGGCTTTTAAAGCTTGCATGCCTGCAGGTC
>pCDFDuet-1.Novagen.html.1.21
AGCTTGTCGACCTGCAGGCGCGCCGAGCTCGAATTCGGATCCTGGCTGTGGTGATGATGG
>118200845.1.80
AGAGATCTTATAGGCCTCGAGTTAACGTTCGAGGTCGACTCTAGATAAAGCTTTAGAGCT
>pGEM-7Zf(+)_LIC-F.ATCC.html.1.43
CGATTTCGAACCCGGGGTACCAACTGGTTCCGGCGCCGGAGCGAGTTTGGTACCGAATTC
>pAX4CP.USB.html.1.19
GGCAACGTTCTTGCCATTGCTGCATAAAAAACGCCCGGCGGCAACCGAGCGTTCTGAATT
>pET-40b(+).Novagen.html.1.14
TCAACCATGGCGATATCGGATCCGAATTCGAGCTCCGTCGACAAGCTTGCGGCCGCACTC
>115600313.1.573
GACAGTTGACAGCGACAGCTATCAGTTGCTCAAGGCATATATGATGTCAATATCTCCGGT
>436566.1.19
ACGGAAGCACGGCGACCAACAGATGCACGACGTTCGAGGTGATGGTGATGGTGATGCATA
>pASK22.Generic.html.1.445
CACGAGAAACGATGAAACGACCTTTAACAGAAGCGCTGTATTCGGTGGTATACTTGTTAC
>1673614.1.24
TAGAGTCGACGGTACCAAGAATTCCATGGATATCCCGGGGATCCATGCTAAGCTTGGCCA
>pExchange-6C.Stratagene.html.1.32
CGAATTCCTGCAGCCCGGGGGATCCGCCCGGGCTAGAGCGGCCGCCACCGCGGTGGAGCT
>pRNAT-H1.3_Hygro.Genscript.html.1.32
AAACTTAAGCTTTCCAAAAAACTTACGCTGAGTACTTCGATCTCTTGAATCGAAGTACTC
>118200851.1.79
TGCAGGTAGTATGCAAGAGATCTTATAGGCCTCGAGTTAACGTTCGAGGTCGACTCTAGA
>48995599.1.52
GCTTTAAATTTGCGCATGCTAGCTATAGTTCTAGAGGTACCGGTTGTTAACGTTAGCCGG
>27573262.1.22
CTCGTCAGGCTCGTGCTGGTACCTCGGATCCGAATTCGAGCTCCGTCGACAAGCTTGCGG
>115600313.1.768
TGGTGAAATGCAGTTTAAGGTTTACACCTATAAAAGAGAGAGCCGTTATCGTCTGTTTGT
>4097019.1.693
ACTCTAAGGCTTGGATCCAGAGTCTCCTGAACTAGTCCAAGCTTATCGATACCGTCGACC
>4097019.1.651
GAACTAGACAATGCTCAGGACTGATGAGTCCGTGAGGACGAAACTCTAAGGCTTGGATCC
>9957257.1.1
AGCTTGGTACCGCATGCCTCGAGGGATCCTCTAGAAGCGGCCGCGACTAGTGAGCTCGTC
>47132187.1.3
CAAGCTTCTCGAGGAATTCCTGCAGCCCGGGGGATCCACTAGTGAGCTCATGCATGATAT
>4097019.1.561
GCTTGGATCCAGAGTCTCCTGAACTAGACAATGCTCAGGACTGATGAGTCCGTGAGGACG
>6759494.1.16
ATGAATTCGAGCTCGGTACCCGGGGATCCTCTAGAGTCGACCTGCAGGCATGCAAGCTTC
>pRSET_CAT.InVitrogen.html.1.214
TACGGCCTTTTTAAAGACCGTAAAGAAAAATAAGCACAAGTTTTATCCGGCCTTTATTCA
>115600313.1.1056
TAACCTGATGTTCTGGGGAATATAAATGTCAGGCTCCCTTATACACAGCCAGTCTGCAGG
>13027702.1.55
GCGCCATCGATACGCGTACGTCGCGACCGCGGACATGTACAGAGCTCGAGAAGTACTAGT
>pATH3.ATCC.html.1.4
CTTATCATCGATAAGCTTGGGCTGCAGGTCGACTCTAGAGGATCCCCCCGAATTCGGGGG
>16930722.1.25
GGCCACGGCCGCCTAGGCGCGCAAGGATCCTCTAGATCTCGAGGCCTGATCATCGATGGG
>pASK22.Generic.html.1.135
CCGCTACCGCTACCGGTAAAACGGTCCGGAACACCAGATTCACGGGTCGACGCACCGTAG
>209573.1.45
TTTCTGAACGATCTTCTTGATACGTGGAGCGTCCGGATCTAGACAGATTTTACGACCGTC
>pSE280.Invitrogen.html.1.223
GATCTGTCATGATGATCATTGCAATTGGATCCATATATAGGGCCCGGGTTATAATTACCT
>pT7Blue-2.Novagen.html.1.45
TAGGCTCGAGAAGCTTGTCGACCAGATATCGGAATTCTATAGTGTCACCTAAATAAGGAT
>595764.1.168
CCGGCTACGTATACTCCGGAATATTAATAGGCCTAGGATGCATATGGCGGCCGCCTGCAG
>pcDNA2.1.InVitrogen.html.1.9
ACCGAGCTCGGATCCACTAGTAACGGCCGCCAGTGTGCTGGAATTCTGCAGATATCCATC
>pET-44a(+).Novagen.html.1.115
GTTCGAAGCTTGCGGCCGCACAGCTGTATACACGTGCAAGCCAGCCAGAACTCGCTCCTG
>595767.1.115
TCCTAGGCCTATTAATATTCCGGAGTATACGTAGCCGGCTAACGTTAACAACCGGTACCT
>pSL180.Generic.html.1.14
CATGGGACGTCGACCTGAGGTAATTATAACCCGGGCCCTATATATGGATCCAATTGCAAT
>pSL180.Generic.html.1.66
ATTGCAATGATCATCATGACAGATCTGCGCGCGATCGATATCAGCGCTTTAAATTTGCGC
>pMAL-c2.New_England_Biolabs.html.1.29
CGAATTCTGAAATCCTTCCCTCGATCCCGAGGTTGTTGTTATTGTTATTGTTGTTGTTGT
>4321112.1.1
CCAGAAGAGTCTAGAGTCGACGAGCTCACTAGTCTCGAGCGGCCGCATCGATATCGGATC
>pASK22.Generic.html.1.140
ACCGCTACCGGTAAAACGGTCCGGAACACCAGATTCACGGGTCGACGCACCGTAGATCAG
>108947432.1.3
CCCGCGCGCCAAACGAATGGTCTAGAAAGCTTCTCGAGCGGATCCTGCAGGAATTCCCGG
>pcDNA2.1.InVitrogen.html.1.2
GCTTGGTACCGAGCTCGGATCCACTAGTAACGGCCGCCAGTGTGCTGGAATTCTGCAGAT
>8346634.2.108
CAGCGCTTTAAATTTCGCATGCTAGAACGTTAGCCGGCTACGTATACTCCGGAATATTAA
>13027702.1.17
AATAGGCCTAGGATGCATATGGCGGCCGCCTGCAGCTGGCGCCATCGATACGCGTACGTC
>506651.1.2
TAAGCTTGCATGCCTGCAGGTCGACTCTAGAGGATCCCCGGGTACCGAGCTCGAATTCAA
>pCAL-kc.Stratagene.html.1.19
TACATGGATCTACCAAGTGATGCGCGTCTAAGGGATCCGACCCATTTGCTGTCCACCAGT
>pMOD3.Epicentre.html.1.48
ATGCCTGCAGGTCGACTCTAGAGGATCCCCGGGTACCGAGCTCGAATTCGAGCCAATATG
>pT7Blue-2.Novagen.html.1.115
ACGCGTCTGCAGTTTTGAGGAGAAGCCCGGGCTCTTGTCGTCGTCATCGCTGCCACCGGT
>p453.Generic.html.1.4
TCGGGGGGTACCGTGCAATAAATTAGAATAGTTTCAATTTTTAAGCTATTTATAGCATAG
>4097019.1.163
ACTAGACAATGCTCAGGACTGATGAGTCCGTGAGGACGAAACTCTAAGGCTTGGATCCAG
>56406608.1.93
AATTTCTGAAGCCTGATGTATAGTTAATATCCGCTTCACGCCATGTTCGTCCGCTTTTGC
>1277132.2.14
GTCCTAGGCCGGCGCCCGGGAACTCCGGATGCATATGCATGCTGCAGGGCCCATGGCGCG
>73697467.2.28
TTCCTTTCGGGCTTTGTTAGCAGCCGGATCAGCTTGCATGCCTGCAGGTCGACTCTAGAG
>pET-12c.Novagen.html.1.58
CTCCTAGGAATAGTCCTGACAACCCCTATCGCGATCAGCTCTTTTGCGTCGACGGGGATC
>pET-9d.Novagen.html.1.37
AGGAGATATACCATGGCTAGCATGACTGGTGGACAGCAAATGGGTCGGATCCGGCTGCTA
>115600313.1.90
CTATAACCAGACCGTTCAGCTGGATATTACGGCCTTTTTAAAGACCGTAAAGAAAAATAA
>4097019.1.527
AGGACTGATGAGTCCGTGAGGACGAAACTCTAAGGCTTGGATCCAGAGTCTCCTGAACTA
>115600313.1.994
TCCGTTATCGGGGAAGAAGTGGCTGATCTCAGCCACCGCGAAAATGACATCAAAAACGCC
>pSL180.Generic.html.1.101
CGATATCAGCGCTTTAAATTTGCGCATGCTAGCTATAGTTCTAGAGGTACCGGTTGTTAA
>pET-41a(+).Novagen.html.1.1
AGTCCCATGGGATATCGGGGATCCGAATTCTGTACAGGCCTTGGCGCGCCTGCAGGCGAG
>118200849.1.88
CATGCAAGAGATCTTATAGGCCTCGAGTTAACGTTCGAGGTCGACTCTAGATAAAGCTTT
>595764.1.167
GCCGGCTACGTATACTCCGGAATATTAATAGGCCTAGGATGCATATGGCGGCCGCCTGCA
>pKRX.ATCC.html.1.65
CCTTGAGATGGTTGAGTCCAAGTCACGTCTGGTCGACCTCGAGGGGGGGCCCGGTACCCA
>pMAL-c2.New_England_Biolabs.html.1.19
CTAGAGGATCCGAATTCTGAAATCCTTCCCTCGATCCCGAGGTTGTTGTTATTGTTATTG
>pET-27b(+).Novagen.html.1.4
GGATATCGGAATTAATTCGGATCCGAATTCGAGCTCCGTCGACAAGCTTGCGGCCGCACT
>208744.1.84
AGCCCTTTGCCAGCTTTCTCGAGGTACCCTCCAAGGGTCCTCCTGAAAATGTTCTATGTT
>56406604.1.5
AAACATTATCTGATTTTTGTAAAGGTCTGATAATGGTCCGTTGTTTTGTAAATCAGCCAG
>pRSET_CAT.InVitrogen.html.1.149
GAACATTTTGAGGCATTTCAGTCAGTTGCTCAATGTACCTATAACCAGACCGTTCAGCTG
>pExchange-5B.Stratagene.html.1.32
CGAATTCCTGCAGCCCGGGGGATCCGCCCGGGCTAGAGCGGCCGCCACCGCGGTGGAGCT
>pBEc-SBP.Stratagene.html.1.3
TACCATTCCCACGTGGATACATGGATCCGACCCATTTGCTGTCCACCAGTCATGCTAGCC
>pLEX.InVitrogen.html.1.11
CTCTAGATGCATGCTCGAGCGGCCGCCAGTGTGATGGATATCTGCAGAATTCCAGCACAC
>595764.1.115
TTAAATTTGCGCATGCTAGCTATAGTTCTAGAGGTACCGGTTGTTAACGTTAGCCGGCTA
>115600313.1.882
GGCCAGTGCACGTCTGCTGTCAGATAAAGTCTCCCGTGAACTTTACCCGGTGGTGCATAT
>3139056.1.21
AACCTGGCTTATCGAAATTAATACGACTCACTATAGGGAGACCGGCAGATCTGATATCAT
>3139056.1.130
GCATGCAAGCTCCAGCTGCTCGAGTTCTATAGTGTCACCTAAATCGTATGTGTATGATAC
>pETcoco-2.Novagen.html.1.99
GCGCCTGGACGTCATCGATGCGATCGCCCGGGCTCTTGTCGTCGTCATCACCAGTTGGCG
>pET-44a(+).Novagen.html.1.12
CGGGTTCTGGTACGATTGATGACGACGACAAGAGTCCGGGAGCTCGTGGATCCGAATTCT
>pES1.Generic.html.1.5
AACAAATAGTTAACTAATTGTCAAGTAATTCGAGCTCGGTACCCGGGGATCCTCTAGAGT
>287939.1.5
CAAGCTTCGAATTCCATGGTACCAGCTGCAGATCTCGAGCTCGGATCCGACCCATTTGCT
>pAN561H.Generic.html.1.15
TTACCTCTAAACAAGTGTACCTGTGCATTCTGGGTAAACGACTCATAGGAGAGTTGTAAA
>pUC-JK.ATCC.html.1.3
CCAAGCTTGCCAGTGTGCTGGTCGACCTGCAGGATCCCGGGTACCCAGCACATTGGGAAT
>pTriEx-1.Novagen.html.1.90
TGCGGCCGCAAGCTTCGAACCGGTACCGTCGACCTGCAGGCGCGCCGAGATCTGAGAATT
>118200849.1.194
CCGCGGATCTGATCCCGGGCGGGTACCTTTGAATTCCACTTAATTAAGTAGGCCGGCCAG
>56406597.1.169
TGTTTGAGAAGATGTCTCCGCCGATGCTTTTCCCCGGAGCGACGTCTGCAAGGTTCCCTT
>56406608.1.117
TAATATCCGCTTCACGCCATGTTCGTCCGCTTTTGCCCTGGAGTTTGCCTTCCCTGTTTG
>56406597.1.56
AATCAGCCAGTCGCTTGAGTAAAGAATCCGGTCTGAATTTCTGAAGCCTGATGTATAGTT
>7688144.1.13
TTTTTTTTTTTTTTTTTTTTTTTTTGGGAGCTCGCCCGGGGATCCTCTAGAGTCGACCTG
>pAMP19.Invitrogen.html.1.28
GAGCGGCCGCCCATGGAGATCTCTACTAGTACGCGTTGGATCCCCGGGTACCGAGCTCGA
>pET-50b(+).Novagen.html.1.126
CGGTAGTAAAGAAACCGCTGCTGCTAAATTCGAACGCCAGCACATGGACAGCTCTACTTC
>56406604.1.154
GAGTTTGCCTTCCCTGTTTGAGAAGATGTCTCCGCCGATGCTTTTCCCCGGAGCGACGTC
>115600313.1.126
TTTAAAGACCGTAAAGAAAAATAAGCACAAGTTTTATCCGGCCTTTATTCACATTCTTGC
>4097019.1.678
GTCCGTGAGGACGAAACTCTAAGGCTTGGATCCAGAGTCTCCTGAACTAGTCCAAGCTTA
>pAMP2.Invitrogen.html.1.2
GCAGGTACCGGTCCGGAATTCCCGGGGGCCGCCTACTACTACTAATGATGATGATGGCTC
>7688144.1.7
GTTTTTTTTTTTTTTTTTTTTTTTTTTTTTTGGGAGCTCGCCCGGGGATCCTCTAGAGTC
>58651745.1.40
CCAGCACACTGGAATTCTCTAGAGCGCGCCATGGTCAAAGTTGAGCGTTTATTCTGAGCT
>pSE420.InVitrogen.html.1.48
GTACATGTCCGCGGTCGCGACGTACGCGTATCGATGGCGCCAGCTGCAGGCGGCCGCCAT
>pET-44a(+).Novagen.html.1.48
CGGGAGCTCGTGGATCCGAATTCTGTACAGGCGCGCCTGCAGGACGTCGACGGTACCATC
>pAX4AM.USB.html.1.68
GTTCTGAATTAATTAATCATCGTCAATCAATCACCCGGGCTGCAGTCGACTCTAGATCTG
>pAX4AM.USB.html.1.55
GCGGCAACCGAGCGTTCTGAATTAATTAATCATCGTCAATCAATCACCCGGGCTGCAGTC
>287938.1.16
CCATGGTACCAGCTGCAGATCTCGAGCTCGGATCCGACCCATTTGCTGTCCACCAGTCAT
>118200854.1.125
GCTCTTCTTAAGAAGGATCCAGATCCACTAGTGGCCTATGCGGCCGCGGATCTGATCCCG
>pAN524.Generic.html.1.13
CAGCGCGCTTGGAAATCACATTTGCCAACCCGTTGCAGACGAGGCCGCTCAGGGCGAGTA
>pS1.ATCC.html.1.6
TGCATGCCTGCAGGTCGACTCTAGAGGATCCCCGCGCATGCATGTTAACAGATCTCGTAC
>pSE420.InVitrogen.html.1.107
TATGCATCCTAGGCCTATTAATATTCCGGAGTATACGTAGCCGGCTAACGTTAACAACCG
>pAMP2.Invitrogen.html.1.9
CCGGTCCGGAATTCCCGGGGGCCGCCTACTACTACTAATGATGATGATGGCTCTAGAGGA
>115600313.1.761
CAGGGGCTGGTGAAATGCAGTTTAAGGTTTACACCTATAAAAGAGAGAGCCGTTATCGTC
>58029.1.5
TCTAGATTAGGATCTAATTCGAGCTCGCCCGGGGATCCTCTAGAGTCGACCTGCAGCCCA
>115600313.1.814
TATCGTCTGTTTGTGGATGTACAGAGTGATATTATTGACACGCCCGGGCGACGGATGGTG
>pPROTet.E_6xHN.Clontech.html.1.6
AGATTAATTAATTAAGCGGCCGCATCGATCGGGCCCTGAGGCCTGCAGGGATCCAAGCTT
>pSU2703.Generic.html.1.42
TTATATCGTATGGGGCTGACTTCAGGTGCTACATTTGAAGAGATAAATTGCACTGAAATC
>118200845.1.64
CTGCAGGTAGCATGCAAGAGATCTTATAGGCCTCGAGTTAACGTTCGAGGTCGACTCTAG
>pET-44b(+).Novagen.html.1.119
GAAGCTTGCGGCCGCACAGCTGTATACACGTGCAAGCCAGCCAGAACTCGCTCCTGAAGA
>595767.1.227
CAGATCTGTCATGATGATCATTGCAATTGGATCCATATATAGGGCCCGGGTTATAATTAC
>pT7Blue-2.Novagen.html.1.10
GCTCGGGCCCCCACACGTGTGGTCTAGAGCTAGCCTAGGCTCGAGAAGCTTGTCGACCAG
>p453.Generic.html.1.68
AAACAAAATGAAATTCTACTATATTTTTGAGCTCGGGGTACCCGGGGATCCTCTAGAGTC
>115600313.1.830
ATGTACAGAGTGATATTATTGACACGCCCGGGCGACGGATGGTGATCCCCCTGGCCAGTG
>pETBlue-2.Novagen.html.1.94
GGCCGCAAGCTTCGAACGCGTATCGATGGTACCGTCGACGTCCTGCAGGCGCGCCTGTAC
>13446792.1.28
CTAGTGGATCCCCCGGGATGCATGAATTCAAGCTTATCGATGTCGACAGGCCTTAAGGGC
>118200856.1.88
AGAGATCTTATAGGCCTCGAGTTAACGTTCGAGGTCGACTCTAGATAAAGCTTTAGAGCT
>pBGRF.Generic.html.1.6
TGCATGCCTGCAGGTCGACTCTAGAGGATCCCCGGGTACCGAGCTCGAATTCTTTATTGA
>pT7Blue-2.Novagen.html.1.167
CCACCGGTACCGCTGTCGATGTGCTGGCGTTCGAATTTAGCAGCAGCGGTTTCTTTGGTA
>73697467.2.18
CCAACTCAGCTTCCTTTCGGGCTTTGTTAGCAGCCGGATCAGCTTGCATGCCTGCAGGTC
>115600313.1.911
TCTCCCGTGAACTTTACCCGGTGGTGCATATCGGGGATGAAAGCTGGCGCATGATGACCA
>12082761.1.41
TAGTGCGGCCGCCTGCAGGTCGACGGGCCCGGGATCCGATATCTAGATGCATTCGCGAGG
>pET-43.1Ek_LIC.Novagen.html.1.33
TGGATCCGAATTCTGTACAGGCGCGCCTGCAGGACGTCGACGGTACCATCGATACGCGTT
>208744.1.122
CCTCCTGAAAATGTTCTATGTTATGTTAGTATCATTCGAAACATACCTTTGGGTCCTTTG
>pT7T3_18U.Stratagene.html.1.123
GGGGGGGGGGGGTGCAGGCATGCAAGCTTATTCCCTTTAGTGAGGGTTAATTTATATAGC
>pRSET_CAT.InVitrogen.html.1.311
TCCCTGGGTGAGTTTCACCAGTTTTGATTTAAACGTGGCCAATATGGACAACTTCTTCGC
>60101687.1.35
CGTCGACAGAGATATCCGCGGCCGCAGAACTGGCCGTCGTTTTACAGCCAGAGCCAGAGC
>4097019.1.459
GACTGATGAGTCCGTGAGGACGAAACTCTAAGGCTTGGATCCAGAGTCTCCTGAACTAGA
>209573.1.239
AGTCCAAGCTTTCTTCTTTACCTTTAGCCAGGTTCATTACCGCGGTTTCCATTATAAAAT
>pASK22.Generic.html.1.84
ACAGCCAGATCTTCAGCCTGTACAGAAGAGATGGTCAGAGTGAAGTCGGTACCGCTACCG
>pcDNA2.1.InVitrogen.html.1.13
AGCTCGGATCCACTAGTAACGGCCGCCAGTGTGCTGGAATTCTGCAGATATCCATCACAC
>4495058.1.5
TATGCATGCGGCCGCATCTAGAGGGCCCGGATCCCTCGAGGTCGACGAATTCGAGCTCGG
>pGEM-7Zf(+)_LIC-F.ATCC.html.1.36
AGCTTATCGATTTCGAACCCGGGGTACCAACTGGTTCCGGCGCCGGAGCGAGTTTGGTAC
>pZP19.Generic.html.1.42
CTAGAGGATCCCCTCGAGAATGCCGGCATTCGGGCCCGGGTACCGAGCTCGGGGTACCGA
>pETcoco-2.Novagen.html.1.72
CAAGCTTCGAAACCGTACGCACGTGGCGCGCCTGGACGTCATCGATGCGATCGCCCGGGC
>pTriEx-1.Novagen.html.1.121
ACCTGCAGGCGCGCCGAGATCTGAGAATTCGGATCCACGAGCTCCCGGGATATCGCCATG
>29569706.1.9
GCCCAAGATCTGGCCCTTAAGGCCTGTCGACATCGATAAGCTTGAATTCATGCATCCCGG
>pRSET_CAT.InVitrogen.html.1.318
GTGAGTTTCACCAGTTTTGATTTAAACGTGGCCAATATGGACAACTTCTTCGCCCCCGTT
>118200856.1.154
AAGAAGGATCCAGATCCACTAGTGGCCTATGCGGCCGCGGATCTGATCCCGGGCGGGTAC
>118200854.1.143
CCAGATCCACTAGTGGCCTATGCGGCCGCGGATCTGATCCCGGGCGGGTACCTTTGAATT
>pUC28.Generic.html.1.67
CGGTACCCGGGGATCCTCTAGAGTCGACCTGCAGGCGCCACGCGTACGACGACGTCTTAA
>1017801.1.12
GGTCGACACTAGTGGATCCAAAGAATTCAAAAAGCTTCTCGAGAGTACTTCTAGAGCGGC
>pRSET_CAT.InVitrogen.html.1.175
TGCTCAATGTACCTATAACCAGACCGTTCAGCTGGATATTACGGCCTTTTTAAAGACCGT
>17864894.1.33
TCGAGTGCACGTACGACGTCTAGACCTAGGCCTTAAGATCTGATCATATGCATCCGCGGG
>56406597.1.226
CTTTTGATGCCACCCAGCCGAGGGCTTGTGCTTCTGATTTTGTAATGTAATTATCAGGTA
>56406597.1.158
TTTGCCTTCCCTGTTTGAGAAGATGTCTCCGCCGATGCTTTTCCCCGGAGCGACGTCTGC
>31075616.1.5
TGGCGGATCCTCGAGAGCTCAAGTATTGACCTGGTGGCTCGCAAGTCCTGGTGCGAGAGC
>1769877.1.8
ATGCCTGCAGGTCGACTCTAGAGGATCTATATTACCCTGTTATCCCTAGCGGATCCCCGG
>pSE420.InVitrogen.html.1.288
AGGTCGACGTCCCATGTGCAGGTGCTGAATTCGAAGGCATTCCACGACGTGGTCACCAGC
>56406608.1.143
CCGCTTTTGCCCTGGAGTTTGCCTTCCCTGTTTGAGAAGATGTCTCCGCCGATGCTTTTC
>115600313.1.304
GCAAGGCGACAAGGTGCTGATGCCGCTGGCGATTCAGGTTCATCATGCCGTCTGTGATGG
>pETBlue-2.Novagen.html.1.76
ACGTGTATACAGCTGTGCGGCCGCAAGCTTCGAACGCGTATCGATGGTACCGTCGACGTC
>pCMV-3Tag-1B.Stratagene.html.1.1
GCCCCCCCTCGAGGTCGACGGTATCGATAAGCTTGATATCGAATTCCTGCAGCCCGGGGG
>310804.1.13
GCTGCAGGTCGACGGATCCCAAGCTTCTTCTAGAGGTACCGCATGCGATATCGAGCTCTC
>pET-48b(+).Novagen.html.1.150
TTCGAACGCCAGCACATGGACAGCTCTACTTCTGCTGCTCTCGAGGCTTAATTAACCTAG
>118200856.1.59
TTATACCGGTATCCTGCAGGTAGCATGCAAGAGATCTTATAGGCCTCGAGTTAACGTTCG
>pET-47b(+).Novagen.html.1.129
GCCGCAGAGCTCGCTCTGGTGCCACGCGGTAGTAAAGAAACCGCTGCTGCTAAATTCGAA
>595764.1.155
TTGTTAACGTTAGCCGGCTACGTATACTCCGGAATATTAATAGGCCTAGGATGCATATGG
>56406597.1.255
GCTTCTGATTTTGTAATGTAATTATCAGGTAGCTTATGATATGTCTGAAGATAATCCGCA
>pUCBM21.Boehringer.html.1.17
ACGCGTAACTTAAGTGCGGCCGCGGTACCGGGCCCGTCGACTCTAGAGCTCTGCAGGCAT
>310778.1.3
ATTCGAGCTCGGTACCCGGGGATCCTCTAGAGTCGACCTGCAGGGGCCCTCGAGACGCGT
>118200856.1.92
ATCTTATAGGCCTCGAGTTAACGTTCGAGGTCGACTCTAGATAAAGCTTTAGAGCTCTTC
>118200845.1.102
TAACGTTCGAGGTCGACTCTAGATAAAGCTTTAGAGCTCTTCTTAAGAAGGATCCAGATC
>209094.1.5
TCGAGCTCGGTACCCGGGGATCCTCTAGAGTCGACGTCACGCGTCCATGGAGATCTCGAG
>pSE420.InVitrogen.html.1.206
CGCTGATATCGATCGCGCGCAGATCTGTCATGATGATCATTGCAATTGGATCCATATATA
>115600313.1.587
ACAGCTATCAGTTGCTCAAGGCATATATGATGTCAATATCTCCGGTCTGGTAAGCACAAC
>12082761.1.25
GGCCGCGGGATATCACTAGTGCGGCCGCCTGCAGGTCGACGGGCCCGGGATCCGATATCT
>108947432.1.23
TCTAGAAAGCTTCTCGAGCGGATCCTGCAGGAATTCCCGGGCATATGTCCGGTACCGTCG
>209573.1.272
TCATTACCGCGGTTTCCATTATAAAATCCTCTTTGACTTTTAAAACACTCGAGTTAACAA
>pT7Blue-2.Novagen.html.1.123
GCAGTTTTGAGGAGAAGCCCGGGCTCTTGTCGTCGTCATCGCTGCCACCGGTACCGCTGT
>73697467.2.5
GCGGTGGCAGCAGCCAACTCAGCTTCCTTTCGGGCTTTGTTAGCAGCCGGATCAGCTTGC
>p453.Generic.html.1.53
TTATAGCATAGAAAAAAACAAAATGAAATTCTACTATATTTTTGAGCTCGGGGTACCCGG
>pNEB193.New_England_Biolabs.html.1.3
CTTGCATGCCTGCAGGTTTAAACAGTCGACTCTAGACTTAATTAAGGATCCGGCGCGCCC
>118200849.1.135
TAGATAAAGCTTTAGAGCTCTTCTTAAGAAGGATCCAGATCCACTAGTGGCCTATGCGGC
>56406597.1.296
TGTCTGAAGATAATCCGCAACCCCGTCAAACGTGTTGATAACCTGTGCCATGGCGATCGC
>pMR103.ATCC.html.1.29
ATGGGTCGGATCCGGCTGCTAACAAAGCCCGAAAGGAAGCTGAGTTGGCTGCTGCCACCG
>pET-41Ek_LIC.Novagen.html.1.21
TGGATATCGGGGATCCGAATTCTGTACAGGCCTTGGCGCGCCTGCAGGCGAGCTCCGTCG
>118200854.1.87
AGTTAACGTTCGAGGTCGACTCTAGATAAAGCTTTAGAGCTCTTCTTAAGAAGGATCCAG
>pPIC6b.InVitrogen.html.1.3
AGAAAGCTGGCGGCCGCCGCGGCTCGAGGTACCGATCCGAGACGGCCGGCTGGGCCACGT
>209573.1.62
TGATACGTGGAGCGTCCGGATCTAGACAGATTTTACGACCGTCTTTCAGAGTAGCGATAA
>pETBlue-2.Novagen.html.1.124
ACCGTCGACGTCCTGCAGGCGCGCCTGTACAGAATTCGGATCCACGAGCTCCCGGGATAT
>pAMP19.Invitrogen.html.1.25
CTAGAGCGGCCGCCCATGGAGATCTCTACTAGTACGCGTTGGATCCCCGGGTACCGAGCT
>56406604.1.133
TGTTCGTCCGCTTTTGCCCTGGAGTTTGCCTTCCCTGTTTGAGAAGATGTCTCCGCCGAT
>595764.1.199
CCTAGGATGCATATGGCGGCCGCCTGCAGCTGGCGCCATCGATACGCGTACGTCGCGACC
>115600313.1.279
TTTTCACCATGGGCAAATATTATACGCAAGGCGACAAGGTGCTGATGCCGCTGGCGATTC
>pCRT7_VP22-1.InVitrogen.html.1.20
GACTCGAGCGGCCGCCACTGTGCTGGATATCTGCAGAATTCCACCACACTGGACTAGTGG
>pET-12c.Novagen.html.1.43
CATATGCGGGCGAAACTCCTAGGAATAGTCCTGACAACCCCTATCGCGATCAGCTCTTTT
>pRSFDuet-1.Novagen.html.1.7
TTCAAATTTCGCAGCAGCGGTTTCTTTACCAGACTCGAGGGTACCGACGTCAGCGATCGC
>pCRT7_NT-E3.InVitrogen.html.1.3
CGACCCATTTGCTGTCCACCAGTCATGCTAGCCATACCATGATGATGATGATGATGAGAA
>pRSET_CAT.InVitrogen.html.1.395
TTATACGCAAGGCGACAAGGTGCTGATGCCGCTGGCGATTCAGGTTCATCATGCCGTCTG
>pBMN-GFP.Orbigen.html.1.8
TAGCGGCCGCGGCGCGCCGGCCCTCGAGGCCTGCAGGAATTCGAATTTAAATGGATCCTA
>56406597.1.92
ATTTCTGAAGCCTGATGTATAGTTAATATCCGCTTCACGCCATGTTCGTCCGCTTTTGCC
>pTriEx-1.Novagen.html.1.41
CGGGGTCTTCCGGGGCGAGTTCTGGCTGGCTTGCACGTGTATACAGCTGTGCGGCCGCAA
>4165110.1.35
ATTTCAGTGCAATTTATCTCTTCAAATGTAGCACCTGAAGTCAGCCCCATACGATATAAG
>287943.1.20
TGCAGCTGGTACCATGGAATTCGAAGCTTGATCCGACCCATTTGCTGTCCACCAGTCATG
>1184321.1.13
GTGGCGGCCGCTCTAGCCCGGGCGGATCCCCCGGGCTGCAGGAATTCGATATCAAGCTTA
>pBEND1.Generic.html.1.3
GCTTGGATCCCTCGAGACTAGTCCATGGATCGATGCTAGCAGATCTACGCGTGTCGACTC
>4512193.1.50
TTCGAATTCGAGCTCCCGGGTACCATGGCATGCATCGATAGATCTCGAGGCCTCGGACTA
>pRSET_CAT.InVitrogen.html.1.253
GTTTTATCCGGCCTTTATTCACATTCTTGCCCGCCTGATGAATGCTCATCCGGAATTCCG
>pET-12a.Novagen.html.1.56
AAACTCCTAGGAATAGTCCTGACAACCCCTATCGCGATCAGCTCTTTTGCGTCGACGGGA
>pET-41c(+).Novagen.html.1.1
GTCCCATGGCGATATCGGGGATCCGAATTCTGTACAGGCCTTGGCGCGCCTGCAGGCGAG
>pKRX.ATCC.html.1.20
CCGCTCTAGAACTAGTGGATCCCCCGGGCTGCAGGAATTCACCAGCCTTGAGATGGTTGA
>pETBlue-2.Novagen.html.1.26
TGGTGCTCGAGATCCTCTGGGTCTTCAGGAGCGAGTTCTGGCTGGCTTGCACGTGTATAC
>pSE280.Invitrogen.html.1.131
GAGTATACGTAGCCGGCTAACGTTAACAACCGGTACCTCTAGAACTATAGCTAGCATGCG
>pT7T3_18U.Stratagene.html.1.142
ATGCAAGCTTATTCCCTTTAGTGAGGGTTAATTTATATAGCTTGGCACTGGCCGTCGTTT
>pRSET_CAT.InVitrogen.html.1.192
ACCAGACCGTTCAGCTGGATATTACGGCCTTTTTAAAGACCGTAAAGAAAAATAAGCACA
>115600313.1.663
CGTCGTCTGCGTGCCGAACGCTGGAAAGCGGAAAATCAGGAAGGGATGGCTGAGGTCGCC
>pET-17xb.Novagen.html.1.10
AAGCTTGGTACCGAGCTCGGATCCACTAGTAACGGCCGCCAGTGTGCTGGAATTCTGCAG
>pMAL-p2g.New_England_Biolabs.html.1.31
CGAATTCTACGTAGTGTGCCGCACCCGGCCCGAGGTTGTTGTTATTGTTATTGTTGTTGT
>SSEV19.Generic.html.1.63
TGAGCGAGTAACAACCCGTCGGATTCTCCGTGGGAACAAACGGCGGATTGACCGTAATGG
>pT7T3_18U.Stratagene.html.1.55
ATGATTACGAATTTAATACGACTCACTATAGGGAATTCGAGCTCCCGGGTTTTTTTTTTT
>27573262.1.34
GTGCTGGTACCTCGGATCCGAATTCGAGCTCCGTCGACAAGCTTGCGGCCGCACTCGAGG
>45862352.2.15
AGGTACCGAGCTCCTGCAGTATCGATGCGGCCGCAAAGTCGACGAATTCTCCCGGGTGGA
>118200851.1.30
TGCGATCGCAGACCTAGGAAAGCTAGCTATACGCGTTATACCGGTATCCTGCAGGTAGTA
>56406604.1.168
TGTTTGAGAAGATGTCTCCGCCGATGCTTTTCCCCGGAGCGACGTCTGCAAGGTTCCCTT
>13446792.1.10
GAGGCCATGGCGGCCGCACTAGTGGATCCCCCGGGATGCATGAATTCAAGCTTATCGATG
>pET-44c(+).Novagen.html.1.19
TCTGGTACGATTGATGACGACGACAAGAGTCCGAGCTCGTGGATCCGAATTCTGTACAGG
>56406597.1.28
AGGTCTGATAATGGTCCGTTGTTTTGTAAATCAGCCAGTCGCTTGAGTAAAGAATCCGGT
>4097019.1.489
AGGCTTGGATCCAGAGTCTCCTGAACTAGACAATGCTCAGGACTGATGAGTCCGTGAGGA
>118200845.1.175
TGCGGCCGCGGATCTGATCCCGGGCGGGTACCTTTGAATTCCACTTAATTAAGAAGGCCG
>litmus28i.New_England_Biolabs.html.1.13
TGTACATCCGGAGACGCGTCACGGCCGAAGCTAGCGAATTCGTGGATCCAGATATCCTGC
>595767.1.158
GTTAACAACCGGTACCTCTAGAACTATAGCTAGCATGCGCAAATTTAAAGCGCTGATATC
>pASK22.Generic.html.1.182
CGACGCACCGTAGATCAGCAGTTTCGGCGGTTGGCCAGGCTTTTGCTGATACCACGCCAG
>pOSEX2.ATCC.html.1.7
GTCTTAAGGCGGCCGCGGTACCGGGCCCGTCGACTCTAGAGCTCTGCAGGCATGCGATAT
>595764.1.192
TAATAGGCCTAGGATGCATATGGCGGCCGCCTGCAGCTGGCGCCATCGATACGCGTACGT
>pShuttle2.Clontech.html.1.5
GCTTGGTACCGAGCTCGGATCATCCAGCACAGTGGCGGCCGCTCGAGTCTAGAGGGCCCG
>pNEB205A.New_England_Biolabs.html.1.2
GCTTCCTGCAGGGTTTAAACGCTGAGGAGACATCTAGACTTTCCCTCAGCTTAATTAAGG
>pSE280.Invitrogen.html.1.89
GCAGGCGGCCGCCATATGCATCCTAGGCCTATTAATATTCCGGAGTATACGTAGCCGGCT
>pET-42c(+).Novagen.html.1.11
ATATCGGGGATCCGAATTCTGTACAGGCCTTGGCGCGCCTGCAGGCGAGCTCCGTCGACA
>11559656.1.24
ATCTTCTAGACCCCGGGGATATCCCATGGGCGGCCGCACTAGTGTCGACCTGCAGGCATG
>pET-47b(+).Novagen.html.1.4
TACATATGGCACATCACCACCACCATCACTCCGCGGCTCTTGAAGTCCTCTTTCAGGGAC
>pETcoco-2.Novagen.html.1.130
GCTCTTGTCGTCGTCATCACCAGTTGGCGGTGGCGAGTCCATGTGCTGGCGTTCAAATTT
>pSE420.InVitrogen.html.1.100
GCCGCCATATGCATCCTAGGCCTATTAATATTCCGGAGTATACGTAGCCGGCTAACGTTA
>83314120.1.3
CGCATGCGAATTCAGATCTAGAGCTCTGCAGGATCCAAGCTTACTAGTGGTACCACGCGT
>pASK22.Generic.html.1.10
AAGCGCGCTTCAGTTCCAGTTTGGTGCCGGCGCCAAAGGTCAGCGGGTAAGAGTGGTCGT
>pET-44b(+).Novagen.html.1.78
GCGCGCCTGCAGGACGTCGACGGTACCATCGATACGCGTTCGAAGCTTGCGGCCGCACAG
>118200856.1.114
GTTCGAGGTCGACTCTAGATAAAGCTTTAGAGCTCTTCTTAAGAAGGATCCAGATCCACT
>287939.1.16
TTCCATGGTACCAGCTGCAGATCTCGAGCTCGGATCCGACCCATTTGCTGTCCACCAGTC
>310804.1.4
GAGAGCTTGGCTGCAGGTCGACGGATCCCAAGCTTCTTCTAGAGGTACCGCATGCGATAT
>13027702.1.8
CGGAATATTAATAGGCCTAGGATGCATATGGCGGCCGCCTGCAGCTGGCGCCATCGATAC
>pETcoco-2.Novagen.html.1.45
GAGCGAGTTCTGGCTGGCTTGCGGCCGCAAGCTTCGAAACCGTACGCACGTGGCGCGCCT
>pEYFP.Clontech.html.2.2
GCCCGTACGGCCGACTAGTAGGCCTATTATTTTTGACACCAGACAAGTTGGTAATGGTAG
>595764.1.74
TGATCATCATGACAGATCTGCGCGCGATCGATATCAGCGCTTTAAATTTGCGCATGCTAG
>56406608.1.248
AGGGCTTGTGCTTCTGATTTTGTAATGTAATTATCAGGTAGCTTATGATATGTCTGAAGA
>pHIL-S1.InVitrogen.html.1.99
TAGAATCTAGCAAGACCGGTCTTCTCGTAAGTGCCCAACTTGAACTGAGGAACAGTCATG
>115600313.1.817
CGTCTGTTTGTGGATGTACAGAGTGATATTATTGACACGCCCGGGCGACGGATGGTGATC
>29569706.1.35
TCGACATCGATAAGCTTGAATTCATGCATCCCGGGGGATCCACTAGTGCGGCCGCCATGG
>56406604.1.269
ATGTAATTATCAGGTAGCTTATGATATGTCTGAAGATAATCCGCAACCCCGTCAAACGTG
>pT7Blue-2.Novagen.html.1.160
ATCGCTGCCACCGGTACCGCTGTCGATGTGCTGGCGTTCGAATTTAGCAGCAGCGGTTTC
>pCRT7_GS.InVitrogen.html.1.22
CTCAGCTTCCTTTCGGGCTTTGTTAGCAGCCGGATCAAGCTTCGAATTCGCCCTTAAGGG
>pET-44b(+).Novagen.html.1.6
GGCAGCGCGGGTTCTGGTACGATTGATGACGACGACAAGAGTCCGGAGCTCGTGGATCCG
>pET-44c(+).Novagen.html.1.48
TCCGAGCTCGTGGATCCGAATTCTGTACAGGCGCGCCTGCAGGACGTCGACGGTACCATC
>4097019.1.189
TCCGTGAGGACGAAACTCTAAGGCTTGGATCCAGAGTCTCCTGAACTAGACAATGCTCAG
>18140169.1.4
TAGATTAAGGAGGCCATATGACTATGCATGCGGCCGCGGATCCGATATCGAATTCGAAGC
>115600313.1.530
AGTATGTCAAAAAGAGGTATGCTATGAAGCAGCGTATTACAGTGACAGTTGACAGCGACA
>litmus28i.New_England_Biolabs.html.1.9
TGCCTGTACATCCGGAGACGCGTCACGGCCGAAGCTAGCGAATTCGTGGATCCAGATATC
>27573265.1.4
TGGGTACCTCGGATCCGAATTCGAGCTCCGTCGACAAGCTTGCGGCCGCACTCGAGGATC
>pTriEx-1.Novagen.html.1.108
ACCGGTACCGTCGACCTGCAGGCGCGCCGAGATCTGAGAATTCGGATCCACGAGCTCCCG
>55535633.1.9
CGCCGAGGCCAGATCTTGATATCCTCGAGGCTAGCGAGCTCAGGTACCGGCCAGTTAGGC
>310778.1.9
GCTCGGTACCCGGGGATCCTCTAGAGTCGACCTGCAGGGGCCCTCGAGACGCGTGGCATG
>29569706.1.37
GACATCGATAAGCTTGAATTCATGCATCCCGGGGGATCCACTAGTGCGGCCGCCATGGCC
>pPICZB.InVitrogen.html.2.2
GCCCAAGCTGGCGGCCGCCGCGGCTCGAGGTACCGATCCGAGACGGCCGGCTGGGCCACG
>pTriEx-3Neo.Novagen.html.1.63
CGAGTTCTGGCTGGCTTGCACGTGTATACAGCTGTGCGGCCGCAAGCTTCGAACCGGTAC
>4097019.1.21
GCTCTAGACAATGCTCAGGACTGATGAGTCCGTGAGGACGAAACTCTAAGGCTTGGATCC
>pSPORT1.ATCC.html.1.22
GAATTCCCGGGTCGACGAGCTCACTAGTCGGCGGCCGCTCTAGAGGATCCAAGCTTACGT
>4097013.1.50
CCGTGAGGACGAAACTCTAAGGCTTGGATCCAGAGTCTCCTGAACTAGTCCAAGCTTATC
>pLEX.InVitrogen.html.1.34
CGCCAGTGTGATGGATATCTGCAGAATTCCAGCACACTGGCGGCCGTTACTAGTGGATCC
>pASK22.Generic.html.1.411
TTCATCTGCAGGTACAGGATCGATTGACTAGTGTCACGAGAAACGATGAAACGACCTTTA
>115600313.1.460
CAGATAACAGTATGCGTATTTGCGCGCTGATTTTTGCGGTATAAGAATATATACTGATAT
>pCRT7_VP22-1-TOPO.InVitrogen.html.1.4
GACTCGAGCGGCCGCCACTGTGCTGGATATCTGCAGAATTGCCCTTAAGGGCAATTCCAC
>pASK22.Generic.html.1.147
CCGGTAAAACGGTCCGGAACACCAGATTCACGGGTCGACGCACCGTAGATCAGCAGTTTC
>p3T.Mobitec.html.1.53
TTTTGGATGGCGACCCGGGTGCCCAGCCAAAAAATGGCCACTGCAGGAATTCGATATCAA
>118200856.1.118
GAGGTCGACTCTAGATAAAGCTTTAGAGCTCTTCTTAAGAAGGATCCAGATCCACTAGTG
>118200854.1.80
GGCCTCGAGTTAACGTTCGAGGTCGACTCTAGATAAAGCTTTAGAGCTCTTCTTAAGAAG
>pAMP18.Invitrogen.html.1.24
TCCAACGCGTACTAGTAGAGATCTCCATGGGCGGCCGCTCTAGAGTCGACCTGCAGGCAT
>pMAL-p2g.New_England_Biolabs.html.1.2
GCTTGCCTGCAGGTCGACTCTAGAGGATCCGAATTCTACGTAGTGTGCCGCACCCGGCCC
>209518.1.2
ATCGATAAGCTTGGGCTGCAGGTCGACTCTAGAGGATCCCCGGGCGAGCTCGAATTCCGG
>pMT_BiP_V5-Hisc.InVitrogen.html.8.15
CTCGAGCGGCCGCCACTGTGCTGGATATCTGCAGAATTCCACCACACTGGACTAGTAGGT
>310825.1.10
CTTGGCTGCAGGTCGACGGATCCCAAGCTTCTTCTAGAGGTACCGCATGCGATATCGAGC
>17864894.1.77
CATATGCATCCGCGGGCCCGGGTTACGAGATCGATGAATTCGAGCTCGGTACCCCTAGAG
>9957257.1.29
CTCTAGAAGCGGCCGCGACTAGTGAGCTCGTCGACGTAGGCCTTTGAATTCCCATATGGG
>17864894.1.42
CGTACGACGTCTAGACCTAGGCCTTAAGATCTGATCATATGCATCCGCGGGCCCGGGTTA
>11934669.1.8
GGCCCCCCCTCGAGGTCGACGGTATCGATAAGCTTGATATCGAATTCCTGCAGCCCGGGG
>pET-42b(+).Novagen.html.1.8
TGGATATCGGGGATCCGAATTCTGTACAGGCCTTGGCGCGCCTGCAGGCGAGCTCCGTCG
>498575.1.16
CCCGGGGATCCTCTAGAGTCGATCGTTAACGCGTCGACGCGGCCGCGGGGGCCCACTAGT
>pASK22.Generic.html.1.1
AAGCTTATCAAGCGCGCTTCAGTTCCAGTTTGGTGCCGGCGCCAAAGGTCAGCGGGTAAG
>pGV451.Generic.html.1.26
TGACAGCTTATCATCGCCCTGACTGAGTCGAGCCCAGCTTGGCTGCAGGTCGACGGATCC
>1673614.1.14
AACTTAAGTCTAGAGTCGACGGTACCAAGAATTCCATGGATATCCCGGGGATCCATGCTA
>pMAL-cri.New_England_Biolabs.html.1.23
TAGAGGATCCGAATTCTGAAATCCTTCCCTCGATCACGAGAGAGGACGGTACCGAGCTCG
>45655410.1.4
ATCCAACGCGTTGGGAGCTCTCCCATATGGTCGACCTGCAGGCGGCCGCGAATTCACTAG
>pUni_V5-HisC.InVitrogen.html.1.4
TCTCGCGAAGGCCTGACGTCGGGCCCGGATCCGCCCACACGGCACCGGTGAATTCCTCGA
>118200849.1.6
CTTGTTTAAACTATGGCGCGCCTTTGCGATCGCAGACCTAGGAAAGCTAGCTATACGCGT
>pT7Blue-2.Novagen.html.1.72
ATCGGAATTCTATAGTGTCACCTAAATAAGGATCCGATACGTAACGCGTCTGCAGTTTTG
>57790551.1.17
CGGGCCCAAGCTTCTCGAGGAATTCCTGCAGCCCGGGGGATCCACTAGTGAGCTCATGCA
>SSEV19.Generic.html.1.26
TGGCCTTCCTGTAGCCAGCTTTCATCAACATTAAATGTGAGCGAGTAACAACCCGTCGGA
>595764.1.46
CGGGCCCTATATATGGATCCAATTGCAATGATCATCATGACAGATCTGCGCGCGATCGAT
>pHT3T7BMM.Boehringer.html.1.1
AAGCTTCCATGGGATATCGCATGCCTGCAGAGCTCTAGAGTCGACGGGCCCGGTACCGCG
>45655410.1.52
CGAATTCACTAGTGATATCGAATTCCCGCGGCCGCCATGGCGGCCGGGAGCATGCGACGT
>287940.1.2
GATCCGAGCTCGAGATCTGCAGCTGGTACCATGGAATTCGAAGCTTGATCCGCGACCCAT
>45655410.1.22
TCTCCCATATGGTCGACCTGCAGGCGGCCGCGAATTCACTAGTGATATCGAATTCCCGCG
>pTriEx-3Neo.Novagen.html.1.19
GTGATGGTGATGGTGGTGCTCGAGATCCTCGGGGTCTTCCGGGGCGAGTTCTGGCTGGCT
>4097019.1.559
AGGCTTGGATCCAGAGTCTCCTGAACTAGACAATGCTCAGGACTGATGAGTCCGTGAGGA
>pT7Blue-2.Novagen.html.1.8
GAGCTCGGGCCCCCACACGTGTGGTCTAGAGCTAGCCTAGGCTCGAGAAGCTTGTCGACC
>13027702.1.27
GGATGCATATGGCGGCCGCCTGCAGCTGGCGCCATCGATACGCGTACGTCGCGACCGCGG
>pEX13.ATCC.html.3.2
CAAGCTTGGCTGCAGGTCGACGGATCCGCATGCACTAGTGAATTGGGTACCCCGGGGGAA
>pET-48b(+).Novagen.html.1.57
CAGGCCTTGGCGCGCCCGACGTCCGTCGACAAGCTTGCGGCCGCAGAGCTCGCTCTGGTG
>595767.1.167
CGGTACCTCTAGAACTATAGCTAGCATGCGCAAATTTAAAGCGCTGATATCGATCGCGCG
>56406597.1.105
GATGTATAGTTAATATCCGCTTCACGCCATGTTCGTCCGCTTTTGCCCTGGAGTTTGCCT
>pTriEx-1.Novagen.html.1.22
TGGTGGTGCTCGAGATCCTCGGGGTCTTCCGGGGCGAGTTCTGGCTGGCTTGCACGTGTA
>pRSET_CAT.InVitrogen.html.1.97
GAAAAAAATCACTGGATATACCACCGTTGATATATCCCAATCGCATCGTAAAGAACATTT
>pRSET_CAT.InVitrogen.html.1.384
ATGGGCAAATATTATACGCAAGGCGACAAGGTGCTGATGCCGCTGGCGATTCAGGTTCAT
>209573.1.35
CAGCCAGTTTTTTCTGAACGATCTTCTTGATACGTGGAGCGTCCGGATCTAGACAGATTT
>8216948.1.28
ATATGGTCGACCTGCAGGCGGCCGCACTAGTGATATCCCGCGGCCATGGCGGCCGGGAGC
>pTriEx-3Neo.Novagen.html.1.12
AGTGATGGTGATGGTGATGGTGGTGCTCGAGATCCTCGGGGTCTTCCGGGGCGAGTTCTG
>8272485.1.7
CATGCCTGCAGGTCGACTCTAGAGGATCCCCGGGTACCGAGCTCGAATTAGTCGATGATA
>115600313.1.1041
CATCAAAAACGCCATTAACCTGATGTTCTGGGGAATATAAATGTCAGGCTCCCTTATACA
>595767.1.220
TCGCGCGCAGATCTGTCATGATGATCATTGCAATTGGATCCATATATAGGGCCCGGGTTA
>pET-42b(+).Novagen.html.1.24
GAATTCTGTACAGGCCTTGGCGCGCCTGCAGGCGAGCTCCGTCGACAAGCTTGCGGCCGC
>SSEV19.Generic.html.1.88
CTCCGTGGGAACAAACGGCGGATTGACCGTAATGGGATAGGTTACGTTGGTGTAGATGGG
>pOSEX3.ATCC.html.1.18
GGCGGCCGCGGTACCGGGCCCGTCGACTCTAGAGCTCTGCAGGCATGCGATATCCCATGG
>13027702.1.5
CTCCGGAATATTAATAGGCCTAGGATGCATATGGCGGCCGCCTGCAGCTGGCGCCATCGA
>1052556.1.5
AAGAGCTTGCAAGCTTGAATTCATCGATATCTAGATCTCGAGCTCGCGAAAGCTAGCTTG
>pBAC-7.invitrogen.html.1.1
TCGAGTGCGGCCGCAAGCTTCGAGCTCGAATTCGGATCCAGGCCTTTTGAGGAGAAGCCC
>115600313.1.475
GTATTTGCGCGCTGATTTTTGCGGTATAAGAATATATACTGATATGTATACCCGAAGTAT
>48995599.1.112
CTACGTATACTCCGGAATATTAATAGGCCTAGGATGCATATGGCGGCCGCCTGCAGCTGG
>118200856.1.81
GCATGCAAGAGATCTTATAGGCCTCGAGTTAACGTTCGAGGTCGACTCTAGATAAAGCTT
>pCRT7_VP22-1-TOPO.InVitrogen.html.1.22
TGTGCTGGATATCTGCAGAATTGCCCTTAAGGGCAATTCCACCACACTGGACTAGTGGAT
>pExchange-5B.Stratagene.html.1.20
TAAGCTTGATATCGAATTCCTGCAGCCCGGGGGATCCGCCCGGGCTAGAGCGGCCGCCAC
>pASK22.Generic.html.1.394
CTTCAGCACGCAATGCATTCATCTGCAGGTACAGGATCGATTGACTAGTGTCACGAGAAA
>pAmCyan.Clontech.html.2.18
GCCTATTATTTTTGACACCAGACAAGTTGGTAATGGTAGCGACCGGCGCTCAGTTGGAAT
>4097019.1.201
AAACTCTAAGGCTTGGATCCAGAGTCTCCTGAACTAGACAATGCTCAGGACTGATGAGTC
>115600313.1.856
CCCGGGCGACGGATGGTGATCCCCCTGGCCAGTGCACGTCTGCTGTCAGATAAAGTCTCC
>115600313.1.43
ATGATATAAATATCAATATATTAAATTAGATTTTGCATAAAAAACAGACTACATAATACT
>208744.1.33
AACAGTAATAACGAAGATGACGATGAAGAGTAGTACGATTAGCAGGACAAGAGCCCTTTG
>pET-44a(+).Novagen.html.1.73
TACAGGCGCGCCTGCAGGACGTCGACGGTACCATCGATACGCGTTCGAAGCTTGCGGCCG
>56406604.1.288
TATGATATGTCTGAAGATAATCCGCAACCCCGTCAAACGTGTTGATAACCTGTGCCATGT
>pSU2703.Generic.html.1.30
GAGAATTACAACTTATATCGTATGGGGCTGACTTCAGGTGCTACATTTGAAGAGATAAAT
>SSEV19.Generic.html.1.113
ACCGTAATGGGATAGGTTACGTTGGTGTAGATGGGCGCATCGTAACCGTGCATCTGCCAG
>pASK22.Generic.html.1.500
GTTACCTTTGTTACGGCTAGCTGCGATCCACTCGAGACGTTTACCCGGGGGCTGACGTAC
>pSPORT1.ATCC.html.1.41
CTCACTAGTCGGCGGCCGCTCTAGAGGATCCAAGCTTACGTACGCGTGCATGCGACGTCA
>118200849.1.191
CGGCCGCGGATCTGATCCCGGGCGGGTACCTTTGAATTCCACTTAATTAAGTAGGCCGGC
>8346634.2.58
ATGGATCCAATTGCAATGATCATCATGACAGATCTGCGCGCGATCGATATCAGCGCTTTA
>118200851.1.96
AGATCTTATAGGCCTCGAGTTAACGTTCGAGGTCGACTCTAGATAAAGCTTTAGAGCTCT
>pSE420.InVitrogen.html.1.156
GTTAACAACCGGTACCTCTAGAACTATAGCTAGCATGCGCAAATTTAAAGCGCTGATATC
>56406604.1.122
GCTTCACGCCATGTTCGTCCGCTTTTGCCCTGGAGTTTGCCTTCCCTGTTTGAGAAGATG
>pMR101.ATCC.html.1.24
GCAAATGGGTCGGATCCGGCTGCTAACAAAGCCCGAAAGGAAGCTGAGTTGGCTGCTGCC
>pET-38b(+).Novagen.html.1.12
GTGATATCGGATCCGAATTCTGTACACCTGCAGGACGTCAAGCTTGCGGCCGCACTCGAG
>pASK22.Generic.html.1.221
CTTTTGCTGATACCACGCCAGGAAGTTTTTCTGGTTACCAGAGTTCAGCAGAGACTGAGA
>pQE-TriSystem.Qiagen.html.1.62
CGGCCGCAAGCTTCGAACCGGTACCGTCGACCTGCAGGCGCGCCGAGATCTGAGAATTCG
>pT7T3_18U.Stratagene.html.1.100
CGGGTTTTTTTTTTTTTTTTTTGGGGGGGGGGGGGTGCAGGCATGCAAGCTTATTCCCTT
>45862365.1.73
GATCCAAGGCCTTCTAGAAAAACTCGAGAACGTTGGGCCCCAATTGGCTAGCAAGCTTTC
>56406597.1.223
TCCCTTTTGATGCCACCCAGCCGAGGGCTTGTGCTTCTGATTTTGTAATGTAATTATCAG
>pUCBM20.Boehringer.html.1.20
CGCATGCCTGCAGAGCTCTAGAGTCGACGGGCCCGGTACCGCGGCCGCCTTAAGACGCGT
>3328183.2.10
CGACTCACTATAGGGAGCGGCCGCAGATCTTGCAGGTCGACGATTCTATAGTGTCACCTA
>56406597.1.85
GGTCTGAATTTCTGAAGCCTGATGTATAGTTAATATCCGCTTCACGCCATGTTCGTCCGC
>595764.1.56
ATATGGATCCAATTGCAATGATCATCATGACAGATCTGCGCGCGATCGATATCAGCGCTT
>pASK22.Generic.html.1.409
CATTCATCTGCAGGTACAGGATCGATTGACTAGTGTCACGAGAAACGATGAAACGACCTT
>pAN24.Generic.html.1.48
AGGCCGCTCAGGGCGAGTAGAGATCGGAAGCCCATGGTGATGTCTGCTCAAGCGGGGTAG
>1673614.1.7
CACGTGTAACTTAAGTCTAGAGTCGACGGTACCAAGAATTCCATGGATATCCCGGGGATC
>pCITE-5b(+).Novagen.html.1.11
CCGCAAGCTTGTCGACGGAGCTCGAATTCGGATCCGATATCGCCATGGTTGAGGAGAAGC
>115600313.1.123
CTTTTTAAAGACCGTAAAGAAAAATAAGCACAAGTTTTATCCGGCCTTTATTCACATTCT
>pT7Blue-2.Novagen.html.1.61
GTCGACCAGATATCGGAATTCTATAGTGTCACCTAAATAAGGATCCGATACGTAACGCGT
>55274248.1.46
TCGAATTCCTGCAGCCCGGGGGATCCACTAGTTCTATGGCGGCCACCACAGCGGTGGAGC
>pUCBM20.Boehringer.html.1.4
AGCTTCCATGGGATATCGCATGCCTGCAGAGCTCTAGAGTCGACGGGCCCGGTACCGCGG
>56406604.1.246
GGGCTTGTGCTTCTGATTTTGTAATGTAATTATCAGGTAGCTTATGATATGTCTGAAGAT
>29569706.1.23
CCTTAAGGCCTGTCGACATCGATAAGCTTGAATTCATGCATCCCGGGGGATCCACTAGTG
>8346634.2.89
ATCTGCGCGCGATCGATATCAGCGCTTTAAATTTCGCATGCTAGAACGTTAGCCGGCTAC
>595764.1.8
GAATGGCCATGGGACGTCGACCTGAGGTAATTATAACCCGGGCCCTATATATGGATCCAA
>pT7T3D-PAC.ATCC.html.1.6
TCGAGGCCAAGAATTCCCGACTACGTAGTCGGGGATCCGTCTTAATTAAGCGGCCGCAAG
>pET-12b.Novagen.html.1.17
TTTTGTTTAACTTTAAGAAGGAGATATACATATGCGGGCGAAACTCCTAGGAATAGTCCT
>pET-41a(+).Novagen.html.1.8
TGGGATATCGGGGATCCGAATTCTGTACAGGCCTTGGCGCGCCTGCAGGCGAGCTCCGTC
>pRSET_CAT.InVitrogen.html.1.303
TCAGCCAATCCCTGGGTGAGTTTCACCAGTTTTGATTTAAACGTGGCCAATATGGACAAC
>56406604.1.279
CAGGTAGCTTATGATATGTCTGAAGATAATCCGCAACCCCGTCAAACGTGTTGATAACCT
>55274248.1.9
CCCCCCCTCGAGGTCGACGGTATCGATAAGCTTGATATCGAATTCCTGCAGCCCGGGGGA
>pCITE-2a(+).Novagen.html.1.21
CTCTAGAGGATCGGAGATCTCAGTGGTGGTGGTGGTGGTGCTCGAGTGCGGCCGCAAGCT
>10504974.1.60
GAAGCTTCGAATTCGAGCTCCCGGGTACCATGGCATGCATCGATAGATCTCGAGGCCTCG
>pET-47b(+).Novagen.html.1.136
AGCTCGCTCTGGTGCCACGCGGTAGTAAAGAAACCGCTGCTGCTAAATTCGAACGCCAGC
>pSL180.Generic.html.1.56
TATGGATCCAATTGCAATGATCATCATGACAGATCTGCGCGCGATCGATATCAGCGCTTT
>pRSET_CAT.InVitrogen.html.1.332
TTTTGATTTAAACGTGGCCAATATGGACAACTTCTTCGCCCCCGTTTTCACCATGGGCAA
>4097019.1.67
TAAGGCTTGGATCCAGAGTCTCCTGAACTAGACAATGCTCAGGACTGATGAGTCCGTGAG
>115600313.1.118
ACGGCCTTTTTAAAGACCGTAAAGAAAAATAAGCACAAGTTTTATCCGGCCTTTATTCAC
>17864894.1.89
CGGGCCCGGGTTACGAGATCGATGAATTCGAGCTCGGTACCCCTAGAGTCGACCTGCAGG
>pAX4AM.USB.html.1.13
ATCCGGGCAACGTTCTTGCCATTGCTGCATAAAAAACGCCCGGCGGCAACCGAGCGTTCT
>pMOD3.Epicentre.html.1.60
CGACTCTAGAGGATCCCCGGGTACCGAGCTCGAATTCGAGCCAATATGCGAGAACACCCG
>56406597.1.153
TGGAGTTTGCCTTCCCTGTTTGAGAAGATGTCTCCGCCGATGCTTTTCCCCGGAGCGACG
>pMAL-p2e.New_England_Biolabs.html.1.38
CGGTACCTTGTCATCGTCATCCCCGAGGTTGTTGTTATTGTTATTGTTGTTGTTGTTCGA
>56406608.1.197
CTTTTCCCCGGAGCGACGTCTGCAAGGTTCCCTTTTGATGCCACCCAGCCGAGGGCTTGT
>208744.1.24
GACGAACAAAACAGTAATAACGAAGATGACGATGAAGAGTAGTACGATTAGCAGGACAAG
>56406604.1.62
CAGTCGCTTGAGTAAAGAATCCGGTCTGAATTTCTGAAGCCTGATGTATAGTTAATATCC
>SSEV19.Generic.html.1.18
TTCGCGTCTGGCCTTCCTGTAGCCAGCTTTCATCAACATTAAATGTGAGCGAGTAACAAC
>pACYCDuet-1.Novagen.html.2.31
GTCCATGTGCTGGCGTTCAAATTTCGCAGCAGCGGTTTCTTTACCAGACTCGAGGGTACC
>pUC28.Generic.html.1.50
GGCCTTGAATGCGGCCGCGGTACCCGGGGATCCTCTAGAGTCGACCTGCAGGCGCCACGC
>209094.1.12
CGGTACCCGGGGATCCTCTAGAGTCGACGTCACGCGTCCATGGAGATCTCGAGGCCTGCA
>pACYCDuet-1.Novagen.html.2.40
CTGGCGTTCAAATTTCGCAGCAGCGGTTTCTTTACCAGACTCGAGGGTACCGACGTCAGC
>8216948.1.14
TTGGGAGCTCTCCCATATGGTCGACCTGCAGGCGGCCGCACTAGTGATATCCCGCGGCCA
>115600313.1.36
ACGTAAAATGATATAAATATCAATATATTAAATTAGATTTTGCATAAAAAACAGACTACA
>3139056.1.119
TCGACCTGCAGGCATGCAAGCTCCAGCTGCTCGAGTTCTATAGTGTCACCTAAATCGTAT
>115600313.1.339
AGGTTCATCATGCCGTCTGTGATGGCTTCCATGTCGGCAGAATGCTTAATGAATTACAAC
>287943.1.5
TCCGAGCTCGAGATCTGCAGCTGGTACCATGGAATTCGAAGCTTGATCCGACCCATTTGC
>pMR103.ATCC.html.1.19
TGGACAGCAAATGGGTCGGATCCGGCTGCTAACAAAGCCCGAAAGGAAGCTGAGTTGGCT
>56406604.1.116
ATATCCGCTTCACGCCATGTTCGTCCGCTTTTGCCCTGGAGTTTGCCTTCCCTGTTTGAG
>56406597.1.60
AGCCAGTCGCTTGAGTAAAGAATCCGGTCTGAATTTCTGAAGCCTGATGTATAGTTAATA
>10504974.1.46
TCGACGCGTCTGCAGAAGCTTCGAATTCGAGCTCCCGGGTACCATGGCATGCATCGATAG
>pDR720.Generic.html.1.3
GAATTCCCGGGGGATCCGTCGACCTGCAGCCAAGCTGCGTACTAGTTAACTAGTTCGATG
>pMAL-p2.New_England_Biolabs.html.1.34
CGAATTCTGAAATCCTTCCCTCGATCCCGAGGTTGTTGTTATTGTTATTGTTGTTGTTGT
>pSE280.Invitrogen.html.1.277
TTACCTCAGGTCGACGTCCCATGTGCAGGTGCTGAATTCGAAGGCATTCCACGACGTGGT
>209573.1.26
ATTCGTCACCAGCCAGTTTTTTCTGAACGATCTTCTTGATACGTGGAGCGTCCGGATCTA
>SSEV19.Generic.html.1.200
TCAGGAAGATCGCACTCCAGCCAGCTTTCCGGCACCGCTTCTGGTGCCGGAAACCAGGCA
>1132425.1.39
GCATAAGCTTGCTCGAGTCTAGAGTCGACGGATCCTGCAGAATTCCCGGGTACCAACACA
>4097019.1.391
CTGATGAGTCCGTGAGGACGAAACTCTAAGGCTTGGATCCAGAGTCTCCTGAACTAGACA
>56406604.1.74
TAAAGAATCCGGTCTGAATTTCTGAAGCCTGATGTATAGTTAATATCCGCTTCACGCCAT
>pAX4CP.USB.html.1.59
GCAACCGAGCGTTCTGAATTAATTAATCATCGTCAATCAATCACCCGGGCTGCAGTCGAC
>118200854.1.74
CTTATAGGCCTCGAGTTAACGTTCGAGGTCGACTCTAGATAAAGCTTTAGAGCTCTTCTT
>pAcSec1.Orbigen.html.1.10
CCCGGGGGTACCCTGCAGGCGGCCGCGAGCTCCCATGGAGGCCTGAATTCTAGAAGGTAC
>56406597.1.188
GCCGATGCTTTTCCCCGGAGCGACGTCTGCAAGGTTCCCTTTTGATGCCACCCAGCCGAG
>12082761.1.34
ATATCACTAGTGCGGCCGCCTGCAGGTCGACGGGCCCGGGATCCGATATCTAGATGCATT
>8346634.2.34
TAATTATAACCCCGGGCCCTATATATGGATCCAATTGCAATGATCATCATGACAGATCTG
>SSEV19.Generic.html.1.164
ATCTGCCAGTTTGAGGGGACGACGACCGTATCGGCCTCAGGAAGATCGCACTCCAGCCAG
>pET-44a(+).Novagen.html.1.74
ACAGGCGCGCCTGCAGGACGTCGACGGTACCATCGATACGCGTTCGAAGCTTGCGGCCGC
>209573.1.28
TCGTCACCAGCCAGTTTTTTCTGAACGATCTTCTTGATACGTGGAGCGTCCGGATCTAGA
>8216950.4.36
CTTATCGATTTCGAACCCGGGGTACCGAATTCCTCGAGTCTAGAGGAGCATGCGACGTCG
>pS3.Generic.html.1.5
CTTGCATGCCTGCAGGTCGACTCTAGAGGATCCCCGCGCATGCATGTTAACAGATCTCGT
>pQE-TriSystem.Qiagen.html.1.6
ATCCTCGGGGTCTTCCGGGGCGAGTTCTGGCTGGCTTGCACGTGTATACAGCTGTGCGGC
>pASK22.Generic.html.1.161
CGGAACACCAGATTCACGGGTCGACGCACCGTAGATCAGCAGTTTCGGCGGTTGGCCAGG
>4097019.1.149
CCAGAGTCTCCTGAACTAGACAATGCTCAGGACTGATGAGTCCGTGAGGACGAAACTCTA
>pTZ57R.Fermentas.html.2.30
TGCAGGCCTCTGCAGTCGACGGGCCCGGGATCCGATATCTAGATGCATTCGCGAGGTACC
>10504974.1.7
CTAGAGCGGCCGCCACGGCGATATCGGATCCATATGACGTCGACGCGTCTGCAGAAGCTT
>pACYCDuet-1.Novagen.html.2.38
TGCTGGCGTTCAAATTTCGCAGCAGCGGTTTCTTTACCAGACTCGAGGGTACCGACGTCA
>58029.1.7
TAGATTAGGATCTAATTCGAGCTCGCCCGGGGATCCTCTAGAGTCGACCTGCAGCCCAAG
>1906552.1.4
ATCCACTAGTTCTAGAGGATCCCCGGGTACCATGGGCCCTTAAGTATACGCGTACGAATT
>310830.1.14
GAGCTCGATATCGCATGCGGTACCTCTAGAAGAAGCTTGGGATCCGTCGACCTGCAGCCA
>115600313.1.457
AGCCAGATAACAGTATGCGTATTTGCGCGCTGATTTTTGCGGTATAAGAATATATACTGA
>209573.1.40
AGTTTTTTCTGAACGATCTTCTTGATACGTGGAGCGTCCGGATCTAGACAGATTTTACGA
>115600313.1.594
TCAGTTGCTCAAGGCATATATGATGTCAATATCTCCGGTCTGGTAAGCACAACCATGCAG
>118200856.1.123
CGACTCTAGATAAAGCTTTAGAGCTCTTCTTAAGAAGGATCCAGATCCACTAGTGGCCTA
>pSL180.Generic.html.1.118
ATTTGCGCATGCTAGCTATAGTTCTAGAGGTACCGGTTGTTAACGTTAGCCGGCTACGTA
>9957257.1.9
ACCGCATGCCTCGAGGGATCCTCTAGAAGCGGCCGCGACTAGTGAGCTCGTCGACGTAGG
>pCRT7_GS.InVitrogen.html.1.96
CATCGTCGTACAGATCCCGACCCATTTGCTGTCCACCAGTCATGCTAGCCATACCATGAT
>17864894.1.80
ATGCATCCGCGGGCCCGGGTTACGAGATCGATGAATTCGAGCTCGGTACCCCTAGAGTCG
>287939.1.11
TCGAATTCCATGGTACCAGCTGCAGATCTCGAGCTCGGATCCGACCCATTTGCTGTCCAC
>4097019.1.19
CCGCTCTAGACAATGCTCAGGACTGATGAGTCCGTGAGGACGAAACTCTAAGGCTTGGAT
>18252134.1.1
TAGAGCTCTGCAGGATCCAAGCTTACTAGTGGTACCACGCGTGAATAGATAGAGTGCAGG
>4097019.1.670
ACTGATGAGTCCGTGAGGACGAAACTCTAAGGCTTGGATCCAGAGTCTCCTGAACTAGTC
>4097019.1.109
GACTGATGAGTCCGTGAGGACGAAACTCTAAGGCTTGGATCCAGAGTCTCCTGAACTAGA
>6759494.1.3
TCTGATATCATCGATGAATTCGAGCTCGGTACCCGGGGATCCTCTAGAGTCGACCTGCAG
>pSE280.Invitrogen.html.1.272
TATAATTACCTCAGGTCGACGTCCCATGTGCAGGTGCTGAATTCGAAGGCATTCCACGAC
>pET-50b(+).Novagen.html.1.30
GGGACCCGGGTACCAGGATCCGAATTCTGTACAGGCCTTGGCGCGCCCGACGTCCGTCGA
>118200845.1.24
CAGACCTAGGAAAGCTAGCTATACGCGTTATACCGGTATCCTGCAGGTAGCATGCAAGAG
>pRSET_CAT.InVitrogen.html.1.436
AGGTTCATCATGCCGTCTGTGATGGCTTCCATGTCGGCAGAATGCTTAATGAATTACAAC
>SSEV19.Generic.html.1.183
CGACGACCGTATCGGCCTCAGGAAGATCGCACTCCAGCCAGCTTTCCGGCACCGCTTCTG
>pPolh-MAT-1.Sigma.html.1.1
AGATCTGGATCCGGTACCCCCGGGACGCGTTGACTGCAGGAATTCGCGGCCGCCTCGAGG
>pCITE-2a(+).Novagen.html.1.24
TAGAGGATCGGAGATCTCAGTGGTGGTGGTGGTGGTGCTCGAGTGCGGCCGCAAGCTTGT
>56406604.1.253
TGCTTCTGATTTTGTAATGTAATTATCAGGTAGCTTATGATATGTCTGAAGATAATCCGC
>1117808.1.13
GGCTGCAGGTCGACGGATCCCCGGGGCCTCCATGGCCATATGACCACCCAAGCTAGCGTA
>1649038.1.4
CTGATATCATCGCCAGTGTGCTGGGAATTCGGATCCTCTAGACCATCACATTGGAGCTTC
>45655410.1.18
GAGCTCTCCCATATGGTCGACCTGCAGGCGGCCGCGAATTCACTAGTGATATCGAATTCC
>pCR3.InVitrogen.html.1.40
GGATATCTGCAGAATTCCAGCACACTGGCGGCCGTTACTAGTGGATCCGAGCTCGGTACC
>115600313.1.515
GATATGTATACCCGAAGTATGTCAAAAAGAGGTATGCTATGAAGCAGCGTATTACAGTGA
>p3T.Mobitec.html.1.62
GCGACCCGGGTGCCCAGCCAAAAAATGGCCACTGCAGGAATTCGATATCAAGCTTATCGA
>pSE280.Invitrogen.html.1.72
TATCGATGGCGCCAGCTGCAGGCGGCCGCCATATGCATCCTAGGCCTATTAATATTCCGG
>SSEV19.Generic.html.1.173
TTTGAGGGGACGACGACCGTATCGGCCTCAGGAAGATCGCACTCCAGCCAGCTTTCCGGC
>287941.1.15
GATCTGCAGCTGGTACCATGGAATTCGAAGCTTGATCCCGACCCATTTGCTGTCCACCAG
>p453.Generic.html.1.48
GCTATTTATAGCATAGAAAAAAACAAAATGAAATTCTACTATATTTTTGAGCTCGGGGTA
>115600313.1.980
CCAGTGTGCCGGTCTCCGTTATCGGGGAAGAAGTGGCTGATCTCAGCCACCGCGAAAATG
>287937.1.12
ATTCCATGGTACCAGCTGCAGATCTCGAGCTCGGATCCCGACCCATTTGCTGTCCACCAG
>209132.1.16
GACGATATTCTCATCAGTGAAATCCAGCTGGAGTTCTTTAGCAAATTTTTTTATTAGCTG
>66815022.1.14
AGTCGACGGATCCCATATATGACTAGTGAATTCCCCGGGAGGCCTGATATCAAGCTTGAG
>pET-12b.Novagen.html.1.48
ATGCGGGCGAAACTCCTAGGAATAGTCCTGACAACCCCTATCGCGATCAGCTCTTTTGCG
>pASK22.Generic.html.1.493
TATACTTGTTACCTTTGTTACGGCTAGCTGCGATCCACTCGAGACGTTTACCCGGGGGCT
>16930722.1.77
TCGATGGGCCCATGGCTAGCGGCCGCACGCGTTCGCGACTAGTGCGCGATCGCGGCCGGC
>pRPM2.Generic.html.1.24
CTCTAGAGGATCCCCCCGGTCCGGATGGAAGACCCGGGTCTTCCTACCGGAGGGTACCGA
>pTriEx-3Neo.Novagen.html.1.94
CTGTGCGGCCGCAAGCTTCGAACCGGTACCGTCGACCTGCAGGCGCGCCGAGATCTGAGA
>pTOPE-1b(+).Novagen.html.1.31
CAGAATTCCAGCACACTGGCGGCCGTTACTAGTGGATCCGAGCTCGGTACCAAGCTTGAA
>6467488.1.1
GGGAAGATCTTCCGGAAGATCTTCCCCGGGGATCCTCTAGAGTCGACCTGGCGCGCCAAG
>pASK22.Generic.html.1.358
CATAGTAGTTACGCGCGCAGTAGTAGATAGCGGTGTCTTCAGCACGCAATGCATTCATCT
>p453.Generic.html.1.7
GGGGGTACCGTGCAATAAATTAGAATAGTTTCAATTTTTAAGCTATTTATAGCATAGAAA
>56406604.1.34
ATAATGGTCCGTTGTTTTGTAAATCAGCCAGTCGCTTGAGTAAAGAATCCGGTCTGAATT
>56406597.1.66
TCGCTTGAGTAAAGAATCCGGTCTGAATTTCTGAAGCCTGATGTATAGTTAATATCCGCT
>287938.1.9
TCGAATTCCATGGTACCAGCTGCAGATCTCGAGCTCGGATCCGACCCATTTGCTGTCCAC
>595764.1.36
AATTATAACCCGGGCCCTATATATGGATCCAATTGCAATGATCATCATGACAGATCTGCG
>pAX4CP.USB.html.1.57
CGGCAACCGAGCGTTCTGAATTAATTAATCATCGTCAATCAATCACCCGGGCTGCAGTCG
>pUCBM21.Boehringer.html.1.32
GCGGCCGCGGTACCGGGCCCGTCGACTCTAGAGCTCTGCAGGCATGCGATATCCCATGGA
>pMMB208.ATCC.html.1.24
ACAGCCAAGCTGAATTCGAGCTCGGTACCCGGGGATCCTCTAGAGTCGACCTGCAGGCAT
>pTriEx-1.Novagen.html.1.15
ATGGTGATGGTGGTGCTCGAGATCCTCGGGGTCTTCCGGGGCGAGTTCTGGCTGGCTTGC
>pOSEX2.ATCC.html.1.15
GCGGCCGCGGTACCGGGCCCGTCGACTCTAGAGCTCTGCAGGCATGCGATATCCCATGGA
>115600313.1.866
GGATGGTGATCCCCCTGGCCAGTGCACGTCTGCTGTCAGATAAAGTCTCCCGTGAACTTT
>pASK22.Generic.html.1.8
TCAAGCGCGCTTCAGTTCCAGTTTGGTGCCGGCGCCAAAGGTCAGCGGGTAAGAGTGGTC
>SSEV19.Generic.html.1.6
CATCAAAAATAATTCGCGTCTGGCCTTCCTGTAGCCAGCTTTCATCAACATTAAATGTGA
>4097019.1.227
TCCTGAACTAGACAATGCTCAGGACTGATGAGTCCGTGAGGACGAAACTCTAAGGCTTGG
>pET-48b(+).Novagen.html.1.115
TGCCACGCGGTAGTAAAGAAACCGCTGCTGCTAAATTCGAACGCCAGCACATGGACAGCT
>pSPTBM20.Boehringer.html.1.12
GATCCACGCGTCTTAAGGCGGCCGCGGTACCGGGCCCGTCGACTCTAGAGCTCTGCAGGC
>pHIL-S1.InVitrogen.html.1.87
CATCCTCTTGATTAGAATCTAGCAAGACCGGTCTTCTCGTAAGTGCCCAACTTGAACTGA
>118200845.1.140
CTTCTTAAGAAGGATCCAGATCCACTAGTGGCCTATGCGGCCGCGGATCTGATCCCGGGC
>pASK22.Generic.html.1.461
ACGACCTTTAACAGAAGCGCTGTATTCGGTGGTATACTTGTTACCTTTGTTACGGCTAGC
>56406608.1.255
GTGCTTCTGATTTTGTAATGTAATTATCAGGTAGCTTATGATATGTCTGAAGATAATCCG
>56406608.1.271
AATGTAATTATCAGGTAGCTTATGATATGTCTGAAGATAATCCGCAACCCCGTCAAACGT
>5354163.1.1
TCGAGGTCGAGCTGCAGTCTAGAGGTCGACGCGGCCGCAAGCTTCCGAATTCGCCCGGGC
>287941.1.10
CTCGAGATCTGCAGCTGGTACCATGGAATTCGAAGCTTGATCCCGACCCATTTGCTGTCC
>M13K82.Generic.html.1.1
TTGTAAAACGACGGCCAGTGCCAAGCTTGGCTGCAGGTCGACGGATCCCCTAGCACTCCC
>8346634.2.61
GATCCAATTGCAATGATCATCATGACAGATCTGCGCGCGATCGATATCAGCGCTTTAAAT
>4097019.1.139
AGGCTTGGATCCAGAGTCTCCTGAACTAGACAATGCTCAGGACTGATGAGTCCGTGAGGA
>SSEV19.Generic.html.1.81
TCGGATTCTCCGTGGGAACAAACGGCGGATTGACCGTAATGGGATAGGTTACGTTGGTGT
>pRSET_CAT.InVitrogen.html.1.142
TCGTAAAGAACATTTTGAGGCATTTCAGTCAGTTGCTCAATGTACCTATAACCAGACCGT
>115600313.1.428
TAAACGCCGCGTGGATCCGGCTTACTAAAAGCCAGATAACAGTATGCGTATTTGCGCGCT
>4097019.1.279
AGGCTTGGATCCAGAGTCTCCTGAACTAGACAATGCTCAGGACTGATGAGTCCGTGAGGA
>pET-50b(+).Novagen.html.1.51
GAATTCTGTACAGGCCTTGGCGCGCCCGACGTCCGTCGACAAGCTTGCGGCCGCAGAGCT
>pCR3.InVitrogen.html.1.15
ATGCTCGAGCGGCCGCCAGTGTGATGGATATCTGCAGAATTCCAGCACACTGGCGGCCGT
>56406608.1.293
TGATATGTCTGAAGATAATCCGCAACCCCGTCAAACGTGTTGATAACCTGTGCCATGTGA
>11559656.1.10
GGGAATTCCTCGAGATCTTCTAGACCCCGGGGATATCCCATGGGCGGCCGCACTAGTGTC
>4378794.1.14
ATCGATGCATGCCATGGTACCCGGGAGCTCGAATTCGAAGCTTCTGCAGACGCGTCGACG
>56406597.1.212
GTCTGCAAGGTTCCCTTTTGATGCCACCCAGCCGAGGGCTTGTGCTTCTGATTTTGTAAT
>118200849.1.208
CCGGGCGGGTACCTTTGAATTCCACTTAATTAAGTAGGCCGGCCAGATTAATCTGCTGAG
>4097019.1.236
AGACAATGCTCAGGACTGATGAGTCCGTGAGGACGAAACTCTAAGGCTTGGATCCAGAGT
>118200849.1.11
TTAAACTATGGCGCGCCTTTGCGATCGCAGACCTAGGAAAGCTAGCTATACGCGTTATAC
>113073416.1.10
GCCTGCAGGTCGACTCTAGACACGGGGTGGTTTAAACGCGGCCGCGGTACCACTAGTACG
>pZP19.Generic.html.1.5
CTTGCATGCCTGCAGGTCGACTCTAGAGGATCCCCCTCTAGAGGATCCCCTCGAGAATGC
>pMAL-p2.New_England_Biolabs.html.1.40
CTGAAATCCTTCCCTCGATCCCGAGGTTGTTGTTATTGTTATTGTTGTTGTTGTTCGAGC
>4097019.1.597
AGGACTGATGAGTCCGTGAGGACGAAACTCTAAGGCTTGGATCCAGAGTCTCCTGAACTA
>56406604.1.13
TCTGATTTTTGTAAAGGTCTGATAATGGTCCGTTGTTTTGTAAATCAGCCAGTCGCTTGA
>pRSET_CAT.InVitrogen.html.1.429
GCGATTCAGGTTCATCATGCCGTCTGTGATGGCTTCCATGTCGGCAGAATGCTTAATGAA
>595767.1.119
AGGCCTATTAATATTCCGGAGTATACGTAGCCGGCTAACGTTAACAACCGGTACCTCTAG
>2440162.1.13
GGCCTCTGCAGTCGACGGGCCCGGGATCCGATATCTAGATGCATTCGCGAGGTACCGAGC
>pS3.Generic.html.1.47
CATGTTAACAGATCTCGTACGCGTGCCGGCGCCTCGAGACTAGTGCGCGCTAGCTATCGA
>4097019.1.274
CTCTAAGGCTTGGATCCAGAGTCTCCTGAACTAGACAATGCTCAGGACTGATGAGTCCGT
>pET-50b(+).Novagen.html.1.105
AGAGCTCGCTCTGGTGCCACGCGGTAGTAAAGAAACCGCTGCTGCTAAATTCGAACGCCA
>pDPL13.Generic.html.1.15
TCGAGGAATTCGAGCTCGCGATCGGTACCGTCGACGGATCCCGGGATCTCTAGAAGCTTA
>310756.1.32
CATACCTACCAGTTCTGCGCCTGCAGCAATGGCAACAACGTTGCCCGGATCCGGTCGCGC
>4165118.1.45
CCCGGGGGATCCACTAGTTCTAGAGCGGCCGCCACCGCGGTGGAGCTCGACGGATCATTT
>pET-47b(+).Novagen.html.1.26
CCATCACTCCGCGGCTCTTGAAGTCCTCTTTCAGGGACCCGGGTACCAGGATCCGAATTC
>10504974.1.50
CGCGTCTGCAGAAGCTTCGAATTCGAGCTCCCGGGTACCATGGCATGCATCGATAGATCT
>287936.1.17
ATGGTACCAGCTGCAGATCTCGAGCTCGGATCCGCGACCCATTTGCTGTCCACCAGTCAT
>595764.1.86
CAGATCTGCGCGCGATCGATATCAGCGCTTTAAATTTGCGCATGCTAGCTATAGTTCTAG
>56406597.1.273
TAATTATCAGGTAGCTTATGATATGTCTGAAGATAATCCGCAACCCCGTCAAACGTGTTG
>115600313.1.86
GTACCTATAACCAGACCGTTCAGCTGGATATTACGGCCTTTTTAAAGACCGTAAAGAAAA
>pCITE-2a(+).Novagen.html.1.8
GCAGGTCGATCGACTCTAGAGGATCGGAGATCTCAGTGGTGGTGGTGGTGGTGCTCGAGT
>118200856.1.126
CTCTAGATAAAGCTTTAGAGCTCTTCTTAAGAAGGATCCAGATCCACTAGTGGCCTATGC
>56406608.1.132
GCCATGTTCGTCCGCTTTTGCCCTGGAGTTTGCCTTCCCTGTTTGAGAAGATGTCTCCGC
>pRNAT-H1.3_Hygro.Genscript.html.1.25
GCGGTTTAAACTTAAGCTTTCCAAAAAACTTACGCTGAGTACTTCGATCTCTTGAATCGA
>56406604.1.293
TATGTCTGAAGATAATCCGCAACCCCGTCAAACGTGTTGATAACCTGTGCCATGTGATTC
>pET-12b.Novagen.html.1.43
TACATATGCGGGCGAAACTCCTAGGAATAGTCCTGACAACCCCTATCGCGATCAGCTCTT
>3328183.2.17
CTATAGGGAGCGGCCGCAGATCTTGCAGGTCGACGATTCTATAGTGTCACCTAAATAGGA
>pSI.Promega.html.1.8
CCGGGTCGACTCTAGAGGTACCACGCGTGAATTCTCGAGGCTAGCCTATAGTGAGTCGTA
>pExchange-6C.Stratagene.html.1.12
GGTATCGATAAGCTTGATATCGAATTCCTGCAGCCCGGGGGATCCGCCCGGGCTAGAGCG
>pShuttle2.Clontech.html.1.13
CCGAGCTCGGATCATCCAGCACAGTGGCGGCCGCTCGAGTCTAGAGGGCCCGTTTAAACG
>603191.2.14
GACTAGTAGGCCTATTATTTTTGACACCAGACAAGTTGGTAATGGTAGCGACCGGCGCTC
>pDR720.Generic.html.1.42
TACTAGTTAACTAGTTCGATGATTAATTGTCAACAGGGGAATTCACTGGGGGGATGGGGA
>pMT_BiP_V5-Hisc.InVitrogen.html.8.1
AAGGGCCCTCTAGACTCGAGCGGCCGCCACTGTGCTGGATATCTGCAGAATTCCACCACA
>595767.1.130
TATTCCGGAGTATACGTAGCCGGCTAACGTTAACAACCGGTACCTCTAGAACTATAGCTA
>4512193.1.49
CTTCGAATTCGAGCTCCCGGGTACCATGGCATGCATCGATAGATCTCGAGGCCTCGGACT
>pAN24.Generic.html.1.2
GGATCCAGCGCGCTTGGAAATCACATTTGCCAACCCGTTGCAGACGAGGCCGCTCAGGGC
>118200849.1.5
GCTTGTTTAAACTATGGCGCGCCTTTGCGATCGCAGACCTAGGAAAGCTAGCTATACGCG
>56406597.1.18
ATTTTTGTAAAGGTCTGATAATGGTCCGTTGTTTTGTAAATCAGCCAGTCGCTTGAGTAA
>pAN24.Generic.html.1.9
GCGCGCTTGGAAATCACATTTGCCAACCCGTTGCAGACGAGGCCGCTCAGGGCGAGTAGA
>56406608.1.53
TTGTAAATCAGCCAGTCGCTTGAGTAAAGAATCCGGTCTGAATTTCTGAAGCCTGATGTA
>56406597.1.59
CAGCCAGTCGCTTGAGTAAAGAATCCGGTCTGAATTTCTGAAGCCTGATGTATAGTTAAT
>263065.1.3
TTCGATATCAAGCTTATCGATACCGTCGACCTCGAGGGGGGGCCCGGTACCCGGGGATCC
>pExchange-6A.Stratagene.html.1.16
TCGATAAGCTTGATATCGAATTCCTGCAGCCCGGGGGATCCGCCCGGGCTAGAGCGGCCG
>66815022.1.44
TTCCCCGGGAGGCCTGATATCAAGCTTGAGCTCGCGGCCGCTGCTAGCAGATCTTCTAGA
>pAX4BP.USB.html.1.59
CAACCGAGCGTTCTGAATTAATTAATCATCGTCAATCAATCACCCGGGCTGCAGTCGACT
>pET-42c(+).Novagen.html.1.16
GGGGATCCGAATTCTGTACAGGCCTTGGCGCGCCTGCAGGCGAGCTCCGTCGACAAGCTT
>8216948.1.36
GACCTGCAGGCGGCCGCACTAGTGATATCCCGCGGCCATGGCGGCCGGGAGCATGCGACG
>73697467.2.1
CTCAGCGGTGGCAGCAGCCAACTCAGCTTCCTTTCGGGCTTTGTTAGCAGCCGGATCAGC
>pKRX.ATCC.html.1.1
AGCTCCACCGCGGTGGCGGCCGCTCTAGAACTAGTGGATCCCCCGGGCTGCAGGAATTCA
>115600313.1.710
GGCTGAGGTCGCCCGGTTTATTGAAATGAACGGCTCTTTTGCTGACGAGAACAGGGGCTG
>115600313.1.151
CACAAGTTTTATCCGGCCTTTATTCACATTCTTGCCCGCCTGATGAATGCTCATCCGGAA
>115600313.1.676
CCGAACGCTGGAAAGCGGAAAATCAGGAAGGGATGGCTGAGGTCGCCCGGTTTATTGAAA
>pT7Blue-2.Novagen.html.1.132
AGGAGAAGCCCGGGCTCTTGTCGTCGTCATCGCTGCCACCGGTACCGCTGTCGATGTGCT
>pSU2703.Generic.html.1.29
TGAGAATTACAACTTATATCGTATGGGGCTGACTTCAGGTGCTACATTTGAAGAGATAAA
>pMT_BiP_V5-Hisc.InVitrogen.html.8.6
CCCTCTAGACTCGAGCGGCCGCCACTGTGCTGGATATCTGCAGAATTCCACCACACTGGA
>3983116.1.16
GCAGGCTCTAGATTCGAAAGCGGCCGCACTAGTTGAGCTCGTCGACGTAGGCCTTTGAAT
>595767.1.160
TAACAACCGGTACCTCTAGAACTATAGCTAGCATGCGCAAATTTAAAGCGCTGATATCGA
>pETBlue-2.Novagen.html.1.111
GCGTATCGATGGTACCGTCGACGTCCTGCAGGCGCGCCTGTACAGAATTCGGATCCACGA
>209573.1.165
AGACTGGATGTTTTTCGGGTGGATCCCAGAAGTAGTTTTGATGCACAGGCAACGGAGCTC
>115600313.1.265
CTTCTTCGCCCCCGTTTTCACCATGGGCAAATATTATACGCAAGGCGACAAGGTGCTGAT
>4097019.1.176
CAGGACTGATGAGTCCGTGAGGACGAAACTCTAAGGCTTGGATCCAGAGTCTCCTGAACT
>pRSET_CAT.InVitrogen.html.1.54
AAGCTTCGACGAGATTTTCAGGAGCTAAGGAAGCTAAAATGGAGAAAAAAATCACTGGAT
>287936.1.10
GAATTCCATGGTACCAGCTGCAGATCTCGAGCTCGGATCCGCGACCCATTTGCTGTCCAC
>pAN524.Generic.html.1.44
GTTGCAGACGAGGCCGCTCAGGGCGAGTAGAGATCGGAAGCCCATGGTGATGTCTGCTCA
>45655410.1.8
AACGCGTTGGGAGCTCTCCCATATGGTCGACCTGCAGGCGGCCGCGAATTCACTAGTGAT
>pASK22.Generic.html.1.541
TACCCGGGGGCTGACGTACCCACTCCATGTAGAAGTCAGAGAAGGTGAAACCTGAGGTAG
>5420374.1.37
GCGGCCGCATCTAGAGGGCCCGGATCCCTCGAGGTCGACGAATTCGAGCTCGGCCGACTT
>pET-50b(+).Novagen.html.1.61
CAGGCCTTGGCGCGCCCGACGTCCGTCGACAAGCTTGCGGCCGCAGAGCTCGCTCTGGTG
>4097019.1.182
TGATGAGTCCGTGAGGACGAAACTCTAAGGCTTGGATCCAGAGTCTCCTGAACTAGACAA
>209129.1.12
CTCCGACGATATTCTCATCAGTGAAATCCAGCTGGAGTTCTTTAGCAAATTTTTTTATTA
>3983116.1.9
CGAGACTGCAGGCTCTAGATTCGAAAGCGGCCGCACTAGTTGAGCTCGTCGACGTAGGCC
>115600313.1.874
ATCCCCCTGGCCAGTGCACGTCTGCTGTCAGATAAAGTCTCCCGTGAACTTTACCCGGTG
>pOSEX4.ATCC.html.1.5
GCGTCTTAAGGCGGCCGCGGTACCGGGCCCGTCGACTCTAGAGCTCTGCAGGCATGCGAT
>pSL180.Generic.html.1.24
CGACCTGAGGTAATTATAACCCGGGCCCTATATATGGATCCAATTGCAATGATCATCATG
>pRSET_CAT.InVitrogen.html.1.35
GCTGGTACCATGGAATTCGAAGCTTCGACGAGATTTTCAGGAGCTAAGGAAGCTAAAATG
>pET-12a.Novagen.html.1.26
CTTTAAGAAGGAGATATACATATGCGGGCGAAACTCCTAGGAATAGTCCTGACAACCCCT
>pET-41a(+).Novagen.html.1.25
GAATTCTGTACAGGCCTTGGCGCGCCTGCAGGCGAGCTCCGTCGACAAGCTTGCGGCCGC
>pASK22.Generic.html.1.217
CAGGCTTTTGCTGATACCACGCCAGGAAGTTTTTCTGGTTACCAGAGTTCAGCAGAGACT
>pET-12c.Novagen.html.1.63
AGGAATAGTCCTGACAACCCCTATCGCGATCAGCTCTTTTGCGTCGACGGGGATCCGGCT
>125976391.1.2
TAGACTAGGTGGATCCCGGGCCCGCGGTACCGTCGACTGCAGAATTCGAAGCTTGAGCTC
>118200845.1.22
CGCAGACCTAGGAAAGCTAGCTATACGCGTTATACCGGTATCCTGCAGGTAGCATGCAAG
>48995599.1.133
AATAGGCCTAGGATGCATATGGCGGCCGCCTGCAGCTGGCGCCATCGATACGCGTACGTC
>pSE280.Invitrogen.html.1.79
GGCGCCAGCTGCAGGCGGCCGCCATATGCATCCTAGGCCTATTAATATTCCGGAGTATAC
>pTriEx-1.Novagen.html.1.2
CTTAGTGATGGTGATGGTGATGGTGGTGCTCGAGATCCTCGGGGTCTTCCGGGGCGAGTT
>pGEM-7Zf(+)_LIC-F.ATCC.html.1.26
TCCGGATCCAAGCTTATCGATTTCGAACCCGGGGTACCAACTGGTTCCGGCGCCGGAGCG
>pET-44a(+).Novagen.html.1.32
GACGACGACAAGAGTCCGGGAGCTCGTGGATCCGAATTCTGTACAGGCGCGCCTGCAGGA
>118200851.1.100
CTTATAGGCCTCGAGTTAACGTTCGAGGTCGACTCTAGATAAAGCTTTAGAGCTCTTCTT
>45862365.1.60
ATTCTCCCGGGTGGATCCAAGGCCTTCTAGAAAAACTCGAGAACGTTGGGCCCCAATTGG
>4097019.1.4
CCACCGCGGTGGCGGCCGCTCTAGACAATGCTCAGGACTGATGAGTCCGTGAGGACGAAA
>18766962.1.5
CGCAAGCTTGCATGCCTGCAGGTCGACTCTAGAGGATCCCCGGGTACCGAGCTCGAATTC
>56406597.1.142
CGCTTTTGCCCTGGAGTTTGCCTTCCCTGTTTGAGAAGATGTCTCCGCCGATGCTTTTCC
>pSE280.Invitrogen.html.1.216
GCGCGCAGATCTGTCATGATGATCATTGCAATTGGATCCATATATAGGGCCCGGGTTATA
>8216948.1.4
ATCCAACGCGTTGGGAGCTCTCCCATATGGTCGACCTGCAGGCGGCCGCACTAGTGATAT
>27573262.1.5
GTACGCTCGTGCTGCTGCTCGTCAGGCTCGTGCTGGTACCTCGGATCCGAATTCGAGCTC
>11991616.1.40
GGTCGACCTGCAGGCGGCCGCAAGCTTGGGCCCGAATTCAGATCTGCATGCGAGTTTAAA
>pET-48b(+).Novagen.html.1.13
AAGTCCTCTTTCAGGGACCCGGGTACCAGGATCCGAATTCTGTACAGGCCTTGGCGCGCC
>66815022.1.49
CGGGAGGCCTGATATCAAGCTTGAGCTCGCGGCCGCTGCTAGCAGATCTTCTAGACTCGA
>57790551.1.20
GCCCAAGCTTCTCGAGGAATTCCTGCAGCCCGGGGGATCCACTAGTGAGCTCATGCATGA
>pSL180.Generic.html.1.78
ATCATGACAGATCTGCGCGCGATCGATATCAGCGCTTTAAATTTGCGCATGCTAGCTATA
>4097019.1.380
AATGCTCAGGACTGATGAGTCCGTGAGGACGAAACTCTAAGGCTTGGATCCAGAGTCTCC
>pTriEx-1.Novagen.html.1.17
GGTGATGGTGGTGCTCGAGATCCTCGGGGTCTTCCGGGGCGAGTTCTGGCTGGCTTGCAC
>8346634.2.107
TCAGCGCTTTAAATTTCGCATGCTAGAACGTTAGCCGGCTACGTATACTCCGGAATATTA
>pMT_BiP_V5-Hisc.InVitrogen.html.8.4
GGCCCTCTAGACTCGAGCGGCCGCCACTGTGCTGGATATCTGCAGAATTCCACCACACTG
>56406608.1.38
TAATGGTCCGTTGTTTTGTAAATCAGCCAGTCGCTTGAGTAAAGAATCCGGTCTGAATTT
>4097013.1.7
CCGCGGTGGCGGCCGCTCTAGACAATGCTCAGGACTGATGAGTCCGTGAGGACGAAACTC
>118200851.1.187
TATGCGGCCGCGGATCTGATCCCGGGCGGGTACCTTTGAATTCCACTTAATTAAGTAGGC
>pAX4CP.USB.html.1.70
TTCTGAATTAATTAATCATCGTCAATCAATCACCCGGGCTGCAGTCGACTCTAGATCTGG
>56406597.1.145
TTTTGCCCTGGAGTTTGCCTTCCCTGTTTGAGAAGATGTCTCCGCCGATGCTTTTCCCCG
>56406597.1.190
CGATGCTTTTCCCCGGAGCGACGTCTGCAAGGTTCCCTTTTGATGCCACCCAGCCGAGGG
>115600313.1.402
ACTGCGATGAGTGGCAGGGCGGGGCGTAAACGCCGCGTGGATCCGGCTTACTAAAAGCCA
>56406608.1.112
ATAGTTAATATCCGCTTCACGCCATGTTCGTCCGCTTTTGCCCTGGAGTTTGCCTTCCCT
>pET-48b(+).Novagen.html.1.65
GGCGCGCCCGACGTCCGTCGACAAGCTTGCGGCCGCAGAGCTCGCTCTGGTGCCACGCGG
>58651745.1.20
CCAGTGTGCTGGTGATATCACCAGCACACTGGAATTCTCTAGAGCGCGCCATGGTCAAAG
>113073444.1.4
AGCGTGAAGCTTGCATGCCTGCAGGTCGACTCTAGACACGGGGTGGTTTAAACGCGGCCG
>4512193.1.5
CACGGCGATATCGGATCCATATGACGTCGACGCGTCTGCAGAAGCTTCGAATTCGAGCTC
>pET-50b(+).Novagen.html.1.127
GGTAGTAAAGAAACCGCTGCTGCTAAATTCGAACGCCAGCACATGGACAGCTCTACTTCT
>4097019.1.629
AGGCTTGGATCCAGAGTCTCCTGAACTAGACAATGCTCAGGACTGATGAGTCCGTGAGGA
>4097013.1.71
GCTTGGATCCAGAGTCTCCTGAACTAGTCCAAGCTTATCGATACCGTCGACCTCGAGGGG
>SSEV19.Generic.html.1.239
GGATCCTCTAGAGTCGACCTGCAGGCATGCAAGCTTCGATGGAATTCCCTCCGGGAGCTA
>47132183.1.14
TACCGGGCCCAAGCTTCTCGAGGAATTCCTGCAGCCCGGGGGATCCACTAGTGAGCTCAT
>pMIB_V5-Hisb.InVitrogen.html.1.20
ACTGTGCTGGATATCTGCAGAATTCCACCACACTGGACTAGTGGATCCGAGCTCGGTACC
>pCITE-2a(+).Novagen.html.1.17
TCGACTCTAGAGGATCGGAGATCTCAGTGGTGGTGGTGGTGGTGCTCGAGTGCGGCCGCA
>1052556.1.13
GCAAGCTTGAATTCATCGATATCTAGATCTCGAGCTCGCGAAAGCTAGCTTGCATGCCTG
>595764.1.201
TAGGATGCATATGGCGGCCGCCTGCAGCTGGCGCCATCGATACGCGTACGTCGCGACCGC
>pT7T3_18U.Stratagene.html.1.98
CCCGGGTTTTTTTTTTTTTTTTTTGGGGGGGGGGGGGTGCAGGCATGCAAGCTTATTCCC
>pQE-TriSystem.Qiagen.html.1.42
TGCACGTGTATACAGCTGTGCGGCCGCAAGCTTCGAACCGGTACCGTCGACCTGCAGGCG
>58651745.1.57
TCTAGAGCGCGCCATGGTCAAAGTTGAGCGTTTATTCTGAGCTTCTGCAAAAAGAACAAG
>pET-42c(+).Novagen.html.1.25
AATTCTGTACAGGCCTTGGCGCGCCTGCAGGCGAGCTCCGTCGACAAGCTTGCGGCCGCA
>pET-52b(+).Novagen.html.1.44
GAGCGGAACTACCGCGTGGCACCAGAGCGAGCTCTGCGGCCGCGTCGACTTGTACAGGAT
>pSE280.Invitrogen.html.1.154
TAACAACCGGTACCTCTAGAACTATAGCTAGCATGCGCAAATTTAAAGCGCTGATATCGA
>4097019.1.89
CTGAACTAGACAATGCTCAGGACTGATGAGTCCGTGAGGACGAAACTCTAAGGCTTGGAT
>pSE280.Invitrogen.html.1.93
GCGGCCGCCATATGCATCCTAGGCCTATTAATATTCCGGAGTATACGTAGCCGGCTAACG
>115600313.1.630
GGTCTGGTAAGCACAACCATGCAGAATGAAGCCCGTCGTCTGCGTGCCGAACGCTGGAAA
>595767.1.238
TGATGATCATTGCAATTGGATCCATATATAGGGCCCGGGTTATAATTACCTCAGGTCGAC
>5420374.1.27
GCTTATGCATGCGGCCGCATCTAGAGGGCCCGGATCCCTCGAGGTCGACGAATTCGAGCT
>12082761.1.24
TGGCCGCGGGATATCACTAGTGCGGCCGCCTGCAGGTCGACGGGCCCGGGATCCGATATC
>3139056.1.122
ACCTGCAGGCATGCAAGCTCCAGCTGCTCGAGTTCTATAGTGTCACCTAAATCGTATGTG
>pAN561H.Generic.html.1.75
AAAGTTTCGGCCGGCGTATTGGGTGTTACGGAGCATTCACTAGGCAACCATGCATGGTTA
>413806.1.8
GCGGCCGCCCTGCAGGCCTCGAGTTCGAATCTAGAAGATCTGGTACCGAGCTCGAATTCC
>pET-48b(+).Novagen.html.1.75
ACGTCCGTCGACAAGCTTGCGGCCGCAGAGCTCGCTCTGGTGCCACGCGGTAGTAAAGAA
>115600313.1.212
AATCCCTGGGTGAGTTTCACCAGTTTTGATTTAAACGTGGCCAATATGGACAACTTCTTC
>66815022.1.13
AAGTCGACGGATCCCATATATGACTAGTGAATTCCCCGGGAGGCCTGATATCAAGCTTGA
>115600313.1.398
CAGTACTGCGATGAGTGGCAGGGCGGGGCGTAAACGCCGCGTGGATCCGGCTTACTAAAA
>pRSET_CAT.InVitrogen.html.1.122
GTTGATATATCCCAATCGCATCGTAAAGAACATTTTGAGGCATTTCAGTCAGTTGCTCAA
>pET-17xb.Novagen.html.1.31
TCCACTAGTAACGGCCGCCAGTGTGCTGGAATTCTGCAGATATCCATCACACTGGCGGCC
>pET-40b(+).Novagen.html.1.5
GGCTTCTCCTCAACCATGGCGATATCGGATCCGAATTCGAGCTCCGTCGACAAGCTTGCG
>115600313.1.673
GTGCCGAACGCTGGAAAGCGGAAAATCAGGAAGGGATGGCTGAGGTCGCCCGGTTTATTG
>8346634.2.123
CGCATGCTAGAACGTTAGCCGGCTACGTATACTCCGGAATATTAATAGGCCTAGGATGCA
>pET-50b(+).Novagen.html.1.93
GCTTGCGGCCGCAGAGCTCGCTCTGGTGCCACGCGGTAGTAAAGAAACCGCTGCTGCTAA
>115600313.1.699
CAGGAAGGGATGGCTGAGGTCGCCCGGTTTATTGAAATGAACGGCTCTTTTGCTGACGAG
>pExchange-6A.Stratagene.html.1.26
TGATATCGAATTCCTGCAGCCCGGGGGATCCGCCCGGGCTAGAGCGGCCGCCACCGCGGT
>pRSET_CAT.InVitrogen.html.1.416
GCTGATGCCGCTGGCGATTCAGGTTCATCATGCCGTCTGTGATGGCTTCCATGTCGGCAG
>pAN524.Generic.html.1.49
AGACGAGGCCGCTCAGGGCGAGTAGAGATCGGAAGCCCATGGTGATGTCTGCTCAAGCGG
>3139056.1.128
AGGCATGCAAGCTCCAGCTGCTCGAGTTCTATAGTGTCACCTAAATCGTATGTGTATGAT
>56406597.1.201
CCCGGAGCGACGTCTGCAAGGTTCCCTTTTGATGCCACCCAGCCGAGGGCTTGTGCTTCT
>8346634.2.29
TGAGGTAATTATAACCCCGGGCCCTATATATGGATCCAATTGCAATGATCATCATGACAG
>pOSEX4.ATCC.html.1.7
GTCTTAAGGCGGCCGCGGTACCGGGCCCGTCGACTCTAGAGCTCTGCAGGCATGCGATAT
>115600313.1.48
GACTAAGTTGGCAGCATCACCCGACGCACTTTGCGCCGAATAAATACCTGTGACGGAAGA
>115600313.1.299
TATACGCAAGGCGACAAGGTGCTGATGCCGCTGGCGATTCAGGTTCATCATGCCGTCTGT
>4165118.1.33
CGAGGCCTGCAGCCCGGGGGATCCACTAGTTCTAGAGCGGCCGCCACCGCGGTGGAGCTC
>56406608.1.80
AGAATCCGGTCTGAATTTCTGAAGCCTGATGTATAGTTAATATCCGCTTCACGCCATGTT
>pRSET_CAT.InVitrogen.html.1.151
ACATTTTGAGGCATTTCAGTCAGTTGCTCAATGTACCTATAACCAGACCGTTCAGCTGGA
>48995599.1.89
TACCGGTTGTTAACGTTAGCCGGCTACGTATACTCCGGAATATTAATAGGCCTAGGATGC
>115600313.1.1070
GGGGAATATAAATGTCAGGCTCCCTTATACACAGCCAGTCTGCAGGTCGATACAGTAGAA
>287941.1.16
ATCTGCAGCTGGTACCATGGAATTCGAAGCTTGATCCCGACCCATTTGCTGTCCACCAGT
>1490528.2.18
AGTAGGCCTATTATTTTTGACACCAGACAAGTTGGTAATGGTAGCGACCGGCGCTCAGTT
>SSEV19.Generic.html.1.121
GGGATAGGTTACGTTGGTGTAGATGGGCGCATCGTAACCGTGCATCTGCCAGTTTGAGGG
>4165110.1.21
GGCGGCCGCTCTAGATTTCAGTGCAATTTATCTCTTCAAATGTAGCACCTGAAGTCAGCC
>13446792.1.29
TAGTGGATCCCCCGGGATGCATGAATTCAAGCTTATCGATGTCGACAGGCCTTAAGGGCC
>56406604.1.149
CCCTGGAGTTTGCCTTCCCTGTTTGAGAAGATGTCTCCGCCGATGCTTTTCCCCGGAGCG
>56406608.1.192
CGATGCTTTTCCCCGGAGCGACGTCTGCAAGGTTCCCTTTTGATGCCACCCAGCCGAGGG
>4165118.1.65
TAGAGCGGCCGCCACCGCGGTGGAGCTCGACGGATCATTTATTCTGCCTCCCAGAGCCTG
>pET-12b.Novagen.html.1.36
GGAGATATACATATGCGGGCGAAACTCCTAGGAATAGTCCTGACAACCCCTATCGCGATC
>pLEX.InVitrogen.html.1.12
TCTAGATGCATGCTCGAGCGGCCGCCAGTGTGATGGATATCTGCAGAATTCCAGCACACT
>4378794.1.12
CTATCGATGCATGCCATGGTACCCGGGAGCTCGAATTCGAAGCTTCTGCAGACGCGTCGA
>pT7Blue-2.Novagen.html.1.56
AGCTTGTCGACCAGATATCGGAATTCTATAGTGTCACCTAAATAAGGATCCGATACGTAA
>48995599.1.108
CCGGCTACGTATACTCCGGAATATTAATAGGCCTAGGATGCATATGGCGGCCGCCTGCAG
>595764.1.206
TGCATATGGCGGCCGCCTGCAGCTGGCGCCATCGATACGCGTACGTCGCGACCGCGGACA
>29569706.1.17
TCTGGCCCTTAAGGCCTGTCGACATCGATAAGCTTGAATTCATGCATCCCGGGGGATCCA
>pSPORT1.ATCC.html.1.5
CTGCAGGTACCGGTCCGGAATTCCCGGGTCGACGAGCTCACTAGTCGGCGGCCGCTCTAG
>115600313.1.441
GATCCGGCTTACTAAAAGCCAGATAACAGTATGCGTATTTGCGCGCTGATTTTTGCGGTA
>pET-38b(+).Novagen.html.1.6
ACCATGGTGATATCGGATCCGAATTCTGTACACCTGCAGGACGTCAAGCTTGCGGCCGCA
>115600313.1.976
ATGGCCAGTGTGCCGGTCTCCGTTATCGGGGAAGAAGTGGCTGATCTCAGCCACCGCGAA
>pSU2703.Generic.html.1.32
GAATTACAACTTATATCGTATGGGGCTGACTTCAGGTGCTACATTTGAAGAGATAAATTG
>SSEV19.Generic.html.1.151
ATCGTAACCGTGCATCTGCCAGTTTGAGGGGACGACGACCGTATCGGCCTCAGGAAGATC
>pSPORT1.ATCC.html.1.39
AGCTCACTAGTCGGCGGCCGCTCTAGAGGATCCAAGCTTACGTACGCGTGCATGCGACGT
>115600313.1.198
TGCTCATCCGGAATTCCGTATGGCAATGAAAGACGGTGAGCTGGTGATATGGGATAGTGT
>pSE280.Invitrogen.html.1.249
GGATCCATATATAGGGCCCGGGTTATAATTACCTCAGGTCGACGTCCCATGTGCAGGTGC
>pZP19.Generic.html.1.1
CAAGCTTGCATGCCTGCAGGTCGACTCTAGAGGATCCCCCTCTAGAGGATCCCCTCGAGA
>4097019.1.226
CTCCTGAACTAGACAATGCTCAGGACTGATGAGTCCGTGAGGACGAAACTCTAAGGCTTG
>115600313.1.682
GCTGGAAAGCGGAAAATCAGGAAGGGATGGCTGAGGTCGCCCGGTTTATTGAAATGAACG
>13027702.1.39
CGGCCGCCTGCAGCTGGCGCCATCGATACGCGTACGTCGCGACCGCGGACATGTACAGAG
>pK.ATCC.html.1.18
TCGTACGCGTGCCGGCGCCTCGAGACTAGTGCGCGCTAGCTATCGATTCGCGAGCGGCCG
>18252134.1.36
CACGCGTGAATAGATAGAGTGCAGGGGCCCCGACCGTGTCGGGGCCCCTGCACGGGTCCA
>11991616.1.39
TGGTCGACCTGCAGGCGGCCGCAAGCTTGGGCCCGAATTCAGATCTGCATGCGAGTTTAA
>pSU2703.Generic.html.1.28
ATGAGAATTACAACTTATATCGTATGGGGCTGACTTCAGGTGCTACATTTGAAGAGATAA
>3139056.1.131
CATGCAAGCTCCAGCTGCTCGAGTTCTATAGTGTCACCTAAATCGTATGTGTATGATACA
>pET-12b.Novagen.html.1.67
GAATAGTCCTGACAACCCCTATCGCGATCAGCTCTTTTGCGTCGACGGATCCGGCTGCTA
>pET-48b(+).Novagen.html.1.126
AGTAAAGAAACCGCTGCTGCTAAATTCGAACGCCAGCACATGGACAGCTCTACTTCTGCT
>pDK101.ATCC.html.1.20
GGAGCTCTCCCATATGGTCGACCTGCAGGCGGCCGCACTAGTGATATCCCGCGGCCATGG
>209125.1.17
ACGATATTCTCATCAGTGAAATCCAGCTGGAGTTCTTTAGCAAATTTTTTTATTAGCTGA
>pET-41Ek_LIC.Novagen.html.1.14
TCAACCATGGATATCGGGGATCCGAATTCTGTACAGGCCTTGGCGCGCCTGCAGGCGAGC
>595764.1.177
TATACTCCGGAATATTAATAGGCCTAGGATGCATATGGCGGCCGCCTGCAGCTGGCGCCA
>pMR101.ATCC.html.1.3
GGCTAGCATGACTGGTGGACAGCAAATGGGTCGGATCCGGCTGCTAACAAAGCCCGAAAG
>pRSFDuet-1.Novagen.html.1.31
TTTACCAGACTCGAGGGTACCGACGTCAGCGATCGCGTGGCCGGCCGATATCCAATTGAG
>4378794.1.9
GATCTATCGATGCATGCCATGGTACCCGGGAGCTCGAATTCGAAGCTTCTGCAGACGCGT
>litmus28i.New_England_Biolabs.html.1.45
AGCGAATTCGTGGATCCAGATATCCTGCAGAGAAGCTTGGCGCCAGCCGGCTTCAATTGC
>16930722.1.101
GCACGCGTTCGCGACTAGTGCGCGATCGCGGCCGGCCGGCGCGCCGTTTAAACGGATTTA
>118200851.1.205
ATCCCGGGCGGGTACCTTTGAATTCCACTTAATTAAGTAGGCCGGCCAGATTAATCTGCT
>16930722.1.10
ACCAAGGCCCGGGCTGGCCACGGCCGCCTAGGCGCGCAAGGATCCTCTAGATCTCGAGGC
>208744.1.94
CAGCTTTCTCGAGGTACCCTCCAAGGGTCCTCCTGAAAATGTTCTATGTTATGTTAGTAT
>4097019.1.257
AGTCCGTGAGGACGAAACTCTAAGGCTTGGATCCAGAGTCTCCTGAACTAGACAATGCTC
>4097019.1.509
CTGAACTAGACAATGCTCAGGACTGATGAGTCCGTGAGGACGAAACTCTAAGGCTTGGAT
>55274248.1.23
CGACGGTATCGATAAGCTTGATATCGAATTCCTGCAGCCCGGGGGATCCACTAGTTCTAT
>pMAL-P2x.New_England_Biolabs.html.1.5
CAGTGCCAAGCTTGCCTGCAGGTCGACTCTAGAGGATCCGAATTCTGAAATCCTTCCCTC
>pAX4AM.USB.html.1.44
[truncated: 1,151,225 more chars]
