# Supplementary material for: DNA signatures for detecting genetic engineering in bacteria
Source: Genome Biol. 2008 Mar 18;9(3):R56. doi: 10.1186/gb-2008-9-3-r56 (PMC2397508; doi:10.1186/gb-2008-9-3-r56)
Supplement: Additional data file 4 — The complete set of 60-mer signatures used in the cross-validation set [file gb-2008-9-3-r56-s4.bz2 › mcs.2345.60.fa]

>48995599.1.47
TCAGCGCTTTAAATTTGCGCATGCTAGCTATAGTTCTAGAGGTACCGGTTGTTAACGTTA
>pRNAT-H1.3_Hygro.Genscript.html.1.26
CGGTTTAAACTTAAGCTTTCCAAAAAACTTACGCTGAGTACTTCGATCTCTTGAATCGAA
>915333.1.42
TAATTAAGATCTAGATCAGCATGCGTCGACGAGCTCGGTACCCTACTGCAGGAGCGGCCG
>pT7T3_18U.Stratagene.html.1.43
AACAGCTATGACATGATTACGAATTTAATACGACTCACTATAGGGAATTCGAGCTCCCGG
>4165118.1.73
CCGCCACCGCGGTGGAGCTCGACGGATCATTTATTCTGCCTCCCAGAGCCTGATAAAAAC
>pRNA-U6.3_Neo.Genscript.html.1.49
AAAAAACTTACGCTGAGTACTTCGATCTCTTGAATCGAAGTACTCAGCGTAAGCGGGATC
>pCMV-PCR.Stratagene.html.1.51
CCCCCCTCGAGATGGAACAAGACCCGGGAAGAGCAAGCTTGATATCGCTCTTCACTTGTC
>4097019.1.267
GACGAAACTCTAAGGCTTGGATCCAGAGTCTCCTGAACTAGACAATGCTCAGGACTGATG
>47132196.1.5
TTCGCGAGGTACCGGGCCCAAGCTTCTCGAGGAATTCCTGCAGCCCGGGGGATCCACTAG
>3983116.1.17
CAGGCTCTAGATTCGAAAGCGGCCGCACTAGTTGAGCTCGTCGACGTAGGCCTTTGAATT
>118200847.1.126
AAAGCTTTAGAGCTCTTCTTAAGAAGGATCCAGATCCACTAGTGGCCTATGCGGCCGCGG
>pET-41c(+).Novagen.html.1.27
ATTCTGTACAGGCCTTGGCGCGCCTGCAGGCGAGCTCCGTCGACAAGCTTGCGGCCGCAC
>4097019.1.343
ACTCTAAGGCTTGGATCCAGAGTCTCCTGAACTAGACAATGCTCAGGACTGATGAGTCCG
>pCITE-5b(+).Novagen.html.1.3
GAGTGCGGCCGCAAGCTTGTCGACGGAGCTCGAATTCGGATCCGATATCGCCATGGTTGA
>4165110.1.48
TTATCTCTTCAAATGTAGCACCTGAAGTCAGCCCCATACGATATAAGTTGTAATTCTCAT
>56406597.1.121
CCGCTTCACGCCATGTTCGTCCGCTTTTGCCCTGGAGTTTGCCTTCCCTGTTTGAGAAGA
>pTriEx-1.Novagen.html.1.103
TTCGAACCGGTACCGTCGACCTGCAGGCGCGCCGAGATCTGAGAATTCGGATCCACGAGC
>pSL190.Generic.html.1.236
ATGATGATCATTGCAATTGGATCCATATATAGGGCCCGGGTTATAATTACCTCAGGTCGA
>pUC28.Generic.html.1.37
TATGGGCCCTCGAGGCCTTGAATGCGGCCGCGGTACCCGGGGATCCTCTAGAGTCGACCT
>pSL180.Generic.html.1.113
TTTAAATTTGCGCATGCTAGCTATAGTTCTAGAGGTACCGGTTGTTAACGTTAGCCGGCT
>pET-11d.Novagen.html.1.10
TAGAAATAATTTTGTTTAACTTTAAGAAGGAGATATACCATGGCTAGCATGACTGGTGGA
>5420374.1.8
GACACTATAGAATACTCAAGCTTATGCATGCGGCCGCATCTAGAGGGCCCGGATCCCTCG
>pMAL-p.New_England_Biolabs.html.1.23
TAGAGGATCCATCGAGGGTAGGTTTACTGAATTCAGGCCTACCCTCGATGGATCCCCGGC
>pES2.Generic.html.1.17
AAATAGTTAACTAATTGTCAAGTAATTCGAGCTCGGTACCCGGGGATCCTCTAGAGTCGA
>pIVEX2.4d.Roche.html.1.4
ATCCCGGGCTGCAGAGCTCGCTCGAGTCGACTTGCCATGGTCATATGTTTAATTAAGCGG
>pTriEx-1.Novagen.html.1.77
GTGTATACAGCTGTGCGGCCGCAAGCTTCGAACCGGTACCGTCGACCTGCAGGCGCGCCG
>118200847.1.183
CGGATCTGATCCCGGGCGGGTACCTTTGAATTCCACTTAATTAAGAAGGCCGGCCCTTCC
>pSL190.Generic.html.1.56
TCCGCGGTCGCGACGTACGCGTATCGATGGCGCCAGCTGCAGGCGGCCGCCATATGCATC
>595767.1.65
CGCGACGTACGCGTATCGATGGCGCCAGCTGCAGGCGGCCGCCATATGCATCCTAGGCCT
>4165110.1.7
AGCTCCACCGCGGTGGCGGCCGCTCTAGATTTCAGTGCAATTTATCTCTTCAAATGTAGC
>pRSET_CAT.InVitrogen.html.1.218
GCCTTTTTAAAGACCGTAAAGAAAAATAAGCACAAGTTTTATCCGGCCTTTATTCACATT
>83314120.1.79
GGGGCCCCGACCGTGTCGGGGCCCCTGCACGGGTCCATGGAGCTTTAAAAGGATCTAGGT
>pETcoco-2.Novagen.html.1.25
AAGATCCTCGGGATCTTCCGGAGCGAGTTCTGGCTGGCTTGCGGCCGCAAGCTTCGAAAC
>pSL190.Generic.html.1.110
TGCATCCTAGGCCTATTAATATTCCGGAGTATACGTAGCCGGCTAACGTTAACAACCGGT
>55274248.1.15
CTCGAGGTCGACGGTATCGATAAGCTTGATATCGAATTCCTGCAGCCCGGGGGATCCACT
>pAN561H.Generic.html.1.61
AGGAGAGTTGTAAAAAAGTTTCGGCCGGCGTATTGGGTGTTACGGAGCATTCACTAGGCA
>pSL180.Generic.html.1.5
TCGAATGGCCATGGGACGTCGACCTGAGGTAATTATAACCCGGGCCCTATATATGGATCC
>595767.1.85
GGCGCCAGCTGCAGGCGGCCGCCATATGCATCCTAGGCCTATTAATATTCCGGAGTATAC
>pMETalphaB.InVitrogen.html.1.8
GCGGCCGCCGCGGGTCGACGACGCGTGGATCCACGGCCGGCTGGGCCACGTGAATTCCTG
>pUCBM21.Boehringer.html.1.9
GGGGATCCACGCGTAACTTAAGTGCGGCCGCGGTACCGGGCCCGTCGACTCTAGAGCTCT
>pTOPE-1b(+).Novagen.html.1.8
GCCGCCAGTGTGATGGATATCTGCAGAATTCCAGCACACTGGCGGCCGTTACTAGTGGAT
>pSTBlue-1.Novagen.html.1.63
CGACGAATTCAGATATCACGAATTCTGGATCCGATACGTAACGCGTCTGCAGCATGCGTG
>56406608.1.235
TGCCACCCAGCCGAGGGCTTGTGCTTCTGATTTTGTAATGTAATTATCAGGTAGCTTATG
>pAX4CP.USB.html.1.33
CATTGCTGCATAAAAAACGCCCGGCGGCAACCGAGCGTTCTGAATTAATTAATCATCGTC
>pTriEx-1.Novagen.html.1.85
AGCTGTGCGGCCGCAAGCTTCGAACCGGTACCGTCGACCTGCAGGCGCGCCGAGATCTGA
>595764.1.229
TGGCGCCATCGATACGCGTACGTCGCGACCGCGGACATGTACAGAGCTCGAGAAGTACTA
>48995599.1.145
ATGCATATGGCGGCCGCCTGCAGCTGGCGCCATCGATACGCGTACGTCGCGACCGCGGAC
>2664254.1.11
CTGCGTCGTTGACGACAAACTGTCTGAATTCTACTAGTGGATCCGAGCTCGGTACCAAGC
>pMT_BiP_V5-Hisc.InVitrogen.html.8.10
CTAGACTCGAGCGGCCGCCACTGTGCTGGATATCTGCAGAATTCCACCACACTGGACTAG
>pAN24.Generic.html.1.15
TTGGAAATCACATTTGCCAACCCGTTGCAGACGAGGCCGCTCAGGGCGAGTAGAGATCGG
>287936.1.9
CGAATTCCATGGTACCAGCTGCAGATCTCGAGCTCGGATCCGCGACCCATTTGCTGTCCA
>pMAL-cri.New_England_Biolabs.html.1.9
CTGCAGGTCGACTCTAGAGGATCCGAATTCTGAAATCCTTCCCTCGATCACGAGAGAGGA
>pQE-TriSystem.Qiagen.html.1.22
GGGGCGAGTTCTGGCTGGCTTGCACGTGTATACAGCTGTGCGGCCGCAAGCTTCGAACCG
>pET-31b(+).Novagen.html.1.177
CCAGGTCCGGTACGGCTGCGATTCGTGAGTTTTACGCCAACTCGCTCAAACTGCCTTTGG
>pQE-TriSystem_Strep.Qiagen.html.1.8
TACAGCTGTGCGGCCGCAAGCTTCGAACCGGTACCGTCGACCTGCAGGCGCGCCGAGATC
>pBK614.Generic.html.1.9
TGAGACAAAAGCCGTCCTTCCCTAGCTGAACTACCCAAAAGTATAAATGCCTGAACAATT
>litmus28i.New_England_Biolabs.html.1.38
CGAAGCTAGCGAATTCGTGGATCCAGATATCCTGCAGAGAAGCTTGGCGCCAGCCGGCTT
>pAMP10.ATCC.html.1.41
CATTAGTAGTAGTAGGCGGCCGGCCGCTCTAGAGGATCCAAGCTTACGTACGCGTGCATG
>4097017.1.77
ATCCAGAGTCTCCTGAACTAGACAATGCTCAGGACTGATGAGTCCGTGAGGACGAAACTC
>4165113.1.1
GATACCGTCGACGTCACGCGTCCATGGAGATCTCGAGGCCTGCAGCCCGGGGGATCCACT
>310808.1.13
GAGCTCGATATCGCATGCGGTACCTCTAGAAGAAGCTTGGGATCCGTCGACCTGCAGCCA
>pCRT7_GS.InVitrogen.html.1.109
ATCCCGACCCATTTGCTGTCCACCAGTCATGCTAGCCATACCATGATGATGATGATGATG
>118200847.1.93
GCCTCGAGTTAACGTTCGAGGTCGACTCTAGATAAAGCTTTAGAGCTCTTCTTAAGAAGG
>66472063.1.4
AATGGCAGGGATCTTAGATTCTGTGCTTTTAAGCAGAGATTACCTATCTAGACTGCAGGT
>209573.1.172
ATGTTTTTCGGGTGGATCCCAGAAGTAGTTTTGATGCACAGGCAACGGAGCTCAGCGTAT
>pRSF-1.Novagen.html.1.47
TCAAATTTCGCAGCAGCGGTTTCTTTACCAGACTCGAGTGCGGCCGCAAGCTTGTCGACC
>18252143.1.66
TAGATAGAGTGCAGGGGCCCCGACCGTGTCGGGGCCCCTGCACGGGTCCATGGAGCTTTA
>209518.1.13
TGGGCTGCAGGTCGACTCTAGAGGATCCCCGGGCGAGCTCGAATTCCGGGGGATCTCAAT
>pCITE-2b(+).Novagen.html.1.28
CTCTAGAGGATCGGAGATCTCAGTGGTGGTGGTGGTGGTGCTCGAGTGCGGCCGCAAGCT
>8346640.2.53
ATATATGGATCCAATTGCAATGATCATCATGACAGATCTGCGCGCGATCGATATCAGCGC
>pSL190.Generic.html.1.59
GCGGTCGCGACGTACGCGTATCGATGGCGCCAGCTGCAGGCGGCCGCCATATGCATCCTA
>pAMP1.Invitrogen.html.1.3
CAGGTACCGGTCCGGAATTCCCGGGCATCATCATCATTAGTAGTAGTAGGCGGCCGCTCT
>pET-44b(+).Novagen.html.1.15
GGTTCTGGTACGATTGATGACGACGACAAGAGTCCGGAGCTCGTGGATCCGAATTCTGTA
>pETcoco-2.Novagen.html.1.158
GGTGGCGAGTCCATGTGCTGGCGTTCAAATTTCGCAGCAGCGGTTTCTTTGCTAGCACCG
>60101687.1.19
AGGAAACAGCTATGACCGTCGACAGAGATATCCGCGGCCGCAGAACTGGCCGTCGTTTTA
>pMETalphac.InVitrogen.html.2.7
GCGGCCGCCGCGGGTCGACGACGCGTGGATCCACGGCCGGCTGGGCCACGTGAATTCATC
>209573.1.88
CAGATTTTACGACCGTCTTTCAGAGTAGCGATAACTTCAACCTGGTTGCAGTGAGTGCCT
>pSE280.Invitrogen.html.1.248
TGGATCCATATATAGGGCCCGGGTTATAATTACCTCAGGTCGACGTCCCATGTGCAGGTG
>pSE280.Invitrogen.html.1.54
GCGGTCGCGACGTACGCGTATCGATGGCGCCAGCTGCAGGCGGCCGCCATATGCATCCTA
>118200856.1.16
CGCGCCTTTGCGATCGCAGACCTAGGAAAGCTAGCTATACGCGTTATACCGGTATCCTGC
>pTRE-Shuttle2.Clontech.html.1.10
TCGTCGACAAGCTTATCGATGCGGCCGCGCTAGCACGCGTCAGCTGACTAGAGGATCCCC
>287938.1.1
ATCAAGCTTCGAATTCCATGGTACCAGCTGCAGATCTCGAGCTCGGATCCGACCCATTTG
>4097013.1.20
CGCTCTAGACAATGCTCAGGACTGATGAGTCCGTGAGGACGAAACTCTAAGGCTTGGATC
>4097017.1.351
GCTTGGATCCAGAGTCTCCTGAACTAGTCCAAGCTTATCGATACCGTCGACCTCGAGGGG
>pMCS5.Mobitec.html.1.46
CATGATATCACGCGTGGCGCCACTAGTGCTAGCAGATCTGGCCGGCCCACCGGTGGGCCA
>pIRES2-EGFP.Clontech.html.1.5
CCGGGCCCGCGGTACCGTCGACTGCAGAATTCGAAGCTTGAGCTCGAGATCTGAGTCCGG
>pET-47b(+).Novagen.html.1.151
CACGCGGTAGTAAAGAAACCGCTGCTGCTAAATTCGAACGCCAGCACATGGACAGCTCTA
>pTRXNM.USB.html.1.8
GAGCTCGGTACCCGGGGATCCTCTAGCTAGAGCCACCCCCCTGGTGCAGGCATGCAAGCT
>45862352.2.3
ATCACTAGTAAAAGGTACCGAGCTCCTGCAGTATCGATGCGGCCGCAAAGTCGACGAATT
>113073376.1.8
GCTTGCATGCCTGCAGGTCGACTCTAGACACGGGGTGGTTTAAACGCGGCCGCGGTACCA
>287940.1.10
CTCGAGATCTGCAGCTGGTACCATGGAATTCGAAGCTTGATCCGCGACCCATTTGCTGTC
>73697467.2.60
CTTGCATGCCTGCAGGTCGACTCTAGAGGATCCCCGGGTACCGAGCCCGAATTCGTTTAA
>SSEV19.Generic.html.1.143
ATGGGCGCATCGTAACCGTGCATCTGCCAGTTTGAGGGGACGACGACCGTATCGGCCTCA
>pET-51b(+).Novagen.html.1.48
GGAAATTGAGGAGAAGCCCGGAGCTCCTGCGGCCGCAAGCTTGTCGACCGACGTCGGATC
>pSL190.Generic.html.1.74
GCGTATCGATGGCGCCAGCTGCAGGCGGCCGCCATATGCATCCTAGGCCTATTAATATTC
>4097019.1.433
AGTCTCCTGAACTAGACAATGCTCAGGACTGATGAGTCCGTGAGGACGAAACTCTAAGGC
>1490528.2.16
CTAGTAGGCCTATTATTTTTGACACCAGACAAGTTGGTAATGGTAGCGACCGGCGCTCAG
>pET-47b(+).Novagen.html.1.74
GGATCCGAATTCTGTACAGGCCTTGGCGCGCCCGACGTCCGTCGACAAGCTTGCGGCCGC
>pRSET_CAT.InVitrogen.html.1.10
TAAGGATCCGAGCTCGAGATCTGCAGCTGGTACCATGGAATTCGAAGCTTCGACGAGATT
>pET-47b(+).Novagen.html.1.95
CTTGGCGCGCCCGACGTCCGTCGACAAGCTTGCGGCCGCAGAGCTCGCTCTGGTGCCACG
>pMAL-p2.New_England_Biolabs.html.1.49
TTCCCTCGATCCCGAGGTTGTTGTTATTGTTATTGTTGTTGTTGTTCGAGCTCGAATTAG
>58029.1.1
CTAATCTAGATTAGGATCTAATTCGAGCTCGCCCGGGGATCCTCTAGAGTCGACCTGCAG
>pCMV-PCR.Stratagene.html.1.11
CACTATAGGGCGAATTGGGTACACTTACCTGGTACCGGGCCCCCCCTCGAGATGGAACAA
>pTriEx-1.Novagen.html.1.69
GCTTGCACGTGTATACAGCTGTGCGGCCGCAAGCTTCGAACCGGTACCGTCGACCTGCAG
>6759494.1.13
TCGATGAATTCGAGCTCGGTACCCGGGGATCCTCTAGAGTCGACCTGCAGGCATGCAAGC
>pCRT7_GS.InVitrogen.html.1.50
GCCGGATCAAGCTTCGAATTCGCCCTTAAGGGCGGATCCTTATCGTCATCGTCGTACAGA
>8346634.2.116
TAAATTTCGCATGCTAGAACGTTAGCCGGCTACGTATACTCCGGAATATTAATAGGCCTA
>pRSET_CAT.InVitrogen.html.1.113
TATACCACCGTTGATATATCCCAATCGCATCGTAAAGAACATTTTGAGGCATTTCAGTCA
>pExchange-6C.Stratagene.html.1.22
AGCTTGATATCGAATTCCTGCAGCCCGGGGGATCCGCCCGGGCTAGAGCGGCCGCCACCG
>pMCS5.Mobitec.html.1.44
TGCATGATATCACGCGTGGCGCCACTAGTGCTAGCAGATCTGGCCGGCCCACCGGTGGGC
>603191.2.4
CCGTACGGCCGACTAGTAGGCCTATTATTTTTGACACCAGACAAGTTGGTAATGGTAGCG
>603191.2.31
TTTTTGACACCAGACAAGTTGGTAATGGTAGCGACCGGCGCTCAGTTGGAATTCTACGAA
>287942.1.18
CTGCAGCTGGTACCATGGAATTCGAAGCTTGATCCGACCCATTTGCTGTCCACCAGTCAT
>pSL190.Generic.html.1.251
ATTGGATCCATATATAGGGCCCGGGTTATAATTACCTCAGGTCGACGTCCCATGGCCATT
>pSL180.Generic.html.1.39
ATAACCCGGGCCCTATATATGGATCCAATTGCAATGATCATCATGACAGATCTGCGCGCG
>pSE280.Invitrogen.html.1.196
TTAAAGCGCTGATATCGATCGCGCGCAGATCTGTCATGATGATCATTGCAATTGGATCCA
>915333.1.60
GCATGCGTCGACGAGCTCGGTACCCTACTGCAGGAGCGGCCGCCCGGGCCTCCAGGATCC
>4097013.1.29
CAATGCTCAGGACTGATGAGTCCGTGAGGACGAAACTCTAAGGCTTGGATCCAGAGTCTC
>209573.1.143
TGCCTTTACCGATAACTTCCAGAGACTGGATGTTTTTCGGGTGGATCCCAGAAGTAGTTT
>pRNA-U6.3_Neo.Genscript.html.1.42
GCTTTCCAAAAAACTTACGCTGAGTACTTCGATCTCTTGAATCGAAGTACTCAGCGTAAG
>209573.1.252
TTCTTTACCTTTAGCCAGGTTCATTACCGCGGTTTCCATTATAAAATCCTCTTTGACTTT
>pCRT7_GS.InVitrogen.html.1.57
CAAGCTTCGAATTCGCCCTTAAGGGCGGATCCTTATCGTCATCGTCGTACAGATCCCGAC
>3139056.1.68
GATCTGATATCATCGATGAATTCGAGCTCGGTACCCGGGGATCCTCTAGAGTCGACCTGC
>pMAL-p2g.New_England_Biolabs.html.1.9
TGCAGGTCGACTCTAGAGGATCCGAATTCTACGTAGTGTGCCGCACCCGGCCCGAGGTTG
>4097017.1.336
GGACGAAACTCTAAGGCTTGGATCCAGAGTCTCCTGAACTAGTCCAAGCTTATCGATACC
>pMIB_V5-Hisb.InVitrogen.html.1.9
GAGCGGCCGCCACTGTGCTGGATATCTGCAGAATTCCACCACACTGGACTAGTGGATCCG
>SSEV19.Generic.html.1.180
GGACGACGACCGTATCGGCCTCAGGAAGATCGCACTCCAGCCAGCTTTCCGGCACCGCTT
>56406608.1.310
ATCCGCAACCCCGTCAAACGTGTTGATAACCTGTGCCATGTGATTCCTTTACTTATTCCA
>pET-42a(+).Novagen.html.1.22
CCGAATTCTGTACAGGCCTTGGCGCGCCTGCAGGCGAGCTCCGTCGACAAGCTTGCGGCC
>4097017.1.349
AGGCTTGGATCCAGAGTCTCCTGAACTAGTCCAAGCTTATCGATACCGTCGACCTCGAGG
>118200854.1.49
ATCCTGCAGGTAGTATGCAAGAGATCTTATAGGCCTCGAGTTAACGTTCGAGGTCGACTC
>56406608.1.239
ACCCAGCCGAGGGCTTGTGCTTCTGATTTTGTAATGTAATTATCAGGTAGCTTATGATAT
>pAN524.Generic.html.1.55
GGCCGCTCAGGGCGAGTAGAGATCGGAAGCCCATGGTGATGTCTGCTCAAGCGGGGTAGC
>pUC28.Generic.html.1.57
AATGCGGCCGCGGTACCCGGGGATCCTCTAGAGTCGACCTGCAGGCGCCACGCGTACGAC
>208126.1.5
AGACAGATTTTACGACCGTCTTTCAGAGTAGCGATAACTTCAACCTGGTTGCAGTGAGTG
>pSL180.Generic.html.1.251
CGCGACCGCGGACATGTACAGAGCTCGAGAAGTACTAGTGGCCACGTGGGCCGTGCACCT
>pET-12c.Novagen.html.1.2
CCTCTAGAAATAATTTTGTTTAACTTTAAGAAGGAGATATACATATGCGGGCGAAACTCC
>SSEV19.Generic.html.1.45
TTTCATCAACATTAAATGTGAGCGAGTAACAACCCGTCGGATTCTCCGTGGGAACAAACG
>pET-43.1Ek_LIC.Novagen.html.1.6
GCTTCTCCTCAACGATATCTGAGCTCGTGGATCCGAATTCTGTACAGGCGCGCCTGCAGG
>pACYCDuet-1.Novagen.html.2.22
AGTAGACGAGTCCATGTGCTGGCGTTCAAATTTCGCAGCAGCGGTTTCTTTACCAGACTC
>56406604.1.43
CGTTGTTTTGTAAATCAGCCAGTCGCTTGAGTAAAGAATCCGGTCTGAATTTCTGAAGCC
>pBEND2.Generic.html.1.10
CCCTCGATTCCATGGGGTACCAATATTTCGCGAAGGCCTCCCGGGCAGCTGGATATCTTT
>208126.1.26
TTCAGAGTAGCGATAACTTCAACCTGGTTGCAGTGAGTGCCTTTACCGATAACTTCCAGA
>9957257.1.8
TACCGCATGCCTCGAGGGATCCTCTAGAAGCGGCCGCGACTAGTGAGCTCGTCGACGTAG
>13446791.1.12
GGCCCTTAAGGCCTTACTAGTGGATCCCCCGGGATGCATGAATTCAAGCTTATCGATGTC
>pET-51b(+).Novagen.html.1.3
CTAGGTTAATTAGTGGTGGTGATGGTGATGATGGTGGTGATGAGCGGAAATTGAGGAGAA
>pCMV-PCR.Stratagene.html.1.21
CGAATTGGGTACACTTACCTGGTACCGGGCCCCCCCTCGAGATGGAACAAGACCCGGGAA
>13446792.1.18
GGCGGCCGCACTAGTGGATCCCCCGGGATGCATGAATTCAAGCTTATCGATGTCGACAGG
>pES1.Generic.html.1.8
AAATAGTTAACTAATTGTCAAGTAATTCGAGCTCGGTACCCGGGGATCCTCTAGAGTCGA
>pMAL-p2g.New_England_Biolabs.html.1.32
GAATTCTACGTAGTGTGCCGCACCCGGCCCGAGGTTGTTGTTATTGTTATTGTTGTTGTT
>p3T.Mobitec.html.1.5
GCTCCACCGCGGTGGCGGCCGCTCTAGAACTAGTGGATCCTGGCCATTTTTTGGATGGCG
>pSL180.Generic.html.1.188
TATTAATAGGCCTAGGATGCATATGGCGGCCGCCTGCAGCTGGCGCCATCGATACGCGTA
>pET-12c.Novagen.html.1.9
AAATAATTTTGTTTAACTTTAAGAAGGAGATATACATATGCGGGCGAAACTCCTAGGAAT
>4097019.1.135
TCTAAGGCTTGGATCCAGAGTCTCCTGAACTAGACAATGCTCAGGACTGATGAGTCCGTG
>310808.1.3
ATTCCCGGGAGAGCTCGATATCGCATGCGGTACCTCTAGAAGAAGCTTGGGATCCGTCGA
>pET-43.1Ek_LIC.Novagen.html.1.95
AAGCTTGCGGCCGCACAGCTGTATACACGTGCAAGCCAGCCAGAACTCGCTCCTGAAGAC
>pSE280.Invitrogen.html.1.64
CGTACGCGTATCGATGGCGCCAGCTGCAGGCGGCCGCCATATGCATCCTAGGCCTATTAA
>208744.1.157
TCGAAACATACCTTTGGGTCCTTTGGCCAATCCCGGGGATCCTCTAGAGTCGACCTGCAG
>4097013.1.44
ATGAGTCCGTGAGGACGAAACTCTAAGGCTTGGATCCAGAGTCTCCTGAACTAGTCCAAG
>pET-51b(+).Novagen.html.1.8
TTAATTAGTGGTGGTGATGGTGATGATGGTGGTGATGAGCGGAAATTGAGGAGAAGCCCG
>3139056.1.35
AAATTAATACGACTCACTATAGGGAGACCGGCAGATCTGATATCATCGATGAATTCGAGC
>pET-48b(+).Novagen.html.1.128
TAAAGAAACCGCTGCTGCTAAATTCGAACGCCAGCACATGGACAGCTCTACTTCTGCTGC
>pd2EGFP.Clontech.html.2.2
GCCCGTACGGCCGACTAGTAGGCCTATTATTTTTGACACCAGACAAGTTGGTAATGGTAG
>9957257.1.10
CCGCATGCCTCGAGGGATCCTCTAGAAGCGGCCGCGACTAGTGAGCTCGTCGACGTAGGC
>pAX4CM.USB.html.1.6
TTCGACGGATCCGGGCAACGTTCTTGCCATTGCTGCATAAAAAACGCCCGGCGGCAACCG
>56406604.1.150
CCTGGAGTTTGCCTTCCCTGTTTGAGAAGATGTCTCCGCCGATGCTTTTCCCCGGAGCGA
>pET-41c(+).Novagen.html.1.9
GCGATATCGGGGATCCGAATTCTGTACAGGCCTTGGCGCGCCTGCAGGCGAGCTCCGTCG
>pCITE-2c(+).Novagen.html.1.46
CAGTGGTGGTGGTGGTGGTGCTCGAGTGCGGCCGCAAGCTTGTCGACGGAGCTCGAATTC
>pMCS5.Mobitec.html.1.7
AATTTAATTAAGGCGCGCCCATGGATCGATGTTAACATGCATGATATCACGCGTGGCGCC
>56406597.1.262
ATTTTGTAATGTAATTATCAGGTAGCTTATGATATGTCTGAAGATAATCCGCAACCCCGT
>pAN24.Generic.html.1.43
AGACGAGGCCGCTCAGGGCGAGTAGAGATCGGAAGCCCATGGTGATGTCTGCTCAAGCGG
>595767.1.10
GGTGCACGGCCCACGTGGCCACTAGTACTTCTCGAGCTCTGTACATGTCCGCGGTCGCGA
>118200845.1.17
GCGATCGCAGACCTAGGAAAGCTAGCTATACGCGTTATACCGGTATCCTGCAGGTAGCAT
>310796.1.5
GGTAAACCAGCAATAGACATAAGCGGCTATTTAACGACCCTGCCCTGAACAAGCGACCGA
>4097019.1.300
TGAACTAGACAATGCTCAGGACTGATGAGTCCGTGAGGACGAAACTCTAAGGCTTGGATC
>pET-44a(+).Novagen.html.1.66
AATTCTGTACAGGCGCGCCTGCAGGACGTCGACGGTACCATCGATACGCGTTCGAAGCTT
>118200845.1.47
CGCGTTATACCGGTATCCTGCAGGTAGCATGCAAGAGATCTTATAGGCCTCGAGTTAACG
>pRPM2.Generic.html.1.11
GCCTGCAGGTCGACTCTAGAGGATCCCCCCGGTCCGGATGGAAGACCCGGGTCTTCCTAC
>17864894.1.98
GTTACGAGATCGATGAATTCGAGCTCGGTACCCCTAGAGTCGACCTGCAGGCATGCAAGC
>4097019.1.10
CGGTGGCGGCCGCTCTAGACAATGCTCAGGACTGATGAGTCCGTGAGGACGAAACTCTAA
>pET-42a(+).Novagen.html.1.25
AATTCTGTACAGGCCTTGGCGCGCCTGCAGGCGAGCTCCGTCGACAAGCTTGCGGCCGCA
>pBACgus-7.Invitrogen.html.1.56
AGCCCGGGCTCTTGTCGTCGTCATCACCTCCACCGCTAGCGCTGTCCATGTGTTGGCGTT
>pET-12c.Novagen.html.1.12
TAATTTTGTTTAACTTTAAGAAGGAGATATACATATGCGGGCGAAACTCCTAGGAATAGT
>4097019.1.36
CAGGACTGATGAGTCCGTGAGGACGAAACTCTAAGGCTTGGATCCAGAGTCTCCTGAACT
>17864894.1.7
TGCCGGCCGGTCCGGCGCGCCCGGGCTCGAGTGCACGTACGACGTCTAGACCTAGGCCTT
>pMMB208.ATCC.html.1.17
CGCCAAAACAGCCAAGCTGAATTCGAGCTCGGTACCCGGGGATCCTCTAGAGTCGACCTG
>56406597.1.133
ATGTTCGTCCGCTTTTGCCCTGGAGTTTGCCTTCCCTGTTTGAGAAGATGTCTCCGCCGA
>pACYCDuet-1.Novagen.html.2.43
GCGTTCAAATTTCGCAGCAGCGGTTTCTTTACCAGACTCGAGGGTACCGACGTCAGCGAT
>pET-47b(+).Novagen.html.1.59
GGGACCCGGGTACCAGGATCCGAATTCTGTACAGGCCTTGGCGCGCCCGACGTCCGTCGA
>pBSL86.ATCC.html.2.3
TTCGAGCTCGGTACCCGGGGATCCTCTAGAGTCGACCTGCAGGCATGCAAGCTTGGGCGA
>pT7T3_18U.Stratagene.html.1.108
TTTTTTTTTTTTTTGGGGGGGGGGGGGTGCAGGCATGCAAGCTTATTCCCTTTAGTGAGG
>310784.1.7
CGGGGATCCTCTAGAGTCGACCTGCAGGCATGCAAGCTTTCGCGAGCTCGAGATCTAGAT
>110433179.1.159
TCGTATTATAAGCTAGGCACTGGCCGTCGTTTTACAACGTCGTGACTGGGAAAACTGCTA
>pCRT7_GS.InVitrogen.html.1.113
CGACCCATTTGCTGTCCACCAGTCATGCTAGCCATACCATGATGATGATGATGATGAGAA
>209129.1.1
ATTATATTTATCTCCGACGATATTCTCATCAGTGAAATCCAGCTGGAGTTCTTTAGCAAA
>4097017.1.70
GGCTTGGATCCAGAGTCTCCTGAACTAGACAATGCTCAGGACTGATGAGTCCGTGAGGAC
>pGT-N39.New_England_Biolabs.html.1.6
GATCCAGAATTCGCTAGCACGGCCGAACGCGTCTTCCGGAGTGTACAGGCATGCGGTCGA
>4097019.1.394
ATGAGTCCGTGAGGACGAAACTCTAAGGCTTGGATCCAGAGTCTCCTGAACTAGACAATG
>pSL190.Generic.html.1.72
ACGCGTATCGATGGCGCCAGCTGCAGGCGGCCGCCATATGCATCCTAGGCCTATTAATAT
>pS3.Generic.html.1.25
CTCTAGAGGATCCCCGCGCATGCATGTTAACAGATCTCGTACGCGTGCCGGCGCCTCGAG
>pEYFP.Clontech.html.2.36
GACACCAGACAAGTTGGTAATGGTAGCGACCGGCGCTCAGTTGGAATTCTAGAGTCGCGG
>pS1.ATCC.html.1.34
TCCCCGCGCATGCATGTTAACAGATCTCGTACGCGTGCCGGCGCCTCGAGACTAGTGCGC
>pRSET_CAT.InVitrogen.html.1.425
GCTGGCGATTCAGGTTCATCATGCCGTCTGTGATGGCTTCCATGTCGGCAGAATGCTTAA
>208742.1.5
AAACATACCTTTGGGTCCTTTGGCCAATCCCGGGGATCCTCTAGAGTCGACCTGCAGGCA
>45548773.1.10
CCTCTAGAAGAAGCTTGGGATCCGTCGACCTGCAGATCCGTCGACCTGCAGGTCGACTCT
>pSL180.Generic.html.1.67
TTGCAATGATCATCATGACAGATCTGCGCGCGATCGATATCAGCGCTTTAAATTTGCGCA
>pSE280.Invitrogen.html.1.102
ATATGCATCCTAGGCCTATTAATATTCCGGAGTATACGTAGCCGGCTAACGTTAACAACC
>18252143.1.25
GCTCTGCAGGATCCAAGCTTACTAGTGGTACCACGCGTGAATAGATAGAGTGCAGGGGCC
>209573.1.10
AGTCATTAGTCAGCAGATTCGTCACCAGCCAGTTTTTTCTGAACGATCTTCTTGATACGT
>pET-41b(+).Novagen.html.1.7
CATGGATATCGGGGATCCGAATTCTGTACAGGCCTTGGCGCGCCTGCAGGCGAGCTCCGT
>56406608.1.102
AGCCTGATGTATAGTTAATATCCGCTTCACGCCATGTTCGTCCGCTTTTGCCCTGGAGTT
>310806.1.17
CAGGTCGACGGATCCCAAGCTTCTTCTAGAGGTACCGCATGCGATATCGAGCTCTCCCGG
>56406597.1.3
TTTAAACATTATCTGATTTTTGTAAAGGTCTGATAATGGTCCGTTGTTTTGTAAATCAGC
>13446792.1.31
GTGGATCCCCCGGGATGCATGAATTCAAGCTTATCGATGTCGACAGGCCTTAAGGGCCAG
>16930719.1.49
GGGCCCATGGCTAGCGGCCGCACGCGTTCGCGACTAGTTGTCGACCTGCAGGCATGCAAG
>45862365.1.66
CCGGGTGGATCCAAGGCCTTCTAGAAAAACTCGAGAACGTTGGGCCCCAATTGGCTAGCA
>113073402.1.14
CGACTCTAGACACGGGGTGGTTTAAACGCGGCCGCGGTACCACTAGTACGCGTAGGCCTG
>81345491.1.7
TTATTTTTCGAACTGCGGGTGGCTCCAAGCGCTGAGACCATGGTCCCCCTGCAGGTCGAC
>pSE280.Invitrogen.html.1.103
TATGCATCCTAGGCCTATTAATATTCCGGAGTATACGTAGCCGGCTAACGTTAACAACCG
>63146876.1.6
AAGCTTGCATGCCTGCAGGTCGACTCTAGAGGATCCCCGGGTACCGAGCTCGAATTCCCC
>10504974.1.57
GCAGAAGCTTCGAATTCGAGCTCCCGGGTACCATGGCATGCATCGATAGATCTCGAGGCC
>4322592.1.46
GGTCGACCTGCAGGCGGCCGCACTAGTGATATCCCGCGGCCATGCCATTGGTTACCTGGA
>pUC28.Generic.html.1.4
ATTCGCGAGCTCCATGGATATCGATCGCATGCATATGGGCCCTCGAGGCCTTGAATGCGG
>p3T.Mobitec.html.1.48
CCATTTTTTGGATGGCGACCCGGGTGCCCAGCCAAAAAATGGCCACTGCAGGAATTCGAT
>7688144.1.23
TTTTTTTTTTTTTTTGGGAGCTCGCCCGGGGATCCTCTAGAGTCGACCTGCAGCCCAAGC
>pCRT7_GS.InVitrogen.html.1.4
AGCGGTGGCAGCAGCCAACTCAGCTTCCTTTCGGGCTTTGTTAGCAGCCGGATCAAGCTT
>56406608.1.21
TTTTTGTAAAGGTCTGATAATGGTCCGTTGTTTTGTAAATCAGCCAGTCGCTTGAGTAAA
>66472063.1.29
CTTTTAAGCAGAGATTACCTATCTAGACTGCAGGTCGACAAGCTTGAATTCGGATCCCTC
>747953.1.5
GCTAGCATGACTGGTGGACAGCAAATGGGTCGGATCCGAATTCGAGCTCCGTCGACAAGC
>pRSET_CAT.InVitrogen.html.1.184
TACCTATAACCAGACCGTTCAGCTGGATATTACGGCCTTTTTAAAGACCGTAAAGAAAAA
>pCRT7_VP22_NES-1.InVitrogen.html.1.2
GGCCGCCACTGTGCTGGATATCTGCAGAATTCCACCACACTGGACTAGTGGATCCGAGCT
>531832.1.21
TTCCCGGGGCGGCCGCTGTCACTAGTGAGCTCGTCGACTCTAGAGGATCCAAGCTTACGT
>pd2EGFP.Clontech.html.2.13
CGACTAGTAGGCCTATTATTTTTGACACCAGACAAGTTGGTAATGGTAGCGACCGGCGCT
>48995599.1.176
ATCGATACGCGTACGTCGCGACCGCGGACATGTACAGAGCTCGAGAAGTACTAGTGGCCA
>310806.1.12
GGCTGCAGGTCGACGGATCCCAAGCTTCTTCTAGAGGTACCGCATGCGATATCGAGCTCT
>pMIB_V5-Hisb.InVitrogen.html.1.2
TAGACTCGAGCGGCCGCCACTGTGCTGGATATCTGCAGAATTCCACCACACTGGACTAGT
>12082761.1.8
ATGCTCCCGGCCGCCATGGCCGCGGGATATCACTAGTGCGGCCGCCTGCAGGTCGACGGG
>118200847.1.18
CGATCGCAGACCTAGGAAAGCTAGCTATACGCGTTATACCGGTATCCTGCAGGTAGTATG
>5825492.1.7
GTACCCGGGCCCGCGGAGCTCTAGATATCGATGCATATGAATTCAGCTGCAGGATCCTAG
>pMAL-c2g.New_England_Biolabs.html.1.3
CTTGCCTGCAGGTCGACTCTAGAGGATCCGAATTCTACGTAGTGTGCCGCACCCGGCCCG
>pRSET_CAT.InVitrogen.html.1.346
TGGCCAATATGGACAACTTCTTCGCCCCCGTTTTCACCATGGGCAAATATTATACGCAAG
>pWEB::TNC.Epicentre.html.1.4
AATTCGCGGCCGCATAATACGACTCACTATAGGGAGAGGATCCCGGGATCCGTCGTGACT
>pCRT7_GS.InVitrogen.html.1.97
ATCGTCGTACAGATCCCGACCCATTTGCTGTCCACCAGTCATGCTAGCCATACCATGATG
>pBK614.Generic.html.1.2
AACAACATGAGACAAAAGCCGTCCTTCCCTAGCTGAACTACCCAAAAGTATAAATGCCTG
>pCR3.InVitrogen.html.1.5
CTCTAGATGCATGCTCGAGCGGCCGCCAGTGTGATGGATATCTGCAGAATTCCAGCACAC
>7688144.1.16
TTTTTTTTTTTTTTTTTTTTTTGGGAGCTCGCCCGGGGATCCTCTAGAGTCGACCTGCAG
>pBAD22.ATCC.html.1.2
AGCTTGCATGCCTGCAGGTCGACTCTAGAGGATCCCCGGGTACCATGGTGAATTCCTCCT
>pT7Blue-2.Novagen.html.1.25
CGTGTGGTCTAGAGCTAGCCTAGGCTCGAGAAGCTTGTCGACCAGATATCGGAATTCTAT
>pAMP1.Invitrogen.html.1.20
TTCCCGGGCATCATCATCATTAGTAGTAGTAGGCGGCCGCTCTAGAGGATCCAAGCTTAC
>537474.1.19
ATGAATTCGAGCTCGGTACCCGGGGATCCTCTAGAGTCGACCTGCAGGCATGCAAGCTTC
>118200854.1.153
TAGTGGCCTATGCGGCCGCGGATCTGATCCCGGGCGGGTACCTTTGAATTCCACTTAATT
>pCMV-PCR.Stratagene.html.1.116
CAATGAATTCCTGCAGCCCGGGGGATCCGCCCGGGCTAGAGCGGCCGCCACCGCGGTGGA
>pET-12a.Novagen.html.1.40
TATACATATGCGGGCGAAACTCCTAGGAATAGTCCTGACAACCCCTATCGCGATCAGCTC
>595767.1.240
ATGATCATTGCAATTGGATCCATATATAGGGCCCGGGTTATAATTACCTCAGGTCGACGT
>7638455.1.5
GTACCCGGGTGAATTCTACGCGTCGACAGGCGCCACTAGTGCATGCATATGTGAAGCTTA
>pT7Blue-2.Novagen.html.1.161
TCGCTGCCACCGGTACCGCTGTCGATGTGCTGGCGTTCGAATTTAGCAGCAGCGGTTTCT
>pET-12b.Novagen.html.1.13
ATAATTTTGTTTAACTTTAAGAAGGAGATATACATATGCGGGCGAAACTCCTAGGAATAG
>pET-31b(+).Novagen.html.1.86
TTTGTGGCTGCGCTCAATGCCGGCGATCTGGACGGCATCGTCGCGCTGTTTGCCGATGAC
>48995608.1.2
GGGGGGGGGAGGGAGAGGGGCGGAATTGGCCGCCCTAGATGCATGCTCGACGCGTACGTC
>413810.1.10
GACTCTAGAGGATCCCCGGGTACCGAGCTCGAATTCAGCTGCCATGGTTTAAACCTCCTT
>pMAL-p2e.New_England_Biolabs.html.1.37
CCGGTACCTTGTCATCGTCATCCCCGAGGTTGTTGTTATTGTTATTGTTGTTGTTGTTCG
>pExchange-6C.Stratagene.html.1.24
CTTGATATCGAATTCCTGCAGCCCGGGGGATCCGCCCGGGCTAGAGCGGCCGCCACCGCG
>4097019.1.157
TCCTGAACTAGACAATGCTCAGGACTGATGAGTCCGTGAGGACGAAACTCTAAGGCTTGG
>1184321.1.23
CTCTAGCCCGGGCGGATCCCCCGGGCTGCAGGAATTCGATATCAAGCTTATCGATACCGT
>pSU2703.Generic.html.1.16
AAGCTGTCAAACATGAGAATTACAACTTATATCGTATGGGGCTGACTTCAGGTGCTACAT
>pSL190.Generic.html.1.145
TAGCCGGCTAACGTTAACAACCGGTACCTCTAGAACTATAGCTAGCATGCGCAAATTTAA
>4097015.1.58
ACGAAACTCTAAGGCTTGGATCCCCCGGGCTGCAGGAATTCGATATCAAGCTTATCGATA
>4097017.1.152
GAGTCTCCTGAACTAGACAATGCTCAGGACTGATGAGTCCGTGAGGACGAAACTCTAAGG
>pRSFDuet-1.Novagen.html.1.29
TCTTTACCAGACTCGAGGGTACCGACGTCAGCGATCGCGTGGCCGGCCGATATCCAATTG
>1184321.1.5
CCACCGCGGTGGCGGCCGCTCTAGCCCGGGCGGATCCCCCGGGCTGCAGGAATTCGATAT
>pFR10.Generic.html.1.4
TTCCCGGGGATCCGTCGACCTGCAGCCAAGCTTATCGAAGCTTATCGATTCTAGACTCGA
>pET-38b(+).Novagen.html.1.3
AGCACCATGGTGATATCGGATCCGAATTCTGTACACCTGCAGGACGTCAAGCTTGCGGCC
>pET-51b(+).Novagen.html.1.49
GAAATTGAGGAGAAGCCCGGAGCTCCTGCGGCCGCAAGCTTGTCGACCGACGTCGGATCC
>pET-43.1Ek_LIC.Novagen.html.1.22
ATCTGAGCTCGTGGATCCGAATTCTGTACAGGCGCGCCTGCAGGACGTCGACGGTACCAT
>16930719.1.25
AGATCTCGAGGCCTGATCATCGATGGGCCCATGGCTAGCGGCCGCACGCGTTCGCGACTA
>pUni_V5-HisC.InVitrogen.html.1.1
AGCTCTCGCGAAGGCCTGACGTCGGGCCCGGATCCGCCCACACGGCACCGGTGAATTCCT
>287938.1.24
CCAGCTGCAGATCTCGAGCTCGGATCCGACCCATTTGCTGTCCACCAGTCATGCTAGCCA
>pES1.Generic.html.1.23
TGTCAAGTAATTCGAGCTCGGTACCCGGGGATCCTCTAGAGTCGACCTGCAGGCATGCAA
>pCRT7_GS.InVitrogen.html.1.35
CGGGCTTTGTTAGCAGCCGGATCAAGCTTCGAATTCGCCCTTAAGGGCGGATCCTTATCG
>pET-17xb.Novagen.html.1.16
GGTACCGAGCTCGGATCCACTAGTAACGGCCGCCAGTGTGCTGGAATTCTGCAGATATCC
>pMETalphaB.InVitrogen.html.1.6
TGGCGGCCGCCGCGGGTCGACGACGCGTGGATCCACGGCCGGCTGGGCCACGTGAATTCC
>4097019.1.565
GGATCCAGAGTCTCCTGAACTAGACAATGCTCAGGACTGATGAGTCCGTGAGGACGAAAC
>pAMP10.ATCC.html.1.26
GGTCGACATCATCATCATTAGTAGTAGTAGGCGGCCGGCCGCTCTAGAGGATCCAAGCTT
>5668889.1.6
TCTAGAGTCGACCTGCAGGCATGCAAGCTTTCGCGAGCTCGAGATCTAGATATCGATGAA
>pRNA-U6.3_Neo.Genscript.html.1.36
ACTTAAGCTTTCCAAAAAACTTACGCTGAGTACTTCGATCTCTTGAATCGAAGTACTCAG
>16930719.1.11
CCCGGGGATCCTCTAGATCTCGAGGCCTGATCATCGATGGGCCCATGGCTAGCGGCCGCA
>4097019.1.442
AACTAGACAATGCTCAGGACTGATGAGTCCGTGAGGACGAAACTCTAAGGCTTGGATCCA
>13446792.1.7
CTAGAGGCCATGGCGGCCGCACTAGTGGATCCCCCGGGATGCATGAATTCAAGCTTATCG
>pS5.ATCC.html.1.7
TGCATGTTAACAGATCTCGTACGCGTGCCGGCGCCTCGAGACTAGTGCGCGCTAGCTATC
>413810.1.2
TGCAGGTCGACTCTAGAGGATCCCCGGGTACCGAGCTCGAATTCAGCTGCCATGGTTTAA
>pBK614.Generic.html.1.22
GTCCTTCCCTAGCTGAACTACCCAAAAGTATAAATGCCTGAACAATTAGTTTAGATCCGA
>4586830.1.28
TGCAGGTTTAAACAGTCATTTAAATCGACTCTAGACTTAATTAAGGATCCGGCGCGCCCC
>pcDNA2.1.InVitrogen.html.1.22
CCACTAGTAACGGCCGCCAGTGTGCTGGAATTCTGCAGATATCCATCACACTGGCGGCCG
>118200854.1.81
GCCTCGAGTTAACGTTCGAGGTCGACTCTAGATAAAGCTTTAGAGCTCTTCTTAAGAAGG
>pSE280.Invitrogen.html.1.51
TCCGCGGTCGCGACGTACGCGTATCGATGGCGCCAGCTGCAGGCGGCCGCCATATGCATC
>48995599.1.147
GCATATGGCGGCCGCCTGCAGCTGGCGCCATCGATACGCGTACGTCGCGACCGCGGACAT
>pET-48b(+).Novagen.html.1.121
GCGGTAGTAAAGAAACCGCTGCTGCTAAATTCGAACGCCAGCACATGGACAGCTCTACTT
>595767.1.41
TCGAGCTCTGTACATGTCCGCGGTCGCGACGTACGCGTATCGATGGCGCCAGCTGCAGGC
>pCRT7_VP22-1-TOPO.InVitrogen.html.1.12
CGGCCGCCACTGTGCTGGATATCTGCAGAATTGCCCTTAAGGGCAATTCCACCACACTGG
>pXC14.ATCC.html.1.48
GTACTTCCTTAGATAACAATTGATTGAATGTATGCAAATAAATGCATACACCATAGGTGT
>pCMV-PCR.Stratagene.html.1.2
AATACGACTCACTATAGGGCGAATTGGGTACACTTACCTGGTACCGGGCCCCCCCTCGAG
>27573259.1.20
ACGTCGTCAGCGTCGTCGTGGTACCTCGGATCCGAATTCGAGCTCCGTCGACAAGCTTGC
>118200856.1.107
AGTTAACGTTCGAGGTCGACTCTAGATAAAGCTTTAGAGCTCTTCTTAAGAAGGATCCAG
>pOSEX4.ATCC.html.1.15
GCGGCCGCGGTACCGGGCCCGTCGACTCTAGAGCTCTGCAGGCATGCGATATCCCATGGA
>118200856.1.15
GCGCGCCTTTGCGATCGCAGACCTAGGAAAGCTAGCTATACGCGTTATACCGGTATCCTG
>pCITE-2b(+).Novagen.html.1.37
ATCGGAGATCTCAGTGGTGGTGGTGGTGGTGCTCGAGTGCGGCCGCAAGCTTGTCGACGG
>9957257.1.19
TCGAGGGATCCTCTAGAAGCGGCCGCGACTAGTGAGCTCGTCGACGTAGGCCTTTGAATT
>pSE280.Invitrogen.html.1.29
TACTTCTCGAGCTCTGTACATGTCCGCGGTCGCGACGTACGCGTATCGATGGCGCCAGCT
>pT7T3_18U.Stratagene.html.1.16
GTGAGCGGATAACAATTTCACACAGGAAACAGCTATGACATGATTACGAATTTAATACGA
>595767.1.249
GCAATTGGATCCATATATAGGGCCCGGGTTATAATTACCTCAGGTCGACGTCCCATGGCC
>48995608.1.29
GGCCGCCCTAGATGCATGCTCGACGCGTACGTCGCGACCGCGGACATGTACAGAGCTCGA
>pT7Blue-2.Novagen.html.1.147
TCTTGTCGTCGTCATCGCTGCCACCGGTACCGCTGTCGATGTGCTGGCGTTCGAATTTAG
>8346634.2.74
TGATCATCATGACAGATCTGCGCGCGATCGATATCAGCGCTTTAAATTTCGCATGCTAGA
>4097019.1.503
AGTCTCCTGAACTAGACAATGCTCAGGACTGATGAGTCCGTGAGGACGAAACTCTAAGGC
>pACYCDuet-1.Novagen.html.1.3
AAGCATTATGCGGCCGCAAGCTTGTCGACCTGCAGGCGCGCCGAGCTCGAATTCGGATCC
>pSTBlue-1.Novagen.html.1.49
CTCGAGAAGCTTGTCGACGAATTCAGATATCACGAATTCTGGATCCGATACGTAACGCGT
>pET-48b(+).Novagen.html.1.139
CTGCTGCTAAATTCGAACGCCAGCACATGGACAGCTCTACTTCTGCTGCTCTCGAGGCTT
>287938.1.17
CATGGTACCAGCTGCAGATCTCGAGCTCGGATCCGACCCATTTGCTGTCCACCAGTCATG
>pBK614.Generic.html.1.33
GCTGAACTACCCAAAAGTATAAATGCCTGAACAATTAGTTTAGATCCGAGATAGGAGCTT
>74267359.1.8
TATCAAGCTTATCGATACCGTCGAGCGGACCGGGTACCGCGGCCGCAGATCTGTTAACGA
>pET-52b(+).Novagen.html.1.41
GATGAGCGGAACTACCGCGTGGCACCAGAGCGAGCTCTGCGGCCGCGTCGACTTGTACAG
>pT7Blue-2.Novagen.html.1.107
GATACGTAACGCGTCTGCAGTTTTGAGGAGAAGCCCGGGCTCTTGTCGTCGTCATCGCTG
>pGT-N29.New_England_Biolabs.html.1.21
ATGGGAGACGTCACCGGTTCTAGAACCTAGGGAGCTCTGGTACCCACTAGGCGGCCGCCT
>pET-30Ek_LIC.Novagen.html.1.8
ACGACGACAAGAGCCCGGGCTTCTCCTCAACCATGGCGATATCGGATCCGAATTCGAGCT
>pET-41b(+).Novagen.html.1.21
ATCCGAATTCTGTACAGGCCTTGGCGCGCCTGCAGGCGAGCTCCGTCGACAAGCTTGCGG
>pMIB_V5-Hisb.InVitrogen.html.1.10
AGCGGCCGCCACTGTGCTGGATATCTGCAGAATTCCACCACACTGGACTAGTGGATCCGA
>208987.1.6
TGGATCCGTCGACATCGATGCTGCAGAATTCCCGGGGGTCGGCGGACGCGGAGCCGGCTG
>pT7T3_18U.Stratagene.html.1.75
ACTCACTATAGGGAATTCGAGCTCCCGGGTTTTTTTTTTTTTTTTTTGGGGGGGGGGGGG
>pSL180.Generic.html.1.238
GATACGCGTACGTCGCGACCGCGGACATGTACAGAGCTCGAGAAGTACTAGTGGCCACGT
>pACYCDuet-1.Novagen.html.2.9
ATTAAGCTGCGCTAGTAGACGAGTCCATGTGCTGGCGTTCAAATTTCGCAGCAGCGGTTT
>pBEND2.Generic.html.1.38
CGCGAAGGCCTCCCGGGCAGCTGGATATCTTTAAACTCGAGACTAGTCCATGGATCGATG
>56406597.1.244
CGAGGGCTTGTGCTTCTGATTTTGTAATGTAATTATCAGGTAGCTTATGATATGTCTGAA
>pNEB205A.New_England_Biolabs.html.1.12
GGGTTTAAACGCTGAGGAGACATCTAGACTTTCCCTCAGCTTAATTAAGGCGCGCCTGAG
>208744.1.80
CAAGAGCCCTTTGCCAGCTTTCTCGAGGTACCCTCCAAGGGTCCTCCTGAAAATGTTCTA
>4097019.1.546
GGACGAAACTCTAAGGCTTGGATCCAGAGTCTCCTGAACTAGACAATGCTCAGGACTGAT
>pCMV-3Tag-1B.Stratagene.html.1.2
CCCCCCCTCGAGGTCGACGGTATCGATAAGCTTGATATCGAATTCCTGCAGCCCGGGGGA
>pSE280.Invitrogen.html.1.20
GGCCACTAGTACTTCTCGAGCTCTGTACATGTCCGCGGTCGCGACGTACGCGTATCGATG
>SSEV19.Generic.html.1.102
ACGGCGGATTGACCGTAATGGGATAGGTTACGTTGGTGTAGATGGGCGCATCGTAACCGT
>83314120.1.45
ACTAGTGGTACCACGCGTGAATAGATAGAGTGCAGGGGCCCCGACCGTGTCGGGGCCCCT
>pET-12a.Novagen.html.1.10
AAATAATTTTGTTTAACTTTAAGAAGGAGATATACATATGCGGGCGAAACTCCTAGGAAT
>17864894.1.61
GGCCTTAAGATCTGATCATATGCATCCGCGGGCCCGGGTTACGAGATCGATGAATTCGAG
>pET-12b.Novagen.html.1.53
GGCGAAACTCCTAGGAATAGTCCTGACAACCCCTATCGCGATCAGCTCTTTTGCGTCGAC
>4097019.1.583
ACTAGACAATGCTCAGGACTGATGAGTCCGTGAGGACGAAACTCTAAGGCTTGGATCCAG
>118200845.1.148
GAAGGATCCAGATCCACTAGTGGCCTATGCGGCCGCGGATCTGATCCCGGGCGGGTACCT
>pETcoco-2.Novagen.html.1.104
TGGACGTCATCGATGCGATCGCCCGGGCTCTTGTCGTCGTCATCACCAGTTGGCGGTGGC
>48995599.1.66
CATGCTAGCTATAGTTCTAGAGGTACCGGTTGTTAACGTTAGCCGGCTACGTATACTCCG
>56406608.1.220
AAGGTTCCCTTTTGATGCCACCCAGCCGAGGGCTTGTGCTTCTGATTTTGTAATGTAATT
>pET-31b(+).Novagen.html.1.370
GGTGGTGAGCATCCGCGCCTTGTTTGGCGAGAAGAATATTCACGCATGCCAGATGCTGCT
>60101687.1.32
GACCGTCGACAGAGATATCCGCGGCCGCAGAACTGGCCGTCGTTTTACAGCCAGAGCCAG
>pMCS5.Mobitec.html.1.112
CCCGCGGCCGCGAATTCGAGCTCGGTACCTACGTACTCGAGTCGCGACGTACGTTCGAAC
>pUCBM21.Boehringer.html.1.2
AATTCCCGGGGATCCACGCGTAACTTAAGTGCGGCCGCGGTACCGGGCCCGTCGACTCTA
>SSEV19.Generic.html.1.127
GGTTACGTTGGTGTAGATGGGCGCATCGTAACCGTGCATCTGCCAGTTTGAGGGGACGAC
>pCITE-2c(+).Novagen.html.1.6
CATGCCTGCAGGTCGATCGACTCTAGAGGATCGGAGATCTCAGTGGTGGTGGTGGTGGTG
>pT7T3_18U.Stratagene.html.1.10
GGAATTGTGAGCGGATAACAATTTCACACAGGAAACAGCTATGACATGATTACGAATTTA
>11559656.1.7
GCTGGGAATTCCTCGAGATCTTCTAGACCCCGGGGATATCCCATGGGCGGCCGCACTAGT
>56406608.1.163
GCCTTCCCTGTTTGAGAAGATGTCTCCGCCGATGCTTTTCCCCGGAGCGACGTCTGCAAG
>209573.1.9
CAGTCATTAGTCAGCAGATTCGTCACCAGCCAGTTTTTTCTGAACGATCTTCTTGATACG
>pAN561H.Generic.html.1.52
ACGACTCATAGGAGAGTTGTAAAAAAGTTTCGGCCGGCGTATTGGGTGTTACGGAGCATT
>pET-48b(+).Novagen.html.1.100
CAGAGCTCGCTCTGGTGCCACGCGGTAGTAAAGAAACCGCTGCTGCTAAATTCGAACGCC
>56406604.1.127
ACGCCATGTTCGTCCGCTTTTGCCCTGGAGTTTGCCTTCCCTGTTTGAGAAGATGTCTCC
>pET-41a(+).Novagen.html.1.18
GGGATCCGAATTCTGTACAGGCCTTGGCGCGCCTGCAGGCGAGCTCCGTCGACAAGCTTG
>118200854.1.34
ACGCGTTATACCGGTATCCTGCAGGTAGTATGCAAGAGATCTTATAGGCCTCGAGTTAAC
>pPICZB.InVitrogen.html.2.5
CAAGCTGGCGGCCGCCGCGGCTCGAGGTACCGATCCGAGACGGCCGGCTGGGCCACGTGA
>pEYFP.Clontech.html.2.17
TAGTAGGCCTATTATTTTTGACACCAGACAAGTTGGTAATGGTAGCGACCGGCGCTCAGT
>1184321.1.28
GCCCGGGCGGATCCCCCGGGCTGCAGGAATTCGATATCAAGCTTATCGATACCGTCGACC
>54043009.1.67
AGCTCATGCATGATCGAGCTCGAATTAGCTTCAAAAGCGCTCTGAAGTTCCTATACTTTC
>4097019.1.330
CCGTGAGGACGAAACTCTAAGGCTTGGATCCAGAGTCTCCTGAACTAGACAATGCTCAGG
>pET-52b(+).Novagen.html.1.53
TACCGCGTGGCACCAGAGCGAGCTCTGCGGCCGCGTCGACTTGTACAGGATCCTGGTACC
>pCDFDuet-1.Novagen.html.1.8
TTATGCGGCCGCAAGCTTGTCGACCTGCAGGCGCGCCGAGCTCGAATTCGGATCCTGGCT
>pRSET_CAT.InVitrogen.html.1.243
ATAAGCACAAGTTTTATCCGGCCTTTATTCACATTCTTGCCCGCCTGATGAATGCTCATC
>55274248.1.32
CGATAAGCTTGATATCGAATTCCTGCAGCCCGGGGGATCCACTAGTTCTATGGCGGCCAC
>4097019.1.468
GTCCGTGAGGACGAAACTCTAAGGCTTGGATCCAGAGTCTCCTGAACTAGACAATGCTCA
>27573262.1.6
TACGCTCGTGCTGCTGCTCGTCAGGCTCGTGCTGGTACCTCGGATCCGAATTCGAGCTCC
>pQE-TriSystem_Strep.Qiagen.html.1.12
GCTGTGCGGCCGCAAGCTTCGAACCGGTACCGTCGACCTGCAGGCGCGCCGAGATCTGAG
>pcDNA2.1.InVitrogen.html.1.27
AGTAACGGCCGCCAGTGTGCTGGAATTCTGCAGATATCCATCACACTGGCGGCCGCTCGA
>209573.1.122
CTTCAACCTGGTTGCAGTGAGTGCCTTTACCGATAACTTCCAGAGACTGGATGTTTTTCG
>pACYCDuet-1.Novagen.html.2.13
AGCTGCGCTAGTAGACGAGTCCATGTGCTGGCGTTCAAATTTCGCAGCAGCGGTTTCTTT
>54043009.1.60
ACTAGTGAGCTCATGCATGATCGAGCTCGAATTAGCTTCAAAAGCGCTCTGAAGTTCCTA
>pDR720.Generic.html.1.45
TAGTTAACTAGTTCGATGATTAATTGTCAACAGGGGAATTCACTGGGGGGATGGGGAGTA
>1277132.2.3
GGTGATCACTAGTCCTAGGCCGGCGCCCGGGAACTCCGGATGCATATGCATGCTGCAGGG
>pBACgus-7.Invitrogen.html.1.7
GCGGCCGCAAGCTTCGAGCTCGAATTCGGATCCAGGCCTTTTGAGGAGAAGCCCGGGCTC
>pDR720.Generic.html.1.34
AAGCTGCGTACTAGTTAACTAGTTCGATGATTAATTGTCAACAGGGGAATTCACTGGGGG
>498575.1.21
GGATCCTCTAGAGTCGATCGTTAACGCGTCGACGCGGCCGCGGGGGCCCACTAGTGCTAG
>4097019.1.128
ACGAAACTCTAAGGCTTGGATCCAGAGTCTCCTGAACTAGACAATGCTCAGGACTGATGA
>pcDNA2.1.InVitrogen.html.1.33
GGCCGCCAGTGTGCTGGAATTCTGCAGATATCCATCACACTGGCGGCCGCTCGAGCATGC
>104716834.1.5
TTCGCGAGGTACCGGGCCCAAGCTTCTCGAGGAATTCCTGCAGCCCGGGGGATCCACTAG
>47132203.1.18
GGGCCCAAGCTTCTCGAGGAATTCCTGCAGCCCGGGGGATCCACTAGTGAGGAGCTCGAA
>p453.Generic.html.1.23
AAATTAGAATAGTTTCAATTTTTAAGCTATTTATAGCATAGAAAAAAACAAAATGAAATT
>4097017.1.30
AATGCTCAGGACTGATGAGTCCGTGAGGACGAAACTCTAAGGCTTGGATCCAGAGTCTCC
>pAN24.Generic.html.1.6
CCAGCGCGCTTGGAAATCACATTTGCCAACCCGTTGCAGACGAGGCCGCTCAGGGCGAGT
>3139056.1.127
CAGGCATGCAAGCTCCAGCTGCTCGAGTTCTATAGTGTCACCTAAATCGTATGTGTATGA
>54043009.1.44
GCAGCCCGGGGGATCCACTAGTGAGCTCATGCATGATCGAGCTCGAATTAGCTTCAAAAG
>pCRT7_VP22-1.InVitrogen.html.1.12
GCCCTCTAGACTCGAGCGGCCGCCACTGTGCTGGATATCTGCAGAATTCCACCACACTGG
>pRSET_CAT.InVitrogen.html.1.325
TCACCAGTTTTGATTTAAACGTGGCCAATATGGACAACTTCTTCGCCCCCGTTTTCACCA
>pSE280.Invitrogen.html.1.134
TATACGTAGCCGGCTAACGTTAACAACCGGTACCTCTAGAACTATAGCTAGCATGCGCAA
>209573.1.116
CGATAACTTCAACCTGGTTGCAGTGAGTGCCTTTACCGATAACTTCCAGAGACTGGATGT
>16930719.1.44
TCGATGGGCCCATGGCTAGCGGCCGCACGCGTTCGCGACTAGTTGTCGACCTGCAGGCAT
>pT7T3_18U.Stratagene.html.1.83
TAGGGAATTCGAGCTCCCGGGTTTTTTTTTTTTTTTTTTGGGGGGGGGGGGGTGCAGGCA
>pSL180.Generic.html.1.181
TCCGGAATATTAATAGGCCTAGGATGCATATGGCGGCCGCCTGCAGCTGGCGCCATCGAT
>pT7T3_18U.Stratagene.html.1.44
ACAGCTATGACATGATTACGAATTTAATACGACTCACTATAGGGAATTCGAGCTCCCGGG
>113073444.1.23
TGCAGGTCGACTCTAGACACGGGGTGGTTTAAACGCGGCCGCGGTACCACTAGTACGCGT
>M13K82.Generic.html.1.4
TAAAACGACGGCCAGTGCCAAGCTTGGCTGCAGGTCGACGGATCCCCTAGCACTCCCGGG
>118200854.1.152
CTAGTGGCCTATGCGGCCGCGGATCTGATCCCGGGCGGGTACCTTTGAATTCCACTTAAT
>13958039.1.2
TAGTTCATTAATTAATTAATTACTCGAGCGCCAGCTCAGACTGAATTCTTGCGGCCGCGG
>12082761.1.48
GCCGCCTGCAGGTCGACGGGCCCGGGATCCGATATCTAGATGCATTCGCGAGGTACCGAG
>pPROTet.E_6xHN.Clontech.html.1.14
TAATTAAGCGGCCGCATCGATCGGGCCCTGAGGCCTGCAGGGATCCAAGCTTGTCGACCA
>209573.1.218
GGAGCTCAGCGTATAAGTCAGAGTCCAAGCTTTCTTCTTTACCTTTAGCCAGGTTCATTA
>pAMP10.ATCC.html.1.19
ATTCCCGGGTCGACATCATCATCATTAGTAGTAGTAGGCGGCCGGCCGCTCTAGAGGATC
>56406604.1.235
CACCCAGCCGAGGGCTTGTGCTTCTGATTTTGTAATGTAATTATCAGGTAGCTTATGATA
>pAX4CP.USB.html.1.76
ATTAATTAATCATCGTCAATCAATCACCCGGGCTGCAGTCGACTCTAGATCTGGTACCGA
>56406608.1.306
GATAATCCGCAACCCCGTCAAACGTGTTGATAACCTGTGCCATGTGATTCCTTTACTTAT
>pBEND2.Generic.html.1.15
GATTCCATGGGGTACCAATATTTCGCGAAGGCCTCCCGGGCAGCTGGATATCTTTAAACT
>pET-44a(+).Novagen.html.1.54
CTCGTGGATCCGAATTCTGTACAGGCGCGCCTGCAGGACGTCGACGGTACCATCGATACG
>pT7T3_18U.Stratagene.html.1.8
GTGGAATTGTGAGCGGATAACAATTTCACACAGGAAACAGCTATGACATGATTACGAATT
>pBACgus-7.Invitrogen.html.1.30
ATTCGGATCCAGGCCTTTTGAGGAGAAGCCCGGGCTCTTGTCGTCGTCATCACCTCCACC
>915333.1.33
ACCACGTGTTAATTAAGATCTAGATCAGCATGCGTCGACGAGCTCGGTACCCTACTGCAG
>4097019.1.687
GACGAAACTCTAAGGCTTGGATCCAGAGTCTCCTGAACTAGTCCAAGCTTATCGATACCG
>1066312.1.5
AGGTCTCTGATCTCGAGGCGCCGAATTCGAGCTCGGTACCCGGGGATCCTCTAGAGTCGA
>56406604.1.2
TTTAAACATTATCTGATTTTTGTAAAGGTCTGATAATGGTCCGTTGTTTTGTAAATCAGC
>57790551.1.6
TCGCGAGGTACCGGGCCCAAGCTTCTCGAGGAATTCCTGCAGCCCGGGGGATCCACTAGT
>pET-12a.Novagen.html.1.4
CTCTAGAAATAATTTTGTTTAACTTTAAGAAGGAGATATACATATGCGGGCGAAACTCCT
>pCRT7_VP22-1.InVitrogen.html.1.28
CGGCCGCCACTGTGCTGGATATCTGCAGAATTCCACCACACTGGACTAGTGGATCCGAGC
>209573.1.137
AGTGAGTGCCTTTACCGATAACTTCCAGAGACTGGATGTTTTTCGGGTGGATCCCAGAAG
>17864894.1.90
GGGCCCGGGTTACGAGATCGATGAATTCGAGCTCGGTACCCCTAGAGTCGACCTGCAGGC
>pMETalphaB.InVitrogen.html.1.1
TAAGCTGGCGGCCGCCGCGGGTCGACGACGCGTGGATCCACGGCCGGCTGGGCCACGTGA
>pMCS5.Mobitec.html.1.177
GTTTAAACGCCCGGGCACGTGGGATCCTCTAGAGTCGACCTGCAGGCATGCAAGCTTCGG
>48995608.1.49
CGACGCGTACGTCGCGACCGCGGACATGTACAGAGCTCGAGAAGTACTAGTGGCCACGGG
>pCITE-2a(+).Novagen.html.1.54
GGTGGTGCTCGAGTGCGGCCGCAAGCTTGTCGACGGAGCTCGAATTCGGATCCGATATCC
>5420374.1.3
TAGGTGACACTATAGAATACTCAAGCTTATGCATGCGGCCGCATCTAGAGGGCCCGGATC
>pET-52b(+).Novagen.html.1.23
GATGGTGATGATGGTGGTGATGAGCGGAACTACCGCGTGGCACCAGAGCGAGCTCTGCGG
>45548773.1.3
TGCGGTACCTCTAGAAGAAGCTTGGGATCCGTCGACCTGCAGATCCGTCGACCTGCAGGT
>83314120.1.62
TGAATAGATAGAGTGCAGGGGCCCCGACCGTGTCGGGGCCCCTGCACGGGTCCATGGAGC
>pET-38b(+).Novagen.html.1.7
CCATGGTGATATCGGATCCGAATTCTGTACACCTGCAGGACGTCAAGCTTGCGGCCGCAC
>56406604.1.239
CAGCCGAGGGCTTGTGCTTCTGATTTTGTAATGTAATTATCAGGTAGCTTATGATATGTC
>pAX4BP.USB.html.1.20
CAACGTTCTTGCCATTGCTGCATAAAAAACGCCCGGCGGCAACCGAGCGTTCTGAATTAA
>118200847.1.103
AACGTTCGAGGTCGACTCTAGATAAAGCTTTAGAGCTCTTCTTAAGAAGGATCCAGATCC
>4165110.1.41
GTGCAATTTATCTCTTCAAATGTAGCACCTGAAGTCAGCCCCATACGATATAAGTTGTAA
>pRSET_CAT.InVitrogen.html.1.23
TCGAGATCTGCAGCTGGTACCATGGAATTCGAAGCTTCGACGAGATTTTCAGGAGCTAAG
>595764.1.203
GGATGCATATGGCGGCCGCCTGCAGCTGGCGCCATCGATACGCGTACGTCGCGACCGCGG
>18140172.1.2
CTCTAGATTAAGGAGGCCATATGACTATGCATGCGGCCGCGGATCCGATATCGAATTCGA
>pTriEx-1.Novagen.html.1.53
GGGCGAGTTCTGGCTGGCTTGCACGTGTATACAGCTGTGCGGCCGCAAGCTTCGAACCGG
>pSL180.Generic.html.1.32
GGTAATTATAACCCGGGCCCTATATATGGATCCAATTGCAATGATCATCATGACAGATCT
>pET-31b(+).Novagen.html.1.194
GCGATTCGTGAGTTTTACGCCAACTCGCTCAAACTGCCTTTGGCGGTGGAGCTGACGCAG
>208126.1.65
CCTTTACCGATAACTTCCAGAGACTGGATGTTTTTCGGGTGGATCCCAGAAGTAGTTTTG
>56406597.1.38
ATGGTCCGTTGTTTTGTAAATCAGCCAGTCGCTTGAGTAAAGAATCCGGTCTGAATTTCT
>pT7T3_18U.Stratagene.html.1.17
TGAGCGGATAACAATTTCACACAGGAAACAGCTATGACATGATTACGAATTTAATACGAC
>915333.1.11
GCTGAGTCTTCCAAAGCTTGGCACCACGTGTTAATTAAGATCTAGATCAGCATGCGTCGA
>118200856.1.35
ACCTAGGAAAGCTAGCTATACGCGTTATACCGGTATCCTGCAGGTAGCATGCAAGAGATC
>pKSM717.ATCC.html.1.1
AGTGAATTCCCGGGAGAGCTCGATATCGCATGCGGTACCTCTAGAAGAAGCTTGGGATCC
>45862352.2.7
CTAGTAAAAGGTACCGAGCTCCTGCAGTATCGATGCGGCCGCAAAGTCGACGAATTCTCC
>pBK614.Generic.html.1.63
ACAATTAGTTTAGATCCGAGATAGGAGCTTGATATCGAATTCCTGCAGCCCCCTCTTTGG
>13937413.1.8
ATGCATGCGGCCGCTGCAGTCTAGAGGCCTCCATGGGTATATCTCCTTCTTAAAGTTAAC
>pMAL-p2.New_England_Biolabs.html.1.30
GATCCGAATTCTGAAATCCTTCCCTCGATCCCGAGGTTGTTGTTATTGTTATTGTTGTTG
>pSL180.Generic.html.1.255
ACCGCGGACATGTACAGAGCTCGAGAAGTACTAGTGGCCACGTGGGCCGTGCACCTTAAG
>pAX4CM.USB.html.1.10
ACGGATCCGGGCAACGTTCTTGCCATTGCTGCATAAAAAACGCCCGGCGGCAACCGAGCG
>pGEM-7Zf(+)_LIC-R.ATCC.html.1.10
AACGCGTTGGGAGCTCTCCGGATCCAAGCTTATCGATTTCGAACCCGGGGTACCAAACTC
>56406604.1.275
TTATCAGGTAGCTTATGATATGTCTGAAGATAATCCGCAACCCCGTCAAACGTGTTGATA
>595764.1.132
AGCTATAGTTCTAGAGGTACCGGTTGTTAACGTTAGCCGGCTACGTATACTCCGGAATAT
>3328183.2.2
GCTTAATACGACTCACTATAGGGAGCGGCCGCAGATCTTGCAGGTCGACGATTCTATAGT
>436566.1.12
CTCGAGAACGGAAGCACGGCGACCAACAGATGCACGACGTTCGAGGTGATGGTGATGGTG
>pET-31b(+).Novagen.html.1.219
CGCTCAAACTGCCTTTGGCGGTGGAGCTGACGCAGGAGGTACGCGCGGTCGCCAACGAAG
>pXC14.ATCC.html.1.41
TATGTAAGTACTTCCTTAGATAACAATTGATTGAATGTATGCAAATAAATGCATACACCA
>pSL180.Generic.html.1.88
ATCTGCGCGCGATCGATATCAGCGCTTTAAATTTGCGCATGCTAGCTATAGTTCTAGAGG
>pAN524.Generic.html.1.19
GCTTGGAAATCACATTTGCCAACCCGTTGCAGACGAGGCCGCTCAGGGCGAGTAGAGATC
>4495058.1.13
CGGCCGCATCTAGAGGGCCCGGATCCCTCGAGGTCGACGAATTCGAGCTCGGCCGACTTG
>4097017.1.329
TCCGTGAGGACGAAACTCTAAGGCTTGGATCCAGAGTCTCCTGAACTAGTCCAAGCTTAT
>pET-48b(+).Novagen.html.1.16
TCCTCTTTCAGGGACCCGGGTACCAGGATCCGAATTCTGTACAGGCCTTGGCGCGCCCGA
>pET-27b(+).Novagen.html.1.7
TATCGGAATTAATTCGGATCCGAATTCGAGCTCCGTCGACAAGCTTGCGGCCGCACTCGA
>pET-31b(+).Novagen.html.1.318
GCAAGACCGTAGTTGCGCCCATCGATCACTTTCGCTTCAATGGCGCCGGCAAGGTGGTGA
>pET-47b(+).Novagen.html.1.158
TAGTAAAGAAACCGCTGCTGCTAAATTCGAACGCCAGCACATGGACAGCTCTACTTCTGC
>4097019.1.620
GAAACTCTAAGGCTTGGATCCAGAGTCTCCTGAACTAGACAATGCTCAGGACTGATGAGT
>118200854.1.136
GAAGGATCCAGATCCACTAGTGGCCTATGCGGCCGCGGATCTGATCCCGGGCGGGTACCT
>pET-43.1Ek_LIC.Novagen.html.1.104
GCCGCACAGCTGTATACACGTGCAAGCCAGCCAGAACTCGCTCCTGAAGACCCAGAGGAT
>pQE-TriSystem.Qiagen.html.1.26
CGAGTTCTGGCTGGCTTGCACGTGTATACAGCTGTGCGGCCGCAAGCTTCGAACCGGTAC
>pT7T3_18U.Stratagene.html.1.126
GGGGGGGGGTGCAGGCATGCAAGCTTATTCCCTTTAGTGAGGGTTAATTTATATAGCTTG
>pRPM2.Generic.html.1.7
GCATGCCTGCAGGTCGACTCTAGAGGATCCCCCCGGTCCGGATGGAAGACCCGGGTCTTC
>pSK15.Generic.html.1.21
GGGGATCCTCTAGAGTCAATCCGGATGAAGCCGGGCGTTAGACCTGCAGGCATGCAAGCT
>pMMB208.ATCC.html.1.7
TTCTCTCATCCGCCAAAACAGCCAAGCTGAATTCGAGCTCGGTACCCGGGGATCCTCTAG
>56406604.1.213
CTGCAAGGTTCCCTTTTGATGCCACCCAGCCGAGGGCTTGTGCTTCTGATTTTGTAATGT
>8216948.1.7
CAACGCGTTGGGAGCTCTCCCATATGGTCGACCTGCAGGCGGCCGCACTAGTGATATCCC
>27573259.1.12
CGTAAAAAACGTCGTCAGCGTCGTCGTGGTACCTCGGATCCGAATTCGAGCTCCGTCGAC
>pCDFDuet-1.Novagen.html.1.5
GCATTATGCGGCCGCAAGCTTGTCGACCTGCAGGCGCGCCGAGCTCGAATTCGGATCCTG
>3139056.1.54
TAGGGAGACCGGCAGATCTGATATCATCGATGAATTCGAGCTCGGTACCCGGGGATCCTC
>pSL180.Generic.html.1.151
CGGTTGTTAACGTTAGCCGGCTACGTATACTCCGGAATATTAATAGGCCTAGGATGCATA
>45862365.1.3
ATCACTAGTAAAAGGTACCGAGCTCCTGCAGTATCGATGCGGCCGCAAAGTCGACGAATT
>pDP18.Ambion.html.1.5
AGAGAAGCTTGCATGCCTGCAGGTCGACTCTAGAGGATCCCCGGGTACCGAGCTCGAATT
>pET-41Ek_LIC.Novagen.html.1.11
TCCTCAACCATGGATATCGGGGATCCGAATTCTGTACAGGCCTTGGCGCGCCTGCAGGCG
>208744.1.18
TCTTATGACGAACAAAACAGTAATAACGAAGATGACGATGAAGAGTAGTACGATTAGCAG
>SSEV19.Generic.html.1.229
CGGTACCCGGGGATCCTCTAGAGTCGACCTGCAGGCATGCAAGCTTCGATGGAATTCCCT
>4097015.1.49
TCCGTGAGGACGAAACTCTAAGGCTTGGATCCCCCGGGCTGCAGGAATTCGATATCAAGC
>4097017.1.170
AATGCTCAGGACTGATGAGTCCGTGAGGACGAAACTCTAAGGCTTGGATCCAGAGTCTCC
>pET-17xb.Novagen.html.1.3
CGGATTCAAGCTTGGTACCGAGCTCGGATCCACTAGTAACGGCCGCCAGTGTGCTGGAAT
>12958752.1.6
TGGTACCTGATCAAAGCTTATCGATGATATCAGATCTCCTTTTGCGGCCGCACCGGTGTC
>pBACgus-7.Invitrogen.html.1.25
CTCGAATTCGGATCCAGGCCTTTTGAGGAGAAGCCCGGGCTCTTGTCGTCGTCATCACCT
>pCR1000.InVitrogen.html.1.18
AGAACCGTTTCTCTCGATATCGAAACCCTTCTCACCTCGGCCGATAAGCTTTTAATTAAA
>pQE-TriSystem_Strep.Qiagen.html.1.1
ACGTGTATACAGCTGTGCGGCCGCAAGCTTCGAACCGGTACCGTCGACCTGCAGGCGCGC
>118200845.1.35
AAGCTAGCTATACGCGTTATACCGGTATCCTGCAGGTAGCATGCAAGAGATCTTATAGGC
>pCMV-Script.Stratagene.html.1.40
TTGATATCGAATTCCTGCAGCCCGGGGGATCCGCCCGGGCTAGAGCGGCCGCCACCGCGG
>56406597.1.233
TGCCACCCAGCCGAGGGCTTGTGCTTCTGATTTTGTAATGTAATTATCAGGTAGCTTATG
>88173988.1.11
GAACCGGTCATCGATTCTAGAACTTAAGGAGCTCAGATCTTACGCGTTGGGTACCCTGCT
>4097019.1.244
CTCAGGACTGATGAGTCCGTGAGGACGAAACTCTAAGGCTTGGATCCAGAGTCTCCTGAA
>pSL180.Generic.html.1.107
CAGCGCTTTAAATTTGCGCATGCTAGCTATAGTTCTAGAGGTACCGGTTGTTAACGTTAG
>113073376.1.11
TGCATGCCTGCAGGTCGACTCTAGACACGGGGTGGTTTAAACGCGGCCGCGGTACCACTA
>pSE280.Invitrogen.html.1.215
CGCGCGCAGATCTGTCATGATGATCATTGCAATTGGATCCATATATAGGGCCCGGGTTAT
>595764.1.234
CCATCGATACGCGTACGTCGCGACCGCGGACATGTACAGAGCTCGAGAAGTACTAGTGGC
>12958752.1.19
AAGCTTATCGATGATATCAGATCTCCTTTTGCGGCCGCACCGGTGTCCTCTATGGAGGTC
>208744.1.117
AGGGTCCTCCTGAAAATGTTCTATGTTATGTTAGTATCATTCGAAACATACCTTTGGGTC
>pET-31b(+).Novagen.html.1.170
TCCGAGCCCAGGTCCGGTACGGCTGCGATTCGTGAGTTTTACGCCAACTCGCTCAAACTG
>11991616.1.23
TGGGAGCTCTCCCATATGGTCGACCTGCAGGCGGCCGCAAGCTTGGGCCCGAATTCAGAT
>74267359.1.21
GATACCGTCGAGCGGACCGGGTACCGCGGCCGCAGATCTGTTAACGAATTCCCAATTCCC
>p3T.Mobitec.html.1.73
GCCCAGCCAAAAAATGGCCACTGCAGGAATTCGATATCAAGCTTATCGATACCGTCGACC
>pCMV-3Tag-1B.Stratagene.html.1.11
GAGGTCGACGGTATCGATAAGCTTGATATCGAATTCCTGCAGCCCGGGGGATCCCGCCCG
>pBSL86.ATCC.html.2.9
CTCGGTACCCGGGGATCCTCTAGAGTCGACCTGCAGGCATGCAAGCTTGGGCGAACCCCA
>110433179.1.84
GAACAAGTTTCGGTCCGGAATTCCCGGGATATCGCGGCCGCTTAATTAACCTCGAGGAGT
>pCDFDuet-1.Novagen.html.1.30
ACCTGCAGGCGCGCCGAGCTCGAATTCGGATCCTGGCTGTGGTGATGATGGTGATGGCTG
>pRSET_CAT.InVitrogen.html.1.46
GGAATTCGAAGCTTCGACGAGATTTTCAGGAGCTAAGGAAGCTAAAATGGAGAAAAAAAT
>pCITE-2b(+).Novagen.html.1.20
TCGATCGACTCTAGAGGATCGGAGATCTCAGTGGTGGTGGTGGTGGTGCTCGAGTGCGGC
>3983120.1.37
GATTCGAAAGCGGCCGCACTAGTTGAGCTCGTCGACGTAGGCCTTTGAATTCCGGATCCA
>12958752.1.10
ACCTGATCAAAGCTTATCGATGATATCAGATCTCCTTTTGCGGCCGCACCGGTGTCCTCT
>pET-41c(+).Novagen.html.1.11
GATATCGGGGATCCGAATTCTGTACAGGCCTTGGCGCGCCTGCAGGCGAGCTCCGTCGAC
>pRSF-1.Novagen.html.1.116
GCCGTGTACACGAGCTCCCAATTGGGATCCGGACTCTTGTCGTCGTCATCATTCGAACCG
>pQE-TriSystem.Qiagen.html.1.41
TTGCACGTGTATACAGCTGTGCGGCCGCAAGCTTCGAACCGGTACCGTCGACCTGCAGGC
>595767.1.24
GTGGCCACTAGTACTTCTCGAGCTCTGTACATGTCCGCGGTCGCGACGTACGCGTATCGA
>56406604.1.162
CTTCCCTGTTTGAGAAGATGTCTCCGCCGATGCTTTTCCCCGGAGCGACGTCTGCAAGGT
>3139056.1.100
ACCCGGGGATCCTCTAGAGTCGACCTGCAGGCATGCAAGCTCCAGCTGCTCGAGTTCTAT
>pXC14.ATCC.html.1.65
AATTGATTGAATGTATGCAAATAAATGCATACACCATAGGTGTGGTTTAATTTGATGCCC
>pCITE-2c(+).Novagen.html.1.56
GGTGGTGGTGCTCGAGTGCGGCCGCAAGCTTGTCGACGGAGCTCGAATTCGGATCCGATT
>pES2.Generic.html.1.29
AATTGTCAAGTAATTCGAGCTCGGTACCCGGGGATCCTCTAGAGTCGACCTGCAGGCATG
>RR2.ATCC.html.1.56
AGTGAGCTGGTACCTCTAGACCCGGGCGAACGACCGAGCGCAGCGAGTCAGTGAGCGAGG
>4097019.1.114
ATGAGTCCGTGAGGACGAAACTCTAAGGCTTGGATCCAGAGTCTCCTGAACTAGACAATG
>pSE280.Invitrogen.html.1.229
TCATGATGATCATTGCAATTGGATCCATATATAGGGCCCGGGTTATAATTACCTCAGGTC
>pSE280.Invitrogen.html.1.112
TAGGCCTATTAATATTCCGGAGTATACGTAGCCGGCTAACGTTAACAACCGGTACCTCTA
>45862365.1.52
GTCGACGAATTCTCCCGGGTGGATCCAAGGCCTTCTAGAAAAACTCGAGAACGTTGGGCC
>8346634.2.46
CGGGCCCTATATATGGATCCAATTGCAATGATCATCATGACAGATCTGCGCGCGATCGAT
>SSEV19.Generic.html.1.220
TCGAGAGCTCGGTACCCGGGGATCCTCTAGAGTCGACCTGCAGGCATGCAAGCTTCGATG
>pETcoco-2.Novagen.html.1.8
AATCCTGAGGTTAATTAAAGATCCTCGGGATCTTCCGGAGCGAGTTCTGGCTGGCTTGCG
>pET-44a(+).Novagen.html.1.104
CATCGATACGCGTTCGAAGCTTGCGGCCGCACAGCTGTATACACGTGCAAGCCAGCCAGA
>pExchange-5B.Stratagene.html.1.24
CTTGATATCGAATTCCTGCAGCCCGGGGGATCCGCCCGGGCTAGAGCGGCCGCCACCGCG
>3139056.1.11
AATGCAGGTTAACCTGGCTTATCGAAATTAATACGACTCACTATAGGGAGACCGGCAGAT
>pET-48b(+).Novagen.html.1.109
CTCTGGTGCCACGCGGTAGTAAAGAAACCGCTGCTGCTAAATTCGAACGCCAGCACATGG
>pRSET_CAT.InVitrogen.html.1.280
TGCCCGCCTGATGAATGCTCATCCGGAATTCCGTATGGCAATGAAAGACGGTGAGCTGGT
>310853.1.7
CCGGGAGAGCTCGATATCGCATGCGGTACCTCTAGAAGAAGCTTGGGATCCGTCGACCTG
>RR2.ATCC.html.1.20
CCCCTGATTCTGTGGATAACCGTATTACCGCCTTTGAGTGAGCTGGTACCTCTAGACCCG
>pCR3.InVitrogen.html.1.6
TCTAGATGCATGCTCGAGCGGCCGCCAGTGTGATGGATATCTGCAGAATTCCAGCACACT
>310807.1.10
GCAGGTCGACGGATCCCAAGCTTCTTCTAGAGGTACCGCATGCGATATCGAGCTCTCCCG
>915333.1.29
TGGCACCACGTGTTAATTAAGATCTAGATCAGCATGCGTCGACGAGCTCGGTACCCTACT
>pCMV-PCR.Stratagene.html.1.5
ACGACTCACTATAGGGCGAATTGGGTACACTTACCTGGTACCGGGCCCCCCCTCGAGATG
>56406608.1.119
ATATCCGCTTCACGCCATGTTCGTCCGCTTTTGCCCTGGAGTTTGCCTTCCCTGTTTGAG
>SSEV19.Generic.html.1.150
CATCGTAACCGTGCATCTGCCAGTTTGAGGGGACGACGACCGTATCGGCCTCAGGAAGAT
>pRSET_CAT.InVitrogen.html.1.391
AATATTATACGCAAGGCGACAAGGTGCTGATGCCGCTGGCGATTCAGGTTCATCATGCCG
>pCRT7_NT-E3.InVitrogen.html.1.5
ACCCATTTGCTGTCCACCAGTCATGCTAGCCATACCATGATGATGATGATGATGAGAACC
>pET-44a(+).Novagen.html.1.123
CTTGCGGCCGCACAGCTGTATACACGTGCAAGCCAGCCAGAACTCGCTCCTGAAGACCCA
>pET-44a(+).Novagen.html.1.89
GGACGTCGACGGTACCATCGATACGCGTTCGAAGCTTGCGGCCGCACAGCTGTATACACG
>118200856.1.146
CTCTTCTTAAGAAGGATCCAGATCCACTAGTGGCCTATGCGGCCGCGGATCTGATCCCGG
>pAN524.Generic.html.1.52
CGAGGCCGCTCAGGGCGAGTAGAGATCGGAAGCCCATGGTGATGTCTGCTCAAGCGGGGT
>pETcoco-2.Novagen.html.1.164
GAGTCCATGTGCTGGCGTTCAAATTTCGCAGCAGCGGTTTCTTTGCTAGCACCGTGATGG
>56406597.1.268
TAATGTAATTATCAGGTAGCTTATGATATGTCTGAAGATAATCCGCAACCCCGTCAAACG
>4512193.1.21
CCATATGACGTCGACGCGTCTGCAGAAGCTTCGAATTCGAGCTCCCGGGTACCATGGCAT
>4097019.1.628
AAGGCTTGGATCCAGAGTCTCCTGAACTAGACAATGCTCAGGACTGATGAGTCCGTGAGG
>4165113.1.63
TTCTAGAGCGGCCGCCACCGCGGTGGAGCTCGACGGATCATTTATTCTGCCTCCCAGAGC
>pCITE-2a(+).Novagen.html.1.33
GGAGATCTCAGTGGTGGTGGTGGTGGTGCTCGAGTGCGGCCGCAAGCTTGTCGACGGAGC
>1117808.1.44
ATGGCCATATGACCACCCAAGCTAGCGTAATCTGGAACATCGTATGGGTAAGCCATGAAA
>pS3.Generic.html.1.28
TAGAGGATCCCCGCGCATGCATGTTAACAGATCTCGTACGCGTGCCGGCGCCTCGAGACT
>M13K82.Generic.html.1.22
CAAGCTTGGCTGCAGGTCGACGGATCCCCTAGCACTCCCGGGTTTAGCACTCCCGGGTTG
>pT7Blue-2.Novagen.html.1.55
AAGCTTGTCGACCAGATATCGGAATTCTATAGTGTCACCTAAATAAGGATCCGATACGTA
>pCMV-PCR.Stratagene.html.1.72
ACCCGGGAAGAGCAAGCTTGATATCGCTCTTCACTTGTCGTCGTCAATGAATTCCTGCAG
>pSPTBM21.Boehringer.html.1.21
GCATGCCTGCAGAGCTCTAGAGTCGACGGGCCGGGTACCGCGGCCGCCTTAAGACGCGTG
>3139056.1.137
AGCTCCAGCTGCTCGAGTTCTATAGTGTCACCTAAATCGTATGTGTATGATACATAAGGT
>48995599.1.135
TAGGCCTAGGATGCATATGGCGGCCGCCTGCAGCTGGCGCCATCGATACGCGTACGTCGC
>4097019.1.388
GGACTGATGAGTCCGTGAGGACGAAACTCTAAGGCTTGGATCCAGAGTCTCCTGAACTAG
>pET-11d.Novagen.html.1.8
TCTAGAAATAATTTTGTTTAACTTTAAGAAGGAGATATACCATGGCTAGCATGACTGGTG
>pGEM-7Zf(+)_LIC-R.ATCC.html.1.65
AACTCGCTCCGGCGCCGGAACCAGTTGGTACCGAATTCCTCGAGTCTAGAGGAGCATGCG
>pRSET_CAT.InVitrogen.html.1.123
TTGATATATCCCAATCGCATCGTAAAGAACATTTTGAGGCATTTCAGTCAGTTGCTCAAT
>340740.1.2
AGCTTGCATGCCTGCAGGTCGACTCTAGAGGATCCCCGGGTACCGAGCTCGAATTCCATG
>56406604.1.114
TAATATCCGCTTCACGCCATGTTCGTCCGCTTTTGCCCTGGAGTTTGCCTTCCCTGTTTG
>pBK614.Generic.html.1.50
TATAAATGCCTGAACAATTAGTTTAGATCCGAGATAGGAGCTTGATATCGAATTCCTGCA
>4165110.1.29
CTCTAGATTTCAGTGCAATTTATCTCTTCAAATGTAGCACCTGAAGTCAGCCCCATACGA
>4097019.1.570
CAGAGTCTCCTGAACTAGACAATGCTCAGGACTGATGAGTCCGTGAGGACGAAACTCTAA
>pNEB193.New_England_Biolabs.html.1.8
ATGCCTGCAGGTTTAAACAGTCGACTCTAGACTTAATTAAGGATCCGGCGCGCCCCCGGG
>pTriplEx2.Clontech.html.1.65
CGACTGGGCCGAGGCGGCCGGATCCTGCAGGCCATAATGGCCGAATTCCCGGGTACCAAC
>56406597.1.95
TCTGAAGCCTGATGTATAGTTAATATCCGCTTCACGCCATGTTCGTCCGCTTTTGCCCTG
>4097017.1.8
CGCGGTGGCGGCCGCTCTAGACAATGCTCAGGACTGATGAGTCCGTGAGGACGAAACTCT
>118200845.1.111
AGGTCGACTCTAGATAAAGCTTTAGAGCTCTTCTTAAGAAGGATCCAGATCCACTAGTGG
>118200847.1.2
ACTTGGCGCGCCTTTGCGATCGCAGACCTAGGAAAGCTAGCTATACGCGTTATACCGGTA
>209132.1.17
ACGATATTCTCATCAGTGAAATCCAGCTGGAGTTCTTTAGCAAATTTTTTTATTAGCTGA
>RR2.ATCC.html.1.102
GTCAGTGAGCGAGGATCCTCGAGATCTCCCAATACGCAAACCGCCTCTCCCCGCGCGCTG
>RR2.ATCC.html.1.70
TCTAGACCCGGGCGAACGACCGAGCGCAGCGAGTCAGTGAGCGAGGATCCTCGAGATCTC
>pS3.Generic.html.1.35
TCCCCGCGCATGCATGTTAACAGATCTCGTACGCGTGCCGGCGCCTCGAGACTAGTGCGC
>310807.1.4
TTGGCTGCAGGTCGACGGATCCCAAGCTTCTTCTAGAGGTACCGCATGCGATATCGAGCT
>4322592.1.7
TCAAGCTATGCATCCAACGCGTTGGGAGCTCTCCCATATGGTCGACCTGCAGGCGGCCGC
>118200854.1.161
TATGCGGCCGCGGATCTGATCCCGGGCGGGTACCTTTGAATTCCACTTAATTAATTGGCC
>4097017.1.1
GCTCCACCGCGGTGGCGGCCGCTCTAGACAATGCTCAGGACTGATGAGTCCGTGAGGACG
>595764.1.254
CGACCGCGGACATGTACAGAGCTCGAGAAGTACTAGTGGCCACGTGGGCCGTGCACCTTA
>pET-31b(+).Novagen.html.1.157
AGACCCCGTGGGTTCCGAGCCCAGGTCCGGTACGGCTGCGATTCGTGAGTTTTACGCCAA
>4097019.1.657
GACAATGCTCAGGACTGATGAGTCCGTGAGGACGAAACTCTAAGGCTTGGATCCAGAGTC
>pMMB208.ATCC.html.1.33
CTGAATTCGAGCTCGGTACCCGGGGATCCTCTAGAGTCGACCTGCAGGCATGCAAGCTTA
>pAN524.Generic.html.1.41
CCCGTTGCAGACGAGGCCGCTCAGGGCGAGTAGAGATCGGAAGCCCATGGTGATGTCTGC
>310825.1.5
GCTAGCTTGGCTGCAGGTCGACGGATCCCAAGCTTCTTCTAGAGGTACCGCATGCGATAT
>pTriplEx2.Clontech.html.1.2
GGGCGAATTGGCCAAGTGAGCTCGAATTGCGGCCGCATGCATAAGCTTGCTCGAGTCTAG
>pATH2.ATCC.html.1.13
GCTTATCATCGATAAGCTTGGGCTGCAGGTCGACTCTAGAGGATCCCCGGGGATCTCAAT
>pTRE-Shuttle2.Clontech.html.1.32
GGCCGCGCTAGCACGCGTCAGCTGACTAGAGGATCCCCGGGTACCGAGCTCGAATTCGGG
>pET-31b(+).Novagen.html.1.134
TTTGCCGATGACGCCACGGTGGAAGACCCCGTGGGTTCCGAGCCCAGGTCCGGTACGGCT
>pET-51b(+).Novagen.html.1.34
TGGTGGTGATGAGCGGAAATTGAGGAGAAGCCCGGAGCTCCTGCGGCCGCAAGCTTGTCG
>pGEM-7Zf(+)_LIC-R.ATCC.html.1.52
ACCCGGGGTACCAAACTCGCTCCGGCGCCGGAACCAGTTGGTACCGAATTCCTCGAGTCT
>pMR101.ATCC.html.1.29
TGGGTCGGATCCGGCTGCTAACAAAGCCCGAAAGGAAGCTGAGTTGGCTGCTGCCACCGC
>pBSL86.ATCC.html.2.14
TACCCGGGGATCCTCTAGAGTCGACCTGCAGGCATGCAAGCTTGGGCGAACCCCAGAGTC
>83314120.1.51
GGTACCACGCGTGAATAGATAGAGTGCAGGGGCCCCGACCGTGTCGGGGCCCCTGCACGG
>208744.1.42
AACGAAGATGACGATGAAGAGTAGTACGATTAGCAGGACAAGAGCCCTTTGCCAGCTTTC
>pET-48b(+).Novagen.html.1.64
TGGCGCGCCCGACGTCCGTCGACAAGCTTGCGGCCGCAGAGCTCGCTCTGGTGCCACGCG
>pAN24.Generic.html.1.65
TAGAGATCGGAAGCCCATGGTGATGTCTGCTCAAGCGGGGTAGCTGTTAGTCAAGCTGCG
>pRSF-1.Novagen.html.1.67
TTCTTTACCAGACTCGAGTGCGGCCGCAAGCTTGTCGACCTGCAGGCGCGCCGTGTACAC
>56406597.1.143
GCTTTTGCCCTGGAGTTTGCCTTCCCTGTTTGAGAAGATGTCTCCGCCGATGCTTTTCCC
>pAX4CP.USB.html.1.18
GGGCAACGTTCTTGCCATTGCTGCATAAAAAACGCCCGGCGGCAACCGAGCGTTCTGAAT
>54043009.1.32
CGAGGAATTCCTGCAGCCCGGGGGATCCACTAGTGAGCTCATGCATGATCGAGCTCGAAT
>pExchange-6C.Stratagene.html.1.9
GACGGTATCGATAAGCTTGATATCGAATTCCTGCAGCCCGGGGGATCCGCCCGGGCTAGA
>pIVEX-GST.Roche.html.1.15
AGAGCTCGCTCGAGTCGACTTGCCATGGTCATATGTTTAATTAAGCGGCCGCGGCCAGGC
>4097019.1.344
CTCTAAGGCTTGGATCCAGAGTCTCCTGAACTAGACAATGCTCAGGACTGATGAGTCCGT
>4165113.1.27
GAGATCTCGAGGCCTGCAGCCCGGGGGATCCACTAGTTCTAGAGCGGCCGCCACCGCGGT
>pNEB205A.New_England_Biolabs.html.1.5
TCCTGCAGGGTTTAAACGCTGAGGAGACATCTAGACTTTCCCTCAGCTTAATTAAGGCGC
>pGEM-7Zf(+)_LIC-R.ATCC.html.1.55
CGGGGTACCAAACTCGCTCCGGCGCCGGAACCAGTTGGTACCGAATTCCTCGAGTCTAGA
>208126.1.80
TCCAGAGACTGGATGTTTTTCGGGTGGATCCCAGAAGTAGTTTTGATGCACAGGCAACGG
>54043009.1.24
AAGCTTCTCGAGGAATTCCTGCAGCCCGGGGGATCCACTAGTGAGCTCATGCATGATCGA
>11991616.1.30
TCTCCCATATGGTCGACCTGCAGGCGGCCGCAAGCTTGGGCCCGAATTCAGATCTGCATG
>pBEND2.Generic.html.1.6
GGATCCCTCGATTCCATGGGGTACCAATATTTCGCGAAGGCCTCCCGGGCAGCTGGATAT
>pMAL-p2g.New_England_Biolabs.html.1.42
TAGTGTGCCGCACCCGGCCCGAGGTTGTTGTTATTGTTATTGTTGTTGTTGTTCGAGCTC
>11991616.1.7
TATGCATGGATCCCCATGGGAGCTCTCCCATATGGTCGACCTGCAGGCGGCCGCAAGCTT
>595767.1.239
GATGATCATTGCAATTGGATCCATATATAGGGCCCGGGTTATAATTACCTCAGGTCGACG
>pDO193.ATCC.html.1.23
CGCCCGGGCGAGCTCGGATCCGGTACCGTCGACGCGGCCGCATTTAAATGGCGCGCCGAA
>pET-12b.Novagen.html.1.61
TCCTAGGAATAGTCCTGACAACCCCTATCGCGATCAGCTCTTTTGCGTCGACGGATCCGG
>pSL180.Generic.html.1.137
AGTTCTAGAGGTACCGGTTGTTAACGTTAGCCGGCTACGTATACTCCGGAATATTAATAG
>pDR720.Generic.html.1.26
CTGCAGCCAAGCTGCGTACTAGTTAACTAGTTCGATGATTAATTGTCAACAGGGGAATTC
>4097017.1.105
TCAGGACTGATGAGTCCGTGAGGACGAAACTCTAAGGCTTGGATCCAGAGTCTCCTGAAC
>56406604.1.250
TTGTGCTTCTGATTTTGTAATGTAATTATCAGGTAGCTTATGATATGTCTGAAGATAATC
>pRSF-1.Novagen.html.1.100
GTCGACCTGCAGGCGCGCCGTGTACACGAGCTCCCAATTGGGATCCGGACTCTTGTCGTC
>pRSET_CAT.InVitrogen.html.1.265
CTTTATTCACATTCTTGCCCGCCTGATGAATGCTCATCCGGAATTCCGTATGGCAATGAA
>pSL180.Generic.html.1.141
CTAGAGGTACCGGTTGTTAACGTTAGCCGGCTACGTATACTCCGGAATATTAATAGGCCT
>73697467.2.32
TTTCGGGCTTTGTTAGCAGCCGGATCAGCTTGCATGCCTGCAGGTCGACTCTAGAGGATC
>310825.1.21
GTCGACGGATCCCAAGCTTCTTCTAGAGGTACCGCATGCGATATCGAGCTCTCCCGGGAA
>pTZ57R.Fermentas.html.2.9
TCACTATAGGGAAAGCTTGCATGCAGGCCTCTGCAGTCGACGGGCCCGGGATCCGATATC
>pCITE-2a(+).Novagen.html.1.18
CGACTCTAGAGGATCGGAGATCTCAGTGGTGGTGGTGGTGGTGCTCGAGTGCGGCCGCAA
>pET-43.1Ek_LIC.Novagen.html.1.75
GTACCATCGATACGCGTTCGAAGCTTGCGGCCGCACAGCTGTATACACGTGCAAGCCAGC
>pOSEX4.ATCC.html.1.6
CGTCTTAAGGCGGCCGCGGTACCGGGCCCGTCGACTCTAGAGCTCTGCAGGCATGCGATA
>pAX4CM.USB.html.1.38
CTGCATAAAAAACGCCCGGCGGCAACCGAGCGTTCTGAATTAATTAATCATCGTCAATCA
>pT7Blue.Novagen.html.1.8
GCTCGGTACCCGGGGATCCGATATCCATATGACTAGTAGATCCTCTAGAGTCGACCTGCA
>45862365.1.16
GGTACCGAGCTCCTGCAGTATCGATGCGGCCGCAAAGTCGACGAATTCTCCCGGGTGGAT
>pET-31b(+).Novagen.html.1.15
ATTTTGTTTAACTTTAAGAAGGAGATATACATATGCATACCCCAGAACACATCACCGCCG
>pET-48b(+).Novagen.html.1.74
GACGTCCGTCGACAAGCTTGCGGCCGCAGAGCTCGCTCTGGTGCCACGCGGTAGTAAAGA
>4322592.1.30
GGGAGCTCTCCCATATGGTCGACCTGCAGGCGGCCGCACTAGTGATATCCCGCGGCCATG
>56406604.1.52
GTAAATCAGCCAGTCGCTTGAGTAAAGAATCCGGTCTGAATTTCTGAAGCCTGATGTATA
>pAN561H.Generic.html.1.76
AAGTTTCGGCCGGCGTATTGGGTGTTACGGAGCATTCACTAGGCAACCATGCATGGTTAC
>498575.1.6
GAGCTCGGTACCCGGGGATCCTCTAGAGTCGATCGTTAACGCGTCGACGCGGCCGCGGGG
>4097019.1.664
CTCAGGACTGATGAGTCCGTGAGGACGAAACTCTAAGGCTTGGATCCAGAGTCTCCTGAA
>595767.1.144
CGTAGCCGGCTAACGTTAACAACCGGTACCTCTAGAACTATAGCTAGCATGCGCAAATTT
>pRSET_CAT.InVitrogen.html.1.121
CGTTGATATATCCCAATCGCATCGTAAAGAACATTTTGAGGCATTTCAGTCAGTTGCTCA
>4097019.1.506
CTCCTGAACTAGACAATGCTCAGGACTGATGAGTCCGTGAGGACGAAACTCTAAGGCTTG
>595764.1.13
GCCATGGGACGTCGACCTGAGGTAATTATAACCCGGGCCCTATATATGGATCCAATTGCA
>pMAL-P2x.New_England_Biolabs.html.1.8
TGCCAAGCTTGCCTGCAGGTCGACTCTAGAGGATCCGAATTCTGAAATCCTTCCCTCGAT
>18766962.1.8
AAGCTTGCATGCCTGCAGGTCGACTCTAGAGGATCCCCGGGTACCGAGCTCGAATTCAGC
>4097017.1.15
GCGGCCGCTCTAGACAATGCTCAGGACTGATGAGTCCGTGAGGACGAAACTCTAAGGCTT
>pCR2.1.InVitrogen.html.1.51
GAATTCGGCTTAAGCCGAATTCCAGCACACTGGCGGCCGTTACTAGTGGATCCGAGCTCG
>118200847.1.25
AGACCTAGGAAAGCTAGCTATACGCGTTATACCGGTATCCTGCAGGTAGTATGCAAGAGA
>208126.1.57
AGTGAGTGCCTTTACCGATAACTTCCAGAGACTGGATGTTTTTCGGGTGGATCCCAGAAG
>pTZ57R.Fermentas.html.2.33
AGGCCTCTGCAGTCGACGGGCCCGGGATCCGATATCTAGATGCATTCGCGAGGTACCGAG
>5420374.1.26
AGCTTATGCATGCGGCCGCATCTAGAGGGCCCGGATCCCTCGAGGTCGACGAATTCGAGC
>pRNAT-H1.3_Hygro.Genscript.html.1.5
GGCACAGTCGAGGCTGATCAGCGGTTTAAACTTAAGCTTTCCAAAAAACTTACGCTGAGT
>110433179.1.152
TAGTGAGTCGTATTATAAGCTAGGCACTGGCCGTCGTTTTACAACGTCGTGACTGGGAAA
>pET-31b(+).Novagen.html.1.116
GACGGCATCGTCGCGCTGTTTGCCGATGACGCCACGGTGGAAGACCCCGTGGGTTCCGAG
>pET-41a(+).Novagen.html.1.7
ATGGGATATCGGGGATCCGAATTCTGTACAGGCCTTGGCGCGCCTGCAGGCGAGCTCCGT
>118200847.1.162
CACTAGTGGCCTATGCGGCCGCGGATCTGATCCCGGGCGGGTACCTTTGAATTCCACTTA
>pCITE-2c(+).Novagen.html.1.31
GAGGATCGGAGATCTCAGTGGTGGTGGTGGTGGTGCTCGAGTGCGGCCGCAAGCTTGTCG
>pCITE-2c(+).Novagen.html.1.11
CTGCAGGTCGATCGACTCTAGAGGATCGGAGATCTCAGTGGTGGTGGTGGTGGTGCTCGA
>208744.1.89
TTTGCCAGCTTTCTCGAGGTACCCTCCAAGGGTCCTCCTGAAAATGTTCTATGTTATGTT
>4097017.1.302
AACTAGACAATGCTCAGGACTGATGAGTCCGTGAGGACGAAACTCTAAGGCTTGGATCCA
>118200847.1.39
TAGCTATACGCGTTATACCGGTATCCTGCAGGTAGTATGCAAGAGATCTTATAGGCCTCG
>13446791.1.34
GATCCCCCGGGATGCATGAATTCAAGCTTATCGATGTCGACGCGGCCGCCATGGCCAGAT
>pMCS5.Mobitec.html.1.147
CTCGAGTCGCGACGTACGTTCGAACAATTGGTTTAAACGCCCGGGCACGTGGGATCCTCT
>4097015.1.36
CAGGACTGATGAGTCCGTGAGGACGAAACTCTAAGGCTTGGATCCCCCGGGCTGCAGGAA
>pMIB_V5-Hisb.InVitrogen.html.1.23
GTGCTGGATATCTGCAGAATTCCACCACACTGGACTAGTGGATCCGAGCTCGGTACCAAG
>pET-42b(+).Novagen.html.1.5
CCATGGATATCGGGGATCCGAATTCTGTACAGGCCTTGGCGCGCCTGCAGGCGAGCTCCG
>4165113.1.56
CCACTAGTTCTAGAGCGGCCGCCACCGCGGTGGAGCTCGACGGATCATTTATTCTGCCTC
>287936.1.24
CAGCTGCAGATCTCGAGCTCGGATCCGCGACCCATTTGCTGTCCACCAGTCATGCTAGCC
>209573.1.182
GGTGGATCCCAGAAGTAGTTTTGATGCACAGGCAACGGAGCTCAGCGTATAAGTCAGAGT
>pQE-TriSystem.Qiagen.html.1.57
CTGTGCGGCCGCAAGCTTCGAACCGGTACCGTCGACCTGCAGGCGCGCCGAGATCTGAGA
>pET-42a(+).Novagen.html.1.7
TGGGATATCGGGGATCCGAATTCTGTACAGGCCTTGGCGCGCCTGCAGGCGAGCTCCGTC
>209573.1.189
CCCAGAAGTAGTTTTGATGCACAGGCAACGGAGCTCAGCGTATAAGTCAGAGTCCAAGCT
>pMCS5.Mobitec.html.1.37
GTTAACATGCATGATATCACGCGTGGCGCCACTAGTGCTAGCAGATCTGGCCGGCCCACC
>pSL190.Generic.html.1.98
GCGGCCGCCATATGCATCCTAGGCCTATTAATATTCCGGAGTATACGTAGCCGGCTAACG
>SSEV19.Generic.html.1.36
GTAGCCAGCTTTCATCAACATTAAATGTGAGCGAGTAACAACCCGTCGGATTCTCCGTGG
>11991616.1.18
CCCCATGGGAGCTCTCCCATATGGTCGACCTGCAGGCGGCCGCAAGCTTGGGCCCGAATT
>p453.Generic.html.1.15
CGTGCAATAAATTAGAATAGTTTCAATTTTTAAGCTATTTATAGCATAGAAAAAAACAAA
>pExchange-5B.Stratagene.html.1.1
CGAGTGTCGACGGTATCGATAAGCTTGATATCGAATTCCTGCAGCCCGGGGGATCCGCCC
>pMAL-p2e.New_England_Biolabs.html.1.22
TAGAGGATCCGAATTCCGGTACCTTGTCATCGTCATCCCCGAGGTTGTTGTTATTGTTAT
>p3T.Mobitec.html.1.58
GATGGCGACCCGGGTGCCCAGCCAAAAAATGGCCACTGCAGGAATTCGATATCAAGCTTA
>pET-43.1Ek_LIC.Novagen.html.1.85
TACGCGTTCGAAGCTTGCGGCCGCACAGCTGTATACACGTGCAAGCCAGCCAGAACTCGC
>6759495.1.24
CTGCAGGTCGACTCTAGAGGATCCCCGGGTACCGAGCTCGAATTCATCGATGATATCAGA
>pMR101.ATCC.html.1.10
ATGACTGGTGGACAGCAAATGGGTCGGATCCGGCTGCTAACAAAGCCCGAAAGGAAGCTG
>pRSF-1.Novagen.html.1.70
TTTACCAGACTCGAGTGCGGCCGCAAGCTTGTCGACCTGCAGGCGCGCCGTGTACACGAG
>pSK15.Generic.html.1.7
CGAGCTCGGTACCCGGGGATCCTCTAGAGTCAATCCGGATGAAGCCGGGCGTTAGACCTG
>310803.1.12
AGAGCTCGATATCGCATGCGGTACCTCTAGAAGAAGCTTGGGATCCGTCGACCTGCAGCC
>pCR2.1.InVitrogen.html.1.21
GAGCGGCCGCCAGTGTGATGGATATCTGCAGAATTCGGCTTAAGCCGAATTCCAGCACAC
>4321112.1.15
AGTCGACGAGCTCACTAGTCTCGAGCGGCCGCATCGATATCGGATCCGGTACCAATTGCT
>pSL190.Generic.html.1.178
AACTATAGCTAGCATGCGCAAATTTAAAGCGCTGATATCGATCGCGCGCAGATCTGTCAT
>118200856.1.9
TGCATGGCGCGCCTTTGCGATCGCAGACCTAGGAAAGCTAGCTATACGCGTTATACCGGT
>pRSET_CAT.InVitrogen.html.1.154
TTTTGAGGCATTTCAGTCAGTTGCTCAATGTACCTATAACCAGACCGTTCAGCTGGATAT
>pAN561H.Generic.html.1.9
GAAGGATTACCTCTAAACAAGTGTACCTGTGCATTCTGGGTAAACGACTCATAGGAGAGT
>209573.1.75
GTCCGGATCTAGACAGATTTTACGACCGTCTTTCAGAGTAGCGATAACTTCAACCTGGTT
>pd2EGFP.Clontech.html.2.23
GCCTATTATTTTTGACACCAGACAAGTTGGTAATGGTAGCGACCGGCGCTCAGTTGGAAT
>4097019.1.294
GTCTCCTGAACTAGACAATGCTCAGGACTGATGAGTCCGTGAGGACGAAACTCTAAGGCT
>pT7Blue-2.Novagen.html.1.155
TCGTCATCGCTGCCACCGGTACCGCTGTCGATGTGCTGGCGTTCGAATTTAGCAGCAGCG
>pDR720.Generic.html.1.27
TGCAGCCAAGCTGCGTACTAGTTAACTAGTTCGATGATTAATTGTCAACAGGGGAATTCA
>pRSFDuet-1.Novagen.html.1.39
ACTCGAGGGTACCGACGTCAGCGATCGCGTGGCCGGCCGATATCCAATTGAGATCTGCCA
>pCRT7_GS.InVitrogen.html.1.87
CCTTATCGTCATCGTCGTACAGATCCCGACCCATTTGCTGTCCACCAGTCATGCTAGCCA
>pACYCDuet-1.Novagen.html.2.2
TAGGTTAATTAAGCTGCGCTAGTAGACGAGTCCATGTGCTGGCGTTCAAATTTCGCAGCA
>118200845.1.141
TTCTTAAGAAGGATCCAGATCCACTAGTGGCCTATGCGGCCGCGGATCTGATCCCGGGCG
>66472063.1.7
GGCAGGGATCTTAGATTCTGTGCTTTTAAGCAGAGATTACCTATCTAGACTGCAGGTCGA
>pAN561H.Generic.html.1.37
GTGCATTCTGGGTAAACGACTCATAGGAGAGTTGTAAAAAAGTTTCGGCCGGCGTATTGG
>pGEM-7Zf(+)_LIC-R.ATCC.html.1.23
CTCTCCGGATCCAAGCTTATCGATTTCGAACCCGGGGTACCAAACTCGCTCCGGCGCCGG
>45862396.1.42
TCCCGGGTGGATCCAAGGCCTTCTAGAAAAACTCGAGAACGTTGGGCCCCAATTGGCTAG
>110433179.1.105
TCCCGGGATATCGCGGCCGCTTAATTAACCTCGAGGAGTGGTCCCTATAGTGAGTCGTAT
>209573.1.168
CTGGATGTTTTTCGGGTGGATCCCAGAAGTAGTTTTGATGCACAGGCAACGGAGCTCAGC
>118200854.1.4
TGCGATCGCAGACCTAGGAAAGCTAGCTATACGCGTTATACCGGTATCCTGCAGGTAGTA
>pRSET_CAT.InVitrogen.html.1.361
ACTTCTTCGCCCCCGTTTTCACCATGGGCAAATATTATACGCAAGGCGACAAGGTGCTGA
>595767.1.216
TCGATCGCGCGCAGATCTGTCATGATGATCATTGCAATTGGATCCATATATAGGGCCCGG
>T7Select10-3b.Novagen.html.1.3
GAGTGCGGCCGCAAGCTTGTCGACGAGCTCCCGGGATATCCCTGCAGGAGAATTCGGATC
>13446792.1.45
ATGCATGAATTCAAGCTTATCGATGTCGACAGGCCTTAAGGGCCAGATCTTGGGCCCGGT
>2440162.1.4
TTGCATGCAGGCCTCTGCAGTCGACGGGCCCGGGATCCGATATCTAGATGCATTCGCGAG
>pAN561H.Generic.html.1.20
TCTAAACAAGTGTACCTGTGCATTCTGGGTAAACGACTCATAGGAGAGTTGTAAAAAAGT
>8346634.2.53
TATATATGGATCCAATTGCAATGATCATCATGACAGATCTGCGCGCGATCGATATCAGCG
>3139056.1.32
TCGAAATTAATACGACTCACTATAGGGAGACCGGCAGATCTGATATCATCGATGAATTCG
>4097017.1.26
AGACAATGCTCAGGACTGATGAGTCCGTGAGGACGAAACTCTAAGGCTTGGATCCAGAGT
>56406608.1.14
TATCTGATTTTTGTAAAGGTCTGATAATGGTCCGTTGTTTTGTAAATCAGCCAGTCGCTT
>88173988.1.8
CGAGAACCGGTCATCGATTCTAGAACTTAAGGAGCTCAGATCTTACGCGTTGGGTACCCT
>4322592.1.37
CTCCCATATGGTCGACCTGCAGGCGGCCGCACTAGTGATATCCCGCGGCCATGCCATTGG
>pRSET_CAT.InVitrogen.html.1.431
GATTCAGGTTCATCATGCCGTCTGTGATGGCTTCCATGTCGGCAGAATGCTTAATGAATT
>537474.1.10
ATATCATCGATGAATTCGAGCTCGGTACCCGGGGATCCTCTAGAGTCGACCTGCAGGCAT
>48995599.1.74
CTATAGTTCTAGAGGTACCGGTTGTTAACGTTAGCCGGCTACGTATACTCCGGAATATTA
>54043009.1.16
CCGGGCCCAAGCTTCTCGAGGAATTCCTGCAGCCCGGGGGATCCACTAGTGAGCTCATGC
>pET-48b(+).Novagen.html.1.34
GGTACCAGGATCCGAATTCTGTACAGGCCTTGGCGCGCCCGACGTCCGTCGACAAGCTTG
>pRSET_CAT.InVitrogen.html.1.250
CAAGTTTTATCCGGCCTTTATTCACATTCTTGCCCGCCTGATGAATGCTCATCCGGAATT
>pSL180.Generic.html.1.94
GCGCGATCGATATCAGCGCTTTAAATTTGCGCATGCTAGCTATAGTTCTAGAGGTACCGG
>pT7Blue-2.Novagen.html.1.88
GTCACCTAAATAAGGATCCGATACGTAACGCGTCTGCAGTTTTGAGGAGAAGCCCGGGCT
>595764.1.83
TGACAGATCTGCGCGCGATCGATATCAGCGCTTTAAATTTGCGCATGCTAGCTATAGTTC
>56406597.1.108
GTATAGTTAATATCCGCTTCACGCCATGTTCGTCCGCTTTTGCCCTGGAGTTTGCCTTCC
>pET-30Ek_LIC.Novagen.html.1.36
AACCATGGCGATATCGGATCCGAATTCGAGCTCCGTCGACAAGCTTGCGGCCGCACTCGA
>pMAL-p2.New_England_Biolabs.html.1.35
GAATTCTGAAATCCTTCCCTCGATCCCGAGGTTGTTGTTATTGTTATTGTTGTTGTTGTT
>pSU2703.Generic.html.1.20
TGTCAAACATGAGAATTACAACTTATATCGTATGGGGCTGACTTCAGGTGCTACATTTGA
>208744.1.73
AGCAGGACAAGAGCCCTTTGCCAGCTTTCTCGAGGTACCCTCCAAGGGTCCTCCTGAAAA
>4097013.1.8
CGCGGTGGCGGCCGCTCTAGACAATGCTCAGGACTGATGAGTCCGTGAGGACGAAACTCT
>pRSFDuet-1.Novagen.html.1.30
CTTTACCAGACTCGAGGGTACCGACGTCAGCGATCGCGTGGCCGGCCGATATCCAATTGA
>118200847.1.60
TATCCTGCAGGTAGTATGCAAGAGATCTTATAGGCCTCGAGTTAACGTTCGAGGTCGACT
>4097019.1.577
TCCTGAACTAGACAATGCTCAGGACTGATGAGTCCGTGAGGACGAAACTCTAAGGCTTGG
>4097019.1.557
TAAGGCTTGGATCCAGAGTCTCCTGAACTAGACAATGCTCAGGACTGATGAGTCCGTGAG
>pUC28.Generic.html.1.45
CTCGAGGCCTTGAATGCGGCCGCGGTACCCGGGGATCCTCTAGAGTCGACCTGCAGGCGC
>56406597.1.202
CCGGAGCGACGTCTGCAAGGTTCCCTTTTGATGCCACCCAGCCGAGGGCTTGTGCTTCTG
>pET-32Ek_LIC.Novagen.html.1.2
CCTCAACCATGGCGATATCGGATCCGAATTCGAGCTCCGTCGACAAGCTTGCGGCCGCAC
>pET-17b.Novagen.html.1.26
TAGTAACGGCCGCCAGTGTGCTGGAATTCTGCAGATATCCATCACACTGGCGGCCGCTCG
>1117808.1.7
TAGCTTGGCTGCAGGTCGACGGATCCCCGGGGCCTCCATGGCCATATGACCACCCAAGCT
>595764.1.186
GAATATTAATAGGCCTAGGATGCATATGGCGGCCGCCTGCAGCTGGCGCCATCGATACGC
>pRSF-1.Novagen.html.1.109
CAGGCGCGCCGTGTACACGAGCTCCCAATTGGGATCCGGACTCTTGTCGTCGTCATCATT
>8216950.4.16
GGGAGCTCTCCGGATCCAAGCTTATCGATTTCGAACCCGGGGTACCGAATTCCTCGAGTC
>209573.1.51
AACGATCTTCTTGATACGTGGAGCGTCCGGATCTAGACAGATTTTACGACCGTCTTTCAG
>pQE-TriSystem.Qiagen.html.1.76
GAACCGGTACCGTCGACCTGCAGGCGCGCCGAGATCTGAGAATTCGGATCCACGAGCTCC
>56406604.1.141
CGCTTTTGCCCTGGAGTTTGCCTTCCCTGTTTGAGAAGATGTCTCCGCCGATGCTTTTCC
>8346634.2.27
CCTGAGGTAATTATAACCCCGGGCCCTATATATGGATCCAATTGCAATGATCATCATGAC
>pAN561H.Generic.html.1.47
GGTAAACGACTCATAGGAGAGTTGTAAAAAAGTTTCGGCCGGCGTATTGGGTGTTACGGA
>pT7Blue.Novagen.html.1.12
GGTACCCGGGGATCCGATATCCATATGACTAGTAGATCCTCTAGAGTCGACCTGCAGGCA
>16930719.1.5
TCGGTACCCGGGGATCCTCTAGATCTCGAGGCCTGATCATCGATGGGCCCATGGCTAGCG
>56406604.1.309
CCGCAACCCCGTCAAACGTGTTGATAACCTGTGCCATGTGATTCCTTTACTTATTCCATG
>1490528.2.1
GGCCCGTACGGCCGACTAGTAGGCCTATTATTTTTGACACCAGACAAGTTGGTAATGGTA
>8346631.1.9
TTATCGATACCGTCGACCTCGAGAAGTACTAGTGGCCACGTGGGCCGTGCACCTTAAGCT
>209573.1.228
GTATAAGTCAGAGTCCAAGCTTTCTTCTTTACCTTTAGCCAGGTTCATTACCGCGGTTTC
>595764.1.61
GATCCAATTGCAATGATCATCATGACAGATCTGCGCGCGATCGATATCAGCGCTTTAAAT
>pRNA-U6.3_Neo.Genscript.html.1.27
GCGGTTTAAACTTAAGCTTTCCAAAAAACTTACGCTGAGTACTTCGATCTCTTGAATCGA
>pXC14.ATCC.html.1.23
GTTTGTTTGCACGAACCATATGTAAGTACTTCCTTAGATAACAATTGATTGAATGTATGC
>56406597.1.70
TTGAGTAAAGAATCCGGTCTGAATTTCTGAAGCCTGATGTATAGTTAATATCCGCTTCAC
>pET-31b(+).Novagen.html.1.383
CGCGCCTTGTTTGGCGAGAAGAATATTCACGCATGCCAGATGCTGCTCGAGCACCACCAC
>4097013.1.59
CGAAACTCTAAGGCTTGGATCCAGAGTCTCCTGAACTAGTCCAAGCTTATCGATACCGTC
>531832.1.26
GGGGCGGCCGCTGTCACTAGTGAGCTCGTCGACTCTAGAGGATCCAAGCTTACGTACGCG
>118200854.1.107
TCTAGATAAAGCTTTAGAGCTCTTCTTAAGAAGGATCCAGATCCACTAGTGGCCTATGCG
>113204803.1.12
CCGCAAGCTTGCATGCCTGCAGGTCGACTCTAGAGGATCCCCGGGTACCGAGCTCGAATT
>4322592.1.14
ATGCATCCAACGCGTTGGGAGCTCTCCCATATGGTCGACCTGCAGGCGGCCGCACTAGTG
>pQE-TriSystem.Qiagen.html.1.68
CAAGCTTCGAACCGGTACCGTCGACCTGCAGGCGCGCCGAGATCTGAGAATTCGGATCCA
>pAX4CP.USB.html.1.8
CGACGGATCCGGGCAACGTTCTTGCCATTGCTGCATAAAAAACGCCCGGCGGCAACCGAG
>118200856.1.143
GAGCTCTTCTTAAGAAGGATCCAGATCCACTAGTGGCCTATGCGGCCGCGGATCTGATCC
>M13K82.Generic.html.1.16
CAGTGCCAAGCTTGGCTGCAGGTCGACGGATCCCCTAGCACTCCCGGGTTTAGCACTCCC
>pAN561H.Generic.html.1.80
TTCGGCCGGCGTATTGGGTGTTACGGAGCATTCACTAGGCAACCATGCATGGTTACTATT
>pd2EGFP.Clontech.html.2.34
TTGACACCAGACAAGTTGGTAATGGTAGCGACCGGCGCTCAGTTGGAATTCTAGAGTCGC
>pMCS5.Mobitec.html.1.64
GCCACTAGTGCTAGCAGATCTGGCCGGCCCACCGGTGGGCCATATGGGCCCGCGGCCGCG
>118200847.1.75
ATGCAAGAGATCTTATAGGCCTCGAGTTAACGTTCGAGGTCGACTCTAGATAAAGCTTTA
>208744.1.49
ATGACGATGAAGAGTAGTACGATTAGCAGGACAAGAGCCCTTTGCCAGCTTTCTCGAGGT
>pES2.Generic.html.1.18
AATAGTTAACTAATTGTCAAGTAATTCGAGCTCGGTACCCGGGGATCCTCTAGAGTCGAC
>4097019.1.530
ACTGATGAGTCCGTGAGGACGAAACTCTAAGGCTTGGATCCAGAGTCTCCTGAACTAGAC
>56406597.1.136
TTCGTCCGCTTTTGCCCTGGAGTTTGCCTTCCCTGTTTGAGAAGATGTCTCCGCCGATGC
>pTriplEx2.Clontech.html.1.64
TCGACTGGGCCGAGGCGGCCGGATCCTGCAGGCCATAATGGCCGAATTCCCGGGTACCAA
>pUC28.Generic.html.1.60
GCGGCCGCGGTACCCGGGGATCCTCTAGAGTCGACCTGCAGGCGCCACGCGTACGACGAC
>SSEV19.Generic.html.1.197
GCCTCAGGAAGATCGCACTCCAGCCAGCTTTCCGGCACCGCTTCTGGTGCCGGAAACCAG
>pMAL-cri.New_England_Biolabs.html.1.16
TCGACTCTAGAGGATCCGAATTCTGAAATCCTTCCCTCGATCACGAGAGAGGACGGTACC
>56406604.1.35
TAATGGTCCGTTGTTTTGTAAATCAGCCAGTCGCTTGAGTAAAGAATCCGGTCTGAATTT
>73697467.2.56
TCAGCTTGCATGCCTGCAGGTCGACTCTAGAGGATCCCCGGGTACCGAGCCCGAATTCGT
>287939.1.15
ATTCCATGGTACCAGCTGCAGATCTCGAGCTCGGATCCGACCCATTTGCTGTCCACCAGT
>48995599.1.117
TATACTCCGGAATATTAATAGGCCTAGGATGCATATGGCGGCCGCCTGCAGCTGGCGCCA
>56406597.1.294
TATGTCTGAAGATAATCCGCAACCCCGTCAAACGTGTTGATAACCTGTGCCATGGCGATC
>595779.1.13
ATTCGAGCTCGGTACCCGCGGCCGCGGATCCTCTAGAGTCGACCTGCAGGCATGCAAGCT
>pTZ57R.Fermentas.html.2.22
AGCTTGCATGCAGGCCTCTGCAGTCGACGGGCCCGGGATCCGATATCTAGATGCATTCGC
>208744.1.76
AGGACAAGAGCCCTTTGCCAGCTTTCTCGAGGTACCCTCCAAGGGTCCTCCTGAAAATGT
>pSE280.Invitrogen.html.1.220
GCAGATCTGTCATGATGATCATTGCAATTGGATCCATATATAGGGCCCGGGTTATAATTA
>pSL190.Generic.html.1.215
TCGATCGCGCGCAGATCTGTCATGATGATCATTGCAATTGGATCCATATATAGGGCCCGG
>pMCS5.Mobitec.html.1.150
GAGTCGCGACGTACGTTCGAACAATTGGTTTAAACGCCCGGGCACGTGGGATCCTCTAGA
>pDR720.Generic.html.1.20
GTCGACCTGCAGCCAAGCTGCGTACTAGTTAACTAGTTCGATGATTAATTGTCAACAGGG
>pETcoco-2.Novagen.html.1.95
TGGCGCGCCTGGACGTCATCGATGCGATCGCCCGGGCTCTTGTCGTCGTCATCACCAGTT
>595779.1.10
CGAATTCGAGCTCGGTACCCGCGGCCGCGGATCCTCTAGAGTCGACCTGCAGGCATGCAA
>RR2.ATCC.html.1.53
TTGAGTGAGCTGGTACCTCTAGACCCGGGCGAACGACCGAGCGCAGCGAGTCAGTGAGCG
>pMMB208.ATCC.html.1.27
GCCAAGCTGAATTCGAGCTCGGTACCCGGGGATCCTCTAGAGTCGACCTGCAGGCATGCA
>11559656.1.15
TTCCTCGAGATCTTCTAGACCCCGGGGATATCCCATGGGCGGCCGCACTAGTGTCGACCT
>113204803.1.19
CTTGCATGCCTGCAGGTCGACTCTAGAGGATCCCCGGGTACCGAGCTCGAATTCGGCGCG
>pSL190.Generic.html.1.155
ACGTTAACAACCGGTACCTCTAGAACTATAGCTAGCATGCGCAAATTTAAAGCGCTGATA
>1490528.2.8
ACGGCCGACTAGTAGGCCTATTATTTTTGACACCAGACAAGTTGGTAATGGTAGCGACCG
>pMAL-p2e.New_England_Biolabs.html.1.12
AGGTCGACTCTAGAGGATCCGAATTCCGGTACCTTGTCATCGTCATCCCCGAGGTTGTTG
>p453.Generic.html.1.65
AAAAAACAAAATGAAATTCTACTATATTTTTGAGCTCGGGGTACCCGGGGATCCTCTAGA
>1490528.2.21
AGGCCTATTATTTTTGACACCAGACAAGTTGGTAATGGTAGCGACCGGCGCTCAGTTGGA
>1649038.1.1
GATCTGATATCATCGCCAGTGTGCTGGGAATTCGGATCCTCTAGACCATCACATTGGAGC
>209573.1.191
CAGAAGTAGTTTTGATGCACAGGCAACGGAGCTCAGCGTATAAGTCAGAGTCCAAGCTTT
>pT7Blue-2.Novagen.html.1.144
GGCTCTTGTCGTCGTCATCGCTGCCACCGGTACCGCTGTCGATGTGCTGGCGTTCGAATT
>pT7T3_18U.Stratagene.html.1.52
GACATGATTACGAATTTAATACGACTCACTATAGGGAATTCGAGCTCCCGGGTTTTTTTT
>SSEV19.Generic.html.1.101
AACGGCGGATTGACCGTAATGGGATAGGTTACGTTGGTGTAGATGGGCGCATCGTAACCG
>pET-31b(+).Novagen.html.1.297
TCAGCTTCGAGTATCAGGGCCGCAAGACCGTAGTTGCGCCCATCGATCACTTTCGCTTCA
>pETcoco-2.Novagen.html.1.151
AGTTGGCGGTGGCGAGTCCATGTGCTGGCGTTCAAATTTCGCAGCAGCGGTTTCTTTGCT
>pRSET_CAT.InVitrogen.html.1.422
GCCGCTGGCGATTCAGGTTCATCATGCCGTCTGTGATGGCTTCCATGTCGGCAGAATGCT
>48995608.1.51
ACGCGTACGTCGCGACCGCGGACATGTACAGAGCTCGAGAAGTACTAGTGGCCACGGGCT
>pCMV-Script.Stratagene.html.1.11
CCCCCTCGAGGTCGACGGTATCGATAAGCTTGATATCGAATTCCTGCAGCCCGGGGGATC
>pET-43.1Ek_LIC.Novagen.html.1.39
CGAATTCTGTACAGGCGCGCCTGCAGGACGTCGACGGTACCATCGATACGCGTTCGAAGC
>pMCS5.Mobitec.html.1.144
GTACTCGAGTCGCGACGTACGTTCGAACAATTGGTTTAAACGCCCGGGCACGTGGGATCC
>pET-47b(+).Novagen.html.1.77
TCCGAATTCTGTACAGGCCTTGGCGCGCCCGACGTCCGTCGACAAGCTTGCGGCCGCAGA
>1066312.1.18
CGAGGCGCCGAATTCGAGCTCGGTACCCGGGGATCCTCTAGAGTCGACCTGCAGGCATGC
>pOCUS-2.Novagen.html.1.14
GTCGACAGGCCTGCAGGGCCCAACTAGTCTCGAGAAGCTTGATATCGAGCTCGAATTCGC
>pBACgus-7.Invitrogen.html.1.17
GCTTCGAGCTCGAATTCGGATCCAGGCCTTTTGAGGAGAAGCCCGGGCTCTTGTCGTCGT
>4097017.1.91
GAACTAGACAATGCTCAGGACTGATGAGTCCGTGAGGACGAAACTCTAAGGCTTGGATCC
>pCITE-2a(+).Novagen.html.1.43
GTGGTGGTGGTGGTGGTGCTCGAGTGCGGCCGCAAGCTTGTCGACGGAGCTCGAATTCGG
>pMAL-p.New_England_Biolabs.html.1.36
GAGGGTAGGTTTACTGAATTCAGGCCTACCCTCGATGGATCCCCGGCCGGGTACCGAGCT
>pET-47b(+).Novagen.html.1.53
CTTTCAGGGACCCGGGTACCAGGATCCGAATTCTGTACAGGCCTTGGCGCGCCCGACGTC
>pTOPE-1b(+).Novagen.html.1.29
TGCAGAATTCCAGCACACTGGCGGCCGTTACTAGTGGATCCGAGCTCGGTACCAAGCTTG
>pSE280.Invitrogen.html.1.175
CTATAGCTAGCATGCGCAAATTTAAAGCGCTGATATCGATCGCGCGCAGATCTGTCATGA
>73697467.2.43
GTTAGCAGCCGGATCAGCTTGCATGCCTGCAGGTCGACTCTAGAGGATCCCCGGGTACCG
>118200856.1.2
GCTTGGCTGCATGGCGCGCCTTTGCGATCGCAGACCTAGGAAAGCTAGCTATACGCGTTA
>pMR101.ATCC.html.1.17
GTGGACAGCAAATGGGTCGGATCCGGCTGCTAACAAAGCCCGAAAGGAAGCTGAGTTGGC
>pS3.Generic.html.1.53
AACAGATCTCGTACGCGTGCCGGCGCCTCGAGACTAGTGCGCGCTAGCTATCGATTCGCG
>pRSET_CAT.InVitrogen.html.1.88
TAAAATGGAGAAAAAAATCACTGGATATACCACCGTTGATATATCCCAATCGCATCGTAA
>pExchange-6C.Stratagene.html.1.17
CGATAAGCTTGATATCGAATTCCTGCAGCCCGGGGGATCCGCCCGGGCTAGAGCGGCCGC
>595764.1.90
TCTGCGCGCGATCGATATCAGCGCTTTAAATTTGCGCATGCTAGCTATAGTTCTAGAGGT
>pCR3.InVitrogen.html.1.24
CGGCCGCCAGTGTGATGGATATCTGCAGAATTCCAGCACACTGGCGGCCGTTACTAGTGG
>pET-48b(+).Novagen.html.1.10
TTGAAGTCCTCTTTCAGGGACCCGGGTACCAGGATCCGAATTCTGTACAGGCCTTGGCGC
>56406604.1.175
GAAGATGTCTCCGCCGATGCTTTTCCCCGGAGCGACGTCTGCAAGGTTCCCTTTTGATGC
>pGT-N29.New_England_Biolabs.html.1.15
TTCACCATGGGAGACGTCACCGGTTCTAGAACCTAGGGAGCTCTGGTACCCACTAGGCGG
>pBEND2.Generic.html.1.25
GGTACCAATATTTCGCGAAGGCCTCCCGGGCAGCTGGATATCTTTAAACTCGAGACTAGT
>pMAL-P2x.New_England_Biolabs.html.1.25
GGTCGACTCTAGAGGATCCGAATTCTGAAATCCTTCCCTCGATCCCGAGGTTGTTGTTAT
>pMAL-p2e.New_England_Biolabs.html.1.4
TTGCCTGCAGGTCGACTCTAGAGGATCCGAATTCCGGTACCTTGTCATCGTCATCCCCGA
>pCRT7_NT-E3.InVitrogen.html.1.10
TTTGCTGTCCACCAGTCATGCTAGCCATACCATGATGATGATGATGATGAGAACCCCGCA
>pMAL-c2.New_England_Biolabs.html.1.24
GGATCCGAATTCTGAAATCCTTCCCTCGATCCCGAGGTTGTTGTTATTGTTATTGTTGTT
>1184321.1.18
GGCCGCTCTAGCCCGGGCGGATCCCCCGGGCTGCAGGAATTCGATATCAAGCTTATCGAT
>6272586.1.5
CGGGCCCCCCCTCGAGGTCGACGGTATCGATAAGCTTGATATCGAATTCCTGCAGCCCGG
>pRSET_CAT.InVitrogen.html.1.197
ACCGTTCAGCTGGATATTACGGCCTTTTTAAAGACCGTAAAGAAAAATAAGCACAAGTTT
>pcDNA2.1.InVitrogen.html.1.39
CAGTGTGCTGGAATTCTGCAGATATCCATCACACTGGCGGCCGCTCGAGCATGCATCTAG
>118200854.1.146
GATCCACTAGTGGCCTATGCGGCCGCGGATCTGATCCCGGGCGGGTACCTTTGAATTCCA
>4165110.1.51
TCTCTTCAAATGTAGCACCTGAAGTCAGCCCCATACGATATAAGTTGTAATTCTCATGTT
>4097019.1.376
AGACAATGCTCAGGACTGATGAGTCCGTGAGGACGAAACTCTAAGGCTTGGATCCAGAGT
>pT7Blue-2.Novagen.html.1.33
CTAGAGCTAGCCTAGGCTCGAGAAGCTTGTCGACCAGATATCGGAATTCTATAGTGTCAC
>3983116.1.26
GATTCGAAAGCGGCCGCACTAGTTGAGCTCGTCGACGTAGGCCTTTGAATTCCGGATCCA
>pSilencer_adeno_1.0-CMV.Ambion.html.1.3
TAGTAAAAAAACTACCGTTGTTATAGGTGTCTCTTGAACACCTATAACAACGGTAGTCTC
>287941.1.22
AGCTGGTACCATGGAATTCGAAGCTTGATCCCGACCCATTTGCTGTCCACCAGTCATGCT
>pXC14.ATCC.html.1.5
TTCGTAGAGCCTCGTTGCGTTTGTTTGCACGAACCATATGTAAGTACTTCCTTAGATAAC
>pSPTBM20.Boehringer.html.1.15
CCACGCGTCTTAAGGCGGCCGCGGTACCGGGCCCGTCGACTCTAGAGCTCTGCAGGCATG
>pCMV-PCR.Stratagene.html.1.95
TCGCTCTTCACTTGTCGTCGTCAATGAATTCCTGCAGCCCGGGGGATCCGCCCGGGCTAG
>pBK614.Generic.html.1.10
GAGACAAAAGCCGTCCTTCCCTAGCTGAACTACCCAAAAGTATAAATGCCTGAACAATTA
>pET-31b(+).Novagen.html.1.10
AAATAATTTTGTTTAACTTTAAGAAGGAGATATACATATGCATACCCCAGAACACATCAC
>209573.1.177
TTTCGGGTGGATCCCAGAAGTAGTTTTGATGCACAGGCAACGGAGCTCAGCGTATAAGTC
>4097017.1.352
CTTGGATCCAGAGTCTCCTGAACTAGTCCAAGCTTATCGATACCGTCGACCTCGAGGGGG
>118200845.1.85
TCTTATAGGCCTCGAGTTAACGTTCGAGGTCGACTCTAGATAAAGCTTTAGAGCTCTTCT
>118200856.1.99
AGGCCTCGAGTTAACGTTCGAGGTCGACTCTAGATAAAGCTTTAGAGCTCTTCTTAAGAA
>8346640.2.64
CAATTGCAATGATCATCATGACAGATCTGCGCGCGATCGATATCAGCGCTTTAAATTTCG
>pS1.ATCC.html.1.23
ACTCTAGAGGATCCCCGCGCATGCATGTTAACAGATCTCGTACGCGTGCCGGCGCCTCGA
>pAMP10.ATCC.html.1.31
ACATCATCATCATTAGTAGTAGTAGGCGGCCGGCCGCTCTAGAGGATCCAAGCTTACGTA
>118200854.1.102
TCGACTCTAGATAAAGCTTTAGAGCTCTTCTTAAGAAGGATCCAGATCCACTAGTGGCCT
>118200845.1.60
TATCCTGCAGGTAGCATGCAAGAGATCTTATAGGCCTCGAGTTAACGTTCGAGGTCGACT
>pGEM-7Zf(+)_LIC-R.ATCC.html.1.69
CGCTCCGGCGCCGGAACCAGTTGGTACCGAATTCCTCGAGTCTAGAGGAGCATGCGACGT
>1052556.1.16
AGCTTGAATTCATCGATATCTAGATCTCGAGCTCGCGAAAGCTAGCTTGCATGCCTGCAG
>11559656.1.27
TTCTAGACCCCGGGGATATCCCATGGGCGGCCGCACTAGTGTCGACCTGCAGGCATGCAA
>pCITE-2c(+).Novagen.html.1.3
TTGCATGCCTGCAGGTCGATCGACTCTAGAGGATCGGAGATCTCAGTGGTGGTGGTGGTG
>915333.1.4
AACAAAAGCTGAGTCTTCCAAAGCTTGGCACCACGTGTTAATTAAGATCTAGATCAGCAT
>pAX4CP.USB.html.1.30
TGCCATTGCTGCATAAAAAACGCCCGGCGGCAACCGAGCGTTCTGAATTAATTAATCATC
>3983120.1.2
GCTTGGTACCGCATGCCTCGAGACTGCAGGCTCTAGATTCGAAAGCGGCCGCACTAGTTG
>56406608.1.178
GAAGATGTCTCCGCCGATGCTTTTCCCCGGAGCGACGTCTGCAAGGTTCCCTTTTGATGC
>pAN524.Generic.html.1.32
ATTTGCCAACCCGTTGCAGACGAGGCCGCTCAGGGCGAGTAGAGATCGGAAGCCCATGGT
>4097019.1.55
AGGACGAAACTCTAAGGCTTGGATCCAGAGTCTCCTGAACTAGACAATGCTCAGGACTGA
>595764.1.182
TCCGGAATATTAATAGGCCTAGGATGCATATGGCGGCCGCCTGCAGCTGGCGCCATCGAT
>pET-44a(+).Novagen.html.1.98
CGGTACCATCGATACGCGTTCGAAGCTTGCGGCCGCACAGCTGTATACACGTGCAAGCCA
>45655410.1.44
GGCGGCCGCGAATTCACTAGTGATATCGAATTCCCGCGGCCGCCATGGCGGCCGGGAGCA
>pCMV-PCR.Stratagene.html.1.130
AGCCCGGGGGATCCGCCCGGGCTAGAGCGGCCGCCACCGCGGTGGAGCTCCAGCTTTTGT
>45862365.1.40
TGCGGCCGCAAAGTCGACGAATTCTCCCGGGTGGATCCAAGGCCTTCTAGAAAAACTCGA
>pRSF-1.Novagen.html.1.2
TAGGTTAATTAAGCTGCGCTAGTAGACGAGTCCATGTGCTGGCGTTCAAATTTCGCAGCA
>pET-48b(+).Novagen.html.1.21
TTTCAGGGACCCGGGTACCAGGATCCGAATTCTGTACAGGCCTTGGCGCGCCCGACGTCC
>56406597.1.229
TTGATGCCACCCAGCCGAGGGCTTGTGCTTCTGATTTTGTAATGTAATTATCAGGTAGCT
>56406597.1.285
AGCTTATGATATGTCTGAAGATAATCCGCAACCCCGTCAAACGTGTTGATAACCTGTGCC
>pAMP10.ATCC.html.1.34
TCATCATCATTAGTAGTAGTAGGCGGCCGGCCGCTCTAGAGGATCCAAGCTTACGTACGC
>4097017.1.262
GTGAGGACGAAACTCTAAGGCTTGGATCCAGAGTCTCCTGAACTAGACAATGCTCAGGAC
>56406608.1.287
AGCTTATGATATGTCTGAAGATAATCCGCAACCCCGTCAAACGTGTTGATAACCTGTGCC
>p453.Generic.html.1.75
ATGAAATTCTACTATATTTTTGAGCTCGGGGTACCCGGGGATCCTCTAGAGTCGACCTGC
>pcDNA2.1.InVitrogen.html.1.10
CCGAGCTCGGATCCACTAGTAACGGCCGCCAGTGTGCTGGAATTCTGCAGATATCCATCA
>pMAL-p2.New_England_Biolabs.html.1.20
GACTCTAGAGGATCCGAATTCTGAAATCCTTCCCTCGATCCCGAGGTTGTTGTTATTGTT
>287943.1.8
GAGCTCGAGATCTGCAGCTGGTACCATGGAATTCGAAGCTTGATCCGACCCATTTGCTGT
>287943.1.14
GAGATCTGCAGCTGGTACCATGGAATTCGAAGCTTGATCCGACCCATTTGCTGTCCACCA
>pDR720.Generic.html.1.16
ATCCGTCGACCTGCAGCCAAGCTGCGTACTAGTTAACTAGTTCGATGATTAATTGTCAAC
>4097019.1.642
GAGTCTCCTGAACTAGACAATGCTCAGGACTGATGAGTCCGTGAGGACGAAACTCTAAGG
>pET-47b(+).Novagen.html.1.16
ATCACCACCACCATCACTCCGCGGCTCTTGAAGTCCTCTTTCAGGGACCCGGGTACCAGG
>pET-48b(+).Novagen.html.1.91
TTGCGGCCGCAGAGCTCGCTCTGGTGCCACGCGGTAGTAAAGAAACCGCTGCTGCTAAAT
>pDO193.ATCC.html.1.10
CCGGTGGTTTAAACGCCCGGGCGAGCTCGGATCCGGTACCGTCGACGCGGCCGCATTTAA
>pRNAT-H1.3_Hygro.Genscript.html.1.11
GTCGAGGCTGATCAGCGGTTTAAACTTAAGCTTTCCAAAAAACTTACGCTGAGTACTTCG
>4097013.1.68
AAGGCTTGGATCCAGAGTCTCCTGAACTAGTCCAAGCTTATCGATACCGTCGACCTCGAG
>56406608.1.189
CGCCGATGCTTTTCCCCGGAGCGACGTCTGCAAGGTTCCCTTTTGATGCCACCCAGCCGA
>pT7T3_18U.Stratagene.html.1.23
GATAACAATTTCACACAGGAAACAGCTATGACATGATTACGAATTTAATACGACTCACTA
>SSEV19.Generic.html.1.206
CGGAGGGAATTCCATCGAGAGCTCGGTACCCGGGGATCCTCTAGAGTCGACCTGCAGGCA
>118200845.1.123
GATAAAGCTTTAGAGCTCTTCTTAAGAAGGATCCAGATCCACTAGTGGCCTATGCGGCCG
>pAX4BP.USB.html.1.76
TTAATTAATCATCGTCAATCAATCACCCGGGCTGCAGTCGACTCTAGATCTGGTACCGAA
>pAN561H.Generic.html.1.4
AGAAAGAAGGATTACCTCTAAACAAGTGTACCTGTGCATTCTGGGTAAACGACTCATAGG
>4512193.1.14
ATCGGATCCATATGACGTCGACGCGTCTGCAGAAGCTTCGAATTCGAGCTCCCGGGTACC
>48995599.1.162
CTGCAGCTGGCGCCATCGATACGCGTACGTCGCGACCGCGGACATGTACAGAGCTCGAGA
>pTriEx-1.Novagen.html.1.30
CTCGAGATCCTCGGGGTCTTCCGGGGCGAGTTCTGGCTGGCTTGCACGTGTATACAGCTG
>pET-12a.Novagen.html.1.37
AGATATACATATGCGGGCGAAACTCCTAGGAATAGTCCTGACAACCCCTATCGCGATCAG
>pAN561H.Generic.html.1.35
CTGTGCATTCTGGGTAAACGACTCATAGGAGAGTTGTAAAAAAGTTTCGGCCGGCGTATT
>4097017.1.55
AGGACGAAACTCTAAGGCTTGGATCCAGAGTCTCCTGAACTAGACAATGCTCAGGACTGA
>pRSET_CAT.InVitrogen.html.1.287
CTGATGAATGCTCATCCGGAATTCCGTATGGCAATGAAAGACGGTGAGCTGGTGATATGG
>595764.1.178
ATACTCCGGAATATTAATAGGCCTAGGATGCATATGGCGGCCGCCTGCAGCTGGCGCCAT
>73697467.2.8
GTGGCAGCAGCCAACTCAGCTTCCTTTCGGGCTTTGTTAGCAGCCGGATCAGCTTGCATG
>pET-30Ek_LIC.Novagen.html.1.28
TTCTCCTCAACCATGGCGATATCGGATCCGAATTCGAGCTCCGTCGACAAGCTTGCGGCC
>310805.1.15
GCTCGATATCGCATGCGGTACCTCTAGAAGAAGCTTGGGATCCGTCGACCTGCAGCCAAG
>54043009.1.55
GATCCACTAGTGAGCTCATGCATGATCGAGCTCGAATTAGCTTCAAAAGCGCTCTGAAGT
>4512193.1.38
GTCTGCAGAAGCTTCGAATTCGAGCTCCCGGGTACCATGGCATGCATCGATAGATCTCGA
>pRNAT-H1.3_Hygro.Genscript.html.1.17
GCTGATCAGCGGTTTAAACTTAAGCTTTCCAAAAAACTTACGCTGAGTACTTCGATCTCT
>pQE-TriSystem_Strep.Qiagen.html.1.21
CCGCAAGCTTCGAACCGGTACCGTCGACCTGCAGGCGCGCCGAGATCTGAGAATTCGGAT
>110433179.1.6
TAGCCTAGGCCGCGGAGCGGATAACAATTTCACACAGGAAACAGCTATGACCATTAGGCC
>4097019.1.41
CTGATGAGTCCGTGAGGACGAAACTCTAAGGCTTGGATCCAGAGTCTCCTGAACTAGACA
>18252143.1.17
GATCTAGAGCTCTGCAGGATCCAAGCTTACTAGTGGTACCACGCGTGAATAGATAGAGTG
>436566.1.4
TCCATGGTCTCGAGAACGGAAGCACGGCGACCAACAGATGCACGACGTTCGAGGTGATGG
>pQE-TriSystem.Qiagen.html.1.88
TCGACCTGCAGGCGCGCCGAGATCTGAGAATTCGGATCCACGAGCTCCCGGGATATCGCC
>pET-12a.Novagen.html.1.34
AGGAGATATACATATGCGGGCGAAACTCCTAGGAATAGTCCTGACAACCCCTATCGCGAT
>pMAL-P2x.New_England_Biolabs.html.1.14
GCTTGCCTGCAGGTCGACTCTAGAGGATCCGAATTCTGAAATCCTTCCCTCGATCCCGAG
>pSL190.Generic.html.1.85
GCGCCAGCTGCAGGCGGCCGCCATATGCATCCTAGGCCTATTAATATTCCGGAGTATACG
>pET-42b(+).Novagen.html.1.14
TCGGGGATCCGAATTCTGTACAGGCCTTGGCGCGCCTGCAGGCGAGCTCCGTCGACAAGC
>pGT-N29.New_England_Biolabs.html.1.7
ATCCAAGCTTCACCATGGGAGACGTCACCGGTTCTAGAACCTAGGGAGCTCTGGTACCCA
>pTZ57R.Fermentas.html.2.2
ATACGACTCACTATAGGGAAAGCTTGCATGCAGGCCTCTGCAGTCGACGGGCCCGGGATC
>45862396.1.24
CGCAAAGTCGACGAATTCTCCCGGGTGGATCCAAGGCCTTCTAGAAAAACTCGAGAACGT
>287942.1.25
TGGTACCATGGAATTCGAAGCTTGATCCGACCCATTTGCTGTCCACCAGTCATGCTAGCC
>pATH11.ATCC.html.1.9
GCTTGGGCTGCAGGTCGACTCTAGAGGATCCCCGGGCGAGCTCGAATTCCGGGGGGATCT
>209573.1.236
CAGAGTCCAAGCTTTCTTCTTTACCTTTAGCCAGGTTCATTACCGCGGTTTCCATTATAA
>4097019.1.106
CAGGACTGATGAGTCCGTGAGGACGAAACTCTAAGGCTTGGATCCAGAGTCTCCTGAACT
>208744.1.55
ATGAAGAGTAGTACGATTAGCAGGACAAGAGCCCTTTGCCAGCTTTCTCGAGGTACCCTC
>56406604.1.28
GGTCTGATAATGGTCCGTTGTTTTGTAAATCAGCCAGTCGCTTGAGTAAAGAATCCGGTC
>118200854.1.69
GAGATCTTATAGGCCTCGAGTTAACGTTCGAGGTCGACTCTAGATAAAGCTTTAGAGCTC
>pAX4BP.USB.html.1.47
AACGCCCGGCGGCAACCGAGCGTTCTGAATTAATTAATCATCGTCAATCAATCACCCGGG
>603191.2.25
CTATTATTTTTGACACCAGACAAGTTGGTAATGGTAGCGACCGGCGCTCAGTTGGAATTC
>4097017.1.189
TCCGTGAGGACGAAACTCTAAGGCTTGGATCCAGAGTCTCCTGAACTAGACAATGCTCAG
>4097017.1.225
TCTCCTGAACTAGACAATGCTCAGGACTGATGAGTCCGTGAGGACGAAACTCTAAGGCTT
>pET-41a(+).Novagen.html.1.28
TTCTGTACAGGCCTTGGCGCGCCTGCAGGCGAGCTCCGTCGACAAGCTTGCGGCCGCACT
>124491158.1.25
GGTATCGATAAGCTTGATATCGAATTCCTGCAGCCCGGGGGATCCACTAGTGCCGGCCTC
>pAX4CM.USB.html.1.48
AACGCCCGGCGGCAACCGAGCGTTCTGAATTAATTAATCATCGTCAATCAATCACCCGGG
>4097019.1.677
AGTCCGTGAGGACGAAACTCTAAGGCTTGGATCCAGAGTCTCCTGAACTAGTCCAAGCTT
>pZP19.Generic.html.1.49
ATCCCCTCGAGAATGCCGGCATTCGGGCCCGGGTACCGAGCTCGGGGTACCGAGCTCGAA
>pUC28.Generic.html.1.65
CGCGGTACCCGGGGATCCTCTAGAGTCGACCTGCAGGCGCCACGCGTACGACGACGTCTT
>45655410.1.57
TCACTAGTGATATCGAATTCCCGCGGCCGCCATGGCGGCCGGGAGCATGCGACGTCGGGC
>pRSET_CAT.InVitrogen.html.1.233
GTAAAGAAAAATAAGCACAAGTTTTATCCGGCCTTTATTCACATTCTTGCCCGCCTGATG
>4097019.1.192
GTGAGGACGAAACTCTAAGGCTTGGATCCAGAGTCTCCTGAACTAGACAATGCTCAGGAC
>48995608.1.35
CCTAGATGCATGCTCGACGCGTACGTCGCGACCGCGGACATGTACAGAGCTCGAGAAGTA
>pSL190.Generic.html.1.164
ACCGGTACCTCTAGAACTATAGCTAGCATGCGCAAATTTAAAGCGCTGATATCGATCGCG
>118200845.1.158
GATCCACTAGTGGCCTATGCGGCCGCGGATCTGATCCCGGGCGGGTACCTTTGAATTCCA
>pET-52b(+).Novagen.html.1.1
GCCTAGGTTAATTAGTGGTGGTGATGGTGATGATGGTGGTGATGAGCGGAACTACCGCGT
>118200845.1.30
TAGGAAAGCTAGCTATACGCGTTATACCGGTATCCTGCAGGTAGCATGCAAGAGATCTTA
>pET-44b(+).Novagen.html.1.44
GAGTCCGGAGCTCGTGGATCCGAATTCTGTACAGGCGCGCCTGCAGGACGTCGACGGTAC
>pET-12b.Novagen.html.1.2
TCCCTCTAGAAATAATTTTGTTTAACTTTAAGAAGGAGATATACATATGCGGGCGAAACT
>SSEV19.Generic.html.1.178
GGGGACGACGACCGTATCGGCCTCAGGAAGATCGCACTCCAGCCAGCTTTCCGGCACCGC
>595767.1.179
AACTATAGCTAGCATGCGCAAATTTAAAGCGCTGATATCGATCGCGCGCAGATCTGTCAT
>595767.1.148
GCCGGCTAACGTTAACAACCGGTACCTCTAGAACTATAGCTAGCATGCGCAAATTTAAAG
>pSL180.Generic.html.1.121
TGCGCATGCTAGCTATAGTTCTAGAGGTACCGGTTGTTAACGTTAGCCGGCTACGTATAC
>595767.1.38
TTCTCGAGCTCTGTACATGTCCGCGGTCGCGACGTACGCGTATCGATGGCGCCAGCTGCA
>110433179.1.91
TTTCGGTCCGGAATTCCCGGGATATCGCGGCCGCTTAATTAACCTCGAGGAGTGGTCCCT
>4165110.1.58
AAATGTAGCACCTGAAGTCAGCCCCATACGATATAAGTTGTAATTCTCATGTTTGACAGC
>310806.1.4
GATGGCTTGGCTGCAGGTCGACGGATCCCAAGCTTCTTCTAGAGGTACCGCATGCGATAT
>4322592.1.71
GTGATATCCCGCGGCCATGCCATTGGTTACCTGGATCCATATGAATTCTGGGGCCCAATT
>pET-48b(+).Novagen.html.1.141
GCTGCTAAATTCGAACGCCAGCACATGGACAGCTCTACTTCTGCTGCTCTCGAGGCTTAA
>66472063.1.46
CCTATCTAGACTGCAGGTCGACAAGCTTGAATTCGGATCCCTCGAGGGTACCGAGCTCCA
>18252143.1.48
AGTGGTACCACGCGTGAATAGATAGAGTGCAGGGGCCCCGACCGTGTCGGGGCCCCTGCA
>pHSG299.Generic.html.1.1
GCATGCCTGCAGGTCGACTCTAGAGGATCCCCGGGTACCGAGCTCGAATTCACTGGCCGT
>287937.1.1
TCAAGCTTCGAATTCCATGGTACCAGCTGCAGATCTCGAGCTCGGATCCCGACCCATTTG
>pCMV-Script.Stratagene.html.1.41
TGATATCGAATTCCTGCAGCCCGGGGGATCCGCCCGGGCTAGAGCGGCCGCCACCGCGGT
>4165113.1.58
ACTAGTTCTAGAGCGGCCGCCACCGCGGTGGAGCTCGACGGATCATTTATTCTGCCTCCC
>81345491.1.19
CTGCGGGTGGCTCCAAGCGCTGAGACCATGGTCCCCCTGCAGGTCGACCTCGAGGGATCC
>pDK101.ATCC.html.1.25
TCTCCCATATGGTCGACCTGCAGGCGGCCGCACTAGTGATATCCCGCGGCCATGGATAAC
>pCITE-2b(+).Novagen.html.1.62
GTGGTGCTCGAGTGCGGCCGCAAGCTTGTCGACGGAGCTCGAATTCGGATCCGATTGGGT
>pd2EGFP.Clontech.html.2.41
CAGACAAGTTGGTAATGGTAGCGACCGGCGCTCAGTTGGAATTCTAGAGTCGCGGCCGCA
>pRSET_CAT.InVitrogen.html.1.62
ACGAGATTTTCAGGAGCTAAGGAAGCTAAAATGGAGAAAAAAATCACTGGATATACCACC
>pBACgus-7.Invitrogen.html.1.73
TCGTCATCACCTCCACCGCTAGCGCTGTCCATGTGTTGGCGTTCAAATTTCGCCGCCGCC
>595764.1.163
GTTAGCCGGCTACGTATACTCCGGAATATTAATAGGCCTAGGATGCATATGGCGGCCGCC
>pHIS1522.Mobitec.html.1.1
CCGGATGCGGCCGGTACCGGATCCCGGGAGCTCCGGAGATCTTCGAACTAGTTTGGACCA
>SSEV19.Generic.html.1.1
AACGCCATCAAAAATAATTCGCGTCTGGCCTTCCTGTAGCCAGCTTTCATCAACATTAAA
>10504974.1.38
ATATGACGTCGACGCGTCTGCAGAAGCTTCGAATTCGAGCTCCCGGGTACCATGGCATGC
>118200854.1.62
TATGCAAGAGATCTTATAGGCCTCGAGTTAACGTTCGAGGTCGACTCTAGATAAAGCTTT
>4165110.1.36
TTTCAGTGCAATTTATCTCTTCAAATGTAGCACCTGAAGTCAGCCCCATACGATATAAGT
>pAMP10.ATCC.html.1.2
GCAGGTACCGGTCCGGAATTCCCGGGTCGACATCATCATCATTAGTAGTAGTAGGCGGCC
>SSEV19.Generic.html.1.118
AATGGGATAGGTTACGTTGGTGTAGATGGGCGCATCGTAACCGTGCATCTGCCAGTTTGA
>78098958.2.1
CCGGGTACCGAATTCGATCGATCCCGGGAATTCCGGATGCATATGCATGCTGCAGGGCCC
>pET-12c.Novagen.html.1.25
CTTTAAGAAGGAGATATACATATGCGGGCGAAACTCCTAGGAATAGTCCTGACAACCCCT
>pET-31b(+).Novagen.html.1.338
ATCGATCACTTTCGCTTCAATGGCGCCGGCAAGGTGGTGAGCATCCGCGCCTTGTTTGGC
>4097019.1.454
CTCAGGACTGATGAGTCCGTGAGGACGAAACTCTAAGGCTTGGATCCAGAGTCTCCTGAA
>pSE280.Invitrogen.html.1.268
GGGTTATAATTACCTCAGGTCGACGTCCCATGTGCAGGTGCTGAATTCGAAGGCATTCCA
>12082761.1.44
TGCGGCCGCCTGCAGGTCGACGGGCCCGGGATCCGATATCTAGATGCATTCGCGAGGTAC
>pACYCDuet-1.Novagen.html.2.52
TTTCGCAGCAGCGGTTTCTTTACCAGACTCGAGGGTACCGACGTCAGCGATCGCGTGGCC
>pET-47b(+).Novagen.html.1.111
TCCGTCGACAAGCTTGCGGCCGCAGAGCTCGCTCTGGTGCCACGCGGTAGTAAAGAAACC
>4097019.1.48
GTCCGTGAGGACGAAACTCTAAGGCTTGGATCCAGAGTCTCCTGAACTAGACAATGCTCA
>4097019.1.415
TCTAAGGCTTGGATCCAGAGTCTCCTGAACTAGACAATGCTCAGGACTGATGAGTCCGTG
>29569706.1.4
ACCGGGCCCAAGATCTGGCCCTTAAGGCCTGTCGACATCGATAAGCTTGAATTCATGCAT
>1673614.1.29
TCGACGGTACCAAGAATTCCATGGATATCCCGGGGATCCATGCTAAGCTTGGCCAAGAAG
>54043009.1.6
TCGCGAGGTACCGGGCCCAAGCTTCTCGAGGAATTCCTGCAGCCCGGGGGATCCACTAGT
>4165118.1.9
GACGTCACGCGTCCATGGAGATCTCGAGGCCTGCAGCCCGGGGGATCCACTAGTTCTAGA
>4097019.1.207
TAAGGCTTGGATCCAGAGTCTCCTGAACTAGACAATGCTCAGGACTGATGAGTCCGTGAG
>pCITE-2a(+).Novagen.html.1.11
GGTCGATCGACTCTAGAGGATCGGAGATCTCAGTGGTGGTGGTGGTGGTGCTCGAGTGCG
>310808.1.6
CCCGGGAGAGCTCGATATCGCATGCGGTACCTCTAGAAGAAGCTTGGGATCCGTCGACCT
>48995608.1.10
GAGGGAGAGGGGCGGAATTGGCCGCCCTAGATGCATGCTCGACGCGTACGTCGCGACCGC
>pATH3.ATCC.html.1.14
ATAAGCTTGGGCTGCAGGTCGACTCTAGAGGATCCCCCCGAATTCGGGGGGATCTCAATC
>56406608.1.35
TGATAATGGTCCGTTGTTTTGTAAATCAGCCAGTCGCTTGAGTAAAGAATCCGGTCTGAA
>5420374.1.11
ACTATAGAATACTCAAGCTTATGCATGCGGCCGCATCTAGAGGGCCCGGATCCCTCGAGG
>pATH20.ATCC.html.1.10
CAGGTCGACTCTAGAGGATCCCCGGGTACCGAGCTCGAATTCCCAATTCGGGGGGATCTC
>pET-31b(+).Novagen.html.1.201
GTGAGTTTTACGCCAACTCGCTCAAACTGCCTTTGGCGGTGGAGCTGACGCAGGAGGTAC
>pCAL-c.Stratagene.html.1.1
GTACCATTCCCACGTGGATACATGGATCCGACCCATTTGCTGTCCACCAGTCATGCTAGC
>66815022.1.19
ACGGATCCCATATATGACTAGTGAATTCCCCGGGAGGCCTGATATCAAGCTTGAGCTCGC
>pET-31b(+).Novagen.html.1.289
TTTCACCGTCAGCTTCGAGTATCAGGGCCGCAAGACCGTAGTTGCGCCCATCGATCACTT
>pCRT7_NT-E3.InVitrogen.html.1.18
CCACCAGTCATGCTAGCCATACCATGATGATGATGATGATGAGAACCCCGCATATGTATA
>208987.1.9
ATCCGTCGACATCGATGCTGCAGAATTCCCGGGGGTCGGCGGACGCGGAGCCGGCTGCTG
>58029.1.4
ATCTAGATTAGGATCTAATTCGAGCTCGCCCGGGGATCCTCTAGAGTCGACCTGCAGCCC
>4097017.1.138
AAGGCTTGGATCCAGAGTCTCCTGAACTAGACAATGCTCAGGACTGATGAGTCCGTGAGG
>p3T.Mobitec.html.1.29
TAGAACTAGTGGATCCTGGCCATTTTTTGGATGGCGACCCGGGTGCCCAGCCAAAAAATG
>pSTBlue-1.Novagen.html.1.11
CTCGGGCCCCCACACGTGTGGTCTAGAGCTAGCCTAGGCTCGAGAAGCTTGTCGACGAAT
>595767.1.206
AGCGCTGATATCGATCGCGCGCAGATCTGTCATGATGATCATTGCAATTGGATCCATATA
>pET-44a(+).Novagen.html.1.33
ACGACGACAAGAGTCCGGGAGCTCGTGGATCCGAATTCTGTACAGGCGCGCCTGCAGGAC
>pOSEX4.ATCC.html.1.19
CCGCGGTACCGGGCCCGTCGACTCTAGAGCTCTGCAGGCATGCGATATCCCATGGAAGCT
>pET-43.1Ek_LIC.Novagen.html.1.26
GAGCTCGTGGATCCGAATTCTGTACAGGCGCGCCTGCAGGACGTCGACGGTACCATCGAT
>48995599.1.155
CGGCCGCCTGCAGCTGGCGCCATCGATACGCGTACGTCGCGACCGCGGACATGTACAGAG
>1906550.1.2
ATGCCTGCAGGTCGACTCTAGAGGATCCCCGGGTACCATGGGCCCTTAAGTATACGCGTA
>208744.1.27
GAACAAAACAGTAATAACGAAGATGACGATGAAGAGTAGTACGATTAGCAGGACAAGAGC
>pBluescript\II\KS(+)_LIC.ATCC.html.1.8
GGGCCCCCCCTCGAGGTCGACGGTATCGATAAGCTTACTGGTTCCGGCGCCGGAGCGAGT
>pRSET_CAT.InVitrogen.html.1.45
TGGAATTCGAAGCTTCGACGAGATTTTCAGGAGCTAAGGAAGCTAAAATGGAGAAAAAAA
>595764.1.68
TTGCAATGATCATCATGACAGATCTGCGCGCGATCGATATCAGCGCTTTAAATTTGCGCA
>pIJ2920.Generic.html.1.3
ATTCGAGCTCGGTACCCGGGGATCCTCTAGAGTCGACCTGCAGGCATGCAAGCTCAGATC
>RR2.ATCC.html.1.18
ATCCCCTGATTCTGTGGATAACCGTATTACCGCCTTTGAGTGAGCTGGTACCTCTAGACC
>4165110.1.11
CCACCGCGGTGGCGGCCGCTCTAGATTTCAGTGCAATTTATCTCTTCAAATGTAGCACCT
>56406608.1.319
CCCGTCAAACGTGTTGATAACCTGTGCCATGTGATTCCTTTACTTATTCCATGGCGATCG
>1184321.1.43
CCGGGCTGCAGGAATTCGATATCAAGCTTATCGATACCGTCGACCTCGAGGGGGGGCCCG
>66815022.1.50
GGGAGGCCTGATATCAAGCTTGAGCTCGCGGCCGCTGCTAGCAGATCTTCTAGACTCGAG
>4097019.1.637
ATCCAGAGTCTCCTGAACTAGACAATGCTCAGGACTGATGAGTCCGTGAGGACGAAACTC
>56406608.1.39
AATGGTCCGTTGTTTTGTAAATCAGCCAGTCGCTTGAGTAAAGAATCCGGTCTGAATTTC
>11559656.1.19
TCGAGATCTTCTAGACCCCGGGGATATCCCATGGGCGGCCGCACTAGTGTCGACCTGCAG
>pWEB::TNC.Epicentre.html.1.11
GGCCGCATAATACGACTCACTATAGGGAGAGGATCCCGGGATCCGTCGTGACTGGGAAAA
>4097019.1.70
GGCTTGGATCCAGAGTCTCCTGAACTAGACAATGCTCAGGACTGATGAGTCCGTGAGGAC
>8216948.1.18
GAGCTCTCCCATATGGTCGACCTGCAGGCGGCCGCACTAGTGATATCCCGCGGCCATGGC
>4097017.1.214
TGGATCCAGAGTCTCCTGAACTAGACAATGCTCAGGACTGATGAGTCCGTGAGGACGAAA
>pSU2703.Generic.html.1.59
GACTTCAGGTGCTACATTTGAAGAGATAAATTGCACTGAAATCTAGAAATATTTTATCTG
>209573.1.204
GATGCACAGGCAACGGAGCTCAGCGTATAAGTCAGAGTCCAAGCTTTCTTCTTTACCTTT
>pBACgus-7.Invitrogen.html.1.10
GCCGCAAGCTTCGAGCTCGAATTCGGATCCAGGCCTTTTGAGGAGAAGCCCGGGCTCTTG
>pEYFP.Clontech.html.2.5
CGTACGGCCGACTAGTAGGCCTATTATTTTTGACACCAGACAAGTTGGTAATGGTAGCGA
>pSL190.Generic.html.1.19
CCACGTGGCCACTAGTACTTCTCGAGCTCTGTACATGTCCGCGGTCGCGACGTACGCGTA
>4097019.1.317
AGGACTGATGAGTCCGTGAGGACGAAACTCTAAGGCTTGGATCCAGAGTCTCCTGAACTA
>4097017.1.61
AAACTCTAAGGCTTGGATCCAGAGTCTCCTGAACTAGACAATGCTCAGGACTGATGAGTC
>8346640.2.70
CAATGATCATCATGACAGATCTGCGCGCGATCGATATCAGCGCTTTAAATTTCGCATGCT
>915333.1.5
ACAAAAGCTGAGTCTTCCAAAGCTTGGCACCACGTGTTAATTAAGATCTAGATCAGCATG
>pRSET_CAT.InVitrogen.html.1.118
CACCGTTGATATATCCCAATCGCATCGTAAAGAACATTTTGAGGCATTTCAGTCAGTTGC
>45862352.2.18
TACCGAGCTCCTGCAGTATCGATGCGGCCGCAAAGTCGACGAATTCTCCCGGGTGGATCC
>17864894.1.16
GTCCGGCGCGCCCGGGCTCGAGTGCACGTACGACGTCTAGACCTAGGCCTTAAGATCTGA
>pT7Blue-2.Novagen.html.1.117
GCGTCTGCAGTTTTGAGGAGAAGCCCGGGCTCTTGTCGTCGTCATCGCTGCCACCGGTAC
>8216950.4.21
CTCTCCGGATCCAAGCTTATCGATTTCGAACCCGGGGTACCGAATTCCTCGAGTCTAGAG
>56406597.1.196
TTTTCCCCGGAGCGACGTCTGCAAGGTTCCCTTTTGATGCCACCCAGCCGAGGGCTTGTG
>1184321.1.39
TCCCCCGGGCTGCAGGAATTCGATATCAAGCTTATCGATACCGTCGACCTCGAGGGGGGG
>4097019.1.421
GCTTGGATCCAGAGTCTCCTGAACTAGACAATGCTCAGGACTGATGAGTCCGTGAGGACG
>209573.1.223
TCAGCGTATAAGTCAGAGTCCAAGCTTTCTTCTTTACCTTTAGCCAGGTTCATTACCGCG
>4097017.1.123
TGAGGACGAAACTCTAAGGCTTGGATCCAGAGTCTCCTGAACTAGACAATGCTCAGGACT
>pBMN-GFP.Orbigen.html.1.2
TTTACGTAGCGGCCGCGGCGCGCCGGCCCTCGAGGCCTGCAGGAATTCGAATTTAAATGG
>pET-47b(+).Novagen.html.1.103
GCCCGACGTCCGTCGACAAGCTTGCGGCCGCAGAGCTCGCTCTGGTGCCACGCGGTAGTA
>1017801.1.31
AAAGAATTCAAAAAGCTTCTCGAGAGTACTTCTAGAGCGGCCGCGGGCCCATCGATTTTC
>pCMV-PCR.Stratagene.html.1.79
AAGAGCAAGCTTGATATCGCTCTTCACTTGTCGTCGTCAATGAATTCCTGCAGCCCGGGG
>pSE280.Invitrogen.html.1.57
GTCGCGACGTACGCGTATCGATGGCGCCAGCTGCAGGCGGCCGCCATATGCATCCTAGGC
>pET-12b.Novagen.html.1.30
TAAGAAGGAGATATACATATGCGGGCGAAACTCCTAGGAATAGTCCTGACAACCCCTATC
>4097019.1.220
CAGAGTCTCCTGAACTAGACAATGCTCAGGACTGATGAGTCCGTGAGGACGAAACTCTAA
>4097017.1.203
ACTCTAAGGCTTGGATCCAGAGTCTCCTGAACTAGACAATGCTCAGGACTGATGAGTCCG
>pET-31b(+).Novagen.html.1.65
ATCACCGCCGTGGTACAGCGCTTTGTGGCTGCGCTCAATGCCGGCGATCTGGACGGCATC
>pETcoco-2.Novagen.html.1.67
GGCCGCAAGCTTCGAAACCGTACGCACGTGGCGCGCCTGGACGTCATCGATGCGATCGCC
>4097019.1.164
CTAGACAATGCTCAGGACTGATGAGTCCGTGAGGACGAAACTCTAAGGCTTGGATCCAGA
>pBACgus-7.Invitrogen.html.1.62
GGCTCTTGTCGTCGTCATCACCTCCACCGCTAGCGCTGTCCATGTGTTGGCGTTCAAATT
>66815022.1.31
TATGACTAGTGAATTCCCCGGGAGGCCTGATATCAAGCTTGAGCTCGCGGCCGCTGCTAG
>1117808.1.22
TCGACGGATCCCCGGGGCCTCCATGGCCATATGACCACCCAAGCTAGCGTAATCTGGAAC
>pET-48b(+).Novagen.html.1.44
TCCGAATTCTGTACAGGCCTTGGCGCGCCCGACGTCCGTCGACAAGCTTGCGGCCGCAGA
>12082761.1.13
CCCGGCCGCCATGGCCGCGGGATATCACTAGTGCGGCCGCCTGCAGGTCGACGGGCCCGG
>108947432.1.15
ACGAATGGTCTAGAAAGCTTCTCGAGCGGATCCTGCAGGAATTCCCGGGCATATGTCCGG
>56406608.1.32
GTCTGATAATGGTCCGTTGTTTTGTAAATCAGCCAGTCGCTTGAGTAAAGAATCCGGTCT
>pMCS5.Mobitec.html.1.171
CAATTGGTTTAAACGCCCGGGCACGTGGGATCCTCTAGAGTCGACCTGCAGGCATGCAAG
>595767.1.230
ATCTGTCATGATGATCATTGCAATTGGATCCATATATAGGGCCCGGGTTATAATTACCTC
>56406604.1.70
TGAGTAAAGAATCCGGTCTGAATTTCTGAAGCCTGATGTATAGTTAATATCCGCTTCACG
>pET-44b(+).Novagen.html.1.128
GGCCGCACAGCTGTATACACGTGCAAGCCAGCCAGAACTCGCTCCTGAAGACCCAGAGGA
>pQE-TriSystem.Qiagen.html.1.36
CTGGCTTGCACGTGTATACAGCTGTGCGGCCGCAAGCTTCGAACCGGTACCGTCGACCTG
>pBluescript\II\KS(+)_LIC.ATCC.html.1.7
CGGGCCCCCCCTCGAGGTCGACGGTATCGATAAGCTTACTGGTTCCGGCGCCGGAGCGAG
>pBACgus-7.Invitrogen.html.1.42
GCCTTTTGAGGAGAAGCCCGGGCTCTTGTCGTCGTCATCACCTCCACCGCTAGCGCTGTC
>pCRT7_GS.InVitrogen.html.1.10
GGCAGCAGCCAACTCAGCTTCCTTTCGGGCTTTGTTAGCAGCCGGATCAAGCTTCGAATT
>pAX4CM.USB.html.1.69
GTTCTGAATTAATTAATCATCGTCAATCAATCACCCGGGCTGCAGTCGACTCTAGATCTG
>4586830.1.12
CCCAAGCTTGCATGCCTGCAGGTTTAAACAGTCATTTAAATCGACTCTAGACTTAATTAA
>4097017.1.241
ATGCTCAGGACTGATGAGTCCGTGAGGACGAAACTCTAAGGCTTGGATCCAGAGTCTCCT
>18252143.1.1
TGCGCATGCGAATTCAGATCTAGAGCTCTGCAGGATCCAAGCTTACTAGTGGTACCACGC
>p453.Generic.html.1.18
GCAATAAATTAGAATAGTTTCAATTTTTAAGCTATTTATAGCATAGAAAAAAACAAAATG
>4165113.1.48
CGGGGGATCCACTAGTTCTAGAGCGGCCGCCACCGCGGTGGAGCTCGACGGATCATTTAT
>pET-44a(+).Novagen.html.1.26
ATTGATGACGACGACAAGAGTCCGGGAGCTCGTGGATCCGAATTCTGTACAGGCGCGCCT
>10504974.1.16
CCGCCACGGCGATATCGGATCCATATGACGTCGACGCGTCTGCAGAAGCTTCGAATTCGA
>118200847.1.141
TTCTTAAGAAGGATCCAGATCCACTAGTGGCCTATGCGGCCGCGGATCTGATCCCGGGCG
>56406604.1.157
TTTGCCTTCCCTGTTTGAGAAGATGTCTCCGCCGATGCTTTTCCCCGGAGCGACGTCTGC
>pUC28.Generic.html.1.55
TGAATGCGGCCGCGGTACCCGGGGATCCTCTAGAGTCGACCTGCAGGCGCCACGCGTACG
>124491158.1.13
AGATCTGTCGACGGTATCGATAAGCTTGATATCGAATTCCTGCAGCCCGGGGGATCCACT
>595764.1.97
GCGATCGATATCAGCGCTTTAAATTTGCGCATGCTAGCTATAGTTCTAGAGGTACCGGTT
>pDK101.ATCC.html.1.57
CTAGTGATATCCCGCGGCCATGGATAACATGGCCAACAAAACCATGGCGGCCGGGAGCAT
>pMAL-P2x.New_England_Biolabs.html.1.41
TCCGAATTCTGAAATCCTTCCCTCGATCCCGAGGTTGTTGTTATTGTTATTGTTGTTGTT
>4097017.1.297
TCCTGAACTAGACAATGCTCAGGACTGATGAGTCCGTGAGGACGAAACTCTAAGGCTTGG
>4097017.1.68
AAGGCTTGGATCCAGAGTCTCCTGAACTAGACAATGCTCAGGACTGATGAGTCCGTGAGG
>1052556.1.25
TCATCGATATCTAGATCTCGAGCTCGCGAAAGCTAGCTTGCATGCCTGCAGGTCGACTCT
>pAX4CM.USB.html.1.45
AAAAACGCCCGGCGGCAACCGAGCGTTCTGAATTAATTAATCATCGTCAATCAATCACCC
>pET-31b(+).Novagen.html.1.150
CGGTGGAAGACCCCGTGGGTTCCGAGCCCAGGTCCGGTACGGCTGCGATTCGTGAGTTTT
>1184321.1.32
GGGCGGATCCCCCGGGCTGCAGGAATTCGATATCAAGCTTATCGATACCGTCGACCTCGA
>pET-31b(+).Novagen.html.1.51
ATACCCCAGAACACATCACCGCCGTGGTACAGCGCTTTGTGGCTGCGCTCAATGCCGGCG
>13937413.1.9
TGCATGCGGCCGCTGCAGTCTAGAGGCCTCCATGGGTATATCTCCTTCTTAAAGTTAACG
>56406604.1.204
GAGCGACGTCTGCAAGGTTCCCTTTTGATGCCACCCAGCCGAGGGCTTGTGCTTCTGATT
>8216950.4.12
CGTTGGGAGCTCTCCGGATCCAAGCTTATCGATTTCGAACCCGGGGTACCGAATTCCTCG
>pZP19.Generic.html.1.10
ATGCCTGCAGGTCGACTCTAGAGGATCCCCCTCTAGAGGATCCCCTCGAGAATGCCGGCA
>118200856.1.68
TATCCTGCAGGTAGCATGCAAGAGATCTTATAGGCCTCGAGTTAACGTTCGAGGTCGACT
>pTriEx-1.Novagen.html.1.117
GTCGACCTGCAGGCGCGCCGAGATCTGAGAATTCGGATCCACGAGCTCCCGGGATATCGC
>56406608.1.9
AACATTATCTGATTTTTGTAAAGGTCTGATAATGGTCCGTTGTTTTGTAAATCAGCCAGT
>pT7T3_18U.Stratagene.html.1.30
ATTTCACACAGGAAACAGCTATGACATGATTACGAATTTAATACGACTCACTATAGGGAA
>4097019.1.428
TCCAGAGTCTCCTGAACTAGACAATGCTCAGGACTGATGAGTCCGTGAGGACGAAACTCT
>pCRT7_GS.InVitrogen.html.1.102
CGTACAGATCCCGACCCATTTGCTGTCCACCAGTCATGCTAGCCATACCATGATGATGAT
>45862365.1.70
GTGGATCCAAGGCCTTCTAGAAAAACTCGAGAACGTTGGGCCCCAATTGGCTAGCAAGCT
>pSL180.Generic.html.1.81
ATGACAGATCTGCGCGCGATCGATATCAGCGCTTTAAATTTGCGCATGCTAGCTATAGTT
>4586830.1.16
AGCTTGCATGCCTGCAGGTTTAAACAGTCATTTAAATCGACTCTAGACTTAATTAAGGAT
>pTriEx-1.Novagen.html.1.94
GCCGCAAGCTTCGAACCGGTACCGTCGACCTGCAGGCGCGCCGAGATCTGAGAATTCGGA
>915333.1.51
TCTAGATCAGCATGCGTCGACGAGCTCGGTACCCTACTGCAGGAGCGGCCGCCCGGGCCT
>4097017.1.356
GATCCAGAGTCTCCTGAACTAGTCCAAGCTTATCGATACCGTCGACCTCGAGGGGGGGCC
>pAX4CM.USB.html.1.24
CGTTCTTGCCATTGCTGCATAAAAAACGCCCGGCGGCAACCGAGCGTTCTGAATTAATTA
>pMAL-c2.New_England_Biolabs.html.1.31
AATTCTGAAATCCTTCCCTCGATCCCGAGGTTGTTGTTATTGTTATTGTTGTTGTTGTTC
>27573259.1.8
CGGTCGTAAAAAACGTCGTCAGCGTCGTCGTGGTACCTCGGATCCGAATTCGAGCTCCGT
>pT7T3_18U.Stratagene.html.1.20
GCGGATAACAATTTCACACAGGAAACAGCTATGACATGATTACGAATTTAATACGACTCA
>83314120.1.53
TACCACGCGTGAATAGATAGAGTGCAGGGGCCCCGACCGTGTCGGGGCCCCTGCACGGGT
>118200856.1.85
GCAAGAGATCTTATAGGCCTCGAGTTAACGTTCGAGGTCGACTCTAGATAAAGCTTTAGA
>pSE280.Invitrogen.html.1.30
ACTTCTCGAGCTCTGTACATGTCCGCGGTCGCGACGTACGCGTATCGATGGCGCCAGCTG
>118200847.1.158
GATCCACTAGTGGCCTATGCGGCCGCGGATCTGATCCCGGGCGGGTACCTTTGAATTCCA
>pSE280.Invitrogen.html.1.142
GCCGGCTAACGTTAACAACCGGTACCTCTAGAACTATAGCTAGCATGCGCAAATTTAAAG
>pCITE-2c(+).Novagen.html.1.30
AGAGGATCGGAGATCTCAGTGGTGGTGGTGGTGGTGCTCGAGTGCGGCCGCAAGCTTGTC
>6759494.1.9
ATCATCGATGAATTCGAGCTCGGTACCCGGGGATCCTCTAGAGTCGACCTGCAGGCATGC
>pAMP1.Invitrogen.html.1.37
CATTAGTAGTAGTAGGCGGCCGCTCTAGAGGATCCAAGCTTACGTACGCGTGCATGCGAC
>110433179.1.15
CCGCGGAGCGGATAACAATTTCACACAGGAAACAGCTATGACCATTAGGCCTATTTAGGT
>pCRT7_GS.InVitrogen.html.1.124
CTGTCCACCAGTCATGCTAGCCATACCATGATGATGATGATGATGAGAACCCCGCATATG
>595764.1.220
GCCTGCAGCTGGCGCCATCGATACGCGTACGTCGCGACCGCGGACATGTACAGAGCTCGA
>pCITE-2c(+).Novagen.html.1.54
GTGGTGGTGGTGCTCGAGTGCGGCCGCAAGCTTGTCGACGGAGCTCGAATTCGGATCCGA
>56406604.1.125
TCACGCCATGTTCGTCCGCTTTTGCCCTGGAGTTTGCCTTCCCTGTTTGAGAAGATGTCT
>310825.1.16
TGCAGGTCGACGGATCCCAAGCTTCTTCTAGAGGTACCGCATGCGATATCGAGCTCTCCC
>60101687.1.7
GAACCGGAACCCAGGAAACAGCTATGACCGTCGACAGAGATATCCGCGGCCGCAGAACTG
>531832.1.4
CAGGTACCGGTCCGGAATTCCCGGGGCGGCCGCTGTCACTAGTGAGCTCGTCGACTCTAG
>pMAL-P2x.New_England_Biolabs.html.1.1
CGGCCAGTGCCAAGCTTGCCTGCAGGTCGACTCTAGAGGATCCGAATTCTGAAATCCTTC
>48995599.1.121
CTCCGGAATATTAATAGGCCTAGGATGCATATGGCGGCCGCCTGCAGCTGGCGCCATCGA
>287943.1.18
TCTGCAGCTGGTACCATGGAATTCGAAGCTTGATCCGACCCATTTGCTGTCCACCAGTCA
>4097017.1.340
GAAACTCTAAGGCTTGGATCCAGAGTCTCCTGAACTAGTCCAAGCTTATCGATACCGTCG
>pShuttle2.Clontech.html.1.9
GGTACCGAGCTCGGATCATCCAGCACAGTGGCGGCCGCTCGAGTCTAGAGGGCCCGTTTA
>208987.1.19
ATCGATGCTGCAGAATTCCCGGGGGTCGGCGGACGCGGAGCCGGCTGCTGCTGCTGGCCA
>110433179.1.67
ATTTAGGTGACACTATAGAACAAGTTTCGGTCCGGAATTCCCGGGATATCGCGGCCGCTT
>25900784.1.6
CAGTCTAGAGTCGACGCATGCATGGTACCAAGCTTCGGCCGATCGATGGTAACCCTCGAG
>pT7Blue-2.Novagen.html.1.41
AGCCTAGGCTCGAGAAGCTTGTCGACCAGATATCGGAATTCTATAGTGTCACCTAAATAA
>pSE280.Invitrogen.html.1.135
ATACGTAGCCGGCTAACGTTAACAACCGGTACCTCTAGAACTATAGCTAGCATGCGCAAA
>pIVEX-GST.Roche.html.1.3
ATCCCGGGCTGCAGAGCTCGCTCGAGTCGACTTGCCATGGTCATATGTTTAATTAAGCGG
>48995599.1.96
TGTTAACGTTAGCCGGCTACGTATACTCCGGAATATTAATAGGCCTAGGATGCATATGGC
>108947432.1.10
GCCAAACGAATGGTCTAGAAAGCTTCTCGAGCGGATCCTGCAGGAATTCCCGGGCATATG
>4097015.1.73
TTGGATCCCCCGGGCTGCAGGAATTCGATATCAAGCTTATCGATACCGTCGACCTCGAGG
>pCITE-2c(+).Novagen.html.1.44
CTCAGTGGTGGTGGTGGTGGTGCTCGAGTGCGGCCGCAAGCTTGTCGACGGAGCTCGAAT
>551423.1.4
CTTGCATGCCTGCAGGTCGACTCTAGAGGATCCCCGGGTACCGAGCTCGAATTCGCTAGC
>pAN561H.Generic.html.1.59
ATAGGAGAGTTGTAAAAAAGTTTCGGCCGGCGTATTGGGTGTTACGGAGCATTCACTAGG
>4097017.1.273
ACTCTAAGGCTTGGATCCAGAGTCTCCTGAACTAGACAATGCTCAGGACTGATGAGTCCG
>118200854.1.14
GACCTAGGAAAGCTAGCTATACGCGTTATACCGGTATCCTGCAGGTAGTATGCAAGAGAT
>18252143.1.20
CTAGAGCTCTGCAGGATCCAAGCTTACTAGTGGTACCACGCGTGAATAGATAGAGTGCAG
>13446791.1.3
CTCTCTAGAGGCCCTTAAGGCCTTACTAGTGGATCCCCCGGGATGCATGAATTCAAGCTT
>pCMV-PCR.Stratagene.html.1.35
TTACCTGGTACCGGGCCCCCCCTCGAGATGGAACAAGACCCGGGAAGAGCAAGCTTGATA
>pSE280.Invitrogen.html.1.80
GCGCCAGCTGCAGGCGGCCGCCATATGCATCCTAGGCCTATTAATATTCCGGAGTATACG
>pBACgus-7.Invitrogen.html.1.84
TCCACCGCTAGCGCTGTCCATGTGTTGGCGTTCAAATTTCGCCGCCGCCGTTTCTTTGCC
>4097019.1.673
GATGAGTCCGTGAGGACGAAACTCTAAGGCTTGGATCCAGAGTCTCCTGAACTAGTCCAA
>pIVEX2.4b.Roche.html.1.9
GGGCTGCAGAGCTCGCTCGAGTCGACTTGCCATGGTCATATGTTTAATTAAGCGGCCGCG
>pET-52b(+).Novagen.html.1.55
CCGCGTGGCACCAGAGCGAGCTCTGCGGCCGCGTCGACTTGTACAGGATCCTGGTACCCG
>pSL190.Generic.html.1.201
TTAAAGCGCTGATATCGATCGCGCGCAGATCTGTCATGATGATCATTGCAATTGGATCCA
>pXC14.ATCC.html.1.31
GCACGAACCATATGTAAGTACTTCCTTAGATAACAATTGATTGAATGTATGCAAATAAAT
>45862396.1.47
GGTGGATCCAAGGCCTTCTAGAAAAACTCGAGAACGTTGGGCCCCAATTGGCTAGCAAGC
>pGT-N29.New_England_Biolabs.html.1.11
AAGCTTCACCATGGGAGACGTCACCGGTTCTAGAACCTAGGGAGCTCTGGTACCCACTAG
>pXC14.ATCC.html.1.38
CCATATGTAAGTACTTCCTTAGATAACAATTGATTGAATGTATGCAAATAAATGCATACA
>pRSF-1.Novagen.html.1.127
GAGCTCCCAATTGGGATCCGGACTCTTGTCGTCGTCATCATTCGAACCGGTACCCACGTG
>pET-44b(+).Novagen.html.1.4
GGGGCAGCGCGGGTTCTGGTACGATTGATGACGACGACAAGAGTCCGGAGCTCGTGGATC
>56406604.1.207
CGACGTCTGCAAGGTTCCCTTTTGATGCCACCCAGCCGAGGGCTTGTGCTTCTGATTTTG
>pRPM2.Generic.html.1.5
TTGCATGCCTGCAGGTCGACTCTAGAGGATCCCCCCGGTCCGGATGGAAGACCCGGGTCT
>16930719.1.39
GATCATCGATGGGCCCATGGCTAGCGGCCGCACGCGTTCGCGACTAGTTGTCGACCTGCA
>p453.Generic.html.1.83
CTACTATATTTTTGAGCTCGGGGTACCCGGGGATCCTCTAGAGTCGACCTGCAGGCATGC
>310783.1.3
GCGAGCTCGAGATCTAGATATCGATGAATTCGAGCTCGGTACCCGGGGATCCTCTAGAGT
>pMAL-p2g.New_England_Biolabs.html.1.28
ATCCGAATTCTACGTAGTGTGCCGCACCCGGCCCGAGGTTGTTGTTATTGTTATTGTTGT
>pQE-TriSystem.Qiagen.html.1.84
ACCGTCGACCTGCAGGCGCGCCGAGATCTGAGAATTCGGATCCACGAGCTCCCGGGATAT
>pET-44b(+).Novagen.html.1.73
TACAGGCGCGCCTGCAGGACGTCGACGGTACCATCGATACGCGTTCGAAGCTTGCGGCCG
>pDPL13.Generic.html.1.6
CTCGAGGCCTCGAGGAATTCGAGCTCGCGATCGGTACCGTCGACGGATCCCGGGATCTCT
>3328183.2.9
ACGACTCACTATAGGGAGCGGCCGCAGATCTTGCAGGTCGACGATTCTATAGTGTCACCT
>SSEV19.Generic.html.1.70
GTAACAACCCGTCGGATTCTCCGTGGGAACAAACGGCGGATTGACCGTAATGGGATAGGT
>83314120.1.16
AGATCTAGAGCTCTGCAGGATCCAAGCTTACTAGTGGTACCACGCGTGAATAGATAGAGT
>56406608.1.13
TTATCTGATTTTTGTAAAGGTCTGATAATGGTCCGTTGTTTTGTAAATCAGCCAGTCGCT
>48995599.1.28
GATCTGCGCGCGATCGATATCAGCGCTTTAAATTTGCGCATGCTAGCTATAGTTCTAGAG
>RR2.ATCC.html.1.8
TTCCTGCGTTATCCCCTGATTCTGTGGATAACCGTATTACCGCCTTTGAGTGAGCTGGTA
>3983116.1.12
GACTGCAGGCTCTAGATTCGAAAGCGGCCGCACTAGTTGAGCTCGTCGACGTAGGCCTTT
>pSPTBM20.Boehringer.html.1.1
GAATTCCCGGGGATCCACGCGTCTTAAGGCGGCCGCGGTACCGGGCCCGTCGACTCTAGA
>pMAL-p2e.New_England_Biolabs.html.1.41
TACCTTGTCATCGTCATCCCCGAGGTTGTTGTTATTGTTATTGTTGTTGTTGTTCGAGCT
>209573.1.169
TGGATGTTTTTCGGGTGGATCCCAGAAGTAGTTTTGATGCACAGGCAACGGAGCTCAGCG
>56406608.1.72
TTGAGTAAAGAATCCGGTCTGAATTTCTGAAGCCTGATGTATAGTTAATATCCGCTTCAC
>pDK101.ATCC.html.1.49
CGGCCGCACTAGTGATATCCCGCGGCCATGGATAACATGGCCAACAAAACCATGGCGGCC
>66472063.1.37
CAGAGATTACCTATCTAGACTGCAGGTCGACAAGCTTGAATTCGGATCCCTCGAGGGTAC
>118200847.1.32
GGAAAGCTAGCTATACGCGTTATACCGGTATCCTGCAGGTAGTATGCAAGAGATCTTATA
>48995608.1.40
ATGCATGCTCGACGCGTACGTCGCGACCGCGGACATGTACAGAGCTCGAGAAGTACTAGT
>45655410.1.53
GAATTCACTAGTGATATCGAATTCCCGCGGCCGCCATGGCGGCCGGGAGCATGCGACGTC
>13446791.1.29
TAGTGGATCCCCCGGGATGCATGAATTCAAGCTTATCGATGTCGACGCGGCCGCCATGGC
>pMAL-P2x.New_England_Biolabs.html.1.55
TCCTTCCCTCGATCCCGAGGTTGTTGTTATTGTTATTGTTGTTGTTGTTCGAGCTCGAAT
>pT7T3_18U.Stratagene.html.1.27
ACAATTTCACACAGGAAACAGCTATGACATGATTACGAATTTAATACGACTCACTATAGG
>287942.1.21
CAGCTGGTACCATGGAATTCGAAGCTTGATCCGACCCATTTGCTGTCCACCAGTCATGCT
>287943.1.4
ATCCGAGCTCGAGATCTGCAGCTGGTACCATGGAATTCGAAGCTTGATCCGACCCATTTG
>pET-44a(+).Novagen.html.1.132
GCACAGCTGTATACACGTGCAAGCCAGCCAGAACTCGCTCCTGAAGACCCAGAGGATCTC
>4097019.1.44
ATGAGTCCGTGAGGACGAAACTCTAAGGCTTGGATCCAGAGTCTCCTGAACTAGACAATG
>SSEV19.Generic.html.1.187
GACCGTATCGGCCTCAGGAAGATCGCACTCCAGCCAGCTTTCCGGCACCGCTTCTGGTGC
>56406604.1.227
TTTGATGCCACCCAGCCGAGGGCTTGTGCTTCTGATTTTGTAATGTAATTATCAGGTAGC
>pDO193.ATCC.html.1.8
CGCCGGTGGTTTAAACGCCCGGGCGAGCTCGGATCCGGTACCGTCGACGCGGCCGCATTT
>pIVEX2.4b.Roche.html.1.1
CGGATCCCGGGCTGCAGAGCTCGCTCGAGTCGACTTGCCATGGTCATATGTTTAATTAAG
>4097019.1.145
GGATCCAGAGTCTCCTGAACTAGACAATGCTCAGGACTGATGAGTCCGTGAGGACGAAAC
>RR2.ATCC.html.1.94
CGCAGCGAGTCAGTGAGCGAGGATCCTCGAGATCTCCCAATACGCAAACCGCCTCTCCCC
>pSTBlue-1.Novagen.html.1.59
TTGTCGACGAATTCAGATATCACGAATTCTGGATCCGATACGTAACGCGTCTGCAGCATG
>915333.1.49
GATCTAGATCAGCATGCGTCGACGAGCTCGGTACCCTACTGCAGGAGCGGCCGCCCGGGC
>pET-47b(+).Novagen.html.1.29
TCACTCCGCGGCTCTTGAAGTCCTCTTTCAGGGACCCGGGTACCAGGATCCGAATTCTGT
>915333.1.44
ATTAAGATCTAGATCAGCATGCGTCGACGAGCTCGGTACCCTACTGCAGGAGCGGCCGCC
>118200847.1.4
TTGGCGCGCCTTTGCGATCGCAGACCTAGGAAAGCTAGCTATACGCGTTATACCGGTATC
>56406604.1.81
TCCGGTCTGAATTTCTGAAGCCTGATGTATAGTTAATATCCGCTTCACGCCATGTTCGTC
>287940.1.1
GGATCCGAGCTCGAGATCTGCAGCTGGTACCATGGAATTCGAAGCTTGATCCGCGACCCA
>pRSF-1.Novagen.html.1.59
GCAGCGGTTTCTTTACCAGACTCGAGTGCGGCCGCAAGCTTGTCGACCTGCAGGCGCGCC
>pET-31b(+).Novagen.html.1.97
GCTCAATGCCGGCGATCTGGACGGCATCGTCGCGCTGTTTGCCGATGACGCCACGGTGGA
>pSL180.Generic.html.1.213
GCGGCCGCCTGCAGCTGGCGCCATCGATACGCGTACGTCGCGACCGCGGACATGTACAGA
>pSPTBM21.Boehringer.html.1.13
GGGATATCGCATGCCTGCAGAGCTCTAGAGTCGACGGGCCGGGTACCGCGGCCGCCTTAA
>4097015.1.64
CTCTAAGGCTTGGATCCCCCGGGCTGCAGGAATTCGATATCAAGCTTATCGATACCGTCG
>RR2.ATCC.html.1.1
GGCCGCTTTCCTGCGTTATCCCCTGATTCTGTGGATAACCGTATTACCGCCTTTGAGTGA
>pSTBlue-1.Novagen.html.1.55
AAGCTTGTCGACGAATTCAGATATCACGAATTCTGGATCCGATACGTAACGCGTCTGCAG
>pSL180.Generic.html.1.75
ATCATCATGACAGATCTGCGCGCGATCGATATCAGCGCTTTAAATTTGCGCATGCTAGCT
>pET-12c.Novagen.html.1.19
GTTTAACTTTAAGAAGGAGATATACATATGCGGGCGAAACTCCTAGGAATAGTCCTGACA
>pMCS5.Mobitec.html.1.136
GTACCTACGTACTCGAGTCGCGACGTACGTTCGAACAATTGGTTTAAACGCCCGGGCACG
>p453.Generic.html.1.33
AGTTTCAATTTTTAAGCTATTTATAGCATAGAAAAAAACAAAATGAAATTCTACTATATT
>12082761.1.35
TATCACTAGTGCGGCCGCCTGCAGGTCGACGGGCCCGGGATCCGATATCTAGATGCATTC
>pMAL-p2.New_England_Biolabs.html.1.11
CTGCAGGTCGACTCTAGAGGATCCGAATTCTGAAATCCTTCCCTCGATCCCGAGGTTGTT
>pET-42a(+).Novagen.html.1.8
GGGATATCGGGGATCCGAATTCTGTACAGGCCTTGGCGCGCCTGCAGGCGAGCTCCGTCG
>113073376.1.28
ACTCTAGACACGGGGTGGTTTAAACGCGGCCGCGGTACCACTAGTACGCGTAGGCCTGAG
>pSPTBM20.Boehringer.html.1.22
TCTTAAGGCGGCCGCGGTACCGGGCCCGTCGACTCTAGAGCTCTGCAGGCATGCGATATC
>208126.1.36
CGATAACTTCAACCTGGTTGCAGTGAGTGCCTTTACCGATAACTTCCAGAGACTGGATGT
>pK.ATCC.html.1.7
GTTAACAGATCTCGTACGCGTGCCGGCGCCTCGAGACTAGTGCGCGCTAGCTATCGATTC
>pAX4BP.USB.html.1.37
CTGCATAAAAAACGCCCGGCGGCAACCGAGCGTTCTGAATTAATTAATCATCGTCAATCA
>pSL190.Generic.html.1.49
GTACATGTCCGCGGTCGCGACGTACGCGTATCGATGGCGCCAGCTGCAGGCGGCCGCCAT
>pTriEx-1.Novagen.html.1.97
GCAAGCTTCGAACCGGTACCGTCGACCTGCAGGCGCGCCGAGATCTGAGAATTCGGATCC
>pIVEX2.8d.Roche.html.1.6
CCGGGCTGCAGAGCTCGCTCGAGTCGACTTGCCATGGTCATATGTTTAATTAAGCGGCCG
>pET-41c(+).Novagen.html.1.30
CTGTACAGGCCTTGGCGCGCCTGCAGGCGAGCTCCGTCGACAAGCTTGCGGCCGCACTCG
>pQE-TriSystem.Qiagen.html.1.52
TACAGCTGTGCGGCCGCAAGCTTCGAACCGGTACCGTCGACCTGCAGGCGCGCCGAGATC
>4165113.1.8
TCGACGTCACGCGTCCATGGAGATCTCGAGGCCTGCAGCCCGGGGGATCCACTAGTTCTA
>pTriplEx2.Clontech.html.1.52
TCGAGTCTAGAGTCGACTGGGCCGAGGCGGCCGGATCCTGCAGGCCATAATGGCCGAATT
>pTriplEx2.Clontech.html.1.36
GCATGCATAAGCTTGCTCGAGTCTAGAGTCGACTGGGCCGAGGCGGCCGGATCCTGCAGG
>pGT-N39.New_England_Biolabs.html.1.1
TCGTGGATCCAGAATTCGCTAGCACGGCCGAACGCGTCTTCCGGAGTGTACAGGCATGCG
>209129.1.9
TATCTCCGACGATATTCTCATCAGTGAAATCCAGCTGGAGTTCTTTAGCAAATTTTTTTA
>6759494.1.19
AATTCGAGCTCGGTACCCGGGGATCCTCTAGAGTCGACCTGCAGGCATGCAAGCTTCAGC
>pMAL-p2e.New_England_Biolabs.html.1.40
GTACCTTGTCATCGTCATCCCCGAGGTTGTTGTTATTGTTATTGTTGTTGTTGTTCGAGC
>pRNA-U6.3_Neo.Genscript.html.1.16
GAGGCTGATCAGCGGTTTAAACTTAAGCTTTCCAAAAAACTTACGCTGAGTACTTCGATC
>18766962.1.1
CGGCCGCAAGCTTGCATGCCTGCAGGTCGACTCTAGAGGATCCCCGGGTACCGAGCTCGA
>118200845.1.163
ACTAGTGGCCTATGCGGCCGCGGATCTGATCCCGGGCGGGTACCTTTGAATTCCACTTAA
>113073444.1.7
GTGAAGCTTGCATGCCTGCAGGTCGACTCTAGACACGGGGTGGTTTAAACGCGGCCGCGG
>8346634.2.79
ATCATGACAGATCTGCGCGCGATCGATATCAGCGCTTTAAATTTCGCATGCTAGAACGTT
>45862352.2.21
CGAGCTCCTGCAGTATCGATGCGGCCGCAAAGTCGACGAATTCTCCCGGGTGGATCCAAG
>56406597.1.252
TGTGCTTCTGATTTTGTAATGTAATTATCAGGTAGCTTATGATATGTCTGAAGATAATCC
>pT7Blue-2.Novagen.html.1.49
CTCGAGAAGCTTGTCGACCAGATATCGGAATTCTATAGTGTCACCTAAATAAGGATCCGA
>4097019.1.259
TCCGTGAGGACGAAACTCTAAGGCTTGGATCCAGAGTCTCCTGAACTAGACAATGCTCAG
>pAX4BP.USB.html.1.71
CTGAATTAATTAATCATCGTCAATCAATCACCCGGGCTGCAGTCGACTCTAGATCTGGTA
>8216954.1.14
AGCTCGGAATTCGTCGACCTCGAGGGATCCGGGCCCTCTAGATGCGGCCGCATGCATAAG
>66815022.1.28
ATATATGACTAGTGAATTCCCCGGGAGGCCTGATATCAAGCTTGAGCTCGCGGCCGCTGC
>pET-52b(+).Novagen.html.1.38
GGTGATGAGCGGAACTACCGCGTGGCACCAGAGCGAGCTCTGCGGCCGCGTCGACTTGTA
>pET-44b(+).Novagen.html.1.102
ACCATCGATACGCGTTCGAAGCTTGCGGCCGCACAGCTGTATACACGTGCAAGCCAGCCA
>29569706.1.38
ACATCGATAAGCTTGAATTCATGCATCCCGGGGGATCCACTAGTGCGGCCGCCATGGCCT
>pES1.Generic.html.1.1
TTATAACAAATAGTTAACTAATTGTCAAGTAATTCGAGCTCGGTACCCGGGGATCCTCTA
>pETcoco-2.Novagen.html.1.69
CCGCAAGCTTCGAAACCGTACGCACGTGGCGCGCCTGGACGTCATCGATGCGATCGCCCG
>915333.1.72
GAGCTCGGTACCCTACTGCAGGAGCGGCCGCCCGGGCCTCCAGGATCCCCATGGCCAGAA
>SSEV19.Generic.html.1.5
CCATCAAAAATAATTCGCGTCTGGCCTTCCTGTAGCCAGCTTTCATCAACATTAAATGTG
>56406608.1.206
GGAGCGACGTCTGCAAGGTTCCCTTTTGATGCCACCCAGCCGAGGGCTTGTGCTTCTGAT
>pCITE-2b(+).Novagen.html.1.53
GTGGTGGTGGTGGTGCTCGAGTGCGGCCGCAAGCTTGTCGACGGAGCTCGAATTCGGATC
>pRSET_CAT.InVitrogen.html.1.295
TGCTCATCCGGAATTCCGTATGGCAATGAAAGACGGTGAGCTGGTGATATGGGATAGTGT
>4097019.1.464
ATGAGTCCGTGAGGACGAAACTCTAAGGCTTGGATCCAGAGTCTCCTGAACTAGACAATG
>47132183.1.11
AGGTACCGGGCCCAAGCTTCTCGAGGAATTCCTGCAGCCCGGGGGATCCACTAGTGAGCT
>4097019.1.98
ACAATGCTCAGGACTGATGAGTCCGTGAGGACGAAACTCTAAGGCTTGGATCCAGAGTCT
>16930719.1.32
GAGGCCTGATCATCGATGGGCCCATGGCTAGCGGCCGCACGCGTTCGCGACTAGTTGTCG
>pMCS5.Mobitec.html.1.109
GGGCCCGCGGCCGCGAATTCGAGCTCGGTACCTACGTACTCGAGTCGCGACGTACGTTCG
>27573262.1.1
ATATGTACGCTCGTGCTGCTGCTCGTCAGGCTCGTGCTGGTACCTCGGATCCGAATTCGA
>124491158.1.17
CTGTCGACGGTATCGATAAGCTTGATATCGAATTCCTGCAGCCCGGGGGATCCACTAGTG
>537474.1.28
AGCTCGGTACCCGGGGATCCTCTAGAGTCGACCTGCAGGCATGCAAGCTTCAGCTGCTCG
>pCRT7_GS.InVitrogen.html.1.47
GCAGCCGGATCAAGCTTCGAATTCGCCCTTAAGGGCGGATCCTTATCGTCATCGTCGTAC
>88173988.1.2
GCTTCTCGAGAACCGGTCATCGATTCTAGAACTTAAGGAGCTCAGATCTTACGCGTTGGG
>4165110.1.38
TCAGTGCAATTTATCTCTTCAAATGTAGCACCTGAAGTCAGCCCCATACGATATAAGTTG
>48995599.1.4
CCAATTGCAATGATCATCATGACAGATCTGCGCGCGATCGATATCAGCGCTTTAAATTTG
>pTriEx-1.Novagen.html.1.7
TGATGGTGATGGTGATGGTGGTGCTCGAGATCCTCGGGGTCTTCCGGGGCGAGTTCTGGC
>595764.1.238
CGATACGCGTACGTCGCGACCGCGGACATGTACAGAGCTCGAGAAGTACTAGTGGCCACG
>56406604.1.263
TTTGTAATGTAATTATCAGGTAGCTTATGATATGTCTGAAGATAATCCGCAACCCCGTCA
>pET-48b(+).Novagen.html.1.119
ACGCGGTAGTAAAGAAACCGCTGCTGCTAAATTCGAACGCCAGCACATGGACAGCTCTAC
>pCRT7_GS.InVitrogen.html.1.63
TCGAATTCGCCCTTAAGGGCGGATCCTTATCGTCATCGTCGTACAGATCCCGACCCATTT
>118200847.1.81
GAGATCTTATAGGCCTCGAGTTAACGTTCGAGGTCGACTCTAGATAAAGCTTTAGAGCTC
>8346640.2.88
ATCTGCGCGCGATCGATATCAGCGCTTTAAATTTCGCATGCTAGAACGTTAGCCGGCTAC
>4512193.1.44
AGAAGCTTCGAATTCGAGCTCCCGGGTACCATGGCATGCATCGATAGATCTCGAGGCCTC
>413810.1.1
CTGCAGGTCGACTCTAGAGGATCCCCGGGTACCGAGCTCGAATTCAGCTGCCATGGTTTA
>pT7T3_18U.Stratagene.html.1.113
TTTTTTTTTGGGGGGGGGGGGGTGCAGGCATGCAAGCTTATTCCCTTTAGTGAGGGTTAA
>13446791.1.41
CGGGATGCATGAATTCAAGCTTATCGATGTCGACGCGGCCGCCATGGCCAGATCTGGGCC
>56406604.1.220
GTTCCCTTTTGATGCCACCCAGCCGAGGGCTTGTGCTTCTGATTTTGTAATGTAATTATC
>66472063.1.30
TTTTAAGCAGAGATTACCTATCTAGACTGCAGGTCGACAAGCTTGAATTCGGATCCCTCG
>pSL190.Generic.html.1.4
CTTAAGGTGCACGGCCCACGTGGCCACTAGTACTTCTCGAGCTCTGTACATGTCCGCGGT
>915333.1.24
AAGCTTGGCACCACGTGTTAATTAAGATCTAGATCAGCATGCGTCGACGAGCTCGGTACC
>pMAL-cri.New_England_Biolabs.html.1.12
CAGGTCGACTCTAGAGGATCCGAATTCTGAAATCCTTCCCTCGATCACGAGAGAGGACGG
>8346640.2.2
ATTCGAATGGCCATGGGACGTCGACCTGAGGTAATTATAACCCCGGGCCCTATATATGGA
>pMETalphaA.InVitrogen.html.1.4
GTAAGCTGGCGGCCGCCGCGGGTCGACGACGCGTGGATCCACGGCCGGCTGGGCCACGTG
>pPROTet.E_6xHN.Clontech.html.1.2
CTCTAGATTAATTAATTAAGCGGCCGCATCGATCGGGCCCTGAGGCCTGCAGGGATCCAA
>4097019.1.93
ACTAGACAATGCTCAGGACTGATGAGTCCGTGAGGACGAAACTCTAAGGCTTGGATCCAG
>48995599.1.191
TCGCGACCGCGGACATGTACAGAGCTCGAGAAGTACTAGTGGCCACGGGCTGCAGGAATT
>48995599.1.130
ATTAATAGGCCTAGGATGCATATGGCGGCCGCCTGCAGCTGGCGCCATCGATACGCGTAC
>pCDF1-MCS1.System_Biosciences.html.1.10
GCCGCGAATTCATTTAAATTAATTAAGCTTAGATCTGGATCCGGCGCGCCCGGGCTCTAG
>pT7Blue-2.Novagen.html.1.136
GAAGCCCGGGCTCTTGTCGTCGTCATCGCTGCCACCGGTACCGCTGTCGATGTGCTGGCG
>pSL180.Generic.html.1.125
CATGCTAGCTATAGTTCTAGAGGTACCGGTTGTTAACGTTAGCCGGCTACGTATACTCCG
>208744.1.149
AGTATCATTCGAAACATACCTTTGGGTCCTTTGGCCAATCCCGGGGATCCTCTAGAGTCG
>83314120.1.70
TAGAGTGCAGGGGCCCCGACCGTGTCGGGGCCCCTGCACGGGTCCATGGAGCTTTAAAAG
>4097019.1.126
GGACGAAACTCTAAGGCTTGGATCCAGAGTCTCCTGAACTAGACAATGCTCAGGACTGAT
>pBEND2.Generic.html.1.17
TTCCATGGGGTACCAATATTTCGCGAAGGCCTCCCGGGCAGCTGGATATCTTTAAACTCG
>pETcoco-2.Novagen.html.1.173
TGCTGGCGTTCAAATTTCGCAGCAGCGGTTTCTTTGCTAGCACCGTGATGGTGATGGTGA
>4097019.1.51
CGTGAGGACGAAACTCTAAGGCTTGGATCCAGAGTCTCCTGAACTAGACAATGCTCAGGA
>pSU2703.Generic.html.1.37
ACAACTTATATCGTATGGGGCTGACTTCAGGTGCTACATTTGAAGAGATAAATTGCACTG
>4097019.1.619
CGAAACTCTAAGGCTTGGATCCAGAGTCTCCTGAACTAGACAATGCTCAGGACTGATGAG
>8216952.1.13
GAGCTCGAATTCGTCGACCTCGAGGGATCCGGGCCCTCTAGATGCGGCCGCATGCATAAG
>pIVEX2.8d.Roche.html.1.5
CCCGGGCTGCAGAGCTCGCTCGAGTCGACTTGCCATGGTCATATGTTTAATTAAGCGGCC
>pDK101.ATCC.html.1.18
TGGGAGCTCTCCCATATGGTCGACCTGCAGGCGGCCGCACTAGTGATATCCCGCGGCCAT
>4097019.1.340
GAAACTCTAAGGCTTGGATCCAGAGTCTCCTGAACTAGACAATGCTCAGGACTGATGAGT
>pOCUS-2.Novagen.html.1.9
GATCTGTCGACAGGCCTGCAGGGCCCAACTAGTCTCGAGAAGCTTGATATCGAGCTCGAA
>SSEV19.Generic.html.1.59
AATGTGAGCGAGTAACAACCCGTCGGATTCTCCGTGGGAACAAACGGCGGATTGACCGTA
>pHC314.Generic.html.1.11
CAACGTTGTTGCCATTGCTGCAGGCGGAGAACTGGTAGGTATGGAAGATCTCTAGAAGCT
>pET-41a(+).Novagen.html.1.21
ATCCGAATTCTGTACAGGCCTTGGCGCGCCTGCAGGCGAGCTCCGTCGACAAGCTTGCGG
>4097017.1.284
TGGATCCAGAGTCTCCTGAACTAGACAATGCTCAGGACTGATGAGTCCGTGAGGACGAAA
>pET-44b(+).Novagen.html.1.32
TGACGACGACAAGAGTCCGGAGCTCGTGGATCCGAATTCTGTACAGGCGCGCCTGCAGGA
>8346634.2.11
GGCCATGGGACGTCGACCTGAGGTAATTATAACCCCGGGCCCTATATATGGATCCAATTG
>pET-47b(+).Novagen.html.1.144
CTGGTGCCACGCGGTAGTAAAGAAACCGCTGCTGCTAAATTCGAACGCCAGCACATGGAC
>4097019.1.537
AGTCCGTGAGGACGAAACTCTAAGGCTTGGATCCAGAGTCTCCTGAACTAGACAATGCTC
>pd2EGFP.Clontech.html.2.9
CGGCCGACTAGTAGGCCTATTATTTTTGACACCAGACAAGTTGGTAATGGTAGCGACCGG
>595764.1.250
GTCGCGACCGCGGACATGTACAGAGCTCGAGAAGTACTAGTGGCCACGTGGGCCGTGCAC
>pMTL2.Generic.html.1.1
AGCGGAAGAGCGCTAGCAGCACGCCATAGTGACTGGCGATGCTGTCGGAATGGACGATAT
>pET-47b(+).Novagen.html.1.161
TAAAGAAACCGCTGCTGCTAAATTCGAACGCCAGCACATGGACAGCTCTACTTCTGCTGC
>pET-44b(+).Novagen.html.1.84
CTGCAGGACGTCGACGGTACCATCGATACGCGTTCGAAGCTTGCGGCCGCACAGCTGTAT
>pCR2.1.InVitrogen.html.1.13
GCATGCTCGAGCGGCCGCCAGTGTGATGGATATCTGCAGAATTCGGCTTAAGCCGAATTC
>pATH2.ATCC.html.1.1
TCATGTTTGACAGCTTATCATCGATAAGCTTGGGCTGCAGGTCGACTCTAGAGGATCCCC
>pCMV-PCR.Stratagene.html.1.91
GATATCGCTCTTCACTTGTCGTCGTCAATGAATTCCTGCAGCCCGGGGGATCCGCCCGGG
>595764.1.245
CGTACGTCGCGACCGCGGACATGTACAGAGCTCGAGAAGTACTAGTGGCCACGTGGGCCG
>4097019.1.404
GAGGACGAAACTCTAAGGCTTGGATCCAGAGTCTCCTGAACTAGACAATGCTCAGGACTG
>118200845.1.180
CCGCGGATCTGATCCCGGGCGGGTACCTTTGAATTCCACTTAATTAAGAAGGCCGGCCCT
>pTOPE-1b(+).Novagen.html.1.9
CCGCCAGTGTGATGGATATCTGCAGAATTCCAGCACACTGGCGGCCGTTACTAGTGGATC
>pT7T3_18U.Stratagene.html.1.92
CGAGCTCCCGGGTTTTTTTTTTTTTTTTTTGGGGGGGGGGGGGTGCAGGCATGCAAGCTT
>pMR101.ATCC.html.1.1
ATGGCTAGCATGACTGGTGGACAGCAAATGGGTCGGATCCGGCTGCTAACAAAGCCCGAA
>pRPM2.Generic.html.1.19
GTCGACTCTAGAGGATCCCCCCGGTCCGGATGGAAGACCCGGGTCTTCCTACCGGAGGGT
>pT7T3_18U.Stratagene.html.1.66
TTTAATACGACTCACTATAGGGAATTCGAGCTCCCGGGTTTTTTTTTTTTTTTTTTGGGG
>3139056.1.107
GATCCTCTAGAGTCGACCTGCAGGCATGCAAGCTCCAGCTGCTCGAGTTCTATAGTGTCA
>pAX4CP.USB.html.1.22
AACGTTCTTGCCATTGCTGCATAAAAAACGCCCGGCGGCAACCGAGCGTTCTGAATTAAT
>pET-47b(+).Novagen.html.1.42
CTTGAAGTCCTCTTTCAGGGACCCGGGTACCAGGATCCGAATTCTGTACAGGCCTTGGCG
>110433179.1.114
ATCGCGGCCGCTTAATTAACCTCGAGGAGTGGTCCCTATAGTGAGTCGTATTATAAGCTA
>56406597.1.192
ATGCTTTTCCCCGGAGCGACGTCTGCAAGGTTCCCTTTTGATGCCACCCAGCCGAGGGCT
>108947432.1.19
ATGGTCTAGAAAGCTTCTCGAGCGGATCCTGCAGGAATTCCCGGGCATATGTCCGGTACC
>595767.1.134
CCGGAGTATACGTAGCCGGCTAACGTTAACAACCGGTACCTCTAGAACTATAGCTAGCAT
>48995599.1.139
CCTAGGATGCATATGGCGGCCGCCTGCAGCTGGCGCCATCGATACGCGTACGTCGCGACC
>pOSEX4.ATCC.html.1.12
AAGGCGGCCGCGGTACCGGGCCCGTCGACTCTAGAGCTCTGCAGGCATGCGATATCCCAT
>pRSET_CAT.InVitrogen.html.1.17
CCGAGCTCGAGATCTGCAGCTGGTACCATGGAATTCGAAGCTTCGACGAGATTTTCAGGA
>pSL180.Generic.html.1.20
ACGTCGACCTGAGGTAATTATAACCCGGGCCCTATATATGGATCCAATTGCAATGATCAT
>pCMV-PCR.Stratagene.html.1.63
TGGAACAAGACCCGGGAAGAGCAAGCTTGATATCGCTCTTCACTTGTCGTCGTCAATGAA
>pRSF-1.Novagen.html.1.58
AGCAGCGGTTTCTTTACCAGACTCGAGTGCGGCCGCAAGCTTGTCGACCTGCAGGCGCGC
>pCITE-2c(+).Novagen.html.1.16
GGTCGATCGACTCTAGAGGATCGGAGATCTCAGTGGTGGTGGTGGTGGTGCTCGAGTGCG
>pET-31b(+).Novagen.html.1.214
CAACTCGCTCAAACTGCCTTTGGCGGTGGAGCTGACGCAGGAGGTACGCGCGGTCGCCAA
>4165113.1.43
CAGCCCGGGGGATCCACTAGTTCTAGAGCGGCCGCCACCGCGGTGGAGCTCGACGGATCA
>pPIC6c.InVitrogen.html.1.9
CTGGCGGCCGCCGCGGCTCGAGGTACCGATCCGAGACGGCCGGCTGGGCCACGTGAATTC
>595764.1.121
TTGCGCATGCTAGCTATAGTTCTAGAGGTACCGGTTGTTAACGTTAGCCGGCTACGTATA
>4097017.1.312
TGCTCAGGACTGATGAGTCCGTGAGGACGAAACTCTAAGGCTTGGATCCAGAGTCTCCTG
>60101687.1.28
CTATGACCGTCGACAGAGATATCCGCGGCCGCAGAACTGGCCGTCGTTTTACAGCCAGAG
>47132199.1.15
GTACCGGGCCCAAGCTTCTCGAGGAATTCCTGCAGCCCGGGGGATCCACTAGTGAGCTCA
>SSEV19.Generic.html.1.233
ACCCGGGGATCCTCTAGAGTCGACCTGCAGGCATGCAAGCTTCGATGGAATTCCCTCCGG
>2664254.1.4
TTCGACTCTGCGTCGTTGACGACAAACTGTCTGAATTCTACTAGTGGATCCGAGCTCGGT
>pS1.ATCC.html.1.56
GATCTCGTACGCGTGCCGGCGCCTCGAGACTAGTGCGCGCTAGCTATCGATTCGCGAGCG
>595764.1.131
TAGCTATAGTTCTAGAGGTACCGGTTGTTAACGTTAGCCGGCTACGTATACTCCGGAATA
>4097019.1.510
TGAACTAGACAATGCTCAGGACTGATGAGTCCGTGAGGACGAAACTCTAAGGCTTGGATC
>pSL180.Generic.html.1.62
TCCAATTGCAATGATCATCATGACAGATCTGCGCGCGATCGATATCAGCGCTTTAAATTT
>118200854.1.26
CTAGCTATACGCGTTATACCGGTATCCTGCAGGTAGTATGCAAGAGATCTTATAGGCCTC
>pTOPE-1b(+).Novagen.html.1.23
GATATCTGCAGAATTCCAGCACACTGGCGGCCGTTACTAGTGGATCCGAGCTCGGTACCA
>113204803.1.2
GCTACTGCGGCCGCAAGCTTGCATGCCTGCAGGTCGACTCTAGAGGATCCCCGGGTACCG
>4097019.1.212
CTTGGATCCAGAGTCTCCTGAACTAGACAATGCTCAGGACTGATGAGTCCGTGAGGACGA
>pIC20HE.Generic.html.1.21
ATCGCTAGCCGGCTACGTATCGATGAATTCTCGAGGCGGCCGCGGGCCCATGGTACCCGG
>310825.1.9
GCTTGGCTGCAGGTCGACGGATCCCAAGCTTCTTCTAGAGGTACCGCATGCGATATCGAG
>118200856.1.171
ACTAGTGGCCTATGCGGCCGCGGATCTGATCCCGGGCGGGTACCTTTGAATTCCACTTAA
>47132183.1.3
CCTTCGCGAGGTACCGGGCCCAAGCTTCTCGAGGAATTCCTGCAGCCCGGGGGATCCACT
>30014055.1.3
TCCCCCGGGCTGCAGGAATTCGATATCAAGCTTATCGATACCGTCGACCTCGAGGGGGGG
>8346640.2.77
CATCATGACAGATCTGCGCGCGATCGATATCAGCGCTTTAAATTTCGCATGCTAGAACGT
>pRSF-1.Novagen.html.1.147
GACTCTTGTCGTCGTCATCATTCGAACCGGTACCCACGTGATGGTGGTGGTGATGTGCCA
>pAMP1.Invitrogen.html.1.14
CCGGAATTCCCGGGCATCATCATCATTAGTAGTAGTAGGCGGCCGCTCTAGAGGATCCAA
>pET-31b(+).Novagen.html.1.346
CTTTCGCTTCAATGGCGCCGGCAAGGTGGTGAGCATCCGCGCCTTGTTTGGCGAGAAGAA
>pET-44b(+).Novagen.html.1.47
TCCGGAGCTCGTGGATCCGAATTCTGTACAGGCGCGCCTGCAGGACGTCGACGGTACCAT
>83314120.1.94
TCGGGGCCCCTGCACGGGTCCATGGAGCTTTAAAAGGATCTAGGTGAAGATCCTTTTTGA
>pACYCDuet-1.Novagen.html.2.51
ATTTCGCAGCAGCGGTTTCTTTACCAGACTCGAGGGTACCGACGTCAGCGATCGCGTGGC
>4097019.1.630
GGCTTGGATCCAGAGTCTCCTGAACTAGACAATGCTCAGGACTGATGAGTCCGTGAGGAC
>pSE280.Invitrogen.html.1.286
GTCGACGTCCCATGTGCAGGTGCTGAATTCGAAGGCATTCCACGACGTGGTCACCAGCCA
>pCMV-PCR.Stratagene.html.1.50
CCCCCCCTCGAGATGGAACAAGACCCGGGAAGAGCAAGCTTGATATCGCTCTTCACTTGT
>pSE280.Invitrogen.html.1.12
GCCCACGTGGCCACTAGTACTTCTCGAGCTCTGTACATGTCCGCGGTCGCGACGTACGCG
>pSL180.Generic.html.1.104
TATCAGCGCTTTAAATTTGCGCATGCTAGCTATAGTTCTAGAGGTACCGGTTGTTAACGT
>531832.1.18
GAATTCCCGGGGCGGCCGCTGTCACTAGTGAGCTCGTCGACTCTAGAGGATCCAAGCTTA
>537474.1.1
GCAGATCTGATATCATCGATGAATTCGAGCTCGGTACCCGGGGATCCTCTAGAGTCGACC
>pCMV-3Tag-1A.Stratagene.html.1.2
GCCCCCCCTCGAGGTCGACGGTATCGATAAGCTTGATATCGAATTCCTGCAGCCCGGGGG
>118200847.1.119
TCTAGATAAAGCTTTAGAGCTCTTCTTAAGAAGGATCCAGATCCACTAGTGGCCTATGCG
>595764.1.42
AACCCGGGCCCTATATATGGATCCAATTGCAATGATCATCATGACAGATCTGCGCGCGAT
>pWEB::TNC.Epicentre.html.1.20
ATACGACTCACTATAGGGAGAGGATCCCGGGATCCGTCGTGACTGGGAAAACCCTGGCGG
>8346634.2.64
CCAATTGCAATGATCATCATGACAGATCTGCGCGCGATCGATATCAGCGCTTTAAATTTC
>pET-41Ek_LIC.Novagen.html.1.36
CGAATTCTGTACAGGCCTTGGCGCGCCTGCAGGCGAGCTCCGTCGACAAGCTTGCGGCCG
>310805.1.17
TCGATATCGCATGCGGTACCTCTAGAAGAAGCTTGGGATCCGTCGACCTGCAGCCAAGCC
>pET-30Ek_LIC.Novagen.html.1.1
ACCGATGACGACGACAAGAGCCCGGGCTTCTCCTCAACCATGGCGATATCGGATCCGAAT
>4097017.1.207
TAAGGCTTGGATCCAGAGTCTCCTGAACTAGACAATGCTCAGGACTGATGAGTCCGTGAG
>pSE280.Invitrogen.html.1.120
TTAATATTCCGGAGTATACGTAGCCGGCTAACGTTAACAACCGGTACCTCTAGAACTATA
>pET-44b(+).Novagen.html.1.68
TTCTGTACAGGCGCGCCTGCAGGACGTCGACGGTACCATCGATACGCGTTCGAAGCTTGC
>1184321.1.35
CGGATCCCCCGGGCTGCAGGAATTCGATATCAAGCTTATCGATACCGTCGACCTCGAGGG
>118200854.1.112
ATAAAGCTTTAGAGCTCTTCTTAAGAAGGATCCAGATCCACTAGTGGCCTATGCGGCCGC
>56406604.1.291
GATATGTCTGAAGATAATCCGCAACCCCGTCAAACGTGTTGATAACCTGTGCCATGTGAT
>pET-31b(+).Novagen.html.1.75
TGGTACAGCGCTTTGTGGCTGCGCTCAATGCCGGCGATCTGGACGGCATCGTCGCGCTGT
>pMCS5.Mobitec.html.1.159
CGTACGTTCGAACAATTGGTTTAAACGCCCGGGCACGTGGGATCCTCTAGAGTCGACCTG
>pET-47b(+).Novagen.html.1.168
ACCGCTGCTGCTAAATTCGAACGCCAGCACATGGACAGCTCTACTTCTGCTGCTCTCGAG
>pTriplEx2.Clontech.html.1.12
GCCAAGTGAGCTCGAATTGCGGCCGCATGCATAAGCTTGCTCGAGTCTAGAGTCGACTGG
>4097013.1.54
GAGGACGAAACTCTAAGGCTTGGATCCAGAGTCTCCTGAACTAGTCCAAGCTTATCGATA
>pMAL-p2g.New_England_Biolabs.html.1.16
CGACTCTAGAGGATCCGAATTCTACGTAGTGTGCCGCACCCGGCCCGAGGTTGTTGTTAT
>pDK101.ATCC.html.1.5
GCATCCAACGCGTTGGGAGCTCTCCCATATGGTCGACCTGCAGGCGGCCGCACTAGTGAT
>pUC28.Generic.html.1.23
ATCGATCGCATGCATATGGGCCCTCGAGGCCTTGAATGCGGCCGCGGTACCCGGGGATCC
>p453.Generic.html.1.40
ATTTTTAAGCTATTTATAGCATAGAAAAAAACAAAATGAAATTCTACTATATTTTTGAGC
>113073376.1.18
CTGCAGGTCGACTCTAGACACGGGGTGGTTTAAACGCGGCCGCGGTACCACTAGTACGCG
>pET-52b(+).Novagen.html.1.31
TGATGGTGGTGATGAGCGGAACTACCGCGTGGCACCAGAGCGAGCTCTGCGGCCGCGTCG
>pET-42a(+).Novagen.html.1.12
TATCGGGGATCCGAATTCTGTACAGGCCTTGGCGCGCCTGCAGGCGAGCTCCGTCGACAA
>118200847.1.170
GCCTATGCGGCCGCGGATCTGATCCCGGGCGGGTACCTTTGAATTCCACTTAATTAAGAA
>118200847.1.133
TAGAGCTCTTCTTAAGAAGGATCCAGATCCACTAGTGGCCTATGCGGCCGCGGATCTGAT
>pCITE-2c(+).Novagen.html.1.64
TGCTCGAGTGCGGCCGCAAGCTTGTCGACGGAGCTCGAATTCGGATCCGATTATGGGTGG
>118200854.1.118
CTTTAGAGCTCTTCTTAAGAAGGATCCAGATCCACTAGTGGCCTATGCGGCCGCGGATCT
>pET-47b(+).Novagen.html.1.22
ACCACCATCACTCCGCGGCTCTTGAAGTCCTCTTTCAGGGACCCGGGTACCAGGATCCGA
>pQE-TriSystem.Qiagen.html.1.33
TGGCTGGCTTGCACGTGTATACAGCTGTGCGGCCGCAAGCTTCGAACCGGTACCGTCGAC
>pRSET_CAT.InVitrogen.html.1.314
CTGGGTGAGTTTCACCAGTTTTGATTTAAACGTGGCCAATATGGACAACTTCTTCGCCCC
>pTRE-Shuttle2.Clontech.html.1.37
CGCTAGCACGCGTCAGCTGACTAGAGGATCCCCGGGTACCGAGCTCGAATTCGGGGCCGC
>209573.1.241
TCCAAGCTTTCTTCTTTACCTTTAGCCAGGTTCATTACCGCGGTTTCCATTATAAAATCC
>pDK101.ATCC.html.1.31
ATATGGTCGACCTGCAGGCGGCCGCACTAGTGATATCCCGCGGCCATGGATAACATGGCC
>1906555.1.1
AAGCTTGATATCGAATTCCTGCAGCCCGGGTACCATGGGCCCTTAAGTATACGCGTACGA
>113073444.1.32
ACTCTAGACACGGGGTGGTTTAAACGCGGCCGCGGTACCACTAGTACGCGTAGGCCTGAG
>pCITE-2b(+).Novagen.html.1.56
GTGGTGGTGGTGCTCGAGTGCGGCCGCAAGCTTGTCGACGGAGCTCGAATTCGGATCCGA
>208744.1.91
TGCCAGCTTTCTCGAGGTACCCTCCAAGGGTCCTCCTGAAAATGTTCTATGTTATGTTAG
>8216948.1.26
CCATATGGTCGACCTGCAGGCGGCCGCACTAGTGATATCCCGCGGCCATGGCGGCCGGGA
>pET-12c.Novagen.html.1.32
AAGGAGATATACATATGCGGGCGAAACTCCTAGGAATAGTCCTGACAACCCCTATCGCGA
>118200847.1.130
CTTTAGAGCTCTTCTTAAGAAGGATCCAGATCCACTAGTGGCCTATGCGGCCGCGGATCT
>310830.1.5
TTCCCGGGAGAGCTCGATATCGCATGCGGTACCTCTAGAAGAAGCTTGGGATCCGTCGAC
>pS1.ATCC.html.1.12
CCTGCAGGTCGACTCTAGAGGATCCCCGCGCATGCATGTTAACAGATCTCGTACGCGTGC
>pSE280.Invitrogen.html.1.129
CGGAGTATACGTAGCCGGCTAACGTTAACAACCGGTACCTCTAGAACTATAGCTAGCATG
>117957124.1.6
GCGCGATCGCGGCCGGCCTTAATTAAGTCGACATTTAAATGCGGCCGCGGCCATTAAGGC
>pT7Blue-2.Novagen.html.1.102
GATCCGATACGTAACGCGTCTGCAGTTTTGAGGAGAAGCCCGGGCTCTTGTCGTCGTCAT
>8346631.1.2
ATCCAGCTTATCGATACCGTCGACCTCGAGAAGTACTAGTGGCCACGTGGGCCGTGCACC
>pET-43.1Ek_LIC.Novagen.html.1.11
TCCTCAACGATATCTGAGCTCGTGGATCCGAATTCTGTACAGGCGCGCCTGCAGGACGTC
>310783.1.6
AGCTCGAGATCTAGATATCGATGAATTCGAGCTCGGTACCCGGGGATCCTCTAGAGTCGA
>pK.ATCC.html.1.17
CTCGTACGCGTGCCGGCGCCTCGAGACTAGTGCGCGCTAGCTATCGATTCGCGAGCGGCC
>pSE280.Invitrogen.html.1.185
CATGCGCAAATTTAAAGCGCTGATATCGATCGCGCGCAGATCTGTCATGATGATCATTGC
>pMETalphac.InVitrogen.html.2.6
GGCGGCCGCCGCGGGTCGACGACGCGTGGATCCACGGCCGGCTGGGCCACGTGAATTCAT
>118200856.1.22
TTTGCGATCGCAGACCTAGGAAAGCTAGCTATACGCGTTATACCGGTATCCTGCAGGTAG
>4165118.1.4
CCGTCGACGTCACGCGTCCATGGAGATCTCGAGGCCTGCAGCCCGGGGGATCCACTAGTT
>209573.1.129
CTGGTTGCAGTGAGTGCCTTTACCGATAACTTCCAGAGACTGGATGTTTTTCGGGTGGAT
>4165110.1.56
TCAAATGTAGCACCTGAAGTCAGCCCCATACGATATAAGTTGTAATTCTCATGTTTGACA
>17864894.1.53
TAGACCTAGGCCTTAAGATCTGATCATATGCATCCGCGGGCCCGGGTTACGAGATCGATG
>45862365.1.59
AATTCTCCCGGGTGGATCCAAGGCCTTCTAGAAAAACTCGAGAACGTTGGGCCCCAATTG
>pET-44a(+).Novagen.html.1.128
GGCCGCACAGCTGTATACACGTGCAAGCCAGCCAGAACTCGCTCCTGAAGACCCAGAGGA
>p3T.Mobitec.html.1.66
CCCGGGTGCCCAGCCAAAAAATGGCCACTGCAGGAATTCGATATCAAGCTTATCGATACC
>48995599.1.13
ATGATCATCATGACAGATCTGCGCGCGATCGATATCAGCGCTTTAAATTTGCGCATGCTA
>56406608.1.65
CAGTCGCTTGAGTAAAGAATCCGGTCTGAATTTCTGAAGCCTGATGTATAGTTAATATCC
>6759495.1.13
AGCTTGCATGCCTGCAGGTCGACTCTAGAGGATCCCCGGGTACCGAGCTCGAATTCATCG
>208744.1.36
AGTAATAACGAAGATGACGATGAAGAGTAGTACGATTAGCAGGACAAGAGCCCTTTGCCA
>pTriplEx2.Clontech.html.1.47
CTTGCTCGAGTCTAGAGTCGACTGGGCCGAGGCGGCCGGATCCTGCAGGCCATAATGGCC
>pET-17xb.Novagen.html.1.34
ACTAGTAACGGCCGCCAGTGTGCTGGAATTCTGCAGATATCCATCACACTGGCGGCCGCT
>pETcoco-2.Novagen.html.1.111
CATCGATGCGATCGCCCGGGCTCTTGTCGTCGTCATCACCAGTTGGCGGTGGCGAGTCCA
>pEpiFOS-5.Epicentre.html.1.11
GCATGCCTGCAGGTCGACTCTAGAGGATCCCACGTGGGATCCCCGGGTACCGAGCTCGAA
>45862365.1.5
CACTAGTAAAAGGTACCGAGCTCCTGCAGTATCGATGCGGCCGCAAAGTCGACGAATTCT
>595767.1.138
AGTATACGTAGCCGGCTAACGTTAACAACCGGTACCTCTAGAACTATAGCTAGCATGCGC
>45862396.1.50
GGATCCAAGGCCTTCTAGAAAAACTCGAGAACGTTGGGCCCCAATTGGCTAGCAAGCTTT
>pT7Blue.Novagen.html.1.15
ACCCGGGGATCCGATATCCATATGACTAGTAGATCCTCTAGAGTCGACCTGCAGGCATGC
>4097013.1.14
GGCGGCCGCTCTAGACAATGCTCAGGACTGATGAGTCCGTGAGGACGAAACTCTAAGGCT
>pCRT7_GS.InVitrogen.html.1.75
TTAAGGGCGGATCCTTATCGTCATCGTCGTACAGATCCCGACCCATTTGCTGTCCACCAG
>pCMV-Script.Stratagene.html.1.6
GGGCCCCCCCTCGAGGTCGACGGTATCGATAAGCTTGATATCGAATTCCTGCAGCCCGGG
>4097019.1.22
CTCTAGACAATGCTCAGGACTGATGAGTCCGTGAGGACGAAACTCTAAGGCTTGGATCCA
>pET-17b.Novagen.html.1.14
GCTCGGATCCACTAGTAACGGCCGCCAGTGTGCTGGAATTCTGCAGATATCCATCACACT
>pET-44b(+).Novagen.html.1.23
TACGATTGATGACGACGACAAGAGTCCGGAGCTCGTGGATCCGAATTCTGTACAGGCGCG
>pMCS5.Mobitec.html.1.78
CAGATCTGGCCGGCCCACCGGTGGGCCATATGGGCCCGCGGCCGCGAATTCGAGCTCGGT
>209573.1.134
TGCAGTGAGTGCCTTTACCGATAACTTCCAGAGACTGGATGTTTTTCGGGTGGATCCCAG
>pAX4CM.USB.html.1.34
ATTGCTGCATAAAAAACGCCCGGCGGCAACCGAGCGTTCTGAATTAATTAATCATCGTCA
>16930719.1.18
ATCCTCTAGATCTCGAGGCCTGATCATCGATGGGCCCATGGCTAGCGGCCGCACGCGTTC
>4097015.1.40
ACTGATGAGTCCGTGAGGACGAAACTCTAAGGCTTGGATCCCCCGGGCTGCAGGAATTCG
>pET-41Ek_LIC.Novagen.html.1.8
TTCTCCTCAACCATGGATATCGGGGATCCGAATTCTGTACAGGCCTTGGCGCGCCTGCAG
>SSEV19.Generic.html.1.77
CCCGTCGGATTCTCCGTGGGAACAAACGGCGGATTGACCGTAATGGGATAGGTTACGTTG
>pET-48b(+).Novagen.html.1.140
TGCTGCTAAATTCGAACGCCAGCACATGGACAGCTCTACTTCTGCTGCTCTCGAGGCTTA
>2440162.1.12
AGGCCTCTGCAGTCGACGGGCCCGGGATCCGATATCTAGATGCATTCGCGAGGTACCGAG
>118200845.1.59
GTATCCTGCAGGTAGCATGCAAGAGATCTTATAGGCCTCGAGTTAACGTTCGAGGTCGAC
>pET-12c.Novagen.html.1.21
TTAACTTTAAGAAGGAGATATACATATGCGGGCGAAACTCCTAGGAATAGTCCTGACAAC
>pRSF-1.Novagen.html.1.83
AGTGCGGCCGCAAGCTTGTCGACCTGCAGGCGCGCCGTGTACACGAGCTCCCAATTGGGA
>pRSET_CAT.InVitrogen.html.1.200
GTTCAGCTGGATATTACGGCCTTTTTAAAGACCGTAAAGAAAAATAAGCACAAGTTTTAT
>M13BM21.Boehringer.html.1.14
TCCACGCGTAACTTAAGTGCGGCCGCGGTACCGGGCCCGTCGACTCTAGAGCTCTGCAGG
>208126.1.9
AGATTTTACGACCGTCTTTCAGAGTAGCGATAACTTCAACCTGGTTGCAGTGAGTGCCTT
>pRNAT-H1.3_Hygro.Genscript.html.1.37
TAAGCTTTCCAAAAAACTTACGCTGAGTACTTCGATCTCTTGAATCGAAGTACTCAGCGT
>209132.1.13
TCCGACGATATTCTCATCAGTGAAATCCAGCTGGAGTTCTTTAGCAAATTTTTTTATTAG
>pCDFDuet-1.Novagen.html.1.26
GTCGACCTGCAGGCGCGCCGAGCTCGAATTCGGATCCTGGCTGTGGTGATGATGGTGATG
>60101687.1.21
GAAACAGCTATGACCGTCGACAGAGATATCCGCGGCCGCAGAACTGGCCGTCGTTTTACA
>pET-52b(+).Novagen.html.1.15
GTGGTGGTGATGGTGATGATGGTGGTGATGAGCGGAACTACCGCGTGGCACCAGAGCGAG
>pSL190.Generic.html.1.91
GCTGCAGGCGGCCGCCATATGCATCCTAGGCCTATTAATATTCCGGAGTATACGTAGCCG
>310803.1.18
CGATATCGCATGCGGTACCTCTAGAAGAAGCTTGGGATCCGTCGACCTGCAGCCAAGCTC
>60101687.1.31
TGACCGTCGACAGAGATATCCGCGGCCGCAGAACTGGCCGTCGTTTTACAGCCAGAGCCA
>16930719.1.1
GAGCTCGGTACCCGGGGATCCTCTAGATCTCGAGGCCTGATCATCGATGGGCCCATGGCT
>pET-12a.Novagen.html.1.16
TTTTGTTTAACTTTAAGAAGGAGATATACATATGCGGGCGAAACTCCTAGGAATAGTCCT
>4097015.1.28
ACAATGCTCAGGACTGATGAGTCCGTGAGGACGAAACTCTAAGGCTTGGATCCCCCGGGC
>73697467.2.21
ACTCAGCTTCCTTTCGGGCTTTGTTAGCAGCCGGATCAGCTTGCATGCCTGCAGGTCGAC
>pMOD-2.Epicentre.html.1.1
GATCCCCGGGTACCGAGCTCGAATTCGAGCCAATATGCGAGAACACCCGAGAAAATTCAT
>4097019.1.242
TGCTCAGGACTGATGAGTCCGTGAGGACGAAACTCTAAGGCTTGGATCCAGAGTCTCCTG
>pCMV-PCR.Stratagene.html.1.25
TTGGGTACACTTACCTGGTACCGGGCCCCCCCTCGAGATGGAACAAGACCCGGGAAGAGC
>3139056.1.40
AATACGACTCACTATAGGGAGACCGGCAGATCTGATATCATCGATGAATTCGAGCTCGGT
>531832.1.31
GGCCGCTGTCACTAGTGAGCTCGTCGACTCTAGAGGATCCAAGCTTACGTACGCGTGCAT
>pET-42a(+).Novagen.html.1.3
TCCATGGGATATCGGGGATCCGAATTCTGTACAGGCCTTGGCGCGCCTGCAGGCGAGCTC
>pET-44b(+).Novagen.html.1.90
GACGTCGACGGTACCATCGATACGCGTTCGAAGCTTGCGGCCGCACAGCTGTATACACGT
>pSL180.Generic.html.1.146
GGTACCGGTTGTTAACGTTAGCCGGCTACGTATACTCCGGAATATTAATAGGCCTAGGAT
>4097017.1.171
ATGCTCAGGACTGATGAGTCCGTGAGGACGAAACTCTAAGGCTTGGATCCAGAGTCTCCT
>pCITE-2c(+).Novagen.html.1.35
ATCGGAGATCTCAGTGGTGGTGGTGGTGGTGCTCGAGTGCGGCCGCAAGCTTGTCGACGG
>pRSET_CAT.InVitrogen.html.1.401
GCAAGGCGACAAGGTGCTGATGCCGCTGGCGATTCAGGTTCATCATGCCGTCTGTGATGG
>4097019.1.639
CCAGAGTCTCCTGAACTAGACAATGCTCAGGACTGATGAGTCCGTGAGGACGAAACTCTA
>4097019.1.270
GAAACTCTAAGGCTTGGATCCAGAGTCTCCTGAACTAGACAATGCTCAGGACTGATGAGT
>4097017.1.39
GACTGATGAGTCCGTGAGGACGAAACTCTAAGGCTTGGATCCAGAGTCTCCTGAACTAGA
>pSE280.Invitrogen.html.1.180
GCTAGCATGCGCAAATTTAAAGCGCTGATATCGATCGCGCGCAGATCTGTCATGATGATC
>56406608.1.261
CTGATTTTGTAATGTAATTATCAGGTAGCTTATGATATGTCTGAAGATAATCCGCAACCC
>pMCS5.Mobitec.html.1.21
GCGCCCATGGATCGATGTTAACATGCATGATATCACGCGTGGCGCCACTAGTGCTAGCAG
>pCITE-2a(+).Novagen.html.1.29
GATCGGAGATCTCAGTGGTGGTGGTGGTGGTGCTCGAGTGCGGCCGCAAGCTTGTCGACG
>pSTBlue-1.Novagen.html.1.26
GTGTGGTCTAGAGCTAGCCTAGGCTCGAGAAGCTTGTCGACGAATTCAGATATCACGAAT
>pRSET_CAT.InVitrogen.html.1.355
TGGACAACTTCTTCGCCCCCGTTTTCACCATGGGCAAATATTATACGCAAGGCGACAAGG
>4165113.1.34
CGAGGCCTGCAGCCCGGGGGATCCACTAGTTCTAGAGCGGCCGCCACCGCGGTGGAGCTC
>pSK15.Generic.html.1.10
GCTCGGTACCCGGGGATCCTCTAGAGTCAATCCGGATGAAGCCGGGCGTTAGACCTGCAG
>pAX4BP.USB.html.1.10
CGGATCCGGGCAACGTTCTTGCCATTGCTGCATAAAAAACGCCCGGCGGCAACCGAGCGT
>4165110.1.31
CTAGATTTCAGTGCAATTTATCTCTTCAAATGTAGCACCTGAAGTCAGCCCCATACGATA
>45862365.1.36
TCGATGCGGCCGCAAAGTCGACGAATTCTCCCGGGTGGATCCAAGGCCTTCTAGAAAAAC
>595767.1.104
CGCCATATGCATCCTAGGCCTATTAATATTCCGGAGTATACGTAGCCGGCTAACGTTAAC
>pMAL-p2g.New_England_Biolabs.html.1.23
AGAGGATCCGAATTCTACGTAGTGTGCCGCACCCGGCCCGAGGTTGTTGTTATTGTTATT
>pSE280.Invitrogen.html.1.161
CGGTACCTCTAGAACTATAGCTAGCATGCGCAAATTTAAAGCGCTGATATCGATCGCGCG
>81345491.1.31
CCAAGCGCTGAGACCATGGTCCCCCTGCAGGTCGACCTCGAGGGATCCCCGGGTACCGAG
>45862352.2.23
AGCTCCTGCAGTATCGATGCGGCCGCAAAGTCGACGAATTCTCCCGGGTGGATCCAAGGC
>pZP19.Generic.html.1.20
GTCGACTCTAGAGGATCCCCCTCTAGAGGATCCCCTCGAGAATGCCGGCATTCGGGCCCG
>5420374.1.18
AATACTCAAGCTTATGCATGCGGCCGCATCTAGAGGGCCCGGATCCCTCGAGGTCGACGA
>595767.1.82
GATGGCGCCAGCTGCAGGCGGCCGCCATATGCATCCTAGGCCTATTAATATTCCGGAGTA
>pSU2703.Generic.html.1.45
TATCGTATGGGGCTGACTTCAGGTGCTACATTTGAAGAGATAAATTGCACTGAAATCTAG
>4097017.1.86
CTCCTGAACTAGACAATGCTCAGGACTGATGAGTCCGTGAGGACGAAACTCTAAGGCTTG
>8346640.2.26
CCTGAGGTAATTATAACCCCGGGCCCTATATATGGATCCAATTGCAATGATCATCATGAC
>pHook-3.InVitrogen.html.1.7
ACTGGCCCGGGGGATCCGAGCTCGGTACTCTAGAGCTAGCTTTAAAAGATCTGGTACCAA
>15148786.1.5
TCTCGAGCAGCGCTGCTCGAGGCAAGCTTCTGCAGGTCGACTCTAGAGGATCCCCGGGGA
>48995608.1.22
CGGAATTGGCCGCCCTAGATGCATGCTCGACGCGTACGTCGCGACCGCGGACATGTACAG
>pAX4CP.USB.html.1.49
ACGCCCGGCGGCAACCGAGCGTTCTGAATTAATTAATCATCGTCAATCAATCACCCGGGC
>pAX4CP.USB.html.1.47
AAACGCCCGGCGGCAACCGAGCGTTCTGAATTAATTAATCATCGTCAATCAATCACCCGG
>pCITE-2a(+).Novagen.html.1.68
GCGGCCGCAAGCTTGTCGACGGAGCTCGAATTCGGATCCGATATCCATATGGGTGGTGGC
>pET-31b(+).Novagen.html.1.106
CGGCGATCTGGACGGCATCGTCGCGCTGTTTGCCGATGACGCCACGGTGGAAGACCCCGT
>pSE280.Invitrogen.html.1.187
TGCGCAAATTTAAAGCGCTGATATCGATCGCGCGCAGATCTGTCATGATGATCATTGCAA
>pSL180.Generic.html.1.191
TAATAGGCCTAGGATGCATATGGCGGCCGCCTGCAGCTGGCGCCATCGATACGCGTACGT
>pSE280.Invitrogen.html.1.21
GCCACTAGTACTTCTCGAGCTCTGTACATGTCCGCGGTCGCGACGTACGCGTATCGATGG
>209573.1.185
GGATCCCAGAAGTAGTTTTGATGCACAGGCAACGGAGCTCAGCGTATAAGTCAGAGTCCA
>595767.1.96
CAGGCGGCCGCCATATGCATCCTAGGCCTATTAATATTCCGGAGTATACGTAGCCGGCTA
>pET-43.1Ek_LIC.Novagen.html.1.18
CGATATCTGAGCTCGTGGATCCGAATTCTGTACAGGCGCGCCTGCAGGACGTCGACGGTA
>595764.1.102
CGATATCAGCGCTTTAAATTTGCGCATGCTAGCTATAGTTCTAGAGGTACCGGTTGTTAA
>pHC624.Generic.html.1.18
TATGGAAGATCTCTAGAAGCTTCTAGAGATCTGCAGGTCGACGGATCCCCGGGAATTAAT
>2664254.1.9
CTCTGCGTCGTTGACGACAAACTGTCTGAATTCTACTAGTGGATCCGAGCTCGGTACCAA
>pTriEx-1.Novagen.html.1.48
TTCCGGGGCGAGTTCTGGCTGGCTTGCACGTGTATACAGCTGTGCGGCCGCAAGCTTCGA
>595767.1.223
CGCGCAGATCTGTCATGATGATCATTGCAATTGGATCCATATATAGGGCCCGGGTTATAA
>595779.1.9
CCGAATTCGAGCTCGGTACCCGCGGCCGCGGATCCTCTAGAGTCGACCTGCAGGCATGCA
>45862396.1.2
GCTCCTGCAGTATCGATGCGGCCGCAAAGTCGACGAATTCTCCCGGGTGGATCCAAGGCC
>11559656.1.1
TCGCGAGCTGGGAATTCCTCGAGATCTTCTAGACCCCGGGGATATCCCATGGGCGGCCGC
>209573.1.211
AGGCAACGGAGCTCAGCGTATAAGTCAGAGTCCAAGCTTTCTTCTTTACCTTTAGCCAGG
>29569706.1.31
CCTGTCGACATCGATAAGCTTGAATTCATGCATCCCGGGGGATCCACTAGTGCGGCCGCC
>pOSEX4.ATCC.html.1.2
CACGCGTCTTAAGGCGGCCGCGGTACCGGGCCCGTCGACTCTAGAGCTCTGCAGGCATGC
>pSU2703.Generic.html.1.14
ATAAGCTGTCAAACATGAGAATTACAACTTATATCGTATGGGGCTGACTTCAGGTGCTAC
>4097013.1.37
AGGACTGATGAGTCCGTGAGGACGAAACTCTAAGGCTTGGATCCAGAGTCTCCTGAACTA
>p3T.Mobitec.html.1.38
TGGATCCTGGCCATTTTTTGGATGGCGACCCGGGTGCCCAGCCAAAAAATGGCCACTGCA
>pMT_BiP_V5-Hisc.InVitrogen.html.8.29
ACTGTGCTGGATATCTGCAGAATTCCACCACACTGGACTAGTAGGTACCCCGGGCCATGG
>M13BM21.Boehringer.html.1.9
GGGGATCCACGCGTAACTTAAGTGCGGCCGCGGTACCGGGCCCGTCGACTCTAGAGCTCT
>118200847.1.176
GCGGCCGCGGATCTGATCCCGGGCGGGTACCTTTGAATTCCACTTAATTAAGAAGGCCGG
>RR2.ATCC.html.1.48
CGCCTTTGAGTGAGCTGGTACCTCTAGACCCGGGCGAACGACCGAGCGCAGCGAGTCAGT
>56406597.1.119
ATCCGCTTCACGCCATGTTCGTCCGCTTTTGCCCTGGAGTTTGCCTTCCCTGTTTGAGAA
>pRSET_CAT.InVitrogen.html.1.226
AAAGACCGTAAAGAAAAATAAGCACAAGTTTTATCCGGCCTTTATTCACATTCTTGCCCG
>3139056.1.49
CACTATAGGGAGACCGGCAGATCTGATATCATCGATGAATTCGAGCTCGGTACCCGGGGA
>pAX4CP.USB.html.1.42
ATAAAAAACGCCCGGCGGCAACCGAGCGTTCTGAATTAATTAATCATCGTCAATCAATCA
>pHC624.Generic.html.1.17
GTATGGAAGATCTCTAGAAGCTTCTAGAGATCTGCAGGTCGACGGATCCCCGGGAATTAA
>p453.Generic.html.1.57
AGCATAGAAAAAAACAAAATGAAATTCTACTATATTTTTGAGCTCGGGGTACCCGGGGAT
>287940.1.23
GCTGGTACCATGGAATTCGAAGCTTGATCCGCGACCCATTTGCTGTCCACCAGTCATGCT
>287936.1.16
CATGGTACCAGCTGCAGATCTCGAGCTCGGATCCGCGACCCATTTGCTGTCCACCAGTCA
>118200856.1.167
ATCCACTAGTGGCCTATGCGGCCGCGGATCTGATCCCGGGCGGGTACCTTTGAATTCCAC
>pET-47b(+).Novagen.html.1.49
TCCTCTTTCAGGGACCCGGGTACCAGGATCCGAATTCTGTACAGGCCTTGGCGCGCCCGA
>pAMP19.Invitrogen.html.1.7
CATGCCTGCAGGTCGACTCTAGAGCGGCCGCCCATGGAGATCTCTACTAGTACGCGTTGG
>118200845.1.79
AAGAGATCTTATAGGCCTCGAGTTAACGTTCGAGGTCGACTCTAGATAAAGCTTTAGAGC
>SSEV19.Generic.html.1.31
TTCCTGTAGCCAGCTTTCATCAACATTAAATGTGAGCGAGTAACAACCCGTCGGATTCTC
>pET-31b(+).Novagen.html.1.126
TCGCGCTGTTTGCCGATGACGCCACGGTGGAAGACCCCGTGGGTTCCGAGCCCAGGTCCG
>p3T.Mobitec.html.1.86
ATGGCCACTGCAGGAATTCGATATCAAGCTTATCGATACCGTCGACCTCGAGGGGGGGCC
>8346640.2.105
ATCAGCGCTTTAAATTTCGCATGCTAGAACGTTAGCCGGCTACGTATACTCCGGAATATT
>RR2.ATCC.html.1.32
TGGATAACCGTATTACCGCCTTTGAGTGAGCTGGTACCTCTAGACCCGGGCGAACGACCG
>SSEV19.Generic.html.1.13
AATAATTCGCGTCTGGCCTTCCTGTAGCCAGCTTTCATCAACATTAAATGTGAGCGAGTA
>pRSET_CAT.InVitrogen.html.1.76
AGCTAAGGAAGCTAAAATGGAGAAAAAAATCACTGGATATACCACCGTTGATATATCCCA
>310783.1.11
GAGATCTAGATATCGATGAATTCGAGCTCGGTACCCGGGGATCCTCTAGAGTCGACCTGC
>115600327.2.4
TTACCACTTTGTACAAGAAAGCTGGGTCCTAGGCGGCCGCGTCTTCATGCATGCGAAGAC
>pAX4BP.USB.html.1.14
TCCGGGCAACGTTCTTGCCATTGCTGCATAAAAAACGCCCGGCGGCAACCGAGCGTTCTG
>pET-12c.Novagen.html.1.37
GATATACATATGCGGGCGAAACTCCTAGGAATAGTCCTGACAACCCCTATCGCGATCAGC
>12082761.1.37
TCACTAGTGCGGCCGCCTGCAGGTCGACGGGCCCGGGATCCGATATCTAGATGCATTCGC
>1066304.1.4
TAGGTCTCTGATCTCGAGGCGCCGAATTCGAGCTCGGTACCCGGGGATCCCTCGAGGTCG
>pMAL-p2.New_England_Biolabs.html.1.8
TGCCTGCAGGTCGACTCTAGAGGATCCGAATTCTGAAATCCTTCCCTCGATCCCGAGGTT
>pPICZB.InVitrogen.html.2.15
GCCGCCGCGGCTCGAGGTACCGATCCGAGACGGCCGGCTGGGCCACGTGAATTCCTCGTT
>1277132.2.5
TGATCACTAGTCCTAGGCCGGCGCCCGGGAACTCCGGATGCATATGCATGCTGCAGGGCC
>pET-42a(+).Novagen.html.1.30
TGTACAGGCCTTGGCGCGCCTGCAGGCGAGCTCCGTCGACAAGCTTGCGGCCGCACTCGA
>pBEND2.Generic.html.1.31
AATATTTCGCGAAGGCCTCCCGGGCAGCTGGATATCTTTAAACTCGAGACTAGTCCATGG
>1184321.1.17
CGGCCGCTCTAGCCCGGGCGGATCCCCCGGGCTGCAGGAATTCGATATCAAGCTTATCGA
>1490528.2.22
GGCCTATTATTTTTGACACCAGACAAGTTGGTAATGGTAGCGACCGGCGCTCAGTTGGAA
>pTOPE-1b(+).Novagen.html.1.20
ATGGATATCTGCAGAATTCCAGCACACTGGCGGCCGTTACTAGTGGATCCGAGCTCGGTA
>pRSF-1.Novagen.html.1.105
CCTGCAGGCGCGCCGTGTACACGAGCTCCCAATTGGGATCCGGACTCTTGTCGTCGTCAT
>3983120.1.18
CTCGAGACTGCAGGCTCTAGATTCGAAAGCGGCCGCACTAGTTGAGCTCGTCGACGTAGG
>pMCS5.Mobitec.html.1.87
CCGGCCCACCGGTGGGCCATATGGGCCCGCGGCCGCGAATTCGAGCTCGGTACCTACGTA
>pT7Blue-2.Novagen.html.1.171
CGGTACCGCTGTCGATGTGCTGGCGTTCGAATTTAGCAGCAGCGGTTTCTTTGGTAACAC
>pET-31b(+).Novagen.html.1.229
GCCTTTGGCGGTGGAGCTGACGCAGGAGGTACGCGCGGTCGCCAACGAAGCGGCCTTCGC
>45862365.1.20
CCGAGCTCCTGCAGTATCGATGCGGCCGCAAAGTCGACGAATTCTCCCGGGTGGATCCAA
>pSL180.Generic.html.1.70
CAATGATCATCATGACAGATCTGCGCGCGATCGATATCAGCGCTTTAAATTTGCGCATGC
>110433179.1.132
ACCTCGAGGAGTGGTCCCTATAGTGAGTCGTATTATAAGCTAGGCACTGGCCGTCGTTTT
>pET-31b(+).Novagen.html.1.195
CGATTCGTGAGTTTTACGCCAACTCGCTCAAACTGCCTTTGGCGGTGGAGCTGACGCAGG
>3139056.1.82
GATGAATTCGAGCTCGGTACCCGGGGATCCTCTAGAGTCGACCTGCAGGCATGCAAGCTC
>pMCS5.Mobitec.html.1.18
GGCGCGCCCATGGATCGATGTTAACATGCATGATATCACGCGTGGCGCCACTAGTGCTAG
>pET-30Ek_LIC.Novagen.html.1.25
GGCTTCTCCTCAACCATGGCGATATCGGATCCGAATTCGAGCTCCGTCGACAAGCTTGCG
>pET-41c(+).Novagen.html.1.16
CGGGGATCCGAATTCTGTACAGGCCTTGGCGCGCCTGCAGGCGAGCTCCGTCGACAAGCT
>pCMV-PCR.Stratagene.html.1.145
CCCGGGCTAGAGCGGCCGCCACCGCGGTGGAGCTCCAGCTTTTGTTCCCTTTAGTGAGGG
>pMCS5.Mobitec.html.1.99
TGGGCCATATGGGCCCGCGGCCGCGAATTCGAGCTCGGTACCTACGTACTCGAGTCGCGA
>pXC14.ATCC.html.1.8
GTAGAGCCTCGTTGCGTTTGTTTGCACGAACCATATGTAAGTACTTCCTTAGATAACAAT
>56406608.1.252
CTTGTGCTTCTGATTTTGTAATGTAATTATCAGGTAGCTTATGATATGTCTGAAGATAAT
>pCITE-5b(+).Novagen.html.1.7
GCGGCCGCAAGCTTGTCGACGGAGCTCGAATTCGGATCCGATATCGCCATGGTTGAGGAG
>pCDFDuet-1.Novagen.html.1.36
AGGCGCGCCGAGCTCGAATTCGGATCCTGGCTGTGGTGATGATGGTGATGGCTGCTGCCC
>pET-12a.Novagen.html.1.49
GCGGGCGAAACTCCTAGGAATAGTCCTGACAACCCCTATCGCGATCAGCTCTTTTGCGTC
>pACYCDuet-1.Novagen.html.2.29
GAGTCCATGTGCTGGCGTTCAAATTTCGCAGCAGCGGTTTCTTTACCAGACTCGAGGGTA
>pRSF-1.Novagen.html.1.32
TCCATGTGCTGGCGTTCAAATTTCGCAGCAGCGGTTTCTTTACCAGACTCGAGTGCGGCC
>SSEV19.Generic.html.1.193
ATCGGCCTCAGGAAGATCGCACTCCAGCCAGCTTTCCGGCACCGCTTCTGGTGCCGGAAA
>pETcoco-2.Novagen.html.1.77
TTCGAAACCGTACGCACGTGGCGCGCCTGGACGTCATCGATGCGATCGCCCGGGCTCTTG
>pAX4BP.USB.html.1.66
GCGTTCTGAATTAATTAATCATCGTCAATCAATCACCCGGGCTGCAGTCGACTCTAGATC
>pET-31b(+).Novagen.html.1.277
AGCGGCCTTCGCTTTCACCGTCAGCTTCGAGTATCAGGGCCGCAAGACCGTAGTTGCGCC
>287940.1.6
CGAGCTCGAGATCTGCAGCTGGTACCATGGAATTCGAAGCTTGATCCGCGACCCATTTGC
>27573259.1.19
AACGTCGTCAGCGTCGTCGTGGTACCTCGGATCCGAATTCGAGCTCCGTCGACAAGCTTG
>56406597.1.128
ACGCCATGTTCGTCCGCTTTTGCCCTGGAGTTTGCCTTCCCTGTTTGAGAAGATGTCTCC
>pET-31b(+).Novagen.html.1.26
CTTTAAGAAGGAGATATACATATGCATACCCCAGAACACATCACCGCCGTGGTACAGCGC
>4097019.1.478
ACGAAACTCTAAGGCTTGGATCCAGAGTCTCCTGAACTAGACAATGCTCAGGACTGATGA
>56406597.1.272
GTAATTATCAGGTAGCTTATGATATGTCTGAAGATAATCCGCAACCCCGTCAAACGTGTT
>pPICZB.InVitrogen.html.2.13
CGGCCGCCGCGGCTCGAGGTACCGATCCGAGACGGCCGGCTGGGCCACGTGAATTCCTCG
>4097019.1.185
TGAGTCCGTGAGGACGAAACTCTAAGGCTTGGATCCAGAGTCTCCTGAACTAGACAATGC
>pCR2.1.InVitrogen.html.1.60
TTAAGCCGAATTCCAGCACACTGGCGGCCGTTACTAGTGGATCCGAGCTCGGTACCAAGC
>pMIB_V5-Hisc.InVitrogen.html.1.24
TGCTGGATATCTGCAGAATTCCACCACACTGGACTAGTGGATCCGAGCTCGGTACCAAGC
>8346640.2.80
CATGACAGATCTGCGCGCGATCGATATCAGCGCTTTAAATTTCGCATGCTAGAACGTTAG
>17864894.1.28
CGGGCTCGAGTGCACGTACGACGTCTAGACCTAGGCCTTAAGATCTGATCATATGCATCC
>pCMV-3Tag-1B.Stratagene.html.1.5
CCCCTCGAGGTCGACGGTATCGATAAGCTTGATATCGAATTCCTGCAGCCCGGGGGATCC
>56406604.1.31
CTGATAATGGTCCGTTGTTTTGTAAATCAGCCAGTCGCTTGAGTAAAGAATCCGGTCTGA
>209573.1.194
AAGTAGTTTTGATGCACAGGCAACGGAGCTCAGCGTATAAGTCAGAGTCCAAGCTTTCTT
>287941.1.25
TGGTACCATGGAATTCGAAGCTTGATCCCGACCCATTTGCTGTCCACCAGTCATGCTAGC
>pCRT7_GS.InVitrogen.html.1.89
TTATCGTCATCGTCGTACAGATCCCGACCCATTTGCTGTCCACCAGTCATGCTAGCCATA
>8346640.2.29
GAGGTAATTATAACCCCGGGCCCTATATATGGATCCAATTGCAATGATCATCATGACAGA
>pT7Blue.Novagen.html.1.1
AATTCGAGCTCGGTACCCGGGGATCCGATATCCATATGACTAGTAGATCCTCTAGAGTCG
>4097017.1.238
ACAATGCTCAGGACTGATGAGTCCGTGAGGACGAAACTCTAAGGCTTGGATCCAGAGTCT
>56406597.1.8
ACATTATCTGATTTTTGTAAAGGTCTGATAATGGTCCGTTGTTTTGTAAATCAGCCAGTC
>pSE280.Invitrogen.html.1.47
CATGTCCGCGGTCGCGACGTACGCGTATCGATGGCGCCAGCTGCAGGCGGCCGCCATATG
>SSEV19.Generic.html.1.27
GGCCTTCCTGTAGCCAGCTTTCATCAACATTAAATGTGAGCGAGTAACAACCCGTCGGAT
>4165118.1.62
TTCTAGAGCGGCCGCCACCGCGGTGGAGCTCGACGGATCATTTATTCTGCCTCCCAGAGC
>SSEV19.Generic.html.1.211
GGAATTCCATCGAGAGCTCGGTACCCGGGGATCCTCTAGAGTCGACCTGCAGGCATGCAA
>10504974.1.64
CTTCGAATTCGAGCTCCCGGGTACCATGGCATGCATCGATAGATCTCGAGGCCTCGGACT
>pET-31b(+).Novagen.html.1.92
GCTGCGCTCAATGCCGGCGATCTGGACGGCATCGTCGCGCTGTTTGCCGATGACGCCACG
>10504974.1.42
GACGTCGACGCGTCTGCAGAAGCTTCGAATTCGAGCTCCCGGGTACCATGGCATGCATCG
>4097017.1.281
GCTTGGATCCAGAGTCTCCTGAACTAGACAATGCTCAGGACTGATGAGTCCGTGAGGACG
>4097019.1.550
GAAACTCTAAGGCTTGGATCCAGAGTCTCCTGAACTAGACAATGCTCAGGACTGATGAGT
>595764.1.17
TGGGACGTCGACCTGAGGTAATTATAACCCGGGCCCTATATATGGATCCAATTGCAATGA
>pSL190.Generic.html.1.245
ATTGCAATTGGATCCATATATAGGGCCCGGGTTATAATTACCTCAGGTCGACGTCCCATG
>208744.1.150
GTATCATTCGAAACATACCTTTGGGTCCTTTGGCCAATCCCGGGGATCCTCTAGAGTCGA
>3328183.2.13
CTCACTATAGGGAGCGGCCGCAGATCTTGCAGGTCGACGATTCTATAGTGTCACCTAAAT
>8346634.2.124
GCATGCTAGAACGTTAGCCGGCTACGTATACTCCGGAATATTAATAGGCCTAGGATGCAT
>47132199.1.9
CGCGAGGTACCGGGCCCAAGCTTCTCGAGGAATTCCTGCAGCCCGGGGGATCCACTAGTG
>SSEV19.Generic.html.1.225
AGCTCGGTACCCGGGGATCCTCTAGAGTCGACCTGCAGGCATGCAAGCTTCGATGGAATT
>pCR1000.InVitrogen.html.1.21
ACCGTTTCTCTCGATATCGAAACCCTTCTCACCTCGGCCGATAAGCTTTTAATTAAACTA
>pRSET_CAT.InVitrogen.html.1.143
CGTAAAGAACATTTTGAGGCATTTCAGTCAGTTGCTCAATGTACCTATAACCAGACCGTT
>pET-44a(+).Novagen.html.1.77
GGCGCGCCTGCAGGACGTCGACGGTACCATCGATACGCGTTCGAAGCTTGCGGCCGCACA
>29569706.1.27
AAGGCCTGTCGACATCGATAAGCTTGAATTCATGCATCCCGGGGGATCCACTAGTGCGGC
>8216948.1.11
GCGTTGGGAGCTCTCCCATATGGTCGACCTGCAGGCGGCCGCACTAGTGATATCCCGCGG
>5825492.1.10
CCCGGGCCCGCGGAGCTCTAGATATCGATGCATATGAATTCAGCTGCAGGATCCTAGTAA
>48995599.1.107
GCCGGCTACGTATACTCCGGAATATTAATAGGCCTAGGATGCATATGGCGGCCGCCTGCA
>66815022.1.10
CCAAAGTCGACGGATCCCATATATGACTAGTGAATTCCCCGGGAGGCCTGATATCAAGCT
>56406597.1.89
TGAATTTCTGAAGCCTGATGTATAGTTAATATCCGCTTCACGCCATGTTCGTCCGCTTTT
>56406597.1.155
GAGTTTGCCTTCCCTGTTTGAGAAGATGTCTCCGCCGATGCTTTTCCCCGGAGCGACGTC
>3139056.1.115
AGAGTCGACCTGCAGGCATGCAAGCTCCAGCTGCTCGAGTTCTATAGTGTCACCTAAATC
>209573.1.91
ATTTTACGACCGTCTTTCAGAGTAGCGATAACTTCAACCTGGTTGCAGTGAGTGCCTTTA
>pAX4CP.USB.html.1.54
CGGCGGCAACCGAGCGTTCTGAATTAATTAATCATCGTCAATCAATCACCCGGGCTGCAG
>pETcoco-2.Novagen.html.1.52
TTCTGGCTGGCTTGCGGCCGCAAGCTTCGAAACCGTACGCACGTGGCGCGCCTGGACGTC
>pRSF-1.Novagen.html.1.122
TACACGAGCTCCCAATTGGGATCCGGACTCTTGTCGTCGTCATCATTCGAACCGGTACCC
>pUCBM21.Boehringer.html.1.18
CGCGTAACTTAAGTGCGGCCGCGGTACCGGGCCCGTCGACTCTAGAGCTCTGCAGGCATG
>4322592.1.2
AATACTCAAGCTATGCATCCAACGCGTTGGGAGCTCTCCCATATGGTCGACCTGCAGGCG
>209573.1.22
GCAGATTCGTCACCAGCCAGTTTTTTCTGAACGATCTTCTTGATACGTGGAGCGTCCGGA
>3983116.1.7
CTCGAGACTGCAGGCTCTAGATTCGAAAGCGGCCGCACTAGTTGAGCTCGTCGACGTAGG
>4512193.1.31
TCGACGCGTCTGCAGAAGCTTCGAATTCGAGCTCCCGGGTACCATGGCATGCATCGATAG
>110433179.1.145
GTCCCTATAGTGAGTCGTATTATAAGCTAGGCACTGGCCGTCGTTTTACAACGTCGTGAC
>209573.1.160
TCCAGAGACTGGATGTTTTTCGGGTGGATCCCAGAAGTAGTTTTGATGCACAGGCAACGG
>56406604.1.212
TCTGCAAGGTTCCCTTTTGATGCCACCCAGCCGAGGGCTTGTGCTTCTGATTTTGTAATG
>595764.1.52
CTATATATGGATCCAATTGCAATGATCATCATGACAGATCTGCGCGCGATCGATATCAGC
>pHC314.Generic.html.1.17
TGTTGCCATTGCTGCAGGCGGAGAACTGGTAGGTATGGAAGATCTCTAGAAGCTTATCGA
>208126.1.84
GAGACTGGATGTTTTTCGGGTGGATCCCAGAAGTAGTTTTGATGCACAGGCAACGGAGCT
>209132.1.5
TATTTATCTCCGACGATATTCTCATCAGTGAAATCCAGCTGGAGTTCTTTAGCAAATTTT
>56406608.1.103
GCCTGATGTATAGTTAATATCCGCTTCACGCCATGTTCGTCCGCTTTTGCCCTGGAGTTT
>4586830.1.42
GTCATTTAAATCGACTCTAGACTTAATTAAGGATCCGGCGCGCCCCCGGGTACCGAGCTC
>603191.2.28
TTATTTTTGACACCAGACAAGTTGGTAATGGTAGCGACCGGCGCTCAGTTGGAATTCTAC
>pRSET_CAT.InVitrogen.html.1.93
TGGAGAAAAAAATCACTGGATATACCACCGTTGATATATCCCAATCGCATCGTAAAGAAC
>209132.1.12
CTCCGACGATATTCTCATCAGTGAAATCCAGCTGGAGTTCTTTAGCAAATTTTTTTATTA
>56406608.1.56
TAAATCAGCCAGTCGCTTGAGTAAAGAATCCGGTCTGAATTTCTGAAGCCTGATGTATAG
>pTriEx-1.Novagen.html.1.36
ATCCTCGGGGTCTTCCGGGGCGAGTTCTGGCTGGCTTGCACGTGTATACAGCTGTGCGGC
>4322592.1.26
CGTTGGGAGCTCTCCCATATGGTCGACCTGCAGGCGGCCGCACTAGTGATATCCCGCGGC
>pT7Blue-2.Novagen.html.1.4
CCGCGAGCTCGGGCCCCCACACGTGTGGTCTAGAGCTAGCCTAGGCTCGAGAAGCTTGTC
>pRSFDuet-1.Novagen.html.1.21
CAGCGGTTTCTTTACCAGACTCGAGGGTACCGACGTCAGCGATCGCGTGGCCGGCCGATA
>118200854.1.78
TAGGCCTCGAGTTAACGTTCGAGGTCGACTCTAGATAAAGCTTTAGAGCTCTTCTTAAGA
>56406597.1.101
GCCTGATGTATAGTTAATATCCGCTTCACGCCATGTTCGTCCGCTTTTGCCCTGGAGTTT
>4322592.1.63
CCGCACTAGTGATATCCCGCGGCCATGCCATTGGTTACCTGGATCCATATGAATTCTGGG
>pET-48b(+).Novagen.html.1.51
TCTGTACAGGCCTTGGCGCGCCCGACGTCCGTCGACAAGCTTGCGGCCGCAGAGCTCGCT
>48995599.1.170
GGCGCCATCGATACGCGTACGTCGCGACCGCGGACATGTACAGAGCTCGAGAAGTACTAG
>110433179.1.61
AGGCCTATTTAGGTGACACTATAGAACAAGTTTCGGTCCGGAATTCCCGGGATATCGCGG
>p453.Generic.html.1.27
TAGAATAGTTTCAATTTTTAAGCTATTTATAGCATAGAAAAAAACAAAATGAAATTCTAC
>pMCS5.Mobitec.html.1.185
GCCCGGGCACGTGGGATCCTCTAGAGTCGACCTGCAGGCATGCAAGCTTCGGTCCGCCTA
>4322592.1.3
ATACTCAAGCTATGCATCCAACGCGTTGGGAGCTCTCCCATATGGTCGACCTGCAGGCGG
>pAN24.Generic.html.1.44
GACGAGGCCGCTCAGGGCGAGTAGAGATCGGAAGCCCATGGTGATGTCTGCTCAAGCGGG
>pCMV-PCR.Stratagene.html.1.88
CTTGATATCGCTCTTCACTTGTCGTCGTCAATGAATTCCTGCAGCCCGGGGGATCCGCCC
>8216950.4.4
ATCCAACGCGTTGGGAGCTCTCCGGATCCAAGCTTATCGATTTCGAACCCGGGGTACCGA
>pNEB193.New_England_Biolabs.html.1.17
GGTTTAAACAGTCGACTCTAGACTTAATTAAGGATCCGGCGCGCCCCCGGGTACCGAGCT
>595764.1.4
ATTCGAATGGCCATGGGACGTCGACCTGAGGTAATTATAACCCGGGCCCTATATATGGAT
>pGEM-7Zf(+)_LIC-R.ATCC.html.1.32
TCCAAGCTTATCGATTTCGAACCCGGGGTACCAAACTCGCTCCGGCGCCGGAACCAGTTG
>pDK101.ATCC.html.1.32
TATGGTCGACCTGCAGGCGGCCGCACTAGTGATATCCCGCGGCCATGGATAACATGGCCA
>pAX4CM.USB.html.1.21
CAACGTTCTTGCCATTGCTGCATAAAAAACGCCCGGCGGCAACCGAGCGTTCTGAATTAA
>pT7T3_18U.Stratagene.html.1.90
TTCGAGCTCCCGGGTTTTTTTTTTTTTTTTTTGGGGGGGGGGGGGTGCAGGCATGCAAGC
>pOSEX2.ATCC.html.1.3
ACGCGTCTTAAGGCGGCCGCGGTACCGGGCCCGTCGACTCTAGAGCTCTGCAGGCATGCG
>pSL180.Generic.html.1.51
CTATATATGGATCCAATTGCAATGATCATCATGACAGATCTGCGCGCGATCGATATCAGC
>SSEV19.Generic.html.1.153
CGTAACCGTGCATCTGCCAGTTTGAGGGGACGACGACCGTATCGGCCTCAGGAAGATCGC
>45548773.1.11
CTCTAGAAGAAGCTTGGGATCCGTCGACCTGCAGATCCGTCGACCTGCAGGTCGACTCTA
>pSPTBM21.Boehringer.html.1.16
ATATCGCATGCCTGCAGAGCTCTAGAGTCGACGGGCCGGGTACCGCGGCCGCCTTAAGAC
>25900784.1.11
TAGAGTCGACGCATGCATGGTACCAAGCTTCGGCCGATCGATGGTAACCCTCGAGATCTG
>4097019.1.232
AACTAGACAATGCTCAGGACTGATGAGTCCGTGAGGACGAAACTCTAAGGCTTGGATCCA
>113073402.1.12
GTCGACTCTAGACACGGGGTGGTTTAAACGCGGCCGCGGTACCACTAGTACGCGTAGGCC
>pET-48b(+).Novagen.html.1.125
TAGTAAAGAAACCGCTGCTGCTAAATTCGAACGCCAGCACATGGACAGCTCTACTTCTGC
>pCR2.1.InVitrogen.html.1.48
GCAGAATTCGGCTTAAGCCGAATTCCAGCACACTGGCGGCCGTTACTAGTGGATCCGAGC
>pET-47b(+).Novagen.html.1.146
GGTGCCACGCGGTAGTAAAGAAACCGCTGCTGCTAAATTCGAACGCCAGCACATGGACAG
>118200854.1.51
CCTGCAGGTAGTATGCAAGAGATCTTATAGGCCTCGAGTTAACGTTCGAGGTCGACTCTA
>pCMV-Script.Stratagene.html.1.39
CTTGATATCGAATTCCTGCAGCCCGGGGGATCCGCCCGGGCTAGAGCGGCCGCCACCGCG
>pET-48b(+).Novagen.html.1.32
CGGGTACCAGGATCCGAATTCTGTACAGGCCTTGGCGCGCCCGACGTCCGTCGACAAGCT
>pET-11d.Novagen.html.1.38
GGAGATATACCATGGCTAGCATGACTGGTGGACAGCAAATGGGTCGGATCCGGCTGCTAA
>pBK614.Generic.html.1.48
AGTATAAATGCCTGAACAATTAGTTTAGATCCGAGATAGGAGCTTGATATCGAATTCCTG
>118200847.1.155
CCAGATCCACTAGTGGCCTATGCGGCCGCGGATCTGATCCCGGGCGGGTACCTTTGAATT
>45862365.1.27
CCTGCAGTATCGATGCGGCCGCAAAGTCGACGAATTCTCCCGGGTGGATCCAAGGCCTTC
>SSEV19.Generic.html.1.22
CGTCTGGCCTTCCTGTAGCCAGCTTTCATCAACATTAAATGTGAGCGAGTAACAACCCGT
>pORB.Orbigen.html.1.2
GATCTCCCGGGGGTACCCTGCAGGCGGCCGCGAGCTCCCATGGAGGCCTGAATTCCTCGA
>pSL190.Generic.html.1.181
TATAGCTAGCATGCGCAAATTTAAAGCGCTGATATCGATCGCGCGCAGATCTGTCATGAT
>pDO193.ATCC.html.1.20
AAACGCCCGGGCGAGCTCGGATCCGGTACCGTCGACGCGGCCGCATTTAAATGGCGCGCC
>pET-31b(+).Novagen.html.1.257
GTACGCGCGGTCGCCAACGAAGCGGCCTTCGCTTTCACCGTCAGCTTCGAGTATCAGGGC
>118200847.1.110
GAGGTCGACTCTAGATAAAGCTTTAGAGCTCTTCTTAAGAAGGATCCAGATCCACTAGTG
>4097019.1.363
AGTCTCCTGAACTAGACAATGCTCAGGACTGATGAGTCCGTGAGGACGAAACTCTAAGGC
>pES2.Generic.html.1.13
TAACAAATAGTTAACTAATTGTCAAGTAATTCGAGCTCGGTACCCGGGGATCCTCTAGAG
>118200856.1.79
TAGCATGCAAGAGATCTTATAGGCCTCGAGTTAACGTTCGAGGTCGACTCTAGATAAAGC
>pET-12b.Novagen.html.1.40
ATATACATATGCGGGCGAAACTCCTAGGAATAGTCCTGACAACCCCTATCGCGATCAGCT
>pDR720.Generic.html.1.38
TGCGTACTAGTTAACTAGTTCGATGATTAATTGTCAACAGGGGAATTCACTGGGGGGATG
>1117808.1.20
GGTCGACGGATCCCCGGGGCCTCCATGGCCATATGACCACCCAAGCTAGCGTAATCTGGA
>208744.1.142
TTATGTTAGTATCATTCGAAACATACCTTTGGGTCCTTTGGCCAATCCCGGGGATCCTCT
>56406608.1.137
GTTCGTCCGCTTTTGCCCTGGAGTTTGCCTTCCCTGTTTGAGAAGATGTCTCCGCCGATG
>pS3.Generic.html.1.9
CATGCCTGCAGGTCGACTCTAGAGGATCCCCGCGCATGCATGTTAACAGATCTCGTACGC
>pET-42b(+).Novagen.html.1.28
TCTGTACAGGCCTTGGCGCGCCTGCAGGCGAGCTCCGTCGACAAGCTTGCGGCCGCACTC
>48995599.1.116
GTATACTCCGGAATATTAATAGGCCTAGGATGCATATGGCGGCCGCCTGCAGCTGGCGCC
>pET-43.1Ek_LIC.Novagen.html.1.44
TCTGTACAGGCGCGCCTGCAGGACGTCGACGGTACCATCGATACGCGTTCGAAGCTTGCG
>pT7Blue-2.Novagen.html.1.77
AATTCTATAGTGTCACCTAAATAAGGATCCGATACGTAACGCGTCTGCAGTTTTGAGGAG
>56406604.1.278
TCAGGTAGCTTATGATATGTCTGAAGATAATCCGCAACCCCGTCAAACGTGTTGATAACC
>83314120.1.6
ATGCGAATTCAGATCTAGAGCTCTGCAGGATCCAAGCTTACTAGTGGTACCACGCGTGAA
>8346634.2.38
TATAACCCCGGGCCCTATATATGGATCCAATTGCAATGATCATCATGACAGATCTGCGCG
>27573259.1.3
ATGTACGGTCGTAAAAAACGTCGTCAGCGTCGTCGTGGTACCTCGGATCCGAATTCGAGC
>565104.1.3
ATGGCTAGCATGACTGGTGGACAGCAAATGGGTCGGGATCCGAATTCGAGCTCCGTCGAC
>47132203.1.6
TCGCGAGGTACCGGGCCCAAGCTTCTCGAGGAATTCCTGCAGCCCGGGGGATCCACTAGT
>4097019.1.63
ACTCTAAGGCTTGGATCCAGAGTCTCCTGAACTAGACAATGCTCAGGACTGATGAGTCCG
>pET-48b(+).Novagen.html.1.132
GAAACCGCTGCTGCTAAATTCGAACGCCAGCACATGGACAGCTCTACTTCTGCTGCTCTC
>208126.1.2
TCTAGACAGATTTTACGACCGTCTTTCAGAGTAGCGATAACTTCAACCTGGTTGCAGTGA
>8346634.2.78
CATCATGACAGATCTGCGCGCGATCGATATCAGCGCTTTAAATTTCGCATGCTAGAACGT
>pDO193.ATCC.html.1.16
GTTTAAACGCCCGGGCGAGCTCGGATCCGGTACCGTCGACGCGGCCGCATTTAAATGGCG
>595764.1.9
AATGGCCATGGGACGTCGACCTGAGGTAATTATAACCCGGGCCCTATATATGGATCCAAT
>4097019.1.325
TGAGTCCGTGAGGACGAAACTCTAAGGCTTGGATCCAGAGTCTCCTGAACTAGACAATGC
>pACYCDuet-1.Novagen.html.2.34
CATGTGCTGGCGTTCAAATTTCGCAGCAGCGGTTTCTTTACCAGACTCGAGGGTACCGAC
>209573.1.5
TCTGCAGTCATTAGTCAGCAGATTCGTCACCAGCCAGTTTTTTCTGAACGATCTTCTTGA
>56406604.1.66
CGCTTGAGTAAAGAATCCGGTCTGAATTTCTGAAGCCTGATGTATAGTTAATATCCGCTT
>pSE280.Invitrogen.html.1.273
ATAATTACCTCAGGTCGACGTCCCATGTGCAGGTGCTGAATTCGAAGGCATTCCACGACG
>pDK101.ATCC.html.1.64
TATCCCGCGGCCATGGATAACATGGCCAACAAAACCATGGCGGCCGGGAGCATGCGACGT
>310805.1.5
TCCCGGGAGAGCTCGATATCGCATGCGGTACCTCTAGAAGAAGCTTGGGATCCGTCGACC
>pET-31b(+).Novagen.html.1.375
TGAGCATCCGCGCCTTGTTTGGCGAGAAGAATATTCACGCATGCCAGATGCTGCTCGAGC
>pAN524.Generic.html.1.64
GGGCGAGTAGAGATCGGAAGCCCATGGTGATGTCTGCTCAAGCGGGGTAGCTGTTAGTCA
>8346640.2.35
ATTATAACCCCGGGCCCTATATATGGATCCAATTGCAATGATCATCATGACAGATCTGCG
>pSE280.Invitrogen.html.1.76
GATGGCGCCAGCTGCAGGCGGCCGCCATATGCATCCTAGGCCTATTAATATTCCGGAGTA
>pEYFP.Clontech.html.2.21
AGGCCTATTATTTTTGACACCAGACAAGTTGGTAATGGTAGCGACCGGCGCTCAGTTGGA
>118200845.1.28
CCTAGGAAAGCTAGCTATACGCGTTATACCGGTATCCTGCAGGTAGCATGCAAGAGATCT
>4097013.1.77
ATCCAGAGTCTCCTGAACTAGTCCAAGCTTATCGATACCGTCGACCTCGAGGGGGGGCCC
>pS3.Generic.html.1.1
CAAGCTTGCATGCCTGCAGGTCGACTCTAGAGGATCCCCGCGCATGCATGTTAACAGATC
>6759495.1.9
CTGAAGCTTGCATGCCTGCAGGTCGACTCTAGAGGATCCCCGGGTACCGAGCTCGAATTC
>3983120.1.19
TCGAGACTGCAGGCTCTAGATTCGAAAGCGGCCGCACTAGTTGAGCTCGTCGACGTAGGC
>4097017.1.161
GAACTAGACAATGCTCAGGACTGATGAGTCCGTGAGGACGAAACTCTAAGGCTTGGATCC
>4097017.1.335
AGGACGAAACTCTAAGGCTTGGATCCAGAGTCTCCTGAACTAGTCCAAGCTTATCGATAC
>4097019.1.88
CCTGAACTAGACAATGCTCAGGACTGATGAGTCCGTGAGGACGAAACTCTAAGGCTTGGA
>pRSET_CAT.InVitrogen.html.1.59
TCGACGAGATTTTCAGGAGCTAAGGAAGCTAAAATGGAGAAAAAAATCACTGGATATACC
>pRSFDuet-1.Novagen.html.1.4
GCGTTCAAATTTCGCAGCAGCGGTTTCTTTACCAGACTCGAGGGTACCGACGTCAGCGAT
>4097019.1.202
AACTCTAAGGCTTGGATCCAGAGTCTCCTGAACTAGACAATGCTCAGGACTGATGAGTCC
>pSE280.Invitrogen.html.1.94
CGGCCGCCATATGCATCCTAGGCCTATTAATATTCCGGAGTATACGTAGCCGGCTAACGT
>pET-43.1Ek_LIC.Novagen.html.1.56
CGCCTGCAGGACGTCGACGGTACCATCGATACGCGTTCGAAGCTTGCGGCCGCACAGCTG
>4165118.1.13
TCACGCGTCCATGGAGATCTCGAGGCCTGCAGCCCGGGGGATCCACTAGTTCTAGAGCGG
>56406604.1.139
TCCGCTTTTGCCCTGGAGTTTGCCTTCCCTGTTTGAGAAGATGTCTCCGCCGATGCTTTT
>4097019.1.695
TCTAAGGCTTGGATCCAGAGTCTCCTGAACTAGTCCAAGCTTATCGATACCGTCGACCTC
>4512193.1.40
CTGCAGAAGCTTCGAATTCGAGCTCCCGGGTACCATGGCATGCATCGATAGATCTCGAGG
>pSL180.Generic.html.1.227
CTGGCGCCATCGATACGCGTACGTCGCGACCGCGGACATGTACAGAGCTCGAGAAGTACT
>4097019.1.172
TGCTCAGGACTGATGAGTCCGTGAGGACGAAACTCTAAGGCTTGGATCCAGAGTCTCCTG
>208126.1.11
ATTTTACGACCGTCTTTCAGAGTAGCGATAACTTCAACCTGGTTGCAGTGAGTGCCTTTA
>501070.1.3
GGGTACCATTTAGGTGACACTATAGAACCGCGGCCGCGGATCCGGCCAAGTCGGCCAGAT
>pACYCDuet-1.Novagen.html.2.76
AGACTCGAGGGTACCGACGTCAGCGATCGCGTGGCCGGCCGATATCCAATTGAGATCTGC
>pET-12a.Novagen.html.1.22
TTAACTTTAAGAAGGAGATATACATATGCGGGCGAAACTCCTAGGAATAGTCCTGACAAC
>83314120.1.28
CTGCAGGATCCAAGCTTACTAGTGGTACCACGCGTGAATAGATAGAGTGCAGGGGCCCCG
>56406597.1.216
GCAAGGTTCCCTTTTGATGCCACCCAGCCGAGGGCTTGTGCTTCTGATTTTGTAATGTAA
>56406604.1.17
ATTTTTGTAAAGGTCTGATAATGGTCCGTTGTTTTGTAAATCAGCCAGTCGCTTGAGTAA
>310777.1.11
GCCACGCGTCTCGAGGGCCCCTGCAGGTCGACTCTAGAGGATCCCCGGGTACCGAGCTCG
>pCITE-2c(+).Novagen.html.1.24
GACTCTAGAGGATCGGAGATCTCAGTGGTGGTGGTGGTGGTGCTCGAGTGCGGCCGCAAG
>pMIB_V5-Hisc.InVitrogen.html.1.7
TCGAGCGGCCGCCACTGTGCTGGATATCTGCAGAATTCCACCACACTGGACTAGTGGATC
>RR2.ATCC.html.1.6
CTTTCCTGCGTTATCCCCTGATTCTGTGGATAACCGTATTACCGCCTTTGAGTGAGCTGG
>pCR2.1.InVitrogen.html.1.6
TCTAGATGCATGCTCGAGCGGCCGCCAGTGTGATGGATATCTGCAGAATTCGGCTTAAGC
>595767.1.126
TTAATATTCCGGAGTATACGTAGCCGGCTAACGTTAACAACCGGTACCTCTAGAACTATA
>SSEV19.Generic.html.1.120
TGGGATAGGTTACGTTGGTGTAGATGGGCGCATCGTAACCGTGCATCTGCCAGTTTGAGG
>pET-47b(+).Novagen.html.1.124
TTGCGGCCGCAGAGCTCGCTCTGGTGCCACGCGGTAGTAAAGAAACCGCTGCTGCTAAAT
>pBEND2.Generic.html.1.51
CGGGCAGCTGGATATCTTTAAACTCGAGACTAGTCCATGGATCGATGCTAGCAGATCTAC
>p453.Generic.html.1.44
TTAAGCTATTTATAGCATAGAAAAAAACAAAATGAAATTCTACTATATTTTTGAGCTCGG
>pET-31b(+).Novagen.html.1.211
CGCCAACTCGCTCAAACTGCCTTTGGCGGTGGAGCTGACGCAGGAGGTACGCGCGGTCGC
>pAN24.Generic.html.1.35
CCCGTTGCAGACGAGGCCGCTCAGGGCGAGTAGAGATCGGAAGCCCATGGTGATGTCTGC
>pMCS5.Mobitec.html.1.165
TTCGAACAATTGGTTTAAACGCCCGGGCACGTGGGATCCTCTAGAGTCGACCTGCAGGCA
>56406597.1.97
TGAAGCCTGATGTATAGTTAATATCCGCTTCACGCCATGTTCGTCCGCTTTTGCCCTGGA
>pCITE-5b(+).Novagen.html.1.13
GCAAGCTTGTCGACGGAGCTCGAATTCGGATCCGATATCGCCATGGTTGAGGAGAAGCCC
>1017801.1.1
GCGCGCCTGCAGGTCGACACTAGTGGATCCAAAGAATTCAAAAAGCTTCTCGAGAGTACT
>1017801.1.20
CTAGTGGATCCAAAGAATTCAAAAAGCTTCTCGAGAGTACTTCTAGAGCGGCCGCGGGCC
>pET-31b(+).Novagen.html.1.30
AAGAAGGAGATATACATATGCATACCCCAGAACACATCACCGCCGTGGTACAGCGCTTTG
>4097019.1.437
TCCTGAACTAGACAATGCTCAGGACTGATGAGTCCGTGAGGACGAAACTCTAAGGCTTGG
>pGEM-7Zf(+)_LIC-R.ATCC.html.1.43
CGATTTCGAACCCGGGGTACCAAACTCGCTCCGGCGCCGGAACCAGTTGGTACCGAATTC
>5354163.1.5
GGTCGAGCTGCAGTCTAGAGGTCGACGCGGCCGCAAGCTTCCGAATTCGCCCGGGCTAGC
>4097019.1.355
GGATCCAGAGTCTCCTGAACTAGACAATGCTCAGGACTGATGAGTCCGTGAGGACGAAAC
>209573.1.48
CTGAACGATCTTCTTGATACGTGGAGCGTCCGGATCTAGACAGATTTTACGACCGTCTTT
>pET-12c.Novagen.html.1.68
TAGTCCTGACAACCCCTATCGCGATCAGCTCTTTTGCGTCGACGGGGATCCGGCTGCTAA
>56406597.1.160
TGCCTTCCCTGTTTGAGAAGATGTCTCCGCCGATGCTTTTCCCCGGAGCGACGTCTGCAA
>pCITE-2a(+).Novagen.html.1.4
GCCTGCAGGTCGATCGACTCTAGAGGATCGGAGATCTCAGTGGTGGTGGTGGTGGTGCTC
>595767.1.2
AAGCTTAAGGTGCACGGCCCACGTGGCCACTAGTACTTCTCGAGCTCTGTACATGTCCGC
>45655410.1.11
GCGTTGGGAGCTCTCCCATATGGTCGACCTGCAGGCGGCCGCGAATTCACTAGTGATATC
>4097019.1.601
CTGATGAGTCCGTGAGGACGAAACTCTAAGGCTTGGATCCAGAGTCTCCTGAACTAGACA
>4097013.1.32
TGCTCAGGACTGATGAGTCCGTGAGGACGAAACTCTAAGGCTTGGATCCAGAGTCTCCTG
>pBACgus-7.Invitrogen.html.1.38
CCAGGCCTTTTGAGGAGAAGCCCGGGCTCTTGTCGTCGTCATCACCTCCACCGCTAGCGC
>pUCBM21.Boehringer.html.1.13
ATCCACGCGTAACTTAAGTGCGGCCGCGGTACCGGGCCCGTCGACTCTAGAGCTCTGCAG
>45655410.1.37
ACCTGCAGGCGGCCGCGAATTCACTAGTGATATCGAATTCCCGCGGCCGCCATGGCGGCC
>18252143.1.58
CGCGTGAATAGATAGAGTGCAGGGGCCCCGACCGTGTCGGGGCCCCTGCACGGGTCCATG
>pSL180.Generic.html.1.156
GTTAACGTTAGCCGGCTACGTATACTCCGGAATATTAATAGGCCTAGGATGCATATGGCG
>17864894.1.70
ATCTGATCATATGCATCCGCGGGCCCGGGTTACGAGATCGATGAATTCGAGCTCGGTACC
>287938.1.5
AGCTTCGAATTCCATGGTACCAGCTGCAGATCTCGAGCTCGGATCCGACCCATTTGCTGT
>8216948.1.33
GTCGACCTGCAGGCGGCCGCACTAGTGATATCCCGCGGCCATGGCGGCCGGGAGCATGCG
>56406608.1.275
TAATTATCAGGTAGCTTATGATATGTCTGAAGATAATCCGCAACCCCGTCAAACGTGTTG
>pET-11d.Novagen.html.1.5
CCCTCTAGAAATAATTTTGTTTAACTTTAAGAAGGAGATATACCATGGCTAGCATGACTG
>pCR1000.InVitrogen.html.1.37
TCGAAACCCTTCTCACCTCGGCCGATAAGCTTTTAATTAAACTAGTGAGCTCGGTACCGG
>pBSL86.ATCC.html.1.2
GCCCAAGCTTGCATGCCTGCAGGTCGACTCTAGAGGATCCCCGGGTACCGAGCTCGAATT
>3139056.1.140
TCCAGCTGCTCGAGTTCTATAGTGTCACCTAAATCGTATGTGTATGATACATAAGGTTAT
>pET-31b(+).Novagen.html.1.148
CACGGTGGAAGACCCCGTGGGTTCCGAGCCCAGGTCCGGTACGGCTGCGATTCGTGAGTT
>SSEV19.Generic.html.1.85
ATTCTCCGTGGGAACAAACGGCGGATTGACCGTAATGGGATAGGTTACGTTGGTGTAGAT
>pT7Blue-2.Novagen.html.1.150
TGTCGTCGTCATCGCTGCCACCGGTACCGCTGTCGATGTGCTGGCGTTCGAATTTAGCAG
>pRSET_CAT.InVitrogen.html.1.170
TCAGTTGCTCAATGTACCTATAACCAGACCGTTCAGCTGGATATTACGGCCTTTTTAAAG
>66472063.1.10
AGGGATCTTAGATTCTGTGCTTTTAAGCAGAGATTACCTATCTAGACTGCAGGTCGACAA
>81345491.1.36
CGCTGAGACCATGGTCCCCCTGCAGGTCGACCTCGAGGGATCCCCGGGTACCGAGCTCGA
>8216948.1.40
TGCAGGCGGCCGCACTAGTGATATCCCGCGGCCATGGCGGCCGGGAGCATGCGACGTCGG
>pUC28.Generic.html.1.1
CGAATTCGCGAGCTCCATGGATATCGATCGCATGCATATGGGCCCTCGAGGCCTTGAATG
>pET-48b(+).Novagen.html.1.1
CCGCGGCTCTTGAAGTCCTCTTTCAGGGACCCGGGTACCAGGATCCGAATTCTGTACAGG
>litmus28i.New_England_Biolabs.html.1.32
CACGGCCGAAGCTAGCGAATTCGTGGATCCAGATATCCTGCAGAGAAGCTTGGCGCCAGC
>45655410.1.25
CCCATATGGTCGACCTGCAGGCGGCCGCGAATTCACTAGTGATATCGAATTCCCGCGGCC
>110433179.1.18
CGGAGCGGATAACAATTTCACACAGGAAACAGCTATGACCATTAGGCCTATTTAGGTGAC
>287939.1.23
GTACCAGCTGCAGATCTCGAGCTCGGATCCGACCCATTTGCTGTCCACCAGTCATGCTAG
>209573.1.31
TCACCAGCCAGTTTTTTCTGAACGATCTTCTTGATACGTGGAGCGTCCGGATCTAGACAG
>pCITE-2c(+).Novagen.html.1.29
TAGAGGATCGGAGATCTCAGTGGTGGTGGTGGTGGTGCTCGAGTGCGGCCGCAAGCTTGT
>1017801.1.5
GCCTGCAGGTCGACACTAGTGGATCCAAAGAATTCAAAAAGCTTCTCGAGAGTACTTCTA
>litmus28i.New_England_Biolabs.html.1.5
CGCATGCCTGTACATCCGGAGACGCGTCACGGCCGAAGCTAGCGAATTCGTGGATCCAGA
>4165118.1.50
GGGATCCACTAGTTCTAGAGCGGCCGCCACCGCGGTGGAGCTCGACGGATCATTTATTCT
>pET-31b(+).Novagen.html.1.366
GCAAGGTGGTGAGCATCCGCGCCTTGTTTGGCGAGAAGAATATTCACGCATGCCAGATGC
>pSL180.Generic.html.1.163
TTAGCCGGCTACGTATACTCCGGAATATTAATAGGCCTAGGATGCATATGGCGGCCGCCT
>8216950.4.31
CCAAGCTTATCGATTTCGAACCCGGGGTACCGAATTCCTCGAGTCTAGAGGAGCATGCGA
>pTriEx-1.Novagen.html.1.26
GGTGCTCGAGATCCTCGGGGTCTTCCGGGGCGAGTTCTGGCTGGCTTGCACGTGTATACA
>603191.2.18
AGTAGGCCTATTATTTTTGACACCAGACAAGTTGGTAATGGTAGCGACCGGCGCTCAGTT
>56406608.1.113
TAGTTAATATCCGCTTCACGCCATGTTCGTCCGCTTTTGCCCTGGAGTTTGCCTTCCCTG
>113073444.1.15
TGCATGCCTGCAGGTCGACTCTAGACACGGGGTGGTTTAAACGCGGCCGCGGTACCACTA
>8346634.2.129
CTAGAACGTTAGCCGGCTACGTATACTCCGGAATATTAATAGGCCTAGGATGCATATGGC
>pET-31b(+).Novagen.html.1.246
TGACGCAGGAGGTACGCGCGGTCGCCAACGAAGCGGCCTTCGCTTTCACCGTCAGCTTCG
>pCMV-Script.Stratagene.html.1.18
GAGGTCGACGGTATCGATAAGCTTGATATCGAATTCCTGCAGCCCGGGGGATCCGCCCGG
>pAN524.Generic.html.1.48
CAGACGAGGCCGCTCAGGGCGAGTAGAGATCGGAAGCCCATGGTGATGTCTGCTCAAGCG
>pThioHisc.InVitrogen.html.2.1
TGCAGGTCGACTCTAGAGGCCTGCGGCCGCGGAATTCGAAGATCTCGAGCTCATGCATAG
>pSL190.Generic.html.1.44
GCTCTGTACATGTCCGCGGTCGCGACGTACGCGTATCGATGGCGCCAGCTGCAGGCGGCC
>47132183.1.27
CTTCTCGAGGAATTCCTGCAGCCCGGGGGATCCACTAGTGAGCTCATGCATGATATCGTC
>63146876.1.9
CTTGCATGCCTGCAGGTCGACTCTAGAGGATCCCCGGGTACCGAGCTCGAATTCCCCAGA
>pRSET_CAT.InVitrogen.html.1.388
GCAAATATTATACGCAAGGCGACAAGGTGCTGATGCCGCTGGCGATTCAGGTTCATCATG
>pBACgus-7.Invitrogen.html.1.34
GGATCCAGGCCTTTTGAGGAGAAGCCCGGGCTCTTGTCGTCGTCATCACCTCCACCGCTA
>4097017.1.3
TCCACCGCGGTGGCGGCCGCTCTAGACAATGCTCAGGACTGATGAGTCCGTGAGGACGAA
>pET-44a(+).Novagen.html.1.3
GGGGCAGCGCGGGTTCTGGTACGATTGATGACGACGACAAGAGTCCGGGAGCTCGTGGAT
>pTRE-Shuttle2.Clontech.html.1.28
ATGCGGCCGCGCTAGCACGCGTCAGCTGACTAGAGGATCCCCGGGTACCGAGCTCGAATT
>pRNAT-H1.3_Hygro.Genscript.html.1.29
TTTAAACTTAAGCTTTCCAAAAAACTTACGCTGAGTACTTCGATCTCTTGAATCGAAGTA
>pT7Blue-2.Novagen.html.1.92
CCTAAATAAGGATCCGATACGTAACGCGTCTGCAGTTTTGAGGAGAAGCCCGGGCTCTTG
>47132199.1.2
ATCCCTTCGCGAGGTACCGGGCCCAAGCTTCTCGAGGAATTCCTGCAGCCCGGGGGATCC
>pDR720.Generic.html.1.6
TTCCCGGGGGATCCGTCGACCTGCAGCCAAGCTGCGTACTAGTTAACTAGTTCGATGATT
>pET-31b(+).Novagen.html.1.174
AGCCCAGGTCCGGTACGGCTGCGATTCGTGAGTTTTACGCCAACTCGCTCAAACTGCCTT
>66815022.1.48
CCGGGAGGCCTGATATCAAGCTTGAGCTCGCGGCCGCTGCTAGCAGATCTTCTAGACTCG
>pMIB_V5-Hisb.InVitrogen.html.1.21
CTGTGCTGGATATCTGCAGAATTCCACCACACTGGACTAGTGGATCCGAGCTCGGTACCA
>208987.1.14
TCGACATCGATGCTGCAGAATTCCCGGGGGTCGGCGGACGCGGAGCCGGCTGCTGCTGCT
>4097013.1.42
TGATGAGTCCGTGAGGACGAAACTCTAAGGCTTGGATCCAGAGTCTCCTGAACTAGTCCA
>pZP19.Generic.html.1.2
AAGCTTGCATGCCTGCAGGTCGACTCTAGAGGATCCCCCTCTAGAGGATCCCCTCGAGAA
>915333.1.74
GCTCGGTACCCTACTGCAGGAGCGGCCGCCCGGGCCTCCAGGATCCCCATGGCCAGAATT
>pAN561H.Generic.html.1.41
ATTCTGGGTAAACGACTCATAGGAGAGTTGTAAAAAAGTTTCGGCCGGCGTATTGGGTGT
>4097013.1.70
GGCTTGGATCCAGAGTCTCCTGAACTAGTCCAAGCTTATCGATACCGTCGACCTCGAGGG
>pCMV-PCR.Stratagene.html.1.129
CAGCCCGGGGGATCCGCCCGGGCTAGAGCGGCCGCCACCGCGGTGGAGCTCCAGCTTTTG
>8346640.2.91
TGCGCGCGATCGATATCAGCGCTTTAAATTTCGCATGCTAGAACGTTAGCCGGCTACGTA
>4097017.1.191
CGTGAGGACGAAACTCTAAGGCTTGGATCCAGAGTCTCCTGAACTAGACAATGCTCAGGA
>55274248.1.21
GTCGACGGTATCGATAAGCTTGATATCGAATTCCTGCAGCCCGGGGGATCCACTAGTTCT
>73697467.2.39
CTTTGTTAGCAGCCGGATCAGCTTGCATGCCTGCAGGTCGACTCTAGAGGATCCCCGGGT
>pMCS5.Mobitec.html.1.81
ATCTGGCCGGCCCACCGGTGGGCCATATGGGCCCGCGGCCGCGAATTCGAGCTCGGTACC
>pET-43.1Ek_LIC.Novagen.html.1.29
CTCGTGGATCCGAATTCTGTACAGGCGCGCCTGCAGGACGTCGACGGTACCATCGATACG
>13446791.1.20
AGGCCTTACTAGTGGATCCCCCGGGATGCATGAATTCAAGCTTATCGATGTCGACGCGGC
>pET-41b(+).Novagen.html.1.15
TCGGGGATCCGAATTCTGTACAGGCCTTGGCGCGCCTGCAGGCGAGCTCCGTCGACAAGC
>48995599.1.53
CTTTAAATTTGCGCATGCTAGCTATAGTTCTAGAGGTACCGGTTGTTAACGTTAGCCGGC
>pRSET_CAT.InVitrogen.html.1.39
GTACCATGGAATTCGAAGCTTCGACGAGATTTTCAGGAGCTAAGGAAGCTAAAATGGAGA
>4512193.1.28
ACGTCGACGCGTCTGCAGAAGCTTCGAATTCGAGCTCCCGGGTACCATGGCATGCATCGA
>4097019.1.254
ATGAGTCCGTGAGGACGAAACTCTAAGGCTTGGATCCAGAGTCTCCTGAACTAGACAATG
>pAX4CM.USB.html.1.51
GCCCGGCGGCAACCGAGCGTTCTGAATTAATTAATCATCGTCAATCAATCACCCGGGCTG
>pCMV-PCR.Stratagene.html.1.57
TCGAGATGGAACAAGACCCGGGAAGAGCAAGCTTGATATCGCTCTTCACTTGTCGTCGTC
>45655410.1.10
CGCGTTGGGAGCTCTCCCATATGGTCGACCTGCAGGCGGCCGCGAATTCACTAGTGATAT
>4097019.1.662
TGCTCAGGACTGATGAGTCCGTGAGGACGAAACTCTAAGGCTTGGATCCAGAGTCTCCTG
>498575.1.8
GCTCGGTACCCGGGGATCCTCTAGAGTCGATCGTTAACGCGTCGACGCGGCCGCGGGGGC
>45862352.2.28
CTGCAGTATCGATGCGGCCGCAAAGTCGACGAATTCTCCCGGGTGGATCCAAGGCCTTCT
>SSEV19.Generic.html.1.238
GGGATCCTCTAGAGTCGACCTGCAGGCATGCAAGCTTCGATGGAATTCCCTCCGGGAGCT
>pAX4CP.USB.html.1.61
AACCGAGCGTTCTGAATTAATTAATCATCGTCAATCAATCACCCGGGCTGCAGTCGACTC
>pcDNA2.1.InVitrogen.html.1.42
TGTGCTGGAATTCTGCAGATATCCATCACACTGGCGGCCGCTCGAGCATGCATCTAGAGG
>pTriEx-1.Novagen.html.1.6
GTGATGGTGATGGTGATGGTGGTGCTCGAGATCCTCGGGGTCTTCCGGGGCGAGTTCTGG
>3139056.1.123
CCTGCAGGCATGCAAGCTCCAGCTGCTCGAGTTCTATAGTGTCACCTAAATCGTATGTGT
>110433179.1.55
ACCATTAGGCCTATTTAGGTGACACTATAGAACAAGTTTCGGTCCGGAATTCCCGGGATA
>RR2.ATCC.html.1.31
GTGGATAACCGTATTACCGCCTTTGAGTGAGCTGGTACCTCTAGACCCGGGCGAACGACC
>2440162.1.15
CCTCTGCAGTCGACGGGCCCGGGATCCGATATCTAGATGCATTCGCGAGGTACCGAGCTC
>pTriEx-1.Novagen.html.1.18
GTGATGGTGGTGCTCGAGATCCTCGGGGTCTTCCGGGGCGAGTTCTGGCTGGCTTGCACG
>4165113.1.17
CGCGTCCATGGAGATCTCGAGGCCTGCAGCCCGGGGGATCCACTAGTTCTAGAGCGGCCG
>pMT_BiP_V5-Hisc.InVitrogen.html.8.5
GCCCTCTAGACTCGAGCGGCCGCCACTGTGCTGGATATCTGCAGAATTCCACCACACTGG
>287942.1.5
CCGAGCTCGAGATCTGCAGCTGGTACCATGGAATTCGAAGCTTGATCCGACCCATTTGCT
>4165118.1.41
GCAGCCCGGGGGATCCACTAGTTCTAGAGCGGCCGCCACCGCGGTGGAGCTCGACGGATC
>pMT_BiP_V5-Hisc.InVitrogen.html.8.22
GGCCGCCACTGTGCTGGATATCTGCAGAATTCCACCACACTGGACTAGTAGGTACCCCGG
>209518.1.3
TCGATAAGCTTGGGCTGCAGGTCGACTCTAGAGGATCCCCGGGCGAGCTCGAATTCCGGG
>pT7Blue-2.Novagen.html.1.65
ACCAGATATCGGAATTCTATAGTGTCACCTAAATAAGGATCCGATACGTAACGCGTCTGC
>66815022.1.43
ATTCCCCGGGAGGCCTGATATCAAGCTTGAGCTCGCGGCCGCTGCTAGCAGATCTTCTAG
>4165118.1.42
CAGCCCGGGGGATCCACTAGTTCTAGAGCGGCCGCCACCGCGGTGGAGCTCGACGGATCA
>pRSET_CAT.InVitrogen.html.1.50
TTCGAAGCTTCGACGAGATTTTCAGGAGCTAAGGAAGCTAAAATGGAGAAAAAAATCACT
>208744.1.1
ACCGGTACCTTGTTAGATCTTATGACGAACAAAACAGTAATAACGAAGATGACGATGAAG
>pVE1163.Generic.html.1.3
TTAACGAATTCGGATCCGCATGCTAGCCTGCAGAGCTCGAGGTACCCGGGAAGCTTAGAT
>pSL180.Generic.html.1.18
GGACGTCGACCTGAGGTAATTATAACCCGGGCCCTATATATGGATCCAATTGCAATGATC
>56406597.1.184
CTCCGCCGATGCTTTTCCCCGGAGCGACGTCTGCAAGGTTCCCTTTTGATGCCACCCAGC
>pET-44a(+).Novagen.html.1.53
GCTCGTGGATCCGAATTCTGTACAGGCGCGCCTGCAGGACGTCGACGGTACCATCGATAC
>58279.2.7
AGCCGGATCGATCCGGTCAATCAATCAGCAAGCTTGGCTGCAGGTCGACGGATCCCCGGG
>pTRE-Shuttle2.Clontech.html.1.19
AGCTTATCGATGCGGCCGCGCTAGCACGCGTCAGCTGACTAGAGGATCCCCGGGTACCGA
>pAN24.Generic.html.1.12
CGCTTGGAAATCACATTTGCCAACCCGTTGCAGACGAGGCCGCTCAGGGCGAGTAGAGAT
>4322592.1.52
CCTGCAGGCGGCCGCACTAGTGATATCCCGCGGCCATGCCATTGGTTACCTGGATCCATA
>pET-44b(+).Novagen.html.1.116
TTCGAAGCTTGCGGCCGCACAGCTGTATACACGTGCAAGCCAGCCAGAACTCGCTCCTGA
>pETcoco-2.Novagen.html.1.41
TCCGGAGCGAGTTCTGGCTGGCTTGCGGCCGCAAGCTTCGAAACCGTACGCACGTGGCGC
>pSE280.Invitrogen.html.1.262
GGGCCCGGGTTATAATTACCTCAGGTCGACGTCCCATGTGCAGGTGCTGAATTCGAAGGC
>pSE280.Invitrogen.html.1.234
ATGATCATTGCAATTGGATCCATATATAGGGCCCGGGTTATAATTACCTCAGGTCGACGT
>208744.1.4
GGTACCTTGTTAGATCTTATGACGAACAAAACAGTAATAACGAAGATGACGATGAAGAGT
>pRSET_CAT.InVitrogen.html.1.413
GGTGCTGATGCCGCTGGCGATTCAGGTTCATCATGCCGTCTGTGATGGCTTCCATGTCGG
>2664254.1.15
GTCGTTGACGACAAACTGTCTGAATTCTACTAGTGGATCCGAGCTCGGTACCAAGCTTGA
>pcDNA2.1.InVitrogen.html.1.5
TGGTACCGAGCTCGGATCCACTAGTAACGGCCGCCAGTGTGCTGGAATTCTGCAGATATC
>pSL190.Generic.html.1.10
GTGCACGGCCCACGTGGCCACTAGTACTTCTCGAGCTCTGTACATGTCCGCGGTCGCGAC
>55274248.1.10
CCCCCCTCGAGGTCGACGGTATCGATAAGCTTGATATCGAATTCCTGCAGCCCGGGGGAT
>pET-51b(+).Novagen.html.1.53
TTGAGGAGAAGCCCGGAGCTCCTGCGGCCGCAAGCTTGTCGACCGACGTCGGATCCGGTA
>pBK614.Generic.html.1.57
GCCTGAACAATTAGTTTAGATCCGAGATAGGAGCTTGATATCGAATTCCTGCAGCCCCCT
>4097019.1.523
GCTCAGGACTGATGAGTCCGTGAGGACGAAACTCTAAGGCTTGGATCCAGAGTCTCCTGA
>108947432.1.6
GCGCGCCAAACGAATGGTCTAGAAAGCTTCTCGAGCGGATCCTGCAGGAATTCCCGGGCA
>4097015.1.51
CGTGAGGACGAAACTCTAAGGCTTGGATCCCCCGGGCTGCAGGAATTCGATATCAAGCTT
>287943.1.24
GCTGGTACCATGGAATTCGAAGCTTGATCCGACCCATTTGCTGTCCACCAGTCATGCTAG
>pET-31b(+).Novagen.html.1.3
CCTCTAGAAATAATTTTGTTTAACTTTAAGAAGGAGATATACATATGCATACCCCAGAAC
>pOSEX2.ATCC.html.1.10
TTAAGGCGGCCGCGGTACCGGGCCCGTCGACTCTAGAGCTCTGCAGGCATGCGATATCCC
>pET-27b(+).Novagen.html.1.1
CATGGATATCGGAATTAATTCGGATCCGAATTCGAGCTCCGTCGACAAGCTTGCGGCCGC
>pSL180.Generic.html.1.197
GCCTAGGATGCATATGGCGGCCGCCTGCAGCTGGCGCCATCGATACGCGTACGTCGCGAC
>pDK101.ATCC.html.1.23
GCTCTCCCATATGGTCGACCTGCAGGCGGCCGCACTAGTGATATCCCGCGGCCATGGATA
>pCMV-PCR.Stratagene.html.1.102
TCACTTGTCGTCGTCAATGAATTCCTGCAGCCCGGGGGATCCGCCCGGGCTAGAGCGGCC
>pACYCDuet-1.Novagen.html.2.81
CGAGGGTACCGACGTCAGCGATCGCGTGGCCGGCCGATATCCAATTGAGATCTGCCATAT
>56406597.1.246
AGGGCTTGTGCTTCTGATTTTGTAATGTAATTATCAGGTAGCTTATGATATGTCTGAAGA
>pET-47b(+).Novagen.html.1.70
ACCAGGATCCGAATTCTGTACAGGCCTTGGCGCGCCCGACGTCCGTCGACAAGCTTGCGG
>104716834.1.11
AGGTACCGGGCCCAAGCTTCTCGAGGAATTCCTGCAGCCCGGGGGATCCACTAGTGAGCT
>pET-44b(+).Novagen.html.1.53
GCTCGTGGATCCGAATTCTGTACAGGCGCGCCTGCAGGACGTCGACGGTACCATCGATAC
>pET-47b(+).Novagen.html.1.183
TTCGAACGCCAGCACATGGACAGCTCTACTTCTGCTGCTCTCGAGGCTTAATTAACCTAG
>pS1.ATCC.html.1.47
ATGTTAACAGATCTCGTACGCGTGCCGGCGCCTCGAGACTAGTGCGCGCTAGCTATCGAT
>56406608.1.184
GTCTCCGCCGATGCTTTTCCCCGGAGCGACGTCTGCAAGGTTCCCTTTTGATGCCACCCA
>595764.1.164
TTAGCCGGCTACGTATACTCCGGAATATTAATAGGCCTAGGATGCATATGGCGGCCGCCT
>pGEXKG.Generic.html.1.3
GCTTGAGCTCGAGTCGACCCATGGAGTCTAGAATTCCACCACCACCACCGGAAATTTCCC
>pCMV-PCR.Stratagene.html.1.128
GCAGCCCGGGGGATCCGCCCGGGCTAGAGCGGCCGCCACCGCGGTGGAGCTCCAGCTTTT
>pIVEX-GST.Roche.html.1.1
GGATCCCGGGCTGCAGAGCTCGCTCGAGTCGACTTGCCATGGTCATATGTTTAATTAAGC
>pET-31b(+).Novagen.html.1.47
ATGCATACCCCAGAACACATCACCGCCGTGGTACAGCGCTTTGTGGCTGCGCTCAATGCC
>4097017.1.267
GACGAAACTCTAAGGCTTGGATCCAGAGTCTCCTGAACTAGACAATGCTCAGGACTGATG
>118200856.1.63
ACCGGTATCCTGCAGGTAGCATGCAAGAGATCTTATAGGCCTCGAGTTAACGTTCGAGGT
>45655410.1.50
CGCGAATTCACTAGTGATATCGAATTCCCGCGGCCGCCATGGCGGCCGGGAGCATGCGAC
>4097019.1.154
GTCTCCTGAACTAGACAATGCTCAGGACTGATGAGTCCGTGAGGACGAAACTCTAAGGCT
>17864894.1.18
CCGGCGCGCCCGGGCTCGAGTGCACGTACGACGTCTAGACCTAGGCCTTAAGATCTGATC
>pRSF-1.Novagen.html.1.91
CGCAAGCTTGTCGACCTGCAGGCGCGCCGTGTACACGAGCTCCCAATTGGGATCCGGACT
>pTRXNM.USB.html.1.2
GAATTCGAGCTCGGTACCCGGGGATCCTCTAGCTAGAGCCACCCCCCTGGTGCAGGCATG
>595767.1.111
TGCATCCTAGGCCTATTAATATTCCGGAGTATACGTAGCCGGCTAACGTTAACAACCGGT
>pDPL13.Generic.html.1.19
GGAATTCGAGCTCGCGATCGGTACCGTCGACGGATCCCGGGATCTCTAGAAGCTTATCGA
>4321112.1.5
AAGAGTCTAGAGTCGACGAGCTCACTAGTCTCGAGCGGCCGCATCGATATCGGATCCGGT
>27573262.1.26
TCAGGCTCGTGCTGGTACCTCGGATCCGAATTCGAGCTCCGTCGACAAGCTTGCGGCCGC
>pMAL-c2.New_England_Biolabs.html.1.15
GACTCTAGAGGATCCGAATTCTGAAATCCTTCCCTCGATCCCGAGGTTGTTGTTATTGTT
>17864894.1.30
GGCTCGAGTGCACGTACGACGTCTAGACCTAGGCCTTAAGATCTGATCATATGCATCCGC
>3139056.1.27
GCTTATCGAAATTAATACGACTCACTATAGGGAGACCGGCAGATCTGATATCATCGATGA
>56406604.1.181
GTCTCCGCCGATGCTTTTCCCCGGAGCGACGTCTGCAAGGTTCCCTTTTGATGCCACCCA
>pS1.ATCC.html.1.67
CGTGCCGGCGCCTCGAGACTAGTGCGCGCTAGCTATCGATTCGCGAGCGGCCGCGCGGGT
>4097019.1.485
TCTAAGGCTTGGATCCAGAGTCTCCTGAACTAGACAATGCTCAGGACTGATGAGTCCGTG
>pBluescript\II\KS(+)_LIC.ATCC.html.1.3
GTACCGGGCCCCCCCTCGAGGTCGACGGTATCGATAAGCTTACTGGTTCCGGCGCCGGAG
>118200847.1.98
GAGTTAACGTTCGAGGTCGACTCTAGATAAAGCTTTAGAGCTCTTCTTAAGAAGGATCCA
>pRSF-1.Novagen.html.1.86
GCGGCCGCAAGCTTGTCGACCTGCAGGCGCGCCGTGTACACGAGCTCCCAATTGGGATCC
>pCR3.InVitrogen.html.1.33
GTGTGATGGATATCTGCAGAATTCCAGCACACTGGCGGCCGTTACTAGTGGATCCGAGCT
>124491158.1.2
GTACCTCTAGAAGATCTGTCGACGGTATCGATAAGCTTGATATCGAATTCCTGCAGCCCG
>4097019.1.307
GACAATGCTCAGGACTGATGAGTCCGTGAGGACGAAACTCTAAGGCTTGGATCCAGAGTC
>pRSET_CAT.InVitrogen.html.1.237
AGAAAAATAAGCACAAGTTTTATCCGGCCTTTATTCACATTCTTGCCCGCCTGATGAATG
>56406608.1.263
GATTTTGTAATGTAATTATCAGGTAGCTTATGATATGTCTGAAGATAATCCGCAACCCCG
>118200847.1.180
CCGCGGATCTGATCCCGGGCGGGTACCTTTGAATTCCACTTAATTAAGAAGGCCGGCCCT
>pCRT7_VP22-1-TOPO.InVitrogen.html.1.19
CACTGTGCTGGATATCTGCAGAATTGCCCTTAAGGGCAATTCCACCACACTGGACTAGTG
>pCMV-PCR.Stratagene.html.1.109
TCGTCGTCAATGAATTCCTGCAGCCCGGGGGATCCGCCCGGGCTAGAGCGGCCGCCACCG
>pQE-TriSystem_Strep.Qiagen.html.1.37
GGTACCGTCGACCTGCAGGCGCGCCGAGATCTGAGAATTCGGATCCACGAGCTCCCGGGA
>pET-47b(+).Novagen.html.1.130
CCGCAGAGCTCGCTCTGGTGCCACGCGGTAGTAAAGAAACCGCTGCTGCTAAATTCGAAC
>pAX4BP.USB.html.1.57
GGCAACCGAGCGTTCTGAATTAATTAATCATCGTCAATCAATCACCCGGGCTGCAGTCGA
>pAX4CM.USB.html.1.1
TAAGCTTCGACGGATCCGGGCAACGTTCTTGCCATTGCTGCATAAAAAACGCCCGGCGGC
>pSL190.Generic.html.1.167
GGTACCTCTAGAACTATAGCTAGCATGCGCAAATTTAAAGCGCTGATATCGATCGCGCGC
>56406597.1.15
CTGATTTTTGTAAAGGTCTGATAATGGTCCGTTGTTTTGTAAATCAGCCAGTCGCTTGAG
>p453.Generic.html.1.8
GGGGTACCGTGCAATAAATTAGAATAGTTTCAATTTTTAAGCTATTTATAGCATAGAAAA
>1117808.1.4
AATTAGCTTGGCTGCAGGTCGACGGATCCCCGGGGCCTCCATGGCCATATGACCACCCAA
>55274248.1.19
AGGTCGACGGTATCGATAAGCTTGATATCGAATTCCTGCAGCCCGGGGGATCCACTAGTT
>73697467.2.14
GCAGCCAACTCAGCTTCCTTTCGGGCTTTGTTAGCAGCCGGATCAGCTTGCATGCCTGCA
>pK.ATCC.html.1.3
GCATGTTAACAGATCTCGTACGCGTGCCGGCGCCTCGAGACTAGTGCGCGCTAGCTATCG
>1277132.2.10
ACTAGTCCTAGGCCGGCGCCCGGGAACTCCGGATGCATATGCATGCTGCAGGGCCCATGG
>pBMN-GFP.Orbigen.html.1.5
ACGTAGCGGCCGCGGCGCGCCGGCCCTCGAGGCCTGCAGGAATTCGAATTTAAATGGATC
>pET-51b(+).Novagen.html.1.14
AGTGGTGGTGATGGTGATGATGGTGGTGATGAGCGGAAATTGAGGAGAAGCCCGGAGCTC
>pET-31b(+).Novagen.html.1.189
CGGCTGCGATTCGTGAGTTTTACGCCAACTCGCTCAAACTGCCTTTGGCGGTGGAGCTGA
>RR2.ATCC.html.1.27
TTCTGTGGATAACCGTATTACCGCCTTTGAGTGAGCTGGTACCTCTAGACCCGGGCGAAC
>pMAL-P2x.New_England_Biolabs.html.1.32
TCTAGAGGATCCGAATTCTGAAATCCTTCCCTCGATCCCGAGGTTGTTGTTATTGTTATT
>45862365.1.74
ATCCAAGGCCTTCTAGAAAAACTCGAGAACGTTGGGCCCCAATTGGCTAGCAAGCTTTCC
>pET-31b(+).Novagen.html.1.331
TGCGCCCATCGATCACTTTCGCTTCAATGGCGCCGGCAAGGTGGTGAGCATCCGCGCCTT
>pMCS5.Mobitec.html.1.58
CGTGGCGCCACTAGTGCTAGCAGATCTGGCCGGCCCACCGGTGGGCCATATGGGCCCGCG
>pSL180.Generic.html.1.190
TTAATAGGCCTAGGATGCATATGGCGGCCGCCTGCAGCTGGCGCCATCGATACGCGTACG
>pDK101.ATCC.html.1.55
CACTAGTGATATCCCGCGGCCATGGATAACATGGCCAACAAAACCATGGCGGCCGGGAGC
>118200845.1.50
GTTATACCGGTATCCTGCAGGTAGCATGCAAGAGATCTTATAGGCCTCGAGTTAACGTTC
>287941.1.5
CCGAGCTCGAGATCTGCAGCTGGTACCATGGAATTCGAAGCTTGATCCCGACCCATTTGC
>4495058.1.8
GCATGCGGCCGCATCTAGAGGGCCCGGATCCCTCGAGGTCGACGAATTCGAGCTCGGCCG
>56406604.1.102
CTGATGTATAGTTAATATCCGCTTCACGCCATGTTCGTCCGCTTTTGCCCTGGAGTTTGC
>pET-31b(+).Novagen.html.1.184
CGGTACGGCTGCGATTCGTGAGTTTTACGCCAACTCGCTCAAACTGCCTTTGGCGGTGGA
>pRPM2.Generic.html.1.32
GATCCCCCCGGTCCGGATGGAAGACCCGGGTCTTCCTACCGGAGGGTACCGAGCTCGAAT
>pAX4CM.USB.html.1.76
ATTAATTAATCATCGTCAATCAATCACCCGGGCTGCAGTCGACTCTAGATCTGGTACCGA
>pET-12c.Novagen.html.1.6
TAGAAATAATTTTGTTTAACTTTAAGAAGGAGATATACATATGCGGGCGAAACTCCTAGG
>pCMV-Script.Stratagene.html.1.36
AAGCTTGATATCGAATTCCTGCAGCCCGGGGGATCCGCCCGGGCTAGAGCGGCCGCCACC
>3139056.1.79
ATCGATGAATTCGAGCTCGGTACCCGGGGATCCTCTAGAGTCGACCTGCAGGCATGCAAG
>18252143.1.5
CATGCGAATTCAGATCTAGAGCTCTGCAGGATCCAAGCTTACTAGTGGTACCACGCGTGA
>pSL180.Generic.html.1.201
AGGATGCATATGGCGGCCGCCTGCAGCTGGCGCCATCGATACGCGTACGTCGCGACCGCG
>310830.1.7
CCCGGGAGAGCTCGATATCGCATGCGGTACCTCTAGAAGAAGCTTGGGATCCGTCGACCT
>pCMV-PCR.Stratagene.html.1.42
GTACCGGGCCCCCCCTCGAGATGGAACAAGACCCGGGAAGAGCAAGCTTGATATCGCTCT
>pEYFP.Clontech.html.2.12
CCGACTAGTAGGCCTATTATTTTTGACACCAGACAAGTTGGTAATGGTAGCGACCGGCGC
>3139056.1.24
CTGGCTTATCGAAATTAATACGACTCACTATAGGGAGACCGGCAGATCTGATATCATCGA
>83314120.1.10
GAATTCAGATCTAGAGCTCTGCAGGATCCAAGCTTACTAGTGGTACCACGCGTGAATAGA
>8346634.2.9
ATGGCCATGGGACGTCGACCTGAGGTAATTATAACCCCGGGCCCTATATATGGATCCAAT
>4097019.1.341
AAACTCTAAGGCTTGGATCCAGAGTCTCCTGAACTAGACAATGCTCAGGACTGATGAGTC
>pET-44a(+).Novagen.html.1.117
TCGAAGCTTGCGGCCGCACAGCTGTATACACGTGCAAGCCAGCCAGAACTCGCTCCTGAA
>4097017.1.180
ACTGATGAGTCCGTGAGGACGAAACTCTAAGGCTTGGATCCAGAGTCTCCTGAACTAGAC
>208744.1.22
ATGACGAACAAAACAGTAATAACGAAGATGACGATGAAGAGTAGTACGATTAGCAGGACA
>56406608.1.193
GATGCTTTTCCCCGGAGCGACGTCTGCAAGGTTCCCTTTTGATGCCACCCAGCCGAGGGC
>4097019.1.610
CCGTGAGGACGAAACTCTAAGGCTTGGATCCAGAGTCTCCTGAACTAGACAATGCTCAGG
>SSEV19.Generic.html.1.160
GTGCATCTGCCAGTTTGAGGGGACGACGACCGTATCGGCCTCAGGAAGATCGCACTCCAG
>pETcoco-2.Novagen.html.1.13
TGAGGTTAATTAAAGATCCTCGGGATCTTCCGGAGCGAGTTCTGGCTGGCTTGCGGCCGC
>73697467.2.47
GCAGCCGGATCAGCTTGCATGCCTGCAGGTCGACTCTAGAGGATCCCCGGGTACCGAGCC
>4097019.1.285
GGATCCAGAGTCTCCTGAACTAGACAATGCTCAGGACTGATGAGTCCGTGAGGACGAAAC
>4097017.1.290
CAGAGTCTCCTGAACTAGACAATGCTCAGGACTGATGAGTCCGTGAGGACGAAACTCTAA
>48995608.1.17
AGGGGCGGAATTGGCCGCCCTAGATGCATGCTCGACGCGTACGTCGCGACCGCGGACATG
>pT7Blue-2.Novagen.html.1.14
GGGCCCCCACACGTGTGGTCTAGAGCTAGCCTAGGCTCGAGAAGCTTGTCGACCAGATAT
>595764.1.126
CATGCTAGCTATAGTTCTAGAGGTACCGGTTGTTAACGTTAGCCGGCTACGTATACTCCG
>pSE280.Invitrogen.html.1.6
TGCACGGCCCACGTGGCCACTAGTACTTCTCGAGCTCTGTACATGTCCGCGGTCGCGACG
>M13K82.Generic.html.1.26
CTTGGCTGCAGGTCGACGGATCCCCTAGCACTCCCGGGTTTAGCACTCCCGGGTTGGGAA
>5420374.1.15
TAGAATACTCAAGCTTATGCATGCGGCCGCATCTAGAGGGCCCGGATCCCTCGAGGTCGA
>pGT-N29.New_England_Biolabs.html.1.16
TCACCATGGGAGACGTCACCGGTTCTAGAACCTAGGGAGCTCTGGTACCCACTAGGCGGC
>310803.1.22
ATCGCATGCGGTACCTCTAGAAGAAGCTTGGGATCCGTCGACCTGCAGCCAAGCTCTCGA
>pET-43.1Ek_LIC.Novagen.html.1.106
CGCACAGCTGTATACACGTGCAAGCCAGCCAGAACTCGCTCCTGAAGACCCAGAGGATCT
>8346634.2.98
CGATCGATATCAGCGCTTTAAATTTCGCATGCTAGAACGTTAGCCGGCTACGTATACTCC
>3139056.1.3
GATTCATTAATGCAGGTTAACCTGGCTTATCGAAATTAATACGACTCACTATAGGGAGAC
>66472063.1.41
GATTACCTATCTAGACTGCAGGTCGACAAGCTTGAATTCGGATCCCTCGAGGGTACCGAG
>pExchange-6C.Stratagene.html.1.16
TCGATAAGCTTGATATCGAATTCCTGCAGCCCGGGGGATCCGCCCGGGCTAGAGCGGCCG
>4097017.1.272
AACTCTAAGGCTTGGATCCAGAGTCTCCTGAACTAGACAATGCTCAGGACTGATGAGTCC
>pPDM-1.Epicentre.html.1.4
ATTCGAGCTCGGTACCCGGGGATCCTCTAGAGTCGACCTGCAGGCATGCAAGCTTCAGCT
>pT7Blue-2.Novagen.html.1.112
GTAACGCGTCTGCAGTTTTGAGGAGAAGCCCGGGCTCTTGTCGTCGTCATCGCTGCCACC
>287943.1.1
CGGATCCGAGCTCGAGATCTGCAGCTGGTACCATGGAATTCGAAGCTTGATCCGACCCAT
>SSEV19.Generic.html.1.90
CCGTGGGAACAAACGGCGGATTGACCGTAATGGGATAGGTTACGTTGGTGTAGATGGGCG
>1066312.1.23
CGCCGAATTCGAGCTCGGTACCCGGGGATCCTCTAGAGTCGACCTGCAGGCATGCAAGCT
>118200854.1.121
TAGAGCTCTTCTTAAGAAGGATCCAGATCCACTAGTGGCCTATGCGGCCGCGGATCTGAT
>pQE-TriSystem.Qiagen.html.1.30
TTCTGGCTGGCTTGCACGTGTATACAGCTGTGCGGCCGCAAGCTTCGAACCGGTACCGTC
>pCR1000.InVitrogen.html.1.3
TTCGCGGCCGCGGTGAGAACCGTTTCTCTCGATATCGAAACCCTTCTCACCTCGGCCGAT
>pMMB208.ATCC.html.1.36
AATTCGAGCTCGGTACCCGGGGATCCTCTAGAGTCGACCTGCAGGCATGCAAGCTTAATT
>pOCUS-2.Novagen.html.1.19
CAGGCCTGCAGGGCCCAACTAGTCTCGAGAAGCTTGATATCGAGCTCGAATTCGCGGCCG
>60101687.1.8
AACCGGAACCCAGGAAACAGCTATGACCGTCGACAGAGATATCCGCGGCCGCAGAACTGG
>pT7T3_18U.Stratagene.html.1.4
TTGTGTGGAATTGTGAGCGGATAACAATTTCACACAGGAAACAGCTATGACATGATTACG
>56406604.1.146
TTGCCCTGGAGTTTGCCTTCCCTGTTTGAGAAGATGTCTCCGCCGATGCTTTTCCCCGGA
>SSEV19.Generic.html.1.97
AACAAACGGCGGATTGACCGTAATGGGATAGGTTACGTTGGTGTAGATGGGCGCATCGTA
>4586830.1.43
TCATTTAAATCGACTCTAGACTTAATTAAGGATCCGGCGCGCCCCCGGGTACCGAGCTCG
>12082761.1.54
TGCAGGTCGACGGGCCCGGGATCCGATATCTAGATGCATTCGCGAGGTACCGAGCTCGAA
>pRSET_CAT.InVitrogen.html.1.179
CAATGTACCTATAACCAGACCGTTCAGCTGGATATTACGGCCTTTTTAAAGACCGTAAAG
>56406597.1.7
AACATTATCTGATTTTTGTAAAGGTCTGATAATGGTCCGTTGTTTTGTAAATCAGCCAGT
>4322592.1.23
ACGCGTTGGGAGCTCTCCCATATGGTCGACCTGCAGGCGGCCGCACTAGTGATATCCCGC
>pOCUS-2.Novagen.html.1.10
ATCTGTCGACAGGCCTGCAGGGCCCAACTAGTCTCGAGAAGCTTGATATCGAGCTCGAAT
>8346640.2.116
AAATTTCGCATGCTAGAACGTTAGCCGGCTACGTATACTCCGGAATATTAATAGGCCTAG
>pSE280.Invitrogen.html.1.85
AGCTGCAGGCGGCCGCCATATGCATCCTAGGCCTATTAATATTCCGGAGTATACGTAGCC
>4165118.1.32
TCGAGGCCTGCAGCCCGGGGGATCCACTAGTTCTAGAGCGGCCGCCACCGCGGTGGAGCT
>pATH11.ATCC.html.1.6
TAAGCTTGGGCTGCAGGTCGACTCTAGAGGATCCCCGGGCGAGCTCGAATTCCGGGGGGA
>56406608.1.147
TTTTGCCCTGGAGTTTGCCTTCCCTGTTTGAGAAGATGTCTCCGCCGATGCTTTTCCCCG
>pSPTBM21.Boehringer.html.1.31
AGAGCTCTAGAGTCGACGGGCCGGGTACCGCGGCCGCCTTAAGACGCGTGGATCCCGGGG
>56406608.1.142
TCCGCTTTTGCCCTGGAGTTTGCCTTCCCTGTTTGAGAAGATGTCTCCGCCGATGCTTTT
>pET-47b(+).Novagen.html.1.139
TCGCTCTGGTGCCACGCGGTAGTAAAGAAACCGCTGCTGCTAAATTCGAACGCCAGCACA
>pUC28.Generic.html.1.11
AGCTCCATGGATATCGATCGCATGCATATGGGCCCTCGAGGCCTTGAATGCGGCCGCGGT
>5825492.1.13
GGGCCCGCGGAGCTCTAGATATCGATGCATATGAATTCAGCTGCAGGATCCTAGTAAGCT
>pAMP10.ATCC.html.1.12
GTCCGGAATTCCCGGGTCGACATCATCATCATTAGTAGTAGTAGGCGGCCGGCCGCTCTA
>pMAL-c2x.New_England_Biolabs.html.1.2
CAAGCTTGCCTGCAGGTCGACTCTAGAGGATCCGAATTCTGAAATCCTTCCCTCGATCCC
>pMIB_V5-Hisc.InVitrogen.html.1.13
GGCCGCCACTGTGCTGGATATCTGCAGAATTCCACCACACTGGACTAGTGGATCCGAGCT
>pIC20HE.Generic.html.1.15
TCTGATATCGCTAGCCGGCTACGTATCGATGAATTCTCGAGGCGGCCGCGGGCCCATGGT
>17864894.1.85
TCCGCGGGCCCGGGTTACGAGATCGATGAATTCGAGCTCGGTACCCCTAGAGTCGACCTG
>pETcoco-2.Novagen.html.1.138
CGTCGTCATCACCAGTTGGCGGTGGCGAGTCCATGTGCTGGCGTTCAAATTTCGCAGCAG
>pRSET_CAT.InVitrogen.html.1.269
ATTCACATTCTTGCCCGCCTGATGAATGCTCATCCGGAATTCCGTATGGCAATGAAAGAC
>RR2.ATCC.html.1.68
CCTCTAGACCCGGGCGAACGACCGAGCGCAGCGAGTCAGTGAGCGAGGATCCTCGAGATC
>118200856.1.55
CGCGTTATACCGGTATCCTGCAGGTAGCATGCAAGAGATCTTATAGGCCTCGAGTTAACG
>pSL180.Generic.html.1.41
AACCCGGGCCCTATATATGGATCCAATTGCAATGATCATCATGACAGATCTGCGCGCGAT
>pETcoco-2.Novagen.html.1.89
CGCACGTGGCGCGCCTGGACGTCATCGATGCGATCGCCCGGGCTCTTGTCGTCGTCATCA
>pET-31b(+).Novagen.html.1.31
AGAAGGAGATATACATATGCATACCCCAGAACACATCACCGCCGTGGTACAGCGCTTTGT
>pHC624.Generic.html.1.9
ACTGGTAGGTATGGAAGATCTCTAGAAGCTTCTAGAGATCTGCAGGTCGACGGATCCCCG
>pET-12c.Novagen.html.1.47
TGCGGGCGAAACTCCTAGGAATAGTCCTGACAACCCCTATCGCGATCAGCTCTTTTGCGT
>pRSET_CAT.InVitrogen.html.1.257
TATCCGGCCTTTATTCACATTCTTGCCCGCCTGATGAATGCTCATCCGGAATTCCGTATG
>SSEV19.Generic.html.1.147
GCGCATCGTAACCGTGCATCTGCCAGTTTGAGGGGACGACGACCGTATCGGCCTCAGGAA
>1673614.1.20
AGTCTAGAGTCGACGGTACCAAGAATTCCATGGATATCCCGGGGATCCATGCTAAGCTTG
>4097019.1.549
CGAAACTCTAAGGCTTGGATCCAGAGTCTCCTGAACTAGACAATGCTCAGGACTGATGAG
>pUCBM21.Boehringer.html.1.29
AGTGCGGCCGCGGTACCGGGCCCGTCGACTCTAGAGCTCTGCAGGCATGCGATATCCCAT
>595767.1.59
CGCGGTCGCGACGTACGCGTATCGATGGCGCCAGCTGCAGGCGGCCGCCATATGCATCCT
>pSU2703.Generic.html.1.58
TGACTTCAGGTGCTACATTTGAAGAGATAAATTGCACTGAAATCTAGAAATATTTTATCT
>4512193.1.4
CCACGGCGATATCGGATCCATATGACGTCGACGCGTCTGCAGAAGCTTCGAATTCGAGCT
>pMAL-p2e.New_England_Biolabs.html.1.34
ATTCCGGTACCTTGTCATCGTCATCCCCGAGGTTGTTGTTATTGTTATTGTTGTTGTTGT
>pAN561H.Generic.html.1.16
TACCTCTAAACAAGTGTACCTGTGCATTCTGGGTAAACGACTCATAGGAGAGTTGTAAAA
>209573.1.267
CAGGTTCATTACCGCGGTTTCCATTATAAAATCCTCTTTGACTTTTAAAACACTCGAGTT
>SSEV19.Generic.html.1.66
GCGAGTAACAACCCGTCGGATTCTCCGTGGGAACAAACGGCGGATTGACCGTAATGGGAT
>4165118.1.23
ATGGAGATCTCGAGGCCTGCAGCCCGGGGGATCCACTAGTTCTAGAGCGGCCGCCACCGC
>11559661.1.6
GCATGCCTGCAGGTCGACTCTAGAGGATCCCCGGGTACCGAGCTCCTCGAGAGATCTGAA
>595764.1.159
TAACGTTAGCCGGCTACGTATACTCCGGAATATTAATAGGCCTAGGATGCATATGGCGGC
>pCDF1-MCS1-EF1-Puro.System_Biosciences.html.1.5
GCCGCGAATTCATTTAAATTAATTAAGCTTAGATCTGGATCCGGCGCGCCCGGGCTCTAG
>pRNAT-H1.3_Hygro.Genscript.html.1.41
CTTTCCAAAAAACTTACGCTGAGTACTTCGATCTCTTGAATCGAAGTACTCAGCGTAAGC
>pSTBlue-1.Novagen.html.1.8
GAGCTCGGGCCCCCACACGTGTGGTCTAGAGCTAGCCTAGGCTCGAGAAGCTTGTCGACG
>pMAL-P2x.New_England_Biolabs.html.1.23
CAGGTCGACTCTAGAGGATCCGAATTCTGAAATCCTTCCCTCGATCCCGAGGTTGTTGTT
>56406597.1.222
TTCCCTTTTGATGCCACCCAGCCGAGGGCTTGTGCTTCTGATTTTGTAATGTAATTATCA
>pET-42b(+).Novagen.html.1.3
GTCCATGGATATCGGGGATCCGAATTCTGTACAGGCCTTGGCGCGCCTGCAGGCGAGCTC
>595764.1.196
AGGCCTAGGATGCATATGGCGGCCGCCTGCAGCTGGCGCCATCGATACGCGTACGTCGCG
>595767.1.195
CGCAAATTTAAAGCGCTGATATCGATCGCGCGCAGATCTGTCATGATGATCATTGCAATT
>48995599.1.41
TCGATATCAGCGCTTTAAATTTGCGCATGCTAGCTATAGTTCTAGAGGTACCGGTTGTTA
>pCRT7_VP22-1-TOPO.InVitrogen.html.1.26
CTGGATATCTGCAGAATTGCCCTTAAGGGCAATTCCACCACACTGGACTAGTGGATCCGA
>595764.1.106
ATCAGCGCTTTAAATTTGCGCATGCTAGCTATAGTTCTAGAGGTACCGGTTGTTAACGTT
>pAMP19.Invitrogen.html.1.29
AGCGGCCGCCCATGGAGATCTCTACTAGTACGCGTTGGATCCCCGGGTACCGAGCTCGAA
>pRNA-U6.3_Neo.Genscript.html.1.12
AGTCGAGGCTGATCAGCGGTTTAAACTTAAGCTTTCCAAAAAACTTACGCTGAGTACTTC
>pET-43.1Ek_LIC.Novagen.html.1.67
CGTCGACGGTACCATCGATACGCGTTCGAAGCTTGCGGCCGCACAGCTGTATACACGTGC
>pRPM2.Generic.html.1.15
GCAGGTCGACTCTAGAGGATCCCCCCGGTCCGGATGGAAGACCCGGGTCTTCCTACCGGA
>4495058.1.1
AGCTTATGCATGCGGCCGCATCTAGAGGGCCCGGATCCCTCGAGGTCGACGAATTCGAGC
>pET-31b(+).Novagen.html.1.326
GTAGTTGCGCCCATCGATCACTTTCGCTTCAATGGCGCCGGCAAGGTGGTGAGCATCCGC
>pET-31b(+).Novagen.html.1.353
TTCAATGGCGCCGGCAAGGTGGTGAGCATCCGCGCCTTGTTTGGCGAGAAGAATATTCAC
>BSBM.ATCC.html.1.2
GCTTGCATGCCTGCACCAGGGGGGTGGCTCTAGAGGATCCCCGGGTACCGAGCTCGAATT
>595767.1.154
TAACGTTAACAACCGGTACCTCTAGAACTATAGCTAGCATGCGCAAATTTAAAGCGCTGA
>pSL180.Generic.html.1.224
CAGCTGGCGCCATCGATACGCGTACGTCGCGACCGCGGACATGTACAGAGCTCGAGAAGT
>1117808.1.37
GGCCTCCATGGCCATATGACCACCCAAGCTAGCGTAATCTGGAACATCGTATGGGTAAGC
>118200847.1.14
TTTGCGATCGCAGACCTAGGAAAGCTAGCTATACGCGTTATACCGGTATCCTGCAGGTAG
>pET-31b(+).Novagen.html.1.6
CTAGAAATAATTTTGTTTAACTTTAAGAAGGAGATATACATATGCATACCCCAGAACACA
>pUC28.Generic.html.1.18
TGGATATCGATCGCATGCATATGGGCCCTCGAGGCCTTGAATGCGGCCGCGGTACCCGGG
>pETcoco-2.Novagen.html.1.48
CGAGTTCTGGCTGGCTTGCGGCCGCAAGCTTCGAAACCGTACGCACGTGGCGCGCCTGGA
>1017801.1.11
AGGTCGACACTAGTGGATCCAAAGAATTCAAAAAGCTTCTCGAGAGTACTTCTAGAGCGG
>56406597.1.33
TGATAATGGTCCGTTGTTTTGTAAATCAGCCAGTCGCTTGAGTAAAGAATCCGGTCTGAA
>pCRT7_GS.InVitrogen.html.1.26
GCTTCCTTTCGGGCTTTGTTAGCAGCCGGATCAAGCTTCGAATTCGCCCTTAAGGGCGGA
>pExchange-5B.Stratagene.html.1.14
TATCGATAAGCTTGATATCGAATTCCTGCAGCCCGGGGGATCCGCCCGGGCTAGAGCGGC
>118200854.1.84
TCGAGTTAACGTTCGAGGTCGACTCTAGATAAAGCTTTAGAGCTCTTCTTAAGAAGGATC
>56406608.1.244
GCCGAGGGCTTGTGCTTCTGATTTTGTAATGTAATTATCAGGTAGCTTATGATATGTCTG
>pMAL-P2x.New_England_Biolabs.html.1.13
AGCTTGCCTGCAGGTCGACTCTAGAGGATCCGAATTCTGAAATCCTTCCCTCGATCCCGA
>118200845.1.107
TTCGAGGTCGACTCTAGATAAAGCTTTAGAGCTCTTCTTAAGAAGGATCCAGATCCACTA
>pT7T3_18U.Stratagene.html.1.71
TACGACTCACTATAGGGAATTCGAGCTCCCGGGTTTTTTTTTTTTTTTTTTGGGGGGGGG
>3139056.1.18
GTTAACCTGGCTTATCGAAATTAATACGACTCACTATAGGGAGACCGGCAGATCTGATAT
>4097013.1.63
ACTCTAAGGCTTGGATCCAGAGTCTCCTGAACTAGTCCAAGCTTATCGATACCGTCGACC
>pUCBM21.Boehringer.html.1.35
GCCGCGGTACCGGGCCCGTCGACTCTAGAGCTCTGCAGGCATGCGATATCCCATGGAAGC
>56406608.1.26
GTAAAGGTCTGATAATGGTCCGTTGTTTTGTAAATCAGCCAGTCGCTTGAGTAAAGAATC
>208744.1.131
AATGTTCTATGTTATGTTAGTATCATTCGAAACATACCTTTGGGTCCTTTGGCCAATCCC
>pAMP10.ATCC.html.1.25
GGGTCGACATCATCATCATTAGTAGTAGTAGGCGGCCGGCCGCTCTAGAGGATCCAAGCT
>45862396.1.13
ATCGATGCGGCCGCAAAGTCGACGAATTCTCCCGGGTGGATCCAAGGCCTTCTAGAAAAA
>p3T.Mobitec.html.1.20
CGGCCGCTCTAGAACTAGTGGATCCTGGCCATTTTTTGGATGGCGACCCGGGTGCCCAGC
>pAN561H.Generic.html.1.50
AAACGACTCATAGGAGAGTTGTAAAAAAGTTTCGGCCGGCGTATTGGGTGTTACGGAGCA
>pMAL-p.New_England_Biolabs.html.1.2
AGCTTGCCTGCAGGTCGACTCTAGAGGATCCATCGAGGGTAGGTTTACTGAATTCAGGCC
>pSL190.Generic.html.1.30
CTAGTACTTCTCGAGCTCTGTACATGTCCGCGGTCGCGACGTACGCGTATCGATGGCGCC
>27573259.1.31
GTCGTCGTGGTACCTCGGATCCGAATTCGAGCTCCGTCGACAAGCTTGCGGCCGCACTCG
>SSEV19.Generic.html.1.192
TATCGGCCTCAGGAAGATCGCACTCCAGCCAGCTTTCCGGCACCGCTTCTGGTGCCGGAA
>pCITE-2b(+).Novagen.html.1.69
TCGAGTGCGGCCGCAAGCTTGTCGACGGAGCTCGAATTCGGATCCGATTGGGTGGTGGCC
>1649038.1.8
TATCATCGCCAGTGTGCTGGGAATTCGGATCCTCTAGACCATCACATTGGAGCTTCAGCT
>56406604.1.241
GCCGAGGGCTTGTGCTTCTGATTTTGTAATGTAATTATCAGGTAGCTTATGATATGTCTG
>pET-31b(+).Novagen.html.1.87
TTGTGGCTGCGCTCAATGCCGGCGATCTGGACGGCATCGTCGCGCTGTTTGCCGATGACG
>110433179.1.52
ATGACCATTAGGCCTATTTAGGTGACACTATAGAACAAGTTTCGGTCCGGAATTCCCGGG
>pET-31b(+).Novagen.html.1.284
TTCGCTTTCACCGTCAGCTTCGAGTATCAGGGCCGCAAGACCGTAGTTGCGCCCATCGAT
>pcDNA2.1.InVitrogen.html.1.8
TACCGAGCTCGGATCCACTAGTAACGGCCGCCAGTGTGCTGGAATTCTGCAGATATCCAT
>pET-30Ek_LIC.Novagen.html.1.17
AGAGCCCGGGCTTCTCCTCAACCATGGCGATATCGGATCCGAATTCGAGCTCCGTCGACA
>18252143.1.52
GTACCACGCGTGAATAGATAGAGTGCAGGGGCCCCGACCGTGTCGGGGCCCCTGCACGGG
>287937.1.13
TTCCATGGTACCAGCTGCAGATCTCGAGCTCGGATCCCGACCCATTTGCTGTCCACCAGT
>56406604.1.137
CGTCCGCTTTTGCCCTGGAGTTTGCCTTCCCTGTTTGAGAAGATGTCTCCGCCGATGCTT
>595767.1.17
GGCCCACGTGGCCACTAGTACTTCTCGAGCTCTGTACATGTCCGCGGTCGCGACGTACGC
>pCMV-PCR.Stratagene.html.1.139
GATCCGCCCGGGCTAGAGCGGCCGCCACCGCGGTGGAGCTCCAGCTTTTGTTCCCTTTAG
>48995608.1.39
GATGCATGCTCGACGCGTACGTCGCGACCGCGGACATGTACAGAGCTCGAGAAGTACTAG
>209573.1.216
ACGGAGCTCAGCGTATAAGTCAGAGTCCAAGCTTTCTTCTTTACCTTTAGCCAGGTTCAT
>pCRT7_GS.InVitrogen.html.1.92
TCGTCATCGTCGTACAGATCCCGACCCATTTGCTGTCCACCAGTCATGCTAGCCATACCA
>pSL180.Generic.html.1.209
TATGGCGGCCGCCTGCAGCTGGCGCCATCGATACGCGTACGTCGCGACCGCGGACATGTA
>118200845.1.127
AAGCTTTAGAGCTCTTCTTAAGAAGGATCCAGATCCACTAGTGGCCTATGCGGCCGCGGA
>pET-47b(+).Novagen.html.1.39
GCTCTTGAAGTCCTCTTTCAGGGACCCGGGTACCAGGATCCGAATTCTGTACAGGCCTTG
>pCRT7_VP22-1-TOPO.InVitrogen.html.1.10
AGCGGCCGCCACTGTGCTGGATATCTGCAGAATTGCCCTTAAGGGCAATTCCACCACACT
>pET-47b(+).Novagen.html.1.32
CTCCGCGGCTCTTGAAGTCCTCTTTCAGGGACCCGGGTACCAGGATCCGAATTCTGTACA
>4097017.1.222
GAGTCTCCTGAACTAGACAATGCTCAGGACTGATGAGTCCGTGAGGACGAAACTCTAAGG
>pSTBlue-1.Novagen.html.1.33
CTAGAGCTAGCCTAGGCTCGAGAAGCTTGTCGACGAATTCAGATATCACGAATTCTGGAT
>208126.1.72
CGATAACTTCCAGAGACTGGATGTTTTTCGGGTGGATCCCAGAAGTAGTTTTGATGCACA
>4097019.1.572
GAGTCTCCTGAACTAGACAATGCTCAGGACTGATGAGTCCGTGAGGACGAAACTCTAAGG
>SSEV19.Generic.html.1.217
CCATCGAGAGCTCGGTACCCGGGGATCCTCTAGAGTCGACCTGCAGGCATGCAAGCTTCG
>pAN561H.Generic.html.1.29
GTGTACCTGTGCATTCTGGGTAAACGACTCATAGGAGAGTTGTAAAAAAGTTTCGGCCGG
>595767.1.50
GTACATGTCCGCGGTCGCGACGTACGCGTATCGATGGCGCCAGCTGCAGGCGGCCGCCAT
>pMAL-c2.New_England_Biolabs.html.1.10
AGGTCGACTCTAGAGGATCCGAATTCTGAAATCCTTCCCTCGATCCCGAGGTTGTTGTTA
>595767.1.46
CTCTGTACATGTCCGCGGTCGCGACGTACGCGTATCGATGGCGCCAGCTGCAGGCGGCCG
>pAMP19.Invitrogen.html.1.14
GCAGGTCGACTCTAGAGCGGCCGCCCATGGAGATCTCTACTAGTACGCGTTGGATCCCCG
>pET-44b(+).Novagen.html.1.74
ACAGGCGCGCCTGCAGGACGTCGACGGTACCATCGATACGCGTTCGAAGCTTGCGGCCGC
>pGEM-7Zf(+)_LIC-R.ATCC.html.1.15
GTTGGGAGCTCTCCGGATCCAAGCTTATCGATTTCGAACCCGGGGTACCAAACTCGCTCC
>8346640.2.125
ATGCTAGAACGTTAGCCGGCTACGTATACTCCGGAATATTAATAGGCCTAGGATGCATAT
>10504974.1.11
AGCGGCCGCCACGGCGATATCGGATCCATATGACGTCGACGCGTCTGCAGAAGCTTCGAA
>pRSET_CAT.InVitrogen.html.1.210
ATATTACGGCCTTTTTAAAGACCGTAAAGAAAAATAAGCACAAGTTTTATCCGGCCTTTA
>pRSFDuet-1.Novagen.html.1.16
CGCAGCAGCGGTTTCTTTACCAGACTCGAGGGTACCGACGTCAGCGATCGCGTGGCCGGC
>pET-43.1Ek_LIC.Novagen.html.1.36
ATCCGAATTCTGTACAGGCGCGCCTGCAGGACGTCGACGGTACCATCGATACGCGTTCGA
>pCRT7_GS.InVitrogen.html.1.31
CTTTCGGGCTTTGTTAGCAGCCGGATCAAGCTTCGAATTCGCCCTTAAGGGCGGATCCTT
>287936.1.5
GCTTCGAATTCCATGGTACCAGCTGCAGATCTCGAGCTCGGATCCGCGACCCATTTGCTG
>pBEND2.Generic.html.1.46
CCTCCCGGGCAGCTGGATATCTTTAAACTCGAGACTAGTCCATGGATCGATGCTAGCAGA
>pAX4BP.USB.html.1.61
ACCGAGCGTTCTGAATTAATTAATCATCGTCAATCAATCACCCGGGCTGCAGTCGACTCT
>pRSET_CAT.InVitrogen.html.1.358
ACAACTTCTTCGCCCCCGTTTTCACCATGGGCAAATATTATACGCAAGGCGACAAGGTGC
>pRSF-1.Novagen.html.1.112
GCGCGCCGTGTACACGAGCTCCCAATTGGGATCCGGACTCTTGTCGTCGTCATCATTCGA
>pET-11d.Novagen.html.1.35
GAAGGAGATATACCATGGCTAGCATGACTGGTGGACAGCAAATGGGTCGGATCCGGCTGC
>pRNAT-H1.3_Hygro.Genscript.html.1.2
GAAGGCACAGTCGAGGCTGATCAGCGGTTTAAACTTAAGCTTTCCAAAAAACTTACGCTG
>56406597.1.47
TGTTTTGTAAATCAGCCAGTCGCTTGAGTAAAGAATCCGGTCTGAATTTCTGAAGCCTGA
>pRSET_CAT.InVitrogen.html.1.42
CCATGGAATTCGAAGCTTCGACGAGATTTTCAGGAGCTAAGGAAGCTAAAATGGAGAAAA
>747953.1.7
TAGCATGACTGGTGGACAGCAAATGGGTCGGATCCGAATTCGAGCTCCGTCGACAAGCTT
>pRSET_CAT.InVitrogen.html.1.2
GATGACGATAAGGATCCGAGCTCGAGATCTGCAGCTGGTACCATGGAATTCGAAGCTTCG
>6759494.1.7
ATATCATCGATGAATTCGAGCTCGGTACCCGGGGATCCTCTAGAGTCGACCTGCAGGCAT
>595764.1.241
TACGCGTACGTCGCGACCGCGGACATGTACAGAGCTCGAGAAGTACTAGTGGCCACGTGG
>pSE280.Invitrogen.html.1.39
GCTCTGTACATGTCCGCGGTCGCGACGTACGCGTATCGATGGCGCCAGCTGCAGGCGGCC
>18252143.1.39
AAGCTTACTAGTGGTACCACGCGTGAATAGATAGAGTGCAGGGGCCCCGACCGTGTCGGG
>8346640.2.21
GTCGACCTGAGGTAATTATAACCCCGGGCCCTATATATGGATCCAATTGCAATGATCATC
>pET-31b(+).Novagen.html.1.343
TCACTTTCGCTTCAATGGCGCCGGCAAGGTGGTGAGCATCCGCGCCTTGTTTGGCGAGAA
>4097019.1.313
GCTCAGGACTGATGAGTCCGTGAGGACGAAACTCTAAGGCTTGGATCCAGAGTCTCCTGA
>47132196.1.8
GCGAGGTACCGGGCCCAAGCTTCTCGAGGAATTCCTGCAGCCCGGGGGATCCACTAGTGA
>pCRT7_VP22-1-TOPO.InVitrogen.html.1.16
CGCCACTGTGCTGGATATCTGCAGAATTGCCCTTAAGGGCAATTCCACCACACTGGACTA
>110433179.1.101
GAATTCCCGGGATATCGCGGCCGCTTAATTAACCTCGAGGAGTGGTCCCTATAGTGAGTC
>54043009.1.27
CTTCTCGAGGAATTCCTGCAGCCCGGGGGATCCACTAGTGAGCTCATGCATGATCGAGCT
>113073402.1.4
GCCTGCAGGTCGACTCTAGACACGGGGTGGTTTAAACGCGGCCGCGGTACCACTAGTACG
>pMMB208.ATCC.html.1.1
GAAAACTTCTCTCATCCGCCAAAACAGCCAAGCTGAATTCGAGCTCGGTACCCGGGGATC
>pET-31b(+).Novagen.html.1.21
TTTAACTTTAAGAAGGAGATATACATATGCATACCCCAGAACACATCACCGCCGTGGTAC
>10504974.1.53
GTCTGCAGAAGCTTCGAATTCGAGCTCCCGGGTACCATGGCATGCATCGATAGATCTCGA
>13446792.1.3
CTCTCTAGAGGCCATGGCGGCCGCACTAGTGGATCCCCCGGGATGCATGAATTCAAGCTT
>287936.1.13
TTCCATGGTACCAGCTGCAGATCTCGAGCTCGGATCCGCGACCCATTTGCTGTCCACCAG
>pCMV-PCR.Stratagene.html.1.140
ATCCGCCCGGGCTAGAGCGGCCGCCACCGCGGTGGAGCTCCAGCTTTTGTTCCCTTTAGT
>83314120.1.50
TGGTACCACGCGTGAATAGATAGAGTGCAGGGGCCCCGACCGTGTCGGGGCCCCTGCACG
>118200854.1.40
TATACCGGTATCCTGCAGGTAGTATGCAAGAGATCTTATAGGCCTCGAGTTAACGTTCGA
>4097019.1.80
CAGAGTCTCCTGAACTAGACAATGCTCAGGACTGATGAGTCCGTGAGGACGAAACTCTAA
>17864894.1.20
GGCGCGCCCGGGCTCGAGTGCACGTACGACGTCTAGACCTAGGCCTTAAGATCTGATCAT
>pET-52b(+).Novagen.html.1.12
TTAGTGGTGGTGATGGTGATGATGGTGGTGATGAGCGGAACTACCGCGTGGCACCAGAGC
>4097019.1.329
TCCGTGAGGACGAAACTCTAAGGCTTGGATCCAGAGTCTCCTGAACTAGACAATGCTCAG
>pCR2.1.InVitrogen.html.1.3
CCCTCTAGATGCATGCTCGAGCGGCCGCCAGTGTGATGGATATCTGCAGAATTCGGCTTA
>pT7Blue-2.Novagen.html.1.165
TGCCACCGGTACCGCTGTCGATGTGCTGGCGTTCGAATTTAGCAGCAGCGGTTTCTTTGG
>27573259.1.24
CGTCAGCGTCGTCGTGGTACCTCGGATCCGAATTCGAGCTCCGTCGACAAGCTTGCGGCC
>pET-30Ek_LIC.Novagen.html.1.4
GATGACGACGACAAGAGCCCGGGCTTCTCCTCAACCATGGCGATATCGGATCCGAATTCG
>pRSFDuet-1.Novagen.html.1.26
GTTTCTTTACCAGACTCGAGGGTACCGACGTCAGCGATCGCGTGGCCGGCCGATATCCAA
>pET-12c.Novagen.html.1.15
TTTTGTTTAACTTTAAGAAGGAGATATACATATGCGGGCGAAACTCCTAGGAATAGTCCT
>8346634.2.65
CAATTGCAATGATCATCATGACAGATCTGCGCGCGATCGATATCAGCGCTTTAAATTTCG
>1184321.1.1
AGCTCCACCGCGGTGGCGGCCGCTCTAGCCCGGGCGGATCCCCCGGGCTGCAGGAATTCG
>pSL190.Generic.html.1.219
TCGCGCGCAGATCTGTCATGATGATCATTGCAATTGGATCCATATATAGGGCCCGGGTTA
>4097019.1.218
TCCAGAGTCTCCTGAACTAGACAATGCTCAGGACTGATGAGTCCGTGAGGACGAAACTCT
>pS1.ATCC.html.1.74
GCGCCTCGAGACTAGTGCGCGCTAGCTATCGATTCGCGAGCGGCCGCGCGGGTACCGAGC
>pRSET_CAT.InVitrogen.html.1.389
CAAATATTATACGCAAGGCGACAAGGTGCTGATGCCGCTGGCGATTCAGGTTCATCATGC
>pET-48b(+).Novagen.html.1.135
ACCGCTGCTGCTAAATTCGAACGCCAGCACATGGACAGCTCTACTTCTGCTGCTCTCGAG
>pTRE-Shuttle2.Clontech.html.1.25
TCGATGCGGCCGCGCTAGCACGCGTCAGCTGACTAGAGGATCCCCGGGTACCGAGCTCGA
>pCITE-2b(+).Novagen.html.1.24
TCGACTCTAGAGGATCGGAGATCTCAGTGGTGGTGGTGGTGGTGCTCGAGTGCGGCCGCA
>RR2.ATCC.html.1.13
GCGTTATCCCCTGATTCTGTGGATAACCGTATTACCGCCTTTGAGTGAGCTGGTACCTCT
>56406597.1.42
TCCGTTGTTTTGTAAATCAGCCAGTCGCTTGAGTAAAGAATCCGGTCTGAATTTCTGAAG
>pMR101.ATCC.html.1.28
ATGGGTCGGATCCGGCTGCTAACAAAGCCCGAAAGGAAGCTGAGTTGGCTGCTGCCACCG
>595767.1.34
GTACTTCTCGAGCTCTGTACATGTCCGCGGTCGCGACGTACGCGTATCGATGGCGCCAGC
>1117808.1.26
CGGATCCCCGGGGCCTCCATGGCCATATGACCACCCAAGCTAGCGTAATCTGGAACATCG
>208126.1.40
AACTTCAACCTGGTTGCAGTGAGTGCCTTTACCGATAACTTCCAGAGACTGGATGTTTTT
>54043009.1.40
TCCTGCAGCCCGGGGGATCCACTAGTGAGCTCATGCATGATCGAGCTCGAATTAGCTTCA
>10504974.1.39
TATGACGTCGACGCGTCTGCAGAAGCTTCGAATTCGAGCTCCCGGGTACCATGGCATGCA
>pSU2703.Generic.html.1.19
CTGTCAAACATGAGAATTACAACTTATATCGTATGGGGCTGACTTCAGGTGCTACATTTG
>4097019.1.419
AGGCTTGGATCCAGAGTCTCCTGAACTAGACAATGCTCAGGACTGATGAGTCCGTGAGGA
>48995599.1.78
AGTTCTAGAGGTACCGGTTGTTAACGTTAGCCGGCTACGTATACTCCGGAATATTAATAG
>4165118.1.11
CGTCACGCGTCCATGGAGATCTCGAGGCCTGCAGCCCGGGGGATCCACTAGTTCTAGAGC
>16930719.1.22
TCTAGATCTCGAGGCCTGATCATCGATGGGCCCATGGCTAGCGGCCGCACGCGTTCGCGA
>56406597.1.110
ATAGTTAATATCCGCTTCACGCCATGTTCGTCCGCTTTTGCCCTGGAGTTTGCCTTCCCT
>56406608.1.304
AAGATAATCCGCAACCCCGTCAAACGTGTTGATAACCTGTGCCATGTGATTCCTTTACTT
>747953.1.2
ATGGCTAGCATGACTGGTGGACAGCAAATGGGTCGGATCCGAATTCGAGCTCCGTCGACA
>48995608.1.6
GGGGGAGGGAGAGGGGCGGAATTGGCCGCCCTAGATGCATGCTCGACGCGTACGTCGCGA
>pET-31b(+).Novagen.html.1.291
TCACCGTCAGCTTCGAGTATCAGGGCCGCAAGACCGTAGTTGCGCCCATCGATCACTTTC
>pSL180.Generic.html.1.98
GATCGATATCAGCGCTTTAAATTTGCGCATGCTAGCTATAGTTCTAGAGGTACCGGTTGT
>pBACgus-7.Invitrogen.html.1.4
AGTGCGGCCGCAAGCTTCGAGCTCGAATTCGGATCCAGGCCTTTTGAGGAGAAGCCCGGG
>56406604.1.306
AATCCGCAACCCCGTCAAACGTGTTGATAACCTGTGCCATGTGATTCCTTTACTTATTCC
>4097013.1.57
GACGAAACTCTAAGGCTTGGATCCAGAGTCTCCTGAACTAGTCCAAGCTTATCGATACCG
>55274248.1.36
AAGCTTGATATCGAATTCCTGCAGCCCGGGGGATCCACTAGTTCTATGGCGGCCACCACA
>RR2.ATCC.html.1.98
GCGAGTCAGTGAGCGAGGATCCTCGAGATCTCCCAATACGCAAACCGCCTCTCCCCGCGC
>310783.1.16
CTAGATATCGATGAATTCGAGCTCGGTACCCGGGGATCCTCTAGAGTCGACCTGCAGGCA
>pcDNA2.1.InVitrogen.html.1.24
ACTAGTAACGGCCGCCAGTGTGCTGGAATTCTGCAGATATCCATCACACTGGCGGCCGCT
>74267359.1.2
ATTCGATATCAAGCTTATCGATACCGTCGAGCGGACCGGGTACCGCGGCCGCAGATCTGT
>pES2.Generic.html.1.25
AACTAATTGTCAAGTAATTCGAGCTCGGTACCCGGGGATCCTCTAGAGTCGACCTGCAGG
>4097019.1.105
TCAGGACTGATGAGTCCGTGAGGACGAAACTCTAAGGCTTGGATCCAGAGTCTCCTGAAC
>pMIB_V5-Hisc.InVitrogen.html.1.16
CGCCACTGTGCTGGATATCTGCAGAATTCCACCACACTGGACTAGTGGATCCGAGCTCGG
>5420374.1.19
ATACTCAAGCTTATGCATGCGGCCGCATCTAGAGGGCCCGGATCCCTCGAGGTCGACGAA
>9957257.1.24
GGATCCTCTAGAAGCGGCCGCGACTAGTGAGCTCGTCGACGTAGGCCTTTGAATTCCCAT
>5668889.1.1
GATCCTCTAGAGTCGACCTGCAGGCATGCAAGCTTTCGCGAGCTCGAGATCTAGATATCG
>pT7Blue-2.Novagen.html.1.181
GTCGATGTGCTGGCGTTCGAATTTAGCAGCAGCGGTTTCTTTGGTAACACCCATGGTGGC
>48995608.1.28
TGGCCGCCCTAGATGCATGCTCGACGCGTACGTCGCGACCGCGGACATGTACAGAGCTCG
>pCR1000.InVitrogen.html.1.11
CGCGGTGAGAACCGTTTCTCTCGATATCGAAACCCTTCTCACCTCGGCCGATAAGCTTTT
>4097017.1.126
GGACGAAACTCTAAGGCTTGGATCCAGAGTCTCCTGAACTAGACAATGCTCAGGACTGAT
>pSE280.Invitrogen.html.1.204
CTGATATCGATCGCGCGCAGATCTGTCATGATGATCATTGCAATTGGATCCATATATAGG
>54043009.1.63
AGTGAGCTCATGCATGATCGAGCTCGAATTAGCTTCAAAAGCGCTCTGAAGTTCCTATAC
>8346640.2.47
GGCCCTATATATGGATCCAATTGCAATGATCATCATGACAGATCTGCGCGCGATCGATAT
>3139056.1.99
TACCCGGGGATCCTCTAGAGTCGACCTGCAGGCATGCAAGCTCCAGCTGCTCGAGTTCTA
>pET-12a.Novagen.html.1.55
GAAACTCCTAGGAATAGTCCTGACAACCCCTATCGCGATCAGCTCTTTTGCGTCGACGGG
>pExchange-6C.Stratagene.html.1.28
ATATCGAATTCCTGCAGCCCGGGGGATCCGCCCGGGCTAGAGCGGCCGCCACCGCGGTGG
>pMCS5.Mobitec.html.1.172
AATTGGTTTAAACGCCCGGGCACGTGGGATCCTCTAGAGTCGACCTGCAGGCATGCAAGC
>4097013.1.36
CAGGACTGATGAGTCCGTGAGGACGAAACTCTAAGGCTTGGATCCAGAGTCTCCTGAACT
>p3T.Mobitec.html.1.14
CGGTGGCGGCCGCTCTAGAACTAGTGGATCCTGGCCATTTTTTGGATGGCGACCCGGGTG
>SSEV19.Generic.html.1.168
GCCAGTTTGAGGGGACGACGACCGTATCGGCCTCAGGAAGATCGCACTCCAGCCAGCTTT
>pCRT7_GS.InVitrogen.html.1.72
CCCTTAAGGGCGGATCCTTATCGTCATCGTCGTACAGATCCCGACCCATTTGCTGTCCAC
>pXC14.ATCC.html.1.17
CGTTGCGTTTGTTTGCACGAACCATATGTAAGTACTTCCTTAGATAACAATTGATTGAAT
>pET-44a(+).Novagen.html.1.84
CTGCAGGACGTCGACGGTACCATCGATACGCGTTCGAAGCTTGCGGCCGCACAGCTGTAT
>13446792.1.23
CCGCACTAGTGGATCCCCCGGGATGCATGAATTCAAGCTTATCGATGTCGACAGGCCTTA
>209573.1.257
TACCTTTAGCCAGGTTCATTACCGCGGTTTCCATTATAAAATCCTCTTTGACTTTTAAAA
>15148786.1.12
CAGCGCTGCTCGAGGCAAGCTTCTGCAGGTCGACTCTAGAGGATCCCCGGGGAATTCAAT
>pTriEx-1.Novagen.html.1.45
GTCTTCCGGGGCGAGTTCTGGCTGGCTTGCACGTGTATACAGCTGTGCGGCCGCAAGCTT
>595767.1.245
CATTGCAATTGGATCCATATATAGGGCCCGGGTTATAATTACCTCAGGTCGACGTCCCAT
>13937413.1.4
CCATATGCATGCGGCCGCTGCAGTCTAGAGGCCTCCATGGGTATATCTCCTTCTTAAAGT
>118200854.1.115
AAGCTTTAGAGCTCTTCTTAAGAAGGATCCAGATCCACTAGTGGCCTATGCGGCCGCGGA
>pSE280.Invitrogen.html.1.210
TCGATCGCGCGCAGATCTGTCATGATGATCATTGCAATTGGATCCATATATAGGGCCCGG
>pACYCDuet-1.Novagen.html.2.72
TACCAGACTCGAGGGTACCGACGTCAGCGATCGCGTGGCCGGCCGATATCCAATTGAGAT
>litmus28i.New_England_Biolabs.html.1.52
TCGTGGATCCAGATATCCTGCAGAGAAGCTTGGCGCCAGCCGGCTTCAATTGCACGGGCC
>pAMP10.ATCC.html.1.46
GTAGTAGTAGGCGGCCGGCCGCTCTAGAGGATCCAAGCTTACGTACGCGTGCATGCGACG
>413810.1.14
CTAGAGGATCCCCGGGTACCGAGCTCGAATTCAGCTGCCATGGTTTAAACCTCCTTATCG
>56406604.1.24
TAAAGGTCTGATAATGGTCCGTTGTTTTGTAAATCAGCCAGTCGCTTGAGTAAAGAATCC
>pAX4CP.USB.html.1.72
CTGAATTAATTAATCATCGTCAATCAATCACCCGGGCTGCAGTCGACTCTAGATCTGGTA
>55274248.1.29
TATCGATAAGCTTGATATCGAATTCCTGCAGCCCGGGGGATCCACTAGTTCTATGGCGGC
>1066304.1.22
GCGCCGAATTCGAGCTCGGTACCCGGGGATCCCTCGAGGTCGACCTGCAGGCATGCAAGC
>4165113.1.33
TCGAGGCCTGCAGCCCGGGGGATCCACTAGTTCTAGAGCGGCCGCCACCGCGGTGGAGCT
>pATH2.ATCC.html.1.5
GTTTGACAGCTTATCATCGATAAGCTTGGGCTGCAGGTCGACTCTAGAGGATCCCCGGGG
>4097019.1.153
AGTCTCCTGAACTAGACAATGCTCAGGACTGATGAGTCCGTGAGGACGAAACTCTAAGGC
>56406608.1.190
GCCGATGCTTTTCCCCGGAGCGACGTCTGCAAGGTTCCCTTTTGATGCCACCCAGCCGAG
>4097019.1.446
AGACAATGCTCAGGACTGATGAGTCCGTGAGGACGAAACTCTAAGGCTTGGATCCAGAGT
>pETcoco-2.Novagen.html.1.100
CGCCTGGACGTCATCGATGCGATCGCCCGGGCTCTTGTCGTCGTCATCACCAGTTGGCGG
>SSEV19.Generic.html.1.204
TCCGGAGGGAATTCCATCGAGAGCTCGGTACCCGGGGATCCTCTAGAGTCGACCTGCAGG
>498575.1.20
GGGATCCTCTAGAGTCGATCGTTAACGCGTCGACGCGGCCGCGGGGGCCCACTAGTGCTA
>118200854.1.30
CTATACGCGTTATACCGGTATCCTGCAGGTAGTATGCAAGAGATCTTATAGGCCTCGAGT
>56406608.1.224
TTCCCTTTTGATGCCACCCAGCCGAGGGCTTGTGCTTCTGATTTTGTAATGTAATTATCA
>209573.1.198
AGTTTTGATGCACAGGCAACGGAGCTCAGCGTATAAGTCAGAGTCCAAGCTTTCTTCTTT
>113073402.1.11
GGTCGACTCTAGACACGGGGTGGTTTAAACGCGGCCGCGGTACCACTAGTACGCGTAGGC
>8346631.1.6
AGCTTATCGATACCGTCGACCTCGAGAAGTACTAGTGGCCACGTGGGCCGTGCACCTTAA
>pTOPE-1b(+).Novagen.html.1.16
TGTGATGGATATCTGCAGAATTCCAGCACACTGGCGGCCGTTACTAGTGGATCCGAGCTC
>pETcoco-2.Novagen.html.1.127
CGGGCTCTTGTCGTCGTCATCACCAGTTGGCGGTGGCGAGTCCATGTGCTGGCGTTCAAA
>56406604.1.198
TCCCCGGAGCGACGTCTGCAAGGTTCCCTTTTGATGCCACCCAGCCGAGGGCTTGTGCTT
>4097019.1.110
ACTGATGAGTCCGTGAGGACGAAACTCTAAGGCTTGGATCCAGAGTCTCCTGAACTAGAC
>pRSET_CAT.InVitrogen.html.1.6
ACGATAAGGATCCGAGCTCGAGATCTGCAGCTGGTACCATGGAATTCGAAGCTTCGACGA
>4097019.1.450
AATGCTCAGGACTGATGAGTCCGTGAGGACGAAACTCTAAGGCTTGGATCCAGAGTCTCC
>pT7T3_18U.Stratagene.html.1.26
AACAATTTCACACAGGAAACAGCTATGACATGATTACGAATTTAATACGACTCACTATAG
>5668889.1.8
TAGAGTCGACCTGCAGGCATGCAAGCTTTCGCGAGCTCGAGATCTAGATATCGATGAATT
>4097019.1.704
TGGATCCAGAGTCTCCTGAACTAGTCCAAGCTTATCGATACCGTCGACCTCGAGGGGGGG
>pET-43.1Ek_LIC.Novagen.html.1.100
TGCGGCCGCACAGCTGTATACACGTGCAAGCCAGCCAGAACTCGCTCCTGAAGACCCAGA
>pCR2.1.InVitrogen.html.1.59
CTTAAGCCGAATTCCAGCACACTGGCGGCCGTTACTAGTGGATCCGAGCTCGGTACCAAG
>pBEND1.Generic.html.1.1
AAGCTTGGATCCCTCGAGACTAGTCCATGGATCGATGCTAGCAGATCTACGCGTGTCGAC
>pQE-TriSystem.Qiagen.html.1.77
AACCGGTACCGTCGACCTGCAGGCGCGCCGAGATCTGAGAATTCGGATCCACGAGCTCCC
>pCITE-2a(+).Novagen.html.1.58
GTGCTCGAGTGCGGCCGCAAGCTTGTCGACGGAGCTCGAATTCGGATCCGATATCCATAT
>pMIB_V5-Hisb.InVitrogen.html.1.16
CGCCACTGTGCTGGATATCTGCAGAATTCCACCACACTGGACTAGTGGATCCGAGCTCGG
>pET-48b(+).Novagen.html.1.60
GCCTTGGCGCGCCCGACGTCCGTCGACAAGCTTGCGGCCGCAGAGCTCGCTCTGGTGCCA
>pETcoco-2.Novagen.html.1.162
GCGAGTCCATGTGCTGGCGTTCAAATTTCGCAGCAGCGGTTTCTTTGCTAGCACCGTGAT
>pATH20.ATCC.html.1.14
TCGACTCTAGAGGATCCCCGGGTACCGAGCTCGAATTCCCAATTCGGGGGGATCTCAATC
>209573.1.227
CGTATAAGTCAGAGTCCAAGCTTTCTTCTTTACCTTTAGCCAGGTTCATTACCGCGGTTT
>pET-17b.Novagen.html.1.4
TTGGTACCGAGCTCGGATCCACTAGTAACGGCCGCCAGTGTGCTGGAATTCTGCAGATAT
>110433179.1.108
CGGGATATCGCGGCCGCTTAATTAACCTCGAGGAGTGGTCCCTATAGTGAGTCGTATTAT
>4097017.1.253
GATGAGTCCGTGAGGACGAAACTCTAAGGCTTGGATCCAGAGTCTCCTGAACTAGACAAT
>1184321.1.46
GGCTGCAGGAATTCGATATCAAGCTTATCGATACCGTCGACCTCGAGGGGGGGCCCGGTA
>104716834.1.9
CGAGGTACCGGGCCCAAGCTTCTCGAGGAATTCCTGCAGCCCGGGGGATCCACTAGTGAG
>pRSET_CAT.InVitrogen.html.1.368
CGCCCCCGTTTTCACCATGGGCAAATATTATACGCAAGGCGACAAGGTGCTGATGCCGCT
>118200845.1.99
AGTTAACGTTCGAGGTCGACTCTAGATAAAGCTTTAGAGCTCTTCTTAAGAAGGATCCAG
>pSL180.Generic.html.1.84
ACAGATCTGCGCGCGATCGATATCAGCGCTTTAAATTTGCGCATGCTAGCTATAGTTCTA
>pET-44b(+).Novagen.html.1.63
CCGAATTCTGTACAGGCGCGCCTGCAGGACGTCGACGGTACCATCGATACGCGTTCGAAG
>pET-43.1Ek_LIC.Novagen.html.1.79
CATCGATACGCGTTCGAAGCTTGCGGCCGCACAGCTGTATACACGTGCAAGCCAGCCAGA
>pHC624.Generic.html.1.12
GGTAGGTATGGAAGATCTCTAGAAGCTTCTAGAGATCTGCAGGTCGACGGATCCCCGGGA
>pRSET_CAT.InVitrogen.html.1.321
AGTTTCACCAGTTTTGATTTAAACGTGGCCAATATGGACAACTTCTTCGCCCCCGTTTTC
>209573.1.111
AGTAGCGATAACTTCAACCTGGTTGCAGTGAGTGCCTTTACCGATAACTTCCAGAGACTG
>83314120.1.31
CAGGATCCAAGCTTACTAGTGGTACCACGCGTGAATAGATAGAGTGCAGGGGCCCCGACC
>pUC28.Generic.html.1.20
GATATCGATCGCATGCATATGGGCCCTCGAGGCCTTGAATGCGGCCGCGGTACCCGGGGA
>pSL190.Generic.html.1.239
ATGATCATTGCAATTGGATCCATATATAGGGCCCGGGTTATAATTACCTCAGGTCGACGT
>pCRT7_GS.InVitrogen.html.1.105
ACAGATCCCGACCCATTTGCTGTCCACCAGTCATGCTAGCCATACCATGATGATGATGAT
>4097019.1.320
ACTGATGAGTCCGTGAGGACGAAACTCTAAGGCTTGGATCCAGAGTCTCCTGAACTAGAC
>287938.1.12
AATTCCATGGTACCAGCTGCAGATCTCGAGCTCGGATCCGACCCATTTGCTGTCCACCAG
>6759495.1.12
AAGCTTGCATGCCTGCAGGTCGACTCTAGAGGATCCCCGGGTACCGAGCTCGAATTCATC
>pSL190.Generic.html.1.50
TACATGTCCGCGGTCGCGACGTACGCGTATCGATGGCGCCAGCTGCAGGCGGCCGCCATA
>pET-41Ek_LIC.Novagen.html.1.1
CCCGGGCTTCTCCTCAACCATGGATATCGGGGATCCGAATTCTGTACAGGCCTTGGCGCG
>4097019.1.15
GCGGCCGCTCTAGACAATGCTCAGGACTGATGAGTCCGTGAGGACGAAACTCTAAGGCTT
>56406597.1.283
GTAGCTTATGATATGTCTGAAGATAATCCGCAACCCCGTCAAACGTGTTGATAACCTGTG
>3139056.1.112
TCTAGAGTCGACCTGCAGGCATGCAAGCTCCAGCTGCTCGAGTTCTATAGTGTCACCTAA
>pRSET_CAT.InVitrogen.html.1.27
GATCTGCAGCTGGTACCATGGAATTCGAAGCTTCGACGAGATTTTCAGGAGCTAAGGAAG
>1184321.1.24
TCTAGCCCGGGCGGATCCCCCGGGCTGCAGGAATTCGATATCAAGCTTATCGATACCGTC
>11991616.1.27
AGCTCTCCCATATGGTCGACCTGCAGGCGGCCGCAAGCTTGGGCCCGAATTCAGATCTGC
>12958752.1.2
CTAGTGGTACCTGATCAAAGCTTATCGATGATATCAGATCTCCTTTTGCGGCCGCACCGG
>pCDFDuet-1.Novagen.html.1.2
TAAGCATTATGCGGCCGCAAGCTTGTCGACCTGCAGGCGCGCCGAGCTCGAATTCGGATC
>pUC28.Generic.html.1.32
ATGCATATGGGCCCTCGAGGCCTTGAATGCGGCCGCGGTACCCGGGGATCCTCTAGAGTC
>pMIB_V5-Hisc.InVitrogen.html.1.9
GAGCGGCCGCCACTGTGCTGGATATCTGCAGAATTCCACCACACTGGACTAGTGGATCCG
>531832.1.11
CGGTCCGGAATTCCCGGGGCGGCCGCTGTCACTAGTGAGCTCGTCGACTCTAGAGGATCC
>pAN524.Generic.html.1.61
TCAGGGCGAGTAGAGATCGGAAGCCCATGGTGATGTCTGCTCAAGCGGGGTAGCTGTTAG
>56406604.1.257
TCTGATTTTGTAATGTAATTATCAGGTAGCTTATGATATGTCTGAAGATAATCCGCAACC
>4165110.1.45
AATTTATCTCTTCAAATGTAGCACCTGAAGTCAGCCCCATACGATATAAGTTGTAATTCT
>pSL190.Generic.html.1.69
CGTACGCGTATCGATGGCGCCAGCTGCAGGCGGCCGCCATATGCATCCTAGGCCTATTAA
>pRSET_CAT.InVitrogen.html.1.208
GGATATTACGGCCTTTTTAAAGACCGTAAAGAAAAATAAGCACAAGTTTTATCCGGCCTT
>pCDFDuet-1.Novagen.html.1.9
TATGCGGCCGCAAGCTTGTCGACCTGCAGGCGCGCCGAGCTCGAATTCGGATCCTGGCTG
>pRSF-1.Novagen.html.1.106
CTGCAGGCGCGCCGTGTACACGAGCTCCCAATTGGGATCCGGACTCTTGTCGTCGTCATC
>pSL190.Generic.html.1.116
CTAGGCCTATTAATATTCCGGAGTATACGTAGCCGGCTAACGTTAACAACCGGTACCTCT
>pExchange-6C.Stratagene.html.1.2
AGTTGTCGACGGTATCGATAAGCTTGATATCGAATTCCTGCAGCCCGGGGGATCCGCCCG
>pDK101.ATCC.html.1.75
CATGGATAACATGGCCAACAAAACCATGGCGGCCGGGAGCATGCGACGTCGGGCCCAATT
>18252143.1.61
GTGAATAGATAGAGTGCAGGGGCCCCGACCGTGTCGGGGCCCCTGCACGGGTCCATGGAG
>pS3.Generic.html.1.43
CATGCATGTTAACAGATCTCGTACGCGTGCCGGCGCCTCGAGACTAGTGCGCGCTAGCTA
>pET-51b(+).Novagen.html.1.30
ATGATGGTGGTGATGAGCGGAAATTGAGGAGAAGCCCGGAGCTCCTGCGGCCGCAAGCTT
>pAX4BP.USB.html.1.49
CGCCCGGCGGCAACCGAGCGTTCTGAATTAATTAATCATCGTCAATCAATCACCCGGGCT
>436566.1.7
ATGGTCTCGAGAACGGAAGCACGGCGACCAACAGATGCACGACGTTCGAGGTGATGGTGA
>pCMV-Script.Stratagene.html.1.44
TATCGAATTCCTGCAGCCCGGGGGATCCGCCCGGGCTAGAGCGGCCGCCACCGCGGTGGA
>595767.1.28
CCACTAGTACTTCTCGAGCTCTGTACATGTCCGCGGTCGCGACGTACGCGTATCGATGGC
>pAN524.Generic.html.1.15
GCGCGCTTGGAAATCACATTTGCCAACCCGTTGCAGACGAGGCCGCTCAGGGCGAGTAGA
>pET-48b(+).Novagen.html.1.104
GCTCGCTCTGGTGCCACGCGGTAGTAAAGAAACCGCTGCTGCTAAATTCGAACGCCAGCA
>8216950.4.20
GCTCTCCGGATCCAAGCTTATCGATTTCGAACCCGGGGTACCGAATTCCTCGAGTCTAGA
>7638455.1.9
CCGGGTGAATTCTACGCGTCGACAGGCGCCACTAGTGCATGCATATGTGAAGCTTAGAGC
>pET-31b(+).Novagen.html.1.28
TTAAGAAGGAGATATACATATGCATACCCCAGAACACATCACCGCCGTGGTACAGCGCTT
>pET-17b.Novagen.html.1.13
AGCTCGGATCCACTAGTAACGGCCGCCAGTGTGCTGGAATTCTGCAGATATCCATCACAC
>pAX4CM.USB.html.1.4
GCTTCGACGGATCCGGGCAACGTTCTTGCCATTGCTGCATAAAAAACGCCCGGCGGCAAC
>pET-44a(+).Novagen.html.1.108
GATACGCGTTCGAAGCTTGCGGCCGCACAGCTGTATACACGTGCAAGCCAGCCAGAACTC
>pETcoco-2.Novagen.html.1.3
ATTTAAATCCTGAGGTTAATTAAAGATCCTCGGGATCTTCCGGAGCGAGTTCTGGCTGGC
>pBACgus-7.Invitrogen.html.1.29
AATTCGGATCCAGGCCTTTTGAGGAGAAGCCCGGGCTCTTGTCGTCGTCATCACCTCCAC
>pSE280.Invitrogen.html.1.231
ATGATGATCATTGCAATTGGATCCATATATAGGGCCCGGGTTATAATTACCTCAGGTCGA
>pET-12a.Novagen.html.1.7
TAGAAATAATTTTGTTTAACTTTAAGAAGGAGATATACATATGCGGGCGAAACTCCTAGG
>413810.1.6
GGTCGACTCTAGAGGATCCCCGGGTACCGAGCTCGAATTCAGCTGCCATGGTTTAAACCT
>RR2.ATCC.html.1.74
GACCCGGGCGAACGACCGAGCGCAGCGAGTCAGTGAGCGAGGATCCTCGAGATCTCCCAA
>8346634.2.90
TCTGCGCGCGATCGATATCAGCGCTTTAAATTTCGCATGCTAGAACGTTAGCCGGCTACG
>pRSET_CAT.InVitrogen.html.1.247
GCACAAGTTTTATCCGGCCTTTATTCACATTCTTGCCCGCCTGATGAATGCTCATCCGGA
>pRX1.ATCC.html.1.3
ATCGATAAGCTTGGGCTGCAGGTCGACTCTAGAGGATCCCCGGGCGAGCTCGAATTCGCG
>pAX4CM.USB.html.1.19
GGCAACGTTCTTGCCATTGCTGCATAAAAAACGCCCGGCGGCAACCGAGCGTTCTGAATT
>pT7T3_18U.Stratagene.html.1.13
ATTGTGAGCGGATAACAATTTCACACAGGAAACAGCTATGACATGATTACGAATTTAATA
>pET-44a(+).Novagen.html.1.15
GTTCTGGTACGATTGATGACGACGACAAGAGTCCGGGAGCTCGTGGATCCGAATTCTGTA
>48995599.1.22
ATGACAGATCTGCGCGCGATCGATATCAGCGCTTTAAATTTGCGCATGCTAGCTATAGTT
>pSL190.Generic.html.1.129
TATTCCGGAGTATACGTAGCCGGCTAACGTTAACAACCGGTACCTCTAGAACTATAGCTA
>8346640.2.87
GATCTGCGCGCGATCGATATCAGCGCTTTAAATTTCGCATGCTAGAACGTTAGCCGGCTA
>pGT-N29.New_England_Biolabs.html.1.12
AGCTTCACCATGGGAGACGTCACCGGTTCTAGAACCTAGGGAGCTCTGGTACCCACTAGG
>SSEV19.Generic.html.1.123
GATAGGTTACGTTGGTGTAGATGGGCGCATCGTAACCGTGCATCTGCCAGTTTGAGGGGA
>pET-31b(+).Novagen.html.1.61
ACACATCACCGCCGTGGTACAGCGCTTTGTGGCTGCGCTCAATGCCGGCGATCTGGACGG
>M13BM21.Boehringer.html.1.23
AACTTAAGTGCGGCCGCGGTACCGGGCCCGTCGACTCTAGAGCTCTGCAGGCATGCGATA
>4097019.1.167
GACAATGCTCAGGACTGATGAGTCCGTGAGGACGAAACTCTAAGGCTTGGATCCAGAGTC
>118200854.1.128
CTTCTTAAGAAGGATCCAGATCCACTAGTGGCCTATGCGGCCGCGGATCTGATCCCGGGC
>pSE280.Invitrogen.html.1.287
TCGACGTCCCATGTGCAGGTGCTGAATTCGAAGGCATTCCACGACGTGGTCACCAGCCAT
>pT7Blue-2.Novagen.html.1.53
AGAAGCTTGTCGACCAGATATCGGAATTCTATAGTGTCACCTAAATAAGGATCCGATACG
>118200845.1.144
TTAAGAAGGATCCAGATCCACTAGTGGCCTATGCGGCCGCGGATCTGATCCCGGGCGGGT
>1673614.1.11
TGTAACTTAAGTCTAGAGTCGACGGTACCAAGAATTCCATGGATATCCCGGGGATCCATG
>3139056.1.103
CGGGGATCCTCTAGAGTCGACCTGCAGGCATGCAAGCTCCAGCTGCTCGAGTTCTATAGT
>56406604.1.218
AGGTTCCCTTTTGATGCCACCCAGCCGAGGGCTTGTGCTTCTGATTTTGTAATGTAATTA
>pET-48b(+).Novagen.html.1.41
GGATCCGAATTCTGTACAGGCCTTGGCGCGCCCGACGTCCGTCGACAAGCTTGCGGCCGC
>pSL190.Generic.html.1.206
GCGCTGATATCGATCGCGCGCAGATCTGTCATGATGATCATTGCAATTGGATCCATATAT
>pCRT7_VP22_NES-1.InVitrogen.html.1.6
GCCACTGTGCTGGATATCTGCAGAATTCCACCACACTGGACTAGTGGATCCGAGCTCGGT
>p3T.Mobitec.html.1.77
AGCCAAAAAATGGCCACTGCAGGAATTCGATATCAAGCTTATCGATACCGTCGACCTCGA
>pMCS5.Mobitec.html.1.41
ACATGCATGATATCACGCGTGGCGCCACTAGTGCTAGCAGATCTGGCCGGCCCACCGGTG
>4097017.1.326
GAGTCCGTGAGGACGAAACTCTAAGGCTTGGATCCAGAGTCTCCTGAACTAGTCCAAGCT
>pRSET_CAT.InVitrogen.html.1.1
CGATGACGATAAGGATCCGAGCTCGAGATCTGCAGCTGGTACCATGGAATTCGAAGCTTC
>13937413.1.10
GCATGCGGCCGCTGCAGTCTAGAGGCCTCCATGGGTATATCTCCTTCTTAAAGTTAACGA
>pTRE-Shuttle2.Clontech.html.1.7
ATATCGTCGACAAGCTTATCGATGCGGCCGCGCTAGCACGCGTCAGCTGACTAGAGGATC
>pSE280.Invitrogen.html.1.13
CCCACGTGGCCACTAGTACTTCTCGAGCTCTGTACATGTCCGCGGTCGCGACGTACGCGT
>pET-12a.Novagen.html.1.19
TGTTTAACTTTAAGAAGGAGATATACATATGCGGGCGAAACTCCTAGGAATAGTCCTGAC
>pRPM2.Generic.html.1.28
AGAGGATCCCCCCGGTCCGGATGGAAGACCCGGGTCTTCCTACCGGAGGGTACCGAGCTC
>4097017.1.213
TTGGATCCAGAGTCTCCTGAACTAGACAATGCTCAGGACTGATGAGTCCGTGAGGACGAA
>16930719.1.29
CTCGAGGCCTGATCATCGATGGGCCCATGGCTAGCGGCCGCACGCGTTCGCGACTAGTTG
>pExchange-5B.Stratagene.html.1.27
GATATCGAATTCCTGCAGCCCGGGGGATCCGCCCGGGCTAGAGCGGCCGCCACCGCGGTG
>4097019.1.348
AAGGCTTGGATCCAGAGTCTCCTGAACTAGACAATGCTCAGGACTGATGAGTCCGTGAGG
>pTRE-Shuttle2.Clontech.html.1.35
CGCGCTAGCACGCGTCAGCTGACTAGAGGATCCCCGGGTACCGAGCTCGAATTCGGGGCC
>54043009.1.21
CCCAAGCTTCTCGAGGAATTCCTGCAGCCCGGGGGATCCACTAGTGAGCTCATGCATGAT
>pGEM-7Zf(+)_LIC-R.ATCC.html.1.7
TCCAACGCGTTGGGAGCTCTCCGGATCCAAGCTTATCGATTTCGAACCCGGGGTACCAAA
>pCMV-PCR.Stratagene.html.1.103
CACTTGTCGTCGTCAATGAATTCCTGCAGCCCGGGGGATCCGCCCGGGCTAGAGCGGCCG
>118200845.1.4
TTGGCGCGCCTTTGCGATCGCAGACCTAGGAAAGCTAGCTATACGCGTTATACCGGTATC
>pCMV-PCR.Stratagene.html.1.76
GGGAAGAGCAAGCTTGATATCGCTCTTCACTTGTCGTCGTCAATGAATTCCTGCAGCCCG
>45862365.1.44
GCCGCAAAGTCGACGAATTCTCCCGGGTGGATCCAAGGCCTTCTAGAAAAACTCGAGAAC
>1184321.1.14
TGGCGGCCGCTCTAGCCCGGGCGGATCCCCCGGGCTGCAGGAATTCGATATCAAGCTTAT
>595764.1.207
GCATATGGCGGCCGCCTGCAGCTGGCGCCATCGATACGCGTACGTCGCGACCGCGGACAT
>pNEB205A.New_England_Biolabs.html.1.22
GCTGAGGAGACATCTAGACTTTCCCTCAGCTTAATTAAGGCGCGCCTGAGCTCGAATTCA
>118200854.1.132
TTAAGAAGGATCCAGATCCACTAGTGGCCTATGCGGCCGCGGATCTGATCCCGGGCGGGT
>110433179.1.106
CCCGGGATATCGCGGCCGCTTAATTAACCTCGAGGAGTGGTCCCTATAGTGAGTCGTATT
>4097019.1.445
TAGACAATGCTCAGGACTGATGAGTCCGTGAGGACGAAACTCTAAGGCTTGGATCCAGAG
>66472063.1.14
ATCTTAGATTCTGTGCTTTTAAGCAGAGATTACCTATCTAGACTGCAGGTCGACAAGCTT
>pET-44b(+).Novagen.html.1.132
GCACAGCTGTATACACGTGCAAGCCAGCCAGAACTCGCTCCTGAAGACCCAGAGGATCTC
>118200847.1.54
TACCGGTATCCTGCAGGTAGTATGCAAGAGATCTTATAGGCCTCGAGTTAACGTTCGAGG
>83314120.1.92
TGTCGGGGCCCCTGCACGGGTCCATGGAGCTTTAAAAGGATCTAGGTGAAGATCCTTTTT
>pET-40b(+).Novagen.html.1.2
CCGGGCTTCTCCTCAACCATGGCGATATCGGATCCGAATTCGAGCTCCGTCGACAAGCTT
>595764.1.135
TATAGTTCTAGAGGTACCGGTTGTTAACGTTAGCCGGCTACGTATACTCCGGAATATTAA
>pET-41a(+).Novagen.html.1.13
TATCGGGGATCCGAATTCTGTACAGGCCTTGGCGCGCCTGCAGGCGAGCTCCGTCGACAA
>4097019.1.683
TGAGGACGAAACTCTAAGGCTTGGATCCAGAGTCTCCTGAACTAGTCCAAGCTTATCGAT
>pBEND2.Generic.html.1.27
TACCAATATTTCGCGAAGGCCTCCCGGGCAGCTGGATATCTTTAAACTCGAGACTAGTCC
>pMAL-cri.New_England_Biolabs.html.1.5
TTGCCTGCAGGTCGACTCTAGAGGATCCGAATTCTGAAATCCTTCCCTCGATCACGAGAG
>595764.1.217
GCCGCCTGCAGCTGGCGCCATCGATACGCGTACGTCGCGACCGCGGACATGTACAGAGCT
>pCMV-PCR.Stratagene.html.1.69
AAGACCCGGGAAGAGCAAGCTTGATATCGCTCTTCACTTGTCGTCGTCAATGAATTCCTG
>pT7T3_18U.Stratagene.html.1.37
ACAGGAAACAGCTATGACATGATTACGAATTTAATACGACTCACTATAGGGAATTCGAGC
>pAN24.Generic.html.1.66
AGAGATCGGAAGCCCATGGTGATGTCTGCTCAAGCGGGGTAGCTGTTAGTCAAGCTGCGA
>pTriEx-1.Novagen.html.1.89
GTGCGGCCGCAAGCTTCGAACCGGTACCGTCGACCTGCAGGCGCGCCGAGATCTGAGAAT
>pS3.Generic.html.1.16
GCAGGTCGACTCTAGAGGATCCCCGCGCATGCATGTTAACAGATCTCGTACGCGTGCCGG
>11934669.1.11
CCCCCCTCGAGGTCGACGGTATCGATAAGCTTGATATCGAATTCCTGCAGCCCGGGGGAT
>4097019.1.33
GCTCAGGACTGATGAGTCCGTGAGGACGAAACTCTAAGGCTTGGATCCAGAGTCTCCTGA
>4097013.1.47
AGTCCGTGAGGACGAAACTCTAAGGCTTGGATCCAGAGTCTCCTGAACTAGTCCAAGCTT
>pAN524.Generic.html.1.2
AGCTTCGGATCCAGCGCGCTTGGAAATCACATTTGCCAACCCGTTGCAGACGAGGCCGCT
>4097019.1.239
CAATGCTCAGGACTGATGAGTCCGTGAGGACGAAACTCTAAGGCTTGGATCCAGAGTCTC
>208126.1.33
TAGCGATAACTTCAACCTGGTTGCAGTGAGTGCCTTTACCGATAACTTCCAGAGACTGGA
>3139056.1.89
TCGAGCTCGGTACCCGGGGATCCTCTAGAGTCGACCTGCAGGCATGCAAGCTCCAGCTGC
>pHC314.Generic.html.1.7
CGGGCAACGTTGTTGCCATTGCTGCAGGCGGAGAACTGGTAGGTATGGAAGATCTCTAGA
>pET-12a.Novagen.html.1.29
TAAGAAGGAGATATACATATGCGGGCGAAACTCCTAGGAATAGTCCTGACAACCCCTATC
>pET-42a(+).Novagen.html.1.21
TCCGAATTCTGTACAGGCCTTGGCGCGCCTGCAGGCGAGCTCCGTCGACAAGCTTGCGGC
>pRSF-1.Novagen.html.1.27
ACGAGTCCATGTGCTGGCGTTCAAATTTCGCAGCAGCGGTTTCTTTACCAGACTCGAGTG
>SSEV19.Generic.html.1.42
AGCTTTCATCAACATTAAATGTGAGCGAGTAACAACCCGTCGGATTCTCCGTGGGAACAA
>pAMP1.Invitrogen.html.1.7
TACCGGTCCGGAATTCCCGGGCATCATCATCATTAGTAGTAGTAGGCGGCCGCTCTAGAG
>pET-11d.Novagen.html.1.14
AATAATTTTGTTTAACTTTAAGAAGGAGATATACCATGGCTAGCATGACTGGTGGACAGC
>pET-31b(+).Novagen.html.1.167
GGTTCCGAGCCCAGGTCCGGTACGGCTGCGATTCGTGAGTTTTACGCCAACTCGCTCAAA
>13446791.1.16
CTTAAGGCCTTACTAGTGGATCCCCCGGGATGCATGAATTCAAGCTTATCGATGTCGACG
>6467488.1.5
AGATCTTCCGGAAGATCTTCCCCGGGGATCCTCTAGAGTCGACCTGGCGCGCCAAGCTCG
>pET-43.1Ek_LIC.Novagen.html.1.2
CCGGGCTTCTCCTCAACGATATCTGAGCTCGTGGATCCGAATTCTGTACAGGCGCGCCTG
>13446791.1.6
TCTAGAGGCCCTTAAGGCCTTACTAGTGGATCCCCCGGGATGCATGAATTCAAGCTTATC
>pMAL-p.New_England_Biolabs.html.1.27
GGATCCATCGAGGGTAGGTTTACTGAATTCAGGCCTACCCTCGATGGATCCCCGGCCGGG
>pET-47b(+).Novagen.html.1.174
GCTGCTAAATTCGAACGCCAGCACATGGACAGCTCTACTTCTGCTGCTCTCGAGGCTTAA
>209573.1.283
GTTTCCATTATAAAATCCTCTTTGACTTTTAAAACACTCGAGTTAACAAATAAATACTGT
>287940.1.21
CAGCTGGTACCATGGAATTCGAAGCTTGATCCGCGACCCATTTGCTGTCCACCAGTCATG
>118200854.1.45
CGGTATCCTGCAGGTAGTATGCAAGAGATCTTATAGGCCTCGAGTTAACGTTCGAGGTCG
>p3T.Mobitec.html.1.57
GGATGGCGACCCGGGTGCCCAGCCAAAAAATGGCCACTGCAGGAATTCGATATCAAGCTT
>pET-44b(+).Novagen.html.1.89
GGACGTCGACGGTACCATCGATACGCGTTCGAAGCTTGCGGCCGCACAGCTGTATACACG
>4097019.1.541
CGTGAGGACGAAACTCTAAGGCTTGGATCCAGAGTCTCCTGAACTAGACAATGCTCAGGA
>pET-17b.Novagen.html.1.8
TACCGAGCTCGGATCCACTAGTAACGGCCGCCAGTGTGCTGGAATTCTGCAGATATCCAT
>56406608.1.232
TGATGCCACCCAGCCGAGGGCTTGTGCTTCTGATTTTGTAATGTAATTATCAGGTAGCTT
>287940.1.15
GATCTGCAGCTGGTACCATGGAATTCGAAGCTTGATCCGCGACCCATTTGCTGTCCACCA
>287937.1.22
ACCAGCTGCAGATCTCGAGCTCGGATCCCGACCCATTTGCTGTCCACCAGTCATGCTAGC
>56406604.1.281
GGTAGCTTATGATATGTCTGAAGATAATCCGCAACCCCGTCAAACGTGTTGATAACCTGT
>310825.1.2
CAAGCTAGCTTGGCTGCAGGTCGACGGATCCCAAGCTTCTTCTAGAGGTACCGCATGCGA
>pRPM2.Generic.html.1.2
AGCTTGCATGCCTGCAGGTCGACTCTAGAGGATCCCCCCGGTCCGGATGGAAGACCCGGG
>118200856.1.177
GGCCTATGCGGCCGCGGATCTGATCCCGGGCGGGTACCTTTGAATTCCACTTAATTAAGG
>pMAL-p.New_England_Biolabs.html.1.6
TGCCTGCAGGTCGACTCTAGAGGATCCATCGAGGGTAGGTTTACTGAATTCAGGCCTACC
>7688144.1.2
ATTCGGTTTTTTTTTTTTTTTTTTTTTTTTTTTTTTGGGAGCTCGCCCGGGGATCCTCTA
>pNEB193.New_England_Biolabs.html.1.21
TAAACAGTCGACTCTAGACTTAATTAAGGATCCGGCGCGCCCCCGGGTACCGAGCTCGAA
>pSL180.Generic.html.1.218
CGCCTGCAGCTGGCGCCATCGATACGCGTACGTCGCGACCGCGGACATGTACAGAGCTCG
>110433179.1.33
TTTCACACAGGAAACAGCTATGACCATTAGGCCTATTTAGGTGACACTATAGAACAAGTT
>4097017.1.285
GGATCCAGAGTCTCCTGAACTAGACAATGCTCAGGACTGATGAGTCCGTGAGGACGAAAC
>287937.1.6
CTTCGAATTCCATGGTACCAGCTGCAGATCTCGAGCTCGGATCCCGACCCATTTGCTGTC
>66815022.1.66
AGCTTGAGCTCGCGGCCGCTGCTAGCAGATCTTCTAGACTCGAGACGCGTGGTACCCTGC
>pET-44b(+).Novagen.html.1.108
GATACGCGTTCGAAGCTTGCGGCCGCACAGCTGTATACACGTGCAAGCCAGCCAGAACTC
>4097017.1.355
GGATCCAGAGTCTCCTGAACTAGTCCAAGCTTATCGATACCGTCGACCTCGAGGGGGGGC
>4097017.1.258
GTCCGTGAGGACGAAACTCTAAGGCTTGGATCCAGAGTCTCCTGAACTAGACAATGCTCA
>4097013.1.25
TAGACAATGCTCAGGACTGATGAGTCCGTGAGGACGAAACTCTAAGGCTTGGATCCAGAG
>83314120.1.75
TGCAGGGGCCCCGACCGTGTCGGGGCCCCTGCACGGGTCCATGGAGCTTTAAAAGGATCT
>4097019.1.384
CTCAGGACTGATGAGTCCGTGAGGACGAAACTCTAAGGCTTGGATCCAGAGTCTCCTGAA
>27573259.1.25
GTCAGCGTCGTCGTGGTACCTCGGATCCGAATTCGAGCTCCGTCGACAAGCTTGCGGCCG
>4097019.1.699
AGGCTTGGATCCAGAGTCTCCTGAACTAGTCCAAGCTTATCGATACCGTCGACCTCGAGG
>pDR720.Generic.html.1.30
AGCCAAGCTGCGTACTAGTTAACTAGTTCGATGATTAATTGTCAACAGGGGAATTCACTG
>pET-12c.Novagen.html.1.54
GAAACTCCTAGGAATAGTCCTGACAACCCCTATCGCGATCAGCTCTTTTGCGTCGACGGG
>pMMB208.ATCC.html.1.37
ATTCGAGCTCGGTACCCGGGGATCCTCTAGAGTCGACCTGCAGGCATGCAAGCTTAATTA
>48995599.1.150
TATGGCGGCCGCCTGCAGCTGGCGCCATCGATACGCGTACGTCGCGACCGCGGACATGTA
>113073444.1.34
TCTAGACACGGGGTGGTTTAAACGCGGCCGCGGTACCACTAGTACGCGTAGGCCTGAGCT
>54043009.1.28
TTCTCGAGGAATTCCTGCAGCCCGGGGGATCCACTAGTGAGCTCATGCATGATCGAGCTC
>4512193.1.11
GATATCGGATCCATATGACGTCGACGCGTCTGCAGAAGCTTCGAATTCGAGCTCCCGGGT
>56406604.1.59
AGCCAGTCGCTTGAGTAAAGAATCCGGTCTGAATTTCTGAAGCCTGATGTATAGTTAATA
>209573.1.158
CTTCCAGAGACTGGATGTTTTTCGGGTGGATCCCAGAAGTAGTTTTGATGCACAGGCAAC
>pATH23.ATCC.html.1.14
CCTCTAGAGTCGACCTGCAGGCATGCAAGCTTCCCCCTCCAATTCGGGGGGATCTCAATC
>pET-47b(+).Novagen.html.1.102
CGCCCGACGTCCGTCGACAAGCTTGCGGCCGCAGAGCTCGCTCTGGTGCCACGCGGTAGT
>pAX4CP.USB.html.1.20
GCAACGTTCTTGCCATTGCTGCATAAAAAACGCCCGGCGGCAACCGAGCGTTCTGAATTA
>56406608.1.281
TCAGGTAGCTTATGATATGTCTGAAGATAATCCGCAACCCCGTCAAACGTGTTGATAACC
>pCRT7_GS.InVitrogen.html.1.54
GATCAAGCTTCGAATTCGCCCTTAAGGGCGGATCCTTATCGTCATCGTCGTACAGATCCC
>pCR3.InVitrogen.html.1.1
GGCCCTCTAGATGCATGCTCGAGCGGCCGCCAGTGTGATGGATATCTGCAGAATTCCAGC
>13446792.1.35
ATCCCCCGGGATGCATGAATTCAAGCTTATCGATGTCGACAGGCCTTAAGGGCCAGATCT
>SSEV19.Generic.html.1.141
AGATGGGCGCATCGTAACCGTGCATCTGCCAGTTTGAGGGGACGACGACCGTATCGGCCT
>pSE280.Invitrogen.html.1.191
CAAATTTAAAGCGCTGATATCGATCGCGCGCAGATCTGTCATGATGATCATTGCAATTGG
>pET-31b(+).Novagen.html.1.19
TGTTTAACTTTAAGAAGGAGATATACATATGCATACCCCAGAACACATCACCGCCGTGGT
>pRSET_CAT.InVitrogen.html.1.400
CGCAAGGCGACAAGGTGCTGATGCCGCTGGCGATTCAGGTTCATCATGCCGTCTGTGATG
>p453.Generic.html.1.50
TATTTATAGCATAGAAAAAAACAAAATGAAATTCTACTATATTTTTGAGCTCGGGGTACC
>pATH20.ATCC.html.1.7
CTGCAGGTCGACTCTAGAGGATCCCCGGGTACCGAGCTCGAATTCCCAATTCGGGGGGAT
>pET-11d.Novagen.html.1.18
ATTTTGTTTAACTTTAAGAAGGAGATATACCATGGCTAGCATGACTGGTGGACAGCAAAT
>pS3.Generic.html.1.13
CCTGCAGGTCGACTCTAGAGGATCCCCGCGCATGCATGTTAACAGATCTCGTACGCGTGC
>60101687.1.2
AACCGGAACCGGAACCCAGGAAACAGCTATGACCGTCGACAGAGATATCCGCGGCCGCAG
>SSEV19.Generic.html.1.49
ATCAACATTAAATGTGAGCGAGTAACAACCCGTCGGATTCTCCGTGGGAACAAACGGCGG
>pSL180.Generic.html.1.183
CGGAATATTAATAGGCCTAGGATGCATATGGCGGCCGCCTGCAGCTGGCGCCATCGATAC
>pET-41c(+).Novagen.html.1.5
CATGGCGATATCGGGGATCCGAATTCTGTACAGGCCTTGGCGCGCCTGCAGGCGAGCTCC
>118200847.1.166
AGTGGCCTATGCGGCCGCGGATCTGATCCCGGGCGGGTACCTTTGAATTCCACTTAATTA
>54043009.1.3
CCTTCGCGAGGTACCGGGCCCAAGCTTCTCGAGGAATTCCTGCAGCCCGGGGGATCCACT
>pCMV-PCR.Stratagene.html.1.62
ATGGAACAAGACCCGGGAAGAGCAAGCTTGATATCGCTCTTCACTTGTCGTCGTCAATGA
>pAN24.Generic.html.1.18
GAAATCACATTTGCCAACCCGTTGCAGACGAGGCCGCTCAGGGCGAGTAGAGATCGGAAG
>pSL180.Generic.html.1.157
TTAACGTTAGCCGGCTACGTATACTCCGGAATATTAATAGGCCTAGGATGCATATGGCGG
>pAMP19.Invitrogen.html.1.3
CTTGCATGCCTGCAGGTCGACTCTAGAGCGGCCGCCCATGGAGATCTCTACTAGTACGCG
>595764.1.119
ATTTGCGCATGCTAGCTATAGTTCTAGAGGTACCGGTTGTTAACGTTAGCCGGCTACGTA
>56406608.1.85
CCGGTCTGAATTTCTGAAGCCTGATGTATAGTTAATATCCGCTTCACGCCATGTTCGTCC
>11991616.1.36
ATATGGTCGACCTGCAGGCGGCCGCAAGCTTGGGCCCGAATTCAGATCTGCATGCGAGTT
>pSL190.Generic.html.1.71
TACGCGTATCGATGGCGCCAGCTGCAGGCGGCCGCCATATGCATCCTAGGCCTATTAATA
>pZP19.Generic.html.1.15
TGCAGGTCGACTCTAGAGGATCCCCCTCTAGAGGATCCCCTCGAGAATGCCGGCATTCGG
>pSE280.Invitrogen.html.1.244
CAATTGGATCCATATATAGGGCCCGGGTTATAATTACCTCAGGTCGACGTCCCATGTGCA
>pBK614.Generic.html.1.5
AACATGAGACAAAAGCCGTCCTTCCCTAGCTGAACTACCCAAAAGTATAAATGCCTGAAC
>pSL180.Generic.html.1.9
ATGGCCATGGGACGTCGACCTGAGGTAATTATAACCCGGGCCCTATATATGGATCCAATT
>pET-44b(+).Novagen.html.1.58
TGGATCCGAATTCTGTACAGGCGCGCCTGCAGGACGTCGACGGTACCATCGATACGCGTT
>pCMV-PCR.Stratagene.html.1.14
TATAGGGCGAATTGGGTACACTTACCTGGTACCGGGCCCCCCCTCGAGATGGAACAAGAC
>pAX4BP.USB.html.1.31
CCATTGCTGCATAAAAAACGCCCGGCGGCAACCGAGCGTTCTGAATTAATTAATCATCGT
>pCITE-2b(+).Novagen.html.1.33
GAGGATCGGAGATCTCAGTGGTGGTGGTGGTGGTGCTCGAGTGCGGCCGCAAGCTTGTCG
>pSL190.Generic.html.1.22
CGTGGCCACTAGTACTTCTCGAGCTCTGTACATGTCCGCGGTCGCGACGTACGCGTATCG
>915333.1.77
CGGTACCCTACTGCAGGAGCGGCCGCCCGGGCCTCCAGGATCCCCATGGCCAGAATTCTG
>pQE-TriSystem_Strep.Qiagen.html.1.44
TCGACCTGCAGGCGCGCCGAGATCTGAGAATTCGGATCCACGAGCTCCCGGGATATCGCC
>pAN24.Generic.html.1.28
TTGCCAACCCGTTGCAGACGAGGCCGCTCAGGGCGAGTAGAGATCGGAAGCCCATGGTGA
>pMAL-p2.New_England_Biolabs.html.1.10
CCTGCAGGTCGACTCTAGAGGATCCGAATTCTGAAATCCTTCCCTCGATCCCGAGGTTGT
>4097019.1.495
GGATCCAGAGTCTCCTGAACTAGACAATGCTCAGGACTGATGAGTCCGTGAGGACGAAAC
>pMT_BiP_V5-Hisc.InVitrogen.html.8.32
GTGCTGGATATCTGCAGAATTCCACCACACTGGACTAGTAGGTACCCCGGGCCATGGAGA
>pQE-TriSystem_Strep.Qiagen.html.1.17
GCGGCCGCAAGCTTCGAACCGGTACCGTCGACCTGCAGGCGCGCCGAGATCTGAGAATTC
>9957257.1.14
ATGCCTCGAGGGATCCTCTAGAAGCGGCCGCGACTAGTGAGCTCGTCGACGTAGGCCTTT
>pSL190.Generic.html.1.1
AAGCTTAAGGTGCACGGCCCACGTGGCCACTAGTACTTCTCGAGCTCTGTACATGTCCGC
>56406604.1.166
CCTGTTTGAGAAGATGTCTCCGCCGATGCTTTTCCCCGGAGCGACGTCTGCAAGGTTCCC
>27573259.1.35
TCGTGGTACCTCGGATCCGAATTCGAGCTCCGTCGACAAGCTTGCGGCCGCACTCGAGGA
>4097017.1.4
CCACCGCGGTGGCGGCCGCTCTAGACAATGCTCAGGACTGATGAGTCCGTGAGGACGAAA
>17864894.1.2
ATCCCTGCCGGCCGGTCCGGCGCGCCCGGGCTCGAGTGCACGTACGACGTCTAGACCTAG
>18252143.1.12
ATTCAGATCTAGAGCTCTGCAGGATCCAAGCTTACTAGTGGTACCACGCGTGAATAGATA
>pCMV-PCR.Stratagene.html.1.39
CTGGTACCGGGCCCCCCCTCGAGATGGAACAAGACCCGGGAAGAGCAAGCTTGATATCGC
>pBGRF.Generic.html.1.4
CTTGCATGCCTGCAGGTCGACTCTAGAGGATCCCCGGGTACCGAGCTCGAATTCTTTATT
>57790551.1.2
GCCTTCGCGAGGTACCGGGCCCAAGCTTCTCGAGGAATTCCTGCAGCCCGGGGGATCCAC
>4097019.1.84
GTCTCCTGAACTAGACAATGCTCAGGACTGATGAGTCCGTGAGGACGAAACTCTAAGGCT
>603191.2.8
ACGGCCGACTAGTAGGCCTATTATTTTTGACACCAGACAAGTTGGTAATGGTAGCGACCG
>209573.1.279
CGCGGTTTCCATTATAAAATCCTCTTTGACTTTTAAAACACTCGAGTTAACAAATAAATA
>208744.1.136
TCTATGTTATGTTAGTATCATTCGAAACATACCTTTGGGTCCTTTGGCCAATCCCGGGGA
>209573.1.176
TTTTCGGGTGGATCCCAGAAGTAGTTTTGATGCACAGGCAACGGAGCTCAGCGTATAAGT
>pSU2703.Generic.html.1.62
TTCAGGTGCTACATTTGAAGAGATAAATTGCACTGAAATCTAGAAATATTTTATCTGATT
>pd2EGFP.Clontech.html.2.38
CACCAGACAAGTTGGTAATGGTAGCGACCGGCGCTCAGTTGGAATTCTAGAGTCGCGGCC
>pExchange-4A.Stratagene.html.1.1
TCGAGGTCGACGGTATCGATAAGCTTGATATCGAATTCCTGCAGCCCGGGGGATCCGCCC
>310796.1.4
CGGTAAACCAGCAATAGACATAAGCGGCTATTTAACGACCCTGCCCTGAACAAGCGACCG
>6467488.1.10
TTCCGGAAGATCTTCCCCGGGGATCCTCTAGAGTCGACCTGGCGCGCCAAGCTCGGAATT
>pPICZalphaA.InVitrogen.html.1.1
CTAGAAAGCTGGCGGCCGCCGCGGCTCGAGGTACCGATCCGAGACGGCCGGCTGGGCCAC
>595764.1.110
GCGCTTTAAATTTGCGCATGCTAGCTATAGTTCTAGAGGTACCGGTTGTTAACGTTAGCC
>110433179.1.42
GGAAACAGCTATGACCATTAGGCCTATTTAGGTGACACTATAGAACAAGTTTCGGTCCGG
>pSL190.Generic.html.1.55
GTCCGCGGTCGCGACGTACGCGTATCGATGGCGCCAGCTGCAGGCGGCCGCCATATGCAT
>113204803.1.28
CTGCAGGTCGACTCTAGAGGATCCCCGGGTACCGAGCTCGAATTCGGCGCGCCATTTAAA
>66815022.1.6
GGGCCCAAAGTCGACGGATCCCATATATGACTAGTGAATTCCCCGGGAGGCCTGATATCA
>pTRE-Shuttle2.Clontech.html.1.14
CGACAAGCTTATCGATGCGGCCGCGCTAGCACGCGTCAGCTGACTAGAGGATCCCCGGGT
>595764.1.136
ATAGTTCTAGAGGTACCGGTTGTTAACGTTAGCCGGCTACGTATACTCCGGAATATTAAT
>209573.1.128
CCTGGTTGCAGTGAGTGCCTTTACCGATAACTTCCAGAGACTGGATGTTTTTCGGGTGGA
>pSL180.Generic.html.1.134
TATAGTTCTAGAGGTACCGGTTGTTAACGTTAGCCGGCTACGTATACTCCGGAATATTAA
>208744.1.98
TTTCTCGAGGTACCCTCCAAGGGTCCTCCTGAAAATGTTCTATGTTATGTTAGTATCATT
>pET-31b(+).Novagen.html.1.59
GAACACATCACCGCCGTGGTACAGCGCTTTGTGGCTGCGCTCAATGCCGGCGATCTGGAC
>pSE280.Invitrogen.html.1.158
AACCGGTACCTCTAGAACTATAGCTAGCATGCGCAAATTTAAAGCGCTGATATCGATCGC
>pETcoco-2.Novagen.html.1.175
CTGGCGTTCAAATTTCGCAGCAGCGGTTTCTTTGCTAGCACCGTGATGGTGATGGTGATG
>pCRT7_GS.InVitrogen.html.1.8
GTGGCAGCAGCCAACTCAGCTTCCTTTCGGGCTTTGTTAGCAGCCGGATCAAGCTTCGAA
>pET-47b(+).Novagen.html.1.91
AGGCCTTGGCGCGCCCGACGTCCGTCGACAAGCTTGCGGCCGCAGAGCTCGCTCTGGTGC
>915333.1.8
AAAGCTGAGTCTTCCAAAGCTTGGCACCACGTGTTAATTAAGATCTAGATCAGCATGCGT
>RR2.ATCC.html.1.2
GCCGCTTTCCTGCGTTATCCCCTGATTCTGTGGATAACCGTATTACCGCCTTTGAGTGAG
>p453.Generic.html.1.19
CAATAAATTAGAATAGTTTCAATTTTTAAGCTATTTATAGCATAGAAAAAAACAAAATGA
>915333.1.64
GCGTCGACGAGCTCGGTACCCTACTGCAGGAGCGGCCGCCCGGGCCTCCAGGATCCCCAT
>27573259.1.4
TGTACGGTCGTAAAAAACGTCGTCAGCGTCGTCGTGGTACCTCGGATCCGAATTCGAGCT
>118200845.1.43
TATACGCGTTATACCGGTATCCTGCAGGTAGCATGCAAGAGATCTTATAGGCCTCGAGTT
>pDK101.ATCC.html.1.51
GCCGCACTAGTGATATCCCGCGGCCATGGATAACATGGCCAACAAAACCATGGCGGCCGG
>pCDF1-MCS1-EF1-Puro.System_Biosciences.html.1.1
TGCGGCCGCGAATTCATTTAAATTAATTAAGCTTAGATCTGGATCCGGCGCGCCCGGGCT
>pET-52b(+).Novagen.html.1.26
GGTGATGATGGTGGTGATGAGCGGAACTACCGCGTGGCACCAGAGCGAGCTCTGCGGCCG
>pS1.ATCC.html.1.30
AGGATCCCCGCGCATGCATGTTAACAGATCTCGTACGCGTGCCGGCGCCTCGAGACTAGT
>4586830.1.13
CCAAGCTTGCATGCCTGCAGGTTTAAACAGTCATTTAAATCGACTCTAGACTTAATTAAG
>pMR101.ATCC.html.1.11
TGACTGGTGGACAGCAAATGGGTCGGATCCGGCTGCTAACAAAGCCCGAAAGGAAGCTGA
>310784.1.3
TACCCGGGGATCCTCTAGAGTCGACCTGCAGGCATGCAAGCTTTCGCGAGCTCGAGATCT
>45655410.1.33
GTCGACCTGCAGGCGGCCGCGAATTCACTAGTGATATCGAATTCCCGCGGCCGCCATGGC
>3139056.1.71
CTGATATCATCGATGAATTCGAGCTCGGTACCCGGGGATCCTCTAGAGTCGACCTGCAGG
>83314120.1.82
GCCCCGACCGTGTCGGGGCCCCTGCACGGGTCCATGGAGCTTTAAAAGGATCTAGGTGAA
>9957257.1.4
TTGGTACCGCATGCCTCGAGGGATCCTCTAGAAGCGGCCGCGACTAGTGAGCTCGTCGAC
>pd2EGFP.Clontech.html.2.6
GTACGGCCGACTAGTAGGCCTATTATTTTTGACACCAGACAAGTTGGTAATGGTAGCGAC
>pET-11d.Novagen.html.1.27
AACTTTAAGAAGGAGATATACCATGGCTAGCATGACTGGTGGACAGCAAATGGGTCGGAT
>287942.1.9
GCTCGAGATCTGCAGCTGGTACCATGGAATTCGAAGCTTGATCCGACCCATTTGCTGTCC
>4097015.1.67
TAAGGCTTGGATCCCCCGGGCTGCAGGAATTCGATATCAAGCTTATCGATACCGTCGACC
>pXC14.ATCC.html.1.62
AACAATTGATTGAATGTATGCAAATAAATGCATACACCATAGGTGTGGTTTAATTTGATG
>pUCBM21.Boehringer.html.1.1
GAATTCCCGGGGATCCACGCGTAACTTAAGTGCGGCCGCGGTACCGGGCCCGTCGACTCT
>310806.1.16
GCAGGTCGACGGATCCCAAGCTTCTTCTAGAGGTACCGCATGCGATATCGAGCTCTCCCG
>5420374.1.20
TACTCAAGCTTATGCATGCGGCCGCATCTAGAGGGCCCGGATCCCTCGAGGTCGACGAAT
>pAMP1.Invitrogen.html.1.26
GGCATCATCATCATTAGTAGTAGTAGGCGGCCGCTCTAGAGGATCCAAGCTTACGTACGC
>208126.1.47
ACCTGGTTGCAGTGAGTGCCTTTACCGATAACTTCCAGAGACTGGATGTTTTTCGGGTGG
>pET-51b(+).Novagen.html.1.4
TAGGTTAATTAGTGGTGGTGATGGTGATGATGGTGGTGATGAGCGGAAATTGAGGAGAAG
>pET-12b.Novagen.html.1.6
TCTAGAAATAATTTTGTTTAACTTTAAGAAGGAGATATACATATGCGGGCGAAACTCCTA
>pET-12a.Novagen.html.1.2
CCCTCTAGAAATAATTTTGTTTAACTTTAAGAAGGAGATATACATATGCGGGCGAAACTC
>56406604.1.47
GTTTTGTAAATCAGCCAGTCGCTTGAGTAAAGAATCCGGTCTGAATTTCTGAAGCCTGAT
>pET-17xb.Novagen.html.1.13
CTTGGTACCGAGCTCGGATCCACTAGTAACGGCCGCCAGTGTGCTGGAATTCTGCAGATA
>pET-52b(+).Novagen.html.1.33
ATGGTGGTGATGAGCGGAACTACCGCGTGGCACCAGAGCGAGCTCTGCGGCCGCGTCGAC
>110433179.1.49
GCTATGACCATTAGGCCTATTTAGGTGACACTATAGAACAAGTTTCGGTCCGGAATTCCC
>pMT_BiP_V5-Hisc.InVitrogen.html.8.19
AGCGGCCGCCACTGTGCTGGATATCTGCAGAATTCCACCACACTGGACTAGTAGGTACCC
>pNEB205A.New_England_Biolabs.html.1.19
AACGCTGAGGAGACATCTAGACTTTCCCTCAGCTTAATTAAGGCGCGCCTGAGCTCGAAT
>4097017.1.293
AGTCTCCTGAACTAGACAATGCTCAGGACTGATGAGTCCGTGAGGACGAAACTCTAAGGC
>pRSET_CAT.InVitrogen.html.1.343
ACGTGGCCAATATGGACAACTTCTTCGCCCCCGTTTTCACCATGGGCAAATATTATACGC
>pAN561H.Generic.html.1.71
TAAAAAAGTTTCGGCCGGCGTATTGGGTGTTACGGAGCATTCACTAGGCAACCATGCATG
>pS1.ATCC.html.1.9
ATGCCTGCAGGTCGACTCTAGAGGATCCCCGCGCATGCATGTTAACAGATCTCGTACGCG
>12082761.1.45
GCGGCCGCCTGCAGGTCGACGGGCCCGGGATCCGATATCTAGATGCATTCGCGAGGTACC
>118200847.1.7
GCGCGCCTTTGCGATCGCAGACCTAGGAAAGCTAGCTATACGCGTTATACCGGTATCCTG
>pSPTBM20.Boehringer.html.1.6
CCCGGGGATCCACGCGTCTTAAGGCGGCCGCGGTACCGGGCCCGTCGACTCTAGAGCTCT
>pCSV31.Generic.html.1.2
GCTTATCGCCCGACTAAGTCGACTCAGTCGGGTCACCGATGATAAGCTGTCAAACATGAG
>88173988.1.16
GGTCATCGATTCTAGAACTTAAGGAGCTCAGATCTTACGCGTTGGGTACCCTGCTAGCGA
>pXC14.ATCC.html.1.69
GATTGAATGTATGCAAATAAATGCATACACCATAGGTGTGGTTTAATTTGATGCCCTTTT
>603191.2.27
ATTATTTTTGACACCAGACAAGTTGGTAATGGTAGCGACCGGCGCTCAGTTGGAATTCTA
>pET-43.1Ek_LIC.Novagen.html.1.91
TTCGAAGCTTGCGGCCGCACAGCTGTATACACGTGCAAGCCAGCCAGAACTCGCTCCTGA
>pET-31b(+).Novagen.html.1.160
CCCCGTGGGTTCCGAGCCCAGGTCCGGTACGGCTGCGATTCGTGAGTTTTACGCCAACTC
>M13BM21.Boehringer.html.1.32
GCGGCCGCGGTACCGGGCCCGTCGACTCTAGAGCTCTGCAGGCATGCGATATCCCATGGA
>pS3.Generic.html.1.6
TTGCATGCCTGCAGGTCGACTCTAGAGGATCCCCGCGCATGCATGTTAACAGATCTCGTA
>3328183.2.3
CTTAATACGACTCACTATAGGGAGCGGCCGCAGATCTTGCAGGTCGACGATTCTATAGTG
>56406608.1.99
TGAAGCCTGATGTATAGTTAATATCCGCTTCACGCCATGTTCGTCCGCTTTTGCCCTGGA
>pSE280.Invitrogen.html.1.255
ATATATAGGGCCCGGGTTATAATTACCTCAGGTCGACGTCCCATGTGCAGGTGCTGAATT
>4097019.1.407
GACGAAACTCTAAGGCTTGGATCCAGAGTCTCCTGAACTAGACAATGCTCAGGACTGATG
>56406604.1.119
TCCGCTTCACGCCATGTTCGTCCGCTTTTGCCCTGGAGTTTGCCTTCCCTGTTTGAGAAG
>pS3.Generic.html.1.21
TCGACTCTAGAGGATCCCCGCGCATGCATGTTAACAGATCTCGTACGCGTGCCGGCGCCT
>pDR720.Generic.html.1.12
GGGGATCCGTCGACCTGCAGCCAAGCTGCGTACTAGTTAACTAGTTCGATGATTAATTGT
>pEpiFOS-5.Epicentre.html.1.5
AAGCTTGCATGCCTGCAGGTCGACTCTAGAGGATCCCACGTGGGATCCCCGGGTACCGAG
>4097017.1.75
GGATCCAGAGTCTCCTGAACTAGACAATGCTCAGGACTGATGAGTCCGTGAGGACGAAAC
>118200847.1.78
CAAGAGATCTTATAGGCCTCGAGTTAACGTTCGAGGTCGACTCTAGATAAAGCTTTAGAG
>pSE280.Invitrogen.html.1.117
CTATTAATATTCCGGAGTATACGTAGCCGGCTAACGTTAACAACCGGTACCTCTAGAACT
>pQE-TriSystem.Qiagen.html.1.53
ACAGCTGTGCGGCCGCAAGCTTCGAACCGGTACCGTCGACCTGCAGGCGCGCCGAGATCT
>74267359.1.25
CCGTCGAGCGGACCGGGTACCGCGGCCGCAGATCTGTTAACGAATTCCCAATTCCCTATT
>pET-31b(+).Novagen.html.1.293
ACCGTCAGCTTCGAGTATCAGGGCCGCAAGACCGTAGTTGCGCCCATCGATCACTTTCGC
>1673614.1.3
GCCGCACGTGTAACTTAAGTCTAGAGTCGACGGTACCAAGAATTCCATGGATATCCCGGG
>310805.1.12
AGAGCTCGATATCGCATGCGGTACCTCTAGAAGAAGCTTGGGATCCGTCGACCTGCAGCC
>pRSF-1.Novagen.html.1.43
GCGTTCAAATTTCGCAGCAGCGGTTTCTTTACCAGACTCGAGTGCGGCCGCAAGCTTGTC
>56406608.1.216
CTGCAAGGTTCCCTTTTGATGCCACCCAGCCGAGGGCTTGTGCTTCTGATTTTGTAATGT
>pET-47b(+).Novagen.html.1.108
ACGTCCGTCGACAAGCTTGCGGCCGCAGAGCTCGCTCTGGTGCCACGCGGTAGTAAAGAA
>pAMP1.Invitrogen.html.1.24
CGGGCATCATCATCATTAGTAGTAGTAGGCGGCCGCTCTAGAGGATCCAAGCTTACGTAC
>pCRT7_GS.InVitrogen.html.1.117
CCATTTGCTGTCCACCAGTCATGCTAGCCATACCATGATGATGATGATGATGAGAACCCC
>310853.1.10
GGAGAGCTCGATATCGCATGCGGTACCTCTAGAAGAAGCTTGGGATCCGTCGACCTGCAG
>113073402.1.3
TGCCTGCAGGTCGACTCTAGACACGGGGTGGTTTAAACGCGGCCGCGGTACCACTAGTAC
>pES2.Generic.html.1.7
TCATTATAACAAATAGTTAACTAATTGTCAAGTAATTCGAGCTCGGTACCCGGGGATCCT
>537474.1.6
TCTGATATCATCGATGAATTCGAGCTCGGTACCCGGGGATCCTCTAGAGTCGACCTGCAG
>11559656.1.12
GAATTCCTCGAGATCTTCTAGACCCCGGGGATATCCCATGGGCGGCCGCACTAGTGTCGA
>pGEXKG.Generic.html.1.8
AGCTCGAGTCGACCCATGGAGTCTAGAATTCCACCACCACCACCGGAAATTTCCCGGGGA
>1066312.1.14
ATCTCGAGGCGCCGAATTCGAGCTCGGTACCCGGGGATCCTCTAGAGTCGACCTGCAGGC
>4097017.1.345
TCTAAGGCTTGGATCCAGAGTCTCCTGAACTAGTCCAAGCTTATCGATACCGTCGACCTC
>pRSFDuet-1.Novagen.html.1.35
CCAGACTCGAGGGTACCGACGTCAGCGATCGCGTGGCCGGCCGATATCCAATTGAGATCT
>pCRT7_GS.InVitrogen.html.1.110
TCCCGACCCATTTGCTGTCCACCAGTCATGCTAGCCATACCATGATGATGATGATGATGA
>pMCS5.Mobitec.html.1.63
CGCCACTAGTGCTAGCAGATCTGGCCGGCCCACCGGTGGGCCATATGGGCCCGCGGCCGC
>208742.1.1
TTCGAAACATACCTTTGGGTCCTTTGGCCAATCCCGGGGATCCTCTAGAGTCGACCTGCA
>45862365.1.38
GATGCGGCCGCAAAGTCGACGAATTCTCCCGGGTGGATCCAAGGCCTTCTAGAAAAACTC
>48995599.1.69
GCTAGCTATAGTTCTAGAGGTACCGGTTGTTAACGTTAGCCGGCTACGTATACTCCGGAA
>pS3.Generic.html.1.10
ATGCCTGCAGGTCGACTCTAGAGGATCCCCGCGCATGCATGTTAACAGATCTCGTACGCG
>56406597.1.24
GTAAAGGTCTGATAATGGTCCGTTGTTTTGTAAATCAGCCAGTCGCTTGAGTAAAGAATC
>310853.1.5
TCCCGGGAGAGCTCGATATCGCATGCGGTACCTCTAGAAGAAGCTTGGGATCCGTCGACC
>pRNA-U6.3_Neo.Genscript.html.1.23
ATCAGCGGTTTAAACTTAAGCTTTCCAAAAAACTTACGCTGAGTACTTCGATCTCTTGAA
>pCR1000.InVitrogen.html.1.26
TTCTCTCGATATCGAAACCCTTCTCACCTCGGCCGATAAGCTTTTAATTAAACTAGTGAG
>pMAL-p2.New_England_Biolabs.html.1.25
TAGAGGATCCGAATTCTGAAATCCTTCCCTCGATCCCGAGGTTGTTGTTATTGTTATTGT
>4097019.1.398
GTCCGTGAGGACGAAACTCTAAGGCTTGGATCCAGAGTCTCCTGAACTAGACAATGCTCA
>pSL190.Generic.html.1.232
TGTCATGATGATCATTGCAATTGGATCCATATATAGGGCCCGGGTTATAATTACCTCAGG
>531832.1.23
CCCGGGGCGGCCGCTGTCACTAGTGAGCTCGTCGACTCTAGAGGATCCAAGCTTACGTAC
>pUC28.Generic.html.1.8
GCGAGCTCCATGGATATCGATCGCATGCATATGGGCCCTCGAGGCCTTGAATGCGGCCGC
>56406604.1.88
TGAATTTCTGAAGCCTGATGTATAGTTAATATCCGCTTCACGCCATGTTCGTCCGCTTTT
>209573.1.83
CTAGACAGATTTTACGACCGTCTTTCAGAGTAGCGATAACTTCAACCTGGTTGCAGTGAG
>4097017.1.147
ATCCAGAGTCTCCTGAACTAGACAATGCTCAGGACTGATGAGTCCGTGAGGACGAAACTC
>pRNA-U6.3_Neo.Genscript.html.1.45
TTCCAAAAAACTTACGCTGAGTACTTCGATCTCTTGAATCGAAGTACTCAGCGTAAGCGG
>pIVEX-GST.Roche.html.1.16
GAGCTCGCTCGAGTCGACTTGCCATGGTCATATGTTTAATTAAGCGGCCGCGGCCAGGCC
>pTriplEx2.Clontech.html.1.24
CGAATTGCGGCCGCATGCATAAGCTTGCTCGAGTCTAGAGTCGACTGGGCCGAGGCGGCC
>pSL190.Generic.html.1.78
ATCGATGGCGCCAGCTGCAGGCGGCCGCCATATGCATCCTAGGCCTATTAATATTCCGGA
>6759494.1.23
CGAGCTCGGTACCCGGGGATCCTCTAGAGTCGACCTGCAGGCATGCAAGCTTCAGCTGCT
>pIC20HE.Generic.html.1.9
CGTAGATCTGATATCGCTAGCCGGCTACGTATCGATGAATTCTCGAGGCGGCCGCGGGCC
>pET-48b(+).Novagen.html.1.112
TGGTGCCACGCGGTAGTAAAGAAACCGCTGCTGCTAAATTCGAACGCCAGCACATGGACA
>pET-31b(+).Novagen.html.1.58
AGAACACATCACCGCCGTGGTACAGCGCTTTGTGGCTGCGCTCAATGCCGGCGATCTGGA
>209132.1.6
ATTTATCTCCGACGATATTCTCATCAGTGAAATCCAGCTGGAGTTCTTTAGCAAATTTTT
>310796.1.1
CCGCGGTAAACCAGCAATAGACATAAGCGGCTATTTAACGACCCTGCCCTGAACAAGCGA
>208744.1.160
AAACATACCTTTGGGTCCTTTGGCCAATCCCGGGGATCCTCTAGAGTCGACCTGCAGGCA
>pSPTBM21.Boehringer.html.1.4
AGCTTCCATGGGATATCGCATGCCTGCAGAGCTCTAGAGTCGACGGGCCGGGTACCGCGG
>pXC14.ATCC.html.1.45
TAAGTACTTCCTTAGATAACAATTGATTGAATGTATGCAAATAAATGCATACACCATAGG
>209573.1.280
GCGGTTTCCATTATAAAATCCTCTTTGACTTTTAAAACACTCGAGTTAACAAATAAATAC
>110433179.1.127
AATTAACCTCGAGGAGTGGTCCCTATAGTGAGTCGTATTATAAGCTAGGCACTGGCCGTC
>47132203.1.15
ACCGGGCCCAAGCTTCTCGAGGAATTCCTGCAGCCCGGGGGATCCACTAGTGAGGAGCTC
>pETcoco-2.Novagen.html.1.91
CACGTGGCGCGCCTGGACGTCATCGATGCGATCGCCCGGGCTCTTGTCGTCGTCATCACC
>66472063.1.25
TGTGCTTTTAAGCAGAGATTACCTATCTAGACTGCAGGTCGACAAGCTTGAATTCGGATC
>118200854.1.157
GGCCTATGCGGCCGCGGATCTGATCCCGGGCGGGTACCTTTGAATTCCACTTAATTAATT
>595764.1.23
GTCGACCTGAGGTAATTATAACCCGGGCCCTATATATGGATCCAATTGCAATGATCATCA
>11559656.1.22
AGATCTTCTAGACCCCGGGGATATCCCATGGGCGGCCGCACTAGTGTCGACCTGCAGGCA
>915333.1.54
AGATCAGCATGCGTCGACGAGCTCGGTACCCTACTGCAGGAGCGGCCGCCCGGGCCTCCA
>118200854.1.149
CCACTAGTGGCCTATGCGGCCGCGGATCTGATCCCGGGCGGGTACCTTTGAATTCCACTT
>pCRT7_VP22-1-TOPO.InVitrogen.html.1.33
TCTGCAGAATTGCCCTTAAGGGCAATTCCACCACACTGGACTAGTGGATCCGAGCTCGGT
>595767.1.122
CCTATTAATATTCCGGAGTATACGTAGCCGGCTAACGTTAACAACCGGTACCTCTAGAAC
>209573.1.85
AGACAGATTTTACGACCGTCTTTCAGAGTAGCGATAACTTCAACCTGGTTGCAGTGAGTG
>pTriEx-1.Novagen.html.1.80
TATACAGCTGTGCGGCCGCAAGCTTCGAACCGGTACCGTCGACCTGCAGGCGCGCCGAGA
>pMR101.ATCC.html.1.21
ACAGCAAATGGGTCGGATCCGGCTGCTAACAAAGCCCGAAAGGAAGCTGAGTTGGCTGCT
>208126.1.22
GTCTTTCAGAGTAGCGATAACTTCAACCTGGTTGCAGTGAGTGCCTTTACCGATAACTTC
>531832.1.38
GTCACTAGTGAGCTCGTCGACTCTAGAGGATCCAAGCTTACGTACGCGTGCATGCGACGT
>118200854.1.96
TCGAGGTCGACTCTAGATAAAGCTTTAGAGCTCTTCTTAAGAAGGATCCAGATCCACTAG
>113073376.1.3
GATAAGCTTGCATGCCTGCAGGTCGACTCTAGACACGGGGTGGTTTAAACGCGGCCGCGG
>13446792.1.14
CCATGGCGGCCGCACTAGTGGATCCCCCGGGATGCATGAATTCAAGCTTATCGATGTCGA
>pSE280.Invitrogen.html.1.205
TGATATCGATCGCGCGCAGATCTGTCATGATGATCATTGCAATTGGATCCATATATAGGG
>4097017.1.146
GATCCAGAGTCTCCTGAACTAGACAATGCTCAGGACTGATGAGTCCGTGAGGACGAAACT
>pET-31b(+).Novagen.html.1.14
AATTTTGTTTAACTTTAAGAAGGAGATATACATATGCATACCCCAGAACACATCACCGCC
>4097017.1.237
GACAATGCTCAGGACTGATGAGTCCGTGAGGACGAAACTCTAAGGCTTGGATCCAGAGTC
>56406608.1.241
CCAGCCGAGGGCTTGTGCTTCTGATTTTGTAATGTAATTATCAGGTAGCTTATGATATGT
>pRSET_CAT.InVitrogen.html.1.373
CCGTTTTCACCATGGGCAAATATTATACGCAAGGCGACAAGGTGCTGATGCCGCTGGCGA
>pRSET_CAT.InVitrogen.html.1.274
CATTCTTGCCCGCCTGATGAATGCTCATCCGGAATTCCGTATGGCAATGAAAGACGGTGA
>48995599.1.166
AGCTGGCGCCATCGATACGCGTACGTCGCGACCGCGGACATGTACAGAGCTCGAGAAGTA
>pSL190.Generic.html.1.81
GATGGCGCCAGCTGCAGGCGGCCGCCATATGCATCCTAGGCCTATTAATATTCCGGAGTA
>4097017.1.266
GGACGAAACTCTAAGGCTTGGATCCAGAGTCTCCTGAACTAGACAATGCTCAGGACTGAT
>7638455.1.14
TGAATTCTACGCGTCGACAGGCGCCACTAGTGCATGCATATGTGAAGCTTAGAGCTCGAG
>pSL190.Generic.html.1.173
TCTAGAACTATAGCTAGCATGCGCAAATTTAAAGCGCTGATATCGATCGCGCGCAGATCT
>8346640.2.13
CATGGGACGTCGACCTGAGGTAATTATAACCCCGGGCCCTATATATGGATCCAATTGCAA
>125976391.1.5
ACTAGGTGGATCCCGGGCCCGCGGTACCGTCGACTGCAGAATTCGAAGCTTGAGCTCGAG
>pXC14.ATCC.html.1.9
TAGAGCCTCGTTGCGTTTGTTTGCACGAACCATATGTAAGTACTTCCTTAGATAACAATT
>56406597.1.23
TGTAAAGGTCTGATAATGGTCCGTTGTTTTGTAAATCAGCCAGTCGCTTGAGTAAAGAAT
>595764.1.141
TCTAGAGGTACCGGTTGTTAACGTTAGCCGGCTACGTATACTCCGGAATATTAATAGGCC
>pET-17xb.Novagen.html.1.26
TCGGATCCACTAGTAACGGCCGCCAGTGTGCTGGAATTCTGCAGATATCCATCACACTGG
>pCMV-PCR.Stratagene.html.1.99
TCTTCACTTGTCGTCGTCAATGAATTCCTGCAGCCCGGGGGATCCGCCCGGGCTAGAGCG
>pRSET_CAT.InVitrogen.html.1.84
AAGCTAAAATGGAGAAAAAAATCACTGGATATACCACCGTTGATATATCCCAATCGCATC
>8346640.2.61
ATCCAATTGCAATGATCATCATGACAGATCTGCGCGCGATCGATATCAGCGCTTTAAATT
>56406604.1.79
AATCCGGTCTGAATTTCTGAAGCCTGATGTATAGTTAATATCCGCTTCACGCCATGTTCG
>pSU2703.Generic.html.1.25
AACATGAGAATTACAACTTATATCGTATGGGGCTGACTTCAGGTGCTACATTTGAAGAGA
>pWEB::TNC.Epicentre.html.1.18
TAATACGACTCACTATAGGGAGAGGATCCCGGGATCCGTCGTGACTGGGAAAACCCTGGC
>pET-47b(+).Novagen.html.1.50
CCTCTTTCAGGGACCCGGGTACCAGGATCCGAATTCTGTACAGGCCTTGGCGCGCCCGAC
>pQE-TriSystem_Strep.Qiagen.html.1.34
ACCGGTACCGTCGACCTGCAGGCGCGCCGAGATCTGAGAATTCGGATCCACGAGCTCCCG
>4097019.1.298
CCTGAACTAGACAATGCTCAGGACTGATGAGTCCGTGAGGACGAAACTCTAAGGCTTGGA
>595767.1.234
GTCATGATGATCATTGCAATTGGATCCATATATAGGGCCCGGGTTATAATTACCTCAGGT
>81345491.1.3
CTTATTATTTTTCGAACTGCGGGTGGCTCCAAGCGCTGAGACCATGGTCCCCCTGCAGGT
>595767.1.11
GTGCACGGCCCACGTGGCCACTAGTACTTCTCGAGCTCTGTACATGTCCGCGGTCGCGAC
>48995608.1.13
GGAGAGGGGCGGAATTGGCCGCCCTAGATGCATGCTCGACGCGTACGTCGCGACCGCGGA
>81345491.1.26
TGGCTCCAAGCGCTGAGACCATGGTCCCCCTGCAGGTCGACCTCGAGGGATCCCCGGGTA
>pMR101.ATCC.html.1.13
ACTGGTGGACAGCAAATGGGTCGGATCCGGCTGCTAACAAAGCCCGAAAGGAAGCTGAGT
>83314120.1.22
AGAGCTCTGCAGGATCCAAGCTTACTAGTGGTACCACGCGTGAATAGATAGAGTGCAGGG
>pAX4CM.USB.html.1.44
AAAAAACGCCCGGCGGCAACCGAGCGTTCTGAATTAATTAATCATCGTCAATCAATCACC
>pTriEx-1.Novagen.html.1.109
CCGGTACCGTCGACCTGCAGGCGCGCCGAGATCTGAGAATTCGGATCCACGAGCTCCCGG
>17864894.1.39
GCACGTACGACGTCTAGACCTAGGCCTTAAGATCTGATCATATGCATCCGCGGGCCCGGG
>pSE280.Invitrogen.html.1.18
GTGGCCACTAGTACTTCTCGAGCTCTGTACATGTCCGCGGTCGCGACGTACGCGTATCGA
>pWEB::TNC.Epicentre.html.1.15
GCATAATACGACTCACTATAGGGAGAGGATCCCGGGATCCGTCGTGACTGGGAAAACCCT
>pMIB_V5-Hisb.InVitrogen.html.1.8
CGAGCGGCCGCCACTGTGCTGGATATCTGCAGAATTCCACCACACTGGACTAGTGGATCC
>56406608.1.129
CACGCCATGTTCGTCCGCTTTTGCCCTGGAGTTTGCCTTCCCTGTTTGAGAAGATGTCTC
>56406608.1.122
TCCGCTTCACGCCATGTTCGTCCGCTTTTGCCCTGGAGTTTGCCTTCCCTGTTTGAGAAG
>118200854.1.23
AAGCTAGCTATACGCGTTATACCGGTATCCTGCAGGTAGTATGCAAGAGATCTTATAGGC
>pZP19.Generic.html.1.51
CCCCTCGAGAATGCCGGCATTCGGGCCCGGGTACCGAGCTCGGGGTACCGAGCTCGAATT
>4097019.1.604
ATGAGTCCGTGAGGACGAAACTCTAAGGCTTGGATCCAGAGTCTCCTGAACTAGACAATG
>pET-47b(+).Novagen.html.1.12
GCACATCACCACCACCATCACTCCGCGGCTCTTGAAGTCCTCTTTCAGGGACCCGGGTAC
>17864894.1.12
GCCGGTCCGGCGCGCCCGGGCTCGAGTGCACGTACGACGTCTAGACCTAGGCCTTAAGAT
>110433179.1.94
CGGTCCGGAATTCCCGGGATATCGCGGCCGCTTAATTAACCTCGAGGAGTGGTCCCTATA
>45862365.1.79
AGGCCTTCTAGAAAAACTCGAGAACGTTGGGCCCCAATTGGCTAGCAAGCTTTCCGCGGG
>pET-31b(+).Novagen.html.1.265
GGTCGCCAACGAAGCGGCCTTCGCTTTCACCGTCAGCTTCGAGTATCAGGGCCGCAAGAC
>4322592.1.60
CGGCCGCACTAGTGATATCCCGCGGCCATGCCATTGGTTACCTGGATCCATATGAATTCT
>56406608.1.174
TTGAGAAGATGTCTCCGCCGATGCTTTTCCCCGGAGCGACGTCTGCAAGGTTCCCTTTTG
>595767.1.176
TAGAACTATAGCTAGCATGCGCAAATTTAAAGCGCTGATATCGATCGCGCGCAGATCTGT
>209573.1.269
GGTTCATTACCGCGGTTTCCATTATAAAATCCTCTTTGACTTTTAAAACACTCGAGTTAA
>4097017.1.185
TGAGTCCGTGAGGACGAAACTCTAAGGCTTGGATCCAGAGTCTCCTGAACTAGACAATGC
>p453.Generic.html.1.61
TAGAAAAAAACAAAATGAAATTCTACTATATTTTTGAGCTCGGGGTACCCGGGGATCCTC
>pSE280.Invitrogen.html.1.40
CTCTGTACATGTCCGCGGTCGCGACGTACGCGTATCGATGGCGCCAGCTGCAGGCGGCCG
>pCITE-2b(+).Novagen.html.1.66
TGCTCGAGTGCGGCCGCAAGCTTGTCGACGGAGCTCGAATTCGGATCCGATTGGGTGGTG
>56406608.1.175
TGAGAAGATGTCTCCGCCGATGCTTTTCCCCGGAGCGACGTCTGCAAGGTTCCCTTTTGA
>45655410.1.48
GCCGCGAATTCACTAGTGATATCGAATTCCCGCGGCCGCCATGGCGGCCGGGAGCATGCG
>pATH20.ATCC.html.1.6
CCTGCAGGTCGACTCTAGAGGATCCCCGGGTACCGAGCTCGAATTCCCAATTCGGGGGGA
>287942.1.27
GTACCATGGAATTCGAAGCTTGATCCGACCCATTTGCTGTCCACCAGTCATGCTAGCCAT
>209573.1.195
AGTAGTTTTGATGCACAGGCAACGGAGCTCAGCGTATAAGTCAGAGTCCAAGCTTTCTTC
>pMCS5.Mobitec.html.1.124
AATTCGAGCTCGGTACCTACGTACTCGAGTCGCGACGTACGTTCGAACAATTGGTTTAAA
>1184321.1.20
CCGCTCTAGCCCGGGCGGATCCCCCGGGCTGCAGGAATTCGATATCAAGCTTATCGATAC
>110433179.1.2
ACTCTAGCCTAGGCCGCGGAGCGGATAACAATTTCACACAGGAAACAGCTATGACCATTA
>3139056.1.65
GCAGATCTGATATCATCGATGAATTCGAGCTCGGTACCCGGGGATCCTCTAGAGTCGACC
>208744.1.139
ATGTTATGTTAGTATCATTCGAAACATACCTTTGGGTCCTTTGGCCAATCCCGGGGATCC
>pAX4CM.USB.html.1.71
TCTGAATTAATTAATCATCGTCAATCAATCACCCGGGCTGCAGTCGACTCTAGATCTGGT
>pSE280.Invitrogen.html.1.171
AGAACTATAGCTAGCATGCGCAAATTTAAAGCGCTGATATCGATCGCGCGCAGATCTGTC
>209573.1.255
TTTACCTTTAGCCAGGTTCATTACCGCGGTTTCCATTATAAAATCCTCTTTGACTTTTAA
>pVE1163.Generic.html.1.8
GAATTCGGATCCGCATGCTAGCCTGCAGAGCTCGAGGTACCCGGGAAGCTTAGATCTGAT
>pEYFP.Clontech.html.2.13
CGACTAGTAGGCCTATTATTTTTGACACCAGACAAGTTGGTAATGGTAGCGACCGGCGCT
>55274248.1.24
GACGGTATCGATAAGCTTGATATCGAATTCCTGCAGCCCGGGGGATCCACTAGTTCTATG
>pET-17b.Novagen.html.1.22
CCACTAGTAACGGCCGCCAGTGTGCTGGAATTCTGCAGATATCCATCACACTGGCGGCCG
>pSE280.Invitrogen.html.1.282
TCAGGTCGACGTCCCATGTGCAGGTGCTGAATTCGAAGGCATTCCACGACGTGGTCACCA
>3139056.1.141
CCAGCTGCTCGAGTTCTATAGTGTCACCTAAATCGTATGTGTATGATACATAAGGTTATG
>pIVEX2.4d.Roche.html.1.9
GGGCTGCAGAGCTCGCTCGAGTCGACTTGCCATGGTCATATGTTTAATTAAGCGGCCGCG
>8346634.2.39
ATAACCCCGGGCCCTATATATGGATCCAATTGCAATGATCATCATGACAGATCTGCGCGC
>4097019.1.59
CGAAACTCTAAGGCTTGGATCCAGAGTCTCCTGAACTAGACAATGCTCAGGACTGATGAG
>pMAL-P2x.New_England_Biolabs.html.1.29
GACTCTAGAGGATCCGAATTCTGAAATCCTTCCCTCGATCCCGAGGTTGTTGTTATTGTT
>117957124.1.11
ATCGCGGCCGGCCTTAATTAAGTCGACATTTAAATGCGGCCGCGGCCATTAAGGCCGGCG
>8346634.2.132
GAACGTTAGCCGGCTACGTATACTCCGGAATATTAATAGGCCTAGGATGCATATGGCGGC
>18252143.1.36
TCCAAGCTTACTAGTGGTACCACGCGTGAATAGATAGAGTGCAGGGGCCCCGACCGTGTC
>287942.1.13
GAGATCTGCAGCTGGTACCATGGAATTCGAAGCTTGATCCGACCCATTTGCTGTCCACCA
>118200854.1.106
CTCTAGATAAAGCTTTAGAGCTCTTCTTAAGAAGGATCCAGATCCACTAGTGGCCTATGC
>4165110.1.16
GCGGTGGCGGCCGCTCTAGATTTCAGTGCAATTTATCTCTTCAAATGTAGCACCTGAAGT
>595764.1.109
AGCGCTTTAAATTTGCGCATGCTAGCTATAGTTCTAGAGGTACCGGTTGTTAACGTTAGC
>595767.1.68
GACGTACGCGTATCGATGGCGCCAGCTGCAGGCGGCCGCCATATGCATCCTAGGCCTATT
>81345491.1.15
CGAACTGCGGGTGGCTCCAAGCGCTGAGACCATGGTCCCCCTGCAGGTCGACCTCGAGGG
>pETcoco-2.Novagen.html.1.83
ACCGTACGCACGTGGCGCGCCTGGACGTCATCGATGCGATCGCCCGGGCTCTTGTCGTCG
>pAX4BP.USB.html.1.7
CGACGGATCCGGGCAACGTTCTTGCCATTGCTGCATAAAAAACGCCCGGCGGCAACCGAG
>45862396.1.20
CGGCCGCAAAGTCGACGAATTCTCCCGGGTGGATCCAAGGCCTTCTAGAAAAACTCGAGA
>pET-31b(+).Novagen.html.1.302
TTCGAGTATCAGGGCCGCAAGACCGTAGTTGCGCCCATCGATCACTTTCGCTTCAATGGC
>pMAL-p2.New_England_Biolabs.html.1.24
CTAGAGGATCCGAATTCTGAAATCCTTCCCTCGATCCCGAGGTTGTTGTTATTGTTATTG
>pMCS5.Mobitec.html.1.130
AGCTCGGTACCTACGTACTCGAGTCGCGACGTACGTTCGAACAATTGGTTTAAACGCCCG
>8346640.2.120
TTCGCATGCTAGAACGTTAGCCGGCTACGTATACTCCGGAATATTAATAGGCCTAGGATG
>pGEM-7Zf(+)_LIC-R.ATCC.html.1.20
GAGCTCTCCGGATCCAAGCTTATCGATTTCGAACCCGGGGTACCAAACTCGCTCCGGCGC
>4097017.1.116
GAGTCCGTGAGGACGAAACTCTAAGGCTTGGATCCAGAGTCTCCTGAACTAGACAATGCT
>118200856.1.49
GCTATACGCGTTATACCGGTATCCTGCAGGTAGCATGCAAGAGATCTTATAGGCCTCGAG
>pCDFDuet-1.Novagen.html.1.11
TGCGGCCGCAAGCTTGTCGACCTGCAGGCGCGCCGAGCTCGAATTCGGATCCTGGCTGTG
>595764.1.218
CCGCCTGCAGCTGGCGCCATCGATACGCGTACGTCGCGACCGCGGACATGTACAGAGCTC
>48995608.1.55
GTACGTCGCGACCGCGGACATGTACAGAGCTCGAGAAGTACTAGTGGCCACGGGCTGCAG
>16930719.1.14
GGGGATCCTCTAGATCTCGAGGCCTGATCATCGATGGGCCCATGGCTAGCGGCCGCACGC
>pAMP10.ATCC.html.1.38
CATCATTAGTAGTAGTAGGCGGCCGGCCGCTCTAGAGGATCCAAGCTTACGTACGCGTGC
>pEYFP.Clontech.html.2.9
CGGCCGACTAGTAGGCCTATTATTTTTGACACCAGACAAGTTGGTAATGGTAGCGACCGG
>113073444.1.28
GTCGACTCTAGACACGGGGTGGTTTAAACGCGGCCGCGGTACCACTAGTACGCGTAGGCC
>595767.1.172
CCTCTAGAACTATAGCTAGCATGCGCAAATTTAAAGCGCTGATATCGATCGCGCGCAGAT
>pMAL-p2g.New_England_Biolabs.html.1.36
TCTACGTAGTGTGCCGCACCCGGCCCGAGGTTGTTGTTATTGTTATTGTTGTTGTTGTTC
>pRSF-1.Novagen.html.1.13
AGCTGCGCTAGTAGACGAGTCCATGTGCTGGCGTTCAAATTTCGCAGCAGCGGTTTCTTT
>pDK101.ATCC.html.1.10
CAACGCGTTGGGAGCTCTCCCATATGGTCGACCTGCAGGCGGCCGCACTAGTGATATCCC
>56406604.1.161
CCTTCCCTGTTTGAGAAGATGTCTCCGCCGATGCTTTTCCCCGGAGCGACGTCTGCAAGG
>pTriplEx2.Clontech.html.1.33
GCCGCATGCATAAGCTTGCTCGAGTCTAGAGTCGACTGGGCCGAGGCGGCCGGATCCTGC
>pCMV-Script.Stratagene.html.1.22
TCGACGGTATCGATAAGCTTGATATCGAATTCCTGCAGCCCGGGGGATCCGCCCGGGCTA
>209573.1.232
AAGTCAGAGTCCAAGCTTTCTTCTTTACCTTTAGCCAGGTTCATTACCGCGGTTTCCATT
>pMAL-p2e.New_England_Biolabs.html.1.7
CCTGCAGGTCGACTCTAGAGGATCCGAATTCCGGTACCTTGTCATCGTCATCCCCGAGGT
>8346640.2.33
TAATTATAACCCCGGGCCCTATATATGGATCCAATTGCAATGATCATCATGACAGATCTG
>48995608.1.31
CCGCCCTAGATGCATGCTCGACGCGTACGTCGCGACCGCGGACATGTACAGAGCTCGAGA
>4097017.1.97
GACAATGCTCAGGACTGATGAGTCCGTGAGGACGAAACTCTAAGGCTTGGATCCAGAGTC
>pET-44a(+).Novagen.html.1.94
TCGACGGTACCATCGATACGCGTTCGAAGCTTGCGGCCGCACAGCTGTATACACGTGCAA
>pCRT7_NT-E3.InVitrogen.html.1.14
CTGTCCACCAGTCATGCTAGCCATACCATGATGATGATGATGATGAGAACCCCGCATATG
>4097013.1.64
CTCTAAGGCTTGGATCCAGAGTCTCCTGAACTAGTCCAAGCTTATCGATACCGTCGACCT
>56406604.1.178
GATGTCTCCGCCGATGCTTTTCCCCGGAGCGACGTCTGCAAGGTTCCCTTTTGATGCCAC
>pCITE-2b(+).Novagen.html.1.17
AGGTCGATCGACTCTAGAGGATCGGAGATCTCAGTGGTGGTGGTGGTGGTGCTCGAGTGC
>3139056.1.6
TCATTAATGCAGGTTAACCTGGCTTATCGAAATTAATACGACTCACTATAGGGAGACCGG
>pMCS5.Mobitec.html.1.67
ACTAGTGCTAGCAGATCTGGCCGGCCCACCGGTGGGCCATATGGGCCCGCGGCCGCGAAT
>pTZ57R.Fermentas.html.2.29
ATGCAGGCCTCTGCAGTCGACGGGCCCGGGATCCGATATCTAGATGCATTCGCGAGGTAC
>4586830.1.4
GTAGCTAGCCCAAGCTTGCATGCCTGCAGGTTTAAACAGTCATTTAAATCGACTCTAGAC
>pRSET_CAT.InVitrogen.html.1.157
TGAGGCATTTCAGTCAGTTGCTCAATGTACCTATAACCAGACCGTTCAGCTGGATATTAC
>118200847.1.97
CGAGTTAACGTTCGAGGTCGACTCTAGATAAAGCTTTAGAGCTCTTCTTAAGAAGGATCC
>pAN524.Generic.html.1.36
GCCAACCCGTTGCAGACGAGGCCGCTCAGGGCGAGTAGAGATCGGAAGCCCATGGTGATG
>pAN561H.Generic.html.1.31
GTACCTGTGCATTCTGGGTAAACGACTCATAGGAGAGTTGTAAAAAAGTTTCGGCCGGCG
>pET-44a(+).Novagen.html.1.38
GACAAGAGTCCGGGAGCTCGTGGATCCGAATTCTGTACAGGCGCGCCTGCAGGACGTCGA
>pMCS5.Mobitec.html.1.116
CGGCCGCGAATTCGAGCTCGGTACCTACGTACTCGAGTCGCGACGTACGTTCGAACAATT
>pET-51b(+).Novagen.html.1.12
TTAGTGGTGGTGATGGTGATGATGGTGGTGATGAGCGGAAATTGAGGAGAAGCCCGGAGC
>88173988.1.4
TTCTCGAGAACCGGTCATCGATTCTAGAACTTAAGGAGCTCAGATCTTACGCGTTGGGTA
>p3T.Mobitec.html.1.95
GCAGGAATTCGATATCAAGCTTATCGATACCGTCGACCTCGAGGGGGGGCCCGGTACCCA
>pCITE-2b(+).Novagen.html.1.36
GATCGGAGATCTCAGTGGTGGTGGTGGTGGTGCTCGAGTGCGGCCGCAAGCTTGTCGACG
>1490528.2.4
CCGTACGGCCGACTAGTAGGCCTATTATTTTTGACACCAGACAAGTTGGTAATGGTAGCG
>pT7T3_18U.Stratagene.html.1.1
ATGTTGTGTGGAATTGTGAGCGGATAACAATTTCACACAGGAAACAGCTATGACATGATT
>pET-44a(+).Novagen.html.1.43
GAGTCCGGGAGCTCGTGGATCCGAATTCTGTACAGGCGCGCCTGCAGGACGTCGACGGTA
>pSL180.Generic.html.1.168
CGGCTACGTATACTCCGGAATATTAATAGGCCTAGGATGCATATGGCGGCCGCCTGCAGC
>pTriplEx2.Clontech.html.1.56
GTCTAGAGTCGACTGGGCCGAGGCGGCCGGATCCTGCAGGCCATAATGGCCGAATTCCCG
>pCMV-Script.Stratagene.html.1.45
ATCGAATTCCTGCAGCCCGGGGGATCCGCCCGGGCTAGAGCGGCCGCCACCGCGGTGGAG
>4097019.1.74
TGGATCCAGAGTCTCCTGAACTAGACAATGCTCAGGACTGATGAGTCCGTGAGGACGAAA
>3139056.1.50
ACTATAGGGAGACCGGCAGATCTGATATCATCGATGAATTCGAGCTCGGTACCCGGGGAT
>pBEND2.Generic.html.1.63
TATCTTTAAACTCGAGACTAGTCCATGGATCGATGCTAGCAGATCTACGCGTGTCGACTC
>RR2.ATCC.html.1.79
GGGCGAACGACCGAGCGCAGCGAGTCAGTGAGCGAGGATCCTCGAGATCTCCCAATACGC
>17864894.1.43
GTACGACGTCTAGACCTAGGCCTTAAGATCTGATCATATGCATCCGCGGGCCCGGGTTAC
>54043009.1.18
GGGCCCAAGCTTCTCGAGGAATTCCTGCAGCCCGGGGGATCCACTAGTGAGCTCATGCAT
>pDK101.ATCC.html.1.28
CCCATATGGTCGACCTGCAGGCGGCCGCACTAGTGATATCCCGCGGCCATGGATAACATG
>4097015.1.9
GCGGTGGCGGCCGCTCTAGACAATGCTCAGGACTGATGAGTCCGTGAGGACGAAACTCTA
>56406604.1.98
AAGCCTGATGTATAGTTAATATCCGCTTCACGCCATGTTCGTCCGCTTTTGCCCTGGAGT
>287943.1.10
GCTCGAGATCTGCAGCTGGTACCATGGAATTCGAAGCTTGATCCGACCCATTTGCTGTCC
>83314120.1.11
AATTCAGATCTAGAGCTCTGCAGGATCCAAGCTTACTAGTGGTACCACGCGTGAATAGAT
>pT7Blue-2.Novagen.html.1.36
GAGCTAGCCTAGGCTCGAGAAGCTTGTCGACCAGATATCGGAATTCTATAGTGTCACCTA
>pET-44a(+).Novagen.html.1.126
GCGGCCGCACAGCTGTATACACGTGCAAGCCAGCCAGAACTCGCTCCTGAAGACCCAGAG
>pIRES2-EGFP.Clontech.html.1.11
CCGCGGTACCGTCGACTGCAGAATTCGAAGCTTGAGCTCGAGATCTGAGTCCGGTAGCGC
>p3T.Mobitec.html.1.47
GCCATTTTTTGGATGGCGACCCGGGTGCCCAGCCAAAAAATGGCCACTGCAGGAATTCGA
>209573.1.203
TGATGCACAGGCAACGGAGCTCAGCGTATAAGTCAGAGTCCAAGCTTTCTTCTTTACCTT
>pRSF-1.Novagen.html.1.24
TAGACGAGTCCATGTGCTGGCGTTCAAATTTCGCAGCAGCGGTTTCTTTACCAGACTCGA
>pET-12a.Novagen.html.1.38
GATATACATATGCGGGCGAAACTCCTAGGAATAGTCCTGACAACCCCTATCGCGATCAGC
>pET-40b(+).Novagen.html.1.13
CTCAACCATGGCGATATCGGATCCGAATTCGAGCTCCGTCGACAAGCTTGCGGCCGCACT
>208744.1.163
CATACCTTTGGGTCCTTTGGCCAATCCCGGGGATCCTCTAGAGTCGACCTGCAGGCATGC
>pCR3.InVitrogen.html.1.12
TGCATGCTCGAGCGGCCGCCAGTGTGATGGATATCTGCAGAATTCCAGCACACTGGCGGC
>pSL190.Generic.html.1.158
TTAACAACCGGTACCTCTAGAACTATAGCTAGCATGCGCAAATTTAAAGCGCTGATATCG
>4165110.1.3
GTCGAGCTCCACCGCGGTGGCGGCCGCTCTAGATTTCAGTGCAATTTATCTCTTCAAATG
>4097019.1.371
GAACTAGACAATGCTCAGGACTGATGAGTCCGTGAGGACGAAACTCTAAGGCTTGGATCC
>56406608.1.211
GACGTCTGCAAGGTTCCCTTTTGATGCCACCCAGCCGAGGGCTTGTGCTTCTGATTTTGT
>pBSL86.ATCC.html.2.6
GAGCTCGGTACCCGGGGATCCTCTAGAGTCGACCTGCAGGCATGCAAGCTTGGGCGAACC
>118200856.1.136
AGCTTTAGAGCTCTTCTTAAGAAGGATCCAGATCCACTAGTGGCCTATGCGGCCGCGGAT
>8346640.2.56
TATGGATCCAATTGCAATGATCATCATGACAGATCTGCGCGCGATCGATATCAGCGCTTT
>208744.1.59
AGAGTAGTACGATTAGCAGGACAAGAGCCCTTTGCCAGCTTTCTCGAGGTACCCTCCAAG
>pSL190.Generic.html.1.15
CGGCCCACGTGGCCACTAGTACTTCTCGAGCTCTGTACATGTCCGCGGTCGCGACGTACG
>4165118.1.37
GCCTGCAGCCCGGGGGATCCACTAGTTCTAGAGCGGCCGCCACCGCGGTGGAGCTCGACG
>18252143.1.28
CTGCAGGATCCAAGCTTACTAGTGGTACCACGCGTGAATAGATAGAGTGCAGGGGCCCCG
>pMAL-p2e.New_England_Biolabs.html.1.16
CGACTCTAGAGGATCCGAATTCCGGTACCTTGTCATCGTCATCCCCGAGGTTGTTGTTAT
>66815022.1.54
GGCCTGATATCAAGCTTGAGCTCGCGGCCGCTGCTAGCAGATCTTCTAGACTCGAGACGC
>pET-44a(+).Novagen.html.1.93
GTCGACGGTACCATCGATACGCGTTCGAAGCTTGCGGCCGCACAGCTGTATACACGTGCA
>18140172.1.5
TAGATTAAGGAGGCCATATGACTATGCATGCGGCCGCGGATCCGATATCGAATTCGAAGC
>8346640.2.68
TGCAATGATCATCATGACAGATCTGCGCGCGATCGATATCAGCGCTTTAAATTTCGCATG
>208744.1.13
TTAGATCTTATGACGAACAAAACAGTAATAACGAAGATGACGATGAAGAGTAGTACGATT
>pNEB205A.New_England_Biolabs.html.1.9
GCAGGGTTTAAACGCTGAGGAGACATCTAGACTTTCCCTCAGCTTAATTAAGGCGCGCCT
>595764.1.174
ACGTATACTCCGGAATATTAATAGGCCTAGGATGCATATGGCGGCCGCCTGCAGCTGGCG
>pGEM-7Zf(+)_LIC-R.ATCC.html.1.36
AGCTTATCGATTTCGAACCCGGGGTACCAAACTCGCTCCGGCGCCGGAACCAGTTGGTAC
>4097017.1.51
CGTGAGGACGAAACTCTAAGGCTTGGATCCAGAGTCTCCTGAACTAGACAATGCTCAGGA
>pET-51b(+).Novagen.html.1.21
GTGATGGTGATGATGGTGGTGATGAGCGGAAATTGAGGAGAAGCCCGGAGCTCCTGCGGC
>pTZ57R.Fermentas.html.2.11
ACTATAGGGAAAGCTTGCATGCAGGCCTCTGCAGTCGACGGGCCCGGGATCCGATATCTA
>pETcoco-2.Novagen.html.1.149
CCAGTTGGCGGTGGCGAGTCCATGTGCTGGCGTTCAAATTTCGCAGCAGCGGTTTCTTTG
>pSTBlue-1.Novagen.html.1.18
CCCCACACGTGTGGTCTAGAGCTAGCCTAGGCTCGAGAAGCTTGTCGACGAATTCAGATA
>pBACgus-7.Invitrogen.html.1.76
TCATCACCTCCACCGCTAGCGCTGTCCATGTGTTGGCGTTCAAATTTCGCCGCCGCCGTT
>pRSET_CAT.InVitrogen.html.1.41
ACCATGGAATTCGAAGCTTCGACGAGATTTTCAGGAGCTAAGGAAGCTAAAATGGAGAAA
>pBMN-GFP.Orbigen.html.1.1
ATTTACGTAGCGGCCGCGGCGCGCCGGCCCTCGAGGCCTGCAGGAATTCGAATTTAAATG
>603191.2.20
TAGGCCTATTATTTTTGACACCAGACAAGTTGGTAATGGTAGCGACCGGCGCTCAGTTGG
>pET-51b(+).Novagen.html.1.45
AGCGGAAATTGAGGAGAAGCCCGGAGCTCCTGCGGCCGCAAGCTTGTCGACCGACGTCGG
>56406608.1.266
TTTGTAATGTAATTATCAGGTAGCTTATGATATGTCTGAAGATAATCCGCAACCCCGTCA
>208744.1.52
ACGATGAAGAGTAGTACGATTAGCAGGACAAGAGCCCTTTGCCAGCTTTCTCGAGGTACC
>pRNAT-H1.3_Hygro.Genscript.html.1.44
TCCAAAAAACTTACGCTGAGTACTTCGATCTCTTGAATCGAAGTACTCAGCGTAAGCGGG
>78098958.2.4
GGTACCGAATTCGATCGATCCCGGGAATTCCGGATGCATATGCATGCTGCAGGGCCCATG
>pET-31b(+).Novagen.html.1.198
TTCGTGAGTTTTACGCCAACTCGCTCAAACTGCCTTTGGCGGTGGAGCTGACGCAGGAGG
>4097017.1.188
GTCCGTGAGGACGAAACTCTAAGGCTTGGATCCAGAGTCTCCTGAACTAGACAATGCTCA
>pET-47b(+).Novagen.html.1.115
TCGACAAGCTTGCGGCCGCAGAGCTCGCTCTGGTGCCACGCGGTAGTAAAGAAACCGCTG
>pCRT7_VP22-1.InVitrogen.html.1.24
CGAGCGGCCGCCACTGTGCTGGATATCTGCAGAATTCCACCACACTGGACTAGTGGATCC
>pSL180.Generic.html.1.108
AGCGCTTTAAATTTGCGCATGCTAGCTATAGTTCTAGAGGTACCGGTTGTTAACGTTAGC
>208126.1.69
TACCGATAACTTCCAGAGACTGGATGTTTTTCGGGTGGATCCCAGAAGTAGTTTTGATGC
>pTriEx-1.Novagen.html.1.34
AGATCCTCGGGGTCTTCCGGGGCGAGTTCTGGCTGGCTTGCACGTGTATACAGCTGTGCG
>pCMV-PCR.Stratagene.html.1.134
CGGGGGATCCGCCCGGGCTAGAGCGGCCGCCACCGCGGTGGAGCTCCAGCTTTTGTTCCC
>4097017.1.134
CTCTAAGGCTTGGATCCAGAGTCTCCTGAACTAGACAATGCTCAGGACTGATGAGTCCGT
>pET-31b(+).Novagen.html.1.71
GCCGTGGTACAGCGCTTTGTGGCTGCGCTCAATGCCGGCGATCTGGACGGCATCGTCGCG
>413806.1.12
CCGCCCTGCAGGCCTCGAGTTCGAATCTAGAAGATCTGGTACCGAGCTCGAATTCCCGGG
>pET-31b(+).Novagen.html.1.215
AACTCGCTCAAACTGCCTTTGGCGGTGGAGCTGACGCAGGAGGTACGCGCGGTCGCCAAC
>4097019.1.582
AACTAGACAATGCTCAGGACTGATGAGTCCGTGAGGACGAAACTCTAAGGCTTGGATCCA
>pET-12c.Novagen.html.1.29
AAGAAGGAGATATACATATGCGGGCGAAACTCCTAGGAATAGTCCTGACAACCCCTATCG
>pAMP10.ATCC.html.1.6
GTACCGGTCCGGAATTCCCGGGTCGACATCATCATCATTAGTAGTAGTAGGCGGCCGGCC
>208744.1.123
CTCCTGAAAATGTTCTATGTTATGTTAGTATCATTCGAAACATACCTTTGGGTCCTTTGG
>pET-12b.Novagen.html.1.27
CTTTAAGAAGGAGATATACATATGCGGGCGAAACTCCTAGGAATAGTCCTGACAACCCCT
>4097019.1.8
CGCGGTGGCGGCCGCTCTAGACAATGCTCAGGACTGATGAGTCCGTGAGGACGAAACTCT
>pSTBlue-1.Novagen.html.1.16
GCCCCCACACGTGTGGTCTAGAGCTAGCCTAGGCTCGAGAAGCTTGTCGACGAATTCAGA
>pETcoco-2.Novagen.html.1.152
GTTGGCGGTGGCGAGTCCATGTGCTGGCGTTCAAATTTCGCAGCAGCGGTTTCTTTGCTA
>pRSF-1.Novagen.html.1.140
GGATCCGGACTCTTGTCGTCGTCATCATTCGAACCGGTACCCACGTGATGGTGGTGGTGA
>58279.2.1
TTCTAGAGCCGGATCGATCCGGTCAATCAATCAGCAAGCTTGGCTGCAGGTCGACGGATC
>56406604.1.272
TAATTATCAGGTAGCTTATGATATGTCTGAAGATAATCCGCAACCCCGTCAAACGTGTTG
>1066304.1.13
GATCTCGAGGCGCCGAATTCGAGCTCGGTACCCGGGGATCCCTCGAGGTCGACCTGCAGG
>13937413.1.5
CATATGCATGCGGCCGCTGCAGTCTAGAGGCCTCCATGGGTATATCTCCTTCTTAAAGTT
>pETcoco-2.Novagen.html.1.155
GGCGGTGGCGAGTCCATGTGCTGGCGTTCAAATTTCGCAGCAGCGGTTTCTTTGCTAGCA
>pSPTBM20.Boehringer.html.1.19
GCGTCTTAAGGCGGCCGCGGTACCGGGCCCGTCGACTCTAGAGCTCTGCAGGCATGCGAT
>pQE-TriSystem.Qiagen.html.1.72
CTTCGAACCGGTACCGTCGACCTGCAGGCGCGCCGAGATCTGAGAATTCGGATCCACGAG
>pAN524.Generic.html.1.20
CTTGGAAATCACATTTGCCAACCCGTTGCAGACGAGGCCGCTCAGGGCGAGTAGAGATCG
>56406608.1.258
CTTCTGATTTTGTAATGTAATTATCAGGTAGCTTATGATATGTCTGAAGATAATCCGCAA
>pZP19.Generic.html.1.8
GCATGCCTGCAGGTCGACTCTAGAGGATCCCCCTCTAGAGGATCCCCTCGAGAATGCCGG
>118200845.1.131
TTTAGAGCTCTTCTTAAGAAGGATCCAGATCCACTAGTGGCCTATGCGGCCGCGGATCTG
>208744.1.113
TCCAAGGGTCCTCCTGAAAATGTTCTATGTTATGTTAGTATCATTCGAAACATACCTTTG
>4097015.1.2
CTCCACCGCGGTGGCGGCCGCTCTAGACAATGCTCAGGACTGATGAGTCCGTGAGGACGA
>pS3.Generic.html.1.22
CGACTCTAGAGGATCCCCGCGCATGCATGTTAACAGATCTCGTACGCGTGCCGGCGCCTC
>47132183.1.18
GGGCCCAAGCTTCTCGAGGAATTCCTGCAGCCCGGGGGATCCACTAGTGAGCTCATGCAT
>48995599.1.86
AGGTACCGGTTGTTAACGTTAGCCGGCTACGTATACTCCGGAATATTAATAGGCCTAGGA
>pQE-TriSystem.Qiagen.html.1.32
CTGGCTGGCTTGCACGTGTATACAGCTGTGCGGCCGCAAGCTTCGAACCGGTACCGTCGA
>10504974.1.34
ATCCATATGACGTCGACGCGTCTGCAGAAGCTTCGAATTCGAGCTCCCGGGTACCATGGC
>pET-51b(+).Novagen.html.1.50
AAATTGAGGAGAAGCCCGGAGCTCCTGCGGCCGCAAGCTTGTCGACCGACGTCGGATCCG
>118200847.1.107
TTCGAGGTCGACTCTAGATAAAGCTTTAGAGCTCTTCTTAAGAAGGATCCAGATCCACTA
>pCITE-2a(+).Novagen.html.1.48
GGTGGTGGTGGTGCTCGAGTGCGGCCGCAAGCTTGTCGACGGAGCTCGAATTCGGATCCG
>3139056.1.15
CAGGTTAACCTGGCTTATCGAAATTAATACGACTCACTATAGGGAGACCGGCAGATCTGA
>4097017.1.100
AATGCTCAGGACTGATGAGTCCGTGAGGACGAAACTCTAAGGCTTGGATCCAGAGTCTCC
>pET-31b(+).Novagen.html.1.323
ACCGTAGTTGCGCCCATCGATCACTTTCGCTTCAATGGCGCCGGCAAGGTGGTGAGCATC
>pBACgus-7.Invitrogen.html.1.14
CAAGCTTCGAGCTCGAATTCGGATCCAGGCCTTTTGAGGAGAAGCCCGGGCTCTTGTCGT
>pSE280.Invitrogen.html.1.219
CGCAGATCTGTCATGATGATCATTGCAATTGGATCCATATATAGGGCCCGGGTTATAATT
>118200856.1.64
CCGGTATCCTGCAGGTAGCATGCAAGAGATCTTATAGGCCTCGAGTTAACGTTCGAGGTC
>pET-31b(+).Novagen.html.1.205
GTTTTACGCCAACTCGCTCAAACTGCCTTTGGCGGTGGAGCTGACGCAGGAGGTACGCGC
>8216948.1.3
CATCCAACGCGTTGGGAGCTCTCCCATATGGTCGACCTGCAGGCGGCCGCACTAGTGATA
>595764.1.189
TATTAATAGGCCTAGGATGCATATGGCGGCCGCCTGCAGCTGGCGCCATCGATACGCGTA
>pAN524.Generic.html.1.29
CACATTTGCCAACCCGTTGCAGACGAGGCCGCTCAGGGCGAGTAGAGATCGGAAGCCCAT
>3983116.1.22
TCTAGATTCGAAAGCGGCCGCACTAGTTGAGCTCGTCGACGTAGGCCTTTGAATTCCGGA
>4097019.1.412
AACTCTAAGGCTTGGATCCAGAGTCTCCTGAACTAGACAATGCTCAGGACTGATGAGTCC
>8346634.2.91
CTGCGCGCGATCGATATCAGCGCTTTAAATTTCGCATGCTAGAACGTTAGCCGGCTACGT
>RR2.ATCC.html.1.65
GTACCTCTAGACCCGGGCGAACGACCGAGCGCAGCGAGTCAGTGAGCGAGGATCCTCGAG
>pBK614.Generic.html.1.13
ACAAAAGCCGTCCTTCCCTAGCTGAACTACCCAAAAGTATAAATGCCTGAACAATTAGTT
>pRNA-U6.3_Neo.Genscript.html.1.9
CACAGTCGAGGCTGATCAGCGGTTTAAACTTAAGCTTTCCAAAAAACTTACGCTGAGTAC
>pHIS1522.Mobitec.html.1.5
ATGCGGCCGGTACCGGATCCCGGGAGCTCCGGAGATCTTCGAACTAGTTTGGACCATTGT
>pHSG299.Generic.html.1.5
GCCTGCAGGTCGACTCTAGAGGATCCCCGGGTACCGAGCTCGAATTCACTGGCCGTCGTT
>pT7T3_18U.Stratagene.html.1.61
ACGAATTTAATACGACTCACTATAGGGAATTCGAGCTCCCGGGTTTTTTTTTTTTTTTTT
>4097017.1.245
TCAGGACTGATGAGTCCGTGAGGACGAAACTCTAAGGCTTGGATCCAGAGTCTCCTGAAC
>pET-47b(+).Novagen.html.1.57
CAGGGACCCGGGTACCAGGATCCGAATTCTGTACAGGCCTTGGCGCGCCCGACGTCCGTC
>1017801.1.35
AATTCAAAAAGCTTCTCGAGAGTACTTCTAGAGCGGCCGCGGGCCCATCGATTTTCCACC
>pRNAT-H1.3_Hygro.Genscript.html.1.20
GATCAGCGGTTTAAACTTAAGCTTTCCAAAAAACTTACGCTGAGTACTTCGATCTCTTGA
>pCITE-2a(+).Novagen.html.1.15
GATCGACTCTAGAGGATCGGAGATCTCAGTGGTGGTGGTGGTGGTGCTCGAGTGCGGCCG
>pOCUS-2.Novagen.html.1.15
TCGACAGGCCTGCAGGGCCCAACTAGTCTCGAGAAGCTTGATATCGAGCTCGAATTCGCG
>pCRT7_NT-E3.InVitrogen.html.1.8
CATTTGCTGTCCACCAGTCATGCTAGCCATACCATGATGATGATGATGATGAGAACCCCG
>pTYB12.New_England_Biolabs.html.1.1
TGCAGTCACCCGGGCTCGAGGAATTCGCGGCCGCCGTCGACTCGCGAACTAGTCATATGA
>18252143.1.44
TACTAGTGGTACCACGCGTGAATAGATAGAGTGCAGGGGCCCCGACCGTGTCGGGGCCCC
>118200847.1.145
TAAGAAGGATCCAGATCCACTAGTGGCCTATGCGGCCGCGGATCTGATCCCGGGCGGGTA
>pETcoco-2.Novagen.html.1.63
TTGCGGCCGCAAGCTTCGAAACCGTACGCACGTGGCGCGCCTGGACGTCATCGATGCGAT
>pUC28.Generic.html.1.14
TCCATGGATATCGATCGCATGCATATGGGCCCTCGAGGCCTTGAATGCGGCCGCGGTACC
>595764.1.93
GCGCGCGATCGATATCAGCGCTTTAAATTTGCGCATGCTAGCTATAGTTCTAGAGGTACC
>118200845.1.185
GATCTGATCCCGGGCGGGTACCTTTGAATTCCACTTAATTAAGAAGGCCGGCCCTTCCTC
>pMAL-P2x.New_England_Biolabs.html.1.45
AATTCTGAAATCCTTCCCTCGATCCCGAGGTTGTTGTTATTGTTATTGTTGTTGTTGTTC
>4165113.1.30
ATCTCGAGGCCTGCAGCCCGGGGGATCCACTAGTTCTAGAGCGGCCGCCACCGCGGTGGA
>209573.1.208
CACAGGCAACGGAGCTCAGCGTATAAGTCAGAGTCCAAGCTTTCTTCTTTACCTTTAGCC
>pET-48b(+).Novagen.html.1.25
AGGGACCCGGGTACCAGGATCCGAATTCTGTACAGGCCTTGGCGCGCCCGACGTCCGTCG
>pET-42b(+).Novagen.html.1.19
GATCCGAATTCTGTACAGGCCTTGGCGCGCCTGCAGGCGAGCTCCGTCGACAAGCTTGCG
>pShuttle2.Clontech.html.1.14
CGAGCTCGGATCATCCAGCACAGTGGCGGCCGCTCGAGTCTAGAGGGCCCGTTTAAACGC
>pBACgus-7.Invitrogen.html.1.21
CGAGCTCGAATTCGGATCCAGGCCTTTTGAGGAGAAGCCCGGGCTCTTGTCGTCGTCATC
>pMAL-p.New_England_Biolabs.html.1.31
CCATCGAGGGTAGGTTTACTGAATTCAGGCCTACCCTCGATGGATCCCCGGCCGGGTACC
>pSL190.Generic.html.1.27
CCACTAGTACTTCTCGAGCTCTGTACATGTCCGCGGTCGCGACGTACGCGTATCGATGGC
>pSE280.Invitrogen.html.1.225
TCTGTCATGATGATCATTGCAATTGGATCCATATATAGGGCCCGGGTTATAATTACCTCA
>pCRT7_GS.InVitrogen.html.1.14
GCAGCCAACTCAGCTTCCTTTCGGGCTTTGTTAGCAGCCGGATCAAGCTTCGAATTCGCC
>pTRE-HA.Clontech.html.1.2
TAGAGATATCGTCGAGCGGCCGCGGTACCTCGAGAGATCTCGGTCGACCAAGCTTGGGCC
>pETcoco-2.Novagen.html.1.19
TAATTAAAGATCCTCGGGATCTTCCGGAGCGAGTTCTGGCTGGCTTGCGGCCGCAAGCTT
>pET-44a(+).Novagen.html.1.81
CGCCTGCAGGACGTCGACGGTACCATCGATACGCGTTCGAAGCTTGCGGCCGCACAGCTG
>SSEV19.Generic.html.1.52
AACATTAAATGTGAGCGAGTAACAACCCGTCGGATTCTCCGTGGGAACAAACGGCGGATT
>pAN561H.Generic.html.1.55
ACTCATAGGAGAGTTGTAAAAAAGTTTCGGCCGGCGTATTGGGTGTTACGGAGCATTCAC
>118200847.1.49
CGTTATACCGGTATCCTGCAGGTAGTATGCAAGAGATCTTATAGGCCTCGAGTTAACGTT
>pET-44a(+).Novagen.html.1.22
TACGATTGATGACGACGACAAGAGTCCGGGAGCTCGTGGATCCGAATTCTGTACAGGCGC
>118200847.1.50
GTTATACCGGTATCCTGCAGGTAGTATGCAAGAGATCTTATAGGCCTCGAGTTAACGTTC
>2664254.1.10
TCTGCGTCGTTGACGACAAACTGTCTGAATTCTACTAGTGGATCCGAGCTCGGTACCAAG
>pCMV-PCR.Stratagene.html.1.9
CTCACTATAGGGCGAATTGGGTACACTTACCTGGTACCGGGCCCCCCCTCGAGATGGAAC
>5420374.1.33
GCATGCGGCCGCATCTAGAGGGCCCGGATCCCTCGAGGTCGACGAATTCGAGCTCGGCCG
>pMR101.ATCC.html.1.8
GCATGACTGGTGGACAGCAAATGGGTCGGATCCGGCTGCTAACAAAGCCCGAAAGGAAGC
>pMAL-p2.New_England_Biolabs.html.1.50
TCCCTCGATCCCGAGGTTGTTGTTATTGTTATTGTTGTTGTTGTTCGAGCTCGAATTAGT
>pMCS5.Mobitec.html.1.30
GATCGATGTTAACATGCATGATATCACGCGTGGCGCCACTAGTGCTAGCAGATCTGGCCG
>4097019.1.430
CAGAGTCTCCTGAACTAGACAATGCTCAGGACTGATGAGTCCGTGAGGACGAAACTCTAA
>pRNAT-H1.3_Hygro.Genscript.html.1.9
CAGTCGAGGCTGATCAGCGGTTTAAACTTAAGCTTTCCAAAAAACTTACGCTGAGTACTT
>pAN524.Generic.html.1.38
CAACCCGTTGCAGACGAGGCCGCTCAGGGCGAGTAGAGATCGGAAGCCCATGGTGATGTC
>595767.1.204
AAAGCGCTGATATCGATCGCGCGCAGATCTGTCATGATGATCATTGCAATTGGATCCATA
>54043009.1.13
GTACCGGGCCCAAGCTTCTCGAGGAATTCCTGCAGCCCGGGGGATCCACTAGTGAGCTCA
>110433179.1.10
CTAGGCCGCGGAGCGGATAACAATTTCACACAGGAAACAGCTATGACCATTAGGCCTATT
>pAX4CP.USB.html.1.37
GCTGCATAAAAAACGCCCGGCGGCAACCGAGCGTTCTGAATTAATTAATCATCGTCAATC
>595764.1.258
CGCGGACATGTACAGAGCTCGAGAAGTACTAGTGGCCACGTGGGCCGTGCACCTTAAGCT
>pMAL-p2g.New_England_Biolabs.html.1.12
AGGTCGACTCTAGAGGATCCGAATTCTACGTAGTGTGCCGCACCCGGCCCGAGGTTGTTG
>56406608.1.86
CGGTCTGAATTTCTGAAGCCTGATGTATAGTTAATATCCGCTTCACGCCATGTTCGTCCG
>4097013.1.4
CCACCGCGGTGGCGGCCGCTCTAGACAATGCTCAGGACTGATGAGTCCGTGAGGACGAAA
>595767.1.91
AGCTGCAGGCGGCCGCCATATGCATCCTAGGCCTATTAATATTCCGGAGTATACGTAGCC
>1052556.1.21
GAATTCATCGATATCTAGATCTCGAGCTCGCGAAAGCTAGCTTGCATGCCTGCAGGTCGA
>413806.1.4
TTAAGCGGCCGCCCTGCAGGCCTCGAGTTCGAATCTAGAAGATCTGGTACCGAGCTCGAA
>208744.1.43
ACGAAGATGACGATGAAGAGTAGTACGATTAGCAGGACAAGAGCCCTTTGCCAGCTTTCT
>56406608.1.47
GTTGTTTTGTAAATCAGCCAGTCGCTTGAGTAAAGAATCCGGTCTGAATTTCTGAAGCCT
>8216950.4.25
CCGGATCCAAGCTTATCGATTTCGAACCCGGGGTACCGAATTCCTCGAGTCTAGAGGAGC
>pS3.Generic.html.1.39
CGCGCATGCATGTTAACAGATCTCGTACGCGTGCCGGCGCCTCGAGACTAGTGCGCGCTA
>pMCS5.Mobitec.html.1.32
TCGATGTTAACATGCATGATATCACGCGTGGCGCCACTAGTGCTAGCAGATCTGGCCGGC
>3139056.1.134
GCAAGCTCCAGCTGCTCGAGTTCTATAGTGTCACCTAAATCGTATGTGTATGATACATAA
>pGST.Generic.html.2.2
GATCTGGTACCGAGCTCCTGCAGCCCGGGGCGGCCGCCTCGAGAAGCTTGGATCCGAATT
>13446792.1.39
CCCGGGATGCATGAATTCAAGCTTATCGATGTCGACAGGCCTTAAGGGCCAGATCTTGGG
>83314120.1.48
AGTGGTACCACGCGTGAATAGATAGAGTGCAGGGGCCCCGACCGTGTCGGGGCCCCTGCA
>pSL190.Generic.html.1.136
GAGTATACGTAGCCGGCTAACGTTAACAACCGGTACCTCTAGAACTATAGCTAGCATGCG
>pUC28.Generic.html.1.48
GAGGCCTTGAATGCGGCCGCGGTACCCGGGGATCCTCTAGAGTCGACCTGCAGGCGCCAC
>pET-43.1Ek_LIC.Novagen.html.1.71
GACGGTACCATCGATACGCGTTCGAAGCTTGCGGCCGCACAGCTGTATACACGTGCAAGC
>340740.1.1
AAGCTTGCATGCCTGCAGGTCGACTCTAGAGGATCCCCGGGTACCGAGCTCGAATTCCAT
>595767.1.251
AATTGGATCCATATATAGGGCCCGGGTTATAATTACCTCAGGTCGACGTCCCATGGCCAT
>4097017.1.23
TCTAGACAATGCTCAGGACTGATGAGTCCGTGAGGACGAAACTCTAAGGCTTGGATCCAG
>pRSF-1.Novagen.html.1.74
CCAGACTCGAGTGCGGCCGCAAGCTTGTCGACCTGCAGGCGCGCCGTGTACACGAGCTCC
>56406597.1.75
TAAAGAATCCGGTCTGAATTTCTGAAGCCTGATGTATAGTTAATATCCGCTTCACGCCAT
>pET-48b(+).Novagen.html.1.78
TCCGTCGACAAGCTTGCGGCCGCAGAGCTCGCTCTGGTGCCACGCGGTAGTAAAGAAACC
>pMAL-p2e.New_England_Biolabs.html.1.26
GGATCCGAATTCCGGTACCTTGTCATCGTCATCCCCGAGGTTGTTGTTATTGTTATTGTT
>pET-44a(+).Novagen.html.1.58
TGGATCCGAATTCTGTACAGGCGCGCCTGCAGGACGTCGACGGTACCATCGATACGCGTT
>pSL190.Generic.html.1.62
GTCGCGACGTACGCGTATCGATGGCGCCAGCTGCAGGCGGCCGCCATATGCATCCTAGGC
>pES1.Generic.html.1.16
AACTAATTGTCAAGTAATTCGAGCTCGGTACCCGGGGATCCTCTAGAGTCGACCTGCAGG
>1649038.1.11
CATCGCCAGTGTGCTGGGAATTCGGATCCTCTAGACCATCACATTGGAGCTTCAGCTGCT
>54043009.1.36
GAATTCCTGCAGCCCGGGGGATCCACTAGTGAGCTCATGCATGATCGAGCTCGAATTAGC
>4165118.1.69
GCGGCCGCCACCGCGGTGGAGCTCGACGGATCATTTATTCTGCCTCCCAGAGCCTGATAA
>pET-43.1Ek_LIC.Novagen.html.1.96
AGCTTGCGGCCGCACAGCTGTATACACGTGCAAGCCAGCCAGAACTCGCTCCTGAAGACC
>4097017.1.325
TGAGTCCGTGAGGACGAAACTCTAAGGCTTGGATCCAGAGTCTCCTGAACTAGTCCAAGC
>4097019.1.624
CTCTAAGGCTTGGATCCAGAGTCTCCTGAACTAGACAATGCTCAGGACTGATGAGTCCGT
>66815022.1.35
ACTAGTGAATTCCCCGGGAGGCCTGATATCAAGCTTGAGCTCGCGGCCGCTGCTAGCAGA
>pAX4BP.USB.html.1.74
AATTAATTAATCATCGTCAATCAATCACCCGGGCTGCAGTCGACTCTAGATCTGGTACCG
>113073402.1.18
TCTAGACACGGGGTGGTTTAAACGCGGCCGCGGTACCACTAGTACGCGTAGGCCTGAGCT
>pS1.ATCC.html.1.44
TGCATGTTAACAGATCTCGTACGCGTGCCGGCGCCTCGAGACTAGTGCGCGCTAGCTATC
>4097017.1.306
AGACAATGCTCAGGACTGATGAGTCCGTGAGGACGAAACTCTAAGGCTTGGATCCAGAGT
>pET-47b(+).Novagen.html.1.155
CGGTAGTAAAGAAACCGCTGCTGCTAAATTCGAACGCCAGCACATGGACAGCTCTACTTC
>pMCS5.Mobitec.html.1.167
CGAACAATTGGTTTAAACGCCCGGGCACGTGGGATCCTCTAGAGTCGACCTGCAGGCATG
>pET-52b(+).Novagen.html.1.48
GGAACTACCGCGTGGCACCAGAGCGAGCTCTGCGGCCGCGTCGACTTGTACAGGATCCTG
>pCMV-3Tag-1A.Stratagene.html.1.11
CGAGGTCGACGGTATCGATAAGCTTGATATCGAATTCCTGCAGCCCGGGGGATCCCGCCC
>pSPTBM21.Boehringer.html.1.25
GCCTGCAGAGCTCTAGAGTCGACGGGCCGGGTACCGCGGCCGCCTTAAGACGCGTGGATC
>4097019.1.102
TGCTCAGGACTGATGAGTCCGTGAGGACGAAACTCTAAGGCTTGGATCCAGAGTCTCCTG
>287939.1.8
GCTTCGAATTCCATGGTACCAGCTGCAGATCTCGAGCTCGGATCCGACCCATTTGCTGTC
>208744.1.146
GTTAGTATCATTCGAAACATACCTTTGGGTCCTTTGGCCAATCCCGGGGATCCTCTAGAG
>pSL190.Generic.html.1.37
TTCTCGAGCTCTGTACATGTCCGCGGTCGCGACGTACGCGTATCGATGGCGCCAGCTGCA
>4165113.1.68
GAGCGGCCGCCACCGCGGTGGAGCTCGACGGATCATTTATTCTGCCTCCCAGAGCCTGAT
>56406597.1.122
CGCTTCACGCCATGTTCGTCCGCTTTTGCCCTGGAGTTTGCCTTCCCTGTTTGAGAAGAT
>pET-52b(+).Novagen.html.1.52
CTACCGCGTGGCACCAGAGCGAGCTCTGCGGCCGCGTCGACTTGTACAGGATCCTGGTAC
>48995599.1.71
TAGCTATAGTTCTAGAGGTACCGGTTGTTAACGTTAGCCGGCTACGTATACTCCGGAATA
>pTriEx-1.Novagen.html.1.64
GGCTGGCTTGCACGTGTATACAGCTGTGCGGCCGCAAGCTTCGAACCGGTACCGTCGACC
>56406604.1.231
ATGCCACCCAGCCGAGGGCTTGTGCTTCTGATTTTGTAATGTAATTATCAGGTAGCTTAT
>110433179.1.160
CGTATTATAAGCTAGGCACTGGCCGTCGTTTTACAACGTCGTGACTGGGAAAACTGCTAG
>118200847.1.21
TCGCAGACCTAGGAAAGCTAGCTATACGCGTTATACCGGTATCCTGCAGGTAGTATGCAA
>p3T.Mobitec.html.1.60
TGGCGACCCGGGTGCCCAGCCAAAAAATGGCCACTGCAGGAATTCGATATCAAGCTTATC
>pRSET_CAT.InVitrogen.html.1.69
TTTCAGGAGCTAAGGAAGCTAAAATGGAGAAAAAAATCACTGGATATACCACCGTTGATA
>4322592.1.10
AGCTATGCATCCAACGCGTTGGGAGCTCTCCCATATGGTCGACCTGCAGGCGGCCGCACT
>4165113.1.52
GGATCCACTAGTTCTAGAGCGGCCGCCACCGCGGTGGAGCTCGACGGATCATTTATTCTG
>595764.1.10
ATGGCCATGGGACGTCGACCTGAGGTAATTATAACCCGGGCCCTATATATGGATCCAATT
>287938.1.25
CAGCTGCAGATCTCGAGCTCGGATCCGACCCATTTGCTGTCCACCAGTCATGCTAGCCAT
>48995599.1.184
GCGTACGTCGCGACCGCGGACATGTACAGAGCTCGAGAAGTACTAGTGGCCACGGGCTGC
>pSL180.Generic.html.1.202
GGATGCATATGGCGGCCGCCTGCAGCTGGCGCCATCGATACGCGTACGTCGCGACCGCGG
>pSE280.Invitrogen.html.1.1
TAAGGTGCACGGCCCACGTGGCCACTAGTACTTCTCGAGCTCTGTACATGTCCGCGGTCG
>pMAL-p.New_England_Biolabs.html.1.22
CTAGAGGATCCATCGAGGGTAGGTTTACTGAATTCAGGCCTACCCTCGATGGATCCCCGG
>4097017.1.163
ACTAGACAATGCTCAGGACTGATGAGTCCGTGAGGACGAAACTCTAAGGCTTGGATCCAG
>47132203.1.3
CCTTCGCGAGGTACCGGGCCCAAGCTTCTCGAGGAATTCCTGCAGCCCGGGGGATCCACT
>9957257.1.18
CTCGAGGGATCCTCTAGAAGCGGCCGCGACTAGTGAGCTCGTCGACGTAGGCCTTTGAAT
>4097019.1.290
CAGAGTCTCCTGAACTAGACAATGCTCAGGACTGATGAGTCCGTGAGGACGAAACTCTAA
>pSPTBM21.Boehringer.html.1.12
TGGGATATCGCATGCCTGCAGAGCTCTAGAGTCGACGGGCCGGGTACCGCGGCCGCCTTA
>pAN561H.Generic.html.1.23
AAACAAGTGTACCTGTGCATTCTGGGTAAACGACTCATAGGAGAGTTGTAAAAAAGTTTC
>pET-31b(+).Novagen.html.1.129
CGCTGTTTGCCGATGACGCCACGGTGGAAGACCCCGTGGGTTCCGAGCCCAGGTCCGGTA
>pSU2703.Generic.html.1.49
GTATGGGGCTGACTTCAGGTGCTACATTTGAAGAGATAAATTGCACTGAAATCTAGAAAT
>pAN524.Generic.html.1.6
TCGGATCCAGCGCGCTTGGAAATCACATTTGCCAACCCGTTGCAGACGAGGCCGCTCAGG
>pMIB_V5-Hisb.InVitrogen.html.1.27
TGGATATCTGCAGAATTCCACCACACTGGACTAGTGGATCCGAGCTCGGTACCAAGCTTA
>pT7Blue-2.Novagen.html.1.176
CCGCTGTCGATGTGCTGGCGTTCGAATTTAGCAGCAGCGGTTTCTTTGGTAACACCCATG
>56406597.1.232
ATGCCACCCAGCCGAGGGCTTGTGCTTCTGATTTTGTAATGTAATTATCAGGTAGCTTAT
>208126.1.29
AGAGTAGCGATAACTTCAACCTGGTTGCAGTGAGTGCCTTTACCGATAACTTCCAGAGAC
>4097019.1.669
GACTGATGAGTCCGTGAGGACGAAACTCTAAGGCTTGGATCCAGAGTCTCCTGAACTAGT
>208126.1.77
ACTTCCAGAGACTGGATGTTTTTCGGGTGGATCCCAGAAGTAGTTTTGATGCACAGGCAA
>287936.1.23
CCAGCTGCAGATCTCGAGCTCGGATCCGCGACCCATTTGCTGTCCACCAGTCATGCTAGC
>310807.1.14
GTCGACGGATCCCAAGCTTCTTCTAGAGGTACCGCATGCGATATCGAGCTCTCCCGGGAA
>pMCS5.Mobitec.html.1.186
CCCGGGCACGTGGGATCCTCTAGAGTCGACCTGCAGGCATGCAAGCTTCGGTCCGCCTAG
>287941.1.17
TCTGCAGCTGGTACCATGGAATTCGAAGCTTGATCCCGACCCATTTGCTGTCCACCAGTC
>118200847.1.29
CTAGGAAAGCTAGCTATACGCGTTATACCGGTATCCTGCAGGTAGTATGCAAGAGATCTT
>13446792.1.40
CCGGGATGCATGAATTCAAGCTTATCGATGTCGACAGGCCTTAAGGGCCAGATCTTGGGC
>56406604.1.56
ATCAGCCAGTCGCTTGAGTAAAGAATCCGGTCTGAATTTCTGAAGCCTGATGTATAGTTA
>13446791.1.42
GGGATGCATGAATTCAAGCTTATCGATGTCGACGCGGCCGCCATGGCCAGATCTGGGCCC
>pETcoco-2.Novagen.html.1.142
GTCATCACCAGTTGGCGGTGGCGAGTCCATGTGCTGGCGTTCAAATTTCGCAGCAGCGGT
>595767.1.56
GTCCGCGGTCGCGACGTACGCGTATCGATGGCGCCAGCTGCAGGCGGCCGCCATATGCAT
>4165118.1.46
CCGGGGGATCCACTAGTTCTAGAGCGGCCGCCACCGCGGTGGAGCTCGACGGATCATTTA
>RR2.ATCC.html.1.10
CCTGCGTTATCCCCTGATTCTGTGGATAACCGTATTACCGCCTTTGAGTGAGCTGGTACC
>pCR2.1.InVitrogen.html.1.5
CTCTAGATGCATGCTCGAGCGGCCGCCAGTGTGATGGATATCTGCAGAATTCGGCTTAAG
>310783.1.17
TAGATATCGATGAATTCGAGCTCGGTACCCGGGGATCCTCTAGAGTCGACCTGCAGGCAT
>pRSET_CAT.InVitrogen.html.1.428
GGCGATTCAGGTTCATCATGCCGTCTGTGATGGCTTCCATGTCGGCAGAATGCTTAATGA
>pRSET_CAT.InVitrogen.html.1.155
TTTGAGGCATTTCAGTCAGTTGCTCAATGTACCTATAACCAGACCGTTCAGCTGGATATT
>pET-44b(+).Novagen.html.1.96
GACGGTACCATCGATACGCGTTCGAAGCTTGCGGCCGCACAGCTGTATACACGTGCAAGC
>118200847.1.35
AAGCTAGCTATACGCGTTATACCGGTATCCTGCAGGTAGTATGCAAGAGATCTTATAGGC
>pRSF-1.Novagen.html.1.63
CGGTTTCTTTACCAGACTCGAGTGCGGCCGCAAGCTTGTCGACCTGCAGGCGCGCCGTGT
>56406597.1.176
GAAGATGTCTCCGCCGATGCTTTTCCCCGGAGCGACGTCTGCAAGGTTCCCTTTTGATGC
>4586830.1.31
AGGTTTAAACAGTCATTTAAATCGACTCTAGACTTAATTAAGGATCCGGCGCGCCCCCGG
>56406597.1.147
TTGCCCTGGAGTTTGCCTTCCCTGTTTGAGAAGATGTCTCCGCCGATGCTTTTCCCCGGA
>595767.1.140
TATACGTAGCCGGCTAACGTTAACAACCGGTACCTCTAGAACTATAGCTAGCATGCGCAA
>8346640.2.118
ATTTCGCATGCTAGAACGTTAGCCGGCTACGTATACTCCGGAATATTAATAGGCCTAGGA
>pMAL-p2.New_England_Biolabs.html.1.39
TCTGAAATCCTTCCCTCGATCCCGAGGTTGTTGTTATTGTTATTGTTGTTGTTGTTCGAG
>pRSET_CAT.InVitrogen.html.1.150
AACATTTTGAGGCATTTCAGTCAGTTGCTCAATGTACCTATAACCAGACCGTTCAGCTGG
>4097019.1.190
CCGTGAGGACGAAACTCTAAGGCTTGGATCCAGAGTCTCCTGAACTAGACAATGCTCAGG
>8346640.2.17
GGACGTCGACCTGAGGTAATTATAACCCCGGGCCCTATATATGGATCCAATTGCAATGAT
>pET-17xb.Novagen.html.1.6
ATTCAAGCTTGGTACCGAGCTCGGATCCACTAGTAACGGCCGCCAGTGTGCTGGAATTCT
>118200845.1.75
ATGCAAGAGATCTTATAGGCCTCGAGTTAACGTTCGAGGTCGACTCTAGATAAAGCTTTA
>pET-31b(+).Novagen.html.1.138
CCGATGACGCCACGGTGGAAGACCCCGTGGGTTCCGAGCCCAGGTCCGGTACGGCTGCGA
>4097017.1.11
GGTGGCGGCCGCTCTAGACAATGCTCAGGACTGATGAGTCCGTGAGGACGAAACTCTAAG
>47132183.1.22
CCAAGCTTCTCGAGGAATTCCTGCAGCCCGGGGGATCCACTAGTGAGCTCATGCATGATA
>4097017.1.109
GACTGATGAGTCCGTGAGGACGAAACTCTAAGGCTTGGATCCAGAGTCTCCTGAACTAGA
>45862352.2.6
ACTAGTAAAAGGTACCGAGCTCCTGCAGTATCGATGCGGCCGCAAAGTCGACGAATTCTC
>4097019.1.140
GGCTTGGATCCAGAGTCTCCTGAACTAGACAATGCTCAGGACTGATGAGTCCGTGAGGAC
>pSL190.Generic.html.1.246
TTGCAATTGGATCCATATATAGGGCCCGGGTTATAATTACCTCAGGTCGACGTCCCATGG
>124491158.1.10
AGAAGATCTGTCGACGGTATCGATAAGCTTGATATCGAATTCCTGCAGCCCGGGGGATCC
>pRSET_CAT.InVitrogen.html.1.261
CGGCCTTTATTCACATTCTTGCCCGCCTGATGAATGCTCATCCGGAATTCCGTATGGCAA
>110433179.1.24
GGATAACAATTTCACACAGGAAACAGCTATGACCATTAGGCCTATTTAGGTGACACTATA
>pET-30Ek_LIC.Novagen.html.1.31
TCCTCAACCATGGCGATATCGGATCCGAATTCGAGCTCCGTCGACAAGCTTGCGGCCGCA
>pET-17b.Novagen.html.1.25
CTAGTAACGGCCGCCAGTGTGCTGGAATTCTGCAGATATCCATCACACTGGCGGCCGCTC
>pSL180.Generic.html.1.38
TATAACCCGGGCCCTATATATGGATCCAATTGCAATGATCATCATGACAGATCTGCGCGC
>pXC14.ATCC.html.1.53
TCCTTAGATAACAATTGATTGAATGTATGCAAATAAATGCATACACCATAGGTGTGGTTT
>pET-42b(+).Novagen.html.1.12
TATCGGGGATCCGAATTCTGTACAGGCCTTGGCGCGCCTGCAGGCGAGCTCCGTCGACAA
>pCR2.1.InVitrogen.html.1.56
CGGCTTAAGCCGAATTCCAGCACACTGGCGGCCGTTACTAGTGGATCCGAGCTCGGTACC
>83314120.1.57
ACGCGTGAATAGATAGAGTGCAGGGGCCCCGACCGTGTCGGGGCCCCTGCACGGGTCCAT
>pXC14.ATCC.html.1.86
TAAATGCATACACCATAGGTGTGGTTTAATTTGATGCCCTTTTTCAGGGCTGGAATGTGT
>118200856.1.103
CTCGAGTTAACGTTCGAGGTCGACTCTAGATAAAGCTTTAGAGCTCTTCTTAAGAAGGAT
>pET-43.1Ek_LIC.Novagen.html.1.80
ATCGATACGCGTTCGAAGCTTGCGGCCGCACAGCTGTATACACGTGCAAGCCAGCCAGAA
>p453.Generic.html.1.38
CAATTTTTAAGCTATTTATAGCATAGAAAAAAACAAAATGAAATTCTACTATATTTTTGA
>12958752.1.21
GCTTATCGATGATATCAGATCTCCTTTTGCGGCCGCACCGGTGTCCTCTATGGAGGTCAA
>pIRES2-EGFP.Clontech.html.1.6
CGGGCCCGCGGTACCGTCGACTGCAGAATTCGAAGCTTGAGCTCGAGATCTGAGTCCGGT
>48995599.1.105
TAGCCGGCTACGTATACTCCGGAATATTAATAGGCCTAGGATGCATATGGCGGCCGCCTG
>118200856.1.72
CTGCAGGTAGCATGCAAGAGATCTTATAGGCCTCGAGTTAACGTTCGAGGTCGACTCTAG
>595767.1.75
GCGTATCGATGGCGCCAGCTGCAGGCGGCCGCCATATGCATCCTAGGCCTATTAATATTC
>pUC28.Generic.html.1.41
GGCCCTCGAGGCCTTGAATGCGGCCGCGGTACCCGGGGATCCTCTAGAGTCGACCTGCAG
>pDK101.ATCC.html.1.39
GACCTGCAGGCGGCCGCACTAGTGATATCCCGCGGCCATGGATAACATGGCCAACAAAAC
>118200856.1.182
ATGCGGCCGCGGATCTGATCCCGGGCGGGTACCTTTGAATTCCACTTAATTAAGGCCGGC
>4097019.1.647
TCCTGAACTAGACAATGCTCAGGACTGATGAGTCCGTGAGGACGAAACTCTAAGGCTTGG
>4097019.1.247
AGGACTGATGAGTCCGTGAGGACGAAACTCTAAGGCTTGGATCCAGAGTCTCCTGAACTA
>pT7T3_18U.Stratagene.html.1.104
TTTTTTTTTTTTTTTTTTGGGGGGGGGGGGGTGCAGGCATGCAAGCTTATTCCCTTTAGT
>pRSF-1.Novagen.html.1.99
TGTCGACCTGCAGGCGCGCCGTGTACACGAGCTCCCAATTGGGATCCGGACTCTTGTCGT
>pBACgus-7.Invitrogen.html.1.45
TTTTGAGGAGAAGCCCGGGCTCTTGTCGTCGTCATCACCTCCACCGCTAGCGCTGTCCAT
>4165113.1.10
GACGTCACGCGTCCATGGAGATCTCGAGGCCTGCAGCCCGGGGGATCCACTAGTTCTAGA
>12082761.1.14
CCGGCCGCCATGGCCGCGGGATATCACTAGTGCGGCCGCCTGCAGGTCGACGGGCCCGGG
>pMAL-P2x.New_England_Biolabs.html.1.36
GAGGATCCGAATTCTGAAATCCTTCCCTCGATCCCGAGGTTGTTGTTATTGTTATTGTTG
>pSE280.Invitrogen.html.1.91
AGGCGGCCGCCATATGCATCCTAGGCCTATTAATATTCCGGAGTATACGTAGCCGGCTAA
>110433179.1.98
CCGGAATTCCCGGGATATCGCGGCCGCTTAATTAACCTCGAGGAGTGGTCCCTATAGTGA
>pET-43.1Ek_LIC.Novagen.html.1.40
GAATTCTGTACAGGCGCGCCTGCAGGACGTCGACGGTACCATCGATACGCGTTCGAAGCT
>pCR2.1.InVitrogen.html.1.33
GTGTGATGGATATCTGCAGAATTCGGCTTAAGCCGAATTCCAGCACACTGGCGGCCGTTA
>pACYCDuet-1.Novagen.html.1.7
ATTATGCGGCCGCAAGCTTGTCGACCTGCAGGCGCGCCGAGCTCGAATTCGGATCCTGGC
>pNEB193.New_England_Biolabs.html.1.18
GTTTAAACAGTCGACTCTAGACTTAATTAAGGATCCGGCGCGCCCCCGGGTACCGAGCTC
>pMAL-c2.New_England_Biolabs.html.1.2
TTGCCTGCAGGTCGACTCTAGAGGATCCGAATTCTGAAATCCTTCCCTCGATCCCGAGGT
>pETcoco-2.Novagen.html.1.84
CCGTACGCACGTGGCGCGCCTGGACGTCATCGATGCGATCGCCCGGGCTCTTGTCGTCGT
>8346634.2.24
CGACCTGAGGTAATTATAACCCCGGGCCCTATATATGGATCCAATTGCAATGATCATCAT
>208126.1.53
TTGCAGTGAGTGCCTTTACCGATAACTTCCAGAGACTGGATGTTTTTCGGGTGGATCCCA
>8216948.1.8
AACGCGTTGGGAGCTCTCCCATATGGTCGACCTGCAGGCGGCCGCACTAGTGATATCCCG
>pET-48b(+).Novagen.html.1.87
AAGCTTGCGGCCGCAGAGCTCGCTCTGGTGCCACGCGGTAGTAAAGAAACCGCTGCTGCT
>11991616.1.15
GATCCCCATGGGAGCTCTCCCATATGGTCGACCTGCAGGCGGCCGCAAGCTTGGGCCCGA
>pRSF-1.Novagen.html.1.89
GCCGCAAGCTTGTCGACCTGCAGGCGCGCCGTGTACACGAGCTCCCAATTGGGATCCGGA
>pTriEx-1.Novagen.html.1.29
GCTCGAGATCCTCGGGGTCTTCCGGGGCGAGTTCTGGCTGGCTTGCACGTGTATACAGCT
>pSTBlue-1.Novagen.html.1.45
TAGGCTCGAGAAGCTTGTCGACGAATTCAGATATCACGAATTCTGGATCCGATACGTAAC
>pET-31b(+).Novagen.html.1.312
AGGGCCGCAAGACCGTAGTTGCGCCCATCGATCACTTTCGCTTCAATGGCGCCGGCAAGG
>4097017.1.48
GTCCGTGAGGACGAAACTCTAAGGCTTGGATCCAGAGTCTCCTGAACTAGACAATGCTCA
>pET-31b(+).Novagen.html.1.131
CTGTTTGCCGATGACGCCACGGTGGAAGACCCCGTGGGTTCCGAGCCCAGGTCCGGTACG
>pSE280.Invitrogen.html.1.130
GGAGTATACGTAGCCGGCTAACGTTAACAACCGGTACCTCTAGAACTATAGCTAGCATGC
>pCMV-Script.Stratagene.html.1.17
CGAGGTCGACGGTATCGATAAGCTTGATATCGAATTCCTGCAGCCCGGGGGATCCGCCCG
>29569706.1.15
GATCTGGCCCTTAAGGCCTGTCGACATCGATAAGCTTGAATTCATGCATCCCGGGGGATC
>4097019.1.251
CTGATGAGTCCGTGAGGACGAAACTCTAAGGCTTGGATCCAGAGTCTCCTGAACTAGACA
>pAN24.Generic.html.1.54
CTCAGGGCGAGTAGAGATCGGAAGCCCATGGTGATGTCTGCTCAAGCGGGGTAGCTGTTA
>pMCS5.Mobitec.html.1.3
TTTAAATTTAATTAAGGCGCGCCCATGGATCGATGTTAACATGCATGATATCACGCGTGG
>pAX4BP.USB.html.1.54
GGCGGCAACCGAGCGTTCTGAATTAATTAATCATCGTCAATCAATCACCCGGGCTGCAGT
>37778084.1.6
CACCATCACCATCACCATGCTAGTGCCACCTCCGCCACCGGGCCCTGGGCCACCGCTAGC
>66472063.1.3
AAATGGCAGGGATCTTAGATTCTGTGCTTTTAAGCAGAGATTACCTATCTAGACTGCAGG
>45862396.1.58
GGCCTTCTAGAAAAACTCGAGAACGTTGGGCCCCAATTGGCTAGCAAGCTTTCCGCGGGG
>pET-43.1Ek_LIC.Novagen.html.1.89
CGTTCGAAGCTTGCGGCCGCACAGCTGTATACACGTGCAAGCCAGCCAGAACTCGCTCCT
>48995599.1.93
GGTTGTTAACGTTAGCCGGCTACGTATACTCCGGAATATTAATAGGCCTAGGATGCATAT
>66815022.1.4
CCGGGCCCAAAGTCGACGGATCCCATATATGACTAGTGAATTCCCCGGGAGGCCTGATAT
>p3T.Mobitec.html.1.44
CTGGCCATTTTTTGGATGGCGACCCGGGTGCCCAGCCAAAAAATGGCCACTGCAGGAATT
>pET-48b(+).Novagen.html.1.122
CGGTAGTAAAGAAACCGCTGCTGCTAAATTCGAACGCCAGCACATGGACAGCTCTACTTC
>pGAPZalphaC.InVitrogen.html.1.6
GGCGGCCGCCGCGGCTCGAGGTACCGATCCGAGACGGCCGGCTGGGCCACGTGAATTCAT
>pACYCDuet-1.Novagen.html.2.5
GTTAATTAAGCTGCGCTAGTAGACGAGTCCATGTGCTGGCGTTCAAATTTCGCAGCAGCG
>pBK614.Generic.html.1.31
TAGCTGAACTACCCAAAAGTATAAATGCCTGAACAATTAGTTTAGATCCGAGATAGGAGC
>pCR2.1.InVitrogen.html.1.25
GGCCGCCAGTGTGATGGATATCTGCAGAATTCGGCTTAAGCCGAATTCCAGCACACTGGC
>45862396.1.46
GGGTGGATCCAAGGCCTTCTAGAAAAACTCGAGAACGTTGGGCCCCAATTGGCTAGCAAG
>47132196.1.11
AGGTACCGGGCCCAAGCTTCTCGAGGAATTCCTGCAGCCCGGGGGATCCACTAGTGAGCT
>56406597.1.207
GCGACGTCTGCAAGGTTCCCTTTTGATGCCACCCAGCCGAGGGCTTGTGCTTCTGATTTT
>pET-41b(+).Novagen.html.1.16
CGGGGATCCGAATTCTGTACAGGCCTTGGCGCGCCTGCAGGCGAGCTCCGTCGACAAGCT
>pRSET_CAT.InVitrogen.html.1.126
ATATATCCCAATCGCATCGTAAAGAACATTTTGAGGCATTTCAGTCAGTTGCTCAATGTA
>209573.1.71
GAGCGTCCGGATCTAGACAGATTTTACGACCGTCTTTCAGAGTAGCGATAACTTCAACCT
>pET-11d.Novagen.html.1.24
TTTAACTTTAAGAAGGAGATATACCATGGCTAGCATGACTGGTGGACAGCAAATGGGTCG
>litmus28i.New_England_Biolabs.html.1.41
AGCTAGCGAATTCGTGGATCCAGATATCCTGCAGAGAAGCTTGGCGCCAGCCGGCTTCAA
>pIVEX2.4b.Roche.html.1.10
GGCTGCAGAGCTCGCTCGAGTCGACTTGCCATGGTCATATGTTTAATTAAGCGGCCGCGG
>pRSF-1.Novagen.html.1.132
CCCAATTGGGATCCGGACTCTTGTCGTCGTCATCATTCGAACCGGTACCCACGTGATGGT
>595767.1.212
GATATCGATCGCGCGCAGATCTGTCATGATGATCATTGCAATTGGATCCATATATAGGGC
>56406608.1.18
TGATTTTTGTAAAGGTCTGATAATGGTCCGTTGTTTTGTAAATCAGCCAGTCGCTTGAGT
>pAX4CP.USB.html.1.3
AGCTTCGACGGATCCGGGCAACGTTCTTGCCATTGCTGCATAAAAAACGCCCGGCGGCAA
>56406597.1.78
AGAATCCGGTCTGAATTTCTGAAGCCTGATGTATAGTTAATATCCGCTTCACGCCATGTT
>595764.1.122
TGCGCATGCTAGCTATAGTTCTAGAGGTACCGGTTGTTAACGTTAGCCGGCTACGTATAC
>pDK101.ATCC.html.1.41
CCTGCAGGCGGCCGCACTAGTGATATCCCGCGGCCATGGATAACATGGCCAACAAAACCA
>8346634.2.120
TTTCGCATGCTAGAACGTTAGCCGGCTACGTATACTCCGGAATATTAATAGGCCTAGGAT
>498575.1.3
TTCGAGCTCGGTACCCGGGGATCCTCTAGAGTCGATCGTTAACGCGTCGACGCGGCCGCG
>pSPTBM21.Boehringer.html.1.19
TCGCATGCCTGCAGAGCTCTAGAGTCGACGGGCCGGGTACCGCGGCCGCCTTAAGACGCG
>56406608.1.283
AGGTAGCTTATGATATGTCTGAAGATAATCCGCAACCCCGTCAAACGTGTTGATAACCTG
>118200847.1.64
CTGCAGGTAGTATGCAAGAGATCTTATAGGCCTCGAGTTAACGTTCGAGGTCGACTCTAG
>pRSET_CAT.InVitrogen.html.1.299
CATCCGGAATTCCGTATGGCAATGAAAGACGGTGAGCTGGTGATATGGGATAGTGTTCAC
>4097019.1.552
AACTCTAAGGCTTGGATCCAGAGTCTCCTGAACTAGACAATGCTCAGGACTGATGAGTCC
>pET-48b(+).Novagen.html.1.85
ACAAGCTTGCGGCCGCAGAGCTCGCTCTGGTGCCACGCGGTAGTAAAGAAACCGCTGCTG
>pAN24.Generic.html.1.61
CGAGTAGAGATCGGAAGCCCATGGTGATGTCTGCTCAAGCGGGGTAGCTGTTAGTCAAGC
>56406604.1.111
AGTTAATATCCGCTTCACGCCATGTTCGTCCGCTTTTGCCCTGGAGTTTGCCTTCCCTGT
>pRSET_CAT.InVitrogen.html.1.410
CAAGGTGCTGATGCCGCTGGCGATTCAGGTTCATCATGCCGTCTGTGATGGCTTCCATGT
>4097015.1.54
GAGGACGAAACTCTAAGGCTTGGATCCCCCGGGCTGCAGGAATTCGATATCAAGCTTATC
>M13BM21.Boehringer.html.1.37
CGCGGTACCGGGCCCGTCGACTCTAGAGCTCTGCAGGCATGCGATATCCCATGGAAGCTT
>pExchange-5B.Stratagene.html.1.5
TGTCGACGGTATCGATAAGCTTGATATCGAATTCCTGCAGCCCGGGGGATCCGCCCGGGC
>537474.1.15
ATCGATGAATTCGAGCTCGGTACCCGGGGATCCTCTAGAGTCGACCTGCAGGCATGCAAG
>310806.1.7
GGCTTGGCTGCAGGTCGACGGATCCCAAGCTTCTTCTAGAGGTACCGCATGCGATATCGA
>pIC20HE.Generic.html.1.4
GTACGCGTAGATCTGATATCGCTAGCCGGCTACGTATCGATGAATTCTCGAGGCGGCCGC
>pT7T3_18U.Stratagene.html.1.133
GGTGCAGGCATGCAAGCTTATTCCCTTTAGTGAGGGTTAATTTATATAGCTTGGCACTGG
>pACYCDuet-1.Novagen.html.2.67
TTCTTTACCAGACTCGAGGGTACCGACGTCAGCGATCGCGTGGCCGGCCGATATCCAATT
>1066312.1.6
GGTCTCTGATCTCGAGGCGCCGAATTCGAGCTCGGTACCCGGGGATCCTCTAGAGTCGAC
>pET-47b(+).Novagen.html.1.149
GCCACGCGGTAGTAAAGAAACCGCTGCTGCTAAATTCGAACGCCAGCACATGGACAGCTC
>pPolh-MAT-2.Sigma.html.1.1
GATCTGCTAGCGGTACCCCCGGGACGCGTTGACTGCAGGAATTCGCGGCCGCCTCGAGGA
>pET-12c.Novagen.html.1.50
GGGCGAAACTCCTAGGAATAGTCCTGACAACCCCTATCGCGATCAGCTCTTTTGCGTCGA
>pES2.Generic.html.1.14
AACAAATAGTTAACTAATTGTCAAGTAATTCGAGCTCGGTACCCGGGGATCCTCTAGAGT
>73697467.2.53
GGATCAGCTTGCATGCCTGCAGGTCGACTCTAGAGGATCCCCGGGTACCGAGCCCGAATT
>pSK15.Generic.html.1.3
AATTCGAGCTCGGTACCCGGGGATCCTCTAGAGTCAATCCGGATGAAGCCGGGCGTTAGA
>pMCS5.Mobitec.html.1.154
CGCGACGTACGTTCGAACAATTGGTTTAAACGCCCGGGCACGTGGGATCCTCTAGAGTCG
>4165113.1.46
CCCGGGGGATCCACTAGTTCTAGAGCGGCCGCCACCGCGGTGGAGCTCGACGGATCATTT
>8346640.2.59
GGATCCAATTGCAATGATCATCATGACAGATCTGCGCGCGATCGATATCAGCGCTTTAAA
>pcDNA2.1.InVitrogen.html.1.34
GCCGCCAGTGTGCTGGAATTCTGCAGATATCCATCACACTGGCGGCCGCTCGAGCATGCA
>56406604.1.186
CGCCGATGCTTTTCCCCGGAGCGACGTCTGCAAGGTTCCCTTTTGATGCCACCCAGCCGA
>pBACgus-7.Invitrogen.html.1.91
CTAGCGCTGTCCATGTGTTGGCGTTCAAATTTCGCCGCCGCCGTTTCTTTGCCGCTGCCT
>56406597.1.148
TGCCCTGGAGTTTGCCTTCCCTGTTTGAGAAGATGTCTCCGCCGATGCTTTTCCCCGGAG
>pQE-TriSystem_Strep.Qiagen.html.1.25
AAGCTTCGAACCGGTACCGTCGACCTGCAGGCGCGCCGAGATCTGAGAATTCGGATCCAC
>pCDF1-MCS1-EF1-copGFP.System_Biosciences.html.1.5
GCCGCGAATTCATTTAAATTAATTAAGCTTAGATCTGGATCCGGCGCGCCCGGGCTCTAG
>54043009.1.52
GGGGATCCACTAGTGAGCTCATGCATGATCGAGCTCGAATTAGCTTCAAAAGCGCTCTGA
>pPROTet.E_6xHN.Clontech.html.1.13
TTAATTAAGCGGCCGCATCGATCGGGCCCTGAGGCCTGCAGGGATCCAAGCTTGTCGACC
>4097019.1.197
GACGAAACTCTAAGGCTTGGATCCAGAGTCTCCTGAACTAGACAATGCTCAGGACTGATG
>pBK614.Generic.html.1.41
ACCCAAAAGTATAAATGCCTGAACAATTAGTTTAGATCCGAGATAGGAGCTTGATATCGA
>48995599.1.141
TAGGATGCATATGGCGGCCGCCTGCAGCTGGCGCCATCGATACGCGTACGTCGCGACCGC
>124491158.1.9
TAGAAGATCTGTCGACGGTATCGATAAGCTTGATATCGAATTCCTGCAGCCCGGGGGATC
>113204803.1.16
AAGCTTGCATGCCTGCAGGTCGACTCTAGAGGATCCCCGGGTACCGAGCTCGAATTCGGC
>pET-31b(+).Novagen.html.1.334
GCCCATCGATCACTTTCGCTTCAATGGCGCCGGCAAGGTGGTGAGCATCCGCGCCTTGTT
>4165118.1.56
CACTAGTTCTAGAGCGGCCGCCACCGCGGTGGAGCTCGACGGATCATTTATTCTGCCTCC
>595767.1.108
ATATGCATCCTAGGCCTATTAATATTCCGGAGTATACGTAGCCGGCTAACGTTAACAACC
>118200845.1.14
TTTGCGATCGCAGACCTAGGAAAGCTAGCTATACGCGTTATACCGGTATCCTGCAGGTAG
>4322592.1.17
CATCCAACGCGTTGGGAGCTCTCCCATATGGTCGACCTGCAGGCGGCCGCACTAGTGATA
>208744.1.107
GTACCCTCCAAGGGTCCTCCTGAAAATGTTCTATGTTATGTTAGTATCATTCGAAACATA
>209573.1.104
CTTTCAGAGTAGCGATAACTTCAACCTGGTTGCAGTGAGTGCCTTTACCGATAACTTCCA
>pSE280.Invitrogen.html.1.279
ACCTCAGGTCGACGTCCCATGTGCAGGTGCTGAATTCGAAGGCATTCCACGACGTGGTCA
>pCMV-PCR.Stratagene.html.1.123
TTCCTGCAGCCCGGGGGATCCGCCCGGGCTAGAGCGGCCGCCACCGCGGTGGAGCTCCAG
>pS3.Generic.html.1.40
GCGCATGCATGTTAACAGATCTCGTACGCGTGCCGGCGCCTCGAGACTAGTGCGCGCTAG
>pUCBM21.Boehringer.html.1.21
GTAACTTAAGTGCGGCCGCGGTACCGGGCCCGTCGACTCTAGAGCTCTGCAGGCATGCGA
>litmus28i.New_England_Biolabs.html.1.48
GAATTCGTGGATCCAGATATCCTGCAGAGAAGCTTGGCGCCAGCCGGCTTCAATTGCACG
>2440162.1.8
ATGCAGGCCTCTGCAGTCGACGGGCCCGGGATCCGATATCTAGATGCATTCGCGAGGTAC
>10504974.1.21
ACGGCGATATCGGATCCATATGACGTCGACGCGTCTGCAGAAGCTTCGAATTCGAGCTCC
>81345491.1.22
CGGGTGGCTCCAAGCGCTGAGACCATGGTCCCCCTGCAGGTCGACCTCGAGGGATCCCCG
>pT7Blue-2.Novagen.html.1.84
TAGTGTCACCTAAATAAGGATCCGATACGTAACGCGTCTGCAGTTTTGAGGAGAAGCCCG
>12082761.1.27
CCGCGGGATATCACTAGTGCGGCCGCCTGCAGGTCGACGGGCCCGGGATCCGATATCTAG
>45862365.1.62
TCTCCCGGGTGGATCCAAGGCCTTCTAGAAAAACTCGAGAACGTTGGGCCCCAATTGGCT
>55274248.1.3
ACCGGGCCCCCCCTCGAGGTCGACGGTATCGATAAGCTTGATATCGAATTCCTGCAGCCC
>4097019.1.131
AAACTCTAAGGCTTGGATCCAGAGTCTCCTGAACTAGACAATGCTCAGGACTGATGAGTC
>pET-41b(+).Novagen.html.1.27
ATTCTGTACAGGCCTTGGCGCGCCTGCAGGCGAGCTCCGTCGACAAGCTTGCGGCCGCAC
>pMCS5.Mobitec.html.1.10
TTAATTAAGGCGCGCCCATGGATCGATGTTAACATGCATGATATCACGCGTGGCGCCACT
>pOSEX4.ATCC.html.1.11
TAAGGCGGCCGCGGTACCGGGCCCGTCGACTCTAGAGCTCTGCAGGCATGCGATATCCCA
>pBK614.Generic.html.1.54
AATGCCTGAACAATTAGTTTAGATCCGAGATAGGAGCTTGATATCGAATTCCTGCAGCCC
>pRSET_CAT.InVitrogen.html.1.166
TCAGTCAGTTGCTCAATGTACCTATAACCAGACCGTTCAGCTGGATATTACGGCCTTTTT
>29569706.1.11
CCAAGATCTGGCCCTTAAGGCCTGTCGACATCGATAAGCTTGAATTCATGCATCCCGGGG
>pET-11d.Novagen.html.1.31
TTAAGAAGGAGATATACCATGGCTAGCATGACTGGTGGACAGCAAATGGGTCGGATCCGG
>pATH23.ATCC.html.1.3
TACCCGGGGATCCTCTAGAGTCGACCTGCAGGCATGCAAGCTTCCCCCTCCAATTCGGGG
>209518.1.9
AGCTTGGGCTGCAGGTCGACTCTAGAGGATCCCCGGGCGAGCTCGAATTCCGGGGGATCT
>12082761.1.4
TTGCATGCTCCCGGCCGCCATGGCCGCGGGATATCACTAGTGCGGCCGCCTGCAGGTCGA
>pTriplEx2.Clontech.html.1.68
CTGGGCCGAGGCGGCCGGATCCTGCAGGCCATAATGGCCGAATTCCCGGGTACCAACACA
>pET-12a.Novagen.html.1.15
ATTTTGTTTAACTTTAAGAAGGAGATATACATATGCGGGCGAAACTCCTAGGAATAGTCC
>118200856.1.40
GGAAAGCTAGCTATACGCGTTATACCGGTATCCTGCAGGTAGCATGCAAGAGATCTTATA
>pSE280.Invitrogen.html.1.270
GTTATAATTACCTCAGGTCGACGTCCCATGTGCAGGTGCTGAATTCGAAGGCATTCCACG
>pACYCDuet-1.Novagen.html.2.63
CGGTTTCTTTACCAGACTCGAGGGTACCGACGTCAGCGATCGCGTGGCCGGCCGATATCC
>pQE-TriSystem.Qiagen.html.1.63
GGCCGCAAGCTTCGAACCGGTACCGTCGACCTGCAGGCGCGCCGAGATCTGAGAATTCGG
>pET-12b.Novagen.html.1.65
AGGAATAGTCCTGACAACCCCTATCGCGATCAGCTCTTTTGCGTCGACGGATCCGGCTGC
>287941.1.9
GCTCGAGATCTGCAGCTGGTACCATGGAATTCGAAGCTTGATCCCGACCCATTTGCTGTC
>pEpiFOS-5.Epicentre.html.1.4
CAAGCTTGCATGCCTGCAGGTCGACTCTAGAGGATCCCACGTGGGATCCCCGGGTACCGA
>pT7Blue-2.Novagen.html.1.21
CACACGTGTGGTCTAGAGCTAGCCTAGGCTCGAGAAGCTTGTCGACCAGATATCGGAATT
>pET-47b(+).Novagen.html.1.19
ACCACCACCATCACTCCGCGGCTCTTGAAGTCCTCTTTCAGGGACCCGGGTACCAGGATC
>4097019.1.216
GATCCAGAGTCTCCTGAACTAGACAATGCTCAGGACTGATGAGTCCGTGAGGACGAAACT
>12958752.1.16
TCAAAGCTTATCGATGATATCAGATCTCCTTTTGCGGCCGCACCGGTGTCCTCTATGGAG
>pET-47b(+).Novagen.html.1.88
TACAGGCCTTGGCGCGCCCGACGTCCGTCGACAAGCTTGCGGCCGCAGAGCTCGCTCTGG
>56406597.1.126
TCACGCCATGTTCGTCCGCTTTTGCCCTGGAGTTTGCCTTCCCTGTTTGAGAAGATGTCT
>pCRT7_VP22-1.InVitrogen.html.1.16
TCTAGACTCGAGCGGCCGCCACTGTGCTGGATATCTGCAGAATTCCACCACACTGGACTA
>pET-43.1Ek_LIC.Novagen.html.1.55
GCGCCTGCAGGACGTCGACGGTACCATCGATACGCGTTCGAAGCTTGCGGCCGCACAGCT
>208126.1.3
CTAGACAGATTTTACGACCGTCTTTCAGAGTAGCGATAACTTCAACCTGGTTGCAGTGAG
>pET-31b(+).Novagen.html.1.275
GAAGCGGCCTTCGCTTTCACCGTCAGCTTCGAGTATCAGGGCCGCAAGACCGTAGTTGCG
>56406608.1.185
TCTCCGCCGATGCTTTTCCCCGGAGCGACGTCTGCAAGGTTCCCTTTTGATGCCACCCAG
>1649038.1.7
ATATCATCGCCAGTGTGCTGGGAATTCGGATCCTCTAGACCATCACATTGGAGCTTCAGC
>209573.1.118
ATAACTTCAACCTGGTTGCAGTGAGTGCCTTTACCGATAACTTCCAGAGACTGGATGTTT
>4097019.1.634
TGGATCCAGAGTCTCCTGAACTAGACAATGCTCAGGACTGATGAGTCCGTGAGGACGAAA
>310803.1.2
AATTCCCGGGAGAGCTCGATATCGCATGCGGTACCTCTAGAAGAAGCTTGGGATCCGTCG
>M13BM21.Boehringer.html.1.18
CGCGTAACTTAAGTGCGGCCGCGGTACCGGGCCCGTCGACTCTAGAGCTCTGCAGGCATG
>pUC28.Generic.html.1.27
ATCGCATGCATATGGGCCCTCGAGGCCTTGAATGCGGCCGCGGTACCCGGGGATCCTCTA
>pRNA-U6.3_Neo.Genscript.html.1.33
TAAACTTAAGCTTTCCAAAAAACTTACGCTGAGTACTTCGATCTCTTGAATCGAAGTACT
>pACYCDuet-1.Novagen.html.2.25
AGACGAGTCCATGTGCTGGCGTTCAAATTTCGCAGCAGCGGTTTCTTTACCAGACTCGAG
>45548773.1.7
GTACCTCTAGAAGAAGCTTGGGATCCGTCGACCTGCAGATCCGTCGACCTGCAGGTCGAC
>pMAL-p2.New_England_Biolabs.html.1.4
AGCTTGCCTGCAGGTCGACTCTAGAGGATCCGAATTCTGAAATCCTTCCCTCGATCCCGA
>pET-12c.Novagen.html.1.36
AGATATACATATGCGGGCGAAACTCCTAGGAATAGTCCTGACAACCCCTATCGCGATCAG
>pET-47b(+).Novagen.html.1.45
GAAGTCCTCTTTCAGGGACCCGGGTACCAGGATCCGAATTCTGTACAGGCCTTGGCGCGC
>pSL180.Generic.html.1.139
TTCTAGAGGTACCGGTTGTTAACGTTAGCCGGCTACGTATACTCCGGAATATTAATAGGC
>pRSET_CAT.InVitrogen.html.1.417
CTGATGCCGCTGGCGATTCAGGTTCATCATGCCGTCTGTGATGGCTTCCATGTCGGCAGA
>pET-41b(+).Novagen.html.1.22
TCCGAATTCTGTACAGGCCTTGGCGCGCCTGCAGGCGAGCTCCGTCGACAAGCTTGCGGC
>pMCS5.Mobitec.html.1.74
CTAGCAGATCTGGCCGGCCCACCGGTGGGCCATATGGGCCCGCGGCCGCGAATTCGAGCT
>117957124.1.2
CCGGGCGCGATCGCGGCCGGCCTTAATTAAGTCGACATTTAAATGCGGCCGCGGCCATTA
>4097015.1.23
TCTAGACAATGCTCAGGACTGATGAGTCCGTGAGGACGAAACTCTAAGGCTTGGATCCCC
>47132183.1.7
CGCGAGGTACCGGGCCCAAGCTTCTCGAGGAATTCCTGCAGCCCGGGGGATCCACTAGTG
>pET-52b(+).Novagen.html.1.19
TGGTGATGGTGATGATGGTGGTGATGAGCGGAACTACCGCGTGGCACCAGAGCGAGCTCT
>pET-51b(+).Novagen.html.1.37
TGGTGATGAGCGGAAATTGAGGAGAAGCCCGGAGCTCCTGCGGCCGCAAGCTTGTCGACC
>48995599.1.186
GTACGTCGCGACCGCGGACATGTACAGAGCTCGAGAAGTACTAGTGGCCACGGGCTGCAG
>209573.1.245
AGCTTTCTTCTTTACCTTTAGCCAGGTTCATTACCGCGGTTTCCATTATAAAATCCTCTT
>4495058.1.10
ATGCGGCCGCATCTAGAGGGCCCGGATCCCTCGAGGTCGACGAATTCGAGCTCGGCCGAC
>25900784.1.9
TCTAGAGTCGACGCATGCATGGTACCAAGCTTCGGCCGATCGATGGTAACCCTCGAGATC
>pTriplEx2.Clontech.html.1.5
CGAATTGGCCAAGTGAGCTCGAATTGCGGCCGCATGCATAAGCTTGCTCGAGTCTAGAGT
>SSEV19.Generic.html.1.73
ACAACCCGTCGGATTCTCCGTGGGAACAAACGGCGGATTGACCGTAATGGGATAGGTTAC
>pT7Blue-2.Novagen.html.1.106
CGATACGTAACGCGTCTGCAGTTTTGAGGAGAAGCCCGGGCTCTTGTCGTCGTCATCGCT
>pCMV-3Tag-1A.Stratagene.html.1.1
GGCCCCCCCTCGAGGTCGACGGTATCGATAAGCTTGATATCGAATTCCTGCAGCCCGGGG
>118200847.1.138
CTCTTCTTAAGAAGGATCCAGATCCACTAGTGGCCTATGCGGCCGCGGATCTGATCCCGG
>pRX-3.ATCC.html.1.1
TCATCGATAAGCTTGGGCTGCAGGTCGACTCTAGAGGATCCCCGGGCGAGCTCGAATTCC
>pAX4BP.USB.html.1.1
AAGCTTCGACGGATCCGGGCAACGTTCTTGCCATTGCTGCATAAAAAACGCCCGGCGGCA
>pCRT7_GS.InVitrogen.html.1.19
CAACTCAGCTTCCTTTCGGGCTTTGTTAGCAGCCGGATCAAGCTTCGAATTCGCCCTTAA
>118200847.1.42
CTATACGCGTTATACCGGTATCCTGCAGGTAGTATGCAAGAGATCTTATAGGCCTCGAGT
>pET-12a.Novagen.html.1.45
ATATGCGGGCGAAACTCCTAGGAATAGTCCTGACAACCCCTATCGCGATCAGCTCTTTTG
>595779.1.5
GAGGCCGAATTCGAGCTCGGTACCCGCGGCCGCGGATCCTCTAGAGTCGACCTGCAGGCA
>12082761.1.31
GGGATATCACTAGTGCGGCCGCCTGCAGGTCGACGGGCCCGGGATCCGATATCTAGATGC
>3139056.1.44
CGACTCACTATAGGGAGACCGGCAGATCTGATATCATCGATGAATTCGAGCTCGGTACCC
>1117808.1.25
ACGGATCCCCGGGGCCTCCATGGCCATATGACCACCCAAGCTAGCGTAATCTGGAACATC
>pET-31b(+).Novagen.html.1.240
TGGAGCTGACGCAGGAGGTACGCGCGGTCGCCAACGAAGCGGCCTTCGCTTTCACCGTCA
>56406604.1.192
TGCTTTTCCCCGGAGCGACGTCTGCAAGGTTCCCTTTTGATGCCACCCAGCCGAGGGCTT
>45862396.1.33
GACGAATTCTCCCGGGTGGATCCAAGGCCTTCTAGAAAAACTCGAGAACGTTGGGCCCCA
>56406597.1.236
CACCCAGCCGAGGGCTTGTGCTTCTGATTTTGTAATGTAATTATCAGGTAGCTTATGATA
>pET-12b.Novagen.html.1.26
ACTTTAAGAAGGAGATATACATATGCGGGCGAAACTCCTAGGAATAGTCCTGACAACCCC
>83314120.1.67
AGATAGAGTGCAGGGGCCCCGACCGTGTCGGGGCCCCTGCACGGGTCCATGGAGCTTTAA
>118200856.1.27
GATCGCAGACCTAGGAAAGCTAGCTATACGCGTTATACCGGTATCCTGCAGGTAGCATGC
>4097019.1.77
ATCCAGAGTCTCCTGAACTAGACAATGCTCAGGACTGATGAGTCCGTGAGGACGAAACTC
>4097019.1.499
CCAGAGTCTCCTGAACTAGACAATGCTCAGGACTGATGAGTCCGTGAGGACGAAACTCTA
>pET-43.1Ek_LIC.Novagen.html.1.62
CAGGACGTCGACGGTACCATCGATACGCGTTCGAAGCTTGCGGCCGCACAGCTGTATACA
>pSE280.Invitrogen.html.1.238
TCATTGCAATTGGATCCATATATAGGGCCCGGGTTATAATTACCTCAGGTCGACGTCCCA
>pES2.Generic.html.1.32
TGTCAAGTAATTCGAGCTCGGTACCCGGGGATCCTCTAGAGTCGACCTGCAGGCATGCAA
>27573262.1.16
CTGCTGCTCGTCAGGCTCGTGCTGGTACCTCGGATCCGAATTCGAGCTCCGTCGACAAGC
>pXC14.ATCC.html.1.77
GTATGCAAATAAATGCATACACCATAGGTGTGGTTTAATTTGATGCCCTTTTTCAGGGCT
>118200854.1.138
AGGATCCAGATCCACTAGTGGCCTATGCGGCCGCGGATCTGATCCCGGGCGGGTACCTTT
>pMCS5.Mobitec.html.1.95
CCGGTGGGCCATATGGGCCCGCGGCCGCGAATTCGAGCTCGGTACCTACGTACTCGAGTC
>4097017.1.41
CTGATGAGTCCGTGAGGACGAAACTCTAAGGCTTGGATCCAGAGTCTCCTGAACTAGACA
>pETcoco-2.Novagen.html.1.42
CCGGAGCGAGTTCTGGCTGGCTTGCGGCCGCAAGCTTCGAAACCGTACGCACGTGGCGCG
>48995599.1.35
GCGCGATCGATATCAGCGCTTTAAATTTGCGCATGCTAGCTATAGTTCTAGAGGTACCGG
>83314120.1.97
GGGCCCCTGCACGGGTCCATGGAGCTTTAAAAGGATCTAGGTGAAGATCCTTTTTGATAA
>pT7Blue.Novagen.html.1.18
CGGGGATCCGATATCCATATGACTAGTAGATCCTCTAGAGTCGACCTGCAGGCATGCAAG
>48995608.1.50
GACGCGTACGTCGCGACCGCGGACATGTACAGAGCTCGAGAAGTACTAGTGGCCACGGGC
>56406608.1.61
CAGCCAGTCGCTTGAGTAAAGAATCCGGTCTGAATTTCTGAAGCCTGATGTATAGTTAAT
>310830.1.1
TGAATTCCCGGGAGAGCTCGATATCGCATGCGGTACCTCTAGAAGAAGCTTGGGATCCGT
>pET-51b(+).Novagen.html.1.25
TGGTGATGATGGTGGTGATGAGCGGAAATTGAGGAGAAGCCCGGAGCTCCTGCGGCCGCA
>pShuttle2.Clontech.html.1.2
TAAGCTTGGTACCGAGCTCGGATCATCCAGCACAGTGGCGGCCGCTCGAGTCTAGAGGGC
>pET-44b(+).Novagen.html.1.43
AGAGTCCGGAGCTCGTGGATCCGAATTCTGTACAGGCGCGCCTGCAGGACGTCGACGGTA
>4097017.1.178
GGACTGATGAGTCCGTGAGGACGAAACTCTAAGGCTTGGATCCAGAGTCTCCTGAACTAG
>pSL180.Generic.html.1.172
TACGTATACTCCGGAATATTAATAGGCCTAGGATGCATATGGCGGCCGCCTGCAGCTGGC
>8216948.1.22
TCTCCCATATGGTCGACCTGCAGGCGGCCGCACTAGTGATATCCCGCGGCCATGGCGGCC
>3983120.1.12
GCATGCCTCGAGACTGCAGGCTCTAGATTCGAAAGCGGCCGCACTAGTTGAGCTCGTCGA
>4097019.1.123
TGAGGACGAAACTCTAAGGCTTGGATCCAGAGTCTCCTGAACTAGACAATGCTCAGGACT
>4165118.1.76
CCACCGCGGTGGAGCTCGACGGATCATTTATTCTGCCTCCCAGAGCCTGATAAAAACGGT
>27573262.1.13
GTGCTGCTGCTCGTCAGGCTCGTGCTGGTACCTCGGATCCGAATTCGAGCTCCGTCGACA
>pThioHisc.InVitrogen.html.2.5
GGTCGACTCTAGAGGCCTGCGGCCGCGGAATTCGAAGATCTCGAGCTCATGCATAGGTAC
>pCITE-2b(+).Novagen.html.1.7
GCATGCCTGCAGGTCGATCGACTCTAGAGGATCGGAGATCTCAGTGGTGGTGGTGGTGGT
>pMIB_V5-Hisc.InVitrogen.html.1.28
GGATATCTGCAGAATTCCACCACACTGGACTAGTGGATCCGAGCTCGGTACCAAGCTTAG
>pZP19.Generic.html.1.24
ACTCTAGAGGATCCCCCTCTAGAGGATCCCCTCGAGAATGCCGGCATTCGGGCCCGGGTA
>pCRT7_GS.InVitrogen.html.1.68
TTCGCCCTTAAGGGCGGATCCTTATCGTCATCGTCGTACAGATCCCGACCCATTTGCTGT
>pSL180.Generic.html.1.35
AATTATAACCCGGGCCCTATATATGGATCCAATTGCAATGATCATCATGACAGATCTGCG
>pTriEx-1.Novagen.html.1.60
TTCTGGCTGGCTTGCACGTGTATACAGCTGTGCGGCCGCAAGCTTCGAACCGGTACCGTC
>13446791.1.25
TTACTAGTGGATCCCCCGGGATGCATGAATTCAAGCTTATCGATGTCGACGCGGCCGCCA
>pMCS5.Mobitec.html.1.26
CATGGATCGATGTTAACATGCATGATATCACGCGTGGCGCCACTAGTGCTAGCAGATCTG
>4097019.1.9
GCGGTGGCGGCCGCTCTAGACAATGCTCAGGACTGATGAGTCCGTGAGGACGAAACTCTA
>pRPM2.Generic.html.1.18
GGTCGACTCTAGAGGATCCCCCCGGTCCGGATGGAAGACCCGGGTCTTCCTACCGGAGGG
>209573.1.97
CGACCGTCTTTCAGAGTAGCGATAACTTCAACCTGGTTGCAGTGAGTGCCTTTACCGATA
>10504974.1.2
TAGTTCTAGAGCGGCCGCCACGGCGATATCGGATCCATATGACGTCGACGCGTCTGCAGA
>4097019.1.441
GAACTAGACAATGCTCAGGACTGATGAGTCCGTGAGGACGAAACTCTAAGGCTTGGATCC
>pZP19.Generic.html.1.39
CCTCTAGAGGATCCCCTCGAGAATGCCGGCATTCGGGCCCGGGTACCGAGCTCGGGGTAC
>83314120.1.33
GGATCCAAGCTTACTAGTGGTACCACGCGTGAATAGATAGAGTGCAGGGGCCCCGACCGT
>pET-40b(+).Novagen.html.1.7
CTTCTCCTCAACCATGGCGATATCGGATCCGAATTCGAGCTCCGTCGACAAGCTTGCGGC
>pCMV-PCR.Stratagene.html.1.106
TTGTCGTCGTCAATGAATTCCTGCAGCCCGGGGGATCCGCCCGGGCTAGAGCGGCCGCCA
>48995608.1.59
GTCGCGACCGCGGACATGTACAGAGCTCGAGAAGTACTAGTGGCCACGGGCTGCAGGAAT
>pXC14.ATCC.html.1.73
GAATGTATGCAAATAAATGCATACACCATAGGTGTGGTTTAATTTGATGCCCTTTTTCAG
>310807.1.6
GGCTGCAGGTCGACGGATCCCAAGCTTCTTCTAGAGGTACCGCATGCGATATCGAGCTCT
>56406608.1.43
GTCCGTTGTTTTGTAAATCAGCCAGTCGCTTGAGTAAAGAATCCGGTCTGAATTTCTGAA
>pETcoco-2.Novagen.html.1.34
GGGATCTTCCGGAGCGAGTTCTGGCTGGCTTGCGGCCGCAAGCTTCGAAACCGTACGCAC
>pETcoco-2.Novagen.html.1.115
GATGCGATCGCCCGGGCTCTTGTCGTCGTCATCACCAGTTGGCGGTGGCGAGTCCATGTG
>208744.1.81
AAGAGCCCTTTGCCAGCTTTCTCGAGGTACCCTCCAAGGGTCCTCCTGAAAATGTTCTAT
>3139056.1.75
TATCATCGATGAATTCGAGCTCGGTACCCGGGGATCCTCTAGAGTCGACCTGCAGGCATG
>pGEM-7Zf(+)_LIC-R.ATCC.html.1.44
GATTTCGAACCCGGGGTACCAAACTCGCTCCGGCGCCGGAACCAGTTGGTACCGAATTCC
>pGEM-7Zf(+)_LIC-R.ATCC.html.1.31
ATCCAAGCTTATCGATTTCGAACCCGGGGTACCAAACTCGCTCCGGCGCCGGAACCAGTT
>209129.1.4
ATATTTATCTCCGACGATATTCTCATCAGTGAAATCCAGCTGGAGTTCTTTAGCAAATTT
>pGT-N39.New_England_Biolabs.html.1.2
CGTGGATCCAGAATTCGCTAGCACGGCCGAACGCGTCTTCCGGAGTGTACAGGCATGCGG
>55274248.1.45
ATCGAATTCCTGCAGCCCGGGGGATCCACTAGTTCTATGGCGGCCACCACAGCGGTGGAG
>118200856.1.156
GAAGGATCCAGATCCACTAGTGGCCTATGCGGCCGCGGATCTGATCCCGGGCGGGTACCT
>pK.ATCC.html.1.13
AGATCTCGTACGCGTGCCGGCGCCTCGAGACTAGTGCGCGCTAGCTATCGATTCGCGAGC
>pPDM-1.Epicentre.html.1.3
AATTCGAGCTCGGTACCCGGGGATCCTCTAGAGTCGACCTGCAGGCATGCAAGCTTCAGC
>pSE280.Invitrogen.html.1.184
GCATGCGCAAATTTAAAGCGCTGATATCGATCGCGCGCAGATCTGTCATGATGATCATTG
>pET-41Ek_LIC.Novagen.html.1.32
GATCCGAATTCTGTACAGGCCTTGGCGCGCCTGCAGGCGAGCTCCGTCGACAAGCTTGCG
>113204803.1.5
ACTGCGGCCGCAAGCTTGCATGCCTGCAGGTCGACTCTAGAGGATCCCCGGGTACCGAGC
>4097019.1.26
AGACAATGCTCAGGACTGATGAGTCCGTGAGGACGAAACTCTAAGGCTTGGATCCAGAGT
>4097019.1.211
GCTTGGATCCAGAGTCTCCTGAACTAGACAATGCTCAGGACTGATGAGTCCGTGAGGACG
>pAN561H.Generic.html.1.43
TCTGGGTAAACGACTCATAGGAGAGTTGTAAAAAAGTTTCGGCCGGCGTATTGGGTGTTA
>pDR720.Generic.html.1.8
CCCGGGGGATCCGTCGACCTGCAGCCAAGCTGCGTACTAGTTAACTAGTTCGATGATTAA
>pET-31b(+).Novagen.html.1.80
CAGCGCTTTGTGGCTGCGCTCAATGCCGGCGATCTGGACGGCATCGTCGCGCTGTTTGCC
>pRSET_CAT.InVitrogen.html.1.207
TGGATATTACGGCCTTTTTAAAGACCGTAAAGAAAAATAAGCACAAGTTTTATCCGGCCT
>pET-12a.Novagen.html.1.67
AATAGTCCTGACAACCCCTATCGCGATCAGCTCTTTTGCGTCGACGGGATCCGGCTGCTA
>pS1.ATCC.html.1.16
CAGGTCGACTCTAGAGGATCCCCGCGCATGCATGTTAACAGATCTCGTACGCGTGCCGGC
>56406608.1.168
CCCTGTTTGAGAAGATGTCTCCGCCGATGCTTTTCCCCGGAGCGACGTCTGCAAGGTTCC
>pET-31b(+).Novagen.html.1.231
CTTTGGCGGTGGAGCTGACGCAGGAGGTACGCGCGGTCGCCAACGAAGCGGCCTTCGCTT
>287938.1.21
GTACCAGCTGCAGATCTCGAGCTCGGATCCGACCCATTTGCTGTCCACCAGTCATGCTAG
>pSL190.Generic.html.1.168
GTACCTCTAGAACTATAGCTAGCATGCGCAAATTTAAAGCGCTGATATCGATCGCGCGCA
>pBK614.Generic.html.1.36
GAACTACCCAAAAGTATAAATGCCTGAACAATTAGTTTAGATCCGAGATAGGAGCTTGAT
>pT7T3_18U.Stratagene.html.1.86
GGAATTCGAGCTCCCGGGTTTTTTTTTTTTTTTTTTGGGGGGGGGGGGGTGCAGGCATGC
>81345491.1.12
TTTCGAACTGCGGGTGGCTCCAAGCGCTGAGACCATGGTCCCCCTGCAGGTCGACCTCGA
>RR2.ATCC.html.1.38
ACCGTATTACCGCCTTTGAGTGAGCTGGTACCTCTAGACCCGGGCGAACGACCGAGCGCA
>45862365.1.32
AGTATCGATGCGGCCGCAAAGTCGACGAATTCTCCCGGGTGGATCCAAGGCCTTCTAGAA
>pHSG299.Generic.html.1.16
GACTCTAGAGGATCCCCGGGTACCGAGCTCGAATTCACTGGCCGTCGTTTTACAACGTCG
>pTRE-Shuttle2.Clontech.html.1.3
AGAGATATCGTCGACAAGCTTATCGATGCGGCCGCGCTAGCACGCGTCAGCTGACTAGAG
>118200854.1.37
CGTTATACCGGTATCCTGCAGGTAGTATGCAAGAGATCTTATAGGCCTCGAGTTAACGTT
>pQE-TriSystem.Qiagen.html.1.13
GGGTCTTCCGGGGCGAGTTCTGGCTGGCTTGCACGTGTATACAGCTGTGCGGCCGCAAGC
>pSU2703.Generic.html.1.55
GGCTGACTTCAGGTGCTACATTTGAAGAGATAAATTGCACTGAAATCTAGAAATATTTTA
>66472063.1.18
TAGATTCTGTGCTTTTAAGCAGAGATTACCTATCTAGACTGCAGGTCGACAAGCTTGAAT
>pET-31b(+).Novagen.html.1.122
ATCGTCGCGCTGTTTGCCGATGACGCCACGGTGGAAGACCCCGTGGGTTCCGAGCCCAGG
>pET-42a(+).Novagen.html.1.19
GATCCGAATTCTGTACAGGCCTTGGCGCGCCTGCAGGCGAGCTCCGTCGACAAGCTTGCG
>pTOPE-1b(+).Novagen.html.1.19
GATGGATATCTGCAGAATTCCAGCACACTGGCGGCCGTTACTAGTGGATCCGAGCTCGGT
>pSE280.Invitrogen.html.1.26
TAGTACTTCTCGAGCTCTGTACATGTCCGCGGTCGCGACGTACGCGTATCGATGGCGCCA
>1117808.1.17
GCAGGTCGACGGATCCCCGGGGCCTCCATGGCCATATGACCACCCAAGCTAGCGTAATCT
>110433179.1.119
GGCCGCTTAATTAACCTCGAGGAGTGGTCCCTATAGTGAGTCGTATTATAAGCTAGGCAC
>pAN561H.Generic.html.1.66
AGTTGTAAAAAAGTTTCGGCCGGCGTATTGGGTGTTACGGAGCATTCACTAGGCAACCAT
>113073376.1.21
CAGGTCGACTCTAGACACGGGGTGGTTTAAACGCGGCCGCGGTACCACTAGTACGCGTAG
>pQE-TriSystem_Strep.Qiagen.html.1.30
TCGAACCGGTACCGTCGACCTGCAGGCGCGCCGAGATCTGAGAATTCGGATCCACGAGCT
>pET-47b(+).Novagen.html.1.69
TACCAGGATCCGAATTCTGTACAGGCCTTGGCGCGCCCGACGTCCGTCGACAAGCTTGCG
>pRSET_CAT.InVitrogen.html.1.162
CATTTCAGTCAGTTGCTCAATGTACCTATAACCAGACCGTTCAGCTGGATATTACGGCCT
>3983120.1.34
CTAGATTCGAAAGCGGCCGCACTAGTTGAGCTCGTCGACGTAGGCCTTTGAATTCCGGAT
>SSEV19.Generic.html.1.209
AGGGAATTCCATCGAGAGCTCGGTACCCGGGGATCCTCTAGAGTCGACCTGCAGGCATGC
>4097019.1.2
CTCCACCGCGGTGGCGGCCGCTCTAGACAATGCTCAGGACTGATGAGTCCGTGAGGACGA
>4586830.1.26
CCTGCAGGTTTAAACAGTCATTTAAATCGACTCTAGACTTAATTAAGGATCCGGCGCGCC
>110433179.1.111
GATATCGCGGCCGCTTAATTAACCTCGAGGAGTGGTCCCTATAGTGAGTCGTATTATAAG
>27573262.1.3
ATGTACGCTCGTGCTGCTGCTCGTCAGGCTCGTGCTGGTACCTCGGATCCGAATTCGAGC
>1277132.2.11
CTAGTCCTAGGCCGGCGCCCGGGAACTCCGGATGCATATGCATGCTGCAGGGCCCATGGC
>4512193.1.8
GGCGATATCGGATCCATATGACGTCGACGCGTCTGCAGAAGCTTCGAATTCGAGCTCCCG
>pCMV-Script.Stratagene.html.1.1
GTACCGGGCCCCCCCTCGAGGTCGACGGTATCGATAAGCTTGATATCGAATTCCTGCAGC
>17864894.1.29
GGGCTCGAGTGCACGTACGACGTCTAGACCTAGGCCTTAAGATCTGATCATATGCATCCG
>pBACgus-7.Invitrogen.html.1.70
TCGTCGTCATCACCTCCACCGCTAGCGCTGTCCATGTGTTGGCGTTCAAATTTCGCCGCC
>110433179.1.88
AAGTTTCGGTCCGGAATTCCCGGGATATCGCGGCCGCTTAATTAACCTCGAGGAGTGGTC
>pAX4CP.USB.html.1.43
TAAAAAACGCCCGGCGGCAACCGAGCGTTCTGAATTAATTAATCATCGTCAATCAATCAC
>pRSET_CAT.InVitrogen.html.1.73
AGGAGCTAAGGAAGCTAAAATGGAGAAAAAAATCACTGGATATACCACCGTTGATATATC
>pPICZB.InVitrogen.html.2.18
GCCGCGGCTCGAGGTACCGATCCGAGACGGCCGGCTGGGCCACGTGAATTCCTCGTTTCG
>pQE-TriSystem.Qiagen.html.1.40
CTTGCACGTGTATACAGCTGTGCGGCCGCAAGCTTCGAACCGGTACCGTCGACCTGCAGG
>pET-31b(+).Novagen.html.1.371
GTGGTGAGCATCCGCGCCTTGTTTGGCGAGAAGAATATTCACGCATGCCAGATGCTGCTC
>pS1.ATCC.html.1.78
CTCGAGACTAGTGCGCGCTAGCTATCGATTCGCGAGCGGCCGCGCGGGTACCGAGCTCGA
>pQE-TriSystem.Qiagen.html.1.81
GGTACCGTCGACCTGCAGGCGCGCCGAGATCTGAGAATTCGGATCCACGAGCTCCCGGGA
>4097019.1.119
TCCGTGAGGACGAAACTCTAAGGCTTGGATCCAGAGTCTCCTGAACTAGACAATGCTCAG
>pDR720.Generic.html.1.35
AGCTGCGTACTAGTTAACTAGTTCGATGATTAATTGTCAACAGGGGAATTCACTGGGGGG
>pMT_BiP_V5-Hisc.InVitrogen.html.8.25
CGCCACTGTGCTGGATATCTGCAGAATTCCACCACACTGGACTAGTAGGTACCCCGGGCC
>pMAL-P2x.New_England_Biolabs.html.1.17
TGCCTGCAGGTCGACTCTAGAGGATCCGAATTCTGAAATCCTTCCCTCGATCCCGAGGTT
>5420374.1.21
ACTCAAGCTTATGCATGCGGCCGCATCTAGAGGGCCCGGATCCCTCGAGGTCGACGAATT
>45862396.1.6
CTGCAGTATCGATGCGGCCGCAAAGTCGACGAATTCTCCCGGGTGGATCCAAGGCCTTCT
>56406608.1.161
TTGCCTTCCCTGTTTGAGAAGATGTCTCCGCCGATGCTTTTCCCCGGAGCGACGTCTGCA
>pCITE-2b(+).Novagen.html.1.50
GTGGTGGTGGTGGTGGTGCTCGAGTGCGGCCGCAAGCTTGTCGACGGAGCTCGAATTCGG
>56406604.1.268
AATGTAATTATCAGGTAGCTTATGATATGTCTGAAGATAATCCGCAACCCCGTCAAACGT
>pBK614.Generic.html.1.28
CCCTAGCTGAACTACCCAAAAGTATAAATGCCTGAACAATTAGTTTAGATCCGAGATAGG
>4097013.1.11
GGTGGCGGCCGCTCTAGACAATGCTCAGGACTGATGAGTCCGTGAGGACGAAACTCTAAG
>56406608.1.96
TTCTGAAGCCTGATGTATAGTTAATATCCGCTTCACGCCATGTTCGTCCGCTTTTGCCCT
>45862352.2.27
CCTGCAGTATCGATGCGGCCGCAAAGTCGACGAATTCTCCCGGGTGGATCCAAGGCCTTC
>18252143.1.23
GAGCTCTGCAGGATCCAAGCTTACTAGTGGTACCACGCGTGAATAGATAGAGTGCAGGGG
>4097019.1.425
GGATCCAGAGTCTCCTGAACTAGACAATGCTCAGGACTGATGAGTCCGTGAGGACGAAAC
>pET-47b(+).Novagen.html.1.62
ACCCGGGTACCAGGATCCGAATTCTGTACAGGCCTTGGCGCGCCCGACGTCCGTCGACAA
>3983116.1.4
CCGCTCGAGACTGCAGGCTCTAGATTCGAAAGCGGCCGCACTAGTTGAGCTCGTCGACGT
>287941.1.23
GCTGGTACCATGGAATTCGAAGCTTGATCCCGACCCATTTGCTGTCCACCAGTCATGCTA
>p3T.Mobitec.html.1.11
CCGCGGTGGCGGCCGCTCTAGAACTAGTGGATCCTGGCCATTTTTTGGATGGCGACCCGG
>pT7T3_18U.Stratagene.html.1.77
TCACTATAGGGAATTCGAGCTCCCGGGTTTTTTTTTTTTTTTTTTGGGGGGGGGGGGGTG
>4097017.1.226
CTCCTGAACTAGACAATGCTCAGGACTGATGAGTCCGTGAGGACGAAACTCTAAGGCTTG
>118200845.1.54
TACCGGTATCCTGCAGGTAGCATGCAAGAGATCTTATAGGCCTCGAGTTAACGTTCGAGG
>pAMP10.ATCC.html.1.40
TCATTAGTAGTAGTAGGCGGCCGGCCGCTCTAGAGGATCCAAGCTTACGTACGCGTGCAT
>pSE280.Invitrogen.html.1.166
CCTCTAGAACTATAGCTAGCATGCGCAAATTTAAAGCGCTGATATCGATCGCGCGCAGAT
>118200854.1.79
AGGCCTCGAGTTAACGTTCGAGGTCGACTCTAGATAAAGCTTTAGAGCTCTTCTTAAGAA
>56406608.1.68
TCGCTTGAGTAAAGAATCCGGTCTGAATTTCTGAAGCCTGATGTATAGTTAATATCCGCT
>4097013.1.73
TTGGATCCAGAGTCTCCTGAACTAGTCCAAGCTTATCGATACCGTCGACCTCGAGGGGGG
>8216954.1.13
GAGCTCGGAATTCGTCGACCTCGAGGGATCCGGGCCCTCTAGATGCGGCCGCATGCATAA
>1066312.1.15
TCTCGAGGCGCCGAATTCGAGCTCGGTACCCGGGGATCCTCTAGAGTCGACCTGCAGGCA
>4097017.1.127
GACGAAACTCTAAGGCTTGGATCCAGAGTCTCCTGAACTAGACAATGCTCAGGACTGATG
>pSL190.Generic.html.1.242
ATCATTGCAATTGGATCCATATATAGGGCCCGGGTTATAATTACCTCAGGTCGACGTCCC
>pET-52b(+).Novagen.html.1.6
GGTTAATTAGTGGTGGTGATGGTGATGATGGTGGTGATGAGCGGAACTACCGCGTGGCAC
>pRSET_CAT.InVitrogen.html.1.351
AATATGGACAACTTCTTCGCCCCCGTTTTCACCATGGGCAAATATTATACGCAAGGCGAC
>56406597.1.115
TAATATCCGCTTCACGCCATGTTCGTCCGCTTTTGCCCTGGAGTTTGCCTTCCCTGTTTG
>pET-30Ek_LIC.Novagen.html.1.21
CCCGGGCTTCTCCTCAACCATGGCGATATCGGATCCGAATTCGAGCTCCGTCGACAAGCT
>pSL190.Generic.html.1.195
GCAAATTTAAAGCGCTGATATCGATCGCGCGCAGATCTGTCATGATGATCATTGCAATTG
>pWEB::TNC.Epicentre.html.1.22
ACGACTCACTATAGGGAGAGGATCCCGGGATCCGTCGTGACTGGGAAAACCCTGGCGGCC
>pAN524.Generic.html.1.23
GGAAATCACATTTGCCAACCCGTTGCAGACGAGGCCGCTCAGGGCGAGTAGAGATCGGAA
>pET-41Ek_LIC.Novagen.html.1.16
AACCATGGATATCGGGGATCCGAATTCTGTACAGGCCTTGGCGCGCCTGCAGGCGAGCTC
>48995599.1.173
GCCATCGATACGCGTACGTCGCGACCGCGGACATGTACAGAGCTCGAGAAGTACTAGTGG
>4097019.1.366
CTCCTGAACTAGACAATGCTCAGGACTGATGAGTCCGTGAGGACGAAACTCTAAGGCTTG
>118200854.1.18
TAGGAAAGCTAGCTATACGCGTTATACCGGTATCCTGCAGGTAGTATGCAAGAGATCTTA
>531832.1.7
GTACCGGTCCGGAATTCCCGGGGCGGCCGCTGTCACTAGTGAGCTCGTCGACTCTAGAGG
>25900784.1.2
CCTGCAGTCTAGAGTCGACGCATGCATGGTACCAAGCTTCGGCCGATCGATGGTAACCCT
>M13BM21.Boehringer.html.1.2
AATTCCCGGGGATCCACGCGTAACTTAAGTGCGGCCGCGGTACCGGGCCCGTCGACTCTA
>pMCS5.Mobitec.html.1.15
TAAGGCGCGCCCATGGATCGATGTTAACATGCATGATATCACGCGTGGCGCCACTAGTGC
>pTriEx-1.Novagen.html.1.72
TGCACGTGTATACAGCTGTGCGGCCGCAAGCTTCGAACCGGTACCGTCGACCTGCAGGCG
>pcDNA2.1.InVitrogen.html.1.30
AACGGCCGCCAGTGTGCTGGAATTCTGCAGATATCCATCACACTGGCGGCCGCTCGAGCA
>4097017.1.33
GCTCAGGACTGATGAGTCCGTGAGGACGAAACTCTAAGGCTTGGATCCAGAGTCTCCTGA
>litmus28i.New_England_Biolabs.html.1.26
ACGCGTCACGGCCGAAGCTAGCGAATTCGTGGATCCAGATATCCTGCAGAGAAGCTTGGC
>4097017.1.332
GTGAGGACGAAACTCTAAGGCTTGGATCCAGAGTCTCCTGAACTAGTCCAAGCTTATCGA
>p3T.Mobitec.html.1.34
CTAGTGGATCCTGGCCATTTTTTGGATGGCGACCCGGGTGCCCAGCCAAAAAATGGCCAC
>pET-11d.Novagen.html.1.20
TTTGTTTAACTTTAAGAAGGAGATATACCATGGCTAGCATGACTGGTGGACAGCAAATGG
>pSL190.Generic.html.1.108
TATGCATCCTAGGCCTATTAATATTCCGGAGTATACGTAGCCGGCTAACGTTAACAACCG
>pTriplEx2.Clontech.html.1.16
AGTGAGCTCGAATTGCGGCCGCATGCATAAGCTTGCTCGAGTCTAGAGTCGACTGGGCCG
>48995608.1.25
AATTGGCCGCCCTAGATGCATGCTCGACGCGTACGTCGCGACCGCGGACATGTACAGAGC
>4097017.1.331
CGTGAGGACGAAACTCTAAGGCTTGGATCCAGAGTCTCCTGAACTAGTCCAAGCTTATCG
>30014055.1.9
GGGCTGCAGGAATTCGATATCAAGCTTATCGATACCGTCGACCTCGAGGGGGGGCCCGGT
>pET-31b(+).Novagen.html.1.109
CGATCTGGACGGCATCGTCGCGCTGTTTGCCGATGACGCCACGGTGGAAGACCCCGTGGG
>pET-31b(+).Novagen.html.1.269
GCCAACGAAGCGGCCTTCGCTTTCACCGTCAGCTTCGAGTATCAGGGCCGCAAGACCGTA
>pMAL-p2g.New_England_Biolabs.html.1.24
GAGGATCCGAATTCTACGTAGTGTGCCGCACCCGGCCCGAGGTTGTTGTTATTGTTATTG
>pAN561H.Generic.html.1.26
CAAGTGTACCTGTGCATTCTGGGTAAACGACTCATAGGAGAGTTGTAAAAAAGTTTCGGC
>pTOPE-1b(+).Novagen.html.1.10
CGCCAGTGTGATGGATATCTGCAGAATTCCAGCACACTGGCGGCCGTTACTAGTGGATCC
>113073376.1.14
ATGCCTGCAGGTCGACTCTAGACACGGGGTGGTTTAAACGCGGCCGCGGTACCACTAGTA
>595767.1.127
TAATATTCCGGAGTATACGTAGCCGGCTAACGTTAACAACCGGTACCTCTAGAACTATAG
>pET-17b.Novagen.html.1.18
GGATCCACTAGTAACGGCCGCCAGTGTGCTGGAATTCTGCAGATATCCATCACACTGGCG
>pCMV-PCR.Stratagene.html.1.31
ACACTTACCTGGTACCGGGCCCCCCCTCGAGATGGAACAAGACCCGGGAAGAGCAAGCTT
>6759495.1.17
TGCATGCCTGCAGGTCGACTCTAGAGGATCCCCGGGTACCGAGCTCGAATTCATCGATGA
>pPICZB.InVitrogen.html.2.9
CTGGCGGCCGCCGCGGCTCGAGGTACCGATCCGAGACGGCCGGCTGGGCCACGTGAATTC
>SSEV19.Generic.html.1.133
GTTGGTGTAGATGGGCGCATCGTAACCGTGCATCTGCCAGTTTGAGGGGACGACGACCGT
>8346640.2.102
GATATCAGCGCTTTAAATTTCGCATGCTAGAACGTTAGCCGGCTACGTATACTCCGGAAT
>pET-44a(+).Novagen.html.1.103
CCATCGATACGCGTTCGAAGCTTGCGGCCGCACAGCTGTATACACGTGCAAGCCAGCCAG
>4165118.1.53
ATCCACTAGTTCTAGAGCGGCCGCCACCGCGGTGGAGCTCGACGGATCATTTATTCTGCC
>pSL190.Generic.html.1.227
AGATCTGTCATGATGATCATTGCAATTGGATCCATATATAGGGCCCGGGTTATAATTACC
>pETcoco-2.Novagen.html.1.56
GGCTGGCTTGCGGCCGCAAGCTTCGAAACCGTACGCACGTGGCGCGCCTGGACGTCATCG
>8216948.1.43
AGGCGGCCGCACTAGTGATATCCCGCGGCCATGGCGGCCGGGAGCATGCGACGTCGGGCC
>pETcoco-2.Novagen.html.1.109
GTCATCGATGCGATCGCCCGGGCTCTTGTCGTCGTCATCACCAGTTGGCGGTGGCGAGTC
>pSU2703.Generic.html.1.10
GATGATAAGCTGTCAAACATGAGAATTACAACTTATATCGTATGGGGCTGACTTCAGGTG
>4097019.1.52
GTGAGGACGAAACTCTAAGGCTTGGATCCAGAGTCTCCTGAACTAGACAATGCTCAGGAC
>pRSF-1.Novagen.html.1.143
TCCGGACTCTTGTCGTCGTCATCATTCGAACCGGTACCCACGTGATGGTGGTGGTGATGT
>56406608.1.125
GCTTCACGCCATGTTCGTCCGCTTTTGCCCTGGAGTTTGCCTTCCCTGTTTGAGAAGATG
>8346634.2.88
GATCTGCGCGCGATCGATATCAGCGCTTTAAATTTCGCATGCTAGAACGTTAGCCGGCTA
>pCITE-2a(+).Novagen.html.1.63
CGAGTGCGGCCGCAAGCTTGTCGACGGAGCTCGAATTCGGATCCGATATCCATATGGGTG
>4097019.1.316
CAGGACTGATGAGTCCGTGAGGACGAAACTCTAAGGCTTGGATCCAGAGTCTCCTGAACT
>pET-44a(+).Novagen.html.1.37
CGACAAGAGTCCGGGAGCTCGTGGATCCGAATTCTGTACAGGCGCGCCTGCAGGACGTCG
>pCITE-2c(+).Novagen.html.1.9
GCCTGCAGGTCGATCGACTCTAGAGGATCGGAGATCTCAGTGGTGGTGGTGGTGGTGCTC
>4097015.1.44
ATGAGTCCGTGAGGACGAAACTCTAAGGCTTGGATCCCCCGGGCTGCAGGAATTCGATAT
>915333.1.31
GCACCACGTGTTAATTAAGATCTAGATCAGCATGCGTCGACGAGCTCGGTACCCTACTGC
>11991616.1.2
TTAAATATGCATGGATCCCCATGGGAGCTCTCCCATATGGTCGACCTGCAGGCGGCCGCA
>287937.1.17
ATGGTACCAGCTGCAGATCTCGAGCTCGGATCCCGACCCATTTGCTGTCCACCAGTCATG
>pTriEx-1.Novagen.html.1.56
CGAGTTCTGGCTGGCTTGCACGTGTATACAGCTGTGCGGCCGCAAGCTTCGAACCGGTAC
>pTriplEx2.Clontech.html.1.42
ATAAGCTTGCTCGAGTCTAGAGTCGACTGGGCCGAGGCGGCCGGATCCTGCAGGCCATAA
>1017801.1.43
AAGCTTCTCGAGAGTACTTCTAGAGCGGCCGCGGGCCCATCGATTTTCCACCCGGGTGGG
>pBACgus-7.Invitrogen.html.1.67
TTGTCGTCGTCATCACCTCCACCGCTAGCGCTGTCCATGTGTTGGCGTTCAAATTTCGCC
>56406608.1.150
TGCCCTGGAGTTTGCCTTCCCTGTTTGAGAAGATGTCTCCGCCGATGCTTTTCCCCGGAG
>118200856.1.44
AGCTAGCTATACGCGTTATACCGGTATCCTGCAGGTAGCATGCAAGAGATCTTATAGGCC
>48995599.1.29
ATCTGCGCGCGATCGATATCAGCGCTTTAAATTTGCGCATGCTAGCTATAGTTCTAGAGG
>pSL180.Generic.html.1.129
CTAGCTATAGTTCTAGAGGTACCGGTTGTTAACGTTAGCCGGCTACGTATACTCCGGAAT
>pIVEX-GST.Roche.html.1.11
CTGCAGAGCTCGCTCGAGTCGACTTGCCATGGTCATATGTTTAATTAAGCGGCCGCGGCC
>595764.1.105
TATCAGCGCTTTAAATTTGCGCATGCTAGCTATAGTTCTAGAGGTACCGGTTGTTAACGT
>209573.1.147
TTTACCGATAACTTCCAGAGACTGGATGTTTTTCGGGTGGATCCCAGAAGTAGTTTTGAT
>287940.1.26
GGTACCATGGAATTCGAAGCTTGATCCGCGACCCATTTGCTGTCCACCAGTCATGCTAGC
>pMIB_V5-Hisc.InVitrogen.html.1.2
TGACCTCGAGCGGCCGCCACTGTGCTGGATATCTGCAGAATTCCACCACACTGGACTAGT
>pBK614.Generic.html.1.45
AAAAGTATAAATGCCTGAACAATTAGTTTAGATCCGAGATAGGAGCTTGATATCGAATTC
>118200847.1.67
CAGGTAGTATGCAAGAGATCTTATAGGCCTCGAGTTAACGTTCGAGGTCGACTCTAGATA
>pET-31b(+).Novagen.html.1.222
TCAAACTGCCTTTGGCGGTGGAGCTGACGCAGGAGGTACGCGCGGTCGCCAACGAAGCGG
>pET-47b(+).Novagen.html.1.84
TCTGTACAGGCCTTGGCGCGCCCGACGTCCGTCGACAAGCTTGCGGCCGCAGAGCTCGCT
>pCMV-PCR.Stratagene.html.1.41
GGTACCGGGCCCCCCCTCGAGATGGAACAAGACCCGGGAAGAGCAAGCTTGATATCGCTC
>8346634.2.18
GGACGTCGACCTGAGGTAATTATAACCCCGGGCCCTATATATGGATCCAATTGCAATGAT
>208744.1.106
GGTACCCTCCAAGGGTCCTCCTGAAAATGTTCTATGTTATGTTAGTATCATTCGAAACAT
>pSE280.Invitrogen.html.1.34
CTCGAGCTCTGTACATGTCCGCGGTCGCGACGTACGCGTATCGATGGCGCCAGCTGCAGG
>pRSET_CAT.InVitrogen.html.1.278
CTTGCCCGCCTGATGAATGCTCATCCGGAATTCCGTATGGCAATGAAAGACGGTGAGCTG
>pAMP1.Invitrogen.html.1.33
TCATCATTAGTAGTAGTAGGCGGCCGCTCTAGAGGATCCAAGCTTACGTACGCGTGCATG
>pSE280.Invitrogen.html.1.146
GCTAACGTTAACAACCGGTACCTCTAGAACTATAGCTAGCATGCGCAAATTTAAAGCGCT
>pXC14.ATCC.html.1.13
GCCTCGTTGCGTTTGTTTGCACGAACCATATGTAAGTACTTCCTTAGATAACAATTGATT
>pIVEX-GST.Roche.html.1.7
CGGGCTGCAGAGCTCGCTCGAGTCGACTTGCCATGGTCATATGTTTAATTAAGCGGCCGC
>4097019.1.576
CTCCTGAACTAGACAATGCTCAGGACTGATGAGTCCGTGAGGACGAAACTCTAAGGCTTG
>4097017.1.88
CCTGAACTAGACAATGCTCAGGACTGATGAGTCCGTGAGGACGAAACTCTAAGGCTTGGA
>56406608.1.155
TGGAGTTTGCCTTCCCTGTTTGAGAAGATGTCTCCGCCGATGCTTTTCCCCGGAGCGACG
>118200845.1.166
AGTGGCCTATGCGGCCGCGGATCTGATCCCGGGCGGGTACCTTTGAATTCCACTTAATTA
>1117808.1.32
CCCGGGGCCTCCATGGCCATATGACCACCCAAGCTAGCGTAATCTGGAACATCGTATGGG
>pT7Blue-2.Novagen.html.1.95
AAATAAGGATCCGATACGTAACGCGTCTGCAGTTTTGAGGAGAAGCCCGGGCTCTTGTCG
>66472063.1.21
ATTCTGTGCTTTTAAGCAGAGATTACCTATCTAGACTGCAGGTCGACAAGCTTGAATTCG
>pET-31b(+).Novagen.html.1.264
CGGTCGCCAACGAAGCGGCCTTCGCTTTCACCGTCAGCTTCGAGTATCAGGGCCGCAAGA
>17864894.1.92
GCCCGGGTTACGAGATCGATGAATTCGAGCTCGGTACCCCTAGAGTCGACCTGCAGGCAT
>56406604.1.314
ACCCCGTCAAACGTGTTGATAACCTGTGCCATGTGATTCCTTTACTTATTCCATGGCGAT
>310806.1.19
GGTCGACGGATCCCAAGCTTCTTCTAGAGGTACCGCATGCGATATCGAGCTCTCCCGGGA
>pACYCDuet-1.Novagen.html.2.79
CTCGAGGGTACCGACGTCAGCGATCGCGTGGCCGGCCGATATCCAATTGAGATCTGCCAT
>pRSF-1.Novagen.html.1.53
TTCGCAGCAGCGGTTTCTTTACCAGACTCGAGTGCGGCCGCAAGCTTGTCGACCTGCAGG
>4097017.1.319
GACTGATGAGTCCGTGAGGACGAAACTCTAAGGCTTGGATCCAGAGTCTCCTGAACTAGT
>pEYFP.Clontech.html.2.26
TATTATTTTTGACACCAGACAAGTTGGTAATGGTAGCGACCGGCGCTCAGTTGGAATTCT
>56406608.1.199
TTTCCCCGGAGCGACGTCTGCAAGGTTCCCTTTTGATGCCACCCAGCCGAGGGCTTGTGC
>pAN24.Generic.html.1.39
TTGCAGACGAGGCCGCTCAGGGCGAGTAGAGATCGGAAGCCCATGGTGATGTCTGCTCAA
>pSL190.Generic.html.1.8
AGGTGCACGGCCCACGTGGCCACTAGTACTTCTCGAGCTCTGTACATGTCCGCGGTCGCG
>pAMP1.Invitrogen.html.1.10
CGGTCCGGAATTCCCGGGCATCATCATCATTAGTAGTAGTAGGCGGCCGCTCTAGAGGAT
>27573259.1.15
AAAAAACGTCGTCAGCGTCGTCGTGGTACCTCGGATCCGAATTCGAGCTCCGTCGACAAG
>110433179.1.78
ACTATAGAACAAGTTTCGGTCCGGAATTCCCGGGATATCGCGGCCGCTTAATTAACCTCG
>RR2.ATCC.html.1.90
CGAGCGCAGCGAGTCAGTGAGCGAGGATCCTCGAGATCTCCCAATACGCAAACCGCCTCT
>pIC20HE.Generic.html.1.19
ATATCGCTAGCCGGCTACGTATCGATGAATTCTCGAGGCGGCCGCGGGCCCATGGTACCC
>8216950.4.9
ACGCGTTGGGAGCTCTCCGGATCCAAGCTTATCGATTTCGAACCCGGGGTACCGAATTCC
>pET-44a(+).Novagen.html.1.63
CCGAATTCTGTACAGGCGCGCCTGCAGGACGTCGACGGTACCATCGATACGCGTTCGAAG
>pExchange-5B.Stratagene.html.1.18
GATAAGCTTGATATCGAATTCCTGCAGCCCGGGGGATCCGCCCGGGCTAGAGCGGCCGCC
>5420374.1.7
TGACACTATAGAATACTCAAGCTTATGCATGCGGCCGCATCTAGAGGGCCCGGATCCCTC
>45862365.1.24
GCTCCTGCAGTATCGATGCGGCCGCAAAGTCGACGAATTCTCCCGGGTGGATCCAAGGCC
>45655410.1.36
GACCTGCAGGCGGCCGCGAATTCACTAGTGATATCGAATTCCCGCGGCCGCCATGGCGGC
>66472063.1.34
AAGCAGAGATTACCTATCTAGACTGCAGGTCGACAAGCTTGAATTCGGATCCCTCGAGGG
>209573.1.153
GATAACTTCCAGAGACTGGATGTTTTTCGGGTGGATCCCAGAAGTAGTTTTGATGCACAG
>595767.1.182
TATAGCTAGCATGCGCAAATTTAAAGCGCTGATATCGATCGCGCGCAGATCTGTCATGAT
>pET-47b(+).Novagen.html.1.140
CGCTCTGGTGCCACGCGGTAGTAAAGAAACCGCTGCTGCTAAATTCGAACGCCAGCACAT
>1490528.2.13
CGACTAGTAGGCCTATTATTTTTGACACCAGACAAGTTGGTAATGGTAGCGACCGGCGCT
>pET-52b(+).Novagen.html.1.60
TGGCACCAGAGCGAGCTCTGCGGCCGCGTCGACTTGTACAGGATCCTGGTACCCGGGTCC
>pMAL-c2.New_England_Biolabs.html.1.14
CGACTCTAGAGGATCCGAATTCTGAAATCCTTCCCTCGATCCCGAGGTTGTTGTTATTGT
>pT7Blue-2.Novagen.html.1.178
GCTGTCGATGTGCTGGCGTTCGAATTTAGCAGCAGCGGTTTCTTTGGTAACACCCATGGT
>pAMP1.Invitrogen.html.1.31
CATCATCATTAGTAGTAGTAGGCGGCCGCTCTAGAGGATCCAAGCTTACGTACGCGTGCA
>pCITE-2c(+).Novagen.html.1.41
GATCTCAGTGGTGGTGGTGGTGGTGCTCGAGTGCGGCCGCAAGCTTGTCGACGGAGCTCG
>595767.1.191
CATGCGCAAATTTAAAGCGCTGATATCGATCGCGCGCAGATCTGTCATGATGATCATTGC
>1117808.1.18
CAGGTCGACGGATCCCCGGGGCCTCCATGGCCATATGACCACCCAAGCTAGCGTAATCTG
>74267359.1.13
AGCTTATCGATACCGTCGAGCGGACCGGGTACCGCGGCCGCAGATCTGTTAACGAATTCC
>pCMV-PCR.Stratagene.html.1.150
GCTAGAGCGGCCGCCACCGCGGTGGAGCTCCAGCTTTTGTTCCCTTTAGTGAGGGTTAAT
>pET-43.1Ek_LIC.Novagen.html.1.52
GGCGCGCCTGCAGGACGTCGACGGTACCATCGATACGCGTTCGAAGCTTGCGGCCGCACA
>pSL180.Generic.html.1.19
GACGTCGACCTGAGGTAATTATAACCCGGGCCCTATATATGGATCCAATTGCAATGATCA
>4097019.1.461
CTGATGAGTCCGTGAGGACGAAACTCTAAGGCTTGGATCCAGAGTCTCCTGAACTAGACA
>8346640.2.7
AATGGCCATGGGACGTCGACCTGAGGTAATTATAACCCCGGGCCCTATATATGGATCCAA
>pSE280.Invitrogen.html.1.124
TATTCCGGAGTATACGTAGCCGGCTAACGTTAACAACCGGTACCTCTAGAACTATAGCTA
>45862396.1.49
TGGATCCAAGGCCTTCTAGAAAAACTCGAGAACGTTGGGCCCCAATTGGCTAGCAAGCTT
>pAN24.Generic.html.1.24
ACATTTGCCAACCCGTTGCAGACGAGGCCGCTCAGGGCGAGTAGAGATCGGAAGCCCATG
>pET-44b(+).Novagen.html.1.38
CGACAAGAGTCCGGAGCTCGTGGATCCGAATTCTGTACAGGCGCGCCTGCAGGACGTCGA
>pSL180.Generic.html.1.243
GCGTACGTCGCGACCGCGGACATGTACAGAGCTCGAGAAGTACTAGTGGCCACGTGGGCC
>595767.1.13
GCACGGCCCACGTGGCCACTAGTACTTCTCGAGCTCTGTACATGTCCGCGGTCGCGACGT
>pET-51b(+).Novagen.html.1.42
ATGAGCGGAAATTGAGGAGAAGCCCGGAGCTCCTGCGGCCGCAAGCTTGTCGACCGACGT
>4512193.1.25
ATGACGTCGACGCGTCTGCAGAAGCTTCGAATTCGAGCTCCCGGGTACCATGGCATGCAT
>pCMV-PCR.Stratagene.html.1.17
AGGGCGAATTGGGTACACTTACCTGGTACCGGGCCCCCCCTCGAGATGGAACAAGACCCG
>pGEM-7Zf(+)_LIC-R.ATCC.html.1.3
TGCATCCAACGCGTTGGGAGCTCTCCGGATCCAAGCTTATCGATTTCGAACCCGGGGTAC
>pSE280.Invitrogen.html.1.95
GGCCGCCATATGCATCCTAGGCCTATTAATATTCCGGAGTATACGTAGCCGGCTAACGTT
>pET-44a(+).Novagen.html.1.6
GCAGCGCGGGTTCTGGTACGATTGATGACGACGACAAGAGTCCGGGAGCTCGTGGATCCG
>pET-41a(+).Novagen.html.1.30
CTGTACAGGCCTTGGCGCGCCTGCAGGCGAGCTCCGTCGACAAGCTTGCGGCCGCACTCG
>pET-44b(+).Novagen.html.1.110
TACGCGTTCGAAGCTTGCGGCCGCACAGCTGTATACACGTGCAAGCCAGCCAGAACTCGC
>pRSF-1.Novagen.html.1.17
GCGCTAGTAGACGAGTCCATGTGCTGGCGTTCAAATTTCGCAGCAGCGGTTTCTTTACCA
>209573.1.107
TCAGAGTAGCGATAACTTCAACCTGGTTGCAGTGAGTGCCTTTACCGATAACTTCCAGAG
>pSTBlue-1.Novagen.html.1.50
TCGAGAAGCTTGTCGACGAATTCAGATATCACGAATTCTGGATCCGATACGTAACGCGTC
>pBACgus-7.Invitrogen.html.1.88
CCGCTAGCGCTGTCCATGTGTTGGCGTTCAAATTTCGCCGCCGCCGTTTCTTTGCCGCTG
>209573.1.38
CCAGTTTTTTCTGAACGATCTTCTTGATACGTGGAGCGTCCGGATCTAGACAGATTTTAC
>66815022.1.27
CATATATGACTAGTGAATTCCCCGGGAGGCCTGATATCAAGCTTGAGCTCGCGGCCGCTG
>pACYCDuet-1.Novagen.html.2.47
TCAAATTTCGCAGCAGCGGTTTCTTTACCAGACTCGAGGGTACCGACGTCAGCGATCGCG
>pMAL-c2.New_England_Biolabs.html.1.36
TGAAATCCTTCCCTCGATCCCGAGGTTGTTGTTATTGTTATTGTTGTTGTTGTTCGAGCT
>pCRT7_GS.InVitrogen.html.1.43
GTTAGCAGCCGGATCAAGCTTCGAATTCGCCCTTAAGGGCGGATCCTTATCGTCATCGTC
>pMAL-p2.New_England_Biolabs.html.1.17
GTCGACTCTAGAGGATCCGAATTCTGAAATCCTTCCCTCGATCCCGAGGTTGTTGTTATT
>4165110.1.52
CTCTTCAAATGTAGCACCTGAAGTCAGCCCCATACGATATAAGTTGTAATTCTCATGTTT
>595767.1.185
AGCTAGCATGCGCAAATTTAAAGCGCTGATATCGATCGCGCGCAGATCTGTCATGATGAT
>603191.2.2
GCCCGTACGGCCGACTAGTAGGCCTATTATTTTTGACACCAGACAAGTTGGTAATGGTAG
>4097017.1.157
TCCTGAACTAGACAATGCTCAGGACTGATGAGTCCGTGAGGACGAAACTCTAAGGCTTGG
>pSL180.Generic.html.1.223
GCAGCTGGCGCCATCGATACGCGTACGTCGCGACCGCGGACATGTACAGAGCTCGAGAAG
>pSL180.Generic.html.1.241
ACGCGTACGTCGCGACCGCGGACATGTACAGAGCTCGAGAAGTACTAGTGGCCACGTGGG
>pET-48b(+).Novagen.html.1.6
GCTCTTGAAGTCCTCTTTCAGGGACCCGGGTACCAGGATCCGAATTCTGTACAGGCCTTG
>pDK101.ATCC.html.1.61
TGATATCCCGCGGCCATGGATAACATGGCCAACAAAACCATGGCGGCCGGGAGCATGCGA
>pT7Blue-2.Novagen.html.1.128
TTTGAGGAGAAGCCCGGGCTCTTGTCGTCGTCATCGCTGCCACCGGTACCGCTGTCGATG
>48995608.1.44
ATGCTCGACGCGTACGTCGCGACCGCGGACATGTACAGAGCTCGAGAAGTACTAGTGGCC
>603191.2.13
CGACTAGTAGGCCTATTATTTTTGACACCAGACAAGTTGGTAATGGTAGCGACCGGCGCT
>pET-48b(+).Novagen.html.1.69
CGCCCGACGTCCGTCGACAAGCTTGCGGCCGCAGAGCTCGCTCTGGTGCCACGCGGTAGT
>pET-31b(+).Novagen.html.1.252
AGGAGGTACGCGCGGTCGCCAACGAAGCGGCCTTCGCTTTCACCGTCAGCTTCGAGTATC
>pPROTet.E_6xHN.Clontech.html.1.1
CCTCTAGATTAATTAATTAAGCGGCCGCATCGATCGGGCCCTGAGGCCTGCAGGGATCCA
>4097019.1.60
GAAACTCTAAGGCTTGGATCCAGAGTCTCCTGAACTAGACAATGCTCAGGACTGATGAGT
>pPIC6c.InVitrogen.html.1.4
GTAAGCTGGCGGCCGCCGCGGCTCGAGGTACCGATCCGAGACGGCCGGCTGGGCCACGTG
>8346634.2.49
GCCCTATATATGGATCCAATTGCAATGATCATCATGACAGATCTGCGCGCGATCGATATC
>8346640.2.42
CCCCGGGCCCTATATATGGATCCAATTGCAATGATCATCATGACAGATCTGCGCGCGATC
>pET-52b(+).Novagen.html.1.59
GTGGCACCAGAGCGAGCTCTGCGGCCGCGTCGACTTGTACAGGATCCTGGTACCCGGGTC
>pBSL86.ATCC.html.2.2
ATTCGAGCTCGGTACCCGGGGATCCTCTAGAGTCGACCTGCAGGCATGCAAGCTTGGGCG
>3139056.1.61
ACCGGCAGATCTGATATCATCGATGAATTCGAGCTCGGTACCCGGGGATCCTCTAGAGTC
>pAX4BP.USB.html.1.18
GGCAACGTTCTTGCCATTGCTGCATAAAAAACGCCCGGCGGCAACCGAGCGTTCTGAATT
>56406597.1.11
TTATCTGATTTTTGTAAAGGTCTGATAATGGTCCGTTGTTTTGTAAATCAGCCAGTCGCT
>pRSET_CAT.InVitrogen.html.1.104
ATCACTGGATATACCACCGTTGATATATCCCAATCGCATCGTAAAGAACATTTTGAGGCA
>pIVEX2.4b.Roche.html.1.5
TCCCGGGCTGCAGAGCTCGCTCGAGTCGACTTGCCATGGTCATATGTTTAATTAAGCGGC
>pT7Blue.Novagen.html.1.4
TCGAGCTCGGTACCCGGGGATCCGATATCCATATGACTAGTAGATCCTCTAGAGTCGACC
>4097019.1.283
TTGGATCCAGAGTCTCCTGAACTAGACAATGCTCAGGACTGATGAGTCCGTGAGGACGAA
>48995599.1.125
GGAATATTAATAGGCCTAGGATGCATATGGCGGCCGCCTGCAGCTGGCGCCATCGATACG
>pRSFDuet-1.Novagen.html.1.12
ATTTCGCAGCAGCGGTTTCTTTACCAGACTCGAGGGTACCGACGTCAGCGATCGCGTGGC
>4097017.1.92
AACTAGACAATGCTCAGGACTGATGAGTCCGTGAGGACGAAACTCTAAGGCTTGGATCCA
>pSL190.Generic.html.1.113
ATCCTAGGCCTATTAATATTCCGGAGTATACGTAGCCGGCTAACGTTAACAACCGGTACC
>pSE280.Invitrogen.html.1.81
CGCCAGCTGCAGGCGGCCGCCATATGCATCCTAGGCCTATTAATATTCCGGAGTATACGT
>56406604.1.8
CATTATCTGATTTTTGTAAAGGTCTGATAATGGTCCGTTGTTTTGTAAATCAGCCAGTCG
>45862365.1.55
GACGAATTCTCCCGGGTGGATCCAAGGCCTTCTAGAAAAACTCGAGAACGTTGGGCCCCA
>pETcoco-2.Novagen.html.1.29
TCCTCGGGATCTTCCGGAGCGAGTTCTGGCTGGCTTGCGGCCGCAAGCTTCGAAACCGTA
>310777.1.7
GCATGCCACGCGTCTCGAGGGCCCCTGCAGGTCGACTCTAGAGGATCCCCGGGTACCGAG
>pT7T3_18U.Stratagene.html.1.96
CTCCCGGGTTTTTTTTTTTTTTTTTTGGGGGGGGGGGGGTGCAGGCATGCAAGCTTATTC
>pAX4BP.USB.html.1.29
TGCCATTGCTGCATAAAAAACGCCCGGCGGCAACCGAGCGTTCTGAATTAATTAATCATC
>pSU2703.Generic.html.1.33
AATTACAACTTATATCGTATGGGGCTGACTTCAGGTGCTACATTTGAAGAGATAAATTGC
>p3T.Mobitec.html.1.85
AATGGCCACTGCAGGAATTCGATATCAAGCTTATCGATACCGTCGACCTCGAGGGGGGGC
>pMAL-P2x.New_England_Biolabs.html.1.51
GAAATCCTTCCCTCGATCCCGAGGTTGTTGTTATTGTTATTGTTGTTGTTGTTCGAGCTC
>56406608.1.209
GCGACGTCTGCAAGGTTCCCTTTTGATGCCACCCAGCCGAGGGCTTGTGCTTCTGATTTT
>83314120.1.87
GACCGTGTCGGGGCCCCTGCACGGGTCCATGGAGCTTTAAAAGGATCTAGGTGAAGATCC
>113073444.1.2
GCAGCGTGAAGCTTGCATGCCTGCAGGTCGACTCTAGACACGGGGTGGTTTAAACGCGGC
>pMIB_V5-Hisc.InVitrogen.html.1.11
GCGGCCGCCACTGTGCTGGATATCTGCAGAATTCCACCACACTGGACTAGTGGATCCGAG
>595764.1.223
TGCAGCTGGCGCCATCGATACGCGTACGTCGCGACCGCGGACATGTACAGAGCTCGAGAA
>pCR2.1.InVitrogen.html.1.61
TAAGCCGAATTCCAGCACACTGGCGGCCGTTACTAGTGGATCCGAGCTCGGTACCAAGCT
>pAN561H.Generic.html.1.1
TCTAGAAAGAAGGATTACCTCTAAACAAGTGTACCTGTGCATTCTGGGTAAACGACTCAT
>11934669.1.7
GGGCCCCCCCTCGAGGTCGACGGTATCGATAAGCTTGATATCGAATTCCTGCAGCCCGGG
>pExchange-5B.Stratagene.html.1.11
CGGTATCGATAAGCTTGATATCGAATTCCTGCAGCCCGGGGGATCCGCCCGGGCTAGAGC
>pRSET_CAT.InVitrogen.html.1.13
GGATCCGAGCTCGAGATCTGCAGCTGGTACCATGGAATTCGAAGCTTCGACGAGATTTTC
>208744.1.167
CCTTTGGGTCCTTTGGCCAATCCCGGGGATCCTCTAGAGTCGACCTGCAGGCATGCAAGC
>pRSET_CAT.InVitrogen.html.1.181
ATGTACCTATAACCAGACCGTTCAGCTGGATATTACGGCCTTTTTAAAGACCGTAAAGAA
>pKSM717.ATCC.html.1.8
TCCCGGGAGAGCTCGATATCGCATGCGGTACCTCTAGAAGAAGCTTGGGATCCCCCATGG
>1017801.1.24
TGGATCCAAAGAATTCAAAAAGCTTCTCGAGAGTACTTCTAGAGCGGCCGCGGGCCCATC
>4097019.1.400
CCGTGAGGACGAAACTCTAAGGCTTGGATCCAGAGTCTCCTGAACTAGACAATGCTCAGG
>pSK15.Generic.html.1.15
GTACCCGGGGATCCTCTAGAGTCAATCCGGATGAAGCCGGGCGTTAGACCTGCAGGCATG
>pET-47b(+).Novagen.html.1.36
GCGGCTCTTGAAGTCCTCTTTCAGGGACCCGGGTACCAGGATCCGAATTCTGTACAGGCC
>287942.1.2
GATCCGAGCTCGAGATCTGCAGCTGGTACCATGGAATTCGAAGCTTGATCCGACCCATTT
>pET-51b(+).Novagen.html.1.17
GGTGGTGATGGTGATGATGGTGGTGATGAGCGGAAATTGAGGAGAAGCCCGGAGCTCCTG
>4097019.1.261
CGTGAGGACGAAACTCTAAGGCTTGGATCCAGAGTCTCCTGAACTAGACAATGCTCAGGA
>56406604.1.106
TGTATAGTTAATATCCGCTTCACGCCATGTTCGTCCGCTTTTGCCCTGGAGTTTGCCTTC
>4097019.1.94
CTAGACAATGCTCAGGACTGATGAGTCCGTGAGGACGAAACTCTAAGGCTTGGATCCAGA
>p453.Generic.html.1.80
ATTCTACTATATTTTTGAGCTCGGGGTACCCGGGGATCCTCTAGAGTCGACCTGCAGGCA
>pRNA-U6.3_Neo.Genscript.html.1.5
AAGGCACAGTCGAGGCTGATCAGCGGTTTAAACTTAAGCTTTCCAAAAAACTTACGCTGA
>pT7Blue-2.Novagen.html.1.151
GTCGTCGTCATCGCTGCCACCGGTACCGCTGTCGATGTGCTGGCGTTCGAATTTAGCAGC
>110433179.1.9
CCTAGGCCGCGGAGCGGATAACAATTTCACACAGGAAACAGCTATGACCATTAGGCCTAT
>RR2.ATCC.html.1.81
GCGAACGACCGAGCGCAGCGAGTCAGTGAGCGAGGATCCTCGAGATCTCCCAATACGCAA
>pTRE-Shuttle2.Clontech.html.1.23
TATCGATGCGGCCGCGCTAGCACGCGTCAGCTGACTAGAGGATCCCCGGGTACCGAGCTC
>pMCS5.Mobitec.html.1.8
ATTTAATTAAGGCGCGCCCATGGATCGATGTTAACATGCATGATATCACGCGTGGCGCCA
>4097015.1.60
GAAACTCTAAGGCTTGGATCCCCCGGGCTGCAGGAATTCGATATCAAGCTTATCGATACC
>12958753.1.7
GTACCTGATCAAAGCTTATCGATGATATCAGATCTCCTTTTGCGGCCGCCGGGTACAATT
>pRSFDuet-1.Novagen.html.1.19
AGCAGCGGTTTCTTTACCAGACTCGAGGGTACCGACGTCAGCGATCGCGTGGCCGGCCGA
>595767.1.7
TAAGGTGCACGGCCCACGTGGCCACTAGTACTTCTCGAGCTCTGTACATGTCCGCGGTCG
>208744.1.110
CCCTCCAAGGGTCCTCCTGAAAATGTTCTATGTTATGTTAGTATCATTCGAAACATACCT
>pTriEx-1.Novagen.html.1.93
GGCCGCAAGCTTCGAACCGGTACCGTCGACCTGCAGGCGCGCCGAGATCTGAGAATTCGG
>56406604.1.223
CCCTTTTGATGCCACCCAGCCGAGGGCTTGTGCTTCTGATTTTGTAATGTAATTATCAGG
>3139056.1.96
CGGTACCCGGGGATCCTCTAGAGTCGACCTGCAGGCATGCAAGCTCCAGCTGCTCGAGTT
>4321112.1.10
TCTAGAGTCGACGAGCTCACTAGTCTCGAGCGGCCGCATCGATATCGGATCCGGTACCAA
>pS1.ATCC.html.1.38
CGCGCATGCATGTTAACAGATCTCGTACGCGTGCCGGCGCCTCGAGACTAGTGCGCGCTA
>287937.1.5
GCTTCGAATTCCATGGTACCAGCTGCAGATCTCGAGCTCGGATCCCGACCCATTTGCTGT
>pET-44a(+).Novagen.html.1.130
CCGCACAGCTGTATACACGTGCAAGCCAGCCAGAACTCGCTCCTGAAGACCCAGAGGATC
>4165113.1.4
ACCGTCGACGTCACGCGTCCATGGAGATCTCGAGGCCTGCAGCCCGGGGGATCCACTAGT
>915333.1.20
TCCAAAGCTTGGCACCACGTGTTAATTAAGATCTAGATCAGCATGCGTCGACGAGCTCGG
>124491158.1.21
CGACGGTATCGATAAGCTTGATATCGAATTCCTGCAGCCCGGGGGATCCACTAGTGCCGG
>pRPM2.Generic.html.1.30
AGGATCCCCCCGGTCCGGATGGAAGACCCGGGTCTTCCTACCGGAGGGTACCGAGCTCGA
>pBACgus-7.Invitrogen.html.1.69
GTCGTCGTCATCACCTCCACCGCTAGCGCTGTCCATGTGTTGGCGTTCAAATTTCGCCGC
>pAMP1.Invitrogen.html.1.38
ATTAGTAGTAGTAGGCGGCCGCTCTAGAGGATCCAAGCTTACGTACGCGTGCATGCGACG
>4097017.1.65
TCTAAGGCTTGGATCCAGAGTCTCCTGAACTAGACAATGCTCAGGACTGATGAGTCCGTG
>595764.1.224
GCAGCTGGCGCCATCGATACGCGTACGTCGCGACCGCGGACATGTACAGAGCTCGAGAAG
>pS1.ATCC.html.1.64
ACGCGTGCCGGCGCCTCGAGACTAGTGCGCGCTAGCTATCGATTCGCGAGCGGCCGCGCG
>118200845.1.18
CGATCGCAGACCTAGGAAAGCTAGCTATACGCGTTATACCGGTATCCTGCAGGTAGCATG
>595767.1.21
CACGTGGCCACTAGTACTTCTCGAGCTCTGTACATGTCCGCGGTCGCGACGTACGCGTAT
>pRSET_CAT.InVitrogen.html.1.291
TGAATGCTCATCCGGAATTCCGTATGGCAATGAAAGACGGTGAGCTGGTGATATGGGATA
>4097017.1.112
TGATGAGTCCGTGAGGACGAAACTCTAAGGCTTGGATCCAGAGTCTCCTGAACTAGACAA
>pCMV-Script.Stratagene.html.1.32
CGATAAGCTTGATATCGAATTCCTGCAGCCCGGGGGATCCGCCCGGGCTAGAGCGGCCGC
>p453.Generic.html.1.87
TATATTTTTGAGCTCGGGGTACCCGGGGATCCTCTAGAGTCGACCTGCAGGCATGCAAGC
>8216950.4.29
ATCCAAGCTTATCGATTTCGAACCCGGGGTACCGAATTCCTCGAGTCTAGAGGAGCATGC
>66815022.1.63
TCAAGCTTGAGCTCGCGGCCGCTGCTAGCAGATCTTCTAGACTCGAGACGCGTGGTACCC
>pSL180.Generic.html.1.179
ACTCCGGAATATTAATAGGCCTAGGATGCATATGGCGGCCGCCTGCAGCTGGCGCCATCG
>pT7T3_18U.Stratagene.html.1.56
TGATTACGAATTTAATACGACTCACTATAGGGAATTCGAGCTCCCGGGTTTTTTTTTTTT
>56406608.1.76
GTAAAGAATCCGGTCTGAATTTCTGAAGCCTGATGTATAGTTAATATCCGCTTCACGCCA
>118200847.1.71
TAGTATGCAAGAGATCTTATAGGCCTCGAGTTAACGTTCGAGGTCGACTCTAGATAAAGC
>pTriEx-1.Novagen.html.1.3
TTAGTGATGGTGATGGTGATGGTGGTGCTCGAGATCCTCGGGGTCTTCCGGGGCGAGTTC
>4097019.1.586
AGACAATGCTCAGGACTGATGAGTCCGTGAGGACGAAACTCTAAGGCTTGGATCCAGAGT
>pXC14.ATCC.html.1.34
CGAACCATATGTAAGTACTTCCTTAGATAACAATTGATTGAATGTATGCAAATAAATGCA
>pET-47b(+).Novagen.html.1.169
CCGCTGCTGCTAAATTCGAACGCCAGCACATGGACAGCTCTACTTCTGCTGCTCTCGAGG
>1017801.1.39
CAAAAAGCTTCTCGAGAGTACTTCTAGAGCGGCCGCGGGCCCATCGATTTTCCACCCGGG
>pMR101.ATCC.html.1.5
CTAGCATGACTGGTGGACAGCAAATGGGTCGGATCCGGCTGCTAACAAAGCCCGAAAGGA
>pET-48b(+).Novagen.html.1.49
ATTCTGTACAGGCCTTGGCGCGCCCGACGTCCGTCGACAAGCTTGCGGCCGCAGAGCTCG
>M13BM21.Boehringer.html.1.28
AAGTGCGGCCGCGGTACCGGGCCCGTCGACTCTAGAGCTCTGCAGGCATGCGATATCCCA
>118200845.1.169
GGCCTATGCGGCCGCGGATCTGATCCCGGGCGGGTACCTTTGAATTCCACTTAATTAAGA
>pcDNA2.1.InVitrogen.html.1.41
GTGTGCTGGAATTCTGCAGATATCCATCACACTGGCGGCCGCTCGAGCATGCATCTAGAG
>pCMV-PCR.Stratagene.html.1.29
GTACACTTACCTGGTACCGGGCCCCCCCTCGAGATGGAACAAGACCCGGGAAGAGCAAGC
>56406604.1.25
AAAGGTCTGATAATGGTCCGTTGTTTTGTAAATCAGCCAGTCGCTTGAGTAAAGAATCCG
>pET-42a(+).Novagen.html.1.10
GATATCGGGGATCCGAATTCTGTACAGGCCTTGGCGCGCCTGCAGGCGAGCTCCGTCGAC
>118200847.1.89
ATAGGCCTCGAGTTAACGTTCGAGGTCGACTCTAGATAAAGCTTTAGAGCTCTTCTTAAG
>pETcoco-2.Novagen.html.1.20
AATTAAAGATCCTCGGGATCTTCCGGAGCGAGTTCTGGCTGGCTTGCGGCCGCAAGCTTC
>pRSET_CAT.InVitrogen.html.1.242
AATAAGCACAAGTTTTATCCGGCCTTTATTCACATTCTTGCCCGCCTGATGAATGCTCAT
>pTOPE-1b(+).Novagen.html.1.24
ATATCTGCAGAATTCCAGCACACTGGCGGCCGTTACTAGTGGATCCGAGCTCGGTACCAA
>pMAL-c2.New_England_Biolabs.html.1.20
TAGAGGATCCGAATTCTGAAATCCTTCCCTCGATCCCGAGGTTGTTGTTATTGTTATTGT
>4097019.1.599
GACTGATGAGTCCGTGAGGACGAAACTCTAAGGCTTGGATCCAGAGTCTCCTGAACTAGA
>pAX4CP.USB.html.1.65
GAGCGTTCTGAATTAATTAATCATCGTCAATCAATCACCCGGGCTGCAGTCGACTCTAGA
>pDO193.ATCC.html.1.4
GCTTCGCCGGTGGTTTAAACGCCCGGGCGAGCTCGGATCCGGTACCGTCGACGCGGCCGC
>310805.1.21
TATCGCATGCGGTACCTCTAGAAGAAGCTTGGGATCCGTCGACCTGCAGCCAAGCCATCG
>M13K82.Generic.html.1.13
GGCCAGTGCCAAGCTTGGCTGCAGGTCGACGGATCCCCTAGCACTCCCGGGTTTAGCACT
>pSL180.Generic.html.1.140
TCTAGAGGTACCGGTTGTTAACGTTAGCCGGCTACGTATACTCCGGAATATTAATAGGCC
>118200847.1.85
TCTTATAGGCCTCGAGTTAACGTTCGAGGTCGACTCTAGATAAAGCTTTAGAGCTCTTCT
>pRNA-U6.3_Neo.Genscript.html.1.11
CAGTCGAGGCTGATCAGCGGTTTAAACTTAAGCTTTCCAAAAAACTTACGCTGAGTACTT
>118200847.1.121
TAGATAAAGCTTTAGAGCTCTTCTTAAGAAGGATCCAGATCCACTAGTGGCCTATGCGGC
>pIC20HE.Generic.html.1.12
AGATCTGATATCGCTAGCCGGCTACGTATCGATGAATTCTCGAGGCGGCCGCGGGCCCAT
>SSEV19.Generic.html.1.109
ATTGACCGTAATGGGATAGGTTACGTTGGTGTAGATGGGCGCATCGTAACCGTGCATCTG
>pATH11.ATCC.html.1.8
AGCTTGGGCTGCAGGTCGACTCTAGAGGATCCCCGGGCGAGCTCGAATTCCGGGGGGATC
>17864894.1.86
CCGCGGGCCCGGGTTACGAGATCGATGAATTCGAGCTCGGTACCCCTAGAGTCGACCTGC
>litmus28i.New_England_Biolabs.html.1.39
GAAGCTAGCGAATTCGTGGATCCAGATATCCTGCAGAGAAGCTTGGCGCCAGCCGGCTTC
>56406597.1.164
TTCCCTGTTTGAGAAGATGTCTCCGCCGATGCTTTTCCCCGGAGCGACGTCTGCAAGGTT
>60101687.1.24
ACAGCTATGACCGTCGACAGAGATATCCGCGGCCGCAGAACTGGCCGTCGTTTTACAGCC
>4097017.1.195
AGGACGAAACTCTAAGGCTTGGATCCAGAGTCTCCTGAACTAGACAATGCTCAGGACTGA
>113073444.1.10
AAGCTTGCATGCCTGCAGGTCGACTCTAGACACGGGGTGGTTTAAACGCGGCCGCGGTAC
>pET-32Ek_LIC.Novagen.html.1.6
AACCATGGCGATATCGGATCCGAATTCGAGCTCCGTCGACAAGCTTGCGGCCGCACTCGA
>pAX4CM.USB.html.1.81
TTAATCATCGTCAATCAATCACCCGGGCTGCAGTCGACTCTAGATCTGGTACCGAATTCC
>113204803.1.25
TGCCTGCAGGTCGACTCTAGAGGATCCCCGGGTACCGAGCTCGAATTCGGCGCGCCATTT
>1017801.1.40
AAAAAGCTTCTCGAGAGTACTTCTAGAGCGGCCGCGGGCCCATCGATTTTCCACCCGGGT
>pd2EGFP.Clontech.html.2.17
TAGTAGGCCTATTATTTTTGACACCAGACAAGTTGGTAATGGTAGCGACCGGCGCTCAGT
>4097017.1.210
GGCTTGGATCCAGAGTCTCCTGAACTAGACAATGCTCAGGACTGATGAGTCCGTGAGGAC
>16930719.1.36
CCTGATCATCGATGGGCCCATGGCTAGCGGCCGCACGCGTTCGCGACTAGTTGTCGACCT
>pRSET_CAT.InVitrogen.html.1.326
CACCAGTTTTGATTTAAACGTGGCCAATATGGACAACTTCTTCGCCCCCGTTTTCACCAT
>pAMP19.Invitrogen.html.1.15
CAGGTCGACTCTAGAGCGGCCGCCCATGGAGATCTCTACTAGTACGCGTTGGATCCCCGG
>pPIC6c.InVitrogen.html.1.18
GCCGCGGCTCGAGGTACCGATCCGAGACGGCCGGCTGGGCCACGTGAATTCCTCGTTTCG
>SSEV19.Generic.html.1.148
CGCATCGTAACCGTGCATCTGCCAGTTTGAGGGGACGACGACCGTATCGGCCTCAGGAAG
>208744.1.66
TACGATTAGCAGGACAAGAGCCCTTTGCCAGCTTTCTCGAGGTACCCTCCAAGGGTCCTC
>4097017.1.81
AGAGTCTCCTGAACTAGACAATGCTCAGGACTGATGAGTCCGTGAGGACGAAACTCTAAG
>pETcoco-2.Novagen.html.1.59
TGGCTTGCGGCCGCAAGCTTCGAAACCGTACGCACGTGGCGCGCCTGGACGTCATCGATG
>pMCS5.Mobitec.html.1.24
CCCATGGATCGATGTTAACATGCATGATATCACGCGTGGCGCCACTAGTGCTAGCAGATC
>4097019.1.304
CTAGACAATGCTCAGGACTGATGAGTCCGTGAGGACGAAACTCTAAGGCTTGGATCCAGA
>60101687.1.36
GTCGACAGAGATATCCGCGGCCGCAGAACTGGCCGTCGTTTTACAGCCAGAGCCAGAGCC
>4097017.1.209
AGGCTTGGATCCAGAGTCTCCTGAACTAGACAATGCTCAGGACTGATGAGTCCGTGAGGA
>310825.1.19
AGGTCGACGGATCCCAAGCTTCTTCTAGAGGTACCGCATGCGATATCGAGCTCTCCCGGG
>56406608.1.202
CCCCGGAGCGACGTCTGCAAGGTTCCCTTTTGATGCCACCCAGCCGAGGGCTTGTGCTTC
>118200854.1.142
TCCAGATCCACTAGTGGCCTATGCGGCCGCGGATCTGATCCCGGGCGGGTACCTTTGAAT
>pCR1000.InVitrogen.html.1.15
GTGAGAACCGTTTCTCTCGATATCGAAACCCTTCTCACCTCGGCCGATAAGCTTTTAATT
>pT7Blue-2.Novagen.html.1.17
CCCCCACACGTGTGGTCTAGAGCTAGCCTAGGCTCGAGAAGCTTGTCGACCAGATATCGG
>pSU2703.Generic.html.1.7
ATCGATGATAAGCTGTCAAACATGAGAATTACAACTTATATCGTATGGGGCTGACTTCAG
>pET-31b(+).Novagen.html.1.281
GCCTTCGCTTTCACCGTCAGCTTCGAGTATCAGGGCCGCAAGACCGTAGTTGCGCCCATC
>pCRT7_GS.InVitrogen.html.1.120
TTTGCTGTCCACCAGTCATGCTAGCCATACCATGATGATGATGATGATGAGAACCCCGCA
>SSEV19.Generic.html.1.55
ATTAAATGTGAGCGAGTAACAACCCGTCGGATTCTCCGTGGGAACAAACGGCGGATTGAC
>118200845.1.36
AGCTAGCTATACGCGTTATACCGGTATCCTGCAGGTAGCATGCAAGAGATCTTATAGGCC
>4097019.1.533
GATGAGTCCGTGAGGACGAAACTCTAAGGCTTGGATCCAGAGTCTCCTGAACTAGACAAT
>pET-43.1Ek_LIC.Novagen.html.1.25
TGAGCTCGTGGATCCGAATTCTGTACAGGCGCGCCTGCAGGACGTCGACGGTACCATCGA
>pHC624.Generic.html.1.4
GGAGAACTGGTAGGTATGGAAGATCTCTAGAAGCTTCTAGAGATCTGCAGGTCGACGGAT
>3139056.1.59
AGACCGGCAGATCTGATATCATCGATGAATTCGAGCTCGGTACCCGGGGATCCTCTAGAG
>pRSET_CAT.InVitrogen.html.1.138
CGCATCGTAAAGAACATTTTGAGGCATTTCAGTCAGTTGCTCAATGTACCTATAACCAGA
>209573.1.201
TTTGATGCACAGGCAACGGAGCTCAGCGTATAAGTCAGAGTCCAAGCTTTCTTCTTTACC
>1184321.1.36
GGATCCCCCGGGCTGCAGGAATTCGATATCAAGCTTATCGATACCGTCGACCTCGAGGGG
>pET-43.1Ek_LIC.Novagen.html.1.15
CAACGATATCTGAGCTCGTGGATCCGAATTCTGTACAGGCGCGCCTGCAGGACGTCGACG
>RR2.ATCC.html.1.23
CTGATTCTGTGGATAACCGTATTACCGCCTTTGAGTGAGCTGGTACCTCTAGACCCGGGC
>pQE-30_Xa.Qiagen.html.1.4
TTGGCTGCAGGTCGACCCGGGGTACCGAGCTCGCATGCGGATCCAGTTCCATTATAAGGC
>pES1.Generic.html.1.26
CAAGTAATTCGAGCTCGGTACCCGGGGATCCTCTAGAGTCGACCTGCAGGCATGCAAGCT
>118200845.1.171
CCTATGCGGCCGCGGATCTGATCCCGGGCGGGTACCTTTGAATTCCACTTAATTAAGAAG
>310806.1.20
GTCGACGGATCCCAAGCTTCTTCTAGAGGTACCGCATGCGATATCGAGCTCTCCCGGGAA
>pRSET_CAT.InVitrogen.html.1.107
ACTGGATATACCACCGTTGATATATCCCAATCGCATCGTAAAGAACATTTTGAGGCATTT
>pCDFDuet-1.Novagen.html.1.21
AGCTTGTCGACCTGCAGGCGCGCCGAGCTCGAATTCGGATCCTGGCTGTGGTGATGATGG
>118200845.1.80
AGAGATCTTATAGGCCTCGAGTTAACGTTCGAGGTCGACTCTAGATAAAGCTTTAGAGCT
>pAX4CP.USB.html.1.19
GGCAACGTTCTTGCCATTGCTGCATAAAAAACGCCCGGCGGCAACCGAGCGTTCTGAATT
>pET-40b(+).Novagen.html.1.14
TCAACCATGGCGATATCGGATCCGAATTCGAGCTCCGTCGACAAGCTTGCGGCCGCACTC
>436566.1.19
ACGGAAGCACGGCGACCAACAGATGCACGACGTTCGAGGTGATGGTGATGGTGATGCATA
>1673614.1.24
TAGAGTCGACGGTACCAAGAATTCCATGGATATCCCGGGGATCCATGCTAAGCTTGGCCA
>pExchange-6C.Stratagene.html.1.32
CGAATTCCTGCAGCCCGGGGGATCCGCCCGGGCTAGAGCGGCCGCCACCGCGGTGGAGCT
>pRNAT-H1.3_Hygro.Genscript.html.1.32
AAACTTAAGCTTTCCAAAAAACTTACGCTGAGTACTTCGATCTCTTGAATCGAAGTACTC
>4097015.1.10
CGGTGGCGGCCGCTCTAGACAATGCTCAGGACTGATGAGTCCGTGAGGACGAAACTCTAA
>4097015.1.32
TGCTCAGGACTGATGAGTCCGTGAGGACGAAACTCTAAGGCTTGGATCCCCCGGGCTGCA
>pCMV-3Tag-1A.Stratagene.html.1.7
CCCTCGAGGTCGACGGTATCGATAAGCTTGATATCGAATTCCTGCAGCCCGGGGGATCCC
>pMCS5.Mobitec.html.1.57
GCGTGGCGCCACTAGTGCTAGCAGATCTGGCCGGCCCACCGGTGGGCCATATGGGCCCGC
>pRSF-1.Novagen.html.1.95
AGCTTGTCGACCTGCAGGCGCGCCGTGTACACGAGCTCCCAATTGGGATCCGGACTCTTG
>2664254.1.19
TTGACGACAAACTGTCTGAATTCTACTAGTGGATCCGAGCTCGGTACCAAGCTTGATGCA
>48995599.1.52
GCTTTAAATTTGCGCATGCTAGCTATAGTTCTAGAGGTACCGGTTGTTAACGTTAGCCGG
>27573262.1.22
CTCGTCAGGCTCGTGCTGGTACCTCGGATCCGAATTCGAGCTCCGTCGACAAGCTTGCGG
>110433179.1.38
CACAGGAAACAGCTATGACCATTAGGCCTATTTAGGTGACACTATAGAACAAGTTTCGGT
>pMCS5.Mobitec.html.1.54
CACGCGTGGCGCCACTAGTGCTAGCAGATCTGGCCGGCCCACCGGTGGGCCATATGGGCC
>4097019.1.693
ACTCTAAGGCTTGGATCCAGAGTCTCCTGAACTAGTCCAAGCTTATCGATACCGTCGACC
>4097019.1.651
GAACTAGACAATGCTCAGGACTGATGAGTCCGTGAGGACGAAACTCTAAGGCTTGGATCC
>9957257.1.1
AGCTTGGTACCGCATGCCTCGAGGGATCCTCTAGAAGCGGCCGCGACTAGTGAGCTCGTC
>47132187.1.3
CAAGCTTCTCGAGGAATTCCTGCAGCCCGGGGGATCCACTAGTGAGCTCATGCATGATAT
>4097019.1.561
GCTTGGATCCAGAGTCTCCTGAACTAGACAATGCTCAGGACTGATGAGTCCGTGAGGACG
>pET-31b(+).Novagen.html.1.180
GGTCCGGTACGGCTGCGATTCGTGAGTTTTACGCCAACTCGCTCAAACTGCCTTTGGCGG
>6759494.1.16
ATGAATTCGAGCTCGGTACCCGGGGATCCTCTAGAGTCGACCTGCAGGCATGCAAGCTTC
>pRSET_CAT.InVitrogen.html.1.214
TACGGCCTTTTTAAAGACCGTAAAGAAAAATAAGCACAAGTTTTATCCGGCCTTTATTCA
>pCR2.1.InVitrogen.html.1.17
GCTCGAGCGGCCGCCAGTGTGATGGATATCTGCAGAATTCGGCTTAAGCCGAATTCCAGC
>pAMP10.ATCC.html.1.21
TCCCGGGTCGACATCATCATCATTAGTAGTAGTAGGCGGCCGGCCGCTCTAGAGGATCCA
>pTriplEx2.Clontech.html.1.75
GAGGCGGCCGGATCCTGCAGGCCATAATGGCCGAATTCCCGGGTACCAACACAATGGCGC
>pATH3.ATCC.html.1.4
CTTATCATCGATAAGCTTGGGCTGCAGGTCGACTCTAGAGGATCCCCCCGAATTCGGGGG
>pSL190.Generic.html.1.188
AGCATGCGCAAATTTAAAGCGCTGATATCGATCGCGCGCAGATCTGTCATGATGATCATT
>209573.1.45
TTTCTGAACGATCTTCTTGATACGTGGAGCGTCCGGATCTAGACAGATTTTACGACCGTC
>pSE280.Invitrogen.html.1.223
GATCTGTCATGATGATCATTGCAATTGGATCCATATATAGGGCCCGGGTTATAATTACCT
>pTriplEx2.Clontech.html.1.74
CGAGGCGGCCGGATCCTGCAGGCCATAATGGCCGAATTCCCGGGTACCAACACAATGGCG
>pT7Blue-2.Novagen.html.1.45
TAGGCTCGAGAAGCTTGTCGACCAGATATCGGAATTCTATAGTGTCACCTAAATAAGGAT
>595764.1.168
CCGGCTACGTATACTCCGGAATATTAATAGGCCTAGGATGCATATGGCGGCCGCCTGCAG
>pcDNA2.1.InVitrogen.html.1.9
ACCGAGCTCGGATCCACTAGTAACGGCCGCCAGTGTGCTGGAATTCTGCAGATATCCATC
>4097017.1.139
AGGCTTGGATCCAGAGTCTCCTGAACTAGACAATGCTCAGGACTGATGAGTCCGTGAGGA
>6759495.1.20
ATGCCTGCAGGTCGACTCTAGAGGATCCCCGGGTACCGAGCTCGAATTCATCGATGATAT
>pET-44a(+).Novagen.html.1.115
GTTCGAAGCTTGCGGCCGCACAGCTGTATACACGTGCAAGCCAGCCAGAACTCGCTCCTG
>915333.1.59
AGCATGCGTCGACGAGCTCGGTACCCTACTGCAGGAGCGGCCGCCCGGGCCTCCAGGATC
>595767.1.115
TCCTAGGCCTATTAATATTCCGGAGTATACGTAGCCGGCTAACGTTAACAACCGGTACCT
>pSL180.Generic.html.1.14
CATGGGACGTCGACCTGAGGTAATTATAACCCGGGCCCTATATATGGATCCAATTGCAAT
>pSL180.Generic.html.1.66
ATTGCAATGATCATCATGACAGATCTGCGCGCGATCGATATCAGCGCTTTAAATTTGCGC
>pCITE-2b(+).Novagen.html.1.4
CTTGCATGCCTGCAGGTCGATCGACTCTAGAGGATCGGAGATCTCAGTGGTGGTGGTGGT
>pMAL-c2.New_England_Biolabs.html.1.29
CGAATTCTGAAATCCTTCCCTCGATCCCGAGGTTGTTGTTATTGTTATTGTTGTTGTTGT
>pET-31b(+).Novagen.html.1.185
GGTACGGCTGCGATTCGTGAGTTTTACGCCAACTCGCTCAAACTGCCTTTGGCGGTGGAG
>4321112.1.1
CCAGAAGAGTCTAGAGTCGACGAGCTCACTAGTCTCGAGCGGCCGCATCGATATCGGATC
>108947432.1.3
CCCGCGCGCCAAACGAATGGTCTAGAAAGCTTCTCGAGCGGATCCTGCAGGAATTCCCGG
>pcDNA2.1.InVitrogen.html.1.2
GCTTGGTACCGAGCTCGGATCCACTAGTAACGGCCGCCAGTGTGCTGGAATTCTGCAGAT
>8346634.2.108
CAGCGCTTTAAATTTCGCATGCTAGAACGTTAGCCGGCTACGTATACTCCGGAATATTAA
>pET-31b(+).Novagen.html.1.144
ACGCCACGGTGGAAGACCCCGTGGGTTCCGAGCCCAGGTCCGGTACGGCTGCGATTCGTG
>pT7Blue-2.Novagen.html.1.115
ACGCGTCTGCAGTTTTGAGGAGAAGCCCGGGCTCTTGTCGTCGTCATCGCTGCCACCGGT
>p453.Generic.html.1.4
TCGGGGGGTACCGTGCAATAAATTAGAATAGTTTCAATTTTTAAGCTATTTATAGCATAG
>4097019.1.163
ACTAGACAATGCTCAGGACTGATGAGTCCGTGAGGACGAAACTCTAAGGCTTGGATCCAG
>pRSF-1.Novagen.html.1.82
GAGTGCGGCCGCAAGCTTGTCGACCTGCAGGCGCGCCGTGTACACGAGCTCCCAATTGGG
>56406608.1.93
AATTTCTGAAGCCTGATGTATAGTTAATATCCGCTTCACGCCATGTTCGTCCGCTTTTGC
>1277132.2.14
GTCCTAGGCCGGCGCCCGGGAACTCCGGATGCATATGCATGCTGCAGGGCCCATGGCGCG
>73697467.2.28
TTCCTTTCGGGCTTTGTTAGCAGCCGGATCAGCTTGCATGCCTGCAGGTCGACTCTAGAG
>pET-12c.Novagen.html.1.58
CTCCTAGGAATAGTCCTGACAACCCCTATCGCGATCAGCTCTTTTGCGTCGACGGGGATC
>4097019.1.527
AGGACTGATGAGTCCGTGAGGACGAAACTCTAAGGCTTGGATCCAGAGTCTCCTGAACTA
>pMETalphaA.InVitrogen.html.1.8
GCTGGCGGCCGCCGCGGGTCGACGACGCGTGGATCCACGGCCGGCTGGGCCACGTGAATT
>pSL180.Generic.html.1.101
CGATATCAGCGCTTTAAATTTGCGCATGCTAGCTATAGTTCTAGAGGTACCGGTTGTTAA
>pET-41a(+).Novagen.html.1.1
AGTCCCATGGGATATCGGGGATCCGAATTCTGTACAGGCCTTGGCGCGCCTGCAGGCGAG
>595764.1.167
GCCGGCTACGTATACTCCGGAATATTAATAGGCCTAGGATGCATATGGCGGCCGCCTGCA
>pMAL-c2.New_England_Biolabs.html.1.19
CTAGAGGATCCGAATTCTGAAATCCTTCCCTCGATCCCGAGGTTGTTGTTATTGTTATTG
>pET-27b(+).Novagen.html.1.4
GGATATCGGAATTAATTCGGATCCGAATTCGAGCTCCGTCGACAAGCTTGCGGCCGCACT
>208744.1.84
AGCCCTTTGCCAGCTTTCTCGAGGTACCCTCCAAGGGTCCTCCTGAAAATGTTCTATGTT
>11559661.1.7
CATGCCTGCAGGTCGACTCTAGAGGATCCCCGGGTACCGAGCTCCTCGAGAGATCTGAAT
>56406604.1.5
AAACATTATCTGATTTTTGTAAAGGTCTGATAATGGTCCGTTGTTTTGTAAATCAGCCAG
>pRSET_CAT.InVitrogen.html.1.149
GAACATTTTGAGGCATTTCAGTCAGTTGCTCAATGTACCTATAACCAGACCGTTCAGCTG
>pExchange-5B.Stratagene.html.1.32
CGAATTCCTGCAGCCCGGGGGATCCGCCCGGGCTAGAGCGGCCGCCACCGCGGTGGAGCT
>pBEc-SBP.Stratagene.html.1.3
TACCATTCCCACGTGGATACATGGATCCGACCCATTTGCTGTCCACCAGTCATGCTAGCC
>595764.1.115
TTAAATTTGCGCATGCTAGCTATAGTTCTAGAGGTACCGGTTGTTAACGTTAGCCGGCTA
>13446791.1.45
ATGCATGAATTCAAGCTTATCGATGTCGACGCGGCCGCCATGGCCAGATCTGGGCCCGGT
>3139056.1.21
AACCTGGCTTATCGAAATTAATACGACTCACTATAGGGAGACCGGCAGATCTGATATCAT
>3139056.1.130
GCATGCAAGCTCCAGCTGCTCGAGTTCTATAGTGTCACCTAAATCGTATGTGTATGATAC
>pETcoco-2.Novagen.html.1.99
GCGCCTGGACGTCATCGATGCGATCGCCCGGGCTCTTGTCGTCGTCATCACCAGTTGGCG
>pET-44a(+).Novagen.html.1.12
CGGGTTCTGGTACGATTGATGACGACGACAAGAGTCCGGGAGCTCGTGGATCCGAATTCT
>pES1.Generic.html.1.5
AACAAATAGTTAACTAATTGTCAAGTAATTCGAGCTCGGTACCCGGGGATCCTCTAGAGT
>287939.1.5
CAAGCTTCGAATTCCATGGTACCAGCTGCAGATCTCGAGCTCGGATCCGACCCATTTGCT
>pAN561H.Generic.html.1.15
TTACCTCTAAACAAGTGTACCTGTGCATTCTGGGTAAACGACTCATAGGAGAGTTGTAAA
>pTriEx-1.Novagen.html.1.90
TGCGGCCGCAAGCTTCGAACCGGTACCGTCGACCTGCAGGCGCGCCGAGATCTGAGAATT
>56406597.1.169
TGTTTGAGAAGATGTCTCCGCCGATGCTTTTCCCCGGAGCGACGTCTGCAAGGTTCCCTT
>56406608.1.117
TAATATCCGCTTCACGCCATGTTCGTCCGCTTTTGCCCTGGAGTTTGCCTTCCCTGTTTG
>pS5.ATCC.html.1.12
GTTAACAGATCTCGTACGCGTGCCGGCGCCTCGAGACTAGTGCGCGCTAGCTATCGATTC
>56406597.1.56
AATCAGCCAGTCGCTTGAGTAAAGAATCCGGTCTGAATTTCTGAAGCCTGATGTATAGTT
>7688144.1.13
TTTTTTTTTTTTTTTTTTTTTTTTTGGGAGCTCGCCCGGGGATCCTCTAGAGTCGACCTG
>pAMP19.Invitrogen.html.1.28
GAGCGGCCGCCCATGGAGATCTCTACTAGTACGCGTTGGATCCCCGGGTACCGAGCTCGA
>56406604.1.154
GAGTTTGCCTTCCCTGTTTGAGAAGATGTCTCCGCCGATGCTTTTCCCCGGAGCGACGTC
>4097019.1.678
GTCCGTGAGGACGAAACTCTAAGGCTTGGATCCAGAGTCTCCTGAACTAGTCCAAGCTTA
>7688144.1.7
GTTTTTTTTTTTTTTTTTTTTTTTTTTTTTTGGGAGCTCGCCCGGGGATCCTCTAGAGTC
>pET-41b(+).Novagen.html.1.4
TCCCATGGATATCGGGGATCCGAATTCTGTACAGGCCTTGGCGCGCCTGCAGGCGAGCTC
>pET-44a(+).Novagen.html.1.48
CGGGAGCTCGTGGATCCGAATTCTGTACAGGCGCGCCTGCAGGACGTCGACGGTACCATC
>287938.1.16
CCATGGTACCAGCTGCAGATCTCGAGCTCGGATCCGACCCATTTGCTGTCCACCAGTCAT
>pCMV-PCR.Stratagene.html.1.46
CGGGCCCCCCCTCGAGATGGAACAAGACCCGGGAAGAGCAAGCTTGATATCGCTCTTCAC
>118200854.1.125
GCTCTTCTTAAGAAGGATCCAGATCCACTAGTGGCCTATGCGGCCGCGGATCTGATCCCG
>pAN524.Generic.html.1.13
CAGCGCGCTTGGAAATCACATTTGCCAACCCGTTGCAGACGAGGCCGCTCAGGGCGAGTA
>pS1.ATCC.html.1.6
TGCATGCCTGCAGGTCGACTCTAGAGGATCCCCGCGCATGCATGTTAACAGATCTCGTAC
>58029.1.5
TCTAGATTAGGATCTAATTCGAGCTCGCCCGGGGATCCTCTAGAGTCGACCTGCAGCCCA
>4097015.1.82
CCGGGCTGCAGGAATTCGATATCAAGCTTATCGATACCGTCGACCTCGAGGGGGGGCCCG
>pPROTet.E_6xHN.Clontech.html.1.6
AGATTAATTAATTAAGCGGCCGCATCGATCGGGCCCTGAGGCCTGCAGGGATCCAAGCTT
>pSU2703.Generic.html.1.42
TTATATCGTATGGGGCTGACTTCAGGTGCTACATTTGAAGAGATAAATTGCACTGAAATC
>118200845.1.64
CTGCAGGTAGCATGCAAGAGATCTTATAGGCCTCGAGTTAACGTTCGAGGTCGACTCTAG
>pET-44b(+).Novagen.html.1.119
GAAGCTTGCGGCCGCACAGCTGTATACACGTGCAAGCCAGCCAGAACTCGCTCCTGAAGA
>595767.1.227
CAGATCTGTCATGATGATCATTGCAATTGGATCCATATATAGGGCCCGGGTTATAATTAC
>pT7Blue-2.Novagen.html.1.10
GCTCGGGCCCCCACACGTGTGGTCTAGAGCTAGCCTAGGCTCGAGAAGCTTGTCGACCAG
>p453.Generic.html.1.68
AAACAAAATGAAATTCTACTATATTTTTGAGCTCGGGGTACCCGGGGATCCTCTAGAGTC
>pSL190.Generic.html.1.41
CGAGCTCTGTACATGTCCGCGGTCGCGACGTACGCGTATCGATGGCGCCAGCTGCAGGCG
>pRSF-1.Novagen.html.1.10
TTAAGCTGCGCTAGTAGACGAGTCCATGTGCTGGCGTTCAAATTTCGCAGCAGCGGTTTC
>13446792.1.28
CTAGTGGATCCCCCGGGATGCATGAATTCAAGCTTATCGATGTCGACAGGCCTTAAGGGC
>118200856.1.88
AGAGATCTTATAGGCCTCGAGTTAACGTTCGAGGTCGACTCTAGATAAAGCTTTAGAGCT
>pBGRF.Generic.html.1.6
TGCATGCCTGCAGGTCGACTCTAGAGGATCCCCGGGTACCGAGCTCGAATTCTTTATTGA
>pT7Blue-2.Novagen.html.1.167
CCACCGGTACCGCTGTCGATGTGCTGGCGTTCGAATTTAGCAGCAGCGGTTTCTTTGGTA
>73697467.2.18
CCAACTCAGCTTCCTTTCGGGCTTTGTTAGCAGCCGGATCAGCTTGCATGCCTGCAGGTC
>12082761.1.41
TAGTGCGGCCGCCTGCAGGTCGACGGGCCCGGGATCCGATATCTAGATGCATTCGCGAGG
>pET-43.1Ek_LIC.Novagen.html.1.33
TGGATCCGAATTCTGTACAGGCGCGCCTGCAGGACGTCGACGGTACCATCGATACGCGTT
>208744.1.122
CCTCCTGAAAATGTTCTATGTTATGTTAGTATCATTCGAAACATACCTTTGGGTCCTTTG
>pT7T3_18U.Stratagene.html.1.123
GGGGGGGGGGGGTGCAGGCATGCAAGCTTATTCCCTTTAGTGAGGGTTAATTTATATAGC
>pRSET_CAT.InVitrogen.html.1.311
TCCCTGGGTGAGTTTCACCAGTTTTGATTTAAACGTGGCCAATATGGACAACTTCTTCGC
>60101687.1.35
CGTCGACAGAGATATCCGCGGCCGCAGAACTGGCCGTCGTTTTACAGCCAGAGCCAGAGC
>4097019.1.459
GACTGATGAGTCCGTGAGGACGAAACTCTAAGGCTTGGATCCAGAGTCTCCTGAACTAGA
>209573.1.239
AGTCCAAGCTTTCTTCTTTACCTTTAGCCAGGTTCATTACCGCGGTTTCCATTATAAAAT
>pcDNA2.1.InVitrogen.html.1.13
AGCTCGGATCCACTAGTAACGGCCGCCAGTGTGCTGGAATTCTGCAGATATCCATCACAC
>4495058.1.5
TATGCATGCGGCCGCATCTAGAGGGCCCGGATCCCTCGAGGTCGACGAATTCGAGCTCGG
>pGEM-7Zf(+)_LIC-R.ATCC.html.1.77
CGCCGGAACCAGTTGGTACCGAATTCCTCGAGTCTAGAGGAGCATGCGACGTCGGGCCCA
>pZP19.Generic.html.1.42
CTAGAGGATCCCCTCGAGAATGCCGGCATTCGGGCCCGGGTACCGAGCTCGGGGTACCGA
>pETcoco-2.Novagen.html.1.72
CAAGCTTCGAAACCGTACGCACGTGGCGCGCCTGGACGTCATCGATGCGATCGCCCGGGC
>pTriEx-1.Novagen.html.1.121
ACCTGCAGGCGCGCCGAGATCTGAGAATTCGGATCCACGAGCTCCCGGGATATCGCCATG
>4165113.1.39
CCTGCAGCCCGGGGGATCCACTAGTTCTAGAGCGGCCGCCACCGCGGTGGAGCTCGACGG
>29569706.1.9
GCCCAAGATCTGGCCCTTAAGGCCTGTCGACATCGATAAGCTTGAATTCATGCATCCCGG
>45862396.1.51
GATCCAAGGCCTTCTAGAAAAACTCGAGAACGTTGGGCCCCAATTGGCTAGCAAGCTTTC
>pRSET_CAT.InVitrogen.html.1.318
GTGAGTTTCACCAGTTTTGATTTAAACGTGGCCAATATGGACAACTTCTTCGCCCCCGTT
>118200856.1.154
AAGAAGGATCCAGATCCACTAGTGGCCTATGCGGCCGCGGATCTGATCCCGGGCGGGTAC
>118200854.1.143
CCAGATCCACTAGTGGCCTATGCGGCCGCGGATCTGATCCCGGGCGGGTACCTTTGAATT
>4097017.1.58
ACGAAACTCTAAGGCTTGGATCCAGAGTCTCCTGAACTAGACAATGCTCAGGACTGATGA
>pUC28.Generic.html.1.67
CGGTACCCGGGGATCCTCTAGAGTCGACCTGCAGGCGCCACGCGTACGACGACGTCTTAA
>1017801.1.12
GGTCGACACTAGTGGATCCAAAGAATTCAAAAAGCTTCTCGAGAGTACTTCTAGAGCGGC
>pRSET_CAT.InVitrogen.html.1.175
TGCTCAATGTACCTATAACCAGACCGTTCAGCTGGATATTACGGCCTTTTTAAAGACCGT
>17864894.1.33
TCGAGTGCACGTACGACGTCTAGACCTAGGCCTTAAGATCTGATCATATGCATCCGCGGG
>56406597.1.226
CTTTTGATGCCACCCAGCCGAGGGCTTGTGCTTCTGATTTTGTAATGTAATTATCAGGTA
>56406597.1.158
TTTGCCTTCCCTGTTTGAGAAGATGTCTCCGCCGATGCTTTTCCCCGGAGCGACGTCTGC
>4586830.1.47
TTAAATCGACTCTAGACTTAATTAAGGATCCGGCGCGCCCCCGGGTACCGAGCTCGAATT
>56406608.1.143
CCGCTTTTGCCCTGGAGTTTGCCTTCCCTGTTTGAGAAGATGTCTCCGCCGATGCTTTTC
>pCMV-3Tag-1B.Stratagene.html.1.1
GCCCCCCCTCGAGGTCGACGGTATCGATAAGCTTGATATCGAATTCCTGCAGCCCGGGGG
>pET-48b(+).Novagen.html.1.150
TTCGAACGCCAGCACATGGACAGCTCTACTTCTGCTGCTCTCGAGGCTTAATTAACCTAG
>118200856.1.59
TTATACCGGTATCCTGCAGGTAGCATGCAAGAGATCTTATAGGCCTCGAGTTAACGTTCG
>pET-47b(+).Novagen.html.1.129
GCCGCAGAGCTCGCTCTGGTGCCACGCGGTAGTAAAGAAACCGCTGCTGCTAAATTCGAA
>595764.1.155
TTGTTAACGTTAGCCGGCTACGTATACTCCGGAATATTAATAGGCCTAGGATGCATATGG
>8346640.2.39
TAACCCCGGGCCCTATATATGGATCCAATTGCAATGATCATCATGACAGATCTGCGCGCG
>208126.1.43
TTCAACCTGGTTGCAGTGAGTGCCTTTACCGATAACTTCCAGAGACTGGATGTTTTTCGG
>pET-31b(+).Novagen.html.1.35
GGAGATATACATATGCATACCCCAGAACACATCACCGCCGTGGTACAGCGCTTTGTGGCT
>56406597.1.255
GCTTCTGATTTTGTAATGTAATTATCAGGTAGCTTATGATATGTCTGAAGATAATCCGCA
>pUCBM21.Boehringer.html.1.17
ACGCGTAACTTAAGTGCGGCCGCGGTACCGGGCCCGTCGACTCTAGAGCTCTGCAGGCAT
>118200856.1.92
ATCTTATAGGCCTCGAGTTAACGTTCGAGGTCGACTCTAGATAAAGCTTTAGAGCTCTTC
>118200845.1.102
TAACGTTCGAGGTCGACTCTAGATAAAGCTTTAGAGCTCTTCTTAAGAAGGATCCAGATC
>12082761.1.25
GGCCGCGGGATATCACTAGTGCGGCCGCCTGCAGGTCGACGGGCCCGGGATCCGATATCT
>108947432.1.23
TCTAGAAAGCTTCTCGAGCGGATCCTGCAGGAATTCCCGGGCATATGTCCGGTACCGTCG
>209573.1.272
TCATTACCGCGGTTTCCATTATAAAATCCTCTTTGACTTTTAAAACACTCGAGTTAACAA
>pT7Blue-2.Novagen.html.1.123
GCAGTTTTGAGGAGAAGCCCGGGCTCTTGTCGTCGTCATCGCTGCCACCGGTACCGCTGT
>73697467.2.5
GCGGTGGCAGCAGCCAACTCAGCTTCCTTTCGGGCTTTGTTAGCAGCCGGATCAGCTTGC
>p453.Generic.html.1.53
TTATAGCATAGAAAAAAACAAAATGAAATTCTACTATATTTTTGAGCTCGGGGTACCCGG
>pHook-3.InVitrogen.html.1.3
GCACACTGGCCCGGGGGATCCGAGCTCGGTACTCTAGAGCTAGCTTTAAAAGATCTGGTA
>pNEB193.New_England_Biolabs.html.1.3
CTTGCATGCCTGCAGGTTTAAACAGTCGACTCTAGACTTAATTAAGGATCCGGCGCGCCC
>8346640.2.112
CTTTAAATTTCGCATGCTAGAACGTTAGCCGGCTACGTATACTCCGGAATATTAATAGGC
>pCR2.1.InVitrogen.html.1.43
TATCTGCAGAATTCGGCTTAAGCCGAATTCCAGCACACTGGCGGCCGTTACTAGTGGATC
>56406597.1.296
TGTCTGAAGATAATCCGCAACCCCGTCAAACGTGTTGATAACCTGTGCCATGGCGATCGC
>pET-41Ek_LIC.Novagen.html.1.21
TGGATATCGGGGATCCGAATTCTGTACAGGCCTTGGCGCGCCTGCAGGCGAGCTCCGTCG
>118200854.1.87
AGTTAACGTTCGAGGTCGACTCTAGATAAAGCTTTAGAGCTCTTCTTAAGAAGGATCCAG
>pSTBlue-1.Novagen.html.1.37
AGCTAGCCTAGGCTCGAGAAGCTTGTCGACGAATTCAGATATCACGAATTCTGGATCCGA
>3983120.1.30
GGCTCTAGATTCGAAAGCGGCCGCACTAGTTGAGCTCGTCGACGTAGGCCTTTGAATTCC
>209573.1.62
TGATACGTGGAGCGTCCGGATCTAGACAGATTTTACGACCGTCTTTCAGAGTAGCGATAA
>4097017.1.120
CCGTGAGGACGAAACTCTAAGGCTTGGATCCAGAGTCTCCTGAACTAGACAATGCTCAGG
>pAMP19.Invitrogen.html.1.25
CTAGAGCGGCCGCCCATGGAGATCTCTACTAGTACGCGTTGGATCCCCGGGTACCGAGCT
>pGEM-7Zf(+)_LIC-R.ATCC.html.1.11
ACGCGTTGGGAGCTCTCCGGATCCAAGCTTATCGATTTCGAACCCGGGGTACCAAACTCG
>56406604.1.133
TGTTCGTCCGCTTTTGCCCTGGAGTTTGCCTTCCCTGTTTGAGAAGATGTCTCCGCCGAT
>595764.1.199
CCTAGGATGCATATGGCGGCCGCCTGCAGCTGGCGCCATCGATACGCGTACGTCGCGACC
>pCRT7_VP22-1.InVitrogen.html.1.20
GACTCGAGCGGCCGCCACTGTGCTGGATATCTGCAGAATTCCACCACACTGGACTAGTGG
>pET-12c.Novagen.html.1.43
CATATGCGGGCGAAACTCCTAGGAATAGTCCTGACAACCCCTATCGCGATCAGCTCTTTT
>8216954.1.8
CGGCCGAGCTCGGAATTCGTCGACCTCGAGGGATCCGGGCCCTCTAGATGCGGCCGCATG
>pRSFDuet-1.Novagen.html.1.7
TTCAAATTTCGCAGCAGCGGTTTCTTTACCAGACTCGAGGGTACCGACGTCAGCGATCGC
>pCRT7_NT-E3.InVitrogen.html.1.3
CGACCCATTTGCTGTCCACCAGTCATGCTAGCCATACCATGATGATGATGATGATGAGAA
>pRSET_CAT.InVitrogen.html.1.395
TTATACGCAAGGCGACAAGGTGCTGATGCCGCTGGCGATTCAGGTTCATCATGCCGTCTG
>pBMN-GFP.Orbigen.html.1.8
TAGCGGCCGCGGCGCGCCGGCCCTCGAGGCCTGCAGGAATTCGAATTTAAATGGATCCTA
>56406597.1.92
ATTTCTGAAGCCTGATGTATAGTTAATATCCGCTTCACGCCATGTTCGTCCGCTTTTGCC
>pET-31b(+).Novagen.html.1.288
CTTTCACCGTCAGCTTCGAGTATCAGGGCCGCAAGACCGTAGTTGCGCCCATCGATCACT
>pTriEx-1.Novagen.html.1.41
CGGGGTCTTCCGGGGCGAGTTCTGGCTGGCTTGCACGTGTATACAGCTGTGCGGCCGCAA
>4165110.1.35
ATTTCAGTGCAATTTATCTCTTCAAATGTAGCACCTGAAGTCAGCCCCATACGATATAAG
>287943.1.20
TGCAGCTGGTACCATGGAATTCGAAGCTTGATCCGACCCATTTGCTGTCCACCAGTCATG
>1184321.1.13
GTGGCGGCCGCTCTAGCCCGGGCGGATCCCCCGGGCTGCAGGAATTCGATATCAAGCTTA
>pBEND1.Generic.html.1.3
GCTTGGATCCCTCGAGACTAGTCCATGGATCGATGCTAGCAGATCTACGCGTGTCGACTC
>4512193.1.50
TTCGAATTCGAGCTCCCGGGTACCATGGCATGCATCGATAGATCTCGAGGCCTCGGACTA
>pRSET_CAT.InVitrogen.html.1.253
GTTTTATCCGGCCTTTATTCACATTCTTGCCCGCCTGATGAATGCTCATCCGGAATTCCG
>pET-12a.Novagen.html.1.56
AAACTCCTAGGAATAGTCCTGACAACCCCTATCGCGATCAGCTCTTTTGCGTCGACGGGA
>pET-41c(+).Novagen.html.1.1
GTCCCATGGCGATATCGGGGATCCGAATTCTGTACAGGCCTTGGCGCGCCTGCAGGCGAG
>208742.1.13
CTTTGGGTCCTTTGGCCAATCCCGGGGATCCTCTAGAGTCGACCTGCAGGCATGCAAGCT
>pSE280.Invitrogen.html.1.131
GAGTATACGTAGCCGGCTAACGTTAACAACCGGTACCTCTAGAACTATAGCTAGCATGCG
>pT7T3_18U.Stratagene.html.1.142
ATGCAAGCTTATTCCCTTTAGTGAGGGTTAATTTATATAGCTTGGCACTGGCCGTCGTTT
>pRSET_CAT.InVitrogen.html.1.192
ACCAGACCGTTCAGCTGGATATTACGGCCTTTTTAAAGACCGTAAAGAAAAATAAGCACA
>pAX4CM.USB.html.1.63
CCGAGCGTTCTGAATTAATTAATCATCGTCAATCAATCACCCGGGCTGCAGTCGACTCTA
>pET-17xb.Novagen.html.1.10
AAGCTTGGTACCGAGCTCGGATCCACTAGTAACGGCCGCCAGTGTGCTGGAATTCTGCAG
>pMAL-p2g.New_England_Biolabs.html.1.31
CGAATTCTACGTAGTGTGCCGCACCCGGCCCGAGGTTGTTGTTATTGTTATTGTTGTTGT
>pSL190.Generic.html.1.88
CCAGCTGCAGGCGGCCGCCATATGCATCCTAGGCCTATTAATATTCCGGAGTATACGTAG
>SSEV19.Generic.html.1.63
TGAGCGAGTAACAACCCGTCGGATTCTCCGTGGGAACAAACGGCGGATTGACCGTAATGG
>pET-31b(+).Novagen.html.1.2
CCCTCTAGAAATAATTTTGTTTAACTTTAAGAAGGAGATATACATATGCATACCCCAGAA
>48995608.1.38
AGATGCATGCTCGACGCGTACGTCGCGACCGCGGACATGTACAGAGCTCGAGAAGTACTA
>pT7T3_18U.Stratagene.html.1.55
ATGATTACGAATTTAATACGACTCACTATAGGGAATTCGAGCTCCCGGGTTTTTTTTTTT
>27573262.1.34
GTGCTGGTACCTCGGATCCGAATTCGAGCTCCGTCGACAAGCTTGCGGCCGCACTCGAGG
>45862352.2.15
AGGTACCGAGCTCCTGCAGTATCGATGCGGCCGCAAAGTCGACGAATTCTCCCGGGTGGA
>56406604.1.168
TGTTTGAGAAGATGTCTCCGCCGATGCTTTTCCCCGGAGCGACGTCTGCAAGGTTCCCTT
>13446792.1.10
GAGGCCATGGCGGCCGCACTAGTGGATCCCCCGGGATGCATGAATTCAAGCTTATCGATG
>56406597.1.28
AGGTCTGATAATGGTCCGTTGTTTTGTAAATCAGCCAGTCGCTTGAGTAAAGAATCCGGT
>4097019.1.489
AGGCTTGGATCCAGAGTCTCCTGAACTAGACAATGCTCAGGACTGATGAGTCCGTGAGGA
>118200845.1.175
TGCGGCCGCGGATCTGATCCCGGGCGGGTACCTTTGAATTCCACTTAATTAAGAAGGCCG
>litmus28i.New_England_Biolabs.html.1.13
TGTACATCCGGAGACGCGTCACGGCCGAAGCTAGCGAATTCGTGGATCCAGATATCCTGC
>595767.1.158
GTTAACAACCGGTACCTCTAGAACTATAGCTAGCATGCGCAAATTTAAAGCGCTGATATC
>pOSEX2.ATCC.html.1.7
GTCTTAAGGCGGCCGCGGTACCGGGCCCGTCGACTCTAGAGCTCTGCAGGCATGCGATAT
>595764.1.192
TAATAGGCCTAGGATGCATATGGCGGCCGCCTGCAGCTGGCGCCATCGATACGCGTACGT
>pShuttle2.Clontech.html.1.5
GCTTGGTACCGAGCTCGGATCATCCAGCACAGTGGCGGCCGCTCGAGTCTAGAGGGCCCG
>pNEB205A.New_England_Biolabs.html.1.2
GCTTCCTGCAGGGTTTAAACGCTGAGGAGACATCTAGACTTTCCCTCAGCTTAATTAAGG
>pSE280.Invitrogen.html.1.89
GCAGGCGGCCGCCATATGCATCCTAGGCCTATTAATATTCCGGAGTATACGTAGCCGGCT
>11559656.1.24
ATCTTCTAGACCCCGGGGATATCCCATGGGCGGCCGCACTAGTGTCGACCTGCAGGCATG
>pET-47b(+).Novagen.html.1.4
TACATATGGCACATCACCACCACCATCACTCCGCGGCTCTTGAAGTCCTCTTTCAGGGAC
>pETcoco-2.Novagen.html.1.130
GCTCTTGTCGTCGTCATCACCAGTTGGCGGTGGCGAGTCCATGTGCTGGCGTTCAAATTT
>83314120.1.3
CGCATGCGAATTCAGATCTAGAGCTCTGCAGGATCCAAGCTTACTAGTGGTACCACGCGT
>110433179.1.136
CGAGGAGTGGTCCCTATAGTGAGTCGTATTATAAGCTAGGCACTGGCCGTCGTTTTACAA
>pET-44b(+).Novagen.html.1.78
GCGCGCCTGCAGGACGTCGACGGTACCATCGATACGCGTTCGAAGCTTGCGGCCGCACAG
>118200856.1.114
GTTCGAGGTCGACTCTAGATAAAGCTTTAGAGCTCTTCTTAAGAAGGATCCAGATCCACT
>287939.1.16
TTCCATGGTACCAGCTGCAGATCTCGAGCTCGGATCCGACCCATTTGCTGTCCACCAGTC
>pAMP10.ATCC.html.1.17
GAATTCCCGGGTCGACATCATCATCATTAGTAGTAGTAGGCGGCCGGCCGCTCTAGAGGA
>pETcoco-2.Novagen.html.1.45
GAGCGAGTTCTGGCTGGCTTGCGGCCGCAAGCTTCGAAACCGTACGCACGTGGCGCGCCT
>pEYFP.Clontech.html.2.2
GCCCGTACGGCCGACTAGTAGGCCTATTATTTTTGACACCAGACAAGTTGGTAATGGTAG
>595764.1.74
TGATCATCATGACAGATCTGCGCGCGATCGATATCAGCGCTTTAAATTTGCGCATGCTAG
>56406608.1.248
AGGGCTTGTGCTTCTGATTTTGTAATGTAATTATCAGGTAGCTTATGATATGTCTGAAGA
>29569706.1.35
TCGACATCGATAAGCTTGAATTCATGCATCCCGGGGGATCCACTAGTGCGGCCGCCATGG
>56406604.1.269
ATGTAATTATCAGGTAGCTTATGATATGTCTGAAGATAATCCGCAACCCCGTCAAACGTG
>pT7Blue-2.Novagen.html.1.160
ATCGCTGCCACCGGTACCGCTGTCGATGTGCTGGCGTTCGAATTTAGCAGCAGCGGTTTC
>pCRT7_GS.InVitrogen.html.1.22
CTCAGCTTCCTTTCGGGCTTTGTTAGCAGCCGGATCAAGCTTCGAATTCGCCCTTAAGGG
>pET-44b(+).Novagen.html.1.6
GGCAGCGCGGGTTCTGGTACGATTGATGACGACGACAAGAGTCCGGAGCTCGTGGATCCG
>4097019.1.189
TCCGTGAGGACGAAACTCTAAGGCTTGGATCCAGAGTCTCCTGAACTAGACAATGCTCAG
>18140169.1.4
TAGATTAAGGAGGCCATATGACTATGCATGCGGCCGCGGATCCGATATCGAATTCGAAGC
>litmus28i.New_England_Biolabs.html.1.9
TGCCTGTACATCCGGAGACGCGTCACGGCCGAAGCTAGCGAATTCGTGGATCCAGATATC
>27573265.1.4
TGGGTACCTCGGATCCGAATTCGAGCTCCGTCGACAAGCTTGCGGCCGCACTCGAGGATC
>pTriEx-1.Novagen.html.1.108
ACCGGTACCGTCGACCTGCAGGCGCGCCGAGATCTGAGAATTCGGATCCACGAGCTCCCG
>29569706.1.37
GACATCGATAAGCTTGAATTCATGCATCCCGGGGGATCCACTAGTGCGGCCGCCATGGCC
>pCITE-2b(+).Novagen.html.1.72
AGTGCGGCCGCAAGCTTGTCGACGGAGCTCGAATTCGGATCCGATTGGGTGGTGGCCATG
>pPICZB.InVitrogen.html.2.2
GCCCAAGCTGGCGGCCGCCGCGGCTCGAGGTACCGATCCGAGACGGCCGGCTGGGCCACG
>4097019.1.21
GCTCTAGACAATGCTCAGGACTGATGAGTCCGTGAGGACGAAACTCTAAGGCTTGGATCC
>4097013.1.50
CCGTGAGGACGAAACTCTAAGGCTTGGATCCAGAGTCTCCTGAACTAGTCCAAGCTTATC
>pET-31b(+).Novagen.html.1.309
ATCAGGGCCGCAAGACCGTAGTTGCGCCCATCGATCACTTTCGCTTCAATGGCGCCGGCA
>pCRT7_VP22-1-TOPO.InVitrogen.html.1.4
GACTCGAGCGGCCGCCACTGTGCTGGATATCTGCAGAATTGCCCTTAAGGGCAATTCCAC
>pET-31b(+).Novagen.html.1.43
ACATATGCATACCCCAGAACACATCACCGCCGTGGTACAGCGCTTTGTGGCTGCGCTCAA
>p3T.Mobitec.html.1.53
TTTTGGATGGCGACCCGGGTGCCCAGCCAAAAAATGGCCACTGCAGGAATTCGATATCAA
>118200856.1.118
GAGGTCGACTCTAGATAAAGCTTTAGAGCTCTTCTTAAGAAGGATCCAGATCCACTAGTG
>pMCS5.Mobitec.html.1.126
TTCGAGCTCGGTACCTACGTACTCGAGTCGCGACGTACGTTCGAACAATTGGTTTAAACG
>118200854.1.80
GGCCTCGAGTTAACGTTCGAGGTCGACTCTAGATAAAGCTTTAGAGCTCTTCTTAAGAAG
>pMAL-p2g.New_England_Biolabs.html.1.2
GCTTGCCTGCAGGTCGACTCTAGAGGATCCGAATTCTACGTAGTGTGCCGCACCCGGCCC
>209518.1.2
ATCGATAAGCTTGGGCTGCAGGTCGACTCTAGAGGATCCCCGGGCGAGCTCGAATTCCGG
>pMT_BiP_V5-Hisc.InVitrogen.html.8.15
CTCGAGCGGCCGCCACTGTGCTGGATATCTGCAGAATTCCACCACACTGGACTAGTAGGT
>310825.1.10
CTTGGCTGCAGGTCGACGGATCCCAAGCTTCTTCTAGAGGTACCGCATGCGATATCGAGC
>17864894.1.77
CATATGCATCCGCGGGCCCGGGTTACGAGATCGATGAATTCGAGCTCGGTACCCCTAGAG
>9957257.1.29
CTCTAGAAGCGGCCGCGACTAGTGAGCTCGTCGACGTAGGCCTTTGAATTCCCATATGGG
>17864894.1.42
CGTACGACGTCTAGACCTAGGCCTTAAGATCTGATCATATGCATCCGCGGGCCCGGGTTA
>pAX4CM.USB.html.1.73
TGAATTAATTAATCATCGTCAATCAATCACCCGGGCTGCAGTCGACTCTAGATCTGGTAC
>11934669.1.8
GGCCCCCCCTCGAGGTCGACGGTATCGATAAGCTTGATATCGAATTCCTGCAGCCCGGGG
>pCMV-PCR.Stratagene.html.1.141
TCCGCCCGGGCTAGAGCGGCCGCCACCGCGGTGGAGCTCCAGCTTTTGTTCCCTTTAGTG
>4097015.1.19
CCGCTCTAGACAATGCTCAGGACTGATGAGTCCGTGAGGACGAAACTCTAAGGCTTGGAT
>pET-42b(+).Novagen.html.1.8
TGGATATCGGGGATCCGAATTCTGTACAGGCCTTGGCGCGCCTGCAGGCGAGCTCCGTCG
>498575.1.16
CCCGGGGATCCTCTAGAGTCGATCGTTAACGCGTCGACGCGGCCGCGGGGGCCCACTAGT
>pGEM-7Zf(+)_LIC-R.ATCC.html.1.47
TTCGAACCCGGGGTACCAAACTCGCTCCGGCGCCGGAACCAGTTGGTACCGAATTCCTCG
>1673614.1.14
AACTTAAGTCTAGAGTCGACGGTACCAAGAATTCCATGGATATCCCGGGGATCCATGCTA
>pMAL-cri.New_England_Biolabs.html.1.23
TAGAGGATCCGAATTCTGAAATCCTTCCCTCGATCACGAGAGAGGACGGTACCGAGCTCG
>45655410.1.4
ATCCAACGCGTTGGGAGCTCTCCCATATGGTCGACCTGCAGGCGGCCGCGAATTCACTAG
>pUni_V5-HisC.InVitrogen.html.1.4
TCTCGCGAAGGCCTGACGTCGGGCCCGGATCCGCCCACACGGCACCGGTGAATTCCTCGA
>pT7Blue-2.Novagen.html.1.72
ATCGGAATTCTATAGTGTCACCTAAATAAGGATCCGATACGTAACGCGTCTGCAGTTTTG
>57790551.1.17
CGGGCCCAAGCTTCTCGAGGAATTCCTGCAGCCCGGGGGATCCACTAGTGAGCTCATGCA
>pET-31b(+).Novagen.html.1.111
ATCTGGACGGCATCGTCGCGCTGTTTGCCGATGACGCCACGGTGGAAGACCCCGTGGGTT
>SSEV19.Generic.html.1.26
TGGCCTTCCTGTAGCCAGCTTTCATCAACATTAAATGTGAGCGAGTAACAACCCGTCGGA
>595764.1.46
CGGGCCCTATATATGGATCCAATTGCAATGATCATCATGACAGATCTGCGCGCGATCGAT
>45655410.1.52
CGAATTCACTAGTGATATCGAATTCCCGCGGCCGCCATGGCGGCCGGGAGCATGCGACGT
>47132199.1.5
CCTTCGCGAGGTACCGGGCCCAAGCTTCTCGAGGAATTCCTGCAGCCCGGGGGATCCACT
>287940.1.2
GATCCGAGCTCGAGATCTGCAGCTGGTACCATGGAATTCGAAGCTTGATCCGCGACCCAT
>45655410.1.22
TCTCCCATATGGTCGACCTGCAGGCGGCCGCGAATTCACTAGTGATATCGAATTCCCGCG
>4097019.1.559
AGGCTTGGATCCAGAGTCTCCTGAACTAGACAATGCTCAGGACTGATGAGTCCGTGAGGA
>pT7Blue-2.Novagen.html.1.8
GAGCTCGGGCCCCCACACGTGTGGTCTAGAGCTAGCCTAGGCTCGAGAAGCTTGTCGACC
>pEX13.ATCC.html.3.2
CAAGCTTGGCTGCAGGTCGACGGATCCGCATGCACTAGTGAATTGGGTACCCCGGGGGAA
>pd2EGFP.Clontech.html.2.10
GGCCGACTAGTAGGCCTATTATTTTTGACACCAGACAAGTTGGTAATGGTAGCGACCGGC
>pET-48b(+).Novagen.html.1.57
CAGGCCTTGGCGCGCCCGACGTCCGTCGACAAGCTTGCGGCCGCAGAGCTCGCTCTGGTG
>595767.1.167
CGGTACCTCTAGAACTATAGCTAGCATGCGCAAATTTAAAGCGCTGATATCGATCGCGCG
>pd2EGFP.Clontech.html.2.26
TATTATTTTTGACACCAGACAAGTTGGTAATGGTAGCGACCGGCGCTCAGTTGGAATTCT
>56406597.1.105
GATGTATAGTTAATATCCGCTTCACGCCATGTTCGTCCGCTTTTGCCCTGGAGTTTGCCT
>pTriEx-1.Novagen.html.1.22
TGGTGGTGCTCGAGATCCTCGGGGTCTTCCGGGGCGAGTTCTGGCTGGCTTGCACGTGTA
>pRSET_CAT.InVitrogen.html.1.97
GAAAAAAATCACTGGATATACCACCGTTGATATATCCCAATCGCATCGTAAAGAACATTT
>pRSET_CAT.InVitrogen.html.1.384
ATGGGCAAATATTATACGCAAGGCGACAAGGTGCTGATGCCGCTGGCGATTCAGGTTCAT
>209573.1.35
CAGCCAGTTTTTTCTGAACGATCTTCTTGATACGTGGAGCGTCCGGATCTAGACAGATTT
>8216954.1.1
GCCAAGTCGGCCGAGCTCGGAATTCGTCGACCTCGAGGGATCCGGGCCCTCTAGATGCGG
>8216948.1.28
ATATGGTCGACCTGCAGGCGGCCGCACTAGTGATATCCCGCGGCCATGGCGGCCGGGAGC
>110433179.1.151
ATAGTGAGTCGTATTATAAGCTAGGCACTGGCCGTCGTTTTACAACGTCGTGACTGGGAA
>595767.1.220
TCGCGCGCAGATCTGTCATGATGATCATTGCAATTGGATCCATATATAGGGCCCGGGTTA
>pET-42b(+).Novagen.html.1.24
GAATTCTGTACAGGCCTTGGCGCGCCTGCAGGCGAGCTCCGTCGACAAGCTTGCGGCCGC
>SSEV19.Generic.html.1.88
CTCCGTGGGAACAAACGGCGGATTGACCGTAATGGGATAGGTTACGTTGGTGTAGATGGG
>pCR1000.InVitrogen.html.1.25
TTTCTCTCGATATCGAAACCCTTCTCACCTCGGCCGATAAGCTTTTAATTAAACTAGTGA
>3983120.1.24
ACTGCAGGCTCTAGATTCGAAAGCGGCCGCACTAGTTGAGCTCGTCGACGTAGGCCTTTG
>1052556.1.5
AAGAGCTTGCAAGCTTGAATTCATCGATATCTAGATCTCGAGCTCGCGAAAGCTAGCTTG
>310777.1.5
TTGCATGCCACGCGTCTCGAGGGCCCCTGCAGGTCGACTCTAGAGGATCCCCGGGTACCG
>48995599.1.112
CTACGTATACTCCGGAATATTAATAGGCCTAGGATGCATATGGCGGCCGCCTGCAGCTGG
>118200856.1.81
GCATGCAAGAGATCTTATAGGCCTCGAGTTAACGTTCGAGGTCGACTCTAGATAAAGCTT
>pCRT7_VP22-1-TOPO.InVitrogen.html.1.22
TGTGCTGGATATCTGCAGAATTGCCCTTAAGGGCAATTCCACCACACTGGACTAGTGGAT
>pExchange-5B.Stratagene.html.1.20
TAAGCTTGATATCGAATTCCTGCAGCCCGGGGGATCCGCCCGGGCTAGAGCGGCCGCCAC
>208987.1.18
CATCGATGCTGCAGAATTCCCGGGGGTCGGCGGACGCGGAGCCGGCTGCTGCTGCTGGCC
>pCMV-PCR.Stratagene.html.1.84
CAAGCTTGATATCGCTCTTCACTTGTCGTCGTCAATGAATTCCTGCAGCCCGGGGGATCC
>pET-31b(+).Novagen.html.1.225
AACTGCCTTTGGCGGTGGAGCTGACGCAGGAGGTACGCGCGGTCGCCAACGAAGCGGCCT
>pET-31b(+).Novagen.html.1.367
CAAGGTGGTGAGCATCCGCGCCTTGTTTGGCGAGAAGAATATTCACGCATGCCAGATGCT
>pGEM-7Zf(+)_LIC-R.ATCC.html.1.73
CCGGCGCCGGAACCAGTTGGTACCGAATTCCTCGAGTCTAGAGGAGCATGCGACGTCGGG
>4097019.1.201
AAACTCTAAGGCTTGGATCCAGAGTCTCCTGAACTAGACAATGCTCAGGACTGATGAGTC
>208744.1.33
AACAGTAATAACGAAGATGACGATGAAGAGTAGTACGATTAGCAGGACAAGAGCCCTTTG
>45862396.1.12
TATCGATGCGGCCGCAAAGTCGACGAATTCTCCCGGGTGGATCCAAGGCCTTCTAGAAAA
>pET-44a(+).Novagen.html.1.73
TACAGGCGCGCCTGCAGGACGTCGACGGTACCATCGATACGCGTTCGAAGCTTGCGGCCG
>56406604.1.288
TATGATATGTCTGAAGATAATCCGCAACCCCGTCAAACGTGTTGATAACCTGTGCCATGT
>pSU2703.Generic.html.1.30
GAGAATTACAACTTATATCGTATGGGGCTGACTTCAGGTGCTACATTTGAAGAGATAAAT
>SSEV19.Generic.html.1.113
ACCGTAATGGGATAGGTTACGTTGGTGTAGATGGGCGCATCGTAACCGTGCATCTGCCAG
>8346634.2.58
ATGGATCCAATTGCAATGATCATCATGACAGATCTGCGCGCGATCGATATCAGCGCTTTA
>56406604.1.122
GCTTCACGCCATGTTCGTCCGCTTTTGCCCTGGAGTTTGCCTTCCCTGTTTGAGAAGATG
>pMR101.ATCC.html.1.24
GCAAATGGGTCGGATCCGGCTGCTAACAAAGCCCGAAAGGAAGCTGAGTTGGCTGCTGCC
>pET-38b(+).Novagen.html.1.12
GTGATATCGGATCCGAATTCTGTACACCTGCAGGACGTCAAGCTTGCGGCCGCACTCGAG
>pQE-TriSystem.Qiagen.html.1.62
CGGCCGCAAGCTTCGAACCGGTACCGTCGACCTGCAGGCGCGCCGAGATCTGAGAATTCG
>4322592.1.34
GCTCTCCCATATGGTCGACCTGCAGGCGGCCGCACTAGTGATATCCCGCGGCCATGCCAT
>pT7T3_18U.Stratagene.html.1.100
CGGGTTTTTTTTTTTTTTTTTTGGGGGGGGGGGGGTGCAGGCATGCAAGCTTATTCCCTT
>45862365.1.73
GATCCAAGGCCTTCTAGAAAAACTCGAGAACGTTGGGCCCCAATTGGCTAGCAAGCTTTC
>56406597.1.223
TCCCTTTTGATGCCACCCAGCCGAGGGCTTGTGCTTCTGATTTTGTAATGTAATTATCAG
>3328183.2.10
CGACTCACTATAGGGAGCGGCCGCAGATCTTGCAGGTCGACGATTCTATAGTGTCACCTA
>56406597.1.85
GGTCTGAATTTCTGAAGCCTGATGTATAGTTAATATCCGCTTCACGCCATGTTCGTCCGC
>595764.1.56
ATATGGATCCAATTGCAATGATCATCATGACAGATCTGCGCGCGATCGATATCAGCGCTT
>208987.1.12
CGTCGACATCGATGCTGCAGAATTCCCGGGGGTCGGCGGACGCGGAGCCGGCTGCTGCTG
>124491158.1.31
GATAAGCTTGATATCGAATTCCTGCAGCCCGGGGGATCCACTAGTGCCGGCCTCGAGGCA
>pAN24.Generic.html.1.48
AGGCCGCTCAGGGCGAGTAGAGATCGGAAGCCCATGGTGATGTCTGCTCAAGCGGGGTAG
>1673614.1.7
CACGTGTAACTTAAGTCTAGAGTCGACGGTACCAAGAATTCCATGGATATCCCGGGGATC
>pCITE-5b(+).Novagen.html.1.11
CCGCAAGCTTGTCGACGGAGCTCGAATTCGGATCCGATATCGCCATGGTTGAGGAGAAGC
>pT7Blue-2.Novagen.html.1.61
GTCGACCAGATATCGGAATTCTATAGTGTCACCTAAATAAGGATCCGATACGTAACGCGT
>55274248.1.46
TCGAATTCCTGCAGCCCGGGGGATCCACTAGTTCTATGGCGGCCACCACAGCGGTGGAGC
>56406604.1.246
GGGCTTGTGCTTCTGATTTTGTAATGTAATTATCAGGTAGCTTATGATATGTCTGAAGAT
>29569706.1.23
CCTTAAGGCCTGTCGACATCGATAAGCTTGAATTCATGCATCCCGGGGGATCCACTAGTG
>8346634.2.89
ATCTGCGCGCGATCGATATCAGCGCTTTAAATTTCGCATGCTAGAACGTTAGCCGGCTAC
>595764.1.8
GAATGGCCATGGGACGTCGACCTGAGGTAATTATAACCCGGGCCCTATATATGGATCCAA
>pET-12b.Novagen.html.1.17
TTTTGTTTAACTTTAAGAAGGAGATATACATATGCGGGCGAAACTCCTAGGAATAGTCCT
>pET-41a(+).Novagen.html.1.8
TGGGATATCGGGGATCCGAATTCTGTACAGGCCTTGGCGCGCCTGCAGGCGAGCTCCGTC
>pRSET_CAT.InVitrogen.html.1.303
TCAGCCAATCCCTGGGTGAGTTTCACCAGTTTTGATTTAAACGTGGCCAATATGGACAAC
>56406604.1.279
CAGGTAGCTTATGATATGTCTGAAGATAATCCGCAACCCCGTCAAACGTGTTGATAACCT
>pET-41b(+).Novagen.html.1.11
GATATCGGGGATCCGAATTCTGTACAGGCCTTGGCGCGCCTGCAGGCGAGCTCCGTCGAC
>55274248.1.9
CCCCCCCTCGAGGTCGACGGTATCGATAAGCTTGATATCGAATTCCTGCAGCCCGGGGGA
>pCITE-2a(+).Novagen.html.1.21
CTCTAGAGGATCGGAGATCTCAGTGGTGGTGGTGGTGGTGCTCGAGTGCGGCCGCAAGCT
>10504974.1.60
GAAGCTTCGAATTCGAGCTCCCGGGTACCATGGCATGCATCGATAGATCTCGAGGCCTCG
>pET-31b(+).Novagen.html.1.102
ATGCCGGCGATCTGGACGGCATCGTCGCGCTGTTTGCCGATGACGCCACGGTGGAAGACC
>pET-47b(+).Novagen.html.1.136
AGCTCGCTCTGGTGCCACGCGGTAGTAAAGAAACCGCTGCTGCTAAATTCGAACGCCAGC
>pSL180.Generic.html.1.56
TATGGATCCAATTGCAATGATCATCATGACAGATCTGCGCGCGATCGATATCAGCGCTTT
>pRSET_CAT.InVitrogen.html.1.332
TTTTGATTTAAACGTGGCCAATATGGACAACTTCTTCGCCCCCGTTTTCACCATGGGCAA
>4097019.1.67
TAAGGCTTGGATCCAGAGTCTCCTGAACTAGACAATGCTCAGGACTGATGAGTCCGTGAG
>17864894.1.89
CGGGCCCGGGTTACGAGATCGATGAATTCGAGCTCGGTACCCCTAGAGTCGACCTGCAGG
>pCITE-2c(+).Novagen.html.1.59
GGTGGTGCTCGAGTGCGGCCGCAAGCTTGTCGACGGAGCTCGAATTCGGATCCGATTATG
>56406597.1.153
TGGAGTTTGCCTTCCCTGTTTGAGAAGATGTCTCCGCCGATGCTTTTCCCCGGAGCGACG
>pMAL-p2e.New_England_Biolabs.html.1.38
CGGTACCTTGTCATCGTCATCCCCGAGGTTGTTGTTATTGTTATTGTTGTTGTTGTTCGA
>56406608.1.197
CTTTTCCCCGGAGCGACGTCTGCAAGGTTCCCTTTTGATGCCACCCAGCCGAGGGCTTGT
>208744.1.24
GACGAACAAAACAGTAATAACGAAGATGACGATGAAGAGTAGTACGATTAGCAGGACAAG
>915333.1.9
AAGCTGAGTCTTCCAAAGCTTGGCACCACGTGTTAATTAAGATCTAGATCAGCATGCGTC
>56406604.1.62
CAGTCGCTTGAGTAAAGAATCCGGTCTGAATTTCTGAAGCCTGATGTATAGTTAATATCC
>SSEV19.Generic.html.1.18
TTCGCGTCTGGCCTTCCTGTAGCCAGCTTTCATCAACATTAAATGTGAGCGAGTAACAAC
>54043009.1.9
CGAGGTACCGGGCCCAAGCTTCTCGAGGAATTCCTGCAGCCCGGGGGATCCACTAGTGAG
>pACYCDuet-1.Novagen.html.2.31
GTCCATGTGCTGGCGTTCAAATTTCGCAGCAGCGGTTTCTTTACCAGACTCGAGGGTACC
>pUC28.Generic.html.1.50
GGCCTTGAATGCGGCCGCGGTACCCGGGGATCCTCTAGAGTCGACCTGCAGGCGCCACGC
>11559661.1.2
GCTTGCATGCCTGCAGGTCGACTCTAGAGGATCCCCGGGTACCGAGCTCCTCGAGAGATC
>pACYCDuet-1.Novagen.html.2.40
CTGGCGTTCAAATTTCGCAGCAGCGGTTTCTTTACCAGACTCGAGGGTACCGACGTCAGC
>8216948.1.14
TTGGGAGCTCTCCCATATGGTCGACCTGCAGGCGGCCGCACTAGTGATATCCCGCGGCCA
>3139056.1.119
TCGACCTGCAGGCATGCAAGCTCCAGCTGCTCGAGTTCTATAGTGTCACCTAAATCGTAT
>RR2.ATCC.html.1.44
TTACCGCCTTTGAGTGAGCTGGTACCTCTAGACCCGGGCGAACGACCGAGCGCAGCGAGT
>45862396.1.28
AAGTCGACGAATTCTCCCGGGTGGATCCAAGGCCTTCTAGAAAAACTCGAGAACGTTGGG
>287943.1.5
TCCGAGCTCGAGATCTGCAGCTGGTACCATGGAATTCGAAGCTTGATCCGACCCATTTGC
>56406604.1.116
ATATCCGCTTCACGCCATGTTCGTCCGCTTTTGCCCTGGAGTTTGCCTTCCCTGTTTGAG
>4586830.1.37
AAACAGTCATTTAAATCGACTCTAGACTTAATTAAGGATCCGGCGCGCCCCCGGGTACCG
>56406597.1.60
AGCCAGTCGCTTGAGTAAAGAATCCGGTCTGAATTTCTGAAGCCTGATGTATAGTTAATA
>10504974.1.46
TCGACGCGTCTGCAGAAGCTTCGAATTCGAGCTCCCGGGTACCATGGCATGCATCGATAG
>pDR720.Generic.html.1.3
GAATTCCCGGGGGATCCGTCGACCTGCAGCCAAGCTGCGTACTAGTTAACTAGTTCGATG
>pMAL-p2.New_England_Biolabs.html.1.34
CGAATTCTGAAATCCTTCCCTCGATCCCGAGGTTGTTGTTATTGTTATTGTTGTTGTTGT
>pSE280.Invitrogen.html.1.277
TTACCTCAGGTCGACGTCCCATGTGCAGGTGCTGAATTCGAAGGCATTCCACGACGTGGT
>209573.1.26
ATTCGTCACCAGCCAGTTTTTTCTGAACGATCTTCTTGATACGTGGAGCGTCCGGATCTA
>SSEV19.Generic.html.1.200
TCAGGAAGATCGCACTCCAGCCAGCTTTCCGGCACCGCTTCTGGTGCCGGAAACCAGGCA
>4097019.1.391
CTGATGAGTCCGTGAGGACGAAACTCTAAGGCTTGGATCCAGAGTCTCCTGAACTAGACA
>56406604.1.74
TAAAGAATCCGGTCTGAATTTCTGAAGCCTGATGTATAGTTAATATCCGCTTCACGCCAT
>pAX4CP.USB.html.1.59
GCAACCGAGCGTTCTGAATTAATTAATCATCGTCAATCAATCACCCGGGCTGCAGTCGAC
>118200854.1.74
CTTATAGGCCTCGAGTTAACGTTCGAGGTCGACTCTAGATAAAGCTTTAGAGCTCTTCTT
>110433179.1.45
AACAGCTATGACCATTAGGCCTATTTAGGTGACACTATAGAACAAGTTTCGGTCCGGAAT
>pCITE-2c(+).Novagen.html.1.61
TGGTGCTCGAGTGCGGCCGCAAGCTTGTCGACGGAGCTCGAATTCGGATCCGATTATGGG
>56406597.1.188
GCCGATGCTTTTCCCCGGAGCGACGTCTGCAAGGTTCCCTTTTGATGCCACCCAGCCGAG
>12082761.1.34
ATATCACTAGTGCGGCCGCCTGCAGGTCGACGGGCCCGGGATCCGATATCTAGATGCATT
>8346634.2.34
TAATTATAACCCCGGGCCCTATATATGGATCCAATTGCAATGATCATCATGACAGATCTG
>4322592.1.67
ACTAGTGATATCCCGCGGCCATGCCATTGGTTACCTGGATCCATATGAATTCTGGGGCCC
>12958752.1.15
ATCAAAGCTTATCGATGATATCAGATCTCCTTTTGCGGCCGCACCGGTGTCCTCTATGGA
>SSEV19.Generic.html.1.164
ATCTGCCAGTTTGAGGGGACGACGACCGTATCGGCCTCAGGAAGATCGCACTCCAGCCAG
>pET-44a(+).Novagen.html.1.74
ACAGGCGCGCCTGCAGGACGTCGACGGTACCATCGATACGCGTTCGAAGCTTGCGGCCGC
>209573.1.28
TCGTCACCAGCCAGTTTTTTCTGAACGATCTTCTTGATACGTGGAGCGTCCGGATCTAGA
>8216950.4.36
CTTATCGATTTCGAACCCGGGGTACCGAATTCCTCGAGTCTAGAGGAGCATGCGACGTCG
>66472063.1.42
ATTACCTATCTAGACTGCAGGTCGACAAGCTTGAATTCGGATCCCTCGAGGGTACCGAGC
>pS3.Generic.html.1.5
CTTGCATGCCTGCAGGTCGACTCTAGAGGATCCCCGCGCATGCATGTTAACAGATCTCGT
>pQE-TriSystem.Qiagen.html.1.6
ATCCTCGGGGTCTTCCGGGGCGAGTTCTGGCTGGCTTGCACGTGTATACAGCTGTGCGGC
>4097019.1.149
CCAGAGTCTCCTGAACTAGACAATGCTCAGGACTGATGAGTCCGTGAGGACGAAACTCTA
>pTZ57R.Fermentas.html.2.30
TGCAGGCCTCTGCAGTCGACGGGCCCGGGATCCGATATCTAGATGCATTCGCGAGGTACC
>10504974.1.7
CTAGAGCGGCCGCCACGGCGATATCGGATCCATATGACGTCGACGCGTCTGCAGAAGCTT
>pACYCDuet-1.Novagen.html.2.38
TGCTGGCGTTCAAATTTCGCAGCAGCGGTTTCTTTACCAGACTCGAGGGTACCGACGTCA
>12958753.1.11
CTGATCAAAGCTTATCGATGATATCAGATCTCCTTTTGCGGCCGCCGGGTACAATTCCGC
>58029.1.7
TAGATTAGGATCTAATTCGAGCTCGCCCGGGGATCCTCTAGAGTCGACCTGCAGCCCAAG
>124491158.1.26
GTATCGATAAGCTTGATATCGAATTCCTGCAGCCCGGGGGATCCACTAGTGCCGGCCTCG
>110433179.1.141
AGTGGTCCCTATAGTGAGTCGTATTATAAGCTAGGCACTGGCCGTCGTTTTACAACGTCG
>1906552.1.4
ATCCACTAGTTCTAGAGGATCCCCGGGTACCATGGGCCCTTAAGTATACGCGTACGAATT
>pET-31b(+).Novagen.html.1.154
GGAAGACCCCGTGGGTTCCGAGCCCAGGTCCGGTACGGCTGCGATTCGTGAGTTTTACGC
>310830.1.14
GAGCTCGATATCGCATGCGGTACCTCTAGAAGAAGCTTGGGATCCGTCGACCTGCAGCCA
>209573.1.40
AGTTTTTTCTGAACGATCTTCTTGATACGTGGAGCGTCCGGATCTAGACAGATTTTACGA
>118200856.1.123
CGACTCTAGATAAAGCTTTAGAGCTCTTCTTAAGAAGGATCCAGATCCACTAGTGGCCTA
>pSL180.Generic.html.1.118
ATTTGCGCATGCTAGCTATAGTTCTAGAGGTACCGGTTGTTAACGTTAGCCGGCTACGTA
>9957257.1.9
ACCGCATGCCTCGAGGGATCCTCTAGAAGCGGCCGCGACTAGTGAGCTCGTCGACGTAGG
>pCRT7_GS.InVitrogen.html.1.96
CATCGTCGTACAGATCCCGACCCATTTGCTGTCCACCAGTCATGCTAGCCATACCATGAT
>17864894.1.80
ATGCATCCGCGGGCCCGGGTTACGAGATCGATGAATTCGAGCTCGGTACCCCTAGAGTCG
>pMCS5.Mobitec.html.1.85
GGCCGGCCCACCGGTGGGCCATATGGGCCCGCGGCCGCGAATTCGAGCTCGGTACCTACG
>pET-41b(+).Novagen.html.1.30
CTGTACAGGCCTTGGCGCGCCTGCAGGCGAGCTCCGTCGACAAGCTTGCGGCCGCACTCG
>287939.1.11
TCGAATTCCATGGTACCAGCTGCAGATCTCGAGCTCGGATCCGACCCATTTGCTGTCCAC
>118200847.1.159
ATCCACTAGTGGCCTATGCGGCCGCGGATCTGATCCCGGGCGGGTACCTTTGAATTCCAC
>4097019.1.19
CCGCTCTAGACAATGCTCAGGACTGATGAGTCCGTGAGGACGAAACTCTAAGGCTTGGAT
>pHC314.Generic.html.1.3
GATCCGGGCAACGTTGTTGCCATTGCTGCAGGCGGAGAACTGGTAGGTATGGAAGATCTC
>4097019.1.670
ACTGATGAGTCCGTGAGGACGAAACTCTAAGGCTTGGATCCAGAGTCTCCTGAACTAGTC
>4097019.1.109
GACTGATGAGTCCGTGAGGACGAAACTCTAAGGCTTGGATCCAGAGTCTCCTGAACTAGA
>6759494.1.3
TCTGATATCATCGATGAATTCGAGCTCGGTACCCGGGGATCCTCTAGAGTCGACCTGCAG
>pSE280.Invitrogen.html.1.272
TATAATTACCTCAGGTCGACGTCCCATGTGCAGGTGCTGAATTCGAAGGCATTCCACGAC
>13446791.1.33
GGATCCCCCGGGATGCATGAATTCAAGCTTATCGATGTCGACGCGGCCGCCATGGCCAGA
>118200845.1.24
CAGACCTAGGAAAGCTAGCTATACGCGTTATACCGGTATCCTGCAGGTAGCATGCAAGAG
>pRSET_CAT.InVitrogen.html.1.436
AGGTTCATCATGCCGTCTGTGATGGCTTCCATGTCGGCAGAATGCTTAATGAATTACAAC
>SSEV19.Generic.html.1.183
CGACGACCGTATCGGCCTCAGGAAGATCGCACTCCAGCCAGCTTTCCGGCACCGCTTCTG
>pPolh-MAT-1.Sigma.html.1.1
AGATCTGGATCCGGTACCCCCGGGACGCGTTGACTGCAGGAATTCGCGGCCGCCTCGAGG
>pCITE-2a(+).Novagen.html.1.24
TAGAGGATCGGAGATCTCAGTGGTGGTGGTGGTGGTGCTCGAGTGCGGCCGCAAGCTTGT
>56406604.1.253
TGCTTCTGATTTTGTAATGTAATTATCAGGTAGCTTATGATATGTCTGAAGATAATCCGC
>1117808.1.13
GGCTGCAGGTCGACGGATCCCCGGGGCCTCCATGGCCATATGACCACCCAAGCTAGCGTA
>1649038.1.4
CTGATATCATCGCCAGTGTGCTGGGAATTCGGATCCTCTAGACCATCACATTGGAGCTTC
>45655410.1.18
GAGCTCTCCCATATGGTCGACCTGCAGGCGGCCGCGAATTCACTAGTGATATCGAATTCC
>63146876.1.5
GAAGCTTGCATGCCTGCAGGTCGACTCTAGAGGATCCCCGGGTACCGAGCTCGAATTCCC
>pCR3.InVitrogen.html.1.40
GGATATCTGCAGAATTCCAGCACACTGGCGGCCGTTACTAGTGGATCCGAGCTCGGTACC
>p3T.Mobitec.html.1.62
GCGACCCGGGTGCCCAGCCAAAAAATGGCCACTGCAGGAATTCGATATCAAGCTTATCGA
>pSE280.Invitrogen.html.1.72
TATCGATGGCGCCAGCTGCAGGCGGCCGCCATATGCATCCTAGGCCTATTAATATTCCGG
>6759495.1.5
GCAGCTGAAGCTTGCATGCCTGCAGGTCGACTCTAGAGGATCCCCGGGTACCGAGCTCGA
>SSEV19.Generic.html.1.173
TTTGAGGGGACGACGACCGTATCGGCCTCAGGAAGATCGCACTCCAGCCAGCTTTCCGGC
>287941.1.15
GATCTGCAGCTGGTACCATGGAATTCGAAGCTTGATCCCGACCCATTTGCTGTCCACCAG
>p453.Generic.html.1.48
GCTATTTATAGCATAGAAAAAAACAAAATGAAATTCTACTATATTTTTGAGCTCGGGGTA
>287937.1.12
ATTCCATGGTACCAGCTGCAGATCTCGAGCTCGGATCCCGACCCATTTGCTGTCCACCAG
>47132199.1.11
CGAGGTACCGGGCCCAAGCTTCTCGAGGAATTCCTGCAGCCCGGGGGATCCACTAGTGAG
>209132.1.16
GACGATATTCTCATCAGTGAAATCCAGCTGGAGTTCTTTAGCAAATTTTTTTATTAGCTG
>66815022.1.14
AGTCGACGGATCCCATATATGACTAGTGAATTCCCCGGGAGGCCTGATATCAAGCTTGAG
>pET-12b.Novagen.html.1.48
ATGCGGGCGAAACTCCTAGGAATAGTCCTGACAACCCCTATCGCGATCAGCTCTTTTGCG
>pRPM2.Generic.html.1.24
CTCTAGAGGATCCCCCCGGTCCGGATGGAAGACCCGGGTCTTCCTACCGGAGGGTACCGA
>pTOPE-1b(+).Novagen.html.1.31
CAGAATTCCAGCACACTGGCGGCCGTTACTAGTGGATCCGAGCTCGGTACCAAGCTTGAA
>6467488.1.1
GGGAAGATCTTCCGGAAGATCTTCCCCGGGGATCCTCTAGAGTCGACCTGGCGCGCCAAG
>p453.Generic.html.1.7
GGGGGTACCGTGCAATAAATTAGAATAGTTTCAATTTTTAAGCTATTTATAGCATAGAAA
>56406604.1.34
ATAATGGTCCGTTGTTTTGTAAATCAGCCAGTCGCTTGAGTAAAGAATCCGGTCTGAATT
>56406597.1.66
TCGCTTGAGTAAAGAATCCGGTCTGAATTTCTGAAGCCTGATGTATAGTTAATATCCGCT
>287938.1.9
TCGAATTCCATGGTACCAGCTGCAGATCTCGAGCTCGGATCCGACCCATTTGCTGTCCAC
>595764.1.36
AATTATAACCCGGGCCCTATATATGGATCCAATTGCAATGATCATCATGACAGATCTGCG
>pAX4CP.USB.html.1.57
CGGCAACCGAGCGTTCTGAATTAATTAATCATCGTCAATCAATCACCCGGGCTGCAGTCG
>pUCBM21.Boehringer.html.1.32
GCGGCCGCGGTACCGGGCCCGTCGACTCTAGAGCTCTGCAGGCATGCGATATCCCATGGA
>pMMB208.ATCC.html.1.24
ACAGCCAAGCTGAATTCGAGCTCGGTACCCGGGGATCCTCTAGAGTCGACCTGCAGGCAT
>208126.1.15
TACGACCGTCTTTCAGAGTAGCGATAACTTCAACCTGGTTGCAGTGAGTGCCTTTACCGA
>pTriEx-1.Novagen.html.1.15
ATGGTGATGGTGGTGCTCGAGATCCTCGGGGTCTTCCGGGGCGAGTTCTGGCTGGCTTGC
>pOSEX2.ATCC.html.1.15
GCGGCCGCGGTACCGGGCCCGTCGACTCTAGAGCTCTGCAGGCATGCGATATCCCATGGA
>SSEV19.Generic.html.1.6
CATCAAAAATAATTCGCGTCTGGCCTTCCTGTAGCCAGCTTTCATCAACATTAAATGTGA
>4097019.1.227
TCCTGAACTAGACAATGCTCAGGACTGATGAGTCCGTGAGGACGAAACTCTAAGGCTTGG
>310777.1.15
CGCGTCTCGAGGGCCCCTGCAGGTCGACTCTAGAGGATCCCCGGGTACCGAGCTCGAATT
>RR2.ATCC.html.1.109
AGCGAGGATCCTCGAGATCTCCCAATACGCAAACCGCCTCTCCCCGCGCGCTGGCCGATT
>pET-48b(+).Novagen.html.1.115
TGCCACGCGGTAGTAAAGAAACCGCTGCTGCTAAATTCGAACGCCAGCACATGGACAGCT
>pSPTBM20.Boehringer.html.1.12
GATCCACGCGTCTTAAGGCGGCCGCGGTACCGGGCCCGTCGACTCTAGAGCTCTGCAGGC
>4165113.1.20
GTCCATGGAGATCTCGAGGCCTGCAGCCCGGGGGATCCACTAGTTCTAGAGCGGCCGCCA
>4322592.1.42
ATATGGTCGACCTGCAGGCGGCCGCACTAGTGATATCCCGCGGCCATGCCATTGGTTACC
>RR2.ATCC.html.1.82
CGAACGACCGAGCGCAGCGAGTCAGTGAGCGAGGATCCTCGAGATCTCCCAATACGCAAA
>118200845.1.140
CTTCTTAAGAAGGATCCAGATCCACTAGTGGCCTATGCGGCCGCGGATCTGATCCCGGGC
>56406608.1.255
GTGCTTCTGATTTTGTAATGTAATTATCAGGTAGCTTATGATATGTCTGAAGATAATCCG
>56406608.1.271
AATGTAATTATCAGGTAGCTTATGATATGTCTGAAGATAATCCGCAACCCCGTCAAACGT
>5354163.1.1
TCGAGGTCGAGCTGCAGTCTAGAGGTCGACGCGGCCGCAAGCTTCCGAATTCGCCCGGGC
>287941.1.10
CTCGAGATCTGCAGCTGGTACCATGGAATTCGAAGCTTGATCCCGACCCATTTGCTGTCC
>M13K82.Generic.html.1.1
TTGTAAAACGACGGCCAGTGCCAAGCTTGGCTGCAGGTCGACGGATCCCCTAGCACTCCC
>110433179.1.27
TAACAATTTCACACAGGAAACAGCTATGACCATTAGGCCTATTTAGGTGACACTATAGAA
>8346634.2.61
GATCCAATTGCAATGATCATCATGACAGATCTGCGCGCGATCGATATCAGCGCTTTAAAT
>pBEND2.Generic.html.1.22
TGGGGTACCAATATTTCGCGAAGGCCTCCCGGGCAGCTGGATATCTTTAAACTCGAGACT
>4097019.1.139
AGGCTTGGATCCAGAGTCTCCTGAACTAGACAATGCTCAGGACTGATGAGTCCGTGAGGA
>SSEV19.Generic.html.1.81
TCGGATTCTCCGTGGGAACAAACGGCGGATTGACCGTAATGGGATAGGTTACGTTGGTGT
>pRSET_CAT.InVitrogen.html.1.142
TCGTAAAGAACATTTTGAGGCATTTCAGTCAGTTGCTCAATGTACCTATAACCAGACCGT
>4097019.1.279
AGGCTTGGATCCAGAGTCTCCTGAACTAGACAATGCTCAGGACTGATGAGTCCGTGAGGA
>pCR3.InVitrogen.html.1.15
ATGCTCGAGCGGCCGCCAGTGTGATGGATATCTGCAGAATTCCAGCACACTGGCGGCCGT
>56406608.1.293
TGATATGTCTGAAGATAATCCGCAACCCCGTCAAACGTGTTGATAACCTGTGCCATGTGA
>11559656.1.10
GGGAATTCCTCGAGATCTTCTAGACCCCGGGGATATCCCATGGGCGGCCGCACTAGTGTC
>56406597.1.212
GTCTGCAAGGTTCCCTTTTGATGCCACCCAGCCGAGGGCTTGTGCTTCTGATTTTGTAAT
>531832.1.15
CCGGAATTCCCGGGGCGGCCGCTGTCACTAGTGAGCTCGTCGACTCTAGAGGATCCAAGC
>4097019.1.236
AGACAATGCTCAGGACTGATGAGTCCGTGAGGACGAAACTCTAAGGCTTGGATCCAGAGT
>pMCS5.Mobitec.html.1.104
CATATGGGCCCGCGGCCGCGAATTCGAGCTCGGTACCTACGTACTCGAGTCGCGACGTAC
>pBEND2.Generic.html.1.55
CAGCTGGATATCTTTAAACTCGAGACTAGTCCATGGATCGATGCTAGCAGATCTACGCGT
>pZP19.Generic.html.1.5
CTTGCATGCCTGCAGGTCGACTCTAGAGGATCCCCCTCTAGAGGATCCCCTCGAGAATGC
>pMAL-p2.New_England_Biolabs.html.1.40
CTGAAATCCTTCCCTCGATCCCGAGGTTGTTGTTATTGTTATTGTTGTTGTTGTTCGAGC
>4097019.1.597
AGGACTGATGAGTCCGTGAGGACGAAACTCTAAGGCTTGGATCCAGAGTCTCCTGAACTA
>56406604.1.13
TCTGATTTTTGTAAAGGTCTGATAATGGTCCGTTGTTTTGTAAATCAGCCAGTCGCTTGA
>pRSET_CAT.InVitrogen.html.1.429
GCGATTCAGGTTCATCATGCCGTCTGTGATGGCTTCCATGTCGGCAGAATGCTTAATGAA
>595767.1.119
AGGCCTATTAATATTCCGGAGTATACGTAGCCGGCTAACGTTAACAACCGGTACCTCTAG
>2440162.1.13
GGCCTCTGCAGTCGACGGGCCCGGGATCCGATATCTAGATGCATTCGCGAGGTACCGAGC
>pS3.Generic.html.1.47
CATGTTAACAGATCTCGTACGCGTGCCGGCGCCTCGAGACTAGTGCGCGCTAGCTATCGA
>pET-31b(+).Novagen.html.1.362
GCCGGCAAGGTGGTGAGCATCCGCGCCTTGTTTGGCGAGAAGAATATTCACGCATGCCAG
>4322592.1.6
CTCAAGCTATGCATCCAACGCGTTGGGAGCTCTCCCATATGGTCGACCTGCAGGCGGCCG
>4097019.1.274
CTCTAAGGCTTGGATCCAGAGTCTCCTGAACTAGACAATGCTCAGGACTGATGAGTCCGT
>pGEM-7Zf(+)_LIC-R.ATCC.html.1.26
TCCGGATCCAAGCTTATCGATTTCGAACCCGGGGTACCAAACTCGCTCCGGCGCCGGAAC
>pET-31b(+).Novagen.html.1.352
CTTCAATGGCGCCGGCAAGGTGGTGAGCATCCGCGCCTTGTTTGGCGAGAAGAATATTCA
>pDPL13.Generic.html.1.15
TCGAGGAATTCGAGCTCGCGATCGGTACCGTCGACGGATCCCGGGATCTCTAGAAGCTTA
>4165118.1.45
CCCGGGGGATCCACTAGTTCTAGAGCGGCCGCCACCGCGGTGGAGCTCGACGGATCATTT
>pET-47b(+).Novagen.html.1.26
CCATCACTCCGCGGCTCTTGAAGTCCTCTTTCAGGGACCCGGGTACCAGGATCCGAATTC
>4097017.1.288
TCCAGAGTCTCCTGAACTAGACAATGCTCAGGACTGATGAGTCCGTGAGGACGAAACTCT
>10504974.1.50
CGCGTCTGCAGAAGCTTCGAATTCGAGCTCCCGGGTACCATGGCATGCATCGATAGATCT
>287936.1.17
ATGGTACCAGCTGCAGATCTCGAGCTCGGATCCGCGACCCATTTGCTGTCCACCAGTCAT
>595764.1.86
CAGATCTGCGCGCGATCGATATCAGCGCTTTAAATTTGCGCATGCTAGCTATAGTTCTAG
>56406597.1.273
TAATTATCAGGTAGCTTATGATATGTCTGAAGATAATCCGCAACCCCGTCAAACGTGTTG
>pCITE-2a(+).Novagen.html.1.8
GCAGGTCGATCGACTCTAGAGGATCGGAGATCTCAGTGGTGGTGGTGGTGGTGCTCGAGT
>118200856.1.126
CTCTAGATAAAGCTTTAGAGCTCTTCTTAAGAAGGATCCAGATCCACTAGTGGCCTATGC
>56406608.1.132
GCCATGTTCGTCCGCTTTTGCCCTGGAGTTTGCCTTCCCTGTTTGAGAAGATGTCTCCGC
>pRNAT-H1.3_Hygro.Genscript.html.1.25
GCGGTTTAAACTTAAGCTTTCCAAAAAACTTACGCTGAGTACTTCGATCTCTTGAATCGA
>56406604.1.293
TATGTCTGAAGATAATCCGCAACCCCGTCAAACGTGTTGATAACCTGTGCCATGTGATTC
>pET-12b.Novagen.html.1.43
TACATATGCGGGCGAAACTCCTAGGAATAGTCCTGACAACCCCTATCGCGATCAGCTCTT
>3328183.2.17
CTATAGGGAGCGGCCGCAGATCTTGCAGGTCGACGATTCTATAGTGTCACCTAAATAGGA
>pExchange-6C.Stratagene.html.1.12
GGTATCGATAAGCTTGATATCGAATTCCTGCAGCCCGGGGGATCCGCCCGGGCTAGAGCG
>pShuttle2.Clontech.html.1.13
CCGAGCTCGGATCATCCAGCACAGTGGCGGCCGCTCGAGTCTAGAGGGCCCGTTTAAACG
>603191.2.14
GACTAGTAGGCCTATTATTTTTGACACCAGACAAGTTGGTAATGGTAGCGACCGGCGCTC
>pCMV-PCR.Stratagene.html.1.54
CCCTCGAGATGGAACAAGACCCGGGAAGAGCAAGCTTGATATCGCTCTTCACTTGTCGTC
>pDR720.Generic.html.1.42
TACTAGTTAACTAGTTCGATGATTAATTGTCAACAGGGGAATTCACTGGGGGGATGGGGA
>pMT_BiP_V5-Hisc.InVitrogen.html.8.1
AAGGGCCCTCTAGACTCGAGCGGCCGCCACTGTGCTGGATATCTGCAGAATTCCACCACA
>595767.1.130
TATTCCGGAGTATACGTAGCCGGCTAACGTTAACAACCGGTACCTCTAGAACTATAGCTA
>pET-31b(+).Novagen.html.1.41
ATACATATGCATACCCCAGAACACATCACCGCCGTGGTACAGCGCTTTGTGGCTGCGCTC
>4512193.1.49
CTTCGAATTCGAGCTCCCGGGTACCATGGCATGCATCGATAGATCTCGAGGCCTCGGACT
>pAN24.Generic.html.1.2
GGATCCAGCGCGCTTGGAAATCACATTTGCCAACCCGTTGCAGACGAGGCCGCTCAGGGC
>56406597.1.18
ATTTTTGTAAAGGTCTGATAATGGTCCGTTGTTTTGTAAATCAGCCAGTCGCTTGAGTAA
>118200847.1.152
GATCCAGATCCACTAGTGGCCTATGCGGCCGCGGATCTGATCCCGGGCGGGTACCTTTGA
>pAN24.Generic.html.1.9
GCGCGCTTGGAAATCACATTTGCCAACCCGTTGCAGACGAGGCCGCTCAGGGCGAGTAGA
>56406608.1.53
TTGTAAATCAGCCAGTCGCTTGAGTAAAGAATCCGGTCTGAATTTCTGAAGCCTGATGTA
>56406597.1.59
CAGCCAGTCGCTTGAGTAAAGAATCCGGTCTGAATTTCTGAAGCCTGATGTATAGTTAAT
>RR2.ATCC.html.1.35
ATAACCGTATTACCGCCTTTGAGTGAGCTGGTACCTCTAGACCCGGGCGAACGACCGAGC
>263065.1.3
TTCGATATCAAGCTTATCGATACCGTCGACCTCGAGGGGGGGCCCGGTACCCGGGGATCC
>4097015.1.31
ATGCTCAGGACTGATGAGTCCGTGAGGACGAAACTCTAAGGCTTGGATCCCCCGGGCTGC
>66815022.1.44
TTCCCCGGGAGGCCTGATATCAAGCTTGAGCTCGCGGCCGCTGCTAGCAGATCTTCTAGA
>pAX4BP.USB.html.1.59
CAACCGAGCGTTCTGAATTAATTAATCATCGTCAATCAATCACCCGGGCTGCAGTCGACT
>pSTBlue-1.Novagen.html.1.42
GCCTAGGCTCGAGAAGCTTGTCGACGAATTCAGATATCACGAATTCTGGATCCGATACGT
>8216948.1.36
GACCTGCAGGCGGCCGCACTAGTGATATCCCGCGGCCATGGCGGCCGGGAGCATGCGACG
>pAX4CM.USB.html.1.55
GGCGGCAACCGAGCGTTCTGAATTAATTAATCATCGTCAATCAATCACCCGGGCTGCAGT
>73697467.2.1
CTCAGCGGTGGCAGCAGCCAACTCAGCTTCCTTTCGGGCTTTGTTAGCAGCCGGATCAGC
>110433179.1.77
CACTATAGAACAAGTTTCGGTCCGGAATTCCCGGGATATCGCGGCCGCTTAATTAACCTC
>pT7Blue-2.Novagen.html.1.132
AGGAGAAGCCCGGGCTCTTGTCGTCGTCATCGCTGCCACCGGTACCGCTGTCGATGTGCT
>pSU2703.Generic.html.1.29
TGAGAATTACAACTTATATCGTATGGGGCTGACTTCAGGTGCTACATTTGAAGAGATAAA
>pMT_BiP_V5-Hisc.InVitrogen.html.8.6
CCCTCTAGACTCGAGCGGCCGCCACTGTGCTGGATATCTGCAGAATTCCACCACACTGGA
>3983116.1.16
GCAGGCTCTAGATTCGAAAGCGGCCGCACTAGTTGAGCTCGTCGACGTAGGCCTTTGAAT
>595767.1.160
TAACAACCGGTACCTCTAGAACTATAGCTAGCATGCGCAAATTTAAAGCGCTGATATCGA
>209573.1.165
AGACTGGATGTTTTTCGGGTGGATCCCAGAAGTAGTTTTGATGCACAGGCAACGGAGCTC
>4097019.1.176
CAGGACTGATGAGTCCGTGAGGACGAAACTCTAAGGCTTGGATCCAGAGTCTCCTGAACT
>118200847.1.58
GGTATCCTGCAGGTAGTATGCAAGAGATCTTATAGGCCTCGAGTTAACGTTCGAGGTCGA
>pRSET_CAT.InVitrogen.html.1.54
AAGCTTCGACGAGATTTTCAGGAGCTAAGGAAGCTAAAATGGAGAAAAAAATCACTGGAT
>287936.1.10
GAATTCCATGGTACCAGCTGCAGATCTCGAGCTCGGATCCGCGACCCATTTGCTGTCCAC
>4097017.1.16
CGGCCGCTCTAGACAATGCTCAGGACTGATGAGTCCGTGAGGACGAAACTCTAAGGCTTG
>pAN524.Generic.html.1.44
GTTGCAGACGAGGCCGCTCAGGGCGAGTAGAGATCGGAAGCCCATGGTGATGTCTGCTCA
>pCITE-2c(+).Novagen.html.1.28
CTAGAGGATCGGAGATCTCAGTGGTGGTGGTGGTGGTGCTCGAGTGCGGCCGCAAGCTTG
>45655410.1.8
AACGCGTTGGGAGCTCTCCCATATGGTCGACCTGCAGGCGGCCGCGAATTCACTAGTGAT
>pGEM-7Zf(+)_LIC-R.ATCC.html.1.40
TATCGATTTCGAACCCGGGGTACCAAACTCGCTCCGGCGCCGGAACCAGTTGGTACCGAA
>118200847.1.115
CGACTCTAGATAAAGCTTTAGAGCTCTTCTTAAGAAGGATCCAGATCCACTAGTGGCCTA
>pCITE-2c(+).Novagen.html.1.50
GGTGGTGGTGGTGGTGCTCGAGTGCGGCCGCAAGCTTGTCGACGGAGCTCGAATTCGGAT
>4097017.1.232
AACTAGACAATGCTCAGGACTGATGAGTCCGTGAGGACGAAACTCTAAGGCTTGGATCCA
>5420374.1.37
GCGGCCGCATCTAGAGGGCCCGGATCCCTCGAGGTCGACGAATTCGAGCTCGGCCGACTT
>118200847.1.171
CCTATGCGGCCGCGGATCTGATCCCGGGCGGGTACCTTTGAATTCCACTTAATTAAGAAG
>pET-31b(+).Novagen.html.1.242
GAGCTGACGCAGGAGGTACGCGCGGTCGCCAACGAAGCGGCCTTCGCTTTCACCGTCAGC
>4097019.1.182
TGATGAGTCCGTGAGGACGAAACTCTAAGGCTTGGATCCAGAGTCTCCTGAACTAGACAA
>209129.1.12
CTCCGACGATATTCTCATCAGTGAAATCCAGCTGGAGTTCTTTAGCAAATTTTTTTATTA
>3983116.1.9
CGAGACTGCAGGCTCTAGATTCGAAAGCGGCCGCACTAGTTGAGCTCGTCGACGTAGGCC
>pATH11.ATCC.html.1.11
TTGGGCTGCAGGTCGACTCTAGAGGATCCCCGGGCGAGCTCGAATTCCGGGGGGATCTCA
>pOSEX4.ATCC.html.1.5
GCGTCTTAAGGCGGCCGCGGTACCGGGCCCGTCGACTCTAGAGCTCTGCAGGCATGCGAT
>pSL180.Generic.html.1.24
CGACCTGAGGTAATTATAACCCGGGCCCTATATATGGATCCAATTGCAATGATCATCATG
>pCITE-2c(+).Novagen.html.1.68
CGAGTGCGGCCGCAAGCTTGTCGACGGAGCTCGAATTCGGATCCGATTATGGGTGGTGGC
>pRSET_CAT.InVitrogen.html.1.35
GCTGGTACCATGGAATTCGAAGCTTCGACGAGATTTTCAGGAGCTAAGGAAGCTAAAATG
>208126.1.62
GTGCCTTTACCGATAACTTCCAGAGACTGGATGTTTTTCGGGTGGATCCCAGAAGTAGTT
>pET-12a.Novagen.html.1.26
CTTTAAGAAGGAGATATACATATGCGGGCGAAACTCCTAGGAATAGTCCTGACAACCCCT
>pET-41a(+).Novagen.html.1.25
GAATTCTGTACAGGCCTTGGCGCGCCTGCAGGCGAGCTCCGTCGACAAGCTTGCGGCCGC
>pET-12c.Novagen.html.1.63
AGGAATAGTCCTGACAACCCCTATCGCGATCAGCTCTTTTGCGTCGACGGGGATCCGGCT
>125976391.1.2
TAGACTAGGTGGATCCCGGGCCCGCGGTACCGTCGACTGCAGAATTCGAAGCTTGAGCTC
>118200845.1.22
CGCAGACCTAGGAAAGCTAGCTATACGCGTTATACCGGTATCCTGCAGGTAGCATGCAAG
>48995599.1.133
AATAGGCCTAGGATGCATATGGCGGCCGCCTGCAGCTGGCGCCATCGATACGCGTACGTC
>pSE280.Invitrogen.html.1.79
GGCGCCAGCTGCAGGCGGCCGCCATATGCATCCTAGGCCTATTAATATTCCGGAGTATAC
>4165113.1.73
GCCGCCACCGCGGTGGAGCTCGACGGATCATTTATTCTGCCTCCCAGAGCCTGATAAAAA
>pAX4CM.USB.html.1.35
TTGCTGCATAAAAAACGCCCGGCGGCAACCGAGCGTTCTGAATTAATTAATCATCGTCAA
>pTriEx-1.Novagen.html.1.2
CTTAGTGATGGTGATGGTGATGGTGGTGCTCGAGATCCTCGGGGTCTTCCGGGGCGAGTT
>pET-44a(+).Novagen.html.1.32
GACGACGACAAGAGTCCGGGAGCTCGTGGATCCGAATTCTGTACAGGCGCGCCTGCAGGA
>45862365.1.60
ATTCTCCCGGGTGGATCCAAGGCCTTCTAGAAAAACTCGAGAACGTTGGGCCCCAATTGG
>4097019.1.4
CCACCGCGGTGGCGGCCGCTCTAGACAATGCTCAGGACTGATGAGTCCGTGAGGACGAAA
>18766962.1.5
CGCAAGCTTGCATGCCTGCAGGTCGACTCTAGAGGATCCCCGGGTACCGAGCTCGAATTC
>56406597.1.142
CGCTTTTGCCCTGGAGTTTGCCTTCCCTGTTTGAGAAGATGTCTCCGCCGATGCTTTTCC
>pSE280.Invitrogen.html.1.216
GCGCGCAGATCTGTCATGATGATCATTGCAATTGGATCCATATATAGGGCCCGGGTTATA
>8216948.1.4
ATCCAACGCGTTGGGAGCTCTCCCATATGGTCGACCTGCAGGCGGCCGCACTAGTGATAT
>27573262.1.5
GTACGCTCGTGCTGCTGCTCGTCAGGCTCGTGCTGGTACCTCGGATCCGAATTCGAGCTC
>11991616.1.40
GGTCGACCTGCAGGCGGCCGCAAGCTTGGGCCCGAATTCAGATCTGCATGCGAGTTTAAA
>pET-48b(+).Novagen.html.1.13
AAGTCCTCTTTCAGGGACCCGGGTACCAGGATCCGAATTCTGTACAGGCCTTGGCGCGCC
>66815022.1.49
CGGGAGGCCTGATATCAAGCTTGAGCTCGCGGCCGCTGCTAGCAGATCTTCTAGACTCGA
>57790551.1.20
GCCCAAGCTTCTCGAGGAATTCCTGCAGCCCGGGGGATCCACTAGTGAGCTCATGCATGA
>8346640.2.67
TTGCAATGATCATCATGACAGATCTGCGCGCGATCGATATCAGCGCTTTAAATTTCGCAT
>110433179.1.56
CCATTAGGCCTATTTAGGTGACACTATAGAACAAGTTTCGGTCCGGAATTCCCGGGATAT
>pSL180.Generic.html.1.78
ATCATGACAGATCTGCGCGCGATCGATATCAGCGCTTTAAATTTGCGCATGCTAGCTATA
>4097019.1.380
AATGCTCAGGACTGATGAGTCCGTGAGGACGAAACTCTAAGGCTTGGATCCAGAGTCTCC
>pTriEx-1.Novagen.html.1.17
GGTGATGGTGGTGCTCGAGATCCTCGGGGTCTTCCGGGGCGAGTTCTGGCTGGCTTGCAC
>4165113.1.13
GTCACGCGTCCATGGAGATCTCGAGGCCTGCAGCCCGGGGGATCCACTAGTTCTAGAGCG
>8346634.2.107
TCAGCGCTTTAAATTTCGCATGCTAGAACGTTAGCCGGCTACGTATACTCCGGAATATTA
>pMT_BiP_V5-Hisc.InVitrogen.html.8.4
GGCCCTCTAGACTCGAGCGGCCGCCACTGTGCTGGATATCTGCAGAATTCCACCACACTG
>56406608.1.38
TAATGGTCCGTTGTTTTGTAAATCAGCCAGTCGCTTGAGTAAAGAATCCGGTCTGAATTT
>4097013.1.7
CCGCGGTGGCGGCCGCTCTAGACAATGCTCAGGACTGATGAGTCCGTGAGGACGAAACTC
>pET-31b(+).Novagen.html.1.319
CAAGACCGTAGTTGCGCCCATCGATCACTTTCGCTTCAATGGCGCCGGCAAGGTGGTGAG
>pAX4CP.USB.html.1.70
TTCTGAATTAATTAATCATCGTCAATCAATCACCCGGGCTGCAGTCGACTCTAGATCTGG
>56406597.1.145
TTTTGCCCTGGAGTTTGCCTTCCCTGTTTGAGAAGATGTCTCCGCCGATGCTTTTCCCCG
>56406597.1.190
CGATGCTTTTCCCCGGAGCGACGTCTGCAAGGTTCCCTTTTGATGCCACCCAGCCGAGGG
>4165113.1.55
TCCACTAGTTCTAGAGCGGCCGCCACCGCGGTGGAGCTCGACGGATCATTTATTCTGCCT
>56406608.1.112
ATAGTTAATATCCGCTTCACGCCATGTTCGTCCGCTTTTGCCCTGGAGTTTGCCTTCCCT
>pET-48b(+).Novagen.html.1.65
GGCGCGCCCGACGTCCGTCGACAAGCTTGCGGCCGCAGAGCTCGCTCTGGTGCCACGCGG
>pCR2.1.InVitrogen.html.1.57
GGCTTAAGCCGAATTCCAGCACACTGGCGGCCGTTACTAGTGGATCCGAGCTCGGTACCA
>113073444.1.4
AGCGTGAAGCTTGCATGCCTGCAGGTCGACTCTAGACACGGGGTGGTTTAAACGCGGCCG
>4512193.1.5
CACGGCGATATCGGATCCATATGACGTCGACGCGTCTGCAGAAGCTTCGAATTCGAGCTC
>54043009.1.17
CGGGCCCAAGCTTCTCGAGGAATTCCTGCAGCCCGGGGGATCCACTAGTGAGCTCATGCA
>4097019.1.629
AGGCTTGGATCCAGAGTCTCCTGAACTAGACAATGCTCAGGACTGATGAGTCCGTGAGGA
>81345491.1.20
TGCGGGTGGCTCCAAGCGCTGAGACCATGGTCCCCCTGCAGGTCGACCTCGAGGGATCCC
>4097013.1.71
GCTTGGATCCAGAGTCTCCTGAACTAGTCCAAGCTTATCGATACCGTCGACCTCGAGGGG
>SSEV19.Generic.html.1.239
GGATCCTCTAGAGTCGACCTGCAGGCATGCAAGCTTCGATGGAATTCCCTCCGGGAGCTA
>54043009.1.7
CGCGAGGTACCGGGCCCAAGCTTCTCGAGGAATTCCTGCAGCCCGGGGGATCCACTAGTG
>4097017.1.114
ATGAGTCCGTGAGGACGAAACTCTAAGGCTTGGATCCAGAGTCTCCTGAACTAGACAATG
>47132183.1.14
TACCGGGCCCAAGCTTCTCGAGGAATTCCTGCAGCCCGGGGGATCCACTAGTGAGCTCAT
>pMIB_V5-Hisb.InVitrogen.html.1.20
ACTGTGCTGGATATCTGCAGAATTCCACCACACTGGACTAGTGGATCCGAGCTCGGTACC
>pCITE-2a(+).Novagen.html.1.17
TCGACTCTAGAGGATCGGAGATCTCAGTGGTGGTGGTGGTGGTGCTCGAGTGCGGCCGCA
>4097017.1.106
CAGGACTGATGAGTCCGTGAGGACGAAACTCTAAGGCTTGGATCCAGAGTCTCCTGAACT
>1052556.1.13
GCAAGCTTGAATTCATCGATATCTAGATCTCGAGCTCGCGAAAGCTAGCTTGCATGCCTG
>118200847.1.38
CTAGCTATACGCGTTATACCGGTATCCTGCAGGTAGTATGCAAGAGATCTTATAGGCCTC
>595764.1.201
TAGGATGCATATGGCGGCCGCCTGCAGCTGGCGCCATCGATACGCGTACGTCGCGACCGC
>pCR2.1.InVitrogen.html.1.52
AATTCGGCTTAAGCCGAATTCCAGCACACTGGCGGCCGTTACTAGTGGATCCGAGCTCGG
>pT7T3_18U.Stratagene.html.1.98
CCCGGGTTTTTTTTTTTTTTTTTTGGGGGGGGGGGGGTGCAGGCATGCAAGCTTATTCCC
>pQE-TriSystem.Qiagen.html.1.42
TGCACGTGTATACAGCTGTGCGGCCGCAAGCTTCGAACCGGTACCGTCGACCTGCAGGCG
>4586830.1.6
AGCTAGCCCAAGCTTGCATGCCTGCAGGTTTAAACAGTCATTTAAATCGACTCTAGACTT
>pET-52b(+).Novagen.html.1.44
GAGCGGAACTACCGCGTGGCACCAGAGCGAGCTCTGCGGCCGCGTCGACTTGTACAGGAT
>pSE280.Invitrogen.html.1.154
TAACAACCGGTACCTCTAGAACTATAGCTAGCATGCGCAAATTTAAAGCGCTGATATCGA
>4097019.1.89
CTGAACTAGACAATGCTCAGGACTGATGAGTCCGTGAGGACGAAACTCTAAGGCTTGGAT
>pSE280.Invitrogen.html.1.93
GCGGCCGCCATATGCATCCTAGGCCTATTAATATTCCGGAGTATACGTAGCCGGCTAACG
>595767.1.238
TGATGATCATTGCAATTGGATCCATATATAGGGCCCGGGTTATAATTACCTCAGGTCGAC
>5420374.1.27
GCTTATGCATGCGGCCGCATCTAGAGGGCCCGGATCCCTCGAGGTCGACGAATTCGAGCT
>12082761.1.24
TGGCCGCGGGATATCACTAGTGCGGCCGCCTGCAGGTCGACGGGCCCGGGATCCGATATC
>3139056.1.122
ACCTGCAGGCATGCAAGCTCCAGCTGCTCGAGTTCTATAGTGTCACCTAAATCGTATGTG
>pAN561H.Generic.html.1.75
AAAGTTTCGGCCGGCGTATTGGGTGTTACGGAGCATTCACTAGGCAACCATGCATGGTTA
>413806.1.8
GCGGCCGCCCTGCAGGCCTCGAGTTCGAATCTAGAAGATCTGGTACCGAGCTCGAATTCC
>pET-48b(+).Novagen.html.1.75
ACGTCCGTCGACAAGCTTGCGGCCGCAGAGCTCGCTCTGGTGCCACGCGGTAGTAAAGAA
>66815022.1.13
AAGTCGACGGATCCCATATATGACTAGTGAATTCCCCGGGAGGCCTGATATCAAGCTTGA
>pRSET_CAT.InVitrogen.html.1.122
GTTGATATATCCCAATCGCATCGTAAAGAACATTTTGAGGCATTTCAGTCAGTTGCTCAA
>pET-17xb.Novagen.html.1.31
TCCACTAGTAACGGCCGCCAGTGTGCTGGAATTCTGCAGATATCCATCACACTGGCGGCC
>pET-40b(+).Novagen.html.1.5
GGCTTCTCCTCAACCATGGCGATATCGGATCCGAATTCGAGCTCCGTCGACAAGCTTGCG
>118200847.1.24
CAGACCTAGGAAAGCTAGCTATACGCGTTATACCGGTATCCTGCAGGTAGTATGCAAGAG
>pT7Blue.Novagen.html.1.20
GGGATCCGATATCCATATGACTAGTAGATCCTCTAGAGTCGACCTGCAGGCATGCAAGCT
>8346634.2.123
CGCATGCTAGAACGTTAGCCGGCTACGTATACTCCGGAATATTAATAGGCCTAGGATGCA
>pRSET_CAT.InVitrogen.html.1.416
GCTGATGCCGCTGGCGATTCAGGTTCATCATGCCGTCTGTGATGGCTTCCATGTCGGCAG
>pAN524.Generic.html.1.49
AGACGAGGCCGCTCAGGGCGAGTAGAGATCGGAAGCCCATGGTGATGTCTGCTCAAGCGG
>3139056.1.128
AGGCATGCAAGCTCCAGCTGCTCGAGTTCTATAGTGTCACCTAAATCGTATGTGTATGAT
>56406597.1.201
CCCGGAGCGACGTCTGCAAGGTTCCCTTTTGATGCCACCCAGCCGAGGGCTTGTGCTTCT
>8346634.2.29
TGAGGTAATTATAACCCCGGGCCCTATATATGGATCCAATTGCAATGATCATCATGACAG
>pCR2.1.InVitrogen.html.1.50
AGAATTCGGCTTAAGCCGAATTCCAGCACACTGGCGGCCGTTACTAGTGGATCCGAGCTC
>pOSEX4.ATCC.html.1.7
GTCTTAAGGCGGCCGCGGTACCGGGCCCGTCGACTCTAGAGCTCTGCAGGCATGCGATAT
>pET-31b(+).Novagen.html.1.310
TCAGGGCCGCAAGACCGTAGTTGCGCCCATCGATCACTTTCGCTTCAATGGCGCCGGCAA
>4165118.1.33
CGAGGCCTGCAGCCCGGGGGATCCACTAGTTCTAGAGCGGCCGCCACCGCGGTGGAGCTC
>56406608.1.80
AGAATCCGGTCTGAATTTCTGAAGCCTGATGTATAGTTAATATCCGCTTCACGCCATGTT
>pRSET_CAT.InVitrogen.html.1.151
ACATTTTGAGGCATTTCAGTCAGTTGCTCAATGTACCTATAACCAGACCGTTCAGCTGGA
>48995599.1.89
TACCGGTTGTTAACGTTAGCCGGCTACGTATACTCCGGAATATTAATAGGCCTAGGATGC
>287941.1.16
ATCTGCAGCTGGTACCATGGAATTCGAAGCTTGATCCCGACCCATTTGCTGTCCACCAGT
>1490528.2.18
AGTAGGCCTATTATTTTTGACACCAGACAAGTTGGTAATGGTAGCGACCGGCGCTCAGTT
>pSL190.Generic.html.1.28
CACTAGTACTTCTCGAGCTCTGTACATGTCCGCGGTCGCGACGTACGCGTATCGATGGCG
>SSEV19.Generic.html.1.121
GGGATAGGTTACGTTGGTGTAGATGGGCGCATCGTAACCGTGCATCTGCCAGTTTGAGGG
>pCITE-2c(+).Novagen.html.1.65
GCTCGAGTGCGGCCGCAAGCTTGTCGACGGAGCTCGAATTCGGATCCGATTATGGGTGGT
>4165110.1.21
GGCGGCCGCTCTAGATTTCAGTGCAATTTATCTCTTCAAATGTAGCACCTGAAGTCAGCC
>13446792.1.29
TAGTGGATCCCCCGGGATGCATGAATTCAAGCTTATCGATGTCGACAGGCCTTAAGGGCC
>56406604.1.149
CCCTGGAGTTTGCCTTCCCTGTTTGAGAAGATGTCTCCGCCGATGCTTTTCCCCGGAGCG
>4097017.1.233
ACTAGACAATGCTCAGGACTGATGAGTCCGTGAGGACGAAACTCTAAGGCTTGGATCCAG
>56406608.1.192
CGATGCTTTTCCCCGGAGCGACGTCTGCAAGGTTCCCTTTTGATGCCACCCAGCCGAGGG
>4165118.1.65
TAGAGCGGCCGCCACCGCGGTGGAGCTCGACGGATCATTTATTCTGCCTCCCAGAGCCTG
>pRSF-1.Novagen.html.1.101
TCGACCTGCAGGCGCGCCGTGTACACGAGCTCCCAATTGGGATCCGGACTCTTGTCGTCG
>pET-12b.Novagen.html.1.36
GGAGATATACATATGCGGGCGAAACTCCTAGGAATAGTCCTGACAACCCCTATCGCGATC
>pT7Blue-2.Novagen.html.1.56
AGCTTGTCGACCAGATATCGGAATTCTATAGTGTCACCTAAATAAGGATCCGATACGTAA
>48995599.1.108
CCGGCTACGTATACTCCGGAATATTAATAGGCCTAGGATGCATATGGCGGCCGCCTGCAG
>595764.1.206
TGCATATGGCGGCCGCCTGCAGCTGGCGCCATCGATACGCGTACGTCGCGACCGCGGACA
>29569706.1.17
TCTGGCCCTTAAGGCCTGTCGACATCGATAAGCTTGAATTCATGCATCCCGGGGGATCCA
>4165113.1.64
TCTAGAGCGGCCGCCACCGCGGTGGAGCTCGACGGATCATTTATTCTGCCTCCCAGAGCC
>pET-38b(+).Novagen.html.1.6
ACCATGGTGATATCGGATCCGAATTCTGTACACCTGCAGGACGTCAAGCTTGCGGCCGCA
>pSL190.Generic.html.1.244
CATTGCAATTGGATCCATATATAGGGCCCGGGTTATAATTACCTCAGGTCGACGTCCCAT
>pRSF-1.Novagen.html.1.1
CTAGGTTAATTAAGCTGCGCTAGTAGACGAGTCCATGTGCTGGCGTTCAAATTTCGCAGC
>pSU2703.Generic.html.1.32
GAATTACAACTTATATCGTATGGGGCTGACTTCAGGTGCTACATTTGAAGAGATAAATTG
>SSEV19.Generic.html.1.151
ATCGTAACCGTGCATCTGCCAGTTTGAGGGGACGACGACCGTATCGGCCTCAGGAAGATC
>4322592.1.45
TGGTCGACCTGCAGGCGGCCGCACTAGTGATATCCCGCGGCCATGCCATTGGTTACCTGG
>110433179.1.29
ACAATTTCACACAGGAAACAGCTATGACCATTAGGCCTATTTAGGTGACACTATAGAACA
>pCMV-PCR.Stratagene.html.1.73
CCCGGGAAGAGCAAGCTTGATATCGCTCTTCACTTGTCGTCGTCAATGAATTCCTGCAGC
>pSE280.Invitrogen.html.1.249
GGATCCATATATAGGGCCCGGGTTATAATTACCTCAGGTCGACGTCCCATGTGCAGGTGC
>pZP19.Generic.html.1.1
CAAGCTTGCATGCCTGCAGGTCGACTCTAGAGGATCCCCCTCTAGAGGATCCCCTCGAGA
>4097019.1.226
CTCCTGAACTAGACAATGCTCAGGACTGATGAGTCCGTGAGGACGAAACTCTAAGGCTTG
>8346640.2.121
TCGCATGCTAGAACGTTAGCCGGCTACGTATACTCCGGAATATTAATAGGCCTAGGATGC
>pK.ATCC.html.1.18
TCGTACGCGTGCCGGCGCCTCGAGACTAGTGCGCGCTAGCTATCGATTCGCGAGCGGCCG
>11991616.1.39
TGGTCGACCTGCAGGCGGCCGCAAGCTTGGGCCCGAATTCAGATCTGCATGCGAGTTTAA
>pSU2703.Generic.html.1.28
ATGAGAATTACAACTTATATCGTATGGGGCTGACTTCAGGTGCTACATTTGAAGAGATAA
>3139056.1.131
CATGCAAGCTCCAGCTGCTCGAGTTCTATAGTGTCACCTAAATCGTATGTGTATGATACA
>pET-12b.Novagen.html.1.67
GAATAGTCCTGACAACCCCTATCGCGATCAGCTCTTTTGCGTCGACGGATCCGGCTGCTA
>pET-48b(+).Novagen.html.1.126
AGTAAAGAAACCGCTGCTGCTAAATTCGAACGCCAGCACATGGACAGCTCTACTTCTGCT
>pDK101.ATCC.html.1.20
GGAGCTCTCCCATATGGTCGACCTGCAGGCGGCCGCACTAGTGATATCCCGCGGCCATGG
>pET-41Ek_LIC.Novagen.html.1.14
TCAACCATGGATATCGGGGATCCGAATTCTGTACAGGCCTTGGCGCGCCTGCAGGCGAGC
>595764.1.177
TATACTCCGGAATATTAATAGGCCTAGGATGCATATGGCGGCCGCCTGCAGCTGGCGCCA
>pMR101.ATCC.html.1.3
GGCTAGCATGACTGGTGGACAGCAAATGGGTCGGATCCGGCTGCTAACAAAGCCCGAAAG
>pRSFDuet-1.Novagen.html.1.31
TTTACCAGACTCGAGGGTACCGACGTCAGCGATCGCGTGGCCGGCCGATATCCAATTGAG
>pCR1000.InVitrogen.html.1.32
CGATATCGAAACCCTTCTCACCTCGGCCGATAAGCTTTTAATTAAACTAGTGAGCTCGGT
>litmus28i.New_England_Biolabs.html.1.45
AGCGAATTCGTGGATCCAGATATCCTGCAGAGAAGCTTGGCGCCAGCCGGCTTCAATTGC
>pCITE-2b(+).Novagen.html.1.32
AGAGGATCGGAGATCTCAGTGGTGGTGGTGGTGGTGCTCGAGTGCGGCCGCAAGCTTGTC
>pTRE-Shuttle2.Clontech.html.1.31
CGGCCGCGCTAGCACGCGTCAGCTGACTAGAGGATCCCCGGGTACCGAGCTCGAATTCGG
>208744.1.94
CAGCTTTCTCGAGGTACCCTCCAAGGGTCCTCCTGAAAATGTTCTATGTTATGTTAGTAT
>4097019.1.257
AGTCCGTGAGGACGAAACTCTAAGGCTTGGATCCAGAGTCTCCTGAACTAGACAATGCTC
>4097019.1.509
CTGAACTAGACAATGCTCAGGACTGATGAGTCCGTGAGGACGAAACTCTAAGGCTTGGAT
>55274248.1.23
CGACGGTATCGATAAGCTTGATATCGAATTCCTGCAGCCCGGGGGATCCACTAGTTCTAT
>pCITE-2b(+).Novagen.html.1.47
TCAGTGGTGGTGGTGGTGGTGCTCGAGTGCGGCCGCAAGCTTGTCGACGGAGCTCGAATT
>pMAL-P2x.New_England_Biolabs.html.1.5
CAGTGCCAAGCTTGCCTGCAGGTCGACTCTAGAGGATCCGAATTCTGAAATCCTTCCCTC
>pT7Blue-2.Novagen.html.1.80
TCTATAGTGTCACCTAAATAAGGATCCGATACGTAACGCGTCTGCAGTTTTGAGGAGAAG
>pET-31b(+).Novagen.html.1.133
GTTTGCCGATGACGCCACGGTGGAAGACCCCGTGGGTTCCGAGCCCAGGTCCGGTACGGC
>pET-44b(+).Novagen.html.1.30
GATGACGACGACAAGAGTCCGGAGCTCGTGGATCCGAATTCTGTACAGGCGCGCCTGCAG
>118200847.1.102
TAACGTTCGAGGTCGACTCTAGATAAAGCTTTAGAGCTCTTCTTAAGAAGGATCCAGATC
>310807.1.11
CAGGTCGACGGATCCCAAGCTTCTTCTAGAGGTACCGCATGCGATATCGAGCTCTCCCGG
>pCR3.InVitrogen.html.1.16
TGCTCGAGCGGCCGCCAGTGTGATGGATATCTGCAGAATTCCAGCACACTGGCGGCCGTT
>pATH2.ATCC.html.1.12
AGCTTATCATCGATAAGCTTGGGCTGCAGGTCGACTCTAGAGGATCCCCGGGGATCTCAA
>pET-43.1Ek_LIC.Novagen.html.1.27
AGCTCGTGGATCCGAATTCTGTACAGGCGCGCCTGCAGGACGTCGACGGTACCATCGATA
>pBK614.Generic.html.1.40
TACCCAAAAGTATAAATGCCTGAACAATTAGTTTAGATCCGAGATAGGAGCTTGATATCG
>209573.1.212
GGCAACGGAGCTCAGCGTATAAGTCAGAGTCCAAGCTTTCTTCTTTACCTTTAGCCAGGT
>56406604.1.67
GCTTGAGTAAAGAATCCGGTCTGAATTTCTGAAGCCTGATGTATAGTTAATATCCGCTTC
>4097017.1.28
ACAATGCTCAGGACTGATGAGTCCGTGAGGACGAAACTCTAAGGCTTGGATCCAGAGTCT
>47132203.1.5
TTCGCGAGGTACCGGGCCCAAGCTTCTCGAGGAATTCCTGCAGCCCGGGGGATCCACTAG
>pAX4CP.USB.html.1.69
GTTCTGAATTAATTAATCATCGTCAATCAATCACCCGGGCTGCAGTCGACTCTAGATCTG
>pT7Blue.Novagen.html.1.13
GTACCCGGGGATCCGATATCCATATGACTAGTAGATCCTCTAGAGTCGACCTGCAGGCAT
>48995608.1.18
GGGGCGGAATTGGCCGCCCTAGATGCATGCTCGACGCGTACGTCGCGACCGCGGACATGT
>4165118.1.16
CGCGTCCATGGAGATCTCGAGGCCTGCAGCCCGGGGGATCCACTAGTTCTAGAGCGGCCG
>4165118.1.8
CGACGTCACGCGTCCATGGAGATCTCGAGGCCTGCAGCCCGGGGGATCCACTAGTTCTAG
>pSE280.Invitrogen.html.1.250
GATCCATATATAGGGCCCGGGTTATAATTACCTCAGGTCGACGTCCCATGTGCAGGTGCT
>pRNAT-H1.3_Hygro.Genscript.html.1.42
TTTCCAAAAAACTTACGCTGAGTACTTCGATCTCTTGAATCGAAGTACTCAGCGTAAGCG
>p453.Generic.html.1.21
ATAAATTAGAATAGTTTCAATTTTTAAGCTATTTATAGCATAGAAAAAAACAAAATGAAA
>pT7T3_18U.Stratagene.html.1.91
TCGAGCTCCCGGGTTTTTTTTTTTTTTTTTTGGGGGGGGGGGGGTGCAGGCATGCAAGCT
>pExchange-6C.Stratagene.html.1.1
GAGTTGTCGACGGTATCGATAAGCTTGATATCGAATTCCTGCAGCCCGGGGGATCCGCCC
>pATH11.ATCC.html.1.10
CTTGGGCTGCAGGTCGACTCTAGAGGATCCCCGGGCGAGCTCGAATTCCGGGGGGATCTC
>pTZ57R.Fermentas.html.2.17
GGGAAAGCTTGCATGCAGGCCTCTGCAGTCGACGGGCCCGGGATCCGATATCTAGATGCA
>pSK15.Generic.html.1.1
CGAATTCGAGCTCGGTACCCGGGGATCCTCTAGAGTCAATCCGGATGAAGCCGGGCGTTA
>4165118.1.3
ACCGTCGACGTCACGCGTCCATGGAGATCTCGAGGCCTGCAGCCCGGGGGATCCACTAGT
>p453.Generic.html.1.74
AATGAAATTCTACTATATTTTTGAGCTCGGGGTACCCGGGGATCCTCTAGAGTCGACCTG
>pES2.Generic.html.1.30
ATTGTCAAGTAATTCGAGCTCGGTACCCGGGGATCCTCTAGAGTCGACCTGCAGGCATGC
>4097019.1.243
GCTCAGGACTGATGAGTCCGTGAGGACGAAACTCTAAGGCTTGGATCCAGAGTCTCCTGA
>pETcoco-2.Novagen.html.1.139
GTCGTCATCACCAGTTGGCGGTGGCGAGTCCATGTGCTGGCGTTCAAATTTCGCAGCAGC
>287938.1.15
TCCATGGTACCAGCTGCAGATCTCGAGCTCGGATCCGACCCATTTGCTGTCCACCAGTCA
>124491158.1.12
AAGATCTGTCGACGGTATCGATAAGCTTGATATCGAATTCCTGCAGCCCGGGGGATCCAC
>1673614.1.4
CCGCACGTGTAACTTAAGTCTAGAGTCGACGGTACCAAGAATTCCATGGATATCCCGGGG
>4097019.1.370
TGAACTAGACAATGCTCAGGACTGATGAGTCCGTGAGGACGAAACTCTAAGGCTTGGATC
>287939.1.4
TCAAGCTTCGAATTCCATGGTACCAGCTGCAGATCTCGAGCTCGGATCCGACCCATTTGC
>pET-48b(+).Novagen.html.1.81
GTCGACAAGCTTGCGGCCGCAGAGCTCGCTCTGGTGCCACGCGGTAGTAAAGAAACCGCT
>pGAPZalphaC.InVitrogen.html.1.7
GCGGCCGCCGCGGCTCGAGGTACCGATCCGAGACGGCCGGCTGGGCCACGTGAATTCATC
>595764.1.27
ACCTGAGGTAATTATAACCCGGGCCCTATATATGGATCCAATTGCAATGATCATCATGAC
>48995599.1.163
TGCAGCTGGCGCCATCGATACGCGTACGTCGCGACCGCGGACATGTACAGAGCTCGAGAA
>4097017.1.160
TGAACTAGACAATGCTCAGGACTGATGAGTCCGTGAGGACGAAACTCTAAGGCTTGGATC
>pSPTBM21.Boehringer.html.1.10
CATGGGATATCGCATGCCTGCAGAGCTCTAGAGTCGACGGGCCGGGTACCGCGGCCGCCT
>4097019.1.337
GACGAAACTCTAAGGCTTGGATCCAGAGTCTCCTGAACTAGACAATGCTCAGGACTGATG
>pRSET_CAT.InVitrogen.html.1.304
CAGCCAATCCCTGGGTGAGTTTCACCAGTTTTGATTTAAACGTGGCCAATATGGACAACT
>pBSL86.ATCC.html.2.8
GCTCGGTACCCGGGGATCCTCTAGAGTCGACCTGCAGGCATGCAAGCTTGGGCGAACCCC
>pSL180.Generic.html.1.127
TGCTAGCTATAGTTCTAGAGGTACCGGTTGTTAACGTTAGCCGGCTACGTATACTCCGGA
>595764.1.187
AATATTAATAGGCCTAGGATGCATATGGCGGCCGCCTGCAGCTGGCGCCATCGATACGCG
>pET-43.1Ek_LIC.Novagen.html.1.92
TCGAAGCTTGCGGCCGCACAGCTGTATACACGTGCAAGCCAGCCAGAACTCGCTCCTGAA
>4097019.1.502
GAGTCTCCTGAACTAGACAATGCTCAGGACTGATGAGTCCGTGAGGACGAAACTCTAAGG
>595767.1.143
ACGTAGCCGGCTAACGTTAACAACCGGTACCTCTAGAACTATAGCTAGCATGCGCAAATT
>56406597.1.293
ATATGTCTGAAGATAATCCGCAACCCCGTCAAACGTGTTGATAACCTGTGCCATGGCGAT
>56406597.1.102
CCTGATGTATAGTTAATATCCGCTTCACGCCATGTTCGTCCGCTTTTGCCCTGGAGTTTG
>4097017.1.119
TCCGTGAGGACGAAACTCTAAGGCTTGGATCCAGAGTCTCCTGAACTAGACAATGCTCAG
>209573.1.57
CTTCTTGATACGTGGAGCGTCCGGATCTAGACAGATTTTACGACCGTCTTTCAGAGTAGC
>73697467.2.36
GGGCTTTGTTAGCAGCCGGATCAGCTTGCATGCCTGCAGGTCGACTCTAGAGGATCCCCG
>1017801.1.28
TCCAAAGAATTCAAAAAGCTTCTCGAGAGTACTTCTAGAGCGGCCGCGGGCCCATCGATT
>113204803.1.11
GCCGCAAGCTTGCATGCCTGCAGGTCGACTCTAGAGGATCCCCGGGTACCGAGCTCGAAT
>pRSET_CAT.InVitrogen.html.1.21
GCTCGAGATCTGCAGCTGGTACCATGGAATTCGAAGCTTCGACGAGATTTTCAGGAGCTA
>pT7Blue-2.Novagen.html.1.15
GGCCCCCACACGTGTGGTCTAGAGCTAGCCTAGGCTCGAGAAGCTTGTCGACCAGATATC
>p453.Generic.html.1.39
AATTTTTAAGCTATTTATAGCATAGAAAAAAACAAAATGAAATTCTACTATATTTTTGAG
>5420374.1.16
AGAATACTCAAGCTTATGCATGCGGCCGCATCTAGAGGGCCCGGATCCCTCGAGGTCGAC
>118200856.1.89
GAGATCTTATAGGCCTCGAGTTAACGTTCGAGGTCGACTCTAGATAAAGCTTTAGAGCTC
>pDR720.Generic.html.1.46
AGTTAACTAGTTCGATGATTAATTGTCAACAGGGGAATTCACTGGGGGGATGGGGAGTAA
>pET-41b(+).Novagen.html.1.12
ATATCGGGGATCCGAATTCTGTACAGGCCTTGGCGCGCCTGCAGGCGAGCTCCGTCGACA
>pTZ57R.Fermentas.html.2.37
CTCTGCAGTCGACGGGCCCGGGATCCGATATCTAGATGCATTCGCGAGGTACCGAGCTCG
>pET-44b(+).Novagen.html.1.101
TACCATCGATACGCGTTCGAAGCTTGCGGCCGCACAGCTGTATACACGTGCAAGCCAGCC
>16930719.1.6
CGGTACCCGGGGATCCTCTAGATCTCGAGGCCTGATCATCGATGGGCCCATGGCTAGCGG
>pQE-TriSystem_Strep.Qiagen.html.1.24
CAAGCTTCGAACCGGTACCGTCGACCTGCAGGCGCGCCGAGATCTGAGAATTCGGATCCA
>118200854.1.108
CTAGATAAAGCTTTAGAGCTCTTCTTAAGAAGGATCCAGATCCACTAGTGGCCTATGCGG
>47132199.1.8
TCGCGAGGTACCGGGCCCAAGCTTCTCGAGGAATTCCTGCAGCCCGGGGGATCCACTAGT
>pETcoco-2.Novagen.html.1.98
CGCGCCTGGACGTCATCGATGCGATCGCCCGGGCTCTTGTCGTCGTCATCACCAGTTGGC
>208126.1.56
CAGTGAGTGCCTTTACCGATAACTTCCAGAGACTGGATGTTTTTCGGGTGGATCCCAGAA
>pET-44a(+).Novagen.html.1.61
ATCCGAATTCTGTACAGGCGCGCCTGCAGGACGTCGACGGTACCATCGATACGCGTTCGA
>4322592.1.16
GCATCCAACGCGTTGGGAGCTCTCCCATATGGTCGACCTGCAGGCGGCCGCACTAGTGAT
>54043009.1.53
GGGATCCACTAGTGAGCTCATGCATGATCGAGCTCGAATTAGCTTCAAAAGCGCTCTGAA
>208742.1.4
GAAACATACCTTTGGGTCCTTTGGCCAATCCCGGGGATCCTCTAGAGTCGACCTGCAGGC
>310805.1.8
CGGGAGAGCTCGATATCGCATGCGGTACCTCTAGAAGAAGCTTGGGATCCGTCGACCTGC
>pSL190.Generic.html.1.216
CGATCGCGCGCAGATCTGTCATGATGATCATTGCAATTGGATCCATATATAGGGCCCGGG
>pTriplEx2.Clontech.html.1.50
GCTCGAGTCTAGAGTCGACTGGGCCGAGGCGGCCGGATCCTGCAGGCCATAATGGCCGAA
>pEYFP.Clontech.html.2.24
CCTATTATTTTTGACACCAGACAAGTTGGTAATGGTAGCGACCGGCGCTCAGTTGGAATT
>13446792.1.42
GGGATGCATGAATTCAAGCTTATCGATGTCGACAGGCCTTAAGGGCCAGATCTTGGGCCC
>pMAL-cri.New_England_Biolabs.html.1.17
CGACTCTAGAGGATCCGAATTCTGAAATCCTTCCCTCGATCACGAGAGAGGACGGTACCG
>56406597.1.88
CTGAATTTCTGAAGCCTGATGTATAGTTAATATCCGCTTCACGCCATGTTCGTCCGCTTT
>3139056.1.114
TAGAGTCGACCTGCAGGCATGCAAGCTCCAGCTGCTCGAGTTCTATAGTGTCACCTAAAT
>8216950.4.7
CAACGCGTTGGGAGCTCTCCGGATCCAAGCTTATCGATTTCGAACCCGGGGTACCGAATT
>pDR720.Generic.html.1.28
GCAGCCAAGCTGCGTACTAGTTAACTAGTTCGATGATTAATTGTCAACAGGGGAATTCAC
>pRNA-U6.3_Neo.Genscript.html.1.4
GAAGGCACAGTCGAGGCTGATCAGCGGTTTAAACTTAAGCTTTCCAAAAAACTTACGCTG
>4097019.1.293
AGTCTCCTGAACTAGACAATGCTCAGGACTGATGAGTCCGTGAGGACGAAACTCTAAGGC
>pACYCDuet-1.Novagen.html.2.77
GACTCGAGGGTACCGACGTCAGCGATCGCGTGGCCGGCCGATATCCAATTGAGATCTGCC
>pSPTBM21.Boehringer.html.1.17
TATCGCATGCCTGCAGAGCTCTAGAGTCGACGGGCCGGGTACCGCGGCCGCCTTAAGACG
>pCRT7_VP22-1.InVitrogen.html.1.30
GCCGCCACTGTGCTGGATATCTGCAGAATTCCACCACACTGGACTAGTGGATCCGAGCTC
>pCR2.1.InVitrogen.html.1.29
GCCAGTGTGATGGATATCTGCAGAATTCGGCTTAAGCCGAATTCCAGCACACTGGCGGCC
>pET-31b(+).Novagen.html.1.166
GGGTTCCGAGCCCAGGTCCGGTACGGCTGCGATTCGTGAGTTTTACGCCAACTCGCTCAA
>pS5.ATCC.html.1.6
TTGCATGTTAACAGATCTCGTACGCGTGCCGGCGCCTCGAGACTAGTGCGCGCTAGCTAT
>8346634.2.44
CCCGGGCCCTATATATGGATCCAATTGCAATGATCATCATGACAGATCTGCGCGCGATCG
>pRSET_CAT.InVitrogen.html.1.24
CGAGATCTGCAGCTGGTACCATGGAATTCGAAGCTTCGACGAGATTTTCAGGAGCTAAGG
>pCMV-Script.Stratagene.html.1.38
GCTTGATATCGAATTCCTGCAGCCCGGGGGATCCGCCCGGGCTAGAGCGGCCGCCACCGC
>pAN24.Generic.html.1.58
GGGCGAGTAGAGATCGGAAGCCCATGGTGATGTCTGCTCAAGCGGGGTAGCTGTTAGTCA
>209573.1.273
CATTACCGCGGTTTCCATTATAAAATCCTCTTTGACTTTTAAAACACTCGAGTTAACAAA
>1673614.1.16
CTTAAGTCTAGAGTCGACGGTACCAAGAATTCCATGGATATCCCGGGGATCCATGCTAAG
>48995599.1.101
ACGTTAGCCGGCTACGTATACTCCGGAATATTAATAGGCCTAGGATGCATATGGCGGCCG
>pGEM-7Zf(+)_LIC-R.ATCC.html.1.64
AAACTCGCTCCGGCGCCGGAACCAGTTGGTACCGAATTCCTCGAGTCTAGAGGAGCATGC
>81345491.1.18
ACTGCGGGTGGCTCCAAGCGCTGAGACCATGGTCCCCCTGCAGGTCGACCTCGAGGGATC
>pAN561H.Generic.html.1.8
AGAAGGATTACCTCTAAACAAGTGTACCTGTGCATTCTGGGTAAACGACTCATAGGAGAG
>pET-43.1Ek_LIC.Novagen.html.1.107
GCACAGCTGTATACACGTGCAAGCCAGCCAGAACTCGCTCCTGAAGACCCAGAGGATCTC
>pCR2.1.InVitrogen.html.1.22
AGCGGCCGCCAGTGTGATGGATATCTGCAGAATTCGGCTTAAGCCGAATTCCAGCACACT
>pACYCDuet-1.Novagen.html.2.1
CTAGGTTAATTAAGCTGCGCTAGTAGACGAGTCCATGTGCTGGCGTTCAAATTTCGCAGC
>pES2.Generic.html.1.10
TTATAACAAATAGTTAACTAATTGTCAAGTAATTCGAGCTCGGTACCCGGGGATCCTCTA
>pET-48b(+).Novagen.html.1.146
TAAATTCGAACGCCAGCACATGGACAGCTCTACTTCTGCTGCTCTCGAGGCTTAATTAAC
>pd2EGFP.Clontech.html.2.24
CCTATTATTTTTGACACCAGACAAGTTGGTAATGGTAGCGACCGGCGCTCAGTTGGAATT
>118200856.1.8
CTGCATGGCGCGCCTTTGCGATCGCAGACCTAGGAAAGCTAGCTATACGCGTTATACCGG
>4097019.1.292
GAGTCTCCTGAACTAGACAATGCTCAGGACTGATGAGTCCGTGAGGACGAAACTCTAAGG
>pATH20.ATCC.html.1.1
GCATGCCTGCAGGTCGACTCTAGAGGATCCCCGGGTACCGAGCTCGAATTCCCAATTCGG
>56406604.1.27
AGGTCTGATAATGGTCCGTTGTTTTGTAAATCAGCCAGTCGCTTGAGTAAAGAATCCGGT
>4097017.1.121
CGTGAGGACGAAACTCTAAGGCTTGGATCCAGAGTCTCCTGAACTAGACAATGCTCAGGA
>10504974.1.30
TCGGATCCATATGACGTCGACGCGTCTGCAGAAGCTTCGAATTCGAGCTCCCGGGTACCA
>pES1.Generic.html.1.12
AGTTAACTAATTGTCAAGTAATTCGAGCTCGGTACCCGGGGATCCTCTAGAGTCGACCTG
>pEX13.ATCC.html.3.4
AGCTTGGCTGCAGGTCGACGGATCCGCATGCACTAGTGAATTGGGTACCCCGGGGGAATT
>208744.1.155
ATTCGAAACATACCTTTGGGTCCTTTGGCCAATCCCGGGGATCCTCTAGAGTCGACCTGC
>pSE280.Invitrogen.html.1.28
GTACTTCTCGAGCTCTGTACATGTCCGCGGTCGCGACGTACGCGTATCGATGGCGCCAGC
>4321112.1.14
GAGTCGACGAGCTCACTAGTCTCGAGCGGCCGCATCGATATCGGATCCGGTACCAATTGC
>pSPTBM21.Boehringer.html.1.22
CATGCCTGCAGAGCTCTAGAGTCGACGGGCCGGGTACCGCGGCCGCCTTAAGACGCGTGG
>595764.1.51
CCTATATATGGATCCAATTGCAATGATCATCATGACAGATCTGCGCGCGATCGATATCAG
>pET-43.1Ek_LIC.Novagen.html.1.74
GGTACCATCGATACGCGTTCGAAGCTTGCGGCCGCACAGCTGTATACACGTGCAAGCCAG
>pTriplEx2.Clontech.html.1.20
AGCTCGAATTGCGGCCGCATGCATAAGCTTGCTCGAGTCTAGAGTCGACTGGGCCGAGGC
>RR2.ATCC.html.1.59
GAGCTGGTACCTCTAGACCCGGGCGAACGACCGAGCGCAGCGAGTCAGTGAGCGAGGATC
>117957124.1.10
GATCGCGGCCGGCCTTAATTAAGTCGACATTTAAATGCGGCCGCGGCCATTAAGGCCGGC
>47132196.1.17
CGGGCCCAAGCTTCTCGAGGAATTCCTGCAGCCCGGGGGATCCACTAGTGAGCTCATGCA
>pIVEX-GST.Roche.html.1.12
TGCAGAGCTCGCTCGAGTCGACTTGCCATGGTCATATGTTTAATTAAGCGGCCGCGGCCA
>pGEM-7Zf(+)_LIC-R.ATCC.html.1.53
CCCGGGGTACCAAACTCGCTCCGGCGCCGGAACCAGTTGGTACCGAATTCCTCGAGTCTA
>8346640.2.50
CCTATATATGGATCCAATTGCAATGATCATCATGACAGATCTGCGCGCGATCGATATCAG
>595767.1.70
CGTACGCGTATCGATGGCGCCAGCTGCAGGCGGCCGCCATATGCATCCTAGGCCTATTAA
>595764.1.255
GACCGCGGACATGTACAGAGCTCGAGAAGTACTAGTGGCCACGTGGGCCGTGCACCTTAA
>pET-12b.Novagen.html.1.62
CCTAGGAATAGTCCTGACAACCCCTATCGCGATCAGCTCTTTTGCGTCGACGGATCCGGC
>pS1.ATCC.html.1.68
GTGCCGGCGCCTCGAGACTAGTGCGCGCTAGCTATCGATTCGCGAGCGGCCGCGCGGGTA
>48995599.1.115
CGTATACTCCGGAATATTAATAGGCCTAGGATGCATATGGCGGCCGCCTGCAGCTGGCGC
>56406608.1.136
TGTTCGTCCGCTTTTGCCCTGGAGTTTGCCTTCCCTGTTTGAGAAGATGTCTCCGCCGAT
>3139056.1.51
CTATAGGGAGACCGGCAGATCTGATATCATCGATGAATTCGAGCTCGGTACCCGGGGATC
>8216954.1.7
TCGGCCGAGCTCGGAATTCGTCGACCTCGAGGGATCCGGGCCCTCTAGATGCGGCCGCAT
>pRSET_CAT.InVitrogen.html.1.94
GGAGAAAAAAATCACTGGATATACCACCGTTGATATATCCCAATCGCATCGTAAAGAACA
>310806.1.3
CGATGGCTTGGCTGCAGGTCGACGGATCCCAAGCTTCTTCTAGAGGTACCGCATGCGATA
>pRSFDuet-1.Novagen.html.1.22
AGCGGTTTCTTTACCAGACTCGAGGGTACCGACGTCAGCGATCGCGTGGCCGGCCGATAT
>pRSET_CAT.InVitrogen.html.1.254
TTTTATCCGGCCTTTATTCACATTCTTGCCCGCCTGATGAATGCTCATCCGGAATTCCGT
>83314120.1.29
TGCAGGATCCAAGCTTACTAGTGGTACCACGCGTGAATAGATAGAGTGCAGGGGCCCCGA
>8346640.2.19
ACGTCGACCTGAGGTAATTATAACCCCGGGCCCTATATATGGATCCAATTGCAATGATCA
>pEpiFOS-5.Epicentre.html.1.8
CTTGCATGCCTGCAGGTCGACTCTAGAGGATCCCACGTGGGATCCCCGGGTACCGAGCTC
>8346634.2.71
CAATGATCATCATGACAGATCTGCGCGCGATCGATATCAGCGCTTTAAATTTCGCATGCT
>595764.1.183
CCGGAATATTAATAGGCCTAGGATGCATATGGCGGCCGCCTGCAGCTGGCGCCATCGATA
>595767.1.217
CGATCGCGCGCAGATCTGTCATGATGATCATTGCAATTGGATCCATATATAGGGCCCGGG
>48995599.1.75
TATAGTTCTAGAGGTACCGGTTGTTAACGTTAGCCGGCTACGTATACTCCGGAATATTAA
>pAN561H.Generic.html.1.21
CTAAACAAGTGTACCTGTGCATTCTGGGTAAACGACTCATAGGAGAGTTGTAAAAAAGTT
>4322592.1.38
TCCCATATGGTCGACCTGCAGGCGGCCGCACTAGTGATATCCCGCGGCCATGCCATTGGT
>208126.1.83
AGAGACTGGATGTTTTTCGGGTGGATCCCAGAAGTAGTTTTGATGCACAGGCAACGGAGC
>pBK614.Generic.html.1.34
CTGAACTACCCAAAAGTATAAATGCCTGAACAATTAGTTTAGATCCGAGATAGGAGCTTG
>pSL180.Generic.html.1.161
CGTTAGCCGGCTACGTATACTCCGGAATATTAATAGGCCTAGGATGCATATGGCGGCCGC
>pAN561H.Generic.html.1.36
TGTGCATTCTGGGTAAACGACTCATAGGAGAGTTGTAAAAAAGTTTCGGCCGGCGTATTG
>pET-43.1Ek_LIC.Novagen.html.1.37
TCCGAATTCTGTACAGGCGCGCCTGCAGGACGTCGACGGTACCATCGATACGCGTTCGAA
>pCRT7_VP22-1-TOPO.InVitrogen.html.1.11
GCGGCCGCCACTGTGCTGGATATCTGCAGAATTGCCCTTAAGGGCAATTCCACCACACTG
>118200856.1.45
GCTAGCTATACGCGTTATACCGGTATCCTGCAGGTAGCATGCAAGAGATCTTATAGGCCT
>209573.1.11
GTCATTAGTCAGCAGATTCGTCACCAGCCAGTTTTTTCTGAACGATCTTCTTGATACGTG
>27573262.1.35
TGCTGGTACCTCGGATCCGAATTCGAGCTCCGTCGACAAGCTTGCGGCCGCACTCGAGGA
>pRNAT-H1.3_Hygro.Genscript.html.1.10
AGTCGAGGCTGATCAGCGGTTTAAACTTAAGCTTTCCAAAAAACTTACGCTGAGTACTTC
>pET-48b(+).Novagen.html.1.31
CCGGGTACCAGGATCCGAATTCTGTACAGGCCTTGGCGCGCCCGACGTCCGTCGACAAGC
>pAX4BP.USB.html.1.51
CCCGGCGGCAACCGAGCGTTCTGAATTAATTAATCATCGTCAATCAATCACCCGGGCTGC
>118200847.1.178
GGCCGCGGATCTGATCCCGGGCGGGTACCTTTGAATTCCACTTAATTAAGAAGGCCGGCC
>4097019.1.618
ACGAAACTCTAAGGCTTGGATCCAGAGTCTCCTGAACTAGACAATGCTCAGGACTGATGA
>pT7Blue-2.Novagen.html.1.157
GTCATCGCTGCCACCGGTACCGCTGTCGATGTGCTGGCGTTCGAATTTAGCAGCAGCGGT
>pRSF-1.Novagen.html.1.92
GCAAGCTTGTCGACCTGCAGGCGCGCCGTGTACACGAGCTCCCAATTGGGATCCGGACTC
>pRSF-1.Novagen.html.1.3
AGGTTAATTAAGCTGCGCTAGTAGACGAGTCCATGTGCTGGCGTTCAAATTTCGCAGCAG
[truncated: 1,091,506 more chars]
