# Supplementary material for: DNA signatures for detecting genetic engineering in bacteria
Source: Genome Biol. 2008 Mar 18;9(3):R56. doi: 10.1186/gb-2008-9-3-r56 (PMC2397508; doi:10.1186/gb-2008-9-3-r56)
Supplement: Additional data file 4 — The complete set of 60-mer signatures used in the cross-validation set [file gb-2008-9-3-r56-s4.bz2 › signatures.60.bacvec.1345.fa]

>group_0_0 4 12 0 0 sg=4 px=0 gx=0
TTCTTAGGCCACACGTTCAAGTGCAGCCACAGGATAAATTTGCACTGAGCCTGGGTGGGA
>group_0_1 4 12 0 0 sg=4 px=0 gx=0
TCTTAGGCCACACGTTCAAGTGCAGCCACAGGATAAATTTGCACTGAGCCTGGGTGGGAT
>group_0_2 4 12 0 0 sg=4 px=0 gx=0
ATCCCACCCAGGCTCAGTGCAAATTTATCCTGTGGCTGCACTTGAACGTGTGGCCTAAGA
>group_0_3 4 12 0 0 sg=4 px=0 gx=0
TCCCACCCAGGCTCAGTGCAAATTTATCCTGTGGCTGCACTTGAACGTGTGGCCTAAGAA
>group_1_0 2 4 0 0 sg=2 px=0 gx=0
CCAACAGTACCGGAATGCCAAGCTGGAATTCGAGCTTCCATTATATACCCTCTAGAGTCT
>group_1_1 2 4 0 0 sg=2 px=0 gx=0
AGACTCTAGAGGGTATATAATGGAAGCTCGAATTCCAGCTTGGCATTCCGGTACTGTTGG
>group_3_0 2 2 0 0 sg=2 px=0 gx=0
TTGGGTAACGCCAGGGTTTTCCCAGTCACGACGTTGTAAAACGACGGCCAGTGAGCGCGT
>group_3_1 2 2 0 0 sg=2 px=0 gx=0
ACGCGCTCACTGGCCGTCGTTTTACAACGTCGTGACTGGGAAAACCCTGGCGTTACCCAA
>group_5_0 2 3 0 0 sg=2 px=0 gx=0
AGCTGAATTCGAGCTCGGTACCCGGGGATCCTCTAGAGTCGACCTGCAGGCATGCAAGCT
>group_5_1 2 3 0 0 sg=2 px=0 gx=0
AGCTTGCATGCCTGCAGGTCGACTCTAGAGGATCCCCGGGTACCGAGCTCGAATTCAGCT
>group_6_0 98 3 0 0 sg=98 px=0 gx=0
ATAATGGTTTCTTAGACGTCGATATCTGGCGAAAATGAGACGTTGATCGGCACGTAAGAG
>group_6_1 98 3 0 0 sg=98 px=0 gx=0
AGGTTAATGTCATGATAATAATGGTTTCTTAGACGTCGATATCTGGCGAAAATGAGACGT
>group_6_2 98 3 0 0 sg=98 px=0 gx=0
ATTTTTATAGGTTAATGTCATGATAATAATGGTTTCTTAGACGTCGATATCTGGCGAAAA
>group_6_3 98 3 0 0 sg=98 px=0 gx=0
TAGACGTCGATATCTGGCGAAAATGAGACGTTGATCGGCACGTAAGAGGTTCCAACTTTC
>group_6_4 98 3 0 0 sg=98 px=0 gx=0
AATGGTTTCTTAGACGTCGATATCTGGCGAAAATGAGACGTTGATCGGCACGTAAGAGGT
>group_6_5 98 3 0 0 sg=98 px=0 gx=0
CCGATCAACGTCTCATTTTCGCCAGATATCGACGTCTAAGAAACCATTATTATCATGACA
>group_6_6 98 3 0 0 sg=98 px=0 gx=0
CTTAGACGTCGATATCTGGCGAAAATGAGACGTTGATCGGCACGTAAGAGGTTCCAACTT
>group_6_7 98 3 0 0 sg=98 px=0 gx=0
TATTTTTATAGGTTAATGTCATGATAATAATGGTTTCTTAGACGTCGATATCTGGCGAAA
>group_6_8 98 3 0 0 sg=98 px=0 gx=0
CAGATATCGACGTCTAAGAAACCATTATTATCATGACATTAACCTATAAAAATAGGCGTA
>group_6_9 98 3 0 0 sg=98 px=0 gx=0
TGTCATGATAATAATGGTTTCTTAGACGTCGATATCTGGCGAAAATGAGACGTTGATCGG
>group_7_0 2 2 0 0 sg=2 px=0 gx=0
TCTAGAGCCGGATCGATCCGGTCAATCAATCAGCAAGCTTGGCTGCAGGTCGACGGATCC
>group_7_1 2 2 0 0 sg=2 px=0 gx=0
GGATCCGTCGACCTGCAGCCAAGCTTGCTGATTGATTGACCGGATCGATCCGGCTCTAGA
>group_8_0 148 7 0 0 sg=148 px=0 gx=0
TTCCGTACCGAGCCGCAGGAACCGCAGGAGTGGACGGACGACCTCGTCCGTCTGCGGGAG
>group_8_1 148 7 0 0 sg=148 px=0 gx=0
TACCGAGCCGCAGGAACCGCAGGAGTGGACGGACGACCTCGTCCGTCTGCGGGAGCGCTA
>group_8_2 148 7 0 0 sg=148 px=0 gx=0
CAACTTCCGTACCGAGCCGCAGGAACCGCAGGAGTGGACGGACGACCTCGTCCGTCTGCG
>group_8_3 148 7 0 0 sg=148 px=0 gx=0
CGTCCGTCCACTCCTGCGGTTCCTGCGGCTCGGTACGGAAGTTGACCGTGCTTGTCTCGA
>group_8_4 148 7 0 0 sg=148 px=0 gx=0
CGGTTCCTGCGGCTCGGTACGGAAGTTGACCGTGCTTGTCTCGATGTAGTGGTTGACGAT
>group_8_5 148 7 0 0 sg=148 px=0 gx=0
ACTCCTGCGGTTCCTGCGGCTCGGTACGGAAGTTGACCGTGCTTGTCTCGATGTAGTGGT
>group_8_6 148 7 0 0 sg=148 px=0 gx=0
CTCGGTACGGAAGTTGACCGTGCTTGTCTCGATGTAGTGGTTGACGATGGTGCAGACCGC
>group_8_7 148 7 0 0 sg=148 px=0 gx=0
ACATCGAGACAAGCACGGTCAACTTCCGTACCGAGCCGCAGGAACCGCAGGAGTGGACGG
>group_8_8 148 7 0 0 sg=148 px=0 gx=0
ACCGCAGGAGTGGACGGACGACCTCGTCCGTCTGCGGGAGCGCTATCCCTGGCTCGTCGC
>group_8_9 148 7 0 0 sg=148 px=0 gx=0
ATCGTCAACCACTACATCGAGACAAGCACGGTCAACTTCCGTACCGAGCCGCAGGAACCG
>group_9_0 4 2 0 0 sg=4 px=0 gx=0
TAATTCGACGCGCGGATCAGTGAGGGTTTGCAACTGCGGGTCAAGGATCTGGATTTCGAT
>group_9_1 4 2 0 0 sg=4 px=0 gx=0
TAATTCGACGCGGCGCAGATCAGTTGGAAGAATTTGTCCACTACGTGAAAGGCGAGATCA
>group_9_2 4 2 0 0 sg=4 px=0 gx=0
ATCGAAATCCAGATCCTTGACCCGCAGTTGCAAACCCTCACTGATCCGCGCGTCGAATTA
>group_9_3 4 2 0 0 sg=4 px=0 gx=0
TGATCTCGCCTTTCACGTAGTGGACAAATTCTTCCAACTGATCTGCGCCGCGTCGAATTA
>group_10_0 4 2 0 0 sg=4 px=0 gx=0
TTGGGTAACGCCAGGGTTTTCCCAGTCACGACGTTGTAAAACGACGGCCAGTGAATTCTC
>group_10_1 4 2 0 0 sg=4 px=0 gx=0
TGAGAATTCACTGGCCGTCGTTTTACAACGTCGTGACTGGGAAAACCCTGGCGTTACCCA
>group_10_2 4 2 0 0 sg=4 px=0 gx=0
GAGAATTCACTGGCCGTCGTTTTACAACGTCGTGACTGGGAAAACCCTGGCGTTACCCAA
>group_10_3 4 2 0 0 sg=4 px=0 gx=0
TGGGTAACGCCAGGGTTTTCCCAGTCACGACGTTGTAAAACGACGGCCAGTGAATTCTCA
>group_11_0 38 3 0 0 sg=38 px=0 gx=0
TCTTCAAGAATTCCCCTGGCACGACAGGTTTCCCGACTGGAAAGCGGGCAGTGAGCGCAA
>group_11_1 38 3 0 0 sg=38 px=0 gx=0
CCTTTCGTCTTCAAGAATTCCCCTGGCACGACAGGTTTCCCGACTGGAAAGCGGGCAGTG
>group_11_2 38 3 0 0 sg=38 px=0 gx=0
TTAATTGCGTTGCGCTCACTGCCCGCTTTCCAGTCGGGAAACCTGTCGTGCCAGGGGAAT
>group_11_3 38 3 0 0 sg=38 px=0 gx=0
ACTGCCCGCTTTCCAGTCGGGAAACCTGTCGTGCCAGGGGAATTCTTGAAGACGAAAGGG
>group_11_4 38 3 0 0 sg=38 px=0 gx=0
TTTCGTCTTCAAGAATTCCCCTGGCACGACAGGTTTCCCGACTGGAAAGCGGGCAGTGAG
>group_11_5 38 3 0 0 sg=38 px=0 gx=0
GTCTTCAAGAATTCCCCTGGCACGACAGGTTTCCCGACTGGAAAGCGGGCAGTGAGCGCA
>group_11_6 38 3 0 0 sg=38 px=0 gx=0
TTGCGCTCACTGCCCGCTTTCCAGTCGGGAAACCTGTCGTGCCAGGGGAATTCTTGAAGA
>group_11_7 38 3 0 0 sg=38 px=0 gx=0
AATTCCCCTGGCACGACAGGTTTCCCGACTGGAAAGCGGGCAGTGAGCGCAACGCAATTA
>group_11_8 38 3 0 0 sg=38 px=0 gx=0
CTTCAAGAATTCCCCTGGCACGACAGGTTTCCCGACTGGAAAGCGGGCAGTGAGCGCAAC
>group_11_9 38 3 0 0 sg=38 px=0 gx=0
CTCACTGCCCGCTTTCCAGTCGGGAAACCTGTCGTGCCAGGGGAATTCTTGAAGACGAAA
>group_12_0 8 12 0 0 sg=8 px=0 gx=0
TCGACGAATTTCTGCCATTCATCCGCTTATTATCACTTATTCAGGCGTAGCACCAGGCGT
>group_12_1 8 12 0 0 sg=8 px=0 gx=0
GACGAATTTCTGCCATTCATCCGCTTATTATCACTTATTCAGGCGTAGCACCAGGCGTTT
>group_12_2 8 12 0 0 sg=8 px=0 gx=0
ACGAATTTCTGCCATTCATCCGCTTATTATCACTTATTCAGGCGTAGCACCAGGCGTTTA
>group_12_3 8 12 0 0 sg=8 px=0 gx=0
TAAACGCCTGGTGCTACGCCTGAATAAGTGATAATAAGCGGATGAATGGCAGAAATTCGT
>group_12_4 8 12 0 0 sg=8 px=0 gx=0
AAACGCCTGGTGCTACGCCTGAATAAGTGATAATAAGCGGATGAATGGCAGAAATTCGTC
>group_12_5 8 12 0 0 sg=8 px=0 gx=0
AACGCCTGGTGCTACGCCTGAATAAGTGATAATAAGCGGATGAATGGCAGAAATTCGTCG
>group_12_6 8 12 0 0 sg=8 px=0 gx=0
CGACGAATTTCTGCCATTCATCCGCTTATTATCACTTATTCAGGCGTAGCACCAGGCGTT
>group_12_7 8 12 0 0 sg=8 px=0 gx=0
ACGCCTGGTGCTACGCCTGAATAAGTGATAATAAGCGGATGAATGGCAGAAATTCGTCGA
>group_13_0 2 11 0 0 sg=2 px=0 gx=0
CTTCTTTCCTGCGTTATCCCCTGATTCTGTGGATAACCGTATTACCGCCTTTGAGTGAGC
>group_13_1 2 11 0 0 sg=2 px=0 gx=0
GCTCACTCAAAGGCGGTAATACGGTTATCCACAGAATCAGGGGATAACGCAGGAAAGAAG
>group_14_0 4 4 0 0 sg=4 px=0 gx=0
ATGGCTTTCTACGGGTTCGCTGCGAGTCTTGCCACGCCGAGCACCTGGTCGCTTTCAGAA
>group_14_1 4 4 0 0 sg=4 px=0 gx=0
TTCTGAAAGCGACCAGGTGCTCGGCGTGGCAAGACTCGCAGCGAACCCGTAGAAAGCCAT
>group_14_2 4 4 0 0 sg=4 px=0 gx=0
TCTGAAAGCGACCAGGTGCTCGGCGTGGCAAGACTCGCAGCGAACCCGTAGAAAGCCATG
>group_14_3 4 4 0 0 sg=4 px=0 gx=0
CATGGCTTTCTACGGGTTCGCTGCGAGTCTTGCCACGCCGAGCACCTGGTCGCTTTCAGA
>group_16_0 8 3 0 0 sg=8 px=0 gx=0
GGCCAATTTACTGACCGTACACCAAAATTTGCCTGCATTACCGGTCGATGCAACGAGTGA
>group_16_1 8 3 0 0 sg=8 px=0 gx=0
ACTCGTTGCATCGACCGGTAATGCAGGCAAATTTTGGTGTACGGTCAGTAAATTGGCCAT
>group_16_2 8 3 0 0 sg=8 px=0 gx=0
TGGCCAATTTACTGACCGTACACCAAAATTTGCCTGCATTACCGGTCGATGCAACGAGTG
>group_16_3 8 3 0 0 sg=8 px=0 gx=0
CACTCGTTGCATCGACCGGTAATGCAGGCAAATTTTGGTGTACGGTCAGTAAATTGGCCA
>group_16_4 8 3 0 0 sg=8 px=0 gx=0
TCACTCGTTGCATCGACCGGTAATGCAGGCAAATTTTGGTGTACGGTCAGTAAATTGGCC
>group_16_5 8 3 0 0 sg=8 px=0 gx=0
GCCAATTTACTGACCGTACACCAAAATTTGCCTGCATTACCGGTCGATGCAACGAGTGAT
>group_16_6 8 3 0 0 sg=8 px=0 gx=0
ATGGCCAATTTACTGACCGTACACCAAAATTTGCCTGCATTACCGGTCGATGCAACGAGT
>group_16_7 8 3 0 0 sg=8 px=0 gx=0
ATCACTCGTTGCATCGACCGGTAATGCAGGCAAATTTTGGTGTACGGTCAGTAAATTGGC
>group_18_0 202 1 0 0 sg=202 px=0 gx=0
TGCAGGTCGACTCTAGAGGATCCCCGGGTACCGAGCTCGCTTAGGCCACACGTTCAAGTG
>group_18_1 202 1 0 0 sg=202 px=0 gx=0
GCGAGCTCTCATTGTTTGCCTCCCTGCTGCGGTTTTTCACCGAAGTTCATGCCAGTCCAG
>group_18_2 202 1 0 0 sg=202 px=0 gx=0
GCCTAAGCGAGCTCGGTACCCGGGGATCCTCTAGAGTCGACCTGCAGGCATGCAAGCTTG
>group_18_3 202 1 0 0 sg=202 px=0 gx=0
GGAGACAAGCTTGCATGCCTGCAGGTCGACTCTAGAGGATCCCCGGGTACCGAGCTCGCT
>group_18_4 202 1 0 0 sg=202 px=0 gx=0
CGAACAGGCTTATGTCAACTGGGTTCGTGCGAGCTCTCATTGTTTGCCTCCCTGCTGCGG
>group_18_5 202 1 0 0 sg=202 px=0 gx=0
CAGCAGGGAGGCAAACAATGAGAGCTCGCACGAACCCAGTTGACATAAGCCTGTTCGGTT
>group_18_6 202 1 0 0 sg=202 px=0 gx=0
AACCGAACAGGCTTATGTCAACTGGGTTCGTGCGAGCTCTCATTGTTTGCCTCCCTGCTG
>group_18_7 202 1 0 0 sg=202 px=0 gx=0
CAGTTTACGAACCGAACAGGCTTATGTCAACTGGGTTCGTGCGAGCTCTCATTGTTTGCC
>group_18_8 202 1 0 0 sg=202 px=0 gx=0
CAACTGGGTTCGTGCGAGCTCTCATTGTTTGCCTCCCTGCTGCGGTTTTTCACCGAAGTT
>group_18_9 202 1 0 0 sg=202 px=0 gx=0
TGCACTTGAACGTGTGGCCTAAGCGAGCTCGGTACCCGGGGATCCTCTAGAGTCGACCTG
>group_19_0 2 29 0 0 sg=2 px=0 gx=0
AGCTAGCTTCTTCGTCTGTTTCTACTGGTATTGGCACAAACCTGATTCCAATTTGAGCAA
>group_19_1 2 29 0 0 sg=2 px=0 gx=0
TTGCTCAAATTGGAATCAGGTTTGTGCCAATACCAGTAGAAACAGACGAAGAAGCTAGCT
>group_20_0 18754 1 0 0 sg=18754 px=0 gx=0
ACCTGACCGGTTGGCAGCGCCAACACCGACACCGCCCACTCAACCCATCCGCCGTTAAGT
>group_20_1 18754 1 0 0 sg=18754 px=0 gx=0
GAAGGAGTGGGCCTGGCAGAAGACCCGGCGGGCGGTGTTGTGGGCGCTGCTGGAAGCTGC
>group_20_2 18754 1 0 0 sg=18754 px=0 gx=0
GGCGACTGGATCGGCTCGGCCGATCACTGCCGCACTTGCTGCGAGTGGTCGAGGACCTGG
>group_20_3 18754 1 0 0 sg=18754 px=0 gx=0
GCGGGTACCCGCGCGTACTCCATGCCGGTTGGCGCCATCGGCACCAGCACATGAGTCGCG
>group_20_4 18754 1 0 0 sg=18754 px=0 gx=0
TCGCGCAGTGCCTGGCGTTGACTTCTTTGTCTCGCCGGCAGTCATGCCGGGGTGAACTCG
>group_20_5 18754 1 0 0 sg=18754 px=0 gx=0
CCAATGACCGTGCTCTTGTAGGACTCCGCGGTGACGGCTTTCGACCCGACATGATCGGCT
>group_20_6 18754 1 0 0 sg=18754 px=0 gx=0
CCGCTTCGGCGTGTCGGTACCAGGTACAGGACTTTCTCTGGGGGACGATCGTCGGCATGG
>group_20_7 18754 1 0 0 sg=18754 px=0 gx=0
GCCTAGCACTTTTCTTCGGCCCCTCCCCCGATCTTGGATTCTCGCGCGGGCGGGCGAGCT
>group_20_8 18754 1 0 0 sg=18754 px=0 gx=0
ACCACCAGTCGCCCGAGTAGTCGGCCAGCTCACGCAACACCAACAGCACGTTCTCGCCGG
>group_20_9 18754 1 0 0 sg=18754 px=0 gx=0
CCGCTCAGCATTGGCCTTGATCCTGTCTGCTGCAGAACTCATGAGCGCGGTCCTCCCTCG
>group_21_0 1230 1 0 0 sg=1230 px=0 gx=0
CGGTGATAATGGTTGCATGTAGCTACCGAATTCAGCAAAGAGGAGAAATTAAGCGTGAAA
>group_21_1 1230 1 0 0 sg=1230 px=0 gx=0
AGCTCGACCAGGATGGGCACCACCCCGGTGAACAGCTCCTCGCCCTTGCTCACCATGCTT
>group_21_2 1230 1 0 0 sg=1230 px=0 gx=0
TCACTCTCGGCATGGACGAGCTGTACAAGTAATCGGCCGTCTCGAGTAGAGGCATCAAAT
>group_21_3 1230 1 0 0 sg=1230 px=0 gx=0
CTCCTCTTTGCTGAATTCGGTAGCTACATGCAACCATTATCACCGCCAGAGGTAAAATAG
>group_21_4 1230 1 0 0 sg=1230 px=0 gx=0
TCGTACAGGTTTACGCAAGAAAATGGTTTGTTATAGTCGAAAGAGAATTTCACACAGGGG
>group_21_5 1230 1 0 0 sg=1230 px=0 gx=0
GACGAGCTGTACAAGTAATCGGCCGTCTCGAGTAGAGGCATCAAATAAAACGAAAGGCTC
>group_21_6 1230 1 0 0 sg=1230 px=0 gx=0
GAGGAGAAATTAAGCATGAGCACAAAAAAGAAACCATTAACACAAGAGCAGCTTGAGGAC
>group_21_7 1230 1 0 0 sg=1230 px=0 gx=0
GGTGAACGCTCTCCTGAGTAGGACAAATCCGCCGCCCTAGACCTAGTAGCACGACAGGTT
>group_21_8 1230 1 0 0 sg=1230 px=0 gx=0
AGCTCCTCGCCCTTGCTCACCATGCTTAATTTCTCCTCTTTAAGCAATTCTAGGTACCAA
>group_21_9 1230 1 0 0 sg=1230 px=0 gx=0
ATCTAGTAATATTTTATCTGATTAATAAGATGATCTTCTTGAGATCGTTTTGGTCTGCGC
>group_22_0 104 1 0 0 sg=104 px=0 gx=0
AAATAGGCGTATCACGAGGCCCTTTCGTCTTCAAGCAGATCTGAATTCTCATGTTTGACA
>group_22_1 104 1 0 0 sg=104 px=0 gx=0
ACCGCATTAAAGCTTATCGATGATAAGCTGTCAAACATGAGAATTCAGATCTGCTTGAAG
>group_22_2 104 1 0 0 sg=104 px=0 gx=0
TACCGCATTAAAGCTTATCGATGATAAGCTGTCAAACATGAGAATTCAGATCTGCTTGAA
>group_22_3 104 1 0 0 sg=104 px=0 gx=0
AAAAATAGGCGTATCACGAGGCCCTTTCGTCTTCAAGCAGATCTGAATTCTCATGTTTGA
>group_22_4 104 1 0 0 sg=104 px=0 gx=0
ATCGATGATAAGCTGTCAAACATGAGAATTCAGATCTGCTTGAAGACGAAAGGGCCTCGT
>group_22_5 104 1 0 0 sg=104 px=0 gx=0
CGAGGCCCTTTCGTCTTCAAGCAGATCTGAATTCTCATGTTTGACAGCTTATCATCGATA
>group_22_6 104 1 0 0 sg=104 px=0 gx=0
CAAGCAGATCTGAATTCTCATGTTTGACAGCTTATCATCGATAAGCTTTAATGCGGTAGT
>group_22_7 104 1 0 0 sg=104 px=0 gx=0
AACTACCGCATTAAAGCTTATCGATGATAAGCTGTCAAACATGAGAATTCAGATCTGCTT
>group_22_8 104 1 0 0 sg=104 px=0 gx=0
TGACATTAACCTATAAAAATAGGCGTATCACGAGGCCCTTTCGTCTTCAAGCAGATCTGA
>group_22_9 104 1 0 0 sg=104 px=0 gx=0
TATCACGAGGCCCTTTCGTCTTCAAGCAGATCTGAATTCTCATGTTTGACAGCTTATCAT
>group_24_0 106 1 0 0 sg=106 px=0 gx=0
CAGGTACCGGTCCGGAATTCTGTACGGAGTCAAGCCATATGACCATGATTACGGATTCAC
>group_24_1 106 1 0 0 sg=106 px=0 gx=0
AATCCGTAATCATGGTCATATGGCTTGACTCCGTACAGAATTCCGGACCGGTACCTGCAG
>group_24_2 106 1 0 0 sg=106 px=0 gx=0
CGGCCAGTGAATCCGTAATCATGGTCATATGGCTTGACTCCGTACAGAATTCCGGACCGG
>group_24_3 106 1 0 0 sg=106 px=0 gx=0
CATACCTGCAGGTACCGGTCCGGAATTCTGTACGGAGTCAAGCCATATGACCATGATTAC
>group_24_4 106 1 0 0 sg=106 px=0 gx=0
GACGTTGTAAAACGACGGCCAGTGAATCCGTAATCATGGTCATATGGCTTGACTCCGTAC
>group_24_5 106 1 0 0 sg=106 px=0 gx=0
ACGGCCAGTGAATCCGTAATCATGGTCATATGGCTTGACTCCGTACAGAATTCCGGACCG
>group_24_6 106 1 0 0 sg=106 px=0 gx=0
CATGGTCATATGGCTTGACTCCGTACAGAATTCCGGACCGGTACCTGCAGGTATGGAGAA
>group_24_7 106 1 0 0 sg=106 px=0 gx=0
AAAACGACGGCCAGTGAATCCGTAATCATGGTCATATGGCTTGACTCCGTACAGAATTCC
>group_24_8 106 1 0 0 sg=106 px=0 gx=0
AGTGAATCCGTAATCATGGTCATATGGCTTGACTCCGTACAGAATTCCGGACCGGTACCT
>group_24_9 106 1 0 0 sg=106 px=0 gx=0
TCCGGAATTCTGTACGGAGTCAAGCCATATGACCATGATTACGGATTCACTGGCCGTCGT
>group_25_0 34 0 0 0 sg=34 px=0 gx=0
AATCATAAATTATTTCATTATCGCGATATCCGTTAAGTTTGTATCGTACTCGAGGGTACC
>group_25_1 34 0 0 0 sg=34 px=0 gx=0
ATAATCATAAATTATTTCATTATCGCGATATCCGTTAAGTTTGTATCGTACTCGAGGGTA
>group_25_2 34 0 0 0 sg=34 px=0 gx=0
TACCCTCGAGTACGATACAAACTTAACGGATATCGCGATAATGAAATAATTTATGATTAT
>group_25_3 34 0 0 0 sg=34 px=0 gx=0
AGTACGATACAAACTTAACGGATATCGCGATAATGAAATAATTTATGATTATTTCTCGCT
>group_25_4 34 0 0 0 sg=34 px=0 gx=0
GGGGTACCCTCGAGTACGATACAAACTTAACGGATATCGCGATAATGAAATAATTTATGA
>group_25_5 34 0 0 0 sg=34 px=0 gx=0
GGTACCCTCGAGTACGATACAAACTTAACGGATATCGCGATAATGAAATAATTTATGATT
>group_25_6 34 0 0 0 sg=34 px=0 gx=0
CGAGTACGATACAAACTTAACGGATATCGCGATAATGAAATAATTTATGATTATTTCTCG
>group_25_7 34 0 0 0 sg=34 px=0 gx=0
ACCCTCGAGTACGATACAAACTTAACGGATATCGCGATAATGAAATAATTTATGATTATT
>group_25_8 34 0 0 0 sg=34 px=0 gx=0
GAGAAATAATCATAAATTATTTCATTATCGCGATATCCGTTAAGTTTGTATCGTACTCGA
>group_25_9 34 0 0 0 sg=34 px=0 gx=0
GTACGATACAAACTTAACGGATATCGCGATAATGAAATAATTTATGATTATTTCTCGCTT
>group_26_0 40 1 0 0 sg=40 px=0 gx=0
AGAGCCGCGGAGTGATGGTGATGGTGATGACCAGAACCACTAGTCGCTTCGTCACCGAAC
>group_26_1 40 1 0 0 sg=40 px=0 gx=0
GAAGCGACTAGTGGTTCTGGTCATCACCATCACCATCACTCCGCGGCTCTTGAAGTCCTC
>group_26_2 40 1 0 0 sg=40 px=0 gx=0
TGAAAGAGGACTTCAAGAGCCGCGGAGTGATGGTGATGGTGATGACCAGAACCACTAGTC
>group_26_3 40 1 0 0 sg=40 px=0 gx=0
GACTAGTGGTTCTGGTCATCACCATCACCATCACTCCGCGGCTCTTGAAGTCCTCTTTCA
>group_26_4 40 1 0 0 sg=40 px=0 gx=0
AAGCGACTAGTGGTTCTGGTCATCACCATCACCATCACTCCGCGGCTCTTGAAGTCCTCT
>group_26_5 40 1 0 0 sg=40 px=0 gx=0
GAGGACTTCAAGAGCCGCGGAGTGATGGTGATGGTGATGACCAGAACCACTAGTCGCTTC
>group_26_6 40 1 0 0 sg=40 px=0 gx=0
TTCGGTGACGAAGCGACTAGTGGTTCTGGTCATCACCATCACCATCACTCCGCGGCTCTT
>group_26_7 40 1 0 0 sg=40 px=0 gx=0
CTTCAAGAGCCGCGGAGTGATGGTGATGGTGATGACCAGAACCACTAGTCGCTTCGTCAC
>group_26_8 40 1 0 0 sg=40 px=0 gx=0
AAGAGGACTTCAAGAGCCGCGGAGTGATGGTGATGGTGATGACCAGAACCACTAGTCGCT
>group_26_9 40 1 0 0 sg=40 px=0 gx=0
TCAAGAGCCGCGGAGTGATGGTGATGGTGATGACCAGAACCACTAGTCGCTTCGTCACCG
>group_29_0 162 1 0 0 sg=162 px=0 gx=0
GATATACCATGGCTAGCATGACTGGTGGACAGCAAATGGGTCGGATCCCTTAGACGCGCA
>group_29_1 162 1 0 0 sg=162 px=0 gx=0
AGGGATCCGACCCATTTGCTGTCCACCAGTCATGCTAGCCATGGTATATCTCCTTCTTAA
>group_29_2 162 1 0 0 sg=162 px=0 gx=0
GTCTAAGGGATCCGACCCATTTGCTGTCCACCAGTCATGCTAGCCATGGTATATCTCCTT
>group_29_3 162 1 0 0 sg=162 px=0 gx=0
ATCCCTTAGACGCGCATCACTTGGTAGATCCATGTATCCACGTGGGAATGGTACCAAGCG
>group_29_4 162 1 0 0 sg=162 px=0 gx=0
GGATCCCTTAGACGCGCATCACTTGGTAGATCCATGTATCCACGTGGGAATGGTACCAAG
>group_29_5 162 1 0 0 sg=162 px=0 gx=0
AAGGGATCCGACCCATTTGCTGTCCACCAGTCATGCTAGCCATGGTATATCTCCTTCTTA
>group_29_6 162 1 0 0 sg=162 px=0 gx=0
ATACATGGATCTACCAAGTGATGCGCGTCTAAGGGATCCGACCCATTTGCTGTCCACCAG
>group_29_7 162 1 0 0 sg=162 px=0 gx=0
CTATGAAATTCTTTTTCCATCGTCGCTTGGTACCATTCCCACGTGGATACATGGATCTAC
>group_29_8 162 1 0 0 sg=162 px=0 gx=0
CCATGGCTAGCATGACTGGTGGACAGCAAATGGGTCGGATCCCTTAGACGCGCATCACTT
>group_29_9 162 1 0 0 sg=162 px=0 gx=0
TTTTTCCATCGTCGCTTGGTACCATTCCCACGTGGATACATGGATCTACCAAGTGATGCG
>group_30_0 96 8 2 0 sg=94 px=2 gx=0
ACGAGCGACCAGCAGGACGAGGAAGCCGGAGAAGGCAACTAAGCTTTAATGCGGTAGTTT
>group_30_1 96 8 2 0 sg=94 px=2 gx=0
CGAGCGACCAGCAGGACGAGGAAGCCGGAGAAGGCAACTAAGCTTTAATGCGGTAGTTTA
>group_30_2 96 8 2 0 sg=94 px=2 gx=0
CGTTAGCAATTTAACTGTGATAAACTACCGCATTAAAGCTTAGTTGCCTTCTCCGGCTTC
>group_30_3 96 8 2 0 sg=94 px=2 gx=0
AACTGTGATAAACTACCGCATTAAAGCTTAGTTGCCTTCTCCGGCTTCCTCGTCCTGCTG
>group_30_4 96 8 2 0 sg=94 px=2 gx=0
ACTACCGCATTAAAGCTTAGTTGCCTTCTCCGGCTTCCTCGTCCTGCTGGTCGCTCGTCC
>group_30_5 96 8 2 0 sg=94 px=2 gx=0
TGGACGAGCGACCAGCAGGACGAGGAAGCCGGAGAAGGCAACTAAGCTTTAATGCGGTAG
>group_30_6 96 8 2 0 sg=94 px=2 gx=0
AACTAAGCTTTAATGCGGTAGTTTATCACAGTTAAATTGCTAACGCAGTCAGGCACCGTG
>group_30_7 96 8 2 0 sg=94 px=2 gx=0
AGCAATTTAACTGTGATAAACTACCGCATTAAAGCTTAGTTGCCTTCTCCGGCTTCCTCG
>group_30_8 96 8 2 0 sg=94 px=2 gx=0
GGCAACTAAGCTTTAATGCGGTAGTTTATCACAGTTAAATTGCTAACGCAGTCAGGCACC
>group_30_9 96 8 2 0 sg=94 px=2 gx=0
TGTGATAAACTACCGCATTAAAGCTTAGTTGCCTTCTCCGGCTTCCTCGTCCTGCTGGTC
>group_32_0 120 28 0 0 sg=120 px=0 gx=0
AGACTGCGCTTTCCATTCTGGCTTTAATGAAGATCCATTCGTTTGTGAATATCAAGGCCA
>group_32_1 120 28 0 0 sg=120 px=0 gx=0
GGAGGTTGAGGCAGGTCAGACGATTGGCCTTGATATTCACAAACGAATGGATCTTCATTA
>group_32_2 120 28 0 0 sg=120 px=0 gx=0
CCATTCTGGCTTTAATGAAGATCCATTCGTTTGTGAATATCAAGGCCAATCGTCTGACCT
>group_32_3 120 28 0 0 sg=120 px=0 gx=0
TTCACAAACGAATGGATCTTCATTAAAGCCAGAATGGAAAGCGCAGTCTCTGAATTTACC
>group_32_4 120 28 0 0 sg=120 px=0 gx=0
TTGATATTCACAAACGAATGGATCTTCATTAAAGCCAGAATGGAAAGCGCAGTCTCTGAA
>group_32_5 120 28 0 0 sg=120 px=0 gx=0
TCACAAACGAATGGATCTTCATTAAAGCCAGAATGGAAAGCGCAGTCTCTGAATTTACCG
>group_32_6 120 28 0 0 sg=120 px=0 gx=0
TGGCTTTAATGAAGATCCATTCGTTTGTGAATATCAAGGCCAATCGTCTGACCTGCCTCA
>group_32_7 120 28 0 0 sg=120 px=0 gx=0
GATTGGCCTTGATATTCACAAACGAATGGATCTTCATTAAAGCCAGAATGGAAAGCGCAG
>group_32_8 120 28 0 0 sg=120 px=0 gx=0
GTTGAGGCAGGTCAGACGATTGGCCTTGATATTCACAAACGAATGGATCTTCATTAAAGC
>group_32_9 120 28 0 0 sg=120 px=0 gx=0
TCTTCATTAAAGCCAGAATGGAAAGCGCAGTCTCTGAATTTACCGTTCCAGTAAGCGTCA
>group_34_0 34 2 0 0 sg=34 px=0 gx=0
TCCGCGGCCGCCCCCTTCACCAAGGGTGGGCGCGCCGACCCAGCTTTCTTGTACAAAGTG
>group_34_1 34 2 0 0 sg=34 px=0 gx=0
GGCGCGCCCACCCTTGGTGAAGGGGGCGGCCGCGGAGCCTGCTTTTTTGTACAAACTTGT
>group_34_2 34 2 0 0 sg=34 px=0 gx=0
CGCGGCCGCCCCCTTCACCAAGGGTGGGCGCGCCGACCCAGCTTTCTTGTACAAAGTGGT
>group_34_3 34 2 0 0 sg=34 px=0 gx=0
CGGCCGCCCCCTTCACCAAGGGTGGGCGCGCCGACCCAGCTTTCTTGTACAAAGTGGTGA
>group_34_4 34 2 0 0 sg=34 px=0 gx=0
CACCACTTTGTACAAGAAAGCTGGGTCGGCGCGCCCACCCTTGGTGAAGGGGGCGGCCGC
>group_34_5 34 2 0 0 sg=34 px=0 gx=0
TTATCACAAGTTTGTACAAAAAAGCAGGCTCCGCGGCCGCCCCCTTCACCAAGGGTGGGC
>group_34_6 34 2 0 0 sg=34 px=0 gx=0
CGCGCCCACCCTTGGTGAAGGGGGCGGCCGCGGAGCCTGCTTTTTTGTACAAACTTGTGA
>group_34_7 34 2 0 0 sg=34 px=0 gx=0
GTCGGCGCGCCCACCCTTGGTGAAGGGGGCGGCCGCGGAGCCTGCTTTTTTGTACAAACT
>group_34_8 34 2 0 0 sg=34 px=0 gx=0
GCGCGCCCACCCTTGGTGAAGGGGGCGGCCGCGGAGCCTGCTTTTTTGTACAAACTTGTG
>group_34_9 34 2 0 0 sg=34 px=0 gx=0
TATCACAAGTTTGTACAAAAAAGCAGGCTCCGCGGCCGCCCCCTTCACCAAGGGTGGGCG
>group_35_0 118 2 0 0 sg=118 px=0 gx=0
GCCAAGCTCTAGGGATAACAGGGTAATCCCGGGTAGGGATAACAGGGTAATGAGCTTGGC
>group_35_1 118 2 0 0 sg=118 px=0 gx=0
TCATTACCCTGTTATCCCTACCCGGGATTACCCTGTTATCCCTAGAGCTTGGCGTAATCA
>group_35_2 118 2 0 0 sg=118 px=0 gx=0
ACAGGGTAATCCCGGGTAGGGATAACAGGGTAATGAGCTTGGCACTGGCCGTCGTTTTAC
>group_35_3 118 2 0 0 sg=118 px=0 gx=0
CCAAGCTCTAGGGATAACAGGGTAATCCCGGGTAGGGATAACAGGGTAATGAGCTTGGCA
>group_35_4 118 2 0 0 sg=118 px=0 gx=0
ACCATGATTACGCCAAGCTCTAGGGATAACAGGGTAATCCCGGGTAGGGATAACAGGGTA
>group_35_5 118 2 0 0 sg=118 px=0 gx=0
GCCAAGCTCATTACCCTGTTATCCCTACCCGGGATTACCCTGTTATCCCTAGAGCTTGGC
>group_35_6 118 2 0 0 sg=118 px=0 gx=0
ATCCCGGGTAGGGATAACAGGGTAATGAGCTTGGCACTGGCCGTCGTTTTACAACGTCGT
>group_35_7 118 2 0 0 sg=118 px=0 gx=0
CTAGGGATAACAGGGTAATCCCGGGTAGGGATAACAGGGTAATGAGCTTGGCACTGGCCG
>group_35_8 118 2 0 0 sg=118 px=0 gx=0
CTATGACCATGATTACGCCAAGCTCTAGGGATAACAGGGTAATCCCGGGTAGGGATAACA
>group_35_9 118 2 0 0 sg=118 px=0 gx=0
GTCACGACGTTGTAAAACGACGGCCAGTGCCAAGCTCATTACCCTGTTATCCCTACCCGG
>group_36_0 2 9 0 0 sg=2 px=0 gx=0
AAGCCACGTTTGGTGGTGGCGACCATCCTCCAAAATCGGATCTGGTTCCGCGTGGATCCG
>group_36_1 2 9 0 0 sg=2 px=0 gx=0
CGGATCCACGCGGAACCAGATCCGATTTTGGAGGATGGTCGCCACCACCAAACGTGGCTT
>group_38_0 54 2 0 0 sg=54 px=0 gx=0
GCTAGAATCGATCCTAGACCCGGGGGGGTCGACGCGGCCGCCATGGTCATAGCTGTTTGA
>group_38_1 54 2 0 0 sg=54 px=0 gx=0
CTTTTGCCGGACCGGTAAAACGACGGCCAGTGTTAACTCTAGGGTACCTCTAGGAGATCT
>group_38_2 54 2 0 0 sg=54 px=0 gx=0
CCGGACCGGTAAAACGACGGCCAGTGTTAACTCTAGGGTACCTCTAGGAGATCTTCTAGG
>group_38_3 54 2 0 0 sg=54 px=0 gx=0
TGGCCTTTTGCCGGACCGGTAAAACGACGGCCAGTGTTAACTCTAGGGTACCTCTAGGAG
>group_38_4 54 2 0 0 sg=54 px=0 gx=0
AACAGCTATGACCATGGCGGCCGCGTCGACCCCCCCGGGTCTAGGATCGATTCTAGCCGC
>group_38_5 54 2 0 0 sg=54 px=0 gx=0
AAGATCTCCTAGAGGTACCCTAGAGTTAACACTGGCCGTCGTTTTACCGGTCCGGCAAAA
>group_38_6 54 2 0 0 sg=54 px=0 gx=0
CTATGACCATGGCGGCCGCGTCGACCCCCCCGGGTCTAGGATCGATTCTAGCCGCGGTCT
>group_38_7 54 2 0 0 sg=54 px=0 gx=0
TTTGCCGGACCGGTAAAACGACGGCCAGTGTTAACTCTAGGGTACCTCTAGGAGATCTTC
>group_38_8 54 2 0 0 sg=54 px=0 gx=0
ATCTCCTAGAGGTACCCTAGAGTTAACACTGGCCGTCGTTTTACCGGTCCGGCAAAAGGC
>group_38_9 54 2 0 0 sg=54 px=0 gx=0
CGCGGCTAGAATCGATCCTAGACCCGGGGGGGTCGACGCGGCCGCCATGGTCATAGCTGT
>group_39_0 6 28 0 0 sg=6 px=0 gx=0
CGGGCCGCGTTGCTGGCGTTTTTCCATAGGCTCCGCCCCCCTGACGAGCATCACAAAAAT
>group_39_1 6 28 0 0 sg=6 px=0 gx=0
GATTTTTGTGATGCTCGTCAGGGGGGCGGAGCCTATGGAAAAACGCCAGCAACGCGGCCC
>group_39_2 6 28 0 0 sg=6 px=0 gx=0
TTTTTGTGATGCTCGTCAGGGGGGCGGAGCCTATGGAAAAACGCCAGCAACGCGGCCCGA
>group_39_3 6 28 0 0 sg=6 px=0 gx=0
GGGCCGCGTTGCTGGCGTTTTTCCATAGGCTCCGCCCCCCTGACGAGCATCACAAAAATC
>group_39_4 6 28 0 0 sg=6 px=0 gx=0
TCGGGCCGCGTTGCTGGCGTTTTTCCATAGGCTCCGCCCCCCTGACGAGCATCACAAAAA
>group_39_5 6 28 0 0 sg=6 px=0 gx=0
ATTTTTGTGATGCTCGTCAGGGGGGCGGAGCCTATGGAAAAACGCCAGCAACGCGGCCCG
>group_41_0 2 14 0 0 sg=2 px=0 gx=0
ACGCGTCCTCGGTACCGGGCCCCCCCTCGAGGTCGACGGTATCGATAAGCTTGATATCGA
>group_41_1 2 14 0 0 sg=2 px=0 gx=0
TCGATATCAAGCTTATCGATACCGTCGACCTCGAGGGGGGGCCCGGTACCGAGGACGCGT
>group_42_0 166 2 0 0 sg=166 px=0 gx=0
ATCATCACCATCACCATGGTGCTGGTGGCTGTTGTCCTGGCTGTTGCGGTGGCGGCGAAA
>group_42_1 166 2 0 0 sg=166 px=0 gx=0
TTTAAGAAGGAGATATACATATGCATCATCACCATCACCATGGTGCTGGTGGCTGTTGTC
>group_42_2 166 2 0 0 sg=166 px=0 gx=0
CTGTTGTCCTGGCTGTTGCGGTGGCGGCGAAAACCTGTATTTTCAGGGAATTATCACAAG
>group_42_3 166 2 0 0 sg=166 px=0 gx=0
ACTTGTGATAATTCCCTGAAAATACAGGTTTTCGCCGCCACCGCAACAGCCAGGACAACA
>group_42_4 166 2 0 0 sg=166 px=0 gx=0
GGCTGTTGCGGTGGCGGCGAAAACCTGTATTTTCAGGGAATTATCACAAGTTTGTACAAA
>group_42_5 166 2 0 0 sg=166 px=0 gx=0
CCGCAACAGCCAGGACAACAGCCACCAGCACCATGGTGATGGTGATGATGCATATGTATA
>group_42_6 166 2 0 0 sg=166 px=0 gx=0
CCTGAAAATACAGGTTTTCGCCGCCACCGCAACAGCCAGGACAACAGCCACCAGCACCAT
>group_42_7 166 2 0 0 sg=166 px=0 gx=0
GTGCTGGTGGCTGTTGTCCTGGCTGTTGCGGTGGCGGCGAAAACCTGTATTTTCAGGGAA
>group_42_8 166 2 0 0 sg=166 px=0 gx=0
TACATATGCATCATCACCATCACCATGGTGCTGGTGGCTGTTGTCCTGGCTGTTGCGGTG
>group_42_9 166 2 0 0 sg=166 px=0 gx=0
TATACATATGCATCATCACCATCACCATGGTGCTGGTGGCTGTTGTCCTGGCTGTTGCGG
>group_44_0 20 6 0 0 sg=20 px=0 gx=0
CCGCGAGTAATAACAATCCAGCGGCTGCCGTAGGCAATAGGTATTTCATTATGACTGTCT
>group_44_1 20 6 0 0 sg=20 px=0 gx=0
TGGGCCGCGAGTAATAACAATCCAGCGGCTGCCGTAGGCAATAGGTATTTCATTATGACT
>group_44_2 20 6 0 0 sg=20 px=0 gx=0
AGTAATAACAATCCAGCGGCTGCCGTAGGCAATAGGTATTTCATTATGACTGTCTCCTTG
>group_44_3 20 6 0 0 sg=20 px=0 gx=0
AGGAGACAGTCATAATGAAATACCTATTGCCTACGGCAGCCGCTGGATTGTTATTACTCG
>group_44_4 20 6 0 0 sg=20 px=0 gx=0
CAGTCATAATGAAATACCTATTGCCTACGGCAGCCGCTGGATTGTTATTACTCGCGGCCC
>group_44_5 20 6 0 0 sg=20 px=0 gx=0
GACAGTCATAATGAAATACCTATTGCCTACGGCAGCCGCTGGATTGTTATTACTCGCGGC
>group_44_6 20 6 0 0 sg=20 px=0 gx=0
GCCGCGAGTAATAACAATCCAGCGGCTGCCGTAGGCAATAGGTATTTCATTATGACTGTC
>group_44_7 20 6 0 0 sg=20 px=0 gx=0
GGGCCGCGAGTAATAACAATCCAGCGGCTGCCGTAGGCAATAGGTATTTCATTATGACTG
>group_44_8 20 6 0 0 sg=20 px=0 gx=0
CAAGGAGACAGTCATAATGAAATACCTATTGCCTACGGCAGCCGCTGGATTGTTATTACT
>group_44_9 20 6 0 0 sg=20 px=0 gx=0
CGCGAGTAATAACAATCCAGCGGCTGCCGTAGGCAATAGGTATTTCATTATGACTGTCTC
>group_47_0 40 12 0 0 sg=40 px=0 gx=0
CTGCGCGTAACCACCACACCCGCCGCGCTTAATGCGCCGCTACAGGGCGCGTGGGGATAC
>group_47_1 40 12 0 0 sg=40 px=0 gx=0
GGTATCCCCACGCGCCCTGTAGCGGCGCATTAAGCGCGGCGGGTGTGGTGGTTACGCGCA
>group_47_2 40 12 0 0 sg=40 px=0 gx=0
CACCACACCCGCCGCGCTTAATGCGCCGCTACAGGGCGCGTGGGGATACCCCCTAGAGCC
>group_47_3 40 12 0 0 sg=40 px=0 gx=0
GGGCTCTAGGGGGTATCCCCACGCGCCCTGTAGCGGCGCATTAAGCGCGGCGGGTGTGGT
>group_47_4 40 12 0 0 sg=40 px=0 gx=0
GCGCGTAACCACCACACCCGCCGCGCTTAATGCGCCGCTACAGGGCGCGTGGGGATACCC
>group_47_5 40 12 0 0 sg=40 px=0 gx=0
CTCTAGGGGGTATCCCCACGCGCCCTGTAGCGGCGCATTAAGCGCGGCGGGTGTGGTGGT
>group_47_6 40 12 0 0 sg=40 px=0 gx=0
GCGTAACCACCACACCCGCCGCGCTTAATGCGCCGCTACAGGGCGCGTGGGGATACCCCC
>group_47_7 40 12 0 0 sg=40 px=0 gx=0
CGCGTAACCACCACACCCGCCGCGCTTAATGCGCCGCTACAGGGCGCGTGGGGATACCCC
>group_47_8 40 12 0 0 sg=40 px=0 gx=0
CACCCGCCGCGCTTAATGCGCCGCTACAGGGCGCGTGGGGATACCCCCTAGAGCCCCAGC
>group_47_9 40 12 0 0 sg=40 px=0 gx=0
GCTCTAGGGGGTATCCCCACGCGCCCTGTAGCGGCGCATTAAGCGCGGCGGGTGTGGTGG
>group_48_0 138 3 0 0 sg=138 px=0 gx=0
AACCTCTACAAATGTGGTAAAATCGATAAGGATCTGAACGATGGAGCGGAGAATGGGCGG
>group_48_1 138 3 0 0 sg=138 px=0 gx=0
TTCAGATCCTTATCGATTTTACCACATTTGTAGAGGTTTTACTTGCTTTAAAAAACCTCC
>group_48_2 138 3 0 0 sg=138 px=0 gx=0
TAAAACCTCTACAAATGTGGTAAAATCGATAAGGATCTGAACGATGGAGCGGAGAATGGG
>group_48_3 138 3 0 0 sg=138 px=0 gx=0
CGACGGATCCGCTGTGGAATGTGTGTCAGTTAGGGTGTGGAAAGTCCCCAGGCTCCCCAG
>group_48_4 138 3 0 0 sg=138 px=0 gx=0
CCATCGTTCAGATCCTTATCGATTTTACCACATTTGTAGAGGTTTTACTTGCTTTAAAAA
>group_48_5 138 3 0 0 sg=138 px=0 gx=0
CTGGGGAGCCTGGGGACTTTCCACACCCTAACTGACACACATTCCACAGCGGATCCGTCG
>group_48_6 138 3 0 0 sg=138 px=0 gx=0
AGGATCTGAACGATGGAGCGGAGAATGGGCGGAACTGGGCGGAGTTAGGGGCGGGATGGG
>group_48_7 138 3 0 0 sg=138 px=0 gx=0
AACTCCGCCCAGTTCCGCCCATTCTCCGCTCCATCGTTCAGATCCTTATCGATTTTACCA
>group_48_8 138 3 0 0 sg=138 px=0 gx=0
CGCTCCATCGTTCAGATCCTTATCGATTTTACCACATTTGTAGAGGTTTTACTTGCTTTA
>group_48_9 138 3 0 0 sg=138 px=0 gx=0
TCCGCTCCATCGTTCAGATCCTTATCGATTTTACCACATTTGTAGAGGTTTTACTTGCTT
>group_50_0 10 6 0 0 sg=10 px=0 gx=0
AGCGGAGAATGGGCGGAACTGGGCGGAGTTAGGGGCGGGATGGGCGGAGTTAGGGGCGGG
>group_50_1 10 6 0 0 sg=10 px=0 gx=0
GAGCGGAGAATGGGCGGAACTGGGCGGAGTTAGGGGCGGGATGGGCGGAGTTAGGGGCGG
>group_50_2 10 6 0 0 sg=10 px=0 gx=0
CCCCTAACTCCGCCCATCCCGCCCCTAACTCCGCCCAGTTCCGCCCATTCTCCGCTCCAT
>group_50_3 10 6 0 0 sg=10 px=0 gx=0
ATGGAGCGGAGAATGGGCGGAACTGGGCGGAGTTAGGGGCGGGATGGGCGGAGTTAGGGG
>group_50_4 10 6 0 0 sg=10 px=0 gx=0
GGAGCGGAGAATGGGCGGAACTGGGCGGAGTTAGGGGCGGGATGGGCGGAGTTAGGGGCG
>group_50_5 10 6 0 0 sg=10 px=0 gx=0
GCCCCTAACTCCGCCCATCCCGCCCCTAACTCCGCCCAGTTCCGCCCATTCTCCGCTCCA
>group_50_6 10 6 0 0 sg=10 px=0 gx=0
CGCCCCTAACTCCGCCCATCCCGCCCCTAACTCCGCCCAGTTCCGCCCATTCTCCGCTCC
>group_50_7 10 6 0 0 sg=10 px=0 gx=0
TGGAGCGGAGAATGGGCGGAACTGGGCGGAGTTAGGGGCGGGATGGGCGGAGTTAGGGGC
>group_50_8 10 6 0 0 sg=10 px=0 gx=0
CCCGCCCCTAACTCCGCCCATCCCGCCCCTAACTCCGCCCAGTTCCGCCCATTCTCCGCT
>group_50_9 10 6 0 0 sg=10 px=0 gx=0
CCGCCCCTAACTCCGCCCATCCCGCCCCTAACTCCGCCCAGTTCCGCCCATTCTCCGCTC
>group_52_0 20 2 0 0 sg=20 px=0 gx=0
ATTCCCCTCTAGAAATAATTTTGTTTAACTTTAAGAAGGAGATATACATATGCATCATCA
>group_52_1 20 2 0 0 sg=20 px=0 gx=0
GTGATGATGCATATGTATATCTCCTTCTTAAAGTTAAACAAAATTATTTCTAGAGGGGAA
>group_52_2 20 2 0 0 sg=20 px=0 gx=0
GGTGATGATGCATATGTATATCTCCTTCTTAAAGTTAAACAAAATTATTTCTAGAGGGGA
>group_52_3 20 2 0 0 sg=20 px=0 gx=0
TCCCCTCTAGAAATAATTTTGTTTAACTTTAAGAAGGAGATATACATATGCATCATCACC
>group_52_4 20 2 0 0 sg=20 px=0 gx=0
ACAATTCCCCTCTAGAAATAATTTTGTTTAACTTTAAGAAGGAGATATACATATGCATCA
>group_52_5 20 2 0 0 sg=20 px=0 gx=0
GATGCATATGTATATCTCCTTCTTAAAGTTAAACAAAATTATTTCTAGAGGGGAATTGTT
>group_52_6 20 2 0 0 sg=20 px=0 gx=0
TGGTGATGATGCATATGTATATCTCCTTCTTAAAGTTAAACAAAATTATTTCTAGAGGGG
>group_52_7 20 2 0 0 sg=20 px=0 gx=0
TTCCCCTCTAGAAATAATTTTGTTTAACTTTAAGAAGGAGATATACATATGCATCATCAC
>group_52_8 20 2 0 0 sg=20 px=0 gx=0
AACAATTCCCCTCTAGAAATAATTTTGTTTAACTTTAAGAAGGAGATATACATATGCATC
>group_52_9 20 2 0 0 sg=20 px=0 gx=0
CCCCTCTAGAAATAATTTTGTTTAACTTTAAGAAGGAGATATACATATGCATCATCACCA
>group_53_0 2 52 0 0 sg=2 px=0 gx=0
GGAATTCGTAATCATGGTCATAGCTGTTTCCTGTGTGAAATTGTTATCCGCTCACAATTC
>group_53_1 2 52 0 0 sg=2 px=0 gx=0
GAATTGTGAGCGGATAACAATTTCACACAGGAAACAGCTATGACCATGATTACGAATTCC
>group_54_0 4740 113 0 0 sg=4740 px=0 gx=0
TGATGTGTATTTGAGTAAAACAGCTTGCGTCATGCGGTCGCTGCGTATATGATGCGATGA
>group_54_1 4740 113 0 0 sg=4740 px=0 gx=0
CAACGTTGCAGCCTTGCTGCTGCGTGCGCTCGGACGGCCGGCACTTAGCGTGTTTGTGCT
>group_54_2 4740 113 0 0 sg=4740 px=0 gx=0
GCAGCGTACGAAGAAGGCCAAGAACGGCCGCCTGGTGACGGTATCCGAGGGTGAAGCCTT
>group_54_3 4740 113 0 0 sg=4740 px=0 gx=0
CGACCTTTTTCCCCTGCTAGGGCAATTTGCCCTAGCATCTGCTCCGTACATTAGGAACCG
>group_54_4 4740 113 0 0 sg=4740 px=0 gx=0
CAGATGGTTGTTCAAGACGATCTACGAACGCAGTGGCAGCGCCGGAGAGTTCAAGAAGTT
>group_54_5 4740 113 0 0 sg=4740 px=0 gx=0
TGCAGGGCGCGGGCTAGATGGGTTGCGATGGTCGTCTTGCCTGACCCGCCTTTCTGGTTA
>group_54_6 4740 113 0 0 sg=4740 px=0 gx=0
CGCCGGCACAACCGTTCTTGAATCAGAACCCGAGGGCGACGCTGCCCGCGAGGTCCAGGC
>group_54_7 4740 113 0 0 sg=4740 px=0 gx=0
GTAGGCCAGCCATTTTTGAGCGGCCAGCGGCCGCGATAGGCCGACGCGAAGCGGCGGGGC
>group_54_8 4740 113 0 0 sg=4740 px=0 gx=0
GGAGGAGGCGGGGCAGGCTGGCCCGATCCTAGTCATGCGCTACCGCAACCTGATCGAGGG
>group_54_9 4740 113 0 0 sg=4740 px=0 gx=0
CAGAACTTCTTGAACTCTCCGGCGCTGCCACTGCGTTCGTAGATCGTCTTGAACAACCAT
>group_55_0 14 3 0 0 sg=14 px=0 gx=0
CGGTCCAGTAATGACCTCAGAACTCCATCTGGATTTGTTCAGAACGCTCGGTTGCCGCCG
>group_55_1 14 3 0 0 sg=14 px=0 gx=0
GGCAACCGAGCGTTCTGAACAAATCCAGATGGAGTTCTGAGGTCATTACTGGACCGGATC
>group_55_2 14 3 0 0 sg=14 px=0 gx=0
GGTCCAGTAATGACCTCAGAACTCCATCTGGATTTGTTCAGAACGCTCGGTTGCCGCCGG
>group_55_3 14 3 0 0 sg=14 px=0 gx=0
TCCGGTCCAGTAATGACCTCAGAACTCCATCTGGATTTGTTCAGAACGCTCGGTTGCCGC
>group_55_4 14 3 0 0 sg=14 px=0 gx=0
CGGCAACCGAGCGTTCTGAACAAATCCAGATGGAGTTCTGAGGTCATTACTGGACCGGAT
>group_55_5 14 3 0 0 sg=14 px=0 gx=0
GCGGCAACCGAGCGTTCTGAACAAATCCAGATGGAGTTCTGAGGTCATTACTGGACCGGA
>group_55_6 14 3 0 0 sg=14 px=0 gx=0
CCGGTCCAGTAATGACCTCAGAACTCCATCTGGATTTGTTCAGAACGCTCGGTTGCCGCC
>group_55_7 14 3 0 0 sg=14 px=0 gx=0
GTCCAGTAATGACCTCAGAACTCCATCTGGATTTGTTCAGAACGCTCGGTTGCCGCCGGG
>group_55_8 14 3 0 0 sg=14 px=0 gx=0
ATCCGGTCCAGTAATGACCTCAGAACTCCATCTGGATTTGTTCAGAACGCTCGGTTGCCG
>group_55_9 14 3 0 0 sg=14 px=0 gx=0
GGCGGCAACCGAGCGTTCTGAACAAATCCAGATGGAGTTCTGAGGTCATTACTGGACCGG
>group_59_0 228 5 0 0 sg=228 px=0 gx=0
AAGGGTGCTAAGAAACCATTATTATCATGACATTAACCTATAAAAATAGGCGTATCACGA
>group_59_1 228 5 0 0 sg=228 px=0 gx=0
CATGATAATAATGGTTTCTTAGCACCCTTTCTCGGTCCTTCAACGTTCCTGACAACGAGC
>group_59_2 228 5 0 0 sg=228 px=0 gx=0
GAAGTGGTCAGCTTGGCTGCCATTTTTGGGGTGAGGCCGTTCGCGGCCGAGGGGCGCAGC
>group_59_3 228 5 0 0 sg=228 px=0 gx=0
ATTGGCGAAAAGGAGGCTCGTTGTCAGGAACGTTGAAGGACCGAGAAAGGGTGCTAAGAA
>group_59_4 228 5 0 0 sg=228 px=0 gx=0
TTTATCAGCAATAAACCAGCCAGCCGGAAGGGCCGAGCGCAGAAGTGGTCAGCTTGGCTG
>group_59_5 228 5 0 0 sg=228 px=0 gx=0
ATGTCATGATAATAATGGTTTCTTAGCACCCTTTCTCGGTCCTTCAACGTTCCTGACAAC
>group_59_6 228 5 0 0 sg=228 px=0 gx=0
CCCTCGGCCGCGAACGGCCTCACCCCAAAAATGGCAGCCAAGCTGACCACTTCTGCGCTC
>group_59_7 228 5 0 0 sg=228 px=0 gx=0
GGATTGGCGAAAAGGAGGCTCGTTGTCAGGAACGTTGAAGGACCGAGAAAGGGTGCTAAG
>group_59_8 228 5 0 0 sg=228 px=0 gx=0
AGATTTATCAGCAATAAACCAGCCAGCCGGAAGGGCCGAGCGCAGAAGTGGTCAGCTTGG
>group_59_9 228 5 0 0 sg=228 px=0 gx=0
CAGCAATAAACCAGCCAGCCGGAAGGGCCGAGCGCAGAAGTGGTCAGCTTGGCTGCCATT
>group_60_0 4 2 0 0 sg=4 px=0 gx=0
CAAGCTGCCTCGCGCGTTTCGGTGATGACGGTGAAAACCTCTGACACATGCAGCTCCCGG
>group_60_1 4 2 0 0 sg=4 px=0 gx=0
AAGCTGCCTCGCGCGTTTCGGTGATGACGGTGAAAACCTCTGACACATGCAGCTCCCGGA
>group_60_2 4 2 0 0 sg=4 px=0 gx=0
CCGGGAGCTGCATGTGTCAGAGGTTTTCACCGTCATCACCGAAACGCGCGAGGCAGCTTG
>group_60_3 4 2 0 0 sg=4 px=0 gx=0
TCCGGGAGCTGCATGTGTCAGAGGTTTTCACCGTCATCACCGAAACGCGCGAGGCAGCTT
>group_62_0 12 11 0 0 sg=12 px=0 gx=0
TTTCACTGCATTCTAGTTGTGGTTTGTCCAAACTCATCAATGTATCTTATCATGTCTGTA
>group_62_1 12 11 0 0 sg=12 px=0 gx=0
ATACAGACATGATAAGATACATTGATGAGTTTGGACAAACCACAACTAGAATGCAGTGAA
>group_62_2 12 11 0 0 sg=12 px=0 gx=0
CGGTATACAGACATGATAAGATACATTGATGAGTTTGGACAAACCACAACTAGAATGCAG
>group_62_3 12 11 0 0 sg=12 px=0 gx=0
GTATACAGACATGATAAGATACATTGATGAGTTTGGACAAACCACAACTAGAATGCAGTG
>group_62_4 12 11 0 0 sg=12 px=0 gx=0
TATACAGACATGATAAGATACATTGATGAGTTTGGACAAACCACAACTAGAATGCAGTGA
>group_62_5 12 11 0 0 sg=12 px=0 gx=0
ACTGCATTCTAGTTGTGGTTTGTCCAAACTCATCAATGTATCTTATCATGTCTGTATACC
>group_62_6 12 11 0 0 sg=12 px=0 gx=0
GGTATACAGACATGATAAGATACATTGATGAGTTTGGACAAACCACAACTAGAATGCAGT
>group_62_7 12 11 0 0 sg=12 px=0 gx=0
TACAGACATGATAAGATACATTGATGAGTTTGGACAAACCACAACTAGAATGCAGTGAAA
>group_62_8 12 11 0 0 sg=12 px=0 gx=0
CTGCATTCTAGTTGTGGTTTGTCCAAACTCATCAATGTATCTTATCATGTCTGTATACCG
>group_62_9 12 11 0 0 sg=12 px=0 gx=0
TTCACTGCATTCTAGTTGTGGTTTGTCCAAACTCATCAATGTATCTTATCATGTCTGTAT
>group_63_0 2 1 0 0 sg=2 px=0 gx=0
GACAATTCACTGGCCGTCGTTTTACAACGTCGTGACTGGGAAAACCCTGGCGTTACCCAA
>group_63_1 2 1 0 0 sg=2 px=0 gx=0
TTGGGTAACGCCAGGGTTTTCCCAGTCACGACGTTGTAAAACGACGGCCAGTGAATTGTC
>group_64_0 2 2 0 0 sg=2 px=0 gx=0
GTGAGCGGATAACAATTTCACACAGGAAACAGCTATGACCATGATTACGAATTAATTCCC
>group_64_1 2 2 0 0 sg=2 px=0 gx=0
GGGAATTAATTCGTAATCATGGTCATAGCTGTTTCCTGTGTGAAATTGTTATCCGCTCAC
>group_65_0 2 4 0 0 sg=2 px=0 gx=0
TAAGCTTGAGTATTCTATAGTGTCACCTAAATAGCTTGGCGTAATCATGGTCATAGCTGT
>group_65_1 2 4 0 0 sg=2 px=0 gx=0
ACAGCTATGACCATGATTACGCCAAGCTATTTAGGTGACACTATAGAATACTCAAGCTTA
>group_67_0 18 5 0 0 sg=18 px=0 gx=0
CGATCTGACGGTTCACTAAACGAGCTCTGCTTATATAGGCCTCCCACCGTACACGCCTAC
>group_67_1 18 5 0 0 sg=18 px=0 gx=0
GCGTGTACGGTGGGAGGCCTATATAAGCAGAGCTCGTTTAGTGAACCGTCAGATCGCCTG
>group_67_2 18 5 0 0 sg=18 px=0 gx=0
TAGGCGTGTACGGTGGGAGGCCTATATAAGCAGAGCTCGTTTAGTGAACCGTCAGATCGC
>group_67_3 18 5 0 0 sg=18 px=0 gx=0
GTAGGCGTGTACGGTGGGAGGCCTATATAAGCAGAGCTCGTTTAGTGAACCGTCAGATCG
>group_67_4 18 5 0 0 sg=18 px=0 gx=0
TCTCCAGGCGATCTGACGGTTCACTAAACGAGCTCTGCTTATATAGGCCTCCCACCGTAC
>group_67_5 18 5 0 0 sg=18 px=0 gx=0
GTACGGTGGGAGGCCTATATAAGCAGAGCTCGTTTAGTGAACCGTCAGATCGCCTGGAGA
>group_67_6 18 5 0 0 sg=18 px=0 gx=0
CAGGCGATCTGACGGTTCACTAAACGAGCTCTGCTTATATAGGCCTCCCACCGTACACGC
>group_67_7 18 5 0 0 sg=18 px=0 gx=0
CCAGGCGATCTGACGGTTCACTAAACGAGCTCTGCTTATATAGGCCTCCCACCGTACACG
>group_67_8 18 5 0 0 sg=18 px=0 gx=0
CGTGTACGGTGGGAGGCCTATATAAGCAGAGCTCGTTTAGTGAACCGTCAGATCGCCTGG
>group_67_9 18 5 0 0 sg=18 px=0 gx=0
CTCCAGGCGATCTGACGGTTCACTAAACGAGCTCTGCTTATATAGGCCTCCCACCGTACA
>group_68_0 64 2 0 0 sg=64 px=0 gx=0
CGACGTTGTAAAACGACGGCCAGTGCCAAGCTTGCATGCCTGCAGGCTCTAATCACAAGT
>group_68_1 64 2 0 0 sg=64 px=0 gx=0
TCAGCTTTTTTGTACAAACTTGTGATTAGAGCCTGCAGGCATGCAAGCTTGGCACTGGCC
>group_68_2 64 2 0 0 sg=64 px=0 gx=0
TGTGATTAGAGCCTGCAGGCATGCAAGCTTGGCACTGGCCGTCGTTTTACAACGTCGTGA
>group_68_3 64 2 0 0 sg=64 px=0 gx=0
TTTTTGTACAAACTTGTGATTAGAGCCTGCAGGCATGCAAGCTTGGCACTGGCCGTCGTT
>group_68_4 64 2 0 0 sg=64 px=0 gx=0
AGCTTTTTTGTACAAACTTGTGATTAGAGCCTGCAGGCATGCAAGCTTGGCACTGGCCGT
>group_68_5 64 2 0 0 sg=64 px=0 gx=0
TTGTGATTAGAGCCTGCAGGCATGCAAGCTTGGCACTGGCCGTCGTTTTACAACGTCGTG
>group_68_6 64 2 0 0 sg=64 px=0 gx=0
TAAAACGACGGCCAGTGCCAAGCTTGCATGCCTGCAGGCTCTAATCACAAGTTTGTACAA
>group_68_7 64 2 0 0 sg=64 px=0 gx=0
CGACGGCCAGTGCCAAGCTTGCATGCCTGCAGGCTCTAATCACAAGTTTGTACAAAAAAG
>group_68_8 64 2 0 0 sg=64 px=0 gx=0
AGTGCCAAGCTTGCATGCCTGCAGGCTCTAATCACAAGTTTGTACAAAAAAGCTGAACGA
>group_68_9 64 2 0 0 sg=64 px=0 gx=0
ACGGCCAGTGCCAAGCTTGCATGCCTGCAGGCTCTAATCACAAGTTTGTACAAAAAAGCT
>group_69_0 120 2 0 0 sg=120 px=0 gx=0
CACTATCGACTACGCGATCATGGCGACCACACCCGTCCTGTGGATCGATATCGATCCGCT
>group_69_1 120 2 0 0 sg=120 px=0 gx=0
GCTTCCTTTCGGGCTTTGTTAGCAGCGGATCGATATCGATCCACAGGACGGGTGTGGTCG
>group_69_2 120 2 0 0 sg=120 px=0 gx=0
CCACTATCGACTACGCGATCATGGCGACCACACCCGTCCTGTGGATCGATATCGATCCGC
>group_69_3 120 2 0 0 sg=120 px=0 gx=0
ACGCGATCATGGCGACCACACCCGTCCTGTGGATCGATATCGATCCGCTGCTAACAAAGC
>group_69_4 120 2 0 0 sg=120 px=0 gx=0
GATCATGGCGACCACACCCGTCCTGTGGATCGATATCGATCCGCTGCTAACAAAGCCCGA
>group_69_5 120 2 0 0 sg=120 px=0 gx=0
TACTTGGAGCCACTATCGACTACGCGATCATGGCGACCACACCCGTCCTGTGGATCGATA
>group_69_6 120 2 0 0 sg=120 px=0 gx=0
ATATCGATCCGCTGCTAACAAAGCCCGAAAGGAAGCTGAGTTGGCTGCTGCCACCGCTGA
>group_69_7 120 2 0 0 sg=120 px=0 gx=0
CGATATCGATCCGCTGCTAACAAAGCCCGAAAGGAAGCTGAGTTGGCTGCTGCCACCGCT
>group_69_8 120 2 0 0 sg=120 px=0 gx=0
CTCAGCTTCCTTTCGGGCTTTGTTAGCAGCGGATCGATATCGATCCACAGGACGGGTGTG
>group_69_9 120 2 0 0 sg=120 px=0 gx=0
GGAGCCACTATCGACTACGCGATCATGGCGACCACACCCGTCCTGTGGATCGATATCGAT
>group_70_0 14 18 0 0 sg=14 px=0 gx=0
TAGAATTACACGGCGATCTTTCCGCCCTTCTTGGCCTTTATGAGGATCTCTCTGATTTTT
>group_70_1 14 18 0 0 sg=14 px=0 gx=0
ATTACACGGCGATCTTTCCGCCCTTCTTGGCCTTTATGAGGATCTCTCTGATTTTTCTTG
>group_70_2 14 18 0 0 sg=14 px=0 gx=0
CAAGAAAAATCAGAGAGATCCTCATAAAGGCCAAGAAGGGCGGAAAGATCGCCGTGTAAT
>group_70_3 14 18 0 0 sg=14 px=0 gx=0
AAATCAGAGAGATCCTCATAAAGGCCAAGAAGGGCGGAAAGATCGCCGTGTAATTCTAGA
>group_70_4 14 18 0 0 sg=14 px=0 gx=0
AGAATTACACGGCGATCTTTCCGCCCTTCTTGGCCTTTATGAGGATCTCTCTGATTTTTC
>group_70_5 14 18 0 0 sg=14 px=0 gx=0
AATTACACGGCGATCTTTCCGCCCTTCTTGGCCTTTATGAGGATCTCTCTGATTTTTCTT
>group_70_6 14 18 0 0 sg=14 px=0 gx=0
AGAAAAATCAGAGAGATCCTCATAAAGGCCAAGAAGGGCGGAAAGATCGCCGTGTAATTC
>group_70_7 14 18 0 0 sg=14 px=0 gx=0
GAATTACACGGCGATCTTTCCGCCCTTCTTGGCCTTTATGAGGATCTCTCTGATTTTTCT
>group_70_8 14 18 0 0 sg=14 px=0 gx=0
AAGAAAAATCAGAGAGATCCTCATAAAGGCCAAGAAGGGCGGAAAGATCGCCGTGTAATT
>group_70_9 14 18 0 0 sg=14 px=0 gx=0
AAAATCAGAGAGATCCTCATAAAGGCCAAGAAGGGCGGAAAGATCGCCGTGTAATTCTAG
>group_72_0 10 27 0 0 sg=10 px=0 gx=0
CCGGGCTTATCGACTGCACGGTGCACCAATGCTTCTGGCGTCAGGCAGCCATCGGAAGCT
>group_72_1 10 27 0 0 sg=10 px=0 gx=0
GATCCGGGCTTATCGACTGCACGGTGCACCAATGCTTCTGGCGTCAGGCAGCCATCGGAA
>group_72_2 10 27 0 0 sg=10 px=0 gx=0
ATCCGGGCTTATCGACTGCACGGTGCACCAATGCTTCTGGCGTCAGGCAGCCATCGGAAG
>group_72_3 10 27 0 0 sg=10 px=0 gx=0
TTCCGATGGCTGCCTGACGCCAGAAGCATTGGTGCACCGTGCAGTCGATAAGCCCGGATC
>group_72_4 10 27 0 0 sg=10 px=0 gx=0
CTTCCGATGGCTGCCTGACGCCAGAAGCATTGGTGCACCGTGCAGTCGATAAGCCCGGAT
>group_72_5 10 27 0 0 sg=10 px=0 gx=0
CGGGCTTATCGACTGCACGGTGCACCAATGCTTCTGGCGTCAGGCAGCCATCGGAAGCTG
>group_72_6 10 27 0 0 sg=10 px=0 gx=0
CAGCTTCCGATGGCTGCCTGACGCCAGAAGCATTGGTGCACCGTGCAGTCGATAAGCCCG
>group_72_7 10 27 0 0 sg=10 px=0 gx=0
TCCGGGCTTATCGACTGCACGGTGCACCAATGCTTCTGGCGTCAGGCAGCCATCGGAAGC
>group_72_8 10 27 0 0 sg=10 px=0 gx=0
GCTTCCGATGGCTGCCTGACGCCAGAAGCATTGGTGCACCGTGCAGTCGATAAGCCCGGA
>group_72_9 10 27 0 0 sg=10 px=0 gx=0
AGCTTCCGATGGCTGCCTGACGCCAGAAGCATTGGTGCACCGTGCAGTCGATAAGCCCGG
>group_74_0 336 3 0 0 sg=336 px=0 gx=0
CCTCAGGCATGGCGCTCTTGAAGAAGTCGTGCCGCTTCATATGATCTGGGTATCTTGAGA
>group_74_1 336 3 0 0 sg=336 px=0 gx=0
TGGGAGTTGAAGTTGTATTCCAACTTGTGGCCGAGGATGTTTCCGTCCTCCTTGAAATCG
>group_74_2 336 3 0 0 sg=336 px=0 gx=0
AACAAGTGTTGGCCATGGAACAGGTAGTTTTCCAGTAGTGCAAATAAATTTAAGGGTAAG
>group_74_3 336 3 0 0 sg=336 px=0 gx=0
AGCACTGCACACCGTAAGCGAAAGTAGTAACAAGTGTTGGCCATGGAACAGGTAGTTTTC
>group_74_4 336 3 0 0 sg=336 px=0 gx=0
CTGTTCCATGGCCAACACTTGTTACTACTTTCGCTTACGGTGTGCAGTGCTTCTCAAGAT
>group_74_5 336 3 0 0 sg=336 px=0 gx=0
TGAGAAGCACTGCACACCGTAAGCGAAAGTAGTAACAAGTGTTGGCCATGGAACAGGTAG
>group_74_6 336 3 0 0 sg=336 px=0 gx=0
AGTTGAAGTTGTATTCCAACTTGTGGCCGAGGATGTTTCCGTCCTCCTTGAAATCGATTC
>group_74_7 336 3 0 0 sg=336 px=0 gx=0
GCATGAGTAAAGGAGAAGAACTTTTCACTGGAGTTGTCCCAATTCTTGTTGAATTAGATG
>group_74_8 336 3 0 0 sg=336 px=0 gx=0
CTTACCCTTAAATTTATTTGCACTACTGGAAAACTACCTGTTCCATGGCCAACACTTGTT
>group_74_9 336 3 0 0 sg=336 px=0 gx=0
AGGCATGGCGCTCTTGAAGAAGTCGTGCCGCTTCATATGATCTGGGTATCTTGAGAAGCA
>group_75_0 2 3 0 0 sg=2 px=0 gx=0
CAGGGTTTTCCCAGTCACGACGTTGTAAAACGACGGCCAGTGAATTCGAGCTCGGTACCT
>group_75_1 2 3 0 0 sg=2 px=0 gx=0
AGGTACCGAGCTCGAATTCACTGGCCGTCGTTTTACAACGTCGTGACTGGGAAAACCCTG
>group_80_0 28 1 0 0 sg=28 px=0 gx=0
TCTAAGGTTTTAAGTTTTATAAGAAAAAAAAGAATATATAAGGCTTTTAAAGCTAGCTTT
>group_80_1 28 1 0 0 sg=28 px=0 gx=0
GCCTCTAAGGTTTTAAGTTTTATAAGAAAAAAAAGAATATATAAGGCTTTTAAAGCTAGC
>group_80_2 28 1 0 0 sg=28 px=0 gx=0
TAAGGTTTTAAGTTTTATAAGAAAAAAAAGAATATATAAGGCTTTTAAAGCTAGCTTTTA
>group_80_3 28 1 0 0 sg=28 px=0 gx=0
CTCTAAGGTTTTAAGTTTTATAAGAAAAAAAAGAATATATAAGGCTTTTAAAGCTAGCTT
>group_80_4 28 1 0 0 sg=28 px=0 gx=0
AAAGCTAGCTTTAAAAGCCTTATATATTCTTTTTTTTCTTATAAAACTTAAAACCTTAGA
>group_80_5 28 1 0 0 sg=28 px=0 gx=0
AAGCTAGCTTTAAAAGCCTTATATATTCTTTTTTTTCTTATAAAACTTAAAACCTTAGAG
>group_80_6 28 1 0 0 sg=28 px=0 gx=0
AGCCTCTAAGGTTTTAAGTTTTATAAGAAAAAAAAGAATATATAAGGCTTTTAAAGCTAG
>group_80_7 28 1 0 0 sg=28 px=0 gx=0
CTAGCTTTAAAAGCCTTATATATTCTTTTTTTTCTTATAAAACTTAAAACCTTAGAGGCT
>group_80_8 28 1 0 0 sg=28 px=0 gx=0
TTTAAGTTTTATAAGAAAAAAAAGAATATATAAGGCTTTTAAAGCTAGCTTTTAAGGTTT
>group_80_9 28 1 0 0 sg=28 px=0 gx=0
AGGTTTTAAGTTTTATAAGAAAAAAAAGAATATATAAGGCTTTTAAAGCTAGCTTTTAAG
>group_81_0 5810 5 5122 662 sg=688 px=4460 gx=0
GAATTTCACACAGGAAACAGCTATGACATGATTACGAATTGTACCCGGAAACGTAAAAGA
>group_81_1 5810 5 5122 662 sg=688 px=4460 gx=0
CTCGTATGTTGTGTGGAATTGTGAGCGGATAAGAATTTCACACAGGAAACAGCTATGACA
>group_81_2 5810 5 5122 662 sg=688 px=4460 gx=0
GTTGTGTGGAATTGTGAGCGGATAAGAATTTCACACAGGAAACAGCTATGACATGATTAC
>group_81_3 5810 5 5122 662 sg=688 px=4460 gx=0
CGCTTTCCAGTCGGGAAACCTGTCGTGCCAGAAAACTTCATTTTTAATTTAAAAGGATCT
>group_81_4 5810 5 5122 662 sg=688 px=4460 gx=0
TCACCTAGATCCTTTTAAATTAAAAATGAAGTTTTCTGGCACGACAGGTTTCCCGACTGG
>group_81_5 5810 5 5122 662 sg=688 px=4460 gx=0
AGTTTTAAAACTTCATTTTTAATTTAAATTAAAAATGAAGTTTTATCAAAAAAATTTCCA
>group_81_6 5810 5 5122 662 sg=688 px=4460 gx=0
ACGAATTGTACCCGGAAACGTAAAAGAAGTTATGGAAATAAGACTTAGAAGCAAACTTAA
>group_81_7 5810 5 5122 662 sg=688 px=4460 gx=0
GCTATGACATGATTACGAATTGTACCCGGAAACGTAAAAGAAGTTATGGAAATAAGACTT
>group_81_8 5810 5 5122 662 sg=688 px=4460 gx=0
CGTTGCGCTCACTGCCCGCTTTCCAGTCGGGAAACCTGTCGTGCCAGAAAACTTCATTTT
>group_81_9 5810 5 5122 662 sg=688 px=4460 gx=0
CGGAGACGGAGAAAATCTTATCTTCATCAAGGAAGATGAAAAGACTTTATCTTTCGGAGA
>group_82_0 698 2 0 0 sg=698 px=0 gx=0
GTCAATGAGAATGATGTCGTTCGAAATTTGACCAGTCAAACCCAAACCAACCCTTGGCAG
>group_82_1 698 2 0 0 sg=698 px=0 gx=0
GCCACGTCGTCGCGTCATTGGTCAGCGTAAAATTCTGCCGGATCGATCCACAGGACGGGT
>group_82_2 698 2 0 0 sg=698 px=0 gx=0
TTGACCAGTCAAACCCAAACCAACCCTTGGCAGAACATATCCATCGCGTCCGCCATCTCC
>group_82_3 698 2 0 0 sg=698 px=0 gx=0
ATTCAGGATTGTCCAAAACTCTACGAGTTTAGTTTGACATTTAAGTTAAAACGTTTAGCC
>group_82_4 698 2 0 0 sg=698 px=0 gx=0
CAGCTGCATTAATGAATCGAATCAGATAAAATATTTCTAGATTTCAGTGCAATTTATCTC
>group_82_5 698 2 0 0 sg=698 px=0 gx=0
GGAGATGGCGGACGCGATGGATATGTTCTGCCAAGGGTTGGTTTGGGTTTGACTGGTCAA
>group_82_6 698 2 0 0 sg=698 px=0 gx=0
GGTTGGTTTGGGTTTGACTGGTCAAATTTCGAACGACATCATTCTCATTGACTATACTGA
>group_82_7 698 2 0 0 sg=698 px=0 gx=0
CTGCATTAATGAATCGAATCAGATAAAATATTTCTAGATTTCAGTGCAATTTATCTCTTC
>group_82_8 698 2 0 0 sg=698 px=0 gx=0
TTCCAGTCGGGAAACCTGTCGTGCCAGCTGCATTAATGAATCGAATCAGATAAAATATTT
>group_82_9 698 2 0 0 sg=698 px=0 gx=0
GCAGGAATTCGTAATCATGGTCATAGCTGTTTCCTGTGTGAAATTGTTATCCGCTCACAA
>group_84_0 6 2 0 0 sg=6 px=0 gx=0
CTTTTTTGTTTACATTATAGAAAAAGAAGGAGAGGTTATTTTCTTGCATTTATTCATGGG
>group_84_1 6 2 0 0 sg=6 px=0 gx=0
CCCCATGAATAAATGCAAGAAAATAACCTCTCCTTCTTTTTCTATAATGTAAACAAAAAA
>group_84_2 6 2 0 0 sg=6 px=0 gx=0
CCCATGAATAAATGCAAGAAAATAACCTCTCCTTCTTTTTCTATAATGTAAACAAAAAAG
>group_84_3 6 2 0 0 sg=6 px=0 gx=0
TTTTTTGTTTACATTATAGAAAAAGAAGGAGAGGTTATTTTCTTGCATTTATTCATGGGG
>group_84_4 6 2 0 0 sg=6 px=0 gx=0
CCATGAATAAATGCAAGAAAATAACCTCTCCTTCTTTTTCTATAATGTAAACAAAAAAGT
>group_84_5 6 2 0 0 sg=6 px=0 gx=0
ACTTTTTTGTTTACATTATAGAAAAAGAAGGAGAGGTTATTTTCTTGCATTTATTCATGG
>group_85_0 14 4 0 0 sg=14 px=0 gx=0
GCGAAGCAACGGCCCGGAGGGTGGCGGGCAGGACGCCCGCCATAAACTGCCAGGGAATTC
>group_85_1 14 4 0 0 sg=14 px=0 gx=0
GAATTCCCTGGCAGTTTATGGCGGGCGTCCTGCCCGCCACCCTCCGGGCCGTTGCTTCGC
>group_85_2 14 4 0 0 sg=14 px=0 gx=0
AATTCCCTGGCAGTTTATGGCGGGCGTCCTGCCCGCCACCCTCCGGGCCGTTGCTTCGCA
>group_85_3 14 4 0 0 sg=14 px=0 gx=0
TCCCTGGCAGTTTATGGCGGGCGTCCTGCCCGCCACCCTCCGGGCCGTTGCTTCGCAACG
>group_85_4 14 4 0 0 sg=14 px=0 gx=0
GGAATTCCCTGGCAGTTTATGGCGGGCGTCCTGCCCGCCACCCTCCGGGCCGTTGCTTCG
>group_85_5 14 4 0 0 sg=14 px=0 gx=0
TTGCGAAGCAACGGCCCGGAGGGTGGCGGGCAGGACGCCCGCCATAAACTGCCAGGGAAT
>group_85_6 14 4 0 0 sg=14 px=0 gx=0
CGAAGCAACGGCCCGGAGGGTGGCGGGCAGGACGCCCGCCATAAACTGCCAGGGAATTCC
>group_85_7 14 4 0 0 sg=14 px=0 gx=0
GTTGCGAAGCAACGGCCCGGAGGGTGGCGGGCAGGACGCCCGCCATAAACTGCCAGGGAA
>group_85_8 14 4 0 0 sg=14 px=0 gx=0
ATTCCCTGGCAGTTTATGGCGGGCGTCCTGCCCGCCACCCTCCGGGCCGTTGCTTCGCAA
>group_85_9 14 4 0 0 sg=14 px=0 gx=0
TTCCCTGGCAGTTTATGGCGGGCGTCCTGCCCGCCACCCTCCGGGCCGTTGCTTCGCAAC
>group_86_0 4 4 0 0 sg=4 px=0 gx=0
CCCACCGGTACCTTACGCTTCTTCTTTGGAGCAGTCATTTTTTCTGAGCTCGGTACCCTC
>group_86_1 4 4 0 0 sg=4 px=0 gx=0
AGGGTACCGAGCTCAGAAAAAATGACTGCTCCAAAGAAGAAGCGTAAGGTACCGGTGGGT
>group_86_2 4 4 0 0 sg=4 px=0 gx=0
ACCCACCGGTACCTTACGCTTCTTCTTTGGAGCAGTCATTTTTTCTGAGCTCGGTACCCT
>group_86_3 4 4 0 0 sg=4 px=0 gx=0
GAGGGTACCGAGCTCAGAAAAAATGACTGCTCCAAAGAAGAAGCGTAAGGTACCGGTGGG
>group_87_0 4 52 0 0 sg=4 px=0 gx=0
CCACACATTATACGAGCCGGAAGCATAAAGTGTAAAGCCTGGGGTGCCTAATGCGGCCGC
>group_87_1 4 52 0 0 sg=4 px=0 gx=0
CGGCCGCATTAGGCACCCCAGGCTTTACACTTTATGCTTCCGGCTCGTATAATGTGTGGA
>group_87_2 4 52 0 0 sg=4 px=0 gx=0
GCGGCCGCATTAGGCACCCCAGGCTTTACACTTTATGCTTCCGGCTCGTATAATGTGTGG
>group_87_3 4 52 0 0 sg=4 px=0 gx=0
TCCACACATTATACGAGCCGGAAGCATAAAGTGTAAAGCCTGGGGTGCCTAATGCGGCCG
>group_88_0 6 9 0 0 sg=6 px=0 gx=0
TTAAGCTCGGGCCCCAAATAATGATTTTATTTTGACTGATAGTGACCTGTTCGTTGCAAC
>group_88_1 6 9 0 0 sg=6 px=0 gx=0
TTGCAACGAACAGGTCACTATCAGTCAAAATAAAATCATTATTTGGGGCCCGAGCTTAAG
>group_88_2 6 9 0 0 sg=6 px=0 gx=0
CTTAAGCTCGGGCCCCAAATAATGATTTTATTTTGACTGATAGTGACCTGTTCGTTGCAA
>group_88_3 6 9 0 0 sg=6 px=0 gx=0
TGTTGCAACGAACAGGTCACTATCAGTCAAAATAAAATCATTATTTGGGGCCCGAGCTTA
>group_88_4 6 9 0 0 sg=6 px=0 gx=0
GTTGCAACGAACAGGTCACTATCAGTCAAAATAAAATCATTATTTGGGGCCCGAGCTTAA
>group_88_5 6 9 0 0 sg=6 px=0 gx=0
TAAGCTCGGGCCCCAAATAATGATTTTATTTTGACTGATAGTGACCTGTTCGTTGCAACA
>group_90_0 146 28 0 0 sg=146 px=0 gx=0
GACTGACGATCTGCCTCGCGCGTTTCGGTGATGACGGTGAAAACCTCTGACACATGCAGC
>group_90_1 146 28 0 0 sg=146 px=0 gx=0
TGTCGGGGCGCAGCCATGACCCAGTCACGTAGCGATAGCGGAGTGTATAATTCTTGAAGA
>group_90_2 146 28 0 0 sg=146 px=0 gx=0
CCATGACCCAGTCACGTAGCGATAGCGGAGTGTATAATTCTTGAAGACGAAAGGGCCTCG
>group_90_3 146 28 0 0 sg=146 px=0 gx=0
CGGGAGCTGCATGTGTCAGAGGTTTTCACCGTCATCACCGAAACGCGCGAGGCAGATCGT
>group_90_4 146 28 0 0 sg=146 px=0 gx=0
CTTTCGTCTTCAAGAATTATACACTCCGCTATCGCTACGTGACTGGGTCATGGCTGCGCC
>group_90_5 146 28 0 0 sg=146 px=0 gx=0
AGAATTATACACTCCGCTATCGCTACGTGACTGGGTCATGGCTGCGCCCCGACACCCGCC
>group_90_6 146 28 0 0 sg=146 px=0 gx=0
GACCCAGTCACGTAGCGATAGCGGAGTGTATAATTCTTGAAGACGAAAGGGCCTCGTGAT
>group_90_7 146 28 0 0 sg=146 px=0 gx=0
CGGAGTGTATAATTCTTGAAGACGAAAGGGCCTCGTGATACGCCTATTTTTATAGGTTAA
>group_90_8 146 28 0 0 sg=146 px=0 gx=0
GAGTGTATAATTCTTGAAGACGAAAGGGCCTCGTGATACGCCTATTTTTATAGGTTAATG
>group_90_9 146 28 0 0 sg=146 px=0 gx=0
AATTATACACTCCGCTATCGCTACGTGACTGGGTCATGGCTGCGCCCCGACACCCGCCAA
>group_93_0 756 0 0 120 sg=636 px=0 gx=120
GCCCTTTATGTATCATACACATACGATTTAGGTGACACTATAGAACTCGATGTGGAATGT
>group_93_1 756 0 0 120 sg=636 px=0 gx=120
CGGCTGGGTGTGGCGGACCGCTATCAGGACATAGCGTTGGATACCCGTGATATTGCTGAA
>group_93_2 756 0 0 120 sg=636 px=0 gx=120
CGGCAAGCAGGCATCGCCATGGATCACGACGAGATCCTCGCCGTCGGGCATGCGCGCCTT
>group_93_3 756 0 0 120 sg=636 px=0 gx=120
CGCCTCGGCCTCTGAGCTATTCCAGAAGTAGTGAAGAGGCTTTTTTGGAGGAGATCTAAG
>group_93_4 756 0 0 120 sg=636 px=0 gx=120
AGGCCGAGGCCGCCTCGGCCTCTGAGCTATTCCAGAAGTAGTGAAGAGGCTTTTTTGGAG
>group_93_5 756 0 0 120 sg=636 px=0 gx=120
AGCCATGATGGATACTTTCTCGGCAGGAGCAAGGCGAGATGACAGGAGATCCTGCCCCGG
>group_93_6 756 0 0 120 sg=636 px=0 gx=120
GCACGAGGAAGCGGTCAGCCCATTCGCCGCCAAGCTCTTCAGCAATATCACGGGTATCCA
>group_93_7 756 0 0 120 sg=636 px=0 gx=120
ACTGACACACATTCCACATCGAGTTCTATAGTGTCACCTAAATCGTATGTGTATGATACA
>group_93_8 756 0 0 120 sg=636 px=0 gx=120
GTCGTGATCCATGGCGATGCCTGCTTGCCGAATATCATGGTGGAAAATGGCCGCTTTTCT
>group_93_9 756 0 0 120 sg=636 px=0 gx=120
GACACTATAGAACTCGATGTGGAATGTGTGTCAGTTAGGGTGTGGAAAGTCCCCAGGCTC
>group_94_0 2118 2 0 0 sg=2118 px=0 gx=0
ACCCCGCCACGCGCCACACCGTCGACCCGGACCGCCACATCGAGCGGGTCACCCGAGCTG
>group_94_1 2118 2 0 0 sg=2118 px=0 gx=0
AAACTAAAGGAAACCTAATATGGTTTCCTTTTTTTATATATTTTTAATTCACTGGGGGGA
>group_94_2 2118 2 0 0 sg=2118 px=0 gx=0
GTCTGCACCGACCTGCTCGGCGGCTCGCCCCAGCGCGGGACGGGTGCCCTGTCCGCCAAC
>group_94_3 2118 2 0 0 sg=2118 px=0 gx=0
CAACGGTTCTTTTAATATTTTTAACCATCCCCATTATAGTTGGGTTATTTAATGGGCTGA
>group_94_4 2118 2 0 0 sg=2118 px=0 gx=0
AAGGAAACCAAGTAGCAGAAGATGTACCATTGGAAGCTATCAGCCCATTAAATAACCCAA
>group_94_5 2118 2 0 0 sg=2118 px=0 gx=0
GGTAATAAAAAACGCCCTATTCGTAATATACTATTCAAAACTAAATATTCATTGAAATAT
>group_94_6 2118 2 0 0 sg=2118 px=0 gx=0
TTAATAACACAGTAATTTGAATTTGAATACTCAAAAAATGGGCTTTAATATATAAAATTA
>group_94_7 2118 2 0 0 sg=2118 px=0 gx=0
GGACAGGGCACCCGTCCCGCGCTGGGGCGAGCCGCCGAGCAGGTCGGTGCAGACGCCGCC
>group_94_8 2118 2 0 0 sg=2118 px=0 gx=0
AGTAGTAGGTAATAAAAAACGCCCTATTCGTAATATACTATTCAAAACTAAATATTCATT
>group_94_9 2118 2 0 0 sg=2118 px=0 gx=0
TGCCTGCAGGTCGACATCGCGGCCGAACCGGTTCGTGAGCCCCTGGGACATCGCCGCCCT
>group_95_0 78 1 0 0 sg=78 px=0 gx=0
GGTCGACTCTAGAGGATCCCCGGGTACCGAGCTCGAATTCTTGAAGACGAAAGGGCCTCG
>group_95_1 78 1 0 0 sg=78 px=0 gx=0
GACTCTAGAGGATCCCCGGGTACCGAGCTCGAATTCTTGAAGACGAAAGGGCCTCGTGAT
>group_95_2 78 1 0 0 sg=78 px=0 gx=0
CTGCAGGTCGACTCTAGAGGATCCCCGGGTACCGAGCTCGAATTCTTGAAGACGAAAGGG
>group_95_3 78 1 0 0 sg=78 px=0 gx=0
AGCTCGAATTCTTGAAGACGAAAGGGCCTCGTGATACGCCTATTTTTATAGGTTAATGTC
>group_95_4 78 1 0 0 sg=78 px=0 gx=0
CCTATAAAAATAGGCGTATCACGAGGCCCTTTCGTCTTCAAGAATTCGAGCTCGGTACCC
>group_95_5 78 1 0 0 sg=78 px=0 gx=0
GAGCTCGAATTCTTGAAGACGAAAGGGCCTCGTGATACGCCTATTTTTATAGGTTAATGT
>group_95_6 78 1 0 0 sg=78 px=0 gx=0
CTCGAATTCTTGAAGACGAAAGGGCCTCGTGATACGCCTATTTTTATAGGTTAATGTCAT
>group_95_7 78 1 0 0 sg=78 px=0 gx=0
CCCCGGGTACCGAGCTCGAATTCTTGAAGACGAAAGGGCCTCGTGATACGCCTATTTTTA
>group_95_8 78 1 0 0 sg=78 px=0 gx=0
CGACTCTAGAGGATCCCCGGGTACCGAGCTCGAATTCTTGAAGACGAAAGGGCCTCGTGA
>group_95_9 78 1 0 0 sg=78 px=0 gx=0
ACCTATAAAAATAGGCGTATCACGAGGCCCTTTCGTCTTCAAGAATTCGAGCTCGGTACC
>group_96_0 338 3 0 0 sg=338 px=0 gx=0
GAGAAAGGAAGGGAAGAAAGCGAAAGGAGCGGGCGCTAAGGCGCTGGCAAGTGTAGCGGT
>group_96_1 338 3 0 0 sg=338 px=0 gx=0
TCCCTTATAAATCAAAAGAATAGCCCGAGATAGAGTTGAGTGTTGTTCCAGTTTGGAACA
>group_96_2 338 3 0 0 sg=338 px=0 gx=0
AGCGGGCGCTAAGGCGCTGGCAAGTGTAGCGGTCACGCTGCGCGTAACCACCACACCCGC
>group_96_3 338 3 0 0 sg=338 px=0 gx=0
TTAGCGCCCGCTCCTTTCGCTTTCTTCCCTTCCTTTCTCGCCACGTTCGCCGGCTTTCCC
>group_96_4 338 3 0 0 sg=338 px=0 gx=0
CAGCGTGACCGCTACACTTGCCAGCGCCTTAGCGCCCGCTCCTTTCGCTTTCTTCCCTTC
>group_96_5 338 3 0 0 sg=338 px=0 gx=0
TTTTGCCGATTTCGGTCTATTGGTTAAAAAATGAGCTGATTTAACAAAAATTTAACGCGA
>group_96_6 338 3 0 0 sg=338 px=0 gx=0
CAGCGCCTTAGCGCCCGCTCCTTTCGCTTTCTTCCCTTCCTTTCTCGCCACGTTCGCCGG
>group_96_7 338 3 0 0 sg=338 px=0 gx=0
TCTTTTGATTTATAAGGGATTTTGCCGATTTCGGTCTATTGGTTAAAAAATGAGCTGATT
>group_96_8 338 3 0 0 sg=338 px=0 gx=0
GAAAGCGAAAGGAGCGGGCGCTAAGGCGCTGGCAAGTGTAGCGGTCACGCTGCGCGTAAC
>group_96_9 338 3 0 0 sg=338 px=0 gx=0
GATTTTGCCGATTTCGGTCTATTGGTTAAAAAATGAGCTGATTTAACAAAAATTTAACGC
>group_97_0 2 10 0 0 sg=2 px=0 gx=0
CCGTGCAGTCGATGATAAGCTGTCAAACATGAGAATTGTGCCTAATGAGTGAGCTAACTT
>group_97_1 2 10 0 0 sg=2 px=0 gx=0
AAGTTAGCTCACTCATTAGGCACAATTCTCATGTTTGACAGCTTATCATCGACTGCACGG
>group_98_0 98 2 0 0 sg=98 px=0 gx=0
GCATATGAAAATCGAAGAAGGTAAACTGGTAATCTGGATTAACGGCGATAAAGGCTATAA
>group_98_1 98 2 0 0 sg=98 px=0 gx=0
TAGCCTTTATCGCCGTTAATCCAGATTACCAGTTTACCTTCTTCGATTTTCATATGCTAT
>group_98_2 98 2 0 0 sg=98 px=0 gx=0
AGATTACCAGTTTACCTTCTTCGATTTTCATATGCTATGGTCCTTGTTGGTGAAGTGCTC
>group_98_3 98 2 0 0 sg=98 px=0 gx=0
ACGAGCACTTCACCAACAAGGACCATAGCATATGAAAATCGAAGAAGGTAAACTGGTAAT
>group_98_4 98 2 0 0 sg=98 px=0 gx=0
TCCGTTTAGGTGTTTTCACGAGCACTTCACCAACAAGGACCATAGCATATGAAAATCGAA
>group_98_5 98 2 0 0 sg=98 px=0 gx=0
TACCAGTTTACCTTCTTCGATTTTCATATGCTATGGTCCTTGTTGGTGAAGTGCTCGTGA
>group_98_6 98 2 0 0 sg=98 px=0 gx=0
AACAAGGACCATAGCATATGAAAATCGAAGAAGGTAAACTGGTAATCTGGATTAACGGCG
>group_98_7 98 2 0 0 sg=98 px=0 gx=0
TTATCGCCGTTAATCCAGATTACCAGTTTACCTTCTTCGATTTTCATATGCTATGGTCCT
>group_98_8 98 2 0 0 sg=98 px=0 gx=0
TCGATTTTCATATGCTATGGTCCTTGTTGGTGAAGTGCTCGTGAAAACACCTAAACGGAC
>group_98_9 98 2 0 0 sg=98 px=0 gx=0
CCGTTAATCCAGATTACCAGTTTACCTTCTTCGATTTTCATATGCTATGGTCCTTGTTGG
>group_99_0 122 0 0 0 sg=122 px=0 gx=0
GGGGGCCCATGGATAACTTCGTATAGCATACATTATACGAAGTTATGGCCCGGCCTCAGG
>group_99_1 122 0 0 0 sg=122 px=0 gx=0
ATTGAAAAAGGAAGAATCCTGAGGCCGGGCCATAACTTCGTATAATGTATGCTATACGAA
>group_99_2 122 0 0 0 sg=122 px=0 gx=0
AATAATATTGAAAAAGGAAGAATCCTGAGGCCGGGCCATAACTTCGTATAATGTATGCTA
>group_99_3 122 0 0 0 sg=122 px=0 gx=0
AAGGAAGAATCCTGAGGCCGGGCCATAACTTCGTATAATGTATGCTATACGAAGTTATCC
>group_99_4 122 0 0 0 sg=122 px=0 gx=0
CATACATTATACGAAGTTATGGCCCGGCCTCAGGATTCTTCCTTTTTCAATATTATTGAA
>group_99_5 122 0 0 0 sg=122 px=0 gx=0
TATGCTATACGAAGTTATCCATGGGCCCCCCCTCGACATGAGTAAACTTGGTCTGACAGT
>group_99_6 122 0 0 0 sg=122 px=0 gx=0
GAAAAAGGAAGAATCCTGAGGCCGGGCCATAACTTCGTATAATGTATGCTATACGAAGTT
>group_99_7 122 0 0 0 sg=122 px=0 gx=0
AATCCTGAGGCCGGGCCATAACTTCGTATAATGTATGCTATACGAAGTTATCCATGGGCC
>group_99_8 122 0 0 0 sg=122 px=0 gx=0
GTTTACTCATGTCGAGGGGGGGCCCATGGATAACTTCGTATAGCATACATTATACGAAGT
>group_99_9 122 0 0 0 sg=122 px=0 gx=0
TGAGGCCGGGCCATAACTTCGTATAATGTATGCTATACGAAGTTATCCATGGGCCCCCCC
>group_100_0 10 4 0 0 sg=10 px=0 gx=0
GCGCGTCCTGATGCGGTATTTTCTCCTTACGCATCTGTGCGGTATTTCACACCGCATATG
>group_100_1 10 4 0 0 sg=10 px=0 gx=0
GCGTCCTGATGCGGTATTTTCTCCTTACGCATCTGTGCGGTATTTCACACCGCATATGGT
>group_100_2 10 4 0 0 sg=10 px=0 gx=0
GGCGCGTCCTGATGCGGTATTTTCTCCTTACGCATCTGTGCGGTATTTCACACCGCATAT
>group_100_3 10 4 0 0 sg=10 px=0 gx=0
ACCATATGCGGTGTGAAATACCGCACAGATGCGTAAGGAGAAAATACCGCATCAGGACGC
>group_100_4 10 4 0 0 sg=10 px=0 gx=0
CACCATATGCGGTGTGAAATACCGCACAGATGCGTAAGGAGAAAATACCGCATCAGGACG
>group_100_5 10 4 0 0 sg=10 px=0 gx=0
ATATGCGGTGTGAAATACCGCACAGATGCGTAAGGAGAAAATACCGCATCAGGACGCGCC
>group_100_6 10 4 0 0 sg=10 px=0 gx=0
CGTCCTGATGCGGTATTTTCTCCTTACGCATCTGTGCGGTATTTCACACCGCATATGGTG
>group_100_7 10 4 0 0 sg=10 px=0 gx=0
CCATATGCGGTGTGAAATACCGCACAGATGCGTAAGGAGAAAATACCGCATCAGGACGCG
>group_100_8 10 4 0 0 sg=10 px=0 gx=0
CGCGTCCTGATGCGGTATTTTCTCCTTACGCATCTGTGCGGTATTTCACACCGCATATGG
>group_100_9 10 4 0 0 sg=10 px=0 gx=0
CATATGCGGTGTGAAATACCGCACAGATGCGTAAGGAGAAAATACCGCATCAGGACGCGC
>group_103_0 2186 2 0 0 sg=2186 px=0 gx=0
ACAGAACAAAGAATCTTACCTCTAAGTGGGTCTAGGACCTCTGGGTGGTCGCGCTGTTTC
>group_103_1 2186 2 0 0 sg=2186 px=0 gx=0
TTTTTATTCTTCATTCCCCACTTCTTCTTGTAAATAATTCTAATCTTAGAATTTCAGAAG
>group_103_2 2186 2 0 0 sg=2186 px=0 gx=0
ATGTCGCTGCTTTATTAAATCTTACCTTCTACATTTTATGTATGGTCTCAGTGTCTTCTT
>group_103_3 2186 2 0 0 sg=2186 px=0 gx=0
CCAGTTGGTCTGGTGTCAAAAATAATAATAACCGGGCAGGGGGGATCCNNNNGTCGACTG
>group_103_4 2186 2 0 0 sg=2186 px=0 gx=0
TGTATGAGTTTCGACCCCAGAGCTCTGTGTGCTTTCTGTTGCTGCTTTATTTCGACCCCA
>group_103_5 2186 2 0 0 sg=2186 px=0 gx=0
AAAGATTTTCGAATTCCCGGCCAATGCACCAAATGAAAGATTCTCGAATTCCCGGCCCAT
>group_103_6 2186 2 0 0 sg=2186 px=0 gx=0
CCGGCCAATGCACCAAATGAAAGATTCTCGAATTCCCGGCCCATGTACCAAATGAAAGAC
>group_103_7 2186 2 0 0 sg=2186 px=0 gx=0
TGTTTTGGTCTGATGTCTGTGTTCTGATGTCTGTGTTCTGTTTCTAAGTCTGGTGCGATC
>group_103_8 2186 2 0 0 sg=2186 px=0 gx=0
GTTCTGTTTCTAAGTCTGGTGCGATCGCAGTTTCAGTTTTGCGGACGCTCAGTGAGACCG
>group_103_9 2186 2 0 0 sg=2186 px=0 gx=0
TCCGCAAAACTGAAACTGCGATCGCACCAGACTTAGAAACAGAACACAGACATCAGAACA
>group_105_0 120 2 0 0 sg=120 px=0 gx=0
TCCTCTACGCCGGACGCATCGTGGCCGGCATCACCGGCGCCACAGGTGCCGTTGCTGGCG
>group_105_1 120 2 0 0 sg=120 px=0 gx=0
GTGCCGTTGCTGGCGCCTATATCGCCGACATCACCGATGGGGAAGATCGGGCTCGCCACT
>group_105_2 120 2 0 0 sg=120 px=0 gx=0
ATCACCGGCGCCACAGGTGCCGTTGCTGGCGCCTATATCGCCGACATCACCGATGGGGAA
>group_105_3 120 2 0 0 sg=120 px=0 gx=0
CAGCAACGGCACCTGTGGCGCCGGTGATGCCGGCCACGATGCGTCCGGCGTAGAGGATCC
>group_105_4 120 2 0 0 sg=120 px=0 gx=0
GCCACAGGTGCCGTTGCTGGCGCCTATATCGCCGACATCACCGATGGGGAAGATCGGGCT
>group_105_5 120 2 0 0 sg=120 px=0 gx=0
CGGCGATATAGGCGCCAGCAACGGCACCTGTGGCGCCGGTGATGCCGGCCACGATGCGTC
>group_105_6 120 2 0 0 sg=120 px=0 gx=0
GGCATCACCGGCGCCACAGGTGCCGTTGCTGGCGCCTATATCGCCGACATCACCGATGGG
>group_105_7 120 2 0 0 sg=120 px=0 gx=0
GCAACGGCACCTGTGGCGCCGGTGATGCCGGCCACGATGCGTCCGGCGTAGAGGATCCGG
>group_105_8 120 2 0 0 sg=120 px=0 gx=0
GGCGCCACAGGTGCCGTTGCTGGCGCCTATATCGCCGACATCACCGATGGGGAAGATCGG
>group_105_9 120 2 0 0 sg=120 px=0 gx=0
CGGCGCCACAGGTGCCGTTGCTGGCGCCTATATCGCCGACATCACCGATGGGGAAGATCG
>group_106_0 120 30 0 0 sg=120 px=0 gx=0
AGGTGTAAACCTTAAACTGCATTTCACCAGCCCCTGTTCTCGTCAGCAAAAGAGCCGTTC
>group_106_1 120 30 0 0 sg=120 px=0 gx=0
CCCGGTTTATTGAAATGAACGGCTCTTTTGCTGACGAGAACAGGGGCTGGTGAAATGCAG
>group_106_2 120 30 0 0 sg=120 px=0 gx=0
TAAACCTTAAACTGCATTTCACCAGCCCCTGTTCTCGTCAGCAAAAGAGCCGTTCATTTC
>group_106_3 120 30 0 0 sg=120 px=0 gx=0
AACGGCTCTCTCTTTTATAGGTGTAAACCTTAAACTGCATTTCACCAGCCCCTGTTCTCG
>group_106_4 120 30 0 0 sg=120 px=0 gx=0
GTTTATTGAAATGAACGGCTCTTTTGCTGACGAGAACAGGGGCTGGTGAAATGCAGTTTA
>group_106_5 120 30 0 0 sg=120 px=0 gx=0
CTCTTTTGCTGACGAGAACAGGGGCTGGTGAAATGCAGTTTAAGGTTTACACCTATAAAA
>group_106_6 120 30 0 0 sg=120 px=0 gx=0
GCTCTCTCTTTTATAGGTGTAAACCTTAAACTGCATTTCACCAGCCCCTGTTCTCGTCAG
>group_106_7 120 30 0 0 sg=120 px=0 gx=0
TGGCTGAGGTCGCCCGGTTTATTGAAATGAACGGCTCTTTTGCTGACGAGAACAGGGGCT
>group_106_8 120 30 0 0 sg=120 px=0 gx=0
ACAGGGGCTGGTGAAATGCAGTTTAAGGTTTACACCTATAAAAGAGAGAGCCGTTATCGT
>group_106_9 120 30 0 0 sg=120 px=0 gx=0
TATAGGTGTAAACCTTAAACTGCATTTCACCAGCCCCTGTTCTCGTCAGCAAAAGAGCCG
>group_109_0 10 4 0 0 sg=10 px=0 gx=0
TACATAACCTTATGTATCATACACATACGATTTAGGTGACACTATAGAATACACGGAATT
>group_109_1 10 4 0 0 sg=10 px=0 gx=0
GAATTCCGTGTATTCTATAGTGTCACCTAAATCGTATGTGTATGATACATAAGGTTATGT
>group_109_2 10 4 0 0 sg=10 px=0 gx=0
AATACATAACCTTATGTATCATACACATACGATTTAGGTGACACTATAGAATACACGGAA
>group_109_3 10 4 0 0 sg=10 px=0 gx=0
ATACATAACCTTATGTATCATACACATACGATTTAGGTGACACTATAGAATACACGGAAT
>group_109_4 10 4 0 0 sg=10 px=0 gx=0
TCCGTGTATTCTATAGTGTCACCTAAATCGTATGTGTATGATACATAAGGTTATGTATTA
>group_109_5 10 4 0 0 sg=10 px=0 gx=0
ATTCCGTGTATTCTATAGTGTCACCTAAATCGTATGTGTATGATACATAAGGTTATGTAT
>group_109_6 10 4 0 0 sg=10 px=0 gx=0
AATTCCGTGTATTCTATAGTGTCACCTAAATCGTATGTGTATGATACATAAGGTTATGTA
>group_109_7 10 4 0 0 sg=10 px=0 gx=0
TAATACATAACCTTATGTATCATACACATACGATTTAGGTGACACTATAGAATACACGGA
>group_109_8 10 4 0 0 sg=10 px=0 gx=0
TTCCGTGTATTCTATAGTGTCACCTAAATCGTATGTGTATGATACATAAGGTTATGTATT
>group_109_9 10 4 0 0 sg=10 px=0 gx=0
ACATAACCTTATGTATCATACACATACGATTTAGGTGACACTATAGAATACACGGAATTC
>group_110_0 2 8 0 0 sg=2 px=0 gx=0
AAGGAATTCTTGAAGACGAAAGGGCCTCGTGATACGCCTATTTTTATAGGTTAATGTCAT
>group_110_1 2 8 0 0 sg=2 px=0 gx=0
ATGACATTAACCTATAAAAATAGGCGTATCACGAGGCCCTTTCGTCTTCAAGAATTCCTT
>group_112_0 126 1 0 0 sg=126 px=0 gx=0
CTCTTCCGCATAAACGCTTCCATCAGCGTTTATAGTTAAAAAAATCTTTCGGGGGCATGG
>group_112_1 126 1 0 0 sg=126 px=0 gx=0
CATGCCCCCGAAAGATTTTTTTAACTATAAACGCTGATGGAAGCGTTTATGCGGAAGAGG
>group_112_2 126 1 0 0 sg=126 px=0 gx=0
CTTCCGCATAAACGCTTCCATCAGCGTTTATAGTTAAAAAAATCTTTCGGGGGCATGGGG
>group_112_3 126 1 0 0 sg=126 px=0 gx=0
GCATAAACGCTTCCATCAGCGTTTATAGTTAAAAAAATCTTTCGGGGGCATGGGGAGTAA
>group_112_4 126 1 0 0 sg=126 px=0 gx=0
TCCATCAGCGTTTATAGTTAAAAAAATCTTTCGGGGGCATGGGGAGTAAGCTGTTAGTTA
>group_112_5 126 1 0 0 sg=126 px=0 gx=0
CGGGAAGCTTAACTAACTAACAGCTTACTCCCCATGCCCCCGAAAGATTTTTTTAACTAT
>group_112_6 126 1 0 0 sg=126 px=0 gx=0
TCGATCCCGGGAAGCTTAACTAACTAACAGCTTACTCCCCATGCCCCCGAAAGATTTTTT
>group_112_7 126 1 0 0 sg=126 px=0 gx=0
AGAATTCTCATGTTTGACAGCTTATCATCGGAGCTCTCGAGTCTAGAATCGATCCCGGGA
>group_112_8 126 1 0 0 sg=126 px=0 gx=0
TTAAAAAAATCTTTCGGGGGCATGGGGAGTAAGCTGTTAGTTAGTTAAGCTTCCCGGGAT
>group_112_9 126 1 0 0 sg=126 px=0 gx=0
ACTAACAGCTTACTCCCCATGCCCCCGAAAGATTTTTTTAACTATAAACGCTGATGGAAG
>group_113_0 94 1 0 0 sg=94 px=0 gx=0
ATTAAAGCTTATCGATGATAAGCTGTCAAACATGAGAATTCAGATCTCTCACCTACCAAA
>group_113_1 94 1 0 0 sg=94 px=0 gx=0
TACCGCATTAAAGCTTATCGATGATAAGCTGTCAAACATGAGAATTCAGATCTCTCACCT
>group_113_2 94 1 0 0 sg=94 px=0 gx=0
GCTTATCGATGATAAGCTGTCAAACATGAGAATTCAGATCTCTCACCTACCAAACAATGC
>group_113_3 94 1 0 0 sg=94 px=0 gx=0
TGAGAATTCAGATCTCTCACCTACCAAACAATGCCCCCCTGCAAAAAATAAATTCATATA
>group_113_4 94 1 0 0 sg=94 px=0 gx=0
CTACCGCATTAAAGCTTATCGATGATAAGCTGTCAAACATGAGAATTCAGATCTCTCACC
>group_113_5 94 1 0 0 sg=94 px=0 gx=0
GCATTGTTTGGTAGGTGAGAGATCTGAATTCTCATGTTTGACAGCTTATCATCGATAAGC
>group_113_6 94 1 0 0 sg=94 px=0 gx=0
TTTGCAGGGGGGCATTGTTTGGTAGGTGAGAGATCTGAATTCTCATGTTTGACAGCTTAT
>group_113_7 94 1 0 0 sg=94 px=0 gx=0
TGTTTGGTAGGTGAGAGATCTGAATTCTCATGTTTGACAGCTTATCATCGATAAGCTTTA
>group_113_8 94 1 0 0 sg=94 px=0 gx=0
GTGAGAGATCTGAATTCTCATGTTTGACAGCTTATCATCGATAAGCTTTAATGCGGTAGT
>group_113_9 94 1 0 0 sg=94 px=0 gx=0
GGGGGCATTGTTTGGTAGGTGAGAGATCTGAATTCTCATGTTTGACAGCTTATCATCGAT
>group_114_0 564 0 0 0 sg=564 px=0 gx=0
TTGGCGATGGAGCGGAAACGTAAAAGAAGTTATGGAAATAAGACTTAGAAGCAAACTTAA
>group_114_1 564 0 0 0 sg=564 px=0 gx=0
GCCAAATACTTAGCATTTATTTCCTGTCTGTTAGAGAAACCTGATTTATCTGTAAAAACA
>group_114_2 564 0 0 0 sg=564 px=0 gx=0
AAATTTCATCCTTCGTAGTTCAAAGTCGGGTGGTTGTCAAGATGATTTTTTTGGTTTGGT
>group_114_3 564 0 0 0 sg=564 px=0 gx=0
TTAAGTTTGCTTCTAAGTCTTATTTCCATAACTTCTTTTACGTTTCCGCTCCATCGCCAA
>group_114_4 564 0 0 0 sg=564 px=0 gx=0
TGTCCGTCCAAAGAAAAAAAAGTTGCAGATGAGCAAACATATAACCGAGGAACAAAGGTA
>group_114_5 564 0 0 0 sg=564 px=0 gx=0
ACATATAACCGAGGAACAAAGGTATGCAATTTCTATGATGTTGCAAATACCGATGAGCAA
>group_114_6 564 0 0 0 sg=564 px=0 gx=0
TTTGCTTCTAAGTCTTATTTCCATAACTTCTTTTACGTTTCCGCTCCATCGCCAATTTGC
>group_114_7 564 0 0 0 sg=564 px=0 gx=0
TTTGCTCATCGGTATTTGCAACATCATAGAAATTGCATACCTTTGTTCCTCGGTTATATG
>group_114_8 564 0 0 0 sg=564 px=0 gx=0
GCAACATCATAGAAATTGCATACCTTTGTTCCTCGGTTATATGTTTGCTCATCTGCAACT
>group_114_9 564 0 0 0 sg=564 px=0 gx=0
AACCACCCGACTTTGAACTACGAAGGATGAAATTTTTCAGGGACAACTTCCAGCATTTCC
>group_115_0 100 1 0 0 sg=100 px=0 gx=0
CACCACCCTCAGGGCCAGCGGGAGCCCTCCGGCGGCTGCAAGCTGGGCACTAGTATGAGC
>group_115_1 100 1 0 0 sg=100 px=0 gx=0
AGTCACGACGTTGTAAAACGACGGCCAGTGAATTGGAGCTCATACTAGTGCCCAGCTTGC
>group_115_2 100 1 0 0 sg=100 px=0 gx=0
GCGGGAGCCCTCCGGCGGCTGCAAGCTGGGCACTAGTATGAGCTCCAATTCACTGGCCGT
>group_115_3 100 1 0 0 sg=100 px=0 gx=0
TCACGACGTTGTAAAACGACGGCCAGTGAATTGGAGCTCATACTAGTGCCCAGCTTGCAG
>group_115_4 100 1 0 0 sg=100 px=0 gx=0
GTCACGACGTTGTAAAACGACGGCCAGTGAATTGGAGCTCATACTAGTGCCCAGCTTGCA
>group_115_5 100 1 0 0 sg=100 px=0 gx=0
GGGTTTTCCCAGTCACGACGTTGTAAAACGACGGCCAGTGAATTGGAGCTCATACTAGTG
>group_115_6 100 1 0 0 sg=100 px=0 gx=0
CCCTCAGGGCCAGCGGGAGCCCTCCGGCGGCTGCAAGCTGGGCACTAGTATGAGCTCCAA
>group_115_7 100 1 0 0 sg=100 px=0 gx=0
GTTGTAAAACGACGGCCAGTGAATTGGAGCTCATACTAGTGCCCAGCTTGCAGCCGCCGG
>group_115_8 100 1 0 0 sg=100 px=0 gx=0
CACGACGTTGTAAAACGACGGCCAGTGAATTGGAGCTCATACTAGTGCCCAGCTTGCAGC
>group_115_9 100 1 0 0 sg=100 px=0 gx=0
GCACTAGTATGAGCTCCAATTCACTGGCCGTCGTTTTACAACGTCGTGACTGGGAAAACC
>group_116_0 760 1 0 0 sg=760 px=0 gx=0
CCTCTGGGAAGCCCAGAAGCTTGAGCTCGGATCCCGGCGATACAGTCAACTGTCTTTGAC
>group_116_1 760 1 0 0 sg=760 px=0 gx=0
GATCTGGTACCGAGCTCTGCAGAAGCTTCTAGAATTCCATCCCCAGGGAACTGCTGTGCA
>group_116_2 760 1 0 0 sg=760 px=0 gx=0
TGACTTCTTGTTTCCGGCATCATCTAGGCCCAGTGGCTCGGAGACTGCCCGCTCTGTGCC
>group_116_3 760 1 0 0 sg=760 px=0 gx=0
GATGCCGGAAACAAGAAGTCATCAAAGGGTTCAGCCTTCAGCTCCATGTTGCTAATGTTC
>group_116_4 760 1 0 0 sg=760 px=0 gx=0
ACAGGTCCACATCTGGCACAGAGCGGGCAGTCTCCGAGCCACTGGGCCTAGATGATGCCG
>group_116_5 760 1 0 0 sg=760 px=0 gx=0
GCCAGATGTGGACCTGTCTGGTTCCTTCTATGCAGCAGACTGGGAGCCTCTGCACAGCAG
>group_116_6 760 1 0 0 sg=760 px=0 gx=0
ATTAGCAACATGGAGCTGAAGGCTGAACCCTTTGATGACTTCTTGTTTCCGGCATCATCT
>group_116_7 760 1 0 0 sg=760 px=0 gx=0
TGGTAGCCTCAGGCAGACCCCCAGTCAAGTCCAGGGAGGTCACAGACATCTCCTCTGGGA
>group_116_8 760 1 0 0 sg=760 px=0 gx=0
AAGCTTCTAGAATTCCATCCCCAGGGAACTGCTGTGCAGAGGCTCCCAGTCTGCTGCATA
>group_116_9 760 1 0 0 sg=760 px=0 gx=0
CCGGCATCATCTAGGCCCAGTGGCTCGGAGACTGCCCGCTCTGTGCCAGATGTGGACCTG
>group_117_0 464 1 0 0 sg=464 px=0 gx=0
CTGCAAGCCAGTTACCTCGGTTCAAAGAGTTGGTAGCTCAGAGAACCTTCGAAAAACCTC
>group_117_1 464 1 0 0 sg=464 px=0 gx=0
AAACAAATAGGGGTTCCGCGGACATTTCCCCGAAAAGTGCCACCTGACGTCTAAGAAACC
>group_117_2 464 1 0 0 sg=464 px=0 gx=0
CCTTAAAAACGTTTTTAAAGGCTTTTAAGCGTCTGTACGTTCCTTAAGGAATTATTCCTT
>group_117_3 464 1 0 0 sg=464 px=0 gx=0
GCGCCGGTTAAGGCTAAACTGAAAGGACAAGTTTTGGTGACTGCGCTCCTGCAAGCCAGT
>group_117_4 464 1 0 0 sg=464 px=0 gx=0
TTCGGGGAAATGTCCGCGGAACCCCTATTTGTTTATTTTTCTAAATACATTCAAATATGT
>group_117_5 464 1 0 0 sg=464 px=0 gx=0
TTAACCTAGAAAGCACTAAGGAATAATTCCTTAAGGAACGTACAGACGCTTAAAAGCCTT
>group_117_6 464 1 0 0 sg=464 px=0 gx=0
CTGAAAGGTGCGTTGAAGTGTTGGTATGTATGTGTTTTAAAGTATTGGAAAACCCTTAAA
>group_117_7 464 1 0 0 sg=464 px=0 gx=0
TGGGGTTTTTCTGTGCAACCAATTTTAAGGGTTTTCCAATACTTTAAAACACATACATAC
>group_117_8 464 1 0 0 sg=464 px=0 gx=0
AAGGAATAATTCCTTAAGGAACGTACAGACGCTTAAAAGCCTTTAAAAACGTTTTTAAGG
>group_117_9 464 1 0 0 sg=464 px=0 gx=0
ACAGACGCTTAAAAGCCTTTAAAAACGTTTTTAAGGGGTTTGTAGACAAGGTAAAGGATA
>group_118_0 252 1 0 0 sg=252 px=0 gx=0
CGAGCTCGAATTCTACGAATGCTATTTGTATAGTTCATCCATGCCATGTGTAATCCCAGC
>group_118_1 252 1 0 0 sg=252 px=0 gx=0
AAAAGTTCTTCTCCTTTACTCATTTTTTCTACCGGTACCATAGCTGTTTCCTGTGTGAAT
>group_118_2 252 1 0 0 sg=252 px=0 gx=0
GCAGGTCGACTCTAGAGGATCCCCGGGTACCGAGCTCGAATTCTACGAATGCTATTTGTA
>group_118_3 252 1 0 0 sg=252 px=0 gx=0
GCTGTTTCCTGTGTGAATTCGAGCTCGCCCGGGGATCCTCTAGAGTCGACCTGCAGCCCA
>group_118_4 252 1 0 0 sg=252 px=0 gx=0
GGATTACACATGGCATGGATGAACTATACAAATAGCATTCGTAGAATTCGAGCTCGGTAC
>group_118_5 252 1 0 0 sg=252 px=0 gx=0
TTTTTTCTACCGGTACCATAGCTGTTTCCTGTGTGAATTCGAGCTCGCCCGGGGATCCTC
>group_118_6 252 1 0 0 sg=252 px=0 gx=0
ATGCCTGCAGGTCGACTCTAGAGGATCCCCGGGTACCGAGCTCGAATTCTACGAATGCTA
>group_118_7 252 1 0 0 sg=252 px=0 gx=0
AATAGCATTCGTAGAATTCGAGCTCGGTACCCGGGGATCCTCTAGAGTCGACCTGCAGGC
>group_118_8 252 1 0 0 sg=252 px=0 gx=0
GCTTGCATGCCTGCAGGTCGACTCTAGAGGATCCCCGGGTACCGAGCTCGAATTCTACGA
>group_118_9 252 1 0 0 sg=252 px=0 gx=0
CATGCCTGCAGGTCGACTCTAGAGGATCCCCGGGTACCGAGCTCGAATTCTACGAATGCT
>group_119_0 174 1 0 0 sg=174 px=0 gx=0
GATTACTGCAGGTCGACTCTAGAGGATCCCCGGGTACCTTGTCATCGTCATCACCAGAAC
>group_119_1 174 1 0 0 sg=174 px=0 gx=0
CTTGTCATCGTCATCACCAGAACCAGAACCGGCCAGGTTAGCGTCGAGGAACTCTTTCAA
>group_119_2 174 1 0 0 sg=174 px=0 gx=0
GAGTTCCTCGACGCTAACCTGGCCGGTTCTGGTTCTGGTGATGACGATGACAAGGTACCC
>group_119_3 174 1 0 0 sg=174 px=0 gx=0
CGGGTACCTTGTCATCGTCATCACCAGAACCAGAACCGGCCAGGTTAGCGTCGAGGAACT
>group_119_4 174 1 0 0 sg=174 px=0 gx=0
ACCCTGTACGATTACTGCAGGTCGACTCTAGAGGATCCCCGGGTACCTTGTCATCGTCAT
>group_119_5 174 1 0 0 sg=174 px=0 gx=0
GCAGGTCGACTCTAGAGGATCCCCGGGTACCTTGTCATCGTCATCACCAGAACCAGAACC
>group_119_6 174 1 0 0 sg=174 px=0 gx=0
CTAAAGGTCAGTTGAAAGAGTTCCTCGACGCTAACCTGGCCGGTTCTGGTTCTGGTGATG
>group_119_7 174 1 0 0 sg=174 px=0 gx=0
ACAAGGTACCCGGGGATCCTCTAGAGTCGACCTGCAGTAATCGTACAGGGTAGTACAAAT
>group_119_8 174 1 0 0 sg=174 px=0 gx=0
GGGATCCTCTAGAGTCGACCTGCAGTAATCGTACAGGGTAGTACAAATAAAAAAGGCACG
>group_119_9 174 1 0 0 sg=174 px=0 gx=0
TGCCTTTTTTATTTGTACTACCCTGTACGATTACTGCAGGTCGACTCTAGAGGATCCCCG
>group_120_0 552 1 0 78 sg=474 px=0 gx=78
AAGGGCCTTTCGGACCTGGCAGGCATTGCAAGCTTGGCGTAAATCCATGGGTCATAGCTG
>group_120_1 552 1 0 78 sg=474 px=0 gx=78
TTCGATAAACGCCTGCTGGCTCTTCAATGAAATATGCGATGTCAATTCAGAACATCATTG
>group_120_2 552 1 0 78 sg=474 px=0 gx=78
TAACGACGTAGTCGAGGGACCTAATAACCTCGTATAGCATCCATTATACGGAGTTATATT
>group_120_3 552 1 0 78 sg=474 px=0 gx=78
CAAGGGCCTTTCGGACCTGGCAGGCATTGCAAGCTTGGCGTAAATCCATGGGTCATAGCT
>group_120_4 552 1 0 78 sg=474 px=0 gx=78
TTAGGCCTACCCACTAGTCAATTCGGGAGGATCGAAACGGCAGATCGCAAAAACAGTACA
>group_120_5 552 1 0 78 sg=474 px=0 gx=78
TTGCAATGCCTGCCAGGTCCGAAAGGCCCTTGCCGGCGGCAACTTTTGCCCCAATGAAAT
>group_120_6 552 1 0 78 sg=474 px=0 gx=78
TGTCACCTAAATGTCGACGGCCAATTAGGCCTACCCACTAGTCAATTCGGGAGGATCGAA
>group_120_7 552 1 0 78 sg=474 px=0 gx=78
TGCCAGGTCCGAAAGGCCCTTGCCGGCGGCAACTTTTGCCCCAATGAAATTGCTTCGCTG
>group_120_8 552 1 0 78 sg=474 px=0 gx=78
TTGCCGCCGGCAAGGGCCTTTCGGACCTGGCAGGCATTGCAAGCTTGGCGTAAATCCATG
>group_120_9 552 1 0 78 sg=474 px=0 gx=78
CGGCAAGGGCCTTTCGGACCTGGCAGGCATTGCAAGCTTGGCGTAAATCCATGGGTCATA
>group_121_0 7474 1 0 2980 sg=4494 px=0 gx=2980
AATGTGGTATGGCTGATTATGCGGCCGCCTATTACACCCACTCGTGCAGGCTGCCCAGGG
>group_121_1 7474 1 0 2980 sg=4494 px=0 gx=2980
ATTCTGGTAAGACATTCTCAATAAATAGAGTTGCAAAAATAAATAAATAAATAAATAAAT
>group_121_2 7474 1 0 2980 sg=4494 px=0 gx=2980
CGGGAACAAGGTGGTGGATGAGTGCTACATCCCCAATTACTTGCTCCCCAAGACCCAGCC
>group_121_3 7474 1 0 2980 sg=4494 px=0 gx=2980
AAGCACTCTAAACAGTCTTTCTGTCCGTGAGTGAAGCAGATATTTGAGTTCTGATTCATT
>group_121_4 7474 1 0 2980 sg=4494 px=0 gx=2980
GACGGGCACCGGAGCCTCACTAGTGCTACCTTAAGAGAGGTTTAAACAGCATTGACTCTC
>group_121_5 7474 1 0 2980 sg=4494 px=0 gx=2980
CTGCTTCTCCGAGGTAATCCCCTAGGGAGAGACCAGGAGGGCCGCGACGGAGGGCCCCAG
>group_121_6 7474 1 0 2980 sg=4494 px=0 gx=2980
CGCGTGTCCTTAAGGGACCCTTGGCCACTCCCTCTCTGCGCGCTCGCTCGCTCACTGAGG
>group_121_7 7474 1 0 2980 sg=4494 px=0 gx=2980
GGCCGCCACCATGGGCGACACCTACCGCTACATCAACATGGCTTCGTACCCCTGCCATCA
>group_121_8 7474 1 0 2980 sg=4494 px=0 gx=2980
AACTGGACCAATGAGAACTTTCCCTTCAACGACTGTGTCGATAAGATGGTGATCTGGTGG
>group_121_9 7474 1 0 2980 sg=4494 px=0 gx=2980
CGTCAATCACGGCGCACATATTGGTGTTGGAGGTGACGATCACGGGAGTCGGGTCTATCT
>group_122_0 126 1 0 2 sg=124 px=0 gx=2
CCATGCCGGCCTGTTGCGCTACAACAAAGCAACAACCAAACCCAAGCACTGCACCACTGA
>group_122_1 126 1 0 2 sg=124 px=0 gx=2
CAGTGGTGCAGTGCTTGGGTTTGGTTGTTGCTTTGTTGTAGCGCAACAGGCCGGCATGGT
>group_122_2 126 1 0 2 sg=124 px=0 gx=2
GTTGTAGCGCAACAGGCCGGCATGGTCCCAGCCTCCTCGCTGGCGCTGGCTGGGCAACAT
>group_122_3 126 1 0 2 sg=124 px=0 gx=2
CCAGCGCCAGCGAGGAGGCTGGGACCATGCCGGCCTGTTGCGCTACAACAAAGCAACAAC
>group_122_4 126 1 0 2 sg=124 px=0 gx=2
CTGGGACCATGCCGGCCTGTTGCGCTACAACAAAGCAACAACCAAACCCAAGCACTGCAC
>group_122_5 126 1 0 2 sg=124 px=0 gx=2
GCCGGCCTGTTGCGCTACAACAAAGCAACAACCAAACCCAAGCACTGCACCACTGACGTA
>group_122_6 126 1 0 2 sg=124 px=0 gx=2
CTTTGTTGTAGCGCAACAGGCCGGCATGGTCCCAGCCTCCTCGCTGGCGCTGGCTGGGCA
>group_122_7 126 1 0 2 sg=124 px=0 gx=2
TACGTCAGTGGTGCAGTGCTTGGGTTTGGTTGTTGCTTTGTTGTAGCGCAACAGGCCGGC
>group_122_8 126 1 0 2 sg=124 px=0 gx=2
TGGGTTTGGTTGTTGCTTTGTTGTAGCGCAACAGGCCGGCATGGTCCCAGCCTCCTCGCT
>group_122_9 126 1 0 2 sg=124 px=0 gx=2
ACCATGCCGGCCTGTTGCGCTACAACAAAGCAACAACCAAACCCAAGCACTGCACCACTG
>group_123_0 190 0 0 0 sg=190 px=0 gx=0
GTCAGGGGGGCGGAGCCTATGGAAAAACGCCAGCAACGCAAGCTTCTAGAGATCTGCAGG
>group_123_1 190 0 0 0 sg=190 px=0 gx=0
GAAAAAAAGGATCTCAAGAAGATCCTTTGATCTTTTCTACGGGGTCTGACGCTCAAATTC
>group_123_2 190 0 0 0 sg=190 px=0 gx=0
CATATCAAATGACGCGCCGCTGTAAAGTGTTACGTTGAGAAAGAATTCCCGGGGATCCGT
>group_123_3 190 0 0 0 sg=190 px=0 gx=0
TGCAGGTCGACGGATCCCCGGGAATTCTTTCTCAACGTAACACTTTACAGCGGCGCGTCA
>group_123_4 190 0 0 0 sg=190 px=0 gx=0
AAACGCCAGCAACGCAAGCTTCTAGAGATCTGCAGGTCGACGGATCCCCGGGAATTCTTT
>group_123_5 190 0 0 0 sg=190 px=0 gx=0
GCAACGCAAGCTTCTAGAGATCTGCAGGTCGACGGATCCCCGGGAATTCTTTCTCAACGT
>group_123_6 190 0 0 0 sg=190 px=0 gx=0
CAAATGACGCGCCGCTGTAAAGTGTTACGTTGAGAAAGAATTCCCGGGGATCCGTCGACC
>group_123_7 190 0 0 0 sg=190 px=0 gx=0
TTCTAGAGATCTGCAGGTCGACGGATCCCCGGGAATTCTTTCTCAACGTAACACTTTACA
>group_123_8 190 0 0 0 sg=190 px=0 gx=0
TCCCCGGGAATTCTTTCTCAACGTAACACTTTACAGCGGCGCGTCATTTGATATGATGCG
>group_123_9 190 0 0 0 sg=190 px=0 gx=0
CGCAAGCTTCTAGAGATCTGCAGGTCGACGGATCCCCGGGAATTCTTTCTCAACGTAACA
>group_124_0 104 1 0 0 sg=104 px=0 gx=0
AGTTGGGTAACGCCAGGGTTTTCCCAGTCACGACGTTGTAAAACGACGGGATCCTCTAGA
>group_124_1 104 1 0 0 sg=104 px=0 gx=0
TTAAGTTGGGTAACGCCAGGGTTTTCCCAGTCACGACGTTGTAAAACGACGGGATCCTCT
>group_124_2 104 1 0 0 sg=104 px=0 gx=0
CTTTTTGCGTGGCCAGTGCCAAGCTTGCATGCCTGCAGGTCGACTCTAGAGGATCCCGTC
>group_124_3 104 1 0 0 sg=104 px=0 gx=0
TTTTCCCAGTCACGACGTTGTAAAACGACGGGATCCTCTAGAGTCGACCTGCAGGCATGC
>group_124_4 104 1 0 0 sg=104 px=0 gx=0
TGCATGCCTGCAGGTCGACTCTAGAGGATCCCGTCGTTTTACAACGTCGTGACTGGGAAA
>group_124_5 104 1 0 0 sg=104 px=0 gx=0
CCCAGTCACGACGTTGTAAAACGACGGGATCCTCTAGAGTCGACCTGCAGGCATGCAAGC
>group_124_6 104 1 0 0 sg=104 px=0 gx=0
GGTCGACTCTAGAGGATCCCGTCGTTTTACAACGTCGTGACTGGGAAAACCCTGGCGTTA
>group_124_7 104 1 0 0 sg=104 px=0 gx=0
CGACGGGATCCTCTAGAGTCGACCTGCAGGCATGCAAGCTTGGCACTGGCCACGCAAAAA
>group_124_8 104 1 0 0 sg=104 px=0 gx=0
CGCCAGGGTTTTCCCAGTCACGACGTTGTAAAACGACGGGATCCTCTAGAGTCGACCTGC
>group_124_9 104 1 0 0 sg=104 px=0 gx=0
ACTCTAGAGGATCCCGTCGTTTTACAACGTCGTGACTGGGAAAACCCTGGCGTTACCCAA
>group_125_0 172 1 0 0 sg=172 px=0 gx=0
GAATTAGGCCTGTAATTAACCCTCACTAAAGGGAGAGAATTCGAGCTCGGTACCCGGGGA
>group_125_1 172 1 0 0 sg=172 px=0 gx=0
TCTCGAGGGCCCCTGCAGGTCGACTCTAGAGGATCCCCGGGTACCGAGCTCGAATTCTCT
>group_125_2 172 1 0 0 sg=172 px=0 gx=0
GGGTTAATTACAGGCCTAATTCACTGGCCGTCGTTTTACAACGTCGTGACTGGGAAAACC
>group_125_3 172 1 0 0 sg=172 px=0 gx=0
GTTGTAAAACGACGGCCAGTGAATTAGGCCTGTAATTAACCCTCACTAAAGGGAGAGAAT
>group_125_4 172 1 0 0 sg=172 px=0 gx=0
AAACGACGGCCAGTGAATTAGGCCTGTAATTAACCCTCACTAAAGGGAGAGAATTCGAGC
>group_125_5 172 1 0 0 sg=172 px=0 gx=0
CCTGTAATTAACCCTCACTAAAGGGAGAGAATTCGAGCTCGGTACCCGGGGATCCTCTAG
>group_125_6 172 1 0 0 sg=172 px=0 gx=0
CCCCTGCAGGTCGACTCTAGAGGATCCCCGGGTACCGAGCTCGAATTCTCTCCCTTTAGT
>group_125_7 172 1 0 0 sg=172 px=0 gx=0
TAAAACGACGGCCAGTGAATTAGGCCTGTAATTAACCCTCACTAAAGGGAGAGAATTCGA
>group_125_8 172 1 0 0 sg=172 px=0 gx=0
AGAGGATCCCCGGGTACCGAGCTCGAATTCTCTCCCTTTAGTGAGGGTTAATTACAGGCC
>group_125_9 172 1 0 0 sg=172 px=0 gx=0
AGGGTTAATTACAGGCCTAATTCACTGGCCGTCGTTTTACAACGTCGTGACTGGGAAAAC
>group_126_0 210 1 0 0 sg=210 px=0 gx=0
ATTTTTTTGAGCAACTGGATCCGTCGACCTGCAGCCAAGCTTGGCGTAATCATGGTCATA
>group_126_1 210 1 0 0 sg=210 px=0 gx=0
ACTTTCCTCAAAAAATCGTTTTTGTTCTCCTGGATCCCCGGGAATTCACTGGCCGTCGTT
>group_126_2 210 1 0 0 sg=210 px=0 gx=0
CAGGTCGACGGATCCAGTTGCTCAAAAAAATCTCGGTCAGATGTTACTAGCAACTCATTT
>group_126_3 210 1 0 0 sg=210 px=0 gx=0
TGTAAAACGACGGCCAGTGAATTCCCGGGGATCCAGGAGAACAAAAACGATTTTTTGAGG
>group_126_4 210 1 0 0 sg=210 px=0 gx=0
ACAGCTATGACCATGATTACGCCAAGCTTGGCTGCAGGTCGACGGATCCAGTTGCTCAAA
>group_126_5 210 1 0 0 sg=210 px=0 gx=0
TAACTTTCCTCAAAAAATCGTTTTTGTTCTCCTGGATCCCCGGGAATTCACTGGCCGTCG
>group_126_6 210 1 0 0 sg=210 px=0 gx=0
ATTACGCCAAGCTTGGCTGCAGGTCGACGGATCCAGTTGCTCAAAAAAATCTCGGTCAGA
>group_126_7 210 1 0 0 sg=210 px=0 gx=0
TCCTGGATCCCCGGGAATTCACTGGCCGTCGTTTTACAACGTCGTGACTGGGAAAACCCT
>group_126_8 210 1 0 0 sg=210 px=0 gx=0
CAAGCTTGGCTGCAGGTCGACGGATCCAGTTGCTCAAAAAAATCTCGGTCAGATGTTACT
>group_126_9 210 1 0 0 sg=210 px=0 gx=0
TCCCAGTCACGACGTTGTAAAACGACGGCCAGTGAATTCCCGGGGATCCAGGAGAACAAA
>group_127_0 108 2 0 0 sg=108 px=0 gx=0
TCCGCTAGGGGAAAAAAAAAAATGAAAATCATTACCGAGGCATAAAAAAATATAGAGTGT
>group_127_1 108 2 0 0 sg=108 px=0 gx=0
ACCATAAATTCCCGTTTTAAGAGCTTGGTGAGCGCTAGGAGTCACTGCCAGGTATCGTTT
>group_127_2 108 2 0 0 sg=108 px=0 gx=0
GAAAAAAAAAGAGTCATCCGCTAGGGGAAAAAAAAAAATGAAAATCATTACCGAGGCATA
>group_127_3 108 2 0 0 sg=108 px=0 gx=0
TCGACGGATCTATGCGGTGTGAAATACCGCACAGATGCGTAAGGAGAAAATACCGCATCA
>group_127_4 108 2 0 0 sg=108 px=0 gx=0
TATATTTTTTTATGCCTCGGTAATGATTTTCATTTTTTTTTTTCCCCTAGCGGATGACTC
>group_127_5 108 2 0 0 sg=108 px=0 gx=0
ATTTTTTTATGCCTCGGTAATGATTTTCATTTTTTTTTTTCCCCTAGCGGATGACTCTTT
>group_127_6 108 2 0 0 sg=108 px=0 gx=0
GGCAGTGACTCCTAGCGCTCACCAAGCTCTTAAAACGGGAATTTATGGTGCACTCTCAGT
>group_127_7 108 2 0 0 sg=108 px=0 gx=0
ATGCGGTATTTTCTCCTTACGCATCTGTGCGGTATTTCACACCGCATAGATCCGTCGAGT
>group_127_8 108 2 0 0 sg=108 px=0 gx=0
CTGATGCGGTATTTTCTCCTTACGCATCTGTGCGGTATTTCACACCGCATAGATCCGTCG
>group_127_9 108 2 0 0 sg=108 px=0 gx=0
ACTCTATATTTTTTTATGCCTCGGTAATGATTTTCATTTTTTTTTTTCCCCTAGCGGATG
>group_128_0 220 1 0 0 sg=220 px=0 gx=0
GCCGTTGGAGGACCATCCCCGCTGGCCCAGGTTAATCCTGTCAACTCGTAAGCGGCCGCA
>group_128_1 220 1 0 0 sg=220 px=0 gx=0
GCCCAGATCTGGGTACCGACGACGACGACAAGGCCATGGCTGATCTGACCAAGGTGCACA
>group_128_2 220 1 0 0 sg=220 px=0 gx=0
ACTCGTAAGCGGCCGCACTCGAGCACCACCACCACCACCACTGAGATCCGGCTGCTAACA
>group_128_3 220 1 0 0 sg=220 px=0 gx=0
TGGTGGTGCTCGAGTGCGGCCGCTTACGAGTTGACAGGATTAACCTGGGCCAGCGGGGAT
>group_128_4 220 1 0 0 sg=220 px=0 gx=0
CGCACCAATTGCTTGTGCACCTTGGTCAGATCAGCCATGGCCTTGTCGTCGTCGTCGGTA
>group_128_5 220 1 0 0 sg=220 px=0 gx=0
CCATGGCTGATCTGACCAAGGTGCACAAGCAATTGGTGCGGGACAACGCCGATCTGCGGT
>group_128_6 220 1 0 0 sg=220 px=0 gx=0
ACCAATTGCTTGTGCACCTTGGTCAGATCAGCCATGGCCTTGTCGTCGTCGTCGGTACCC
>group_128_7 220 1 0 0 sg=220 px=0 gx=0
TTGTGCACCTTGGTCAGATCAGCCATGGCCTTGTCGTCGTCGTCGGTACCCAGATCTGGG
>group_128_8 220 1 0 0 sg=220 px=0 gx=0
CATGGACAGCCCAGATCTGGGTACCGACGACGACGACAAGGCCATGGCTGATCTGACCAA
>group_128_9 220 1 0 0 sg=220 px=0 gx=0
GATCTGACCAAGGTGCACAAGCAATTGGTGCGGGACAACGCCGATCTGCGGTGCGAGCTG
>group_129_0 120 0 0 0 sg=120 px=0 gx=0
GTAGAGCTCATTAAACTGCTGCAGCGTAGTTTTCGTCGTTTGCTGCTTTGTATAGTTCAT
>group_129_1 120 0 0 0 sg=120 px=0 gx=0
TTACACATGGCATGGATGAACTATACAAAGCAGCAAACGACGAAAACTACGCTGCAGCAG
>group_129_2 120 0 0 0 sg=120 px=0 gx=0
CACATGGCATGGATGAACTATACAAAGCAGCAAACGACGAAAACTACGCTGCAGCAGTTT
>group_129_3 120 0 0 0 sg=120 px=0 gx=0
ATTCATTATTTGTAGAGCTCATTAAACTGCTGCAGCGTAGTTTTCGTCGTTTGCTGCTTT
>group_129_4 120 0 0 0 sg=120 px=0 gx=0
ACAAAGCAGCAAACGACGAAAACTACGCTGCAGCAGTTTAATGAGCTCTACAAATAATGA
>group_129_5 120 0 0 0 sg=120 px=0 gx=0
TGAACTATACAAAGCAGCAAACGACGAAAACTACGCTGCAGCAGTTTAATGAGCTCTACA
>group_129_6 120 0 0 0 sg=120 px=0 gx=0
ATGCCTGGGAATTCATTATTTGTAGAGCTCATTAAACTGCTGCAGCGTAGTTTTCGTCGT
>group_129_7 120 0 0 0 sg=120 px=0 gx=0
CCTGGGAATTCATTATTTGTAGAGCTCATTAAACTGCTGCAGCGTAGTTTTCGTCGTTTG
>group_129_8 120 0 0 0 sg=120 px=0 gx=0
TGGCATGGATGAACTATACAAAGCAGCAAACGACGAAAACTACGCTGCAGCAGTTTAATG
>group_129_9 120 0 0 0 sg=120 px=0 gx=0
GGAATTCATTATTTGTAGAGCTCATTAAACTGCTGCAGCGTAGTTTTCGTCGTTTGCTGC
>group_130_0 1182 1 0 4 sg=1178 px=0 gx=4
AACGAAAAAAACGGCTTCCCTGCGGAGGCCGTTTTTTTCAGCTTTACATAAAGTGTGTAA
>group_130_1 1182 1 0 4 sg=1178 px=0 gx=4
CGTGTTGATAACCTGTGCGGCTTTTGTCACAGGGGTAAACAGTAACGGTAAGAGTGCCAG
>group_130_2 1182 1 0 4 sg=1178 px=0 gx=4
TTCATGTGCGGCTCCTTTCTTATGATTTTATTCTATCAGTTTACCATTTTTCTCTTCAGA
>group_130_3 1182 1 0 4 sg=1178 px=0 gx=4
CCCCGGGCTGCAGGAATTCGAGCTCGAGCTTACTCCCCATCCCCCTGTTGACAATTAATC
>group_130_4 1182 1 0 4 sg=1178 px=0 gx=4
GGGAACAAAAGCTGGGTACCGGGCCCCCCCTCGAGGTCGACGGTATCGATAAGCTTGGGG
>group_130_5 1182 1 0 4 sg=1178 px=0 gx=4
TTGCATGCCTGCAGATTGGACCGGACTCTAGAGCCGGAAAGTGAAATTGACCGATCAGAG
>group_130_6 1182 1 0 4 sg=1178 px=0 gx=4
GCCTCCGCAGGGAAGCCGTTTTTTTCGTTATCTGATTTTTGTAAAGGTCTGATAATGGTC
>group_130_7 1182 1 0 4 sg=1178 px=0 gx=4
TTTGTTCCCCGTTAATGACTGCTTTTTTCATGTGCGGCTCCTTTCTTATGATTTTATTCT
>group_130_8 1182 1 0 4 sg=1178 px=0 gx=4
ACAAAACGGTTTACAAGCATCAAGCTTGGATCCCCGGGGAATTCGTCGACAAGCTTGGCC
>group_130_9 1182 1 0 4 sg=1178 px=0 gx=4
AAACGGCCTCCGCAGGGAAGCCGTTTTTTTCGTTATCTGATTTTTGTAAAGGTCTGATAA
>group_131_0 350 1 0 0 sg=350 px=0 gx=0
GAGTATTCAACAGATCTCTGTTCGGGGGTTCACTGACGCTGCGTGACTACGATGGTCAGG
>group_131_1 350 1 0 0 sg=350 px=0 gx=0
GAGATCGATCTCACATGTTCTTTCCTGCGTTATCCCCTGATTCTGTGGATAACCGTATTA
>group_131_2 350 1 0 0 sg=350 px=0 gx=0
ATTTAATTATATCAGTTATTACCCATTGAAAAAGGAAGAGTATGAGTATTCAACAGATCT
>group_131_3 350 1 0 0 sg=350 px=0 gx=0
AAAAGGAAGAGTATGAGTATTCAACAGATCTCTGTTCGGGGGTTCACTGACGCTGCGTGA
>group_131_4 350 1 0 0 sg=350 px=0 gx=0
ACGCAGGAAAGAACATGTGAGATCGATCTCTACGGGTCGGATTTGAAGTCGTCTTGGTAG
>group_131_5 350 1 0 0 sg=350 px=0 gx=0
TAACGCAGGAAAGAACATGTGAGATCGATCTCTACGGGTCGGATTTGAAGTCGTCTTGGT
>group_131_6 350 1 0 0 sg=350 px=0 gx=0
TTATCCACAGAATCAGGGGATAACGCAGGAAAGAACATGTGAGATCGATCTCTACGGGTC
>group_131_7 350 1 0 0 sg=350 px=0 gx=0
CAGGAAAGAACATGTGAGATCGATCTCTACGGGTCGGATTTGAAGTCGTCTTGGTAGGAG
>group_131_8 350 1 0 0 sg=350 px=0 gx=0
TCGTTCCACTGAGCGTCAGATCTTCAACCGGGGTGGAGCTTCCCATTGCGAATACCGCTT
>group_131_9 350 1 0 0 sg=350 px=0 gx=0
AAGGAAGAGTATGAGTATTCAACAGATCTCTGTTCGGGGGTTCACTGACGCTGCGTGACT
>group_132_0 340 1 0 0 sg=340 px=0 gx=0
GCAATCAGCAGGTGGCACTTTTCGGGGAAATGTGCGCGGAACCCCTATTTGTTTATTTTT
>group_132_1 340 1 0 0 sg=340 px=0 gx=0
GCGCCGCTACAGGGCGCGTATGCGGTGTGAAATACCGCACAGATGCGTAAGGAGAAAATA
>group_132_2 340 1 0 0 sg=340 px=0 gx=0
ATACGCGCCCTGTAGCGGCGCATTAAGCGCGGCGGGTGTGGTGGTTACGCGCAGCGTGAC
>group_132_3 340 1 0 0 sg=340 px=0 gx=0
CTCCTTACGCATCTGTGCGGTATTTCACACCGCATACGCGCCCTGTAGCGGCGCATTAAG
>group_132_4 340 1 0 0 sg=340 px=0 gx=0
CGCGCACATTTCCCCGAAAAGTGCCACCTGCTGATTGCCCTTCACCGCCTGGCCCTGAGA
>group_132_5 340 1 0 0 sg=340 px=0 gx=0
AGGGCGCGTATGCGGTGTGAAATACCGCACAGATGCGTAAGGAGAAAATACCGCATCAGG
>group_132_6 340 1 0 0 sg=340 px=0 gx=0
TTAATGCGCCGCTACAGGGCGCGTATGCGGTGTGAAATACCGCACAGATGCGTAAGGAGA
>group_132_7 340 1 0 0 sg=340 px=0 gx=0
TCAGCAGGTGGCACTTTTCGGGGAAATGTGCGCGGAACCCCTATTTGTTTATTTTTCTAA
>group_132_8 340 1 0 0 sg=340 px=0 gx=0
TTTCTCCTTACGCATCTGTGCGGTATTTCACACCGCATACGCGCCCTGTAGCGGCGCATT
>group_132_9 340 1 0 0 sg=340 px=0 gx=0
GCATCTGTGCGGTATTTCACACCGCATACGCGCCCTGTAGCGGCGCATTAAGCGCGGCGG
>group_133_0 130 1 0 0 sg=130 px=0 gx=0
AGTTGAAGAGCTCCTGTCTAAAAACTACCACCTCGAGAACGAAGTTGCGCGCCTGAAAAA
>group_133_1 130 1 0 0 sg=130 px=0 gx=0
GCTGGAAGACAAAGTTGAAGAGCTCCTGTCTAAAAACTACCACCTCGAGAACGAAGTTGC
>group_133_2 130 1 0 0 sg=130 px=0 gx=0
GGAAGACAAAGTTGAAGAGCTCCTGTCTAAAAACTACCACCTCGAGAACGAAGTTGCGCG
>group_133_3 130 1 0 0 sg=130 px=0 gx=0
GCGCAACTTCGTTCTCGAGGTGGTAGTTTTTAGACAGGAGCTCTTCAACTTTGTCTTCCA
>group_133_4 130 1 0 0 sg=130 px=0 gx=0
ATGAAACAGCTGGAAGACAAAGTTGAAGAGCTCCTGTCTAAAAACTACCACCTCGAGAAC
>group_133_5 130 1 0 0 sg=130 px=0 gx=0
TCTTCAACTTTGTCTTCCAGCTGTTTCATATGTGTCGACACCCATCTCTCCGCATCACCT
>group_133_6 130 1 0 0 sg=130 px=0 gx=0
AAACAGCTGGAAGACAAAGTTGAAGAGCTCCTGTCTAAAAACTACCACCTCGAGAACGAA
>group_133_7 130 1 0 0 sg=130 px=0 gx=0
CAGGCGCGCAACTTCGTTCTCGAGGTGGTAGTTTTTAGACAGGAGCTCTTCAACTTTGTC
>group_133_8 130 1 0 0 sg=130 px=0 gx=0
AGGCGCGCAACTTCGTTCTCGAGGTGGTAGTTTTTAGACAGGAGCTCTTCAACTTTGTCT
>group_133_9 130 1 0 0 sg=130 px=0 gx=0
CGCGCAACTTCGTTCTCGAGGTGGTAGTTTTTAGACAGGAGCTCTTCAACTTTGTCTTCC
>group_134_0 176 1 0 0 sg=176 px=0 gx=0
CCCGGATTACAGATCCTCTAGAGTCGACTCTAGAGGATCCCCGGGTACCGAGCTCGAATT
>group_134_1 176 1 0 0 sg=176 px=0 gx=0
CCGCGGCCAATTCGAGCTCGGTACCCGGGGATCCTCTAGAGTCGACTCTAGAGGATCTGT
>group_134_2 176 1 0 0 sg=176 px=0 gx=0
TCTAGAGTCGACTCTAGAGGATCTGTAATCCGGGCAGCGCAACGGAACATTCATCAGTGT
>group_134_3 176 1 0 0 sg=176 px=0 gx=0
AGTCGACTCTAGAGGATCCCCGGGTACCGAGCTCGAATTGGCCGCGGCGTTGTGACAATT
>group_134_4 176 1 0 0 sg=176 px=0 gx=0
GGATTACAGATCCTCTAGAGTCGACTCTAGAGGATCCCCGGGTACCGAGCTCGAATTGGC
>group_134_5 176 1 0 0 sg=176 px=0 gx=0
CCGTTGCGCTGCCCGGATTACAGATCCTCTAGAGTCGACTCTAGAGGATCCCCGGGTACC
>group_134_6 176 1 0 0 sg=176 px=0 gx=0
TCGAGCTCGGTACCCGGGGATCCTCTAGAGTCGACCTGCAGGAGCAGAAGAGCATACATC
>group_134_7 176 1 0 0 sg=176 px=0 gx=0
GGGATCCTCTAGAGTCGACCTGCAGGAGCAGAAGAGCATACATCTGGAAGCAAAGCCAGG
>group_134_8 176 1 0 0 sg=176 px=0 gx=0
CTCTAGAGTCGACTCTAGAGGATCTGTAATCCGGGCAGCGCAACGGAACATTCATCAGTG
>group_134_9 176 1 0 0 sg=176 px=0 gx=0
TGCTTCCAGATGTATGCTCTTCTGCTCCTGCAGGTCGACTCTAGAGGATCCCCGGGTACC
>group_135_0 1028 1 0 0 sg=1028 px=0 gx=0
TCGACGAATTTCTGCCATTCATCCGCTTATTATCACTTATTCAGGGCTAGAATTATTGTT
>group_135_1 1028 1 0 0 sg=1028 px=0 gx=0
AGCGCCCCTAAAATCCCTTTGGGCACAATGTGTCCTGAGGGGAGAGGCAGCGACCTGTAG
>group_135_2 1028 1 0 0 sg=1028 px=0 gx=0
CATCATCATCGGAAGAGAGTAGTAACAAAGGTCAAAGACAGTTGACTGTAGCGATTCCGT
>group_135_3 1028 1 0 0 sg=1028 px=0 gx=0
AGATTGGCCAAATACTGGGCTTACATGGCGATACTCACATTCAGAAGCCCCAAACCTGAG
>group_135_4 1028 1 0 0 sg=1028 px=0 gx=0
AAGCTTGATTCTTCTGACACAACAGTCTCGAACTTAAGGCTAGAATTCTGGCTACAGGTA
>group_135_5 1028 1 0 0 sg=1028 px=0 gx=0
GCCCCTAAAATCCCTTTGGGCACAATGTGTCCTGAGGGGAGAGGCAGCGACCTGTAGATG
>group_135_6 1028 1 0 0 sg=1028 px=0 gx=0
GTTTGGGGCTTCTGAATGTGAGTATCGCCATGTAAGCCCAGTATTTGGCCAATCTCAGAA
>group_135_7 1028 1 0 0 sg=1028 px=0 gx=0
TGGCGATCGCTGGAGAGGGAGTAGGTGGTGTCGACGGAATCGCTACAGTCAACTGTCTTT
>group_135_8 1028 1 0 0 sg=1028 px=0 gx=0
TGTGAGTATCGCCATGTAAGCCCAGTATTTGGCCAATCTCAGAAAGCTCCTGGTCCCTGG
>group_135_9 1028 1 0 0 sg=1028 px=0 gx=0
GGTCCCTGGAGGGATGGAGAGAGAAAAACAAACAGCTCCTGGAGCAGGGAGAGTGCTGGC
>group_136_0 336 1 0 0 sg=336 px=0 gx=0
GAAAAAATGACCATGATTACGCCAAGCTCCAATTCGCCCTATAGTGAGTCGTATTACAAT
>group_136_1 336 1 0 0 sg=336 px=0 gx=0
GAGCTCGAGAAGTACTAGTGGCCACGTGGGCCGTGCACCTTAAGCTTGCCTAATCGGACG
>group_136_2 336 1 0 0 sg=336 px=0 gx=0
CCCATGTGCAGGTGCTGAATTCGAAGGCATTCCACGACGTGGTCACCAGCCATGGCTCCA
>group_136_3 336 1 0 0 sg=336 px=0 gx=0
ATGTACAGAGCTCGAGAAGTACTAGTGGCCACGTGGGCCGTGCACCTTAAGCTTGCCTAA
>group_136_4 336 1 0 0 sg=336 px=0 gx=0
TAAAGGGAACAAAAGCTGGTACGAGGACAGGCTGGAGCCATGGCTGGTGACCACGTCGTG
>group_136_5 336 1 0 0 sg=336 px=0 gx=0
CTTAAGCTTGCCTAATCGGACGAAAAAATGACCATGATTACGCCAAGCTCCAATTCGCCC
>group_136_6 336 1 0 0 sg=336 px=0 gx=0
GGACGAAAAAATGACCATGATTACGCCAAGCTCCAATTCGCCCTATAGTGAGTCGTATTA
>group_136_7 336 1 0 0 sg=336 px=0 gx=0
GACGAAAAAATGACCATGATTACGCCAAGCTCCAATTCGCCCTATAGTGAGTCGTATTAC
>group_136_8 336 1 0 0 sg=336 px=0 gx=0
CGAATTGGAGCTTGGCGTAATCATGGTCATTTTTTCGTCCGATTAGGCAAGCTTAAGGTG
>group_136_9 336 1 0 0 sg=336 px=0 gx=0
TGTCCTCGTACCAGCTTTTGTTCCCTTTAGTGAGGGTTAATTTCGAGCTTGGCGTAATCA
>group_137_0 114 1 0 0 sg=114 px=0 gx=0
ATAGTGAGTCGGGATCGCTAGTTAGTTAAGCTTGCATGCCTGCAGGTCGACTCTAGAGGA
>group_137_1 114 1 0 0 sg=114 px=0 gx=0
GCTAGTTAGTTAAGCTTGCATGCCTGCAGGTCGACTCTAGAGGATCCCCGGGTACCGAGC
>group_137_2 114 1 0 0 sg=114 px=0 gx=0
GCAAGCTTAACTAACTAGCGATCCCGACTCACTATAGAGGGACAAACTCAAGGTCATTCG
>group_137_3 114 1 0 0 sg=114 px=0 gx=0
GTTAGTTAAGCTTGCATGCCTGCAGGTCGACTCTAGAGGATCCCCGGGTACCGAGCTCGA
>group_137_4 114 1 0 0 sg=114 px=0 gx=0
AGCTCGGTACCCGGGGATCCTCTAGAGTCGACCTGCAGGCATGCAAGCTTAACTAACTAG
>group_137_5 114 1 0 0 sg=114 px=0 gx=0
CATGCAAGCTTAACTAACTAGCGATCCCGACTCACTATAGAGGGACAAACTCAAGGTCAT
>group_137_6 114 1 0 0 sg=114 px=0 gx=0
GAGTTTGTCCCTCTATAGTGAGTCGGGATCGCTAGTTAGTTAAGCTTGCATGCCTGCAGG
>group_137_7 114 1 0 0 sg=114 px=0 gx=0
GTTAAGCTTGCATGCCTGCAGGTCGACTCTAGAGGATCCCCGGGTACCGAGCTCGAATTC
>group_137_8 114 1 0 0 sg=114 px=0 gx=0
TCGACCTGCAGGCATGCAAGCTTAACTAACTAGCGATCCCGACTCACTATAGAGGGACAA
>group_137_9 114 1 0 0 sg=114 px=0 gx=0
TCCCTCTATAGTGAGTCGGGATCGCTAGTTAGTTAAGCTTGCATGCCTGCAGGTCGACTC
>group_139_0 446 1 0 0 sg=446 px=0 gx=0
GGATCAAGCTTATTTTTGACACCAGACCAACTGGTAATGGTAGCGACCGGCGCTCAGCTG
>group_139_1 446 1 0 0 sg=446 px=0 gx=0
AGCCGGATCAAGCTTATTTTTGACACCAGACCAACTGGTAATGGTAGCGACCGGCGCTCA
>group_139_2 446 1 0 0 sg=446 px=0 gx=0
CGGCGTCAGCAGTTGGTTTTTATCGCCAATCCACATCTGTGAAAGAAAGCCTGACTGGCG
>group_139_3 446 1 0 0 sg=446 px=0 gx=0
GAATTATTTTTGATGGCGTTAACTCGGCGTTTCATGTGTGGTGCAACGGGCGCTGGGTCG
>group_139_4 446 1 0 0 sg=446 px=0 gx=0
GCTACCATTACCAGTTGGTCTGGTGTCAAAAATAAGCTTGATCCGGCTGCTAACAAAGCC
>group_139_5 446 1 0 0 sg=446 px=0 gx=0
GGTCTGGTGTCAAAAATAAGCTTGATCCGGCTGCTAACAAAGCCCGAAAGGAAGCTGAGT
>group_139_6 446 1 0 0 sg=446 px=0 gx=0
GATGTGGATTGGCGATAAAAACCAACTGCTGACGCCGCTGCGCGATCAGTTCACCCGTGC
>group_139_7 446 1 0 0 sg=446 px=0 gx=0
CGGGTGAACTGATCGCGCAGCGGCGTCAGCAGTTGGTTTTTATCGCCAATCCACATCTGT
>group_139_8 446 1 0 0 sg=446 px=0 gx=0
ACGCGAATTATTTTTGATGGCGTTAACTCGGCGTTTCATGTGTGGTGCAACGGGCGCTGG
>group_139_9 446 1 0 0 sg=446 px=0 gx=0
TCCAGCGGTGCACGGGTGAACTGATCGCGCAGCGGCGTCAGCAGTTGGTTTTTATCGCCA
>group_141_0 8 13 0 0 sg=8 px=0 gx=0
TCACACAAAAAACCAACACACAGATGTAATGAAAATAAAGATATTTTATTGCGGCCGCTC
>group_141_1 8 13 0 0 sg=8 px=0 gx=0
GCGGCCGCAATAAAATATCTTTATTTTCATTACATCTGTGTGTTGGTTTTTTGTGTGAAT
>group_141_2 8 13 0 0 sg=8 px=0 gx=0
TTCACACAAAAAACCAACACACAGATGTAATGAAAATAAAGATATTTTATTGCGGCCGCT
>group_141_3 8 13 0 0 sg=8 px=0 gx=0
CGGCCGCAATAAAATATCTTTATTTTCATTACATCTGTGTGTTGGTTTTTTGTGTGAATC
>group_141_4 8 13 0 0 sg=8 px=0 gx=0
GATTCACACAAAAAACCAACACACAGATGTAATGAAAATAAAGATATTTTATTGCGGCCG
>group_141_5 8 13 0 0 sg=8 px=0 gx=0
GAGCGGCCGCAATAAAATATCTTTATTTTCATTACATCTGTGTGTTGGTTTTTTGTGTGA
>group_141_6 8 13 0 0 sg=8 px=0 gx=0
ATTCACACAAAAAACCAACACACAGATGTAATGAAAATAAAGATATTTTATTGCGGCCGC
>group_141_7 8 13 0 0 sg=8 px=0 gx=0
AGCGGCCGCAATAAAATATCTTTATTTTCATTACATCTGTGTGTTGGTTTTTTGTGTGAA
>group_142_0 218 1 0 0 sg=218 px=0 gx=0
CTTACGCGTGCTAGCCCATCAACAAGTTTGTACAAAAAAGCTGAACGAGAAACGTAAAAT
>group_142_1 218 1 0 0 sg=218 px=0 gx=0
ATTTCTCTATCGATAGGTACCGAGCTCTTACGCGTGCTAGCCCATCAACAAGTTTGTACA
>group_142_2 218 1 0 0 sg=218 px=0 gx=0
GTTGATGGGCTAGCACGCGTAAGAGCTCGGTACCTATCGATAGAGAAATGTTCTGGCACC
>group_142_3 218 1 0 0 sg=218 px=0 gx=0
CAAGCTTACTTAGATCGCAGATCTCGAGCCCATCAACCACTTTGTACAAGAAAGCTGAAC
>group_142_4 218 1 0 0 sg=218 px=0 gx=0
CTTAGATCGCAGATCTCGAGCCCATCAACCACTTTGTACAAGAAAGCTGAACGAGAAACG
>group_142_5 218 1 0 0 sg=218 px=0 gx=0
TTCTCTATCGATAGGTACCGAGCTCTTACGCGTGCTAGCCCATCAACAAGTTTGTACAAA
>group_142_6 218 1 0 0 sg=218 px=0 gx=0
GATATTTATATCATTTTACGTTTCTCGTTCAGCTTTCTTGTACAAAGTGGTTGATGGGCT
>group_142_7 218 1 0 0 sg=218 px=0 gx=0
ACATTTCTCTATCGATAGGTACCGAGCTCTTACGCGTGCTAGCCCATCAACAAGTTTGTA
>group_142_8 218 1 0 0 sg=218 px=0 gx=0
CTTTACCAACAGTACCGGAATGCCAAGCTTACTTAGATCGCAGATCTCGAGCCCATCAAC
>group_142_9 218 1 0 0 sg=218 px=0 gx=0
AGGTGCCAGAACATTTCTCTATCGATAGGTACCGAGCTCTTACGCGTGCTAGCCCATCAA
>group_143_0 318 1 0 0 sg=318 px=0 gx=0
ACAAAAATCTAGAAATAATTTTGTTTAACTTTAAGAAGGAGATATACCATGGCTAGCTGG
>group_143_1 318 1 0 0 sg=318 px=0 gx=0
ATCTCCTTCTTAAAGTTAAACAAAATTATTTCTAGATTTTTGTCGAACTATTCATTTCAC
>group_143_2 318 1 0 0 sg=318 px=0 gx=0
GTTAAACAAAATTATTTCTAGATTTTTGTCGAACTATTCATTTCACTTTTCTCTATCACT
>group_143_3 318 1 0 0 sg=318 px=0 gx=0
ATGTGCGCCATTTTTCACTTCACAGGTCAAGCTTCTCGAGGAGAGTTTAGACGCCACCAA
>group_143_4 318 1 0 0 sg=318 px=0 gx=0
TCAACAAAAATTAGGAATTAATCATCTGGCCATTCGATGGTGTCGGGTCATGTGAGCAAA
>group_143_5 318 1 0 0 sg=318 px=0 gx=0
CTAGCCATGGTATATCTCCTTCTTAAAGTTAAACAAAATTATTTCTAGATTTTTGTCGAA
>group_143_6 318 1 0 0 sg=318 px=0 gx=0
CATCTGGCCATTCGATGGTGTCGGGTCATGTGAGCAAAAGGCCAGCAAAAGGCCAGGAAC
>group_143_7 318 1 0 0 sg=318 px=0 gx=0
CCGACACCATCGAATGGCCAGATGATTAATTCCTAATTTTTGTTGACACTCTATCATTGA
>group_143_8 318 1 0 0 sg=318 px=0 gx=0
CATGACCCGACACCATCGAATGGCCAGATGATTAATTCCTAATTTTTGTTGACACTCTAT
>group_143_9 318 1 0 0 sg=318 px=0 gx=0
CCGCGAACAGATTGGTGGCGTCTAAACTCTCCTCGAGAAGCTTGACCTGTGAAGTGAAAA
>group_144_0 88 1 0 0 sg=88 px=0 gx=0
GTTTTTGTTCTAGAAAGCTGGCGGCCGCTAAGCCTAAGGCAGCTTGACTTGCAGCAACAA
>group_144_1 88 1 0 0 sg=88 px=0 gx=0
CAGATCCTCTTCTGAGATGAGTTTTTGTTCTAGAAAGCTGGCGGCCGCTAAGCCTAAGGC
>group_144_2 88 1 0 0 sg=88 px=0 gx=0
AGATCCTCTTCTGAGATGAGTTTTTGTTCTAGAAAGCTGGCGGCCGCTAAGCCTAAGGCA
>group_144_3 88 1 0 0 sg=88 px=0 gx=0
CTTGTTGCTGCAAGTCAAGCTGCCTTAGGCTTAGCGGCCGCCAGCTTTCTAGAACAAAAA
>group_144_4 88 1 0 0 sg=88 px=0 gx=0
TAGAAAGCTGGCGGCCGCTAAGCCTAAGGCAGCTTGACTTGCAGCAACAAGTTTTTTACC
>group_144_5 88 1 0 0 sg=88 px=0 gx=0
CTTAGCGGCCGCCAGCTTTCTAGAACAAAAACTCATCTCAGAAGAGGATCTGAATAGCGC
>group_144_6 88 1 0 0 sg=88 px=0 gx=0
GCTGCAAGTCAAGCTGCCTTAGGCTTAGCGGCCGCCAGCTTTCTAGAACAAAAACTCATC
>group_144_7 88 1 0 0 sg=88 px=0 gx=0
AACTTGTTGCTGCAAGTCAAGCTGCCTTAGGCTTAGCGGCCGCCAGCTTTCTAGAACAAA
>group_144_8 88 1 0 0 sg=88 px=0 gx=0
TGCAAGTCAAGCTGCCTTAGGCTTAGCGGCCGCCAGCTTTCTAGAACAAAAACTCATCTC
>group_144_9 88 1 0 0 sg=88 px=0 gx=0
CTGAGATGAGTTTTTGTTCTAGAAAGCTGGCGGCCGCTAAGCCTAAGGCAGCTTGACTTG
>group_145_0 626 0 0 270 sg=356 px=0 gx=270
AAAGGTAATCCTGTATAGTAATAGGGTATGTTTTAAATGTACGTTGAGTGGGAGGGGAAA
>group_145_1 626 0 0 270 sg=356 px=0 gx=270
ATTTAAAACATACCCTATTACTATACAGGATTACCTTTACTTTTTCAAGATGTTTTTATG
>group_145_2 626 0 0 270 sg=356 px=0 gx=270
TAATCCTGTATAGTAATAGGGTATGTTTTAAATGTACGTTGAGTGGGAGGGGAAATCTCA
>group_145_3 626 0 0 270 sg=356 px=0 gx=270
GGATTCACTAAAGAATTCAATGCTCGTACAGCTGACCAAGCAGGCTTGATTATTCCAGTA
>group_145_4 626 0 0 270 sg=356 px=0 gx=270
ATGTTTTAAATGTACGTTGAGTGGGAGGGGAAATCTCAACCCCATTAGCCACGCACGAGA
>group_145_5 626 0 0 270 sg=356 px=0 gx=270
ACAGCTGACCAAGCAGGCTTGATTATTCCAGTAGTAATCTCGTATATGAAAGATCCATAT
>group_145_6 626 0 0 270 sg=356 px=0 gx=270
GCCACGAAAATACCTCCTTAAGTTCTCGTGCGTGGCTAATGGGGTTGAGATTTCCCCTCC
>group_145_7 626 0 0 270 sg=356 px=0 gx=270
GATCTTTCATATACGAGATTACTACTGGAATAATCAAGCCTGCTTGGTCAGCTGTACGAG
>group_145_8 626 0 0 270 sg=356 px=0 gx=270
AGAATTCAATGCTCGTACAGCTGACCAAGCAGGCTTGATTATTCCAGTAGTAATCTCGTA
>group_145_9 626 0 0 270 sg=356 px=0 gx=270
CATTAGCCACGCACGAGAACTTAAGGAGGTATTTTCGTGGCTAAAAAAGTAGAAAAAATC
>group_146_0 254 1 0 0 sg=254 px=0 gx=0
GATCCGGAGGAATCACTTCGCAATGGCCAAGACAATTGCGGATCCCAAAATGGATGTGCT
>group_146_1 254 1 0 0 sg=254 px=0 gx=0
CCCCGATCCGGAGGAATCACTTCGCAATGGCCAAGACAATTGCGGATCCCAAAATGGATG
>group_146_2 254 1 0 0 sg=254 px=0 gx=0
GCCGCAGACGTCCCCGATCAAAGCGGGCGCGTCGTTGTGGTCACCGTCTAGATTTAAAGA
>group_146_3 254 1 0 0 sg=254 px=0 gx=0
CAGATCTTTAAATCTAGACGGTGACCACAACGACGCGCCCGCTTTGATCGGGGACGTCTG
>group_146_4 254 1 0 0 sg=254 px=0 gx=0
ATGGCCAAGACAATTGCGGATCCCAAAATGGATGTGCTGTACTCCATCTCGAGAACACTG
>group_146_5 254 1 0 0 sg=254 px=0 gx=0
TCAGTGTTCTCGAGATGGAGTACAGCACATCCATTTTGGGATCCGCAATTGTCTTGGCCA
>group_146_6 254 1 0 0 sg=254 px=0 gx=0
CCGAGCGCAACGCGTGCGGCCGCACGCGTGAGCCCACCAGCTCCGTAAGTTCGGGTGCTG
>group_146_7 254 1 0 0 sg=254 px=0 gx=0
GTACGAGCCACACAGCACCCGAACTTACGGAGCTGGTGGGCTCACGCGTGCGGCCGCACG
>group_146_8 254 1 0 0 sg=254 px=0 gx=0
AGTACAGCACATCCATTTTGGGATCCGCAATTGTCTTGGCCATTGCGAAGTGATTCCTCC
>group_146_9 254 1 0 0 sg=254 px=0 gx=0
GCGGCCGCGGTACCAGATCTTTAAATCTAGACGGTGACCACAACGACGCGCCCGCTTTGA
>group_147_0 228 1 0 0 sg=228 px=0 gx=0
GTGTGGCCTAAGCGGCCGCAAGATCCGGCCACGATGCGTCCGGCGTAGAGGATCTGAAGA
>group_147_1 228 1 0 0 sg=228 px=0 gx=0
CTCTACGCCGGACGCATCGTGGCCGGATCTTGCGGCCGCTTAGGCCACACGTTCAAGTGC
>group_147_2 228 1 0 0 sg=228 px=0 gx=0
ATCTTGCGGCCGCTTAGGCCACACGTTCAAGTGCAGCCACAGGATAAATTTGCACTGAGC
>group_147_3 228 1 0 0 sg=228 px=0 gx=0
CCTGGCAGTTCCCTACTCTCGCATGGGGAGACCCCACACTACCATCGGGGGCCATCGCCA
>group_147_4 228 1 0 0 sg=228 px=0 gx=0
GCTACTTGCATTACAGTTTACGAACCGAACAGGCTTATGTCAACTGGGTTCGTGGCGATG
>group_147_5 228 1 0 0 sg=228 px=0 gx=0
GGCCGCTTAGGCCACACGTTCAAGTGCAGCCACAGGATAAATTTGCACTGAGCCTGGGTG
>group_147_6 228 1 0 0 sg=228 px=0 gx=0
GACCCCACACTACCATCGGGGGCCATCGCCACGAACCCAGTTGACATAAGCCTGTTCGGT
>group_147_7 228 1 0 0 sg=228 px=0 gx=0
TATCCTGTGGCTGCACTTGAACGTGTGGCCTAAGCGGCCGCAAGATCCGGCCACGATGCG
>group_147_8 228 1 0 0 sg=228 px=0 gx=0
GTCAACTGGGTTCGTGGCGATGGCCCCCGATGGTAGTGTGGGGTCTCCCCATGCGAGAGT
>group_147_9 228 1 0 0 sg=228 px=0 gx=0
AAGCGGCCGCAAGATCCGGCCACGATGCGTCCGGCGTAGAGGATCTGAAGATCAGCAGTT
>group_148_0 214 0 0 0 sg=214 px=0 gx=0
GCCTGCAGGTCGACTCTAGAGGATCCCCGGGTACCGAGCTCGAATTCACTTTAACTGCCC
>group_148_1 214 0 0 0 sg=214 px=0 gx=0
CGACTCTAGAGGATCCCCGGGTACCGAGCTCGAATTCACTTTAACTGCCCCTATCGGAAA
>group_148_2 214 0 0 0 sg=214 px=0 gx=0
CAAGCTTACTTTGACAATTGAATCCGATTTTGACCATTATTTTCATATCCGTAATAGTGC
>group_148_3 214 0 0 0 sg=214 px=0 gx=0
TCTAGAGTCGACCTGCAGGCATGCAAGCTTACTTTGACAATTGAATCCGATTTTGACCAT
>group_148_4 214 0 0 0 sg=214 px=0 gx=0
CTGCAGGCATGCAAGCTTACTTTGACAATTGAATCCGATTTTGACCATTATTTTCATATC
>group_148_5 214 0 0 0 sg=214 px=0 gx=0
TTCCGATAGGGGCAGTTAAAGTGAATTCGAGCTCGGTACCCGGGGATCCTCTAGAGTCGA
>group_148_6 214 0 0 0 sg=214 px=0 gx=0
CAGGCATGCAAGCTTACTTTGACAATTGAATCCGATTTTGACCATTATTTTCATATCCGT
>group_148_7 214 0 0 0 sg=214 px=0 gx=0
GACTCTAGAGGATCCCCGGGTACCGAGCTCGAATTCACTTTAACTGCCCCTATCGGAAAT
>group_148_8 214 0 0 0 sg=214 px=0 gx=0
CAATCCTATTTCCGATAGGGGCAGTTAAAGTGAATTCGAGCTCGGTACCCGGGGATCCTC
>group_148_9 214 0 0 0 sg=214 px=0 gx=0
TAATGGTCAAAATCGGATTCAATTGTCAAAGTAAGCTTGCATGCCTGCAGGTCGACTCTA
>group_149_0 222 1 0 0 sg=222 px=0 gx=0
GTAAACCTACCCTCGATGGATCCTCTAGAGTCGACCTGCAGGCAAGCTTGGCACTGGCCG
>group_149_1 222 1 0 0 sg=222 px=0 gx=0
TTCAGGCCTACCCTCGATGGATCCCCGGCCGGGTACCGAGCTCGAATTAGTCTGCGCGTC
>group_149_2 222 1 0 0 sg=222 px=0 gx=0
GTAAAACGACGGCCAGTGCCAAGCTTGCCTGCAGGTCGACTCTAGAGGATCCATCGAGGG
>group_149_3 222 1 0 0 sg=222 px=0 gx=0
AAAGACGCGCAGACTAATTCGAGCTCGGTACCCGGCCGGGGATCCATCGAGGGTAGGCCT
>group_149_4 222 1 0 0 sg=222 px=0 gx=0
ATGGATCCTCTAGAGTCGACCTGCAGGCAAGCTTGGCACTGGCCGTCGTTTTACAACGTC
>group_149_5 222 1 0 0 sg=222 px=0 gx=0
GGCCGGGTACCGAGCTCGAATTAGTCTGCGCGTCTTTCAGGGCTTCATCGACAGTCTGAC
>group_149_6 222 1 0 0 sg=222 px=0 gx=0
TTGTAAAACGACGGCCAGTGCCAAGCTTGCCTGCAGGTCGACTCTAGAGGATCCATCGAG
>group_149_7 222 1 0 0 sg=222 px=0 gx=0
CCTCGATGGATCCCCGGCCGGGTACCGAGCTCGAATTAGTCTGCGCGTCTTTCAGGGCTT
>group_149_8 222 1 0 0 sg=222 px=0 gx=0
TGGATCCCCGGCCGGGTACCGAGCTCGAATTAGTCTGCGCGTCTTTCAGGGCTTCATCGA
>group_149_9 222 1 0 0 sg=222 px=0 gx=0
GCCCTGAAAGACGCGCAGACTAATTCGAGCTCGGTACCCGGCCGGGGATCCATCGAGGGT
>group_150_0 646 1 4 6 sg=638 px=2 gx=4
TGTGGAACACCTACATCTGTATTAACGAAGCATTATTGAAGCATTTATCAGGGTTATTGT
>group_150_1 646 1 4 6 sg=638 px=2 gx=4
CAACGAGCTGGACGCGGATGAACAGGCAGAGCTCTTACTGTCATGCCATCCGTATGTGGG
>group_150_2 646 1 4 6 sg=638 px=2 gx=4
CTTTATTGTCCGCCCACATACGGATGGCATGACAGTAAGAGCTCTGCCTGTTCATCCGCG
>group_150_3 646 1 4 6 sg=638 px=2 gx=4
ACGAGGCAGACCTCAGCGGCGGCCGGATCCGATATCGTTTAAACTCGCTACCTTAGGACC
>group_150_4 646 1 4 6 sg=638 px=2 gx=4
GGTTGGTTTGCGCATTCACAGGGTACCAGTCACAGAAAAGCATCTTACGGTGTGGGCGGA
>group_150_5 646 1 4 6 sg=638 px=2 gx=4
TGTCCGCCCACATACGGATGGCATGACAGTAAGAGCTCTGCCTGTTCATCCGCGTCCAGC
>group_150_6 646 1 4 6 sg=638 px=2 gx=4
GGATCTGCCATTTCATTACCTCTTTCTCCGCACCCGACATAGATCCGAAGATCAGCAGTT
>group_150_7 646 1 4 6 sg=638 px=2 gx=4
GAGCTCTTACTGTCATGCCATCCGTATGTGGGCGGACAATAAAGTCTTAAACTGAACAAA
>group_150_8 646 1 4 6 sg=638 px=2 gx=4
TCCAGCAGCCGCACGCGGCGCATCTCGGGCAGCGTTGGGTCCTGGGCTGGCATTGACCCT
>group_150_9 646 1 4 6 sg=638 px=2 gx=4
GGGACCAGAGAAAAATCACTCAGGGTCAATGCCAGCCCAGGACCCAACGCTGCCCGAGAT
>group_151_0 76 1 0 0 sg=76 px=0 gx=0
AGGAGTCCAAGCTCAGCTAATTAAGCTTATTAAGCTACTAAAGCGTAGTTTTCGTCGTTT
>group_151_1 76 1 0 0 sg=76 px=0 gx=0
GGTCATTACTGGATCTATCAACAGGAGTCCAAGCTCAGCTAATTAAGCTTATTAAGCTAC
>group_151_2 76 1 0 0 sg=76 px=0 gx=0
ATCTATCAACAGGAGTCCAAGCTCAGCTAATTAAGCTTATTAAGCTACTAAAGCGTAGTT
>group_151_3 76 1 0 0 sg=76 px=0 gx=0
GCAGCAAACGACGAAAACTACGCTTTAGTAGCTTAATAAGCTTAATTAGCTGAGCTTGGA
>group_151_4 76 1 0 0 sg=76 px=0 gx=0
TAGCTTAATAAGCTTAATTAGCTGAGCTTGGACTCCTGTTGATAGATCCAGTAATGACCT
>group_151_5 76 1 0 0 sg=76 px=0 gx=0
TCTATCAACAGGAGTCCAAGCTCAGCTAATTAAGCTTATTAAGCTACTAAAGCGTAGTTT
>group_151_6 76 1 0 0 sg=76 px=0 gx=0
AACAGGAGTCCAAGCTCAGCTAATTAAGCTTATTAAGCTACTAAAGCGTAGTTTTCGTCG
>group_151_7 76 1 0 0 sg=76 px=0 gx=0
AGCTTAATAAGCTTAATTAGCTGAGCTTGGACTCCTGTTGATAGATCCAGTAATGACCTC
>group_151_8 76 1 0 0 sg=76 px=0 gx=0
GTCCAAGCTCAGCTAATTAAGCTTATTAAGCTACTAAAGCGTAGTTTTCGTCGTTTGCTG
>group_151_9 76 1 0 0 sg=76 px=0 gx=0
CTCAGCTAATTAAGCTTATTAAGCTACTAAAGCGTAGTTTTCGTCGTTTGCTGCAGGCCT
>group_152_0 1272 1 120 0 sg=1152 px=120 gx=0
GTACGACATGGCGCCCTGGAACAGCGGCTCCGACGGCTTCCGCAACCATCTCGAAGGGTG
>group_152_1 1272 1 120 0 sg=1152 px=120 gx=0
GTCGACTCGGTGCTGGCGATGGCGACGTACGACATGGCGCCCTGGAACAGCGGCTCCGAC
>group_152_2 1272 1 120 0 sg=1152 px=120 gx=0
ACATGCACCCGGTTGTGCAGATTGACCCCGCGCCACCCTTCGAGATGGTTGCGGAAGCCG
>group_152_3 1272 1 120 0 sg=1152 px=120 gx=0
GAAACAGCTATGACCATGATTACGCCGCCTGCACGAAGTGCCGGCGGGGCCGACCCCGGG
>group_152_4 1272 1 120 0 sg=1152 px=120 gx=0
GGCGACCGGGGTCTCCCCCAACGACCCGGTGTTCTGGCTGCACCACGCCTACATCGACAA
>group_152_5 1272 1 120 0 sg=1152 px=120 gx=0
CCCCAACGACCCGGTGTTCTGGCTGCACCACGCCTACATCGACAAGCTGTGGGCCGAGTG
>group_152_6 1272 1 120 0 sg=1152 px=120 gx=0
GTCACGACGTTGTAAAACGACGGCCGCCGACCCGCTGCATCCCCCGCACCGCCGTCCCCC
>group_152_7 1272 1 120 0 sg=1152 px=120 gx=0
GTGTGGTCCAGCAGGGCCGCCGGGGTGGTGTCGTTCCACGGCTTCATCGTCTCGTTGAGG
>group_152_8 1272 1 120 0 sg=1152 px=120 gx=0
GTTCTGGCTGCACCACGCCTACATCGACAAGCTGTGGGCCGAGTGGCAGCGGCGGCACCC
>group_152_9 1272 1 120 0 sg=1152 px=120 gx=0
CTGGCGATGGCGACGTACGACATGGCGCCCTGGAACAGCGGCTCCGACGGCTTCCGCAAC
>group_153_0 202 1 0 0 sg=202 px=0 gx=0
ACGCATCTGTGCGGTATTTCACACCGCATAAGATCCCCTCGAGGCGAACGCCAGCAAGAC
>group_153_1 202 1 0 0 sg=202 px=0 gx=0
ATAACAATTTCACACAGGAAACAGCCTCGAGGGATCTAGGAGTAAGAATAGCTTCGAATT
>group_153_2 202 1 0 0 sg=202 px=0 gx=0
TAACAATTTCACACAGGAAACAGCCTCGAGGGATCTAGGAGTAAGAATAGCTTCGAATTC
>group_153_3 202 1 0 0 sg=202 px=0 gx=0
CCCCGGGAATTCGAAGCTATTCTTACTCCTAGATCCCTCGAGGCTGTTTCCTGTGTGAAA
>group_153_4 202 1 0 0 sg=202 px=0 gx=0
TGTGTGGAATTGTGAGCGGATAACAATTTCACACAGGAAACAGCCTCGAGGGATCTAGGA
>group_153_5 202 1 0 0 sg=202 px=0 gx=0
GGCCGACGCGCTGGGCTACGTCTTGCTGGCGTTCGCCTCGAGGGGATCTTATGCGGTGTG
>group_153_6 202 1 0 0 sg=202 px=0 gx=0
TCGACGGATCCCCGGGAATTCGAAGCTATTCTTACTCCTAGATCCCTCGAGGCTGTTTCC
>group_153_7 202 1 0 0 sg=202 px=0 gx=0
CACACCGCATAAGATCCCCTCGAGGCGAACGCCAGCAAGACGTAGCCCAGCGCGTCGGCC
>group_153_8 202 1 0 0 sg=202 px=0 gx=0
ACGGATCCCCGGGAATTCGAAGCTATTCTTACTCCTAGATCCCTCGAGGCTGTTTCCTGT
>group_153_9 202 1 0 0 sg=202 px=0 gx=0
ACCGCATAAGATCCCCTCGAGGCGAACGCCAGCAAGACGTAGCCCAGCGCGTCGGCCAGC
>group_154_0 90 1 0 0 sg=90 px=0 gx=0
TGGCTGCAGGTCGACGGATCCCCGACACCAGACCAACTGGTAATGGTAGCGACCGGCGCT
>group_154_1 90 1 0 0 sg=90 px=0 gx=0
GGCTGCAGGTCGACGGATCCCCGACACCAGACCAACTGGTAATGGTAGCGACCGGCGCTC
>group_154_2 90 1 0 0 sg=90 px=0 gx=0
TCCAGCTGAGCGCCGGTCGCTACCATTACCAGTTGGTCTGGTGTCGGGGATCCGTCGACC
>group_154_3 90 1 0 0 sg=90 px=0 gx=0
CTTGGCTGCAGGTCGACGGATCCCCGACACCAGACCAACTGGTAATGGTAGCGACCGGCG
>group_154_4 90 1 0 0 sg=90 px=0 gx=0
CGGTCGCTACCATTACCAGTTGGTCTGGTGTCGGGGATCCGTCGACCTGCAGCCAAGCTT
>group_154_5 90 1 0 0 sg=90 px=0 gx=0
TGGTCTGGTGTCGGGGATCCGTCGACCTGCAGCCAAGCTTATCGATGATAAGCTGTCAAA
>group_154_6 90 1 0 0 sg=90 px=0 gx=0
TATCATCGATAAGCTTGGCTGCAGGTCGACGGATCCCCGACACCAGACCAACTGGTAATG
>group_154_7 90 1 0 0 sg=90 px=0 gx=0
CGCCGGTCGCTACCATTACCAGTTGGTCTGGTGTCGGGGATCCGTCGACCTGCAGCCAAG
>group_154_8 90 1 0 0 sg=90 px=0 gx=0
TACCAGTTGGTCTGGTGTCGGGGATCCGTCGACCTGCAGCCAAGCTTATCGATGATAAGC
>group_154_9 90 1 0 0 sg=90 px=0 gx=0
GCTTATCATCGATAAGCTTGGCTGCAGGTCGACGGATCCCCGACACCAGACCAACTGGTA
>group_155_0 116 1 0 0 sg=116 px=0 gx=0
CGAGGCCCTTTCGTCTTCAAGAATTCTCATGTTTGACAGCTTATCATCGATATGAGCTTT
>group_155_1 116 1 0 0 sg=116 px=0 gx=0
TTCAAGAATTCTCATGTTTGACAGCTTATCATCGATATGAGCTTTAATGCGGTAGTTTAT
>group_155_2 116 1 0 0 sg=116 px=0 gx=0
TCGATATGAGCTTTAATGCGGTAGTTTATCACAGTTAAATTGCTAACGCAGTCAGGCACC
>group_155_3 116 1 0 0 sg=116 px=0 gx=0
ATGTTTGACAGCTTATCATCGATATGAGCTTTAATGCGGTAGTTTATCACAGTTAAATTG
>group_155_4 116 1 0 0 sg=116 px=0 gx=0
ACTACCGCATTAAAGCTCATATCGATGATAAGCTGTCAAACATGAGAATTCTTGAAGACG
>group_155_5 116 1 0 0 sg=116 px=0 gx=0
ATCACGAGGCCCTTTCGTCTTCAAGAATTCTCATGTTTGACAGCTTATCATCGATATGAG
>group_155_6 116 1 0 0 sg=116 px=0 gx=0
TCTCATGTTTGACAGCTTATCATCGATATGAGCTTTAATGCGGTAGTTTATCACAGTTAA
>group_155_7 116 1 0 0 sg=116 px=0 gx=0
CAATTTAACTGTGATAAACTACCGCATTAAAGCTCATATCGATGATAAGCTGTCAAACAT
>group_155_8 116 1 0 0 sg=116 px=0 gx=0
TAAACTACCGCATTAAAGCTCATATCGATGATAAGCTGTCAAACATGAGAATTCTTGAAG
>group_155_9 116 1 0 0 sg=116 px=0 gx=0
TCATGTTTGACAGCTTATCATCGATATGAGCTTTAATGCGGTAGTTTATCACAGTTAAAT
>group_156_0 204 1 0 0 sg=204 px=0 gx=0
GCACATATGAGCGGCCGCGTCGACTCGAGCGAGCTCCCGGGGGCCTGAACGACATCTTCG
>group_156_1 204 1 0 0 sg=204 px=0 gx=0
GCGTCGACTCGAGCGAGCTCCCGGGGGCCTGAACGACATCTTCGAGGCTCAGAAAATCGA
>group_156_2 204 1 0 0 sg=204 px=0 gx=0
CGAAGATGTCGTTCAGGCCCCCGGGAGCTCGCTCGAGTCGACGCGGCCGCTCATATGTGC
>group_156_3 204 1 0 0 sg=204 px=0 gx=0
GTTAGCAGCCGGATCCACTAGTAACGGCCGCCAGTGTGCTGGAATTCGCCCTTTTATTAT
>group_156_4 204 1 0 0 sg=204 px=0 gx=0
GAATGGCACGAATAATAAAAGGGCGAATTCCAGCACACTGGCGGCCGTTACTAGTGGATC
>group_156_5 204 1 0 0 sg=204 px=0 gx=0
AATGGCACGAATAATAAAAGGGCGAATTCCAGCACACTGGCGGCCGTTACTAGTGGATCC
>group_156_6 204 1 0 0 sg=204 px=0 gx=0
AATAATAAAAGGGCGAATTCCAGCACACTGGCGGCCGTTACTAGTGGATCCGGCTGCTAA
>group_156_7 204 1 0 0 sg=204 px=0 gx=0
GATCCACTAGTAACGGCCGCCAGTGTGCTGGAATTCGCCCTTTTATTATTCGTGCCATTC
>group_156_8 204 1 0 0 sg=204 px=0 gx=0
GTCGACTCGAGCGAGCTCCCGGGGGCCTGAACGACATCTTCGAGGCTCAGAAAATCGAAT
>group_156_9 204 1 0 0 sg=204 px=0 gx=0
CGGGGGCCTGAACGACATCTTCGAGGCTCAGAAAATCGAATGGCACGAATAATAAAAGGG
>group_158_0 2688 1 0 2456 sg=232 px=0 gx=2456
TGAGAGTGCACCATATGCGTGAAGCACGGAAATGGAAAACGTGAAAAGGAATTTCACGAT
>group_158_1 2688 1 0 2456 sg=232 px=0 gx=2456
AATTCCTTTTCACGTTTTCCATTTCCGTGCTTCACGCATATGGTGCACTCTCAGTACAAT
>group_158_2 2688 1 0 2456 sg=232 px=0 gx=2456
CTTCACGCATATGGTGCACTCTCAGTACAATCTGCTCTGATGCCGCATAGTTAAGCCAGC
>group_158_3 2688 1 0 2456 sg=232 px=0 gx=2456
ATCCACCAGTAGGCGGAGTCGTTTCTCTTGTACGGCATATGTTTCCTGTGTGAAATTGTT
>group_158_4 2688 1 0 2456 sg=232 px=0 gx=2456
CTGTGCCAATCGTGAAATTCCTTTTCACGTTTTCCATTTCCGTGCTTCACGCATATGGTG
>group_158_5 2688 1 0 2456 sg=232 px=0 gx=2456
TTCCGGCTCGTATGTTGTGTGGAATTGTGAGCGGATAACAATTTCACACAGGAAACATAT
>group_158_6 2688 1 0 2456 sg=232 px=0 gx=2456
TAACTATGCGGCATCAGAGCAGATTGTACTGAGAGTGCACCATATGCGTGAAGCACGGAA
>group_158_7 2688 1 0 2456 sg=232 px=0 gx=2456
TTTCCGTGCTTCACGCATATGGTGCACTCTCAGTACAATCTGCTCTGATGCCGCATAGTT
>group_158_8 2688 1 0 2456 sg=232 px=0 gx=2456
TGAAATTCCTTTTCACGTTTTCCATTTCCGTGCTTCACGCATATGGTGCACTCTCAGTAC
>group_158_9 2688 1 0 2456 sg=232 px=0 gx=2456
GTGTGGAATTGTGAGCGGATAACAATTTCACACAGGAAACATATGCCGTACAAGAGAAAC
>group_159_0 2430 1 0 1430 sg=1000 px=0 gx=1430
AGGCCCGGCGCTTTGGTGTCCGGCGCAACAATCTGGCTGGCCTGGGCGTGATCAGCGGTG
>group_159_1 2430 1 0 1430 sg=1000 px=0 gx=1430
CTCTTCTACACCATGAAAGCCGCCCTGGGGCTGAAACTGGGGGATATCGCACACCATCAC
>group_159_2 2430 1 0 1430 sg=1000 px=0 gx=1430
AGCGCGTTGCCATCCTTTTTAGCGAATTCCAGCGCCCGTTGTACGGCTTCGTCGAGATCG
>group_159_3 2430 1 0 1430 sg=1000 px=0 gx=1430
GGCGGCTTTTTTAAAGGTATCGATGCATTACCGCTTACCGGGCAATACACTCACTATGCG
>group_159_4 2430 1 0 1430 sg=1000 px=0 gx=1430
GTATTGCCCGGTAAGCGGTAATGCATCGATACCTTTAAAAAAGCCGCCCGCACCTTCGGC
>group_159_5 2430 1 0 1430 sg=1000 px=0 gx=1430
GACCGACCAGACCGATCTCTTCTACACCATGAAAGCCGCCCTGGGGCTGAAACTGGGGGA
>group_159_6 2430 1 0 1430 sg=1000 px=0 gx=1430
TGCCCGGTAAGCGGTAATGCATCGATACCTTTAAAAAAGCCGCCCGCACCTTCGGCATAA
>group_159_7 2430 1 0 1430 sg=1000 px=0 gx=1430
GACGAAGCCGTACAACGGGCGCTGGAATTCGCTAAAAAGGATGGCAACGCGCTGGTCATA
>group_159_8 2430 1 0 1430 sg=1000 px=0 gx=1430
CCACGCCCGCTGCGCTGGTGGCGCATGTGACCTCGCGCAAATGCTACGGTCCAAGCGCGA
>group_159_9 2430 1 0 1430 sg=1000 px=0 gx=1430
TGCATCGATACCTTTAAAAAAGCCGCCCGCACCTTCGGCATAATTACGTGCGGCAGTAAT
>group_160_0 300 0 0 0 sg=300 px=0 gx=0
TACTAGTACTCCCTTTAGTGAGGGTTAATAAGCTTTTTGCAAAAGCCTAGGCCTCCAAAA
>group_160_1 300 0 0 0 sg=300 px=0 gx=0
GTTGGTCTGGTGTCAAAAATAATAATAACCGGGCAGGGGGGATCAACTTGTTTATTGCAG
>group_160_2 300 0 0 0 sg=300 px=0 gx=0
CCGGGCAGGGGGGATCAACTTGTTTATTGCAGCTTATAATGGTTACAAATAAAGCAATAG
>group_160_3 300 0 0 0 sg=300 px=0 gx=0
TTTATTTGTAACCATTATAAGCTGCAATAAACAAGTTGATCCCCCCTGCCCGGTTATTAT
>group_160_4 300 0 0 0 sg=300 px=0 gx=0
TGCTTTATTTGTAACCATTATAAGCTGCAATAAACAAGTTGATCCCCCCTGCCCGGTTAT
>group_160_5 300 0 0 0 sg=300 px=0 gx=0
CTTTTGCAAAAAGCTTATTAACCCTCACTAAAGGGAGTACTAGTACCGGTACCATGGATC
>group_160_6 300 0 0 0 sg=300 px=0 gx=0
CGGTACTAGTACTCCCTTTAGTGAGGGTTAATAAGCTTTTTGCAAAAGCCTAGGCCTCCA
>group_160_7 300 0 0 0 sg=300 px=0 gx=0
GTACCGGTACCATGGATCCCGTCGTTTTACAACGTCGTGACTGGGAAAACCCTGGCGTTA
>group_160_8 300 0 0 0 sg=300 px=0 gx=0
GGATCAACTTGTTTATTGCAGCTTATAATGGTTACAAATAAAGCAATAGCATCACAAATT
>group_160_9 300 0 0 0 sg=300 px=0 gx=0
TTGGTCTGGTGTCAAAAATAATAATAACCGGGCAGGGGGGATCAACTTGTTTATTGCAGC
>group_161_0 120 0 0 0 sg=120 px=0 gx=0
AGTGCTTGCGGCAGCGTGAAGCTTGCATGCCTGCAGGTCGACTCTAGACACGGGGTGGTT
>group_161_1 120 0 0 0 sg=120 px=0 gx=0
TGTTCCGCTTCCTTTAGCAGCCCTTGCGCCCTGAGTGCTTGCGGCAGCGTGAAGCTTGCA
>group_161_2 120 0 0 0 sg=120 px=0 gx=0
GTGTCTAGAGTCGACCTGCAGGCATGCAAGCTTCACGCTGCCGCAAGCACTCAGGGCGCA
>group_161_3 120 0 0 0 sg=120 px=0 gx=0
GCGCCCTGAGTGCTTGCGGCAGCGTGAAGCTTGCATGCCTGCAGGTCGACTCTAGACACG
>group_161_4 120 0 0 0 sg=120 px=0 gx=0
CCGCTTCCTTTAGCAGCCCTTGCGCCCTGAGTGCTTGCGGCAGCGTGAAGCTTGCATGCC
>group_161_5 120 0 0 0 sg=120 px=0 gx=0
TCGAGATCTGGATTGAGAGTGAATATGAGACTCTAATTGGATACCGAGGGGAATTTATGG
>group_161_6 120 0 0 0 sg=120 px=0 gx=0
AAATTCCCCTCGGTATCCAATTAGAGTCTCATATTCACTCTCAATCCAGATCTCGACTCT
>group_161_7 120 0 0 0 sg=120 px=0 gx=0
CCGCGGCCGCGTTTAAACCACCCCGTGTCTAGAGTCGACCTGCAGGCATGCAAGCTTCAC
>group_161_8 120 0 0 0 sg=120 px=0 gx=0
CATGCAAGCTTCACGCTGCCGCAAGCACTCAGGGCGCAAGGGCTGCTAAAGGAAGCGGAA
>group_161_9 120 0 0 0 sg=120 px=0 gx=0
TGCGCCCTGAGTGCTTGCGGCAGCGTGAAGCTTGCATGCCTGCAGGTCGACTCTAGACAC
>group_162_0 118 1 0 0 sg=118 px=0 gx=0
AATCCTGATATGAATAAATTGCAGTTTCACTTGATGCTCGATGAGTTTTTCTAAATGACC
>group_162_1 118 1 0 0 sg=118 px=0 gx=0
TCGATGAGTTTTTCTAAATGACCAAACAGGAAAAAACCGCCCTTAACATGGCCCGCTTTA
>group_162_2 118 1 0 0 sg=118 px=0 gx=0
TTTTTCTAAATGACCAAACAGGAAAAAACCGCCCTTAACATGGCCCGCTTTATCAGAAGC
>group_162_3 118 1 0 0 sg=118 px=0 gx=0
CATGTTAAGGGCGGTTTTTTCCTGTTTGGTCATTTAGAAAAACTCATCGAGCATCAAGTG
>group_162_4 118 1 0 0 sg=118 px=0 gx=0
CCTGATATGAATAAATTGCAGTTTCACTTGATGCTCGATGAGTTTTTCTAAATGACCAAA
>group_162_5 118 1 0 0 sg=118 px=0 gx=0
TCTAAATGACCAAACAGGAAAAAACCGCCCTTAACATGGCCCGCTTTATCAGAAGCCAGA
>group_162_6 118 1 0 0 sg=118 px=0 gx=0
CTGTTTGGTCATTTAGAAAAACTCATCGAGCATCAAGTGAAACTGCAATTTATTCATATC
>group_162_7 118 1 0 0 sg=118 px=0 gx=0
TAAATGACCAAACAGGAAAAAACCGCCCTTAACATGGCCCGCTTTATCAGAAGCCAGACA
>group_162_8 118 1 0 0 sg=118 px=0 gx=0
TGAGTTTTTCTAAATGACCAAACAGGAAAAAACCGCCCTTAACATGGCCCGCTTTATCAG
>group_162_9 118 1 0 0 sg=118 px=0 gx=0
GTTTTTCTAAATGACCAAACAGGAAAAAACCGCCCTTAACATGGCCCGCTTTATCAGAAG
>group_163_0 406 1 0 0 sg=406 px=0 gx=0
ACTAGTGCGCGATCGCGGCCGGCCGGCGCGCCGTTTAAACGGATTTAAATTAATTAATGT
>group_163_1 406 1 0 0 sg=406 px=0 gx=0
CAGTGAATTCGAGCTCGGTACCAAGGCCCGGGCTGGCCACGGCCGCCTAGGCGCGCAAGG
>group_163_2 406 1 0 0 sg=406 px=0 gx=0
CTTGGTACCGAGCTCGAATTCACTGGCCGTCGTTTTACAACGTCGTGACTGGGAAAACCC
>group_163_3 406 1 0 0 sg=406 px=0 gx=0
GACTAGTGCGCGATCGCGGCCGGCCGGCGCGCCGTTTAAACGGATTTAAATTAATTAATG
>group_163_4 406 1 0 0 sg=406 px=0 gx=0
CGGCCGCTAGCCATGGGCCCATCGATGATCAGGCCTCGAGATCTAGAGGATCCTTGCGCG
>group_163_5 406 1 0 0 sg=406 px=0 gx=0
GTTGTAAAACGACGGCCAGTGAATTCGAGCTCGGTACCAAGGCCCGGGCTGGCCACGGCC
>group_163_6 406 1 0 0 sg=406 px=0 gx=0
CTAGGCGCGCAAGGATCCTCTAGATCTCGAGGCCTGATCATCGATGGGCCCATGGCTAGC
>group_163_7 406 1 0 0 sg=406 px=0 gx=0
CGGCCGCACGCGTTCGCGACTAGTGCGCGATCGCGGCCGGCCGGCGCGCCGTTTAAACGG
>group_163_8 406 1 0 0 sg=406 px=0 gx=0
TACGCCAAGCTTGCATGCCTGCAGGTCGACATTAATTAATTTAAATCCGTTTAAACGGCG
>group_163_9 406 1 0 0 sg=406 px=0 gx=0
ATCGATGGGCCCATGGCTAGCGGCCGCACGCGTTCGCGACTAGTGCGCGATCGCGGCCGG
>group_164_0 152 1 0 0 sg=152 px=0 gx=0
TTGGCTCGAGGAATTGATCCCTTCACCAAGGGCGAGCTCGGTAAGCCTATCCCTAACCCT
>group_164_1 152 1 0 0 sg=152 px=0 gx=0
TCGAGACCGAGGAGAGGGTTAGGGATAGGCTTACCGAGCTCGCCCTTGGTGAAGGGATCA
>group_164_2 152 1 0 0 sg=152 px=0 gx=0
CGAAGTTATCGGAGGAATTGGCTCGAGGAATTGATCCCTTCACCAAGGGCGAGCTCGGTA
>group_164_3 152 1 0 0 sg=152 px=0 gx=0
CGAGGAGAGGGTTAGGGATAGGCTTACCGAGCTCGCCCTTGGTGAAGGGATCAATTCCTC
>group_164_4 152 1 0 0 sg=152 px=0 gx=0
GGCGAGCTCGGTAAGCCTATCCCTAACCCTCTCCTCGGTCTCGATTCTAGCCATCATCAC
>group_164_5 152 1 0 0 sg=152 px=0 gx=0
ATGATGGCTAGAATCGAGACCGAGGAGAGGGTTAGGGATAGGCTTACCGAGCTCGCCCTT
>group_164_6 152 1 0 0 sg=152 px=0 gx=0
GCCCTTGGTGAAGGGATCAATTCCTCGAGCCAATTCCTCCGATAACTTCGTATAATGTAT
>group_164_7 152 1 0 0 sg=152 px=0 gx=0
GGAATTGGCTCGAGGAATTGATCCCTTCACCAAGGGCGAGCTCGGTAAGCCTATCCCTAA
>group_164_8 152 1 0 0 sg=152 px=0 gx=0
CATAACTTCGTATAGCATACATTATACGAAGTTATCGGAGGAATTGGCTCGAGGAATTGA
>group_164_9 152 1 0 0 sg=152 px=0 gx=0
GAGAGGGTTAGGGATAGGCTTACCGAGCTCGCCCTTGGTGAAGGGATCAATTCCTCGAGC
>group_165_0 218 0 0 0 sg=218 px=0 gx=0
GGCTCTCCCCGTGGAGGTAATAATTGACGATATGATCCTTTTTTTCTGATCAAAAAGGAT
>group_165_1 218 0 0 0 sg=218 px=0 gx=0
CCCCGAAGAACGTTTTCCAATGATGAGCACTTTTCGACCGAATAAATACCTGTGACGGAA
>group_165_2 218 0 0 0 sg=218 px=0 gx=0
AGGATCTTCACCTAGATCCTTTTTGATCAGAAAAAAAGGATCATATCGTCAATTATTACC
>group_165_3 218 0 0 0 sg=218 px=0 gx=0
AGAACGTTTTCCAATGATGAGCACTTTTCGACCGAATAAATACCTGTGACGGAAGATCAC
>group_165_4 218 0 0 0 sg=218 px=0 gx=0
GATCTTCCGTCACAGGTATTTATTCGGTCGAAAAGTGCTCATCATTGGAAAACGTTCTTC
>group_165_5 218 0 0 0 sg=218 px=0 gx=0
TTCTGCGAAGTGATCTTCCGTCACAGGTATTTATTCGGTCGAAAAGTGCTCATCATTGGA
>group_165_6 218 0 0 0 sg=218 px=0 gx=0
CGAAAAGTGCTCATCATTGGAAAACGTTCTTCGGGGCGAAAACTCTCAAGGATCTTACCG
>group_165_7 218 0 0 0 sg=218 px=0 gx=0
GTGATCTTCCGTCACAGGTATTTATTCGGTCGAAAAGTGCTCATCATTGGAAAACGTTCT
>group_165_8 218 0 0 0 sg=218 px=0 gx=0
GGTCGAAAAGTGCTCATCATTGGAAAACGTTCTTCGGGGCGAAAACTCTCAAGGATCTTA
>group_165_9 218 0 0 0 sg=218 px=0 gx=0
TTTTTTCTGATCAAAAAGGATCTAGGTGAAGATCCTTTTTGATAATCTCATGACCAAAAT
>group_166_0 100 1 0 0 sg=100 px=0 gx=0
TTCGAATTCCATGGTACCAGCTGCAGATCTCGAGCTCGGATCCCGACCCATTTGCTGTCC
>group_166_1 100 1 0 0 sg=100 px=0 gx=0
ATCAAGCTTCGAATTCCATGGTACCAGCTGCAGATCTCGAGCTCGGATCCCGACCCATTT
>group_166_2 100 1 0 0 sg=100 px=0 gx=0
TCAAGCTTCGAATTCCATGGTACCAGCTGCAGATCTCGAGCTCGGATCCCGACCCATTTG
>group_166_3 100 1 0 0 sg=100 px=0 gx=0
CCAGCTGCAGATCTCGAGCTCGGATCCCGACCCATTTGCTGTCCACCAGTCATGCTAGCC
>group_166_4 100 1 0 0 sg=100 px=0 gx=0
AGATCTCGAGCTCGGATCCCGACCCATTTGCTGTCCACCAGTCATGCTAGCCATATGTAT
>group_166_5 100 1 0 0 sg=100 px=0 gx=0
GAATTCCATGGTACCAGCTGCAGATCTCGAGCTCGGATCCCGACCCATTTGCTGTCCACC
>group_166_6 100 1 0 0 sg=100 px=0 gx=0
GGTACCAGCTGCAGATCTCGAGCTCGGATCCCGACCCATTTGCTGTCCACCAGTCATGCT
>group_166_7 100 1 0 0 sg=100 px=0 gx=0
GGAGATATACATATGGCTAGCATGACTGGTGGACAGCAAATGGGTCGGGATCCGAGCTCG
>group_166_8 100 1 0 0 sg=100 px=0 gx=0
GGTCGGGATCCGAGCTCGAGATCTGCAGCTGGTACCATGGAATTCGAAGCTTGATCCGGC
>group_166_9 100 1 0 0 sg=100 px=0 gx=0
CGGGATCCGAGCTCGAGATCTGCAGCTGGTACCATGGAATTCGAAGCTTGATCCGGCTGC
>group_169_0 142 3 0 0 sg=142 px=0 gx=0
CCTCGAGAACGAAGTTGCGCGCCTGAAAAAACTAGTTGGTGAACGTTGAGGATCCGGCGC
>group_169_1 142 3 0 0 sg=142 px=0 gx=0
GAAGTTGCGCGCCTGAAAAAACTAGTTGGTGAACGTTGAGGATCCGGCGCTGCTAACAAA
>group_169_2 142 3 0 0 sg=142 px=0 gx=0
GCCTGAAAAAACTAGTTGGTGAACGTTGAGGATCCGGCGCTGCTAACAAAGCCCGAAAGG
>group_169_3 142 3 0 0 sg=142 px=0 gx=0
TTCGGGCTTTGTTAGCAGCGCCGGATCCTCAACGTTCACCAACTAGTTTTTTCAGGCGCG
>group_169_4 142 3 0 0 sg=142 px=0 gx=0
AACGAAGTTGCGCGCCTGAAAAAACTAGTTGGTGAACGTTGAGGATCCGGCGCTGCTAAC
>group_169_5 142 3 0 0 sg=142 px=0 gx=0
TAGTTGGTGAACGTTGAGGATCCGGCGCTGCTAACAAAGCCCGAAAGGAAGCTGAGTTGG
>group_169_6 142 3 0 0 sg=142 px=0 gx=0
CCTGTCTAAAAACTACCACCTCGAGAACGAAGTTGCGCGCCTGAAAAAACTAGTTGGTGA
>group_169_7 142 3 0 0 sg=142 px=0 gx=0
AGCTCCTGTCTAAAAACTACCACCTCGAGAACGAAGTTGCGCGCCTGAAAAAACTAGTTG
>group_169_8 142 3 0 0 sg=142 px=0 gx=0
CGGGCTTTGTTAGCAGCGCCGGATCCTCAACGTTCACCAACTAGTTTTTTCAGGCGCGCA
>group_169_9 142 3 0 0 sg=142 px=0 gx=0
CAACTCAGCTTCCTTTCGGGCTTTGTTAGCAGCGCCGGATCCTCAACGTTCACCAACTAG
>group_171_0 828 0 0 0 sg=828 px=0 gx=0
GGAAACAGGCAAATGCAGGAAATTACTGAACTGAGGGGACAGGCGAGAGAGGATCAATGG
>group_171_1 828 0 0 0 sg=828 px=0 gx=0
CAGTTAATAGTTTGCGGCCGGGAAGCCGATCTCGGCTTGAACGAATTGTTAGGTGGCGGT
>group_171_2 828 0 0 0 sg=828 px=0 gx=0
AGCTTGGCTGCAGGTCGACGGATCCCGGGCGCGCCGCTAGCGAATTCCAGAACTCTGTGT
>group_171_3 828 0 0 0 sg=828 px=0 gx=0
TCGGTGCTTTCAGCCGTCGCGAGTAGCTCGCGGTACCTGGCATGCTTGCGGCCAGCTCGT
>group_171_4 828 0 0 0 sg=828 px=0 gx=0
GATCTGGCCTAGAGGCCGTGGCCACCACGGCCCGGCCTGCCTTTCAGGCTGCATTATTGA
>group_171_5 828 0 0 0 sg=828 px=0 gx=0
CGGCATTAAGTGATATAGTGAAAAGTATACTCGAGCTCATAGTCCACGACGCCCGTGATT
>group_171_6 828 0 0 0 sg=828 px=0 gx=0
CGGTCCCCCAGATAGCCATTGATCCTCTCTCGCCTGTCCCCTCAGTTCAGTAATTTCCTG
>group_171_7 828 0 0 0 sg=828 px=0 gx=0
ATAGTTTGCGGCCGGGAAGCCGATCTCGGCTTGAACGAATTGTTAGGTGGCGGTACTTGG
>group_171_8 828 0 0 0 sg=828 px=0 gx=0
CTAGAGGCCGTGGCCACCACGGCCCGGCCTGCCTTTCAGGCTGCATTATTGAAGCATTTA
>group_171_9 828 0 0 0 sg=828 px=0 gx=0
CCAAAACAGAAGCTTGGCTGCAGGTCGACGGATCCCGGGCGCGCCGCTAGCGAATTCCAG
>group_172_0 114 1 0 0 sg=114 px=0 gx=0
TTGTAAAACGACGGCCAGTGAATTGCTGCAGGTCGACGGATCCCAAGCTTCTTCTAGAGG
>group_172_1 114 1 0 0 sg=114 px=0 gx=0
AGCTCGATATCGCATGCGGTACCTCTAGAAGAAGCTTGGGATCCGTCGACCTGCAGCAAT
>group_172_2 114 1 0 0 sg=114 px=0 gx=0
ACGACGGCCAGTGAATTGCTGCAGGTCGACGGATCCCAAGCTTCTTCTAGAGGTACCGCA
>group_172_3 114 1 0 0 sg=114 px=0 gx=0
AGAAGAAGCTTGGGATCCGTCGACCTGCAGCAATTCACTGGCCGTCGTTTTACAACGTCG
>group_172_4 114 1 0 0 sg=114 px=0 gx=0
GTAAAACGACGGCCAGTGAATTGCTGCAGGTCGACGGATCCCAAGCTTCTTCTAGAGGTA
>group_172_5 114 1 0 0 sg=114 px=0 gx=0
GCATGCGGTACCTCTAGAAGAAGCTTGGGATCCGTCGACCTGCAGCAATTCACTGGCCGT
>group_172_6 114 1 0 0 sg=114 px=0 gx=0
ACGGCCAGTGAATTGCTGCAGGTCGACGGATCCCAAGCTTCTTCTAGAGGTACCGCATGC
>group_172_7 114 1 0 0 sg=114 px=0 gx=0
GGATCCGTCGACCTGCAGCAATTCACTGGCCGTCGTTTTACAACGTCGTGACTGGGAAAA
>group_172_8 114 1 0 0 sg=114 px=0 gx=0
GTTGTAAAACGACGGCCAGTGAATTGCTGCAGGTCGACGGATCCCAAGCTTCTTCTAGAG
>group_172_9 114 1 0 0 sg=114 px=0 gx=0
AGAAGCTTGGGATCCGTCGACCTGCAGCAATTCACTGGCCGTCGTTTTACAACGTCGTGA
>group_174_0 108 7 0 0 sg=108 px=0 gx=0
AAAAATTTAACGCGAATTTTAACAAAATATTAACGTTTACAATTTCCCAGGTGGCACTTT
>group_174_1 108 7 0 0 sg=108 px=0 gx=0
TAACGTTTACAATTTCCCAGGTGGCACTTTTCGGGGAAATGTGCGCGGAACCCCTATTTG
>group_174_2 108 7 0 0 sg=108 px=0 gx=0
TTCCGCGCACATTTCCCCGAAAAGTGCCACCTGGGAAATTGTAAACGTTAATATTTTGTT
>group_174_3 108 7 0 0 sg=108 px=0 gx=0
GGGGTTCCGCGCACATTTCCCCGAAAAGTGCCACCTGGGAAATTGTAAACGTTAATATTT
>group_174_4 108 7 0 0 sg=108 px=0 gx=0
CGAAAAGTGCCACCTGGGAAATTGTAAACGTTAATATTTTGTTAAAATTCGCGTTAAATT
>group_174_5 108 7 0 0 sg=108 px=0 gx=0
AATTTAACGCGAATTTTAACAAAATATTAACGTTTACAATTTCCCAGGTGGCACTTTTCG
>group_174_6 108 7 0 0 sg=108 px=0 gx=0
CAAAATATTAACGTTTACAATTTCCCAGGTGGCACTTTTCGGGGAAATGTGCGCGGAACC
>group_174_7 108 7 0 0 sg=108 px=0 gx=0
TAACGCGAATTTTAACAAAATATTAACGTTTACAATTTCCCAGGTGGCACTTTTCGGGGA
>group_174_8 108 7 0 0 sg=108 px=0 gx=0
AAGTGCCACCTGGGAAATTGTAAACGTTAATATTTTGTTAAAATTCGCGTTAAATTTTTG
>group_174_9 108 7 0 0 sg=108 px=0 gx=0
AAATAAACAAATAGGGGTTCCGCGCACATTTCCCCGAAAAGTGCCACCTGGGAAATTGTA
>group_175_0 106 5 0 0 sg=106 px=0 gx=0
CTGCAGCCCGGGGGATCCACTAGTGAGCTCATGCATGATATCGTCCGGGCCGCAAGCTCC
>group_175_1 106 5 0 0 sg=106 px=0 gx=0
CGAGGAATTCCTGCAGCCCGGGGGATCCACTAGTGAGCTCATGCATGATATCGTCCGGGC
>group_175_2 106 5 0 0 sg=106 px=0 gx=0
TCCTGCAGCCCGGGGGATCCACTAGTGAGCTCATGCATGATATCGTCCGGGCCGCAAGCT
>group_175_3 106 5 0 0 sg=106 px=0 gx=0
CCCGGACGATATCATGCATGAGCTCACTAGTGGATCCCCCGGGCTGCAGGAATTCCTCGA
>group_175_4 106 5 0 0 sg=106 px=0 gx=0
TCTCCTGAGTAGGACAAATCCGCCGCTAGGAGCTTGCGGCCCGGACGATATCATGCATGA
>group_175_5 106 5 0 0 sg=106 px=0 gx=0
GAGTAGGACAAATCCGCCGCTAGGAGCTTGCGGCCCGGACGATATCATGCATGAGCTCAC
>group_175_6 106 5 0 0 sg=106 px=0 gx=0
ATCCACTAGTGAGCTCATGCATGATATCGTCCGGGCCGCAAGCTCCTAGCGGCGGATTTG
>group_175_7 106 5 0 0 sg=106 px=0 gx=0
CACTAGTGAGCTCATGCATGATATCGTCCGGGCCGCAAGCTCCTAGCGGCGGATTTGTCC
>group_175_8 106 5 0 0 sg=106 px=0 gx=0
CGCTCTCCTGAGTAGGACAAATCCGCCGCTAGGAGCTTGCGGCCCGGACGATATCATGCA
>group_175_9 106 5 0 0 sg=106 px=0 gx=0
CCGCTAGGAGCTTGCGGCCCGGACGATATCATGCATGAGCTCACTAGTGGATCCCCCGGG
>group_176_0 52 0 0 0 sg=52 px=0 gx=0
AAGAATTCTCATGTTTGACAGCTTATCATCGACTGCACGGTGCACCAATGCTTCTGGCGT
>group_176_1 52 0 0 0 sg=52 px=0 gx=0
GCACCGTGCAGTCGATGATAAGCTGTCAAACATGAGAATTCTTGAAGACGAAAGGGCCTC
>group_176_2 52 0 0 0 sg=52 px=0 gx=0
CCAGAAGCATTGGTGCACCGTGCAGTCGATGATAAGCTGTCAAACATGAGAATTCTTGAA
>group_176_3 52 0 0 0 sg=52 px=0 gx=0
ATCACGAGGCCCTTTCGTCTTCAAGAATTCTCATGTTTGACAGCTTATCATCGACTGCAC
>group_176_4 52 0 0 0 sg=52 px=0 gx=0
AAGCATTGGTGCACCGTGCAGTCGATGATAAGCTGTCAAACATGAGAATTCTTGAAGACG
>group_176_5 52 0 0 0 sg=52 px=0 gx=0
TTGGTGCACCGTGCAGTCGATGATAAGCTGTCAAACATGAGAATTCTTGAAGACGAAAGG
>group_176_6 52 0 0 0 sg=52 px=0 gx=0
TCGTCTTCAAGAATTCTCATGTTTGACAGCTTATCATCGACTGCACGGTGCACCAATGCT
>group_176_7 52 0 0 0 sg=52 px=0 gx=0
CGAGGCCCTTTCGTCTTCAAGAATTCTCATGTTTGACAGCTTATCATCGACTGCACGGTG
>group_176_8 52 0 0 0 sg=52 px=0 gx=0
ACCGTGCAGTCGATGATAAGCTGTCAAACATGAGAATTCTTGAAGACGAAAGGGCCTCGT
>group_176_9 52 0 0 0 sg=52 px=0 gx=0
AGCATTGGTGCACCGTGCAGTCGATGATAAGCTGTCAAACATGAGAATTCTTGAAGACGA
>group_177_0 104 1 0 0 sg=104 px=0 gx=0
GGAGAGATGGGTGTCGACGGATCGATCCCGTCGTTTTACAACGTCGTGACTGGGAAAACC
>group_177_1 104 1 0 0 sg=104 px=0 gx=0
CCTTTACCAAAGGTGATGCGGAGAGATGGGTGTCGACGGATCGATCCCGTCGTTTTACAA
>group_177_2 104 1 0 0 sg=104 px=0 gx=0
AAGCTTAGAACCTTTACCAAAGGTGATGCGGAGAGATGGGTGTCGACGGATCGATCCCGT
>group_177_3 104 1 0 0 sg=104 px=0 gx=0
ATGCGGAGAGATGGGTGTCGACGGATCGATCCCGTCGTTTTACAACGTCGTGACTGGGAA
>group_177_4 104 1 0 0 sg=104 px=0 gx=0
ACCAAAGGTGATGCGGAGAGATGGGTGTCGACGGATCGATCCCGTCGTTTTACAACGTCG
>group_177_5 104 1 0 0 sg=104 px=0 gx=0
GTTCTCACCTAAGCTTAGAACCTTTACCAAAGGTGATGCGGAGAGATGGGTGTCGACGGA
>group_177_6 104 1 0 0 sg=104 px=0 gx=0
CAAAGGTGATGCGGAGAGATGGGTGTCGACGGATCGATCCCGTCGTTTTACAACGTCGTG
>group_177_7 104 1 0 0 sg=104 px=0 gx=0
ACGACGTTGTAAAACGACGGGATCGATCCGTCGACACCCATCTCTCCGCATCACCTTTGG
>group_177_8 104 1 0 0 sg=104 px=0 gx=0
GCCAGGGTTTTCCCAGTCACGACGTTGTAAAACGACGGGATCGATCCGTCGACACCCATC
>group_177_9 104 1 0 0 sg=104 px=0 gx=0
CCCAGTCACGACGTTGTAAAACGACGGGATCGATCCGTCGACACCCATCTCTCCGCATCA
>group_180_0 10 5 0 0 sg=10 px=0 gx=0
AGAGGATCCAGACATGATAAGATACATTGATGAGTTTGGACAAACCACAACTAGAATGCA
>group_180_1 10 5 0 0 sg=10 px=0 gx=0
CATTCTAGTTGTGGTTTGTCCAAACTCATCAATGTATCTTATCATGTCTGGATCCTCTAG
>group_180_2 10 5 0 0 sg=10 px=0 gx=0
TTCTAGTTGTGGTTTGTCCAAACTCATCAATGTATCTTATCATGTCTGGATCCTCTAGAG
>group_180_3 10 5 0 0 sg=10 px=0 gx=0
TCTAGAGGATCCAGACATGATAAGATACATTGATGAGTTTGGACAAACCACAACTAGAAT
>group_180_4 10 5 0 0 sg=10 px=0 gx=0
CTCTAGAGGATCCAGACATGATAAGATACATTGATGAGTTTGGACAAACCACAACTAGAA
>group_180_5 10 5 0 0 sg=10 px=0 gx=0
TAGAGGATCCAGACATGATAAGATACATTGATGAGTTTGGACAAACCACAACTAGAATGC
>group_180_6 10 5 0 0 sg=10 px=0 gx=0
CTAGAGGATCCAGACATGATAAGATACATTGATGAGTTTGGACAAACCACAACTAGAATG
>group_180_7 10 5 0 0 sg=10 px=0 gx=0
TGCATTCTAGTTGTGGTTTGTCCAAACTCATCAATGTATCTTATCATGTCTGGATCCTCT
>group_180_8 10 5 0 0 sg=10 px=0 gx=0
GCATTCTAGTTGTGGTTTGTCCAAACTCATCAATGTATCTTATCATGTCTGGATCCTCTA
>group_180_9 10 5 0 0 sg=10 px=0 gx=0
ATTCTAGTTGTGGTTTGTCCAAACTCATCAATGTATCTTATCATGTCTGGATCCTCTAGA
>group_181_0 164 1 0 0 sg=164 px=0 gx=0
CGACGGCCAGTGCCAAGCTTGCATGCCTGCAGGCCTCGAGATCTCCATGGACGCGTGACG
>group_181_1 164 1 0 0 sg=164 px=0 gx=0
CCATGGAGATCTCGAGGCCTGCAGGCATGCAAGCTTGGCACTGGCCGTCGTTTTACAACG
>group_181_2 164 1 0 0 sg=164 px=0 gx=0
TGGAGATCTCGAGGCCTGCAGGCATGCAAGCTTGGCACTGGCCGTCGTTTTACAACGTCG
>group_181_3 164 1 0 0 sg=164 px=0 gx=0
GGTACCCGGGGATCCTCTAGAGTCGACGTCACGCGTCCATGGAGATCTCGAGGCCTGCAG
>group_181_4 164 1 0 0 sg=164 px=0 gx=0
CTCTAGAGTCGACGTCACGCGTCCATGGAGATCTCGAGGCCTGCAGGCATGCAAGCTTGG
>group_181_5 164 1 0 0 sg=164 px=0 gx=0
AATTCGAGCTCGGTACCCGGGGATCCTCTAGAGTCGACGTCACGCGTCCATGGAGATCTC
>group_181_6 164 1 0 0 sg=164 px=0 gx=0
TGCCTGCAGGCCTCGAGATCTCCATGGACGCGTGACGTCGACTCTAGAGGATCCCCGGGT
>group_181_7 164 1 0 0 sg=164 px=0 gx=0
GACGGCCAGTGCCAAGCTTGCATGCCTGCAGGCCTCGAGATCTCCATGGACGCGTGACGT
>group_181_8 164 1 0 0 sg=164 px=0 gx=0
AGCTCGGTACCCGGGGATCCTCTAGAGTCGACGTCACGCGTCCATGGAGATCTCGAGGCC
>group_181_9 164 1 0 0 sg=164 px=0 gx=0
CGAGGCCTGCAGGCATGCAAGCTTGGCACTGGCCGTCGTTTTACAACGTCGTGACTGGGA
>group_182_0 110 1 0 0 sg=110 px=0 gx=0
AGGGGATCGAGCCCGGTGGGCGAAGAACTCCAGCATGAGATCCCCGCGCTGGAGGATCAT
>group_182_1 110 1 0 0 sg=110 px=0 gx=0
GCGCGGGGATCTCATGCTGGAGTTCTTCGCCCACCGGGCTCGATCCCCTCGCGAGTTGGT
>group_182_2 110 1 0 0 sg=110 px=0 gx=0
GGATGATCCTCCAGCGCGGGGATCTCATGCTGGAGTTCTTCGCCCACCGGGCTCGATCCC
>group_182_3 110 1 0 0 sg=110 px=0 gx=0
GATCGAGCCCGGTGGGCGAAGAACTCCAGCATGAGATCCCCGCGCTGGAGGATCATCCAG
>group_182_4 110 1 0 0 sg=110 px=0 gx=0
CATGCTGGAGTTCTTCGCCCACCGGGCTCGATCCCCTCGCGAGTTGGTTCAGCTGCTGCC
>group_182_5 110 1 0 0 sg=110 px=0 gx=0
GGGGATCTCATGCTGGAGTTCTTCGCCCACCGGGCTCGATCCCCTCGCGAGTTGGTTCAG
>group_182_6 110 1 0 0 sg=110 px=0 gx=0
ACCGGGCTCGATCCCCTCGCGAGTTGGTTCAGCTGCTGCCTGAGGCTGGACGACCTCGCG
>group_182_7 110 1 0 0 sg=110 px=0 gx=0
TCGCCCACCGGGCTCGATCCCCTCGCGAGTTGGTTCAGCTGCTGCCTGAGGCTGGACGAC
>group_182_8 110 1 0 0 sg=110 px=0 gx=0
GGCAGCAGCTGAACCAACTCGCGAGGGGATCGAGCCCGGTGGGCGAAGAACTCCAGCATG
>group_182_9 110 1 0 0 sg=110 px=0 gx=0
CTCCAGCGCGGGGATCTCATGCTGGAGTTCTTCGCCCACCGGGCTCGATCCCCTCGCGAG
>group_183_0 8 1 0 0 sg=8 px=0 gx=0
TTGCGTTGCTGGCGTTTTTCCATAGGCTCCGCCCCCCTGACGAGCATCACAAAAATCGAC
>group_183_1 8 1 0 0 sg=8 px=0 gx=0
CGATTTTTGTGATGCTCGTCAGGGGGGCGGAGCCTATGGAAAAACGCCAGCAACGCAAGC
>group_183_2 8 1 0 0 sg=8 px=0 gx=0
GCTTGCGTTGCTGGCGTTTTTCCATAGGCTCCGCCCCCCTGACGAGCATCACAAAAATCG
>group_183_3 8 1 0 0 sg=8 px=0 gx=0
CTTGCGTTGCTGGCGTTTTTCCATAGGCTCCGCCCCCCTGACGAGCATCACAAAAATCGA
>group_183_4 8 1 0 0 sg=8 px=0 gx=0
GATTTTTGTGATGCTCGTCAGGGGGGCGGAGCCTATGGAAAAACGCCAGCAACGCAAGCT
>group_183_5 8 1 0 0 sg=8 px=0 gx=0
AGCTTGCGTTGCTGGCGTTTTTCCATAGGCTCCGCCCCCCTGACGAGCATCACAAAAATC
>group_183_6 8 1 0 0 sg=8 px=0 gx=0
GTCGATTTTTGTGATGCTCGTCAGGGGGGCGGAGCCTATGGAAAAACGCCAGCAACGCAA
>group_183_7 8 1 0 0 sg=8 px=0 gx=0
TCGATTTTTGTGATGCTCGTCAGGGGGGCGGAGCCTATGGAAAAACGCCAGCAACGCAAG
>group_184_0 36 0 0 0 sg=36 px=0 gx=0
TCGGACGCGCTAGATAACTTCGTATAGCATACATTATACGAAGTTATGGATCCGCGTCAA
>group_184_1 36 0 0 0 sg=36 px=0 gx=0
GGGCCGCATAACTTCGTATAGCATACATTATACGAAGTTATCTAGCGCGTCCTAGCTTCA
>group_184_2 36 0 0 0 sg=36 px=0 gx=0
GACGCGGATCCATAACTTCGTATAATGTATGCTATACGAAGTTATCTAGCGCGTCCGAAC
>group_184_3 36 0 0 0 sg=36 px=0 gx=0
CGGATCCATAACTTCGTATAATGTATGCTATACGAAGTTATCTAGCGCGTCCGAACCCCA
>group_184_4 36 0 0 0 sg=36 px=0 gx=0
ACGCGGATCCATAACTTCGTATAATGTATGCTATACGAAGTTATCTAGCGCGTCCGAACC
>group_184_5 36 0 0 0 sg=36 px=0 gx=0
TGAAGCTAGGACGCGCTAGATAACTTCGTATAATGTATGCTATACGAAGTTATGCGGCCC
>group_184_6 36 0 0 0 sg=36 px=0 gx=0
GGACGCGCTAGATAACTTCGTATAATGTATGCTATACGAAGTTATGCGGCCCGCGTCCTC
>group_184_7 36 0 0 0 sg=36 px=0 gx=0
GACGCGGGCCGCATAACTTCGTATAGCATACATTATACGAAGTTATCTAGCGCGTCCTAG
>group_184_8 36 0 0 0 sg=36 px=0 gx=0
GTTCGGACGCGCTAGATAACTTCGTATAGCATACATTATACGAAGTTATGGATCCGCGTC
>group_184_9 36 0 0 0 sg=36 px=0 gx=0
GGACGCGCTAGATAACTTCGTATAGCATACATTATACGAAGTTATGGATCCGCGTCAATT
>group_186_0 178 0 0 0 sg=178 px=0 gx=0
CGGATAAAAGTGCGCGTGCAGCCCTTATTGCCCGGAATTCGAGCTCGGTACCCGGGGATC
>group_186_1 178 0 0 0 sg=178 px=0 gx=0
TTATCATCGATAAGCTAGCCCGCCTAATGAGCGGGCTTTTTTTTAGCTTGCATGCCTGCA
>group_186_2 178 0 0 0 sg=178 px=0 gx=0
AGCAGAGGCGGATAAAAGTGCGCGTGCAGCCCTTATTGCCCGGAATTCGAGCTCGGTACC
>group_186_3 178 0 0 0 sg=178 px=0 gx=0
TTATTGCCCGGAATTCGAGCTCGGTACCCGGGGATCCTCTAGAGTCGACCTGCAGGCATG
>group_186_4 178 0 0 0 sg=178 px=0 gx=0
AAAAGTGCGCGTGCAGCCCTTATTGCCCGGAATTCGAGCTCGGTACCCGGGGATCCTCTA
>group_186_5 178 0 0 0 sg=178 px=0 gx=0
CTAGAGTCGACCTGCAGGCATGCAAGCTAAAAAAAAGCCCGCTCATTAGGCGGGCTAGCT
>group_186_6 178 0 0 0 sg=178 px=0 gx=0
CCGGAATTCGAGCTCGGTACCCGGGGATCCTCTAGAGTCGACCTGCAGGCATGCAAGCTA
>group_186_7 178 0 0 0 sg=178 px=0 gx=0
GCATGCCTGCAGGTCGACTCTAGAGGATCCCCGGGTACCGAGCTCGAATTCCGGGCAATA
>group_186_8 178 0 0 0 sg=178 px=0 gx=0
CTCTAGAGTCGACCTGCAGGCATGCAAGCTAAAAAAAAGCCCGCTCATTAGGCGGGCTAG
>group_186_9 178 0 0 0 sg=178 px=0 gx=0
ATCCTCTAGAGTCGACCTGCAGGCATGCAAGCTAAAAAAAAGCCCGCTCATTAGGCGGGC
>group_187_0 546 0 0 210 sg=336 px=0 gx=210
TGTGGTAAGCAGTTTCGGCCCGGTCGGCCCCGGCCCGAGGCCAAGAACGGATGGTCCCCA
>group_187_1 546 0 0 210 sg=336 px=0 gx=210
GGTCTTAAGAAACTGCTGAGGGTTGGGCCATATCTGGGGACCATCCGTTCTTGGCCTCGG
>group_187_2 546 0 0 210 sg=336 px=0 gx=210
CATCCGTTCTTGGCCTCGGGCCGGGGCCGACCGGGCCGAAACTGCTTACCACAGATATCC
>group_187_3 546 0 0 210 sg=336 px=0 gx=210
GTGGTAAGCAGTTTCGGCCCGGTCGGCCCCGGCCCGAGGCCAAGAACGGATGGTCCCCAG
>group_187_4 546 0 0 210 sg=336 px=0 gx=210
GGCCAAACAGGATATCTGTGGTAAGCAGTTTCGGCCCGGTCGGCCCCGGCCCGAGGCCAA
>group_187_5 546 0 0 210 sg=336 px=0 gx=210
CTGCTTACCACAGATATCCTGTTTGGCCCAGCGTATCTGTTCTTGGCCCCGGGCCGGGGC
>group_187_6 546 0 0 210 sg=336 px=0 gx=210
TTGGGCCATATCTGGGGACCATCCGTTCTTGGCCTCGGGCCGGGGCCGACCGGGCCGAAA
>group_187_7 546 0 0 210 sg=336 px=0 gx=210
GGATGGTCCCCAGATATGGCCCAACCCTCAGCAGTTTCTTAAGACCCATCAGATGTTTCC
>group_187_8 546 0 0 210 sg=336 px=0 gx=210
AACAGGATATCTGTGGTAAGCAGTTTCGGCCCGGTCGGCCCCGGCCCGAGGCCAAGAACG
>group_187_9 546 0 0 210 sg=336 px=0 gx=210
GCTTACCACAGATATCCTGTTTGGCCCAACGTTAGCTGTTTTCGTGTACCTGACCTTGAT
>group_190_0 2 3 0 0 sg=2 px=0 gx=0
TCGCCTGATGCGGTATTTTCTCCTTACGCATCTGTGCGGTATTTCACACCGCATATATGG
>group_190_1 2 3 0 0 sg=2 px=0 gx=0
CCATATATGCGGTGTGAAATACCGCACAGATGCGTAAGGAGAAAATACCGCATCAGGCGA
>group_193_0 4 2 0 0 sg=4 px=0 gx=0
ATTCCCGGGGATCCACGCGGAACCAGATCCGATTTTGGAGGATGGTCGCCACCACCAAAC
>group_193_1 4 2 0 0 sg=4 px=0 gx=0
GTTTGGTGGTGGCGACCATCCTCCAAAATCGGATCTGGTTCCGCGTGGATCCCCGGGAAT
>group_193_2 4 2 0 0 sg=4 px=0 gx=0
AATTCCCGGGGATCCACGCGGAACCAGATCCGATTTTGGAGGATGGTCGCCACCACCAAA
>group_193_3 4 2 0 0 sg=4 px=0 gx=0
TTTGGTGGTGGCGACCATCCTCCAAAATCGGATCTGGTTCCGCGTGGATCCCCGGGAATT
>group_194_0 10 2 0 0 sg=10 px=0 gx=0
TAAAAGCTTGGCACTGGCCGTCGTTTTACAACGTCGTGACTGGGAAAACCCTGGCGTTAC
>group_194_1 10 2 0 0 sg=10 px=0 gx=0
AACGCCAGGGTTTTCCCAGTCACGACGTTGTAAAACGACGGCCAGTGCCAAGCTTTTAAA
>group_194_2 10 2 0 0 sg=10 px=0 gx=0
TTTTAAAAGCTTGGCACTGGCCGTCGTTTTACAACGTCGTGACTGGGAAAACCCTGGCGT
>group_194_3 10 2 0 0 sg=10 px=0 gx=0
TTAAAAGCTTGGCACTGGCCGTCGTTTTACAACGTCGTGACTGGGAAAACCCTGGCGTTA
>group_194_4 10 2 0 0 sg=10 px=0 gx=0
AAAAGCTTGGCACTGGCCGTCGTTTTACAACGTCGTGACTGGGAAAACCCTGGCGTTACC
>group_194_5 10 2 0 0 sg=10 px=0 gx=0
GGTAACGCCAGGGTTTTCCCAGTCACGACGTTGTAAAACGACGGCCAGTGCCAAGCTTTT
>group_194_6 10 2 0 0 sg=10 px=0 gx=0
GTAACGCCAGGGTTTTCCCAGTCACGACGTTGTAAAACGACGGCCAGTGCCAAGCTTTTA
>group_194_7 10 2 0 0 sg=10 px=0 gx=0
ACGCCAGGGTTTTCCCAGTCACGACGTTGTAAAACGACGGCCAGTGCCAAGCTTTTAAAA
>group_194_8 10 2 0 0 sg=10 px=0 gx=0
TTTAAAAGCTTGGCACTGGCCGTCGTTTTACAACGTCGTGACTGGGAAAACCCTGGCGTT
>group_194_9 10 2 0 0 sg=10 px=0 gx=0
TAACGCCAGGGTTTTCCCAGTCACGACGTTGTAAAACGACGGCCAGTGCCAAGCTTTTAA
>group_195_0 2 24 0 0 sg=2 px=0 gx=0
ACTTTATGCTTCCGGCTCGTATAATGTGTGGAATTGTGAGCGGATAACAATTTCACACAG
>group_195_1 2 24 0 0 sg=2 px=0 gx=0
CTGTGTGAAATTGTTATCCGCTCACAATTCCACACATTATACGAGCCGGAAGCATAAAGT
>group_198_0 18 4 0 0 sg=18 px=0 gx=0
GTACCCTCCAAGGGTCCTCCTGAAAATGTTCTATGTTATGTTAGTATCATTCGAAACATA
>group_198_1 18 4 0 0 sg=18 px=0 gx=0
CAAAGGTATGTTTCGAATGATACTAACATAACATAGAACATTTTCAGGAGGACCCTTGGA
>group_198_2 18 4 0 0 sg=18 px=0 gx=0
AAAGGTATGTTTCGAATGATACTAACATAACATAGAACATTTTCAGGAGGACCCTTGGAG
>group_198_3 18 4 0 0 sg=18 px=0 gx=0
CCCTCCAAGGGTCCTCCTGAAAATGTTCTATGTTATGTTAGTATCATTCGAAACATACCT
>group_198_4 18 4 0 0 sg=18 px=0 gx=0
AGGTATGTTTCGAATGATACTAACATAACATAGAACATTTTCAGGAGGACCCTTGGAGGG
>group_198_5 18 4 0 0 sg=18 px=0 gx=0
TCCAAGGGTCCTCCTGAAAATGTTCTATGTTATGTTAGTATCATTCGAAACATACCTTTG
>group_198_6 18 4 0 0 sg=18 px=0 gx=0
CCAAAGGTATGTTTCGAATGATACTAACATAACATAGAACATTTTCAGGAGGACCCTTGG
>group_198_7 18 4 0 0 sg=18 px=0 gx=0
TATGTTTCGAATGATACTAACATAACATAGAACATTTTCAGGAGGACCCTTGGAGGGTAC
>group_198_8 18 4 0 0 sg=18 px=0 gx=0
ACCCTCCAAGGGTCCTCCTGAAAATGTTCTATGTTATGTTAGTATCATTCGAAACATACC
>group_198_9 18 4 0 0 sg=18 px=0 gx=0
CCTCCAAGGGTCCTCCTGAAAATGTTCTATGTTATGTTAGTATCATTCGAAACATACCTT
>group_199_0 8 8 0 0 sg=8 px=0 gx=0
ATGGTGATGTCTGCTCAAGCGGGGTAGCTGTTAGTCAAGCTGCGATGAAGTGGGAAAGCT
>group_199_1 8 8 0 0 sg=8 px=0 gx=0
CATGGTGATGTCTGCTCAAGCGGGGTAGCTGTTAGTCAAGCTGCGATGAAGTGGGAAAGC
>group_199_2 8 8 0 0 sg=8 px=0 gx=0
GAGCTTTCCCACTTCATCGCAGCTTGACTAACAGCTACCCCGCTTGAGCAGACATCACCA
>group_199_3 8 8 0 0 sg=8 px=0 gx=0
GCTTTCCCACTTCATCGCAGCTTGACTAACAGCTACCCCGCTTGAGCAGACATCACCATG
>group_199_4 8 8 0 0 sg=8 px=0 gx=0
CGAGCTTTCCCACTTCATCGCAGCTTGACTAACAGCTACCCCGCTTGAGCAGACATCACC
>group_199_5 8 8 0 0 sg=8 px=0 gx=0
GGTGATGTCTGCTCAAGCGGGGTAGCTGTTAGTCAAGCTGCGATGAAGTGGGAAAGCTCG
>group_199_6 8 8 0 0 sg=8 px=0 gx=0
TGGTGATGTCTGCTCAAGCGGGGTAGCTGTTAGTCAAGCTGCGATGAAGTGGGAAAGCTC
>group_199_7 8 8 0 0 sg=8 px=0 gx=0
AGCTTTCCCACTTCATCGCAGCTTGACTAACAGCTACCCCGCTTGAGCAGACATCACCAT
>group_200_0 386 3 0 86 sg=300 px=0 gx=86
GCACATTTCCCCGAAAAGTGCCACCTGGGTCCTTTTCATCACGTGCTATAAAAATAATTA
>group_200_1 386 3 0 86 sg=300 px=0 gx=86
ATGTAAAAGACTCTAGGGGGATCGCCAACAAATACTACCTTTTATCTTGCTCTTCCTGCT
>group_200_2 386 3 0 86 sg=300 px=0 gx=86
AATAATGGTTTCTTAGGACGGATCGCTTGCCTGTAACTTACACGCGCCTCGTATCTTTTA
>group_200_3 386 3 0 86 sg=300 px=0 gx=86
TAAAAAATTTAAATTATAATTATTTTTATAGCACGTGATGAAAAGGACCCAGGTGGCACT
>group_200_4 386 3 0 86 sg=300 px=0 gx=86
AGTAAAAAAAGAAATTAAAGAAAAAATAGTTTTTGTTTTCCGAAGATGTAAAAGACTCTA
>group_200_5 386 3 0 86 sg=300 px=0 gx=86
AGTGCCACCTGGGTCCTTTTCATCACGTGCTATAAAAATAATTATAATTTAAATTTTTTA
>group_200_6 386 3 0 86 sg=300 px=0 gx=86
ATAGAAAGTAAAAAAAGAAATTAAAGAAAAAATAGTTTTTGTTTTCCGAAGATGTAAAAG
>group_200_7 386 3 0 86 sg=300 px=0 gx=86
ATATTAAAAAATTTAAATTATAATTATTTTTATAGCACGTGATGAAAAGGACCCAGGTGG
>group_200_8 386 3 0 86 sg=300 px=0 gx=86
GAAAAGGACCCAGGTGGCACTTTTCGGGGAAATGTGCGCGGAACCCCTATTTGTTTATTT
>group_200_9 386 3 0 86 sg=300 px=0 gx=86
AACAAATAGGGGTTCCGCGCACATTTCCCCGAAAAGTGCCACCTGGGTCCTTTTCATCAC
>group_203_0 216 2 0 0 sg=216 px=0 gx=0
TTCCCGCCCTCCCTTGCGCTACGGGGCCGCCCGCACCGGCCTACACGGAGCGCGCGCGGC
>group_203_1 216 2 0 0 sg=216 px=0 gx=0
ATCCTGAACGGCAGAGGTTACGGCAGTTTGTCTCTCCCCCTTCCGGGAGCCACCTTCTTC
>group_203_2 216 2 0 0 sg=216 px=0 gx=0
GTTCTCTCCTCAGAAGCGCCGAGAGCGCGACCGGGACGGTTGGAGAAGAAGGTGGCTCCC
>group_203_3 216 2 0 0 sg=216 px=0 gx=0
CGCCGCGCGCGCTCCGTGTAGGCCGGTGCGGGCGGCCCCGTAGCGCAAGGGAGGGCGGGA
>group_203_4 216 2 0 0 sg=216 px=0 gx=0
CCTCCCTTGCGCTACGGGGCCGCCCGCACCGGCCTACACGGAGCGCGCGCGGCGGAGTTG
>group_203_5 216 2 0 0 sg=216 px=0 gx=0
GGCGTCACTCAGCCAGTTCTCTCCTCAGAAGCGCCGAGAGCGCGACCGGGACGGTTGGAG
>group_203_6 216 2 0 0 sg=216 px=0 gx=0
CCGCCGCGCGCGCTCCGTGTAGGCCGGTGCGGGCGGCCCCGTAGCGCAAGGGAGGGCGGG
>group_203_7 216 2 0 0 sg=216 px=0 gx=0
TTTCCCGCCCTCCCTTGCGCTACGGGGCCGCCCGCACCGGCCTACACGGAGCGCGCGCGG
>group_203_8 216 2 0 0 sg=216 px=0 gx=0
CAGAGGTTACGGCAGTTTGTCTCTCCCCCTTCCGGGAGCCACCTTCTTCTCCAACCGTCC
>group_203_9 216 2 0 0 sg=216 px=0 gx=0
TCCTTTCCCGCCCTCCCTTGCGCTACGGGGCCGCCCGCACCGGCCTACACGGAGCGCGCG
>group_204_0 340 4 0 334 sg=6 px=0 gx=334
ATATGGCGAGACGTATTCTGGTCGTAGAAGATGAAGCTCCAATTCGCGAAATGGTCTGCT
>group_204_1 340 4 0 334 sg=6 px=0 gx=334
AAGCAGACCATTTCGCGAATTGGAGCTTCATCTTCTACGACCAGAATACGTCTCGCCATA
>group_204_2 340 4 0 334 sg=6 px=0 gx=334
GCAGACCATTTCGCGAATTGGAGCTTCATCTTCTACGACCAGAATACGTCTCGCCATATG
>group_204_3 340 4 0 334 sg=6 px=0 gx=334
AGCAGACCATTTCGCGAATTGGAGCTTCATCTTCTACGACCAGAATACGTCTCGCCATAT
>group_204_4 340 4 0 334 sg=6 px=0 gx=334
TATGGCGAGACGTATTCTGGTCGTAGAAGATGAAGCTCCAATTCGCGAAATGGTCTGCTT
>group_204_5 340 4 0 334 sg=6 px=0 gx=334
CATATGGCGAGACGTATTCTGGTCGTAGAAGATGAAGCTCCAATTCGCGAAATGGTCTGC
>group_205_0 206 34 0 0 sg=206 px=0 gx=0
CGAAAAAATCGCTATAATGACCCCGAAGCAGGGTTATGCAGCGGAAAAGCGCCACGCTTC
>group_205_1 206 34 0 0 sg=206 px=0 gx=0
GAGGAAGCGGAAGAGCGCCAGAAGGCCGCCAGAGAGGCCGAGCGCGGCCGTGAGGCTTGG
>group_205_2 206 34 0 0 sg=206 px=0 gx=0
CGGCCGCGCTCGGCCTCTCTGGCGGCCTTCTGGCGCTCTTCCGCTTCCTCGCTCACTGAC
>group_205_3 206 34 0 0 sg=206 px=0 gx=0
ACCGAGCGCAGCGAGTCAGTGAGCGAGGAAGCGGAAGAGCGCCAGAAGGCCGCCAGAGAG
>group_205_4 206 34 0 0 sg=206 px=0 gx=0
AGCCGAACGACCGAGCGCAGCGAGTCAGTGAGCGAGGAAGCGGAAGAGCGCCAGAAGGCC
>group_205_5 206 34 0 0 sg=206 px=0 gx=0
CCGGATACCTGTCCGCCTTTCTCCCTTCGGGAAGCGTGGCGCTTTTCCGCTGCATAACCC
>group_205_6 206 34 0 0 sg=206 px=0 gx=0
GTGGCGCTTTTCCGCTGCATAACCCTGCTTCGGGGTCATTATAGCGATTTTTTCGGTATA
>group_205_7 206 34 0 0 sg=206 px=0 gx=0
GAGCGCAGCGAGTCAGTGAGCGAGGAAGCGGAAGAGCGCCAGAAGGCCGCCAGAGAGGCC
>group_205_8 206 34 0 0 sg=206 px=0 gx=0
AAGCGGAAGAGCGCCAGAAGGCCGCCAGAGAGGCCGAGCGCGGCCGTGAGGCTTGGACGC
>group_205_9 206 34 0 0 sg=206 px=0 gx=0
TTCTGGCGCTCTTCCGCTTCCTCGCTCACTGACTCGCTGCGCTCGGTCGTTCGGCTGCGG
>group_206_0 58 9 0 0 sg=58 px=0 gx=0
TGTGAATCTAAAATACACAAACAATTAGAATCAGTAGTTTAACACATTATACACTTAAAA
>group_206_1 58 9 0 0 sg=58 px=0 gx=0
AAACTACTGATTCTAATTGTTTGTGTATTTTAGATTCACAGTCCCAAGGCTCATTTCAGG
>group_206_2 58 9 0 0 sg=58 px=0 gx=0
AGCCTTGGGACTGTGAATCTAAAATACACAAACAATTAGAATCAGTAGTTTAACACATTA
>group_206_3 58 9 0 0 sg=58 px=0 gx=0
TGAATCTAAAATACACAAACAATTAGAATCAGTAGTTTAACACATTATACACTTAAAAAT
>group_206_4 58 9 0 0 sg=58 px=0 gx=0
TAATGTGTTAAACTACTGATTCTAATTGTTTGTGTATTTTAGATTCACAGTCCCAAGGCT
>group_206_5 58 9 0 0 sg=58 px=0 gx=0
GGACTGTGAATCTAAAATACACAAACAATTAGAATCAGTAGTTTAACACATTATACACTT
>group_206_6 58 9 0 0 sg=58 px=0 gx=0
CCTTGGGACTGTGAATCTAAAATACACAAACAATTAGAATCAGTAGTTTAACACATTATA
>group_206_7 58 9 0 0 sg=58 px=0 gx=0
CTGATTCTAATTGTTTGTGTATTTTAGATTCACAGTCCCAAGGCTCATTTCAGGCCCCTC
>group_206_8 58 9 0 0 sg=58 px=0 gx=0
GTGTATAATGTGTTAAACTACTGATTCTAATTGTTTGTGTATTTTAGATTCACAGTCCCA
>group_206_9 58 9 0 0 sg=58 px=0 gx=0
GCCTGAAATGAGCCTTGGGACTGTGAATCTAAAATACACAAACAATTAGAATCAGTAGTT
>group_208_0 4 3 0 0 sg=4 px=0 gx=0
TGCCCTTCGCCCCGCCCTGCCACTCATCGCAGTACTGTTGTAATTCATTAAGCATTCTGC
>group_208_1 4 3 0 0 sg=4 px=0 gx=0
TTGCCCTTCGCCCCGCCCTGCCACTCATCGCAGTACTGTTGTAATTCATTAAGCATTCTG
>group_208_2 4 3 0 0 sg=4 px=0 gx=0
GCAGAATGCTTAATGAATTACAACAGTACTGCGATGAGTGGCAGGGCGGGGCGAAGGGCA
>group_208_3 4 3 0 0 sg=4 px=0 gx=0
CAGAATGCTTAATGAATTACAACAGTACTGCGATGAGTGGCAGGGCGGGGCGAAGGGCAA
>group_209_0 102 2 0 0 sg=102 px=0 gx=0
GCTTAGGTGACGTCTAAGAAACCATTATTATCATGACATTAACCTATAAAAATAGGCGTA
>group_209_1 102 2 0 0 sg=102 px=0 gx=0
GTGACGTCTAAGAAACCATTATTATCATGACATTAACCTATAAAAATAGGCGTATCACGA
>group_209_2 102 2 0 0 sg=102 px=0 gx=0
TGGGCCTGCTTAGGTGACGTCTAAGAAACCATTATTATCATGACATTAACCTATAAAAAT
>group_209_3 102 2 0 0 sg=102 px=0 gx=0
AAAACAGGAAGCTATGGGCCTGCTTAGGTGACGTCTAAGAAACCATTATTATCATGACAT
>group_209_4 102 2 0 0 sg=102 px=0 gx=0
AAGCTATGGGCCTGCTTAGGTGACGTCTAAGAAACCATTATTATCATGACATTAACCTAT
>group_209_5 102 2 0 0 sg=102 px=0 gx=0
AATGGTTTCTTAGACGTCACCTAAGCAGGCCCATAGCTTCCTGTTTTGGTCTAAGCTGCG
>group_209_6 102 2 0 0 sg=102 px=0 gx=0
TTAGACCAAAACAGGAAGCTATGGGCCTGCTTAGGTGACGTCTAAGAAACCATTATTATC
>group_209_7 102 2 0 0 sg=102 px=0 gx=0
CGCAGCTTAGACCAAAACAGGAAGCTATGGGCCTGCTTAGGTGACGTCTAAGAAACCATT
>group_209_8 102 2 0 0 sg=102 px=0 gx=0
GTCATGATAATAATGGTTTCTTAGACGTCACCTAAGCAGGCCCATAGCTTCCTGTTTTGG
>group_209_9 102 2 0 0 sg=102 px=0 gx=0
AGCTTAGACCAAAACAGGAAGCTATGGGCCTGCTTAGGTGACGTCTAAGAAACCATTATT
>group_210_0 240 0 0 0 sg=240 px=0 gx=0
ATGCGCCCTTCCTTCTTAAAGCTTTCCATTACGCGTTGATAAATCTCAGAATTCACAGAT
>group_210_1 240 0 0 0 sg=240 px=0 gx=0
AGTTCAACCTGAGGTGGCCGCGGGAAGTTCTAGATTTGGTACGCAAGGTAGCGGAAGAGA
>group_210_2 240 0 0 0 sg=240 px=0 gx=0
AATCTCAGAATTCACAGATCTACCATTCTCTTCCGCTACCTTGCGTACCAAATCTAGAAC
>group_210_3 240 0 0 0 sg=240 px=0 gx=0
CCTTCTTAAAGCTTTCCATTACGCGTTGATAAATCTCAGAATTCACAGATCTACCATTCT
>group_210_4 240 0 0 0 sg=240 px=0 gx=0
TGAATATGAAAGGAATGAGCAAAATGCCGCAGTTCAACCTGAGGTGGCCGCGGGAAGTTC
>group_210_5 240 0 0 0 sg=240 px=0 gx=0
TTTGGTACGCAAGGTAGCGGAAGAGAATGGTAGATCTGTGAATTCTGAGATTTATCAACG
>group_210_6 240 0 0 0 sg=240 px=0 gx=0
GCCCTTCCTTCTTAAAGCTTTCCATTACGCGTTGATAAATCTCAGAATTCACAGATCTAC
>group_210_7 240 0 0 0 sg=240 px=0 gx=0
TGGTAGATCTGTGAATTCTGAGATTTATCAACGCGTAATGGAAAGCTTTAAGAAGGAAGG
>group_210_8 240 0 0 0 sg=240 px=0 gx=0
TGAATTCTGAGATTTATCAACGCGTAATGGAAAGCTTTAAGAAGGAAGGGCGCATTGGCG
>group_210_9 240 0 0 0 sg=240 px=0 gx=0
TTACGCGTTGATAAATCTCAGAATTCACAGATCTACCATTCTCTTCCGCTACCTTGCGTA
>group_214_0 4 1 0 0 sg=4 px=0 gx=0
TCCAGATCCACGCGGAACCAGCAGTTGCTCAGCGGTTTCAGCCTCCAACTCAGCTTCCTT
>group_214_1 4 1 0 0 sg=4 px=0 gx=0
CCAGATCCACGCGGAACCAGCAGTTGCTCAGCGGTTTCAGCCTCCAACTCAGCTTCCTTT
>group_214_2 4 1 0 0 sg=4 px=0 gx=0
AAAGGAAGCTGAGTTGGAGGCTGAAACCGCTGAGCAACTGCTGGTTCCGCGTGGATCTGG
>group_214_3 4 1 0 0 sg=4 px=0 gx=0
AAGGAAGCTGAGTTGGAGGCTGAAACCGCTGAGCAACTGCTGGTTCCGCGTGGATCTGGA
>group_215_0 96 1 0 0 sg=96 px=0 gx=0
GCGAGGGCTTTACTAAGCTTGCATGCCTGCAGGTCGACTCTAGAGGATCCCCGGGTACCG
>group_215_1 96 1 0 0 sg=96 px=0 gx=0
CTTTACTAAGCTTGCATGCCTGCAGGTCGACTCTAGAGGATCCCCGGGTACCGAGCTCGA
>group_215_2 96 1 0 0 sg=96 px=0 gx=0
CCGCATTAAAATCTAGCGAGGGCTTTACTAAGCTTGCATGCCTGCAGGTCGACTCTAGAG
>group_215_3 96 1 0 0 sg=96 px=0 gx=0
AGTAATCGCAACATCCGCATTAAAATCTAGCGAGGGCTTTACTAAGCTTGCATGCCTGCA
>group_215_4 96 1 0 0 sg=96 px=0 gx=0
GAGGGCTTTACTAAGCTTGCATGCCTGCAGGTCGACTCTAGAGGATCCCCGGGTACCGAG
>group_215_5 96 1 0 0 sg=96 px=0 gx=0
TCGCAACATCCGCATTAAAATCTAGCGAGGGCTTTACTAAGCTTGCATGCCTGCAGGTCG
>group_215_6 96 1 0 0 sg=96 px=0 gx=0
CATCCGCATTAAAATCTAGCGAGGGCTTTACTAAGCTTGCATGCCTGCAGGTCGACTCTA
>group_215_7 96 1 0 0 sg=96 px=0 gx=0
GATCCTCTAGAGTCGACCTGCAGGCATGCAAGCTTAGTAAAGCCCTCGCTAGATTTTAAT
>group_215_8 96 1 0 0 sg=96 px=0 gx=0
GACCTGCAGGCATGCAAGCTTAGTAAAGCCCTCGCTAGATTTTAATGCGGATGTTGCGAT
>group_215_9 96 1 0 0 sg=96 px=0 gx=0
GGCGAAGTAATCGCAACATCCGCATTAAAATCTAGCGAGGGCTTTACTAAGCTTGCATGC
>group_216_0 2 1 0 0 sg=2 px=0 gx=0
GCAGATCCAGACATGATAAGATACATTGATGAGTTTGGACAAACCACAACTAGAATGCAG
>group_216_1 2 1 0 0 sg=2 px=0 gx=0
CTGCATTCTAGTTGTGGTTTGTCCAAACTCATCAATGTATCTTATCATGTCTGGATCTGC
>group_218_0 2 2 0 0 sg=2 px=0 gx=0
TGGATCCCCGGGAATTCATCGTGACTGACTGACGATCTGCCTCGCGCGTTTCGGTGATGA
>group_218_1 2 2 0 0 sg=2 px=0 gx=0
TCATCACCGAAACGCGCGAGGCAGATCGTCAGTCAGTCACGATGAATTCCCGGGGATCCA
>group_219_0 2 8 0 0 sg=2 px=0 gx=0
AGGACTACACCATCGTGGAACAGTACGAGCGCGCCGAGGGCCGCCACTCCACCGGCGCCT
>group_219_1 2 8 0 0 sg=2 px=0 gx=0
AGGCGCCGGTGGAGTGGCGGCCCTCGGCGCGCTCGTACTGTTCCACGATGGTGTAGTCCT
>group_220_0 2 4 0 0 sg=2 px=0 gx=0
CGCACAAACTAATATCACAAACTGGAAATGTCTATCAATATATAGTTGCTGATCAGATCC
>group_220_1 2 4 0 0 sg=2 px=0 gx=0
GGATCTGATCAGCAACTATATATTGATAGACATTTCCAGTTTGTGATATTAGTTTGTGCG
>group_222_0 110 4 0 0 sg=110 px=0 gx=0
TGAGGGCGGATGTCGATATGCGTAAGGAGAAAATACCGCATCAGGCGCATATTTGAATGT
>group_222_1 110 4 0 0 sg=110 px=0 gx=0
ACATTCAAATATGCGCCTGATGCGGTATTTTCTCCTTACGCATATCGACATCCGCCCTCA
>group_222_2 110 4 0 0 sg=110 px=0 gx=0
CTCTTTTTGTTTATTTTTCTAAATACATTCAAATATGCGCCTGATGCGGTATTTTCTCCT
>group_222_3 110 4 0 0 sg=110 px=0 gx=0
GATATGCGTAAGGAGAAAATACCGCATCAGGCGCATATTTGAATGTATTTAGAAAAATAA
>group_222_4 110 4 0 0 sg=110 px=0 gx=0
AAGGAGAAAATACCGCATCAGGCGCATATTTGAATGTATTTAGAAAAATAAACAAAAAGA
>group_222_5 110 4 0 0 sg=110 px=0 gx=0
GCGCATATTTGAATGTATTTAGAAAAATAAACAAAAAGAGTTTGTAGAAACGCAAAAAGG
>group_222_6 110 4 0 0 sg=110 px=0 gx=0
TACAAACTCTTTTTGTTTATTTTTCTAAATACATTCAAATATGCGCCTGATGCGGTATTT
>group_222_7 110 4 0 0 sg=110 px=0 gx=0
GGAGAAAATACCGCATCAGGCGCATATTTGAATGTATTTAGAAAAATAAACAAAAAGAGT
>group_222_8 110 4 0 0 sg=110 px=0 gx=0
TTCTACAAACTCTTTTTGTTTATTTTTCTAAATACATTCAAATATGCGCCTGATGCGGTA
>group_222_9 110 4 0 0 sg=110 px=0 gx=0
GTTTCTACAAACTCTTTTTGTTTATTTTTCTAAATACATTCAAATATGCGCCTGATGCGG
>group_223_0 2 7 0 0 sg=2 px=0 gx=0
TGTAGTGCTTGTGGTGGCATCCGTGGCGCGGCCGCGGTACCAGATCTTTAAATCTAGAGC
>group_223_1 2 7 0 0 sg=2 px=0 gx=0
GCTCTAGATTTAAAGATCTGGTACCGCGGCCGCGCCACGGATGCCACCACAAGCACTACA
>group_225_0 48 7 0 0 sg=48 px=0 gx=0
ACCTTATGTATCATACACATACGATTTAGGTGACACTATAGAATACAAGCTTGGGCTGCA
>group_225_1 48 7 0 0 sg=48 px=0 gx=0
GACCTGCAGCCCAAGCTTGTATTCTATAGTGTCACCTAAATCGTATGTGTATGATACATA
>group_225_2 48 7 0 0 sg=48 px=0 gx=0
ATCATACACATACGATTTAGGTGACACTATAGAATACAAGCTTGGGCTGCAGGTCGACTC
>group_225_3 48 7 0 0 sg=48 px=0 gx=0
CCTCTAGAGTCGACCTGCAGCCCAAGCTTGTATTCTATAGTGTCACCTAAATCGTATGTG
>group_225_4 48 7 0 0 sg=48 px=0 gx=0
TATCATACACATACGATTTAGGTGACACTATAGAATACAAGCTTGGGCTGCAGGTCGACT
>group_225_5 48 7 0 0 sg=48 px=0 gx=0
TGCAGCCCAAGCTTGTATTCTATAGTGTCACCTAAATCGTATGTGTATGATACATAAGGT
>group_225_6 48 7 0 0 sg=48 px=0 gx=0
ATACACATACGATTTAGGTGACACTATAGAATACAAGCTTGGGCTGCAGGTCGACTCTAG
>group_225_7 48 7 0 0 sg=48 px=0 gx=0
TCTAGAGTCGACCTGCAGCCCAAGCTTGTATTCTATAGTGTCACCTAAATCGTATGTGTA
>group_225_8 48 7 0 0 sg=48 px=0 gx=0
CATACGATTTAGGTGACACTATAGAATACAAGCTTGGGCTGCAGGTCGACTCTAGAGGAT
>group_225_9 48 7 0 0 sg=48 px=0 gx=0
AGAGTCGACCTGCAGCCCAAGCTTGTATTCTATAGTGTCACCTAAATCGTATGTGTATGA
>group_226_0 2 1 0 0 sg=2 px=0 gx=0
GGAATTCGAGCTCGGTACCCGGGGATCCTCTAGAGTCGACCTGCAGGCATGCAAGCTTCT
>group_226_1 2 1 0 0 sg=2 px=0 gx=0
AGAAGCTTGCATGCCTGCAGGTCGACTCTAGAGGATCCCCGGGTACCGAGCTCGAATTCC
>group_232_0 12 0 0 0 sg=12 px=0 gx=0
TCGGTAATGACTCCAACTTATTGATAGAGTACTCATATGTCTAGACTCGAGGATCCAAAT
>group_232_1 12 0 0 0 sg=12 px=0 gx=0
TTCGGTAATGACTCCAACTTATTGATAGAGTACTCATATGTCTAGACTCGAGGATCCAAA
>group_232_2 12 0 0 0 sg=12 px=0 gx=0
TTTGGATCCTCGAGTCTAGACATATGAGTACTCTATCAATAAGTTGGAGTCATTACCGAA
>group_232_3 12 0 0 0 sg=12 px=0 gx=0
AATTCGGTAATGACTCCAACTTATTGATAGAGTACTCATATGTCTAGACTCGAGGATCCA
>group_232_4 12 0 0 0 sg=12 px=0 gx=0
AATTTGGATCCTCGAGTCTAGACATATGAGTACTCTATCAATAAGTTGGAGTCATTACCG
>group_232_5 12 0 0 0 sg=12 px=0 gx=0
TTGGATCCTCGAGTCTAGACATATGAGTACTCTATCAATAAGTTGGAGTCATTACCGAAT
>group_232_6 12 0 0 0 sg=12 px=0 gx=0
CGGTAATGACTCCAACTTATTGATAGAGTACTCATATGTCTAGACTCGAGGATCCAAATT
>group_232_7 12 0 0 0 sg=12 px=0 gx=0
GGTAATGACTCCAACTTATTGATAGAGTACTCATATGTCTAGACTCGAGGATCCAAATTT
>group_232_8 12 0 0 0 sg=12 px=0 gx=0
AAATTTGGATCCTCGAGTCTAGACATATGAGTACTCTATCAATAAGTTGGAGTCATTACC
>group_232_9 12 0 0 0 sg=12 px=0 gx=0
TGGATCCTCGAGTCTAGACATATGAGTACTCTATCAATAAGTTGGAGTCATTACCGAATT
>group_233_0 2 55 0 0 sg=2 px=0 gx=0
ACGTGTTCCGCTTCCTTTAGCAGCCCTTGCGCCCTGAGTGCTTGCGGCAGCGTGAAGCTA
>group_233_1 2 55 0 0 sg=2 px=0 gx=0
TAGCTTCACGCTGCCGCAAGCACTCAGGGCGCAAGGGCTGCTAAAGGAAGCGGAACACGT
>group_234_0 2 3 0 0 sg=2 px=0 gx=0
GATCTCGCGGAGGGTAGCATGTTGATTGTAACGATGACAGAGCGTTGCTGCCTGTGATCC
>group_234_1 2 3 0 0 sg=2 px=0 gx=0
GGATCACAGGCAGCAACGCTCTGTCATCGTTACAATCAACATGCTACCCTCCGCGAGATC
>group_236_0 4 0 0 0 sg=4 px=0 gx=0
CCCGATTCACAAAAAATAGGCACACGAAAAACAAGTTAAGGGATGCAGTTTATGCATCCC
>group_236_1 4 0 0 0 sg=4 px=0 gx=0
GGGATGCATAAACTGCATCCCTTAACTTGTTTTTCGTGTGCCTATTTTTTGTGAATCGGG
>group_236_2 4 0 0 0 sg=4 px=0 gx=0
CCGATTCACAAAAAATAGGCACACGAAAAACAAGTTAAGGGATGCAGTTTATGCATCCCT
>group_236_3 4 0 0 0 sg=4 px=0 gx=0
AGGGATGCATAAACTGCATCCCTTAACTTGTTTTTCGTGTGCCTATTTTTTGTGAATCGG
>group_237_0 1002 2 0 826 sg=176 px=0 gx=826
AAATCCTAACCTTTTATATTTCTCTACAGGGGCGCGGCGTGGGGACAATTCAACGCGTCT
>group_237_1 1002 2 0 826 sg=176 px=0 gx=826
TACTTCCTTTTAAAATCTTGCTAGGATACAGTTCTCACATCACATCCGAACATAAACAAC
>group_237_2 1002 2 0 826 sg=176 px=0 gx=826
TTTTATATTTCTCTACAGGGGCGCGGCGTGGGGACAATTCAACGCGTCTGTGAGGGGAGC
>group_237_3 1002 2 0 826 sg=176 px=0 gx=826
AGGGAAACGCTCCCCTCACAGACGCGTTGAATTGTCCCCACGCCGCGCCCCTGTAGAGAA
>group_237_4 1002 2 0 826 sg=176 px=0 gx=826
GGAAACGCTCCCCTCACAGACGCGTTGAATTGTCCCCACGCCGCGCCCCTGTAGAGAAAT
>group_237_5 1002 2 0 826 sg=176 px=0 gx=826
CTGCAGACCTGCGAGCAGGGAAACGCTCCCCTCACAGACGCGTTGAATTGTCCCCACGCC
>group_237_6 1002 2 0 826 sg=176 px=0 gx=826
ATGAAAGAAGAACCTCAGTGGCAAATCCTAACCTTTTATATTTCTCTACAGGGGCGCGGC
>group_237_7 1002 2 0 826 sg=176 px=0 gx=826
AAACGCTCCCCTCACAGACGCGTTGAATTGTCCCCACGCCGCGCCCCTGTAGAGAAATAT
>group_237_8 1002 2 0 826 sg=176 px=0 gx=826
GGACAATTCAACGCGTCTGTGAGGGGAGCGTTTCCCTGCTCGCAGGTCTGCAGCGAGGAG
>group_237_9 1002 2 0 826 sg=176 px=0 gx=826
CAGACGCGTTGAATTGTCCCCACGCCGCGCCCCTGTAGAGAAATATAAAAGGTTAGGATT
>group_238_0 2 4 0 0 sg=2 px=0 gx=0
GCCATGCTCATTCTAGAGTCCCCCGTGTTCTCTCCAAATGAAATGAACTTCCTTATATAG
>group_238_1 2 4 0 0 sg=2 px=0 gx=0
CTATATAAGGAAGTTCATTTCATTTGGAGAGAACACGGGGGACTCTAGAATGAGCATGGC
>group_240_0 26 3 0 0 sg=26 px=0 gx=0
AAAACCTATAAATATTCCGGATTATTCATACCGTCCCACCATCGGGCGTGCTAGCGGATC
>group_240_1 26 3 0 0 sg=26 px=0 gx=0
GATCCGCTAGCACGCCCGATGGTGGGACGGTATGAATAATCCGGAATATTTATAGGTTTT
>group_240_2 26 3 0 0 sg=26 px=0 gx=0
GTAATAAAAAAACCTATAAATATTCCGGATTATTCATACCGTCCCACCATCGGGCGTGCT
>group_240_3 26 3 0 0 sg=26 px=0 gx=0
TGTAATAAAAAAACCTATAAATATTCCGGATTATTCATACCGTCCCACCATCGGGCGTGC
>group_240_4 26 3 0 0 sg=26 px=0 gx=0
AAAAACCTATAAATATTCCGGATTATTCATACCGTCCCACCATCGGGCGTGCTAGCGGAT
>group_240_5 26 3 0 0 sg=26 px=0 gx=0
GCTAGCACGCCCGATGGTGGGACGGTATGAATAATCCGGAATATTTATAGGTTTTTTTAT
>group_240_6 26 3 0 0 sg=26 px=0 gx=0
ATCCGCTAGCACGCCCGATGGTGGGACGGTATGAATAATCCGGAATATTTATAGGTTTTT
>group_240_7 26 3 0 0 sg=26 px=0 gx=0
ATAAAAAAACCTATAAATATTCCGGATTATTCATACCGTCCCACCATCGGGCGTGCTAGC
>group_240_8 26 3 0 0 sg=26 px=0 gx=0
AAAAAACCTATAAATATTCCGGATTATTCATACCGTCCCACCATCGGGCGTGCTAGCGGA
>group_240_9 26 3 0 0 sg=26 px=0 gx=0
AAACCTATAAATATTCCGGATTATTCATACCGTCCCACCATCGGGCGTGCTAGCGGATCC
>group_245_0 2 30 0 0 sg=2 px=0 gx=0
CAACAGGTTGAACTGCTGATCTTCAGATCCTCTACGCCGGACGCATCGTGGCCGGATCTT
>group_245_1 2 30 0 0 sg=2 px=0 gx=0
AAGATCCGGCCACGATGCGTCCGGCGTAGAGGATCTGAAGATCAGCAGTTCAACCTGTTG
>group_246_0 130 3 0 46 sg=84 px=0 gx=46
AAGACTGCGGGATTGCTCTCGGTCAAGCTTTTAAAGAGGCCCTACTGGCGCGTGGAGTAA
>group_246_1 130 3 0 46 sg=84 px=0 gx=46
CCATCACACCACTGAAGACTGCGGGATTGCTCTCGGTCAAGCTTTTAAAGAGGCCCTACT
>group_246_2 130 3 0 46 sg=84 px=0 gx=46
TTGCTCTCGGTCAAGCTTTTAAAGAGGCCCTACTGGCGCGTGGAGTAAAAAGGTTTGGAT
>group_246_3 130 3 0 46 sg=84 px=0 gx=46
CAGTAGGGCCTCTTTAAAAGCTTGACCGAGAGCAATCCCGCAGTCTTCAGTGGTGTGATG
>group_246_4 130 3 0 46 sg=84 px=0 gx=46
ACTGAAGACTGCGGGATTGCTCTCGGTCAAGCTTTTAAAGAGGCCCTACTGGCGCGTGGA
>group_246_5 130 3 0 46 sg=84 px=0 gx=46
AGACTGCGGGATTGCTCTCGGTCAAGCTTTTAAAGAGGCCCTACTGGCGCGTGGAGTAAA
>group_246_6 130 3 0 46 sg=84 px=0 gx=46
CGCCAGTAGGGCCTCTTTAAAAGCTTGACCGAGAGCAATCCCGCAGTCTTCAGTGGTGTG
>group_246_7 130 3 0 46 sg=84 px=0 gx=46
GCTCTCGGTCAAGCTTTTAAAGAGGCCCTACTGGCGCGTGGAGTAAAAAGGTTTGGATCA
>group_246_8 130 3 0 46 sg=84 px=0 gx=46
ATCACACCACTGAAGACTGCGGGATTGCTCTCGGTCAAGCTTTTAAAGAGGCCCTACTGG
>group_246_9 130 3 0 46 sg=84 px=0 gx=46
GATTGCTCTCGGTCAAGCTTTTAAAGAGGCCCTACTGGCGCGTGGAGTAAAAAGGTTTGG
>group_247_0 340 8 0 0 sg=340 px=0 gx=0
GGTCAGCACCGTTTCTGCGGACTGGCTTTCTACGTAATGGTTTCTTAGACGTCAGGTGGC
>group_247_1 340 8 0 0 sg=340 px=0 gx=0
ATCGCTGAGATAGGTGCCTCACTGATTAAGCATTGGTAATTCGAAATGACCGACCAAGCG
>group_247_2 340 8 0 0 sg=340 px=0 gx=0
TTCCGCGCACATTTCCCCGAAAAGTGCCACCTGACGTCTAAGAAACCATTACGTAGAAAG
>group_247_3 340 8 0 0 sg=340 px=0 gx=0
TTTCTGCGGACTGGCTTTCTACGTAATGGTTTCTTAGACGTCAGGTGGCACTTTTCGGGG
>group_247_4 340 8 0 0 sg=340 px=0 gx=0
CAATACGGGATAATACCGCGCCACATAGCAGAACTTTGAAAGTGCTCATCATTGGAAAAC
>group_247_5 340 8 0 0 sg=340 px=0 gx=0
CGGACTGGCTTTCTACGTAATGGTTTCTTAGACGTCAGGTGGCACTTTTCGGGGAAATGT
>group_247_6 340 8 0 0 sg=340 px=0 gx=0
CTCACTGATTAAGCATTGGTAATTCGAAATGACCGACCAAGCGACGCCCAACCGGTATCA
>group_247_7 340 8 0 0 sg=340 px=0 gx=0
ACTGATTAAGCATTGGTAATTCGAAATGACCGACCAAGCGACGCCCAACCGGTATCAGCT
>group_247_8 340 8 0 0 sg=340 px=0 gx=0
GCCCGGCGTCAATACGGGATAATACCGCGCCACATAGCAGAACTTTGAAAGTGCTCATCA
>group_247_9 340 8 0 0 sg=340 px=0 gx=0
TCGCTTGGTCGGTCATTTCGAATTACCAATGCTTAATCAGTGAGGCACCTATCTCAGCGA
>group_248_0 2 2 0 0 sg=2 px=0 gx=0
TAAAAAACAGACTACATAATACTGTAAAACACAACATATCCAGTCACTATGGCGGCCGCT
>group_248_1 2 2 0 0 sg=2 px=0 gx=0
AGCGGCCGCCATAGTGACTGGATATGTTGTGTTTTACAGTATTATGTAGTCTGTTTTTTA
>group_249_0 2 19 0 0 sg=2 px=0 gx=0
ATATATGCGGTGTGAAATACCGCACAGATGCGTAAGGAGAAAATACCGCATCAGGCGCCA
>group_249_1 2 19 0 0 sg=2 px=0 gx=0
TGGCGCCTGATGCGGTATTTTCTCCTTACGCATCTGTGCGGTATTTCACACCGCATATAT
>group_250_0 178 2 0 0 sg=178 px=0 gx=0
CACCATCACCATCACCATTCCCATCAAACAAGTTTGTACAAAAAAGCTGAACGAGAAACG
>group_250_1 178 2 0 0 sg=178 px=0 gx=0
ACGAGCCGGAAGCATAAAGTGTAAAGCCTGGGGTGCCTAATGCGGCCGCCCATAGGACTG
>group_250_2 178 2 0 0 sg=178 px=0 gx=0
TATCCAGTCCTATGGGCGGCCGCATTAGGCACCCCAGGCTTTACACTTTATGCTTCCGGC
>group_250_3 178 2 0 0 sg=178 px=0 gx=0
TTTTACGTTTCTCGTTCAGCTTTTTTGTACAAACTTGTTTGATGGGAATGGTGATGGTGA
>group_250_4 178 2 0 0 sg=178 px=0 gx=0
AATTAGATTTTGCATAAAAAACAGACTACATAATACTGTAAAACACAACATATCCAGTCC
>group_250_5 178 2 0 0 sg=178 px=0 gx=0
CCATCACCATTCCCATCAAACAAGTTTGTACAAAAAAGCTGAACGAGAAACGTAAAATGA
>group_250_6 178 2 0 0 sg=178 px=0 gx=0
AGCCGGAAGCATAAAGTGTAAAGCCTGGGGTGCCTAATGCGGCCGCCCATAGGACTGGAT
>group_250_7 178 2 0 0 sg=178 px=0 gx=0
TGGGGTGCCTAATGCGGCCGCCCATAGGACTGGATATGTTGTGTTTTACAGTATTATGTA
>group_250_8 178 2 0 0 sg=178 px=0 gx=0
TTGATATTTATATCATTTTACGTTTCTCGTTCAGCTTTTTTGTACAAACTTGTTTGATGG
>group_250_9 178 2 0 0 sg=178 px=0 gx=0
CCATCACCATCACCATTCCCATCAAACAAGTTTGTACAAAAAAGCTGAACGAGAAACGTA
>group_252_0 208 2 0 0 sg=208 px=0 gx=0
GGGACTGACCACCCGGGGATCCTCTAGATCGAACCACTTTGTACAAGAAAGCTGAACGAG
>group_252_1 208 2 0 0 sg=208 px=0 gx=0
AGCTATGACCATGATTACGCCAAGCTTGCATGCCTGCAGGTCGACTCTAATCAAACAAGT
>group_252_2 208 2 0 0 sg=208 px=0 gx=0
TTCTCGTTCAGCTTTCTTGTACAAAGTGGTTCGATCTAGAGGATCCCCGGGTGGTCAGTC
>group_252_3 208 2 0 0 sg=208 px=0 gx=0
TGGGGTTTCTACAGGACGTAACATAAGGGACTGACCACCCGGGGATCCTCTAGATCGAAC
>group_252_4 208 2 0 0 sg=208 px=0 gx=0
ACCACCCGGGGATCCTCTAGATCGAACCACTTTGTACAAGAAAGCTGAACGAGAAACGTA
>group_252_5 208 2 0 0 sg=208 px=0 gx=0
GCTTGCATGCCTGCAGGTCGACTCTAATCAAACAAGTTTGTACAAAAAAGCTGAACGAGA
>group_252_6 208 2 0 0 sg=208 px=0 gx=0
CATGATTACGCCAAGCTTGCATGCCTGCAGGTCGACTCTAATCAAACAAGTTTGTACAAA
>group_252_7 208 2 0 0 sg=208 px=0 gx=0
TTGTACAAACTTGTTTGATTAGAGTCGACCTGCAGGCATGCAAGCTTGGCGTAATCATGG
>group_252_8 208 2 0 0 sg=208 px=0 gx=0
TCGATCTAGAGGATCCCCGGGTGGTCAGTCCCTTATGTTACGTCCTGTAGAAACCCCAAC
>group_252_9 208 2 0 0 sg=208 px=0 gx=0
AGGGACTGACCACCCGGGGATCCTCTAGATCGAACCACTTTGTACAAGAAAGCTGAACGA
>group_253_0 10 79 0 0 sg=10 px=0 gx=0
CTCGGTACCCGGGGATCCTCTAGAGTCGACCTGCAGGCATGCAAGCTTGGCGTAATCATG
>group_253_1 10 79 0 0 sg=10 px=0 gx=0
CCATGATTACGCCAAGCTTGCATGCCTGCAGGTCGACTCTAGAGGATCCCCGGGTACCGA
>group_253_2 10 79 0 0 sg=10 px=0 gx=0
TGATTACGCCAAGCTTGCATGCCTGCAGGTCGACTCTAGAGGATCCCCGGGTACCGAGCT
>group_253_3 10 79 0 0 sg=10 px=0 gx=0
GAGCTCGGTACCCGGGGATCCTCTAGAGTCGACCTGCAGGCATGCAAGCTTGGCGTAATC
>group_253_4 10 79 0 0 sg=10 px=0 gx=0
AGCTCGGTACCCGGGGATCCTCTAGAGTCGACCTGCAGGCATGCAAGCTTGGCGTAATCA
>group_253_5 10 79 0 0 sg=10 px=0 gx=0
CATGATTACGCCAAGCTTGCATGCCTGCAGGTCGACTCTAGAGGATCCCCGGGTACCGAG
>group_253_6 10 79 0 0 sg=10 px=0 gx=0
ATGATTACGCCAAGCTTGCATGCCTGCAGGTCGACTCTAGAGGATCCCCGGGTACCGAGC
>group_253_7 10 79 0 0 sg=10 px=0 gx=0
GATTACGCCAAGCTTGCATGCCTGCAGGTCGACTCTAGAGGATCCCCGGGTACCGAGCTC
>group_253_8 10 79 0 0 sg=10 px=0 gx=0
TCGGTACCCGGGGATCCTCTAGAGTCGACCTGCAGGCATGCAAGCTTGGCGTAATCATGG
>group_253_9 10 79 0 0 sg=10 px=0 gx=0
GCTCGGTACCCGGGGATCCTCTAGAGTCGACCTGCAGGCATGCAAGCTTGGCGTAATCAT
>group_254_0 270 12 0 250 sg=20 px=0 gx=250
GCGTGGATGGCGGCCTCAGGTAGGGCGGCGGGCGCGTGAAGGAGAGATGCGAGCCCCTCG
>group_254_1 270 12 0 250 sg=20 px=0 gx=250
CCCTGCTTGCTCAACTCTACGTCTTTGTTTCGTTTTCTGTTCTGCGCCGTTACAGATCCA
>group_254_2 270 12 0 250 sg=20 px=0 gx=250
TGCTTGCTCAACTCTACGTCTTTGTTTCGTTTTCTGTTCTGCGCCGTTACAGATCCAAGC
>group_254_3 270 12 0 250 sg=20 px=0 gx=250
GAGGGGCTCGCATCTCTCCTTCACGCGCCCGCCGCCCTACCTGAGGCCGCCATCCACGCC
>group_254_4 270 12 0 250 sg=20 px=0 gx=250
CGAGGGGCTCGCATCTCTCCTTCACGCGCCCGCCGCCCTACCTGAGGCCGCCATCCACGC
>group_254_5 270 12 0 250 sg=20 px=0 gx=250
GCTTGCTCAACTCTACGTCTTTGTTTCGTTTTCTGTTCTGCGCCGTTACAGATCCAAGCT
>group_254_6 270 12 0 250 sg=20 px=0 gx=250
CGTGGATGGCGGCCTCAGGTAGGGCGGCGGGCGCGTGAAGGAGAGATGCGAGCCCCTCGA
>group_254_7 270 12 0 250 sg=20 px=0 gx=250
TTGGATCTGTAACGGCGCAGAACAGAAAACGAAACAAAGACGTAGAGTTGAGCAAGCAGG
>group_254_8 270 12 0 250 sg=20 px=0 gx=250
CTTGGATCTGTAACGGCGCAGAACAGAAAACGAAACAAAGACGTAGAGTTGAGCAAGCAG
>group_254_9 270 12 0 250 sg=20 px=0 gx=250
TGGATCTGTAACGGCGCAGAACAGAAAACGAAACAAAGACGTAGAGTTGAGCAAGCAGGG
>group_258_0 286 8 0 66 sg=220 px=0 gx=66
GTTTGTGCCAATACCAGTAGAAACAGACGAAGAAGCTAGCTAATGCTCTGTCTCAGGTCA
>group_258_1 286 8 0 66 sg=220 px=0 gx=66
TCGATTTCAATTTTGTCCCATGGCTAATTCCCATGTCAGCCGTTAAGTGTTCCTGTGTCA
>group_258_2 286 8 0 66 sg=220 px=0 gx=66
GATAGTATTAGTGACCTGAGACAGAGCATTAGCTAGCTTCTTCGTCTGTTTCTACTGGTA
>group_258_3 286 8 0 66 sg=220 px=0 gx=66
ATTTGTCGATTTCAATTTTGTCCCATGGCTAATTCCCATGTCAGCCGTTAAGTGTTCCTG
>group_258_4 286 8 0 66 sg=220 px=0 gx=66
CAGTAGAAACAGACGAAGAAGCTAGCTAATGCTCTGTCTCAGGTCACTAATACTATCTAA
>group_258_5 286 8 0 66 sg=220 px=0 gx=66
TATTAGTCAAAATAAAATCATTTGTCGATTTCAATTTTGTCCCATGGCTAATTCCCATGT
>group_258_6 286 8 0 66 sg=220 px=0 gx=66
CATGGGAATTAGCCATGGGACAAAATTGAAATCGACAAATGATTTTATTTTGACTAATAA
>group_258_7 286 8 0 66 sg=220 px=0 gx=66
AAGCAATTTTGAGTGACACAGGAACACTTAACGGCTGACATGGGAATTAGCCATGGGACA
>group_258_8 286 8 0 66 sg=220 px=0 gx=66
TTAGTCAAAATAAAATCATTTGTCGATTTCAATTTTGTCCCATGGCTAATTCCCATGTCA
>group_258_9 286 8 0 66 sg=220 px=0 gx=66
CTAGCTAATGCTCTGTCTCAGGTCACTAATACTATCTAAGTAGTTGATTCATAGTGACTG
>group_260_0 20 10 0 0 sg=20 px=0 gx=0
TTGATCCCCTCAGAAGAACTCGTCAAGAAGGCGATAGAAGGCGATGCGCTGCGAATCGGG
>group_260_1 20 10 0 0 sg=20 px=0 gx=0
CGCAGCGCATCGCCTTCTATCGCCTTCTTGACGAGTTCTTCTGAGGGGATCAATTCTCTA
>group_260_2 20 10 0 0 sg=20 px=0 gx=0
CGATTCGCAGCGCATCGCCTTCTATCGCCTTCTTGACGAGTTCTTCTGAGGGGATCAATT
>group_260_3 20 10 0 0 sg=20 px=0 gx=0
AATTGATCCCCTCAGAAGAACTCGTCAAGAAGGCGATAGAAGGCGATGCGCTGCGAATCG
>group_260_4 20 10 0 0 sg=20 px=0 gx=0
GCAGCGCATCGCCTTCTATCGCCTTCTTGACGAGTTCTTCTGAGGGGATCAATTCTCTAG
>group_260_5 20 10 0 0 sg=20 px=0 gx=0
TCGCAGCGCATCGCCTTCTATCGCCTTCTTGACGAGTTCTTCTGAGGGGATCAATTCTCT
>group_260_6 20 10 0 0 sg=20 px=0 gx=0
AGAGAATTGATCCCCTCAGAAGAACTCGTCAAGAAGGCGATAGAAGGCGATGCGCTGCGA
>group_260_7 20 10 0 0 sg=20 px=0 gx=0
ATTGATCCCCTCAGAAGAACTCGTCAAGAAGGCGATAGAAGGCGATGCGCTGCGAATCGG
>group_260_8 20 10 0 0 sg=20 px=0 gx=0
CCCGATTCGCAGCGCATCGCCTTCTATCGCCTTCTTGACGAGTTCTTCTGAGGGGATCAA
>group_260_9 20 10 0 0 sg=20 px=0 gx=0
TTCGCAGCGCATCGCCTTCTATCGCCTTCTTGACGAGTTCTTCTGAGGGGATCAATTCTC
>group_261_0 44 34 0 0 sg=44 px=0 gx=0
TAAGCAGAAGGCCATCCTGACGGATGGCCTTTTTGCGTGGCCAGTGCCAAGCTTGCATGC
>group_261_1 44 34 0 0 sg=44 px=0 gx=0
CAGGCATCAAATTAAGCAGAAGGCCATCCTGACGGATGGCCTTTTTGCGTGGCCAGTGCC
>group_261_2 44 34 0 0 sg=44 px=0 gx=0
GCTTGGCACTGGCCACGCAAAAAGGCCATCCGTCAGGATGGCCTTCTGCTTAATTTGATG
>group_261_3 44 34 0 0 sg=44 px=0 gx=0
CAAGCTTGGCACTGGCCACGCAAAAAGGCCATCCGTCAGGATGGCCTTCTGCTTAATTTG
>group_261_4 44 34 0 0 sg=44 px=0 gx=0
GGCCACGCAAAAAGGCCATCCGTCAGGATGGCCTTCTGCTTAATTTGATGCCTGGCAGTT
>group_261_5 44 34 0 0 sg=44 px=0 gx=0
GCATCAAATTAAGCAGAAGGCCATCCTGACGGATGGCCTTTTTGCGTGGCCAGTGCCAAG
>group_261_6 44 34 0 0 sg=44 px=0 gx=0
CTGCCAGGCATCAAATTAAGCAGAAGGCCATCCTGACGGATGGCCTTTTTGCGTGGCCAG
>group_261_7 44 34 0 0 sg=44 px=0 gx=0
ACTGGCCACGCAAAAAGGCCATCCGTCAGGATGGCCTTCTGCTTAATTTGATGCCTGGCA
>group_261_8 44 34 0 0 sg=44 px=0 gx=0
TGGCCACGCAAAAAGGCCATCCGTCAGGATGGCCTTCTGCTTAATTTGATGCCTGGCAGT
>group_261_9 44 34 0 0 sg=44 px=0 gx=0
GCACTGGCCACGCAAAAAGGCCATCCGTCAGGATGGCCTTCTGCTTAATTTGATGCCTGG
>group_262_0 2 10 0 0 sg=2 px=0 gx=0
TCGCTTAGGCCACACGTTCAAGTGCAGCCACAGGATAAATTTGCACTGAGCCTGGGTGGG
>group_262_1 2 10 0 0 sg=2 px=0 gx=0
CCCACCCAGGCTCAGTGCAAATTTATCCTGTGGCTGCACTTGAACGTGTGGCCTAAGCGA
>group_263_0 4 4 0 0 sg=4 px=0 gx=0
TGTGAAAGACCCCCGCTGACGGGTAGTCAATCACTCAGAGGAGACCCTCCCAAGGAACAG
>group_263_1 4 4 0 0 sg=4 px=0 gx=0
CTGTTCCTTGGGAGGGTCTCCTCTGAGTGATTGACTACCCGTCAGCGGGGGTCTTTCACA
>group_263_2 4 4 0 0 sg=4 px=0 gx=0
GCTGTTCCTTGGGAGGGTCTCCTCTGAGTGATTGACTACCCGTCAGCGGGGGTCTTTCAC
>group_263_3 4 4 0 0 sg=4 px=0 gx=0
GTGAAAGACCCCCGCTGACGGGTAGTCAATCACTCAGAGGAGACCCTCCCAAGGAACAGC
>group_264_0 2 14 0 0 sg=2 px=0 gx=0
GGAACTTGTTTATTGCAGCTTATAATGGTTACAAATAAAGCAATAGCATCACAAATTTCA
>group_264_1 2 14 0 0 sg=2 px=0 gx=0
TGAAATTTGTGATGCTATTGCTTTATTTGTAACCATTATAAGCTGCAATAAACAAGTTCC
>group_265_0 26 1 0 0 sg=26 px=0 gx=0
TGAGCTGATTTAACAAAAATTTAACGCGAATTTTAACAAAATATTAAACGTTTACAATTT
>group_265_1 26 1 0 0 sg=26 px=0 gx=0
AAAAATGAGCTGATTTAACAAAAATTTAACGCGAATTTTAACAAAATATTAAACGTTTAC
>group_265_2 26 1 0 0 sg=26 px=0 gx=0
AACGTTTAATATTTTGTTAAAATTCGCGTTAAATTTTTGTTAAATCAGCTCATTTTTTAA
>group_265_3 26 1 0 0 sg=26 px=0 gx=0
ATTGTAAACGTTTAATATTTTGTTAAAATTCGCGTTAAATTTTTGTTAAATCAGCTCATT
>group_265_4 26 1 0 0 sg=26 px=0 gx=0
AAAATGAGCTGATTTAACAAAAATTTAACGCGAATTTTAACAAAATATTAAACGTTTACA
>group_265_5 26 1 0 0 sg=26 px=0 gx=0
CGTTTAATATTTTGTTAAAATTCGCGTTAAATTTTTGTTAAATCAGCTCATTTTTTAACC
>group_265_6 26 1 0 0 sg=26 px=0 gx=0
TAAACGTTTAATATTTTGTTAAAATTCGCGTTAAATTTTTGTTAAATCAGCTCATTTTTT
>group_265_7 26 1 0 0 sg=26 px=0 gx=0
TTGTAAACGTTTAATATTTTGTTAAAATTCGCGTTAAATTTTTGTTAAATCAGCTCATTT
>group_265_8 26 1 0 0 sg=26 px=0 gx=0
AAACGTTTAATATTTTGTTAAAATTCGCGTTAAATTTTTGTTAAATCAGCTCATTTTTTA
>group_265_9 26 1 0 0 sg=26 px=0 gx=0
ACGTTTAATATTTTGTTAAAATTCGCGTTAAATTTTTGTTAAATCAGCTCATTTTTTAAC
>group_267_0 2 2 0 0 sg=2 px=0 gx=0
GAAAAATAAACAAATAGGGGTTCCGCGCACATTTCCCCGAAAAGTGCCACCTGACGTCCG
>group_267_1 2 2 0 0 sg=2 px=0 gx=0
CGGACGTCAGGTGGCACTTTTCGGGGAAATGTGCGCGGAACCCCTATTTGTTTATTTTTC
>group_268_0 28 5 0 0 sg=28 px=0 gx=0
GGTCAGCCAGGCGGGCCATTTACCGTAAGTTATGTAACGCGGAACTCCCAAGCTTATCGA
>group_268_1 28 5 0 0 sg=28 px=0 gx=0
GTCGTTGGGCGGTCAGCCAGGCGGGCCATTTACCGTAAGTTATGTAACGCGGAACTCCCA
>group_268_2 28 5 0 0 sg=28 px=0 gx=0
CTTGGGAGTTCCGCGTTACATAACTTACGGTAAATGGCCCGCCTGGCTGACCGCCCAACG
>group_268_3 28 5 0 0 sg=28 px=0 gx=0
TGGGAGTTCCGCGTTACATAACTTACGGTAAATGGCCCGCCTGGCTGACCGCCCAACGAC
>group_268_4 28 5 0 0 sg=28 px=0 gx=0
TGGGCGGTCAGCCAGGCGGGCCATTTACCGTAAGTTATGTAACGCGGAACTCCCAAGCTT
>group_268_5 28 5 0 0 sg=28 px=0 gx=0
GTCAGCCAGGCGGGCCATTTACCGTAAGTTATGTAACGCGGAACTCCCAAGCTTATCGAT
>group_268_6 28 5 0 0 sg=28 px=0 gx=0
ATCGATAAGCTTGGGAGTTCCGCGTTACATAACTTACGGTAAATGGCCCGCCTGGCTGAC
>group_268_7 28 5 0 0 sg=28 px=0 gx=0
GTTGGGCGGTCAGCCAGGCGGGCCATTTACCGTAAGTTATGTAACGCGGAACTCCCAAGC
>group_268_8 28 5 0 0 sg=28 px=0 gx=0
TCGATAAGCTTGGGAGTTCCGCGTTACATAACTTACGGTAAATGGCCCGCCTGGCTGACC
>group_268_9 28 5 0 0 sg=28 px=0 gx=0
GGCGGTCAGCCAGGCGGGCCATTTACCGTAAGTTATGTAACGCGGAACTCCCAAGCTTAT
>group_269_0 4 3 0 0 sg=4 px=0 gx=0
AATTGTGAGCGGATAACAATTTCACACAGGAAACAGCTATGACCATGATTACGAATTCGC
>group_269_1 4 3 0 0 sg=4 px=0 gx=0
CGCGAATTCGTAATCATGGTCATAGCTGTTTCCTGTGTGAAATTGTTATCCGCTCACAAT
>group_269_2 4 3 0 0 sg=4 px=0 gx=0
GCGAATTCGTAATCATGGTCATAGCTGTTTCCTGTGTGAAATTGTTATCCGCTCACAATT
>group_269_3 4 3 0 0 sg=4 px=0 gx=0
ATTGTGAGCGGATAACAATTTCACACAGGAAACAGCTATGACCATGATTACGAATTCGCG
>group_270_0 4 70 0 0 sg=4 px=0 gx=0
GCCTCTAAACGGGTCTTGAGGGGTTTTTTGCTGAAAGGAGGAACTATATCCGGATATCCC
>group_270_1 4 70 0 0 sg=4 px=0 gx=0
GGGATATCCGGATATAGTTCCTCCTTTCAGCAAAAAACCCCTCAAGACCCGTTTAGAGGC
>group_270_2 4 70 0 0 sg=4 px=0 gx=0
CGGGATATCCGGATATAGTTCCTCCTTTCAGCAAAAAACCCCTCAAGACCCGTTTAGAGG
>group_270_3 4 70 0 0 sg=4 px=0 gx=0
CCTCTAAACGGGTCTTGAGGGGTTTTTTGCTGAAAGGAGGAACTATATCCGGATATCCCG
>group_271_0 12 56 0 0 sg=12 px=0 gx=0
CCATGGAACAGGTAGTTTTCCAGTAGTGCAAATAAATTTAAGGGTAAGTTTTCCGTATGT
>group_271_1 12 56 0 0 sg=12 px=0 gx=0
ACATACGGAAAACTTACCCTTAAATTTATTTGCACTACTGGAAAACTACCTGTTCCATGG
>group_271_2 12 56 0 0 sg=12 px=0 gx=0
ATGGAACAGGTAGTTTTCCAGTAGTGCAAATAAATTTAAGGGTAAGTTTTCCGTATGTTG
>group_271_3 12 56 0 0 sg=12 px=0 gx=0
TGGAACAGGTAGTTTTCCAGTAGTGCAAATAAATTTAAGGGTAAGTTTTCCGTATGTTGC
>group_271_4 12 56 0 0 sg=12 px=0 gx=0
GCCATGGAACAGGTAGTTTTCCAGTAGTGCAAATAAATTTAAGGGTAAGTTTTCCGTATG
>group_271_5 12 56 0 0 sg=12 px=0 gx=0
GCAACATACGGAAAACTTACCCTTAAATTTATTTGCACTACTGGAAAACTACCTGTTCCA
>group_271_6 12 56 0 0 sg=12 px=0 gx=0
CATACGGAAAACTTACCCTTAAATTTATTTGCACTACTGGAAAACTACCTGTTCCATGGC
>group_271_7 12 56 0 0 sg=12 px=0 gx=0
CAACATACGGAAAACTTACCCTTAAATTTATTTGCACTACTGGAAAACTACCTGTTCCAT
>group_271_8 12 56 0 0 sg=12 px=0 gx=0
GGCCATGGAACAGGTAGTTTTCCAGTAGTGCAAATAAATTTAAGGGTAAGTTTTCCGTAT
>group_271_9 12 56 0 0 sg=12 px=0 gx=0
CATGGAACAGGTAGTTTTCCAGTAGTGCAAATAAATTTAAGGGTAAGTTTTCCGTATGTT
>group_272_0 24 64 0 0 sg=24 px=0 gx=0
TGACAGATAGCTGGGCAATGGAATCCGAGGAGGTTTCCCGATATTACCCTTTGTTGAAAA
>group_272_1 24 64 0 0 sg=24 px=0 gx=0
ATAGCTGGGCAATGGAATCCGAGGAGGTTTCCCGATATTACCCTTTGTTGAAAAGTCTCA
>group_272_2 24 64 0 0 sg=24 px=0 gx=0
AGCTGGGCAATGGAATCCGAGGAGGTTTCCCGATATTACCCTTTGTTGAAAAGTCTCAAT
>group_272_3 24 64 0 0 sg=24 px=0 gx=0
GATAGCTGGGCAATGGAATCCGAGGAGGTTTCCCGATATTACCCTTTGTTGAAAAGTCTC
>group_272_4 24 64 0 0 sg=24 px=0 gx=0
TTTCAACAAAGGGTAATATCGGGAAACCTCCTCGGATTCCATTGCCCAGCTATCTGTCAC
>group_272_5 24 64 0 0 sg=24 px=0 gx=0
CTTTTCAACAAAGGGTAATATCGGGAAACCTCCTCGGATTCCATTGCCCAGCTATCTGTC
>group_272_6 24 64 0 0 sg=24 px=0 gx=0
AGACTTTTCAACAAAGGGTAATATCGGGAAACCTCCTCGGATTCCATTGCCCAGCTATCT
>group_272_7 24 64 0 0 sg=24 px=0 gx=0
ACAGATAGCTGGGCAATGGAATCCGAGGAGGTTTCCCGATATTACCCTTTGTTGAAAAGT
>group_272_8 24 64 0 0 sg=24 px=0 gx=0
AAGTGACAGATAGCTGGGCAATGGAATCCGAGGAGGTTTCCCGATATTACCCTTTGTTGA
>group_272_9 24 64 0 0 sg=24 px=0 gx=0
TCAACAAAGGGTAATATCGGGAAACCTCCTCGGATTCCATTGCCCAGCTATCTGTCACTT
>group_273_0 2 16 0 0 sg=2 px=0 gx=0
CTTCTGCCTGCTGGGGAGCCTGGGGACTTTCCACACCCTAACTGACACACATTCCACAGA
>group_273_1 2 16 0 0 sg=2 px=0 gx=0
TCTGTGGAATGTGTGTCAGTTAGGGTGTGGAAAGTCCCCAGGCTCCCCAGCAGGCAGAAG
>group_277_0 2 7 0 0 sg=2 px=0 gx=0
ATATCACCACTTTGTACAAGAAAGCTGAACGAGAAACGTAAAATGATATAAATATCAATA
>group_277_1 2 7 0 0 sg=2 px=0 gx=0
TATTGATATTTATATCATTTTACGTTTCTCGTTCAGCTTTCTTGTACAAAGTGGTGATAT
>group_278_0 102 3 0 0 sg=102 px=0 gx=0
GGGTTTTCCCAGTCACGACGTTGTAAAACGACGGCCAGTGCCAAGCTCAGATCTGAGCTT
>group_278_1 102 3 0 0 sg=102 px=0 gx=0
GCAAGCTCAGATCTGAGCTTGGCACTGGCCGTCGTTTTACAACGTCGTGACTGGGAAAAC
>group_278_2 102 3 0 0 sg=102 px=0 gx=0
CTGCAGGCATGCAAGCTCAGATCTGAGCTTGGCACTGGCCGTCGTTTTACAACGTCGTGA
>group_278_3 102 3 0 0 sg=102 px=0 gx=0
TGCCAAGCTCAGATCTGAGCTTGCATGCCTGCAGGTCGACTCTAGAGGATCCCCGGGTAC
>group_278_4 102 3 0 0 sg=102 px=0 gx=0
TTTCCCAGTCACGACGTTGTAAAACGACGGCCAGTGCCAAGCTCAGATCTGAGCTTGCAT
>group_278_5 102 3 0 0 sg=102 px=0 gx=0
CCAGTGCCAAGCTCAGATCTGAGCTTGCATGCCTGCAGGTCGACTCTAGAGGATCCCCGG
>group_278_6 102 3 0 0 sg=102 px=0 gx=0
AGCTCAGATCTGAGCTTGGCACTGGCCGTCGTTTTACAACGTCGTGACTGGGAAAACCCT
>group_278_7 102 3 0 0 sg=102 px=0 gx=0
GCTCAGATCTGAGCTTGGCACTGGCCGTCGTTTTACAACGTCGTGACTGGGAAAACCCTG
>group_278_8 102 3 0 0 sg=102 px=0 gx=0
GTTGTAAAACGACGGCCAGTGCCAAGCTCAGATCTGAGCTTGCATGCCTGCAGGTCGACT
>group_278_9 102 3 0 0 sg=102 px=0 gx=0
CGAGCTCGGTACCCGGGGATCCTCTAGAGTCGACCTGCAGGCATGCAAGCTCAGATCTGA
>group_281_0 58 4 0 0 sg=58 px=0 gx=0
GTCTAGAGGGCCCGCGGTTCGAAGGTAAGCCTATCCCTAACCCTCTCCTCGGTCTCGATT
>group_281_1 58 4 0 0 sg=58 px=0 gx=0
AGCACAGTGGCGGCCGCTCGAGTCTAGAGGGCCCGCGGTTCGAAGGTAAGCCTATCCCTA
>group_281_2 58 4 0 0 sg=58 px=0 gx=0
TCGAGTCTAGAGGGCCCGCGGTTCGAAGGTAAGCCTATCCCTAACCCTCTCCTCGGTCTC
>group_281_3 58 4 0 0 sg=58 px=0 gx=0
AGTCTAGAGGGCCCGCGGTTCGAAGGTAAGCCTATCCCTAACCCTCTCCTCGGTCTCGAT
>group_281_4 58 4 0 0 sg=58 px=0 gx=0
CGAGACCGAGGAGAGGGTTAGGGATAGGCTTACCTTCGAACCGCGGGCCCTCTAGACTCG
>group_281_5 58 4 0 0 sg=58 px=0 gx=0
CAGTGGCGGCCGCTCGAGTCTAGAGGGCCCGCGGTTCGAAGGTAAGCCTATCCCTAACCC
>group_281_6 58 4 0 0 sg=58 px=0 gx=0
GGGTTAGGGATAGGCTTACCTTCGAACCGCGGGCCCTCTAGACTCGAGCGGCCGCCACTG
>group_281_7 58 4 0 0 sg=58 px=0 gx=0
CGAGGAGAGGGTTAGGGATAGGCTTACCTTCGAACCGCGGGCCCTCTAGACTCGAGCGGC
>group_281_8 58 4 0 0 sg=58 px=0 gx=0
GAGGAGAGGGTTAGGGATAGGCTTACCTTCGAACCGCGGGCCCTCTAGACTCGAGCGGCC
>group_281_9 58 4 0 0 sg=58 px=0 gx=0
TAGGGATAGGCTTACCTTCGAACCGCGGGCCCTCTAGACTCGAGCGGCCGCCACTGTGCT
>group_282_0 2 0 0 0 sg=2 px=0 gx=0
CATCGGCATAGTATATCGGCATAGTATAATACGACTCACTATAGGAGGGCCACCATGGCA
>group_282_1 2 0 0 0 sg=2 px=0 gx=0
TGCCATGGTGGCCCTCCTATAGTGAGTCGTATTATACTATGCCGATATACTATGCCGATG
>group_283_0 2 4 0 0 sg=2 px=0 gx=0
CCATCTAATTCAACAAGAATTGGGACAACTCCAGTGAAAAGTTCTTCTCCTTTACTCATG
>group_283_1 2 4 0 0 sg=2 px=0 gx=0
CATGAGTAAAGGAGAAGAACTTTTCACTGGAGTTGTCCCAATTCTTGTTGAATTAGATGG
>group_284_0 2 9 0 0 sg=2 px=0 gx=0
CGATCCCCTCAGAAGAACTCGTCAAGAAGGCGATAGAAGGCGATGCGCTGCGAATCGGGA
>group_284_1 2 9 0 0 sg=2 px=0 gx=0
TCCCGATTCGCAGCGCATCGCCTTCTATCGCCTTCTTGACGAGTTCTTCTGAGGGGATCG
>group_285_0 1020 7 78 0 sg=942 px=78 gx=0
GGCTTTGTTAGCAGCCGGATCAGGCTGCGCAACTGTTGGGAAGGGCGATCGGTGCGGGCC
>group_285_1 1020 7 78 0 sg=942 px=78 gx=0
CCTGAATACGCGCTAGAGGGGAATTGTTATCCGCTCACAATTCCCCTATAGTGAGTCGTA
>group_285_2 1020 7 78 0 sg=942 px=78 gx=0
CCCTCTAGCGCGTATTCAGGCTGACCCTGCGCGCTGCGCAGGGCTTTATTGATTCCATTT
>group_285_3 1020 7 78 0 sg=942 px=78 gx=0
GCATTGAGAAAGCGCCACGCTTCCCGAAGGGAGAAAGGCGGAGAGGTATCCGGTAAGCGG
>group_285_4 1020 7 78 0 sg=942 px=78 gx=0
GGATATGCGAGAGTAGGGAACTGCCAGGCATCAAATAAAACGAAAGGCTCAGTCGAAAGA
>group_285_5 1020 7 78 0 sg=942 px=78 gx=0
TGGTAAAAACCCTCCTAAGTTTTGTAATCTATAAAGTTAGCAATTTAACTAAGTGTAAGA
>group_285_6 1020 7 78 0 sg=942 px=78 gx=0
ACACAGGAAACAGAATTAATTCTTACACTTAGTTAAATTGCTAACTTTATAGATTACAAA
>group_285_7 1020 7 78 0 sg=942 px=78 gx=0
TAATTCTTACACTTAGTTAAATTGCTAACTTTATAGATTACAAAACTTAGGAGGGTTTTT
>group_285_8 1020 7 78 0 sg=942 px=78 gx=0
AACTCAGCTTCCTTTCGGGCTTTGTTAGCAGCCGGATCAGGCTGCGCAACTGTTGGGAAG
>group_285_9 1020 7 78 0 sg=942 px=78 gx=0
GGGTTTTTTGCTGAAAGGAGGAACTATATCCGGATATGCGAGAGTAGGGAACTGCCAGGC
>group_288_0 348 1 0 0 sg=348 px=0 gx=0
CCCCCCCTGCAGGTCCCGAGCCTCACGGCGGCGAGTGCGGGGGTTCCAAGGGGGCAGCGC
>group_288_1 348 1 0 0 sg=348 px=0 gx=0
TAATTTTTTTAAGGCAGTTATTGGTGCCCTTAAACGCCTGGTGCTACGCCTGAATAAGTA
>group_288_2 348 1 0 0 sg=348 px=0 gx=0
CCCCCTTGGAACCCCCGCACTCGCCGCCGTGAGGCTCGGGACCTGCAGGGGGGGGGGGGA
>group_288_3 348 1 0 0 sg=348 px=0 gx=0
CCAAGCCTATGCGAGTGGGGGCAGTCGAAGGCGAAGCCCGCCCGCCTGCCCCCCGAGACC
>group_288_4 348 1 0 0 sg=348 px=0 gx=0
CTGAACCGACGACCGGGTCGAATTTGCTTTCGAATTTCTGCCATTCATCCGCTTATTATA
>group_288_5 348 1 0 0 sg=348 px=0 gx=0
CAGGTCCCGAGCCTCACGGCGGCGAGTGCGGGGGTTCCAAGGGGGCAGCGCCACCTTGGG
>group_288_6 348 1 0 0 sg=348 px=0 gx=0
CCCAAGGTGGCGCTGCCCCCTTGGAACCCCCGCACTCGCCGCCGTGAGGCTCGGGACCTG
>group_288_7 348 1 0 0 sg=348 px=0 gx=0
TCAGAGATTTTGAGACACAACGTGGCTTTCCCCCCCCCCCCTGCAGGTCCCGAGCCTCAC
>group_288_8 348 1 0 0 sg=348 px=0 gx=0
TTTCTGCCATTCATCCGCTTATTATACTTATTCAGGCGTAGCACCAGGCGTTTAAGGGCA
>group_288_9 348 1 0 0 sg=348 px=0 gx=0
GGGGGCAGTCGAAGGCGAAGCCCGCCCGCCTGCCCCCCGAGACCTGCAGGGGGGGGGGGG
>group_290_0 364 5 0 0 sg=364 px=0 gx=0
TCCTGCAAGCCTCGTCGTCTGGCCGGACCACGCTATCTGTGCAAGGTCCCCGGACGCGCG
>group_290_1 364 5 0 0 sg=364 px=0 gx=0
CTCTTCATCGGGAATGCGCGCGACCTTCAGCATCGCCGGCATGTCCCCTGGCGGACGGGA
>group_290_2 364 5 0 0 sg=364 px=0 gx=0
GGACGGGCAGGGCGCCGCCCGAGTCTTGCCTCGGCGGCGGGCGCTCTGCTCATGGAGCGC
>group_290_3 364 5 0 0 sg=364 px=0 gx=0
GCCGCCCGAGTCTTGCCTCGGCGGCGGGCGCTCTGCTCATGGAGCGCGCGTCCGGGGACC
>group_290_4 364 5 0 0 sg=364 px=0 gx=0
GACGCGCGCTCCATGAGCAGAGCGCCCGCCGCCGAGGCAAGACTCGGGCGGCGCCCTGCC
>group_290_5 364 5 0 0 sg=364 px=0 gx=0
CTGATTATGATCCTGCAAGCCTCGTCGTCTGGCCGGACCACGCTATCTGTGCAAGGTCCC
>group_290_6 364 5 0 0 sg=364 px=0 gx=0
CGCTCTGCTCATGGAGCGCGCGTCCGGGGACCTTGCACAGATAGCGTGGTCCGGCCAGAC
>group_290_7 364 5 0 0 sg=364 px=0 gx=0
TGATCCTGCAAGCCTCGTCGTCTGGCCGGACCACGCTATCTGTGCAAGGTCCCCGGACGC
>group_290_8 364 5 0 0 sg=364 px=0 gx=0
ACCCGGGGATCCTCTAGAGGATCCAGACATGATAAGATACATTGATGAGTTTGGACAAAC
>group_290_9 364 5 0 0 sg=364 px=0 gx=0
CTTGCCTCGGCGGCGGGCGCTCTGCTCATGGAGCGCGCGTCCGGGGACCTTGCACAGATA
>group_291_0 110 5 0 0 sg=110 px=0 gx=0
CCTGACGTAGTTATCCGGATATAGTTCCTCCTTTCAGCAAAAAACCCCTCAAGACCCGTT
>group_291_1 110 5 0 0 sg=110 px=0 gx=0
TTTTTTGCTGAAAGGAGGAACTATATCCGGATAACTACGTCAGGTGGCACTTTTCGGGGA
>group_291_2 110 5 0 0 sg=110 px=0 gx=0
AGTGCCACCTGACGTAGTTATCCGGATATAGTTCCTCCTTTCAGCAAAAAACCCCTCAAG
>group_291_3 110 5 0 0 sg=110 px=0 gx=0
AAACGGGTCTTGAGGGGTTTTTTGCTGAAAGGAGGAACTATATCCGGATAACTACGTCAG
>group_291_4 110 5 0 0 sg=110 px=0 gx=0
GCCTCTAAACGGGTCTTGAGGGGTTTTTTGCTGAAAGGAGGAACTATATCCGGATAACTA
>group_291_5 110 5 0 0 sg=110 px=0 gx=0
GCTGAAAGGAGGAACTATATCCGGATAACTACGTCAGGTGGCACTTTTCGGGGAAATGTG
>group_291_6 110 5 0 0 sg=110 px=0 gx=0
GTGCCACCTGACGTAGTTATCCGGATATAGTTCCTCCTTTCAGCAAAAAACCCCTCAAGA
>group_291_7 110 5 0 0 sg=110 px=0 gx=0
CAAATAGGGGTTCCGCGCACATTTCCCCGAAAAGTGCCACCTGACGTAGTTATCCGGATA
>group_291_8 110 5 0 0 sg=110 px=0 gx=0
ATAAACAAATAGGGGTTCCGCGCACATTTCCCCGAAAAGTGCCACCTGACGTAGTTATCC
>group_291_9 110 5 0 0 sg=110 px=0 gx=0
TATCCGGATAACTACGTCAGGTGGCACTTTTCGGGGAAATGTGCGCGGAACCCCTATTTG
>group_292_0 10 1 0 0 sg=10 px=0 gx=0
GCTCGAAATTAACCCTCACTAAAGGGAACAAAAGCTGGTACCGGGCCCCCCCTCGAGGTC
>group_292_1 10 1 0 0 sg=10 px=0 gx=0
ACCTCGAGGGGGGGCCCGGTACCAGCTTTTGTTCCCTTTAGTGAGGGTTAATTTCGAGCT
>group_292_2 10 1 0 0 sg=10 px=0 gx=0
AAGCTCGAAATTAACCCTCACTAAAGGGAACAAAAGCTGGTACCGGGCCCCCCCTCGAGG
>group_292_3 10 1 0 0 sg=10 px=0 gx=0
CTCGAAATTAACCCTCACTAAAGGGAACAAAAGCTGGTACCGGGCCCCCCCTCGAGGTCG
>group_292_4 10 1 0 0 sg=10 px=0 gx=0
AGCTCGAAATTAACCCTCACTAAAGGGAACAAAAGCTGGTACCGGGCCCCCCCTCGAGGT
>group_292_5 10 1 0 0 sg=10 px=0 gx=0
TCGAAATTAACCCTCACTAAAGGGAACAAAAGCTGGTACCGGGCCCCCCCTCGAGGTCGA
>group_292_6 10 1 0 0 sg=10 px=0 gx=0
CCTCGAGGGGGGGCCCGGTACCAGCTTTTGTTCCCTTTAGTGAGGGTTAATTTCGAGCTT
>group_292_7 10 1 0 0 sg=10 px=0 gx=0
TCGACCTCGAGGGGGGGCCCGGTACCAGCTTTTGTTCCCTTTAGTGAGGGTTAATTTCGA
>group_292_8 10 1 0 0 sg=10 px=0 gx=0
GACCTCGAGGGGGGGCCCGGTACCAGCTTTTGTTCCCTTTAGTGAGGGTTAATTTCGAGC
>group_292_9 10 1 0 0 sg=10 px=0 gx=0
CGACCTCGAGGGGGGGCCCGGTACCAGCTTTTGTTCCCTTTAGTGAGGGTTAATTTCGAG
>group_297_0 2 20 0 0 sg=2 px=0 gx=0
CGTATGCGGTGTGAAATACCGCACAGATGCGTAAGGAGAAAATACCGCATCAGGCGCCAT
>group_297_1 2 20 0 0 sg=2 px=0 gx=0
ATGGCGCCTGATGCGGTATTTTCTCCTTACGCATCTGTGCGGTATTTCACACCGCATACG
>group_299_0 32 12 0 0 sg=32 px=0 gx=0
TCTGGTAAGGTTGGGAAGCCCTGCAAAGTAAACTGGATGGCTTTCTCGCCGCCAAGGATC
>group_299_1 32 12 0 0 sg=32 px=0 gx=0
GTTGGGAAGCCCTGCAAAGTAAACTGGATGGCTTTCTCGCCGCCAAGGATCTGATGGCGC
>group_299_2 32 12 0 0 sg=32 px=0 gx=0
GGTAAGGTTGGGAAGCCCTGCAAAGTAAACTGGATGGCTTTCTCGCCGCCAAGGATCTGA
>group_299_3 32 12 0 0 sg=32 px=0 gx=0
ATCCTTGGCGGCGAGAAAGCCATCCAGTTTACTTTGCAGGGCTTCCCAACCTTACCAGAG
>group_299_4 32 12 0 0 sg=32 px=0 gx=0
CTGGTAAGGTTGGGAAGCCCTGCAAAGTAAACTGGATGGCTTTCTCGCCGCCAAGGATCT
>group_299_5 32 12 0 0 sg=32 px=0 gx=0
TGGTAAGGTTGGGAAGCCCTGCAAAGTAAACTGGATGGCTTTCTCGCCGCCAAGGATCTG
>group_299_6 32 12 0 0 sg=32 px=0 gx=0
GAAGCCCTGCAAAGTAAACTGGATGGCTTTCTCGCCGCCAAGGATCTGATGGCGCAGGGG
>group_299_7 32 12 0 0 sg=32 px=0 gx=0
AGGTTGGGAAGCCCTGCAAAGTAAACTGGATGGCTTTCTCGCCGCCAAGGATCTGATGGC
>group_299_8 32 12 0 0 sg=32 px=0 gx=0
GGGAAGCCCTGCAAAGTAAACTGGATGGCTTTCTCGCCGCCAAGGATCTGATGGCGCAGG
>group_299_9 32 12 0 0 sg=32 px=0 gx=0
ATCAGATCCTTGGCGGCGAGAAAGCCATCCAGTTTACTTTGCAGGGCTTCCCAACCTTAC
>group_300_0 322 6 0 0 sg=322 px=0 gx=0
TGTTACATTGCACAAGATAAAAATATATCATCATGATCAGTCCTGCTCCTCGGCCACGAA
>group_300_1 322 6 0 0 sg=322 px=0 gx=0
GCGCTTTTGAAGCTGATGTGCTTAAAAACTTACTCAATGGAATAATTCTAGATAATTCGG
>group_300_2 322 6 0 0 sg=322 px=0 gx=0
AAATATATCATCATGATCAGTCCTGCTCCTCGGCCACGAAGTGCACGCAGTTGCCGGCCG
>group_300_3 322 6 0 0 sg=322 px=0 gx=0
AAAATCCCTTAACGTGAGTTACGCGTCGAAGCCGAAATCCATTGCTGTTGACAAAGGGAA
>group_300_4 322 6 0 0 sg=322 px=0 gx=0
AGATAAGCCGAATTATCTAGAATTATTCCATTGAGTAAGTTTTTAAGCACATCAGCTTCA
>group_300_5 322 6 0 0 sg=322 px=0 gx=0
ATTTTTATCTTGTGCAATGTAACATCAGAGATAAGCCGAATTATCTAGAATTATTCCATT
>group_300_6 322 6 0 0 sg=322 px=0 gx=0
CGAGGAGCAGGACTGATCATGATGATATATTTTTATCTTGTGCAATGTAACATCAGAGAT
>group_300_7 322 6 0 0 sg=322 px=0 gx=0
GAGTTACGCGTCGAAGCCGAAATCCATTGCTGTTGACAAAGGGAATCAGGGGATCTTGAA
>group_300_8 322 6 0 0 sg=322 px=0 gx=0
CAATGGATTTCGGCTTCGACGCGTAACTCACGTTAAGGGATTTTGGTCATGATCAGCACG
>group_300_9 322 6 0 0 sg=322 px=0 gx=0
AAAACTTACTCAATGGAATAATTCTAGATAATTCGGCTTATCTCTGATGTTACATTGCAC
>group_302_0 102 12 0 0 sg=102 px=0 gx=0
GCTTTTGCAAAAAGCTTCACGCTGCCGCAAGCACTCAGGGCGCAAGGGCTGCTAAAGGAA
>group_302_1 102 12 0 0 sg=102 px=0 gx=0
GTGAAGCTTTTTGCAAAAGCCTAGGCCTCCAAAAAAGCCTCCTCACTACTTCTGGAATAG
>group_302_2 102 12 0 0 sg=102 px=0 gx=0
CGGCAGCGTGAAGCTTTTTGCAAAAGCCTAGGCCTCCAAAAAAGCCTCCTCACTACTTCT
>group_302_3 102 12 0 0 sg=102 px=0 gx=0
AGCGTGAAGCTTTTTGCAAAAGCCTAGGCCTCCAAAAAAGCCTCCTCACTACTTCTGGAA
>group_302_4 102 12 0 0 sg=102 px=0 gx=0
GGCCTAGGCTTTTGCAAAAAGCTTCACGCTGCCGCAAGCACTCAGGGCGCAAGGGCTGCT
>group_302_5 102 12 0 0 sg=102 px=0 gx=0
GCAGCGTGAAGCTTTTTGCAAAAGCCTAGGCCTCCAAAAAAGCCTCCTCACTACTTCTGG
>group_302_6 102 12 0 0 sg=102 px=0 gx=0
AAAAGCTTCACGCTGCCGCAAGCACTCAGGGCGCAAGGGCTGCTAAAGGAAGCGGAACAC
>group_302_7 102 12 0 0 sg=102 px=0 gx=0
AGCCCTTGCGCCCTGAGTGCTTGCGGCAGCGTGAAGCTTTTTGCAAAAGCCTAGGCCTCC
>group_302_8 102 12 0 0 sg=102 px=0 gx=0
AGGAGGCTTTTTTGGAGGCCTAGGCTTTTGCAAAAAGCTTCACGCTGCCGCAAGCACTCA
>group_302_9 102 12 0 0 sg=102 px=0 gx=0
CCTGAGTGCTTGCGGCAGCGTGAAGCTTTTTGCAAAAGCCTAGGCCTCCAAAAAAGCCTC
>group_303_0 2 13 0 0 sg=2 px=0 gx=0
CACTGCATTCTAGTTGTGGTTTGTCCAAACTCATCAATGTATCTTATCATGTCTGGATCG
>group_303_1 2 13 0 0 sg=2 px=0 gx=0
CGATCCAGACATGATAAGATACATTGATGAGTTTGGACAAACCACAACTAGAATGCAGTG
>group_306_0 188 2 0 0 sg=188 px=0 gx=0
TTTTCATTAGTCCATTACCTGGTATATTATAAAAGCCAGTCATTAGGCCTATCTGACAAT
>group_306_1 188 2 0 0 sg=188 px=0 gx=0
CTTCCAATTGTCTAAATCAATTTTATTAAAGTTCATTTGATATGCCTCCGAATTGGTTAC
>group_306_2 188 2 0 0 sg=188 px=0 gx=0
AATCAAAATAGTGAGGTAACCAATTCGGAGGCATATCAAATGAACTTTAATAAAATTGAT
>group_306_3 188 2 0 0 sg=188 px=0 gx=0
CAGGAATTGTCAGATAGGCCTAATGACTGGCTTTTATAATATACCAGGTAATGGACTAAT
>group_306_4 188 2 0 0 sg=188 px=0 gx=0
GCTTTTATAATATACCAGGTAATGGACTAATGAAAATGTAAATTTAACTATAAACTATTT
>group_306_5 188 2 0 0 sg=188 px=0 gx=0
ATGAACTCTATTCAGGAATTGTCAGATAGGCCTAATGACTGGCTTTTATAATATACCAGG
>group_306_6 188 2 0 0 sg=188 px=0 gx=0
GTTAAATTTACATTTTCATTAGTCCATTACCTGGTATATTATAAAAGCCAGTCATTAGGC
>group_306_7 188 2 0 0 sg=188 px=0 gx=0
CTTTTATAATATACCAGGTAATGGACTAATGAAAATGTAAATTTAACTATAAACTATTTA
>group_306_8 188 2 0 0 sg=188 px=0 gx=0
ATTTTCATTAGTCCATTACCTGGTATATTATAAAAGCCAGTCATTAGGCCTATCTGACAA
>group_306_9 188 2 0 0 sg=188 px=0 gx=0
TACCTGGTATATTATAAAAGCCAGTCATTAGGCCTATCTGACAATTCCTGAATAGAGTTC
>group_308_0 12 6 0 0 sg=12 px=0 gx=0
TTAAGCAGAAGGCCATCCTGACGGATGGCCTTTTTGCGTTTCTACAAACTCTTCCTGTCT
>group_308_1 12 6 0 0 sg=12 px=0 gx=0
GCCATCCGTCAGGATGGCCTTCTGCTTAATTTGATGCCTGGCAGTTTATGGCGGGCGACG
>group_308_2 12 6 0 0 sg=12 px=0 gx=0
GTCGCCCGCCATAAACTGCCAGGCATCAAATTAAGCAGAAGGCCATCCTGACGGATGGCC
>group_308_3 12 6 0 0 sg=12 px=0 gx=0
AGGCCATCCGTCAGGATGGCCTTCTGCTTAATTTGATGCCTGGCAGTTTATGGCGGGCGA
>group_308_4 12 6 0 0 sg=12 px=0 gx=0
AGACAGGAAGAGTTTGTAGAAACGCAAAAAGGCCATCCGTCAGGATGGCCTTCTGCTTAA
>group_308_5 12 6 0 0 sg=12 px=0 gx=0
TCGCCCGCCATAAACTGCCAGGCATCAAATTAAGCAGAAGGCCATCCTGACGGATGGCCT
>group_308_6 12 6 0 0 sg=12 px=0 gx=0
GGCCATCCGTCAGGATGGCCTTCTGCTTAATTTGATGCCTGGCAGTTTATGGCGGGCGAC
>group_308_7 12 6 0 0 sg=12 px=0 gx=0
TAAGCAGAAGGCCATCCTGACGGATGGCCTTTTTGCGTTTCTACAAACTCTTCCTGTCTA
>group_308_8 12 6 0 0 sg=12 px=0 gx=0
CGTCGCCCGCCATAAACTGCCAGGCATCAAATTAAGCAGAAGGCCATCCTGACGGATGGC
>group_308_9 12 6 0 0 sg=12 px=0 gx=0
CTAGACAGGAAGAGTTTGTAGAAACGCAAAAAGGCCATCCGTCAGGATGGCCTTCTGCTT
>group_312_0 4 5 0 0 sg=4 px=0 gx=0
CATTATTTGTAGAGCTCATCCATGCCATGTGTAATCCCAGCAGCAGTTACAAACTCAAGA
>group_312_1 4 5 0 0 sg=4 px=0 gx=0
CTTGAGTTTGTAACTGCTGCTGGGATTACACATGGCATGGATGAGCTCTACAAATAATGA
>group_312_2 4 5 0 0 sg=4 px=0 gx=0
TCATTATTTGTAGAGCTCATCCATGCCATGTGTAATCCCAGCAGCAGTTACAAACTCAAG
>group_312_3 4 5 0 0 sg=4 px=0 gx=0
TCTTGAGTTTGTAACTGCTGCTGGGATTACACATGGCATGGATGAGCTCTACAAATAATG
>group_313_0 8 16 0 0 sg=8 px=0 gx=0
CGATAAGCTAGCTTTAATGCGGTAGTTTATCACAGTTAAATTGCTAACGCAGTCAGGCAC
>group_313_1 8 16 0 0 sg=8 px=0 gx=0
GGTGCCTGACTGCGTTAGCAATTTAACTGTGATAAACTACCGCATTAAAGCTAGCTTATC
>group_313_2 8 16 0 0 sg=8 px=0 gx=0
GATAAGCTAGCTTTAATGCGGTAGTTTATCACAGTTAAATTGCTAACGCAGTCAGGCACC
>group_313_3 8 16 0 0 sg=8 px=0 gx=0
ACGGTGCCTGACTGCGTTAGCAATTTAACTGTGATAAACTACCGCATTAAAGCTAGCTTA
>group_313_4 8 16 0 0 sg=8 px=0 gx=0
CGGTGCCTGACTGCGTTAGCAATTTAACTGTGATAAACTACCGCATTAAAGCTAGCTTAT
>group_313_5 8 16 0 0 sg=8 px=0 gx=0
TAAGCTAGCTTTAATGCGGTAGTTTATCACAGTTAAATTGCTAACGCAGTCAGGCACCGT
>group_313_6 8 16 0 0 sg=8 px=0 gx=0
GTGCCTGACTGCGTTAGCAATTTAACTGTGATAAACTACCGCATTAAAGCTAGCTTATCG
>group_313_7 8 16 0 0 sg=8 px=0 gx=0
ATAAGCTAGCTTTAATGCGGTAGTTTATCACAGTTAAATTGCTAACGCAGTCAGGCACCG
>group_314_0 28 2 0 0 sg=28 px=0 gx=0
GATATACATATGGCTAGCATGACTGGTGGACAGCAAATGGGTCGGATCCGAATTCGAGCT
>group_314_1 28 2 0 0 sg=28 px=0 gx=0
AAGAAGGAGATATACATATGGCTAGCATGACTGGTGGACAGCAAATGGGTCGGATCCGAA
>group_314_2 28 2 0 0 sg=28 px=0 gx=0
GGAGATATACATATGGCTAGCATGACTGGTGGACAGCAAATGGGTCGGATCCGAATTCGA
>group_314_3 28 2 0 0 sg=28 px=0 gx=0
TCGAATTCGGATCCGACCCATTTGCTGTCCACCAGTCATGCTAGCCATATGTATATCTCC
>group_314_4 28 2 0 0 sg=28 px=0 gx=0
AGCTCGAATTCGGATCCGACCCATTTGCTGTCCACCAGTCATGCTAGCCATATGTATATC
>group_314_5 28 2 0 0 sg=28 px=0 gx=0
ACATATGGCTAGCATGACTGGTGGACAGCAAATGGGTCGGATCCGAATTCGAGCTCCGTC
>group_314_6 28 2 0 0 sg=28 px=0 gx=0
GAGATATACATATGGCTAGCATGACTGGTGGACAGCAAATGGGTCGGATCCGAATTCGAG
>group_314_7 28 2 0 0 sg=28 px=0 gx=0
AAGGAGATATACATATGGCTAGCATGACTGGTGGACAGCAAATGGGTCGGATCCGAATTC
>group_314_8 28 2 0 0 sg=28 px=0 gx=0
ATATACATATGGCTAGCATGACTGGTGGACAGCAAATGGGTCGGATCCGAATTCGAGCTC
>group_314_9 28 2 0 0 sg=28 px=0 gx=0
AGAAGGAGATATACATATGGCTAGCATGACTGGTGGACAGCAAATGGGTCGGATCCGAAT
>group_315_0 2 13 0 0 sg=2 px=0 gx=0
CCGGGAGCTGCATGTGTCAGAGGTTTTCACCGTCATCACCGAAACGCGCGAGGCAGCTGT
>group_315_1 2 13 0 0 sg=2 px=0 gx=0
ACAGCTGCCTCGCGCGTTTCGGTGATGACGGTGAAAACCTCTGACACATGCAGCTCCCGG
>group_316_0 20 3 0 0 sg=20 px=0 gx=0
CCTGCAGGTCGACTCTAGAGGATCCCCGGGTACCGGTCGCCACCATGGTGAGCAAGGGCG
>group_316_1 20 3 0 0 sg=20 px=0 gx=0
CTTGCTCACCATGGTGGCGACCGGTACCCGGGGATCCTCTAGAGTCGACCTGCAGGCATG
>group_316_2 20 3 0 0 sg=20 px=0 gx=0
CGCCCTTGCTCACCATGGTGGCGACCGGTACCCGGGGATCCTCTAGAGTCGACCTGCAGG
>group_316_3 20 3 0 0 sg=20 px=0 gx=0
GCTTGCATGCCTGCAGGTCGACTCTAGAGGATCCCCGGGTACCGGTCGCCACCATGGTGA
>group_316_4 20 3 0 0 sg=20 px=0 gx=0
TTGCTCACCATGGTGGCGACCGGTACCCGGGGATCCTCTAGAGTCGACCTGCAGGCATGC
>group_316_5 20 3 0 0 sg=20 px=0 gx=0
CCCTTGCTCACCATGGTGGCGACCGGTACCCGGGGATCCTCTAGAGTCGACCTGCAGGCA
>group_316_6 20 3 0 0 sg=20 px=0 gx=0
GCATGCCTGCAGGTCGACTCTAGAGGATCCCCGGGTACCGGTCGCCACCATGGTGAGCAA
>group_316_7 20 3 0 0 sg=20 px=0 gx=0
TGCATGCCTGCAGGTCGACTCTAGAGGATCCCCGGGTACCGGTCGCCACCATGGTGAGCA
>group_316_8 20 3 0 0 sg=20 px=0 gx=0
CCTTGCTCACCATGGTGGCGACCGGTACCCGGGGATCCTCTAGAGTCGACCTGCAGGCAT
>group_316_9 20 3 0 0 sg=20 px=0 gx=0
CTCACCATGGTGGCGACCGGTACCCGGGGATCCTCTAGAGTCGACCTGCAGGCATGCAAG
>group_317_0 10 0 0 0 sg=10 px=0 gx=0
CGACGGATCCCCGATCGTTCAAACATTTGGCAATAAAGTTTCTTAAGATTGAATCCTGTT
>group_317_1 10 0 0 0 sg=10 px=0 gx=0
CAACAGGATTCAATCTTAAGAAACTTTATTGCCAAATGTTTGAACGATCGGGGATCCGTC
>group_317_2 10 0 0 0 sg=10 px=0 gx=0
CGGATCCCCGATCGTTCAAACATTTGGCAATAAAGTTTCTTAAGATTGAATCCTGTTGCC
>group_317_3 10 0 0 0 sg=10 px=0 gx=0
GGCAACAGGATTCAATCTTAAGAAACTTTATTGCCAAATGTTTGAACGATCGGGGATCCG
>group_317_4 10 0 0 0 sg=10 px=0 gx=0
ACGGATCCCCGATCGTTCAAACATTTGGCAATAAAGTTTCTTAAGATTGAATCCTGTTGC
>group_317_5 10 0 0 0 sg=10 px=0 gx=0
GACGGATCCCCGATCGTTCAAACATTTGGCAATAAAGTTTCTTAAGATTGAATCCTGTTG
>group_317_6 10 0 0 0 sg=10 px=0 gx=0
ACAGGATTCAATCTTAAGAAACTTTATTGCCAAATGTTTGAACGATCGGGGATCCGTCGA
>group_317_7 10 0 0 0 sg=10 px=0 gx=0
GCAACAGGATTCAATCTTAAGAAACTTTATTGCCAAATGTTTGAACGATCGGGGATCCGT
>group_317_8 10 0 0 0 sg=10 px=0 gx=0
TCGACGGATCCCCGATCGTTCAAACATTTGGCAATAAAGTTTCTTAAGATTGAATCCTGT
>group_317_9 10 0 0 0 sg=10 px=0 gx=0
AACAGGATTCAATCTTAAGAAACTTTATTGCCAAATGTTTGAACGATCGGGGATCCGTCG
>group_318_0 74 7 0 0 sg=74 px=0 gx=0
AACCAGGCAAAGCGCCATTCGCCATTCAGGCTACGCAACTGTTGGGAAGGGCGATCGGTG
>group_318_1 74 7 0 0 sg=74 px=0 gx=0
GGCCCGCACCGATCGCCCTTCCCAACAGTTGCGTAGCCTGAATGGCGAATGGCGCTTTGC
>group_318_2 74 7 0 0 sg=74 px=0 gx=0
TTCCCAACAGTTGCGTAGCCTGAATGGCGAATGGCGCTTTGCCTGGTTTCCGGCACCAGA
>group_318_3 74 7 0 0 sg=74 px=0 gx=0
CGTAGCCTGAATGGCGAATGGCGCTTTGCCTGGTTTCCGGCACCAGAAGCGGTGCCGGAA
>group_318_4 74 7 0 0 sg=74 px=0 gx=0
TTCCGGCACCGCTTCTGGTGCCGGAAACCAGGCAAAGCGCCATTCGCCATTCAGGCTACG
>group_318_5 74 7 0 0 sg=74 px=0 gx=0
GAGGCCCGCACCGATCGCCCTTCCCAACAGTTGCGTAGCCTGAATGGCGAATGGCGCTTT
>group_318_6 74 7 0 0 sg=74 px=0 gx=0
GGCAAAGCGCCATTCGCCATTCAGGCTACGCAACTGTTGGGAAGGGCGATCGGTGCGGGC
>group_318_7 74 7 0 0 sg=74 px=0 gx=0
CTGGTGCCGGAAACCAGGCAAAGCGCCATTCGCCATTCAGGCTACGCAACTGTTGGGAAG
>group_318_8 74 7 0 0 sg=74 px=0 gx=0
CGCACCGATCGCCCTTCCCAACAGTTGCGTAGCCTGAATGGCGAATGGCGCTTTGCCTGG
>group_318_9 74 7 0 0 sg=74 px=0 gx=0
GATCGCCCTTCCCAACAGTTGCGTAGCCTGAATGGCGAATGGCGCTTTGCCTGGTTTCCG
>group_319_0 2 19 0 0 sg=2 px=0 gx=0
CGATTAAGTTGGGTAACGCCAGGGTTTTCCCAGTCACGACGTTGTAAAACGACGGGATCC
>group_319_1 2 19 0 0 sg=2 px=0 gx=0
GGATCCCGTCGTTTTACAACGTCGTGACTGGGAAAACCCTGGCGTTACCCAACTTAATCG
>group_320_0 4 36 0 0 sg=4 px=0 gx=0
ATCAGCTTCACGCTGCCGCAAGCACTCAGGGCGCAAGGGCTGCTAAAGGAAGCGGAACAC
>group_320_1 4 36 0 0 sg=4 px=0 gx=0
GTGTTCCGCTTCCTTTAGCAGCCCTTGCGCCCTGAGTGCTTGCGGCAGCGTGAAGCTGAT
>group_320_2 4 36 0 0 sg=4 px=0 gx=0
GATCAGCTTCACGCTGCCGCAAGCACTCAGGGCGCAAGGGCTGCTAAAGGAAGCGGAACA
>group_320_3 4 36 0 0 sg=4 px=0 gx=0
TGTTCCGCTTCCTTTAGCAGCCCTTGCGCCCTGAGTGCTTGCGGCAGCGTGAAGCTGATC
>group_322_0 194 2 0 0 sg=194 px=0 gx=0
GTGGAGAGAGTGCTGAAGAACGAGCAGAGATCTACAAGTTTGTACAAAAAAGCTGAACGA
>group_322_1 194 2 0 0 sg=194 px=0 gx=0
ATTTATATCATTTTACGTTTCTCGTTCAGCTTTTTTGTACAAACTTGTAGATCTCTGCTC
>group_322_2 194 2 0 0 sg=194 px=0 gx=0
GAGCAGAGATCTACAAGTTTGTACAAAAAAGCTGAACGAGAAACGTAAAATGATATAAAT
>group_322_3 194 2 0 0 sg=194 px=0 gx=0
ATAGGCCTAGGCCATGGCTTCGAAGGTGTACGACCCCGAGCAGAGGAAGAGGATGATCAC
>group_322_4 194 2 0 0 sg=194 px=0 gx=0
GATGGGCAAGTACATCAAGAGCTTCGTGGAGAGAGTGCTGAAGAACGAGCAGAGATCTAC
>group_322_5 194 2 0 0 sg=194 px=0 gx=0
GCCATGGCTTCGAAGGTGTACGACCCCGAGCAGAGGAAGAGGATGATCACCGGCCCCCAG
>group_322_6 194 2 0 0 sg=194 px=0 gx=0
TTTACGTTTCTCGTTCAGCTTTTTTGTACAAACTTGTAGATCTCTGCTCGTTCTTCAGCA
>group_322_7 194 2 0 0 sg=194 px=0 gx=0
TTATATCATTTTACGTTTCTCGTTCAGCTTTTTTGTACAAACTTGTAGATCTCTGCTCGT
>group_322_8 194 2 0 0 sg=194 px=0 gx=0
CGGTGATCATCCTCTTCCTCTGCTCGGGGTCGTACACCTTCGAAGCCATGGCCTAGGCCT
>group_322_9 194 2 0 0 sg=194 px=0 gx=0
TTACGAACGATAGGCCTAGGCCATGGCTTCGAAGGTGTACGACCCCGAGCAGAGGAAGAG
>group_323_0 2 5 0 0 sg=2 px=0 gx=0
CGGGGGATCCACTAGTTCTAGAGCGGCCGCCACCGCGGTGGAGCTCGAATTGACGCGTCG
>group_323_1 2 5 0 0 sg=2 px=0 gx=0
CGACGCGTCAATTCGAGCTCCACCGCGGTGGCGGCCGCTCTAGAACTAGTGGATCCCCCG
>group_325_0 246 32 0 0 sg=246 px=0 gx=0
TATGTTACTAGATCGGGAATTAATAGAAATAGGCGCGCCTAATTCAGCCTAATGTGAGTT
>group_325_1 246 32 0 0 sg=246 px=0 gx=0
CGCGCGGTGTCATCTATGTTACTAGATCGGGAATTAATAGAAATAGGCGCGCCTAATTCA
>group_325_2 246 32 0 0 sg=246 px=0 gx=0
GACGTTTTTAATGTACTGAATTAACGCCGAATTAGGCTGAATTTATTTCTATTAATCTCG
>group_325_3 246 32 0 0 sg=246 px=0 gx=0
TTTTTAATGTACTGAATTAACGCCGAATTAGGCTGAATTTATTTCTATTAATCTCGACGG
>group_325_4 246 32 0 0 sg=246 px=0 gx=0
ATTAACGCCGAATTAGGCTGAATTTATTTCTATTAATCTCGACGGATCAGCTTCACGCTG
>group_325_5 246 32 0 0 sg=246 px=0 gx=0
TTTCTATTAATCTCGACGGATCAGCTTCACGCTGCCGCAAGCACTCAGGGCGCAAGGGCT
>group_325_6 246 32 0 0 sg=246 px=0 gx=0
CCGAATTAGGCTGAATTTATTTCTATTAATCTCGACGGATCAGCTTCACGCTGCCGCAAG
>group_325_7 246 32 0 0 sg=246 px=0 gx=0
CAAACTAGGATAAATTATCGCGCGCGGTGTCATCTATGTTACTAGATCGGGAATTAATAG
>group_325_8 246 32 0 0 sg=246 px=0 gx=0
AATTATCGCGCGCGGTGTCATCTATGTTACTAGATCGGGAATTAATAGAAATAGGCGCGC
>group_325_9 246 32 0 0 sg=246 px=0 gx=0
CTGGGGTGCCTAATGAGTGAGCTAACTCACATTAGGCTGAATTAGGCGCGCCTATTTCTA
>group_326_0 120 8 0 0 sg=120 px=0 gx=0
GAGGGCTATTGAGACTTTTCAACAAAGGGTAATATCGGGAAACCTCCTCGGATTCCATTG
>group_326_1 120 8 0 0 sg=120 px=0 gx=0
GAAGACCAGAGGGCTATTGAGACTTTTCAACAAAGGGTAATATCGGGAAACCTCCTCGGA
>group_326_2 120 8 0 0 sg=120 px=0 gx=0
GGAATCCGAGGAGGTTTCCCGATATTACCCTTTGTTGAAAAGTCTCAATAGCCCTCTGGT
>group_326_3 120 8 0 0 sg=120 px=0 gx=0
TGAAAAGTCTCAATAGCCCTCTGGTCTTCTGAGACTGTATCTTTGATATTCTTGGAGTAG
>group_326_4 120 8 0 0 sg=120 px=0 gx=0
TCAGAAGACCAGAGGGCTATTGAGACTTTTCAACAAAGGGTAATATCGGGAAACCTCCTC
>group_326_5 120 8 0 0 sg=120 px=0 gx=0
TTACCCTTTGTTGAAAAGTCTCAATAGCCCTCTGGTCTTCTGAGACTGTATCTTTGATAT
>group_326_6 120 8 0 0 sg=120 px=0 gx=0
CTCCAAGAATATCAAAGATACAGTCTCAGAAGACCAGAGGGCTATTGAGACTTTTCAACA
>group_326_7 120 8 0 0 sg=120 px=0 gx=0
TCAAAGATACAGTCTCAGAAGACCAGAGGGCTATTGAGACTTTTCAACAAAGGGTAATAT
>group_326_8 120 8 0 0 sg=120 px=0 gx=0
TCCGAGGAGGTTTCCCGATATTACCCTTTGTTGAAAAGTCTCAATAGCCCTCTGGTCTTC
>group_326_9 120 8 0 0 sg=120 px=0 gx=0
CCCTTTGTTGAAAAGTCTCAATAGCCCTCTGGTCTTCTGAGACTGTATCTTTGATATTCT
>group_327_0 3488 0 0 2906 sg=582 px=0 gx=2906
AAGAAAATGCCGATGGCGGCCGCGGCCGGCCTTTAAAAGGATCTAGGTGAAGATCCTTTT
>group_327_1 3488 0 0 2906 sg=582 px=0 gx=2906
AAAAAAATGAAAAATATCAAGTTTCTGAATTTGATTCGTCCACAATTAAAAATATCTCTT
>group_327_2 3488 0 0 2906 sg=582 px=0 gx=2906
TGATGGGTTAAAAAGGATCGGCGGCCGCTCGATTTAAATCTCGAGAGGCCTGACGTCGGG
>group_327_3 3488 0 0 2906 sg=582 px=0 gx=2906
GAGGATCCCAATTGTTAATTAACGCAGAAGAGCATCGATGTCGACGAATTCAATCTTACG
>group_327_4 3488 0 0 2906 sg=582 px=0 gx=2906
TATATGTGATGGGTTAAAAAGGATCGGCGGCCGCTCGATTTAAATCTCGAGAGGCCTGAC
>group_327_5 3488 0 0 2906 sg=582 px=0 gx=2906
AATTTGATTCGTCCACAATTAAAAATATCTCTTCTGCAAAAGGCCTGGACGTTTGGGACA
>group_327_6 3488 0 0 2906 sg=582 px=0 gx=2906
CGTTCCGCAGGCCGTAAGATTGAATTCGTCGACATCGATGCTCTTCTGCGTTAATTAACA
>group_327_7 3488 0 0 2906 sg=582 px=0 gx=2906
GGAAGCTCGGCGCAAACGTTGATTGTTTGTCTGCGTAGAATCCTCTGTTTGTCATATAGC
>group_327_8 3488 0 0 2906 sg=582 px=0 gx=2906
ACACTGTTCGTTTCTTTGCTTCCCCACGTTCCGCAGGCCGTAAGATTGAATTCGTCGACA
>group_327_9 3488 0 0 2906 sg=582 px=0 gx=2906
AATTGTGGACGAATCAAATTCAGAAACTTGATATTTTTCATTTTTTTGCTGTTCAGGGAT
>group_328_0 2 4 0 0 sg=2 px=0 gx=0
TCTGGTCCCCCGGGGCAGCGCGGGTTCTGGTACGATTGATGACGACGACAAGAGTCCGGG
>group_328_1 2 4 0 0 sg=2 px=0 gx=0
CCCGGACTCTTGTCGTCGTCATCAATCGTACCAGAACCCGCGCTGCCCCGGGGGACCAGA
>group_330_0 12 0 0 0 sg=12 px=0 gx=0
AGCACCGGAACGGCACTGGTCAACTTGGCCATGACGCCATTAGCTCCGCTGATCCCTAGG
>group_330_1 12 0 0 0 sg=12 px=0 gx=0
GGGATCAGCGGAGCTAATGGCGTCATGGCCAAGTTGACCAGTGCCGTTCCGGTGCTCACC
>group_330_2 12 0 0 0 sg=12 px=0 gx=0
GAGCACCGGAACGGCACTGGTCAACTTGGCCATGACGCCATTAGCTCCGCTGATCCCTAG
>group_330_3 12 0 0 0 sg=12 px=0 gx=0
TAGGGATCAGCGGAGCTAATGGCGTCATGGCCAAGTTGACCAGTGCCGTTCCGGTGCTCA
>group_330_4 12 0 0 0 sg=12 px=0 gx=0
TGAGCACCGGAACGGCACTGGTCAACTTGGCCATGACGCCATTAGCTCCGCTGATCCCTA
>group_330_5 12 0 0 0 sg=12 px=0 gx=0
CGGTGAGCACCGGAACGGCACTGGTCAACTTGGCCATGACGCCATTAGCTCCGCTGATCC
>group_330_6 12 0 0 0 sg=12 px=0 gx=0
CCTAGGGATCAGCGGAGCTAATGGCGTCATGGCCAAGTTGACCAGTGCCGTTCCGGTGCT
>group_330_7 12 0 0 0 sg=12 px=0 gx=0
GTGAGCACCGGAACGGCACTGGTCAACTTGGCCATGACGCCATTAGCTCCGCTGATCCCT
>group_330_8 12 0 0 0 sg=12 px=0 gx=0
CTAGGGATCAGCGGAGCTAATGGCGTCATGGCCAAGTTGACCAGTGCCGTTCCGGTGCTC
>group_330_9 12 0 0 0 sg=12 px=0 gx=0
AGGGATCAGCGGAGCTAATGGCGTCATGGCCAAGTTGACCAGTGCCGTTCCGGTGCTCAC
>group_332_0 124 3 0 0 sg=124 px=0 gx=0
CATCAATGTATCTTATCATGTCTGGATCTGAACCATGGAGCGGAGAATGGGCGGAACTGG
>group_332_1 124 3 0 0 sg=124 px=0 gx=0
GGATCTGAACCATGGAGCGGAGAATGGGCGGAACTGGGCGGAGTTAGGGGCGGGATGGGC
>group_332_2 124 3 0 0 sg=124 px=0 gx=0
TCCGCTCCATGGTTCAGATCCAGACATGATAAGATACATTGATGAGTTTGGACAAACCAC
>group_332_3 124 3 0 0 sg=124 px=0 gx=0
TGGATCTGAACCATGGAGCGGAGAATGGGCGGAACTGGGCGGAGTTAGGGGCGGGATGGG
>group_332_4 124 3 0 0 sg=124 px=0 gx=0
ATTCTAGTTGTGGTTTGTCCAAACTCATCAATGTATCTTATCATGTCTGGATCTGAACCA
>group_332_5 124 3 0 0 sg=124 px=0 gx=0
CGCCCATTCTCCGCTCCATGGTTCAGATCCAGACATGATAAGATACATTGATGAGTTTGG
>group_332_6 124 3 0 0 sg=124 px=0 gx=0
GCATTCTAGTTGTGGTTTGTCCAAACTCATCAATGTATCTTATCATGTCTGGATCTGAAC
>group_332_7 124 3 0 0 sg=124 px=0 gx=0
GCCCATCCCGCCCCTAACTCCGCCCAGTTCCGCCCATTCTCCGCTCCATGGTTCAGATCC
>group_332_8 124 3 0 0 sg=124 px=0 gx=0
GTGGTTTGTCCAAACTCATCAATGTATCTTATCATGTCTGGATCTGAACCATGGAGCGGA
>group_332_9 124 3 0 0 sg=124 px=0 gx=0
TTGTCCAAACTCATCAATGTATCTTATCATGTCTGGATCTGAACCATGGAGCGGAGAATG
>group_334_0 8 2 0 0 sg=8 px=0 gx=0
GGTATATCCAGTGATTTTTTTCTCCATTTTAGCTTCCTTAGCTCCTGAAAATCTCGGATC
>group_334_1 8 2 0 0 sg=8 px=0 gx=0
GGTGGTATATCCAGTGATTTTTTTCTCCATTTTAGCTTCCTTAGCTCCTGAAAATCTCGG
>group_334_2 8 2 0 0 sg=8 px=0 gx=0
GTGGTATATCCAGTGATTTTTTTCTCCATTTTAGCTTCCTTAGCTCCTGAAAATCTCGGA
>group_334_3 8 2 0 0 sg=8 px=0 gx=0
ATCCGAGATTTTCAGGAGCTAAGGAAGCTAAAATGGAGAAAAAAATCACTGGATATACCA
>group_334_4 8 2 0 0 sg=8 px=0 gx=0
CCGAGATTTTCAGGAGCTAAGGAAGCTAAAATGGAGAAAAAAATCACTGGATATACCACC
>group_334_5 8 2 0 0 sg=8 px=0 gx=0
TCCGAGATTTTCAGGAGCTAAGGAAGCTAAAATGGAGAAAAAAATCACTGGATATACCAC
>group_334_6 8 2 0 0 sg=8 px=0 gx=0
TGGTATATCCAGTGATTTTTTTCTCCATTTTAGCTTCCTTAGCTCCTGAAAATCTCGGAT
>group_334_7 8 2 0 0 sg=8 px=0 gx=0
GATCCGAGATTTTCAGGAGCTAAGGAAGCTAAAATGGAGAAAAAAATCACTGGATATACC
>group_337_0 342 2 0 2 sg=340 px=0 gx=2
GCTGCGTATATCGCTTGCTGATTACGTGCAGCTTTCCCTTCAGGCGTACGCATGACCGGC
>group_337_1 342 2 0 2 sg=340 px=0 gx=2
AACAACAGCATAAATAACCCCGCTCTTACACATTCCAGCCCTGAAAATTGTTATCTAAGG
>group_337_2 342 2 0 2 sg=340 px=0 gx=2
GAACCATATGTAAGTATTTCCTTAGATAACAATTTTCAGGGCTGGAATGTGTAAGAGCGG
>group_337_3 342 2 0 2 sg=340 px=0 gx=2
AGCTCGATCAGGCAGCAGCTGAACCAACTCGCGAGGGGATCGAGCCCGGGGTGGGCGAAG
>group_337_4 342 2 0 2 sg=340 px=0 gx=2
CGAGTTGGTTCAGCTGCTGCCTGATCGAGCTGGATACTTCCCGTCCGCCAGGGGGACATG
>group_337_5 342 2 0 2 sg=340 px=0 gx=2
CCCCCTGGCGGACGGGAAGTATCCAGCTCGATCAGGCAGCAGCTGAACCAACTCGCGAGG
>group_337_6 342 2 0 2 sg=340 px=0 gx=2
TATGTAAGTATTTCCTTAGATAACAATTTTCAGGGCTGGAATGTGTAAGAGCGGGGTTAT
>group_337_7 342 2 0 2 sg=340 px=0 gx=2
AGCCTCGTTGCGTTTGTTTGCACGAACCATATGTAAGTATTTCCTTAGATAACAATTTTC
>group_337_8 342 2 0 2 sg=340 px=0 gx=2
CCTTCAGGCGTACGCATGACCGGCGGCGGATTTGGCGGCTGTATCGTCGCGCTGATCCCG
>group_337_9 342 2 0 2 sg=340 px=0 gx=2
TAAGTATTTCCTTAGATAACAATTTTCAGGGCTGGAATGTGTAAGAGCGGGGTTATTTAT
>group_340_0 2 4 0 0 sg=2 px=0 gx=0
TGAGCTCCCATGTGAGCGAGTAACAACCCGTCGGATTCTCCGTGGGAACAAACGGCGGAT
>group_340_1 2 4 0 0 sg=2 px=0 gx=0
ATCCGCCGTTTGTTCCCACGGAGAATCCGACGGGTTGTTACTCGCTCACATGGGAGCTCA
>group_342_0 80 13 0 0 sg=80 px=0 gx=0
AAACTGCCAGGCATCAAACTAAGCAGAAGGCCATCCTGACGGATGGCCTTTTTGCGTTTC
>group_342_1 80 13 0 0 sg=80 px=0 gx=0
GGCCATCCGTCAGGATGGCCTTCTGCTTAGTTTGATGCCTGGCAGTTTATGGCGGGCGTC
>group_342_2 80 13 0 0 sg=80 px=0 gx=0
AAGAGTTTGTAGAAACGCAAAAAGGCCATCCGTCAGGATGGCCTTCTGCTTAGTTTGATG
>group_342_3 80 13 0 0 sg=80 px=0 gx=0
AAGGCCATCCGTCAGGATGGCCTTCTGCTTAGTTTGATGCCTGGCAGTTTATGGCGGGCG
>group_342_4 80 13 0 0 sg=80 px=0 gx=0
ATCAAACTAAGCAGAAGGCCATCCTGACGGATGGCCTTTTTGCGTTTCTACAAACTCTTC
>group_342_5 80 13 0 0 sg=80 px=0 gx=0
AGTTTGTAGAAACGCAAAAAGGCCATCCGTCAGGATGGCCTTCTGCTTAGTTTGATGCCT
>group_342_6 80 13 0 0 sg=80 px=0 gx=0
GGCGGGCAGGACGCCCGCCATAAACTGCCAGGCATCAAACTAAGCAGAAGGCCATCCTGA
>group_342_7 80 13 0 0 sg=80 px=0 gx=0
AGAGTTTGTAGAAACGCAAAAAGGCCATCCGTCAGGATGGCCTTCTGCTTAGTTTGATGC
>group_342_8 80 13 0 0 sg=80 px=0 gx=0
GAGTTTGTAGAAACGCAAAAAGGCCATCCGTCAGGATGGCCTTCTGCTTAGTTTGATGCC
>group_342_9 80 13 0 0 sg=80 px=0 gx=0
TAGAAACGCAAAAAGGCCATCCGTCAGGATGGCCTTCTGCTTAGTTTGATGCCTGGCAGT
>group_343_0 2 3 0 0 sg=2 px=0 gx=0
GAATTGTGAGCGGATAACAATTTCACACAGGAAACAGCTATGACCATGATTACGAATTTC
>group_343_1 2 3 0 0 sg=2 px=0 gx=0
GAAATTCGTAATCATGGTCATAGCTGTTTCCTGTGTGAAATTGTTATCCGCTCACAATTC
>group_344_0 116 76 0 0 sg=116 px=0 gx=0
GTTATCTGGCTTTTAGTAAGCCGGATCCAGATCTTTACGCCCCGCCCTGCCACTCATCGC
>group_344_1 116 76 0 0 sg=116 px=0 gx=0
CTGGATCCGGCTTACTAAAAGCCAGATAACAGTATGCGTATTTGCGCGCTGATTTTTGCG
>group_344_2 116 76 0 0 sg=116 px=0 gx=0
GCAAAAATCAGCGCGCAAATACGCATACTGTTATCTGGCTTTTAGTAAGCCGGATCCAGA
>group_344_3 116 76 0 0 sg=116 px=0 gx=0
GCTTTTAGTAAGCCGGATCCAGATCTTTACGCCCCGCCCTGCCACTCATCGCAGTACTGT
>group_344_4 116 76 0 0 sg=116 px=0 gx=0
ACTGCGATGAGTGGCAGGGCGGGGCGTAAAGATCTGGATCCGGCTTACTAAAAGCCAGAT
>group_344_5 116 76 0 0 sg=116 px=0 gx=0
ATGCTTAATGAATTACAACAGTACTGCGATGAGTGGCAGGGCGGGGCGTAAAGATCTGGA
>group_344_6 116 76 0 0 sg=116 px=0 gx=0
TAAAGATCTGGATCCGGCTTACTAAAAGCCAGATAACAGTATGCGTATTTGCGCGCTGAT
>group_344_7 116 76 0 0 sg=116 px=0 gx=0
CGATGAGTGGCAGGGCGGGGCGTAAAGATCTGGATCCGGCTTACTAAAAGCCAGATAACA
>group_344_8 116 76 0 0 sg=116 px=0 gx=0
TATCTGGCTTTTAGTAAGCCGGATCCAGATCTTTACGCCCCGCCCTGCCACTCATCGCAG
>group_344_9 116 76 0 0 sg=116 px=0 gx=0
GCAAATACGCATACTGTTATCTGGCTTTTAGTAAGCCGGATCCAGATCTTTACGCCCCGC
>group_346_0 730 5 0 0 sg=730 px=0 gx=0
CGCATCAGGCGCCCAATACGCAAACCGCCTCTCCCGGCGCGTTGGCCGATTCATTAATCC
>group_346_1 730 5 0 0 sg=730 px=0 gx=0
AGAGCGCCATTCGCCATTCAGGCTACGCAACTGTTGGGAAGGGCGATCGGTGCGGGCCTC
>group_346_2 730 5 0 0 sg=730 px=0 gx=0
AGAGGCGGTTTGCGTATTGGGCGCCTGATGCGGTATTTTCTCCTTACGCATCTGTGCGGT
>group_346_3 730 5 0 0 sg=730 px=0 gx=0
ACCTCGTCCTGCTAATCCTGTTACCAGTGGCTGCTGCCAGTGGCGATAAGTCGTGTCTTA
>group_346_4 730 5 0 0 sg=730 px=0 gx=0
CAGTTGCGTAGCCTGAATGGCGAATGGCGCTCTTCCGCTTCCTCGCTCACTGACTCGCTG
>group_346_5 730 5 0 0 sg=730 px=0 gx=0
CCTGAATGGCGAATGGCGCTCTTCCGCTTCCTCGCTCACTGACTCGCTGCGCTCGGTCGT
>group_346_6 730 5 0 0 sg=730 px=0 gx=0
CCACTGGCAGCAGCCACTGGTAACAGGATTAGCAGGACGAGGTATGTAGGCGGTGCTACA
>group_346_7 730 5 0 0 sg=730 px=0 gx=0
CACAGCTTGTCTGTAAGCGGATGCCGGGAGCAGACAAGCCCATCAGGGCGCGTCAGCGGG
>group_346_8 730 5 0 0 sg=730 px=0 gx=0
GATGCCGCATAGTTAAGCCAGTAATACACTCCGCTATCGCTACGTGACTGGGTCATGGCT
>group_346_9 730 5 0 0 sg=730 px=0 gx=0
TAGCACCGCCTACATACCTCGTCCTGCTAATCCTGTTACCAGTGGCTGCTGCCAGTGGCG
>group_347_0 242 2 0 0 sg=242 px=0 gx=0
GAAATCCCGGGATCCACGCGTGGATCAATTCACTCCTCAGGTGCAGGCTGCCTATCAGAA
>group_347_1 242 2 0 0 sg=242 px=0 gx=0
GCCAGGCGACTCTAGAGCTCTGCAGGCATGCGATAATTCTTTGCCAAAATGATGAGACAG
>group_347_2 242 2 0 0 sg=242 px=0 gx=0
GCCGCTGGTCCCTTGGCCAGGCGACTCTAGAGCTCTGCAGGCATGCGATAATTCTTTGCC
>group_347_3 242 2 0 0 sg=242 px=0 gx=0
CAGGAGTGTCATGTTGAGTCTCAGCAAGCCGCTGGTCCCTTGGCCAGGCGACTCTAGAGC
>group_347_4 242 2 0 0 sg=242 px=0 gx=0
GCCTGCAGAGCTCTAGAGTCGCCTGGCCAAGGGACCAGCGGCTTGCTGAGACTCAACATG
>group_347_5 242 2 0 0 sg=242 px=0 gx=0
TATGGAAGACCAATGGAGAAATCCCGGGATCCACGCGTGGATCAATTCACTCCTCAGGTG
>group_347_6 242 2 0 0 sg=242 px=0 gx=0
AGCAAGCCGCTGGTCCCTTGGCCAGGCGACTCTAGAGCTCTGCAGGCATGCGATAATTCT
>group_347_7 242 2 0 0 sg=242 px=0 gx=0
CATGTTGAGTCTCAGCAAGCCGCTGGTCCCTTGGCCAGGCGACTCTAGAGCTCTGCAGGC
>group_347_8 242 2 0 0 sg=242 px=0 gx=0
AAGCCGCTGGTCCCTTGGCCAGGCGACTCTAGAGCTCTGCAGGCATGCGATAATTCTTTG
>group_347_9 242 2 0 0 sg=242 px=0 gx=0
TTTTGGCAAAGAATTATCGCATGCCTGCAGAGCTCTAGAGTCGCCTGGCCAAGGGACCAG
>group_348_0 12 5 0 0 sg=12 px=0 gx=0
GTCGGCAGAATGCTTAATGAATTACAACAGTACTGCGATGAGTGGCAGGGCGGGGCGAAG
>group_348_1 12 5 0 0 sg=12 px=0 gx=0
CTTCGCCCCGCCCTGCCACTCATCGCAGTACTGTTGTAATTCATTAAGCATTCTGCCGAC
>group_348_2 12 5 0 0 sg=12 px=0 gx=0
CGGCAGAATGCTTAATGAATTACAACAGTACTGCGATGAGTGGCAGGGCGGGGCGAAGGG
>group_348_3 12 5 0 0 sg=12 px=0 gx=0
CCTTCGCCCCGCCCTGCCACTCATCGCAGTACTGTTGTAATTCATTAAGCATTCTGCCGA
>group_348_4 12 5 0 0 sg=12 px=0 gx=0
TGTCGGCAGAATGCTTAATGAATTACAACAGTACTGCGATGAGTGGCAGGGCGGGGCGAA
>group_348_5 12 5 0 0 sg=12 px=0 gx=0
GCCCTTCGCCCCGCCCTGCCACTCATCGCAGTACTGTTGTAATTCATTAAGCATTCTGCC
>group_348_6 12 5 0 0 sg=12 px=0 gx=0
ATGTCGGCAGAATGCTTAATGAATTACAACAGTACTGCGATGAGTGGCAGGGCGGGGCGA
>group_348_7 12 5 0 0 sg=12 px=0 gx=0
TCGGCAGAATGCTTAATGAATTACAACAGTACTGCGATGAGTGGCAGGGCGGGGCGAAGG
>group_348_8 12 5 0 0 sg=12 px=0 gx=0
CCCTTCGCCCCGCCCTGCCACTCATCGCAGTACTGTTGTAATTCATTAAGCATTCTGCCG
>group_348_9 12 5 0 0 sg=12 px=0 gx=0
TTCGCCCCGCCCTGCCACTCATCGCAGTACTGTTGTAATTCATTAAGCATTCTGCCGACA
>group_349_0 108 2 0 12 sg=96 px=0 gx=12
CAGAAGTAGTGAGGAGGCTTTTTTGGAGGCCTAGGCTTTTGCAAAAAGCTTGGACACAAG
>group_349_1 108 2 0 12 sg=96 px=0 gx=12
AAAGTGGTATTCTCAAACATATCTCGCAAGCCTGTCTTGTGTCCAAGCTTTTTGCAAAAG
>group_349_2 108 2 0 12 sg=96 px=0 gx=12
CTTGTGTCCAAGCTTTTTGCAAAAGCCTAGGCCTCCAAAAAAGCCTCCTCACTACTTCTG
>group_349_3 108 2 0 12 sg=96 px=0 gx=12
CTTTTGCAAAAAGCTTGGACACAAGACAGGCTTGCGAGATATGTTTGAGAATACCACTTT
>group_349_4 108 2 0 12 sg=96 px=0 gx=12
TCAAACATATCTCGCAAGCCTGTCTTGTGTCCAAGCTTTTTGCAAAAGCCTAGGCCTCCA
>group_349_5 108 2 0 12 sg=96 px=0 gx=12
TAAAGTGGTATTCTCAAACATATCTCGCAAGCCTGTCTTGTGTCCAAGCTTTTTGCAAAA
>group_349_6 108 2 0 12 sg=96 px=0 gx=12
TTGCAAAAAGCTTGGACACAAGACAGGCTTGCGAGATATGTTTGAGAATACCACTTTATC
>group_349_7 108 2 0 12 sg=96 px=0 gx=12
CAAACATATCTCGCAAGCCTGTCTTGTGTCCAAGCTTTTTGCAAAAGCCTAGGCCTCCAA
>group_349_8 108 2 0 12 sg=96 px=0 gx=12
TTCCAGAAGTAGTGAGGAGGCTTTTTTGGAGGCCTAGGCTTTTGCAAAAAGCTTGGACAC
>group_349_9 108 2 0 12 sg=96 px=0 gx=12
CCAGAAGTAGTGAGGAGGCTTTTTTGGAGGCCTAGGCTTTTGCAAAAAGCTTGGACACAA
>group_352_0 4 16 0 2 sg=2 px=0 gx=2
GCTCATATGTATATCTCCTTCTTAAAGTTAAACAAAATTATTTCTAGAGGGGAATTGTTA
>group_352_1 4 16 0 2 sg=2 px=0 gx=2
TAACAATTCCCCTCTAGAAATAATTTTGTTTAACTTTAAGAAGGAGATATACATATGAGC
>group_353_0 6 3 0 0 sg=6 px=0 gx=0
TTCTAGAATCTTCTATGGAGGTCAAAACAGCGTGGATGGCGTCTCCAGGCGATCTGACGG
>group_353_1 6 3 0 0 sg=6 px=0 gx=0
ATTCTAGAATCTTCTATGGAGGTCAAAACAGCGTGGATGGCGTCTCCAGGCGATCTGACG
>group_353_2 6 3 0 0 sg=6 px=0 gx=0
CCGTCAGATCGCCTGGAGACGCCATCCACGCTGTTTTGACCTCCATAGAAGATTCTAGAA
>group_353_3 6 3 0 0 sg=6 px=0 gx=0
GTCAGATCGCCTGGAGACGCCATCCACGCTGTTTTGACCTCCATAGAAGATTCTAGAATG
>group_353_4 6 3 0 0 sg=6 px=0 gx=0
CGTCAGATCGCCTGGAGACGCCATCCACGCTGTTTTGACCTCCATAGAAGATTCTAGAAT
>group_353_5 6 3 0 0 sg=6 px=0 gx=0
CATTCTAGAATCTTCTATGGAGGTCAAAACAGCGTGGATGGCGTCTCCAGGCGATCTGAC
>group_354_0 40 11 0 0 sg=40 px=0 gx=0
AGAGCTCTCTGGCTAACTAGAGAACCCACTGCTTACTGGCTTATCGAAATTAATACGACT
>group_354_1 40 11 0 0 sg=40 px=0 gx=0
CTCTCTGGCTAACTAGAGAACCCACTGCTTACTGGCTTATCGAAATTAATACGACTCACT
>group_354_2 40 11 0 0 sg=40 px=0 gx=0
CGTATTAATTTCGATAAGCCAGTAAGCAGTGGGTTCTCTAGTTAGCCAGAGAGCTCTGCT
>group_354_3 40 11 0 0 sg=40 px=0 gx=0
ATAAGCAGAGCTCTCTGGCTAACTAGAGAACCCACTGCTTACTGGCTTATCGAAATTAAT
>group_354_4 40 11 0 0 sg=40 px=0 gx=0
GAGTCGTATTAATTTCGATAAGCCAGTAAGCAGTGGGTTCTCTAGTTAGCCAGAGAGCTC
>group_354_5 40 11 0 0 sg=40 px=0 gx=0
TAGTGAGTCGTATTAATTTCGATAAGCCAGTAAGCAGTGGGTTCTCTAGTTAGCCAGAGA
>group_354_6 40 11 0 0 sg=40 px=0 gx=0
TCGTATTAATTTCGATAAGCCAGTAAGCAGTGGGTTCTCTAGTTAGCCAGAGAGCTCTGC
>group_354_7 40 11 0 0 sg=40 px=0 gx=0
CTCTGGCTAACTAGAGAACCCACTGCTTACTGGCTTATCGAAATTAATACGACTCACTAT
>group_354_8 40 11 0 0 sg=40 px=0 gx=0
CCCTATAGTGAGTCGTATTAATTTCGATAAGCCAGTAAGCAGTGGGTTCTCTAGTTAGCC
>group_354_9 40 11 0 0 sg=40 px=0 gx=0
TATTAATTTCGATAAGCCAGTAAGCAGTGGGTTCTCTAGTTAGCCAGAGAGCTCTGCTTA
>group_357_0 2 16 0 0 sg=2 px=0 gx=0
AATTCCAACATCCAATAAATCATACAGGCAAGGCAAAGAATTAGCAAAATTAAGCAATAA
>group_357_1 2 16 0 0 sg=2 px=0 gx=0
TTATTGCTTAATTTTGCTAATTCTTTGCCTTGCCTGTATGATTTATTGGATGTTGGAATT
>group_359_0 126 11 0 0 sg=126 px=0 gx=0
TAGGCCTAGGATGCATATGGCGGCCGCCTGCAGCTGGCGCCATCGATACGCGTACGTCGC
>group_359_1 126 11 0 0 sg=126 px=0 gx=0
TTAATAGGCCTAGGATGCATATGGCGGCCGCCTGCAGCTGGCGCCATCGATACGCGTACG
>group_359_2 126 11 0 0 sg=126 px=0 gx=0
GGAATATTAATAGGCCTAGGATGCATATGGCGGCCGCCTGCAGCTGGCGCCATCGATACG
>group_359_3 126 11 0 0 sg=126 px=0 gx=0
ATCGATACGCGTACGTCGCGACCGCGGACATGTACAGAGCTCGAGAAGTACTAGTGGCCA
>group_359_4 126 11 0 0 sg=126 px=0 gx=0
GCGACGTACGCGTATCGATGGCGCCAGCTGCAGGCGGCCGCCATATGCATCCTAGGCCTA
>group_359_5 126 11 0 0 sg=126 px=0 gx=0
CTAGTACTTCTCGAGCTCTGTACATGTCCGCGGTCGCGACGTACGCGTATCGATGGCGCC
>group_359_6 126 11 0 0 sg=126 px=0 gx=0
TATGGCGGCCGCCTGCAGCTGGCGCCATCGATACGCGTACGTCGCGACCGCGGACATGTA
>group_359_7 126 11 0 0 sg=126 px=0 gx=0
ATATTAATAGGCCTAGGATGCATATGGCGGCCGCCTGCAGCTGGCGCCATCGATACGCGT
>group_359_8 126 11 0 0 sg=126 px=0 gx=0
CGAGCTCTGTACATGTCCGCGGTCGCGACGTACGCGTATCGATGGCGCCAGCTGCAGGCG
>group_359_9 126 11 0 0 sg=126 px=0 gx=0
TAATAGGCCTAGGATGCATATGGCGGCCGCCTGCAGCTGGCGCCATCGATACGCGTACGT
>group_361_0 166 3 0 0 sg=166 px=0 gx=0
ATATCATTTTACGTTTCTCGTTCAGCTTTCTTGTACAAAGTGGTGATCATGGTGAGCAAG
>group_361_1 166 3 0 0 sg=166 px=0 gx=0
TTCTCGTTCAGCTTTCTTGTACAAAGTGGTGATCATGGTGAGCAAGGGCGAGGAGCTGTT
>group_361_2 166 3 0 0 sg=166 px=0 gx=0
TCAGCTTTCTTGTACAAAGTGGTGATCATGGTGAGCAAGGGCGAGGAGCTGTTCACCGGG
>group_361_3 166 3 0 0 sg=166 px=0 gx=0
ACCCCGGTGAACAGCTCCTCGCCCTTGCTCACCATGATCACCACTTTGTACAAGAAAGCT
>group_361_4 166 3 0 0 sg=166 px=0 gx=0
AATCACAAGTTTGTACAAAAAAGCTGAACGAGAAACGTAAAATGATATAAATATCAATAT
>group_361_5 166 3 0 0 sg=166 px=0 gx=0
TATCATTTTACGTTTCTCGTTCAGCTTTCTTGTACAAAGTGGTGATCATGGTGAGCAAGG
>group_361_6 166 3 0 0 sg=166 px=0 gx=0
CATGATCACCACTTTGTACAAGAAAGCTGAACGAGAAACGTAAAATGATATAAATATCAA
>group_361_7 166 3 0 0 sg=166 px=0 gx=0
TGATCATGGTGAGCAAGGGCGAGGAGCTGTTCACCGGGGTGGTGCCCATCCTGGTCGAGC
>group_361_8 166 3 0 0 sg=166 px=0 gx=0
CCCCGGTGAACAGCTCCTCGCCCTTGCTCACCATGATCACCACTTTGTACAAGAAAGCTG
>group_361_9 166 3 0 0 sg=166 px=0 gx=0
TACGTTTCTCGTTCAGCTTTTTTGTACAAACTTGTGATTAGAGCCTGCAGGCATGCAAGC
>group_362_0 58 3 0 0 sg=58 px=0 gx=0
ATTCTATAGTGTCACCTAAATGCTAGAGCTCGCTGATCAGCCTCGACTGTGCCTTCTAGT
>group_362_1 58 3 0 0 sg=58 px=0 gx=0
ACTAGAAGGCACAGTCGAGGCTGATCAGCGAGCTCTAGCATTTAGGTGACACTATAGAAT
>group_362_2 58 3 0 0 sg=58 px=0 gx=0
CTGGCAACTAGAAGGCACAGTCGAGGCTGATCAGCGAGCTCTAGCATTTAGGTGACACTA
>group_362_3 58 3 0 0 sg=58 px=0 gx=0
GGCACAGTCGAGGCTGATCAGCGAGCTCTAGCATTTAGGTGACACTATAGAATAGGGCCC
>group_362_4 58 3 0 0 sg=58 px=0 gx=0
TATTCTATAGTGTCACCTAAATGCTAGAGCTCGCTGATCAGCCTCGACTGTGCCTTCTAG
>group_362_5 58 3 0 0 sg=58 px=0 gx=0
AGTGTCACCTAAATGCTAGAGCTCGCTGATCAGCCTCGACTGTGCCTTCTAGTTGCCAGC
>group_362_6 58 3 0 0 sg=58 px=0 gx=0
GATGGCTGGCAACTAGAAGGCACAGTCGAGGCTGATCAGCGAGCTCTAGCATTTAGGTGA
>group_362_7 58 3 0 0 sg=58 px=0 gx=0
CCTATTCTATAGTGTCACCTAAATGCTAGAGCTCGCTGATCAGCCTCGACTGTGCCTTCT
>group_362_8 58 3 0 0 sg=58 px=0 gx=0
TAGTGTCACCTAAATGCTAGAGCTCGCTGATCAGCCTCGACTGTGCCTTCTAGTTGCCAG
>group_362_9 58 3 0 0 sg=58 px=0 gx=0
ACAGATGGCTGGCAACTAGAAGGCACAGTCGAGGCTGATCAGCGAGCTCTAGCATTTAGG
>group_363_0 60 11 0 0 sg=60 px=0 gx=0
ACTCTAGAGGATCCCCGGGTACCGAGCTCGAATTCGTAATCATGTCATAGCTGTTTCCTG
>group_363_1 60 11 0 0 sg=60 px=0 gx=0
GGATAACAATTTCACACAGGAAACAGCTATGACATGATTACGAATTCGAGCTCGGTACCC
>group_363_2 60 11 0 0 sg=60 px=0 gx=0
AGCGGATAACAATTTCACACAGGAAACAGCTATGACATGATTACGAATTCGAGCTCGGTA
>group_363_3 60 11 0 0 sg=60 px=0 gx=0
ACAGGAAACAGCTATGACATGATTACGAATTCGAGCTCGGTACCCGGGGATCCTCTAGAG
>group_363_4 60 11 0 0 sg=60 px=0 gx=0
GGAAACAGCTATGACATGATTACGAATTCGAGCTCGGTACCCGGGGATCCTCTAGAGTCG
>group_363_5 60 11 0 0 sg=60 px=0 gx=0
GGGTACCGAGCTCGAATTCGTAATCATGTCATAGCTGTTTCCTGTGTGAAATTGTTATCC
>group_363_6 60 11 0 0 sg=60 px=0 gx=0
GCGGATAACAATTTCACACAGGAAACAGCTATGACATGATTACGAATTCGAGCTCGGTAC
>group_363_7 60 11 0 0 sg=60 px=0 gx=0
CGGGTACCGAGCTCGAATTCGTAATCATGTCATAGCTGTTTCCTGTGTGAAATTGTTATC
>group_363_8 60 11 0 0 sg=60 px=0 gx=0
CTCGAATTCGTAATCATGTCATAGCTGTTTCCTGTGTGAAATTGTTATCCGCTCACAATT
>group_363_9 60 11 0 0 sg=60 px=0 gx=0
ATCCCCGGGTACCGAGCTCGAATTCGTAATCATGTCATAGCTGTTTCCTGTGTGAAATTG
>group_364_0 382 2 0 0 sg=382 px=0 gx=0
CGTTGAGCGAGAACGACGCCGGCGTCGGGTTGGACCCGGCCCACGAGCCGTTGAACCCGA
>group_364_1 382 2 0 0 sg=382 px=0 gx=0
TCACCAACCAGTGGCCCGGCGGCTTCGGCGCCAACGTCACGATCACCAACCTCGGCGACC
>group_364_2 382 2 0 0 sg=382 px=0 gx=0
CGTGGGCCGGGTCCAACCCGACGCCGGCGTCGTTCTCGCTCAACGGCACCACCTGCACGG
>group_364_3 382 2 0 0 sg=382 px=0 gx=0
GGCGGCACGGCGTCGTTCGGGTTCAACGGCTCGTGGGCCGGGTCCAACCCGACGCCGGCG
>group_364_4 382 2 0 0 sg=382 px=0 gx=0
ACCCGACGCCGGCGTCGTTCTCGCTCAACGGCACCACCTGCACGGGCACCGTGCCGACGA
>group_364_5 382 2 0 0 sg=382 px=0 gx=0
CGGCGCCAACGTCACGATCACCAACCTCGGCGACCCCGTCTCGTCGTGGAAGCTCGACTG
>group_364_6 382 2 0 0 sg=382 px=0 gx=0
TGGTCGTCGGCACGGTGCCCGTGCAGGTGGTGCCGTTGAGCGAGAACGACGCCGGCGTCG
>group_364_7 382 2 0 0 sg=382 px=0 gx=0
GGTGCCGTTGAGCGAGAACGACGCCGGCGTCGGGTTGGACCCGGCCCACGAGCCGTTGAA
>group_364_8 382 2 0 0 sg=382 px=0 gx=0
CCAACCCGACGCCGGCGTCGTTCTCGCTCAACGGCACCACCTGCACGGGCACCGTGCCGA
>group_364_9 382 2 0 0 sg=382 px=0 gx=0
CCCTGGAACGGCAGCATCCCGACCGGCGGCACGGCGTCGTTCGGGTTCAACGGCTCGTGG
>group_367_0 16 5 0 0 sg=16 px=0 gx=0
GTAGAACAAAAACTCATCTCAGAAGAGGATCTGAATAGCGCCGTCGACCATCATCATCAT
>group_367_1 16 5 0 0 sg=16 px=0 gx=0
CGTAGAACAAAAACTCATCTCAGAAGAGGATCTGAATAGCGCCGTCGACCATCATCATCA
>group_367_2 16 5 0 0 sg=16 px=0 gx=0
GATGATGATGGTCGACGGCGCTATTCAGATCCTCTTCTGAGATGAGTTTTTGTTCTACGT
>group_367_3 16 5 0 0 sg=16 px=0 gx=0
GATGATGGTCGACGGCGCTATTCAGATCCTCTTCTGAGATGAGTTTTTGTTCTACGTAAG
>group_367_4 16 5 0 0 sg=16 px=0 gx=0
TGATGATGGTCGACGGCGCTATTCAGATCCTCTTCTGAGATGAGTTTTTGTTCTACGTAA
>group_367_5 16 5 0 0 sg=16 px=0 gx=0
CTTACGTAGAACAAAAACTCATCTCAGAAGAGGATCTGAATAGCGCCGTCGACCATCATC
>group_367_6 16 5 0 0 sg=16 px=0 gx=0
ACGTAGAACAAAAACTCATCTCAGAAGAGGATCTGAATAGCGCCGTCGACCATCATCATC
>group_367_7 16 5 0 0 sg=16 px=0 gx=0
TGATGGTCGACGGCGCTATTCAGATCCTCTTCTGAGATGAGTTTTTGTTCTACGTAAGCT
>group_367_8 16 5 0 0 sg=16 px=0 gx=0
TACGTAGAACAAAAACTCATCTCAGAAGAGGATCTGAATAGCGCCGTCGACCATCATCAT
>group_367_9 16 5 0 0 sg=16 px=0 gx=0
TTACGTAGAACAAAAACTCATCTCAGAAGAGGATCTGAATAGCGCCGTCGACCATCATCA
>group_369_0 120 2 0 0 sg=120 px=0 gx=0
CCTCTAGAGTCGACCTGCAGGCATGCAAGCTTGGGCGAACCCCAGAGTCCCGCTCAGAAG
>group_369_1 120 2 0 0 sg=120 px=0 gx=0
AATTCGAGCTCGGTACCCGGGGATCCTCTAGAGTCGACCTGCAGGCATGCAAGCTTGGGC
>group_369_2 120 2 0 0 sg=120 px=0 gx=0
CGGTACCCGGGGATCCTCTAGAGTCGACCTGCAGGCATGCAAGCTTGGGCGAACCCCAGA
>group_369_3 120 2 0 0 sg=120 px=0 gx=0
TGACGAGTTCTTCTGAGCGGGACTCTGGGGTTCGCCCAAGCTTGCATGCCTGCAGGTCGA
>group_369_4 120 2 0 0 sg=120 px=0 gx=0
CGAGTTCTTCTGAGCGGGACTCTGGGGTTCGCCCAAGCTTGCATGCCTGCAGGTCGACTC
>group_369_5 120 2 0 0 sg=120 px=0 gx=0
CATGCAAGCTTGGGCGAACCCCAGAGTCCCGCTCAGAAGAACTCGTCAAGAAGGCGATAG
>group_369_6 120 2 0 0 sg=120 px=0 gx=0
GCATCGCCTTCTATCGCCTTCTTGACGAGTTCTTCTGAGCGGGACTCTGGGGTTCGCCCA
>group_369_7 120 2 0 0 sg=120 px=0 gx=0
CCCGGGGATCCTCTAGAGTCGACCTGCAGGCATGCAAGCTTGGGCGAACCCCAGAGTCCC
>group_369_8 120 2 0 0 sg=120 px=0 gx=0
CAAGCTTGGGCGAACCCCAGAGTCCCGCTCAGAAGAACTCGTCAAGAAGGCGATAGAAGG
>group_369_9 120 2 0 0 sg=120 px=0 gx=0
GACTCTGGGGTTCGCCCAAGCTTGCATGCCTGCAGGTCGACTCTAGAGGATCCCCGGGTA
>group_370_0 1182 11 0 0 sg=1182 px=0 gx=0
CAAAATCACCACTCGATACAGGCAGCCCATCAGTCCACTAGACGCTCACCGGGCTGGTTG
>group_370_1 1182 11 0 0 sg=1182 px=0 gx=0
GGTATGACATTGCCTTCTGCGTCCGGTCGATCAGGGAGGATATTGGGGAAGAACAGTATG
>group_370_2 1182 11 0 0 sg=1182 px=0 gx=0
GACAAGTGGTATGACATTGCCTTCTGCGTCCGGTCGATCAGGGAGGATATTGGGGAAGAA
>group_370_3 1182 11 0 0 sg=1182 px=0 gx=0
TGAAACCACAATTATGGGTGATGCTGCCAACGCGAGAGCGGGCCGGGAGGGTTCGAGAAG
>group_370_4 1182 11 0 0 sg=1182 px=0 gx=0
TCAGCGAGGCCAAGCAAGCCGCGTTGCTGAAACACACGAAGCAGCAGATCAAGGAAATGC
>group_370_5 1182 11 0 0 sg=1182 px=0 gx=0
GATTTTGGTCATGAGATTATCAAAAAGGATCTTCACCTAGATCCTTTTGGATCTCCTGTG
>group_370_6 1182 11 0 0 sg=1182 px=0 gx=0
TCCTGTCAAACACTGATAGTTTAAACTGAAGGCGGGAAACGACAATCTGCTAGTGGATCT
>group_370_7 1182 11 0 0 sg=1182 px=0 gx=0
GTCATGAGATTATCAAAAAGGATCTTCACCTAGATCCTTTTGGATCTCCTGTGGTTGGCA
>group_370_8 1182 11 0 0 sg=1182 px=0 gx=0
ATTGGGGAAGAACAGTATGTCGAGCTATTTTTTGACTTACTGGGGATCAAGCCTGATTGG
>group_370_9 1182 11 0 0 sg=1182 px=0 gx=0
TGATATCCCTGTGTGAAATTGTTATCCGCTACGCGTGATCGTTCAAACATTTGGCAATAA
>group_372_0 10 6 0 0 sg=10 px=0 gx=0
GTACCGAGCTCGAATTGGGGATCTTGAAGTACCTATTCCGAAGTTCCTATTCTCTAGAAA
>group_372_1 10 6 0 0 sg=10 px=0 gx=0
ACTTTCTAGAGAATAGGAACTTCGGAATAGGTACTTCAAGATCCCCAATTCGAGCTCGGT
>group_372_2 10 6 0 0 sg=10 px=0 gx=0
GGTACCGAGCTCGAATTGGGGATCTTGAAGTACCTATTCCGAAGTTCCTATTCTCTAGAA
>group_372_3 10 6 0 0 sg=10 px=0 gx=0
TTTCTAGAGAATAGGAACTTCGGAATAGGTACTTCAAGATCCCCAATTCGAGCTCGGTAC
>group_372_4 10 6 0 0 sg=10 px=0 gx=0
TACCGAGCTCGAATTGGGGATCTTGAAGTACCTATTCCGAAGTTCCTATTCTCTAGAAAG
>group_372_5 10 6 0 0 sg=10 px=0 gx=0
TTCTAGAGAATAGGAACTTCGGAATAGGTACTTCAAGATCCCCAATTCGAGCTCGGTACC
>group_372_6 10 6 0 0 sg=10 px=0 gx=0
TACTTTCTAGAGAATAGGAACTTCGGAATAGGTACTTCAAGATCCCCAATTCGAGCTCGG
>group_372_7 10 6 0 0 sg=10 px=0 gx=0
CTTTCTAGAGAATAGGAACTTCGGAATAGGTACTTCAAGATCCCCAATTCGAGCTCGGTA
>group_372_8 10 6 0 0 sg=10 px=0 gx=0
ACCGAGCTCGAATTGGGGATCTTGAAGTACCTATTCCGAAGTTCCTATTCTCTAGAAAGT
>group_372_9 10 6 0 0 sg=10 px=0 gx=0
CCGAGCTCGAATTGGGGATCTTGAAGTACCTATTCCGAAGTTCCTATTCTCTAGAAAGTA
>group_373_0 240 4 0 0 sg=240 px=0 gx=0
CCTCCCAGCCCATGGTCTTCTTCTGCATCACGGGGCCGTCGGAGGGGAAGTTCACGCCGA
>group_373_1 240 4 0 0 sg=240 px=0 gx=0
TCATCTACAAGGTGAAGTTCATCGGCGTGAACTTCCCCTCCGACGGCCCCGTGATGCAGA
>group_373_2 240 4 0 0 sg=240 px=0 gx=0
TCTACAAGGTGAAGTTCATCGGCGTGAACTTCCCCTCCGACGGCCCCGTGATGCAGAAGA
>group_373_3 240 4 0 0 sg=240 px=0 gx=0
GGTCTTCTTCTGCATCACGGGGCCGTCGGAGGGGAAGTTCACGCCGATGAACTTCACCTT
>group_373_4 240 4 0 0 sg=240 px=0 gx=0
TTCTGCATCACGGGGCCGTCGGAGGGGAAGTTCACGCCGATGAACTTCACCTTGTAGATG
>group_373_5 240 4 0 0 sg=240 px=0 gx=0
CTTCGAGGACGGCGGCGTGGCGACCGTGACCCAGGACTCCTCCCTGCAGGACGGCTGCTT
>group_373_6 240 4 0 0 sg=240 px=0 gx=0
ATGAAGCAGCCGTCCTGCAGGGAGGAGTCCTGGGTCACGGTCGCCACGCCGCCGTCCTCG
>group_373_7 240 4 0 0 sg=240 px=0 gx=0
AGGACGGCGGCGTGGCGACCGTGACCCAGGACTCCTCCCTGCAGGACGGCTGCTTCATCT
>group_373_8 240 4 0 0 sg=240 px=0 gx=0
AGGGCTTCAAGTGGGAGCGCGTGATGAACTTCGAGGACGGCGGCGTGGCGACCGTGACCC
>group_373_9 240 4 0 0 sg=240 px=0 gx=0
TCATCGGCGTGAACTTCCCCTCCGACGGCCCCGTGATGCAGAAGAAGACCATGGGCTGGG
>group_375_0 44 8 0 0 sg=44 px=0 gx=0
CTTCTCTCATCCGCCAAAACAGCCAAGCTGGAGACCGTTTAAACTCAATGATGATGATGA
>group_375_1 44 8 0 0 sg=44 px=0 gx=0
TCATTGAGTTTAAACGGTCTCCAGCTTGGCTGTTTTGGCGGATGAGAGAAGATTTTCAGC
>group_375_2 44 8 0 0 sg=44 px=0 gx=0
GTCGACCATCATCATCATCATCATTGAGTTTAAACGGTCTCCAGCTTGGCTGTTTTGGCG
>group_375_3 44 8 0 0 sg=44 px=0 gx=0
TCTCATCCGCCAAAACAGCCAAGCTGGAGACCGTTTAAACTCAATGATGATGATGATGAT
>group_375_4 44 8 0 0 sg=44 px=0 gx=0
TTCTCTCATCCGCCAAAACAGCCAAGCTGGAGACCGTTTAAACTCAATGATGATGATGAT
>group_375_5 44 8 0 0 sg=44 px=0 gx=0
AATCTTCTCTCATCCGCCAAAACAGCCAAGCTGGAGACCGTTTAAACTCAATGATGATGA
>group_375_6 44 8 0 0 sg=44 px=0 gx=0
ATCATCATTGAGTTTAAACGGTCTCCAGCTTGGCTGTTTTGGCGGATGAGAGAAGATTTT
>group_375_7 44 8 0 0 sg=44 px=0 gx=0
CGCCAAAACAGCCAAGCTGGAGACCGTTTAAACTCAATGATGATGATGATGATGGTCGAC
>group_375_8 44 8 0 0 sg=44 px=0 gx=0
CGACCATCATCATCATCATCATTGAGTTTAAACGGTCTCCAGCTTGGCTGTTTTGGCGGA
>group_375_9 44 8 0 0 sg=44 px=0 gx=0
CATCATCATTGAGTTTAAACGGTCTCCAGCTTGGCTGTTTTGGCGGATGAGAGAAGATTT
>group_377_0 26 4 0 0 sg=26 px=0 gx=0
TTGACAGCTTATCATCGATAAGCTTGGGCTGCAGGTCGACTCTAGAGGATCCCCGGGCGA
>group_377_1 26 4 0 0 sg=26 px=0 gx=0
AGCTCGCCCGGGGATCCTCTAGAGTCGACCTGCAGCCCAAGCTTATCGATGATAAGCTGT
>group_377_2 26 4 0 0 sg=26 px=0 gx=0
AATTCGAGCTCGCCCGGGGATCCTCTAGAGTCGACCTGCAGCCCAAGCTTATCGATGATA
>group_377_3 26 4 0 0 sg=26 px=0 gx=0
TCGAGCTCGCCCGGGGATCCTCTAGAGTCGACCTGCAGCCCAAGCTTATCGATGATAAGC
>group_377_4 26 4 0 0 sg=26 px=0 gx=0
GCTCGCCCGGGGATCCTCTAGAGTCGACCTGCAGCCCAAGCTTATCGATGATAAGCTGTC
>group_377_5 26 4 0 0 sg=26 px=0 gx=0
TATCATCGATAAGCTTGGGCTGCAGGTCGACTCTAGAGGATCCCCGGGCGAGCTCGAATT
>group_377_6 26 4 0 0 sg=26 px=0 gx=0
GAGCTCGCCCGGGGATCCTCTAGAGTCGACCTGCAGCCCAAGCTTATCGATGATAAGCTG
>group_377_7 26 4 0 0 sg=26 px=0 gx=0
CTCGCCCGGGGATCCTCTAGAGTCGACCTGCAGCCCAAGCTTATCGATGATAAGCTGTCA
>group_377_8 26 4 0 0 sg=26 px=0 gx=0
GCCCGGGGATCCTCTAGAGTCGACCTGCAGCCCAAGCTTATCGATGATAAGCTGTCAAAC
>group_377_9 26 4 0 0 sg=26 px=0 gx=0
CTTATCATCGATAAGCTTGGGCTGCAGGTCGACTCTAGAGGATCCCCGGGCGAGCTCGAA
>group_378_0 104 9 0 0 sg=104 px=0 gx=0
AACGACGGCCAGTGAATTGGAGCTCATATGTATATCTCCTTCTTAAAGTTAAACAAAATT
>group_378_1 104 9 0 0 sg=104 px=0 gx=0
TCCCCTCTAGAAATAATTTTGTTTAACTTTAAGAAGGAGATATACATATGAGCTCCAATT
>group_378_2 104 9 0 0 sg=104 px=0 gx=0
CATATGAGCTCCAATTCACTGGCCGTCGTTTTACAACGTCGTGACTGGGAAAACCCTGGC
>group_378_3 104 9 0 0 sg=104 px=0 gx=0
GTCACGACGTTGTAAAACGACGGCCAGTGAATTGGAGCTCATATGTATATCTCCTTCTTA
>group_378_4 104 9 0 0 sg=104 px=0 gx=0
TCTAGAAATAATTTTGTTTAACTTTAAGAAGGAGATATACATATGAGCTCCAATTCACTG
>group_378_5 104 9 0 0 sg=104 px=0 gx=0
AACAATTCCCCTCTAGAAATAATTTTGTTTAACTTTAAGAAGGAGATATACATATGAGCT
>group_378_6 104 9 0 0 sg=104 px=0 gx=0
ATAATTTTGTTTAACTTTAAGAAGGAGATATACATATGAGCTCCAATTCACTGGCCGTCG
>group_378_7 104 9 0 0 sg=104 px=0 gx=0
GTTGTAAAACGACGGCCAGTGAATTGGAGCTCATATGTATATCTCCTTCTTAAAGTTAAA
>group_378_8 104 9 0 0 sg=104 px=0 gx=0
TGGAGCTCATATGTATATCTCCTTCTTAAAGTTAAACAAAATTATTTCTAGAGGGGAATT
>group_378_9 104 9 0 0 sg=104 px=0 gx=0
TTTGTTTAACTTTAAGAAGGAGATATACATATGAGCTCCAATTCACTGGCCGTCGTTTTA
>group_382_0 10 2 0 0 sg=10 px=0 gx=0
GCCCGGCAGTACCGGCATAACCAAGCCTATGCCTACAGCATCCAAGAAGCTTATCGATGA
>group_382_1 10 2 0 0 sg=10 px=0 gx=0
CATCGATAAGCTTCTTGGATGCTGTAGGCATAGGCTTGGTTATGCCGGTACTGCCGGGCC
>group_382_2 10 2 0 0 sg=10 px=0 gx=0
TCGATAAGCTTCTTGGATGCTGTAGGCATAGGCTTGGTTATGCCGGTACTGCCGGGCCTC
>group_382_3 10 2 0 0 sg=10 px=0 gx=0
GGCCCGGCAGTACCGGCATAACCAAGCCTATGCCTACAGCATCCAAGAAGCTTATCGATG
>group_382_4 10 2 0 0 sg=10 px=0 gx=0
CCCGGCAGTACCGGCATAACCAAGCCTATGCCTACAGCATCCAAGAAGCTTATCGATGAT
>group_382_5 10 2 0 0 sg=10 px=0 gx=0
ATCATCGATAAGCTTCTTGGATGCTGTAGGCATAGGCTTGGTTATGCCGGTACTGCCGGG
>group_382_6 10 2 0 0 sg=10 px=0 gx=0
ATCGATAAGCTTCTTGGATGCTGTAGGCATAGGCTTGGTTATGCCGGTACTGCCGGGCCT
>group_382_7 10 2 0 0 sg=10 px=0 gx=0
AGGCCCGGCAGTACCGGCATAACCAAGCCTATGCCTACAGCATCCAAGAAGCTTATCGAT
>group_382_8 10 2 0 0 sg=10 px=0 gx=0
GAGGCCCGGCAGTACCGGCATAACCAAGCCTATGCCTACAGCATCCAAGAAGCTTATCGA
>group_382_9 10 2 0 0 sg=10 px=0 gx=0
TCATCGATAAGCTTCTTGGATGCTGTAGGCATAGGCTTGGTTATGCCGGTACTGCCGGGC
>group_384_0 2 7 0 0 sg=2 px=0 gx=0
AGAATTCGGATCCTCTAGAGTCGACCTGCAGGCAAGCTTGGCACTGGCCGTCGTTTTACA
>group_384_1 2 7 0 0 sg=2 px=0 gx=0
TGTAAAACGACGGCCAGTGCCAAGCTTGCCTGCAGGTCGACTCTAGAGGATCCGAATTCT
>group_387_0 4 5 0 0 sg=4 px=0 gx=0
CGGATCCCAAGCTTCTTCTAGAGGTACCGCATGCGATATCGAGCTCTCCCGGGAATTCAC
>group_387_1 4 5 0 0 sg=4 px=0 gx=0
TGAATTCCCGGGAGAGCTCGATATCGCATGCGGTACCTCTAGAAGAAGCTTGGGATCCGT
>group_387_2 4 5 0 0 sg=4 px=0 gx=0
GTGAATTCCCGGGAGAGCTCGATATCGCATGCGGTACCTCTAGAAGAAGCTTGGGATCCG
>group_387_3 4 5 0 0 sg=4 px=0 gx=0
ACGGATCCCAAGCTTCTTCTAGAGGTACCGCATGCGATATCGAGCTCTCCCGGGAATTCA
>group_388_0 74 28 0 0 sg=74 px=0 gx=0
CTAAGCTTAGGTGAGAACATCCCTGCCTGAACATGAGAAAAAACAGGGTACTCATACTCA
>group_388_1 74 28 0 0 sg=74 px=0 gx=0
CCGCATCACCTTTGGTAAAGGTTCTAAGCTTAGGTGAGAACATCCCTGCCTGAACATGAG
>group_388_2 74 28 0 0 sg=74 px=0 gx=0
TTGGTAAAGGTTCTAAGCTTAGGTGAGAACATCCCTGCCTGAACATGAGAAAAAACAGGG
>group_388_3 74 28 0 0 sg=74 px=0 gx=0
TTTCTCATGTTCAGGCAGGGATGTTCTCACCTAAGCTTAGAACCTTTACCAAAGGTGATG
>group_388_4 74 28 0 0 sg=74 px=0 gx=0
TCACCTTTGGTAAAGGTTCTAAGCTTAGGTGAGAACATCCCTGCCTGAACATGAGAAAAA
>group_388_5 74 28 0 0 sg=74 px=0 gx=0
AGGTTCTAAGCTTAGGTGAGAACATCCCTGCCTGAACATGAGAAAAAACAGGGTACTCAT
>group_388_6 74 28 0 0 sg=74 px=0 gx=0
TCTCTCCGCATCACCTTTGGTAAAGGTTCTAAGCTTAGGTGAGAACATCCCTGCCTGAAC
>group_388_7 74 28 0 0 sg=74 px=0 gx=0
GTAAAGGTTCTAAGCTTAGGTGAGAACATCCCTGCCTGAACATGAGAAAAAACAGGGTAC
>group_388_8 74 28 0 0 sg=74 px=0 gx=0
AGAAGTGAGTATGAGTACCCTGTTTTTTCTCATGTTCAGGCAGGGATGTTCTCACCTAAG
>group_388_9 74 28 0 0 sg=74 px=0 gx=0
TTTTTTCTCATGTTCAGGCAGGGATGTTCTCACCTAAGCTTAGAACCTTTACCAAAGGTG
>group_390_0 180 2 0 0 sg=180 px=0 gx=0
GACGCGTGGCATGCAAGCTTCTCCCTATAGTGAGTCGTATTAATTTGATATCTGGCGTAA
>group_390_1 180 2 0 0 sg=180 px=0 gx=0
GCATGCAAGCTTCTCCCTATAGTGAGTCGTATTAATTTGATATCTGGCGTAATCATGGTC
>group_390_2 180 2 0 0 sg=180 px=0 gx=0
AATTAATACGACTCACTATAGGGAGAAGCTTGCATGCCACGCGTCTCGAGGGCCCCTGCA
>group_390_3 180 2 0 0 sg=180 px=0 gx=0
ATTGTGAGCGGATAACAATTTCACACAGGAAACAGCTATGACCATGATTACGCCAGATAT
>group_390_4 180 2 0 0 sg=180 px=0 gx=0
GGAAACAGCTATGACCATGATTACGCCAGATATCAAATTAATACGACTCACTATAGGGAG
>group_390_5 180 2 0 0 sg=180 px=0 gx=0
TGATTACGCCAGATATCAAATTAATACGACTCACTATAGGGAGAAGCTTGCATGCCACGC
>group_390_6 180 2 0 0 sg=180 px=0 gx=0
GATATCAAATTAATACGACTCACTATAGGGAGAAGCTTGCATGCCACGCGTCTCGAGGGC
>group_390_7 180 2 0 0 sg=180 px=0 gx=0
CGACTCACTATAGGGAGAAGCTTGCATGCCACGCGTCTCGAGGGCCCCTGCAGGTCGACT
>group_390_8 180 2 0 0 sg=180 px=0 gx=0
CAGGAAACAGCTATGACCATGATTACGCCAGATATCAAATTAATACGACTCACTATAGGG
>group_390_9 180 2 0 0 sg=180 px=0 gx=0
TCAAATTAATACGACTCACTATAGGGAGAAGCTTGCATGCCACGCGTCTCGAGGGCCCCT
>group_392_0 98 29 0 0 sg=98 px=0 gx=0
CGTTCAGCTTTTTTGTACAAACTTGTTGATAACTCTAGAGTCCCCCGTGTTCTCTCCAAA
>group_392_1 98 29 0 0 sg=98 px=0 gx=0
TATCATTTTACGTTTCTCGTTCAGCTTTTTTGTACAAACTTGTTGATAACTCTAGAGTCC
>group_392_2 98 29 0 0 sg=98 px=0 gx=0
TTACGTTTCTCGTTCAGCTTTTTTGTACAAACTTGTTGATAACTCTAGAGTCCCCCGTGT
>group_392_3 98 29 0 0 sg=98 px=0 gx=0
AACTTGTTGATAACTCTAGAGTCCCCCGTGTTCTCTCCAAATGAAATGAACTTCCTTATA
>group_392_4 98 29 0 0 sg=98 px=0 gx=0
TCGTTCAGCTTTTTTGTACAAACTTGTTGATAACTCTAGAGTCCCCCGTGTTCTCTCCAA
>group_392_5 98 29 0 0 sg=98 px=0 gx=0
CATTTTACGTTTCTCGTTCAGCTTTTTTGTACAAACTTGTTGATAACTCTAGAGTCCCCC
>group_392_6 98 29 0 0 sg=98 px=0 gx=0
CTTTTTTGTACAAACTTGTTGATAACTCTAGAGTCCCCCGTGTTCTCTCCAAATGAAATG
>group_392_7 98 29 0 0 sg=98 px=0 gx=0
GTTCATTTCATTTGGAGAGAACACGGGGGACTCTAGAGTTATCAACAAGTTTGTACAAAA
>group_392_8 98 29 0 0 sg=98 px=0 gx=0
TTGATAACTCTAGAGTCCCCCGTGTTCTCTCCAAATGAAATGAACTTCCTTATATAGAGG
>group_392_9 98 29 0 0 sg=98 px=0 gx=0
TTTTGTACAAACTTGTTGATAACTCTAGAGTCCCCCGTGTTCTCTCCAAATGAAATGAAC
>group_395_0 26 3 0 0 sg=26 px=0 gx=0
ACAAGTGTTGGCCATGGAACAGGTAGCTTCCCAGTAGTGCAAATAAATTTAAGGGTAAGT
>group_395_1 26 3 0 0 sg=26 px=0 gx=0
CTTAAATTTATTTGCACTACTGGGAAGCTACCTGTTCCATGGCCAACACTTGTCACTACT
>group_395_2 26 3 0 0 sg=26 px=0 gx=0
GAAAGTAGTGACAAGTGTTGGCCATGGAACAGGTAGCTTCCCAGTAGTGCAAATAAATTT
>group_395_3 26 3 0 0 sg=26 px=0 gx=0
TACCCTTAAATTTATTTGCACTACTGGGAAGCTACCTGTTCCATGGCCAACACTTGTCAC
>group_395_4 26 3 0 0 sg=26 px=0 gx=0
AAATTTATTTGCACTACTGGGAAGCTACCTGTTCCATGGCCAACACTTGTCACTACTTTC
>group_395_5 26 3 0 0 sg=26 px=0 gx=0
ACTTACCCTTAAATTTATTTGCACTACTGGGAAGCTACCTGTTCCATGGCCAACACTTGT
>group_395_6 26 3 0 0 sg=26 px=0 gx=0
AAAGTAGTGACAAGTGTTGGCCATGGAACAGGTAGCTTCCCAGTAGTGCAAATAAATTTA
>group_395_7 26 3 0 0 sg=26 px=0 gx=0
AGTAGTGACAAGTGTTGGCCATGGAACAGGTAGCTTCCCAGTAGTGCAAATAAATTTAAG
>group_395_8 26 3 0 0 sg=26 px=0 gx=0
AAGTGTTGGCCATGGAACAGGTAGCTTCCCAGTAGTGCAAATAAATTTAAGGGTAAGTTT
>group_395_9 26 3 0 0 sg=26 px=0 gx=0
CCTTAAATTTATTTGCACTACTGGGAAGCTACCTGTTCCATGGCCAACACTTGTCACTAC
>group_397_0 2 36 0 0 sg=2 px=0 gx=0
GGTCACGCTGCGCGTAACCACCACACCCGCCGCGCTTAATGCGCCGCTACAGGGCGCGTG
>group_397_1 2 36 0 0 sg=2 px=0 gx=0
CACGCGCCCTGTAGCGGCGCATTAAGCGCGGCGGGTGTGGTGGTTACGCGCAGCGTGACC
>group_398_0 114 3 0 0 sg=114 px=0 gx=0
CCGATTCCGGAAGTGCTTGACATTGGGGAGTTCAGCGAGAGCCTGACCTATTGCATCTCC
>group_398_1 114 3 0 0 sg=114 px=0 gx=0
CACGGCGGGAGATGCAATAGGTCAGGCTCTCGCTGAACTCCCCAATGTCAAGCACTTCCG
>group_398_2 114 3 0 0 sg=114 px=0 gx=0
GCACTTTGCATCGGCCGCGCTCCCGATTCCGGAAGTGCTTGACATTGGGGAGTTCAGCGA
>group_398_3 114 3 0 0 sg=114 px=0 gx=0
ACATTGGGGAGTTCAGCGAGAGCCTGACCTATTGCATCTCCCGCCGTGCACAGGGTGTCA
>group_398_4 114 3 0 0 sg=114 px=0 gx=0
CAGGCTCTCGCTGAACTCCCCAATGTCAAGCACTTCCGGAATCGGGAGCGCGGCCGATGC
>group_398_5 114 3 0 0 sg=114 px=0 gx=0
CGATTCCGGAAGTGCTTGACATTGGGGAGTTCAGCGAGAGCCTGACCTATTGCATCTCCC
>group_398_6 114 3 0 0 sg=114 px=0 gx=0
GGAGTTCAGCGAGAGCCTGACCTATTGCATCTCCCGCCGTGCACAGGGTGTCACGTTGCA
>group_398_7 114 3 0 0 sg=114 px=0 gx=0
ATAGGTCAGGCTCTCGCTGAACTCCCCAATGTCAAGCACTTCCGGAATCGGGAGCGCGGC
>group_398_8 114 3 0 0 sg=114 px=0 gx=0
TGCATCGGCCGCGCTCCCGATTCCGGAAGTGCTTGACATTGGGGAGTTCAGCGAGAGCCT
>group_398_9 114 3 0 0 sg=114 px=0 gx=0
TCGGCCGCGCTCCCGATTCCGGAAGTGCTTGACATTGGGGAGTTCAGCGAGAGCCTGACC
>group_401_0 36 57 0 0 sg=36 px=0 gx=0
CATGCCTGCAGGTCCCCAGATTAGCCTTTTCAATTTCAGAAAGAATGCTAACCCACAGAT
>group_401_1 36 57 0 0 sg=36 px=0 gx=0
ACCATCTGTGGGTTAGCATTCTTTCTGAAATTGAAAAGGCTAATCTGGGGACCTGCAGGC
>group_401_2 36 57 0 0 sg=36 px=0 gx=0
GGTTAGCATTCTTTCTGAAATTGAAAAGGCTAATCTGGGGACCTGCAGGCATGCAAGCTT
>group_401_3 36 57 0 0 sg=36 px=0 gx=0
TAACCATCTGTGGGTTAGCATTCTTTCTGAAATTGAAAAGGCTAATCTGGGGACCTGCAG
>group_401_4 36 57 0 0 sg=36 px=0 gx=0
TGTGGGTTAGCATTCTTTCTGAAATTGAAAAGGCTAATCTGGGGACCTGCAGGCATGCAA
>group_401_5 36 57 0 0 sg=36 px=0 gx=0
TTGCATGCCTGCAGGTCCCCAGATTAGCCTTTTCAATTTCAGAAAGAATGCTAACCCACA
>group_401_6 36 57 0 0 sg=36 px=0 gx=0
GTGGGTTAGCATTCTTTCTGAAATTGAAAAGGCTAATCTGGGGACCTGCAGGCATGCAAG
>group_401_7 36 57 0 0 sg=36 px=0 gx=0
GCATGCCTGCAGGTCCCCAGATTAGCCTTTTCAATTTCAGAAAGAATGCTAACCCACAGA
>group_401_8 36 57 0 0 sg=36 px=0 gx=0
AGGTCCCCAGATTAGCCTTTTCAATTTCAGAAAGAATGCTAACCCACAGATGGTTAGAGA
>group_401_9 36 57 0 0 sg=36 px=0 gx=0
GCAGGTCCCCAGATTAGCCTTTTCAATTTCAGAAAGAATGCTAACCCACAGATGGTTAGA
>group_402_0 4 2 0 0 sg=4 px=0 gx=0
TGCAGCTGGCTTATCGAAATTAATACGACTCACTATAGGGAGACCGGAATTCGAGCTCGG
>group_402_1 4 2 0 0 sg=4 px=0 gx=0
GCAGCTGGCTTATCGAAATTAATACGACTCACTATAGGGAGACCGGAATTCGAGCTCGGT
>group_402_2 4 2 0 0 sg=4 px=0 gx=0
CCGAGCTCGAATTCCGGTCTCCCTATAGTGAGTCGTATTAATTTCGATAAGCCAGCTGCA
>group_402_3 4 2 0 0 sg=4 px=0 gx=0
ACCGAGCTCGAATTCCGGTCTCCCTATAGTGAGTCGTATTAATTTCGATAAGCCAGCTGC
>group_403_0 272 3 0 0 sg=272 px=0 gx=0
CGGGGCCGCGGAGGCTGGATCGGTCCCGGTGTCTTCTATGGAGGTCAAAACAGCGTGGAT
>group_403_1 272 3 0 0 sg=272 px=0 gx=0
AGTCGAGCTCGGTACCCGGGTCGAGTAGGCGTGTACGGTGGGAGGCCTATATAAGCAGAG
>group_403_2 272 3 0 0 sg=272 px=0 gx=0
CAGTGATAGAGAAAAGTGAAAGTCGAGTTTACCACTCCCTATCAGTGATAGAGAAAAGTG
>group_403_3 272 3 0 0 sg=272 px=0 gx=0
ACGGTTCACTAAACGAGCTCTGCTTATATAGGCCTCCCACCGTACACGCCTACTCGACCC
>group_403_4 272 3 0 0 sg=272 px=0 gx=0
GATGGCGTCTCCAGGCGATCTGACGGTTCACTAAACGAGCTCTGCTTATATAGGCCTCCC
>group_403_5 272 3 0 0 sg=272 px=0 gx=0
ACCGAGCTCGACTTTCACTTTTCTCTATCACTGATAGGGAGTGGTAAACTCGACTTTCAC
>group_403_6 272 3 0 0 sg=272 px=0 gx=0
ACTAAACGAGCTCTGCTTATATAGGCCTCCCACCGTACACGCCTACTCGACCCGGGTACC
>group_403_7 272 3 0 0 sg=272 px=0 gx=0
AGAGAAAAGTGAAAGTCGAGCTCGGTACCCGGGTCGAGTAGGCGTGTACGGTGGGAGGCC
>group_403_8 272 3 0 0 sg=272 px=0 gx=0
TAAACTCGACTTTCACTTTTCTCTATCACTGATAGGGAGTGGTAAACTCGACTTTCACTT
>group_403_9 272 3 0 0 sg=272 px=0 gx=0
GATCTGACGGTTCACTAAACGAGCTCTGCTTATATAGGCCTCCCACCGTACACGCCTACT
>group_405_0 40 16 0 0 sg=40 px=0 gx=0
TACGGGCCAGATATACGCGTTGACATTGATTATTGACTAGTTATTAATAGTAATCAATTA
>group_405_1 40 16 0 0 sg=40 px=0 gx=0
AACTAATGACCCCGTAATTGATTACTATTAATAACTAGTCAATAATCAATGTCAACGCGT
>group_405_2 40 16 0 0 sg=40 px=0 gx=0
CCCGTAATTGATTACTATTAATAACTAGTCAATAATCAATGTCAACGCGTATATCTGGCC
>group_405_3 40 16 0 0 sg=40 px=0 gx=0
CTAATGACCCCGTAATTGATTACTATTAATAACTAGTCAATAATCAATGTCAACGCGTAT
>group_405_4 40 16 0 0 sg=40 px=0 gx=0
ATGACCCCGTAATTGATTACTATTAATAACTAGTCAATAATCAATGTCAACGCGTATATC
>group_405_5 40 16 0 0 sg=40 px=0 gx=0
GTAATTGATTACTATTAATAACTAGTCAATAATCAATGTCAACGCGTATATCTGGCCCGT
>group_405_6 40 16 0 0 sg=40 px=0 gx=0
CCAGATATACGCGTTGACATTGATTATTGACTAGTTATTAATAGTAATCAATTACGGGGT
>group_405_7 40 16 0 0 sg=40 px=0 gx=0
TGATTACTATTAATAACTAGTCAATAATCAATGTCAACGCGTATATCTGGCCCGTACATC
>group_405_8 40 16 0 0 sg=40 px=0 gx=0
ATACGCGTTGACATTGATTATTGACTAGTTATTAATAGTAATCAATTACGGGGTCATTAG
>group_405_9 40 16 0 0 sg=40 px=0 gx=0
ATTGATTACTATTAATAACTAGTCAATAATCAATGTCAACGCGTATATCTGGCCCGTACA
>group_408_0 6 7 0 0 sg=6 px=0 gx=0
CAATATTGATTTATGCTATATAACCAATGAATAATATGGCTAATGGCCAATATTGAAGAT
>group_408_1 6 7 0 0 sg=6 px=0 gx=0
ATCTTCAATATTGGCCATTAGCCATATTATTCATTGGTTATATAGCATAAATCAATATTG
>group_408_2 6 7 0 0 sg=6 px=0 gx=0
AATATTGATTTATGCTATATAACCAATGAATAATATGGCTAATGGCCAATATTGAAGATC
>group_408_3 6 7 0 0 sg=6 px=0 gx=0
TCTTCAATATTGGCCATTAGCCATATTATTCATTGGTTATATAGCATAAATCAATATTGG
>group_408_4 6 7 0 0 sg=6 px=0 gx=0
CCAATATTGATTTATGCTATATAACCAATGAATAATATGGCTAATGGCCAATATTGAAGA
>group_408_5 6 7 0 0 sg=6 px=0 gx=0
GATCTTCAATATTGGCCATTAGCCATATTATTCATTGGTTATATAGCATAAATCAATATT
>group_409_0 2 2 0 0 sg=2 px=0 gx=0
TAGCTTTTTGCAAAAGCCTAGGCCTCCAAAAAAGCCTCCTCACTACTTCTGGAATAGCTC
>group_409_1 2 2 0 0 sg=2 px=0 gx=0
GAGCTATTCCAGAAGTAGTGAGGAGGCTTTTTTGGAGGCCTAGGCTTTTGCAAAAAGCTA
>group_410_0 4 0 0 0 sg=4 px=0 gx=0
TTATTGTTCTGGATATTACCAGCAAGGCCGATAGTTTGAGTTCTTCTACTCAGGCAAGTG
>group_410_1 4 0 0 0 sg=4 px=0 gx=0
TTTATTGTTCTGGATATTACCAGCAAGGCCGATAGTTTGAGTTCTTCTACTCAGGCAAGT
>group_410_2 4 0 0 0 sg=4 px=0 gx=0
CACTTGCCTGAGTAGAAGAACTCAAACTATCGGCCTTGCTGGTAATATCCAGAACAATAA
>group_410_3 4 0 0 0 sg=4 px=0 gx=0
ACTTGCCTGAGTAGAAGAACTCAAACTATCGGCCTTGCTGGTAATATCCAGAACAATAAA
>group_411_0 52 2 0 0 sg=52 px=0 gx=0
CGGAACCAGCAGTTGCTCAGCGGTTTCAGCCTCCAACTCAGCTTCCTTTCGGGCTTTGTT
>group_411_1 52 2 0 0 sg=52 px=0 gx=0
AAGCCCGAAAGGAAGCTGAGTTGGAGGCTGAAACCGCTGAGCAACTGCTGGTTCCGCGTG
>group_411_2 52 2 0 0 sg=52 px=0 gx=0
CGCGGAACCAGCAGTTGCTCAGCGGTTTCAGCCTCCAACTCAGCTTCCTTTCGGGCTTTG
>group_411_3 52 2 0 0 sg=52 px=0 gx=0
ACCAGCAGTTGCTCAGCGGTTTCAGCCTCCAACTCAGCTTCCTTTCGGGCTTTGTTAGCA
>group_411_4 52 2 0 0 sg=52 px=0 gx=0
CAGTTGCTCAGCGGTTTCAGCCTCCAACTCAGCTTCCTTTCGGGCTTTGTTAGCAGCTTC
>group_411_5 52 2 0 0 sg=52 px=0 gx=0
CCGAAAGGAAGCTGAGTTGGAGGCTGAAACCGCTGAGCAACTGCTGGTTCCGCGTGGATC
>group_411_6 52 2 0 0 sg=52 px=0 gx=0
ATCCACGCGGAACCAGCAGTTGCTCAGCGGTTTCAGCCTCCAACTCAGCTTCCTTTCGGG
>group_411_7 52 2 0 0 sg=52 px=0 gx=0
TCCACGCGGAACCAGCAGTTGCTCAGCGGTTTCAGCCTCCAACTCAGCTTCCTTTCGGGC
>group_411_8 52 2 0 0 sg=52 px=0 gx=0
CAGATCCACGCGGAACCAGCAGTTGCTCAGCGGTTTCAGCCTCCAACTCAGCTTCCTTTC
>group_411_9 52 2 0 0 sg=52 px=0 gx=0
CCGAAGCTGCTAACAAAGCCCGAAAGGAAGCTGAGTTGGAGGCTGAAACCGCTGAGCAAC
>group_412_0 2 2 0 0 sg=2 px=0 gx=0
AAGCTTGGCAATCCGGTACTGTTGGTAAAGCCACCATGGAAGATGCCAAAAACATTAAGA
>group_412_1 2 2 0 0 sg=2 px=0 gx=0
TCTTAATGTTTTTGGCATCTTCCATGGTGGCTTTACCAACAGTACCGGATTGCCAAGCTT
>group_414_0 96 0 0 0 sg=96 px=0 gx=0
GCCTAGATAGATAGAGAGAGAGAGAGACTAGTGGAGGAAGAAAAAATGAGTAAAGGAGAA
>group_414_1 96 0 0 0 sg=96 px=0 gx=0
AGAGAGAGAGAGACTAGTGGAGGAAGAAAAAATGAGTAAAGGAGAAGAACTTTTCACTGG
>group_414_2 96 0 0 0 sg=96 px=0 gx=0
AGAATTGGGACAACTCCAGTGAAAAGTTCTTCTCCTTTACTCATTTTTTCTTCCTCCACT
>group_414_3 96 0 0 0 sg=96 px=0 gx=0
ACTAGTGGAGGAAGAAAAAATGAGTAAAGGAGAAGAACTTTTCACTGGAGTTGTCCCAAT
>group_414_4 96 0 0 0 sg=96 px=0 gx=0
TTCTTCTCCTTTACTCATTTTTTCTTCCTCCACTAGTCTCTCTCTCTCTCTATCTATCTA
>group_414_5 96 0 0 0 sg=96 px=0 gx=0
CTCATTTTTTCTTCCTCCACTAGTCTCTCTCTCTCTCTATCTATCTAGGCCTGGTACCGG
>group_414_6 96 0 0 0 sg=96 px=0 gx=0
ACTCCAGTGAAAAGTTCTTCTCCTTTACTCATTTTTTCTTCCTCCACTAGTCTCTCTCTC
>group_414_7 96 0 0 0 sg=96 px=0 gx=0
GAGAGAGAGACTAGTGGAGGAAGAAAAAATGAGTAAAGGAGAAGAACTTTTCACTGGAGT
>group_414_8 96 0 0 0 sg=96 px=0 gx=0
GAGAGAGAGAGACTAGTGGAGGAAGAAAAAATGAGTAAAGGAGAAGAACTTTTCACTGGA
>group_414_9 96 0 0 0 sg=96 px=0 gx=0
GACAACTCCAGTGAAAAGTTCTTCTCCTTTACTCATTTTTTCTTCCTCCACTAGTCTCTC
>group_415_0 14 3 0 0 sg=14 px=0 gx=0
CCACGACCCGCAGCGCCCGACCGAAAGGAGCGCACGACCCCATGGCTCCGACCGAAGCCA
>group_415_1 14 3 0 0 sg=14 px=0 gx=0
GACCCGCAGCGCCCGACCGAAAGGAGCGCACGACCCCATGGCTCCGACCGAAGCCACCCG
>group_415_2 14 3 0 0 sg=14 px=0 gx=0
CCGGGTGGCTTCGGTCGGAGCCATGGGGTCGTGCGCTCCTTTCGGTCGGGCGCTGCGGGT
>group_415_3 14 3 0 0 sg=14 px=0 gx=0
CGACCCGCAGCGCCCGACCGAAAGGAGCGCACGACCCCATGGCTCCGACCGAAGCCACCC
>group_415_4 14 3 0 0 sg=14 px=0 gx=0
GTGGCTTCGGTCGGAGCCATGGGGTCGTGCGCTCCTTTCGGTCGGGCGCTGCGGGTCGTG
>group_415_5 14 3 0 0 sg=14 px=0 gx=0
ACGACCCGCAGCGCCCGACCGAAAGGAGCGCACGACCCCATGGCTCCGACCGAAGCCACC
>group_415_6 14 3 0 0 sg=14 px=0 gx=0
GGTGGCTTCGGTCGGAGCCATGGGGTCGTGCGCTCCTTTCGGTCGGGCGCTGCGGGTCGT
>group_415_7 14 3 0 0 sg=14 px=0 gx=0
CACGACCCGCAGCGCCCGACCGAAAGGAGCGCACGACCCCATGGCTCCGACCGAAGCCAC
>group_415_8 14 3 0 0 sg=14 px=0 gx=0
TGGCTTCGGTCGGAGCCATGGGGTCGTGCGCTCCTTTCGGTCGGGCGCTGCGGGTCGTGG
>group_415_9 14 3 0 0 sg=14 px=0 gx=0
CGGGTGGCTTCGGTCGGAGCCATGGGGTCGTGCGCTCCTTTCGGTCGGGCGCTGCGGGTC
>group_416_0 20 4 0 0 sg=20 px=0 gx=0
CTCCTTAGGATCCCAATGCTTCGTTTCGTATCACACACCCCAAAGCCTTCTGCTTTGAAT
>group_416_1 20 4 0 0 sg=20 px=0 gx=0
AACCTCCTTAGGATCCCAATGCTTCGTTTCGTATCACACACCCCAAAGCCTTCTGCTTTG
>group_416_2 20 4 0 0 sg=20 px=0 gx=0
AGCATTCAAAGCAGAAGGCTTTGGGGTGTGTGATACGAAACGAAGCATTGGGATCCTAAG
>group_416_3 20 4 0 0 sg=20 px=0 gx=0
TTCAAAGCAGAAGGCTTTGGGGTGTGTGATACGAAACGAAGCATTGGGATCCTAAGGAGG
>group_416_4 20 4 0 0 sg=20 px=0 gx=0
CCTCCTTAGGATCCCAATGCTTCGTTTCGTATCACACACCCCAAAGCCTTCTGCTTTGAA
>group_416_5 20 4 0 0 sg=20 px=0 gx=0
AGGATCCCAATGCTTCGTTTCGTATCACACACCCCAAAGCCTTCTGCTTTGAATGCTGCC
>group_416_6 20 4 0 0 sg=20 px=0 gx=0
CTTAGGATCCCAATGCTTCGTTTCGTATCACACACCCCAAAGCCTTCTGCTTTGAATGCT
>group_416_7 20 4 0 0 sg=20 px=0 gx=0
TCAAAGCAGAAGGCTTTGGGGTGTGTGATACGAAACGAAGCATTGGGATCCTAAGGAGGT
>group_416_8 20 4 0 0 sg=20 px=0 gx=0
CAGCATTCAAAGCAGAAGGCTTTGGGGTGTGTGATACGAAACGAAGCATTGGGATCCTAA
>group_416_9 20 4 0 0 sg=20 px=0 gx=0
GCATTCAAAGCAGAAGGCTTTGGGGTGTGTGATACGAAACGAAGCATTGGGATCCTAAGG
>group_418_0 2 39 0 0 sg=2 px=0 gx=0
AGTAAAGGAGAAGAACTTTTCACTGGAGTTGTCCCAATTCTTGTTGAATTAGATGGTGAT
>group_418_1 2 39 0 0 sg=2 px=0 gx=0
ATCACCATCTAATTCAACAAGAATTGGGACAACTCCAGTGAAAAGTTCTTCTCCTTTACT
>group_421_0 2 5 0 0 sg=2 px=0 gx=0
AAGCTTGATGCATAGCTTGAGTATTCTATAGTGTCACCTAAATAGCTTGGCGTAATCATG
>group_421_1 2 5 0 0 sg=2 px=0 gx=0
CATGATTACGCCAAGCTATTTAGGTGACACTATAGAATACTCAAGCTATGCATCAAGCTT
>group_423_0 8 4 0 0 sg=8 px=0 gx=0
AAAAATCGCTATAATGACCCCGAAGCAGGGTTATGCAGCGGAAAAGATCCGTCGACCTGC
>group_423_1 8 4 0 0 sg=8 px=0 gx=0
GCAGGTCGACGGATCTTTTCCGCTGCATAACCCTGCTTCGGGGTCATTATAGCGATTTTT
>group_423_2 8 4 0 0 sg=8 px=0 gx=0
AGGTCGACGGATCTTTTCCGCTGCATAACCCTGCTTCGGGGTCATTATAGCGATTTTTTC
>group_423_3 8 4 0 0 sg=8 px=0 gx=0
AAAATCGCTATAATGACCCCGAAGCAGGGTTATGCAGCGGAAAAGATCCGTCGACCTGCA
>group_423_4 8 4 0 0 sg=8 px=0 gx=0
TGCAGGTCGACGGATCTTTTCCGCTGCATAACCCTGCTTCGGGGTCATTATAGCGATTTT
>group_423_5 8 4 0 0 sg=8 px=0 gx=0
GAAAAAATCGCTATAATGACCCCGAAGCAGGGTTATGCAGCGGAAAAGATCCGTCGACCT
>group_423_6 8 4 0 0 sg=8 px=0 gx=0
AAAAAATCGCTATAATGACCCCGAAGCAGGGTTATGCAGCGGAAAAGATCCGTCGACCTG
>group_423_7 8 4 0 0 sg=8 px=0 gx=0
CAGGTCGACGGATCTTTTCCGCTGCATAACCCTGCTTCGGGGTCATTATAGCGATTTTTT
>group_425_0 4 26 0 0 sg=4 px=0 gx=0
CCCGGGAATTCGTAATCATGGTCATAGCTGTTTCCTGTGTGAAATTGTTATCCGCTCACA
>group_425_1 4 26 0 0 sg=4 px=0 gx=0
TTGTGAGCGGATAACAATTTCACACAGGAAACAGCTATGACCATGATTACGAATTCCCGG
>group_425_2 4 26 0 0 sg=4 px=0 gx=0
TGTGAGCGGATAACAATTTCACACAGGAAACAGCTATGACCATGATTACGAATTCCCGGG
>group_425_3 4 26 0 0 sg=4 px=0 gx=0
CCGGGAATTCGTAATCATGGTCATAGCTGTTTCCTGTGTGAAATTGTTATCCGCTCACAA
>group_426_0 190 3 0 0 sg=190 px=0 gx=0
TAAACAAAATTATTTCTAGAGGAATTGTGAGCGCTCACAATTCCCCTATAGTGAGTCGTA
>group_426_1 190 3 0 0 sg=190 px=0 gx=0
TGTGAGCGCTCACAATTCCCCTATAGTGAGTCGTATTCCATGGAATGGTGCAAAACCTTT
>group_426_2 190 3 0 0 sg=190 px=0 gx=0
TTATATCTCCTTCTTAAAGTTAAACAAAATTATTTCTAGAGGAATTGTGAGCGCTCACAA
>group_426_3 190 3 0 0 sg=190 px=0 gx=0
GTGAGCGCTCACAATTCCCCTATAGTGAGTCGTATTCCATGGAATGGTGCAAAACCTTTC
>group_426_4 190 3 0 0 sg=190 px=0 gx=0
CCTATAGTGAGTCGTATTCCATGGAATGGTGCAAAACCTTTCGCGGTATGGCATGATAGC
>group_426_5 190 3 0 0 sg=190 px=0 gx=0
GCCGATCTCGACGAGTGAGAGAAGATTTTCAGCCTGATACAGATTAAATCAGAACGCAGA
>group_426_6 190 3 0 0 sg=190 px=0 gx=0
GCGAAAGGTTTTGCACCATTCCATGGAATACGACTCACTATAGGGGAATTGTGAGCGCTC
>group_426_7 190 3 0 0 sg=190 px=0 gx=0
CCTTCTTAAAGTTAAACAAAATTATTTCTAGAGGAATTGTGAGCGCTCACAATTCCCCTA
>group_426_8 190 3 0 0 sg=190 px=0 gx=0
TCCCCTATAGTGAGTCGTATTCCATGGAATGGTGCAAAACCTTTCGCGGTATGGCATGAT
>group_426_9 190 3 0 0 sg=190 px=0 gx=0
TGAGCTAGCCGATCTCGACGAGTGAGAGAAGATTTTCAGCCTGATACAGATTAAATCAGA
>group_428_0 2 1 0 0 sg=2 px=0 gx=0
GCGGAAGAGCGCCTGATGCGGTATTTTCTCCTTACGCATCTGTGCGGTATTTCACACCGG
>group_428_1 2 1 0 0 sg=2 px=0 gx=0
CCGGTGTGAAATACCGCACAGATGCGTAAGGAGAAAATACCGCATCAGGCGCTCTTCCGC
>group_429_0 2 4 0 0 sg=2 px=0 gx=0
GCAATTCACTGGCCGTCGTTTTACAACGTCGTGACTGGGAAAACCCTGGCGTTACCCAAC
>group_429_1 2 4 0 0 sg=2 px=0 gx=0
GTTGGGTAACGCCAGGGTTTTCCCAGTCACGACGTTGTAAAACGACGGCCAGTGAATTGC
>group_430_0 2 10 0 0 sg=2 px=0 gx=0
AATAATTTTGTTTAACTTTAAGAAGGAGATATACATATGCGGGGTTCTCATCATCATCAT
>group_430_1 2 10 0 0 sg=2 px=0 gx=0
ATGATGATGATGAGAACCCCGCATATGTATATCTCCTTCTTAAAGTTAAACAAAATTATT
>group_432_0 2 5 0 0 sg=2 px=0 gx=0
CGAGCTCCAATTCGCCCTATAGTGAGTCGTATTACGCGCGCTCACTGGCCGTCGTTTTAC
>group_432_1 2 5 0 0 sg=2 px=0 gx=0
GTAAAACGACGGCCAGTGAGCGCGCGTAATACGACTCACTATAGGGCGAATTGGAGCTCG
>group_434_0 2 8 0 0 sg=2 px=0 gx=0
CGCTCATTCTAGAGTCCCCCGTGTTCTCTCCAAATGAAATGAACTTCCTTATATAGAGGA
>group_434_1 2 8 0 0 sg=2 px=0 gx=0
TCCTCTATATAAGGAAGTTCATTTCATTTGGAGAGAACACGGGGGACTCTAGAATGAGCG
>group_435_0 2 4 0 0 sg=2 px=0 gx=0
CTCTTCCGGGCGCTATCATGCCATACCGCGAAAGGTTTTGCACCATTCGATGGTGTCGGG
>group_435_1 2 4 0 0 sg=2 px=0 gx=0
CCCGACACCATCGAATGGTGCAAAACCTTTCGCGGTATGGCATGATAGCGCCCGGAAGAG
>group_437_0 2 18 0 0 sg=2 px=0 gx=0
ACCCAGGTGGCACTTTTCGGGGAAATGTGCGCGGAACCCCTATTTGTTTATTTTTCTAAA
>group_437_1 2 18 0 0 sg=2 px=0 gx=0
TTTAGAAAAATAAACAAATAGGGGTTCCGCGCACATTTCCCCGAAAAGTGCCACCTGGGT
>group_442_0 44 2 0 0 sg=44 px=0 gx=0
TTGTCCTACTCAAGCTTGGCTGCAGGTCGACGGATCCCCGGGAATTCCCTGGCAGTTTAT
>group_442_1 44 2 0 0 sg=44 px=0 gx=0
CAAGCTTGGCTGCAGGTCGACGGATCCCCGGGAATTCCCTGGCAGTTTATGGCGGGCGTC
>group_442_2 44 2 0 0 sg=44 px=0 gx=0
CTCAAGCTTGGCTGCAGGTCGACGGATCCCCGGGAATTCCCTGGCAGTTTATGGCGGGCG
>group_442_3 44 2 0 0 sg=44 px=0 gx=0
TCGGCGGATTTGTCCTACTCAAGCTTGGCTGCAGGTCGACGGATCCCCGGGAATTCCCTG
>group_442_4 44 2 0 0 sg=44 px=0 gx=0
TAAACTGCCAGGGAATTCCCGGGGATCCGTCGACCTGCAGCCAAGCTTGAGTAGGACAAA
>group_442_5 44 2 0 0 sg=44 px=0 gx=0
GGCGGATTTGTCCTACTCAAGCTTGGCTGCAGGTCGACGGATCCCCGGGAATTCCCTGGC
>group_442_6 44 2 0 0 sg=44 px=0 gx=0
CGCCATAAACTGCCAGGGAATTCCCGGGGATCCGTCGACCTGCAGCCAAGCTTGAGTAGG
>group_442_7 44 2 0 0 sg=44 px=0 gx=0
TCAAGCTTGGCTGCAGGTCGACGGATCCCCGGGAATTCCCTGGCAGTTTATGGCGGGCGT
>group_442_8 44 2 0 0 sg=44 px=0 gx=0
TGTCCTACTCAAGCTTGGCTGCAGGTCGACGGATCCCCGGGAATTCCCTGGCAGTTTATG
>group_442_9 44 2 0 0 sg=44 px=0 gx=0
GCCCGCCATAAACTGCCAGGGAATTCCCGGGGATCCGTCGACCTGCAGCCAAGCTTGAGT
>group_443_0 18 5 0 0 sg=18 px=0 gx=0
TCACTAGTGCGGCCGCCTGCAGGTCGACCATATGGGAGAGCTCCCAACGCGTTGGATGCA
>group_443_1 18 5 0 0 sg=18 px=0 gx=0
AAGCTATGCATCCAACGCGTTGGGAGCTCTCCCATATGGTCGACCTGCAGGCGGCCGCAC
>group_443_2 18 5 0 0 sg=18 px=0 gx=0
TATGCATCCAACGCGTTGGGAGCTCTCCCATATGGTCGACCTGCAGGCGGCCGCACTAGT
>group_443_3 18 5 0 0 sg=18 px=0 gx=0
CTAGTGCGGCCGCCTGCAGGTCGACCATATGGGAGAGCTCCCAACGCGTTGGATGCATAG
>group_443_4 18 5 0 0 sg=18 px=0 gx=0
GTGCGGCCGCCTGCAGGTCGACCATATGGGAGAGCTCCCAACGCGTTGGATGCATAGCTT
>group_443_5 18 5 0 0 sg=18 px=0 gx=0
TGCGGCCGCCTGCAGGTCGACCATATGGGAGAGCTCCCAACGCGTTGGATGCATAGCTTG
>group_443_6 18 5 0 0 sg=18 px=0 gx=0
CAAGCTATGCATCCAACGCGTTGGGAGCTCTCCCATATGGTCGACCTGCAGGCGGCCGCA
>group_443_7 18 5 0 0 sg=18 px=0 gx=0
ATGCATCCAACGCGTTGGGAGCTCTCCCATATGGTCGACCTGCAGGCGGCCGCACTAGTG
>group_443_8 18 5 0 0 sg=18 px=0 gx=0
ATCACTAGTGCGGCCGCCTGCAGGTCGACCATATGGGAGAGCTCCCAACGCGTTGGATGC
>group_443_9 18 5 0 0 sg=18 px=0 gx=0
CTATGCATCCAACGCGTTGGGAGCTCTCCCATATGGTCGACCTGCAGGCGGCCGCACTAG
>group_444_0 646 13 0 0 sg=646 px=0 gx=0
GATATCTCCACTGACGTAAGGGATGACGCACAATCCCACTATCCTTCGCAAGACCTTCCT
>group_444_1 646 13 0 0 sg=646 px=0 gx=0
TCCGGAGCTTGCAGGATCGCCACGACTCCGGGCGTATATGCTCCGCATTGGTCTTGACCA
>group_444_2 646 13 0 0 sg=646 px=0 gx=0
TCGGGGGATCTGGATTTTAGTACTGGATTTTGGTTTTAGGAATTAGAAATTTTATTGATA
>group_444_3 646 13 0 0 sg=646 px=0 gx=0
AATGAACTTCCTTATATAGAGGAAGGTCTTGCGAAGGATAGTGGGATTGTGCGTCATCCC
>group_444_4 646 13 0 0 sg=646 px=0 gx=0
AAGGGTTTCTTATATGCTCAACACATGAGCGAAACCCTATAGGAACCCTAATTCCCTTAT
>group_444_5 646 13 0 0 sg=646 px=0 gx=0
TCTAATTCCTAAAACCAAAATCCAGTACTAAAATCCAGATCCCCCGAATTAATTCGGCGT
>group_444_6 646 13 0 0 sg=646 px=0 gx=0
CGTGGCGATCCTGCAAGCTCCGGATGCCTCCGCTCGAAGTAGCGCGTCTGCTGCTCCATA
>group_444_7 646 13 0 0 sg=646 px=0 gx=0
CAGGATCGCCACGACTCCGGGCGTATATGCTCCGCATTGGTCTTGACCAACTCTATCAGA
>group_444_8 646 13 0 0 sg=646 px=0 gx=0
TATATGCTCAACACATGAGCGAAACCCTATAGGAACCCTAATTCCCTTATCTGGGAACTA
>group_444_9 646 13 0 0 sg=646 px=0 gx=0
GTAAGGGATGACGCACAATCCCACTATCCTTCGCAAGACCTTCCTCTATATAAGGAAGTT
>group_446_0 100 2 0 0 sg=100 px=0 gx=0
ACCTGTTTTTATTTTCATATGCTATGGTCCTTGTTGGTGAAGTGCTCGTGAAAACACCTA
>group_446_1 100 2 0 0 sg=100 px=0 gx=0
GCATATGAAAATAAAAACAGGTGCACGCATCCTCGCATTATCCGCATTAACGACGATGAT
>group_446_2 100 2 0 0 sg=100 px=0 gx=0
TCGTTAATGCGGATAATGCGAGGATGCGTGCACCTGTTTTTATTTTCATATGCTATGGTC
>group_446_3 100 2 0 0 sg=100 px=0 gx=0
TAATGCGGATAATGCGAGGATGCGTGCACCTGTTTTTATTTTCATATGCTATGGTCCTTG
>group_446_4 100 2 0 0 sg=100 px=0 gx=0
ATGCGTGCACCTGTTTTTATTTTCATATGCTATGGTCCTTGTTGGTGAAGTGCTCGTGAA
>group_446_5 100 2 0 0 sg=100 px=0 gx=0
AGCATATGAAAATAAAAACAGGTGCACGCATCCTCGCATTATCCGCATTAACGACGATGA
>group_446_6 100 2 0 0 sg=100 px=0 gx=0
CGAGGATGCGTGCACCTGTTTTTATTTTCATATGCTATGGTCCTTGTTGGTGAAGTGCTC
>group_446_7 100 2 0 0 sg=100 px=0 gx=0
GTCGTTAATGCGGATAATGCGAGGATGCGTGCACCTGTTTTTATTTTCATATGCTATGGT
>group_446_8 100 2 0 0 sg=100 px=0 gx=0
AGTCCGTTTAGGTGTTTTCACGAGCACTTCACCAACAAGGACCATAGCATATGAAAATAA
>group_446_9 100 2 0 0 sg=100 px=0 gx=0
AGGACCATAGCATATGAAAATAAAAACAGGTGCACGCATCCTCGCATTATCCGCATTAAC
>group_449_0 70 1 0 0 sg=70 px=0 gx=0
TAGGTGACACTATAGAATACTCAAGCTTGGGCCAAGTCGGCCAGGGAGCGGCCGCCAATT
>group_449_1 70 1 0 0 sg=70 px=0 gx=0
CCAAGCTATTTAGGTGACACTATAGAATACTCAAGCTTGGGCCAAGTCGGCCAGGGAGCG
>group_449_2 70 1 0 0 sg=70 px=0 gx=0
GGCGAATTGGCGGCCGCTCCCTGGCCGACTTGGCCCAAGCTTGAGTATTCTATAGTGTCA
>group_449_3 70 1 0 0 sg=70 px=0 gx=0
CCATGATTACGCCAAGCTATTTAGGTGACACTATAGAATACTCAAGCTTGGGCCAAGTCG
>group_449_4 70 1 0 0 sg=70 px=0 gx=0
AAGCTATTTAGGTGACACTATAGAATACTCAAGCTTGGGCCAAGTCGGCCAGGGAGCGGC
>group_449_5 70 1 0 0 sg=70 px=0 gx=0
TGATTACGCCAAGCTATTTAGGTGACACTATAGAATACTCAAGCTTGGGCCAAGTCGGCC
>group_449_6 70 1 0 0 sg=70 px=0 gx=0
GGCCCAAGCTTGAGTATTCTATAGTGTCACCTAAATAGCTTGGCGTAATCATGGTCATAG
>group_449_7 70 1 0 0 sg=70 px=0 gx=0
CGGCCGCTCCCTGGCCGACTTGGCCCAAGCTTGAGTATTCTATAGTGTCACCTAAATAGC
>group_449_8 70 1 0 0 sg=70 px=0 gx=0
GACCATGATTACGCCAAGCTATTTAGGTGACACTATAGAATACTCAAGCTTGGGCCAAGT
>group_449_9 70 1 0 0 sg=70 px=0 gx=0
GAATTGGCGGCCGCTCCCTGGCCGACTTGGCCCAAGCTTGAGTATTCTATAGTGTCACCT
>group_450_0 2 17 0 0 sg=2 px=0 gx=0
GTCATGACCAAAATCCCTTAACGTGAGTTTTCGTTCCACTGAGCGTCAGACCCCGTAGAA
>group_450_1 2 17 0 0 sg=2 px=0 gx=0
TTCTACGGGGTCTGACGCTCAGTGGAACGAAAACTCACGTTAAGGGATTTTGGTCATGAC
>group_451_0 4 3 0 0 sg=4 px=0 gx=0
TAACAACTTATATCGTATGGGGCTGACTTCAGGTGCTACATTTGAAGAGATAAATTGCAC
>group_451_1 4 3 0 0 sg=4 px=0 gx=0
AACAACTTATATCGTATGGGGCTGACTTCAGGTGCTACATTTGAAGAGATAAATTGCACT
>group_451_2 4 3 0 0 sg=4 px=0 gx=0
AGTGCAATTTATCTCTTCAAATGTAGCACCTGAAGTCAGCCCCATACGATATAAGTTGTT
>group_451_3 4 3 0 0 sg=4 px=0 gx=0
GTGCAATTTATCTCTTCAAATGTAGCACCTGAAGTCAGCCCCATACGATATAAGTTGTTA
>group_456_0 18 1 0 0 sg=18 px=0 gx=0
AGCCGGATCGATCCGGTCAATCAATCAGCAAGCTTGGCTGCAGGTCGACGGATCCCCGGG
>group_456_1 18 1 0 0 sg=18 px=0 gx=0
GCCGGATCGATCCGGTCAATCAATCAGCAAGCTTGGCTGCAGGTCGACGGATCCCCGGGA
>group_456_2 18 1 0 0 sg=18 px=0 gx=0
CCGGGGATCCGTCGACCTGCAGCCAAGCTTGCTGATTGATTGACCGGATCGATCCGGCTC
>group_456_3 18 1 0 0 sg=18 px=0 gx=0
CGGATCGATCCGGTCAATCAATCAGCAAGCTTGGCTGCAGGTCGACGGATCCCCGGGAAT
>group_456_4 18 1 0 0 sg=18 px=0 gx=0
AATTCCCGGGGATCCGTCGACCTGCAGCCAAGCTTGCTGATTGATTGACCGGATCGATCC
>group_456_5 18 1 0 0 sg=18 px=0 gx=0
CTAGAGCCGGATCGATCCGGTCAATCAATCAGCAAGCTTGGCTGCAGGTCGACGGATCCC
>group_456_6 18 1 0 0 sg=18 px=0 gx=0
GGATCGATCCGGTCAATCAATCAGCAAGCTTGGCTGCAGGTCGACGGATCCCCGGGAATT
>group_456_7 18 1 0 0 sg=18 px=0 gx=0
CCGGATCGATCCGGTCAATCAATCAGCAAGCTTGGCTGCAGGTCGACGGATCCCCGGGAA
>group_456_8 18 1 0 0 sg=18 px=0 gx=0
ATTCCCGGGGATCCGTCGACCTGCAGCCAAGCTTGCTGATTGATTGACCGGATCGATCCG
>group_456_9 18 1 0 0 sg=18 px=0 gx=0
GAGCCGGATCGATCCGGTCAATCAATCAGCAAGCTTGGCTGCAGGTCGACGGATCCCCGG
>group_457_0 2 7 0 0 sg=2 px=0 gx=0
GAGCCGGAAGCATAAAGTGTAAAGCCTGGGGTGCCTAATGAGTGAGCTAACTCACATTAC
>group_457_1 2 7 0 0 sg=2 px=0 gx=0
GTAATGTGAGTTAGCTCACTCATTAGGCACCCCAGGCTTTACACTTTATGCTTCCGGCTC
>group_458_0 60 8 0 0 sg=60 px=0 gx=0
TGTTCGCCAGGCTCAAGGCGCGCATGCCCGACGGCGAGGATCTCGTCGTGACTCATGGCG
>group_458_1 60 8 0 0 sg=60 px=0 gx=0
GCGCATGCCCGACGGCGAGGATCTCGTCGTGACTCATGGCGATGCCTGCTTGCCGAATAT
>group_458_2 60 8 0 0 sg=60 px=0 gx=0
CAGGCTCAAGGCGCGCATGCCCGACGGCGAGGATCTCGTCGTGACTCATGGCGATGCCTG
>group_458_3 60 8 0 0 sg=60 px=0 gx=0
CATGCCCGACGGCGAGGATCTCGTCGTGACTCATGGCGATGCCTGCTTGCCGAATATCAT
>group_458_4 60 8 0 0 sg=60 px=0 gx=0
AACTGTTCGCCAGGCTCAAGGCGCGCATGCCCGACGGCGAGGATCTCGTCGTGACTCATG
>group_458_5 60 8 0 0 sg=60 px=0 gx=0
TCGCCATGAGTCACGACGAGATCCTCGCCGTCGGGCATGCGCGCCTTGAGCCTGGCGAAC
>group_458_6 60 8 0 0 sg=60 px=0 gx=0
CGGCAAGCAGGCATCGCCATGAGTCACGACGAGATCCTCGCCGTCGGGCATGCGCGCCTT
>group_458_7 60 8 0 0 sg=60 px=0 gx=0
AGTCACGACGAGATCCTCGCCGTCGGGCATGCGCGCCTTGAGCCTGGCGAACAGTTCGGC
>group_458_8 60 8 0 0 sg=60 px=0 gx=0
CAAGGCGCGCATGCCCGACGGCGAGGATCTCGTCGTGACTCATGGCGATGCCTGCTTGCC
>group_458_9 60 8 0 0 sg=60 px=0 gx=0
TCGGCAAGCAGGCATCGCCATGAGTCACGACGAGATCCTCGCCGTCGGGCATGCGCGCCT
>group_459_0 1028 3 0 0 sg=1028 px=0 gx=0
GATATACATATGGCGAGACGTATTCTGGTCGTAGAAGATGAAGCTCCAATTCGCGAAATG
>group_459_1 1028 3 0 0 sg=1028 px=0 gx=0
CAATGAATCAACAACTCTCCTGGCGCACCATCGTCGGCTACAGCCTCGGGAATTGCTGCA
>group_459_2 1028 3 0 0 sg=1028 px=0 gx=0
CCGTCATCACCGAAACGCGCGAGGCAGCCGGATCAATTCTCATGTTTGACAGCTTATCAT
>group_459_3 1028 3 0 0 sg=1028 px=0 gx=0
CACCCCAGGCTTTACACTTTATGCTTCCGGGTTTTCTTTGCCTCACGATCGCCCCCAAAA
>group_459_4 1028 3 0 0 sg=1028 px=0 gx=0
AGCCATGACCCAGTCACGTAGCGATAGCGGAGTGTATGCTGCAGGCATGCAAGCTTGGCA
>group_459_5 1028 3 0 0 sg=1028 px=0 gx=0
ATGTGTTTTGGGGGCGATCGTGAGGCAAAGAAAACCCGGAAGCATAAAGTGTAAAGCCTG
>group_459_6 1028 3 0 0 sg=1028 px=0 gx=0
GTAACATAAGGGACTGACCTGCAGCCAAGCTTGGCGTAATCATGGTCATAGCTGTTTCCT
>group_459_7 1028 3 0 0 sg=1028 px=0 gx=0
GCAGCCGGATCAATTCTCATGTTTGACAGCTTATCATCGAGCTTACTCCCCATCCCCGAC
>group_459_8 1028 3 0 0 sg=1028 px=0 gx=0
TTCACGGGTTGGGGTTTCTACAGGACGTAACATAAGGGACTGACCTGCAGCCAAGCTTGG
>group_459_9 1028 3 0 0 sg=1028 px=0 gx=0
ATACGTCTCGCCATATGTATATCTCCTTCTTACAAGCTTGGCCGGATCAATTCTGTTTCC
>group_460_0 18 5 0 0 sg=18 px=0 gx=0
GTTAGTTACCGGATCCCGGGCTGCAGAGCTCGCTCGAGTCGACTTGCCATGGTCATATGT
>group_460_1 18 5 0 0 sg=18 px=0 gx=0
TAGTTACCGGATCCCGGGCTGCAGAGCTCGCTCGAGTCGACTTGCCATGGTCATATGTTT
>group_460_2 18 5 0 0 sg=18 px=0 gx=0
AGTTACCGGATCCCGGGCTGCAGAGCTCGCTCGAGTCGACTTGCCATGGTCATATGTTTA
>group_460_3 18 5 0 0 sg=18 px=0 gx=0
CATATGACCATGGCAAGTCGACTCGAGCGAGCTCTGCAGCCCGGGATCCGGTAACTAACT
>group_460_4 18 5 0 0 sg=18 px=0 gx=0
TTAGTTAGTTACCGGATCCCGGGCTGCAGAGCTCGCTCGAGTCGACTTGCCATGGTCATA
>group_460_5 18 5 0 0 sg=18 px=0 gx=0
AGTTAGTTACCGGATCCCGGGCTGCAGAGCTCGCTCGAGTCGACTTGCCATGGTCATATG
>group_460_6 18 5 0 0 sg=18 px=0 gx=0
TAAACATATGACCATGGCAAGTCGACTCGAGCGAGCTCTGCAGCCCGGGATCCGGTAACT
>group_460_7 18 5 0 0 sg=18 px=0 gx=0
ACATATGACCATGGCAAGTCGACTCGAGCGAGCTCTGCAGCCCGGGATCCGGTAACTAAC
>group_460_8 18 5 0 0 sg=18 px=0 gx=0
TTAAACATATGACCATGGCAAGTCGACTCGAGCGAGCTCTGCAGCCCGGGATCCGGTAAC
>group_460_9 18 5 0 0 sg=18 px=0 gx=0
ATGACCATGGCAAGTCGACTCGAGCGAGCTCTGCAGCCCGGGATCCGGTAACTAACTAAG
>group_463_0 864 6 0 624 sg=240 px=0 gx=624
AAGCTTATCGATGATAAGCTGTCAAACATGAGAATTAATTCTTAGAAAAACTCATCGAGC
>group_463_1 864 6 0 624 sg=240 px=0 gx=624
TGCATACCGGTCATCATCACCATCACCATTGAGTTTTGAGCAATAACTAGCATAACCCCT
>group_463_2 864 6 0 624 sg=240 px=0 gx=624
AAACCCCTCAAGACCCGTTTAGAGGCCCCAAGGGGTTATGCTAGTTATTGCTCAAAACTC
>group_463_3 864 6 0 624 sg=240 px=0 gx=624
TGTCAAACATGAGAATTAATTCTTAGAAAAACTCATCGAGCATCAAATGAAACTGCAATT
>group_463_4 864 6 0 624 sg=240 px=0 gx=624
CATCACCATCACCATTGAGTTTTGAGCAATAACTAGCATAACCCCTTGGGGCCTCTAAAC
>group_463_5 864 6 0 624 sg=240 px=0 gx=624
CTCAATGGTGATGGTGATGATGACCGGTATGCATATTCAGATCCTCTTCTGAGATGAGTT
>group_463_6 864 6 0 624 sg=240 px=0 gx=624
CCCGTTTAGAGGCCCCAAGGGGTTATGCTAGTTATTGCTCAAAACTCAATGGTGATGGTG
>group_463_7 864 6 0 624 sg=240 px=0 gx=624
CTGTCAAACATGAGAATTAATTCTTAGAAAAACTCATCGAGCATCAAATGAAACTGCAAT
>group_463_8 864 6 0 624 sg=240 px=0 gx=624
ATTGCAGTTTCATTTGATGCTCGATGAGTTTTTCTAAGAATTAATTCTCATGTTTGACAG
>group_463_9 864 6 0 624 sg=240 px=0 gx=624
TCGATGATAAGCTGTCAAACATGAGAATTAATTCTTAGAAAAACTCATCGAGCATCAAAT
>group_465_0 240 3 0 0 sg=240 px=0 gx=0
GCTCAATGTACCTATAACCAGACCGTTCATCTGGATATTACGGCCTTTTTAAAGACCGTA
>group_465_1 240 3 0 0 sg=240 px=0 gx=0
CCCATAGTGAAAACGGGGGCGAAGAAGTTGTCCATATTAGCCACGTTTAAATCAAAACTG
>group_465_2 240 3 0 0 sg=240 px=0 gx=0
ATAAAACTTGTGCTTATTTTTCTTTACGGTCTTTAAAAAGGCCGTAATATCCAGATGAAC
>group_465_3 240 3 0 0 sg=240 px=0 gx=0
GTCAGTTGCTCAATGTACCTATAACCAGACCGTTCATCTGGATATTACGGCCTTTTTAAA
>group_465_4 240 3 0 0 sg=240 px=0 gx=0
TCTTTAAAAAGGCCGTAATATCCAGATGAACGGTCTGGTTATAGGTACATTGAGCAACTG
>group_465_5 240 3 0 0 sg=240 px=0 gx=0
GAGGCATTTCAGTCAGTTGCTCAATGTACCTATAACCAGACCGTTCATCTGGATATTACG
>group_465_6 240 3 0 0 sg=240 px=0 gx=0
TCTCAGCCAATCCCTGGGTGAGTTTCACCAGTTTTGATTTAAACGTGGCTAATATGGACA
>group_465_7 240 3 0 0 sg=240 px=0 gx=0
AGTTGCTCAATGTACCTATAACCAGACCGTTCATCTGGATATTACGGCCTTTTTAAAGAC
>group_465_8 240 3 0 0 sg=240 px=0 gx=0
CTGGGTGAGTTTCACCAGTTTTGATTTAAACGTGGCTAATATGGACAACTTCTTCGCCCC
>group_465_9 240 3 0 0 sg=240 px=0 gx=0
TTCACCAGTTTTGATTTAAACGTGGCTAATATGGACAACTTCTTCGCCCCCGTTTTCACT
>group_466_0 148 3 0 0 sg=148 px=0 gx=0
AAGCTTATCGATACCGTCGACAGGCCTTCCCTCGATATGATGATGATGATGATGCCCCAT
>group_466_1 148 3 0 0 sg=148 px=0 gx=0
ATATCAAGCTTATCGATACCGTCGACAGGCCTTCCCTCGATATGATGATGATGATGATGC
>group_466_2 148 3 0 0 sg=148 px=0 gx=0
CCCCTCTAGAAATAATTTTGTTTAACTTTAAGAAGGAGATATACCATGGGGCATCATCAT
>group_466_3 148 3 0 0 sg=148 px=0 gx=0
CCCTCGATATGATGATGATGATGATGCCCCATGGTATATCTCCTTCTTAAAGTTAAACAA
>group_466_4 148 3 0 0 sg=148 px=0 gx=0
TTCCCCTCTAGAAATAATTTTGTTTAACTTTAAGAAGGAGATATACCATGGGGCATCATC
>group_466_5 148 3 0 0 sg=148 px=0 gx=0
TCATCATCATCATCATATCGAGGGAAGGCCTGTCGACGGTATCGATAAGCTTGATATCGA
>group_466_6 148 3 0 0 sg=148 px=0 gx=0
CCGTCGACAGGCCTTCCCTCGATATGATGATGATGATGATGCCCCATGGTATATCTCCTT
>group_466_7 148 3 0 0 sg=148 px=0 gx=0
CATCATCATCATCATATCGAGGGAAGGCCTGTCGACGGTATCGATAAGCTTGATATCGAA
>group_466_8 148 3 0 0 sg=148 px=0 gx=0
GATGATGATGATGCCCCATGGTATATCTCCTTCTTAAAGTTAAACAAAATTATTTCTAGA
>group_466_9 148 3 0 0 sg=148 px=0 gx=0
GAATTCGATATCAAGCTTATCGATACCGTCGACAGGCCTTCCCTCGATATGATGATGATG
>group_467_0 2 63 0 0 sg=2 px=0 gx=0
TGGATGCTGTAGGCATAGGCTTGGTTATGCCGGTACTGCCGGGCCTCTTGCGGGATATCC
>group_467_1 2 63 0 0 sg=2 px=0 gx=0
GGATATCCCGCAAGAGGCCCGGCAGTACCGGCATAACCAAGCCTATGCCTACAGCATCCA
>group_468_0 106 3 0 0 sg=106 px=0 gx=0
ATACTAGTTTCGCCATTCAGGCTGCGCAACTGTTGGGAAGGGCGATCGGTGCGGGCCTCT
>group_468_1 106 3 0 0 sg=106 px=0 gx=0
CGCCCTTCCCAACAGTTGCGCAGCCTGAATGGCGAAACTAGTATGGACCCCGAAGAGGCG
>group_468_2 106 3 0 0 sg=106 px=0 gx=0
GTTGCGCAGCCTGAATGGCGAAACTAGTATGGACCCCGAAGAGGCGAGTGTTACTTCAAC
>group_468_3 106 3 0 0 sg=106 px=0 gx=0
GGCGAAACTAGTATGGACCCCGAAGAGGCGAGTGTTACTTCAACAGAAGAAACCTTAACG
>group_468_4 106 3 0 0 sg=106 px=0 gx=0
CGCAGCCTGAATGGCGAAACTAGTATGGACCCCGAAGAGGCGAGTGTTACTTCAACAGAA
>group_468_5 106 3 0 0 sg=106 px=0 gx=0
CCCTTCCCAACAGTTGCGCAGCCTGAATGGCGAAACTAGTATGGACCCCGAAGAGGCGAG
>group_468_6 106 3 0 0 sg=106 px=0 gx=0
TGTTGAAGTAACACTCGCCTCTTCGGGGTCCATACTAGTTTCGCCATTCAGGCTGCGCAA
>group_468_7 106 3 0 0 sg=106 px=0 gx=0
TTTCTTCTGTTGAAGTAACACTCGCCTCTTCGGGGTCCATACTAGTTTCGCCATTCAGGC
>group_468_8 106 3 0 0 sg=106 px=0 gx=0
CGAAACTAGTATGGACCCCGAAGAGGCGAGTGTTACTTCAACAGAAGAAACCTTAACGCC
>group_468_9 106 3 0 0 sg=106 px=0 gx=0
GCCTCTTCGGGGTCCATACTAGTTTCGCCATTCAGGCTGCGCAACTGTTGGGAAGGGCGA
>group_469_0 2 22 0 0 sg=2 px=0 gx=0
GCTCAGCGGTGGCAGCAGCCAACTCAGCTTCCTTTCGGGCTTTGTTAGCAGCCGGATCAG
>group_469_1 2 22 0 0 sg=2 px=0 gx=0
CTGATCCGGCTGCTAACAAAGCCCGAAAGGAAGCTGAGTTGGCTGCTGCCACCGCTGAGC
>group_470_0 40 3 0 0 sg=40 px=0 gx=0
CCGCTCGAGCATGCATCTAGAGGGCCCTATTCTATAGTGTCACCTAAATGCTAGAGCTCG
>group_470_1 40 3 0 0 sg=40 px=0 gx=0
TCAGCGAGCTCTAGCATTTAGGTGACACTATAGAATAGGGCCCTCTAGATGCATGCTCGA
>group_470_2 40 3 0 0 sg=40 px=0 gx=0
AGGCTGATCAGCGAGCTCTAGCATTTAGGTGACACTATAGAATAGGGCCCTCTAGATGCA
>group_470_3 40 3 0 0 sg=40 px=0 gx=0
CATCTAGAGGGCCCTATTCTATAGTGTCACCTAAATGCTAGAGCTCGCTGATCAGCCTCG
>group_470_4 40 3 0 0 sg=40 px=0 gx=0
GATCAGCGAGCTCTAGCATTTAGGTGACACTATAGAATAGGGCCCTCTAGATGCATGCTC
>group_470_5 40 3 0 0 sg=40 px=0 gx=0
GCGGCCGCTCGAGCATGCATCTAGAGGGCCCTATTCTATAGTGTCACCTAAATGCTAGAG
>group_470_6 40 3 0 0 sg=40 px=0 gx=0
CGAGGCTGATCAGCGAGCTCTAGCATTTAGGTGACACTATAGAATAGGGCCCTCTAGATG
>group_470_7 40 3 0 0 sg=40 px=0 gx=0
TCTAGAGGGCCCTATTCTATAGTGTCACCTAAATGCTAGAGCTCGCTGATCAGCCTCGAC
>group_470_8 40 3 0 0 sg=40 px=0 gx=0
CGAGCATGCATCTAGAGGGCCCTATTCTATAGTGTCACCTAAATGCTAGAGCTCGCTGAT
>group_470_9 40 3 0 0 sg=40 px=0 gx=0
CGCTCGAGCATGCATCTAGAGGGCCCTATTCTATAGTGTCACCTAAATGCTAGAGCTCGC
>group_471_0 30 2 0 0 sg=30 px=0 gx=0
TTGTGGAATTCACTGGCCGTCGTTTTACAACGTCGTGACTGGGAAAACCCTGGCGTTACC
>group_471_1 30 2 0 0 sg=30 px=0 gx=0
TCCACAAGCTTGTGGAATTCACTGGCCGTCGTTTTACAACGTCGTGACTGGGAAAACCCT
>group_471_2 30 2 0 0 sg=30 px=0 gx=0
CAAGCTTGTGGAATTCACTGGCCGTCGTTTTACAACGTCGTGACTGGGAAAACCCTGGCG
>group_471_3 30 2 0 0 sg=30 px=0 gx=0
TGGGTAACGCCAGGGTTTTCCCAGTCACGACGTTGTAAAACGACGGCCAGTGAATTCCAC
>group_471_4 30 2 0 0 sg=30 px=0 gx=0
GTTTTCCCAGTCACGACGTTGTAAAACGACGGCCAGTGAATTCCACAAGCTTGTGGAATT
>group_471_5 30 2 0 0 sg=30 px=0 gx=0
CGCCAGGGTTTTCCCAGTCACGACGTTGTAAAACGACGGCCAGTGAATTCCACAAGCTTG
>group_471_6 30 2 0 0 sg=30 px=0 gx=0
CCAGGGTTTTCCCAGTCACGACGTTGTAAAACGACGGCCAGTGAATTCCACAAGCTTGTG
>group_471_7 30 2 0 0 sg=30 px=0 gx=0
GGGTTTTCCCAGTCACGACGTTGTAAAACGACGGCCAGTGAATTCCACAAGCTTGTGGAA
>group_471_8 30 2 0 0 sg=30 px=0 gx=0
AATTCCACAAGCTTGTGGAATTCACTGGCCGTCGTTTTACAACGTCGTGACTGGGAAAAC
>group_471_9 30 2 0 0 sg=30 px=0 gx=0
AGCTTGTGGAATTCACTGGCCGTCGTTTTACAACGTCGTGACTGGGAAAACCCTGGCGTT
>group_475_0 2 3 0 0 sg=2 px=0 gx=0
AAATCGCTATAATGACCCCGAAGCAGGGTTATGCAGCGGAAAAGATCCGTCGACCTGCAG
>group_475_1 2 3 0 0 sg=2 px=0 gx=0
CTGCAGGTCGACGGATCTTTTCCGCTGCATAACCCTGCTTCGGGGTCATTATAGCGATTT
>group_476_0 2 22 0 0 sg=2 px=0 gx=0
ATCGATGCATAATGTGCCTGTCAAATGGACGAAGCAGGGATTCTGCAAACCCTATGCTAC
>group_476_1 2 22 0 0 sg=2 px=0 gx=0
GTAGCATAGGGTTTGCAGAATCCCTGCTTCGTCCATTTGACAGGCACATTATGCATCGAT
>group_477_0 110 7 0 0 sg=110 px=0 gx=0
TCAGCAATAAACCAGCCAGCCGGAAGGGCCGAGCGCAGAAGTGGTCCGATAAACCCAGCG
>group_477_1 110 7 0 0 sg=110 px=0 gx=0
AAACCAGCCAGCCGGAAGGGCCGAGCGCAGAAGTGGTCCGATAAACCCAGCGAACCATTT
>group_477_2 110 7 0 0 sg=110 px=0 gx=0
ATAAACCAGCCAGCCGGAAGGGCCGAGCGCAGAAGTGGTCCGATAAACCCAGCGAACCAT
>group_477_3 110 7 0 0 sg=110 px=0 gx=0
TTATCAGCAATAAACCAGCCAGCCGGAAGGGCCGAGCGCAGAAGTGGTCCGATAAACCCA
>group_477_4 110 7 0 0 sg=110 px=0 gx=0
TTCGCTGGGTTTATCGGACCACTTCTGCGCTCGGCCCTTCCGGCTGGCTGGTTTATTGCT
>group_477_5 110 7 0 0 sg=110 px=0 gx=0
CCGGAAGGGCCGAGCGCAGAAGTGGTCCGATAAACCCAGCGAACCATTTGAGGTGATAGG
>group_477_6 110 7 0 0 sg=110 px=0 gx=0
TGGGTTTATCGGACCACTTCTGCGCTCGGCCCTTCCGGCTGGCTGGTTTATTGCTGATAA
>group_477_7 110 7 0 0 sg=110 px=0 gx=0
GCCAGCCGGAAGGGCCGAGCGCAGAAGTGGTCCGATAAACCCAGCGAACCATTTGAGGTG
>group_477_8 110 7 0 0 sg=110 px=0 gx=0
CCGATAAACCCAGCGAACCATTTGAGGTGATAGGTAAGATTATACCGAGGTATGAAAACG
>group_477_9 110 7 0 0 sg=110 px=0 gx=0
TCTTACCTATCACCTCAAATGGTTCGCTGGGTTTATCGGACCACTTCTGCGCTCGGCCCT
>group_479_0 714 7 0 138 sg=576 px=0 gx=138
ACCTGACGCCTGATGCGGTATTTTCTCCTTACGCATCTGTGCGGTATTTCACACCGCATA
>group_479_1 714 7 0 138 sg=576 px=0 gx=138
TGCATGTGTCAGAGGTTTTCACCGTCATCACCGAAACGCGCGAGACGAAAGGGCCTGCGC
>group_479_2 714 7 0 138 sg=576 px=0 gx=138
AGTCAGCTCCTTCCGGTGGGCGCGGGGCATGACTATGTGAGCAAAAGGCCAGCAAAAGGC
>group_479_3 714 7 0 138 sg=576 px=0 gx=138
GGTGATGCAACAATTATTTTTCATATTTATGATTAATCGGCCACACCATTCCTTGCGGCG
>group_479_4 714 7 0 138 sg=576 px=0 gx=138
GGTTCCTGGCCTTTTGCTGGCCTTTTGCTCACATAGTCATGCCCCGCGCCCACCGGAAGG
>group_479_5 714 7 0 138 sg=576 px=0 gx=138
AATATGAAAAATAATTGTTGCATCACCCGCCAATGCGTGGCTTAATGCACATCAAATTGT
>group_479_6 714 7 0 138 sg=576 px=0 gx=138
TTAATCGGCCACACCATTCCTTGCGGCGGCGGTGCTCAACGGCCTCAACCTACTACTGGG
>group_479_7 714 7 0 138 sg=576 px=0 gx=138
ACGCCTGATGCGGTATTTTCTCCTTACGCATCTGTGCGGTATTTCACACCGCATACGTCA
>group_479_8 714 7 0 138 sg=576 px=0 gx=138
CAATTATTTTTCATATTTATGATTAATCGGCCACACCATTCCTTGCGGCGGCGGTGCTCA
>group_479_9 714 7 0 138 sg=576 px=0 gx=138
TCCGCTCACAATTTGATGTGCATTAAGCCACGCATTGGCGGGTGATGCAACAATTATTTT
>group_481_0 20 3 0 10 sg=10 px=0 gx=10
TTGAAGCAAGCCTCCTGAAAGATGAAGCTACTGTCTTCTATCGAACAAGCATGCGATATT
>group_481_1 20 3 0 10 sg=10 px=0 gx=10
ATATCGCATGCTTGTTCGATAGAAGACAGTAGCTTCATCTTTCAGGAGGCTTGCTTCAAG
>group_481_2 20 3 0 10 sg=10 px=0 gx=10
GCTTGAAGCAAGCCTCCTGAAAGATGAAGCTACTGTCTTCTATCGAACAAGCATGCGATA
>group_481_3 20 3 0 10 sg=10 px=0 gx=10
CTTGAAGCAAGCCTCCTGAAAGATGAAGCTACTGTCTTCTATCGAACAAGCATGCGATAT
>group_481_4 20 3 0 10 sg=10 px=0 gx=10
TGAAGCAAGCCTCCTGAAAGATGAAGCTACTGTCTTCTATCGAACAAGCATGCGATATTT
>group_481_5 20 3 0 10 sg=10 px=0 gx=10
AATATCGCATGCTTGTTCGATAGAAGACAGTAGCTTCATCTTTCAGGAGGCTTGCTTCAA
>group_481_6 20 3 0 10 sg=10 px=0 gx=10
AGCTTGAAGCAAGCCTCCTGAAAGATGAAGCTACTGTCTTCTATCGAACAAGCATGCGAT
>group_481_7 20 3 0 10 sg=10 px=0 gx=10
TATCGCATGCTTGTTCGATAGAAGACAGTAGCTTCATCTTTCAGGAGGCTTGCTTCAAGC
>group_481_8 20 3 0 10 sg=10 px=0 gx=10
ATCGCATGCTTGTTCGATAGAAGACAGTAGCTTCATCTTTCAGGAGGCTTGCTTCAAGCT
>group_481_9 20 3 0 10 sg=10 px=0 gx=10
AAATATCGCATGCTTGTTCGATAGAAGACAGTAGCTTCATCTTTCAGGAGGCTTGCTTCA
>group_482_0 8 3 0 0 sg=8 px=0 gx=0
GGCCGCAATTCGTAATCATGGTCATAGCTGTTTCCTGTGTGAAATTGTTATCCGCTCACA
>group_482_1 8 3 0 0 sg=8 px=0 gx=0
GCGGCCGCAATTCGTAATCATGGTCATAGCTGTTTCCTGTGTGAAATTGTTATCCGCTCA
>group_482_2 8 3 0 0 sg=8 px=0 gx=0
GTGAGCGGATAACAATTTCACACAGGAAACAGCTATGACCATGATTACGAATTGCGGCCG
>group_482_3 8 3 0 0 sg=8 px=0 gx=0
GCCGCAATTCGTAATCATGGTCATAGCTGTTTCCTGTGTGAAATTGTTATCCGCTCACAA
>group_482_4 8 3 0 0 sg=8 px=0 gx=0
CGGCCGCAATTCGTAATCATGGTCATAGCTGTTTCCTGTGTGAAATTGTTATCCGCTCAC
>group_482_5 8 3 0 0 sg=8 px=0 gx=0
TGTGAGCGGATAACAATTTCACACAGGAAACAGCTATGACCATGATTACGAATTGCGGCC
>group_482_6 8 3 0 0 sg=8 px=0 gx=0
TGAGCGGATAACAATTTCACACAGGAAACAGCTATGACCATGATTACGAATTGCGGCCGC
>group_482_7 8 3 0 0 sg=8 px=0 gx=0
TTGTGAGCGGATAACAATTTCACACAGGAAACAGCTATGACCATGATTACGAATTGCGGC
>group_483_0 102 3 0 0 sg=102 px=0 gx=0
AGTGAGCTGATACCGCTCGCCGCAGCCGAACGACCGAGCGCAGCGGGTCAGTGAGCGAGG
>group_483_1 102 3 0 0 sg=102 px=0 gx=0
TTATCCACAGAATCAGGGGATAACGCAGGAAAGAACATGGGCAGTTCAACCTGTTGATAG
>group_483_2 102 3 0 0 sg=102 px=0 gx=0
CGTACTATCAACAGGTTGAACTGCCCATGTTCTTTCCTGCGTTATCCCCTGATTCTGTGG
>group_483_3 102 3 0 0 sg=102 px=0 gx=0
GAGCTTAGTACGTACTATCAACAGGTTGAACTGCCCATGTTCTTTCCTGCGTTATCCCCT
>group_483_4 102 3 0 0 sg=102 px=0 gx=0
CACAGAATCAGGGGATAACGCAGGAAAGAACATGGGCAGTTCAACCTGTTGATAGTACGT
>group_483_5 102 3 0 0 sg=102 px=0 gx=0
CTCGCTCACTGACCCGCTGCGCTCGGTCGTTCGGCTGCGGCGAGCGGTATCAGCTCACTC
>group_483_6 102 3 0 0 sg=102 px=0 gx=0
ATCAACAGGTTGAACTGCCCATGTTCTTTCCTGCGTTATCCCCTGATTCTGTGGATAACC
>group_483_7 102 3 0 0 sg=102 px=0 gx=0
CCCGCTGCGCTCGGTCGTTCGGCTGCGGCGAGCGGTATCAGCTCACTCAAAGGCGGTAAT
>group_483_8 102 3 0 0 sg=102 px=0 gx=0
GCTCACTGACCCGCTGCGCTCGGTCGTTCGGCTGCGGCGAGCGGTATCAGCTCACTCAAA
>group_483_9 102 3 0 0 sg=102 px=0 gx=0
CCGCCTTTGAGTGAGCTGATACCGCTCGCCGCAGCCGAACGACCGAGCGCAGCGGGTCAG
>group_484_0 2 15 0 0 sg=2 px=0 gx=0
GAAAGGCCCAGTCTTTCGACTGAGCCTTTCGTTTTATTTGATGCCTGGAATTGGGAATTG
>group_484_1 2 15 0 0 sg=2 px=0 gx=0
CAATTCCCAATTCCAGGCATCAAATAAAACGAAAGGCTCAGTCGAAAGACTGGGCCTTTC
>group_485_0 280 2 0 0 sg=280 px=0 gx=0
TCCGCTCGAGTCGGAGGACAGTACTCCGCTCGGAGGACAGTACTCCGTCTAGAAACTCGG
>group_485_1 280 2 0 0 sg=280 px=0 gx=0
GGAATTCGCGGAGGACAGTACTCCGATCGGAGGACAGTACTCCGCTCGAGTCGGAGGACA
>group_485_2 280 2 0 0 sg=280 px=0 gx=0
GAGCGGAGTACTGTCCTCCGATCGGAGTACTGTCCTCCGCGAATTCCGGAGTACTGTCCT
>group_485_3 280 2 0 0 sg=280 px=0 gx=0
CGGAGTACTGTCCTCCGAAGACGCTAGCGGGGGGCTATAAAAGGGGGTGGGGGCGTTCGT
>group_485_4 280 2 0 0 sg=280 px=0 gx=0
AGACGCTAGCGGGGGGCTATAAAAGGGGGTGGGGGCGTTCGTCCTCACTCTAGATCTGCG
>group_485_5 280 2 0 0 sg=280 px=0 gx=0
TCCGATCGGAGTACTGTCCTCCGCGAATTCCGGAGTACTGTCCTCCGAAGACGCTAGCGG
>group_485_6 280 2 0 0 sg=280 px=0 gx=0
GTCCTCCGAAGACGCTAGCGGGGGGCTATAAAAGGGGGTGGGGGCGTTCGTCCTCACTCT
>group_485_7 280 2 0 0 sg=280 px=0 gx=0
GGACAGTACTCCGCTCGAGTCGGAGGACAGTACTCCGCTCGGAGGACAGTACTCCGTCTA
>group_485_8 280 2 0 0 sg=280 px=0 gx=0
GTACTGTCCTCCGAGCGGAGTACTGTCCTCCGACTCGAGCGGAGTACTGTCCTCCGATCG
>group_485_9 280 2 0 0 sg=280 px=0 gx=0
GTACTCCGGAATTCGCGGAGGACAGTACTCCGATCGGAGGACAGTACTCCGCTCGAGTCG
>group_486_0 4 6 0 0 sg=4 px=0 gx=0
CAAATAGTACATAATGGATTTCCTTACGCGAAATACGGGCAGACATGGCCTGCCCGGTTA
>group_486_1 4 6 0 0 sg=4 px=0 gx=0
TAACCGGGCAGGCCATGTCTGCCCGTATTTCGCGTAAGGAAATCCATTATGTACTATTTG
>group_486_2 4 6 0 0 sg=4 px=0 gx=0
AACCGGGCAGGCCATGTCTGCCCGTATTTCGCGTAAGGAAATCCATTATGTACTATTTGG
>group_486_3 4 6 0 0 sg=4 px=0 gx=0
CCAAATAGTACATAATGGATTTCCTTACGCGAAATACGGGCAGACATGGCCTGCCCGGTT
>group_488_0 304 0 0 0 sg=304 px=0 gx=0
GGTTCACGTAGTGCCCCTATTTGTTTATTTTTCTAAATACATTCAAATATGTATCCGCTC
>group_488_1 304 0 0 0 sg=304 px=0 gx=0
TTATTATTCGCAATTCCTTTAGTTGTTCCTTTCTATTCTCACTCCGACTACAAGGATGAC
>group_488_2 304 0 0 0 sg=304 px=0 gx=0
GAATGTATTTAGAAAAATAAACAAATAGGGGCACTACGTGAACCATCACCCAAATCAAGT
>group_488_3 304 0 0 0 sg=304 px=0 gx=0
GACTCCAACGTCAAAGGGCGAAAAACCGTCTATCAGGGCGATGTCCAAAAAAAAAGGCTC
>group_488_4 304 0 0 0 sg=304 px=0 gx=0
TTTGGACATCGCCCTGATAGACGGTTTTTCGCCCTTTGACGTTGGAGTCCACGTTCTTTA
>group_488_5 304 0 0 0 sg=304 px=0 gx=0
TGTCTCATGAGCGGATACATATTTGAATGTATTTAGAAAAATAAACAAATAGGGGCACTA
>group_488_6 304 0 0 0 sg=304 px=0 gx=0
ATTGTCTCATGAGCGGATACATATTTGAATGTATTTAGAAAAATAAACAAATAGGGGCAC
>group_488_7 304 0 0 0 sg=304 px=0 gx=0
CACGTAGTGCCCCTATTTGTTTATTTTTCTAAATACATTCAAATATGTATCCGCTCATGA
>group_488_8 304 0 0 0 sg=304 px=0 gx=0
GATTTGGGTGATGGTTCACGTAGTGCCCCTATTTGTTTATTTTTCTAAATACATTCAAAT
>group_488_9 304 0 0 0 sg=304 px=0 gx=0
GGCACTACGTGAACCATCACCCAAATCAAGTTTTTTGGGGTCGAGGTGCCGTAAAGCACT
>group_489_0 4 6 0 0 sg=4 px=0 gx=0
CTCCGGGAGCTGCATGTGTCAGAGGTTTTCACCGTCATCACCGAAACGCGCGAGGCAGGC
>group_489_1 4 6 0 0 sg=4 px=0 gx=0
TCCGGGAGCTGCATGTGTCAGAGGTTTTCACCGTCATCACCGAAACGCGCGAGGCAGGCT
>group_489_2 4 6 0 0 sg=4 px=0 gx=0
GCCTGCCTCGCGCGTTTCGGTGATGACGGTGAAAACCTCTGACACATGCAGCTCCCGGAG
>group_489_3 4 6 0 0 sg=4 px=0 gx=0
AGCCTGCCTCGCGCGTTTCGGTGATGACGGTGAAAACCTCTGACACATGCAGCTCCCGGA
>group_490_0 2 11 0 0 sg=2 px=0 gx=0
GATTAAGTTGGGTAACGCCAGGGTTTTCCCAGTCACGACGTTGTAAAACGACGGCCAGTA
>group_490_1 2 11 0 0 sg=2 px=0 gx=0
TACTGGCCGTCGTTTTACAACGTCGTGACTGGGAAAACCCTGGCGTTACCCAACTTAATC
>group_492_0 2 3 0 0 sg=2 px=0 gx=0
TGCTGGTTGTTGTGCTGTCTCATCATTTTGGCAAAGAATTCCTCGACGGATCCGCCATGG
>group_492_1 2 3 0 0 sg=2 px=0 gx=0
CCATGGCGGATCCGTCGAGGAATTCTTTGCCAAAATGATGAGACAGCACAACAACCAGCA
>group_493_0 6 2 0 0 sg=6 px=0 gx=0
ATTGATCCAGACATGATAAGATACATTGATGAGTTTGGACAAACCACAACTAGAATGCAG
>group_493_1 6 2 0 0 sg=6 px=0 gx=0
GAATTGATCCAGACATGATAAGATACATTGATGAGTTTGGACAAACCACAACTAGAATGC
>group_493_2 6 2 0 0 sg=6 px=0 gx=0
GCATTCTAGTTGTGGTTTGTCCAAACTCATCAATGTATCTTATCATGTCTGGATCAATTC
>group_493_3 6 2 0 0 sg=6 px=0 gx=0
AATTGATCCAGACATGATAAGATACATTGATGAGTTTGGACAAACCACAACTAGAATGCA
>group_493_4 6 2 0 0 sg=6 px=0 gx=0
CTGCATTCTAGTTGTGGTTTGTCCAAACTCATCAATGTATCTTATCATGTCTGGATCAAT
>group_493_5 6 2 0 0 sg=6 px=0 gx=0
TGCATTCTAGTTGTGGTTTGTCCAAACTCATCAATGTATCTTATCATGTCTGGATCAATT
>group_497_0 2 2 0 0 sg=2 px=0 gx=0
TTTGTTTGATTTGTCCAAAATATGGTATAATAGGTACTAATCAAAATAGTGAGGTAACCA
>group_497_1 2 2 0 0 sg=2 px=0 gx=0
TGGTTACCTCACTATTTTGATTAGTACCTATTATACCATATTTTGGACAAATCAAACAAA
>group_500_0 2 1 0 0 sg=2 px=0 gx=0
GGTCGAGGGACCTAATAACTTCGTATAGCATACATTATACGAAGTTATATTAAGGGTTCC
>group_500_1 2 1 0 0 sg=2 px=0 gx=0
GGAACCCTTAATATAACTTCGTATAATGTATGCTATACGAAGTTATTAGGTCCCTCGACC
>group_501_0 16 2 0 0 sg=16 px=0 gx=0
GTCAGCCCCATACGATATAAGTTGTAATTCTCATGTTTGACAGCTTATCATCGATACAAA
>group_501_1 16 2 0 0 sg=16 px=0 gx=0
AGCCCCATACGATATAAGTTGTAATTCTCATGTTTGACAGCTTATCATCGATACAAATTC
>group_501_2 16 2 0 0 sg=16 px=0 gx=0
TGTATCGATGATAAGCTGTCAAACATGAGAATTACAACTTATATCGTATGGGGCTGACTT
>group_501_3 16 2 0 0 sg=16 px=0 gx=0
AATTTGTATCGATGATAAGCTGTCAAACATGAGAATTACAACTTATATCGTATGGGGCTG
>group_501_4 16 2 0 0 sg=16 px=0 gx=0
GAATTTGTATCGATGATAAGCTGTCAAACATGAGAATTACAACTTATATCGTATGGGGCT
>group_501_5 16 2 0 0 sg=16 px=0 gx=0
ATTTGTATCGATGATAAGCTGTCAAACATGAGAATTACAACTTATATCGTATGGGGCTGA
>group_501_6 16 2 0 0 sg=16 px=0 gx=0
GCCCCATACGATATAAGTTGTAATTCTCATGTTTGACAGCTTATCATCGATACAAATTCC
>group_501_7 16 2 0 0 sg=16 px=0 gx=0
GAAGTCAGCCCCATACGATATAAGTTGTAATTCTCATGTTTGACAGCTTATCATCGATAC
>group_501_8 16 2 0 0 sg=16 px=0 gx=0
TCAGCCCCATACGATATAAGTTGTAATTCTCATGTTTGACAGCTTATCATCGATACAAAT
>group_501_9 16 2 0 0 sg=16 px=0 gx=0
TTGTATCGATGATAAGCTGTCAAACATGAGAATTACAACTTATATCGTATGGGGCTGACT
>group_503_0 114 2 0 0 sg=114 px=0 gx=0
CCGCCAGTGTGATGGATATCTGCAGAATTCGCCCTTAAGGGCGAATTCCAGCACACTGGC
>group_503_1 114 2 0 0 sg=114 px=0 gx=0
CCAGTGTGCTGGAATTCGCCCTTAAGGGCGAATTCTGCAGATATCCATCACACTGGCGGC
>group_503_2 114 2 0 0 sg=114 px=0 gx=0
TGGATATCTGCAGAATTCGCCCTTAAGGGCGAATTCCAGCACACTGGCGGCCGTTACTAG
>group_503_3 114 2 0 0 sg=114 px=0 gx=0
CTTAAGGGCGAATTCCAGCACACTGGCGGCCGTTACTAGTGGATCCGAGCTCGGTACCAA
>group_503_4 114 2 0 0 sg=114 px=0 gx=0
CCTTAAGGGCGAATTCCAGCACACTGGCGGCCGTTACTAGTGGATCCGAGCTCGGTACCA
>group_503_5 114 2 0 0 sg=114 px=0 gx=0
CTCGAGCGGCCGCCAGTGTGATGGATATCTGCAGAATTCGCCCTTAAGGGCGAATTCCAG
>group_503_6 114 2 0 0 sg=114 px=0 gx=0
GGAATTCGCCCTTAAGGGCGAATTCTGCAGATATCCATCACACTGGCGGCCGCTCGAGCA
>group_503_7 114 2 0 0 sg=114 px=0 gx=0
ACTAGTAACGGCCGCCAGTGTGCTGGAATTCGCCCTTAAGGGCGAATTCTGCAGATATCC
>group_503_8 114 2 0 0 sg=114 px=0 gx=0
TAGATGCATGCTCGAGCGGCCGCCAGTGTGATGGATATCTGCAGAATTCGCCCTTAAGGG
>group_503_9 114 2 0 0 sg=114 px=0 gx=0
CGGATCCACTAGTAACGGCCGCCAGTGTGCTGGAATTCGCCCTTAAGGGCGAATTCTGCA
>group_505_0 4 7 0 0 sg=4 px=0 gx=0
CAGGTTGACTTCCCCGCGGAATTCGCGTCTACTTTCGGCGCCTGAGCACCATTTAGCTTT
>group_505_1 4 7 0 0 sg=4 px=0 gx=0
AAAGCTAAATGGTGCTCAGGCGCCGAAAGTAGACGCGAATTCCGCGGGGAAGTCAACCTG
>group_505_2 4 7 0 0 sg=4 px=0 gx=0
TCAGGTTGACTTCCCCGCGGAATTCGCGTCTACTTTCGGCGCCTGAGCACCATTTAGCTT
>group_505_3 4 7 0 0 sg=4 px=0 gx=0
AAGCTAAATGGTGCTCAGGCGCCGAAAGTAGACGCGAATTCCGCGGGGAAGTCAACCTGA
>group_507_0 110 5 0 0 sg=110 px=0 gx=0
ACCTGGCCGGTTCTGGTTCTGGCCATATGCACCATCATCATCATCATTCTTCTGGTCTGG
>group_507_1 110 5 0 0 sg=110 px=0 gx=0
CCTGGCCGGTTCTGGTTCTGGCCATATGCACCATCATCATCATCATTCTTCTGGTCTGGT
>group_507_2 110 5 0 0 sg=110 px=0 gx=0
TTCTGGCCATATGCACCATCATCATCATCATTCTTCTGGTCTGGTGCCACGCGGTTCTGG
>group_507_3 110 5 0 0 sg=110 px=0 gx=0
CACCAGACCAGAAGAATGATGATGATGATGGTGCATATGGCCAGAACCAGAACCGGCCAG
>group_507_4 110 5 0 0 sg=110 px=0 gx=0
ATGATGATGATGGTGCATATGGCCAGAACCAGAACCGGCCAGGTTAGCGTCGAGGAACTC
>group_507_5 110 5 0 0 sg=110 px=0 gx=0
AAGGTCAGTTGAAAGAGTTCCTCGACGCTAACCTGGCCGGTTCTGGTTCTGGCCATATGC
>group_507_6 110 5 0 0 sg=110 px=0 gx=0
GATGATGATGATGGTGCATATGGCCAGAACCAGAACCGGCCAGGTTAGCGTCGAGGAACT
>group_507_7 110 5 0 0 sg=110 px=0 gx=0
TTCATACCAGAACCGCGTGGCACCAGACCAGAAGAATGATGATGATGATGGTGCATATGG
>group_507_8 110 5 0 0 sg=110 px=0 gx=0
CTAACCTGGCCGGTTCTGGTTCTGGCCATATGCACCATCATCATCATCATTCTTCTGGTC
>group_507_9 110 5 0 0 sg=110 px=0 gx=0
TCTGGCCATATGCACCATCATCATCATCATTCTTCTGGTCTGGTGCCACGCGGTTCTGGT
>group_515_0 2 1 0 0 sg=2 px=0 gx=0
GAGCTCGAATTCCAGCTTGGCATTCCGGTACTGTTGGTAAAATGGAAGACGCCAAAAACA
>group_515_1 2 1 0 0 sg=2 px=0 gx=0
TGTTTTTGGCGTCTTCCATTTTACCAACAGTACCGGAATGCCAAGCTGGAATTCGAGCTC
>group_516_0 8 1 0 0 sg=8 px=0 gx=0
GGCCGAAACTGTTGAAAGTTGTTTAGCAAAATCCCATACAGAAAATTCATTTACTAACGT
>group_516_1 8 1 0 0 sg=8 px=0 gx=0
AGACGTTAGTAAATGAATTTTCTGTATGGGATTTTGCTAAACAACTTTCAACAGTTTCGG
>group_516_2 8 1 0 0 sg=8 px=0 gx=0
CAGACGTTAGTAAATGAATTTTCTGTATGGGATTTTGCTAAACAACTTTCAACAGTTTCG
>group_516_3 8 1 0 0 sg=8 px=0 gx=0
CCGAAACTGTTGAAAGTTGTTTAGCAAAATCCCATACAGAAAATTCATTTACTAACGTCT
>group_516_4 8 1 0 0 sg=8 px=0 gx=0
GACGTTAGTAAATGAATTTTCTGTATGGGATTTTGCTAAACAACTTTCAACAGTTTCGGC
>group_516_5 8 1 0 0 sg=8 px=0 gx=0
GCCGAAACTGTTGAAAGTTGTTTAGCAAAATCCCATACAGAAAATTCATTTACTAACGTC
>group_516_6 8 1 0 0 sg=8 px=0 gx=0
ACGTTAGTAAATGAATTTTCTGTATGGGATTTTGCTAAACAACTTTCAACAGTTTCGGCC
>group_516_7 8 1 0 0 sg=8 px=0 gx=0
CGAAACTGTTGAAAGTTGTTTAGCAAAATCCCATACAGAAAATTCATTTACTAACGTCTG
>group_517_0 6 3 0 0 sg=6 px=0 gx=0
CGATAAGCTTCTTGGATGCTGTAGGCATAGGCTTGGTTATGCCGGTACTGCCGGGCCTCT
>group_517_1 6 3 0 0 sg=6 px=0 gx=0
GATAAGCTTCTTGGATGCTGTAGGCATAGGCTTGGTTATGCCGGTACTGCCGGGCCTCTT
>group_517_2 6 3 0 0 sg=6 px=0 gx=0
ATAAGCTTCTTGGATGCTGTAGGCATAGGCTTGGTTATGCCGGTACTGCCGGGCCTCTTG
>group_517_3 6 3 0 0 sg=6 px=0 gx=0
AGAGGCCCGGCAGTACCGGCATAACCAAGCCTATGCCTACAGCATCCAAGAAGCTTATCG
>group_517_4 6 3 0 0 sg=6 px=0 gx=0
AAGAGGCCCGGCAGTACCGGCATAACCAAGCCTATGCCTACAGCATCCAAGAAGCTTATC
>group_517_5 6 3 0 0 sg=6 px=0 gx=0
CAAGAGGCCCGGCAGTACCGGCATAACCAAGCCTATGCCTACAGCATCCAAGAAGCTTAT
>group_518_0 2 9 0 0 sg=2 px=0 gx=0
TAAACCTGTCTTGTAACCTTGATACTTACCTGCCCAGTGCCTCACGACCAACTTCTGCAG
>group_518_1 2 9 0 0 sg=2 px=0 gx=0
CTGCAGAAGTTGGTCGTGAGGCACTGGGCAGGTAAGTATCAAGGTTACAAGACAGGTTTA
>group_520_0 8 3 0 0 sg=8 px=0 gx=0
GAATTCACGACCTTCGATCTCAGCGCCGCCAACGAAGTCCAGATTCTGGCCTTCTTTCAG
>group_520_1 8 3 0 0 sg=8 px=0 gx=0
AATTCACGACCTTCGATCTCAGCGCCGCCAACGAAGTCCAGATTCTGGCCTTCTTTCAGG
>group_520_2 8 3 0 0 sg=8 px=0 gx=0
ATTCACGACCTTCGATCTCAGCGCCGCCAACGAAGTCCAGATTCTGGCCTTCTTTCAGGG
>group_520_3 8 3 0 0 sg=8 px=0 gx=0
CCCTGAAAGAAGGCCAGAATCTGGACTTCGTTGGCGGCGCTGAGATCGAAGGTCGTGAAT
>group_520_4 8 3 0 0 sg=8 px=0 gx=0
CCTGAAAGAAGGCCAGAATCTGGACTTCGTTGGCGGCGCTGAGATCGAAGGTCGTGAATT
>group_520_5 8 3 0 0 sg=8 px=0 gx=0
ACCCTGAAAGAAGGCCAGAATCTGGACTTCGTTGGCGGCGCTGAGATCGAAGGTCGTGAA
>group_520_6 8 3 0 0 sg=8 px=0 gx=0
CTGAAAGAAGGCCAGAATCTGGACTTCGTTGGCGGCGCTGAGATCGAAGGTCGTGAATTC
>group_520_7 8 3 0 0 sg=8 px=0 gx=0
TTCACGACCTTCGATCTCAGCGCCGCCAACGAAGTCCAGATTCTGGCCTTCTTTCAGGGT
>group_521_0 120 20 0 0 sg=120 px=0 gx=0
CCTATCGAAAAACGCCAGCAACGCGGCCTTTTTACGGTTCCTGGCCTTTTGCTGGCCTTT
>group_521_1 120 20 0 0 sg=120 px=0 gx=0
TCGAAAAACGCCAGCAACGCGGCCTTTTTACGGTTCCTGGCCTTTTGCTGGCCTTTTGCT
>group_521_2 120 20 0 0 sg=120 px=0 gx=0
TGTGATGCTCGTCAGGGGGGCGGAGCCTATCGAAAAACGCCAGCAACGCGGCCTTTTTAC
>group_521_3 120 20 0 0 sg=120 px=0 gx=0
AAAGGCCGCGTTGCTGGCGTTTTTCGATAGGCTCCGCCCCCCTGACGAGCATCACAAAAA
>group_521_4 120 20 0 0 sg=120 px=0 gx=0
AAAAGGCCAGCAAAAGGCCAGGAACCGTAAAAAGGCCGCGTTGCTGGCGTTTTTCGATAG
>group_521_5 120 20 0 0 sg=120 px=0 gx=0
CACCTCTGACTTGAGCGTCGATTTTTGTGATGCTCGTCAGGGGGGCGGAGCCTATCGAAA
>group_521_6 120 20 0 0 sg=120 px=0 gx=0
TTTTCGATAGGCTCCGCCCCCCTGACGAGCATCACAAAAATCGACGCTCAAGTCAGAGGT
>group_521_7 120 20 0 0 sg=120 px=0 gx=0
GACTTGAGCGTCGATTTTTGTGATGCTCGTCAGGGGGGCGGAGCCTATCGAAAAACGCCA
>group_521_8 120 20 0 0 sg=120 px=0 gx=0
CGTCGATTTTTGTGATGCTCGTCAGGGGGGCGGAGCCTATCGAAAAACGCCAGCAACGCG
>group_521_9 120 20 0 0 sg=120 px=0 gx=0
AAAAGGCCGCGTTGCTGGCGTTTTTCGATAGGCTCCGCCCCCCTGACGAGCATCACAAAA
>group_523_0 208 4 0 0 sg=208 px=0 gx=0
CTGTATTCAGCGATGACGAAATTCTTAGCTATTGTAATATTATATGCAAATTGATGAATG
>group_523_1 208 4 0 0 sg=208 px=0 gx=0
AAATTGATGAATGGTAATTTTGTAATTGTGGGTCACTGTACTATTTTAACGAATAATAAA
>group_523_2 208 4 0 0 sg=208 px=0 gx=0
GATGAATGGTAATTTTGTAATTGTGGGTCACTGTACTATTTTAACGAATAATAAAATCAG
>group_523_3 208 4 0 0 sg=208 px=0 gx=0
TTTGCATATAATATTACAATAGCTAAGAATTTCGTCATCGCTGAATACAGTTACATTTTA
>group_523_4 208 4 0 0 sg=208 px=0 gx=0
TGATGAATGGTAATTTTGTAATTGTGGGTCACTGTACTATTTTAACGAATAATAAAATCA
>group_523_5 208 4 0 0 sg=208 px=0 gx=0
CAAAATTACCATTCATCAATTTGCATATAATATTACAATAGCTAAGAATTTCGTCATCGC
>group_523_6 208 4 0 0 sg=208 px=0 gx=0
TTCAGCGATGACGAAATTCTTAGCTATTGTAATATTATATGCAAATTGATGAATGGTAAT
>group_523_7 208 4 0 0 sg=208 px=0 gx=0
TAAAATAGTACAGTGACCCACAATTACAAAATTACCATTCATCAATTTGCATATAATATT
>group_523_8 208 4 0 0 sg=208 px=0 gx=0
AATATTATATGCAAATTGATGAATGGTAATTTTGTAATTGTGGGTCACTGTACTATTTTA
>group_523_9 208 4 0 0 sg=208 px=0 gx=0
ATTACCATTCATCAATTTGCATATAATATTACAATAGCTAAGAATTTCGTCATCGCTGAA
>group_524_0 2 4 0 0 sg=2 px=0 gx=0
TTTATTTTTAAAGTGATGATAAAAGGCACCTTTGGTCACCAACGCTTTTCCCGAGATCCC
>group_524_1 2 4 0 0 sg=2 px=0 gx=0
GGGATCTCGGGAAAAGCGTTGGTGACCAAAGGTGCCTTTTATCATCACTTTAAAAATAAA
>group_527_0 2 1 0 0 sg=2 px=0 gx=0
TATCGATTAGTCCAATTTGTTAAAGACAGGATATCAGTGGTCCAGGCTCTAGTTTTGACT
>group_527_1 2 1 0 0 sg=2 px=0 gx=0
AGTCAAAACTAGAGCCTGGACCACTGATATCCTGTCTTTAACAAATTGGACTAATCGATA
>group_528_0 6 61 0 0 sg=6 px=0 gx=0
GAAGAACTTTTCACTGGAGTTGTCCCAATTCTTGTTGAATTAGATGGTGATGTTAATGGG
>group_528_1 6 61 0 0 sg=6 px=0 gx=0
CCCATTAACATCACCATCTAATTCAACAAGAATTGGGACAACTCCAGTGAAAAGTTCTTC
>group_528_2 6 61 0 0 sg=6 px=0 gx=0
CCATTAACATCACCATCTAATTCAACAAGAATTGGGACAACTCCAGTGAAAAGTTCTTCT
>group_528_3 6 61 0 0 sg=6 px=0 gx=0
AGAAGAACTTTTCACTGGAGTTGTCCCAATTCTTGTTGAATTAGATGGTGATGTTAATGG
>group_528_4 6 61 0 0 sg=6 px=0 gx=0
CATTAACATCACCATCTAATTCAACAAGAATTGGGACAACTCCAGTGAAAAGTTCTTCTC
>group_528_5 6 61 0 0 sg=6 px=0 gx=0
GAGAAGAACTTTTCACTGGAGTTGTCCCAATTCTTGTTGAATTAGATGGTGATGTTAATG
>group_530_0 2 20 0 0 sg=2 px=0 gx=0
CGTGCCAGCTGCATTAATGAATCGGCCAACGCGCGGGGAGAGGCGGTTTGCGTATTGGCT
>group_530_1 2 20 0 0 sg=2 px=0 gx=0
AGCCAATACGCAAACCGCCTCTCCCCGCGCGTTGGCCGATTCATTAATGCAGCTGGCACG
>group_532_0 2 9 0 0 sg=2 px=0 gx=0
CTCTAGATTTCAGTGCAATTTATCTCTTCAAATGTAGCACCTGAAGTCAGCCCCATACGA
>group_532_1 2 9 0 0 sg=2 px=0 gx=0
TCGTATGGGGCTGACTTCAGGTGCTACATTTGAAGAGATAAATTGCACTGAAATCTAGAG
>group_533_0 2 3 0 0 sg=2 px=0 gx=0
AGATCCTCTAGAGTCGACCTGCAGGCATGCAAGCTTGTATTCTATAGTGTCACCTAAATC
>group_533_1 2 3 0 0 sg=2 px=0 gx=0
GATTTAGGTGACACTATAGAATACAAGCTTGCATGCCTGCAGGTCGACTCTAGAGGATCT
>group_534_0 2 3 0 0 sg=2 px=0 gx=0
AAGCAAGTAAAACCTCTACAAATGTGGTATGGCTGATTATGATCCTCTAGATCAGATCTA
>group_534_1 2 3 0 0 sg=2 px=0 gx=0
TAGATCTGATCTAGAGGATCATAATCAGCCATACCACATTTGTAGAGGTTTTACTTGCTT
>group_535_0 2 13 0 0 sg=2 px=0 gx=0
TCGCCCTTCCCAACAGTTGCGCAGCCTGAATGGCGAATGGCGCTTTGCCTGGTTTCCGGT
>group_535_1 2 13 0 0 sg=2 px=0 gx=0
ACCGGAAACCAGGCAAAGCGCCATTCGCCATTCAGGCTGCGCAACTGTTGGGAAGGGCGA
>group_536_0 26 30 0 0 sg=26 px=0 gx=0
CCTAACCCTCTCCTCGGTCTCGATTCTACGCGTACCGGTCATCATCACCATCACCATTGA
>group_536_1 26 30 0 0 sg=26 px=0 gx=0
CCCTAACCCTCTCCTCGGTCTCGATTCTACGCGTACCGGTCATCATCACCATCACCATTG
>group_536_2 26 30 0 0 sg=26 px=0 gx=0
TAAGCCTATCCCTAACCCTCTCCTCGGTCTCGATTCTACGCGTACCGGTCATCATCACCA
>group_536_3 26 30 0 0 sg=26 px=0 gx=0
AGCCTATCCCTAACCCTCTCCTCGGTCTCGATTCTACGCGTACCGGTCATCATCACCATC
>group_536_4 26 30 0 0 sg=26 px=0 gx=0
AATGGTGATGGTGATGATGACCGGTACGCGTAGAATCGAGACCGAGGAGAGGGTTAGGGA
>group_536_5 26 30 0 0 sg=26 px=0 gx=0
GATGGTGATGATGACCGGTACGCGTAGAATCGAGACCGAGGAGAGGGTTAGGGATAGGCT
>group_536_6 26 30 0 0 sg=26 px=0 gx=0
ATCCCTAACCCTCTCCTCGGTCTCGATTCTACGCGTACCGGTCATCATCACCATCACCAT
>group_536_7 26 30 0 0 sg=26 px=0 gx=0
GGTAAGCCTATCCCTAACCCTCTCCTCGGTCTCGATTCTACGCGTACCGGTCATCATCAC
>group_536_8 26 30 0 0 sg=26 px=0 gx=0
ATGGTGATGATGACCGGTACGCGTAGAATCGAGACCGAGGAGAGGGTTAGGGATAGGCTT
>group_536_9 26 30 0 0 sg=26 px=0 gx=0
GGTGATGGTGATGATGACCGGTACGCGTAGAATCGAGACCGAGGAGAGGGTTAGGGATAG
>group_538_0 114 2 0 0 sg=114 px=0 gx=0
CCGACCTGTCCGGTGCCCTGAATGAACTCCAGGACGAGGCAGCGCGGCTATCGTGGCTGG
>group_538_1 114 2 0 0 sg=114 px=0 gx=0
CCGTCGTGGCCAGCCACGATAGCCGCGCTGCCTCGTCCTGGAGTTCATTCAGGGCACCGG
>group_538_2 114 2 0 0 sg=114 px=0 gx=0
CAGCTGCGCAAGGAACGCCCGTCGTGGCCAGCCACGATAGCCGCGCTGCCTCGTCCTGGA
>group_538_3 114 2 0 0 sg=114 px=0 gx=0
CGCAAGGAACGCCCGTCGTGGCCAGCCACGATAGCCGCGCTGCCTCGTCCTGGAGTTCAT
>group_538_4 114 2 0 0 sg=114 px=0 gx=0
ACAGCTGCGCAAGGAACGCCCGTCGTGGCCAGCCACGATAGCCGCGCTGCCTCGTCCTGG
>group_538_5 114 2 0 0 sg=114 px=0 gx=0
CTGCGCAAGGAACGCCCGTCGTGGCCAGCCACGATAGCCGCGCTGCCTCGTCCTGGAGTT
>group_538_6 114 2 0 0 sg=114 px=0 gx=0
CGCTGCCTCGTCCTGGAGTTCATTCAGGGCACCGGACAGGTCGGTCTTGACAAAAAGAAC
>group_538_7 114 2 0 0 sg=114 px=0 gx=0
GCCGCGCTGCCTCGTCCTGGAGTTCATTCAGGGCACCGGACAGGTCGGTCTTGACAAAAA
>group_538_8 114 2 0 0 sg=114 px=0 gx=0
ACTCCAGGACGAGGCAGCGCGGCTATCGTGGCTGGCCACGACGGGCGTTCCTTGCGCAGC
>group_538_9 114 2 0 0 sg=114 px=0 gx=0
TTCTTTTTGTCAAGACCGACCTGTCCGGTGCCCTGAATGAACTCCAGGACGAGGCAGCGC
>group_540_0 82 2 0 0 sg=82 px=0 gx=0
CAAGTTCAATGACAATTTCAACATCATTGCAGCAGACAAGATAGTGGCGATAGGGTCAAC
>group_540_1 82 2 0 0 sg=82 px=0 gx=0
GGAGAAAAAGGAAAGGTGAGAGGCCGGAACCGGCTTTTCATATAGAATAGAGAAGCGTTC
>group_540_2 82 2 0 0 sg=82 px=0 gx=0
TTGGGAGAAAAAGGAAAGGTGAGAGGCCGGAACCGGCTTTTCATATAGAATAGAGAAGCG
>group_540_3 82 2 0 0 sg=82 px=0 gx=0
ATTTAGTCATGAACGCTTCTCTATTCTATATGAAAAGCCGGTTCCGGCCTCTCACCTTTC
>group_540_4 82 2 0 0 sg=82 px=0 gx=0
AATTGGGAGAAAAAGGAAAGGTGAGAGGCCGGAACCGGCTTTTCATATAGAATAGAGAAG
>group_540_5 82 2 0 0 sg=82 px=0 gx=0
CGCTTCTCTATTCTATATGAAAAGCCGGTTCCGGCCTCTCACCTTTCCTTTTTCTCCCAA
>group_540_6 82 2 0 0 sg=82 px=0 gx=0
AAGGAAAGGTGAGAGGCCGGAACCGGCTTTTCATATAGAATAGAGAAGCGTTCATGACTA
>group_540_7 82 2 0 0 sg=82 px=0 gx=0
TGGGAGAAAAAGGAAAGGTGAGAGGCCGGAACCGGCTTTTCATATAGAATAGAGAAGCGT
>group_540_8 82 2 0 0 sg=82 px=0 gx=0
CATGAACGCTTCTCTATTCTATATGAAAAGCCGGTTCCGGCCTCTCACCTTTCCTTTTTC
>group_540_9 82 2 0 0 sg=82 px=0 gx=0
TTTCAACATCATTGCAGCAGACAAGATAGTGGCGATAGGGTCAACCTTATTCTTTGGCAA
>group_543_0 222 8 0 0 sg=222 px=0 gx=0
CCTTGAGCTTTATGCTTGTAAACCGTTTTGTGAAAAAATTTTTAAAATAAAAAAGGGGAC
>group_543_1 222 8 0 0 sg=222 px=0 gx=0
AATTGTTAGGTGGCGGTACTTGGGTCGATAGCTTTATGCTTGTAAACCGTTTTGTGAAAA
>group_543_2 222 8 0 0 sg=222 px=0 gx=0
GGGCGCCATCTCCTTGAGCTTTATGCTTGTAAACCGTTTTGTGAAAAAATTTTTAAAATA
>group_543_3 222 8 0 0 sg=222 px=0 gx=0
GGTCCCCTTTTTTATTTTAAAAATTTTTTCACAAAACGGTTTACAAGCATAAAGCTCAAG
>group_543_4 222 8 0 0 sg=222 px=0 gx=0
ACAAAACGGTTTACAAGCATAAAGCTATCGACCCAAGTACCGCCACCTAACAATTCGTTC
>group_543_5 222 8 0 0 sg=222 px=0 gx=0
AGCTATCGACCCAAGTACCGCCACCTAACAATTCGTTCAAGCCGAGATCGGCTTCCCGGC
>group_543_6 222 8 0 0 sg=222 px=0 gx=0
GGGGACTGTTGGGCGCCATCTCCTTGAGCTTTATGCTTGTAAACCGTTTTGTGAAAAAAT
>group_543_7 222 8 0 0 sg=222 px=0 gx=0
TACTTGGGTCGATAGCTTTATGCTTGTAAACCGTTTTGTGAAAAAATTTTTAAAATAAAA
>group_543_8 222 8 0 0 sg=222 px=0 gx=0
TTGTTAGGTGGCGGTACTTGGGTCGATAGCTTTATGCTTGTAAACCGTTTTGTGAAAAAA
>group_543_9 222 8 0 0 sg=222 px=0 gx=0
GGAAGCCGATCTCGGCTTGAACGAATTGTTAGGTGGCGGTACTTGGGTCGATAGCTTTAT
>group_544_0 2 11 0 0 sg=2 px=0 gx=0
GCCAGCGGTCGTCAGACTGTCGATGAAGCCCTGAAAGACGCGCAGACTAATTCGAGCTCG
>group_544_1 2 11 0 0 sg=2 px=0 gx=0
CGAGCTCGAATTAGTCTGCGCGTCTTTCAGGGCTTCATCGACAGTCTGACGACCGCTGGC
>group_546_0 1262 2 212 0 sg=1050 px=212 gx=0
AGCTCCACCGCGGTGGCGGCCGCTCTAGAACTAGTGGATCCCCCGGGCTGCAGGCCTCGA
>group_546_1 1262 2 212 0 sg=1050 px=212 gx=0
CCCGCCCTGCCACTCATCGCAGTAACGTCAACAACCACCCCCGCAGGCGTTAAGTTGCCC
>group_546_2 1262 2 212 0 sg=1050 px=212 gx=0
GACAGATTTTGTTAAAATTCGCGTTAAATTTTTGTTAAATCAGCTCATTTTTTAACCAAT
>group_546_3 1262 2 212 0 sg=1050 px=212 gx=0
GTGCTTTTGCCGTTACGCACCACCCCGTCAGTAGCTGAACAGGAGGGACAGATTCGGGGT
>group_546_4 1262 2 212 0 sg=1050 px=212 gx=0
GATAAAATATTAACGTTTACAATTTCCCATTCGCCATGGCGAATGGGACGCGCCCTGTAG
>group_546_5 1262 2 212 0 sg=1050 px=212 gx=0
CGAGGCCTGCAGCCCGGGGGATCCACTAGTTCTAGAGCGGCCGCCACCGCGGTGGAGCTC
>group_546_6 1262 2 212 0 sg=1050 px=212 gx=0
AGCGCTAGCGCTAACCGTTTTTATCAGGCTCTGGGAGGCAGAATAAATGATCCGTCGAGC
>group_546_7 1262 2 212 0 sg=1050 px=212 gx=0
CGCTAACCGTTTTTATCAGGCTCTGGGAGGCAGAATAAATGATCCGTCGAGCTCCACCGC
>group_546_8 1262 2 212 0 sg=1050 px=212 gx=0
ACAGGATATATTTCCGCTTCCTCGCTCACTGACTCGCTACGCTCGGTCGTTCGACTGCGG
>group_546_9 1262 2 212 0 sg=1050 px=212 gx=0
CTAGAGCGGCCGCCACCGCGGTGGAGCTCGACGGATCATTTATTCTGCCTCCCAGAGCCT
>group_547_0 2 2 0 0 sg=2 px=0 gx=0
GCCGGGCAAGAGCAACTCGGTCGCCGCATACACTATTCTCAGAATGACTTGGTTGAGTGG
>group_547_1 2 2 0 0 sg=2 px=0 gx=0
CCACTCAACCAAGTCATTCTGAGAATAGTGTATGCGGCGACCGAGTTGCTCTTGCCCGGC
>group_549_0 2 9 0 0 sg=2 px=0 gx=0
TAGTGTATGATGGTGTTTTTGAGGTGCTCCAGTGGCTTCTGTTTCTATCAGCATCGATGA
>group_549_1 2 9 0 0 sg=2 px=0 gx=0
TCATCGATGCTGATAGAAACAGAAGCCACTGGAGCACCTCAAAAACACCATCATACACTA
>group_552_0 4 96 0 0 sg=4 px=0 gx=0
AGATCTCGATCCCGCGAAATTAATACGACTCACTATAGGGGAATTGTGAGCGGATAACAA
>group_552_1 4 96 0 0 sg=4 px=0 gx=0
TGTTATCCGCTCACAATTCCCCTATAGTGAGTCGTATTAATTTCGCGGGATCGAGATCTC
>group_552_2 4 96 0 0 sg=4 px=0 gx=0
TTGTTATCCGCTCACAATTCCCCTATAGTGAGTCGTATTAATTTCGCGGGATCGAGATCT
>group_552_3 4 96 0 0 sg=4 px=0 gx=0
GAGATCTCGATCCCGCGAAATTAATACGACTCACTATAGGGGAATTGTGAGCGGATAACA
>group_554_0 8 3 0 0 sg=8 px=0 gx=0
TGGCGCCTGATGCGGTATTTTCTCCTTACGCATCTGTGCGGTATTTCACACCGCATAAAT
>group_554_1 8 3 0 0 sg=8 px=0 gx=0
ATGGCGCCTGATGCGGTATTTTCTCCTTACGCATCTGTGCGGTATTTCACACCGCATAAA
>group_554_2 8 3 0 0 sg=8 px=0 gx=0
TTTATGCGGTGTGAAATACCGCACAGATGCGTAAGGAGAAAATACCGCATCAGGCGCCAT
>group_554_3 8 3 0 0 sg=8 px=0 gx=0
AATGGCGCCTGATGCGGTATTTTCTCCTTACGCATCTGTGCGGTATTTCACACCGCATAA
>group_554_4 8 3 0 0 sg=8 px=0 gx=0
GGCGCCTGATGCGGTATTTTCTCCTTACGCATCTGTGCGGTATTTCACACCGCATAAATT
>group_554_5 8 3 0 0 sg=8 px=0 gx=0
TTATGCGGTGTGAAATACCGCACAGATGCGTAAGGAGAAAATACCGCATCAGGCGCCATT
>group_554_6 8 3 0 0 sg=8 px=0 gx=0
ATTTATGCGGTGTGAAATACCGCACAGATGCGTAAGGAGAAAATACCGCATCAGGCGCCA
>group_554_7 8 3 0 0 sg=8 px=0 gx=0
AATTTATGCGGTGTGAAATACCGCACAGATGCGTAAGGAGAAAATACCGCATCAGGCGCC
>group_555_0 2 4 0 0 sg=2 px=0 gx=0
AACGCGCGAGGCAGATCGTCAGTCAGTCACGATGAATTGGTCGACGGATCCCAAGCTTAC
>group_555_1 2 4 0 0 sg=2 px=0 gx=0
GTAAGCTTGGGATCCGTCGACCAATTCATCGTGACTGACTGACGATCTGCCTCGCGCGTT
>group_556_0 154 4 0 0 sg=154 px=0 gx=0
TCGGCAATTGAACGGGTGCCTAGAGAAGGTGGCGCGGGGTAAACTGGGAAAGTGATGTCG
>group_556_1 154 4 0 0 sg=154 px=0 gx=0
CACGACATCACTTTCCCAGTTTACCCCGCGCCACCTTCTCTAGGCACCCGTTCAATTGCC
>group_556_2 154 4 0 0 sg=154 px=0 gx=0
CGTTCAATTGCCGACCCCTCCCCCCAACTTCTCGGGGACTGTGGGCGATGTGCGCTCTGC
>group_556_3 154 4 0 0 sg=154 px=0 gx=0
CGCGCCACCTTCTCTAGGCACCCGTTCAATTGCCGACCCCTCCCCCCAACTTCTCGGGGA
>group_556_4 154 4 0 0 sg=154 px=0 gx=0
CATCGCCCACAGTCCCCGAGAAGTTGGGGGGAGGGGTCGGCAATTGAACGGGTGCCTAGA
>group_556_5 154 4 0 0 sg=154 px=0 gx=0
CATCACTTTCCCAGTTTACCCCGCGCCACCTTCTCTAGGCACCCGTTCAATTGCCGACCC
>group_556_6 154 4 0 0 sg=154 px=0 gx=0
TTCTCTAGGCACCCGTTCAATTGCCGACCCCTCCCCCCAACTTCTCGGGGACTGTGGGCG
>group_556_7 154 4 0 0 sg=154 px=0 gx=0
GCCACCTTCTCTAGGCACCCGTTCAATTGCCGACCCCTCCCCCCAACTTCTCGGGGACTG
>group_556_8 154 4 0 0 sg=154 px=0 gx=0
AGCCAGTACACGACATCACTTTCCCAGTTTACCCCGCGCCACCTTCTCTAGGCACCCGTT
>group_556_9 154 4 0 0 sg=154 px=0 gx=0
GGTCGGCAATTGAACGGGTGCCTAGAGAAGGTGGCGCGGGGTAAACTGGGAAAGTGATGT
>group_557_0 2 3 0 0 sg=2 px=0 gx=0
CTCTTCCCCGTCCGGGACCCGCGCGGTCGATCCCCGCATATGAAGTATTCGCCTTGATCA
>group_557_1 2 3 0 0 sg=2 px=0 gx=0
TGATCAAGGCGAATACTTCATATGCGGGGATCGACCGCGCGGGTCCCGGACGGGGAAGAG
>group_558_0 12 18 0 0 sg=12 px=0 gx=0
CTTACATAAACAGTAATACAAGGGGTGTTATGAGCCATATTCAACGGGAAACGTCGAGGC
>group_558_1 12 18 0 0 sg=12 px=0 gx=0
GGCCTCGACGTTTCCCGTTGAATATGGCTCATAACACCCCTTGTATTACTGTTTATGTAA
>group_558_2 12 18 0 0 sg=12 px=0 gx=0
CCTCGACGTTTCCCGTTGAATATGGCTCATAACACCCCTTGTATTACTGTTTATGTAAGC
>group_558_3 12 18 0 0 sg=12 px=0 gx=0
TCGACGTTTCCCGTTGAATATGGCTCATAACACCCCTTGTATTACTGTTTATGTAAGCAG
>group_558_4 12 18 0 0 sg=12 px=0 gx=0
TCTGCTTACATAAACAGTAATACAAGGGGTGTTATGAGCCATATTCAACGGGAAACGTCG
>group_558_5 12 18 0 0 sg=12 px=0 gx=0
GCCTCGACGTTTCCCGTTGAATATGGCTCATAACACCCCTTGTATTACTGTTTATGTAAG
>group_558_6 12 18 0 0 sg=12 px=0 gx=0
TGCTTACATAAACAGTAATACAAGGGGTGTTATGAGCCATATTCAACGGGAAACGTCGAG
>group_558_7 12 18 0 0 sg=12 px=0 gx=0
GCTTACATAAACAGTAATACAAGGGGTGTTATGAGCCATATTCAACGGGAAACGTCGAGG
>group_558_8 12 18 0 0 sg=12 px=0 gx=0
TTACATAAACAGTAATACAAGGGGTGTTATGAGCCATATTCAACGGGAAACGTCGAGGCC
>group_558_9 12 18 0 0 sg=12 px=0 gx=0
CTGCTTACATAAACAGTAATACAAGGGGTGTTATGAGCCATATTCAACGGGAAACGTCGA
>group_559_0 6 13 0 0 sg=6 px=0 gx=0
GAGGATCTCGTCGTGACTCATGGCGATGCCTGCTTGCCGAATATCATGGTGGAAAATGGC
>group_559_1 6 13 0 0 sg=6 px=0 gx=0
CGGCCATTTTCCACCATGATATTCGGCAAGCAGGCATCGCCATGAGTCACGACGAGATCC
>group_559_2 6 13 0 0 sg=6 px=0 gx=0
GGATCTCGTCGTGACTCATGGCGATGCCTGCTTGCCGAATATCATGGTGGAAAATGGCCG
>group_559_3 6 13 0 0 sg=6 px=0 gx=0
AGGATCTCGTCGTGACTCATGGCGATGCCTGCTTGCCGAATATCATGGTGGAAAATGGCC
>group_559_4 6 13 0 0 sg=6 px=0 gx=0
GGCCATTTTCCACCATGATATTCGGCAAGCAGGCATCGCCATGAGTCACGACGAGATCCT
>group_559_5 6 13 0 0 sg=6 px=0 gx=0
GCCATTTTCCACCATGATATTCGGCAAGCAGGCATCGCCATGAGTCACGACGAGATCCTC
>group_560_0 2 4 0 0 sg=2 px=0 gx=0
CATGGATGTGCTGTACTCTATCTCACGTACACTGAAAGATGCTAGGGACAAAATTGTTGA
>group_560_1 2 4 0 0 sg=2 px=0 gx=0
TCAACAATTTTGTCCCTAGCATCTTTCAGTGTACGTGAGATAGAGTACAGCACATCCATG
>group_562_0 4 5 0 0 sg=4 px=0 gx=0
GACCATGATTACGCCAAGCGCGCAATTAACCCTCACTAAAGGGAACAAAAGCTGGGTACG
>group_562_1 4 5 0 0 sg=4 px=0 gx=0
CGTACCCAGCTTTTGTTCCCTTTAGTGAGGGTTAATTGCGCGCTTGGCGTAATCATGGTC
>group_562_2 4 5 0 0 sg=4 px=0 gx=0
CCGTACCCAGCTTTTGTTCCCTTTAGTGAGGGTTAATTGCGCGCTTGGCGTAATCATGGT
>group_562_3 4 5 0 0 sg=4 px=0 gx=0
ACCATGATTACGCCAAGCGCGCAATTAACCCTCACTAAAGGGAACAAAAGCTGGGTACGG
>group_564_0 2 4 0 0 sg=2 px=0 gx=0
TTACTGCGATGAGTGGCAGGGCGGGGCGTAATTTTTTTAAGGCAGTTATTGGTGCCCTTA
>group_564_1 2 4 0 0 sg=2 px=0 gx=0
TAAGGGCACCAATAACTGCCTTAAAAAAATTACGCCCCGCCCTGCCACTCATCGCAGTAA
>group_565_0 2 50 0 0 sg=2 px=0 gx=0
CCCAAAAAAACGGGTATGGAGAAACAGTAGAGAGTTGCGATAAAAAGCGTCAGGTAGGAT
>group_565_1 2 50 0 0 sg=2 px=0 gx=0
ATCCTACCTGACGCTTTTTATCGCAACTCTCTACTGTTTCTCCATACCCGTTTTTTTGGG
>group_566_0 46 8 0 0 sg=46 px=0 gx=0
TACTGGCTTAACTATGCGGCATCAGAGCAGATTGTACTGAGAGTCGACCATAGGGGATCG
>group_566_1 46 8 0 0 sg=46 px=0 gx=0
CCCGATCCCCTATGGTCGACTCTCAGTACAATCTGCTCTGATGCCGCATAGTTAAGCCAG
>group_566_2 46 8 0 0 sg=46 px=0 gx=0
GCTTAACTATGCGGCATCAGAGCAGATTGTACTGAGAGTCGACCATAGGGGATCGGGAGA
>group_566_3 46 8 0 0 sg=46 px=0 gx=0
CTGGCTTAACTATGCGGCATCAGAGCAGATTGTACTGAGAGTCGACCATAGGGGATCGGG
>group_566_4 46 8 0 0 sg=46 px=0 gx=0
GATCCCCTATGGTCGACTCTCAGTACAATCTGCTCTGATGCCGCATAGTTAAGCCAGTAT
>group_566_5 46 8 0 0 sg=46 px=0 gx=0
GACTCTCAGTACAATCTGCTCTGATGCCGCATAGTTAAGCCAGTATCTGCTCCCTGCTTG
>group_566_6 46 8 0 0 sg=46 px=0 gx=0
CGATCCCCTATGGTCGACTCTCAGTACAATCTGCTCTGATGCCGCATAGTTAAGCCAGTA
>group_566_7 46 8 0 0 sg=46 px=0 gx=0
GATACTGGCTTAACTATGCGGCATCAGAGCAGATTGTACTGAGAGTCGACCATAGGGGAT
>group_566_8 46 8 0 0 sg=46 px=0 gx=0
AGCAGGGAGCAGATACTGGCTTAACTATGCGGCATCAGAGCAGATTGTACTGAGAGTCGA
>group_566_9 46 8 0 0 sg=46 px=0 gx=0
AGATACTGGCTTAACTATGCGGCATCAGAGCAGATTGTACTGAGAGTCGACCATAGGGGA
>group_570_0 14 2 0 0 sg=14 px=0 gx=0
TATCGCATGCGGTACCTCTAGAAGAAGCTTGGGATCCGTCGACCTGCAGCCAAGCCATCG
>group_570_1 14 2 0 0 sg=14 px=0 gx=0
CGATATCGCATGCGGTACCTCTAGAAGAAGCTTGGGATCCGTCGACCTGCAGCCAAGCCA
>group_570_2 14 2 0 0 sg=14 px=0 gx=0
TCGATGGCTTGGCTGCAGGTCGACGGATCCCAAGCTTCTTCTAGAGGTACCGCATGCGAT
>group_570_3 14 2 0 0 sg=14 px=0 gx=0
ATCGATGGCTTGGCTGCAGGTCGACGGATCCCAAGCTTCTTCTAGAGGTACCGCATGCGA
>group_570_4 14 2 0 0 sg=14 px=0 gx=0
ATCGCATGCGGTACCTCTAGAAGAAGCTTGGGATCCGTCGACCTGCAGCCAAGCCATCGA
>group_570_5 14 2 0 0 sg=14 px=0 gx=0
GATGGCTTGGCTGCAGGTCGACGGATCCCAAGCTTCTTCTAGAGGTACCGCATGCGATAT
>group_570_6 14 2 0 0 sg=14 px=0 gx=0
CGATGGCTTGGCTGCAGGTCGACGGATCCCAAGCTTCTTCTAGAGGTACCGCATGCGATA
>group_570_7 14 2 0 0 sg=14 px=0 gx=0
TCGATATCGCATGCGGTACCTCTAGAAGAAGCTTGGGATCCGTCGACCTGCAGCCAAGCC
>group_570_8 14 2 0 0 sg=14 px=0 gx=0
ATGGCTTGGCTGCAGGTCGACGGATCCCAAGCTTCTTCTAGAGGTACCGCATGCGATATC
>group_570_9 14 2 0 0 sg=14 px=0 gx=0
GATATCGCATGCGGTACCTCTAGAAGAAGCTTGGGATCCGTCGACCTGCAGCCAAGCCAT
>group_572_0 104 3 0 0 sg=104 px=0 gx=0
CATGATTACGCCAAGCTTGGCTGCAGGTCGACGGATCCCCGGGAATTCATCGATATCTAG
>group_572_1 104 3 0 0 sg=104 px=0 gx=0
CTATGACCATGATTACGCCAAGCTTGGCTGCAGGTCGACGGATCCCCGGGAATTCATCGA
>group_572_2 104 3 0 0 sg=104 px=0 gx=0
TGACCATGATTACGCCAAGCTTGGCTGCAGGTCGACGGATCCCCGGGAATTCATCGATAT
>group_572_3 104 3 0 0 sg=104 px=0 gx=0
ACGGCCAGTGCCAAGCTTTCGCGAGCTCGAGATCTAGATATCGATGAATTCCCGGGGATC
>group_572_4 104 3 0 0 sg=104 px=0 gx=0
GTAAAACGACGGCCAGTGCCAAGCTTTCGCGAGCTCGAGATCTAGATATCGATGAATTCC
>group_572_5 104 3 0 0 sg=104 px=0 gx=0
GAGCTCGAGATCTAGATATCGATGAATTCCCGGGGATCCGTCGACCTGCAGCCAAGCTTG
>group_572_6 104 3 0 0 sg=104 px=0 gx=0
TGCCAAGCTTTCGCGAGCTCGAGATCTAGATATCGATGAATTCCCGGGGATCCGTCGACC
>group_572_7 104 3 0 0 sg=104 px=0 gx=0
ATGATTACGCCAAGCTTGGCTGCAGGTCGACGGATCCCCGGGAATTCATCGATATCTAGA
>group_572_8 104 3 0 0 sg=104 px=0 gx=0
TATCGATGAATTCCCGGGGATCCGTCGACCTGCAGCCAAGCTTGGCGTAATCATGGTCAT
>group_572_9 104 3 0 0 sg=104 px=0 gx=0
AGCTATGACCATGATTACGCCAAGCTTGGCTGCAGGTCGACGGATCCCCGGGAATTCATC
>group_577_0 2 4 0 0 sg=2 px=0 gx=0
TTCGCGCCATTCGCCATTCAGGCTGCGCAACTGTTGGGAAGGGCGATCGGTGCGGGCCTC
>group_577_1 2 4 0 0 sg=2 px=0 gx=0
GAGGCCCGCACCGATCGCCCTTCCCAACAGTTGCGCAGCCTGAATGGCGAATGGCGCGAA
>group_579_0 24 7 0 0 sg=24 px=0 gx=0
GCACTGTCTAAAGGTCAGTTGAAAGAGTTCCTCGACGCTAACCTGGCCGGTTCTGGTTCT
>group_579_1 24 7 0 0 sg=24 px=0 gx=0
GGGTGCACTGTCTAAAGGTCAGTTGAAAGAGTTCCTCGACGCTAACCTGGCCGGTTCTGG
>group_579_2 24 7 0 0 sg=24 px=0 gx=0
AAAGTGGGTGCACTGTCTAAAGGTCAGTTGAAAGAGTTCCTCGACGCTAACCTGGCCGGT
>group_579_3 24 7 0 0 sg=24 px=0 gx=0
ACCAGAACCGGCCAGGTTAGCGTCGAGGAACTCTTTCAACTGACCTTTAGACAGTGCACC
>group_579_4 24 7 0 0 sg=24 px=0 gx=0
CAGAACCGGCCAGGTTAGCGTCGAGGAACTCTTTCAACTGACCTTTAGACAGTGCACCCA
>group_579_5 24 7 0 0 sg=24 px=0 gx=0
TGCACTGTCTAAAGGTCAGTTGAAAGAGTTCCTCGACGCTAACCTGGCCGGTTCTGGTTC
>group_579_6 24 7 0 0 sg=24 px=0 gx=0
AGAACCAGAACCGGCCAGGTTAGCGTCGAGGAACTCTTTCAACTGACCTTTAGACAGTGC
>group_579_7 24 7 0 0 sg=24 px=0 gx=0
CCAGAACCAGAACCGGCCAGGTTAGCGTCGAGGAACTCTTTCAACTGACCTTTAGACAGT
>group_579_8 24 7 0 0 sg=24 px=0 gx=0
GAACCGGCCAGGTTAGCGTCGAGGAACTCTTTCAACTGACCTTTAGACAGTGCACCCACT
>group_579_9 24 7 0 0 sg=24 px=0 gx=0
CACTGTCTAAAGGTCAGTTGAAAGAGTTCCTCGACGCTAACCTGGCCGGTTCTGGTTCTG
>group_580_0 118 53 0 0 sg=118 px=0 gx=0
ATGATCACCATTTAAATATGTTTTATGACATAAACGATCTTCGAACATTTTCAGCATTTC
>group_580_1 118 53 0 0 sg=118 px=0 gx=0
GATCGTTTATGTCATAAAACATATTTAAATGGTGATCATGTAACCCATCCTGACTTCATG
>group_580_2 118 53 0 0 sg=118 px=0 gx=0
AGATCGTTTATGTCATAAAACATATTTAAATGGTGATCATGTAACCCATCCTGACTTCAT
>group_580_3 118 53 0 0 sg=118 px=0 gx=0
TTTAAATATGTTTTATGACATAAACGATCTTCGAACATTTTCAGCATTTCAGGTAGCTTG
>group_580_4 118 53 0 0 sg=118 px=0 gx=0
GCAAGCTACCTGAAATGCTGAAAATGTTCGAAGATCGTTTATGTCATAAAACATATTTAA
>group_580_5 118 53 0 0 sg=118 px=0 gx=0
AAACAACATCAAGAGCGTCATACAACATGAAGTCAGGATGGGTTACATGATCACCATTTA
>group_580_6 118 53 0 0 sg=118 px=0 gx=0
TAAATATGTTTTATGACATAAACGATCTTCGAACATTTTCAGCATTTCAGGTAGCTTGCT
>group_580_7 118 53 0 0 sg=118 px=0 gx=0
CAAGCTACCTGAAATGCTGAAAATGTTCGAAGATCGTTTATGTCATAAAACATATTTAAA
>group_580_8 118 53 0 0 sg=118 px=0 gx=0
CAGGATGGGTTACATGATCACCATTTAAATATGTTTTATGACATAAACGATCTTCGAACA
>group_580_9 118 53 0 0 sg=118 px=0 gx=0
AGCTACCTGAAATGCTGAAAATGTTCGAAGATCGTTTATGTCATAAAACATATTTAAATG
>group_581_0 28 42 0 0 sg=28 px=0 gx=0
AGACAAACAAAAGAATGGAATCAAAGTTAACTTCAAAATTAGACACAACATTGAAGATGG
>group_581_1 28 42 0 0 sg=28 px=0 gx=0
GACAAACAAAAGAATGGAATCAAAGTTAACTTCAAAATTAGACACAACATTGAAGATGGA
>group_581_2 28 42 0 0 sg=28 px=0 gx=0
ATGGCAGACAAACAAAAGAATGGAATCAAAGTTAACTTCAAAATTAGACACAACATTGAA
>group_581_3 28 42 0 0 sg=28 px=0 gx=0
CAATGTTGTGTCTAATTTTGAAGTTAACTTTGATTCCATTCTTTTGTTTGTCTGCCATGA
>group_581_4 28 42 0 0 sg=28 px=0 gx=0
CATCATGGCAGACAAACAAAAGAATGGAATCAAAGTTAACTTCAAAATTAGACACAACAT
>group_581_5 28 42 0 0 sg=28 px=0 gx=0
CAGACAAACAAAAGAATGGAATCAAAGTTAACTTCAAAATTAGACACAACATTGAAGATG
>group_581_6 28 42 0 0 sg=28 px=0 gx=0
TTCAATGTTGTGTCTAATTTTGAAGTTAACTTTGATTCCATTCTTTTGTTTGTCTGCCAT
>group_581_7 28 42 0 0 sg=28 px=0 gx=0
ATCTTCAATGTTGTGTCTAATTTTGAAGTTAACTTTGATTCCATTCTTTTGTTTGTCTGC
>group_581_8 28 42 0 0 sg=28 px=0 gx=0
CATGGCAGACAAACAAAAGAATGGAATCAAAGTTAACTTCAAAATTAGACACAACATTGA
>group_581_9 28 42 0 0 sg=28 px=0 gx=0
TTCCATCTTCAATGTTGTGTCTAATTTTGAAGTTAACTTTGATTCCATTCTTTTGTTTGT
>group_582_0 2 3 0 0 sg=2 px=0 gx=0
GGATCTGAGCTTGGCATTCCGGTACTGTTGGTAAAATGGAAGACGCCAAAAACATAAAGA
>group_582_1 2 3 0 0 sg=2 px=0 gx=0
TCTTTATGTTTTTGGCGTCTTCCATTTTACCAACAGTACCGGAATGCCAAGCTCAGATCC
>group_583_0 14 77 0 0 sg=14 px=0 gx=0
CGCGCACATTTCCCCGAAAAGTGCCACCTAAATTGTAAGCGTTAATATTTTGTTAAAATT
>group_583_1 14 77 0 0 sg=14 px=0 gx=0
AATTTTAACAAAATATTAACGCTTACAATTTAGGTGGCACTTTTCGGGGAAATGTGCGCG
>group_583_2 14 77 0 0 sg=14 px=0 gx=0
TTTTAACAAAATATTAACGCTTACAATTTAGGTGGCACTTTTCGGGGAAATGTGCGCGGA
>group_583_3 14 77 0 0 sg=14 px=0 gx=0
GAATTTTAACAAAATATTAACGCTTACAATTTAGGTGGCACTTTTCGGGGAAATGTGCGC
>group_583_4 14 77 0 0 sg=14 px=0 gx=0
TAACAAAATATTAACGCTTACAATTTAGGTGGCACTTTTCGGGGAAATGTGCGCGGAACC
>group_583_5 14 77 0 0 sg=14 px=0 gx=0
GTTCCGCGCACATTTCCCCGAAAAGTGCCACCTAAATTGTAAGCGTTAATATTTTGTTAA
>group_583_6 14 77 0 0 sg=14 px=0 gx=0
TTAACAAAATATTAACGCTTACAATTTAGGTGGCACTTTTCGGGGAAATGTGCGCGGAAC
>group_583_7 14 77 0 0 sg=14 px=0 gx=0
GGTTCCGCGCACATTTCCCCGAAAAGTGCCACCTAAATTGTAAGCGTTAATATTTTGTTA
>group_583_8 14 77 0 0 sg=14 px=0 gx=0
GCGCACATTTCCCCGAAAAGTGCCACCTAAATTGTAAGCGTTAATATTTTGTTAAAATTC
>group_583_9 14 77 0 0 sg=14 px=0 gx=0
CCGCGCACATTTCCCCGAAAAGTGCCACCTAAATTGTAAGCGTTAATATTTTGTTAAAAT
>group_584_0 354 4 0 182 sg=172 px=0 gx=182
TTTCCTTTCTCTGTTTTTGTCCGTGGAATGAACAATGGAAGTCAACAAAAAGCAGACGTA
>group_584_1 354 4 0 182 sg=172 px=0 gx=182
CAAAAAGCAGACGTATCTAGACACGTCTGAAGCTAGCTTCGAGGAACTTTCGGCGGCTTT
>group_584_2 354 4 0 182 sg=172 px=0 gx=182
GTGAGCCTGTCGCACAGCAAAGCCGCCGAAAGTTCCTCGAAGCTAGCTTCAGACGTGTCT
>group_584_3 354 4 0 182 sg=172 px=0 gx=182
AGCCTGTCGCACAGCAAAGCCGCCGAAAGTTCCTCGAAGCTAGCTTCAGACGTGTCTAGA
>group_584_4 354 4 0 182 sg=172 px=0 gx=182
AGCTAGCTTCGAGGAACTTTCGGCGGCTTTGCTGTGCGACAGGCTCACGTCTAAAAGGAA
>group_584_5 354 4 0 182 sg=172 px=0 gx=182
AAGCCGCCGAAAGTTCCTCGAAGCTAGCTTCAGACGTGTCTAGATACGTCTGCTTTTTGT
>group_584_6 354 4 0 182 sg=172 px=0 gx=182
CAACAAAAAGCAGACGTATCTAGACACGTCTGAAGCTAGCTTCGAGGAACTTTCGGCGGC
>group_584_7 354 4 0 182 sg=172 px=0 gx=182
AGACGTGAGCCTGTCGCACAGCAAAGCCGCCGAAAGTTCCTCGAAGCTAGCTTCAGACGT
>group_584_8 354 4 0 182 sg=172 px=0 gx=182
AGACGTATCTAGACACGTCTGAAGCTAGCTTCGAGGAACTTTCGGCGGCTTTGCTGTGCG
>group_584_9 354 4 0 182 sg=172 px=0 gx=182
CTTCGAGGAACTTTCGGCGGCTTTGCTGTGCGACAGGCTCACGTCTAAAAGGAAATAAAT
>group_585_0 14 7 0 0 sg=14 px=0 gx=0
GGAGGCAGCGTGGACGGCGTCTAGAAATAATTTTGTTTAACTTTAAGAAGGAGATATACA
>group_585_1 14 7 0 0 sg=14 px=0 gx=0
AGGCAGCGTGGACGGCGTCTAGAAATAATTTTGTTTAACTTTAAGAAGGAGATATACATA
>group_585_2 14 7 0 0 sg=14 px=0 gx=0
GGCAGCGTGGACGGCGTCTAGAAATAATTTTGTTTAACTTTAAGAAGGAGATATACATAT
>group_585_3 14 7 0 0 sg=14 px=0 gx=0
CATATGTATATCTCCTTCTTAAAGTTAAACAAAATTATTTCTAGACGCCGTCCACGCTGC
>group_585_4 14 7 0 0 sg=14 px=0 gx=0
TGTATATCTCCTTCTTAAAGTTAAACAAAATTATTTCTAGACGCCGTCCACGCTGCCTCC
>group_585_5 14 7 0 0 sg=14 px=0 gx=0
CCATATGTATATCTCCTTCTTAAAGTTAAACAAAATTATTTCTAGACGCCGTCCACGCTG
>group_585_6 14 7 0 0 sg=14 px=0 gx=0
TATGTATATCTCCTTCTTAAAGTTAAACAAAATTATTTCTAGACGCCGTCCACGCTGCCT
>group_585_7 14 7 0 0 sg=14 px=0 gx=0
ATGTATATCTCCTTCTTAAAGTTAAACAAAATTATTTCTAGACGCCGTCCACGCTGCCTC
>group_585_8 14 7 0 0 sg=14 px=0 gx=0
ATATGTATATCTCCTTCTTAAAGTTAAACAAAATTATTTCTAGACGCCGTCCACGCTGCC
>group_585_9 14 7 0 0 sg=14 px=0 gx=0
GCAGCGTGGACGGCGTCTAGAAATAATTTTGTTTAACTTTAAGAAGGAGATATACATATG
>group_587_0 6 79 0 0 sg=6 px=0 gx=0
ATCAACAAGTTTGTACAAAAAAGCTGAACGAGAAACGTAAAATGATATAAATATCAATAT
>group_587_1 6 79 0 0 sg=6 px=0 gx=0
TATATTGATATTTATATCATTTTACGTTTCTCGTTCAGCTTTTTTGTACAAACTTGTTGA
>group_587_2 6 79 0 0 sg=6 px=0 gx=0
ATATATTGATATTTATATCATTTTACGTTTCTCGTTCAGCTTTTTTGTACAAACTTGTTG
>group_587_3 6 79 0 0 sg=6 px=0 gx=0
ATATTGATATTTATATCATTTTACGTTTCTCGTTCAGCTTTTTTGTACAAACTTGTTGAT
>group_587_4 6 79 0 0 sg=6 px=0 gx=0
CAACAAGTTTGTACAAAAAAGCTGAACGAGAAACGTAAAATGATATAAATATCAATATAT
>group_587_5 6 79 0 0 sg=6 px=0 gx=0
TCAACAAGTTTGTACAAAAAAGCTGAACGAGAAACGTAAAATGATATAAATATCAATATA
>group_588_0 12 5 0 0 sg=12 px=0 gx=0
CGCTGAGCAAAAGGCCAGCAAAAGGCCAGGAACCGTAAAAAGGCCGCGTTGCTGGCGTTT
>group_588_1 12 5 0 0 sg=12 px=0 gx=0
AAACGCCAGCAACGCGGCCTTTTTACGGTTCCTGGCCTTTTGCTGGCCTTTTGCTCAGCG
>group_588_2 12 5 0 0 sg=12 px=0 gx=0
GGCCGCTGAGCAAAAGGCCAGCAAAAGGCCAGGAACCGTAAAAAGGCCGCGTTGCTGGCG
>group_588_3 12 5 0 0 sg=12 px=0 gx=0
CCGCTGAGCAAAAGGCCAGCAAAAGGCCAGGAACCGTAAAAAGGCCGCGTTGCTGGCGTT
>group_588_4 12 5 0 0 sg=12 px=0 gx=0
GCCGCTGAGCAAAAGGCCAGCAAAAGGCCAGGAACCGTAAAAAGGCCGCGTTGCTGGCGT
>group_588_5 12 5 0 0 sg=12 px=0 gx=0
ACGCCAGCAACGCGGCCTTTTTACGGTTCCTGGCCTTTTGCTGGCCTTTTGCTCAGCGGC
>group_588_6 12 5 0 0 sg=12 px=0 gx=0
GCCAGCAACGCGGCCTTTTTACGGTTCCTGGCCTTTTGCTGGCCTTTTGCTCAGCGGCCG
>group_588_7 12 5 0 0 sg=12 px=0 gx=0
CGGCCGCTGAGCAAAAGGCCAGCAAAAGGCCAGGAACCGTAAAAAGGCCGCGTTGCTGGC
>group_588_8 12 5 0 0 sg=12 px=0 gx=0
CGCCAGCAACGCGGCCTTTTTACGGTTCCTGGCCTTTTGCTGGCCTTTTGCTCAGCGGCC
>group_588_9 12 5 0 0 sg=12 px=0 gx=0
CCAGCAACGCGGCCTTTTTACGGTTCCTGGCCTTTTGCTGGCCTTTTGCTCAGCGGCCGC
>group_589_0 2 7 0 0 sg=2 px=0 gx=0
GCATGACTGGTGGACAGCAAATGGGTCGGGATCCGAATTCGAGCTCCGTCGACAAGCTTG
>group_589_1 2 7 0 0 sg=2 px=0 gx=0
CAAGCTTGTCGACGGAGCTCGAATTCGGATCCCGACCCATTTGCTGTCCACCAGTCATGC
>group_591_0 96 4 0 0 sg=96 px=0 gx=0
ATCCTCGAGCTCTAGATCTTAAGCTTGATTTTCGTTCGTGAATACATGTTATAATAACTA
>group_591_1 96 4 0 0 sg=96 px=0 gx=0
GCTAGCGTACGGCCGTCGACGTCCGGATCCTCGAGCTCTAGATCTTAAGCTTGATTTTCG
>group_591_2 96 4 0 0 sg=96 px=0 gx=0
TATTCACGAACGAAAATCAAGCTTAAGATCTAGAGCTCGAGGATCCGGACGTCGACGGCC
>group_591_3 96 4 0 0 sg=96 px=0 gx=0
TTATAGTTATTATAACATGTATTCACGAACGAAAATCAAGCTTAAGATCTAGAGCTCGAG
>group_591_4 96 4 0 0 sg=96 px=0 gx=0
TTATTATAACATGTATTCACGAACGAAAATCAAGCTTAAGATCTAGAGCTCGAGGATCCG
>group_591_5 96 4 0 0 sg=96 px=0 gx=0
CGTACGGCCGTCGACGTCCGGATCCTCGAGCTCTAGATCTTAAGCTTGATTTTCGTTCGT
>group_591_6 96 4 0 0 sg=96 px=0 gx=0
CACGAACGAAAATCAAGCTTAAGATCTAGAGCTCGAGGATCCGGACGTCGACGGCCGTAC
>group_591_7 96 4 0 0 sg=96 px=0 gx=0
TAACATGTATTCACGAACGAAAATCAAGCTTAAGATCTAGAGCTCGAGGATCCGGACGTC
>group_591_8 96 4 0 0 sg=96 px=0 gx=0
TACAATTGCTAGCGTACGGCCGTCGACGTCCGGATCCTCGAGCTCTAGATCTTAAGCTTG
>group_591_9 96 4 0 0 sg=96 px=0 gx=0
GTTATTATAACATGTATTCACGAACGAAAATCAAGCTTAAGATCTAGAGCTCGAGGATCC
>group_593_0 2 9 0 0 sg=2 px=0 gx=0
GCAGTCACGTAGCGATAGCGGAGTGTATACTGGCTTAACTATGCGGCATCAGAGCAGATT
>group_593_1 2 9 0 0 sg=2 px=0 gx=0
AATCTGCTCTGATGCCGCATAGTTAAGCCAGTATACACTCCGCTATCGCTACGTGACTGC
>group_594_0 140 8 0 16 sg=124 px=0 gx=16
ACCGCCATGTTGGCATTGATTATTGACTAGTTATTAATAGTAATCAATTACGGGGTCATT
>group_594_1 140 8 0 16 sg=124 px=0 gx=16
ATCTATATCATAATATGTACATTTATATTGGCTCATGTCCAATATGACCGCCATGTTGGC
>group_594_2 140 8 0 16 sg=124 px=0 gx=16
ATTCATTGGTTATATAGCATAAATCAATATTGGCTATTGGCCATTGCATACGTTGTATCT
>group_594_3 140 8 0 16 sg=124 px=0 gx=16
TATGTACATTTATATTGGCTCATGTCCAATATGACCGCCATGTTGGCATTGATTATTGAC
>group_594_4 140 8 0 16 sg=124 px=0 gx=16
TATGAACTAATGACCCCGTAATTGATTACTATTAATAACTAGTCAATAATCAATGCCAAC
>group_594_5 140 8 0 16 sg=124 px=0 gx=16
ATGACCGCCATGTTGGCATTGATTATTGACTAGTTATTAATAGTAATCAATTACGGGGTC
>group_594_6 140 8 0 16 sg=124 px=0 gx=16
GACCCCGTAATTGATTACTATTAATAACTAGTCAATAATCAATGCCAACATGGCGGTCAT
>group_594_7 140 8 0 16 sg=124 px=0 gx=16
CAATATGACCGCCATGTTGGCATTGATTATTGACTAGTTATTAATAGTAATCAATTACGG
>group_594_8 140 8 0 16 sg=124 px=0 gx=16
TGTTGGCATTGATTATTGACTAGTTATTAATAGTAATCAATTACGGGGTCATTAGTTCAT
>group_594_9 140 8 0 16 sg=124 px=0 gx=16
TGCCAACATGGCGGTCATATTGGACATGAGCCAATATAAATGTACATATTATGATATAGA
>group_598_0 6 5 0 0 sg=6 px=0 gx=0
CGCTCTAGATTTCAGTGCAATTTATCTCTTCAAATGTAGCACCTGAAGTCAGCCCCATAC
>group_598_1 6 5 0 0 sg=6 px=0 gx=0
GCTCTAGATTTCAGTGCAATTTATCTCTTCAAATGTAGCACCTGAAGTCAGCCCCATACG
>group_598_2 6 5 0 0 sg=6 px=0 gx=0
CCGCTCTAGATTTCAGTGCAATTTATCTCTTCAAATGTAGCACCTGAAGTCAGCCCCATA
>group_598_3 6 5 0 0 sg=6 px=0 gx=0
GTATGGGGCTGACTTCAGGTGCTACATTTGAAGAGATAAATTGCACTGAAATCTAGAGCG
>group_598_4 6 5 0 0 sg=6 px=0 gx=0
CGTATGGGGCTGACTTCAGGTGCTACATTTGAAGAGATAAATTGCACTGAAATCTAGAGC
>group_598_5 6 5 0 0 sg=6 px=0 gx=0
TATGGGGCTGACTTCAGGTGCTACATTTGAAGAGATAAATTGCACTGAAATCTAGAGCGG
>group_602_0 2 7 0 0 sg=2 px=0 gx=0
GGATCTGCCTCGCTGGCCTGCCGCAGTTCTTCAACCTCCCGGCGCAGCTTTTCGTTCTCA
>group_602_1 2 7 0 0 sg=2 px=0 gx=0
TGAGAACGAAAAGCTGCGCCGGGAGGTTGAAGAACTGCGGCAGGCCAGCGAGGCAGATCC
>group_608_0 16 2 0 0 sg=16 px=0 gx=0
CTACTTGGAGCCACTATCGACTACGCGATCATGGCGACCACACCCGTCCTGTGGATCGAG
>group_608_1 16 2 0 0 sg=16 px=0 gx=0
CTTGGAGCCACTATCGACTACGCGATCATGGCGACCACACCCGTCCTGTGGATCGAGATC
>group_608_2 16 2 0 0 sg=16 px=0 gx=0
TCTCGATCCACAGGACGGGTGTGGTCGCCATGATCGCGTAGTCGATAGTGGCTCCAAGTA
>group_608_3 16 2 0 0 sg=16 px=0 gx=0
TGGAGCCACTATCGACTACGCGATCATGGCGACCACACCCGTCCTGTGGATCGAGATCTC
>group_608_4 16 2 0 0 sg=16 px=0 gx=0
CGAGATCTCGATCCACAGGACGGGTGTGGTCGCCATGATCGCGTAGTCGATAGTGGCTCC
>group_608_5 16 2 0 0 sg=16 px=0 gx=0
GAGCCACTATCGACTACGCGATCATGGCGACCACACCCGTCCTGTGGATCGAGATCTCGA
>group_608_6 16 2 0 0 sg=16 px=0 gx=0
GATCTCGATCCACAGGACGGGTGTGGTCGCCATGATCGCGTAGTCGATAGTGGCTCCAAG
>group_608_7 16 2 0 0 sg=16 px=0 gx=0
ACTTGGAGCCACTATCGACTACGCGATCATGGCGACCACACCCGTCCTGTGGATCGAGAT
>group_608_8 16 2 0 0 sg=16 px=0 gx=0
GGAGCCACTATCGACTACGCGATCATGGCGACCACACCCGTCCTGTGGATCGAGATCTCG
>group_608_9 16 2 0 0 sg=16 px=0 gx=0
TCGAGATCTCGATCCACAGGACGGGTGTGGTCGCCATGATCGCGTAGTCGATAGTGGCTC
>group_609_0 16 9 0 0 sg=16 px=0 gx=0
CTTAAGTACATCAGTATCAAAAGAATCATCAGTCAGATGAATAATTTTATCAGATCCCAT
>group_609_1 16 9 0 0 sg=16 px=0 gx=0
ATCTGATAAAATTATTCATCTGACTGATGATTCTTTTGATACTGATGTACTTAAGGCAGA
>group_609_2 16 9 0 0 sg=16 px=0 gx=0
GCTTGTCATCGTCATCACCGGATCCAGAGCCGGCCAGGTTAGCGTCGAGGAACTCTTTCA
>group_609_3 16 9 0 0 sg=16 px=0 gx=0
TGCCTTAAGTACATCAGTATCAAAAGAATCATCAGTCAGATGAATAATTTTATCAGATCC
>group_609_4 16 9 0 0 sg=16 px=0 gx=0
GGGATCTGATAAAATTATTCATCTGACTGATGATTCTTTTGATACTGATGTACTTAAGGC
>group_609_5 16 9 0 0 sg=16 px=0 gx=0
GATCTGATAAAATTATTCATCTGACTGATGATTCTTTTGATACTGATGTACTTAAGGCAG
>group_609_6 16 9 0 0 sg=16 px=0 gx=0
GAAAGAGTTCCTCGACGCTAACCTGGCCGGCTCTGGATCCGGTGATGACGATGACAAGCT
>group_609_7 16 9 0 0 sg=16 px=0 gx=0
GGATCTGATAAAATTATTCATCTGACTGATGATTCTTTTGATACTGATGTACTTAAGGCA
>group_609_8 16 9 0 0 sg=16 px=0 gx=0
GCCTTAAGTACATCAGTATCAAAAGAATCATCAGTCAGATGAATAATTTTATCAGATCCC
>group_609_9 16 9 0 0 sg=16 px=0 gx=0
TGAAAGAGTTCCTCGACGCTAACCTGGCCGGCTCTGGATCCGGTGATGACGATGACAAGC
>group_610_0 4 2 0 0 sg=4 px=0 gx=0
GCACCACCACCACCACCACTAATAATACGTACTCGAGCATGCAAGCTTGGCTGTTTTGGC
>group_610_1 4 2 0 0 sg=4 px=0 gx=0
GCCAAAACAGCCAAGCTTGCATGCTCGAGTACGTATTATTAGTGGTGGTGGTGGTGGTGC
>group_610_2 4 2 0 0 sg=4 px=0 gx=0
CCAAAACAGCCAAGCTTGCATGCTCGAGTACGTATTATTAGTGGTGGTGGTGGTGGTGCT
>group_610_3 4 2 0 0 sg=4 px=0 gx=0
AGCACCACCACCACCACCACTAATAATACGTACTCGAGCATGCAAGCTTGGCTGTTTTGG
>group_611_0 26 6 0 0 sg=26 px=0 gx=0
TTAATTAACCCGCTCATTCTAGAGTCCCCCGTGTTCTCTCCAAATGAAATGAACTTCCTT
>group_611_1 26 6 0 0 sg=26 px=0 gx=0
TAATTAACCCGCTCATTCTAGAGTCCCCCGTGTTCTCTCCAAATGAAATGAACTTCCTTA
>group_611_2 26 6 0 0 sg=26 px=0 gx=0
TATTTATATCATTTTACGTTTCTCGTTCAGCTTTTTTGTACAAACTTGTGATAACAGCGC
>group_611_3 26 6 0 0 sg=26 px=0 gx=0
ATAAGGAAGTTCATTTCATTTGGAGAGAACACGGGGGACTCTAGAATGAGCGGGTTAATT
>group_611_4 26 6 0 0 sg=26 px=0 gx=0
AAGGAAGTTCATTTCATTTGGAGAGAACACGGGGGACTCTAGAATGAGCGGGTTAATTAA
>group_611_5 26 6 0 0 sg=26 px=0 gx=0
CTCTATATAAGGAAGTTCATTTCATTTGGAGAGAACACGGGGGACTCTAGAATGAGCGGG
>group_611_6 26 6 0 0 sg=26 px=0 gx=0
AATTAACCCGCTCATTCTAGAGTCCCCCGTGTTCTCTCCAAATGAAATGAACTTCCTTAT
>group_611_7 26 6 0 0 sg=26 px=0 gx=0
ATTTATATCATTTTACGTTTCTCGTTCAGCTTTTTTGTACAAACTTGTGATAACAGCGCT
>group_611_8 26 6 0 0 sg=26 px=0 gx=0
TTAACCCGCTCATTCTAGAGTCCCCCGTGTTCTCTCCAAATGAAATGAACTTCCTTATAT
>group_611_9 26 6 0 0 sg=26 px=0 gx=0
CCCGCTCATTCTAGAGTCCCCCGTGTTCTCTCCAAATGAAATGAACTTCCTTATATAGAG
>group_613_0 88 6 0 0 sg=88 px=0 gx=0
CTAGAGGATCCCCGGGTACCGAGCTCGAATTAGCTTCAAAAGCGCTCTGAAGTTCCTATA
>group_613_1 88 6 0 0 sg=88 px=0 gx=0
ATCCCCGGGTACCGAGCTCGAATTAGCTTCAAAAGCGCTCTGAAGTTCCTATACTTTCTA
>group_613_2 88 6 0 0 sg=88 px=0 gx=0
AGCTAATTCGAGCTCGGTACCCGGGGATCCTCTAGAGTCGACCTGCAGGCATGCAAGCTT
>group_613_3 88 6 0 0 sg=88 px=0 gx=0
GGTCGACTCTAGAGGATCCCCGGGTACCGAGCTCGAATTAGCTTCAAAAGCGCTCTGAAG
>group_613_4 88 6 0 0 sg=88 px=0 gx=0
CAGAGCGCTTTTGAAGCTAATTCGAGCTCGGTACCCGGGGATCCTCTAGAGTCGACCTGC
>group_613_5 88 6 0 0 sg=88 px=0 gx=0
TATTCTCTAGAAAGTATAGGAACTTCAGAGCGCTTTTGAAGCTAATTCGAGCTCGGTACC
>group_613_6 88 6 0 0 sg=88 px=0 gx=0
GTCGACTCTAGAGGATCCCCGGGTACCGAGCTCGAATTAGCTTCAAAAGCGCTCTGAAGT
>group_613_7 88 6 0 0 sg=88 px=0 gx=0
CCTATTCTCTAGAAAGTATAGGAACTTCAGAGCGCTTTTGAAGCTAATTCGAGCTCGGTA
>group_613_8 88 6 0 0 sg=88 px=0 gx=0
CCTGCAGGTCGACTCTAGAGGATCCCCGGGTACCGAGCTCGAATTAGCTTCAAAAGCGCT
>group_613_9 88 6 0 0 sg=88 px=0 gx=0
TTCTCTAGAAAGTATAGGAACTTCAGAGCGCTTTTGAAGCTAATTCGAGCTCGGTACCCG
>group_614_0 24 2 0 0 sg=24 px=0 gx=0
CTGTGGCGCCGGTGATGCCGGCCACGATGCGTCCGGCGTAGAGGATCCGGTCAATCAATC
>group_614_1 24 2 0 0 sg=24 px=0 gx=0
ACCTGTGGCGCCGGTGATGCCGGCCACGATGCGTCCGGCGTAGAGGATCCGGTCAATCAA
>group_614_2 24 2 0 0 sg=24 px=0 gx=0
GACCGGATCCTCTACGCCGGACGCATCGTGGCCGGCATCACCGGCGCCACAGGTGCGGTT
>group_614_3 24 2 0 0 sg=24 px=0 gx=0
ATTGACCGGATCCTCTACGCCGGACGCATCGTGGCCGGCATCACCGGCGCCACAGGTGCG
>group_614_4 24 2 0 0 sg=24 px=0 gx=0
GATTGACCGGATCCTCTACGCCGGACGCATCGTGGCCGGCATCACCGGCGCCACAGGTGC
>group_614_5 24 2 0 0 sg=24 px=0 gx=0
ACCGCACCTGTGGCGCCGGTGATGCCGGCCACGATGCGTCCGGCGTAGAGGATCCGGTCA
>group_614_6 24 2 0 0 sg=24 px=0 gx=0
TGTGGCGCCGGTGATGCCGGCCACGATGCGTCCGGCGTAGAGGATCCGGTCAATCAATCA
>group_614_7 24 2 0 0 sg=24 px=0 gx=0
ACCGGATCCTCTACGCCGGACGCATCGTGGCCGGCATCACCGGCGCCACAGGTGCGGTTG
>group_614_8 24 2 0 0 sg=24 px=0 gx=0
CTGATTGATTGACCGGATCCTCTACGCCGGACGCATCGTGGCCGGCATCACCGGCGCCAC
>group_614_9 24 2 0 0 sg=24 px=0 gx=0
TTGACCGGATCCTCTACGCCGGACGCATCGTGGCCGGCATCACCGGCGCCACAGGTGCGG
>group_615_0 8 73 0 0 sg=8 px=0 gx=0
TCGATGACGCCAACTACCTCTGATAGTTGAGTCGATACTTCGGCGATCACCGCTTCCCCC
>group_615_1 8 73 0 0 sg=8 px=0 gx=0
ATGGGGGAAGCGGTGATCGCCGAAGTATCGACTCAACTATCAGAGGTAGTTGGCGTCATC
>group_615_2 8 73 0 0 sg=8 px=0 gx=0
CTCGATGACGCCAACTACCTCTGATAGTTGAGTCGATACTTCGGCGATCACCGCTTCCCC
>group_615_3 8 73 0 0 sg=8 px=0 gx=0
GGGGGAAGCGGTGATCGCCGAAGTATCGACTCAACTATCAGAGGTAGTTGGCGTCATCGA
>group_615_4 8 73 0 0 sg=8 px=0 gx=0
GATGACGCCAACTACCTCTGATAGTTGAGTCGATACTTCGGCGATCACCGCTTCCCCCAT
>group_615_5 8 73 0 0 sg=8 px=0 gx=0
TGGGGGAAGCGGTGATCGCCGAAGTATCGACTCAACTATCAGAGGTAGTTGGCGTCATCG
>group_615_6 8 73 0 0 sg=8 px=0 gx=0
CGATGACGCCAACTACCTCTGATAGTTGAGTCGATACTTCGGCGATCACCGCTTCCCCCA
>group_615_7 8 73 0 0 sg=8 px=0 gx=0
GGGGAAGCGGTGATCGCCGAAGTATCGACTCAACTATCAGAGGTAGTTGGCGTCATCGAG
>group_617_0 120 4 0 0 sg=120 px=0 gx=0
GACGAGCTCGGTACCTCAACGACAGGAGCACGATCATGCGCACCCGTGGCCAGGACCCAA
>group_617_1 120 4 0 0 sg=120 px=0 gx=0
CTGTCGTTGAGGTACCGAGCTCGTCAGGTGGCACTTTTCGGGGAAATGTGCGCGGAACCC
>group_617_2 120 4 0 0 sg=120 px=0 gx=0
GTCCTGGCCACGGGTGCGCATGATCGTGCTCCTGTCGTTGAGGTACCGAGCTCGTCAGGT
>group_617_3 120 4 0 0 sg=120 px=0 gx=0
TTTCCCCGAAAAGTGCCACCTGACGAGCTCGGTACCTCAACGACAGGAGCACGATCATGC
>group_617_4 120 4 0 0 sg=120 px=0 gx=0
TGCCACCTGACGAGCTCGGTACCTCAACGACAGGAGCACGATCATGCGCACCCGTGGCCA
>group_617_5 120 4 0 0 sg=120 px=0 gx=0
CTCGGGCAGCGTTGGGTCCTGGCCACGGGTGCGCATGATCGTGCTCCTGTCGTTGAGGTA
>group_617_6 120 4 0 0 sg=120 px=0 gx=0
CACGGGTGCGCATGATCGTGCTCCTGTCGTTGAGGTACCGAGCTCGTCAGGTGGCACTTT
>group_617_7 120 4 0 0 sg=120 px=0 gx=0
TCCCCGAAAAGTGCCACCTGACGAGCTCGGTACCTCAACGACAGGAGCACGATCATGCGC
>group_617_8 120 4 0 0 sg=120 px=0 gx=0
TACCTCAACGACAGGAGCACGATCATGCGCACCCGTGGCCAGGACCCAACGCTGCCCGAG
>group_617_9 120 4 0 0 sg=120 px=0 gx=0
GGTCAAGCCTAAAGCGTGAGAACGGGGTCCGTTAAACGGAGTAGCCCGTTACTCTAGTTA
>group_623_0 212 5 0 0 sg=212 px=0 gx=0
ACACAGGAAACAGACCATGGGTCATCATCATCATCATCACGATTACGATATCCCAACGAC
>group_623_1 212 5 0 0 sg=212 px=0 gx=0
GATATCGTAATCGTGATGATGATGATGATGACCCATGGTCTGTTTCCTGTGTGAAATTGT
>group_623_2 212 5 0 0 sg=212 px=0 gx=0
TCCGTATAATCTGTGGAATTGTGAGCGGATAACAATTTCACACAGGAAACAGACCATGGG
>group_623_3 212 5 0 0 sg=212 px=0 gx=0
TGGGTCATCATCATCATCATCACGATTACGATATCCCAACGACCGAAAACCTGTATTTTC
>group_623_4 212 5 0 0 sg=212 px=0 gx=0
AAATACAGGTTTTCGGTCGTTGGGATATCGTAATCGTGATGATGATGATGATGACCCATG
>group_623_5 212 5 0 0 sg=212 px=0 gx=0
GTGGAATTGTGAGCGGATAACAATTTCACACAGGAAACAGACCATGGGTCATCATCATCA
>group_623_6 212 5 0 0 sg=212 px=0 gx=0
TTCTGAAATGAGCTGTTGACAATTAATCATCCGGTCCGTATAATCTGTGGAATTGTGAGC
>group_623_7 212 5 0 0 sg=212 px=0 gx=0
TTTCGGTCGTTGGGATATCGTAATCGTGATGATGATGATGATGACCCATGGTCTGTTTCC
>group_623_8 212 5 0 0 sg=212 px=0 gx=0
TGATGATGATGACCCATGGTCTGTTTCCTGTGTGAAATTGTTATCCGCTCACAATTCCAC
>group_623_9 212 5 0 0 sg=212 px=0 gx=0
TTATCCGCTCACAATTCCACAGATTATACGGACCGGATGATTAATTGTCAACAGCTCATT
>group_624_0 112 9 0 0 sg=112 px=0 gx=0
AGGGCGGCCCCCTGCCCTTCGCCTGGGACATCCTGTCCCCCCAGTTCCAGTACGGCTCCA
>group_624_1 112 9 0 0 sg=112 px=0 gx=0
CACGCGCTCCCACTTGAAGCCCTCGGGGAAGGACAGCTTCTTGTAGTCGGGGATGTCGGC
>group_624_2 112 9 0 0 sg=112 px=0 gx=0
TGGAGCCGTACTGGAACTGGGGGGACAGGATGTCCCAGGCGAAGGGCAGGGGGCCGCCCT
>group_624_3 112 9 0 0 sg=112 px=0 gx=0
CGTACTGGAACTGGGGGGACAGGATGTCCCAGGCGAAGGGCAGGGGGCCGCCCTTGGTCA
>group_624_4 112 9 0 0 sg=112 px=0 gx=0
AGCACCCCGCCGACATCCCCGACTACAAGAAGCTGTCCTTCCCCGAGGGCTTCAAGTGGG
>group_624_5 112 9 0 0 sg=112 px=0 gx=0
CCTCGAAGTTCATCACGCGCTCCCACTTGAAGCCCTCGGGGAAGGACAGCTTCTTGTAGT
>group_624_6 112 9 0 0 sg=112 px=0 gx=0
CAAGAAGCTGTCCTTCCCCGAGGGCTTCAAGTGGGAGCGCGTGATGAACTTCGAGGACGG
>group_624_7 112 9 0 0 sg=112 px=0 gx=0
GGGCGGCCCCCTGCCCTTCGCCTGGGACATCCTGTCCCCCCAGTTCCAGTACGGCTCCAA
>group_624_8 112 9 0 0 sg=112 px=0 gx=0
CTTGGAGCCGTACTGGAACTGGGGGGACAGGATGTCCCAGGCGAAGGGCAGGGGGCCGCC
>group_624_9 112 9 0 0 sg=112 px=0 gx=0
GCCGTACTGGAACTGGGGGGACAGGATGTCCCAGGCGAAGGGCAGGGGGCCGCCCTTGGT
>group_625_0 1132 0 0 0 sg=1132 px=0 gx=0
CATGTTTTAAGTTTGAATAATGAATAATGAATAATGTGCGTGATGGTGATGCACTGTACT
>group_625_1 1132 0 0 0 sg=1132 px=0 gx=0
GGATGTCAGTGTTTGAGGTCCAGACGGCAGTGCTGTGGTCGTACAGCACGAGGTTGCAGT
>group_625_2 1132 0 0 0 sg=1132 px=0 gx=0
AACCAGCAAACTGTGCTTAATATATATAATGCAGCATAACAGTTGACATAAGTACAGTGC
>group_625_3 1132 0 0 0 sg=1132 px=0 gx=0
TTGCATCCTTTTTTTCCGGGGATGTCAGTGTTTGAGGTCCAGACGGCAGTGCTGTGGTCG
>group_625_4 1132 0 0 0 sg=1132 px=0 gx=0
TAAAGTAATGAGCATAGCCACTGTAGCCGCTATTCTAACCATATGGGCATCCACATGCAT
>group_625_5 1132 0 0 0 sg=1132 px=0 gx=0
TATATAATGCAGCATAACAGTTGACATAAGTACAGTGCATCACCATCACGCACATTATTC
>group_625_6 1132 0 0 0 sg=1132 px=0 gx=0
GACGTTCCCTCTGGGCCAGTCACAGTGTAAGAGGGAATGGAAACTATGTCCTGGTGCTTC
>group_625_7 1132 0 0 0 sg=1132 px=0 gx=0
GTTCCATGTTTTAAGTTTGAATAATGAATAATGAATAATGTGCGTGATGGTGATGCACTG
>group_625_8 1132 0 0 0 sg=1132 px=0 gx=0
CAGGTCCACGAGCACTTCCTTTGTAGGTATTAGTAGACCAAATATCAGATCCGTAAATGA
>group_625_9 1132 0 0 0 sg=1132 px=0 gx=0
CAAACTGTGCTTAATATATATAATGCAGCATAACAGTTGACATAAGTACAGTGCATCACC
>group_626_0 12 113 0 0 sg=12 px=0 gx=0
CAACAGGATTCAATCTTAAGAAACTTTATTGCCAAATGTTTGAACGATCGGGGAAATTCG
>group_626_1 12 113 0 0 sg=12 px=0 gx=0
TTTCCCCGATCGTTCAAACATTTGGCAATAAAGTTTCTTAAGATTGAATCCTGTTGCCGG
>group_626_2 12 113 0 0 sg=12 px=0 gx=0
CGAATTTCCCCGATCGTTCAAACATTTGGCAATAAAGTTTCTTAAGATTGAATCCTGTTG
>group_626_3 12 113 0 0 sg=12 px=0 gx=0
ATTTCCCCGATCGTTCAAACATTTGGCAATAAAGTTTCTTAAGATTGAATCCTGTTGCCG
>group_626_4 12 113 0 0 sg=12 px=0 gx=0
AATTTCCCCGATCGTTCAAACATTTGGCAATAAAGTTTCTTAAGATTGAATCCTGTTGCC
>group_626_5 12 113 0 0 sg=12 px=0 gx=0
GAATTTCCCCGATCGTTCAAACATTTGGCAATAAAGTTTCTTAAGATTGAATCCTGTTGC
>group_626_6 12 113 0 0 sg=12 px=0 gx=0
CCGGCAACAGGATTCAATCTTAAGAAACTTTATTGCCAAATGTTTGAACGATCGGGGAAA
>group_626_7 12 113 0 0 sg=12 px=0 gx=0
ACCGGCAACAGGATTCAATCTTAAGAAACTTTATTGCCAAATGTTTGAACGATCGGGGAA
>group_626_8 12 113 0 0 sg=12 px=0 gx=0
CGGCAACAGGATTCAATCTTAAGAAACTTTATTGCCAAATGTTTGAACGATCGGGGAAAT
>group_626_9 12 113 0 0 sg=12 px=0 gx=0
GCAACAGGATTCAATCTTAAGAAACTTTATTGCCAAATGTTTGAACGATCGGGGAAATTC
>group_628_0 156 3 0 0 sg=156 px=0 gx=0
AAGGGCGAAAAACCGTCTATCAGGGGGATAGGTCACGTTGGTGTAGATGGGCGCATCGTA
>group_628_1 156 3 0 0 sg=156 px=0 gx=0
AATTGCGTTGCGCTCACTGCCCACTACGTGAACCATCACCCAAATCAAGTTTTTTGGGGT
>group_628_2 156 3 0 0 sg=156 px=0 gx=0
AGCTAACTCACATTAATTGCGTTGCGCTCACTGCCCACTACGTGAACCATCACCCAAATC
>group_628_3 156 3 0 0 sg=156 px=0 gx=0
CGGTTACGATGCGCCCATCTACACCAACGTGACCTATCCCCCTGATAGACGGTTTTTCGC
>group_628_4 156 3 0 0 sg=156 px=0 gx=0
CTCCAACGTCAAAGGGCGAAAAACCGTCTATCAGGGGGATAGGTCACGTTGGTGTAGATG
>group_628_5 156 3 0 0 sg=156 px=0 gx=0
ACTTGATTTGGGTGATGGTTCACGTAGTGGGCAGTGAGCGCAACGCAATTAATGTGAGTT
>group_628_6 156 3 0 0 sg=156 px=0 gx=0
AGGGCGAAAAACCGTCTATCAGGGGGATAGGTCACGTTGGTGTAGATGGGCGCATCGTAA
>group_628_7 156 3 0 0 sg=156 px=0 gx=0
GCACCTCGACCCCAAAAAACTTGATTTGGGTGATGGTTCACGTAGTGGGCAGTGAGCGCA
>group_628_8 156 3 0 0 sg=156 px=0 gx=0
GGACTCCAACGTCAAAGGGCGAAAAACCGTCTATCAGGGGGATAGGTCACGTTGGTGTAG
>group_628_9 156 3 0 0 sg=156 px=0 gx=0
TAGTGGGCAGTGAGCGCAACGCAATTAATGTGAGTTAGCTCACTCATTAGGCACCCCAGG
>group_629_0 4 7 0 0 sg=4 px=0 gx=0
GATCTGCATTAATGAATCGGCCAACGCGCGGGGAGAGGCGGTTTGCGTATTGGGCGCTCT
>group_629_1 4 7 0 0 sg=4 px=0 gx=0
AAGAGCGCCCAATACGCAAACCGCCTCTCCCCGCGCGTTGGCCGATTCATTAATGCAGAT
>group_629_2 4 7 0 0 sg=4 px=0 gx=0
ATCTGCATTAATGAATCGGCCAACGCGCGGGGAGAGGCGGTTTGCGTATTGGGCGCTCTT
>group_629_3 4 7 0 0 sg=4 px=0 gx=0
AGAGCGCCCAATACGCAAACCGCCTCTCCCCGCGCGTTGGCCGATTCATTAATGCAGATC
>group_630_0 2 2 0 0 sg=2 px=0 gx=0
TAGCTTCTTCCGCTTCCTCGCTCACTGACTCGCTGCGCTCGGTCGTTCGGCTGCGGCGAG
>group_630_1 2 2 0 0 sg=2 px=0 gx=0
CTCGCCGCAGCCGAACGACCGAGCGCAGCGAGTCAGTGAGCGAGGAAGCGGAAGAAGCTA
>group_631_0 108 6 0 0 sg=108 px=0 gx=0
TCGGGGAAATTCGAGCTCTAAGCGCTGTTATCAACCACTTTGTACAAGAAAGCTGAACGA
>group_631_1 108 6 0 0 sg=108 px=0 gx=0
ATGTTTGAACGATCGGGGAAATTCGAGCTCTAAGCGCTGTTATCAACCACTTTGTACAAG
>group_631_2 108 6 0 0 sg=108 px=0 gx=0
AATTCGAGCTCTAAGCGCTGTTATCAACCACTTTGTACAAGAAAGCTGAACGAGAAACGT
>group_631_3 108 6 0 0 sg=108 px=0 gx=0
TTCAGCTTTCTTGTACAAAGTGGTTGATAACAGCGCTTAGAGCTCGAATTTCCCCGATCG
>group_631_4 108 6 0 0 sg=108 px=0 gx=0
ATCATTTTACGTTTCTCGTTCAGCTTTCTTGTACAAAGTGGTTGATAACAGCGCTTAGAG
>group_631_5 108 6 0 0 sg=108 px=0 gx=0
TAAGAAACTTTATTGCCAAATGTTTGAACGATCGGGGAAATTCGAGCTCTAAGCGCTGTT
>group_631_6 108 6 0 0 sg=108 px=0 gx=0
TTATTGCCAAATGTTTGAACGATCGGGGAAATTCGAGCTCTAAGCGCTGTTATCAACCAC
>group_631_7 108 6 0 0 sg=108 px=0 gx=0
TCTCGTTCAGCTTTCTTGTACAAAGTGGTTGATAACAGCGCTTAGAGCTCGAATTTCCCC
>group_631_8 108 6 0 0 sg=108 px=0 gx=0
CATTTTACGTTTCTCGTTCAGCTTTCTTGTACAAAGTGGTTGATAACAGCGCTTAGAGCT
>group_631_9 108 6 0 0 sg=108 px=0 gx=0
GTTCAGCTTTCTTGTACAAAGTGGTTGATAACAGCGCTTAGAGCTCGAATTTCCCCGATC
>group_632_0 32 26 0 0 sg=32 px=0 gx=0
GGCCAAGAAGGGCGGAAAGTCCAAATTGTAAAATGTAACTGTATTCAGCGATGACGAAAT
>group_632_1 32 26 0 0 sg=32 px=0 gx=0
CGGAAAGTCCAAATTGTAAAATGTAACTGTATTCAGCGATGACGAAATTCTTAGCTATTG
>group_632_2 32 26 0 0 sg=32 px=0 gx=0
GAATTTCGTCATCGCTGAATACAGTTACATTTTACAATTTGGACTTTCCGCCCTTCTTGG
>group_632_3 32 26 0 0 sg=32 px=0 gx=0
AAGAATTTCGTCATCGCTGAATACAGTTACATTTTACAATTTGGACTTTCCGCCCTTCTT
>group_632_4 32 26 0 0 sg=32 px=0 gx=0
CAATAGCTAAGAATTTCGTCATCGCTGAATACAGTTACATTTTACAATTTGGACTTTCCG
>group_632_5 32 26 0 0 sg=32 px=0 gx=0
TTTCGTCATCGCTGAATACAGTTACATTTTACAATTTGGACTTTCCGCCCTTCTTGGCCT
>group_632_6 32 26 0 0 sg=32 px=0 gx=0
TTCGTCATCGCTGAATACAGTTACATTTTACAATTTGGACTTTCCGCCCTTCTTGGCCTT
>group_632_7 32 26 0 0 sg=32 px=0 gx=0
AAAGGCCAAGAAGGGCGGAAAGTCCAAATTGTAAAATGTAACTGTATTCAGCGATGACGA
>group_632_8 32 26 0 0 sg=32 px=0 gx=0
CAAGAAGGGCGGAAAGTCCAAATTGTAAAATGTAACTGTATTCAGCGATGACGAAATTCT
>group_632_9 32 26 0 0 sg=32 px=0 gx=0
CCAAGAAGGGCGGAAAGTCCAAATTGTAAAATGTAACTGTATTCAGCGATGACGAAATTC
>group_633_0 2 3 0 0 sg=2 px=0 gx=0
AGCAGCCGGATCAAGCTTCGAATTCCATGGTACCAGCTGCAGATCTCGAGCTCGGATCCG
>group_633_1 2 3 0 0 sg=2 px=0 gx=0
CGGATCCGAGCTCGAGATCTGCAGCTGGTACCATGGAATTCGAAGCTTGATCCGGCTGCT
>group_635_0 238 3 150 150 sg=88 px=0 gx=0
GGATAGCTCCGCTACCGGTCGTTGGTCAGATCAAGCTAATTCCCATGCATGGTGAAAACG
>group_635_1 238 3 150 150 sg=88 px=0 gx=0
GGTATACCGCCGTTGGATAGCTCCGCTACCGGTCGTTGGTCAGATCAAGCTAATTCCCAT
>group_635_2 238 3 150 150 sg=88 px=0 gx=0
TTTTCCTGGTATACCGCCGTTGGATAGCTCCGCTACCGGTCGTTGGTCAGATCAAGCTAA
>group_635_3 238 3 150 150 sg=88 px=0 gx=0
CTTCTTCGCCCCCGTTTTCACCATGCATGGGAATTAGCTTGATCTGACCAACGACCGGTA
>group_635_4 238 3 150 150 sg=88 px=0 gx=0
GCATGGGAATTAGCTTGATCTGACCAACGACCGGTAGCGGAGCTATCCAACGGCGGTATA
>group_635_5 238 3 150 150 sg=88 px=0 gx=0
GGAATTAGCTTGATCTGACCAACGACCGGTAGCGGAGCTATCCAACGGCGGTATACCAGG
>group_635_6 238 3 150 150 sg=88 px=0 gx=0
TAGCTCCGCTACCGGTCGTTGGTCAGATCAAGCTAATTCCCATGCATGGTGAAAACGGGG
>group_635_7 238 3 150 150 sg=88 px=0 gx=0
TTTCCTGGTATACCGCCGTTGGATAGCTCCGCTACCGGTCGTTGGTCAGATCAAGCTAAT
>group_635_8 238 3 150 150 sg=88 px=0 gx=0
TCCTGGTATACCGCCGTTGGATAGCTCCGCTACCGGTCGTTGGTCAGATCAAGCTAATTC
>group_635_9 238 3 150 150 sg=88 px=0 gx=0
CTACCGGTCGTTGGTCAGATCAAGCTAATTCCCATGCATGGTGAAAACGGGGGCGAAGAA
>group_636_0 154 2 0 0 sg=154 px=0 gx=0
GAGTTAACAGCTGCAAACACCGCTTAGAATCATCAACACGTCGTTGTTTTTGGTCAAATG
>group_636_1 154 2 0 0 sg=154 px=0 gx=0
CGCGCGAGCTCACATTTGACCAAAAACAACGACGTGTTGATGATTCTAAGCGGTGTTTGC
>group_636_2 154 2 0 0 sg=154 px=0 gx=0
TTGACCAAAAACAACGACGTGTTGATGATTCTAAGCGGTGTTTGCAGCTGTTAACTCGTA
>group_636_3 154 2 0 0 sg=154 px=0 gx=0
GGAAAAACTCGGGTGTATTACGAGTTAACAGCTGCAAACACCGCTTAGAATCATCAACAC
>group_636_4 154 2 0 0 sg=154 px=0 gx=0
TCGTTGTTTTTGGTCAAATGTGAGCTCGCGCGGCACCCATTTCGCACAGAGCTTCCGCAT
>group_636_5 154 2 0 0 sg=154 px=0 gx=0
GCAAACACCGCTTAGAATCATCAACACGTCGTTGTTTTTGGTCAAATGTGAGCTCGCGCG
>group_636_6 154 2 0 0 sg=154 px=0 gx=0
GTTGATGATTCTAAGCGGTGTTTGCAGCTGTTAACTCGTAATACACCCGAGTTTTTCCGT
>group_636_7 154 2 0 0 sg=154 px=0 gx=0
TGATGATTCTAAGCGGTGTTTGCAGCTGTTAACTCGTAATACACCCGAGTTTTTCCGTCG
>group_636_8 154 2 0 0 sg=154 px=0 gx=0
TAACAGCTGCAAACACCGCTTAGAATCATCAACACGTCGTTGTTTTTGGTCAAATGTGAG
>group_636_9 154 2 0 0 sg=154 px=0 gx=0
CGAGTTAACAGCTGCAAACACCGCTTAGAATCATCAACACGTCGTTGTTTTTGGTCAAAT
>group_638_0 3026 2 0 1406 sg=1620 px=0 gx=1406
CGATAGGCACATCCGGTGATTTCTCTTTCACTGCATAGAGTACGTCCATCCCAGTCATAT
>group_638_1 3026 2 0 1406 sg=1620 px=0 gx=1406
TTATTCTCATGCGCAAGCGGTAAAGCCCGATTGATCGGCACGGACATTTGATTAAGAGGA
>group_638_2 3026 2 0 1406 sg=1620 px=0 gx=1406
ATACTGGCTTTGCTGCTCGCCGCAGAGTCAATGGTGCGGGACACCGCCTGCATGGTTTGA
>group_638_3 3026 2 0 1406 sg=1620 px=0 gx=1406
GAATTAAAATTTCTTGATAAATGATGCCAAACATCACACATCTAGAGGATCCCCGGGTAC
>group_638_4 3026 2 0 1406 sg=1620 px=0 gx=1406
TTCAATCAGATCTTTCGGAATGGCCGCGCAGTTGATGGCGATAAATGGCTTATCTCCGCG
>group_638_5 3026 2 0 1406 sg=1620 px=0 gx=1406
GTAACATTCCTCGCGCCGCGACCTATCTGGATGTCAGCCCGTCAACCATCTATCGCAAGC
>group_638_6 3026 2 0 1406 sg=1620 px=0 gx=1406
TATCCAGCGGCGTGAGGTAAGAACGATACAGCGCCGCCACCGAGGCCGTGTCTTCTACCA
>group_638_7 3026 2 0 1406 sg=1620 px=0 gx=1406
CCATCAGCCGCTTCTGCCGCGCCTTGACGCTCAGTCGCCGCTCCGGTAAAAGCCCCTTTA
>group_638_8 3026 2 0 1406 sg=1620 px=0 gx=1406
TGAAATCACCCTAGATATGCTGCCTCCTCCTCTTAATCAAATGTCCGTGCCGATCAATCG
>group_638_9 3026 2 0 1406 sg=1620 px=0 gx=1406
CAGACAGGAACATTCCAAAAAGTCGGCTCTTCCAAAATGAAAAGCGTGGATGTGCGCTTT
>group_640_0 122 2 0 0 sg=122 px=0 gx=0
AACGCCAGCAACGCGGCCTTTTTACGGTTCCTGGCCTTTTGCTGGCCTTTTGCTCACTAG
>group_640_1 122 2 0 0 sg=122 px=0 gx=0
CACAGAATCAGGGGATAACGCAGGAAAGAACTAGTGAGCAAAAGGCCAGCAAAAGGCCAG
>group_640_2 122 2 0 0 sg=122 px=0 gx=0
GCCTTTTGCTGGCCTTTTGCTCACTAGTTCTTTCCTGCGTTATCCCCTGATTCTGTGGAT
>group_640_3 122 2 0 0 sg=122 px=0 gx=0
GCAGGAAAGAACTAGTGAGCAAAAGGCCAGCAAAAGGCCAGGAACCGTAAAAAGGCCGCG
>group_640_4 122 2 0 0 sg=122 px=0 gx=0
AAAGGCGGTAATACGGTTATCCACAGAATCAGGGGATAACGCAGGAAAGAACTAGTGAGC
>group_640_5 122 2 0 0 sg=122 px=0 gx=0
AGTGAGCAAAAGGCCAGCAAAAGGCCAGGAACCGTAAAAAGGCCGCGTTGCTGGCGTTTT
>group_640_6 122 2 0 0 sg=122 px=0 gx=0
TGCTGGCCTTTTGCTCACTAGTTCTTTCCTGCGTTATCCCCTGATTCTGTGGATAACCGT
>group_640_7 122 2 0 0 sg=122 px=0 gx=0
ACAGAATCAGGGGATAACGCAGGAAAGAACTAGTGAGCAAAAGGCCAGCAAAAGGCCAGG
>group_640_8 122 2 0 0 sg=122 px=0 gx=0
CCTTTTTACGGTTCCTGGCCTTTTGCTGGCCTTTTGCTCACTAGTTCTTTCCTGCGTTAT
>group_640_9 122 2 0 0 sg=122 px=0 gx=0
AATACGGTTATCCACAGAATCAGGGGATAACGCAGGAAAGAACTAGTGAGCAAAAGGCCA
>group_642_0 44 4 0 0 sg=44 px=0 gx=0
CATGCCGGTCGATCTAGTAACATAGATGACACCGCGCGCGATAATTTATCCTAGTTTGCG
>group_642_1 44 4 0 0 sg=44 px=0 gx=0
CCGGTCGATCTAGTAACATAGATGACACCGCGCGCGATAATTTATCCTAGTTTGCGCGCT
>group_642_2 44 4 0 0 sg=44 px=0 gx=0
TTGCATGCCGGTCGATCTAGTAACATAGATGACACCGCGCGCGATAATTTATCCTAGTTT
>group_642_3 44 4 0 0 sg=44 px=0 gx=0
CAAACTAGGATAAATTATCGCGCGCGGTGTCATCTATGTTACTAGATCGACCGGCATGCA
>group_642_4 44 4 0 0 sg=44 px=0 gx=0
GCGCAAACTAGGATAAATTATCGCGCGCGGTGTCATCTATGTTACTAGATCGACCGGCAT
>group_642_5 44 4 0 0 sg=44 px=0 gx=0
GACGTTCCATAAATTCCCCTCGGTATCCAATTAGAGTCTCATATTCACTCTCAACTCGAT
>group_642_6 44 4 0 0 sg=44 px=0 gx=0
CGCAAACTAGGATAAATTATCGCGCGCGGTGTCATCTATGTTACTAGATCGACCGGCATG
>group_642_7 44 4 0 0 sg=44 px=0 gx=0
ATGCCGGTCGATCTAGTAACATAGATGACACCGCGCGCGATAATTTATCCTAGTTTGCGC
>group_642_8 44 4 0 0 sg=44 px=0 gx=0
GATAAATTATCGCGCGCGGTGTCATCTATGTTACTAGATCGACCGGCATGCAAGCTGATA
>group_642_9 44 4 0 0 sg=44 px=0 gx=0
AGCGCGCAAACTAGGATAAATTATCGCGCGCGGTGTCATCTATGTTACTAGATCGACCGG
>group_643_0 4 9 0 0 sg=4 px=0 gx=0
GGTACCATAACTTCGTATAGCATACATTATACGAAGTTATCTGGAATTCCCCGGGCTCGA
>group_643_1 4 9 0 0 sg=4 px=0 gx=0
GTACCATAACTTCGTATAGCATACATTATACGAAGTTATCTGGAATTCCCCGGGCTCGAG
>group_643_2 4 9 0 0 sg=4 px=0 gx=0
CTCGAGCCCGGGGAATTCCAGATAACTTCGTATAATGTATGCTATACGAAGTTATGGTAC
>group_643_3 4 9 0 0 sg=4 px=0 gx=0
TCGAGCCCGGGGAATTCCAGATAACTTCGTATAATGTATGCTATACGAAGTTATGGTACC
>group_645_0 4 2 0 0 sg=4 px=0 gx=0
GGGATCCCCGAATTCCCGGGTCGACTCGAGCGGCCGCATCGTGACTGACTGACGATCTGC
>group_645_1 4 2 0 0 sg=4 px=0 gx=0
GCAGATCGTCAGTCAGTCACGATGCGGCCGCTCGAGTCGACCCGGGAATTCGGGGATCCC
>group_645_2 4 2 0 0 sg=4 px=0 gx=0
TGGGATCCCCGAATTCCCGGGTCGACTCGAGCGGCCGCATCGTGACTGACTGACGATCTG
>group_645_3 4 2 0 0 sg=4 px=0 gx=0
CAGATCGTCAGTCAGTCACGATGCGGCCGCTCGAGTCGACCCGGGAATTCGGGGATCCCA
>group_647_0 108 3 0 0 sg=108 px=0 gx=0
CCTCTTCTGAGATGAGTTTTTGTTCTACGTAAGCTGGCGGCCGCCGCGGCTCGAGGTACC
>group_647_1 108 3 0 0 sg=108 px=0 gx=0
GCCGCCAGCTTACGTAGAACAAAAACTCATCTCAGAAGAGGATCTGAATAGCGCCGTCGA
>group_647_2 108 3 0 0 sg=108 px=0 gx=0
GTTCTACGTAAGCTGGCGGCCGCCGCGGCTCGAGGTACCGATCCGAGACGGCCGGCTGGG
>group_647_3 108 3 0 0 sg=108 px=0 gx=0
CGGCCGCCAGCTTACGTAGAACAAAAACTCATCTCAGAAGAGGATCTGAATAGCGCCGTC
>group_647_4 108 3 0 0 sg=108 px=0 gx=0
GGATCGGTACCTCGAGCCGCGGCGGCCGCCAGCTTACGTAGAACAAAAACTCATCTCAGA
>group_647_5 108 3 0 0 sg=108 px=0 gx=0
AGCCGCGGCGGCCGCCAGCTTACGTAGAACAAAAACTCATCTCAGAAGAGGATCTGAATA
>group_647_6 108 3 0 0 sg=108 px=0 gx=0
GGCGCTATTCAGATCCTCTTCTGAGATGAGTTTTTGTTCTACGTAAGCTGGCGGCCGCCG
>group_647_7 108 3 0 0 sg=108 px=0 gx=0
TTTTGTTCTACGTAAGCTGGCGGCCGCCGCGGCTCGAGGTACCGATCCGAGACGGCCGGC
>group_647_8 108 3 0 0 sg=108 px=0 gx=0
GCCGCGGCGGCCGCCAGCTTACGTAGAACAAAAACTCATCTCAGAAGAGGATCTGAATAG
>group_647_9 108 3 0 0 sg=108 px=0 gx=0
CGGCCGTCTCGGATCGGTACCTCGAGCCGCGGCGGCCGCCAGCTTACGTAGAACAAAAAC
>group_650_0 780 21 0 0 sg=780 px=0 gx=0
GGGTACGAGCCACACAGCACCCGAACTTACGGAGCTGGTGGGCTCACGCGTTGCGCTCGG
>group_650_1 780 21 0 0 sg=780 px=0 gx=0
AATCGTGGTTTATTATCAAGCGTGAGCCACGTCGCCGACGAATTTGAGCAGCTCTGGCTG
>group_650_2 780 21 0 0 sg=780 px=0 gx=0
GAACGACCGAGCGCAACGCGTGAGCCCACCAGCTCCGTAAGTTCGGGTGCTGTGTGGCTC
>group_650_3 780 21 0 0 sg=780 px=0 gx=0
GAAGATAGGCCCACAACCTGACGGAATCGAACAGTGCGCAATTCCGCCCTAGCGGCGTCG
>group_650_4 780 21 0 0 sg=780 px=0 gx=0
GGTAGATCCCCTCGAGCAGATCGTCGCTTGCCAGGGACCAGTACGGCAGCCAGAGCTGCT
>group_650_5 780 21 0 0 sg=780 px=0 gx=0
GTGGTCTACGAGGCCACACTCAGTGCGCGCCATGCGGCCATCTCGCGGAAGGGCGCAGCA
>group_650_6 780 21 0 0 sg=780 px=0 gx=0
TGATTCGAGCGCCTTCGGCGGCGGTCACGCGCCGCTTTTTGCGGACAGTCGGCTGCCAGT
>group_650_7 780 21 0 0 sg=780 px=0 gx=0
ACTCAGTGCGCGCCATGCGGCCATCTCGCGGAAGGGCGCAGCAGCGCGCACGGCGGCGAG
>group_650_8 780 21 0 0 sg=780 px=0 gx=0
CTTCGGCGGCGGTCACGCGCCGCTTTTTGCGGACAGTCGGCTGCCAGTTGTAGCCGTCGC
>group_650_9 780 21 0 0 sg=780 px=0 gx=0
GCGAAATATCTGACTTGGAGCTCGTGTCGGACCATACACCGGTGATTAATCGTGGTTTAT
>group_652_0 2 3 0 0 sg=2 px=0 gx=0
CCCCCCTGGAAGCTCCCTCGTGCGCTCTCCTGTTCCGACCCTGCCGCTTACCGGATACCT
>group_652_1 2 3 0 0 sg=2 px=0 gx=0
AGGTATCCGGTAAGCGGCAGGGTCGGAACAGGAGAGCGCACGAGGGAGCTTCCAGGGGGG
>group_653_0 42 1 0 0 sg=42 px=0 gx=0
CTCGAATTCGGATCCGCGACCCATTTGCTGTCCACCAGTCATGCTAGCCATATGGCTGCC
>group_653_1 42 1 0 0 sg=42 px=0 gx=0
CCGCGCGGCAGCCATATGGCTAGCATGACTGGTGGACAGCAAATGGGTCGCGGATCCGAA
>group_653_2 42 1 0 0 sg=42 px=0 gx=0
GATCCGCGACCCATTTGCTGTCCACCAGTCATGCTAGCCATATGGCTGCCGCGCGGCACC
>group_653_3 42 1 0 0 sg=42 px=0 gx=0
CGCGGCAGCCATATGGCTAGCATGACTGGTGGACAGCAAATGGGTCGCGGATCCGAATTC
>group_653_4 42 1 0 0 sg=42 px=0 gx=0
AGCTCGAATTCGGATCCGCGACCCATTTGCTGTCCACCAGTCATGCTAGCCATATGGCTG
>group_653_5 42 1 0 0 sg=42 px=0 gx=0
GCCGCGCGGCAGCCATATGGCTAGCATGACTGGTGGACAGCAAATGGGTCGCGGATCCGA
>group_653_6 42 1 0 0 sg=42 px=0 gx=0
GCGCGGCAGCCATATGGCTAGCATGACTGGTGGACAGCAAATGGGTCGCGGATCCGAATT
>group_653_7 42 1 0 0 sg=42 px=0 gx=0
GTGCCGCGCGGCAGCCATATGGCTAGCATGACTGGTGGACAGCAAATGGGTCGCGGATCC
>group_653_8 42 1 0 0 sg=42 px=0 gx=0
CGGCAGCCATATGGCTAGCATGACTGGTGGACAGCAAATGGGTCGCGGATCCGAATTCGA
>group_653_9 42 1 0 0 sg=42 px=0 gx=0
GCCTGGTGCCGCGCGGCAGCCATATGGCTAGCATGACTGGTGGACAGCAAATGGGTCGCG
>group_654_0 210 1 0 0 sg=210 px=0 gx=0
CCTAGAATCGATCCTAGAAAGCTTCCTAGAGTTAACACTGGCCGTCGTTTTACCGGTCCG
>group_654_1 210 1 0 0 sg=210 px=0 gx=0
GGAAGCTTTCTAGGATCGATTCTAGGAGATCTTCTAGCTCGAGGGGCGCGCCGGGATCCC
>group_654_2 210 1 0 0 sg=210 px=0 gx=0
CAGCTATGACCATGGCGGCCGCGTCGACCCCCCCGGGTCTAGGAATTCTCTAGGGTACCT
>group_654_3 210 1 0 0 sg=210 px=0 gx=0
AACGACGGCCAGTGTTAACTCTAGGAAGCTTTCTAGGATCGATTCTAGGAGATCTTCTAG
>group_654_4 210 1 0 0 sg=210 px=0 gx=0
GGTACCCTAGAGAATTCCTAGACCCGGGGGGGTCGACGCGGCCGCCATGGTCATAGCTGT
>group_654_5 210 1 0 0 sg=210 px=0 gx=0
GGTCTAGGAATTCTCTAGGGTACCTCTAGCCGCGGTCTAGGGATCCCGGCGCGCCCCTCG
>group_654_6 210 1 0 0 sg=210 px=0 gx=0
CGCGCCGGGATCCCTAGACCGCGGCTAGAGGTACCCTAGAGAATTCCTAGACCCGGGGGG
>group_654_7 210 1 0 0 sg=210 px=0 gx=0
CTCTAGGAAGCTTTCTAGGATCGATTCTAGGAGATCTTCTAGCTCGAGGGGCGCGCCGGG
>group_654_8 210 1 0 0 sg=210 px=0 gx=0
AATTCTCTAGGGTACCTCTAGCCGCGGTCTAGGGATCCCGGCGCGCCCCTCGAGCTAGAA
>group_654_9 210 1 0 0 sg=210 px=0 gx=0
AGGGATCCCGGCGCGCCCCTCGAGCTAGAAGATCTCCTAGAATCGATCCTAGAAAGCTTC
>group_655_0 96 0 0 0 sg=96 px=0 gx=0
TTAGCACTCCCGGGTTGGGAATTCCTACCCTCGATATCCTCTAGAGTCGACCTGCAGCCC
>group_655_1 96 0 0 0 sg=96 px=0 gx=0
TATCGAGGGTAGGAATTCCCAACCCGGGAGTGCTAAACCCGGGAGTGCTAAACCCGGGAG
>group_655_2 96 0 0 0 sg=96 px=0 gx=0
AGCACTCCCGGGTTTAGCACTCCCGGGTTGGGAATTCCTACCCTCGATATCCTCTAGAGT
>group_655_3 96 0 0 0 sg=96 px=0 gx=0
CACTCCCGGGTTTAGCACTCCCGGGTTGGGAATTCCTACCCTCGATATCCTCTAGAGTCG
>group_655_4 96 0 0 0 sg=96 px=0 gx=0
ATATCGAGGGTAGGAATTCCCAACCCGGGAGTGCTAAACCCGGGAGTGCTAAACCCGGGA
>group_655_5 96 0 0 0 sg=96 px=0 gx=0
TGATTACGCCAAGCTTGGGCTGCAGGTCGACTCTAGAGGATATCGAGGGTAGGAATTCCC
>group_655_6 96 0 0 0 sg=96 px=0 gx=0
CCCGGGTTGGGAATTCCTACCCTCGATATCCTCTAGAGTCGACCTGCAGCCCAAGCTTGG
>group_655_7 96 0 0 0 sg=96 px=0 gx=0
CCCGGGTTTAGCACTCCCGGGTTTAGCACTCCCGGGTTGGGAATTCCTACCCTCGATATC
>group_655_8 96 0 0 0 sg=96 px=0 gx=0
CCGGGTTTAGCACTCCCGGGTTTAGCACTCCCGGGTTGGGAATTCCTACCCTCGATATCC
>group_655_9 96 0 0 0 sg=96 px=0 gx=0
ACCATGATTACGCCAAGCTTGGGCTGCAGGTCGACTCTAGAGGATATCGAGGGTAGGAAT
>group_656_0 194 1 0 0 sg=194 px=0 gx=0
ACGACGGCCAGTGAATTCGGATCCTTAATGGTGATGGTGATGGTGACCACCACGTTCACC
>group_656_1 194 1 0 0 sg=194 px=0 gx=0
ACGTGGTGGTCACCATCACCATCACCATTAAGGATCCGAATTCACTGGCCGTCGTTTTAC
>group_656_2 194 1 0 0 sg=194 px=0 gx=0
GTCTGAAAAAGCTTGTTGGTGAACGTGGTGGTCACCATCACCATCACCATTAAGGATCCG
>group_656_3 194 1 0 0 sg=194 px=0 gx=0
TCTTCCAGCTGTTTCATACGGGAAGACCCGGGCGGAGTGGAAGGCTTCGGACCGCCGGAC
>group_656_4 194 1 0 0 sg=194 px=0 gx=0
CATACGGGAAGACCCGGGCGGAGTGGAAGGCTTCGGACCGCCGGACTCTCCCCTGTTGAA
>group_656_5 194 1 0 0 sg=194 px=0 gx=0
ACGACGTTGTAAAACGACGGCCAGTGAATTCGGATCCTTAATGGTGATGGTGATGGTGAC
>group_656_6 194 1 0 0 sg=194 px=0 gx=0
TGTTTCATACGGGAAGACCCGGGCGGAGTGGAAGGCTTCGGACCGCCGGACTCTCCCCTG
>group_656_7 194 1 0 0 sg=194 px=0 gx=0
TAAAACGACGGCCAGTGAATTCGGATCCTTAATGGTGATGGTGATGGTGACCACCACGTT
>group_656_8 194 1 0 0 sg=194 px=0 gx=0
AACGACGGCCAGTGAATTCGGATCCTTAATGGTGATGGTGATGGTGACCACCACGTTCAC
>group_656_9 194 1 0 0 sg=194 px=0 gx=0
AGAGTCCGGCGGTCCGAAGCCTTCCACTCCGCCCGGGTCTTCCCGTATGAAACAGCTGGA
>group_657_0 1730 0 0 190 sg=1540 px=0 gx=190
ATGAGGTAATTATTAAATATAAATTTTAGTACATAGTGTTATATACACTTTGATTCAGTG
>group_657_1 1730 0 0 190 sg=1540 px=0 gx=190
GGTACCTTCTAAGTTTGCTATATTGGCAGTAATAGAGACTTTTCTTTTTGTTGTAAACTA
>group_657_2 1730 0 0 190 sg=1540 px=0 gx=190
TGAACTAGCTGTCTATGGTCATTTGAATAAAAGAAATCAACTCGTAATTGAAAAAATGCT
>group_657_3 1730 0 0 190 sg=1540 px=0 gx=190
TATTTAATAATTACCTCATCATCGAATAGTTCTATACGTTCAACAAACTCTTTGATGATA
>group_657_4 1730 0 0 190 sg=1540 px=0 gx=190
ATTGGCAGTAATAGAGACTTTTCTTTTTGTTGTAAACTATTGATTGACAAATCTGGTCCT
>group_657_5 1730 0 0 190 sg=1540 px=0 gx=190
AAACTACAGAAAATAAAATCCTTATCATCAAAGAGTTTGTTGAACGTATAGAACTATTCG
>group_657_6 1730 0 0 190 sg=1540 px=0 gx=190
TATCAAAGTAGTCAAATCAAATTTGGCAAAGTTACGTCCAGTCAACAAGTCGCTCAACGA
>group_657_7 1730 0 0 190 sg=1540 px=0 gx=190
CGTTAAAAACTTTTAATTGGGAAACTGAAACTACAGAAAATAAAATCCTTATCATCAAAG
>group_657_8 1730 0 0 190 sg=1540 px=0 gx=190
ACCAAATTTAAATATCTCTTTATGCACTAATCAAAGTTTTCCTTACAAGCATTTTTTCAA
>group_657_9 1730 0 0 190 sg=1540 px=0 gx=190
ACGTTCAACAAACTCTTTGATGATAAGGATTTTATTTTCTGTAGTTTCAGTTTCCCAATT
>group_658_0 576 1 0 0 sg=576 px=0 gx=0
ATAAAAAAAATCCTTAGCTTTCGCTAAGGATGGTTTCTAGCGATGACCCTGCTGATTGGT
>group_658_1 576 1 0 0 sg=576 px=0 gx=0
TAGAATTCGGCCGGGGCGGCCAGATAAAAAAAATCCTTAGCTTTCGCTAAGGATGGTTTC
>group_658_2 576 1 0 0 sg=576 px=0 gx=0
ACCATCCTTAGCGAAAGCTAAGGATTTTTTTTATCTGGCCGCCCCGGCCGAATTCTAGCC
>group_658_3 576 1 0 0 sg=576 px=0 gx=0
CGTATTAATTTCGATAAGCCACCTCGAGGCGAATTAGCCCGCTTAATGAGCGGGCTTTTT
>group_658_4 576 1 0 0 sg=576 px=0 gx=0
ATGACCCTGCTGATTGGTTCGCTGACCATTTCCTCGAGAATTACCCTCACTAAAGGGAAT
>group_658_5 576 1 0 0 sg=576 px=0 gx=0
GTAATTCTCGAGGAAATGGTCAGCGAACCAATCAGCAGGGTCATCGCTAGAAACCATCCT
>group_658_6 576 1 0 0 sg=576 px=0 gx=0
GGTCAGCGAACCAATCAGCAGGGTCATCGCTAGAAACCATCCTTAGCGAAAGCTAAGGAT
>group_658_7 576 1 0 0 sg=576 px=0 gx=0
AGGGTCATCGCTAGAAACCATCCTTAGCGAAAGCTAAGGATTTTTTTTATCTGGCCGCCC
>group_658_8 576 1 0 0 sg=576 px=0 gx=0
TTCGGCCGAATTCTAGAGATCTTCCATACCTACCAGTTCTGCGCCTGCAGGGGGGGGGGG
>group_658_9 576 1 0 0 sg=576 px=0 gx=0
CGATGACCCTGCTGATTGGTTCGCTGACCATTTCCTCGAGAATTACCCTCACTAAAGGGA
>group_659_0 198 0 0 0 sg=198 px=0 gx=0
AATTCAAGCTTAAGACGTCGTGCACGTACGCGTGGCGCCTGCAGGTCGACTCTAGAGGAT
>group_659_1 198 0 0 0 sg=198 px=0 gx=0
AGTCGACCTGCAGGCGCCACGCGTACGTGCACGACGTCTTAAGCTTGAATTCGCGAGCTC
>group_659_2 198 0 0 0 sg=198 px=0 gx=0
CCATATGCATGCGATCGATATCCATGGAGCTCGCGAATTCAAGCTTAAGACGTCGTGCAC
>group_659_3 198 0 0 0 sg=198 px=0 gx=0
GATATCCATGGAGCTCGCGAATTCAAGCTTAAGACGTCGTGCACGTACGCGTGGCGCCTG
>group_659_4 198 0 0 0 sg=198 px=0 gx=0
CCTGCAGGCGCCACGCGTACGTGCACGACGTCTTAAGCTTGAATTCGCGAGCTCCATGGA
>group_659_5 198 0 0 0 sg=198 px=0 gx=0
TCGATATCCATGGAGCTCGCGAATTCAAGCTTAAGACGTCGTGCACGTACGCGTGGCGCC
>group_659_6 198 0 0 0 sg=198 px=0 gx=0
CAAGGTACCCGGGGATCCTCTAGAGTCGACCTGCAGGCGCCACGCGTACGTGCACGACGT
>group_659_7 198 0 0 0 sg=198 px=0 gx=0
AGCAAGGTACCCGGGGATCCTCTAGAGTCGACCTGCAGGCGCCACGCGTACGTGCACGAC
>group_659_8 198 0 0 0 sg=198 px=0 gx=0
ACGTCGTGCACGTACGCGTGGCGCCTGCAGGTCGACTCTAGAGGATCCCCGGGTACCTTG
>group_659_9 198 0 0 0 sg=198 px=0 gx=0
GTCGTGCACGTACGCGTGGCGCCTGCAGGTCGACTCTAGAGGATCCCCGGGTACCTTGCT
>group_660_0 1990 1 0 0 sg=1990 px=0 gx=0
AGTCTAAGATGAGCGGTGTCATTTAACCGCTTTACCTGCCACCCGGTTTGCGTGTCCTCT
>group_660_1 1990 1 0 0 sg=1990 px=0 gx=0
AATCTTTAGCTTTTCTTTCTCAAAACAAACGTACAAGAGGCTCGTGGCGGGAGCATGTAA
>group_660_2 1990 1 0 0 sg=1990 px=0 gx=0
GAATTTGATGATGATGAGGCTACAACAGTCTAAGATGAGCGGTGTCATTTAACCGCTTTA
>group_660_3 1990 1 0 0 sg=1990 px=0 gx=0
ATTACATGCTCCCGCCACGAGCCTCTTGTACGTTTGTTTTGAGAAAGAAAAGCTAAAGAT
>group_660_4 1990 1 0 0 sg=1990 px=0 gx=0
GTCATCCCTTACGTCAGTGGAGATGTCACATCAATCCACTTGCTTTACCTGCCACCCGGT
>group_660_5 1990 1 0 0 sg=1990 px=0 gx=0
GCTTGAAATCACAAAAAAAAAAAAAGCTCATTGCCATATCATCAATCTTGCTAGTTGCCG
>group_660_6 1990 1 0 0 sg=1990 px=0 gx=0
AATGACTTGTGAAGGTCTTGCAATAATTTACCAGCTCGCTGTGTTTTCGAGCTTTCAGAG
>group_660_7 1990 1 0 0 sg=1990 px=0 gx=0
AATGATCTTGAAGCATAATTCTGAAGTAAATGAGAAGCGGTGGAGACTTCGGCAACTAGC
>group_660_8 1990 1 0 0 sg=1990 px=0 gx=0
AGTTCATTTCATTTGGAGAGGACACGCAAACCGGGTGGCAGGTAAAGCGGTTAAATGACA
>group_660_9 1990 1 0 0 sg=1990 px=0 gx=0
GGTTCGAAATCGATCAAGAGAAACGCGGAAACTGAGACGCTAGAAAACAGAGCCATGGGT
>group_661_0 44 1 0 0 sg=44 px=0 gx=0
TTACGCCAAGCTCGGAATTAACCCTCACTAAAGGGAACAAAAGCTGGAGCTCCACCGCGG
>group_661_1 44 1 0 0 sg=44 px=0 gx=0
GGCCGCCACCGCGGTGGAGCTCCAGCTTTTGTTCCCTTTAGTGAGGGTTAATTCCGAGCT
>group_661_2 44 1 0 0 sg=44 px=0 gx=0
CCAAGCTCGGAATTAACCCTCACTAAAGGGAACAAAAGCTGGAGCTCCACCGCGGTGGCG
>group_661_3 44 1 0 0 sg=44 px=0 gx=0
TGGAGCTCCAGCTTTTGTTCCCTTTAGTGAGGGTTAATTCCGAGCTTGGCGTAATCATGG
>group_661_4 44 1 0 0 sg=44 px=0 gx=0
GGTGGAGCTCCAGCTTTTGTTCCCTTTAGTGAGGGTTAATTCCGAGCTTGGCGTAATCAT
>group_661_5 44 1 0 0 sg=44 px=0 gx=0
GTGGAGCTCCAGCTTTTGTTCCCTTTAGTGAGGGTTAATTCCGAGCTTGGCGTAATCATG
>group_661_6 44 1 0 0 sg=44 px=0 gx=0
CGCCACCGCGGTGGAGCTCCAGCTTTTGTTCCCTTTAGTGAGGGTTAATTCCGAGCTTGG
>group_661_7 44 1 0 0 sg=44 px=0 gx=0
AAGCTCGGAATTAACCCTCACTAAAGGGAACAAAAGCTGGAGCTCCACCGCGGTGGCGGC
>group_661_8 44 1 0 0 sg=44 px=0 gx=0
ACCATGATTACGCCAAGCTCGGAATTAACCCTCACTAAAGGGAACAAAAGCTGGAGCTCC
>group_661_9 44 1 0 0 sg=44 px=0 gx=0
CAAGCTCGGAATTAACCCTCACTAAAGGGAACAAAAGCTGGAGCTCCACCGCGGTGGCGG
>group_662_0 222 1 0 0 sg=222 px=0 gx=0
TATTATAATCAGATAAAATATTTCTAGATTTCAGTGCAATTTATCTCTTCAAATGTAGCA
>group_662_1 222 1 0 0 sg=222 px=0 gx=0
CGCGCAGACCAAAACGATCTCAAGAAGATCATCTTATTATAATCAGATAAAATATTTCTA
>group_662_2 222 1 0 0 sg=222 px=0 gx=0
TCCGGAATTCCCGGGGATCCGGTGATTGATTGAGCAAGCTTTATGCTTGTAAACCGTTTT
>group_662_3 222 1 0 0 sg=222 px=0 gx=0
TATCTGATTATAATAAGATGATCTTCTTGAGATCGTTTTGGTCTGCGCGTAATCTCTTGC
>group_662_4 222 1 0 0 sg=222 px=0 gx=0
AATTGCACTGAAATCTAGAAATATTTTATCTGATTATAATAAGATGATCTTCTTGAGATC
>group_662_5 222 1 0 0 sg=222 px=0 gx=0
TGCTCAATCAATCACCGGATCCCCGGGAATTCCGGATGAGCATTCATCAGGCGGGCAAGA
>group_662_6 222 1 0 0 sg=222 px=0 gx=0
TTACAAGCATAAAGCTTGCTCAATCAATCACCGGATCCCCGGGAATTCCGGATGAGCATT
>group_662_7 222 1 0 0 sg=222 px=0 gx=0
ACAAGCATAAAGCTTGCTCAATCAATCACCGGATCCCCGGGAATTCCGGATGAGCATTCA
>group_662_8 222 1 0 0 sg=222 px=0 gx=0
CGGTTTACAAGCATAAAGCTTGCTCAATCAATCACCGGATCCCCGGGAATTCCGGATGAG
>group_662_9 222 1 0 0 sg=222 px=0 gx=0
AGAAATATTTTATCTGATTATAATAAGATGATCTTCTTGAGATCGTTTTGGTCTGCGCGT
>group_663_0 820 1 0 0 sg=820 px=0 gx=0
GGCATCATCTGCTGGACTTTGCGCCATTCGCCATTCAGGCTGCGCAACTGTTGGGAAGGG
>group_663_1 820 1 0 0 sg=820 px=0 gx=0
GATGCTCCAATTCTTGGAGTGGTGAATCCGTTAGCGAGGTGCCGCCGGCTTCCATTCAGG
>group_663_2 820 1 0 0 sg=820 px=0 gx=0
TTTCACACAGGAAACAGCTATGACATGATTACGAATTCTTAATTAACCTCAGCTAGTGAT
>group_663_3 820 1 0 0 sg=820 px=0 gx=0
CAGCTCCTTCCGGTGGGCGCGGGGCATGACTATCGTCGCCGCACTTATGACTGTATTCTT
>group_663_4 820 1 0 0 sg=820 px=0 gx=0
GCCGCCCTCAGCTATATCGCTATCGATGAGCTCTGTAGCCGTAAAGACGTCAATGCAGCG
>group_663_5 820 1 0 0 sg=820 px=0 gx=0
ATGAATCGGCCAACGCGCGGGGAGAGGCGGTTTGCGTATTGGGCGCTCTTCCGCTAATCC
>group_663_6 820 1 0 0 sg=820 px=0 gx=0
CAAGCTCTAGCGGCCGCCCTCAGCTATATCGCTATCGATGAGCTCTGTAGCCGTAAAGAC
>group_663_7 820 1 0 0 sg=820 px=0 gx=0
GAATTGTGAGCGGATAACAATTTCACACAGGAAACAGCTATGACATGATTACGAATTCTT
>group_663_8 820 1 0 0 sg=820 px=0 gx=0
GATTACGAATTCTTAATTAACCTCAGCTAGTGATCGCTGCATTGACGTCTTTACGGCTAC
>group_663_9 820 1 0 0 sg=820 px=0 gx=0
GGACACCAGGATTAGCGGAAGAGCGCCCAATACGCAAACCGCCTCTCCCCGCGCGTTGGC
>group_664_0 178 1 0 0 sg=178 px=0 gx=0
CGTACGTAAGCTTGGATCCTCTAGAGCCATCATCATCATTAGTAGTAGTAGGCGGCCCCC
>group_664_1 178 1 0 0 sg=178 px=0 gx=0
ACGCCTGCAGGTACCGGTCCGGAATTCCCGGGGGCCGCCTACTACTACTAATGATGATGA
>group_664_2 178 1 0 0 sg=178 px=0 gx=0
TAGAAGAGCTATGACGTCGCATGCACGCGTACGTAAGCTTGGATCCTCTAGAGCCATCAT
>group_664_3 178 1 0 0 sg=178 px=0 gx=0
GCCTACTACTACTAATGATGATGATGGCTCTAGAGGATCCAAGCTTACGTACGCGTGCAT
>group_664_4 178 1 0 0 sg=178 px=0 gx=0
ATAGGGAAAGCTGGTACGCCTGCAGGTACCGGTCCGGAATTCCCGGGGGCCGCCTACTAC
>group_664_5 178 1 0 0 sg=178 px=0 gx=0
CATCATCATCATTAGTAGTAGTAGGCGGCCCCCGGGAATTCCGGACCGGTACCTGCAGGC
>group_664_6 178 1 0 0 sg=178 px=0 gx=0
CCCCCGGGAATTCCGGACCGGTACCTGCAGGCGTACCAGCTTTCCCTATAGTGAGTCGTA
>group_664_7 178 1 0 0 sg=178 px=0 gx=0
GCTTGGATCCTCTAGAGCCATCATCATCATTAGTAGTAGTAGGCGGCCCCCGGGAATTCC
>group_664_8 178 1 0 0 sg=178 px=0 gx=0
GTAAGCTTGGATCCTCTAGAGCCATCATCATCATTAGTAGTAGTAGGCGGCCCCCGGGAA
>group_664_9 178 1 0 0 sg=178 px=0 gx=0
CGTCGCATGCACGCGTACGTAAGCTTGGATCCTCTAGAGCCATCATCATCATTAGTAGTA
>group_665_0 292 1 0 0 sg=292 px=0 gx=0
GATTACGCCAAGCTTGCATGCCTGCAGGTCGACTCTAGAGGATCCGCGGCCGCCGAAGGC
>group_665_1 292 1 0 0 sg=292 px=0 gx=0
ATGACCATGATTACGCCAAGCTTGCATGCCTGCAGGTCGACTCTAGAGGATCCGCGGCCG
>group_665_2 292 1 0 0 sg=292 px=0 gx=0
TACGTTTAAACACGTGTCTCTGCACTCCTGTCTATCCGGCCGATCTAGCGGCCGCGAATT
>group_665_3 292 1 0 0 sg=292 px=0 gx=0
GCCGGATAGACAGGAGTGCAGAGACACGTGTTTAAACGTATACTTCCTCTCCTTTCCCTT
>group_665_4 292 1 0 0 sg=292 px=0 gx=0
TCGCGGCCGCTAGATCGGCCGGATAGACAGGAGTGCAGAGACACGTGTTTAAACGTATAC
>group_665_5 292 1 0 0 sg=292 px=0 gx=0
CTAGATCGGCCGGATAGACAGGAGTGCAGAGACACGTGTTTAAACGTATACTTCCTCTCC
>group_665_6 292 1 0 0 sg=292 px=0 gx=0
CCCAGTCACGACGTTGTAAAACGACGGCCAGTGAATTCGCGGCCGCTAGATCGGCCGGAT
>group_665_7 292 1 0 0 sg=292 px=0 gx=0
CTGCAGGTCGACTCTAGAGGATCCGCGGCCGCCGAAGGCAGGCGAAAGGGAAAGGAGAGG
>group_665_8 292 1 0 0 sg=292 px=0 gx=0
CTGCCTTCGGCGGCCGCGGATCCTCTAGAGTCGACCTGCAGGCATGCAAGCTTGGCGTAA
>group_665_9 292 1 0 0 sg=292 px=0 gx=0
GGTTTTCCCAGTCACGACGTTGTAAAACGACGGCCAGTGAATTCGCGGCCGCTAGATCGG
>group_666_0 2534 1 0 0 sg=2534 px=0 gx=0
AACCTGGCTTATCGAAATTAATACGACTCACTATAGGGAGACCGGCCTCGAGAAAACTCA
>group_666_1 2534 1 0 0 sg=2534 px=0 gx=0
GTGAAATATGCGCGCTGTGTATAGTAAGGAAGCCCCAGCTGGAGCGAGCGTCGTAGCGGA
>group_666_2 2534 1 0 0 sg=2534 px=0 gx=0
TGGATTGCTCTGGTAGCAAATATCTTCTGCTAGATTGGCTCATGGTCGGTTTTGGACGTT
>group_666_3 2534 1 0 0 sg=2534 px=0 gx=0
GAAACGGCAGACAAATTTGTGCAGAACTGAAATTCGTAGGGATTCCCGACGAAGCAACAC
>group_666_4 2534 1 0 0 sg=2534 px=0 gx=0
GCTCGAAAGTTTTTTTCGAAGTTCATTTTTGCGGTGATAATCCTCCATTGCGTCCTGCAG
>group_666_5 2534 1 0 0 sg=2534 px=0 gx=0
ATGAACTTCGAAAAAAACTTTCGAGCGACCATGGAAAAGGAGGATCAGATTCAGATTACA
>group_666_6 2534 1 0 0 sg=2534 px=0 gx=0
GACCGGCCTCGAGAAAACTCATCCTGTGCCTTCCTCACTTTCTGCTAGTCCACTCCAACA
>group_666_7 2534 1 0 0 sg=2534 px=0 gx=0
AACAGGACTCGAAGAAGACCGTGAGTCAATTCATTTCCCAGATCCGAGTACAGTCGTAGA
>group_666_8 2534 1 0 0 sg=2534 px=0 gx=0
TGGGGCTTCCTTACTATACACAGCGCGCATATTTCACGGTTGCCAGATGTCAAGATGGCC
>group_666_9 2534 1 0 0 sg=2534 px=0 gx=0
TATACACAGCGCGCATATTTCACGGTTGCCAGATGTCAAGATGGCCAAGTTGACCAGTGC
>group_667_0 132 0 0 0 sg=132 px=0 gx=0
GTCAAAGACAGTTGACTGTATCGCCGGGATCCGCCCGGGCTGGAATTCTAGAAGCTTCTG
>group_667_1 132 0 0 0 sg=132 px=0 gx=0
CTAGAATTCCAGCCCGGGCGGATCCCGGCGATACAGTCAACTGTCTTTGACCTTTGTTAC
>group_667_2 132 0 0 0 sg=132 px=0 gx=0
GAATTCCAGCCCGGGCGGATCCCGGCGATACAGTCAACTGTCTTTGACCTTTGTTACTAC
>group_667_3 132 0 0 0 sg=132 px=0 gx=0
AAAGACAGTTGACTGTATCGCCGGGATCCGCCCGGGCTGGAATTCTAGAAGCTTCTGCAG
>group_667_4 132 0 0 0 sg=132 px=0 gx=0
CAAAGGTCAAAGACAGTTGACTGTATCGCCGGGATCCGCCCGGGCTGGAATTCTAGAAGC
>group_667_5 132 0 0 0 sg=132 px=0 gx=0
ACTGTATCGCCGGGATCCGCCCGGGCTGGAATTCTAGAAGCTTCTGCAGAGCTCGGTACC
>group_667_6 132 0 0 0 sg=132 px=0 gx=0
GCCGGGATCCGCCCGGGCTGGAATTCTAGAAGCTTCTGCAGAGCTCGGTACCAGATCTTG
>group_667_7 132 0 0 0 sg=132 px=0 gx=0
AGTAGTAACAAAGGTCAAAGACAGTTGACTGTATCGCCGGGATCCGCCCGGGCTGGAATT
>group_667_8 132 0 0 0 sg=132 px=0 gx=0
GCGGATCCCGGCGATACAGTCAACTGTCTTTGACCTTTGTTACTACTCTCTTCCGATGAT
>group_667_9 132 0 0 0 sg=132 px=0 gx=0
TTCCAGCCCGGGCGGATCCCGGCGATACAGTCAACTGTCTTTGACCTTTGTTACTACTCT
>group_668_0 1646 0 0 1060 sg=586 px=0 gx=1060
CTAGCCCTGCCCGTAGAGACTCTTGCGCCTCTCCGTGTGCGCGGCTTCGATACAACGTAT
>group_668_1 1646 0 0 1060 sg=586 px=0 gx=1060
TCAACCGGGGTCGCCATTCGCCATTCAGGCTGCGCAACTGTTGGGAAGGGCGATCGGTGC
>group_668_2 1646 0 0 1060 sg=586 px=0 gx=1060
TGCCCGTAGAGACTCTTGCGCCTCTCCGTGTGCGCGGCTTCGATACAACGTATGTTCCTC
>group_668_3 1646 0 0 1060 sg=586 px=0 gx=1060
CTGGGGATCTATGCGGTGTGAAATACCGCACAGATGCGTAAGGAGAAAATACCGCATCAG
>group_668_4 1646 0 0 1060 sg=586 px=0 gx=1060
TCTCTCCTTCAAGGGAATTTATGGTGCACTCTCAGTACAATCTGCTCTGATGCCGCATAG
>group_668_5 1646 0 0 1060 sg=586 px=0 gx=1060
GGTCGCCATTCGCCATTCAGGCTGCGCAACTGTTGGGAAGGGCGATCGGTGCGGGCCTCT
>group_668_6 1646 0 0 1060 sg=586 px=0 gx=1060
GCCGCGCACACGGAGAGGCGCAAGAGTCTCTACGGGCAGGGCTAGCGCACCTACCCGGCA
>group_668_7 1646 0 0 1060 sg=586 px=0 gx=1060
TTCCTGTTTTTGGGGCTTTTCTGATTATCAACCGGGGTCGCCATTCGCCATTCAGGCTGC
>group_668_8 1646 0 0 1060 sg=586 px=0 gx=1060
GTCGCTGGGGATCTATGCGGTGTGAAATACCGCACAGATGCGTAAGGAGAAAATACCGCA
>group_668_9 1646 0 0 1060 sg=586 px=0 gx=1060
GCTTCCACGTCCTTTCGTCTCTACGACCGTCAAACTACAAAATCGCTTATCGATCACCAA
>group_669_0 1200 1 0 0 sg=1200 px=0 gx=0
AGGAATTATCGCGGGTTGTGGCAAGCTTATCATCGTGTTTTTCAAAGGAAAACCACGTCC
>group_669_1 1200 1 0 0 sg=1200 px=0 gx=0
TATCCACGCCCATTGGTGTACTGCCAAAACCGCATCAGCATGGTAATAGCGATGACTAAT
>group_669_2 1200 1 0 0 sg=1200 px=0 gx=0
CAGCCGTCCCCCCGCGGACAGCCCCGAGCCGCTCCCCCCGCACAAAGGGCCCGATACTTA
>group_669_3 1200 1 0 0 sg=1200 px=0 gx=0
CTCACATTGCCAAAAGACGGCAATATGGTGGAAAATAACCGGAATTACCACACCAGCCAC
>group_669_4 1200 1 0 0 sg=1200 px=0 gx=0
ATTGCCAAAAGACGGCAATATGGTGGAAAATAACCGGAATTACCACACCAGCCACCACCT
>group_669_5 1200 1 0 0 sg=1200 px=0 gx=0
CGAAGGCAGCCGTCCCCCCGCGGACAGCCCCGAGCCGCTCCCCCCGCACAAAGGGCCCGA
>group_669_6 1200 1 0 0 sg=1200 px=0 gx=0
GCTTTATTGCGGTAGTTTATCACAGTTAAATTGCTAACGCCAGTCTCGAACTTAACGTGC
>group_669_7 1200 1 0 0 sg=1200 px=0 gx=0
GTCGTTTAGTGAACCGTCAGATCACTAGATGCTTTATTGCGGTAGTTTATCACAGTTAAA
>group_669_8 1200 1 0 0 sg=1200 px=0 gx=0
TTCTCTAGCCAATGCCCTGGCTCACAAATACCACTGAGATCGATCTTTTTCCCTCTGCCA
>group_669_9 1200 1 0 0 sg=1200 px=0 gx=0
GACGAGTTCTTCTGAGGGGATCAATTCTCTAGCCAATGCCCTGGCTCACAAATACCACTG
>group_670_0 108 1 0 0 sg=108 px=0 gx=0
TTTTAAATTCGAAAGTACTGGACCTGTTAACACGCCATTCGCCATTCAGGCTGCGCAACT
>group_670_1 108 1 0 0 sg=108 px=0 gx=0
GTGTTAACAGGTCCAGTACTTTCGAATTTAAAATAGGGCCTCGTGATACGCCTATTTTTA
>group_670_2 108 1 0 0 sg=108 px=0 gx=0
CGCAGCCTGAATGGCGAATGGCGTGTTAACAGGTCCAGTACTTTCGAATTTAAAATAGGG
>group_670_3 108 1 0 0 sg=108 px=0 gx=0
TTAAATTCGAAAGTACTGGACCTGTTAACACGCCATTCGCCATTCAGGCTGCGCAACTGT
>group_670_4 108 1 0 0 sg=108 px=0 gx=0
GCAGCCTGAATGGCGAATGGCGTGTTAACAGGTCCAGTACTTTCGAATTTAAAATAGGGC
>group_670_5 108 1 0 0 sg=108 px=0 gx=0
TATTTTAAATTCGAAAGTACTGGACCTGTTAACACGCCATTCGCCATTCAGGCTGCGCAA
>group_670_6 108 1 0 0 sg=108 px=0 gx=0
GAGGCCCTATTTTAAATTCGAAAGTACTGGACCTGTTAACACGCCATTCGCCATTCAGGC
>group_670_7 108 1 0 0 sg=108 px=0 gx=0
ATCGCCCTTCCCAACAGTTGCGCAGCCTGAATGGCGAATGGCGTGTTAACAGGTCCAGTA
>group_670_8 108 1 0 0 sg=108 px=0 gx=0
AGTACTGGACCTGTTAACACGCCATTCGCCATTCAGGCTGCGCAACTGTTGGGAAGGGCG
>group_670_9 108 1 0 0 sg=108 px=0 gx=0
TGCGCAGCCTGAATGGCGAATGGCGTGTTAACAGGTCCAGTACTTTCGAATTTAAAATAG
>group_671_0 524 1 0 120 sg=404 px=0 gx=120
TCTTGCTTGTGTGTTCCTTATTGAAGCCTTGGTGTGACTGATTTACTAGTAGCATAGATC
>group_671_1 524 1 0 120 sg=404 px=0 gx=120
GATCTCCCGGGGGTACCCTGCAGGCGGCCGCGAGCTCCCATGGAGGCCTGAATTCTAGAA
>group_671_2 524 1 0 120 sg=404 px=0 gx=120
TGAATCATTTGAAAATGATTTTAAATATTACTATGGTGCACTCTCAGTACAATCTGCTCT
>group_671_3 524 1 0 120 sg=404 px=0 gx=120
CATCGGGCGCGGATCTATGCTACTAGTAAATCAGTCACACCAAGGCTTCAATAAGGAACA
>group_671_4 524 1 0 120 sg=404 px=0 gx=120
TCCCGGGGGTACCCTGCAGGCGGCCGCGAGCTCCCATGGAGGCCTGAATTCTAGAAGGTA
>group_671_5 524 1 0 120 sg=404 px=0 gx=120
GTAGCATAGATCCGCGCCCGATGGTGGGACGGTATGAATAATCCGGAATATTTATAGGTT
>group_671_6 524 1 0 120 sg=404 px=0 gx=120
CGGGTACCTTCTAGAATTCAGGCCTCCATGGGAGCTCGCGGCCGCCTGCAGGGTACCCCC
>group_671_7 524 1 0 120 sg=404 px=0 gx=120
CAGATCTCCCGGGGGTACCCTGCAGGCGGCCGCGAGCTCCCATGGAGGCCTGAATTCTAG
>group_671_8 524 1 0 120 sg=404 px=0 gx=120
CGAGCTCCCATGGAGGCCTGAATTCTAGAAGGTACCCGGGATCCGCCGCAAAGGCAGAAT
>group_671_9 524 1 0 120 sg=404 px=0 gx=120
TATATTGTCGCAAATTAACTGTGAATCATTTGAAAATGATTTTAAATATTACTATGGTGC
>group_672_0 4330 0 3622 378 sg=708 px=3244 gx=0
CTATGACCATGATTACGAATTCCAACTAAAAGTTTTCGGGCTACTCTCTCCTTCTCCCCC
>group_672_1 4330 0 3622 378 sg=708 px=3244 gx=0
CTGAATGTAAGTTTACTTTAGCTGAACATTTTAGAGAGAGAAAACTAACCAAAACGAATG
>group_672_2 4330 0 3622 378 sg=708 px=3244 gx=0
TGTGAAATTCTCGAGGGCTTCGCCCTGTCGCTCGACTGCGGCGAGCACTACTGGCTGTAA
>group_672_3 4330 0 3622 378 sg=708 px=3244 gx=0
GTTTTGGTTAGTTTTCTCTCTCTAAAATGTTCAGCTAAAGTAAACTTACATTCAGGATAA
>group_672_4 4330 0 3622 378 sg=708 px=3244 gx=0
GCTGTTTCCTGTGTGAAATTCTCGAGGGCTTCGCCCTGTCGCTCGACTGCGGCGAGCACT
>group_672_5 4330 0 3622 378 sg=708 px=3244 gx=0
TGTGCCTATTTTTTGTGAATCGATTATGTCTTTTGCGCAGTCGGCTTAAACCAGTTTGCG
>group_672_6 4330 0 3622 378 sg=708 px=3244 gx=0
GAAGCCCTCGAGAATTTCACACAGGAAACAGCTATGACCATGATTACGAATTCCAACTAA
>group_672_7 4330 0 3622 378 sg=708 px=3244 gx=0
TGGTGCTTCCTCGCTCACTCGAGCGATCACTCATCATGTTCATATTTATCAGAGCTCGTG
>group_672_8 4330 0 3622 378 sg=708 px=3244 gx=0
AGAGAGTAGCCCGAAAACTTTTAGTTGGAATTCGTAATCATGGTCATAGCTGTTTCCTGT
>group_672_9 4330 0 3622 378 sg=708 px=3244 gx=0
TAATTATAGCACGAGCTCTGATAAATATGAACATGATGAGTGATCGCTCGAGTGAGCGAG
>group_673_0 808 0 0 0 sg=808 px=0 gx=0
GCGTGTACGGTCATATGCTTACCGTAACTTGAAAGTATTTCGATTTCTTGGCTTTATATA
>group_673_1 808 0 0 0 sg=808 px=0 gx=0
AGTTTACTCCCTATCAGTGATAGAGAACGTATGTCGAGGTAGGCGTGTACGGTCATATGC
>group_673_2 808 0 0 0 sg=808 px=0 gx=0
GCTTTATATATCTTGTGGAAAGGACGAGGATCCGTGCGTTGCTAGTACCAACTTCAAGAG
>group_673_3 808 0 0 0 sg=808 px=0 gx=0
ATATAAAGCCAAGAAATCGAAATACTTTCAAGTTACGGTAAGCATATGACCGTACACGCC
>group_673_4 808 0 0 0 sg=808 px=0 gx=0
TCCAGCCCTCACTCCTTCTCTAGGCGCCGGAATTGAAGATCTCTTTCGTCTTCACTTGAG
>group_673_5 808 0 0 0 sg=808 px=0 gx=0
CAGCAGAATATGGGCCAAACAGGATATCAGTGGTCCAGGCTCTAGTTTTGACTCAACAAT
>group_673_6 808 0 0 0 sg=808 px=0 gx=0
GAAATACTTTCAAGTTACGGTAAGCATATGACCGTACACGCCTACCTCGACATACGTTCT
>group_673_7 808 0 0 0 sg=808 px=0 gx=0
CGCGGTGAGTTCAGGCTTTTTCATGGTGGCGGGATGCAGGTCGAAAGGCCCGGAGATGAG
>group_673_8 808 0 0 0 sg=808 px=0 gx=0
TCATCTCCGGGCCTTTCGACCTGCATCCCGCCACCATGAAAAAGCCTGAACTCACCGCGA
>group_673_9 808 0 0 0 sg=808 px=0 gx=0
CCACTGATATCCTGTTTGGCCCATATTCTGCTGTCTCTCTGTTCCTAACCTTGATCTGAA
>group_674_0 646 2 0 0 sg=646 px=0 gx=0
CGGTGATGCCGGCCACGATGCGTCCGGCGTAGAGGATCCGGGTCCCCTTTGATAGATTAA
>group_674_1 646 2 0 0 sg=646 px=0 gx=0
GACGAATTAGCTTCAAAAGCGCTCTGAAGTTCCTATACTTTCTAGAGAATAGGAACTTCG
>group_674_2 646 2 0 0 sg=646 px=0 gx=0
ATAGGAACTTCGGAATAGGAACTTCAAGATCCCCAATTCGTCGACCTGCAGGCATGCAAG
>group_674_3 646 2 0 0 sg=646 px=0 gx=0
GACTGTTGGGCGCCATCTCCTTGCATGCCTGCAGGTCGACGAATTGGGGATCTTGAAGTT
>group_674_4 646 2 0 0 sg=646 px=0 gx=0
GTGGATCCTCTAGAGTCGACGAATTAGCTTCAAAAGCGCTCTGAAGTTCCTATACTTTCT
>group_674_5 646 2 0 0 sg=646 px=0 gx=0
CACGAGCCATTATTTCTTTCCTCCTTTCCTTTTTAATCTATCAAAGGGGACCCGGATCCT
>group_674_6 646 2 0 0 sg=646 px=0 gx=0
GTTACTGGTTTCACATTCACCACCCTGAATTGACTCTCTTTTTTGCACCATTGTGGATCC
>group_674_7 646 2 0 0 sg=646 px=0 gx=0
CCCCGTGGCCGGGGGACTGTTGGGCGCCATCTCCTTGCATGCCTGCAGGTCGACGAATTG
>group_674_8 646 2 0 0 sg=646 px=0 gx=0
TAATCGTGTTCATTTAGTGCCTCTTCCAGTTAGTAAATCCGGGATCAGATCCCGAACGCC
>group_674_9 646 2 0 0 sg=646 px=0 gx=0
TCTAGAAAGTATAGGAACTTCAGAGCGCTTTTGAAGCTAATTCGTCGACTCTAGAGGATC
>group_675_0 140 0 0 0 sg=140 px=0 gx=0
GCGACCGCTTCCTCGCTCACTGACTCGCTGCGCTCGGTCGTTCGGCTGCGGCGAGCGGTA
>group_675_1 140 0 0 0 sg=140 px=0 gx=0
ATACCGCTCGCCGCAGCCGAACGACCGAGCGCAGCGAGTCAGTGAGCGAGGAAGCGGTCG
>group_675_2 140 0 0 0 sg=140 px=0 gx=0
GCCGCAGCCGAACGACCGAGCGCAGCGAGTCAGTGAGCGAGGAAGCGGTCGCGGCCGCTC
>group_675_3 140 0 0 0 sg=140 px=0 gx=0
TTTAGGCCAGCGCCTGATGCGGTATTTTCTCCTTACGCATCTGTGCGGTATTTCACACCG
>group_675_4 140 0 0 0 sg=140 px=0 gx=0
CGAGTCAGTGAGCGAGGAAGCGGTCGCGGCCGCTCGGTCCGCACGTGGTTACCTACAAAA
>group_675_5 140 0 0 0 sg=140 px=0 gx=0
GAGCGAGGAAGCGGTCGCGGCCGCTCGGTCCGCACGTGGTTACCTACAAAATCAGAAGGA
>group_675_6 140 0 0 0 sg=140 px=0 gx=0
GAAGCGGTCGCGGCCGCTCGGTCCGCACGTGGTTACCTACAAAATCAGAAGGACAGGGAA
>group_675_7 140 0 0 0 sg=140 px=0 gx=0
GCCAGCGCCTGATGCGGTATTTTCTCCTTACGCATCTGTGCGGTATTTCACACCGCATAC
>group_675_8 140 0 0 0 sg=140 px=0 gx=0
TACCGCTCGCCGCAGCCGAACGACCGAGCGCAGCGAGTCAGTGAGCGAGGAAGCGGTCGC
>group_675_9 140 0 0 0 sg=140 px=0 gx=0
TAGGCCAGCGCCTGATGCGGTATTTTCTCCTTACGCATCTGTGCGGTATTTCACACCGCA
>group_676_0 2632 0 0 0 sg=2632 px=0 gx=0
CAAGTCAATGTTTTTTTCTAAAAAATGTCTTATTTGTGTCCTTTTCTTGTCTCAATAACT
>group_676_1 2632 0 0 0 sg=2632 px=0 gx=0
TCCGCTTCATTCATGACTCTGTTCCTCTCTCTCCTGGGCCAGCTCTGCTGACCACGGCTC
>group_676_2 2632 0 0 0 sg=2632 px=0 gx=0
TCGATTTTTTGCGCTTCGGTCACTCTTAAACTGATAGATGGCATAGGTTTCCTTTGTGTA
>group_676_3 2632 0 0 0 sg=2632 px=0 gx=0
CTTTTATCTTCCTGTTTTGTTGAATTGTGCAATCTACTTTTCAGTTCTTTCCTTGCCCTA
>group_676_4 2632 0 0 0 sg=2632 px=0 gx=0
TTAGAGCGTCACTGGCTGACATAGATATTTGGCAAAAATGGCGTTAGTCGTGATGAGATT
>group_676_5 2632 0 0 0 sg=2632 px=0 gx=0
AATTTGTTTTGTTTTCAAGCATTTACGATGAAAATCGTAATTGCGTATGGTGTATAGCCG
>group_676_6 2632 0 0 0 sg=2632 px=0 gx=0
CTTGCATGAAAGGAAACGGACGGGAATTAGACAAAAATAAGACACGATGAGTAAGTTATT
>group_676_7 2632 0 0 0 sg=2632 px=0 gx=0
TTGCACAATCCAGAAAGGAGAGAGGAAGTACAGCAAGCGGATTATGGATTGCACAACCCA
>group_676_8 2632 0 0 0 sg=2632 px=0 gx=0
TTCGGTCACTCTTAAACTGATAGATGGCATAGGTTTCCTTTGTGTAATACCGATGTAATA
>group_676_9 2632 0 0 0 sg=2632 px=0 gx=0
TGTTTTTTTCTAAAAAATGTCTTATTTGTGTCCTTTTCTTGTCTCAATAACTTACTCATC
>group_677_0 2522 0 0 0 sg=2522 px=0 gx=0
CTCCTACGAGCACCAGGACAAAATAAAGGCCATCGTGCACGCCGAGTCCGTGGTGGACGT
>group_677_1 2522 0 0 0 sg=2522 px=0 gx=0
CACCGAGTTCGTGAAAGTGAAGGGCCTGCACTTCTCTCAGGAGGACGCCCCCGACGAGAT
>group_677_2 2522 0 0 0 sg=2522 px=0 gx=0
ACACTTTGGAGCCCATGGTGGCACCTGCTTCATCCCCGTGGCCCGTTGCTCGCGTTTGCT
>group_677_3 2522 0 0 0 sg=2522 px=0 gx=0
TACATATTTGAAGGATCAATAAAATATCTTTATTTTCATTACATCTGTGTGTTGGTTTTT
>group_677_4 2522 0 0 0 sg=2522 px=0 gx=0
TCGAACCCGGGTACCGAATTCTGCAGCGGCCGCAGCTGGCGCGCCTCGAGATATCAAGCT
>group_677_5 2522 0 0 0 sg=2522 px=0 gx=0
CGTGAAAGTGAAGGGCCTGCACTTCTCTCAGGAGGACGCCCCCGACGAGATGGGCAAGTA
>group_677_6 2522 0 0 0 sg=2522 px=0 gx=0
CCCAAGAAGATCATCTTCGTGGGCCACGACTGGGGCGCCTGCCTGGCCTTCCACTACTCC
>group_677_7 2522 0 0 0 sg=2522 px=0 gx=0
CGCTAAGAAGTTTCCTAACACCGAGTTCGTGAAAGTGAAGGGCCTGCACTTCTCTCAGGA
>group_677_8 2522 0 0 0 sg=2522 px=0 gx=0
GACGTGATCGAGTCCTGGGACGAGTGGCCCGACATCGAGGAGGACATCGCCCTGATCAAG
>group_677_9 2522 0 0 0 sg=2522 px=0 gx=0
GCGTTCTCGGCGTGCTTCTCGGAGTCGTAGTAGTTGATGAAGGAGTCCAGCACGTTCATT
>group_678_0 302 1 0 0 sg=302 px=0 gx=0
ATTGCGCGCATTACCCTGTTATCCCTACGCGCTTGGCGTAATCATGGTCATAGCTGTTTC
>group_678_1 302 1 0 0 sg=302 px=0 gx=0
GGGTAATGCGCGCAATTAACCCTCACTAAAGGGAACAAAAGCTGGAGCTCCACCGCGGTG
>group_678_2 302 1 0 0 sg=302 px=0 gx=0
GTAATGCGCGCAATTAACCCTCACTAAAGGGAACAAAAGCTGGAGCTCCACCGCGGTGGC
>group_678_3 302 1 0 0 sg=302 px=0 gx=0
TTTCACACAGGAAACAGCTATGACCATGATTACGCCAAGCGCGTAGGGATAACAGGGTAA
>group_678_4 302 1 0 0 sg=302 px=0 gx=0
TGATTACGCCAAGCGCGTAGGGATAACAGGGTAATGCGCGCAATTAACCCTCACTAAAGG
>group_678_5 302 1 0 0 sg=302 px=0 gx=0
GGGGGGCCCGGTACCCAATTCGCCCTATAGTGAGTCGTATTACGCGCGCATTACCCTGTT
>group_678_6 302 1 0 0 sg=302 px=0 gx=0
AACGACGGCCAGTGAGCGCGTAGGGATAACAGGGTAATGCGCGCGTAATACGACTCACTA
>group_678_7 302 1 0 0 sg=302 px=0 gx=0
GGGCCCGGTACCCAATTCGCCCTATAGTGAGTCGTATTACGCGCGCATTACCCTGTTATC
>group_678_8 302 1 0 0 sg=302 px=0 gx=0
ATCCCTACGCGCTTGGCGTAATCATGGTCATAGCTGTTTCCTGTGTGAAATTGTTATCCG
>group_678_9 302 1 0 0 sg=302 px=0 gx=0
CACACAGGAAACAGCTATGACCATGATTACGCCAAGCGCGTAGGGATAACAGGGTAATGC
>group_679_0 450 0 0 0 sg=450 px=0 gx=0
ATGCGCCTTGCGCACGGTTGTAGTCAGAGTCCGGGTACCGGGCCCGCATGCGTTAACCTA
>group_679_1 450 0 0 0 sg=450 px=0 gx=0
CGACATCTAGAGTTTATCAACCACTTTGTACAAGAAAGCTGAACGAGAAACGTAAAATGA
>group_679_2 450 0 0 0 sg=450 px=0 gx=0
CATTTTACGTTTCTCGTTCAGCTTTCTTGTACAAAGTGGTTGATAAACTCTAGATGTCGA
>group_679_3 450 0 0 0 sg=450 px=0 gx=0
GTCGACATCTAGAGTTTATCAACCACTTTGTACAAGAAAGCTGAACGAGAAACGTAAAAT
>group_679_4 450 0 0 0 sg=450 px=0 gx=0
ATGCGGGCCCGGTACCCGGACTCTGACTACAACCGTGCGCAAGGCGCATTAGGGAGGATG
>group_679_5 450 0 0 0 sg=450 px=0 gx=0
TTAATTAATCGATATCTAGATCCGGTGATTGATTGAGCAAGCTTGGATCCATGGTACCAG
>group_679_6 450 0 0 0 sg=450 px=0 gx=0
CCATGATTACCTCAGTCTAGAGCTCATTTGTATAGTTCATCCATGCCATGTGTAATCCCA
>group_679_7 450 0 0 0 sg=450 px=0 gx=0
TCAATCACCGGATCTAGATATCGATTAATTAAGTCGACATCTAGAGTTTATCAACCACTT
>group_679_8 450 0 0 0 sg=450 px=0 gx=0
GATATTTATATCATTTTACGTTTCTCGTTCAGCTTTCTTGTACAAAGTGGTTGATAAACT
>group_679_9 450 0 0 0 sg=450 px=0 gx=0
AAGTGGTTGATAAACTCTAGATGTCGACTTAATTAATCGATATCTAGATCCGGTGATTGA
>group_680_0 154 1 0 0 sg=154 px=0 gx=0
ACCCGGGAATTCCGGACCGGTACCTGCAGGCGTACCAGCTTTCCCTATAGTGAGTCGTAT
>group_680_1 154 1 0 0 sg=154 px=0 gx=0
GAGCTATGACGTCGCATGCACGCGTACGTAAGCTTGGATCCTCTAGAGCGGCCGCCGACT
>group_680_2 154 1 0 0 sg=154 px=0 gx=0
GAAGAGCTATGACGTCGCATGCACGCGTACGTAAGCTTGGATCCTCTAGAGCGGCCGCCG
>group_680_3 154 1 0 0 sg=154 px=0 gx=0
ATACGACTCACTATAGGGAAAGCTGGTACGCCTGCAGGTACCGGTCCGGAATTCCCGGGT
>group_680_4 154 1 0 0 sg=154 px=0 gx=0
TCGACGAGCTCACTAGTCGGCGGCCGCTCTAGAGGATCCAAGCTTACGTACGCGTGCATG
>group_680_5 154 1 0 0 sg=154 px=0 gx=0
GAATTCCCGGGTCGACGAGCTCACTAGTCGGCGGCCGCTCTAGAGGATCCAAGCTTACGT
>group_680_6 154 1 0 0 sg=154 px=0 gx=0
GCGGCCGCCGACTAGTGAGCTCGTCGACCCGGGAATTCCGGACCGGTACCTGCAGGCGTA
>group_680_7 154 1 0 0 sg=154 px=0 gx=0
TAGTCGGCGGCCGCTCTAGAGGATCCAAGCTTACGTACGCGTGCATGCGACGTCATAGCT
>group_680_8 154 1 0 0 sg=154 px=0 gx=0
CCGGTCCGGAATTCCCGGGTCGACGAGCTCACTAGTCGGCGGCCGCTCTAGAGGATCCAA
>group_680_9 154 1 0 0 sg=154 px=0 gx=0
CTGGTACGCCTGCAGGTACCGGTCCGGAATTCCCGGGTCGACGAGCTCACTAGTCGGCGG
>group_681_0 452 1 0 0 sg=452 px=0 gx=0
CGACCAGACCGATCTCTTCTACACCATGAAAGCCGCTCTGGGGCTGAAAGGTACCATTAC
>group_681_1 452 1 0 0 sg=452 px=0 gx=0
ATTACGCCAGCACCCGGGCGAGCTCCAGGCCTTGGGCCCTGTTCTGGAAAACCGGGCTGC
>group_681_2 452 1 0 0 sg=452 px=0 gx=0
CGACGTTGTAAAACGACGGCCAGTGAATCCGTAATGGTACCTTTCAGCCCCAGAGCGGCT
>group_681_3 452 1 0 0 sg=452 px=0 gx=0
CCCTTCCCAACAGTTGCGCAGCCTGAATGGCGAATGGCCCATCGCGACGATATCAGGCGC
>group_681_4 452 1 0 0 sg=452 px=0 gx=0
ATCGCCCTGAGCAGCCCGGTTTTCCAGAACAGGGCCCAAGGCCTGGAGCTCGCCCGGGTG
>group_681_5 452 1 0 0 sg=452 px=0 gx=0
GATCTCTTCTACACCATGAAAGCCGCTCTGGGGCTGAAAGGTACCATTACGGATTCACTG
>group_681_6 452 1 0 0 sg=452 px=0 gx=0
GCACCGATCGCCCTTCCCAACAGTTGCGCAGCCTGAATGGCGAATGGCCCATCGCGACGA
>group_681_7 452 1 0 0 sg=452 px=0 gx=0
CCGATTCATTAATGCAGCAGGCGCCTGATATCGTCGCGATGGGCCATTCGCCATTCAGGC
>group_681_8 452 1 0 0 sg=452 px=0 gx=0
GCGGGCCTCTTCGCTATTACGCCAGCACCCGGGCGAGCTCCAGGCCTTGGGCCCTGTTCT
>group_681_9 452 1 0 0 sg=452 px=0 gx=0
CTCGCCCGGGTGCTGGCGTAATAGCGAAGAGGCCCGCACCGATCGCCCTTCCCAACAGTT
>group_682_0 1142 0 0 0 sg=1142 px=0 gx=0
GGTGTGCACACCTTCCCAGCTGTCCTGCAGTCTGACCTCTACACTCTGAGCAGCTCAGTG
>group_682_1 1142 0 0 0 sg=1142 px=0 gx=0
TAACCCAAGGGAACAAAAGCGGAGCTCTCGAGCCTGCAGGCCCAGCCGGCCAGCGGCCGC
>group_682_2 1142 0 0 0 sg=1142 px=0 gx=0
CAGGGGCCAGTGGATAGACAGATGGGGGTGTCGTTTTGGCTGTCGACTCTAGAACTAGTG
>group_682_3 1142 0 0 0 sg=1142 px=0 gx=0
GTCGACTCTAGAACTAGTGCGCGCGAATTCCAATTCGCCCTATAGTGAGTCGTATTACAC
>group_682_4 1142 0 0 0 sg=1142 px=0 gx=0
AGCGGAGTGAGAATAGAAAGGAACAACTAAAGGAATTGCGAATAATAATTTTTTCATTAT
>group_682_5 1142 0 0 0 sg=1142 px=0 gx=0
GTTAATTTCGCGCTCACTGGCCGTCGTTTTACAACGTCGTGACTGGGAAAACCCTGGCGT
>group_682_6 1142 0 0 0 sg=1142 px=0 gx=0
CTCACTCCGCTGACGTCGCGGCCGCTGGCCGGCTGGGCCTGCAGGCTCGAGAGCTCCGCT
>group_682_7 1142 0 0 0 sg=1142 px=0 gx=0
AGTTCTAGAGTCGACAGCCAAAACGACACCCCCATCTGTCTATCCACTGGCCCCTGGATC
>group_682_8 1142 0 0 0 sg=1142 px=0 gx=0
TGGGAAGGTGTGCACACCGCTGGACAGGGATCCAGAGTTCCAGGTCACTGTCACTGGCTC
>group_682_9 1142 0 0 0 sg=1142 px=0 gx=0
GGCCCAGCGAGACCGTCACCTGCAACGTTGCCCACCCGGCCAGCAGCACCAAGGTGGACA
>group_683_0 998 1 2 0 sg=996 px=2 gx=0
ATTTGTATCGATGATCCGGTGGATGACCTTTTGAATGACCTTTAATAGATTATATTACTA
>group_683_1 998 1 2 0 sg=996 px=2 gx=0
ATCCCCGGGCTGCAGGAATTCGATATCAAGCTTATCGATACCGTCGACCTCGAGGGGGGG
>group_683_2 998 1 2 0 sg=996 px=2 gx=0
ACCGGATCCCCGGGCTGCAGGAATTCGATATCAAGCTTATCGATACCGTCGACCTCGAGG
>group_683_3 998 1 2 0 sg=996 px=2 gx=0
CACCTCAAATGGTTCGCTGGGTTTATCGATCCGGTGGATGACCTTTTGAATGACCTTTAA
>group_683_4 998 1 2 0 sg=996 px=2 gx=0
CACAAAACGGTTTACAAGCATAAAGCTTGCTCAATCAATCACCGGATCCACTAGTTCTAG
>group_683_5 998 1 2 0 sg=996 px=2 gx=0
TGAGCGTCAACCGCGAGACCCACGCTCACCGGCTCCAGATTTATCAGCAATAAACCAGCC
>group_683_6 998 1 2 0 sg=996 px=2 gx=0
ATTATCAAAAAGGATCTTCACCTAGATCCTTTTGTATAATAAAGAATAATTATTAATCTG
>group_683_7 998 1 2 0 sg=996 px=2 gx=0
GGGTTTATCGATCCGGTGGATGACCTTTTGAATGACCTTTAATAGATTATATTACTAATT
>group_683_8 998 1 2 0 sg=996 px=2 gx=0
GATAATTAGCCTAATTGAGAGAAGTTTCTATAGAATTTTTCATATACTTAACGAGTGCTT
>group_683_9 998 1 2 0 sg=996 px=2 gx=0
AATTTTTTCACAAAACGGTTTACAAGCATAAAGCTTGCTCAATCAATCACCGGATCCACT
>group_684_0 198 0 0 0 sg=198 px=0 gx=0
ATCCCTTAACGTGAGTTTTCGTTCCACTGAGCGTCAGACCCCAAGTCAAAGCACCTTTAG
>group_684_1 198 0 0 0 sg=198 px=0 gx=0
TGGAACGAAAACTCACGTTAAGCAACGTTTTTCTGACCTCTGACGCCTCTTTTACAGACC
>group_684_2 198 0 0 0 sg=198 px=0 gx=0
AAGCAACGTTTTTCTGACCTCTGACGCCTCTTTTACAGACCAAGTTTACTCATATATACT
>group_684_3 198 0 0 0 sg=198 px=0 gx=0
TCAGTGGAACGAAAACTCACGTTAAGCAACGTTTTTCTGACCTCTGACGCCTCTTTTACA
>group_684_4 198 0 0 0 sg=198 px=0 gx=0
ATGACCAAAATCCCTTAACGTGAGTTTTCGTTCCACTGAGCGTCAGACCCCAAGTCAAAG
>group_684_5 198 0 0 0 sg=198 px=0 gx=0
TGCTTTGACTTGGGGTCTGACGCTCAGTGGAACGAAAACTCACGTTAAGGGATTTTGGTC
>group_684_6 198 0 0 0 sg=198 px=0 gx=0
GCTTTGACTTGGGGTCTGACGCTCAGTGGAACGAAAACTCACGTTAAGGGATTTTGGTCA
>group_684_7 198 0 0 0 sg=198 px=0 gx=0
TTTGACTTGGGGTCTGACGCTCAGTGGAACGAAAACTCACGTTAAGGGATTTTGGTCATG
>group_684_8 198 0 0 0 sg=198 px=0 gx=0
AAGTCGGGGTCTGACGCTCAGTGGAACGAAAACTCACGTTAAGCAACGTTTTTCTGACCT
>group_684_9 198 0 0 0 sg=198 px=0 gx=0
AAGTATATATGAGTAAACTTGGTCTGTAAAAGAGGCGTCAGAGGTCAGAAAAACGTTGCT
>group_685_0 104 1 0 0 sg=104 px=0 gx=0
CGCGTGCTGAAGAACGAGCAGAATTCTCACGGCTTCCCTCCCGAGGTGGAGGAGCAGGCC
>group_685_1 104 1 0 0 sg=104 px=0 gx=0
GCTGAAGAACGAGCAGAATTCTCACGGCTTCCCTCCCGAGGTGGAGGAGCAGGCCGCCGG
>group_685_2 104 1 0 0 sg=104 px=0 gx=0
CAGGGTGCCGGCGGCCTGCTCCTCCACCTCGGGAGGGAAGCCGTGAGAATTCTGCTCGTT
>group_685_3 104 1 0 0 sg=104 px=0 gx=0
CAAGAGCTTCGTGGAGCGCGTGCTGAAGAACGAGCAGAATTCTCACGGCTTCCCTCCCGA
>group_685_4 104 1 0 0 sg=104 px=0 gx=0
GGCAGGGTGCCGGCGGCCTGCTCCTCCACCTCGGGAGGGAAGCCGTGAGAATTCTGCTCG
>group_685_5 104 1 0 0 sg=104 px=0 gx=0
AAGTACATCAAGAGCTTCGTGGAGCGCGTGCTGAAGAACGAGCAGAATTCTCACGGCTTC
>group_685_6 104 1 0 0 sg=104 px=0 gx=0
GCCGTGAGAATTCTGCTCGTTCTTCAGCACGCGCTCCACGAAGCTCTTGATGTACTTACC
>group_685_7 104 1 0 0 sg=104 px=0 gx=0
GGTAAGTACATCAAGAGCTTCGTGGAGCGCGTGCTGAAGAACGAGCAGAATTCTCACGGC
>group_685_8 104 1 0 0 sg=104 px=0 gx=0
GTAAGTACATCAAGAGCTTCGTGGAGCGCGTGCTGAAGAACGAGCAGAATTCTCACGGCT
>group_685_9 104 1 0 0 sg=104 px=0 gx=0
GCTCCTCCACCTCGGGAGGGAAGCCGTGAGAATTCTGCTCGTTCTTCAGCACGCGCTCCA
>group_686_0 1176 1 0 960 sg=216 px=0 gx=960
TCGCGGATCCGATGAGCAAGGCGTTAAAAGCGGGTTGAAAAACGATATCCTGTACCGCGC
>group_686_1 1176 1 0 960 sg=216 px=0 gx=960
ACGCCTTGCTCATCGGATCCGCGAATTCTCATGTTTGACAGCTTATCACTGATCAGTGAA
>group_686_2 1176 1 0 960 sg=216 px=0 gx=960
AAGCTGTCAAACATGAGAATTCGCGGATCCGATGAGCAAGGCGTTAAAAGCGGGTTGAAA
>group_686_3 1176 1 0 960 sg=216 px=0 gx=960
ACCGGTCCGGAATTCTGTACGGAGTCAAGCCATATGGCGAGACGTATTCTGGTCGTAGAA
>group_686_4 1176 1 0 960 sg=216 px=0 gx=960
CGTTTTTCAACCCGCTTTTAACGCCTTGCTCATCGGATCCGCGAATTCTCATGTTTGACA
>group_686_5 1176 1 0 960 sg=216 px=0 gx=960
GCGCGGTACAGGATATCGTTTTTCAACCCGCTTTTAACGCCTTGCTCATCGGATCCGCGA
>group_686_6 1176 1 0 960 sg=216 px=0 gx=960
ATATCGTTTTTCAACCCGCTTTTAACGCCTTGCTCATCGGATCCGCGAATTCTCATGTTT
>group_686_7 1176 1 0 960 sg=216 px=0 gx=960
GATCCGATGAGCAAGGCGTTAAAAGCGGGTTGAAAAACGATATCCTGTACCGCGCACGGT
>group_686_8 1176 1 0 960 sg=216 px=0 gx=960
TTCTCCATACCTGCAGGTACCGGTCCGGAATTCTGTACGGAGTCAAGCCATATGGCGAGA
>group_686_9 1176 1 0 960 sg=216 px=0 gx=960
GGATATCGTTTTTCAACCCGCTTTTAACGCCTTGCTCATCGGATCCGCGAATTCTCATGT
>group_687_0 308 0 0 0 sg=308 px=0 gx=0
CCACCACCATCACGTGGGTACCGGTTCGAATGATGACGACGACAAGAGTCCGGATCCCAA
>group_687_1 308 0 0 0 sg=308 px=0 gx=0
ACACGAGCTCCCAATTGGGATCCGGACTCTTGTCGTCGTCATCATTCGAACCGGTACCCA
>group_687_2 308 0 0 0 sg=308 px=0 gx=0
CGAGTCCATGTGCTGGCGTTCAAATTTCGCAGCAGCGGTTTCTTTACCAGACTCGAGTGC
>group_687_3 308 0 0 0 sg=308 px=0 gx=0
GGCGTTCAAATTTCGCAGCAGCGGTTTCTTTACCAGACTCGAGTGCGGCCGCAAGCTTGT
>group_687_4 308 0 0 0 sg=308 px=0 gx=0
ACCACCACCATCACGTGGGTACCGGTTCGAATGATGACGACGACAAGAGTCCGGATCCCA
>group_687_5 308 0 0 0 sg=308 px=0 gx=0
GGGATCCGGACTCTTGTCGTCGTCATCATTCGAACCGGTACCCACGTGATGGTGGTGGTG
>group_687_6 308 0 0 0 sg=308 px=0 gx=0
CATGGCACATCACCACCACCATCACGTGGGTACCGGTTCGAATGATGACGACGACAAGAG
>group_687_7 308 0 0 0 sg=308 px=0 gx=0
CGACCTGCAGGCGCGCCGTGTACACGAGCTCCCAATTGGGATCCGGACTCTTGTCGTCGT
>group_687_8 308 0 0 0 sg=308 px=0 gx=0
GCAGGTCGACAAGCTTGCGGCCGCACTCGAGTCTGGTAAAGAAACCGCTGCTGCGAAATT
>group_687_9 308 0 0 0 sg=308 px=0 gx=0
GGCCGCAAGCTTGTCGACCTGCAGGCGCGCCGTGTACACGAGCTCCCAATTGGGATCCGG
>group_688_0 352 1 114 0 sg=238 px=114 gx=0
GCAGGTCGACGGATCCCCGGGAATTCCGGAGCGCTCCTCCCCCTTTTTTTTCTTGTGTCG
>group_688_1 352 1 114 0 sg=238 px=114 gx=0
TCTCGTATCTTTTATTCAGCAATCGCGCCCTTTAATGGAACAAAAAGATTTGAATTAGGC
>group_688_2 352 1 114 0 sg=238 px=114 gx=0
AAAGGGGGAGGAGCGCTCCGGAATTCCCGGGGATCCGTCGACCTGCAGATCTCTAGAAGC
>group_688_3 352 1 114 0 sg=238 px=114 gx=0
CTCGTATCTTTTATTCAGCAATCGCGCCCTTTAATGGAACAAAAAGATTTGAATTAGGCG
>group_688_4 352 1 114 0 sg=238 px=114 gx=0
TTGCCCAAGCTTCTAGAGATCTGCAGGTCGACGGATCCCCGGGAATTCCGGAGCGCTCCT
>group_688_5 352 1 114 0 sg=238 px=114 gx=0
GATCCTTTTTTTATAACAGGAATTAGGCGCCTAATTCAAATCTTTTTGTTCCATTAAAGG
>group_688_6 352 1 114 0 sg=238 px=114 gx=0
CGGAGCGCTCCTCCCCCTTTTTTTTCTTGTGTCGTTCGGTGTCTTTGGATTTCGGCAGTA
>group_688_7 352 1 114 0 sg=238 px=114 gx=0
AAATCCAAAGACACCGAACGACACAAGAAAAAAAAGGGGGAGGAGCGCTCCGGAATTCCC
>group_688_8 352 1 114 0 sg=238 px=114 gx=0
AAGCTTCTAGAGATCTGCAGGTCGACGGATCCCCGGGAATTCCGGAGCGCTCCTCCCCCT
>group_688_9 352 1 114 0 sg=238 px=114 gx=0
AATCGCGCCCTTTAATGGAACAAAAAGATTTGAATTAGGCGCCTAATTCCTGTTATAAAA
>group_689_0 3282 0 0 158 sg=3124 px=0 gx=158
AGAGAATGAATATGCCTTTGTCTGATGGGCTCATCCGTTTGTGCGCAGATGGGTCGTCCT
>group_689_1 3282 0 0 158 sg=3124 px=0 gx=158
TTTACGGTTCCTGGCCTTTTGCTGGGCTGGTAAGAGCCGCGAGCGATCCTTGAAGCTGTC
>group_689_2 3282 0 0 158 sg=3124 px=0 gx=158
TTGTTTATTTTTCTAAATACATTCAAATATGTATCCGCTCATGAGACAAAAACCCTGATA
>group_689_3 3282 0 0 158 sg=3124 px=0 gx=158
TCCGGCGTAGAGGATCATAATCAGCCATACCACATTTGTAGAGGTTTTACTTGCTTTAAA
>group_689_4 3282 0 0 158 sg=3124 px=0 gx=158
TATAGCCATTGATTGTAACCCACCTATCCCAATTTAAGTCATATCTTCCTGTATATGGTA
>group_689_5 3282 0 0 158 sg=3124 px=0 gx=158
ATATCTTCCTGTATATGGTAAGGGGGCATCTGTTGGTCTGTAGATGTAAGGTCCCCTATA
>group_689_6 3282 0 0 158 sg=3124 px=0 gx=158
CTTTTTACGGTTCCTGGCCTTTTGCTGGGCTGGTAAGAGCCGCGAGCGATCCTTGAAGCT
>group_689_7 3282 0 0 158 sg=3124 px=0 gx=158
GGCATCGGTCTAGACCAGACATGATAAGATACATTGATGAGTTTGGACAAACCACAACTA
>group_689_8 3282 0 0 158 sg=3124 px=0 gx=158
TCTAATAACTCAAGGGCAATGCCTTAATACTATCTATTAGATGTTTTTGGACCTCTTCTC
>group_689_9 3282 0 0 158 sg=3124 px=0 gx=158
TATAATTTTTAGCAAGCATTCTTATTTCTATTTCTGAAGGACAAAGTCGATGCGGCTTGT
>group_690_0 2654 1 12 440 sg=2202 px=12 gx=440
AATGAATCGGCCAACGCGCGGGGAGAGGCGGTTTGCGTATTGGGCGCTTTTCCGCTTCCT
>group_690_1 2654 1 12 440 sg=2202 px=12 gx=440
TGGCGCAGGGGATCAAGATCTGATCTTTGTATGGATTAGTCGAGCTAAAAAGCTCATATT
>group_690_2 2654 1 12 440 sg=2202 px=12 gx=440
TCGAATTGACGCGTCGAATTAATTCCGCGAACCCCAGAGTCCCGCTCAGAAGAACTCGTC
>group_690_3 2654 1 12 440 sg=2202 px=12 gx=440
AAACAGCTATGACCATGATTACGCCAAGCTTGGTACCATATGAATTCCCGGGCGGCCGCT
>group_690_4 2654 1 12 440 sg=2202 px=12 gx=440
ATGCGGAAGCTCTGTGCAAAATGGGTGCCGCGCGAGCTCACATTTGACCAAAAACAACAA
>group_690_5 2654 1 12 440 sg=2202 px=12 gx=440
GCGTGCAATCCATCTTGTTCAATCATGCGAAACGATCCTCATCCTGTCTCTTTGTCTCTT
>group_690_6 2654 1 12 440 sg=2202 px=12 gx=440
GAGCTTTTTAGCTCGACTAATCCATACAAAGATCAGATCTTGATCCCCTGCGCCATCAGA
>group_690_7 2654 1 12 440 sg=2202 px=12 gx=440
CGATGTTCCGGCCTGCCAGACTGGACGGTCTAGTAACGGCCGCCAGTGTGCTGGAATTCT
>group_690_8 2654 1 12 440 sg=2202 px=12 gx=440
ATAACCAATAGGCCGAAATCGGCAAAATCCCTTATAAATCAAAAGAATAGACCGAGATAG
>group_690_9 2654 1 12 440 sg=2202 px=12 gx=440
TAATATGCATTTAATACTAGCGACGCCATCTAGATGTGTCAGACCGGGGACTTATCAGCC
>group_691_0 3650 1 0 160 sg=3490 px=0 gx=160
TGGTCTGCATAAAAACAACATTCTTCTTTTAGGGCTGCGCAGAGACCTCCCTCCTTTAGG
>group_691_1 3650 1 0 160 sg=3490 px=0 gx=160
GCGTTCAACGCTCTCAAAACCCCCTCAAGATAAGATTAACCCGTGGAAGCCCTTAATAGT
>group_691_2 3650 1 0 160 sg=3490 px=0 gx=160
TAATAGTACTCTTACTGATCTTACTCTTTGGACCTTGCATTCTCAATCGATTGGTCCAAT
>group_691_3 3650 1 0 160 sg=3490 px=0 gx=160
TGCTGCAAGGTAGTAGGAGCCTGAGCCGGCGCTTTGGGTGGTGTTACATAAGGCCTGGTG
>group_691_4 3650 1 0 160 sg=3490 px=0 gx=160
GTAGTCCTACAGAACCGCAGAGGCCTAGATTTGCTATTCCTAAAGGAGGGAGGTCTCTGC
>group_691_5 3650 1 0 160 sg=3490 px=0 gx=160
CTCTTACTGATCTTACTCTTTGGACCTTGCATTCTCAATCGATTGGTCCAATTTGTTAAA
>group_691_6 3650 1 0 160 sg=3490 px=0 gx=160
ATGTGATCTGGTCGGAGAGGAGTGGGACCCTTCAGACCAGGAACCGTATGTCGGGTATGG
>group_691_7 3650 1 0 160 sg=3490 px=0 gx=160
TCCCTACTCCTAACAGGACTCCCATGACTATTAAGGGCTTCCACGGGTTAATCTTATCTT
>group_691_8 3650 1 0 160 sg=3490 px=0 gx=160
TGTCGGGTATGGCTGCAAGTACCCCGCAGGGAGACAGCGGACCCGGACTTTTGACTTTTA
>group_691_9 3650 1 0 160 sg=3490 px=0 gx=160
CCCTATTCCAGCTGCAATCCCTCCCATGGTTAATCCTCCTAGTAGAAGGGCCAGGGTCAA
>group_692_0 578 3 0 0 sg=578 px=0 gx=0
CCACCATCACGGCGAATTCAAGATCTTGTACCAGGATTATCCCGGGAACTTTGACACCTC
>group_692_1 578 3 0 0 sg=578 px=0 gx=0
GCCTGGCTCGGGCAGTGCCTTCATCCCCACAATCAACGCCATCACCACCAGCCAGGACCT
>group_692_2 578 3 0 0 sg=578 px=0 gx=0
GGATGGTACAGCCCACAGTGATCACCTCCATGTCCAATCCCTATCCACGCTCACATCCCT
>group_692_3 578 3 0 0 sg=578 px=0 gx=0
GGATGTGAGCGTGGATAGGGATTGGACATGGAGGTGATCACTGTGGGCTGTACCATCCAC
>group_692_4 578 3 0 0 sg=578 px=0 gx=0
GGGGACTGTAGGGATGTGAGCGTGGATAGGGATTGGACATGGAGGTGATCACTGTGGGCT
>group_692_5 578 3 0 0 sg=578 px=0 gx=0
ACCAGCCAGGACCTGCAGTGGATGGTACAGCCCACAGTGATCACCTCCATGTCCAATCCC
>group_692_6 578 3 0 0 sg=578 px=0 gx=0
ATCCCCGGTCGAGATGAGCCACCATCACCACCATCACGGCGAATTCAAGATCTTGTACCA
>group_692_7 578 3 0 0 sg=578 px=0 gx=0
GATGAAGGCACTGCCCGAGCCAGGCATATCTACCCGGAACTTCTGCTGGCCGCCGCCACC
>group_692_8 578 3 0 0 sg=578 px=0 gx=0
GATGTGAGCGTGGATAGGGATTGGACATGGAGGTGATCACTGTGGGCTGTACCATCCACT
>group_692_9 578 3 0 0 sg=578 px=0 gx=0
CTACTCCAGCGGTGGCGGCGGCCAGCAGAAGTTCCGGGTAGATATGCCTGGCTCGGGCAG
>group_693_0 798 0 0 718 sg=80 px=0 gx=718
TACAAACAACGTAAGATGAGTAGTTCCTTCCTCAATTCTTCTTGCAGCATCATTTTCTTG
>group_693_1 798 0 0 718 sg=80 px=0 gx=718
GGGATGATACAAACAACGTAAGATGAGTAGTTCCTTCCTCAATTCTTCTTGCAGCATCAT
>group_693_2 798 0 0 718 sg=80 px=0 gx=718
AACGTAAGATGAGTAGTTCCTTCCTCAATTCTTCTTGCAGCATCATTTTCTTGAGGCGCT
>group_693_3 798 0 0 718 sg=80 px=0 gx=718
AGCGCCTCAAGAAAATGATGCTGCAAGAAGAATTGAGGAAGGAACTACTCATCTTACGTT
>group_693_4 798 0 0 718 sg=80 px=0 gx=718
GATGATACAAACAACGTAAGATGAGTAGTTCCTTCCTCAATTCTTCTTGCAGCATCATTT
>group_693_5 798 0 0 718 sg=80 px=0 gx=718
GATGAGTAGTTCCTTCCTCAATTCTTCTTGCAGCATCATTTTCTTGAGGCGCTCTGGGCA
>group_693_6 798 0 0 718 sg=80 px=0 gx=718
ATCGTGGGATGATACAAACAACGTAAGATGAGTAGTTCCTTCCTCAATTCTTCTTGCAGC
>group_693_7 798 0 0 718 sg=80 px=0 gx=718
TGGATCGTGGGATGATACAAACAACGTAAGATGAGTAGTTCCTTCCTCAATTCTTCTTGC
>group_693_8 798 0 0 718 sg=80 px=0 gx=718
CAACGTAAGATGAGTAGTTCCTTCCTCAATTCTTCTTGCAGCATCATTTTCTTGAGGCGC
>group_693_9 798 0 0 718 sg=80 px=0 gx=718
GGATCGTGGGATGATACAAACAACGTAAGATGAGTAGTTCCTTCCTCAATTCTTCTTGCA
>group_694_0 780 1 0 0 sg=780 px=0 gx=0
GCCCGGACGGGAAGGCGAACCCGAGCGTCCAGCCGCTCAGCGCCGTCGTGCCCGTGTTGG
>group_694_1 780 1 0 0 sg=780 px=0 gx=0
GCGCGACCTGCACGACTCGCTCCGCGGGTTTGGTGCCCAGAGGCAGCGGCAAAGAAACGG
>group_694_2 780 1 0 0 sg=780 px=0 gx=0
CCCACCGCGCGCTCCAGCCCTGGGTCAGGGTCTGCCCGGACGGGAAGGCGAACCCGAGCG
>group_694_3 780 1 0 0 sg=780 px=0 gx=0
CCGCGAACGGCTGGAGCGGTGGCTTCACGGCGGCCGTCACGCTCACCAACACGGGCACGA
>group_694_4 780 1 0 0 sg=780 px=0 gx=0
TGGCGACGTCCCCGACGACGGGCTCGTGCGCCGTGACGTACACCGCGAACGGCTGGAGCG
>group_694_5 780 1 0 0 sg=780 px=0 gx=0
AGACCCTGACCCAGGGCTGGAGCGCGCGGTGGGCGCAGTCCGGGTCGAGCGTCACGGCGA
>group_694_6 780 1 0 0 sg=780 px=0 gx=0
GCCGATCTCGACGCTCGCCCCCGGGGCGAGGACGGCGTTCCAGGCCTCGTTGGTCGCCGT
>group_694_7 780 1 0 0 sg=780 px=0 gx=0
TCGACCCGGACTGCGCCCACCGCGCGCTCCAGCCCTGGGTCAGGGTCTGCCCGGACGGGA
>group_694_8 780 1 0 0 sg=780 px=0 gx=0
AACCCGCGGAGCGAGTCGTGCAGGTCGCGCCGCCGACCGTGAACGTCGCCGGCGCCGTGT
>group_694_9 780 1 0 0 sg=780 px=0 gx=0
CGGCGCACGAGCCCGTCGTCGGGGACGTCGCCATGGCCGCAAAGGCAGAATGCGCCGCCG
>group_695_0 70 1 0 0 sg=70 px=0 gx=0
ATCGAATTCGATAAGCTTCTAGGATCCCCAGCTTGTTGATACACTAATGCTTTTATATAG
>group_695_1 70 1 0 0 sg=70 px=0 gx=0
AGCATTAGTGTATCAACAAGCTGGGGATCCTAGAAGCTTATCGAATTCGATAACCCTAAA
>group_695_2 70 1 0 0 sg=70 px=0 gx=0
ATAAAAGCATTAGTGTATCAACAAGCTGGGGATCCTAGAAGCTTATCGAATTCGATAACC
>group_695_3 70 1 0 0 sg=70 px=0 gx=0
CTAAGTCTTATTTCCATAACTTTAGGGTTATCGAATTCGATAAGCTTCTAGGATCCCCAG
>group_695_4 70 1 0 0 sg=70 px=0 gx=0
AAGCTGGGGATCCTAGAAGCTTATCGAATTCGATAACCCTAAAGTTATGGAAATAAGACT
>group_695_5 70 1 0 0 sg=70 px=0 gx=0
TATAAAAGCATTAGTGTATCAACAAGCTGGGGATCCTAGAAGCTTATCGAATTCGATAAC
>group_695_6 70 1 0 0 sg=70 px=0 gx=0
GTGTATCAACAAGCTGGGGATCCTAGAAGCTTATCGAATTCGATAACCCTAAAGTTATGG
>group_695_7 70 1 0 0 sg=70 px=0 gx=0
CAACAAGCTGGGGATCCTAGAAGCTTATCGAATTCGATAACCCTAAAGTTATGGAAATAA
>group_695_8 70 1 0 0 sg=70 px=0 gx=0
TAAAAGCATTAGTGTATCAACAAGCTGGGGATCCTAGAAGCTTATCGAATTCGATAACCC
>group_695_9 70 1 0 0 sg=70 px=0 gx=0
TTCCATAACTTTAGGGTTATCGAATTCGATAAGCTTCTAGGATCCCCAGCTTGTTGATAC
>group_696_0 104 0 0 0 sg=104 px=0 gx=0
GGATCCCCCGGGCTGCAGGAATTCGATATCAAGCTTATCGATACCGTCGACACTCGAGCA
>group_696_1 104 0 0 0 sg=104 px=0 gx=0
AAGCTTATCGATACCGTCGACACTCGAGCAGAAACTCATCTCTGAAGAGGATCTGTAGGG
>group_696_2 104 0 0 0 sg=104 px=0 gx=0
CCTCTTCAGAGATGAGTTTCTGCTCGAGTGTCGACGGTATCGATAAGCTTGATATCGAAT
>group_696_3 104 0 0 0 sg=104 px=0 gx=0
TCAGAGATGAGTTTCTGCTCGAGTGTCGACGGTATCGATAAGCTTGATATCGAATTCCTG
>group_696_4 104 0 0 0 sg=104 px=0 gx=0
CAAGCTTATCGATACCGTCGACACTCGAGCAGAAACTCATCTCTGAAGAGGATCTGTAGG
>group_696_5 104 0 0 0 sg=104 px=0 gx=0
TACCGGGCCCTACAGATCCTCTTCAGAGATGAGTTTCTGCTCGAGTGTCGACGGTATCGA
>group_696_6 104 0 0 0 sg=104 px=0 gx=0
TTAAGGTACCGGGCCCTACAGATCCTCTTCAGAGATGAGTTTCTGCTCGAGTGTCGACGG
>group_696_7 104 0 0 0 sg=104 px=0 gx=0
GCCCTACAGATCCTCTTCAGAGATGAGTTTCTGCTCGAGTGTCGACGGTATCGATAAGCT
>group_696_8 104 0 0 0 sg=104 px=0 gx=0
CAGAGATGAGTTTCTGCTCGAGTGTCGACGGTATCGATAAGCTTGATATCGAATTCCTGC
>group_696_9 104 0 0 0 sg=104 px=0 gx=0
CAGATCCTCTTCAGAGATGAGTTTCTGCTCGAGTGTCGACGGTATCGATAAGCTTGATAT
>group_697_0 1476 1 0 0 sg=1476 px=0 gx=0
GAAGTGTGGAATTGGCATCTGTAATTGCCACCTCCTTGCAGCATGAGGAACGCGGTGACA
>group_697_1 1476 1 0 0 sg=1476 px=0 gx=0
CAAAGGTGGCAACAGTGTTCAGCTGACGGAGCACGCTGTTGCACATATAACCTCTGTTGT
>group_697_2 1476 1 0 0 sg=1476 px=0 gx=0
CTGGTTGGGACCCATCTTTTGAGAAAATGACTGTCTGCGATGGAATATTGAAGGGTGATG
>group_697_3 1476 1 0 0 sg=1476 px=0 gx=0
GCAACTCCTCCATCTTCATAGGTAAAAGTCCTTTCATATGACATTCCGTCAGGAAATGCT
>group_697_4 1476 1 0 0 sg=1476 px=0 gx=0
CCATCGCAGACAGTCATTTTCTCAAAAGATGGGTCCCAACCAGTTGTCATCTTCGCCATC
>group_697_5 1476 1 0 0 sg=1476 px=0 gx=0
TGTTTGAAATAGTCGGGCATACTGGTAGGATACGCAGTAAAGCATCGATTTCCATACATG
>group_697_6 1476 1 0 0 sg=1476 px=0 gx=0
CTGCGTCCCTTCGTATGGCTTCCCGCTGCCTTCACCTTTGACGGTAAAGTAATGCCCATT
>group_697_7 1476 1 0 0 sg=1476 px=0 gx=0
AAGGGACGCAGACCTCGACTTTTAAAGTCACCATGGCCAACGGTGGGCCCCTTGCATTCT
>group_697_8 1476 1 0 0 sg=1476 px=0 gx=0
ATCGCATTGCGAGGACCGACCTTGACAAAGGTGGCAACAGTGTTCAGCTGACGGAGCACG
>group_697_9 1476 1 0 0 sg=1476 px=0 gx=0
CATCGCAGACAGTCATTTTCTCAAAAGATGGGTCCCAACCAGTTGTCATCTTCGCCATCA
>group_698_0 122 0 0 0 sg=122 px=0 gx=0
TGCGCTGTTCCAGACTATCGGCTGTAGCCGCCTCGATCGCGCCCGCGTTCCTGCTGGCGC
>group_698_1 122 0 0 0 sg=122 px=0 gx=0
GCCAGAAACAGGCCCAGCGCCAGCAGGAACGCGGGCGCGATCGAGGCGGCTACAGCCGAT
>group_698_2 122 0 0 0 sg=122 px=0 gx=0
GACTATCGGCTGTAGCCGCCTCGATCGCGCCCGCGTTCCTGCTGGCGCTGGGCCTGTTTC
>group_698_3 122 0 0 0 sg=122 px=0 gx=0
CCCAGCGCCAGCAGGAACGCGGGCGCGATCGAGGCGGCTACAGCCGATAGTCTGGAACAG
>group_698_4 122 0 0 0 sg=122 px=0 gx=0
GGCTGTAGCCGCCTCGATCGCGCCCGCGTTCCTGCTGGCGCTGGGCCTGTTTCTGGCGCT
>group_698_5 122 0 0 0 sg=122 px=0 gx=0
TTCCAGACTATCGGCTGTAGCCGCCTCGATCGCGCCCGCGTTCCTGCTGGCGCTGGGCCT
>group_698_6 122 0 0 0 sg=122 px=0 gx=0
CAGCGGGAAGTCCAGCGCCAGAAACAGGCCCAGCGCCAGCAGGAACGCGGGCGCGATCGA
>group_698_7 122 0 0 0 sg=122 px=0 gx=0
CGATCGAGGCGGCTACAGCCGATAGTCTGGAACAGCGCACTTACGGGTTGCTGCGCAACC
>group_698_8 122 0 0 0 sg=122 px=0 gx=0
TTGGGTTGCGCAGCAACCCGTAAGTGCGCTGTTCCAGACTATCGGCTGTAGCCGCCTCGA
>group_698_9 122 0 0 0 sg=122 px=0 gx=0
TCGAGGCGGCTACAGCCGATAGTCTGGAACAGCGCACTTACGGGTTGCTGCGCAACCCAA
>group_699_0 3782 1 0 1426 sg=2356 px=0 gx=1426
TTCGAGTCCTTTGGGGACCTGTCCTCTGCAAATGCTGTTATGAACAATCCTAAGGTGAAG
>group_699_1 3782 1 0 1426 sg=2356 px=0 gx=1426
CACCGAACTGAGATACCTACAGCGCGAGCATTGAGAAAGCGCCACGCTTCCCGAAGGGAG
>group_699_2 3782 1 0 1426 sg=2356 px=0 gx=1426
CAGCGCGAGCATTGAGAAAGCGCCACGCTTCCCGAAGGGAGAAAGGCGGACAGGTATCCG
>group_699_3 3782 1 0 1426 sg=2356 px=0 gx=1426
CCTCGGGAGATCTCCAGGTCTGAAACGATAATGGTGAATATCCCTGCCTAACTCTATTCA
>group_699_4 3782 1 0 1426 sg=2356 px=0 gx=1426
GCTCGAGCGGCCGCTGCAGGATCCCAGATATCTGGTGATCCCGTACCTGTGTGGAAGGAA
>group_699_5 3782 1 0 1426 sg=2356 px=0 gx=1426
TGTGTAATTGTTAATTTCTCTGTCCCACTCCATCCACGTCGTGTGATTCCAAATCTGTTC
>group_699_6 3782 1 0 1426 sg=2356 px=0 gx=1426
CTGACGCTCAGTGGAACGAAAACTCACCGTTAAGGATTTTGGTCATGAGATTATCAAAAA
>group_699_7 3782 1 0 1426 sg=2356 px=0 gx=1426
CTGTCCCACTCCATCCACGTCGTGTGATTCCAAATCTGTTCCAGAGATTTATTACTCCAA
>group_699_8 3782 1 0 1426 sg=2356 px=0 gx=1426
TGAACTGCACTGTGACAAGCTGCACGTGCTCTAGAGTCGACCCAGCAGTAAGTAATACAT
>group_699_9 3782 1 0 1426 sg=2356 px=0 gx=1426
GGGGATTGCAAGTAAACACAGTCCAAGCTTTTTGCAAAAGCCTAGGCCTCCAAAAAAGCC
>group_700_0 3640 1 0 1268 sg=2372 px=0 gx=1268
TCAGGTCTTTAATGTAACCTGGAGAGTCACCAACCTGATGACCGGGCGTACCGCCAATGC
>group_700_1 3640 1 0 1268 sg=2372 px=0 gx=1268
ACCTGGGACGGGAGACAGGCTGCTAAACCTGGTAGAAGGAGCCTATCAGGCGCTTAACCT
>group_700_2 3640 1 0 1268 sg=2372 px=0 gx=1268
GTCTGAAGGGTCCCACTCTTCTCCGACCAGGTCACATAGATCAAAATATAATCTTGGGAA
>group_700_3 3640 1 0 1268 sg=2372 px=0 gx=1268
TGGAGAGGTCGTAGCAGGGGCCACAAGCCATTTTGGAGCATCCCGTGTCCCAGGGGGTGT
>group_700_4 3640 1 0 1268 sg=2372 px=0 gx=1268
TTAATGTAACCTGGAGAGTCACCAACCTGATGACCGGGCGTACCGCCAATGCCACCTCCC
>group_700_5 3640 1 0 1268 sg=2372 px=0 gx=1268
ACTTCCACGGGTTAATCTTATCTTTAAGGGGTTTTGAGAGCGTTGAACGCGCCATGGTGC
>group_700_6 3640 1 0 1268 sg=2372 px=0 gx=1268
GGCCCCGCATCCCCATTGGGCCTAATCCCGTGATCACTGGTCAACTACCCCCCTCCCGAC
>group_700_7 3640 1 0 1268 sg=2372 px=0 gx=1268
ACACGGGACTAGTGAGAGACAGCATGGCCAAACTAAGGGAAAGGCTTAATCAGAGACAAA
>group_700_8 3640 1 0 1268 sg=2372 px=0 gx=1268
CCCTATATTGAGGACCTGGCGGGTCAGGGAGAACATGGTAATAGGATCTGTTCCTGTCCG
>group_700_9 3640 1 0 1268 sg=2372 px=0 gx=1268
CAACATTCTTGGGTCTTGTCGGGATTGGTGAGGTTAAGCGCCTGATAGGCTCCTTCTACC
>group_701_0 836 1 0 0 sg=836 px=0 gx=0
ATCCATGGCAGCTGAGTCCCTGCCTTTCACCTTGGAGACGGTGTCCAGCTGGGAGCTGGA
>group_701_1 836 1 0 0 sg=836 px=0 gx=0
ATGTTCTTTCCTGCGTTATCCCCTGATTCTGTGGATAACCGTATTACCGCATGCATTAGT
>group_701_2 836 1 0 0 sg=836 px=0 gx=0
GAAACGAAGAGGAAGAATCAAAAACCTTCACTACTCTTGACCCTGCGTCCCTAGCTTGGC
>group_701_3 836 1 0 0 sg=836 px=0 gx=0
GGGATGTGCGTGTGACCTCTGTTGGCCCTGGCTCCTCTGTCAGCCAAGCTAGGGACGCAG
>group_701_4 836 1 0 0 sg=836 px=0 gx=0
CCTCTTCGTTTCCTGGGGATGAGATATAGGTGCCCCCAATTTCATCTGAGGACAGGACCT
>group_701_5 836 1 0 0 sg=836 px=0 gx=0
GGTACCGAGCTCTGCAGAAGCTTCTAGAATTCTCAAGTTCTTCCTTGCTCTTCCTCCTCT
>group_701_6 836 1 0 0 sg=836 px=0 gx=0
TGACCCTGCGTCCCTAGCTTGGCTGACAGAGGAGCCAGGGCCAACAGAGGTCACACGCAC
>group_701_7 836 1 0 0 sg=836 px=0 gx=0
CAGGGTCAAGAGTAGTGAAGGTTTTTGATTCTTCCTCTTCGTTTCCTGGGGATGAGATAT
>group_701_8 836 1 0 0 sg=836 px=0 gx=0
TCCTCCTGGGCCATAGAACTCTGACTGGAATCTGGAGAGCGAGGGCTTTGGGATGTGCGT
>group_701_9 836 1 0 0 sg=836 px=0 gx=0
CTCAGCTGCCATGGATCCCGGCGATACAGTCAACTGTCTTTGACCTTTGTTACTACTCTC
>group_702_0 414 0 0 0 sg=414 px=0 gx=0
CGACGTTGTAAAACGACGGCCAGTGAATTGTCCATTTTAGCCTCCTTAGCTCCTGAAAAT
>group_702_1 414 0 0 0 sg=414 px=0 gx=0
CGTTTTATCTGTTGTTTGTCGGTGAACGCTGTCCTGAGTAGGACAAATCCGCCGGGAGCG
>group_702_2 414 0 0 0 sg=414 px=0 gx=0
GACAAATCCGCCGAGCTTCGACGAGATTTTCAGGAGCTAAGGAGGCTAAAATGGACAATT
>group_702_3 414 0 0 0 sg=414 px=0 gx=0
TATCTGTTGTTTGTCGGTGAACGCTGTCCTGAGTAGGACAAATCCGCCGGGAGCGGATTT
>group_702_4 414 0 0 0 sg=414 px=0 gx=0
ACTCAAGCTTGGCTGCAGGTCGACGGATCCCCGGGAATTCCTGGCAGTTTATGGCGGGCG
>group_702_5 414 0 0 0 sg=414 px=0 gx=0
GGCCCAGTCTTTCGACTGAGCCTTTCGTTTTATTTGATGCCTGGGGCTTCCTCGCTCACT
>group_702_6 414 0 0 0 sg=414 px=0 gx=0
CGAAAGGCCCAGTCTTTCGACTGAGCCTTTCGTTTTATTTGATGCCTGGGGCTTCCTCGC
>group_702_7 414 0 0 0 sg=414 px=0 gx=0
ATTGTCCATTTTAGCCTCCTTAGCTCCTGAAAATCTCGTCGAAGCTCGGCGGATTTGTCC
>group_702_8 414 0 0 0 sg=414 px=0 gx=0
CCCGCCATAAACTGCCAGGAATTCCCGGGGATCCGTCGACCTGCAGCCAAGCTTGAGTAG
>group_702_9 414 0 0 0 sg=414 px=0 gx=0
GCGAGTCAGTGAGCGAGGAAGCCCCAGGCATCAAATAAAACGAAAGGCTCAGTCGAAAGA
>group_703_0 620 1 0 0 sg=620 px=0 gx=0
GACCCGTTTAGAGGCCCCAAGGGGTTATGCTAGTTATTGCTCAGCGGTTTAAACTCAATC
>group_703_1 620 1 0 0 sg=620 px=0 gx=0
ACGAAGTTATGGGGATCGATCCTCTAGGGGAGATCTCGATCCCGCGAAATTAATACGACT
>group_703_2 620 1 0 0 sg=620 px=0 gx=0
TGGCGATATCGGATCCGAATTCGAGCTCCGTCGACAAGCTTGCGGCCGCACTCGAGCCCG
>group_703_3 620 1 0 0 sg=620 px=0 gx=0
CCCATAACTTCGTATAGCATACATTATACGAAGTTATGGGGATCGATCCTCTAGGGGAGA
>group_703_4 620 1 0 0 sg=620 px=0 gx=0
CAGATCTTGGTATTCTATAGTGTCACCTAAATGCAGATCTGGGCTGTCCATGTGCTGGCG
>group_703_5 620 1 0 0 sg=620 px=0 gx=0
ATTCGAACGCCAGCACATGGACAGCCCAGATCTGCATTTAGGTGACACTATAGAATACCA
>group_703_6 620 1 0 0 sg=620 px=0 gx=0
GTTTAAACCGCTGAGCAATAACTAGCATAACCCCTTGGGGCCTCTAAACGGGTCTTGAGG
>group_703_7 620 1 0 0 sg=620 px=0 gx=0
TAAACTCAATCATTCACCCGGGCTCGAGTGCGGCCGCAAGCTTGTCGACGGAGCTCGAAT
>group_703_8 620 1 0 0 sg=620 px=0 gx=0
GGATCGAATTGGGGTGGCGGTGGTTCTGATATGCACCATCATCATCATCATTCTTCTGGT
>group_703_9 620 1 0 0 sg=620 px=0 gx=0
AAACCGCTGCTGCTAAATTCGAACGCCAGCACATGGACAGCCCAGATCTGCATTTAGGTG
>group_704_0 340 1 0 0 sg=340 px=0 gx=0
ACATATGGCCATGGGGATCCCCGGGTTAATTAACTCTGAGCAAAAGCTCATTTCTGAAGA
>group_704_1 340 1 0 0 sg=340 px=0 gx=0
CAAAAGCTCATTTCTGAAGAGGACTTGAATGGAGAACAGAAATTGATCAGTGAGGAAGAC
>group_704_2 340 1 0 0 sg=340 px=0 gx=0
TCGGCGGCCGCTTATTTAGAAGTGGCGCTTAATTAAGATCCTCCTCGGATATTAACTTCT
>group_704_3 340 1 0 0 sg=340 px=0 gx=0
TTCAAGTCCTCTTCAGAAATGAGCTTTTGCTCAGAGTTAATTAACCCGGGGATCCCCATG
>group_704_4 340 1 0 0 sg=340 px=0 gx=0
GAAATGAGCTTTTGCTCAGAGTTAATTAACCCGGGGATCCCCATGGCCATATGTTCTCGA
>group_704_5 340 1 0 0 sg=340 px=0 gx=0
AAGTCCTCTTCAGAAATGAGCTTTTGCTCAGAGTTAATTAACCCGGGGATCCCCATGGCC
>group_704_6 340 1 0 0 sg=340 px=0 gx=0
CGGATATTAACTTCTGCTCACCGTTGAGGTCTTCCTCACTGATCAATTTCTGTTCTCCAT
>group_704_7 340 1 0 0 sg=340 px=0 gx=0
TTCATCAACGTCCACAGTGATATGATCTCGGCGGCCGCTTATTTAGAAGTGGCGCTTAAT
>group_704_8 340 1 0 0 sg=340 px=0 gx=0
TATTAACTTCTGCTCACCGTTGAGGTCTTCCTCACTGATCAATTTCTGTTCTCCATTCAA
>group_704_9 340 1 0 0 sg=340 px=0 gx=0
TCTGAGCAAAAGCTCATTTCTGAAGAGGACTTGAATGGAGAACAGAAATTGATCAGTGAG
>group_705_0 3024 1 514 2550 sg=474 px=0 gx=2036
TTTCAATTTTGCGGCCGCGTCGACCATGGCTAGCCGCGGATCGATTTGACATCCTCTGAC
>group_705_1 3024 1 514 2550 sg=474 px=0 gx=2036
ATCGATCCGCGGCTAGCCATGGTCGACGCGGCCGCAAAATTGAAAAAATGGTGGAAACAC
>group_705_2 3024 1 514 2550 sg=474 px=0 gx=2036
ATGCCGCGGTGAATACGTTCCCGGCTCGAGGGGGGGCCCGGTACCCAATTCGCCCTATAG
>group_705_3 3024 1 514 2550 sg=474 px=0 gx=2036
TTCGTCCTGAGCCAGGATCAAACTCTCCGATAAATACTAGTCGATAACCAGAAGCAATAA
>group_705_4 3024 1 514 2550 sg=474 px=0 gx=2036
GGGCCCCCCCTCGAGCCGGGAACGTATTCACCGCGGCATGCTGATCCGCGATTACTAGCG
>group_705_5 3024 1 514 2550 sg=474 px=0 gx=2036
ACCATTTTTTCAATTTTGCGGCCGCGTCGACCATGGCTAGCCGCGGATCGATTTGACATC
>group_705_6 3024 1 514 2550 sg=474 px=0 gx=2036
GCTAGCCGCGGATCGATTTGACATCCTCTGACAATCCTAGAGATAGGACGTCCCCTTCGG
>group_705_7 3024 1 514 2550 sg=474 px=0 gx=2036
GTCCTGAGCCAGGATCAAACTCTCCGATAAATACTAGTCGATAACCAGAAGCAATAAAAA
>group_705_8 3024 1 514 2550 sg=474 px=0 gx=2036
AGGATTGTCAGAGGATGTCAAATCGATCCGCGGCTAGCCATGGTCGACGCGGCCGCAAAA
>group_705_9 3024 1 514 2550 sg=474 px=0 gx=2036
TCGACTAGTATTTATCGGAGAGTTTGATCCTGGCTCAGGACGAACGCTGGCGGCGTGCCT
>group_706_0 478 1 0 0 sg=478 px=0 gx=0
CTCGTTCAGCTTTTTTGTACAAACTTGTTTGATTATGACGCGGAACCAGATCCGATTTTG
>group_706_1 478 1 0 0 sg=478 px=0 gx=0
GTCCCACCATCGGGCGCGGATCCATGGCCCCTATACTAGGTTATTGGAAAATTAAGGGCC
>group_706_2 478 1 0 0 sg=478 px=0 gx=0
TGGATCCGCGCCCGATGGTGGGACGGTATGAATAATCCGGAATATTTATAGGTTTTTTTA
>group_706_3 478 1 0 0 sg=478 px=0 gx=0
ATGATCCTCTAGTACTTCTCGACAAGCTATCAAACCACTTTGTACAAGAAAGCTGAACGA
>group_706_4 478 1 0 0 sg=478 px=0 gx=0
CACAACATACGAGCCGGAAGCATAAAGTGTAAAGCCTGGGGTGCCTAATGCGGCCGCCAT
>group_706_5 478 1 0 0 sg=478 px=0 gx=0
TTCTCGTTCAGCTTTCTTGTACAAAGTGGTTTGATAGCTTGTCGAGAAGTACTAGAGGAT
>group_706_6 478 1 0 0 sg=478 px=0 gx=0
CGGATCCTAACTCAAAATCCACACAACATACGAGCCGGAAGCATAAAGTGTAAAGCCTGG
>group_706_7 478 1 0 0 sg=478 px=0 gx=0
CCAAAATCGGATCTGGTTCCGCGTCATAATCAAACAAGTTTGTACAAAAAAGCTGAACGA
>group_706_8 478 1 0 0 sg=478 px=0 gx=0
ATCCTAACTCAAAATCCACACAACATACGAGCCGGAAGCATAAAGTGTAAAGCCTGGGGT
>group_706_9 478 1 0 0 sg=478 px=0 gx=0
TGTTTGATTATGACGCGGAACCAGATCCGATTTTGGAGGATGGTCGCCACCACCAAACGT
>group_707_0 1330 1 208 208 sg=1122 px=0 gx=0
CCCGCTTTCAGAGCAATATTCAAAGAAAGCTCATGACCAATTTCTAGCCGACCTTGCGAG
>group_707_1 1330 1 208 208 sg=1122 px=0 gx=0
CAACAGGTTGAACTGCTGATCTTCAGATCCTCTACGCCGGACGCATCGTGGCCGGATCTA
>group_707_2 1330 1 208 208 sg=1122 px=0 gx=0
GAAAGCGTTCCCGCTTTCAGAGCAATATTCAAAGAAAGCTCATGACCAATTTCTAGCCGA
>group_707_3 1330 1 208 208 sg=1122 px=0 gx=0
GCTCAGGGTCAACGAGAATTAACATTCCGTCAGGAAAGCTTATGATGATGATGTGCTTAA
>group_707_4 1330 1 208 208 sg=1122 px=0 gx=0
TACAGGGATCGATCCGGGATCATATGACAAGATGTGTATCCACCTTAACTTAATGATTTT
>group_707_5 1330 1 208 208 sg=1122 px=0 gx=0
TGCTTGATCGCGGCCGGGTACCATGGCATGCATCGATAGATCCCTGTAATCCGGGCAGCG
>group_707_6 1330 1 208 208 sg=1122 px=0 gx=0
CTAGAAGCTTCTGCAGACGCGTCGACGTCATATGGATCCGGGATCATATGACAAGATGTG
>group_707_7 1330 1 208 208 sg=1122 px=0 gx=0
AGCTTCTGCAGACGCGTCGACGTCATATGGATCCGGGATCATATGACAAGATGTGTATCC
>group_707_8 1330 1 208 208 sg=1122 px=0 gx=0
CGGCCGGGTACCATGGCATGCATCGATAGATCCCTGTAATCCGGGCAGCGCAACGGAACA
>group_707_9 1330 1 208 208 sg=1122 px=0 gx=0
CCTCTCAAAGCAATTTTGAGTGACACAGGAACACTTAACGGCTGACATGGGAATTAATTC
>group_708_0 334 0 0 0 sg=334 px=0 gx=0
AAGAAGAGGTTTTAAAAGAGGCTCTGCTCTCCCCTGTGACTCTTCAAACTTCATTCCCCT
>group_708_1 334 0 0 0 sg=334 px=0 gx=0
GAGCAGAGCCTCTTTTAAAACCTCTTCTTTTTTCTTCCGTGGGGGTATGTTTGTAGGGTT
>group_708_2 334 0 0 0 sg=334 px=0 gx=0
TCTTCTTTTTTCTTCCGTGGGGGTATGTTTGTAGGGTTTTTTTTTTAATTTTTCTTTCAA
>group_708_3 334 0 0 0 sg=334 px=0 gx=0
CTAATTTCGATACTATACAAACATTTGAAAGAAAAATTAAAAAAAAAACCCTACAAACAT
>group_708_4 334 0 0 0 sg=334 px=0 gx=0
CTTCTTTTTTCTTCCGTGGGGGTATGTTTGTAGGGTTTTTTTTTTAATTTTTCTTTCAAA
>group_708_5 334 0 0 0 sg=334 px=0 gx=0
AGGCTCTGCTCTCCCCTGTGACTCTTCAAACTTCATTCCCCTACTTAGCAATGAGTAGGG
>group_708_6 334 0 0 0 sg=334 px=0 gx=0
AAAAAAAACCCTACAAACATACCCCCACGGAAGAAAAAAGAAGAGGTTTTAAAAGAGGCT
>group_708_7 334 0 0 0 sg=334 px=0 gx=0
CTGCTCTCCCCTGTGACTCTTCAAACTTCATTCCCCTACTTAGCAATGAGTAGGGGAAAA
>group_708_8 334 0 0 0 sg=334 px=0 gx=0
TTTTCTTCCGTGGGGGTATGTTTGTAGGGTTTTTTTTTTAATTTTTCTTTCAAATGTTTG
>group_708_9 334 0 0 0 sg=334 px=0 gx=0
GAAGAAAAAAGAAGAGGTTTTAAAAGAGGCTCTGCTCTCCCCTGTGACTCTTCAAACTTC
>group_709_0 470 0 0 214 sg=256 px=0 gx=214
TCCTGTCTCTTGATCGGATCTTGATCCCCTGCGCCATCAGATCCTTGGCGGCAAGAAAGC
>group_709_1 470 0 0 214 sg=256 px=0 gx=214
AGTTCTTCTGAGCGGGACTCTGGGGTTCGAAATGACCGACTAGACAGTCGGCACAAGGGA
>group_709_2 470 0 0 214 sg=256 px=0 gx=214
GACTAGACAGTCGGCACAAGGGAAACGGCAGCACCGGCCCCGGAGGACCACCGCGTCCTC
>group_709_3 470 0 0 214 sg=256 px=0 gx=214
AGACGCTGCCGCAAGCACTCAGGGCGCAAGGGCTGCTAAAGGAAGCGGAACACGTAGAAA
>group_709_4 470 0 0 214 sg=256 px=0 gx=214
TGAAGACAGCGTTGGCTCTCTTCACCGGGGTCACCTGGGTCACCTGGAGAGCAACTAACT
>group_709_5 470 0 0 214 sg=256 px=0 gx=214
TGGATGGCTTTCTTGCCGCCAAGGATCTGATGGCGCAGGGGATCAAGATCCGATCAAGAG
>group_709_6 470 0 0 214 sg=256 px=0 gx=214
GAGTTCTTCTGAGCGGGACTCTGGGGTTCGAAATGACCGACTAGACAGTCGGCACAAGGG
>group_709_7 470 0 0 214 sg=256 px=0 gx=214
GCCGGTGCTGCCGTTTCCCTTGTGCCGACTGTCTAGTCGGTCATTTCGAACCCCAGAGTC
>group_709_8 470 0 0 214 sg=256 px=0 gx=214
ATCCGATCAAGAGACAGGATGAGGATCGTTTCGCATGATTGAACAAGATGGATTGCACGC
>group_709_9 470 0 0 214 sg=256 px=0 gx=214
AATGACCGACTAGACAGTCGGCACAAGGGAAACGGCAGCACCGGCCCCGGAGGACCACCG
>group_710_0 864 0 0 0 sg=864 px=0 gx=0
AAACTATTCGGGCCTAACTTTTGGTGTGATGATAAATGTTATAAAATGAAAGTACTATTC
>group_710_1 864 0 0 0 sg=864 px=0 gx=0
CCATGCTGAAAGGAAAAGTTCAGTTTAGGTTTTAAAACCCTAATGCTGACTAAAAGGAAA
>group_710_2 864 0 0 0 sg=864 px=0 gx=0
ACTTTTTCCTTTCAGCCAGCATTAGGGTTTTAAACCCTAAACTAAGCTTTTCCATGCAAT
>group_710_3 864 0 0 0 sg=864 px=0 gx=0
ATGGAAAAGCTTAGTTTAGGGTTTAAAACCCTAATGCTGGCTGAAAGGAAAAAGTTCAGT
>group_710_4 864 0 0 0 sg=864 px=0 gx=0
CATTAGGGTTGTAAACCCTAAACTGAGCTTTTCCATGCAATCAGCATTAGGGTTTTAAAC
>group_710_5 864 0 0 0 sg=864 px=0 gx=0
GAAGCCATTTACAATTGAAATTATAAAATGAAAGTACATTTTGTCGAGGCGCGACGCCAT
>group_710_6 864 0 0 0 sg=864 px=0 gx=0
CTGGCTGAAAGGAAATCTACAGCCATTGTAAATTAGGCCCGAATAGTACTTTCATTTTAT
>group_710_7 864 0 0 0 sg=864 px=0 gx=0
TTCATTTTATAATTTCAATTGTAAATGGCTTCATGTCCGGGAAATCTACATGGATCAGCA
>group_710_8 864 0 0 0 sg=864 px=0 gx=0
GAACTTTTCCTTTCAGCATGGATCAGCATTAGGGTATGAAATGGCGTCGCGCCTCGACAA
>group_710_9 864 0 0 0 sg=864 px=0 gx=0
TCAGCCAGCATTAGGGTTTTAAACCCTAAACTAAGCTTTTCCATGCAATCAGCATTAGGG
>group_711_0 1334 0 0 0 sg=1334 px=0 gx=0
GGCCGCGGTCTAGAAGGCCTAATTCCAGCTGAGCGCCGGTCGCTACCATTACCAGTTGGT
>group_711_1 1334 0 0 0 sg=1334 px=0 gx=0
ACGCCAGGGTTTTCCCAGTCACGACGTTGTAAAACGACGGCCAGTGCCAAGCTGGCCGGC
>group_711_2 1334 0 0 0 sg=1334 px=0 gx=0
GACACCAGACCAACTGGTAATGGTAGCGACCGGCGCTCAGCTGGAATTAGGCCTTCTAGA
>group_711_3 1334 0 0 0 sg=1334 px=0 gx=0
AATCAGAAAATCATCAAAGCCGAATATAATTAAAATGTATTACTAGCTAAAGAAATCATC
>group_711_4 1334 0 0 0 sg=1334 px=0 gx=0
TCGACGGATCCCCGTTAATTCGAGCTCTCCTGACCGTCCATCGCAATAAAATGAGCCATT
>group_711_5 1334 0 0 0 sg=1334 px=0 gx=0
TTGTTTTAAGTTTTTGAGACTGATAAGAATGTTTCGATCGAATATTCCATAGAACAACAA
>group_711_6 1334 0 0 0 sg=1334 px=0 gx=0
AGAATGTAGAATGAACCCATGTATATTAGATACTAATTGTATCGTAAGACTTTCAAAAGT
>group_711_7 1334 0 0 0 sg=1334 px=0 gx=0
GTCTCAAAAACTTAAAACAAACTTATAATATAACCCATATGTTATAACCCATTGATGAAC
>group_711_8 1334 0 0 0 sg=1334 px=0 gx=0
ATTTAAAGTCAACTTGTCATTTAATGTCTTGTAGACTTTTGAAAGTCTTACGATACAATT
>group_711_9 1334 0 0 0 sg=1334 px=0 gx=0
AGGCCGGCCGAATTTCGAGAAATTTCTCTGGCCGTTATTCGTTATTCTCTCTTTTCTTTT
>group_713_0 1814 1 0 0 sg=1814 px=0 gx=0
CTGACCGTGATCGAGGGCGCCCCCCTGCCCTTCGCTTATGACATTCTCACCACCGTGTTC
>group_713_1 1814 1 0 0 sg=1814 px=0 gx=0
GTGCGGGACGGCGTACTGAAGGGCGATGTTAATATGGCACTGCTCTTGGAGGGAGGCGGC
>group_713_2 1814 1 0 0 sg=1814 px=0 gx=0
ATAGTCTGCTTACCCTCAAAGGGCTTGCCTTTCCCGTCGCCCTCGATCACGAATTTGTGG
>group_713_3 1814 1 0 0 sg=1814 px=0 gx=0
GTGTCCACTCCCAGTTCAATTACAGCTCGCTAGCGATCGCCCGGGGATATCGCCACCATG
>group_713_4 1814 1 0 0 sg=1814 px=0 gx=0
GCAGTCGTCCACACCCTTCATCATGGTGATGTCGTTTGTAGCGATACAGATTCCCTGGTC
>group_713_5 1814 1 0 0 sg=1814 px=0 gx=0
CTCCCAGTTCAATTACAGCTCGCTAGCGATCGCCCGGGGATATCGCCACCATGGGCGTGA
>group_713_6 1814 1 0 0 sg=1814 px=0 gx=0
AGGGGGGCGCCCTCGATCACGGTCAGGTCCATAGTCTGCTTACCCTCAAAGGGCTTGCCT
>group_713_7 1814 1 0 0 sg=1814 px=0 gx=0
GCCCTCGATCACGAATTTGTGGCCGTTCACGGCGCCCTCCATCCGCAGCTTGATCTTCAT
>group_713_8 1814 1 0 0 sg=1814 px=0 gx=0
ACCACCTTCTTGGCTTTGTAGGTGGTCTTGAAGTCGCAGCGGTAGTGGCCGCCTCCCTCC
>group_713_9 1814 1 0 0 sg=1814 px=0 gx=0
GCGTATTGGGCGCTCTTCCGCTCTTCCGCTTCAATATTGGCCATTAGCCATATTATTCAT
>group_714_0 2566 1 0 646 sg=1920 px=0 gx=646
TTACCGTAAGTAGCATCACCTTCACCTTCACCGGAGACAGAAAATTTGTGACCATTAACA
>group_714_1 2566 1 0 646 sg=1920 px=0 gx=646
GTCGTCAGATACATAGATACAATTCTATTACCCCCATCCATACTCTAGAACTAGTGGATC
>group_714_2 2566 1 0 646 sg=1920 px=0 gx=646
GGAACAAAAGCTGGAGCTCCGGATGCAAGGGTTCGAATCCCTTAGCTCTCATTATTTTTT
>group_714_3 2566 1 0 646 sg=1920 px=0 gx=646
AGAAGGTTATGTTCAAGAAAGAACTATTTTTTTCAAAGATGACGGTAACTACAAGACCAG
>group_714_4 2566 1 0 646 sg=1920 px=0 gx=646
CTGGTCTTGTAGTTACCGTCATCTTTGAAAAAAATAGTTCTTTCTTGAACATAACCTTCT
>group_714_5 2566 1 0 646 sg=1920 px=0 gx=646
GGCCATGGAACTGGCAATTTACCAGTAGTACAAATAAATTTTAAGGTCAATTTACCGTAA
>group_714_6 2566 1 0 646 sg=1920 px=0 gx=646
ACAAATTGGAATACAACTATAACTCTCACAATGTTTACATCATGGCTGACAAACAAAAGA
>group_714_7 2566 1 0 646 sg=1920 px=0 gx=646
AGGAATTCGATATCAAGCTTATCGATACCGTCGACCTCGACATGTCTAAAGGTGAAGAAT
>group_714_8 2566 1 0 646 sg=1920 px=0 gx=646
AGGTGATACCTTAGTTAATAGAATCGAATTAAAAGGTATTGATTTTAAAGAAGATGGTAA
>group_714_9 2566 1 0 646 sg=1920 px=0 gx=646
AACTCTCACAATGTTTACATCATGGCTGACAAACAAAAGAATGGTATCAAAGTTAACTTC
>group_715_0 25736 1 0 23810 sg=1926 px=0 gx=23810
CGCTGCTCGTTCTAGAAGACTAATGGCAAAACTGGCTGATTTTGCGGTTGAACAAGAAGT
>group_715_1 25736 1 0 23810 sg=1926 px=0 gx=23810
TGTGAACTCAGTAAACCGTGCTCAGCGGGCTATATGGTTGGCCAAAGCGTCTTCGTCCAG
>group_715_2 25736 1 0 23810 sg=1926 px=0 gx=23810
GGTCAAGAGTATCTCTTTCTCACCTCCCTGCTGCGTCTCTACCACTTTGCCCACGCGACC
>group_715_3 25736 1 0 23810 sg=1926 px=0 gx=23810
TCCCTGCTGCGTCTCTACCACTTTGCCCACGCGACCCGGTGTGACCGTTGTCGACCATGC
>group_715_4 25736 1 0 23810 sg=1926 px=0 gx=23810
GCTCCGACATTTTGTCTGCCTGGAGCCCTTGCGAGTGTGCCATCGATTCGGCGCTGCTGT
>group_715_5 25736 1 0 23810 sg=1926 px=0 gx=23810
CACTATAGCTCGAAGTGTGTATGGTGCCATATACGGCTCACCACCATATACACTGCAAGA
>group_715_6 25736 1 0 23810 sg=1926 px=0 gx=23810
CAATTGGCCACAGTTGCATTTCGCCCAACCAACAACCGGGCCCGCTTCATGGTGCACCGC
>group_715_7 25736 1 0 23810 sg=1926 px=0 gx=23810
TTTCGCCCAACCAACAACCGGGCCCGCTTCATGGTGCACCGCCACAGGAGATGAAGAAGG
>group_715_8 25736 1 0 23810 sg=1926 px=0 gx=23810
TGCGTCGGACCCGCGAGCGTGCCACGTAACCTTTGGCTCCGACATTTTGTCTGCCTGGAG
>group_715_9 25736 1 0 23810 sg=1926 px=0 gx=23810
GCCATAGTAAATAAAAGGGGGCATGTCATTAAACAGCACACTGTACGGTCCATGCGCCTG
>group_716_0 730 1 0 0 sg=730 px=0 gx=0
TGTACTCGGTCATCCCGGGAGCTTTTTGCAAAAGCCTAGGCCTCCAAAAAAGCCTCCTCA
>group_716_1 730 1 0 0 sg=730 px=0 gx=0
GTCATCCCGGGAGCTTTTTGCAAAAGCCTAGGCCTCCAAAAAAGCCTCCTCACTACTTCT
>group_716_2 730 1 0 0 sg=730 px=0 gx=0
AATCGGTAAGCGACGGGATCCACGGTTCACTAAACCAGCTCTGCTTATATAGACCTCCCA
>group_716_3 730 1 0 0 sg=730 px=0 gx=0
AACGCGGCGGCGAGGGTGCGTACGGCCCGCGGGACGTCGTCGCGGGTGGCGAGGCGCACC
>group_716_4 730 1 0 0 sg=730 px=0 gx=0
GCACACAAAAAACCAACACACAGATCCAATGAAAATAAAAGATCCTTTATTAAGCTTCGT
>group_716_5 730 1 0 0 sg=730 px=0 gx=0
AAAAACCAACACACAGATCCAATGAAAATAAAAGATCCTTTATTAAGCTTCGTCGCTTAC
>group_716_6 730 1 0 0 sg=730 px=0 gx=0
ACGGGATCCACGGTTCACTAAACCAGCTCTGCTTATATAGACCTCCCACCGTACACGCCT
>group_716_7 730 1 0 0 sg=730 px=0 gx=0
TGTGTTGGTTTTTTGTGTGCGGCCGCCCTCGACTGTGCCTTCTAGAAGACAATAGCAGGC
>group_716_8 730 1 0 0 sg=730 px=0 gx=0
TGAATCGGTAAGCGACGAAGCTTAATAAAGGATCTTTTATTTTCATTGGATCTGTGTGTT
>group_716_9 730 1 0 0 sg=730 px=0 gx=0
CGGCCGCACACAAAAAACCAACACACAGATCCAATGAAAATAAAAGATCCTTTATTAAGC
>group_717_0 106 1 0 0 sg=106 px=0 gx=0
CGCGCCAAGGCCTGTACAGAATTCGGATCCCCGATATCGCCATGGACCCGCGTCCCTCAA
>group_717_1 106 1 0 0 sg=106 px=0 gx=0
GGGTCCATGGCGATATCGGGGATCCGAATTCTGTACAGGCCTTGGCGCGCCTGCAGGCGA
>group_717_2 106 1 0 0 sg=106 px=0 gx=0
GATATCGCCATGGACCCGCGTCCCTCAATACCGGAGCCACCACCGGTACCCAGATCTGGG
>group_717_3 106 1 0 0 sg=106 px=0 gx=0
ACAGAATTCGGATCCCCGATATCGCCATGGACCCGCGTCCCTCAATACCGGAGCCACCAC
>group_717_4 106 1 0 0 sg=106 px=0 gx=0
GTACCGGTGGTGGCTCCGGTATTGAGGGACGCGGGTCCATGGCGATATCGGGGATCCGAA
>group_717_5 106 1 0 0 sg=106 px=0 gx=0
GACGCGGGTCCATGGCGATATCGGGGATCCGAATTCTGTACAGGCCTTGGCGCGCCTGCA
>group_717_6 106 1 0 0 sg=106 px=0 gx=0
GGGACGCGGGTCCATGGCGATATCGGGGATCCGAATTCTGTACAGGCCTTGGCGCGCCTG
>group_717_7 106 1 0 0 sg=106 px=0 gx=0
TCCGGTATTGAGGGACGCGGGTCCATGGCGATATCGGGGATCCGAATTCTGTACAGGCCT
>group_717_8 106 1 0 0 sg=106 px=0 gx=0
CTCCGGTATTGAGGGACGCGGGTCCATGGCGATATCGGGGATCCGAATTCTGTACAGGCC
>group_717_9 106 1 0 0 sg=106 px=0 gx=0
CTGCAGGCGCGCCAAGGCCTGTACAGAATTCGGATCCCCGATATCGCCATGGACCCGCGT
>group_718_0 3872 0 0 840 sg=3032 px=0 gx=840
AAGTCATCGACCACCTGACCCACAACGTCTATCGCGGCCGCATGGTCTACTGGGCCAACT
>group_718_1 3872 0 0 840 sg=3032 px=0 gx=840
GGTACCCTGGAGCCGATCTTCGAGATCATGGGCTTCACCAAAGTCGCGACCCACCGTTCC
>group_718_2 3872 0 0 840 sg=3032 px=0 gx=840
CGATCTTCGAGATCATGGGCTTCACCAAAGTCGCGACCCACCGTTCCAAGAACGTGCACC
>group_718_3 3872 0 0 840 sg=3032 px=0 gx=840
TTTGAGTTACTTCGAGATCATTAGAACTTTCTCTTATAGTTAAATCACTGCCCTTCGTGC
>group_718_4 3872 0 0 840 sg=3032 px=0 gx=840
CGATGCCCTTGATCGCCGGCAGGTTCAATTCCATCGGCCCGGTGTCAATATGGATCGGCT
>group_718_5 3872 0 0 840 sg=3032 px=0 gx=840
GATCCGCATCCCGCTGAACGAAGAGTCGTCCAAGGGCGCGGGGCAGATCGAAGAGTTCCT
>group_718_6 3872 0 0 840 sg=3032 px=0 gx=840
TGGCGGTACAGGTGCACGTTCTTGGAACGGTGGGTCGCGACTTTGGTGAAGCCCATGATC
>group_718_7 3872 0 0 840 sg=3032 px=0 gx=840
ACCGCCAGGGCGAGATCAACCTGATCCTCAACAACGAGCCCAACAGCATCGCCTCCTACT
>group_718_8 3872 0 0 840 sg=3032 px=0 gx=840
GCAATCCGGTCGGTGCAGGTCTCAAAGTCATCGACCACCTGACCCACAACGTCTATCGCG
>group_718_9 3872 0 0 840 sg=3032 px=0 gx=840
ACACCACGACGCACCTGGTCACGTTCGATGGACTCGAACAGCGCCTTGAAGTTGCCCTCG
>group_719_0 784 0 138 0 sg=646 px=138 gx=0
CCGAGCAGTCCGTGCGGGTCGCTGGCCAGCCAGCCGCGGTCGCCGAAGTCGAGCACGTTC
>group_719_1 784 0 138 0 sg=646 px=138 gx=0
GTTACAGGAATTCATCGATATCTAGATCTCGAGCTCGCGAAAGCTTGCATGCCTGCAGGT
>group_719_2 784 0 138 0 sg=646 px=138 gx=0
CCTTTCCCGTTTTCCAGGCGGGATCCTCTAGAGGATCCCCGGGTACCGAGCTCATTGATA
>group_719_3 784 0 138 0 sg=646 px=138 gx=0
CTCGCGAAAGCTTGCATGCCTGCAGGTCCCCGGGATCGTCTTGCCTTGCTCGTCGGTGAT
>group_719_4 784 0 138 0 sg=646 px=138 gx=0
ATCCCGGGGACCTGCAGGCATGCAAGCTTTCGCGAGCTCGAGATCTAGATATCGATGAAT
>group_719_5 784 0 138 0 sg=646 px=138 gx=0
TGCACCACGAGAACGTGCTCGACTTCGGCGACCGCGGCTGGCTGGCCAGCGACCCGCACG
>group_719_6 784 0 138 0 sg=646 px=138 gx=0
GGCCAGCGACCCGCACGGACTGCTCGGCGAGCGCACCTTCGACTATGCCAACATCTTCAC
>group_719_7 784 0 138 0 sg=646 px=138 gx=0
CTCGACTTCGGCGACCGCGGCTGGCTGGCCAGCGACCCGCACGGACTGCTCGGCGAGCGC
>group_719_8 784 0 138 0 sg=646 px=138 gx=0
CATCACCGACGAGCAAGGCAAGACGATCCCGGGGACCTGCAGGCATGCAAGCTTTCGCGA
>group_719_9 784 0 138 0 sg=646 px=138 gx=0
GGGGATCCTCTAGAGGATCCCGCCTGGAAAACGGGAAAGGTTCCGTTCAGGACGCTACTT
>group_720_0 210 1 0 0 sg=210 px=0 gx=0
CCTGAGTGCTTGCGGCAGCGTGAAGCTGACCAAAATCCCTTAACGTGAGTTTTCGTTCCA
>group_720_1 210 1 0 0 sg=210 px=0 gx=0
TGGTCAGCTTCACGCTGCCGCAAGCACTCAGGGCGCAAGGGCTGCTAAAGGAAGCGGAAC
>group_720_2 210 1 0 0 sg=210 px=0 gx=0
TCCCCTATAGTGAGTCGTATTAATTTCGCGGGATCGAGATCATGTCGAACCCCAGAGTCC
>group_720_3 210 1 0 0 sg=210 px=0 gx=0
CCGCTCACAATTCCCCTATAGTGAGTCGTATTAATTTCGCGGGATCGAGATCATGTCGAA
>group_720_4 210 1 0 0 sg=210 px=0 gx=0
CGGCAGCGTGAAGCTGACCAAAATCCCTTAACGTGAGTTTTCGTTCCAGTCAGCGTCAGA
>group_720_5 210 1 0 0 sg=210 px=0 gx=0
TTCTACGGGGTCTGACGCTGACTGGAACGAAAACTCACGTTAAGGGATTTTGGTCAGCTT
>group_720_6 210 1 0 0 sg=210 px=0 gx=0
GCAGCGTGAAGCTGACCAAAATCCCTTAACGTGAGTTTTCGTTCCAGTCAGCGTCAGACC
>group_720_7 210 1 0 0 sg=210 px=0 gx=0
CGCTCACAATTCCCCTATAGTGAGTCGTATTAATTTCGCGGGATCGAGATCATGTCGAAC
>group_720_8 210 1 0 0 sg=210 px=0 gx=0
GTTCGACATGATCTCGATCCCGCGAAATTAATACGACTCACTATAGGGGAATTGTGAGCG
>group_720_9 210 1 0 0 sg=210 px=0 gx=0
TCTACGGGGTCTGACGCTGACTGGAACGAAAACTCACGTTAAGGGATTTTGGTCAGCTTC
>group_721_0 182 1 0 0 sg=182 px=0 gx=0
TGCATGCTCGAGCGGCCGCCAGTGTGATGGATATCTGCAGAATTCAGGCCTGAATTCCAG
>group_721_1 182 1 0 0 sg=182 px=0 gx=0
ATCAGAGCTTGATCCCCTGCGCCATCAGATCCTTGGCGGCAAGAAAGCCATCCAGTTTAC
>group_721_2 182 1 0 0 sg=182 px=0 gx=0
CTGTCTCTTGATCAGAGCTTGATCCCCTGCGCCATCAGATCCTTGGCGGCAAGAAAGCCA
>group_721_3 182 1 0 0 sg=182 px=0 gx=0
TCCACTAGTAACGGCCGCCAGTGTGCTGGAATTCAGGCCTGAATTCTGCAGATATCCATC
>group_721_4 182 1 0 0 sg=182 px=0 gx=0
TCTCTTGATCAGAGCTTGATCCCCTGCGCCATCAGATCCTTGGCGGCAAGAAAGCCATCC
>group_721_5 182 1 0 0 sg=182 px=0 gx=0
GAGCGGCCGCCAGTGTGATGGATATCTGCAGAATTCAGGCCTGAATTCCAGCACACTGGC
>group_721_6 182 1 0 0 sg=182 px=0 gx=0
CGCCAGTGTGCTGGAATTCAGGCCTGAATTCTGCAGATATCCATCACACTGGCGGCCGCT
>group_721_7 182 1 0 0 sg=182 px=0 gx=0
AATTCAGGCCTGAATTCTGCAGATATCCATCACACTGGCGGCCGCTCGAGCATGCATCTA
>group_721_8 182 1 0 0 sg=182 px=0 gx=0
CTGAATTCCAGCACACTGGCGGCCGTTACTAGTGGATCCGAGCTCGGTACCAAGCTTGAT
>group_721_9 182 1 0 0 sg=182 px=0 gx=0
CAGTGTGATGGATATCTGCAGAATTCAGGCCTGAATTCCAGCACACTGGCGGCCGTTACT
>group_722_0 5014 1 0 0 sg=5014 px=0 gx=0
GCAATGACCCCGTTCTTTCACCACGAAATGAATGATCGCTGGGAGAAAGAAAAGGCAAAG
>group_722_1 5014 1 0 0 sg=5014 px=0 gx=0
AGGTCTGGTGAGTAAGCCGCATGCGGAAGCACTTCCCAATTGAGTGTTTCCAACGTGTCG
>group_722_2 5014 1 0 0 sg=5014 px=0 gx=0
TGGAAAAAGAAAAAATCATTTATTCAAAGTATTTGCCGTCGCTAGCTACACATTTTTCCC
>group_722_3 5014 1 0 0 sg=5014 px=0 gx=0
CCTCCCCTCTCCTTCGCCTTCTATTTCAAACTCGTGCCCATTGACCGTTCCTTCCATGCG
>group_722_4 5014 1 0 0 sg=5014 px=0 gx=0
GCAGTGAATTTTTTGTTGCGATTGGAAGCGTAAACACTGATTTCGACGGTTACCCCGCCC
>group_722_5 5014 1 0 0 sg=5014 px=0 gx=0
CGAACCATTCATCGAGCCATTTTTTCACACTTTCGTAAGAATCGAAGCGCTGCTCAGCGA
>group_722_6 5014 1 0 0 sg=5014 px=0 gx=0
GGGGTCATTGCACGGAGTTTCGACTGCGGGAAAGCAGAGCTGCCGTTCACTTCGTCTATA
>group_722_7 5014 1 0 0 sg=5014 px=0 gx=0
GGGTTTTCTTATTTCTGACAACACTGAATCTGGCCGATTTTATTCTTGTGTACACAACTT
>group_722_8 5014 1 0 0 sg=5014 px=0 gx=0
TTATCAAGGAGTTCATGAGGTTTAAGGTTCGCATGGAAGGAACGGTCAATGGGCACGAGT
>group_722_9 5014 1 0 0 sg=5014 px=0 gx=0
AGAGGGGAGGCCATACGAAGGCCACAATACCGTAAAGCTTAAGGTAACCAAGGGGGGACC
>group_723_0 1170 0 946 452 sg=224 px=494 gx=0
GGCACACAGATAGCTTGATCCTACCCACGTAATATACTATTGCTGGGTAAGATCAGCTTT
>group_723_1 1170 0 946 452 sg=224 px=494 gx=0
TTCGTCAGAGGCAGAACACAGCATGACAGAGCAGAAGCGACCGGTACTGACATTGAAGCG
>group_723_2 1170 0 946 452 sg=224 px=494 gx=0
CCAGCAATAGTATATTACGTGGGTAGGATCAAGCTATCTGTGTGCCATGAAAGCCGGTGC
>group_723_3 1170 0 946 452 sg=224 px=494 gx=0
GCTGATCTTACCCAGCAATAGTATATTACGTGGGTAGGATCAAGCTATCTGTGTGCCATG
>group_723_4 1170 0 946 452 sg=224 px=494 gx=0
ATGGTTTTCCGGCTGCGGACAAGCGTCTCCCCTTCTGTCTTCCGCTTCAATGTCAGTACC
>group_723_5 1170 0 946 452 sg=224 px=494 gx=0
GCCATCACCCGTTCAGAAAGCTGATCTTACCCAGCAATAGTATATTACGTGGGTAGGATC
>group_723_6 1170 0 946 452 sg=224 px=494 gx=0
TTCTGTCTTCCGCTTCAATGTCAGTACCGGTCGCTTCTGCTCTGTCATGCTGTGTTCTGC
>group_723_7 1170 0 946 452 sg=224 px=494 gx=0
AGTATATTACGTGGGTAGGATCAAGCTATCTGTGTGCCATGAAAGCCGGTGCCTGCCGGT
>group_723_8 1170 0 946 452 sg=224 px=494 gx=0
AAGCGACCGGTACTGACATTGAAGCGGAAGACAGAAGGGGAGACGCTTGTCCGCAGCCGG
>group_723_9 1170 0 946 452 sg=224 px=494 gx=0
GACATTGAAGCGGAAGACAGAAGGGGAGACGCTTGTCCGCAGCCGGAAAACCATCATCAA
>group_724_0 256 1 0 0 sg=256 px=0 gx=0
TCAGTATTAATATCCATTTTTTATAACCTCCTTAGAGCTCGAATTCCCAAAAAAACGGGT
>group_724_1 256 1 0 0 sg=256 px=0 gx=0
ACTCTCTACTGTTTCTCCATACCCGTTTTTTTGGGAATTCGAGCTCTAAGGAGGTTATAA
>group_724_2 256 1 0 0 sg=256 px=0 gx=0
CCCATGGGCTAGCTTATCATCGCCATTGCTCCCCAAATACAAAACCAATTTCAGCCAGTG
>group_724_3 256 1 0 0 sg=256 px=0 gx=0
CTGAAATTGGTTTTGTATTTGGGGAGCAATGGCGATGATAAGCTAGCCCATGGGTATGGA
>group_724_4 256 1 0 0 sg=256 px=0 gx=0
GCAACTCTCTACTGTTTCTCCATACCCGTTTTTTTGGGAATTCGAGCTCTAAGGAGGTTA
>group_724_5 256 1 0 0 sg=256 px=0 gx=0
CACCGTTACATATCAAAGGGAAAACTGTCCATACCCATGGGCTAGCTTATCATCGCCATT
>group_724_6 256 1 0 0 sg=256 px=0 gx=0
GGCGATGATAAGCTAGCCCATGGGTATGGACAGTTTTCCCTTTGATATGTAACGGTGAAC
>group_724_7 256 1 0 0 sg=256 px=0 gx=0
ACCGTTACATATCAAAGGGAAAACTGTCCATACCCATGGGCTAGCTTATCATCGCCATTG
>group_724_8 256 1 0 0 sg=256 px=0 gx=0
GCACTGGCTGAAATTGGTTTTGTATTTGGGGAGCAATGGCGATGATAAGCTAGCCCATGG
>group_724_9 256 1 0 0 sg=256 px=0 gx=0
GAGCTCTAAGGAGGTTATAAAAAATGGATATTAATACTGAAACTGAGATCAAGCAAAAGC
>group_725_0 824 1 0 0 sg=824 px=0 gx=0
AGTTAACGGTACCGCGGCCGCGCCACGGATGCCACCACAACACTACAACGGAGTTCGCCA
>group_725_1 824 1 0 0 sg=824 px=0 gx=0
GCTCACAATTCCACACATTATACGAGCCGGAAGCATAAAGTGTCAAGCCTGGTCTAGATA
>group_725_2 824 1 0 0 sg=824 px=0 gx=0
AAGGCCAAGAAGGGCGGAAAGTCCAAATTGTAAAATGTAACTGTATTCAGCGATGACGTC
>group_725_3 824 1 0 0 sg=824 px=0 gx=0
GACGGATGGCCTTTTTGCGTTTCTACAAACTCTTCCTGTCGTCATATCTAGACCAGGCTT
>group_725_4 824 1 0 0 sg=824 px=0 gx=0
TTGAGTGATTCCTCCTGGATCCGAATTGTGAGCGCTCACAATTCCACACATTATACGAGC
>group_725_5 824 1 0 0 sg=824 px=0 gx=0
ACCTCACTAGTCAGCTGCAGAATTCGAAGCTTAATTAATCGATCTAGTTCCACTGAGCGT
>group_725_6 824 1 0 0 sg=824 px=0 gx=0
GAATCACTCAATGGAAGACGCCAAAAACATCAAGAAAGGCCCGGCGCCATTCTATCCTCT
>group_725_7 824 1 0 0 sg=824 px=0 gx=0
TTTATTTGATGCCTGGCAGTTCCCTACTCTCGCATGGGGAGACCCCACACTACCATCTGA
>group_725_8 824 1 0 0 sg=824 px=0 gx=0
GATAGAATGGCGCCGGGCCTTTCTTGATGTTTTTGGCGTCTTCCATTGAGTGATTCCTCC
>group_725_9 824 1 0 0 sg=824 px=0 gx=0
CTGACGCTCAGTGGAACTAGATCGATTAATTAAGCTTCGAATTCTGCAGCTGACTAGTGA
>group_726_0 4106 0 0 622 sg=3484 px=0 gx=622
CCTCGGGCCGGGGAGGGCTCGGGGGAGGGGCGCGGCGGCCCCCGGAGCGCCGGCGGCTGT
>group_726_1 4106 0 0 622 sg=3484 px=0 gx=622
ACCAGGCGGAGTTTCAAGTTGCACGTTTTGTGTCATTGGGGAAACCTGCTCCTAGGCGTA
>group_726_2 4106 0 0 622 sg=3484 px=0 gx=622
GTACGGGGCGTGGCGCGGGGCTCGCCGTGCCGGGCGGGGGGTGGCGGCAGGTGGGGGTGC
>group_726_3 4106 0 0 622 sg=3484 px=0 gx=622
GAGGGCTCGGGGGAGGGGCGCGGCGGCCCCCGGAGCGCCGGCGGCTGTCGAGGCGCGGCG
>group_726_4 4106 0 0 622 sg=3484 px=0 gx=622
GTGAAATTTGTGATGCTATTGCTTTATTTGTGAAATTTGTGATGCTATTGCTTTATTTGT
>group_726_5 4106 0 0 622 sg=3484 px=0 gx=622
GCGAGGGGAGCGCGGCCGGGGGCGGTGCCCCGCGGTGCGGGGGGGGCTGCGAGGGGAACA
>group_726_6 4106 0 0 622 sg=3484 px=0 gx=622
AAAGAGAAGAAGGTTAGTACAATTGTCTAGAGCCGCCGGTCACACGCCAGAAGCCGAACC
>group_726_7 4106 0 0 622 sg=3484 px=0 gx=622
GCCGTGCTCAGCAACTCGGGGAGGGGGGTGCAGGGGGGGTTGCAGCCCGACCGACGCGCC
>group_726_8 4106 0 0 622 sg=3484 px=0 gx=622
CACACAGATGTAATGAAAATAAAGATATTTTATTGCGGCCGCTCGAGCAATTGGGCCCTG
>group_726_9 4106 0 0 622 sg=3484 px=0 gx=622
CGGCGCTCCGGGGGCCGCCGCGCCCCTCCCCCGAGCCCTCCCCGGCCCGAGGCGGCCCCG
>group_727_0 1276 1 0 356 sg=920 px=0 gx=356
TATGCGGTGTGAAATACCGCACAGATGCGTAAGGAGAAAATACCGCATCAGGCGGAATTC
>group_727_1 1276 1 0 356 sg=920 px=0 gx=356
GAAGAAGCAGGTTCCTGAGCAGCTGCGACTTACCGCAGCCGGTGGGCCCGTAAATCACAC
>group_727_2 1276 1 0 356 sg=920 px=0 gx=356
AGCATCATCAATAATATACCTTATTTTGGATTGAAGCCAATATGATAATGAGGGGGTGGA
>group_727_3 1276 1 0 356 sg=920 px=0 gx=356
TAGGTGTGATTTACGGGCCCACCGGCTGCGGTAAGTCGCAGCTGCTCAGGAACCTGCTTC
>group_727_4 1276 1 0 356 sg=920 px=0 gx=356
GCGATGAAGAAAACGGTTTCCGGGGTAGGGGAGATCAGCTGGGAAGAAGCAGGTTCCTGA
>group_727_5 1276 1 0 356 sg=920 px=0 gx=356
TCATCAATGTATCTTATCATGTCTGGATCACTAGTGGTACCTGATCAAAGCTTATCGATG
>group_727_6 1276 1 0 356 sg=920 px=0 gx=356
CCGGCTGCGGTAAGTCGCAGCTGCTCAGGAACCTGCTTCTTCCCAGCTGATCTCCCCTAC
>group_727_7 1276 1 0 356 sg=920 px=0 gx=356
TTGTCCAAACTCATCAATGTATCTTATCATGTCTGGATCACTAGTGGTACCTGATCAAAG
>group_727_8 1276 1 0 356 sg=920 px=0 gx=356
TGTGATTTACGGGCCCACCGGCTGCGGTAAGTCGCAGCTGCTCAGGAACCTGCTTCTTCC
>group_727_9 1276 1 0 356 sg=920 px=0 gx=356
AGGAAGTGAAATCTGAATAATTTTGTGTTACTCATAGCGCGTAATATTTGTCTAGGGAGA
>group_728_0 1094 0 974 0 sg=120 px=974 gx=0
CGGTACCTTGCCTCTCAAGCCCCGCTTTCTCGTAGCATCGGATCGCTCGCAAGTTGCTCG
>group_728_1 1094 0 974 0 sg=120 px=974 gx=0
GGGTGGTTACGGTACCTTGCCTCTCAAGCCCCGCTTTCTCGTAGCATCGGATCGCTCGCA
>group_728_2 1094 0 974 0 sg=120 px=974 gx=0
TGGACCATCTGGGGTGGTTACGGTACCTTGCCTCTCAAGCCCCGCTTTCTCGTAGCATCG
>group_728_3 1094 0 974 0 sg=120 px=974 gx=0
TCGCCGAGCAACTTGCGAGCGATCCGATGCTACGAGAAAGCGGGGCTTGAGAGGCAAGGT
>group_728_4 1094 0 974 0 sg=120 px=974 gx=0
TCCGATGCTACGAGAAAGCGGGGCTTGAGAGGCAAGGTACCGTAACCACCCCAGATGGTC
>group_728_5 1094 0 974 0 sg=120 px=974 gx=0
AACTTGCGAGCGATCCGATGCTACGAGAAAGCGGGGCTTGAGAGGCAAGGTACCGTAACC
>group_728_6 1094 0 974 0 sg=120 px=974 gx=0
GGTGGTTACGGTACCTTGCCTCTCAAGCCCCGCTTTCTCGTAGCATCGGATCGCTCGCAA
>group_728_7 1094 0 974 0 sg=120 px=974 gx=0
GGTTACGGTACCTTGCCTCTCAAGCCCCGCTTTCTCGTAGCATCGGATCGCTCGCAAGTT
>group_728_8 1094 0 974 0 sg=120 px=974 gx=0
CGGGGCTTGAGAGGCAAGGTACCGTAACCACCCCAGATGGTCCAGCCGTGTACATGGTTC
>group_728_9 1094 0 974 0 sg=120 px=974 gx=0
CCGATGCTACGAGAAAGCGGGGCTTGAGAGGCAAGGTACCGTAACCACCCCAGATGGTCC
>group_729_0 994 1 0 0 sg=994 px=0 gx=0
ATAAGCCGAAGATATCGGTAGAGTTATATTGAGCAGATCCCCCGGTGAAGGATTTAACCG
>group_729_1 994 1 0 0 sg=994 px=0 gx=0
GGGCGAATTGGCCAAGTCGGCCGAGCTCGAATTGCGGCCGCATGCATGCATAAGCTTGCT
>group_729_2 994 1 0 0 sg=994 px=0 gx=0
CATCTGTGCGGTATTTCACACCGCATAGATCGATAACTTCGTATAGCATACATTATACGA
>group_729_3 994 1 0 0 sg=994 px=0 gx=0
GCGCTTCCCGAGAAAAAAAAAAAAAGCTCGTCCAGATCTCGGAGCTTGGCGTAATCATGG
>group_729_4 994 1 0 0 sg=994 px=0 gx=0
CATCAGAGCAGATTGTACTGAGAGTGCACCATATCGATTTAAATAACTTCGTATAATGTA
>group_729_5 994 1 0 0 sg=994 px=0 gx=0
ATATCTTCGGCTTATGCCGACACCCTTGCGATGTAAAGCTAGAGCTAGCTTGAGTATTCT
>group_729_6 994 1 0 0 sg=994 px=0 gx=0
GACACTATAGAATACTCAAGCTAGCTCTAGCTTTACATCGCAAGGGTGTCGGCATAAGCC
>group_729_7 994 1 0 0 sg=994 px=0 gx=0
ATAGCATACATTATACGAAGTTATTTAAATCGATATGGTGCACTCTCAGTACAATCTGCT
>group_729_8 994 1 0 0 sg=994 px=0 gx=0
ATGCGGTATTTTCTCCTTACGCATCTGTGCGGTATTTCACACCGCATAGATCGATAACTT
>group_729_9 994 1 0 0 sg=994 px=0 gx=0
GAGAAAAAAAAAAAAAGCTCGTCCAGATCTCGGAGCTTGGCGTAATCATGGTCATAGCTG
>group_730_0 226 0 0 0 sg=226 px=0 gx=0
TGATTCTGTGGATAACCGTATTACCGCCTTTGAGTGAGCTGATACCGTCTCGCCGCAGCC
>group_730_1 226 0 0 0 sg=226 px=0 gx=0
ATCACAGTTAAATTGCTAACGCAGTCATCTTCCGCTTCCTCGCTCACTGACTCGCTACGC
>group_730_2 226 0 0 0 sg=226 px=0 gx=0
GTCGTTCGGCTGCGGCGAGACGGTATCAGCTCACTCAAAGGCGGTAATACGGTTATCCAC
>group_730_3 226 0 0 0 sg=226 px=0 gx=0
GCTCACTGACTCGCTACGCTCGGTCGTTCGGCTGCGGCGAGACGGTATCAGCTCACTCAA
>group_730_4 226 0 0 0 sg=226 px=0 gx=0
CCGTATTACCGCCTTTGAGTGAGCTGATACCGTCTCGCCGCAGCCGAACGACCGAGCGTA
>group_730_5 226 0 0 0 sg=226 px=0 gx=0
GAGTGAGCTGATACCGTCTCGCCGCAGCCGAACGACCGAGCGTAGCGAGTCAGTGAGCGA
>group_730_6 226 0 0 0 sg=226 px=0 gx=0
GTAGCGAGTCAGTGAGCGAGGAAGCGGAAGATGACTGCGTTAGCAATTTAACTGTGATAA
>group_730_7 226 0 0 0 sg=226 px=0 gx=0
AGGAAGCGGAAGATGACTGCGTTAGCAATTTAACTGTGATAAACTACCGCATTAAAGTGG
>group_730_8 226 0 0 0 sg=226 px=0 gx=0
CTTTAATGCGGTAGTTTATCACAGTTAAATTGCTAACGCAGTCATCTTCCGCTTCCTCGC
>group_730_9 226 0 0 0 sg=226 px=0 gx=0
CGAGCGTAGCGAGTCAGTGAGCGAGGAAGCGGAAGATGACTGCGTTAGCAATTTAACTGT
>group_731_0 1150 0 0 0 sg=1150 px=0 gx=0
GCGCGGAGCGCTTCCAGCGGGACACCTCCATGAGCCGGTCCCAGCCTGGCCACGACTCCA
>group_731_1 1150 0 0 0 sg=1150 px=0 gx=0
TGGAGACCGTCCCGGCCGAGCCGTTCACCCGTTCTGACCAGCGCGGACGCGCGTCTGTGG
>group_731_2 1150 0 0 0 sg=1150 px=0 gx=0
CCATGAGCCGGTCCCAGCCTGGCCACGACTCCAGGTGTCCCAGTTCGCGCGGAGCATCAT
>group_731_3 1150 0 0 0 sg=1150 px=0 gx=0
CTGCCGGTAGCAGTGGGTCCAGATGCTCCGGAGCGACTGCCGCGCCCGTCTGCTCGACCT
>group_731_4 1150 0 0 0 sg=1150 px=0 gx=0
GGGACGGCGGGGCACCCCCAGGGCGTAGACGGCGCGGCGGTTGCCCTCGACTTGGGACAG
>group_731_5 1150 0 0 0 sg=1150 px=0 gx=0
GGCGTGCCACGGCCACCCCGTTGCGGACCGTCCACTGTGGCCCGTGCTGGGCCGAGTTCG
>group_731_6 1150 0 0 0 sg=1150 px=0 gx=0
AGTACTGGGCCACACATGGGCCGGGTTGGTATGGTGGCTCCAAGCGTAGATACAGCGCAC
>group_731_7 1150 0 0 0 sg=1150 px=0 gx=0
CCACGTAGGGGTCCAGGTTCTATCCACAGACGCGCGTCCGCGCTGGTCAGAACGGGTGAA
>group_731_8 1150 0 0 0 sg=1150 px=0 gx=0
GCGACCCCAAGACCAGCGGAATGGATAACGAGCCTGCCGGTAGCAGTGGGTCCAGATGCT
>group_731_9 1150 0 0 0 sg=1150 px=0 gx=0
GCCACGGCCACCCCGTTGCGGACCGTCCACTGTGGCCCGTGCTGGGCCGAGTTCGGCGGG
>group_732_0 6354 1 0 0 sg=6354 px=0 gx=0
CTCTTGGAGGAACTCTGAGGAAGCCAGGACAGACAGGCCCAGCCAGCAGCTCAGGTCTCT
>group_732_1 6354 1 0 0 sg=6354 px=0 gx=0
TGGATTGGAGACAAGAAGCAGCTCCTCACCCCTCTCAGGGACCAATTCACCAGGGCTCCT
>group_732_2 6354 1 0 0 sg=6354 px=0 gx=0
CCTCTCACAGGCACCTGCTCCATGCAGAGGAGGGAACCTGGCTGAACATTGATGGCTTCC
>group_732_3 6354 1 0 0 sg=6354 px=0 gx=0
TGGAAGTCTCCCCTCCACTGGTGAGGACCATAGTTCAGCTCCCTGGTGCCACACCTCAGG
>group_732_4 6354 1 0 0 sg=6354 px=0 gx=0
GCCTGGTTCCCTGCCCCTGAAGCTGTGCCTGAGTCTTGGCTGGAGTGTGACCTCCCAGAG
>group_732_5 6354 1 0 0 sg=6354 px=0 gx=0
ACTACCAGGCTGAGGCTGCCCTGCTCCAGTGCACAGCAGACACCCTGGCTGATGCTGTTC
>group_732_6 6354 1 0 0 sg=6354 px=0 gx=0
CATTGAACCTGGTGGCAACATGGAAGTCAGAAATCTGGGTGGTGGGCTTGTGCAGCAGGC
>group_732_7 6354 1 0 0 sg=6354 px=0 gx=0
ACTCTAGCTAGAGGATCCCCCGGGCTGCAGCCCTAGACAATTGTACTAACCTTCTTCTCT
>group_732_8 6354 1 0 0 sg=6354 px=0 gx=0
CACCCTCTCTGGTACACCCTGTGTGACAGGTATGGCCTGTATGTTGTTGATGAAGCCAAC
>group_732_9 6354 1 0 0 sg=6354 px=0 gx=0
ATCTGAGTACCTCTTCAGGCACTCTGACAATGAGCTCCTGCACTGGATGGTGGCCCTGGA
>group_733_0 128 0 0 0 sg=128 px=0 gx=0
TGCGTCAGGGCCGGTGAGAACCGGCCCTGACCTGGGTCTTACCTGGGGTGACTGATGGGA
>group_733_1 128 0 0 0 sg=128 px=0 gx=0
GGCCCCGGTACGGGTTCAATTCCCATCAGTCACCCCAGGTAAGACCCAGGTCAGGGCCGG
>group_733_2 128 0 0 0 sg=128 px=0 gx=0
CCCATCAGTCACCCCAGGTAAGACCCAGGTCAGGGCCGGTTCTCACCGGCCCTGACGCAT
>group_733_3 128 0 0 0 sg=128 px=0 gx=0
TGGGTCTTACCTGGGGTGACTGATGGGAATTGAACCCGTACCGGGGCCCTGGTCAGGGGG
>group_733_4 128 0 0 0 sg=128 px=0 gx=0
GACCAGGGCCCCGGTACGGGTTCAATTCCCATCAGTCACCCCAGGTAAGACCCAGGTCAG
>group_733_5 128 0 0 0 sg=128 px=0 gx=0
GCCTGTTGACCCCCTGACCAGGGCCCCGGTACGGGTTCAATTCCCATCAGTCACCCCAGG
>group_733_6 128 0 0 0 sg=128 px=0 gx=0
AACCGGCCCTGACCTGGGTCTTACCTGGGGTGACTGATGGGAATTGAACCCGTACCGGGG
>group_733_7 128 0 0 0 sg=128 px=0 gx=0
ACCCCAGGTAAGACCCAGGTCAGGGCCGGTTCTCACCGGCCCTGACGCATTTTCAGGGGC
>group_733_8 128 0 0 0 sg=128 px=0 gx=0
GGGTCTTACCTGGGGTGACTGATGGGAATTGAACCCGTACCGGGGCCCTGGTCAGGGGGT
>group_733_9 128 0 0 0 sg=128 px=0 gx=0
CACCATGCCCCTGAAAATGCGTCAGGGCCGGTGAGAACCGGCCCTGACCTGGGTCTTACC
>group_734_0 1360 0 0 614 sg=746 px=0 gx=614
AATCGTCAAAAGCTACTTTTTAAGGCGTCTTAAGAAATTCTTAAAGAATTGAGATAGAAA
>group_734_1 1360 0 0 614 sg=746 px=0 gx=614
TTGTTAAAAATGGTATCAACTTTTTAACCTTCACTAAATGGAACACCTTTCCTAACTTAT
>group_734_2 1360 0 0 614 sg=746 px=0 gx=614
CGTCGACGTCATATGGATCGCCAACAGCTTCTTTACGACGAGAAATATTTTTTTCTGTTT
>group_734_3 1360 0 0 614 sg=746 px=0 gx=614
TGTTTCGCTTGGCCTTCTTTTTCTTGCAACGAATCAAGTGATTCTGCTGCCGCAGCGACT
>group_734_4 1360 0 0 614 sg=746 px=0 gx=614
TAAGCATCATTGTTGTTAAAAATGGTATCAACTTTTTAACCTTCACTAAATGGAACACCT
>group_734_5 1360 0 0 614 sg=746 px=0 gx=614
TACCCAAAACTAACTTTAAAAAACATTAAAAATTCCAAAGAAGTGCAACATCTCTTAGAA
>group_734_6 1360 0 0 614 sg=746 px=0 gx=614
AAGCATCATTGTTGTTAAAAATGGTATCAACTTTTTAACCTTCACTAAATGGAACACCTT
>group_734_7 1360 0 0 614 sg=746 px=0 gx=614
ATCTCAATTCTTTAAGAATTTCTTAAGACGCCTTAAAAAGTAGCTTTTGACGATTTTTCT
>group_734_8 1360 0 0 614 sg=746 px=0 gx=614
AACTTTAAAAAACATTAAAAATTCCAAAGAAGTGCAACATCTCTTAGAAGATTTGAAGAA
>group_734_9 1360 0 0 614 sg=746 px=0 gx=614
TCATGTTACAATTTGTTACAATTTAAATGCAACTCTTTTTTTATCCTGCGTTTATTCATT
>group_735_0 3448 0 0 2492 sg=956 px=0 gx=2492
CTCCTACCCAGAATACGCTCACGCCATAACCCTATTGCCACTAGATGACAGTACGAGCCT
>group_735_1 3448 0 0 2492 sg=956 px=0 gx=2492
ACTCCTACCCAGAATACGCTCACGCCATAACCCTATTGCCACTAGATGACAGTACGAGCC
>group_735_2 3448 0 0 2492 sg=956 px=0 gx=2492
TTTTCAGGATGGCCTACTCCCACTGCCTGAAAGGAAATGATAATGCTCTCATGATCTAAT
>group_735_3 3448 0 0 2492 sg=956 px=0 gx=2492
GTCGACCTCGAGGGGGGGCCCGGTACCCATGATGGCGGGCGCGGTGATTGAGCAGGGGGT
>group_735_4 3448 0 0 2492 sg=956 px=0 gx=2492
CTCGTTGCATCGACCGGTAATGCAGGCAAATTTTGGTGTACGGTCAGTAAATTGGACATG
>group_735_5 3448 0 0 2492 sg=956 px=0 gx=2492
GGTGGCGGCCGCTCTAGTCTACAGTGGCCGCCTTGTTTTCAGGATGGCCTACTCCCACTG
>group_735_6 3448 0 0 2492 sg=956 px=0 gx=2492
AGCATTATCATTTCCTTTCAGGCAGTGGGAGTAGGCCATCCTGAAAACAAGGCGGCCACT
>group_735_7 3448 0 0 2492 sg=956 px=0 gx=2492
CGGCCTGTACATATCATGTCATATATCCAAAAGAAACACCATACCCAGTCCGTCCCAACG
>group_735_8 3448 0 0 2492 sg=956 px=0 gx=2492
TGCTCAATCACCGCGCCCGCCATCATGGGTACCGGGCCCCCCCTCGAGGTCGACGGTATC
>group_735_9 3448 0 0 2492 sg=956 px=0 gx=2492
CCTGCTCAATCACCGCGCCCGCCATCATGGGTACCGGGCCCCCCCTCGAGGTCGACGGTA
>group_736_0 114 1 0 0 sg=114 px=0 gx=0
TCCGGATGCTGCATCATGGAATTCACTGGCCGTCGTTTTACAACGTCGTGACTGGGAAAA
>group_736_1 114 1 0 0 sg=114 px=0 gx=0
AATTCCATGATGCAGCATCCGGATCCTCTAGAGTCGACCTGCAGGCATGCAAGCTTGGCG
>group_736_2 114 1 0 0 sg=114 px=0 gx=0
GCCAGTGAATTCCATGATGCAGCATCCGGATCCTCTAGAGTCGACCTGCAGGCATGCAAG
>group_736_3 114 1 0 0 sg=114 px=0 gx=0
GGTTTTCCCAGTCACGACGTTGTAAAACGACGGCCAGTGAATTCCATGATGCAGCATCCG
>group_736_4 114 1 0 0 sg=114 px=0 gx=0
GTCACGACGTTGTAAAACGACGGCCAGTGAATTCCATGATGCAGCATCCGGATCCTCTAG
>group_736_5 114 1 0 0 sg=114 px=0 gx=0
GTCGACTCTAGAGGATCCGGATGCTGCATCATGGAATTCACTGGCCGTCGTTTTACAACG
>group_736_6 114 1 0 0 sg=114 px=0 gx=0
AACGACGGCCAGTGAATTCCATGATGCAGCATCCGGATCCTCTAGAGTCGACCTGCAGGC
>group_736_7 114 1 0 0 sg=114 px=0 gx=0
TGCTGCATCATGGAATTCACTGGCCGTCGTTTTACAACGTCGTGACTGGGAAAACCCTGG
>group_736_8 114 1 0 0 sg=114 px=0 gx=0
TTACGCCAAGCTTGCATGCCTGCAGGTCGACTCTAGAGGATCCGGATGCTGCATCATGGA
>group_736_9 114 1 0 0 sg=114 px=0 gx=0
TGCAGGTCGACTCTAGAGGATCCGGATGCTGCATCATGGAATTCACTGGCCGTCGTTTTA
>group_737_0 1112 1 0 0 sg=1112 px=0 gx=0
CGCCATCTGGTAAGGTTGGGAAGCCCTGCAAAGTAAACTGGATGGCTTTCTTGCCGCCAA
>group_737_1 1112 1 0 0 sg=1112 px=0 gx=0
CTTCAGACAATACAAATCAGCGACACTGAATACGGGGCAACCTCATGTCAAGGATCCGAA
>group_737_2 1112 1 0 0 sg=1112 px=0 gx=0
ATCCATGCCCCCGAACTGCAGGAGTGGGGAGGCACGATGGCCGCTTTGGTCGACCGGACG
>group_737_3 1112 1 0 0 sg=1112 px=0 gx=0
ATGACTGGAGATCCTGCCCCGGCACTTCGCCCAATAGCAGCCAGTCCCTTCCCGCTTCAG
>group_737_4 1112 1 0 0 sg=1112 px=0 gx=0
ACCGGACGGGACGCTCCTGCGCCTGATACAGAACGAATTGCTTGCAGGCATCTCATGAGT
>group_737_5 1112 1 0 0 sg=1112 px=0 gx=0
CGTTCTGTATCAGGCGCAGGAGCGTCCCGTCCGGTCGACCAAAGCGGCCATCGTGCCTCC
>group_737_6 1112 1 0 0 sg=1112 px=0 gx=0
AATTGTGAGCGGATAACAATTTCACACAGGAAACAGATTCCGTTGATTTTTTAATGCAGA
>group_737_7 1112 1 0 0 sg=1112 px=0 gx=0
GCCGCGCTGCTCGTCCTGCAGTTCATTCAGGGCACCGGACAGGTCGGTCTTGACAAAAAG
>group_737_8 1112 1 0 0 sg=1112 px=0 gx=0
GAGCACAGCTGCGCAAGGAACGCCCGTCGTGGCCAGCCACGATAGCCGCGCTGCTCGTCC
>group_737_9 1112 1 0 0 sg=1112 px=0 gx=0
GGCTGGAAGCCGGTCTTGTCGATCAGGATGATCTGGACGAAGAGCATCAGGGGCTCGCGC
>group_738_0 412 0 0 0 sg=412 px=0 gx=0
AGTGAATTGTAATACGACTCACTATAGGGCGCGAGCTCGGTACCCGGGGATCCTCTAGAG
>group_738_1 412 0 0 0 sg=412 px=0 gx=0
CGGAAAAGATCCGTCGACCTGCAGCCGAGGACGGATCACTCACCAGTCACAGAAAAGCAT
>group_738_2 412 0 0 0 sg=412 px=0 gx=0
AGATCCGTCGACCTGCAGCCGAGGACGGATCACTCACCAGTCACAGAAAAGCATCTTACG
>group_738_3 412 0 0 0 sg=412 px=0 gx=0
TACTCAAGCTCTAGAGGATCCCCGGGTACCGAGCTCGCGCCCTATAGTGAGTCGTATTAC
>group_738_4 412 0 0 0 sg=412 px=0 gx=0
GAGCAAGGCAAGACCGATCCCCGGGGACCTGCAGGTACGGATCACTCAACCAAGTCATTC
>group_738_5 412 0 0 0 sg=412 px=0 gx=0
TAGGGCGCGAGCTCGGTACCCGGGGATCCTCTAGAGCTTGAGTATTCTATAGTGTCACCT
>group_738_6 412 0 0 0 sg=412 px=0 gx=0
TCACGACGTTGTAAAACGACGGCCAGTGAATTGTAATACGACTCACTATAGGGCGCGAGC
>group_738_7 412 0 0 0 sg=412 px=0 gx=0
TTATGCAGCGGAAAAGATCCGTCGACCTGCAGCCGAGGACGGATCACTCACCAGTCACAG
>group_738_8 412 0 0 0 sg=412 px=0 gx=0
CTTACTGTCATGCCATCCGTAAGATGCTTTTCTGTGACTGGTGAGTGATCCGTCCTCGGC
>group_738_9 412 0 0 0 sg=412 px=0 gx=0
TTTAGGTGACACTATAGAATACTCAAGCTCTAGAGGATCCCCGGGTACCGAGCTCGCGCC
>group_739_0 448 1 0 0 sg=448 px=0 gx=0
GAAGTCGACCAAGGAGGTCTAGATAACGAGGCGCAAAAAATGAAAAAGACAGCTATCGCG
>group_739_1 448 1 0 0 sg=448 px=0 gx=0
CGAATACCGCAAGCGACAGGCCATGTTTGACAGCTTATCATCGATAAGCTTGGATCCGTC
>group_739_2 448 1 0 0 sg=448 px=0 gx=0
TTGGATCCGTCGACCTGCAGCCAAGCTTGGTCTAGAGGTCGAAATTCACCTCGAAAGCAA
>group_739_3 448 1 0 0 sg=448 px=0 gx=0
TCCCGCCACCAAACGTTTCGGCGAGAAGCAGGCCATTATCGCCGGCCTGCGCTACGGTAG
>group_739_4 448 1 0 0 sg=448 px=0 gx=0
ATTATCGCCGGCCTGCGCTACGGTAGCGAAACCAGCCAGTGCCACTGCAATCGCGATAGC
>group_739_5 448 1 0 0 sg=448 px=0 gx=0
CAGGCCATTATCGCCGGCCTGCGCTACGGTAGCGAAACCAGCCAGTGCCACTGCAATCGC
>group_739_6 448 1 0 0 sg=448 px=0 gx=0
GGTCTAGATAACGAGGCGCAAAAAATGAAAAAGACAGCTATCGCGATTGCAGTGGCACTG
>group_739_7 448 1 0 0 sg=448 px=0 gx=0
TTTATGTCAACACCGCCAGAGATAATTTATCACCGCAGATGGTTATCTATATGTTTTTTA
>group_739_8 448 1 0 0 sg=448 px=0 gx=0
ATCGCCGGCCTGCGCTACGGTAGCGAAACCAGCCAGTGCCACTGCAATCGCGATAGCTGT
>group_739_9 448 1 0 0 sg=448 px=0 gx=0
TTGACAGCTTATCATCGATAAGCTTGGATCCGTCGACCTGCAGCCAAGCTTGGTCTAGAG
>group_740_0 182 1 0 0 sg=182 px=0 gx=0
GAATAAGTGATAATAAGCGGATGAATGGCAGAAATTCGCGAGCTCGGTACCCGGGGATCC
>group_740_1 182 1 0 0 sg=182 px=0 gx=0
ATCTCGATAACTCAAAAAATACGCCCGGTAGTGATCTTATTTCAAGAGCTCGGTACCCGG
>group_740_2 182 1 0 0 sg=182 px=0 gx=0
TACGCCTGAATAAGTGATAATAAGCGGATGAATGGCAGAAATTCGCGAGCTCGGTACCCG
>group_740_3 182 1 0 0 sg=182 px=0 gx=0
GCGGATGAATGGCAGAAATTCGCGAGCTCGGTACCCGGGGATCCTCTAGAGTCGACCTGC
>group_740_4 182 1 0 0 sg=182 px=0 gx=0
CCGGTAGTGATCTTATTTCAAGAGCTCGGTACCCGGGGATCCTCTAGAGTCGACCTGCAG
>group_740_5 182 1 0 0 sg=182 px=0 gx=0
AACTCAAAAAATACGCCCGGTAGTGATCTTATTTCAAGAGCTCGGTACCCGGGGATCCTC
>group_740_6 182 1 0 0 sg=182 px=0 gx=0
CATGCCTGCAGGTCGACTCTAGAGGATCCCCGGGTACCGAGCTCGCGAATTTCTGCCATT
>group_740_7 182 1 0 0 sg=182 px=0 gx=0
GCAGGTCGACTCTAGAGGATCCCCGGGTACCGAGCTCTTGAAATAAGATCACTACCGGGC
>group_740_8 182 1 0 0 sg=182 px=0 gx=0
AAAATACGCCCGGTAGTGATCTTATTTCAAGAGCTCGGTACCCGGGGATCCTCTAGAGTC
>group_740_9 182 1 0 0 sg=182 px=0 gx=0
CTAGAGGATCCCCGGGTACCGAGCTCTTGAAATAAGATCACTACCGGGCGTATTTTTTGA
>group_741_0 120 1 0 0 sg=120 px=0 gx=0
AGATGGAGTACAGCACATCCATTTTGGGATCCCCTGGATCCGCAATTGTCTTGGCCATTG
[truncated: 7,430,124 more chars]
