# Supplementary material for: DNA signatures for detecting genetic engineering in bacteria
Source: Genome Biol. 2008 Mar 18;9(3):R56. doi: 10.1186/gb-2008-9-3-r56 (PMC2397508; doi:10.1186/gb-2008-9-3-r56)
Supplement: Additional data file 4 — The complete set of 60-mer signatures used in the cross-validation set [file gb-2008-9-3-r56-s4.bz2 › signatures.60.bacvec.2145.fa]

>group_1_0 158 12 0 0 sg=158 px=0 gx=0
TCCGGCAGCGGTCCTGATCCCCCGCAGAAAAAAAGGATCTCAAGAAGATCCTTTGATCTT
>group_1_1 158 12 0 0 sg=158 px=0 gx=0
GCGCTCCGGCAGCGGTCCTGATCCCCCGCAGAAAAAAAGGATCTCAAGAAGATCCTTTGA
>group_1_2 158 12 0 0 sg=158 px=0 gx=0
GCGGTCCTGATCCCCCGCAGAAAAAAAGGATCTCAAGAAGATCCTTTGATCTTTTCTACG
>group_1_3 158 12 0 0 sg=158 px=0 gx=0
GTGAGTGGGTTGCGCTCCGGCAGCGGTCCTGATCCCCCGCAGAAAAAAAGGATCTCAAGA
>group_1_4 158 12 0 0 sg=158 px=0 gx=0
TGAGTGGGTTGCGCTCCGGCAGCGGTCCTGATCCCCCGCAGAAAAAAAGGATCTCAAGAA
>group_1_5 158 12 0 0 sg=158 px=0 gx=0
GTAGAAAAGATCAAAGGATCTTCTTGAGATCCTTTTTTTCTGCGGGGGATCAGGACCGCT
>group_1_6 158 12 0 0 sg=158 px=0 gx=0
CTCTGCTGTAGTGAGTGGGTTGCGCTCCGGCAGCGGTCCTGATCCCCCGCAGAAAAAAAG
>group_1_7 158 12 0 0 sg=158 px=0 gx=0
AAGATCAAAGGATCTTCTTGAGATCCTTTTTTTCTGCGGGGGATCAGGACCGCTGCCGGA
>group_1_8 158 12 0 0 sg=158 px=0 gx=0
AACTGGATGGCTTTCTTGCCGCCAAGGATCTGATGGCGCAGGGGATCAAGATCGACGGAT
>group_1_9 158 12 0 0 sg=158 px=0 gx=0
CGGTCCTGATCCCCCGCAGAAAAAAAGGATCTCAAGAAGATCCTTTGATCTTTTCTACGG
>group_2_0 2 3 0 0 sg=2 px=0 gx=0
TCATGACATTAACCTATAAAAATAGGCGTATCACGAGGCCCTTTCGTCTTCAAGAATTGG
>group_2_1 2 3 0 0 sg=2 px=0 gx=0
CCAATTCTTGAAGACGAAAGGGCCTCGTGATACGCCTATTTTTATAGGTTAATGTCATGA
>group_3_0 78 2 0 0 sg=78 px=0 gx=0
ATAGGCGTATCACGAGGCCCTTTCGTCTTCAAGAATAAAAGGATCTAGGTGAAGATCCTT
>group_3_1 78 2 0 0 sg=78 px=0 gx=0
TTAACCTATAAAAATAGGCGTATCACGAGGCCCTTTCGTCTTCAAGAATAAAAGGATCTA
>group_3_2 78 2 0 0 sg=78 px=0 gx=0
AGATTATCAAAAAGGATCTTCACCTAGATCCTTTTATTCTTGAAGACGAAAGGGCCTCGT
>group_3_3 78 2 0 0 sg=78 px=0 gx=0
AGGCGTATCACGAGGCCCTTTCGTCTTCAAGAATAAAAGGATCTAGGTGAAGATCCTTTT
>group_3_4 78 2 0 0 sg=78 px=0 gx=0
CTATAAAAATAGGCGTATCACGAGGCCCTTTCGTCTTCAAGAATAAAAGGATCTAGGTGA
>group_3_5 78 2 0 0 sg=78 px=0 gx=0
ACATTAACCTATAAAAATAGGCGTATCACGAGGCCCTTTCGTCTTCAAGAATAAAAGGAT
>group_3_6 78 2 0 0 sg=78 px=0 gx=0
CATGACATTAACCTATAAAAATAGGCGTATCACGAGGCCCTTTCGTCTTCAAGAATAAAA
>group_3_7 78 2 0 0 sg=78 px=0 gx=0
CCTAGATCCTTTTATTCTTGAAGACGAAAGGGCCTCGTGATACGCCTATTTTTATAGGTT
>group_3_8 78 2 0 0 sg=78 px=0 gx=0
ATTAACCTATAAAAATAGGCGTATCACGAGGCCCTTTCGTCTTCAAGAATAAAAGGATCT
>group_3_9 78 2 0 0 sg=78 px=0 gx=0
TATCAAAAAGGATCTTCACCTAGATCCTTTTATTCTTGAAGACGAAAGGGCCTCGTGATA
>group_5_0 14 0 0 0 sg=14 px=0 gx=0
CCTGCAGGGGGGGGGGGGGGGGGACATGAGGTTGCCCCGTATTCAGTGTCGCTGATTTGT
>group_5_1 14 0 0 0 sg=14 px=0 gx=0
CTGCAGGGGGGGGGGGGGGGGGACATGAGGTTGCCCCGTATTCAGTGTCGCTGATTTGTA
>group_5_2 14 0 0 0 sg=14 px=0 gx=0
CAAATCAGCGACACTGAATACGGGGCAACCTCATGTCCCCCCCCCCCCCCCCCTGCAGGC
>group_5_3 14 0 0 0 sg=14 px=0 gx=0
GCAGGGGGGGGGGGGGGGGGACATGAGGTTGCCCCGTATTCAGTGTCGCTGATTTGTATT
>group_5_4 14 0 0 0 sg=14 px=0 gx=0
TACAAATCAGCGACACTGAATACGGGGCAACCTCATGTCCCCCCCCCCCCCCCCCTGCAG
>group_5_5 14 0 0 0 sg=14 px=0 gx=0
TGCAGGGGGGGGGGGGGGGGGACATGAGGTTGCCCCGTATTCAGTGTCGCTGATTTGTAT
>group_5_6 14 0 0 0 sg=14 px=0 gx=0
AGGGGGGGGGGGGGGGGGACATGAGGTTGCCCCGTATTCAGTGTCGCTGATTTGTATTGT
>group_5_7 14 0 0 0 sg=14 px=0 gx=0
CAATACAAATCAGCGACACTGAATACGGGGCAACCTCATGTCCCCCCCCCCCCCCCCCTG
>group_5_8 14 0 0 0 sg=14 px=0 gx=0
ATACAAATCAGCGACACTGAATACGGGGCAACCTCATGTCCCCCCCCCCCCCCCCCTGCA
>group_5_9 14 0 0 0 sg=14 px=0 gx=0
AATACAAATCAGCGACACTGAATACGGGGCAACCTCATGTCCCCCCCCCCCCCCCCCTGC
>group_6_0 2806 3 0 0 sg=2806 px=0 gx=0
TTTTAGGGTAACAAAAAACACCGTATTTCTACGATGTTTTTGCTTAAATACTTGTTTTTA
>group_6_1 2806 3 0 0 sg=2806 px=0 gx=0
TGAAATCATCAAGGCAAGTGAAATCGAGCCGAAAGAAGTAAAGTGGCTGTGGTATCCGTA
>group_6_2 2806 3 0 0 sg=2806 px=0 gx=0
AACTTCAGGTTTGTCTGTAACTAAAAACAAGTATTTAAGCAAAAACATCGTAGAAATACG
>group_6_3 2806 3 0 0 sg=2806 px=0 gx=0
ATCAAATAATCATATCCTTTCTGCAAATTCAGATTAAAGCCATCGAAGGTTGACCACGGT
>group_6_4 2806 3 0 0 sg=2806 px=0 gx=0
CTCAGTCCAAAGGCTGGAAAATGTTTCAGTATCATTGTGAAATATTGTATAGCTTGGTAT
>group_6_5 2806 3 0 0 sg=2806 px=0 gx=0
AAATGAATTTCAGCGTACCTCTTGAAATCATCAAGGCAAGTGAAATCGAGCCGAAAGAAG
>group_6_6 2806 3 0 0 sg=2806 px=0 gx=0
ACCGTTAAAGTGGATATCACACAAATAAAGGAAAAGGGAATGAAACTATATCCTGCAATG
>group_6_7 2806 3 0 0 sg=2806 px=0 gx=0
GTTTTAAGCCTTTCAAAAAGAAACACAAGGTCTTTGTACTAACCTGTGGTTATGTATAAA
>group_6_8 2806 3 0 0 sg=2806 px=0 gx=0
ACGCTGAAATTCATTTCGTTTTCATTTAGTTTCATTTTTTCTTGTTCTCCTTTTCTCTGA
>group_6_9 2806 3 0 0 sg=2806 px=0 gx=0
GTTAGTACAAAGACCTTGTGTTTCTTTTTGAAAGGCTTAAAACAAGGATTTTTCCTTGAT
>group_7_0 2 2 0 0 sg=2 px=0 gx=0
GACGTTGTAAAACGACGGCCAGTGCCAAGCTTGGGCTGCAGGTCGACTCTAGAGGATCCC
>group_7_1 2 2 0 0 sg=2 px=0 gx=0
GGGATCCTCTAGAGTCGACCTGCAGCCCAAGCTTGGCACTGGCCGTCGTTTTACAACGTC
>group_8_0 14 6 0 0 sg=14 px=0 gx=0
AAGCTTCGAATTCGAGCTCCCGGGTACCATGGCATGCATCGATAGATCTCGAGGCCTCGG
>group_8_1 14 6 0 0 sg=14 px=0 gx=0
TAGTCCGAGGCCTCGAGATCTATCGATGCATGCCATGGTACCCGGGAGCTCGAATTCGAA
>group_8_2 14 6 0 0 sg=14 px=0 gx=0
AGTCCGAGGCCTCGAGATCTATCGATGCATGCCATGGTACCCGGGAGCTCGAATTCGAAG
>group_8_3 14 6 0 0 sg=14 px=0 gx=0
CCGAGGCCTCGAGATCTATCGATGCATGCCATGGTACCCGGGAGCTCGAATTCGAAGCTT
>group_8_4 14 6 0 0 sg=14 px=0 gx=0
TTCGAATTCGAGCTCCCGGGTACCATGGCATGCATCGATAGATCTCGAGGCCTCGGACTA
>group_8_5 14 6 0 0 sg=14 px=0 gx=0
TCGAATTCGAGCTCCCGGGTACCATGGCATGCATCGATAGATCTCGAGGCCTCGGACTAG
>group_8_6 14 6 0 0 sg=14 px=0 gx=0
TCCGAGGCCTCGAGATCTATCGATGCATGCCATGGTACCCGGGAGCTCGAATTCGAAGCT
>group_8_7 14 6 0 0 sg=14 px=0 gx=0
GAAGCTTCGAATTCGAGCTCCCGGGTACCATGGCATGCATCGATAGATCTCGAGGCCTCG
>group_8_8 14 6 0 0 sg=14 px=0 gx=0
CTAGTCCGAGGCCTCGAGATCTATCGATGCATGCCATGGTACCCGGGAGCTCGAATTCGA
>group_8_9 14 6 0 0 sg=14 px=0 gx=0
CGAGGCCTCGAGATCTATCGATGCATGCCATGGTACCCGGGAGCTCGAATTCGAAGCTTC
>group_11_0 2 19 0 0 sg=2 px=0 gx=0
TAAAACTTCATTTTTAATTTAAAAGGATCTAGGTGAAGATCCTTTTTGATAATCTCATGC
>group_11_1 2 19 0 0 sg=2 px=0 gx=0
GCATGAGATTATCAAAAAGGATCTTCACCTAGATCCTTTTAAATTAAAAATGAAGTTTTA
>group_12_0 72 15 0 0 sg=72 px=0 gx=0
CATCGCCCTCGCCCTCGCCGGACACGCTGAACTTGTGGCCGTTCACGTCGCCGTCCAGCT
>group_12_1 72 15 0 0 sg=72 px=0 gx=0
GCCGGACACGCTGAACTTGTGGCCGTTCACGTCGCCGTCCAGCTCGACCAGGATGGGCAC
>group_12_2 72 15 0 0 sg=72 px=0 gx=0
AGCTTGCCGTAGGTGGCATCGCCCTCGCCCTCGCCGGACACGCTGAACTTGTGGCCGTTC
>group_12_3 72 15 0 0 sg=72 px=0 gx=0
CCCTCGCCCTCGCCGGACACGCTGAACTTGTGGCCGTTCACGTCGCCGTCCAGCTCGACC
>group_12_4 72 15 0 0 sg=72 px=0 gx=0
TGGACGGCGACGTGAACGGCCACAAGTTCAGCGTGTCCGGCGAGGGCGAGGGCGATGCCA
>group_12_5 72 15 0 0 sg=72 px=0 gx=0
CGGACACGCTGAACTTGTGGCCGTTCACGTCGCCGTCCAGCTCGACCAGGATGGGCACCA
>group_12_6 72 15 0 0 sg=72 px=0 gx=0
GACGGCGACGTGAACGGCCACAAGTTCAGCGTGTCCGGCGAGGGCGAGGGCGATGCCACC
>group_12_7 72 15 0 0 sg=72 px=0 gx=0
TAGGTGGCATCGCCCTCGCCCTCGCCGGACACGCTGAACTTGTGGCCGTTCACGTCGCCG
>group_12_8 72 15 0 0 sg=72 px=0 gx=0
CGTGAACGGCCACAAGTTCAGCGTGTCCGGCGAGGGCGAGGGCGATGCCACCTACGGCAA
>group_12_9 72 15 0 0 sg=72 px=0 gx=0
CGTAGGTGGCATCGCCCTCGCCCTCGCCGGACACGCTGAACTTGTGGCCGTTCACGTCGC
>group_15_0 40 25 0 0 sg=40 px=0 gx=0
TATTAACGTTTACAATTTCGCCTGATGCGGTATTTTCTCCTTACGCATCTGTGCGGTATT
>group_15_1 40 25 0 0 sg=40 px=0 gx=0
TATGCGGTGTGAAATACCGCACAGATGCGTAAGGAGAAAATACCGCATCAGGCGAAATTG
>group_15_2 40 25 0 0 sg=40 px=0 gx=0
TGTGAAATACCGCACAGATGCGTAAGGAGAAAATACCGCATCAGGCGAAATTGTAAACGT
>group_15_3 40 25 0 0 sg=40 px=0 gx=0
ATTTTAACAAAATATTAACGTTTACAATTTCGCCTGATGCGGTATTTTCTCCTTACGCAT
>group_15_4 40 25 0 0 sg=40 px=0 gx=0
CAAAATATTAACGTTTACAATTTCGCCTGATGCGGTATTTTCTCCTTACGCATCTGTGCG
>group_15_5 40 25 0 0 sg=40 px=0 gx=0
ATATTAACGTTTACAATTTCGCCTGATGCGGTATTTTCTCCTTACGCATCTGTGCGGTAT
>group_15_6 40 25 0 0 sg=40 px=0 gx=0
ATTAACGTTTACAATTTCGCCTGATGCGGTATTTTCTCCTTACGCATCTGTGCGGTATTT
>group_15_7 40 25 0 0 sg=40 px=0 gx=0
AAAATATTAACGTTTACAATTTCGCCTGATGCGGTATTTTCTCCTTACGCATCTGTGCGG
>group_15_8 40 25 0 0 sg=40 px=0 gx=0
AGATGCGTAAGGAGAAAATACCGCATCAGGCGAAATTGTAAACGTTAATATTTTGTTAAA
>group_15_9 40 25 0 0 sg=40 px=0 gx=0
AATATTAACGTTTACAATTTCGCCTGATGCGGTATTTTCTCCTTACGCATCTGTGCGGTA
>group_16_0 64 20 0 0 sg=64 px=0 gx=0
TCACAATTGAATCTATTATAATTGTTATCCGCTCACAAAGCAAATAAATTTTTTATGATT
>group_16_1 64 20 0 0 sg=64 px=0 gx=0
ATTTATTTGCTTTGTGAGCGGATAACAATTATAATAGATTCAATTGTGAGCGGATAACAA
>group_16_2 64 20 0 0 sg=64 px=0 gx=0
ATTCTGTGTGAAATTGTTATCCGCTCACAATTGAATCTATTATAATTGTTATCCGCTCAC
>group_16_3 64 20 0 0 sg=64 px=0 gx=0
TGCTTTGTGAGCGGATAACAATTATAATAGATTCAATTGTGAGCGGATAACAATTTCACA
>group_16_4 64 20 0 0 sg=64 px=0 gx=0
ATAAAAAATTTATTTGCTTTGTGAGCGGATAACAATTATAATAGATTCAATTGTGAGCGG
>group_16_5 64 20 0 0 sg=64 px=0 gx=0
CATAAAAAATTTATTTGCTTTGTGAGCGGATAACAATTATAATAGATTCAATTGTGAGCG
>group_16_6 64 20 0 0 sg=64 px=0 gx=0
TCCGCTCACAATTGAATCTATTATAATTGTTATCCGCTCACAAAGCAAATAAATTTTTTA
>group_16_7 64 20 0 0 sg=64 px=0 gx=0
AATTGAATCTATTATAATTGTTATCCGCTCACAAAGCAAATAAATTTTTTATGATTTCTC
>group_16_8 64 20 0 0 sg=64 px=0 gx=0
TCATAAAAAATTTATTTGCTTTGTGAGCGGATAACAATTATAATAGATTCAATTGTGAGC
>group_16_9 64 20 0 0 sg=64 px=0 gx=0
TATCCGCTCACAATTGAATCTATTATAATTGTTATCCGCTCACAAAGCAAATAAATTTTT
>group_17_0 4 2 0 0 sg=4 px=0 gx=0
GAGAATTCACTGGCCGTCGTTTTACAACGTCGTGACTGGGAAAACCCTGGCGTTACCCAA
>group_17_1 4 2 0 0 sg=4 px=0 gx=0
TGGGTAACGCCAGGGTTTTCCCAGTCACGACGTTGTAAAACGACGGCCAGTGAATTCTCA
>group_17_2 4 2 0 0 sg=4 px=0 gx=0
TTGGGTAACGCCAGGGTTTTCCCAGTCACGACGTTGTAAAACGACGGCCAGTGAATTCTC
>group_17_3 4 2 0 0 sg=4 px=0 gx=0
TGAGAATTCACTGGCCGTCGTTTTACAACGTCGTGACTGGGAAAACCCTGGCGTTACCCA
>group_18_0 120 2 0 0 sg=120 px=0 gx=0
GTGTAAAACGACGGCCAGTAGATCTGTAATACGACTCACTATAGGGCGCTAGCTGCTCGC
>group_18_1 120 2 0 0 sg=120 px=0 gx=0
CCAGTAGATCTGTAATACGACTCACTATAGGGCGCTAGCTGCTCGCCGCAGCCGAACGAC
>group_18_2 120 2 0 0 sg=120 px=0 gx=0
CTATAGGGCGCTAGCTGCTCGCCGCAGCCGAACGACCGAGCGCAGCGAGTCAGTGAGCGA
>group_18_3 120 2 0 0 sg=120 px=0 gx=0
GCCGCCGGGCGTTTTTTATTGGTGAGAATCCAAGCACTAGTCATGACCAGGATCTCCTAG
>group_18_4 120 2 0 0 sg=120 px=0 gx=0
AGTAGATCTGTAATACGACTCACTATAGGGCGCTAGCTGCTCGCCGCAGCCGAACGACCG
>group_18_5 120 2 0 0 sg=120 px=0 gx=0
ACTATAGGGCGCTAGCTGCTCGCCGCAGCCGAACGACCGAGCGCAGCGAGTCAGTGAGCG
>group_18_6 120 2 0 0 sg=120 px=0 gx=0
CCTGGTCATGACTAGTGCTTGGATTCTCACCAATAAAAAACGCCCGGCGGCAACCGAGCG
>group_18_7 120 2 0 0 sg=120 px=0 gx=0
TAAAACGACGGCCAGTAGATCTGTAATACGACTCACTATAGGGCGCTAGCTGCTCGCCGC
>group_18_8 120 2 0 0 sg=120 px=0 gx=0
CTGACTCGCTGCGCTCGGTCGTTCGGCTGCGGCGAGCAGCTAGCGCCCTATAGTGAGTCG
>group_18_9 120 2 0 0 sg=120 px=0 gx=0
AATACGACTCACTATAGGGCGCTAGCTGCTCGCCGCAGCCGAACGACCGAGCGCAGCGAG
>group_19_0 2 3 0 0 sg=2 px=0 gx=0
AAGATTAGCGGATCCTACCTGACGCTTTTTATCGCAACTCTCTACTGTTTCTCCATACCT
>group_19_1 2 3 0 0 sg=2 px=0 gx=0
AGGTATGGAGAAACAGTAGAGAGTTGCGATAAAAAGCGTCAGGTAGGATCCGCTAATCTT
>group_20_0 66 5 0 0 sg=66 px=0 gx=0
AAGCCGAAGCTTACCGAAGTATACACTTAAATTCAGTGCACGTTTGCTTGTTGAGAGGAA
>group_20_1 66 5 0 0 sg=66 px=0 gx=0
TGAAATAACATAAGGTGGTCCCGTCGAAAGCCGAAGCTTACCGAAGTATACACTTAAATT
>group_20_2 66 5 0 0 sg=66 px=0 gx=0
CTCAACAAGCAAACGTGCACTGAATTTAAGTGTATACTTCGGTAAGCTTCGGCTTTCGAC
>group_20_3 66 5 0 0 sg=66 px=0 gx=0
GTGGTCCCGTCGAAAGCCGAAGCTTACCGAAGTATACACTTAAATTCAGTGCACGTTTGC
>group_20_4 66 5 0 0 sg=66 px=0 gx=0
TAAGGTGGTCCCGTCGAAAGCCGAAGCTTACCGAAGTATACACTTAAATTCAGTGCACGT
>group_20_5 66 5 0 0 sg=66 px=0 gx=0
TAAGTGTATACTTCGGTAAGCTTCGGCTTTCGACGGGACCACCTTATGTTATTTCATCAT
>group_20_6 66 5 0 0 sg=66 px=0 gx=0
AATTTAAGTGTATACTTCGGTAAGCTTCGGCTTTCGACGGGACCACCTTATGTTATTTCA
>group_20_7 66 5 0 0 sg=66 px=0 gx=0
TCTCAACAAGCAAACGTGCACTGAATTTAAGTGTATACTTCGGTAAGCTTCGGCTTTCGA
>group_20_8 66 5 0 0 sg=66 px=0 gx=0
TGGTCCCGTCGAAAGCCGAAGCTTACCGAAGTATACACTTAAATTCAGTGCACGTTTGCT
>group_20_9 66 5 0 0 sg=66 px=0 gx=0
TGCACTGAATTTAAGTGTATACTTCGGTAAGCTTCGGCTTTCGACGGGACCACCTTATGT
>group_21_0 2 11 0 0 sg=2 px=0 gx=0
AATAATTTTGTTTAACTTTAAGAAGGAGATATACATATGCGGGGTTCTCATCATCATCAT
>group_21_1 2 11 0 0 sg=2 px=0 gx=0
ATGATGATGATGAGAACCCCGCATATGTATATCTCCTTCTTAAAGTTAAACAAAATTATT
>group_22_0 12 2 0 0 sg=12 px=0 gx=0
AGAGCTTATCGATGTCGACGTAGTTAACTAGCGTACGATCGACTGCCAGGCATCAAATAA
>group_22_1 12 2 0 0 sg=12 px=0 gx=0
TTTGATGCCTGGCAGTCGATCGTACGCTAGTTAACTACGTCGACATCGATAAGCTCTAGA
>group_22_2 12 2 0 0 sg=12 px=0 gx=0
GAGCTTATCGATGTCGACGTAGTTAACTAGCGTACGATCGACTGCCAGGCATCAAATAAA
>group_22_3 12 2 0 0 sg=12 px=0 gx=0
TATTTGATGCCTGGCAGTCGATCGTACGCTAGTTAACTACGTCGACATCGATAAGCTCTA
>group_22_4 12 2 0 0 sg=12 px=0 gx=0
TTATTTGATGCCTGGCAGTCGATCGTACGCTAGTTAACTACGTCGACATCGATAAGCTCT
>group_22_5 12 2 0 0 sg=12 px=0 gx=0
TTTATTTGATGCCTGGCAGTCGATCGTACGCTAGTTAACTACGTCGACATCGATAAGCTC
>group_22_6 12 2 0 0 sg=12 px=0 gx=0
TCTAGAGCTTATCGATGTCGACGTAGTTAACTAGCGTACGATCGACTGCCAGGCATCAAA
>group_22_7 12 2 0 0 sg=12 px=0 gx=0
TTGATGCCTGGCAGTCGATCGTACGCTAGTTAACTACGTCGACATCGATAAGCTCTAGAT
>group_22_8 12 2 0 0 sg=12 px=0 gx=0
TAGAGCTTATCGATGTCGACGTAGTTAACTAGCGTACGATCGACTGCCAGGCATCAAATA
>group_22_9 12 2 0 0 sg=12 px=0 gx=0
ATCTAGAGCTTATCGATGTCGACGTAGTTAACTAGCGTACGATCGACTGCCAGGCATCAA
>group_23_0 40 7 0 0 sg=40 px=0 gx=0
TGACTTCCCCGCGGAATTCGCGTCTACTTTCGGCGCCTGAGCACCATTTAGCTTTTTAGC
>group_23_1 40 7 0 0 sg=40 px=0 gx=0
AGCAGAAGCTAAAAAGCTAAATGGTGCTCAGGCGCCGAAAGTAGACGCGAATTCCGCGGG
>group_23_2 40 7 0 0 sg=40 px=0 gx=0
AGAAGCTAAAAAGCTAAATGGTGCTCAGGCGCCGAAAGTAGACGCGAATTCCGCGGGGAA
>group_23_3 40 7 0 0 sg=40 px=0 gx=0
AACCTTTTAGCAGAAGCTAAAAAGCTAAATGGTGCTCAGGCGCCGAAAGTAGACGCGAAT
>group_23_4 40 7 0 0 sg=40 px=0 gx=0
CCCGCGGAATTCGCGTCTACTTTCGGCGCCTGAGCACCATTTAGCTTTTTAGCTTCTGCT
>group_23_5 40 7 0 0 sg=40 px=0 gx=0
AATTCGCGTCTACTTTCGGCGCCTGAGCACCATTTAGCTTTTTAGCTTCTGCTAAAAGGT
>group_23_6 40 7 0 0 sg=40 px=0 gx=0
CGGAATTCGCGTCTACTTTCGGCGCCTGAGCACCATTTAGCTTTTTAGCTTCTGCTAAAA
>group_23_7 40 7 0 0 sg=40 px=0 gx=0
AGGTTGACTTCCCCGCGGAATTCGCGTCTACTTTCGGCGCCTGAGCACCATTTAGCTTTT
>group_23_8 40 7 0 0 sg=40 px=0 gx=0
GGTTGACTTCCCCGCGGAATTCGCGTCTACTTTCGGCGCCTGAGCACCATTTAGCTTTTT
>group_23_9 40 7 0 0 sg=40 px=0 gx=0
ACCTTTTAGCAGAAGCTAAAAAGCTAAATGGTGCTCAGGCGCCGAAAGTAGACGCGAATT
>group_26_0 382 1 0 0 sg=382 px=0 gx=0
AGGAATTATCCCGGGGTTGTGGCAAGCTTATCATCGTGTTTTTCAAAGGAAAACCACGTC
>group_26_1 382 1 0 0 sg=382 px=0 gx=0
CGAGCTCGGATCGATATCTGCGGCCGCGTCGACGGAATTCAGTGGATCCACTAGTAACGG
>group_26_2 382 1 0 0 sg=382 px=0 gx=0
GATGATAAGCTTGCCACAACCCCGGGATAATTCCTGCAGCCAATATGGGATCGGCCATTG
>group_26_3 382 1 0 0 sg=382 px=0 gx=0
CCCAAGCTTGGTACCGAGCTCGGATCGATATCTGCGGCCGCGTCGACGGAATTCAGTGGA
>group_26_4 382 1 0 0 sg=382 px=0 gx=0
TTCGGCCAGTAACGTTAGGGGGGGGGGAGGGAGAGGGGCGAATTGGCCGCCCTAGATGCA
>group_26_5 382 1 0 0 sg=382 px=0 gx=0
CTTGTTCAATGGCCGATCCCATATTGGCTGCAGGAATTATCCCGGGGTTGTGGCAAGCTT
>group_26_6 382 1 0 0 sg=382 px=0 gx=0
CTGAATTCCGTCGACGCGGCCGCAGATATCGATCCGAGCTCGGTACCAAGCTTGGGTCTC
>group_26_7 382 1 0 0 sg=382 px=0 gx=0
ATGCATCTAGGGCGGCCAATTCGCCCCTCTCCCTCCCCCCCCCCTAACGTTACTGGCCGA
>group_26_8 382 1 0 0 sg=382 px=0 gx=0
GCTTGGTACCGAGCTCGGATCGATATCTGCGGCCGCGTCGACGGAATTCAGTGGATCCAC
>group_26_9 382 1 0 0 sg=382 px=0 gx=0
ATCCCATATTGGCTGCAGGAATTATCCCGGGGTTGTGGCAAGCTTATCATCGTGTTTTTC
>group_28_0 116 0 0 0 sg=116 px=0 gx=0
TCGACGGAGCTCGAATTCGGATCCGATTATGGGTGGTGGCCATGGTATTATCATCGTGTT
>group_28_1 116 0 0 0 sg=116 px=0 gx=0
TTTCCTTTGAAAAACACGATGATAATACCATGGCCACCACCCATAATCGGATCCGAATTC
>group_28_2 116 0 0 0 sg=116 px=0 gx=0
AAAAACACGATGATAATACCATGGCCACCACCCATAATCGGATCCGAATTCGAGCTCCGT
>group_28_3 116 0 0 0 sg=116 px=0 gx=0
TTTGAAAAACACGATGATAATACCATGGCCACCACCCATAATCGGATCCGAATTCGAGCT
>group_28_4 116 0 0 0 sg=116 px=0 gx=0
GATGATAATACCATGGCCACCACCCATAATCGGATCCGAATTCGAGCTCCGTCGACAAGC
>group_28_5 116 0 0 0 sg=116 px=0 gx=0
TCGAGTGCGGCCGCAAGCTTGTCGACGGAGCTCGAATTCGGATCCGATTATGGGTGGTGG
>group_28_6 116 0 0 0 sg=116 px=0 gx=0
AATACCATGGCCACCACCCATAATCGGATCCGAATTCGAGCTCCGTCGACAAGCTTGCGG
>group_28_7 116 0 0 0 sg=116 px=0 gx=0
GCCGCAAGCTTGTCGACGGAGCTCGAATTCGGATCCGATTATGGGTGGTGGCCATGGTAT
>group_28_8 116 0 0 0 sg=116 px=0 gx=0
GGACGTGGTTTTCCTTTGAAAAACACGATGATAATACCATGGCCACCACCCATAATCGGA
>group_28_9 116 0 0 0 sg=116 px=0 gx=0
GCTTGTCGACGGAGCTCGAATTCGGATCCGATTATGGGTGGTGGCCATGGTATTATCATC
>group_29_0 150 1 0 0 sg=150 px=0 gx=0
CTTAGTCGGGCGATAAGCTTCGGGCCGCGTTGCTGGCGTTTTTCCATAGGCTCCGCCCCC
>group_29_1 150 1 0 0 sg=150 px=0 gx=0
GGGCGGAGCCTATGGAAAAACGCCAGCAACGCGGCCCGAAGCTTATCGCCCGACTAAGTC
>group_29_2 150 1 0 0 sg=150 px=0 gx=0
ATGTTTGACAGCTTATCATCGGTGACCCGACTGAGTCGACTTAGTCGGGCGATAAGCTTC
>group_29_3 150 1 0 0 sg=150 px=0 gx=0
GGAGCCTATGGAAAAACGCCAGCAACGCGGCCCGAAGCTTATCGCCCGACTAAGTCGACT
>group_29_4 150 1 0 0 sg=150 px=0 gx=0
TGACAGCTTATCATCGGTGACCCGACTGAGTCGACTTAGTCGGGCGATAAGCTTCGGGCC
>group_29_5 150 1 0 0 sg=150 px=0 gx=0
GCCAGCAACGCGGCCCGAAGCTTATCGCCCGACTAAGTCGACTCAGTCGGGTCACCGATG
>group_29_6 150 1 0 0 sg=150 px=0 gx=0
TTAGTCGGGCGATAAGCTTCGGGCCGCGTTGCTGGCGTTTTTCCATAGGCTCCGCCCCCC
>group_29_7 150 1 0 0 sg=150 px=0 gx=0
GCCCTTTCGTCTTCAAGAATTCTCATGTTTGACAGCTTATCATCGGTGACCCGACTGAGT
>group_29_8 150 1 0 0 sg=150 px=0 gx=0
GGGGGCGGAGCCTATGGAAAAACGCCAGCAACGCGGCCCGAAGCTTATCGCCCGACTAAG
>group_29_9 150 1 0 0 sg=150 px=0 gx=0
GCTTATCATCGGTGACCCGACTGAGTCGACTTAGTCGGGCGATAAGCTTCGGGCCGCGTT
>group_30_0 564 1 0 0 sg=564 px=0 gx=0
GATGTCGTTTACTTTGACCAACAAGAACGTGATTTTCGTTGCCGGTCTGGGAGGCATTGG
>group_30_1 564 1 0 0 sg=564 px=0 gx=0
GGTTTTCCTTTGAAAAACACGATGATAAGCTTGCCACAACCCGGGATAATTCCTGCAGCC
>group_30_2 564 1 0 0 sg=564 px=0 gx=0
TTGAAAAACACGATGATAAGCTTGCCACAACCCGGGATAATTCCTGCAGCCAATATGGGA
>group_30_3 564 1 0 0 sg=564 px=0 gx=0
TATAGGGAATTAACTTTCTGGTTTTTCAGTTCCTCGAGCCCCAGCTGGTTCTTTCCGCCT
>group_30_4 564 1 0 0 sg=564 px=0 gx=0
TGGCTGCAGGAATTATCCCGGGTTGTGGCAAGCTTATCATCGTGTTTTTCAAAGGAAAAC
>group_30_5 564 1 0 0 sg=564 px=0 gx=0
CGAATTCGATGTCGTTTACTTTGACCAACAAGAACGTGATTTTCGTTGCCGGTCTGGGAG
>group_30_6 564 1 0 0 sg=564 px=0 gx=0
CGAAAATCACGTTCTTGTTGGTCAAAGTAAACGACATCGAATTCGCGGCCGCAAGCTTGT
>group_30_7 564 1 0 0 sg=564 px=0 gx=0
TGGTTTTTCAGTTCCTCGAGCCCCAGCTGGTTCTTTCCGCCTCAGAAGCCATAGAGCCCA
>group_30_8 564 1 0 0 sg=564 px=0 gx=0
ATCTACCATGGACTACAAAGACGATGACGACAAGCTTGCGGCCGCGAATTCGATGTCGTT
>group_30_9 564 1 0 0 sg=564 px=0 gx=0
ACCCGGGATAATTCCTGCAGCCAATATGGGATCGGCCATTGAACAAGATGGATTGCACGC
>group_31_0 192 1 0 0 sg=192 px=0 gx=0
GAACCCCCCATGGTTAATTCCTCCTGTTAGCCCAAAAAAACGGGTATGGAGAAACAGTAG
>group_31_1 192 1 0 0 sg=192 px=0 gx=0
ATACCCGTTTTTTTGGGCTAACAGGAGGAATTAACCATGGGGGGTTCTCATCATCATCAT
>group_31_2 192 1 0 0 sg=192 px=0 gx=0
TAATTCCTCCTGTTAGCCCAAAAAAACGGGTATGGAGAAACAGTAGAGAGTTGCGATAAA
>group_31_3 192 1 0 0 sg=192 px=0 gx=0
TGTTAGCCCAAAAAAACGGGTATGGAGAAACAGTAGAGAGTTGCGATAAAAAGCGTCAGG
>group_31_4 192 1 0 0 sg=192 px=0 gx=0
TACTGTTTCTCCATACCCGTTTTTTTGGGCTAACAGGAGGAATTAACCATGGGGGGTTCT
>group_31_5 192 1 0 0 sg=192 px=0 gx=0
GATTTAATCTGTATCAGGCTGAAAATCTTCTCTCATCCGCCAAAACAGCCAAGCTTATTT
>group_31_6 192 1 0 0 sg=192 px=0 gx=0
TTTTTATCGCAACTCTCTACTGTTTCTCCATACCCGTTTTTTTGGGCTAACAGGAGGAAT
>group_31_7 192 1 0 0 sg=192 px=0 gx=0
CTCTCATCCGCCAAAACAGCCAAGCTTATTTTTGACACCAGACCAACTGGTAATGGTAGC
>group_31_8 192 1 0 0 sg=192 px=0 gx=0
TACCAGTTGGTCTGGTGTCAAAAATAAGCTTGGCTGTTTTGGCGGATGAGAGAAGATTTT
>group_31_9 192 1 0 0 sg=192 px=0 gx=0
ACCCGTTTTTTTGGGCTAACAGGAGGAATTAACCATGGGGGGTTCTCATCATCATCATCA
>group_32_0 824 0 0 0 sg=824 px=0 gx=0
CGAATGGCGGCCGCCCGGGGTGGGCGAAGAACTCCAGCATGAGATCCCCGCGCTGGAGGA
>group_32_1 824 0 0 0 sg=824 px=0 gx=0
GGCCAGTGAATTCGCGGCCGCGGTGAGAACCGTTTCTCTCGATATCGAAACCCTTCTCAC
>group_32_2 824 0 0 0 sg=824 px=0 gx=0
GGCCGAAATCGCAAAAATCCCTTAATAAATCAAAAGAATAGCCCGAGATAGGGTTGAGTG
>group_32_3 824 0 0 0 sg=824 px=0 gx=0
ACGTGTTCCGGTTCCTTTAGCAGCCCTTGCGCCCTGAGTGCTTGCGGCAGCGTGAAGCTA
>group_32_4 824 0 0 0 sg=824 px=0 gx=0
ACACAGGAAACAGCTATGACCATGATTACGCCAAGCTCAATACGACTCACTATAGGGCCC
>group_32_5 824 0 0 0 sg=824 px=0 gx=0
TACGTGTTCCGGTTCCTTTAGCAGCCCTTGCGCCCTGAGTGCTTGCGGCAGCGTGAAGCT
>group_32_6 824 0 0 0 sg=824 px=0 gx=0
CATGATTACGCCAAGCTCAATACGACTCACTATAGGGCCCGGTACCGAGCTCACTAGTTT
>group_32_7 824 0 0 0 sg=824 px=0 gx=0
TGATCCCCACCGGAATTGCGGCCGCCCAATACGCAAACCGCCTCTCCCCGCGCGTTGGCC
>group_32_8 824 0 0 0 sg=824 px=0 gx=0
CTCGGCCGATAAGCTTTTAATTAAACTAGTGAGCTCGGTACCGGGCCCTATAGTGAGTCG
>group_32_9 824 0 0 0 sg=824 px=0 gx=0
TTAATTAAAAGCTTATCGGCCGAGGTGAGAAGGGTTTCGATATCGAGAGAAACGGTTCTC
>group_33_0 4 0 0 0 sg=4 px=0 gx=0
CACTTTGACAATTGAATCCGATTTTGACCATTATTTTCATATCCGTAATAGTGCGAAAAG
>group_33_1 4 0 0 0 sg=4 px=0 gx=0
TTTTCGCACTATTACGGATATGAAAATAATGGTCAAAATCGGATTCAATTGTCAAAGTGA
>group_33_2 4 0 0 0 sg=4 px=0 gx=0
TCACTTTGACAATTGAATCCGATTTTGACCATTATTTTCATATCCGTAATAGTGCGAAAA
>group_33_3 4 0 0 0 sg=4 px=0 gx=0
CTTTTCGCACTATTACGGATATGAAAATAATGGTCAAAATCGGATTCAATTGTCAAAGTG
>group_34_0 184 1 0 0 sg=184 px=0 gx=0
CGCACCCGTTCTCGGAGCACTGTCCGAATTCCCGGGGATCCGTCGACCTGCAGCCAAGCT
>group_34_1 184 1 0 0 sg=184 px=0 gx=0
CACTGTCCGAATTCCCGGGGATCCGTCGACCTGCAGCCAAGCTCGGATGAACAGGCAGAC
>group_34_2 184 1 0 0 sg=184 px=0 gx=0
ACAGATGTCTGCCTGTTCATCCGAGCTTGGCTGCAGGTCGACGGATCCCCGGGAATTCGG
>group_34_3 184 1 0 0 sg=184 px=0 gx=0
GGCTGCAGGTCGACGGATCCCCGGGAATTCGGACAGTGCTCCGAGAACGGGTGCGCATAG
>group_34_4 184 1 0 0 sg=184 px=0 gx=0
GCGTGGTCGTGAAGCGATTCACAGATGTCTGCCTGTTCATCCGAGCTTGGCTGCAGGTCG
>group_34_5 184 1 0 0 sg=184 px=0 gx=0
TGTTCATCCGAGCTTGGCTGCAGGTCGACGGATCCCCGGGAATTCGGACAGTGCTCCGAG
>group_34_6 184 1 0 0 sg=184 px=0 gx=0
ACTGTCCGAATTCCCGGGGATCCGTCGACCTGCAGCCAAGCTCGGATGAACAGGCAGACA
>group_34_7 184 1 0 0 sg=184 px=0 gx=0
CAGGTCGACGGATCCCCGGGAATTCGGACAGTGCTCCGAGAACGGGTGCGCATAGAAATT
>group_34_8 184 1 0 0 sg=184 px=0 gx=0
ATGTCTGCCTGTTCATCCGAGCTTGGCTGCAGGTCGACGGATCCCCGGGAATTCGGACAG
>group_34_9 184 1 0 0 sg=184 px=0 gx=0
AGCTCATCAGCGTGGTCGTGAAGCGATTCACAGATGTCTGCCTGTTCATCCGAGCTTGGC
>group_35_0 2 33 0 0 sg=2 px=0 gx=0
AAGCTTAATTAGCTGAGCTTGGACTCCTGTTGATAGATCCAGTAATGACCTCAGAACTCC
>group_35_1 2 33 0 0 sg=2 px=0 gx=0
GGAGTTCTGAGGTCATTACTGGATCTATCAACAGGAGTCCAAGCTCAGCTAATTAAGCTT
>group_36_0 2 8 0 0 sg=2 px=0 gx=0
TGAGCGGATAACAATTTCACACAGGAAACAGCTATGACCATGATTACGCCAAGCTTGGGC
>group_36_1 2 8 0 0 sg=2 px=0 gx=0
GCCCAAGCTTGGCGTAATCATGGTCATAGCTGTTTCCTGTGTGAAATTGTTATCCGCTCA
>group_38_0 40 12 0 0 sg=40 px=0 gx=0
GTTATTGGTGCCTAGAAATATTTTATCTGATTAATAAGATGATCTTCTTGAGATCGTTTT
>group_38_1 40 12 0 0 sg=40 px=0 gx=0
TGGTGCCTAGAAATATTTTATCTGATTAATAAGATGATCTTCTTGAGATCGTTTTGGTCT
>group_38_2 40 12 0 0 sg=40 px=0 gx=0
TTATTGGTGCCTAGAAATATTTTATCTGATTAATAAGATGATCTTCTTGAGATCGTTTTG
>group_38_3 40 12 0 0 sg=40 px=0 gx=0
AAACGATCTCAAGAAGATCATCTTATTAATCAGATAAAATATTTCTAGGCACCAATAACT
>group_38_4 40 12 0 0 sg=40 px=0 gx=0
TTTTTTAAGGCAGTTATTGGTGCCTAGAAATATTTTATCTGATTAATAAGATGATCTTCT
>group_38_5 40 12 0 0 sg=40 px=0 gx=0
CGATCTCAAGAAGATCATCTTATTAATCAGATAAAATATTTCTAGGCACCAATAACTGCC
>group_38_6 40 12 0 0 sg=40 px=0 gx=0
TTTTTTTAAGGCAGTTATTGGTGCCTAGAAATATTTTATCTGATTAATAAGATGATCTTC
>group_38_7 40 12 0 0 sg=40 px=0 gx=0
TTTAAGGCAGTTATTGGTGCCTAGAAATATTTTATCTGATTAATAAGATGATCTTCTTGA
>group_38_8 40 12 0 0 sg=40 px=0 gx=0
CAGACCAAAACGATCTCAAGAAGATCATCTTATTAATCAGATAAAATATTTCTAGGCACC
>group_38_9 40 12 0 0 sg=40 px=0 gx=0
AGGCAGTTATTGGTGCCTAGAAATATTTTATCTGATTAATAAGATGATCTTCTTGAGATC
>group_42_0 2 149 0 0 sg=2 px=0 gx=0
AAAGAGTTTGTAGAAACGCAAAAAGGCCATCCGTCAGGATGGCCTTCTGCTTAATTTGAT
>group_42_1 2 149 0 0 sg=2 px=0 gx=0
ATCAAATTAAGCAGAAGGCCATCCTGACGGATGGCCTTTTTGCGTTTCTACAAACTCTTT
>group_43_0 120 7 0 0 sg=120 px=0 gx=0
CCGGTGATCAAGCTGTTCGGCGAGCACTGGTGCGGTCCGGAGAGCCTCGCGTCGGAGTCG
>group_43_1 120 7 0 0 sg=120 px=0 gx=0
GGCGAGCCCGACCCGGTGATCAAGCTGTTCGGCGAGCACTGGTGCGGTCCGGAGAGCCTC
>group_43_2 120 7 0 0 sg=120 px=0 gx=0
CCGACTCCGACGCGAGGCTCTCCGGACCGCACCAGTGCTCGCCGAACAGCTTGATCACCG
>group_43_3 120 7 0 0 sg=120 px=0 gx=0
TGGTCGGCGAGCCCGACCCGGTGATCAAGCTGTTCGGCGAGCACTGGTGCGGTCCGGAGA
>group_43_4 120 7 0 0 sg=120 px=0 gx=0
GAGGCTCTCCGGACCGCACCAGTGCTCGCCGAACAGCTTGATCACCGGGTCGGGCTCGCC
>group_43_5 120 7 0 0 sg=120 px=0 gx=0
TGATCAAGCTGTTCGGCGAGCACTGGTGCGGTCCGGAGAGCCTCGCGTCGGAGTCGGAGG
>group_43_6 120 7 0 0 sg=120 px=0 gx=0
CCGGACCGCACCAGTGCTCGCCGAACAGCTTGATCACCGGGTCGGGCTCGCCGACCAGTA
>group_43_7 120 7 0 0 sg=120 px=0 gx=0
GGGTGCCCGGCGAGAGCACCAACCCCGTACTGGTCGGCGAGCCCGACCCGGTGATCAAGC
>group_43_8 120 7 0 0 sg=120 px=0 gx=0
GCACCAACCCCGTACTGGTCGGCGAGCCCGACCCGGTGATCAAGCTGTTCGGCGAGCACT
>group_43_9 120 7 0 0 sg=120 px=0 gx=0
GCTTGATCACCGGGTCGGGCTCGCCGACCAGTACGGGGTTGGTGCTCTCGCCGGGCACCC
>group_44_0 830 2 0 352 sg=478 px=0 gx=352
TTGTTTAACTTTAAGAAGGAGATATACATATGGCTAGAATTCGCGCCCGGGGATCCTCTA
>group_44_1 830 2 0 352 sg=478 px=0 gx=352
TGTGTCAGAGGTTTTCACCGTCATCACCGAAACGCGCGAGGCCCAGCGATTCGAACTTCT
>group_44_2 830 2 0 352 sg=478 px=0 gx=352
CGAAGTCTATCAGAAGTTCGAATCGCTGGGCCTCGCGCGTTTCGGTGATGACGGTGAAAA
>group_44_3 830 2 0 352 sg=478 px=0 gx=352
TATACGGTCAACCCTTGCTGAGTCAATGGCTTTTGATCTGGATCTTCCTATGGTGCACTC
>group_44_4 830 2 0 352 sg=478 px=0 gx=352
ATCACCGAAACGCGCGAGGCCCAGCGATTCGAACTTCTGATAGACTTCGAAATTAATACG
>group_44_5 830 2 0 352 sg=478 px=0 gx=352
ATCCCCGGGCGCGAATTCTAGCCATATGTATATCTCCTTCTTAAAGTTAAACAAAATTAT
>group_44_6 830 2 0 352 sg=478 px=0 gx=352
AGCCCAAGCTTCACCCGCGCTGCTAACAAAGCCCGAAAGGAAGCTGAGTTGGCTGCTGCC
>group_44_7 830 2 0 352 sg=478 px=0 gx=352
AACGCGCGAGGCCCAGCGATTCGAACTTCTGATAGACTTCGAAATTAATACGACTCACTA
>group_44_8 830 2 0 352 sg=478 px=0 gx=352
AATTCTAGCCATATGTATATCTCCTTCTTAAAGTTAAACAAAATTATTTCTAGAGGGAAA
>group_44_9 830 2 0 352 sg=478 px=0 gx=352
GTCTTGAGGGGTTTTTTGCTGAAAGGAGGAACTATATGCGCTCATACGATATGAACATCG
>group_45_0 104 12 0 0 sg=104 px=0 gx=0
GAGACTGCGAGATCATAGATATAGATCTCACTACGCGGCTGCTCAAACTTGGGCAGAACG
>group_45_1 104 12 0 0 sg=104 px=0 gx=0
GTTCTGCCCAAGTTTGAGCAGCCGCGTAGTGAGATCTATATCTATGATCTCGCAGTCTCC
>group_45_2 104 12 0 0 sg=104 px=0 gx=0
TCTGCCCAAGTTTGAGCAGCCGCGTAGTGAGATCTATATCTATGATCTCGCAGTCTCCGG
>group_45_3 104 12 0 0 sg=104 px=0 gx=0
TCACTACGCGGCTGCTCAAACTTGGGCAGAACGTAAGCCGCGAGAGCGCCAACAACCGCT
>group_45_4 104 12 0 0 sg=104 px=0 gx=0
GCTGCCTTCGACCAAGAAGCGGTTGTTGGCGCTCTCGCGGCTTACGTTCTGCCCAAGTTT
>group_45_5 104 12 0 0 sg=104 px=0 gx=0
TGTTGGCGCTCTCGCGGCTTACGTTCTGCCCAAGTTTGAGCAGCCGCGTAGTGAGATCTA
>group_45_6 104 12 0 0 sg=104 px=0 gx=0
GGAGACTGCGAGATCATAGATATAGATCTCACTACGCGGCTGCTCAAACTTGGGCAGAAC
>group_45_7 104 12 0 0 sg=104 px=0 gx=0
GGCGCTCTCGCGGCTTACGTTCTGCCCAAGTTTGAGCAGCCGCGTAGTGAGATCTATATC
>group_45_8 104 12 0 0 sg=104 px=0 gx=0
CTCTCGCGGCTTACGTTCTGCCCAAGTTTGAGCAGCCGCGTAGTGAGATCTATATCTATG
>group_45_9 104 12 0 0 sg=104 px=0 gx=0
TCTCACTACGCGGCTGCTCAAACTTGGGCAGAACGTAAGCCGCGAGAGCGCCAACAACCG
>group_47_0 2 6 0 0 sg=2 px=0 gx=0
CGATCTGATCAAGAGACAGGATGAGGATCGTTTCGCATGATTGAACAAGATGGATTGCAC
>group_47_1 2 6 0 0 sg=2 px=0 gx=0
GTGCAATCCATCTTGTTCAATCATGCGAAACGATCCTCATCCTGTCTCTTGATCAGATCG
>group_48_0 32 10 0 0 sg=32 px=0 gx=0
GGTTCCGCGCACATTTCCCCGAAAAGTGCCACCTGACGTCGACGGATCGGGAGATCTCCC
>group_48_1 32 10 0 0 sg=32 px=0 gx=0
GGGTTCCGCGCACATTTCCCCGAAAAGTGCCACCTGACGTCGACGGATCGGGAGATCTCC
>group_48_2 32 10 0 0 sg=32 px=0 gx=0
CATAGGGGATCGGGAGATCTCCCGATCCGTCGACGTCAGGTGGCACTTTTCGGGGAAATG
>group_48_3 32 10 0 0 sg=32 px=0 gx=0
GGATCGGGAGATCTCCCGATCCGTCGACGTCAGGTGGCACTTTTCGGGGAAATGTGCGCG
>group_48_4 32 10 0 0 sg=32 px=0 gx=0
TTCCGCGCACATTTCCCCGAAAAGTGCCACCTGACGTCGACGGATCGGGAGATCTCCCGA
>group_48_5 32 10 0 0 sg=32 px=0 gx=0
GGGGATCGGGAGATCTCCCGATCCGTCGACGTCAGGTGGCACTTTTCGGGGAAATGTGCG
>group_48_6 32 10 0 0 sg=32 px=0 gx=0
CCGCGCACATTTCCCCGAAAAGTGCCACCTGACGTCGACGGATCGGGAGATCTCCCGATC
>group_48_7 32 10 0 0 sg=32 px=0 gx=0
CCATAGGGGATCGGGAGATCTCCCGATCCGTCGACGTCAGGTGGCACTTTTCGGGGAAAT
>group_48_8 32 10 0 0 sg=32 px=0 gx=0
CACATTTCCCCGAAAAGTGCCACCTGACGTCGACGGATCGGGAGATCTCCCGATCCCCTA
>group_48_9 32 10 0 0 sg=32 px=0 gx=0
TCCGCGCACATTTCCCCGAAAAGTGCCACCTGACGTCGACGGATCGGGAGATCTCCCGAT
>group_51_0 2 13 0 0 sg=2 px=0 gx=0
CTTATTTGTATAGTTCATCCATGCCATGTGTAATCCCAGCAGCTGTTACAAACTCAAGAA
>group_51_1 2 13 0 0 sg=2 px=0 gx=0
TTCTTGAGTTTGTAACAGCTGCTGGGATTACACATGGCATGGATGAACTATACAAATAAG
>group_52_0 2 5 0 0 sg=2 px=0 gx=0
AGCAACCGCACCTGTGGCGCCGGTGATGCCGGCCACGATGCGTCCGGCGTAGAGGATCCT
>group_52_1 2 5 0 0 sg=2 px=0 gx=0
AGGATCCTCTACGCCGGACGCATCGTGGCCGGCATCACCGGCGCCACAGGTGCGGTTGCT
>group_53_0 28 12 0 0 sg=28 px=0 gx=0
ACGTTGTGGGAGTTGTAGTTGTATTCCAACTTGTGGCCGAGGATGTTTCCGTCCTCCTTG
>group_53_1 28 12 0 0 sg=28 px=0 gx=0
GATGTATACGTTGTGGGAGTTGTAGTTGTATTCCAACTTGTGGCCGAGGATGTTTCCGTC
>group_53_2 28 12 0 0 sg=28 px=0 gx=0
TGTGGGAGTTGTAGTTGTATTCCAACTTGTGGCCGAGGATGTTTCCGTCCTCCTTGAAAT
>group_53_3 28 12 0 0 sg=28 px=0 gx=0
ACGGAAACATCCTCGGCCACAAGTTGGAATACAACTACAACTCCCACAACGTATACATCA
>group_53_4 28 12 0 0 sg=28 px=0 gx=0
GACGGAAACATCCTCGGCCACAAGTTGGAATACAACTACAACTCCCACAACGTATACATC
>group_53_5 28 12 0 0 sg=28 px=0 gx=0
TGTATACGTTGTGGGAGTTGTAGTTGTATTCCAACTTGTGGCCGAGGATGTTTCCGTCCT
>group_53_6 28 12 0 0 sg=28 px=0 gx=0
TCAAGGAGGACGGAAACATCCTCGGCCACAAGTTGGAATACAACTACAACTCCCACAACG
>group_53_7 28 12 0 0 sg=28 px=0 gx=0
AGGAGGACGGAAACATCCTCGGCCACAAGTTGGAATACAACTACAACTCCCACAACGTAT
>group_53_8 28 12 0 0 sg=28 px=0 gx=0
GATTTCAAGGAGGACGGAAACATCCTCGGCCACAAGTTGGAATACAACTACAACTCCCAC
>group_53_9 28 12 0 0 sg=28 px=0 gx=0
TATACGTTGTGGGAGTTGTAGTTGTATTCCAACTTGTGGCCGAGGATGTTTCCGTCCTCC
>group_54_0 2 7 0 0 sg=2 px=0 gx=0
TCCCGATTCGCAGCGCATCGCCTTCTATCGCCTTCTTGACGAGTTCTTCTGAGGGGATCG
>group_54_1 2 7 0 0 sg=2 px=0 gx=0
CGATCCCCTCAGAAGAACTCGTCAAGAAGGCGATAGAAGGCGATGCGCTGCGAATCGGGA
>group_57_0 46 2 0 0 sg=46 px=0 gx=0
CATTAGAATGGTATATCCTTGAAATATATATATATATTGCTGAAATGTAAAAGGTAAGAA
>group_57_1 46 2 0 0 sg=46 px=0 gx=0
TATATCCTTGAAATATATATATATATTGCTGAAATGTAAAAGGTAAGAAAAGTTAGAAAG
>group_57_2 46 2 0 0 sg=46 px=0 gx=0
CTTTCTAACTTTTCTTACCTTTTACATTTCAGCAATATATATATATATTTCAAGGATATA
>group_57_3 46 2 0 0 sg=46 px=0 gx=0
TTTCTTACCTTTTACATTTCAGCAATATATATATATATTTCAAGGATATACCATTCTAAT
>group_57_4 46 2 0 0 sg=46 px=0 gx=0
TTTTACATTTCAGCAATATATATATATATTTCAAGGATATACCATTCTAATGTCTGCCCC
>group_57_5 46 2 0 0 sg=46 px=0 gx=0
GGTATATCCTTGAAATATATATATATATTGCTGAAATGTAAAAGGTAAGAAAAGTTAGAA
>group_57_6 46 2 0 0 sg=46 px=0 gx=0
TACCTTTTACATTTCAGCAATATATATATATATTTCAAGGATATACCATTCTAATGTCTG
>group_57_7 46 2 0 0 sg=46 px=0 gx=0
TCTAACTTTTCTTACCTTTTACATTTCAGCAATATATATATATATTTCAAGGATATACCA
>group_57_8 46 2 0 0 sg=46 px=0 gx=0
AATGGTATATCCTTGAAATATATATATATATTGCTGAAATGTAAAAGGTAAGAAAAGTTA
>group_57_9 46 2 0 0 sg=46 px=0 gx=0
GTATATCCTTGAAATATATATATATATTGCTGAAATGTAAAAGGTAAGAAAAGTTAGAAA
>group_58_0 976 2 0 0 sg=976 px=0 gx=0
CGGCCAGATCTTGCCCAGGAAGTTGGCCTGGCGCTCGGTGCAGTCCTTCATCTGGTGGCC
>group_58_1 976 2 0 0 sg=976 px=0 gx=0
GATGGTGCACCAGGCCATCTCGCCGCGCACCCTGAACGCCTGGGTGAAGGTGATCGAGGA
>group_58_2 976 2 0 0 sg=976 px=0 gx=0
CCAGCAGCCCTTCTTGCGCGGGGCGCGGCAGTTGCGGGCGATGTGGCCCTCTTTGCCGCA
>group_58_3 976 2 0 0 sg=976 px=0 gx=0
CCGGAGCCGACCGCCCCGCCGGCCGAGTCGTTCCGCTTCGAGGAGACCACCCCGGCCCCG
>group_58_4 976 2 0 0 sg=976 px=0 gx=0
GTCCTTCATCTGGTGGCCCTCCTTGCCGCACTTCCAGCAGCCCTTCTTGCGCGGGGCGCG
>group_58_5 976 2 0 0 sg=976 px=0 gx=0
ACCTCCAGGGCCAGATGGTGCACCAGGCCATCTCGCCGCGCACCCTGAACGCCTGGGTGA
>group_58_6 976 2 0 0 sg=976 px=0 gx=0
GCCTCGGCCAGCACGCGGGCCTTGTGGCCCGGGCCGCCCACGCCCTGGCAGGCGGTCATC
>group_58_7 976 2 0 0 sg=976 px=0 gx=0
GACCAACTCGGGCAACATCATGATGCAGCGCTCGAACTTCAAGGGTCCGCGCCGCATCGT
>group_58_8 976 2 0 0 sg=976 px=0 gx=0
CAGCGCTCGAACTTCAAGGGTCCGCGCCGCATCGTGAAGTGCTTCAACTGCGGCAAAGAG
>group_58_9 976 2 0 0 sg=976 px=0 gx=0
GCGGAACGACTCGGCCGGCGGGGCGGTCGGCTCCGGGCGGTTCTGGAGGAAGTTGCCCGG
>group_59_0 6 3 0 0 sg=6 px=0 gx=0
ATTCCATGGCTAATTCCCATGTCAGCCGTTAAGTGTTCCTGTGTCACTCAAAATTGCTTT
>group_59_1 6 3 0 0 sg=6 px=0 gx=0
TCAAAGCAATTTTGAGTGACACAGGAACACTTAACGGCTGACATGGGAATTAGCCATGGA
>group_59_2 6 3 0 0 sg=6 px=0 gx=0
TCCATGGCTAATTCCCATGTCAGCCGTTAAGTGTTCCTGTGTCACTCAAAATTGCTTTGA
>group_59_3 6 3 0 0 sg=6 px=0 gx=0
AAAGCAATTTTGAGTGACACAGGAACACTTAACGGCTGACATGGGAATTAGCCATGGAAT
>group_59_4 6 3 0 0 sg=6 px=0 gx=0
TTCCATGGCTAATTCCCATGTCAGCCGTTAAGTGTTCCTGTGTCACTCAAAATTGCTTTG
>group_59_5 6 3 0 0 sg=6 px=0 gx=0
CAAAGCAATTTTGAGTGACACAGGAACACTTAACGGCTGACATGGGAATTAGCCATGGAA
>group_61_0 54 2 0 0 sg=54 px=0 gx=0
TAGACCGCGGCTAGAATCGATCCTAGACCCGGGGGGGTCGACGCGGCCGCCATGGTCATA
>group_61_1 54 2 0 0 sg=54 px=0 gx=0
TGACCATGGCGGCCGCGTCGACCCCCCCGGGTCTAGGATCGATTCTAGCCGCGGTCTAGG
>group_61_2 54 2 0 0 sg=54 px=0 gx=0
GATCTCCTAGAGGTACCCTAGAGTTAACACTGGCCGTCGTTTTACCGGTCCGGCAAAAGG
>group_61_3 54 2 0 0 sg=54 px=0 gx=0
TTCCTAGAAGATCTCCTAGAGGTACCCTAGAGTTAACACTGGCCGTCGTTTTACCGGTCC
>group_61_4 54 2 0 0 sg=54 px=0 gx=0
ACCGCGGCTAGAATCGATCCTAGACCCGGGGGGGTCGACGCGGCCGCCATGGTCATAGCT
>group_61_5 54 2 0 0 sg=54 px=0 gx=0
GGCCTTTTGCCGGACCGGTAAAACGACGGCCAGTGTTAACTCTAGGGTACCTCTAGGAGA
>group_61_6 54 2 0 0 sg=54 px=0 gx=0
GACCATGGCGGCCGCGTCGACCCCCCCGGGTCTAGGATCGATTCTAGCCGCGGTCTAGGA
>group_61_7 54 2 0 0 sg=54 px=0 gx=0
ATCTCCTAGAGGTACCCTAGAGTTAACACTGGCCGTCGTTTTACCGGTCCGGCAAAAGGC
>group_61_8 54 2 0 0 sg=54 px=0 gx=0
GGCTAGAATCGATCCTAGACCCGGGGGGGTCGACGCGGCCGCCATGGTCATAGCTGTTTG
>group_61_9 54 2 0 0 sg=54 px=0 gx=0
TCCTAGAAGATCTCCTAGAGGTACCCTAGAGTTAACACTGGCCGTCGTTTTACCGGTCCG
>group_62_0 2 13 0 0 sg=2 px=0 gx=0
CAGATCCACAGGACGGGTGTGGTCGCCATGATCGCGTAGTCGATAGTGGCTCCAAGTAGC
>group_62_1 2 13 0 0 sg=2 px=0 gx=0
GCTACTTGGAGCCACTATCGACTACGCGATCATGGCGACCACACCCGTCCTGTGGATCTG
>group_63_0 2 40 0 0 sg=2 px=0 gx=0
AAATATTTTATCTGATTAATAAGATGATCTTCTTGAGATCGTTTTGGTCTGCGCGTAATC
>group_63_1 2 40 0 0 sg=2 px=0 gx=0
GATTACGCGCAGACCAAAACGATCTCAAGAAGATCATCTTATTAATCAGATAAAATATTT
>group_64_0 2 7 0 0 sg=2 px=0 gx=0
AATTTGTTAAATCAGCTCATTTTTTAACCAATAGGCCGAAATCGGCAAAATCCCTTATAA
>group_64_1 2 7 0 0 sg=2 px=0 gx=0
TTATAAGGGATTTTGCCGATTTCGGCCTATTGGTTAAAAAATGAGCTGATTTAACAAATT
>group_65_0 2 5 0 0 sg=2 px=0 gx=0
ACCGGGCAGGCCATGTCTGCCCGTATTTCGCGTAAGGAAATCCATTATGTACTATTTGGG
>group_65_1 2 5 0 0 sg=2 px=0 gx=0
CCCAAATAGTACATAATGGATTTCCTTACGCGAAATACGGGCAGACATGGCCTGCCCGGT
>group_66_0 82 10 0 0 sg=82 px=0 gx=0
TCAGCTTCCTTTCGGGCTTTGTTTAGCAGCCTAGGTATTAATCAATTAGTGGTGGTGGTG
>group_66_1 82 10 0 0 sg=82 px=0 gx=0
CAACTCAGCTTCCTTTCGGGCTTTGTTTAGCAGCCTAGGTATTAATCAATTAGTGGTGGT
>group_66_2 82 10 0 0 sg=82 px=0 gx=0
CGGGCTTTGTTTAGCAGCCTAGGTATTAATCAATTAGTGGTGGTGGTGGTGGTGGTGGTG
>group_66_3 82 10 0 0 sg=82 px=0 gx=0
AGCTTCCTTTCGGGCTTTGTTTAGCAGCCTAGGTATTAATCAATTAGTGGTGGTGGTGGT
>group_66_4 82 10 0 0 sg=82 px=0 gx=0
TTCGGGCTTTGTTTAGCAGCCTAGGTATTAATCAATTAGTGGTGGTGGTGGTGGTGGTGG
>group_66_5 82 10 0 0 sg=82 px=0 gx=0
CAGCAGCCAACTCAGCTTCCTTTCGGGCTTTGTTTAGCAGCCTAGGTATTAATCAATTAG
>group_66_6 82 10 0 0 sg=82 px=0 gx=0
CAGCTTCCTTTCGGGCTTTGTTTAGCAGCCTAGGTATTAATCAATTAGTGGTGGTGGTGG
>group_66_7 82 10 0 0 sg=82 px=0 gx=0
TTTCGGGCTTTGTTTAGCAGCCTAGGTATTAATCAATTAGTGGTGGTGGTGGTGGTGGTG
>group_66_8 82 10 0 0 sg=82 px=0 gx=0
ATTAATACCTAGGCTGCTAAACAAAGCCCGAAAGGAAGCTGAGTTGGCTGCTGCCACCGC
>group_66_9 82 10 0 0 sg=82 px=0 gx=0
GGTGGCAGCAGCCAACTCAGCTTCCTTTCGGGCTTTGTTTAGCAGCCTAGGTATTAATCA
>group_67_0 4 1 0 0 sg=4 px=0 gx=0
CGCAAAGGGCCTCGTGATACGCCTATTTTTATAGGTTAATGTCATGATAATAATGGTTTC
>group_67_1 4 1 0 0 sg=4 px=0 gx=0
GAAACCATTATTATCATGACATTAACCTATAAAAATAGGCGTATCACGAGGCCCTTTGCG
>group_67_2 4 1 0 0 sg=4 px=0 gx=0
AGAAACCATTATTATCATGACATTAACCTATAAAAATAGGCGTATCACGAGGCCCTTTGC
>group_67_3 4 1 0 0 sg=4 px=0 gx=0
GCAAAGGGCCTCGTGATACGCCTATTTTTATAGGTTAATGTCATGATAATAATGGTTTCT
>group_69_0 60 3 0 0 sg=60 px=0 gx=0
GTACCCTTGGCAAAGCAGGAAGAGCCCTCGAGGAATTCGCGGCCGCCGTCGACTCGCGAG
>group_69_1 60 3 0 0 sg=60 px=0 gx=0
GAGTCGACGGCGGCCGCGAATTCCTCGAGGGCTCTTCCTGCTTTGCCAAGGGTACCAATG
>group_69_2 60 3 0 0 sg=60 px=0 gx=0
CGCCATTAAAACATTGGTACCCTTGGCAAAGCAGGAAGAGCCCTCGAGGAATTCGCGGCC
>group_69_3 60 3 0 0 sg=60 px=0 gx=0
ATTAAAACATTGGTACCCTTGGCAAAGCAGGAAGAGCCCTCGAGGAATTCGCGGCCGCCG
>group_69_4 60 3 0 0 sg=60 px=0 gx=0
CCATCCGCCATTAAAACATTGGTACCCTTGGCAAAGCAGGAAGAGCCCTCGAGGAATTCG
>group_69_5 60 3 0 0 sg=60 px=0 gx=0
TTGGTACCCTTGGCAAAGCAGGAAGAGCCCTCGAGGAATTCGCGGCCGCCGTCGACTCGC
>group_69_6 60 3 0 0 sg=60 px=0 gx=0
ATCCGCCATTAAAACATTGGTACCCTTGGCAAAGCAGGAAGAGCCCTCGAGGAATTCGCG
>group_69_7 60 3 0 0 sg=60 px=0 gx=0
GGCCGCGAATTCCTCGAGGGCTCTTCCTGCTTTGCCAAGGGTACCAATGTTTTAATGGCG
>group_69_8 60 3 0 0 sg=60 px=0 gx=0
GCGAGTCGACGGCGGCCGCGAATTCCTCGAGGGCTCTTCCTGCTTTGCCAAGGGTACCAA
>group_69_9 60 3 0 0 sg=60 px=0 gx=0
TGGCTAGCTCGCGAGTCGACGGCGGCCGCGAATTCCTCGAGGGCTCTTCCTGCTTTGCCA
>group_70_0 60 3 0 0 sg=60 px=0 gx=0
TCGAGCTTACTCCCCATCCCCGACACCATCGAATGGTGCAAAACCTTTCGCGGTATGGCA
>group_70_1 60 3 0 0 sg=60 px=0 gx=0
GCTTACTCCCCATCCCCGACACCATCGAATGGTGCAAAACCTTTCGCGGTATGGCATGAT
>group_70_2 60 3 0 0 sg=60 px=0 gx=0
TCATGCCATACCGCGAAAGGTTTTGCACCATTCGATGGTGTCGGGGATGGGGAGTAAGCT
>group_70_3 60 3 0 0 sg=60 px=0 gx=0
GAAAGGTTTTGCACCATTCGATGGTGTCGGGGATGGGGAGTAAGCTCGATGATAAGCTGT
>group_70_4 60 3 0 0 sg=60 px=0 gx=0
CCGCGAAAGGTTTTGCACCATTCGATGGTGTCGGGGATGGGGAGTAAGCTCGATGATAAG
>group_70_5 60 3 0 0 sg=60 px=0 gx=0
CATCCCCGACACCATCGAATGGTGCAAAACCTTTCGCGGTATGGCATGATAGCGCCCGGA
>group_70_6 60 3 0 0 sg=60 px=0 gx=0
CGAGCTTACTCCCCATCCCCGACACCATCGAATGGTGCAAAACCTTTCGCGGTATGGCAT
>group_70_7 60 3 0 0 sg=60 px=0 gx=0
AGCTTATCATCGAGCTTACTCCCCATCCCCGACACCATCGAATGGTGCAAAACCTTTCGC
>group_70_8 60 3 0 0 sg=60 px=0 gx=0
TCCCCATCCCCGACACCATCGAATGGTGCAAAACCTTTCGCGGTATGGCATGATAGCGCC
>group_70_9 60 3 0 0 sg=60 px=0 gx=0
ACAGCTTATCATCGAGCTTACTCCCCATCCCCGACACCATCGAATGGTGCAAAACCTTTC
>group_71_0 10 2 0 0 sg=10 px=0 gx=0
TGGTACCTCGGATCCGAATTCGAGCTCCGTCGACAAGCTTGCGGCCGCACTCGAGGATCC
>group_71_1 10 2 0 0 sg=10 px=0 gx=0
CAGCAGCCATCATCATCATCATCACAGCAGCGGCCTGGTGCCGCGCGGCAGCCATATGTA
>group_71_2 10 2 0 0 sg=10 px=0 gx=0
GGATCCTCGAGTGCGGCCGCAAGCTTGTCGACGGAGCTCGAATTCGGATCCGAGGTACCA
>group_71_3 10 2 0 0 sg=10 px=0 gx=0
CGTACATATGGCTGCCGCGCGGCACCAGGCCGCTGCTGTGATGATGATGATGATGGCTGC
>group_71_4 10 2 0 0 sg=10 px=0 gx=0
TACATATGGCTGCCGCGCGGCACCAGGCCGCTGCTGTGATGATGATGATGATGGCTGCTG
>group_71_5 10 2 0 0 sg=10 px=0 gx=0
ACATATGGCTGCCGCGCGGCACCAGGCCGCTGCTGTGATGATGATGATGATGGCTGCTGC
>group_71_6 10 2 0 0 sg=10 px=0 gx=0
GCAGCAGCCATCATCATCATCATCACAGCAGCGGCCTGGTGCCGCGCGGCAGCCATATGT
>group_71_7 10 2 0 0 sg=10 px=0 gx=0
GCAGCCATCATCATCATCATCACAGCAGCGGCCTGGTGCCGCGCGGCAGCCATATGTACG
>group_71_8 10 2 0 0 sg=10 px=0 gx=0
GTACATATGGCTGCCGCGCGGCACCAGGCCGCTGCTGTGATGATGATGATGATGGCTGCT
>group_71_9 10 2 0 0 sg=10 px=0 gx=0
AGCAGCCATCATCATCATCATCACAGCAGCGGCCTGGTGCCGCGCGGCAGCCATATGTAC
>group_73_0 2 61 0 0 sg=2 px=0 gx=0
GAGGCATCAAATAAAACGAAAGGCTCAGTCGAAAGACTGGGCCTTTCGTTTTATCTGTTG
>group_73_1 2 61 0 0 sg=2 px=0 gx=0
CAACAGATAAAACGAAAGGCCCAGTCTTTCGACTGAGCCTTTCGTTTTATTTGATGCCTC
>group_74_0 2 7 0 0 sg=2 px=0 gx=0
CGGAATTCGAGCTCGGTACCCGGGGATCCTCTAGAGTCGACCTGCAGGCATGCAAGCTTG
>group_74_1 2 7 0 0 sg=2 px=0 gx=0
CAAGCTTGCATGCCTGCAGGTCGACTCTAGAGGATCCCCGGGTACCGAGCTCGAATTCCG
>group_75_0 16 19 0 0 sg=16 px=0 gx=0
ATTCAGGCCTGGTATGAGTCAGCAACACCTTCTTCACGAGGCAGACCTCAGCGCTAGCGG
>group_75_1 16 19 0 0 sg=16 px=0 gx=0
CACTCCGCTAGCGCTGAGGTCTGCCTCGTGAAGAAGGTGTTGCTGACTCATACCAGGCCT
>group_75_2 16 19 0 0 sg=16 px=0 gx=0
GCTAGCGCTGAGGTCTGCCTCGTGAAGAAGGTGTTGCTGACTCATACCAGGCCTGAATCG
>group_75_3 16 19 0 0 sg=16 px=0 gx=0
CCGCTAGCGCTGAGGTCTGCCTCGTGAAGAAGGTGTTGCTGACTCATACCAGGCCTGAAT
>group_75_4 16 19 0 0 sg=16 px=0 gx=0
CGCTAGCGCTGAGGTCTGCCTCGTGAAGAAGGTGTTGCTGACTCATACCAGGCCTGAATC
>group_75_5 16 19 0 0 sg=16 px=0 gx=0
AGGCCTGGTATGAGTCAGCAACACCTTCTTCACGAGGCAGACCTCAGCGCTAGCGGAGTG
>group_75_6 16 19 0 0 sg=16 px=0 gx=0
TCAGGCCTGGTATGAGTCAGCAACACCTTCTTCACGAGGCAGACCTCAGCGCTAGCGGAG
>group_75_7 16 19 0 0 sg=16 px=0 gx=0
TTCAGGCCTGGTATGAGTCAGCAACACCTTCTTCACGAGGCAGACCTCAGCGCTAGCGGA
>group_75_8 16 19 0 0 sg=16 px=0 gx=0
CGATTCAGGCCTGGTATGAGTCAGCAACACCTTCTTCACGAGGCAGACCTCAGCGCTAGC
>group_75_9 16 19 0 0 sg=16 px=0 gx=0
GGCCTGGTATGAGTCAGCAACACCTTCTTCACGAGGCAGACCTCAGCGCTAGCGGAGTGT
>group_76_0 8 13 0 0 sg=8 px=0 gx=0
AGAATTAATTCTCATGTTTGACAGCTTATCATCGATAAGCTTTAATGCGGTAGTTTATCA
>group_76_1 8 13 0 0 sg=8 px=0 gx=0
TGTGATAAACTACCGCATTAAAGCTTATCGATGATAAGCTGTCAAACATGAGAATTAATT
>group_76_2 8 13 0 0 sg=8 px=0 gx=0
AATTAATTCTCATGTTTGACAGCTTATCATCGATAAGCTTTAATGCGGTAGTTTATCACA
>group_76_3 8 13 0 0 sg=8 px=0 gx=0
GAATTAATTCTCATGTTTGACAGCTTATCATCGATAAGCTTTAATGCGGTAGTTTATCAC
>group_76_4 8 13 0 0 sg=8 px=0 gx=0
GATAAACTACCGCATTAAAGCTTATCGATGATAAGCTGTCAAACATGAGAATTAATTCTT
>group_76_5 8 13 0 0 sg=8 px=0 gx=0
AAGAATTAATTCTCATGTTTGACAGCTTATCATCGATAAGCTTTAATGCGGTAGTTTATC
>group_76_6 8 13 0 0 sg=8 px=0 gx=0
TGATAAACTACCGCATTAAAGCTTATCGATGATAAGCTGTCAAACATGAGAATTAATTCT
>group_76_7 8 13 0 0 sg=8 px=0 gx=0
GTGATAAACTACCGCATTAAAGCTTATCGATGATAAGCTGTCAAACATGAGAATTAATTC
>group_77_0 28 1 0 0 sg=28 px=0 gx=0
TATCTCTTATCTTTGAAATAATAATATCATTGAAATAAGAAAGAAGAGCTATATTCGAGC
>group_77_1 28 1 0 0 sg=28 px=0 gx=0
GCCGCTCGAATATAGCTCTTCTTTCTTATTTCAATGATATTATTATTTCAAAGATAAGAG
>group_77_2 28 1 0 0 sg=28 px=0 gx=0
GGAAGAATTTGTCCACTACGTGAAAGGCGAGATCACCAAGGTAGTCGGCAAATAATCTAG
>group_77_3 28 1 0 0 sg=28 px=0 gx=0
CGCTCGAATATAGCTCTTCTTTCTTATTTCAATGATATTATTATTTCAAAGATAAGAGAT
>group_77_4 28 1 0 0 sg=28 px=0 gx=0
TTGGAAGAATTTGTCCACTACGTGAAAGGCGAGATCACCAAGGTAGTCGGCAAATAATCT
>group_77_5 28 1 0 0 sg=28 px=0 gx=0
GCGGCCGCTCGAATATAGCTCTTCTTTCTTATTTCAATGATATTATTATTTCAAAGATAA
>group_77_6 28 1 0 0 sg=28 px=0 gx=0
TCGCTCCCCCGCCGTCGTTCAATGAGAATGGATAAGAGGCTCGTGGGATTGACGTGAGGG
>group_77_7 28 1 0 0 sg=28 px=0 gx=0
ATATCTCTTATCTTTGAAATAATAATATCATTGAAATAAGAAAGAAGAGCTATATTCGAG
>group_77_8 28 1 0 0 sg=28 px=0 gx=0
TGGAAGAATTTGTCCACTACGTGAAAGGCGAGATCACCAAGGTAGTCGGCAAATAATCTA
>group_77_9 28 1 0 0 sg=28 px=0 gx=0
CTCGAATATAGCTCTTCTTTCTTATTTCAATGATATTATTATTTCAAAGATAAGAGATAT
>group_78_0 2 2 0 0 sg=2 px=0 gx=0
TGCTAAAGCGCATGCTCCAGACTGCCTTGGGAAAAGCGCCTCCCCTACCCGGTAGAATTA
>group_78_1 2 2 0 0 sg=2 px=0 gx=0
TAATTCTACCGGGTAGGGGAGGCGCTTTTCCCAAGGCAGTCTGGAGCATGCGCTTTAGCA
>group_79_0 206 5 0 0 sg=206 px=0 gx=0
GCTCGACCAGGATGGGCACCACCCCGGTGAACAGCTCCTCGCCCTTGCTCACCATGCTCA
>group_79_1 206 5 0 0 sg=206 px=0 gx=0
GACCGCCGCCGGGATCACTCTCGGCATGGACGAGCTGTACAAGGCTGTTATCACAAGTTT
>group_79_2 206 5 0 0 sg=206 px=0 gx=0
GCTCCTCGCCCTTGCTCACCATGCTCATTCTAGAGTCCCCCGTGTTCTCTCCAAATGAAA
>group_79_3 206 5 0 0 sg=206 px=0 gx=0
TACAAGGCTGTTATCACAAGTTTGTACAAAAAAGCTGAACGAGAAACGTAAAATGATATA
>group_79_4 206 5 0 0 sg=206 px=0 gx=0
CAGCTTTTTTGTACAAACTTGTGATAACAGCCTTGTACAGCTCGTCCATGCCGAGAGTGA
>group_79_5 206 5 0 0 sg=206 px=0 gx=0
GGCACCACCCCGGTGAACAGCTCCTCGCCCTTGCTCACCATGCTCATTCTAGAGTCCCCC
>group_79_6 206 5 0 0 sg=206 px=0 gx=0
ACTCTCGGCATGGACGAGCTGTACAAGGCTGTTATCACAAGTTTGTACAAAAAAGCTGAA
>group_79_7 206 5 0 0 sg=206 px=0 gx=0
GTGACCGCCGCCGGGATCACTCTCGGCATGGACGAGCTGTACAAGGCTGTTATCACAAGT
>group_79_8 206 5 0 0 sg=206 px=0 gx=0
TACGTTTCTCGTTCAGCTTTTTTGTACAAACTTGTGATAACAGCCTTGTACAGCTCGTCC
>group_79_9 206 5 0 0 sg=206 px=0 gx=0
GTACAAGGCTGTTATCACAAGTTTGTACAAAAAAGCTGAACGAGAAACGTAAAATGATAT
>group_80_0 60 12 0 0 sg=60 px=0 gx=0
TCCCTATAGTGAGTCGTATTAATTTCGATAAGCCAGTAAGCAGTGGGTTCTCTAGTTAGC
>group_80_1 60 12 0 0 sg=60 px=0 gx=0
GAGTCGTATTAATTTCGATAAGCCAGTAAGCAGTGGGTTCTCTAGTTAGCCAGAGAGCTC
>group_80_2 60 12 0 0 sg=60 px=0 gx=0
TATTAATTTCGATAAGCCAGTAAGCAGTGGGTTCTCTAGTTAGCCAGAGAGCTCTGCTTA
>group_80_3 60 12 0 0 sg=60 px=0 gx=0
ATTAATTTCGATAAGCCAGTAAGCAGTGGGTTCTCTAGTTAGCCAGAGAGCTCTGCTTAT
>group_80_4 60 12 0 0 sg=60 px=0 gx=0
AGCTTGGGTCTCCCTATAGTGAGTCGTATTAATTTCGATAAGCCAGTAAGCAGTGGGTTC
>group_80_5 60 12 0 0 sg=60 px=0 gx=0
GTCTCCCTATAGTGAGTCGTATTAATTTCGATAAGCCAGTAAGCAGTGGGTTCTCTAGTT
>group_80_6 60 12 0 0 sg=60 px=0 gx=0
AGTGAGTCGTATTAATTTCGATAAGCCAGTAAGCAGTGGGTTCTCTAGTTAGCCAGAGAG
>group_80_7 60 12 0 0 sg=60 px=0 gx=0
AGAGAACCCACTGCTTACTGGCTTATCGAAATTAATACGACTCACTATAGGGAGACCCAA
>group_80_8 60 12 0 0 sg=60 px=0 gx=0
CTTGGGTCTCCCTATAGTGAGTCGTATTAATTTCGATAAGCCAGTAAGCAGTGGGTTCTC
>group_80_9 60 12 0 0 sg=60 px=0 gx=0
TCTCTGGCTAACTAGAGAACCCACTGCTTACTGGCTTATCGAAATTAATACGACTCACTA
>group_82_0 120 16 0 0 sg=120 px=0 gx=0
CACTTGATGTACTGCCAAGTGGGCAGTTTACCGTAAATAGTCCACCCATTGACGTCAATG
>group_82_1 120 16 0 0 sg=120 px=0 gx=0
GTAACGCCAATAGGGACTTTCCATTGACGTCAATGGGTGGACTATTTACGGTAAACTGCC
>group_82_2 120 16 0 0 sg=120 px=0 gx=0
ACCGTAAATAGTCCACCCATTGACGTCAATGGAAAGTCCCTATTGGCGTTACTATGGGAA
>group_82_3 120 16 0 0 sg=120 px=0 gx=0
TAACGCCAATAGGGACTTTCCATTGACGTCAATGGGTGGACTATTTACGGTAAACTGCCC
>group_82_4 120 16 0 0 sg=120 px=0 gx=0
CTTGATGTACTGCCAAGTGGGCAGTTTACCGTAAATAGTCCACCCATTGACGTCAATGGA
>group_82_5 120 16 0 0 sg=120 px=0 gx=0
ACTTTCCATTGACGTCAATGGGTGGACTATTTACGGTAAACTGCCCACTTGGCAGTACAT
>group_82_6 120 16 0 0 sg=120 px=0 gx=0
AATAGGGACTTTCCATTGACGTCAATGGGTGGACTATTTACGGTAAACTGCCCACTTGGC
>group_82_7 120 16 0 0 sg=120 px=0 gx=0
AGTTTACCGTAAATAGTCCACCCATTGACGTCAATGGAAAGTCCCTATTGGCGTTACTAT
>group_82_8 120 16 0 0 sg=120 px=0 gx=0
TGTACTGCCAAGTGGGCAGTTTACCGTAAATAGTCCACCCATTGACGTCAATGGAAAGTC
>group_82_9 120 16 0 0 sg=120 px=0 gx=0
CCGTAAATAGTCCACCCATTGACGTCAATGGAAAGTCCCTATTGGCGTTACTATGGGAAC
>group_83_0 2 2 0 0 sg=2 px=0 gx=0
GGGAATTAATTCGTAATCATGGTCATAGCTGTTTCCTGTGTGAAATTGTTATCCGCTCAC
>group_83_1 2 2 0 0 sg=2 px=0 gx=0
GTGAGCGGATAACAATTTCACACAGGAAACAGCTATGACCATGATTACGAATTAATTCCC
>group_84_0 120 2 0 0 sg=120 px=0 gx=0
CGACCACACCCGTCCTGTGGATCGATATCGATCCGCTGCTAACAAAGCCCGAAAGGAAGC
>group_84_1 120 2 0 0 sg=120 px=0 gx=0
CTTGGAGCCACTATCGACTACGCGATCATGGCGACCACACCCGTCCTGTGGATCGATATC
>group_84_2 120 2 0 0 sg=120 px=0 gx=0
GCCACTATCGACTACGCGATCATGGCGACCACACCCGTCCTGTGGATCGATATCGATCCG
>group_84_3 120 2 0 0 sg=120 px=0 gx=0
TTCCTTTCGGGCTTTGTTAGCAGCGGATCGATATCGATCCACAGGACGGGTGTGGTCGCC
>group_84_4 120 2 0 0 sg=120 px=0 gx=0
CGATATCGATCCGCTGCTAACAAAGCCCGAAAGGAAGCTGAGTTGGCTGCTGCCACCGCT
>group_84_5 120 2 0 0 sg=120 px=0 gx=0
CATGGCGACCACACCCGTCCTGTGGATCGATATCGATCCGCTGCTAACAAAGCCCGAAAG
>group_84_6 120 2 0 0 sg=120 px=0 gx=0
GCGGTGGCAGCAGCCAACTCAGCTTCCTTTCGGGCTTTGTTAGCAGCGGATCGATATCGA
>group_84_7 120 2 0 0 sg=120 px=0 gx=0
ACGCGATCATGGCGACCACACCCGTCCTGTGGATCGATATCGATCCGCTGCTAACAAAGC
>group_84_8 120 2 0 0 sg=120 px=0 gx=0
AGCCACTATCGACTACGCGATCATGGCGACCACACCCGTCCTGTGGATCGATATCGATCC
>group_84_9 120 2 0 0 sg=120 px=0 gx=0
GGTGGCAGCAGCCAACTCAGCTTCCTTTCGGGCTTTGTTAGCAGCGGATCGATATCGATC
>group_89_0 98 2 0 0 sg=98 px=0 gx=0
CAGGAAACAGACCATGGCTGGTGACCACGTCGTGGAATGCCTTCGAATTCAGCACCTGCA
>group_89_1 98 2 0 0 sg=98 px=0 gx=0
TTCGAAGGCATTCCACGACGTGGTCACCAGCCATGGTCTGTTTCCTGTGTGAAATTGTTA
>group_89_2 98 2 0 0 sg=98 px=0 gx=0
AAGGCATTCCACGACGTGGTCACCAGCCATGGTCTGTTTCCTGTGTGAAATTGTTATCCG
>group_89_3 98 2 0 0 sg=98 px=0 gx=0
ACAGGAAACAGACCATGGCTGGTGACCACGTCGTGGAATGCCTTCGAATTCAGCACCTGC
>group_89_4 98 2 0 0 sg=98 px=0 gx=0
ATTCGAAGGCATTCCACGACGTGGTCACCAGCCATGGTCTGTTTCCTGTGTGAAATTGTT
>group_89_5 98 2 0 0 sg=98 px=0 gx=0
ACAGACCATGGCTGGTGACCACGTCGTGGAATGCCTTCGAATTCAGCACCTGCACATGGG
>group_89_6 98 2 0 0 sg=98 px=0 gx=0
AACAGACCATGGCTGGTGACCACGTCGTGGAATGCCTTCGAATTCAGCACCTGCACATGG
>group_89_7 98 2 0 0 sg=98 px=0 gx=0
ACGTGGTCACCAGCCATGGTCTGTTTCCTGTGTGAAATTGTTATCCGCTCACAATTCCAC
>group_89_8 98 2 0 0 sg=98 px=0 gx=0
CAATTTCACACAGGAAACAGACCATGGCTGGTGACCACGTCGTGGAATGCCTTCGAATTC
>group_89_9 98 2 0 0 sg=98 px=0 gx=0
GAAACAGACCATGGCTGGTGACCACGTCGTGGAATGCCTTCGAATTCAGCACCTGCACAT
>group_91_0 1008 34 192 18 sg=806 px=184 gx=10
CCAACCACAGGGTTCCCCAGATCTGGCGCCGGCCAGCGAGACGAGCAAGATTGGCCGCCG
>group_91_1 1008 34 192 18 sg=806 px=184 gx=10
AAACACTATCAATAAGTTGGAGTCATTACCCAATTATGATAGAATTTACAAGCTATAAGG
>group_91_2 1008 34 192 18 sg=806 px=184 gx=10
AGATCTGGGGTCGATCAGCCGGGGATGCATCAGGCCGACAGTCGGAACTTCGGGTCCCCG
>group_91_3 1008 34 192 18 sg=806 px=184 gx=10
CTGGTGAAGTACATCACCGACGAGCAAGGCAAGACCGAGCGCCTTTGCGACGCTCACCGG
>group_91_4 1008 34 192 18 sg=806 px=184 gx=10
TGATGGTGTTTTTGAGGTGCTCCAGTGGCTTCTGTGTCTATCAGCTGTCCCTCCTGTTCA
>group_91_5 1008 34 192 18 sg=806 px=184 gx=10
GCGAGGGCAACCAGCCCGGTGAGCGTCGCAAAGGCGCTCGGTCTTGCCTTGCTCGTCGGT
>group_91_6 1008 34 192 18 sg=806 px=184 gx=10
AAACACCATCATACACTAAATCAGTAAGTTGGCAGCATCACCCATAATTGTGGTTTCAAA
>group_91_7 1008 34 192 18 sg=806 px=184 gx=10
CCCAGATCTGGCGCCGGCCAGCGAGACGAGCAAGATTGGCCGCCGCCCGAAACGATCCGA
>group_91_8 1008 34 192 18 sg=806 px=184 gx=10
CCTTTGCGACGCTCACCGGGCTGGTTGCCCTCGCCGCTGGGCTGGCGGCCGTCTATGGCC
>group_91_9 1008 34 192 18 sg=806 px=184 gx=10
TGATTTAGTGTATGATGGTGTTTTTGAGGTGCTCCAGTGGCTTCTGTGTCTATCAGCTGT
>group_92_0 80 3 0 0 sg=80 px=0 gx=0
GACGTCTAAGAAACCATTATTATCATGACATTAACCTAGAAAGCACTAAGGAATAATTCC
>group_92_1 80 3 0 0 sg=80 px=0 gx=0
CCACCTGACGTCTAAGAAACCATTATTATCATGACATTAACCTAGAAAGCACTAAGGAAT
>group_92_2 80 3 0 0 sg=80 px=0 gx=0
TGCCACCTGACGTCTAAGAAACCATTATTATCATGACATTAACCTAGAAAGCACTAAGGA
>group_92_3 80 3 0 0 sg=80 px=0 gx=0
TTTCCCCGAAAAGTGCCACCTGACGTCTAAGAAACCATTATTATCATGACATTAACCTAG
>group_92_4 80 3 0 0 sg=80 px=0 gx=0
GAAACCATTATTATCATGACATTAACCTAGAAAGCACTAAGGAATAATTCCTTAAGGAAC
>group_92_5 80 3 0 0 sg=80 px=0 gx=0
TTTCTAGGTTAATGTCATGATAATAATGGTTTCTTAGACGTCAGGTGGCACTTTTCGGGG
>group_92_6 80 3 0 0 sg=80 px=0 gx=0
TTCCTTAGTGCTTTCTAGGTTAATGTCATGATAATAATGGTTTCTTAGACGTCAGGTGGC
>group_92_7 80 3 0 0 sg=80 px=0 gx=0
CATTATTATCATGACATTAACCTAGAAAGCACTAAGGAATAATTCCTTAAGGAACGTACA
>group_92_8 80 3 0 0 sg=80 px=0 gx=0
TATTATCATGACATTAACCTAGAAAGCACTAAGGAATAATTCCTTAAGGAACGTACAGAC
>group_92_9 80 3 0 0 sg=80 px=0 gx=0
TGTACGTTCCTTAAGGAATTATTCCTTAGTGCTTTCTAGGTTAATGTCATGATAATAATG
>group_94_0 2 24 0 0 sg=2 px=0 gx=0
GTTGTAAAACGACGGCCAGTGAATTGTAATACGACTCACTATAGGGCGAATTGGGCCCGA
>group_94_1 2 24 0 0 sg=2 px=0 gx=0
TCGGGCCCAATTCGCCCTATAGTGAGTCGTATTACAATTCACTGGCCGTCGTTTTACAAC
>group_96_0 2 5 0 0 sg=2 px=0 gx=0
GGATCCGTGATGGTGATGGTGATGCGATCCTCTCATAGTTAATTTCTCCTCTTTAATGAA
>group_96_1 2 5 0 0 sg=2 px=0 gx=0
TTCATTAAAGAGGAGAAATTAACTATGAGAGGATCGCATCACCATCACCATCACGGATCC
>group_97_0 2 5 0 0 sg=2 px=0 gx=0
CCCATATGTATATCTCCTTCTTAAAGTTAAACAAAATTATTTCTAGAGGGGAATTGTTAT
>group_97_1 2 5 0 0 sg=2 px=0 gx=0
ATAACAATTCCCCTCTAGAAATAATTTTGTTTAACTTTAAGAAGGAGATATACATATGGG
>group_98_0 142 15 0 0 sg=142 px=0 gx=0
GCTTCTGATTTTGTAATGTAATTATCAGGTAGCTTATGATATGTCTGAAGATAATCCGCA
>group_98_1 142 15 0 0 sg=142 px=0 gx=0
AGAAGATGTCTCCGCCGATGCTTTTCCCCGGAGCGACGTCTGCAAGGTTCCCTTTTGATG
>group_98_2 142 15 0 0 sg=142 px=0 gx=0
TATCAACACGTTTGACGGGGTTGCGGATTATCTTCAGACATATCATAAGCTACCTGATAA
>group_98_3 142 15 0 0 sg=142 px=0 gx=0
AAAAGGGAACCTTGCAGACGTCGCTCCGGGGAAAAGCATCGGCGGAGACATCTTCTCAAA
>group_98_4 142 15 0 0 sg=142 px=0 gx=0
TTATCAGGTAGCTTATGATATGTCTGAAGATAATCCGCAACCCCGTCAAACGTGTTGATA
>group_98_5 142 15 0 0 sg=142 px=0 gx=0
GTAATTATCAGGTAGCTTATGATATGTCTGAAGATAATCCGCAACCCCGTCAAACGTGTT
>group_98_6 142 15 0 0 sg=142 px=0 gx=0
TCGGCTGGGTGGCATCAAAAGGGAACCTTGCAGACGTCGCTCCGGGGAAAAGCATCGGCG
>group_98_7 142 15 0 0 sg=142 px=0 gx=0
GTTGCGGATTATCTTCAGACATATCATAAGCTACCTGATAATTACATTACAAAATCAGAA
>group_98_8 142 15 0 0 sg=142 px=0 gx=0
CCGAGGGCTTGTGCTTCTGATTTTGTAATGTAATTATCAGGTAGCTTATGATATGTCTGA
>group_98_9 142 15 0 0 sg=142 px=0 gx=0
TTGAGAAGATGTCTCCGCCGATGCTTTTCCCCGGAGCGACGTCTGCAAGGTTCCCTTTTG
>group_99_0 126 1 0 0 sg=126 px=0 gx=0
CTAAATCGTATGCGGCCGCCCGGGCCGTCGACCAATTCTCATGTTTGACAGCTTATCATC
>group_99_1 126 1 0 0 sg=126 px=0 gx=0
ATTCGATGATAAGCTGTCAAACATGAGAATTGGTCGACGGCCCGGGCGGCCGCATACGAT
>group_99_2 126 1 0 0 sg=126 px=0 gx=0
CTTGGATCCTATAGTGTCACCTAAATCGTATGCGGCCGCCCGGGCCGTCGACCAATTCTC
>group_99_3 126 1 0 0 sg=126 px=0 gx=0
TTGGATCCTATAGTGTCACCTAAATCGTATGCGGCCGCCCGGGCCGTCGACCAATTCTCA
>group_99_4 126 1 0 0 sg=126 px=0 gx=0
CAAACATGAGAATTGGTCGACGGCCCGGGCGGCCGCATACGATTTAGGTGACACTATAGG
>group_99_5 126 1 0 0 sg=126 px=0 gx=0
GGGCGGCCGCATACGATTTAGGTGACACTATAGGATCCAAGCTTCTCCCTATAGTGAGTC
>group_99_6 126 1 0 0 sg=126 px=0 gx=0
CTCACTATAGGGAGAAGCTTGGATCCTATAGTGTCACCTAAATCGTATGCGGCCGCCCGG
>group_99_7 126 1 0 0 sg=126 px=0 gx=0
ATACGATTTAGGTGACACTATAGGATCCAAGCTTCTCCCTATAGTGAGTCGTATTAGCGG
>group_99_8 126 1 0 0 sg=126 px=0 gx=0
ATCCTATAGTGTCACCTAAATCGTATGCGGCCGCCCGGGCCGTCGACCAATTCTCATGTT
>group_99_9 126 1 0 0 sg=126 px=0 gx=0
CGACTCACTATAGGGAGAAGCTTGGATCCTATAGTGTCACCTAAATCGTATGCGGCCGCC
>group_101_0 34 2 0 0 sg=34 px=0 gx=0
TTCGGATCCGACCCATTTGCTGTCCACCAGTCATGCTAGCCATGGTATATCTCCTTCTTA
>group_101_1 34 2 0 0 sg=34 px=0 gx=0
ACGGAGCTCGAATTCGGATCCGACCCATTTGCTGTCCACCAGTCATGCTAGCCATGGTAT
>group_101_2 34 2 0 0 sg=34 px=0 gx=0
GAGCTCGAATTCGGATCCGACCCATTTGCTGTCCACCAGTCATGCTAGCCATGGTATATC
>group_101_3 34 2 0 0 sg=34 px=0 gx=0
AAGAAGGAGATATACCATGGCTAGCATGACTGGTGGACAGCAAATGGGTCGGATCCGAAT
>group_101_4 34 2 0 0 sg=34 px=0 gx=0
GGAGCTCGAATTCGGATCCGACCCATTTGCTGTCCACCAGTCATGCTAGCCATGGTATAT
>group_101_5 34 2 0 0 sg=34 px=0 gx=0
GTCGACGGAGCTCGAATTCGGATCCGACCCATTTGCTGTCCACCAGTCATGCTAGCCATG
>group_101_6 34 2 0 0 sg=34 px=0 gx=0
AAGGAGATATACCATGGCTAGCATGACTGGTGGACAGCAAATGGGTCGGATCCGAATTCG
>group_101_7 34 2 0 0 sg=34 px=0 gx=0
ACCATGGCTAGCATGACTGGTGGACAGCAAATGGGTCGGATCCGAATTCGAGCTCCGTCG
>group_101_8 34 2 0 0 sg=34 px=0 gx=0
GAAGGAGATATACCATGGCTAGCATGACTGGTGGACAGCAAATGGGTCGGATCCGAATTC
>group_101_9 34 2 0 0 sg=34 px=0 gx=0
AGGAGATATACCATGGCTAGCATGACTGGTGGACAGCAAATGGGTCGGATCCGAATTCGA
>group_102_0 16 68 0 0 sg=16 px=0 gx=0
ACTAGCAGACCATTATCAACAAAATACTCCAATTGGCGATGGCCCTGTCCTTTTACCAGA
>group_102_1 16 68 0 0 sg=16 px=0 gx=0
CTAGCAGACCATTATCAACAAAATACTCCAATTGGCGATGGCCCTGTCCTTTTACCAGAC
>group_102_2 16 68 0 0 sg=16 px=0 gx=0
GTTCAACTAGCAGACCATTATCAACAAAATACTCCAATTGGCGATGGCCCTGTCCTTTTA
>group_102_3 16 68 0 0 sg=16 px=0 gx=0
CGTTCAACTAGCAGACCATTATCAACAAAATACTCCAATTGGCGATGGCCCTGTCCTTTT
>group_102_4 16 68 0 0 sg=16 px=0 gx=0
AACTAGCAGACCATTATCAACAAAATACTCCAATTGGCGATGGCCCTGTCCTTTTACCAG
>group_102_5 16 68 0 0 sg=16 px=0 gx=0
TAAAAGGACAGGGCCATCGCCAATTGGAGTATTTTGTTGATAATGGTCTGCTAGTTGAAC
>group_102_6 16 68 0 0 sg=16 px=0 gx=0
TGGTAAAAGGACAGGGCCATCGCCAATTGGAGTATTTTGTTGATAATGGTCTGCTAGTTG
>group_102_7 16 68 0 0 sg=16 px=0 gx=0
CTGGTAAAAGGACAGGGCCATCGCCAATTGGAGTATTTTGTTGATAATGGTCTGCTAGTT
>group_102_8 16 68 0 0 sg=16 px=0 gx=0
GGTAAAAGGACAGGGCCATCGCCAATTGGAGTATTTTGTTGATAATGGTCTGCTAGTTGA
>group_102_9 16 68 0 0 sg=16 px=0 gx=0
TCTGGTAAAAGGACAGGGCCATCGCCAATTGGAGTATTTTGTTGATAATGGTCTGCTAGT
>group_103_0 44 2 40 0 sg=4 px=40 gx=0
CATCGAATTTCTGCCATTCATCCGCTTATTATCACTTATTCAGGCGTAGCACCAGGCGTT
>group_103_1 44 2 40 0 sg=4 px=40 gx=0
ACGCCTGGTGCTACGCCTGAATAAGTGATAATAAGCGGATGAATGGCAGAAATTCGATGA
>group_103_2 44 2 40 0 sg=4 px=40 gx=0
AACGCCTGGTGCTACGCCTGAATAAGTGATAATAAGCGGATGAATGGCAGAAATTCGATG
>group_103_3 44 2 40 0 sg=4 px=40 gx=0
TCATCGAATTTCTGCCATTCATCCGCTTATTATCACTTATTCAGGCGTAGCACCAGGCGT
>group_104_0 2 2 0 0 sg=2 px=0 gx=0
ACTATCCTTCGCAAGACCCTTCCTCTATATAAGGAAGTTCATTTCATTTGGAGAGGACAG
>group_104_1 2 2 0 0 sg=2 px=0 gx=0
CTGTCCTCTCCAAATGAAATGAACTTCCTTATATAGAGGAAGGGTCTTGCGAAGGATAGT
>group_106_0 6 1 0 0 sg=6 px=0 gx=0
ACTGAAGCGGCCGCGACTCTAGAATTCCAACTGAGCGCCGGTCGCTACCATTACCAACTT
>group_106_1 6 1 0 0 sg=6 px=0 gx=0
AAGTTGGTAATGGTAGCGACCGGCGCTCAGTTGGAATTCTAGAGTCGCGGCCGCTTCAGT
>group_106_2 6 1 0 0 sg=6 px=0 gx=0
CAACTGAAGCGGCCGCGACTCTAGAATTCCAACTGAGCGCCGGTCGCTACCATTACCAAC
>group_106_3 6 1 0 0 sg=6 px=0 gx=0
GTTGGTAATGGTAGCGACCGGCGCTCAGTTGGAATTCTAGAGTCGCGGCCGCTTCAGTTG
>group_106_4 6 1 0 0 sg=6 px=0 gx=0
AGTTGGTAATGGTAGCGACCGGCGCTCAGTTGGAATTCTAGAGTCGCGGCCGCTTCAGTT
>group_106_5 6 1 0 0 sg=6 px=0 gx=0
AACTGAAGCGGCCGCGACTCTAGAATTCCAACTGAGCGCCGGTCGCTACCATTACCAACT
>group_110_0 344 7 0 0 sg=344 px=0 gx=0
GTCCGCGATCAAATTTGTAGTTGAGCTTTTTGGAATTGCGATCGCATAACTTCGTATAGC
>group_110_1 344 7 0 0 sg=344 px=0 gx=0
CCACGTTTGCAATGTAACAGTTTAGTATAAACCTCTTCCTGTACATACCGGCGCGTTTAT
>group_110_2 344 7 0 0 sg=344 px=0 gx=0
TCCGAGCTTATAACTTCGTATAATGTATGCTATACGAAGTTATGCGATCGCAATTCCAAA
>group_110_3 344 7 0 0 sg=344 px=0 gx=0
CTTCGTATAATGTATGCTATACGAAGTTATGCGATCGCAATTCCAAAAAGCTCAACTACA
>group_110_4 344 7 0 0 sg=344 px=0 gx=0
ACACGTCCGCGATCAAATTTGTAGTTGAGCTTTTTGGAATTGCGATCGCATAACTTCGTA
>group_110_5 344 7 0 0 sg=344 px=0 gx=0
GCGCGTTTATACACATCTTGGGATTTGATTAAAAGATGCAGGAAACGCGCGGACATGAGA
>group_110_6 344 7 0 0 sg=344 px=0 gx=0
ATTGCGATCGCATAACTTCGTATAGCATACATTATACGAAGTTATAAGCTCGGAACGCTG
>group_110_7 344 7 0 0 sg=344 px=0 gx=0
AAACCACGTTTGCAATGTAACAGTTTAGTATAAACCTCTTCCTGTACATACCGGCGCGTT
>group_110_8 344 7 0 0 sg=344 px=0 gx=0
CATGTCCGCGCGTTTCCTGCATCTTTTAATCAAATCCCAAGATGTGTATAAACGCGCCGG
>group_110_9 344 7 0 0 sg=344 px=0 gx=0
ATCTTTTAATCAAATCCCAAGATGTGTATAAACGCGCCGGTATGTACAGGAAGAGGTTTA
>group_111_0 40 0 0 0 sg=40 px=0 gx=0
AATTCGCCCTTTATGTATCATACACATACGATTTAGGTGACACTATAGAACTCGATGTGG
>group_111_1 40 0 0 0 sg=40 px=0 gx=0
CCTCGGCCTCTGAGCTATTCCAGAAGTAGTGAAGAGGCTTTTTTGGAGGAGATCTAAGCT
>group_111_2 40 0 0 0 sg=40 px=0 gx=0
CATTCCACATCGAGTTCTATAGTGTCACCTAAATCGTATGTGTATGATACATAAAGGGCG
>group_111_3 40 0 0 0 sg=40 px=0 gx=0
CACACATTCCACATCGAGTTCTATAGTGTCACCTAAATCGTATGTGTATGATACATAAAG
>group_111_4 40 0 0 0 sg=40 px=0 gx=0
TTCGATAAGCCAGGTTAACCTGCATTAATGAATCGGCCAACGCGCGGGGAGAGGCGGTAA
>group_111_5 40 0 0 0 sg=40 px=0 gx=0
ACACACATTCCACATCGAGTTCTATAGTGTCACCTAAATCGTATGTGTATGATACATAAA
>group_111_6 40 0 0 0 sg=40 px=0 gx=0
CCGCCTCGGCCTCTGAGCTATTCCAGAAGTAGTGAAGAGGCTTTTTTGGAGGAGATCTAA
>group_111_7 40 0 0 0 sg=40 px=0 gx=0
GCCTCGGCCTCTGAGCTATTCCAGAAGTAGTGAAGAGGCTTTTTTGGAGGAGATCTAAGC
>group_111_8 40 0 0 0 sg=40 px=0 gx=0
TTAGATCTCCTCCAAAAAAGCCTCTTCACTACTTCTGGAATAGCTCAGAGGCCGAGGCGG
>group_111_9 40 0 0 0 sg=40 px=0 gx=0
TCGCCCTTTATGTATCATACACATACGATTTAGGTGACACTATAGAACTCGATGTGGAAT
>group_112_0 106 2 0 0 sg=106 px=0 gx=0
GAGGGGTTTTTTGCTGAAAGGAGGAACTATAGATCCTCTACGCCGGACGCATCGTGGCCG
>group_112_1 106 2 0 0 sg=106 px=0 gx=0
GCCGGCCACGATGCGTCCGGCGTAGAGGATCTATAGTTCCTCCTTTCAGCAAAAAACCCC
>group_112_2 106 2 0 0 sg=106 px=0 gx=0
CCGGCGTAGAGGATCTATAGTTCCTCCTTTCAGCAAAAAACCCCTCAAGACCCGTTTAGA
>group_112_3 106 2 0 0 sg=106 px=0 gx=0
GGAACTATAGATCCTCTACGCCGGACGCATCGTGGCCGGCATCACCGGCGCCACAGGTGC
>group_112_4 106 2 0 0 sg=106 px=0 gx=0
TTTTTGCTGAAAGGAGGAACTATAGATCCTCTACGCCGGACGCATCGTGGCCGGCATCAC
>group_112_5 106 2 0 0 sg=106 px=0 gx=0
CGGTGATGCCGGCCACGATGCGTCCGGCGTAGAGGATCTATAGTTCCTCCTTTCAGCAAA
>group_112_6 106 2 0 0 sg=106 px=0 gx=0
TTTTTTGCTGAAAGGAGGAACTATAGATCCTCTACGCCGGACGCATCGTGGCCGGCATCA
>group_112_7 106 2 0 0 sg=106 px=0 gx=0
TGTGGCGCCGGTGATGCCGGCCACGATGCGTCCGGCGTAGAGGATCTATAGTTCCTCCTT
>group_112_8 106 2 0 0 sg=106 px=0 gx=0
CGGCGTAGAGGATCTATAGTTCCTCCTTTCAGCAAAAAACCCCTCAAGACCCGTTTAGAG
>group_112_9 106 2 0 0 sg=106 px=0 gx=0
CTCTAAACGGGTCTTGAGGGGTTTTTTGCTGAAAGGAGGAACTATAGATCCTCTACGCCG
>group_113_0 4 20 0 0 sg=4 px=0 gx=0
GCGAAGAGGCCCGCACCGATCGCCCTTCCCAACAGTTGCGTAGCCTGAATGGCGAATGGC
>group_113_1 4 20 0 0 sg=4 px=0 gx=0
CGAAGAGGCCCGCACCGATCGCCCTTCCCAACAGTTGCGTAGCCTGAATGGCGAATGGCG
>group_113_2 4 20 0 0 sg=4 px=0 gx=0
CGCCATTCGCCATTCAGGCTACGCAACTGTTGGGAAGGGCGATCGGTGCGGGCCTCTTCG
>group_113_3 4 20 0 0 sg=4 px=0 gx=0
GCCATTCGCCATTCAGGCTACGCAACTGTTGGGAAGGGCGATCGGTGCGGGCCTCTTCGC
>group_114_0 2 8 0 0 sg=2 px=0 gx=0
GGGCATGCAAGCTTGGCGTAATCATGGTCATATGTTTTCCTGTGTGAAATTGTTATCCGC
>group_114_1 2 8 0 0 sg=2 px=0 gx=0
GCGGATAACAATTTCACACAGGAAAACATATGACCATGATTACGCCAAGCTTGCATGCCC
>group_115_0 186 2 92 0 sg=94 px=92 gx=0
GGAAAACGGGAAAGGTTCCGTTCAGGACGCTACTTGTGTACGGGATCGGTCGACGGATCC
>group_115_1 186 2 92 0 sg=94 px=92 gx=0
GATCAAGAGACAGTCTAGAAGAAGCTTGGGATCCGTCGACCGATCCCGTACACAAGTAGC
>group_115_2 186 2 92 0 sg=94 px=92 gx=0
GGGAAAGGTTCCGTTCAGGACGCTACTTGTGTACGGGATCGGTCGACGGATCCCAAGCTT
>group_115_3 186 2 92 0 sg=94 px=92 gx=0
GGAAAGGTTCCGTTCAGGACGCTACTTGTGTACGGGATCGGTCGACGGATCCCAAGCTTC
>group_115_4 186 2 92 0 sg=94 px=92 gx=0
CGGGAAAGGTTCCGTTCAGGACGCTACTTGTGTACGGGATCGGTCGACGGATCCCAAGCT
>group_115_5 186 2 92 0 sg=94 px=92 gx=0
CAGATCCTGGAAAACGGGAAAGGTTCCGTTCAGGACGCTACTTGTGTACGGGATCGGTCG
>group_115_6 186 2 92 0 sg=94 px=92 gx=0
CTAGAAGAAGCTTGGGATCCGTCGACCGATCCCGTACACAAGTAGCGTCCTGAACGGAAC
>group_115_7 186 2 92 0 sg=94 px=92 gx=0
TCGACCGATCCCGTACACAAGTAGCGTCCTGAACGGAACCTTTCCCGTTTTCCAGGATCT
>group_115_8 186 2 92 0 sg=94 px=92 gx=0
TACTTGTGTACGGGATCGGTCGACGGATCCCAAGCTTCTTCTAGACTGTCTCTTGATCAG
>group_115_9 186 2 92 0 sg=94 px=92 gx=0
AAGAGACAGTCTAGAAGAAGCTTGGGATCCGTCGACCGATCCCGTACACAAGTAGCGTCC
>group_116_0 78 1 0 0 sg=78 px=0 gx=0
CTAGAGGATCCCCGGGTACCGAGCTCGAATTCTTGAAGACGAAAGGGCCTCGTGATACGC
>group_116_1 78 1 0 0 sg=78 px=0 gx=0
GAGCTCGAATTCTTGAAGACGAAAGGGCCTCGTGATACGCCTATTTTTATAGGTTAATGT
>group_116_2 78 1 0 0 sg=78 px=0 gx=0
TGACATTAACCTATAAAAATAGGCGTATCACGAGGCCCTTTCGTCTTCAAGAATTCGAGC
>group_116_3 78 1 0 0 sg=78 px=0 gx=0
GAGGCCCTTTCGTCTTCAAGAATTCGAGCTCGGTACCCGGGGATCCTCTAGAGTCGACCT
>group_116_4 78 1 0 0 sg=78 px=0 gx=0
GGGTACCGAGCTCGAATTCTTGAAGACGAAAGGGCCTCGTGATACGCCTATTTTTATAGG
>group_116_5 78 1 0 0 sg=78 px=0 gx=0
ATGACATTAACCTATAAAAATAGGCGTATCACGAGGCCCTTTCGTCTTCAAGAATTCGAG
>group_116_6 78 1 0 0 sg=78 px=0 gx=0
ATAGGCGTATCACGAGGCCCTTTCGTCTTCAAGAATTCGAGCTCGGTACCCGGGGATCCT
>group_116_7 78 1 0 0 sg=78 px=0 gx=0
CGTATCACGAGGCCCTTTCGTCTTCAAGAATTCGAGCTCGGTACCCGGGGATCCTCTAGA
>group_116_8 78 1 0 0 sg=78 px=0 gx=0
CCTATAAAAATAGGCGTATCACGAGGCCCTTTCGTCTTCAAGAATTCGAGCTCGGTACCC
>group_116_9 78 1 0 0 sg=78 px=0 gx=0
GACTCTAGAGGATCCCCGGGTACCGAGCTCGAATTCTTGAAGACGAAAGGGCCTCGTGAT
>group_117_0 28 8 0 0 sg=28 px=0 gx=0
CACTTTGCCTTTCTCTCCACAGGTGTCCACTCCCAGTTCAATTACAGCTCTTAAGGCTAG
>group_117_1 28 8 0 0 sg=28 px=0 gx=0
AGAGCTGTAATTGAACTGGGAGTGGACACCTGTGGAGAGAAAGGCAAAGTGGATGTCAGT
>group_117_2 28 8 0 0 sg=28 px=0 gx=0
AGCCTTAAGAGCTGTAATTGAACTGGGAGTGGACACCTGTGGAGAGAAAGGCAAAGTGGA
>group_117_3 28 8 0 0 sg=28 px=0 gx=0
TGACATCCACTTTGCCTTTCTCTCCACAGGTGTCCACTCCCAGTTCAATTACAGCTCTTA
>group_117_4 28 8 0 0 sg=28 px=0 gx=0
GCCTTAAGAGCTGTAATTGAACTGGGAGTGGACACCTGTGGAGAGAAAGGCAAAGTGGAT
>group_117_5 28 8 0 0 sg=28 px=0 gx=0
ACTCTAGCCTTAAGAGCTGTAATTGAACTGGGAGTGGACACCTGTGGAGAGAAAGGCAAA
>group_117_6 28 8 0 0 sg=28 px=0 gx=0
TTGCCTTTCTCTCCACAGGTGTCCACTCCCAGTTCAATTACAGCTCTTAAGGCTAGAGTA
>group_117_7 28 8 0 0 sg=28 px=0 gx=0
CCACTTTGCCTTTCTCTCCACAGGTGTCCACTCCCAGTTCAATTACAGCTCTTAAGGCTA
>group_117_8 28 8 0 0 sg=28 px=0 gx=0
TAAGAGCTGTAATTGAACTGGGAGTGGACACCTGTGGAGAGAAAGGCAAAGTGGATGTCA
>group_117_9 28 8 0 0 sg=28 px=0 gx=0
TAGCCTTAAGAGCTGTAATTGAACTGGGAGTGGACACCTGTGGAGAGAAAGGCAAAGTGG
>group_119_0 2 2 0 0 sg=2 px=0 gx=0
CGCTCCCCCGCCGTCGTTCAATGAGAATGGATAAGAGGCTCGTGGGATTGACGTGAGGGG
>group_119_1 2 2 0 0 sg=2 px=0 gx=0
CCCCTCACGTCAATCCCACGAGCCTCTTATCCATTCTCATTGAACGACGGCGGGGGAGCG
>group_120_0 120 3 0 0 sg=120 px=0 gx=0
TGCTATATAACCAATGACTAATATGGCTAATTGCCAATATTGATTCAATGTATAGATCAG
>group_120_1 120 3 0 0 sg=120 px=0 gx=0
TAAAACGACGGCCAGTGCCAAGCTGATCTATACATTGAATCAATATTGGCAATTAGCCAT
>group_120_2 120 3 0 0 sg=120 px=0 gx=0
AGATCAGCTTGGCACTGGCCGTCGTTTTACAACGTCGTGACTGGGAAAACCCTGGCGTTA
>group_120_3 120 3 0 0 sg=120 px=0 gx=0
CCAAGCTGATCTATACATTGAATCAATATTGGCAATTAGCCATATTAGTCATTGGTTATA
>group_120_4 120 3 0 0 sg=120 px=0 gx=0
GTTTTCCCAGTCACGACGTTGTAAAACGACGGCCAGTGCCAAGCTGATCTATACATTGAA
>group_120_5 120 3 0 0 sg=120 px=0 gx=0
GACTAATATGGCTAATTGCCAATATTGATTCAATGTATAGATCAGCTTGGCACTGGCCGT
>group_120_6 120 3 0 0 sg=120 px=0 gx=0
CCAGGGTTTTCCCAGTCACGACGTTGTAAAACGACGGCCAGTGCCAAGCTGATCTATACA
>group_120_7 120 3 0 0 sg=120 px=0 gx=0
TGCCAATATTGATTCAATGTATAGATCAGCTTGGCACTGGCCGTCGTTTTACAACGTCGT
>group_120_8 120 3 0 0 sg=120 px=0 gx=0
GGGTTTTCCCAGTCACGACGTTGTAAAACGACGGCCAGTGCCAAGCTGATCTATACATTG
>group_120_9 120 3 0 0 sg=120 px=0 gx=0
GGTTTTCCCAGTCACGACGTTGTAAAACGACGGCCAGTGCCAAGCTGATCTATACATTGA
>group_121_0 34 13 0 0 sg=34 px=0 gx=0
ATCTGGTACCGCGGCCGCGCCACGGATGCCACCACAAGCACTACAACGGAGTTCGCCACG
>group_121_1 34 13 0 0 sg=34 px=0 gx=0
AAAGATCTGGTACCGCGGCCGCGCCACGGATGCCACCACAAGCACTACAACGGAGTTCGC
>group_121_2 34 13 0 0 sg=34 px=0 gx=0
GTACGTGGCGAACTCCGTTGTAGTGCTTGTGGTGGCATCCGTGGCGCGGCCGCGGTACCA
>group_121_3 34 13 0 0 sg=34 px=0 gx=0
TAAAGATCTGGTACCGCGGCCGCGCCACGGATGCCACCACAAGCACTACAACGGAGTTCG
>group_121_4 34 13 0 0 sg=34 px=0 gx=0
TCTGGTACCGCGGCCGCGCCACGGATGCCACCACAAGCACTACAACGGAGTTCGCCACGT
>group_121_5 34 13 0 0 sg=34 px=0 gx=0
GCGAACTCCGTTGTAGTGCTTGTGGTGGCATCCGTGGCGCGGCCGCGGTACCAGATCTTT
>group_121_6 34 13 0 0 sg=34 px=0 gx=0
CTAGATTTAAAGATCTGGTACCGCGGCCGCGCCACGGATGCCACCACAAGCACTACAACG
>group_121_7 34 13 0 0 sg=34 px=0 gx=0
AAGATCTGGTACCGCGGCCGCGCCACGGATGCCACCACAAGCACTACAACGGAGTTCGCC
>group_121_8 34 13 0 0 sg=34 px=0 gx=0
TCCGTTGTAGTGCTTGTGGTGGCATCCGTGGCGCGGCCGCGGTACCAGATCTTTAAATCT
>group_121_9 34 13 0 0 sg=34 px=0 gx=0
TCTAGATTTAAAGATCTGGTACCGCGGCCGCGCCACGGATGCCACCACAAGCACTACAAC
>group_122_0 24 9 0 0 sg=24 px=0 gx=0
TAAAACGACGGCCAGTGAATCCGTAATCATGGTCATAGCTGTTTCCTGTGTGATAAAGAA
>group_122_1 24 9 0 0 sg=24 px=0 gx=0
AACTTTCTTTATCACACAGGAAACAGCTATGACCATGATTACGGATTCACTGGCCGTCGT
>group_122_2 24 9 0 0 sg=24 px=0 gx=0
TCTTTATCACACAGGAAACAGCTATGACCATGATTACGGATTCACTGGCCGTCGTTTTAC
>group_122_3 24 9 0 0 sg=24 px=0 gx=0
TTGTAAAACGACGGCCAGTGAATCCGTAATCATGGTCATAGCTGTTTCCTGTGTGATAAA
>group_122_4 24 9 0 0 sg=24 px=0 gx=0
GTTGTAAAACGACGGCCAGTGAATCCGTAATCATGGTCATAGCTGTTTCCTGTGTGATAA
>group_122_5 24 9 0 0 sg=24 px=0 gx=0
TAACTTTCTTTATCACACAGGAAACAGCTATGACCATGATTACGGATTCACTGGCCGTCG
>group_122_6 24 9 0 0 sg=24 px=0 gx=0
AAAACGACGGCCAGTGAATCCGTAATCATGGTCATAGCTGTTTCCTGTGTGATAAAGAAA
>group_122_7 24 9 0 0 sg=24 px=0 gx=0
TTTATCACACAGGAAACAGCTATGACCATGATTACGGATTCACTGGCCGTCGTTTTACAA
>group_122_8 24 9 0 0 sg=24 px=0 gx=0
ACGACGGCCAGTGAATCCGTAATCATGGTCATAGCTGTTTCCTGTGTGATAAAGAAAGTT
>group_122_9 24 9 0 0 sg=24 px=0 gx=0
TTTCTTTATCACACAGGAAACAGCTATGACCATGATTACGGATTCACTGGCCGTCGTTTT
>group_124_0 2186 2 0 0 sg=2186 px=0 gx=0
CCACGATCCCGTGACCAGACGCGAGGTGGGACTCGAACCCACGATCTCGCAACAAAACAC
>group_124_1 2186 2 0 0 sg=2186 px=0 gx=0
ACTCGAACCCACGATCTCGCAACAAAACACGAGGTGGGACTCGAACCCACGATCCCGTGA
>group_124_2 2186 2 0 0 sg=2186 px=0 gx=0
GCAACAAAACACGAGGTGGGACTCGAACCCACGATCTCGCAACTGGGCACGAGGTGGGAC
>group_124_3 2186 2 0 0 sg=2186 px=0 gx=0
TTCCTCCTGGGACGTCTCCCAGGGCGAACGGACGGTGGACACCTGGACACGTCTATCCTT
>group_124_4 2186 2 0 0 sg=2186 px=0 gx=0
GATCTCGCAACCCCAAATGGTCTCTTGGCCTTCAAAGGGGTCCACCAGGCGTCCCTGATC
>group_124_5 2186 2 0 0 sg=2186 px=0 gx=0
AATGCACCAAATGAAAGATTCTCGAATTCCCGGCCCATGTACCAAATGAAAGACCCTCGA
>group_124_6 2186 2 0 0 sg=2186 px=0 gx=0
ACATGGGCCGGGAATTCGAGAATCTTTCATTTGGTGCATTGGCCGGGAATTCGAAAATCT
>group_124_7 2186 2 0 0 sg=2186 px=0 gx=0
GAGACCATACATAAAATGTAGAAGGTAAGATTTAATAAAGCAGCGACATGAAAGCACACA
>group_124_8 2186 2 0 0 sg=2186 px=0 gx=0
GCTCCGAGGTGAAAGTTCATGTTCTCACAAGAGGCCAGTAATTTTTTATTCTTCATTCCC
>group_124_9 2186 2 0 0 sg=2186 px=0 gx=0
CGATCTCGCAACAAAACACGAGGTGGGACTCGAACCCACGATCCCGTGACCAGACGCGAG
>group_125_0 120 2 0 0 sg=120 px=0 gx=0
CGGCGCCACAGGTGCCGTTGCTGGCGCCTATATCGCCGACATCACCGATGGGGAAGATCG
>group_125_1 120 2 0 0 sg=120 px=0 gx=0
TCTTCCCCATCGGTGATGTCGGCGATATAGGCGCCAGCAACGGCACCTGTGGCGCCGGTG
>group_125_2 120 2 0 0 sg=120 px=0 gx=0
GCATCACCGGCGCCACAGGTGCCGTTGCTGGCGCCTATATCGCCGACATCACCGATGGGG
>group_125_3 120 2 0 0 sg=120 px=0 gx=0
TCGTGGCCGGCATCACCGGCGCCACAGGTGCCGTTGCTGGCGCCTATATCGCCGACATCA
>group_125_4 120 2 0 0 sg=120 px=0 gx=0
GCCGGACGCATCGTGGCCGGCATCACCGGCGCCACAGGTGCCGTTGCTGGCGCCTATATC
>group_125_5 120 2 0 0 sg=120 px=0 gx=0
CGCCACAGGTGCCGTTGCTGGCGCCTATATCGCCGACATCACCGATGGGGAAGATCGGGC
>group_125_6 120 2 0 0 sg=120 px=0 gx=0
CGATATAGGCGCCAGCAACGGCACCTGTGGCGCCGGTGATGCCGGCCACGATGCGTCCGG
>group_125_7 120 2 0 0 sg=120 px=0 gx=0
AGTGGCGAGCCCGATCTTCCCCATCGGTGATGTCGGCGATATAGGCGCCAGCAACGGCAC
>group_125_8 120 2 0 0 sg=120 px=0 gx=0
TGTCGGCGATATAGGCGCCAGCAACGGCACCTGTGGCGCCGGTGATGCCGGCCACGATGC
>group_125_9 120 2 0 0 sg=120 px=0 gx=0
GGCCGGCATCACCGGCGCCACAGGTGCCGTTGCTGGCGCCTATATCGCCGACATCACCGA
>group_127_0 4 16 0 0 sg=4 px=0 gx=0
GCTGCAGGTCGAAAGGCCCGGAGATGAGGAAGAGGAGAACAGCGCGGCAGACGTGCGCTT
>group_127_1 4 16 0 0 sg=4 px=0 gx=0
AAGCGCACGTCTGCCGCGCTGTTCTCCTCTTCCTCATCTCCGGGCCTTTCGACCTGCAGC
>group_127_2 4 16 0 0 sg=4 px=0 gx=0
AGCGCACGTCTGCCGCGCTGTTCTCCTCTTCCTCATCTCCGGGCCTTTCGACCTGCAGCC
>group_127_3 4 16 0 0 sg=4 px=0 gx=0
GGCTGCAGGTCGAAAGGCCCGGAGATGAGGAAGAGGAGAACAGCGCGGCAGACGTGCGCT
>group_128_0 58 5 0 0 sg=58 px=0 gx=0
TCGAGTCTAGAGGGCCCGCGGTTCGAAGGTAAGCCTATCCCTAACCCTCTCCTCGGTCTC
>group_128_1 58 5 0 0 sg=58 px=0 gx=0
GGAGAGGGTTAGGGATAGGCTTACCTTCGAACCGCGGGCCCTCTAGACTCGAGCGGCCGC
>group_128_2 58 5 0 0 sg=58 px=0 gx=0
AATCGAGACCGAGGAGAGGGTTAGGGATAGGCTTACCTTCGAACCGCGGGCCCTCTAGAC
>group_128_3 58 5 0 0 sg=58 px=0 gx=0
TCCAGCACAGTGGCGGCCGCTCGAGTCTAGAGGGCCCGCGGTTCGAAGGTAAGCCTATCC
>group_128_4 58 5 0 0 sg=58 px=0 gx=0
CGAGACCGAGGAGAGGGTTAGGGATAGGCTTACCTTCGAACCGCGGGCCCTCTAGACTCG
>group_128_5 58 5 0 0 sg=58 px=0 gx=0
TAGGCTTACCTTCGAACCGCGGGCCCTCTAGACTCGAGCGGCCGCCACTGTGCTGGATAT
>group_128_6 58 5 0 0 sg=58 px=0 gx=0
GTTAGGGATAGGCTTACCTTCGAACCGCGGGCCCTCTAGACTCGAGCGGCCGCCACTGTG
>group_128_7 58 5 0 0 sg=58 px=0 gx=0
GTCTAGAGGGCCCGCGGTTCGAAGGTAAGCCTATCCCTAACCCTCTCCTCGGTCTCGATT
>group_128_8 58 5 0 0 sg=58 px=0 gx=0
GTGGCGGCCGCTCGAGTCTAGAGGGCCCGCGGTTCGAAGGTAAGCCTATCCCTAACCCTC
>group_128_9 58 5 0 0 sg=58 px=0 gx=0
CTCGAGTCTAGAGGGCCCGCGGTTCGAAGGTAAGCCTATCCCTAACCCTCTCCTCGGTCT
>group_129_0 216 1 0 0 sg=216 px=0 gx=0
CATGAGACAATAACCCTGATAAATGCTTCAATAATGACAAGAGAGAATAACATGACTGCT
>group_129_1 216 1 0 0 sg=216 px=0 gx=0
AAATATGTATCCGCTCATGAGACAATAACCCTGATAAATGCTTCAATAATGACAAGAGAG
>group_129_2 216 1 0 0 sg=216 px=0 gx=0
AGACAATAACCCTGATAAATGCTTCAATAATGACAAGAGAGAATAACATGACTGCTTGGC
>group_129_3 216 1 0 0 sg=216 px=0 gx=0
ACAAAAAACGTATTCTGAAAATTGTATTGAAAAAGGAAGAGTATGAGTATTCAACATTTC
>group_129_4 216 1 0 0 sg=216 px=0 gx=0
TAAAAACAATATACCCAAGCCCACAAAAAACGTATTCTGAAAATTGTATTGAAAAAGGAA
>group_129_5 216 1 0 0 sg=216 px=0 gx=0
TCCTTTTTCAATACAATTTTCAGAATACGTTTTTTGTGGGCTTGGGTATATTGTTTTTAA
>group_129_6 216 1 0 0 sg=216 px=0 gx=0
TCTTCCTTTTTCAATACAATTTTCAGAATACGTTTTTTGTGGGCTTGGGTATATTGTTTT
>group_129_7 216 1 0 0 sg=216 px=0 gx=0
TCATACTCTTCCTTTTTCAATACAATTTTCAGAATACGTTTTTTGTGGGCTTGGGTATAT
>group_129_8 216 1 0 0 sg=216 px=0 gx=0
AGAGTCGAACGCGCTACCATTGCGCCAAGCAGTCATGTTATTCTCTCTTGTCATTATTGA
>group_129_9 216 1 0 0 sg=216 px=0 gx=0
GTCATGTTATTCTCTCTTGTCATTATTGAAGCATTTATCAGGGTTATTGTCTCATGAGCG
>group_130_0 1650 1 0 0 sg=1650 px=0 gx=0
CAGTAAGGCAGCGGTATCATCAACAGGCTTACCCGTCTTACTGTCCCTAGTGCTTGGATT
>group_130_1 1650 1 0 0 sg=1650 px=0 gx=0
TCCTGAGTAGGACAAATCCGCCGCCCTAGACCTAGGGTACGGGTTTTGCTGCCCGCAAAC
>group_130_2 1650 1 0 0 sg=1650 px=0 gx=0
GAATTCTGTGTGAAATTGTTATCCGCTCACAATTGAATCTATCATAATTGTGAGCGCTCA
>group_130_3 1650 1 0 0 sg=1650 px=0 gx=0
AATTGAATCTATCATAATTGTGAGCGCTCACAATTGTAAAGCTTAGGATCCGCTAATCTT
>group_130_4 1650 1 0 0 sg=1650 px=0 gx=0
CGTCTTGGAGCGCCAGAGGAGGAACGAGCTAAAACGGAGCTTTTTTGCCCTGCGTGACCA
>group_130_5 1650 1 0 0 sg=1650 px=0 gx=0
CCCCCAAGGTAGTTATCCTTAAAAAAGCCACAGCATACATCCTGTCCGTCCAAGCAGAGG
>group_130_6 1650 1 0 0 sg=1650 px=0 gx=0
GACATTTCTGTTAGAAGGAATCGTTTTCCTTACTTTTCCTTACGCACAAGAGTTCCGTAG
>group_130_7 1650 1 0 0 sg=1650 px=0 gx=0
AGTCCTTTTCCCGGGAGATCTGGGTATCTGTAAATTCTGCTAGACCTTTGCTGGAAAACT
>group_130_8 1650 1 0 0 sg=1650 px=0 gx=0
TGATAGATTCAATTGTGAGCGGATAACAATTTCACACAGAATTCATTAAAGAGGAGAAAG
>group_130_9 1650 1 0 0 sg=1650 px=0 gx=0
GGAATTCGATATCAAGCTTATCGATACCGTCGACCTCGAGGGGGGGCCCGGTACCTTTCT
>group_131_0 182 1 0 0 sg=182 px=0 gx=0
TGTGCTGGAATTCGCCCTTTTATTAAGCGTAATCTGGAACATCGTATGGGTAGCTGGTCC
>group_131_1 182 1 0 0 sg=182 px=0 gx=0
CAGCTACCCATACGATGTTCCAGATTACGCTTAATAAAAGGGCGAATTCCAGCACACTGG
>group_131_2 182 1 0 0 sg=182 px=0 gx=0
CCCGGGACCAGCTACCCATACGATGTTCCAGATTACGCTTAATAAAAGGGCGAATTCCAG
>group_131_3 182 1 0 0 sg=182 px=0 gx=0
CCGCCAGTGTGCTGGAATTCGCCCTTTTATTAAGCGTAATCTGGAACATCGTATGGGTAG
>group_131_4 182 1 0 0 sg=182 px=0 gx=0
CTCGAGCGAGCTCCCGGGACCAGCTACCCATACGATGTTCCAGATTACGCTTAATAAAAG
>group_131_5 182 1 0 0 sg=182 px=0 gx=0
CATGGCACATATGAGCGGCCGCGTCGACTCGAGCGAGCTCCCGGGACCAGCTACCCATAC
>group_131_6 182 1 0 0 sg=182 px=0 gx=0
CCCTTTTATTAAGCGTAATCTGGAACATCGTATGGGTAGCTGGTCCCGGGAGCTCGCTCG
>group_131_7 182 1 0 0 sg=182 px=0 gx=0
ATTAAGCGTAATCTGGAACATCGTATGGGTAGCTGGTCCCGGGAGCTCGCTCGAGTCGAC
>group_131_8 182 1 0 0 sg=182 px=0 gx=0
GCTGGTCCCGGGAGCTCGCTCGAGTCGACGCGGCCGCTCATATGTGCCATGGTATATCTC
>group_131_9 182 1 0 0 sg=182 px=0 gx=0
GAATTCGCCCTTTTATTAAGCGTAATCTGGAACATCGTATGGGTAGCTGGTCCCGGGAGC
>group_132_0 460 1 0 0 sg=460 px=0 gx=0
TTTTCAGCTGTTTTGGCGGATGAGAGAAGATTTTCAGCCTGATACAGATTAAATCAGAAC
>group_132_1 460 1 0 0 sg=460 px=0 gx=0
ACGCCTGAATAAGTGATAATAAGCGGATGAATGGCAGAAATTCGTGCGCAAACCAACCCT
>group_132_2 460 1 0 0 sg=460 px=0 gx=0
TCTCGTCGAAGCTTGGCTGCAGGTCGACGGATCCCCGGGAATTCCTGGCAGTTTATGGCG
>group_132_3 460 1 0 0 sg=460 px=0 gx=0
TCAGGCTGAAAATCTTCTCTCATCCGCCAAAACAGCTGAAAATCTTCTCTCATCCGCCAA
>group_132_4 460 1 0 0 sg=460 px=0 gx=0
TGCAGCCAAGCTTCGACGAGATTTTCAGGAGCTAAGGAAGCTAAAATGGAGAAAAAAATC
>group_132_5 460 1 0 0 sg=460 px=0 gx=0
ACTATCCCATATCACCAGCTCACCGTCTTTCATTGCCATACGGAATCATGAGAATTTCCG
>group_132_6 460 1 0 0 sg=460 px=0 gx=0
AGATGGCGGACGCGATGGATATGTTCTGCCAAGGGTTGGTTTGCGCACGAATTTCTGCCA
>group_132_7 460 1 0 0 sg=460 px=0 gx=0
GAGAATTTCCGGATGAGCATTCATCAGGCGGGCAAGAATGTGAATTCAAAGGCCGGATAA
>group_132_8 460 1 0 0 sg=460 px=0 gx=0
ACATTCTTGCCCGCCTGATGAATGCTCATCCGGAAATTCTCATGATTCCGTATGGCAATG
>group_132_9 460 1 0 0 sg=460 px=0 gx=0
GGTGCTACGCCTGAATAAGTGATAATAAGCGGATGAATGGCAGAAATTCGTGCGCAAACC
>group_133_0 446 1 0 0 sg=446 px=0 gx=0
CTCGGGATCGAGGGAAGGATTTCAGAATTCGGATCCTCTAGAGTCGACCTGCATGGTACC
>group_133_1 446 1 0 0 sg=446 px=0 gx=0
GATGATAAGCTGTCAAACTCGAGAATTGTGCCTAATGAGTGAGCTAACTCACATTAATTG
>group_133_2 446 1 0 0 sg=446 px=0 gx=0
GACTACGCAGCTGCAGAAGAAGGTAAACTGGTAATCTGGATTAACGGCGATAAAGGCTAT
>group_133_3 446 1 0 0 sg=446 px=0 gx=0
TAGCCTTTATCGCCGTTAATCCAGATTACCAGTTTACCTTCTTCTGCAGCTGCGTAGTCC
>group_133_4 446 1 0 0 sg=446 px=0 gx=0
CCTCGGGATCGAGGGAAGGATTTCAGAATTCGGATCCTCTAGAGTCGACCTGCATGGTAC
>group_133_5 446 1 0 0 sg=446 px=0 gx=0
CCCAGTCACGACGTTGTAAAACGACGGCCAGTGCCAAGCTGGCGGTACCATGCAGGTCGA
>group_133_6 446 1 0 0 sg=446 px=0 gx=0
TGTAAAACGACGGCCAGTGCCAAGCTGGCGGTACCATGCAGGTCGACTCTAGAGGATCCG
>group_133_7 446 1 0 0 sg=446 px=0 gx=0
TTAATGTGAGTTAGCTCACTCATTAGGCACAATTCTCGAGTTTGACAGCTTATCATCGAC
>group_133_8 446 1 0 0 sg=446 px=0 gx=0
GCCTTTATCGCCGTTAATCCAGATTACCAGTTTACCTTCTTCTGCAGCTGCGTAGTCCGG
>group_133_9 446 1 0 0 sg=446 px=0 gx=0
TAAAACGACGGCCAGTGCCAAGCTGGCGGTACCATGCAGGTCGACTCTAGAGGATCCGAA
>group_134_0 1762 1 0 300 sg=1462 px=0 gx=300
TTGTGGTTTGTCCAAACTCATCAATGTATCTTATCATGTCTGGATCTCGAGGACGAAAGG
>group_134_1 1762 1 0 300 sg=1462 px=0 gx=300
TTGACCTCCATAGAAGACACCGGGACCGATCCAGCCTCCGCGGCCCCGAATTAATTCACC
>group_134_2 1762 1 0 300 sg=1462 px=0 gx=300
GATCGATCCTCGCGCCCCCTACCCACCGTACTCGTCAATTCCAAGGGCATCGGTAAACAT
>group_134_3 1762 1 0 300 sg=1462 px=0 gx=300
ATGACATTAACCTATAAAAATAGGCGTATCACGAGGCCCTTTCGTCCTCGAGATCCAGAC
>group_134_4 1762 1 0 300 sg=1462 px=0 gx=300
TGAGCAGATGTTTACCGATGCCCTTGGAATTGACGAGTACGGTGGGTAGGGGGCGCGAGG
>group_134_5 1762 1 0 300 sg=1462 px=0 gx=300
TTTTGCCCTTTAAAAGGGGAAAGCTGGCAAGATTTTTTACGCAATAACGCTAAAAGTTTT
>group_134_6 1762 1 0 300 sg=1462 px=0 gx=300
CTCATTAAGCAGCTCTAATGCGCTGTTAATCACTTTACTTTTATCTAATCTAGAGGGTCT
>group_134_7 1762 1 0 300 sg=1462 px=0 gx=300
GTAAAAAATCTTGCCAGCTTTCCCCTTTTAAAGGGCAAAAGTGAGTATGGTGCCTATCTA
>group_134_8 1762 1 0 300 sg=1462 px=0 gx=300
TTTCCACACCCTAACTGACACACATTCCACAGCCGGATCTCGAGGAGCTTGGCCCATTGC
>group_134_9 1762 1 0 300 sg=1462 px=0 gx=300
TGTTTTGACCTCCATAGAAGACACCGGGACCGATCCAGCCTCCGCGGCCCCGAATTAATT
>group_135_0 454 1 0 0 sg=454 px=0 gx=0
AAATATTAACGTTTACAATTTCGCCATTCGCCATTCAGGCTACGCAACTGTTGGGAAGGG
>group_135_1 454 1 0 0 sg=454 px=0 gx=0
AGTGAATTGTAATACGACTCACTATAGGGCGAATTGGGTCTTCTTCCAGAATTCTGGCCA
>group_135_2 454 1 0 0 sg=454 px=0 gx=0
ATTAACCCTCACTAAAGGGAACAAAAGCTGAGTCTTCCAAAGCTTGGCACCACGTGTTAA
>group_135_3 454 1 0 0 sg=454 px=0 gx=0
GACGTTGTAAAACGACGGCCAGTGAATTGTAATACGACTCACTATAGGGCGAATTGGGTC
>group_135_4 454 1 0 0 sg=454 px=0 gx=0
GCTTGGCACCACGTGTTAATTAAGATCTAGATCAGCATGCGTCGACGAGCTCGGTACCCT
>group_135_5 454 1 0 0 sg=454 px=0 gx=0
AGCTCGTCGACGCATGCTGATCTAGATCTTAATTAACACGTGGTGCCAAGCTTTGGAAGA
>group_135_6 454 1 0 0 sg=454 px=0 gx=0
ACCCTCACTAAAGGGAACAAAAGCTGAGTCTTCCAAAGCTTGGCACCACGTGTTAATTAA
>group_135_7 454 1 0 0 sg=454 px=0 gx=0
ATAGGGCGAATTGGGTCTTCTTCCAGAATTCTGGCCATGGGGATCCTGGAGGCCCGGGCG
>group_135_8 454 1 0 0 sg=454 px=0 gx=0
CGCCAAGCTCGGAATTAACCCTCACTAAAGGGAACAAAAGCTGAGTCTTCCAAAGCTTGG
>group_135_9 454 1 0 0 sg=454 px=0 gx=0
CGTCGACGAGCTCGGTACCCTACTGCAGGAGCGGCCGCCCGGGCCTCCAGGATCCCCATG
>group_136_0 180 5 0 0 sg=180 px=0 gx=0
CGATAACTTCGTATAATGTATGCTATACGAAGTTATGGTACCGCGGCCGCGTAGAGGATC
>group_136_1 180 5 0 0 sg=180 px=0 gx=0
GGCTGGCAACTAGAAGGCACAGTCGAGGCTGATAGCGAGCTTCAATGGTGATGGTGATGA
>group_136_2 180 5 0 0 sg=180 px=0 gx=0
AGGCTGATAGCGAGCTTCAATGGTGATGGTGATGATGGCTAGAATCGAGACCGAGGAGAG
>group_136_3 180 5 0 0 sg=180 px=0 gx=0
AAGGCACAGTCGAGGCTGATAGCGAGCTTCAATGGTGATGGTGATGATGGCTAGAATCGA
>group_136_4 180 5 0 0 sg=180 px=0 gx=0
TTCCTCGAGCCAATTCCTCCGATAACTTCGTATAATGTATGCTATACGAAGTTATGGTAC
>group_136_5 180 5 0 0 sg=180 px=0 gx=0
TCCCTAACCCTCTCCTCGGTCTCGATTCTAGCCATCATCACCATCACCATTGAAGCTCGC
>group_136_6 180 5 0 0 sg=180 px=0 gx=0
GTAAGCCTATCCCTAACCCTCTCCTCGGTCTCGATTCTAGCCATCATCACCATCACCATT
>group_136_7 180 5 0 0 sg=180 px=0 gx=0
GCGGTACCATAACTTCGTATAGCATACATTATACGAAGTTATCGGAGGAATTGGCTCGAG
>group_136_8 180 5 0 0 sg=180 px=0 gx=0
CGGTAAGCCTATCCCTAACCCTCTCCTCGGTCTCGATTCTAGCCATCATCACCATCACCA
>group_136_9 180 5 0 0 sg=180 px=0 gx=0
CATCACCATCACCATTGAAGCTCGCTATCAGCCTCGACTGTGCCTTCTAGTTGCCAGCCA
>group_137_0 1582 1 0 226 sg=1356 px=0 gx=226
TGGACAAAATACCTGGTTACCCAGGCCGTGCCGGCACGTTCACCGGGCTGCATCCGATGC
>group_137_1 1582 1 0 226 sg=1356 px=0 gx=226
GTATAATGTATGCTATACGAAGTTATTTACGTAGCAATCAACTCACTGGCTCACCTTCAC
>group_137_2 1582 1 0 226 sg=1356 px=0 gx=226
TGCCAGGGCGGCCACTTGACATAACTTCGTATAGCATACATTATACGAAGTTATGTTTAA
>group_137_3 1582 1 0 226 sg=1356 px=0 gx=226
ATAACTCAAAAAATACGCCCGGTAGTGATCTTATTTCATTATGGTGAAAGTCGGAACCTC
>group_137_4 1582 1 0 226 sg=1356 px=0 gx=226
TCTTCAGGCGACATGAGGTTGCCCCGTATTCAGTGTCGCTGATTTGTATTGTCTGAAGTT
>group_137_5 1582 1 0 226 sg=1356 px=0 gx=226
CGTATAGCATACATTATACGAAGTTATGGACTAGGCGCGCCAGAAGAGAGAAAGAAGGAA
>group_137_6 1582 1 0 226 sg=1356 px=0 gx=226
CCCAAGGGAAGTTTTAGTCAAAAGCCTCCGGTCGGAGGCTTTTGACTTTCTGCTAATGTT
>group_137_7 1582 1 0 226 sg=1356 px=0 gx=226
CGGCCGCTTTCCTTCTTTCTCTCTTCTGGCGCGCCTAGTCCATAACTTCGTATAATGTAT
>group_137_8 1582 1 0 226 sg=1356 px=0 gx=226
GTATAATGTATGCTATACGAAGTTATGTCAAGTGGCCGCCCTGGCAGTTACAACTAGGAA
>group_137_9 1582 1 0 226 sg=1356 px=0 gx=226
CTAATGTTTAAACATAACTTCGTATAATGTATGCTATACGAAGTTATGTCAAGTGGCCGC
>group_138_0 28 0 0 0 sg=28 px=0 gx=0
GATCGAAGCTTAATTAGTTAACGCATGCCTGCAGGTCGACTCTAGAGGATCCCCGGGTAC
>group_138_1 28 0 0 0 sg=28 px=0 gx=0
TCGAGCTCGGTACCCGGGGATCCTCTAGAGTCGACCTGCAGGCATGCGTTAACTAATTAA
>group_138_2 28 0 0 0 sg=28 px=0 gx=0
TAATTAGTTAACGCATGCCTGCAGGTCGACTCTAGAGGATCCCCGGGTACCGAGCTCGAA
>group_138_3 28 0 0 0 sg=28 px=0 gx=0
AGCTCGGTACCCGGGGATCCTCTAGAGTCGACCTGCAGGCATGCGTTAACTAATTAAGCT
>group_138_4 28 0 0 0 sg=28 px=0 gx=0
CTCGGTACCCGGGGATCCTCTAGAGTCGACCTGCAGGCATGCGTTAACTAATTAAGCTTC
>group_138_5 28 0 0 0 sg=28 px=0 gx=0
CGAGCTCGGTACCCGGGGATCCTCTAGAGTCGACCTGCAGGCATGCGTTAACTAATTAAG
>group_138_6 28 0 0 0 sg=28 px=0 gx=0
TCGAAGCTTAATTAGTTAACGCATGCCTGCAGGTCGACTCTAGAGGATCCCCGGGTACCG
>group_138_7 28 0 0 0 sg=28 px=0 gx=0
TCGGTACCCGGGGATCCTCTAGAGTCGACCTGCAGGCATGCGTTAACTAATTAAGCTTCG
>group_138_8 28 0 0 0 sg=28 px=0 gx=0
TTCGAGCTCGGTACCCGGGGATCCTCTAGAGTCGACCTGCAGGCATGCGTTAACTAATTA
>group_138_9 28 0 0 0 sg=28 px=0 gx=0
TTAGTTAACGCATGCCTGCAGGTCGACTCTAGAGGATCCCCGGGTACCGAGCTCGAATTC
>group_139_0 368 1 0 0 sg=368 px=0 gx=0
CCGCTTTCCAGTCGGGAAACCTGTCGTGCTAGCTTCATAGGTGATTCATCATATATCCCC
>group_139_1 368 1 0 0 sg=368 px=0 gx=0
AATAGGTAAGGATAAAGAGATGGGTGCATATGAAAAACATAAATGCCGACGACACATACA
>group_139_2 368 1 0 0 sg=368 px=0 gx=0
TATAACACGCAAAACTTGCGACAAACAATAGGTAAGGATAAAGAGATGGGTGCATATGAA
>group_139_3 368 1 0 0 sg=368 px=0 gx=0
GACAAATCCGCCGCCCTAGACCTAGGGGATATATGATGAATCACCTATGAAGCTAGCACG
>group_139_4 368 1 0 0 sg=368 px=0 gx=0
CGATCGGGCCCTGAGGCCTGCAGGGATCCCGTACTTAATTTTTAAAGTATGGGCAATCAA
>group_139_5 368 1 0 0 sg=368 px=0 gx=0
ATCCGCCGCCCTAGACCTAGGGGATATATGATGAATCACCTATGAAGCTAGCACGACAGG
>group_139_6 368 1 0 0 sg=368 px=0 gx=0
TTAAAAATTAAGTACGGGATCCCTGCAGGCCTCAGGGCCCGATCGATGCGGCCGCTTAAT
>group_139_7 368 1 0 0 sg=368 px=0 gx=0
CAAATCCGCCGCCCTAGACCTAGGGGATATATGATGAATCACCTATGAAGCTAGCACGAC
>group_139_8 368 1 0 0 sg=368 px=0 gx=0
ATATAACACGCAAAACTTGCGACAAACAATAGGTAAGGATAAAGAGATGGGTGCATATGA
>group_139_9 368 1 0 0 sg=368 px=0 gx=0
CTCACTGCCCGCTTTCCAGTCGGGAAACCTGTCGTGCTAGCTTCATAGGTGATTCATCAT
>group_140_0 22 1 0 0 sg=22 px=0 gx=0
CGGTGAAGTTCCTATTCCGAAGTTCCTATTCTCTAGAAAGTATAGGAACTTCACCGGTGG
>group_140_1 22 1 0 0 sg=22 px=0 gx=0
GGTGAAGTTCCTATTCCGAAGTTCCTATTCTCTAGAAAGTATAGGAACTTCACCGGTGGG
>group_140_2 22 1 0 0 sg=22 px=0 gx=0
TGAAGTTCCTATTCCGAAGTTCCTATTCTCTAGAAAGTATAGGAACTTCACCGGTGGGTG
>group_140_3 22 1 0 0 sg=22 px=0 gx=0
GTACCGGTGAAGTTCCTATTCCGAAGTTCCTATTCTCTAGAAAGTATAGGAACTTCACCG
>group_140_4 22 1 0 0 sg=22 px=0 gx=0
GGTACCGGTGAAGTTCCTATTCCGAAGTTCCTATTCTCTAGAAAGTATAGGAACTTCACC
>group_140_5 22 1 0 0 sg=22 px=0 gx=0
CACCCACCGGTGAAGTTCCTATACTTTCTAGAGAATAGGAACTTCGGAATAGGAACTTCA
>group_140_6 22 1 0 0 sg=22 px=0 gx=0
AAGGTACCGGTGAAGTTCCTATTCCGAAGTTCCTATTCTCTAGAAAGTATAGGAACTTCA
>group_140_7 22 1 0 0 sg=22 px=0 gx=0
CCGGTGAAGTTCCTATTCCGAAGTTCCTATTCTCTAGAAAGTATAGGAACTTCACCGGTG
>group_140_8 22 1 0 0 sg=22 px=0 gx=0
CGGTGAAGTTCCTATACTTTCTAGAGAATAGGAACTTCGGAATAGGAACTTCACCGGTAC
>group_140_9 22 1 0 0 sg=22 px=0 gx=0
AGGTACCGGTGAAGTTCCTATTCCGAAGTTCCTATTCTCTAGAAAGTATAGGAACTTCAC
>group_141_0 38 1 0 0 sg=38 px=0 gx=0
GCAGGGCCCCCCCTCGAGGTCGACGGTATCGATAAGCTTGATATCGAATTCCTGCAGCCC
>group_141_1 38 1 0 0 sg=38 px=0 gx=0
CAGGGCCCCCCCTCGAGGTCGACGGTATCGATAAGCTTGATATCGAATTCCTGCAGCCCG
>group_141_2 38 1 0 0 sg=38 px=0 gx=0
GCTGCAGGGCCCCCCCTCGAGGTCGACGGTATCGATAAGCTTGATATCGAATTCCTGCAG
>group_141_3 38 1 0 0 sg=38 px=0 gx=0
GTCGTCAATGGCTGCAGGGCCCCCCCTCGAGGTCGACGGTATCGATAAGCTTGATATCGA
>group_141_4 38 1 0 0 sg=38 px=0 gx=0
CGGGCTGCAGGAATTCGATATCAAGCTTATCGATACCGTCGACCTCGAGGGGGGGCCCTG
>group_141_5 38 1 0 0 sg=38 px=0 gx=0
TGGCTGCAGGGCCCCCCCTCGAGGTCGACGGTATCGATAAGCTTGATATCGAATTCCTGC
>group_141_6 38 1 0 0 sg=38 px=0 gx=0
GGAATTCGATATCAAGCTTATCGATACCGTCGACCTCGAGGGGGGGCCCTGCAGCCATTG
>group_141_7 38 1 0 0 sg=38 px=0 gx=0
ATGTCGTCAATGGCTGCAGGGCCCCCCCTCGAGGTCGACGGTATCGATAAGCTTGATATC
>group_141_8 38 1 0 0 sg=38 px=0 gx=0
TTCGATATCAAGCTTATCGATACCGTCGACCTCGAGGGGGGGCCCTGCAGCCATTGACGA
>group_141_9 38 1 0 0 sg=38 px=0 gx=0
TCGTCAATGGCTGCAGGGCCCCCCCTCGAGGTCGACGGTATCGATAAGCTTGATATCGAA
>group_142_0 270 1 0 0 sg=270 px=0 gx=0
GGGGCCGGTGATCATCCTCTTCCTCTGCTCGGGGTCGTACACCTTCGAAGCCATGACCAC
>group_142_1 270 1 0 0 sg=270 px=0 gx=0
GCGGCCGCCACCGGGTACCGAGCTCGAATTCTGAGATTTTTCAAATCAGTGCGCAAGACG
>group_142_2 270 1 0 0 sg=270 px=0 gx=0
ACTGGGGGCCGGTGATCATCCTCTTCCTCTGCTCGGGGTCGTACACCTTCGAAGCCATGA
>group_142_3 270 1 0 0 sg=270 px=0 gx=0
TCCTCTTCCTCTGCTCGGGGTCGTACACCTTCGAAGCCATGACCACTTTGTACAAGAAAG
>group_142_4 270 1 0 0 sg=270 px=0 gx=0
CTTCGAAGCCATGACCACTTTGTACAAGAAAGCTGAACGAGAAACGTAAAATGATATAAA
>group_142_5 270 1 0 0 sg=270 px=0 gx=0
ATCTCAGAATTCGAGCTCGGTACCCGGTGGCGGCCGCTCTAGTGGATCCCCCGGGCTGCA
>group_142_6 270 1 0 0 sg=270 px=0 gx=0
TGCGCACTGATTTGAAAAATCTCAGAATTCGAGCTCGGTACCCGGTGGCGGCCGCTCTAG
>group_142_7 270 1 0 0 sg=270 px=0 gx=0
CCTGCAGCCCGGGGGATCCACTAGAGCGGCCGCCACCGGGTACCGAGCTCGAATTCTGAG
>group_142_8 270 1 0 0 sg=270 px=0 gx=0
CTAGAGCGGCCGCCACCGGGTACCGAGCTCGAATTCTGAGATTTTTCAAATCAGTGCGCA
>group_142_9 270 1 0 0 sg=270 px=0 gx=0
TTACGTTTCTCGTTCAGCTTTCTTGTACAAAGTGGTCATGGCTTCGAAGGTGTACGACCC
>group_143_0 70 1 0 0 sg=70 px=0 gx=0
AACAAGCTGGGGATCCTAGAAGCTTATCGAATTCTCATGTTTGACAGCTTATCATCGGCA
>group_143_1 70 1 0 0 sg=70 px=0 gx=0
CATGAGAATTCGATAAGCTTCTAGGATCCCCAGCTTGTTGATACACTAATGCTTTTATAT
>group_143_2 70 1 0 0 sg=70 px=0 gx=0
TATCAACAAGCTGGGGATCCTAGAAGCTTATCGAATTCTCATGTTTGACAGCTTATCATC
>group_143_3 70 1 0 0 sg=70 px=0 gx=0
TAAGCTGTCAAACATGAGAATTCGATAAGCTTCTAGGATCCCCAGCTTGTTGATACACTA
>group_143_4 70 1 0 0 sg=70 px=0 gx=0
CGATGATAAGCTGTCAAACATGAGAATTCGATAAGCTTCTAGGATCCCCAGCTTGTTGAT
>group_143_5 70 1 0 0 sg=70 px=0 gx=0
CCGATGATAAGCTGTCAAACATGAGAATTCGATAAGCTTCTAGGATCCCCAGCTTGTTGA
>group_143_6 70 1 0 0 sg=70 px=0 gx=0
GCATTAGTGTATCAACAAGCTGGGGATCCTAGAAGCTTATCGAATTCTCATGTTTGACAG
>group_143_7 70 1 0 0 sg=70 px=0 gx=0
GTCAAACATGAGAATTCGATAAGCTTCTAGGATCCCCAGCTTGTTGATACACTAATGCTT
>group_143_8 70 1 0 0 sg=70 px=0 gx=0
TGTCAAACATGAGAATTCGATAAGCTTCTAGGATCCCCAGCTTGTTGATACACTAATGCT
>group_143_9 70 1 0 0 sg=70 px=0 gx=0
CCTATATAAAAGCATTAGTGTATCAACAAGCTGGGGATCCTAGAAGCTTATCGAATTCTC
>group_144_0 4474 2 4336 0 sg=138 px=4336 gx=0
GGTATCTTAATGACCTCATTATTCGCGTATATAAAAGTGATAGATGATGGTCGTGTTGAG
>group_144_1 4474 2 4336 0 sg=138 px=4336 gx=0
TGTCGTTTCAGCTGAAATACGAACGGAGCAACTGTTGCACTGAATTTGAACTCAACACGA
>group_144_2 4474 2 4336 0 sg=138 px=4336 gx=0
ATGGTCGTGTTGAGTTCAAATTCAGTGCAACAGTTGCTCCGTTCGTATTTCAGCTGAAAC
>group_144_3 4474 2 4336 0 sg=138 px=4336 gx=0
AATGACCTCATTATTCGCGTATATAAAAGTGATAGATGATGGTCGTGTTGAGTTCAAATT
>group_144_4 4474 2 4336 0 sg=138 px=4336 gx=0
TATCTTAATGACCTCATTATTCGCGTATATAAAAGTGATAGATGATGGTCGTGTTGAGTT
>group_144_5 4474 2 4336 0 sg=138 px=4336 gx=0
CGTTTGTTCAGAATCACTCTCAGGTTCGTCTTGGGGAAATTCTAGCTTCTTAAGCTGCGG
>group_144_6 4474 2 4336 0 sg=138 px=4336 gx=0
CTGTTGCACTGAATTTGAACTCAACACGACCATCATCTATCACTTTTATATACGCGAATA
>group_144_7 4474 2 4336 0 sg=138 px=4336 gx=0
TGATGGTCGTGTTGAGTTCAAATTCAGTGCAACAGTTGCTCCGTTCGTATTTCAGCTGAA
>group_144_8 4474 2 4336 0 sg=138 px=4336 gx=0
GTGATAGATGATGGTCGTGTTGAGTTCAAATTCAGTGCAACAGTTGCTCCGTTCGTATTT
>group_144_9 4474 2 4336 0 sg=138 px=4336 gx=0
GTTCAAATTCAGTGCAACAGTTGCTCCGTTCGTATTTCAGCTGAAACGACAATTCTACTC
>group_145_0 942 0 0 120 sg=822 px=0 gx=120
ACAATGGAAGTCCCCCCCCCCCCCCCCCCCTGCAGCAATGGCAACAACGTTGCGCAAACT
>group_145_1 942 0 0 120 sg=822 px=0 gx=120
GCATGCCTGCAGGTCGATCGACTCTAGAGGATCCGTTGTTCGGTCGGCATCTACTCTATT
>group_145_2 942 0 0 120 sg=822 px=0 gx=120
AAGTGAACGTTGACGATCGTCGAGGAACGGTACCTGCGGGGAAGCTTACAATAATGTGTG
>group_145_3 942 0 0 120 sg=822 px=0 gx=120
TAAAATACTTCTATCAATAAAATTTCTAATTCCTAAAACCAAAATCCAGGGGAGCTCGAA
>group_145_4 942 0 0 120 sg=822 px=0 gx=120
TTCATTTGGAGAGGACAGGCCCGGGGATCCCGGGGGGCAATGAGATATGAAAAAGCCTGA
>group_145_5 942 0 0 120 sg=822 px=0 gx=120
AAATCCAGGGGAGCTCGAATTCAAGCTTGGGCTGAGTGGCTCCTTCAACGTTGCGGTTCT
>group_145_6 942 0 0 120 sg=822 px=0 gx=120
TAGAGAGAGATAGATTTGTAGAGAGAGACTGGTGATTTCAGCGGGCATGCCTGCAGGTCG
>group_145_7 942 0 0 120 sg=822 px=0 gx=120
TCTCTGTTTTTGTCCGTGGAATGAACAATGGAAGTCCCCCCCCCCCCCCCCCCCTGCAGC
>group_145_8 942 0 0 120 sg=822 px=0 gx=120
CCCAGCACTCGTCCGAGGGCAAAGGAATAGAGTAGATGCCGACCGAACAACGGATCCTCT
>group_145_9 942 0 0 120 sg=822 px=0 gx=120
ATCTCATTGCCCCCCGGGATCCCCGGGCCTGTCCTCTCCAAATGAAATGAACTTCCTTAT
>group_146_0 698 0 0 0 sg=698 px=0 gx=0
ATCCTGGAGACTGCACATGTGTTTCTGTGTATGGGCTGTGTCCAGCTCTTCCATTCGGGG
>group_146_1 698 0 0 0 sg=698 px=0 gx=0
TCTGTGTATGGGCTGTGTCCAGCTCTTCCATTCGGGGTGCTCTGTGTTCATTTGTGGCTT
>group_146_2 698 0 0 0 sg=698 px=0 gx=0
CACGCAGGTTCTCCGGCCGACTTCCCCAATGTAGGTGCAGGGAAGGGGAGGTCTGGGGAG
>group_146_3 698 0 0 0 sg=698 px=0 gx=0
CTACATTGGGGAAGTCGGCCGGAGAACCTGCGTGCAATCCATCTTGTTCAATCATGCGAA
>group_146_4 698 0 0 0 sg=698 px=0 gx=0
CACCCCGAATGGAAGAGCTGGACACAGCCCATACACAGAAACACATGTGCAGTCTCCAGG
>group_146_5 698 0 0 0 sg=698 px=0 gx=0
CATCACTTCCCTGAGTAAGGACACACATGGGGCTGGCACTCAGTGTGCCTAGTGCGGGAA
>group_146_6 698 0 0 0 sg=698 px=0 gx=0
TCCATTCGGGGTGCTCTGTGTTCATTTGTGGCTTCCCGCACTAGGCACACTGAGTGCCAG
>group_146_7 698 0 0 0 sg=698 px=0 gx=0
TTGTCTGTTGTGCCCAGTCATAGCCGAATAGCCTCTCCACCCAAGCGGCCGGCAGCTGAA
>group_146_8 698 0 0 0 sg=698 px=0 gx=0
AGCCCCATGTGTGTCCTTACTCAGGGAAGTGATGCTGAGACCCCATATTCCATCTGACCA
>group_146_9 698 0 0 0 sg=698 px=0 gx=0
GCTCTTCCATTCGGGGTGCTCTGTGTTCATTTGTGGCTTCCCGCACTAGGCACACTGAGT
>group_147_0 4802 0 246 2880 sg=1676 px=246 gx=2880
TCGCTGTATGTGCTGCCGCGCCCCGGAAAATGAAAATGTGTCCAGGCTTTAATTAGGTGT
>group_147_1 4802 0 246 2880 sg=1676 px=246 gx=2880
AGTTCCCTACTCTCGCATGGGGAGACCCCACACTACCATCGGCGCTAGGGACCTCTTTAG
>group_147_2 4802 0 246 2880 sg=1676 px=246 gx=2880
CTCTCCTGAGTAGGACAAATCCGCCGGGAGCGGATTTGAACGCTTGTGGAATAATTCAAT
>group_147_3 4802 0 246 2880 sg=1676 px=246 gx=2880
CTTTACGCCCGATTGCTGACGCTGTTATTTGCGCTCATCTTCTTGCTGCCTCATTCTGCA
>group_147_4 4802 0 246 2880 sg=1676 px=246 gx=2880
GAGGCCTCGGACTAGAGCGGCCGCCACGGCGATATCGGATCCATATGTTTCACATTGAAA
>group_147_5 4802 0 246 2880 sg=1676 px=246 gx=2880
TAGCAAAGAAAGCAAATGTGTCGAAAATGACGGTATCGCGGGTGATCCCCCCTCGGACTA
>group_147_6 4802 0 246 2880 sg=1676 px=246 gx=2880
GCGCCTAGGGCCCTGATCAGTTAACAGACAACAAAAAAGCGGGGAATATATACATGAACT
>group_147_7 4802 0 246 2880 sg=1676 px=246 gx=2880
CCACACTACCATCGGCGCTAGGGACCTCTTTAGCTCCTTGGAAGCTGTCAGTAGTATACC
>group_147_8 4802 0 246 2880 sg=1676 px=246 gx=2880
GGAAGCGTTTGCAAAACGACTCGGCATATTTGGCTGAACACGGTATTACTGCCGTCTGGA
>group_147_9 4802 0 246 2880 sg=1676 px=246 gx=2880
TTCGAGCTCCCGGGTACCATGGCATGCATCGATAGATCTCGAGGCCTCGGACTAGAGCGG
>group_148_0 524 1 0 0 sg=524 px=0 gx=0
AAATGACAAAATAGTTTGGAACTAGATTTCACTTATCTGGTTGGCCTGCAAGGGAAAATT
>group_148_1 524 1 0 0 sg=524 px=0 gx=0
TGCAGGAATTCCTCGAGAAGCTTGGGCCCGGTACCTCGCGAAGGAGCTCGGGCCGCAAGC
>group_148_2 524 1 0 0 sg=524 px=0 gx=0
GCGGCCCGAGCTCCTTCGCGAGGTACCGGGCCCAAGCTTCTCGAGGAATTCCTGCAGCCC
>group_148_3 524 1 0 0 sg=524 px=0 gx=0
AGCTTGGGCCCGGTACCTCGCGAAGGAGCTCGGGCCGCAAGCTCCTAGCGGCGGATTTGT
>group_148_4 524 1 0 0 sg=524 px=0 gx=0
CCGAGCTCCTTCGCGAGGTACCGGGCCCAAGCTTCTCGAGGAATTCCTGCAGCCCGGGGG
>group_148_5 524 1 0 0 sg=524 px=0 gx=0
CGGTGAACGCTCTCCTGAGTAGGACAAATCCGCCGCTAGGAGCTTGCGGCCCGAGCTCCT
>group_148_6 524 1 0 0 sg=524 px=0 gx=0
ATTACTGGATCTATCAACAGGAGTCCAAGCTCAGCTAATTAAGCTTGGTACCGGCCGCCA
>group_148_7 524 1 0 0 sg=524 px=0 gx=0
GCTAGGAGCTTGCGGCCCGAGCTCCTTCGCGAGGTACCGGGCCCAAGCTTCTCGAGGAAT
>group_148_8 524 1 0 0 sg=524 px=0 gx=0
AGGACAAATCCGCCGCTAGGAGCTTGCGGCCCGAGCTCCTTCGCGAGGTACCGGGCCCAA
>group_148_9 524 1 0 0 sg=524 px=0 gx=0
CACTCTTTTTGATAAATTTTCCCTTGCAGGCCAACCAGATAAGTGAAATCTAGTTCCAAA
>group_149_0 222 1 0 0 sg=222 px=0 gx=0
AAATCGGATCTGGTTCCGCGTTCTAGATCAACAAGTTTGTACAAAAAAGCTGAACGAGAA
>group_149_1 222 1 0 0 sg=222 px=0 gx=0
CTAGTATAGGGGCCATGGTCCGCGGCCTAGGCTAGAGTCCGGAGGCTGGATCGGTCCCGG
>group_149_2 222 1 0 0 sg=222 px=0 gx=0
AGCCACGTTTGGTGGTGGCGACCATCCTCCAAAATCGGATCTGGTTCCGCGTTCTAGATC
>group_149_3 222 1 0 0 sg=222 px=0 gx=0
ACCTAGTATAGGGGCCATGGTCCGCGGCCTAGGCTAGAGTCCGGAGGCTGGATCGGTCCC
>group_149_4 222 1 0 0 sg=222 px=0 gx=0
ACCGGGACCGATCCAGCCTCCGGACTCTAGCCTAGGCCGCGGACCATGGCCCCTATACTA
>group_149_5 222 1 0 0 sg=222 px=0 gx=0
CCTAGTATAGGGGCCATGGTCCGCGGCCTAGGCTAGAGTCCGGAGGCTGGATCGGTCCCG
>group_149_6 222 1 0 0 sg=222 px=0 gx=0
TTTACGTTTCTCGTTCAGCTTTTTTGTACAAACTTGTTGATCTAGAACGCGGAACCAGAT
>group_149_7 222 1 0 0 sg=222 px=0 gx=0
TGATCTAGAACGCGGAACCAGATCCGATTTTGGAGGATGGTCGCCACCACCAAACGTGGC
>group_149_8 222 1 0 0 sg=222 px=0 gx=0
AGCTTTTTTGTACAAACTTGTTGATCTAGAACGCGGAACCAGATCCGATTTTGGAGGATG
>group_149_9 222 1 0 0 sg=222 px=0 gx=0
GTCGAGTGGGTTGCACAAGGCCCTTAATTTTCCAATAACCTAGTATAGGGGCCATGGTCC
>group_150_0 108 9 0 0 sg=108 px=0 gx=0
ATATATACTTTAGATTGATTTACGCGCCCTGTAGCGGCGCATTAAGCGCGGCGGGTGTGG
>group_150_1 108 9 0 0 sg=108 px=0 gx=0
GCGCTTAATGCGCCGCTACAGGGCGCGTAAATCAATCTAAAGTATATATGAGTAAACTTG
>group_150_2 108 9 0 0 sg=108 px=0 gx=0
GTCAGACCAAGTTTACTCATATATACTTTAGATTGATTTACGCGCCCTGTAGCGGCGCAT
>group_150_3 108 9 0 0 sg=108 px=0 gx=0
TTGGTAACTGTCAGACCAAGTTTACTCATATATACTTTAGATTGATTTACGCGCCCTGTA
>group_150_4 108 9 0 0 sg=108 px=0 gx=0
CACACCCGCCGCGCTTAATGCGCCGCTACAGGGCGCGTAAATCAATCTAAAGTATATATG
>group_150_5 108 9 0 0 sg=108 px=0 gx=0
GATTTACGCGCCCTGTAGCGGCGCATTAAGCGCGGCGGGTGTGGTGGTTACGCGCAGCGT
>group_150_6 108 9 0 0 sg=108 px=0 gx=0
GCATTGGTAACTGTCAGACCAAGTTTACTCATATATACTTTAGATTGATTTACGCGCCCT
>group_150_7 108 9 0 0 sg=108 px=0 gx=0
TAGATTGATTTACGCGCCCTGTAGCGGCGCATTAAGCGCGGCGGGTGTGGTGGTTACGCG
>group_150_8 108 9 0 0 sg=108 px=0 gx=0
ACTTTAGATTGATTTACGCGCCCTGTAGCGGCGCATTAAGCGCGGCGGGTGTGGTGGTTA
>group_150_9 108 9 0 0 sg=108 px=0 gx=0
CCGCTACAGGGCGCGTAAATCAATCTAAAGTATATATGAGTAAACTTGGTCTGACAGTTA
>group_151_0 218 1 0 0 sg=218 px=0 gx=0
AACCTATAAAAATAGGCGTATCACGAGGCCCTTTCGTCTTCAAGAATTCAAAAATTTATT
>group_151_1 218 1 0 0 sg=218 px=0 gx=0
GATTCATAAATTTGAAGCTTTAATGCGGTAGTTTATCACAGTTAAATTGCTAACGCAGTC
>group_151_2 218 1 0 0 sg=218 px=0 gx=0
AACTACCGCATTAAAGCTTCAAATTTATGAATCTATTATACAGAAAAATTTTCCTGAAAG
>group_151_3 218 1 0 0 sg=218 px=0 gx=0
TTTTCTGTATAATAGATTCATAAATTTGAAGCTTTAATGCGGTAGTTTATCACAGTTAAA
>group_151_4 218 1 0 0 sg=218 px=0 gx=0
ACAGAAAAATTTTCCTGAAAGCAAATAAATTTTTGAATTCTTGAAGACGAAAGGGCCTCG
>group_151_5 218 1 0 0 sg=218 px=0 gx=0
ATTTTTCTGTATAATAGATTCATAAATTTGAAGCTTTAATGCGGTAGTTTATCACAGTTA
>group_151_6 218 1 0 0 sg=218 px=0 gx=0
AAAAATTTATTTGCTTTCAGGAAAATTTTTCTGTATAATAGATTCATAAATTTGAAGCTT
>group_151_7 218 1 0 0 sg=218 px=0 gx=0
ACATTAACCTATAAAAATAGGCGTATCACGAGGCCCTTTCGTCTTCAAGAATTCAAAAAT
>group_151_8 218 1 0 0 sg=218 px=0 gx=0
TATACAGAAAAATTTTCCTGAAAGCAAATAAATTTTTGAATTCTTGAAGACGAAAGGGCC
>group_151_9 218 1 0 0 sg=218 px=0 gx=0
ACGAGGCCCTTTCGTCTTCAAGAATTCAAAAATTTATTTGCTTTCAGGAAAATTTTTCTG
>group_152_0 10 1 0 0 sg=10 px=0 gx=0
TGATGCAGGAAGAGCCCTCGAGGAATTCGCGGCCGCCGTCGACTCGCGAGCTAGCCATAT
>group_152_1 10 1 0 0 sg=10 px=0 gx=0
TACATATGGCTAGCTCGCGAGTCGACGGCGGCCGCGAATTCCTCGAGGGCTCTTCCTGCA
>group_152_2 10 1 0 0 sg=10 px=0 gx=0
ACATATGGCTAGCTCGCGAGTCGACGGCGGCCGCGAATTCCTCGAGGGCTCTTCCTGCAT
>group_152_3 10 1 0 0 sg=10 px=0 gx=0
ATGCAGGAAGAGCCCTCGAGGAATTCGCGGCCGCCGTCGACTCGCGAGCTAGCCATATGT
>group_152_4 10 1 0 0 sg=10 px=0 gx=0
ATATGGCTAGCTCGCGAGTCGACGGCGGCCGCGAATTCCTCGAGGGCTCTTCCTGCATCA
>group_152_5 10 1 0 0 sg=10 px=0 gx=0
GTGATGCAGGAAGAGCCCTCGAGGAATTCGCGGCCGCCGTCGACTCGCGAGCTAGCCATA
>group_152_6 10 1 0 0 sg=10 px=0 gx=0
TATGGCTAGCTCGCGAGTCGACGGCGGCCGCGAATTCCTCGAGGGCTCTTCCTGCATCAC
>group_152_7 10 1 0 0 sg=10 px=0 gx=0
CATATGGCTAGCTCGCGAGTCGACGGCGGCCGCGAATTCCTCGAGGGCTCTTCCTGCATC
>group_152_8 10 1 0 0 sg=10 px=0 gx=0
GATGCAGGAAGAGCCCTCGAGGAATTCGCGGCCGCCGTCGACTCGCGAGCTAGCCATATG
>group_152_9 10 1 0 0 sg=10 px=0 gx=0
TGCAGGAAGAGCCCTCGAGGAATTCGCGGCCGCCGTCGACTCGCGAGCTAGCCATATGTA
>group_153_0 586 1 0 0 sg=586 px=0 gx=0
CGATGATATCCCATGGGCGGCCGCCTGCAGACCAGGTCTGACTGGAGATCTTTCGACACT
>group_153_1 586 1 0 0 sg=586 px=0 gx=0
CGAGCTCGGTACCGTAATACGACTCACTATAGGGCGACATATGATCGATGATATCCCATG
>group_153_2 586 1 0 0 sg=586 px=0 gx=0
GCGGCCGCCCATGGGATATCATCGATCATATGTCGCCCTATAGTGAGTCGTATTACGGTA
>group_153_3 586 1 0 0 sg=586 px=0 gx=0
CCAGTCAGACCTGGTCTGCAGGCGGCCGCCCATGGGATATCATCGATCATATGTCGCCCT
>group_153_4 586 1 0 0 sg=586 px=0 gx=0
CCCACTTCATCGCAGCTTGACTAACAGCTACCCCGCTTGAGCAGAGATCTCGACTCTAGG
>group_153_5 586 1 0 0 sg=586 px=0 gx=0
AGATCTAACGTTACTGAAATCATCAAACAGCTTGACGAATCTGGATATAAGATCGTTGGT
>group_153_6 586 1 0 0 sg=586 px=0 gx=0
ATAGGGCGACATATGATCGATGATATCCCATGGGCGGCCGCCTGCAGACCAGGTCTGACT
>group_153_7 586 1 0 0 sg=586 px=0 gx=0
GAGCAGGCTCGACGTATTTCAGTGTCGAAAGATCTCCAGTCAGACCTGGTCTGCAGGCGG
>group_153_8 586 1 0 0 sg=586 px=0 gx=0
TCACGACGTTGTAAAACGACGGCCAGTGAATTCGAGCTCGGTACCGTAATACGACTCACT
>group_153_9 586 1 0 0 sg=586 px=0 gx=0
GCTCCTCGCCGCTTCCAAGCGGAGCAGGCTCGACGTATTTCAGTGTCGAAAGATCTCCAG
>group_154_0 7718 0 5132 0 sg=2586 px=5132 gx=0
ATTGGCAATAGAGCCGGTGAAGTACTTCTATTGAACTTTTGTGCAATGTTGAAGATTAGT
>group_154_1 7718 0 5132 0 sg=2586 px=5132 gx=0
AGGAGCCGCTTGGAGGGAATTGCGATGGTATCTCACGAAACGATATATCGCTGGATTTGG
>group_154_2 7718 0 5132 0 sg=2586 px=5132 gx=0
CAGCCGTTATGCGGCAGCTTAAAAAAAGACTACACCAAACCAAAAAAATCATCTTGACAA
>group_154_3 7718 0 5132 0 sg=2586 px=5132 gx=0
AATTGCGACGCCCGAAGTGGTAGCTATAGCATGGAGCTTGCCCAGCGAAAAGCAGACAGG
>group_154_4 7718 0 5132 0 sg=2586 px=5132 gx=0
ATGGAGCTTGCCCAGCGAAAAGCAGACAGGCGCAAGCAGCAAAAACATCGCAAGGAAGTG
>group_154_5 7718 0 5132 0 sg=2586 px=5132 gx=0
CCTTGCATAACTCACCAGTCACAGAAAAGCATCTTACGGATGGCATGACAGTAAGAGAAT
>group_154_6 7718 0 5132 0 sg=2586 px=5132 gx=0
TTCAAAGTCGGGTGGTTGTCAAGATGATTTTTTTGGTTTGGTGTAGTCTTTTTTTAAGCT
>group_154_7 7718 0 5132 0 sg=2586 px=5132 gx=0
CTGGATTTGGGAGGATAAGCGGCGGGGTGGCAAACTGCACAAATATCTTCGCAGACAAGG
>group_154_8 7718 0 5132 0 sg=2586 px=5132 gx=0
TACATTCAAATATGTATCCGCTCATGAGACAATAACCCTGATAAATGCTTCAATAATCGA
>group_154_9 7718 0 5132 0 sg=2586 px=5132 gx=0
TATCGGAGTAGATAAAAGCACTGTTTACAGGGAGATAAAGCGCAATTGCGACGCCCGAAG
>group_155_0 230 1 0 0 sg=230 px=0 gx=0
TTAAGGGAGCAGCGTTGGGTCCTGGCCACGGGTGCGCATGATCGTGCTCCTGTCGTTGAG
>group_155_1 230 1 0 0 sg=230 px=0 gx=0
ACCCGTGGCCAGGACCCAACGCTGCTCCCTTAACTTACTTATTAAATAATTTATAGCTAT
>group_155_2 230 1 0 0 sg=230 px=0 gx=0
TTCAAGAATTTAAACTGCATCCCTTAACTTGTTTTTCGTGTGCCTATTTTTTGTGAATCG
>group_155_3 230 1 0 0 sg=230 px=0 gx=0
CGCTGCTCCCTTAACTTACTTATTAAATAATTTATAGCTATTGAAAAGAGATAAGAATTG
>group_155_4 230 1 0 0 sg=230 px=0 gx=0
TGGCCAGGACCCAACGCTGCTCCCTTAACTTACTTATTAAATAATTTATAGCTATTGAAA
>group_155_5 230 1 0 0 sg=230 px=0 gx=0
CGTCTTCAAGAATTTAAACTGCATCCCTTAACTTGTTTTTCGTGTGCCTATTTTTTGTGA
>group_155_6 230 1 0 0 sg=230 px=0 gx=0
CACACGAAAAACAAGTTAAGGGATGCAGTTTAAATTCTTGAAGACGAAAGGGCCTCGTGA
>group_155_7 230 1 0 0 sg=230 px=0 gx=0
AGTTAAGGGAGCAGCGTTGGGTCCTGGCCACGGGTGCGCATGATCGTGCTCCTGTCGTTG
>group_155_8 230 1 0 0 sg=230 px=0 gx=0
ATTATTTAATAAGTAAGTTAAGGGAGCAGCGTTGGGTCCTGGCCACGGGTGCGCATGATC
>group_155_9 230 1 0 0 sg=230 px=0 gx=0
GGACCCAACGCTGCTCCCTTAACTTACTTATTAAATAATTTATAGCTATTGAAAAGAGAT
>group_156_0 236 1 0 0 sg=236 px=0 gx=0
GAAGCCCTGAAAGACGCGCAGACTAGCAGCGGTCTGGAAGTTCTGTTTCAGGGTACCGTC
>group_156_1 236 1 0 0 sg=236 px=0 gx=0
AGCGGCATGAAAATCGAAGAAGGTAAACTGGTAATCTGGATTAACGGCGATAAAGGCTAT
>group_156_2 236 1 0 0 sg=236 px=0 gx=0
TCGCCGTTAATCCAGATTACCAGTTTACCTTCTTCGATTTTCATGCCGCTGCTGTGATGG
>group_156_3 236 1 0 0 sg=236 px=0 gx=0
GTCGTCAGACTGTCGATGAAGCCCTGAAAGACGCGCAGACTAGCAGCGGTCTGGAAGTTC
>group_156_4 236 1 0 0 sg=236 px=0 gx=0
GTTAATCCAGATTACCAGTTTACCTTCTTCGATTTTCATGCCGCTGCTGTGATGGTGGTG
>group_156_5 236 1 0 0 sg=236 px=0 gx=0
TTTATTTACAATCAAAGGAGATATACCATGGCACACCATCACCACCATCACAGCAGCGGC
>group_156_6 236 1 0 0 sg=236 px=0 gx=0
CAACGCCGCCAGCGGTCGTCAGACTGTCGATGAAGCCCTGAAAGACGCGCAGACTAGCAG
>group_156_7 236 1 0 0 sg=236 px=0 gx=0
CGATTTTCATGCCGCTGCTGTGATGGTGGTGATGGTGTGCCATGGTATATCTCCTTTGAT
>group_156_8 236 1 0 0 sg=236 px=0 gx=0
ATATACCATGGCACACCATCACCACCATCACAGCAGCGGCATGAAAATCGAAGAAGGTAA
>group_156_9 236 1 0 0 sg=236 px=0 gx=0
ATACCATGGCACACCATCACCACCATCACAGCAGCGGCATGAAAATCGAAGAAGGTAAAC
>group_157_0 4574 1 0 0 sg=4574 px=0 gx=0
TTTAATAATGTTGAAGATTCAAAATTTGAACATGTAGTGGATTTTTCAGTGTTAGTTAAA
>group_157_1 4574 1 0 0 sg=4574 px=0 gx=0
CTACATGATTGAAGTGACATTATAGTAGTTAGCATAAAAGTTTTAGATATTCTACCATCT
>group_157_2 4574 1 0 0 sg=4574 px=0 gx=0
TGATTTGGTAGTAGATTTAAATGTAAAGCAAACTGCATATGTTGATCCAGTAAATAACGC
>group_157_3 4574 1 0 0 sg=4574 px=0 gx=0
GATTTTGGATAGACCTTTAATTACACGAAGTTTAGATTTTAGAGATGGTAGAATATCTAA
>group_157_4 4574 1 0 0 sg=4574 px=0 gx=0
GAACTTTTGGAACAACTACCACTATATTTGGATTCAATCTCACAATCCTTAGGGGAAACT
>group_157_5 4574 1 0 0 sg=4574 px=0 gx=0
CCTATAATTACAGCGGAACAACGGCTTGAAGTTATGATTGCACGGCGAACTGCTACAGTA
>group_157_6 4574 1 0 0 sg=4574 px=0 gx=0
TAAATGATTCTGTCAGTTTGATAACGAAGATACTACCACCTGGGGATGGTAAGGTAGTAT
>group_157_7 4574 1 0 0 sg=4574 px=0 gx=0
GCACAGGCAATGTTAGATTCTGGTGATATTGAAAAACGTTTATATCCTTTAGAAAAACAG
>group_157_8 4574 1 0 0 sg=4574 px=0 gx=0
CTTTGCGGGTTTTGGTATATATTCTGCCAATTTAGTTAAATTAGCTGCTAAAGTTTTAAT
>group_157_9 4574 1 0 0 sg=4574 px=0 gx=0
TATAGGGCGAATTGGAGGGCCGCTCTAGAAAAATTAACTAATAGCTATATTCAAGTAAAT
>group_158_0 240 3 2 0 sg=238 px=2 gx=0
AATTGTTAGACATTATTTGCCGACTACCTTGGTGATCTCGCCTTTCACGTGTTGCCCCAG
>group_158_1 240 3 2 0 sg=238 px=2 gx=0
TGGGCCGTACGCTGGTACTGCAAATACGGCATCAGTTACCGTGAGCCGGATCAGTGAGGG
>group_158_2 240 3 2 0 sg=238 px=2 gx=0
GCTGGTACTGCAAATACGGCATCAGTTACCGTGAGCCGGATCAGTGAGGGTTTGCAACTG
>group_158_3 240 3 2 0 sg=238 px=2 gx=0
ATCAGTTACCGTGAGCCGGATCAGTGAGGGTTTGCAACTGCGGGTCAAGGATCTGGATTT
>group_158_4 240 3 2 0 sg=238 px=2 gx=0
CGGCATCAGTTACCGTGAGCCGGATCAGTGAGGGTTTGCAACTGCGGGTCAAGGATCTGG
>group_158_5 240 3 2 0 sg=238 px=2 gx=0
AAGGTCGCGCTGATTGCTGGGGCAACACGTGAAAGGCGAGATCACCAAGGTAGTCGGCAA
>group_158_6 240 3 2 0 sg=238 px=2 gx=0
TGATCCGGCTCACGGTAACTGATGCCGTATTTGCAGTACCAGCGTACGGCCCACAGAATG
>group_158_7 240 3 2 0 sg=238 px=2 gx=0
TTGTTAGACATTATTTGCCGACTACCTTGGTGATCTCGCCTTTCACGTGTTGCCCCAGCA
>group_158_8 240 3 2 0 sg=238 px=2 gx=0
TAGACATTATTTGCCGACTACCTTGGTGATCTCGCCTTTCACGTGTTGCCCCAGCAATCA
>group_158_9 240 3 2 0 sg=238 px=2 gx=0
ATTGCTGGGGCAACACGTGAAAGGCGAGATCACCAAGGTAGTCGGCAAATAATGTCTAAC
>group_159_0 208 0 0 0 sg=208 px=0 gx=0
GGCGTTAAAGTTGTTCTGCTTCATCAGCAGGATCGAATTGACGCGTCGGCCGGGAAGCCG
>group_159_1 208 0 0 0 sg=208 px=0 gx=0
TTACAGTTTACGAACCGAACAGGCTTATGTCGACGCGTCCTCGGTACCGGGCCCCCCCTC
>group_159_2 208 0 0 0 sg=208 px=0 gx=0
TCGAATTGACGCGTCGGCCGGGAAGCCGATCTCGGCTTGAACGAATTGTTAGGTGGCGGT
>group_159_3 208 0 0 0 sg=208 px=0 gx=0
CCGAGATCGGCTTCCCGGCCGACGCGTCAATTCGATCCTGCTGATGAAGCAGAACAACTT
>group_159_4 208 0 0 0 sg=208 px=0 gx=0
CCGTCGACCTCGAGGGGGGGCCCGGTACCGAGGACGCGTCGACATAAGCCTGTTCGGTTC
>group_159_5 208 0 0 0 sg=208 px=0 gx=0
CTTCCCGGCCGACGCGTCAATTCGATCCTGCTGATGAAGCAGAACAACTTTAACGCCGTG
>group_159_6 208 0 0 0 sg=208 px=0 gx=0
GATCGAATTGACGCGTCGGCCGGGAAGCCGATCTCGGCTTGAACGAATTGTTAGGTGGCG
>group_159_7 208 0 0 0 sg=208 px=0 gx=0
AACCGAACAGGCTTATGTCGACGCGTCCTCGGTACCGGGCCCCCCCTCGAGGTCGACGGT
>group_159_8 208 0 0 0 sg=208 px=0 gx=0
CAGTTTACGAACCGAACAGGCTTATGTCGACGCGTCCTCGGTACCGGGCCCCCCCTCGAG
>group_159_9 208 0 0 0 sg=208 px=0 gx=0
TCGTTCAAGCCGAGATCGGCTTCCCGGCCGACGCGTCAATTCGATCCTGCTGATGAAGCA
>group_160_0 2720 1 0 0 sg=2720 px=0 gx=0
TTTAATCAATCTACGTGTCCATCACCAAGTACTGCTCCTGGAACGGGAGCCTCGAGAATG
>group_160_1 2720 1 0 0 sg=2720 px=0 gx=0
CGAAAAACAAAAAGCCCTCAAGATACTAAAGAATTACAATTCATTAAATGTTTGCAAGAT
>group_160_2 2720 1 0 0 sg=2720 px=0 gx=0
TTATAGAATAAAAAAATCATGAATTTACCCGAATTTAACCTCCGAATCGTAGACCAAATT
>group_160_3 2720 1 0 0 sg=2720 px=0 gx=0
AATTTTTCATTTATTGACTGTATCCCGGATGTTTCTTGTCCTCCCAACATATCTCCTAAC
>group_160_4 2720 1 0 0 sg=2720 px=0 gx=0
CTGCACTTTATAGAATAAAAAAATCATGAATTTACCCGAATTTAACCTCCGAATCGTAGA
>group_160_5 2720 1 0 0 sg=2720 px=0 gx=0
AACAGAGAACTCACCATTCTCGAGGCTCCCGTTCCAGGAGCAGTACTTGGTGATGGACAC
>group_160_6 2720 1 0 0 sg=2720 px=0 gx=0
GTAGATGGAAATCACCTTGAACATCGGATGTTTTTCATATGCTGAAAATAAATTAATGAA
>group_160_7 2720 1 0 0 sg=2720 px=0 gx=0
ATTGACTGTATCCCGGATGTTTCTTGTCCTCCCAACATATCTCCTAACTGCTCGGTTCAT
>group_160_8 2720 1 0 0 sg=2720 px=0 gx=0
TCAAAGTTCCAGTTTTACTACGATCCAGCGAATTCTCCTCATTTCGATCCGATGCAATTG
>group_160_9 2720 1 0 0 sg=2720 px=0 gx=0
ACATGTTTAACCATGAAATGGTGGGTAGATGATTATTAAAATGTTTAAGAAAATTAAATA
>group_161_0 526 1 0 0 sg=526 px=0 gx=0
ATGCGGTATTTTCTCCTTACGCATCTGTGCGGTATTTCACACCGCATAGGAAGATCTAGG
>group_161_1 526 1 0 0 sg=526 px=0 gx=0
AAACCTGTCGCACTCCAGAGAAGCACAAAGCCTCGCAATCCAGTGCAAAGCTGCTTCGAA
>group_161_2 526 1 0 0 sg=526 px=0 gx=0
GAGTCAGCAACACCTTCTTCACGAGGCAGACCTCACACAGGTGCGGTTGCTGGGCCTCGT
>group_161_3 526 1 0 0 sg=526 px=0 gx=0
TGAAAGGTAGGCGGATCTATTCTTACTCCTAGATCTTCCTATGCGGTGTGAAATACCGCA
>group_161_4 526 1 0 0 sg=526 px=0 gx=0
GCAACTCGTGAAAGGTAGGCGGATCTATTCTTACTCCTAGATCTTCCTATGCGGTGTGAA
>group_161_5 526 1 0 0 sg=526 px=0 gx=0
GCGGTATTTCACACCGCATAGGAAGATCTAGGAGTAAGAATAGATCCGCCTACCTTTCAC
>group_161_6 526 1 0 0 sg=526 px=0 gx=0
GACCTCACCCTTTCGTCTTCAAGAATAAAAGGATCTAGGTGAAGATCCTTTTTGATAATC
>group_161_7 526 1 0 0 sg=526 px=0 gx=0
CAGGCCTGGTATGAGTCAGCAACACCTTCTTCACGAGGCAGACCTCACCCTTTCGTCTTC
>group_161_8 526 1 0 0 sg=526 px=0 gx=0
TCAGGCCTGGTATGAGTCAGCAACACCTTCTTCACGAGGCAGACCTCACACAGGTGCGGT
>group_161_9 526 1 0 0 sg=526 px=0 gx=0
TAAAAATAGGCGTATCACGAGGCCCAGCAACCGCACCTGTGTGAGGTCTGCCTCGTGAAG
>group_162_0 336 1 0 0 sg=336 px=0 gx=0
GGCTCGCCACTTCGGGCTCATGAGCGCTTGTTTCGGCGTGGGTATGGTGGCAGGCCCGTT
>group_162_1 336 1 0 0 sg=336 px=0 gx=0
ATAGGGAATTCTCATGTTTGACAGCTTATCATCGATAAGCTTTAATGCGGTAGTTTATCA
>group_162_2 336 1 0 0 sg=336 px=0 gx=0
TGCCAAGCTTGCATGCCTGCAGGTCCAGCTGCGGTAAAGCTCATCAGCGTGGTCGTGAAG
>group_162_3 336 1 0 0 sg=336 px=0 gx=0
TGATAAACTACCGCATTAAAGCTTATCGATGATAAGCTGTCAAACATGAGAATTCCCTAT
>group_162_4 336 1 0 0 sg=336 px=0 gx=0
AGCTTATCGATGATAAGCTGTCAAACATGAGAATTCCCTATAGTGAGTCGTATTAAATTC
>group_162_5 336 1 0 0 sg=336 px=0 gx=0
CGCTTGTTTCGGCGTGGGTATGGTGGCAGGCCCGTTGGCCGGGGGACTGTTGGGCGCCAT
>group_162_6 336 1 0 0 sg=336 px=0 gx=0
ATTAAAGCTTATCGATGATAAGCTGTCAAACATGAGAATTCCCTATAGTGAGTCGTATTA
>group_162_7 336 1 0 0 sg=336 px=0 gx=0
GCAAGGAGATGGCGCCCAACAGTCCCCCGGCCAACGGGCCTGCCACCATACCCACGCCGA
>group_162_8 336 1 0 0 sg=336 px=0 gx=0
GCAGCTGGACCTGCAGGCATGCAAGCTTGGCACTGGCCGTCGTTTTACAACGTCGTGACT
>group_162_9 336 1 0 0 sg=336 px=0 gx=0
GCCAACGGGCCTGCCACCATACCCACGCCGAAACAAGCGCTCATGAGCCCGAAGTGGCGA
>group_163_0 206 1 0 0 sg=206 px=0 gx=0
GTCATCTAGCGGAATTAATTCATGAGCGGATACATATTTGAATGTATTTAGAAAAATAAA
>group_163_1 206 1 0 0 sg=206 px=0 gx=0
TGGGGATCTAGCTTCACGCTGCCGCAAGCACTCAGGGCGCAAGGGCTGCTAAAGGAAGCG
>group_163_2 206 1 0 0 sg=206 px=0 gx=0
CACGCCCAGGAGGTCGAAGCCGCACGTCATCTAGCGGAATTAATTCATGAGCGGATACAT
>group_163_3 206 1 0 0 sg=206 px=0 gx=0
GCGCGCCAACAAGCGCCACGCCCAGGAGGTCGAAGCCGCACGTCATCTAGCGGAATTAAT
>group_163_4 206 1 0 0 sg=206 px=0 gx=0
GGATCTAGCTTCACGCTGCCGCAAGCACTCAGGGCGCAAGGGCTGCTAAAGGAAGCGGAA
>group_163_5 206 1 0 0 sg=206 px=0 gx=0
GTTCCGCTTCCTTTAGCAGCCCTTGCGCCCTGAGTGCTTGCGGCAGCGTGAAGCTAGATC
>group_163_6 206 1 0 0 sg=206 px=0 gx=0
TGGCAAATAGGCAGGATTGATGGGGATCTAGCTTCACGCTGCCGCAAGCACTCAGGGCGC
>group_163_7 206 1 0 0 sg=206 px=0 gx=0
CATTCAAATATGTATCCGCTCATGAATTAATTCCGCTAGATGACGTGCGGCTTCGACCTC
>group_163_8 206 1 0 0 sg=206 px=0 gx=0
GTGCTTGCGGCAGCGTGAAGCTAGATCCCCATCAATCCTGCCTATTTGCCACGTTTAACA
>group_163_9 206 1 0 0 sg=206 px=0 gx=0
AATTAATTCCGCTAGATGACGTGCGGCTTCGACCTCCTGGGCGTGGCGCTTGTTGGCGCG
>group_164_0 324 1 0 0 sg=324 px=0 gx=0
ATGTGTGGAATTGTGAGCGGATAACAATTTCACACAGGAAACAGAATTCGAGCTCCCGGG
>group_164_1 324 1 0 0 sg=324 px=0 gx=0
GACTGCACTATAGCAGCGGAGGGGTTGGATCATAGTTCTAGCTAGTTCTAGAGCGGCCTA
>group_164_2 324 1 0 0 sg=324 px=0 gx=0
CCGCCACGGCGATATCGGATCCGAACGCCAGCAAGACGTAGCCCAGCGCGTCGGCCAGCT
>group_164_3 324 1 0 0 sg=324 px=0 gx=0
TCTAGAACTAGCTAGAACTATGATCCAACCCCTCCGCTGCTATAGTGCAGTCGGCTTCTG
>group_164_4 324 1 0 0 sg=324 px=0 gx=0
CTGCACTGAACGTCAGAAGCCGACTGCACTATAGCAGCGGAGGGGTTGGATCATAGTTCT
>group_164_5 324 1 0 0 sg=324 px=0 gx=0
GGAAACAGAATTCGAGCTCCCGGGTACCATGGCATGCATCGATAGATCTCGAGGCCTCGG
>group_164_6 324 1 0 0 sg=324 px=0 gx=0
AGAATGGCAAAAGCCGCCACGGCGATATCGGATCCGAACGCCAGCAAGACGTAGCCCAGC
>group_164_7 324 1 0 0 sg=324 px=0 gx=0
GTCTTGCTGGCGTTCGGATCCGATATCGCCGTGGCGGCTTTTGCCATTCTCACCGGATTC
>group_164_8 324 1 0 0 sg=324 px=0 gx=0
AGCAGCGGAGGGGTTGGATCATAGTTCTAGCTAGTTCTAGAGCGGCCTATCGTTTCCACG
>group_164_9 324 1 0 0 sg=324 px=0 gx=0
TGAGTGACGACTGAATCCGGTGAGAATGGCAAAAGCCGCCACGGCGATATCGGATCCGAA
>group_165_0 520 1 0 0 sg=520 px=0 gx=0
CAACGGGAATCCTGCCTGCGAGGCTGGCCGATAAGCTTATCGATGATAAGCTGTCAAACA
>group_165_1 520 1 0 0 sg=520 px=0 gx=0
GAACCTCTTACGTGCCGATCAACGTCTCATTTTCGCCAAAAGTTGGACCTGCAGGCATGC
>group_165_2 520 1 0 0 sg=520 px=0 gx=0
TTCGGGGTCATTATAGCGAATTTTTTCGGTATATCCATCCTTTTTCGCACGATATACAGG
>group_165_3 520 1 0 0 sg=520 px=0 gx=0
TGGACCTGCAGGCATGCACCATTCCTTGCGGCGGCGGTGCTCAACGGCCTCAACCTACTA
>group_165_4 520 1 0 0 sg=520 px=0 gx=0
TCCGCTGCATAACCCTGCTTCGGGGTCATTATAGCGAATTTTTTCGGTATATCCATCCTT
>group_165_5 520 1 0 0 sg=520 px=0 gx=0
GGTCCAACTTTTGGCGAAAATGAGACGTTGATCGGCACGTAAGAGGTTCCAACTTTCACC
>group_165_6 520 1 0 0 sg=520 px=0 gx=0
GCCTCGCAGGCAGGATTCCCGTTGAGCACCGCCAGGTGCGAATAAGGGACAGTGAAGAAG
>group_165_7 520 1 0 0 sg=520 px=0 gx=0
CTGCGAGGCTGGCCGATAAGCTTATCGATGATAAGCTGTCAAACATGAGAATTCTTGAAG
>group_165_8 520 1 0 0 sg=520 px=0 gx=0
TTCCGCTGCATAACCCTGCTTCGGGGTCATTATAGCGAATTTTTTCGGTATATCCATCCT
>group_165_9 520 1 0 0 sg=520 px=0 gx=0
CGAGGCTGGCCGATAAGCTTATCGATGATAAGCTGTCAAACATGAGAATTCTTGAAGACG
>group_166_0 340 0 6 0 sg=334 px=6 gx=0
CATGACCAAAATCCCTTAACGTGAGTTTTCGTTCCACTGAGCGTCAGACCCCTACGATAC
>group_166_1 340 0 6 0 sg=334 px=6 gx=0
TGACGCTCAGTGGAACGAAAACTCACGTTAAGCAACGTTTTCTGCCTCTGATTTTTGATA
>group_166_2 340 0 6 0 sg=334 px=6 gx=0
ACTCACGTTAAGCAACGTTTTCTGCCTCTGACGCCTCTAATCTCATGACCAAAATCCCTT
>group_166_3 340 0 6 0 sg=334 px=6 gx=0
GGGTATCGTAGGGGTCTGACGCTCAGTGGAACGAAAACTCACGTTAAGGGATTTTGGTCA
>group_166_4 340 0 6 0 sg=334 px=6 gx=0
GTTAAGGGATTTTGGTCATGAGATTATCAAAAATCAGAGGCAGAAAACGTTGCTTAACGT
>group_166_5 340 0 6 0 sg=334 px=6 gx=0
AAAACTCACGTTAAGGGATTTTGGTCATGAGATTAGAGGCGTCAGAGGCAGAAAACGTTG
>group_166_6 340 0 6 0 sg=334 px=6 gx=0
GGGATTTTGGTCATGAGATTAGAGGCGTCAGAGGCAGAAAACGTTGCTTAACGTGAGTTT
>group_166_7 340 0 6 0 sg=334 px=6 gx=0
GCTCAGTGGAACGAAAACTCACGTTAAGCAACGTTTTCTGCCTCTGACGCCTCTAATCTC
>group_166_8 340 0 6 0 sg=334 px=6 gx=0
TTTTCTGCCTCTGACGCCTCTAATCTCATGACCAAAATCCCTTAACGTGAGTTTTCGTTC
>group_166_9 340 0 6 0 sg=334 px=6 gx=0
CTGACGCTCAGTGGAACGAAAACTCACGTTAAGCAACGTTTTCTGCCTCTGACGCCTCTA
>group_167_0 634 0 0 0 sg=634 px=0 gx=0
TCGCTTGGTCGGTCATTTCGCCTCGAGGCGAACCCCAGAGTCCCGCTCAGAAGAACTCGT
>group_167_1 634 0 0 0 sg=634 px=0 gx=0
TCCCCGGGTACCATAAGTAGAAGCAGCAACCCAAGTAGCTTTACCAGCATCCGGTTCAAC
>group_167_2 634 0 0 0 sg=634 px=0 gx=0
GACCTAGGCCTTAAGATCATATGCATCCGCGGGCCCGGGTTAACGCGTAATCCATGGATC
>group_167_3 634 0 0 0 sg=634 px=0 gx=0
TCAGTGAAATCCAGGGGAATTCTCATGTTTGACAGCTTATCATCGATAAGCTTTAATGCG
>group_167_4 634 0 0 0 sg=634 px=0 gx=0
ACTCTAGACCTAGGCCTTAAGATCATATGCATCCGCGGGCCCGGGTTAACGCGTAATCCA
>group_167_5 634 0 0 0 sg=634 px=0 gx=0
CGGGACTCTGGGGTTCGCCTCGAGGCGAAATGACCGACCAAGCGACGCCCAACCTGCCAT
>group_167_6 634 0 0 0 sg=634 px=0 gx=0
GACGATATTCTCATCAGTGAAATCCAGGGGAATTCTCATGTTTGACAGCTTATCATCGAT
>group_167_7 634 0 0 0 sg=634 px=0 gx=0
GGTCATTTCGCCTCGAGGCGAACCCCAGAGTCCCGCTCAGAAGAACTCGTCAAGAAGGCG
>group_167_8 634 0 0 0 sg=634 px=0 gx=0
GAATTCCCCTGGATTTCACTGATGAGAATATCGTCGGAGATAAATATAATAATTCCACGG
>group_167_9 634 0 0 0 sg=634 px=0 gx=0
GGCGAAATGACCGACCAAGCGACGCCCAACCTGCCATCACGAGATTTCGATTCCACCGCC
>group_168_0 272 1 0 0 sg=272 px=0 gx=0
CGCCTGGAGACGCCATCCACGCTGTTTTGACCTCCATAGAGGACACCGGTGCGGCCGCAA
>group_168_1 272 1 0 0 sg=272 px=0 gx=0
GACACCGGTGCGGCCGCAAAAGGAGATCTGATATCATCGATAAGCTTTGATCAGGTACCA
>group_168_2 272 1 0 0 sg=272 px=0 gx=0
TAGCGCGTAATATTTGTCTAGGGAGATCAGCCTGCAGGTTGGGTGCAGGTCTCGAGCTCG
>group_168_3 272 1 0 0 sg=272 px=0 gx=0
CTGCAGGTTGGGTGCAGGTCTCGAGCTCGAGTTTACCACTCCCTATCAGTGATAGAGAAA
>group_168_4 272 1 0 0 sg=272 px=0 gx=0
TGCGGCCGCACCGGTGTCCTCTATGGAGGTCAAAACAGCGTGGATGGCGTCTCCAGGCGA
>group_168_5 272 1 0 0 sg=272 px=0 gx=0
TTTAGTGAACCGTCAGATCGCCTGGAGACGCCATCCACGCTGTTTTGACCTCCATAGAGG
>group_168_6 272 1 0 0 sg=272 px=0 gx=0
AGTGAACCGTCAGATCGCCTGGAGACGCCATCCACGCTGTTTTGACCTCCATAGAGGACA
>group_168_7 272 1 0 0 sg=272 px=0 gx=0
TGGTAAACTCGAGCTCGAGACCTGCACCCAACCTGCAGGCTGATCTCCCTAGACAAATAT
>group_168_8 272 1 0 0 sg=272 px=0 gx=0
CAAAGCTTATCGATGATATCAGATCTCCTTTTGCGGCCGCACCGGTGTCCTCTATGGAGG
>group_168_9 272 1 0 0 sg=272 px=0 gx=0
TCAGATCGCCTGGAGACGCCATCCACGCTGTTTTGACCTCCATAGAGGACACCGGTGCGG
>group_169_0 2842 1 0 2026 sg=816 px=0 gx=2026
CTTCCGCAAGGGCAAAGTGCCAATGAATATCGTTGCTCAGCGTTATGGCGCGTCTGTACG
>group_169_1 2842 1 0 2026 sg=816 px=0 gx=2026
TTGAAGTTTATCCGGAAGTTGAACTGCAAGGTCTGGAAGCGATCGAAGTTGAAAAACCGA
>group_169_2 2842 1 0 2026 sg=816 px=0 gx=2026
ATTAAGAGGTAATACACCATGAATCACAAAGTGCATCATCATCATCATCACATGCAAGTT
>group_169_3 2842 1 0 2026 sg=816 px=0 gx=2026
GCCGAAACGTTTGATGAACTCTGCGGTCAGTTCCGGCAGTTCACGCTCTTCAACTTTCTT
>group_169_4 2842 1 0 2026 sg=816 px=0 gx=2026
TTAAGAGGTAATACACCATGAATCACAAAGTGCATCATCATCATCATCACATGCAAGTTT
>group_169_5 2842 1 0 2026 sg=816 px=0 gx=2026
TAGAGTTTGAAGTTTATCCGGAAGTTGAACTGCAAGGTCTGGAAGCGATCGAAGTTGAAA
>group_169_6 2842 1 0 2026 sg=816 px=0 gx=2026
TAAAAGCGAGCTGGTCAACGTTGCGAAAAAAGTACGTATTGACGGCTTCCGCAAGGGCAA
>group_169_7 2842 1 0 2026 sg=816 px=0 gx=2026
CTTTGCCCTTGCGGAAGCCGTCAATACGTACTTTTTTCGCAACGTTGACCAGCTCGCTTT
>group_169_8 2842 1 0 2026 sg=816 px=0 gx=2026
GGCCCCTGGAACAGAACTTCCAGACCCGCGGACGCCTGCTGGTTCATCAGCTCGTTGAAA
>group_169_9 2842 1 0 2026 sg=816 px=0 gx=2026
TTAAAAGCGAGCTGGTCAACGTTGCGAAAAAAGTACGTATTGACGGCTTCCGCAAGGGCA
>group_170_0 362 1 0 0 sg=362 px=0 gx=0
GGTGGTTTCAACGCTTCAAAAGTGGTGATTTTGACGTCGACGACTCTAGAGTCGCGCTCG
>group_170_1 362 1 0 0 sg=362 px=0 gx=0
CGACGACTCTAGAGTCGCGCTCGCGCGACTGACGGTCGTAAGCACCCGCGTACGTGTCCA
>group_170_2 362 1 0 0 sg=362 px=0 gx=0
AGCTCTCTAGTATAACTTCGTATAATGTATGCTATACGAAGTTCTCGAGGTACCTGCAGC
>group_170_3 362 1 0 0 sg=362 px=0 gx=0
ACAACCCCTTGTGTCATGTCGGCGGCCCTACGCCCCCAACTGAGAGAACTCAAAGGTTAC
>group_170_4 362 1 0 0 sg=362 px=0 gx=0
GTGAACGGTGGTTTCAACGCTTCAAAAGTGGTGATTTTGACGTCGACGACTCTAGAGTCG
>group_170_5 362 1 0 0 sg=362 px=0 gx=0
TCGGCGGCCCTACGCCCCCAACTGAGAGAACTCAAAGGTTACCCCAGTTGGGGCACTACT
>group_170_6 362 1 0 0 sg=362 px=0 gx=0
GACCGGGGTGGACACGTACGCGGGTGCTTACGACCGTCAGTCGCGCGAGCGCGACTCTAG
>group_170_7 362 1 0 0 sg=362 px=0 gx=0
ACCTGCAGCTAGTACTGACGGACACACCGAAGCCCCGGCGGCAACCCTCAGCGGATGCCC
>group_170_8 362 1 0 0 sg=362 px=0 gx=0
GTAAGCACCCGCGTACGTGTCCACCCCGGTCACAACCCCTTGTGTCATGTCGGCGGCCCT
>group_170_9 362 1 0 0 sg=362 px=0 gx=0
CGTCGACGACTCTAGAGTCGCGCTCGCGCGACTGACGGTCGTAAGCACCCGCGTACGTGT
>group_172_0 102 1 0 0 sg=102 px=0 gx=0
GGACTGGCATGAACTTCGGTGAAAAACCGCAGCAGGGAGGCAAACAATGAGAGCTCGATG
>group_172_1 102 1 0 0 sg=102 px=0 gx=0
AAATTTTTTCACAAAACGGTTTACAAGCATCGAGCTCTCATTGTTTGCCTCCCTGCTGCG
>group_172_2 102 1 0 0 sg=102 px=0 gx=0
TTACAAGCATCGAGCTCTCATTGTTTGCCTCCCTGCTGCGGTTTTTCACCGAAGTTCATG
>group_172_3 102 1 0 0 sg=102 px=0 gx=0
AAACCGCAGCAGGGAGGCAAACAATGAGAGCTCGATGCTTGTAAACCGTTTTGTGAAAAA
>group_172_4 102 1 0 0 sg=102 px=0 gx=0
CGGTGAAAAACCGCAGCAGGGAGGCAAACAATGAGAGCTCGATGCTTGTAAACCGTTTTG
>group_172_5 102 1 0 0 sg=102 px=0 gx=0
AGCAGGGAGGCAAACAATGAGAGCTCGATGCTTGTAAACCGTTTTGTGAAAAAATTTTTA
>group_172_6 102 1 0 0 sg=102 px=0 gx=0
CGCAGCAGGGAGGCAAACAATGAGAGCTCGATGCTTGTAAACCGTTTTGTGAAAAAATTT
>group_172_7 102 1 0 0 sg=102 px=0 gx=0
AAAAACCGCAGCAGGGAGGCAAACAATGAGAGCTCGATGCTTGTAAACCGTTTTGTGAAA
>group_172_8 102 1 0 0 sg=102 px=0 gx=0
CTTTTTTATTTTAAAAATTTTTTCACAAAACGGTTTACAAGCATCGAGCTCTCATTGTTT
>group_172_9 102 1 0 0 sg=102 px=0 gx=0
GGTCCCCTTTTTTATTTTAAAAATTTTTTCACAAAACGGTTTACAAGCATCGAGCTCTCA
>group_173_0 6548 4 6300 0 sg=248 px=6300 gx=0
CGTGGTCTTCCACCCTTTGTCCAAGAGCTTTTAAGCTCGATTTTATGCTCTTTGATTGCA
>group_173_1 6548 4 6300 0 sg=248 px=6300 gx=0
AGGGAAGAATCCTCTAACGACATCATAACAACTGCTTCTTTTTTTGAACCTCTAGTTACA
>group_173_2 6548 4 6300 0 sg=248 px=6300 gx=0
CCGAACTGGTCGGTAAGTTGGAACGGTCCGATATCATCGGTAATTTGAAACGAGCTAGTG
>group_173_3 6548 4 6300 0 sg=248 px=6300 gx=0
TATGATTGTAACTAGAGGTTCAAAAAAAGAAGCAGTTGTTATGATGTCGTTAGAGGATTC
>group_173_4 6548 4 6300 0 sg=248 px=6300 gx=0
AGGATTCTTCCCTTCCTTTCTCGCCACGTTCGCCGGCTTTCCCCGTCAAGCTCTAAATCG
>group_173_5 6548 4 6300 0 sg=248 px=6300 gx=0
TGTAACTAGAGGTTCAAAAAAAGAAGCAGTTGTTATGATGTCGTTAGAGGATTCTTCCCT
>group_173_6 6548 4 6300 0 sg=248 px=6300 gx=0
AAAATTGGGATTTCTCGTGGTCTTCCACCCTTTGTCCAAGAGCTTTTAAGCTCGATTTTA
>group_173_7 6548 4 6300 0 sg=248 px=6300 gx=0
GATTCTTCCCTTCCTTTCTCGCCACGTTCGCCGGCTTTCCCCGTCAAGCTCTAAATCGGG
>group_173_8 6548 4 6300 0 sg=248 px=6300 gx=0
CCTAGTTATGCAATCAAAGAGCATAAAATCGAGCTTAAAAGCTCTTGGACAAAGGGTGGA
>group_173_9 6548 4 6300 0 sg=248 px=6300 gx=0
TTGTTATGATGTCGTTAGAGGATTCTTCCCTTCCTTTCTCGCCACGTTCGCCGGCTTTCC
>group_174_0 204 1 0 0 sg=204 px=0 gx=0
ATCGGTCGACGGATCCGGGGAATTCCCGGGGATCCTCTAGAGTCGACCTGCAGGCATGCA
>group_174_1 204 1 0 0 sg=204 px=0 gx=0
GCCTGCAGGTCGACTCTAGAGGATCCCCGGGAATTCCCCGGATCCGTCGACCGATGCCCT
>group_174_2 204 1 0 0 sg=204 px=0 gx=0
GCTTGCATGCCTGCAGGTCGACTCTAGAGGATCCCCGGGAATTCCCCGGATCCGTCGACC
>group_174_3 204 1 0 0 sg=204 px=0 gx=0
ATTAATTAAGCTTGCATGCCTGCAGGTCGACTCTAGAGGATCCCCGGGAATTCCCCGGAT
>group_174_4 204 1 0 0 sg=204 px=0 gx=0
ATGCAAGCTTAATTAATTAAAGGAGGAAACAGCTATGACCATGATTACGGATTCACTGGC
>group_174_5 204 1 0 0 sg=204 px=0 gx=0
TAAGCTTGCATGCCTGCAGGTCGACTCTAGAGGATCCCCGGGAATTCCCCGGATCCGTCG
>group_174_6 204 1 0 0 sg=204 px=0 gx=0
GGTCGACGGATCCGGGGAATTCCCGGGGATCCTCTAGAGTCGACCTGCAGGCATGCAAGC
>group_174_7 204 1 0 0 sg=204 px=0 gx=0
TAATCATGGTCATAGCTGTTTCCTCCTTTAATTAATTAAGCTTGCATGCCTGCAGGTCGA
>group_174_8 204 1 0 0 sg=204 px=0 gx=0
CGACCTGCAGGCATGCAAGCTTAATTAATTAAAGGAGGAAACAGCTATGACCATGATTAC
>group_174_9 204 1 0 0 sg=204 px=0 gx=0
TGCAGGTCGACTCTAGAGGATCCCCGGGAATTCCCCGGATCCGTCGACCGATGCCCTTGA
>group_175_0 108 0 0 0 sg=108 px=0 gx=0
GGGCTGCAGCCCGGGGGATCCACTAGTGGAGGAAGAAAAAATGAGTAAAGGAGAAGAACT
>group_175_1 108 0 0 0 sg=108 px=0 gx=0
TCATTTTTTCTTCCTCCACTAGTGGATCCCCCGGGCTGCAGCCCGGGCTTAATTAAAGTT
>group_175_2 108 0 0 0 sg=108 px=0 gx=0
CAACTCCAGTGAAAAGTTCTTCTCCTTTACTCATTTTTTCTTCCTCCACTAGTGGATCCC
>group_175_3 108 0 0 0 sg=108 px=0 gx=0
CACTAGTGGAGGAAGAAAAAATGAGTAAAGGAGAAGAACTTTTCACTGGAGTTGTCCCAA
>group_175_4 108 0 0 0 sg=108 px=0 gx=0
GAGTTTAAACTTTAATTAAGCCCGGGCTGCAGCCCGGGGGATCCACTAGTGGAGGAAGAA
>group_175_5 108 0 0 0 sg=108 px=0 gx=0
TGCAGCCCGGGGGATCCACTAGTGGAGGAAGAAAAAATGAGTAAAGGAGAAGAACTTTTC
>group_175_6 108 0 0 0 sg=108 px=0 gx=0
TTCCTCCACTAGTGGATCCCCCGGGCTGCAGCCCGGGCTTAATTAAAGTTTAAACTCTAG
>group_175_7 108 0 0 0 sg=108 px=0 gx=0
TTTCTTCCTCCACTAGTGGATCCCCCGGGCTGCAGCCCGGGCTTAATTAAAGTTTAAACT
>group_175_8 108 0 0 0 sg=108 px=0 gx=0
TTTTCTTCCTCCACTAGTGGATCCCCCGGGCTGCAGCCCGGGCTTAATTAAAGTTTAAAC
>group_175_9 108 0 0 0 sg=108 px=0 gx=0
TTGGGACAACTCCAGTGAAAAGTTCTTCTCCTTTACTCATTTTTTCTTCCTCCACTAGTG
>group_176_0 116 1 0 0 sg=116 px=0 gx=0
CCCTTATTGGAATTCGGATCCCGGGGATGGGGAGTAAGCTTGGCCGGGCTCAGCACGTTA
>group_176_1 116 1 0 0 sg=116 px=0 gx=0
AGCCCGGCCAAGCTTACTCCCCATCCCCGGGATCCGAATTCCAATAAGGGCTGCACGCGC
>group_176_2 116 1 0 0 sg=116 px=0 gx=0
TCCCCGGGATCCGAATTCCAATAAGGGCTGCACGCGCACTTTTATCCGCCTCTGCTGCGC
>group_176_3 116 1 0 0 sg=116 px=0 gx=0
GCGTGCAGCCCTTATTGGAATTCGGATCCCGGGGATGGGGAGTAAGCTTGGCCGGGCTCA
>group_176_4 116 1 0 0 sg=116 px=0 gx=0
GTAACGTGCTGAGCCCGGCCAAGCTTACTCCCCATCCCCGGGATCCGAATTCCAATAAGG
>group_176_5 116 1 0 0 sg=116 px=0 gx=0
CGGCCAAGCTTACTCCCCATCCCCGGGATCCGAATTCCAATAAGGGCTGCACGCGCACTT
>group_176_6 116 1 0 0 sg=116 px=0 gx=0
AGCGCAGCAGAGGCGGATAAAAGTGCGCGTGCAGCCCTTATTGGAATTCGGATCCCGGGG
>group_176_7 116 1 0 0 sg=116 px=0 gx=0
TTCCAATAAGGGCTGCACGCGCACTTTTATCCGCCTCTGCTGCGCTCCGCCACCGTACGT
>group_176_8 116 1 0 0 sg=116 px=0 gx=0
GCAGCAGAGGCGGATAAAAGTGCGCGTGCAGCCCTTATTGGAATTCGGATCCCGGGGATG
>group_176_9 116 1 0 0 sg=116 px=0 gx=0
CGCAGCAGAGGCGGATAAAAGTGCGCGTGCAGCCCTTATTGGAATTCGGATCCCGGGGAT
>group_177_0 106 21 0 0 sg=106 px=0 gx=0
TACCCTGTGGAACACCTACATCTGTATTAACGAAGCGCTAACCGTTTTTATCAGGCTCTG
>group_177_1 106 21 0 0 sg=106 px=0 gx=0
TGACGATATGATCATTTATTCTGCCTCCCAGAGCCTGATAAAAACGGTTAGCGCTTCGTT
>group_177_2 106 21 0 0 sg=106 px=0 gx=0
TTCTGCCTCCCAGAGCCTGATAAAAACGGTTAGCGCTTCGTTAATACAGATGTAGGTGTT
>group_177_3 106 21 0 0 sg=106 px=0 gx=0
GACGATATGATCATTTATTCTGCCTCCCAGAGCCTGATAAAAACGGTTAGCGCTTCGTTA
>group_177_4 106 21 0 0 sg=106 px=0 gx=0
AAAAACGGTTAGCGCTTCGTTAATACAGATGTAGGTGTTCCACAGGGTAGCCAGCAGCAT
>group_177_5 106 21 0 0 sg=106 px=0 gx=0
CTACCCTGTGGAACACCTACATCTGTATTAACGAAGCGCTAACCGTTTTTATCAGGCTCT
>group_177_6 106 21 0 0 sg=106 px=0 gx=0
GCCTCCCAGAGCCTGATAAAAACGGTTAGCGCTTCGTTAATACAGATGTAGGTGTTCCAC
>group_177_7 106 21 0 0 sg=106 px=0 gx=0
GCTGGCTACCCTGTGGAACACCTACATCTGTATTAACGAAGCGCTAACCGTTTTTATCAG
>group_177_8 106 21 0 0 sg=106 px=0 gx=0
GATGCTGCTGGCTACCCTGTGGAACACCTACATCTGTATTAACGAAGCGCTAACCGTTTT
>group_177_9 106 21 0 0 sg=106 px=0 gx=0
ACACCTACATCTGTATTAACGAAGCGCTAACCGTTTTTATCAGGCTCTGGGAGGCAGAAT
>group_178_0 280 1 0 0 sg=280 px=0 gx=0
ATGTCTGCTCGAAGCATTAACCCTCACTAAAGGGAAGCGGCCGCTGCAGGGGGGGGGGGG
>group_178_1 280 1 0 0 sg=280 px=0 gx=0
GCCTCGAGAATTCACGCGTGATCTGGTTACCACTAAACCAGCCTCAAGAACACCCGAATG
>group_178_2 280 1 0 0 sg=280 px=0 gx=0
ATCACGCGTGAATTCTCGAGGCTAGCCTATAGTGAGTCGTATTAAGTACTCTAGCCTTAA
>group_178_3 280 1 0 0 sg=280 px=0 gx=0
CCATTCGGGTGTTCTTGAGGCTGGTTTAGTGGTAACCAGATCACGCGTGAATTCTCGAGG
>group_178_4 280 1 0 0 sg=280 px=0 gx=0
CTAGCCTCGAGAATTCACGCGTGATCTGGTTACCACTAAACCAGCCTCAAGAACACCCGA
>group_178_5 280 1 0 0 sg=280 px=0 gx=0
TCACATTCTAAAAAAAAAAAAAAAAAAAAAAAAAAAAAAAAACCCCCCCCCCCCCCCCCC
>group_178_6 280 1 0 0 sg=280 px=0 gx=0
CGACTCACTATAGGCTAGCCTCGAGAATTCACGCGTGATCTGGTTACCACTAAACCAGCC
>group_178_7 280 1 0 0 sg=280 px=0 gx=0
GGGGGGGGGGGGGGGGGGGTTTTTTTTTTTTTTTTTTTTTTTTTTTTTTTTTAGAATGTG
>group_178_8 280 1 0 0 sg=280 px=0 gx=0
GTTTTTTTTTTTTTTTTTTTTTTTTTTTTTTTTTAGAATGTGAAGAAACTTTCTTTTTAT
>group_178_9 280 1 0 0 sg=280 px=0 gx=0
AAGAAAGTTTCTTCACATTCTAAAAAAAAAAAAAAAAAAAAAAAAAAAAAAAAACCCCCC
>group_179_0 252 1 0 0 sg=252 px=0 gx=0
CAATGTATCTTATCATGTCTGGATCGATCCCCGGGTACCGAGCTCGAATTCGTAATCATG
>group_179_1 252 1 0 0 sg=252 px=0 gx=0
CGACGGCCAGTGCCAAGCTTGCATGCCTGCAGGTCGACTCTAGAGGATCCAGATCTGGAT
>group_179_2 252 1 0 0 sg=252 px=0 gx=0
GCCAAGCTTGCATGCCTGCAGGTCGACTCTAGAGGATCCAGATCTGGATCTCGAGGAGCT
>group_179_3 252 1 0 0 sg=252 px=0 gx=0
TGTCTGGATCGATCCCCGGGTACCGAGCTCGAATTCGTAATCATGGTCATAGCTGTTTCC
>group_179_4 252 1 0 0 sg=252 px=0 gx=0
TGAAAATCTCGCCAAGCTCCTCGAGATCCAGATCTGGATCCTCTAGAGTCGACCTGCAGG
>group_179_5 252 1 0 0 sg=252 px=0 gx=0
TTTTCTCCATTTTAGCTTCCTTAGCTCCTGAAAATCTCGCCAAGCTCCTCGAGATCCAGA
>group_179_6 252 1 0 0 sg=252 px=0 gx=0
TCCATTTTAGCTTCCTTAGCTCCTGAAAATCTCGCCAAGCTCCTCGAGATCCAGATCTGG
>group_179_7 252 1 0 0 sg=252 px=0 gx=0
ATGACCATGATTACGAATTCGAGCTCGGTACCCGGGGATCGATCCAGACATGATAAGATA
>group_179_8 252 1 0 0 sg=252 px=0 gx=0
TGGATCGATCCCCGGGTACCGAGCTCGAATTCGTAATCATGGTCATAGCTGTTTCCTGTG
>group_179_9 252 1 0 0 sg=252 px=0 gx=0
CTTCCTTAGCTCCTGAAAATCTCGCCAAGCTCCTCGAGATCCAGATCTGGATCCTCTAGA
>group_180_0 692 0 0 0 sg=692 px=0 gx=0
AACAAGAATTGGGACAACTCCAGTGAAAAGTTCTTCTCCTTTACTGCGGCCGCATAGGCC
>group_180_1 692 0 0 0 sg=692 px=0 gx=0
AAGAATTGGGACAACTCCAGTGAAAAGTTCTTCTCCTTTACTGCGGCCGCATAGGCCTCA
>group_180_2 692 0 0 0 sg=692 px=0 gx=0
TGATCATTTATTCTGCCTCCCAGAGCCTGATAAAAACGGTTAGGATCGGAGTCAGGCAAC
>group_180_3 692 0 0 0 sg=692 px=0 gx=0
AGGCCTCAGGGCCGGATCCGTATGGTGATGGTGATGGTGAGATCCTCTCATAGTTAATTT
>group_180_4 692 0 0 0 sg=692 px=0 gx=0
AAAACGGTTAGGATCGGAGTCAGGCAACTATGGATGAACGAAATAGACAGATCGCTGAGA
>group_180_5 692 0 0 0 sg=692 px=0 gx=0
TTGCCTGACTCCGATCCTAACCGTTTTTATCAGGCTCTGGGAGGCAGAATAAATGATCAT
>group_180_6 692 0 0 0 sg=692 px=0 gx=0
TTTCGTTCATCCATAGTTGCCTGACTCCGATCCTAACCGTTTTTATCAGGCTCTGGGAGG
>group_180_7 692 0 0 0 sg=692 px=0 gx=0
GGTTGCCGCCGGGCGTTTTTTATTGGTGAGAATCCAAGCTAGGGGAATTCATCGTGACTG
>group_180_8 692 0 0 0 sg=692 px=0 gx=0
TCATCACCGAAACGCGCGAGGCAGATCGTCAGTCAGTCACGATGAATTCCCCTAGCTTGG
>group_180_9 692 0 0 0 sg=692 px=0 gx=0
TGAAAAGTTCTTCTCCTTTACTGCGGCCGCATAGGCCTCAGGGCCGGATCCGTATGGTGA
>group_181_0 52 1 0 0 sg=52 px=0 gx=0
CCCGTGATGCAGGAAGAGCCCTCGAGGAATTCGCGGCCGCCCATGGCTCTTCCGTTGTGT
>group_181_1 52 1 0 0 sg=52 px=0 gx=0
ACACAACGGAAGAGCCATGGGCGGCCGCGAATTCCTCGAGGGCTCTTCCTGCATCACGGG
>group_181_2 52 1 0 0 sg=52 px=0 gx=0
CACAACGGAAGAGCCATGGGCGGCCGCGAATTCCTCGAGGGCTCTTCCTGCATCACGGGA
>group_181_3 52 1 0 0 sg=52 px=0 gx=0
GGGCAACTAGTGCATCTCCCGTGATGCAGGAAGAGCCCTCGAGGAATTCGCGGCCGCCCA
>group_181_4 52 1 0 0 sg=52 px=0 gx=0
GCCATGGGCGGCCGCGAATTCCTCGAGGGCTCTTCCTGCATCACGGGAGATGCACTAGTT
>group_181_5 52 1 0 0 sg=52 px=0 gx=0
TGTACACAACGGAAGAGCCATGGGCGGCCGCGAATTCCTCGAGGGCTCTTCCTGCATCAC
>group_181_6 52 1 0 0 sg=52 px=0 gx=0
CTAGTGCATCTCCCGTGATGCAGGAAGAGCCCTCGAGGAATTCGCGGCCGCCCATGGCTC
>group_181_7 52 1 0 0 sg=52 px=0 gx=0
TCATTGTACACAACGGAAGAGCCATGGGCGGCCGCGAATTCCTCGAGGGCTCTTCCTGCA
>group_181_8 52 1 0 0 sg=52 px=0 gx=0
TGGGCGGCCGCGAATTCCTCGAGGGCTCTTCCTGCATCACGGGAGATGCACTAGTTGCCC
>group_181_9 52 1 0 0 sg=52 px=0 gx=0
TGATGCAGGAAGAGCCCTCGAGGAATTCGCGGCCGCCCATGGCTCTTCCGTTGTGTACAA
>group_182_0 32 1 0 0 sg=32 px=0 gx=0
TTTATTTTTAACTTATTGTTTTAAAAGTCAAAGAGGATTTTATAATGGAAACCGCGGTAA
>group_182_1 32 1 0 0 sg=32 px=0 gx=0
TTATTGTTTTAAAAGTCAAAGAGGATTTTATAATGGAAACCGCGGTAATGAACCTGGCTA
>group_182_2 32 1 0 0 sg=32 px=0 gx=0
CCAGGTTCATTACCGCGGTTTCCATTATAAAATCCTCTTTGACTTTTAAAACAATAAGTT
>group_182_3 32 1 0 0 sg=32 px=0 gx=0
TAACTTATTGTTTTAAAAGTCAAAGAGGATTTTATAATGGAAACCGCGGTAATGAACCTG
>group_182_4 32 1 0 0 sg=32 px=0 gx=0
TCATTACCGCGGTTTCCATTATAAAATCCTCTTTGACTTTTAAAACAATAAGTTAAAAAT
>group_182_5 32 1 0 0 sg=32 px=0 gx=0
GTTCATTACCGCGGTTTCCATTATAAAATCCTCTTTGACTTTTAAAACAATAAGTTAAAA
>group_182_6 32 1 0 0 sg=32 px=0 gx=0
ATTTTTAACTTATTGTTTTAAAAGTCAAAGAGGATTTTATAATGGAAACCGCGGTAATGA
>group_182_7 32 1 0 0 sg=32 px=0 gx=0
TTGTTTTAAAAGTCAAAGAGGATTTTATAATGGAAACCGCGGTAATGAACCTGGCTAAAG
>group_182_8 32 1 0 0 sg=32 px=0 gx=0
TATTTTTAACTTATTGTTTTAAAAGTCAAAGAGGATTTTATAATGGAAACCGCGGTAATG
>group_182_9 32 1 0 0 sg=32 px=0 gx=0
TTTAGCCAGGTTCATTACCGCGGTTTCCATTATAAAATCCTCTTTGACTTTTAAAACAAT
>group_183_0 166 1 0 0 sg=166 px=0 gx=0
TTCTCTAGGAGATCTTCTAGGGTACCTCTAGCTCGAGGGGCGCGCCGGGATCCCTAGAAT
>group_183_1 166 1 0 0 sg=166 px=0 gx=0
ATCCCGGCGCGCCCCTCGAGCTAGAGGTACCCTAGAAGATCTCCTAGAGAATTCCTAGAG
>group_183_2 166 1 0 0 sg=166 px=0 gx=0
GGTCTAGGAAGCTTTCTAGCCGCGGTCTAGGATCGATTCTAGGGATCCCGGCGCGCCCCT
>group_183_3 166 1 0 0 sg=166 px=0 gx=0
TCTAGCTCGAGGGGCGCGCCGGGATCCCTAGAATCGATCCTAGACCGCGGCTAGAAAGCT
>group_183_4 166 1 0 0 sg=166 px=0 gx=0
CGGCCAGTGTTAACTCTAGGAATTCTCTAGGAGATCTTCTAGGGTACCTCTAGCTCGAGG
>group_183_5 166 1 0 0 sg=166 px=0 gx=0
GTCGACCCCCCCGGGTCTAGGAAGCTTTCTAGCCGCGGTCTAGGATCGATTCTAGGGATC
>group_183_6 166 1 0 0 sg=166 px=0 gx=0
CTAGGAAGCTTTCTAGCCGCGGTCTAGGATCGATTCTAGGGATCCCGGCGCGCCCCTCGA
>group_183_7 166 1 0 0 sg=166 px=0 gx=0
GAATTCTCTAGGAGATCTTCTAGGGTACCTCTAGCTCGAGGGGCGCGCCGGGATCCCTAG
>group_183_8 166 1 0 0 sg=166 px=0 gx=0
GCGCCCCTCGAGCTAGAGGTACCCTAGAAGATCTCCTAGAGAATTCCTAGAGTTAACACT
>group_183_9 166 1 0 0 sg=166 px=0 gx=0
CGAGCTAGAGGTACCCTAGAAGATCTCCTAGAGAATTCCTAGAGTTAACACTGGCCGTCG
>group_184_0 132 1 0 0 sg=132 px=0 gx=0
GTTCCTCGACGCTAACCTGGCCGGCTCTGGATCCGGTGATGACGATGACAAGCTTGCGGA
>group_184_1 132 1 0 0 sg=132 px=0 gx=0
AGAGTTCCTCGACGCTAACCTGGCCGGCTCTGGATCCGGTGATGACGATGACAAGCTTGC
>group_184_2 132 1 0 0 sg=132 px=0 gx=0
TCCTCGACGCTAACCTGGCCGGCTCTGGATCCGGTGATGACGATGACAAGCTTGCGGATC
>group_184_3 132 1 0 0 sg=132 px=0 gx=0
CAAGCTTGTCATCGTCATCACCGGATCCAGAGCCGGCCAGGTTAGCGTCGAGGAACTCTT
>group_184_4 132 1 0 0 sg=132 px=0 gx=0
CTTGCGGATCCGCCCTTAAGGGCGAGCTTGAAGGTAAGCCTATCCCTAACCCTCTCCTCG
>group_184_5 132 1 0 0 sg=132 px=0 gx=0
GGGATAGGCTTACCTTCAAGCTCGCCCTTAAGGGCGGATCCGCAAGCTTGTCATCGTCAT
>group_184_6 132 1 0 0 sg=132 px=0 gx=0
GCGGATCCGCAAGCTTGTCATCGTCATCACCGGATCCAGAGCCGGCCAGGTTAGCGTCGA
>group_184_7 132 1 0 0 sg=132 px=0 gx=0
GATCCGGTGATGACGATGACAAGCTTGCGGATCCGCCCTTAAGGGCGAGCTTGAAGGTAA
>group_184_8 132 1 0 0 sg=132 px=0 gx=0
GGATAGGCTTACCTTCAAGCTCGCCCTTAAGGGCGGATCCGCAAGCTTGTCATCGTCATC
>group_184_9 132 1 0 0 sg=132 px=0 gx=0
CCGAGGAGAGGGTTAGGGATAGGCTTACCTTCAAGCTCGCCCTTAAGGGCGGATCCGCAA
>group_185_0 102 1 0 0 sg=102 px=0 gx=0
CTATAAGGCTCCGAGGAGGCATATCCAAGTGTGGGAGGCAGCCAATGGGCCGGATCCACA
>group_185_1 102 1 0 0 sg=102 px=0 gx=0
AGTGTGGGAGGCAGCCAATGGGCCGGATCCACAGGACGGGTGTGGTCGCCATGATCGCGT
>group_185_2 102 1 0 0 sg=102 px=0 gx=0
GCGATCATGGCGACCACACCCGTCCTGTGGATCCGGCCCATTGGCTGCCTCCCACACTTG
>group_185_3 102 1 0 0 sg=102 px=0 gx=0
TGTGGGAGGCAGCCAATGGGCCGGATCCACAGGACGGGTGTGGTCGCCATGATCGCGTAG
>group_185_4 102 1 0 0 sg=102 px=0 gx=0
GAGGAGGCATATCCAAGTGTGGGAGGCAGCCAATGGGCCGGATCCACAGGACGGGTGTGG
>group_185_5 102 1 0 0 sg=102 px=0 gx=0
ATCCAAGTGTGGGAGGCAGCCAATGGGCCGGATCCACAGGACGGGTGTGGTCGCCATGAT
>group_185_6 102 1 0 0 sg=102 px=0 gx=0
ACACCCGTCCTGTGGATCCGGCCCATTGGCTGCCTCCCACACTTGGATATGCCTCCTCGG
>group_185_7 102 1 0 0 sg=102 px=0 gx=0
TACGCGATCATGGCGACCACACCCGTCCTGTGGATCCGGCCCATTGGCTGCCTCCCACAC
>group_185_8 102 1 0 0 sg=102 px=0 gx=0
CGCGATCATGGCGACCACACCCGTCCTGTGGATCCGGCCCATTGGCTGCCTCCCACACTT
>group_185_9 102 1 0 0 sg=102 px=0 gx=0
TGGATCCGGCCCATTGGCTGCCTCCCACACTTGGATATGCCTCCTCGGAGCCTTATAGAA
>group_186_0 100 1 0 0 sg=100 px=0 gx=0
GTTCAGCTTTTTTGTACAAACTTGTTTGATTAGAGTCCCCCGTGTTCTCTCCAAATGAAA
>group_186_1 100 1 0 0 sg=100 px=0 gx=0
TCTATATAAGGAAGTTCATTTCATTTGGAGAGAACACGGGGGACTCTAATCAAACAAGTT
>group_186_2 100 1 0 0 sg=100 px=0 gx=0
TATCATTTTACGTTTCTCGTTCAGCTTTTTTGTACAAACTTGTTTGATTAGAGTCCCCCG
>group_186_3 100 1 0 0 sg=100 px=0 gx=0
CAAACTTGTTTGATTAGAGTCCCCCGTGTTCTCTCCAAATGAAATGAACTTCCTTATATA
>group_186_4 100 1 0 0 sg=100 px=0 gx=0
AAGTTCATTTCATTTGGAGAGAACACGGGGGACTCTAATCAAACAAGTTTGTACAAAAAA
>group_186_5 100 1 0 0 sg=100 px=0 gx=0
TTGTACAAACTTGTTTGATTAGAGTCCCCCGTGTTCTCTCCAAATGAAATGAACTTCCTT
>group_186_6 100 1 0 0 sg=100 px=0 gx=0
CAGCTTTTTTGTACAAACTTGTTTGATTAGAGTCCCCCGTGTTCTCTCCAAATGAAATGA
>group_186_7 100 1 0 0 sg=100 px=0 gx=0
GGGGACTCTAATCAAACAAGTTTGTACAAAAAAGCTGAACGAGAAACGTAAAATGATATA
>group_186_8 100 1 0 0 sg=100 px=0 gx=0
CGGGGGACTCTAATCAAACAAGTTTGTACAAAAAAGCTGAACGAGAAACGTAAAATGATA
>group_186_9 100 1 0 0 sg=100 px=0 gx=0
ATCATTTTACGTTTCTCGTTCAGCTTTTTTGTACAAACTTGTTTGATTAGAGTCCCCCGT
>group_187_0 52 39 0 0 sg=52 px=0 gx=0
CCGGGAAGCTAGAGTAAGTAGTTCGCCAGTTAATAGTTTGCGCAACGTTGTTGGCATTGC
>group_187_1 52 39 0 0 sg=52 px=0 gx=0
GCAATGCCAACAACGTTGCGCAAACTATTAACTGGCGAACTACTTACTCTAGCTTCCCGG
>group_187_2 52 39 0 0 sg=52 px=0 gx=0
AGTAAGTAGTTCGCCAGTTAATAGTTTGCGCAACGTTGTTGGCATTGCTACAGGCATCGT
>group_187_3 52 39 0 0 sg=52 px=0 gx=0
ACACCACGATGCCTGTAGCAATGCCAACAACGTTGCGCAAACTATTAACTGGCGAACTAC
>group_187_4 52 39 0 0 sg=52 px=0 gx=0
TAGCAATGCCAACAACGTTGCGCAAACTATTAACTGGCGAACTACTTACTCTAGCTTCCC
>group_187_5 52 39 0 0 sg=52 px=0 gx=0
CACGATGCCTGTAGCAATGCCAACAACGTTGCGCAAACTATTAACTGGCGAACTACTTAC
>group_187_6 52 39 0 0 sg=52 px=0 gx=0
ACGATGCCTGTAGCAATGCCAACAACGTTGCGCAAACTATTAACTGGCGAACTACTTACT
>group_187_7 52 39 0 0 sg=52 px=0 gx=0
TGTTGCCGGGAAGCTAGAGTAAGTAGTTCGCCAGTTAATAGTTTGCGCAACGTTGTTGGC
>group_187_8 52 39 0 0 sg=52 px=0 gx=0
GACACCACGATGCCTGTAGCAATGCCAACAACGTTGCGCAAACTATTAACTGGCGAACTA
>group_187_9 52 39 0 0 sg=52 px=0 gx=0
CAATGCCAACAACGTTGCGCAAACTATTAACTGGCGAACTACTTACTCTAGCTTCCCGGC
>group_188_0 102 0 0 0 sg=102 px=0 gx=0
ATCATTCAAGATGCCTCTGCCGACAGTGGTCCCAAAGATGGACCCCCACCCACGAGGAGC
>group_188_1 102 0 0 0 sg=102 px=0 gx=0
TCCTCGTGGGTGGGGGTCCATCTTTGGGACCACTGTCGGCAGAGGCATCTTGAATGATAG
>group_188_2 102 0 0 0 sg=102 px=0 gx=0
CTTTGGGACCACTGTCGGCAGAGGCATCTTGAATGATAGCCTTTCCTTTATCGCAATGAT
>group_188_3 102 0 0 0 sg=102 px=0 gx=0
GGTGGGGGTCCATCTTTGGGACCACTGTCGGCAGAGGCATCTTGAATGATAGCCTTTCCT
>group_188_4 102 0 0 0 sg=102 px=0 gx=0
ATCATTGCGATAAAGGAAAGGCTATCATTCAAGATGCCTCTGCCGACAGTGGTCCCAAAG
>group_188_5 102 0 0 0 sg=102 px=0 gx=0
GGGTGGGGGTCCATCTTTGGGACCACTGTCGGCAGAGGCATCTTGAATGATAGCCTTTCC
>group_188_6 102 0 0 0 sg=102 px=0 gx=0
GAAGGTGGCTCCTACAAATGCCATCATTGCGATAAAGGAAAGGCTATCATTCAAGATGCC
>group_188_7 102 0 0 0 sg=102 px=0 gx=0
GGGGGTCCATCTTTGGGACCACTGTCGGCAGAGGCATCTTGAATGATAGCCTTTCCTTTA
>group_188_8 102 0 0 0 sg=102 px=0 gx=0
GGACCACTGTCGGCAGAGGCATCTTGAATGATAGCCTTTCCTTTATCGCAATGATGGCAT
>group_188_9 102 0 0 0 sg=102 px=0 gx=0
TGGCTCCTACAAATGCCATCATTGCGATAAAGGAAAGGCTATCATTCAAGATGCCTCTGC
>group_192_0 118 1 0 0 sg=118 px=0 gx=0
ATAGGGAAAGCTTGCATGCCTGCAGGTCGACTCTAGAGGATCTACTAGTCATATGGATAT
>group_192_1 118 1 0 0 sg=118 px=0 gx=0
AGGATCTACTAGTCATATGGATATCGGATCCCCGGGTACCGAGCTCGAATTCACTGGCCG
>group_192_2 118 1 0 0 sg=118 px=0 gx=0
CAGGTCGACTCTAGAGGATCTACTAGTCATATGGATATCGGATCCCCGGGTACCGAGCTC
>group_192_3 118 1 0 0 sg=118 px=0 gx=0
TGTAAAACGACGGCCAGTGAATTCGAGCTCGGTACCCGGGGATCCGATATCCATATGACT
>group_192_4 118 1 0 0 sg=118 px=0 gx=0
GTTGTAAAACGACGGCCAGTGAATTCGAGCTCGGTACCCGGGGATCCGATATCCATATGA
>group_192_5 118 1 0 0 sg=118 px=0 gx=0
CATGCCTGCAGGTCGACTCTAGAGGATCTACTAGTCATATGGATATCGGATCCCCGGGTA
>group_192_6 118 1 0 0 sg=118 px=0 gx=0
ATGGATATCGGATCCCCGGGTACCGAGCTCGAATTCACTGGCCGTCGTTTTACAACGTCG
>group_192_7 118 1 0 0 sg=118 px=0 gx=0
CTAGTCATATGGATATCGGATCCCCGGGTACCGAGCTCGAATTCACTGGCCGTCGTTTTA
>group_192_8 118 1 0 0 sg=118 px=0 gx=0
AAAGCTTGCATGCCTGCAGGTCGACTCTAGAGGATCTACTAGTCATATGGATATCGGATC
>group_192_9 118 1 0 0 sg=118 px=0 gx=0
TCTAGAGGATCTACTAGTCATATGGATATCGGATCCCCGGGTACCGAGCTCGAATTCACT
>group_194_0 230 1 0 0 sg=230 px=0 gx=0
GAAGGCTGCCGACCCCGGGGGTGGACCATCCTCTAGACTGCCTGGAATTATCACAAGTTT
>group_194_1 230 1 0 0 sg=230 px=0 gx=0
AGATCCTCCTCGGAGATAAGCTTCTGCTCGGCCGGCCGTTTAAACCGAATTATCACCACT
>group_194_2 230 1 0 0 sg=230 px=0 gx=0
TTCAGCTTTTTTGTACAAACTTGTGATAATTCCAGGCAGTCTAGAGGATGGTCCACCCCC
>group_194_3 230 1 0 0 sg=230 px=0 gx=0
ATATCATTTTACGTTTCTCGTTCAGCTTTCTTGTACAAAGTGGTGATAATTCGGTTTAAA
>group_194_4 230 1 0 0 sg=230 px=0 gx=0
GCTCGGCCGGCCGTTTAAACCGAATTATCACCACTTTGTACAAGAAAGCTGAACGAGAAA
>group_194_5 230 1 0 0 sg=230 px=0 gx=0
ACTCACTATAGGGAAGGCTGCCGACCCCGGGGGTGGACCATCCTCTAGACTGCCTGGAAT
>group_194_6 230 1 0 0 sg=230 px=0 gx=0
GTACAAAGTGGTGATAATTCGGTTTAAACGGCCGGCCGAGCAGAAGCTTATCTCCGAGGA
>group_194_7 230 1 0 0 sg=230 px=0 gx=0
ATCATTTTACGTTTCTCGTTCAGCTTTCTTGTACAAAGTGGTGATAATTCGGTTTAAACG
>group_194_8 230 1 0 0 sg=230 px=0 gx=0
TTTATATCATTTTACGTTTCTCGTTCAGCTTTTTTGTACAAACTTGTGATAATTCCAGGC
>group_194_9 230 1 0 0 sg=230 px=0 gx=0
TATATCATTTTACGTTTCTCGTTCAGCTTTCTTGTACAAAGTGGTGATAATTCGGTTTAA
>group_196_0 50 1 0 0 sg=50 px=0 gx=0
TGGTGATGGTGATGAGAAGCTTGGGCTGCAGGTCGACCCGGGGTACCACCGGATCCAACG
>group_196_1 50 1 0 0 sg=50 px=0 gx=0
TGCCGGAACGGCAATCAGCATCGTTGGATCCGGTGGTACCCCGGGTCGACCTGCAGCCCA
>group_196_2 50 1 0 0 sg=50 px=0 gx=0
TCGTTGGATCCGGTGGTACCCCGGGTCGACCTGCAGCCCAAGCTTCTCATCACCATCACC
>group_196_3 50 1 0 0 sg=50 px=0 gx=0
AAGCTTGGGCTGCAGGTCGACCCGGGGTACCACCGGATCCAACGATGCTGATTGCCGTTC
>group_196_4 50 1 0 0 sg=50 px=0 gx=0
CTTGGGCTGCAGGTCGACCCGGGGTACCACCGGATCCAACGATGCTGATTGCCGTTCCGG
>group_196_5 50 1 0 0 sg=50 px=0 gx=0
TGAGAAGCTTGGGCTGCAGGTCGACCCGGGGTACCACCGGATCCAACGATGCTGATTGCC
>group_196_6 50 1 0 0 sg=50 px=0 gx=0
GAACGGCAATCAGCATCGTTGGATCCGGTGGTACCCCGGGTCGACCTGCAGCCCAAGCTT
>group_196_7 50 1 0 0 sg=50 px=0 gx=0
GTGATGGTGATGAGAAGCTTGGGCTGCAGGTCGACCCGGGGTACCACCGGATCCAACGAT
>group_196_8 50 1 0 0 sg=50 px=0 gx=0
ATGGTGATGAGAAGCTTGGGCTGCAGGTCGACCCGGGGTACCACCGGATCCAACGATGCT
>group_196_9 50 1 0 0 sg=50 px=0 gx=0
GCATCGTTGGATCCGGTGGTACCCCGGGTCGACCTGCAGCCCAAGCTTCTCATCACCATC
>group_197_0 220 11 0 0 sg=220 px=0 gx=0
GTTGTGTTGAGAATTCTCGAGGTCCTCTCCAAATGAAATGAACTTCCTTATATAGAGGAA
>group_197_1 220 11 0 0 sg=220 px=0 gx=0
TTGGAGTAGACAAGTGTGTCGTGCTCCACCATGTTGACCTGCAGGAATTCGATATCAAGC
>group_197_2 220 11 0 0 sg=220 px=0 gx=0
TTTGTATATGTTGTGTTGAGAATTCTCGAGGTCCTCTCCAAATGAAATGAACTTCCTTAT
>group_197_3 220 11 0 0 sg=220 px=0 gx=0
AATTCCTGCAGGTCAACATGGTGGAGCACGACACACTTGTCTACTCCAAAAATATCAAAG
>group_197_4 220 11 0 0 sg=220 px=0 gx=0
GTTGAGAATTCTCGAGGTCCTCTCCAAATGAAATGAACTTCCTTATATAGAGGAAGGGTC
>group_197_5 220 11 0 0 sg=220 px=0 gx=0
ATACTTCTATCAATAAAATTTCTAATTCCTAAAACCAAAATCCAGTGACCTGCAGCCCGG
>group_197_6 220 11 0 0 sg=220 px=0 gx=0
AAAATTTCTAATTCCTAAAACCAAAATCCAGTGACCTGCAGCCCGGGGGATCCACTAGAG
>group_197_7 220 11 0 0 sg=220 px=0 gx=0
AAGCTTGATATCGAATTCCTGCAGGTCAACATGGTGGAGCACGACACACTTGTCTACTCC
>group_197_8 220 11 0 0 sg=220 px=0 gx=0
ATTGCTTGAGATTCGTTTGTTTTGTATATGTTGTGTTGAGAATTCTCGAGGTCCTCTCCA
>group_197_9 220 11 0 0 sg=220 px=0 gx=0
TGGAGTAGACAAGTGTGTCGTGCTCCACCATGTTGACCTGCAGGAATTCGATATCAAGCT
>group_198_0 180 1 0 0 sg=180 px=0 gx=0
CCCCGGATCCGTCGACCTGCAGCCAAGCTTATCGATTCTAGACTCGAGAGCTCCGATAAG
>group_198_1 180 1 0 0 sg=180 px=0 gx=0
TCGGAGCTCTCGAGTCTAGAATCGATAAGCTTGGCTGCAGGTCGACGGATCCGGGGAATT
>group_198_2 180 1 0 0 sg=180 px=0 gx=0
ATCGGAGCTCTCGAGTCTAGAATCGATAAGCTTGGCTGCAGGTCGACGGATCCGGGGAAT
>group_198_3 180 1 0 0 sg=180 px=0 gx=0
AATTCCCCGGATCCGTCGACCTGCAGCCAAGCTTATCGATTCTAGACTCGAGAGCTCCGA
>group_198_4 180 1 0 0 sg=180 px=0 gx=0
CGGATCCGTCGACCTGCAGCCAAGCTTATCGATTCTAGACTCGAGAGCTCCGATAAGCTG
>group_198_5 180 1 0 0 sg=180 px=0 gx=0
TTCTCATGTTTGACAGCTTATCGGAGCTCTCGAGTCTAGAATCGATAAGCTTGGCTGCAG
>group_198_6 180 1 0 0 sg=180 px=0 gx=0
CGATTCTAGACTCGAGAGCTCCGATAAGCTGTCAAACATGAGAATTCTTGAAGACGAAAG
>group_198_7 180 1 0 0 sg=180 px=0 gx=0
AGCTTGGCTGCAGGTCGACGGATCCGGGGAATTCACTGGCCGTCGTTTTACAACGTCGTG
>group_198_8 180 1 0 0 sg=180 px=0 gx=0
TTGGCTGCAGGTCGACGGATCCGGGGAATTCACTGGCCGTCGTTTTACAACGTCGTGACT
>group_198_9 180 1 0 0 sg=180 px=0 gx=0
TCGAGAGCTCCGATAAGCTGTCAAACATGAGAATTCTTGAAGACGAAAGGGCCTCGTGAT
>group_199_0 88 0 0 0 sg=88 px=0 gx=0
GCTAGCGTACGGCCGTCGACGTCCGGATCCTCGAGGGCTGGAAAACCGGGCTGCTCAGGG
>group_199_1 88 0 0 0 sg=88 px=0 gx=0
GGCCGTCGACGTCCGGATCCTCGAGGGCTGGAAAACCGGGCTGCTCAGGGCGATATTACT
>group_199_2 88 0 0 0 sg=88 px=0 gx=0
ATTGCTAGCGTACGGCCGTCGACGTCCGGATCCTCGAGGGCTGGAAAACCGGGCTGCTCA
>group_199_3 88 0 0 0 sg=88 px=0 gx=0
ATCGCCCTGAGCAGCCCGGTTTTCCAGCCCTCGAGGATCCGGACGTCGACGGCCGTACGC
>group_199_4 88 0 0 0 sg=88 px=0 gx=0
ACCGCCGGGTGCAGTAATATCGCCCTGAGCAGCCCGGTTTTCCAGCCCTCGAGGATCCGG
>group_199_5 88 0 0 0 sg=88 px=0 gx=0
TCCTCGAGGGCTGGAAAACCGGGCTGCTCAGGGCGATATTACTGCACCCGGCGGTGCTCG
>group_199_6 88 0 0 0 sg=88 px=0 gx=0
AATTGCTAGCGTACGGCCGTCGACGTCCGGATCCTCGAGGGCTGGAAAACCGGGCTGCTC
>group_199_7 88 0 0 0 sg=88 px=0 gx=0
CCGGATCCTCGAGGGCTGGAAAACCGGGCTGCTCAGGGCGATATTACTGCACCCGGCGGT
>group_199_8 88 0 0 0 sg=88 px=0 gx=0
AAACGGCGAGCACCGCCGGGTGCAGTAATATCGCCCTGAGCAGCCCGGTTTTCCAGCCCT
>group_199_9 88 0 0 0 sg=88 px=0 gx=0
CCGGGTGCAGTAATATCGCCCTGAGCAGCCCGGTTTTCCAGCCCTCGAGGATCCGGACGT
>group_200_0 338 8 0 0 sg=338 px=0 gx=0
TGATGCCGCCGTGTTCCGGCTGTCAGCGCAGGGGAGGCCGGTTCTTTTTGTCAAGACCGA
>group_200_1 338 8 0 0 sg=338 px=0 gx=0
GTCGTGGCCAGCCACGATAGCCGCGCTGCCTCGTCTTGAAGTTCATTCAGGGCACCGGAC
>group_200_2 338 8 0 0 sg=338 px=0 gx=0
ATGTTTGAACGATCGGCGCGCCTCAGAAGAACTCGTCAAGAAGGCGATAGAAGGCGATGC
>group_200_3 338 8 0 0 sg=338 px=0 gx=0
ACGATCGGCGCGCCTCAGAAGAACTCGTCAAGAAGGCGATAGAAGGCGATGCGCTGCGAA
>group_200_4 338 8 0 0 sg=338 px=0 gx=0
TATCGCCTTCTTGACGAGTTCTTCTGAGGCGCGCCGATCGTTCAAACATTTGGCAATAAA
>group_200_5 338 8 0 0 sg=338 px=0 gx=0
GATTCAATCTTAAGAAACTTTATTGCCAAATGTTTGAACGATCGGCGCGCCTCAGAAGAA
>group_200_6 338 8 0 0 sg=338 px=0 gx=0
CGCCTTCTATCGCCTTCTTGACGAGTTCTTCTGAGGCGCGCCGATCGTTCAAACATTTGG
>group_200_7 338 8 0 0 sg=338 px=0 gx=0
AGGAACGCCCGTCGTGGCCAGCCACGATAGCCGCGCTGCCTCGTCTTGAAGTTCATTCAG
>group_200_8 338 8 0 0 sg=338 px=0 gx=0
GTCCGGTGCCCTGAATGAACTTCAAGACGAGGCAGCGCGGCTATCGTGGCTGGCCACGAC
>group_200_9 338 8 0 0 sg=338 px=0 gx=0
CCTCGTCTTGAAGTTCATTCAGGGCACCGGACAGGTCGGTCTTGACAAAAAGAACCGGCC
>group_201_0 102 6 0 0 sg=102 px=0 gx=0
GTGCAGTCGATAAGCTCCGGATCCTCTACGCCGGACGCATCGTGGCCGGCATCACCGGCG
>group_201_1 102 6 0 0 sg=102 px=0 gx=0
GATAAGCTCCGGATCCTCTACGCCGGACGCATCGTGGCCGGCATCACCGGCGCCACAGGT
>group_201_2 102 6 0 0 sg=102 px=0 gx=0
GTGCACCGTGCAGTCGATAAGCTCCGGATCCTCTACGCCGGACGCATCGTGGCCGGCATC
>group_201_3 102 6 0 0 sg=102 px=0 gx=0
ACCTGTGGCGCCGGTGATGCCGGCCACGATGCGTCCGGCGTAGAGGATCCGGAGCTTATC
>group_201_4 102 6 0 0 sg=102 px=0 gx=0
GAAGCATTGGTGCACCGTGCAGTCGATAAGCTCCGGATCCTCTACGCCGGACGCATCGTG
>group_201_5 102 6 0 0 sg=102 px=0 gx=0
GGCTGCCTGACGCCAGAAGCATTGGTGCACCGTGCAGTCGATAAGCTCCGGATCCTCTAC
>group_201_6 102 6 0 0 sg=102 px=0 gx=0
TGATGCCGGCCACGATGCGTCCGGCGTAGAGGATCCGGAGCTTATCGACTGCACGGTGCA
>group_201_7 102 6 0 0 sg=102 px=0 gx=0
CGGCGTAGAGGATCCGGAGCTTATCGACTGCACGGTGCACCAATGCTTCTGGCGTCAGGC
>group_201_8 102 6 0 0 sg=102 px=0 gx=0
GCGCCGGTGATGCCGGCCACGATGCGTCCGGCGTAGAGGATCCGGAGCTTATCGACTGCA
>group_201_9 102 6 0 0 sg=102 px=0 gx=0
GCCGGCCACGATGCGTCCGGCGTAGAGGATCCGGAGCTTATCGACTGCACGGTGCACCAA
>group_202_0 78 1 0 0 sg=78 px=0 gx=0
CACAGGAAACAGCTATGACCATGATTACGAATTCCCGGGGATCCGTCGAGATTTTCAGGA
>group_202_1 78 1 0 0 sg=78 px=0 gx=0
AGGAAACAGCTATGACCATGATTACGAATTCCCGGGGATCCGTCGAGATTTTCAGGAGCT
>group_202_2 78 1 0 0 sg=78 px=0 gx=0
CAGCTATGACCATGATTACGAATTCCCGGGGATCCGTCGAGATTTTCAGGAGCTAAGGAA
>group_202_3 78 1 0 0 sg=78 px=0 gx=0
TTTCACACAGGAAACAGCTATGACCATGATTACGAATTCCCGGGGATCCGTCGAGATTTT
>group_202_4 78 1 0 0 sg=78 px=0 gx=0
TATGACCATGATTACGAATTCCCGGGGATCCGTCGAGATTTTCAGGAGCTAAGGAAGCTA
>group_202_5 78 1 0 0 sg=78 px=0 gx=0
ACAATTTCACACAGGAAACAGCTATGACCATGATTACGAATTCCCGGGGATCCGTCGAGA
>group_202_6 78 1 0 0 sg=78 px=0 gx=0
CTGAAAATCTCGACGGATCCCCGGGAATTCGTAATCATGGTCATAGCTGTTTCCTGTGTG
>group_202_7 78 1 0 0 sg=78 px=0 gx=0
TTTAGCTTCCTTAGCTCCTGAAAATCTCGACGGATCCCCGGGAATTCGTAATCATGGTCA
>group_202_8 78 1 0 0 sg=78 px=0 gx=0
AGCTCCTGAAAATCTCGACGGATCCCCGGGAATTCGTAATCATGGTCATAGCTGTTTCCT
>group_202_9 78 1 0 0 sg=78 px=0 gx=0
AACAGCTATGACCATGATTACGAATTCCCGGGGATCCGTCGAGATTTTCAGGAGCTAAGG
>group_203_0 164 84 0 0 sg=164 px=0 gx=0
AACAAAGTTAAACATCATGGGGGAAGCGGTGATCGCCGAAGTATCGACTCAACTATCAGA
>group_203_1 164 84 0 0 sg=164 px=0 gx=0
GCGGCGTCGGCTTGAACGAATTTCTAGCTAGACATTATTTGCCGACTACCTTGGTGATCT
>group_203_2 164 84 0 0 sg=164 px=0 gx=0
ATGACGCCAACTACCTCTGATAGTTGAGTCGATACTTCGGCGATCACCGCTTCCCCCATG
>group_203_3 164 84 0 0 sg=164 px=0 gx=0
GTCGATACTTCGGCGATCACCGCTTCCCCCATGATGTTTAACTTTGTTTTAGGGCGACTG
>group_203_4 164 84 0 0 sg=164 px=0 gx=0
GACGCCAACTACCTCTGATAGTTGAGTCGATACTTCGGCGATCACCGCTTCCCCCATGAT
>group_203_5 164 84 0 0 sg=164 px=0 gx=0
AACATCATGGGGGAAGCGGTGATCGCCGAAGTATCGACTCAACTATCAGAGGTAGTTGGC
>group_203_6 164 84 0 0 sg=164 px=0 gx=0
GCGATCACCGCTTCCCCCATGATGTTTAACTTTGTTTTAGGGCGACTGCCCTGCTGCGTA
>group_203_7 164 84 0 0 sg=164 px=0 gx=0
CGCAGCAGGGCAGTCGCCCTAAAACAAAGTTAAACATCATGGGGGAAGCGGTGATCGCCG
>group_203_8 164 84 0 0 sg=164 px=0 gx=0
ACGATGTTACGCAGCAGGGCAGTCGCCCTAAAACAAAGTTAAACATCATGGGGGAAGCGG
>group_203_9 164 84 0 0 sg=164 px=0 gx=0
CAAAGTTAAACATCATGGGGGAAGCGGTGATCGCCGAAGTATCGACTCAACTATCAGAGG
>group_204_0 38 10 0 0 sg=38 px=0 gx=0
GGTACCCGGGGATCCTCTAGAGTCGACCTGCAGGCATGCAAGCTGATCCGGCTGCTAACA
>group_204_1 38 10 0 0 sg=38 px=0 gx=0
GTACCCGGGGATCCTCTAGAGTCGACCTGCAGGCATGCAAGCTGATCCGGCTGCTAACAA
>group_204_2 38 10 0 0 sg=38 px=0 gx=0
CTTTCGGGCTTTGTTAGCAGCCGGATCAGCTTGCATGCCTGCAGGTCGACTCTAGAGGAT
>group_204_3 38 10 0 0 sg=38 px=0 gx=0
TTGTTAGCAGCCGGATCAGCTTGCATGCCTGCAGGTCGACTCTAGAGGATCCCCGGGTAC
>group_204_4 38 10 0 0 sg=38 px=0 gx=0
CCCGGGGATCCTCTAGAGTCGACCTGCAGGCATGCAAGCTGATCCGGCTGCTAACAAAGC
>group_204_5 38 10 0 0 sg=38 px=0 gx=0
AGCAGCCGGATCAGCTTGCATGCCTGCAGGTCGACTCTAGAGGATCCCCGGGTACCGAGC
>group_204_6 38 10 0 0 sg=38 px=0 gx=0
GCTTTGTTAGCAGCCGGATCAGCTTGCATGCCTGCAGGTCGACTCTAGAGGATCCCCGGG
>group_204_7 38 10 0 0 sg=38 px=0 gx=0
TTTGTTAGCAGCCGGATCAGCTTGCATGCCTGCAGGTCGACTCTAGAGGATCCCCGGGTA
>group_204_8 38 10 0 0 sg=38 px=0 gx=0
TAGCAGCCGGATCAGCTTGCATGCCTGCAGGTCGACTCTAGAGGATCCCCGGGTACCGAG
>group_204_9 38 10 0 0 sg=38 px=0 gx=0
ATCCTCTAGAGTCGACCTGCAGGCATGCAAGCTGATCCGGCTGCTAACAAAGCCCGAAAG
>group_205_0 620 3 0 0 sg=620 px=0 gx=0
CGAAACCGTTGGTCAGGCGTACGCGGCAAAGCTTGCGCAGCGCTGAATTCGGTTTCTTCG
>group_205_1 620 3 0 0 sg=620 px=0 gx=0
CGCGTATACACTACTACTCCGAAGAAACCGAATTCAGCGCTGCGCAAGCTTTGCCGCGTA
>group_205_2 620 3 0 0 sg=620 px=0 gx=0
CATATATAGGTGGTGAAGGACACAACCTGCAGGAACACTCTGTTATCCTGATCAGAGGCG
>group_205_3 620 3 0 0 sg=620 px=0 gx=0
TGCGCAGCGCTGAATTCGGTTTCTTCGGAGTAGTAGTGTATACGCGTGTGCATATGCCAC
>group_205_4 620 3 0 0 sg=620 px=0 gx=0
GCTCCGGAGTAAAGGACCGTCGACAGGATCGATCGAAATACGGTGTAAAACGTCCGAAGG
>group_205_5 620 3 0 0 sg=620 px=0 gx=0
CGAAAGCCGCGAGCTCGTAAAGTGGCCAAATCTAACGTTCCGGCTCTCGAGGCATGCCCG
>group_205_6 620 3 0 0 sg=620 px=0 gx=0
CACCGTATTTCGATCGATCCTGTCGACGGTCCTTTACTCCGGAGCAGTCTAGAGCGCCGC
>group_205_7 620 3 0 0 sg=620 px=0 gx=0
GTAGAAGCGTGGCATATGCACACGCGTATACACTACTACTCCGAAGAAACCGAATTCAGC
>group_205_8 620 3 0 0 sg=620 px=0 gx=0
TCCTGTCGACGGTCCTTTACTCCGGAGCAGTCTAGAGCGCCGCGGACGGTGTGGTACCGG
>group_205_9 620 3 0 0 sg=620 px=0 gx=0
GGATAACAGAGTGTTCCTGCAGGTTGTGTCCTTCACCACCTATATATGAGGTGACCTCGA
>group_206_0 2 15 0 0 sg=2 px=0 gx=0
CTCTAGATTACGCCCCGCCCTGCCACTCATCGCAGTACTGTTGTAATTCATTAAGCATTC
>group_206_1 2 15 0 0 sg=2 px=0 gx=0
GAATGCTTAATGAATTACAACAGTACTGCGATGAGTGGCAGGGCGGGGCGTAATCTAGAG
>group_207_0 98 1 0 0 sg=98 px=0 gx=0
GGGATATCACTAGTGCGGCCGCCTGCAGGTCGACGGTATCGATAAGCTTGATATCGAATT
>group_207_1 98 1 0 0 sg=98 px=0 gx=0
CGCCATGGCCGCGGGATATCACTAGTGCGGCCGCCTGCAGGTCGACGGTATCGATAAGCT
>group_207_2 98 1 0 0 sg=98 px=0 gx=0
GGCTGCAGGAATTCGATATCAAGCTTATCGATACCGTCGACCTGCAGGCGGCCGCACTAG
>group_207_3 98 1 0 0 sg=98 px=0 gx=0
CCGCCTGCAGGTCGACGGTATCGATAAGCTTGATATCGAATTCCTGCAGCCCGGGGGATC
>group_207_4 98 1 0 0 sg=98 px=0 gx=0
CATGGCCGCGGGATATCACTAGTGCGGCCGCCTGCAGGTCGACGGTATCGATAAGCTTGA
>group_207_5 98 1 0 0 sg=98 px=0 gx=0
CCCCGGGCTGCAGGAATTCGATATCAAGCTTATCGATACCGTCGACCTGCAGGCGGCCGC
>group_207_6 98 1 0 0 sg=98 px=0 gx=0
CGATATCAAGCTTATCGATACCGTCGACCTGCAGGCGGCCGCACTAGTGATATCCCGCGG
>group_207_7 98 1 0 0 sg=98 px=0 gx=0
AAGCTTATCGATACCGTCGACCTGCAGGCGGCCGCACTAGTGATATCCCGCGGCCATGGC
>group_207_8 98 1 0 0 sg=98 px=0 gx=0
GCTTATCGATACCGTCGACCTGCAGGCGGCCGCACTAGTGATATCCCGCGGCCATGGCGG
>group_207_9 98 1 0 0 sg=98 px=0 gx=0
ATGGCCGCGGGATATCACTAGTGCGGCCGCCTGCAGGTCGACGGTATCGATAAGCTTGAT
>group_208_0 24 6 0 0 sg=24 px=0 gx=0
CAAGCTCGGAATTAACCCTCACTAAAGGGAACAAAAGCTTGCATGCCTGCAGGTCGACTC
>group_208_1 24 6 0 0 sg=24 px=0 gx=0
TCCTCTAGAGTCGACCTGCAGGCATGCAAGCTTTTGTTCCCTTTAGTGAGGGTTAATTCC
>group_208_2 24 6 0 0 sg=24 px=0 gx=0
GTCGACCTGCAGGCATGCAAGCTTTTGTTCCCTTTAGTGAGGGTTAATTCCGAGCTTGGC
>group_208_3 24 6 0 0 sg=24 px=0 gx=0
AGCTCGGAATTAACCCTCACTAAAGGGAACAAAAGCTTGCATGCCTGCAGGTCGACTCTA
>group_208_4 24 6 0 0 sg=24 px=0 gx=0
TAGAGTCGACCTGCAGGCATGCAAGCTTTTGTTCCCTTTAGTGAGGGTTAATTCCGAGCT
>group_208_5 24 6 0 0 sg=24 px=0 gx=0
GAATTAACCCTCACTAAAGGGAACAAAAGCTTGCATGCCTGCAGGTCGACTCTAGAGGAT
>group_208_6 24 6 0 0 sg=24 px=0 gx=0
ATCCTCTAGAGTCGACCTGCAGGCATGCAAGCTTTTGTTCCCTTTAGTGAGGGTTAATTC
>group_208_7 24 6 0 0 sg=24 px=0 gx=0
GGAATTAACCCTCACTAAAGGGAACAAAAGCTTGCATGCCTGCAGGTCGACTCTAGAGGA
>group_208_8 24 6 0 0 sg=24 px=0 gx=0
TTAACCCTCACTAAAGGGAACAAAAGCTTGCATGCCTGCAGGTCGACTCTAGAGGATCCC
>group_208_9 24 6 0 0 sg=24 px=0 gx=0
CTAGAGTCGACCTGCAGGCATGCAAGCTTTTGTTCCCTTTAGTGAGGGTTAATTCCGAGC
>group_211_0 2 3 0 0 sg=2 px=0 gx=0
GCATGAGCGGATACATATTTGAATGTATTTAGAAAAATAAACAAATAGGGGTTCCGCGCA
>group_211_1 2 3 0 0 sg=2 px=0 gx=0
TGCGCGGAACCCCTATTTGTTTATTTTTCTAAATACATTCAAATATGTATCCGCTCATGC
>group_212_0 56 5 0 0 sg=56 px=0 gx=0
AACCGCACCTGTGGCGCCGGTGATGCCGGCCACGATGCGTCCGGCGTAGAGGATCTCCTG
>group_212_1 56 5 0 0 sg=56 px=0 gx=0
ATGCCGGCCACGATGCGTCCGGCGTAGAGGATCTCCTGATGACTGACTCACTGATAATAA
>group_212_2 56 5 0 0 sg=56 px=0 gx=0
GTGGCGCCGGTGATGCCGGCCACGATGCGTCCGGCGTAGAGGATCTCCTGATGACTGACT
>group_212_3 56 5 0 0 sg=56 px=0 gx=0
TGATGCCGGCCACGATGCGTCCGGCGTAGAGGATCTCCTGATGACTGACTCACTGATAAT
>group_212_4 56 5 0 0 sg=56 px=0 gx=0
ACCTGTGGCGCCGGTGATGCCGGCCACGATGCGTCCGGCGTAGAGGATCTCCTGATGACT
>group_212_5 56 5 0 0 sg=56 px=0 gx=0
CAGGAGATCCTCTACGCCGGACGCATCGTGGCCGGCATCACCGGCGCCACAGGTGCGGTT
>group_212_6 56 5 0 0 sg=56 px=0 gx=0
CAGTCATCAGGAGATCCTCTACGCCGGACGCATCGTGGCCGGCATCACCGGCGCCACAGG
>group_212_7 56 5 0 0 sg=56 px=0 gx=0
TATTATCAGTGAGTCAGTCATCAGGAGATCCTCTACGCCGGACGCATCGTGGCCGGCATC
>group_212_8 56 5 0 0 sg=56 px=0 gx=0
CCTGTGGCGCCGGTGATGCCGGCCACGATGCGTCCGGCGTAGAGGATCTCCTGATGACTG
>group_212_9 56 5 0 0 sg=56 px=0 gx=0
TTATTATCAGTGAGTCAGTCATCAGGAGATCCTCTACGCCGGACGCATCGTGGCCGGCAT
>group_213_0 2 5 0 0 sg=2 px=0 gx=0
GTGTCGGGGCTGGCTTAACTATGCGGCATCAGAGCAGATTGTACTGAGAGTGCACCATAG
>group_213_1 2 5 0 0 sg=2 px=0 gx=0
CTATGGTGCACTCTCAGTACAATCTGCTCTGATGCCGCATAGTTAAGCCAGCCCCGACAC
>group_214_0 148 0 0 0 sg=148 px=0 gx=0
GGGAGAGACAAGCTTGCATGCCTGCAGGTCGACTCTAGAGGATCCCCGGGTACCGAGCTC
>group_214_1 148 0 0 0 sg=148 px=0 gx=0
TGCAGGCATGCAAGCTTGTCTCTCCCTTTAGTGAGGGTTAGCTTGGCACTGGCCGTCGTT
>group_214_2 148 0 0 0 sg=148 px=0 gx=0
TTGTAAAACGACGGCCAGTGCCAAGCTAACCCTCACTAAAGGGAGAGACAAGCTTGCATG
>group_214_3 148 0 0 0 sg=148 px=0 gx=0
CTGCAGGCATGCAAGCTTGTCTCTCCCTTTAGTGAGGGTTAGCTTGGCACTGGCCGTCGT
>group_214_4 148 0 0 0 sg=148 px=0 gx=0
GTCACGACGTTGTAAAACGACGGCCAGTGCCAAGCTAACCCTCACTAAAGGGAGAGACAA
>group_214_5 148 0 0 0 sg=148 px=0 gx=0
GTCTCTCCCTTTAGTGAGGGTTAGCTTGGCACTGGCCGTCGTTTTACAACGTCGTGACTG
>group_214_6 148 0 0 0 sg=148 px=0 gx=0
AACCCTCACTAAAGGGAGAGACAAGCTTGCATGCCTGCAGGTCGACTCTAGAGGATCCCC
>group_214_7 148 0 0 0 sg=148 px=0 gx=0
GCCAAGCTAACCCTCACTAAAGGGAGAGACAAGCTTGCATGCCTGCAGGTCGACTCTAGA
>group_214_8 148 0 0 0 sg=148 px=0 gx=0
TAAAACGACGGCCAGTGCCAAGCTAACCCTCACTAAAGGGAGAGACAAGCTTGCATGCCT
>group_214_9 148 0 0 0 sg=148 px=0 gx=0
TGTCTCTCCCTTTAGTGAGGGTTAGCTTGGCACTGGCCGTCGTTTTACAACGTCGTGACT
>group_215_0 98 1 0 0 sg=98 px=0 gx=0
CATATTAATTAATCCTCCTTATGCATACACCATAGGTGTGGTTTAATTTGATGCCCTTTT
>group_215_1 98 1 0 0 sg=98 px=0 gx=0
AAAGGGCATCAAATTAAACCACACCTATGGTGTATGCATAAGGAGGATTAATTAATATGG
>group_215_2 98 1 0 0 sg=98 px=0 gx=0
GCGCCCGCTGCAGCAGCTGCTCGCGGTCCCCCATATTAATTAATCCTCCTTATGCATACA
>group_215_3 98 1 0 0 sg=98 px=0 gx=0
CAAATTAAACCACACCTATGGTGTATGCATAAGGAGGATTAATTAATATGGGGGACCGCG
>group_215_4 98 1 0 0 sg=98 px=0 gx=0
CACCTATGGTGTATGCATAAGGAGGATTAATTAATATGGGGGACCGCGAGCAGCTGCTGC
>group_215_5 98 1 0 0 sg=98 px=0 gx=0
CGCGGTCCCCCATATTAATTAATCCTCCTTATGCATACACCATAGGTGTGGTTTAATTTG
>group_215_6 98 1 0 0 sg=98 px=0 gx=0
TGAAAAAGGGCATCAAATTAAACCACACCTATGGTGTATGCATAAGGAGGATTAATTAAT
>group_215_7 98 1 0 0 sg=98 px=0 gx=0
GCCCGCTGCAGCAGCTGCTCGCGGTCCCCCATATTAATTAATCCTCCTTATGCATACACC
>group_215_8 98 1 0 0 sg=98 px=0 gx=0
GCTGCAGCAGCTGCTCGCGGTCCCCCATATTAATTAATCCTCCTTATGCATACACCATAG
>group_215_9 98 1 0 0 sg=98 px=0 gx=0
ACCACACCTATGGTGTATGCATAAGGAGGATTAATTAATATGGGGGACCGCGAGCAGCTG
>group_217_0 88 4 0 0 sg=88 px=0 gx=0
CTTTTTTGTACAAACTTGTGATAGATCTGAGTCCGGACTTGTACAGCTCGTCCATGCCGA
>group_217_1 88 4 0 0 sg=88 px=0 gx=0
GTTTCTCGTTCAGCTTTTTTGTACAAACTTGTGATAGATCTGAGTCCGGACTTGTACAGC
>group_217_2 88 4 0 0 sg=88 px=0 gx=0
GGACGAGCTGTACAAGTCCGGACTCAGATCTATCACAAGTTTGTACAAAAAAGCTGAACG
>group_217_3 88 4 0 0 sg=88 px=0 gx=0
ATCACTCTCGGCATGGACGAGCTGTACAAGTCCGGACTCAGATCTATCACAAGTTTGTAC
>group_217_4 88 4 0 0 sg=88 px=0 gx=0
GTACAAGTCCGGACTCAGATCTATCACAAGTTTGTACAAAAAAGCTGAACGAGAAACGTA
>group_217_5 88 4 0 0 sg=88 px=0 gx=0
GAGCTGTACAAGTCCGGACTCAGATCTATCACAAGTTTGTACAAAAAAGCTGAACGAGAA
>group_217_6 88 4 0 0 sg=88 px=0 gx=0
TCTCGGCATGGACGAGCTGTACAAGTCCGGACTCAGATCTATCACAAGTTTGTACAAAAA
>group_217_7 88 4 0 0 sg=88 px=0 gx=0
CACTCTCGGCATGGACGAGCTGTACAAGTCCGGACTCAGATCTATCACAAGTTTGTACAA
>group_217_8 88 4 0 0 sg=88 px=0 gx=0
CAGCTTTTTTGTACAAACTTGTGATAGATCTGAGTCCGGACTTGTACAGCTCGTCCATGC
>group_217_9 88 4 0 0 sg=88 px=0 gx=0
AGCTGTACAAGTCCGGACTCAGATCTATCACAAGTTTGTACAAAAAAGCTGAACGAGAAA
>group_218_0 104 11 0 0 sg=104 px=0 gx=0
TAACTAATGCATGGCGGTAATACGGTTATCCACAGAATCAGGGGATAACGCAGGAAAGAA
>group_218_1 104 11 0 0 sg=104 px=0 gx=0
CGTATTACCGCCATGCATTAGTTATTAATAGTAATCAATTACGGGGTCATTAGTTCATAG
>group_218_2 104 11 0 0 sg=104 px=0 gx=0
CTTTCCTGCGTTATCCCCTGATTCTGTGGATAACCGTATTACCGCCATGCATTAGTTATT
>group_218_3 104 11 0 0 sg=104 px=0 gx=0
TAATGACCCCGTAATTGATTACTATTAATAACTAATGCATGGCGGTAATACGGTTATCCA
>group_218_4 104 11 0 0 sg=104 px=0 gx=0
GTTATCCCCTGATTCTGTGGATAACCGTATTACCGCCATGCATTAGTTATTAATAGTAAT
>group_218_5 104 11 0 0 sg=104 px=0 gx=0
ATATGGGCTATGAACTAATGACCCCGTAATTGATTACTATTAATAACTAATGCATGGCGG
>group_218_6 104 11 0 0 sg=104 px=0 gx=0
TATTACCGCCATGCATTAGTTATTAATAGTAATCAATTACGGGGTCATTAGTTCATAGCC
>group_218_7 104 11 0 0 sg=104 px=0 gx=0
TGTGGATAACCGTATTACCGCCATGCATTAGTTATTAATAGTAATCAATTACGGGGTCAT
>group_218_8 104 11 0 0 sg=104 px=0 gx=0
TATCCCCTGATTCTGTGGATAACCGTATTACCGCCATGCATTAGTTATTAATAGTAATCA
>group_218_9 104 11 0 0 sg=104 px=0 gx=0
ATTCTGTGGATAACCGTATTACCGCCATGCATTAGTTATTAATAGTAATCAATTACGGGG
>group_219_0 142 29 0 0 sg=142 px=0 gx=0
AATTCGAGCTCTAGGTTATCACCACTTTGTACAAGAAAGCTGAACGAGAAACGTAAAATG
>group_219_1 142 29 0 0 sg=142 px=0 gx=0
CTTAAGAAACTTTATTGCCAAATGTTTGAACGATCGGGGAAATTCGAGCTCTAGGTTATC
>group_219_2 142 29 0 0 sg=142 px=0 gx=0
TAACCTAGAGCTCGAATTTCCCCGATCGTTCAAACATTTGGCAATAAAGTTTCTTAAGAT
>group_219_3 142 29 0 0 sg=142 px=0 gx=0
TTTATATCATTTTACGTTTCTCGTTCAGCTTTCTTGTACAAAGTGGTGATAACCTAGAGC
>group_219_4 142 29 0 0 sg=142 px=0 gx=0
ATATCATTTTACGTTTCTCGTTCAGCTTTCTTGTACAAAGTGGTGATAACCTAGAGCTCG
>group_219_5 142 29 0 0 sg=142 px=0 gx=0
TGATATTTATATCATTTTACGTTTCTCGTTCAGCTTTCTTGTACAAAGTGGTGATAACCT
>group_219_6 142 29 0 0 sg=142 px=0 gx=0
TTTCTCGTTCAGCTTTCTTGTACAAAGTGGTGATAACCTAGAGCTCGAATTTCCCCGATC
>group_219_7 142 29 0 0 sg=142 px=0 gx=0
TACAAAGTGGTGATAACCTAGAGCTCGAATTTCCCCGATCGTTCAAACATTTGGCAATAA
>group_219_8 142 29 0 0 sg=142 px=0 gx=0
CAAATGTTTGAACGATCGGGGAAATTCGAGCTCTAGGTTATCACCACTTTGTACAAGAAA
>group_219_9 142 29 0 0 sg=142 px=0 gx=0
TCATTCTAGAGTCCCCCGTGTTCTCTCCAAATGAAATGAACTTCCTTATATAGAGGAAGG
>group_222_0 10 25 0 0 sg=10 px=0 gx=0
GTTTCCCGACTGGAAAGCGGGCAGTGAGCGCAACGCAATTAATGTAAGTTAGCGCGAATT
>group_222_1 10 25 0 0 sg=10 px=0 gx=0
TTCGCGCTAACTTACATTAATTGCGTTGCGCTCACTGCCCGCTTTCCAGTCGGGAAACCT
>group_222_2 10 25 0 0 sg=10 px=0 gx=0
TCGCGCTAACTTACATTAATTGCGTTGCGCTCACTGCCCGCTTTCCAGTCGGGAAACCTG
>group_222_3 10 25 0 0 sg=10 px=0 gx=0
TTTCCCGACTGGAAAGCGGGCAGTGAGCGCAACGCAATTAATGTAAGTTAGCGCGAATTG
>group_222_4 10 25 0 0 sg=10 px=0 gx=0
ATTCGCGCTAACTTACATTAATTGCGTTGCGCTCACTGCCCGCTTTCCAGTCGGGAAACC
>group_222_5 10 25 0 0 sg=10 px=0 gx=0
AATTCGCGCTAACTTACATTAATTGCGTTGCGCTCACTGCCCGCTTTCCAGTCGGGAAAC
>group_222_6 10 25 0 0 sg=10 px=0 gx=0
CAATTCGCGCTAACTTACATTAATTGCGTTGCGCTCACTGCCCGCTTTCCAGTCGGGAAA
>group_222_7 10 25 0 0 sg=10 px=0 gx=0
CAGGTTTCCCGACTGGAAAGCGGGCAGTGAGCGCAACGCAATTAATGTAAGTTAGCGCGA
>group_222_8 10 25 0 0 sg=10 px=0 gx=0
AGGTTTCCCGACTGGAAAGCGGGCAGTGAGCGCAACGCAATTAATGTAAGTTAGCGCGAA
>group_222_9 10 25 0 0 sg=10 px=0 gx=0
GGTTTCCCGACTGGAAAGCGGGCAGTGAGCGCAACGCAATTAATGTAAGTTAGCGCGAAT
>group_223_0 6 3 0 0 sg=6 px=0 gx=0
GCGTAGAATCGAGACCGAGGAGAGGGTTAGGGATAGGCTTACCTTCAAGCTTCGAATTGA
>group_223_1 6 3 0 0 sg=6 px=0 gx=0
TTCCTTCTTAAAGTTAAACAAAATTATTTCTAGAGGGGAATTGTTATCCGCTCACAATTC
>group_223_2 6 3 0 0 sg=6 px=0 gx=0
TCAATTCGAAGCTTGAAGGTAAGCCTATCCCTAACCCTCTCCTCGGTCTCGATTCTACGC
>group_223_3 6 3 0 0 sg=6 px=0 gx=0
AATTGTGAGCGGATAACAATTCCCCTCTAGAAATAATTTTGTTTAACTTTAAGAAGGAAT
>group_223_4 6 3 0 0 sg=6 px=0 gx=0
GAATTGTGAGCGGATAACAATTCCCCTCTAGAAATAATTTTGTTTAACTTTAAGAAGGAA
>group_223_5 6 3 0 0 sg=6 px=0 gx=0
ATTCCTTCTTAAAGTTAAACAAAATTATTTCTAGAGGGGAATTGTTATCCGCTCACAATT
>group_224_0 6 4 0 0 sg=6 px=0 gx=0
ACCATGCATCATCATCATCATCATGGTGGATCCGAGCTCGAGATCTGCAGCTGGTACCAT
>group_224_1 6 4 0 0 sg=6 px=0 gx=0
ATGGTACCAGCTGCAGATCTCGAGCTCGGATCCACCATGATGATGATGATGATGCATGGT
>group_224_2 6 4 0 0 sg=6 px=0 gx=0
CATGCATCATCATCATCATCATGGTGGATCCGAGCTCGAGATCTGCAGCTGGTACCATGG
>group_224_3 6 4 0 0 sg=6 px=0 gx=0
CATGGTACCAGCTGCAGATCTCGAGCTCGGATCCACCATGATGATGATGATGATGCATGG
>group_224_4 6 4 0 0 sg=6 px=0 gx=0
CCATGGTACCAGCTGCAGATCTCGAGCTCGGATCCACCATGATGATGATGATGATGCATG
>group_224_5 6 4 0 0 sg=6 px=0 gx=0
CCATGCATCATCATCATCATCATGGTGGATCCGAGCTCGAGATCTGCAGCTGGTACCATG
>group_225_0 4 6 0 0 sg=4 px=0 gx=0
TTAAGAAGGAGATATACATATGGCTAGCATGACTGGTGGACAGCAAATGGGTCGGATCCG
>group_225_1 4 6 0 0 sg=4 px=0 gx=0
GGATCCGACCCATTTGCTGTCCACCAGTCATGCTAGCCATATGTATATCTCCTTCTTAAA
>group_225_2 4 6 0 0 sg=4 px=0 gx=0
TTTAAGAAGGAGATATACATATGGCTAGCATGACTGGTGGACAGCAAATGGGTCGGATCC
>group_225_3 4 6 0 0 sg=4 px=0 gx=0
CGGATCCGACCCATTTGCTGTCCACCAGTCATGCTAGCCATATGTATATCTCCTTCTTAA
>group_226_0 2 0 0 0 sg=2 px=0 gx=0
CTGCCGGTCACTTAAGGGGCCTAGGCAGCTGGACGTCCAGCTGCCTAGGCCCCTTAAGCA
>group_226_1 2 0 0 0 sg=2 px=0 gx=0
TGCTTAAGGGGCCTAGGCAGCTGGACGTCCAGCTGCCTAGGCCCCTTAAGTGACCGGCAG
>group_227_0 12 0 0 0 sg=12 px=0 gx=0
CATCCACAAACAGACGATAACGGCTCTCTCTTTTATAGGTGTAAACCTTAAACTGCAATG
>group_227_1 12 0 0 0 sg=12 px=0 gx=0
CATTGCAGTTTAAGGTTTACACCTATAAAAGAGAGAGCCGTTATCGTCTGTTTGTGGATG
>group_227_2 12 0 0 0 sg=12 px=0 gx=0
AATTCATTGCAGTTTAAGGTTTACACCTATAAAAGAGAGAGCCGTTATCGTCTGTTTGTG
>group_227_3 12 0 0 0 sg=12 px=0 gx=0
ATCCACAAACAGACGATAACGGCTCTCTCTTTTATAGGTGTAAACCTTAAACTGCAATGA
>group_227_4 12 0 0 0 sg=12 px=0 gx=0
ATTGCAGTTTAAGGTTTACACCTATAAAAGAGAGAGCCGTTATCGTCTGTTTGTGGATGT
>group_227_5 12 0 0 0 sg=12 px=0 gx=0
ACATCCACAAACAGACGATAACGGCTCTCTCTTTTATAGGTGTAAACCTTAAACTGCAAT
>group_227_6 12 0 0 0 sg=12 px=0 gx=0
TCCACAAACAGACGATAACGGCTCTCTCTTTTATAGGTGTAAACCTTAAACTGCAATGAA
>group_227_7 12 0 0 0 sg=12 px=0 gx=0
TCATTGCAGTTTAAGGTTTACACCTATAAAAGAGAGAGCCGTTATCGTCTGTTTGTGGAT
>group_227_8 12 0 0 0 sg=12 px=0 gx=0
ATTCATTGCAGTTTAAGGTTTACACCTATAAAAGAGAGAGCCGTTATCGTCTGTTTGTGG
>group_227_9 12 0 0 0 sg=12 px=0 gx=0
TTCATTGCAGTTTAAGGTTTACACCTATAAAAGAGAGAGCCGTTATCGTCTGTTTGTGGA
>group_228_0 1466 3 0 0 sg=1466 px=0 gx=0
TGGCGCGCCGGTTAACAGGGTTTTCCCAGTCACGACGTTGTAAAACGACGGCCAGTGCCA
>group_228_1 1466 3 0 0 sg=1466 px=0 gx=0
TTTTTCTAATCAGAATTGGTTAATTGGTTGTAACACTGGCGAGCTCGGATCGCGGCCGTC
>group_228_2 1466 3 0 0 sg=1466 px=0 gx=0
GTAAAACGACGGCCAGTGCCAAGCTAAAATTAACCCTCACTAAAGGGAATAAGCTACCAG
>group_228_3 1466 3 0 0 sg=1466 px=0 gx=0
ACAATTTCACACAGGAAACAGCTATGACCATGATTACGCCAAGCGCGGTACCTGTCGCGG
>group_228_4 1466 3 0 0 sg=1466 px=0 gx=0
CGCCAGTGTTACAACCAATTAACCAATTCTGATTAGAAAAACTCATCGAGCATCAAATGA
>group_228_5 1466 3 0 0 sg=1466 px=0 gx=0
GATCCGAGCTCGCCAGTGTTACAACCAATTAACCAATTCTGATTAGAAAAACTCATCGAG
>group_228_6 1466 3 0 0 sg=1466 px=0 gx=0
CGTGTGTACCTCTACCTGGAGTTTTTCCCACGGTGCGCGCCGGATCGATCCGAGTGTTGT
>group_228_7 1466 3 0 0 sg=1466 px=0 gx=0
GAATTGGTTAATTGGTTGTAACACTGGCGAGCTCGGATCGCGGCCGTCGCTACCTTAGGA
>group_228_8 1466 3 0 0 sg=1466 px=0 gx=0
CCCACGGTGCGCGCCGGATCGATCCGAGTGTTGTTCCAGTTTGGAACAAGAGTCCACTAT
>group_228_9 1466 3 0 0 sg=1466 px=0 gx=0
CATCGATCACGTGTCCACGTTCTTTAATAGTGGACTCTTGTTCCAAACTGGAACAACACT
>group_229_0 80 5 0 0 sg=80 px=0 gx=0
AAACACGATGATAATATGGCCACAACCATGGTGAGCAAGGGCGAGGAGCTGTTCACCGGG
>group_229_1 80 5 0 0 sg=80 px=0 gx=0
CCGGTGAACAGCTCCTCGCCCTTGCTCACCATGGTTGTGGCCATATTATCATCGTGTTTT
>group_229_2 80 5 0 0 sg=80 px=0 gx=0
ACCACCCCGGTGAACAGCTCCTCGCCCTTGCTCACCATGGTTGTGGCCATATTATCATCG
>group_229_3 80 5 0 0 sg=80 px=0 gx=0
TTTCCTTTGAAAAACACGATGATAATATGGCCACAACCATGGTGAGCAAGGGCGAGGAGC
>group_229_4 80 5 0 0 sg=80 px=0 gx=0
GATGATAATATGGCCACAACCATGGTGAGCAAGGGCGAGGAGCTGTTCACCGGGGTGGTG
>group_229_5 80 5 0 0 sg=80 px=0 gx=0
GATAATATGGCCACAACCATGGTGAGCAAGGGCGAGGAGCTGTTCACCGGGGTGGTGCCC
>group_229_6 80 5 0 0 sg=80 px=0 gx=0
TGGCCACAACCATGGTGAGCAAGGGCGAGGAGCTGTTCACCGGGGTGGTGCCCATCCTGG
>group_229_7 80 5 0 0 sg=80 px=0 gx=0
TTTGAAAAACACGATGATAATATGGCCACAACCATGGTGAGCAAGGGCGAGGAGCTGTTC
>group_229_8 80 5 0 0 sg=80 px=0 gx=0
GGTGAACAGCTCCTCGCCCTTGCTCACCATGGTTGTGGCCATATTATCATCGTGTTTTTC
>group_229_9 80 5 0 0 sg=80 px=0 gx=0
GCCACAACCATGGTGAGCAAGGGCGAGGAGCTGTTCACCGGGGTGGTGCCCATCCTGGTC
>group_230_0 98 1 2 2 sg=96 px=0 gx=0
TGCAAGCTTAGTAAAGCCCTCGCTAGATTTTAATGCGGATGTTGCGATTACTTCGCCAAC
>group_230_1 98 1 2 2 sg=96 px=0 gx=0
CCCGGGGATCCTCTAGAGTCGACCTGCAGGCATGCAAGCTTAGTAAAGCCCTCGCTAGAT
>group_230_2 98 1 2 2 sg=96 px=0 gx=0
GCATTAAAATCTAGCGAGGGCTTTACTAAGCTTGCATGCCTGCAGGTCGACTCTAGAGGA
>group_230_3 98 1 2 2 sg=96 px=0 gx=0
GCAACATCCGCATTAAAATCTAGCGAGGGCTTTACTAAGCTTGCATGCCTGCAGGTCGAC
>group_230_4 98 1 2 2 sg=96 px=0 gx=0
TCGGTACCCGGGGATCCTCTAGAGTCGACCTGCAGGCATGCAAGCTTAGTAAAGCCCTCG
>group_230_5 98 1 2 2 sg=96 px=0 gx=0
AGTAATCGCAACATCCGCATTAAAATCTAGCGAGGGCTTTACTAAGCTTGCATGCCTGCA
>group_230_6 98 1 2 2 sg=96 px=0 gx=0
CCGCATTAAAATCTAGCGAGGGCTTTACTAAGCTTGCATGCCTGCAGGTCGACTCTAGAG
>group_230_7 98 1 2 2 sg=96 px=0 gx=0
CTTTACTAAGCTTGCATGCCTGCAGGTCGACTCTAGAGGATCCCCGGGTACCGAGCTCGA
>group_230_8 98 1 2 2 sg=96 px=0 gx=0
GGGGATCCTCTAGAGTCGACCTGCAGGCATGCAAGCTTAGTAAAGCCCTCGCTAGATTTT
>group_230_9 98 1 2 2 sg=96 px=0 gx=0
TCCGCATTAAAATCTAGCGAGGGCTTTACTAAGCTTGCATGCCTGCAGGTCGACTCTAGA
>group_233_0 36 5 0 0 sg=36 px=0 gx=0
CTCATCCGCCAAAACAGAAGCTTGCATGCCTGCAGGTCGACTCTAGAGGATCCCCGGGTA
>group_233_1 36 5 0 0 sg=36 px=0 gx=0
TCTCTCATCCGCCAAAACAGAAGCTTGCATGCCTGCAGGTCGACTCTAGAGGATCCCCGG
>group_233_2 36 5 0 0 sg=36 px=0 gx=0
TCGAGCTCGGTACCCGGGGATCCTCTAGAGTCGACCTGCAGGCATGCAAGCTTCTGTTTT
>group_233_3 36 5 0 0 sg=36 px=0 gx=0
GGGGATCCTCTAGAGTCGACCTGCAGGCATGCAAGCTTCTGTTTTGGCGGATGAGAGAAG
>group_233_4 36 5 0 0 sg=36 px=0 gx=0
TCGGTACCCGGGGATCCTCTAGAGTCGACCTGCAGGCATGCAAGCTTCTGTTTTGGCGGA
>group_233_5 36 5 0 0 sg=36 px=0 gx=0
TTCTCTCATCCGCCAAAACAGAAGCTTGCATGCCTGCAGGTCGACTCTAGAGGATCCCCG
>group_233_6 36 5 0 0 sg=36 px=0 gx=0
CGCCAAAACAGAAGCTTGCATGCCTGCAGGTCGACTCTAGAGGATCCCCGGGTACCGAGC
>group_233_7 36 5 0 0 sg=36 px=0 gx=0
CATCCGCCAAAACAGAAGCTTGCATGCCTGCAGGTCGACTCTAGAGGATCCCCGGGTACC
>group_233_8 36 5 0 0 sg=36 px=0 gx=0
CCCGGGGATCCTCTAGAGTCGACCTGCAGGCATGCAAGCTTCTGTTTTGGCGGATGAGAG
>group_233_9 36 5 0 0 sg=36 px=0 gx=0
CCAAAACAGAAGCTTGCATGCCTGCAGGTCGACTCTAGAGGATCCCCGGGTACCGAGCTC
>group_234_0 4 15 0 0 sg=4 px=0 gx=0
GTTCTGAGGTCATTACTGGATCTATCAACAGGAGTCCAAGCTCAGCTAATTAAGCTTATT
>group_234_1 4 15 0 0 sg=4 px=0 gx=0
AGTTCTGAGGTCATTACTGGATCTATCAACAGGAGTCCAAGCTCAGCTAATTAAGCTTAT
>group_234_2 4 15 0 0 sg=4 px=0 gx=0
AATAAGCTTAATTAGCTGAGCTTGGACTCCTGTTGATAGATCCAGTAATGACCTCAGAAC
>group_234_3 4 15 0 0 sg=4 px=0 gx=0
ATAAGCTTAATTAGCTGAGCTTGGACTCCTGTTGATAGATCCAGTAATGACCTCAGAACT
>group_235_0 534 3 0 0 sg=534 px=0 gx=0
GCCACCAAACGTTTCGGCGAGAAGCAGGCCATTATCGCCGGCATGGCGGCCAATTCGCGC
>group_235_1 534 3 0 0 sg=534 px=0 gx=0
GCTAGACAGGAAGAGTTTGTAGAAACGCAAAAAGGCCATCCGTCAGGATGGCCTTCTGCT
>group_235_2 534 3 0 0 sg=534 px=0 gx=0
TTCGTCGCCCGCCATAAACTGCCAGGCATCAAATTAAGCAGAAGGCCATCCTGACGGATG
>group_235_3 534 3 0 0 sg=534 px=0 gx=0
GCATGCAAGCTTCTGTTTTGGCGGATGAGAGAAGAAATTCGTCGCCCGCCATAAACTGCC
>group_235_4 534 3 0 0 sg=534 px=0 gx=0
AAAAGTGCCACCTGCTAGACAGGAAGAGTTTGTAGAAACGCAAAAAGGCCATCCGTCAGG
>group_235_5 534 3 0 0 sg=534 px=0 gx=0
TGGCCTTCTGCTTAATTTGATGCCTGGCAGTTTATGGCGGGCGACGAATTTCTTCTCTCA
>group_235_6 534 3 0 0 sg=534 px=0 gx=0
CGTAGCCCAGCGCGTCGGCCAATTCGCGCTAACTTACATTAATTGCGTTGCGCTCACTGC
>group_235_7 534 3 0 0 sg=534 px=0 gx=0
TAGGGGTTCCGCGCACATTTCCCCGAAAAGTGCCACCTGCTAGACAGGAAGAGTTTGTAG
>group_235_8 534 3 0 0 sg=534 px=0 gx=0
AATTGGCCGCCATGCCGGCGATAATGGCCTGCTTCTCGCCGAAACGTTTGGTGGCGGGAC
>group_235_9 534 3 0 0 sg=534 px=0 gx=0
GCTTCTGTTTTGGCGGATGAGAGAAGAAATTCGTCGCCCGCCATAAACTGCCAGGCATCA
>group_236_0 6 76 0 0 sg=6 px=0 gx=0
GTTTTTCGAAGGTTCTCTGAGCTACCAACTCTTTGAACCGAGGTAACTGGCTTGGAGGAG
>group_236_1 6 76 0 0 sg=6 px=0 gx=0
GGTTTTTCGAAGGTTCTCTGAGCTACCAACTCTTTGAACCGAGGTAACTGGCTTGGAGGA
>group_236_2 6 76 0 0 sg=6 px=0 gx=0
GCTCCTCCAAGCCAGTTACCTCGGTTCAAAGAGTTGGTAGCTCAGAGAACCTTCGAAAAA
>group_236_3 6 76 0 0 sg=6 px=0 gx=0
TCCTCCAAGCCAGTTACCTCGGTTCAAAGAGTTGGTAGCTCAGAGAACCTTCGAAAAACC
>group_236_4 6 76 0 0 sg=6 px=0 gx=0
CTCCTCCAAGCCAGTTACCTCGGTTCAAAGAGTTGGTAGCTCAGAGAACCTTCGAAAAAC
>group_236_5 6 76 0 0 sg=6 px=0 gx=0
TTTTTCGAAGGTTCTCTGAGCTACCAACTCTTTGAACCGAGGTAACTGGCTTGGAGGAGC
>group_238_0 32 0 0 0 sg=32 px=0 gx=0
GTACGCGTCGACCCGGGATCCATGGAGGCCTTAAGCTTCGAATTCGTAATCATGTCATAG
>group_238_1 32 0 0 0 sg=32 px=0 gx=0
TGACATGATTACGAATTCGAAGCTTAAGGCCTCCATGGATCCCGGGTCGACGCGTACGAT
>group_238_2 32 0 0 0 sg=32 px=0 gx=0
GCTATGACATGATTACGAATTCGAAGCTTAAGGCCTCCATGGATCCCGGGTCGACGCGTA
>group_238_3 32 0 0 0 sg=32 px=0 gx=0
CTATGACATGATTACGAATTCGAAGCTTAAGGCCTCCATGGATCCCGGGTCGACGCGTAC
>group_238_4 32 0 0 0 sg=32 px=0 gx=0
CGACCCGGGATCCATGGAGGCCTTAAGCTTCGAATTCGTAATCATGTCATAGCTGTTTCC
>group_238_5 32 0 0 0 sg=32 px=0 gx=0
GCGTCGACCCGGGATCCATGGAGGCCTTAAGCTTCGAATTCGTAATCATGTCATAGCTGT
>group_238_6 32 0 0 0 sg=32 px=0 gx=0
GTCGACCCGGGATCCATGGAGGCCTTAAGCTTCGAATTCGTAATCATGTCATAGCTGTTT
>group_238_7 32 0 0 0 sg=32 px=0 gx=0
CGTCGACCCGGGATCCATGGAGGCCTTAAGCTTCGAATTCGTAATCATGTCATAGCTGTT
>group_238_8 32 0 0 0 sg=32 px=0 gx=0
TATGACATGATTACGAATTCGAAGCTTAAGGCCTCCATGGATCCCGGGTCGACGCGTACG
>group_238_9 32 0 0 0 sg=32 px=0 gx=0
ACATGATTACGAATTCGAAGCTTAAGGCCTCCATGGATCCCGGGTCGACGCGTACGATAT
>group_240_0 110 1 2 0 sg=108 px=2 gx=0
ACTGTGCTGGTCATTAAACGCGTTAACCCGGGCCCGCGGATGCATATGATCAGATCTTTG
>group_240_1 110 1 2 0 sg=108 px=2 gx=0
CGCACAAGGACTGCTCCCAAAGATCTGATCATATGCATCCGCGGGCCCGGGTTAACGCGT
>group_240_2 110 1 2 0 sg=108 px=2 gx=0
GGATGCATATGATCAGATCTTTGGGAGCAGTCCTTGTGCGCTTACGAGGCGAGCCGGTGG
>group_240_3 110 1 2 0 sg=108 px=2 gx=0
CCGCGGATGCATATGATCAGATCTTTGGGAGCAGTCCTTGTGCGCTTACGAGGCGAGCCG
>group_240_4 110 1 2 0 sg=108 px=2 gx=0
AGATAACGTTCCCCACCGGCTCGCCTCGTAAGCGCACAAGGACTGCTCCCAAAGATCTGA
>group_240_5 110 1 2 0 sg=108 px=2 gx=0
TGCTCCCAAAGATCTGATCATATGCATCCGCGGGCCCGGGTTAACGCGTTTAATGACCAG
>group_240_6 110 1 2 0 sg=108 px=2 gx=0
GCGTTAACCCGGGCCCGCGGATGCATATGATCAGATCTTTGGGAGCAGTCCTTGTGCGCT
>group_240_7 110 1 2 0 sg=108 px=2 gx=0
AGGACTGCTCCCAAAGATCTGATCATATGCATCCGCGGGCCCGGGTTAACGCGTTTAATG
>group_240_8 110 1 2 0 sg=108 px=2 gx=0
CGGCTCGCCTCGTAAGCGCACAAGGACTGCTCCCAAAGATCTGATCATATGCATCCGCGG
>group_240_9 110 1 2 0 sg=108 px=2 gx=0
CACAAGGACTGCTCCCAAAGATCTGATCATATGCATCCGCGGGCCCGGGTTAACGCGTTT
>group_242_0 282 2 0 0 sg=282 px=0 gx=0
TCACTTCTAAGTGACGGCTGCATACTAACCGCTTCATACATCTCGTAGATCTCTCTGGCG
>group_242_1 282 2 0 0 sg=282 px=0 gx=0
GCGTTGAAGAATTCAGCCCTTCAATCGCCAGAGAGATCTACGAGATGTATGAAGCGGTTA
>group_242_2 282 2 0 0 sg=282 px=0 gx=0
GTAGATCTCTCTGGCGATTGAAGGGCTGAATTCTTCAACGCTAACTTTGAGAATTTTTGC
>group_242_3 282 2 0 0 sg=282 px=0 gx=0
GCATTGCTTGCAAAAATTCTCAAAGTTAGCGTTGAAGAATTCAGCCCTTCAATCGCCAGA
>group_242_4 282 2 0 0 sg=282 px=0 gx=0
TGTTGAGCCCGGGGATTTCTGCATAGCCAGACTTGGGGGTGATGAGTTTACCTTCAAGAA
>group_242_5 282 2 0 0 sg=282 px=0 gx=0
TTCTAAGTGACGGCTGCATACTAACCGCTTCATACATCTCGTAGATCTCTCTGGCGATTG
>group_242_6 282 2 0 0 sg=282 px=0 gx=0
AAGCTTTCCTGACGGAATGTTAATTCTCGTTGACCCTGAGCAGGCTGTTGAGCCCGGGGA
>group_242_7 282 2 0 0 sg=282 px=0 gx=0
AAAATTCTCAAAGTTAGCGTTGAAGAATTCAGCCCTTCAATCGCCAGAGAGATCTACGAG
>group_242_8 282 2 0 0 sg=282 px=0 gx=0
CTTCTAAGTGACGGCTGCATACTAACCGCTTCATACATCTCGTAGATCTCTCTGGCGATT
>group_242_9 282 2 0 0 sg=282 px=0 gx=0
CATTGCTTGCAAAAATTCTCAAAGTTAGCGTTGAAGAATTCAGCCCTTCAATCGCCAGAG
>group_243_0 38 12 0 0 sg=38 px=0 gx=0
GATAAACTACCGCATTAAAGCTTATCGATGATAAGCTGTCAAACATGAGAATTACAACTT
>group_243_1 38 12 0 0 sg=38 px=0 gx=0
GCCCCATACGATATAAGTTGTAATTCTCATGTTTGACAGCTTATCATCGATAAGCTTTAA
>group_243_2 38 12 0 0 sg=38 px=0 gx=0
AGTTGTAATTCTCATGTTTGACAGCTTATCATCGATAAGCTTTAATGCGGTAGTTTATCA
>group_243_3 38 12 0 0 sg=38 px=0 gx=0
CATTAAAGCTTATCGATGATAAGCTGTCAAACATGAGAATTACAACTTATATCGTATGGG
>group_243_4 38 12 0 0 sg=38 px=0 gx=0
GCATTAAAGCTTATCGATGATAAGCTGTCAAACATGAGAATTACAACTTATATCGTATGG
>group_243_5 38 12 0 0 sg=38 px=0 gx=0
ACTACCGCATTAAAGCTTATCGATGATAAGCTGTCAAACATGAGAATTACAACTTATATC
>group_243_6 38 12 0 0 sg=38 px=0 gx=0
CGATATAAGTTGTAATTCTCATGTTTGACAGCTTATCATCGATAAGCTTTAATGCGGTAG
>group_243_7 38 12 0 0 sg=38 px=0 gx=0
TAAACTACCGCATTAAAGCTTATCGATGATAAGCTGTCAAACATGAGAATTACAACTTAT
>group_243_8 38 12 0 0 sg=38 px=0 gx=0
ATAAGTTGTAATTCTCATGTTTGACAGCTTATCATCGATAAGCTTTAATGCGGTAGTTTA
>group_243_9 38 12 0 0 sg=38 px=0 gx=0
TAAGTTGTAATTCTCATGTTTGACAGCTTATCATCGATAAGCTTTAATGCGGTAGTTTAT
>group_244_0 114 1 0 0 sg=114 px=0 gx=0
ACGTAACAAAGCTGCTCATTCAGTGAATAAGGCTTGCCCTGACGAGAACACCAGAACGAG
>group_244_1 114 1 0 0 sg=114 px=0 gx=0
AAAGCTGCTCATTCAGTGAATAAGGCTTGCCCTGACGAGAACACCAGAACGAGTAGTAAA
>group_244_2 114 1 0 0 sg=114 px=0 gx=0
CCCAATTTACTACTCGTTCTGGTGTTCTCGTCAGGGCAAGCCTTATTCACTGAATGAGCA
>group_244_3 114 1 0 0 sg=114 px=0 gx=0
AAGCTGCTCATTCAGTGAATAAGGCTTGCCCTGACGAGAACACCAGAACGAGTAGTAAAT
>group_244_4 114 1 0 0 sg=114 px=0 gx=0
CCAAATCAACGTAACAAAGCTGCTCATTCAGTGAATAAGGCTTGCCCTGACGAGAACACC
>group_244_5 114 1 0 0 sg=114 px=0 gx=0
CTGCTCATTCAGTGAATAAGGCTTGCCCTGACGAGAACACCAGAACGAGTAGTAAATTGG
>group_244_6 114 1 0 0 sg=114 px=0 gx=0
TGATTAAAGTTGAAATTAAACCATCTCAAGCCCAATTTACTACTCGTTCTGGTGTTCTCG
>group_244_7 114 1 0 0 sg=114 px=0 gx=0
AATCAACGTAACAAAGCTGCTCATTCAGTGAATAAGGCTTGCCCTGACGAGAACACCAGA
>group_244_8 114 1 0 0 sg=114 px=0 gx=0
GTTCTGGTGTTCTCGTCAGGGCAAGCCTTATTCACTGAATGAGCAGCTTTGTTACGTTGA
>group_244_9 114 1 0 0 sg=114 px=0 gx=0
GCTCATTCAGTGAATAAGGCTTGCCCTGACGAGAACACCAGAACGAGTAGTAAATTGGGC
>group_245_0 2 6 0 0 sg=2 px=0 gx=0
AGAAGCTTCGAATTCGAGCTCCCGGGTACCATGGCATGCATCGATAGATCTCGAGGCCTC
>group_245_1 2 6 0 0 sg=2 px=0 gx=0
GAGGCCTCGAGATCTATCGATGCATGCCATGGTACCCGGGAGCTCGAATTCGAAGCTTCT
>group_246_0 2 6 0 0 sg=2 px=0 gx=0
CGCGGCCGCTTTACTTGTACAGCTCGTCCATGCCGAGAGTGATCCCGGCGGCGGTCACGA
>group_246_1 2 6 0 0 sg=2 px=0 gx=0
TCGTGACCGCCGCCGGGATCACTCTCGGCATGGACGAGCTGTACAAGTAAAGCGGCCGCG
>group_248_0 118 3 0 0 sg=118 px=0 gx=0
AATGCACTCGAGCCCCAGCTGGTTCTTTCCGCCTCAGAAGCCATAGAGCCCACCGCATCC
>group_248_1 118 3 0 0 sg=118 px=0 gx=0
TGAGTTTGGACAAACCACAACTAGAATGCACTCGAGCCCCAGCTGGTTCTTTCCGCCTCA
>group_248_2 118 3 0 0 sg=118 px=0 gx=0
GGGGATGCGGTGGGCTCTATGGCTTCTGAGGCGGAAAGAACCAGCTGGGGCTCGAGTGCA
>group_248_3 118 3 0 0 sg=118 px=0 gx=0
GATAAGATACATTGATGAGTTTGGACAAACCACAACTAGAATGCACTCGAGCCCCAGCTG
>group_248_4 118 3 0 0 sg=118 px=0 gx=0
ATACAGACATGATAAGATACATTGATGAGTTTGGACAAACCACAACTAGAATGCACTCGA
>group_248_5 118 3 0 0 sg=118 px=0 gx=0
ACATTGATGAGTTTGGACAAACCACAACTAGAATGCACTCGAGCCCCAGCTGGTTCTTTC
>group_248_6 118 3 0 0 sg=118 px=0 gx=0
ATGGCTTCTGAGGCGGAAAGAACCAGCTGGGGCTCGAGTGCATTCTAGTTGTGGTTTGTC
>group_248_7 118 3 0 0 sg=118 px=0 gx=0
CACAACTAGAATGCACTCGAGCCCCAGCTGGTTCTTTCCGCCTCAGAAGCCATAGAGCCC
>group_248_8 118 3 0 0 sg=118 px=0 gx=0
GGTATACAGACATGATAAGATACATTGATGAGTTTGGACAAACCACAACTAGAATGCACT
>group_248_9 118 3 0 0 sg=118 px=0 gx=0
ATGCGGTGGGCTCTATGGCTTCTGAGGCGGAAAGAACCAGCTGGGGCTCGAGTGCATTCT
>group_249_0 22 2 0 0 sg=22 px=0 gx=0
CGCCTGCTCGGCCAGCCGCGCCCGCTGCAGCAGCTGCTCGCGGTCCCCCATATGCATTTA
>group_249_1 22 2 0 0 sg=22 px=0 gx=0
CGGCCAGCCGCGCCCGCTGCAGCAGCTGCTCGCGGTCCCCCATATGCATTTAAATCCTCC
>group_249_2 22 2 0 0 sg=22 px=0 gx=0
AGGATTTAAATGCATATGGGGGACCGCGAGCAGCTGCTGCAGCGGGCGCGGCTGGCCGAG
>group_249_3 22 2 0 0 sg=22 px=0 gx=0
ATTTAAATGCATATGGGGGACCGCGAGCAGCTGCTGCAGCGGGCGCGGCTGGCCGAGCAG
>group_249_4 22 2 0 0 sg=22 px=0 gx=0
GGCCAGCCGCGCCCGCTGCAGCAGCTGCTCGCGGTCCCCCATATGCATTTAAATCCTCCT
>group_249_5 22 2 0 0 sg=22 px=0 gx=0
GCCAGCCGCGCCCGCTGCAGCAGCTGCTCGCGGTCCCCCATATGCATTTAAATCCTCCTT
>group_249_6 22 2 0 0 sg=22 px=0 gx=0
CTGCTCGGCCAGCCGCGCCCGCTGCAGCAGCTGCTCGCGGTCCCCCATATGCATTTAAAT
>group_249_7 22 2 0 0 sg=22 px=0 gx=0
GATTTAAATGCATATGGGGGACCGCGAGCAGCTGCTGCAGCGGGCGCGGCTGGCCGAGCA
>group_249_8 22 2 0 0 sg=22 px=0 gx=0
TAAATGCATATGGGGGACCGCGAGCAGCTGCTGCAGCGGGCGCGGCTGGCCGAGCAGGCG
>group_249_9 22 2 0 0 sg=22 px=0 gx=0
TTAAATGCATATGGGGGACCGCGAGCAGCTGCTGCAGCGGGCGCGGCTGGCCGAGCAGGC
>group_253_0 2 9 0 0 sg=2 px=0 gx=0
CCATGTTCTTTCCTGCGTTATCCCCTGATTCTGTGGATAACCGTATTACCGCCTTTGAGT
>group_253_1 2 9 0 0 sg=2 px=0 gx=0
ACTCAAAGGCGGTAATACGGTTATCCACAGAATCAGGGGATAACGCAGGAAAGAACATGG
>group_254_0 72 2 0 0 sg=72 px=0 gx=0
CAAACGTGTTGATAACCTGTGCCATGTGGATTCCTTACTTATTCCATGGCGATCGCTAGC
>group_254_1 72 2 0 0 sg=72 px=0 gx=0
TAGCGATCGCCATGGAATAAGTAAGGAATCCACATGGCACAGGTTATCAACACGTTTGAC
>group_254_2 72 2 0 0 sg=72 px=0 gx=0
TAACCTGTGCCATGTGGATTCCTTACTTATTCCATGGCGATCGCTAGCCCTATAGTGAGT
>group_254_3 72 2 0 0 sg=72 px=0 gx=0
GCCATGTGGATTCCTTACTTATTCCATGGCGATCGCTAGCCCTATAGTGAGTCGTATTAA
>group_254_4 72 2 0 0 sg=72 px=0 gx=0
CCTTACTTATTCCATGGCGATCGCTAGCCCTATAGTGAGTCGTATTAATACTCTAGCCTT
>group_254_5 72 2 0 0 sg=72 px=0 gx=0
TAGGGCTAGCGATCGCCATGGAATAAGTAAGGAATCCACATGGCACAGGTTATCAACACG
>group_254_6 72 2 0 0 sg=72 px=0 gx=0
TATTAATACGACTCACTATAGGGCTAGCGATCGCCATGGAATAAGTAAGGAATCCACATG
>group_254_7 72 2 0 0 sg=72 px=0 gx=0
GTATTAATACGACTCACTATAGGGCTAGCGATCGCCATGGAATAAGTAAGGAATCCACAT
>group_254_8 72 2 0 0 sg=72 px=0 gx=0
TTCCTTACTTATTCCATGGCGATCGCTAGCCCTATAGTGAGTCGTATTAATACTCTAGCC
>group_254_9 72 2 0 0 sg=72 px=0 gx=0
TCAAACGTGTTGATAACCTGTGCCATGTGGATTCCTTACTTATTCCATGGCGATCGCTAG
>group_255_0 2 4 0 0 sg=2 px=0 gx=0
TAAGAAGGAGATATACATATGGCTAGCATGACTGGTGGACAGCAAATGGGTCGGATCCGA
>group_255_1 2 4 0 0 sg=2 px=0 gx=0
TCGGATCCGACCCATTTGCTGTCCACCAGTCATGCTAGCCATATGTATATCTCCTTCTTA
>group_256_0 2 20 0 0 sg=2 px=0 gx=0
GCCCCTCTCCCTCCCCCCCCCCTAACGTTACTGGCCGAAGCCGCTTGGAATAAGGCCGGT
>group_256_1 2 20 0 0 sg=2 px=0 gx=0
ACCGGCCTTATTCCAAGCGGCTTCGGCCAGTAACGTTAGGGGGGGGGGAGGGAGAGGGGC
>group_259_0 2 3 0 0 sg=2 px=0 gx=0
CCGCAATTCGTAATCATGGTCATAGCTGTTTCCTGTGTGAAATTGTTATCCGCTCACAAT
>group_259_1 2 3 0 0 sg=2 px=0 gx=0
ATTGTGAGCGGATAACAATTTCACACAGGAAACAGCTATGACCATGATTACGAATTGCGG
>group_260_0 210 2 0 0 sg=210 px=0 gx=0
ACGATGCCTGCAGAAGAGATTGTTTCTTGCAGGCGTTCAAATTCATCAGCAGTTAATATC
>group_260_1 210 2 0 0 sg=210 px=0 gx=0
AACAATCCGTTCTGCAGCAATGGCAACAACGTTGCGCAAACTATTAACTGGCGAACTACT
>group_260_2 210 2 0 0 sg=210 px=0 gx=0
TAACTGCTGATGAATTTGAACGCCTGCAAGAAACAATCTCTTCTGCAGGCATCGTGGTGT
>group_260_3 210 2 0 0 sg=210 px=0 gx=0
GAAGCCATACCAAACGACGAGCGTGACACCACGATGCCTGCAGAAGAGATTGTTTCTTGC
>group_260_4 210 2 0 0 sg=210 px=0 gx=0
CTTAATATTTTCGTAATCATCAACAATCCGTTCTGCAGCAATGGCAACAACGTTGCGCAA
>group_260_5 210 2 0 0 sg=210 px=0 gx=0
GCTCTTAATATTTTCGTAATCATCAACAATCCGTTCTGCAGCAATGGCAACAACGTTGCG
>group_260_6 210 2 0 0 sg=210 px=0 gx=0
AATGAAGCCATACCAAACGACGAGCGTGACACCACGATGCCTGCAGAAGAGATTGTTTCT
>group_260_7 210 2 0 0 sg=210 px=0 gx=0
TCATCAACAATCCGTTCTGCAGCAATGGCAACAACGTTGCGCAAACTATTAACTGGCGAA
>group_260_8 210 2 0 0 sg=210 px=0 gx=0
CACCACGATGCCTGCAGAAGAGATTGTTTCTTGCAGGCGTTCAAATTCATCAGCAGTTAA
>group_260_9 210 2 0 0 sg=210 px=0 gx=0
GAACCGGAGCTGAATGAAGCCATACCAAACGACGAGCGTGACACCACGATGCCTGCAGAA
>group_261_0 984 3 0 744 sg=240 px=0 gx=744
CCATCACCATTGAGTTTTGAGCAATAACTAGCATAACCCCTTGGGGCCTCTAAACGGGTC
>group_261_1 984 3 0 744 sg=240 px=0 gx=744
TTTGATGCTCGATGAGTTTTTCTAAGAATTAATTCTCATGTTTGACAGCTTATCATCGAT
>group_261_2 984 3 0 744 sg=240 px=0 gx=744
GCATTAAAGCTTATCGATGATAAGCTGTCAAACATGAGAATTAATTCTTAGAAAAACTCA
>group_261_3 984 3 0 744 sg=240 px=0 gx=744
GGATCTGAATATGCATACCGGTCATCATCACCATCACCATTGAGTTTTGAGCAATAACTA
>group_261_4 984 3 0 744 sg=240 px=0 gx=744
TATGCTAGTTATTGCTCAAAACTCAATGGTGATGGTGATGATGACCGGTATGCATATTCA
>group_261_5 984 3 0 744 sg=240 px=0 gx=744
AGTTTTGAGCAATAACTAGCATAACCCCTTGGGGCCTCTAAACGGGTCTTGAGGGGTTTT
>group_261_6 984 3 0 744 sg=240 px=0 gx=744
GGGGTTATGCTAGTTATTGCTCAAAACTCAATGGTGATGGTGATGATGACCGGTATGCAT
>group_261_7 984 3 0 744 sg=240 px=0 gx=744
CAAGGGGTTATGCTAGTTATTGCTCAAAACTCAATGGTGATGGTGATGATGACCGGTATG
>group_261_8 984 3 0 744 sg=240 px=0 gx=744
TGATGGTGATGATGACCGGTATGCATATTCAGATCCTCTTCTGAGATGAGTTTTTGTTCG
>group_261_9 984 3 0 744 sg=240 px=0 gx=744
AAACTCATCTCAGAAGAGGATCTGAATATGCATACCGGTCATCATCACCATCACCATTGA
>group_262_0 2 11 0 0 sg=2 px=0 gx=0
ATACATAACCTTATGTATCATACACATACGATTTAGGTGACACTATAGAATACAAGCTTG
>group_262_1 2 11 0 0 sg=2 px=0 gx=0
CAAGCTTGTATTCTATAGTGTCACCTAAATCGTATGTGTATGATACATAAGGTTATGTAT
>group_263_0 2610 1 0 2604 sg=6 px=0 gx=2604
GCTAATTCCACTTGCAATTACATAAAAAATTCCGGCGGTTTTTCGCGTGTGACTCAATGT
>group_263_1 2610 1 0 2604 sg=6 px=0 gx=2604
GACATTGAGTCACACGCGAAAAACCGCCGGAATTTTTTATGTAATTGCAAGTGGAATTAG
>group_263_2 2610 1 0 2604 sg=6 px=0 gx=2604
CTAATTCCACTTGCAATTACATAAAAAATTCCGGCGGTTTTTCGCGTGTGACTCAATGTC
>group_263_3 2610 1 0 2604 sg=6 px=0 gx=2604
CGACATTGAGTCACACGCGAAAAACCGCCGGAATTTTTTATGTAATTGCAAGTGGAATTA
>group_263_4 2610 1 0 2604 sg=6 px=0 gx=2604
ACATTGAGTCACACGCGAAAAACCGCCGGAATTTTTTATGTAATTGCAAGTGGAATTAGC
>group_263_5 2610 1 0 2604 sg=6 px=0 gx=2604
TAATTCCACTTGCAATTACATAAAAAATTCCGGCGGTTTTTCGCGTGTGACTCAATGTCG
>group_266_0 1626 2 0 0 sg=1626 px=0 gx=0
ATTTATAAATTATTTTTTCACAATTATAACAACTATATTATTATAATCATACTAATTAAC
>group_266_1 1626 2 0 0 sg=1626 px=0 gx=0
AAACAAAATATTAAATAACAAGCTAAAGTAACAAATAATATCAAACTAATAGAAACAGTA
>group_266_2 1626 2 0 0 sg=1626 px=0 gx=0
TTTAATTCATCAAACCAGCTAGAATTACTATTATGATTAAAACAAATATTAATGCTAGTA
>group_266_3 1626 2 0 0 sg=1626 px=0 gx=0
GCTTGCATGCCTGCAGGTCCTGCTGAGCCTCGACATGTTGTCGCAAAATTCGCCCTGGAC
>group_266_4 1626 2 0 0 sg=1626 px=0 gx=0
TAACAAGCTAAAGTAACAAATAATATCAAACTAATAGAAACAGTAATCTAATGTAACAAA
>group_266_5 1626 2 0 0 sg=1626 px=0 gx=0
TGATATTTAATTCATCAAACCAGCTAGAATTACTATTATGATTAAAACAAATATTAATGC
>group_266_6 1626 2 0 0 sg=1626 px=0 gx=0
GACGAAGAAGATAAAAGTTGAGAGTAAGTATATTATTTTTAATGAATTTGATCGAACATG
>group_266_7 1626 2 0 0 sg=1626 px=0 gx=0
CATTTAGAAGTTAATAAAACTACAAGTATTATTTAGAAATTAATAAGAATGTTGATTGAA
>group_266_8 1626 2 0 0 sg=1626 px=0 gx=0
ATTTTAATTTATTTATTCTTATTTTTACTATAGTATTTTATCATTGATATTTAATTCATC
>group_266_9 1626 2 0 0 sg=1626 px=0 gx=0
TAATACTTGTAGTTTTATTAACTTCTAAATGGATTGACTATTAATTAAATGAATTAGTCG
>group_267_0 6 16 0 0 sg=6 px=0 gx=0
CTCTGCTAACCATGTTCATGCCTTCTTCTTTTTCCTACAGCTCCTGGGCAACGTGCTGGT
>group_267_1 6 16 0 0 sg=6 px=0 gx=0
AACCAGCACGTTGCCCAGGAGCTGTAGGAAAAAGAAGAAGGCATGAACATGGTTAGCAGA
>group_267_2 6 16 0 0 sg=6 px=0 gx=0
CCTCTGCTAACCATGTTCATGCCTTCTTCTTTTTCCTACAGCTCCTGGGCAACGTGCTGG
>group_267_3 6 16 0 0 sg=6 px=0 gx=0
CCAGCACGTTGCCCAGGAGCTGTAGGAAAAAGAAGAAGGCATGAACATGGTTAGCAGAGG
>group_267_4 6 16 0 0 sg=6 px=0 gx=0
ACCAGCACGTTGCCCAGGAGCTGTAGGAAAAAGAAGAAGGCATGAACATGGTTAGCAGAG
>group_267_5 6 16 0 0 sg=6 px=0 gx=0
TCTGCTAACCATGTTCATGCCTTCTTCTTTTTCCTACAGCTCCTGGGCAACGTGCTGGTT
>group_268_0 4 9 0 0 sg=4 px=0 gx=0
CAGTGAATTGTAATACGACTCACTATAGGGCGAATTGGAGCTCCACCGCGGTGGCGGCCG
>group_268_1 4 9 0 0 sg=4 px=0 gx=0
GCGGCCGCCACCGCGGTGGAGCTCCAATTCGCCCTATAGTGAGTCGTATTACAATTCACT
>group_268_2 4 9 0 0 sg=4 px=0 gx=0
CGGCCGCCACCGCGGTGGAGCTCCAATTCGCCCTATAGTGAGTCGTATTACAATTCACTG
>group_268_3 4 9 0 0 sg=4 px=0 gx=0
AGTGAATTGTAATACGACTCACTATAGGGCGAATTGGAGCTCCACCGCGGTGGCGGCCGC
>group_270_0 20 3 0 0 sg=20 px=0 gx=0
TGGCACGGCGGATGTCGGCCGGGCGTCGTTCTGGGCTCATGGTAGATCCCCGGGCTGCAG
>group_270_1 20 3 0 0 sg=20 px=0 gx=0
AGCCCGGGGATCTACCATGAGCCCAGAACGACGCCCGGCCGACATCCGCCGTGCCACCGA
>group_270_2 20 3 0 0 sg=20 px=0 gx=0
CCGGGGATCTACCATGAGCCCAGAACGACGCCCGGCCGACATCCGCCGTGCCACCGAGGC
>group_270_3 20 3 0 0 sg=20 px=0 gx=0
CTCGGTGGCACGGCGGATGTCGGCCGGGCGTCGTTCTGGGCTCATGGTAGATCCCCGGGC
>group_270_4 20 3 0 0 sg=20 px=0 gx=0
CCCGGGGATCTACCATGAGCCCAGAACGACGCCCGGCCGACATCCGCCGTGCCACCGAGG
>group_270_5 20 3 0 0 sg=20 px=0 gx=0
CGGTGGCACGGCGGATGTCGGCCGGGCGTCGTTCTGGGCTCATGGTAGATCCCCGGGCTG
>group_270_6 20 3 0 0 sg=20 px=0 gx=0
CTGCCGGTACCGCCCCGTCCGGTCCTGCCCGTCACCGAGATCTGATGACCCGGGGGATCC
>group_270_7 20 3 0 0 sg=20 px=0 gx=0
CGGGGATCTACCATGAGCCCAGAACGACGCCCGGCCGACATCCGCCGTGCCACCGAGGCG
>group_270_8 20 3 0 0 sg=20 px=0 gx=0
CTGCAGCCCGGGGATCTACCATGAGCCCAGAACGACGCCCGGCCGACATCCGCCGTGCCA
>group_270_9 20 3 0 0 sg=20 px=0 gx=0
GTGGCACGGCGGATGTCGGCCGGGCGTCGTTCTGGGCTCATGGTAGATCCCCGGGCTGCA
>group_272_0 718 3 0 0 sg=718 px=0 gx=0
CAGACCCCACTACCGCCAGACCAATCCACCGCCCTACTTCTTCGCCCTGGGTGTTTTGGT
>group_272_1 718 3 0 0 sg=718 px=0 gx=0
AGAAGTAGGGCGGTGGATTGGTCTGGCGGTAGTGGGGTCTGACGCTCAGTGGAACGAAAA
>group_272_2 718 3 0 0 sg=718 px=0 gx=0
TGATGACGAGCGTAATGGCTGGCCTGTTGAACAAGTCTGGAAAGAAATGCATAAGCTTCG
>group_272_3 718 3 0 0 sg=718 px=0 gx=0
AAGCATTGGTAACTGTCAGACCAGTTTACTCATATATACTTTAGATTGATTTAAAACTTC
>group_272_4 718 3 0 0 sg=718 px=0 gx=0
TATCGATGCATGCCATGGTACCCGGGAGCTCGAATTCGAAGCTTATGCATTTCTTTCCAG
>group_272_5 718 3 0 0 sg=718 px=0 gx=0
CTCACCGCACACCAGGGACAGGCGGCCGCAGTTGCTGGCACGCCTGGCACCGGCCGAAAC
>group_272_6 718 3 0 0 sg=718 px=0 gx=0
GTGCGCTCTAGGATCTCGCCTGTCCCCTCAGTTCAGTAATTTCCTGCATTTGCCTGTTTC
>group_272_7 718 3 0 0 sg=718 px=0 gx=0
AGCGAGCCGCCGAGCTGGCCGGCCAGCTCACCGCACACCAGGGACAGGCGGCCGCAGTTG
>group_272_8 718 3 0 0 sg=718 px=0 gx=0
GCGGTGGATTGGTCTGGCGGTAGTGGGGTCTGACGCTCAGTGGAACGAAAACTCACGTTA
>group_272_9 718 3 0 0 sg=718 px=0 gx=0
TACCGACTGGAAACAGGCAAATGCAGGAAATTACTGAACTGAGGGGACAGGCGAGATCCT
>group_273_0 190 2 0 70 sg=120 px=0 gx=70
GATTTACCATGGATCCACTAGTTCTAGAGCGGCCGCCACCGCGGTGGAGCTCCAATTCGC
>group_273_1 190 2 0 70 sg=120 px=0 gx=70
GGTGGCGGCCGCTCTAGAACTAGTGGATCCATGGTAAATCAAGCCCAGACAGATATGTTC
>group_273_2 190 2 0 70 sg=120 px=0 gx=70
GCTCTAGAACTAGTGGATCCATGGTAAATCAAGCCCAGACAGATATGTTCGGTGACAGCG
>group_273_3 190 2 0 70 sg=120 px=0 gx=70
GGATCCATGGTAAATCAAGCCCAGACAGATATGTTCGGTGACAGCGACAGACCAAGACAG
>group_273_4 190 2 0 70 sg=120 px=0 gx=70
TCCACCGCGGTGGCGGCCGCTCTAGAACTAGTGGATCCATGGTAAATCAAGCCCAGACAG
>group_273_5 190 2 0 70 sg=120 px=0 gx=70
TGTCACCGAACATATCTGTCTGGGCTTGATTTACCATGGATCCACTAGTTCTAGAGCGGC
>group_273_6 190 2 0 70 sg=120 px=0 gx=70
TGTCTGGGCTTGATTTACCATGGATCCACTAGTTCTAGAGCGGCCGCCACCGCGGTGGAG
>group_273_7 190 2 0 70 sg=120 px=0 gx=70
TCTAGAACTAGTGGATCCATGGTAAATCAAGCCCAGACAGATATGTTCGGTGACAGCGAC
>group_273_8 190 2 0 70 sg=120 px=0 gx=70
CAGGGAAACACGCCGAGCGTCCTCCTCCGATAAGCATGCGCTGTCTTGGTCTGTCGCTGT
>group_273_9 190 2 0 70 sg=120 px=0 gx=70
GCGGCCGCTCTAGAACTAGTGGATCCATGGTAAATCAAGCCCAGACAGATATGTTCGGTG
>group_276_0 260 7 0 0 sg=260 px=0 gx=0
GTGCACCATACAGATCCTGTAAACGTTAATATTTTGTTAAAATTCGCGTTAAATTTTTGT
>group_276_1 260 7 0 0 sg=260 px=0 gx=0
TCTGTATGGTGCACTCTCAGTACAATCTGCTCTGATGCCGCATAGTTAAGCCAGTATACA
>group_276_2 260 7 0 0 sg=260 px=0 gx=0
GTGACTGCCTCGACCTGCAGCAATTCCAACGCCATCAAAAATAATTCGCGTCTGGCCTTC
>group_276_3 260 7 0 0 sg=260 px=0 gx=0
CTGATGCCGCATAGTTAAGCCAGTATACACTCCGCTATCGCTACGTGACTGCCTCGACCT
>group_276_4 260 7 0 0 sg=260 px=0 gx=0
GCTACAGGAAGGCCAGACGCGAATTATTTTTGATGGCGTTGGAATTGCTGCAGGTCGAGG
>group_276_5 260 7 0 0 sg=260 px=0 gx=0
TTGTACTGAGAGTGCACCATACAGATCCTGTAAACGTTAATATTTTGTTAAAATTCGCGT
>group_276_6 260 7 0 0 sg=260 px=0 gx=0
GGCAGTCACGTAGCGATAGCGGAGTGTATACTGGCTTAACTATGCGGCATCAGAGCAGAT
>group_276_7 260 7 0 0 sg=260 px=0 gx=0
TATCGCTACGTGACTGCCTCGACCTGCAGCAATTCCAACGCCATCAAAAATAATTCGCGT
>group_276_8 260 7 0 0 sg=260 px=0 gx=0
TAACTATGCGGCATCAGAGCAGATTGTACTGAGAGTGCACCATACAGATCCTGTAAACGT
>group_276_9 260 7 0 0 sg=260 px=0 gx=0
TTGCTGCAGGTCGAGGCAGTCACGTAGCGATAGCGGAGTGTATACTGGCTTAACTATGCG
>group_277_0 2 22 0 0 sg=2 px=0 gx=0
GAGGATGCGTCATCGCCATTAATTCACTGATCAGTGATAAGCTGTCAAACATGAGAATTC
>group_277_1 2 22 0 0 sg=2 px=0 gx=0
GAATTCTCATGTTTGACAGCTTATCACTGATCAGTGAATTAATGGCGATGACGCATCCTC
>group_279_0 2 4 0 0 sg=2 px=0 gx=0
ATTAAGTTGGGTAACGCCAGGGTTTTCCCAGTCACGACGTTGTAAAACGACGGGATCAAC
>group_279_1 2 4 0 0 sg=2 px=0 gx=0
GTTGATCCCGTCGTTTTACAACGTCGTGACTGGGAAAACCCTGGCGTTACCCAACTTAAT
>group_281_0 4 31 0 0 sg=4 px=0 gx=0
ATTCTGTTTCCTGTGTGAAATTGTTATCCGCTCACAATTCCACACATTATACGAGCCGAT
>group_281_1 4 31 0 0 sg=4 px=0 gx=0
ATCGGCTCGTATAATGTGTGGAATTGTGAGCGGATAACAATTTCACACAGGAAACAGAAT
>group_281_2 4 31 0 0 sg=4 px=0 gx=0
AATTCTGTTTCCTGTGTGAAATTGTTATCCGCTCACAATTCCACACATTATACGAGCCGA
>group_281_3 4 31 0 0 sg=4 px=0 gx=0
TCGGCTCGTATAATGTGTGGAATTGTGAGCGGATAACAATTTCACACAGGAAACAGAATT
>group_282_0 104 0 0 0 sg=104 px=0 gx=0
ACACAACGTGGCTTTCCCCCCCCCCCCTGCAGTTCATTCAGGGCACCGGACAGGTCGGTC
>group_282_1 104 0 0 0 sg=104 px=0 gx=0
ATTTTGAGACACAACGTGGCTTTCCCCCCCCCCCCTGCAGTTCATTCAGGGCACCGGACA
>group_282_2 104 0 0 0 sg=104 px=0 gx=0
GAACTGCAGGGGGGGGGGGGAAAGCCACGTTGTGTCTCAAAATCTCTGATGTTACATTGC
>group_282_3 104 0 0 0 sg=104 px=0 gx=0
ACCGACCTGTCCGGTGCCCTGAATGAACTGCAGGGGGGGGGGGGAAAGCCACGTTGTGTC
>group_282_4 104 0 0 0 sg=104 px=0 gx=0
TTTTTGTCAAGACCGACCTGTCCGGTGCCCTGAATGAACTGCAGGGGGGGGGGGGAAAGC
>group_282_5 104 0 0 0 sg=104 px=0 gx=0
TGAATGAACTGCAGGGGGGGGGGGGAAAGCCACGTTGTGTCTCAAAATCTCTGATGTTAC
>group_282_6 104 0 0 0 sg=104 px=0 gx=0
AGACCGACCTGTCCGGTGCCCTGAATGAACTGCAGGGGGGGGGGGGAAAGCCACGTTGTG
>group_282_7 104 0 0 0 sg=104 px=0 gx=0
AAGACCGACCTGTCCGGTGCCCTGAATGAACTGCAGGGGGGGGGGGGAAAGCCACGTTGT
>group_282_8 104 0 0 0 sg=104 px=0 gx=0
CCGGTTCTTTTTGTCAAGACCGACCTGTCCGGTGCCCTGAATGAACTGCAGGGGGGGGGG
>group_282_9 104 0 0 0 sg=104 px=0 gx=0
GATTTTGAGACACAACGTGGCTTTCCCCCCCCCCCCTGCAGTTCATTCAGGGCACCGGAC
>group_284_0 2 1 0 0 sg=2 px=0 gx=0
CAAGCTTGCATGCCTGCAGGTCGACTCTAGAGGATCCCCGGGTACCGAGCTCGAATTCTA
>group_284_1 2 1 0 0 sg=2 px=0 gx=0
TAGAATTCGAGCTCGGTACCCGGGGATCCTCTAGAGTCGACCTGCAGGCATGCAAGCTTG
>group_286_0 2 1 0 0 sg=2 px=0 gx=0
GGAAGCTTGCATGCCTGCAGGTCGACTCTAGAGGATCCCCGGGTACCGAGCTCGAATTCA
>group_286_1 2 1 0 0 sg=2 px=0 gx=0
TGAATTCGAGCTCGGTACCCGGGGATCCTCTAGAGTCGACCTGCAGGCATGCAAGCTTCC
>group_288_0 2704 3 0 2350 sg=354 px=0 gx=2350
AGAATTAATTCATGTAAAAGATGAGGTTGGTTCATTCTCGAAAATTACATCTGTGTTCTC
>group_288_1 2704 3 0 2350 sg=354 px=0 gx=2350
TTACGATTTCAGCTAACTCATCATGGCCTTTAATTGGCAGCTGAAGGATTTTTTCAAACG
>group_288_2 2704 3 0 2350 sg=354 px=0 gx=2350
ATGAGGTTGGTTCATTCTCGAAAATTACATCTGTGTTCTCAGAGCGGGGCGTGACGTTTG
>group_288_3 2704 3 0 2350 sg=354 px=0 gx=2350
CACGAGGCCCTTTCGTCTTCAAGAATTAATTCATGTAAAAGATGAGGTTGGTTCATTCTC
>group_288_4 2704 3 0 2350 sg=354 px=0 gx=2350
GGGGCGTGACGTTTGAAAAAATCCTTCAGCTGCCAATTAAAGGCCATGATGAGTTAGCTG
>group_288_5 2704 3 0 2350 sg=354 px=0 gx=2350
TCTTTTGAGGCTGAAACAGAAACAGTCGCCGGAATTAATTCGAGCTCCTTTAACTTCCTC
>group_288_6 2704 3 0 2350 sg=354 px=0 gx=2350
TAATTGGCAGCTGAAGGATTTTTTCAAACGTCACGCCCCGCTCTGAGAACACAGATGTAA
>group_288_7 2704 3 0 2350 sg=354 px=0 gx=2350
TCAGCTAACTCATCATGGCCTTTAATTGGCAGCTGAAGGATTTTTTCAAACGTCACGCCC
>group_288_8 2704 3 0 2350 sg=354 px=0 gx=2350
AAATAGGCGTATCACGAGGCCCTTTCGTCTTCAAGAATTAATTCATGTAAAAGATGAGGT
>group_288_9 2704 3 0 2350 sg=354 px=0 gx=2350
CTTTTGAGGCTGAAACAGAAACAGTCGCCGGAATTAATTCGAGCTCCTTTAACTTCCTCA
>group_289_0 128 5 0 0 sg=128 px=0 gx=0
AGATCTATCGATGCATGCCATGGTACCCGGGAGCTCGAATTCGAAGCTTTTGCCATTCTC
>group_289_1 128 5 0 0 sg=128 px=0 gx=0
GAGTGACGACTGAATCCGGTGAGAATGGCAAAAGCTTCGAATTCGAGCTCCCGGGTACCA
>group_289_2 128 5 0 0 sg=128 px=0 gx=0
TTGGAGCGGCGCAGGGCAACGAGCCGATCGCTGATCGTGGAAACGATAGGGACGTCATAT
>group_289_3 128 5 0 0 sg=128 px=0 gx=0
ATCCATATGACGTCCCTATCGTTTCCACGATCAGCGATCGGCTCGTTGCCCTGCGCCGCT
>group_289_4 128 5 0 0 sg=128 px=0 gx=0
ATGACGTCCCTATCGTTTCCACGATCAGCGATCGGCTCGTTGCCCTGCGCCGCTCCAAAG
>group_289_5 128 5 0 0 sg=128 px=0 gx=0
AAAGCTTCGAATTCGAGCTCCCGGGTACCATGGCATGCATCGATAGATCTCGAGCAAGAC
>group_289_6 128 5 0 0 sg=128 px=0 gx=0
ATGCCATGGTACCCGGGAGCTCGAATTCGAAGCTTTTGCCATTCTCACCGGATTCAGTCG
>group_289_7 128 5 0 0 sg=128 px=0 gx=0
CCATATGACGTCCCTATCGTTTCCACGATCAGCGATCGGCTCGTTGCCCTGCGCCGCTCC
>group_289_8 128 5 0 0 sg=128 px=0 gx=0
TATCGATGCATGCCATGGTACCCGGGAGCTCGAATTCGAAGCTTTTGCCATTCTCACCGG
>group_289_9 128 5 0 0 sg=128 px=0 gx=0
TTATCAAGTGAGAAATCACCATGAGTGACGACTGAATCCGGTGAGAATGGCAAAAGCTTC
>group_290_0 8 10 0 0 sg=8 px=0 gx=0
AAGCTAGCTTGGCGTAATCATGGTCATAGCTGTTTCCTGTGTGAAATTGTTATCCGCTCA
>group_290_1 8 10 0 0 sg=8 px=0 gx=0
TGAGCGGATAACAATTTCACACAGGAAACAGCTATGACCATGATTACGCCAAGCTAGCTT
>group_290_2 8 10 0 0 sg=8 px=0 gx=0
AGCTAGCTTGGCGTAATCATGGTCATAGCTGTTTCCTGTGTGAAATTGTTATCCGCTCAC
>group_290_3 8 10 0 0 sg=8 px=0 gx=0
TGTGAGCGGATAACAATTTCACACAGGAAACAGCTATGACCATGATTACGCCAAGCTAGC
>group_290_4 8 10 0 0 sg=8 px=0 gx=0
CTAGCTTGGCGTAATCATGGTCATAGCTGTTTCCTGTGTGAAATTGTTATCCGCTCACAA
>group_290_5 8 10 0 0 sg=8 px=0 gx=0
GTGAGCGGATAACAATTTCACACAGGAAACAGCTATGACCATGATTACGCCAAGCTAGCT
>group_290_6 8 10 0 0 sg=8 px=0 gx=0
GCTAGCTTGGCGTAATCATGGTCATAGCTGTTTCCTGTGTGAAATTGTTATCCGCTCACA
>group_290_7 8 10 0 0 sg=8 px=0 gx=0
TTGTGAGCGGATAACAATTTCACACAGGAAACAGCTATGACCATGATTACGCCAAGCTAG
>group_291_0 6184 0 0 6070 sg=114 px=0 gx=6070
AAGTAATAACCCCTAAAGAAGCTAGAGCAAGGCTCCAGCTTTTGTTCCCTTTAGTGAGGG
>group_291_1 6184 0 0 6070 sg=114 px=0 gx=6070
TAAAGAAGCTAGAGCAAGGCTCCAGCTTTTGTTCCCTTTAGTGAGGGTTAATTTCGAGCT
>group_291_2 6184 0 0 6070 sg=114 px=0 gx=6070
ACTAAAGGGAACAAAAGCTGGAGCCTTGCTCTAGCTTCTTTAGGGGTTATTACTTCTTTG
>group_291_3 6184 0 0 6070 sg=114 px=0 gx=6070
CAAAGAAGTAATAACCCCTAAAGAAGCTAGAGCAAGGCTCCAGCTTTTGTTCCCTTTAGT
>group_291_4 6184 0 0 6070 sg=114 px=0 gx=6070
AGGGAACAAAAGCTGGAGCCTTGCTCTAGCTTCTTTAGGGGTTATTACTTCTTTGGTAGC
>group_291_5 6184 0 0 6070 sg=114 px=0 gx=6070
ATGATTACGCCAAGCTCGAAATTAACCCTCACTAAAGGGAACAAAAGCTGGAGCCTTGCT
>group_291_6 6184 0 0 6070 sg=114 px=0 gx=6070
AAATTAACCCTCACTAAAGGGAACAAAAGCTGGAGCCTTGCTCTAGCTTCTTTAGGGGTT
>group_291_7 6184 0 0 6070 sg=114 px=0 gx=6070
TAACCCTCACTAAAGGGAACAAAAGCTGGAGCCTTGCTCTAGCTTCTTTAGGGGTTATTA
>group_291_8 6184 0 0 6070 sg=114 px=0 gx=6070
AAAGGGAACAAAAGCTGGAGCCTTGCTCTAGCTTCTTTAGGGGTTATTACTTCTTTGGTA
>group_291_9 6184 0 0 6070 sg=114 px=0 gx=6070
CGCCAAGCTCGAAATTAACCCTCACTAAAGGGAACAAAAGCTGGAGCCTTGCTCTAGCTT
>group_294_0 6 8 0 0 sg=6 px=0 gx=0
ACCCAGCTTTCTTGTACAAAGTTGGCATTATAAGAAAGCATTGCTTATCAATTTGTTGCA
>group_294_1 6 8 0 0 sg=6 px=0 gx=0
CCCAGCTTTCTTGTACAAAGTTGGCATTATAAGAAAGCATTGCTTATCAATTTGTTGCAA
>group_294_2 6 8 0 0 sg=6 px=0 gx=0
TTGCAACAAATTGATAAGCAATGCTTTCTTATAATGCCAACTTTGTACAAGAAAGCTGGG
>group_294_3 6 8 0 0 sg=6 px=0 gx=0
TGCAACAAATTGATAAGCAATGCTTTCTTATAATGCCAACTTTGTACAAGAAAGCTGGGT
>group_294_4 6 8 0 0 sg=6 px=0 gx=0
GTTGCAACAAATTGATAAGCAATGCTTTCTTATAATGCCAACTTTGTACAAGAAAGCTGG
>group_294_5 6 8 0 0 sg=6 px=0 gx=0
CCAGCTTTCTTGTACAAAGTTGGCATTATAAGAAAGCATTGCTTATCAATTTGTTGCAAC
>group_295_0 16 21 0 0 sg=16 px=0 gx=0
GTCCACCAGTCATGCTAGCCATGGTATATCTCCTTCTTAAAGTTAAACAAAATTATTTCT
>group_295_1 16 21 0 0 sg=16 px=0 gx=0
ACCAGTCATGCTAGCCATGGTATATCTCCTTCTTAAAGTTAAACAAAATTATTTCTAGAG
>group_295_2 16 21 0 0 sg=16 px=0 gx=0
CAGTCATGCTAGCCATGGTATATCTCCTTCTTAAAGTTAAACAAAATTATTTCTAGAGGG
>group_295_3 16 21 0 0 sg=16 px=0 gx=0
TGTCCACCAGTCATGCTAGCCATGGTATATCTCCTTCTTAAAGTTAAACAAAATTATTTC
>group_295_4 16 21 0 0 sg=16 px=0 gx=0
CCACCAGTCATGCTAGCCATGGTATATCTCCTTCTTAAAGTTAAACAAAATTATTTCTAG
>group_295_5 16 21 0 0 sg=16 px=0 gx=0
TAGAAATAATTTTGTTTAACTTTAAGAAGGAGATATACCATGGCTAGCATGACTGGTGGA
>group_295_6 16 21 0 0 sg=16 px=0 gx=0
CTAGAAATAATTTTGTTTAACTTTAAGAAGGAGATATACCATGGCTAGCATGACTGGTGG
>group_295_7 16 21 0 0 sg=16 px=0 gx=0
CCAGTCATGCTAGCCATGGTATATCTCCTTCTTAAAGTTAAACAAAATTATTTCTAGAGG
>group_295_8 16 21 0 0 sg=16 px=0 gx=0
GAAATAATTTTGTTTAACTTTAAGAAGGAGATATACCATGGCTAGCATGACTGGTGGACA
>group_295_9 16 21 0 0 sg=16 px=0 gx=0
CCTCTAGAAATAATTTTGTTTAACTTTAAGAAGGAGATATACCATGGCTAGCATGACTGG
>group_297_0 70 2 0 0 sg=70 px=0 gx=0
TAAGCTGTCAAACATGAGAATTCCGGATCCGGAATTCTTGAAGACGAAAGGGCCTCGTGA
>group_297_1 70 2 0 0 sg=70 px=0 gx=0
CATGAGAATTCCGGATCCGGAATTCTTGAAGACGAAAGGGCCTCGTGATACGCCTATTTT
>group_297_2 70 2 0 0 sg=70 px=0 gx=0
AAAATAGGCGTATCACGAGGCCCTTTCGTCTTCAAGAATTCCGGATCCGGAATTCTCATG
>group_297_3 70 2 0 0 sg=70 px=0 gx=0
GGCCCTTTCGTCTTCAAGAATTCCGGATCCGGAATTCTCATGTTTGACAGCTTATCATCG
>group_297_4 70 2 0 0 sg=70 px=0 gx=0
CTGTCAAACATGAGAATTCCGGATCCGGAATTCTTGAAGACGAAAGGGCCTCGTGATACG
>group_297_5 70 2 0 0 sg=70 px=0 gx=0
GCTGTCAAACATGAGAATTCCGGATCCGGAATTCTTGAAGACGAAAGGGCCTCGTGATAC
>group_297_6 70 2 0 0 sg=70 px=0 gx=0
ATTAACCTATAAAAATAGGCGTATCACGAGGCCCTTTCGTCTTCAAGAATTCCGGATCCG
>group_297_7 70 2 0 0 sg=70 px=0 gx=0
CGTATCACGAGGCCCTTTCGTCTTCAAGAATTCCGGATCCGGAATTCTCATGTTTGACAG
>group_297_8 70 2 0 0 sg=70 px=0 gx=0
GACATTAACCTATAAAAATAGGCGTATCACGAGGCCCTTTCGTCTTCAAGAATTCCGGAT
>group_297_9 70 2 0 0 sg=70 px=0 gx=0
TTAACCTATAAAAATAGGCGTATCACGAGGCCCTTTCGTCTTCAAGAATTCCGGATCCGG
>group_298_0 30 1 0 0 sg=30 px=0 gx=0
CCTCGAGGGGGGGCCCGGTACCAGCTTTTGTTCCCTTTAGTGAGGGTTAATTTCGAGCTT
>group_298_1 30 1 0 0 sg=30 px=0 gx=0
TCGACCTCGAGGGGGGGCCCGGTACCAGCTTTTGTTCCCTTTAGTGAGGGTTAATTTCGA
>group_298_2 30 1 0 0 sg=30 px=0 gx=0
GCCAAGCTCGAAATTAACCCTCACTAAAGGGAACAAAAGCTGGTACCGGGCCCCCCCTCG
>group_298_3 30 1 0 0 sg=30 px=0 gx=0
TTACGCCAAGCTCGAAATTAACCCTCACTAAAGGGAACAAAAGCTGGTACCGGGCCCCCC
>group_298_4 30 1 0 0 sg=30 px=0 gx=0
CTCGAGGGGGGGCCCGGTACCAGCTTTTGTTCCCTTTAGTGAGGGTTAATTTCGAGCTTG
>group_298_5 30 1 0 0 sg=30 px=0 gx=0
ACGCCAAGCTCGAAATTAACCCTCACTAAAGGGAACAAAAGCTGGTACCGGGCCCCCCCT
>group_298_6 30 1 0 0 sg=30 px=0 gx=0
TCGAAATTAACCCTCACTAAAGGGAACAAAAGCTGGTACCGGGCCCCCCCTCGAGGTCGA
>group_298_7 30 1 0 0 sg=30 px=0 gx=0
CTCGAAATTAACCCTCACTAAAGGGAACAAAAGCTGGTACCGGGCCCCCCCTCGAGGTCG
>group_298_8 30 1 0 0 sg=30 px=0 gx=0
GATTACGCCAAGCTCGAAATTAACCCTCACTAAAGGGAACAAAAGCTGGTACCGGGCCCC
>group_298_9 30 1 0 0 sg=30 px=0 gx=0
TGATTACGCCAAGCTCGAAATTAACCCTCACTAAAGGGAACAAAAGCTGGTACCGGGCCC
>group_299_0 1794 1 4 0 sg=1790 px=4 gx=0
AACTCTGGCTCACCGACGAGCGGCACGGCGCGGTTCGGTGATGCCACGATCCTGCCCTGC
>group_299_1 1794 1 4 0 sg=1790 px=4 gx=0
CTCCGGCTAATGCAAAGACGATGTGGTAGCCGCGATAGTTTGCGACAGTGCCGTCAGCGT
>group_299_2 1794 1 4 0 sg=1790 px=4 gx=0
TCCGCGAGCTGGCCCGCATCAATGGCGACCTCCCCCTGGGCGGCCTGCTGAAACTCTGGC
>group_299_3 1794 1 4 0 sg=1790 px=4 gx=0
TTCAGTTCGACCGCTGCGCCTTATCCGGTAACTATCGTCTTGAGTCCAACCCGGAAAGAC
>group_299_4 1794 1 4 0 sg=1790 px=4 gx=0
GTCACAACGCCGCGGCCATCGGCATTTTCTTTTGCGTTTTTATTTGTTAACTGTTAATTG
>group_299_5 1794 1 4 0 sg=1790 px=4 gx=0
TGATTGTTTGTCTGCGTAGAATCCTCTGTTTGTCATATAGCTTGTAATCACCACGACATT
>group_299_6 1794 1 4 0 sg=1790 px=4 gx=0
TCGGTAAATTGTCACAACGCCGCGGCCATCGGCATTTTCTTTTGCGTTTTTATTTGTTAA
>group_299_7 1794 1 4 0 sg=1790 px=4 gx=0
TGACCAAGTCAAATCCATGCGGGCTGCTCTTGATCTTTTCGGTAGTGAGTTCGGAGACGT
>group_299_8 1794 1 4 0 sg=1790 px=4 gx=0
TTTCGATCACGGCACGATCATGCTGCGGGAGGGCAAGGGCTCCAAGGATCGGGCCTTGAT
>group_299_9 1794 1 4 0 sg=1790 px=4 gx=0
TCTCTTGCTCTGAAAACGAAAAAACCGCCTTGCAGGGCGGTTTTCGAAGGTTCTCTGAGC
>group_302_0 12 71 0 0 sg=12 px=0 gx=0
CCACTATCCTTCGCAAGACCCTTCCTCTATATAAGGAAGTTCATTTCATTTGGAGAGAAC
>group_302_1 12 71 0 0 sg=12 px=0 gx=0
GTTCTCTCCAAATGAAATGAACTTCCTTATATAGAGGAAGGGTCTTGCGAAGGATAGTGG
>group_302_2 12 71 0 0 sg=12 px=0 gx=0
TTCTCTCCAAATGAAATGAACTTCCTTATATAGAGGAAGGGTCTTGCGAAGGATAGTGGG
>group_302_3 12 71 0 0 sg=12 px=0 gx=0
CTATCCTTCGCAAGACCCTTCCTCTATATAAGGAAGTTCATTTCATTTGGAGAGAACACG
>group_302_4 12 71 0 0 sg=12 px=0 gx=0
GTGTTCTCTCCAAATGAAATGAACTTCCTTATATAGAGGAAGGGTCTTGCGAAGGATAGT
>group_302_5 12 71 0 0 sg=12 px=0 gx=0
TCCCACTATCCTTCGCAAGACCCTTCCTCTATATAAGGAAGTTCATTTCATTTGGAGAGA
>group_302_6 12 71 0 0 sg=12 px=0 gx=0
CCCACTATCCTTCGCAAGACCCTTCCTCTATATAAGGAAGTTCATTTCATTTGGAGAGAA
>group_302_7 12 71 0 0 sg=12 px=0 gx=0
CGTGTTCTCTCCAAATGAAATGAACTTCCTTATATAGAGGAAGGGTCTTGCGAAGGATAG
>group_302_8 12 71 0 0 sg=12 px=0 gx=0
TCTCTCCAAATGAAATGAACTTCCTTATATAGAGGAAGGGTCTTGCGAAGGATAGTGGGA
>group_302_9 12 71 0 0 sg=12 px=0 gx=0
ACTATCCTTCGCAAGACCCTTCCTCTATATAAGGAAGTTCATTTCATTTGGAGAGAACAC
>group_303_0 2 8 0 0 sg=2 px=0 gx=0
AGTTTGTCCAATTATGTCACACCACAGAAGTAAGGTTCCTTCACAAAGATCCTCTAGAGT
>group_303_1 2 8 0 0 sg=2 px=0 gx=0
ACTCTAGAGGATCTTTGTGAAGGAACCTTACTTCTGTGGTGTGACATAATTGGACAAACT
>group_304_0 2 10 0 0 sg=2 px=0 gx=0
CAGCGCTTAGAGCTCGAATTTCCCCGATCGTTCAAACATTTGGCAATAAAGTTTCTTAAG
>group_304_1 2 10 0 0 sg=2 px=0 gx=0
CTTAAGAAACTTTATTGCCAAATGTTTGAACGATCGGGGAAATTCGAGCTCTAAGCGCTG
>group_305_0 4 2 0 0 sg=4 px=0 gx=0
CAATTCGGGGGGATCTCAATCTGGCGGCTGGTGGCATCATACTTGAGCGAGCTTTCCGGC
>group_305_1 4 2 0 0 sg=4 px=0 gx=0
CCGGAAAGCTCGCTCAAGTATGATGCCACCAGCCGCCAGATTGAGATCCCCCCGAATTGG
>group_305_2 4 2 0 0 sg=4 px=0 gx=0
CCAATTCGGGGGGATCTCAATCTGGCGGCTGGTGGCATCATACTTGAGCGAGCTTTCCGG
>group_305_3 4 2 0 0 sg=4 px=0 gx=0
GCCGGAAAGCTCGCTCAAGTATGATGCCACCAGCCGCCAGATTGAGATCCCCCCGAATTG
>group_306_0 52 12 0 0 sg=52 px=0 gx=0
CTCGCCGCCAAGGATCTGATGGCGCAGGGGATCAAGCTCTGATCAAGAGACAGGATGAGG
>group_306_1 52 12 0 0 sg=52 px=0 gx=0
GATCAGAGCTTGATCCCCTGCGCCATCAGATCCTTGGCGGCGAGAAAGCCATCCAGTTTA
>group_306_2 52 12 0 0 sg=52 px=0 gx=0
CCTGTCTCTTGATCAGAGCTTGATCCCCTGCGCCATCAGATCCTTGGCGGCGAGAAAGCC
>group_306_3 52 12 0 0 sg=52 px=0 gx=0
TGATCAGAGCTTGATCCCCTGCGCCATCAGATCCTTGGCGGCGAGAAAGCCATCCAGTTT
>group_306_4 52 12 0 0 sg=52 px=0 gx=0
GCTTGATCCCCTGCGCCATCAGATCCTTGGCGGCGAGAAAGCCATCCAGTTTACTTTGCA
>group_306_5 52 12 0 0 sg=52 px=0 gx=0
AGTAAACTGGATGGCTTTCTCGCCGCCAAGGATCTGATGGCGCAGGGGATCAAGCTCTGA
>group_306_6 52 12 0 0 sg=52 px=0 gx=0
AAGTAAACTGGATGGCTTTCTCGCCGCCAAGGATCTGATGGCGCAGGGGATCAAGCTCTG
>group_306_7 52 12 0 0 sg=52 px=0 gx=0
ACTGGATGGCTTTCTCGCCGCCAAGGATCTGATGGCGCAGGGGATCAAGCTCTGATCAAG
>group_306_8 52 12 0 0 sg=52 px=0 gx=0
TCGCCGCCAAGGATCTGATGGCGCAGGGGATCAAGCTCTGATCAAGAGACAGGATGAGGA
>group_306_9 52 12 0 0 sg=52 px=0 gx=0
TGGCTTTCTCGCCGCCAAGGATCTGATGGCGCAGGGGATCAAGCTCTGATCAAGAGACAG
>group_307_0 14 171 0 0 sg=14 px=0 gx=0
AATCTAATTTAATATATTGATATTTATATCATTTTACGTTTCTCGTTCAGCTTTTTTGTA
>group_307_1 14 171 0 0 sg=14 px=0 gx=0
TAATTTAATATATTGATATTTATATCATTTTACGTTTCTCGTTCAGCTTTTTTGTACAAA
>group_307_2 14 171 0 0 sg=14 px=0 gx=0
AAATCTAATTTAATATATTGATATTTATATCATTTTACGTTTCTCGTTCAGCTTTTTTGT
>group_307_3 14 171 0 0 sg=14 px=0 gx=0
TTTGTACAAAAAAGCTGAACGAGAAACGTAAAATGATATAAATATCAATATATTAAATTA
>group_307_4 14 171 0 0 sg=14 px=0 gx=0
CTAATTTAATATATTGATATTTATATCATTTTACGTTTCTCGTTCAGCTTTTTTGTACAA
>group_307_5 14 171 0 0 sg=14 px=0 gx=0
TACAAAAAAGCTGAACGAGAAACGTAAAATGATATAAATATCAATATATTAAATTAGATT
>group_307_6 14 171 0 0 sg=14 px=0 gx=0
TGTACAAAAAAGCTGAACGAGAAACGTAAAATGATATAAATATCAATATATTAAATTAGA
>group_307_7 14 171 0 0 sg=14 px=0 gx=0
ACAAAAAAGCTGAACGAGAAACGTAAAATGATATAAATATCAATATATTAAATTAGATTT
>group_307_8 14 171 0 0 sg=14 px=0 gx=0
AAAATCTAATTTAATATATTGATATTTATATCATTTTACGTTTCTCGTTCAGCTTTTTTG
>group_307_9 14 171 0 0 sg=14 px=0 gx=0
TTGTACAAAAAAGCTGAACGAGAAACGTAAAATGATATAAATATCAATATATTAAATTAG
>group_308_0 12 14 0 0 sg=12 px=0 gx=0
CGACGTTTCCCGTTGAATATGGCTCATAACACCCCTTGTATTACTGTTTATGTAAGCAGA
>group_308_1 12 14 0 0 sg=12 px=0 gx=0
GGCCTCGACGTTTCCCGTTGAATATGGCTCATAACACCCCTTGTATTACTGTTTATGTAA
>group_308_2 12 14 0 0 sg=12 px=0 gx=0
TTACATAAACAGTAATACAAGGGGTGTTATGAGCCATATTCAACGGGAAACGTCGAGGCC
>group_308_3 12 14 0 0 sg=12 px=0 gx=0
CTTACATAAACAGTAATACAAGGGGTGTTATGAGCCATATTCAACGGGAAACGTCGAGGC
>group_308_4 12 14 0 0 sg=12 px=0 gx=0
TCGACGTTTCCCGTTGAATATGGCTCATAACACCCCTTGTATTACTGTTTATGTAAGCAG
>group_308_5 12 14 0 0 sg=12 px=0 gx=0
GCCTCGACGTTTCCCGTTGAATATGGCTCATAACACCCCTTGTATTACTGTTTATGTAAG
>group_308_6 12 14 0 0 sg=12 px=0 gx=0
CTGCTTACATAAACAGTAATACAAGGGGTGTTATGAGCCATATTCAACGGGAAACGTCGA
>group_308_7 12 14 0 0 sg=12 px=0 gx=0
GCTTACATAAACAGTAATACAAGGGGTGTTATGAGCCATATTCAACGGGAAACGTCGAGG
>group_308_8 12 14 0 0 sg=12 px=0 gx=0
TCTGCTTACATAAACAGTAATACAAGGGGTGTTATGAGCCATATTCAACGGGAAACGTCG
>group_308_9 12 14 0 0 sg=12 px=0 gx=0
CTCGACGTTTCCCGTTGAATATGGCTCATAACACCCCTTGTATTACTGTTTATGTAAGCA
>group_311_0 2 23 0 0 sg=2 px=0 gx=0
GCTAGCTTGGATTCTCACCAATAAAAAACGCCCGGCGGCAACCGAGCGTTCTGAACAAAT
>group_311_1 2 23 0 0 sg=2 px=0 gx=0
ATTTGTTCAGAACGCTCGGTTGCCGCCGGGCGTTTTTTATTGGTGAGAATCCAAGCTAGC
>group_312_0 2 6 0 0 sg=2 px=0 gx=0
GGTTGCTGCTTCTACTTATGGTACCGATACAACTACTGGTGAGGAAGTTAAAGGAGCTCG
>group_312_1 2 6 0 0 sg=2 px=0 gx=0
CGAGCTCCTTTAACTTCCTCACCAGTAGTTGTATCGGTACCATAAGTAGAAGCAGCAACC
>group_313_0 2 20 0 0 sg=2 px=0 gx=0
TCCTGCATTAATGAATCGGCCAACGCGCGGGGAGAGGCGGTTTGCGTATTGGGCGCTCTT
>group_313_1 2 20 0 0 sg=2 px=0 gx=0
AAGAGCGCCCAATACGCAAACCGCCTCTCCCCGCGCGTTGGCCGATTCATTAATGCAGGA
>group_315_0 24 9 0 0 sg=24 px=0 gx=0
AGCATGCATCTAGGGCGGCCAATTCCGCCCCTCTCCCTCCCCCCCCCCTAACGTTACTGG
>group_315_1 24 9 0 0 sg=24 px=0 gx=0
ATCTAGGGCGGCCAATTCCGCCCCTCTCCCTCCCCCCCCCCTAACGTTACTGGCCGAAGC
>group_315_2 24 9 0 0 sg=24 px=0 gx=0
TCGAGCATGCATCTAGGGCGGCCAATTCCGCCCCTCTCCCTCCCCCCCCCCTAACGTTAC
>group_315_3 24 9 0 0 sg=24 px=0 gx=0
GTCGAGCATGCATCTAGGGCGGCCAATTCCGCCCCTCTCCCTCCCCCCCCCCTAACGTTA
>group_315_4 24 9 0 0 sg=24 px=0 gx=0
CCAGTAACGTTAGGGGGGGGGGAGGGAGAGGGGCGGAATTGGCCGCCCTAGATGCATGCT
>group_315_5 24 9 0 0 sg=24 px=0 gx=0
GGCCAGTAACGTTAGGGGGGGGGGAGGGAGAGGGGCGGAATTGGCCGCCCTAGATGCATG
>group_315_6 24 9 0 0 sg=24 px=0 gx=0
ATGCATCTAGGGCGGCCAATTCCGCCCCTCTCCCTCCCCCCCCCCTAACGTTACTGGCCG
>group_315_7 24 9 0 0 sg=24 px=0 gx=0
CAGTAACGTTAGGGGGGGGGGAGGGAGAGGGGCGGAATTGGCCGCCCTAGATGCATGCTC
>group_315_8 24 9 0 0 sg=24 px=0 gx=0
CGAGCATGCATCTAGGGCGGCCAATTCCGCCCCTCTCCCTCCCCCCCCCCTAACGTTACT
>group_315_9 24 9 0 0 sg=24 px=0 gx=0
GCATGCATCTAGGGCGGCCAATTCCGCCCCTCTCCCTCCCCCCCCCCTAACGTTACTGGC
>group_316_0 2 13 0 0 sg=2 px=0 gx=0
AGCTCCAGCTTTTGTTCCCTTTAGTGAGGGTTAATTTCGAGCTTGGCGTAATCATGGTCA
>group_316_1 2 13 0 0 sg=2 px=0 gx=0
TGACCATGATTACGCCAAGCTCGAAATTAACCCTCACTAAAGGGAACAAAAGCTGGAGCT
>group_317_0 12 11 0 0 sg=12 px=0 gx=0
CGCTCGGTGGAGGCCTCCCAGCCCATGGTCTTCTTCTGCATTACGGGGCCGTCGGAGGGG
>group_317_1 12 11 0 0 sg=12 px=0 gx=0
CGGTGGAGGCCTCCCAGCCCATGGTCTTCTTCTGCATTACGGGGCCGTCGGAGGGGAAGT
>group_317_2 12 11 0 0 sg=12 px=0 gx=0
GGTGGAGGCCTCCCAGCCCATGGTCTTCTTCTGCATTACGGGGCCGTCGGAGGGGAAGTT
>group_317_3 12 11 0 0 sg=12 px=0 gx=0
TTCCCCTCCGACGGCCCCGTAATGCAGAAGAAGACCATGGGCTGGGAGGCCTCCACCGAG
>group_317_4 12 11 0 0 sg=12 px=0 gx=0
ACTTCCCCTCCGACGGCCCCGTAATGCAGAAGAAGACCATGGGCTGGGAGGCCTCCACCG
>group_317_5 12 11 0 0 sg=12 px=0 gx=0
TCCCCTCCGACGGCCCCGTAATGCAGAAGAAGACCATGGGCTGGGAGGCCTCCACCGAGC
>group_317_6 12 11 0 0 sg=12 px=0 gx=0
GCTCGGTGGAGGCCTCCCAGCCCATGGTCTTCTTCTGCATTACGGGGCCGTCGGAGGGGA
>group_317_7 12 11 0 0 sg=12 px=0 gx=0
CTCGGTGGAGGCCTCCCAGCCCATGGTCTTCTTCTGCATTACGGGGCCGTCGGAGGGGAA
>group_317_8 12 11 0 0 sg=12 px=0 gx=0
CTTCCCCTCCGACGGCCCCGTAATGCAGAAGAAGACCATGGGCTGGGAGGCCTCCACCGA
>group_317_9 12 11 0 0 sg=12 px=0 gx=0
CCCCTCCGACGGCCCCGTAATGCAGAAGAAGACCATGGGCTGGGAGGCCTCCACCGAGCG
>group_318_0 2 8 0 0 sg=2 px=0 gx=0
TTTAGAAAAATAAACAAATAGGGGTTCCGCGCACATTTCCCCGAAAAGTGCCACCTGGCG
>group_318_1 2 8 0 0 sg=2 px=0 gx=0
CGCCAGGTGGCACTTTTCGGGGAAATGTGCGCGGAACCCCTATTTGTTTATTTTTCTAAA
>group_319_0 2 3 0 0 sg=2 px=0 gx=0
GCAACCGCACCTGTGGCGCCGGTGATGCCGGCCACGATGCGTCCGGCGTAGAGGATCCTT
>group_319_1 2 3 0 0 sg=2 px=0 gx=0
AAGGATCCTCTACGCCGGACGCATCGTGGCCGGCATCACCGGCGCCACAGGTGCGGTTGC
>group_321_0 2 1 0 0 sg=2 px=0 gx=0
CGGATCTGGAGCTGTAATATAAAAACCTTCTTCAACTAACGGGGCAGGTTAGTGACATTA
>group_321_1 2 1 0 0 sg=2 px=0 gx=0
TAATGTCACTAACCTGCCCCGTTAGTTGAAGAAGGTTTTTATATTACAGCTCCAGATCCG
>group_322_0 4 4 0 0 sg=4 px=0 gx=0
TAATTCCCAATTCCAGGCATCAAATAAAACGAAAGGCTCAGTCGAAAGACTGGGCCTTTC
>group_322_1 4 4 0 0 sg=4 px=0 gx=0
GAAAGGCCCAGTCTTTCGACTGAGCCTTTCGTTTTATTTGATGCCTGGAATTGGGAATTA
>group_322_2 4 4 0 0 sg=4 px=0 gx=0
TTAATTCCCAATTCCAGGCATCAAATAAAACGAAAGGCTCAGTCGAAAGACTGGGCCTTT
>group_322_3 4 4 0 0 sg=4 px=0 gx=0
AAAGGCCCAGTCTTTCGACTGAGCCTTTCGTTTTATTTGATGCCTGGAATTGGGAATTAA
>group_326_0 4 7 0 0 sg=4 px=0 gx=0
GACAATTCGAAGTTCCTATACTTTCTAGAGAATAGGAACTTCGGATCAATTCATCGATGC
>group_326_1 4 7 0 0 sg=4 px=0 gx=0
CATCGATGAATTGATCCGAAGTTCCTATTCTCTAGAAAGTATAGGAACTTCGAATTGTCG
>group_326_2 4 7 0 0 sg=4 px=0 gx=0
CGACAATTCGAAGTTCCTATACTTTCTAGAGAATAGGAACTTCGGATCAATTCATCGATG
>group_326_3 4 7 0 0 sg=4 px=0 gx=0
GCATCGATGAATTGATCCGAAGTTCCTATTCTCTAGAAAGTATAGGAACTTCGAATTGTC
>group_328_0 532 0 0 414 sg=118 px=0 gx=414
GATTTTGTATTTGTTTCTAGTAATTAATTCCCGCCTTTCGCTTTTTGGGGGTGGAAGGAA
>group_328_1 532 0 0 414 sg=118 px=0 gx=414
GGTTATTTTCTTGCATTTATTCATGATTGAGTATTCTATTTTGATTTTGTATTTGTTTCT
>group_328_2 532 0 0 414 sg=118 px=0 gx=414
CTATTTTGATTTTGTATTTGTTTCTAGTAATTAATTCCCGCCTTTCGCTTTTTGGGGGTG
>group_328_3 532 0 0 414 sg=118 px=0 gx=414
TAGAAACAAATACAAAATCAAAATAGAATACTCAATCATGAATAAATGCAAGAAAATAAC
>group_328_4 532 0 0 414 sg=118 px=0 gx=414
ATGATTGAGTATTCTATTTTGATTTTGTATTTGTTTCTAGTAATTAATTCCCGCCTTTCG
>group_328_5 532 0 0 414 sg=118 px=0 gx=414
ATTTTGATTTTGTATTTGTTTCTAGTAATTAATTCCCGCCTTTCGCTTTTTGGGGGTGGA
>group_328_6 532 0 0 414 sg=118 px=0 gx=414
ACTAGAAACAAATACAAAATCAAAATAGAATACTCAATCATGAATAAATGCAAGAAAATA
>group_328_7 532 0 0 414 sg=118 px=0 gx=414
TTCATGATTGAGTATTCTATTTTGATTTTGTATTTGTTTCTAGTAATTAATTCCCGCCTT
>group_328_8 532 0 0 414 sg=118 px=0 gx=414
GCGAAAGGCGGGAATTAATTACTAGAAACAAATACAAAATCAAAATAGAATACTCAATCA
>group_328_9 532 0 0 414 sg=118 px=0 gx=414
TTTTGATTTTGTATTTGTTTCTAGTAATTAATTCCCGCCTTTCGCTTTTTGGGGGTGGAA
>group_329_0 8 6 0 0 sg=8 px=0 gx=0
AGTATAACATTAAAAACAATATACCCAAGCCCACAAAAAACGTATTCTGAAAATTGTATT
>group_329_1 8 6 0 0 sg=8 px=0 gx=0
TGACAAGAGAGAATAACATGACTGCTTGGCGCAATGGTAGCGCGTTCGACTCTAGATCGA
>group_329_2 8 6 0 0 sg=8 px=0 gx=0
TCGATCTAGAGTCGAACGCGCTACCATTGCGCCAAGCAGTCATGTTATTCTCTCTTGTCA
>group_329_3 8 6 0 0 sg=8 px=0 gx=0
AATACAATTTTCAGAATACGTTTTTTGTGGGCTTGGGTATATTGTTTTTAATGTTATACT
>group_329_4 8 6 0 0 sg=8 px=0 gx=0
AATGACAAGAGAGAATAACATGACTGCTTGGCGCAATGGTAGCGCGTTCGACTCTAGATC
>group_329_5 8 6 0 0 sg=8 px=0 gx=0
ATGACAAGAGAGAATAACATGACTGCTTGGCGCAATGGTAGCGCGTTCGACTCTAGATCG
>group_329_6 8 6 0 0 sg=8 px=0 gx=0
GATCTAGAGTCGAACGCGCTACCATTGCGCCAAGCAGTCATGTTATTCTCTCTTGTCATT
>group_329_7 8 6 0 0 sg=8 px=0 gx=0
CGATCTAGAGTCGAACGCGCTACCATTGCGCCAAGCAGTCATGTTATTCTCTCTTGTCAT
>group_330_0 100 2 0 0 sg=100 px=0 gx=0
CACCTGTTTTTATTTTCATATGCTATGGTCCTTGTTGGTGAAGTGCTCGTGAAAACACCT
>group_330_1 100 2 0 0 sg=100 px=0 gx=0
TTCACGAGCACTTCACCAACAAGGACCATAGCATATGAAAATAAAAACAGGTGCACGCAT
>group_330_2 100 2 0 0 sg=100 px=0 gx=0
CATAGCATATGAAAATAAAAACAGGTGCACGCATCCTCGCATTATCCGCATTAACGACGA
>group_330_3 100 2 0 0 sg=100 px=0 gx=0
TTATTTTCATATGCTATGGTCCTTGTTGGTGAAGTGCTCGTGAAAACACCTAAACGGACT
>group_330_4 100 2 0 0 sg=100 px=0 gx=0
GCACTTCACCAACAAGGACCATAGCATATGAAAATAAAAACAGGTGCACGCATCCTCGCA
>group_330_5 100 2 0 0 sg=100 px=0 gx=0
TATTTTCATATGCTATGGTCCTTGTTGGTGAAGTGCTCGTGAAAACACCTAAACGGACTG
>group_330_6 100 2 0 0 sg=100 px=0 gx=0
ACCTGTTTTTATTTTCATATGCTATGGTCCTTGTTGGTGAAGTGCTCGTGAAAACACCTA
>group_330_7 100 2 0 0 sg=100 px=0 gx=0
CACGAGCACTTCACCAACAAGGACCATAGCATATGAAAATAAAAACAGGTGCACGCATCC
>group_330_8 100 2 0 0 sg=100 px=0 gx=0
ACCAACAAGGACCATAGCATATGAAAATAAAAACAGGTGCACGCATCCTCGCATTATCCG
>group_330_9 100 2 0 0 sg=100 px=0 gx=0
GCGAGGATGCGTGCACCTGTTTTTATTTTCATATGCTATGGTCCTTGTTGGTGAAGTGCT
>group_331_0 2 75 0 0 sg=2 px=0 gx=0
TATTGATATTTATATCATTTTACGTTTCTCGTTCAGCTTTTTTGTACAAACTTGTTGATA
>group_331_1 2 75 0 0 sg=2 px=0 gx=0
TATCAACAAGTTTGTACAAAAAAGCTGAACGAGAAACGTAAAATGATATAAATATCAATA
>group_332_0 58 3 0 0 sg=58 px=0 gx=0
CTTCGTATAGCATACATTATACGAAGTTATATTCGATGCGGCCGCTAATACGACTCACTA
>group_332_1 58 3 0 0 sg=58 px=0 gx=0
CTCCCTATAGTGAGTCGTATTAGCGGCCGCATCGAATATAACTTCGTATAATGTATGCTA
>group_332_2 58 3 0 0 sg=58 px=0 gx=0
AGCTTCTCCCTATAGTGAGTCGTATTAGCGGCCGCATCGAATATAACTTCGTATAATGTA
>group_332_3 58 3 0 0 sg=58 px=0 gx=0
CTATAGTGAGTCGTATTAGCGGCCGCATCGAATATAACTTCGTATAATGTATGCTATACG
>group_332_4 58 3 0 0 sg=58 px=0 gx=0
TTAGCGGCCGCATCGAATATAACTTCGTATAATGTATGCTATACGAAGTTATTAGCGATG
>group_332_5 58 3 0 0 sg=58 px=0 gx=0
CTAATAACTTCGTATAGCATACATTATACGAAGTTATATTCGATGCGGCCGCTAATACGA
>group_332_6 58 3 0 0 sg=58 px=0 gx=0
CCTATAGTGAGTCGTATTAGCGGCCGCATCGAATATAACTTCGTATAATGTATGCTATAC
>group_332_7 58 3 0 0 sg=58 px=0 gx=0
TCGTATAGCATACATTATACGAAGTTATATTCGATGCGGCCGCTAATACGACTCACTATA
>group_332_8 58 3 0 0 sg=58 px=0 gx=0
TATAGTGAGTCGTATTAGCGGCCGCATCGAATATAACTTCGTATAATGTATGCTATACGA
>group_332_9 58 3 0 0 sg=58 px=0 gx=0
CATTATACGAAGTTATATTCGATGCGGCCGCTAATACGACTCACTATAGGGAGAAGCTTG
>group_336_0 2 6 0 0 sg=2 px=0 gx=0
AAGCAGAAGGCCATCCTGACGGATGGCCTTTTTGCGTGGCCAGTGCCAAGCTTGCATGCA
>group_336_1 2 6 0 0 sg=2 px=0 gx=0
TGCATGCAAGCTTGGCACTGGCCACGCAAAAAGGCCATCCGTCAGGATGGCCTTCTGCTT
>group_337_0 12 4 0 0 sg=12 px=0 gx=0
TCGCCCCGCCCTGCCACTCATCGCAGTACTGTTGTAATTCATTAAGCATTCTGCCGACAT
>group_337_1 12 4 0 0 sg=12 px=0 gx=0
GCCCTTCGCCCCGCCCTGCCACTCATCGCAGTACTGTTGTAATTCATTAAGCATTCTGCC
>group_337_2 12 4 0 0 sg=12 px=0 gx=0
CCCTTCGCCCCGCCCTGCCACTCATCGCAGTACTGTTGTAATTCATTAAGCATTCTGCCG
>group_337_3 12 4 0 0 sg=12 px=0 gx=0
TTCGCCCCGCCCTGCCACTCATCGCAGTACTGTTGTAATTCATTAAGCATTCTGCCGACA
>group_337_4 12 4 0 0 sg=12 px=0 gx=0
TGTCGGCAGAATGCTTAATGAATTACAACAGTACTGCGATGAGTGGCAGGGCGGGGCGAA
>group_337_5 12 4 0 0 sg=12 px=0 gx=0
CGGCAGAATGCTTAATGAATTACAACAGTACTGCGATGAGTGGCAGGGCGGGGCGAAGGG
>group_337_6 12 4 0 0 sg=12 px=0 gx=0
GGCAGAATGCTTAATGAATTACAACAGTACTGCGATGAGTGGCAGGGCGGGGCGAAGGGC
>group_337_7 12 4 0 0 sg=12 px=0 gx=0
ATGTCGGCAGAATGCTTAATGAATTACAACAGTACTGCGATGAGTGGCAGGGCGGGGCGA
>group_337_8 12 4 0 0 sg=12 px=0 gx=0
TCGGCAGAATGCTTAATGAATTACAACAGTACTGCGATGAGTGGCAGGGCGGGGCGAAGG
>group_337_9 12 4 0 0 sg=12 px=0 gx=0
CTTCGCCCCGCCCTGCCACTCATCGCAGTACTGTTGTAATTCATTAAGCATTCTGCCGAC
>group_341_0 56 42 0 0 sg=56 px=0 gx=0
GCTGAAGTCAAGTTTGAAGGTGATACCCTTGTTAATAGAATCGAGTTAAAAGGTATTGAT
>group_341_1 56 42 0 0 sg=56 px=0 gx=0
CCAAGAATGTTTCCATCTTCTTTAAAATCAATACCTTTTAACTCGATTCTATTAACAAGG
>group_341_2 56 42 0 0 sg=56 px=0 gx=0
GAAGTCAAGTTTGAAGGTGATACCCTTGTTAATAGAATCGAGTTAAAAGGTATTGATTTT
>group_341_3 56 42 0 0 sg=56 px=0 gx=0
AAGAATGTTTCCATCTTCTTTAAAATCAATACCTTTTAACTCGATTCTATTAACAAGGGT
>group_341_4 56 42 0 0 sg=56 px=0 gx=0
AAGGTGATACCCTTGTTAATAGAATCGAGTTAAAAGGTATTGATTTTAAAGAAGATGGAA
>group_341_5 56 42 0 0 sg=56 px=0 gx=0
CTGAAGTCAAGTTTGAAGGTGATACCCTTGTTAATAGAATCGAGTTAAAAGGTATTGATT
>group_341_6 56 42 0 0 sg=56 px=0 gx=0
ATGTTTCCATCTTCTTTAAAATCAATACCTTTTAACTCGATTCTATTAACAAGGGTATCA
>group_341_7 56 42 0 0 sg=56 px=0 gx=0
TTTAAAATCAATACCTTTTAACTCGATTCTATTAACAAGGGTATCACCTTCAAACTTGAC
>group_341_8 56 42 0 0 sg=56 px=0 gx=0
AGAATGTTTCCATCTTCTTTAAAATCAATACCTTTTAACTCGATTCTATTAACAAGGGTA
>group_341_9 56 42 0 0 sg=56 px=0 gx=0
GATACCCTTGTTAATAGAATCGAGTTAAAAGGTATTGATTTTAAAGAAGATGGAAACATT
>group_342_0 38 3 0 0 sg=38 px=0 gx=0
ATGGTGATGGTGAGATCCTCTCATAGTTAATTTCTCCTCTTTAATGAATTCTGTGTGAAA
>group_342_1 38 3 0 0 sg=38 px=0 gx=0
TGAGATCCTCTCATAGTTAATTTCTCCTCTTTAATGAATTCTGTGTGAAATTGTTATCCG
>group_342_2 38 3 0 0 sg=38 px=0 gx=0
TAACAATTTCACACAGAATTCATTAAAGAGGAGAAATTAACTATGAGAGGATCTCACCAT
>group_342_3 38 3 0 0 sg=38 px=0 gx=0
CACACAGAATTCATTAAAGAGGAGAAATTAACTATGAGAGGATCTCACCATCACCATCAC
>group_342_4 38 3 0 0 sg=38 px=0 gx=0
TGATGGTGATGGTGAGATCCTCTCATAGTTAATTTCTCCTCTTTAATGAATTCTGTGTGA
>group_342_5 38 3 0 0 sg=38 px=0 gx=0
TGATGGTGAGATCCTCTCATAGTTAATTTCTCCTCTTTAATGAATTCTGTGTGAAATTGT
>group_342_6 38 3 0 0 sg=38 px=0 gx=0
GTGATGGTGAGATCCTCTCATAGTTAATTTCTCCTCTTTAATGAATTCTGTGTGAAATTG
>group_342_7 38 3 0 0 sg=38 px=0 gx=0
ATAACAATTTCACACAGAATTCATTAAAGAGGAGAAATTAACTATGAGAGGATCTCACCA
>group_342_8 38 3 0 0 sg=38 px=0 gx=0
GGTGATGGTGATGGTGAGATCCTCTCATAGTTAATTTCTCCTCTTTAATGAATTCTGTGT
>group_342_9 38 3 0 0 sg=38 px=0 gx=0
TGGTGATGGTGATGGTGAGATCCTCTCATAGTTAATTTCTCCTCTTTAATGAATTCTGTG
>group_344_0 2 4 0 0 sg=2 px=0 gx=0
TGAGCTCCCATGTGAGCGAGTAACAACCCGTCGGATTCTCCGTGGGAACAAACGGCGGAT
>group_344_1 2 4 0 0 sg=2 px=0 gx=0
ATCCGCCGTTTGTTCCCACGGAGAATCCGACGGGTTGTTACTCGCTCACATGGGAGCTCA
>group_347_0 212 2 0 0 sg=212 px=0 gx=0
GTCTTGCTGGCGTTCGCAGTCACGTAGCGATAGCGGAGTGTATACTGGCTTAACTATGCG
>group_347_1 212 2 0 0 sg=212 px=0 gx=0
TGACTGCGAACGCCAGCAAGACGTAGCCCAGCGCGTCGGCCGCCATGCCGGCGATAATGG
>group_347_2 212 2 0 0 sg=212 px=0 gx=0
CGCTACGTGACTGCGAACGCCAGCAAGACGTAGCCCAGCGCGTCGGCCGCCATGCCGGCG
>group_347_3 212 2 0 0 sg=212 px=0 gx=0
TCTTGCTGGCGTTCGCAGTCACGTAGCGATAGCGGAGTGTATACTGGCTTAACTATGCGG
>group_347_4 212 2 0 0 sg=212 px=0 gx=0
CTATCGCTACGTGACTGCGAACGCCAGCAAGACGTAGCCCAGCGCGTCGGCCGCCATGCC
>group_347_5 212 2 0 0 sg=212 px=0 gx=0
TTTTGTTTAACTTTAAGAAGGAGATATACATATGGCTAGCAAAGGAGAAGAACTCTTCAC
>group_347_6 212 2 0 0 sg=212 px=0 gx=0
AATTGGGACAACTCCAGTGAAGAGTTCTTCTCCTTTGCTAGCCATATGTATATCTCCTTC
>group_347_7 212 2 0 0 sg=212 px=0 gx=0
TCCAGTGAAGAGTTCTTCTCCTTTGCTAGCCATATGTATATCTCCTTCTTAAAGTTAAAC
>group_347_8 212 2 0 0 sg=212 px=0 gx=0
GAATTGGGACAACTCCAGTGAAGAGTTCTTCTCCTTTGCTAGCCATATGTATATCTCCTT
>group_347_9 212 2 0 0 sg=212 px=0 gx=0
TCTGATGCCGCATAGTTAAGCCAGTATACACTCCGCTATCGCTACGTGACTGCGAACGCC
>group_348_0 418 3 0 0 sg=418 px=0 gx=0
ACTACTCCCAGTCATAGCTGTCCCTCTTCTCTTATGGAGATCCCTCGACGGATCGGCCGC
>group_348_1 418 3 0 0 sg=418 px=0 gx=0
CGTATGCAATGGGCCAAGCTCTCTAGAGCGGCCGCCACCGCGGTGGAGCTCCAATTCGCC
>group_348_2 418 3 0 0 sg=418 px=0 gx=0
GGTCCCCAAACTCACCCTGAAGTTCTCAGGATCGGTCGACCGGAGGCTGGATCGGTCCCG
>group_348_3 418 3 0 0 sg=418 px=0 gx=0
GTCCCTCTTCTCTTATGGAGATCCCTCGACGGATCGGCCGCAATTCGTAATCATGTCATA
>group_348_4 418 3 0 0 sg=418 px=0 gx=0
CCGATCCAGCCTCCGGTCGACCGATCCTGAGAACTTCAGGGTGAGTTTGGGGACCCTTGA
>group_348_5 418 3 0 0 sg=418 px=0 gx=0
TGGCCACACCAGCCACCACCTTCTGATAGGCAGCCTGCACCTGAGGAGTGAATTCCTCGA
>group_348_6 418 3 0 0 sg=418 px=0 gx=0
CGGATAACAATTTCACACAGGAAACAGCTATGACATGATTACGAATTGCGGCCGATCCGT
>group_348_7 418 3 0 0 sg=418 px=0 gx=0
CCATAGAAGACACCGGGACCGATCCAGCCTCCGGTCGACCGATCCTGAGAACTTCAGGGT
>group_348_8 418 3 0 0 sg=418 px=0 gx=0
CCACCACCTTCTGATAGGCAGCCTGCACCTGAGGAGTGAATTCCTCGACGGATCCTTATC
>group_348_9 418 3 0 0 sg=418 px=0 gx=0
TATAAATGTACATATTATGATATGGATACAACGTATGCAATGGGCCAAGCTCTCTAGAGC
>group_350_0 14 5 0 0 sg=14 px=0 gx=0
CGACGATGGAAAAAGAATTTCATAGCCGTCTCAGCAGCCAACCGCTTTAAGAAAATCTCA
>group_350_1 14 5 0 0 sg=14 px=0 gx=0
ACGATGGAAAAAGAATTTCATAGCCGTCTCAGCAGCCAACCGCTTTAAGAAAATCTCATC
>group_350_2 14 5 0 0 sg=14 px=0 gx=0
GAGATTTTCTTAAAGCGGTTGGCTGCTGAGACGGCTATGAAATTCTTTTTCCATCGTCGC
>group_350_3 14 5 0 0 sg=14 px=0 gx=0
CGATGGAAAAAGAATTTCATAGCCGTCTCAGCAGCCAACCGCTTTAAGAAAATCTCATCC
>group_350_4 14 5 0 0 sg=14 px=0 gx=0
GGATGAGATTTTCTTAAAGCGGTTGGCTGCTGAGACGGCTATGAAATTCTTTTTCCATCG
>group_350_5 14 5 0 0 sg=14 px=0 gx=0
AGATTTTCTTAAAGCGGTTGGCTGCTGAGACGGCTATGAAATTCTTTTTCCATCGTCGCT
>group_350_6 14 5 0 0 sg=14 px=0 gx=0
GATGAGATTTTCTTAAAGCGGTTGGCTGCTGAGACGGCTATGAAATTCTTTTTCCATCGT
>group_350_7 14 5 0 0 sg=14 px=0 gx=0
AAGCGACGATGGAAAAAGAATTTCATAGCCGTCTCAGCAGCCAACCGCTTTAAGAAAATC
>group_350_8 14 5 0 0 sg=14 px=0 gx=0
ATGAGATTTTCTTAAAGCGGTTGGCTGCTGAGACGGCTATGAAATTCTTTTTCCATCGTC
>group_350_9 14 5 0 0 sg=14 px=0 gx=0
GATTTTCTTAAAGCGGTTGGCTGCTGAGACGGCTATGAAATTCTTTTTCCATCGTCGCTT
>group_351_0 2 25 0 0 sg=2 px=0 gx=0
GTGAAATTTGTGATGCTATTGCTTTATTTGTAACCATTATAAGCTGCAATAAACAAGTTC
>group_351_1 2 25 0 0 sg=2 px=0 gx=0
GAACTTGTTTATTGCAGCTTATAATGGTTACAAATAAAGCAATAGCATCACAAATTTCAC
>group_352_0 216 4 0 0 sg=216 px=0 gx=0
GTTATCCGCTCACAATTCCACACATTATACGAGCCGGAAGCATAAAGTGTAAAGCCTCGA
>group_352_1 216 4 0 0 sg=216 px=0 gx=0
GGAAGCATAAAGTGTAAAGCCTCGAGCTAGCCAATTGTGAGCGCTCACAATTTCGATCTA
>group_352_2 216 4 0 0 sg=216 px=0 gx=0
CGCTCACAATTGGCTAGCTCGAGGCTTTACACTTTATGCTTCCGGCTCGTATAATGTGTG
>group_352_3 216 4 0 0 sg=216 px=0 gx=0
TCGAAATTGTGAGCGCTCACAATTGGCTAGCTCGAGGCTTTACACTTTATGCTTCCGGCT
>group_352_4 216 4 0 0 sg=216 px=0 gx=0
CAATTCCACACATTATACGAGCCGGAAGCATAAAGTGTAAAGCCTCGAGCTAGCCAATTG
>group_352_5 216 4 0 0 sg=216 px=0 gx=0
CACAATTCCACACATTATACGAGCCGGAAGCATAAAGTGTAAAGCCTCGAGCTAGCCAAT
>group_352_6 216 4 0 0 sg=216 px=0 gx=0
TTGGATCTACTAGTGCTAGATCGAAATTGTGAGCGCTCACAATTGGCTAGCTCGAGGCTT
>group_352_7 216 4 0 0 sg=216 px=0 gx=0
CTAGCTCGAGGCTTTACACTTTATGCTTCCGGCTCGTATAATGTGTGGAATTGTGAGCGG
>group_352_8 216 4 0 0 sg=216 px=0 gx=0
ATTGTGAGCGCTCACAATTTCGATCTAGCACTAGTAGATCCAAAAAAAAAGGCCGCAAAA
>group_352_9 216 4 0 0 sg=216 px=0 gx=0
ACTAGTGCTAGATCGAAATTGTGAGCGCTCACAATTGGCTAGCTCGAGGCTTTACACTTT
>group_353_0 116 2 0 0 sg=116 px=0 gx=0
GCAAACACCGCTCAGAATCATCAACACGTTGTTGTTTTTGGTCAAATGTGAGCTCGCGCG
>group_353_1 116 2 0 0 sg=116 px=0 gx=0
TGCAAACACCGCTCAGAATCATCAACACGTTGTTGTTTTTGGTCAAATGTGAGCTCGCGC
>group_353_2 116 2 0 0 sg=116 px=0 gx=0
ATGGGTGCCGCGCGAGCTCACATTTGACCAAAAACAACAACGTGTTGATGATTCTGAGCG
>group_353_3 116 2 0 0 sg=116 px=0 gx=0
GATTCTGAGCGGTGTTTGCAGCTGTTAACTCGTAATACACCCGAGTTTTTCCGTCGATAT
>group_353_4 116 2 0 0 sg=116 px=0 gx=0
CTCACATTTGACCAAAAACAACAACGTGTTGATGATTCTGAGCGGTGTTTGCAGCTGTTA
>group_353_5 116 2 0 0 sg=116 px=0 gx=0
AAAAACAACAACGTGTTGATGATTCTGAGCGGTGTTTGCAGCTGTTAACTCGTAATACAC
>group_353_6 116 2 0 0 sg=116 px=0 gx=0
TCGACGGAAAAACTCGGGTGTATTACGAGTTAACAGCTGCAAACACCGCTCAGAATCATC
>group_353_7 116 2 0 0 sg=116 px=0 gx=0
ACATATCGACGGAAAAACTCGGGTGTATTACGAGTTAACAGCTGCAAACACCGCTCAGAA
>group_353_8 116 2 0 0 sg=116 px=0 gx=0
ACACCGCTCAGAATCATCAACACGTTGTTGTTTTTGGTCAAATGTGAGCTCGCGCGGCAC
>group_353_9 116 2 0 0 sg=116 px=0 gx=0
CATATCGACGGAAAAACTCGGGTGTATTACGAGTTAACAGCTGCAAACACCGCTCAGAAT
>group_354_0 16 20 0 0 sg=16 px=0 gx=0
CGGGCATGGCACTCTTGAAAAAGTCATGCCGTTTCATATGATCTGGGTATCTTGAAAAGC
>group_354_1 16 20 0 0 sg=16 px=0 gx=0
TTTCAAGATACCCAGATCATATGAAACGGCATGACTTTTTCAAGAGTGCCATGCCCGAAG
>group_354_2 16 20 0 0 sg=16 px=0 gx=0
TCAAGATACCCAGATCATATGAAACGGCATGACTTTTTCAAGAGTGCCATGCCCGAAGGT
>group_354_3 16 20 0 0 sg=16 px=0 gx=0
CTTCGGGCATGGCACTCTTGAAAAAGTCATGCCGTTTCATATGATCTGGGTATCTTGAAA
>group_354_4 16 20 0 0 sg=16 px=0 gx=0
TGCTTTTCAAGATACCCAGATCATATGAAACGGCATGACTTTTTCAAGAGTGCCATGCCC
>group_354_5 16 20 0 0 sg=16 px=0 gx=0
ACCTTCGGGCATGGCACTCTTGAAAAAGTCATGCCGTTTCATATGATCTGGGTATCTTGA
>group_354_6 16 20 0 0 sg=16 px=0 gx=0
GGCATGGCACTCTTGAAAAAGTCATGCCGTTTCATATGATCTGGGTATCTTGAAAAGCAT
>group_354_7 16 20 0 0 sg=16 px=0 gx=0
TTTTCAAGATACCCAGATCATATGAAACGGCATGACTTTTTCAAGAGTGCCATGCCCGAA
>group_354_8 16 20 0 0 sg=16 px=0 gx=0
ATGCTTTTCAAGATACCCAGATCATATGAAACGGCATGACTTTTTCAAGAGTGCCATGCC
>group_354_9 16 20 0 0 sg=16 px=0 gx=0
CTTTTCAAGATACCCAGATCATATGAAACGGCATGACTTTTTCAAGAGTGCCATGCCCGA
>group_355_0 2 1 0 0 sg=2 px=0 gx=0
TATATAAGCAGAGCTGGTTTAGTGAACCGTCAGATCCGCTAGCGCTACCGGACTCAGATC
>group_355_1 2 1 0 0 sg=2 px=0 gx=0
GATCTGAGTCCGGTAGCGCTAGCGGATCTGACGGTTCACTAAACCAGCTCTGCTTATATA
>group_357_0 6 16 0 0 sg=6 px=0 gx=0
ACGGATCCCCGGGAATTCGTAATCATGGTCATAGCTGTTTCCTGTGTGAAATTGTTATCC
>group_357_1 6 16 0 0 sg=6 px=0 gx=0
ATAACAATTTCACACAGGAAACAGCTATGACCATGATTACGAATTCCCGGGGATCCGTCG
>group_357_2 6 16 0 0 sg=6 px=0 gx=0
CGACGGATCCCCGGGAATTCGTAATCATGGTCATAGCTGTTTCCTGTGTGAAATTGTTAT
>group_357_3 6 16 0 0 sg=6 px=0 gx=0
GACGGATCCCCGGGAATTCGTAATCATGGTCATAGCTGTTTCCTGTGTGAAATTGTTATC
>group_357_4 6 16 0 0 sg=6 px=0 gx=0
GATAACAATTTCACACAGGAAACAGCTATGACCATGATTACGAATTCCCGGGGATCCGTC
>group_357_5 6 16 0 0 sg=6 px=0 gx=0
GGATAACAATTTCACACAGGAAACAGCTATGACCATGATTACGAATTCCCGGGGATCCGT
>group_358_0 110 2 0 0 sg=110 px=0 gx=0
TAATTCTCTTACTGTCATGCCATCCGTAAGATGCTTTTCTGTGACTGGTGAGTCGAATTG
>group_358_1 110 2 0 0 sg=110 px=0 gx=0
TCTCTTACTGTCATGCCATCCGTAAGATGCTTTTCTGTGACTGGTGAGTCGAATTGGCCG
>group_358_2 110 2 0 0 sg=110 px=0 gx=0
GGCCAATTCGACTCACCAGTCACAGAAAAGCATCTTACGGATGGCATGACAGTAAGAGAA
>group_358_3 110 2 0 0 sg=110 px=0 gx=0
GGCTTCCCGGCCGCGGAGTTGTTCGGTAAATTGTCACAACGCCGCGGCCAATTCGACTCA
>group_358_4 110 2 0 0 sg=110 px=0 gx=0
CTGGTGAGTCGAATTGGCCGCGGCGTTGTGACAATTTACCGAACAACTCCGCGGCCGGGA
>group_358_5 110 2 0 0 sg=110 px=0 gx=0
GCCATCCGTAAGATGCTTTTCTGTGACTGGTGAGTCGAATTGGCCGCGGCGTTGTGACAA
>group_358_6 110 2 0 0 sg=110 px=0 gx=0
ATCGGCTTCCCGGCCGCGGAGTTGTTCGGTAAATTGTCACAACGCCGCGGCCAATTCGAC
>group_358_7 110 2 0 0 sg=110 px=0 gx=0
CTCTTACTGTCATGCCATCCGTAAGATGCTTTTCTGTGACTGGTGAGTCGAATTGGCCGC
>group_358_8 110 2 0 0 sg=110 px=0 gx=0
GCCAATTCGACTCACCAGTCACAGAAAAGCATCTTACGGATGGCATGACAGTAAGAGAAT
>group_358_9 110 2 0 0 sg=110 px=0 gx=0
CGGCCGCGGAGTTGTTCGGTAAATTGTCACAACGCCGCGGCCAATTCGACTCACCAGTCA
>group_359_0 10 4 0 0 sg=10 px=0 gx=0
GATCCCCACGATGCGTCCGGCGTAGAGGATCTGAAGATCAGCAGTTCAACCTGTTGATAG
>group_359_1 10 4 0 0 sg=10 px=0 gx=0
CCCCACGATGCGTCCGGCGTAGAGGATCTGAAGATCAGCAGTTCAACCTGTTGATAGTAC
>group_359_2 10 4 0 0 sg=10 px=0 gx=0
TACTATCAACAGGTTGAACTGCTGATCTTCAGATCCTCTACGCCGGACGCATCGTGGGGA
>group_359_3 10 4 0 0 sg=10 px=0 gx=0
ACTATCAACAGGTTGAACTGCTGATCTTCAGATCCTCTACGCCGGACGCATCGTGGGGAT
>group_359_4 10 4 0 0 sg=10 px=0 gx=0
GTACTATCAACAGGTTGAACTGCTGATCTTCAGATCCTCTACGCCGGACGCATCGTGGGG
>group_359_5 10 4 0 0 sg=10 px=0 gx=0
CTATCAACAGGTTGAACTGCTGATCTTCAGATCCTCTACGCCGGACGCATCGTGGGGATC
>group_359_6 10 4 0 0 sg=10 px=0 gx=0
ATCCCCACGATGCGTCCGGCGTAGAGGATCTGAAGATCAGCAGTTCAACCTGTTGATAGT
>group_359_7 10 4 0 0 sg=10 px=0 gx=0
CGTACTATCAACAGGTTGAACTGCTGATCTTCAGATCCTCTACGCCGGACGCATCGTGGG
>group_359_8 10 4 0 0 sg=10 px=0 gx=0
TCCCCACGATGCGTCCGGCGTAGAGGATCTGAAGATCAGCAGTTCAACCTGTTGATAGTA
>group_359_9 10 4 0 0 sg=10 px=0 gx=0
CCCACGATGCGTCCGGCGTAGAGGATCTGAAGATCAGCAGTTCAACCTGTTGATAGTACG
>group_361_0 246 38 0 0 sg=246 px=0 gx=0
CTATTAATCTCGACGGATCAGCTTCACGCTGCCGCAAGCACTCAGGGCGCAAGGGCTGCT
>group_361_1 246 38 0 0 sg=246 px=0 gx=0
CTAATGAGTGAGCTAACTCACATTAGGCTGAATTAGGCGCGCCTATTTCTATTAATTCCC
>group_361_2 246 38 0 0 sg=246 px=0 gx=0
TAATCTCGACGGATCAGCTTCACGCTGCCGCAAGCACTCAGGGCGCAAGGGCTGCTAAAG
>group_361_3 246 38 0 0 sg=246 px=0 gx=0
GCGCCCTGAGTGCTTGCGGCAGCGTGAAGCTGATCCGTCGAGATTAATAGAAATAAATTC
>group_361_4 246 38 0 0 sg=246 px=0 gx=0
TATTAATCTCGACGGATCAGCTTCACGCTGCCGCAAGCACTCAGGGCGCAAGGGCTGCTA
>group_361_5 246 38 0 0 sg=246 px=0 gx=0
TGCGGCAGCGTGAAGCTGATCCGTCGAGATTAATAGAAATAAATTCAGCCTAATTCGGCG
>group_361_6 246 38 0 0 sg=246 px=0 gx=0
GTGCTTGCGGCAGCGTGAAGCTGATCCGTCGAGATTAATAGAAATAAATTCAGCCTAATT
>group_361_7 246 38 0 0 sg=246 px=0 gx=0
GTTACTAGATCGGGAATTAATAGAAATAGGCGCGCCTAATTCAGCCTAATGTGAGTTAGC
>group_361_8 246 38 0 0 sg=246 px=0 gx=0
TAGGATAAATTATCGCGCGCGGTGTCATCTATGTTACTAGATCGGGAATTAATAGAAATA
>group_361_9 246 38 0 0 sg=246 px=0 gx=0
TGCCTAATGAGTGAGCTAACTCACATTAGGCTGAATTAGGCGCGCCTATTTCTATTAATT
>group_365_0 4 13 0 0 sg=4 px=0 gx=0
CTCCTCGGATTCCATTGCCCAGCTATCTGTCACTTCATCGAAAGGACAGTAGAAAAGGAA
>group_365_1 4 13 0 0 sg=4 px=0 gx=0
CTTCCTTTTCTACTGTCCTTTCGATGAAGTGACAGATAGCTGGGCAATGGAATCCGAGGA
>group_365_2 4 13 0 0 sg=4 px=0 gx=0
TTCCTTTTCTACTGTCCTTTCGATGAAGTGACAGATAGCTGGGCAATGGAATCCGAGGAG
>group_365_3 4 13 0 0 sg=4 px=0 gx=0
TCCTCGGATTCCATTGCCCAGCTATCTGTCACTTCATCGAAAGGACAGTAGAAAAGGAAG
>group_366_0 2 11 0 0 sg=2 px=0 gx=0
TGAATTAATTCTTGAAGACGAAAGGGCCTCGTGATACGCCTATTTTTATAGGTTAATGTC
>group_366_1 2 11 0 0 sg=2 px=0 gx=0
GACATTAACCTATAAAAATAGGCGTATCACGAGGCCCTTTCGTCTTCAAGAATTAATTCA
>group_368_0 158 2 0 0 sg=158 px=0 gx=0
CAACCTCGGGCCGGGTGCGGCACACTACGTAGAATTCGGATCCTCTAGAGTCGACCTGCA
>group_368_1 158 2 0 0 sg=158 px=0 gx=0
TGCCTGCAGGTCGACTCTAGAGGATCCGAATTCTACGTAGTGTGCCGCACCCGGCCCGAG
>group_368_2 158 2 0 0 sg=158 px=0 gx=0
CAACAACAATAACAATAACAACAACCTCGGGCCGGGTGCGGCACACTACGTAGAATTCGG
>group_368_3 158 2 0 0 sg=158 px=0 gx=0
GTGCCAAGCTTGCCTGCAGGTCGACTCTAGAGGATCCGAATTCTACGTAGTGTGCCGCAC
>group_368_4 158 2 0 0 sg=158 px=0 gx=0
CACACTACGTAGAATTCGGATCCTCTAGAGTCGACCTGCAGGCAAGCTTGGCACTGGCCG
>group_368_5 158 2 0 0 sg=158 px=0 gx=0
GACTCTAGAGGATCCGAATTCTACGTAGTGTGCCGCACCCGGCCCGAGGTTGTTGTTATT
>group_368_6 158 2 0 0 sg=158 px=0 gx=0
AGCTTGCCTGCAGGTCGACTCTAGAGGATCCGAATTCTACGTAGTGTGCCGCACCCGGCC
>group_368_7 158 2 0 0 sg=158 px=0 gx=0
GTCGACTCTAGAGGATCCGAATTCTACGTAGTGTGCCGCACCCGGCCCGAGGTTGTTGTT
>group_368_8 158 2 0 0 sg=158 px=0 gx=0
ATTCGAGCTCGAACAACAACAACAATAACAATAACAACAACCTCGGGCCGGGTGCGGCAC
>group_368_9 158 2 0 0 sg=158 px=0 gx=0
CGGGCCGGGTGCGGCACACTACGTAGAATTCGGATCCTCTAGAGTCGACCTGCAGGCAAG
>group_369_0 2 4 0 0 sg=2 px=0 gx=0
AGACAAGTTGGTAATGGTAGCGACCGGCGCTCAGTTGGAATTCTAGAGTCGCGGCCGCTT
>group_369_1 2 4 0 0 sg=2 px=0 gx=0
AAGCGGCCGCGACTCTAGAATTCCAACTGAGCGCCGGTCGCTACCATTACCAACTTGTCT
>group_372_0 98 12 0 0 sg=98 px=0 gx=0
AAAAATATCAAGTTCCTGAGTTCGATTCGTCCACAATTAAAAATATCTCTTCTGCAAAAG
>group_372_1 98 12 0 0 sg=98 px=0 gx=0
GCCTTTTGCAGAAGAGATATTTTTAATTGTGGACGAATCGAACTCAGGAACTTGATATTT
>group_372_2 98 12 0 0 sg=98 px=0 gx=0
GCAAAAAAATGAAAAATATCAAGTTCCTGAGTTCGATTCGTCCACAATTAAAAATATCTC
>group_372_3 98 12 0 0 sg=98 px=0 gx=0
GAAAAATATCAAGTTCCTGAGTTCGATTCGTCCACAATTAAAAATATCTCTTCTGCAAAA
>group_372_4 98 12 0 0 sg=98 px=0 gx=0
GAACAGCAAAAAAATGAAAAATATCAAGTTCCTGAGTTCGATTCGTCCACAATTAAAAAT
>group_372_5 98 12 0 0 sg=98 px=0 gx=0
GCTGCAAATCCCTGAACAGCAAAAAAATGAAAAATATCAAGTTCCTGAGTTCGATTCGTC
>group_372_6 98 12 0 0 sg=98 px=0 gx=0
TTAATTGTGGACGAATCGAACTCAGGAACTTGATATTTTTCATTTTTTTGCTGTTCAGGG
>group_372_7 98 12 0 0 sg=98 px=0 gx=0
GCCATGATATGCTGCAAATCCCTGAACAGCAAAAAAATGAAAAATATCAAGTTCCTGAGT
>group_372_8 98 12 0 0 sg=98 px=0 gx=0
AAATCCCTGAACAGCAAAAAAATGAAAAATATCAAGTTCCTGAGTTCGATTCGTCCACAA
>group_372_9 98 12 0 0 sg=98 px=0 gx=0
ATATTTTTAATTGTGGACGAATCGAACTCAGGAACTTGATATTTTTCATTTTTTTGCTGT
>group_373_0 10 0 0 0 sg=10 px=0 gx=0
GGAGAGCGGGATGGACCGTCACCCTGCAGCCTGTGCTTCTGCTAGGATCAATGTGTAGAT
>group_373_1 10 0 0 0 sg=10 px=0 gx=0
AGAGCGGGATGGACCGTCACCCTGCAGCCTGTGCTTCTGCTAGGATCAATGTGTAGATGC
>group_373_2 10 0 0 0 sg=10 px=0 gx=0
CATCTACACATTGATCCTAGCAGAAGCACAGGCTGCAGGGTGACGGTCCATCCCGCTCTC
>group_373_3 10 0 0 0 sg=10 px=0 gx=0
GAGCGGGATGGACCGTCACCCTGCAGCCTGTGCTTCTGCTAGGATCAATGTGTAGATGCG
>group_373_4 10 0 0 0 sg=10 px=0 gx=0
CGCATCTACACATTGATCCTAGCAGAAGCACAGGCTGCAGGGTGACGGTCCATCCCGCTC
>group_373_5 10 0 0 0 sg=10 px=0 gx=0
AGGAGAGCGGGATGGACCGTCACCCTGCAGCCTGTGCTTCTGCTAGGATCAATGTGTAGA
>group_373_6 10 0 0 0 sg=10 px=0 gx=0
TCTACACATTGATCCTAGCAGAAGCACAGGCTGCAGGGTGACGGTCCATCCCGCTCTCCT
>group_373_7 10 0 0 0 sg=10 px=0 gx=0
ATCTACACATTGATCCTAGCAGAAGCACAGGCTGCAGGGTGACGGTCCATCCCGCTCTCC
>group_373_8 10 0 0 0 sg=10 px=0 gx=0
GCATCTACACATTGATCCTAGCAGAAGCACAGGCTGCAGGGTGACGGTCCATCCCGCTCT
>group_373_9 10 0 0 0 sg=10 px=0 gx=0
GAGAGCGGGATGGACCGTCACCCTGCAGCCTGTGCTTCTGCTAGGATCAATGTGTAGATG
>group_374_0 2 3 0 0 sg=2 px=0 gx=0
GCAAGAGGCCCGGCAGTACCGGCATAACCAAGCCTATGCCTACAGCATCCAAGAAGCTTA
>group_374_1 2 3 0 0 sg=2 px=0 gx=0
TAAGCTTCTTGGATGCTGTAGGCATAGGCTTGGTTATGCCGGTACTGCCGGGCCTCTTGC
>group_375_0 6 0 0 0 sg=6 px=0 gx=0
GCTAGATAACTTCGTATAGCATACATTATACGAAGTTATGGATCCGCGTCAATTCGAGCT
>group_375_1 6 0 0 0 sg=6 px=0 gx=0
GCTCGAATTGACGCGGATCCATAACTTCGTATAATGTATGCTATACGAAGTTATCTAGCG
>group_375_2 6 0 0 0 sg=6 px=0 gx=0
CTCGAATTGACGCGGATCCATAACTTCGTATAATGTATGCTATACGAAGTTATCTAGCGC
>group_375_3 6 0 0 0 sg=6 px=0 gx=0
AGCTCGAATTGACGCGGATCCATAACTTCGTATAATGTATGCTATACGAAGTTATCTAGC
>group_375_4 6 0 0 0 sg=6 px=0 gx=0
GCGCTAGATAACTTCGTATAGCATACATTATACGAAGTTATGGATCCGCGTCAATTCGAG
>group_375_5 6 0 0 0 sg=6 px=0 gx=0
CGCTAGATAACTTCGTATAGCATACATTATACGAAGTTATGGATCCGCGTCAATTCGAGC
>group_376_0 4 1 0 0 sg=4 px=0 gx=0
AAGCTTGCATGCCTGCAGGTCGACTCTAGAGGATCCCCGGGTACCGAGCTCGAATTCCCC
>group_376_1 4 1 0 0 sg=4 px=0 gx=0
GGGGAATTCGAGCTCGGTACCCGGGGATCCTCTAGAGTCGACCTGCAGGCATGCAAGCTT
>group_376_2 4 1 0 0 sg=4 px=0 gx=0
TGGGGAATTCGAGCTCGGTACCCGGGGATCCTCTAGAGTCGACCTGCAGGCATGCAAGCT
>group_376_3 4 1 0 0 sg=4 px=0 gx=0
AGCTTGCATGCCTGCAGGTCGACTCTAGAGGATCCCCGGGTACCGAGCTCGAATTCCCCA
>group_379_0 48 11 0 0 sg=48 px=0 gx=0
GTGAGGAGGCTTTTTTGGAGGCCTAGGCTTTTGCAAAAAGCTCCCGGGAGCTTGTATATC
>group_379_1 48 11 0 0 sg=48 px=0 gx=0
GATCCGAAAATGGATATACAAGCTCCCGGGAGCTTTTTGCAAAAGCCTAGGCCTCCAAAA
>group_379_2 48 11 0 0 sg=48 px=0 gx=0
CAGATCCGAAAATGGATATACAAGCTCCCGGGAGCTTTTTGCAAAAGCCTAGGCCTCCAA
>group_379_3 48 11 0 0 sg=48 px=0 gx=0
TCCGAAAATGGATATACAAGCTCCCGGGAGCTTTTTGCAAAAGCCTAGGCCTCCAAAAAA
>group_379_4 48 11 0 0 sg=48 px=0 gx=0
AAATGGATATACAAGCTCCCGGGAGCTTTTTGCAAAAGCCTAGGCCTCCAAAAAAGCCTC
>group_379_5 48 11 0 0 sg=48 px=0 gx=0
AGGCTTTTTTGGAGGCCTAGGCTTTTGCAAAAAGCTCCCGGGAGCTTGTATATCCATTTT
>group_379_6 48 11 0 0 sg=48 px=0 gx=0
ACAAGCTCCCGGGAGCTTTTTGCAAAAGCCTAGGCCTCCAAAAAAGCCTCCTCACTACTT
>group_379_7 48 11 0 0 sg=48 px=0 gx=0
GAGGCTTTTTTGGAGGCCTAGGCTTTTGCAAAAAGCTCCCGGGAGCTTGTATATCCATTT
>group_379_8 48 11 0 0 sg=48 px=0 gx=0
TATACAAGCTCCCGGGAGCTTTTTGCAAAAGCCTAGGCCTCCAAAAAAGCCTCCTCACTA
>group_379_9 48 11 0 0 sg=48 px=0 gx=0
GGCTTTTTTGGAGGCCTAGGCTTTTGCAAAAAGCTCCCGGGAGCTTGTATATCCATTTTC
>group_380_0 4 2 0 0 sg=4 px=0 gx=0
AAAACGACGGCCAGTGAGCGCGCGTAATACGACTCACTATAGGGCGAATTGGGTACCGGC
>group_380_1 4 2 0 0 sg=4 px=0 gx=0
GCCGGTACCCAATTCGCCCTATAGTGAGTCGTATTACGCGCGCTCACTGGCCGTCGTTTT
>group_380_2 4 2 0 0 sg=4 px=0 gx=0
CCATGATTACGCCAAGCGCGCAATTAACCCTCACTAAAGGGAACAAAAGCTGGAGCTCCG
>group_380_3 4 2 0 0 sg=4 px=0 gx=0
CGGAGCTCCAGCTTTTGTTCCCTTTAGTGAGGGTTAATTGCGCGCTTGGCGTAATCATGG
>group_381_0 2 0 0 0 sg=2 px=0 gx=0
CGTCGATTTTTGTGATGCTCGTCAGGGGGGCGGAGCCTATGGAAAAACGCCAGCAACGCA
>group_381_1 2 0 0 0 sg=2 px=0 gx=0
TGCGTTGCTGGCGTTTTTCCATAGGCTCCGCCCCCCTGACGAGCATCACAAAAATCGACG
>group_382_0 226 2 0 112 sg=114 px=0 gx=112
AAAACACATTTTTTTGTCAAAATTCGTTTTTATTATTCAACATAGTTCCCTTCAAGAGCG
>group_382_1 226 2 0 112 sg=114 px=0 gx=112
TTGTCAAAATTCGTTTTTATTATTCAACATAGTTCCCTTCAAGAGCGATACAACGATTAT
>group_382_2 226 2 0 112 sg=114 px=0 gx=112
GTCTAACAAAGAAAAACACATTTTTTTGTCAAAATTCGTTTTTATTATTCAACATAGTTC
>group_382_3 226 2 0 112 sg=114 px=0 gx=112
TCAAAATTCGTTTTTATTATTCAACATAGTTCCCTTCAAGAGCGATACAACGATTATAAC
>group_382_4 226 2 0 112 sg=114 px=0 gx=112
GTCATTGAGAACGATGGCAAAAATTCATGAATTGGGCTTCGAATTGCTTCCCCACCCACC
>group_382_5 226 2 0 112 sg=114 px=0 gx=112
AATACGGTGGGTGGGGAAGCAATTCGAAGCCCAATTCATGAATTTTTGCCATCGTTCTCA
>group_382_6 226 2 0 112 sg=114 px=0 gx=112
ACTATGTTGAATAATAAAAACGAATTTTGACAAAAAAATGTGTTTTTCTTTGTTAGACCG
>group_382_7 226 2 0 112 sg=114 px=0 gx=112
TCATTGAGAACGATGGCAAAAATTCATGAATTGGGCTTCGAATTGCTTCCCCACCCACCG
>group_382_8 226 2 0 112 sg=114 px=0 gx=112
GTTATAATCGTTGTATCGCTCTTGAAGGGAACTATGTTGAATAATAAAAACGAATTTTGA
>group_382_9 226 2 0 112 sg=114 px=0 gx=112
TTTTTTCCCTTCAGAAAACAGTATTTTATCAAAACACGAAATTCCTTTTTTTCCATATGT
>group_384_0 2 3 0 0 sg=2 px=0 gx=0
CCCGGCGGCAACCGAGCGTTCTGAACAAATCCAGATGGAGTTCTGAGGTCATTACTGGAC
>group_384_1 2 3 0 0 sg=2 px=0 gx=0
GTCCAGTAATGACCTCAGAACTCCATCTGGATTTGTTCAGAACGCTCGGTTGCCGCCGGG
>group_385_0 2 0 0 0 sg=2 px=0 gx=0
AGCGGGGCGCATCATATCAAATGACGCGCCGCTGTAAAGTGTTACGTTGAGAAAGAATTC
>group_385_1 2 0 0 0 sg=2 px=0 gx=0
GAATTCTTTCTCAACGTAACACTTTACAGCGGCGCGTCATTTGATATGATGCGCCCCGCT
>group_386_0 12 23 0 0 sg=12 px=0 gx=0
GAATCCATCGCAGCGTAATGCTCTACACCACGCCGAACACCTGGGTGGACGATATCACCG
>group_386_1 12 23 0 0 sg=12 px=0 gx=0
CCGGAATCCATCGCAGCGTAATGCTCTACACCACGCCGAACACCTGGGTGGACGATATCA
>group_386_2 12 23 0 0 sg=12 px=0 gx=0
TGATATCGTCCACCCAGGTGTTCGGCGTGGTGTAGAGCATTACGCTGCGATGGATTCCGG
>group_386_3 12 23 0 0 sg=12 px=0 gx=0
AATCCATCGCAGCGTAATGCTCTACACCACGCCGAACACCTGGGTGGACGATATCACCGT
>group_386_4 12 23 0 0 sg=12 px=0 gx=0
GATATCGTCCACCCAGGTGTTCGGCGTGGTGTAGAGCATTACGCTGCGATGGATTCCGGC
>group_386_5 12 23 0 0 sg=12 px=0 gx=0
GGTGATATCGTCCACCCAGGTGTTCGGCGTGGTGTAGAGCATTACGCTGCGATGGATTCC
>group_386_6 12 23 0 0 sg=12 px=0 gx=0
GTGATATCGTCCACCCAGGTGTTCGGCGTGGTGTAGAGCATTACGCTGCGATGGATTCCG
>group_386_7 12 23 0 0 sg=12 px=0 gx=0
CGGAATCCATCGCAGCGTAATGCTCTACACCACGCCGAACACCTGGGTGGACGATATCAC
>group_386_8 12 23 0 0 sg=12 px=0 gx=0
GCCGGAATCCATCGCAGCGTAATGCTCTACACCACGCCGAACACCTGGGTGGACGATATC
>group_386_9 12 23 0 0 sg=12 px=0 gx=0
ACGGTGATATCGTCCACCCAGGTGTTCGGCGTGGTGTAGAGCATTACGCTGCGATGGATT
>group_388_0 118 2 0 0 sg=118 px=0 gx=0
CTTTTCGGGGAAATGTGCGCGGAACCAGATCCCCACGATGCGTCCGGCGTAGAGGATCTG
>group_388_1 118 2 0 0 sg=118 px=0 gx=0
TCAACAGGTTGAACTGCTGATCTTCAGATCCTCTACGCCGGACGCATCGTGGGGATCTGG
>group_388_2 118 2 0 0 sg=118 px=0 gx=0
TTGAACTGCTGATCTTCAGATCCTCTACGCCGGACGCATCGTGGGGATCTGGTTCCGCGC
>group_388_3 118 2 0 0 sg=118 px=0 gx=0
TTAACGCTTACAATTTAGGTGGCACTTTTCGGGGAAATGTGCGCGGAACCAGATCCCCAC
>group_388_4 118 2 0 0 sg=118 px=0 gx=0
ATTTAGGTGGCACTTTTCGGGGAAATGTGCGCGGAACCAGATCCCCACGATGCGTCCGGC
>group_388_5 118 2 0 0 sg=118 px=0 gx=0
CTCTACGCCGGACGCATCGTGGGGATCTGGTTCCGCGCACATTTCCCCGAAAAGTGCCAC
>group_388_6 118 2 0 0 sg=118 px=0 gx=0
GCACTTTTCGGGGAAATGTGCGCGGAACCAGATCCCCACGATGCGTCCGGCGTAGAGGAT
>group_388_7 118 2 0 0 sg=118 px=0 gx=0
GATCTTCAGATCCTCTACGCCGGACGCATCGTGGGGATCTGGTTCCGCGCACATTTCCCC
>group_388_8 118 2 0 0 sg=118 px=0 gx=0
CAAAATATTAACGCTTACAATTTAGGTGGCACTTTTCGGGGAAATGTGCGCGGAACCAGA
>group_388_9 118 2 0 0 sg=118 px=0 gx=0
GTGGCACTTTTCGGGGAAATGTGCGCGGAACCAGATCCCCACGATGCGTCCGGCGTAGAG
>group_392_0 22 3 0 0 sg=22 px=0 gx=0
CGTTAACAGTTACCAATGCTTAATCAGTGAGGCACCTATCTCAGCGATCTGTCTATTTCG
>group_392_1 22 3 0 0 sg=22 px=0 gx=0
AATAGACAGATCGCTGAGATAGGTGCCTCACTGATTAAGCATTGGTAACTGTTAACGAAG
>group_392_2 22 3 0 0 sg=22 px=0 gx=0
GTTAACAGTTACCAATGCTTAATCAGTGAGGCACCTATCTCAGCGATCTGTCTATTTCGT
>group_392_3 22 3 0 0 sg=22 px=0 gx=0
TTCGTTAACAGTTACCAATGCTTAATCAGTGAGGCACCTATCTCAGCGATCTGTCTATTT
>group_392_4 22 3 0 0 sg=22 px=0 gx=0
AACGAAATAGACAGATCGCTGAGATAGGTGCCTCACTGATTAAGCATTGGTAACTGTTAA
>group_392_5 22 3 0 0 sg=22 px=0 gx=0
CTCTTCGTTAACAGTTACCAATGCTTAATCAGTGAGGCACCTATCTCAGCGATCTGTCTA
>group_392_6 22 3 0 0 sg=22 px=0 gx=0
ACGAAATAGACAGATCGCTGAGATAGGTGCCTCACTGATTAAGCATTGGTAACTGTTAAC
>group_392_7 22 3 0 0 sg=22 px=0 gx=0
TAACAGTTACCAATGCTTAATCAGTGAGGCACCTATCTCAGCGATCTGTCTATTTCGTTC
>group_392_8 22 3 0 0 sg=22 px=0 gx=0
GCTCTTCGTTAACAGTTACCAATGCTTAATCAGTGAGGCACCTATCTCAGCGATCTGTCT
>group_392_9 22 3 0 0 sg=22 px=0 gx=0
GAACGAAATAGACAGATCGCTGAGATAGGTGCCTCACTGATTAAGCATTGGTAACTGTTA
>group_395_0 4 14 0 0 sg=4 px=0 gx=0
TCAATTTGTTGCAACGAACAGGTCACTATCAGTCAAAATAAAATCATTATTTGGGGCCCG
>group_395_1 4 14 0 0 sg=4 px=0 gx=0
GGGCCCCAAATAATGATTTTATTTTGACTGATAGTGACCTGTTCGTTGCAACAAATTGAT
>group_395_2 4 14 0 0 sg=4 px=0 gx=0
ATCAATTTGTTGCAACGAACAGGTCACTATCAGTCAAAATAAAATCATTATTTGGGGCCC
>group_395_3 4 14 0 0 sg=4 px=0 gx=0
CGGGCCCCAAATAATGATTTTATTTTGACTGATAGTGACCTGTTCGTTGCAACAAATTGA
>group_396_0 2 0 0 0 sg=2 px=0 gx=0
CGAATTCCAGCACACTGGCGGCCGTTACTAGTGGATCCGAGCTCGGTACCAAGCTTGGCG
>group_396_1 2 0 0 0 sg=2 px=0 gx=0
CGCCAAGCTTGGTACCGAGCTCGGATCCACTAGTAACGGCCGCCAGTGTGCTGGAATTCG
>group_397_0 8 3 0 0 sg=8 px=0 gx=0
GACGCGTCGAATTAATTCCGCTAGCTTCACGCTGCCGCAAGCACTCAGGGCGCAAGGGCT
>group_397_1 8 3 0 0 sg=8 px=0 gx=0
CCTTCTTGACGAGTTCTTCTGAGCGGGACTCTGGGGTTCGCGGAATTAATTCGACGCGTC
>group_397_2 8 3 0 0 sg=8 px=0 gx=0
GACGCGTCGAATTAATTCCGCGAACCCCAGAGTCCCGCTCAGAAGAACTCGTCAAGAAGG
>group_397_3 8 3 0 0 sg=8 px=0 gx=0
GCCTTCTTGACGAGTTCTTCTGAGCGGGACTCTGGGGTTCGCGGAATTAATTCGACGCGT
>group_397_4 8 3 0 0 sg=8 px=0 gx=0
AGCCCTTGCGCCCTGAGTGCTTGCGGCAGCGTGAAGCTAGCGGAATTAATTCGACGCGTC
>group_397_5 8 3 0 0 sg=8 px=0 gx=0
ACGCGTCGAATTAATTCCGCGAACCCCAGAGTCCCGCTCAGAAGAACTCGTCAAGAAGGC
>group_397_6 8 3 0 0 sg=8 px=0 gx=0
ACGCGTCGAATTAATTCCGCTAGCTTCACGCTGCCGCAAGCACTCAGGGCGCAAGGGCTG
>group_397_7 8 3 0 0 sg=8 px=0 gx=0
CAGCCCTTGCGCCCTGAGTGCTTGCGGCAGCGTGAAGCTAGCGGAATTAATTCGACGCGT
>group_398_0 30 4 0 0 sg=30 px=0 gx=0
ATTCAGGCCTGACATTTATATTCCCCAGAACATCAGGTTAATGGCGTTTTTGATGTCATT
>group_398_1 30 4 0 0 sg=30 px=0 gx=0
ACATCAAAAACGCCATTAACCTGATGTTCTGGGGAATATAAATGTCAGGCCTGAATGGCG
>group_398_2 30 4 0 0 sg=30 px=0 gx=0
ATCAAAAACGCCATTAACCTGATGTTCTGGGGAATATAAATGTCAGGCCTGAATGGCGAA
>group_398_3 30 4 0 0 sg=30 px=0 gx=0
GACATCAAAAACGCCATTAACCTGATGTTCTGGGGAATATAAATGTCAGGCCTGAATGGC
>group_398_4 30 4 0 0 sg=30 px=0 gx=0
AATGACATCAAAAACGCCATTAACCTGATGTTCTGGGGAATATAAATGTCAGGCCTGAAT
>group_398_5 30 4 0 0 sg=30 px=0 gx=0
CATTCAGGCCTGACATTTATATTCCCCAGAACATCAGGTTAATGGCGTTTTTGATGTCAT
>group_398_6 30 4 0 0 sg=30 px=0 gx=0
TTCAGGCCTGACATTTATATTCCCCAGAACATCAGGTTAATGGCGTTTTTGATGTCATTT
>group_398_7 30 4 0 0 sg=30 px=0 gx=0
TCAAAAACGCCATTAACCTGATGTTCTGGGGAATATAAATGTCAGGCCTGAATGGCGAAT
>group_398_8 30 4 0 0 sg=30 px=0 gx=0
AAATGACATCAAAAACGCCATTAACCTGATGTTCTGGGGAATATAAATGTCAGGCCTGAA
>group_398_9 30 4 0 0 sg=30 px=0 gx=0
TGACATCAAAAACGCCATTAACCTGATGTTCTGGGGAATATAAATGTCAGGCCTGAATGG
>group_399_0 6 0 0 0 sg=6 px=0 gx=0
AATAAATCAATCTAAAGTATATATGAGTAAACTTGGTCTGACAGTTACCAATGCTTAATC
>group_399_1 6 0 0 0 sg=6 px=0 gx=0
CACTTGCCTGAGTAGAAGAACTCAAACTATCGGCCTTGCTGGTAATATCCAGAACAATAA
>group_399_2 6 0 0 0 sg=6 px=0 gx=0
ACTTGCCTGAGTAGAAGAACTCAAACTATCGGCCTTGCTGGTAATATCCAGAACAATAAA
>group_399_3 6 0 0 0 sg=6 px=0 gx=0
TTTATTGTTCTGGATATTACCAGCAAGGCCGATAGTTTGAGTTCTTCTACTCAGGCAAGT
>group_399_4 6 0 0 0 sg=6 px=0 gx=0
GATTAAGCATTGGTAACTGTCAGACCAAGTTTACTCATATATACTTTAGATTGATTTATT
>group_399_5 6 0 0 0 sg=6 px=0 gx=0
TTATTGTTCTGGATATTACCAGCAAGGCCGATAGTTTGAGTTCTTCTACTCAGGCAAGTG
>group_401_0 122 2 0 0 sg=122 px=0 gx=0
CAATGATGAGCACTTTTAAAGTTCTGCTAACAGGTTGGCTGATAAGTCCCCGGTCTGACA
>group_401_1 122 2 0 0 sg=122 px=0 gx=0
TGTTTTTCTTTGTTAGACCGGGGACTTATCAGCCAACCTGTTATGTGGCGCGGTATTATC
>group_401_2 122 2 0 0 sg=122 px=0 gx=0
AAAATGTGTTTTTCTTTGTTAGACCGGGGACTTATCAGCCAACCTGTTATGTGGCGCGGT
>group_401_3 122 2 0 0 sg=122 px=0 gx=0
CGGGATAATACCGCGCCACATAACAGGTTGGCTGATAAGTCCCCGGTCTAACAAAGAAAA
>group_401_4 122 2 0 0 sg=122 px=0 gx=0
GTCAATACGGGATAATACCGCGCCACATAACAGGTTGGCTGATAAGTCCCCGGTCTAACA
>group_401_5 122 2 0 0 sg=122 px=0 gx=0
AATACGGGATAATACCGCGCCACATAACAGGTTGGCTGATAAGTCCCCGGTCTAACAAAG
>group_401_6 122 2 0 0 sg=122 px=0 gx=0
TGTTAGACCGGGGACTTATCAGCCAACCTGTTATGTGGCGCGGTATTATCCCGTATTGAC
>group_401_7 122 2 0 0 sg=122 px=0 gx=0
TTTTCTTTGTTAGACCGGGGACTTATCAGCCAACCTGTTATGTGGCGCGGTATTATCCCG
>group_401_8 122 2 0 0 sg=122 px=0 gx=0
AATACCGCGCCACATAACAGGTTGGCTGATAAGTCCCCGGTCTAACAAAGAAAAACACAT
>group_401_9 122 2 0 0 sg=122 px=0 gx=0
TGATGAGCACTTTTAAAGTTCTGCTAACAGGTTGGCTGATAAGTCCCCGGTCTGACACAT
>group_403_0 2 2 0 0 sg=2 px=0 gx=0
CGGTATCGATAAGCTTGATATCGAATTCCTGCAGCCCGGGGGATCCACTAGTTCTAGAGT
>group_403_1 2 2 0 0 sg=2 px=0 gx=0
ACTCTAGAACTAGTGGATCCCCCGGGCTGCAGGAATTCGATATCAAGCTTATCGATACCG
>group_405_0 120 2 0 0 sg=120 px=0 gx=0
CAGGCGCTTTCGCACTCAATCCGCCGGGCGCGGTTGCGGTGCCCATGGAACCTTCGTGCC
>group_405_1 120 2 0 0 sg=120 px=0 gx=0
CATCAGCGGGGTCATTGCAGGCGCTTTCGCACTCAATCCGCCGGGCGCGGTTGCGGTGCC
>group_405_2 120 2 0 0 sg=120 px=0 gx=0
TATCTTCGAAGCTCAGAAAATCGAATGGCACGAAGGTTCCATGGGCACCGCAACCGCGCC
>group_405_3 120 2 0 0 sg=120 px=0 gx=0
GCCGGGCGCGGTTGCGGTGCCCATGGAACCTTCGTGCCATTCGATTTTCTGAGCTTCGAA
>group_405_4 120 2 0 0 sg=120 px=0 gx=0
CGCGGTTGCGGTGCCCATGGAACCTTCGTGCCATTCGATTTTCTGAGCTTCGAAGATATC
>group_405_5 120 2 0 0 sg=120 px=0 gx=0
GGTTGCGGTGCCCATGGAACCTTCGTGCCATTCGATTTTCTGAGCTTCGAAGATATCGTT
>group_405_6 120 2 0 0 sg=120 px=0 gx=0
GCGGTGCCCATGGAACCTTCGTGCCATTCGATTTTCTGAGCTTCGAAGATATCGTTCAGA
>group_405_7 120 2 0 0 sg=120 px=0 gx=0
ACGATATCTTCGAAGCTCAGAAAATCGAATGGCACGAAGGTTCCATGGGCACCGCAACCG
>group_405_8 120 2 0 0 sg=120 px=0 gx=0
GGTTCCATGGGCACCGCAACCGCGCCCGGCGGATTGAGTGCGAAAGCGCCTGCAATGACC
>group_405_9 120 2 0 0 sg=120 px=0 gx=0
TTCGCACTCAATCCGCCGGGCGCGGTTGCGGTGCCCATGGAACCTTCGTGCCATTCGATT
>group_406_0 994 4 0 0 sg=994 px=0 gx=0
TTTAAGTTTTACCCCGGAGAATTTTACGTTGCCAGCAGGTCGTTCGGAGTTGCAACGGAG
>group_406_1 994 4 0 0 sg=994 px=0 gx=0
GCGTCCGCCCGCTATTATTGCCAGCGACGGCCGGGACTTTTCCATCCCTGGGCTGCTAGG
>group_406_2 994 4 0 0 sg=994 px=0 gx=0
TAGGTCGGGTACACGACCTCCGTTTTACCCGCAACGTAATGCTGGGAAGAGCATTGCTGC
>group_406_3 994 4 0 0 sg=994 px=0 gx=0
GACGAGGACACCAAGACATTTCTACAAAAAAGATCTGATCTCATGCATGACCAAAATCCC
>group_406_4 994 4 0 0 sg=994 px=0 gx=0
CTCTTCCCAGCATTACGTTGCGGGTAAAACGGAGGTCGTGTACCCGACCTAGCAGCCCAG
>group_406_5 994 4 0 0 sg=994 px=0 gx=0
TGGTTTCCAATAATCTCATGACATGCGTCCGCCCGCTATTATTGCCAGCGACGGCCGGGA
>group_406_6 994 4 0 0 sg=994 px=0 gx=0
AACTCCGAACGACCTGCTGGCAACGTAAAATTCTCCGGGGTAAAACTTAAATGTGGAGTA
>group_406_7 994 4 0 0 sg=994 px=0 gx=0
ATTACGTTGCGGGTAAAACGGAGGTCGTGTACCCGACCTAGCAGCCCAGGGATGGAAAAG
>group_406_8 994 4 0 0 sg=994 px=0 gx=0
TTTTTGTAGAAATGTCTTGGTGTCCTCGTCCAATCAGGTAGCCATCTCTGAAATATCTGG
>group_406_9 994 4 0 0 sg=994 px=0 gx=0
TGCTGGCAACGTAAAATTCTCCGGGGTAAAACTTAAATGTGGAGTAATGGAACCAGAAAC
>group_407_0 10 9 0 0 sg=10 px=0 gx=0
AAATTTAAAGCGCTGATATCGATCGCGCGCAGATCTGTCATGATGATCATTGCAATTGGA
>group_407_1 10 9 0 0 sg=10 px=0 gx=0
TGGATCCAATTGCAATGATCATCATGACAGATCTGCGCGCGATCGATATCAGCGCTTTAA
>group_407_2 10 9 0 0 sg=10 px=0 gx=0
TTTAAAGCGCTGATATCGATCGCGCGCAGATCTGTCATGATGATCATTGCAATTGGATCC
>group_407_3 10 9 0 0 sg=10 px=0 gx=0
GATCCAATTGCAATGATCATCATGACAGATCTGCGCGCGATCGATATCAGCGCTTTAAAT
>group_407_4 10 9 0 0 sg=10 px=0 gx=0
AATTTAAAGCGCTGATATCGATCGCGCGCAGATCTGTCATGATGATCATTGCAATTGGAT
>group_407_5 10 9 0 0 sg=10 px=0 gx=0
ATTTAAAGCGCTGATATCGATCGCGCGCAGATCTGTCATGATGATCATTGCAATTGGATC
>group_407_6 10 9 0 0 sg=10 px=0 gx=0
TTAAAGCGCTGATATCGATCGCGCGCAGATCTGTCATGATGATCATTGCAATTGGATCCA
>group_407_7 10 9 0 0 sg=10 px=0 gx=0
ATCCAATTGCAATGATCATCATGACAGATCTGCGCGCGATCGATATCAGCGCTTTAAATT
>group_407_8 10 9 0 0 sg=10 px=0 gx=0
GGATCCAATTGCAATGATCATCATGACAGATCTGCGCGCGATCGATATCAGCGCTTTAAA
>group_407_9 10 9 0 0 sg=10 px=0 gx=0
TCCAATTGCAATGATCATCATGACAGATCTGCGCGCGATCGATATCAGCGCTTTAAATTT
>group_409_0 2 2 0 0 sg=2 px=0 gx=0
TCGCCTTTCACGTAGTGGACAAATTCTTCCAACTGATCTGCGCCGCGTCGAATTAATTCT
>group_409_1 2 2 0 0 sg=2 px=0 gx=0
AGAATTAATTCGACGCGGCGCAGATCAGTTGGAAGAATTTGTCCACTACGTGAAAGGCGA
>group_410_0 2 2 0 0 sg=2 px=0 gx=0
TACCAGGTAATGGACTAATGAAAATGTAAATTTAACTATAAACTATTTAAATAACAGATT
>group_410_1 2 2 0 0 sg=2 px=0 gx=0
AATCTGTTATTTAAATAGTTTATAGTTAAATTTACATTTTCATTAGTCCATTACCTGGTA
>group_411_0 26 15 8 0 sg=18 px=8 gx=0
AGATCAGATCCTGGAAAACGGGAAAGGTTCCGTTCAGGACGCTACTTGTGTACGGGATCG
>group_411_1 26 15 8 0 sg=18 px=8 gx=0
GATCCCGTACACAAGTAGCGTCCTGAACGGAACCTTTCCCGTTTTCCAGGATCTGATCTT
>group_411_2 26 15 8 0 sg=18 px=8 gx=0
GGAAGATCAGATCCTGGAAAACGGGAAAGGTTCCGTTCAGGACGCTACTTGTGTACGGGA
>group_411_3 26 15 8 0 sg=18 px=8 gx=0
CATGGAAGATCAGATCCTGGAAAACGGGAAAGGTTCCGTTCAGGACGCTACTTGTGTACG
>group_411_4 26 15 8 0 sg=18 px=8 gx=0
CCCGTACACAAGTAGCGTCCTGAACGGAACCTTTCCCGTTTTCCAGGATCTGATCTTCCA
>group_411_5 26 15 8 0 sg=18 px=8 gx=0
GATCAGATCCTGGAAAACGGGAAAGGTTCCGTTCAGGACGCTACTTGTGTACGGGATCGG
>group_411_6 26 15 8 0 sg=18 px=8 gx=0
TCCCGTACACAAGTAGCGTCCTGAACGGAACCTTTCCCGTTTTCCAGGATCTGATCTTCC
>group_411_7 26 15 8 0 sg=18 px=8 gx=0
CGATCCCGTACACAAGTAGCGTCCTGAACGGAACCTTTCCCGTTTTCCAGGATCTGATCT
>group_411_8 26 15 8 0 sg=18 px=8 gx=0
GAAGATCAGATCCTGGAAAACGGGAAAGGTTCCGTTCAGGACGCTACTTGTGTACGGGAT
>group_411_9 26 15 8 0 sg=18 px=8 gx=0
GTACACAAGTAGCGTCCTGAACGGAACCTTTCCCGTTTTCCAGGATCTGATCTTCCATGT
>group_412_0 432 3 0 0 sg=432 px=0 gx=0
GGTCCGGAGGCCAGACATGAAACCCAACATACCCCTGATCGTAATTCTGAGCACTGTCGC
>group_412_1 432 3 0 0 sg=432 px=0 gx=0
AAAGGCGCTCTTCCGCTTCCTCGCTCACTGACTCGCTGCGCTCGGTCGTTCGGCTGCGGC
>group_412_2 432 3 0 0 sg=432 px=0 gx=0
AAAGCGCCGTGATTGATGATATAGCGGCCCGGCTGCTCCTGGTTCTCGCGCACCGAAATG
>group_412_3 432 3 0 0 sg=432 px=0 gx=0
GAAGAGCGCCTTTCCGACGCTCACCGGGCTGGTTGCCCTCGCCGCTGGGCTGGCGGCCGT
>group_412_4 432 3 0 0 sg=432 px=0 gx=0
TCCGGAGGCCAGACATGAAACCCAACATACCCCTGATCGTAATTCTGAGCACTGTCGCGC
>group_412_5 432 3 0 0 sg=432 px=0 gx=0
TACGTCGAGGCGGGCATCATGACCCGCGAGCAATACGAGGTCATTAAAAGCGCCGTGATT
>group_412_6 432 3 0 0 sg=432 px=0 gx=0
GCGCAGCCTGAATGGCGAATGGCGCCACGCTTCCCGAAGGGAGAAAGGCGGACAGGTATC
>group_412_7 432 3 0 0 sg=432 px=0 gx=0
AAGAATCCGCGCGTTCAATCGGACCAGCGGAGGCTGGTCCGGAGGCCAGACATGAAACCC
>group_412_8 432 3 0 0 sg=432 px=0 gx=0
CGATCGCCCTTCCCAACAGTTGCGCAGCCTGAATGGCGAATGGCGCCACGCTTCCCGAAG
>group_412_9 432 3 0 0 sg=432 px=0 gx=0
AACCAGGAGCAGCCGGGCCGCTATATCATCAATCACGGCGCTTTTAATGACCTCGTATTG
>group_414_0 126 9 0 0 sg=126 px=0 gx=0
CGAATTCTCCCGGGTGGATCCAAGGCCTTCTAGAAAAACTCGAGAACGTTGGGCCCCAAT
>group_414_1 126 9 0 0 sg=126 px=0 gx=0
AGCCAATTGGGGCCCAACGTTCTCGAGTTTTTCTAGAAGGCCTTGGATCCACCCGGGAGA
>group_414_2 126 9 0 0 sg=126 px=0 gx=0
GCCGCAAAGTCGACGAATTCTCCCGGGTGGATCCAAGGCCTTCTAGAAAAACTCGAGAAC
>group_414_3 126 9 0 0 sg=126 px=0 gx=0
TAAAACGGGCGCCCCGCGGAAAGCTTGCTAGCCAATTGGGGCCCAACGTTCTCGAGTTTT
>group_414_4 126 9 0 0 sg=126 px=0 gx=0
AGTCGACGAATTCTCCCGGGTGGATCCAAGGCCTTCTAGAAAAACTCGAGAACGTTGGGC
>group_414_5 126 9 0 0 sg=126 px=0 gx=0
CCCAACGTTCTCGAGTTTTTCTAGAAGGCCTTGGATCCACCCGGGAGAATTCGTCGACTT
>group_414_6 126 9 0 0 sg=126 px=0 gx=0
AGAAAAACTCGAGAACGTTGGGCCCCAATTGGCTAGCAAGCTTTCCGCGGGGCGCCCGTT
>group_414_7 126 9 0 0 sg=126 px=0 gx=0
CGAGTTTTTCTAGAAGGCCTTGGATCCACCCGGGAGAATTCGTCGACTTTGCGGCCGCAT
>group_414_8 126 9 0 0 sg=126 px=0 gx=0
AGTTTTTCTAGAAGGCCTTGGATCCACCCGGGAGAATTCGTCGACTTTGCGGCCGCATCG
>group_414_9 126 9 0 0 sg=126 px=0 gx=0
CGGCCGCAAAGTCGACGAATTCTCCCGGGTGGATCCAAGGCCTTCTAGAAAAACTCGAGA
>group_416_0 12 3 0 0 sg=12 px=0 gx=0
GACTCAGATCTCGAGCTCAAGCTTCGAATTCTGCAGTCGACGGTACCGCGGGCCCGGGAT
>group_416_1 12 3 0 0 sg=12 px=0 gx=0
CCCGGGCCCGCGGTACCGTCGACTGCAGAATTCGAAGCTTGAGCTCGAGATCTGAGTCCG
>group_416_2 12 3 0 0 sg=12 px=0 gx=0
ATCCCGGGCCCGCGGTACCGTCGACTGCAGAATTCGAAGCTTGAGCTCGAGATCTGAGTC
>group_416_3 12 3 0 0 sg=12 px=0 gx=0
TCCCGGGCCCGCGGTACCGTCGACTGCAGAATTCGAAGCTTGAGCTCGAGATCTGAGTCC
>group_416_4 12 3 0 0 sg=12 px=0 gx=0
CTCAGATCTCGAGCTCAAGCTTCGAATTCTGCAGTCGACGGTACCGCGGGCCCGGGATCC
>group_416_5 12 3 0 0 sg=12 px=0 gx=0
GGACTCAGATCTCGAGCTCAAGCTTCGAATTCTGCAGTCGACGGTACCGCGGGCCCGGGA
>group_416_6 12 3 0 0 sg=12 px=0 gx=0
ACTCAGATCTCGAGCTCAAGCTTCGAATTCTGCAGTCGACGGTACCGCGGGCCCGGGATC
>group_416_7 12 3 0 0 sg=12 px=0 gx=0
CCGGGCCCGCGGTACCGTCGACTGCAGAATTCGAAGCTTGAGCTCGAGATCTGAGTCCGG
>group_416_8 12 3 0 0 sg=12 px=0 gx=0
CCGGACTCAGATCTCGAGCTCAAGCTTCGAATTCTGCAGTCGACGGTACCGCGGGCCCGG
>group_416_9 12 3 0 0 sg=12 px=0 gx=0
CGGACTCAGATCTCGAGCTCAAGCTTCGAATTCTGCAGTCGACGGTACCGCGGGCCCGGG
>group_417_0 4 7 0 0 sg=4 px=0 gx=0
ATGTCGACGCTCTCCCTTATGCGACTCCTGCATTAGGAAGCAGCCCAGTAGTAGGTTGAG
>group_417_1 4 7 0 0 sg=4 px=0 gx=0
TGTCGACGCTCTCCCTTATGCGACTCCTGCATTAGGAAGCAGCCCAGTAGTAGGTTGAGG
>group_417_2 4 7 0 0 sg=4 px=0 gx=0
CTCAACCTACTACTGGGCTGCTTCCTAATGCAGGAGTCGCATAAGGGAGAGCGTCGACAT
>group_417_3 4 7 0 0 sg=4 px=0 gx=0
CCTCAACCTACTACTGGGCTGCTTCCTAATGCAGGAGTCGCATAAGGGAGAGCGTCGACA
>group_418_0 6026 2 0 0 sg=6026 px=0 gx=0
AGTAGTTGAAGGGCCTTGTAGATCTGGCGCCATTCTTCGGCGGACTTTTCTGTGAAACGG
>group_418_1 6026 2 0 0 sg=6026 px=0 gx=0
GACCATGCAACGTCTTCTAAACGGAGACACAAACACATTCGAGTCGATCAGATCGAAATG
>group_418_2 6026 2 0 0 sg=6026 px=0 gx=0
GACGGCCAGTGAGCGCGCGTAATACGACTCACTATAGGGCGAATTGGAGCTCGACACGGC
>group_418_3 6026 2 0 0 sg=6026 px=0 gx=0
ATACAAGCGAGCAGTTCTCGAGAACGTACTAGTTGAAGGTGCCATCGGCGATCTCTTGCA
>group_418_4 6026 2 0 0 sg=6026 px=0 gx=0
GGAGCTCGGCGAGTTCCTTGGCGCGGTTGCGGACGTTGATACCCTGGTCTTTGCCGTTCT
>group_418_5 6026 2 0 0 sg=6026 px=0 gx=0
CTTTGAAAGCTTGGCACGAGCGTCTCAGCTCTTTGAAGCCTGAGTTTTCAGGCAAGAATT
>group_418_6 6026 2 0 0 sg=6026 px=0 gx=0
CGACACGGCCTTCATCAACGAGCTACAGGAAATTGTGTTTGACTTTATCAAGCAGAAATC
>group_418_7 6026 2 0 0 sg=6026 px=0 gx=0
TAGCCCATCAGAACAATTCCCAGCAACTCCGGCGATAGACACGTTTACGCAATGGATTTC
>group_418_8 6026 2 0 0 sg=6026 px=0 gx=0
GGAGCTCGCTTCCATGCATTTTGGATGGAGTAAAAATTGTTAAACACCCGACCCGACTCC
>group_418_9 6026 2 0 0 sg=6026 px=0 gx=0
CCAAGCCGAACAAGAGGGATGGACGGCATTAACGACCTTGATGGCCATGTCTGGGGTAGG
>group_419_0 2 16 0 0 sg=2 px=0 gx=0
AACGCGTATATCTGGCCCGTACATCGCGAAGCAGCGCAAAACGCCTAACCCTAAGCAGAT
>group_419_1 2 16 0 0 sg=2 px=0 gx=0
ATCTGCTTAGGGTTAGGCGTTTTGCGCTGCTTCGCGATGTACGGGCCAGATATACGCGTT
>group_420_0 8 19 0 0 sg=8 px=0 gx=0
TTCCTGTGTGAAATTGTTATCCGCTCACAATTCCACACATTATACGAGCCGGAAGCATAA
>group_420_1 8 19 0 0 sg=8 px=0 gx=0
TTATGCTTCCGGCTCGTATAATGTGTGGAATTGTGAGCGGATAACAATTTCACACAGGAA
>group_420_2 8 19 0 0 sg=8 px=0 gx=0
GTTTCCTGTGTGAAATTGTTATCCGCTCACAATTCCACACATTATACGAGCCGGAAGCAT
>group_420_3 8 19 0 0 sg=8 px=0 gx=0
TATGCTTCCGGCTCGTATAATGTGTGGAATTGTGAGCGGATAACAATTTCACACAGGAAA
>group_420_4 8 19 0 0 sg=8 px=0 gx=0
ATGCTTCCGGCTCGTATAATGTGTGGAATTGTGAGCGGATAACAATTTCACACAGGAAAC
>group_420_5 8 19 0 0 sg=8 px=0 gx=0
TGCTTCCGGCTCGTATAATGTGTGGAATTGTGAGCGGATAACAATTTCACACAGGAAACA
>group_420_6 8 19 0 0 sg=8 px=0 gx=0
TGTTTCCTGTGTGAAATTGTTATCCGCTCACAATTCCACACATTATACGAGCCGGAAGCA
>group_420_7 8 19 0 0 sg=8 px=0 gx=0
TTTCCTGTGTGAAATTGTTATCCGCTCACAATTCCACACATTATACGAGCCGGAAGCATA
>group_421_0 100 5 0 0 sg=100 px=0 gx=0
GGGGTCCATACTAGTGCCCAGCTTGCAGCCGCCGGAGGGCTCCCGCTGGCCCTGAGGGTG
>group_421_1 100 5 0 0 sg=100 px=0 gx=0
GGGAGCCCTCCGGCGGCTGCAAGCTGGGCACTAGTATGGACCCCGAAGAGGCGAGTGTTA
>group_421_2 100 5 0 0 sg=100 px=0 gx=0
AAGGTTTCTTCTGTTGAAGTAACACTCGCCTCTTCGGGGTCCATACTAGTGCCCAGCTTG
>group_421_3 100 5 0 0 sg=100 px=0 gx=0
AGCGGGAGCCCTCCGGCGGCTGCAAGCTGGGCACTAGTATGGACCCCGAAGAGGCGAGTG
>group_421_4 100 5 0 0 sg=100 px=0 gx=0
GCTGGCGTTAAGGTTTCTTCTGTTGAAGTAACACTCGCCTCTTCGGGGTCCATACTAGTG
>group_421_5 100 5 0 0 sg=100 px=0 gx=0
GGCGGCTGCAAGCTGGGCACTAGTATGGACCCCGAAGAGGCGAGTGTTACTTCAACAGAA
>group_421_6 100 5 0 0 sg=100 px=0 gx=0
AAGTAACACTCGCCTCTTCGGGGTCCATACTAGTGCCCAGCTTGCAGCCGCCGGAGGGCT
>group_421_7 100 5 0 0 sg=100 px=0 gx=0
CTGGGCACTAGTATGGACCCCGAAGAGGCGAGTGTTACTTCAACAGAAGAAACCTTAACG
>group_421_8 100 5 0 0 sg=100 px=0 gx=0
TTTCTTCTGTTGAAGTAACACTCGCCTCTTCGGGGTCCATACTAGTGCCCAGCTTGCAGC
>group_421_9 100 5 0 0 sg=100 px=0 gx=0
TGTTGAAGTAACACTCGCCTCTTCGGGGTCCATACTAGTGCCCAGCTTGCAGCCGCCGGA
>group_422_0 4 5 0 0 sg=4 px=0 gx=0
CGGCTGGATGATCCTCCAGCGCGGGGATCTCATGCTGGAGTTCTTCGCCCACCCCAAAAG
>group_422_1 4 5 0 0 sg=4 px=0 gx=0
CTTTTGGGGTGGGCGAAGAACTCCAGCATGAGATCCCCGCGCTGGAGGATCATCCAGCCG
>group_422_2 4 5 0 0 sg=4 px=0 gx=0
CCGGCTGGATGATCCTCCAGCGCGGGGATCTCATGCTGGAGTTCTTCGCCCACCCCAAAA
>group_422_3 4 5 0 0 sg=4 px=0 gx=0
TTTTGGGGTGGGCGAAGAACTCCAGCATGAGATCCCCGCGCTGGAGGATCATCCAGCCGG
>group_424_0 14 27 0 0 sg=14 px=0 gx=0
GCTGCCTGACGCCAGAAGCATTGGTGCACCGTGCAGTCGATGATAAGCTGTCAAACATGA
>group_424_1 14 27 0 0 sg=14 px=0 gx=0
CATGTTTGACAGCTTATCATCGACTGCACGGTGCACCAATGCTTCTGGCGTCAGGCAGCC
>group_424_2 14 27 0 0 sg=14 px=0 gx=0
CTGCCTGACGCCAGAAGCATTGGTGCACCGTGCAGTCGATGATAAGCTGTCAAACATGAG
>group_424_3 14 27 0 0 sg=14 px=0 gx=0
TCATGTTTGACAGCTTATCATCGACTGCACGGTGCACCAATGCTTCTGGCGTCAGGCAGC
>group_424_4 14 27 0 0 sg=14 px=0 gx=0
ATGGCTGCCTGACGCCAGAAGCATTGGTGCACCGTGCAGTCGATGATAAGCTGTCAAACA
>group_424_5 14 27 0 0 sg=14 px=0 gx=0
CTCATGTTTGACAGCTTATCATCGACTGCACGGTGCACCAATGCTTCTGGCGTCAGGCAG
>group_424_6 14 27 0 0 sg=14 px=0 gx=0
GGCTGCCTGACGCCAGAAGCATTGGTGCACCGTGCAGTCGATGATAAGCTGTCAAACATG
>group_424_7 14 27 0 0 sg=14 px=0 gx=0
TGCCTGACGCCAGAAGCATTGGTGCACCGTGCAGTCGATGATAAGCTGTCAAACATGAGA
>group_424_8 14 27 0 0 sg=14 px=0 gx=0
TGTTTGACAGCTTATCATCGACTGCACGGTGCACCAATGCTTCTGGCGTCAGGCAGCCAT
>group_424_9 14 27 0 0 sg=14 px=0 gx=0
TCTCATGTTTGACAGCTTATCATCGACTGCACGGTGCACCAATGCTTCTGGCGTCAGGCA
>group_425_0 252 2 0 0 sg=252 px=0 gx=0
TCAAACGATACCTGGCAGTGACTCCTAGCGCTCACCAAGCTCTTAAAACGGGAATTTATG
>group_425_1 252 2 0 0 sg=252 px=0 gx=0
TACAATCTGCTCTGATGCCGCATAGTTAAGCCAGCCCCGACACCCGCCAACACGCGCTGA
>group_425_2 252 2 0 0 sg=252 px=0 gx=0
CCGGGAGCAGACAAGCCCGTCAGGGCGCGTCAGCGCGTGTTGGCGGGTGTCGGGGCTGGC
>group_425_3 252 2 0 0 sg=252 px=0 gx=0
GGCATCAGAGCAGATTGTACTGAGAGTGCACCATAAATTCCCGTTTTAAGAGCTTGGTGA
>group_425_4 252 2 0 0 sg=252 px=0 gx=0
TCTGATGCCGCATAGTTAAGCCAGCCCCGACACCCGCCAACACGCGCTGACGCGCCCTGA
>group_425_5 252 2 0 0 sg=252 px=0 gx=0
GTAATGATTTTCATTTTTTTTTTTCCCCTAGCGGATGACTCTTTTTTTTTCTTAGCGATT
>group_425_6 252 2 0 0 sg=252 px=0 gx=0
TTTCCCCTAGCGGATGACTCTTTTTTTTTCTTAGCGATTGGCATTATCACATAATGAATT
>group_425_7 252 2 0 0 sg=252 px=0 gx=0
GCCAGCCCCGACACCCGCCAACACGCGCTGACGCGCCCTGACGGGCTTGTCTGCTCCCGG
>group_425_8 252 2 0 0 sg=252 px=0 gx=0
AGCGCTCACCAAGCTCTTAAAACGGGAATTTATGGTGCACTCTCAGTACAATCTGCTCTG
>group_425_9 252 2 0 0 sg=252 px=0 gx=0
TATGTGATAATGCCAATCGCTAAGAAAAAAAAAGAGTCATCCGCTAGGGGAAAAAAAAAA
>group_429_0 4 5 0 0 sg=4 px=0 gx=0
GGCCCAGGATATCCTATCGATGATAAGCTGTCAAACATGAGAATTAAATCAATCTAAAGT
>group_429_1 4 5 0 0 sg=4 px=0 gx=0
ACTTTAGATTGATTTAATTCTCATGTTTGACAGCTTATCATCGATAGGATATCCTGGGCC
>group_429_2 4 5 0 0 sg=4 px=0 gx=0
CTTTAGATTGATTTAATTCTCATGTTTGACAGCTTATCATCGATAGGATATCCTGGGCCC
>group_429_3 4 5 0 0 sg=4 px=0 gx=0
GGGCCCAGGATATCCTATCGATGATAAGCTGTCAAACATGAGAATTAAATCAATCTAAAG
>group_431_0 124 2 0 0 sg=124 px=0 gx=0
GGCAGATGAACATGGCATCGTGGTGATTGATGAAACTGCTGCTGTCGGCTTTTCGCTCTC
>group_431_1 124 2 0 0 sg=124 px=0 gx=0
AGCGAAAAGCCGACAGCAGCAGTTTCATCAATCACCACGATGCCATGTTCATCTGCCCAG
>group_431_2 124 2 0 0 sg=124 px=0 gx=0
GCAGATGAACATGGCATCGTGGTGATTGATGAAACTGCTGCTGTCGGCTTTTCGCTCTCT
>group_431_3 124 2 0 0 sg=124 px=0 gx=0
CTGTACAGTTCTTTCGGCTTGTTGCCCGCTTCGAAACCAATGCCTAAAGAGAGCGAAAAG
>group_431_4 124 2 0 0 sg=124 px=0 gx=0
GCTGTCGGCTTTTCGCTCTCTTTAGGCATTGGTTTCGAAGCGGGCAACAAGCCGAAAGAA
>group_431_5 124 2 0 0 sg=124 px=0 gx=0
GAGCGAAAAGCCGACAGCAGCAGTTTCATCAATCACCACGATGCCATGTTCATCTGCCCA
>group_431_6 124 2 0 0 sg=124 px=0 gx=0
AAACTGCTGCTGTCGGCTTTTCGCTCTCTTTAGGCATTGGTTTCGAAGCGGGCAACAAGC
>group_431_7 124 2 0 0 sg=124 px=0 gx=0
ATGAACATGGCATCGTGGTGATTGATGAAACTGCTGCTGTCGGCTTTTCGCTCTCTTTAG
>group_431_8 124 2 0 0 sg=124 px=0 gx=0
TCGCTGTACAGTTCTTTCGGCTTGTTGCCCGCTTCGAAACCAATGCCTAAAGAGAGCGAA
>group_431_9 124 2 0 0 sg=124 px=0 gx=0
TCGCTCTCTTTAGGCATTGGTTTCGAAGCGGGCAACAAGCCGAAAGAACTGTACAGCGAA
>group_432_0 132 14 0 0 sg=132 px=0 gx=0
TGTCTGTATACCGTCGACCTCTAGCTAGAGCTTGGCGTAATCATGGTCATAGCTGTTTCC
>group_432_1 132 14 0 0 sg=132 px=0 gx=0
TCCAAACTCATCAATGTATCTTATCATGTCTGTATACCGTCGACCTCTAGCTAGAGCTTG
>group_432_2 132 14 0 0 sg=132 px=0 gx=0
CGCCAAGCTCTAGCTAGAGGTCGACGGTATACAGACATGATAAGATACATTGATGAGTTT
>group_432_3 132 14 0 0 sg=132 px=0 gx=0
CAGGAAACAGCTATGACCATGATTACGCCAAGCTCTAGCTAGAGGTCGACGGTATACAGA
>group_432_4 132 14 0 0 sg=132 px=0 gx=0
GTTGTGGTTTGTCCAAACTCATCAATGTATCTTATCATGTCTGTATACCGTCGACCTCTA
>group_432_5 132 14 0 0 sg=132 px=0 gx=0
ATCATGTCTGTATACCGTCGACCTCTAGCTAGAGCTTGGCGTAATCATGGTCATAGCTGT
>group_432_6 132 14 0 0 sg=132 px=0 gx=0
GCCAAGCTCTAGCTAGAGGTCGACGGTATACAGACATGATAAGATACATTGATGAGTTTG
>group_432_7 132 14 0 0 sg=132 px=0 gx=0
CACACAGGAAACAGCTATGACCATGATTACGCCAAGCTCTAGCTAGAGGTCGACGGTATA
>group_432_8 132 14 0 0 sg=132 px=0 gx=0
CAAGCTCTAGCTAGAGGTCGACGGTATACAGACATGATAAGATACATTGATGAGTTTGGA
>group_432_9 132 14 0 0 sg=132 px=0 gx=0
TACGCCAAGCTCTAGCTAGAGGTCGACGGTATACAGACATGATAAGATACATTGATGAGT
>group_438_0 832 2 172 148 sg=660 px=24 gx=0
GTTATATGCCCGGAAAAGCTCAAGACTTCTTTCTGTGCTCGCTCCTTCTGCGCATTGTAA
>group_438_1 832 2 172 148 sg=660 px=24 gx=0
GAAACCTGTCGTGCCAGCTGCATTAATGTACTACTACTACTGCAGATATTGATTACGTGT
>group_438_2 832 2 172 148 sg=660 px=24 gx=0
TGCGCGTCGTGATGCGAACAGAGAACGTCAGGATATCGTCACCCTGGTGAAACGGCAGCT
>group_438_3 832 2 172 148 sg=660 px=24 gx=0
ACAATTCAGCTATGCGGGGAGTATAGTTATATGCCCGGAAAAGCTCAAGACTTCTTTCTG
>group_438_4 832 2 172 148 sg=660 px=24 gx=0
GATTTCACGCGTCAGCTGCCGTTTCACCAGGGTGACGATATCCTGACGTTCTCTGTTCGC
>group_438_5 832 2 172 148 sg=660 px=24 gx=0
AACCGTATAGCCAACAATTCAGCTATGCGGGGAGTATAGTTATATGCCCGGAAAAGCTCA
>group_438_6 832 2 172 148 sg=660 px=24 gx=0
TTTCACGCGTCAGCTGCCGTTTCACCAGGGTGACGATATCCTGACGTTCTCTGTTCGCAT
>group_438_7 832 2 172 148 sg=660 px=24 gx=0
ATCTGCAGTAGTAGTAGTACATTAATGCAGCTGGCACGACAGGTTTCCCGACTGGAAAGC
>group_438_8 832 2 172 148 sg=660 px=24 gx=0
ATAAAACGTGCCCGTGCGCGTCGTGATGCGAACAGAGAACGTCAGGATATCGTCACCCTG
>group_438_9 832 2 172 148 sg=660 px=24 gx=0
ATTCAAACACGTAATCAATATCTGCAGTAGTAGTAGTACATTAATGCAGCTGGCACGACA
>group_439_0 2 1 0 0 sg=2 px=0 gx=0
GATCAGATCTCGGTGACGGGCAGGACCGGACGGGGCGGTACCGGCAGGCTGAAGTCCAGC
>group_439_1 2 1 0 0 sg=2 px=0 gx=0
GCTGGACTTCAGCCTGCCGGTACCGCCCCGTCCGGTCCTGCCCGTCACCGAGATCTGATC
>group_440_0 98 0 0 0 sg=98 px=0 gx=0
GTCTAGAGCTCATTTGTATAGTTCATCCATGCCATGTGTAATCCCAGCAGCTGTTACAAA
>group_440_1 98 0 0 0 sg=98 px=0 gx=0
CAGCTGCTGGGATTACACATGGCATGGATGAACTATACAAATGAGCTCTAGACTGAGGTA
>group_440_2 98 0 0 0 sg=98 px=0 gx=0
GAACTATACAAATGAGCTCTAGACTGAGGTAATCATGGTCCGTCCTGTAGAAACCCCAAC
>group_440_3 98 0 0 0 sg=98 px=0 gx=0
TACAGGACGGACCATGATTACCTCAGTCTAGAGCTCATTTGTATAGTTCATCCATGCCAT
>group_440_4 98 0 0 0 sg=98 px=0 gx=0
ATGGATGAACTATACAAATGAGCTCTAGACTGAGGTAATCATGGTCCGTCCTGTAGAAAC
>group_440_5 98 0 0 0 sg=98 px=0 gx=0
ACTATACAAATGAGCTCTAGACTGAGGTAATCATGGTCCGTCCTGTAGAAACCCCAACCC
>group_440_6 98 0 0 0 sg=98 px=0 gx=0
ATTACCTCAGTCTAGAGCTCATTTGTATAGTTCATCCATGCCATGTGTAATCCCAGCAGC
>group_440_7 98 0 0 0 sg=98 px=0 gx=0
ACCATGATTACCTCAGTCTAGAGCTCATTTGTATAGTTCATCCATGCCATGTGTAATCCC
>group_440_8 98 0 0 0 sg=98 px=0 gx=0
CCTCAGTCTAGAGCTCATTTGTATAGTTCATCCATGCCATGTGTAATCCCAGCAGCTGTT
>group_440_9 98 0 0 0 sg=98 px=0 gx=0
ACGGGTTGGGGTTTCTACAGGACGGACCATGATTACCTCAGTCTAGAGCTCATTTGTATA
>group_441_0 14 13 0 0 sg=14 px=0 gx=0
CCTAGATCCTTTTAAATTAAAAATGAAGTTTTAAATCAATCTAAAGTATATATGAGTAAC
>group_441_1 14 13 0 0 sg=14 px=0 gx=0
GGTTACTCATATATACTTTAGATTGATTTAAAACTTCATTTTTAATTTAAAAGGATCTAG
>group_441_2 14 13 0 0 sg=14 px=0 gx=0
CAGGTTACTCATATATACTTTAGATTGATTTAAAACTTCATTTTTAATTTAAAAGGATCT
>group_441_3 14 13 0 0 sg=14 px=0 gx=0
ATCCTTTTAAATTAAAAATGAAGTTTTAAATCAATCTAAAGTATATATGAGTAACCTGAG
>group_441_4 14 13 0 0 sg=14 px=0 gx=0
AGATCCTTTTAAATTAAAAATGAAGTTTTAAATCAATCTAAAGTATATATGAGTAACCTG
>group_441_5 14 13 0 0 sg=14 px=0 gx=0
TCAGGTTACTCATATATACTTTAGATTGATTTAAAACTTCATTTTTAATTTAAAAGGATC
>group_441_6 14 13 0 0 sg=14 px=0 gx=0
TAGATCCTTTTAAATTAAAAATGAAGTTTTAAATCAATCTAAAGTATATATGAGTAACCT
>group_441_7 14 13 0 0 sg=14 px=0 gx=0
TCCTTTTAAATTAAAAATGAAGTTTTAAATCAATCTAAAGTATATATGAGTAACCTGAGG
>group_441_8 14 13 0 0 sg=14 px=0 gx=0
GATCCTTTTAAATTAAAAATGAAGTTTTAAATCAATCTAAAGTATATATGAGTAACCTGA
>group_441_9 14 13 0 0 sg=14 px=0 gx=0
CTCAGGTTACTCATATATACTTTAGATTGATTTAAAACTTCATTTTTAATTTAAAAGGAT
>group_443_0 2 10 0 0 sg=2 px=0 gx=0
GTTTACTCATATATACTTTAGATTGATTTAATTCTCATGTTTGACAGCTTATCATCGATA
>group_443_1 2 10 0 0 sg=2 px=0 gx=0
TATCGATGATAAGCTGTCAAACATGAGAATTAAATCAATCTAAAGTATATATGAGTAAAC
>group_445_0 16 2 0 0 sg=16 px=0 gx=0
CGGATCCGCGAATTCTCATGTTTGACAGCTTATCACTGATCAGTGAATTAATGGCGATGA
>group_445_1 16 2 0 0 sg=16 px=0 gx=0
GATCCGCGAATTCTCATGTTTGACAGCTTATCACTGATCAGTGAATTAATGGCGATGACG
>group_445_2 16 2 0 0 sg=16 px=0 gx=0
CCGCGAATTCTCATGTTTGACAGCTTATCACTGATCAGTGAATTAATGGCGATGACGCAT
>group_445_3 16 2 0 0 sg=16 px=0 gx=0
ATGCGTCATCGCCATTAATTCACTGATCAGTGATAAGCTGTCAAACATGAGAATTCGCGG
>group_445_4 16 2 0 0 sg=16 px=0 gx=0
GGATGCGTCATCGCCATTAATTCACTGATCAGTGATAAGCTGTCAAACATGAGAATTCGC
>group_445_5 16 2 0 0 sg=16 px=0 gx=0
CGTCATCGCCATTAATTCACTGATCAGTGATAAGCTGTCAAACATGAGAATTCGCGGATC
>group_445_6 16 2 0 0 sg=16 px=0 gx=0
GATGCGTCATCGCCATTAATTCACTGATCAGTGATAAGCTGTCAAACATGAGAATTCGCG
>group_445_7 16 2 0 0 sg=16 px=0 gx=0
GCGTCATCGCCATTAATTCACTGATCAGTGATAAGCTGTCAAACATGAGAATTCGCGGAT
>group_445_8 16 2 0 0 sg=16 px=0 gx=0
ATCCGCGAATTCTCATGTTTGACAGCTTATCACTGATCAGTGAATTAATGGCGATGACGC
>group_445_9 16 2 0 0 sg=16 px=0 gx=0
GGATCCGCGAATTCTCATGTTTGACAGCTTATCACTGATCAGTGAATTAATGGCGATGAC
>group_446_0 4 7 0 0 sg=4 px=0 gx=0
CCGATCGCCCTTCCCAACAGTTGCGCAGCCTGAATGGCGAATGGCGCGATAAGCTAGCGC
>group_446_1 4 7 0 0 sg=4 px=0 gx=0
CGATCGCCCTTCCCAACAGTTGCGCAGCCTGAATGGCGAATGGCGCGATAAGCTAGCGCT
>group_446_2 4 7 0 0 sg=4 px=0 gx=0
GCGCTAGCTTATCGCGCCATTCGCCATTCAGGCTGCGCAACTGTTGGGAAGGGCGATCGG
>group_446_3 4 7 0 0 sg=4 px=0 gx=0
AGCGCTAGCTTATCGCGCCATTCGCCATTCAGGCTGCGCAACTGTTGGGAAGGGCGATCG
>group_447_0 82 4 0 0 sg=82 px=0 gx=0
CAAAAATTTTACTCAAGTGAAAGTACAAGTACTTAGGGAAAATTTTACTCAATTAAAAGT
>group_447_1 82 4 0 0 sg=82 px=0 gx=0
CTCAAAAATTTTACTCAAGTGAAAGTACAAGTACTTAGGGAAAATTTTACTCAATTAAAA
>group_447_2 82 4 0 0 sg=82 px=0 gx=0
AAAATTTTACTCAAGTGAAAGTACAAGTACTTAGGGAAAATTTTACTCAATTAAAAGTAA
>group_447_3 82 4 0 0 sg=82 px=0 gx=0
AAATTTTACTCAAGTGAAAGTACAAGTACTTAGGGAAAATTTTACTCAATTAAAAGTAAA
>group_447_4 82 4 0 0 sg=82 px=0 gx=0
GATTCTAGCCAGATACTTTTACTTTTAATTGAGTAAAATTTTCCCTAAGTACTTGTACTT
>group_447_5 82 4 0 0 sg=82 px=0 gx=0
TTCTAGCCAGATACTTTTACTTTTAATTGAGTAAAATTTTCCCTAAGTACTTGTACTTTC
>group_447_6 82 4 0 0 sg=82 px=0 gx=0
ACTTTTAATTGAGTAAAATTTTCCCTAAGTACTTGTACTTTCACTTGAGTAAAATTTTTG
>group_447_7 82 4 0 0 sg=82 px=0 gx=0
TGAGTAAAATTTTCCCTAAGTACTTGTACTTTCACTTGAGTAAAATTTTTGAGTACTTTT
>group_447_8 82 4 0 0 sg=82 px=0 gx=0
TCTAGCCAGATACTTTTACTTTTAATTGAGTAAAATTTTCCCTAAGTACTTGTACTTTCA
>group_447_9 82 4 0 0 sg=82 px=0 gx=0
AAAGTACTCAAAAATTTTACTCAAGTGAAAGTACAAGTACTTAGGGAAAATTTTACTCAA
>group_448_0 2 20 0 0 sg=2 px=0 gx=0
GGGGGATCCACTAGTTCTAGAGCGGCCGCCACCGCGGTGGAGCTCCAATTCGCCCTATAG
>group_448_1 2 20 0 0 sg=2 px=0 gx=0
CTATAGGGCGAATTGGAGCTCCACCGCGGTGGCGGCCGCTCTAGAACTAGTGGATCCCCC
>group_450_0 2 4 0 0 sg=2 px=0 gx=0
GGGCAGCATTCAAAGCAGAAGGCTTTGGGGTGTGTGATACGAAACGAAGCATTGGGATCC
>group_450_1 2 4 0 0 sg=2 px=0 gx=0
GGATCCCAATGCTTCGTTTCGTATCACACACCCCAAAGCCTTCTGCTTTGAATGCTGCCC
>group_451_0 108 2 0 0 sg=108 px=0 gx=0
ACTAGTCACTACTCTGTGCTATGGTGTTCAATGCTTTTCAAGATACCCGGATCATATGAA
>group_451_1 108 2 0 0 sg=108 px=0 gx=0
TGAAAAGCATTGAACACCATAGCACAGAGTAGTGACTAGTGTTGGCCATGGAACAGGCAG
>group_451_2 108 2 0 0 sg=108 px=0 gx=0
TTCTTGAGTTTGTAACAGCTGCTGGGATTACACATGGCATGGATGAACTGTACAACTGAG
>group_451_3 108 2 0 0 sg=108 px=0 gx=0
CATCTGCACTACTGGCAAACTGCCTGTTCCATGGCCAACACTAGTCACTACTCTGTGCTA
>group_451_4 108 2 0 0 sg=108 px=0 gx=0
GATCCTCAGTTGTACAGTTCATCCATGCCATGTGTAATCCCAGCAGCTGTTACAAACTCA
>group_451_5 108 2 0 0 sg=108 px=0 gx=0
TGCCTGTTCCATGGCCAACACTAGTCACTACTCTGTGCTATGGTGTTCAATGCTTTTCAA
>group_451_6 108 2 0 0 sg=108 px=0 gx=0
CATGGCCAACACTAGTCACTACTCTGTGCTATGGTGTTCAATGCTTTTCAAGATACCCGG
>group_451_7 108 2 0 0 sg=108 px=0 gx=0
AACACTAGTCACTACTCTGTGCTATGGTGTTCAATGCTTTTCAAGATACCCGGATCATAT
>group_451_8 108 2 0 0 sg=108 px=0 gx=0
GTTCCATGGCCAACACTAGTCACTACTCTGTGCTATGGTGTTCAATGCTTTTCAAGATAC
>group_451_9 108 2 0 0 sg=108 px=0 gx=0
ATCTTGAAAAGCATTGAACACCATAGCACAGAGTAGTGACTAGTGTTGGCCATGGAACAG
>group_452_0 2 17 0 0 sg=2 px=0 gx=0
AAAATAAACAAATAGGGGTTCCGCGCACATTTCCCCGAAAAGTGCCACCTGCATCGATGG
>group_452_1 2 17 0 0 sg=2 px=0 gx=0
CCATCGATGCAGGTGGCACTTTTCGGGGAAATGTGCGCGGAACCCCTATTTGTTTATTTT
>group_453_0 286 2 0 0 sg=286 px=0 gx=0
GAATTCGATATCAAGCTTATCGATACCGTCGACCTCGAGGTCAACAACAACAATTGCATT
>group_453_1 286 2 0 0 sg=286 px=0 gx=0
GCCAAGCTTGATATCGAATTCCTGCAGGTCTGGACTATTTGTATAGTTCATCCATGCCAT
>group_453_2 286 2 0 0 sg=286 px=0 gx=0
GGAAGCCCCACCGCGGTGGCGGCCGCTCTAGAACTAGTGGATCCCCCGGGCTGCAGGAAT
>group_453_3 286 2 0 0 sg=286 px=0 gx=0
GACCTGAATGGAAGCCCCACCGCGGTGGCGGCCGCTCTAGAACTAGTGGATCCCCCGGGC
>group_453_4 286 2 0 0 sg=286 px=0 gx=0
CCCTGAACCTGAAACATAAAATGAATGCAATTGTTGTTGTTGACCTCGAGGTCGACGGTA
>group_453_5 286 2 0 0 sg=286 px=0 gx=0
CTATACAAATAGTCCAGACCTGCAGGAATTCGATATCAAGCTTGGCGAGATTTTCAGGAG
>group_453_6 286 2 0 0 sg=286 px=0 gx=0
CTCCTGAAAATCTCGCCAAGCTTGATATCGAATTCCTGCAGGTCTGGACTATTTGTATAG
>group_453_7 286 2 0 0 sg=286 px=0 gx=0
CGCCAAGCTTGATATCGAATTCCTGCAGGTCTGGACTATTTGTATAGTTCATCCATGCCA
>group_453_8 286 2 0 0 sg=286 px=0 gx=0
TGAAAATCTCGCCAAGCTTGATATCGAATTCCTGCAGGTCTGGACTATTTGTATAGTTCA
>group_453_9 286 2 0 0 sg=286 px=0 gx=0
TGCAATTGTTGTTGTTGACCTCGAGGTCGACGGTATCGATAAGCTTGATATCGAATTCCT
>group_454_0 108 2 0 0 sg=108 px=0 gx=0
TTAAATCTAGATTTAAAGATCTGGTACCGGGCCCCCCCTCGAGGGGGGGCCCGTTTCTCA
>group_454_1 108 2 0 0 sg=108 px=0 gx=0
TTCTCCTTTACTCATATGTATATCTCCTTCTTAAATCTAGATTTAAAGATCTGGTACCGG
>group_454_2 108 2 0 0 sg=108 px=0 gx=0
CGTGAGCTTTGAGAAACGGGCCCCCCCTCGAGGGGGGGCCCGGTACCAGATCTTTAAATC
>group_454_3 108 2 0 0 sg=108 px=0 gx=0
GGGGGGCCCGGTACCAGATCTTTAAATCTAGATTTAAGAAGGAGATATACATATGAGTAA
>group_454_4 108 2 0 0 sg=108 px=0 gx=0
GGGGGGGCCCGGTACCAGATCTTTAAATCTAGATTTAAGAAGGAGATATACATATGAGTA
>group_454_5 108 2 0 0 sg=108 px=0 gx=0
CCCCCTCGAGGGGGGGCCCGGTACCAGATCTTTAAATCTAGATTTAAGAAGGAGATATAC
>group_454_6 108 2 0 0 sg=108 px=0 gx=0
CATATGTATATCTCCTTCTTAAATCTAGATTTAAAGATCTGGTACCGGGCCCCCCCTCGA
>group_454_7 108 2 0 0 sg=108 px=0 gx=0
TCTTAAATCTAGATTTAAAGATCTGGTACCGGGCCCCCCCTCGAGGGGGGGCCCGTTTCT
>group_454_8 108 2 0 0 sg=108 px=0 gx=0
TAGATTTAAAGATCTGGTACCGGGCCCCCCCTCGAGGGGGGGCCCGTTTCTCAAAGCTCA
>group_454_9 108 2 0 0 sg=108 px=0 gx=0
TACAGCGTGAGCTTTGAGAAACGGGCCCCCCCTCGAGGGGGGGCCCGGTACCAGATCTTT
>group_457_0 2 5 0 0 sg=2 px=0 gx=0
GGGAGACAAGCTTGCATGCCTGCAGGTCGACTCTAGAGGATCCCCGGGTACCGAGCTCGA
>group_457_1 2 5 0 0 sg=2 px=0 gx=0
TCGAGCTCGGTACCCGGGGATCCTCTAGAGTCGACCTGCAGGCATGCAAGCTTGTCTCCC
>group_458_0 108 2 0 0 sg=108 px=0 gx=0
TTCGGATCCACGAGCTCCCGGACTCTTGTCGTCGTCATCAATCGTACCAGAACCCGCGCT
>group_458_1 108 2 0 0 sg=108 px=0 gx=0
CGGGGCAGCGCGGGTTCTGGTACGATTGATGACGACGACAAGAGTCCGGGAGCTCGTGGA
>group_458_2 108 2 0 0 sg=108 px=0 gx=0
GAATTCGGATCCACGAGCTCCCGGACTCTTGTCGTCGTCATCAATCGTACCAGAACCCGC
>group_458_3 108 2 0 0 sg=108 px=0 gx=0
AGCGCGGGTTCTGGTACGATTGATGACGACGACAAGAGTCCGGGAGCTCGTGGATCCGAA
>group_458_4 108 2 0 0 sg=108 px=0 gx=0
GCGGGTTCTGGTACGATTGATGACGACGACAAGAGTCCGGGAGCTCGTGGATCCGAATTC
>group_458_5 108 2 0 0 sg=108 px=0 gx=0
TGATGACGACGACAAGAGTCCGGGAGCTCGTGGATCCGAATTCTGTACAGGCGCGCCTGC
>group_458_6 108 2 0 0 sg=108 px=0 gx=0
GCGCCTGTACAGAATTCGGATCCACGAGCTCCCGGACTCTTGTCGTCGTCATCAATCGTA
>group_458_7 108 2 0 0 sg=108 px=0 gx=0
CAGCGCGGGTTCTGGTACGATTGATGACGACGACAAGAGTCCGGGAGCTCGTGGATCCGA
>group_458_8 108 2 0 0 sg=108 px=0 gx=0
CGACAAGAGTCCGGGAGCTCGTGGATCCGAATTCTGTACAGGCGCGCCTGCAGGACGTCG
>group_458_9 108 2 0 0 sg=108 px=0 gx=0
GGTTCTGGTACGATTGATGACGACGACAAGAGTCCGGGAGCTCGTGGATCCGAATTCTGT
>group_463_0 64 3 0 0 sg=64 px=0 gx=0
TCTATCGATAGGTACCGAGCTCTTACGCGTGCTAGCCCGGGCTCGAGATCTGCGATCTAA
>group_463_1 64 3 0 0 sg=64 px=0 gx=0
CTCTATCGATAGGTACCGAGCTCTTACGCGTGCTAGCCCGGGCTCGAGATCTGCGATCTA
>group_463_2 64 3 0 0 sg=64 px=0 gx=0
ACCGAGCTCTTACGCGTGCTAGCCCGGGCTCGAGATCTGCGATCTAAGTAAGCTTGGCAT
>group_463_3 64 3 0 0 sg=64 px=0 gx=0
TATCGATAGGTACCGAGCTCTTACGCGTGCTAGCCCGGGCTCGAGATCTGCGATCTAAGT
>group_463_4 64 3 0 0 sg=64 px=0 gx=0
CTTACTTAGATCGCAGATCTCGAGCCCGGGCTAGCACGCGTAAGAGCTCGGTACCTATCG
>group_463_5 64 3 0 0 sg=64 px=0 gx=0
TTAGATCGCAGATCTCGAGCCCGGGCTAGCACGCGTAAGAGCTCGGTACCTATCGATAGA
>group_463_6 64 3 0 0 sg=64 px=0 gx=0
CTCTTACGCGTGCTAGCCCGGGCTCGAGATCTGCGATCTAAGTAAGCTTGGCATTCCGGT
>group_463_7 64 3 0 0 sg=64 px=0 gx=0
ACGCGTGCTAGCCCGGGCTCGAGATCTGCGATCTAAGTAAGCTTGGCATTCCGGTACTGT
>group_463_8 64 3 0 0 sg=64 px=0 gx=0
TAGATCGCAGATCTCGAGCCCGGGCTAGCACGCGTAAGAGCTCGGTACCTATCGATAGAG
>group_463_9 64 3 0 0 sg=64 px=0 gx=0
TACGCGTGCTAGCCCGGGCTCGAGATCTGCGATCTAAGTAAGCTTGGCATTCCGGTACTG
>group_465_0 8 31 0 0 sg=8 px=0 gx=0
TTAGATCCGGCTGCTAACAAAGCCCGAAAGGAAGCTGAGTTGGCTGCTGCCACCGCTGAG
>group_465_1 8 31 0 0 sg=8 px=0 gx=0
CAGCGGTGGCAGCAGCCAACTCAGCTTCCTTTCGGGCTTTGTTAGCAGCCGGATCTAAGC
>group_465_2 8 31 0 0 sg=8 px=0 gx=0
TAGATCCGGCTGCTAACAAAGCCCGAAAGGAAGCTGAGTTGGCTGCTGCCACCGCTGAGC
>group_465_3 8 31 0 0 sg=8 px=0 gx=0
TCAGCGGTGGCAGCAGCCAACTCAGCTTCCTTTCGGGCTTTGTTAGCAGCCGGATCTAAG
>group_465_4 8 31 0 0 sg=8 px=0 gx=0
CTCAGCGGTGGCAGCAGCCAACTCAGCTTCCTTTCGGGCTTTGTTAGCAGCCGGATCTAA
>group_465_5 8 31 0 0 sg=8 px=0 gx=0
CTTAGATCCGGCTGCTAACAAAGCCCGAAAGGAAGCTGAGTTGGCTGCTGCCACCGCTGA
>group_465_6 8 31 0 0 sg=8 px=0 gx=0
GCTTAGATCCGGCTGCTAACAAAGCCCGAAAGGAAGCTGAGTTGGCTGCTGCCACCGCTG
>group_465_7 8 31 0 0 sg=8 px=0 gx=0
GCTCAGCGGTGGCAGCAGCCAACTCAGCTTCCTTTCGGGCTTTGTTAGCAGCCGGATCTA
>group_466_0 12 8 0 0 sg=12 px=0 gx=0
AACATTTCTCTATCGATAGGTACCGAGCTCTTACGCGTGCTAGCCCGGGCTCGAGATCTG
>group_466_1 12 8 0 0 sg=12 px=0 gx=0
CAGATCTCGAGCCCGGGCTAGCACGCGTAAGAGCTCGGTACCTATCGATAGAGAAATGTT
>group_466_2 12 8 0 0 sg=12 px=0 gx=0
CAGAACATTTCTCTATCGATAGGTACCGAGCTCTTACGCGTGCTAGCCCGGGCTCGAGAT
>group_466_3 12 8 0 0 sg=12 px=0 gx=0
CTCGAGCCCGGGCTAGCACGCGTAAGAGCTCGGTACCTATCGATAGAGAAATGTTCTGGC
>group_466_4 12 8 0 0 sg=12 px=0 gx=0
AGATCTCGAGCCCGGGCTAGCACGCGTAAGAGCTCGGTACCTATCGATAGAGAAATGTTC
>group_466_5 12 8 0 0 sg=12 px=0 gx=0
TCTCGAGCCCGGGCTAGCACGCGTAAGAGCTCGGTACCTATCGATAGAGAAATGTTCTGG
>group_466_6 12 8 0 0 sg=12 px=0 gx=0
GCCAGAACATTTCTCTATCGATAGGTACCGAGCTCTTACGCGTGCTAGCCCGGGCTCGAG
>group_466_7 12 8 0 0 sg=12 px=0 gx=0
CCAGAACATTTCTCTATCGATAGGTACCGAGCTCTTACGCGTGCTAGCCCGGGCTCGAGA
>group_466_8 12 8 0 0 sg=12 px=0 gx=0
GAACATTTCTCTATCGATAGGTACCGAGCTCTTACGCGTGCTAGCCCGGGCTCGAGATCT
>group_466_9 12 8 0 0 sg=12 px=0 gx=0
GATCTCGAGCCCGGGCTAGCACGCGTAAGAGCTCGGTACCTATCGATAGAGAAATGTTCT
>group_467_0 6 4 0 0 sg=6 px=0 gx=0
CGAACTTTTCGATCAGAAACTTCTCGACAGACGTCGCGGTGAGTTCAGGCTTTTTCATCA
>group_467_1 6 4 0 0 sg=6 px=0 gx=0
GAACTTTTCGATCAGAAACTTCTCGACAGACGTCGCGGTGAGTTCAGGCTTTTTCATCAC
>group_467_2 6 4 0 0 sg=6 px=0 gx=0
TCGAACTTTTCGATCAGAAACTTCTCGACAGACGTCGCGGTGAGTTCAGGCTTTTTCATC
>group_467_3 6 4 0 0 sg=6 px=0 gx=0
TGATGAAAAAGCCTGAACTCACCGCGACGTCTGTCGAGAAGTTTCTGATCGAAAAGTTCG
>group_467_4 6 4 0 0 sg=6 px=0 gx=0
GATGAAAAAGCCTGAACTCACCGCGACGTCTGTCGAGAAGTTTCTGATCGAAAAGTTCGA
>group_467_5 6 4 0 0 sg=6 px=0 gx=0
GTGATGAAAAAGCCTGAACTCACCGCGACGTCTGTCGAGAAGTTTCTGATCGAAAAGTTC
>group_468_0 120 3 0 0 sg=120 px=0 gx=0
TAAGATCTCTTGCATGCTACCTGCAGGATACCGGTATAACGCGTATAGCTAGCTTTCCTA
>group_468_1 120 3 0 0 sg=120 px=0 gx=0
GCGTTATACCGGTATCCTGCAGGTAGCATGCAAGAGATCTTATAGGCCTCGAGTTAACGT
>group_468_2 120 3 0 0 sg=120 px=0 gx=0
AAGATCTCTTGCATGCTACCTGCAGGATACCGGTATAACGCGTATAGCTAGCTTTCCTAG
>group_468_3 120 3 0 0 sg=120 px=0 gx=0
AGACCTAGGAAAGCTAGCTATACGCGTTATACCGGTATCCTGCAGGTAGCATGCAAGAGA
>group_468_4 120 3 0 0 sg=120 px=0 gx=0
TTATACCGGTATCCTGCAGGTAGCATGCAAGAGATCTTATAGGCCTCGAGTTAACGTTCG
>group_468_5 120 3 0 0 sg=120 px=0 gx=0
TGCTACCTGCAGGATACCGGTATAACGCGTATAGCTAGCTTTCCTAGGTCTGCGATCGCA
>group_468_6 120 3 0 0 sg=120 px=0 gx=0
CGATCGCAGACCTAGGAAAGCTAGCTATACGCGTTATACCGGTATCCTGCAGGTAGCATG
>group_468_7 120 3 0 0 sg=120 px=0 gx=0
TCTCTTGCATGCTACCTGCAGGATACCGGTATAACGCGTATAGCTAGCTTTCCTAGGTCT
>group_468_8 120 3 0 0 sg=120 px=0 gx=0
GAGGCCTATAAGATCTCTTGCATGCTACCTGCAGGATACCGGTATAACGCGTATAGCTAG
>group_468_9 120 3 0 0 sg=120 px=0 gx=0
CTAGCTATACGCGTTATACCGGTATCCTGCAGGTAGCATGCAAGAGATCTTATAGGCCTC
>group_469_0 4 4 0 0 sg=4 px=0 gx=0
CCGGGCAATAAGGGCTGCACGCGCACTTTTATCCGCCTCTGCTGCGCTCCGCCACCGTAC
>group_469_1 4 4 0 0 sg=4 px=0 gx=0
GTACGGTGGCGGAGCGCAGCAGAGGCGGATAAAAGTGCGCGTGCAGCCCTTATTGCCCGG
>group_469_2 4 4 0 0 sg=4 px=0 gx=0
CCCGGGCAATAAGGGCTGCACGCGCACTTTTATCCGCCTCTGCTGCGCTCCGCCACCGTA
>group_469_3 4 4 0 0 sg=4 px=0 gx=0
TACGGTGGCGGAGCGCAGCAGAGGCGGATAAAAGTGCGCGTGCAGCCCTTATTGCCCGGG
>group_470_0 2 2 0 0 sg=2 px=0 gx=0
CAACGGTTTCCCTCTAGAAATAATTTTGTTTAACTTTAAGAAGGAGATATACATATGTCG
>group_470_1 2 2 0 0 sg=2 px=0 gx=0
CGACATATGTATATCTCCTTCTTAAAGTTAAACAAAATTATTTCTAGAGGGAAACCGTTG
>group_472_0 2412 6 0 1630 sg=782 px=0 gx=1630
AGGAATTGCCATATCAATTTCTTTGCTAGATCCAAATTTTTCTCTTCTTTCTTGTAAATC
>group_472_1 2412 6 0 1630 sg=782 px=0 gx=1630
ATTATAAGAAAATATCCCTTCTCTTCATCCTTTAATAATACTGATCCCTGTCCCCAGTAT
>group_472_2 2412 6 0 1630 sg=782 px=0 gx=1630
GGATCTAGCAAAGAAATTGATATGGCAATTCCTGCATTGAGGAGAAATGGTAGGCAATGT
>group_472_3 2412 6 0 1630 sg=782 px=0 gx=1630
AGGGGCCATCCCTCCTATCCTACCTCTTCTTTTAAAATTGAGACTATGTCTAGGATATGA
>group_472_4 2412 6 0 1630 sg=782 px=0 gx=1630
TCCTCAACAAAGAGACTCCTCGAAGTTTCACAAGCTCTGCTTATATAGACCTCCCACCGT
>group_472_5 2412 6 0 1630 sg=782 px=0 gx=1630
AAAGAAGAGAAAAATTTGGATCTAGCAAAGAAATTGATATGGCAATTCCTGCATTGAGGA
>group_472_6 2412 6 0 1630 sg=782 px=0 gx=1630
GCAGCGAGCTCATTGTACCGCGAACTTGTTTATTGCAGCTTATAATGGTTACAAATAAAG
>group_472_7 2412 6 0 1630 sg=782 px=0 gx=1630
TATGTCATATCCTAGACATAGTCTCAATTTTAAAAGAAGAGGTAGGATAGGAGGGATGGC
>group_472_8 2412 6 0 1630 sg=782 px=0 gx=1630
TGCTATTGCTTTATTTGTAACCATTATAAGCTGCAATAAACAAGTTCGCGGTACAATGAG
>group_472_9 2412 6 0 1630 sg=782 px=0 gx=1630
ACAAGCTCTGCTTATATAGACCTCCCACCGTACACGCCTACCGCCCATTTGCGTCAATGG
>group_473_0 6 17 0 0 sg=6 px=0 gx=0
GCCTTATTCCAAGCGGCTTCGGCCAGTAACGTTAGGGGGGGGGGAGGGAGAGGGGCGGAA
>group_473_1 6 17 0 0 sg=6 px=0 gx=0
AATTCCGCCCCTCTCCCTCCCCCCCCCCTAACGTTACTGGCCGAAGCCGCTTGGAATAAG
>group_473_2 6 17 0 0 sg=6 px=0 gx=0
TTCCGCCCCTCTCCCTCCCCCCCCCCTAACGTTACTGGCCGAAGCCGCTTGGAATAAGGC
>group_473_3 6 17 0 0 sg=6 px=0 gx=0
ATTCCGCCCCTCTCCCTCCCCCCCCCCTAACGTTACTGGCCGAAGCCGCTTGGAATAAGG
>group_473_4 6 17 0 0 sg=6 px=0 gx=0
CTTATTCCAAGCGGCTTCGGCCAGTAACGTTAGGGGGGGGGGAGGGAGAGGGGCGGAATT
>group_473_5 6 17 0 0 sg=6 px=0 gx=0
CCTTATTCCAAGCGGCTTCGGCCAGTAACGTTAGGGGGGGGGGAGGGAGAGGGGCGGAAT
>group_474_0 2 3 0 0 sg=2 px=0 gx=0
TATCAACAGGTTGAACTGCTGATCTTCAGATCCTCTACGCCGGACGCATCGTGGGGATCT
>group_474_1 2 3 0 0 sg=2 px=0 gx=0
AGATCCCCACGATGCGTCCGGCGTAGAGGATCTGAAGATCAGCAGTTCAACCTGTTGATA
>group_475_0 4 13 0 0 sg=4 px=0 gx=0
AGCCTCAGGTTACTCATATATACTTTAGATTGATTTAAAACTTCATTTTTAATTTAAAAG
>group_475_1 4 13 0 0 sg=4 px=0 gx=0
CTTTTAAATTAAAAATGAAGTTTTAAATCAATCTAAAGTATATATGAGTAACCTGAGGCT
>group_475_2 4 13 0 0 sg=4 px=0 gx=0
CCTTTTAAATTAAAAATGAAGTTTTAAATCAATCTAAAGTATATATGAGTAACCTGAGGC
>group_475_3 4 13 0 0 sg=4 px=0 gx=0
GCCTCAGGTTACTCATATATACTTTAGATTGATTTAAAACTTCATTTTTAATTTAAAAGG
>group_476_0 2 5 0 0 sg=2 px=0 gx=0
GGAAGCTTGCATGCCTGCAGGTCGACTCTAGAGGATCCCCGGGTACCGAGCTCGAATTCC
>group_476_1 2 5 0 0 sg=2 px=0 gx=0
GGAATTCGAGCTCGGTACCCGGGGATCCTCTAGAGTCGACCTGCAGGCATGCAAGCTTCC
>group_477_0 38 2 0 0 sg=38 px=0 gx=0
ATGCATGCGGCCGCATCTAGAGGGCCCGGATCCCTCGAGGTCGACGAATTCGAGCTCGGC
>group_477_1 38 2 0 0 sg=38 px=0 gx=0
CAAGTCGGCCGAGCTCGAATTCGTCGACCTCGAGGGATCCGGGCCCTCTAGATGCGGCCG
>group_477_2 38 2 0 0 sg=38 px=0 gx=0
CCAAGTCGGCCGAGCTCGAATTCGTCGACCTCGAGGGATCCGGGCCCTCTAGATGCGGCC
>group_477_3 38 2 0 0 sg=38 px=0 gx=0
GCTTATGCATGCGGCCGCATCTAGAGGGCCCGGATCCCTCGAGGTCGACGAATTCGAGCT
>group_477_4 38 2 0 0 sg=38 px=0 gx=0
CCGAGCTCGAATTCGTCGACCTCGAGGGATCCGGGCCCTCTAGATGCGGCCGCATGCATA
>group_477_5 38 2 0 0 sg=38 px=0 gx=0
ATGCGGCCGCATCTAGAGGGCCCGGATCCCTCGAGGTCGACGAATTCGAGCTCGGCCGAC
>group_477_6 38 2 0 0 sg=38 px=0 gx=0
TCGAATTCGTCGACCTCGAGGGATCCGGGCCCTCTAGATGCGGCCGCATGCATAAGCTTG
>group_477_7 38 2 0 0 sg=38 px=0 gx=0
GGCCAAGTCGGCCGAGCTCGAATTCGTCGACCTCGAGGGATCCGGGCCCTCTAGATGCGG
>group_477_8 38 2 0 0 sg=38 px=0 gx=0
GGCCGCATCTAGAGGGCCCGGATCCCTCGAGGTCGACGAATTCGAGCTCGGCCGACTTGG
>group_477_9 38 2 0 0 sg=38 px=0 gx=0
TGCATGCGGCCGCATCTAGAGGGCCCGGATCCCTCGAGGTCGACGAATTCGAGCTCGGCC
>group_478_0 98 2 0 0 sg=98 px=0 gx=0
CGAGGACGCGTCGAATTAATTCCGCTAGCTTCACGCTGCCGCAAGCACTCAGGGCGCAAG
>group_478_1 98 2 0 0 sg=98 px=0 gx=0
TTCGACGCGTCCTCGGTACCGGGCCCCCCCTCGAGGTCGACGGTATCGATAAGCTTGATA
>group_478_2 98 2 0 0 sg=98 px=0 gx=0
GCTTATCGATACCGTCGACCTCGAGGGGGGGCCCGGTACCGAGGACGCGTCGAATTAATT
>group_478_3 98 2 0 0 sg=98 px=0 gx=0
ACCGAGGACGCGTCGAATTAATTCCGCTAGCTTCACGCTGCCGCAAGCACTCAGGGCGCA
>group_478_4 98 2 0 0 sg=98 px=0 gx=0
GTGAAGCTAGCGGAATTAATTCGACGCGTCCTCGGTACCGGGCCCCCCCTCGAGGTCGAC
>group_478_5 98 2 0 0 sg=98 px=0 gx=0
GTCGACCTCGAGGGGGGGCCCGGTACCGAGGACGCGTCGAATTAATTCCGCTAGCTTCAC
>group_478_6 98 2 0 0 sg=98 px=0 gx=0
GAAGCTAGCGGAATTAATTCGACGCGTCCTCGGTACCGGGCCCCCCCTCGAGGTCGACGG
>group_478_7 98 2 0 0 sg=98 px=0 gx=0
CGATACCGTCGACCTCGAGGGGGGGCCCGGTACCGAGGACGCGTCGAATTAATTCCGCTA
>group_478_8 98 2 0 0 sg=98 px=0 gx=0
CCTGAGTGCTTGCGGCAGCGTGAAGCTAGCGGAATTAATTCGACGCGTCCTCGGTACCGG
>group_478_9 98 2 0 0 sg=98 px=0 gx=0
GGCCCGGTACCGAGGACGCGTCGAATTAATTCCGCTAGCTTCACGCTGCCGCAAGCACTC
>group_479_0 66 4 0 0 sg=66 px=0 gx=0
GTTTACAGTAGCTTCCATTAGAAGCATGTTGGTAAAGTGAGCGAAGCTTATCGATGTCGA
>group_479_1 66 4 0 0 sg=66 px=0 gx=0
GTACGCTAGTTAACTACGTCGACATCGATAAGCTTCGCTCACTTTACCAACATGCTTCTA
>group_479_2 66 4 0 0 sg=66 px=0 gx=0
TAGAAGCATGTTGGTAAAGTGAGCGAAGCTTATCGATGTCGACGTAGTTAACTAGCGTAC
>group_479_3 66 4 0 0 sg=66 px=0 gx=0
GTCGATCGTACGCTAGTTAACTACGTCGACATCGATAAGCTTCGCTCACTTTACCAACAT
>group_479_4 66 4 0 0 sg=66 px=0 gx=0
GCTTCCATTAGAAGCATGTTGGTAAAGTGAGCGAAGCTTATCGATGTCGACGTAGTTAAC
>group_479_5 66 4 0 0 sg=66 px=0 gx=0
AGAAGCATGTTGGTAAAGTGAGCGAAGCTTATCGATGTCGACGTAGTTAACTAGCGTACG
>group_479_6 66 4 0 0 sg=66 px=0 gx=0
TAGCTTCCATTAGAAGCATGTTGGTAAAGTGAGCGAAGCTTATCGATGTCGACGTAGTTA
>group_479_7 66 4 0 0 sg=66 px=0 gx=0
TGTTTACAGTAGCTTCCATTAGAAGCATGTTGGTAAAGTGAGCGAAGCTTATCGATGTCG
>group_479_8 66 4 0 0 sg=66 px=0 gx=0
CATCGATAAGCTTCGCTCACTTTACCAACATGCTTCTAATGGAAGCTACTGTAAACACAC
>group_479_9 66 4 0 0 sg=66 px=0 gx=0
GACATCGATAAGCTTCGCTCACTTTACCAACATGCTTCTAATGGAAGCTACTGTAAACAC
>group_482_0 108 4 0 0 sg=108 px=0 gx=0
GGGCGAATTGGGGATCGATCCACTAGTTCTAGAGCGGCCGCCACGGCGATATCGGATCCA
>group_482_1 108 4 0 0 sg=108 px=0 gx=0
GCATCGATAGATCTCGAGGCCTCGGACTAGTGGCGTAATCATGGTCATAGCTGTTTCCTG
>group_482_2 108 4 0 0 sg=108 px=0 gx=0
GATATCGCCGTGGCGGCCGCTCTAGAACTAGTGGATCGATCCCCAATTCGCCCTATAGTG
>group_482_3 108 4 0 0 sg=108 px=0 gx=0
GGCCGCTCTAGAACTAGTGGATCGATCCCCAATTCGCCCTATAGTGAGTCGTATTACAAT
>group_482_4 108 4 0 0 sg=108 px=0 gx=0
ACTCACTATAGGGCGAATTGGGGATCGATCCACTAGTTCTAGAGCGGCCGCCACGGCGAT
>group_482_5 108 4 0 0 sg=108 px=0 gx=0
GTCATATGGATCCGATATCGCCGTGGCGGCCGCTCTAGAACTAGTGGATCGATCCCCAAT
>group_482_6 108 4 0 0 sg=108 px=0 gx=0
GCGAATTGGGGATCGATCCACTAGTTCTAGAGCGGCCGCCACGGCGATATCGGATCCATA
>group_482_7 108 4 0 0 sg=108 px=0 gx=0
AAACAGCTATGACCATGATTACGCCACTAGTCCGAGGCCTCGAGATCTATCGATGCATGC
>group_482_8 108 4 0 0 sg=108 px=0 gx=0
AATACGACTCACTATAGGGCGAATTGGGGATCGATCCACTAGTTCTAGAGCGGCCGCCAC
>group_482_9 108 4 0 0 sg=108 px=0 gx=0
ATCGATAGATCTCGAGGCCTCGGACTAGTGGCGTAATCATGGTCATAGCTGTTTCCTGTG
>group_483_0 2 8 0 0 sg=2 px=0 gx=0
GCCTAGAAATATTTTATCTGATTAATAAGATGATCTTCTTGAGATCGTTTTGGTCTGCGC
>group_483_1 2 8 0 0 sg=2 px=0 gx=0
GCGCAGACCAAAACGATCTCAAGAAGATCATCTTATTAATCAGATAAAATATTTCTAGGC
>group_485_0 2 2 0 0 sg=2 px=0 gx=0
GGTAACGCCAGGGTTTTCCCAGTCACGACGTTGTAAAACGACGGCCAGTGCCAAGCTGGC
>group_485_1 2 2 0 0 sg=2 px=0 gx=0
GCCAGCTTGGCACTGGCCGTCGTTTTACAACGTCGTGACTGGGAAAACCCTGGCGTTACC
>group_487_0 110 5 0 0 sg=110 px=0 gx=0
ATAAAACTGTCTGCTTACATAATATTGAAAAAGGAAGAGTATGAGTATTCAACATTTCCG
>group_487_1 110 5 0 0 sg=110 px=0 gx=0
AGGGCGACACGGAAATGTTGAATACTCATACTCTTCCTTTTTCAATATTATGTAAGCAGA
>group_487_2 110 5 0 0 sg=110 px=0 gx=0
AGATAAAAATATATCATCATGAACAATAAAACTGTCTGCTTACATAATATTGAAAAAGGA
>group_487_3 110 5 0 0 sg=110 px=0 gx=0
ATGAACAATAAAACTGTCTGCTTACATAATATTGAAAAAGGAAGAGTATGAGTATTCAAC
>group_487_4 110 5 0 0 sg=110 px=0 gx=0
AATGTTGAATACTCATACTCTTCCTTTTTCAATATTATGTAAGCAGACAGTTTTATTGTT
>group_487_5 110 5 0 0 sg=110 px=0 gx=0
TGTCTGCTTACATAATATTGAAAAAGGAAGAGTATGAGTATTCAACATTTCCGTGTCGCC
>group_487_6 110 5 0 0 sg=110 px=0 gx=0
CTCTTCCTTTTTCAATATTATGTAAGCAGACAGTTTTATTGTTCATGATGATATATTTTT
>group_487_7 110 5 0 0 sg=110 px=0 gx=0
TACTCATACTCTTCCTTTTTCAATATTATGTAAGCAGACAGTTTTATTGTTCATGATGAT
>group_487_8 110 5 0 0 sg=110 px=0 gx=0
CTCATACTCTTCCTTTTTCAATATTATGTAAGCAGACAGTTTTATTGTTCATGATGATAT
>group_487_9 110 5 0 0 sg=110 px=0 gx=0
GAATAAGGGCGACACGGAAATGTTGAATACTCATACTCTTCCTTTTTCAATATTATGTAA
>group_488_0 2 2 0 0 sg=2 px=0 gx=0
GGCTTAAAAAGTGTTCGAGGGGAAAATAGGTTGCGCGAGATTATAGAGATCCCAAGCTTT
>group_488_1 2 2 0 0 sg=2 px=0 gx=0
AAAGCTTGGGATCTCTATAATCTCGCGCAACCTATTTTCCCCTCGAACACTTTTTAAGCC
>group_489_0 20 9 0 0 sg=20 px=0 gx=0
TAAGGGAATCGATTTCAAGGAGGACGGAAACATCCTCGGCCACAAGTTGGAATACAACTA
>group_489_1 20 9 0 0 sg=20 px=0 gx=0
GTAGTTGTATTCCAACTTGTGGCCGAGGATGTTTCCGTCCTCCTTGAAATCGATTCCCTT
>group_489_2 20 9 0 0 sg=20 px=0 gx=0
GTTGTAGTTGTATTCCAACTTGTGGCCGAGGATGTTTCCGTCCTCCTTGAAATCGATTCC
>group_489_3 20 9 0 0 sg=20 px=0 gx=0
AATCGATTTCAAGGAGGACGGAAACATCCTCGGCCACAAGTTGGAATACAACTACAACTC
>group_489_4 20 9 0 0 sg=20 px=0 gx=0
AGGGAATCGATTTCAAGGAGGACGGAAACATCCTCGGCCACAAGTTGGAATACAACTACA
>group_489_5 20 9 0 0 sg=20 px=0 gx=0
GAATCGATTTCAAGGAGGACGGAAACATCCTCGGCCACAAGTTGGAATACAACTACAACT
>group_489_6 20 9 0 0 sg=20 px=0 gx=0
GGGAGTTGTAGTTGTATTCCAACTTGTGGCCGAGGATGTTTCCGTCCTCCTTGAAATCGA
>group_489_7 20 9 0 0 sg=20 px=0 gx=0
TGTAGTTGTATTCCAACTTGTGGCCGAGGATGTTTCCGTCCTCCTTGAAATCGATTCCCT
>group_489_8 20 9 0 0 sg=20 px=0 gx=0
GGAGTTGTAGTTGTATTCCAACTTGTGGCCGAGGATGTTTCCGTCCTCCTTGAAATCGAT
>group_489_9 20 9 0 0 sg=20 px=0 gx=0
GGGAATCGATTTCAAGGAGGACGGAAACATCCTCGGCCACAAGTTGGAATACAACTACAA
>group_490_0 2 6 0 0 sg=2 px=0 gx=0
GATTAAGTTGGGTAACGCCAGGGTTTTCCCAGTCACGACGTTGTAAAACGACGGGATCGC
>group_490_1 2 6 0 0 sg=2 px=0 gx=0
GCGATCCCGTCGTTTTACAACGTCGTGACTGGGAAAACCCTGGCGTTACCCAACTTAATC
>group_492_0 10 10 0 0 sg=10 px=0 gx=0
GGCCGCCAGTGTGATGGATATCTGCAGAATTCCAGCACACTGGCGGCCGTTACTAGTGGA
>group_492_1 10 10 0 0 sg=10 px=0 gx=0
GATCCACTAGTAACGGCCGCCAGTGTGCTGGAATTCTGCAGATATCCATCACACTGGCGG
>group_492_2 10 10 0 0 sg=10 px=0 gx=0
GCGGCCGCCAGTGTGATGGATATCTGCAGAATTCCAGCACACTGGCGGCCGTTACTAGTG
>group_492_3 10 10 0 0 sg=10 px=0 gx=0
GCCGCCAGTGTGATGGATATCTGCAGAATTCCAGCACACTGGCGGCCGTTACTAGTGGAT
>group_492_4 10 10 0 0 sg=10 px=0 gx=0
CCACTAGTAACGGCCGCCAGTGTGCTGGAATTCTGCAGATATCCATCACACTGGCGGCCG
>group_492_5 10 10 0 0 sg=10 px=0 gx=0
TCCACTAGTAACGGCCGCCAGTGTGCTGGAATTCTGCAGATATCCATCACACTGGCGGCC
>group_492_6 10 10 0 0 sg=10 px=0 gx=0
CACTAGTAACGGCCGCCAGTGTGCTGGAATTCTGCAGATATCCATCACACTGGCGGCCGC
>group_492_7 10 10 0 0 sg=10 px=0 gx=0
CCGCCAGTGTGATGGATATCTGCAGAATTCCAGCACACTGGCGGCCGTTACTAGTGGATC
>group_492_8 10 10 0 0 sg=10 px=0 gx=0
ATCCACTAGTAACGGCCGCCAGTGTGCTGGAATTCTGCAGATATCCATCACACTGGCGGC
>group_492_9 10 10 0 0 sg=10 px=0 gx=0
CGGCCGCCAGTGTGATGGATATCTGCAGAATTCCAGCACACTGGCGGCCGTTACTAGTGG
>group_493_0 8 2 0 0 sg=8 px=0 gx=0
ACCTTGGGCATTCTTGGCATAGTGGTCGCGGGTGCCGTGCTCGTGTTCGGGGGTGAATTA
>group_493_1 8 2 0 0 sg=8 px=0 gx=0
ATTAATTCACCCCCGAACACGAGCACGGCACCCGCGACCACTATGCCAAGAATGCCCAAG
>group_493_2 8 2 0 0 sg=8 px=0 gx=0
CTTGGGCATTCTTGGCATAGTGGTCGCGGGTGCCGTGCTCGTGTTCGGGGGTGAATTAAT
>group_493_3 8 2 0 0 sg=8 px=0 gx=0
CCTTGGGCATTCTTGGCATAGTGGTCGCGGGTGCCGTGCTCGTGTTCGGGGGTGAATTAA
>group_493_4 8 2 0 0 sg=8 px=0 gx=0
AATTAATTCACCCCCGAACACGAGCACGGCACCCGCGACCACTATGCCAAGAATGCCCAA
>group_493_5 8 2 0 0 sg=8 px=0 gx=0
TTAATTCACCCCCGAACACGAGCACGGCACCCGCGACCACTATGCCAAGAATGCCCAAGG
>group_493_6 8 2 0 0 sg=8 px=0 gx=0
TAATTCACCCCCGAACACGAGCACGGCACCCGCGACCACTATGCCAAGAATGCCCAAGGT
>group_493_7 8 2 0 0 sg=8 px=0 gx=0
TTGGGCATTCTTGGCATAGTGGTCGCGGGTGCCGTGCTCGTGTTCGGGGGTGAATTAATT
>group_494_0 4 0 0 0 sg=4 px=0 gx=0
GGGGATCCTCTAGAGTCGACCTGCAGGCGCCACGCGTACGTGCACGACGTCTTAAGCTTG
>group_494_1 4 0 0 0 sg=4 px=0 gx=0
ACCGCGGCCGCATTCAAGGCCTCGAGGGCCCATATGCATGCGATCGATATCCATGGAGCT
>group_494_2 4 0 0 0 sg=4 px=0 gx=0
CAAGCTTAAGACGTCGTGCACGTACGCGTGGCGCCTGCAGGTCGACTCTAGAGGATCCCC
>group_494_3 4 0 0 0 sg=4 px=0 gx=0
AGCTCCATGGATATCGATCGCATGCATATGGGCCCTCGAGGCCTTGAATGCGGCCGCGGT
>group_495_0 70 7 0 0 sg=70 px=0 gx=0
AGCCAGCTGCATTAATGAATCGGCCAACGCGCGGGGAGAGGCGGTTTGCGTATTGGGCGC
>group_495_1 70 7 0 0 sg=70 px=0 gx=0
AAGCCAGCTGCATTAATGAATCGGCCAACGCGCGGGGAGAGGCGGTTTGCGTATTGGGCG
>group_495_2 70 7 0 0 sg=70 px=0 gx=0
AAACCGCCTCTCCCCGCGCGTTGGCCGATTCATTAATGCAGCTGGCTTATCGAAATTAAT
>group_495_3 70 7 0 0 sg=70 px=0 gx=0
GTGAGTCGTATTAATTTCGATAAGCCAGCTGCATTAATGAATCGGCCAACGCGCGGGGAG
>group_495_4 70 7 0 0 sg=70 px=0 gx=0
CCTATAGTGAGTCGTATTAATTTCGATAAGCCAGCTGCATTAATGAATCGGCCAACGCGC
>group_495_5 70 7 0 0 sg=70 px=0 gx=0
GGTCTCCCTATAGTGAGTCGTATTAATTTCGATAAGCCAGCTGCATTAATGAATCGGCCA
>group_495_6 70 7 0 0 sg=70 px=0 gx=0
TTTCGATAAGCCAGCTGCATTAATGAATCGGCCAACGCGCGGGGAGAGGCGGTTTGCGTA
>group_495_7 70 7 0 0 sg=70 px=0 gx=0
ATTAATTTCGATAAGCCAGCTGCATTAATGAATCGGCCAACGCGCGGGGAGAGGCGGTTT
>group_495_8 70 7 0 0 sg=70 px=0 gx=0
AACCGCCTCTCCCCGCGCGTTGGCCGATTCATTAATGCAGCTGGCTTATCGAAATTAATA
>group_495_9 70 7 0 0 sg=70 px=0 gx=0
TCGTATTAATTTCGATAAGCCAGCTGCATTAATGAATCGGCCAACGCGCGGGGAGAGGCG
>group_496_0 6 1 0 0 sg=6 px=0 gx=0
GTCATGAGATTATCAAAAAGGATCTTCACCTAGATCCTTTTAAATTAAAAATGAAGTTTG
>group_496_1 6 1 0 0 sg=6 px=0 gx=0
CATGAGATTATCAAAAAGGATCTTCACCTAGATCCTTTTAAATTAAAAATGAAGTTTGCG
>group_496_2 6 1 0 0 sg=6 px=0 gx=0
GCAAACTTCATTTTTAATTTAAAAGGATCTAGGTGAAGATCCTTTTTGATAATCTCATGA
>group_496_3 6 1 0 0 sg=6 px=0 gx=0
CGCAAACTTCATTTTTAATTTAAAAGGATCTAGGTGAAGATCCTTTTTGATAATCTCATG
>group_496_4 6 1 0 0 sg=6 px=0 gx=0
CAAACTTCATTTTTAATTTAAAAGGATCTAGGTGAAGATCCTTTTTGATAATCTCATGAC
>group_496_5 6 1 0 0 sg=6 px=0 gx=0
TCATGAGATTATCAAAAAGGATCTTCACCTAGATCCTTTTAAATTAAAAATGAAGTTTGC
>group_497_0 88 3 0 0 sg=88 px=0 gx=0
AGCTGACAGAGAAGCTGCAGGCGGAGACCGAGGAGCTGGAAGAGGAGAAGTCTGGGCTGC
>group_497_1 88 3 0 0 sg=88 px=0 gx=0
CGGGAGCTGACAGAGAAGCTGCAGGCGGAGACCGAGGAGCTGGAAGAGGAGAAGTCTGGG
>group_497_2 88 3 0 0 sg=88 px=0 gx=0
AGCCCAGACTTCTCCTCTTCCAGCTCCTCGGTCTCCGCCTGCAGCTTCTCTGTCAGCTCC
>group_497_3 88 3 0 0 sg=88 px=0 gx=0
CGGAGACCGAGGAGCTGGAAGAGGAGAAGTCTGGGCTGCAGAAAGAGATTGCTGAGCTGC
>group_497_4 88 3 0 0 sg=88 px=0 gx=0
CTTCTCCTTCTGCAGCTCAGCAATCTCTTTCTGCAGCCCAGACTTCTCCTCTTCCAGCTC
>group_497_5 88 3 0 0 sg=88 px=0 gx=0
AGGCGGAGACCGAGGAGCTGGAAGAGGAGAAGTCTGGGCTGCAGAAAGAGATTGCTGAGC
>group_497_6 88 3 0 0 sg=88 px=0 gx=0
TCAGCAATCTCTTTCTGCAGCCCAGACTTCTCCTCTTCCAGCTCCTCGGTCTCCGCCTGC
>group_497_7 88 3 0 0 sg=88 px=0 gx=0
TGCAGCTCAGCAATCTCTTTCTGCAGCCCAGACTTCTCCTCTTCCAGCTCCTCGGTCTCC
>group_497_8 88 3 0 0 sg=88 px=0 gx=0
TTCTGCAGCTCAGCAATCTCTTTCTGCAGCCCAGACTTCTCCTCTTCCAGCTCCTCGGTC
>group_497_9 88 3 0 0 sg=88 px=0 gx=0
CTTCTGCAGCTCAGCAATCTCTTTCTGCAGCCCAGACTTCTCCTCTTCCAGCTCCTCGGT
>group_498_0 2 2 0 0 sg=2 px=0 gx=0
GAATTCCGATCCCCAATTCCTGGCAGTTTATGGCGGGCGTCCTGCCCGCCACCCTCCGGG
>group_498_1 2 2 0 0 sg=2 px=0 gx=0
CCCGGAGGGTGGCGGGCAGGACGCCCGCCATAAACTGCCAGGAATTGGGGATCGGAATTC
>group_499_0 2 3 0 0 sg=2 px=0 gx=0
CGGATCAAGCTTCGAATTCCATGGTACCAGCTGCAGATCTCGAGCTCGGATCCGGCTGCT
>group_499_1 2 3 0 0 sg=2 px=0 gx=0
AGCAGCCGGATCCGAGCTCGAGATCTGCAGCTGGTACCATGGAATTCGAAGCTTGATCCG
>group_501_0 158 0 0 0 sg=158 px=0 gx=0
TATCGAATTCTTGGATTCAATAGAAAAGGTAAGCGAATTTGCCACCATGGTGAGCAAGGG
>group_501_1 158 0 0 0 sg=158 px=0 gx=0
TCTATTGAATCCAAGAATTCGATATCAAGCTTATCGATACCGTCGACCTCGAGGGGGGGC
>group_501_2 158 0 0 0 sg=158 px=0 gx=0
GACCAGGATGGGCACCACCCCGGTGAACAGCTCCTCGCCCTTGCTCACCATGGTGGCAAA
>group_501_3 158 0 0 0 sg=158 px=0 gx=0
TCTTGGATTCAATAGAAAAGGTAAGCGAATTTGCCACCATGGTGAGCAAGGGCGAGGAGC
>group_501_4 158 0 0 0 sg=158 px=0 gx=0
CCCTCGAGGTCGACGGTATCGATAAGCTTGATATCGAATTCTTGGATTCAATAGAAAAGG
>group_501_5 158 0 0 0 sg=158 px=0 gx=0
AAAGGTAAGCGAATTTGCCACCATGGTGAGCAAGGGCGAGGAGCTGTTCACCGGGGTGGT
>group_501_6 158 0 0 0 sg=158 px=0 gx=0
AATTCGCTTACCTTTTCTATTGAATCCAAGAATTCGATATCAAGCTTATCGATACCGTCG
>group_501_7 158 0 0 0 sg=158 px=0 gx=0
AAGCGAATTTGCCACCATGGTGAGCAAGGGCGAGGAGCTGTTCACCGGGGTGGTGCCCAT
>group_501_8 158 0 0 0 sg=158 px=0 gx=0
AGCTTGATATCGAATTCTTGGATTCAATAGAAAAGGTAAGCGAATTTGCCACCATGGTGA
>group_501_9 158 0 0 0 sg=158 px=0 gx=0
ATTCTTGGATTCAATAGAAAAGGTAAGCGAATTTGCCACCATGGTGAGCAAGGGCGAGGA
>group_502_0 2 6 0 0 sg=2 px=0 gx=0
CGAGCTCTTAATTAATTTAAATCTAGACTAGTGCGGCCGCACTTGTGTATAAGAGTCAGA
>group_502_1 2 6 0 0 sg=2 px=0 gx=0
TCTGACTCTTATACACAAGTGCGGCCGCACTAGTCTAGATTTAAATTAATTAAGAGCTCG
>group_506_0 112 8 0 0 sg=112 px=0 gx=0
GACATTCAGTTCGCTGCGCTCACGGCTCTGGCAGTGAATGGGGGTAAATGGCACTACAGC
>group_506_1 112 8 0 0 sg=112 px=0 gx=0
CCGTTACATATCAAAGGGAAAACTGTCCATAATGTGAGTTAGCTCACTCATTAGGCACCC
>group_506_2 112 8 0 0 sg=112 px=0 gx=0
TATCAAAGGGAAAACTGTCCATAATGTGAGTTAGCTCACTCATTAGGCACCCCAGGCTTT
>group_506_3 112 8 0 0 sg=112 px=0 gx=0
AGCTAACTCACATTATGGACAGTTTTCCCTTTGATATGTAACGGTGAACAGTTGTTCTAC
>group_506_4 112 8 0 0 sg=112 px=0 gx=0
CCTAATGAGTGAGCTAACTCACATTATGGACAGTTTTCCCTTTGATATGTAACGGTGAAC
>group_506_5 112 8 0 0 sg=112 px=0 gx=0
CTCACATTATGGACAGTTTTCCCTTTGATATGTAACGGTGAACAGTTGTTCTACTTTTGT
>group_506_6 112 8 0 0 sg=112 px=0 gx=0
ACTGTCCATAATGTGAGTTAGCTCACTCATTAGGCACCCCAGGCTTTACACTTTATGCTT
>group_506_7 112 8 0 0 sg=112 px=0 gx=0
TAACTCACATTATGGACAGTTTTCCCTTTGATATGTAACGGTGAACAGTTGTTCTACTTT
>group_506_8 112 8 0 0 sg=112 px=0 gx=0
AAACTGTCCATAATGTGAGTTAGCTCACTCATTAGGCACCCCAGGCTTTACACTTTATGC
>group_506_9 112 8 0 0 sg=112 px=0 gx=0
AAAGTAGAACAACTGTTCACCGTTACATATCAAAGGGAAAACTGTCCATAATGTGAGTTA
>group_508_0 8 2 0 0 sg=8 px=0 gx=0
CCGCGCATCCATGCCCCCGAACTGCAGGAGTGGGGAGGCACGATGGCCGCTTTGGTCGGA
>group_508_1 8 2 0 0 sg=8 px=0 gx=0
GATCCGACCAAAGCGGCCATCGTGCCTCCCCACTCCTGCAGTTCGGGGGCATGGATGCGC
>group_508_2 8 2 0 0 sg=8 px=0 gx=0
ATCCGACCAAAGCGGCCATCGTGCCTCCCCACTCCTGCAGTTCGGGGGCATGGATGCGCG
>group_508_3 8 2 0 0 sg=8 px=0 gx=0
CGCGCATCCATGCCCCCGAACTGCAGGAGTGGGGAGGCACGATGGCCGCTTTGGTCGGAT
>group_508_4 8 2 0 0 sg=8 px=0 gx=0
TCCGCGCATCCATGCCCCCGAACTGCAGGAGTGGGGAGGCACGATGGCCGCTTTGGTCGG
>group_508_5 8 2 0 0 sg=8 px=0 gx=0
GCGCATCCATGCCCCCGAACTGCAGGAGTGGGGAGGCACGATGGCCGCTTTGGTCGGATC
>group_508_6 8 2 0 0 sg=8 px=0 gx=0
TCCGACCAAAGCGGCCATCGTGCCTCCCCACTCCTGCAGTTCGGGGGCATGGATGCGCGG
>group_508_7 8 2 0 0 sg=8 px=0 gx=0
CCGACCAAAGCGGCCATCGTGCCTCCCCACTCCTGCAGTTCGGGGGCATGGATGCGCGGA
>group_509_0 4 5 0 0 sg=4 px=0 gx=0
TGCCATGGTACCCGGGAGCTCGAATTCTAGAAGCTTCTGCAGACGCGTCGACGTCATATG
>group_509_1 4 5 0 0 sg=4 px=0 gx=0
ATATGACGTCGACGCGTCTGCAGAAGCTTCTAGAATTCGAGCTCCCGGGTACCATGGCAT
>group_509_2 4 5 0 0 sg=4 px=0 gx=0
ATGCCATGGTACCCGGGAGCTCGAATTCTAGAAGCTTCTGCAGACGCGTCGACGTCATAT
>group_509_3 4 5 0 0 sg=4 px=0 gx=0
CATATGACGTCGACGCGTCTGCAGAAGCTTCTAGAATTCGAGCTCCCGGGTACCATGGCA
>group_512_0 4 4 0 0 sg=4 px=0 gx=0
CGGTACCAAGCTTGGCGTAATCATGGTCATAGCTGTTTCCTGTGTGAAATTGTTATCCGC
>group_512_1 4 4 0 0 sg=4 px=0 gx=0
CGGATAACAATTTCACACAGGAAACAGCTATGACCATGATTACGCCAAGCTTGGTACCGA
>group_512_2 4 4 0 0 sg=4 px=0 gx=0
TCGGTACCAAGCTTGGCGTAATCATGGTCATAGCTGTTTCCTGTGTGAAATTGTTATCCG
>group_512_3 4 4 0 0 sg=4 px=0 gx=0
GCGGATAACAATTTCACACAGGAAACAGCTATGACCATGATTACGCCAAGCTTGGTACCG
>group_513_0 48 4 0 0 sg=48 px=0 gx=0
ATAAGCTGTCAAACATGAGAATTCTATTTAATCACTTTGACTAGCAAATACTAACAACAA
>group_513_1 48 4 0 0 sg=48 px=0 gx=0
TAAGCTGTCAAACATGAGAATTCTATTTAATCACTTTGACTAGCAAATACTAACAACAAG
>group_513_2 48 4 0 0 sg=48 px=0 gx=0
TGTCTTGTTGTTAGTATTTGCTAGTCAAAGTGATTAAATAGAATTCTCATGTTTGACAGC
>group_513_3 48 4 0 0 sg=48 px=0 gx=0
CCGATGATAAGCTGTCAAACATGAGAATTCTATTTAATCACTTTGACTAGCAAATACTAA
>group_513_4 48 4 0 0 sg=48 px=0 gx=0
TGTGTCTTGTTGTTAGTATTTGCTAGTCAAAGTGATTAAATAGAATTCTCATGTTTGACA
>group_513_5 48 4 0 0 sg=48 px=0 gx=0
CAAACATGAGAATTCTATTTAATCACTTTGACTAGCAAATACTAACAACAAGACACACAC
>group_513_6 48 4 0 0 sg=48 px=0 gx=0
GTGTGTGTGTCTTGTTGTTAGTATTTGCTAGTCAAAGTGATTAAATAGAATTCTCATGTT
>group_513_7 48 4 0 0 sg=48 px=0 gx=0
GTGTGTGTCTTGTTGTTAGTATTTGCTAGTCAAAGTGATTAAATAGAATTCTCATGTTTG
>group_513_8 48 4 0 0 sg=48 px=0 gx=0
GGTGTGTGTGTCTTGTTGTTAGTATTTGCTAGTCAAAGTGATTAAATAGAATTCTCATGT
>group_513_9 48 4 0 0 sg=48 px=0 gx=0
AGCTGTCAAACATGAGAATTCTATTTAATCACTTTGACTAGCAAATACTAACAACAAGAC
>group_514_0 2 5 0 0 sg=2 px=0 gx=0
CATCGATAAAATAAAAGATTTTATTTAGTCTCCAGAAAAAGGGGGGAATGAAAGACCCCA
>group_514_1 2 5 0 0 sg=2 px=0 gx=0
TGGGGTCTTTCATTCCCCCCTTTTTCTGGAGACTAAATAAAATCTTTTATTTTATCGATG
>group_515_0 2 9 0 0 sg=2 px=0 gx=0
TGAACCTGAATCGCCAGCGGCATCAGCACCTTGTCGCCTTGCGTATAATATTTGCCCATT
>group_515_1 2 9 0 0 sg=2 px=0 gx=0
AATGGGCAAATATTATACGCAAGGCGACAAGGTGCTGATGCCGCTGGCGATTCAGGTTCA
>group_517_0 2 1 0 0 sg=2 px=0 gx=0
GGATCTAGCGTGGACTCAAGGCTCTCGCGAATGGCTCGCGTTGGAAACTTTCATTGACAC
>group_517_1 2 1 0 0 sg=2 px=0 gx=0
GTGTCAATGAAAGTTTCCAACGCGAGCCATTCGCGAGAGCCTTGAGTCCACGCTAGATCC
>group_518_0 32 2 0 0 sg=32 px=0 gx=0
GCCAGTGAATTGTAATACGACTCACTATAGGGCGAATTGGCCAAGTCGGCCGAGCTCGAA
>group_518_1 32 2 0 0 sg=32 px=0 gx=0
GAGCTCGGCCGACTTGGCCAATTCGCCCTATAGTGAGTCGTATTACAATTCACTGGCCGT
>group_518_2 32 2 0 0 sg=32 px=0 gx=0
CTCGGCCGACTTGGCCAATTCGCCCTATAGTGAGTCGTATTACAATTCACTGGCCGTCGT
>group_518_3 32 2 0 0 sg=32 px=0 gx=0
AGCTCGGCCGACTTGGCCAATTCGCCCTATAGTGAGTCGTATTACAATTCACTGGCCGTC
>group_518_4 32 2 0 0 sg=32 px=0 gx=0
TGTAAAACGACGGCCAGTGAATTGTAATACGACTCACTATAGGGCGAATTGGCCAAGTCG
>group_518_5 32 2 0 0 sg=32 px=0 gx=0
TCGAGCTCGGCCGACTTGGCCAATTCGCCCTATAGTGAGTCGTATTACAATTCACTGGCC
>group_518_6 32 2 0 0 sg=32 px=0 gx=0
GACGGCCAGTGAATTGTAATACGACTCACTATAGGGCGAATTGGCCAAGTCGGCCGAGCT
>group_518_7 32 2 0 0 sg=32 px=0 gx=0
TTCGAGCTCGGCCGACTTGGCCAATTCGCCCTATAGTGAGTCGTATTACAATTCACTGGC
>group_518_8 32 2 0 0 sg=32 px=0 gx=0
CGAGCTCGGCCGACTTGGCCAATTCGCCCTATAGTGAGTCGTATTACAATTCACTGGCCG
>group_518_9 32 2 0 0 sg=32 px=0 gx=0
AATTCGAGCTCGGCCGACTTGGCCAATTCGCCCTATAGTGAGTCGTATTACAATTCACTG
>group_519_0 28 6 0 0 sg=28 px=0 gx=0
TCTTAGGCGGCCGCCAGGTGGCACTTTTCGGGGAAATGTGCGCGGAACCCCTATTTGTTT
>group_519_1 28 6 0 0 sg=28 px=0 gx=0
TTTCTTAGGCGGCCGCCAGGTGGCACTTTTCGGGGAAATGTGCGCGGAACCCCTATTTGT
>group_519_2 28 6 0 0 sg=28 px=0 gx=0
TTCTTAGGCGGCCGCCAGGTGGCACTTTTCGGGGAAATGTGCGCGGAACCCCTATTTGTT
>group_519_3 28 6 0 0 sg=28 px=0 gx=0
TTAGGCGGCCGCCAGGTGGCACTTTTCGGGGAAATGTGCGCGGAACCCCTATTTGTTTAT
>group_519_4 28 6 0 0 sg=28 px=0 gx=0
TAAACAAATAGGGGTTCCGCGCACATTTCCCCGAAAAGTGCCACCTGGCGGCCGCCTAAG
>group_519_5 28 6 0 0 sg=28 px=0 gx=0
ATAGGGGTTCCGCGCACATTTCCCCGAAAAGTGCCACCTGGCGGCCGCCTAAGAAACCAT
>group_519_6 28 6 0 0 sg=28 px=0 gx=0
AATAGGGGTTCCGCGCACATTTCCCCGAAAAGTGCCACCTGGCGGCCGCCTAAGAAACCA
>group_519_7 28 6 0 0 sg=28 px=0 gx=0
AACAAATAGGGGTTCCGCGCACATTTCCCCGAAAAGTGCCACCTGGCGGCCGCCTAAGAA
>group_519_8 28 6 0 0 sg=28 px=0 gx=0
TAGGCGGCCGCCAGGTGGCACTTTTCGGGGAAATGTGCGCGGAACCCCTATTTGTTTATT
>group_519_9 28 6 0 0 sg=28 px=0 gx=0
TGGTTTCTTAGGCGGCCGCCAGGTGGCACTTTTCGGGGAAATGTGCGCGGAACCCCTATT
>group_522_0 4 7 0 0 sg=4 px=0 gx=0
TTCGCGTTGGCCGATTCATTAATGCAGCTGGCACGACAGGTTTCCCGACTGGAAAGCGGG
>group_522_1 4 7 0 0 sg=4 px=0 gx=0
TCGCGTTGGCCGATTCATTAATGCAGCTGGCACGACAGGTTTCCCGACTGGAAAGCGGGC
>group_522_2 4 7 0 0 sg=4 px=0 gx=0
CCCGCTTTCCAGTCGGGAAACCTGTCGTGCCAGCTGCATTAATGAATCGGCCAACGCGAA
>group_522_3 4 7 0 0 sg=4 px=0 gx=0
GCCCGCTTTCCAGTCGGGAAACCTGTCGTGCCAGCTGCATTAATGAATCGGCCAACGCGA
>group_524_0 22 10 0 0 sg=22 px=0 gx=0
TGACGGATGGCCTTTTTGCGTGGCCAGTGCCAAGCTTGCATGCCTGCAGGTCGACTCTAG
>group_524_1 22 10 0 0 sg=22 px=0 gx=0
GGATGGCCTTTTTGCGTGGCCAGTGCCAAGCTTGCATGCCTGCAGGTCGACTCTAGAGGA
>group_524_2 22 10 0 0 sg=22 px=0 gx=0
CTCTAGAGTCGACCTGCAGGCATGCAAGCTTGGCACTGGCCACGCAAAAAGGCCATCCGT
>group_524_3 22 10 0 0 sg=22 px=0 gx=0
GATGGCCTTTTTGCGTGGCCAGTGCCAAGCTTGCATGCCTGCAGGTCGACTCTAGAGGAT
>group_524_4 22 10 0 0 sg=22 px=0 gx=0
AGAGTCGACCTGCAGGCATGCAAGCTTGGCACTGGCCACGCAAAAAGGCCATCCGTCAGG
>group_524_5 22 10 0 0 sg=22 px=0 gx=0
CCTCTAGAGTCGACCTGCAGGCATGCAAGCTTGGCACTGGCCACGCAAAAAGGCCATCCG
>group_524_6 22 10 0 0 sg=22 px=0 gx=0
GATCCTCTAGAGTCGACCTGCAGGCATGCAAGCTTGGCACTGGCCACGCAAAAAGGCCAT
>group_524_7 22 10 0 0 sg=22 px=0 gx=0
GAGTCGACCTGCAGGCATGCAAGCTTGGCACTGGCCACGCAAAAAGGCCATCCGTCAGGA
>group_524_8 22 10 0 0 sg=22 px=0 gx=0
CTGACGGATGGCCTTTTTGCGTGGCCAGTGCCAAGCTTGCATGCCTGCAGGTCGACTCTA
>group_524_9 22 10 0 0 sg=22 px=0 gx=0
AGTCGACCTGCAGGCATGCAAGCTTGGCACTGGCCACGCAAAAAGGCCATCCGTCAGGAT
>group_525_0 2 1 0 0 sg=2 px=0 gx=0
GAATTCGAGCTCGGTACCCGGGGATCCTCTAGAGTCGACCTGCAGGCATGCAAGCTTGTC
>group_525_1 2 1 0 0 sg=2 px=0 gx=0
GACAAGCTTGCATGCCTGCAGGTCGACTCTAGAGGATCCCCGGGTACCGAGCTCGAATTC
>group_526_0 8 3 0 0 sg=8 px=0 gx=0
TTCTACGGGGTCTGACGCTGACTGGAACGAAAACTCACGTTAAGGGATTTTGGTCATGTC
>group_526_1 8 3 0 0 sg=8 px=0 gx=0
GACATGACCAAAATCCCTTAACGTGAGTTTTCGTTCCAGTCAGCGTCAGACCCCGTAGAA
>group_526_2 8 3 0 0 sg=8 px=0 gx=0
TCGACATGACCAAAATCCCTTAACGTGAGTTTTCGTTCCAGTCAGCGTCAGACCCCGTAG
>group_526_3 8 3 0 0 sg=8 px=0 gx=0
TTTCTACGGGGTCTGACGCTGACTGGAACGAAAACTCACGTTAAGGGATTTTGGTCATGT
>group_526_4 8 3 0 0 sg=8 px=0 gx=0
TCTACGGGGTCTGACGCTGACTGGAACGAAAACTCACGTTAAGGGATTTTGGTCATGTCG
>group_526_5 8 3 0 0 sg=8 px=0 gx=0
ACATGACCAAAATCCCTTAACGTGAGTTTTCGTTCCAGTCAGCGTCAGACCCCGTAGAAA
>group_526_6 8 3 0 0 sg=8 px=0 gx=0
CGACATGACCAAAATCCCTTAACGTGAGTTTTCGTTCCAGTCAGCGTCAGACCCCGTAGA
>group_526_7 8 3 0 0 sg=8 px=0 gx=0
CTACGGGGTCTGACGCTGACTGGAACGAAAACTCACGTTAAGGGATTTTGGTCATGTCGA
>group_527_0 12 17 0 0 sg=12 px=0 gx=0
GAAGCTGTCCTTCCCCGAGGGCTTCAAGTGGGAGCGCGTGATGAACTTCGAGGACGGCGG
>group_527_1 12 17 0 0 sg=12 px=0 gx=0
AAGCTGTCCTTCCCCGAGGGCTTCAAGTGGGAGCGCGTGATGAACTTCGAGGACGGCGGC
>group_527_2 12 17 0 0 sg=12 px=0 gx=0
AGCTGTCCTTCCCCGAGGGCTTCAAGTGGGAGCGCGTGATGAACTTCGAGGACGGCGGCG
>group_527_3 12 17 0 0 sg=12 px=0 gx=0
CTGTCCTTCCCCGAGGGCTTCAAGTGGGAGCGCGTGATGAACTTCGAGGACGGCGGCGTG
>group_527_4 12 17 0 0 sg=12 px=0 gx=0
CGCCGCCGTCCTCGAAGTTCATCACGCGCTCCCACTTGAAGCCCTCGGGGAAGGACAGCT
>group_527_5 12 17 0 0 sg=12 px=0 gx=0
GCCGCCGTCCTCGAAGTTCATCACGCGCTCCCACTTGAAGCCCTCGGGGAAGGACAGCTT
>group_527_6 12 17 0 0 sg=12 px=0 gx=0
CACGCCGCCGTCCTCGAAGTTCATCACGCGCTCCCACTTGAAGCCCTCGGGGAAGGACAG
>group_527_7 12 17 0 0 sg=12 px=0 gx=0
TGTCCTTCCCCGAGGGCTTCAAGTGGGAGCGCGTGATGAACTTCGAGGACGGCGGCGTGG
>group_527_8 12 17 0 0 sg=12 px=0 gx=0
CCACGCCGCCGTCCTCGAAGTTCATCACGCGCTCCCACTTGAAGCCCTCGGGGAAGGACA
>group_527_9 12 17 0 0 sg=12 px=0 gx=0
ACGCCGCCGTCCTCGAAGTTCATCACGCGCTCCCACTTGAAGCCCTCGGGGAAGGACAGC
>group_529_0 98 11 0 0 sg=98 px=0 gx=0
GTTGGTAATGGTAGCGACCGGCGCTCAGTTGGAATTCCGCCGATACTGACGGGCTCCAGG
>group_529_1 98 11 0 0 sg=98 px=0 gx=0
TTCCATATGGGGATTGGTGGCGACGACTCCTGGAGCCCGTCAGTATCGGCGGAATTCCAA
>group_529_2 98 11 0 0 sg=98 px=0 gx=0
GGGGATTGGTGGCGACGACTCCTGGAGCCCGTCAGTATCGGCGGAATTCCAACTGAGCGC
>group_529_3 98 11 0 0 sg=98 px=0 gx=0
CGTCAGTATCGGCGGAATTCCAACTGAGCGCCGGTCGCTACCATTACCAACTTGTCTGGT
>group_529_4 98 11 0 0 sg=98 px=0 gx=0
AGTTGGTAATGGTAGCGACCGGCGCTCAGTTGGAATTCCGCCGATACTGACGGGCTCCAG
>group_529_5 98 11 0 0 sg=98 px=0 gx=0
TGGTAGCGACCGGCGCTCAGTTGGAATTCCGCCGATACTGACGGGCTCCAGGAGTCGTCG
>group_529_6 98 11 0 0 sg=98 px=0 gx=0
CTCAGTTGGAATTCCGCCGATACTGACGGGCTCCAGGAGTCGTCGCCACCAATCCCCATA
>group_529_7 98 11 0 0 sg=98 px=0 gx=0
GTAGCGACCGGCGCTCAGTTGGAATTCCGCCGATACTGACGGGCTCCAGGAGTCGTCGCC
>group_529_8 98 11 0 0 sg=98 px=0 gx=0
GACCGGCGCTCAGTTGGAATTCCGCCGATACTGACGGGCTCCAGGAGTCGTCGCCACCAA
>group_529_9 98 11 0 0 sg=98 px=0 gx=0
GTTGGAATTCCGCCGATACTGACGGGCTCCAGGAGTCGTCGCCACCAATCCCCATATGGA
>group_530_0 12 2 0 0 sg=12 px=0 gx=0
CCTGAGGCCAGTTTGCTCAGGCTCTCCCCGTGGAGGTAATAATTGACGATATGATCCTTT
>group_530_1 12 2 0 0 sg=12 px=0 gx=0
AGGATCATATCGTCAATTATTACCTCCACGGGGAGAGCCTGAGCAAACTGGCCTCAGGCA
>group_530_2 12 2 0 0 sg=12 px=0 gx=0
GGATCATATCGTCAATTATTACCTCCACGGGGAGAGCCTGAGCAAACTGGCCTCAGGCAT
>group_530_3 12 2 0 0 sg=12 px=0 gx=0
AAGGATCATATCGTCAATTATTACCTCCACGGGGAGAGCCTGAGCAAACTGGCCTCAGGC
>group_530_4 12 2 0 0 sg=12 px=0 gx=0
GCCTGAGGCCAGTTTGCTCAGGCTCTCCCCGTGGAGGTAATAATTGACGATATGATCCTT
>group_530_5 12 2 0 0 sg=12 px=0 gx=0
TGCCTGAGGCCAGTTTGCTCAGGCTCTCCCCGTGGAGGTAATAATTGACGATATGATCCT
>group_530_6 12 2 0 0 sg=12 px=0 gx=0
AAAGGATCATATCGTCAATTATTACCTCCACGGGGAGAGCCTGAGCAAACTGGCCTCAGG
>group_530_7 12 2 0 0 sg=12 px=0 gx=0
AAAAAGGATCATATCGTCAATTATTACCTCCACGGGGAGAGCCTGAGCAAACTGGCCTCA
>group_530_8 12 2 0 0 sg=12 px=0 gx=0
ATGCCTGAGGCCAGTTTGCTCAGGCTCTCCCCGTGGAGGTAATAATTGACGATATGATCC
>group_530_9 12 2 0 0 sg=12 px=0 gx=0
TGAGGCCAGTTTGCTCAGGCTCTCCCCGTGGAGGTAATAATTGACGATATGATCCTTTTT
>group_531_0 6 10 0 0 sg=6 px=0 gx=0
TATCAGAAGGTGGTGGCTGGTGTGGCCAATGCCCTGGCTCACAAATACCACTGAGATCTT
>group_531_1 6 10 0 0 sg=6 px=0 gx=0
AAGATCTCAGTGGTATTTGTGAGCCAGGGCATTGGCCACACCAGCCACCACCTTCTGATA
>group_531_2 6 10 0 0 sg=6 px=0 gx=0
CTATCAGAAGGTGGTGGCTGGTGTGGCCAATGCCCTGGCTCACAAATACCACTGAGATCT
>group_531_3 6 10 0 0 sg=6 px=0 gx=0
AAAGATCTCAGTGGTATTTGTGAGCCAGGGCATTGGCCACACCAGCCACCACCTTCTGAT
>group_531_4 6 10 0 0 sg=6 px=0 gx=0
ATCAGAAGGTGGTGGCTGGTGTGGCCAATGCCCTGGCTCACAAATACCACTGAGATCTTT
>group_531_5 6 10 0 0 sg=6 px=0 gx=0
AGATCTCAGTGGTATTTGTGAGCCAGGGCATTGGCCACACCAGCCACCACCTTCTGATAG
>group_532_0 2 3 0 0 sg=2 px=0 gx=0
CAAATTGACGCTTAGACAACTTAATAACACATTGCGGACGTTTTTAATGTACTGAATTCG
>group_532_1 2 3 0 0 sg=2 px=0 gx=0
CGAATTCAGTACATTAAAAACGTCCGCAATGTGTTATTAAGTTGTCTAAGCGTCAATTTG
>group_533_0 114 3 0 0 sg=114 px=0 gx=0
CGGGGGATGCAGCGGGTCGGCGGTACCGCCTGCACGAAGTGCCGGCGGGGCCGACCCCGG
>group_533_1 114 3 0 0 sg=114 px=0 gx=0
ACCCGACGGGAGATGCCCTGGGGGGGGACGGCGGTGCGGGGGATGCAGCGGGTCGGCGGT
>group_533_2 114 3 0 0 sg=114 px=0 gx=0
CGTGCAGGCGGTACCGCCGACCCGCTGCATCCCCCGCACCGCCGTCCCCCCCCAGGGCAT
>group_533_3 114 3 0 0 sg=114 px=0 gx=0
TGGGGGGGGACGGCGGTGCGGGGGATGCAGCGGGTCGGCGGTACCGCCTGCACGAAGTGC
>group_533_4 114 3 0 0 sg=114 px=0 gx=0
GGTACCGCCGACCCGCTGCATCCCCCGCACCGCCGTCCCCCCCCAGGGCATCTCCCGTCG
>group_533_5 114 3 0 0 sg=114 px=0 gx=0
TGCAGCGGGTCGGCGGTACCGCCTGCACGAAGTGCCGGCGGGGCCGACCCCGGGCGAGTA
>group_533_6 114 3 0 0 sg=114 px=0 gx=0
ATGCCCTGGGGGGGGACGGCGGTGCGGGGGATGCAGCGGGTCGGCGGTACCGCCTGCACG
>group_533_7 114 3 0 0 sg=114 px=0 gx=0
ACTCGCCCGGGGTCGGCCCCGCCGGCACTTCGTGCAGGCGGTACCGCCGACCCGCTGCAT
>group_533_8 114 3 0 0 sg=114 px=0 gx=0
ACGGGAGATGCCCTGGGGGGGGACGGCGGTGCGGGGGATGCAGCGGGTCGGCGGTACCGC
>group_533_9 114 3 0 0 sg=114 px=0 gx=0
GGCGGTACCGCCGACCCGCTGCATCCCCCGCACCGCCGTCCCCCCCCAGGGCATCTCCCG
>group_537_0 480 7 0 0 sg=480 px=0 gx=0
AACGCCAGCGCCCCGGCGAGCGGCTTGACCTGGCTATGCTGACCGCGATTCGCCGCGTTT
>group_537_1 480 7 0 0 sg=480 px=0 gx=0
CACGGGGCCCGTGGCTATGGCAGGCCTGCCGCCCGACGTTGGCTGCGAGCCCTGGGCCTT
>group_537_2 480 7 0 0 sg=480 px=0 gx=0
CTGAAACACGGAAGGAGACAATACCGGAAGGAACCCGCGCTATGTCGGCAATAAAAAGAC
>group_537_3 480 7 0 0 sg=480 px=0 gx=0
GGTCAGCATAGCCAGGTCAAGCCGCTCGCCGGGGCGCTGGCGTTTGGCCAGGCGGTCGAT
>group_537_4 480 7 0 0 sg=480 px=0 gx=0
GGAAGGAGACAATACCGGAAGGAACCCGCGCTATGTCGGCAATAAAAAGACAGAATAAAA
>group_537_5 480 7 0 0 sg=480 px=0 gx=0
CCCGTGCGTTTTATTCTGTCTTTTTATTGCCGACATAGCGCGGGTTCCTTCCGGTATTGT
>group_537_6 480 7 0 0 sg=480 px=0 gx=0
TATTCTGTCTTTTTATTGCCGACATAGCGCGGGTTCCTTCCGGTATTGTCTCCTTCCGTG
>group_537_7 480 7 0 0 sg=480 px=0 gx=0
TAACAATGGGCATGCCTTATACCGTGACCGACGCCGTTCTGGCTCCTCATATCGGGGGGG
>group_537_8 480 7 0 0 sg=480 px=0 gx=0
AGGCCTGCCGCCCGACGTTGGCTGCGAGCCCTGGGCCTTCACCCGAACTTGGGGGGTGGG
>group_537_9 480 7 0 0 sg=480 px=0 gx=0
GACAAGCGCCCAGATAACAATGGGCATGCCTTATACCGTGACCGACGCCGTTCTGGCTCC
>group_538_0 2 5 0 0 sg=2 px=0 gx=0
CGGTACCCCGGGTCGACCTGCAGCCAAGCTTAATTAGCTGAGCTTGGACTCCTGTTGATA
>group_538_1 2 5 0 0 sg=2 px=0 gx=0
TATCAACAGGAGTCCAAGCTCAGCTAATTAAGCTTGGCTGCAGGTCGACCCGGGGTACCG
>group_541_0 4 3 0 0 sg=4 px=0 gx=0
TGGGGCAAATGGTGGTCACCATCCTGTCGGCTGTGGCACAGGCTGAACGCCGGAGGATCA
>group_541_1 4 3 0 0 sg=4 px=0 gx=0
GGGGCAAATGGTGGTCACCATCCTGTCGGCTGTGGCACAGGCTGAACGCCGGAGGATCAA
>group_541_2 4 3 0 0 sg=4 px=0 gx=0
TTGATCCTCCGGCGTTCAGCCTGTGCCACAGCCGACAGGATGGTGACCACCATTTGCCCC
>group_541_3 4 3 0 0 sg=4 px=0 gx=0
TGATCCTCCGGCGTTCAGCCTGTGCCACAGCCGACAGGATGGTGACCACCATTTGCCCCA
>group_542_0 476 0 306 0 sg=170 px=306 gx=0
TATCAATAAATATTTAAACTATATTTCTTTCAAGATGGGAATTAACATCTACAAATTGCC
>group_542_1 476 0 306 0 sg=170 px=306 gx=0
AGGAAGTTCATTTCATTTGGAGAGGACACGCTGAAATCACCAGTCTCTCTCTATAAATCT
>group_542_2 476 0 306 0 sg=170 px=306 gx=0
TATATAAGGAAGTTCATTTCATTTGGAGAGGACACGCTGAAATCACCAGTCTCTCTCTAT
>group_542_3 476 0 306 0 sg=170 px=306 gx=0
GCGATATTATGTGTAATACATAAATTGATGATATAGCTAGCTTAGCTCATCGGGGGATCC
>group_542_4 476 0 306 0 sg=170 px=306 gx=0
ATTTATAGAGAGAGACTGGTGATTTCAGCGTGTCCTCTCCAAATGAAATGAACTTCCTTA
>group_542_5 476 0 306 0 sg=170 px=306 gx=0
ATTCCCATCTTGAAAGAAATATAGTTTAAATATTTATTGATAAAATAACAAGTCAGGTAT
>group_542_6 476 0 306 0 sg=170 px=306 gx=0
AATTTGTAGATGTTAATTCCCATCTTGAAAGAAATATAGTTTAAATATTTATTGATAAAA
>group_542_7 476 0 306 0 sg=170 px=306 gx=0
TTTCATTTGGAGAGGACACGCTGAAATCACCAGTCTCTCTCTATAAATCTATCTCTCTCT
>group_542_8 476 0 306 0 sg=170 px=306 gx=0
GACCGCCGGCATGTCCGCCTCGGTGGCACGGCGGATGTCGGCCGGGCGTCGTTCTGGGTC
>group_542_9 476 0 306 0 sg=170 px=306 gx=0
GTTAATTCCCATCTTGAAAGAAATATAGTTTAAATATTTATTGATAAAATAACAAGTCAG
>group_543_0 16 15 0 0 sg=16 px=0 gx=0
TGACGAGAAGACCACCGGCTGGCGGGGCGGCCACGTGGTGGAGGGCCTGGCCGGCGAGCT
>group_543_1 16 15 0 0 sg=16 px=0 gx=0
CTAGTGACGAGAAGACCACCGGCTGGCGGGGCGGCCACGTGGTGGAGGGCCTGGCCGGCG
>group_543_2 16 15 0 0 sg=16 px=0 gx=0
TCGCCGGCCAGGCCCTCCACCACGTGGCCGCCCCGCCAGCCGGTGGTCTTCTCGTCACTA
>group_543_3 16 15 0 0 sg=16 px=0 gx=0
CTCGCCGGCCAGGCCCTCCACCACGTGGCCGCCCCGCCAGCCGGTGGTCTTCTCGTCACT
>group_543_4 16 15 0 0 sg=16 px=0 gx=0
GCTCGCCGGCCAGGCCCTCCACCACGTGGCCGCCCCGCCAGCCGGTGGTCTTCTCGTCAC
>group_543_5 16 15 0 0 sg=16 px=0 gx=0
CGCCGGCCAGGCCCTCCACCACGTGGCCGCCCCGCCAGCCGGTGGTCTTCTCGTCACTAG
>group_543_6 16 15 0 0 sg=16 px=0 gx=0
ACTAGTGACGAGAAGACCACCGGCTGGCGGGGCGGCCACGTGGTGGAGGGCCTGGCCGGC
>group_543_7 16 15 0 0 sg=16 px=0 gx=0
CGGCCAGGCCCTCCACCACGTGGCCGCCCCGCCAGCCGGTGGTCTTCTCGTCACTAGTTT
>group_543_8 16 15 0 0 sg=16 px=0 gx=0
AGTGACGAGAAGACCACCGGCTGGCGGGGCGGCCACGTGGTGGAGGGCCTGGCCGGCGAG
>group_543_9 16 15 0 0 sg=16 px=0 gx=0
CCGGCCAGGCCCTCCACCACGTGGCCGCCCCGCCAGCCGGTGGTCTTCTCGTCACTAGTT
>group_545_0 704 2 0 0 sg=704 px=0 gx=0
TTATTTATACTAGCTTTGGTAACAGGAATATTGCAGCATTCATGCACATTGAAACCCTTA
>group_545_1 704 2 0 0 sg=704 px=0 gx=0
AACATAAATGCGCTGCTGAGAAGCCAGTTTGCATCTGTCAGGATCAATTTCCCATTATGC
>group_545_2 704 2 0 0 sg=704 px=0 gx=0
AAAAAAGCTGGCTTAGCTTCCCCCCGCCCCCTAGGGCATAGAACAAGTCAAATGCTTTAT
>group_545_3 704 2 0 0 sg=704 px=0 gx=0
CATTTATGTTGTCAACTGAGGAAGGAAACGTTAATGACAGAAACTCTAAGTAATTTCCAC
>group_545_4 704 2 0 0 sg=704 px=0 gx=0
ATCTATTTTTATTTATACTAGCTTTGGTAACAGGAATATTGCAGCATTCATGCACATTGA
>group_545_5 704 2 0 0 sg=704 px=0 gx=0
GTTACCAAAGCTAGTATAAATAAAAATAGATAAACGTGGAAATTACTTAGAGTTTCTGTC
>group_545_6 704 2 0 0 sg=704 px=0 gx=0
TTCCCATTATGCCAGTCATATTAATTACTAGTCAATTAGTTGATTTTTATTTTTGACATA
>group_545_7 704 2 0 0 sg=704 px=0 gx=0
AATACATCCCAAACTCAAATATATAAAGCATTTGACTTGTTCTATGCCCTAGGGGGCGGG
>group_545_8 704 2 0 0 sg=704 px=0 gx=0
CTGAGGAAGGAAACGTTAATGACAGAAACTCTAAGTAATTTCCACGTTTATCTATTTTTA
>group_545_9 704 2 0 0 sg=704 px=0 gx=0
TCTGTCAGGATCAATTTCCCATTATGCCAGTCATATTAATTACTAGTCAATTAGTTGATT
>group_548_0 10 19 0 0 sg=10 px=0 gx=0
AGCTTGGGCTGGCGTAATAGCGAAGAGGCCCGCACCGATCGCCCTTCCCAACAGTTGCGC
>group_548_1 10 19 0 0 sg=10 px=0 gx=0
GCTTGGGCTGGCGTAATAGCGAAGAGGCCCGCACCGATCGCCCTTCCCAACAGTTGCGCA
>group_548_2 10 19 0 0 sg=10 px=0 gx=0
CTGCGCAACTGTTGGGAAGGGCGATCGGTGCGGGCCTCTTCGCTATTACGCCAGCCCAAG
>group_548_3 10 19 0 0 sg=10 px=0 gx=0
TGCGCAACTGTTGGGAAGGGCGATCGGTGCGGGCCTCTTCGCTATTACGCCAGCCCAAGC
>group_548_4 10 19 0 0 sg=10 px=0 gx=0
TGGGCTGGCGTAATAGCGAAGAGGCCCGCACCGATCGCCCTTCCCAACAGTTGCGCAGCC
>group_548_5 10 19 0 0 sg=10 px=0 gx=0
GCGCAACTGTTGGGAAGGGCGATCGGTGCGGGCCTCTTCGCTATTACGCCAGCCCAAGCT
>group_548_6 10 19 0 0 sg=10 px=0 gx=0
GCTGCGCAACTGTTGGGAAGGGCGATCGGTGCGGGCCTCTTCGCTATTACGCCAGCCCAA
>group_548_7 10 19 0 0 sg=10 px=0 gx=0
GGCTGCGCAACTGTTGGGAAGGGCGATCGGTGCGGGCCTCTTCGCTATTACGCCAGCCCA
>group_548_8 10 19 0 0 sg=10 px=0 gx=0
TTGGGCTGGCGTAATAGCGAAGAGGCCCGCACCGATCGCCCTTCCCAACAGTTGCGCAGC
>group_548_9 10 19 0 0 sg=10 px=0 gx=0
CTTGGGCTGGCGTAATAGCGAAGAGGCCCGCACCGATCGCCCTTCCCAACAGTTGCGCAG
>group_549_0 36 3 0 0 sg=36 px=0 gx=0
AACCTTCGGGCATGGCACTCTTGAAAAAGTCATGCTGTTTCATATGATCTGGGTATCTTG
>group_549_1 36 3 0 0 sg=36 px=0 gx=0
CGGGCATGGCACTCTTGAAAAAGTCATGCTGTTTCATATGATCTGGGTATCTTGAAAAGC
>group_549_2 36 3 0 0 sg=36 px=0 gx=0
CAAGATACCCAGATCATATGAAACAGCATGACTTTTTCAAGAGTGCCATGCCCGAAGGTT
>group_549_3 36 3 0 0 sg=36 px=0 gx=0
GGCATGGCACTCTTGAAAAAGTCATGCTGTTTCATATGATCTGGGTATCTTGAAAAGCAT
>group_549_4 36 3 0 0 sg=36 px=0 gx=0
CTTCGGGCATGGCACTCTTGAAAAAGTCATGCTGTTTCATATGATCTGGGTATCTTGAAA
>group_549_5 36 3 0 0 sg=36 px=0 gx=0
CACTCTTGAAAAAGTCATGCTGTTTCATATGATCTGGGTATCTTGAAAAGCATTGAACAC
>group_549_6 36 3 0 0 sg=36 px=0 gx=0
TCAATGCTTTTCAAGATACCCAGATCATATGAAACAGCATGACTTTTTCAAGAGTGCCAT
>group_549_7 36 3 0 0 sg=36 px=0 gx=0
GGGCATGGCACTCTTGAAAAAGTCATGCTGTTTCATATGATCTGGGTATCTTGAAAAGCA
>group_549_8 36 3 0 0 sg=36 px=0 gx=0
AAGATACCCAGATCATATGAAACAGCATGACTTTTTCAAGAGTGCCATGCCCGAAGGTTA
>group_549_9 36 3 0 0 sg=36 px=0 gx=0
TTCAAGATACCCAGATCATATGAAACAGCATGACTTTTTCAAGAGTGCCATGCCCGAAGG
>group_551_0 36 6 0 0 sg=36 px=0 gx=0
AGGGCGGCCGCGAATTAATTCGCCTTAGACATGACTGTTCCTCAGTTCAAGTTGGGCACT
>group_551_1 36 6 0 0 sg=36 px=0 gx=0
GTAGAATTCCCTAGGGCGGCCGCGAATTAATTCGCCTTAGACATGACTGTTCCTCAGTTC
>group_551_2 36 6 0 0 sg=36 px=0 gx=0
ATTCCCTAGGGCGGCCGCGAATTAATTCGCCTTAGACATGACTGTTCCTCAGTTCAAGTT
>group_551_3 36 6 0 0 sg=36 px=0 gx=0
GGCGGCCGCGAATTAATTCGCCTTAGACATGACTGTTCCTCAGTTCAAGTTGGGCACTTA
>group_551_4 36 6 0 0 sg=36 px=0 gx=0
GTGCCCAACTTGAACTGAGGAACAGTCATGTCTAAGGCGAATTAATTCGCGGCCGCCCTA
>group_551_5 36 6 0 0 sg=36 px=0 gx=0
CTTGAACTGAGGAACAGTCATGTCTAAGGCGAATTAATTCGCGGCCGCCCTAGGGAATTC
>group_551_6 36 6 0 0 sg=36 px=0 gx=0
TACGTAGAATTCCCTAGGGCGGCCGCGAATTAATTCGCCTTAGACATGACTGTTCCTCAG
>group_551_7 36 6 0 0 sg=36 px=0 gx=0
ACGTAGAATTCCCTAGGGCGGCCGCGAATTAATTCGCCTTAGACATGACTGTTCCTCAGT
>group_551_8 36 6 0 0 sg=36 px=0 gx=0
CGTAGAATTCCCTAGGGCGGCCGCGAATTAATTCGCCTTAGACATGACTGTTCCTCAGTT
>group_551_9 36 6 0 0 sg=36 px=0 gx=0
TGAACTGAGGAACAGTCATGTCTAAGGCGAATTAATTCGCGGCCGCCCTAGGGAATTCTA
>group_552_0 146 3 0 0 sg=146 px=0 gx=0
CTCCTCGTGGGTGGGGGTCCATCTTTGGGACCACTGTCGGCAGAGAGATCTTGAATGATA
>group_552_1 146 3 0 0 sg=146 px=0 gx=0
AAGGCTATCATTCAAGATCTCTCTGCCGACAGTGGTCCCAAAGATGGACCCCCACCCACG
>group_552_2 146 3 0 0 sg=146 px=0 gx=0
CACGATGCTCCTCGTGGGTGGGGGTCCATCTTTGGGACCACTGTCGGCAGAGAGATCTTG
>group_552_3 146 3 0 0 sg=146 px=0 gx=0
ATTCAAGATCTCTCTGCCGACAGTGGTCCCAAAGATGGACCCCCACCCACGAGGAGCATC
>group_552_4 146 3 0 0 sg=146 px=0 gx=0
CCATCTTTGGGACCACTGTCGGCAGAGAGATCTTGAATGATAGCCTTTCCTTTATCGCAA
>group_552_5 146 3 0 0 sg=146 px=0 gx=0
ATGCTCCTCGTGGGTGGGGGTCCATCTTTGGGACCACTGTCGGCAGAGAGATCTTGAATG
>group_552_6 146 3 0 0 sg=146 px=0 gx=0
GAATTAATTCCAATCCCACAAAAATCTGAGCTTAACAGCACAGTTGCTCCTCTCAGAGCA
>group_552_7 146 3 0 0 sg=146 px=0 gx=0
AAATGCCATCATTGCGATAAAGGAAAGGCTATCATTCAAGATCTCTCTGCCGACAGTGGT
>group_552_8 146 3 0 0 sg=146 px=0 gx=0
CGGCAGAGAGATCTTGAATGATAGCCTTTCCTTTATCGCAATGATGGCATTTGTAGGAGC
>group_552_9 146 3 0 0 sg=146 px=0 gx=0
GTCGGCAGAGAGATCTTGAATGATAGCCTTTCCTTTATCGCAATGATGGCATTTGTAGGA
>group_553_0 12 20 0 0 sg=12 px=0 gx=0
AACGCCAGGGTTTTCCCAGTCACGACGTTGTAAAACGACGGCCAGTGAATTGGAGCTCAT
>group_553_1 12 20 0 0 sg=12 px=0 gx=0
CTCCAATTCACTGGCCGTCGTTTTACAACGTCGTGACTGGGAAAACCCTGGCGTTACCCA
>group_553_2 12 20 0 0 sg=12 px=0 gx=0
GAGCTCCAATTCACTGGCCGTCGTTTTACAACGTCGTGACTGGGAAAACCCTGGCGTTAC
>group_553_3 12 20 0 0 sg=12 px=0 gx=0
AGCTCCAATTCACTGGCCGTCGTTTTACAACGTCGTGACTGGGAAAACCCTGGCGTTACC
>group_553_4 12 20 0 0 sg=12 px=0 gx=0
GTAACGCCAGGGTTTTCCCAGTCACGACGTTGTAAAACGACGGCCAGTGAATTGGAGCTC
>group_553_5 12 20 0 0 sg=12 px=0 gx=0
GGGTAACGCCAGGGTTTTCCCAGTCACGACGTTGTAAAACGACGGCCAGTGAATTGGAGC
>group_553_6 12 20 0 0 sg=12 px=0 gx=0
GCTCCAATTCACTGGCCGTCGTTTTACAACGTCGTGACTGGGAAAACCCTGGCGTTACCC
>group_553_7 12 20 0 0 sg=12 px=0 gx=0
TAACGCCAGGGTTTTCCCAGTCACGACGTTGTAAAACGACGGCCAGTGAATTGGAGCTCA
>group_553_8 12 20 0 0 sg=12 px=0 gx=0
ATGAGCTCCAATTCACTGGCCGTCGTTTTACAACGTCGTGACTGGGAAAACCCTGGCGTT
>group_553_9 12 20 0 0 sg=12 px=0 gx=0
TGGGTAACGCCAGGGTTTTCCCAGTCACGACGTTGTAAAACGACGGCCAGTGAATTGGAG
>group_554_0 962 2 0 278 sg=684 px=0 gx=278
GAGGCGATTAGTCCAATTTGTTAAAGACAGGATATCAGTGGTCCAGGCTCTAGTTTTGAC
>group_554_1 962 2 0 278 sg=684 px=0 gx=278
AGAGCCCACAACCCCTCACTCGGCGCGCCAGTCCTCCGATAGACTGCGTCGCCCGGGTAC
>group_554_2 962 2 0 278 sg=684 px=0 gx=278
ACTAATCGCCTCTACGCCGGACGCATCGTGGCCGGCATCACCGGCGCCACAGGTGCGGTT
>group_554_3 962 2 0 278 sg=684 px=0 gx=278
GACTGTTGGGCGCCATCTCCTTGCATGCACCATTCCTTGCGCCGTCGTTTTACAACGTCG
>group_554_4 962 2 0 278 sg=684 px=0 gx=278
CCCCGCCTCGATCCTCCCTTTATCCAGCCCTCACTCCTTCTCTAGGCGCCGGAATTAGAT
>group_554_5 962 2 0 278 sg=684 px=0 gx=278
CGGGTCCGCCAGATACAGAGCTAGTTAGCTAACTAGTACAGACGCAGGCGCAAACATTAG
>group_554_6 962 2 0 278 sg=684 px=0 gx=278
CAAACAGCAAGAGGCTTTATTGGGAATACGGGTACCCGGGCGACGCAGTCTATCGGAGGA
>group_554_7 962 2 0 278 sg=684 px=0 gx=278
GCGTCCGGCGTAGAGGCGATTAGTCCAATTTGTTAAAGACAGGATATCAGTGGTCCAGGC
>group_554_8 962 2 0 278 sg=684 px=0 gx=278
TTATTGGGAATACGGGTACCCGGGCGACGCAGTCTATCGGAGGACTGGCGCGCCGAGTGA
>group_554_9 962 2 0 278 sg=684 px=0 gx=278
GAGCCGGGGCAGGAACTGCTTACCACAGATATCCTGTTTGGCCCATATTCTGCTGTCTCT
>group_557_0 2 0 0 0 sg=2 px=0 gx=0
CGTGCCAGCTGCATTAATGAATCGGCCAACGCGCGGGGAGAGGCGGTTTGCGTATTGGAA
>group_557_1 2 0 0 0 sg=2 px=0 gx=0
TTCCAATACGCAAACCGCCTCTCCCCGCGCGTTGGCCGATTCATTAATGCAGCTGGCACG
>group_560_0 440 3 0 0 sg=440 px=0 gx=0
GATATCTGAATTCGTCGACAAGCTTCTCGAGCCTAGGCTAGCTCTAGACCACACGTGTGG
>group_560_1 440 3 0 0 sg=440 px=0 gx=0
TCTAGGTGAAGATCCTTTTTGATAATCTCATGAACAATAAAACTGTCTGCTTACATAAAC
>group_560_2 440 3 0 0 sg=440 px=0 gx=0
TCGGTACCACGCATGCTGCAGACGCGTTACGTATCGGATCCAGAATTCGTGATATCTGAA
>group_560_3 440 3 0 0 sg=440 px=0 gx=0
CGTTACGTATCGGATCCAGAATTCGTGATATCTGAATTCGTCGACAAGCTTCTCGAGCCT
>group_560_4 440 3 0 0 sg=440 px=0 gx=0
GGTACCACGCATGCTGCAGACGCGTTACGTATCGGATCCAGAATTCGTGATATCTGAATT
>group_560_5 440 3 0 0 sg=440 px=0 gx=0
ATGAGTTTTTCTAAGAATTAATTCATGACCAAAATCCCTTAACGTGAGTTTTCGTTCCAC
>group_560_6 440 3 0 0 sg=440 px=0 gx=0
GGGATTTTGGTCATGAATTAATTCTTAGAAAAACTCATCGAGCATCAAATGAAACTGCAA
>group_560_7 440 3 0 0 sg=440 px=0 gx=0
TGTCGACGAATTCAGATATCACGAATTCTGGATCCGATACGTAACGCGTCTGCAGCATGC
>group_560_8 440 3 0 0 sg=440 px=0 gx=0
GAATTCGTCGACAAGCTTCTCGAGCCTAGGCTAGCTCTAGACCACACGTGTGGGGGCCCG
>group_560_9 440 3 0 0 sg=440 px=0 gx=0
AGATATCACGAATTCTGGATCCGATACGTAACGCGTCTGCAGCATGCGTGGTACCGAGCT
>group_561_0 234 7 0 0 sg=234 px=0 gx=0
AATATATTGTGTTGGGTTGAATTAAAGGTCCCGGATTAACTCCGGGGAATTGTTATCCGC
>group_561_1 234 7 0 0 sg=234 px=0 gx=0
GGGGAATTGTTATCCGCTCACAATTCCCCTATAGTGAGTCGTATTAATTTCGGTCCGATC
>group_561_2 234 7 0 0 sg=234 px=0 gx=0
CCCGGAGTTAATCCGGGACCTTTAATTCAACCCAACACAATATATTATAGTTAAATAAGA
>group_561_3 234 7 0 0 sg=234 px=0 gx=0
CCTATAGTGAGTCGTATTAATTTCGGTCCGATCCAATTCTTTGCCAAAATGATGAGACAG
>group_561_4 234 7 0 0 sg=234 px=0 gx=0
TTGGGTTGAATTAAAGGTCCCGGATTAACTCCGGGGAATTGTTATCCGCTCACAATTCCC
>group_561_5 234 7 0 0 sg=234 px=0 gx=0
TCTCATCATTTTGGCAAAGAATTGGATCGGACCGAAATTAATACGACTCACTATAGGGGA
>group_561_6 234 7 0 0 sg=234 px=0 gx=0
TTTAACTATAATATATTGTGTTGGGTTGAATTAAAGGTCCCGGATTAACTCCGGGGAATT
>group_561_7 234 7 0 0 sg=234 px=0 gx=0
TAATCCGGGACCTTTAATTCAACCCAACACAATATATTATAGTTAAATAAGAATTATTAT
>group_561_8 234 7 0 0 sg=234 px=0 gx=0
TGTTGGGTTGAATTAAAGGTCCCGGATTAACTCCGGGGAATTGTTATCCGCTCACAATTC
>group_561_9 234 7 0 0 sg=234 px=0 gx=0
AACGTGCTGGTTATTGTGCTGTCTCATCATTTTGGCAAAGAATTGGATCGGACCGAAATT
>group_562_0 220 2 0 0 sg=220 px=0 gx=0
CCGCCACTCCACCGGCGCCTCCGGACTCAGATCTATCACAAGTTTGTACAAAAAAGCTGA
>group_562_1 220 2 0 0 sg=220 px=0 gx=0
GTACAAACTTGTGATAGATCTGAGTCCGGAGGCGCCGGTGGAGTGGCGGCCCTCGGCGCG
>group_562_2 220 2 0 0 sg=220 px=0 gx=0
CTGAGTCCGGAGGCGCCGGTGGAGTGGCGGCCCTCGGCGCGCTCGTACTGTTCCACGATG
>group_562_3 220 2 0 0 sg=220 px=0 gx=0
TTAAAGCAAAAGCAATTTTCTGAAAATTTTCACCATTTACGAACGATAGCCATGGCCTCC
>group_562_4 220 2 0 0 sg=220 px=0 gx=0
TTCTGAAAATTTTCACCATTTACGAACGATAGCCATGGCCTCCTCCGAGGACGTCATCAA
>group_562_5 220 2 0 0 sg=220 px=0 gx=0
CTCGTTCAGCTTTTTTGTACAAACTTGTGATAGATCTGAGTCCGGAGGCGCCGGTGGAGT
>group_562_6 220 2 0 0 sg=220 px=0 gx=0
GAAGCGCATGAACTCCTTGATGACGTCCTCGGAGGAGGCCATGGCTATCGTTCGTAAATG
>group_562_7 220 2 0 0 sg=220 px=0 gx=0
GCGCACCTTGAAGCGCATGAACTCCTTGATGACGTCCTCGGAGGAGGCCATGGCTATCGT
>group_562_8 220 2 0 0 sg=220 px=0 gx=0
TACGAACGATAGCCATGGCCTCCTCCGAGGACGTCATCAAGGAGTTCATGCGCTTCAAGG
>group_562_9 220 2 0 0 sg=220 px=0 gx=0
TCATTTTACGTTTCTCGTTCAGCTTTTTTGTACAAACTTGTGATAGATCTGAGTCCGGAG
>group_563_0 72 50 0 0 sg=72 px=0 gx=0
TCCGAGGAGGTTTCCCGATATTACCCTTTGTTGAAAAGTCTCAATAGCCCTTTGGTCTTC
>group_563_1 72 50 0 0 sg=72 px=0 gx=0
GGTTTCCCGATATTACCCTTTGTTGAAAAGTCTCAATAGCCCTTTGGTCTTCTGAGACTG
>group_563_2 72 50 0 0 sg=72 px=0 gx=0
GAGGAGGTTTCCCGATATTACCCTTTGTTGAAAAGTCTCAATAGCCCTTTGGTCTTCTGA
>group_563_3 72 50 0 0 sg=72 px=0 gx=0
CTTTGTTGAAAAGTCTCAATAGCCCTTTGGTCTTCTGAGACTGTATCTTTGATATTCTTG
>group_563_4 72 50 0 0 sg=72 px=0 gx=0
TGTTGAAAAGTCTCAATAGCCCTTTGGTCTTCTGAGACTGTATCTTTGATATTCTTGGAG
>group_563_5 72 50 0 0 sg=72 px=0 gx=0
GGAATCCGAGGAGGTTTCCCGATATTACCCTTTGTTGAAAAGTCTCAATAGCCCTTTGGT
>group_563_6 72 50 0 0 sg=72 px=0 gx=0
GAATCCGAGGAGGTTTCCCGATATTACCCTTTGTTGAAAAGTCTCAATAGCCCTTTGGTC
>group_563_7 72 50 0 0 sg=72 px=0 gx=0
CTCAGAAGACCAAAGGGCTATTGAGACTTTTCAACAAAGGGTAATATCGGGAAACCTCCT
>group_563_8 72 50 0 0 sg=72 px=0 gx=0
GATACAGTCTCAGAAGACCAAAGGGCTATTGAGACTTTTCAACAAAGGGTAATATCGGGA
>group_563_9 72 50 0 0 sg=72 px=0 gx=0
TGGAATCCGAGGAGGTTTCCCGATATTACCCTTTGTTGAAAAGTCTCAATAGCCCTTTGG
>group_564_0 2 4 0 0 sg=2 px=0 gx=0
GTAAGCTTGGGATCCGTCGACCAATTCATCGTGACTGACTGACGATCTGCCTCGCGCGTT
>group_564_1 2 4 0 0 sg=2 px=0 gx=0
AACGCGCGAGGCAGATCGTCAGTCAGTCACGATGAATTGGTCGACGGATCCCAAGCTTAC
>group_565_0 14 8 0 0 sg=14 px=0 gx=0
TAGCCCATGGGTATGGACAGTTTTCCCTTTGATATGTAACGGTGAACAGTTGTTCTACTT
>group_565_1 14 8 0 0 sg=14 px=0 gx=0
CCCATGGGTATGGACAGTTTTCCCTTTGATATGTAACGGTGAACAGTTGTTCTACTTTTG
>group_565_2 14 8 0 0 sg=14 px=0 gx=0
CTAGCCCATGGGTATGGACAGTTTTCCCTTTGATATGTAACGGTGAACAGTTGTTCTACT
>group_565_3 14 8 0 0 sg=14 px=0 gx=0
AGTAGAACAACTGTTCACCGTTACATATCAAAGGGAAAACTGTCCATACCCATGGGCTAG
>group_565_4 14 8 0 0 sg=14 px=0 gx=0
AGCCCATGGGTATGGACAGTTTTCCCTTTGATATGTAACGGTGAACAGTTGTTCTACTTT
>group_565_5 14 8 0 0 sg=14 px=0 gx=0
AAAGTAGAACAACTGTTCACCGTTACATATCAAAGGGAAAACTGTCCATACCCATGGGCT
>group_565_6 14 8 0 0 sg=14 px=0 gx=0
AAAAGTAGAACAACTGTTCACCGTTACATATCAAAGGGAAAACTGTCCATACCCATGGGC
>group_565_7 14 8 0 0 sg=14 px=0 gx=0
AGCTAGCCCATGGGTATGGACAGTTTTCCCTTTGATATGTAACGGTGAACAGTTGTTCTA
>group_565_8 14 8 0 0 sg=14 px=0 gx=0
CAAAAGTAGAACAACTGTTCACCGTTACATATCAAAGGGAAAACTGTCCATACCCATGGG
>group_565_9 14 8 0 0 sg=14 px=0 gx=0
GCCCATGGGTATGGACAGTTTTCCCTTTGATATGTAACGGTGAACAGTTGTTCTACTTTT
>group_566_0 6 116 0 0 sg=6 px=0 gx=0
CAGCCTGAATGGCGAATGGGACGCGCCCTGTAGCGGCGCATTAAGCGCGGCGGGTGTGGT
>group_566_1 6 116 0 0 sg=6 px=0 gx=0
ACCACACCCGCCGCGCTTAATGCGCCGCTACAGGGCGCGTCCCATTCGCCATTCAGGCTG
>group_566_2 6 116 0 0 sg=6 px=0 gx=0
CCACACCCGCCGCGCTTAATGCGCCGCTACAGGGCGCGTCCCATTCGCCATTCAGGCTGC
>group_566_3 6 116 0 0 sg=6 px=0 gx=0
GCAGCCTGAATGGCGAATGGGACGCGCCCTGTAGCGGCGCATTAAGCGCGGCGGGTGTGG
>group_566_4 6 116 0 0 sg=6 px=0 gx=0
AGCCTGAATGGCGAATGGGACGCGCCCTGTAGCGGCGCATTAAGCGCGGCGGGTGTGGTG
>group_566_5 6 116 0 0 sg=6 px=0 gx=0
CACCACACCCGCCGCGCTTAATGCGCCGCTACAGGGCGCGTCCCATTCGCCATTCAGGCT
>group_567_0 30 3 0 0 sg=30 px=0 gx=0
CAATTTTGAGTGACACAGGAACACTTAACGGCTGACATGGGGGGGGGAAGTTCCTATTCT
>group_567_1 30 3 0 0 sg=30 px=0 gx=0
ACTTCCCCCCCCCATGTCAGCCGTTAAGTGTTCCTGTGTCACTCAAAATTGCTTTGAGAG
>group_567_2 30 3 0 0 sg=30 px=0 gx=0
AGCAATTTTGAGTGACACAGGAACACTTAACGGCTGACATGGGGGGGGGAAGTTCCTATT
>group_567_3 30 3 0 0 sg=30 px=0 gx=0
CCCCCCCCATGTCAGCCGTTAAGTGTTCCTGTGTCACTCAAAATTGCTTTGAGAGGCTCT
>group_567_4 30 3 0 0 sg=30 px=0 gx=0
CTTCCCCCCCCCATGTCAGCCGTTAAGTGTTCCTGTGTCACTCAAAATTGCTTTGAGAGG
>group_567_5 30 3 0 0 sg=30 px=0 gx=0
TCCCCCCCCCATGTCAGCCGTTAAGTGTTCCTGTGTCACTCAAAATTGCTTTGAGAGGCT
>group_567_6 30 3 0 0 sg=30 px=0 gx=0
GCCTCTCAAAGCAATTTTGAGTGACACAGGAACACTTAACGGCTGACATGGGGGGGGGAA
>group_567_7 30 3 0 0 sg=30 px=0 gx=0
AGAATAGGAACTTCCCCCCCCCATGTCAGCCGTTAAGTGTTCCTGTGTCACTCAAAATTG
>group_567_8 30 3 0 0 sg=30 px=0 gx=0
CTCTCAAAGCAATTTTGAGTGACACAGGAACACTTAACGGCTGACATGGGGGGGGGAAGT
>group_567_9 30 3 0 0 sg=30 px=0 gx=0
TAGGAACTTCCCCCCCCCATGTCAGCCGTTAAGTGTTCCTGTGTCACTCAAAATTGCTTT
>group_568_0 44 3 0 0 sg=44 px=0 gx=0
GACTCGAGAGCTCCGATGATAAGCTGTCAAACATGAGAATTCTTGAAGACGAAAGGGCCT
>group_568_1 44 3 0 0 sg=44 px=0 gx=0
TTCGTCTTCAAGAATTCTCATGTTTGACAGCTTATCATCGGAGCTCTCGAGTCTAGAATC
>group_568_2 44 3 0 0 sg=44 px=0 gx=0
TTCTAGACTCGAGAGCTCCGATGATAAGCTGTCAAACATGAGAATTCTTGAAGACGAAAG
>group_568_3 44 3 0 0 sg=44 px=0 gx=0
TCGATTCTAGACTCGAGAGCTCCGATGATAAGCTGTCAAACATGAGAATTCTTGAAGACG
>group_568_4 44 3 0 0 sg=44 px=0 gx=0
GTCTTCAAGAATTCTCATGTTTGACAGCTTATCATCGGAGCTCTCGAGTCTAGAATCGAT
>group_568_5 44 3 0 0 sg=44 px=0 gx=0
GAGAGCTCCGATGATAAGCTGTCAAACATGAGAATTCTTGAAGACGAAAGGGCCTCGTGA
>group_568_6 44 3 0 0 sg=44 px=0 gx=0
GAGCTCCGATGATAAGCTGTCAAACATGAGAATTCTTGAAGACGAAAGGGCCTCGTGATA
>group_568_7 44 3 0 0 sg=44 px=0 gx=0
CCCTTTCGTCTTCAAGAATTCTCATGTTTGACAGCTTATCATCGGAGCTCTCGAGTCTAG
>group_568_8 44 3 0 0 sg=44 px=0 gx=0
TCACGAGGCCCTTTCGTCTTCAAGAATTCTCATGTTTGACAGCTTATCATCGGAGCTCTC
>group_568_9 44 3 0 0 sg=44 px=0 gx=0
CACGAGGCCCTTTCGTCTTCAAGAATTCTCATGTTTGACAGCTTATCATCGGAGCTCTCG
>group_570_0 6 5 0 0 sg=6 px=0 gx=0
TTCTACGGGGTCTGACGCTCAGTGGAACGAAAACTCACGTTAAGGGATTTTGGTCATGCG
>group_570_1 6 5 0 0 sg=6 px=0 gx=0
TCGCATGACCAAAATCCCTTAACGTGAGTTTTCGTTCCACTGAGCGTCAGACCCCGTAGA
>group_570_2 6 5 0 0 sg=6 px=0 gx=0
CGCATGACCAAAATCCCTTAACGTGAGTTTTCGTTCCACTGAGCGTCAGACCCCGTAGAA
>group_570_3 6 5 0 0 sg=6 px=0 gx=0
TTCGCATGACCAAAATCCCTTAACGTGAGTTTTCGTTCCACTGAGCGTCAGACCCCGTAG
>group_570_4 6 5 0 0 sg=6 px=0 gx=0
TCTACGGGGTCTGACGCTCAGTGGAACGAAAACTCACGTTAAGGGATTTTGGTCATGCGA
>group_570_5 6 5 0 0 sg=6 px=0 gx=0
CTACGGGGTCTGACGCTCAGTGGAACGAAAACTCACGTTAAGGGATTTTGGTCATGCGAA
>group_571_0 4 3 0 0 sg=4 px=0 gx=0
ATTGATATTTATATCATTTTACGTTTCTCGTTCAGCTTTCTTGTACAAAGTGGTGATAAT
>group_571_1 4 3 0 0 sg=4 px=0 gx=0
AATTATCACCACTTTGTACAAGAAAGCTGAACGAGAAACGTAAAATGATATAAATATCAA
>group_571_2 4 3 0 0 sg=4 px=0 gx=0
TTGATATTTATATCATTTTACGTTTCTCGTTCAGCTTTCTTGTACAAAGTGGTGATAATT
>group_571_3 4 3 0 0 sg=4 px=0 gx=0
ATTATCACCACTTTGTACAAGAAAGCTGAACGAGAAACGTAAAATGATATAAATATCAAT
>group_572_0 2 2 0 0 sg=2 px=0 gx=0
TGCATTCTAGTTGTGGTTTGTCCAAACTCATCAATGTATCTTATCATGTCTGGATCCCCG
>group_572_1 2 2 0 0 sg=2 px=0 gx=0
CGGGGATCCAGACATGATAAGATACATTGATGAGTTTGGACAAACCACAACTAGAATGCA
>group_573_0 116 5 0 0 sg=116 px=0 gx=0
TAGCACCGCCTACATACCTCGCTCTGCTAATCCTGTTACCAGCCGGTTGTCAGCCGTTAA
>group_573_1 116 5 0 0 sg=116 px=0 gx=0
AATCCTGTTACCAGCCGGTTGTCAGCCGTTAAGTGTTCCTGTGTCACTCAAAATTGCTTT
>group_573_2 116 5 0 0 sg=116 px=0 gx=0
GGAACACTTAACGGCTGACAACCGGCTGGTAACAGGATTAGCAGAGCGAGGTATGTAGGC
>group_573_3 116 5 0 0 sg=116 px=0 gx=0
TCTGTAGCACCGCCTACATACCTCGCTCTGCTAATCCTGTTACCAGCCGGTTGTCAGCCG
>group_573_4 116 5 0 0 sg=116 px=0 gx=0
ACCAGCCGGTTGTCAGCCGTTAAGTGTTCCTGTGTCACTCAAAATTGCTTTGAGAGGCTC
>group_573_5 116 5 0 0 sg=116 px=0 gx=0
TGACAACCGGCTGGTAACAGGATTAGCAGAGCGAGGTATGTAGGCGGTGCTACAGAGTTC
>group_573_6 116 5 0 0 sg=116 px=0 gx=0
GGCTGACAACCGGCTGGTAACAGGATTAGCAGAGCGAGGTATGTAGGCGGTGCTACAGAG
>group_573_7 116 5 0 0 sg=116 px=0 gx=0
CACTTCAAGAACTCTGTAGCACCGCCTACATACCTCGCTCTGCTAATCCTGTTACCAGCC
>group_573_8 116 5 0 0 sg=116 px=0 gx=0
ACAACCGGCTGGTAACAGGATTAGCAGAGCGAGGTATGTAGGCGGTGCTACAGAGTTCTT
>group_573_9 116 5 0 0 sg=116 px=0 gx=0
ATTTTGAGTGACACAGGAACACTTAACGGCTGACAACCGGCTGGTAACAGGATTAGCAGA
>group_574_0 12 9 0 0 sg=12 px=0 gx=0
ATTCGATATCAAGCTTATCGATACCGTCGACCTCGAGGGGGGGCCCGGTACCGAGGACGC
>group_574_1 12 9 0 0 sg=12 px=0 gx=0
GAATTCGATATCAAGCTTATCGATACCGTCGACCTCGAGGGGGGGCCCGGTACCGAGGAC
>group_574_2 12 9 0 0 sg=12 px=0 gx=0
AGGAATTCGATATCAAGCTTATCGATACCGTCGACCTCGAGGGGGGGCCCGGTACCGAGG
>group_574_3 12 9 0 0 sg=12 px=0 gx=0
TCCTCGGTACCGGGCCCCCCCTCGAGGTCGACGGTATCGATAAGCTTGATATCGAATTCC
>group_574_4 12 9 0 0 sg=12 px=0 gx=0
CCTCGGTACCGGGCCCCCCCTCGAGGTCGACGGTATCGATAAGCTTGATATCGAATTCCT
>group_574_5 12 9 0 0 sg=12 px=0 gx=0
GTCCTCGGTACCGGGCCCCCCCTCGAGGTCGACGGTATCGATAAGCTTGATATCGAATTC
>group_574_6 12 9 0 0 sg=12 px=0 gx=0
CGCGTCCTCGGTACCGGGCCCCCCCTCGAGGTCGACGGTATCGATAAGCTTGATATCGAA
>group_574_7 12 9 0 0 sg=12 px=0 gx=0
CGTCCTCGGTACCGGGCCCCCCCTCGAGGTCGACGGTATCGATAAGCTTGATATCGAATT
>group_574_8 12 9 0 0 sg=12 px=0 gx=0
TTCGATATCAAGCTTATCGATACCGTCGACCTCGAGGGGGGGCCCGGTACCGAGGACGCG
>group_574_9 12 9 0 0 sg=12 px=0 gx=0
GGAATTCGATATCAAGCTTATCGATACCGTCGACCTCGAGGGGGGGCCCGGTACCGAGGA
>group_575_0 10 2 0 0 sg=10 px=0 gx=0
GAATGAAGCCATACCAAACGACGAGCGTGACACCACGATGCCTGCAGGGGGGGGGGGGGG
>group_575_1 10 2 0 0 sg=10 px=0 gx=0
TGAAGCCATACCAAACGACGAGCGTGACACCACGATGCCTGCAGGGGGGGGGGGGGGGGG
>group_575_2 10 2 0 0 sg=10 px=0 gx=0
CCCCCCCCCCCCCCTGCAGGCATCGTGGTGTCACGCTCGTCGTTTGGTATGGCTTCATTC
>group_575_3 10 2 0 0 sg=10 px=0 gx=0
CCCCCCCCCCCCCCCCTGCAGGCATCGTGGTGTCACGCTCGTCGTTTGGTATGGCTTCAT
>group_575_4 10 2 0 0 sg=10 px=0 gx=0
CCCCCCCCCCCCCTGCAGGCATCGTGGTGTCACGCTCGTCGTTTGGTATGGCTTCATTCA
>group_575_5 10 2 0 0 sg=10 px=0 gx=0
AATGAAGCCATACCAAACGACGAGCGTGACACCACGATGCCTGCAGGGGGGGGGGGGGGG
>group_575_6 10 2 0 0 sg=10 px=0 gx=0
CCCCCCCCCCCCCCCCCTGCAGGCATCGTGGTGTCACGCTCGTCGTTTGGTATGGCTTCA
>group_575_7 10 2 0 0 sg=10 px=0 gx=0
TGAATGAAGCCATACCAAACGACGAGCGTGACACCACGATGCCTGCAGGGGGGGGGGGGG
>group_575_8 10 2 0 0 sg=10 px=0 gx=0
CCCCCCCCCCCCCCCTGCAGGCATCGTGGTGTCACGCTCGTCGTTTGGTATGGCTTCATT
>group_575_9 10 2 0 0 sg=10 px=0 gx=0
ATGAAGCCATACCAAACGACGAGCGTGACACCACGATGCCTGCAGGGGGGGGGGGGGGGG
>group_576_0 2 7 0 0 sg=2 px=0 gx=0
ATACATTCAAATATGTATCCGCTCATGAGACAATAACCCTGATAAATGCTTCAATAATCA
>group_576_1 2 7 0 0 sg=2 px=0 gx=0
TGATTATTGAAGCATTTATCAGGGTTATTGTCTCATGAGCGGATACATATTTGAATGTAT
>group_578_0 8 2 0 0 sg=8 px=0 gx=0
GTGCCTAGCTTATAATACGACTCACTATAGGGAGAGAGCTATGACGTCGCATGCACGCGA
>group_578_1 8 2 0 0 sg=8 px=0 gx=0
TCGCGTGCATGCGACGTCATAGCTCTCTCCCTATAGTGAGTCGTATTATAAGCTAGGCAC
>group_578_2 8 2 0 0 sg=8 px=0 gx=0
TGCCTAGCTTATAATACGACTCACTATAGGGAGAGAGCTATGACGTCGCATGCACGCGAT
>group_578_3 8 2 0 0 sg=8 px=0 gx=0
ATCGCGTGCATGCGACGTCATAGCTCTCTCCCTATAGTGAGTCGTATTATAAGCTAGGCA
>group_578_4 8 2 0 0 sg=8 px=0 gx=0
GATCGCGTGCATGCGACGTCATAGCTCTCTCCCTATAGTGAGTCGTATTATAAGCTAGGC
>group_578_5 8 2 0 0 sg=8 px=0 gx=0
CCTAGCTTATAATACGACTCACTATAGGGAGAGAGCTATGACGTCGCATGCACGCGATCA
>group_578_6 8 2 0 0 sg=8 px=0 gx=0
GCCTAGCTTATAATACGACTCACTATAGGGAGAGAGCTATGACGTCGCATGCACGCGATC
>group_578_7 8 2 0 0 sg=8 px=0 gx=0
TGATCGCGTGCATGCGACGTCATAGCTCTCTCCCTATAGTGAGTCGTATTATAAGCTAGG
>group_579_0 2 7 0 0 sg=2 px=0 gx=0
GTGCATTGCAAACGCTAGGGCCTTGTGGGGTCAGTTCCGGCTGGGGGTTCAGCAGCCACC
>group_579_1 2 7 0 0 sg=2 px=0 gx=0
GGTGGCTGCTGAACCCCCAGCCGGAACTGACCCCACAAGGCCCTAGCGTTTGCAATGCAC
>group_580_0 14 4 0 0 sg=14 px=0 gx=0
AGGTCGACGGATCCGGGGAATTCGTAATCATGGTCATAGCTGTTTCCTGTGTGAAATTGT
>group_580_1 14 4 0 0 sg=14 px=0 gx=0
GGTCGACGGATCCGGGGAATTCGTAATCATGGTCATAGCTGTTTCCTGTGTGAAATTGTT
>group_580_2 14 4 0 0 sg=14 px=0 gx=0
CAATTTCACACAGGAAACAGCTATGACCATGATTACGAATTCCCCGGATCCGTCGACCTG
>group_580_3 14 4 0 0 sg=14 px=0 gx=0
AATTTCACACAGGAAACAGCTATGACCATGATTACGAATTCCCCGGATCCGTCGACCTGC
>group_580_4 14 4 0 0 sg=14 px=0 gx=0
TCGACGGATCCGGGGAATTCGTAATCATGGTCATAGCTGTTTCCTGTGTGAAATTGTTAT
>group_580_5 14 4 0 0 sg=14 px=0 gx=0
AACAATTTCACACAGGAAACAGCTATGACCATGATTACGAATTCCCCGGATCCGTCGACC
>group_580_6 14 4 0 0 sg=14 px=0 gx=0
TGCAGGTCGACGGATCCGGGGAATTCGTAATCATGGTCATAGCTGTTTCCTGTGTGAAAT
>group_580_7 14 4 0 0 sg=14 px=0 gx=0
ATAACAATTTCACACAGGAAACAGCTATGACCATGATTACGAATTCCCCGGATCCGTCGA
>group_580_8 14 4 0 0 sg=14 px=0 gx=0
ACAATTTCACACAGGAAACAGCTATGACCATGATTACGAATTCCCCGGATCCGTCGACCT
>group_580_9 14 4 0 0 sg=14 px=0 gx=0
GTCGACGGATCCGGGGAATTCGTAATCATGGTCATAGCTGTTTCCTGTGTGAAATTGTTA
>group_581_0 2 31 0 0 sg=2 px=0 gx=0
TATTGATATTTATATCATTTTACGTTTCTCGTTCAGCTTTTTTGTACAAACTTGTGATAA
>group_581_1 2 31 0 0 sg=2 px=0 gx=0
TTATCACAAGTTTGTACAAAAAAGCTGAACGAGAAACGTAAAATGATATAAATATCAATA
>group_582_0 3946 4 0 36 sg=3910 px=0 gx=36
GAGTCTTGCCTTTTGGGTTAGTTTACCTGCTTTTCAAATTATGAATCATGTCTTGTCAGA
>group_582_1 3946 4 0 36 sg=3910 px=0 gx=36
TGGTTAATCCAATTCCGATATAAAAGCCAAAGTTTTGAAGTGCATTTAACATTTCTACAT
>group_582_2 3946 4 0 36 sg=3910 px=0 gx=36
TTTGGGAGAGAGTTCAAAATTGATCCTTTTTTTATAACAGGAATTCTTGAAGACGAAAGG
>group_582_3 3946 4 0 36 sg=3910 px=0 gx=36
AAGCAGGTAAACTAACCCAAAAGGCAAGACTCTCCGTAGTTTAGAAAAGAGCAGGTTGCT
>group_582_4 3946 4 0 36 sg=3910 px=0 gx=36
AATAAACATTTATTTTGTATATGATGAGATAAAGTTAGTTTATTGGATAAACAAACTAAC
>group_582_5 3946 4 0 36 sg=3910 px=0 gx=36
ATTAGATGAAATTTTGAAGAACTCCCCTGTCTCCAGGGCAACTCTCTCTGAGATTACAGG
>group_582_6 3946 4 0 36 sg=3910 px=0 gx=36
CACAGCTGCATTTGGGTCCATTAAAATCTATCGTCATATGACCCATTTCCCCAGAAAAAC
>group_582_7 3946 4 0 36 sg=3910 px=0 gx=36
AATTAAAAACTGCAAATCTTTGATATTCCAATTTAAGTTAGGCATGAAAATAATTTGCTG
>group_582_8 3946 4 0 36 sg=3910 px=0 gx=36
TTATGACTTCTTTATATTCCTCTACCTCTTTGGTCTGTGCGAGAGTATGGATTTTCTCTA
>group_582_9 3946 4 0 36 sg=3910 px=0 gx=36
AAATAAAATCTTTTTCAAGCAGTGTATTTACTTGAGAGGAGACAGTAGACTTGTTTAATC
>group_586_0 44 16 0 0 sg=44 px=0 gx=0
ACAGGAAACAGCCAGTCCGTTTAGGTGTTTTCACGAGCACTTCACCAACAAGGACCATAG
>group_586_1 44 16 0 0 sg=44 px=0 gx=0
CACAGGAAACAGCCAGTCCGTTTAGGTGTTTTCACGAGCACTTCACCAACAAGGACCATA
>group_586_2 44 16 0 0 sg=44 px=0 gx=0
GATAACAATTTCACACAGGAAACAGCCAGTCCGTTTAGGTGTTTTCACGAGCACTTCACC
>group_586_3 44 16 0 0 sg=44 px=0 gx=0
GTGAAGTGCTCGTGAAAACACCTAAACGGACTGGCTGTTTCCTGTGTGAAATTGTTATCC
>group_586_4 44 16 0 0 sg=44 px=0 gx=0
AAGTGCTCGTGAAAACACCTAAACGGACTGGCTGTTTCCTGTGTGAAATTGTTATCCGCT
>group_586_5 44 16 0 0 sg=44 px=0 gx=0
CTATGGTCCTTGTTGGTGAAGTGCTCGTGAAAACACCTAAACGGACTGGCTGTTTCCTGT
>group_586_6 44 16 0 0 sg=44 px=0 gx=0
GGTCCTTGTTGGTGAAGTGCTCGTGAAAACACCTAAACGGACTGGCTGTTTCCTGTGTGA
>group_586_7 44 16 0 0 sg=44 px=0 gx=0
ACAATTTCACACAGGAAACAGCCAGTCCGTTTAGGTGTTTTCACGAGCACTTCACCAACA
>group_586_8 44 16 0 0 sg=44 px=0 gx=0
TCACACAGGAAACAGCCAGTCCGTTTAGGTGTTTTCACGAGCACTTCACCAACAAGGACC
>group_586_9 44 16 0 0 sg=44 px=0 gx=0
AACAATTTCACACAGGAAACAGCCAGTCCGTTTAGGTGTTTTCACGAGCACTTCACCAAC
>group_587_0 20 11 0 0 sg=20 px=0 gx=0
AGATCCTGACGCGCCCTGTAGCGGCGCATTAAGCGCGGCGGGTGTGGTGGTTACGCGCAG
>group_587_1 20 11 0 0 sg=20 px=0 gx=0
GAATTGACTCTCTTCCGGGCGCTATCATGCCATACCGCGAAAGGTTTTGCACCATTCCAT
>group_587_2 20 11 0 0 sg=20 px=0 gx=0
CTGAATTGACTCTCTTCCGGGCGCTATCATGCCATACCGCGAAAGGTTTTGCACCATTCC
>group_587_3 20 11 0 0 sg=20 px=0 gx=0
ATGGAATGGTGCAAAACCTTTCGCGGTATGGCATGATAGCGCCCGGAAGAGAGTCAATTC
>group_587_4 20 11 0 0 sg=20 px=0 gx=0
ACGCTGCGCGTAACCACCACACCCGCCGCGCTTAATGCGCCGCTACAGGGCGCGTCAGGA
>group_587_5 20 11 0 0 sg=20 px=0 gx=0
TGAATTGACTCTCTTCCGGGCGCTATCATGCCATACCGCGAAAGGTTTTGCACCATTCCA
>group_587_6 20 11 0 0 sg=20 px=0 gx=0
TGGAATGGTGCAAAACCTTTCGCGGTATGGCATGATAGCGCCCGGAAGAGAGTCAATTCA
>group_587_7 20 11 0 0 sg=20 px=0 gx=0
CAGATCCTGACGCGCCCTGTAGCGGCGCATTAAGCGCGGCGGGTGTGGTGGTTACGCGCA
>group_587_8 20 11 0 0 sg=20 px=0 gx=0
AATTGACTCTCTTCCGGGCGCTATCATGCCATACCGCGAAAGGTTTTGCACCATTCCATG
>group_587_9 20 11 0 0 sg=20 px=0 gx=0
CTGCGCGTAACCACCACACCCGCCGCGCTTAATGCGCCGCTACAGGGCGCGTCAGGATCT
>group_588_0 10 6 0 0 sg=10 px=0 gx=0
ATCGATGAATTCGTAATCATGGTCATAGCTGTTTCCTGTGTGAAATTGTTATCCGCTCAC
>group_588_1 10 6 0 0 sg=10 px=0 gx=0
GTGAGCGGATAACAATTTCACACAGGAAACAGCTATGACCATGATTACGAATTCATCGAT
>group_588_2 10 6 0 0 sg=10 px=0 gx=0
AATTGTGAGCGGATAACAATTTCACACAGGAAACAGCTATGACCATGATTACGAATTCAT
>group_588_3 10 6 0 0 sg=10 px=0 gx=0
GATGAATTCGTAATCATGGTCATAGCTGTTTCCTGTGTGAAATTGTTATCCGCTCACAAT
>group_588_4 10 6 0 0 sg=10 px=0 gx=0
TTGTGAGCGGATAACAATTTCACACAGGAAACAGCTATGACCATGATTACGAATTCATCG
>group_588_5 10 6 0 0 sg=10 px=0 gx=0
TGTGAGCGGATAACAATTTCACACAGGAAACAGCTATGACCATGATTACGAATTCATCGA
>group_588_6 10 6 0 0 sg=10 px=0 gx=0
ATTGTGAGCGGATAACAATTTCACACAGGAAACAGCTATGACCATGATTACGAATTCATC
>group_588_7 10 6 0 0 sg=10 px=0 gx=0
CGATGAATTCGTAATCATGGTCATAGCTGTTTCCTGTGTGAAATTGTTATCCGCTCACAA
>group_588_8 10 6 0 0 sg=10 px=0 gx=0
TCGATGAATTCGTAATCATGGTCATAGCTGTTTCCTGTGTGAAATTGTTATCCGCTCACA
>group_588_9 10 6 0 0 sg=10 px=0 gx=0
ATGAATTCGTAATCATGGTCATAGCTGTTTCCTGTGTGAAATTGTTATCCGCTCACAATT
>group_593_0 436 2 0 0 sg=436 px=0 gx=0
TTCTGAAATGAGCTGCTCGAGTTGACAATTAATCATCGGCTCGTATAATGTGTGGAATTG
>group_593_1 436 2 0 0 sg=436 px=0 gx=0
TCTGAAATGAGCTGCTCGAGTTGACAATTAATCATCGGCTCGTATAATGTGTGGAATTGT
>group_593_2 436 2 0 0 sg=436 px=0 gx=0
GCCCTTTCGTCTTCAAGAATTCTCATGTTTGACAGCTTATCATCGATAAGCTTCGAATGG
>group_593_3 436 2 0 0 sg=436 px=0 gx=0
GGATAACAATTTCACACAGGAAACAGCCAGTCCGTTTAGGTGTTTTCACGAGCCATTCAC
>group_593_4 436 2 0 0 sg=436 px=0 gx=0
CGCATCTGTGCGGTATTTCACACCGCATATGCGCAAAAAGGCCATCCGTCAGGATGGCCT
>group_593_5 436 2 0 0 sg=436 px=0 gx=0
GGCCTTTTTGCGCATATGCGGTGTGAAATACCGCACAGATGCGTAAGGAGAAAATACCGC
>group_593_6 436 2 0 0 sg=436 px=0 gx=0
GGTATTTCACACCGCATATGCGCAAAAAGGCCATCCGTCAGGATGGCCTTCTGCTTAATT
>group_593_7 436 2 0 0 sg=436 px=0 gx=0
TTTTTTGCGCCGACATCATAACGGTTCTGGCAAATATTCTGAAATGAGCTGCTCGAGTTG
>group_593_8 436 2 0 0 sg=436 px=0 gx=0
TATGATAGTTAATTAACTCCTTGTTGGTGAATGGCTCGTGAAAACACCTAAACGGACTGG
>group_593_9 436 2 0 0 sg=436 px=0 gx=0
TATGCGCAAAAAGGCCATCCGTCAGGATGGCCTTCTGCTTAATTTGATGCCTGGCAGTTT
>group_599_0 8 4 0 0 sg=8 px=0 gx=0
CAAGTGGCACTTTTCGGGGAAATGTGCGCGGAACCCCTATTTGTTTATTTTTCTAAATAC
>group_599_1 8 4 0 0 sg=8 px=0 gx=0
GCAAGTGGCACTTTTCGGGGAAATGTGCGCGGAACCCCTATTTGTTTATTTTTCTAAATA
>group_599_2 8 4 0 0 sg=8 px=0 gx=0
AGTGGCACTTTTCGGGGAAATGTGCGCGGAACCCCTATTTGTTTATTTTTCTAAATACAT
>group_599_3 8 4 0 0 sg=8 px=0 gx=0
TATTTAGAAAAATAAACAAATAGGGGTTCCGCGCACATTTCCCCGAAAAGTGCCACTTGC
>group_599_4 8 4 0 0 sg=8 px=0 gx=0
TGTATTTAGAAAAATAAACAAATAGGGGTTCCGCGCACATTTCCCCGAAAAGTGCCACTT
>group_599_5 8 4 0 0 sg=8 px=0 gx=0
GTATTTAGAAAAATAAACAAATAGGGGTTCCGCGCACATTTCCCCGAAAAGTGCCACTTG
>group_599_6 8 4 0 0 sg=8 px=0 gx=0
AAGTGGCACTTTTCGGGGAAATGTGCGCGGAACCCCTATTTGTTTATTTTTCTAAATACA
>group_599_7 8 4 0 0 sg=8 px=0 gx=0
ATGTATTTAGAAAAATAAACAAATAGGGGTTCCGCGCACATTTCCCCGAAAAGTGCCACT
>group_601_0 2 83 0 0 sg=2 px=0 gx=0
CGGTACCCGGGGATCCTCTAGAGTCGACCTGCAGGCATGCAAGCTTGGCGTAATCATGGT
>group_601_1 2 83 0 0 sg=2 px=0 gx=0
ACCATGATTACGCCAAGCTTGCATGCCTGCAGGTCGACTCTAGAGGATCCCCGGGTACCG
>group_602_0 10 8 0 0 sg=10 px=0 gx=0
TAATTCCTAAAACCAAAATCCAGTGACCTGCAGCCCGGGGGATCCACTAGAGCGGCCGCC
>group_602_1 10 8 0 0 sg=10 px=0 gx=0
GTGGCGGCCGCTCTAGTGGATCCCCCGGGCTGCAGGTCACTGGATTTTGGTTTTAGGAAT
>group_602_2 10 8 0 0 sg=10 px=0 gx=0
ATTCCTAAAACCAAAATCCAGTGACCTGCAGCCCGGGGGATCCACTAGAGCGGCCGCCAC
>group_602_3 10 8 0 0 sg=10 px=0 gx=0
GCGGCCGCTCTAGTGGATCCCCCGGGCTGCAGGTCACTGGATTTTGGTTTTAGGAATTAG
>group_602_4 10 8 0 0 sg=10 px=0 gx=0
GGTGGCGGCCGCTCTAGTGGATCCCCCGGGCTGCAGGTCACTGGATTTTGGTTTTAGGAA
>group_602_5 10 8 0 0 sg=10 px=0 gx=0
GGCGGCCGCTCTAGTGGATCCCCCGGGCTGCAGGTCACTGGATTTTGGTTTTAGGAATTA
>group_602_6 10 8 0 0 sg=10 px=0 gx=0
TGGCGGCCGCTCTAGTGGATCCCCCGGGCTGCAGGTCACTGGATTTTGGTTTTAGGAATT
>group_602_7 10 8 0 0 sg=10 px=0 gx=0
CTAATTCCTAAAACCAAAATCCAGTGACCTGCAGCCCGGGGGATCCACTAGAGCGGCCGC
>group_602_8 10 8 0 0 sg=10 px=0 gx=0
TTCCTAAAACCAAAATCCAGTGACCTGCAGCCCGGGGGATCCACTAGAGCGGCCGCCACC
>group_602_9 10 8 0 0 sg=10 px=0 gx=0
AATTCCTAAAACCAAAATCCAGTGACCTGCAGCCCGGGGGATCCACTAGAGCGGCCGCCA
>group_603_0 2 4 0 0 sg=2 px=0 gx=0
CGGATCCGCTGTGGAATGTGTGTCAGTTAGGGTGTGGAAAGTCCCCAGGCTCCCCAGCAG
>group_603_1 2 4 0 0 sg=2 px=0 gx=0
CTGCTGGGGAGCCTGGGGACTTTCCACACCCTAACTGACACACATTCCACAGCGGATCCG
>group_606_0 18 13 0 0 sg=18 px=0 gx=0
GAGCTCGAATTAGTCTGCGCGTCTTTCAGGGCTTCATCGACAGTCTGACGACCGCTGGCG
>group_606_1 18 13 0 0 sg=18 px=0 gx=0
TCGAATTAGTCTGCGCGTCTTTCAGGGCTTCATCGACAGTCTGACGACCGCTGGCGGCGT
>group_606_2 18 13 0 0 sg=18 px=0 gx=0
AACGCCGCCAGCGGTCGTCAGACTGTCGATGAAGCCCTGAAAGACGCGCAGACTAATTCG
>group_606_3 18 13 0 0 sg=18 px=0 gx=0
ATCAACGCCGCCAGCGGTCGTCAGACTGTCGATGAAGCCCTGAAAGACGCGCAGACTAAT
>group_606_4 18 13 0 0 sg=18 px=0 gx=0
CAACGCCGCCAGCGGTCGTCAGACTGTCGATGAAGCCCTGAAAGACGCGCAGACTAATTC
>group_606_5 18 13 0 0 sg=18 px=0 gx=0
ACGCCGCCAGCGGTCGTCAGACTGTCGATGAAGCCCTGAAAGACGCGCAGACTAATTCGA
>group_606_6 18 13 0 0 sg=18 px=0 gx=0
CGAATTAGTCTGCGCGTCTTTCAGGGCTTCATCGACAGTCTGACGACCGCTGGCGGCGTT
>group_606_7 18 13 0 0 sg=18 px=0 gx=0
TCAACGCCGCCAGCGGTCGTCAGACTGTCGATGAAGCCCTGAAAGACGCGCAGACTAATT
>group_606_8 18 13 0 0 sg=18 px=0 gx=0
ATTAGTCTGCGCGTCTTTCAGGGCTTCATCGACAGTCTGACGACCGCTGGCGGCGTTGAT
>group_606_9 18 13 0 0 sg=18 px=0 gx=0
CTCGAATTAGTCTGCGCGTCTTTCAGGGCTTCATCGACAGTCTGACGACCGCTGGCGGCG
>group_608_0 102 3 0 0 sg=102 px=0 gx=0
GGGAAACCTGTCGTGCCAGCTGCCTCGCGCGTTTCGGTGATGACGGTGAAAACCTCTGAC
>group_608_1 102 3 0 0 sg=102 px=0 gx=0
GTGCCAGCTGCCTCGCGCGTTTCGGTGATGACGGTGAAAACCTCTGACACATGCAGCTCC
>group_608_2 102 3 0 0 sg=102 px=0 gx=0
CGGGAAACCTGTCGTGCCAGCTGCCTCGCGCGTTTCGGTGATGACGGTGAAAACCTCTGA
>group_608_3 102 3 0 0 sg=102 px=0 gx=0
AAACCTGTCGTGCCAGCTGCCTCGCGCGTTTCGGTGATGACGGTGAAAACCTCTGACACA
>group_608_4 102 3 0 0 sg=102 px=0 gx=0
CCGTCATCACCGAAACGCGCGAGGCAGCTGGCACGACAGGTTTCCCGACTGGAAAGCGGG
>group_608_5 102 3 0 0 sg=102 px=0 gx=0
GCTGCATGTGTCAGAGGTTTTCACCGTCATCACCGAAACGCGCGAGGCAGCTGGCACGAC
>group_608_6 102 3 0 0 sg=102 px=0 gx=0
GTTTTCACCGTCATCACCGAAACGCGCGAGGCAGCTGGCACGACAGGTTTCCCGACTGGA
>group_608_7 102 3 0 0 sg=102 px=0 gx=0
AGAGGTTTTCACCGTCATCACCGAAACGCGCGAGGCAGCTGGCACGACAGGTTTCCCGAC
>group_608_8 102 3 0 0 sg=102 px=0 gx=0
CGCTCACTGCCCGCTTTCCAGTCGGGAAACCTGTCGTGCCAGCTGCCTCGCGCGTTTCGG
>group_608_9 102 3 0 0 sg=102 px=0 gx=0
TGTCAGAGGTTTTCACCGTCATCACCGAAACGCGCGAGGCAGCTGGCACGACAGGTTTCC
>group_609_0 202 10 0 0 sg=202 px=0 gx=0
CAATTTCACACAGGAAACAGCTATGACCATGATTACGAATTTGGGCCGTCTCTGCAAAAG
>group_609_1 202 10 0 0 sg=202 px=0 gx=0
AGCTATTCCAGAAGTAGTGAGGAGGCTTTTTTGGAGGCCTAGACTTTTGCAGAGACGGCC
>group_609_2 202 10 0 0 sg=202 px=0 gx=0
TAGTGAACCGTCAGATCGCCTGGAGACGCCATCCACGCTGTTTTGACCTCCATAGAAGAT
>group_609_3 202 10 0 0 sg=202 px=0 gx=0
ATTTGGGCCGTCTCTGCAAAAGTCTAGGCCTCCAAAAAAGCCTCCTCACTACTTCTGGAA
>group_609_4 202 10 0 0 sg=202 px=0 gx=0
TCTCTGCAAAAGTCTAGGCCTCCAAAAAAGCCTCCTCACTACTTCTGGAATAGCTCAGAG
>group_609_5 202 10 0 0 sg=202 px=0 gx=0
TAGTATTATGCCCAGTACATGACCTTATGGGACTTTCCTACTTGGCAGTACATCTACGTA
>group_609_6 202 10 0 0 sg=202 px=0 gx=0
CACACAGGAAACAGCTATGACCATGATTACGAATTTGGGCCGTCTCTGCAAAAGTCTAGG
>group_609_7 202 10 0 0 sg=202 px=0 gx=0
ATAACAATTTCACACAGGAAACAGCTATGACCATGATTACGAATTTGGGCCGTCTCTGCA
>group_609_8 202 10 0 0 sg=202 px=0 gx=0
TACTAGTATTATGCCCAGTACATGACCTTATGGGACTTTCCTACTTGGCAGTACATCTAC
>group_609_9 202 10 0 0 sg=202 px=0 gx=0
AGTGAACCGTCAGATCGCCTGGAGACGCCATCCACGCTGTTTTGACCTCCATAGAAGATT
>group_610_0 122 2 0 0 sg=122 px=0 gx=0
TACTGCTCTCGTTGGTTCGAGAGAGCGCGCCTCGAATGTTCGCGAAAAGAGCGCCGGAGT
>group_610_1 122 2 0 0 sg=122 px=0 gx=0
CTATTTATACTCCGGCGCTCTTTTCGCGAACATTCGAGGCGCGCTCTCTCGAACCAACGA
>group_610_2 122 2 0 0 sg=122 px=0 gx=0
AATGCTCTCTCACTCTGTCACACAGTAAACGGCATACTGCTCTCGTTGGTTCGAGAGAGC
>group_610_3 122 2 0 0 sg=122 px=0 gx=0
CTGTCACACAGTAAACGGCATACTGCTCTCGTTGGTTCGAGAGAGCGCGCCTCGAATGTT
>group_610_4 122 2 0 0 sg=122 px=0 gx=0
AACATTCGAGGCGCGCTCTCTCGAACCAACGAGAGCAGTATGCCGTTTACTGTGTGACAG
>group_610_5 122 2 0 0 sg=122 px=0 gx=0
GCTCTTTTCGCGAACATTCGAGGCGCGCTCTCTCGAACCAACGAGAGCAGTATGCCGTTT
>group_610_6 122 2 0 0 sg=122 px=0 gx=0
TCTCGTTGGTTCGAGAGAGCGCGCCTCGAATGTTCGCGAAAAGAGCGCCGGAGTATAAAT
>group_610_7 122 2 0 0 sg=122 px=0 gx=0
GCGAACATTCGAGGCGCGCTCTCTCGAACCAACGAGAGCAGTATGCCGTTTACTGTGTGA
>group_610_8 122 2 0 0 sg=122 px=0 gx=0
AGGCGCGCTCTCTCGAACCAACGAGAGCAGTATGCCGTTTACTGTGTGACAGAGTGAGAG
>group_610_9 122 2 0 0 sg=122 px=0 gx=0
CGCTCTTTTCGCGAACATTCGAGGCGCGCTCTCTCGAACCAACGAGAGCAGTATGCCGTT
>group_615_0 6284 2 16 0 sg=6268 px=16 gx=0
AAAAAGCGCCTTGTTACGCATTTAACGTTGTTTCCGGTGCGTGGTGGTTTCATGCTTCTG
>group_615_1 6284 2 16 0 sg=6268 px=16 gx=0
GCATACAGATGAGAACTGGCTTTTGTGCTAATCAGTCAAGATGACTCCGATGATGATGAC
>group_615_2 6284 2 16 0 sg=6268 px=16 gx=0
AAGAGTGCCTGCGCATGCCCCATGTGCCCCACCAAGAGCTTTGCATCCCATACAAGTCCC
>group_615_3 6284 2 16 0 sg=6268 px=16 gx=0
GTTCGCTTATCAACGGGCGAAGAAAGGAAAATGTACATTTAATTGGTCGTAAAAAAGTGC
>group_615_4 6284 2 16 0 sg=6268 px=16 gx=0
CAGAAGTAAGGTTCCTTCACAAAGATCTGCACCCAATCGGCAGGCACGGGCGGCGATCTC
>group_615_5 6284 2 16 0 sg=6268 px=16 gx=0
CCAAAACGATGATGATAGTGATGATGGTGTGCAGGTGGTTCCGCTCTTTTCATCTTGTAG
>group_615_6 6284 2 16 0 sg=6268 px=16 gx=0
TTTTTTACGACCAATTAAATGTACATTTTCCTTTCTTCGCCCGTTGATAAGCGAACGCGA
>group_615_7 6284 2 16 0 sg=6268 px=16 gx=0
GATTACATATTATCGAATCAGGATTCAGAAGGAGATCAATGTCAAATGCGGACAGGAACA
>group_615_8 6284 2 16 0 sg=6268 px=16 gx=0
ATGTATTATTTTTTAATTATGATGTAATTATAAACAAAGTGAAACAAAAATATGAAAACA
>group_615_9 6284 2 16 0 sg=6268 px=16 gx=0
TGTATTGTATCCAATAGCAATACATTGAATTTCCATGGTCTAGTCACGTATTATCATTTA
>group_616_0 74 3 0 0 sg=74 px=0 gx=0
AATTTCACACAGGAAACAGCTATGACCATGATTACGCCAAGCTCTAGGGATAACAGGGTA
>group_616_1 74 3 0 0 sg=74 px=0 gx=0
CCCAGTCACGACGTTGTAAAACGACGGCCAGTGCCAAGCTCATTACCCTGTTATCCCTAC
>group_616_2 74 3 0 0 sg=74 px=0 gx=0
ACAATTTCACACAGGAAACAGCTATGACCATGATTACGCCAAGCTCTAGGGATAACAGGG
>group_616_3 74 3 0 0 sg=74 px=0 gx=0
GATAACAGGGTAATGAGCTTGGCACTGGCCGTCGTTTTACAACGTCGTGACTGGGAAAAC
>group_616_4 74 3 0 0 sg=74 px=0 gx=0
AATGAGCTTGGCACTGGCCGTCGTTTTACAACGTCGTGACTGGGAAAACCCTGGCGTTAC
>group_616_5 74 3 0 0 sg=74 px=0 gx=0
GATTACCCTGTTATCCCTAGAGCTTGGCGTAATCATGGTCATAGCTGTTTCCTGTGTGAA
>group_616_6 74 3 0 0 sg=74 px=0 gx=0
TTATCCCTAGAGCTTGGCGTAATCATGGTCATAGCTGTTTCCTGTGTGAAATTGTTATCC
>group_616_7 74 3 0 0 sg=74 px=0 gx=0
TCACACAGGAAACAGCTATGACCATGATTACGCCAAGCTCTAGGGATAACAGGGTAATCC
>group_616_8 74 3 0 0 sg=74 px=0 gx=0
AGCGGATAACAATTTCACACAGGAAACAGCTATGACCATGATTACGCCAAGCTCTAGGGA
>group_616_9 74 3 0 0 sg=74 px=0 gx=0
GAGCGGATAACAATTTCACACAGGAAACAGCTATGACCATGATTACGCCAAGCTCTAGGG
>group_617_0 18 2 0 0 sg=18 px=0 gx=0
TATGGTGATGGTGATGGTGAGATCCTCTCATAGTTAATTTCTCCTCTTTAATGAATTCTG
>group_617_1 18 2 0 0 sg=18 px=0 gx=0
ATTAAAGAGGAGAAATTAACTATGAGAGGATCTCACCATCACCATCACCATACGGATCCG
>group_617_2 18 2 0 0 sg=18 px=0 gx=0
GTATGGTGATGGTGATGGTGAGATCCTCTCATAGTTAATTTCTCCTCTTTAATGAATTCT
>group_617_3 18 2 0 0 sg=18 px=0 gx=0
GGATCCGTATGGTGATGGTGATGGTGAGATCCTCTCATAGTTAATTTCTCCTCTTTAATG
>group_617_4 18 2 0 0 sg=18 px=0 gx=0
AATTCATTAAAGAGGAGAAATTAACTATGAGAGGATCTCACCATCACCATCACCATACGG
>group_617_5 18 2 0 0 sg=18 px=0 gx=0
ATCCGTATGGTGATGGTGATGGTGAGATCCTCTCATAGTTAATTTCTCCTCTTTAATGAA
>group_617_6 18 2 0 0 sg=18 px=0 gx=0
CGTATGGTGATGGTGATGGTGAGATCCTCTCATAGTTAATTTCTCCTCTTTAATGAATTC
>group_617_7 18 2 0 0 sg=18 px=0 gx=0
GATCCGTATGGTGATGGTGATGGTGAGATCCTCTCATAGTTAATTTCTCCTCTTTAATGA
>group_617_8 18 2 0 0 sg=18 px=0 gx=0
CATTAAAGAGGAGAAATTAACTATGAGAGGATCTCACCATCACCATCACCATACGGATCC
>group_617_9 18 2 0 0 sg=18 px=0 gx=0
CCGTATGGTGATGGTGATGGTGAGATCCTCTCATAGTTAATTTCTCCTCTTTAATGAATT
>group_618_0 18 31 0 0 sg=18 px=0 gx=0
TTAACCCTCACTAAAGGGAACAAAAGCTGGAGCTCCACCGCGGTGGCGGCCGCTCTAGAA
>group_618_1 18 31 0 0 sg=18 px=0 gx=0
TAGTTCTAGAGCGGCCGCCACCGCGGTGGAGCTCCAGCTTTTGTTCCCTTTAGTGAGGGT
>group_618_2 18 31 0 0 sg=18 px=0 gx=0
ACCCTCACTAAAGGGAACAAAAGCTGGAGCTCCACCGCGGTGGCGGCCGCTCTAGAACTA
>group_618_3 18 31 0 0 sg=18 px=0 gx=0
TCCACTAGTTCTAGAGCGGCCGCCACCGCGGTGGAGCTCCAGCTTTTGTTCCCTTTAGTG
>group_618_4 18 31 0 0 sg=18 px=0 gx=0
CCTCACTAAAGGGAACAAAAGCTGGAGCTCCACCGCGGTGGCGGCCGCTCTAGAACTAGT
>group_618_5 18 31 0 0 sg=18 px=0 gx=0
GTTCTAGAGCGGCCGCCACCGCGGTGGAGCTCCAGCTTTTGTTCCCTTTAGTGAGGGTTA
>group_618_6 18 31 0 0 sg=18 px=0 gx=0
CACTAAAGGGAACAAAAGCTGGAGCTCCACCGCGGTGGCGGCCGCTCTAGAACTAGTGGA
>group_618_7 18 31 0 0 sg=18 px=0 gx=0
TTCTAGAGCGGCCGCCACCGCGGTGGAGCTCCAGCTTTTGTTCCCTTTAGTGAGGGTTAA
>group_618_8 18 31 0 0 sg=18 px=0 gx=0
CCACTAGTTCTAGAGCGGCCGCCACCGCGGTGGAGCTCCAGCTTTTGTTCCCTTTAGTGA
>group_618_9 18 31 0 0 sg=18 px=0 gx=0
CACTAGTTCTAGAGCGGCCGCCACCGCGGTGGAGCTCCAGCTTTTGTTCCCTTTAGTGAG
>group_619_0 4 2 0 0 sg=4 px=0 gx=0
AGCACCACCACCACCACCACTAATAATACGTACTCGAGCATGCAAGCTTGGCTGTTTTGG
>group_619_1 4 2 0 0 sg=4 px=0 gx=0
GCACCACCACCACCACCACTAATAATACGTACTCGAGCATGCAAGCTTGGCTGTTTTGGC
>group_619_2 4 2 0 0 sg=4 px=0 gx=0
GCCAAAACAGCCAAGCTTGCATGCTCGAGTACGTATTATTAGTGGTGGTGGTGGTGGTGC
>group_619_3 4 2 0 0 sg=4 px=0 gx=0
CCAAAACAGCCAAGCTTGCATGCTCGAGTACGTATTATTAGTGGTGGTGGTGGTGGTGCT
>group_626_0 118 18 0 0 sg=118 px=0 gx=0
AGCTGGCTACAGGAAGGCCAGACGCGAATTATTTTTGATGGCGTTGGAATTACGTTATCG
>group_626_1 118 18 0 0 sg=118 px=0 gx=0
GGCGTTGGAATTACGTTATCGACTGCACGGTGCACCAATGCTTCTGGCGTCAGGCAGCCA
>group_626_2 118 18 0 0 sg=118 px=0 gx=0
TTGGAATTACGTTATCGACTGCACGGTGCACCAATGCTTCTGGCGTCAGGCAGCCATCGG
>group_626_3 118 18 0 0 sg=118 px=0 gx=0
CTGGCTACAGGAAGGCCAGACGCGAATTATTTTTGATGGCGTTGGAATTACGTTATCGAC
>group_626_4 118 18 0 0 sg=118 px=0 gx=0
GGAATTACGTTATCGACTGCACGGTGCACCAATGCTTCTGGCGTCAGGCAGCCATCGGAA
>group_626_5 118 18 0 0 sg=118 px=0 gx=0
TTTTGATGGCGTTGGAATTACGTTATCGACTGCACGGTGCACCAATGCTTCTGGCGTCAG
>group_626_6 118 18 0 0 sg=118 px=0 gx=0
ACGCGAATTATTTTTGATGGCGTTGGAATTACGTTATCGACTGCACGGTGCACCAATGCT
>group_626_7 118 18 0 0 sg=118 px=0 gx=0
CGATGGCTGCCTGACGCCAGAAGCATTGGTGCACCGTGCAGTCGATAACGTAATTCCAAC
>group_626_8 118 18 0 0 sg=118 px=0 gx=0
GATGGCGTTGGAATTACGTTATCGACTGCACGGTGCACCAATGCTTCTGGCGTCAGGCAG
>group_626_9 118 18 0 0 sg=118 px=0 gx=0
GACGCCAGAAGCATTGGTGCACCGTGCAGTCGATAACGTAATTCCAACGCCATCAAAAAT
>group_629_0 2262 3 0 2052 sg=210 px=0 gx=2052
CCCGGTGTCCAGGAAGGCGACCACAACACGGCGATGACGAATACAGAGTGGATTGGGTGA
>group_629_1 2262 3 0 2052 sg=210 px=0 gx=2052
AGTACCGTGCCGGGTAAAATCAACCCCACCAGCGCCCGGTGTCCAGGAAGGCGACCACAA
>group_629_2 2262 3 0 2052 sg=210 px=0 gx=2052
TGGTGGGGTTGATTTTACCCGGCACGGTACTGATGGCGGGGTGGGCGCGCTTATCGGCAG
>group_629_3 2262 3 0 2052 sg=210 px=0 gx=2052
GCCGGGTAAAATCAACCCCACCAGCGCCCGGTGTCCAGGAAGGCGACCACAACACGGCGA
>group_629_4 2262 3 0 2052 sg=210 px=0 gx=2052
TATGCAAGCACTGCTGGAACACTTTATCACCCAATCCACTCTGTATTCGTCATCGCCGTG
>group_629_5 2262 3 0 2052 sg=210 px=0 gx=2052
CCAGCGCCCGGTGTCCAGGAAGGCGACCACAACACGGCGATGACGAATACAGAGTGGATT
>group_629_6 2262 3 0 2052 sg=210 px=0 gx=2052
CACTGCTGGAACACTTTATCACCCAATCCACTCTGTATTCGTCATCGCCGTGTTGTGGTC
>group_629_7 2262 3 0 2052 sg=210 px=0 gx=2052
CCCAATCCACTCTGTATTCGTCATCGCCGTGTTGTGGTCGCCTTCCTGGACACCGGGCGC
>group_629_8 2262 3 0 2052 sg=210 px=0 gx=2052
GCACTGCTGGAACACTTTATCACCCAATCCACTCTGTATTCGTCATCGCCGTGTTGTGGT
>group_629_9 2262 3 0 2052 sg=210 px=0 gx=2052
CAGTACCGTGCCGGGTAAAATCAACCCCACCAGCGCCCGGTGTCCAGGAAGGCGACCACA
>group_631_0 10 2 0 0 sg=10 px=0 gx=0
CGGGATAATTCCTGCAGCCAATATGGGATCGGCCATTGAACAAGATGGATTGCACGCAGG
>group_631_1 10 2 0 0 sg=10 px=0 gx=0
CCTGCGTGCAATCCATCTTGTTCAATGGCCGATCCCATATTGGCTGCAGGAATTATCCCG
>group_631_2 10 2 0 0 sg=10 px=0 gx=0
ACCTGCGTGCAATCCATCTTGTTCAATGGCCGATCCCATATTGGCTGCAGGAATTATCCC
>group_631_3 10 2 0 0 sg=10 px=0 gx=0
GGATAATTCCTGCAGCCAATATGGGATCGGCCATTGAACAAGATGGATTGCACGCAGGTT
>group_631_4 10 2 0 0 sg=10 px=0 gx=0
CTGCGTGCAATCCATCTTGTTCAATGGCCGATCCCATATTGGCTGCAGGAATTATCCCGG
>group_631_5 10 2 0 0 sg=10 px=0 gx=0
TGCGTGCAATCCATCTTGTTCAATGGCCGATCCCATATTGGCTGCAGGAATTATCCCGGG
>group_631_6 10 2 0 0 sg=10 px=0 gx=0
AACCTGCGTGCAATCCATCTTGTTCAATGGCCGATCCCATATTGGCTGCAGGAATTATCC
>group_631_7 10 2 0 0 sg=10 px=0 gx=0
CCCGGGATAATTCCTGCAGCCAATATGGGATCGGCCATTGAACAAGATGGATTGCACGCA
>group_631_8 10 2 0 0 sg=10 px=0 gx=0
GGGATAATTCCTGCAGCCAATATGGGATCGGCCATTGAACAAGATGGATTGCACGCAGGT
>group_631_9 10 2 0 0 sg=10 px=0 gx=0
CCGGGATAATTCCTGCAGCCAATATGGGATCGGCCATTGAACAAGATGGATTGCACGCAG
>group_633_0 2 12 0 0 sg=2 px=0 gx=0
TTATTCCAAGCGGCTTCGGCCAGTAACGTTAGGGGGGGGGGAGGGAGAGGGGCGGAATTG
>group_633_1 2 12 0 0 sg=2 px=0 gx=0
CAATTCCGCCCCTCTCCCTCCCCCCCCCCTAACGTTACTGGCCGAAGCCGCTTGGAATAA
>group_635_0 3240 0 904 0 sg=2336 px=904 gx=0
TTATAATGCAGGAAGACTGCAACCTCGTGCTGTACGACCACAGCACTGCCGTCTGGACCT
>group_635_1 3240 0 904 0 sg=2336 px=904 gx=0
TTCATTCTAATGAATGAATATATCACCCGTTACTATCGTATTTTTATGAATAATATTCTC
>group_635_2 3240 0 904 0 sg=2336 px=904 gx=0
TACGGTTCCACATCTAGGGATTGGCCTGCGTACAGACCTTCGTCGTTCATCAGTATGTTC
>group_635_3 3240 0 904 0 sg=2336 px=904 gx=0
AGACCTTCGTCGTTCATCAGTATGTTCCTGGCCATGCATGTGGATGCCCATATGGTTAGA
>group_635_4 3240 0 904 0 sg=2336 px=904 gx=0
GTAGCTCAGATCCTTACCGCCGGTTTCGGTTCATTCTAATGAATGAATATATCACCCGTT
>group_635_5 3240 0 904 0 sg=2336 px=904 gx=0
TCATCAGTATGTTCCTGGCCATGCATGTGGATGCCCATATGGTTAGAATAGCGGCTACAG
>group_635_6 3240 0 904 0 sg=2336 px=904 gx=0
TTCCTGCATTATAAGATGGTACGGTTCCACATCTAGGGATTGGCCTGCGTACAGACCTTC
>group_635_7 3240 0 904 0 sg=2336 px=904 gx=0
GGCCGGTGCTGCTTGAGTTTTAGGATGTGTGTTCCATGTTTTAAGTTTGAATAATGAATA
>group_635_8 3240 0 904 0 sg=2336 px=904 gx=0
TCTCGACCAAAGCGGCCATCGTGCCTCCCCACTCCTGCTGTTCGGGGGCATGGATGCGCG
>group_635_9 3240 0 904 0 sg=2336 px=904 gx=0
CGGATCTTATAATTAAATGGCCTTCGCTGCCCATATTATTGGTAACTCAACAGCATCAAT
>group_636_0 2 9 0 0 sg=2 px=0 gx=0
GGAATTAATTCTTGAAGACGAAAGGGCCTCGTGATACGCCTATTTTTATAGGTTAATGTC
>group_636_1 2 9 0 0 sg=2 px=0 gx=0
GACATTAACCTATAAAAATAGGCGTATCACGAGGCCCTTTCGTCTTCAAGAATTAATTCC
>group_640_0 2 7 0 0 sg=2 px=0 gx=0
AGGCGTATCACGAGGCCCTTTCGTCTTCAAGAATTCTCATGTTTGACAGCTTATCATCGG
>group_640_1 2 7 0 0 sg=2 px=0 gx=0
CCGATGATAAGCTGTCAAACATGAGAATTCTTGAAGACGAAAGGGCCTCGTGATACGCCT
>group_641_0 4 1 0 0 sg=4 px=0 gx=0
CTGCTGGAGTTCGTGACCGCCGCCGGGATCACTCTCGGCATGGACGAGCTGTACAAGAAG
>group_641_1 4 1 0 0 sg=4 px=0 gx=0
CTTCTTGTACAGCTCGTCCATGCCGAGAGTGATCCCGGCGGCGGTCACGAACTCCAGCAG
>group_641_2 4 1 0 0 sg=4 px=0 gx=0
TTCTTGTACAGCTCGTCCATGCCGAGAGTGATCCCGGCGGCGGTCACGAACTCCAGCAGG
>group_641_3 4 1 0 0 sg=4 px=0 gx=0
CCTGCTGGAGTTCGTGACCGCCGCCGGGATCACTCTCGGCATGGACGAGCTGTACAAGAA
>group_642_0 154 2 0 0 sg=154 px=0 gx=0
GAATCATCAACACGTCGTTGTTTTTGGTCAAATGTGAGCTCGCGCGGCACCCATTTCGCA
>group_642_1 154 2 0 0 sg=154 px=0 gx=0
CTCACATTTGACCAAAAACAACGACGTGTTGATGATTCTAAGCGGTGTTTGCAGCTGTTA
>group_642_2 154 2 0 0 sg=154 px=0 gx=0
ACATTTGACCAAAAACAACGACGTGTTGATGATTCTAAGCGGTGTTTGCAGCTGTTAACT
>group_642_3 154 2 0 0 sg=154 px=0 gx=0
ACAGCTGCAAACACCGCTTAGAATCATCAACACGTCGTTGTTTTTGGTCAAATGTGAGCT
>group_642_4 154 2 0 0 sg=154 px=0 gx=0
TGCGAAATGGGTGCCGCGCGAGCTCACATTTGACCAAAAACAACGACGTGTTGATGATTC
>group_642_5 154 2 0 0 sg=154 px=0 gx=0
TTGATGATTCTAAGCGGTGTTTGCAGCTGTTAACTCGTAATACACCCGAGTTTTTCCGTC
>group_642_6 154 2 0 0 sg=154 px=0 gx=0
CATTTGACCAAAAACAACGACGTGTTGATGATTCTAAGCGGTGTTTGCAGCTGTTAACTC
>group_642_7 154 2 0 0 sg=154 px=0 gx=0
ACGACGTGTTGATGATTCTAAGCGGTGTTTGCAGCTGTTAACTCGTAATACACCCGAGTT
>group_642_8 154 2 0 0 sg=154 px=0 gx=0
AGCTCTGTGCGAAATGGGTGCCGCGCGAGCTCACATTTGACCAAAAACAACGACGTGTTG
>group_642_9 154 2 0 0 sg=154 px=0 gx=0
GATTCTAAGCGGTGTTTGCAGCTGTTAACTCGTAATACACCCGAGTTTTTCCGTCGATAT
>group_643_0 120 3 0 0 sg=120 px=0 gx=0
ATGATTACGCCAAGCTTCCATGAAAATTCTATTTCAAGGAGACAGTCATAATGAAATACC
>group_643_1 120 3 0 0 sg=120 px=0 gx=0
TGAAAATTCTATTTCAAGGAGACAGTCATAATGAAATACCTATTGCCTACGGCAGCCGCT
>group_643_2 120 3 0 0 sg=120 px=0 gx=0
TTACGCCAAGCTTCCATGAAAATTCTATTTCAAGGAGACAGTCATAATGAAATACCTATT
>group_643_3 120 3 0 0 sg=120 px=0 gx=0
TTCATTATGACTGTCTCCTTGAAATAGAATTTTCATGGAAGCTTGGCGTAATCATGGTCA
>group_643_4 120 3 0 0 sg=120 px=0 gx=0
ACGCCAAGCTTCCATGAAAATTCTATTTCAAGGAGACAGTCATAATGAAATACCTATTGC
>group_643_5 120 3 0 0 sg=120 px=0 gx=0
TTGAAATAGAATTTTCATGGAAGCTTGGCGTAATCATGGTCATAGCTGTTTCCTGTGTGA
>group_643_6 120 3 0 0 sg=120 px=0 gx=0
GGCAATAGGTATTTCATTATGACTGTCTCCTTGAAATAGAATTTTCATGGAAGCTTGGCG
>group_643_7 120 3 0 0 sg=120 px=0 gx=0
AATAGGTATTTCATTATGACTGTCTCCTTGAAATAGAATTTTCATGGAAGCTTGGCGTAA
>group_643_8 120 3 0 0 sg=120 px=0 gx=0
GCGGATAACAATTTCACACAGGAAACAGCTATGACCATGATTACGCCAAGCTTCCATGAA
>group_643_9 120 3 0 0 sg=120 px=0 gx=0
GGCTGCCGTAGGCAATAGGTATTTCATTATGACTGTCTCCTTGAAATAGAATTTTCATGG
>group_644_0 122 2 0 0 sg=122 px=0 gx=0
GCCTTTTGCTCACTAGTTCTTTCCTGCGTTATCCCCTGATTCTGTGGATAACCGTATTAC
>group_644_1 122 2 0 0 sg=122 px=0 gx=0
GGGGATAACGCAGGAAAGAACTAGTGAGCAAAAGGCCAGCAAAAGGCCAGGAACCGTAAA
>group_644_2 122 2 0 0 sg=122 px=0 gx=0
GAATCAGGGGATAACGCAGGAAAGAACTAGTGAGCAAAAGGCCAGCAAAAGGCCAGGAAC
>group_644_3 122 2 0 0 sg=122 px=0 gx=0
GGTTATCCACAGAATCAGGGGATAACGCAGGAAAGAACTAGTGAGCAAAAGGCCAGCAAA
>group_644_4 122 2 0 0 sg=122 px=0 gx=0
AGGGGATAACGCAGGAAAGAACTAGTGAGCAAAAGGCCAGCAAAAGGCCAGGAACCGTAA
>group_644_5 122 2 0 0 sg=122 px=0 gx=0
CACTAGTTCTTTCCTGCGTTATCCCCTGATTCTGTGGATAACCGTATTACCGCCTTTGAG
>group_644_6 122 2 0 0 sg=122 px=0 gx=0
AAGAACTAGTGAGCAAAAGGCCAGCAAAAGGCCAGGAACCGTAAAAAGGCCGCGTTGCTG
>group_644_7 122 2 0 0 sg=122 px=0 gx=0
CCACAGAATCAGGGGATAACGCAGGAAAGAACTAGTGAGCAAAAGGCCAGCAAAAGGCCA
>group_644_8 122 2 0 0 sg=122 px=0 gx=0
GCTCACTAGTTCTTTCCTGCGTTATCCCCTGATTCTGTGGATAACCGTATTACCGCCTTT
>group_644_9 122 2 0 0 sg=122 px=0 gx=0
CGCGGCCTTTTTACGGTTCCTGGCCTTTTGCTGGCCTTTTGCTCACTAGTTCTTTCCTGC
>group_646_0 2 5 0 0 sg=2 px=0 gx=0
CGGGATCCGGCTGCTAACAAAGCCCGAAAGGAAGCTGAGTTGGCTGCTGCCACCGCTGAG
>group_646_1 2 5 0 0 sg=2 px=0 gx=0
CTCAGCGGTGGCAGCAGCCAACTCAGCTTCCTTTCGGGCTTTGTTAGCAGCCGGATCCCG
>group_647_0 2 9 0 0 sg=2 px=0 gx=0
AAGCTTGGCATTCCGGTACTGTTGGTAAAGCCACCATGGAAGACGCCAAAAACATAAAGA
>group_647_1 2 9 0 0 sg=2 px=0 gx=0
TCTTTATGTTTTTGGCGTCTTCCATGGTGGCTTTACCAACAGTACCGGAATGCCAAGCTT
>group_652_0 108 3 0 0 sg=108 px=0 gx=0
ACGTAAGCTGGCGGCCGCCGCGGCTCGAGGTACCGATCCGAGACGGCCGGCTGGGCCACG
>group_652_1 108 3 0 0 sg=108 px=0 gx=0
TCTGAGATGAGTTTTTGTTCTACGTAAGCTGGCGGCCGCCGCGGCTCGAGGTACCGATCC
>group_652_2 108 3 0 0 sg=108 px=0 gx=0
CGGCCGTCTCGGATCGGTACCTCGAGCCGCGGCGGCCGCCAGCTTACGTAGAACAAAAAC
>group_652_3 108 3 0 0 sg=108 px=0 gx=0
CTCGGATCGGTACCTCGAGCCGCGGCGGCCGCCAGCTTACGTAGAACAAAAACTCATCTC
>group_652_4 108 3 0 0 sg=108 px=0 gx=0
CCTCGAGCCGCGGCGGCCGCCAGCTTACGTAGAACAAAAACTCATCTCAGAAGAGGATCT
>group_652_5 108 3 0 0 sg=108 px=0 gx=0
GACGGCGCTATTCAGATCCTCTTCTGAGATGAGTTTTTGTTCTACGTAAGCTGGCGGCCG
>group_652_6 108 3 0 0 sg=108 px=0 gx=0
GGTACCTCGAGCCGCGGCGGCCGCCAGCTTACGTAGAACAAAAACTCATCTCAGAAGAGG
>group_652_7 108 3 0 0 sg=108 px=0 gx=0
GTTTTTGTTCTACGTAAGCTGGCGGCCGCCGCGGCTCGAGGTACCGATCCGAGACGGCCG
>group_652_8 108 3 0 0 sg=108 px=0 gx=0
TTCAGATCCTCTTCTGAGATGAGTTTTTGTTCTACGTAAGCTGGCGGCCGCCGCGGCTCG
>group_652_9 108 3 0 0 sg=108 px=0 gx=0
CGGTACCTCGAGCCGCGGCGGCCGCCAGCTTACGTAGAACAAAAACTCATCTCAGAAGAG
>group_653_0 2 1 0 0 sg=2 px=0 gx=0
AGGATCCTGTTTCCTGTGTGAAATTGTTATCCGCTCACAATTCCACACATTATACGAGCC
>group_653_1 2 1 0 0 sg=2 px=0 gx=0
GGCTCGTATAATGTGTGGAATTGTGAGCGGATAACAATTTCACACAGGAAACAGGATCCT
>group_654_0 4 15 0 0 sg=4 px=0 gx=0
GTCCATATGTATATCTCCTTCTTAAAGTTAAACAAAATTATTTCTAGAGGGGAATTGTTA
>group_654_1 4 15 0 0 sg=4 px=0 gx=0
TCCATATGTATATCTCCTTCTTAAAGTTAAACAAAATTATTTCTAGAGGGGAATTGTTAT
>group_654_2 4 15 0 0 sg=4 px=0 gx=0
ATAACAATTCCCCTCTAGAAATAATTTTGTTTAACTTTAAGAAGGAGATATACATATGGA
>group_654_3 4 15 0 0 sg=4 px=0 gx=0
TAACAATTCCCCTCTAGAAATAATTTTGTTTAACTTTAAGAAGGAGATATACATATGGAC
>group_655_0 6 0 0 0 sg=6 px=0 gx=0
CTATAGGGCGAATTGGGTACACTTACCTGGTACCTTAATTAATTAAGGTACCGGGCCCTA
>group_655_1 6 0 0 0 sg=6 px=0 gx=0
ACTATAGGGCGAATTGGGTACACTTACCTGGTACCTTAATTAATTAAGGTACCGGGCCCT
>group_655_2 6 0 0 0 sg=6 px=0 gx=0
TATAGGGCGAATTGGGTACACTTACCTGGTACCTTAATTAATTAAGGTACCGGGCCCTAC
>group_655_3 6 0 0 0 sg=6 px=0 gx=0
GTAGGGCCCGGTACCTTAATTAATTAAGGTACCAGGTAAGTGTACCCAATTCGCCCTATA
>group_655_4 6 0 0 0 sg=6 px=0 gx=0
TAGGGCCCGGTACCTTAATTAATTAAGGTACCAGGTAAGTGTACCCAATTCGCCCTATAG
>group_655_5 6 0 0 0 sg=6 px=0 gx=0
AGGGCCCGGTACCTTAATTAATTAAGGTACCAGGTAAGTGTACCCAATTCGCCCTATAGT
>group_660_0 104 1 0 0 sg=104 px=0 gx=0
GGAGGCACGATGGCCGCTTTGGTCGGATCCTCTACGCCGGACGCATCGTGGCCGGCATCA
>group_660_1 104 1 0 0 sg=104 px=0 gx=0
CCGCACCTGTGGCGCCGGTGATGCCGGCCACGATGCGTCCGGCGTAGAGGATCCGACCAA
>group_660_2 104 1 0 0 sg=104 px=0 gx=0
GGAGTGGGGAGGCACGATGGCCGCTTTGGTCGGATCCTCTACGCCGGACGCATCGTGGCC
>group_660_3 104 1 0 0 sg=104 px=0 gx=0
CAGGAGTGGGGAGGCACGATGGCCGCTTTGGTCGGATCCTCTACGCCGGACGCATCGTGG
>group_660_4 104 1 0 0 sg=104 px=0 gx=0
GCCGCTTTGGTCGGATCCTCTACGCCGGACGCATCGTGGCCGGCATCACCGGCGCCACAG
>group_660_5 104 1 0 0 sg=104 px=0 gx=0
GGATCCGACCAAAGCGGCCATCGTGCCTCCCCACTCCTGCAGTTCGGGGGCATGGATGCG
>group_660_6 104 1 0 0 sg=104 px=0 gx=0
TGGCGCCGGTGATGCCGGCCACGATGCGTCCGGCGTAGAGGATCCGACCAAAGCGGCCAT
>group_660_7 104 1 0 0 sg=104 px=0 gx=0
CATCCATGCCCCCGAACTGCAGGAGTGGGGAGGCACGATGGCCGCTTTGGTCGGATCCTC
>group_660_8 104 1 0 0 sg=104 px=0 gx=0
CGAACTGCAGGAGTGGGGAGGCACGATGGCCGCTTTGGTCGGATCCTCTACGCCGGACGC
>group_660_9 104 1 0 0 sg=104 px=0 gx=0
CGTCCGGCGTAGAGGATCCGACCAAAGCGGCCATCGTGCCTCCCCACTCCTGCAGTTCGG
>group_661_0 154 1 0 0 sg=154 px=0 gx=0
TGACTATGATTACAACGCCCGGGCAGGAATTCGATATCTATATCTCCTTCTTAAAGTTAA
>group_661_1 154 1 0 0 sg=154 px=0 gx=0
AGAATAATTTTGTTTAACTTTAAGAAGGAGATATAGATATCGAATTCCTGCCCGGGCGTT
>group_661_2 154 1 0 0 sg=154 px=0 gx=0
AGTCAGGAGTATTGATTATGACTATGATTACAACGCCCGGGCAGGAATTCGATATCTATA
>group_661_3 154 1 0 0 sg=154 px=0 gx=0
TAATTTTGTTTAACTTTAAGAAGGAGATATAGATATCGAATTCCTGCCCGGGCGTTGTAA
>group_661_4 154 1 0 0 sg=154 px=0 gx=0
AACTTTAAGAAGGAGATATAGATATCGAATTCCTGCCCGGGCGTTGTAATCATAGTCATA
>group_661_5 154 1 0 0 sg=154 px=0 gx=0
ATTGGCTAGCAGAATAATTTTGTTTAACTTTAAGAAGGAGATATAGATATCGAATTCCTG
>group_661_6 154 1 0 0 sg=154 px=0 gx=0
AGCAGAATAATTTTGTTTAACTTTAAGAAGGAGATATAGATATCGAATTCCTGCCCGGGC
>group_661_7 154 1 0 0 sg=154 px=0 gx=0
CGAATTCCTGCCCGGGCGTTGTAATCATAGTCATAATCAATACTCCTGACTGCGTTAGCA
>group_661_8 154 1 0 0 sg=154 px=0 gx=0
GCCCGGGCGTTGTAATCATAGTCATAATCAATACTCCTGACTGCGTTAGCAATTTAACTG
>group_661_9 154 1 0 0 sg=154 px=0 gx=0
AACGCCCGGGCAGGAATTCGATATCTATATCTCCTTCTTAAAGTTAAACAAAATTATTCT
>group_662_0 120 1 0 0 sg=120 px=0 gx=0
GTTTAAAGCTTGAGCTCTAGATCTGAATTCGCATGCGCATCGATGACTCCTCGAGGTGGG
>group_662_1 120 1 0 0 sg=120 px=0 gx=0
ATGCGAATTCAGATCTAGAGCTCAAGCTTTAAACTAGTTAACGCGTGCCGAGGTCGACTC
>group_662_2 120 1 0 0 sg=120 px=0 gx=0
GAGCTCAAGCTTTAAACTAGTTAACGCGTGCCGAGGTCGACTCGGTGCTGGCGATGGCGA
>group_662_3 120 1 0 0 sg=120 px=0 gx=0
GGCACGCGTTAACTAGTTTAAAGCTTGAGCTCTAGATCTGAATTCGCATGCGCATCGATG
>group_662_4 120 1 0 0 sg=120 px=0 gx=0
CGAATTCAGATCTAGAGCTCAAGCTTTAAACTAGTTAACGCGTGCCGAGGTCGACTCGGT
>group_662_5 120 1 0 0 sg=120 px=0 gx=0
GAGTCATCGATGCGCATGCGAATTCAGATCTAGAGCTCAAGCTTTAAACTAGTTAACGCG
>group_662_6 120 1 0 0 sg=120 px=0 gx=0
TCGGCACGCGTTAACTAGTTTAAAGCTTGAGCTCTAGATCTGAATTCGCATGCGCATCGA
>group_662_7 120 1 0 0 sg=120 px=0 gx=0
CAGCACCGAGTCGACCTCGGCACGCGTTAACTAGTTTAAAGCTTGAGCTCTAGATCTGAA
>group_662_8 120 1 0 0 sg=120 px=0 gx=0
TCATCGATGCGCATGCGAATTCAGATCTAGAGCTCAAGCTTTAAACTAGTTAACGCGTGC
>group_662_9 120 1 0 0 sg=120 px=0 gx=0
CTAGAGCTCAAGCTTTAAACTAGTTAACGCGTGCCGAGGTCGACTCGGTGCTGGCGATGG
>group_663_0 328 0 0 16 sg=312 px=0 gx=16
TAGCTGCAGTAACGCCATTTTGCAAGGCATGGAAAAATACCAAACCAAGAATAGAGAAGT
>group_663_1 328 0 0 16 sg=312 px=0 gx=16
CTTGCAAAATGGCGTTACTGCAGCTAGCTTGCCAAACCTACAGGTGGGGTCTTTCATTCC
>group_663_2 328 0 0 16 sg=312 px=0 gx=16
CTGCAGTAACGCCATTTTGCAAGGCATGGAAAAATACCAAACCAAGAATAGAGAAGTTCA
>group_663_3 328 0 0 16 sg=312 px=0 gx=16
CTCCCTTTATCCAGCCCTCACTCCTTCTCTAGGCGCCACCGCGGTGGCGGCCGCTCTAGA
>group_663_4 328 0 0 16 sg=312 px=0 gx=16
CGCCTCGATCCTCCCTTTATCCAGCCCTCACTCCTTCTCTAGGCGCCACCGCGGTGGCGG
>group_663_5 328 0 0 16 sg=312 px=0 gx=16
AAGACCCCACCTGTAGGTTTGGCAAGCTAGCTGCAGTAACGCCATTTTGCAAGGCATGGA
>group_663_6 328 0 0 16 sg=312 px=0 gx=16
TGTAGGTTTGGCAAGCTAGCTGCAGTAACGCCATTTTGCAAGGCATGGAAAAATACCAAA
>group_663_7 328 0 0 16 sg=312 px=0 gx=16
GGCGGCCGCTCTAGAACTAGTGGATCCAAGCTTATCGATAGGCCTAGGCCTATCGATAGG
>group_663_8 328 0 0 16 sg=312 px=0 gx=16
AGACCCCACCTGTAGGTTTGGCAAGCTAGCTGCAGTAACGCCATTTTGCAAGGCATGGAA
>group_663_9 328 0 0 16 sg=312 px=0 gx=16
ATAGGCCTAGGCCTATCGATAAGCTTGGATCCACTAGTTCTAGAGCGGCCGCCACCGCGG
>group_664_0 2654 0 0 0 sg=2654 px=0 gx=0
ACGCCCGCCATATACGAGTCACGTACGGAAGTATCTCCCTCAAGAGAGGTACCATCGAAG
>group_664_1 2654 0 0 0 sg=2654 px=0 gx=0
ATTATACGCAAGGTTTCCAACGTATACTCTATCGACTCTATTCGATCAGAGGCTTTTCGG
>group_664_2 2654 0 0 0 sg=2654 px=0 gx=0
CCATCTACTACGCCCGCCATATACGAGTCACGTACGGAAGTATCTCCCTCAAGAGAGGTA
>group_664_3 2654 0 0 0 sg=2654 px=0 gx=0
GACGCCAACAAGTGAGTCAACATATCAACGTGCGGTTTCATGAGGTGATCGATGAGCTGG
>group_664_4 2654 0 0 0 sg=2654 px=0 gx=0
CATCGATCACCTCATGAAACCGCACGTTGATATGTTGACTCACTTGTTGGCGTCCATTGA
>group_664_5 2654 0 0 0 sg=2654 px=0 gx=0
AAAAAAATGACATTGGAGAACGACCAGAACACTTTTACAGCCTCAAAAGCTGGACTTCAA
>group_664_6 2654 0 0 0 sg=2654 px=0 gx=0
GTATCTCCCTCAAGAGAGGTACCATCGAAGAAAGTTTTCATTATACGCAAGGTTTCCAAC
>group_664_7 2654 0 0 0 sg=2654 px=0 gx=0
CAGTATGTCATCGACGCCTGTGGTACGGAGAATTCATGTCTGACATTGACAGATGCCCCC
>group_664_8 2654 0 0 0 sg=2654 px=0 gx=0
CAGCCTGGTTGCCCTATAGGAAACCGGAAATGAAAATGAGGGAGCATAACCTGCGAATCC
>group_664_9 2654 0 0 0 sg=2654 px=0 gx=0
TTCCATGGGGGCATCTGTCAATGTCAGACATGAATTCTCCGTACCACAGGCGTCGATGAC
>group_665_0 7418 1 0 822 sg=6596 px=0 gx=822
TGTCCTCAATAATTTTAAGCGCCTCTCTCCACCACATCTAACTCCTGTCAAAGGCATGTG
>group_665_1 7418 1 0 822 sg=6596 px=0 gx=822
AGAGCCGATTCACCAAGACGGGAATTAGGATAGAGAAAGAGTAAGTCACACAGAGCCGGC
>group_665_2 7418 1 0 822 sg=6596 px=0 gx=822
CTGCGAGAGAAAGAGACCAGCTTTACAGGGGGTTTATCACAGTGCACCCTGACAGTCGTC
>group_665_3 7418 1 0 822 sg=6596 px=0 gx=822
TTTACAGGGGGTTTATCACAGTGCACCCTGACAGTCGTCAGCCTCACAGGGGGTTTATCA
>group_665_4 7418 1 0 822 sg=6596 px=0 gx=822
CTATTACGCCAGGGGAGGCAGAGATTGCAGTAAGCTGAGATCGCAGCACTGCACTCCAGC
>group_665_5 7418 1 0 822 sg=6596 px=0 gx=822
CCACCAATCCCCATACGATACCGTCGAGATCCGTTCACTAATCGAATGGATCTGTCTCTG
>group_665_6 7418 1 0 822 sg=6596 px=0 gx=822
GAATTCGGATCCGCCCGGGTGCTACTACTAATGCTACTATTGCTACTATTATAGGTTGCA
>group_665_7 7418 1 0 822 sg=6596 px=0 gx=822
GCTGGACTGGCCTAGATTTTGTATACACACATTTCAGGTGAAGGTCTAAAAAAAACTGGA
>group_665_8 7418 1 0 822 sg=6596 px=0 gx=822
AGAATCATCAGCACAGAGGAAGACTTCTGTGATCAAATGTGGTGGGAGAGGGAGGTTTTC
>group_665_9 7418 1 0 822 sg=6596 px=0 gx=822
ATCAAATGTGGTGGGAGAGGGAGGTTTTCACCAGCACATGAGCAGTCAGTTCTGCCGCAG
>group_666_0 94 1 0 0 sg=94 px=0 gx=0
GAAAAACGCCAGCAACGCGGCCCGAAGCTTATCGATGATAAGCTGTCAAACATGAGAATT
>group_666_1 94 1 0 0 sg=94 px=0 gx=0
GCGGCCCGAAGCTTATCGATGATAAGCTGTCAAACATGAGAATTCTTGAAGACGAAAGGG
>group_666_2 94 1 0 0 sg=94 px=0 gx=0
ATTCTCATGTTTGACAGCTTATCATCGATAAGCTTCGGGCCGCGTTGCTGGCGTTTTTCC
>group_666_3 94 1 0 0 sg=94 px=0 gx=0
CTATGGAAAAACGCCAGCAACGCGGCCCGAAGCTTATCGATGATAAGCTGTCAAACATGA
>group_666_4 94 1 0 0 sg=94 px=0 gx=0
TCGATAAGCTTCGGGCCGCGTTGCTGGCGTTTTTCCATAGGCTCCGCCCCCCTGACGAGC
>group_666_5 94 1 0 0 sg=94 px=0 gx=0
TGGAAAAACGCCAGCAACGCGGCCCGAAGCTTATCGATGATAAGCTGTCAAACATGAGAA
>group_666_6 94 1 0 0 sg=94 px=0 gx=0
AGCTTATCATCGATAAGCTTCGGGCCGCGTTGCTGGCGTTTTTCCATAGGCTCCGCCCCC
>group_666_7 94 1 0 0 sg=94 px=0 gx=0
ACGCCAGCAACGCGGCCCGAAGCTTATCGATGATAAGCTGTCAAACATGAGAATTCTTGA
>group_666_8 94 1 0 0 sg=94 px=0 gx=0
GGGGCGGAGCCTATGGAAAAACGCCAGCAACGCGGCCCGAAGCTTATCGATGATAAGCTG
>group_666_9 94 1 0 0 sg=94 px=0 gx=0
AGAATTCTCATGTTTGACAGCTTATCATCGATAAGCTTCGGGCCGCGTTGCTGGCGTTTT
>group_667_0 120 1 0 0 sg=120 px=0 gx=0
ACCGGACAGGTCGGTCTTGACAAAAAGAACCGGGCGCCCCTGCGCTGACAACCGGAACAC
>group_667_1 120 1 0 0 sg=120 px=0 gx=0
CCGTGTTCCGGTTGTCAGCGCAGGGGCGCCCGGTTCTTTTTGTCAAGACCGACCTGTCCG
>group_667_2 120 1 0 0 sg=120 px=0 gx=0
GAACCGGGCGCCCCTGCGCTGACAACCGGAACACGGCGGCATCAGAGCAGCCGATTGTCT
>group_667_3 120 1 0 0 sg=120 px=0 gx=0
AAAGAACCGGGCGCCCCTGCGCTGACAACCGGAACACGGCGGCATCAGAGCAGCCGATTG
>group_667_4 120 1 0 0 sg=120 px=0 gx=0
GCGCTGACAACCGGAACACGGCGGCATCAGAGCAGCCGATTGTCTGTTGTGCCCAGTCAT
>group_667_5 120 1 0 0 sg=120 px=0 gx=0
TCTTGACAAAAAGAACCGGGCGCCCCTGCGCTGACAACCGGAACACGGCGGCATCAGAGC
>group_667_6 120 1 0 0 sg=120 px=0 gx=0
GGTCGGTCTTGACAAAAAGAACCGGGCGCCCCTGCGCTGACAACCGGAACACGGCGGCAT
>group_667_7 120 1 0 0 sg=120 px=0 gx=0
CGGGCGCCCCTGCGCTGACAACCGGAACACGGCGGCATCAGAGCAGCCGATTGTCTGTTG
>group_667_8 120 1 0 0 sg=120 px=0 gx=0
TCAGGGCACCGGACAGGTCGGTCTTGACAAAAAGAACCGGGCGCCCCTGCGCTGACAACC
>group_667_9 120 1 0 0 sg=120 px=0 gx=0
GACAATCGGCTGCTCTGATGCCGCCGTGTTCCGGTTGTCAGCGCAGGGGCGCCCGGTTCT
>group_668_0 840 1 0 0 sg=840 px=0 gx=0
GCTATGATGACATGTTATGGCAGATCTTTCTCGGGAAGCGCGCCATTGTGTTGGTACCCA
>group_668_1 840 1 0 0 sg=840 px=0 gx=0
CCTCTTCGCTTTACGCCAGCTGGCGAAAGGGGGATGTGCTGCAAGGCGATTAAGTTGGGT
>group_668_2 840 1 0 0 sg=840 px=0 gx=0
CATCACCATCACCGGTACCGGTCCGGAATTCCCGGGTCGACGAGCTCACTAGTCGGCGGC
>group_668_3 840 1 0 0 sg=840 px=0 gx=0
GGCCGCCGACTAGTGAGCTCGTCGACCCGGGAATTCCGGACCGGTACCGGTGATGGTGAT
>group_668_4 840 1 0 0 sg=840 px=0 gx=0
ACTTAATCGCCTTGCAGCACATCCCCCTTTCGCCAGCTGGCGTAAAGCGAAGAGGCCCGC
>group_668_5 840 1 0 0 sg=840 px=0 gx=0
CCCAACTTAATCGCCTTGCAGCACATCCCCCTTTCGCCAGCTGGCGTAAAGCGAAGAGGC
>group_668_6 840 1 0 0 sg=840 px=0 gx=0
GACATGTTATGGCAGATCTTTCTCGGGAAGCGCGCCATTGTGTTGGTACCCACCACCATC
>group_668_7 840 1 0 0 sg=840 px=0 gx=0
GTGATGGTGATGATGATGCGTGGTGGTGGTGGTGATGCGTGATGATGATGGTGGTGGGTA
>group_668_8 840 1 0 0 sg=840 px=0 gx=0
CCTCTAGAGCGGCCGCCGACTAGTGAGCTCGTCGACCCGGGAATTCCGGACCGGTACCGG
>group_668_9 840 1 0 0 sg=840 px=0 gx=0
TGGCCCGCTAACAGCGCGATTTGCTGGTGACCCAATGCGACCAGATGCTCCACGCCCAGT
>group_669_0 608 0 0 0 sg=608 px=0 gx=0
TCGACAGACGTAGATCAGGCTTCCCGGGTGTCTCGCTACGCCGCTACGTCTTCCGTGCCG
>group_669_1 608 0 0 0 sg=608 px=0 gx=0
AACGCTCGGTTGCCGCCGGGCGTTTTTTATTGGTGATCAATTCGTAATCATGTCATAGCT
>group_669_2 608 0 0 0 sg=608 px=0 gx=0
GAATCTCGCGGCCAACCGATAAGCGCCTCTGTTCCTCGGACGCTCGGTTCCTGCTAGCTA
>group_669_3 608 0 0 0 sg=608 px=0 gx=0
TAGCGAGACACCCGGGAAGCCTGATCTACGTCTGTCGAGAAGTTTCTGATCGAAAAGTTC
>group_669_4 608 0 0 0 sg=608 px=0 gx=0
CGACTCTAGCTAGCAGGAACCGAGCGTCCGAGGAACAGAGGCGCTTATCGGTTGGCCGCG
>group_669_5 608 0 0 0 sg=608 px=0 gx=0
ATCGGGCCCTGGCCAGCTAGCAGGCGAATACTTCATATATGCGGGGATCGACCGCGCGGG
>group_669_6 608 0 0 0 sg=608 px=0 gx=0
TCGGACGCTCGGTTCCTGCTAGCTAGAGTCGACCTGCAGGTCCCCGGGGATCGGTCTTGC
>group_669_7 608 0 0 0 sg=608 px=0 gx=0
AACTTTTCGATCAGAAACTTCTCGACAGACGTAGATCAGGCTTCCCGGGTGTCTCGCTAC
>group_669_8 608 0 0 0 sg=608 px=0 gx=0
CAGGAACCGAGCGTCCGAGGAACAGAGGCGCTTATCGGTTGGCCGCGAGATTCCTGTCGA
>group_669_9 608 0 0 0 sg=608 px=0 gx=0
CGGACGCTCGGTTCCTGCTAGCTAGAGTCGACCTGCAGGTCCCCGGGGATCGGTCTTGCC
>group_670_0 156 1 0 0 sg=156 px=0 gx=0
ACGTTGTAAAACGACGGCCAGTGAATTGGATTTAGGTGACACTATAGAATACGAATTCGA
>group_670_1 156 1 0 0 sg=156 px=0 gx=0
TTCGTATTCTATAGTGTCACCTAAATCCAATTCACTGGCCGTCGTTTTACAACGTCGTGA
>group_670_2 156 1 0 0 sg=156 px=0 gx=0
TATAGTGTCACCTAAATCCAATTCACTGGCCGTCGTTTTACAACGTCGTGACTGGGAAAA
>group_670_3 156 1 0 0 sg=156 px=0 gx=0
CACTATAGAATACGAATTCGAGCTCGGTACCCGGGGATCCTCTAGAGTCGACCTGCAGGC
>group_670_4 156 1 0 0 sg=156 px=0 gx=0
GAGCTCGAATTCGTATTCTATAGTGTCACCTAAATCCAATTCACTGGCCGTCGTTTTACA
>group_670_5 156 1 0 0 sg=156 px=0 gx=0
TCTAGAGGATCCCCGGGTACCGAGCTCGAATTCGTATTCTATAGTGTCACCTAAATCCAA
>group_670_6 156 1 0 0 sg=156 px=0 gx=0
TCGAATTCGTATTCTATAGTGTCACCTAAATCCAATTCACTGGCCGTCGTTTTACAACGT
>group_670_7 156 1 0 0 sg=156 px=0 gx=0
GGTAACGCCAGGGTTTTCCCAGTCACGACGTTGTAAAACGACGGCCAGTGAATTGGATTT
>group_670_8 156 1 0 0 sg=156 px=0 gx=0
CCCAGTCACGACGTTGTAAAACGACGGCCAGTGAATTGGATTTAGGTGACACTATAGAAT
>group_670_9 156 1 0 0 sg=156 px=0 gx=0
TCCCCGGGTACCGAGCTCGAATTCGTATTCTATAGTGTCACCTAAATCCAATTCACTGGC
>group_671_0 348 1 0 0 sg=348 px=0 gx=0
GACCGGCCGACGCGCTGGGCTACGTCTTGCTGGCGTTCGCGACGCGAGGCTGGATGGCCT
>group_671_1 348 1 0 0 sg=348 px=0 gx=0
ATGGTTTCTTAGCTCTAGAAATATTTTATCTGATTAATAAGATGATCTTCTTGAGATCGT
>group_671_2 348 1 0 0 sg=348 px=0 gx=0
TAATGTCATGATAATAATGGTTTCTTAGCTCTAGAAATATTTTATCTGATTAATAAGATG
>group_671_3 348 1 0 0 sg=348 px=0 gx=0
AGCTAAGAAACCATTATTATCATGACATTAACCTATAAAAATAGGCGTATCACGAGGCCC
>group_671_4 348 1 0 0 sg=348 px=0 gx=0
GAGCTAAGAAACCATTATTATCATGACATTAACCTATAAAAATAGGCGTATCACGAGGCC
>group_671_5 348 1 0 0 sg=348 px=0 gx=0
ACGACGTTGTAAAACGACGGCCAGTGAATTGTAATACGACTCACTATAGGGCGAATTCTG
>group_671_6 348 1 0 0 sg=348 px=0 gx=0
CACCACAGAAAGGTCGTTTTCTGGCTGGTCAGAGGATTCGCCAGAATTCGCCCTATAGTG
>group_671_7 348 1 0 0 sg=348 px=0 gx=0
GGCCATCCAGCCTCGCGTCGCGAACGCCAGCAAGACGTAGCCCAGCGCGTCGGCCGGTCG
>group_671_8 348 1 0 0 sg=348 px=0 gx=0
TATAGGTTAATGTCATGATAATAATGGTTTCTTAGCTCTAGAAATATTTTATCTGATTAA
>group_671_9 348 1 0 0 sg=348 px=0 gx=0
TATAGGGCGAATTCTGGCGAATCCTCTGACCAGCCAGAAAACGACCTTTCTGTGGTGAAA
>group_672_0 94 1 0 0 sg=94 px=0 gx=0
CAGCTTATCATCGGAGCTCTCGAGTCTAGAATCGATAAGCTTTAATGCGGTAGTTTATCA
>group_672_1 94 1 0 0 sg=94 px=0 gx=0
AGAATCGATAAGCTTTAATGCGGTAGTTTATCACAGTTAAATTGCTAACGCAGTCAGGCA
>group_672_2 94 1 0 0 sg=94 px=0 gx=0
GAGTCTAGAATCGATAAGCTTTAATGCGGTAGTTTATCACAGTTAAATTGCTAACGCAGT
>group_672_3 94 1 0 0 sg=94 px=0 gx=0
AACTACCGCATTAAAGCTTATCGATTCTAGACTCGAGAGCTCCGATGATAAGCTGTCAAA
>group_672_4 94 1 0 0 sg=94 px=0 gx=0
AACTGTGATAAACTACCGCATTAAAGCTTATCGATTCTAGACTCGAGAGCTCCGATGATA
>group_672_5 94 1 0 0 sg=94 px=0 gx=0
AGCTCTCGAGTCTAGAATCGATAAGCTTTAATGCGGTAGTTTATCACAGTTAAATTGCTA
>group_672_6 94 1 0 0 sg=94 px=0 gx=0
TGACTGCGTTAGCAATTTAACTGTGATAAACTACCGCATTAAAGCTTATCGATTCTAGAC
>group_672_7 94 1 0 0 sg=94 px=0 gx=0
GATAAACTACCGCATTAAAGCTTATCGATTCTAGACTCGAGAGCTCCGATGATAAGCTGT
>group_672_8 94 1 0 0 sg=94 px=0 gx=0
GGTGCCTGACTGCGTTAGCAATTTAACTGTGATAAACTACCGCATTAAAGCTTATCGATT
>group_672_9 94 1 0 0 sg=94 px=0 gx=0
AAACTACCGCATTAAAGCTTATCGATTCTAGACTCGAGAGCTCCGATGATAAGCTGTCAA
>group_673_0 404 1 0 0 sg=404 px=0 gx=0
GCAAAGCTTACTAGTGATGCATATTCTATAGTGTCACCTAAATCTGCGGCCGCTGACCAA
>group_673_1 404 1 0 0 sg=404 px=0 gx=0
ACGGGGAAAGCCGGCGAACGTGGCGAGAAAGGAAGGGAAGAAAGCGAAAGGACCGGGCCC
>group_673_2 404 1 0 0 sg=404 px=0 gx=0
GTGAGTCGTATTAGAGGCCGACTTGGCCAAATTCGTAATCATGTCATAGCTGTTTCCTGT
>group_673_3 404 1 0 0 sg=404 px=0 gx=0
TGGCCAAGTCGGCCTCTAATACGACTCACTATAGGGAGCTCGTCGACGAATTCCAGTCTA
>group_673_4 404 1 0 0 sg=404 px=0 gx=0
AGAGCAAAGCTTACTAGTGATGCATATTCTATAGTGTCACCTAAATCTGCGGCCGCTGAC
>group_673_5 404 1 0 0 sg=404 px=0 gx=0
AGTCGTATTAGAGGCCGACTTGGCCAAATTCGTAATCATGTCATAGCTGTTTCCTGTGTG
>group_673_6 404 1 0 0 sg=404 px=0 gx=0
TAAGCTTTGCTCTAGACTGGAATTCGTCGACGAGCTCCCTATAGTGAGTCGTATTAGAGG
>group_673_7 404 1 0 0 sg=404 px=0 gx=0
CTATGACATGATTACGAATTTGGCCAAGTCGGCCTCTAATACGACTCACTATAGGGAGCT
>group_673_8 404 1 0 0 sg=404 px=0 gx=0
AGTGCCAAGCTGACTTGGTCAGCGGCCGCAGATTTAGGTGACACTATAGAATATGCATCA
>group_673_9 404 1 0 0 sg=404 px=0 gx=0
CTCGTCGACGAATTCCAGTCTAGAGCAAAGCTTACTAGTGATGCATATTCTATAGTGTCA
>group_674_0 178 1 0 0 sg=178 px=0 gx=0
GCCGCACTAGTCTAGATTTAAATTAATTAAGAGCTCGGGGGGGGGGGGGAAAGCCACGTT
>group_674_1 178 1 0 0 sg=178 px=0 gx=0
CAGCAACACCTTCTTCACGAGGCAGACCTCAGCGCCCCCCCCCCCCCGAGCTCATCGATT
>group_674_2 178 1 0 0 sg=178 px=0 gx=0
CACAACGTGGCTTTCCCCCCCCCCCCCGAGCTCTTAATTAATTTAAATCTAGACTAGTGC
>group_674_3 178 1 0 0 sg=178 px=0 gx=0
TCTTTTCTACGGGGTCTGACGCTCAGTGGAACGAAATCGATGAGCTCGGGGGGGGGGGGG
>group_674_4 178 1 0 0 sg=178 px=0 gx=0
TGTAACATCAGAGATTTTGAGACACAACGTGGCTTTCCCCCCCCCCCCCGAGCTCTTAAT
>group_674_5 178 1 0 0 sg=178 px=0 gx=0
TTTGAGACACAACGTGGCTTTCCCCCCCCCCCCCGAGCTCTTAATTAATTTAAATCTAGA
>group_674_6 178 1 0 0 sg=178 px=0 gx=0
CGTGGCTTTCCCCCCCCCCCCCGAGCTCTTAATTAATTTAAATCTAGACTAGTGCGGCCG
>group_674_7 178 1 0 0 sg=178 px=0 gx=0
ATTAATTAAGAGCTCGGGGGGGGGGGGGAAAGCCACGTTGTGTCTCAAAATCTCTGATGT
>group_674_8 178 1 0 0 sg=178 px=0 gx=0
AAATCGATGAGCTCGGGGGGGGGGGGGCGCTGAGGTCTGCCTCGTGAAGAAGGTGTTGCT
>group_674_9 178 1 0 0 sg=178 px=0 gx=0
CAGTGGAACGAAATCGATGAGCTCGGGGGGGGGGGGGCGCTGAGGTCTGCCTCGTGAAGA
>group_675_0 180 1 0 0 sg=180 px=0 gx=0
CCATGCCATTGGTTACCTGGATCCATATGAATTCTGGGGCCCAATTCGCCCTATAGTGAG
>group_675_1 180 1 0 0 sg=180 px=0 gx=0
TATCCCGCGGCCATGCCATTGGTTACCTGGATCCATATGAATTCTGGGGCCCAATTCGCC
>group_675_2 180 1 0 0 sg=180 px=0 gx=0
CGGCCGCACTAGTGATATCCCGCGGCCATGCCATTGGTTACCTGGATCCATATGAATTCT
>group_675_3 180 1 0 0 sg=180 px=0 gx=0
GAATTCATATGGATCCAGGTAACCAATGGCATGGCCGCGGGATATCACTAGTGCGGCCGC
>group_675_4 180 1 0 0 sg=180 px=0 gx=0
CGCGGCCATGCCATTGGTTACCTGGATCCATATGAATTCTGGGGCCCAATTCGCCCTATA
>group_675_5 180 1 0 0 sg=180 px=0 gx=0
TCATATGGATCCAGGTAACCAATGGCATGGCCGCGGGATATCACTAGTGCGGCCGCCTGC
>group_675_6 180 1 0 0 sg=180 px=0 gx=0
CCAGTGAATTGTAATACGACTCACTATAGGGCGAATTGGGCCCCAGAATTCATATGGATC
>group_675_7 180 1 0 0 sg=180 px=0 gx=0
CCTGCAGGCGGCCGCACTAGTGATATCCCGCGGCCATGCCATTGGTTACCTGGATCCATA
>group_675_8 180 1 0 0 sg=180 px=0 gx=0
TGATATCCCGCGGCCATGCCATTGGTTACCTGGATCCATATGAATTCTGGGGCCCAATTC
>group_675_9 180 1 0 0 sg=180 px=0 gx=0
CCAGGTAACCAATGGCATGGCCGCGGGATATCACTAGTGCGGCCGCCTGCAGGTCGACCA
>group_676_0 2452 1 0 1202 sg=1250 px=0 gx=1202
GACTATCACCGCCAGAGGTAAACTCGACTATCACCGCCAGAGGTAAACTCGACTATCACC
>group_676_1 2452 1 0 1202 sg=1250 px=0 gx=1202
ACTATGAAGGCGGCCCATGTATGGGCCCTAAAAAGAAGCGTAAAGTCGCCATCGATCAGC
>group_676_2 2452 1 0 1202 sg=1250 px=0 gx=1202
CACGCCTATCTAGAGTCGACTATCACCGCCAGAGGTAAACTCGACTATCACCGCCAGAGG
>group_676_3 2452 1 0 1202 sg=1250 px=0 gx=1202
GTCGACCCGGGCGGCCGCTTCCCTTTAGTGAGGGTTAATGCTTCGAGCAGACATGATAAG
>group_676_4 2452 1 0 1202 sg=1250 px=0 gx=1202
CTTTACCAAAGGTGATGCGGAGAGATGGGTAGATATCTCGAATTCTTATGACTCCTCCAG
>group_676_5 2452 1 0 1202 sg=1250 px=0 gx=1202
CTACGAGATGTATGAAGCGGTAGGGATGCAGCCGTCACTTAGAAGTGAGTATGAGTACCC
>group_676_6 2452 1 0 1202 sg=1250 px=0 gx=1202
GCCTATCTAGAGTCGACTATCACCGCCAGAGGTAAACTCGACTATCACCGCCAGAGGTAA
>group_676_7 2452 1 0 1202 sg=1250 px=0 gx=1202
GCCCTTTCAGGACTTTGATACTGGAGGAGTCATAAGAATTCGAGATATCTACCCATCTCT
>group_676_8 2452 1 0 1202 sg=1250 px=0 gx=1202
TAGGCTGGATCGGTCCCGGTGTCTTCTATGGAGGTCAAAACAGCGTGGATGGCGTCTCCA
>group_676_9 2452 1 0 1202 sg=1250 px=0 gx=1202
TTACGCTTCTTTTTAGGGCCCATACATGGGCCGCCTTCATAGTGGAAGTGGTCTTCTTTG
>group_677_0 884 1 0 0 sg=884 px=0 gx=0
CTATCGTCAATTATTACCTCCACGGGGAGAGCCTGAGCAAACTGGCCTCAGGCATTTGAG
>group_677_1 884 1 0 0 sg=884 px=0 gx=0
CGAGGCTGCCTCGCGCGTTTCGGTGATGACGGTGAAAACCTCTGACACATGCAGCTCCCG
>group_677_2 884 1 0 0 sg=884 px=0 gx=0
CACCGAAACGCGCGAGGCAGCCTCGAGGGACCTAATAACTTCGTATAGCATACATTATAC
>group_677_3 884 1 0 0 sg=884 px=0 gx=0
AGGCAGCCTCGAGGGACCTAATAACTTCGTATAGCATACATTATACGAAGTTATATTAAG
>group_677_4 884 1 0 0 sg=884 px=0 gx=0
ACCTAATAACTTCGTATAGCATACATTATACGAAGTTATATTAAGGGTTCCGGATCTATC
>group_677_5 884 1 0 0 sg=884 px=0 gx=0
CGTCCAGCCAAGCTATCGGCATTTTCTTTTGCGTTTTTATTTGTTAACTGTTAATTGTCC
>group_677_6 884 1 0 0 sg=884 px=0 gx=0
ACTGGCTTACTATGTTGGCACTGATGAGGGTGTCAGTGAAGTGATCCGGACCTGCAGGTC
>group_677_7 884 1 0 0 sg=884 px=0 gx=0
ATGCAGCGGAAAAGATCCGTCGACCTGCAGCCAAGGACGGATCGCTTCATGTGGCAGGAG
>group_677_8 884 1 0 0 sg=884 px=0 gx=0
TATAACTTCGTATAATGTATGCTATACGAAGTTATTAGGTCCCTCGAGGCTGCCTCGCGC
>group_677_9 884 1 0 0 sg=884 px=0 gx=0
GGATCCCCCGGGCTGCAGGAATTCGATATCAAGCTTATCGATACCGTCGACTCTAGAGGA
>group_678_0 108 7 0 0 sg=108 px=0 gx=0
TGAACGAAACTCCCGCACTGGCACCCGATGGTCAGCCGTACCGACTGTTGATCTGCCTCG
>group_678_1 108 7 0 0 sg=108 px=0 gx=0
AGGCAGATCAACAGTCGGTACGGCTGACCATCGGGTGCCAGTGCGGGAGTTTCGTTCAGC
>group_678_2 108 7 0 0 sg=108 px=0 gx=0
GAAACTCCCGCACTGGCACCCGATGGTCAGCCGTACCGACTGTTGATCTGCCTCGCTGGC
>group_678_3 108 7 0 0 sg=108 px=0 gx=0
TGGCACCCGATGGTCAGCCGTACCGACTGTTGATCTGCCTCGCTGGCCTGCCGCAGTTCT
>group_678_4 108 7 0 0 sg=108 px=0 gx=0
AACGAAACTCCCGCACTGGCACCCGATGGTCAGCCGTACCGACTGTTGATCTGCCTCGCT
>group_678_5 108 7 0 0 sg=108 px=0 gx=0
ACCGACTGTTGATCTGCCTCGCTGGCCTGCCGCAGTTCTTCAACCTCCCGGCGCAGCTTT
>group_678_6 108 7 0 0 sg=108 px=0 gx=0
CGAAACTCCCGCACTGGCACCCGATGGTCAGCCGTACCGACTGTTGATCTGCCTCGCTGG
>group_678_7 108 7 0 0 sg=108 px=0 gx=0
TGGTCAGCCGTACCGACTGTTGATCTGCCTCGCTGGCCTGCCGCAGTTCTTCAACCTCCC
>group_678_8 108 7 0 0 sg=108 px=0 gx=0
GCGAGGCAGATCAACAGTCGGTACGGCTGACCATCGGGTGCCAGTGCGGGAGTTTCGTTC
>group_678_9 108 7 0 0 sg=108 px=0 gx=0
TGCTGAACGAAACTCCCGCACTGGCACCCGATGGTCAGCCGTACCGACTGTTGATCTGCC
>group_679_0 1346 1 0 1098 sg=248 px=0 gx=1098
CCAGACCCGCGGAGTGATGGTGATGGTGATGACCAGAACCACTAGTTGATCCTTTTTTCT
>group_679_1 1346 1 0 1098 sg=248 px=0 gx=1098
GCTGATACAGTGAAATACTTAAGCGAGAAAAAAGGATCAACTAGTGGTTCTGGTCATCAC
>group_679_2 1346 1 0 1098 sg=248 px=0 gx=1098
TTCCCCTCTAGAAATAATTTTGTTTAACTTTAAGAAGGAGATATACATATGAAAAAGATT
>group_679_3 1346 1 0 1098 sg=248 px=0 gx=1098
ATATACATATGAAAAAGATTTGGCTGGCGCTGGCTGGTTTAGTTTTAGCGTTTAGCGCAT
>group_679_4 1346 1 0 1098 sg=248 px=0 gx=1098
GAAATACTTAAGCGAGAAAAAAGGATCAACTAGTGGTTCTGGTCATCACCATCACCATCA
>group_679_5 1346 1 0 1098 sg=248 px=0 gx=1098
GCGCTAAACGCTAAAACTAAACCAGCCAGCGCCAGCCAAATCTTTTTCATATGTATATCT
>group_679_6 1346 1 0 1098 sg=248 px=0 gx=1098
AACCACTAGTTGATCCTTTTTTCTCGCTTAAGTATTTCACTGTATCAGCATACTGCTGAA
>group_679_7 1346 1 0 1098 sg=248 px=0 gx=1098
GCAATATGGATGTTTTTGTTCAGCAGTATGCTGATACAGTGAAATACTTAAGCGAGAAAA
>group_679_8 1346 1 0 1098 sg=248 px=0 gx=1098
TTTTTTCTCGCTTAAGTATTTCACTGTATCAGCATACTGCTGAACAAAAACATCCATATT
>group_679_9 1346 1 0 1098 sg=248 px=0 gx=1098
GCTAAACGCTAAAACTAAACCAGCCAGCGCCAGCCAAATCTTTTTCATATGTATATCTCC
>group_680_0 72 0 0 0 sg=72 px=0 gx=0
TCGGTACCCGGGATCCTCGAGTACGATACAAACTTAACGGATATCGCGATAATGAAATAA
>group_680_1 72 0 0 0 sg=72 px=0 gx=0
TTTAGAGCTCGGTACCCGGGATCCTCGAGTACGATACAAACTTAACGGATATCGCGATAA
>group_680_2 72 0 0 0 sg=72 px=0 gx=0
TCATAAATTATTTCATTATCGCGATATCCGTTAAGTTTGTATCGTACTCGAGGATCCCGG
>group_680_3 72 0 0 0 sg=72 px=0 gx=0
CGGGATCCTCGAGTACGATACAAACTTAACGGATATCGCGATAATGAAATAATTTATGAT
>group_680_4 72 0 0 0 sg=72 px=0 gx=0
TAAAAATTATTTATTTAGAGCTCGGTACCCGGGATCCTCGAGTACGATACAAACTTAACG
>group_680_5 72 0 0 0 sg=72 px=0 gx=0
ATAAATTATTTCATTATCGCGATATCCGTTAAGTTTGTATCGTACTCGAGGATCCCGGGT
>group_680_6 72 0 0 0 sg=72 px=0 gx=0
CTCGGTACCCGGGATCCTCGAGTACGATACAAACTTAACGGATATCGCGATAATGAAATA
>group_680_7 72 0 0 0 sg=72 px=0 gx=0
GAGCTCGGTACCCGGGATCCTCGAGTACGATACAAACTTAACGGATATCGCGATAATGAA
>group_680_8 72 0 0 0 sg=72 px=0 gx=0
TTATTTATTTAGAGCTCGGTACCCGGGATCCTCGAGTACGATACAAACTTAACGGATATC
>group_680_9 72 0 0 0 sg=72 px=0 gx=0
TATTTCATTATCGCGATATCCGTTAAGTTTGTATCGTACTCGAGGATCCCGGGTACCGAG
>group_681_0 154 0 0 0 sg=154 px=0 gx=0
AGAATTCGCAAATTTAAAGCGCTGATATCGATCGCGCGCAGATCTGTCATGATGATCATT
>group_681_1 154 0 0 0 sg=154 px=0 gx=0
GATCGATATCAGCGCTTTAAATTTGCGAATTCTAGCTATAGTTCTAGAGGTACCGGTTGT
>group_681_2 154 0 0 0 sg=154 px=0 gx=0
TTCTAGCTATAGTTCTAGAGGTACCGGTTGTTAACGTTAGCCGGCTACGTATACTCCGGA
>group_681_3 154 0 0 0 sg=154 px=0 gx=0
TGTGCACGATCCCCATGGGACGTCGACCTGAGGTAATTATAACCCGGGCCCTATATATGG
>group_681_4 154 0 0 0 sg=154 px=0 gx=0
GCCGGCTAACGTTAACAACCGGTACCTCTAGAACTATAGCTAGAATTCGCAAATTTAAAG
>group_681_5 154 0 0 0 sg=154 px=0 gx=0
TAGCTAGAATTCGCAAATTTAAAGCGCTGATATCGATCGCGCGCAGATCTGTCATGATGA
>group_681_6 154 0 0 0 sg=154 px=0 gx=0
ATGATCATCATGACAGATCTGCGCGCGATCGATATCAGCGCTTTAAATTTGCGAATTCTA
>group_681_7 154 0 0 0 sg=154 px=0 gx=0
GTAGCCGGCTAACGTTAACAACCGGTACCTCTAGAACTATAGCTAGAATTCGCAAATTTA
>group_681_8 154 0 0 0 sg=154 px=0 gx=0
TGGATCCATATATAGGGCCCGGGTTATAATTACCTCAGGTCGACGTCCCATGGGGATCGT
>group_681_9 154 0 0 0 sg=154 px=0 gx=0
TCCCCATGGGACGTCGACCTGAGGTAATTATAACCCGGGCCCTATATATGGATCCAATTG
>group_682_0 86 1 0 0 sg=86 px=0 gx=0
GGTCCTAAGGTAGCGAGTTTAAACGATATCGGATCCAGGCGTTTAAGGGCACCAATAACT
>group_682_1 86 1 0 0 sg=86 px=0 gx=0
AACTATAACGGTCCTAAGGTAGCGAGTTTAAACGATATCGGATCCAGGCGTTTAAGGGCA
>group_682_2 86 1 0 0 sg=86 px=0 gx=0
TAAACGCCTGGATCCGATATCGTTTAAACTCGCTACCTTAGGACCGTTATAGTTAGCGGC
>group_682_3 86 1 0 0 sg=86 px=0 gx=0
CCTGGATCCGATATCGTTTAAACTCGCTACCTTAGGACCGTTATAGTTAGCGGCCGCGTC
>group_682_4 86 1 0 0 sg=86 px=0 gx=0
GGCAGTTATTGGTGCCCTTAAACGCCTGGATCCGATATCGTTTAAACTCGCTACCTTAGG
>group_682_5 86 1 0 0 sg=86 px=0 gx=0
GTCCTAAGGTAGCGAGTTTAAACGATATCGGATCCAGGCGTTTAAGGGCACCAATAACTG
>group_682_6 86 1 0 0 sg=86 px=0 gx=0
GACGCGGCCGCTAACTATAACGGTCCTAAGGTAGCGAGTTTAAACGATATCGGATCCAGG
>group_682_7 86 1 0 0 sg=86 px=0 gx=0
TAACTATAACGGTCCTAAGGTAGCGAGTTTAAACGATATCGGATCCAGGCGTTTAAGGGC
>group_682_8 86 1 0 0 sg=86 px=0 gx=0
GCGGCCGCTAACTATAACGGTCCTAAGGTAGCGAGTTTAAACGATATCGGATCCAGGCGT
>group_682_9 86 1 0 0 sg=86 px=0 gx=0
CGAGTTTAAACGATATCGGATCCAGGCGTTTAAGGGCACCAATAACTGCCTTAAAAAAAT
>group_683_0 342 1 0 0 sg=342 px=0 gx=0
CAACTCCAGTGAAAAGTTCTTCTCCTTTGCTAGCCATTCTAGATCGAACCACTTTGTACA
>group_683_1 342 1 0 0 sg=342 px=0 gx=0
CTGGCAACTAGAAGGCACAGTCGAGGCTGATCAGCGGGTTTAATTCATTATTTGTAGAGC
>group_683_2 342 1 0 0 sg=342 px=0 gx=0
ACAAACTTGTTTGAGTACCAAGCTTAACTAGCCAGCTTGGGTCTCCCTATAGTGAGTCGT
>group_683_3 342 1 0 0 sg=342 px=0 gx=0
CTATAGGGAGACCCAAGCTGGCTAGTTAAGCTTGGTACTCAAACAAGTTTGTACAAAAAA
>group_683_4 342 1 0 0 sg=342 px=0 gx=0
ATTGATATTTATATCATTTTACGTTTCTCGTTCAGCTTTTTTGTACAAACTTGTTTGAGT
>group_683_5 342 1 0 0 sg=342 px=0 gx=0
GTACAAAGTGGTTCGATCTAGAATGGCTAGCAAAGGAGAAGAACTTTTCACTGGAGTTGT
>group_683_6 342 1 0 0 sg=342 px=0 gx=0
AGACCCAAGCTGGCTAGTTAAGCTTGGTACTCAAACAAGTTTGTACAAAAAAGCTGAACG
>group_683_7 342 1 0 0 sg=342 px=0 gx=0
TCTCGTTCAGCTTTTTTGTACAAACTTGTTTGAGTACCAAGCTTAACTAGCCAGCTTGGG
>group_683_8 342 1 0 0 sg=342 px=0 gx=0
GTTCAGCTTTTTTGTACAAACTTGTTTGAGTACCAAGCTTAACTAGCCAGCTTGGGTCTC
>group_683_9 342 1 0 0 sg=342 px=0 gx=0
AGTTCTTCTCCTTTGCTAGCCATTCTAGATCGAACCACTTTGTACAAGAAAGCTGAACGA
>group_684_0 582 1 0 0 sg=582 px=0 gx=0
ATCGGGATCCACCGGATCTAGATAACTGATCATAATCAGCCATACCACATTTGTAGAGGT
>group_684_1 582 1 0 0 sg=582 px=0 gx=0
TCCATTTTACCAACAGTACCGGAATGCCAAGCTTGGTACCGAGCTCGGATCCATCACACT
>group_684_2 582 1 0 0 sg=582 px=0 gx=0
TGGCGTCTTCCATTTTACCAACAGTACCGGAATGCCAAGCTTGGTACCGAGCTCGGATCC
>group_684_3 582 1 0 0 sg=582 px=0 gx=0
GTGATGGATCCGAGCTCGGTACCAAGCTTGGCATTCCGGTACTGTTGGTAAAATGGAAGA
>group_684_4 582 1 0 0 sg=582 px=0 gx=0
ATCCCGATCTTTACAATTTGGACTTTCCGCCCTTCTTGGCCTTTATGAGGATCTCTCTGA
>group_684_5 582 1 0 0 sg=582 px=0 gx=0
TGCCCAGTGCCTCACGACCAACTTCTGCAGTACCCCGCTAGCGGATCTGACGGTTCACTA
>group_684_6 582 1 0 0 sg=582 px=0 gx=0
TGGTACCGAGCTCGGATCCATCACACTGGCGGCCGCTCGAGATCTGTCGAGCCATGTGAG
>group_684_7 582 1 0 0 sg=582 px=0 gx=0
TTACTATTAATAAGGGTGAATTCTACGCGTTAAGATACATTGATGAGTTTGGACAAACCA
>group_684_8 582 1 0 0 sg=582 px=0 gx=0
TGATTATGATCAGTTATCTAGATCCGGTGGATCCCGATCTTTACAATTTGGACTTTCCGC
>group_684_9 582 1 0 0 sg=582 px=0 gx=0
CCTGCCCAGTGCCTCACGACCAACTTCTGCAGTACCCCGCTAGCGGATCTGACGGTTCAC
>group_685_0 604 0 0 0 sg=604 px=0 gx=0
GGTTTTTTCGGATCCTGCAGGCCGTAATGGCCGAATTCCCGGGCATATGTCCGGTACCGT
>group_685_1 604 0 0 0 sg=604 px=0 gx=0
TCAGGGGGAGGTGTGGGAGGTTTTTTCGGATCCTGCAGGCCGTAATGGCCGAATTCCCGG
>group_685_2 604 0 0 0 sg=604 px=0 gx=0
AAAATATCATAATATCTCATTTCACTAAATAATAGTGAACGGCAGGTATATGTGGCGCGC
>group_685_3 604 0 0 0 sg=604 px=0 gx=0
ACTAAATAATAGTGAACGGCAGGTATATGTGGCGCGCCTAAGCATTGGTAACTGTCAGAC
>group_685_4 604 0 0 0 sg=604 px=0 gx=0
TTCAGGGGGAGGTGTGGGAGGTTTTTTCGGATCCTGCAGGCCGTAATGGCCGAATTCCCG
>group_685_5 604 0 0 0 sg=604 px=0 gx=0
GTGGTTTGTCCAAACTCATCAATGTATCTTATCATGTCTGGATCCGGCCGCCTCGGCCCT
>group_685_6 604 0 0 0 sg=604 px=0 gx=0
CAGGGGGAGGTGTGGGAGGTTTTTTCGGATCCTGCAGGCCGTAATGGCCGAATTCCCGGG
>group_685_7 604 0 0 0 sg=604 px=0 gx=0
CGCGCGGGCCCAGTAGGTAAGTGAACATGGTCATAGCTGTTTCCCTAGGAGATCCTGGTA
>group_685_8 604 0 0 0 sg=604 px=0 gx=0
GTGAACATGGTCATAGCTGTTTCCCTAGGAGATCCTGGTATGACTAGTGCTTGGATTCTC
>group_685_9 604 0 0 0 sg=604 px=0 gx=0
GTTTCCCTAGGAGATCCTGGTATGACTAGTGCTTGGATTCTCACCAATAAAAAACGCCCG
>group_686_0 186 1 0 0 sg=186 px=0 gx=0
CATGCATCCCGGGGGATCCACTAGTAAGGCCTTAAGGGCCTCTAGAGAGCTCCAGCTTTT
>group_686_1 186 1 0 0 sg=186 px=0 gx=0
TGGCCAGATCTGGGCCCGGTACCCAATTCGCCCTATAGTGAGTCGTATTACAATTCACTG
>group_686_2 186 1 0 0 sg=186 px=0 gx=0
GGGATCCACTAGTAAGGCCTTAAGGGCCTCTAGAGAGCTCCAGCTTTTGTTCCCTTTAGT
>group_686_3 186 1 0 0 sg=186 px=0 gx=0
GGATCCACTAGTAAGGCCTTAAGGGCCTCTAGAGAGCTCCAGCTTTTGTTCCCTTTAGTG
>group_686_4 186 1 0 0 sg=186 px=0 gx=0
GGCCGCCATGGCCAGATCTGGGCCCGGTACCCAATTCGCCCTATAGTGAGTCGTATTACA
>group_686_5 186 1 0 0 sg=186 px=0 gx=0
AAGCTTGAATTCATGCATCCCGGGGGATCCACTAGTAAGGCCTTAAGGGCCTCTAGAGAG
>group_686_6 186 1 0 0 sg=186 px=0 gx=0
CAAGCTTATCGATGTCGACGCGGCCGCCATGGCCAGATCTGGGCCCGGTACCCAATTCGC
>group_686_7 186 1 0 0 sg=186 px=0 gx=0
AGGCCTTAAGGGCCTCTAGAGAGCTCCAGCTTTTGTTCCCTTTAGTGAGGGTTAATTTCG
>group_686_8 186 1 0 0 sg=186 px=0 gx=0
TCATGCATCCCGGGGGATCCACTAGTAAGGCCTTAAGGGCCTCTAGAGAGCTCCAGCTTT
>group_686_9 186 1 0 0 sg=186 px=0 gx=0
ACTAGTAAGGCCTTAAGGGCCTCTAGAGAGCTCCAGCTTTTGTTCCCTTTAGTGAGGGTT
>group_687_0 9926 1 0 6422 sg=3504 px=0 gx=6422
CAGCTTACCAAGAACAACTGGACCGGCCGGTGGTGCCTCACCCTTACCGGGTCGGCGACA
>group_687_1 9926 1 0 6422 sg=3504 px=0 gx=6422
GCACTAGTTAAGCAACCCCCTGATCGCTGGCTCTCCAATGCCCGGATGACCCATTACCAA
>group_687_2 9926 1 0 6422 sg=3504 px=0 gx=6422
GCGACACAGTGTGGGTCCGCCGACATCAAACCAAGAACCTAGAACCTCGCTGGAAAGGAC
>group_687_3 9926 1 0 6422 sg=3504 px=0 gx=6422
CCTCTGCCTGAGGAGGGGCTGCAACATGACTGCCTTGACATCTTGGCTGAAGCCCACGGA
>group_687_4 9926 1 0 6422 sg=3504 px=0 gx=6422
GGTGGTCAGCAGGACTGTGTAAGGTCCTTTCCAGCGAGGTTCTAGGTTCTTGGTTTGATG
>group_687_5 9926 1 0 6422 sg=3504 px=0 gx=6422
CCATCCGGTTGCCCCTGGCCTCTGCGCTGTTTCCTTTTTGATGTCCCGGGCAATGAATTA
>group_687_6 9926 1 0 6422 sg=3504 px=0 gx=6422
AGTCTTTTGGGCAAGAAGAGAGCCTTTAGTAGGGCTAAGATCTCGTCCTTGTTCTTGATC
>group_687_7 9926 1 0 6422 sg=3504 px=0 gx=6422
TAGAAGAGATCTTCCCTAGGTTCGGCATGCCGCAGGTATTGGGAACTGACAATGGGCCTG
>group_687_8 9926 1 0 6422 sg=3504 px=0 gx=6422
CGCCAAGGTCCCAGCTTTTGCGTTAGGACGCCTTTGGCGTAGCCCTGCTTCTCGTCGACA
>group_687_9 9926 1 0 6422 sg=3504 px=0 gx=6422
GCCAAAGGCGTCCTAACGCAAAAGCTGGGACCTTGGCGTCGGCCGGTGGCCTACCTGTCT
>group_688_0 424 1 0 0 sg=424 px=0 gx=0
GAGGTCGACGGTATCGATAAGCTTCGCTCACTTTACCAACATGCTTCTAATGGAAGCTAC
>group_688_1 424 1 0 0 sg=424 px=0 gx=0
CGTCGTCCCCGACGTGGCCGACCAGCCCGTCATCGTCAACGCCTGATCCGCGGTGCGGAC
>group_688_2 424 1 0 0 sg=424 px=0 gx=0
TGTGGTCACCTCTAGAGCGGCCGCCACCGCGGTGGAGCTCGAGCCAGATCTGGTAATCAT
>group_688_3 424 1 0 0 sg=424 px=0 gx=0
CGGGTACGTACCGGGCCCCCCCTCGAGGTCGACGGTATCGATAAGCTTCGCTCACTTTAC
>group_688_4 424 1 0 0 sg=424 px=0 gx=0
TGGCCGACCAGCCCGTCATCGTCAACGCCTGATCCGCGGTGCGGACAGGCCGTGTCGCGA
>group_688_5 424 1 0 0 sg=424 px=0 gx=0
ATGTTGGTAAAGTGAGCGAAGCTTATCGATACCGTCGACCTCGAGGGGGGGCCCGGTACG
>group_688_6 424 1 0 0 sg=424 px=0 gx=0
AGCGGGCGCGTCGTTGTGGTCACCTCTAGAGCGGCCGCCACCGCGGTGGAGCTCGAGCCA
>group_688_7 424 1 0 0 sg=424 px=0 gx=0
CCGGGCCCCCCCTCGAGGTCGACGGTATCGATAAGCTTCGCTCACTTTACCAACATGCTT
>group_688_8 424 1 0 0 sg=424 px=0 gx=0
GATCCCCGGGTACGTACCGGGCCCCCCCTCGAGGTCGACGGTATCGATAAGCTTCGCTCA
>group_688_9 424 1 0 0 sg=424 px=0 gx=0
CGGGCCCCCCCTCGAGGTCGACGGTATCGATAAGCTTCGCTCACTTTACCAACATGCTTC
>group_689_0 9042 0 2302 2302 sg=6740 px=0 gx=0
GCGGTACGGAACCCGGCATCCGGCAGTGGACGGGGCTTGATCCAAGGTGTCTTGTTGCTG
>group_689_1 9042 0 2302 2302 sg=6740 px=0 gx=0
TGAACAAGCGCATCCGTAACCTGCAGCTGTTTCCCAACGTCTTCCTGATGGACCAGACCA
>group_689_2 9042 0 2302 2302 sg=6740 px=0 gx=0
CACAGCAGCGGAACGTCCATTCCGTAACCAGCAGCCTCGTTGCCATGACCGAAGATGTCA
>group_689_3 9042 0 2302 2302 sg=6740 px=0 gx=0
CCGAAGTCAGCACGGTGTGCATCGCCCCGGTCGGCGAAAGCCCCGAGGCGCGGGCCCTGC
>group_689_4 9042 0 2302 2302 sg=6740 px=0 gx=0
GCGCTGGCGCTGGTCGCCCAGAACGGTGACGGGTTTGCACATGATCCGCTCGATCTGCTC
>group_689_5 9042 0 2302 2302 sg=6740 px=0 gx=0
GCCAGGTTCAGCGAACGATTGTGGTTCTCCGCTGAGATCACACTGTACTGGCACTTTTCT
>group_689_6 9042 0 2302 2302 sg=6740 px=0 gx=0
GGGCCATTTTGCGATTTGCTGGCAACCTTGCTTCGATTCGAGCCGCCGGTTTCAGCCATT
>group_689_7 9042 0 2302 2302 sg=6740 px=0 gx=0
CTCCAGCAGATCCAGAACACGCTCGCCGTACGCCAGACCGTGACTTACGGCCCAGACGAA
>group_689_8 9042 0 2302 2302 sg=6740 px=0 gx=0
TGAAGTAGGGCTGGGCAACCATGCCGTTCGGCAGATGAAGGTGGTATTCGACTGAACCGC
>group_689_9 9042 0 2302 2302 sg=6740 px=0 gx=0
CGTCCACTGCCGGATGCCGGGTTCCGTACCGCGTTTTCACCGATCGCCAGTACTATGATC
>group_690_0 1016 1 0 0 sg=1016 px=0 gx=0
ATGTTATAGGGGGTTAATTTTGAGGTCTTACCTTGACGGGCACACGATCTCGGGATCTCT
>group_690_1 1016 1 0 0 sg=1016 px=0 gx=0
ATTTTTTCAACCAATATATAGACGCCCTTTATCCTCCAGTTGGTTCATCGTGATTTGGCT
>group_690_2 1016 1 0 0 sg=1016 px=0 gx=0
CTCATGCAGAAGCTTTGCGTACTCGCAAATTATTAAAAATAAAACTTTAAAAATAATTTC
>group_690_3 1016 1 0 0 sg=1016 px=0 gx=0
CGATGAACCAACTGGAGGATAAAGGGCGTCTATATATTGGTTGAAAAAATTATTTCTCTT
>group_690_4 1016 1 0 0 sg=1016 px=0 gx=0
TCCGGATTAATATTAATGTTATAGGGGGTTAATTTTGAGGTCTTACCTTGACGGGCACAC
>group_690_5 1016 1 0 0 sg=1016 px=0 gx=0
TTGAAAAAATTATTTCTCTTACCCACCTTTAACTCGAATTCGATATCAAGCTTATCGATA
>group_690_6 1016 1 0 0 sg=1016 px=0 gx=0
CAAGAAGAGAACTCTGAATAGGGAATTGGGAATTCGTTAACAGATCTGCGGCCGCGGTAC
>group_690_7 1016 1 0 0 sg=1016 px=0 gx=0
AATTCGATATCAAGCTTATCGATACCGTCGAGCGGACCGGGTACCGCGGCCGCAGATCTG
>group_690_8 1016 1 0 0 sg=1016 px=0 gx=0
AGCTTGATATCGAATTCGAGTTAAAGGTGGGTAAGAGAAATAATTTTTTCAACCAATATA
>group_690_9 1016 1 0 0 sg=1016 px=0 gx=0
TCCCGAGATCGTGTGCCCGTCAAGGTAAGACCTCAAAATTAACCCCCTATAACATTAATA
>group_691_0 230 1 0 0 sg=230 px=0 gx=0
GCCCTGAGTGCTTGCGGCAGCGTGAAGCTTACTCACTAGACTTTGCTTCGCAAAGTCGTG
>group_691_1 230 1 0 0 sg=230 px=0 gx=0
AGCGCAAGGCGGTGCCTCCGGCGGGCCACTCAATGCTTGAGTAGATCCTGCAAGCCTCGT
>group_691_2 230 1 0 0 sg=230 px=0 gx=0
GGCGGTGCCTCCGGCGGGCCACTCAATGCTTGAGTAGATCCTGCAAGCCTCGTCGTCCTG
>group_691_3 230 1 0 0 sg=230 px=0 gx=0
GTGGTCCGGCCAGGACGACGAGGCTTGCAGGATCTACTCAAGCATTGAGTGGCCCGCCGG
>group_691_4 230 1 0 0 sg=230 px=0 gx=0
GGTGCCTCCGGCGGGCCACTCAATGCTTGAGTAGATCCTGCAAGCCTCGTCGTCCTGGCC
>group_691_5 230 1 0 0 sg=230 px=0 gx=0
TTTAGCAGCCCTTGCGCCCTGAGTGCTTGCGGCAGCGTGAAGCTTACTCACTAGACTTTG
>group_691_6 230 1 0 0 sg=230 px=0 gx=0
AGCCCTTGCGCCCTGAGTGCTTGCGGCAGCGTGAAGCTTACTCACTAGACTTTGCTTCGC
>group_691_7 230 1 0 0 sg=230 px=0 gx=0
GACTTTGCGAAGCAAAGTCTAGTGAGTAAGCTTCACGCTGCCGCAAGCACTCAGGGCGCA
>group_691_8 230 1 0 0 sg=230 px=0 gx=0
GCGCCGCAGCCGCCGTAGGCGGTCACGACTTTGCGAAGCAAAGTCTAGTGAGTAAGCTTC
>group_691_9 230 1 0 0 sg=230 px=0 gx=0
GTTCCGCTTCCTTTAGCAGCCCTTGCGCCCTGAGTGCTTGCGGCAGCGTGAAGCTTACTC
>group_692_0 102 1 0 0 sg=102 px=0 gx=0
CACGACGTTGTAAAACGACGGCCAGTGAATTCCCCGGATCCGTCGACCTGCAGCAATTCG
>group_692_1 102 1 0 0 sg=102 px=0 gx=0
GTCACGACGTTGTAAAACGACGGCCAGTGAATTCCCCGGATCCGTCGACCTGCAGCAATT
>group_692_2 102 1 0 0 sg=102 px=0 gx=0
CGGCCAGTGAATTCCCCGGATCCGTCGACCTGCAGCAATTCGTAATCATGGTCATAGCTG
>group_692_3 102 1 0 0 sg=102 px=0 gx=0
GAATTGCTGCAGGTCGACGGATCCGGGGAATTCACTGGCCGTCGTTTTACAACGTCGTGA
>group_692_4 102 1 0 0 sg=102 px=0 gx=0
CTATGACCATGATTACGAATTGCTGCAGGTCGACGGATCCGGGGAATTCACTGGCCGTCG
>group_692_5 102 1 0 0 sg=102 px=0 gx=0
GACCTGCAGCAATTCGTAATCATGGTCATAGCTGTTTCCTGTGTGAAATTGTTATCCGCT
>group_692_6 102 1 0 0 sg=102 px=0 gx=0
ACAGCTATGACCATGATTACGAATTGCTGCAGGTCGACGGATCCGGGGAATTCACTGGCC
>group_692_7 102 1 0 0 sg=102 px=0 gx=0
CATGATTACGAATTGCTGCAGGTCGACGGATCCGGGGAATTCACTGGCCGTCGTTTTACA
>group_692_8 102 1 0 0 sg=102 px=0 gx=0
AGCTATGACCATGATTACGAATTGCTGCAGGTCGACGGATCCGGGGAATTCACTGGCCGT
>group_692_9 102 1 0 0 sg=102 px=0 gx=0
GGATCCGTCGACCTGCAGCAATTCGTAATCATGGTCATAGCTGTTTCCTGTGTGAAATTG
>group_693_0 2486 1 0 1370 sg=1116 px=0 gx=1370
ACCGCTATCAGGACATAGCGTTGGCTACCCGGCCCCCAATTTTGAAACCTATCACTATAT
>group_693_1 2486 1 0 1370 sg=1116 px=0 gx=1370
CCATATGTTTTTATGATTGCTTTGGATTTGTGCAGATTAATTCAGACGCTTTTTTTAGAC
>group_693_2 2486 1 0 1370 sg=1116 px=0 gx=1370
TCAGATCCCCGGGGATCTTGATCCCCGCGGATCCCCATATGTTTTTATGATTGCTTTGGA
>group_693_3 2486 1 0 1370 sg=1116 px=0 gx=1370
TTTTGTTGGTTCGGAGTGACCATCCCCTAGATACACAAGTACCTATAGCTATGCCACACT
>group_693_4 2486 1 0 1370 sg=1116 px=0 gx=1370
CACATGATTATGGCGTGAAGTCGAATTCGATATCAAGCTTATCGATACCGTCGACCTCGA
>group_693_5 2486 1 0 1370 sg=1116 px=0 gx=1370
ATTTTATCTTATAAAACAATATTATTGTTTACTCTACGCTTCACATAGAAATTGTGAAAA
>group_693_6 2486 1 0 1370 sg=1116 px=0 gx=1370
GTAGAGACAATATTAGTAGGTTGTGGAAGTTATACAGATCAATTTTAAGTAAATGTATGT
>group_693_7 2486 1 0 1370 sg=1116 px=0 gx=1370
ATTAATCTGCACAAATCCAAAGCAATCATAAAAACATATGGGGATCCGCGGGGATCAAGA
>group_693_8 2486 1 0 1370 sg=1116 px=0 gx=1370
TTCAAAATTGGGGGCCGGGTAGCCAACGCTATGTCCTGATAGCGGTCCGCCACACCCAGC
>group_693_9 2486 1 0 1370 sg=1116 px=0 gx=1370
TTTTTGTCCCTAAGTTCTAAGCGTCTGGAAAAGAGCTTTTCACAATTTCTATGTGAAGCG
>group_694_0 3868 1 0 0 sg=3868 px=0 gx=0
GGAGAAAGTGCATAGCATGTGCAGAACCACCCGGCAGGGCCACAACGACCGCTTCAACCG
>group_694_1 3868 1 0 0 sg=3868 px=0 gx=0
TGTTTTGTTGTTGTTTTCTTTAATTTTTTTTTTCTTCCACGTTTGTGTACATCCGCGCGC
>group_694_2 3868 1 0 0 sg=3868 px=0 gx=0
TTACACGTGACGGTTCATACATAGTCACGTAAGGACAGACAGGGACCCCAATACATCCCA
>group_694_3 3868 1 0 0 sg=3868 px=0 gx=0
GAAGAAAAAAAAAATTAAAGAAAACAACAACAAAACATAAACACAAAAGAACAAAATGAC
>group_694_4 3868 1 0 0 sg=3868 px=0 gx=0
AGAGGAGGTGGGAAGGGTATATGAGGGACACGCGTACCATGATGTGGGATGTATTGGGGT
>group_694_5 3868 1 0 0 sg=3868 px=0 gx=0
AAACAACAACAAAACATAAACACAAAAGAACAAAATGACAGAAGGACGAAGGAGAAAGGG
>group_694_6 3868 1 0 0 sg=3868 px=0 gx=0
GTCGAGGAGGTTGACTAAGTTCCCAGGTGTATTTCGGACCGGTGCTGCAGTCGTCTCACT
>group_694_7 3868 1 0 0 sg=3868 px=0 gx=0
TAATAATAATGGTAATATTGATAATAATAATGATAATAATAATGACGGTGGTGGGGAACT
>group_694_8 3868 1 0 0 sg=3868 px=0 gx=0
TAGCAGTAGGTAATGAAGATGTTTGTTTCTCGTCCCCTTTCTCCTTCGTCCTTCTGTCAT
>group_694_9 3868 1 0 0 sg=3868 px=0 gx=0
GGGCTGCAGTTGCATGAACCAAAGGAAAAAAAGCACCACGGTAACAAAGATGGCAACAAC
>group_695_0 164 1 0 0 sg=164 px=0 gx=0
CAAGCTTATCGATTTCGAACCCGGGGTACCAAACTCGCTCCGGCGCCGGAACCAGTTGGT
>group_695_1 164 1 0 0 sg=164 px=0 gx=0
ACGTCGCATGCTCCTCTAGACTCGAGGAATTCGGTACCAACTGGTTCCGGCGCCGGAGCG
>group_695_2 164 1 0 0 sg=164 px=0 gx=0
GCCCGACGTCGCATGCTCCTCTAGACTCGAGGAATTCGGTACCAACTGGTTCCGGCGCCG
>group_695_3 164 1 0 0 sg=164 px=0 gx=0
CCGGGGTACCAAACTCGCTCCGGCGCCGGAACCAGTTGGTACCGAATTCCTCGAGTCTAG
>group_695_4 164 1 0 0 sg=164 px=0 gx=0
AACTGGTTCCGGCGCCGGAGCGAGTTTGGTACCCCGGGTTCGAAATCGATAAGCTTGGAT
>group_695_5 164 1 0 0 sg=164 px=0 gx=0
AACGCGTTGGGAGCTCTCCGGATCCAAGCTTATCGATTTCGAACCCGGGGTACCAAACTC
>group_695_6 164 1 0 0 sg=164 px=0 gx=0
TTGGGCCCGACGTCGCATGCTCCTCTAGACTCGAGGAATTCGGTACCAACTGGTTCCGGC
>group_695_7 164 1 0 0 sg=164 px=0 gx=0
GCTCCGGCGCCGGAACCAGTTGGTACCGAATTCCTCGAGTCTAGAGGAGCATGCGACGTC
>group_695_8 164 1 0 0 sg=164 px=0 gx=0
TCCGGCGCCGGAACCAGTTGGTACCGAATTCCTCGAGTCTAGAGGAGCATGCGACGTCGG
>group_695_9 164 1 0 0 sg=164 px=0 gx=0
GGGAGCTCTCCGGATCCAAGCTTATCGATTTCGAACCCGGGGTACCAAACTCGCTCCGGC
>group_696_0 1182 0 0 0 sg=1182 px=0 gx=0
CGCTTACACATGGTCGATTTTTCTCTATTTTGCCGATTTATGATCCAGGTGGATACTTTG
>group_696_1 1182 0 0 0 sg=1182 px=0 gx=0
TACCAAACTGCTAAATCGGTAGAAGCCCAAAAGTTCCACGATGCGATCTGTGCCCTTATC
>group_696_2 1182 0 0 0 sg=1182 px=0 gx=0
AGGAAGATCTGGTTGCTTAACTGCTTCAGTTAAGACCGAAGCGCTCGTCGTATAACAGAT
>group_696_3 1182 0 0 0 sg=1182 px=0 gx=0
CACAGATCGCATCGTGGAACTTTTGGGCTTCTACCGATTTAGCAGTTTGGTACACTTTCT
>group_696_4 1182 0 0 0 sg=1182 px=0 gx=0
AGTCTGACGACCAAGAGAGCCATAAACACCAATTGCCTTAACATCATCCCCATATTTATC
>group_696_5 1182 0 0 0 sg=1182 px=0 gx=0
CGGTGAGTGGAAGGCGGAAGTGAATTTTTATAGCGAAGAGATTCTACTAGATTATGCATC
>group_696_6 1182 0 0 0 sg=1182 px=0 gx=0
GATGATGTTAAGGCAATTGGTGTTTATGGCTCTCTTGGTCGTCAGACTGATGGGCCCTAT
>group_696_7 1182 0 0 0 sg=1182 px=0 gx=0
GGATTGGCCGCTTACACATGGTCGATTTTTCTCTATTTTGCCGATTTATGATCCAGGTGG
>group_696_8 1182 0 0 0 sg=1182 px=0 gx=0
TATGAATGGACAACCGGTGAGTGGAAGGCGGAAGTGAATTTTTATAGCGAAGAGATTCTA
>group_696_9 1182 0 0 0 sg=1182 px=0 gx=0
TTCCTTAATTTCATGAACAATCTTCATTCTTTCTTCTCTAGTCATTATTATTGGTCCTTT
>group_697_0 240 1 0 0 sg=240 px=0 gx=0
AGTGATGGTGATGGTGATGTCTAGAACCAGCAGCGGACGCAGCGGTACCCAGATCTTCCT
>group_697_1 240 1 0 0 sg=240 px=0 gx=0
AGAAGATCTGGAACAGAAGCTCATCTCTGAGGAAGATCTGGGTACCGCTGCGTCCGCTGC
>group_697_2 240 1 0 0 sg=240 px=0 gx=0
TTCTCTTCACTTAGTTTAAACACTGCGGCCGCGCTGCTGGTTCCGCGTGGTTCTACTAGT
>group_697_3 240 1 0 0 sg=240 px=0 gx=0
AACCACGCGGATTATCATTAGTGATGGTGATGGTGATGTCTAGAACCAGCAGCGGACGCA
>group_697_4 240 1 0 0 sg=240 px=0 gx=0
TCAGAAGAAGATCTGGAACAGAAGCTCATCTCTGAGGAAGATCTGGGTACCGCTGCGTCC
>group_697_5 240 1 0 0 sg=240 px=0 gx=0
AAGCATTGGTAACTGTCAGACCAAGTTTACTCATATATAGAATTCAAGCTTCTCTTCACT
>group_697_6 240 1 0 0 sg=240 px=0 gx=0
GAAGCTCATCTCTGAGGAAGATCTGGGTACCGCTGCGTCCGCTGCTGGTTCTAGACATCA
>group_697_7 240 1 0 0 sg=240 px=0 gx=0
ATTTCAGAAGAAGATCTGGAACAGAAGCTCATCTCTGAGGAAGATCTGGGTACCGCTGCG
>group_697_8 240 1 0 0 sg=240 px=0 gx=0
TATCATTAGTGATGGTGATGGTGATGTCTAGAACCAGCAGCGGACGCAGCGGTACCCAGA
>group_697_9 240 1 0 0 sg=240 px=0 gx=0
AGTGAAGAGAAGCTTGAATTCTATATATGAGTAAACTTGGTCTGACAGTTACCAATGCTT
>group_698_0 10384 1 1964 54 sg=8410 px=1920 gx=10
CATCCTGTTAATACACAAAAATAAGTCAGTTTTGGATAAATAAATACATATAGAAGAACA
>group_698_1 10384 1 1964 54 sg=8410 px=1920 gx=10
GTGTTGTTGATCCTTACCGCAATCGTCTTGGTTCGGAGATTGTTGAAGCTTTGATATGCA
>group_698_2 10384 1 1964 54 sg=8410 px=1920 gx=10
GCATGAATATCCTTTCAATATTGTAGAACATGAGTACTTTGTTGAGTTTGTTAAGTCTCT
>group_698_3 10384 1 1964 54 sg=8410 px=1920 gx=10
TTGTTGCAGCAGCAATAACAGAGTCTAGCACCTCGAGATCACCAATCATTGTTGGAAAAT
>group_698_4 10384 1 1964 54 sg=8410 px=1920 gx=10
ATCATTGTTGGAAAATATGTAGCACCTTGAATGACACAAATATGCATCAATATAAGTAAA
>group_698_5 10384 1 1964 54 sg=8410 px=1920 gx=10
GGATATTCATGCATGATTATTGCCAAATGAAGCTTCTTTAGGCTAACCACTTCATCGTAC
>group_698_6 10384 1 1964 54 sg=8410 px=1920 gx=10
ATCATAATCCTTCAACTCATGCAAATAGTTTTGAAATTCATCATCTTCATTTTCCATCAA
>group_698_7 10384 1 1964 54 sg=8410 px=1920 gx=10
TAAAATCCATATAAATCTGGAGCACACATAGTTTAATGTAGCACATAAGTGATAAGTCTT
>group_698_8 10384 1 1964 54 sg=8410 px=1920 gx=10
CACCGCCACGACCGCGGAAGACGAACAGATGCCTGCACATCGGATCGCGCTTCAGCGTCT
>group_698_9 10384 1 1964 54 sg=8410 px=1920 gx=10
GATTTATATGGATTTTATCTATGTTTAATTAAGACTTGTGTTTACAATTTTTTATATTTG
>group_699_0 390 0 0 0 sg=390 px=0 gx=0
GATAACAATATCACACAGGAAACACATATGACCATGATTAATACGACTCACTATAGGGCC
>group_699_1 390 0 0 0 sg=390 px=0 gx=0
CCGGGATATCCATGGAATTCTTGGTACCGTCGACTCTAGACTTAAGTTACACGTGCGGCC
>group_699_2 390 0 0 0 sg=390 px=0 gx=0
CTATAGGGCCTTCTTGGCCAAGCTTAGCATGGATCCCCGGGATATCCATGGAATTCTTGG
>group_699_3 390 0 0 0 sg=390 px=0 gx=0
TGACCATGATTAATACGACTCACTATAGGGCCTTCTTGGCCAAGCTTAGCATGGATCCCC
>group_699_4 390 0 0 0 sg=390 px=0 gx=0
TGAAAGCGGCCGCACGTGTAACTTAAGTCTAGAGTCGACGGTACCAAGAATTCCATGGAT
>group_699_5 390 0 0 0 sg=390 px=0 gx=0
TTGGCCAAGAAGGCCCTATAGTGAGTCGTATTAATCATGGTCATATGTGTTTCCTGTGTG
>group_699_6 390 0 0 0 sg=390 px=0 gx=0
CGGCCATTTTCCACCATGATATTCGGCAAGCAGGCATCGCCATGAGTCACGACGAGGTCC
>group_699_7 390 0 0 0 sg=390 px=0 gx=0
GGTCATATGTGTTTCCTGTGTGATATTGTTATCCGCTCACAATACCACACAACATACGAG
>group_699_8 390 0 0 0 sg=390 px=0 gx=0
TATCCCGGGGATCCATGCTAAGCTTGGCCAAGAAGGCCCTATAGTGAGTCGTATTAATCA
>group_699_9 390 0 0 0 sg=390 px=0 gx=0
CAGGAAACACATATGACCATGATTAATACGACTCACTATAGGGCCTTCTTGGCCAAGCTT
>group_700_0 3700 1 0 2408 sg=1292 px=0 gx=2408
TCGCTTAAATCCTGGCCGCGACAGGCGTGAGTCGGGAAAACTAAAGTGGCTCTTCCTGTT
>group_700_1 3700 1 0 2408 sg=1292 px=0 gx=2408
TTCCCGACTCACGCCTGTCGCGGCCAGGATTTAAGCGATCTAGGTGCTCCACTTAGATCT
>group_700_2 3700 1 0 2408 sg=1292 px=0 gx=2408
CCTGGTATGAGTCAGCAACACCTTCTTCACGAGGCAGACCTCAGAGATCTAAGTGGAGCA
>group_700_3 3700 1 0 2408 sg=1292 px=0 gx=2408
CAAATCAGAATGTCGCCAATGGCGAACACACGAGCGTGCAGAAGATGTGCGTGACTAGAT
>group_700_4 3700 1 0 2408 sg=1292 px=0 gx=2408
TTAAATCCTGGCCGCGACAGGCGTGAGTCGGGAAAACTAAAGTGGCTCTTCCTGTTTTAG
>group_700_5 3700 1 0 2408 sg=1292 px=0 gx=2408
GGATTTTGCAACGCCTTGCTATTGACCGGATGAGTGTTCACGCAACTGCGAAAGCACTTG
>group_700_6 3700 1 0 2408 sg=1292 px=0 gx=2408
TCGCCAATGGCGAACACACGAGCGTGCAGAAGATGTGCGTGACTAGATCTTGTGTCTCAA
>group_700_7 3700 1 0 2408 sg=1292 px=0 gx=2408
CGACTCACGCCTGTCGCGGCCAGGATTTAAGCGATCTAGGTGCTCCACTTAGATCTCTGA
>group_700_8 3700 1 0 2408 sg=1292 px=0 gx=2408
GGGCCACGTTGGGGATCCTCTAGAGTCGACCTGCAGGCATGCAAGCTTGGCACTGGCCGT
>group_700_9 3700 1 0 2408 sg=1292 px=0 gx=2408
GCAGTTGCGTGAACACTCATCCGGTCAATAGCAAGGCGTTGCAAAATCCAGCGGGTGACC
>group_701_0 236 1 0 0 sg=236 px=0 gx=0
CAGTATTTAAAGATACCCCGGATCCTCTAGAGTCGACCTGCAGGCATGCAAGCTTTCGCG
>group_701_1 236 1 0 0 sg=236 px=0 gx=0
CTCGAGCTCGCGAAAGCTTGCATGCCTGCAGGTCGACTCTAGAGGATCCGGGGTATCTTT
>group_701_2 236 1 0 0 sg=236 px=0 gx=0
GATCCGGGGCGGATGCGTCCGGCGTAGAGGATCCCGGGCTAGGTACTAAAACAATTCATC
>group_701_3 236 1 0 0 sg=236 px=0 gx=0
CATTTATTATTTCCTTCCTCTTTTCTACAGTATTTAAAGATACCCCGGATCCTCTAGAGT
>group_701_4 236 1 0 0 sg=236 px=0 gx=0
GAGGATCCGGGGTATCTTTAAATACTGTAGAAAAGAGGAAGGAAATAATAAATGGCTAAA
>group_701_5 236 1 0 0 sg=236 px=0 gx=0
TCCGGGGTATCTTTAAATACTGTAGAAAAGAGGAAGGAAATAATAAATGGCTAAAATGAG
>group_701_6 236 1 0 0 sg=236 px=0 gx=0
ATACCCCGGATCCTCTAGAGTCGACCTGCAGGCATGCAAGCTTTCGCGAGCTCGAGATCT
>group_701_7 236 1 0 0 sg=236 px=0 gx=0
GGGCTAGGTACTAAAACAATTCATCCAGTAAAATATAATATTTTATTTTCTCCCAATCAG
>group_701_8 236 1 0 0 sg=236 px=0 gx=0
TTTAGCCATTTATTATTTCCTTCCTCTTTTCTACAGTATTTAAAGATACCCCGGATCCTC
>group_701_9 236 1 0 0 sg=236 px=0 gx=0
GGCTAGGTACTAAAACAATTCATCCAGTAAAATATAATATTTTATTTTCTCCCAATCAGG
>group_702_0 666 1 0 0 sg=666 px=0 gx=0
TTGTATTATGCGTTACGAATATTTTTCGTCAGGATTGAAAAGTCAACCCTAGGCCTTTAG
>group_702_1 666 1 0 0 sg=666 px=0 gx=0
TATAGTTGTTGGAAGGCGCGCCCCCGGGTACCGAGCTCGAATTCACTGGCCGTCGTTTTA
>group_702_2 666 1 0 0 sg=666 px=0 gx=0
TACAAAGTCTTTAAGTTTTGTTTATTAGTACATACATGTGAATAAAAAATAAATAAGGAA
>group_702_3 666 1 0 0 sg=666 px=0 gx=0
CTCGGTACCCGGGGGCGCGCCTTCCAACAACTATATGGATGTGATAGAATATTTTTACAT
>group_702_4 666 1 0 0 sg=666 px=0 gx=0
CACTTATACATTTGGATGTGATAGAATATTTTTTTCTGAACACACAGATCTTATCTTCAC
>group_702_5 666 1 0 0 sg=666 px=0 gx=0
ATTTACATTCCTTATTTATTTTTTATTCACATGTATGTACTAATAAACAAAACTTAAAGA
>group_702_6 666 1 0 0 sg=666 px=0 gx=0
AACGACGGCCAGTGAATTCGAGCTCGGTACCCGGGGGCGCGCCTTCCAACAACTATATGG
>group_702_7 666 1 0 0 sg=666 px=0 gx=0
TGTGTGTTCAGAAAAAAATATTCTATCACATCCAAATGTATAAGTGAATAACAGAAAAAT
>group_702_8 666 1 0 0 sg=666 px=0 gx=0
CGGTGAAGATAAGATCTGTGTGTTCAGAAAAAAATATTCTATCACATCCAAATGTATAAG
>group_702_9 666 1 0 0 sg=666 px=0 gx=0
AAGTCTTTAAGTTTTGTTTATTAGTACATACATGTGAATAAAAAATAAATAAGGAATGTA
>group_703_0 1940 1 0 432 sg=1508 px=0 gx=432
AGTAACGTGAAGAAGATCTCTAAAGCTGACGGGGTAAACTATATAAAATCCAAATAAATT
>group_703_1 1940 1 0 432 sg=1508 px=0 gx=432
ATTTAAATTGTTTAAACGTGCTCCAGTGGCTTCTGTTTCTATCAGGCTCGAGCGCGTTAT
>group_703_2 1940 1 0 432 sg=1508 px=0 gx=432
ATTCCCTTTAGTAACGTGAAGAAGATCTCTAAAGCTGACGGGGTAAACTATATAAAATCC
>group_703_3 1940 1 0 432 sg=1508 px=0 gx=432
CGATGGTCGCGAAGTTAAGTAAGGTACCATGCAGTTTAAATTCGGTCCTCGGGATATGAT
>group_703_4 1940 1 0 432 sg=1508 px=0 gx=432
GTGAAGAAGATCTCTAAAGCTGACGGGGTAAACTATATAAAATCCAAATAAATTTCTAAA
>group_703_5 1940 1 0 432 sg=1508 px=0 gx=432
GGACCTGCAGATGCGATATCATGCGCATGCAAGCTTATCGATGATAAGCTGTCAAACATG
>group_703_6 1940 1 0 432 sg=1508 px=0 gx=432
TGCAGGTCCGCAAAAGAAAAACGAAATGATACACCAATCAGTGCAAAAAAAGATATAATG
>group_703_7 1940 1 0 432 sg=1508 px=0 gx=432
ACTTCACAAAATGCTATACTAGGTAGATAAAAATTTAGGAGGCATATCAAATGAACTTTA
>group_703_8 1940 1 0 432 sg=1508 px=0 gx=432
ACACGCTGTCCCTCCTGTTCAGCTACTGACGGGGTGGTGCGTAACGGCAAAAGCACCGCC
>group_703_9 1940 1 0 432 sg=1508 px=0 gx=432
GAAATTTATTTGGATTTTATATAGTTTACCCCGTCAGCTTTAGAGATCTTCTTCACGTTA
>group_704_0 538 0 0 0 sg=538 px=0 gx=0
AAATAATTGCTCATCAATTTGTTGCAACGAACAGGTCACTATCAGTCAAAATAAAATCAT
>group_704_1 538 0 0 0 sg=538 px=0 gx=0
GGTCGAATTCGCCCTTAAGGGCGAATTCGGAGCCTGCTTTTTTGTACAAAGTTGGCATTA
>group_704_2 538 0 0 0 sg=538 px=0 gx=0
TAATGCCAACTTTGTACAAGAAAGCTGGGTCGAATTCGCCCTTAAGGGCGAATTCGGAGC
>group_704_3 538 0 0 0 sg=538 px=0 gx=0
CCTTAAGGGCGAATTCGGAGCCTGCTTTTTTGTACAAAGTTGGCATTATAAAAAAGCATT
>group_704_4 538 0 0 0 sg=538 px=0 gx=0
TTATTTTGACTGATAGTGACCTGTTCGTTGCAACAAATTGATGAGCAATTATTTTTTATA
>group_704_5 538 0 0 0 sg=538 px=0 gx=0
TAACCCTCGAGCCACCCATGACCAAAATCCCTTAACGTGAGTTACGCGTCGTTCCACTGA
>group_704_6 538 0 0 0 sg=538 px=0 gx=0
AATTGATGAGCAATGCTTTTTTATAATGCCAACTTTGTACAAAAAAGCAGGCTCCGAATT
>group_704_7 538 0 0 0 sg=538 px=0 gx=0
GTTAAGGGATTTTGGTCATGGGTGGCTCGAGGGTTATTTGCCGACTACCTTGGTGATCTC
>group_704_8 538 0 0 0 sg=538 px=0 gx=0
AGCAGGCTCCGAATTCGCCCTTAAGGGCGAATTCGACCCAGCTTTCTTGTACAAAGTTGG
>group_704_9 538 0 0 0 sg=538 px=0 gx=0
ACAAAGTTGGCATTATAAAAAATAATTGCTCATCAATTTGTTGCAACGAACAGGTCACTA
>group_705_0 116 7 0 0 sg=116 px=0 gx=0
TGGTGGCGACCATCCTCCAAAATCGGATCTGGTTCCGCGTGGATCCCCGGTCGAGATGAG
>group_705_1 116 7 0 0 sg=116 px=0 gx=0
GCCGTGATGGTGGTGATGGTGGCTCATCTCGACCGGGGATCCACGCGGAACCAGATCCGA
>group_705_2 116 7 0 0 sg=116 px=0 gx=0
TGGTGGCTCATCTCGACCGGGGATCCACGCGGAACCAGATCCGATTTTGGAGGATGGTCG
>group_705_3 116 7 0 0 sg=116 px=0 gx=0
GTGATGGTGGTGATGGTGGCTCATCTCGACCGGGGATCCACGCGGAACCAGATCCGATTT
>group_705_4 116 7 0 0 sg=116 px=0 gx=0
CCGAAACGCGCGAGGCAGATCGTCAGTCAGTCACGATGAATTGGTCGACGGATCCCAAGC
>group_705_5 116 7 0 0 sg=116 px=0 gx=0
GACCATCCTCCAAAATCGGATCTGGTTCCGCGTGGATCCCCGGTCGAGATGAGCCACCAT
>group_705_6 116 7 0 0 sg=116 px=0 gx=0
TTTTCACCGTCATCACCGAAACGCGCGAGGCAGATCGTCAGTCAGTCACGATGAATTGGT
>group_705_7 116 7 0 0 sg=116 px=0 gx=0
AATTCGCCGTGATGGTGGTGATGGTGGCTCATCTCGACCGGGGATCCACGCGGAACCAGA
>group_705_8 116 7 0 0 sg=116 px=0 gx=0
TCATCTCGACCGGGGATCCACGCGGAACCAGATCCGATTTTGGAGGATGGTCGCCACCAC
>group_705_9 116 7 0 0 sg=116 px=0 gx=0
CGAAACGCGCGAGGCAGATCGTCAGTCAGTCACGATGAATTGGTCGACGGATCCCAAGCT
>group_706_0 186 0 0 0 sg=186 px=0 gx=0
GCGAATTCGAAAGCTTAAGACGTCGTGCACGTACGCGTGGCGCCTGCAGGTCGACTCTAG
>group_706_1 186 0 0 0 sg=186 px=0 gx=0
GGGATCCTCTAGAGTCGACCTGCAGGCGCCACGCGTACGTGCACGACGTCTTAAGCTTTC
>group_706_2 186 0 0 0 sg=186 px=0 gx=0
ATTCAAGGCCTCGAGGGCCCATATGCATGCGATCGATATCCATGGAGCTCGCGAATTCGA
>group_706_3 186 0 0 0 sg=186 px=0 gx=0
TCAAGGCCTCGAGGGCCCATATGCATGCGATCGATATCCATGGAGCTCGCGAATTCGAAA
>group_706_4 186 0 0 0 sg=186 px=0 gx=0
AAGCTTTCGAATTCGCGAGCTCCATGGATATCGATCGCATGCATATGGGCCCTCGAGGCC
>group_706_5 186 0 0 0 sg=186 px=0 gx=0
CGTGCACGACGTCTTAAGCTTTCGAATTCGCGAGCTCCATGGATATCGATCGCATGCATA
>group_706_6 186 0 0 0 sg=186 px=0 gx=0
CGCTAGCAAGGTACCCGGGGATCCTCTAGAGTCGACCTGCAGGCGCCACGCGTACGTGCA
>group_706_7 186 0 0 0 sg=186 px=0 gx=0
CGGCTAGGTTCCGCGGCCGCATTCAAGGCCTCGAGGGCCCATATGCATGCGATCGATATC
>group_706_8 186 0 0 0 sg=186 px=0 gx=0
AGCTCGCGAATTCGAAAGCTTAAGACGTCGTGCACGTACGCGTGGCGCCTGCAGGTCGAC
>group_706_9 186 0 0 0 sg=186 px=0 gx=0
GGGGATCCTCTAGAGTCGACCTGCAGGCGCCACGCGTACGTGCACGACGTCTTAAGCTTT
>group_707_0 138 1 0 0 sg=138 px=0 gx=0
CGGCGGCCGCGATAGCAATTGGTCGACGGGATCCAAGGCCTGTGCACCATATGCCCCATG
>group_707_1 138 1 0 0 sg=138 px=0 gx=0
TTCATCAACGTCCACAGTGATATGATCTCGGCGGCCGCGATAGCAATTGGTCGACGGGAT
>group_707_2 138 1 0 0 sg=138 px=0 gx=0
TAACGTATTCTTTCATCAACGTCCACAGTGATATGATCTCGGCGGCCGCGATAGCAATTG
>group_707_3 138 1 0 0 sg=138 px=0 gx=0
AGTGATATGATCTCGGCGGCCGCGATAGCAATTGGTCGACGGGATCCAAGGCCTGTGCAC
>group_707_4 138 1 0 0 sg=138 px=0 gx=0
TGGGGCATATGGTGCACAGGCCTTGGATCCCGTCGACCAATTGCTATCGCGGCCGCCGAG
>group_707_5 138 1 0 0 sg=138 px=0 gx=0
TCAACGTCCACAGTGATATGATCTCGGCGGCCGCGATAGCAATTGGTCGACGGGATCCAA
>group_707_6 138 1 0 0 sg=138 px=0 gx=0
CAATTGCTATCGCGGCCGCCGAGATCATATCACTGTGGACGTTGATGAAAGAATACGTTA
>group_707_7 138 1 0 0 sg=138 px=0 gx=0
GACCAATTGCTATCGCGGCCGCCGAGATCATATCACTGTGGACGTTGATGAAAGAATACG
>group_707_8 138 1 0 0 sg=138 px=0 gx=0
GCTATCGCGGCCGCCGAGATCATATCACTGTGGACGTTGATGAAAGAATACGTTATTCTT
>group_707_9 138 1 0 0 sg=138 px=0 gx=0
CCCCGGGCTCGAGACACCATGGGGCATATGGTGCACAGGCCTTGGATCCCGTCGACCAAT
>group_708_0 5202 1 0 382 sg=4820 px=0 gx=382
CAATCATGCGAAACGATCCTCATCCTGTCTCTTGATCAGATCCTCTAGAGTCGACGCTCG
>group_708_1 5202 1 0 382 sg=4820 px=0 gx=382
GGGTGAGCTAGCAGGATCTTTGTGAAGGAACCTTACTTCTGTGGTGTGACATAATTGGAC
>group_708_2 5202 1 0 382 sg=4820 px=0 gx=382
GAAGAGCCAGTAATGAAAAAACGTACTTACTGTACTTACTGCCCCTCTAAAATAAGGCGA
>group_708_3 5202 1 0 382 sg=4820 px=0 gx=382
GAGATCTCGTTAACTTCTAGAGGGTACCGGTCGCCACCATGGTGAGCAAGGGCGAGGAGC
>group_708_4 5202 1 0 382 sg=4820 px=0 gx=382
TGCCTGGTACATCAGATGACAGTACTGAAGAGCCAGTAATGAAAAAACGTACTTACTGTA
>group_708_5 5202 1 0 382 sg=4820 px=0 gx=382
CTGATAGGCCTCAAACCACAACTAGAATGCAGTGAAAAAAATGCTTTATTTGTGAAATTT
>group_708_6 5202 1 0 382 sg=4820 px=0 gx=382
GAAGCCAATGAAGAACCTGGTTGTTCAATAACATTTTGTTCGTCTAATATTTCACTACGC
>group_708_7 5202 1 0 382 sg=4820 px=0 gx=382
TAAAGGTTTCTCATAAATTTTTTGCGACTTTGAACCTTTTCTCCCTTGCTACTGACATTA
>group_708_8 5202 1 0 382 sg=4820 px=0 gx=382
GGACACGCTAGACCAAATGTGTTCTGTGATGACCTGCAGTAGGAAGACGAATAGGTGGCC
>group_708_9 5202 1 0 382 sg=4820 px=0 gx=382
TATACTTATTAGTCAGTCCAGAAACAACTTTGGCACATATCAATATTATGCTCTCGACAA
>group_709_0 100 1 0 0 sg=100 px=0 gx=0
TAATTTAAATGAATTCGCGGCCGCGTCGACAATCAACCTCTGGATTACAAAATTTGTGAA
>group_709_1 100 1 0 0 sg=100 px=0 gx=0
AATTTAAATGAATTCGCGGCCGCGTCGACAATCAACCTCTGGATTACAAAATTTGTGAAA
>group_709_2 100 1 0 0 sg=100 px=0 gx=0
GAGGTTGATTGTCGACGCGGCCGCGAATTCATTTAAATTAATTAAGCTTAGATCTGGATC
>group_709_3 100 1 0 0 sg=100 px=0 gx=0
GGTTGATTGTCGACGCGGCCGCGAATTCATTTAAATTAATTAAGCTTAGATCTGGATCCG
>group_709_4 100 1 0 0 sg=100 px=0 gx=0
GTAATCCAGAGGTTGATTGTCGACGCGGCCGCGAATTCATTTAAATTAATTAAGCTTAGA
>group_709_5 100 1 0 0 sg=100 px=0 gx=0
AGGTTGATTGTCGACGCGGCCGCGAATTCATTTAAATTAATTAAGCTTAGATCTGGATCC
>group_709_6 100 1 0 0 sg=100 px=0 gx=0
GTTGATTGTCGACGCGGCCGCGAATTCATTTAAATTAATTAAGCTTAGATCTGGATCCGG
>group_709_7 100 1 0 0 sg=100 px=0 gx=0
TCGACGCGGCCGCGAATTCATTTAAATTAATTAAGCTTAGATCTGGATCCGGCGCGCCCG
>group_709_8 100 1 0 0 sg=100 px=0 gx=0
TTTAAATGAATTCGCGGCCGCGTCGACAATCAACCTCTGGATTACAAAATTTGTGAAAGA
>group_709_9 100 1 0 0 sg=100 px=0 gx=0
CGCGCCGGATCCAGATCTAAGCTTAATTAATTTAAATGAATTCGCGGCCGCGTCGACAAT
>group_710_0 868 0 0 0 sg=868 px=0 gx=0
CTGACGCGCCCTGACGGGCTTGTNTGCTCCCGGCATCCGCTTACAGACAAGCTGTGACCG
>group_710_1 868 0 0 0 sg=868 px=0 gx=0
GGAACGCCCCGTCGTGGCCAGCCACGATAGCCGCGCTGCCTCGTCCTGCAGTTCATTCAG
>group_710_2 868 0 0 0 sg=868 px=0 gx=0
AACTGCAGGACGAGGCAGCGCGGCTATCGTGGCTGGCCACGACGGGGCGTTCCTTGCGCA
>group_710_3 868 0 0 0 sg=868 px=0 gx=0
CGTTGCCGCGCTAACAGGCGCAACAGTAACCAGCATAAATCAGCGGGGATCTGGCTAGCG
>group_710_4 868 0 0 0 sg=868 px=0 gx=0
CGCGAGTTGGTTCAGCTGCTGCCTGAGGCTGGACGACTCGCGGAGTTCTACCGGCAGTGC
>group_710_5 868 0 0 0 sg=868 px=0 gx=0
ACCCCCCCCCCCCCCCCCCCCCCCCCCCCCCCTGCAGCAATGAACAACGTTGCCCGGATC
>group_710_6 868 0 0 0 sg=868 px=0 gx=0
ACTGGTAGGTATGGAAGATCTCTAGAATTCGAGCTCGCCCGGGGATCGATCCTCTAGAGT
>group_710_7 868 0 0 0 sg=868 px=0 gx=0
ACCAATCAGCAGGGTCATCGCTAGCCAGATCCCCGCTGATTTATGCTGGTTACTGTTGCG
>group_710_8 868 0 0 0 sg=868 px=0 gx=0
CGAGGCAGCGCGGCTATCGTGGCTGGCCACGACGGGGCGTTCCTTGCGCAGCTGTGCTCG
>group_710_9 868 0 0 0 sg=868 px=0 gx=0
ACCGGATCGATCCGGGCAACGTTGTTCATTGCTGCAGGGGGGGGGGGGGGGGGGGGGGGG
>group_711_0 198 0 0 2 sg=196 px=0 gx=2
TACCGTCCCACCATCGGGCGCGGATCAGATCTGCAGCGGCCGCTCCAGAATTCTAGAAGG
>group_711_1 198 0 0 2 sg=196 px=0 gx=2
AGAAGGTACCCGGGATCCTTTCCTGGGACCCGGCAAGAACCAAAAACTCACTCTCTTCAA
>group_711_2 198 0 0 2 sg=196 px=0 gx=2
CCGGGTACCTTCTAGAATTCTGGAGCGGCCGCTGCAGATCTGATCCGCGCCCGATGGTGG
>group_711_3 198 0 0 2 sg=196 px=0 gx=2
CCTTGAAGAGAGTGAGTTTTTGGTTCTTGCCGGGTCCCAGGAAAGGATCCCGGGTACCTT
>group_711_4 198 0 0 2 sg=196 px=0 gx=2
GCCGCTGCAGATCTGATCCGCGCCCGATGGTGGGACGGTATGAATAATCCGGAATATTTA
>group_711_5 198 0 0 2 sg=196 px=0 gx=2
TCTTGCCGGGTCCCAGGAAAGGATCCCGGGTACCTTCTAGAATTCTGGAGCGGCCGCTGC
>group_711_6 198 0 0 2 sg=196 px=0 gx=2
AAATATTCCGGATTATTCATACCGTCCCACCATCGGGCGCGGATCAGATCTGCAGCGGCC
>group_711_7 198 0 0 2 sg=196 px=0 gx=2
TTCATACCGTCCCACCATCGGGCGCGGATCAGATCTGCAGCGGCCGCTCCAGAATTCTAG
>group_711_8 198 0 0 2 sg=196 px=0 gx=2
AGGTACCCGGGATCCTTTCCTGGGACCCGGCAAGAACCAAAAACTCACTCTCTTCAAGGA
>group_711_9 198 0 0 2 sg=196 px=0 gx=2
GAGTTTTTGGTTCTTGCCGGGTCCCAGGAAAGGATCCCGGGTACCTTCTAGAATTCTGGA
>group_712_0 2624 0 4 1918 sg=702 px=4 gx=1918
AGTTTGTCGGATATTAGGCTGTATCTCCTCAAAGCGTATTCGAATATCATTGAGACTGCA
>group_712_1 2624 0 4 1918 sg=702 px=4 gx=1918
AAATGCTAGAGCTTACGTAGCAAAGATGATCAATGCCGACCCCAAGGAAATAATATTCAC
>group_712_2 2624 0 4 1918 sg=702 px=4 gx=1918
CCCTTTTATGGATTCCTAAATCCTCGACTACGTCGTTAAGGCCGTTTCTGACAGAGTAAA
>group_712_3 2624 0 4 1918 sg=702 px=4 gx=1918
TTGGTATTGGTAGATTTAGTACTGAAGAGGAGGTCGAGGAGAACTTCTAGTATATCTACA
>group_712_4 2624 0 4 1918 sg=702 px=4 gx=1918
CGTCTAACTTCACGCCTGCTGCAGTCTCAATGATATTCGAATACGCTTTGAGGAGATACA
>group_712_5 2624 0 4 1918 sg=702 px=4 gx=1918
GAGGTCGAGGAGAACTTCTAGTATATCTACATACCTAATATTATTGCCTTATTAAAAATG
>group_712_6 2624 0 4 1918 sg=702 px=4 gx=1918
TGGATTCCTAAATCCTCGACTACGTCGTTAAGGCCGTTTCTGACAGAGTAAAATTCTTGA
>group_712_7 2624 0 4 1918 sg=702 px=4 gx=1918
GGTGACTGAGGTTATTCAATAGCGGAATAGCTTCACTGACCGCGTGTATTTCTGCTTCTG
>group_712_8 2624 0 4 1918 sg=702 px=4 gx=1918
ACAAATACTGCTGTGGAAAATGCTAGAGCTTACGTAGCAAAGATGATCAATGCCGACCCC
>group_712_9 2624 0 4 1918 sg=702 px=4 gx=1918
GCAGATTCCCTTTTATGGATTCCTAAATCCTCGACTACGTCGTTAAGGCCGTTTCTGACA
>group_713_0 3152 0 554 0 sg=2598 px=554 gx=0
AAAATGCGCAAACCCCTGCTTCTGGCACGCAGCGTCGTGATGCCAAAATCAGGCATGACC
>group_713_1 3152 0 554 0 sg=2598 px=554 gx=0
TTCCCGAGAAGCTGGCTGATGTGTGCTTGCGTTACGCCTTTCTCGACGCGTAGCTCCCTG
>group_713_2 3152 0 554 0 sg=2598 px=554 gx=0
TTCTCGGGAAAGCTTCAACTAGTTCCTGGAGCAAAGTGGAAAGCGGAGAAACCCCGTTAA
>group_713_3 3152 0 554 0 sg=2598 px=554 gx=0
AGCACACATCAGCCAGCTTCTCGGGAAAGCTTCAACTAGTTCCTGGAGCAAAGTGGAAAG
>group_713_4 3152 0 554 0 sg=2598 px=554 gx=0
GAAAGTCAGCCAGTGGCTGGAGCGGTAATGGCGTTGGCCGCAGTGTGGAAGGCGTAGGGA
>group_713_5 3152 0 554 0 sg=2598 px=554 gx=0
CAAAGAAATTTGCGGGCCAGATTTGGCATGCGGTACAGACGGTCAGCAGATGCTCCAAGG
>group_713_6 3152 0 554 0 sg=2598 px=554 gx=0
TCCACCCCCTCCATCCTTCAGATTCCCAGTTCAGCGTGGTAATTGACCAACGTACTAAAT
>group_713_7 3152 0 554 0 sg=2598 px=554 gx=0
TTCTTGATCATGCTTAAAATGCGCAAACCCCTGCTTCTGGCACGCAGCGTCGTGATGCCA
>group_713_8 3152 0 554 0 sg=2598 px=554 gx=0
CCTGGGCTCTAGAGGATGCACTGACCGAATAGTATTCGTCAGCTGCTGCTCCAAGCTGAT
>group_713_9 3152 0 554 0 sg=2598 px=554 gx=0
ATATGGGATCTCAGAGGGATACCAAACCGCAGGCCGTTCAATTCGATAACCACGACTCCA
>group_714_0 622 1 0 0 sg=622 px=0 gx=0
GCATGATATCACGCGTGGCGCCACTAGTGCTAGCAGATCTGGCCGGCCCACCGGTGGGCC
>group_714_1 622 1 0 0 sg=622 px=0 gx=0
TTCGAGCTCGGTACCTACGTACTCGAGTCGCGACGTACGTTCGAACAATTGGTTTAAACG
>group_714_2 622 1 0 0 sg=622 px=0 gx=0
ACGTAGGTACCGAGCTCGAATTCGCGGCCGCGGGCCCATATGGCCCACCGGTGGGCCGGC
>group_714_3 622 1 0 0 sg=622 px=0 gx=0
ATCCCTAGGCGGACCGAAGCTTGCATGCCTGCAGGTCGACTCTAGAGGATCCCACGTGCC
>group_714_4 622 1 0 0 sg=622 px=0 gx=0
GCCGGCCAGATCTGCTAGCACTAGTGGCGCCACGCGTGATATCATGCATGTTAACATCGA
>group_714_5 622 1 0 0 sg=622 px=0 gx=0
ATCCTCTAGAGTCGACCTGCAGGCATGCAAGCTTCGGTCCGCCTAGGGATAACAGGGTAA
>group_714_6 622 1 0 0 sg=622 px=0 gx=0
ACGGCCAGTGCCAAGCTAATTACCCTGTTATCCCTAGGCGGACCGAAGCTTGCATGCCTG
>group_714_7 622 1 0 0 sg=622 px=0 gx=0
GGCGCCACTAGTGCTAGCAGATCTGGCCGGCCCACCGGTGGGCCATATGGGCCCGCGGCC
>group_714_8 622 1 0 0 sg=622 px=0 gx=0
AATTGTTCGAACGTACGTCGCGACTCGAGTACGTAGGTACCGAGCTCGAATTCGCGGCCG
>group_714_9 622 1 0 0 sg=622 px=0 gx=0
TCGAGCTCGGTACCTACGTACTCGAGTCGCGACGTACGTTCGAACAATTGGTTTAAACGC
>group_715_0 164 1 0 0 sg=164 px=0 gx=0
GGCTTCATCCGGATTGACTCTAGAGGATCCCCGGGTACCGAGCTCGAATTCGTAATCATG
>group_715_1 164 1 0 0 sg=164 px=0 gx=0
AATTCGAGCTCGGTACCCGGGGATCCTCTAGAGTCAATCCGGATGAAGCCGGGCGTTAGA
>group_715_2 164 1 0 0 sg=164 px=0 gx=0
AATCCGGATGAAGCCGGGCGTTAGACCTGCAGGCATGCAAGCTTGGCACTGGCCGTCGTT
>group_715_3 164 1 0 0 sg=164 px=0 gx=0
CATGATTACGAATTCGAGCTCGGTACCCGGGGATCCTCTAGAGTCAATCCGGATGAAGCC
>group_715_4 164 1 0 0 sg=164 px=0 gx=0
TTAGACCTGCAGGCATGCAAGCTTGGCACTGGCCGTCGTTTTACAACGTCGTGACTGGGA
>group_715_5 164 1 0 0 sg=164 px=0 gx=0
CAGGTCTAACGCCCGGCTTCATCCGGATTGACTCTAGAGGATCCCCGGGTACCGAGCTCG
>group_715_6 164 1 0 0 sg=164 px=0 gx=0
AGCCGGGCGTTAGACCTGCAGGCATGCAAGCTTGGCACTGGCCGTCGTTTTACAACGTCG
>group_715_7 164 1 0 0 sg=164 px=0 gx=0
TCCGGATTGACTCTAGAGGATCCCCGGGTACCGAGCTCGAATTCGTAATCATGGTCATAG
>group_715_8 164 1 0 0 sg=164 px=0 gx=0
GATGAAGCCGGGCGTTAGACCTGCAGGCATGCAAGCTTGGCACTGGCCGTCGTTTTACAA
>group_715_9 164 1 0 0 sg=164 px=0 gx=0
CAATCCGGATGAAGCCGGGCGTTAGACCTGCAGGCATGCAAGCTTGGCACTGGCCGTCGT
>group_716_0 278 1 0 0 sg=278 px=0 gx=0
GACAACCACATGCACTTCAAGAGCGCCATCCACCCCAGCATCCTGCAGAACGGGGGCCCC
>group_716_1 278 1 0 0 sg=278 px=0 gx=0
ACCACCTTGAAGTCGCCGATCACGCGGCCGGCCTCGCAGCGGTAGCTGAAGCTCACGTGC
>group_716_2 278 1 0 0 sg=278 px=0 gx=0
TCGTGGTGGACAACCACATGCACTTCAAGAGCGCCATCCACCCCAGCATCCTGCAGAACG
>group_716_3 278 1 0 0 sg=278 px=0 gx=0
CCTGCGCGACGGCGGCTACCACAGCTTCGTGGTGGACAACCACATGCACTTCAAGAGCGC
>group_716_4 278 1 0 0 sg=278 px=0 gx=0
CGACGGCGGCTACCACAGCTTCGTGGTGGACAACCACATGCACTTCAAGAGCGCCATCCA
>group_716_5 278 1 0 0 sg=278 px=0 gx=0
GCCTCGCAGCGGTAGCTGAAGCTCACGTGCAGCACGCCGCCGTCCTCGTACTTCTCGATG
>group_716_6 278 1 0 0 sg=278 px=0 gx=0
GCATGTGGTTGTCCACCACGAAGCTGTGGTAGCCGCCGTCGCGCAGGCTGAAGGTGCGGG
>group_716_7 278 1 0 0 sg=278 px=0 gx=0
GCCGATCACGCGGCCGGCCTCGCAGCGGTAGCTGAAGCTCACGTGCAGCACGCCGCCGTC
>group_716_8 278 1 0 0 sg=278 px=0 gx=0
CACGTGAGCTTCAGCTACCGCTGCGAGGCCGGCCGCGTGATCGGCGACTTCAAGGTGGTG
>group_716_9 278 1 0 0 sg=278 px=0 gx=0
AGTGCATGTGGTTGTCCACCACGAAGCTGTGGTAGCCGCCGTCGCGCAGGCTGAAGGTGC
>group_717_0 116 1 0 0 sg=116 px=0 gx=0
AAATGGGTAAGTACATCAAGAGCTTCGTGGAGCGCGTGCTGAAGAACGAGCAGTAATTCT
>group_717_1 116 1 0 0 sg=116 px=0 gx=0
TTACTGCTCGTTCTTCAGCACGCGCTCCACGAAGCTCTTGATGTACTTACCCATTTCATC
>group_717_2 116 1 0 0 sg=116 px=0 gx=0
GATGAAATGGGTAAGTACATCAAGAGCTTCGTGGAGCGCGTGCTGAAGAACGAGCAGTAA
>group_717_3 116 1 0 0 sg=116 px=0 gx=0
AGAACGAGCAGTAATTCTAGAGTCGGGGCGGCCGGCCGCTTCGAGCAGACATGATAAGAT
>group_717_4 116 1 0 0 sg=116 px=0 gx=0
GGAGCGCGTGCTGAAGAACGAGCAGTAATTCTAGAGTCGGGGCGGCCGGCCGCTTCGAGC
>group_717_5 116 1 0 0 sg=116 px=0 gx=0
TCAAGAGCTTCGTGGAGCGCGTGCTGAAGAACGAGCAGTAATTCTAGAGTCGGGGCGGCC
>group_717_6 116 1 0 0 sg=116 px=0 gx=0
GCTCGAAGCGGCCGGCCGCCCCGACTCTAGAATTACTGCTCGTTCTTCAGCACGCGCTCC
>group_717_7 116 1 0 0 sg=116 px=0 gx=0
CGGCCGGCCGCCCCGACTCTAGAATTACTGCTCGTTCTTCAGCACGCGCTCCACGAAGCT
>group_717_8 116 1 0 0 sg=116 px=0 gx=0
GAGCTTCGTGGAGCGCGTGCTGAAGAACGAGCAGTAATTCTAGAGTCGGGGCGGCCGGCC
>group_717_9 116 1 0 0 sg=116 px=0 gx=0
CCGGCCGCCCCGACTCTAGAATTACTGCTCGTTCTTCAGCACGCGCTCCACGAAGCTCTT
>group_718_0 748 1 0 0 sg=748 px=0 gx=0
TGTACGACGGCACCGCCTCGGACGGCGAGCAGGCGCTCTACATGAGCATGCCCTGCCCCT
>group_718_1 748 1 0 0 sg=748 px=0 gx=0
TGGTACCGAATTCATATGCGGCCGCTAGACAGCTGAAGCTTCGTACGCTGCAGGTCGACG
>group_718_2 748 1 0 0 sg=748 px=0 gx=0
AATTAACCCGGGGATCCGTCGACCTGCAGCGTACGAAGCTTCAGCTGTCTAGCGGCCGCA
>group_718_3 748 1 0 0 sg=748 px=0 gx=0
GCCTGCTCGCCGTCCGAGGCGGTGCCGTCGTACAGGGCGGTGTCCAGGCCGCAGAGGGTG
>group_718_4 748 1 0 0 sg=748 px=0 gx=0
GCTGCAGGTCGACGGATCCCCGGGTTAATTAAGGCGCGCCAGATCTGTTTAGCTTGCCTC
>group_718_5 748 1 0 0 sg=748 px=0 gx=0
ATATCAGATCCACTAGTGGCCTATTCTAGCCCGGGTCGACGGATCCACTAGCTCGTTTCA
>group_718_6 748 1 0 0 sg=748 px=0 gx=0
CGGATCCCCGGGTTAATTAAGGCGCGCCAGATCTGTTTAGCTTGCCTCGTCCCCGCCGGG
>group_718_7 748 1 0 0 sg=748 px=0 gx=0
GGCCTATTCTAGCCCGGGTCGACGGATCCACTAGCTCGTTTCAAATTACCGATGATATCG
>group_718_8 748 1 0 0 sg=748 px=0 gx=0
TGATATCAGATCCACTAGTGGCCTATTCTAGCCCGGGTCGACGGATCCACTAGCTCGTTT
>group_718_9 748 1 0 0 sg=748 px=0 gx=0
CCCCCGGTGCTCCGGGGCGACCTCGATGTCCTCGACGGTCAGCCGGCGGTTCCAGCCGGA
>group_719_0 1666 0 536 534 sg=1130 px=2 gx=0
GCAATACCATAAGTCGTTTTTGCTCACGAATATCAGACCAGTCAACAAGTACAATGGGAA
>group_719_1 1666 0 536 534 sg=1130 px=2 gx=0
CTCCTCTTTAATGAATTCGAAACCATTTGATCCTGTTTCCTGTGTGAAATTGTTATCCGC
>group_719_2 1666 0 536 534 sg=1130 px=2 gx=0
CGACCGTGACCAAAGGTGCCTTTTATCATCACTTTAAAAATAAAAAACAATTACTCAGTG
>group_719_3 1666 0 536 534 sg=1130 px=2 gx=0
TATCAGACCAGTCAACAAGTACAATGGGAATCGTATTGCGCGAACAGATAAAGCTAGCAT
>group_719_4 1666 0 536 534 sg=1130 px=2 gx=0
ACAGCTCCAGATCCGCCTACGCCATAGCCGAACGAGCAGCTCAGAGCGTTTTGATATCAT
>group_719_5 1666 0 536 534 sg=1130 px=2 gx=0
AATTCGGTCAGATGCAATTCGATGACCTTCATGTTAACCCCTCAAGCTCAGGGGAGTAAA
>group_719_6 1666 0 536 534 sg=1130 px=2 gx=0
TAAAGAGAGTCGTGTAAAATATCGAGTTCGCAAATAGTTAATTTCTCCTCTTTAATGAAT
>group_719_7 1666 0 536 534 sg=1130 px=2 gx=0
GGGAATCAAATTGATATTTTAATGCGATCTCAAGGATAGTTTTTTTCGTCAGCTTATGAT
>group_719_8 1666 0 536 534 sg=1130 px=2 gx=0
TAACTTGTTTTTCGTGTGCCTATTTTTTGTGAATCGGGAATTCCCGATTATGTCTTTTGC
>group_719_9 1666 0 536 534 sg=1130 px=2 gx=0
AAACAGGATCAAATGGTTTCGAATTCATTAAAGAGGAGAAATTAACTATTTGCGAACTCG
>group_720_0 222 1 0 0 sg=222 px=0 gx=0
[truncated: 7,451,171 more chars]
