# Supplementary material for: DNA signatures for detecting genetic engineering in bacteria
Source: Genome Biol. 2008 Mar 18;9(3):R56. doi: 10.1186/gb-2008-9-3-r56 (PMC2397508; doi:10.1186/gb-2008-9-3-r56)
Supplement: Additional data file 4 — The complete set of 60-mer signatures used in the cross-validation set [file gb-2008-9-3-r56-s4.bz2 › signatures.60.bacvec.2315.fa]

>group_1_0 2 9 0 0 sg=2 px=0 gx=0
CCTTGAAGACGAAAGGGCCTCGTGATACGCCTATTTTTATAGGTTAATGTCATGATAATA
>group_1_1 2 9 0 0 sg=2 px=0 gx=0
TATTATCATGACATTAACCTATAAAAATAGGCGTATCACGAGGCCCTTTCGTCTTCAAGG
>group_2_0 30 2 0 0 sg=30 px=0 gx=0
GGGGATCTGGCTAGAATTCAGATAAAAAAAATCCTTAGCTTTCGCTAAGGATGATTTCTA
>group_2_1 30 2 0 0 sg=30 px=0 gx=0
TAGAATTCAGATAAAAAAAATCCTTAGCTTTCGCTAAGGATGATTTCTAGCGATGACCCT
>group_2_2 30 2 0 0 sg=30 px=0 gx=0
AGAAATCATCCTTAGCGAAAGCTAAGGATTTTTTTTATCTGAATTCTAGCCAGATCCCCG
>group_2_3 30 2 0 0 sg=30 px=0 gx=0
TGGCTAGAATTCAGATAAAAAAAATCCTTAGCTTTCGCTAAGGATGATTTCTAGCGATGA
>group_2_4 30 2 0 0 sg=30 px=0 gx=0
TCGCTAGAAATCATCCTTAGCGAAAGCTAAGGATTTTTTTTATCTGAATTCTAGCCAGAT
>group_2_5 30 2 0 0 sg=30 px=0 gx=0
CTAGAAATCATCCTTAGCGAAAGCTAAGGATTTTTTTTATCTGAATTCTAGCCAGATCCC
>group_2_6 30 2 0 0 sg=30 px=0 gx=0
ATCGCTAGAAATCATCCTTAGCGAAAGCTAAGGATTTTTTTTATCTGAATTCTAGCCAGA
>group_2_7 30 2 0 0 sg=30 px=0 gx=0
ATCTGGCTAGAATTCAGATAAAAAAAATCCTTAGCTTTCGCTAAGGATGATTTCTAGCGA
>group_2_8 30 2 0 0 sg=30 px=0 gx=0
GGGATCTGGCTAGAATTCAGATAAAAAAAATCCTTAGCTTTCGCTAAGGATGATTTCTAG
>group_2_9 30 2 0 0 sg=30 px=0 gx=0
TCTGGCTAGAATTCAGATAAAAAAAATCCTTAGCTTTCGCTAAGGATGATTTCTAGCGAT
>group_3_0 34 16 0 0 sg=34 px=0 gx=0
TACGCAAACCGCCTCTCCCCGCGCGTTGGCCGATTCATTAATGCAGGTTAACCTGGCTTA
>group_3_1 34 16 0 0 sg=34 px=0 gx=0
ATACGCAAACCGCCTCTCCCCGCGCGTTGGCCGATTCATTAATGCAGGTTAACCTGGCTT
>group_3_2 34 16 0 0 sg=34 px=0 gx=0
TAACCTGCATTAATGAATCGGCCAACGCGCGGGGAGAGGCGGTTTGCGTATTGGGCGCTC
>group_3_3 34 16 0 0 sg=34 px=0 gx=0
TCGATAAGCCAGGTTAACCTGCATTAATGAATCGGCCAACGCGCGGGGAGAGGCGGTTTG
>group_3_4 34 16 0 0 sg=34 px=0 gx=0
TAAGCCAGGTTAACCTGCATTAATGAATCGGCCAACGCGCGGGGAGAGGCGGTTTGCGTA
>group_3_5 34 16 0 0 sg=34 px=0 gx=0
GAGCGCCCAATACGCAAACCGCCTCTCCCCGCGCGTTGGCCGATTCATTAATGCAGGTTA
>group_3_6 34 16 0 0 sg=34 px=0 gx=0
GTTAACCTGCATTAATGAATCGGCCAACGCGCGGGGAGAGGCGGTTTGCGTATTGGGCGC
>group_3_7 34 16 0 0 sg=34 px=0 gx=0
GATAAGCCAGGTTAACCTGCATTAATGAATCGGCCAACGCGCGGGGAGAGGCGGTTTGCG
>group_3_8 34 16 0 0 sg=34 px=0 gx=0
AACCGCCTCTCCCCGCGCGTTGGCCGATTCATTAATGCAGGTTAACCTGGCTTATCGAAA
>group_3_9 34 16 0 0 sg=34 px=0 gx=0
TTAACCTGCATTAATGAATCGGCCAACGCGCGGGGAGAGGCGGTTTGCGTATTGGGCGCT
>group_4_0 68 2 0 0 sg=68 px=0 gx=0
ATATGTACGGTCGTAAAAAACGTCGTCAGCGTCGTCGTGGTACCTCGGATCCGAATTCGA
>group_4_1 68 2 0 0 sg=68 px=0 gx=0
GTCAGCGTCGTCGTGGTACCTCGGATCCGAATTCGAGCTCCGTCGACAAGCTTGCGGCCG
>group_4_2 68 2 0 0 sg=68 px=0 gx=0
CGCAAGCTTGTCGACGGAGCTCGAATTCGGATCCGAGGTACCACGACGACGCTGACGACG
>group_4_3 68 2 0 0 sg=68 px=0 gx=0
TACGGTCGTAAAAAACGTCGTCAGCGTCGTCGTGGTACCTCGGATCCGAATTCGAGCTCC
>group_4_4 68 2 0 0 sg=68 px=0 gx=0
ATGTACGGTCGTAAAAAACGTCGTCAGCGTCGTCGTGGTACCTCGGATCCGAATTCGAGC
>group_4_5 68 2 0 0 sg=68 px=0 gx=0
TCGTCAGCGTCGTCGTGGTACCTCGGATCCGAATTCGAGCTCCGTCGACAAGCTTGCGGC
>group_4_6 68 2 0 0 sg=68 px=0 gx=0
TGCGGCCGCAAGCTTGTCGACGGAGCTCGAATTCGGATCCGAGGTACCACGACGACGCTG
>group_4_7 68 2 0 0 sg=68 px=0 gx=0
TCAGCGTCGTCGTGGTACCTCGGATCCGAATTCGAGCTCCGTCGACAAGCTTGCGGCCGC
>group_4_8 68 2 0 0 sg=68 px=0 gx=0
GCCGCAAGCTTGTCGACGGAGCTCGAATTCGGATCCGAGGTACCACGACGACGCTGACGA
>group_4_9 68 2 0 0 sg=68 px=0 gx=0
GTCGTCGTGGTACCTCGGATCCGAATTCGAGCTCCGTCGACAAGCTTGCGGCCGCACTCG
>group_5_0 6 20 0 0 sg=6 px=0 gx=0
CGATCGTCCGGGCCGCAAGCTCCTAGCGGCGGATTTGTCCTACTCAGGAGAGCGTTCACC
>group_5_1 6 20 0 0 sg=6 px=0 gx=0
CGGTGAACGCTCTCCTGAGTAGGACAAATCCGCCGCTAGGAGCTTGCGGCCCGGACGATC
>group_5_2 6 20 0 0 sg=6 px=0 gx=0
GGTGAACGCTCTCCTGAGTAGGACAAATCCGCCGCTAGGAGCTTGCGGCCCGGACGATCG
>group_5_3 6 20 0 0 sg=6 px=0 gx=0
GATCGTCCGGGCCGCAAGCTCCTAGCGGCGGATTTGTCCTACTCAGGAGAGCGTTCACCG
>group_5_4 6 20 0 0 sg=6 px=0 gx=0
GTGAACGCTCTCCTGAGTAGGACAAATCCGCCGCTAGGAGCTTGCGGCCCGGACGATCGA
>group_5_5 6 20 0 0 sg=6 px=0 gx=0
TCGATCGTCCGGGCCGCAAGCTCCTAGCGGCGGATTTGTCCTACTCAGGAGAGCGTTCAC
>group_6_0 118 12 0 0 sg=118 px=0 gx=0
GGCACTTGATTATGATATTCCAACTACTGCTAGCGAGAATTTGTATTTTCAGGGTGAGCT
>group_6_1 118 12 0 0 sg=118 px=0 gx=0
TGGAATATCATAATCAAGTGCCCCGGAGGATGAGATTTTCTTAAAGCGGTTGGCTGCTGA
>group_6_2 118 12 0 0 sg=118 px=0 gx=0
CTTTAAGAAAATCTCATCCTCCGGGGCACTTGATTATGATATTCCAACTACTGCTAGCGA
>group_6_3 118 12 0 0 sg=118 px=0 gx=0
AGCCGTCTCAGCAGCCAACCGCTTTAAGAAAATCTCATCCTCCGGGGCACTTGATTATGA
>group_6_4 118 12 0 0 sg=118 px=0 gx=0
TCCTCCGGGGCACTTGATTATGATATTCCAACTACTGCTAGCGAGAATTTGTATTTTCAG
>group_6_5 118 12 0 0 sg=118 px=0 gx=0
AAATTCTCGCTAGCAGTAGTTGGAATATCATAATCAAGTGCCCCGGAGGATGAGATTTTC
>group_6_6 118 12 0 0 sg=118 px=0 gx=0
GGGCACTTGATTATGATATTCCAACTACTGCTAGCGAGAATTTGTATTTTCAGGGTGAGC
>group_6_7 118 12 0 0 sg=118 px=0 gx=0
GAAAATACAAATTCTCGCTAGCAGTAGTTGGAATATCATAATCAAGTGCCCCGGAGGATG
>group_6_8 118 12 0 0 sg=118 px=0 gx=0
GATTATGATATTCCAACTACTGCTAGCGAGAATTTGTATTTTCAGGGTGAGCTCAAAACC
>group_6_9 118 12 0 0 sg=118 px=0 gx=0
TCTCGCTAGCAGTAGTTGGAATATCATAATCAAGTGCCCCGGAGGATGAGATTTTCTTAA
>group_9_0 40 2 0 0 sg=40 px=0 gx=0
CACCCCAGGCTTTACACTTTATGCTTCCGGCTCGTATGTTGTGTGGAATTGTGAGCGAAT
>group_9_1 40 2 0 0 sg=40 px=0 gx=0
GTGTGAAATTGTTATTCGCTCACAATTCCACACAACATACGAGCCGGAAGCATAAAGTGT
>group_9_2 40 2 0 0 sg=40 px=0 gx=0
TTCGCTCACAATTCCACACAACATACGAGCCGGAAGCATAAAGTGTAAAGCCTGGGGTGC
>group_9_3 40 2 0 0 sg=40 px=0 gx=0
TGTTATTCGCTCACAATTCCACACAACATACGAGCCGGAAGCATAAAGTGTAAAGCCTGG
>group_9_4 40 2 0 0 sg=40 px=0 gx=0
CAGGCTTTACACTTTATGCTTCCGGCTCGTATGTTGTGTGGAATTGTGAGCGAATAACAA
>group_9_5 40 2 0 0 sg=40 px=0 gx=0
GCTTTACACTTTATGCTTCCGGCTCGTATGTTGTGTGGAATTGTGAGCGAATAACAATTT
>group_9_6 40 2 0 0 sg=40 px=0 gx=0
AAATTGTTATTCGCTCACAATTCCACACAACATACGAGCCGGAAGCATAAAGTGTAAAGC
>group_9_7 40 2 0 0 sg=40 px=0 gx=0
CCCAGGCTTTACACTTTATGCTTCCGGCTCGTATGTTGTGTGGAATTGTGAGCGAATAAC
>group_9_8 40 2 0 0 sg=40 px=0 gx=0
GCACCCCAGGCTTTACACTTTATGCTTCCGGCTCGTATGTTGTGTGGAATTGTGAGCGAA
>group_9_9 40 2 0 0 sg=40 px=0 gx=0
GGCTTTACACTTTATGCTTCCGGCTCGTATGTTGTGTGGAATTGTGAGCGAATAACAATT
>group_11_0 16 6 0 0 sg=16 px=0 gx=0
GACCCGGGGAATCCCCGTCCCCCAACATGTCCAGATCGAAATCGTCTAGCGCGTCGGCAT
>group_11_1 16 6 0 0 sg=16 px=0 gx=0
CCGGACCCGGGGAATCCCCGTCCCCCAACATGTCCAGATCGAAATCGTCTAGCGCGTCGG
>group_11_2 16 6 0 0 sg=16 px=0 gx=0
CATGCCGACGCGCTAGACGATTTCGATCTGGACATGTTGGGGGACGGGGATTCCCCGGGT
>group_11_3 16 6 0 0 sg=16 px=0 gx=0
ATCCCGGACCCGGGGAATCCCCGTCCCCCAACATGTCCAGATCGAAATCGTCTAGCGCGT
>group_11_4 16 6 0 0 sg=16 px=0 gx=0
ACCCGGGGAATCCCCGTCCCCCAACATGTCCAGATCGAAATCGTCTAGCGCGTCGGCATG
>group_11_5 16 6 0 0 sg=16 px=0 gx=0
ACGCGCTAGACGATTTCGATCTGGACATGTTGGGGGACGGGGATTCCCCGGGTCCGGGAT
>group_11_6 16 6 0 0 sg=16 px=0 gx=0
GGACCCGGGGAATCCCCGTCCCCCAACATGTCCAGATCGAAATCGTCTAGCGCGTCGGCA
>group_11_7 16 6 0 0 sg=16 px=0 gx=0
CGACGCGCTAGACGATTTCGATCTGGACATGTTGGGGGACGGGGATTCCCCGGGTCCGGG
>group_11_8 16 6 0 0 sg=16 px=0 gx=0
TCCCGGACCCGGGGAATCCCCGTCCCCCAACATGTCCAGATCGAAATCGTCTAGCGCGTC
>group_11_9 16 6 0 0 sg=16 px=0 gx=0
CCGACGCGCTAGACGATTTCGATCTGGACATGTTGGGGGACGGGGATTCCCCGGGTCCGG
>group_12_0 14 2 0 0 sg=14 px=0 gx=0
CTTTCAGCCCCAGAGCGGCTTTCATGGTGTAGAAGAGATCGGTCTGGTCGGTCAGTCCAA
>group_12_1 14 2 0 0 sg=14 px=0 gx=0
GGACTGACCGACCAGACCGATCTCTTCTACACCATGAAAGCCGCTCTGGGGCTGAAAGGT
>group_12_2 14 2 0 0 sg=14 px=0 gx=0
GGTACCTTTCAGCCCCAGAGCGGCTTTCATGGTGTAGAAGAGATCGGTCTGGTCGGTCAG
>group_12_3 14 2 0 0 sg=14 px=0 gx=0
TGGACTGACCGACCAGACCGATCTCTTCTACACCATGAAAGCCGCTCTGGGGCTGAAAGG
>group_12_4 14 2 0 0 sg=14 px=0 gx=0
TGACCGACCAGACCGATCTCTTCTACACCATGAAAGCCGCTCTGGGGCTGAAAGGTACCA
>group_12_5 14 2 0 0 sg=14 px=0 gx=0
TACCTTTCAGCCCCAGAGCGGCTTTCATGGTGTAGAAGAGATCGGTCTGGTCGGTCAGTC
>group_12_6 14 2 0 0 sg=14 px=0 gx=0
ACCTTTCAGCCCCAGAGCGGCTTTCATGGTGTAGAAGAGATCGGTCTGGTCGGTCAGTCC
>group_12_7 14 2 0 0 sg=14 px=0 gx=0
ACTGACCGACCAGACCGATCTCTTCTACACCATGAAAGCCGCTCTGGGGCTGAAAGGTAC
>group_12_8 14 2 0 0 sg=14 px=0 gx=0
TTGGACTGACCGACCAGACCGATCTCTTCTACACCATGAAAGCCGCTCTGGGGCTGAAAG
>group_12_9 14 2 0 0 sg=14 px=0 gx=0
CTGACCGACCAGACCGATCTCTTCTACACCATGAAAGCCGCTCTGGGGCTGAAAGGTACC
>group_14_0 16 5 0 0 sg=16 px=0 gx=0
CGAACGCCAGCACATGGACAGCCCAGATCTGGGTACCGGTGGTGGCTCCGGTATTGAGGG
>group_14_1 16 5 0 0 sg=16 px=0 gx=0
CCTCAATACCGGAGCCACCACCGGTACCCAGATCTGGGCTGTCCATGTGCTGGCGTTCGA
>group_14_2 16 5 0 0 sg=16 px=0 gx=0
ATACCGGAGCCACCACCGGTACCCAGATCTGGGCTGTCCATGTGCTGGCGTTCGAATTTA
>group_14_3 16 5 0 0 sg=16 px=0 gx=0
TCAATACCGGAGCCACCACCGGTACCCAGATCTGGGCTGTCCATGTGCTGGCGTTCGAAT
>group_14_4 16 5 0 0 sg=16 px=0 gx=0
AATACCGGAGCCACCACCGGTACCCAGATCTGGGCTGTCCATGTGCTGGCGTTCGAATTT
>group_14_5 16 5 0 0 sg=16 px=0 gx=0
TCGAACGCCAGCACATGGACAGCCCAGATCTGGGTACCGGTGGTGGCTCCGGTATTGAGG
>group_14_6 16 5 0 0 sg=16 px=0 gx=0
CTCAATACCGGAGCCACCACCGGTACCCAGATCTGGGCTGTCCATGTGCTGGCGTTCGAA
>group_14_7 16 5 0 0 sg=16 px=0 gx=0
TACCGGAGCCACCACCGGTACCCAGATCTGGGCTGTCCATGTGCTGGCGTTCGAATTTAG
>group_14_8 16 5 0 0 sg=16 px=0 gx=0
AAATTCGAACGCCAGCACATGGACAGCCCAGATCTGGGTACCGGTGGTGGCTCCGGTATT
>group_14_9 16 5 0 0 sg=16 px=0 gx=0
ATTCGAACGCCAGCACATGGACAGCCCAGATCTGGGTACCGGTGGTGGCTCCGGTATTGA
>group_15_0 6 0 0 0 sg=6 px=0 gx=0
GCGCCTGCAGGGGGGGGGGGGGGGGGACATGAGGTTGCCCCGTATTCAGTGTCGCTGATT
>group_15_1 6 0 0 0 sg=6 px=0 gx=0
ATCAGCGACACTGAATACGGGGCAACCTCATGTCCCCCCCCCCCCCCCCCTGCAGGCGCA
>group_15_2 6 0 0 0 sg=6 px=0 gx=0
CGCCTGCAGGGGGGGGGGGGGGGGGACATGAGGTTGCCCCGTATTCAGTGTCGCTGATTT
>group_15_3 6 0 0 0 sg=6 px=0 gx=0
AATCAGCGACACTGAATACGGGGCAACCTCATGTCCCCCCCCCCCCCCCCCTGCAGGCGC
>group_15_4 6 0 0 0 sg=6 px=0 gx=0
TGCGCCTGCAGGGGGGGGGGGGGGGGGACATGAGGTTGCCCCGTATTCAGTGTCGCTGAT
>group_15_5 6 0 0 0 sg=6 px=0 gx=0
AAATCAGCGACACTGAATACGGGGCAACCTCATGTCCCCCCCCCCCCCCCCCTGCAGGCG
>group_16_0 46 12 0 0 sg=46 px=0 gx=0
TCACGACGTTGTAAAACGACGGCCAGTGCCAAGCTTGCCTGCAGGTCGACTCTAGAGGAT
>group_16_1 46 12 0 0 sg=46 px=0 gx=0
ACGACGTTGTAAAACGACGGCCAGTGCCAAGCTTGCCTGCAGGTCGACTCTAGAGGATCC
>group_16_2 46 12 0 0 sg=46 px=0 gx=0
AGGGTTTTCCCAGTCACGACGTTGTAAAACGACGGCCAGTGCCAAGCTTGCCTGCAGGTC
>group_16_3 46 12 0 0 sg=46 px=0 gx=0
ACCTGCAGGCAAGCTTGGCACTGGCCGTCGTTTTACAACGTCGTGACTGGGAAAACCCTG
>group_16_4 46 12 0 0 sg=46 px=0 gx=0
GGTTTTCCCAGTCACGACGTTGTAAAACGACGGCCAGTGCCAAGCTTGCCTGCAGGTCGA
>group_16_5 46 12 0 0 sg=46 px=0 gx=0
TTCCCAGTCACGACGTTGTAAAACGACGGCCAGTGCCAAGCTTGCCTGCAGGTCGACTCT
>group_16_6 46 12 0 0 sg=46 px=0 gx=0
GTCACGACGTTGTAAAACGACGGCCAGTGCCAAGCTTGCCTGCAGGTCGACTCTAGAGGA
>group_16_7 46 12 0 0 sg=46 px=0 gx=0
GCAGGCAAGCTTGGCACTGGCCGTCGTTTTACAACGTCGTGACTGGGAAAACCCTGGCGT
>group_16_8 46 12 0 0 sg=46 px=0 gx=0
TGCAGGCAAGCTTGGCACTGGCCGTCGTTTTACAACGTCGTGACTGGGAAAACCCTGGCG
>group_16_9 46 12 0 0 sg=46 px=0 gx=0
AGTCACGACGTTGTAAAACGACGGCCAGTGCCAAGCTTGCCTGCAGGTCGACTCTAGAGG
>group_18_0 152 1 0 0 sg=152 px=0 gx=0
GATGATGATGATGATGAGAACCCCCCATGGTTAATTCCTCCTGTTAGCCCAAAAAAACGG
>group_18_1 152 1 0 0 sg=152 px=0 gx=0
TGATGAGAACCCCCCATGGTTAATTCCTCCTGTTAGCCCAAAAAAACGGGTATGGAGAAA
>group_18_2 152 1 0 0 sg=152 px=0 gx=0
CCAGTTGGTCTGGTGTCAAAAATAAGCTTGGCTGTTTTGGCGGATGAGAGAAGATTTTCA
>group_18_3 152 1 0 0 sg=152 px=0 gx=0
CTTCTCTCATCCGCCAAAACAGCCAAGCTTATTTTTGACACCAGACCAACTGGTAATGGT
>group_18_4 152 1 0 0 sg=152 px=0 gx=0
TTGGTCTGGTGTCAAAAATAAGCTTGGCTGTTTTGGCGGATGAGAGAAGATTTTCAGCCT
>group_18_5 152 1 0 0 sg=152 px=0 gx=0
AAACAGCCAAGCTTATTTTTGACACCAGACCAACTGGTAATGGTAGCGACCGGCGCTCAG
>group_18_6 152 1 0 0 sg=152 px=0 gx=0
ATGAGAACCCCCCATGGTTAATTCCTCCTGTTAGCCCAAAAAAACGGGTATGGAGAAACA
>group_18_7 152 1 0 0 sg=152 px=0 gx=0
TCCAGCTGAGCGCCGGTCGCTACCATTACCAGTTGGTCTGGTGTCAAAAATAAGCTTGGC
>group_18_8 152 1 0 0 sg=152 px=0 gx=0
TCTCTACTGTTTCTCCATACCCGTTTTTTTGGGCTAACAGGAGGAATTAACCATGGGGGG
>group_18_9 152 1 0 0 sg=152 px=0 gx=0
GTTGGTCTGGTGTCAAAAATAAGCTTGGCTGTTTTGGCGGATGAGAGAAGATTTTCAGCC
>group_19_0 546 1 44 0 sg=502 px=44 gx=0
CCTCGCAGACAGCGAATTAATTCCAGCACACTGGCGGCCGTTACTAGTGGATCCACTGAA
>group_19_1 546 1 44 0 sg=502 px=44 gx=0
TATAGGGAGACCCAAGCTTGGTACCGAGCTCGGATCGATATCTGCGGCCGCGTCGACGGA
>group_19_2 546 1 44 0 sg=502 px=44 gx=0
TCCCAGGTCCAACTGCAGGTCGATCGAGCATGCATCTAGGGCGGCCAATTCGCCCCTCTC
>group_19_3 546 1 44 0 sg=502 px=44 gx=0
TACTAGTGGATCCACTGAATTCCGTCGACGCGGCCGCAGATATCGATCCGAGCTCGGTAC
>group_19_4 546 1 44 0 sg=502 px=44 gx=0
TGAGAGGGAGTACTCACCCCAACAGCCGGCCCTCGCAGACAGCGAATTAATTCCAGCACA
>group_19_5 546 1 44 0 sg=502 px=44 gx=0
TTGCCTTTCTCTCCACAGGTGTCCACTCCCAGGTCCAACTGCAGGTCGATCGAGCATGCA
>group_19_6 546 1 44 0 sg=502 px=44 gx=0
GGGAGGGGCAAACAACAGATGGCTGGCAACTAGAGGCACAGTCGAGGCTGATCAGCGAGC
>group_19_7 546 1 44 0 sg=502 px=44 gx=0
TGGCTGGCAACTAGAGGCACAGTCGAGGCTGATCAGCGAGCTCTAGAGAATTGATCCCCT
>group_19_8 546 1 44 0 sg=502 px=44 gx=0
GGGATCAATTCTCTAGAGCTCGCTGATCAGCCTCGACTGTGCCTCTAGTTGCCAGCCATC
>group_19_9 546 1 44 0 sg=502 px=44 gx=0
AGGGAGACCCAAGCTTGGTACCGAGCTCGGATCGATATCTGCGGCCGCGTCGACGGAATT
>group_20_0 2 1 0 0 sg=2 px=0 gx=0
TACAAGAAGAGAACTCTGAATAGGGAATTGGGAATTCGTTAACAGATCTGCGGCCGCGGT
>group_20_1 2 1 0 0 sg=2 px=0 gx=0
ACCGCGGCCGCAGATCTGTTAACGAATTCCCAATTCCCTATTCAGAGTTCTCTTCTTGTA
>group_21_0 120 0 0 0 sg=120 px=0 gx=0
CACCACCCATAATCGGATCCGAATTCGAGCTCCGTCGACAAGCTTGCGGCCGCACTCGAG
>group_21_1 120 0 0 0 sg=120 px=0 gx=0
TTTCCTTTGAAAAACACGATGATAATACCATGGCCACCACCCATAATCGGATCCGAATTC
>group_21_2 120 0 0 0 sg=120 px=0 gx=0
GGCCGCAAGCTTGTCGACGGAGCTCGAATTCGGATCCGATTATGGGTGGTGGCCATGGTA
>group_21_3 120 0 0 0 sg=120 px=0 gx=0
CGTGGTTTTCCTTTGAAAAACACGATGATAATACCATGGCCACCACCCATAATCGGATCC
>group_21_4 120 0 0 0 sg=120 px=0 gx=0
ATTATGGGTGGTGGCCATGGTATTATCATCGTGTTTTTCAAAGGAAAACCACGTCCCCGT
>group_21_5 120 0 0 0 sg=120 px=0 gx=0
AAAAACACGATGATAATACCATGGCCACCACCCATAATCGGATCCGAATTCGAGCTCCGT
>group_21_6 120 0 0 0 sg=120 px=0 gx=0
ATACCATGGCCACCACCCATAATCGGATCCGAATTCGAGCTCCGTCGACAAGCTTGCGGC
>group_21_7 120 0 0 0 sg=120 px=0 gx=0
CGATTATGGGTGGTGGCCATGGTATTATCATCGTGTTTTTCAAAGGAAAACCACGTCCCC
>group_21_8 120 0 0 0 sg=120 px=0 gx=0
ACCATGGCCACCACCCATAATCGGATCCGAATTCGAGCTCCGTCGACAAGCTTGCGGCCG
>group_21_9 120 0 0 0 sg=120 px=0 gx=0
AATTCGGATCCGATTATGGGTGGTGGCCATGGTATTATCATCGTGTTTTTCAAAGGAAAA
>group_22_0 150 1 0 0 sg=150 px=0 gx=0
CACGAGGCCCTTTCGTCTTCAAGAATTCTCATGTTTGACAGCTTATCATCGGTGACCCGA
>group_22_1 150 1 0 0 sg=150 px=0 gx=0
CTGAGTCGACTTAGTCGGGCGATAAGCTTCGGGCCGCGTTGCTGGCGTTTTTCCATAGGC
>group_22_2 150 1 0 0 sg=150 px=0 gx=0
AGCCTATGGAAAAACGCCAGCAACGCGGCCCGAAGCTTATCGCCCGACTAAGTCGACTCA
>group_22_3 150 1 0 0 sg=150 px=0 gx=0
TTCAAGAATTCTCATGTTTGACAGCTTATCATCGGTGACCCGACTGAGTCGACTTAGTCG
>group_22_4 150 1 0 0 sg=150 px=0 gx=0
AACGCCAGCAACGCGGCCCGAAGCTTATCGCCCGACTAAGTCGACTCAGTCGGGTCACCG
>group_22_5 150 1 0 0 sg=150 px=0 gx=0
GCCAGCAACGCGGCCCGAAGCTTATCGCCCGACTAAGTCGACTCAGTCGGGTCACCGATG
>group_22_6 150 1 0 0 sg=150 px=0 gx=0
TCGACTCAGTCGGGTCACCGATGATAAGCTGTCAAACATGAGAATTCTTGAAGACGAAAG
>group_22_7 150 1 0 0 sg=150 px=0 gx=0
CAGTCGGGTCACCGATGATAAGCTGTCAAACATGAGAATTCTTGAAGACGAAAGGGCCTC
>group_22_8 150 1 0 0 sg=150 px=0 gx=0
TCGGGCGATAAGCTTCGGGCCGCGTTGCTGGCGTTTTTCCATAGGCTCCGCCCCCCTGAC
>group_22_9 150 1 0 0 sg=150 px=0 gx=0
AGTCGGGTCACCGATGATAAGCTGTCAAACATGAGAATTCTTGAAGACGAAAGGGCCTCG
>group_23_0 564 1 0 0 sg=564 px=0 gx=0
TTCCTCGAGCCCCAGCTGGTTCTTTCCGCCTCAGAAGCCATAGAGCCCACCGCATCCCCA
>group_23_1 564 1 0 0 sg=564 px=0 gx=0
GGCGGAATTGGCCGCCCTAGAGGGATCCCGTTATTATTTTTGACACCAGACCAACTGGTA
>group_23_2 564 1 0 0 sg=564 px=0 gx=0
TGTACGGTGGGAGGTCTATATAAGCAGAGCTCGTTTAGTGAACCGTCAGAATTGATCTAC
>group_23_3 564 1 0 0 sg=564 px=0 gx=0
ATTACAGCTGAGCGCCGGTCGCTACCATTACCAGTTGGTCTGGTGTCAAAAATAATAACG
>group_23_4 564 1 0 0 sg=564 px=0 gx=0
GGGGGGAGGGAGAGGGGCGGAATTGGCCGCCCTAGAGGGATCCCGTTATTATTTTTGACA
>group_23_5 564 1 0 0 sg=564 px=0 gx=0
TCACTATAGGGAATTAACTTTCTGGTTTTTCAGTTCCTCGAGCCCCAGCTGGTTCTTTCC
>group_23_6 564 1 0 0 sg=564 px=0 gx=0
ATCCCTCTAGGGCGGCCAATTCCGCCCCTCTCCCTCCCCCCCCCCTAACGTTACTGGCCG
>group_23_7 564 1 0 0 sg=564 px=0 gx=0
CATTACCAGTTGGTCTGGTGTCAAAAATAATAACGGGATCCCTCTAGGGCGGCCAATTCC
>group_23_8 564 1 0 0 sg=564 px=0 gx=0
AGGGGCGGAATTGGCCGCCCTAGAGGGATCCCGTTATTATTTTTGACACCAGACCAACTG
>group_23_9 564 1 0 0 sg=564 px=0 gx=0
GGGAGGTCTATATAAGCAGAGCTCGTTTAGTGAACCGTCAGAATTGATCTACCATGGACT
>group_24_0 120 10 0 0 sg=120 px=0 gx=0
GCTAATACACCATAAGCATTTTCCCTACTGATGTTCATCATCTGAACGTATTGGTTATAA
>group_24_1 120 10 0 0 sg=120 px=0 gx=0
AGCTAATACACCATAAGCATTTTCCCTACTGATGTTCATCATCTGAACGTATTGGTTATA
>group_24_2 120 10 0 0 sg=120 px=0 gx=0
CTGATGTTCATCATCTGAACGTATTGGTTATAAGTGAACGATACCGTCCGTTCTTTCCTT
>group_24_3 120 10 0 0 sg=120 px=0 gx=0
TAGCTAATACACCATAAGCATTTTCCCTACTGATGTTCATCATCTGAACGTATTGGTTAT
>group_24_4 120 10 0 0 sg=120 px=0 gx=0
CATCTGAACGTATTGGTTATAAGTGAACGATACCGTCCGTTCTTTCCTTGTAGGGTTTTC
>group_24_5 120 10 0 0 sg=120 px=0 gx=0
AACCAATACGTTCAGATGATGAACATCAGTAGGGAAAATGCTTATGGTGTATTAGCTAAA
>group_24_6 120 10 0 0 sg=120 px=0 gx=0
AAGAACGGACGGTATCGTTCACTTATAACCAATACGTTCAGATGATGAACATCAGTAGGG
>group_24_7 120 10 0 0 sg=120 px=0 gx=0
ACCAATACGTTCAGATGATGAACATCAGTAGGGAAAATGCTTATGGTGTATTAGCTAAAG
>group_24_8 120 10 0 0 sg=120 px=0 gx=0
CATAAGCATTTTCCCTACTGATGTTCATCATCTGAACGTATTGGTTATAAGTGAACGATA
>group_24_9 120 10 0 0 sg=120 px=0 gx=0
GTTCACTTATAACCAATACGTTCAGATGATGAACATCAGTAGGGAAAATGCTTATGGTGT
>group_25_0 824 0 0 0 sg=824 px=0 gx=0
TTTGATTTATTAAGGGATTTTTGCGATTTCGGCCTATTGGTTAAAAAATGAGCTGATTTA
>group_25_1 824 0 0 0 sg=824 px=0 gx=0
GGCGGTTTGCGTATTGGGCGGCCGCAATTCCGGTGGGGATCACGTTCAGTAGAAAAGATC
>group_25_2 824 0 0 0 sg=824 px=0 gx=0
TTAATAAATCAAAAGAATAGCCCGAGATAGGGTTGAGTGTTGTTCCAGTTTGGAACAAGA
>group_25_3 824 0 0 0 sg=824 px=0 gx=0
TCCTCCAGCGCGGGGATCTCATGCTGGAGTTCTTCGCCCACCCCGGGCGGCCGCCATTCG
>group_25_4 824 0 0 0 sg=824 px=0 gx=0
TCCAAACTGGAACAACACTCAACCCTATCTCGGGCTATTCTTTTGATTTATTAAGGGATT
>group_25_5 824 0 0 0 sg=824 px=0 gx=0
ATGATCCTCCAGCGCGGGGATCTCATGCTGGAGTTCTTCGCCCACCCCGGGCGGCCGCCA
>group_25_6 824 0 0 0 sg=824 px=0 gx=0
AGTTCTTCGCCCACCCCGGGCGGCCGCCATTCGCCATTCAGGCTGCGCAACTGTTGGGAA
>group_25_7 824 0 0 0 sg=824 px=0 gx=0
TTGTTCCAAACTGGAACAACACTCAACCCTATCTCGGGCTATTCTTTTGATTTATTAAGG
>group_25_8 824 0 0 0 sg=824 px=0 gx=0
TCGATATCGAAACCCTTCTCACCTCGGCCGATAAGCTTTTAATTAAACTAGTGAGCTCGG
>group_25_9 824 0 0 0 sg=824 px=0 gx=0
GGTTTGCGTATTGGGCGGCCGCAATTCCGGTGGGGATCACGTTCAGTAGAAAAGATCAAA
>group_26_0 1228 27 0 0 sg=1228 px=0 gx=0
GAGAATCTGACGCAGGCAGTTCTATGCGGAAGGGCCACACCCTTAGGTAACCCAGTAGAT
>group_26_1 1228 27 0 0 sg=1228 px=0 gx=0
CTTTTTGGAAACAAACACTACGGTAGGCTGCGAAATGTTCATACTGTTGAGCAATTCACG
>group_26_2 1228 27 0 0 sg=1228 px=0 gx=0
AAAATTTTTTGCAACCCCTTTTTGGAAACAAACACTACGGTAGGCTGCGAAATGTTCATA
>group_26_3 1228 27 0 0 sg=1228 px=0 gx=0
GGGCGTTAATCAGAGAGGCGAATTATGTGTCAGAGGACCTATGATTATGTCCGGTTATGT
>group_26_4 1228 27 0 0 sg=1228 px=0 gx=0
CAGTGCAATTGTTTTGTCACGATCAAAGGACTCTGGTACAAAATCGTATTCATTAAAACC
>group_26_5 1228 27 0 0 sg=1228 px=0 gx=0
TCAACAGTATGAACATTTCGCAGCCTACCGTAGTGTTTGTTTCCAAAAAGGGGTTGCAAA
>group_26_6 1228 27 0 0 sg=1228 px=0 gx=0
AGTCGGGGAAGCGGTTGCAAAACGCTTCCATCTTCCAGGGATACGACAAGGATATGGGCT
>group_26_7 1228 27 0 0 sg=1228 px=0 gx=0
AGTGCTTTTGGCGAAGAATGAAAATAGGGTTGGTACTAGCAACGCACTTTGAATTTTGTA
>group_26_8 1228 27 0 0 sg=1228 px=0 gx=0
TGAATTGCTCAACAGTATGAACATTTCGCAGCCTACCGTAGTGTTTGTTTCCAAAAAGGG
>group_26_9 1228 27 0 0 sg=1228 px=0 gx=0
GGGGTTGCAAAAAATTTTGAACGTGCAAAAAAAATTACCAATAATCCAGAAAATTATTAT
>group_27_0 184 1 0 0 sg=184 px=0 gx=0
TCTCGGAGCACTGTCCGAATTCCCGGGGATCCGTCGACCTGCAGCCAAGCTCGGATGAAC
>group_27_1 184 1 0 0 sg=184 px=0 gx=0
GCGTTGATGCAATTTCTATGCGCACCCGTTCTCGGAGCACTGTCCGAATTCCCGGGGATC
>group_27_2 184 1 0 0 sg=184 px=0 gx=0
CTATGCGCACCCGTTCTCGGAGCACTGTCCGAATTCCCGGGGATCCGTCGACCTGCAGCC
>group_27_3 184 1 0 0 sg=184 px=0 gx=0
GATGTCTGCCTGTTCATCCGAGCTTGGCTGCAGGTCGACGGATCCCCGGGAATTCGGACA
>group_27_4 184 1 0 0 sg=184 px=0 gx=0
GCTCATCAGCGTGGTCGTGAAGCGATTCACAGATGTCTGCCTGTTCATCCGAGCTTGGCT
>group_27_5 184 1 0 0 sg=184 px=0 gx=0
GAAGCGATTCACAGATGTCTGCCTGTTCATCCGAGCTTGGCTGCAGGTCGACGGATCCCC
>group_27_6 184 1 0 0 sg=184 px=0 gx=0
TGCGCACCCGTTCTCGGAGCACTGTCCGAATTCCCGGGGATCCGTCGACCTGCAGCCAAG
>group_27_7 184 1 0 0 sg=184 px=0 gx=0
CTCGGATGAACAGGCAGACATCTGTGAATCGCTTCACGACCACGCTGATGAGCTTTACCG
>group_27_8 184 1 0 0 sg=184 px=0 gx=0
TGGTCGTGAAGCGATTCACAGATGTCTGCCTGTTCATCCGAGCTTGGCTGCAGGTCGACG
>group_27_9 184 1 0 0 sg=184 px=0 gx=0
TTCACAGATGTCTGCCTGTTCATCCGAGCTTGGCTGCAGGTCGACGGATCCCCGGGAATT
>group_28_0 146 3 0 0 sg=146 px=0 gx=0
TTTTTCCGTGATGGTAACTTCACTAGTTTAAAAGGATCTAGGTGAAGATCCTTTTTGATA
>group_28_1 146 3 0 0 sg=146 px=0 gx=0
ATTTTGGTCATGAGATTATCAAAAAGGATCTTCACCTAGATCCTTTTAAACTAGTGAAGT
>group_28_2 146 3 0 0 sg=146 px=0 gx=0
AATGGCCAGATGATTAATTCCTAATTTTTGTTGACACTCTATCATTGATAGAGTTATTTT
>group_28_3 146 3 0 0 sg=146 px=0 gx=0
CATGAGATTATCAAAAAGGATCTTCACCTAGATCCTTTTAAACTAGTGAAGTTACCATCA
>group_28_4 146 3 0 0 sg=146 px=0 gx=0
AAAGCAGCATAACCTTTTTCCGTGATGGTAACTTCACTAGTTTAAAAGGATCTAGGTGAA
>group_28_5 146 3 0 0 sg=146 px=0 gx=0
ACCTTTTTCCGTGATGGTAACTTCACTAGTTTAAAAGGATCTAGGTGAAGATCCTTTTTG
>group_28_6 146 3 0 0 sg=146 px=0 gx=0
GCAACGCGGCCTTTTTACGGTTCCTGGCCTTTTGCTGGCCTTTTGCTCACATGACCCGAC
>group_28_7 146 3 0 0 sg=146 px=0 gx=0
AGGATCTTCACCTAGATCCTTTTAAACTAGTGAAGTTACCATCACGGAAAAAGGTTATGC
>group_28_8 146 3 0 0 sg=146 px=0 gx=0
GATTTTGGTCATGAGATTATCAAAAAGGATCTTCACCTAGATCCTTTTAAACTAGTGAAG
>group_28_9 146 3 0 0 sg=146 px=0 gx=0
GATTATCAAAAAGGATCTTCACCTAGATCCTTTTAAACTAGTGAAGTTACCATCACGGAA
>group_30_0 2 52 0 0 sg=2 px=0 gx=0
AGTGAATTCGAGCTCGGTACCCGGGGATCCTCTAGAGTCGACCTGCAGGCATGCAAGCTT
>group_30_1 2 52 0 0 sg=2 px=0 gx=0
AAGCTTGCATGCCTGCAGGTCGACTCTAGAGGATCCCCGGGTACCGAGCTCGAATTCACT
>group_31_0 2 34 0 0 sg=2 px=0 gx=0
TCATGACATTAACCTATAAAAATAGGCGTATCACGAGGCCCTTTCGTCTTCAAGAATTGT
>group_31_1 2 34 0 0 sg=2 px=0 gx=0
ACAATTCTTGAAGACGAAAGGGCCTCGTGATACGCCTATTTTTATAGGTTAATGTCATGA
>group_33_0 2 2 0 0 sg=2 px=0 gx=0
GCAGCTGCATTAATGAATCGGCCAACGCGCGGGGAGAGGCGGTTTGCGTATTGGGCGCTC
>group_33_1 2 2 0 0 sg=2 px=0 gx=0
GAGCGCCCAATACGCAAACCGCCTCTCCCCGCGCGTTGGCCGATTCATTAATGCAGCTGC
>group_34_0 162 1 0 0 sg=162 px=0 gx=0
GATATACCATGGCTAGCATGACTGGTGGACAGCAAATGGGTCGGATCCCTTAGACGCGCA
>group_34_1 162 1 0 0 sg=162 px=0 gx=0
CAAATGGGTCGGATCCCTTAGACGCGCATCACTTGGTAGATCCATGTATCCACGTGGGAA
>group_34_2 162 1 0 0 sg=162 px=0 gx=0
TGCGCGTCTAAGGGATCCGACCCATTTGCTGTCCACCAGTCATGCTAGCCATGGTATATC
>group_34_3 162 1 0 0 sg=162 px=0 gx=0
CGGATCCCTTAGACGCGCATCACTTGGTAGATCCATGTATCCACGTGGGAATGGTACCAA
>group_34_4 162 1 0 0 sg=162 px=0 gx=0
TCCATCGTCGCTTGGTACCATTCCCACGTGGATACATGGATCTACCAAGTGATGCGCGTC
>group_34_5 162 1 0 0 sg=162 px=0 gx=0
GTGATGCGCGTCTAAGGGATCCGACCCATTTGCTGTCCACCAGTCATGCTAGCCATGGTA
>group_34_6 162 1 0 0 sg=162 px=0 gx=0
TTTCCATCGTCGCTTGGTACCATTCCCACGTGGATACATGGATCTACCAAGTGATGCGCG
>group_34_7 162 1 0 0 sg=162 px=0 gx=0
CCACGTGGATACATGGATCTACCAAGTGATGCGCGTCTAAGGGATCCGACCCATTTGCTG
>group_34_8 162 1 0 0 sg=162 px=0 gx=0
GTAGATCCATGTATCCACGTGGGAATGGTACCAAGCGACGATGGAAAAAGAATTTCATAG
>group_34_9 162 1 0 0 sg=162 px=0 gx=0
ACCAAGTGATGCGCGTCTAAGGGATCCGACCCATTTGCTGTCCACCAGTCATGCTAGCCA
>group_35_0 2 2 0 0 sg=2 px=0 gx=0
GCCTGCAGGTCTGGACATTTATTTGTATAGTTCATCCATGCCATGTGTAATCCCAGCAGC
>group_35_1 2 2 0 0 sg=2 px=0 gx=0
GCTGCTGGGATTACACATGGCATGGATGAACTATACAAATAAATGTCCAGACCTGCAGGC
>group_36_0 34 2 0 0 sg=34 px=0 gx=0
TCGGCGCGCCCACCCTTGGTGAAGGGGGCGGCCGCGGAGCCTGCTTTTTTGTACAAACTT
>group_36_1 34 2 0 0 sg=34 px=0 gx=0
CAAGTTTGTACAAAAAAGCAGGCTCCGCGGCCGCCCCCTTCACCAAGGGTGGGCGCGCCG
>group_36_2 34 2 0 0 sg=34 px=0 gx=0
ACAAGTTTGTACAAAAAAGCAGGCTCCGCGGCCGCCCCCTTCACCAAGGGTGGGCGCGCC
>group_36_3 34 2 0 0 sg=34 px=0 gx=0
GCCCACCCTTGGTGAAGGGGGCGGCCGCGGAGCCTGCTTTTTTGTACAAACTTGTGATAA
>group_36_4 34 2 0 0 sg=34 px=0 gx=0
CCGCGGCCGCCCCCTTCACCAAGGGTGGGCGCGCCGACCCAGCTTTCTTGTACAAAGTGG
>group_36_5 34 2 0 0 sg=34 px=0 gx=0
CACTTTGTACAAGAAAGCTGGGTCGGCGCGCCCACCCTTGGTGAAGGGGGCGGCCGCGGA
>group_36_6 34 2 0 0 sg=34 px=0 gx=0
TCACCACTTTGTACAAGAAAGCTGGGTCGGCGCGCCCACCCTTGGTGAAGGGGGCGGCCG
>group_36_7 34 2 0 0 sg=34 px=0 gx=0
GGCGCGCCCACCCTTGGTGAAGGGGGCGGCCGCGGAGCCTGCTTTTTTGTACAAACTTGT
>group_36_8 34 2 0 0 sg=34 px=0 gx=0
TCCGCGGCCGCCCCCTTCACCAAGGGTGGGCGCGCCGACCCAGCTTTCTTGTACAAAGTG
>group_36_9 34 2 0 0 sg=34 px=0 gx=0
AGTTTGTACAAAAAAGCAGGCTCCGCGGCCGCCCCCTTCACCAAGGGTGGGCGCGCCGAC
>group_37_0 38 2 0 0 sg=38 px=0 gx=0
TGGTGATGGTGATGATGCATATGTATATCTCCTTCTTAAAGTTAAACAAAATTATTTCTA
>group_37_1 38 2 0 0 sg=38 px=0 gx=0
TGATGCATATGTATATCTCCTTCTTAAAGTTAAACAAAATTATTTCTAGAGGGGAATTGT
>group_37_2 38 2 0 0 sg=38 px=0 gx=0
GATGCATATGTATATCTCCTTCTTAAAGTTAAACAAAATTATTTCTAGAGGGGAATTGTT
>group_37_3 38 2 0 0 sg=38 px=0 gx=0
ACCATGGTGATGGTGATGATGCATATGTATATCTCCTTCTTAAAGTTAAACAAAATTATT
>group_37_4 38 2 0 0 sg=38 px=0 gx=0
GGTGATGGTGATGATGCATATGTATATCTCCTTCTTAAAGTTAAACAAAATTATTTCTAG
>group_37_5 38 2 0 0 sg=38 px=0 gx=0
GAAATAATTTTGTTTAACTTTAAGAAGGAGATATACATATGCATCATCACCATCACCATG
>group_37_6 38 2 0 0 sg=38 px=0 gx=0
GATGATGCATATGTATATCTCCTTCTTAAAGTTAAACAAAATTATTTCTAGAGGGGAATT
>group_37_7 38 2 0 0 sg=38 px=0 gx=0
CCCTCTAGAAATAATTTTGTTTAACTTTAAGAAGGAGATATACATATGCATCATCACCAT
>group_37_8 38 2 0 0 sg=38 px=0 gx=0
GGTGATGATGCATATGTATATCTCCTTCTTAAAGTTAAACAAAATTATTTCTAGAGGGGA
>group_37_9 38 2 0 0 sg=38 px=0 gx=0
ATTCCCCTCTAGAAATAATTTTGTTTAACTTTAAGAAGGAGATATACATATGCATCATCA
>group_39_0 10 15 0 0 sg=10 px=0 gx=0
TCAGGGGATTCCTTAAGGTATACTTTCCGCTGCATAACCCTGCTTCGGGGTCATTATAGC
>group_39_1 10 15 0 0 sg=10 px=0 gx=0
CTATAATGACCCCGAAGCAGGGTTATGCAGCGGAAAGTATACCTTAAGGAATCCCCTGAT
>group_39_2 10 15 0 0 sg=10 px=0 gx=0
TCGCTATAATGACCCCGAAGCAGGGTTATGCAGCGGAAAGTATACCTTAAGGAATCCCCT
>group_39_3 10 15 0 0 sg=10 px=0 gx=0
CAGGGGATTCCTTAAGGTATACTTTCCGCTGCATAACCCTGCTTCGGGGTCATTATAGCG
>group_39_4 10 15 0 0 sg=10 px=0 gx=0
TATAATGACCCCGAAGCAGGGTTATGCAGCGGAAAGTATACCTTAAGGAATCCCCTGATA
>group_39_5 10 15 0 0 sg=10 px=0 gx=0
TATCAGGGGATTCCTTAAGGTATACTTTCCGCTGCATAACCCTGCTTCGGGGTCATTATA
>group_39_6 10 15 0 0 sg=10 px=0 gx=0
ATCAGGGGATTCCTTAAGGTATACTTTCCGCTGCATAACCCTGCTTCGGGGTCATTATAG
>group_39_7 10 15 0 0 sg=10 px=0 gx=0
AGGGGATTCCTTAAGGTATACTTTCCGCTGCATAACCCTGCTTCGGGGTCATTATAGCGA
>group_39_8 10 15 0 0 sg=10 px=0 gx=0
CGCTATAATGACCCCGAAGCAGGGTTATGCAGCGGAAAGTATACCTTAAGGAATCCCCTG
>group_39_9 10 15 0 0 sg=10 px=0 gx=0
GCTATAATGACCCCGAAGCAGGGTTATGCAGCGGAAAGTATACCTTAAGGAATCCCCTGA
>group_42_0 102 2 0 0 sg=102 px=0 gx=0
ATCCAGATTACCAGTTTACCTTCTTCAGTTTTCATAATCTATGGTCCTTGTTGGTGAAGT
>group_42_1 102 2 0 0 sg=102 px=0 gx=0
ACTTCACCAACAAGGACCATAGATTATGAAAACTGAAGAAGGTAAACTGGTAATCTGGAT
>group_42_2 102 2 0 0 sg=102 px=0 gx=0
ATCGCCGTTAATCCAGATTACCAGTTTACCTTCTTCAGTTTTCATAATCTATGGTCCTTG
>group_42_3 102 2 0 0 sg=102 px=0 gx=0
AGGTGTTTTCACGAGCACTTCACCAACAAGGACCATAGATTATGAAAACTGAAGAAGGTA
>group_42_4 102 2 0 0 sg=102 px=0 gx=0
TCGCCGTTAATCCAGATTACCAGTTTACCTTCTTCAGTTTTCATAATCTATGGTCCTTGT
>group_42_5 102 2 0 0 sg=102 px=0 gx=0
CTTCAGTTTTCATAATCTATGGTCCTTGTTGGTGAAGTGCTCGTGAAAACACCTAAACGG
>group_42_6 102 2 0 0 sg=102 px=0 gx=0
AGTTTACCTTCTTCAGTTTTCATAATCTATGGTCCTTGTTGGTGAAGTGCTCGTGAAAAC
>group_42_7 102 2 0 0 sg=102 px=0 gx=0
TCCAGATTACCAGTTTACCTTCTTCAGTTTTCATAATCTATGGTCCTTGTTGGTGAAGTG
>group_42_8 102 2 0 0 sg=102 px=0 gx=0
CCAGTCCGTTTAGGTGTTTTCACGAGCACTTCACCAACAAGGACCATAGATTATGAAAAC
>group_42_9 102 2 0 0 sg=102 px=0 gx=0
TATCGCCGTTAATCCAGATTACCAGTTTACCTTCTTCAGTTTTCATAATCTATGGTCCTT
>group_43_0 2 3 0 0 sg=2 px=0 gx=0
GGATCCGTCGACCTGCAGCCAAGCTTGCTGATTGATTGACCGGATCGATCCGGCTCTAGA
>group_43_1 2 3 0 0 sg=2 px=0 gx=0
TCTAGAGCCGGATCGATCCGGTCAATCAATCAGCAAGCTTGGCTGCAGGTCGACGGATCC
>group_44_0 856 2 764 0 sg=92 px=764 gx=0
TGCAGGAAGGCGCTTACCGATTTTACCGCAATCCCAACGTTTCTGCCGAGGCGATCAGAA
>group_44_1 856 2 764 0 sg=92 px=764 gx=0
CTTTCTGATCGCCTCGGCAGAAACGTTGGGATTGCGGTAAAATCGGTAAGCGCCTTCCTG
>group_44_2 856 2 764 0 sg=92 px=764 gx=0
CAGAGGGTAGTGAAGCCATGCAGGAAGGCGCTTACCGATTTTACCGCAATCCCAACGTTT
>group_44_3 856 2 764 0 sg=92 px=764 gx=0
GCCATGCAGGAAGGCGCTTACCGATTTTACCGCAATCCCAACGTTTCTGCCGAGGCGATC
>group_44_4 856 2 764 0 sg=92 px=764 gx=0
ACCGCAATCCCAACGTTTCTGCCGAGGCGATCAGAAAGGCTGGCGCCATGCAAACAGTCA
>group_44_5 856 2 764 0 sg=92 px=764 gx=0
CCGATTTTACCGCAATCCCAACGTTTCTGCCGAGGCGATCAGAAAGGCTGGCGCCATGCA
>group_44_6 856 2 764 0 sg=92 px=764 gx=0
CGCCAGCCTTTCTGATCGCCTCGGCAGAAACGTTGGGATTGCGGTAAAATCGGTAAGCGC
>group_44_7 856 2 764 0 sg=92 px=764 gx=0
GCTTACCGATTTTACCGCAATCCCAACGTTTCTGCCGAGGCGATCAGAAAGGCTGGCGCC
>group_44_8 856 2 764 0 sg=92 px=764 gx=0
TCAGAGGGTAGTGAAGCCATGCAGGAAGGCGCTTACCGATTTTACCGCAATCCCAACGTT
>group_44_9 856 2 764 0 sg=92 px=764 gx=0
GAAGGCGCTTACCGATTTTACCGCAATCCCAACGTTTCTGCCGAGGCGATCAGAAAGGCT
>group_45_0 510 5 400 352 sg=110 px=48 gx=0
GGCATACAAAGCATACAGATATTCTCCGGATACTTTAGAATCACATGATAAAGGTATTCT
>group_45_1 510 5 400 352 sg=110 px=48 gx=0
AGAATACCTTTATCATGTGATTCTAAAGTATCCGGAGAATATCTGTATGCTTTGTATGCC
>group_45_2 510 5 400 352 sg=110 px=48 gx=0
GTCAATTTGATAGCGGGAACAAATAATTGGATGTCCTTTTTTAGGAGGGCTTAGTTTTTT
>group_45_3 510 5 400 352 sg=110 px=48 gx=0
CAAAAAACTAAGCCCTCCTAAAAAAGGACATCCAATTATTTGTTCCCGCTATCAAATTGA
>group_45_4 510 5 400 352 sg=110 px=48 gx=0
GCCCTCCTAAAAAAGGACATCCAATTATTTGTTCCCGCTATCAAATTGACAGTTTATTTA
>group_45_5 510 5 400 352 sg=110 px=48 gx=0
AGGCATACAAAGCATACAGATATTCTCCGGATACTTTAGAATCACATGATAAAGGTATTC
>group_45_6 510 5 400 352 sg=110 px=48 gx=0
AAACTAAGCCCTCCTAAAAAAGGACATCCAATTATTTGTTCCCGCTATCAAATTGACAGT
>group_45_7 510 5 400 352 sg=110 px=48 gx=0
TGATAGCGGGAACAAATAATTGGATGTCCTTTTTTAGGAGGGCTTAGTTTTTTGTACCCA
>group_45_8 510 5 400 352 sg=110 px=48 gx=0
ATAATTGGATGTCCTTTTTTAGGAGGGCTTAGTTTTTTGTACCCAGTTTAAGAATACCTT
>group_45_9 510 5 400 352 sg=110 px=48 gx=0
AATACCTTTATCATGTGATTCTAAAGTATCCGGAGAATATCTGTATGCTTTGTATGCCTA
>group_46_0 42 32 0 0 sg=42 px=0 gx=0
CTGAAGTTCCTATACTTTCTAGAGAATAGGAACTTCGGAATAGGTACTTCAAGATCCCCA
>group_46_1 42 32 0 0 sg=42 px=0 gx=0
GGATCTTGAAGTACCTATTCCGAAGTTCCTATTCTCTAGAAAGTATAGGAACTTCAGAGC
>group_46_2 42 32 0 0 sg=42 px=0 gx=0
CTTCAAAAGCGCTCTGAAGTTCCTATACTTTCTAGAGAATAGGAACTTCGGAATAGGTAC
>group_46_3 42 32 0 0 sg=42 px=0 gx=0
TTGAAGTACCTATTCCGAAGTTCCTATTCTCTAGAAAGTATAGGAACTTCAGAGCGCTTT
>group_46_4 42 32 0 0 sg=42 px=0 gx=0
AGCTTCAAAAGCGCTCTGAAGTTCCTATACTTTCTAGAGAATAGGAACTTCGGAATAGGT
>group_46_5 42 32 0 0 sg=42 px=0 gx=0
AAAAGCGCTCTGAAGTTCCTATACTTTCTAGAGAATAGGAACTTCGGAATAGGTACTTCA
>group_46_6 42 32 0 0 sg=42 px=0 gx=0
CTCTGAAGTTCCTATACTTTCTAGAGAATAGGAACTTCGGAATAGGTACTTCAAGATCCC
>group_46_7 42 32 0 0 sg=42 px=0 gx=0
CGCTCTGAAGTTCCTATACTTTCTAGAGAATAGGAACTTCGGAATAGGTACTTCAAGATC
>group_46_8 42 32 0 0 sg=42 px=0 gx=0
AGCGCTCTGAAGTTCCTATACTTTCTAGAGAATAGGAACTTCGGAATAGGTACTTCAAGA
>group_46_9 42 32 0 0 sg=42 px=0 gx=0
AAGTTCCTATACTTTCTAGAGAATAGGAACTTCGGAATAGGTACTTCAAGATCCCCAATT
>group_47_0 2 30 0 0 sg=2 px=0 gx=0
TAATCAGATAAAATATTTCTAGATTTCAGTGCAATTTATCTCTTCAAATGTAGCACCTGA
>group_47_1 2 30 0 0 sg=2 px=0 gx=0
TCAGGTGCTACATTTGAAGAGATAAATTGCACTGAAATCTAGAAATATTTTATCTGATTA
>group_49_0 46 2 0 0 sg=46 px=0 gx=0
ATTGCTGCAGGGGGGGGGGGGGGGGGGTTCCATTGTTCATTCCACGGACAAAAACAGAGA
>group_49_1 46 2 0 0 sg=46 px=0 gx=0
CTGTTTTTGTCCGTGGAATGAACAATGGAACCCCCCCCCCCCCCCCCCTGCAGCAATGGC
>group_49_2 46 2 0 0 sg=46 px=0 gx=0
CAGGGGGGGGGGGGGGGGGGTTCCATTGTTCATTCCACGGACAAAAACAGAGAAAGGAAA
>group_49_3 46 2 0 0 sg=46 px=0 gx=0
AACGTTGTTGCCATTGCTGCAGGGGGGGGGGGGGGGGGGTTCCATTGTTCATTCCACGGA
>group_49_4 46 2 0 0 sg=46 px=0 gx=0
TTTCTCTGTTTTTGTCCGTGGAATGAACAATGGAACCCCCCCCCCCCCCCCCCTGCAGCA
>group_49_5 46 2 0 0 sg=46 px=0 gx=0
TGTTTTTGTCCGTGGAATGAACAATGGAACCCCCCCCCCCCCCCCCCTGCAGCAATGGCA
>group_49_6 46 2 0 0 sg=46 px=0 gx=0
GTTTCCTTTCTCTGTTTTTGTCCGTGGAATGAACAATGGAACCCCCCCCCCCCCCCCCCT
>group_49_7 46 2 0 0 sg=46 px=0 gx=0
TCCGTGGAATGAACAATGGAACCCCCCCCCCCCCCCCCCTGCAGCAATGGCAACAACGTT
>group_49_8 46 2 0 0 sg=46 px=0 gx=0
GTTGTTGCCATTGCTGCAGGGGGGGGGGGGGGGGGGTTCCATTGTTCATTCCACGGACAA
>group_49_9 46 2 0 0 sg=46 px=0 gx=0
TTGTCCGTGGAATGAACAATGGAACCCCCCCCCCCCCCCCCCTGCAGCAATGGCAACAAC
>group_51_0 18 0 0 0 sg=18 px=0 gx=0
CGGGCCCGCGGTACCGTCGACTGCAGAATTCGAAGCTTGAGCTCGAGATCTGAGTCCGGT
>group_51_1 18 0 0 0 sg=18 px=0 gx=0
CCCGCGGTACCGTCGACTGCAGAATTCGAAGCTTGAGCTCGAGATCTGAGTCCGGTAGCG
>group_51_2 18 0 0 0 sg=18 px=0 gx=0
TAGCGCTACCGGACTCAGATCTCGAGCTCAAGCTTCGAATTCTGCAGTCGACGGTACCGC
>group_51_3 18 0 0 0 sg=18 px=0 gx=0
CGCTACCGGACTCAGATCTCGAGCTCAAGCTTCGAATTCTGCAGTCGACGGTACCGCGGG
>group_51_4 18 0 0 0 sg=18 px=0 gx=0
GCGCTACCGGACTCAGATCTCGAGCTCAAGCTTCGAATTCTGCAGTCGACGGTACCGCGG
>group_51_5 18 0 0 0 sg=18 px=0 gx=0
TACCGGACTCAGATCTCGAGCTCAAGCTTCGAATTCTGCAGTCGACGGTACCGCGGGCCC
>group_51_6 18 0 0 0 sg=18 px=0 gx=0
GGGCCCGCGGTACCGTCGACTGCAGAATTCGAAGCTTGAGCTCGAGATCTGAGTCCGGTA
>group_51_7 18 0 0 0 sg=18 px=0 gx=0
CTACCGGACTCAGATCTCGAGCTCAAGCTTCGAATTCTGCAGTCGACGGTACCGCGGGCC
>group_51_8 18 0 0 0 sg=18 px=0 gx=0
CCGCGGTACCGTCGACTGCAGAATTCGAAGCTTGAGCTCGAGATCTGAGTCCGGTAGCGC
>group_51_9 18 0 0 0 sg=18 px=0 gx=0
GCCCGCGGTACCGTCGACTGCAGAATTCGAAGCTTGAGCTCGAGATCTGAGTCCGGTAGC
>group_54_0 2 2 0 0 sg=2 px=0 gx=0
GTTGACAATTAATCATCGGCATAGTATATCGGCATAGTATAATACGACTCACTATAGGAG
>group_54_1 2 2 0 0 sg=2 px=0 gx=0
CTCCTATAGTGAGTCGTATTATACTATGCCGATATACTATGCCGATGATTAATTGTCAAC
>group_57_0 72 4 0 0 sg=72 px=0 gx=0
CATACCAATTGCAGTACTACCGCGTGGCACCAGACCCGCGGAGTGATGGTGATGGTGATG
>group_57_1 72 4 0 0 sg=72 px=0 gx=0
GGTCATCACCATCACCATCACTCCGCGGGTCTGGTGCCACGCGGTAGTACTGCAATTGGT
>group_57_2 72 4 0 0 sg=72 px=0 gx=0
ACCATCACTCCGCGGGTCTGGTGCCACGCGGTAGTACTGCAATTGGTATGAAAGAAACCG
>group_57_3 72 4 0 0 sg=72 px=0 gx=0
CTAGTGGTTCTGGTCATCACCATCACCATCACTCCGCGGGTCTGGTGCCACGCGGTAGTA
>group_57_4 72 4 0 0 sg=72 px=0 gx=0
CTGGTCATCACCATCACCATCACTCCGCGGGTCTGGTGCCACGCGGTAGTACTGCAATTG
>group_57_5 72 4 0 0 sg=72 px=0 gx=0
TCAACTAGTGGTTCTGGTCATCACCATCACCATCACTCCGCGGGTCTGGTGCCACGCGGT
>group_57_6 72 4 0 0 sg=72 px=0 gx=0
TCACCATCACCATCACTCCGCGGGTCTGGTGCCACGCGGTAGTACTGCAATTGGTATGAA
>group_57_7 72 4 0 0 sg=72 px=0 gx=0
ATCACTCCGCGGGTCTGGTGCCACGCGGTAGTACTGCAATTGGTATGAAAGAAACCGCTG
>group_57_8 72 4 0 0 sg=72 px=0 gx=0
CCATCACCATCACTCCGCGGGTCTGGTGCCACGCGGTAGTACTGCAATTGGTATGAAAGA
>group_57_9 72 4 0 0 sg=72 px=0 gx=0
TGGTCATCACCATCACCATCACTCCGCGGGTCTGGTGCCACGCGGTAGTACTGCAATTGG
>group_58_0 2 4 0 0 sg=2 px=0 gx=0
TCGTCAATCAATCACCCGGGCTGCAGTCGACTCTAGATCTGGTACCGAATTCCATGGTCG
>group_58_1 2 4 0 0 sg=2 px=0 gx=0
CGACCATGGAATTCGGTACCAGATCTAGAGTCGACTGCAGCCCGGGTGATTGATTGACGA
>group_59_0 2 8 0 0 sg=2 px=0 gx=0
AAGAAGGAGATATACATATGGCTAGCATGACTGGTGGACAGCAAATGGGTCGGGATCCGA
>group_59_1 2 8 0 0 sg=2 px=0 gx=0
TCGGATCCCGACCCATTTGCTGTCCACCAGTCATGCTAGCCATATGTATATCTCCTTCTT
>group_60_0 80 61 0 44 sg=36 px=0 gx=44
TCGGGCTATTCTTTTGATTTATAAGGGATTTTGCCGATTTCGGAACCACCATCAAACAGG
>group_60_1 80 61 0 44 sg=36 px=0 gx=44
CTCAACCCTATCTCGGGCTATTCTTTTGATTTATAAGGGATTTTGCCGATTTCGGAACCA
>group_60_2 80 61 0 44 sg=36 px=0 gx=44
AACCCTATCTCGGGCTATTCTTTTGATTTATAAGGGATTTTGCCGATTTCGGAACCACCA
>group_60_3 80 61 0 44 sg=36 px=0 gx=44
TGTTTGATGGTGGTTCCGAAATCGGCAAAATCCCTTATAAATCAAAAGAATAGCCCGAGA
>group_60_4 80 61 0 44 sg=36 px=0 gx=44
GTTCCGAAATCGGCAAAATCCCTTATAAATCAAAAGAATAGCCCGAGATAGGGTTGAGTG
>group_60_5 80 61 0 44 sg=36 px=0 gx=44
CGGGCTATTCTTTTGATTTATAAGGGATTTTGCCGATTTCGGAACCACCATCAAACAGGA
>group_60_6 80 61 0 44 sg=36 px=0 gx=44
TGGTGGTTCCGAAATCGGCAAAATCCCTTATAAATCAAAAGAATAGCCCGAGATAGGGTT
>group_60_7 80 61 0 44 sg=36 px=0 gx=44
CCTATCTCGGGCTATTCTTTTGATTTATAAGGGATTTTGCCGATTTCGGAACCACCATCA
>group_60_8 80 61 0 44 sg=36 px=0 gx=44
GGTGGTTCCGAAATCGGCAAAATCCCTTATAAATCAAAAGAATAGCCCGAGATAGGGTTG
>group_60_9 80 61 0 44 sg=36 px=0 gx=44
GGGCTATTCTTTTGATTTATAAGGGATTTTGCCGATTTCGGAACCACCATCAAACAGGAT
>group_62_0 2 10 0 0 sg=2 px=0 gx=0
AGGAGATATACATATGAGTAAAGGAGAAGAACTTTTCACTGGAGTTGTCCCAATTCTTGT
>group_62_1 2 10 0 0 sg=2 px=0 gx=0
ACAAGAATTGGGACAACTCCAGTGAAAAGTTCTTCTCCTTTACTCATATGTATATCTCCT
>group_63_0 2 2 0 0 sg=2 px=0 gx=0
ATACGACTCACTATAGGGAAAGCTGGTACGCCTGCAGGTACCGGTCCGGAATTCCCGGGG
>group_63_1 2 2 0 0 sg=2 px=0 gx=0
CCCCGGGAATTCCGGACCGGTACCTGCAGGCGTACCAGCTTTCCCTATAGTGAGTCGTAT
>group_65_0 4 2 0 0 sg=4 px=0 gx=0
GATGCCTGGCAGTCGATCGTACGCTAGTTAACTACGTCGACATCGATAAGCTCTAGATTT
>group_65_1 4 2 0 0 sg=4 px=0 gx=0
TGATGCCTGGCAGTCGATCGTACGCTAGTTAACTACGTCGACATCGATAAGCTCTAGATT
>group_65_2 4 2 0 0 sg=4 px=0 gx=0
AATCTAGAGCTTATCGATGTCGACGTAGTTAACTAGCGTACGATCGACTGCCAGGCATCA
>group_65_3 4 2 0 0 sg=4 px=0 gx=0
AAATCTAGAGCTTATCGATGTCGACGTAGTTAACTAGCGTACGATCGACTGCCAGGCATC
>group_66_0 2 3 0 0 sg=2 px=0 gx=0
GTTGGGTAACGCCAGGGTTTTCCCAGTCACGACGTTGTAAAACGACGGCCAGTGAATTCT
>group_66_1 2 3 0 0 sg=2 px=0 gx=0
AGAATTCACTGGCCGTCGTTTTACAACGTCGTGACTGGGAAAACCCTGGCGTTACCCAAC
>group_67_0 63630 3 0 63270 sg=360 px=0 gx=63270
TTCTGACCGTGGATAATGATCTATTGGAAGTCGTTGCGTGGATTTATAGAACTAGGAGGG
>group_67_1 63630 3 0 63270 sg=360 px=0 gx=63270
ACTTCTGACCGTGGATAATGATCTATTGGAAGTCGTTGCGTGGATTTATAGAACTAGGAG
>group_67_2 63630 3 0 63270 sg=360 px=0 gx=63270
CGCAATGGGCCACGGTGGTCTTCGCCCAGAAGCTGCAGGAGCTGTCGTATTCCAGTCAGG
>group_67_3 63630 3 0 63270 sg=360 px=0 gx=63270
ACGAACTGGTCACTTCTGACCGTGGATAATGATCTATTGGAAGTCGTTGCGTGGATTTAT
>group_67_4 63630 3 0 63270 sg=360 px=0 gx=63270
AATTCCCTCCTAGTTCTATAAATCCACGCAACGACTTCCAATAGATCATTATCCACGGTC
>group_67_5 63630 3 0 63270 sg=360 px=0 gx=63270
GGGCCTTAGCGCGGTCAATTTCTTTCTGTCGTGCGACTTATCAGGCTGTCTACTTATCCG
>group_67_6 63630 3 0 63270 sg=360 px=0 gx=63270
CAATCGACACCGGGGTCAACCGGATAAGTAGACAGCCTGATAAGTCGCACGACAGAAAGA
>group_67_7 63630 3 0 63270 sg=360 px=0 gx=63270
TGGAATACGACAGCTCCTGCAGCTTCTGGGCGAAGACCACCGTGGCCCATTGCGTACTTA
>group_67_8 63630 3 0 63270 sg=360 px=0 gx=63270
GTTCTATAAATCCACGCAACGACTTCCAATAGATCATTATCCACGGTCAGAAGTGACCAG
>group_67_9 63630 3 0 63270 sg=360 px=0 gx=63270
AAAAAACCCCTCAAGACCCGTTTAGAGGCCCCAAGGGGTTAACTAGTTACTCGAGTGCGG
>group_68_0 98 2 0 0 sg=98 px=0 gx=0
TTCACACAGGAAACAGACCATGGCTGGTGACCACGTCGTGGAATGCCTTCGAATTCAGCA
>group_68_1 98 2 0 0 sg=98 px=0 gx=0
GTCACCAGCCATGGTCTGTTTCCTGTGTGAAATTGTTATCCGCTCACAATTCCACACATT
>group_68_2 98 2 0 0 sg=98 px=0 gx=0
GCAGGTGCTGAATTCGAAGGCATTCCACGACGTGGTCACCAGCCATGGTCTGTTTCCTGT
>group_68_3 98 2 0 0 sg=98 px=0 gx=0
TCCCATGTGCAGGTGCTGAATTCGAAGGCATTCCACGACGTGGTCACCAGCCATGGTCTG
>group_68_4 98 2 0 0 sg=98 px=0 gx=0
CCATGTGCAGGTGCTGAATTCGAAGGCATTCCACGACGTGGTCACCAGCCATGGTCTGTT
>group_68_5 98 2 0 0 sg=98 px=0 gx=0
CACAGGAAACAGACCATGGCTGGTGACCACGTCGTGGAATGCCTTCGAATTCAGCACCTG
>group_68_6 98 2 0 0 sg=98 px=0 gx=0
GAGCGGATAACAATTTCACACAGGAAACAGACCATGGCTGGTGACCACGTCGTGGAATGC
>group_68_7 98 2 0 0 sg=98 px=0 gx=0
GGCATTCCACGACGTGGTCACCAGCCATGGTCTGTTTCCTGTGTGAAATTGTTATCCGCT
>group_68_8 98 2 0 0 sg=98 px=0 gx=0
GTGCAGGTGCTGAATTCGAAGGCATTCCACGACGTGGTCACCAGCCATGGTCTGTTTCCT
>group_68_9 98 2 0 0 sg=98 px=0 gx=0
TCGAAGGCATTCCACGACGTGGTCACCAGCCATGGTCTGTTTCCTGTGTGAAATTGTTAT
>group_69_0 66 2 0 0 sg=66 px=0 gx=0
CTTTCGGGCTTTGTTAGCAGCCGGATCCTCGAGTGCGGCCGCAAGCTTGTCGACGGAGCT
>group_69_1 66 2 0 0 sg=66 px=0 gx=0
CCGTCGACAAGCTTGCGGCCGCACTCGAGGATCCGGCTGCTAACAAAGCCCGAAAGGAAG
>group_69_2 66 2 0 0 sg=66 px=0 gx=0
CGAGCTCCGTCGACAAGCTTGCGGCCGCACTCGAGGATCCGGCTGCTAACAAAGCCCGAA
>group_69_3 66 2 0 0 sg=66 px=0 gx=0
CCGGATCCTCGAGTGCGGCCGCAAGCTTGTCGACGGAGCTCGAATTCGGATCCGAGGTAC
>group_69_4 66 2 0 0 sg=66 px=0 gx=0
GTCGACAAGCTTGCGGCCGCACTCGAGGATCCGGCTGCTAACAAAGCCCGAAAGGAAGCT
>group_69_5 66 2 0 0 sg=66 px=0 gx=0
CAGCCGGATCCTCGAGTGCGGCCGCAAGCTTGTCGACGGAGCTCGAATTCGGATCCGAGG
>group_69_6 66 2 0 0 sg=66 px=0 gx=0
GTACCTCGGATCCGAATTCGAGCTCCGTCGACAAGCTTGCGGCCGCACTCGAGGATCCGG
>group_69_7 66 2 0 0 sg=66 px=0 gx=0
CCGAATTCGAGCTCCGTCGACAAGCTTGCGGCCGCACTCGAGGATCCGGCTGCTAACAAA
>group_69_8 66 2 0 0 sg=66 px=0 gx=0
TTTGTTAGCAGCCGGATCCTCGAGTGCGGCCGCAAGCTTGTCGACGGAGCTCGAATTCGG
>group_69_9 66 2 0 0 sg=66 px=0 gx=0
GACAAGCTTGCGGCCGCACTCGAGGATCCGGCTGCTAACAAAGCCCGAAAGGAAGCTGAG
>group_72_0 18 8 0 0 sg=18 px=0 gx=0
CCCGTATTTCGCGTAAGGAAATCCATTATGTACTATTTATCTAGATCCCCGGAATTCGCG
>group_72_1 18 8 0 0 sg=18 px=0 gx=0
CCGTATTTCGCGTAAGGAAATCCATTATGTACTATTTATCTAGATCCCCGGAATTCGCGG
>group_72_2 18 8 0 0 sg=18 px=0 gx=0
GATCCGCGAATTCCGGGGATCTAGATAAATAGTACATAATGGATTTCCTTACGCGAAATA
>group_72_3 18 8 0 0 sg=18 px=0 gx=0
CGAATTCCGGGGATCTAGATAAATAGTACATAATGGATTTCCTTACGCGAAATACGGGCA
>group_72_4 18 8 0 0 sg=18 px=0 gx=0
GCCCGTATTTCGCGTAAGGAAATCCATTATGTACTATTTATCTAGATCCCCGGAATTCGC
>group_72_5 18 8 0 0 sg=18 px=0 gx=0
GGATCCGCGAATTCCGGGGATCTAGATAAATAGTACATAATGGATTTCCTTACGCGAAAT
>group_72_6 18 8 0 0 sg=18 px=0 gx=0
TCCGCGAATTCCGGGGATCTAGATAAATAGTACATAATGGATTTCCTTACGCGAAATACG
>group_72_7 18 8 0 0 sg=18 px=0 gx=0
ATTTCGCGTAAGGAAATCCATTATGTACTATTTATCTAGATCCCCGGAATTCGCGGATCC
>group_72_8 18 8 0 0 sg=18 px=0 gx=0
GAATTCCGGGGATCTAGATAAATAGTACATAATGGATTTCCTTACGCGAAATACGGGCAG
>group_72_9 18 8 0 0 sg=18 px=0 gx=0
GCGAATTCCGGGGATCTAGATAAATAGTACATAATGGATTTCCTTACGCGAAATACGGGC
>group_74_0 10 11 0 0 sg=10 px=0 gx=0
TATGGCGAGGCGGCGGCGGCGGCGGCCCTATAAAAAGCGAAGCGCGCGGCGGGCGGGAGT
>group_74_1 10 11 0 0 sg=10 px=0 gx=0
GACTCCCGCCCGCCGCGCGCTTCGCTTTTTATAGGGCCGCCGCCGCCGCCGCCTCGCCAT
>group_74_2 10 11 0 0 sg=10 px=0 gx=0
TTATGGCGAGGCGGCGGCGGCGGCGGCCCTATAAAAAGCGAAGCGCGCGGCGGGCGGGAG
>group_74_3 10 11 0 0 sg=10 px=0 gx=0
ACTCCCGCCCGCCGCGCGCTTCGCTTTTTATAGGGCCGCCGCCGCCGCCGCCTCGCCATA
>group_74_4 10 11 0 0 sg=10 px=0 gx=0
CGACTCCCGCCCGCCGCGCGCTTCGCTTTTTATAGGGCCGCCGCCGCCGCCGCCTCGCCA
>group_74_5 10 11 0 0 sg=10 px=0 gx=0
TCCCGCCCGCCGCGCGCTTCGCTTTTTATAGGGCCGCCGCCGCCGCCGCCTCGCCATAAA
>group_74_6 10 11 0 0 sg=10 px=0 gx=0
ATGGCGAGGCGGCGGCGGCGGCGGCCCTATAAAAAGCGAAGCGCGCGGCGGGCGGGAGTC
>group_74_7 10 11 0 0 sg=10 px=0 gx=0
CTCCCGCCCGCCGCGCGCTTCGCTTTTTATAGGGCCGCCGCCGCCGCCGCCTCGCCATAA
>group_74_8 10 11 0 0 sg=10 px=0 gx=0
TGGCGAGGCGGCGGCGGCGGCGGCCCTATAAAAAGCGAAGCGCGCGGCGGGCGGGAGTCG
>group_74_9 10 11 0 0 sg=10 px=0 gx=0
TTTATGGCGAGGCGGCGGCGGCGGCGGCCCTATAAAAAGCGAAGCGCGCGGCGGGCGGGA
>group_75_0 2 2 0 0 sg=2 px=0 gx=0
CCCTCGAGGTCGACGGTATCGATAAGCTTGATATCGAATTCCTGCAGCCCGGGGGATCCC
>group_75_1 2 2 0 0 sg=2 px=0 gx=0
GGGATCCCCCGGGCTGCAGGAATTCGATATCAAGCTTATCGATACCGTCGACCTCGAGGG
>group_76_0 632 16 0 328 sg=304 px=0 gx=328
GATTAAGTGAGACCTTCGTTTGTGCGGATCCCCCACACACCATAGCTTCAAAATGTTTCT
>group_76_1 632 16 0 328 sg=304 px=0 gx=328
GTACAGAAGATTAAGTGAGACCTTCGTTTGTGCGGATCCCCCACACACCATAGCTTCAAA
>group_76_2 632 16 0 328 sg=304 px=0 gx=328
GTGTGTGGGGGATCCGCACAAACGAAGGTCTCACTTAATCTTCTGTACTCTGAAGAGGAG
>group_76_3 632 16 0 328 sg=304 px=0 gx=328
GTAAAAAAGGAGTAGAAACATTTTGAAGCTATGGTGTGTGGGGGATCCGCACAAACGAAG
>group_76_4 632 16 0 328 sg=304 px=0 gx=328
TTGCTGGCCTTTTGCTCACATGTTGGTCTCCAGCTTGCAAATTAAAGCCTTCGAGCGTCC
>group_76_5 632 16 0 328 sg=304 px=0 gx=328
CCTTAGATTAGATTGCTATGCTTTCTTTCTAATGAACAAGAAGTAAAAAAAGTTGTAATA
>group_76_6 632 16 0 328 sg=304 px=0 gx=328
AAAGGAGTAGAAACATTTTGAAGCTATGGTGTGTGGGGGATCCGCACAAACGAAGGTCTC
>group_76_7 632 16 0 328 sg=304 px=0 gx=328
CTTTTTACGGTTCCTGGCCTTTTGCTGGCCTTTTGCTCACATGTTGGTCTCCAGCTTGCA
>group_76_8 632 16 0 328 sg=304 px=0 gx=328
ATGCTTTCTTTCTAATGAACAAGAAGTAAAAAAAGTTGTAATAGAACAAGAAAAATGAAA
>group_76_9 632 16 0 328 sg=304 px=0 gx=328
GCCTTTTGCTGGCCTTTTGCTCACATGTTGGTCTCCAGCTTGCAAATTAAAGCCTTCGAG
>group_77_0 2 4 0 0 sg=2 px=0 gx=0
AGTAGAAAAGATCAAAGGATCTTCTTGAGATCCTTTTTTTCTGCGCGTAATCTGCTGCTT
>group_77_1 2 4 0 0 sg=2 px=0 gx=0
AAGCAGCAGATTACGCGCAGAAAAAAAGGATCTCAAGAAGATCCTTTGATCTTTTCTACT
>group_78_0 262 4 244 0 sg=18 px=244 gx=0
CCTCTCATCTTTTTTAAGCTTTCTCTAAATGCTAGTTCCAAGTTTCTCCCCCCTCTTTTT
>group_78_1 262 4 244 0 sg=18 px=244 gx=0
AAAAGAGGGGGGAGAAACTTGGAACTAGCATTTAGAGAAAGCTTAAAAAAGATGAGAGGT
>group_78_2 262 4 244 0 sg=18 px=244 gx=0
AGGGGGGAGAAACTTGGAACTAGCATTTAGAGAAAGCTTAAAAAAGATGAGAGGTACCAA
>group_78_3 262 4 244 0 sg=18 px=244 gx=0
AAAGAGGGGGGAGAAACTTGGAACTAGCATTTAGAGAAAGCTTAAAAAAGATGAGAGGTA
>group_78_4 262 4 244 0 sg=18 px=244 gx=0
CTCTCATCTTTTTTAAGCTTTCTCTAAATGCTAGTTCCAAGTTTCTCCCCCCTCTTTTTG
>group_78_5 262 4 244 0 sg=18 px=244 gx=0
GGTACCTCTCATCTTTTTTAAGCTTTCTCTAAATGCTAGTTCCAAGTTTCTCCCCCCTCT
>group_78_6 262 4 244 0 sg=18 px=244 gx=0
GGGGGGAGAAACTTGGAACTAGCATTTAGAGAAAGCTTAAAAAAGATGAGAGGTACCAAA
>group_78_7 262 4 244 0 sg=18 px=244 gx=0
GAGGGGGGAGAAACTTGGAACTAGCATTTAGAGAAAGCTTAAAAAAGATGAGAGGTACCA
>group_78_8 262 4 244 0 sg=18 px=244 gx=0
AAGAGGGGGGAGAAACTTGGAACTAGCATTTAGAGAAAGCTTAAAAAAGATGAGAGGTAC
>group_78_9 262 4 244 0 sg=18 px=244 gx=0
AGAGGGGGGAGAAACTTGGAACTAGCATTTAGAGAAAGCTTAAAAAAGATGAGAGGTACC
>group_80_0 6 1 0 0 sg=6 px=0 gx=0
AACTGAAGCGGCCGCGACTCTAGAATTCCAACTGAGCGCCGGTCGCTACCATTACCAACT
>group_80_1 6 1 0 0 sg=6 px=0 gx=0
GTTGGTAATGGTAGCGACCGGCGCTCAGTTGGAATTCTAGAGTCGCGGCCGCTTCAGTTG
>group_80_2 6 1 0 0 sg=6 px=0 gx=0
AGTTGGTAATGGTAGCGACCGGCGCTCAGTTGGAATTCTAGAGTCGCGGCCGCTTCAGTT
>group_80_3 6 1 0 0 sg=6 px=0 gx=0
ACTGAAGCGGCCGCGACTCTAGAATTCCAACTGAGCGCCGGTCGCTACCATTACCAACTT
>group_80_4 6 1 0 0 sg=6 px=0 gx=0
CAACTGAAGCGGCCGCGACTCTAGAATTCCAACTGAGCGCCGGTCGCTACCATTACCAAC
>group_80_5 6 1 0 0 sg=6 px=0 gx=0
AAGTTGGTAATGGTAGCGACCGGCGCTCAGTTGGAATTCTAGAGTCGCGGCCGCTTCAGT
>group_82_0 2 4 0 0 sg=2 px=0 gx=0
GAATTCCCTATAGTGAGTCGTATTAAATTCGTAATCATGGTCATAGCTGTTTCCTGTGTG
>group_82_1 2 4 0 0 sg=2 px=0 gx=0
CACACAGGAAACAGCTATGACCATGATTACGAATTTAATACGACTCACTATAGGGAATTC
>group_83_0 212 3 0 0 sg=212 px=0 gx=0
GTAATCATCAACAATCCGTTCTGCAGCAATGGCAACAACGTTGCGCAAACTATTAACTGG
>group_83_1 212 3 0 0 sg=212 px=0 gx=0
GTAATAGTCTGTGCTCTTAATATTTTCGTAATCATCAACAATCCGTTCTGCAGCAATGGC
>group_83_2 212 3 0 0 sg=212 px=0 gx=0
CGGAGCTGAATGAAGCCATACCAAACGACGAGCGTGACACCACGATGCCTGCAGAAGAGA
>group_83_3 212 3 0 0 sg=212 px=0 gx=0
GTAAGTAGTTCGCCAGTTAATAGTTTGCGCAACGTTGTTGCCATTGCTGCAGAACGGATT
>group_83_4 212 3 0 0 sg=212 px=0 gx=0
CTGTGTAATAGTCTGTGCTCTTAATATTTTCGTAATCATCAACAATCCGTTCTGCAGCAA
>group_83_5 212 3 0 0 sg=212 px=0 gx=0
ATCTCTTCTGCAGGCATCGTGGTGTCACGCTCGTCGTTTGGTATGGCTTCATTCAGCTCC
>group_83_6 212 3 0 0 sg=212 px=0 gx=0
ACGTTGTTGCCATTGCTGCAGAACGGATTGTTGATGATTACGAAAATATTAAGAGCACAG
>group_83_7 212 3 0 0 sg=212 px=0 gx=0
ACTGCTGATGAATTTGAACGCCTGCAAGAAACAATCTCTTCTGCAGGCATCGTGGTGTCA
>group_83_8 212 3 0 0 sg=212 px=0 gx=0
TGAATTTGAACGCCTGCAAGAAACAATCTCTTCTGCAGGCATCGTGGTGTCACGCTCGTC
>group_83_9 212 3 0 0 sg=212 px=0 gx=0
GGAGCTGAATGAAGCCATACCAAACGACGAGCGTGACACCACGATGCCTGCAGAAGAGAT
>group_84_0 10 4 0 0 sg=10 px=0 gx=0
AGCTCGGTAGCAATTCCCGAGGCTGTAGCCGACGATGGTGCGCCAGGAGAGTTGTTGATT
>group_84_1 10 4 0 0 sg=10 px=0 gx=0
CGAGCTCGGTAGCAATTCCCGAGGCTGTAGCCGACGATGGTGCGCCAGGAGAGTTGTTGA
>group_84_2 10 4 0 0 sg=10 px=0 gx=0
GAATCAACAACTCTCCTGGCGCACCATCGTCGGCTACAGCCTCGGGAATTGCTACCGAGC
>group_84_3 10 4 0 0 sg=10 px=0 gx=0
AATCAACAACTCTCCTGGCGCACCATCGTCGGCTACAGCCTCGGGAATTGCTACCGAGCT
>group_84_4 10 4 0 0 sg=10 px=0 gx=0
CTCGGTAGCAATTCCCGAGGCTGTAGCCGACGATGGTGCGCCAGGAGAGTTGTTGATTCA
>group_84_5 10 4 0 0 sg=10 px=0 gx=0
GAGCTCGGTAGCAATTCCCGAGGCTGTAGCCGACGATGGTGCGCCAGGAGAGTTGTTGAT
>group_84_6 10 4 0 0 sg=10 px=0 gx=0
ATCAACAACTCTCCTGGCGCACCATCGTCGGCTACAGCCTCGGGAATTGCTACCGAGCTC
>group_84_7 10 4 0 0 sg=10 px=0 gx=0
GCTCGGTAGCAATTCCCGAGGCTGTAGCCGACGATGGTGCGCCAGGAGAGTTGTTGATTC
>group_84_8 10 4 0 0 sg=10 px=0 gx=0
TCAACAACTCTCCTGGCGCACCATCGTCGGCTACAGCCTCGGGAATTGCTACCGAGCTCG
>group_84_9 10 4 0 0 sg=10 px=0 gx=0
TGAATCAACAACTCTCCTGGCGCACCATCGTCGGCTACAGCCTCGGGAATTGCTACCGAG
>group_85_0 2 2 0 0 sg=2 px=0 gx=0
GCGTATGCGGTGTGAAATACCGCACAGATGCGTAAGGAGAAAATACCGCATCAGGCGCCA
>group_85_1 2 2 0 0 sg=2 px=0 gx=0
TGGCGCCTGATGCGGTATTTTCTCCTTACGCATCTGTGCGGTATTTCACACCGCATACGC
>group_88_0 4 2 0 0 sg=4 px=0 gx=0
CGGCGTAATCATGGTCATAGCTGTTTCCTGTGTGAAATTGTTATCCGCTCACAATTCCAC
>group_88_1 4 2 0 0 sg=4 px=0 gx=0
GTGGAATTGTGAGCGGATAACAATTTCACACAGGAAACAGCTATGACCATGATTACGCCG
>group_88_2 4 2 0 0 sg=4 px=0 gx=0
GCGGCGTAATCATGGTCATAGCTGTTTCCTGTGTGAAATTGTTATCCGCTCACAATTCCA
>group_88_3 4 2 0 0 sg=4 px=0 gx=0
TGGAATTGTGAGCGGATAACAATTTCACACAGGAAACAGCTATGACCATGATTACGCCGC
>group_90_0 78 1 0 0 sg=78 px=0 gx=0
AGAGGATCCCCGGGTACCGAGCTCGAATTCTTGAAGACGAAAGGGCCTCGTGATACGCCT
>group_90_1 78 1 0 0 sg=78 px=0 gx=0
GTATCACGAGGCCCTTTCGTCTTCAAGAATTCGAGCTCGGTACCCGGGGATCCTCTAGAG
>group_90_2 78 1 0 0 sg=78 px=0 gx=0
GCAGGTCGACTCTAGAGGATCCCCGGGTACCGAGCTCGAATTCTTGAAGACGAAAGGGCC
>group_90_3 78 1 0 0 sg=78 px=0 gx=0
GGGTACCGAGCTCGAATTCTTGAAGACGAAAGGGCCTCGTGATACGCCTATTTTTATAGG
>group_90_4 78 1 0 0 sg=78 px=0 gx=0
GAGGCCCTTTCGTCTTCAAGAATTCGAGCTCGGTACCCGGGGATCCTCTAGAGTCGACCT
>group_90_5 78 1 0 0 sg=78 px=0 gx=0
CGACTCTAGAGGATCCCCGGGTACCGAGCTCGAATTCTTGAAGACGAAAGGGCCTCGTGA
>group_90_6 78 1 0 0 sg=78 px=0 gx=0
ACCGAGCTCGAATTCTTGAAGACGAAAGGGCCTCGTGATACGCCTATTTTTATAGGTTAA
>group_90_7 78 1 0 0 sg=78 px=0 gx=0
AAAAATAGGCGTATCACGAGGCCCTTTCGTCTTCAAGAATTCGAGCTCGGTACCCGGGGA
>group_90_8 78 1 0 0 sg=78 px=0 gx=0
CCGAGCTCGAATTCTTGAAGACGAAAGGGCCTCGTGATACGCCTATTTTTATAGGTTAAT
>group_90_9 78 1 0 0 sg=78 px=0 gx=0
TAGAGGATCCCCGGGTACCGAGCTCGAATTCTTGAAGACGAAAGGGCCTCGTGATACGCC
>group_91_0 20 5 0 0 sg=20 px=0 gx=0
ACTGAGCTAACATAACCCGGGAGGTACCGAGCTCTTACGCGTGCTAGCTCGAGATCTAAG
>group_91_1 20 5 0 0 sg=20 px=0 gx=0
AGCTTACTTAGATCTCGAGCTAGCACGCGTAAGAGCTCGGTACCTCCCGGGTTATGTTAG
>group_91_2 20 5 0 0 sg=20 px=0 gx=0
CTTAGATCTCGAGCTAGCACGCGTAAGAGCTCGGTACCTCCCGGGTTATGTTAGCTCAGT
>group_91_3 20 5 0 0 sg=20 px=0 gx=0
CTTACTTAGATCTCGAGCTAGCACGCGTAAGAGCTCGGTACCTCCCGGGTTATGTTAGCT
>group_91_4 20 5 0 0 sg=20 px=0 gx=0
TTACTTAGATCTCGAGCTAGCACGCGTAAGAGCTCGGTACCTCCCGGGTTATGTTAGCTC
>group_91_5 20 5 0 0 sg=20 px=0 gx=0
AAGCTTACTTAGATCTCGAGCTAGCACGCGTAAGAGCTCGGTACCTCCCGGGTTATGTTA
>group_91_6 20 5 0 0 sg=20 px=0 gx=0
TTAGATCTCGAGCTAGCACGCGTAAGAGCTCGGTACCTCCCGGGTTATGTTAGCTCAGTT
>group_91_7 20 5 0 0 sg=20 px=0 gx=0
TGAGCTAACATAACCCGGGAGGTACCGAGCTCTTACGCGTGCTAGCTCGAGATCTAAGTA
>group_91_8 20 5 0 0 sg=20 px=0 gx=0
AGCTAACATAACCCGGGAGGTACCGAGCTCTTACGCGTGCTAGCTCGAGATCTAAGTAAG
>group_91_9 20 5 0 0 sg=20 px=0 gx=0
CTGAGCTAACATAACCCGGGAGGTACCGAGCTCTTACGCGTGCTAGCTCGAGATCTAAGT
>group_92_0 2 3 0 0 sg=2 px=0 gx=0
GGTAACGCCAGGGTTTTCCCAGTCACGACGTTGTAAAACGACGGCCAGTGCCAAGCTTAT
>group_92_1 2 3 0 0 sg=2 px=0 gx=0
ATAAGCTTGGCACTGGCCGTCGTTTTACAACGTCGTGACTGGGAAAACCCTGGCGTTACC
>group_94_0 126 1 0 0 sg=126 px=0 gx=0
GGCCGCATACGATTTAGGTGACACTATAGGATCCAAGCTTCTCCCTATAGTGAGTCGTAT
>group_94_1 126 1 0 0 sg=126 px=0 gx=0
AGAAGCTTGGATCCTATAGTGTCACCTAAATCGTATGCGGCCGCCCGGGCCGTCGACCAA
>group_94_2 126 1 0 0 sg=126 px=0 gx=0
TAGGGAGAAGCTTGGATCCTATAGTGTCACCTAAATCGTATGCGGCCGCCCGGGCCGTCG
>group_94_3 126 1 0 0 sg=126 px=0 gx=0
CGATGATAAGCTGTCAAACATGAGAATTGGTCGACGGCCCGGGCGGCCGCATACGATTTA
>group_94_4 126 1 0 0 sg=126 px=0 gx=0
CGGCCGCTAATACGACTCACTATAGGGAGAAGCTTGGATCCTATAGTGTCACCTAAATCG
>group_94_5 126 1 0 0 sg=126 px=0 gx=0
ACTCACTATAGGGAGAAGCTTGGATCCTATAGTGTCACCTAAATCGTATGCGGCCGCCCG
>group_94_6 126 1 0 0 sg=126 px=0 gx=0
AAGCTTGGATCCTATAGTGTCACCTAAATCGTATGCGGCCGCCCGGGCCGTCGACCAATT
>group_94_7 126 1 0 0 sg=126 px=0 gx=0
CGACTCACTATAGGGAGAAGCTTGGATCCTATAGTGTCACCTAAATCGTATGCGGCCGCC
>group_94_8 126 1 0 0 sg=126 px=0 gx=0
GAAATTCGATGATAAGCTGTCAAACATGAGAATTGGTCGACGGCCCGGGCGGCCGCATAC
>group_94_9 126 1 0 0 sg=126 px=0 gx=0
GGCGGCCGCATACGATTTAGGTGACACTATAGGATCCAAGCTTCTCCCTATAGTGAGTCG
>group_95_0 18 3 0 0 sg=18 px=0 gx=0
CTGTGCGGAGACCTGGGCACCAGCCCCGCCGCCGCCAGGAGCATTGCCGTTCCCGCCAGA
>group_95_1 18 3 0 0 sg=18 px=0 gx=0
TTTCTGGCGGGAACGGCAATGCTCCTGGCGGCGGCGGGGCTGGTGCCCAGGTCTCCGCAC
>group_95_2 18 3 0 0 sg=18 px=0 gx=0
TTCTGGCGGGAACGGCAATGCTCCTGGCGGCGGCGGGGCTGGTGCCCAGGTCTCCGCACA
>group_95_3 18 3 0 0 sg=18 px=0 gx=0
TGTGCGGAGACCTGGGCACCAGCCCCGCCGCCGCCAGGAGCATTGCCGTTCCCGCCAGAA
>group_95_4 18 3 0 0 sg=18 px=0 gx=0
AGACCTGGGCACCAGCCCCGCCGCCGCCAGGAGCATTGCCGTTCCCGCCAGAAATCTAGA
>group_95_5 18 3 0 0 sg=18 px=0 gx=0
GGAGACCTGGGCACCAGCCCCGCCGCCGCCAGGAGCATTGCCGTTCCCGCCAGAAATCTA
>group_95_6 18 3 0 0 sg=18 px=0 gx=0
AGATTTCTGGCGGGAACGGCAATGCTCCTGGCGGCGGCGGGGCTGGTGCCCAGGTCTCCG
>group_95_7 18 3 0 0 sg=18 px=0 gx=0
CGGAGACCTGGGCACCAGCCCCGCCGCCGCCAGGAGCATTGCCGTTCCCGCCAGAAATCT
>group_95_8 18 3 0 0 sg=18 px=0 gx=0
GATTTCTGGCGGGAACGGCAATGCTCCTGGCGGCGGCGGGGCTGGTGCCCAGGTCTCCGC
>group_95_9 18 3 0 0 sg=18 px=0 gx=0
TCTGGCGGGAACGGCAATGCTCCTGGCGGCGGCGGGGCTGGTGCCCAGGTCTCCGCACAG
>group_96_0 12 155 0 0 sg=12 px=0 gx=0
ATTTAATATATTGATATTTATATCATTTTACGTTTCTCGTTCAGCTTTTTTGTACAAACT
>group_96_1 12 155 0 0 sg=12 px=0 gx=0
AATTTAATATATTGATATTTATATCATTTTACGTTTCTCGTTCAGCTTTTTTGTACAAAC
>group_96_2 12 155 0 0 sg=12 px=0 gx=0
TAATATATTGATATTTATATCATTTTACGTTTCTCGTTCAGCTTTCTTGTACAAAGTGGT
>group_96_3 12 155 0 0 sg=12 px=0 gx=0
AAGTTTGTACAAAAAAGCTGAACGAGAAACGTAAAATGATATAAATATCAATATATTAAA
>group_96_4 12 155 0 0 sg=12 px=0 gx=0
TAATATATTGATATTTATATCATTTTACGTTTCTCGTTCAGCTTTTTTGTACAAACTTGT
>group_96_5 12 155 0 0 sg=12 px=0 gx=0
GTTTGTACAAAAAAGCTGAACGAGAAACGTAAAATGATATAAATATCAATATATTAAATT
>group_96_6 12 155 0 0 sg=12 px=0 gx=0
ACAAGTTTGTACAAAAAAGCTGAACGAGAAACGTAAAATGATATAAATATCAATATATTA
>group_96_7 12 155 0 0 sg=12 px=0 gx=0
TTTAATATATTGATATTTATATCATTTTACGTTTCTCGTTCAGCTTTTTTGTACAAACTT
>group_96_8 12 155 0 0 sg=12 px=0 gx=0
TTAATATATTGATATTTATATCATTTTACGTTTCTCGTTCAGCTTTTTTGTACAAACTTG
>group_96_9 12 155 0 0 sg=12 px=0 gx=0
ACCACTTTGTACAAGAAAGCTGAACGAGAAACGTAAAATGATATAAATATCAATATATTA
>group_97_0 2186 2 0 0 sg=2186 px=0 gx=0
CAAAGGTGTATGAGTTTCGACCCCAGAGCTCTGTGTGCTTTCTGTTGCTGCTTTATTTCG
>group_97_1 2186 2 0 0 sg=2186 px=0 gx=0
ACTTCTTCTTGTAAATAATTCTAATCTTAGAATTTCAGAAGTCTATGCGGCCATGGCAGG
>group_97_2 2186 2 0 0 sg=2186 px=0 gx=0
CTCACTATAGGGAGACCGGAATTCGAGCTCGGTACCCGGGGATCTGAAAGATTTTCGAAT
>group_97_3 2186 2 0 0 sg=2186 px=0 gx=0
GTGAGACCGCGCTCCGAGAGGGAGTGCGGGGTGGATAAGGATAGACGTGTCCAGGTGTCC
>group_97_4 2186 2 0 0 sg=2186 px=0 gx=0
AAATTCTAAGATTAGAATTATTTACAAGAAGAAGTGGGGAATGAAGAATAAAAAATTACT
>group_97_5 2186 2 0 0 sg=2186 px=0 gx=0
CATGCCTGCAGGTCGACTCTAGAGGATCTTGAAGAATAAAAAATTACTGGCCTCTTGTGA
>group_97_6 2186 2 0 0 sg=2186 px=0 gx=0
CTCAGTGTCTTCTTGGGTACGCGGCTGTCCCGGGACTTGAGTGTCTGAGTGAGGGTCTTC
>group_97_7 2186 2 0 0 sg=2186 px=0 gx=0
CCCACCTCGCGTCTGGTCACGGGATCGTGGGTTCGAGTCCCACCTCGTGTTTTGTTGCGA
>group_97_8 2186 2 0 0 sg=2186 px=0 gx=0
AGTCCCGGGACAGCCGCGTACCCAAGAAGACACTGAGACCATACATAAAATGTAGAAGGT
>group_97_9 2186 2 0 0 sg=2186 px=0 gx=0
CTGCACGAGGTGGGACTCGAACCCACGATCCCGTGACCAGACGCGAGGTGGGACTCGAAC
>group_98_0 120 2 0 0 sg=120 px=0 gx=0
GCCGTTGCTGGCGCCTATATCGCCGACATCACCGATGGGGAAGATCGGGCTCGCCACTTC
>group_98_1 120 2 0 0 sg=120 px=0 gx=0
ATTCCGGATCCTCTACGCCGGACGCATCGTGGCCGGCATCACCGGCGCCACAGGTGCCGT
>group_98_2 120 2 0 0 sg=120 px=0 gx=0
CATCACCGGCGCCACAGGTGCCGTTGCTGGCGCCTATATCGCCGACATCACCGATGGGGA
>group_98_3 120 2 0 0 sg=120 px=0 gx=0
CTTCCCCATCGGTGATGTCGGCGATATAGGCGCCAGCAACGGCACCTGTGGCGCCGGTGA
>group_98_4 120 2 0 0 sg=120 px=0 gx=0
GGTGCCGTTGCTGGCGCCTATATCGCCGACATCACCGATGGGGAAGATCGGGCTCGCCAC
>group_98_5 120 2 0 0 sg=120 px=0 gx=0
CCCGATCTTCCCCATCGGTGATGTCGGCGATATAGGCGCCAGCAACGGCACCTGTGGCGC
>group_98_6 120 2 0 0 sg=120 px=0 gx=0
GAAGTGGCGAGCCCGATCTTCCCCATCGGTGATGTCGGCGATATAGGCGCCAGCAACGGC
>group_98_7 120 2 0 0 sg=120 px=0 gx=0
CCGGATCCTCTACGCCGGACGCATCGTGGCCGGCATCACCGGCGCCACAGGTGCCGTTGC
>group_98_8 120 2 0 0 sg=120 px=0 gx=0
CGGTGATGTCGGCGATATAGGCGCCAGCAACGGCACCTGTGGCGCCGGTGATGCCGGCCA
>group_98_9 120 2 0 0 sg=120 px=0 gx=0
AACGGCACCTGTGGCGCCGGTGATGCCGGCCACGATGCGTCCGGCGTAGAGGATCCGGAA
>group_99_0 1412 1 0 0 sg=1412 px=0 gx=0
CTATGAACTGTCGACTCGAGCATAGCATTTTTATCCATAAGATTAGCGGATCCTAAGCTT
>group_99_1 1412 1 0 0 sg=1412 px=0 gx=0
CAGGGCTTCCCAACCTTACCAGAGGGCGCCCCAGCTGGCAATTCCGACGTCTGTGTGGAA
>group_99_2 1412 1 0 0 sg=1412 px=0 gx=0
ATCCTGTCCGTCCAAGCAGAGGAGCAAAAGCTCATTTCTGAAGAGGACTTGTTGCGGAAA
>group_99_3 1412 1 0 0 sg=1412 px=0 gx=0
AGATCCCGGAGTTGGAAAACAATGAAAAGGCCCCCAAGGTAGTTATCCTTAAAAAAGCCA
>group_99_4 1412 1 0 0 sg=1412 px=0 gx=0
ATTGTGAGCGGATAACAATTTCACACAGAATTCATTAAAGAGGAGAAAGGTACCGGGCCC
>group_99_5 1412 1 0 0 sg=1412 px=0 gx=0
GGCCCAGTCTTTCGACTGAGCCTTTCGTTTTATTTGATGCCTCTAGCACGCGTACCATGG
>group_99_6 1412 1 0 0 sg=1412 px=0 gx=0
TTTAAGGATAACTACCTTGGGGGCCTTTTCATTGTTTTCCAACTCCGGGATCTGGTCACG
>group_99_7 1412 1 0 0 sg=1412 px=0 gx=0
CCGACGTCTGTGTGGAATTGTGAGCGGATAACAATTTCACACAGGGCCCTCGGACACCGA
>group_99_8 1412 1 0 0 sg=1412 px=0 gx=0
CAAGAGGCGAACACACAACGTCTTGGAGCGCCAGAGGAGGAACGAGCTAAAACGGAGCTT
>group_99_9 1412 1 0 0 sg=1412 px=0 gx=0
GTGAGCGGATAACAATTTCACACAGGGCCCTCGGACACCGAGGAGAATGTCAAGAGGCGA
>group_100_0 184 1 0 0 sg=184 px=0 gx=0
CACATATGAGCGGCCGCGTCGACTCGAGCGAGCTCCCGGGACCAGCTACCCATACGATGT
>group_100_1 184 1 0 0 sg=184 px=0 gx=0
CATATGAGCGGCCGCGTCGACTCGAGCGAGCTCCCGGGACCAGCTACCCATACGATGTTC
>group_100_2 184 1 0 0 sg=184 px=0 gx=0
GCTCCCGGGACCAGCTACCCATACGATGTTCCAGATTACGCTTAATAAAAGGGCGAATTC
>group_100_3 184 1 0 0 sg=184 px=0 gx=0
CATGGCACATATGAGCGGCCGCGTCGACTCGAGCGAGCTCCCGGGACCAGCTACCCATAC
>group_100_4 184 1 0 0 sg=184 px=0 gx=0
AGCGAGCTCCCGGGACCAGCTACCCATACGATGTTCCAGATTACGCTTAATAAAAGGGCG
>group_100_5 184 1 0 0 sg=184 px=0 gx=0
TACCCATACGATGTTCCAGATTACGCTTAATAAAAGGGCGAATTCCAGCACACTGGCGGC
>group_100_6 184 1 0 0 sg=184 px=0 gx=0
TTTATTAAGCGTAATCTGGAACATCGTATGGGTAGCTGGTCCCGGGAGCTCGCTCGAGTC
>group_100_7 184 1 0 0 sg=184 px=0 gx=0
CTGGAATTCGCCCTTTTATTAAGCGTAATCTGGAACATCGTATGGGTAGCTGGTCCCGGG
>group_100_8 184 1 0 0 sg=184 px=0 gx=0
CCATACGATGTTCCAGATTACGCTTAATAAAAGGGCGAATTCCAGCACACTGGCGGCCGT
>group_100_9 184 1 0 0 sg=184 px=0 gx=0
CTCCCGGGACCAGCTACCCATACGATGTTCCAGATTACGCTTAATAAAAGGGCGAATTCC
>group_101_0 460 1 0 0 sg=460 px=0 gx=0
AGCCTGTTTTGGCGGATGAGAGAAGATTTTCAGCTGTTTTGGCGGATGAGAGAAGATTTT
>group_101_1 460 1 0 0 sg=460 px=0 gx=0
ACATTCTTGCCCGCCTGATGAATGCTCATCCGGAAATTCTCATGATTCCGTATGGCAATG
>group_101_2 460 1 0 0 sg=460 px=0 gx=0
AGCTCACCGTCTTTCATTGCCATACGGAATCATGAGAATTTCCGGATGAGCATTCATCAG
>group_101_3 460 1 0 0 sg=460 px=0 gx=0
CTTGCCCGCCTGATGAATGCTCATCCGGAAATTCTCATGATTCCGTATGGCAATGAAAGA
>group_101_4 460 1 0 0 sg=460 px=0 gx=0
CAAGCTTCGACGAGATTTTCAGGAGCTAAGGAAGCTAAAATGGAGAAAAAAATCACTGGA
>group_101_5 460 1 0 0 sg=460 px=0 gx=0
TCCTGAAAATCTCGTCGAAGCTTGGCTGCAGGTCGACGGATCCCCGGGAATTCCTGGCAG
>group_101_6 460 1 0 0 sg=460 px=0 gx=0
TCATCCGCCAAAACAGCTGAAAATCTTCTCTCATCCGCCAAAACAGGCTTTCCTGATGCA
>group_101_7 460 1 0 0 sg=460 px=0 gx=0
ACGCCCGCCATAAACTGCCAGGAATTCCCGGGGATCCGTCGACCTGCAGCCAAGCTTCGA
>group_101_8 460 1 0 0 sg=460 px=0 gx=0
GTTTGCGCACGAATTTCTGCCATTCATCCGCTTATTATCACTTATTCAGGCGTAGCACCA
>group_101_9 460 1 0 0 sg=460 px=0 gx=0
TTTAATCTGTATCAGGCTGAAAATCTTCTCTCATCCGCCAAAACAGCTGAAAATCTTCTC
>group_102_0 182 4 0 0 sg=182 px=0 gx=0
GTCGAGGCTGATAGCGAGCTTCAATGGTGATGGTGATGATGGCTAGAATCGAGACCGAGG
>group_102_1 182 4 0 0 sg=182 px=0 gx=0
CTCCGATAACTTCGTATAATGTATGCTATACGAAGTTATGGTACCGCGGCCGCGTAGAGG
>group_102_2 182 4 0 0 sg=182 px=0 gx=0
GATTCTAGCCATCATCACCATCACCATTGAAGCTCGCTATCAGCCTCGACTGTGCCTTCT
>group_102_3 182 4 0 0 sg=182 px=0 gx=0
CCTCCGATAACTTCGTATAATGTATGCTATACGAAGTTATGGTACCGCGGCCGCGTAGAG
>group_102_4 182 4 0 0 sg=182 px=0 gx=0
GGTAAGCCTATCCCTAACCCTCTCCTCGGTCTCGATTCTAGCCATCATCACCATCACCAT
>group_102_5 182 4 0 0 sg=182 px=0 gx=0
AGTCGAGGCTGATAGCGAGCTTCAATGGTGATGGTGATGATGGCTAGAATCGAGACCGAG
>group_102_6 182 4 0 0 sg=182 px=0 gx=0
CACCATCACCATTGAAGCTCGCTATCAGCCTCGACTGTGCCTTCTAGTTGCCAGCCATCT
>group_102_7 182 4 0 0 sg=182 px=0 gx=0
TGAAGCTCGCTATCAGCCTCGACTGTGCCTTCTAGTTGCCAGCCATCTGTTGTTTGCCCC
>group_102_8 182 4 0 0 sg=182 px=0 gx=0
CTATCCCTAACCCTCTCCTCGGTCTCGATTCTAGCCATCATCACCATCACCATTGAAGCT
>group_102_9 182 4 0 0 sg=182 px=0 gx=0
TCCTCCGATAACTTCGTATAATGTATGCTATACGAAGTTATGGTACCGCGGCCGCGTAGA
>group_103_0 1762 1 0 300 sg=1462 px=0 gx=300
CAGCTTTCCCCTTTTAAAGGGCAAAAGTGAGTATGGTGCCTATCTAACATCTCAATGGCT
>group_103_1 1762 1 0 300 sg=1462 px=0 gx=300
CGTTATATGCACTCAGCGCTGTGGGGCATTTTACTTTAGGTTGCGTATTGGAAGATCAAG
>group_103_2 1762 1 0 300 sg=1462 px=0 gx=300
TAAGCAGCTCTAATGCGCTGTTAATCACTTTACTTTTATCTAATCTAGAGGGTCTGGGTC
>group_103_3 1762 1 0 300 sg=1462 px=0 gx=300
GTAGGCCGTGTATCTGAATGTACTTTTGCTCCATTGCGATGACTTAGTAAAGCACATCTA
>group_103_4 1762 1 0 300 sg=1462 px=0 gx=300
TAAATGTGAAAGTGGGTCCGCGTACAGCCGCGCGCGTACGAAAAACAATTACGGGTCTAC
>group_103_5 1762 1 0 300 sg=1462 px=0 gx=300
GTTACTCGAGTTTACCACTCCCTATCAGTGATAGAGAAAAGTGAAAGTCGAGTTTACCAC
>group_103_6 1762 1 0 300 sg=1462 px=0 gx=300
GTTTACCGATGCCCTTGGAATTGACGAGTACGGTGGGTAGGGGGCGCGAGGATCGATCCA
>group_103_7 1762 1 0 300 sg=1462 px=0 gx=300
AAATCAATTAGCCTTTTTATGCCAACAAGGTTTTTCACTAGAGAACGCGTTATATGCACT
>group_103_8 1762 1 0 300 sg=1462 px=0 gx=300
ATTGATTTTCGAGAGTTTCATACTGTTTTTCTGTAGGCCGTGTATCTGAATGTACTTTTG
>group_103_9 1762 1 0 300 sg=1462 px=0 gx=300
CCCCACAGCGCTGAGTGCATATAACGCGTTCTCTAGTGAAAAACCTTGTTGGCATAAAAA
>group_104_0 454 1 0 0 sg=454 px=0 gx=0
GCACCACGTGTTAATTAAGATCTAGATCAGCATGCGTCGACGAGCTCGGTACCCTACTGC
>group_104_1 454 1 0 0 sg=454 px=0 gx=0
ATCCCCATGGCCAGAATTCTGGAAGAAGACCCAATTCGCCCTATAGTGAGTCGTATTACA
>group_104_2 454 1 0 0 sg=454 px=0 gx=0
GCGTAGCCTGAATGGCGAATGGCGAAATTGTAAACGTTAATATTTTGTTAAAATTCGCGT
>group_104_3 454 1 0 0 sg=454 px=0 gx=0
GTAGCCTGAATGGCGAATGGCGAAATTGTAAACGTTAATATTTTGTTAAAATTCGCGTTA
>group_104_4 454 1 0 0 sg=454 px=0 gx=0
TCTTCCAGAATTCTGGCCATGGGGATCCTGGAGGCCCGGGCGGCCGCTCCTGCAGTAGGG
>group_104_5 454 1 0 0 sg=454 px=0 gx=0
TTCTTCCAGAATTCTGGCCATGGGGATCCTGGAGGCCCGGGCGGCCGCTCCTGCAGTAGG
>group_104_6 454 1 0 0 sg=454 px=0 gx=0
TAATTAAGATCTAGATCAGCATGCGTCGACGAGCTCGGTACCCTACTGCAGGAGCGGCCG
>group_104_7 454 1 0 0 sg=454 px=0 gx=0
CTCGTCGACGCATGCTGATCTAGATCTTAATTAACACGTGGTGCCAAGCTTTGGAAGACT
>group_104_8 454 1 0 0 sg=454 px=0 gx=0
CCGGGCCTCCAGGATCCCCATGGCCAGAATTCTGGAAGAAGACCCAATTCGCCCTATAGT
>group_104_9 454 1 0 0 sg=454 px=0 gx=0
TAGATCAGCATGCGTCGACGAGCTCGGTACCCTACTGCAGGAGCGGCCGCCCGGGCCTCC
>group_105_0 76 1 0 0 sg=76 px=0 gx=0
GCCCGGGGGATCCACTAGAGCGGCCGCCACCGGGTACCGAGCTCGAATTCTGAGATTTTT
>group_105_1 76 1 0 0 sg=76 px=0 gx=0
ACTGATTTGAAAAATCTCAGAATTCGAGCTCGGTACCCGGTGGCGGCCGCTCTAGTGGAT
>group_105_2 76 1 0 0 sg=76 px=0 gx=0
AAATCTCAGAATTCGAGCTCGGTACCCGGTGGCGGCCGCTCTAGTGGATCCCCCGGGCTG
>group_105_3 76 1 0 0 sg=76 px=0 gx=0
GAAAAATCTCAGAATTCGAGCTCGGTACCCGGTGGCGGCCGCTCTAGTGGATCCCCCGGG
>group_105_4 76 1 0 0 sg=76 px=0 gx=0
TTTGAAAAATCTCAGAATTCGAGCTCGGTACCCGGTGGCGGCCGCTCTAGTGGATCCCCC
>group_105_5 76 1 0 0 sg=76 px=0 gx=0
GGCCGCCACCGGGTACCGAGCTCGAATTCTGAGATTTTTCAAATCAGTGCGCAAGACGTG
>group_105_6 76 1 0 0 sg=76 px=0 gx=0
ACGTCACGTCTTGCGCACTGATTTGAAAAATCTCAGAATTCGAGCTCGGTACCCGGTGGC
>group_105_7 76 1 0 0 sg=76 px=0 gx=0
TCAGAATTCGAGCTCGGTACCCGGTGGCGGCCGCTCTAGTGGATCCCCCGGGCTGCAGGT
>group_105_8 76 1 0 0 sg=76 px=0 gx=0
TGATTTGAAAAATCTCAGAATTCGAGCTCGGTACCCGGTGGCGGCCGCTCTAGTGGATCC
>group_105_9 76 1 0 0 sg=76 px=0 gx=0
GCACTGATTTGAAAAATCTCAGAATTCGAGCTCGGTACCCGGTGGCGGCCGCTCTAGTGG
>group_106_0 1582 1 0 226 sg=1356 px=0 gx=226
TCTTCGGCACGGGCAAATTGCTGAATATTCCTTTCCGACGCTCACCGGGCTGGTTGCCCT
>group_106_1 1582 1 0 226 sg=1356 px=0 gx=226
CGTAGCAATCAACTCACTGGCTCACCTTCACGGGTGGGCCTTTCTTCGGCACGGGCAAAT
>group_106_2 1582 1 0 226 sg=1356 px=0 gx=226
GCAACCTCATGTCGCCTGAAGAGTGAGACCGCCCTGATCGGCACGTAAGAGGTTCCGACT
>group_106_3 1582 1 0 226 sg=1356 px=0 gx=226
AGGTTCCTAGTTGTAACTGCCAGGGCGGCCACTTGACATAACTTCGTATAGCATACATTA
>group_106_4 1582 1 0 226 sg=1356 px=0 gx=226
AATCACCTGGCTCACCTTCGGGTGGGCCTTTCACACTTGCATCGGATGCAGCCCGGTGAA
>group_106_5 1582 1 0 226 sg=1356 px=0 gx=226
TCCGACTTTCACCATAATGAAATAAGATCACTACCGGGCGTATTTTTTGAGTTATCGAGA
>group_106_6 1582 1 0 226 sg=1356 px=0 gx=226
AGTCGGAACCTCTTACGTGCCGATCAGGGCGGTCTCACTCTTCAGGCGACATGAGGTTGC
>group_106_7 1582 1 0 226 sg=1356 px=0 gx=226
ATAGCATACATTATACGAAGTTATGGACTAGGCGCGCCAGAAGAGAGAAAGAAGGAAAGC
>group_106_8 1582 1 0 226 sg=1356 px=0 gx=226
AATCAGCGACACTGAATACGGGGCAACCTCATGTCGCCTGAAGAGTGAGACCGCCCTGAT
>group_106_9 1582 1 0 226 sg=1356 px=0 gx=226
CCGGAGGCTTTTGACTAAAACTTCCCTTGGGGTTATCATTGGGCCGAGACCGCCTGAAGA
>group_107_0 28 0 0 0 sg=28 px=0 gx=0
CGGTACCCGGGGATCCTCTAGAGTCGACCTGCAGGCATGCGTTAACTAATTAAGCTTCGA
>group_107_1 28 0 0 0 sg=28 px=0 gx=0
CTCGGTACCCGGGGATCCTCTAGAGTCGACCTGCAGGCATGCGTTAACTAATTAAGCTTC
>group_107_2 28 0 0 0 sg=28 px=0 gx=0
GATCGAAGCTTAATTAGTTAACGCATGCCTGCAGGTCGACTCTAGAGGATCCCCGGGTAC
>group_107_3 28 0 0 0 sg=28 px=0 gx=0
CGAAGCTTAATTAGTTAACGCATGCCTGCAGGTCGACTCTAGAGGATCCCCGGGTACCGA
>group_107_4 28 0 0 0 sg=28 px=0 gx=0
GCTCGGTACCCGGGGATCCTCTAGAGTCGACCTGCAGGCATGCGTTAACTAATTAAGCTT
>group_107_5 28 0 0 0 sg=28 px=0 gx=0
TTAGTTAACGCATGCCTGCAGGTCGACTCTAGAGGATCCCCGGGTACCGAGCTCGAATTC
>group_107_6 28 0 0 0 sg=28 px=0 gx=0
GGTACCCGGGGATCCTCTAGAGTCGACCTGCAGGCATGCGTTAACTAATTAAGCTTCGAT
>group_107_7 28 0 0 0 sg=28 px=0 gx=0
GTACCCGGGGATCCTCTAGAGTCGACCTGCAGGCATGCGTTAACTAATTAAGCTTCGATC
>group_107_8 28 0 0 0 sg=28 px=0 gx=0
TCGAAGCTTAATTAGTTAACGCATGCCTGCAGGTCGACTCTAGAGGATCCCCGGGTACCG
>group_107_9 28 0 0 0 sg=28 px=0 gx=0
GAAGCTTAATTAGTTAACGCATGCCTGCAGGTCGACTCTAGAGGATCCCCGGGTACCGAG
>group_108_0 368 1 0 0 sg=368 px=0 gx=0
CCTGCAGGGATCCCGTACTTAATTTTTAAAGTATGGGCAATCAATTGCTCCTGTTAAAAT
>group_108_1 368 1 0 0 sg=368 px=0 gx=0
CATAGGTGATTCATCATATATCCCCTAGGTCTAGGGCGGCGGATTTGTCCTACTCAGGAG
>group_108_2 368 1 0 0 sg=368 px=0 gx=0
ATAGGTGATTCATCATATATCCCCTAGGTCTAGGGCGGCGGATTTGTCCTACTCAGGAGA
>group_108_3 368 1 0 0 sg=368 px=0 gx=0
CGCTCTCCTGAGTAGGACAAATCCGCCGCCCTAGACCTAGGGGATATATGATGAATCACC
>group_108_4 368 1 0 0 sg=368 px=0 gx=0
ATTAATTATTCTGTATGTGTCGTCGGCATTTATGTTTTTCATATGCACCCATCTCTTTAT
>group_108_5 368 1 0 0 sg=368 px=0 gx=0
AGATTAATTAATTAAGCGGCCGCATCGATCGGGCCCTGAGGCCTGCAGGGATCCCGTACT
>group_108_6 368 1 0 0 sg=368 px=0 gx=0
ATCGATCGGGCCCTGAGGCCTGCAGGGATCCCGTACTTAATTTTTAAAGTATGGGCAATC
>group_108_7 368 1 0 0 sg=368 px=0 gx=0
ATAGGTAAGGATAAAGAGATGGGTGCATATGAAAAACATAAATGCCGACGACACATACAG
>group_108_8 368 1 0 0 sg=368 px=0 gx=0
TGCCCGCTTTCCAGTCGGGAAACCTGTCGTGCTAGCTTCATAGGTGATTCATCATATATC
>group_108_9 368 1 0 0 sg=368 px=0 gx=0
ATTAAGTACGGGATCCCTGCAGGCCTCAGGGCCCGATCGATGCGGCCGCTTAATTAATTA
>group_109_0 22 1 0 0 sg=22 px=0 gx=0
CGGTGAAGTTCCTATACTTTCTAGAGAATAGGAACTTCGGAATAGGAACTTCACCGGTAC
>group_109_1 22 1 0 0 sg=22 px=0 gx=0
GTGAAGTTCCTATACTTTCTAGAGAATAGGAACTTCGGAATAGGAACTTCACCGGTACCT
>group_109_2 22 1 0 0 sg=22 px=0 gx=0
GTGAAGTTCCTATTCCGAAGTTCCTATTCTCTAGAAAGTATAGGAACTTCACCGGTGGGT
>group_109_3 22 1 0 0 sg=22 px=0 gx=0
CACCGGTGAAGTTCCTATACTTTCTAGAGAATAGGAACTTCGGAATAGGAACTTCACCGG
>group_109_4 22 1 0 0 sg=22 px=0 gx=0
TACCGGTGAAGTTCCTATTCCGAAGTTCCTATTCTCTAGAAAGTATAGGAACTTCACCGG
>group_109_5 22 1 0 0 sg=22 px=0 gx=0
TGAAGTTCCTATTCCGAAGTTCCTATTCTCTAGAAAGTATAGGAACTTCACCGGTGGGTG
>group_109_6 22 1 0 0 sg=22 px=0 gx=0
CCCACCGGTGAAGTTCCTATACTTTCTAGAGAATAGGAACTTCGGAATAGGAACTTCACC
>group_109_7 22 1 0 0 sg=22 px=0 gx=0
CCGGTGAAGTTCCTATACTTTCTAGAGAATAGGAACTTCGGAATAGGAACTTCACCGGTA
>group_109_8 22 1 0 0 sg=22 px=0 gx=0
CACCCACCGGTGAAGTTCCTATACTTTCTAGAGAATAGGAACTTCGGAATAGGAACTTCA
>group_109_9 22 1 0 0 sg=22 px=0 gx=0
GGTGAAGTTCCTATTCCGAAGTTCCTATTCTCTAGAAAGTATAGGAACTTCACCGGTGGG
>group_110_0 38 1 0 0 sg=38 px=0 gx=0
GTCGTCAATGGCTGCAGGGCCCCCCCTCGAGGTCGACGGTATCGATAAGCTTGATATCGA
>group_110_1 38 1 0 0 sg=38 px=0 gx=0
ATGTCGTCAATGGCTGCAGGGCCCCCCCTCGAGGTCGACGGTATCGATAAGCTTGATATC
>group_110_2 38 1 0 0 sg=38 px=0 gx=0
AGGGCCCCCCCTCGAGGTCGACGGTATCGATAAGCTTGATATCGAATTCCTGCAGCCCGG
>group_110_3 38 1 0 0 sg=38 px=0 gx=0
AATGTCGTCAATGGCTGCAGGGCCCCCCCTCGAGGTCGACGGTATCGATAAGCTTGATAT
>group_110_4 38 1 0 0 sg=38 px=0 gx=0
GTCAATGGCTGCAGGGCCCCCCCTCGAGGTCGACGGTATCGATAAGCTTGATATCGAATT
>group_110_5 38 1 0 0 sg=38 px=0 gx=0
TGGCTGCAGGGCCCCCCCTCGAGGTCGACGGTATCGATAAGCTTGATATCGAATTCCTGC
>group_110_6 38 1 0 0 sg=38 px=0 gx=0
TCGATATCAAGCTTATCGATACCGTCGACCTCGAGGGGGGGCCCTGCAGCCATTGACGAC
>group_110_7 38 1 0 0 sg=38 px=0 gx=0
TGCAGGAATTCGATATCAAGCTTATCGATACCGTCGACCTCGAGGGGGGGCCCTGCAGCC
>group_110_8 38 1 0 0 sg=38 px=0 gx=0
TCAATGGCTGCAGGGCCCCCCCTCGAGGTCGACGGTATCGATAAGCTTGATATCGAATTC
>group_110_9 38 1 0 0 sg=38 px=0 gx=0
GAATTCGATATCAAGCTTATCGATACCGTCGACCTCGAGGGGGGGCCCTGCAGCCATTGA
>group_111_0 98 1 0 0 sg=98 px=0 gx=0
CAAGCATCGAGCTCTCATTGTTTGCCTCCCTGCTGCGGTTTTTCACCGAAGTTCATGCCA
>group_111_1 98 1 0 0 sg=98 px=0 gx=0
ACCGCAGCAGGGAGGCAAACAATGAGAGCTCGATGCTTGTAAACCGTTTTGTGAAAAAAT
>group_111_2 98 1 0 0 sg=98 px=0 gx=0
CGGTTTACAAGCATCGAGCTCTCATTGTTTGCCTCCCTGCTGCGGTTTTTCACCGAAGTT
>group_111_3 98 1 0 0 sg=98 px=0 gx=0
CGCAGCAGGGAGGCAAACAATGAGAGCTCGATGCTTGTAAACCGTTTTGTGAAAAAATTT
>group_111_4 98 1 0 0 sg=98 px=0 gx=0
AAAATTTTTTCACAAAACGGTTTACAAGCATCGAGCTCTCATTGTTTGCCTCCCTGCTGC
>group_111_5 98 1 0 0 sg=98 px=0 gx=0
AACTTCGGTGAAAAACCGCAGCAGGGAGGCAAACAATGAGAGCTCGATGCTTGTAAACCG
>group_111_6 98 1 0 0 sg=98 px=0 gx=0
GAAAAACCGCAGCAGGGAGGCAAACAATGAGAGCTCGATGCTTGTAAACCGTTTTGTGAA
>group_111_7 98 1 0 0 sg=98 px=0 gx=0
GCATCGAGCTCTCATTGTTTGCCTCCCTGCTGCGGTTTTTCACCGAAGTTCATGCCAGTC
>group_111_8 98 1 0 0 sg=98 px=0 gx=0
TTTAAAAATTTTTTCACAAAACGGTTTACAAGCATCGAGCTCTCATTGTTTGCCTCCCTG
>group_111_9 98 1 0 0 sg=98 px=0 gx=0
CTGGCATGAACTTCGGTGAAAAACCGCAGCAGGGAGGCAAACAATGAGAGCTCGATGCTT
>group_112_0 10 1 0 0 sg=10 px=0 gx=0
TATGGCTAGCTCGCGAGTCGACGGCGGCCGCGAATTCCTCGAGGGCTCTTCCTGCATCAC
>group_112_1 10 1 0 0 sg=10 px=0 gx=0
TACATATGGCTAGCTCGCGAGTCGACGGCGGCCGCGAATTCCTCGAGGGCTCTTCCTGCA
>group_112_2 10 1 0 0 sg=10 px=0 gx=0
ATATGGCTAGCTCGCGAGTCGACGGCGGCCGCGAATTCCTCGAGGGCTCTTCCTGCATCA
>group_112_3 10 1 0 0 sg=10 px=0 gx=0
TGATGCAGGAAGAGCCCTCGAGGAATTCGCGGCCGCCGTCGACTCGCGAGCTAGCCATAT
>group_112_4 10 1 0 0 sg=10 px=0 gx=0
CATATGGCTAGCTCGCGAGTCGACGGCGGCCGCGAATTCCTCGAGGGCTCTTCCTGCATC
>group_112_5 10 1 0 0 sg=10 px=0 gx=0
ATGCAGGAAGAGCCCTCGAGGAATTCGCGGCCGCCGTCGACTCGCGAGCTAGCCATATGT
>group_112_6 10 1 0 0 sg=10 px=0 gx=0
ACATATGGCTAGCTCGCGAGTCGACGGCGGCCGCGAATTCCTCGAGGGCTCTTCCTGCAT
>group_112_7 10 1 0 0 sg=10 px=0 gx=0
TGCAGGAAGAGCCCTCGAGGAATTCGCGGCCGCCGTCGACTCGCGAGCTAGCCATATGTA
>group_112_8 10 1 0 0 sg=10 px=0 gx=0
GTGATGCAGGAAGAGCCCTCGAGGAATTCGCGGCCGCCGTCGACTCGCGAGCTAGCCATA
>group_112_9 10 1 0 0 sg=10 px=0 gx=0
GATGCAGGAAGAGCCCTCGAGGAATTCGCGGCCGCCGTCGACTCGCGAGCTAGCCATATG
>group_113_0 632 0 0 0 sg=632 px=0 gx=0
GGAATTCAGTACATTAAAAACGTCCGCAATGTGTTATTAAGTTGTCTAAGCGTCAATTTG
>group_113_1 632 0 0 0 sg=632 px=0 gx=0
TTGAATTCGAGCTCCCCTGGATTTTGGTTTTAGGAATTAGAAATTTTATTGATAGAAGTA
>group_113_2 632 0 0 0 sg=632 px=0 gx=0
AAAATACTTCTATCAATAAAATTTCTAATTCCTAAAACCAAAATCCAGGGGAGCTCGAAT
>group_113_3 632 0 0 0 sg=632 px=0 gx=0
AATCTTTGACTCCATGGGAATTCAGTACATTAAAAACGTCCGCAATGTGTTATTAAGTTG
>group_113_4 632 0 0 0 sg=632 px=0 gx=0
TTTGAATCTTTGACTCCATGGGAATTCAGTACATTAAAAACGTCCGCAATGTGTTATTAA
>group_113_5 632 0 0 0 sg=632 px=0 gx=0
CAAGCCGTTTTACGTTTGGAACTGACAGAACCGCAACGTTGAAGGAGCCACTCAGCCCAA
>group_113_6 632 0 0 0 sg=632 px=0 gx=0
AGTCTTTACGGCGAGTTCTGTTAGGTCCTCTATTTGAATCTTTGACTCCATGGGAATTCA
>group_113_7 632 0 0 0 sg=632 px=0 gx=0
CATTGCGGACGTTTTTAATGTACTGAATTCCCATGGAGTCAAAGATTCAAATAGAGGACC
>group_113_8 632 0 0 0 sg=632 px=0 gx=0
ATTTGAATCTTTGACTCCATGGGAATTCAGTACATTAAAAACGTCCGCAATGTGTTATTA
>group_113_9 632 0 0 0 sg=632 px=0 gx=0
GCCTGCAGGTCGATCGACTCTAGAGGATCCGTTGTTCGGTCGGCATCTACTCTATTCCTT
>group_114_0 968 0 0 0 sg=968 px=0 gx=0
TTTGTGGCTTCCCGCACTAGGCACACTGAGTGCCAGCCCCATGTGTGTCCTTACTCAGGG
>group_114_1 968 0 0 0 sg=968 px=0 gx=0
GTCATAGCCGAATAGCCTCTCCACCCAAGCGGCCGGCAGCTGAAAAGACAAGCAGGGATG
>group_114_2 968 0 0 0 sg=968 px=0 gx=0
TCGTTTCGCATGATTGAACAAGATGGATTGCACGCAGGTTCTCCGGCCGACTTCCCCAAT
>group_114_3 968 0 0 0 sg=968 px=0 gx=0
TTGAACAAGATGGATTGCACGCAGGTTCTCCGGCCGACTTCCCCAATGTAGGTGCAGGGA
>group_114_4 968 0 0 0 sg=968 px=0 gx=0
ATGGGCTGTGTCCAGCTCTTCCATTCGGGGTGCTCTGTGTTCATTTGTGGCTTCCCGCAC
>group_114_5 968 0 0 0 sg=968 px=0 gx=0
CCCATTCTCCGCCCCATGGCTGACTAATTTTTTTTATTTATGCAGAGGCCGAGGCGCCTC
>group_114_6 968 0 0 0 sg=968 px=0 gx=0
GATGCTGAGACCCCATATTCCATCTGACCATCCCTGCTTGTCTTTTCAGCTGCCGGCCGC
>group_114_7 968 0 0 0 sg=968 px=0 gx=0
CGGCCGGCAGCTGAAAAGACAAGCAGGGATGGTCAGATGGAATATGGGGTCTCAGCATCA
>group_114_8 968 0 0 0 sg=968 px=0 gx=0
CAGAGCTTCAGCTCTCCTGCTCCCATCCTGGAGACTGCACATGTGTTTCTGTGTATGGGC
>group_114_9 968 0 0 0 sg=968 px=0 gx=0
GAATGGAAGAGCTGGACACAGCCCATACACAGAAACACATGTGCAGTCTCCAGGATGGGA
>group_116_0 558 0 0 0 sg=558 px=0 gx=0
AAATTATTAGGTATACTACTGACAGCTTCCAAGGAGCTAAAGAGGTCCCTAGCGCCGATG
>group_116_1 558 0 0 0 sg=558 px=0 gx=0
ATGCATGCCATGGTACCCGGGAGCTCGAATTCGAAGCTTCGATCCAATTCGGAGGCATAT
>group_116_2 558 0 0 0 sg=558 px=0 gx=0
CTCCAGATCCAGTAATGACCTCAGAACTCCATCTGGATTTGTTCAGAACGCTCGGTTGCC
>group_116_3 558 0 0 0 sg=558 px=0 gx=0
TCTGAACAAATCCAGATGGAGTTCTGAGGTCATTACTGGATCTGGAGCTGTAATATAAAA
>group_116_4 558 0 0 0 sg=558 px=0 gx=0
TTGAAGAAGGTTTTTATATTACAGCTCCAGATCCAGTAATGACCTCAGAACTCCATCTGG
>group_116_5 558 0 0 0 sg=558 px=0 gx=0
AAATCTCCGCCCCGTTCGTAAGCCATTTCCGGACGACGACATGGCTCGATTGGCGCGACA
>group_116_6 558 0 0 0 sg=558 px=0 gx=0
AAGCCATTTCCGGACGACGACATGGCTCGATTGGCGCGACAAGTTGCTGCGATTCTCACC
>group_116_7 558 0 0 0 sg=558 px=0 gx=0
GAGGCCTCGAGATCTATCGATGCATGCCATGGTACCCGGGAGCTCGAATTCGAAGCTTCG
>group_116_8 558 0 0 0 sg=558 px=0 gx=0
TGGCAGTTCCCTACTCTCGCATGGGGAGACCCCACACTACCATCGGCGCTAGGGACCTCT
>group_116_9 558 0 0 0 sg=558 px=0 gx=0
TTATATCTTTTTTTGCACTGATTGGTGTATCATTTCGTTTTTCTTTTGCGACTCTAGTCC
>group_117_0 116 1 0 0 sg=116 px=0 gx=0
CTCGAGAAGCTTGGGCCCGGTACCTCGCGAAGGAGCTCGGGCCGCAAGCTCCTAGCGGCG
>group_117_1 116 1 0 0 sg=116 px=0 gx=0
GACAAATCCGCCGCTAGGAGCTTGCGGCCCGAGCTCCTTCGCGAGGTACCGGGCCCAAGC
>group_117_2 116 1 0 0 sg=116 px=0 gx=0
AGCTCCTTCGCGAGGTACCGGGCCCAAGCTTCTCGAGGAATTCCTGCAGCCCGGGGGATC
>group_117_3 116 1 0 0 sg=116 px=0 gx=0
CCCGGGCTGCAGGAATTCCTCGAGAAGCTTGGGCCCGGTACCTCGCGAAGGAGCTCGGGC
>group_117_4 116 1 0 0 sg=116 px=0 gx=0
AAATCCGCCGCTAGGAGCTTGCGGCCCGAGCTCCTTCGCGAGGTACCGGGCCCAAGCTTC
>group_117_5 116 1 0 0 sg=116 px=0 gx=0
CCTGAGTAGGACAAATCCGCCGCTAGGAGCTTGCGGCCCGAGCTCCTTCGCGAGGTACCG
>group_117_6 116 1 0 0 sg=116 px=0 gx=0
TTCCTCGAGAAGCTTGGGCCCGGTACCTCGCGAAGGAGCTCGGGCCGCAAGCTCCTAGCG
>group_117_7 116 1 0 0 sg=116 px=0 gx=0
TCCCCCGGGCTGCAGGAATTCCTCGAGAAGCTTGGGCCCGGTACCTCGCGAAGGAGCTCG
>group_117_8 116 1 0 0 sg=116 px=0 gx=0
GCTCTCCTGAGTAGGACAAATCCGCCGCTAGGAGCTTGCGGCCCGAGCTCCTTCGCGAGG
>group_117_9 116 1 0 0 sg=116 px=0 gx=0
TCGCGAAGGAGCTCGGGCCGCAAGCTCCTAGCGGCGGATTTGTCCTACTCAGGAGAGCGT
>group_118_0 1420 1 0 0 sg=1420 px=0 gx=0
CTTCAGGGTCTTGCCGTTGATCACCAGCTTGTAGGTCGTCACGGCCGGGGTACTACCCCC
>group_118_1 1420 1 0 0 sg=1420 px=0 gx=0
CACCACATACAAACTGGTGATCAACGGAAAAACGCTGAAGGGCGAAACTACGACCAAGGC
>group_118_2 1420 1 0 0 sg=1420 px=0 gx=0
TCTTTGTCGCGTCGTCATATGTCCAGACGCCGTCTACACCGTTATCGTTGGCATACTGTT
>group_118_3 1420 1 0 0 sg=1420 px=0 gx=0
TCGCGTTGCCCCTGGGGATGGTGCTCCAAGCGGGCCCTGAGCTGCTCCAGCTCGCCAGCG
>group_118_4 1420 1 0 0 sg=1420 px=0 gx=0
GTTAACACCCCCGCAGTCACCACATACAAACTGGTGATCAACGGAAAAACGCTGAAGGGC
>group_118_5 1420 1 0 0 sg=1420 px=0 gx=0
TTCTTGTACAAAGTGGTGATAATTCGGTTTAAACGGCCGGCCGAGCAGAAGCTTATCTCC
>group_118_6 1420 1 0 0 sg=1420 px=0 gx=0
CAGCGTCCACGGCCTTGGTTGTGGTCTCGCCCTTCAGGGTCTTGCCGTTGATCACCAGCT
>group_118_7 1420 1 0 0 sg=1420 px=0 gx=0
TAAGCTTCTGCTCGGCCGGCCGTTTAAACCGAATTATCACCACTTTGTACAAGAAAGCTG
>group_118_8 1420 1 0 0 sg=1420 px=0 gx=0
GACGAGAAGACCACCGGGTGGCGGGGCGGCCACGTTGTGGAGGGTCTCGCTGGCGAGCTG
>group_118_9 1420 1 0 0 sg=1420 px=0 gx=0
ACCTTCACCGTGACCGAGGTTAACACCCCCGCAGTCACCACATACAAACTGGTGATCAAC
>group_119_0 236 1 0 0 sg=236 px=0 gx=0
GATTTTCATGCCGCTGCTGTGATGGTGGTGATGGTGTGCCATGGTATATCTCCTTTGATT
>group_119_1 236 1 0 0 sg=236 px=0 gx=0
AACAGAACTTCCAGACCGCTGCTAGTCTGCGCGTCTTTCAGGGCTTCATCGACAGTCTGA
>group_119_2 236 1 0 0 sg=236 px=0 gx=0
ACCATGGCACACCATCACCACCATCACAGCAGCGGCATGAAAATCGAAGAAGGTAAACTG
>group_119_3 236 1 0 0 sg=236 px=0 gx=0
GGGTCGACGGTACCCTGAAACAGAACTTCCAGACCGCTGCTAGTCTGCGCGTCTTTCAGG
>group_119_4 236 1 0 0 sg=236 px=0 gx=0
CTGAAACAGAACTTCCAGACCGCTGCTAGTCTGCGCGTCTTTCAGGGCTTCATCGACAGT
>group_119_5 236 1 0 0 sg=236 px=0 gx=0
GTCGACGGTACCCTGAAACAGAACTTCCAGACCGCTGCTAGTCTGCGCGTCTTTCAGGGC
>group_119_6 236 1 0 0 sg=236 px=0 gx=0
TAGCAGCGGTCTGGAAGTTCTGTTTCAGGGTACCGTCGACCCGACTGGAAAGCGGGCAGT
>group_119_7 236 1 0 0 sg=236 px=0 gx=0
ATTACCAGTTTACCTTCTTCGATTTTCATGCCGCTGCTGTGATGGTGGTGATGGTGTGCC
>group_119_8 236 1 0 0 sg=236 px=0 gx=0
GCTTTCCAGTCGGGTCGACGGTACCCTGAAACAGAACTTCCAGACCGCTGCTAGTCTGCG
>group_119_9 236 1 0 0 sg=236 px=0 gx=0
TGCCCGCTTTCCAGTCGGGTCGACGGTACCCTGAAACAGAACTTCCAGACCGCTGCTAGT
>group_120_0 486 0 0 0 sg=486 px=0 gx=0
ACCTGGACGCGCCCTGTAGCGGCGCATTAAGCGCGGCGGGTGTGGTGGTTACGCGCAGCG
>group_120_1 486 0 0 0 sg=486 px=0 gx=0
GCACCTATCTCAGCGATCTGTCTATTTTCGTTCATCCATAGTTGCCTGACTCCCCGTCGT
>group_120_2 486 0 0 0 sg=486 px=0 gx=0
ACTGGCGAACTACTTACTCTAGCTTCCGGCAACAATTAATAGACTGGATGGAGGCGGATA
>group_120_3 486 0 0 0 sg=486 px=0 gx=0
AAAAGTGCCACCTGGACGCGCCCTGTAGCGGCGCATTAAGCGCGGCGGGTGTGGTGGTTA
>group_120_4 486 0 0 0 sg=486 px=0 gx=0
CCGCGCTTAATGCGCCGCTACAGGGCGCGTCCAGGTGGCACTTTTCGGGGAAATGTGCGC
>group_120_5 486 0 0 0 sg=486 px=0 gx=0
CATGCAAGCTTGTCTCTCCCTTTAGTGAGGGTTAGCTTGGCACTGGCCGTCGTTTTACAA
>group_120_6 486 0 0 0 sg=486 px=0 gx=0
GTTATCTACACGACGGGGAGTCAGGCAACTATGGATGAACGAAAATAGACAGATCGCTGA
>group_120_7 486 0 0 0 sg=486 px=0 gx=0
CTCCCTTTAGTGAGGGTTAGCTTGGCACTGGCCGTCGTTTTACAACGTCGTGACTGGGAA
>group_120_8 486 0 0 0 sg=486 px=0 gx=0
CTTTATCCGCCTCCATCCAGTCTATTAATTGTTGCCGGAAGCTAGAGTAAGTAGTTCGCC
>group_120_9 486 0 0 0 sg=486 px=0 gx=0
CAAACTATTAACTGGCGAACTACTTACTCTAGCTTCCGGCAACAATTAATAGACTGGATG
>group_121_0 216 1 0 0 sg=216 px=0 gx=0
ATTAACCTATAAAAATAGGCGTATCACGAGGCCCTTTCGTCTTCAAGAATTCAAAAATTT
>group_121_1 216 1 0 0 sg=216 px=0 gx=0
TTATTTGCTTTCAGGAAAATTTTTCTGTATAATAGATTCATAAATTTGAAGCTTTAATGC
>group_121_2 216 1 0 0 sg=216 px=0 gx=0
ACATTAACCTATAAAAATAGGCGTATCACGAGGCCCTTTCGTCTTCAAGAATTCAAAAAT
>group_121_3 216 1 0 0 sg=216 px=0 gx=0
TATCACGAGGCCCTTTCGTCTTCAAGAATTCAAAAATTTATTTGCTTTCAGGAAAATTTT
>group_121_4 216 1 0 0 sg=216 px=0 gx=0
GAAAGCAAATAAATTTTTGAATTCTTGAAGACGAAAGGGCCTCGTGATACGCCTATTTTT
>group_121_5 216 1 0 0 sg=216 px=0 gx=0
AGGAAAATTTTTCTGTATAATAGATTCATAAATTTGAAGCTTTAATGCGGTAGTTTATCA
>group_121_6 216 1 0 0 sg=216 px=0 gx=0
TTCGTCTTCAAGAATTCAAAAATTTATTTGCTTTCAGGAAAATTTTTCTGTATAATAGAT
>group_121_7 216 1 0 0 sg=216 px=0 gx=0
TTTAACTGTGATAAACTACCGCATTAAAGCTTCAAATTTATGAATCTATTATACAGAAAA
>group_121_8 216 1 0 0 sg=216 px=0 gx=0
TAGCAATTTAACTGTGATAAACTACCGCATTAAAGCTTCAAATTTATGAATCTATTATAC
>group_121_9 216 1 0 0 sg=216 px=0 gx=0
CTGTGATAAACTACCGCATTAAAGCTTCAAATTTATGAATCTATTATACAGAAAAATTTT
>group_122_0 562 1 0 0 sg=562 px=0 gx=0
CCCTATAGTGAGTCGTATTACGGTACCGAGCTCGAATTCACTGGCCGTCGTTTTACAACG
>group_122_1 562 1 0 0 sg=562 px=0 gx=0
CAGTAACGTTAGATCTCGGTGACGGGCAGGACCGGACGGGGCGGTACCGGCAGGCTGAAG
>group_122_2 562 1 0 0 sg=562 px=0 gx=0
TCCTGCCCGTCACCGAGATCTAACGTTACTGAAATCATCAAACAGCTTGACGAATCTGGA
>group_122_3 562 1 0 0 sg=562 px=0 gx=0
CAGAGATCTCGACTCTAGGGGGATCTACCATGAGCCCAGAACGACGCCCGGCCGACATCC
>group_122_4 562 1 0 0 sg=562 px=0 gx=0
ATTACGCCAAGCTTGCATGCCTGCAGGTCGAGTGGAGATGTGGAGTGGGCGCTTACACAG
>group_122_5 562 1 0 0 sg=562 px=0 gx=0
CCTATAGTGAGTCGTATTACGGTACCGAGCTCGAATTCACTGGCCGTCGTTTTACAACGT
>group_122_6 562 1 0 0 sg=562 px=0 gx=0
GTTCTGGGCTCATGGTAGATCCCCCTAGAGTCGAGATCTCTGCTCAAGCGGGGTAGCTGT
>group_122_7 562 1 0 0 sg=562 px=0 gx=0
CACGACGTTGTAAAACGACGGCCAGTGAATTCGAGCTCGGTACCGTAATACGACTCACTA
>group_122_8 562 1 0 0 sg=562 px=0 gx=0
GAATTCGAGCTCGGTACCGTAATACGACTCACTATAGGGCGACATATGATCGATGATATC
>group_122_9 562 1 0 0 sg=562 px=0 gx=0
AAAACGACGGCCAGTGAATTCGAGCTCGGTACCGTAATACGACTCACTATAGGGCGACAT
>group_123_0 1582 0 786 0 sg=796 px=786 gx=0
AATCAGTCACTTAAAAATCATCGGTCGGGGATATGGTGCACTCTCAGTACAATCTGCTCT
>group_123_1 1582 0 786 0 sg=796 px=786 gx=0
GAAGCGGAAGAGCGCTTTTCCGCTGCATAACCCTGCTTCGGGGTCATTATAGCGATTTTT
>group_123_2 1582 0 786 0 sg=796 px=786 gx=0
GTTATTAGTTATAGTTATTATAACATGTATTCACGAACGAAAATCGATTATTGAAGCATT
>group_123_3 1582 0 786 0 sg=796 px=786 gx=0
TCAGAGCAGATTGTACTGAGAGTGCACCATATCCCCGACCGATGATTTTTAAGTGACTGA
>group_123_4 1582 0 786 0 sg=796 px=786 gx=0
ATACATTCAAATATGTATCCGCTCATGAGACAATAACCCTGATAAATGCTTCAATAATCG
>group_123_5 1582 0 786 0 sg=796 px=786 gx=0
CGTGATACGCCTATTTTTATAGGTTAATGTCATGATAATAATGGTTTCTTAGTCGGGACG
>group_123_6 1582 0 786 0 sg=796 px=786 gx=0
TTACGTTATTAGTTATAGTTATTATAACATGTATTCACGAACGAAAATCGATTATTGAAG
>group_123_7 1582 0 786 0 sg=796 px=786 gx=0
CTAAAAATGCAGGGCGAGGATTTATCCCAGGCAGGGTGGATATTGATGAGCGTCCCGACT
>group_123_8 1582 0 786 0 sg=796 px=786 gx=0
TCGCTATAATGACCCCGAAGCAGGGTTATGCAGCGGAAAAGCGCTCTTCCGCTTCCTCGC
>group_123_9 1582 0 786 0 sg=796 px=786 gx=0
TTATTATAACATGTATTCACGAACGAAAATCGATTATTGAAGCATTTATCAGGGTTATTG
>group_124_0 230 1 0 0 sg=230 px=0 gx=0
TTAAATTCTTGAAGACGAAAGGGCCTCGTGATACGCCTATTTTTATAGGTTAATGTCATG
>group_124_1 230 1 0 0 sg=230 px=0 gx=0
CTCTTTTCAATAGCTATAAATTATTTAATAAGTAAGTTAAGGGAGCAGCGTTGGGTCCTG
>group_124_2 230 1 0 0 sg=230 px=0 gx=0
AGTTAAGGGAGCAGCGTTGGGTCCTGGCCACGGGTGCGCATGATCGTGCTCCTGTCGTTG
>group_124_3 230 1 0 0 sg=230 px=0 gx=0
ATAGGCGTATCACGAGGCCCTTTCGTCTTCAAGAATTTAAACTGCATCCCTTAACTTGTT
>group_124_4 230 1 0 0 sg=230 px=0 gx=0
ATGACATTAACCTATAAAAATAGGCGTATCACGAGGCCCTTTCGTCTTCAAGAATTTAAA
>group_124_5 230 1 0 0 sg=230 px=0 gx=0
TCCTCAACGACAGGAGCACGATCATGCGCACCCGTGGCCAGGACCCAACGCTGCTCCCTT
>group_124_6 230 1 0 0 sg=230 px=0 gx=0
TTCAAGAATTTAAACTGCATCCCTTAACTTGTTTTTCGTGTGCCTATTTTTTGTGAATCG
>group_124_7 230 1 0 0 sg=230 px=0 gx=0
AGGCCCTTTCGTCTTCAAGAATTTAAACTGCATCCCTTAACTTGTTTTTCGTGTGCCTAT
>group_124_8 230 1 0 0 sg=230 px=0 gx=0
CGCACCCGTGGCCAGGACCCAACGCTGCTCCCTTAACTTACTTATTAAATAATTTATAGC
>group_124_9 230 1 0 0 sg=230 px=0 gx=0
GGACCCAACGCTGCTCCCTTAACTTACTTATTAAATAATTTATAGCTATTGAAAAGAGAT
>group_125_0 180 1 0 0 sg=180 px=0 gx=0
CGTCGACCTGCAGCCAAGCTTATCGATTCTAGACTCGAGAGCTCCGATAAGCTGTCAAAC
>group_125_1 180 1 0 0 sg=180 px=0 gx=0
GATAAGCTTGGCTGCAGGTCGACGGATCCGGGGAATTCACTGGCCGTCGTTTTACAACGT
>group_125_2 180 1 0 0 sg=180 px=0 gx=0
GCTTGGCTGCAGGTCGACGGATCCGGGGAATTCACTGGCCGTCGTTTTACAACGTCGTGA
>group_125_3 180 1 0 0 sg=180 px=0 gx=0
CGACGTTGTAAAACGACGGCCAGTGAATTCCCCGGATCCGTCGACCTGCAGCCAAGCTTA
>group_125_4 180 1 0 0 sg=180 px=0 gx=0
ACGACGTTGTAAAACGACGGCCAGTGAATTCCCCGGATCCGTCGACCTGCAGCCAAGCTT
>group_125_5 180 1 0 0 sg=180 px=0 gx=0
GAATCGATAAGCTTGGCTGCAGGTCGACGGATCCGGGGAATTCACTGGCCGTCGTTTTAC
>group_125_6 180 1 0 0 sg=180 px=0 gx=0
TCATGTTTGACAGCTTATCGGAGCTCTCGAGTCTAGAATCGATAAGCTTGGCTGCAGGTC
>group_125_7 180 1 0 0 sg=180 px=0 gx=0
AGGCCCTTTCGTCTTCAAGAATTCTCATGTTTGACAGCTTATCGGAGCTCTCGAGTCTAG
>group_125_8 180 1 0 0 sg=180 px=0 gx=0
CTCTCGAGTCTAGAATCGATAAGCTTGGCTGCAGGTCGACGGATCCGGGGAATTCACTGG
>group_125_9 180 1 0 0 sg=180 px=0 gx=0
ACTCGAGAGCTCCGATAAGCTGTCAAACATGAGAATTCTTGAAGACGAAAGGGCCTCGTG
>group_126_0 11690 1 0 0 sg=11690 px=0 gx=0
CTCAACAAAGGGGTGGGTTAAAACAATTAAATGATTCTGTCAGTTTGATAACGAAGATAC
>group_126_1 11690 1 0 0 sg=11690 px=0 gx=0
AACTACTCAACAAAGGGGTGGGTTAAAACAATTAAATGATTCTGTCAGTTTGATAACGAA
>group_126_2 11690 1 0 0 sg=11690 px=0 gx=0
AATGGATTTTGTTCCGTTGATGTTTGTATAGATCTAGGAAAATACCAATCTTGAATAGAA
>group_126_3 11690 1 0 0 sg=11690 px=0 gx=0
AAACGACGGCCAGTGAATTGTAATACGACTCACTATAGGGCGAATTGGAGGGCCGCTCTA
>group_126_4 11690 1 0 0 sg=11690 px=0 gx=0
AACTGATTCGATCTATTTTTTCCATAGACATAAATTGTCTATTTTTATTTTCTAATTCCA
>group_126_5 11690 1 0 0 sg=11690 px=0 gx=0
TTTGTATTTTTTTTTATCTTTAATAAAGATAGTAAACGAGAAAATGGAAATTTATTTTTA
>group_126_6 11690 1 0 0 sg=11690 px=0 gx=0
TTTTACTTCCATGTTGAATGATTAAAATTTAAAAAATGAAGTTTTCTTTTATAGGTTTAC
>group_126_7 11690 1 0 0 sg=11690 px=0 gx=0
GGTTTTTCTTGGTATTGAAAAAGAGTTTAAATTTACATACATTATATCATTTAAAAGTCC
>group_126_8 11690 1 0 0 sg=11690 px=0 gx=0
GGAAAATACCAATCTTGAATAGAAGATTCAGGAATAACTCCAAAATCAATTAAATATTTA
>group_126_9 11690 1 0 0 sg=11690 px=0 gx=0
CATCGAAGTACATTGTAAAATAATTTTTCTTAACTCTACAATATTTTGTGTTTTTAACAA
>group_127_0 104 1 0 0 sg=104 px=0 gx=0
TTATATCATTTTACGTTTCTCGTTCAGCTTTTTTGTACAAACTTGTTTGATTAGAGTCCC
>group_127_1 104 1 0 0 sg=104 px=0 gx=0
CTCTATATAAGGAAGTTCATTTCATTTGGAGAGAACACGGGGGACTCTAATCAAACAAGT
>group_127_2 104 1 0 0 sg=104 px=0 gx=0
TATATAAGGAAGTTCATTTCATTTGGAGAGAACACGGGGGACTCTAATCAAACAAGTTTG
>group_127_3 104 1 0 0 sg=104 px=0 gx=0
ACGGGGGACTCTAATCAAACAAGTTTGTACAAAAAAGCTGAACGAGAAACGTAAAATGAT
>group_127_4 104 1 0 0 sg=104 px=0 gx=0
ATCATTTTACGTTTCTCGTTCAGCTTTTTTGTACAAACTTGTTTGATTAGAGTCCCCCGT
>group_127_5 104 1 0 0 sg=104 px=0 gx=0
ATTTGGAGAGAACACGGGGGACTCTAATCAAACAAGTTTGTACAAAAAAGCTGAACGAGA
>group_127_6 104 1 0 0 sg=104 px=0 gx=0
CTTGTTTGATTAGAGTCCCCCGTGTTCTCTCCAAATGAAATGAACTTCCTTATATAGAGG
>group_127_7 104 1 0 0 sg=104 px=0 gx=0
CACGGGGGACTCTAATCAAACAAGTTTGTACAAAAAAGCTGAACGAGAAACGTAAAATGA
>group_127_8 104 1 0 0 sg=104 px=0 gx=0
TACAAACTTGTTTGATTAGAGTCCCCCGTGTTCTCTCCAAATGAAATGAACTTCCTTATA
>group_127_9 104 1 0 0 sg=104 px=0 gx=0
ACTTGTTTGATTAGAGTCCCCCGTGTTCTCTCCAAATGAAATGAACTTCCTTATATAGAG
>group_128_0 208 0 0 0 sg=208 px=0 gx=0
CACCTAACAATTCGTTCAAGCCGAGATCGGCTTCCCGGCCGACGCGTCAATTCGATCCTG
>group_128_1 208 0 0 0 sg=208 px=0 gx=0
AGGATCGAATTGACGCGTCGGCCGGGAAGCCGATCTCGGCTTGAACGAATTGTTAGGTGG
>group_128_2 208 0 0 0 sg=208 px=0 gx=0
TACCGCCACCTAACAATTCGTTCAAGCCGAGATCGGCTTCCCGGCCGACGCGTCAATTCG
>group_128_3 208 0 0 0 sg=208 px=0 gx=0
AGTTGTTCTGCTTCATCAGCAGGATCGAATTGACGCGTCGGCCGGGAAGCCGATCTCGGC
>group_128_4 208 0 0 0 sg=208 px=0 gx=0
AGCGCACGGCGTTAAAGTTGTTCTGCTTCATCAGCAGGATCGAATTGACGCGTCGGCCGG
>group_128_5 208 0 0 0 sg=208 px=0 gx=0
AGGCTTATGTCGACGCGTCCTCGGTACCGGGCCCCCCCTCGAGGTCGACGGTATCGATAA
>group_128_6 208 0 0 0 sg=208 px=0 gx=0
GGGGGCCCGGTACCGAGGACGCGTCGACATAAGCCTGTTCGGTTCGTAAACTGTAATGCA
>group_128_7 208 0 0 0 sg=208 px=0 gx=0
CTAACAATTCGTTCAAGCCGAGATCGGCTTCCCGGCCGACGCGTCAATTCGATCCTGCTG
>group_128_8 208 0 0 0 sg=208 px=0 gx=0
AACAGGCTTATGTCGACGCGTCCTCGGTACCGGGCCCCCCCTCGAGGTCGACGGTATCGA
>group_128_9 208 0 0 0 sg=208 px=0 gx=0
GGACGCGTCGACATAAGCCTGTTCGGTTCGTAAACTGTAATGCAAGTAGCGTATGCGCTC
>group_129_0 2720 1 0 0 sg=2720 px=0 gx=0
TTTCATGGTTAAACATGTACTCCGGACTTGTTTCCATTCGATTCGGTGTCGATGTAGTCG
>group_129_1 2720 1 0 0 sg=2720 px=0 gx=0
TGGAACGGGAGCCTCGAGAATGGTGAGTTCTCTGTTTTTTGACAAAAATGCTCACAATTA
>group_129_2 2720 1 0 0 sg=2720 px=0 gx=0
TGATGTAGTGAGATGAGCATATTTAAAATGAACCGAGCAGTTAGGAGATATGTTGGGAGG
>group_129_3 2720 1 0 0 sg=2720 px=0 gx=0
GTGCCTCCAAATACTGCATTTCAAAATGCAGAGCAAATGAATGGCTCCTTCTACTGTTAA
>group_129_4 2720 1 0 0 sg=2720 px=0 gx=0
ACAATTCATTAAATGTTTGCAAGATAAGAAACACAGTTACAGTGTAATAAAAGCCTGTCA
>group_129_5 2720 1 0 0 sg=2720 px=0 gx=0
TGAAATGGTGGGTAGATGATTATTAAAATGTTTAAGAAAATTAAATAATTTGTTTTAGGC
>group_129_6 2720 1 0 0 sg=2720 px=0 gx=0
GATTCGGTGTCGATGTAGTCGTCGGATAATAATGTGGAGACGGAGATGAGAACGATCCAT
>group_129_7 2720 1 0 0 sg=2720 px=0 gx=0
GCAAAGAAGCAGGAATTGTTCACCAAATTGAAAAGTAATTATTTAAAAAATTACATAAAT
>group_129_8 2720 1 0 0 sg=2720 px=0 gx=0
ATATCTCCTAACTGCTCGGTTCATTTTAAATATGCTCATCTCACTACATCACCCAGACAC
>group_129_9 2720 1 0 0 sg=2720 px=0 gx=0
TGGTGTCAAAAATAATAGGCGAAACAAATCATCTGACACCACCACCGTCTGATGGATCGT
>group_130_0 526 1 0 0 sg=526 px=0 gx=0
GGGGCGATTCAGGCCTGGTATGAGTCAGCAACACCTTCTTCACGAGGCAGACCTCACACA
>group_130_1 526 1 0 0 sg=526 px=0 gx=0
CAGGTCGACTCTAGAGGATCCCCGGGCGAGCTCGAATTCGAAGCAGCTTTGCACTGGATT
>group_130_2 526 1 0 0 sg=526 px=0 gx=0
TGTGCGGTATTTCACACCGCATAGGAAGATCTAGGAGTAAGAATAGATCCGCCTACCTTT
>group_130_3 526 1 0 0 sg=526 px=0 gx=0
ACATTAACCTATAAAAATAGGCGTATCACGAGGCCCAGCAACCGCACCTGTGTGAGGTCT
>group_130_4 526 1 0 0 sg=526 px=0 gx=0
AACCGCACCTGTGTGAGGTCTGCCTCGTGAAGAAGGTGTTGCTGACTCATACCAGGCCTG
>group_130_5 526 1 0 0 sg=526 px=0 gx=0
ATCTTCACCTAGATCCTTTTATTCTTGAAGACGAAAGGGTGAGGTCTGCCTCGTGAAGAA
>group_130_6 526 1 0 0 sg=526 px=0 gx=0
GCGAGCTCGAATTCGAAGCAGCTTTGCACTGGATTGCGAGGCTTTGTGCTTCTCTGGAGT
>group_130_7 526 1 0 0 sg=526 px=0 gx=0
ATCGATAAGCTTGGGCTGCAGGTCGACTCTAGAGGATCCCCGGGCGAGCTCGAATTCGAA
>group_130_8 526 1 0 0 sg=526 px=0 gx=0
CAGACCTCACCCTTTCGTCTTCAAGAATAAAAGGATCTAGGTGAAGATCCTTTTTGATAA
>group_130_9 526 1 0 0 sg=526 px=0 gx=0
GCAGACCTCACCCTTTCGTCTTCAAGAATAAAAGGATCTAGGTGAAGATCCTTTTTGATA
>group_131_0 336 1 0 0 sg=336 px=0 gx=0
TACGAATTTAATACGACTCACTATAGGGAATTCTCATGTTTGACAGCTTATCATCGATAA
>group_131_1 336 1 0 0 sg=336 px=0 gx=0
CTGTCAAACATGAGAATTCCCTATAGTGAGTCGTATTAAATTCGTAATCATGGTCATAGC
>group_131_2 336 1 0 0 sg=336 px=0 gx=0
TGATGAGCTTTACCGCAGCTGGACCTGCAGGCATGCAAGCTTGGCACTGGCCGTCGTTTT
>group_131_3 336 1 0 0 sg=336 px=0 gx=0
TTACGAATTTAATACGACTCACTATAGGGAATTCTCATGTTTGACAGCTTATCATCGATA
>group_131_4 336 1 0 0 sg=336 px=0 gx=0
AAAGCTTATCGATGATAAGCTGTCAAACATGAGAATTCCCTATAGTGAGTCGTATTAAAT
>group_131_5 336 1 0 0 sg=336 px=0 gx=0
ATGCCTGCAGGTCCAGCTGCGGTAAAGCTCATCAGCGTGGTCGTGAAGCGATTCACAGAT
>group_131_6 336 1 0 0 sg=336 px=0 gx=0
AATTTAATACGACTCACTATAGGGAATTCTCATGTTTGACAGCTTATCATCGATAAGCTT
>group_131_7 336 1 0 0 sg=336 px=0 gx=0
CGGGCTCATGAGCGCTTGTTTCGGCGTGGGTATGGTGGCAGGCCCGTTGGCCGGGGGACT
>group_131_8 336 1 0 0 sg=336 px=0 gx=0
CAGCTATGACCATGATTACGAATTTAATACGACTCACTATAGGGAATTCTCATGTTTGAC
>group_131_9 336 1 0 0 sg=336 px=0 gx=0
AGATGGCGCCCAACAGTCCCCCGGCCAACGGGCCTGCCACCATACCCACGCCGAAACAAG
>group_132_0 202 1 0 0 sg=202 px=0 gx=0
CAACAAGCGCCACGCCCAGGAGGTCGAAGCCGCACGTCATCTAGCGGAATTAATTCATGA
>group_132_1 202 1 0 0 sg=202 px=0 gx=0
CTCATGAATTAATTCCGCTAGATGACGTGCGGCTTCGACCTCCTGGGCGTGGCGCTTGTT
>group_132_2 202 1 0 0 sg=202 px=0 gx=0
ACTACCTTGTTAAACGTGGCAAATAGGCAGGATTGATGGGGATCTAGCTTCACGCTGCCG
>group_132_3 202 1 0 0 sg=202 px=0 gx=0
TCCGCTAGATGACGTGCGGCTTCGACCTCCTGGGCGTGGCGCTTGTTGGCGCGCTCGCGG
>group_132_4 202 1 0 0 sg=202 px=0 gx=0
CGAGCGCGCCAACAAGCGCCACGCCCAGGAGGTCGAAGCCGCACGTCATCTAGCGGAATT
>group_132_5 202 1 0 0 sg=202 px=0 gx=0
ACATTCAAATATGTATCCGCTCATGAATTAATTCCGCTAGATGACGTGCGGCTTCGACCT
>group_132_6 202 1 0 0 sg=202 px=0 gx=0
GGCAGGATTGATGGGGATCTAGCTTCACGCTGCCGCAAGCACTCAGGGCGCAAGGGCTGC
>group_132_7 202 1 0 0 sg=202 px=0 gx=0
CGCTCATGAATTAATTCCGCTAGATGACGTGCGGCTTCGACCTCCTGGGCGTGGCGCTTG
>group_132_8 202 1 0 0 sg=202 px=0 gx=0
CGAAGCCGCACGTCATCTAGCGGAATTAATTCATGAGCGGATACATATTTGAATGTATTT
>group_132_9 202 1 0 0 sg=202 px=0 gx=0
CAGGATTGATGGGGATCTAGCTTCACGCTGCCGCAAGCACTCAGGGCGCAAGGGCTGCTA
>group_133_0 324 1 0 0 sg=324 px=0 gx=0
TCATAGTTCTAGCTAGTTCTAGAGCGGCCTATCGTTTCCACGATCAGCGATCGGCTCGTT
>group_133_1 324 1 0 0 sg=324 px=0 gx=0
ACGCGCTGGGCTACGTCTTGCTGGCGTTCGGATCCGATATCGCCGTGGCGGCTTTTGCCA
>group_133_2 324 1 0 0 sg=324 px=0 gx=0
AACAGAATTCGAGCTCCCGGGTACCATGGCATGCATCGATAGATCTCGAGGCCTCGGACT
>group_133_3 324 1 0 0 sg=324 px=0 gx=0
TGCTGGCGTTCGGATCCGATATCGCCGTGGCGGCTTTTGCCATTCTCACCGGATTCAGTC
>group_133_4 324 1 0 0 sg=324 px=0 gx=0
CTGCACTGAACGTCAGAAGCCGACTGCACTATAGCAGCGGAGGGGTTGGATCATAGTTCT
>group_133_5 324 1 0 0 sg=324 px=0 gx=0
GCTGGGCTACGTCTTGCTGGCGTTCGGATCCGATATCGCCGTGGCGGCTTTTGCCATTCT
>group_133_6 324 1 0 0 sg=324 px=0 gx=0
CGCTCTAGAACTAGCTAGAACTATGATCCAACCCCTCCGCTGCTATAGTGCAGTCGGCTT
>group_133_7 324 1 0 0 sg=324 px=0 gx=0
CGATCGCTGATCGTGGAAACGATAGGCCGCTCTAGAACTAGCTAGAACTATGATCCAACC
>group_133_8 324 1 0 0 sg=324 px=0 gx=0
GCCATGGTACCCGGGAGCTCGAATTCTGTTTCCTGTGTGAAATTGTTATCCGCTCACAAT
>group_133_9 324 1 0 0 sg=324 px=0 gx=0
CGTCAGAAGCCGACTGCACTATAGCAGCGGAGGGGTTGGATCATAGTTCTAGCTAGTTCT
>group_134_0 520 1 0 0 sg=520 px=0 gx=0
CCGCAAGGAATGGTGCATGCCTGCAGGTCCAACTTTTGGCGAAAATGAGACGTTGATCGG
>group_134_1 520 1 0 0 sg=520 px=0 gx=0
CGGGGTCATTATAGCGAATTTTTTCGGTATATCCATCCTTTTTCGCACGATATACAGGAT
>group_134_2 520 1 0 0 sg=520 px=0 gx=0
CAAGAATTCTCATGTTTGACAGCTTATCATCGATAAGCTTATCGGCCAGCCTCGCAGGCA
>group_134_3 520 1 0 0 sg=520 px=0 gx=0
CACTGTCCCTTATTCGCACCTGGCGGTGCTCAACGGGAATCCTGCCTGCGAGGCTGGCCG
>group_134_4 520 1 0 0 sg=520 px=0 gx=0
GCTGCATAACCCTGCTTCGGGGTCATTATAGCGAATTTTTTCGGTATATCCATCCTTTTT
>group_134_5 520 1 0 0 sg=520 px=0 gx=0
GCAGGTCGACGGATCTTTTCCGCTGCATAACCCTGCTTCGGGGTCATTATAGCGAATTTT
>group_134_6 520 1 0 0 sg=520 px=0 gx=0
ACGTCTCATTTTCGCCAAAAGTTGGACCTGCAGGCATGCACCATTCCTTGCGGCGGCGGT
>group_134_7 520 1 0 0 sg=520 px=0 gx=0
GAAAAAGGATGGATATACCGAAAAAATTCGCTATAATGACCCCGAAGCAGGGTTATGCAG
>group_134_8 520 1 0 0 sg=520 px=0 gx=0
AAAATTCGCTATAATGACCCCGAAGCAGGGTTATGCAGCGGAAAAGATCCGTCGACCTGC
>group_134_9 520 1 0 0 sg=520 px=0 gx=0
GCCGATCAACGTCTCATTTTCGCCAAAAGTTGGACCTGCAGGCATGCACCATTCCTTGCG
>group_136_0 630 0 0 0 sg=630 px=0 gx=0
TTCTCATCAGTGAAATCCAGGGGAATTCTCATGTTTGACAGCTTATCATCGATAAGCTTT
>group_136_1 630 0 0 0 sg=630 px=0 gx=0
GGTTGAACCGGATGCTGGTAAAGCTACTTGGGTTGCTGCTTCTACTTATGGTACCCGGGG
>group_136_2 630 0 0 0 sg=630 px=0 gx=0
AACAATGGAAGTCCCCCCCCCCCCCCTGCAGCCAAGCTAGCTTCACGCTGCCGCAAGCAC
>group_136_3 630 0 0 0 sg=630 px=0 gx=0
GTCTCTTGATCCATGGATTACGCGTTAACCCGGGCCCGCGGATGCATATGATCTTAAGGC
>group_136_4 630 0 0 0 sg=630 px=0 gx=0
TCTCGTGATGGCAGGTTGGGCGTCGCTTGGTCGGTCATTTCGCCTCGAGGCGAACCCCAG
>group_136_5 630 0 0 0 sg=630 px=0 gx=0
CATGTCCCCCCCCCCCCCTGCAGGTCGACGGATCCCCGGGTACCATAAGTAGAAGCAGCA
>group_136_6 630 0 0 0 sg=630 px=0 gx=0
TGGTCGGTCATTTCGCCTCGAGGCGAACCCCAGAGTCCCGCTCAGAAGAACTCGTCAAGA
>group_136_7 630 0 0 0 sg=630 px=0 gx=0
TACCGCATTAAAGCTTATCGATGATAAGCTGTCAAACATGAGAATTCCCCTGGATTTCAC
>group_136_8 630 0 0 0 sg=630 px=0 gx=0
ATATGATCTTAAGGCCTAGGTCTAGAGTCTTTGTTTTGACGCCATTAGCGTACGTAACAA
>group_136_9 630 0 0 0 sg=630 px=0 gx=0
TCTTGACGAGTTCTTCTGAGCGGGACTCTGGGGTTCGCCTCGAGGCGAAATGACCGACCA
>group_137_0 338 0 4 0 sg=334 px=4 gx=0
AACTCACGTTAAGCAACGTTTTCTGCCTCTGATTTTTGATAATCTCATGACCAAAATCCC
>group_137_1 338 0 4 0 sg=334 px=4 gx=0
TTAAGCAACGTTTTCTGCCTCTGATTTTTGATAATCTCATGACCAAAATCCCTTAACGTG
>group_137_2 338 0 4 0 sg=334 px=4 gx=0
AATCAGAGGCAGAAAACGTTGCTTAACGTGAGTTTTCGTTCCACTGAGCGTCAGACCCCT
>group_137_3 338 0 4 0 sg=334 px=4 gx=0
TCACGTTAAGCAACGTTTTCTGCCTCTGACGCCTCTAATCTCATGACCAAAATCCCTTAA
>group_137_4 338 0 4 0 sg=334 px=4 gx=0
ATCGTGACAGAGCCGGGTATCGTAGGGGTCTGACGCTCAGTGGAACGAAAACTCACGTTA
>group_137_5 338 0 4 0 sg=334 px=4 gx=0
AGGGATTTTGGTCATGAGATTATCAAAAATCAGAGGCAGAAAACGTTGCTTAACGTGAGT
>group_137_6 338 0 4 0 sg=334 px=4 gx=0
CTCACGTTAAGCAACGTTTTCTGCCTCTGACGCCTCTAATCTCATGACCAAAATCCCTTA
>group_137_7 338 0 4 0 sg=334 px=4 gx=0
CTTAACGTGAGTTTTCGTTCCACTGAGCGTCAGACCCCTACGATACCCGGCTCTGTCACG
>group_137_8 338 0 4 0 sg=334 px=4 gx=0
GGTCTGACGCTCAGTGGAACGAAAACTCACGTTAAGCAACGTTTTCTGCCTCTGATTTTT
>group_137_9 338 0 4 0 sg=334 px=4 gx=0
TTAAGGGATTTTGGTCATGAGATTATCAAAAATCAGAGGCAGAAAACGTTGCTTAACGTG
>group_138_0 2842 1 0 2026 sg=816 px=0 gx=2026
TACCTTCGATACCACCACTACCGCGTGGCACCAGACCCGCGGAGGGCCCCTGGAACAGAA
>group_138_1 2842 1 0 2026 sg=816 px=0 gx=2026
CGGTAGTGGTGGTATCGAAGGTAGGCATATGGAGCTCGGTACCCTCGAGGGATCCGAATT
>group_138_2 2842 1 0 2026 sg=816 px=0 gx=2026
CGGCCAAGGCCTTGAGTGGTTTCAACTGAAACTTGCATGTGATGATGATGATGATGCACT
>group_138_3 2842 1 0 2026 sg=816 px=0 gx=2026
ACCTTCTACGGAACCATCTTCAACGCCGAAACGTTTGATGAACTCTGCGGTCAGTTCCGG
>group_138_4 2842 1 0 2026 sg=816 px=0 gx=2026
CCCTTGCGGAAGCCGTCAATACGTACTTTTTTCGCAACGTTGACCAGCTCGCTTTTAACA
>group_138_5 2842 1 0 2026 sg=816 px=0 gx=2026
ACATGCAAGTTTCAGTTGAAACCACTCAAGGCCTTGGCCGCCGTGTAACGATTACTATCG
>group_138_6 2842 1 0 2026 sg=816 px=0 gx=2026
AACCATCTTCAACGCCGAAACGTTTGATGAACTCTGCGGTCAGTTCCGGCAGTTCACGCT
>group_138_7 2842 1 0 2026 sg=816 px=0 gx=2026
CCCCTGGAACAGAACTTCCAGACCCGCGGACGCCTGCTGGTTCATCAGCTCGTTGAAAGT
>group_138_8 2842 1 0 2026 sg=816 px=0 gx=2026
GAAAGTGACTGAAAAAGAAACCACTTTCAACGAGCTGATGAACCAGCAGGCGTCCGCGGG
>group_138_9 2842 1 0 2026 sg=816 px=0 gx=2026
TGAACTGCAAGGTCTGGAAGCGATCGAAGTTGAAAAACCGATCGTTGAAGTGACCGACGC
>group_139_0 362 1 0 0 sg=362 px=0 gx=0
ACGAAGTTCTCGAGGTACCTGCAGCTAGTACTGACGGACACACCGAAGCCCCGGCGGCAA
>group_139_1 362 1 0 0 sg=362 px=0 gx=0
TAGGGCCGCCGACATGACACAAGGGGTTGTGACCGGGGTGGACACGTACGCGGGTGCTTA
>group_139_2 362 1 0 0 sg=362 px=0 gx=0
CTTTGAGTTCTCTCAGTTGGGGGCGTAGGGCCGCCGACATGACACAAGGGGTTGTGACCG
>group_139_3 362 1 0 0 sg=362 px=0 gx=0
GCTCTCTAGTATAACTTCGTATAATGTATGCTATACGAAGTTCTCGAGGTACCTGCAGCT
>group_139_4 362 1 0 0 sg=362 px=0 gx=0
TATAATGTATGCTATACGAAGTTCTCGAGGTACCTGCAGCTAGTACTGACGGACACACCG
>group_139_5 362 1 0 0 sg=362 px=0 gx=0
TCAGTTGGGGGCGTAGGGCCGCCGACATGACACAAGGGGTTGTGACCGGGGTGGACACGT
>group_139_6 362 1 0 0 sg=362 px=0 gx=0
GCCCTACGCCCCCAACTGAGAGAACTCAAAGGTTACCCCAGTTGGGGCACTACTCCCGAA
>group_139_7 362 1 0 0 sg=362 px=0 gx=0
AGAGTCGCGCTCGCGCGACTGACGGTCGTAAGCACCCGCGTACGTGTCCACCCCGGTCAC
>group_139_8 362 1 0 0 sg=362 px=0 gx=0
GGTTTCAACGCTTCAAAAGTGGTGATTTTGACGTCGACGACTCTAGAGTCGCGCTCGCGC
>group_139_9 362 1 0 0 sg=362 px=0 gx=0
AGTAGTGCCCCAACTGGGGTAACCTTTGAGTTCTCTCAGTTGGGGGCGTAGGGCCGCCGA
>group_140_0 116 1 0 0 sg=116 px=0 gx=0
CCGGGATCCGAATTCCAATAAGGGCTGCACGCGCACTTTTATCCGCCTCTGCTGCGCTCC
>group_140_1 116 1 0 0 sg=116 px=0 gx=0
CGGATAAAAGTGCGCGTGCAGCCCTTATTGGAATTCGGATCCCGGGGATGGGGAGTAAGC
>group_140_2 116 1 0 0 sg=116 px=0 gx=0
CTTATTGGAATTCGGATCCCGGGGATGGGGAGTAAGCTTGGCCGGGCTCAGCACGTTACC
>group_140_3 116 1 0 0 sg=116 px=0 gx=0
CCCCGGGATCCGAATTCCAATAAGGGCTGCACGCGCACTTTTATCCGCCTCTGCTGCGCT
>group_140_4 116 1 0 0 sg=116 px=0 gx=0
AGTGCGCGTGCAGCCCTTATTGGAATTCGGATCCCGGGGATGGGGAGTAAGCTTGGCCGG
>group_140_5 116 1 0 0 sg=116 px=0 gx=0
GGCGGATAAAAGTGCGCGTGCAGCCCTTATTGGAATTCGGATCCCGGGGATGGGGAGTAA
>group_140_6 116 1 0 0 sg=116 px=0 gx=0
CGGCCAAGCTTACTCCCCATCCCCGGGATCCGAATTCCAATAAGGGCTGCACGCGCACTT
>group_140_7 116 1 0 0 sg=116 px=0 gx=0
CCCGGCCAAGCTTACTCCCCATCCCCGGGATCCGAATTCCAATAAGGGCTGCACGCGCAC
>group_140_8 116 1 0 0 sg=116 px=0 gx=0
GGATAAAAGTGCGCGTGCAGCCCTTATTGGAATTCGGATCCCGGGGATGGGGAGTAAGCT
>group_140_9 116 1 0 0 sg=116 px=0 gx=0
AGCCCTTATTGGAATTCGGATCCCGGGGATGGGGAGTAAGCTTGGCCGGGCTCAGCACGT
>group_141_0 52 1 0 0 sg=52 px=0 gx=0
ATCTCCCGTGATGCAGGAAGAGCCCTCGAGGAATTCGCGGCCGCCCATGGCTCTTCCGTT
>group_141_1 52 1 0 0 sg=52 px=0 gx=0
CATTGTACACAACGGAAGAGCCATGGGCGGCCGCGAATTCCTCGAGGGCTCTTCCTGCAT
>group_141_2 52 1 0 0 sg=52 px=0 gx=0
ATGGGCGGCCGCGAATTCCTCGAGGGCTCTTCCTGCATCACGGGAGATGCACTAGTTGCC
>group_141_3 52 1 0 0 sg=52 px=0 gx=0
CCCGTGATGCAGGAAGAGCCCTCGAGGAATTCGCGGCCGCCCATGGCTCTTCCGTTGTGT
>group_141_4 52 1 0 0 sg=52 px=0 gx=0
GCAACTAGTGCATCTCCCGTGATGCAGGAAGAGCCCTCGAGGAATTCGCGGCCGCCCATG
>group_141_5 52 1 0 0 sg=52 px=0 gx=0
ATTGTACACAACGGAAGAGCCATGGGCGGCCGCGAATTCCTCGAGGGCTCTTCCTGCATC
>group_141_6 52 1 0 0 sg=52 px=0 gx=0
GTACACAACGGAAGAGCCATGGGCGGCCGCGAATTCCTCGAGGGCTCTTCCTGCATCACG
>group_141_7 52 1 0 0 sg=52 px=0 gx=0
CATCTCCCGTGATGCAGGAAGAGCCCTCGAGGAATTCGCGGCCGCCCATGGCTCTTCCGT
>group_141_8 52 1 0 0 sg=52 px=0 gx=0
AACGGAAGAGCCATGGGCGGCCGCGAATTCCTCGAGGGCTCTTCCTGCATCACGGGAGAT
>group_141_9 52 1 0 0 sg=52 px=0 gx=0
GAGCCATGGGCGGCCGCGAATTCCTCGAGGGCTCTTCCTGCATCACGGGAGATGCACTAG
>group_142_0 384 1 0 0 sg=384 px=0 gx=0
AGAGTACTTAATACGACTCACTATAGGCTAGCCTCGAGAATTCACGCGTGATCTGGTTAC
>group_142_1 384 1 0 0 sg=384 px=0 gx=0
CCCCCCCCCCCCTGCAGCGGCCGCTTCCCTTTAGTGAGGGTTAATGCTTCGAGCAGACAT
>group_142_2 384 1 0 0 sg=384 px=0 gx=0
CTTATCATGTCTGCTCGAAGCATTAACCCTCACTAAAGGGAAGCGGCCGCTGCAGGGGGG
>group_142_3 384 1 0 0 sg=384 px=0 gx=0
TTCACGCGTGATCTGGTTACCACTAAACCAGCCTCAAGAACACCCGAATGGAGTCTCTAA
>group_142_4 384 1 0 0 sg=384 px=0 gx=0
GGTGTTCTTGAGGCTGGTTTAGTGGTAACCAGATCACGCGTGAATTCTCGAGGCTAGCCT
>group_142_5 384 1 0 0 sg=384 px=0 gx=0
AAAAAAAAAAAAAACCCCCCCCCCCCCCCCCCCTGCAGCGGCCGCTTCCCTTTAGTGAGG
>group_142_6 384 1 0 0 sg=384 px=0 gx=0
CTGCAGCGGCCGCTTCCCTTTAGTGAGGGTTAATGCTTCGAGCAGACATGATAAGATACA
>group_142_7 384 1 0 0 sg=384 px=0 gx=0
ATGGCTAATGGCCAATATTGAAGATCTGTCGAGCCATGTGAGCAAAAGGCCAGCAAAAGG
>group_142_8 384 1 0 0 sg=384 px=0 gx=0
CTCGAGAATTCACGCGTGATCTGGTTACCACTAAACCAGCCTCAAGAACACCCGAATGGA
>group_142_9 384 1 0 0 sg=384 px=0 gx=0
GCTCGACAGATCTTCAATATTGGCCATTAGCCATATTATTCATTGGTTATATAGCATAAA
>group_143_0 204 1 0 0 sg=204 px=0 gx=0
CATGCAAGCTTAATTAATTAAAGGAGGAAACAGCTATGACCATGATTACGGATTCACTGG
>group_143_1 204 1 0 0 sg=204 px=0 gx=0
TCCTCTAGAGTCGACCTGCAGGCATGCAAGCTTAATTAATTAAAGGAGGAAACAGCTATG
>group_143_2 204 1 0 0 sg=204 px=0 gx=0
CATAGCTGTTTCCTCCTTTAATTAATTAAGCTTGCATGCCTGCAGGTCGACTCTAGAGGA
>group_143_3 204 1 0 0 sg=204 px=0 gx=0
GCCTGCAGGTCGACTCTAGAGGATCCCCGGGAATTCCCCGGATCCGTCGACCGATGCCCT
>group_143_4 204 1 0 0 sg=204 px=0 gx=0
GGTCGACGGATCCGGGGAATTCCCGGGGATCCTCTAGAGTCGACCTGCAGGCATGCAAGC
>group_143_5 204 1 0 0 sg=204 px=0 gx=0
GAGTCGACCTGCAGGCATGCAAGCTTAATTAATTAAAGGAGGAAACAGCTATGACCATGA
>group_143_6 204 1 0 0 sg=204 px=0 gx=0
CGTTGTAAAACGACGGCCAGTGAATCCGTAATCATGGTCATAGCTGTTTCCTCCTTTAAT
>group_143_7 204 1 0 0 sg=204 px=0 gx=0
CTTGCATGCCTGCAGGTCGACTCTAGAGGATCCCCGGGAATTCCCCGGATCCGTCGACCG
>group_143_8 204 1 0 0 sg=204 px=0 gx=0
AGGCTCTCAAGGGCATCGGTCGACGGATCCGGGGAATTCCCGGGGATCCTCTAGAGTCGA
>group_143_9 204 1 0 0 sg=204 px=0 gx=0
GGTTGAAGGCTCTCAAGGGCATCGGTCGACGGATCCGGGGAATTCCCGGGGATCCTCTAG
>group_144_0 108 0 0 0 sg=108 px=0 gx=0
GGGGGATCCACTAGTGGAGGAAGAAAAAATGAGTAAAGGAGAAGAACTTTTCACTGGAGT
>group_144_1 108 0 0 0 sg=108 px=0 gx=0
TCATTTTTTCTTCCTCCACTAGTGGATCCCCCGGGCTGCAGCCCGGGCTTAATTAAAGTT
>group_144_2 108 0 0 0 sg=108 px=0 gx=0
CATTTTTTCTTCCTCCACTAGTGGATCCCCCGGGCTGCAGCCCGGGCTTAATTAAAGTTT
>group_144_3 108 0 0 0 sg=108 px=0 gx=0
AGTTTAAACTTTAATTAAGCCCGGGCTGCAGCCCGGGGGATCCACTAGTGGAGGAAGAAA
>group_144_4 108 0 0 0 sg=108 px=0 gx=0
CCAGTGAAAAGTTCTTCTCCTTTACTCATTTTTTCTTCCTCCACTAGTGGATCCCCCGGG
>group_144_5 108 0 0 0 sg=108 px=0 gx=0
TCTAGAGTTTAAACTTTAATTAAGCCCGGGCTGCAGCCCGGGGGATCCACTAGTGGAGGA
>group_144_6 108 0 0 0 sg=108 px=0 gx=0
AGCCCGGGGGATCCACTAGTGGAGGAAGAAAAAATGAGTAAAGGAGAAGAACTTTTCACT
>group_144_7 108 0 0 0 sg=108 px=0 gx=0
ATTTTTTCTTCCTCCACTAGTGGATCCCCCGGGCTGCAGCCCGGGCTTAATTAAAGTTTA
>group_144_8 108 0 0 0 sg=108 px=0 gx=0
AACTCCAGTGAAAAGTTCTTCTCCTTTACTCATTTTTTCTTCCTCCACTAGTGGATCCCC
>group_144_9 108 0 0 0 sg=108 px=0 gx=0
ACATCTAGAGTTTAAACTTTAATTAAGCCCGGGCTGCAGCCCGGGGGATCCACTAGTGGA
>group_145_0 8 15 0 0 sg=8 px=0 gx=0
GCTGGATGGCAAATAATGATTTTATTTTGACTGATAGTGACCTGTTCGTTGCAACAAATT
>group_145_1 8 15 0 0 sg=8 px=0 gx=0
TCGGGCCCCAAATAATGATTTTATTTTGACTGATAGTGACCTGTTCGTTGCAACAAATTG
>group_145_2 8 15 0 0 sg=8 px=0 gx=0
AGCTGGATGGCAAATAATGATTTTATTTTGACTGATAGTGACCTGTTCGTTGCAACAAAT
>group_145_3 8 15 0 0 sg=8 px=0 gx=0
ATTTGTTGCAACGAACAGGTCACTATCAGTCAAAATAAAATCATTATTTGCCATCCAGCT
>group_145_4 8 15 0 0 sg=8 px=0 gx=0
AATTTGTTGCAACGAACAGGTCACTATCAGTCAAAATAAAATCATTATTTGCCATCCAGC
>group_145_5 8 15 0 0 sg=8 px=0 gx=0
AATTTGTTGCAACGAACAGGTCACTATCAGTCAAAATAAAATCATTATTTGGGGCCCGAG
>group_145_6 8 15 0 0 sg=8 px=0 gx=0
CTCGGGCCCCAAATAATGATTTTATTTTGACTGATAGTGACCTGTTCGTTGCAACAAATT
>group_145_7 8 15 0 0 sg=8 px=0 gx=0
CAATTTGTTGCAACGAACAGGTCACTATCAGTCAAAATAAAATCATTATTTGGGGCCCGA
>group_146_0 220 1 0 0 sg=220 px=0 gx=0
TTCAGCTTTTTTGTACAAACTTGTTGATCTAGAACGCGGAACCAGATCCGATTTTGGAGG
>group_146_1 220 1 0 0 sg=220 px=0 gx=0
AAGACACCGGGACCGATCCAGCCTCCGGACTCTAGCCTAGGCCGCGGACCATGGCCCCTA
>group_146_2 220 1 0 0 sg=220 px=0 gx=0
TAGGCCGCGGACCATGGCCCCTATACTAGGTTATTGGAAAATTAAGGGCCTTGTGCAACC
>group_146_3 220 1 0 0 sg=220 px=0 gx=0
AAACTTGTTGATCTAGAACGCGGAACCAGATCCGATTTTGGAGGATGGTCGCCACCACCA
>group_146_4 220 1 0 0 sg=220 px=0 gx=0
TTCCAATAACCTAGTATAGGGGCCATGGTCCGCGGCCTAGGCTAGAGTCCGGAGGCTGGA
>group_146_5 220 1 0 0 sg=220 px=0 gx=0
GGACCATGGCCCCTATACTAGGTTATTGGAAAATTAAGGGCCTTGTGCAACCCACTCGAC
>group_146_6 220 1 0 0 sg=220 px=0 gx=0
TCAGCTTTTTTGTACAAACTTGTTGATCTAGAACGCGGAACCAGATCCGATTTTGGAGGA
>group_146_7 220 1 0 0 sg=220 px=0 gx=0
TCGAGTGGGTTGCACAAGGCCCTTAATTTTCCAATAACCTAGTATAGGGGCCATGGTCCG
>group_146_8 220 1 0 0 sg=220 px=0 gx=0
ATCCTCCAAAATCGGATCTGGTTCCGCGTTCTAGATCAACAAGTTTGTACAAAAAAGCTG
>group_146_9 220 1 0 0 sg=220 px=0 gx=0
TTAATTTTCCAATAACCTAGTATAGGGGCCATGGTCCGCGGCCTAGGCTAGAGTCCGGAG
>group_147_0 272 1 0 0 sg=272 px=0 gx=0
GGAGTGGTAAACTCGAGCTCGAGACCTGCACCCAACCTGCAGGCTGATCTCCCTAGACAA
>group_147_1 272 1 0 0 sg=272 px=0 gx=0
CCACGCTGTTTTGACCTCCATAGAGGACACCGGTGCGGCCGCAAAAGGAGATCTGATATC
>group_147_2 272 1 0 0 sg=272 px=0 gx=0
GCAGGTCTCGAGCTCGAGTTTACCACTCCCTATCAGTGATAGAGAAAAGTGAAAGTCGAG
>group_147_3 272 1 0 0 sg=272 px=0 gx=0
TTGCGGCCGCACCGGTGTCCTCTATGGAGGTCAAAACAGCGTGGATGGCGTCTCCAGGCG
>group_147_4 272 1 0 0 sg=272 px=0 gx=0
GTGGTAAACTCGAGCTCGAGACCTGCACCCAACCTGCAGGCTGATCTCCCTAGACAAATA
>group_147_5 272 1 0 0 sg=272 px=0 gx=0
GTGTTACTCATAGCGCGTAATATTTGTCTAGGGAGATCAGCCTGCAGGTTGGGTGCAGGT
>group_147_6 272 1 0 0 sg=272 px=0 gx=0
TGCACCCAACCTGCAGGCTGATCTCCCTAGACAAATATTACGCGCTATGAGTAACACAAA
>group_147_7 272 1 0 0 sg=272 px=0 gx=0
AAACTCGACTTTCACTTTTCTCTATCACTGATAGGGAGTGGTAAACTCGAGCTCGAGACC
>group_147_8 272 1 0 0 sg=272 px=0 gx=0
GCCTGCAGGTTGGGTGCAGGTCTCGAGCTCGAGTTTACCACTCCCTATCAGTGATAGAGA
>group_147_9 272 1 0 0 sg=272 px=0 gx=0
AAGCTTATCGATGATATCAGATCTCCTTTTGCGGCCGCACCGGTGTCCTCTATGGAGGTC
>group_148_0 130 1 0 0 sg=130 px=0 gx=0
CTGGATCCTCTAGAGTCGACCTGCAGGCATGCAAGCTTGGCACTGGCCGTCGTTTTACAA
>group_148_1 130 1 0 0 sg=130 px=0 gx=0
GGTCGACTCTAGAGGATCCAGATCTGGATCTCGAGGAGCTTGGCGAGATTTTCAGGAGCT
>group_148_2 130 1 0 0 sg=130 px=0 gx=0
AGATCTGGATCTCGAGGAGCTTGGCGAGATTTTCAGGAGCTAAGGAAGCTAAAATGGAGA
>group_148_3 130 1 0 0 sg=130 px=0 gx=0
CGACGGCCAGTGCCAAGCTTGCATGCCTGCAGGTCGACTCTAGAGGATCCAGATCTGGAT
>group_148_4 130 1 0 0 sg=130 px=0 gx=0
GAGGATCCAGATCTGGATCTCGAGGAGCTTGGCGAGATTTTCAGGAGCTAAGGAAGCTAA
>group_148_5 130 1 0 0 sg=130 px=0 gx=0
CCAGATCTGGATCTCGAGGAGCTTGGCGAGATTTTCAGGAGCTAAGGAAGCTAAAATGGA
>group_148_6 130 1 0 0 sg=130 px=0 gx=0
ATCTGGATCCTCTAGAGTCGACCTGCAGGCATGCAAGCTTGGCACTGGCCGTCGTTTTAC
>group_148_7 130 1 0 0 sg=130 px=0 gx=0
AGATCTGGATCCTCTAGAGTCGACCTGCAGGCATGCAAGCTTGGCACTGGCCGTCGTTTT
>group_148_8 130 1 0 0 sg=130 px=0 gx=0
GCCAAGCTCCTCGAGATCCAGATCTGGATCCTCTAGAGTCGACCTGCAGGCATGCAAGCT
>group_148_9 130 1 0 0 sg=130 px=0 gx=0
CTCCTCGAGATCCAGATCTGGATCCTCTAGAGTCGACCTGCAGGCATGCAAGCTTGGCAC
>group_149_0 692 0 0 0 sg=692 px=0 gx=0
GTTCAGCTACTGACGGGGTGGTGCGTAACGGCAAAAGCACCGCCGGACATCAGGATCCTA
>group_149_1 692 0 0 0 sg=692 px=0 gx=0
AGAACGCTCGGTTGCCGCCGGGCGTTTTTTATTGGTGAGAATCCAAGCTAGGGGAATTCA
>group_149_2 692 0 0 0 sg=692 px=0 gx=0
GCGATCTGTCTATTTCGTTCATCCATAGTTGCCTGACTCCGATCCTAACCGTTTTTATCA
>group_149_3 692 0 0 0 sg=692 px=0 gx=0
GATAAAAACGGTTAGGATCGGAGTCAGGCAACTATGGATGAACGAAATAGACAGATCGCT
>group_149_4 692 0 0 0 sg=692 px=0 gx=0
ATTCAACAAGAATTGGGACAACTCCAGTGAAAAGTTCTTCTCCTTTACTGCGGCCGCATA
>group_149_5 692 0 0 0 sg=692 px=0 gx=0
CGCTTATTTGTATAGTTCATCCATGCCATGTGTAATCCCAGCAGCAGTTACAAACTCAAG
>group_149_6 692 0 0 0 sg=692 px=0 gx=0
GTCACGATGAATTCCCCTAGCTTGGATTCTCACCAATAAAAAACGCCCGGCGGCAACCGA
>group_149_7 692 0 0 0 sg=692 px=0 gx=0
CACCGTCATCACCGAAACGCGCGAGGCAGATCGTCAGTCAGTCACGATGAATTCCCCTAG
>group_149_8 692 0 0 0 sg=692 px=0 gx=0
CAGATCGTCAGTCAGTCACGATGAATTCCCCTAGCTTGGATTCTCACCAATAAAAAACGC
>group_149_9 692 0 0 0 sg=692 px=0 gx=0
TAGGATCCTGATGTCCGGCGGTGCTTTTGCCGTTACGCACCACCCCGTCAGTAGCTGAAC
>group_150_0 118 1 0 0 sg=118 px=0 gx=0
GGATATCGGATCCCCGGGTACCGAGCTCGAATTCACTGGCCGTCGTTTTACAACGTCGTG
>group_150_1 118 1 0 0 sg=118 px=0 gx=0
CGATATCCATATGACTAGTAGATCCTCTAGAGTCGACCTGCAGGCATGCAAGCTTTCCCT
>group_150_2 118 1 0 0 sg=118 px=0 gx=0
CTCGGTACCCGGGGATCCGATATCCATATGACTAGTAGATCCTCTAGAGTCGACCTGCAG
>group_150_3 118 1 0 0 sg=118 px=0 gx=0
CCCGGGGATCCGATATCCATATGACTAGTAGATCCTCTAGAGTCGACCTGCAGGCATGCA
>group_150_4 118 1 0 0 sg=118 px=0 gx=0
GATCCGATATCCATATGACTAGTAGATCCTCTAGAGTCGACCTGCAGGCATGCAAGCTTT
>group_150_5 118 1 0 0 sg=118 px=0 gx=0
AAAACGACGGCCAGTGAATTCGAGCTCGGTACCCGGGGATCCGATATCCATATGACTAGT
>group_150_6 118 1 0 0 sg=118 px=0 gx=0
TAGAGGATCTACTAGTCATATGGATATCGGATCCCCGGGTACCGAGCTCGAATTCACTGG
>group_150_7 118 1 0 0 sg=118 px=0 gx=0
TATGGATATCGGATCCCCGGGTACCGAGCTCGAATTCACTGGCCGTCGTTTTACAACGTC
>group_150_8 118 1 0 0 sg=118 px=0 gx=0
ATGCCTGCAGGTCGACTCTAGAGGATCTACTAGTCATATGGATATCGGATCCCCGGGTAC
>group_150_9 118 1 0 0 sg=118 px=0 gx=0
TTGCATGCCTGCAGGTCGACTCTAGAGGATCTACTAGTCATATGGATATCGGATCCCCGG
>group_151_0 192 1 0 88 sg=104 px=0 gx=88
GAGCTGTCGTATTCCAGTCAGGTGTGATGCTCGGGGATCCGAATTCGAGCTCCGTCGACA
>group_151_1 192 1 0 88 sg=104 px=0 gx=88
GCTCGAATTCGGATCCCCGAGCATCACACCTGACTGGAATACGACAGCTCCTGCAGCTTC
>group_151_2 192 1 0 88 sg=104 px=0 gx=88
TCCGAATTCGAGCTCCGTCGACAAGCTTGCGGCCGCACTCGAGTAACTAGTTAACCCCTT
>group_151_3 192 1 0 88 sg=104 px=0 gx=88
GAGTGCGGCCGCAAGCTTGTCGACGGAGCTCGAATTCGGATCCCCGAGCATCACACCTGA
>group_151_4 192 1 0 88 sg=104 px=0 gx=88
GGGTTAACTAGTTACTCGAGTGCGGCCGCAAGCTTGTCGACGGAGCTCGAATTCGGATCC
>group_151_5 192 1 0 88 sg=104 px=0 gx=88
GTGTGATGCTCGGGGATCCGAATTCGAGCTCCGTCGACAAGCTTGCGGCCGCACTCGAGT
>group_151_6 192 1 0 88 sg=104 px=0 gx=88
GTATTCCAGTCAGGTGTGATGCTCGGGGATCCGAATTCGAGCTCCGTCGACAAGCTTGCG
>group_151_7 192 1 0 88 sg=104 px=0 gx=88
GGCCGCAAGCTTGTCGACGGAGCTCGAATTCGGATCCCCGAGCATCACACCTGACTGGAA
>group_151_8 192 1 0 88 sg=104 px=0 gx=88
GCAGGAGCTGTCGTATTCCAGTCAGGTGTGATGCTCGGGGATCCGAATTCGAGCTCCGTC
>group_151_9 192 1 0 88 sg=104 px=0 gx=88
TGTGATGCTCGGGGATCCGAATTCGAGCTCCGTCGACAAGCTTGCGGCCGCACTCGAGTA
>group_152_0 166 1 0 0 sg=166 px=0 gx=0
CTAGCTCGAGGGGCGCGCCGGGATCCCTAGAATCGATCCTAGACCGCGGCTAGAAAGCTT
>group_152_1 166 1 0 0 sg=166 px=0 gx=0
AGGGGCGCGCCGGGATCCCTAGAATCGATCCTAGACCGCGGCTAGAAAGCTTCCTAGACC
>group_152_2 166 1 0 0 sg=166 px=0 gx=0
GGCGGCCGCGTCGACCCCCCCGGGTCTAGGAAGCTTTCTAGCCGCGGTCTAGGATCGATT
>group_152_3 166 1 0 0 sg=166 px=0 gx=0
CCATGGCGGCCGCGTCGACCCCCCCGGGTCTAGGAAGCTTTCTAGCCGCGGTCTAGGATC
>group_152_4 166 1 0 0 sg=166 px=0 gx=0
CGCGTCGACCCCCCCGGGTCTAGGAAGCTTTCTAGCCGCGGTCTAGGATCGATTCTAGGG
>group_152_5 166 1 0 0 sg=166 px=0 gx=0
GAGCTAGAGGTACCCTAGAAGATCTCCTAGAGAATTCCTAGAGTTAACACTGGCCGTCGT
>group_152_6 166 1 0 0 sg=166 px=0 gx=0
GTGTTAACTCTAGGAATTCTCTAGGAGATCTTCTAGGGTACCTCTAGCTCGAGGGGCGCG
>group_152_7 166 1 0 0 sg=166 px=0 gx=0
CCGGGATCCCTAGAATCGATCCTAGACCGCGGCTAGAAAGCTTCCTAGACCCGGGGGGGT
>group_152_8 166 1 0 0 sg=166 px=0 gx=0
AGCTAGAGGTACCCTAGAAGATCTCCTAGAGAATTCCTAGAGTTAACACTGGCCGTCGTT
>group_152_9 166 1 0 0 sg=166 px=0 gx=0
TCCCTAGAATCGATCCTAGACCGCGGCTAGAAAGCTTCCTAGACCCGGGGGGGTCGACGC
>group_153_0 130 1 0 0 sg=130 px=0 gx=0
AGGGCGGATCCGCAAGCTTGTCATCGTCATCACCGGATCCAGAGCCGGCCAGGTTAGCGT
>group_153_1 130 1 0 0 sg=130 px=0 gx=0
CCGGCTCTGGATCCGGTGATGACGATGACAAGCTTGCGGATCCGCCCTTAAGGGCGAGCT
>group_153_2 130 1 0 0 sg=130 px=0 gx=0
CCTTAAGGGCGGATCCGCAAGCTTGTCATCGTCATCACCGGATCCAGAGCCGGCCAGGTT
>group_153_3 130 1 0 0 sg=130 px=0 gx=0
ATAGGCTTACCTTCAAGCTCGCCCTTAAGGGCGGATCCGCAAGCTTGTCATCGTCATCAC
>group_153_4 130 1 0 0 sg=130 px=0 gx=0
GCAAGCTTGTCATCGTCATCACCGGATCCAGAGCCGGCCAGGTTAGCGTCGAGGAACTCT
>group_153_5 130 1 0 0 sg=130 px=0 gx=0
CTCGACGCTAACCTGGCCGGCTCTGGATCCGGTGATGACGATGACAAGCTTGCGGATCCG
>group_153_6 130 1 0 0 sg=130 px=0 gx=0
GAGAGGGTTAGGGATAGGCTTACCTTCAAGCTCGCCCTTAAGGGCGGATCCGCAAGCTTG
>group_153_7 130 1 0 0 sg=130 px=0 gx=0
AGACCGAGGAGAGGGTTAGGGATAGGCTTACCTTCAAGCTCGCCCTTAAGGGCGGATCCG
>group_153_8 130 1 0 0 sg=130 px=0 gx=0
TAACCTGGCCGGCTCTGGATCCGGTGATGACGATGACAAGCTTGCGGATCCGCCCTTAAG
>group_153_9 130 1 0 0 sg=130 px=0 gx=0
GGGTTAGGGATAGGCTTACCTTCAAGCTCGCCCTTAAGGGCGGATCCGCAAGCTTGTCAT
>group_154_0 102 1 0 0 sg=102 px=0 gx=0
CGTCCTGTGGATCCGGCCCATTGGCTGCCTCCCACACTTGGATATGCCTCCTCGGAGCCT
>group_154_1 102 1 0 0 sg=102 px=0 gx=0
CAAGTGTGGGAGGCAGCCAATGGGCCGGATCCACAGGACGGGTGTGGTCGCCATGATCGC
>group_154_2 102 1 0 0 sg=102 px=0 gx=0
GGGAGGCAGCCAATGGGCCGGATCCACAGGACGGGTGTGGTCGCCATGATCGCGTAGTCG
>group_154_3 102 1 0 0 sg=102 px=0 gx=0
CAATGGGCCGGATCCACAGGACGGGTGTGGTCGCCATGATCGCGTAGTCGATAGTGGCTC
>group_154_4 102 1 0 0 sg=102 px=0 gx=0
GAGGCAGCCAATGGGCCGGATCCACAGGACGGGTGTGGTCGCCATGATCGCGTAGTCGAT
>group_154_5 102 1 0 0 sg=102 px=0 gx=0
GCGATCATGGCGACCACACCCGTCCTGTGGATCCGGCCCATTGGCTGCCTCCCACACTTG
>group_154_6 102 1 0 0 sg=102 px=0 gx=0
ATCCAAGTGTGGGAGGCAGCCAATGGGCCGGATCCACAGGACGGGTGTGGTCGCCATGAT
>group_154_7 102 1 0 0 sg=102 px=0 gx=0
GGGCCGGATCCACAGGACGGGTGTGGTCGCCATGATCGCGTAGTCGATAGTGGCTCCAAG
>group_154_8 102 1 0 0 sg=102 px=0 gx=0
CTCCGAGGAGGCATATCCAAGTGTGGGAGGCAGCCAATGGGCCGGATCCACAGGACGGGT
>group_154_9 102 1 0 0 sg=102 px=0 gx=0
GTGGGAGGCAGCCAATGGGCCGGATCCACAGGACGGGTGTGGTCGCCATGATCGCGTAGT
>group_156_0 446 1 0 0 sg=446 px=0 gx=0
GTGCCAAGCTGGCGGTACCATGCAGGTCGACTCTAGAGGATCCGAATTCTGAAATCCTTC
>group_156_1 446 1 0 0 sg=446 px=0 gx=0
GCCTTTATCGCCGTTAATCCAGATTACCAGTTTACCTTCTTCTGCAGCTGCGTAGTCCGG
>group_156_2 446 1 0 0 sg=446 px=0 gx=0
AGCTTCGCCTATGACGTTCCGGACTACGCAGCTGCAGAAGAAGGTAAACTGGTAATCTGG
>group_156_3 446 1 0 0 sg=446 px=0 gx=0
ATCCGCATTAACGACGATGATGTTTTCCGCCTCAAGCTTCGCCTATGACGTTCCGGACTA
>group_156_4 446 1 0 0 sg=446 px=0 gx=0
ACGACGTTGTAAAACGACGGCCAGTGCCAAGCTGGCGGTACCATGCAGGTCGACTCTAGA
>group_156_5 446 1 0 0 sg=446 px=0 gx=0
TATAGCCTTTATCGCCGTTAATCCAGATTACCAGTTTACCTTCTTCTGCAGCTGCGTAGT
>group_156_6 446 1 0 0 sg=446 px=0 gx=0
TATGACGTTCCGGACTACGCAGCTGCAGAAGAAGGTAAACTGGTAATCTGGATTAACGGC
>group_156_7 446 1 0 0 sg=446 px=0 gx=0
GTGAGCGCAACGCAATTAATGTGAGTTAGCTCACTCATTAGGCACAATTCTCGAGTTTGA
>group_156_8 446 1 0 0 sg=446 px=0 gx=0
CCTCGCATTATCCGCATTAACGACGATGATGTTTTCCGCCTCAAGCTTCGCCTATGACGT
>group_156_9 446 1 0 0 sg=446 px=0 gx=0
AACGACGGCCAGTGCCAAGCTGGCGGTACCATGCAGGTCGACTCTAGAGGATCCGAATTC
>group_157_0 98 1 0 0 sg=98 px=0 gx=0
CGATACCGTCGACCTGCAGGCGGCCGCACTAGTGATATCCCGCGGCCATGGCGGCCGGGA
>group_157_1 98 1 0 0 sg=98 px=0 gx=0
TAGTGCGGCCGCCTGCAGGTCGACGGTATCGATAAGCTTGATATCGAATTCCTGCAGCCC
>group_157_2 98 1 0 0 sg=98 px=0 gx=0
GCAGGTCGACGGTATCGATAAGCTTGATATCGAATTCCTGCAGCCCGGGGGATCCACTAG
>group_157_3 98 1 0 0 sg=98 px=0 gx=0
ATCCCCCGGGCTGCAGGAATTCGATATCAAGCTTATCGATACCGTCGACCTGCAGGCGGC
>group_157_4 98 1 0 0 sg=98 px=0 gx=0
GCCGCCTGCAGGTCGACGGTATCGATAAGCTTGATATCGAATTCCTGCAGCCCGGGGGAT
>group_157_5 98 1 0 0 sg=98 px=0 gx=0
TCAAGCTTATCGATACCGTCGACCTGCAGGCGGCCGCACTAGTGATATCCCGCGGCCATG
>group_157_6 98 1 0 0 sg=98 px=0 gx=0
GCCATGGCCGCGGGATATCACTAGTGCGGCCGCCTGCAGGTCGACGGTATCGATAAGCTT
>group_157_7 98 1 0 0 sg=98 px=0 gx=0
AGTGGATCCCCCGGGCTGCAGGAATTCGATATCAAGCTTATCGATACCGTCGACCTGCAG
>group_157_8 98 1 0 0 sg=98 px=0 gx=0
GATCCCCCGGGCTGCAGGAATTCGATATCAAGCTTATCGATACCGTCGACCTGCAGGCGG
>group_157_9 98 1 0 0 sg=98 px=0 gx=0
TAGTGGATCCCCCGGGCTGCAGGAATTCGATATCAAGCTTATCGATACCGTCGACCTGCA
>group_158_0 2 14 0 0 sg=2 px=0 gx=0
GAAAAGGATCTAGGTGAAGATCCTTTTTGATAATCTCATGACCAAAATCCCTTAACGTGA
>group_158_1 2 14 0 0 sg=2 px=0 gx=0
TCACGTTAAGGGATTTTGGTCATGAGATTATCAAAAAGGATCTTCACCTAGATCCTTTTC
>group_160_0 130 0 0 0 sg=130 px=0 gx=0
GGATCCCGGGTCGACGCGTACGATATCGATGTCTAGATCTCCAGTACTAGTCTCGAGCTC
>group_160_1 130 0 0 0 sg=130 px=0 gx=0
TGATTACGAATTCGAAGCTTAAGGCCTCCATGGATCCCGGGTCGACGCGTACGATATCGA
>group_160_2 130 0 0 0 sg=130 px=0 gx=0
AGACTAGTACTGGAGATCTAGACATCGATATCGTACGCGTCGACCCGGGATCCATGGAGG
>group_160_3 130 0 0 0 sg=130 px=0 gx=0
AGTACTGGAGATCTAGACATCGATATCGTACGCGTCGACCCGGGATCCATGGAGGCCTTA
>group_160_4 130 0 0 0 sg=130 px=0 gx=0
ATCGTACGCGTCGACCCGGGATCCATGGAGGCCTTAAGCTTCGAATTCGTAATCATGTCA
>group_160_5 130 0 0 0 sg=130 px=0 gx=0
AACAGCTATGACATGATTACGAATTCGAAGCTTAAGGCCTCCATGGATCCCGGGTCGACG
>group_160_6 130 0 0 0 sg=130 px=0 gx=0
TAAGGCCTCCATGGATCCCGGGTCGACGCGTACGATATCGATGTCTAGATCTCCAGTACT
>group_160_7 130 0 0 0 sg=130 px=0 gx=0
ATTCGAAGCTTAAGGCCTCCATGGATCCCGGGTCGACGCGTACGATATCGATGTCTAGAT
>group_160_8 130 0 0 0 sg=130 px=0 gx=0
TCGAGACTAGTACTGGAGATCTAGACATCGATATCGTACGCGTCGACCCGGGATCCATGG
>group_160_9 130 0 0 0 sg=130 px=0 gx=0
GCAGAGCTCGAGACTAGTACTGGAGATCTAGACATCGATATCGTACGCGTCGACCCGGGA
>group_162_0 32 1 0 0 sg=32 px=0 gx=0
TTATTGTTTTAAAAGTCAAAGAGGATTTTATAATGGAAACCGCGGTAATGAACCTGGCTA
>group_162_1 32 1 0 0 sg=32 px=0 gx=0
TTGTTTTAAAAGTCAAAGAGGATTTTATAATGGAAACCGCGGTAATGAACCTGGCTAAAG
>group_162_2 32 1 0 0 sg=32 px=0 gx=0
GCCAGGTTCATTACCGCGGTTTCCATTATAAAATCCTCTTTGACTTTTAAAACAATAAGT
>group_162_3 32 1 0 0 sg=32 px=0 gx=0
CTTATTGTTTTAAAAGTCAAAGAGGATTTTATAATGGAAACCGCGGTAATGAACCTGGCT
>group_162_4 32 1 0 0 sg=32 px=0 gx=0
AACTTATTGTTTTAAAAGTCAAAGAGGATTTTATAATGGAAACCGCGGTAATGAACCTGG
>group_162_5 32 1 0 0 sg=32 px=0 gx=0
TTTAGCCAGGTTCATTACCGCGGTTTCCATTATAAAATCCTCTTTGACTTTTAAAACAAT
>group_162_6 32 1 0 0 sg=32 px=0 gx=0
TTAACTTATTGTTTTAAAAGTCAAAGAGGATTTTATAATGGAAACCGCGGTAATGAACCT
>group_162_7 32 1 0 0 sg=32 px=0 gx=0
TTCATTACCGCGGTTTCCATTATAAAATCCTCTTTGACTTTTAAAACAATAAGTTAAAAA
>group_162_8 32 1 0 0 sg=32 px=0 gx=0
AGGTTCATTACCGCGGTTTCCATTATAAAATCCTCTTTGACTTTTAAAACAATAAGTTAA
>group_162_9 32 1 0 0 sg=32 px=0 gx=0
TTTTTAACTTATTGTTTTAAAAGTCAAAGAGGATTTTATAATGGAAACCGCGGTAATGAA
>group_163_0 4 5 0 0 sg=4 px=0 gx=0
ACTCCAGTGAAAAGTTCTTCTCCTTTACTCATATGTATATCTCCTTCTTAAATCTAGATT
>group_163_1 4 5 0 0 sg=4 px=0 gx=0
AATCTAGATTTAAGAAGGAGATATACATATGAGTAAAGGAGAAGAACTTTTCACTGGAGT
>group_163_2 4 5 0 0 sg=4 px=0 gx=0
AACTCCAGTGAAAAGTTCTTCTCCTTTACTCATATGTATATCTCCTTCTTAAATCTAGAT
>group_163_3 4 5 0 0 sg=4 px=0 gx=0
ATCTAGATTTAAGAAGGAGATATACATATGAGTAAAGGAGAAGAACTTTTCACTGGAGTT
>group_165_0 50 1 0 0 sg=50 px=0 gx=0
GATGGTGATGGTGATGAGAAGCTTGGGCTGCAGGTCGACCCGGGGTACCACCGGATCCAA
>group_165_1 50 1 0 0 sg=50 px=0 gx=0
CCGGAACGGCAATCAGCATCGTTGGATCCGGTGGTACCCCGGGTCGACCTGCAGCCCAAG
>group_165_2 50 1 0 0 sg=50 px=0 gx=0
TCAGCATCGTTGGATCCGGTGGTACCCCGGGTCGACCTGCAGCCCAAGCTTCTCATCACC
>group_165_3 50 1 0 0 sg=50 px=0 gx=0
ATCGTTGGATCCGGTGGTACCCCGGGTCGACCTGCAGCCCAAGCTTCTCATCACCATCAC
>group_165_4 50 1 0 0 sg=50 px=0 gx=0
GGCAATCAGCATCGTTGGATCCGGTGGTACCCCGGGTCGACCTGCAGCCCAAGCTTCTCA
>group_165_5 50 1 0 0 sg=50 px=0 gx=0
TGGGCTGCAGGTCGACCCGGGGTACCACCGGATCCAACGATGCTGATTGCCGTTCCGGCA
>group_165_6 50 1 0 0 sg=50 px=0 gx=0
TGGTGATGGTGATGAGAAGCTTGGGCTGCAGGTCGACCCGGGGTACCACCGGATCCAACG
>group_165_7 50 1 0 0 sg=50 px=0 gx=0
TTGGATCCGGTGGTACCCCGGGTCGACCTGCAGCCCAAGCTTCTCATCACCATCACCATC
>group_165_8 50 1 0 0 sg=50 px=0 gx=0
GAGAAGCTTGGGCTGCAGGTCGACCCGGGGTACCACCGGATCCAACGATGCTGATTGCCG
>group_165_9 50 1 0 0 sg=50 px=0 gx=0
TTGCCGGAACGGCAATCAGCATCGTTGGATCCGGTGGTACCCCGGGTCGACCTGCAGCCC
>group_166_0 4 2 0 0 sg=4 px=0 gx=0
CTCTTCCGGGCGCTATCATGCCATACCGCGAAAGGTTTTGCGCCATTCGATGGTGTCGAC
>group_166_1 4 2 0 0 sg=4 px=0 gx=0
TCTCTTCCGGGCGCTATCATGCCATACCGCGAAAGGTTTTGCGCCATTCGATGGTGTCGA
>group_166_2 4 2 0 0 sg=4 px=0 gx=0
GTCGACACCATCGAATGGCGCAAAACCTTTCGCGGTATGGCATGATAGCGCCCGGAAGAG
>group_166_3 4 2 0 0 sg=4 px=0 gx=0
TCGACACCATCGAATGGCGCAAAACCTTTCGCGGTATGGCATGATAGCGCCCGGAAGAGA
>group_167_0 24 50 0 0 sg=24 px=0 gx=0
TTTGACAGCTTATCATCGACTGCACGGTGCACCAATGCTTCTGGCGTCAGGCAGCCATCG
>group_167_1 24 50 0 0 sg=24 px=0 gx=0
CAGCTTCCGATGGCTGCCTGACGCCAGAAGCATTGGTGCACCGTGCAGTCGATGATAAGC
>group_167_2 24 50 0 0 sg=24 px=0 gx=0
TCCGATGGCTGCCTGACGCCAGAAGCATTGGTGCACCGTGCAGTCGATGATAAGCTGTCA
>group_167_3 24 50 0 0 sg=24 px=0 gx=0
CAGCTTATCATCGACTGCACGGTGCACCAATGCTTCTGGCGTCAGGCAGCCATCGGAAGC
>group_167_4 24 50 0 0 sg=24 px=0 gx=0
GCTTATCATCGACTGCACGGTGCACCAATGCTTCTGGCGTCAGGCAGCCATCGGAAGCTG
>group_167_5 24 50 0 0 sg=24 px=0 gx=0
TATCATCGACTGCACGGTGCACCAATGCTTCTGGCGTCAGGCAGCCATCGGAAGCTGTGG
>group_167_6 24 50 0 0 sg=24 px=0 gx=0
TGACAGCTTATCATCGACTGCACGGTGCACCAATGCTTCTGGCGTCAGGCAGCCATCGGA
>group_167_7 24 50 0 0 sg=24 px=0 gx=0
CTTCCGATGGCTGCCTGACGCCAGAAGCATTGGTGCACCGTGCAGTCGATGATAAGCTGT
>group_167_8 24 50 0 0 sg=24 px=0 gx=0
CCACAGCTTCCGATGGCTGCCTGACGCCAGAAGCATTGGTGCACCGTGCAGTCGATGATA
>group_167_9 24 50 0 0 sg=24 px=0 gx=0
TTGACAGCTTATCATCGACTGCACGGTGCACCAATGCTTCTGGCGTCAGGCAGCCATCGG
>group_168_0 88 0 0 0 sg=88 px=0 gx=0
CCCTGAGCAGCCCGGTTTTCCAGCCCTCGAGGATCCGGACGTCGACGGCCGTACGCTAGC
>group_168_1 88 0 0 0 sg=88 px=0 gx=0
TAGCGTACGGCCGTCGACGTCCGGATCCTCGAGGGCTGGAAAACCGGGCTGCTCAGGGCG
>group_168_2 88 0 0 0 sg=88 px=0 gx=0
TCGACGTCCGGATCCTCGAGGGCTGGAAAACCGGGCTGCTCAGGGCGATATTACTGCACC
>group_168_3 88 0 0 0 sg=88 px=0 gx=0
CGGGTGCAGTAATATCGCCCTGAGCAGCCCGGTTTTCCAGCCCTCGAGGATCCGGACGTC
>group_168_4 88 0 0 0 sg=88 px=0 gx=0
GAGCACCGCCGGGTGCAGTAATATCGCCCTGAGCAGCCCGGTTTTCCAGCCCTCGAGGAT
>group_168_5 88 0 0 0 sg=88 px=0 gx=0
GGCGAGCACCGCCGGGTGCAGTAATATCGCCCTGAGCAGCCCGGTTTTCCAGCCCTCGAG
>group_168_6 88 0 0 0 sg=88 px=0 gx=0
GGTGCAGTAATATCGCCCTGAGCAGCCCGGTTTTCCAGCCCTCGAGGATCCGGACGTCGA
>group_168_7 88 0 0 0 sg=88 px=0 gx=0
TGTACAATTGCTAGCGTACGGCCGTCGACGTCCGGATCCTCGAGGGCTGGAAAACCGGGC
>group_168_8 88 0 0 0 sg=88 px=0 gx=0
CGAGCACCGCCGGGTGCAGTAATATCGCCCTGAGCAGCCCGGTTTTCCAGCCCTCGAGGA
>group_168_9 88 0 0 0 sg=88 px=0 gx=0
TGCAGTAATATCGCCCTGAGCAGCCCGGTTTTCCAGCCCTCGAGGATCCGGACGTCGACG
>group_169_0 2 5 0 0 sg=2 px=0 gx=0
GCGCATCGCCTTCTATCGCCTTCTTGACGAGTTCTTCTGAGCGGGACTCTGGGGTTCGGA
>group_169_1 2 5 0 0 sg=2 px=0 gx=0
TCCGAACCCCAGAGTCCCGCTCAGAAGAACTCGTCAAGAAGGCGATAGAAGGCGATGCGC
>group_170_0 26 9 0 0 sg=26 px=0 gx=0
GGGGGCGGGCTCAGGGGCGGGCTCAGGGGCGGGGCGGGCGCCCGAAGGTCCTCCGGAGGC
>group_170_1 26 9 0 0 sg=26 px=0 gx=0
CCGGGCCTCCGGAGGACCTTCGGGCGCCCGCCCCGCCCCTGAGCCCGCCCCTGAGCCCGC
>group_170_2 26 9 0 0 sg=26 px=0 gx=0
CGGGCCTCCGGAGGACCTTCGGGCGCCCGCCCCGCCCCTGAGCCCGCCCCTGAGCCCGCC
>group_170_3 26 9 0 0 sg=26 px=0 gx=0
CCTCCGGAGGACCTTCGGGCGCCCGCCCCGCCCCTGAGCCCGCCCCTGAGCCCGCCCCCG
>group_170_4 26 9 0 0 sg=26 px=0 gx=0
GGCTCAGGGGCGGGCTCAGGGGCGGGGCGGGCGCCCGAAGGTCCTCCGGAGGCCCGGCAT
>group_170_5 26 9 0 0 sg=26 px=0 gx=0
ATGCCGGGCCTCCGGAGGACCTTCGGGCGCCCGCCCCGCCCCTGAGCCCGCCCCTGAGCC
>group_170_6 26 9 0 0 sg=26 px=0 gx=0
CGGGGGCGGGCTCAGGGGCGGGCTCAGGGGCGGGGCGGGCGCCCGAAGGTCCTCCGGAGG
>group_170_7 26 9 0 0 sg=26 px=0 gx=0
AGAATGCCGGGCCTCCGGAGGACCTTCGGGCGCCCGCCCCGCCCCTGAGCCCGCCCCTGA
>group_170_8 26 9 0 0 sg=26 px=0 gx=0
CTCCGGAGGACCTTCGGGCGCCCGCCCCGCCCCTGAGCCCGCCCCTGAGCCCGCCCCCGG
>group_170_9 26 9 0 0 sg=26 px=0 gx=0
GCCTCCGGAGGACCTTCGGGCGCCCGCCCCGCCCCTGAGCCCGCCCCTGAGCCCGCCCCC
>group_171_0 78 1 0 0 sg=78 px=0 gx=0
GAAACAGCTATGACCATGATTACGAATTCCCGGGGATCCGTCGAGATTTTCAGGAGCTAA
>group_171_1 78 1 0 0 sg=78 px=0 gx=0
CACACAGGAAACAGCTATGACCATGATTACGAATTCCCGGGGATCCGTCGAGATTTTCAG
>group_171_2 78 1 0 0 sg=78 px=0 gx=0
TTTTTTCTCCATTTTAGCTTCCTTAGCTCCTGAAAATCTCGACGGATCCCCGGGAATTCG
>group_171_3 78 1 0 0 sg=78 px=0 gx=0
CAATTTCACACAGGAAACAGCTATGACCATGATTACGAATTCCCGGGGATCCGTCGAGAT
>group_171_4 78 1 0 0 sg=78 px=0 gx=0
TTTTTTTCTCCATTTTAGCTTCCTTAGCTCCTGAAAATCTCGACGGATCCCCGGGAATTC
>group_171_5 78 1 0 0 sg=78 px=0 gx=0
TCTCCATTTTAGCTTCCTTAGCTCCTGAAAATCTCGACGGATCCCCGGGAATTCGTAATC
>group_171_6 78 1 0 0 sg=78 px=0 gx=0
TCCTTAGCTCCTGAAAATCTCGACGGATCCCCGGGAATTCGTAATCATGGTCATAGCTGT
>group_171_7 78 1 0 0 sg=78 px=0 gx=0
GAAAATCTCGACGGATCCCCGGGAATTCGTAATCATGGTCATAGCTGTTTCCTGTGTGAA
>group_171_8 78 1 0 0 sg=78 px=0 gx=0
GCTTCCTTAGCTCCTGAAAATCTCGACGGATCCCCGGGAATTCGTAATCATGGTCATAGC
>group_171_9 78 1 0 0 sg=78 px=0 gx=0
TTTTCTCCATTTTAGCTTCCTTAGCTCCTGAAAATCTCGACGGATCCCCGGGAATTCGTA
>group_172_0 6 8 0 0 sg=6 px=0 gx=0
TATTACCGCCTTTGAGTGAGCTGATACCGCTCGCCGCAGCCGAACGACCGAGCGCAGCGT
>group_172_1 6 8 0 0 sg=6 px=0 gx=0
ATTACCGCCTTTGAGTGAGCTGATACCGCTCGCCGCAGCCGAACGACCGAGCGCAGCGTT
>group_172_2 6 8 0 0 sg=6 px=0 gx=0
AACGCTGCGCTCGGTCGTTCGGCTGCGGCGAGCGGTATCAGCTCACTCAAAGGCGGTAAT
>group_172_3 6 8 0 0 sg=6 px=0 gx=0
GAACGCTGCGCTCGGTCGTTCGGCTGCGGCGAGCGGTATCAGCTCACTCAAAGGCGGTAA
>group_172_4 6 8 0 0 sg=6 px=0 gx=0
TTACCGCCTTTGAGTGAGCTGATACCGCTCGCCGCAGCCGAACGACCGAGCGCAGCGTTC
>group_172_5 6 8 0 0 sg=6 px=0 gx=0
ACGCTGCGCTCGGTCGTTCGGCTGCGGCGAGCGGTATCAGCTCACTCAAAGGCGGTAATA
>group_173_0 2 0 0 0 sg=2 px=0 gx=0
TGCTTAAGGGGCCTAGGCAGCTGGACGTCCAGCTGCCTAGGCCCCTTAAGTGACCGGCAG
>group_173_1 2 0 0 0 sg=2 px=0 gx=0
CTGCCGGTCACTTAAGGGGCCTAGGCAGCTGGACGTCCAGCTGCCTAGGCCCCTTAAGCA
>group_175_0 8 2 0 0 sg=8 px=0 gx=0
GGATCGATCCACAGGACGGGTGTGGTCGCCATGATCGCGTAGTCGATAGTGGCTCCAAGT
>group_175_1 8 2 0 0 sg=8 px=0 gx=0
GATCGATCCACAGGACGGGTGTGGTCGCCATGATCGCGTAGTCGATAGTGGCTCCAAGTA
>group_175_2 8 2 0 0 sg=8 px=0 gx=0
CGGATCGATCCACAGGACGGGTGTGGTCGCCATGATCGCGTAGTCGATAGTGGCTCCAAG
>group_175_3 8 2 0 0 sg=8 px=0 gx=0
TACTTGGAGCCACTATCGACTACGCGATCATGGCGACCACACCCGTCCTGTGGATCGATC
>group_175_4 8 2 0 0 sg=8 px=0 gx=0
CTACTTGGAGCCACTATCGACTACGCGATCATGGCGACCACACCCGTCCTGTGGATCGAT
>group_175_5 8 2 0 0 sg=8 px=0 gx=0
CTTGGAGCCACTATCGACTACGCGATCATGGCGACCACACCCGTCCTGTGGATCGATCCG
>group_175_6 8 2 0 0 sg=8 px=0 gx=0
ACTTGGAGCCACTATCGACTACGCGATCATGGCGACCACACCCGTCCTGTGGATCGATCC
>group_175_7 8 2 0 0 sg=8 px=0 gx=0
ATCGATCCACAGGACGGGTGTGGTCGCCATGATCGCGTAGTCGATAGTGGCTCCAAGTAG
>group_176_0 98 1 0 0 sg=98 px=0 gx=0
CGCCCGCTGCAGCAGCTGCTCGCGGTCCCCCATATTAATTAATCCTCCTTATGCATACAC
>group_176_1 98 1 0 0 sg=98 px=0 gx=0
AAATTAAACCACACCTATGGTGTATGCATAAGGAGGATTAATTAATATGGGGGACCGCGA
>group_176_2 98 1 0 0 sg=98 px=0 gx=0
ATATTAATTAATCCTCCTTATGCATACACCATAGGTGTGGTTTAATTTGATGCCCTTTTT
>group_176_3 98 1 0 0 sg=98 px=0 gx=0
CACCTATGGTGTATGCATAAGGAGGATTAATTAATATGGGGGACCGCGAGCAGCTGCTGC
>group_176_4 98 1 0 0 sg=98 px=0 gx=0
AATTAAACCACACCTATGGTGTATGCATAAGGAGGATTAATTAATATGGGGGACCGCGAG
>group_176_5 98 1 0 0 sg=98 px=0 gx=0
GCATAAGGAGGATTAATTAATATGGGGGACCGCGAGCAGCTGCTGCAGCGGGCGCGGCTG
>group_176_6 98 1 0 0 sg=98 px=0 gx=0
TAAACCACACCTATGGTGTATGCATAAGGAGGATTAATTAATATGGGGGACCGCGAGCAG
>group_176_7 98 1 0 0 sg=98 px=0 gx=0
CCCTGAAAAAGGGCATCAAATTAAACCACACCTATGGTGTATGCATAAGGAGGATTAATT
>group_176_8 98 1 0 0 sg=98 px=0 gx=0
CGCGGTCCCCCATATTAATTAATCCTCCTTATGCATACACCATAGGTGTGGTTTAATTTG
>group_176_9 98 1 0 0 sg=98 px=0 gx=0
AAAGGGCATCAAATTAAACCACACCTATGGTGTATGCATAAGGAGGATTAATTAATATGG
>group_177_0 6 1 0 0 sg=6 px=0 gx=0
CATTGGCCACACCAGCCACCACCTTCTGATAGGCAGCCTGCACCTGAGGAGTGAATTCTT
>group_177_1 6 1 0 0 sg=6 px=0 gx=0
AAAGAATTCACTCCTCAGGTGCAGGCTGCCTATCAGAAGGTGGTGGCTGGTGTGGCCAAT
>group_177_2 6 1 0 0 sg=6 px=0 gx=0
AAGAATTCACTCCTCAGGTGCAGGCTGCCTATCAGAAGGTGGTGGCTGGTGTGGCCAATG
>group_177_3 6 1 0 0 sg=6 px=0 gx=0
ATTGGCCACACCAGCCACCACCTTCTGATAGGCAGCCTGCACCTGAGGAGTGAATTCTTT
>group_177_4 6 1 0 0 sg=6 px=0 gx=0
AGAATTCACTCCTCAGGTGCAGGCTGCCTATCAGAAGGTGGTGGCTGGTGTGGCCAATGC
>group_177_5 6 1 0 0 sg=6 px=0 gx=0
GCATTGGCCACACCAGCCACCACCTTCTGATAGGCAGCCTGCACCTGAGGAGTGAATTCT
>group_178_0 108 1 0 0 sg=108 px=0 gx=0
ACCGGCTCGCCTCGTAAGCGCACAAGGACTGCTCCCAAAGATCTGATCATATGCATCCGC
>group_178_1 108 1 0 0 sg=108 px=0 gx=0
AGATAACGTTCCCCACCGGCTCGCCTCGTAAGCGCACAAGGACTGCTCCCAAAGATCTGA
>group_178_2 108 1 0 0 sg=108 px=0 gx=0
CCGGCTCGCCTCGTAAGCGCACAAGGACTGCTCCCAAAGATCTGATCATATGCATCCGCG
>group_178_3 108 1 0 0 sg=108 px=0 gx=0
ACGCGTTAACCCGGGCCCGCGGATGCATATGATCAGATCTTTGGGAGCAGTCCTTGTGCG
>group_178_4 108 1 0 0 sg=108 px=0 gx=0
ACCCGGGCCCGCGGATGCATATGATCAGATCTTTGGGAGCAGTCCTTGTGCGCTTACGAG
>group_178_5 108 1 0 0 sg=108 px=0 gx=0
TAACCCGGGCCCGCGGATGCATATGATCAGATCTTTGGGAGCAGTCCTTGTGCGCTTACG
>group_178_6 108 1 0 0 sg=108 px=0 gx=0
GCCTCGTAAGCGCACAAGGACTGCTCCCAAAGATCTGATCATATGCATCCGCGGGCCCGG
>group_178_7 108 1 0 0 sg=108 px=0 gx=0
GTTCCCCACCGGCTCGCCTCGTAAGCGCACAAGGACTGCTCCCAAAGATCTGATCATATG
>group_178_8 108 1 0 0 sg=108 px=0 gx=0
ACGTTCCCCACCGGCTCGCCTCGTAAGCGCACAAGGACTGCTCCCAAAGATCTGATCATA
>group_178_9 108 1 0 0 sg=108 px=0 gx=0
TATGATCAGATCTTTGGGAGCAGTCCTTGTGCGCTTACGAGGCGAGCCGGTGGGGAACGT
>group_179_0 4 6 0 0 sg=4 px=0 gx=0
GCTGAGCGCCGGTCGCTACCATTACCAGTTGGTCTGGTGTCAAAAAGCGGCCGCTCGAGT
>group_179_1 4 6 0 0 sg=4 px=0 gx=0
GACTCGAGCGGCCGCTTTTTGACACCAGACCAACTGGTAATGGTAGCGACCGGCGCTCAG
>group_179_2 4 6 0 0 sg=4 px=0 gx=0
CTGAGCGCCGGTCGCTACCATTACCAGTTGGTCTGGTGTCAAAAAGCGGCCGCTCGAGTC
>group_179_3 4 6 0 0 sg=4 px=0 gx=0
ACTCGAGCGGCCGCTTTTTGACACCAGACCAACTGGTAATGGTAGCGACCGGCGCTCAGC
>group_181_0 2 11 0 0 sg=2 px=0 gx=0
TGGCGGTAATACGGTTATCCACAGAATCAGGGGATAACGCAGGAAAGAACATGTGAGCAA
>group_181_1 2 11 0 0 sg=2 px=0 gx=0
TTGCTCACATGTTCTTTCCTGCGTTATCCCCTGATTCTGTGGATAACCGTATTACCGCCA
>group_182_0 2 2 0 0 sg=2 px=0 gx=0
CTGGCGTTACCCAACTTAATCGCCTTGCAGCACATCCCCCTTTCGCCAGCAGATCCGTCG
>group_182_1 2 2 0 0 sg=2 px=0 gx=0
CGACGGATCTGCTGGCGAAAGGGGGATGTGCTGCAAGGCGATTAAGTTGGGTAACGCCAG
>group_184_0 2 29 0 0 sg=2 px=0 gx=0
GATCTGCCTCGCGCGTTTCGGTGATGACGGTGAAAACCTCTGACACATGCAGCTCCCGGA
>group_184_1 2 29 0 0 sg=2 px=0 gx=0
TCCGGGAGCTGCATGTGTCAGAGGTTTTCACCGTCATCACCGAAACGCGCGAGGCAGATC
>group_185_0 4 6 0 0 sg=4 px=0 gx=0
GGTCGACCTGCAGGCATGCAAGCTTGGCGTAATCATGGTCATAGCTGTTTCCTGTGTGAA
>group_185_1 4 6 0 0 sg=4 px=0 gx=0
TCACACAGGAAACAGCTATGACCATGATTACGCCAAGCTTGCATGCCTGCAGGTCGACCA
>group_185_2 4 6 0 0 sg=4 px=0 gx=0
TGGTCGACCTGCAGGCATGCAAGCTTGGCGTAATCATGGTCATAGCTGTTTCCTGTGTGA
>group_185_3 4 6 0 0 sg=4 px=0 gx=0
TTCACACAGGAAACAGCTATGACCATGATTACGCCAAGCTTGCATGCCTGCAGGTCGACC
>group_186_0 2 42 0 0 sg=2 px=0 gx=0
TATTTGTATAGTTCATCCATGCCATGTGTAATCCCAGCAGCTGTTACAAACTCAAGAAGG
>group_186_1 2 42 0 0 sg=2 px=0 gx=0
CCTTCTTGAGTTTGTAACAGCTGCTGGGATTACACATGGCATGGATGAACTATACAAATA
>group_190_0 12 3 0 0 sg=12 px=0 gx=0
TTCTTATAATGCCAACTTTGTACAAGAAAGCTGGGTCGGCGCGCCCACCCTTGGTGAAGG
>group_190_1 12 3 0 0 sg=12 px=0 gx=0
TCACCAAGGGTGGGCGCGCCGACCCAGCTTTCTTGTACAAAGTTGGCATTATAAGAAAGC
>group_190_2 12 3 0 0 sg=12 px=0 gx=0
CTTCACCAAGGGTGGGCGCGCCGACCCAGCTTTCTTGTACAAAGTTGGCATTATAAGAAA
>group_190_3 12 3 0 0 sg=12 px=0 gx=0
GCTTTCTTATAATGCCAACTTTGTACAAGAAAGCTGGGTCGGCGCGCCCACCCTTGGTGA
>group_190_4 12 3 0 0 sg=12 px=0 gx=0
ATGCTTTCTTATAATGCCAACTTTGTACAAGAAAGCTGGGTCGGCGCGCCCACCCTTGGT
>group_190_5 12 3 0 0 sg=12 px=0 gx=0
TTTCTTATAATGCCAACTTTGTACAAGAAAGCTGGGTCGGCGCGCCCACCCTTGGTGAAG
>group_190_6 12 3 0 0 sg=12 px=0 gx=0
ACCAAGGGTGGGCGCGCCGACCCAGCTTTCTTGTACAAAGTTGGCATTATAAGAAAGCAT
>group_190_7 12 3 0 0 sg=12 px=0 gx=0
TTCACCAAGGGTGGGCGCGCCGACCCAGCTTTCTTGTACAAAGTTGGCATTATAAGAAAG
>group_190_8 12 3 0 0 sg=12 px=0 gx=0
TGCTTTCTTATAATGCCAACTTTGTACAAGAAAGCTGGGTCGGCGCGCCCACCCTTGGTG
>group_190_9 12 3 0 0 sg=12 px=0 gx=0
CTTTCTTATAATGCCAACTTTGTACAAGAAAGCTGGGTCGGCGCGCCCACCCTTGGTGAA
>group_191_0 106 20 0 0 sg=106 px=0 gx=0
ACACCTACATCTGTATTAACGAAGCGCTAACCGTTTTTATCAGGCTCTGGGAGGCAGAAT
>group_191_1 106 20 0 0 sg=106 px=0 gx=0
ACGGTTAGCGCTTCGTTAATACAGATGTAGGTGTTCCACAGGGTAGCCAGCAGCATCCTG
>group_191_2 106 20 0 0 sg=106 px=0 gx=0
ATGATCATTTATTCTGCCTCCCAGAGCCTGATAAAAACGGTTAGCGCTTCGTTAATACAG
>group_191_3 106 20 0 0 sg=106 px=0 gx=0
CAGAGCCTGATAAAAACGGTTAGCGCTTCGTTAATACAGATGTAGGTGTTCCACAGGGTA
>group_191_4 106 20 0 0 sg=106 px=0 gx=0
GGCTACCCTGTGGAACACCTACATCTGTATTAACGAAGCGCTAACCGTTTTTATCAGGCT
>group_191_5 106 20 0 0 sg=106 px=0 gx=0
TGCTGCTGGCTACCCTGTGGAACACCTACATCTGTATTAACGAAGCGCTAACCGTTTTTA
>group_191_6 106 20 0 0 sg=106 px=0 gx=0
ATCTGTATTAACGAAGCGCTAACCGTTTTTATCAGGCTCTGGGAGGCAGAATAAATGATC
>group_191_7 106 20 0 0 sg=106 px=0 gx=0
CAGGATGCTGCTGGCTACCCTGTGGAACACCTACATCTGTATTAACGAAGCGCTAACCGT
>group_191_8 106 20 0 0 sg=106 px=0 gx=0
GAAGCGCTAACCGTTTTTATCAGGCTCTGGGAGGCAGAATAAATGATCATATCGTCAATT
>group_191_9 106 20 0 0 sg=106 px=0 gx=0
TGCCTCCCAGAGCCTGATAAAAACGGTTAGCGCTTCGTTAATACAGATGTAGGTGTTCCA
>group_192_0 10 32 0 0 sg=10 px=0 gx=0
ATGCAGGTGGCACTTTTCGGGGAAATGTGCGCGGAACCCCTATTTGTTTATTTTTCTAAA
>group_192_1 10 32 0 0 sg=10 px=0 gx=0
TTTAGAAAAATAAACAAATAGGGGTTCCGCGCACATTTCCCCGAAAAGTGCCACCTGCAT
>group_192_2 10 32 0 0 sg=10 px=0 gx=0
TCGATGCAGGTGGCACTTTTCGGGGAAATGTGCGCGGAACCCCTATTTGTTTATTTTTCT
>group_192_3 10 32 0 0 sg=10 px=0 gx=0
GAAAAATAAACAAATAGGGGTTCCGCGCACATTTCCCCGAAAAGTGCCACCTGCATCGAT
>group_192_4 10 32 0 0 sg=10 px=0 gx=0
TTAGAAAAATAAACAAATAGGGGTTCCGCGCACATTTCCCCGAAAAGTGCCACCTGCATC
>group_192_5 10 32 0 0 sg=10 px=0 gx=0
GATGCAGGTGGCACTTTTCGGGGAAATGTGCGCGGAACCCCTATTTGTTTATTTTTCTAA
>group_192_6 10 32 0 0 sg=10 px=0 gx=0
ATCGATGCAGGTGGCACTTTTCGGGGAAATGTGCGCGGAACCCCTATTTGTTTATTTTTC
>group_192_7 10 32 0 0 sg=10 px=0 gx=0
AGAAAAATAAACAAATAGGGGTTCCGCGCACATTTCCCCGAAAAGTGCCACCTGCATCGA
>group_192_8 10 32 0 0 sg=10 px=0 gx=0
TAGAAAAATAAACAAATAGGGGTTCCGCGCACATTTCCCCGAAAAGTGCCACCTGCATCG
>group_192_9 10 32 0 0 sg=10 px=0 gx=0
CGATGCAGGTGGCACTTTTCGGGGAAATGTGCGCGGAACCCCTATTTGTTTATTTTTCTA
>group_196_0 1418 3 0 0 sg=1418 px=0 gx=0
CCGCGACAGGTACCGCGCTTGGCGTAATCATGGTCATAGCTGTTTCCTGTGTGAAATTGT
>group_196_1 1418 3 0 0 sg=1418 px=0 gx=0
GCCAAGCTAAAATTAACCCTCACTAAAGGGAATAAGCTACCAGGTTAATTAAGCTTGCGG
>group_196_2 1418 3 0 0 sg=1418 px=0 gx=0
TACCTCTACCTGGAGTTTTTCCCACGGTGCGCGCCGGATCGATCCGAGTGTTGTTCCAGT
>group_196_3 1418 3 0 0 sg=1418 px=0 gx=0
ATGTTTAAACGCCCGGGCCTCGGCCGACGTCGGCGCCATTACCCTGTTATCCCTACTATA
>group_196_4 1418 3 0 0 sg=1418 px=0 gx=0
TTTTGAGACACAACGTGGCTTTGCTAGCGGATCGCGGCCGGCCGCAACTCCACTTATTGT
>group_196_5 1418 3 0 0 sg=1418 px=0 gx=0
AAACCCTCACTGATCCGATTCATTAATGCAGCTGGCACGACAGGTTTCCCGACTGGAAAG
>group_196_6 1418 3 0 0 sg=1418 px=0 gx=0
GGCCGTCGTTTTACAACGTCGTGACTGGGAAAACCCTGTTAACCGGCGCGCCACGCGTAC
>group_196_7 1418 3 0 0 sg=1418 px=0 gx=0
GCATACGCGATGGCAAACAGCTATTATGGGTATTATGGGTACGCGTGGCGCGCCGGTTAA
>group_196_8 1418 3 0 0 sg=1418 px=0 gx=0
GGTAGCTTATTCCCTTTAGTGAGGGTTAATTTTAGCTTGGCACTGGCCGTCGTTTTACAA
>group_196_9 1418 3 0 0 sg=1418 px=0 gx=0
CTGGTGCTTCCTCGCTCACTCGAAATTCCCGGGGATAGCTTTATGCTTGTAAACCGTTTT
>group_197_0 96 1 0 0 sg=96 px=0 gx=0
GCAACATCCGCATTAAAATCTAGCGAGGGCTTTACTAAGCTTGCATGCCTGCAGGTCGAC
>group_197_1 96 1 0 0 sg=96 px=0 gx=0
CGAGGGCTTTACTAAGCTTGCATGCCTGCAGGTCGACTCTAGAGGATCCCCGGGTACCGA
>group_197_2 96 1 0 0 sg=96 px=0 gx=0
GCATGCAAGCTTAGTAAAGCCCTCGCTAGATTTTAATGCGGATGTTGCGATTACTTCGCC
>group_197_3 96 1 0 0 sg=96 px=0 gx=0
AATCGCAACATCCGCATTAAAATCTAGCGAGGGCTTTACTAAGCTTGCATGCCTGCAGGT
>group_197_4 96 1 0 0 sg=96 px=0 gx=0
ACCTGCAGGCATGCAAGCTTAGTAAAGCCCTCGCTAGATTTTAATGCGGATGTTGCGATT
>group_197_5 96 1 0 0 sg=96 px=0 gx=0
ACATCCGCATTAAAATCTAGCGAGGGCTTTACTAAGCTTGCATGCCTGCAGGTCGACTCT
>group_197_6 96 1 0 0 sg=96 px=0 gx=0
CAGGCATGCAAGCTTAGTAAAGCCCTCGCTAGATTTTAATGCGGATGTTGCGATTACTTC
>group_197_7 96 1 0 0 sg=96 px=0 gx=0
ATTAAAATCTAGCGAGGGCTTTACTAAGCTTGCATGCCTGCAGGTCGACTCTAGAGGATC
>group_197_8 96 1 0 0 sg=96 px=0 gx=0
GTTGGCGAAGTAATCGCAACATCCGCATTAAAATCTAGCGAGGGCTTTACTAAGCTTGCA
>group_197_9 96 1 0 0 sg=96 px=0 gx=0
TAGAGTCGACCTGCAGGCATGCAAGCTTAGTAAAGCCCTCGCTAGATTTTAATGCGGATG
>group_202_0 2 4 0 0 sg=2 px=0 gx=0
GGATCTGATCAGCAACTATATATTGATAGACATTTCCAGTTTGTGATATTAGTTTGTGCG
>group_202_1 2 4 0 0 sg=2 px=0 gx=0
CGCACAAACTAATATCACAAACTGGAAATGTCTATCAATATATAGTTGCTGATCAGATCC
>group_203_0 120 3 0 0 sg=120 px=0 gx=0
GGCGAAGTGCCGGGGCAGGATCTCCTGTCATCCCACCTTGCTCCTGCCGAGAAAGTATCC
>group_203_1 120 3 0 0 sg=120 px=0 gx=0
CGGCAGGAGCAAGGTGGGATGACAGGAGATCCTGCCCCGGCACTTCGCCCAATAGCAGCC
>group_203_2 120 3 0 0 sg=120 px=0 gx=0
GAAGGGACTGGCTGCTATTGGGCGAAGTGCCGGGGCAGGATCTCCTGTCATCCCACCTTG
>group_203_3 120 3 0 0 sg=120 px=0 gx=0
GGATACTTTCTCGGCAGGAGCAAGGTGGGATGACAGGAGATCCTGCCCCGGCACTTCGCC
>group_203_4 120 3 0 0 sg=120 px=0 gx=0
ATACTTTCTCGGCAGGAGCAAGGTGGGATGACAGGAGATCCTGCCCCGGCACTTCGCCCA
>group_203_5 120 3 0 0 sg=120 px=0 gx=0
GCAGCCGCCGCATTGCATCAGCCATGATGGATACTTTCTCGGCAGGAGCAAGGTGGGATG
>group_203_6 120 3 0 0 sg=120 px=0 gx=0
AGCGGGAAGGGACTGGCTGCTATTGGGCGAAGTGCCGGGGCAGGATCTCCTGTCATCCCA
>group_203_7 120 3 0 0 sg=120 px=0 gx=0
GGGAAGGGACTGGCTGCTATTGGGCGAAGTGCCGGGGCAGGATCTCCTGTCATCCCACCT
>group_203_8 120 3 0 0 sg=120 px=0 gx=0
ATCCCACCTTGCTCCTGCCGAGAAAGTATCCATCATGGCTGATGCAATGCGGCGGCTGCA
>group_203_9 120 3 0 0 sg=120 px=0 gx=0
TGCCGGGGCAGGATCTCCTGTCATCCCACCTTGCTCCTGCCGAGAAAGTATCCATCATGG
>group_205_0 110 4 0 0 sg=110 px=0 gx=0
CGGTGAGGGCGGATGTCGATATGCGTAAGGAGAAAATACCGCATCAGGCGCATATTTGAA
>group_205_1 110 4 0 0 sg=110 px=0 gx=0
TCTACAAACTCTTTTTGTTTATTTTTCTAAATACATTCAAATATGCGCCTGATGCGGTAT
>group_205_2 110 4 0 0 sg=110 px=0 gx=0
TCAAATATGCGCCTGATGCGGTATTTTCTCCTTACGCATATCGACATCCGCCCTCACCGC
>group_205_3 110 4 0 0 sg=110 px=0 gx=0
AATATGCGCCTGATGCGGTATTTTCTCCTTACGCATATCGACATCCGCCCTCACCGCCAG
>group_205_4 110 4 0 0 sg=110 px=0 gx=0
TGAGGGCGGATGTCGATATGCGTAAGGAGAAAATACCGCATCAGGCGCATATTTGAATGT
>group_205_5 110 4 0 0 sg=110 px=0 gx=0
ATACATTCAAATATGCGCCTGATGCGGTATTTTCTCCTTACGCATATCGACATCCGCCCT
>group_205_6 110 4 0 0 sg=110 px=0 gx=0
GTGAGGGCGGATGTCGATATGCGTAAGGAGAAAATACCGCATCAGGCGCATATTTGAATG
>group_205_7 110 4 0 0 sg=110 px=0 gx=0
CATTCAAATATGCGCCTGATGCGGTATTTTCTCCTTACGCATATCGACATCCGCCCTCAC
>group_205_8 110 4 0 0 sg=110 px=0 gx=0
CAGGCGCATATTTGAATGTATTTAGAAAAATAAACAAAAAGAGTTTGTAGAAACGCAAAA
>group_205_9 110 4 0 0 sg=110 px=0 gx=0
AAGGAGAAAATACCGCATCAGGCGCATATTTGAATGTATTTAGAAAAATAAACAAAAAGA
>group_206_0 176 4 0 0 sg=176 px=0 gx=0
CAGCTCGAGGGATCCGACTACAAGGACGACGACGACAAGAACTGGAGCCATCCGCAGTTC
>group_206_1 176 4 0 0 sg=176 px=0 gx=0
GGAGCCATCCGCAGTTCGAGAAGTGAAGATCCGGCTGCTAACAAAGCCCGAAAGGAAGCT
>group_206_2 176 4 0 0 sg=176 px=0 gx=0
GGATCCGACTACAAGGACGACGACGACAAGAACTGGAGCCATCCGCAGTTCGAGAAGTGA
>group_206_3 176 4 0 0 sg=176 px=0 gx=0
AACTGCGGATGGCTCCAGTTCTTGTCGTCGTCGTCCTTGTAGTCGGATCCCTCGAGCTGC
>group_206_4 176 4 0 0 sg=176 px=0 gx=0
ACAAGGACGACGACGACAAGAACTGGAGCCATCCGCAGTTCGAGAAGTGAAGATCCGGCT
>group_206_5 176 4 0 0 sg=176 px=0 gx=0
CTGCGGATGGCTCCAGTTCTTGTCGTCGTCGTCCTTGTAGTCGGATCCCTCGAGCTGCAG
>group_206_6 176 4 0 0 sg=176 px=0 gx=0
GGGCTTTGTTAGCAGCCGGATCTTCACTTCTCGAACTGCGGATGGCTCCAGTTCTTGTCG
>group_206_7 176 4 0 0 sg=176 px=0 gx=0
TTCCTGCAGCTCGAGGGATCCGACTACAAGGACGACGACGACAAGAACTGGAGCCATCCG
>group_206_8 176 4 0 0 sg=176 px=0 gx=0
TCCGACTACAAGGACGACGACGACAAGAACTGGAGCCATCCGCAGTTCGAGAAGTGAAGA
>group_206_9 176 4 0 0 sg=176 px=0 gx=0
CTCAGCTTCCTTTCGGGCTTTGTTAGCAGCCGGATCTTCACTTCTCGAACTGCGGATGGC
>group_207_0 2 3 0 0 sg=2 px=0 gx=0
CGTTATAGCCTTTATCGCCGTTAATCCAGATTACCAGTTTACCTTCTTCGATTTTCATAT
>group_207_1 2 3 0 0 sg=2 px=0 gx=0
ATATGAAAATCGAAGAAGGTAAACTGGTAATCTGGATTAACGGCGATAAAGGCTATAACG
>group_208_0 2836 8 0 0 sg=2836 px=0 gx=0
TATATATAAATGATGTTTCGTTTAGCGATGAACTTCACTCATATGATAATACTTAACAAT
>group_208_1 2836 8 0 0 sg=2836 px=0 gx=0
AGGATATGGCGGCATTGGCCACATCTATTGGGGTCCCAACTTCCTTTCACAAAAAAATTA
>group_208_2 2836 8 0 0 sg=2836 px=0 gx=0
ATATCCTTATTTTCCCGACTGATGTCAGAGCAACCACATATTTGATGTTGTAGCGTTACT
>group_208_3 2836 8 0 0 sg=2836 px=0 gx=0
GTCCAAGATAAAGGCCATTATTGAGTAACATAGACATGCTGGAATCCAACCATTGAAGTC
>group_208_4 2836 8 0 0 sg=2836 px=0 gx=0
TGACATCAGTCGGGAAAATAAGGATATGGCGGCATTGGCCACATCTATTGGGGTCCCAAC
>group_208_5 2836 8 0 0 sg=2836 px=0 gx=0
TTTCTATTCCCGTCACAAACAATTTTAAGAAAGATCCATCTATCGTGATCTTTCTATCAA
>group_208_6 2836 8 0 0 sg=2836 px=0 gx=0
AATAAAGATTGGTAGCTACACAATAAATAACATAATACTCGACCACTACATGATATTTTT
>group_208_7 2836 8 0 0 sg=2836 px=0 gx=0
GTTTTGAGGAAGGAGAGGCATTGTCGTCAACCAAAATCACTGTGTGTGGTTTTAGAACCG
>group_208_8 2836 8 0 0 sg=2836 px=0 gx=0
ATTTTCTTTTGGACGGAAGCGGTGGTTACTTTGTCACACATTTAAAAAAACACGTGTTTC
>group_208_9 2836 8 0 0 sg=2836 px=0 gx=0
TCTCCAAAGAATCTACATGGACAGTTGTGACTTCAATGGTTGGATTCCAGCATGTCTATG
>group_209_0 90 4 0 0 sg=90 px=0 gx=0
GACAATCTGATCGGGTACCGGGCCCAAGATCTGGCCCTTAAGGCCTGTCGACATCGATAA
>group_209_1 90 4 0 0 sg=90 px=0 gx=0
TAAGGGCCAGATCTTGGGCCCGGTACCCGATCAGATTGTCGTTTCCCGCCTTCGGTTTAA
>group_209_2 90 4 0 0 sg=90 px=0 gx=0
GATCGGGTACCGGGCCCAAGATCTGGCCCTTAAGGCCTGTCGACATCGATAAGCTTGAAT
>group_209_3 90 4 0 0 sg=90 px=0 gx=0
GTTTAAACCGAAGGCGGGAAACGACAATCTGATCGGGTACCGGGCCCAAGATCTGGCCCT
>group_209_4 90 4 0 0 sg=90 px=0 gx=0
ATGTCGACAGGCCTTAAGGGCCAGATCTTGGGCCCGGTACCCGATCAGATTGTCGTTTCC
>group_209_5 90 4 0 0 sg=90 px=0 gx=0
CTTATCGATGTCGACAGGCCTTAAGGGCCAGATCTTGGGCCCGGTACCCGATCAGATTGT
>group_209_6 90 4 0 0 sg=90 px=0 gx=0
TAAACCGAAGGCGGGAAACGACAATCTGATCGGGTACCGGGCCCAAGATCTGGCCCTTAA
>group_209_7 90 4 0 0 sg=90 px=0 gx=0
TTCAAGCTTATCGATGTCGACAGGCCTTAAGGGCCAGATCTTGGGCCCGGTACCCGATCA
>group_209_8 90 4 0 0 sg=90 px=0 gx=0
AAGCTTATCGATGTCGACAGGCCTTAAGGGCCAGATCTTGGGCCCGGTACCCGATCAGAT
>group_209_9 90 4 0 0 sg=90 px=0 gx=0
TGAATTCAAGCTTATCGATGTCGACAGGCCTTAAGGGCCAGATCTTGGGCCCGGTACCCG
>group_210_0 72 0 0 0 sg=72 px=0 gx=0
AGTACTCCCTTTAGTGAGGGTTAATAAGCTTTTTGCAAAAGCCTAGGCCTCCAAAAAAGC
>group_210_1 72 0 0 0 sg=72 px=0 gx=0
CCCTTTAGTGAGGGTTAATAAGCTTTTTGCAAAAGCCTAGGCCTCCAAAAAAGCCTCCTC
>group_210_2 72 0 0 0 sg=72 px=0 gx=0
TGAGGAGGCTTTTTTGGAGGCCTAGGCTTTTGCAAAAAGCTTATTAACCCTCACTAAAGG
>group_210_3 72 0 0 0 sg=72 px=0 gx=0
GGAGGCTTTTTTGGAGGCCTAGGCTTTTGCAAAAAGCTTATTAACCCTCACTAAAGGGAG
>group_210_4 72 0 0 0 sg=72 px=0 gx=0
TGAGGGTTAATAAGCTTTTTGCAAAAGCCTAGGCCTCCAAAAAAGCCTCCTCACTACTTC
>group_210_5 72 0 0 0 sg=72 px=0 gx=0
GAAGTAGTGAGGAGGCTTTTTTGGAGGCCTAGGCTTTTGCAAAAAGCTTATTAACCCTCA
>group_210_6 72 0 0 0 sg=72 px=0 gx=0
TTTTTGGAGGCCTAGGCTTTTGCAAAAAGCTTATTAACCCTCACTAAAGGGAGTACTAGT
>group_210_7 72 0 0 0 sg=72 px=0 gx=0
CTATTCCAGAAGTAGTGAGGAGGCTTTTTTGGAGGCCTAGGCTTTTGCAAAAAGCTTATT
>group_210_8 72 0 0 0 sg=72 px=0 gx=0
GTGAGGGTTAATAAGCTTTTTGCAAAAGCCTAGGCCTCCAAAAAAGCCTCCTCACTACTT
>group_210_9 72 0 0 0 sg=72 px=0 gx=0
TACCGGTACTAGTACTCCCTTTAGTGAGGGTTAATAAGCTTTTTGCAAAAGCCTAGGCCT
>group_212_0 10 7 0 0 sg=10 px=0 gx=0
CCCCTGCCCGGTTATTATTATTTTTGACACCAGACCAACTGGTAATGGTAGCGACCGGCG
>group_212_1 10 7 0 0 sg=10 px=0 gx=0
GCCGGTCGCTACCATTACCAGTTGGTCTGGTGTCAAAAATAATAATAACCGGGCAGGGGG
>group_212_2 10 7 0 0 sg=10 px=0 gx=0
GCGCCGGTCGCTACCATTACCAGTTGGTCTGGTGTCAAAAATAATAATAACCGGGCAGGG
>group_212_3 10 7 0 0 sg=10 px=0 gx=0
CCCCCTGCCCGGTTATTATTATTTTTGACACCAGACCAACTGGTAATGGTAGCGACCGGC
>group_212_4 10 7 0 0 sg=10 px=0 gx=0
CGGTCGCTACCATTACCAGTTGGTCTGGTGTCAAAAATAATAATAACCGGGCAGGGGGGA
>group_212_5 10 7 0 0 sg=10 px=0 gx=0
CCCTGCCCGGTTATTATTATTTTTGACACCAGACCAACTGGTAATGGTAGCGACCGGCGC
>group_212_6 10 7 0 0 sg=10 px=0 gx=0
CGCCGGTCGCTACCATTACCAGTTGGTCTGGTGTCAAAAATAATAATAACCGGGCAGGGG
>group_212_7 10 7 0 0 sg=10 px=0 gx=0
CCCCCCTGCCCGGTTATTATTATTTTTGACACCAGACCAACTGGTAATGGTAGCGACCGG
>group_212_8 10 7 0 0 sg=10 px=0 gx=0
CCGGTCGCTACCATTACCAGTTGGTCTGGTGTCAAAAATAATAATAACCGGGCAGGGGGG
>group_212_9 10 7 0 0 sg=10 px=0 gx=0
TCCCCCCTGCCCGGTTATTATTATTTTTGACACCAGACCAACTGGTAATGGTAGCGACCG
>group_215_0 2 3 0 0 sg=2 px=0 gx=0
GATCTCGCGGAGGGTAGCATGTTGATTGTAACGATGACAGAGCGTTGCTGCCTGTGATCC
>group_215_1 2 3 0 0 sg=2 px=0 gx=0
GGATCACAGGCAGCAACGCTCTGTCATCGTTACAATCAACATGCTACCCTCCGCGAGATC
>group_217_0 4 4 0 0 sg=4 px=0 gx=0
TTGGATCCTTATCGTCATCGTCGTACAGATCCCGACCCATTTGCTGTCCACCAGTCATGC
>group_217_1 4 4 0 0 sg=4 px=0 gx=0
TGGATCCTTATCGTCATCGTCGTACAGATCCCGACCCATTTGCTGTCCACCAGTCATGCT
>group_217_2 4 4 0 0 sg=4 px=0 gx=0
AGCATGACTGGTGGACAGCAAATGGGTCGGGATCTGTACGACGATGACGATAAGGATCCA
>group_217_3 4 4 0 0 sg=4 px=0 gx=0
GCATGACTGGTGGACAGCAAATGGGTCGGGATCTGTACGACGATGACGATAAGGATCCAA
>group_218_0 22 2 0 0 sg=22 px=0 gx=0
GGAGGATTTAAATGCATATGGGGGACCGCGAGCAGCTGCTGCAGCGGGCGCGGCTGGCCG
>group_218_1 22 2 0 0 sg=22 px=0 gx=0
GCCTGCTCGGCCAGCCGCGCCCGCTGCAGCAGCTGCTCGCGGTCCCCCATATGCATTTAA
>group_218_2 22 2 0 0 sg=22 px=0 gx=0
CCTGCTCGGCCAGCCGCGCCCGCTGCAGCAGCTGCTCGCGGTCCCCCATATGCATTTAAA
>group_218_3 22 2 0 0 sg=22 px=0 gx=0
TTAAATGCATATGGGGGACCGCGAGCAGCTGCTGCAGCGGGCGCGGCTGGCCGAGCAGGC
>group_218_4 22 2 0 0 sg=22 px=0 gx=0
CGCCTGCTCGGCCAGCCGCGCCCGCTGCAGCAGCTGCTCGCGGTCCCCCATATGCATTTA
>group_218_5 22 2 0 0 sg=22 px=0 gx=0
CTGCTCGGCCAGCCGCGCCCGCTGCAGCAGCTGCTCGCGGTCCCCCATATGCATTTAAAT
>group_218_6 22 2 0 0 sg=22 px=0 gx=0
TAAATGCATATGGGGGACCGCGAGCAGCTGCTGCAGCGGGCGCGGCTGGCCGAGCAGGCG
>group_218_7 22 2 0 0 sg=22 px=0 gx=0
TTTAAATGCATATGGGGGACCGCGAGCAGCTGCTGCAGCGGGCGCGGCTGGCCGAGCAGG
>group_218_8 22 2 0 0 sg=22 px=0 gx=0
GGATTTAAATGCATATGGGGGACCGCGAGCAGCTGCTGCAGCGGGCGCGGCTGGCCGAGC
>group_218_9 22 2 0 0 sg=22 px=0 gx=0
CGGCCAGCCGCGCCCGCTGCAGCAGCTGCTCGCGGTCCCCCATATGCATTTAAATCCTCC
>group_222_0 2 2 0 0 sg=2 px=0 gx=0
GGGGGGGGGGGGGGGGGGTTCCATTGTTCATTCCACGGACAAAAACAGAGAAAGGAAACG
>group_222_1 2 2 0 0 sg=2 px=0 gx=0
CGTTTCCTTTCTCTGTTTTTGTCCGTGGAATGAACAATGGAACCCCCCCCCCCCCCCCCC
>group_224_0 2 73 0 0 sg=2 px=0 gx=0
GGAGCAGCAACGATGTTACGCAGCAGGGCAGTCGCCCTAAAACAAAGTTAAACATCATGG
>group_224_1 2 73 0 0 sg=2 px=0 gx=0
CCATGATGTTTAACTTTGTTTTAGGGCGACTGCCCTGCTGCGTAACATCGTTGCTGCTCC
>group_226_0 2 3 0 0 sg=2 px=0 gx=0
ACTGCATTCTAGTTGTGGTTTGTCCAAACTCATCAATGTATCTTATCATGTCTGGATCTC
>group_226_1 2 3 0 0 sg=2 px=0 gx=0
GAGATCCAGACATGATAAGATACATTGATGAGTTTGGACAAACCACAACTAGAATGCAGT
>group_227_0 26 3 0 0 sg=26 px=0 gx=0
TGTAATAAAAAAACCTATAAATATTCCGGATTATTCATACCGTCCCACCATCGGGCGTGC
>group_227_1 26 3 0 0 sg=26 px=0 gx=0
TTGTAATAAAAAAACCTATAAATATTCCGGATTATTCATACCGTCCCACCATCGGGCGTG
>group_227_2 26 3 0 0 sg=26 px=0 gx=0
AAAAAACCTATAAATATTCCGGATTATTCATACCGTCCCACCATCGGGCGTGCTAGCGGA
>group_227_3 26 3 0 0 sg=26 px=0 gx=0
GGATCCGCTAGCACGCCCGATGGTGGGACGGTATGAATAATCCGGAATATTTATAGGTTT
>group_227_4 26 3 0 0 sg=26 px=0 gx=0
CGCTAGCACGCCCGATGGTGGGACGGTATGAATAATCCGGAATATTTATAGGTTTTTTTA
>group_227_5 26 3 0 0 sg=26 px=0 gx=0
ACGCCCGATGGTGGGACGGTATGAATAATCCGGAATATTTATAGGTTTTTTTATTACAAA
>group_227_6 26 3 0 0 sg=26 px=0 gx=0
TTTGTAATAAAAAAACCTATAAATATTCCGGATTATTCATACCGTCCCACCATCGGGCGT
>group_227_7 26 3 0 0 sg=26 px=0 gx=0
AAACCTATAAATATTCCGGATTATTCATACCGTCCCACCATCGGGCGTGCTAGCGGATCC
>group_227_8 26 3 0 0 sg=26 px=0 gx=0
ATAAAAAAACCTATAAATATTCCGGATTATTCATACCGTCCCACCATCGGGCGTGCTAGC
>group_227_9 26 3 0 0 sg=26 px=0 gx=0
AAAACCTATAAATATTCCGGATTATTCATACCGTCCCACCATCGGGCGTGCTAGCGGATC
>group_232_0 6 2 0 0 sg=6 px=0 gx=0
AGTTGGGTAACGCCAGGGTTTTCCCAGTCACGACGTTGTAAAACGACGGGATCGATCCCC
>group_232_1 6 2 0 0 sg=6 px=0 gx=0
GGGGGATCGATCCCGTCGTTTTACAACGTCGTGACTGGGAAAACCCTGGCGTTACCCAAC
>group_232_2 6 2 0 0 sg=6 px=0 gx=0
AAGTTGGGTAACGCCAGGGTTTTCCCAGTCACGACGTTGTAAAACGACGGGATCGATCCC
>group_232_3 6 2 0 0 sg=6 px=0 gx=0
GGGATCGATCCCGTCGTTTTACAACGTCGTGACTGGGAAAACCCTGGCGTTACCCAACTT
>group_232_4 6 2 0 0 sg=6 px=0 gx=0
GTTGGGTAACGCCAGGGTTTTCCCAGTCACGACGTTGTAAAACGACGGGATCGATCCCCC
>group_232_5 6 2 0 0 sg=6 px=0 gx=0
GGGGATCGATCCCGTCGTTTTACAACGTCGTGACTGGGAAAACCCTGGCGTTACCCAACT
>group_233_0 8 12 0 0 sg=8 px=0 gx=0
TCATTTCACTAAATAATAGTGAACGGCAGGTATATGTGATGGGTTAAAAAGGATCGATCC
>group_233_1 8 12 0 0 sg=8 px=0 gx=0
ATCGATCCTTTTTAACCCATCACATATACCTGCCGTTCACTATTATTTAGTGAAATGAGA
>group_233_2 8 12 0 0 sg=8 px=0 gx=0
TCTCATTTCACTAAATAATAGTGAACGGCAGGTATATGTGATGGGTTAAAAAGGATCGAT
>group_233_3 8 12 0 0 sg=8 px=0 gx=0
GGATCGATCCTTTTTAACCCATCACATATACCTGCCGTTCACTATTATTTAGTGAAATGA
>group_233_4 8 12 0 0 sg=8 px=0 gx=0
CTCATTTCACTAAATAATAGTGAACGGCAGGTATATGTGATGGGTTAAAAAGGATCGATC
>group_233_5 8 12 0 0 sg=8 px=0 gx=0
TCGATCCTTTTTAACCCATCACATATACCTGCCGTTCACTATTATTTAGTGAAATGAGAT
>group_233_6 8 12 0 0 sg=8 px=0 gx=0
ATCTCATTTCACTAAATAATAGTGAACGGCAGGTATATGTGATGGGTTAAAAAGGATCGA
>group_233_7 8 12 0 0 sg=8 px=0 gx=0
GATCGATCCTTTTTAACCCATCACATATACCTGCCGTTCACTATTATTTAGTGAAATGAG
>group_236_0 12 12 0 0 sg=12 px=0 gx=0
GACCTGCAGCCAAGCTTAATTAGCTGAGCTTGGACTCCTGTTGATAGATCCAGTAATGAC
>group_236_1 12 12 0 0 sg=12 px=0 gx=0
GTCATTACTGGATCTATCAACAGGAGTCCAAGCTCAGCTAATTAAGCTTGGCTGCAGGTC
>group_236_2 12 12 0 0 sg=12 px=0 gx=0
GTCGACCTGCAGCCAAGCTTAATTAGCTGAGCTTGGACTCCTGTTGATAGATCCAGTAAT
>group_236_3 12 12 0 0 sg=12 px=0 gx=0
CCTGCAGCCAAGCTTAATTAGCTGAGCTTGGACTCCTGTTGATAGATCCAGTAATGACCT
>group_236_4 12 12 0 0 sg=12 px=0 gx=0
ATTACTGGATCTATCAACAGGAGTCCAAGCTCAGCTAATTAAGCTTGGCTGCAGGTCGAC
>group_236_5 12 12 0 0 sg=12 px=0 gx=0
GGTCATTACTGGATCTATCAACAGGAGTCCAAGCTCAGCTAATTAAGCTTGGCTGCAGGT
>group_236_6 12 12 0 0 sg=12 px=0 gx=0
ACCTGCAGCCAAGCTTAATTAGCTGAGCTTGGACTCCTGTTGATAGATCCAGTAATGACC
>group_236_7 12 12 0 0 sg=12 px=0 gx=0
CGACCTGCAGCCAAGCTTAATTAGCTGAGCTTGGACTCCTGTTGATAGATCCAGTAATGA
>group_236_8 12 12 0 0 sg=12 px=0 gx=0
TCATTACTGGATCTATCAACAGGAGTCCAAGCTCAGCTAATTAAGCTTGGCTGCAGGTCG
>group_236_9 12 12 0 0 sg=12 px=0 gx=0
TCGACCTGCAGCCAAGCTTAATTAGCTGAGCTTGGACTCCTGTTGATAGATCCAGTAATG
>group_238_0 16 1 0 0 sg=16 px=0 gx=0
CGCGAGGCAGATCGTCAGTCAGTCACGATGCGGCCGCTCGAGTCGACCCGGGAATTCCGG
>group_238_1 16 1 0 0 sg=16 px=0 gx=0
CGGAATTCCCGGGTCGACTCGAGCGGCCGCATCGTGACTGACTGACGATCTGCCTCGCGC
>group_238_2 16 1 0 0 sg=16 px=0 gx=0
CCCGGAATTCCCGGGTCGACTCGAGCGGCCGCATCGTGACTGACTGACGATCTGCCTCGC
>group_238_3 16 1 0 0 sg=16 px=0 gx=0
CGAGGCAGATCGTCAGTCAGTCACGATGCGGCCGCTCGAGTCGACCCGGGAATTCCGGGG
>group_238_4 16 1 0 0 sg=16 px=0 gx=0
CCGGAATTCCCGGGTCGACTCGAGCGGCCGCATCGTGACTGACTGACGATCTGCCTCGCG
>group_238_5 16 1 0 0 sg=16 px=0 gx=0
TCCCCGGAATTCCCGGGTCGACTCGAGCGGCCGCATCGTGACTGACTGACGATCTGCCTC
>group_238_6 16 1 0 0 sg=16 px=0 gx=0
ATCCCCGGAATTCCCGGGTCGACTCGAGCGGCCGCATCGTGACTGACTGACGATCTGCCT
>group_238_7 16 1 0 0 sg=16 px=0 gx=0
AGGCAGATCGTCAGTCAGTCACGATGCGGCCGCTCGAGTCGACCCGGGAATTCCGGGGAT
>group_238_8 16 1 0 0 sg=16 px=0 gx=0
GGCAGATCGTCAGTCAGTCACGATGCGGCCGCTCGAGTCGACCCGGGAATTCCGGGGATC
>group_238_9 16 1 0 0 sg=16 px=0 gx=0
CCCCGGAATTCCCGGGTCGACTCGAGCGGCCGCATCGTGACTGACTGACGATCTGCCTCG
>group_240_0 24 6 0 0 sg=24 px=0 gx=0
TTAATTCAGAACGCTCGGTTGCCGCCGGGCGTTTTTTATGCAGCAATGGCAAGAACGTTG
>group_240_1 24 6 0 0 sg=24 px=0 gx=0
TTAATTAATTCAGAACGCTCGGTTGCCGCCGGGCGTTTTTTATGCAGCAATGGCAAGAAC
>group_240_2 24 6 0 0 sg=24 px=0 gx=0
GCCATTGCTGCATAAAAAACGCCCGGCGGCAACCGAGCGTTCTGAATTAATTAATCATCG
>group_240_3 24 6 0 0 sg=24 px=0 gx=0
TGCCATTGCTGCATAAAAAACGCCCGGCGGCAACCGAGCGTTCTGAATTAATTAATCATC
>group_240_4 24 6 0 0 sg=24 px=0 gx=0
AATTAATTCAGAACGCTCGGTTGCCGCCGGGCGTTTTTTATGCAGCAATGGCAAGAACGT
>group_240_5 24 6 0 0 sg=24 px=0 gx=0
GCAACGTTCTTGCCATTGCTGCATAAAAAACGCCCGGCGGCAACCGAGCGTTCTGAATTA
>group_240_6 24 6 0 0 sg=24 px=0 gx=0
ATGATTAATTAATTCAGAACGCTCGGTTGCCGCCGGGCGTTTTTTATGCAGCAATGGCAA
>group_240_7 24 6 0 0 sg=24 px=0 gx=0
ATTAATTAATTCAGAACGCTCGGTTGCCGCCGGGCGTTTTTTATGCAGCAATGGCAAGAA
>group_240_8 24 6 0 0 sg=24 px=0 gx=0
CGTTCTTGCCATTGCTGCATAAAAAACGCCCGGCGGCAACCGAGCGTTCTGAATTAATTA
>group_240_9 24 6 0 0 sg=24 px=0 gx=0
ATTAATTCAGAACGCTCGGTTGCCGCCGGGCGTTTTTTATGCAGCAATGGCAAGAACGTT
>group_241_0 2 3 0 0 sg=2 px=0 gx=0
GATCCCAATGCTTCGTTTCGTATCACACACCCCAAAGCCTTCTGCTTTGAATGCTGCCCT
>group_241_1 2 3 0 0 sg=2 px=0 gx=0
AGGGCAGCATTCAAAGCAGAAGGCTTTGGGGTGTGTGATACGAAACGAAGCATTGGGATC
>group_245_0 16 76 0 0 sg=16 px=0 gx=0
TGCTTAATGAATTACAACAGTACTGCGATGAGTGGCAGGGCGGGGCGTAAACGCGTGGAT
>group_245_1 16 76 0 0 sg=16 px=0 gx=0
CACGCGTTTACGCCCCGCCCTGCCACTCATCGCAGTACTGTTGTAATTCATTAAGCATTC
>group_245_2 16 76 0 0 sg=16 px=0 gx=0
AGAATGCTTAATGAATTACAACAGTACTGCGATGAGTGGCAGGGCGGGGCGTAAACGCGT
>group_245_3 16 76 0 0 sg=16 px=0 gx=0
ACGCGTTTACGCCCCGCCCTGCCACTCATCGCAGTACTGTTGTAATTCATTAAGCATTCT
>group_245_4 16 76 0 0 sg=16 px=0 gx=0
CCACGCGTTTACGCCCCGCCCTGCCACTCATCGCAGTACTGTTGTAATTCATTAAGCATT
>group_245_5 16 76 0 0 sg=16 px=0 gx=0
ATGCTTAATGAATTACAACAGTACTGCGATGAGTGGCAGGGCGGGGCGTAAACGCGTGGA
>group_245_6 16 76 0 0 sg=16 px=0 gx=0
CGCGTTTACGCCCCGCCCTGCCACTCATCGCAGTACTGTTGTAATTCATTAAGCATTCTG
>group_245_7 16 76 0 0 sg=16 px=0 gx=0
GGATCCACGCGTTTACGCCCCGCCCTGCCACTCATCGCAGTACTGTTGTAATTCATTAAG
>group_245_8 16 76 0 0 sg=16 px=0 gx=0
ATCCACGCGTTTACGCCCCGCCCTGCCACTCATCGCAGTACTGTTGTAATTCATTAAGCA
>group_245_9 16 76 0 0 sg=16 px=0 gx=0
TCCACGCGTTTACGCCCCGCCCTGCCACTCATCGCAGTACTGTTGTAATTCATTAAGCAT
>group_247_0 214 3 0 0 sg=214 px=0 gx=0
GTGAAACGCTTCATGGTGAGCGTGTTAACCCGGTGCTTTTTGCCATACCACGGGGCCAGC
>group_247_1 214 3 0 0 sg=214 px=0 gx=0
TCATGGTGAGCGTGTTAACCCGGTGCTTTTTGCCATACCACGGGGCCAGCGCCAGCAGCG
>group_247_2 214 3 0 0 sg=214 px=0 gx=0
CATGGTGAGCGTGTTAACCCGGTGCTTTTTGCCATACCACGGGGCCAGCGCCAGCAGCGA
>group_247_3 214 3 0 0 sg=214 px=0 gx=0
CCATTAGTGAAACGCTTCATGGTGAGCGTGTTAACCCGGTGCTTTTTGCCATACCACGGG
>group_247_4 214 3 0 0 sg=214 px=0 gx=0
CAAATGGACGCCGGATGACCCCTCCAGCGTGTTTTATCTCTGCGAGCATAATGCATGCGT
>group_247_5 214 3 0 0 sg=214 px=0 gx=0
CCAGCGTGTTTTATCTCTGCGAGCATAATGCATGCGTCATCCGCCAGCAGGAGCTGGACT
>group_247_6 214 3 0 0 sg=214 px=0 gx=0
GTGAGCGTGTTAACCCGGTGCTTTTTGCCATACCACGGGGCCAGCGCCAGCAGCGACGGA
>group_247_7 214 3 0 0 sg=214 px=0 gx=0
AGCTCCTGCTGGCGGATGACGCATGCATTATGCTCGCAGAGATAAAACACGCTGGAGGGG
>group_247_8 214 3 0 0 sg=214 px=0 gx=0
GAGCGTGTTAACCCGGTGCTTTTTGCCATACCACGGGGCCAGCGCCAGCAGCGACGGAAT
>group_247_9 214 3 0 0 sg=214 px=0 gx=0
ACGGGCATCAGTAAAGTCCAGCTCCTGCTGGCGGATGACGCATGCATTATGCTCGCAGAG
>group_248_0 200 2 0 0 sg=200 px=0 gx=0
AGGTAAAGAAGAAAGCTTGGACTCTGACTTATACGCTGAGCTCCGTTGCCTGTGCATCAA
>group_248_1 200 2 0 0 sg=200 px=0 gx=0
TTTACCTTTAGCCAGGTTCATTACCGCGGTTTCCATTATAAAATCCTCTTTGACTTTTAA
>group_248_2 200 2 0 0 sg=200 px=0 gx=0
AGCGTATAAGTCAGAGTCCAAGCTTTCTTCTTTACCTTTAGCCAGGTTCATTACCGCGGT
>group_248_3 200 2 0 0 sg=200 px=0 gx=0
TTTCGGGTGGATCCCAGAAGTAGTTTTGATGCACAGGCAACGGAGCTCAGCGTATAAGTC
>group_248_4 200 2 0 0 sg=200 px=0 gx=0
ATGGAAACCGCGGTAATGAACCTGGCTAAAGGTAAAGAAGAAAGCTTGGACTCTGACTTA
>group_248_5 200 2 0 0 sg=200 px=0 gx=0
CGCTGAGCTCCGTTGCCTGTGCATCAAAACTACTTCTGGGATCCACCCGAAAAACATCCA
>group_248_6 200 2 0 0 sg=200 px=0 gx=0
TTTCTTCTTTACCTTTAGCCAGGTTCATTACCGCGGTTTCCATTATAAAATCCTCTTTGA
>group_248_7 200 2 0 0 sg=200 px=0 gx=0
GTAAAGAAGAAAGCTTGGACTCTGACTTATACGCTGAGCTCCGTTGCCTGTGCATCAAAA
>group_248_8 200 2 0 0 sg=200 px=0 gx=0
TTTTGATGCACAGGCAACGGAGCTCAGCGTATAAGTCAGAGTCCAAGCTTTCTTCTTTAC
>group_248_9 200 2 0 0 sg=200 px=0 gx=0
GGAAACCGCGGTAATGAACCTGGCTAAAGGTAAAGAAGAAAGCTTGGACTCTGACTTATA
>group_249_0 2 6 0 0 sg=2 px=0 gx=0
GTTCTGATTTAATCTGTATCAGGCTGAAAATCTTCTCTCATCCGCCAAAACAGAAGCTTC
>group_249_1 2 6 0 0 sg=2 px=0 gx=0
GAAGCTTCTGTTTTGGCGGATGAGAGAAGATTTTCAGCCTGATACAGATTAAATCAGAAC
>group_250_0 206 2 0 70 sg=136 px=0 gx=70
AGATCTGAATTCGATATCAAGCTTATCGATACCGTCGACCTCGAGGGGGGGCCCGGTACC
>group_250_1 206 2 0 70 sg=136 px=0 gx=70
CTGCAGGGAAACACGCCGAGCGTCCTCCTCCGATAAGCATGCGCTGTCTTGGTCTGTCGC
>group_250_2 206 2 0 70 sg=136 px=0 gx=70
TCACCGAACATATCTGTCTGGGCTTGATTTACCATGGATCCACTAGTTCTAGAGCGGCCG
>group_250_3 206 2 0 70 sg=136 px=0 gx=70
TTACCATGGATCCACTAGTTCTAGAGCGGCCGCCACCGCGGTGGAGCTCCAATTCGCCCT
>group_250_4 206 2 0 70 sg=136 px=0 gx=70
GAACATATCTGTCTGGGCTTGATTTACCATGGATCCACTAGTTCTAGAGCGGCCGCCACC
>group_250_5 206 2 0 70 sg=136 px=0 gx=70
TGTCGCTGTCACCGAACATATCTGTCTGGGCTTGATTTACCATGGATCCACTAGTTCTAG
>group_250_6 206 2 0 70 sg=136 px=0 gx=70
TATAGGGCGAATTGGAGCTCCACCGCGGTGGCGGCCGCTCTAGAACTAGTGGATCCATGG
>group_250_7 206 2 0 70 sg=136 px=0 gx=70
ACCATGGATCCACTAGTTCTAGAGCGGCCGCCACCGCGGTGGAGCTCCAATTCGCCCTAT
>group_250_8 206 2 0 70 sg=136 px=0 gx=70
TTGATTTACCATGGATCCACTAGTTCTAGAGCGGCCGCCACCGCGGTGGAGCTCCAATTC
>group_250_9 206 2 0 70 sg=136 px=0 gx=70
CTCTAGAACTAGTGGATCCATGGTAAATCAAGCCCAGACAGATATGTTCGGTGACAGCGA
>group_253_0 2 32 0 0 sg=2 px=0 gx=0
CACCACACCCGCCGCGCTTAATGCGCCGCTACAGGGCGCGTACTATGGTTGCTTTGACGT
>group_253_1 2 32 0 0 sg=2 px=0 gx=0
ACGTCAAAGCAACCATAGTACGCGCCCTGTAGCGGCGCATTAAGCGCGGCGGGTGTGGTG
>group_254_0 1110 6 0 0 sg=1110 px=0 gx=0
TACGCTGGACCTTGGAAGGCTAGGAACGCTTACGATTGGACAGTTGAGAGTACTGTTTAC
>group_254_1 1110 6 0 0 sg=1110 px=0 gx=0
ATGTCTCCGGAGAGGAGACCAGTTGAGATTAGGCCAGCTACAGCAGCTGATATGGCCGCT
>group_254_2 1110 6 0 0 sg=1110 px=0 gx=0
GCGCAATGTACCCCTGGCTGTGTATCCCAAAGCCTCATGCAACCTAACAGATGGATCGTT
>group_254_3 1110 6 0 0 sg=1110 px=0 gx=0
AGTTGCCAGCTCCTCCAAGGCCAGTTAGACCAGTTACCCAGATCTGAGGCGCGCCGATCG
>group_254_4 1110 6 0 0 sg=1110 px=0 gx=0
TCTTGTGGTGTTTGTGGCTCTGTCCTAAAGTTCACTGTAGAAGTCTCAATGTAATGGTTA
>group_254_5 1110 6 0 0 sg=1110 px=0 gx=0
TGTGGTGTTTGTGGCTCTGTCCTAAAGTTCACTGTAGAAGTCTCAATGTAATGGTTAACG
>group_254_6 1110 6 0 0 sg=1110 px=0 gx=0
TCACTGTAGAAGTCTCAATGTAATGGTTAACGATGTCACAAACAGCGGCCATATCAGCTG
>group_254_7 1110 6 0 0 sg=1110 px=0 gx=0
ATCCACCATGCTTGTATCCAGCTGCGCGCAATGTACCCCTGGCTGTGTATCCCAAAGCCT
>group_254_8 1110 6 0 0 sg=1110 px=0 gx=0
AGAGGTTGCAAGATAGATACCCTTGGTTGGTTGCTGAGGTTGAGGGTGTTGTGGCTGGTA
>group_254_9 1110 6 0 0 sg=1110 px=0 gx=0
TTAAGTCTGTGGTTGCTGTTATTGGCCTTCCAAACGATCCATCTGTTAGGTTGCATGAGG
>group_256_0 26 1 0 0 sg=26 px=0 gx=0
AACGTTTAATATTTTGTTAAAATTCGCGTTAAATTTTTGTTAAATCAGCTCATTTTTTAA
>group_256_1 26 1 0 0 sg=26 px=0 gx=0
TGGTTAAAAAATGAGCTGATTTAACAAAAATTTAACGCGAATTTTAACAAAATATTAAAC
>group_256_2 26 1 0 0 sg=26 px=0 gx=0
AAATGAGCTGATTTAACAAAAATTTAACGCGAATTTTAACAAAATATTAAACGTTTACAA
>group_256_3 26 1 0 0 sg=26 px=0 gx=0
TTGTAAACGTTTAATATTTTGTTAAAATTCGCGTTAAATTTTTGTTAAATCAGCTCATTT
>group_256_4 26 1 0 0 sg=26 px=0 gx=0
GTTAAAAAATGAGCTGATTTAACAAAAATTTAACGCGAATTTTAACAAAATATTAAACGT
>group_256_5 26 1 0 0 sg=26 px=0 gx=0
CGTTTAATATTTTGTTAAAATTCGCGTTAAATTTTTGTTAAATCAGCTCATTTTTTAACC
>group_256_6 26 1 0 0 sg=26 px=0 gx=0
AAAAAATGAGCTGATTTAACAAAAATTTAACGCGAATTTTAACAAAATATTAAACGTTTA
>group_256_7 26 1 0 0 sg=26 px=0 gx=0
TAAACGTTTAATATTTTGTTAAAATTCGCGTTAAATTTTTGTTAAATCAGCTCATTTTTT
>group_256_8 26 1 0 0 sg=26 px=0 gx=0
TTGGTTAAAAAATGAGCTGATTTAACAAAAATTTAACGCGAATTTTAACAAAATATTAAA
>group_256_9 26 1 0 0 sg=26 px=0 gx=0
AATGAGCTGATTTAACAAAAATTTAACGCGAATTTTAACAAAATATTAAACGTTTACAAT
>group_260_0 48 1 0 0 sg=48 px=0 gx=0
GTAACGCCAGGGTTTTCCCAGTCACGACGTTGTAAAACGACGGGATCGATCCCCCAAGCT
>group_260_1 48 1 0 0 sg=48 px=0 gx=0
TTTCCCAGTCACGACGTTGTAAAACGACGGGATCGATCCCCCAAGCTTGCATGCCTGCAG
>group_260_2 48 1 0 0 sg=48 px=0 gx=0
CAGGGTTTTCCCAGTCACGACGTTGTAAAACGACGGGATCGATCCCCCAAGCTTGCATGC
>group_260_3 48 1 0 0 sg=48 px=0 gx=0
CAGTCACGACGTTGTAAAACGACGGGATCGATCCCCCAAGCTTGCATGCCTGCAGGTCGA
>group_260_4 48 1 0 0 sg=48 px=0 gx=0
GTCGACCTGCAGGCATGCAAGCTTGGGGGATCGATCCCGTCGTTTTACAACGTCGTGACT
>group_260_5 48 1 0 0 sg=48 px=0 gx=0
CAGGCATGCAAGCTTGGGGGATCGATCCCGTCGTTTTACAACGTCGTGACTGGGAAAACC
>group_260_6 48 1 0 0 sg=48 px=0 gx=0
TTGGGTAACGCCAGGGTTTTCCCAGTCACGACGTTGTAAAACGACGGGATCGATCCCCCA
>group_260_7 48 1 0 0 sg=48 px=0 gx=0
TAACGCCAGGGTTTTCCCAGTCACGACGTTGTAAAACGACGGGATCGATCCCCCAAGCTT
>group_260_8 48 1 0 0 sg=48 px=0 gx=0
CCCAGTCACGACGTTGTAAAACGACGGGATCGATCCCCCAAGCTTGCATGCCTGCAGGTC
>group_260_9 48 1 0 0 sg=48 px=0 gx=0
GTTTTCCCAGTCACGACGTTGTAAAACGACGGGATCGATCCCCCAAGCTTGCATGCCTGC
>group_261_0 88 1 0 0 sg=88 px=0 gx=0
GCCCTCGAGGCCTTGAATGCGGCCGCGGTACCCGGGGATCCTCTAGAGTCGACCTGCAGG
>group_261_1 88 1 0 0 sg=88 px=0 gx=0
CCATGGATATCGATCGCATGCATATGGGCCCTCGAGGCCTTGAATGCGGCCGCGGTACCC
>group_261_2 88 1 0 0 sg=88 px=0 gx=0
TTGAATGCGGCCGCGGTACCCGGGGATCCTCTAGAGTCGACCTGCAGGCGCCACGCGTAC
>group_261_3 88 1 0 0 sg=88 px=0 gx=0
AGGTCGACTCTAGAGGATCCCCGGGTACCGCGGCCGCATTCAAGGCCTCGAGGGCCCATA
>group_261_4 88 1 0 0 sg=88 px=0 gx=0
AGGCCTTGAATGCGGCCGCGGTACCCGGGGATCCTCTAGAGTCGACCTGCAGGCGCCACG
>group_261_5 88 1 0 0 sg=88 px=0 gx=0
GCAGGTCGACTCTAGAGGATCCCCGGGTACCGCGGCCGCATTCAAGGCCTCGAGGGCCCA
>group_261_6 88 1 0 0 sg=88 px=0 gx=0
CATGGATATCGATCGCATGCATATGGGCCCTCGAGGCCTTGAATGCGGCCGCGGTACCCG
>group_261_7 88 1 0 0 sg=88 px=0 gx=0
ATCGATCGCATGCATATGGGCCCTCGAGGCCTTGAATGCGGCCGCGGTACCCGGGGATCC
>group_261_8 88 1 0 0 sg=88 px=0 gx=0
GAGGCCTTGAATGCGGCCGCGGTACCCGGGGATCCTCTAGAGTCGACCTGCAGGCGCCAC
>group_261_9 88 1 0 0 sg=88 px=0 gx=0
CGCCTGCAGGTCGACTCTAGAGGATCCCCGGGTACCGCGGCCGCATTCAAGGCCTCGAGG
>group_263_0 50 4 0 0 sg=50 px=0 gx=0
GGAACCAGCAGTTGCTCAGCGGTTTCAGCCTCCAACTCAGCTTCCTCTTCGGCTTTGTTA
>group_263_1 50 4 0 0 sg=50 px=0 gx=0
CTCAGCGGTTTCAGCCTCCAACTCAGCTTCCTCTTCGGCTTTGTTAGCAGCTTCGGTCTC
>group_263_2 50 4 0 0 sg=50 px=0 gx=0
CAAAGCCGAAGAGGAAGCTGAGTTGGAGGCTGAAACCGCTGAGCAACTGCTGGTTCCGCG
>group_263_3 50 4 0 0 sg=50 px=0 gx=0
GCTCAGCGGTTTCAGCCTCCAACTCAGCTTCCTCTTCGGCTTTGTTAGCAGCTTCGGTCT
>group_263_4 50 4 0 0 sg=50 px=0 gx=0
GCAGTTGCTCAGCGGTTTCAGCCTCCAACTCAGCTTCCTCTTCGGCTTTGTTAGCAGCTT
>group_263_5 50 4 0 0 sg=50 px=0 gx=0
ATCCACGCGGAACCAGCAGTTGCTCAGCGGTTTCAGCCTCCAACTCAGCTTCCTCTTCGG
>group_263_6 50 4 0 0 sg=50 px=0 gx=0
AAGCCGAAGAGGAAGCTGAGTTGGAGGCTGAAACCGCTGAGCAACTGCTGGTTCCGCGTG
>group_263_7 50 4 0 0 sg=50 px=0 gx=0
CGAAGCTGCTAACAAAGCCGAAGAGGAAGCTGAGTTGGAGGCTGAAACCGCTGAGCAACT
>group_263_8 50 4 0 0 sg=50 px=0 gx=0
ACGCGGAACCAGCAGTTGCTCAGCGGTTTCAGCCTCCAACTCAGCTTCCTCTTCGGCTTT
>group_263_9 50 4 0 0 sg=50 px=0 gx=0
AACCAGCAGTTGCTCAGCGGTTTCAGCCTCCAACTCAGCTTCCTCTTCGGCTTTGTTAGC
>group_264_0 36 7 0 0 sg=36 px=0 gx=0
GGGAGCTCGAATTCGAAGCTTCTGCAGACGCGTCGACGTCATATGGATCCGATATCGCCG
>group_264_1 36 7 0 0 sg=36 px=0 gx=0
AGCTCGAATTCGAAGCTTCTGCAGACGCGTCGACGTCATATGGATCCGATATCGCCGTGG
>group_264_2 36 7 0 0 sg=36 px=0 gx=0
CACGGCGATATCGGATCCATATGACGTCGACGCGTCTGCAGAAGCTTCGAATTCGAGCTC
>group_264_3 36 7 0 0 sg=36 px=0 gx=0
GCCGCCACGGCGATATCGGATCCATATGACGTCGACGCGTCTGCAGAAGCTTCGAATTCG
>group_264_4 36 7 0 0 sg=36 px=0 gx=0
GCCACGGCGATATCGGATCCATATGACGTCGACGCGTCTGCAGAAGCTTCGAATTCGAGC
>group_264_5 36 7 0 0 sg=36 px=0 gx=0
CGAATTCGAAGCTTCTGCAGACGCGTCGACGTCATATGGATCCGATATCGCCGTGGCGGC
>group_264_6 36 7 0 0 sg=36 px=0 gx=0
CGGGAGCTCGAATTCGAAGCTTCTGCAGACGCGTCGACGTCATATGGATCCGATATCGCC
>group_264_7 36 7 0 0 sg=36 px=0 gx=0
ATCGGATCCATATGACGTCGACGCGTCTGCAGAAGCTTCGAATTCGAGCTCCCGGGTACC
>group_264_8 36 7 0 0 sg=36 px=0 gx=0
GGCGATATCGGATCCATATGACGTCGACGCGTCTGCAGAAGCTTCGAATTCGAGCTCCCG
>group_264_9 36 7 0 0 sg=36 px=0 gx=0
ACCCGGGAGCTCGAATTCGAAGCTTCTGCAGACGCGTCGACGTCATATGGATCCGATATC
>group_265_0 108 7 0 0 sg=108 px=0 gx=0
TTAACGCGAATTTTAACAAAATATTAACGTTTACAATTTCCCAGGTGGCACTTTTCGGGG
>group_265_1 108 7 0 0 sg=108 px=0 gx=0
CCTGGGAAATTGTAAACGTTAATATTTTGTTAAAATTCGCGTTAAATTTTTGTTAAATCA
>group_265_2 108 7 0 0 sg=108 px=0 gx=0
AGGGGTTCCGCGCACATTTCCCCGAAAAGTGCCACCTGGGAAATTGTAAACGTTAATATT
>group_265_3 108 7 0 0 sg=108 px=0 gx=0
TTTAACAAAAATTTAACGCGAATTTTAACAAAATATTAACGTTTACAATTTCCCAGGTGG
>group_265_4 108 7 0 0 sg=108 px=0 gx=0
AACGTTTACAATTTCCCAGGTGGCACTTTTCGGGGAAATGTGCGCGGAACCCCTATTTGT
>group_265_5 108 7 0 0 sg=108 px=0 gx=0
GCACATTTCCCCGAAAAGTGCCACCTGGGAAATTGTAAACGTTAATATTTTGTTAAAATT
>group_265_6 108 7 0 0 sg=108 px=0 gx=0
TACAATTTCCCAGGTGGCACTTTTCGGGGAAATGTGCGCGGAACCCCTATTTGTTTATTT
>group_265_7 108 7 0 0 sg=108 px=0 gx=0
AAAGTGCCACCTGGGAAATTGTAAACGTTAATATTTTGTTAAAATTCGCGTTAAATTTTT
>group_265_8 108 7 0 0 sg=108 px=0 gx=0
TCCGCGCACATTTCCCCGAAAAGTGCCACCTGGGAAATTGTAAACGTTAATATTTTGTTA
>group_265_9 108 7 0 0 sg=108 px=0 gx=0
ATTTAACGCGAATTTTAACAAAATATTAACGTTTACAATTTCCCAGGTGGCACTTTTCGG
>group_268_0 4 4 0 0 sg=4 px=0 gx=0
GGGACAGTAAGACGGGTAAGCCTGTTGATGATACCGCTGCCTTACTGGGTGCATTAGCCA
>group_268_1 4 4 0 0 sg=4 px=0 gx=0
CTGGCTAATGCACCCAGTAAGGCAGCGGTATCATCAACAGGCTTACCCGTCTTACTGTCC
>group_268_2 4 4 0 0 sg=4 px=0 gx=0
GGACAGTAAGACGGGTAAGCCTGTTGATGATACCGCTGCCTTACTGGGTGCATTAGCCAG
>group_268_3 4 4 0 0 sg=4 px=0 gx=0
TGGCTAATGCACCCAGTAAGGCAGCGGTATCATCAACAGGCTTACCCGTCTTACTGTCCC
>group_270_0 120 12 0 0 sg=120 px=0 gx=0
TCATGTTATATGGAGGGGGCAAAGTTTTCAGGGTGTTGTTTAGAATGGGAAGATGTCCCT
>group_270_1 120 12 0 0 sg=120 px=0 gx=0
AAAATTATCATGAGGGTCCATGGTGATACAAGGGACATCTTCCCATTCTAAACAACACCC
>group_270_2 120 12 0 0 sg=120 px=0 gx=0
GAGTAGAAAGTGAAAGAAACAAAATTATCATGAGGGTCCATGGTGATACAAGGGACATCT
>group_270_3 120 12 0 0 sg=120 px=0 gx=0
AATTCATGTTATATGGAGGGGGCAAAGTTTTCAGGGTGTTGTTTAGAATGGGAAGATGTC
>group_270_4 120 12 0 0 sg=120 px=0 gx=0
ATACAAGGGACATCTTCCCATTCTAAACAACACCCTGAAAACTTTGCCCCCTCCATATAA
>group_270_5 120 12 0 0 sg=120 px=0 gx=0
TGAGGGTCCATGGTGATACAAGGGACATCTTCCCATTCTAAACAACACCCTGAAAACTTT
>group_270_6 120 12 0 0 sg=120 px=0 gx=0
ATGTCCCTTGTATCACCATGGACCCTCATGATAATTTTGTTTCTTTCACTTTCTACTCTG
>group_270_7 120 12 0 0 sg=120 px=0 gx=0
TATCATGAGGGTCCATGGTGATACAAGGGACATCTTCCCATTCTAAACAACACCCTGAAA
>group_270_8 120 12 0 0 sg=120 px=0 gx=0
ATTATCATGAGGGTCCATGGTGATACAAGGGACATCTTCCCATTCTAAACAACACCCTGA
>group_270_9 120 12 0 0 sg=120 px=0 gx=0
CATGTTATATGGAGGGGGCAAAGTTTTCAGGGTGTTGTTTAGAATGGGAAGATGTCCCTT
>group_271_0 2 6 0 0 sg=2 px=0 gx=0
TCACATTAATTGCGTTGCGCTCACTGCCCGCTTTCCAGTCGGGAAACCTGTCGTGCCAGG
>group_271_1 2 6 0 0 sg=2 px=0 gx=0
CCTGGCACGACAGGTTTCCCGACTGGAAAGCGGGCAGTGAGCGCAACGCAATTAATGTGA
>group_274_0 10 1 0 0 sg=10 px=0 gx=0
AAGCTCGAAATTAACCCTCACTAAAGGGAACAAAAGCTGGTACCGGGCCCCCCCTCGAGG
>group_274_1 10 1 0 0 sg=10 px=0 gx=0
GACCTCGAGGGGGGGCCCGGTACCAGCTTTTGTTCCCTTTAGTGAGGGTTAATTTCGAGC
>group_274_2 10 1 0 0 sg=10 px=0 gx=0
GCTCGAAATTAACCCTCACTAAAGGGAACAAAAGCTGGTACCGGGCCCCCCCTCGAGGTC
>group_274_3 10 1 0 0 sg=10 px=0 gx=0
AGCTCGAAATTAACCCTCACTAAAGGGAACAAAAGCTGGTACCGGGCCCCCCCTCGAGGT
>group_274_4 10 1 0 0 sg=10 px=0 gx=0
CGACCTCGAGGGGGGGCCCGGTACCAGCTTTTGTTCCCTTTAGTGAGGGTTAATTTCGAG
>group_274_5 10 1 0 0 sg=10 px=0 gx=0
TCGACCTCGAGGGGGGGCCCGGTACCAGCTTTTGTTCCCTTTAGTGAGGGTTAATTTCGA
>group_274_6 10 1 0 0 sg=10 px=0 gx=0
TCGAAATTAACCCTCACTAAAGGGAACAAAAGCTGGTACCGGGCCCCCCCTCGAGGTCGA
>group_274_7 10 1 0 0 sg=10 px=0 gx=0
ACCTCGAGGGGGGGCCCGGTACCAGCTTTTGTTCCCTTTAGTGAGGGTTAATTTCGAGCT
>group_274_8 10 1 0 0 sg=10 px=0 gx=0
CCTCGAGGGGGGGCCCGGTACCAGCTTTTGTTCCCTTTAGTGAGGGTTAATTTCGAGCTT
>group_274_9 10 1 0 0 sg=10 px=0 gx=0
CTCGAAATTAACCCTCACTAAAGGGAACAAAAGCTGGTACCGGGCCCCCCCTCGAGGTCG
>group_277_0 76 3 0 0 sg=76 px=0 gx=0
ACAATTTCGCCATTCGCCATTCAGGCTGCGCAACTGTTGGGAAGGGCGATCGGTGCGGGC
>group_277_1 76 3 0 0 sg=76 px=0 gx=0
CGCAGCCTGAATGGCGAATGGCGAAATTGTAAACGTTAATATTTTGTTAAAATTCGCGTT
>group_277_2 76 3 0 0 sg=76 px=0 gx=0
CCTTCCCAACAGTTGCGCAGCCTGAATGGCGAATGGCGAAATTGTAAACGTTAATATTTT
>group_277_3 76 3 0 0 sg=76 px=0 gx=0
CAATTTCGCCATTCGCCATTCAGGCTGCGCAACTGTTGGGAAGGGCGATCGGTGCGGGCC
>group_277_4 76 3 0 0 sg=76 px=0 gx=0
AACGTTTACAATTTCGCCATTCGCCATTCAGGCTGCGCAACTGTTGGGAAGGGCGATCGG
>group_277_5 76 3 0 0 sg=76 px=0 gx=0
ATATTAACGTTTACAATTTCGCCATTCGCCATTCAGGCTGCGCAACTGTTGGGAAGGGCG
>group_277_6 76 3 0 0 sg=76 px=0 gx=0
CAGTTGCGCAGCCTGAATGGCGAATGGCGAAATTGTAAACGTTAATATTTTGTTAAAATT
>group_277_7 76 3 0 0 sg=76 px=0 gx=0
GCCCGCACCGATCGCCCTTCCCAACAGTTGCGCAGCCTGAATGGCGAATGGCGAAATTGT
>group_277_8 76 3 0 0 sg=76 px=0 gx=0
TAACAAAATATTAACGTTTACAATTTCGCCATTCGCCATTCAGGCTGCGCAACTGTTGGG
>group_277_9 76 3 0 0 sg=76 px=0 gx=0
ACAGTTGCGCAGCCTGAATGGCGAATGGCGAAATTGTAAACGTTAATATTTTGTTAAAAT
>group_280_0 50 6 0 0 sg=50 px=0 gx=0
ATTCCTCCTGTTAGCCCAAAAAACGGGTATGGAGAAACAGTAGAGAGTTGCGATAAAAAG
>group_280_1 50 6 0 0 sg=50 px=0 gx=0
CCTGTTAGCCCAAAAAACGGGTATGGAGAAACAGTAGAGAGTTGCGATAAAAAGCGTCAG
>group_280_2 50 6 0 0 sg=50 px=0 gx=0
TGTTAGCCCAAAAAACGGGTATGGAGAAACAGTAGAGAGTTGCGATAAAAAGCGTCAGGT
>group_280_3 50 6 0 0 sg=50 px=0 gx=0
TTCCTCCTGTTAGCCCAAAAAACGGGTATGGAGAAACAGTAGAGAGTTGCGATAAAAAGC
>group_280_4 50 6 0 0 sg=50 px=0 gx=0
GATCCTACCTGACGCTTTTTATCGCAACTCTCTACTGTTTCTCCATACCCGTTTTTTGGG
>group_280_5 50 6 0 0 sg=50 px=0 gx=0
GGTTAATTCCTCCTGTTAGCCCAAAAAACGGGTATGGAGAAACAGTAGAGAGTTGCGATA
>group_280_6 50 6 0 0 sg=50 px=0 gx=0
CCCAAAAAACGGGTATGGAGAAACAGTAGAGAGTTGCGATAAAAAGCGTCAGGTAGGATC
>group_280_7 50 6 0 0 sg=50 px=0 gx=0
TATCGCAACTCTCTACTGTTTCTCCATACCCGTTTTTTGGGCTAACAGGAGGAATTAACC
>group_280_8 50 6 0 0 sg=50 px=0 gx=0
GGATCCTACCTGACGCTTTTTATCGCAACTCTCTACTGTTTCTCCATACCCGTTTTTTGG
>group_280_9 50 6 0 0 sg=50 px=0 gx=0
CTGACGCTTTTTATCGCAACTCTCTACTGTTTCTCCATACCCGTTTTTTGGGCTAACAGG
>group_284_0 14 3 0 0 sg=14 px=0 gx=0
GAAGAAGAGCGCTCGGTCTTGCCTTGCTCGTCGGTGATGTACTTCACCAGCTCCGCGAAG
>group_284_1 14 3 0 0 sg=14 px=0 gx=0
GCGACTTCGCGGAGCTGGTGAAGTACATCACCGACGAGCAAGGCAAGACCGAGCGCTCTT
>group_284_2 14 3 0 0 sg=14 px=0 gx=0
AAGAGCGCTCGGTCTTGCCTTGCTCGTCGGTGATGTACTTCACCAGCTCCGCGAAGTCGC
>group_284_3 14 3 0 0 sg=14 px=0 gx=0
AGCGACTTCGCGGAGCTGGTGAAGTACATCACCGACGAGCAAGGCAAGACCGAGCGCTCT
>group_284_4 14 3 0 0 sg=14 px=0 gx=0
GAGCGACTTCGCGGAGCTGGTGAAGTACATCACCGACGAGCAAGGCAAGACCGAGCGCTC
>group_284_5 14 3 0 0 sg=14 px=0 gx=0
GACTTCGCGGAGCTGGTGAAGTACATCACCGACGAGCAAGGCAAGACCGAGCGCTCTTCT
>group_284_6 14 3 0 0 sg=14 px=0 gx=0
CGACTTCGCGGAGCTGGTGAAGTACATCACCGACGAGCAAGGCAAGACCGAGCGCTCTTC
>group_284_7 14 3 0 0 sg=14 px=0 gx=0
GAAGAGCGCTCGGTCTTGCCTTGCTCGTCGGTGATGTACTTCACCAGCTCCGCGAAGTCG
>group_284_8 14 3 0 0 sg=14 px=0 gx=0
ACTTCGCGGAGCTGGTGAAGTACATCACCGACGAGCAAGGCAAGACCGAGCGCTCTTCTT
>group_284_9 14 3 0 0 sg=14 px=0 gx=0
AGAAGAGCGCTCGGTCTTGCCTTGCTCGTCGGTGATGTACTTCACCAGCTCCGCGAAGTC
>group_285_0 378 20 0 58 sg=320 px=0 gx=58
TTAAGAACGTTATTTATATTTCAAATTTTTCTTTTTTTTCTGTACAGACGCGTGTACGCA
>group_285_1 378 20 0 58 sg=320 px=0 gx=58
TCTTTTTTTTCTGTACAGACGCGTGTACGCATGTAACATTATACTGAAAACCTTGCTTGA
>group_285_2 378 20 0 58 sg=320 px=0 gx=58
AACCGAAAAGGAAGGAGTTAGACAACCTGAAGTCTAGGTCCCTATTTATTTTTTTATAGT
>group_285_3 378 20 0 58 sg=320 px=0 gx=58
GTTACATGCGTACACGCGTCTGTACAGAAAAAAAAGAAAAATTTGAAATATAAATAACGT
>group_285_4 378 20 0 58 sg=320 px=0 gx=58
CCAAAACCTTCTCAAGCAAGGTTTTCAGTATAATGTTACATGCGTACACGCGTCTGTACA
>group_285_5 378 20 0 58 sg=320 px=0 gx=58
TAGGGACCTAGACTTCAGGTTGTCTAACTCCTTCCTTTTCGGTTAGAGCGGATGTGGGGG
>group_285_6 378 20 0 58 sg=320 px=0 gx=58
AATGTTACATGCGTACACGCGTCTGTACAGAAAAAAAAGAAAAATTTGAAATATAAATAA
>group_285_7 378 20 0 58 sg=320 px=0 gx=58
ACAGACGCGTGTACGCATGTAACATTATACTGAAAACCTTGCTTGAGAAGGTTTTGGGAC
>group_285_8 378 20 0 58 sg=320 px=0 gx=58
ACTCCTTCCTTTTCGGTTAGAGCGGATGTGGGGGGAGGGCGTGAATGTAAGCGTGACATA
>group_285_9 378 20 0 58 sg=320 px=0 gx=58
TAACTCCTTCCTTTTCGGTTAGAGCGGATGTGGGGGGAGGGCGTGAATGTAAGCGTGACA
>group_286_0 18 1 0 0 sg=18 px=0 gx=0
CTCACTATAGGGAATTCGAGCTCGGTACCCGGGGATCCTCTAGAGTCGACCTGCAGGCAT
>group_286_1 18 1 0 0 sg=18 px=0 gx=0
CTTGCATGCCTGCAGGTCGACTCTAGAGGATCCCCGGGTACCGAGCTCGAATTCCCTATA
>group_286_2 18 1 0 0 sg=18 px=0 gx=0
GCCTGCAGGTCGACTCTAGAGGATCCCCGGGTACCGAGCTCGAATTCCCTATAGTGAGTC
>group_286_3 18 1 0 0 sg=18 px=0 gx=0
ATAGGGAATTCGAGCTCGGTACCCGGGGATCCTCTAGAGTCGACCTGCAGGCATGCAAGC
>group_286_4 18 1 0 0 sg=18 px=0 gx=0
TCACTATAGGGAATTCGAGCTCGGTACCCGGGGATCCTCTAGAGTCGACCTGCAGGCATG
>group_286_5 18 1 0 0 sg=18 px=0 gx=0
CATGCCTGCAGGTCGACTCTAGAGGATCCCCGGGTACCGAGCTCGAATTCCCTATAGTGA
>group_286_6 18 1 0 0 sg=18 px=0 gx=0
TGCCTGCAGGTCGACTCTAGAGGATCCCCGGGTACCGAGCTCGAATTCCCTATAGTGAGT
>group_286_7 18 1 0 0 sg=18 px=0 gx=0
TGCATGCCTGCAGGTCGACTCTAGAGGATCCCCGGGTACCGAGCTCGAATTCCCTATAGT
>group_286_8 18 1 0 0 sg=18 px=0 gx=0
ACTATAGGGAATTCGAGCTCGGTACCCGGGGATCCTCTAGAGTCGACCTGCAGGCATGCA
>group_286_9 18 1 0 0 sg=18 px=0 gx=0
CACTATAGGGAATTCGAGCTCGGTACCCGGGGATCCTCTAGAGTCGACCTGCAGGCATGC
>group_287_0 4 22 0 0 sg=4 px=0 gx=0
CAAGATACCCAGATCATATGAAACGGCATGACTTTTTCAAGAGTGCCATGCCCGAAGGTT
>group_287_1 4 22 0 0 sg=4 px=0 gx=0
AAGATACCCAGATCATATGAAACGGCATGACTTTTTCAAGAGTGCCATGCCCGAAGGTTA
>group_287_2 4 22 0 0 sg=4 px=0 gx=0
AACCTTCGGGCATGGCACTCTTGAAAAAGTCATGCCGTTTCATATGATCTGGGTATCTTG
>group_287_3 4 22 0 0 sg=4 px=0 gx=0
TAACCTTCGGGCATGGCACTCTTGAAAAAGTCATGCCGTTTCATATGATCTGGGTATCTT
>group_288_0 308 4 222 0 sg=86 px=222 gx=0
TCCCCCCTCTTTTTGTGTAATAAAATTCACGCTTTATTTAAATTATAGCTTTTAATATCT
>group_288_1 308 4 222 0 sg=86 px=222 gx=0
GCTTTCTCTAAATGCTAGTTCCAAGTTTCTCCCCCCTCTTTTTGTGTAATAAAATTCACG
>group_288_2 308 4 222 0 sg=86 px=222 gx=0
AAGTTTCTCCCCCCTCTTTTTGTGTAATAAAATTCACGCTTTATTTAAATTATAGCTTTT
>group_288_3 308 4 222 0 sg=86 px=222 gx=0
ATTTAAATAAAGCGTGAATTTTATTACACAAAAAGAGGGGGGAGAAACTTGGAACTAGCA
>group_288_4 308 4 222 0 sg=86 px=222 gx=0
TTCCAAGTTTCTCCCCCCTCTTTTTGTGTAATAAAATTCACGCTTTATTTAAATTATAGC
>group_288_5 308 4 222 0 sg=86 px=222 gx=0
CTAGTTCCAAGTTTCTCCCCCCTCTTTTTGTGTAATAAAATTCACGCTTTATTTAAATTA
>group_288_6 308 4 222 0 sg=86 px=222 gx=0
GTTTCTCCCCCCTCTTTTTGTGTAATAAAATTCACGCTTTATTTAAATTATAGCTTTTAA
>group_288_7 308 4 222 0 sg=86 px=222 gx=0
TCCAAGTTTCTCCCCCCTCTTTTTGTGTAATAAAATTCACGCTTTATTTAAATTATAGCT
>group_288_8 308 4 222 0 sg=86 px=222 gx=0
CGTGAATTTTATTACACAAAAAGAGGGGGGAGAAACTTGGAACTAGCATTTAGAGAAAGC
>group_288_9 308 4 222 0 sg=86 px=222 gx=0
TAGTTCCAAGTTTCTCCCCCCTCTTTTTGTGTAATAAAATTCACGCTTTATTTAAATTAT
>group_289_0 28 4 0 0 sg=28 px=0 gx=0
GACACTAGTATTACCCTGTTATCCCTAGATTTAAATGATATCGGATCCTAGTAAGCCACG
>group_289_1 28 4 0 0 sg=28 px=0 gx=0
TTACTAGGATCCGATATCATTTAAATCTAGGGATAACAGGGTAATACTAGTGTCGACCAA
>group_289_2 28 4 0 0 sg=28 px=0 gx=0
TGGCTTACTAGGATCCGATATCATTTAAATCTAGGGATAACAGGGTAATACTAGTGTCGA
>group_289_3 28 4 0 0 sg=28 px=0 gx=0
TCTGGTTGGTCGACACTAGTATTACCCTGTTATCCCTAGATTTAAATGATATCGGATCCT
>group_289_4 28 4 0 0 sg=28 px=0 gx=0
GTTGGTCGACACTAGTATTACCCTGTTATCCCTAGATTTAAATGATATCGGATCCTAGTA
>group_289_5 28 4 0 0 sg=28 px=0 gx=0
GGCTTACTAGGATCCGATATCATTTAAATCTAGGGATAACAGGGTAATACTAGTGTCGAC
>group_289_6 28 4 0 0 sg=28 px=0 gx=0
ACACTAGTATTACCCTGTTATCCCTAGATTTAAATGATATCGGATCCTAGTAAGCCACGT
>group_289_7 28 4 0 0 sg=28 px=0 gx=0
ACTAGGATCCGATATCATTTAAATCTAGGGATAACAGGGTAATACTAGTGTCGACCAACC
>group_289_8 28 4 0 0 sg=28 px=0 gx=0
CTGGTTGGTCGACACTAGTATTACCCTGTTATCCCTAGATTTAAATGATATCGGATCCTA
>group_289_9 28 4 0 0 sg=28 px=0 gx=0
GGTTGGTCGACACTAGTATTACCCTGTTATCCCTAGATTTAAATGATATCGGATCCTAGT
>group_292_0 26 1 0 0 sg=26 px=0 gx=0
CATGGGAGCTTGGATTGAACAAGATGGATTGCACGCAGGTTCTCCGGCCGCTTGGGTGGA
>group_292_1 26 1 0 0 sg=26 px=0 gx=0
CCATGGGAGCTTGGATTGAACAAGATGGATTGCACGCAGGTTCTCCGGCCGCTTGGGTGG
>group_292_2 26 1 0 0 sg=26 px=0 gx=0
AGCCTCTCCACCCAAGCGGCCGGAGAACCTGCGTGCAATCCATCTTGTTCAATCCAAGCT
>group_292_3 26 1 0 0 sg=26 px=0 gx=0
GGTCCCGCTCAGAAGAACTCGTCAAGAAGGCGATAGAAGGCGATGCGCTGCGAATCGGGA
>group_292_4 26 1 0 0 sg=26 px=0 gx=0
GCTTGGATTGAACAAGATGGATTGCACGCAGGTTCTCCGGCCGCTTGGGTGGAGAGGCTA
>group_292_5 26 1 0 0 sg=26 px=0 gx=0
AATAGCCTCTCCACCCAAGCGGCCGGAGAACCTGCGTGCAATCCATCTTGTTCAATCCAA
>group_292_6 26 1 0 0 sg=26 px=0 gx=0
CCCGATTCGCAGCGCATCGCCTTCTATCGCCTTCTTGACGAGTTCTTCTGAGCGGGACCC
>group_292_7 26 1 0 0 sg=26 px=0 gx=0
TAGCCTCTCCACCCAAGCGGCCGGAGAACCTGCGTGCAATCCATCTTGTTCAATCCAAGC
>group_292_8 26 1 0 0 sg=26 px=0 gx=0
CCACCCAAGCGGCCGGAGAACCTGCGTGCAATCCATCTTGTTCAATCCAAGCTCCCATGG
>group_292_9 26 1 0 0 sg=26 px=0 gx=0
TCCCGATTCGCAGCGCATCGCCTTCTATCGCCTTCTTGACGAGTTCTTCTGAGCGGGACC
>group_293_0 1788 1 4 0 sg=1784 px=4 gx=0
AGCTCTCGGGTAACATCAAGGCCCGATCCTTGGAGCCCTTGCCCTCCCGCAGCATGATCG
>group_293_1 1788 1 4 0 sg=1784 px=4 gx=0
TGTTCGGTAAATTGTCACAACGCCGCGGCCATCGGCATTTTCTTTTGCGTTTTTATTTGT
>group_293_2 1788 1 4 0 sg=1784 px=4 gx=0
TCGGTAAATTGTCACAACGCCGCGGCCATCGGCATTTTCTTTTGCGTTTTTATTTGTTAA
>group_293_3 1788 1 4 0 sg=1784 px=4 gx=0
CCGGCGTGATGAGGCTGCGGTTGCGTTCCTGGCGGTGAGGGCGGATGTCGATCGACTCTA
>group_293_4 1788 1 4 0 sg=1784 px=4 gx=0
TGCAGGGCGGTTTTCGAAGGTTCTCTGAGCTACCAACTCTTTGAACCGAGGTAACTGGCT
>group_293_5 1788 1 4 0 sg=1784 px=4 gx=0
AGCGGTCGAACTGAACGGGGGGTTCGTGCATACAGTCCAGCTTGGAGCGAACTGCCTACC
>group_293_6 1788 1 4 0 sg=1784 px=4 gx=0
GTTACGCCGTGGGTCGATGTTTCATGTTATGGAGCAGCAACGATGTTACGCAGCAGCAAC
>group_293_7 1788 1 4 0 sg=1784 px=4 gx=0
TGGGCGGCCTGCTGAAACTCTGGCTCACCGACGAGCGGCACGGCGCGGTTCGGTGATGCC
>group_293_8 1788 1 4 0 sg=1784 px=4 gx=0
GGACAATTAACAGTTAACAAATAAAAACGCAAAAGAAAATGCCGATGGCCGCGGCGTTGT
>group_293_9 1788 1 4 0 sg=1784 px=4 gx=0
CGGCATGAGCTGTCGGCCTACCTGTCGCGTCGGCCAGGGCTACAAAATCACGGGCGTCGT
>group_294_0 44 4 0 0 sg=44 px=0 gx=0
TACTAAACTCACAAATTAGAGCTTCAATTTAATTATATCAGTTATTACCCATTGAAAAAG
>group_294_1 44 4 0 0 sg=44 px=0 gx=0
GAGCTTCAATTTAATTATATCAGTTATTACCCATTGAAAAAGGAAGAGTATGAGTATTCA
>group_294_2 44 4 0 0 sg=44 px=0 gx=0
TTAGAGCTTCAATTTAATTATATCAGTTATTACCCATTGAAAAAGGAAGAGTATGAGTAT
>group_294_3 44 4 0 0 sg=44 px=0 gx=0
TAGAGCTTCAATTTAATTATATCAGTTATTACCCATTGAAAAAGGAAGAGTATGAGTATT
>group_294_4 44 4 0 0 sg=44 px=0 gx=0
CTTCAATTTAATTATATCAGTTATTACCCATTGAAAAAGGAAGAGTATGAGTATTCAACA
>group_294_5 44 4 0 0 sg=44 px=0 gx=0
TCACAAATTAGAGCTTCAATTTAATTATATCAGTTATTACCCATTGAAAAAGGAAGAGTA
>group_294_6 44 4 0 0 sg=44 px=0 gx=0
TGAATACTCATACTCTTCCTTTTTCAATGGGTAATAACTGATATAATTAAATTGAAGCTC
>group_294_7 44 4 0 0 sg=44 px=0 gx=0
TACTCATACTCTTCCTTTTTCAATGGGTAATAACTGATATAATTAAATTGAAGCTCTAAT
>group_294_8 44 4 0 0 sg=44 px=0 gx=0
CTAAACTCACAAATTAGAGCTTCAATTTAATTATATCAGTTATTACCCATTGAAAAAGGA
>group_294_9 44 4 0 0 sg=44 px=0 gx=0
TCATACTCTTCCTTTTTCAATGGGTAATAACTGATATAATTAAATTGAAGCTCTAATTTG
>group_295_0 100 7 0 0 sg=100 px=0 gx=0
CGCAGCAGGGCAGTCGCCCTAAAACAAAGTTAGGCAGCCGTTGTGCTGGTGCTTTCTGAT
>group_295_1 100 7 0 0 sg=100 px=0 gx=0
CAACTATCAGAAAGCACCAGCACAACGGCTGCCTAACTTTGTTTTAGGGCGACTGCCCTG
>group_295_2 100 7 0 0 sg=100 px=0 gx=0
CACAACGGCTGCCTAACTTTGTTTTAGGGCGACTGCCCTGCTGCGTAACATCGTTGCTGC
>group_295_3 100 7 0 0 sg=100 px=0 gx=0
GTTATGGAGCAGCAACGATGTTACGCAGCAGGGCAGTCGCCCTAAAACAAAGTTAGGCAG
>group_295_4 100 7 0 0 sg=100 px=0 gx=0
AGGGCAGTCGCCCTAAAACAAAGTTAGGCAGCCGTTGTGCTGGTGCTTTCTGATAGTTGT
>group_295_5 100 7 0 0 sg=100 px=0 gx=0
CCCACAACAACTATCAGAAAGCACCAGCACAACGGCTGCCTAACTTTGTTTTAGGGCGAC
>group_295_6 100 7 0 0 sg=100 px=0 gx=0
CAGCAACGATGTTACGCAGCAGGGCAGTCGCCCTAAAACAAAGTTAGGCAGCCGTTGTGC
>group_295_7 100 7 0 0 sg=100 px=0 gx=0
GCCTACCCCACAACAACTATCAGAAAGCACCAGCACAACGGCTGCCTAACTTTGTTTTAG
>group_295_8 100 7 0 0 sg=100 px=0 gx=0
TATGGAGCAGCAACGATGTTACGCAGCAGGGCAGTCGCCCTAAAACAAAGTTAGGCAGCC
>group_295_9 100 7 0 0 sg=100 px=0 gx=0
GCAACGATGTTACGCAGCAGGGCAGTCGCCCTAAAACAAAGTTAGGCAGCCGTTGTGCTG
>group_299_0 1888 4 0 1886 sg=2 px=0 gx=1886
CCCATTATTGCAATTAATAAACAACTAACGGACAATTCTACCTAACAATAAGTGGAGTTG
>group_299_1 1888 4 0 1886 sg=2 px=0 gx=1886
CAACTCCACTTATTGTTAGGTAGAATTGTCCGTTAGTTGTTTATTAATTGCAATAATGGG
>group_300_0 3488 0 0 2906 sg=582 px=0 gx=2906
TTTGCGCCGAGCTTCCTGCTGAACATCAAAGGCAAGAAAACATCTGTTGTCAAAGACAGC
>group_300_1 3488 0 0 2906 sg=582 px=0 gx=2906
AGCAAAAAAATGAAAAATATCAAGTTTCTGAATTTGATTCGTCCACAATTAAAAATATCT
>group_300_2 3488 0 0 2906 sg=582 px=0 gx=2906
AAAATGCCGATGGCGGCCGCGGCCGGCCTTTAAAAGGATCTAGGTGAAGATCCTTTTTGA
>group_300_3 3488 0 0 2906 sg=582 px=0 gx=2906
CAGTTAACAAATAAAAACGCAAAAGAAAATGCCGATGGCGGCCGCGGCCGGCCTTTAAAA
>group_300_4 3488 0 0 2906 sg=582 px=0 gx=2906
CCTCTCGAGATTTAAATCGAGCGGCCGCCGATCCTTTTTAACCCATCACATATACCTGCC
>group_300_5 3488 0 0 2906 sg=582 px=0 gx=2906
AATCAAATTCAGAAACTTGATATTTTTCATTTTTTTGCTGTTCAGGGATTTGCAGCATAT
>group_300_6 3488 0 0 2906 sg=582 px=0 gx=2906
TGTTAATTAACGCAGAAGAGCATCGATGTCGACGAATTCAATCTTACGGCCTGCGGAACG
>group_300_7 3488 0 0 2906 sg=582 px=0 gx=2906
AGAGGATCCCAATTGTTAATTAACGCAGAAGAGCATCGATGTCGACGAATTCAATCTTAC
>group_300_8 3488 0 0 2906 sg=582 px=0 gx=2906
CAAAAAGGATCTTCACCTAGATCCTTTTAAAGGCCGGCCGCGGCCGCCATCGGCATTTTC
>group_300_9 3488 0 0 2906 sg=582 px=0 gx=2906
TAACAAATAAAAACGCAAAAGAAAATGCCGATGGCGGCCGCGGCCGGCCTTTAAAAGGAT
>group_301_0 6 2 0 0 sg=6 px=0 gx=0
ATCTCACATGTTCTTTCCTGCGTTATCCCCTGATTCTGTGGATAACCGTATTACCGCCTT
>group_301_1 6 2 0 0 sg=6 px=0 gx=0
TCTCACATGTTCTTTCCTGCGTTATCCCCTGATTCTGTGGATAACCGTATTACCGCCTTT
>group_301_2 6 2 0 0 sg=6 px=0 gx=0
AAAGGCGGTAATACGGTTATCCACAGAATCAGGGGATAACGCAGGAAAGAACATGTGAGA
>group_301_3 6 2 0 0 sg=6 px=0 gx=0
AGGCGGTAATACGGTTATCCACAGAATCAGGGGATAACGCAGGAAAGAACATGTGAGATC
>group_301_4 6 2 0 0 sg=6 px=0 gx=0
GATCTCACATGTTCTTTCCTGCGTTATCCCCTGATTCTGTGGATAACCGTATTACCGCCT
>group_301_5 6 2 0 0 sg=6 px=0 gx=0
AAGGCGGTAATACGGTTATCCACAGAATCAGGGGATAACGCAGGAAAGAACATGTGAGAT
>group_302_0 120 7 0 0 sg=120 px=0 gx=0
AAAGAGAGAGCCGTTATCGTCTGTTTGTGGATGTACAGAGTGATATTATTGACACGCCGG
>group_302_1 120 7 0 0 sg=120 px=0 gx=0
TCCGTCGCCCCGGCGTGTCAATAATATCACTCTGTACATCCACAAACAGACGATAACGGC
>group_302_2 120 7 0 0 sg=120 px=0 gx=0
AGAGCCGTTATCGTCTGTTTGTGGATGTACAGAGTGATATTATTGACACGCCGGGGCGAC
>group_302_3 120 7 0 0 sg=120 px=0 gx=0
TATCTGACAGCAGACGTGCACTGGCCAGGGGGATCACCATCCGTCGCCCCGGCGTGTCAA
>group_302_4 120 7 0 0 sg=120 px=0 gx=0
CGTCTGTTTGTGGATGTACAGAGTGATATTATTGACACGCCGGGGCGACGGATGGTGATC
>group_302_5 120 7 0 0 sg=120 px=0 gx=0
GCCGGGGCGACGGATGGTGATCCCCCTGGCCAGTGCACGTCTGCTGTCAGATAAAGTCTC
>group_302_6 120 7 0 0 sg=120 px=0 gx=0
TATCGTCTGTTTGTGGATGTACAGAGTGATATTATTGACACGCCGGGGCGACGGATGGTG
>group_302_7 120 7 0 0 sg=120 px=0 gx=0
GCCGTTATCGTCTGTTTGTGGATGTACAGAGTGATATTATTGACACGCCGGGGCGACGGA
>group_302_8 120 7 0 0 sg=120 px=0 gx=0
TCTGACAGCAGACGTGCACTGGCCAGGGGGATCACCATCCGTCGCCCCGGCGTGTCAATA
>group_302_9 120 7 0 0 sg=120 px=0 gx=0
GACAGCAGACGTGCACTGGCCAGGGGGATCACCATCCGTCGCCCCGGCGTGTCAATAATA
>group_303_0 4 18 0 0 sg=4 px=0 gx=0
AATTCAGAAGAACTCGTCAAGAAGGCGATAGAAGGCGATGCGCTGCGAATCGGGAGCGGC
>group_303_1 4 18 0 0 sg=4 px=0 gx=0
GCCGCTCCCGATTCGCAGCGCATCGCCTTCTATCGCCTTCTTGACGAGTTCTTCTGAATT
>group_303_2 4 18 0 0 sg=4 px=0 gx=0
CGCCGCTCCCGATTCGCAGCGCATCGCCTTCTATCGCCTTCTTGACGAGTTCTTCTGAAT
>group_303_3 4 18 0 0 sg=4 px=0 gx=0
ATTCAGAAGAACTCGTCAAGAAGGCGATAGAAGGCGATGCGCTGCGAATCGGGAGCGGCG
>group_305_0 2 5 0 0 sg=2 px=0 gx=0
AGCAACCGCACCTGTGGCGCCGGTGATGCCGGCCACGATGCGTCCGGCGTAGAGGATCCT
>group_305_1 2 5 0 0 sg=2 px=0 gx=0
AGGATCCTCTACGCCGGACGCATCGTGGCCGGCATCACCGGCGCCACAGGTGCGGTTGCT
>group_309_0 2 19 0 0 sg=2 px=0 gx=0
CCATGCTGTTATCAACCACTTTGTACAAGAAAGCTGAACGAGAAACGTAAAATGATATAA
>group_309_1 2 19 0 0 sg=2 px=0 gx=0
TTATATCATTTTACGTTTCTCGTTCAGCTTTCTTGTACAAAGTGGTTGATAACAGCATGG
>group_310_0 4 11 0 0 sg=4 px=0 gx=0
GGATCCCGACCCATTTGCTGTCCACCAGTCATGCTAGCCATATGTATATCTCCTTCTTAA
>group_310_1 4 11 0 0 sg=4 px=0 gx=0
TAAGAAGGAGATATACATATGGCTAGCATGACTGGTGGACAGCAAATGGGTCGGGATCCG
>group_310_2 4 11 0 0 sg=4 px=0 gx=0
CGGATCCCGACCCATTTGCTGTCCACCAGTCATGCTAGCCATATGTATATCTCCTTCTTA
>group_310_3 4 11 0 0 sg=4 px=0 gx=0
TTAAGAAGGAGATATACATATGGCTAGCATGACTGGTGGACAGCAAATGGGTCGGGATCC
>group_312_0 40 13 0 0 sg=40 px=0 gx=0
ATTAATTTCGATAAGCCAGTAAGCAGTGGGTTCTCTAGTTAGCCAGAGAGCTCTGCTTAT
>group_312_1 40 13 0 0 sg=40 px=0 gx=0
AGCTCTCTGGCTAACTAGAGAACCCACTGCTTACTGGCTTATCGAAATTAATACGACTCA
>group_312_2 40 13 0 0 sg=40 px=0 gx=0
AGTGAGTCGTATTAATTTCGATAAGCCAGTAAGCAGTGGGTTCTCTAGTTAGCCAGAGAG
>group_312_3 40 13 0 0 sg=40 px=0 gx=0
AAGCAGAGCTCTCTGGCTAACTAGAGAACCCACTGCTTACTGGCTTATCGAAATTAATAC
>group_312_4 40 13 0 0 sg=40 px=0 gx=0
GTGAGTCGTATTAATTTCGATAAGCCAGTAAGCAGTGGGTTCTCTAGTTAGCCAGAGAGC
>group_312_5 40 13 0 0 sg=40 px=0 gx=0
TCCCTATAGTGAGTCGTATTAATTTCGATAAGCCAGTAAGCAGTGGGTTCTCTAGTTAGC
>group_312_6 40 13 0 0 sg=40 px=0 gx=0
GCTAACTAGAGAACCCACTGCTTACTGGCTTATCGAAATTAATACGACTCACTATAGGGA
>group_312_7 40 13 0 0 sg=40 px=0 gx=0
CCCTATAGTGAGTCGTATTAATTTCGATAAGCCAGTAAGCAGTGGGTTCTCTAGTTAGCC
>group_312_8 40 13 0 0 sg=40 px=0 gx=0
TCGTATTAATTTCGATAAGCCAGTAAGCAGTGGGTTCTCTAGTTAGCCAGAGAGCTCTGC
>group_312_9 40 13 0 0 sg=40 px=0 gx=0
CTGGCTAACTAGAGAACCCACTGCTTACTGGCTTATCGAAATTAATACGACTCACTATAG
>group_316_0 6 48 0 0 sg=6 px=0 gx=0
TAGTGGATCCCCCGGGCTGCAGGAATTCGATATCAAGCTTATCGATACCGTCGACCTCGA
>group_316_1 6 48 0 0 sg=6 px=0 gx=0
CTAGTGGATCCCCCGGGCTGCAGGAATTCGATATCAAGCTTATCGATACCGTCGACCTCG
>group_316_2 6 48 0 0 sg=6 px=0 gx=0
CGAGGTCGACGGTATCGATAAGCTTGATATCGAATTCCTGCAGCCCGGGGGATCCACTAG
>group_316_3 6 48 0 0 sg=6 px=0 gx=0
ACTAGTGGATCCCCCGGGCTGCAGGAATTCGATATCAAGCTTATCGATACCGTCGACCTC
>group_316_4 6 48 0 0 sg=6 px=0 gx=0
GAGGTCGACGGTATCGATAAGCTTGATATCGAATTCCTGCAGCCCGGGGGATCCACTAGT
>group_316_5 6 48 0 0 sg=6 px=0 gx=0
TCGAGGTCGACGGTATCGATAAGCTTGATATCGAATTCCTGCAGCCCGGGGGATCCACTA
>group_318_0 6 8 0 0 sg=6 px=0 gx=0
GCCGATTTCGGCCTATTGGTTAAAAAATGAGCTGATTTAACAAAAATTTAACGCGAATTA
>group_318_1 6 8 0 0 sg=6 px=0 gx=0
TAATTCGCGTTAAATTTTTGTTAAATCAGCTCATTTTTTAACCAATAGGCCGAAATCGGC
>group_318_2 6 8 0 0 sg=6 px=0 gx=0
CCGATTTCGGCCTATTGGTTAAAAAATGAGCTGATTTAACAAAAATTTAACGCGAATTAA
>group_318_3 6 8 0 0 sg=6 px=0 gx=0
ATTAATTCGCGTTAAATTTTTGTTAAATCAGCTCATTTTTTAACCAATAGGCCGAAATCG
>group_318_4 6 8 0 0 sg=6 px=0 gx=0
TTAATTCGCGTTAAATTTTTGTTAAATCAGCTCATTTTTTAACCAATAGGCCGAAATCGG
>group_318_5 6 8 0 0 sg=6 px=0 gx=0
CGATTTCGGCCTATTGGTTAAAAAATGAGCTGATTTAACAAAAATTTAACGCGAATTAAT
>group_320_0 2 25 0 0 sg=2 px=0 gx=0
TCGGATCCGAATTCGAGCTCCGTCGACAAGCTTGCGGCCGCACTCGAGCACCACCACCAC
>group_320_1 2 25 0 0 sg=2 px=0 gx=0
GTGGTGGTGGTGCTCGAGTGCGGCCGCAAGCTTGTCGACGGAGCTCGAATTCGGATCCGA
>group_321_0 2 4 0 0 sg=2 px=0 gx=0
AATCCCGCGGCCATGGCGGCCGGGAGCATGCGACGTCGGGCCCAATTCGCCCTATAGTGA
>group_321_1 2 4 0 0 sg=2 px=0 gx=0
TCACTATAGGGCGAATTGGGCCCGACGTCGCATGCTCCCGGCCGCCATGGCCGCGGGATT
>group_324_0 2 7 0 0 sg=2 px=0 gx=0
TCTGATTTAATCTGTATCAGGCTGAAAATCTTCTCTCATCCGCCAAAACAGCCAAGCTTC
>group_324_1 2 7 0 0 sg=2 px=0 gx=0
GAAGCTTGGCTGTTTTGGCGGATGAGAGAAGATTTTCAGCCTGATACAGATTAAATCAGA
>group_325_0 6 3 0 0 sg=6 px=0 gx=0
TATCTCCCATTATATCTTTTTTTGCACTGATTGGTGTATCATTTCGTTTTTCTTTTGTGC
>group_325_1 6 3 0 0 sg=6 px=0 gx=0
GCACAAAAGAAAAACGAAATGATACACCAATCAGTGCAAAAAAAGATATAATGGGAGATA
>group_325_2 6 3 0 0 sg=6 px=0 gx=0
TTATCTCCCATTATATCTTTTTTTGCACTGATTGGTGTATCATTTCGTTTTTCTTTTGTG
>group_325_3 6 3 0 0 sg=6 px=0 gx=0
ACAAAAGAAAAACGAAATGATACACCAATCAGTGCAAAAAAAGATATAATGGGAGATAAG
>group_325_4 6 3 0 0 sg=6 px=0 gx=0
CACAAAAGAAAAACGAAATGATACACCAATCAGTGCAAAAAAAGATATAATGGGAGATAA
>group_325_5 6 3 0 0 sg=6 px=0 gx=0
CTTATCTCCCATTATATCTTTTTTTGCACTGATTGGTGTATCATTTCGTTTTTCTTTTGT
>group_326_0 8 3 0 0 sg=8 px=0 gx=0
TCGATGGGGGACCGCGAGCAGCTGCTGCAGCGGGCGCGGCTGGCCGAGCAGGCGGAGCGC
>group_326_1 8 3 0 0 sg=8 px=0 gx=0
CGCTCCGCCTGCTCGGCCAGCCGCGCCCGCTGCAGCAGCTGCTCGCGGTCCCCCATCGAT
>group_326_2 8 3 0 0 sg=8 px=0 gx=0
GATGGGGGACCGCGAGCAGCTGCTGCAGCGGGCGCGGCTGGCCGAGCAGGCGGAGCGCTA
>group_326_3 8 3 0 0 sg=8 px=0 gx=0
CGATGGGGGACCGCGAGCAGCTGCTGCAGCGGGCGCGGCTGGCCGAGCAGGCGGAGCGCT
>group_326_4 8 3 0 0 sg=8 px=0 gx=0
ATCGATGGGGGACCGCGAGCAGCTGCTGCAGCGGGCGCGGCTGGCCGAGCAGGCGGAGCG
>group_326_5 8 3 0 0 sg=8 px=0 gx=0
GCGCTCCGCCTGCTCGGCCAGCCGCGCCCGCTGCAGCAGCTGCTCGCGGTCCCCCATCGA
>group_326_6 8 3 0 0 sg=8 px=0 gx=0
TAGCGCTCCGCCTGCTCGGCCAGCCGCGCCCGCTGCAGCAGCTGCTCGCGGTCCCCCATC
>group_326_7 8 3 0 0 sg=8 px=0 gx=0
AGCGCTCCGCCTGCTCGGCCAGCCGCGCCCGCTGCAGCAGCTGCTCGCGGTCCCCCATCG
>group_327_0 4 21 0 0 sg=4 px=0 gx=0
CCCATTGACGCAAATGGGCGGTAGGCGTGTACGGTGGGAGGTCTATATAAGCAGAGCTCT
>group_327_1 4 21 0 0 sg=4 px=0 gx=0
GAGAGCTCTGCTTATATAGACCTCCCACCGTACACGCCTACCGCCCATTTGCGTCAATGG
>group_327_2 4 21 0 0 sg=4 px=0 gx=0
CCATTGACGCAAATGGGCGGTAGGCGTGTACGGTGGGAGGTCTATATAAGCAGAGCTCTC
>group_327_3 4 21 0 0 sg=4 px=0 gx=0
AGAGCTCTGCTTATATAGACCTCCCACCGTACACGCCTACCGCCCATTTGCGTCAATGGG
>group_328_0 48 4 0 0 sg=48 px=0 gx=0
AAACTACCGCATTAAAGCTAGCTTATCGATGATAAGCTGTCAAACATGAGAATTAATTCT
>group_328_1 48 4 0 0 sg=48 px=0 gx=0
GAATTAATTCTCATGTTTGACAGCTTATCATCGATAAGCTAGCTTTAATGCGGTAGTTTA
>group_328_2 48 4 0 0 sg=48 px=0 gx=0
CTACCGCATTAAAGCTAGCTTATCGATGATAAGCTGTCAAACATGAGAATTAATTCTTGA
>group_328_3 48 4 0 0 sg=48 px=0 gx=0
TTAATTCTCATGTTTGACAGCTTATCATCGATAAGCTAGCTTTAATGCGGTAGTTTATCA
>group_328_4 48 4 0 0 sg=48 px=0 gx=0
CATTAAAGCTAGCTTATCGATGATAAGCTGTCAAACATGAGAATTAATTCTTGAAGACGA
>group_328_5 48 4 0 0 sg=48 px=0 gx=0
CTTTCGTCTTCAAGAATTAATTCTCATGTTTGACAGCTTATCATCGATAAGCTAGCTTTA
>group_328_6 48 4 0 0 sg=48 px=0 gx=0
AGGCCCTTTCGTCTTCAAGAATTAATTCTCATGTTTGACAGCTTATCATCGATAAGCTAG
>group_328_7 48 4 0 0 sg=48 px=0 gx=0
ACCGCATTAAAGCTAGCTTATCGATGATAAGCTGTCAAACATGAGAATTAATTCTTGAAG
>group_328_8 48 4 0 0 sg=48 px=0 gx=0
AAAGCTAGCTTATCGATGATAAGCTGTCAAACATGAGAATTAATTCTTGAAGACGAAAGG
>group_328_9 48 4 0 0 sg=48 px=0 gx=0
TCAAGAATTAATTCTCATGTTTGACAGCTTATCATCGATAAGCTAGCTTTAATGCGGTAG
>group_329_0 2 2 0 0 sg=2 px=0 gx=0
GTCCAAGCTTTTTGCAAAAGCCTAGGCCTCCAAAAAAGCCTCCTCACTACTTCTGGAATA
>group_329_1 2 2 0 0 sg=2 px=0 gx=0
TATTCCAGAAGTAGTGAGGAGGCTTTTTTGGAGGCCTAGGCTTTTGCAAAAAGCTTGGAC
>group_331_0 2 6 0 0 sg=2 px=0 gx=0
ACAATAACTGCCTTAAAAAAATTACGCCCCGCCCTGCCACTCATCGCAGTACTGTTGTAA
>group_331_1 2 6 0 0 sg=2 px=0 gx=0
TTACAACAGTACTGCGATGAGTGGCAGGGCGGGGCGTAATTTTTTTAAGGCAGTTATTGT
>group_333_0 2 10 0 0 sg=2 px=0 gx=0
TCGTGCCAGCTGCATTAATGAATCGGCCAACGCGCGGGGAGAGGCGGTTTGCGTATTGGA
>group_333_1 2 10 0 0 sg=2 px=0 gx=0
TCCAATACGCAAACCGCCTCTCCCCGCGCGTTGGCCGATTCATTAATGCAGCTGGCACGA
>group_335_0 42 4 0 0 sg=42 px=0 gx=0
CCTTCCTTTCTCGCCACGTTCTCCGGCTTTCCCCGTCAAGCTCTAAATCGGGGGATCTCG
>group_335_1 42 4 0 0 sg=42 px=0 gx=0
TTCTCCGGCTTTCCCCGTCAAGCTCTAAATCGGGGGATCTCGGGAAAAGCGTTGGTGACC
>group_335_2 42 4 0 0 sg=42 px=0 gx=0
ACCAACGCTTTTCCCGAGATCCCCCGATTTAGAGCTTGACGGGGAAAGCCGGAGAACGTG
>group_335_3 42 4 0 0 sg=42 px=0 gx=0
CACCAACGCTTTTCCCGAGATCCCCCGATTTAGAGCTTGACGGGGAAAGCCGGAGAACGT
>group_335_4 42 4 0 0 sg=42 px=0 gx=0
CTCGCCACGTTCTCCGGCTTTCCCCGTCAAGCTCTAAATCGGGGGATCTCGGGAAAAGCG
>group_335_5 42 4 0 0 sg=42 px=0 gx=0
CACGTTCTCCGGCTTTCCCCGTCAAGCTCTAAATCGGGGGATCTCGGGAAAAGCGTTGGT
>group_335_6 42 4 0 0 sg=42 px=0 gx=0
TCCTTTCTCGCCACGTTCTCCGGCTTTCCCCGTCAAGCTCTAAATCGGGGGATCTCGGGA
>group_335_7 42 4 0 0 sg=42 px=0 gx=0
CCTTTCTCGCCACGTTCTCCGGCTTTCCCCGTCAAGCTCTAAATCGGGGGATCTCGGGAA
>group_335_8 42 4 0 0 sg=42 px=0 gx=0
CTTTTCCCGAGATCCCCCGATTTAGAGCTTGACGGGGAAAGCCGGAGAACGTGGCGAGAA
>group_335_9 42 4 0 0 sg=42 px=0 gx=0
CTTTCTCGCCACGTTCTCCGGCTTTCCCCGTCAAGCTCTAAATCGGGGGATCTCGGGAAA
>group_337_0 2 12 0 0 sg=2 px=0 gx=0
GCTGCAGGGTCGCTCGGTGTTCGAGGCCACACGCGTCACCTTAATATGCGAAGTGGACCT
>group_337_1 2 12 0 0 sg=2 px=0 gx=0
AGGTCCACTTCGCATATTAAGGTGACGCGTGTGGCCTCGAACACCGAGCGACCCTGCAGC
>group_339_0 38 14 0 0 sg=38 px=0 gx=0
ACCGCATTAAAGCTTATCGATGATAAGCTGTCAAACATGAGAATTACAACTTATATCGTA
>group_339_1 38 14 0 0 sg=38 px=0 gx=0
CCCATACGATATAAGTTGTAATTCTCATGTTTGACAGCTTATCATCGATAAGCTTTAATG
>group_339_2 38 14 0 0 sg=38 px=0 gx=0
CTACCGCATTAAAGCTTATCGATGATAAGCTGTCAAACATGAGAATTACAACTTATATCG
>group_339_3 38 14 0 0 sg=38 px=0 gx=0
CCCCATACGATATAAGTTGTAATTCTCATGTTTGACAGCTTATCATCGATAAGCTTTAAT
>group_339_4 38 14 0 0 sg=38 px=0 gx=0
GATATAAGTTGTAATTCTCATGTTTGACAGCTTATCATCGATAAGCTTTAATGCGGTAGT
>group_339_5 38 14 0 0 sg=38 px=0 gx=0
CATACGATATAAGTTGTAATTCTCATGTTTGACAGCTTATCATCGATAAGCTTTAATGCG
>group_339_6 38 14 0 0 sg=38 px=0 gx=0
AACTACCGCATTAAAGCTTATCGATGATAAGCTGTCAAACATGAGAATTACAACTTATAT
>group_339_7 38 14 0 0 sg=38 px=0 gx=0
TACCGCATTAAAGCTTATCGATGATAAGCTGTCAAACATGAGAATTACAACTTATATCGT
>group_339_8 38 14 0 0 sg=38 px=0 gx=0
GCATTAAAGCTTATCGATGATAAGCTGTCAAACATGAGAATTACAACTTATATCGTATGG
>group_339_9 38 14 0 0 sg=38 px=0 gx=0
GATAAACTACCGCATTAAAGCTTATCGATGATAAGCTGTCAAACATGAGAATTACAACTT
>group_340_0 158 2 0 0 sg=158 px=0 gx=0
AAAACGACGGCCAGTGCCAAGCTTGCCTGCAGGTCGACTCTAGAGGATCCGAATTCTACG
>group_340_1 158 2 0 0 sg=158 px=0 gx=0
GCCTGCAGGTCGACTCTAGAGGATCCGAATTCTACGTAGTGTGCCGCACCCGGCCCGAGG
>group_340_2 158 2 0 0 sg=158 px=0 gx=0
TGCAGGTCGACTCTAGAGGATCCGAATTCTACGTAGTGTGCCGCACCCGGCCCGAGGTTG
>group_340_3 158 2 0 0 sg=158 px=0 gx=0
TTCGAGCTCGAACAACAACAACAATAACAATAACAACAACCTCGGGCCGGGTGCGGCACA
>group_340_4 158 2 0 0 sg=158 px=0 gx=0
CTCGAACAACAACAACAATAACAATAACAACAACCTCGGGCCGGGTGCGGCACACTACGT
>group_340_5 158 2 0 0 sg=158 px=0 gx=0
TCTAGAGGATCCGAATTCTACGTAGTGTGCCGCACCCGGCCCGAGGTTGTTGTTATTGTT
>group_340_6 158 2 0 0 sg=158 px=0 gx=0
ACCCGGCCCGAGGTTGTTGTTATTGTTATTGTTGTTGTTGTTCGAGCTCGAATTAGTCTG
>group_340_7 158 2 0 0 sg=158 px=0 gx=0
CGAACAACAACAACAATAACAATAACAACAACCTCGGGCCGGGTGCGGCACACTACGTAG
>group_340_8 158 2 0 0 sg=158 px=0 gx=0
AGGTCGACTCTAGAGGATCCGAATTCTACGTAGTGTGCCGCACCCGGCCCGAGGTTGTTG
>group_340_9 158 2 0 0 sg=158 px=0 gx=0
TGCCGCACCCGGCCCGAGGTTGTTGTTATTGTTATTGTTGTTGTTGTTCGAGCTCGAATT
>group_342_0 112 2 0 0 sg=112 px=0 gx=0
GGGTTCGCCCAAGCTTGCATGCCTGCAGGTCGACTCTAGAGGATCCCCGGGTACCGAGCT
>group_342_1 112 2 0 0 sg=112 px=0 gx=0
CTATCGCCTTCTTGACGAGTTCTTCTGAGCGGGACTCTGGGGTTCGCCCAAGCTTGCATG
>group_342_2 112 2 0 0 sg=112 px=0 gx=0
ACCTGCAGGCATGCAAGCTTGGGCGAACCCCAGAGTCCCGCTCAGAAGAACTCGTCAAGA
>group_342_3 112 2 0 0 sg=112 px=0 gx=0
CCTCTAGAGTCGACCTGCAGGCATGCAAGCTTGGGCGAACCCCAGAGTCCCGCTCAGAAG
>group_342_4 112 2 0 0 sg=112 px=0 gx=0
CATCGCCTTCTATCGCCTTCTTGACGAGTTCTTCTGAGCGGGACTCTGGGGTTCGCCCAA
>group_342_5 112 2 0 0 sg=112 px=0 gx=0
GAGCTCGGTACCCGGGGATCCTCTAGAGTCGACCTGCAGGCATGCAAGCTTGGGCGAACC
>group_342_6 112 2 0 0 sg=112 px=0 gx=0
TTCTTCTGAGCGGGACTCTGGGGTTCGCCCAAGCTTGCATGCCTGCAGGTCGACTCTAGA
>group_342_7 112 2 0 0 sg=112 px=0 gx=0
TCGACCTGCAGGCATGCAAGCTTGGGCGAACCCCAGAGTCCCGCTCAGAAGAACTCGTCA
>group_342_8 112 2 0 0 sg=112 px=0 gx=0
AGCTCGGTACCCGGGGATCCTCTAGAGTCGACCTGCAGGCATGCAAGCTTGGGCGAACCC
>group_342_9 112 2 0 0 sg=112 px=0 gx=0
TCGCCCAAGCTTGCATGCCTGCAGGTCGACTCTAGAGGATCCCCGGGTACCGAGCTCGAA
>group_343_0 10 4 0 0 sg=10 px=0 gx=0
TCAAAGGGAAAACTGTCCATACCCATGGGCTAGCTGATCAGCCAGTGCCAAGCTTGCATG
>group_343_1 10 4 0 0 sg=10 px=0 gx=0
ATCAAAGGGAAAACTGTCCATACCCATGGGCTAGCTGATCAGCCAGTGCCAAGCTTGCAT
>group_343_2 10 4 0 0 sg=10 px=0 gx=0
ATGCAAGCTTGGCACTGGCTGATCAGCTAGCCCATGGGTATGGACAGTTTTCCCTTTGAT
>group_343_3 10 4 0 0 sg=10 px=0 gx=0
TATCAAAGGGAAAACTGTCCATACCCATGGGCTAGCTGATCAGCCAGTGCCAAGCTTGCA
>group_343_4 10 4 0 0 sg=10 px=0 gx=0
TGCAAGCTTGGCACTGGCTGATCAGCTAGCCCATGGGTATGGACAGTTTTCCCTTTGATA
>group_343_5 10 4 0 0 sg=10 px=0 gx=0
GCATGCAAGCTTGGCACTGGCTGATCAGCTAGCCCATGGGTATGGACAGTTTTCCCTTTG
>group_343_6 10 4 0 0 sg=10 px=0 gx=0
CAAAGGGAAAACTGTCCATACCCATGGGCTAGCTGATCAGCCAGTGCCAAGCTTGCATGC
>group_343_7 10 4 0 0 sg=10 px=0 gx=0
ATATCAAAGGGAAAACTGTCCATACCCATGGGCTAGCTGATCAGCCAGTGCCAAGCTTGC
>group_343_8 10 4 0 0 sg=10 px=0 gx=0
GCAAGCTTGGCACTGGCTGATCAGCTAGCCCATGGGTATGGACAGTTTTCCCTTTGATAT
>group_343_9 10 4 0 0 sg=10 px=0 gx=0
CATGCAAGCTTGGCACTGGCTGATCAGCTAGCCCATGGGTATGGACAGTTTTCCCTTTGA
>group_344_0 92 0 0 0 sg=92 px=0 gx=0
TGGCTTCCCGCCGGAGGTGGAGGAGCAGGATGATGGCACGCTGCCCATGTCTTGTGCCCA
>group_344_1 92 0 0 0 sg=92 px=0 gx=0
GACATGGGCAGCGTGCCATCATCCTGCTCCTCCACCTCCGGCGGGAAGCCATGGCTAAGC
>group_344_2 92 0 0 0 sg=92 px=0 gx=0
CATCCCGCTCTCCTGGGCACAAGACATGGGCAGCGTGCCATCATCCTGCTCCTCCACCTC
>group_344_3 92 0 0 0 sg=92 px=0 gx=0
GGTCCATCCCGCTCTCCTGGGCACAAGACATGGGCAGCGTGCCATCATCCTGCTCCTCCA
>group_344_4 92 0 0 0 sg=92 px=0 gx=0
CAAGAAGCTTAGCCATGGCTTCCCGCCGGAGGTGGAGGAGCAGGATGATGGCACGCTGCC
>group_344_5 92 0 0 0 sg=92 px=0 gx=0
ACATGGGCAGCGTGCCATCATCCTGCTCCTCCACCTCCGGCGGGAAGCCATGGCTAAGCT
>group_344_6 92 0 0 0 sg=92 px=0 gx=0
TACAAGAAGCTTAGCCATGGCTTCCCGCCGGAGGTGGAGGAGCAGGATGATGGCACGCTG
>group_344_7 92 0 0 0 sg=92 px=0 gx=0
CGGTCCATCCCGCTCTCCTGGGCACAAGACATGGGCAGCGTGCCATCATCCTGCTCCTCC
>group_344_8 92 0 0 0 sg=92 px=0 gx=0
CGGAGGTGGAGGAGCAGGATGATGGCACGCTGCCCATGTCTTGTGCCCAGGAGAGCGGGA
>group_344_9 92 0 0 0 sg=92 px=0 gx=0
TGGAGGAGCAGGATGATGGCACGCTGCCCATGTCTTGTGCCCAGGAGAGCGGGATGGACC
>group_345_0 2 3 0 0 sg=2 px=0 gx=0
ACGAGCTCCAATTCGCCCTATAGTGAGTCGTATTACGCGCGCTCACTGGCCGTCGTTTTA
>group_345_1 2 3 0 0 sg=2 px=0 gx=0
TAAAACGACGGCCAGTGAGCGCGCGTAATACGACTCACTATAGGGCGAATTGGAGCTCGT
>group_346_0 58 3 0 0 sg=58 px=0 gx=0
AGCATACATTATACGAAGTTATATTCGATGCGGCCGCTAATACGACTCACTATAGGGAGA
>group_346_1 58 3 0 0 sg=58 px=0 gx=0
GTGAGTCGTATTAGCGGCCGCATCGAATATAACTTCGTATAATGTATGCTATACGAAGTT
>group_346_2 58 3 0 0 sg=58 px=0 gx=0
TCGTATAGCATACATTATACGAAGTTATATTCGATGCGGCCGCTAATACGACTCACTATA
>group_346_3 58 3 0 0 sg=58 px=0 gx=0
CATTATACGAAGTTATATTCGATGCGGCCGCTAATACGACTCACTATAGGGAGAAGCTTG
>group_346_4 58 3 0 0 sg=58 px=0 gx=0
TCATCGCTAATAACTTCGTATAGCATACATTATACGAAGTTATATTCGATGCGGCCGCTA
>group_346_5 58 3 0 0 sg=58 px=0 gx=0
TCGCTAATAACTTCGTATAGCATACATTATACGAAGTTATATTCGATGCGGCCGCTAATA
>group_346_6 58 3 0 0 sg=58 px=0 gx=0
AATAACTTCGTATAGCATACATTATACGAAGTTATATTCGATGCGGCCGCTAATACGACT
>group_346_7 58 3 0 0 sg=58 px=0 gx=0
AGCGGCCGCATCGAATATAACTTCGTATAATGTATGCTATACGAAGTTATTAGCGATGAG
>group_346_8 58 3 0 0 sg=58 px=0 gx=0
CGCTAATAACTTCGTATAGCATACATTATACGAAGTTATATTCGATGCGGCCGCTAATAC
>group_346_9 58 3 0 0 sg=58 px=0 gx=0
TGAGTCGTATTAGCGGCCGCATCGAATATAACTTCGTATAATGTATGCTATACGAAGTTA
>group_347_0 240 1 0 0 sg=240 px=0 gx=0
GGGTGTGGCGGACCGCTATCAGGACATAGCGTTGGCTACCCGTGATATTGCTGAAGAACT
>group_347_1 240 1 0 0 sg=240 px=0 gx=0
TGCTCGCCTTGAGCCTGGCGAACAGTTCGGCTGGCGCGAGCCCCTGATGTTCTTCGTCCA
>group_347_2 240 1 0 0 sg=240 px=0 gx=0
TCTTGTCGATCAGGATGATCTGGACGAAGAACATCAGGGGCTCGCGCCAGCCGAACTGTT
>group_347_3 240 1 0 0 sg=240 px=0 gx=0
CCCGTGATATTGCTGAAGAACTTGGCGGCGAATGGGCTGACCGCTTCCTCGTGCTTTACG
>group_347_4 240 1 0 0 sg=240 px=0 gx=0
CGAGCCCCTGATGTTCTTCGTCCAGATCATCCTGATCGACAAGACCGGCTTCCATCCGAG
>group_347_5 240 1 0 0 sg=240 px=0 gx=0
GAATCGGGAGCGGCGATACCGTAAAGCACGAGGAAGCGGTCAGCCCATTCGCCGCCAAGT
>group_347_6 240 1 0 0 sg=240 px=0 gx=0
GTACTCGGATGGAAGCCGGTCTTGTCGATCAGGATGATCTGGACGAAGAACATCAGGGGC
>group_347_7 240 1 0 0 sg=240 px=0 gx=0
GAACAGTTCGGCTGGCGCGAGCCCCTGATGTTCTTCGTCCAGATCATCCTGATCGACAAG
>group_347_8 240 1 0 0 sg=240 px=0 gx=0
CGGGAGCGGCGATACCGTAAAGCACGAGGAAGCGGTCAGCCCATTCGCCGCCAAGTTCTT
>group_347_9 240 1 0 0 sg=240 px=0 gx=0
CATGCTCGCCTTGAGCCTGGCGAACAGTTCGGCTGGCGCGAGCCCCTGATGTTCTTCGTC
>group_348_0 2 14 0 0 sg=2 px=0 gx=0
ACAGACATGATAAGATACATTGATGAGTTTGGACAAACCACAACTAGAATGCAGTGAAAA
>group_348_1 2 14 0 0 sg=2 px=0 gx=0
TTTTCACTGCATTCTAGTTGTGGTTTGTCCAAACTCATCAATGTATCTTATCATGTCTGT
>group_349_0 12 12 0 0 sg=12 px=0 gx=0
ACTTCCCCTCCGACGGCCCCGTAATGCAGAAGAAGACCATGGGCTGGGAGGCCTCCACCG
>group_349_1 12 12 0 0 sg=12 px=0 gx=0
GGTGGAGGCCTCCCAGCCCATGGTCTTCTTCTGCATTACGGGGCCGTCGGAGGGGAAGTT
>group_349_2 12 12 0 0 sg=12 px=0 gx=0
AACTTCCCCTCCGACGGCCCCGTAATGCAGAAGAAGACCATGGGCTGGGAGGCCTCCACC
>group_349_3 12 12 0 0 sg=12 px=0 gx=0
CTCGGTGGAGGCCTCCCAGCCCATGGTCTTCTTCTGCATTACGGGGCCGTCGGAGGGGAA
>group_349_4 12 12 0 0 sg=12 px=0 gx=0
TCCCCTCCGACGGCCCCGTAATGCAGAAGAAGACCATGGGCTGGGAGGCCTCCACCGAGC
>group_349_5 12 12 0 0 sg=12 px=0 gx=0
GCTCGGTGGAGGCCTCCCAGCCCATGGTCTTCTTCTGCATTACGGGGCCGTCGGAGGGGA
>group_349_6 12 12 0 0 sg=12 px=0 gx=0
CGGTGGAGGCCTCCCAGCCCATGGTCTTCTTCTGCATTACGGGGCCGTCGGAGGGGAAGT
>group_349_7 12 12 0 0 sg=12 px=0 gx=0
CCCCTCCGACGGCCCCGTAATGCAGAAGAAGACCATGGGCTGGGAGGCCTCCACCGAGCG
>group_349_8 12 12 0 0 sg=12 px=0 gx=0
CTTCCCCTCCGACGGCCCCGTAATGCAGAAGAAGACCATGGGCTGGGAGGCCTCCACCGA
>group_349_9 12 12 0 0 sg=12 px=0 gx=0
TCGGTGGAGGCCTCCCAGCCCATGGTCTTCTTCTGCATTACGGGGCCGTCGGAGGGGAAG
>group_353_0 8 11 0 0 sg=8 px=0 gx=0
GCCGTCGAGTTTTTTGATTTCACGGGTTGGGGTTTCTACAGGACGTAACATAAGGGACTG
>group_353_1 8 11 0 0 sg=8 px=0 gx=0
CCGTCGAGTTTTTTGATTTCACGGGTTGGGGTTTCTACAGGACGTAACATAAGGGACTGA
>group_353_2 8 11 0 0 sg=8 px=0 gx=0
GTCGAGTTTTTTGATTTCACGGGTTGGGGTTTCTACAGGACGTAACATAAGGGACTGACC
>group_353_3 8 11 0 0 sg=8 px=0 gx=0
CGTCGAGTTTTTTGATTTCACGGGTTGGGGTTTCTACAGGACGTAACATAAGGGACTGAC
>group_353_4 8 11 0 0 sg=8 px=0 gx=0
GGTCAGTCCCTTATGTTACGTCCTGTAGAAACCCCAACCCGTGAAATCAAAAAACTCGAC
>group_353_5 8 11 0 0 sg=8 px=0 gx=0
CAGTCCCTTATGTTACGTCCTGTAGAAACCCCAACCCGTGAAATCAAAAAACTCGACGGC
>group_353_6 8 11 0 0 sg=8 px=0 gx=0
GTCAGTCCCTTATGTTACGTCCTGTAGAAACCCCAACCCGTGAAATCAAAAAACTCGACG
>group_353_7 8 11 0 0 sg=8 px=0 gx=0
TCAGTCCCTTATGTTACGTCCTGTAGAAACCCCAACCCGTGAAATCAAAAAACTCGACGG
>group_355_0 2 8 0 0 sg=2 px=0 gx=0
CAGAATTCTTGAAGACGAAAGGGCCTCGTGATACGCCTATTTTTATAGGTTAATGTCATG
>group_355_1 2 8 0 0 sg=2 px=0 gx=0
CATGACATTAACCTATAAAAATAGGCGTATCACGAGGCCCTTTCGTCTTCAAGAATTCTG
>group_356_0 118 10 0 0 sg=118 px=0 gx=0
GTTTTGATTTAAACGTGGCCAATATGGACAACTTCTTCGCCCCCGTTTTCACAATGGGCA
>group_356_1 118 10 0 0 sg=118 px=0 gx=0
CCTGAATCGCCAGCGGCATCAGCACCTTGTCGCCTTGCGTATAATATTTGCCCATTGTGA
>group_356_2 118 10 0 0 sg=118 px=0 gx=0
ATTGTGAAAACGGGGGCGAAGAAGTTGTCCATATTGGCCACGTTTAAATCAAAACTGGTG
>group_356_3 118 10 0 0 sg=118 px=0 gx=0
TTTTCACAATGGGCAAATATTATACGCAAGGCGACAAGGTGCTGATGCCGCTGGCGATTC
>group_356_4 118 10 0 0 sg=118 px=0 gx=0
GATTTAAACGTGGCCAATATGGACAACTTCTTCGCCCCCGTTTTCACAATGGGCAAATAT
>group_356_5 118 10 0 0 sg=118 px=0 gx=0
CACCTTGTCGCCTTGCGTATAATATTTGCCCATTGTGAAAACGGGGGCGAAGAAGTTGTC
>group_356_6 118 10 0 0 sg=118 px=0 gx=0
ACAACTTCTTCGCCCCCGTTTTCACAATGGGCAAATATTATACGCAAGGCGACAAGGTGC
>group_356_7 118 10 0 0 sg=118 px=0 gx=0
GTCGCCTTGCGTATAATATTTGCCCATTGTGAAAACGGGGGCGAAGAAGTTGTCCATATT
>group_356_8 118 10 0 0 sg=118 px=0 gx=0
TGCGTATAATATTTGCCCATTGTGAAAACGGGGGCGAAGAAGTTGTCCATATTGGCCACG
>group_356_9 118 10 0 0 sg=118 px=0 gx=0
CCTTGCGTATAATATTTGCCCATTGTGAAAACGGGGGCGAAGAAGTTGTCCATATTGGCC
>group_357_0 48 10 0 0 sg=48 px=0 gx=0
TCGCTCCGGGGAAAAGCATCGGCGGAGACATCTTCTCAAACAGGGAAGGCAAACTCCCGG
>group_357_1 48 10 0 0 sg=48 px=0 gx=0
GGGGAAAAGCATCGGCGGAGACATCTTCTCAAACAGGGAAGGCAAACTCCCGGGCAAAAG
>group_357_2 48 10 0 0 sg=48 px=0 gx=0
AAGCATCGGCGGAGACATCTTCTCAAACAGGGAAGGCAAACTCCCGGGCAAAAGCGGACG
>group_357_3 48 10 0 0 sg=48 px=0 gx=0
GAAAAGCATCGGCGGAGACATCTTCTCAAACAGGGAAGGCAAACTCCCGGGCAAAAGCGG
>group_357_4 48 10 0 0 sg=48 px=0 gx=0
TCCGGGGAAAAGCATCGGCGGAGACATCTTCTCAAACAGGGAAGGCAAACTCCCGGGCAA
>group_357_5 48 10 0 0 sg=48 px=0 gx=0
TTTGCCCGGGAGTTTGCCTTCCCTGTTTGAGAAGATGTCTCCGCCGATGCTTTTCCCCGG
>group_357_6 48 10 0 0 sg=48 px=0 gx=0
CCGGGGAAAAGCATCGGCGGAGACATCTTCTCAAACAGGGAAGGCAAACTCCCGGGCAAA
>group_357_7 48 10 0 0 sg=48 px=0 gx=0
CGCTTTTGCCCGGGAGTTTGCCTTCCCTGTTTGAGAAGATGTCTCCGCCGATGCTTTTCC
>group_357_8 48 10 0 0 sg=48 px=0 gx=0
CGGGAGTTTGCCTTCCCTGTTTGAGAAGATGTCTCCGCCGATGCTTTTCCCCGGAGCGAC
>group_357_9 48 10 0 0 sg=48 px=0 gx=0
TCGGCGGAGACATCTTCTCAAACAGGGAAGGCAAACTCCCGGGCAAAAGCGGACGAACAT
>group_358_0 2 29 0 0 sg=2 px=0 gx=0
CGATGATAAGCTGTCAAACATGAGAATTACAACTTATATCGTATGGGGCTGACTTCAGGT
>group_358_1 2 29 0 0 sg=2 px=0 gx=0
ACCTGAAGTCAGCCCCATACGATATAAGTTGTAATTCTCATGTTTGACAGCTTATCATCG
>group_361_0 2 3 0 0 sg=2 px=0 gx=0
AGACAAGCTTGCATGCCTGCAGGTCGACTCTAGAGGATCCCCGGGTACCGAGCTCGAATT
>group_361_1 2 3 0 0 sg=2 px=0 gx=0
AATTCGAGCTCGGTACCCGGGGATCCTCTAGAGTCGACCTGCAGGCATGCAAGCTTGTCT
>group_364_0 2 9 0 0 sg=2 px=0 gx=0
CAAATTCTGTTTTATCAGACCGCTTCTGCGTTCTGATTTAATCTGTATCAGGCTGAAAAG
>group_364_1 2 9 0 0 sg=2 px=0 gx=0
CTTTTCAGCCTGATACAGATTAAATCAGAACGCAGAAGCGGTCTGATAAAACAGAATTTG
>group_369_0 4 7 0 0 sg=4 px=0 gx=0
CGACGCGTCCTCGGTACCGGGCCCCCCCTCGAGGTCGACGGTATCGATAAGCTTGATATC
>group_369_1 4 7 0 0 sg=4 px=0 gx=0
GATATCAAGCTTATCGATACCGTCGACCTCGAGGGGGGGCCCGGTACCGAGGACGCGTCG
>group_369_2 4 7 0 0 sg=4 px=0 gx=0
TCGACGCGTCCTCGGTACCGGGCCCCCCCTCGAGGTCGACGGTATCGATAAGCTTGATAT
>group_369_3 4 7 0 0 sg=4 px=0 gx=0
ATATCAAGCTTATCGATACCGTCGACCTCGAGGGGGGGCCCGGTACCGAGGACGCGTCGA
>group_371_0 42 15 0 0 sg=42 px=0 gx=0
ACCGATCGCCCTTCCCAACAGTTGCGCAGCCTGAATGGCGAATGGCGCGACGCGCCCTGT
>group_371_1 42 15 0 0 sg=42 px=0 gx=0
CCGCTACAGGGCGCGTCGCGCCATTCGCCATTCAGGCTGCGCAACTGTTGGGAAGGGCGA
>group_371_2 42 15 0 0 sg=42 px=0 gx=0
CGCCCTTCCCAACAGTTGCGCAGCCTGAATGGCGAATGGCGCGACGCGCCCTGTAGCGGC
>group_371_3 42 15 0 0 sg=42 px=0 gx=0
CCCTTCCCAACAGTTGCGCAGCCTGAATGGCGAATGGCGCGACGCGCCCTGTAGCGGCGC
>group_371_4 42 15 0 0 sg=42 px=0 gx=0
GGCGCGTCGCGCCATTCGCCATTCAGGCTGCGCAACTGTTGGGAAGGGCGATCGGTGCGG
>group_371_5 42 15 0 0 sg=42 px=0 gx=0
TCGCCCTTCCCAACAGTTGCGCAGCCTGAATGGCGAATGGCGCGACGCGCCCTGTAGCGG
>group_371_6 42 15 0 0 sg=42 px=0 gx=0
CCTTCCCAACAGTTGCGCAGCCTGAATGGCGAATGGCGCGACGCGCCCTGTAGCGGCGCA
>group_371_7 42 15 0 0 sg=42 px=0 gx=0
CGATCGCCCTTCCCAACAGTTGCGCAGCCTGAATGGCGAATGGCGCGACGCGCCCTGTAG
>group_371_8 42 15 0 0 sg=42 px=0 gx=0
GGCCCGCACCGATCGCCCTTCCCAACAGTTGCGCAGCCTGAATGGCGAATGGCGCGACGC
>group_371_9 42 15 0 0 sg=42 px=0 gx=0
CCGATCGCCCTTCCCAACAGTTGCGCAGCCTGAATGGCGAATGGCGCGACGCGCCCTGTA
>group_374_0 252 4 0 124 sg=128 px=0 gx=124
GCCCTTGCTCACCATGGTTGTGGCCATATTATCATCGTGTTTTTCAAAGGAAAACCACGT
>group_374_1 252 4 0 124 sg=128 px=0 gx=124
GGTGAACAGCTCCTCGCCCTTGCTCACCATGGTTGTGGCCATATTATCATCGTGTTTTTC
>group_374_2 252 4 0 124 sg=128 px=0 gx=124
TTCCTTTGAAAAACACGATGATAATATGGCCACAACCATGGTGAGCAAGGGCGAGGAGCT
>group_374_3 252 4 0 124 sg=128 px=0 gx=124
GGACGTGGTTTTCCTTTGAAAAACACGATGATAATATGGCCACAACCATGGTGAGCAAGG
>group_374_4 252 4 0 124 sg=128 px=0 gx=124
CCCCGGTGAACAGCTCCTCGCCCTTGCTCACCATGGTTGTGGCCATATTATCATCGTGTT
>group_374_5 252 4 0 124 sg=128 px=0 gx=124
AGCTCCTCGCCCTTGCTCACCATGGTTGTGGCCATATTATCATCGTGTTTTTCAAAGGAA
>group_374_6 252 4 0 124 sg=128 px=0 gx=124
TACGTAAATTCCGCCCCTCTCCCTCCCCCCCCCCTAACGTTACTGGCCGAAGCCGCTTGG
>group_374_7 252 4 0 124 sg=128 px=0 gx=124
TTGCTCACCATGGTTGTGGCCATATTATCATCGTGTTTTTCAAAGGAAAACCACGTCCCC
>group_374_8 252 4 0 124 sg=128 px=0 gx=124
GGCCACAACCATGGTGAGCAAGGGCGAGGAGCTGTTCACCGGGGTGGTGCCCATCCTGGT
>group_374_9 252 4 0 124 sg=128 px=0 gx=124
GTGAACAGCTCCTCGCCCTTGCTCACCATGGTTGTGGCCATATTATCATCGTGTTTTTCA
>group_375_0 4 0 0 0 sg=4 px=0 gx=0
ACTTGCCTGAGTAGAAGAACTCAAACTATCGGCCTTGCTGGTAATATCCAGAACAATAAA
>group_375_1 4 0 0 0 sg=4 px=0 gx=0
TTTATTGTTCTGGATATTACCAGCAAGGCCGATAGTTTGAGTTCTTCTACTCAGGCAAGT
>group_375_2 4 0 0 0 sg=4 px=0 gx=0
CACTTGCCTGAGTAGAAGAACTCAAACTATCGGCCTTGCTGGTAATATCCAGAACAATAA
>group_375_3 4 0 0 0 sg=4 px=0 gx=0
TTATTGTTCTGGATATTACCAGCAAGGCCGATAGTTTGAGTTCTTCTACTCAGGCAAGTG
>group_376_0 2 4 0 0 sg=2 px=0 gx=0
GACAAGCCGTTTTACGTTTGGAACTGACAGAACCGCAACGTTGAAGGAGCCACTCAGCCC
>group_376_1 2 4 0 0 sg=2 px=0 gx=0
GGGCTGAGTGGCTCCTTCAACGTTGCGGTTCTGTCAGTTCCAAACGTAAAACGGCTTGTC
>group_377_0 104 7 0 0 sg=104 px=0 gx=0
GTGTCGGGGCGCAGCCATGACCCAGTCACGTAGCGATAGCGGAGTGTATATACTGGCTTA
>group_377_1 104 7 0 0 sg=104 px=0 gx=0
ACCCAGTCACGTAGCGATAGCGGAGTGTATATACTGGCTTAACTATGCGGCATCAGAGCA
>group_377_2 104 7 0 0 sg=104 px=0 gx=0
GCGCAGCCATGACCCAGTCACGTAGCGATAGCGGAGTGTATATACTGGCTTAACTATGCG
>group_377_3 104 7 0 0 sg=104 px=0 gx=0
CCAGTATATACACTCCGCTATCGCTACGTGACTGGGTCATGGCTGCGCCCCGACACCCGC
>group_377_4 104 7 0 0 sg=104 px=0 gx=0
CGGGGCGCAGCCATGACCCAGTCACGTAGCGATAGCGGAGTGTATATACTGGCTTAACTA
>group_377_5 104 7 0 0 sg=104 px=0 gx=0
GGCGGGTGTCGGGGCGCAGCCATGACCCAGTCACGTAGCGATAGCGGAGTGTATATACTG
>group_377_6 104 7 0 0 sg=104 px=0 gx=0
TGCACTCTCAGTACAATCTGCTCTGATGCCGCATAGTTAAGCCAGTATATACACTCCGCT
>group_377_7 104 7 0 0 sg=104 px=0 gx=0
TAAGCCAGTATATACACTCCGCTATCGCTACGTGACTGGGTCATGGCTGCGCCCCGACAC
>group_377_8 104 7 0 0 sg=104 px=0 gx=0
GGCGCAGCCATGACCCAGTCACGTAGCGATAGCGGAGTGTATATACTGGCTTAACTATGC
>group_377_9 104 7 0 0 sg=104 px=0 gx=0
GTTGGCGGGTGTCGGGGCGCAGCCATGACCCAGTCACGTAGCGATAGCGGAGTGTATATA
>group_379_0 510 0 0 62 sg=448 px=0 gx=62
TTGTGGTAAACTTGATACATTAAAAGGAGGGAGAATATGCGCCCAAAAGAGAAAAAAAGA
>group_379_1 510 0 0 62 sg=448 px=0 gx=62
CAAAATGAGGATTTTTTTGAAAAATCAATCGGCTCAGTTGTTTTTTATTAAATTAAGGTC
>group_379_2 510 0 0 62 sg=448 px=0 gx=62
GGATTTTTTTGAAAAATCAATCGGCTCAGTTGTTTTTTATTAAATTAAGGTCCGGCCAGC
>group_379_3 510 0 0 62 sg=448 px=0 gx=62
TAGTTTTACTATTTATCATTGGCTTGGCCTTAATTTTTAACAATCAGATACGCAGTTGGG
>group_379_4 510 0 0 62 sg=448 px=0 gx=62
TATTAAATTAAGGTCCGGCCAGCTTACCTATTCCCCAAAGAAAATAAATAGGTTGTTCAA
>group_379_5 510 0 0 62 sg=448 px=0 gx=62
ATTTATCATTGGCTTGGCCTTAATTTTTAACAATCAGATACGCAGTTGGGTGGTTCAACA
>group_379_6 510 0 0 62 sg=448 px=0 gx=62
TATTAGTTTTACTATTTATCATTGGCTTGGCCTTAATTTTTAACAATCAGATACGCAGTT
>group_379_7 510 0 0 62 sg=448 px=0 gx=62
ATTTTGTTGAACCACCCAACTGCGTATCTGATTGTTAAAAATTAAGGCCAAGCCAATGAT
>group_379_8 510 0 0 62 sg=448 px=0 gx=62
TATCTGATTGTTAAAAATTAAGGCCAAGCCAATGATAAATAGTAAAACTAATAAACTGTT
>group_379_9 510 0 0 62 sg=448 px=0 gx=62
TTCCTCTTTTTTTCTCTTTTGGGCGCATATTCTCCCTCCTTTTAATGTATCAAGTTTACC
>group_380_0 120 2 0 0 sg=120 px=0 gx=0
AAATCGAATGGCACGAAGGTTCCATGGGCACCGCAACCGCGCCCGGCGGATTGAGTGCGA
>group_380_1 120 2 0 0 sg=120 px=0 gx=0
AGAAAATCGAATGGCACGAAGGTTCCATGGGCACCGCAACCGCGCCCGGCGGATTGAGTG
>group_380_2 120 2 0 0 sg=120 px=0 gx=0
CGCCGGGCGCGGTTGCGGTGCCCATGGAACCTTCGTGCCATTCGATTTTCTGAGCTTCGA
>group_380_3 120 2 0 0 sg=120 px=0 gx=0
CAATCCGCCGGGCGCGGTTGCGGTGCCCATGGAACCTTCGTGCCATTCGATTTTCTGAGC
>group_380_4 120 2 0 0 sg=120 px=0 gx=0
ATTGCAGGCGCTTTCGCACTCAATCCGCCGGGCGCGGTTGCGGTGCCCATGGAACCTTCG
>group_380_5 120 2 0 0 sg=120 px=0 gx=0
GCGGGGTCATTGCAGGCGCTTTCGCACTCAATCCGCCGGGCGCGGTTGCGGTGCCCATGG
>group_380_6 120 2 0 0 sg=120 px=0 gx=0
GCATCAGCGGGGTCATTGCAGGCGCTTTCGCACTCAATCCGCCGGGCGCGGTTGCGGTGC
>group_380_7 120 2 0 0 sg=120 px=0 gx=0
GCACTCAATCCGCCGGGCGCGGTTGCGGTGCCCATGGAACCTTCGTGCCATTCGATTTTC
>group_380_8 120 2 0 0 sg=120 px=0 gx=0
GCACGAAGGTTCCATGGGCACCGCAACCGCGCCCGGCGGATTGAGTGCGAAAGCGCCTGC
>group_380_9 120 2 0 0 sg=120 px=0 gx=0
GTTGCGGTGCCCATGGAACCTTCGTGCCATTCGATTTTCTGAGCTTCGAAGATATCGTTC
>group_381_0 2 14 0 0 sg=2 px=0 gx=0
AACTGGATGGCTTTCTTGCCGCCAAGGATCTGATGGCGCAGGGGATCAAGATCTGATCGG
>group_381_1 2 14 0 0 sg=2 px=0 gx=0
CCGATCAGATCTTGATCCCCTGCGCCATCAGATCCTTGGCGGCAAGAAAGCCATCCAGTT
>group_382_0 2 143 0 0 sg=2 px=0 gx=0
TGGGGCCTCTAAACGGGTCTTGAGGGGTTTTTTGCTGAAAGGAGGAACTATATCCGGATA
>group_382_1 2 143 0 0 sg=2 px=0 gx=0
TATCCGGATATAGTTCCTCCTTTCAGCAAAAAACCCCTCAAGACCCGTTTAGAGGCCCCA
>group_384_0 42 8 0 0 sg=42 px=0 gx=0
ATTAATTCTCATGTTTGACAGCTTATCATCGATAAGCTTGGGCTGCAGGTCGACTCTAGA
>group_384_1 42 8 0 0 sg=42 px=0 gx=0
AGTCGACCTGCAGCCCAAGCTTATCGATGATAAGCTGTCAAACATGAGAATTAATTCTTG
>group_384_2 42 8 0 0 sg=42 px=0 gx=0
CTGCAGCCCAAGCTTATCGATGATAAGCTGTCAAACATGAGAATTAATTCTTGAAGACGA
>group_384_3 42 8 0 0 sg=42 px=0 gx=0
AGCCCAAGCTTATCGATGATAAGCTGTCAAACATGAGAATTAATTCTTGAAGACGAAAGG
>group_384_4 42 8 0 0 sg=42 px=0 gx=0
CGTCTTCAAGAATTAATTCTCATGTTTGACAGCTTATCATCGATAAGCTTGGGCTGCAGG
>group_384_5 42 8 0 0 sg=42 px=0 gx=0
CCTTTCGTCTTCAAGAATTAATTCTCATGTTTGACAGCTTATCATCGATAAGCTTGGGCT
>group_384_6 42 8 0 0 sg=42 px=0 gx=0
GTCGACCTGCAGCCCAAGCTTATCGATGATAAGCTGTCAAACATGAGAATTAATTCTTGA
>group_384_7 42 8 0 0 sg=42 px=0 gx=0
TCTTCAAGAATTAATTCTCATGTTTGACAGCTTATCATCGATAAGCTTGGGCTGCAGGTC
>group_384_8 42 8 0 0 sg=42 px=0 gx=0
AGGCCCTTTCGTCTTCAAGAATTAATTCTCATGTTTGACAGCTTATCATCGATAAGCTTG
>group_384_9 42 8 0 0 sg=42 px=0 gx=0
TTTCGTCTTCAAGAATTAATTCTCATGTTTGACAGCTTATCATCGATAAGCTTGGGCTGC
>group_387_0 2 2 0 0 sg=2 px=0 gx=0
TCTTAATGTTTTTGGCATCTTCCATGGTGGCTTTACCAACAGTACCGGATTGCCAAGCTT
>group_387_1 2 2 0 0 sg=2 px=0 gx=0
AAGCTTGGCAATCCGGTACTGTTGGTAAAGCCACCATGGAAGATGCCAAAAACATTAAGA
>group_388_0 6 93 0 0 sg=6 px=0 gx=0
GCACAGCTGCGCAAGGAACGCCCGTCGTGGCCAGCCACGATAGCCGCGCTGCCTCGTCTT
>group_388_1 6 93 0 0 sg=6 px=0 gx=0
AGCACAGCTGCGCAAGGAACGCCCGTCGTGGCCAGCCACGATAGCCGCGCTGCCTCGTCT
>group_388_2 6 93 0 0 sg=6 px=0 gx=0
CAAGACGAGGCAGCGCGGCTATCGTGGCTGGCCACGACGGGCGTTCCTTGCGCAGCTGTG
>group_388_3 6 93 0 0 sg=6 px=0 gx=0
AAGACGAGGCAGCGCGGCTATCGTGGCTGGCCACGACGGGCGTTCCTTGCGCAGCTGTGC
>group_388_4 6 93 0 0 sg=6 px=0 gx=0
AGACGAGGCAGCGCGGCTATCGTGGCTGGCCACGACGGGCGTTCCTTGCGCAGCTGTGCT
>group_388_5 6 93 0 0 sg=6 px=0 gx=0
CACAGCTGCGCAAGGAACGCCCGTCGTGGCCAGCCACGATAGCCGCGCTGCCTCGTCTTG
>group_389_0 10 0 0 0 sg=10 px=0 gx=0
GAGATCTGAGTCCGGTAGCGCTAGCGGATCTGACGGTTCACTAAACCAGCTCTGCTTATA
>group_389_1 10 0 0 0 sg=10 px=0 gx=0
ATAAGCAGAGCTGGTTTAGTGAACCGTCAGATCCGCTAGCGCTACCGGACTCAGATCTCG
>group_389_2 10 0 0 0 sg=10 px=0 gx=0
TATAAGCAGAGCTGGTTTAGTGAACCGTCAGATCCGCTAGCGCTACCGGACTCAGATCTC
>group_389_3 10 0 0 0 sg=10 px=0 gx=0
AGATCTGAGTCCGGTAGCGCTAGCGGATCTGACGGTTCACTAAACCAGCTCTGCTTATAT
>group_389_4 10 0 0 0 sg=10 px=0 gx=0
AAGCAGAGCTGGTTTAGTGAACCGTCAGATCCGCTAGCGCTACCGGACTCAGATCTCGAG
>group_389_5 10 0 0 0 sg=10 px=0 gx=0
CTCGAGATCTGAGTCCGGTAGCGCTAGCGGATCTGACGGTTCACTAAACCAGCTCTGCTT
>group_389_6 10 0 0 0 sg=10 px=0 gx=0
TCGAGATCTGAGTCCGGTAGCGCTAGCGGATCTGACGGTTCACTAAACCAGCTCTGCTTA
>group_389_7 10 0 0 0 sg=10 px=0 gx=0
ATATAAGCAGAGCTGGTTTAGTGAACCGTCAGATCCGCTAGCGCTACCGGACTCAGATCT
>group_389_8 10 0 0 0 sg=10 px=0 gx=0
TAAGCAGAGCTGGTTTAGTGAACCGTCAGATCCGCTAGCGCTACCGGACTCAGATCTCGA
>group_389_9 10 0 0 0 sg=10 px=0 gx=0
CGAGATCTGAGTCCGGTAGCGCTAGCGGATCTGACGGTTCACTAAACCAGCTCTGCTTAT
>group_391_0 552 5 0 0 sg=552 px=0 gx=0
GGATAACAATTTCACACAGGAAACAGCTATGACCATGATTACGCCAAGCTTTAATACGAC
>group_391_1 552 5 0 0 sg=552 px=0 gx=0
TAGGGAGATGTTAACCGCGGTCCCTAGGCCGGCCGCTAGCCATTTAAATGCATGCTGCAG
>group_391_2 552 5 0 0 sg=552 px=0 gx=0
GTGAGCGGATAACAATTTCACACAGGAAACAGCTATGACCATGATTACGCCAAGCTTTAA
>group_391_3 552 5 0 0 sg=552 px=0 gx=0
CGTTGTAAAACGACGGCCAGTGAATTCACATTAACCCTCACTAAAGGGAGATATCGATCA
>group_391_4 552 5 0 0 sg=552 px=0 gx=0
GTGAGTCGTATTAAAGCTTGGCGTAATCATGGTCATAGCTGTTTCCTGTGTGAAATTGTT
>group_391_5 552 5 0 0 sg=552 px=0 gx=0
CCTCGTTTAAACAGTCGACGTCGCCCGGGCTGCAGCATGCATTTAAATGGCTAGCGGCCG
>group_391_6 552 5 0 0 sg=552 px=0 gx=0
AATTCACATTAACCCTCACTAAAGGGAGATATCGATCACTAGTGCGGCCGCACCGGTACC
>group_391_7 552 5 0 0 sg=552 px=0 gx=0
GTGCGGCCGCACCGGTACCATGGATCCTCGAGGCGCGCCAGATCTAGACGTACGTGGCCA
>group_391_8 552 5 0 0 sg=552 px=0 gx=0
CTCACTATAGGGAGATGTTAACCGCGGTCCCTAGGCCGGCCGCTAGCCATTTAAATGCAT
>group_391_9 552 5 0 0 sg=552 px=0 gx=0
ACGACTCACTATAGGGAGATGTTAACCGCGGTCCCTAGGCCGGCCGCTAGCCATTTAAAT
>group_393_0 2 2 0 0 sg=2 px=0 gx=0
TCGCCTTTCACGTAGTGGACAAATTCTTCCAACTGATCTGCGCCGCGTCGAATTAATTCT
>group_393_1 2 2 0 0 sg=2 px=0 gx=0
AGAATTAATTCGACGCGGCGCAGATCAGTTGGAAGAATTTGTCCACTACGTGAAAGGCGA
>group_396_0 32 10 0 0 sg=32 px=0 gx=0
GCGCCATCAGATCCTTGGCGGCGAGAAAGCCATCCAGTTTACTTTGCAGGGCTTCCCAAC
>group_396_1 32 10 0 0 sg=32 px=0 gx=0
GGAAGCCCTGCAAAGTAAACTGGATGGCTTTCTCGCCGCCAAGGATCTGATGGCGCAGGG
>group_396_2 32 10 0 0 sg=32 px=0 gx=0
CTGGTAAGGTTGGGAAGCCCTGCAAAGTAAACTGGATGGCTTTCTCGCCGCCAAGGATCT
>group_396_3 32 10 0 0 sg=32 px=0 gx=0
CTCTGGTAAGGTTGGGAAGCCCTGCAAAGTAAACTGGATGGCTTTCTCGCCGCCAAGGAT
>group_396_4 32 10 0 0 sg=32 px=0 gx=0
TGCGCCATCAGATCCTTGGCGGCGAGAAAGCCATCCAGTTTACTTTGCAGGGCTTCCCAA
>group_396_5 32 10 0 0 sg=32 px=0 gx=0
CAGATCCTTGGCGGCGAGAAAGCCATCCAGTTTACTTTGCAGGGCTTCCCAACCTTACCA
>group_396_6 32 10 0 0 sg=32 px=0 gx=0
GGTAAGGTTGGGAAGCCCTGCAAAGTAAACTGGATGGCTTTCTCGCCGCCAAGGATCTGA
>group_396_7 32 10 0 0 sg=32 px=0 gx=0
GTTGGGAAGCCCTGCAAAGTAAACTGGATGGCTTTCTCGCCGCCAAGGATCTGATGGCGC
>group_396_8 32 10 0 0 sg=32 px=0 gx=0
CGCCATCAGATCCTTGGCGGCGAGAAAGCCATCCAGTTTACTTTGCAGGGCTTCCCAACC
>group_396_9 32 10 0 0 sg=32 px=0 gx=0
TCTGGTAAGGTTGGGAAGCCCTGCAAAGTAAACTGGATGGCTTTCTCGCCGCCAAGGATC
>group_397_0 194 7 0 0 sg=194 px=0 gx=0
GTTGCGTCGCGGTGCATGGAGCCGGGCCACCTCGACCTGAATGGAAGCCCCACCGCGGTG
>group_397_1 194 7 0 0 sg=194 px=0 gx=0
CGGTGGGGCTTCCATTCAGGTCGAGGTGGCCCGGCTCCATGCACCGCGACGCAACGCGGG
>group_397_2 194 7 0 0 sg=194 px=0 gx=0
ACAGGCCCAGCGCCAGCAGGAACGCGGGCGCGCACATTTCCCCGAAAAGTGCCACCTGAT
>group_397_3 194 7 0 0 sg=194 px=0 gx=0
GAACGACCTACACCGAACTGAGATACCTACAGCGTGAGCTTTGAGAAACGGGCCCCCCCT
>group_397_4 194 7 0 0 sg=194 px=0 gx=0
GCGTCGCGGTGCATGGAGCCGGGCCACCTCGACCTGAATGGAAGCCCCACCGCGGTGGCG
>group_397_5 194 7 0 0 sg=194 px=0 gx=0
CGGGCGCGCACATTTCCCCGAAAAGTGCCACCTGATTGAAAAAGGAAGAGTATGAGTATT
>group_397_6 194 7 0 0 sg=194 px=0 gx=0
TCTAGAGCGGCCGCCACCGCGGTGGGGCTTCCATTCAGGTCGAGGTGGCCCGGCTCCATG
>group_397_7 194 7 0 0 sg=194 px=0 gx=0
TTGCGTCGCGGTGCATGGAGCCGGGCCACCTCGACCTGAATGGAAGCCCCACCGCGGTGG
>group_397_8 194 7 0 0 sg=194 px=0 gx=0
CGAACGACCTACACCGAACTGAGATACCTACAGCGTGAGCTTTGAGAAACGGGCCCCCCC
>group_397_9 194 7 0 0 sg=194 px=0 gx=0
CACCGCGGTGGGGCTTCCATTCAGGTCGAGGTGGCCCGGCTCCATGCACCGCGACGCAAC
>group_402_0 12 6 0 0 sg=12 px=0 gx=0
TGGTGGTGGTGGTGGTGGTGGTGCTCGAGTGCGGCCGCAAGCTTGTCGACGGAGCTCGAA
>group_402_1 12 6 0 0 sg=12 px=0 gx=0
GTGGTGGTGGTGGTGGTGGTGCTCGAGTGCGGCCGCAAGCTTGTCGACGGAGCTCGAATT
>group_402_2 12 6 0 0 sg=12 px=0 gx=0
GTGGTGGTGGTGGTGGTGGTGGTGCTCGAGTGCGGCCGCAAGCTTGTCGACGGAGCTCGA
>group_402_3 12 6 0 0 sg=12 px=0 gx=0
ATTCGAGCTCCGTCGACAAGCTTGCGGCCGCACTCGAGCACCACCACCACCACCACCACC
>group_402_4 12 6 0 0 sg=12 px=0 gx=0
GAATTCGAGCTCCGTCGACAAGCTTGCGGCCGCACTCGAGCACCACCACCACCACCACCA
>group_402_5 12 6 0 0 sg=12 px=0 gx=0
TTCGAGCTCCGTCGACAAGCTTGCGGCCGCACTCGAGCACCACCACCACCACCACCACCA
>group_402_6 12 6 0 0 sg=12 px=0 gx=0
GGTGGTGGTGGTGGTGGTGCTCGAGTGCGGCCGCAAGCTTGTCGACGGAGCTCGAATTCG
>group_402_7 12 6 0 0 sg=12 px=0 gx=0
GGTGGTGGTGGTGGTGGTGGTGCTCGAGTGCGGCCGCAAGCTTGTCGACGGAGCTCGAAT
>group_402_8 12 6 0 0 sg=12 px=0 gx=0
TGGTGGTGGTGGTGGTGGTGCTCGAGTGCGGCCGCAAGCTTGTCGACGGAGCTCGAATTC
>group_402_9 12 6 0 0 sg=12 px=0 gx=0
CGAATTCGAGCTCCGTCGACAAGCTTGCGGCCGCACTCGAGCACCACCACCACCACCACC
>group_403_0 510 1 0 0 sg=510 px=0 gx=0
TATTCTTGATACTACTTCTCATTTGCAAATTCCAATTATTATTAATTTCATATCAATTAG
>group_403_1 510 1 0 0 sg=510 px=0 gx=0
TATATAGGTCTTAGCCAAAACATGTGATAGTCACTCCAGGGGTTGCTGGAAAAGAAGTCT
>group_403_2 510 1 0 0 sg=510 px=0 gx=0
CTTTTCCAGCAACCCCTGGAGTGACTATCACATGTTTTGGCTAAGACCTATATAACCACT
>group_403_3 510 1 0 0 sg=510 px=0 gx=0
ATTAGAATAATATATCTTCCTTCAATTTAGTTACCTCACTATGGGCTATGTACAAACTCC
>group_403_4 510 1 0 0 sg=510 px=0 gx=0
TTTCCAGCAACCCCTGGAGTGACTATCACATGTTTTGGCTAAGACCTATATAACCACTCC
>group_403_5 510 1 0 0 sg=510 px=0 gx=0
CTGTTTTACACTAAGCTTTTATCTTCTGCAAAGCACATGACTAACTTTTTCTTGGAGTTT
>group_403_6 510 1 0 0 sg=510 px=0 gx=0
TATCTTCCTTCAATTTAGTTACCTCACTATGGGCTATGTACAAACTCCAAGAAAAAGTTA
>group_403_7 510 1 0 0 sg=510 px=0 gx=0
ACTAACTTTTTCTTGGAGTTTGTACATAGCCCATAGTGAGGTAACTAAATTGAAGGAAGA
>group_403_8 510 1 0 0 sg=510 px=0 gx=0
GTACATAGCCCATAGTGAGGTAACTAAATTGAAGGAAGATATATTATTCTAATTGATATG
>group_403_9 510 1 0 0 sg=510 px=0 gx=0
GTGGTTATATAGGTCTTAGCCAAAACATGTGATAGTCACTCCAGGGGTTGCTGGAAAAGA
>group_404_0 2 4 0 0 sg=2 px=0 gx=0
CAAAAGTAGAACAACTGTTCACCGTTACATATCAAAGGGAAAACTGTCCATACCCATGGA
>group_404_1 2 4 0 0 sg=2 px=0 gx=0
TCCATGGGTATGGACAGTTTTCCCTTTGATATGTAACGGTGAACAGTTGTTCTACTTTTG
>group_405_0 36 1 0 0 sg=36 px=0 gx=0
TTGATCAGAAAAAAAGGATCATATCGTCAATTATTACCTCCACGGGGAGAGCCTGAGCAA
>group_405_1 36 1 0 0 sg=36 px=0 gx=0
GCCAGTTTGCTCAGGCTCTCCCCGTGGAGGTAATAATTGACGATATGATCCTTTTTTTCT
>group_405_2 36 1 0 0 sg=36 px=0 gx=0
TTTGCTCAGGCTCTCCCCGTGGAGGTAATAATTGACGATATGATCCTTTTTTTCTGATCA
>group_405_3 36 1 0 0 sg=36 px=0 gx=0
CCAGGATTTATTTATTCTGCGAAGTGATCTTCCGTCACAGGTATTTATTCGGTCGAAAAG
>group_405_4 36 1 0 0 sg=36 px=0 gx=0
CCAGTTTGCTCAGGCTCTCCCCGTGGAGGTAATAATTGACGATATGATCCTTTTTTTCTG
>group_405_5 36 1 0 0 sg=36 px=0 gx=0
TTGCTCAGGCTCTCCCCGTGGAGGTAATAATTGACGATATGATCCTTTTTTTCTGATCAA
>group_405_6 36 1 0 0 sg=36 px=0 gx=0
AGAAAAAAAGGATCATATCGTCAATTATTACCTCCACGGGGAGAGCCTGAGCAAACTGGC
>group_405_7 36 1 0 0 sg=36 px=0 gx=0
AAAAAAGGATCATATCGTCAATTATTACCTCCACGGGGAGAGCCTGAGCAAACTGGCCTC
>group_405_8 36 1 0 0 sg=36 px=0 gx=0
GAGGCCAGTTTGCTCAGGCTCTCCCCGTGGAGGTAATAATTGACGATATGATCCTTTTTT
>group_405_9 36 1 0 0 sg=36 px=0 gx=0
GAAAAAAAGGATCATATCGTCAATTATTACCTCCACGGGGAGAGCCTGAGCAAACTGGCC
>group_406_0 2 14 0 0 sg=2 px=0 gx=0
TCACGCGCCCTGTAGCGGCGCATTAAGCGCGGCGGGTGTGGTGGTTACGCGCAGCGTGAC
>group_406_1 2 14 0 0 sg=2 px=0 gx=0
GTCACGCTGCGCGTAACCACCACACCCGCCGCGCTTAATGCGCCGCTACAGGGCGCGTGA
>group_410_0 2 2 0 0 sg=2 px=0 gx=0
ATGACATTAACCTATAAAAATAGGCGTATCACGAGGCCCTTTCGTCTTCAAGAATTGGGC
>group_410_1 2 2 0 0 sg=2 px=0 gx=0
GCCCAATTCTTGAAGACGAAAGGGCCTCGTGATACGCCTATTTTTATAGGTTAATGTCAT
>group_411_0 2 8 0 0 sg=2 px=0 gx=0
ATTTAGAAAAATAAACAAATAGGGGTTCCGCGCACATTTCCCCGAAAAGTGCCACCTGGA
>group_411_1 2 8 0 0 sg=2 px=0 gx=0
TCCAGGTGGCACTTTTCGGGGAAATGTGCGCGGAACCCCTATTTGTTTATTTTTCTAAAT
>group_412_0 4 2 0 0 sg=4 px=0 gx=0
CATCAAGCTTGGTACCGAGCTCGGATCCACTAGTAACGGCCGCCAGTGTGCTGGAATTCT
>group_412_1 4 2 0 0 sg=4 px=0 gx=0
ATCAAGCTTGGTACCGAGCTCGGATCCACTAGTAACGGCCGCCAGTGTGCTGGAATTCTG
>group_412_2 4 2 0 0 sg=4 px=0 gx=0
CAGAATTCCAGCACACTGGCGGCCGTTACTAGTGGATCCGAGCTCGGTACCAAGCTTGAT
>group_412_3 4 2 0 0 sg=4 px=0 gx=0
AGAATTCCAGCACACTGGCGGCCGTTACTAGTGGATCCGAGCTCGGTACCAAGCTTGATG
>group_413_0 62 3 0 0 sg=62 px=0 gx=0
GCAGAGCTCTAGAGTCGACGGGCCCGGTACCGCGGCCGCACTTAAGTTACGCGTGGATCC
>group_413_1 62 3 0 0 sg=62 px=0 gx=0
GCTCTAGAGTCGACGGGCCCGGTACCGCGGCCGCACTTAAGTTACGCGTGGATCCCCGGG
>group_413_2 62 3 0 0 sg=62 px=0 gx=0
CCTGCAGAGCTCTAGAGTCGACGGGCCCGGTACCGCGGCCGCACTTAAGTTACGCGTGGA
>group_413_3 62 3 0 0 sg=62 px=0 gx=0
TCTAGAGTCGACGGGCCCGGTACCGCGGCCGCACTTAAGTTACGCGTGGATCCCCGGGAA
>group_413_4 62 3 0 0 sg=62 px=0 gx=0
ATATCGCATGCCTGCAGAGCTCTAGAGTCGACGGGCCCGGTACCGCGGCCGCACTTAAGT
>group_413_5 62 3 0 0 sg=62 px=0 gx=0
GTGCGGCCGCGGTACCGGGCCCGTCGACTCTAGAGCTCTGCAGGCATGCGATATCCCATG
>group_413_6 62 3 0 0 sg=62 px=0 gx=0
GCGTAACTTAAGTGCGGCCGCGGTACCGGGCCCGTCGACTCTAGAGCTCTGCAGGCATGC
>group_413_7 62 3 0 0 sg=62 px=0 gx=0
TAGAGTCGACGGGCCCGGTACCGCGGCCGCACTTAAGTTACGCGTGGATCCCCGGGAATT
>group_413_8 62 3 0 0 sg=62 px=0 gx=0
ATTCCCGGGGATCCACGCGTAACTTAAGTGCGGCCGCGGTACCGGGCCCGTCGACTCTAG
>group_413_9 62 3 0 0 sg=62 px=0 gx=0
ATCGCATGCCTGCAGAGCTCTAGAGTCGACGGGCCCGGTACCGCGGCCGCACTTAAGTTA
>group_414_0 176 4 0 0 sg=176 px=0 gx=0
TTCGTCACGAAACCGCTGACAAAATGCAACTGAAGGCGGACATTGACGCTACGTAACGCT
>group_414_1 176 4 0 0 sg=176 px=0 gx=0
GCCGTCTCTTTCGCCGCTGCGTCCGCTATCTCTTTCGCCACCGTTTGTAGCGTTACGTAG
>group_414_2 176 4 0 0 sg=176 px=0 gx=0
GTCACGAAACCGCTGACAAAATGCAACTGAAGGCGGACATTGACGCTACGTAACGCTACA
>group_414_3 176 4 0 0 sg=176 px=0 gx=0
GCGGACATTGACGCTACGTAACGCTACAAACGGTGGCGAAAGAGATAGCGGACGCAGCGG
>group_414_4 176 4 0 0 sg=176 px=0 gx=0
GACGCTACGTAACGCTACAAACGGTGGCGAAAGAGATAGCGGACGCAGCGGCGAAAGAGA
>group_414_5 176 4 0 0 sg=176 px=0 gx=0
ACTGAAGGCGGACATTGACGCTACGTAACGCTACAAACGGTGGCGAAAGAGATAGCGGAC
>group_414_6 176 4 0 0 sg=176 px=0 gx=0
TTTAATTGATGGCGTAAACCGCTTGGAGCTTCGTCACGAAACCGCTGACAAAATGCAACT
>group_414_7 176 4 0 0 sg=176 px=0 gx=0
AGGCGGACATTGACGCTACGTAACGCTACAAACGGTGGCGAAAGAGATAGCGGACGCAGC
>group_414_8 176 4 0 0 sg=176 px=0 gx=0
TGTAGCGTTACGTAGCGTCAATGTCCGCCTTCAGTTGCATTTTGTCAGCGGTTTCGTGAC
>group_414_9 176 4 0 0 sg=176 px=0 gx=0
ACAAAATGCAACTGAAGGCGGACATTGACGCTACGTAACGCTACAAACGGTGGCGAAAGA
>group_418_0 130 10 0 0 sg=130 px=0 gx=0
CGCGTCTTGTCTGCTGCAGCGCTGCAGCATCGTTCTGTGTTGTCTCTGTCTGACTGTGTT
>group_418_1 130 10 0 0 sg=130 px=0 gx=0
ACAAATACAGAAACACAGTCAGACAGAGACAACACAGAACGATGCTGCAGCGCTGCAGCA
>group_418_2 130 10 0 0 sg=130 px=0 gx=0
CGTCTGAATTTTTGCTTTCGGTTTGGAACCGAAGCCGCGCGTCTTGTCTGCTGCAGCGCT
>group_418_3 130 10 0 0 sg=130 px=0 gx=0
TGCTTTCGGTTTGGAACCGAAGCCGCGCGTCTTGTCTGCTGCAGCGCTGCAGCATCGTTC
>group_418_4 130 10 0 0 sg=130 px=0 gx=0
AGCGCTGCAGCAGACAAGACGCGCGGCTTCGGTTCCAAACCGAAAGCAAAAATTCAGACG
>group_418_5 130 10 0 0 sg=130 px=0 gx=0
TTGTCTGCTGCAGCGCTGCAGCATCGTTCTGTGTTGTCTCTGTCTGACTGTGTTTCTGTA
>group_418_6 130 10 0 0 sg=130 px=0 gx=0
TTCCGGCGCCTAGAGAAGGAGTGAGGGCTGGATAAAGGGAGGATCGAGGCGGGGTCGAAC
>group_418_7 130 10 0 0 sg=130 px=0 gx=0
TCGGTTTGGAACCGAAGCCGCGCGTCTTGTCTGCTGCAGCGCTGCAGCATCGTTCTGTGT
>group_418_8 130 10 0 0 sg=130 px=0 gx=0
TTTCGGTTTGGAACCGAAGCCGCGCGTCTTGTCTGCTGCAGCGCTGCAGCATCGTTCTGT
>group_418_9 130 10 0 0 sg=130 px=0 gx=0
TGAATTTTTGCTTTCGGTTTGGAACCGAAGCCGCGCGTCTTGTCTGCTGCAGCGCTGCAG
>group_420_0 20 18 0 0 sg=20 px=0 gx=0
TACGGTGGGAGGTCTATATAAGCAGAGCTCTCTGGCTAACTAGAGAACCCACTGCTTACT
>group_420_1 20 18 0 0 sg=20 px=0 gx=0
TAAGCCAGTAAGCAGTGGGTTCTCTAGTTAGCCAGAGAGCTCTGCTTATATAGACCTCCC
>group_420_2 20 18 0 0 sg=20 px=0 gx=0
AAGCCAGTAAGCAGTGGGTTCTCTAGTTAGCCAGAGAGCTCTGCTTATATAGACCTCCCA
>group_420_3 20 18 0 0 sg=20 px=0 gx=0
GGAGGTCTATATAAGCAGAGCTCTCTGGCTAACTAGAGAACCCACTGCTTACTGGCTTAT
>group_420_4 20 18 0 0 sg=20 px=0 gx=0
CCAGTAAGCAGTGGGTTCTCTAGTTAGCCAGAGAGCTCTGCTTATATAGACCTCCCACCG
>group_420_5 20 18 0 0 sg=20 px=0 gx=0
CAGTAAGCAGTGGGTTCTCTAGTTAGCCAGAGAGCTCTGCTTATATAGACCTCCCACCGT
>group_420_6 20 18 0 0 sg=20 px=0 gx=0
AGTAAGCAGTGGGTTCTCTAGTTAGCCAGAGAGCTCTGCTTATATAGACCTCCCACCGTA
>group_420_7 20 18 0 0 sg=20 px=0 gx=0
ACGGTGGGAGGTCTATATAAGCAGAGCTCTCTGGCTAACTAGAGAACCCACTGCTTACTG
>group_420_8 20 18 0 0 sg=20 px=0 gx=0
TGGGAGGTCTATATAAGCAGAGCTCTCTGGCTAACTAGAGAACCCACTGCTTACTGGCTT
>group_420_9 20 18 0 0 sg=20 px=0 gx=0
GGGAGGTCTATATAAGCAGAGCTCTCTGGCTAACTAGAGAACCCACTGCTTACTGGCTTA
>group_421_0 24 3 0 0 sg=24 px=0 gx=0
GCTCGAATTCCGGTCTCCCTATAGTGAGTCGTATTAATTTCGATAAGCCAGATCAAGCTT
>group_421_1 24 3 0 0 sg=24 px=0 gx=0
GCTTGATCTGGCTTATCGAAATTAATACGACTCACTATAGGGAGACCGGAATTCGAGCTC
>group_421_2 24 3 0 0 sg=24 px=0 gx=0
TGATCTGGCTTATCGAAATTAATACGACTCACTATAGGGAGACCGGAATTCGAGCTCGGT
>group_421_3 24 3 0 0 sg=24 px=0 gx=0
AGCTCGAATTCCGGTCTCCCTATAGTGAGTCGTATTAATTTCGATAAGCCAGATCAAGCT
>group_421_4 24 3 0 0 sg=24 px=0 gx=0
GACAAGCTTGATCTGGCTTATCGAAATTAATACGACTCACTATAGGGAGACCGGAATTCG
>group_421_5 24 3 0 0 sg=24 px=0 gx=0
CCGAGCTCGAATTCCGGTCTCCCTATAGTGAGTCGTATTAATTTCGATAAGCCAGATCAA
>group_421_6 24 3 0 0 sg=24 px=0 gx=0
AGCTTGATCTGGCTTATCGAAATTAATACGACTCACTATAGGGAGACCGGAATTCGAGCT
>group_421_7 24 3 0 0 sg=24 px=0 gx=0
CGAGCTCGAATTCCGGTCTCCCTATAGTGAGTCGTATTAATTTCGATAAGCCAGATCAAG
>group_421_8 24 3 0 0 sg=24 px=0 gx=0
ACCGAGCTCGAATTCCGGTCTCCCTATAGTGAGTCGTATTAATTTCGATAAGCCAGATCA
>group_421_9 24 3 0 0 sg=24 px=0 gx=0
GAGCTCGAATTCCGGTCTCCCTATAGTGAGTCGTATTAATTTCGATAAGCCAGATCAAGC
>group_422_0 12 9 0 0 sg=12 px=0 gx=0
AGCAACGCGGCCTTTTTACGGTTCCTGGCCTTTTGCTGGCCTTTTGCTCACATGGCTCGA
>group_422_1 12 9 0 0 sg=12 px=0 gx=0
GCAACGCGGCCTTTTTACGGTTCCTGGCCTTTTGCTGGCCTTTTGCTCACATGGCTCGAC
>group_422_2 12 9 0 0 sg=12 px=0 gx=0
GTCGAGCCATGTGAGCAAAAGGCCAGCAAAAGGCCAGGAACCGTAAAAAGGCCGCGTTGC
>group_422_3 12 9 0 0 sg=12 px=0 gx=0
TCGAGCCATGTGAGCAAAAGGCCAGCAAAAGGCCAGGAACCGTAAAAAGGCCGCGTTGCT
>group_422_4 12 9 0 0 sg=12 px=0 gx=0
GAGCCATGTGAGCAAAAGGCCAGCAAAAGGCCAGGAACCGTAAAAAGGCCGCGTTGCTGG
>group_422_5 12 9 0 0 sg=12 px=0 gx=0
CCAGCAACGCGGCCTTTTTACGGTTCCTGGCCTTTTGCTGGCCTTTTGCTCACATGGCTC
>group_422_6 12 9 0 0 sg=12 px=0 gx=0
CGCCAGCAACGCGGCCTTTTTACGGTTCCTGGCCTTTTGCTGGCCTTTTGCTCACATGGC
>group_422_7 12 9 0 0 sg=12 px=0 gx=0
AGCCATGTGAGCAAAAGGCCAGCAAAAGGCCAGGAACCGTAAAAAGGCCGCGTTGCTGGC
>group_422_8 12 9 0 0 sg=12 px=0 gx=0
GCCATGTGAGCAAAAGGCCAGCAAAAGGCCAGGAACCGTAAAAAGGCCGCGTTGCTGGCG
>group_422_9 12 9 0 0 sg=12 px=0 gx=0
CGAGCCATGTGAGCAAAAGGCCAGCAAAAGGCCAGGAACCGTAAAAAGGCCGCGTTGCTG
>group_423_0 2 35 0 0 sg=2 px=0 gx=0
TTAATGTTGATGAAAGCTGGCTACAGGAAGGCCAGACGCGAATTATTTTTGATGGCGTTG
>group_423_1 2 35 0 0 sg=2 px=0 gx=0
CAACGCCATCAAAAATAATTCGCGTCTGGCCTTCCTGTAGCCAGCTTTCATCAACATTAA
>group_424_0 112 5 0 0 sg=112 px=0 gx=0
TAACCACTGCCAAGTATCCACGTTGACGTCTGCGATCGCTGAAGTTCCTATACTTTTCAG
>group_424_1 112 5 0 0 sg=112 px=0 gx=0
TCTGAAAAGTATAGGAACTTCAGCGATCGCAGACGTCAACGTGGATACTTGGCAGTGGTT
>group_424_2 112 5 0 0 sg=112 px=0 gx=0
TATTCCGAAGTTCCTATTCTCTGAAAAGTATAGGAACTTCAGCGATCGCAGACGTCAACG
>group_424_3 112 5 0 0 sg=112 px=0 gx=0
AAATAAAGGAAAAGCCAAGTAACCACTGCCAAGTATCCACGTTGACGTCTGCGATCGCTG
>group_424_4 112 5 0 0 sg=112 px=0 gx=0
CTATTCCGAAGTTCCTATTCTCTGAAAAGTATAGGAACTTCAGCGATCGCAGACGTCAAC
>group_424_5 112 5 0 0 sg=112 px=0 gx=0
GTAACCACTGCCAAGTATCCACGTTGACGTCTGCGATCGCTGAAGTTCCTATACTTTTCA
>group_424_6 112 5 0 0 sg=112 px=0 gx=0
AAGCCAAGTAACCACTGCCAAGTATCCACGTTGACGTCTGCGATCGCTGAAGTTCCTATA
>group_424_7 112 5 0 0 sg=112 px=0 gx=0
GTTCCTATTCTCTGAAAAGTATAGGAACTTCAGCGATCGCAGACGTCAACGTGGATACTT
>group_424_8 112 5 0 0 sg=112 px=0 gx=0
CCAAGTAACCACTGCCAAGTATCCACGTTGACGTCTGCGATCGCTGAAGTTCCTATACTT
>group_424_9 112 5 0 0 sg=112 px=0 gx=0
GGAAAAGCCAAGTAACCACTGCCAAGTATCCACGTTGACGTCTGCGATCGCTGAAGTTCC
>group_425_0 2 2 0 0 sg=2 px=0 gx=0
AGCCAAGCTTGAGTAGGACAAATCCGCCGAGCTTCGACGAGATTTTCAGGAGCTAAGGAA
>group_425_1 2 2 0 0 sg=2 px=0 gx=0
TTCCTTAGCTCCTGAAAATCTCGTCGAAGCTCGGCGGATTTGTCCTACTCAAGCTTGGCT
>group_426_0 228 5 0 0 sg=228 px=0 gx=0
TATGCTGGCTGCCATGAACAAAGGTGGCTATAAAGAGGTCATCAGTATATGAAACAGCCC
>group_426_1 228 5 0 0 sg=228 px=0 gx=0
TTTGGCAACATATGCCATATGCTGGCTGCCATGAACAAAGGTGGCTATAAAGAGGTCATC
>group_426_2 228 5 0 0 sg=228 px=0 gx=0
CAGGGGGCTGTTTCATATACTGATGACCTCTTTATAGCCACCTTTGTTCATGGCAGCCAG
>group_426_3 228 5 0 0 sg=228 px=0 gx=0
GTGGCTATAAAGAGGTCATCAGTATATGAAACAGCCCCCTGCTGTCCATTCCTTATTCCA
>group_426_4 228 5 0 0 sg=228 px=0 gx=0
TTTAAAACATCAGAATGAGTATTTGGTTTAGAGTTTGGCAACATATGCCATATGCTGGCT
>group_426_5 228 5 0 0 sg=228 px=0 gx=0
AAGGAATGGACAGCAGGGGGCTGTTTCATATACTGATGACCTCTTTATAGCCACCTTTGT
>group_426_6 228 5 0 0 sg=228 px=0 gx=0
AGAGTTTGGCAACATATGCCATATGCTGGCTGCCATGAACAAAGGTGGCTATAAAGAGGT
>group_426_7 228 5 0 0 sg=228 px=0 gx=0
TGAGACAGCACAACAACCAGCACGTTGCCCAGGAGCTGTAGGAAAAAGAAGAAGGCATGA
>group_426_8 228 5 0 0 sg=228 px=0 gx=0
TTCATGGCAGCCAGCATATGGCATATGTTGCCAAACTCTAAACCAAATACTCATTCTGAT
>group_426_9 228 5 0 0 sg=228 px=0 gx=0
AGGAATGGACAGCAGGGGGCTGTTTCATATACTGATGACCTCTTTATAGCCACCTTTGTT
>group_429_0 32 8 0 0 sg=32 px=0 gx=0
GGCTGTCCGCGGGGGGACGGCTGCCTTCGGGGGGGACGGGGCAGGGCGGGGTTCGGCTTC
>group_429_1 32 8 0 0 sg=32 px=0 gx=0
CACGCCAGAAGCCGAACCCCGCCCTGCCCCGTCCCCCCCGAAGGCAGCCGTCCCCCCGCG
>group_429_2 32 8 0 0 sg=32 px=0 gx=0
GCCAGAAGCCGAACCCCGCCCTGCCCCGTCCCCCCCGAAGGCAGCCGTCCCCCCGCGGAC
>group_429_3 32 8 0 0 sg=32 px=0 gx=0
AGCCGAACCCCGCCCTGCCCCGTCCCCCCCGAAGGCAGCCGTCCCCCCGCGGACAGCCCC
>group_429_4 32 8 0 0 sg=32 px=0 gx=0
GCTGTCCGCGGGGGGACGGCTGCCTTCGGGGGGGACGGGGCAGGGCGGGGTTCGGCTTCT
>group_429_5 32 8 0 0 sg=32 px=0 gx=0
CGCGGGGGGACGGCTGCCTTCGGGGGGGACGGGGCAGGGCGGGGTTCGGCTTCTGGCGTG
>group_429_6 32 8 0 0 sg=32 px=0 gx=0
CCGCGGGGGGACGGCTGCCTTCGGGGGGGACGGGGCAGGGCGGGGTTCGGCTTCTGGCGT
>group_429_7 32 8 0 0 sg=32 px=0 gx=0
CGGGGCTGTCCGCGGGGGGACGGCTGCCTTCGGGGGGGACGGGGCAGGGCGGGGTTCGGC
>group_429_8 32 8 0 0 sg=32 px=0 gx=0
CTGTCCGCGGGGGGACGGCTGCCTTCGGGGGGGACGGGGCAGGGCGGGGTTCGGCTTCTG
>group_429_9 32 8 0 0 sg=32 px=0 gx=0
CGAACCCCGCCCTGCCCCGTCCCCCCCGAAGGCAGCCGTCCCCCCGCGGACAGCCCCGAG
>group_432_0 112 11 0 0 sg=112 px=0 gx=0
TTACATATCAAAGGGAAAACTGTCCATAATGTGAGTTAGCTCACTCATTAGGCACCCCAG
>group_432_1 112 11 0 0 sg=112 px=0 gx=0
ACATATCAAAGGGAAAACTGTCCATAATGTGAGTTAGCTCACTCATTAGGCACCCCAGGC
>group_432_2 112 11 0 0 sg=112 px=0 gx=0
TGCCTAATGAGTGAGCTAACTCACATTATGGACAGTTTTCCCTTTGATATGTAACGGTGA
>group_432_3 112 11 0 0 sg=112 px=0 gx=0
AATGAGTGAGCTAACTCACATTATGGACAGTTTTCCCTTTGATATGTAACGGTGAACAGT
>group_432_4 112 11 0 0 sg=112 px=0 gx=0
ACAAAAGTAGAACAACTGTTCACCGTTACATATCAAAGGGAAAACTGTCCATAATGTGAG
>group_432_5 112 11 0 0 sg=112 px=0 gx=0
AACAAACAAAAGTAGAACAACTGTTCACCGTTACATATCAAAGGGAAAACTGTCCATAAT
>group_432_6 112 11 0 0 sg=112 px=0 gx=0
AAAGTAGAACAACTGTTCACCGTTACATATCAAAGGGAAAACTGTCCATAATGTGAGTTA
>group_432_7 112 11 0 0 sg=112 px=0 gx=0
AGCTAACTCACATTATGGACAGTTTTCCCTTTGATATGTAACGGTGAACAGTTGTTCTAC
>group_432_8 112 11 0 0 sg=112 px=0 gx=0
GCTGTAGTGCCATTTACCCCCATTCACTGCCAGAGCCGTGAGCGCAGCGAACTGAATGTC
>group_432_9 112 11 0 0 sg=112 px=0 gx=0
AACTCACATTATGGACAGTTTTCCCTTTGATATGTAACGGTGAACAGTTGTTCTACTTTT
>group_435_0 8 7 0 0 sg=8 px=0 gx=0
GATCCTGTTTCCTGTGTGAAATTGTTATCCGCTCACAATTCCACACATTATACGAGCCGA
>group_435_1 8 7 0 0 sg=8 px=0 gx=0
TCGGCTCGTATAATGTGTGGAATTGTGAGCGGATAACAATTTCACACAGGAAACAGGATC
>group_435_2 8 7 0 0 sg=8 px=0 gx=0
CCTGTTTCCTGTGTGAAATTGTTATCCGCTCACAATTCCACACATTATACGAGCCGATGA
>group_435_3 8 7 0 0 sg=8 px=0 gx=0
TCATCGGCTCGTATAATGTGTGGAATTGTGAGCGGATAACAATTTCACACAGGAAACAGG
>group_435_4 8 7 0 0 sg=8 px=0 gx=0
ATCCTGTTTCCTGTGTGAAATTGTTATCCGCTCACAATTCCACACATTATACGAGCCGAT
>group_435_5 8 7 0 0 sg=8 px=0 gx=0
TCCTGTTTCCTGTGTGAAATTGTTATCCGCTCACAATTCCACACATTATACGAGCCGATG
>group_435_6 8 7 0 0 sg=8 px=0 gx=0
CATCGGCTCGTATAATGTGTGGAATTGTGAGCGGATAACAATTTCACACAGGAAACAGGA
>group_435_7 8 7 0 0 sg=8 px=0 gx=0
ATCGGCTCGTATAATGTGTGGAATTGTGAGCGGATAACAATTTCACACAGGAAACAGGAT
>group_436_0 10 6 0 0 sg=10 px=0 gx=0
GATGAATTCGTAATCATGGTCATAGCTGTTTCCTGTGTGAAATTGTTATCCGCTCACAAT
>group_436_1 10 6 0 0 sg=10 px=0 gx=0
TCGATGAATTCGTAATCATGGTCATAGCTGTTTCCTGTGTGAAATTGTTATCCGCTCACA
>group_436_2 10 6 0 0 sg=10 px=0 gx=0
TTGTGAGCGGATAACAATTTCACACAGGAAACAGCTATGACCATGATTACGAATTCATCG
>group_436_3 10 6 0 0 sg=10 px=0 gx=0
AATTGTGAGCGGATAACAATTTCACACAGGAAACAGCTATGACCATGATTACGAATTCAT
>group_436_4 10 6 0 0 sg=10 px=0 gx=0
GTGAGCGGATAACAATTTCACACAGGAAACAGCTATGACCATGATTACGAATTCATCGAT
>group_436_5 10 6 0 0 sg=10 px=0 gx=0
TGTGAGCGGATAACAATTTCACACAGGAAACAGCTATGACCATGATTACGAATTCATCGA
>group_436_6 10 6 0 0 sg=10 px=0 gx=0
ATGAATTCGTAATCATGGTCATAGCTGTTTCCTGTGTGAAATTGTTATCCGCTCACAATT
>group_436_7 10 6 0 0 sg=10 px=0 gx=0
ATCGATGAATTCGTAATCATGGTCATAGCTGTTTCCTGTGTGAAATTGTTATCCGCTCAC
>group_436_8 10 6 0 0 sg=10 px=0 gx=0
CGATGAATTCGTAATCATGGTCATAGCTGTTTCCTGTGTGAAATTGTTATCCGCTCACAA
>group_436_9 10 6 0 0 sg=10 px=0 gx=0
ATTGTGAGCGGATAACAATTTCACACAGGAAACAGCTATGACCATGATTACGAATTCATC
>group_438_0 4 40 0 0 sg=4 px=0 gx=0
TGCGGTGTGAAATACCGCACAGATGCGTAAGGAGAAAATACCGCATCAGGAAATTGTAAG
>group_438_1 4 40 0 0 sg=4 px=0 gx=0
GCGGTGTGAAATACCGCACAGATGCGTAAGGAGAAAATACCGCATCAGGAAATTGTAAGC
>group_438_2 4 40 0 0 sg=4 px=0 gx=0
CTTACAATTTCCTGATGCGGTATTTTCTCCTTACGCATCTGTGCGGTATTTCACACCGCA
>group_438_3 4 40 0 0 sg=4 px=0 gx=0
GCTTACAATTTCCTGATGCGGTATTTTCTCCTTACGCATCTGTGCGGTATTTCACACCGC
>group_439_0 10 6 0 0 sg=10 px=0 gx=0
GCTTTTGAAGCTGATGTGCTTAAAAACTTACTCAATGGAATAATTCTAGATAATTCGGCT
>group_439_1 10 6 0 0 sg=10 px=0 gx=0
CGCTTTTGAAGCTGATGTGCTTAAAAACTTACTCAATGGAATAATTCTAGATAATTCGGC
>group_439_2 10 6 0 0 sg=10 px=0 gx=0
GCGCTTTTGAAGCTGATGTGCTTAAAAACTTACTCAATGGAATAATTCTAGATAATTCGG
>group_439_3 10 6 0 0 sg=10 px=0 gx=0
CCGAATTATCTAGAATTATTCCATTGAGTAAGTTTTTAAGCACATCAGCTTCAAAAGCGC
>group_439_4 10 6 0 0 sg=10 px=0 gx=0
GCCGAATTATCTAGAATTATTCCATTGAGTAAGTTTTTAAGCACATCAGCTTCAAAAGCG
>group_439_5 10 6 0 0 sg=10 px=0 gx=0
AAGCCGAATTATCTAGAATTATTCCATTGAGTAAGTTTTTAAGCACATCAGCTTCAAAAG
>group_439_6 10 6 0 0 sg=10 px=0 gx=0
CGAATTATCTAGAATTATTCCATTGAGTAAGTTTTTAAGCACATCAGCTTCAAAAGCGCT
>group_439_7 10 6 0 0 sg=10 px=0 gx=0
AGCGCTTTTGAAGCTGATGTGCTTAAAAACTTACTCAATGGAATAATTCTAGATAATTCG
>group_439_8 10 6 0 0 sg=10 px=0 gx=0
AGCCGAATTATCTAGAATTATTCCATTGAGTAAGTTTTTAAGCACATCAGCTTCAAAAGC
>group_439_9 10 6 0 0 sg=10 px=0 gx=0
CTTTTGAAGCTGATGTGCTTAAAAACTTACTCAATGGAATAATTCTAGATAATTCGGCTT
>group_441_0 6 2 0 0 sg=6 px=0 gx=0
CATCGATACAAATTCCTCGTAGGCGCTCGGGACCCCTATCTAGCGAACTTTTAGAAAAGA
>group_441_1 6 2 0 0 sg=6 px=0 gx=0
TTTTCTAAAAGTTCGCTAGATAGGGGTCCCGAGCGCCTACGAGGAATTTGTATCGATGAT
>group_441_2 6 2 0 0 sg=6 px=0 gx=0
TCTTTTCTAAAAGTTCGCTAGATAGGGGTCCCGAGCGCCTACGAGGAATTTGTATCGATG
>group_441_3 6 2 0 0 sg=6 px=0 gx=0
CTTTTCTAAAAGTTCGCTAGATAGGGGTCCCGAGCGCCTACGAGGAATTTGTATCGATGA
>group_441_4 6 2 0 0 sg=6 px=0 gx=0
ATCATCGATACAAATTCCTCGTAGGCGCTCGGGACCCCTATCTAGCGAACTTTTAGAAAA
>group_441_5 6 2 0 0 sg=6 px=0 gx=0
TCATCGATACAAATTCCTCGTAGGCGCTCGGGACCCCTATCTAGCGAACTTTTAGAAAAG
>group_443_0 18 25 0 0 sg=18 px=0 gx=0
ATACCCAGATCATATGAAACGGCATGACTTTTTCAAGAGTGCCATGCCCGAAGGTTATGT
>group_443_1 18 25 0 0 sg=18 px=0 gx=0
TACCCAGATCATATGAAACGGCATGACTTTTTCAAGAGTGCCATGCCCGAAGGTTATGTA
>group_443_2 18 25 0 0 sg=18 px=0 gx=0
AGATACCCAGATCATATGAAACGGCATGACTTTTTCAAGAGTGCCATGCCCGAAGGTTAT
>group_443_3 18 25 0 0 sg=18 px=0 gx=0
CAGATCATATGAAACGGCATGACTTTTTCAAGAGTGCCATGCCCGAAGGTTATGTACAGG
>group_443_4 18 25 0 0 sg=18 px=0 gx=0
ACATAACCTTCGGGCATGGCACTCTTGAAAAAGTCATGCCGTTTCATATGATCTGGGTAT
>group_443_5 18 25 0 0 sg=18 px=0 gx=0
CCTGTACATAACCTTCGGGCATGGCACTCTTGAAAAAGTCATGCCGTTTCATATGATCTG
>group_443_6 18 25 0 0 sg=18 px=0 gx=0
GATACCCAGATCATATGAAACGGCATGACTTTTTCAAGAGTGCCATGCCCGAAGGTTATG
>group_443_7 18 25 0 0 sg=18 px=0 gx=0
CCCAGATCATATGAAACGGCATGACTTTTTCAAGAGTGCCATGCCCGAAGGTTATGTACA
>group_443_8 18 25 0 0 sg=18 px=0 gx=0
CCAGATCATATGAAACGGCATGACTTTTTCAAGAGTGCCATGCCCGAAGGTTATGTACAG
>group_443_9 18 25 0 0 sg=18 px=0 gx=0
GTACATAACCTTCGGGCATGGCACTCTTGAAAAAGTCATGCCGTTTCATATGATCTGGGT
>group_444_0 14 5 0 0 sg=14 px=0 gx=0
GAAACGATGATAGATCCCGTCGTTTTACAACGTCGTGACTGGGAAAACCCTGGCGTTACC
>group_444_1 14 5 0 0 sg=14 px=0 gx=0
GTTGGGTAACGCCAGGGTTTTCCCAGTCACGACGTTGTAAAACGACGGGATCTATCATCG
>group_444_2 14 5 0 0 sg=14 px=0 gx=0
CGAAACGATGATAGATCCCGTCGTTTTACAACGTCGTGACTGGGAAAACCCTGGCGTTAC
>group_444_3 14 5 0 0 sg=14 px=0 gx=0
GTAACGCCAGGGTTTTCCCAGTCACGACGTTGTAAAACGACGGGATCTATCATCGTTTCG
>group_444_4 14 5 0 0 sg=14 px=0 gx=0
GGTAACGCCAGGGTTTTCCCAGTCACGACGTTGTAAAACGACGGGATCTATCATCGTTTC
>group_444_5 14 5 0 0 sg=14 px=0 gx=0
TCGAAACGATGATAGATCCCGTCGTTTTACAACGTCGTGACTGGGAAAACCCTGGCGTTA
>group_444_6 14 5 0 0 sg=14 px=0 gx=0
AACGATGATAGATCCCGTCGTTTTACAACGTCGTGACTGGGAAAACCCTGGCGTTACCCA
>group_444_7 14 5 0 0 sg=14 px=0 gx=0
GGGTAACGCCAGGGTTTTCCCAGTCACGACGTTGTAAAACGACGGGATCTATCATCGTTT
>group_444_8 14 5 0 0 sg=14 px=0 gx=0
ACGATGATAGATCCCGTCGTTTTACAACGTCGTGACTGGGAAAACCCTGGCGTTACCCAA
>group_444_9 14 5 0 0 sg=14 px=0 gx=0
CGATGATAGATCCCGTCGTTTTACAACGTCGTGACTGGGAAAACCCTGGCGTTACCCAAC
>group_445_0 4 8 0 0 sg=4 px=0 gx=0
AAGCTAAATGGTGCTCAGGCGCCGAAAGTAGACGCGAATTCCGCGGGGAAGTCAACCTGA
>group_445_1 4 8 0 0 sg=4 px=0 gx=0
TCAGGTTGACTTCCCCGCGGAATTCGCGTCTACTTTCGGCGCCTGAGCACCATTTAGCTT
>group_445_2 4 8 0 0 sg=4 px=0 gx=0
AAAGCTAAATGGTGCTCAGGCGCCGAAAGTAGACGCGAATTCCGCGGGGAAGTCAACCTG
>group_445_3 4 8 0 0 sg=4 px=0 gx=0
CAGGTTGACTTCCCCGCGGAATTCGCGTCTACTTTCGGCGCCTGAGCACCATTTAGCTTT
>group_446_0 30 3 0 0 sg=30 px=0 gx=0
ACGGGCCCTTAAGGCCGCCTGATGCGGTATTTTCTCCTTACGCATCTGTGCGGTATTTCA
>group_446_1 30 3 0 0 sg=30 px=0 gx=0
CTAGTCGGCCGTACGGGCCCTTAAGGCCGCCTGATGCGGTATTTTCTCCTTACGCATCTG
>group_446_2 30 3 0 0 sg=30 px=0 gx=0
GAAATACCGCACAGATGCGTAAGGAGAAAATACCGCATCAGGCGGCCTTAAGGGCCCGTA
>group_446_3 30 3 0 0 sg=30 px=0 gx=0
AAATACCGCACAGATGCGTAAGGAGAAAATACCGCATCAGGCGGCCTTAAGGGCCCGTAC
>group_446_4 30 3 0 0 sg=30 px=0 gx=0
CCGTACGGGCCCTTAAGGCCGCCTGATGCGGTATTTTCTCCTTACGCATCTGTGCGGTAT
>group_446_5 30 3 0 0 sg=30 px=0 gx=0
GCCGTACGGGCCCTTAAGGCCGCCTGATGCGGTATTTTCTCCTTACGCATCTGTGCGGTA
>group_446_6 30 3 0 0 sg=30 px=0 gx=0
CGGGCCCTTAAGGCCGCCTGATGCGGTATTTTCTCCTTACGCATCTGTGCGGTATTTCAC
>group_446_7 30 3 0 0 sg=30 px=0 gx=0
TACGGGCCCTTAAGGCCGCCTGATGCGGTATTTTCTCCTTACGCATCTGTGCGGTATTTC
>group_446_8 30 3 0 0 sg=30 px=0 gx=0
GGGCCCTTAAGGCCGCCTGATGCGGTATTTTCTCCTTACGCATCTGTGCGGTATTTCACA
>group_446_9 30 3 0 0 sg=30 px=0 gx=0
GTGAAATACCGCACAGATGCGTAAGGAGAAAATACCGCATCAGGCGGCCTTAAGGGCCCG
>group_447_0 14 2 0 0 sg=14 px=0 gx=0
CCTCGACGAATTTCTGCCATTCATCCGCTTATTATCACTTATTCAGGCGTAGCACCAGGC
>group_447_1 14 2 0 0 sg=14 px=0 gx=0
GCCGCCTCGACGAATTTCTGCCATTCATCCGCTTATTATCACTTATTCAGGCGTAGCACC
>group_447_2 14 2 0 0 sg=14 px=0 gx=0
CTGGTGCTACGCCTGAATAAGTGATAATAAGCGGATGAATGGCAGAAATTCGTCGAGGCG
>group_447_3 14 2 0 0 sg=14 px=0 gx=0
GCCTGGTGCTACGCCTGAATAAGTGATAATAAGCGGATGAATGGCAGAAATTCGTCGAGG
>group_447_4 14 2 0 0 sg=14 px=0 gx=0
GTGCTACGCCTGAATAAGTGATAATAAGCGGATGAATGGCAGAAATTCGTCGAGGCGGCA
>group_447_5 14 2 0 0 sg=14 px=0 gx=0
TGGTGCTACGCCTGAATAAGTGATAATAAGCGGATGAATGGCAGAAATTCGTCGAGGCGG
>group_447_6 14 2 0 0 sg=14 px=0 gx=0
CCTGGTGCTACGCCTGAATAAGTGATAATAAGCGGATGAATGGCAGAAATTCGTCGAGGC
>group_447_7 14 2 0 0 sg=14 px=0 gx=0
CCGCCTCGACGAATTTCTGCCATTCATCCGCTTATTATCACTTATTCAGGCGTAGCACCA
>group_447_8 14 2 0 0 sg=14 px=0 gx=0
CTCGACGAATTTCTGCCATTCATCCGCTTATTATCACTTATTCAGGCGTAGCACCAGGCG
>group_447_9 14 2 0 0 sg=14 px=0 gx=0
GCCTCGACGAATTTCTGCCATTCATCCGCTTATTATCACTTATTCAGGCGTAGCACCAGG
>group_451_0 278 11 0 0 sg=278 px=0 gx=0
TTCTGGCTGGCGTGGAAATATTCTTATTGGTAGAAACAACTACACCCTGGTCATCATCCT
>group_451_1 278 11 0 0 sg=278 px=0 gx=0
ACAGCTCCTGGGCAACGTGCTGGTTGTTGTGCTGTCTCATCATTTTGGCAAAGAATTCCT
>group_451_2 278 11 0 0 sg=278 px=0 gx=0
AGACAGCACAACAACCAGCACGTTGCCCAGGAGCTGTAGGAAAGAGAAGAAGGCATGAAC
>group_451_3 278 11 0 0 sg=278 px=0 gx=0
TAAAATACTCTGAGTCCAAACCGGGCCCCTCTGCTAACCATGTTCATGCCTTCTTCTCTT
>group_451_4 278 11 0 0 sg=278 px=0 gx=0
GCGAAAAAGAAAGAACAATCAAGGGTCCCCAAACTCACCCTGAAGTTCTCAGGATCGGTC
>group_451_5 278 11 0 0 sg=278 px=0 gx=0
GGCCCCTCTGCTAACCATGTTCATGCCTTCTTCTCTTTCCTACAGCTCCTGGGCAACGTG
>group_451_6 278 11 0 0 sg=278 px=0 gx=0
TACTCTGAGTCCAAACCGGGCCCCTCTGCTAACCATGTTCATGCCTTCTTCTCTTTCCTA
>group_451_7 278 11 0 0 sg=278 px=0 gx=0
GGAATTCTTTGCCAAAATGATGAGACAGCACAACAACCAGCACGTTGCCCAGGAGCTGTA
>group_451_8 278 11 0 0 sg=278 px=0 gx=0
ACCATAAAGAGAAAGGCAGGATGATGACCAGGGTGTAGTTGTTTCTACCAATAAGAATAT
>group_451_9 278 11 0 0 sg=278 px=0 gx=0
TCAAACAGTGTATATCATTGTAACCATAAAGAGAAAGGCAGGATGATGACCAGGGTGTAG
>group_452_0 280 2 0 0 sg=280 px=0 gx=0
AGTACTGTCCTCCGACTCGAGCGGAGTACTGTCCTCCGATCGGAGTACTGTCCTCCGCGA
>group_452_1 280 2 0 0 sg=280 px=0 gx=0
GGAGGACAGTACTCCGATCGGAGGACAGTACTCCGCTCGAGTCGGAGGACAGTACTCCGC
>group_452_2 280 2 0 0 sg=280 px=0 gx=0
ATAGCCCCCCGCTAGCGTCTTCGGAGGACAGTACTCCGGAATTCGCGGAGGACAGTACTC
>group_452_3 280 2 0 0 sg=280 px=0 gx=0
GAATTCGCGGAGGACAGTACTCCGATCGGAGGACAGTACTCCGCTCGAGTCGGAGGACAG
>group_452_4 280 2 0 0 sg=280 px=0 gx=0
TGAGGACGAACGCCCCCACCCCCTTTTATAGCCCCCCGCTAGCGTCTTCGGAGGACAGTA
>group_452_5 280 2 0 0 sg=280 px=0 gx=0
CGAAGACGCTAGCGGGGGGCTATAAAAGGGGGTGGGGGCGTTCGTCCTCACTCTAGATCT
>group_452_6 280 2 0 0 sg=280 px=0 gx=0
CGAGCGGAGTACTGTCCTCCGACTCGAGCGGAGTACTGTCCTCCGATCGGAGTACTGTCC
>group_452_7 280 2 0 0 sg=280 px=0 gx=0
TCGCAGATCTAGAGTGAGGACGAACGCCCCCACCCCCTTTTATAGCCCCCCGCTAGCGTC
>group_452_8 280 2 0 0 sg=280 px=0 gx=0
AGCGTCTTCGGAGGACAGTACTCCGGAATTCGCGGAGGACAGTACTCCGATCGGAGGACA
>group_452_9 280 2 0 0 sg=280 px=0 gx=0
AGATCTAGAGTGAGGACGAACGCCCCCACCCCCTTTTATAGCCCCCCGCTAGCGTCTTCG
>group_453_0 304 0 0 0 sg=304 px=0 gx=0
GCCGTCTCGGCCTTGTCATCGTCATCCTTGTAGTCGGAGTGAGAATAGAAAGGAACAACT
>group_453_1 304 0 0 0 sg=304 px=0 gx=0
ATACATATTTGAATGTATTTAGAAAAATAAACAAATAGGGGCACTACGTGAACCATCACC
>group_453_2 304 0 0 0 sg=304 px=0 gx=0
CCAAAAAACTTGATTTGGGTGATGGTTCACGTAGTGCCCCTATTTGTTTATTTTTCTAAA
>group_453_3 304 0 0 0 sg=304 px=0 gx=0
TTGGTAAACCGATACAATTAAAGGCTCCTTTTGGAGCCTTTTTTTTTGGACATCGCCCTG
>group_453_4 304 0 0 0 sg=304 px=0 gx=0
ACCGATACAATTAAAGGCTCCTTTTGGAGCCTTTTTTTTTGGACATCGCCCTGATAGACG
>group_453_5 304 0 0 0 sg=304 px=0 gx=0
ACATATTTGAATGTATTTAGAAAAATAAACAAATAGGGGCACTACGTGAACCATCACCCA
>group_453_6 304 0 0 0 sg=304 px=0 gx=0
TCCTTTAGTTGTTCCTTTCTATTCTCACTCCGACTACAAGGATGACGATGACAAGGCCGA
>group_453_7 304 0 0 0 sg=304 px=0 gx=0
GGCACCTCGACCCCAAAAAACTTGATTTGGGTGATGGTTCACGTAGTGCCCCTATTTGTT
>group_453_8 304 0 0 0 sg=304 px=0 gx=0
AGCCTTTTTTTTTGGACATCGCCCTGATAGACGGTTTTTCGCCCTTTGACGTTGGAGTCC
>group_453_9 304 0 0 0 sg=304 px=0 gx=0
TCCTTGTAGTCGGAGTGAGAATAGAAAGGAACAACTAAAGGAATTGCGAATAATAATTTT
>group_455_0 284 4 0 0 sg=284 px=0 gx=0
TTTACCGTAAGTTATGTAACGACATGCATCTAATGAGTGAAAGGGCCTCGTACTACGCCT
>group_455_1 284 4 0 0 sg=284 px=0 gx=0
CCAGGCGGGCCATTTACCGTAAGTTATGTAACGACATGCATCTAATGAGTGAAAGGGCCT
>group_455_2 284 4 0 0 sg=284 px=0 gx=0
TCGTACTACGCCTATTTTTATAGGTTAATGTCATGATAATAATGGTTTCTTAGACGTCAG
>group_455_3 284 4 0 0 sg=284 px=0 gx=0
TTCACTCATTAGATGCATGTCGTTACATAACTTACGGTAAATGGCCCGCCTGGCTGACCG
>group_455_4 284 4 0 0 sg=284 px=0 gx=0
ACAATAACCCTGATAAATGCTTCAATAATATTGAAAAACGCGCGAATTGCAAGCTCTGCA
>group_455_5 284 4 0 0 sg=284 px=0 gx=0
TCTCCCCGCGCGTTGGCCGATTCATTAATGCAGAGCTTGCAATTCGCGCGTTTTTCAATA
>group_455_6 284 4 0 0 sg=284 px=0 gx=0
AAACCGCCTCTCCCCGCGCGTTGGCCGATTCATTAATGCAGAGCTTGCAATTCGCGCGTT
>group_455_7 284 4 0 0 sg=284 px=0 gx=0
TGACGTCTAAGAAACCATTATTATCATGACATTAACCTATAAAAATAGGCGTAGTACGAG
>group_455_8 284 4 0 0 sg=284 px=0 gx=0
AAAAACGCGCGAATTGCAAGCTCTGCATTAATGAATCGGCCAACGCGCGGGGAGAGGCGG
>group_455_9 284 4 0 0 sg=284 px=0 gx=0
GGGCCTCGTACTACGCCTATTTTTATAGGTTAATGTCATGATAATAATGGTTTCTTAGAC
>group_456_0 6 0 0 0 sg=6 px=0 gx=0
GGATCTAAAGTTTTGTCGTCTTTCCAGACGTTAGTAAATGAATTTTCTGTATGAGGTTTT
>group_456_1 6 0 0 0 sg=6 px=0 gx=0
AACCTCATACAGAAAATTCATTTACTAACGTCTGGAAAGACGACAAAACTTTAGATCCGG
>group_456_2 6 0 0 0 sg=6 px=0 gx=0
AAACCTCATACAGAAAATTCATTTACTAACGTCTGGAAAGACGACAAAACTTTAGATCCG
>group_456_3 6 0 0 0 sg=6 px=0 gx=0
CGGATCTAAAGTTTTGTCGTCTTTCCAGACGTTAGTAAATGAATTTTCTGTATGAGGTTT
>group_456_4 6 0 0 0 sg=6 px=0 gx=0
CCGGATCTAAAGTTTTGTCGTCTTTCCAGACGTTAGTAAATGAATTTTCTGTATGAGGTT
>group_456_5 6 0 0 0 sg=6 px=0 gx=0
AAAACCTCATACAGAAAATTCATTTACTAACGTCTGGAAAGACGACAAAACTTTAGATCC
>group_457_0 10 1 0 0 sg=10 px=0 gx=0
TAACATCAGAGATTTTGAGACACAACGTGGCTTTCCCCCCCCCCCCTGCAGGTCGACGGA
>group_457_1 10 1 0 0 sg=10 px=0 gx=0
CGTCGACCTGCAGGGGGGGGGGGGAAAGCCACGTTGTGTCTCAAAATCTCTGATGTTACA
>group_457_2 10 1 0 0 sg=10 px=0 gx=0
GTAACATCAGAGATTTTGAGACACAACGTGGCTTTCCCCCCCCCCCCTGCAGGTCGACGG
>group_457_3 10 1 0 0 sg=10 px=0 gx=0
ACATCAGAGATTTTGAGACACAACGTGGCTTTCCCCCCCCCCCCTGCAGGTCGACGGATC
>group_457_4 10 1 0 0 sg=10 px=0 gx=0
ATCCGTCGACCTGCAGGGGGGGGGGGGAAAGCCACGTTGTGTCTCAAAATCTCTGATGTT
>group_457_5 10 1 0 0 sg=10 px=0 gx=0
GATCCGTCGACCTGCAGGGGGGGGGGGGAAAGCCACGTTGTGTCTCAAAATCTCTGATGT
>group_457_6 10 1 0 0 sg=10 px=0 gx=0
AACATCAGAGATTTTGAGACACAACGTGGCTTTCCCCCCCCCCCCTGCAGGTCGACGGAT
>group_457_7 10 1 0 0 sg=10 px=0 gx=0
TGTAACATCAGAGATTTTGAGACACAACGTGGCTTTCCCCCCCCCCCCTGCAGGTCGACG
>group_457_8 10 1 0 0 sg=10 px=0 gx=0
CCGTCGACCTGCAGGGGGGGGGGGGAAAGCCACGTTGTGTCTCAAAATCTCTGATGTTAC
>group_457_9 10 1 0 0 sg=10 px=0 gx=0
TCCGTCGACCTGCAGGGGGGGGGGGGAAAGCCACGTTGTGTCTCAAAATCTCTGATGTTA
>group_458_0 4 23 0 0 sg=4 px=0 gx=0
CCTGCGTGCAATCCATCTTGTTCAATCATGCGAAACGATCCTCATCCTGTCTCTTGATCC
>group_458_1 4 23 0 0 sg=4 px=0 gx=0
GGATCAAGAGACAGGATGAGGATCGTTTCGCATGATTGAACAAGATGGATTGCACGCAGG
>group_458_2 4 23 0 0 sg=4 px=0 gx=0
CTGCGTGCAATCCATCTTGTTCAATCATGCGAAACGATCCTCATCCTGTCTCTTGATCCA
>group_458_3 4 23 0 0 sg=4 px=0 gx=0
TGGATCAAGAGACAGGATGAGGATCGTTTCGCATGATTGAACAAGATGGATTGCACGCAG
>group_459_0 6030 2 0 0 sg=6030 px=0 gx=0
AAGCTTATCGATACCGTCGACCTCGAGGGGGGGCCCTGCAGCCATTGACGACATTGCGGA
>group_459_1 6030 2 0 0 sg=6030 px=0 gx=0
TGGTCTCTTGTCTGGGATCAAGTATATGGCGAAGGGCGCAAGAGAATGGTGCCAGTGTGG
>group_459_2 6030 2 0 0 sg=6030 px=0 gx=0
TCCTTTGGTTGGATCATGGTCGAGGCGTCGTTGATTGCACGTCCTCGGATCCTGTTTGGG
>group_459_3 6030 2 0 0 sg=6030 px=0 gx=0
CCAGAATAGCCACCGTAGGTAGAGCTGCTACCACCGCCACCACTGCTGCTACCGCCATAC
>group_459_4 6030 2 0 0 sg=6030 px=0 gx=0
GCTTCCATGCATTTTGGATGGAGTAAAAATTGTTAAACACCCGACCCGACTCCGTTCTCC
>group_459_5 6030 2 0 0 sg=6030 px=0 gx=0
ATCACAACTGCATTAACGGCGTAAAAAAAAAGAAGGCAAGGGTAATTTGGTTTCATCTAG
>group_459_6 6030 2 0 0 sg=6030 px=0 gx=0
GAGGAGCTCGGCGAGTTCCTTGGCGCGGTTGCGGACGTTGATACCCTGGTCTTTGCCGTT
>group_459_7 6030 2 0 0 sg=6030 px=0 gx=0
CTTGAGGCTATTGAAATCCATTGCGTAAACGTGTCTATCGCCGGAGTTGCTGGGAATTGT
>group_459_8 6030 2 0 0 sg=6030 px=0 gx=0
AGAATTCTGCTTGTAATTGCCGGGCCGGCCGACAACGCGGGGCGGCGGGAGGGGACGCTC
>group_459_9 6030 2 0 0 sg=6030 px=0 gx=0
TGCTGCCTCTCCCGGCCGGTTACAAGTCGTACCCGACTGTGTCGGACATTGCAAAGTTCA
>group_460_0 2 17 0 0 sg=2 px=0 gx=0
GGGTAACGCCAGGGTTTTCCCAGTCACGACGTTGTAAAACGACGGCCAGTGCCAAGCTTA
>group_460_1 2 17 0 0 sg=2 px=0 gx=0
TAAGCTTGGCACTGGCCGTCGTTTTACAACGTCGTGACTGGGAAAACCCTGGCGTTACCC
>group_461_0 24 5 0 0 sg=24 px=0 gx=0
ACTGTCTAAAGGTCAGTTGAAAGAGTTCCTCGACGCTAACCTGGCCGGTTCTGGTTCTGG
>group_461_1 24 5 0 0 sg=24 px=0 gx=0
AGTGGGTGCACTGTCTAAAGGTCAGTTGAAAGAGTTCCTCGACGCTAACCTGGCCGGTTC
>group_461_2 24 5 0 0 sg=24 px=0 gx=0
CAGAACCAGAACCGGCCAGGTTAGCGTCGAGGAACTCTTTCAACTGACCTTTAGACAGTG
>group_461_3 24 5 0 0 sg=24 px=0 gx=0
ACCAGAACCGGCCAGGTTAGCGTCGAGGAACTCTTTCAACTGACCTTTAGACAGTGCACC
>group_461_4 24 5 0 0 sg=24 px=0 gx=0
CACTGTCTAAAGGTCAGTTGAAAGAGTTCCTCGACGCTAACCTGGCCGGTTCTGGTTCTG
>group_461_5 24 5 0 0 sg=24 px=0 gx=0
ACCGGCCAGGTTAGCGTCGAGGAACTCTTTCAACTGACCTTTAGACAGTGCACCCACTTT
>group_461_6 24 5 0 0 sg=24 px=0 gx=0
GTGCACTGTCTAAAGGTCAGTTGAAAGAGTTCCTCGACGCTAACCTGGCCGGTTCTGGTT
>group_461_7 24 5 0 0 sg=24 px=0 gx=0
CCAGAACCGGCCAGGTTAGCGTCGAGGAACTCTTTCAACTGACCTTTAGACAGTGCACCC
>group_461_8 24 5 0 0 sg=24 px=0 gx=0
AAAGTGGGTGCACTGTCTAAAGGTCAGTTGAAAGAGTTCCTCGACGCTAACCTGGCCGGT
>group_461_9 24 5 0 0 sg=24 px=0 gx=0
TGGGTGCACTGTCTAAAGGTCAGTTGAAAGAGTTCCTCGACGCTAACCTGGCCGGTTCTG
>group_462_0 16 2 0 0 sg=16 px=0 gx=0
TGTATCGATGATAAGCTGTCAAACATGAGAATTACAACTTATATCGTATGGGGCTGACTT
>group_462_1 16 2 0 0 sg=16 px=0 gx=0
AATTTGTATCGATGATAAGCTGTCAAACATGAGAATTACAACTTATATCGTATGGGGCTG
>group_462_2 16 2 0 0 sg=16 px=0 gx=0
CAGCCCCATACGATATAAGTTGTAATTCTCATGTTTGACAGCTTATCATCGATACAAATT
>group_462_3 16 2 0 0 sg=16 px=0 gx=0
AAGTCAGCCCCATACGATATAAGTTGTAATTCTCATGTTTGACAGCTTATCATCGATACA
>group_462_4 16 2 0 0 sg=16 px=0 gx=0
GTCAGCCCCATACGATATAAGTTGTAATTCTCATGTTTGACAGCTTATCATCGATACAAA
>group_462_5 16 2 0 0 sg=16 px=0 gx=0
ATTTGTATCGATGATAAGCTGTCAAACATGAGAATTACAACTTATATCGTATGGGGCTGA
>group_462_6 16 2 0 0 sg=16 px=0 gx=0
TTTGTATCGATGATAAGCTGTCAAACATGAGAATTACAACTTATATCGTATGGGGCTGAC
>group_462_7 16 2 0 0 sg=16 px=0 gx=0
GAAGTCAGCCCCATACGATATAAGTTGTAATTCTCATGTTTGACAGCTTATCATCGATAC
>group_462_8 16 2 0 0 sg=16 px=0 gx=0
GCCCCATACGATATAAGTTGTAATTCTCATGTTTGACAGCTTATCATCGATACAAATTCC
>group_462_9 16 2 0 0 sg=16 px=0 gx=0
TTGTATCGATGATAAGCTGTCAAACATGAGAATTACAACTTATATCGTATGGGGCTGACT
>group_463_0 158 0 0 0 sg=158 px=0 gx=0
ATTTGCCACCATGGTGAGCAAGGGCGAGGAGCTGTTCACCGGGGTGGTGCCCATCCTGGT
>group_463_1 158 0 0 0 sg=158 px=0 gx=0
AAGCGAATTTGCCACCATGGTGAGCAAGGGCGAGGAGCTGTTCACCGGGGTGGTGCCCAT
>group_463_2 158 0 0 0 sg=158 px=0 gx=0
TCAATAGAAAAGGTAAGCGAATTTGCCACCATGGTGAGCAAGGGCGAGGAGCTGTTCACC
>group_463_3 158 0 0 0 sg=158 px=0 gx=0
GCGAATTTGCCACCATGGTGAGCAAGGGCGAGGAGCTGTTCACCGGGGTGGTGCCCATCC
>group_463_4 158 0 0 0 sg=158 px=0 gx=0
AGCGAATTTGCCACCATGGTGAGCAAGGGCGAGGAGCTGTTCACCGGGGTGGTGCCCATC
>group_463_5 158 0 0 0 sg=158 px=0 gx=0
GGGCACCACCCCGGTGAACAGCTCCTCGCCCTTGCTCACCATGGTGGCAAATTCGCTTAC
>group_463_6 158 0 0 0 sg=158 px=0 gx=0
AATTTGCCACCATGGTGAGCAAGGGCGAGGAGCTGTTCACCGGGGTGGTGCCCATCCTGG
>group_463_7 158 0 0 0 sg=158 px=0 gx=0
TTTCTATTGAATCCAAGAATTCGATATCAAGCTTATCGATACCGTCGACCTCGAGGGGGG
>group_463_8 158 0 0 0 sg=158 px=0 gx=0
GGTCGACGGTATCGATAAGCTTGATATCGAATTCTTGGATTCAATAGAAAAGGTAAGCGA
>group_463_9 158 0 0 0 sg=158 px=0 gx=0
ATTCAATAGAAAAGGTAAGCGAATTTGCCACCATGGTGAGCAAGGGCGAGGAGCTGTTCA
>group_464_0 2 18 0 0 sg=2 px=0 gx=0
CACTGCATTCTAGTTGTGGTTTGTCCAAACTCATCAATGTATCTTATCATGTCTGGATCG
>group_464_1 2 18 0 0 sg=2 px=0 gx=0
CGATCCAGACATGATAAGATACATTGATGAGTTTGGACAAACCACAACTAGAATGCAGTG
>group_465_0 3892 11 0 0 sg=3892 px=0 gx=0
GAGCTGGCGCAGGATATTAGATATCCGAAGGACGTTGACACATTGGCCACCAGAGTGACC
>group_465_1 3892 11 0 0 sg=3892 px=0 gx=0
AGGTGTTCACCTCAGAGCTGCCAGTTTTTATGAGGGAGGCCCGAAGTCGACTTTATCGCT
>group_465_2 3892 11 0 0 sg=3892 px=0 gx=0
CGCAGTTCTCACGCCGCAGACAATTTGATGTTGCAATCGCAGTTCCTATAGATCAAGTGA
>group_465_3 3892 11 0 0 sg=3892 px=0 gx=0
GGGACTCGATCTCCCGTCCGGGCACAACGGCCAACACCTGTACGTAAAAGTCCGCCGGAT
>group_465_4 3892 11 0 0 sg=3892 px=0 gx=0
CGGCGCCCAGGAAACATTTGCTCAAGAACGGTGAGTTTCTATTCGCAGTCGGCTGATCTG
>group_465_5 3892 11 0 0 sg=3892 px=0 gx=0
GGATCAGGTGATCCAGGAGCTTTCGCTCAGCAAATGTCAGCACACGATCATCGGTGTGCC
>group_465_6 3892 11 0 0 sg=3892 px=0 gx=0
TAGCTCCTGATCCTCTTGGCCCATTGCCGGGATTTTTCACACTTTCCCCTGCTTACCCAC
>group_465_7 3892 11 0 0 sg=3892 px=0 gx=0
TGTTCGACGACCTTGGAGCGACTGTCGTTAGTTCCGCGCGATTCGGTTCGCTCAAATGGT
>group_465_8 3892 11 0 0 sg=3892 px=0 gx=0
CCGCCGGAGGACTCCGGTTCAGGGAGCGGCCAACTAGCCGAGAACCTCACCTATGCCTGG
>group_465_9 3892 11 0 0 sg=3892 px=0 gx=0
ATGATAACCGGCGGACCCACAGACAGCGCCATCGAGGTCGAGGAGCTGGCGCAGGATATT
>group_468_0 120 5 0 2 sg=118 px=0 gx=2
ACCGATCCCGAAGAGGCGAGTGTTACTTCAACAGAAGAAACCTTAACGCCAGCACAGGAG
>group_468_1 120 5 0 2 sg=118 px=0 gx=2
TTTCTTCTGTTGAAGTAACACTCGCCTCTTCGGGATCGGTACCATTCCCACGTGGATACA
>group_468_2 120 5 0 2 sg=118 px=0 gx=2
TGGCGTTAAGGTTTCTTCTGTTGAAGTAACACTCGCCTCTTCGGGATCGGTACCATTCCC
>group_468_3 120 5 0 2 sg=118 px=0 gx=2
TTCGGGATCGGTACCATTCCCACGTGGATACATGGATCCGACCCATTTGCTGTCCACCAG
>group_468_4 120 5 0 2 sg=118 px=0 gx=2
TGACTGGTGGACAGCAAATGGGTCGGATCCATGTATCCACGTGGGAATGGTACCGATCCC
>group_468_5 120 5 0 2 sg=118 px=0 gx=2
TGCTGGCGTTAAGGTTTCTTCTGTTGAAGTAACACTCGCCTCTTCGGGATCGGTACCATT
>group_468_6 120 5 0 2 sg=118 px=0 gx=2
ACACTCGCCTCTTCGGGATCGGTACCATTCCCACGTGGATACATGGATCCGACCCATTTG
>group_468_7 120 5 0 2 sg=118 px=0 gx=2
TGGTGGACAGCAAATGGGTCGGATCCATGTATCCACGTGGGAATGGTACCGATCCCGAAG
>group_468_8 120 5 0 2 sg=118 px=0 gx=2
TTAAGGTTTCTTCTGTTGAAGTAACACTCGCCTCTTCGGGATCGGTACCATTCCCACGTG
>group_468_9 120 5 0 2 sg=118 px=0 gx=2
GCATGACTGGTGGACAGCAAATGGGTCGGATCCATGTATCCACGTGGGAATGGTACCGAT
>group_470_0 12 55 0 0 sg=12 px=0 gx=0
GTATAGTTCATCCATGCCATGTGTAATCCCAGCAGCTGTTACAAACTCAAGAAGGACCAT
>group_470_1 12 55 0 0 sg=12 px=0 gx=0
ATGGTCCTTCTTGAGTTTGTAACAGCTGCTGGGATTACACATGGCATGGATGAACTATAC
>group_470_2 12 55 0 0 sg=12 px=0 gx=0
GGTCCTTCTTGAGTTTGTAACAGCTGCTGGGATTACACATGGCATGGATGAACTATACAA
>group_470_3 12 55 0 0 sg=12 px=0 gx=0
TTGTATAGTTCATCCATGCCATGTGTAATCCCAGCAGCTGTTACAAACTCAAGAAGGACC
>group_470_4 12 55 0 0 sg=12 px=0 gx=0
ACATGGTCCTTCTTGAGTTTGTAACAGCTGCTGGGATTACACATGGCATGGATGAACTAT
>group_470_5 12 55 0 0 sg=12 px=0 gx=0
CACATGGTCCTTCTTGAGTTTGTAACAGCTGCTGGGATTACACATGGCATGGATGAACTA
>group_470_6 12 55 0 0 sg=12 px=0 gx=0
TATAGTTCATCCATGCCATGTGTAATCCCAGCAGCTGTTACAAACTCAAGAAGGACCATG
>group_470_7 12 55 0 0 sg=12 px=0 gx=0
CATGGTCCTTCTTGAGTTTGTAACAGCTGCTGGGATTACACATGGCATGGATGAACTATA
>group_470_8 12 55 0 0 sg=12 px=0 gx=0
TAGTTCATCCATGCCATGTGTAATCCCAGCAGCTGTTACAAACTCAAGAAGGACCATGTG
>group_470_9 12 55 0 0 sg=12 px=0 gx=0
ATAGTTCATCCATGCCATGTGTAATCCCAGCAGCTGTTACAAACTCAAGAAGGACCATGT
>group_472_0 2 14 0 0 sg=2 px=0 gx=0
AGGGAGACAAGCTTGCATGCCTGCAGGTCGACTCTAGAGGATCCCCGGGTACCGAGCTCG
>group_472_1 2 14 0 0 sg=2 px=0 gx=0
CGAGCTCGGTACCCGGGGATCCTCTAGAGTCGACCTGCAGGCATGCAAGCTTGTCTCCCT
>group_473_0 4 9 0 0 sg=4 px=0 gx=0
CATATGACCATGATTACGCCAAGCTTGCATGCCTGCAGGTCGACTCTAGAGGATCCCCGG
>group_473_1 4 9 0 0 sg=4 px=0 gx=0
CGGGGATCCTCTAGAGTCGACCTGCAGGCATGCAAGCTTGGCGTAATCATGGTCATATGT
>group_473_2 4 9 0 0 sg=4 px=0 gx=0
ACATATGACCATGATTACGCCAAGCTTGCATGCCTGCAGGTCGACTCTAGAGGATCCCCG
>group_473_3 4 9 0 0 sg=4 px=0 gx=0
CCGGGGATCCTCTAGAGTCGACCTGCAGGCATGCAAGCTTGGCGTAATCATGGTCATATG
>group_474_0 198 15 76 0 sg=122 px=76 gx=0
CCCGGATGACCCTGCCGATGCGGATGAAAAGGAGAGTGGCAAATGGCTGGCAGCCGCCGC
>group_474_1 198 15 76 0 sg=122 px=76 gx=0
TGCTGCCCATGCGTAACCGGCTAGTTGCGGCGGCTGCCAGCCATTTGCCACTCTCCTTTT
>group_474_2 198 15 76 0 sg=122 px=76 gx=0
CTAGTTGCGGCGGCTGCCAGCCATTTGCCACTCTCCTTTTCATCCGCATCGGCAGGGTCA
>group_474_3 198 15 76 0 sg=122 px=76 gx=0
TCACAGACCGCAATCACGTTGCTCATCATGCTGCCCATGCGTAACCGGCTAGTTGCGGCG
>group_474_4 198 15 76 0 sg=122 px=76 gx=0
CTGCCCATGCGTAACCGGCTAGTTGCGGCGGCTGCCAGCCATTTGCCACTCTCCTTTTCA
>group_474_5 198 15 76 0 sg=122 px=76 gx=0
CCGGATGACCCTGCCGATGCGGATGAAAAGGAGAGTGGCAAATGGCTGGCAGCCGCCGCA
>group_474_6 198 15 76 0 sg=122 px=76 gx=0
CACAGACCGCAATCACGTTGCTCATCATGCTGCCCATGCGTAACCGGCTAGTTGCGGCGG
>group_474_7 198 15 76 0 sg=122 px=76 gx=0
ATGCGCCCGGATGACCCTGCCGATGCGGATGAAAAGGAGAGTGGCAAATGGCTGGCAGCC
>group_474_8 198 15 76 0 sg=122 px=76 gx=0
CACGTTGCTCATCATGCTGCCCATGCGTAACCGGCTAGTTGCGGCGGCTGCCAGCCATTT
>group_474_9 198 15 76 0 sg=122 px=76 gx=0
GCTCATCATGCTGCCCATGCGTAACCGGCTAGTTGCGGCGGCTGCCAGCCATTTGCCACT
>group_476_0 92 9 0 0 sg=92 px=0 gx=0
TACCCAATTCGCCCTATAGTGAGTCGTATTACGCGCGCGATATCAATTGCGCCGAATAAA
>group_476_1 92 9 0 0 sg=92 px=0 gx=0
TCTGCGAAGTGATCTTCCGTCACAGGTATTTATTCGGCGCAATTGATATCGCGCGCGTAA
>group_476_2 92 9 0 0 sg=92 px=0 gx=0
CAGGTATTTATTCGGCGCAATTGATATCGCGCGCGTAATACGACTCACTATAGGGCGAAT
>group_476_3 92 9 0 0 sg=92 px=0 gx=0
ATTCGCCCTATAGTGAGTCGTATTACGCGCGCGATATCAATTGCGCCGAATAAATACCTG
>group_476_4 92 9 0 0 sg=92 px=0 gx=0
CGTATTACGCGCGCGATATCAATTGCGCCGAATAAATACCTGTGACGGAAGATCACTTCG
>group_476_5 92 9 0 0 sg=92 px=0 gx=0
GTCGTATTACGCGCGCGATATCAATTGCGCCGAATAAATACCTGTGACGGAAGATCACTT
>group_476_6 92 9 0 0 sg=92 px=0 gx=0
CAATTGCGCCGAATAAATACCTGTGACGGAAGATCACTTCGCAGAATAAATAAATCCTGG
>group_476_7 92 9 0 0 sg=92 px=0 gx=0
GGTACCCAATTCGCCCTATAGTGAGTCGTATTACGCGCGCGATATCAATTGCGCCGAATA
>group_476_8 92 9 0 0 sg=92 px=0 gx=0
CGCCCTATAGTGAGTCGTATTACGCGCGCGATATCAATTGCGCCGAATAAATACCTGTGA
>group_476_9 92 9 0 0 sg=92 px=0 gx=0
GCGCGCGATATCAATTGCGCCGAATAAATACCTGTGACGGAAGATCACTTCGCAGAATAA
>group_477_0 64 6 0 0 sg=64 px=0 gx=0
GCTCGCCACTTCGGGCTCATGAGCGCTTGTTTCGGCGTGGGTATGGTGGCAGGCCCGTGG
>group_477_1 64 6 0 0 sg=64 px=0 gx=0
CCGGCCACGGGCCTGCCACCATACCCACGCCGAAACAAGCGCTCATGAGCCCGAAGTGGC
>group_477_2 64 6 0 0 sg=64 px=0 gx=0
CTTGTTTCGGCGTGGGTATGGTGGCAGGCCCGTGGCCGGGGGACTGTTGGGCGCCATCTC
>group_477_3 64 6 0 0 sg=64 px=0 gx=0
GTCCCCCGGCCACGGGCCTGCCACCATACCCACGCCGAAACAAGCGCTCATGAGCCCGAA
>group_477_4 64 6 0 0 sg=64 px=0 gx=0
ATGGCGCCCAACAGTCCCCCGGCCACGGGCCTGCCACCATACCCACGCCGAAACAAGCGC
>group_477_5 64 6 0 0 sg=64 px=0 gx=0
GCTTGTTTCGGCGTGGGTATGGTGGCAGGCCCGTGGCCGGGGGACTGTTGGGCGCCATCT
>group_477_6 64 6 0 0 sg=64 px=0 gx=0
TCGGGCTCATGAGCGCTTGTTTCGGCGTGGGTATGGTGGCAGGCCCGTGGCCGGGGGACT
>group_477_7 64 6 0 0 sg=64 px=0 gx=0
CAACAGTCCCCCGGCCACGGGCCTGCCACCATACCCACGCCGAAACAAGCGCTCATGAGC
>group_477_8 64 6 0 0 sg=64 px=0 gx=0
CCCAACAGTCCCCCGGCCACGGGCCTGCCACCATACCCACGCCGAAACAAGCGCTCATGA
>group_477_9 64 6 0 0 sg=64 px=0 gx=0
TTTCGGCGTGGGTATGGTGGCAGGCCCGTGGCCGGGGGACTGTTGGGCGCCATCTCCTTG
>group_478_0 52 3 48 48 sg=4 px=0 gx=0
CTCTAGAGGATCGATCTGTATAATAAAGAATAATTATTAATCTGTAGACAAATTGTGAAA
>group_478_1 52 3 48 48 sg=4 px=0 gx=0
ACTCTAGAGGATCGATCTGTATAATAAAGAATAATTATTAATCTGTAGACAAATTGTGAA
>group_478_2 52 3 48 48 sg=4 px=0 gx=0
TTTCACAATTTGTCTACAGATTAATAATTATTCTTTATTATACAGATCGATCCTCTAGAG
>group_478_3 52 3 48 48 sg=4 px=0 gx=0
TTCACAATTTGTCTACAGATTAATAATTATTCTTTATTATACAGATCGATCCTCTAGAGT
>group_479_0 42 13 0 0 sg=42 px=0 gx=0
ACCGTCAAAACTTCATTTTTAATTTTTGCGGCCGCAAGATCCGGCCACGATGCGTCCGGC
>group_479_1 42 13 0 0 sg=42 px=0 gx=0
TTCGATACCGTCAAAACTTCATTTTTAATTTTTGCGGCCGCAAGATCCGGCCACGATGCG
>group_479_2 42 13 0 0 sg=42 px=0 gx=0
TCGATACCGTCAAAACTTCATTTTTAATTTTTGCGGCCGCAAGATCCGGCCACGATGCGT
>group_479_3 42 13 0 0 sg=42 px=0 gx=0
GGCCGGATCTTGCGGCCGCAAAAATTAAAAATGAAGTTTTGACGGTATCGAACCCCAGAG
>group_479_4 42 13 0 0 sg=42 px=0 gx=0
ACGCATCGTGGCCGGATCTTGCGGCCGCAAAAATTAAAAATGAAGTTTTGACGGTATCGA
>group_479_5 42 13 0 0 sg=42 px=0 gx=0
GGTTCGATACCGTCAAAACTTCATTTTTAATTTTTGCGGCCGCAAGATCCGGCCACGATG
>group_479_6 42 13 0 0 sg=42 px=0 gx=0
TACCGTCAAAACTTCATTTTTAATTTTTGCGGCCGCAAGATCCGGCCACGATGCGTCCGG
>group_479_7 42 13 0 0 sg=42 px=0 gx=0
GGACGCATCGTGGCCGGATCTTGCGGCCGCAAAAATTAAAAATGAAGTTTTGACGGTATC
>group_479_8 42 13 0 0 sg=42 px=0 gx=0
CATCGTGGCCGGATCTTGCGGCCGCAAAAATTAAAAATGAAGTTTTGACGGTATCGAACC
>group_479_9 42 13 0 0 sg=42 px=0 gx=0
CGCATCGTGGCCGGATCTTGCGGCCGCAAAAATTAAAAATGAAGTTTTGACGGTATCGAA
>group_480_0 4 16 0 0 sg=4 px=0 gx=0
TAGTTTGTCCAATTATGTCACACCACAGAAGTAAGGTTCCTTCACAAAGATCCTCTAGAG
>group_480_1 4 16 0 0 sg=4 px=0 gx=0
TCTAGAGGATCTTTGTGAAGGAACCTTACTTCTGTGGTGTGACATAATTGGACAAACTAC
>group_480_2 4 16 0 0 sg=4 px=0 gx=0
GTAGTTTGTCCAATTATGTCACACCACAGAAGTAAGGTTCCTTCACAAAGATCCTCTAGA
>group_480_3 4 16 0 0 sg=4 px=0 gx=0
CTCTAGAGGATCTTTGTGAAGGAACCTTACTTCTGTGGTGTGACATAATTGGACAAACTA
>group_481_0 20 31 0 0 sg=20 px=0 gx=0
ACGGTTCACTAAACCAGCTCTGCTTATATAGACCTCCCACCGTACACGCCTACCGCCCAT
>group_481_1 20 31 0 0 sg=20 px=0 gx=0
CACTAAACCAGCTCTGCTTATATAGACCTCCCACCGTACACGCCTACCGCCCATTTGCGT
>group_481_2 20 31 0 0 sg=20 px=0 gx=0
GCAAATGGGCGGTAGGCGTGTACGGTGGGAGGTCTATATAAGCAGAGCTGGTTTAGTGAA
>group_481_3 20 31 0 0 sg=20 px=0 gx=0
TGACGCAAATGGGCGGTAGGCGTGTACGGTGGGAGGTCTATATAAGCAGAGCTGGTTTAG
>group_481_4 20 31 0 0 sg=20 px=0 gx=0
ACGCAAATGGGCGGTAGGCGTGTACGGTGGGAGGTCTATATAAGCAGAGCTGGTTTAGTG
>group_481_5 20 31 0 0 sg=20 px=0 gx=0
ACTAAACCAGCTCTGCTTATATAGACCTCCCACCGTACACGCCTACCGCCCATTTGCGTC
>group_481_6 20 31 0 0 sg=20 px=0 gx=0
CGCAAATGGGCGGTAGGCGTGTACGGTGGGAGGTCTATATAAGCAGAGCTGGTTTAGTGA
>group_481_7 20 31 0 0 sg=20 px=0 gx=0
CGGTTCACTAAACCAGCTCTGCTTATATAGACCTCCCACCGTACACGCCTACCGCCCATT
>group_481_8 20 31 0 0 sg=20 px=0 gx=0
TTCACTAAACCAGCTCTGCTTATATAGACCTCCCACCGTACACGCCTACCGCCCATTTGC
>group_481_9 20 31 0 0 sg=20 px=0 gx=0
TAAACCAGCTCTGCTTATATAGACCTCCCACCGTACACGCCTACCGCCCATTTGCGTCAA
>group_482_0 442 0 0 0 sg=442 px=0 gx=0
AGCTGGGCTGTGTGCCGAACCCCAGAGTCCCGCTCAGAAGAACTCGTCAAGAAGGCGATA
>group_482_1 442 0 0 0 sg=442 px=0 gx=0
TGCGTATTGGGCGCTTTCTCATAGCTCACGCTGTAGGTATCTCAGTTCGGTGTAGGTCGT
>group_482_2 442 0 0 0 sg=442 px=0 gx=0
TGGGCGCTTTCTCATAGCTCACGCTGTAGGTATCTCAGTTCGGTGTAGGTCGTTCGCTCC
>group_482_3 442 0 0 0 sg=442 px=0 gx=0
AGCAGCCAGTCCCTTCCCGCTTCAGTGCCAACGTCGAGCACAGCTGCGCAAGGAACGCCC
>group_482_4 442 0 0 0 sg=442 px=0 gx=0
GGACTCTGGGGTTCGGCACACAGCCCAGCTTGGAGCGAACGACCTACACCGAACTGAGAT
>group_482_5 442 0 0 0 sg=442 px=0 gx=0
CGAACGACCTACACCGAACTGAGATACCTACAGCGTGAGCTATGAGAAAGCGCCCAATAC
>group_482_6 442 0 0 0 sg=442 px=0 gx=0
GCCCAATAGCAGCCAGTCCCTTCCCGCTTCAGTGCCAACGTCGAGCACAGCTGCGCAAGG
>group_482_7 442 0 0 0 sg=442 px=0 gx=0
CGAACTGAGATACCTACAGCGTGAGCTATGAGAAAGCGCCCAATACGCAAACCGCCTCTC
>group_482_8 442 0 0 0 sg=442 px=0 gx=0
GCGTGAGCTATGAGAAAGCGCCCAATACGCAAACCGCCTCTCCCCGCGCGTTGGCCGATT
>group_482_9 442 0 0 0 sg=442 px=0 gx=0
CTTCGCCCAATAGCAGCCAGTCCCTTCCCGCTTCAGTGCCAACGTCGAGCACAGCTGCGC
>group_483_0 2 1 0 0 sg=2 px=0 gx=0
CAGCTATGACCATGATTACGCCAAGCTATTTAGGTGACACTATAGAATACTCAAGCTTGG
>group_483_1 2 1 0 0 sg=2 px=0 gx=0
CCAAGCTTGAGTATTCTATAGTGTCACCTAAATAGCTTGGCGTAATCATGGTCATAGCTG
>group_484_0 2 1 0 0 sg=2 px=0 gx=0
GACAAGCTTGCATGCCTGCAGGTCGACTCTAGAGGATCCCCGGGTACCGAGCTCGAATTC
>group_484_1 2 1 0 0 sg=2 px=0 gx=0
GAATTCGAGCTCGGTACCCGGGGATCCTCTAGAGTCGACCTGCAGGCATGCAAGCTTGTC
>group_487_0 96 13 0 0 sg=96 px=0 gx=0
TTCGACCTGCAGCCAATATGGGATCGGCCATTGAACAAGATGGATTGCACGCAGGTTCTC
>group_487_1 96 13 0 0 sg=96 px=0 gx=0
CGACCTGCAGCCAATATGGGATCGGCCATTGAACAAGATGGATTGCACGCAGGTTCTCCG
>group_487_2 96 13 0 0 sg=96 px=0 gx=0
CGCTGTTCTCCTCTTCCTCATCTCCGGGCCTTTCGACCTGCAGCCAATATGGGATCGGCC
>group_487_3 96 13 0 0 sg=96 px=0 gx=0
ATTGGCTGCAGGTCGAAAGGCCCGGAGATGAGGAAGAGGAGAACAGCGCGGCAGACGTGC
>group_487_4 96 13 0 0 sg=96 px=0 gx=0
CAATGGCCGATCCCATATTGGCTGCAGGTCGAAAGGCCCGGAGATGAGGAAGAGGAGAAC
>group_487_5 96 13 0 0 sg=96 px=0 gx=0
GAACCTGCGTGCAATCCATCTTGTTCAATGGCCGATCCCATATTGGCTGCAGGTCGAAAG
>group_487_6 96 13 0 0 sg=96 px=0 gx=0
TCCTCTTCCTCATCTCCGGGCCTTTCGACCTGCAGCCAATATGGGATCGGCCATTGAACA
>group_487_7 96 13 0 0 sg=96 px=0 gx=0
GCCGATCCCATATTGGCTGCAGGTCGAAAGGCCCGGAGATGAGGAAGAGGAGAACAGCGC
>group_487_8 96 13 0 0 sg=96 px=0 gx=0
TGTTCAATGGCCGATCCCATATTGGCTGCAGGTCGAAAGGCCCGGAGATGAGGAAGAGGA
>group_487_9 96 13 0 0 sg=96 px=0 gx=0
GGCCGATCCCATATTGGCTGCAGGTCGAAAGGCCCGGAGATGAGGAAGAGGAGAACAGCG
>group_488_0 8 1 0 0 sg=8 px=0 gx=0
CGAAACTGTTGAAAGTTGTTTAGCAAAATCCCATACAGAAAATTCATTTACTAACGTCTG
>group_488_1 8 1 0 0 sg=8 px=0 gx=0
GGCCGAAACTGTTGAAAGTTGTTTAGCAAAATCCCATACAGAAAATTCATTTACTAACGT
>group_488_2 8 1 0 0 sg=8 px=0 gx=0
ACGTTAGTAAATGAATTTTCTGTATGGGATTTTGCTAAACAACTTTCAACAGTTTCGGCC
>group_488_3 8 1 0 0 sg=8 px=0 gx=0
AGACGTTAGTAAATGAATTTTCTGTATGGGATTTTGCTAAACAACTTTCAACAGTTTCGG
>group_488_4 8 1 0 0 sg=8 px=0 gx=0
CCGAAACTGTTGAAAGTTGTTTAGCAAAATCCCATACAGAAAATTCATTTACTAACGTCT
>group_488_5 8 1 0 0 sg=8 px=0 gx=0
GACGTTAGTAAATGAATTTTCTGTATGGGATTTTGCTAAACAACTTTCAACAGTTTCGGC
>group_488_6 8 1 0 0 sg=8 px=0 gx=0
GCCGAAACTGTTGAAAGTTGTTTAGCAAAATCCCATACAGAAAATTCATTTACTAACGTC
>group_488_7 8 1 0 0 sg=8 px=0 gx=0
CAGACGTTAGTAAATGAATTTTCTGTATGGGATTTTGCTAAACAACTTTCAACAGTTTCG
>group_489_0 2 13 0 0 sg=2 px=0 gx=0
GGCTCGTATAATGTGTGGAATTGTGAGCGGATAACAATTTCACACAGGAAACAGAATTCC
>group_489_1 2 13 0 0 sg=2 px=0 gx=0
GGAATTCTGTTTCCTGTGTGAAATTGTTATCCGCTCACAATTCCACACATTATACGAGCC
>group_491_0 2 22 0 0 sg=2 px=0 gx=0
TCTAGAGAATTCGTCAACGAATTCAAGCTTGATATCATTCAGGACGAGCCTCAGACTCCA
>group_491_1 2 22 0 0 sg=2 px=0 gx=0
TGGAGTCTGAGGCTCGTCCTGAATGATATCAAGCTTGAATTCGTTGACGAATTCTCTAGA
>group_492_0 114 12 0 0 sg=114 px=0 gx=0
GACTTTATGAAATCTATATACGTTTATATATATTTATTATCCGATTTTTTATTAAAACGT
>group_492_1 114 12 0 0 sg=114 px=0 gx=0
AATCGGATAATAAATATATATAAACGTATATAGATTTCATAAAGTCTAACACACTAGACT
>group_492_2 114 12 0 0 sg=114 px=0 gx=0
CAGAAACGATTTTGAGACGTTTTAATAAAAAATCGGATAATAAATATATATAAACGTATA
>group_492_3 114 12 0 0 sg=114 px=0 gx=0
TAAGTCTAGTGTGTTAGACTTTATGAAATCTATATACGTTTATATATATTTATTATCCGA
>group_492_4 114 12 0 0 sg=114 px=0 gx=0
CTATATACGTTTATATATATTTATTATCCGATTTTTTATTAAAACGTCTCAAAATCGTTT
>group_492_5 114 12 0 0 sg=114 px=0 gx=0
GACGTTTTAATAAAAAATCGGATAATAAATATATATAAACGTATATAGATTTCATAAAGT
>group_492_6 114 12 0 0 sg=114 px=0 gx=0
TATATTTATTATCCGATTTTTTATTAAAACGTCTCAAAATCGTTTCTGAGACGTTTTAGC
>group_492_7 114 12 0 0 sg=114 px=0 gx=0
AGAAACGATTTTGAGACGTTTTAATAAAAAATCGGATAATAAATATATATAAACGTATAT
>group_492_8 114 12 0 0 sg=114 px=0 gx=0
AACGTCTCAGAAACGATTTTGAGACGTTTTAATAAAAAATCGGATAATAAATATATATAA
>group_492_9 114 12 0 0 sg=114 px=0 gx=0
AATAAACGCTAAAACGTCTCAGAAACGATTTTGAGACGTTTTAATAAAAAATCGGATAAT
>group_494_0 8 2 0 0 sg=8 px=0 gx=0
CTAAATCAATCTAAAGTATATATGAGTAAACTTGGTCTGACAGTTACCAATGCTTAATCA
>group_494_1 8 2 0 0 sg=8 px=0 gx=0
AGCTAAATCAATCTAAAGTATATATGAGTAAACTTGGTCTGACAGTTACCAATGCTTAAT
>group_494_2 8 2 0 0 sg=8 px=0 gx=0
TGATTAAGCATTGGTAACTGTCAGACCAAGTTTACTCATATATACTTTAGATTGATTTAG
>group_494_3 8 2 0 0 sg=8 px=0 gx=0
ATTAAGCATTGGTAACTGTCAGACCAAGTTTACTCATATATACTTTAGATTGATTTAGCT
>group_494_4 8 2 0 0 sg=8 px=0 gx=0
AAGCTAAATCAATCTAAAGTATATATGAGTAAACTTGGTCTGACAGTTACCAATGCTTAA
>group_494_5 8 2 0 0 sg=8 px=0 gx=0
TTAAGCATTGGTAACTGTCAGACCAAGTTTACTCATATATACTTTAGATTGATTTAGCTT
>group_494_6 8 2 0 0 sg=8 px=0 gx=0
GCTAAATCAATCTAAAGTATATATGAGTAAACTTGGTCTGACAGTTACCAATGCTTAATC
>group_494_7 8 2 0 0 sg=8 px=0 gx=0
GATTAAGCATTGGTAACTGTCAGACCAAGTTTACTCATATATACTTTAGATTGATTTAGC
>group_497_0 166 7 0 0 sg=166 px=0 gx=0
AAACCGCTGCTGCGAAATTTGAACGCCAGCACATGGACTCGTCTACTAGCGCAGCTTAAT
>group_497_1 166 7 0 0 sg=166 px=0 gx=0
GTCTACTAGCGCAGCTTAATTAACCTAGGCTGCTGCCACCGCTGAGCAATAACTAGCATA
>group_497_2 166 7 0 0 sg=166 px=0 gx=0
CTAGGCTGCTGCCACCGCTGAGCAATAACTAGCATAACCCCTTGGGGCCTCTAAACGGGT
>group_497_3 166 7 0 0 sg=166 px=0 gx=0
ACTCGTCTACTAGCGCAGCTTAATTAACCTAGGCTGCTGCCACCGCTGAGCAATAACTAG
>group_497_4 166 7 0 0 sg=166 px=0 gx=0
GCTCAGCGGTGGCAGCAGCCTAGGTTAATTAAGCTGCGCTAGTAGACGAGTCCATGTGCT
>group_497_5 166 7 0 0 sg=166 px=0 gx=0
CTAGCGCAGCTTAATTAACCTAGGCTGCTGCCACCGCTGAGCAATAACTAGCATAACCCC
>group_497_6 166 7 0 0 sg=166 px=0 gx=0
CTAGTAGACGAGTCCATGTGCTGGCGTTCAAATTTCGCAGCAGCGGTTTCTTTACCAGAC
>group_497_7 166 7 0 0 sg=166 px=0 gx=0
ACGCCAGCACATGGACTCGTCTACTAGCGCAGCTTAATTAACCTAGGCTGCTGCCACCGC
>group_497_8 166 7 0 0 sg=166 px=0 gx=0
GCTGCTGCGAAATTTGAACGCCAGCACATGGACTCGTCTACTAGCGCAGCTTAATTAACC
>group_497_9 166 7 0 0 sg=166 px=0 gx=0
GCGCTAGTAGACGAGTCCATGTGCTGGCGTTCAAATTTCGCAGCAGCGGTTTCTTTACCA
>group_499_0 12 3 0 0 sg=12 px=0 gx=0
ATCGCCTGGAGACGCCATCCACGCTGTTTTGACCTCCATAGAAGACACCGACTCTAGAGG
>group_499_1 12 3 0 0 sg=12 px=0 gx=0
CGCCTGGAGACGCCATCCACGCTGTTTTGACCTCCATAGAAGACACCGACTCTAGAGGAT
>group_499_2 12 3 0 0 sg=12 px=0 gx=0
GATCGCCTGGAGACGCCATCCACGCTGTTTTGACCTCCATAGAAGACACCGACTCTAGAG
>group_499_3 12 3 0 0 sg=12 px=0 gx=0
AGATCGCCTGGAGACGCCATCCACGCTGTTTTGACCTCCATAGAAGACACCGACTCTAGA
>group_499_4 12 3 0 0 sg=12 px=0 gx=0
GCCTGGAGACGCCATCCACGCTGTTTTGACCTCCATAGAAGACACCGACTCTAGAGGATC
>group_499_5 12 3 0 0 sg=12 px=0 gx=0
TCGCCTGGAGACGCCATCCACGCTGTTTTGACCTCCATAGAAGACACCGACTCTAGAGGA
>group_499_6 12 3 0 0 sg=12 px=0 gx=0
TCTAGAGTCGGTGTCTTCTATGGAGGTCAAAACAGCGTGGATGGCGTCTCCAGGCGATCT
>group_499_7 12 3 0 0 sg=12 px=0 gx=0
CTCTAGAGTCGGTGTCTTCTATGGAGGTCAAAACAGCGTGGATGGCGTCTCCAGGCGATC
>group_499_8 12 3 0 0 sg=12 px=0 gx=0
GATCCTCTAGAGTCGGTGTCTTCTATGGAGGTCAAAACAGCGTGGATGGCGTCTCCAGGC
>group_499_9 12 3 0 0 sg=12 px=0 gx=0
CCTCTAGAGTCGGTGTCTTCTATGGAGGTCAAAACAGCGTGGATGGCGTCTCCAGGCGAT
>group_500_0 6 1 0 0 sg=6 px=0 gx=0
CAATCCATCTTGTTCAATCATGCGAAACGATCCTCATCCTGTCTCTTGATCAGATCGGAA
>group_500_1 6 1 0 0 sg=6 px=0 gx=0
GCAATCCATCTTGTTCAATCATGCGAAACGATCCTCATCCTGTCTCTTGATCAGATCGGA
>group_500_2 6 1 0 0 sg=6 px=0 gx=0
TCCGATCTGATCAAGAGACAGGATGAGGATCGTTTCGCATGATTGAACAAGATGGATTGC
>group_500_3 6 1 0 0 sg=6 px=0 gx=0
TGCAATCCATCTTGTTCAATCATGCGAAACGATCCTCATCCTGTCTCTTGATCAGATCGG
>group_500_4 6 1 0 0 sg=6 px=0 gx=0
CCGATCTGATCAAGAGACAGGATGAGGATCGTTTCGCATGATTGAACAAGATGGATTGCA
>group_500_5 6 1 0 0 sg=6 px=0 gx=0
TTCCGATCTGATCAAGAGACAGGATGAGGATCGTTTCGCATGATTGAACAAGATGGATTG
>group_502_0 2 0 0 0 sg=2 px=0 gx=0
CGGCAACAGGATTCAATCTTAAGAAACTTTATTGCCAAATGTTTGAACGATCGGGGATCC
>group_502_1 2 0 0 0 sg=2 px=0 gx=0
GGATCCCCGATCGTTCAAACATTTGGCAATAAAGTTTCTTAAGATTGAATCCTGTTGCCG
>group_503_0 144 3 0 0 sg=144 px=0 gx=0
TGTGAAGAAAAAGTGAATGATGTAGCCGTCAAGTTGTCATAATAAATCGATGCAGGTGGC
>group_503_1 144 3 0 0 sg=144 px=0 gx=0
CCGTCAAGTTGTCATAATAAATCGATGCAGGTGGCACTTTTCGGGGAAATGTGCGCGGAA
>group_503_2 144 3 0 0 sg=144 px=0 gx=0
CCCCGAAAAGTGCCACCTGCATCGATTTATTATGACAACTTGACGGCTACATCATTCACT
>group_503_3 144 3 0 0 sg=144 px=0 gx=0
AAATCGATGCAGGTGGCACTTTTCGGGGAAATGTGCGCGGAACCCCTATTTGTTTATTTT
>group_503_4 144 3 0 0 sg=144 px=0 gx=0
TGACGCTTTTTATCGCAACTCTCTACTGTTTCTCCATACCCGTTTTTTTGGGAATTCGAG
>group_503_5 144 3 0 0 sg=144 px=0 gx=0
TATTATGACAACTTGACGGCTACATCATTCACTTTTTCTTCACAACCGGCACGGAACTCG
>group_503_6 144 3 0 0 sg=144 px=0 gx=0
CTGACGCTTTTTATCGCAACTCTCTACTGTTTCTCCATACCCGTTTTTTTGGGAATTCGA
>group_503_7 144 3 0 0 sg=144 px=0 gx=0
CGAATTCCCAAAAAAACGGGTATGGAGAAACAGTAGAGAGTTGCGATAAAAAGCGTCAGG
>group_503_8 144 3 0 0 sg=144 px=0 gx=0
GTGAATGATGTAGCCGTCAAGTTGTCATAATAAATCGATGCAGGTGGCACTTTTCGGGGA
>group_503_9 144 3 0 0 sg=144 px=0 gx=0
GTAGCCGTCAAGTTGTCATAATAAATCGATGCAGGTGGCACTTTTCGGGGAAATGTGCGC
>group_505_0 2 3 0 0 sg=2 px=0 gx=0
TAGATCTGATCTAGAGGATCATAATCAGCCATACCACATTTGTAGAGGTTTTACTTGCTT
>group_505_1 2 3 0 0 sg=2 px=0 gx=0
AAGCAAGTAAAACCTCTACAAATGTGGTATGGCTGATTATGATCCTCTAGATCAGATCTA
>group_508_0 2 8 0 0 sg=2 px=0 gx=0
TCGCCTGATGCGGTATTTTCTCCTTACGCATCTGTGCGGTATTTCACACCGCATACGTCA
>group_508_1 2 8 0 0 sg=2 px=0 gx=0
TGACGTATGCGGTGTGAAATACCGCACAGATGCGTAAGGAGAAAATACCGCATCAGGCGA
>group_515_0 4 4 0 0 sg=4 px=0 gx=0
TAATTCCCAATTCCAGGCATCAAATAAAACGAAAGGCTCAGTCGAAAGACTGGGCCTTTC
>group_515_1 4 4 0 0 sg=4 px=0 gx=0
GAAAGGCCCAGTCTTTCGACTGAGCCTTTCGTTTTATTTGATGCCTGGAATTGGGAATTA
>group_515_2 4 4 0 0 sg=4 px=0 gx=0
TTAATTCCCAATTCCAGGCATCAAATAAAACGAAAGGCTCAGTCGAAAGACTGGGCCTTT
>group_515_3 4 4 0 0 sg=4 px=0 gx=0
AAAGGCCCAGTCTTTCGACTGAGCCTTTCGTTTTATTTGATGCCTGGAATTGGGAATTAA
>group_516_0 316 14 0 194 sg=122 px=0 gx=194
CTGAAGCTGTCATCGGTTACTCAGATTTAGAAGGGGATTTCGATGTTGCTGTTTTGCCAT
>group_516_1 316 14 0 194 sg=122 px=0 gx=194
ATCGGTTACTCAGATTTAGAAGGGGATTTCGATGTTGCTGTTTTGCCATTTTCCAACAGC
>group_516_2 316 14 0 194 sg=122 px=0 gx=194
CCCCTTCTAAATCTGAGTAACCGATGACAGCTTCAGCCGGAATTTGTGCCGTTTCATCTT
>group_516_3 316 14 0 194 sg=122 px=0 gx=194
TTCCGGCTGAAGCTGTCATCGGTTACTCAGATTTAGAAGGGGATTTCGATGTTGCTGTTT
>group_516_4 316 14 0 194 sg=122 px=0 gx=194
GCAAAACAGCAACATCGAAATCCCCTTCTAAATCTGAGTAACCGATGACAGCTTCAGCCG
>group_516_5 316 14 0 194 sg=122 px=0 gx=194
GAAAATGGCAAAACAGCAACATCGAAATCCCCTTCTAAATCTGAGTAACCGATGACAGCT
>group_516_6 316 14 0 194 sg=122 px=0 gx=194
AAATCTGAGTAACCGATGACAGCTTCAGCCGGAATTTGTGCCGTTTCATCTTCTGTTGTA
>group_516_7 316 14 0 194 sg=122 px=0 gx=194
GAAACGGCACAAATTCCGGCTGAAGCTGTCATCGGTTACTCAGATTTAGAAGGGGATTTC
>group_516_8 316 14 0 194 sg=122 px=0 gx=194
CCCTTCTAAATCTGAGTAACCGATGACAGCTTCAGCCGGAATTTGTGCCGTTTCATCTTC
>group_516_9 316 14 0 194 sg=122 px=0 gx=194
TTGTGCTGTTGGAAAATGGCAAAACAGCAACATCGAAATCCCCTTCTAAATCTGAGTAAC
>group_517_0 2 2 0 0 sg=2 px=0 gx=0
CCACTCAACCAAGTCATTCTGAGAATAGTGTATGCGGCGACCGAGTTGCTCTTGCCCGGC
>group_517_1 2 2 0 0 sg=2 px=0 gx=0
GCCGGGCAAGAGCAACTCGGTCGCCGCATACACTATTCTCAGAATGACTTGGTTGAGTGG
>group_518_0 8 2 0 0 sg=8 px=0 gx=0
GGATCCCCCGGGCTGCAGGCCTCGAGATCTCCATGGACGCGTGACGTCGACGGTATCGAT
>group_518_1 8 2 0 0 sg=8 px=0 gx=0
TATCGATACCGTCGACGTCACGCGTCCATGGAGATCTCGAGGCCTGCAGCCCGGGGGATC
>group_518_2 8 2 0 0 sg=8 px=0 gx=0
TTATCGATACCGTCGACGTCACGCGTCCATGGAGATCTCGAGGCCTGCAGCCCGGGGGAT
>group_518_3 8 2 0 0 sg=8 px=0 gx=0
TGGATCCCCCGGGCTGCAGGCCTCGAGATCTCCATGGACGCGTGACGTCGACGGTATCGA
>group_518_4 8 2 0 0 sg=8 px=0 gx=0
ATCGATACCGTCGACGTCACGCGTCCATGGAGATCTCGAGGCCTGCAGCCCGGGGGATCC
>group_518_5 8 2 0 0 sg=8 px=0 gx=0
TCGATACCGTCGACGTCACGCGTCCATGGAGATCTCGAGGCCTGCAGCCCGGGGGATCCA
>group_518_6 8 2 0 0 sg=8 px=0 gx=0
ATCCCCCGGGCTGCAGGCCTCGAGATCTCCATGGACGCGTGACGTCGACGGTATCGATAA
>group_518_7 8 2 0 0 sg=8 px=0 gx=0
GATCCCCCGGGCTGCAGGCCTCGAGATCTCCATGGACGCGTGACGTCGACGGTATCGATA
>group_519_0 2 2 0 0 sg=2 px=0 gx=0
GCCAGCTTGGCACTGGCCGTCGTTTTACAACGTCGTGACTGGGAAAACCCTGGCGTTACC
>group_519_1 2 2 0 0 sg=2 px=0 gx=0
GGTAACGCCAGGGTTTTCCCAGTCACGACGTTGTAAAACGACGGCCAGTGCCAAGCTGGC
>group_520_0 64 8 0 0 sg=64 px=0 gx=0
AAATCCCTTAACGTGAGTTACGCGTCGTTCCACTGAGCGTCAGACCCCGTAGAAAAGATC
>group_520_1 64 8 0 0 sg=64 px=0 gx=0
CGCGTCGTTCCACTGAGCGTCAGACCCCGTAGAAAAGATCAAAGGATCTTCTTGAGATCC
>group_520_2 64 8 0 0 sg=64 px=0 gx=0
CTCAAGAAGATCCTTTGATCTTTTCTACGGGGTCTGACGCTCAGTGGAACGACGCGTAAC
>group_520_3 64 8 0 0 sg=64 px=0 gx=0
TTTTCTACGGGGTCTGACGCTCAGTGGAACGACGCGTAACTCACGTTAAGGGATTTTGGT
>group_520_4 64 8 0 0 sg=64 px=0 gx=0
TTTGATCTTTTCTACGGGGTCTGACGCTCAGTGGAACGACGCGTAACTCACGTTAAGGGA
>group_520_5 64 8 0 0 sg=64 px=0 gx=0
TGACCAAAATCCCTTAACGTGAGTTACGCGTCGTTCCACTGAGCGTCAGACCCCGTAGAA
>group_520_6 64 8 0 0 sg=64 px=0 gx=0
AAAATCCCTTAACGTGAGTTACGCGTCGTTCCACTGAGCGTCAGACCCCGTAGAAAAGAT
>group_520_7 64 8 0 0 sg=64 px=0 gx=0
AGTTACGCGTCGTTCCACTGAGCGTCAGACCCCGTAGAAAAGATCAAAGGATCTTCTTGA
>group_520_8 64 8 0 0 sg=64 px=0 gx=0
CAAGAAGATCCTTTGATCTTTTCTACGGGGTCTGACGCTCAGTGGAACGACGCGTAACTC
>group_520_9 64 8 0 0 sg=64 px=0 gx=0
CCAAAATCCCTTAACGTGAGTTACGCGTCGTTCCACTGAGCGTCAGACCCCGTAGAAAAG
>group_524_0 300 0 0 0 sg=300 px=0 gx=0
AGACGAAGCGCCTCTATTTATACTCCGGCGCTCTTTTCGCGAACATTCGAGGCGCGCTCT
>group_524_1 300 0 0 0 sg=300 px=0 gx=0
TCTTTTCTTTTTGGGTCTCTCCCTCTCTGCACTAATGCTCTCTCACTCTGTCACACAGTA
>group_524_2 300 0 0 0 sg=300 px=0 gx=0
GGCGCGCTCTCTCGAACCAACGAGAGCAGTATGCCGTTTACTGTGTGACAGAGTGAGAGA
>group_524_3 300 0 0 0 sg=300 px=0 gx=0
AAAGAGCGCCGGAGTATAAATAGAGGCGCTTCGTCTACGGAGCGACAATTCAATTCAAAC
>group_524_4 300 0 0 0 sg=300 px=0 gx=0
CGTTTACTGTGTGACAGAGTGAGAGAGCATTAGTGCAGAGAGGGAGAGACCCAAAAAGAA
>group_524_5 300 0 0 0 sg=300 px=0 gx=0
ACCAACGAGAGCAGTATGCCGTTTACTGTGTGACAGAGTGAGAGAGCATTAGTGCAGAGA
>group_524_6 300 0 0 0 sg=300 px=0 gx=0
CAGTATGCCGTTTACTGTGTGACAGAGTGAGAGAGCATTAGTGCAGAGAGGGAGAGACCC
>group_524_7 300 0 0 0 sg=300 px=0 gx=0
AGAGAGCATTAGTGCAGAGAGGGAGAGACCCAAAAAGAAAAGAGAGAATAACGAATAACG
>group_524_8 300 0 0 0 sg=300 px=0 gx=0
GAAAAGAGCGCCGGAGTATAAATAGAGGCGCTTCGTCTACGGAGCGACAATTCAATTCAA
>group_524_9 300 0 0 0 sg=300 px=0 gx=0
AGAGCATTAGTGCAGAGAGGGAGAGACCCAAAAAGAAAAGAGAGAATAACGAATAACGGC
>group_525_0 68 4 0 0 sg=68 px=0 gx=0
GCTAGCCTCGAGGATATCAAGATCTGGCCTCGGCGGCCAAGCTTAGACACTAGAGGGTAT
>group_525_1 68 4 0 0 sg=68 px=0 gx=0
GGTACCTGAGCTCGCTAGCCTCGAGGATATCAAGATCTGGCCTCGGCGGCCAAGCTTAGA
>group_525_2 68 4 0 0 sg=68 px=0 gx=0
GGATATCAAGATCTGGCCTCGGCGGCCAAGCTTAGACACTAGAGGGTATATAATGGAAGC
>group_525_3 68 4 0 0 sg=68 px=0 gx=0
CCCTCTAGTGTCTAAGCTTGGCCGCCGAGGCCAGATCTTGATATCCTCGAGGCTAGCGAG
>group_525_4 68 4 0 0 sg=68 px=0 gx=0
GTCTAAGCTTGGCCGCCGAGGCCAGATCTTGATATCCTCGAGGCTAGCGAGCTCAGGTAC
>group_525_5 68 4 0 0 sg=68 px=0 gx=0
TCGCTAGCCTCGAGGATATCAAGATCTGGCCTCGGCGGCCAAGCTTAGACACTAGAGGGT
>group_525_6 68 4 0 0 sg=68 px=0 gx=0
TCCATTATATACCCTCTAGTGTCTAAGCTTGGCCGCCGAGGCCAGATCTTGATATCCTCG
>group_525_7 68 4 0 0 sg=68 px=0 gx=0
TATCAAGATCTGGCCTCGGCGGCCAAGCTTAGACACTAGAGGGTATATAATGGAAGCTCG
>group_525_8 68 4 0 0 sg=68 px=0 gx=0
TACCCTCTAGTGTCTAAGCTTGGCCGCCGAGGCCAGATCTTGATATCCTCGAGGCTAGCG
>group_525_9 68 4 0 0 sg=68 px=0 gx=0
GTACCTGAGCTCGCTAGCCTCGAGGATATCAAGATCTGGCCTCGGCGGCCAAGCTTAGAC
>group_527_0 12 3 0 0 sg=12 px=0 gx=0
AATTAATTCGGTCGAAAAAAGAAAAGGAGAGGGCCAAGAGGGAGGGCATTGGTGACTATT
>group_527_1 12 3 0 0 sg=12 px=0 gx=0
TAGTCACCAATGCCCTCCCTCTTGGCCCTCTCCTTTTCTTTTTTCGACCGAATTAATTCT
>group_527_2 12 3 0 0 sg=12 px=0 gx=0
ATTAATTCGGTCGAAAAAAGAAAAGGAGAGGGCCAAGAGGGAGGGCATTGGTGACTATTG
>group_527_3 12 3 0 0 sg=12 px=0 gx=0
AGAATTAATTCGGTCGAAAAAAGAAAAGGAGAGGGCCAAGAGGGAGGGCATTGGTGACTA
>group_527_4 12 3 0 0 sg=12 px=0 gx=0
TCAATAGTCACCAATGCCCTCCCTCTTGGCCCTCTCCTTTTCTTTTTTCGACCGAATTAA
>group_527_5 12 3 0 0 sg=12 px=0 gx=0
GAATTAATTCGGTCGAAAAAAGAAAAGGAGAGGGCCAAGAGGGAGGGCATTGGTGACTAT
>group_527_6 12 3 0 0 sg=12 px=0 gx=0
AATAGTCACCAATGCCCTCCCTCTTGGCCCTCTCCTTTTCTTTTTTCGACCGAATTAATT
>group_527_7 12 3 0 0 sg=12 px=0 gx=0
AGTCACCAATGCCCTCCCTCTTGGCCCTCTCCTTTTCTTTTTTCGACCGAATTAATTCTT
>group_527_8 12 3 0 0 sg=12 px=0 gx=0
TTAATTCGGTCGAAAAAAGAAAAGGAGAGGGCCAAGAGGGAGGGCATTGGTGACTATTGA
>group_527_9 12 3 0 0 sg=12 px=0 gx=0
AAGAATTAATTCGGTCGAAAAAAGAAAAGGAGAGGGCCAAGAGGGAGGGCATTGGTGACT
>group_528_0 8 32 0 0 sg=8 px=0 gx=0
TTACAATTTGGACTTTCCGCCCTTCTTGGCCTTTATGAGGATCTCTCTGATTTTTCTTGC
>group_528_1 8 32 0 0 sg=8 px=0 gx=0
CAATTTGGACTTTCCGCCCTTCTTGGCCTTTATGAGGATCTCTCTGATTTTTCTTGCGTC
>group_528_2 8 32 0 0 sg=8 px=0 gx=0
TACAATTTGGACTTTCCGCCCTTCTTGGCCTTTATGAGGATCTCTCTGATTTTTCTTGCG
>group_528_3 8 32 0 0 sg=8 px=0 gx=0
CGCAAGAAAAATCAGAGAGATCCTCATAAAGGCCAAGAAGGGCGGAAAGTCCAAATTGTA
>group_528_4 8 32 0 0 sg=8 px=0 gx=0
ACAATTTGGACTTTCCGCCCTTCTTGGCCTTTATGAGGATCTCTCTGATTTTTCTTGCGT
>group_528_5 8 32 0 0 sg=8 px=0 gx=0
ACGCAAGAAAAATCAGAGAGATCCTCATAAAGGCCAAGAAGGGCGGAAAGTCCAAATTGT
>group_528_6 8 32 0 0 sg=8 px=0 gx=0
GCAAGAAAAATCAGAGAGATCCTCATAAAGGCCAAGAAGGGCGGAAAGTCCAAATTGTAA
>group_528_7 8 32 0 0 sg=8 px=0 gx=0
GACGCAAGAAAAATCAGAGAGATCCTCATAAAGGCCAAGAAGGGCGGAAAGTCCAAATTG
>group_529_0 2 12 0 0 sg=2 px=0 gx=0
CCCGAACCACGGGGACGTGGTTTTCCTTTGAAAAACACGATGATAAGCTTGCCACAACCC
>group_529_1 2 12 0 0 sg=2 px=0 gx=0
GGGTTGTGGCAAGCTTATCATCGTGTTTTTCAAAGGAAAACCACGTCCCCGTGGTTCGGG
>group_530_0 52 1 0 0 sg=52 px=0 gx=0
GAGTCGACCTGCAGCCCAAGCTTATCGATGATAAGCTGTCAAACATGAGAATTAAATCAA
>group_530_1 52 1 0 0 sg=52 px=0 gx=0
TACTTTAGATTGATTTAATTCTCATGTTTGACAGCTTATCATCGATAAGCTTGGGCTGCA
>group_530_2 52 1 0 0 sg=52 px=0 gx=0
TCTAGAGTCGACCTGCAGCCCAAGCTTATCGATGATAAGCTGTCAAACATGAGAATTAAA
>group_530_3 52 1 0 0 sg=52 px=0 gx=0
TACTCATATATACTTTAGATTGATTTAATTCTCATGTTTGACAGCTTATCATCGATAAGC
>group_530_4 52 1 0 0 sg=52 px=0 gx=0
CCAAGCTTATCGATGATAAGCTGTCAAACATGAGAATTAAATCAATCTAAAGTATATATG
>group_530_5 52 1 0 0 sg=52 px=0 gx=0
CCCAAGCTTATCGATGATAAGCTGTCAAACATGAGAATTAAATCAATCTAAAGTATATAT
>group_530_6 52 1 0 0 sg=52 px=0 gx=0
AAGCTTATCGATGATAAGCTGTCAAACATGAGAATTAAATCAATCTAAAGTATATATGAG
>group_530_7 52 1 0 0 sg=52 px=0 gx=0
TATACTTTAGATTGATTTAATTCTCATGTTTGACAGCTTATCATCGATAAGCTTGGGCTG
>group_530_8 52 1 0 0 sg=52 px=0 gx=0
CTCATATATACTTTAGATTGATTTAATTCTCATGTTTGACAGCTTATCATCGATAAGCTT
>group_530_9 52 1 0 0 sg=52 px=0 gx=0
CAAGCTTATCGATGATAAGCTGTCAAACATGAGAATTAAATCAATCTAAAGTATATATGA
>group_531_0 14 13 0 0 sg=14 px=0 gx=0
ATCCTTTTAAATTAAAAATGAAGTTTTAAATCAATCTAAAGTATATATGAGTAACCTGAG
>group_531_1 14 13 0 0 sg=14 px=0 gx=0
AGATCCTTTTAAATTAAAAATGAAGTTTTAAATCAATCTAAAGTATATATGAGTAACCTG
>group_531_2 14 13 0 0 sg=14 px=0 gx=0
GGTTACTCATATATACTTTAGATTGATTTAAAACTTCATTTTTAATTTAAAAGGATCTAG
>group_531_3 14 13 0 0 sg=14 px=0 gx=0
GATCCTTTTAAATTAAAAATGAAGTTTTAAATCAATCTAAAGTATATATGAGTAACCTGA
>group_531_4 14 13 0 0 sg=14 px=0 gx=0
TCCTTTTAAATTAAAAATGAAGTTTTAAATCAATCTAAAGTATATATGAGTAACCTGAGG
>group_531_5 14 13 0 0 sg=14 px=0 gx=0
CCTAGATCCTTTTAAATTAAAAATGAAGTTTTAAATCAATCTAAAGTATATATGAGTAAC
>group_531_6 14 13 0 0 sg=14 px=0 gx=0
CTCAGGTTACTCATATATACTTTAGATTGATTTAAAACTTCATTTTTAATTTAAAAGGAT
>group_531_7 14 13 0 0 sg=14 px=0 gx=0
CAGGTTACTCATATATACTTTAGATTGATTTAAAACTTCATTTTTAATTTAAAAGGATCT
>group_531_8 14 13 0 0 sg=14 px=0 gx=0
CCTCAGGTTACTCATATATACTTTAGATTGATTTAAAACTTCATTTTTAATTTAAAAGGA
>group_531_9 14 13 0 0 sg=14 px=0 gx=0
CTAGATCCTTTTAAATTAAAAATGAAGTTTTAAATCAATCTAAAGTATATATGAGTAACC
>group_532_0 2 8 0 0 sg=2 px=0 gx=0
TCCTAAAACCAAAATCCAGTGACCTGCAGCCCGGGGGATCCACTAGAGCGGCCGCCACCG
>group_532_1 2 8 0 0 sg=2 px=0 gx=0
CGGTGGCGGCCGCTCTAGTGGATCCCCCGGGCTGCAGGTCACTGGATTTTGGTTTTAGGA
>group_534_0 30 3 0 0 sg=30 px=0 gx=0
GGAACTTCCCCCCCCCATGTCAGCCGTTAAGTGTTCCTGTGTCACTCAAAATTGCTTTGA
>group_534_1 30 3 0 0 sg=30 px=0 gx=0
CAAAGCAATTTTGAGTGACACAGGAACACTTAACGGCTGACATGGGGGGGGGAAGTTCCT
>group_534_2 30 3 0 0 sg=30 px=0 gx=0
AGCCTCTCAAAGCAATTTTGAGTGACACAGGAACACTTAACGGCTGACATGGGGGGGGGA
>group_534_3 30 3 0 0 sg=30 px=0 gx=0
GAATAGGAACTTCCCCCCCCCATGTCAGCCGTTAAGTGTTCCTGTGTCACTCAAAATTGC
>group_534_4 30 3 0 0 sg=30 px=0 gx=0
CTCAAAGCAATTTTGAGTGACACAGGAACACTTAACGGCTGACATGGGGGGGGGAAGTTC
>group_534_5 30 3 0 0 sg=30 px=0 gx=0
GAACTTCCCCCCCCCATGTCAGCCGTTAAGTGTTCCTGTGTCACTCAAAATTGCTTTGAG
>group_534_6 30 3 0 0 sg=30 px=0 gx=0
AACTTCCCCCCCCCATGTCAGCCGTTAAGTGTTCCTGTGTCACTCAAAATTGCTTTGAGA
>group_534_7 30 3 0 0 sg=30 px=0 gx=0
CTTCCCCCCCCCATGTCAGCCGTTAAGTGTTCCTGTGTCACTCAAAATTGCTTTGAGAGG
>group_534_8 30 3 0 0 sg=30 px=0 gx=0
TCAAAGCAATTTTGAGTGACACAGGAACACTTAACGGCTGACATGGGGGGGGGAAGTTCC
>group_534_9 30 3 0 0 sg=30 px=0 gx=0
ATAGGAACTTCCCCCCCCCATGTCAGCCGTTAAGTGTTCCTGTGTCACTCAAAATTGCTT
>group_535_0 6 73 0 0 sg=6 px=0 gx=0
ATCAACAAGTTTGTACAAAAAAGCTGAACGAGAAACGTAAAATGATATAAATATCAATAT
>group_535_1 6 73 0 0 sg=6 px=0 gx=0
ATATATTGATATTTATATCATTTTACGTTTCTCGTTCAGCTTTTTTGTACAAACTTGTTG
>group_535_2 6 73 0 0 sg=6 px=0 gx=0
CAACAAGTTTGTACAAAAAAGCTGAACGAGAAACGTAAAATGATATAAATATCAATATAT
>group_535_3 6 73 0 0 sg=6 px=0 gx=0
TATATTGATATTTATATCATTTTACGTTTCTCGTTCAGCTTTTTTGTACAAACTTGTTGA
>group_535_4 6 73 0 0 sg=6 px=0 gx=0
ATATTGATATTTATATCATTTTACGTTTCTCGTTCAGCTTTTTTGTACAAACTTGTTGAT
>group_535_5 6 73 0 0 sg=6 px=0 gx=0
TCAACAAGTTTGTACAAAAAAGCTGAACGAGAAACGTAAAATGATATAAATATCAATATA
>group_538_0 22 44 0 0 sg=22 px=0 gx=0
ATAAATGGGCTCGCGATAATGTCGGGCAATCAGGTGCGACAATCTATCGCTTGTATGGGA
>group_538_1 22 44 0 0 sg=22 px=0 gx=0
TCCCATACAAGCGATAGATTGTCGCACCTGATTGCCCGACATTATCGCGAGCCCATTTAT
>group_538_2 22 44 0 0 sg=22 px=0 gx=0
TACAAGCGATAGATTGTCGCACCTGATTGCCCGACATTATCGCGAGCCCATTTATACCCA
>group_538_3 22 44 0 0 sg=22 px=0 gx=0
GCTTCCCATACAAGCGATAGATTGTCGCACCTGATTGCCCGACATTATCGCGAGCCCATT
>group_538_4 22 44 0 0 sg=22 px=0 gx=0
GGGCTTCCCATACAAGCGATAGATTGTCGCACCTGATTGCCCGACATTATCGCGAGCCCA
>group_538_5 22 44 0 0 sg=22 px=0 gx=0
GTATAAATGGGCTCGCGATAATGTCGGGCAATCAGGTGCGACAATCTATCGCTTGTATGG
>group_538_6 22 44 0 0 sg=22 px=0 gx=0
TGGGTATAAATGGGCTCGCGATAATGTCGGGCAATCAGGTGCGACAATCTATCGCTTGTA
>group_538_7 22 44 0 0 sg=22 px=0 gx=0
CATACAAGCGATAGATTGTCGCACCTGATTGCCCGACATTATCGCGAGCCCATTTATACC
>group_538_8 22 44 0 0 sg=22 px=0 gx=0
CTTCCCATACAAGCGATAGATTGTCGCACCTGATTGCCCGACATTATCGCGAGCCCATTT
>group_538_9 22 44 0 0 sg=22 px=0 gx=0
TTCCCATACAAGCGATAGATTGTCGCACCTGATTGCCCGACATTATCGCGAGCCCATTTA
>group_542_0 8 3 0 0 sg=8 px=0 gx=0
CAATTCGATCCGGTACCAGCACCACCAGCGGTGAGGTGCGGAACTTCTACAACCTCAAAG
>group_542_1 8 3 0 0 sg=8 px=0 gx=0
GGGAGATCTCGATCCCGCGAAATTAATACGACTCACTATAGGGAGACCACAACGGTTTCC
>group_542_2 8 3 0 0 sg=8 px=0 gx=0
GGAGATCTCGATCCCGCGAAATTAATACGACTCACTATAGGGAGACCACAACGGTTTCCC
>group_542_3 8 3 0 0 sg=8 px=0 gx=0
CCAATTCGATCCGGTACCAGCACCACCAGCGGTGAGGTGCGGAACTTCTACAACCTCAAA
>group_542_4 8 3 0 0 sg=8 px=0 gx=0
CTTTGAGGTTGTAGAAGTTCCGCACCTCACCGCTGGTGGTGCTGGTACCGGATCGAATTG
>group_542_5 8 3 0 0 sg=8 px=0 gx=0
TTTGAGGTTGTAGAAGTTCCGCACCTCACCGCTGGTGGTGCTGGTACCGGATCGAATTGG
>group_542_6 8 3 0 0 sg=8 px=0 gx=0
GGGAAACCGTTGTGGTCTCCCTATAGTGAGTCGTATTAATTTCGCGGGATCGAGATCTCC
>group_542_7 8 3 0 0 sg=8 px=0 gx=0
GGAAACCGTTGTGGTCTCCCTATAGTGAGTCGTATTAATTTCGCGGGATCGAGATCTCCC
>group_544_0 2 2 0 0 sg=2 px=0 gx=0
CTGTAGGTAGTTTGTCCAATTATGTCACACCACAGAAGTAAGGTTCCTTCACAAAGATCT
>group_544_1 2 2 0 0 sg=2 px=0 gx=0
AGATCTTTGTGAAGGAACCTTACTTCTGTGGTGTGACATAATTGGACAAACTACCTACAG
>group_545_0 182 16 0 0 sg=182 px=0 gx=0
CTTCAATAATCTAGTGGATCAAGAGACAGGATGAGGATCGTTTCGCATGATTGAACAAGA
>group_545_1 182 16 0 0 sg=182 px=0 gx=0
ATAACCCTGATAAATGCTTCAATAATCTAGTGGATCAAGAGACAGGATGAGGATCGTTTC
>group_545_2 182 16 0 0 sg=182 px=0 gx=0
AATAATCTAGTGGATCAAGAGACAGGATGAGGATCGTTTCGCATGATTGAACAAGATGGA
>group_545_3 182 16 0 0 sg=182 px=0 gx=0
GCGAAACGATCCTCATCCTGTCTCTTGATCCACTAGATTATTGAAGCATTTATCAGGGTT
>group_545_4 182 16 0 0 sg=182 px=0 gx=0
TGACGGTATCGAACCCCAGAGTCCCGCTCAGAAGAACTCGTCAAGAAGGCGATAGAAGGC
>group_545_5 182 16 0 0 sg=182 px=0 gx=0
CCGCTCATGAGACAATAACCCTGATAAATGCTTCAATAATCTAGTGGATCAAGAGACAGG
>group_545_6 182 16 0 0 sg=182 px=0 gx=0
GATAAATGCTTCAATAATCTAGTGGATCAAGAGACAGGATGAGGATCGTTTCGCATGATT
>group_545_7 182 16 0 0 sg=182 px=0 gx=0
ATAATCTAGTGGATCAAGAGACAGGATGAGGATCGTTTCGCATGATTGAACAAGATGGAT
>group_545_8 182 16 0 0 sg=182 px=0 gx=0
CGTGCAATCCATCTTGTTCAATCATGCGAAACGATCCTCATCCTGTCTCTTGATCCACTA
>group_545_9 182 16 0 0 sg=182 px=0 gx=0
ACTAGATTATTGAAGCATTTATCAGGGTTATTGTCTCATGAGCGGATACATATTTGAATG
>group_547_0 8 2 0 0 sg=8 px=0 gx=0
ATCGCGTGCATGCGACGTCATAGCTCTCTCCCTATAGTGAGTCGTATTATAAGCTAGGCA
>group_547_1 8 2 0 0 sg=8 px=0 gx=0
GCCTAGCTTATAATACGACTCACTATAGGGAGAGAGCTATGACGTCGCATGCACGCGATC
>group_547_2 8 2 0 0 sg=8 px=0 gx=0
TGATCGCGTGCATGCGACGTCATAGCTCTCTCCCTATAGTGAGTCGTATTATAAGCTAGG
>group_547_3 8 2 0 0 sg=8 px=0 gx=0
GTGCCTAGCTTATAATACGACTCACTATAGGGAGAGAGCTATGACGTCGCATGCACGCGA
>group_547_4 8 2 0 0 sg=8 px=0 gx=0
TGCCTAGCTTATAATACGACTCACTATAGGGAGAGAGCTATGACGTCGCATGCACGCGAT
>group_547_5 8 2 0 0 sg=8 px=0 gx=0
TCGCGTGCATGCGACGTCATAGCTCTCTCCCTATAGTGAGTCGTATTATAAGCTAGGCAC
>group_547_6 8 2 0 0 sg=8 px=0 gx=0
CCTAGCTTATAATACGACTCACTATAGGGAGAGAGCTATGACGTCGCATGCACGCGATCA
>group_547_7 8 2 0 0 sg=8 px=0 gx=0
GATCGCGTGCATGCGACGTCATAGCTCTCTCCCTATAGTGAGTCGTATTATAAGCTAGGC
>group_550_0 94 7 0 0 sg=94 px=0 gx=0
AGTCAAAATAAAATCATTATTTGCCATCCAGCTGCAGCTCTGGCCCGTGTCTCAAAATCT
>group_550_1 94 7 0 0 sg=94 px=0 gx=0
GAGATTTTGAGACACGGGCCAGAGCTGCAGCTGGATGGCAAATAATGATTTTATTTTGAC
>group_550_2 94 7 0 0 sg=94 px=0 gx=0
TTTGCCATCCAGCTGCAGCTCTGGCCCGTGTCTCAAAATCTCTGATGTTACATTGCACAA
>group_550_3 94 7 0 0 sg=94 px=0 gx=0
ATCCAGCTGCAGCTCTGGCCCGTGTCTCAAAATCTCTGATGTTACATTGCACAAGATAAA
>group_550_4 94 7 0 0 sg=94 px=0 gx=0
GTAACATCAGAGATTTTGAGACACGGGCCAGAGCTGCAGCTGGATGGCAAATAATGATTT
>group_550_5 94 7 0 0 sg=94 px=0 gx=0
CTATCAGTCAAAATAAAATCATTATTTGCCATCCAGCTGCAGCTCTGGCCCGTGTCTCAA
>group_550_6 94 7 0 0 sg=94 px=0 gx=0
TATTTGCCATCCAGCTGCAGCTCTGGCCCGTGTCTCAAAATCTCTGATGTTACATTGCAC
>group_550_7 94 7 0 0 sg=94 px=0 gx=0
CCAGAGCTGCAGCTGGATGGCAAATAATGATTTTATTTTGACTGATAGTGACCTGTTCGT
>group_550_8 94 7 0 0 sg=94 px=0 gx=0
AAATCATTATTTGCCATCCAGCTGCAGCTCTGGCCCGTGTCTCAAAATCTCTGATGTTAC
>group_550_9 94 7 0 0 sg=94 px=0 gx=0
TGAGACACGGGCCAGAGCTGCAGCTGGATGGCAAATAATGATTTTATTTTGACTGATAGT
>group_551_0 14 2 0 0 sg=14 px=0 gx=0
ATCGATGGCTTGGCTGCAGGTCGACGGATCCCAAGCTTCTTCTAGAGGTACCGCATGCGA
>group_551_1 14 2 0 0 sg=14 px=0 gx=0
TCGCATGCGGTACCTCTAGAAGAAGCTTGGGATCCGTCGACCTGCAGCCAAGCCATCGAT
>group_551_2 14 2 0 0 sg=14 px=0 gx=0
TCGATATCGCATGCGGTACCTCTAGAAGAAGCTTGGGATCCGTCGACCTGCAGCCAAGCC
>group_551_3 14 2 0 0 sg=14 px=0 gx=0
GATGGCTTGGCTGCAGGTCGACGGATCCCAAGCTTCTTCTAGAGGTACCGCATGCGATAT
>group_551_4 14 2 0 0 sg=14 px=0 gx=0
ATGGCTTGGCTGCAGGTCGACGGATCCCAAGCTTCTTCTAGAGGTACCGCATGCGATATC
>group_551_5 14 2 0 0 sg=14 px=0 gx=0
CGATATCGCATGCGGTACCTCTAGAAGAAGCTTGGGATCCGTCGACCTGCAGCCAAGCCA
>group_551_6 14 2 0 0 sg=14 px=0 gx=0
GGCTTGGCTGCAGGTCGACGGATCCCAAGCTTCTTCTAGAGGTACCGCATGCGATATCGA
>group_551_7 14 2 0 0 sg=14 px=0 gx=0
TGGCTTGGCTGCAGGTCGACGGATCCCAAGCTTCTTCTAGAGGTACCGCATGCGATATCG
>group_551_8 14 2 0 0 sg=14 px=0 gx=0
TCGATGGCTTGGCTGCAGGTCGACGGATCCCAAGCTTCTTCTAGAGGTACCGCATGCGAT
>group_551_9 14 2 0 0 sg=14 px=0 gx=0
ATATCGCATGCGGTACCTCTAGAAGAAGCTTGGGATCCGTCGACCTGCAGCCAAGCCATC
>group_552_0 2 14 0 0 sg=2 px=0 gx=0
ACTCTAGAGGATCTTTGTGAAGGAACCTTACTTCTGTGGTGTGACATAATTGGACAAACT
>group_552_1 2 14 0 0 sg=2 px=0 gx=0
AGTTTGTCCAATTATGTCACACCACAGAAGTAAGGTTCCTTCACAAAGATCCTCTAGAGT
>group_553_0 2 2 0 0 sg=2 px=0 gx=0
GGGAATTCTCATGTTTGACAGCTTATCATCGATAAGCTTTAATGCGGTAGTTTATCACAG
>group_553_1 2 2 0 0 sg=2 px=0 gx=0
CTGTGATAAACTACCGCATTAAAGCTTATCGATGATAAGCTGTCAAACATGAGAATTCCC
>group_554_0 2 6 0 0 sg=2 px=0 gx=0
GAGCTTTAATGCGGTAGTTTATCACAGTTAAATTGCTAACGCAGTCAGGCACCGTGTATG
>group_554_1 2 6 0 0 sg=2 px=0 gx=0
CATACACGGTGCCTGACTGCGTTAGCAATTTAACTGTGATAAACTACCGCATTAAAGCTC
>group_555_0 104 3 0 0 sg=104 px=0 gx=0
GAGCTCGAGATCTAGATATCGATGAATTCCCGGGGATCCGTCGACCTGCAGCCAAGCTTG
>group_555_1 104 3 0 0 sg=104 px=0 gx=0
AGCTATGACCATGATTACGCCAAGCTTGGCTGCAGGTCGACGGATCCCCGGGAATTCATC
>group_555_2 104 3 0 0 sg=104 px=0 gx=0
CGGATCCCCGGGAATTCATCGATATCTAGATCTCGAGCTCGCGAAAGCTTGGCACTGGCC
>group_555_3 104 3 0 0 sg=104 px=0 gx=0
ACGGATCCCCGGGAATTCATCGATATCTAGATCTCGAGCTCGCGAAAGCTTGGCACTGGC
>group_555_4 104 3 0 0 sg=104 px=0 gx=0
CGATGAATTCCCGGGGATCCGTCGACCTGCAGCCAAGCTTGGCGTAATCATGGTCATAGC
>group_555_5 104 3 0 0 sg=104 px=0 gx=0
AAACGACGGCCAGTGCCAAGCTTTCGCGAGCTCGAGATCTAGATATCGATGAATTCCCGG
>group_555_6 104 3 0 0 sg=104 px=0 gx=0
TCGAGATCTAGATATCGATGAATTCCCGGGGATCCGTCGACCTGCAGCCAAGCTTGGCGT
>group_555_7 104 3 0 0 sg=104 px=0 gx=0
TAAAACGACGGCCAGTGCCAAGCTTTCGCGAGCTCGAGATCTAGATATCGATGAATTCCC
>group_555_8 104 3 0 0 sg=104 px=0 gx=0
GGTCGACGGATCCCCGGGAATTCATCGATATCTAGATCTCGAGCTCGCGAAAGCTTGGCA
>group_555_9 104 3 0 0 sg=104 px=0 gx=0
GGCTGCAGGTCGACGGATCCCCGGGAATTCATCGATATCTAGATCTCGAGCTCGCGAAAG
>group_556_0 6 39 0 0 sg=6 px=0 gx=0
ATATCATTTTACGTTTCTCGTTCAGCTTTTTTGTACAAACTTGTTGATAACTCTAGAGTC
>group_556_1 6 39 0 0 sg=6 px=0 gx=0
TATATCATTTTACGTTTCTCGTTCAGCTTTTTTGTACAAACTTGTTGATAACTCTAGAGT
>group_556_2 6 39 0 0 sg=6 px=0 gx=0
GACTCTAGAGTTATCAACAAGTTTGTACAAAAAAGCTGAACGAGAAACGTAAAATGATAT
>group_556_3 6 39 0 0 sg=6 px=0 gx=0
TTATATCATTTTACGTTTCTCGTTCAGCTTTTTTGTACAAACTTGTTGATAACTCTAGAG
>group_556_4 6 39 0 0 sg=6 px=0 gx=0
CTCTAGAGTTATCAACAAGTTTGTACAAAAAAGCTGAACGAGAAACGTAAAATGATATAA
>group_556_5 6 39 0 0 sg=6 px=0 gx=0
ACTCTAGAGTTATCAACAAGTTTGTACAAAAAAGCTGAACGAGAAACGTAAAATGATATA
>group_559_0 48 6 0 0 sg=48 px=0 gx=0
CACACAGGAAACAGCTATGACCATGATTACGCCAAGCTATTTAGGTGAGACTATAGAATA
>group_559_1 48 6 0 0 sg=48 px=0 gx=0
ACAATTTCACACAGGAAACAGCTATGACCATGATTACGCCAAGCTATTTAGGTGAGACTA
>group_559_2 48 6 0 0 sg=48 px=0 gx=0
TTCTATAGTCTCACCTAAATAGCTTGGCGTAATCATGGTCATAGCTGTTTCCTGTGTGAA
>group_559_3 48 6 0 0 sg=48 px=0 gx=0
AAGCTTGAGTATTCTATAGTCTCACCTAAATAGCTTGGCGTAATCATGGTCATAGCTGTT
>group_559_4 48 6 0 0 sg=48 px=0 gx=0
ACAGGAAACAGCTATGACCATGATTACGCCAAGCTATTTAGGTGAGACTATAGAATACTC
>group_559_5 48 6 0 0 sg=48 px=0 gx=0
AGCTTGAGTATTCTATAGTCTCACCTAAATAGCTTGGCGTAATCATGGTCATAGCTGTTT
>group_559_6 48 6 0 0 sg=48 px=0 gx=0
ATTTCACACAGGAAACAGCTATGACCATGATTACGCCAAGCTATTTAGGTGAGACTATAG
>group_559_7 48 6 0 0 sg=48 px=0 gx=0
CATGCAAGCTTGAGTATTCTATAGTCTCACCTAAATAGCTTGGCGTAATCATGGTCATAG
>group_559_8 48 6 0 0 sg=48 px=0 gx=0
GCTTGAGTATTCTATAGTCTCACCTAAATAGCTTGGCGTAATCATGGTCATAGCTGTTTC
>group_559_9 48 6 0 0 sg=48 px=0 gx=0
GAAACAGCTATGACCATGATTACGCCAAGCTATTTAGGTGAGACTATAGAATACTCAAGC
>group_564_0 2 3 0 0 sg=2 px=0 gx=0
GCATGCAGATCTAGCGCTCTAGAGGATCTGCGGCCGCATTTTTGCGGCCTTTTTTTTTGG
>group_564_1 2 3 0 0 sg=2 px=0 gx=0
CCAAAAAAAAAGGCCGCAAAAATGCGGCCGCAGATCCTCTAGAGCGCTAGATCTGCATGC
>group_566_0 118 7 0 0 sg=118 px=0 gx=0
AGCGGCCGGAGAACCTGCGTGCAATCCATCTTGTTCAATCATGGTGGCTCTAGCCTTAAG
>group_566_1 118 7 0 0 sg=118 px=0 gx=0
CCCAAGCGGCCGGAGAACCTGCGTGCAATCCATCTTGTTCAATCATGGTGGCTCTAGCCT
>group_566_2 118 7 0 0 sg=118 px=0 gx=0
CAATCATGGTGGCTCTAGCCTTAAGTTCGAGACTGTTGTGTCAGAAGAATCAAGCTTTTT
>group_566_3 118 7 0 0 sg=118 px=0 gx=0
AGCCACCATGATTGAACAAGATGGATTGCACGCAGGTTCTCCGGCCGCTTGGGTGGAGAG
>group_566_4 118 7 0 0 sg=118 px=0 gx=0
GCTCTAGCCTTAAGTTCGAGACTGTTGTGTCAGAAGAATCAAGCTTTTTGCAAAAGCCTA
>group_566_5 118 7 0 0 sg=118 px=0 gx=0
TTGCAAAAAGCTTGATTCTTCTGACACAACAGTCTCGAACTTAAGGCTAGAGCCACCATG
>group_566_6 118 7 0 0 sg=118 px=0 gx=0
AACCTGCGTGCAATCCATCTTGTTCAATCATGGTGGCTCTAGCCTTAAGTTCGAGACTGT
>group_566_7 118 7 0 0 sg=118 px=0 gx=0
TCGAACTTAAGGCTAGAGCCACCATGATTGAACAAGATGGATTGCACGCAGGTTCTCCGG
>group_566_8 118 7 0 0 sg=118 px=0 gx=0
CTTCTGACACAACAGTCTCGAACTTAAGGCTAGAGCCACCATGATTGAACAAGATGGATT
>group_566_9 118 7 0 0 sg=118 px=0 gx=0
GGCCGGAGAACCTGCGTGCAATCCATCTTGTTCAATCATGGTGGCTCTAGCCTTAAGTTC
>group_567_0 14 6 0 0 sg=14 px=0 gx=0
TTGGATGCTGTAGGCATAGGCTTGGTTATGCCGGTACTGCCGGGCCTCTTGCGGGATATC
>group_567_1 14 6 0 0 sg=14 px=0 gx=0
TATCCCGCAAGAGGCCCGGCAGTACCGGCATAACCAAGCCTATGCCTACAGCATCCAAGA
>group_567_2 14 6 0 0 sg=14 px=0 gx=0
GATATCCCGCAAGAGGCCCGGCAGTACCGGCATAACCAAGCCTATGCCTACAGCATCCAA
>group_567_3 14 6 0 0 sg=14 px=0 gx=0
CCCGCAAGAGGCCCGGCAGTACCGGCATAACCAAGCCTATGCCTACAGCATCCAAGAAGC
>group_567_4 14 6 0 0 sg=14 px=0 gx=0
GCTTCTTGGATGCTGTAGGCATAGGCTTGGTTATGCCGGTACTGCCGGGCCTCTTGCGGG
>group_567_5 14 6 0 0 sg=14 px=0 gx=0
CCGCAAGAGGCCCGGCAGTACCGGCATAACCAAGCCTATGCCTACAGCATCCAAGAAGCT
>group_567_6 14 6 0 0 sg=14 px=0 gx=0
ATATCCCGCAAGAGGCCCGGCAGTACCGGCATAACCAAGCCTATGCCTACAGCATCCAAG
>group_567_7 14 6 0 0 sg=14 px=0 gx=0
CTTGGATGCTGTAGGCATAGGCTTGGTTATGCCGGTACTGCCGGGCCTCTTGCGGGATAT
>group_567_8 14 6 0 0 sg=14 px=0 gx=0
ATCCCGCAAGAGGCCCGGCAGTACCGGCATAACCAAGCCTATGCCTACAGCATCCAAGAA
>group_567_9 14 6 0 0 sg=14 px=0 gx=0
TCTTGGATGCTGTAGGCATAGGCTTGGTTATGCCGGTACTGCCGGGCCTCTTGCGGGATA
>group_569_0 438 2 0 0 sg=438 px=0 gx=0
TTATACGAGCCGATGATTAATTGTCAACTCGAGCAGCTCATTTCAGAATATTTGCCAGAA
>group_569_1 438 2 0 0 sg=438 px=0 gx=0
ATCCGCTCACAATTCCACACATTATACGAGCCGATGATTAATTGTCAACTCGAGCAGCTC
>group_569_2 438 2 0 0 sg=438 px=0 gx=0
GGCCTTTTTGCGCATATGCGGTGTGAAATACCGCACAGATGCGTAAGGAGAAAATACCGC
>group_569_3 438 2 0 0 sg=438 px=0 gx=0
GCTCACAATTCCACACATTATACGAGCCGATGATTAATTGTCAACTCGAGCAGCTCATTT
>group_569_4 438 2 0 0 sg=438 px=0 gx=0
GCCGACATCATAACGGTTCTGGCAAATATTCTGAAATGAGCTGCTCGAGTTGACAATTAA
>group_569_5 438 2 0 0 sg=438 px=0 gx=0
GACTCTCTTCCGGGCGCTATCATGCCATACCGCGAAAGGTTTTGCACCATTCGAAGCTTA
>group_569_6 438 2 0 0 sg=438 px=0 gx=0
AAAGGTTTTGCACCATTCGAAGCTTATCGATGATAAGCTGTCAAACATGAGAATTCTTGA
>group_569_7 438 2 0 0 sg=438 px=0 gx=0
ATCATCGATAAGCTTCGAATGGTGCAAAACCTTTCGCGGTATGGCATGATAGCGCCCGGA
>group_569_8 438 2 0 0 sg=438 px=0 gx=0
TGAGCGGATAACAATTTCACACAGGAAACAGCCAGTCCGTTTAGGTGTTTTCACGAGCCA
>group_569_9 438 2 0 0 sg=438 px=0 gx=0
TGGTGAATGGCTCGTGAAAACACCTAAACGGACTGGCTGTTTCCTGTGTGAAATTGTTAT
>group_572_0 18 3 0 0 sg=18 px=0 gx=0
TGGCTGGACGTAAACTCCTCTTCAGACCTAATAACTTCGTATAGCATACATTATACGAAG
>group_572_1 18 3 0 0 sg=18 px=0 gx=0
AACTTCGTATAATGTATGCTATACGAAGTTATTAGGTCTGAAGAGGAGTTTACGTCCAGC
>group_572_2 18 3 0 0 sg=18 px=0 gx=0
AGCTTGGCTGGACGTAAACTCCTCTTCAGACCTAATAACTTCGTATAGCATACATTATAC
>group_572_3 18 3 0 0 sg=18 px=0 gx=0
GTATAATGTATGCTATACGAAGTTATTAGGTCTGAAGAGGAGTTTACGTCCAGCCAAGCT
>group_572_4 18 3 0 0 sg=18 px=0 gx=0
CTTCGTATAATGTATGCTATACGAAGTTATTAGGTCTGAAGAGGAGTTTACGTCCAGCCA
>group_572_5 18 3 0 0 sg=18 px=0 gx=0
TTCGTATAATGTATGCTATACGAAGTTATTAGGTCTGAAGAGGAGTTTACGTCCAGCCAA
>group_572_6 18 3 0 0 sg=18 px=0 gx=0
TCGTATAATGTATGCTATACGAAGTTATTAGGTCTGAAGAGGAGTTTACGTCCAGCCAAG
>group_572_7 18 3 0 0 sg=18 px=0 gx=0
GCTTGGCTGGACGTAAACTCCTCTTCAGACCTAATAACTTCGTATAGCATACATTATACG
>group_572_8 18 3 0 0 sg=18 px=0 gx=0
GGCTGGACGTAAACTCCTCTTCAGACCTAATAACTTCGTATAGCATACATTATACGAAGT
>group_572_9 18 3 0 0 sg=18 px=0 gx=0
CGTATAATGTATGCTATACGAAGTTATTAGGTCTGAAGAGGAGTTTACGTCCAGCCAAGC
>group_573_0 22 11 0 0 sg=22 px=0 gx=0
TTTATATCATTTTACGTTTCTCGTTCAGCTTTCTTGTACAAAGTGGTTGATAACAGCGGG
>group_573_1 22 11 0 0 sg=22 px=0 gx=0
ATTAACCCGCTGTTATCAACCACTTTGTACAAGAAAGCTGAACGAGAAACGTAAAATGAT
>group_573_2 22 11 0 0 sg=22 px=0 gx=0
TATATCATTTTACGTTTCTCGTTCAGCTTTCTTGTACAAAGTGGTTGATAACAGCGGGTT
>group_573_3 22 11 0 0 sg=22 px=0 gx=0
ATTTATATCATTTTACGTTTCTCGTTCAGCTTTCTTGTACAAAGTGGTTGATAACAGCGG
>group_573_4 22 11 0 0 sg=22 px=0 gx=0
GTTAATTAACCCGCTGTTATCAACCACTTTGTACAAGAAAGCTGAACGAGAAACGTAAAA
>group_573_5 22 11 0 0 sg=22 px=0 gx=0
AATTAACCCGCTGTTATCAACCACTTTGTACAAGAAAGCTGAACGAGAAACGTAAAATGA
>group_573_6 22 11 0 0 sg=22 px=0 gx=0
CCGCTGTTATCAACCACTTTGTACAAGAAAGCTGAACGAGAAACGTAAAATGATATAAAT
>group_573_7 22 11 0 0 sg=22 px=0 gx=0
TTTTACGTTTCTCGTTCAGCTTTCTTGTACAAAGTGGTTGATAACAGCGGGTTAATTAAC
>group_573_8 22 11 0 0 sg=22 px=0 gx=0
CATTTTACGTTTCTCGTTCAGCTTTCTTGTACAAAGTGGTTGATAACAGCGGGTTAATTA
>group_573_9 22 11 0 0 sg=22 px=0 gx=0
TTAACCCGCTGTTATCAACCACTTTGTACAAGAAAGCTGAACGAGAAACGTAAAATGATA
>group_575_0 2 3 0 0 sg=2 px=0 gx=0
TTGGATACACGGGTACCCGGGCGACTCAGTCAATCGGAGGACTGGCGCCCCGAGTGAGGA
>group_575_1 2 3 0 0 sg=2 px=0 gx=0
TCCTCACTCGGGGCGCCAGTCCTCCGATTGACTGAGTCGCCCGGGTACCCGTGTATCCAA
>group_576_0 198 9 0 0 sg=198 px=0 gx=0
ACTGGCCGTCGTTTTACAACGTCGTGACTGGGAAAACATCCATGCTAGCGTTAACGCGAG
>group_576_1 198 9 0 0 sg=198 px=0 gx=0
TCATAGCTGTTTCCTGGCAGCTCTGGCCCGTGTCTCAAAATCTCTGATGTTACATTGCAC
>group_576_2 198 9 0 0 sg=198 px=0 gx=0
CGGGCCAGAGCTGCCAGGAAACAGCTATGACCATGTAATACGACTCACTATAGGGGATAT
>group_576_3 198 9 0 0 sg=198 px=0 gx=0
GCTAGCATGGATGTTTTCCCAGTCACGACGTTGTAAAACGACGGCCAGTCTTAAGCTCGG
>group_576_4 198 9 0 0 sg=198 px=0 gx=0
ATATTTTTATCTTGTGCAATGTAACATCAGAGATTTTGAGACACGGGCCAGAGCTGCCAG
>group_576_5 198 9 0 0 sg=198 px=0 gx=0
TTACATGGTCATAGCTGTTTCCTGGCAGCTCTGGCCCGTGTCTCAAAATCTCTGATGTTA
>group_576_6 198 9 0 0 sg=198 px=0 gx=0
GAAAACATCCATGCTAGCGTTAACGCGAGAGTAGGGAACTGCCAGGCATCAAATAAAACG
>group_576_7 198 9 0 0 sg=198 px=0 gx=0
TGGCCGTCGTTTTACAACGTCGTGACTGGGAAAACATCCATGCTAGCGTTAACGCGAGAG
>group_576_8 198 9 0 0 sg=198 px=0 gx=0
ACAACGTCGTGACTGGGAAAACATCCATGCTAGCGTTAACGCGAGAGTAGGGAACTGCCA
>group_576_9 198 9 0 0 sg=198 px=0 gx=0
TATCTTGTGCAATGTAACATCAGAGATTTTGAGACACGGGCCAGAGCTGCCAGGAAACAG
>group_579_0 88 7 0 0 sg=88 px=0 gx=0
CAAGTCTTCCTCGGAGATTAGCTTTTGTTCACCGTTAATTAACCCGCTGTTATCAACCAC
>group_579_1 88 7 0 0 sg=88 px=0 gx=0
TCGTTCAGCTTTCTTGTACAAAGTGGTTGATAACAGCGGGTTAATTAACGGTGAACAAAA
>group_579_2 88 7 0 0 sg=88 px=0 gx=0
GGTTGATAACAGCGGGTTAATTAACGGTGAACAAAAGCTAATCTCCGAGGAAGACTTGAA
>group_579_3 88 7 0 0 sg=88 px=0 gx=0
CCGTTCAAGTCTTCCTCGGAGATTAGCTTTTGTTCACCGTTAATTAACCCGCTGTTATCA
>group_579_4 88 7 0 0 sg=88 px=0 gx=0
ACAGCGGGTTAATTAACGGTGAACAAAAGCTAATCTCCGAGGAAGACTTGAACGGTGAAC
>group_579_5 88 7 0 0 sg=88 px=0 gx=0
CTTTTGTTCACCGTTAATTAACCCGCTGTTATCAACCACTTTGTACAAGAAAGCTGAACG
>group_579_6 88 7 0 0 sg=88 px=0 gx=0
TCGGAGATTAGCTTTTGTTCACCGTTAATTAACCCGCTGTTATCAACCACTTTGTACAAG
>group_579_7 88 7 0 0 sg=88 px=0 gx=0
AAGTCTTCCTCGGAGATTAGCTTTTGTTCACCGTTAATTAACCCGCTGTTATCAACCACT
>group_579_8 88 7 0 0 sg=88 px=0 gx=0
TCTCGTTCAGCTTTCTTGTACAAAGTGGTTGATAACAGCGGGTTAATTAACGGTGAACAA
>group_579_9 88 7 0 0 sg=88 px=0 gx=0
CACCGTTAATTAACCCGCTGTTATCAACCACTTTGTACAAGAAAGCTGAACGAGAAACGT
>group_581_0 16 3 0 0 sg=16 px=0 gx=0
GTTGAGAAATGTTAAATGTTTTCATATATTCTTCTTCCTCCGATTTCTGCAAAAATGAAT
>group_581_1 16 3 0 0 sg=16 px=0 gx=0
TGTTGAGAAATGTTAAATGTTTTCATATATTCTTCTTCCTCCGATTTCTGCAAAAATGAA
>group_581_2 16 3 0 0 sg=16 px=0 gx=0
TTCATTTTTGCAGAAATCGGAGGAAGAAGAATATATGAAAACATTTAACATTTCTCAACA
>group_581_3 16 3 0 0 sg=16 px=0 gx=0
TTGTTGAGAAATGTTAAATGTTTTCATATATTCTTCTTCCTCCGATTTCTGCAAAAATGA
>group_581_4 16 3 0 0 sg=16 px=0 gx=0
TCATTTTTGCAGAAATCGGAGGAAGAAGAATATATGAAAACATTTAACATTTCTCAACAA
>group_581_5 16 3 0 0 sg=16 px=0 gx=0
TTTTTGCAGAAATCGGAGGAAGAAGAATATATGAAAACATTTAACATTTCTCAACAAGAT
>group_581_6 16 3 0 0 sg=16 px=0 gx=0
ATTTTTGCAGAAATCGGAGGAAGAAGAATATATGAAAACATTTAACATTTCTCAACAAGA
>group_581_7 16 3 0 0 sg=16 px=0 gx=0
TTGAGAAATGTTAAATGTTTTCATATATTCTTCTTCCTCCGATTTCTGCAAAAATGAATC
>group_581_8 16 3 0 0 sg=16 px=0 gx=0
GATCTTGTTGAGAAATGTTAAATGTTTTCATATATTCTTCTTCCTCCGATTTCTGCAAAA
>group_581_9 16 3 0 0 sg=16 px=0 gx=0
ATCTTGTTGAGAAATGTTAAATGTTTTCATATATTCTTCTTCCTCCGATTTCTGCAAAAA
>group_582_0 72 8 0 0 sg=72 px=0 gx=0
GGCGGGCGATTGGTCGTAATCCAGGATAAAGACGTGCATGGGACGGAGGCGTTTGGCCAA
>group_582_1 72 8 0 0 sg=72 px=0 gx=0
CGTCTTTATCCTGGATTACGACCAATCGCCCGCCGGCTGCCGGGACGCCCTGCTGCAACT
>group_582_2 72 8 0 0 sg=72 px=0 gx=0
GCAGCCGGCGGGCGATTGGTCGTAATCCAGGATAAAGACGTGCATGGGACGGAGGCGTTT
>group_582_3 72 8 0 0 sg=72 px=0 gx=0
AGCAGGGCGTCCCGGCAGCCGGCGGGCGATTGGTCGTAATCCAGGATAAAGACGTGCATG
>group_582_4 72 8 0 0 sg=72 px=0 gx=0
GCCGGCGGGCGATTGGTCGTAATCCAGGATAAAGACGTGCATGGGACGGAGGCGTTTGGC
>group_582_5 72 8 0 0 sg=72 px=0 gx=0
GTCCCGGCAGCCGGCGGGCGATTGGTCGTAATCCAGGATAAAGACGTGCATGGGACGGAG
>group_582_6 72 8 0 0 sg=72 px=0 gx=0
TGCACGTCTTTATCCTGGATTACGACCAATCGCCCGCCGGCTGCCGGGACGCCCTGCTGC
>group_582_7 72 8 0 0 sg=72 px=0 gx=0
TCCGTCCCATGCACGTCTTTATCCTGGATTACGACCAATCGCCCGCCGGCTGCCGGGACG
>group_582_8 72 8 0 0 sg=72 px=0 gx=0
GCGATTGGTCGTAATCCAGGATAAAGACGTGCATGGGACGGAGGCGTTTGGCCAAGACGT
>group_582_9 72 8 0 0 sg=72 px=0 gx=0
GCGTCCCGGCAGCCGGCGGGCGATTGGTCGTAATCCAGGATAAAGACGTGCATGGGACGG
>group_583_0 300 2 0 0 sg=300 px=0 gx=0
ATACAGTGGAAGCAAAAACTTGGCTTGATAATGAGTTTCCGGACTCTGCCCCAGGGAAAT
>group_583_1 300 2 0 0 sg=300 px=0 gx=0
GCGGGTGGGGAAGCAATTCGAAGCCCAATTCATGAATTTTTGCCATCGTTCTCAATGACT
>group_583_2 300 2 0 0 sg=300 px=0 gx=0
TCAAAGGAACGTGTTGGTCATATCATTCATCAATATTTGGATATGCGGAAGCTCTGTGCG
>group_583_3 300 2 0 0 sg=300 px=0 gx=0
ACGGCGGGTGGGGAAGCAATTCGAAGCCCAATTCATGAATTTTTGCCATCGTTCTCAATG
>group_583_4 300 2 0 0 sg=300 px=0 gx=0
ATGGCAAAAATTCATGAATTGGGCTTCGAATTGCTTCCCCACCCGCCGTATTCTCCAGAT
>group_583_5 300 2 0 0 sg=300 px=0 gx=0
GTGTTTTGATAAAATACTGTTTTCTGAAGGGAAAAAATACAGTGGAAGCAAAAACTTGGC
>group_583_6 300 2 0 0 sg=300 px=0 gx=0
TCTGAGAACAAGAAAAAGTCGCTGGGGGCCAGATCTGGAGAATACGGCGGGTGGGGAAGC
>group_583_7 300 2 0 0 sg=300 px=0 gx=0
TGAGAACGATGGCAAAAATTCATGAATTGGGCTTCGAATTGCTTCCCCACCCGCCGTATT
>group_583_8 300 2 0 0 sg=300 px=0 gx=0
GTTTTTGGTCAAATGTGAGCTCGCGCGGCACCCATTTCGCACAGAGCTTCCGCATATCCA
>group_583_9 300 2 0 0 sg=300 px=0 gx=0
ATGAATTGGGCTTCGAATTGCTTCCCCACCCGCCGTATTCTCCAGATCTGGCCCCCAGCG
>group_584_0 116 4 0 0 sg=116 px=0 gx=0
CTTCTTGACGAGTTCTTCTGAATTATTAACGCTTACAATTTCCTGATGCGGTATTTTCTC
>group_584_1 116 4 0 0 sg=116 px=0 gx=0
AGAAAATACCGCATCAGGAAATTGTAAGCGTTAATAATTCAGAAGAACTCGTCAAGAAGG
>group_584_2 116 4 0 0 sg=116 px=0 gx=0
GCGCATCGCCTTCTATCGCCTTCTTGACGAGTTCTTCTGAATTATTAACGCTTACAATTT
>group_584_3 116 4 0 0 sg=116 px=0 gx=0
TAAGCGTTAATAATTCAGAAGAACTCGTCAAGAAGGCGATAGAAGGCGATGCGCTGCGAA
>group_584_4 116 4 0 0 sg=116 px=0 gx=0
ATGCGTAAGGAGAAAATACCGCATCAGGAAATTGTAAGCGTTAATAATTCAGAAGAACTC
>group_584_5 116 4 0 0 sg=116 px=0 gx=0
GCGTTAATAATTCAGAAGAACTCGTCAAGAAGGCGATAGAAGGCGATGCGCTGCGAATCG
>group_584_6 116 4 0 0 sg=116 px=0 gx=0
ATAATTCAGAAGAACTCGTCAAGAAGGCGATAGAAGGCGATGCGCTGCGAATCGGGAGCG
>group_584_7 116 4 0 0 sg=116 px=0 gx=0
GAAAATACCGCATCAGGAAATTGTAAGCGTTAATAATTCAGAAGAACTCGTCAAGAAGGC
>group_584_8 116 4 0 0 sg=116 px=0 gx=0
TCCCGATTCGCAGCGCATCGCCTTCTATCGCCTTCTTGACGAGTTCTTCTGAATTATTAA
>group_584_9 116 4 0 0 sg=116 px=0 gx=0
ACCGCATCAGGAAATTGTAAGCGTTAATAATTCAGAAGAACTCGTCAAGAAGGCGATAGA
>group_585_0 14 22 0 0 sg=14 px=0 gx=0
TAGTGGATCCCCCGGGCTGCAGGAATTCCTCGAGAAGCTTGGGCCCGGTACCTCGCGAAG
>group_585_1 14 22 0 0 sg=14 px=0 gx=0
CGCGAGGTACCGGGCCCAAGCTTCTCGAGGAATTCCTGCAGCCCGGGGGATCCACTAGTG
>group_585_2 14 22 0 0 sg=14 px=0 gx=0
CCTTCGCGAGGTACCGGGCCCAAGCTTCTCGAGGAATTCCTGCAGCCCGGGGGATCCACT
>group_585_3 14 22 0 0 sg=14 px=0 gx=0
CACTAGTGGATCCCCCGGGCTGCAGGAATTCCTCGAGAAGCTTGGGCCCGGTACCTCGCG
>group_585_4 14 22 0 0 sg=14 px=0 gx=0
CTCACTAGTGGATCCCCCGGGCTGCAGGAATTCCTCGAGAAGCTTGGGCCCGGTACCTCG
>group_585_5 14 22 0 0 sg=14 px=0 gx=0
TCACTAGTGGATCCCCCGGGCTGCAGGAATTCCTCGAGAAGCTTGGGCCCGGTACCTCGC
>group_585_6 14 22 0 0 sg=14 px=0 gx=0
CTTCGCGAGGTACCGGGCCCAAGCTTCTCGAGGAATTCCTGCAGCCCGGGGGATCCACTA
>group_585_7 14 22 0 0 sg=14 px=0 gx=0
AGTGGATCCCCCGGGCTGCAGGAATTCCTCGAGAAGCTTGGGCCCGGTACCTCGCGAAGG
>group_585_8 14 22 0 0 sg=14 px=0 gx=0
TTCGCGAGGTACCGGGCCCAAGCTTCTCGAGGAATTCCTGCAGCCCGGGGGATCCACTAG
>group_585_9 14 22 0 0 sg=14 px=0 gx=0
ACTAGTGGATCCCCCGGGCTGCAGGAATTCCTCGAGAAGCTTGGGCCCGGTACCTCGCGA
>group_586_0 4 3 0 0 sg=4 px=0 gx=0
CCGGATCCTCGAGCATATGGCTGCCGCGCGGCACCAGGCCGCTGCTGTGATGATGATGAT
>group_586_1 4 3 0 0 sg=4 px=0 gx=0
CATCATCATCATCACAGCAGCGGCCTGGTGCCGCGCGGCAGCCATATGCTCGAGGATCCG
>group_586_2 4 3 0 0 sg=4 px=0 gx=0
CGGATCCTCGAGCATATGGCTGCCGCGCGGCACCAGGCCGCTGCTGTGATGATGATGATG
>group_586_3 4 3 0 0 sg=4 px=0 gx=0
ATCATCATCATCACAGCAGCGGCCTGGTGCCGCGCGGCAGCCATATGCTCGAGGATCCGG
>group_588_0 2 26 0 0 sg=2 px=0 gx=0
CTCAGCGGTGGCAGCAGCCAACTCAGCTTCCTTTCGGGCTTTGTTAGCAGCCGGATCTTC
>group_588_1 2 26 0 0 sg=2 px=0 gx=0
GAAGATCCGGCTGCTAACAAAGCCCGAAAGGAAGCTGAGTTGGCTGCTGCCACCGCTGAG
>group_589_0 308 11 0 240 sg=68 px=0 gx=240
CACAAAGTTGCCCACTCAAAGCTACACGCAATGTAACACTAGTTCGCAGAGTGTTATGGT
>group_589_1 308 11 0 240 sg=68 px=0 gx=240
CAAAGCTACACGCAATGTAACACTAGTTCGCAGAGTGTTATGGTTTACATCCTTGAAAGC
>group_589_2 308 11 0 240 sg=68 px=0 gx=240
AAAGTTGCCCACTCAAAGCTACACGCAATGTAACACTAGTTCGCAGAGTGTTATGGTTTA
>group_589_3 308 11 0 240 sg=68 px=0 gx=240
CAAAGTTGCCCACTCAAAGCTACACGCAATGTAACACTAGTTCGCAGAGTGTTATGGTTT
>group_589_4 308 11 0 240 sg=68 px=0 gx=240
CAGCAGGCTTTCAAGGATGTAAACCATAACACTCTGCGAACTAGTGTTACATTGCGTGTA
>group_589_5 308 11 0 240 sg=68 px=0 gx=240
CGCAATGTAACACTAGTTCGCAGAGTGTTATGGTTTACATCCTTGAAAGCCTGCTGGATA
>group_589_6 308 11 0 240 sg=68 px=0 gx=240
ATCCAGCAGGCTTTCAAGGATGTAAACCATAACACTCTGCGAACTAGTGTTACATTGCGT
>group_589_7 308 11 0 240 sg=68 px=0 gx=240
ATGTAACACTAGTTCGCAGAGTGTTATGGTTTACATCCTTGAAAGCCTGCTGGATAAGGG
>group_589_8 308 11 0 240 sg=68 px=0 gx=240
GTAAACCATAACACTCTGCGAACTAGTGTTACATTGCGTGTAGCTTTGAGTGGGCAACTT
>group_589_9 308 11 0 240 sg=68 px=0 gx=240
CTTTCAAGGATGTAAACCATAACACTCTGCGAACTAGTGTTACATTGCGTGTAGCTTTGA
>group_591_0 2 9 0 0 sg=2 px=0 gx=0
GCAGTCACGTAGCGATAGCGGAGTGTATACTGGCTTAACTATGCGGCATCAGAGCAGATT
>group_591_1 2 9 0 0 sg=2 px=0 gx=0
AATCTGCTCTGATGCCGCATAGTTAAGCCAGTATACACTCCGCTATCGCTACGTGACTGC
>group_592_0 2 16 0 0 sg=2 px=0 gx=0
CAGAAACTTCTCGACAGACGTCGCGGTGAGTTCAGGCTTTTTCATATCTCATTGCCCCCC
>group_592_1 2 16 0 0 sg=2 px=0 gx=0
GGGGGGCAATGAGATATGAAAAAGCCTGAACTCACCGCGACGTCTGTCGAGAAGTTTCTG
>group_594_0 16 2 0 0 sg=16 px=0 gx=0
CTCGATCCACAGGACGGGTGTGGTCGCCATGATCGCGTAGTCGATAGTGGCTCCAAGTAG
>group_594_1 16 2 0 0 sg=16 px=0 gx=0
CTACTTGGAGCCACTATCGACTACGCGATCATGGCGACCACACCCGTCCTGTGGATCGAG
>group_594_2 16 2 0 0 sg=16 px=0 gx=0
AGATCTCGATCCACAGGACGGGTGTGGTCGCCATGATCGCGTAGTCGATAGTGGCTCCAA
>group_594_3 16 2 0 0 sg=16 px=0 gx=0
CGAGATCTCGATCCACAGGACGGGTGTGGTCGCCATGATCGCGTAGTCGATAGTGGCTCC
>group_594_4 16 2 0 0 sg=16 px=0 gx=0
GGAGCCACTATCGACTACGCGATCATGGCGACCACACCCGTCCTGTGGATCGAGATCTCG
>group_594_5 16 2 0 0 sg=16 px=0 gx=0
GAGATCTCGATCCACAGGACGGGTGTGGTCGCCATGATCGCGTAGTCGATAGTGGCTCCA
>group_594_6 16 2 0 0 sg=16 px=0 gx=0
ATCTCGATCCACAGGACGGGTGTGGTCGCCATGATCGCGTAGTCGATAGTGGCTCCAAGT
>group_594_7 16 2 0 0 sg=16 px=0 gx=0
TGGAGCCACTATCGACTACGCGATCATGGCGACCACACCCGTCCTGTGGATCGAGATCTC
>group_594_8 16 2 0 0 sg=16 px=0 gx=0
TCGAGATCTCGATCCACAGGACGGGTGTGGTCGCCATGATCGCGTAGTCGATAGTGGCTC
>group_594_9 16 2 0 0 sg=16 px=0 gx=0
TTGGAGCCACTATCGACTACGCGATCATGGCGACCACACCCGTCCTGTGGATCGAGATCT
>group_595_0 72 2 0 0 sg=72 px=0 gx=0
TAAACTACCGCAATAAAGCTTCTAGTGATCTGACGGTTCACTAAACGAGCTCTGCTTATA
>group_595_1 72 2 0 0 sg=72 px=0 gx=0
CAGAGCTCGTTTAGTGAACCGTCAGATCACTAGAAGCTTTATTGCGGTAGTTTATCACAG
>group_595_2 72 2 0 0 sg=72 px=0 gx=0
CCGCAATAAAGCTTCTAGTGATCTGACGGTTCACTAAACGAGCTCTGCTTATATAGACCT
>group_595_3 72 2 0 0 sg=72 px=0 gx=0
TATATAAGCAGAGCTCGTTTAGTGAACCGTCAGATCACTAGAAGCTTTATTGCGGTAGTT
>group_595_4 72 2 0 0 sg=72 px=0 gx=0
TACCGCAATAAAGCTTCTAGTGATCTGACGGTTCACTAAACGAGCTCTGCTTATATAGAC
>group_595_5 72 2 0 0 sg=72 px=0 gx=0
GATAAACTACCGCAATAAAGCTTCTAGTGATCTGACGGTTCACTAAACGAGCTCTGCTTA
>group_595_6 72 2 0 0 sg=72 px=0 gx=0
GCAATAAAGCTTCTAGTGATCTGACGGTTCACTAAACGAGCTCTGCTTATATAGACCTCC
>group_595_7 72 2 0 0 sg=72 px=0 gx=0
GGAGGTCTATATAAGCAGAGCTCGTTTAGTGAACCGTCAGATCACTAGAAGCTTTATTGC
>group_595_8 72 2 0 0 sg=72 px=0 gx=0
TAGTGATCTGACGGTTCACTAAACGAGCTCTGCTTATATAGACCTCCCACCGTACACGCC
>group_595_9 72 2 0 0 sg=72 px=0 gx=0
AAAGCTTCTAGTGATCTGACGGTTCACTAAACGAGCTCTGCTTATATAGACCTCCCACCG
>group_597_0 6 8 0 0 sg=6 px=0 gx=0
GAGCGCCGGAGTATAAATAGAGGCGCTTCGTCTACGGAGCGACAATTCAATTCAAACAAG
>group_597_1 6 8 0 0 sg=6 px=0 gx=0
GCTTGTTTGAATTGAATTGTCGCTCCGTAGACGAAGCGCCTCTATTTATACTCCGGCGCT
>group_597_2 6 8 0 0 sg=6 px=0 gx=0
CTTGTTTGAATTGAATTGTCGCTCCGTAGACGAAGCGCCTCTATTTATACTCCGGCGCTC
>group_597_3 6 8 0 0 sg=6 px=0 gx=0
AGCGCCGGAGTATAAATAGAGGCGCTTCGTCTACGGAGCGACAATTCAATTCAAACAAGC
>group_597_4 6 8 0 0 sg=6 px=0 gx=0
GCGCCGGAGTATAAATAGAGGCGCTTCGTCTACGGAGCGACAATTCAATTCAAACAAGCA
>group_597_5 6 8 0 0 sg=6 px=0 gx=0
TGCTTGTTTGAATTGAATTGTCGCTCCGTAGACGAAGCGCCTCTATTTATACTCCGGCGC
>group_598_0 8 50 0 2 sg=6 px=0 gx=2
CAGCGCTAGCGGAGTGTATACTGGCTTACTATGTTGGCACTGATGAGGGTGTCAGTGAAG
>group_598_1 8 50 0 2 sg=6 px=0 gx=2
TCAGCGCTAGCGGAGTGTATACTGGCTTACTATGTTGGCACTGATGAGGGTGTCAGTGAA
>group_598_2 8 50 0 2 sg=6 px=0 gx=2
TTCACTGACACCCTCATCAGTGCCAACATAGTAAGCCAGTATACACTCCGCTAGCGCTGA
>group_598_3 8 50 0 2 sg=6 px=0 gx=2
CTTCACTGACACCCTCATCAGTGCCAACATAGTAAGCCAGTATACACTCCGCTAGCGCTG
>group_598_4 8 50 0 2 sg=6 px=0 gx=2
ACTTCACTGACACCCTCATCAGTGCCAACATAGTAAGCCAGTATACACTCCGCTAGCGCT
>group_598_5 8 50 0 2 sg=6 px=0 gx=2
AGCGCTAGCGGAGTGTATACTGGCTTACTATGTTGGCACTGATGAGGGTGTCAGTGAAGT
>group_599_0 14 0 0 0 sg=14 px=0 gx=0
ACAATACAAATCAGCGACACTGAATACGGGGCAACCTCATGTCCCCCCCCCCCCCCCCCT
>group_599_1 14 0 0 0 sg=14 px=0 gx=0
AGGGGGGGGGGGGGGGGGACATGAGGTTGCCCCGTATTCAGTGTCGCTGATTTGTATTGT
>group_599_2 14 0 0 0 sg=14 px=0 gx=0
GCCTGCAGGGGGGGGGGGGGGGGGACATGAGGTTGCCCCGTATTCAGTGTCGCTGATTTG
>group_599_3 14 0 0 0 sg=14 px=0 gx=0
GCAGGGGGGGGGGGGGGGGGACATGAGGTTGCCCCGTATTCAGTGTCGCTGATTTGTATT
>group_599_4 14 0 0 0 sg=14 px=0 gx=0
ACAAATCAGCGACACTGAATACGGGGCAACCTCATGTCCCCCCCCCCCCCCCCCTGCAGG
>group_599_5 14 0 0 0 sg=14 px=0 gx=0
CAATACAAATCAGCGACACTGAATACGGGGCAACCTCATGTCCCCCCCCCCCCCCCCCTG
>group_599_6 14 0 0 0 sg=14 px=0 gx=0
CTGCAGGGGGGGGGGGGGGGGGACATGAGGTTGCCCCGTATTCAGTGTCGCTGATTTGTA
>group_599_7 14 0 0 0 sg=14 px=0 gx=0
AATACAAATCAGCGACACTGAATACGGGGCAACCTCATGTCCCCCCCCCCCCCCCCCTGC
>group_599_8 14 0 0 0 sg=14 px=0 gx=0
CAAATCAGCGACACTGAATACGGGGCAACCTCATGTCCCCCCCCCCCCCCCCCTGCAGGC
>group_599_9 14 0 0 0 sg=14 px=0 gx=0
TGCAGGGGGGGGGGGGGGGGGACATGAGGTTGCCCCGTATTCAGTGTCGCTGATTTGTAT
>group_601_0 24 2 0 0 sg=24 px=0 gx=0
ATGTGAAGAGCGGAACCCCTATTTGTTTATTTTTCTAAATACATTCAAATATGTATCCGC
>group_601_1 24 2 0 0 sg=24 px=0 gx=0
TGAAGAGCGGAACCCCTATTTGTTTATTTTTCTAAATACATTCAAATATGTATCCGCTCA
>group_601_2 24 2 0 0 sg=24 px=0 gx=0
GTGAAGAGCGGAACCCCTATTTGTTTATTTTTCTAAATACATTCAAATATGTATCCGCTC
>group_601_3 24 2 0 0 sg=24 px=0 gx=0
GCGGATACATATTTGAATGTATTTAGAAAAATAAACAAATAGGGGTTCCGCTCTTCACAT
>group_601_4 24 2 0 0 sg=24 px=0 gx=0
ATGAGCGGATACATATTTGAATGTATTTAGAAAAATAAACAAATAGGGGTTCCGCTCTTC
>group_601_5 24 2 0 0 sg=24 px=0 gx=0
GATACATATTTGAATGTATTTAGAAAAATAAACAAATAGGGGTTCCGCTCTTCACATATG
>group_601_6 24 2 0 0 sg=24 px=0 gx=0
CTCATGAGCGGATACATATTTGAATGTATTTAGAAAAATAAACAAATAGGGGTTCCGCTC
>group_601_7 24 2 0 0 sg=24 px=0 gx=0
TGTGAAGAGCGGAACCCCTATTTGTTTATTTTTCTAAATACATTCAAATATGTATCCGCT
>group_601_8 24 2 0 0 sg=24 px=0 gx=0
AGCGGATACATATTTGAATGTATTTAGAAAAATAAACAAATAGGGGTTCCGCTCTTCACA
>group_601_9 24 2 0 0 sg=24 px=0 gx=0
TCTCATGAGCGGATACATATTTGAATGTATTTAGAAAAATAAACAAATAGGGGTTCCGCT
>group_602_0 22 2 0 0 sg=22 px=0 gx=0
CGCACCTGTGGCGCCGGTGATGCCGGCCACGATGCGTCCGGCGTAGAGGATCCGGTCAAT
>group_602_1 22 2 0 0 sg=22 px=0 gx=0
ATTGATTGACCGGATCCTCTACGCCGGACGCATCGTGGCCGGCATCACCGGCGCCACAGG
>group_602_2 22 2 0 0 sg=22 px=0 gx=0
GACCGGATCCTCTACGCCGGACGCATCGTGGCCGGCATCACCGGCGCCACAGGTGCGGTT
>group_602_3 22 2 0 0 sg=22 px=0 gx=0
GCACCTGTGGCGCCGGTGATGCCGGCCACGATGCGTCCGGCGTAGAGGATCCGGTCAATC
>group_602_4 22 2 0 0 sg=22 px=0 gx=0
ATTGACCGGATCCTCTACGCCGGACGCATCGTGGCCGGCATCACCGGCGCCACAGGTGCG
>group_602_5 22 2 0 0 sg=22 px=0 gx=0
CCGCACCTGTGGCGCCGGTGATGCCGGCCACGATGCGTCCGGCGTAGAGGATCCGGTCAA
>group_602_6 22 2 0 0 sg=22 px=0 gx=0
TTGATTGACCGGATCCTCTACGCCGGACGCATCGTGGCCGGCATCACCGGCGCCACAGGT
>group_602_7 22 2 0 0 sg=22 px=0 gx=0
TGACCGGATCCTCTACGCCGGACGCATCGTGGCCGGCATCACCGGCGCCACAGGTGCGGT
>group_602_8 22 2 0 0 sg=22 px=0 gx=0
GATTGATTGACCGGATCCTCTACGCCGGACGCATCGTGGCCGGCATCACCGGCGCCACAG
>group_602_9 22 2 0 0 sg=22 px=0 gx=0
AACCGCACCTGTGGCGCCGGTGATGCCGGCCACGATGCGTCCGGCGTAGAGGATCCGGTC
>group_605_0 5502 2 0 0 sg=5502 px=0 gx=0
CACAAGAACTCAAACGGTAGTGATATGAAAACTGGTCCCGCAGCCCGTTTTATAAAGCCC
>group_605_1 5502 2 0 0 sg=5502 px=0 gx=0
GGCAGCGAGATCTGGAAAAATGATGTGACAGTGGAAATGAGAAGTAGGTGCATCTGCAAA
>group_605_2 5502 2 0 0 sg=5502 px=0 gx=0
ATTGCCTATTTCGAGCCAAAATGACGCATAAAGGACACGGCAACATGCGGTGCGTTGAGC
>group_605_3 5502 2 0 0 sg=5502 px=0 gx=0
GCTGCTCTCCCTCTTTTTCTCTCTCTCTCTGCTTGGCGGCAGTTCTTCCAGAGGCTGTGA
>group_605_4 5502 2 0 0 sg=5502 px=0 gx=0
ATCCACACAGCACAAGAACTCAAACGGTAGTGATATGAAAACTGGTCCCGCAGCCCGTTT
>group_605_5 5502 2 0 0 sg=5502 px=0 gx=0
TGCGGCAAAACGGTAGTGGAAGGAAAGGGGTGCGGGGCAGCGGAAGGAAGGGTGGGGCGG
>group_605_6 5502 2 0 0 sg=5502 px=0 gx=0
TTTGAAGCCAATTTCCATCGCCTGGCGATCGCTCCATTCTTGGCTATATGTTTTTCACCG
>group_605_7 5502 2 0 0 sg=5502 px=0 gx=0
CGGGGCGTGGCGGGGTCTGTGGCTGGGCGCGACGTCACCGACGTTGGAGCCACTCCTTTG
>group_605_8 5502 2 0 0 sg=5502 px=0 gx=0
CATAAAACGTGTCTTGGTTTGTGGGCCACATAACAGGCAGCGAGATCTGGAAAAATGATG
>group_605_9 5502 2 0 0 sg=5502 px=0 gx=0
ACCGCATGTGCTTGTGTGTGAGGCGTCTCTCTCTTCGTCTCCTGTTTGCGCAAACGCATA
>group_607_0 44 5 0 0 sg=44 px=0 gx=0
GCCCCGCCCCGCCCCGCCTGGCGCGCGCCCCCCCCCCCCCCGCCCCCATCGCTGCACAAA
>group_607_1 44 5 0 0 sg=44 px=0 gx=0
TCGCCCCGCCCCGCCCCGCCTGGCGCGCGCCCCCCCCCCCCCCGCCCCCATCGCTGCACA
>group_607_2 44 5 0 0 sg=44 px=0 gx=0
TGGGGGCGGGGGGGGGGGGGGCGCGCGCCAGGCGGGGCGGGGCGGGGCGAGGGGCGGGGC
>group_607_3 44 5 0 0 sg=44 px=0 gx=0
TGCAGCGATGGGGGCGGGGGGGGGGGGGGCGCGCGCCAGGCGGGGCGGGGCGGGGCGAGG
>group_607_4 44 5 0 0 sg=44 px=0 gx=0
TTGTGCAGCGATGGGGGCGGGGGGGGGGGGGGCGCGCGCCAGGCGGGGCGGGGCGGGGCG
>group_607_5 44 5 0 0 sg=44 px=0 gx=0
ATGGGGGCGGGGGGGGGGGGGGCGCGCGCCAGGCGGGGCGGGGCGGGGCGAGGGGCGGGG
>group_607_6 44 5 0 0 sg=44 px=0 gx=0
ATTTTGTGCAGCGATGGGGGCGGGGGGGGGGGGGGCGCGCGCCAGGCGGGGCGGGGCGGG
>group_607_7 44 5 0 0 sg=44 px=0 gx=0
CGCCCCGCCCCGCCCCGCCTGGCGCGCGCCCCCCCCCCCCCCGCCCCCATCGCTGCACAA
>group_607_8 44 5 0 0 sg=44 px=0 gx=0
CGCCCCGCCCCTCGCCCCGCCCCGCCCCGCCTGGCGCGCGCCCCCCCCCCCCCCGCCCCC
>group_607_9 44 5 0 0 sg=44 px=0 gx=0
CCCCGCCCCTCGCCCCGCCCCGCCCCGCCTGGCGCGCGCCCCCCCCCCCCCCGCCCCCAT
>group_609_0 408 7 0 0 sg=408 px=0 gx=0
CATGGCTGAATATCGACGGTTTCCACATGGGGATTGGTGGCGACGACTCCTGGAGCCCGT
>group_609_1 408 7 0 0 sg=408 px=0 gx=0
GGGTGCTATTCATTAACCTTCAATGTTGATGAAAGCTGGCTACAGGAAGGCCAGACGCGA
>group_609_2 408 7 0 0 sg=408 px=0 gx=0
AGGCCCGCACCGATCGTCCTTCCCAACAGTTGCGCAGCCTGAATGGCGAATGGCGCTTTG
>group_609_3 408 7 0 0 sg=408 px=0 gx=0
GCAAAGCGCCATTCGCCATTCAGGCTGCGCAACTGTTGGGAAGGACGATCGGTGCGGGCC
>group_609_4 408 7 0 0 sg=408 px=0 gx=0
GTCGTCGCCACCAATCCCCATGTGGAAACCGTCGATATTCAGCCATGTGCCTTCTTCCGC
>group_609_5 408 7 0 0 sg=408 px=0 gx=0
CGATACTGACGGGCTCCAGGAGTCGTCGCCACCAATCCCCATGTGGAAACCGTCGATATT
>group_609_6 408 7 0 0 sg=408 px=0 gx=0
CCCCTTTCGCCAGCTGGCGTAATAGCGAAGAGGCCCGCACCGATCGTCCTTCCCAACAGT
>group_609_7 408 7 0 0 sg=408 px=0 gx=0
GAAGGACGATCGGTGCGGGCCTCTTCGCTATTACGCCAGCTGGCGAAAGGGGGATGTGCT
>group_609_8 408 7 0 0 sg=408 px=0 gx=0
GGTGCCGGAAACCAGGCAAAGCGCCATTCGCCATTCAGGCTGCGCAACTGTTGGGAAGGA
>group_609_9 408 7 0 0 sg=408 px=0 gx=0
CTGCACGCGGAAGAAGGCACATGGCTGAATATCGACGGTTTCCACATGGGGATTGGTGGC
>group_610_0 2 17 0 0 sg=2 px=0 gx=0
CGGATCCGGCTGCTAACAAAGCCCGAAAGGAAGCTGAGTTGGCTGCTGCCACCGCTGAGC
>group_610_1 2 17 0 0 sg=2 px=0 gx=0
GCTCAGCGGTGGCAGCAGCCAACTCAGCTTCCTTTCGGGCTTTGTTAGCAGCCGGATCCG
>group_611_0 28 1 0 0 sg=28 px=0 gx=0
AAAGCTTATCGATGATAAGCGGTCAAACATGAGAATTCGCGGCCGCATAATACGACTCAC
>group_611_1 28 1 0 0 sg=28 px=0 gx=0
GTATTATGCGGCCGCGAATTCTCATGTTTGACCGCTTATCATCGATAAGCTTTAATGCGG
>group_611_2 28 1 0 0 sg=28 px=0 gx=0
CATTAAAGCTTATCGATGATAAGCGGTCAAACATGAGAATTCGCGGCCGCATAATACGAC
>group_611_3 28 1 0 0 sg=28 px=0 gx=0
GAGTCGTATTATGCGGCCGCGAATTCTCATGTTTGACCGCTTATCATCGATAAGCTTTAA
>group_611_4 28 1 0 0 sg=28 px=0 gx=0
ACTACCGCATTAAAGCTTATCGATGATAAGCGGTCAAACATGAGAATTCGCGGCCGCATA
>group_611_5 28 1 0 0 sg=28 px=0 gx=0
AAGCTTATCGATGATAAGCGGTCAAACATGAGAATTCGCGGCCGCATAATACGACTCACT
>group_611_6 28 1 0 0 sg=28 px=0 gx=0
TTATGCGGCCGCGAATTCTCATGTTTGACCGCTTATCATCGATAAGCTTTAATGCGGTAG
>group_611_7 28 1 0 0 sg=28 px=0 gx=0
TGAGTCGTATTATGCGGCCGCGAATTCTCATGTTTGACCGCTTATCATCGATAAGCTTTA
>group_611_8 28 1 0 0 sg=28 px=0 gx=0
CTACCGCATTAAAGCTTATCGATGATAAGCGGTCAAACATGAGAATTCGCGGCCGCATAA
>group_611_9 28 1 0 0 sg=28 px=0 gx=0
TCGTATTATGCGGCCGCGAATTCTCATGTTTGACCGCTTATCATCGATAAGCTTTAATGC
>group_612_0 22 3 0 0 sg=22 px=0 gx=0
TTCCGGCTCGTATAATGTGTGGAATTGTGAGCGGATAACAATTTCACACAGGAGATATAC
>group_612_1 22 3 0 0 sg=22 px=0 gx=0
ATGTATATCTCCTGTGTGAAATTGTTATCCGCTCACAATTCCACACATTATACGAGCCGG
>group_612_2 22 3 0 0 sg=22 px=0 gx=0
TATGCTTCCGGCTCGTATAATGTGTGGAATTGTGAGCGGATAACAATTTCACACAGGAGA
>group_612_3 22 3 0 0 sg=22 px=0 gx=0
TATCTCCTGTGTGAAATTGTTATCCGCTCACAATTCCACACATTATACGAGCCGGAAGCA
>group_612_4 22 3 0 0 sg=22 px=0 gx=0
ATATCTCCTGTGTGAAATTGTTATCCGCTCACAATTCCACACATTATACGAGCCGGAAGC
>group_612_5 22 3 0 0 sg=22 px=0 gx=0
CATATGTATATCTCCTGTGTGAAATTGTTATCCGCTCACAATTCCACACATTATACGAGC
>group_612_6 22 3 0 0 sg=22 px=0 gx=0
ATCTCCTGTGTGAAATTGTTATCCGCTCACAATTCCACACATTATACGAGCCGGAAGCAT
>group_612_7 22 3 0 0 sg=22 px=0 gx=0
GGCTCGTATAATGTGTGGAATTGTGAGCGGATAACAATTTCACACAGGAGATATACATAT
>group_612_8 22 3 0 0 sg=22 px=0 gx=0
CGGCTCGTATAATGTGTGGAATTGTGAGCGGATAACAATTTCACACAGGAGATATACATA
>group_612_9 22 3 0 0 sg=22 px=0 gx=0
ATATGTATATCTCCTGTGTGAAATTGTTATCCGCTCACAATTCCACACATTATACGAGCC
>group_613_0 22 2 0 0 sg=22 px=0 gx=0
CGGAATTCCAGCTGAGCGCCGGTCGCTACCATTACCAGTTGGTCTGGTGTCGGGGATCCG
>group_613_1 22 2 0 0 sg=22 px=0 gx=0
GCGGAATTCCAGCTGAGCGCCGGTCGCTACCATTACCAGTTGGTCTGGTGTCGGGGATCC
>group_613_2 22 2 0 0 sg=22 px=0 gx=0
GGAATTCCAGCTGAGCGCCGGTCGCTACCATTACCAGTTGGTCTGGTGTCGGGGATCCGT
>group_613_3 22 2 0 0 sg=22 px=0 gx=0
GAATTCCAGCTGAGCGCCGGTCGCTACCATTACCAGTTGGTCTGGTGTCGGGGATCCGTC
>group_613_4 22 2 0 0 sg=22 px=0 gx=0
CCCCGACACCAGACCAACTGGTAATGGTAGCGACCGGCGCTCAGCTGGAATTCCGCCGAT
>group_613_5 22 2 0 0 sg=22 px=0 gx=0
GATCCCCGACACCAGACCAACTGGTAATGGTAGCGACCGGCGCTCAGCTGGAATTCCGCC
>group_613_6 22 2 0 0 sg=22 px=0 gx=0
TCCCCGACACCAGACCAACTGGTAATGGTAGCGACCGGCGCTCAGCTGGAATTCCGCCGA
>group_613_7 22 2 0 0 sg=22 px=0 gx=0
CGGCGGAATTCCAGCTGAGCGCCGGTCGCTACCATTACCAGTTGGTCTGGTGTCGGGGAT
>group_613_8 22 2 0 0 sg=22 px=0 gx=0
GGCGGAATTCCAGCTGAGCGCCGGTCGCTACCATTACCAGTTGGTCTGGTGTCGGGGATC
>group_613_9 22 2 0 0 sg=22 px=0 gx=0
ATCGGCGGAATTCCAGCTGAGCGCCGGTCGCTACCATTACCAGTTGGTCTGGTGTCGGGG
>group_614_0 108 52 0 0 sg=108 px=0 gx=0
CGCTCCCGAAGGTCTCGGGCCGTCTCTTGGGCTTGATCGGCCTTCTTGCGCATCTCACGC
>group_614_1 108 52 0 0 sg=108 px=0 gx=0
GCCCGAGACCTTCGGGAGCGCCTGAAGCCCGTTCTGGACGCCCTGGGGCCGTTGAATCGG
>group_614_2 108 52 0 0 sg=108 px=0 gx=0
TCAACGGCCCCAGGGCGTCCAGAACGGGCTTCAGGCGCTCCCGAAGGTCTCGGGCCGTCT
>group_614_3 108 52 0 0 sg=108 px=0 gx=0
CAGAACGGGCTTCAGGCGCTCCCGAAGGTCTCGGGCCGTCTCTTGGGCTTGATCGGCCTT
>group_614_4 108 52 0 0 sg=108 px=0 gx=0
GGCCCCAGGGCGTCCAGAACGGGCTTCAGGCGCTCCCGAAGGTCTCGGGCCGTCTCTTGG
>group_614_5 108 52 0 0 sg=108 px=0 gx=0
AGAGACGGCCCGAGACCTTCGGGAGCGCCTGAAGCCCGTTCTGGACGCCCTGGGGCCGTT
>group_614_6 108 52 0 0 sg=108 px=0 gx=0
GTCCAGAACGGGCTTCAGGCGCTCCCGAAGGTCTCGGGCCGTCTCTTGGGCTTGATCGGC
>group_614_7 108 52 0 0 sg=108 px=0 gx=0
GAGATGCGCAAGAAGGCCGATCAAGCCCAAGAGACGGCCCGAGACCTTCGGGAGCGCCTG
>group_614_8 108 52 0 0 sg=108 px=0 gx=0
GAAGGCCGATCAAGCCCAAGAGACGGCCCGAGACCTTCGGGAGCGCCTGAAGCCCGTTCT
>group_614_9 108 52 0 0 sg=108 px=0 gx=0
GCGTCCAGAACGGGCTTCAGGCGCTCCCGAAGGTCTCGGGCCGTCTCTTGGGCTTGATCG
>group_615_0 10 4 0 0 sg=10 px=0 gx=0
TTGAAAGTATTTCGATTTCTTGGCTTTATATATCTTGTGGAAAGGACGAGGATCCGAATT
>group_615_1 10 4 0 0 sg=10 px=0 gx=0
CTTGAAAGTATTTCGATTTCTTGGCTTTATATATCTTGTGGAAAGGACGAGGATCCGAAT
>group_615_2 10 4 0 0 sg=10 px=0 gx=0
TCGGATCCTCGTCCTTTCCACAAGATATATAAAGCCAAGAAATCGAAATACTTTCAAGTT
>group_615_3 10 4 0 0 sg=10 px=0 gx=0
GAATTCGGATCCTCGTCCTTTCCACAAGATATATAAAGCCAAGAAATCGAAATACTTTCA
>group_615_4 10 4 0 0 sg=10 px=0 gx=0
AACTTGAAAGTATTTCGATTTCTTGGCTTTATATATCTTGTGGAAAGGACGAGGATCCGA
>group_615_5 10 4 0 0 sg=10 px=0 gx=0
TTCGGATCCTCGTCCTTTCCACAAGATATATAAAGCCAAGAAATCGAAATACTTTCAAGT
>group_615_6 10 4 0 0 sg=10 px=0 gx=0
ATTCGGATCCTCGTCCTTTCCACAAGATATATAAAGCCAAGAAATCGAAATACTTTCAAG
>group_615_7 10 4 0 0 sg=10 px=0 gx=0
ACTTGAAAGTATTTCGATTTCTTGGCTTTATATATCTTGTGGAAAGGACGAGGATCCGAA
>group_615_8 10 4 0 0 sg=10 px=0 gx=0
AATTCGGATCCTCGTCCTTTCCACAAGATATATAAAGCCAAGAAATCGAAATACTTTCAA
>group_615_9 10 4 0 0 sg=10 px=0 gx=0
TGAAAGTATTTCGATTTCTTGGCTTTATATATCTTGTGGAAAGGACGAGGATCCGAATTC
>group_616_0 8 21 0 0 sg=8 px=0 gx=0
CCATCTTCCAGCGGATAGAATGGCGCCGGGCCTTTCTTTATGTTTTTGGCGTCTTCCATG
>group_616_1 8 21 0 0 sg=8 px=0 gx=0
CATGGAAGACGCCAAAAACATAAAGAAAGGCCCGGCGCCATTCTATCCGCTGGAAGATGG
>group_616_2 8 21 0 0 sg=8 px=0 gx=0
GGAAGACGCCAAAAACATAAAGAAAGGCCCGGCGCCATTCTATCCGCTGGAAGATGGAAC
>group_616_3 8 21 0 0 sg=8 px=0 gx=0
TCCATCTTCCAGCGGATAGAATGGCGCCGGGCCTTTCTTTATGTTTTTGGCGTCTTCCAT
>group_616_4 8 21 0 0 sg=8 px=0 gx=0
TTCCATCTTCCAGCGGATAGAATGGCGCCGGGCCTTTCTTTATGTTTTTGGCGTCTTCCA
>group_616_5 8 21 0 0 sg=8 px=0 gx=0
TGGAAGACGCCAAAAACATAAAGAAAGGCCCGGCGCCATTCTATCCGCTGGAAGATGGAA
>group_616_6 8 21 0 0 sg=8 px=0 gx=0
GTTCCATCTTCCAGCGGATAGAATGGCGCCGGGCCTTTCTTTATGTTTTTGGCGTCTTCC
>group_616_7 8 21 0 0 sg=8 px=0 gx=0
ATGGAAGACGCCAAAAACATAAAGAAAGGCCCGGCGCCATTCTATCCGCTGGAAGATGGA
>group_617_0 6 2 0 0 sg=6 px=0 gx=0
TGGCGGCCGCGAATTCTTGAAGACGAAAGGGCCTCGTGATACGCCTATTTTTATAGGTTA
>group_617_1 6 2 0 0 sg=6 px=0 gx=0
AACCTATAAAAATAGGCGTATCACGAGGCCCTTTCGTCTTCAAGAATTCGCGGCCGCCAG
>group_617_2 6 2 0 0 sg=6 px=0 gx=0
TTAACCTATAAAAATAGGCGTATCACGAGGCCCTTTCGTCTTCAAGAATTCGCGGCCGCC
>group_617_3 6 2 0 0 sg=6 px=0 gx=0
GGCGGCCGCGAATTCTTGAAGACGAAAGGGCCTCGTGATACGCCTATTTTTATAGGTTAA
>group_617_4 6 2 0 0 sg=6 px=0 gx=0
CTGGCGGCCGCGAATTCTTGAAGACGAAAGGGCCTCGTGATACGCCTATTTTTATAGGTT
>group_617_5 6 2 0 0 sg=6 px=0 gx=0
TAACCTATAAAAATAGGCGTATCACGAGGCCCTTTCGTCTTCAAGAATTCGCGGCCGCCA
>group_618_0 2 10 0 0 sg=2 px=0 gx=0
CCAAGCTTGGCTGTTTTGGCGGATGAGAGAAGATTTTCAGCCTGATACAGATTAAATCAG
>group_618_1 2 10 0 0 sg=2 px=0 gx=0
CTGATTTAATCTGTATCAGGCTGAAAATCTTCTCTCATCCGCCAAAACAGCCAAGCTTGG
>group_620_0 238 3 150 150 sg=88 px=0 gx=0
ATCTGACCAACGACCGGTAGCGGAGCTATCCAACGGCGGTATACCAGGAAAACACACAGC
>group_620_1 238 3 150 150 sg=88 px=0 gx=0
TCGCCCCCGTTTTCACCATGCATGGGAATTAGCTTGATCTGACCAACGACCGGTAGCGGA
>group_620_2 238 3 150 150 sg=88 px=0 gx=0
GCTGTGTGTTTTCCTGGTATACCGCCGTTGGATAGCTCCGCTACCGGTCGTTGGTCAGAT
>group_620_3 238 3 150 150 sg=88 px=0 gx=0
TTGGATAGCTCCGCTACCGGTCGTTGGTCAGATCAAGCTAATTCCCATGCATGGTGAAAA
>group_620_4 238 3 150 150 sg=88 px=0 gx=0
CTGTGTGTTTTCCTGGTATACCGCCGTTGGATAGCTCCGCTACCGGTCGTTGGTCAGATC
>group_620_5 238 3 150 150 sg=88 px=0 gx=0
GCCCCCGTTTTCACCATGCATGGGAATTAGCTTGATCTGACCAACGACCGGTAGCGGAGC
>group_620_6 238 3 150 150 sg=88 px=0 gx=0
CCGTTGGATAGCTCCGCTACCGGTCGTTGGTCAGATCAAGCTAATTCCCATGCATGGTGA
>group_620_7 238 3 150 150 sg=88 px=0 gx=0
TTGATCTGACCAACGACCGGTAGCGGAGCTATCCAACGGCGGTATACCAGGAAAACACAC
>group_620_8 238 3 150 150 sg=88 px=0 gx=0
ACTTCTTCGCCCCCGTTTTCACCATGCATGGGAATTAGCTTGATCTGACCAACGACCGGT
>group_620_9 238 3 150 150 sg=88 px=0 gx=0
TTTCACCATGCATGGGAATTAGCTTGATCTGACCAACGACCGGTAGCGGAGCTATCCAAC
>group_621_0 62 4 0 0 sg=62 px=0 gx=0
TCAGCTTGCAATTCGCGCGCGAAGGCGAAGCGGCATGCATTTACGTTGACACCATCGAAT
>group_621_1 62 4 0 0 sg=62 px=0 gx=0
GCACCATTCGATGGTGTCAACGTAAATGCATGCCGCTTCGCCTTCGCGCGCGAATTGCAA
>group_621_2 62 4 0 0 sg=62 px=0 gx=0
TAAGCCCGGATCAGCTTGCAATTCGCGCGCGAAGGCGAAGCGGCATGCATTTACGTTGAC
>group_621_3 62 4 0 0 sg=62 px=0 gx=0
TAAATGCATGCCGCTTCGCCTTCGCGCGCGAATTGCAAGCTGATCCGGGCTTATCGACTG
>group_621_4 62 4 0 0 sg=62 px=0 gx=0
CATTCGATGGTGTCAACGTAAATGCATGCCGCTTCGCCTTCGCGCGCGAATTGCAAGCTG
>group_621_5 62 4 0 0 sg=62 px=0 gx=0
ATGGTGTCAACGTAAATGCATGCCGCTTCGCCTTCGCGCGCGAATTGCAAGCTGATCCGG
>group_621_6 62 4 0 0 sg=62 px=0 gx=0
ATAAGCCCGGATCAGCTTGCAATTCGCGCGCGAAGGCGAAGCGGCATGCATTTACGTTGA
>group_621_7 62 4 0 0 sg=62 px=0 gx=0
AGTCGATAAGCCCGGATCAGCTTGCAATTCGCGCGCGAAGGCGAAGCGGCATGCATTTAC
>group_621_8 62 4 0 0 sg=62 px=0 gx=0
CAGCTTGCAATTCGCGCGCGAAGGCGAAGCGGCATGCATTTACGTTGACACCATCGAATG
>group_621_9 62 4 0 0 sg=62 px=0 gx=0
AAATGCATGCCGCTTCGCCTTCGCGCGCGAATTGCAAGCTGATCCGGGCTTATCGACTGC
>group_622_0 4 10 0 0 sg=4 px=0 gx=0
TTTTATCTGTTGTTTGTCGGTGAACGCTCTCCTGAGTAGGACAAATCCGCCGCTCTAGAG
>group_622_1 4 10 0 0 sg=4 px=0 gx=0
GTTTTATCTGTTGTTTGTCGGTGAACGCTCTCCTGAGTAGGACAAATCCGCCGCTCTAGA
>group_622_2 4 10 0 0 sg=4 px=0 gx=0
CTCTAGAGCGGCGGATTTGTCCTACTCAGGAGAGCGTTCACCGACAAACAACAGATAAAA
>group_622_3 4 10 0 0 sg=4 px=0 gx=0
TCTAGAGCGGCGGATTTGTCCTACTCAGGAGAGCGTTCACCGACAAACAACAGATAAAAC
>group_623_0 2 1 0 0 sg=2 px=0 gx=0
GCGCATCGCCTTCTATCGCCTTCTTGACGAGTTCTTCTGAGCGGGACTCTGGGGTTCGGC
>group_623_1 2 1 0 0 sg=2 px=0 gx=0
GCCGAACCCCAGAGTCCCGCTCAGAAGAACTCGTCAAGAAGGCGATAGAAGGCGATGCGC
>group_624_0 2 71 0 0 sg=2 px=0 gx=0
CAATTCGTAATCATGGTCATAGCTGTTTCCTGTGTGAAATTGTTATCCGCTCACAATTCC
>group_624_1 2 71 0 0 sg=2 px=0 gx=0
GGAATTGTGAGCGGATAACAATTTCACACAGGAAACAGCTATGACCATGATTACGAATTG
>group_625_0 2 17 0 0 sg=2 px=0 gx=0
TTAAGATACATTGATGAGTTTGGACAAACCACAACTAGAATGCAGTGAAAAAAATGCTTT
>group_625_1 2 17 0 0 sg=2 px=0 gx=0
AAAGCATTTTTTTCACTGCATTCTAGTTGTGGTTTGTCCAAACTCATCAATGTATCTTAA
>group_626_0 2 19 0 0 sg=2 px=0 gx=0
TATTTGTAAAATACTTCTATCAATAAAATTTCTAATTCCTAAAACCAAAATCCAGTGACC
>group_626_1 2 19 0 0 sg=2 px=0 gx=0
GGTCACTGGATTTTGGTTTTAGGAATTAGAAATTTTATTGATAGAAGTATTTTACAAATA
>group_627_0 2 14 0 0 sg=2 px=0 gx=0
AGGGAAACCGTTGTGGTCTCCCTATAGTGAGTCGTATTAATTTCGCGGGATCGAGATCCT
>group_627_1 2 14 0 0 sg=2 px=0 gx=0
AGGATCTCGATCCCGCGAAATTAATACGACTCACTATAGGGAGACCACAACGGTTTCCCT
>group_629_0 148 1 0 0 sg=148 px=0 gx=0
CCTGTGGCGCCGGTGATGCCGGCCACGATGCGTCCGGCGTAGAGGATCCGACCAAAGCGG
>group_629_1 148 1 0 0 sg=148 px=0 gx=0
CATGCCCCCGAACTGCAGGAGTGGGGAGGCACGATGGCCGCTTTGGTCGGATCCTCTACG
>group_629_2 148 1 0 0 sg=148 px=0 gx=0
GGCGCCGGTGATGCCGGCCACGATGCGTCCGGCGTAGAGGATCCGACCAAAGCGGCCATC
>group_629_3 148 1 0 0 sg=148 px=0 gx=0
GGTGATGCCGGCCACGATGCGTCCGGCGTAGAGGATCCGACCAAAGCGGCCATCGTGCCT
>group_629_4 148 1 0 0 sg=148 px=0 gx=0
CCGGCGTAGAGGATCCGACCAAAGCGGCCATCGTGCCTCCCCACTCCTGCAGTTCGGGGG
>group_629_5 148 1 0 0 sg=148 px=0 gx=0
GCCGGTGATGCCGGCCACGATGCGTCCGGCGTAGAGGATCCGACCAAAGCGGCCATCGTG
>group_629_6 148 1 0 0 sg=148 px=0 gx=0
ACTGCAGGAGTGGGGAGGCACGATGGCCGCTTTGGTCGGATCCTCTACGCCGGACGCATC
>group_629_7 148 1 0 0 sg=148 px=0 gx=0
GGGAGGCACGATGGCCGCTTTGGTCGGATCCTCTACGCCGGACGCATCGTGGCCGGCATC
>group_629_8 148 1 0 0 sg=148 px=0 gx=0
CCTTTCGTCTTCAAGAATTCTCATGTTTGACAGCTTATCATCGATAAGCTTCACGCTGCC
>group_629_9 148 1 0 0 sg=148 px=0 gx=0
CATCCATGCCCCCGAACTGCAGGAGTGGGGAGGCACGATGGCCGCTTTGGTCGGATCCTC
>group_630_0 154 1 0 0 sg=154 px=0 gx=0
ATATCTATATCTCCTTCTTAAAGTTAAACAAAATTATTCTGCTAGCCAATCAAGATCTCT
>group_630_1 154 1 0 0 sg=154 px=0 gx=0
TATGACTATGATTACAACGCCCGGGCAGGAATTCGATATCTATATCTCCTTCTTAAAGTT
>group_630_2 154 1 0 0 sg=154 px=0 gx=0
TATCGAATTCCTGCCCGGGCGTTGTAATCATAGTCATAATCAATACTCCTGACTGCGTTA
>group_630_3 154 1 0 0 sg=154 px=0 gx=0
TTCGATATCTATATCTCCTTCTTAAAGTTAAACAAAATTATTCTGCTAGCCAATCAAGAT
>group_630_4 154 1 0 0 sg=154 px=0 gx=0
TTGTTTAACTTTAAGAAGGAGATATAGATATCGAATTCCTGCCCGGGCGTTGTAATCATA
>group_630_5 154 1 0 0 sg=154 px=0 gx=0
AGCGAGAGATCTTGATTGGCTAGCAGAATAATTTTGTTTAACTTTAAGAAGGAGATATAG
>group_630_6 154 1 0 0 sg=154 px=0 gx=0
CTATGATTACAACGCCCGGGCAGGAATTCGATATCTATATCTCCTTCTTAAAGTTAAACA
>group_630_7 154 1 0 0 sg=154 px=0 gx=0
TAACTTTAAGAAGGAGATATAGATATCGAATTCCTGCCCGGGCGTTGTAATCATAGTCAT
>group_630_8 154 1 0 0 sg=154 px=0 gx=0
TGACTATGATTACAACGCCCGGGCAGGAATTCGATATCTATATCTCCTTCTTAAAGTTAA
>group_630_9 154 1 0 0 sg=154 px=0 gx=0
ATTGCTAACGCAGTCAGGAGTATTGATTATGACTATGATTACAACGCCCGGGCAGGAATT
>group_631_0 2 5 0 0 sg=2 px=0 gx=0
CATAAGGGACTGACCTGCAGCCAAGCTTGGCGTAATCATGGTCATAGCTGTTTCCTGTGG
>group_631_1 2 5 0 0 sg=2 px=0 gx=0
CCACAGGAAACAGCTATGACCATGATTACGCCAAGCTTGGCTGCAGGTCAGTCCCTTATG
>group_632_0 120 1 0 0 sg=120 px=0 gx=0
CAGATCTAGAGCTCAAGCTTTAAACTAGTTAACGCGTGCCGAGGTCGACTCGGTGCTGGC
>group_632_1 120 1 0 0 sg=120 px=0 gx=0
TCATCGATGCGCATGCGAATTCAGATCTAGAGCTCAAGCTTTAAACTAGTTAACGCGTGC
>group_632_2 120 1 0 0 sg=120 px=0 gx=0
CCAGCACCGAGTCGACCTCGGCACGCGTTAACTAGTTTAAAGCTTGAGCTCTAGATCTGA
>group_632_3 120 1 0 0 sg=120 px=0 gx=0
TCTAGAGCTCAAGCTTTAAACTAGTTAACGCGTGCCGAGGTCGACTCGGTGCTGGCGATG
>group_632_4 120 1 0 0 sg=120 px=0 gx=0
ATCGCCAGCACCGAGTCGACCTCGGCACGCGTTAACTAGTTTAAAGCTTGAGCTCTAGAT
>group_632_5 120 1 0 0 sg=120 px=0 gx=0
TGCGAATTCAGATCTAGAGCTCAAGCTTTAAACTAGTTAACGCGTGCCGAGGTCGACTCG
>group_632_6 120 1 0 0 sg=120 px=0 gx=0
GCATGCGAATTCAGATCTAGAGCTCAAGCTTTAAACTAGTTAACGCGTGCCGAGGTCGAC
>group_632_7 120 1 0 0 sg=120 px=0 gx=0
GCTCAAGCTTTAAACTAGTTAACGCGTGCCGAGGTCGACTCGGTGCTGGCGATGGCGACG
>group_632_8 120 1 0 0 sg=120 px=0 gx=0
AGCACCGAGTCGACCTCGGCACGCGTTAACTAGTTTAAAGCTTGAGCTCTAGATCTGAAT
>group_632_9 120 1 0 0 sg=120 px=0 gx=0
ATCGATGCGCATGCGAATTCAGATCTAGAGCTCAAGCTTTAAACTAGTTAACGCGTGCCG
>group_633_0 328 0 0 16 sg=312 px=0 gx=16
GGGGCCCGGTCACGATTAGTCCAATTTGTTAAAGACAGGATATCAGTGGTCCAGGCTCTA
>group_633_1 328 0 0 16 sg=312 px=0 gx=16
TGTAGGTTTGGCAAGCTAGCTGCAGTAACGCCATTTTGCAAGGCATGGAAAAATACCAAA
>group_633_2 328 0 0 16 sg=312 px=0 gx=16
GGCCTATCGATAGGCCTAGGCCTATCGATAAGCTTGGATCCACTAGTTCTAGAGCGGCCG
>group_633_3 328 0 0 16 sg=312 px=0 gx=16
CTTTATCCAGCCCTCACTCCTTCTCTAGGCGCCACCGCGGTGGCGGCCGCTCTAGAACTA
>group_633_4 328 0 0 16 sg=312 px=0 gx=16
AAGCTTGGATCCACTAGTTCTAGAGCGGCCGCCACCGCGGTGGCGCCTAGAGAAGGAGTG
>group_633_5 328 0 0 16 sg=312 px=0 gx=16
GGTTTGGTATTTTTCCATGCCTTGCAAAATGGCGTTACTGCAGCTAGCTTGCCAAACCTA
>group_633_6 328 0 0 16 sg=312 px=0 gx=16
GATCCTCCCTTTATCCAGCCCTCACTCCTTCTCTAGGCGCCACCGCGGTGGCGGCCGCTC
>group_633_7 328 0 0 16 sg=312 px=0 gx=16
AAACTAGAGCCTGGACCACTGATATCCTGTCTTTAACAAATTGGACTAATCGTGACCGGG
>group_633_8 328 0 0 16 sg=312 px=0 gx=16
GAGCGGCCGCCACCGCGGTGGCGCCTAGAGAAGGAGTGAGGGCTGGATAAAGGGAGGATC
>group_633_9 328 0 0 16 sg=312 px=0 gx=16
GCCTCGATCCTCCCTTTATCCAGCCCTCACTCCTTCTCTAGGCGCCACCGCGGTGGCGGC
>group_634_0 2654 0 0 0 sg=2654 px=0 gx=0
GTCTTATCCGCTATTTGGTCGAAAGGCATGAGTTTAAATGCGATTGGTTTGGAAATGTGG
>group_634_1 2654 0 0 0 sg=2654 px=0 gx=0
GATGGCCAGTCGGCGGTTATTTCATCGGCAAAATGGGGGGAGCTAGAAACGGCTCGGCAG
>group_634_2 2654 0 0 0 sg=2654 px=0 gx=0
GGTGCTGCCCCATGGGAACAGCCGTAAGCTCGCCTGAAAAGGAGACTGGAGTTTTTTGTA
>group_634_3 2654 0 0 0 sg=2654 px=0 gx=0
GTTGTGCGCCAGCAGAATTATCTTCACATCCGGATTCGCTCGAACCATTCCATCTACTAC
>group_634_4 2654 0 0 0 sg=2654 px=0 gx=0
CGACTGGCCATCAATGGACGCCAACAAGTGAGTCAACATATCAACGTGCGGTTTCATGAG
>group_634_5 2654 0 0 0 sg=2654 px=0 gx=0
GATACTTCCGTACGTGACTCGTATATGGCGGGCGTAGTAGATGGAATGGTTCGAGCGAAT
>group_634_6 2654 0 0 0 sg=2654 px=0 gx=0
GCAATAAACGCAAAGGTAAAAAAATGACATTGGAGAACGACCAGAACACTTTTACAGCCT
>group_634_7 2654 0 0 0 sg=2654 px=0 gx=0
TCAGGCGAGCTTACGGCTGTTCCCATGGGGCAGCACCTCGCAGAGAGGGTGAATTACCGT
>group_634_8 2654 0 0 0 sg=2654 px=0 gx=0
CCAAATAGCGGATAAGACTAGCTCTAGCCAGTGAAAACTCCGCGACAAAATGAGCGCCCT
>group_634_9 2654 0 0 0 sg=2654 px=0 gx=0
CCTCTCTTGAGGGAGATACTTCCGTACGTGACTCGTATATGGCGGGCGTAGTAGATGGAA
>group_635_0 7422 1 0 822 sg=6600 px=0 gx=822
AGCTGAGATCGCAGCACTGCACTCCAGCCTGGGCGACAGAGTAAGACTCTGTCTCAAAAA
>group_635_1 7422 1 0 822 sg=6600 px=0 gx=822
AAAACTCTGATCCCCGAATGCTTGGGGAGACTGATTTGAGTCATAATAGAACTCCGTTCT
>group_635_2 7422 1 0 822 sg=6600 px=0 gx=822
AGAGGTCAGACCACAGGGTGAGGGCTCAGTCCCCAAGACATAAACACCCAAGACATAAAC
>group_635_3 7422 1 0 822 sg=6600 px=0 gx=822
AAAGAAAAATAGAATATATGTGTAATTCTGGAATAAGGAAGGACTGTGTTTCCAAAATAG
>group_635_4 7422 1 0 822 sg=6600 px=0 gx=822
CCCCTGGCGTAATAGCGAAGAGGCCCGCACCGATCGCCCTTCCCAACAGTTGCGCAGCCT
>group_635_5 7422 1 0 822 sg=6600 px=0 gx=822
TCTCCTCCTCCAGGTCTGAAGATCAGCGGCCGAATTGGGTACACTTACCTGGTACCCTAT
>group_635_6 7422 1 0 822 sg=6600 px=0 gx=822
GATACAGCTGTTAGCATTAAATACCAAATAACCCATCTTGTCCTCAATAATTTTAAGCGC
>group_635_7 7422 1 0 822 sg=6600 px=0 gx=822
CCCTTAACTTATTATTATTATTTTAGACAGTCTTGTTTTCTTGCCCAGGCTGGAATGCAG
>group_635_8 7422 1 0 822 sg=6600 px=0 gx=822
GTAACATCACTATTGTAAAACCTAAGATCAATCAGTGCTTGAGATATTTTGCAGACCCTG
>group_635_9 7422 1 0 822 sg=6600 px=0 gx=822
GAGGATCGCTTGAGCTTACGACGTTGAGGCTGCAGTGAGCTGTGATTGCACCACTGCACT
>group_636_0 118 1 0 0 sg=118 px=0 gx=0
CCCGGTACCGCGGCCGCACTTAAGTTACGCGTGGATCCCCGGGAATTCACTGGCCGTCGT
>group_636_1 118 1 0 0 sg=118 px=0 gx=0
AGGAAACAGCTATGACCATGATTACGCCAAGCTTCCATGGGATATCGCATGCCTGCAGAG
>group_636_2 118 1 0 0 sg=118 px=0 gx=0
AGTCGACGGGCCCGGTACCGCGGCCGCACTTAAGTTACGCGTGGATCCCCGGGAATTCAC
>group_636_3 118 1 0 0 sg=118 px=0 gx=0
GTTGTAAAACGACGGCCAGTGAATTCCCGGGGATCCACGCGTAACTTAAGTGCGGCCGCG
>group_636_4 118 1 0 0 sg=118 px=0 gx=0
GGGCCCGTCGACTCTAGAGCTCTGCAGGCATGCGATATCCCATGGAAGCTTGGCGTAATC
>group_636_5 118 1 0 0 sg=118 px=0 gx=0
CAATTTCACACAGGAAACAGCTATGACCATGATTACGCCAAGCTTCCATGGGATATCGCA
>group_636_6 118 1 0 0 sg=118 px=0 gx=0
GGTACCGCGGCCGCACTTAAGTTACGCGTGGATCCCCGGGAATTCACTGGCCGTCGTTTT
>group_636_7 118 1 0 0 sg=118 px=0 gx=0
CTCTGCAGGCATGCGATATCCCATGGAAGCTTGGCGTAATCATGGTCATAGCTGTTTCCT
>group_636_8 118 1 0 0 sg=118 px=0 gx=0
CGGCCAGTGAATTCCCGGGGATCCACGCGTAACTTAAGTGCGGCCGCGGTACCGGGCCCG
>group_636_9 118 1 0 0 sg=118 px=0 gx=0
TAAAACGACGGCCAGTGAATTCCCGGGGATCCACGCGTAACTTAAGTGCGGCCGCGGTAC
>group_637_0 120 1 0 0 sg=120 px=0 gx=0
CACAACAGACAATCGGCTGCTCTGATGCCGCCGTGTTCCGGTTGTCAGCGCAGGGGCGCC
>group_637_1 120 1 0 0 sg=120 px=0 gx=0
ATTCGGCTATGACTGGGCACAACAGACAATCGGCTGCTCTGATGCCGCCGTGTTCCGGTT
>group_637_2 120 1 0 0 sg=120 px=0 gx=0
TTCAGGGCACCGGACAGGTCGGTCTTGACAAAAAGAACCGGGCGCCCCTGCGCTGACAAC
>group_637_3 120 1 0 0 sg=120 px=0 gx=0
GGCACCGGACAGGTCGGTCTTGACAAAAAGAACCGGGCGCCCCTGCGCTGACAACCGGAA
>group_637_4 120 1 0 0 sg=120 px=0 gx=0
ACAACAGACAATCGGCTGCTCTGATGCCGCCGTGTTCCGGTTGTCAGCGCAGGGGCGCCC
>group_637_5 120 1 0 0 sg=120 px=0 gx=0
GCTCTGATGCCGCCGTGTTCCGGTTGTCAGCGCAGGGGCGCCCGGTTCTTTTTGTCAAGA
>group_637_6 120 1 0 0 sg=120 px=0 gx=0
TCGGTCTTGACAAAAAGAACCGGGCGCCCCTGCGCTGACAACCGGAACACGGCGGCATCA
>group_637_7 120 1 0 0 sg=120 px=0 gx=0
GATGCCGCCGTGTTCCGGTTGTCAGCGCAGGGGCGCCCGGTTCTTTTTGTCAAGACCGAC
>group_637_8 120 1 0 0 sg=120 px=0 gx=0
CTGATGCCGCCGTGTTCCGGTTGTCAGCGCAGGGGCGCCCGGTTCTTTTTGTCAAGACCG
>group_637_9 120 1 0 0 sg=120 px=0 gx=0
TTCGGCTATGACTGGGCACAACAGACAATCGGCTGCTCTGATGCCGCCGTGTTCCGGTTG
>group_638_0 840 1 0 0 sg=840 px=0 gx=0
ATTTCACACAGGAAACAGCTGCTAGCCGAAATTAATACGACTCACTATAGGGAGACAATT
>group_638_1 840 1 0 0 sg=840 px=0 gx=0
TTTCGCCAGCTGGCGTAAAGCGAAGAGGCCCGCACCGATCGCCCTTCCCAACAGTTGCGC
>group_638_2 840 1 0 0 sg=840 px=0 gx=0
CGCCAGCTGGCGTAAAGCGAAGAGGCCCGCACCGATCGCCCTTCCCAACAGTTGCGCAGC
>group_638_3 840 1 0 0 sg=840 px=0 gx=0
ATGGTGGTGGGTACCAACACAATGGCGCGCTTCCCGAGAAAGATCTGCCATAACATGTCA
>group_638_4 840 1 0 0 sg=840 px=0 gx=0
GGCCTCTTCGCTTTACGCCAGCTGGCGAAAGGGGGATGTGCTGCAAGGCGATTAAGTTGG
>group_638_5 840 1 0 0 sg=840 px=0 gx=0
CAGCAAATCGCGCTGTTAGCGGGCCATTAAGTTCTGTCTCGGCGCGTCTGCGTCTGGCTG
>group_638_6 840 1 0 0 sg=840 px=0 gx=0
CACCACGCATCATCATCACCATCACCGGTACCGGTCCGGAATTCCCGGGTCGACGAGCTC
>group_638_7 840 1 0 0 sg=840 px=0 gx=0
TCGGCTAGCAGCTGTTTCCTGTGTGAAATTGTTATCCGCTCACAATTCCACACAACATAC
>group_638_8 840 1 0 0 sg=840 px=0 gx=0
GCGGGCCTCTTCGCTTTACGCCAGCTGGCGAAAGGGGGATGTGCTGCAAGGCGATTAAGT
>group_638_9 840 1 0 0 sg=840 px=0 gx=0
CAACTTAATCGCCTTGCAGCACATCCCCCTTTCGCCAGCTGGCGTAAAGCGAAGAGGCCC
>group_639_0 1016 0 0 2 sg=1014 px=0 gx=2
GCTGTGTCGCTGGGCTTGCTGCGCTCGAATTTTCGCGCTCGCGCGACTGACGGTCGTAAG
>group_639_1 1016 0 0 2 sg=1014 px=0 gx=2
GATCAGGCTTCCCGGGTGTCTCGCTACGCCGCTACGTCTTCCGTGCCGTCCTGGGCGTCG
>group_639_2 1016 0 0 2 sg=1014 px=0 gx=2
TACGCGGGTGCTTACGACCGTCAGTCGCGCGAGCGCGAAAATTCGAGCGCAGCAAGCCCA
>group_639_3 1016 0 0 2 sg=1014 px=0 gx=2
GTTGGCGCTACGCTGTGTCGCTGGGCTTGCTGCGCTCGAATTTTCGCGCTCGCGCGACTG
>group_639_4 1016 0 0 2 sg=1014 px=0 gx=2
CGCTCGGTTCCTGCTAGCTAGAGTCGACCTGCAGGTCCCCGGGGATCGGTCTTGCCTTGC
>group_639_5 1016 0 0 2 sg=1014 px=0 gx=2
ACCGGATCGGGGATCTGGGCTGAGGGAGCCGACGGCACGCGGCGGCTCACGGCGTGGCAC
>group_639_6 1016 0 0 2 sg=1014 px=0 gx=2
TGCCGCCGGGCGTTTTTTATTGGTGATCAATTCGTAATCATGTCATAGCTGTTTCCTGTG
>group_639_7 1016 0 0 2 sg=1014 px=0 gx=2
GCGGATAACAATTTCACACAGGAAACAGCTATGACATGATTACGAATTGATCACCAATAA
>group_639_8 1016 0 0 2 sg=1014 px=0 gx=2
GACGTAGCGGCGTAGCGAGACACCCGGGAAGCCTGATCTACGTCTGTCGAGAAGTTTCTG
>group_639_9 1016 0 0 2 sg=1014 px=0 gx=2
ACCGAGCGTTCTGAACAAATCCAGATGGAGTTCTGAGGTCATTACTGGACCGGATCGGGG
>group_640_0 156 1 0 0 sg=156 px=0 gx=0
TTCCCAGTCACGACGTTGTAAAACGACGGCCAGTGAATTGGATTTAGGTGACACTATAGA
>group_640_1 156 1 0 0 sg=156 px=0 gx=0
TTCTATAGTGTCACCTAAATCCAATTCACTGGCCGTCGTTTTACAACGTCGTGACTGGGA
>group_640_2 156 1 0 0 sg=156 px=0 gx=0
GTCACCTAAATCCAATTCACTGGCCGTCGTTTTACAACGTCGTGACTGGGAAAACCCTGG
>group_640_3 156 1 0 0 sg=156 px=0 gx=0
AGGTGACACTATAGAATACGAATTCGAGCTCGGTACCCGGGGATCCTCTAGAGTCGACCT
>group_640_4 156 1 0 0 sg=156 px=0 gx=0
TCCCAGTCACGACGTTGTAAAACGACGGCCAGTGAATTGGATTTAGGTGACACTATAGAA
>group_640_5 156 1 0 0 sg=156 px=0 gx=0
GCTCGAATTCGTATTCTATAGTGTCACCTAAATCCAATTCACTGGCCGTCGTTTTACAAC
>group_640_6 156 1 0 0 sg=156 px=0 gx=0
ACGACGGCCAGTGAATTGGATTTAGGTGACACTATAGAATACGAATTCGAGCTCGGTACC
>group_640_7 156 1 0 0 sg=156 px=0 gx=0
TCACCTAAATCCAATTCACTGGCCGTCGTTTTACAACGTCGTGACTGGGAAAACCCTGGC
>group_640_8 156 1 0 0 sg=156 px=0 gx=0
CTATAGAATACGAATTCGAGCTCGGTACCCGGGGATCCTCTAGAGTCGACCTGCAGGCAT
>group_640_9 156 1 0 0 sg=156 px=0 gx=0
TAAAACGACGGCCAGTGAATTGGATTTAGGTGACACTATAGAATACGAATTCGAGCTCGG
>group_641_0 176 0 0 0 sg=176 px=0 gx=0
ATTCTGCAGTCGACGGTACCGCGGGCCCGGGATCCACCGGTCGCCACCATGGTGAGCAAG
>group_641_1 176 0 0 0 sg=176 px=0 gx=0
TAGGATCAATGTGTAGATGCGCGGCCGCGACTCTAGATCATAATCAGCCATACCACATTT
>group_641_2 176 0 0 0 sg=176 px=0 gx=0
GTCACCCTGCAGCCTGTGCTTCTGCTAGGATCAATGTGTAGATGCGCGGCCGCGACTCTA
>group_641_3 176 0 0 0 sg=176 px=0 gx=0
GCAAGTAAAACCTCTACAAATGTGGTATGGCTGATTATGATCTAGAGTCGCGGCCGCGCA
>group_641_4 176 0 0 0 sg=176 px=0 gx=0
CCCTTGCTCACCATGGTGGCGACCGGTGGATCCCGGGCCCGCGGTACCGTCGACTGCAGA
>group_641_5 176 0 0 0 sg=176 px=0 gx=0
TACCGCGGGCCCGGGATCCACCGGTCGCCACCATGGTGAGCAAGGGCGAGGAGCTGTTCA
>group_641_6 176 0 0 0 sg=176 px=0 gx=0
GATGGACCGTCACCCTGCAGCCTGTGCTTCTGCTAGGATCAATGTGTAGATGCGCGGCCG
>group_641_7 176 0 0 0 sg=176 px=0 gx=0
TTATGATCTAGAGTCGCGGCCGCGCATCTACACATTGATCCTAGCAGAAGCACAGGCTGC
>group_641_8 176 0 0 0 sg=176 px=0 gx=0
TATGGCTGATTATGATCTAGAGTCGCGGCCGCGCATCTACACATTGATCCTAGCAGAAGC
>group_641_9 176 0 0 0 sg=176 px=0 gx=0
CGCGGGCCCGGGATCCACCGGTCGCCACCATGGTGAGCAAGGGCGAGGAGCTGTTCACCG
>group_642_0 114 1 0 0 sg=114 px=0 gx=0
CCTGCAATCGAGGGTAGGGTCGACCATGGAATTCGGTACCAGATCTAGAGTCGACTGCAG
>group_642_1 114 1 0 0 sg=114 px=0 gx=0
CCGAATTCCATGGTCGACCCTACCCTCGATTGCAGGCGGATCACCATGTTGGCCAGCAAG
>group_642_2 114 1 0 0 sg=114 px=0 gx=0
ATCTGGTACCGAATTCCATGGTCGACCCTACCCTCGATTGCAGGCGGATCACCATGTTGG
>group_642_3 114 1 0 0 sg=114 px=0 gx=0
CTAGATCTGGTACCGAATTCCATGGTCGACCCTACCCTCGATTGCAGGCGGATCACCATG
>group_642_4 114 1 0 0 sg=114 px=0 gx=0
CACCCGGGCTGCAGTCGACTCTAGATCTGGTACCGAATTCCATGGTCGACCCTACCCTCG
>group_642_5 114 1 0 0 sg=114 px=0 gx=0
CTGCAGTCGACTCTAGATCTGGTACCGAATTCCATGGTCGACCCTACCCTCGATTGCAGG
>group_642_6 114 1 0 0 sg=114 px=0 gx=0
TCTTGCTGGCCAACATGGTGATCCGCCTGCAATCGAGGGTAGGGTCGACCATGGAATTCG
>group_642_7 114 1 0 0 sg=114 px=0 gx=0
GAGGGTAGGGTCGACCATGGAATTCGGTACCAGATCTAGAGTCGACTGCAGCCCGGGTGA
>group_642_8 114 1 0 0 sg=114 px=0 gx=0
TCTGGTACCGAATTCCATGGTCGACCCTACCCTCGATTGCAGGCGGATCACCATGTTGGC
>group_642_9 114 1 0 0 sg=114 px=0 gx=0
CAATCGAGGGTAGGGTCGACCATGGAATTCGGTACCAGATCTAGAGTCGACTGCAGCCCG
>group_643_0 404 1 0 0 sg=404 px=0 gx=0
ACTTGGTCAGCGGCCGCAGATTTAGGTGACACTATAGAATATGCATCACTAGTAAGCTTT
>group_643_1 404 1 0 0 sg=404 px=0 gx=0
CGGATAACAATTTCACACAGGAAACAGCTATGACATGATTACGAATTTGGCCAAGTCGGC
>group_643_2 404 1 0 0 sg=404 px=0 gx=0
GTCCTTTCGCTTTCTTCCCTTCCTTTCTCGCCACGTTCGCCGGCTTTCCCCGTCAAGCTC
>group_643_3 404 1 0 0 sg=404 px=0 gx=0
TCAGCGGCCGCAGATTTAGGTGACACTATAGAATATGCATCACTAGTAAGCTTTGCTCTA
>group_643_4 404 1 0 0 sg=404 px=0 gx=0
CCGGGCCCTAGGGCGCTGGCAAGTGTAGCGGTCACGCTGCGCGTAACCACCACACCCGCC
>group_643_5 404 1 0 0 sg=404 px=0 gx=0
AAGCGAAAGGACCGGGCCCTAGGGCGCTGGCAAGTGTAGCGGTCACGCTGCGCGTAACCA
>group_643_6 404 1 0 0 sg=404 px=0 gx=0
ACCGGGCCCTAGGGCGCTGGCAAGTGTAGCGGTCACGCTGCGCGTAACCACCACACCCGC
>group_643_7 404 1 0 0 sg=404 px=0 gx=0
AACAGCTATGACATGATTACGAATTTGGCCAAGTCGGCCTCTAATACGACTCACTATAGG
>group_643_8 404 1 0 0 sg=404 px=0 gx=0
GCTTGACGGGGAAAGCCGGCGAACGTGGCGAGAAAGGAAGGGAAGAAAGCGAAAGGACCG
>group_643_9 404 1 0 0 sg=404 px=0 gx=0
GCGGGTGTGGTGGTTACGCGCAGCGTGACCGCTACACTTGCCAGCGCCCTAGGGCCCGGT
>group_644_0 158 1 0 0 sg=158 px=0 gx=0
GCTCAGTGGAACGAAATCGATGAGCTCGGGGGGGGGGGGGCGCTGAGGTCTGCCTCGTGA
>group_644_1 158 1 0 0 sg=158 px=0 gx=0
AATGTAACATCAGAGATTTTGAGACACAACGTGGCTTTCCCCCCCCCCCCCGAGCTCTTA
>group_644_2 158 1 0 0 sg=158 px=0 gx=0
CGGCCGCACTAGTCTAGATTTAAATTAATTAAGAGCTCGGGGGGGGGGGGGAAAGCCACG
>group_644_3 158 1 0 0 sg=158 px=0 gx=0
GCCCCCCCCCCCCCGAGCTCATCGATTTCGTTCCACTGAGCGTCAGACCCCGTAGAAAAG
>group_644_4 158 1 0 0 sg=158 px=0 gx=0
GTCAGCAACACCTTCTTCACGAGGCAGACCTCAGCGCCCCCCCCCCCCCGAGCTCATCGA
>group_644_5 158 1 0 0 sg=158 px=0 gx=0
GATGAGCTCGGGGGGGGGGGGGCGCTGAGGTCTGCCTCGTGAAGAAGGTGTTGCTGACTC
>group_644_6 158 1 0 0 sg=158 px=0 gx=0
TTGAGACACAACGTGGCTTTCCCCCCCCCCCCCGAGCTCTTAATTAATTTAAATCTAGAC
>group_644_7 158 1 0 0 sg=158 px=0 gx=0
TCGATGAGCTCGGGGGGGGGGGGGCGCTGAGGTCTGCCTCGTGAAGAAGGTGTTGCTGAC
>group_644_8 158 1 0 0 sg=158 px=0 gx=0
GCGCCCCCCCCCCCCCGAGCTCATCGATTTCGTTCCACTGAGCGTCAGACCCCGTAGAAA
>group_644_9 158 1 0 0 sg=158 px=0 gx=0
GTCTGACGCTCAGTGGAACGAAATCGATGAGCTCGGGGGGGGGGGGGCGCTGAGGTCTGC
>group_645_0 3546 1 0 1202 sg=2344 px=0 gx=1202
CTGTCACCAGGCGAGTTATAGCTTCAGGGTACTCCATCAGCATGGGCTCAGCTGTGGAGT
>group_645_1 3546 1 0 1202 sg=2344 px=0 gx=1202
CCCAATGGTCTCTCCGGAGATGAAGACTTCTCCTCCATTGCGGACATGGACTTCTCTGCT
>group_645_2 3546 1 0 1202 sg=2344 px=0 gx=1202
GCCAGAGGTAAACTCGAGATCTCCTCCAAAAAAGCCTCTTCACTACTTCTGGAATAGCTC
>group_645_3 3546 1 0 1202 sg=2344 px=0 gx=1202
CAGACAGGGACTGGGGAGGACCCGGGGTTAGAACTGGGGCAGGAGCTGGGGGCTGAGCCA
>group_645_4 3546 1 0 1202 sg=2344 px=0 gx=1202
GAAGCATTAACCCTCACTAAAGGGAAGCGGCCGCCCGGGTCGACTCTAGATTATTGGCCG
>group_645_5 3546 1 0 1202 sg=2344 px=0 gx=1202
ATTAATTGTAGCCGCGTTCTAACGACAATATGTCCATATGGAGGCACCGGTCGCATAGTT
>group_645_6 3546 1 0 1202 sg=2344 px=0 gx=1202
CCAGCCTAAGCTTAATACGACTCACTATAGGGAGACCCAAGCTGGGAAGCTTCCACCATG
>group_645_7 3546 1 0 1202 sg=2344 px=0 gx=1202
CTTGTGTTAATGGTTTCTTTTTTGTGCTCATGGTGGAAGCTTCCCAGCTTGGGTCTCCCT
>group_645_8 3546 1 0 1202 sg=2344 px=0 gx=1202
AGAGGCTTTTTTGGAGGAGATCTCGAGTTTACCTCTGGCGGTGATAGTCGAGTTTACCTC
>group_645_9 3546 1 0 1202 sg=2344 px=0 gx=1202
CTCGACAGATCTTGGCTTAACTATGCGACCGGTGCCTCCATATGGACATATTGTCGTTAG
>group_646_0 180 1 0 0 sg=180 px=0 gx=0
TACGACTCACTATAGGGCGAATTGGGCCCCAGAATTCATATGGATCCAGGTAACCAATGG
>group_646_1 180 1 0 0 sg=180 px=0 gx=0
CAATGGCATGGCCGCGGGATATCACTAGTGCGGCCGCCTGCAGGTCGACCATATGGGAGA
>group_646_2 180 1 0 0 sg=180 px=0 gx=0
GACTCACTATAGGGCGAATTGGGCCCCAGAATTCATATGGATCCAGGTAACCAATGGCAT
>group_646_3 180 1 0 0 sg=180 px=0 gx=0
TACCTGGATCCATATGAATTCTGGGGCCCAATTCGCCCTATAGTGAGTCGTATTACAATT
>group_646_4 180 1 0 0 sg=180 px=0 gx=0
CCATATGGTCGACCTGCAGGCGGCCGCACTAGTGATATCCCGCGGCCATGCCATTGGTTA
>group_646_5 180 1 0 0 sg=180 px=0 gx=0
CGACCTGCAGGCGGCCGCACTAGTGATATCCCGCGGCCATGCCATTGGTTACCTGGATCC
>group_646_6 180 1 0 0 sg=180 px=0 gx=0
TTGTAATACGACTCACTATAGGGCGAATTGGGCCCCAGAATTCATATGGATCCAGGTAAC
>group_646_7 180 1 0 0 sg=180 px=0 gx=0
CCCGCGGCCATGCCATTGGTTACCTGGATCCATATGAATTCTGGGGCCCAATTCGCCCTA
>group_646_8 180 1 0 0 sg=180 px=0 gx=0
CTCCCATATGGTCGACCTGCAGGCGGCCGCACTAGTGATATCCCGCGGCCATGCCATTGG
>group_646_9 180 1 0 0 sg=180 px=0 gx=0
GACCTGCAGGCGGCCGCACTAGTGATATCCCGCGGCCATGCCATTGGTTACCTGGATCCA
>group_647_0 15506 1 0 3808 sg=11698 px=0 gx=3808
CATTATAAGCAGAACTGGGCGATGGTTGCTCCGCAACAGGCAGCTCAAAAGATTCCGCAT
>group_647_1 15506 1 0 3808 sg=11698 px=0 gx=3808
GCGATCACAAGAAACATAGACGAACGGATCTGTGCGCAACGAGCCGCTACGATATCATTA
>group_647_2 15506 1 0 3808 sg=11698 px=0 gx=3808
TCACTTATTTAATAATACTATGTAAGTTTTAATTTTAAAATTGCGAAAGAAAAAAAAACA
>group_647_3 15506 1 0 3808 sg=11698 px=0 gx=3808
TATCAAAAGATGCGAGCTGATAGCGTGCGCGTTACCATATATGGTGACAAAAACTGAGTC
>group_647_4 15506 1 0 3808 sg=11698 px=0 gx=3808
TGCTTTCACTAGATTCTGTACCGATGTAAATCATAACCCAGAAAATCCGGTTAATTAATC
>group_647_5 15506 1 0 3808 sg=11698 px=0 gx=3808
TGGTGTGAACCAACCATCGGCAACTGGAACTAAACGGAAGCTGGACGAATACTTGGACGA
>group_647_6 15506 1 0 3808 sg=11698 px=0 gx=3808
CCATTGTTGTTATTATGCAACACCCCACATCAACAGCGGCCCCTCGTCGATAATAAAAGA
>group_647_7 15506 1 0 3808 sg=11698 px=0 gx=3808
ACGGCGCAAAATCATTAGTAAAATAATGCGTAATTTCTTGAGTTGAAGCAACCGTGCAAA
>group_647_8 15506 1 0 3808 sg=11698 px=0 gx=3808
TACCTACCCGCGAGGACTCACAAGAGCTCCCCCCCAATATTAGACAACAAAGATTTATTT
>group_647_9 15506 1 0 3808 sg=11698 px=0 gx=3808
CTTGCAGACTAATTCAAGAGGTGCGACGAAGAAGTTGCCGCGTTGGTAGTAGACGGTATC
>group_648_0 872 1 0 0 sg=872 px=0 gx=0
CTGCAGGAATTCGATATCAAGCTTATCGATACCGTCGACTCTAGAGGATCGATCCTTTTT
>group_648_1 872 1 0 0 sg=872 px=0 gx=0
CCCTTAATATAACTTCGTATAATGTATGCTATACGAAGTTATTAGGTCCCTCGAGGCTGC
>group_648_2 872 1 0 0 sg=872 px=0 gx=0
GTATCACGAGGCCCTTTCGTCTTCAAGAATTCCGATCATATTCAATAACCCTTAATATAA
>group_648_3 872 1 0 0 sg=872 px=0 gx=0
AAAGAAAATGCCGATAGCTTGGCTGGACGTAAACTCCTCTTCAGACCTAATAACTTCGTA
>group_648_4 872 1 0 0 sg=872 px=0 gx=0
AATTCCTGCAGCCCGGGGGATCCACTAGTTCTAGAGCGGCCGCCACCGCGGCCCTCTCAC
>group_648_5 872 1 0 0 sg=872 px=0 gx=0
AGTTATTAGGTCCCTCGAGGCTGCCTCGCGCGTTTCGGTGATGACGGTGAAAACCTCTGA
>group_648_6 872 1 0 0 sg=872 px=0 gx=0
CAGGAATTCGATATCAAGCTTATCGATACCGTCGACTCTAGAGGATCGATCCTTTTTAAC
>group_648_7 872 1 0 0 sg=872 px=0 gx=0
TCACCGACGAGCAAGGCAAGACCGATCCCCGGGGACCTGCAGGTCCGGATCACTTCACTG
>group_648_8 872 1 0 0 sg=872 px=0 gx=0
TATTAAGGGTTATTGAATATGATCGGAATTCTTGAAGACGAAAGGGCCTCGTGATACGCC
>group_648_9 872 1 0 0 sg=872 px=0 gx=0
CGGAGATTTCCTGGAAGATGCCAGGAAGATACTTAACAGGGAAGTGAGAGGGCCGCGGTG
>group_649_0 118 1 0 0 sg=118 px=0 gx=0
GGCGCGCCGGATCCAGATCTAAGCTTAATTAATTTAAATGAATTCGCGGCCGCGTCGACA
>group_649_1 118 1 0 0 sg=118 px=0 gx=0
AGAGGTTGATTGTCGACGCGGCCGCGAATTCATTTAAATTAATTAAGCTTAGATCTGGAT
>group_649_2 118 1 0 0 sg=118 px=0 gx=0
TGAATTCGCGGCCGCGTCGACAATCAACCTCTGGATTACAAAATTTGTGAAAGATTGACT
>group_649_3 118 1 0 0 sg=118 px=0 gx=0
AAATTTTGTAATCCAGAGGTTGATTGTCGACGCGGCCGCGAATTCATTTAAATTAATTAA
>group_649_4 118 1 0 0 sg=118 px=0 gx=0
GAATACCAGTCAATCTTTCACAAATTTTGTAATCCAGAGGTTGATTGTCGACGCGGCCGC
>group_649_5 118 1 0 0 sg=118 px=0 gx=0
ATACCAGTCAATCTTTCACAAATTTTGTAATCCAGAGGTTGATTGTCGACGCGGCCGCGA
>group_649_6 118 1 0 0 sg=118 px=0 gx=0
AAATGAATTCGCGGCCGCGTCGACAATCAACCTCTGGATTACAAAATTTGTGAAAGATTG
>group_649_7 118 1 0 0 sg=118 px=0 gx=0
TCCAGATCTAAGCTTAATTAATTTAAATGAATTCGCGGCCGCGTCGACAATCAACCTCTG
>group_649_8 118 1 0 0 sg=118 px=0 gx=0
TAAGCTTAATTAATTTAAATGAATTCGCGGCCGCGTCGACAATCAACCTCTGGATTACAA
>group_649_9 118 1 0 0 sg=118 px=0 gx=0
TTGATTGTCGACGCGGCCGCGAATTCATTTAAATTAATTAAGCTTAGATCTGGATCCGGC
>group_650_0 72 0 0 0 sg=72 px=0 gx=0
AAAATTATTTATTTAGAGCTCGGTACCCGGGATCCTCGAGTACGATACAAACTTAACGGA
>group_650_1 72 0 0 0 sg=72 px=0 gx=0
AAATTATTTCATTATCGCGATATCCGTTAAGTTTGTATCGTACTCGAGGATCCCGGGTAC
>group_650_2 72 0 0 0 sg=72 px=0 gx=0
AGAGCTCGGTACCCGGGATCCTCGAGTACGATACAAACTTAACGGATATCGCGATAATGA
>group_650_3 72 0 0 0 sg=72 px=0 gx=0
CGATATCCGTTAAGTTTGTATCGTACTCGAGGATCCCGGGTACCGAGCTCTAAATAAATA
>group_650_4 72 0 0 0 sg=72 px=0 gx=0
CATAAATTATTTCATTATCGCGATATCCGTTAAGTTTGTATCGTACTCGAGGATCCCGGG
>group_650_5 72 0 0 0 sg=72 px=0 gx=0
TATTTATTTAGAGCTCGGTACCCGGGATCCTCGAGTACGATACAAACTTAACGGATATCG
>group_650_6 72 0 0 0 sg=72 px=0 gx=0
CATTATCGCGATATCCGTTAAGTTTGTATCGTACTCGAGGATCCCGGGTACCGAGCTCTA
>group_650_7 72 0 0 0 sg=72 px=0 gx=0
TTTATTTAGAGCTCGGTACCCGGGATCCTCGAGTACGATACAAACTTAACGGATATCGCG
>group_650_8 72 0 0 0 sg=72 px=0 gx=0
GAGCTCGGTACCCGGGATCCTCGAGTACGATACAAACTTAACGGATATCGCGATAATGAA
>group_650_9 72 0 0 0 sg=72 px=0 gx=0
TATCCGTTAAGTTTGTATCGTACTCGAGGATCCCGGGTACCGAGCTCTAAATAAATAATT
>group_651_0 154 0 0 0 sg=154 px=0 gx=0
GCGAATTCTAGCTATAGTTCTAGAGGTACCGGTTGTTAACGTTAGCCGGCTACGTATACT
>group_651_1 154 0 0 0 sg=154 px=0 gx=0
TAGAATTCGCAAATTTAAAGCGCTGATATCGATCGCGCGCAGATCTGTCATGATGATCAT
>group_651_2 154 0 0 0 sg=154 px=0 gx=0
GGTACCTCTAGAACTATAGCTAGAATTCGCAAATTTAAAGCGCTGATATCGATCGCGCGC
>group_651_3 154 0 0 0 sg=154 px=0 gx=0
AACCGGTACCTCTAGAACTATAGCTAGAATTCGCAAATTTAAAGCGCTGATATCGATCGC
>group_651_4 154 0 0 0 sg=154 px=0 gx=0
ATCTGCGCGCGATCGATATCAGCGCTTTAAATTTGCGAATTCTAGCTATAGTTCTAGAGG
>group_651_5 154 0 0 0 sg=154 px=0 gx=0
CGATCCCCATGGGACGTCGACCTGAGGTAATTATAACCCGGGCCCTATATATGGATCCAA
>group_651_6 154 0 0 0 sg=154 px=0 gx=0
CTCTAGAACTATAGCTAGAATTCGCAAATTTAAAGCGCTGATATCGATCGCGCGCAGATC
>group_651_7 154 0 0 0 sg=154 px=0 gx=0
TACGTAGCCGGCTAACGTTAACAACCGGTACCTCTAGAACTATAGCTAGAATTCGCAAAT
>group_651_8 154 0 0 0 sg=154 px=0 gx=0
TAACAACCGGTACCTCTAGAACTATAGCTAGAATTCGCAAATTTAAAGCGCTGATATCGA
>group_651_9 154 0 0 0 sg=154 px=0 gx=0
TATACGTAGCCGGCTAACGTTAACAACCGGTACCTCTAGAACTATAGCTAGAATTCGCAA
>group_652_0 1346 1 0 1098 sg=248 px=0 gx=1098
GTTTTTGTTCAGCAGTATGCTGATACAGTGAAATACTTAAGCGAGAAAAAAGGATCAACT
>group_652_1 1346 1 0 1098 sg=248 px=0 gx=1098
GATGGTGATGACCAGAACCACTAGTTGATCCTTTTTTCTCGCTTAAGTATTTCACTGTAT
>group_652_2 1346 1 0 1098 sg=248 px=0 gx=1098
ACTAGTTGATCCTTTTTTCTCGCTTAAGTATTTCACTGTATCAGCATACTGCTGAACAAA
>group_652_3 1346 1 0 1098 sg=248 px=0 gx=1098
GAAAAAAGGATCAACTAGTGGTTCTGGTCATCACCATCACCATCACTCCGCGGGTCTGGT
>group_652_4 1346 1 0 1098 sg=248 px=0 gx=1098
TCTTTTTCATATGTATATCTCCTTCTTAAAGTTAAACAAAATTATTTCTAGAGGGGAATT
>group_652_5 1346 1 0 1098 sg=248 px=0 gx=1098
CTTTTTCATATGTATATCTCCTTCTTAAAGTTAAACAAAATTATTTCTAGAGGGGAATTG
>group_652_6 1346 1 0 1098 sg=248 px=0 gx=1098
TTTTGTTCAGCAGTATGCTGATACAGTGAAATACTTAAGCGAGAAAAAAGGATCAACTAG
>group_652_7 1346 1 0 1098 sg=248 px=0 gx=1098
CAGAACCACTAGTTGATCCTTTTTTCTCGCTTAAGTATTTCACTGTATCAGCATACTGCT
>group_652_8 1346 1 0 1098 sg=248 px=0 gx=1098
AGAAGGAGATATACATATGAAAAAGATTTGGCTGGCGCTGGCTGGTTTAGTTTTAGCGTT
>group_652_9 1346 1 0 1098 sg=248 px=0 gx=1098
AAGCGAGAAAAAAGGATCAACTAGTGGTTCTGGTCATCACCATCACCATCACTCCGCGGG
>group_653_0 358 1 0 0 sg=358 px=0 gx=0
GATATTTATATCATTTTACGTTTCTCGTTCAGCTTTTTTGTACAAACTTGTTTGAGTACC
>group_653_1 358 1 0 0 sg=358 px=0 gx=0
GCTGCTGGGATTACACATGGCATGGATGAGCTCTACAAATAATGAATTAAACCCGCTGAT
>group_653_2 358 1 0 0 sg=358 px=0 gx=0
GGATGAGCTCTACAAATAATGAATTAAACCCGCTGATCAGCCTCGACTGTGCCTTCTAGT
>group_653_3 358 1 0 0 sg=358 px=0 gx=0
TCAGCTTTCTTGTACAAAGTGGTTCGATCTAGAATGGCTAGCAAAGGAGAAGAACTTTTC
>group_653_4 358 1 0 0 sg=358 px=0 gx=0
TCTACAAATAATGAATTAAACCCGCTGATCAGCCTCGACTGTGCCTTCTAGTTGCCAGCC
>group_653_5 358 1 0 0 sg=358 px=0 gx=0
GCTCTACAAATAATGAATTAAACCCGCTGATCAGCCTCGACTGTGCCTTCTAGTTGCCAG
>group_653_6 358 1 0 0 sg=358 px=0 gx=0
TGCTGGGATTACACATGGCATGGATGAGCTCTACAAATAATGAATTAAACCCGCTGATCA
>group_653_7 358 1 0 0 sg=358 px=0 gx=0
AATTAAACCCGCTGATCAGCCTCGACTGTGCCTTCTAGTTGCCAGCCATCTGTTGTTTGC
>group_653_8 358 1 0 0 sg=358 px=0 gx=0
TAGCCATTCTAGATCGAACCACTTTGTACAAGAAAGCTGAACGAGAAACGTAAAATGATA
>group_653_9 358 1 0 0 sg=358 px=0 gx=0
CTCCAGTGAAAAGTTCTTCTCCTTTGCTAGCCATTCTAGATCGAACCACTTTGTACAAGA
>group_654_0 562 1 0 0 sg=562 px=0 gx=0
ATCGGGATCCACCGGATCTAGATAACTGATCATAATCAGCCATACCACATTTGTAGAGGT
>group_654_1 562 1 0 0 sg=562 px=0 gx=0
CCAGTGCCTCACGACCAACTTCTGCAGTACCCCGCTAGCGGATCTGACGGTTCACTAAAC
>group_654_2 562 1 0 0 sg=562 px=0 gx=0
ACCCTTATTAATAGTAATCAATTACGGGGTCATTAGTTCATAGCCCATATATGGAGTTCC
>group_654_3 562 1 0 0 sg=562 px=0 gx=0
TAATAAGGGTGAATTCTACGCGTTAAGATACATTGATGAGTTTGGACAAACCACAACTAG
>group_654_4 562 1 0 0 sg=562 px=0 gx=0
TTTGCTGGCCTTTTGCTCACATGGCTCGACAGATCTCGAGCGGCCGCCAGTGTGATGGAT
>group_654_5 562 1 0 0 sg=562 px=0 gx=0
GGGAGGTCTATATAAGCAGAGCTGGTTTAGTGAACCGTCAGATCCGCTAGCGGGGTACTG
>group_654_6 562 1 0 0 sg=562 px=0 gx=0
AAATCAGAGAGATCCTCATAAAGGCCAAGAAGGGCGGAAAGTCCAAATTGTAAAGATCGG
>group_654_7 562 1 0 0 sg=562 px=0 gx=0
GCTGGCCTTTTGCTCACATGGCTCGACAGATCTCGAGCGGCCGCCAGTGTGATGGATCCG
>group_654_8 562 1 0 0 sg=562 px=0 gx=0
ATGGCTGATTATGATCAGTTATCTAGATCCGGTGGATCCCGATCTTTACAATTTGGACTT
>group_654_9 562 1 0 0 sg=562 px=0 gx=0
CGTCAGATCCGCTAGCGGGGTACTGCAGAAGTTGGTCGTGAGGCACTGGGCAGGTAAGTA
>group_655_0 604 0 0 0 sg=604 px=0 gx=0
CGAGGGCCGAGGCGGCCGGATCCAGACATGATAAGATACATTGATGAGTTTGGACAAACC
>group_655_1 604 0 0 0 sg=604 px=0 gx=0
TCTAAAGTATATATGAGTAAACTTGGTCTGACAGTTACCAATGCTTAGGCGCGCCACATA
>group_655_2 604 0 0 0 sg=604 px=0 gx=0
TTGCCGCCGGGCGTTTTTTATTGGTGAGAATCCAAGCACTAGTCATACCAGGATCTCCTA
>group_655_3 604 0 0 0 sg=604 px=0 gx=0
GGTCTAGAAAGCTTCTCGAGGGCCGAGGCGGCCGGATCCAGACATGATAAGATACATTGA
>group_655_4 604 0 0 0 sg=604 px=0 gx=0
TCCTGGTATGACTAGTGCTTGGATTCTCACCAATAAAAAACGCCCGGCGGCAACCGAGCG
>group_655_5 604 0 0 0 sg=604 px=0 gx=0
CACTTACCTACTGGGCCCGCGCGCCAAACGAATGGTCTAGAAAGCTTCTCGAGGGCCGAG
>group_655_6 604 0 0 0 sg=604 px=0 gx=0
CGTTTGGCGCGCGGGCCCAGTAGGTAAGTGAACATGGTCATAGCTGTTTCCCTAGGAGAT
>group_655_7 604 0 0 0 sg=604 px=0 gx=0
CTCGGCCCTCGAGAAGCTTTCTAGACCATTCGTTTGGCGCGCGGGCCCAGTAGGTAAGTG
>group_655_8 604 0 0 0 sg=604 px=0 gx=0
TGACTCGCTGCGCTCGGTCGTTCGGCTGCGGCGAGCTAGCGCCCTATAGTGAGTCGTATT
>group_655_9 604 0 0 0 sg=604 px=0 gx=0
ATCTTATCATGTCTGGATCCGGCCGCCTCGGCCCTCGAGAAGCTTTCTAGACCATTCGTT
>group_656_0 186 1 0 0 sg=186 px=0 gx=0
AACGACGGCCAGTGAATTGTAATACGACTCACTATAGGGCGAATTGGGTACCGGGCCCAG
>group_656_1 186 1 0 0 sg=186 px=0 gx=0
AATTGTAATACGACTCACTATAGGGCGAATTGGGTACCGGGCCCAGATCTGGCCATGGCG
>group_656_2 186 1 0 0 sg=186 px=0 gx=0
CAGATCTGGGCCCGGTACCCAATTCGCCCTATAGTGAGTCGTATTACAATTCACTGGCCG
>group_656_3 186 1 0 0 sg=186 px=0 gx=0
AAGCTCGAAATTAACCCTCACTAAAGGGAACAAAAGCTGGAGCTCTCTAGAGGCCCTTAA
>group_656_4 186 1 0 0 sg=186 px=0 gx=0
AGCTCGAAATTAACCCTCACTAAAGGGAACAAAAGCTGGAGCTCTCTAGAGGCCCTTAAG
>group_656_5 186 1 0 0 sg=186 px=0 gx=0
GGCGAATTGGGTACCGGGCCCAGATCTGGCCATGGCGGCCGCGTCGACATCGATAAGCTT
>group_656_6 186 1 0 0 sg=186 px=0 gx=0
TATAGGGCGAATTGGGTACCGGGCCCAGATCTGGCCATGGCGGCCGCGTCGACATCGATA
>group_656_7 186 1 0 0 sg=186 px=0 gx=0
TCCACTAGTAAGGCCTTAAGGGCCTCTAGAGAGCTCCAGCTTTTGTTCCCTTTAGTGAGG
>group_656_8 186 1 0 0 sg=186 px=0 gx=0
GTAAGGCCTTAAGGGCCTCTAGAGAGCTCCAGCTTTTGTTCCCTTTAGTGAGGGTTAATT
>group_656_9 186 1 0 0 sg=186 px=0 gx=0
TATCGATGTCGACGCGGCCGCCATGGCCAGATCTGGGCCCGGTACCCAATTCGCCCTATA
>group_657_0 9926 1 0 6422 sg=3504 px=0 gx=6422
CTCTAATAGTACTCTTACTGATCTTACTCTTTGGACCTTGCATTCTCAATCGATTAGTCC
>group_657_1 9926 1 0 6422 sg=3504 px=0 gx=6422
AGTGGCCCTAAATCCAGCTACGCTGCTCCCTCTGCCTGAGGAGGGGCTGCAACATGACTG
>group_657_2 9926 1 0 6422 sg=3504 px=0 gx=6422
CGTAGGTGGCAAGCTAGCTTAAGTAACGCCATTTTGCAAGGCATGGAAAAATACATAACT
>group_657_3 9926 1 0 6422 sg=3504 px=0 gx=6422
TGTTATGCCTGATCAATTCACCTTTGAGTTACTAGACTTTCTTCACCAATTGACCCACCT
>group_657_4 9926 1 0 6422 sg=3504 px=0 gx=6422
TGGCAGAAGGTAAGAAGCTAAATGTTTATACTGATAGCCGTTACGCTTTTGCCACCGCCC
>group_657_5 9926 1 0 6422 sg=3504 px=0 gx=6422
GAAATCGATCTCCCAGTGTGTGCCAGGCCGATGCCCGCGGACCCTAGTTCCTTGCTTAAC
>group_657_6 9926 1 0 6422 sg=3504 px=0 gx=6422
GGCAATGCCCTGGCCCAGATTACCTCAGTCTCAGTGGTCACCGCTGCTCCGGCCTTACGC
>group_657_7 9926 1 0 6422 sg=3504 px=0 gx=6422
AGCATCTTTTGTCAGAACTGCAATGGCTGCCACCATCCGTAGGCAGGGGGGCCAGCCAGC
>group_657_8 9926 1 0 6422 sg=3504 px=0 gx=6422
TTGAAAGACCCCACCCGTAGGTGGCAAGCTAGCTTAAGTAACGCCATTTTGCAAGGCATG
>group_657_9 9926 1 0 6422 sg=3504 px=0 gx=6422
ACCTGTCTAAAAAGCTAGACCCAGTGGCAGCTGGCTGGCCCCCCTGCCTACGGATGGTGG
>group_658_0 424 1 0 0 sg=424 px=0 gx=0
GGATCATCGAGCCGAGAACGTTATCGAAGTTGGTCATGTGTAATCCCCTCGTTTGAACTT
>group_658_1 424 1 0 0 sg=424 px=0 gx=0
AAAGTGAGCGAAGCTTATCGATACCGTCGACCTCGAGGGGGGGCCCGGTACGTACCCGGG
>group_658_2 424 1 0 0 sg=424 px=0 gx=0
GTACCGGGCCCCCCCTCGAGGTCGACGGTATCGATAAGCTTCGCTCACTTTACCAACATG
>group_658_3 424 1 0 0 sg=424 px=0 gx=0
CGTCATCGTCAACGCCTGATCCGCGGTGCGGACAGGCCGTGTCGCGACCGGCCGTGCGGA
>group_658_4 424 1 0 0 sg=424 px=0 gx=0
AACGAGGGGATTACACATGACCAACTTCGATAACGTTCTCGGCTCGATGATCCCCGGGTA
>group_658_5 424 1 0 0 sg=424 px=0 gx=0
CGTGGCCGACCAGCCCGTCATCGTCAACGCCTGATCCGCGGTGCGGACAGGCCGTGTCGC
>group_658_6 424 1 0 0 sg=424 px=0 gx=0
GCCTGACTCCCCGTCGTCCCCGACGTGGCCGACCAGCCCGTCATCGTCAACGCCTGATCC
>group_658_7 424 1 0 0 sg=424 px=0 gx=0
CCGGTCGCGACACGGCCTGTCCGCACCGCGGATCAGGCGTTGACGATGACGGGCTGGTCG
>group_658_8 424 1 0 0 sg=424 px=0 gx=0
GATCCGCGGTGCGGACAGGCCGTGTCGCGACCGGCCGTGCGGAATTAAGCCGGCCCGTAC
>group_658_9 424 1 0 0 sg=424 px=0 gx=0
CGGTACGTACCCGGGGATCATCGAGCCGAGAACGTTATCGAAGTTGGTCATGTGTAATCC
>group_659_0 9042 0 2302 2302 sg=6740 px=0 gx=0
CGGTTGAATCCTGCCGTGATTTCCTCGGTCCGATCGTGGTCGAGCAGATCGAGCGGATCA
>group_659_1 9042 0 2302 2302 sg=6740 px=0 gx=0
TCCTGATATCCGTCGGTCAGCATGGCATTGCCGTGAGTGCAAAGATTGTCGGTAACGAAA
>group_659_2 9042 0 2302 2302 sg=6740 px=0 gx=0
AAGGCGCTTATGGATGCCAACAAACGCCACTCGCTGCTCTATTCGATCGCGGCCAGCAAC
>group_659_3 9042 0 2302 2302 sg=6740 px=0 gx=0
GCCCATGTAGGCCAGGTCATCGCTGCCATCAGCGTGCAGAACGATGCGGTGATGCCAAAG
>group_659_4 9042 0 2302 2302 sg=6740 px=0 gx=0
CGATCCGGGCGGCAATCCGACCGAGATCTTCTTCGGCCCCCAGGTCGATACGCACAAGCC
>group_659_5 9042 0 2302 2302 sg=6740 px=0 gx=0
CGGATGCCGGGTTCCGTACCGCGTTTTCACCGATCGCCAGTACTATGATCGCGAACAGGA
>group_659_6 9042 0 2302 2302 sg=6740 px=0 gx=0
GCCGAAGAAGATCTCGGTCGGATTGCCGCCCGGATCGGCCAGCTTGAGTAGCCCGAGAAC
>group_659_7 9042 0 2302 2302 sg=6740 px=0 gx=0
ACACTCGATGATGTCGCCATCCTGATATCCGTCGGTCAGCATGGCATTGCCGTGAGTGCA
>group_659_8 9042 0 2302 2302 sg=6740 px=0 gx=0
GAGCGCGACGTCAATCTTCTTCGCACGCACAACGTCATGGGCCATGCCGAGATCATCGAG
>group_659_9 9042 0 2302 2302 sg=6740 px=0 gx=0
TCAGCTTACCCTTCAGGTCGTAGGCCCACTGGTGGTAGACGCATTCCAGACTTGAGCGGT
>group_660_0 448 1 0 4 sg=444 px=0 gx=4
CATATAAGGGGCTCTTGGGCCAATTTCTCTGTAGAGTAGCTGATGTTTCCTGAACTGCAG
>group_660_1 448 1 0 4 sg=444 px=0 gx=4
ATAAGGGGCTCTTGGGCCAATTTCTCTGTAGAGTAGCTGATGTTTCCTGAACTGCAGCAG
>group_660_2 448 1 0 4 sg=444 px=0 gx=4
TCAATAGTAGTAGCCAACCGGATGTGCTCACAGAACTGAATAATGGGTAACCTCCAGGGG
>group_660_3 448 1 0 4 sg=444 px=0 gx=4
ACTATGTCGGCTGCTGCAGTTCAGGAAACATCAGCTACTCTACAGAGAAATTGGCCCAAG
>group_660_4 448 1 0 4 sg=444 px=0 gx=4
TCGACTCTAGAGGATCCCCTAGAAATAATCTCAGACATCGGAAACTATGTCGGCTGCTGC
>group_660_5 448 1 0 4 sg=444 px=0 gx=4
GGGGCTCTTGGGCCAATTTCTCTGTAGAGTAGCTGATGTTTCCTGAACTGCAGCAGCCGA
>group_660_6 448 1 0 4 sg=444 px=0 gx=4
CCCCCCATAGACCTGTCAATAGTAGTAGCCAACCGGATGTGCTCACAGAACTGAATAATG
>group_660_7 448 1 0 4 sg=444 px=0 gx=4
CAGTGCCAAGCTTGCATGCCTGCAGGTCGACTCTAGAGGATCCCCTAGAAATAATCTCAG
>group_660_8 448 1 0 4 sg=444 px=0 gx=4
TGTCGGCTGCTGCAGTTCAGGAAACATCAGCTACTCTACAGAGAAATTGGCCCAAGAGCC
>group_660_9 448 1 0 4 sg=444 px=0 gx=4
TACCCATTATTCAGTTCTGTGAGCACATCCGGTTGGCTACTACTATTGACAGGTCTATGG
>group_661_0 2462 1 0 2022 sg=440 px=0 gx=2022
CATGTGTCCAGTTTGGCGCGCCAAAATCGTCCAGCCCGTTGAAGCCCGCGCCGGTTATCG
>group_661_1 2462 1 0 2022 sg=440 px=0 gx=2022
TTCAACGGGCTGGACGATTTTGGCGCGCCAAACTGGACACATGGAAACACACAAATTAAA
>group_661_2 2462 1 0 2022 sg=440 px=0 gx=2022
GAAGCTCCTGGTCATGTGCTGTCCTGGCGTAATAGCGAAGAGGCCCGCACCGATCGCCCT
>group_661_3 2462 1 0 2022 sg=440 px=0 gx=2022
TGCAGGATTTCCCGGTCGCACTGGCTGTTACTTCATGATTTCCCGGGAAAGGAAAATATC
>group_661_4 2462 1 0 2022 sg=440 px=0 gx=2022
GCAAGATATTTTCCTTTCCCGGGAAATCATGAAGTAACAGCCAGTGCGACCGGGAAATCC
>group_661_5 2462 1 0 2022 sg=440 px=0 gx=2022
TCCACTTCTTCATAAGCCCGGCGACGAAGCTCCTGGTCATGTGCTGTCCTGGCGTAATAG
>group_661_6 2462 1 0 2022 sg=440 px=0 gx=2022
GATCAGACCAGTTTTTAATTTGTGTGTTTCCATGTGTCCAGTTTGGCGCGCCAAAATCGT
>group_661_7 2462 1 0 2022 sg=440 px=0 gx=2022
TAAGGGAGAGCGTCGACATGGATGAGCGATGATGATATCCGTTTAGGCGCGCCCCATCCG
>group_661_8 2462 1 0 2022 sg=440 px=0 gx=2022
CGCCCAATACGCAAACCGCCTCTCCCCGCGCGTTGGCCGATTCATTAATGCAGGATTTCC
>group_661_9 2462 1 0 2022 sg=440 px=0 gx=2022
TCCAGTGGCAGTCAATGGTCGGATGGGGCGCGCCTAAACGGATATCATCATCGCTCATCC
>group_662_0 102 1 0 0 sg=102 px=0 gx=0
GTCGACCTGCAGCAATTCGTAATCATGGTCATAGCTGTTTCCTGTGTGAAATTGTTATCC
>group_662_1 102 1 0 0 sg=102 px=0 gx=0
CAGCTATGACCATGATTACGAATTGCTGCAGGTCGACGGATCCGGGGAATTCACTGGCCG
>group_662_2 102 1 0 0 sg=102 px=0 gx=0
TCCCCGGATCCGTCGACCTGCAGCAATTCGTAATCATGGTCATAGCTGTTTCCTGTGTGA
>group_662_3 102 1 0 0 sg=102 px=0 gx=0
ACAGCTATGACCATGATTACGAATTGCTGCAGGTCGACGGATCCGGGGAATTCACTGGCC
>group_662_4 102 1 0 0 sg=102 px=0 gx=0
AGTGAATTCCCCGGATCCGTCGACCTGCAGCAATTCGTAATCATGGTCATAGCTGTTTCC
>group_662_5 102 1 0 0 sg=102 px=0 gx=0
CCATGATTACGAATTGCTGCAGGTCGACGGATCCGGGGAATTCACTGGCCGTCGTTTTAC
>group_662_6 102 1 0 0 sg=102 px=0 gx=0
GATCCGTCGACCTGCAGCAATTCGTAATCATGGTCATAGCTGTTTCCTGTGTGAAATTGT
>group_662_7 102 1 0 0 sg=102 px=0 gx=0
CAGTGAATTCCCCGGATCCGTCGACCTGCAGCAATTCGTAATCATGGTCATAGCTGTTTC
>group_662_8 102 1 0 0 sg=102 px=0 gx=0
GGATCCGTCGACCTGCAGCAATTCGTAATCATGGTCATAGCTGTTTCCTGTGTGAAATTG
>group_662_9 102 1 0 0 sg=102 px=0 gx=0
CACACAGGAAACAGCTATGACCATGATTACGAATTGCTGCAGGTCGACGGATCCGGGGAA
>group_663_0 2486 1 0 1370 sg=1116 px=0 gx=1370
ATCTTTGGGAATCCCTGCAGTGGGGATAATTACAACTCTAACCATACAATTAGACTTCAT
>group_663_1 2486 1 0 1370 sg=1116 px=0 gx=1370
ATTAGTAGGTTGTGGAAGTTATACAGATCAATTTTAAGTAAATGTATGTATACTTCTCTA
>group_663_2 2486 1 0 1370 sg=1116 px=0 gx=1370
TGATTATGGCGTGAAGTCGAATTCGATATCAAGCTTATCGATACCGTCGACCTCGAGGGG
>group_663_3 2486 1 0 1370 sg=1116 px=0 gx=1370
ACTGTGGCCGGCTGGGTGTGGCGGACCGCTATCAGGACATAGCGTTGGCTACCCGGCCCC
>group_663_4 2486 1 0 1370 sg=1116 px=0 gx=1370
ATAGGTTATGGCAAGTCTTCACTGCCTAATAATATAGTGATAGGTTTCAAAATTGGGGGC
>group_663_5 2486 1 0 1370 sg=1116 px=0 gx=1370
CTATCAGGACATAGCGTTGGCTACCCGGCCCCCAATTTTGAAACCTATCACTATATTATT
>group_663_6 2486 1 0 1370 sg=1116 px=0 gx=1370
GGAACAAAAGCTGGAGCTCCACCGCGGTGGCGGCCGCTCTAGAGAAGTATACATACATTT
>group_663_7 2486 1 0 1370 sg=1116 px=0 gx=1370
AGCTGGAGCTCCACCGCGGTGGCGGCCGCTCTAGAGAAGTATACATACATTTACTTAAAA
>group_663_8 2486 1 0 1370 sg=1116 px=0 gx=1370
GTCTGGAAAAGAGCTTTTCACAATTTCTATGTGAAGCGTAGAGTAAACAATAATATTGTT
>group_663_9 2486 1 0 1370 sg=1116 px=0 gx=1370
AAGAGCTTTTCACAATTTCTATGTGAAGCGTAGAGTAAACAATAATATTGTTTTATAAGA
>group_664_0 3696 1 0 2406 sg=1290 px=0 gx=2406
GGGTCTACACCGCTAGCCCAGGTTCTGTGATGTACCCCAAAACCGGAAGGGCCACGTTGG
>group_664_1 3696 1 0 2406 sg=1290 px=0 gx=2406
AAGATCAATGCACTCTAAAACAGGAAGAGCCGGATTGGTTCTTGCGTCTAAGCTGCTTGA
>group_664_2 3696 1 0 2406 sg=1290 px=0 gx=2406
ATCTTGTGCAATGTAACATCAGAGATTTTGAGACACAAGATCTAGTCACGCACATCTTCT
>group_664_3 3696 1 0 2406 sg=1290 px=0 gx=2406
GAAGGGCCACGTTGGGGATCCTCTAGAGTCGACCTGCAGGCATGCAAGCTTGGCACTGGC
>group_664_4 3696 1 0 2406 sg=1290 px=0 gx=2406
TGGTATGAGTCAGCAACACCTTCTTCACGAGGCAGACCTCAGAGATCTAAGTGGAGCACC
>group_664_5 3696 1 0 2406 sg=1290 px=0 gx=2406
ACACAGGAAACAGCTATGACCATGATTACGAATTCGAGCTCGGTACCCAACGGCCCTTCC
>group_664_6 3696 1 0 2406 sg=1290 px=0 gx=2406
CATTCAGGGCAGTTGGTCCATAAGATCAATGCACTCTAAAACAGGAAGAGCCACTTTAGT
>group_664_7 3696 1 0 2406 sg=1290 px=0 gx=2406
AAGAACCAATCCGGCTCTTCCTGTTTTAGAGTGCATTGATCTTATGGACCAACTGCCCTG
>group_664_8 3696 1 0 2406 sg=1290 px=0 gx=2406
TCAGGGTTAAGGTTTAGATATCTAAGCTAACCAAACACCAACAAAAGGCTCTACCCATGA
>group_664_9 3696 1 0 2406 sg=1290 px=0 gx=2406
GCAAGAACCAATCCGGCTCTTCCTGTTTTAGAGTGCATTGATCTTATGGACCAACTGCCC
>group_665_0 164 1 0 0 sg=164 px=0 gx=0
GTCGCATGCTCCTCTAGACTCGAGGAATTCGGTACCAACTGGTTCCGGCGCCGGAGCGAG
>group_665_1 164 1 0 0 sg=164 px=0 gx=0
TAGGGCGAATTGGGCCCGACGTCGCATGCTCCTCTAGACTCGAGGAATTCGGTACCAACT
>group_665_2 164 1 0 0 sg=164 px=0 gx=0
CCAACTGGTTCCGGCGCCGGAGCGAGTTTGGTACCCCGGGTTCGAAATCGATAAGCTTGG
>group_665_3 164 1 0 0 sg=164 px=0 gx=0
ACTCGCTCCGGCGCCGGAACCAGTTGGTACCGAATTCCTCGAGTCTAGAGGAGCATGCGA
>group_665_4 164 1 0 0 sg=164 px=0 gx=0
GCGCCGGAACCAGTTGGTACCGAATTCCTCGAGTCTAGAGGAGCATGCGACGTCGGGCCC
>group_665_5 164 1 0 0 sg=164 px=0 gx=0
TATCGATTTCGAACCCGGGGTACCAAACTCGCTCCGGCGCCGGAACCAGTTGGTACCGAA
>group_665_6 164 1 0 0 sg=164 px=0 gx=0
GCTTATCGATTTCGAACCCGGGGTACCAAACTCGCTCCGGCGCCGGAACCAGTTGGTACC
>group_665_7 164 1 0 0 sg=164 px=0 gx=0
CGATTTCGAACCCGGGGTACCAAACTCGCTCCGGCGCCGGAACCAGTTGGTACCGAATTC
>group_665_8 164 1 0 0 sg=164 px=0 gx=0
TCTCCGGATCCAAGCTTATCGATTTCGAACCCGGGGTACCAAACTCGCTCCGGCGCCGGA
>group_665_9 164 1 0 0 sg=164 px=0 gx=0
GGAACCAGTTGGTACCGAATTCCTCGAGTCTAGAGGAGCATGCGACGTCGGGCCCAATTC
>group_666_0 274 1 0 0 sg=274 px=0 gx=0
ATTCCCCCCTTTTTCTGGAGACTAAATAAAATCTTTTATTTTATCGATAAGCTTTTTGCA
>group_666_1 274 1 0 0 sg=274 px=0 gx=0
GCTGACTTAGCCCGGGATCTGCCTAGGCTTTTGCAAAAAGCTTATCGATAAAATAAAAGA
>group_666_2 274 1 0 0 sg=274 px=0 gx=0
AAACACTCTCAGCGTCGCTGACTTAGCCCGGGATCTGCCTAGGCTTTTGCAAAAAGCTTA
>group_666_3 274 1 0 0 sg=274 px=0 gx=0
AGCTTTTTGCAAAAGCCTAGGCAGATCCCGGGCTAAGTCAGCGACGCTGAGAGTGTTTTC
>group_666_4 274 1 0 0 sg=274 px=0 gx=0
GGCCGCCTCGGCCTCTGAGCTATTCCAGAAGTAGTGAGGAGGCTTTTTTGGAGGCAGATC
>group_666_5 274 1 0 0 sg=274 px=0 gx=0
GCATGAGCACTGAAAACACTCTCAGCGTCGCTGACTTAGCCCGGGATCTGCCTAGGCTTT
>group_666_6 274 1 0 0 sg=274 px=0 gx=0
GAGCACTGAAAACACTCTCAGCGTCGCTGACTTAGCCCGGGATCTGCCTAGGCTTTTGCA
>group_666_7 274 1 0 0 sg=274 px=0 gx=0
AGCAAGCATGAGCACTGAAAACACTCTCAGCGTCGCTGACTTAGCCCGGGATCTGCCTAG
>group_666_8 274 1 0 0 sg=274 px=0 gx=0
TTGCAAAAAGCTTATCGATAAAATAAAAGATTTTATTTAGTCTCCAGAAAAAGGGGGGAA
>group_666_9 274 1 0 0 sg=274 px=0 gx=0
TTTCATTCCCCCCTTTTTCTGGAGACTAAATAAAATCTTTTATTTTATCGATAAGCTTTT
>group_667_0 1182 0 0 0 sg=1182 px=0 gx=0
ATATCCGAATAGGGCCCATCAGTCTGACGACCAAGAGAGCCATAAACACCAATTGCCTTA
>group_667_1 1182 0 0 0 sg=1182 px=0 gx=0
AAATCGGTAGAAGCCCAAAAGTTCCACGATGCGATCTGTGCCCTTATCGTAGAAGAGCTG
>group_667_2 1182 0 0 0 sg=1182 px=0 gx=0
TTGAGAAAGTGTACCAAACTGCTAAATCGGTAGAAGCCCAAAAGTTCCACGATGCGATCT
>group_667_3 1182 0 0 0 sg=1182 px=0 gx=0
GCTTACACATGGTCGATTTTTCTCTATTTTGCCGATTTATGATCCAGGTGGATACTTTGA
>group_667_4 1182 0 0 0 sg=1182 px=0 gx=0
GGACATAACCTGGAGGAAGATCTGGTTGCTTAACTGCTTCAGTTAAGACCGAAGCGCTCG
>group_667_5 1182 0 0 0 sg=1182 px=0 gx=0
GTGTAAGCGGCCAATCCGGTTCCACCCGAGATGCATAATCTAGTAGAATCTCTTCGCTAT
>group_667_6 1182 0 0 0 sg=1182 px=0 gx=0
TCATAGCTGAACTCTACTCCCTCTGTTGACAGAACACACATCATCTCAATATCCGAATAG
>group_667_7 1182 0 0 0 sg=1182 px=0 gx=0
AAATATGGGGATGATGTTAAGGCAATTGGTGTTTATGGCTCTCTTGGTCGTCAGACTGAT
>group_667_8 1182 0 0 0 sg=1182 px=0 gx=0
TGCGATGATGCAGACCAATCAACATGGCACCTGCCATTGCCACCTGTACAGTCAAGGATG
>group_667_9 1182 0 0 0 sg=1182 px=0 gx=0
CTTCCGCCTTCCACTCACCGGTTGTCCATTCATAGCTGAACTCTACTCCCTCTGTTGACA
>group_668_0 1922 1 0 0 sg=1922 px=0 gx=0
ACCCCGTAATTGATTACTATTAATAATCGAATGGCGCAAAACCTTTCGCGGTATGGCATG
>group_668_1 1922 1 0 0 sg=1922 px=0 gx=0
GGTAACGCGTATAACCCCTTGGGGCCTCTAAACGGGTCTTGAGGGGTTTTTTGACGCGTA
>group_668_2 1922 1 0 0 sg=1922 px=0 gx=0
TCTTATCATGTCTGGAATCTAAAATACACAAACAATTAGAATCAGTAGTTTAACACATTA
>group_668_3 1922 1 0 0 sg=1922 px=0 gx=0
TTAAACACTGCGGCCGCGCTGCTGGTTCCGCGTGGTTCTACTAGTGAGCAGAAACTCATC
>group_668_4 1922 1 0 0 sg=1922 px=0 gx=0
TAACGTTACTGGTTTCACATTCACCACCCTGAATTGACTCTCTTTCGGGCGCTATCATGC
>group_668_5 1922 1 0 0 sg=1922 px=0 gx=0
TCTTCTTCTGAAATCAACTTTTGTTCCAGATCTTCTTCAGAGATGAGTTTCTGCTCACTA
>group_668_6 1922 1 0 0 sg=1922 px=0 gx=0
ACCCCTTGGGGCCTCTAAACGGGTCTTGAGGGGTTTTTTGACGCGTAAATTGTAAGCGTT
>group_668_7 1922 1 0 0 sg=1922 px=0 gx=0
GAGGAAGATCTGGGTACCGCTGCGTCCGCTGCTGGTTCTAGACATCACCATCACCATCAC
>group_668_8 1922 1 0 0 sg=1922 px=0 gx=0
AAGCATTGGTAACTGTCAGACCAAGTTTACTCATATATAGAATTCAAGCTTCTCTTCACT
>group_668_9 1922 1 0 0 sg=1922 px=0 gx=0
TTTAAACAAGGGGAATTGTTATCCGCTCACAATTCCCCTATAGTGAGTCGTATTAGCTAG
>group_669_0 1906 0 0 0 sg=1906 px=0 gx=0
GGATTTTGCCGATTTCGGAGCTCACCATTCGCCATTCAGGCTGCGCAACTGTTGGGAAGG
>group_669_1 1906 0 0 0 sg=1906 px=0 gx=0
AGATTACGCGCAGAAAAAAAGGACTTCAAGAAGATTCTTTGATTTTTTCTACGGGGTCTG
>group_669_2 1906 0 0 0 sg=1906 px=0 gx=0
AGCGGATAACAATATCACACAGGAAACACATATGACCATGATTAATACGACTCACTATAG
>group_669_3 1906 0 0 0 sg=1906 px=0 gx=0
TCTTCTTGAAGTCCTTTTTTTCTGCGCGTAATCTGCTGCTTGCAAACAAAAAAACCACCG
>group_669_4 1906 0 0 0 sg=1906 px=0 gx=0
ATACTTTCTCGGCAGGAGCAAGGTGAGATGACAGGAGGTCCTGCCCCGGCACTTCGCCCA
>group_669_5 1906 0 0 0 sg=1906 px=0 gx=0
AGAGGCCCGCACCGACCGCCCTTCCCAACAGTTGCGCAGCCTGAATGGCGAATGGTGAGC
>group_669_6 1906 0 0 0 sg=1906 px=0 gx=0
TGGCCAAGAAGGCCCTATAGTGAGTCGTATTAATCATGGTCATATGTGTTTCCTGTGTGA
>group_669_7 1906 0 0 0 sg=1906 px=0 gx=0
AGTTACCTTCGGAAAAAGAGTTGGTAGCTCTTGTTCCGGCAAACAAACCACCGCTGGTAG
>group_669_8 1906 0 0 0 sg=1906 px=0 gx=0
CGGTCTATTCTTTTGATTTATAAGGGATTTTGCCGATTTCGGAGCTCACCATTCGCCATT
>group_669_9 1906 0 0 0 sg=1906 px=0 gx=0
TTTTCTAAATACATTCAAATATGTATCCGCTTATGAGACAATAACCCTGATAAATGCTTC
>group_670_0 666 1 0 0 sg=666 px=0 gx=0
TTTGGATCCTTAATTAAGTCTAGAGTCGACTGTTTAAACCTGCAGGCATGCAAGCTTGGC
>group_670_1 666 1 0 0 sg=666 px=0 gx=0
ATATCGGTGAAGATAAGATCTGTGTGTTCAGAAAAAAATATTCTATCACATCCAAATGTA
>group_670_2 666 1 0 0 sg=666 px=0 gx=0
ATACATTTACATTCCTTATTTATTTTTTATTCACATGTATGTACTAATAAACAAAACTTA
>group_670_3 666 1 0 0 sg=666 px=0 gx=0
TGAAGATAAGATCTGTGTGTTCAGAAAAAAATATTCTATCACATCCAAATGTATAAGTGA
>group_670_4 666 1 0 0 sg=666 px=0 gx=0
TAAAATGTAAAAATATTCTATCACATCCATATAGTTGTTGGAAGGCGCGCCCCCGGGTAC
>group_670_5 666 1 0 0 sg=666 px=0 gx=0
AGGCCTAGGGTTGACTTTTCAATCCTGACGAAAAATATTCGTAACGCATAATACAAAGTC
>group_670_6 666 1 0 0 sg=666 px=0 gx=0
TACTAATAAACAAAACTTAAAGACTTTGTATTATGCGTTACGAATATTTTTCGTCAGGAT
>group_670_7 666 1 0 0 sg=666 px=0 gx=0
TAATATATCGGTGAAGATAAGATCTGTGTGTTCAGAAAAAAATATTCTATCACATCCAAA
>group_670_8 666 1 0 0 sg=666 px=0 gx=0
GTGATAGAATATTTTTTTCTGAACACACAGATCTTATCTTCACCGATATATTAGCTGAAG
>group_670_9 666 1 0 0 sg=666 px=0 gx=0
TGAACACACAGATCTTATCTTCACCGATATATTAGCTGAAGCCTGATACATTTACATTCC
>group_671_0 236 1 0 0 sg=236 px=0 gx=0
GCGTAGAGGATCCCGGGCTAGGTACTAAAACAATTCATCCAGTAAAATATAATATTTTAT
>group_671_1 236 1 0 0 sg=236 px=0 gx=0
GAGGATCCCGGGCTAGGTACTAAAACAATTCATCCAGTAAAATATAATATTTTATTTTCT
>group_671_2 236 1 0 0 sg=236 px=0 gx=0
CTTTTCTACAGTATTTAAAGATACCCCGGATCCTCTAGAGTCGACCTGCAGGCATGCAAG
>group_671_3 236 1 0 0 sg=236 px=0 gx=0
ATAAAATATTATATTTTACTGGATGAATTGTTTTAGTACCTAGCCCGGGATCCTCTACGC
>group_671_4 236 1 0 0 sg=236 px=0 gx=0
TGGATGAATTGTTTTAGTACCTAGCCCGGGATCCTCTACGCCGGACGCATCCGCCCCGGA
>group_671_5 236 1 0 0 sg=236 px=0 gx=0
GATGAATTGTTTTAGTACCTAGCCCGGGATCCTCTACGCCGGACGCATCCGCCCCGGATC
>group_671_6 236 1 0 0 sg=236 px=0 gx=0
TCTCGAGCTCGCGAAAGCTTGCATGCCTGCAGGTCGACTCTAGAGGATCCGGGGTATCTT
>group_671_7 236 1 0 0 sg=236 px=0 gx=0
CCCCGGATCCTCTAGAGTCGACCTGCAGGCATGCAAGCTTTCGCGAGCTCGAGATCTAGA
>group_671_8 236 1 0 0 sg=236 px=0 gx=0
GAATTGTTTTAGTACCTAGCCCGGGATCCTCTACGCCGGACGCATCCGCCCCGGATCAGG
>group_671_9 236 1 0 0 sg=236 px=0 gx=0
GCTGCTTTTACCTGATCCGGGGCGGATGCGTCCGGCGTAGAGGATCCCGGGCTAGGTACT
>group_672_0 474 1 0 0 sg=474 px=0 gx=0
TTCTCAAATGCCTAGACGAAAGGGCCTCGTGATACGCCTATTTTTATAGGTTAATGTCAT
>group_672_1 474 1 0 0 sg=474 px=0 gx=0
TATCGATGATAAGCTGTCAAACATCAGGAGCTAAGGAAGCTAAAATGGAGAAAAAAATCA
>group_672_2 474 1 0 0 sg=474 px=0 gx=0
GAGACAATAACCCTGATAAATGCTTAAATAATATTGAAAAAGGAAGAGTATGAGTATTCA
>group_672_3 474 1 0 0 sg=474 px=0 gx=0
CCCTATACCTTGTCTGCCTCCCCGCGTTGCGTCGCGGTGCATGGAGCCGGGCCACCTCCA
>group_672_4 474 1 0 0 sg=474 px=0 gx=0
GCCACCTCCACCTGAATGGAAGCCGGCGGCACCTCGCTAACGGATTCACCACTCCAAGAA
>group_672_5 474 1 0 0 sg=474 px=0 gx=0
ATTCAAATATGTATCCGCTCATGAGACAATAACCCTGATAAATGCTTAAATAATATTGAA
>group_672_6 474 1 0 0 sg=474 px=0 gx=0
CGGTTTATTGACTACCGGAAGCAGTGTGACCGTGTGCTTCTCAAATGCCTAGACGAAAGG
>group_672_7 474 1 0 0 sg=474 px=0 gx=0
TCTCCATTTTAGCTTCCTTAGCTCCTGATGTTTGACAGCTTATCATCGATAAGCTTTAAT
>group_672_8 474 1 0 0 sg=474 px=0 gx=0
ACCGGTTTATTGACTACCGGAAGCAGTGTGACCGTGTGCTTCTCAAATGCCTAGACGAAA
>group_672_9 474 1 0 0 sg=474 px=0 gx=0
CTCAAATGCCTAGACGAAAGGGCCTCGTGATACGCCTATTTTTATAGGTTAATGTCATGA
>group_673_0 1940 1 0 432 sg=1508 px=0 gx=432
GAGGGACAGCGTGTTGCTTTGATTGATAGCCAAAAAGCAGCAGTTGATAAAGCAATTACT
>group_673_1 1940 1 0 432 sg=1508 px=0 gx=432
AACTTCGCGACCATCGGCTAAAACGACCTTAACGCCTAAGACATTGTCATAACTTCGTAT
>group_673_2 1940 1 0 432 sg=1508 px=0 gx=432
AGTAGCTGAACAGGAGGGACAGCGTGTTGCTTTGATTGATAGCCAAAAAGCAGCAGTTGA
>group_673_3 1940 1 0 432 sg=1508 px=0 gx=432
CACGTTAGGAATCATTACCGAAGTAATCGTTAAACTGTTGCCGATTCCGCTAGGGACCCA
>group_673_4 1940 1 0 432 sg=1508 px=0 gx=432
AAACAATTTAAATCTACCGTTCGTATAATGTATGCTATACGAAGTTATGACAATGTCTTA
>group_673_5 1940 1 0 432 sg=1508 px=0 gx=432
TGTTTCTATCAGGCTCGAGCGCGTTATCGGTCCTTTAATTGGTGGACAAATTTACATTAG
>group_673_6 1940 1 0 432 sg=1508 px=0 gx=432
GTCAGCTTTAGAGATCTTCTTCACGTTACTAAAGGGAATGTAGATAAATTATTAGGTATG
>group_673_7 1940 1 0 432 sg=1508 px=0 gx=432
TGGTGTATCATTTCGTTTTTCTTTTGCGGACCTGCAGATGCGATATCATGCGCATGCAAG
>group_673_8 1940 1 0 432 sg=1508 px=0 gx=432
CAACACGCTGTCCCTCCTGTTCAGCTACTGACGGGGTGGTGCGTAACGGCAAAAGCACCG
>group_673_9 1940 1 0 432 sg=1508 px=0 gx=432
ATTTCGTTTTTCTTTTGCGGACCTGCAGATGCGATATCATGCGCATGCAAGCTTATCGAT
>group_674_0 11982 1 1862 58 sg=10106 px=1818 gx=14
CAGTTGCTCAAGCCTGCTGATCGGAGCGTCCGCAAGGTCGGCGCGGACGTCGGCAAGCCA
>group_674_1 11982 1 1862 58 sg=10106 px=1818 gx=14
GCTCCTCTCCATGAGCAATGTGTCTTATGTTTGTTGACAGATGAGCCTTGGTTGTAATAG
>group_674_2 11982 1 1862 58 sg=10106 px=1818 gx=14
TACAATAATTGACATTTGATTAATTGAGAATTTATAATGATGACATGTACAACAATTGAG
>group_674_3 11982 1 1862 58 sg=10106 px=1818 gx=14
CTCGCAAAACAAATTCCGTATTCTCTGCATATGCTCAAGGTATATATTAGAAAAACAGTA
>group_674_4 11982 1 1862 58 sg=10106 px=1818 gx=14
CTCACTGAACTCCTATCTGGTACTCAATATTCCACTGCAAATTTATTTTACAAAGGTTTC
>group_674_5 11982 1 1862 58 sg=10106 px=1818 gx=14
GAACCCGCTGAATTAGCTTGCTTGGTCGTTCCGGTACCGTGAACGTCGGCTCGATTGTAC
>group_674_6 11982 1 1862 58 sg=10106 px=1818 gx=14
CTGGTACTCAATATTCCACTGCAAATTTATTTTACAAAGGTTTCTGTGAGATAAAGGATT
>group_674_7 11982 1 1862 58 sg=10106 px=1818 gx=14
ATGTTCAGTCTCGCTTCAGTACAACTATGGATATGTGGACATCTTGTCAAAATAAGTCAT
>group_674_8 11982 1 1862 58 sg=10106 px=1818 gx=14
CCGTTCCGCAGTTTGCGTGTCGTCAGACCGTCTACGCCGACCTCGTTCAACAGGTCCAGG
>group_674_9 11982 1 1862 58 sg=10106 px=1818 gx=14
TGCAAATAGTTTTGAAATTCATCATCTTCATTTTCCATCAAGGTATCATCCATACTATCA
>group_675_0 450 1 0 0 sg=450 px=0 gx=0
CGTGCTCACCTGATGGAGCTCCCGGGTACCATGTGAGCAAAAGGCCAGCAAAAGGCCAGG
>group_675_1 450 1 0 0 sg=450 px=0 gx=0
AGCTCGGTACCCGGGGATCCTCTAGAGTCGACCTGCAGGCATGCAAGCTTCAGGAGGTGA
>group_675_2 450 1 0 0 sg=450 px=0 gx=0
TTTACGGTTCCTGGCCTTTTGCTGGCCTTTTGCTCACATGGTACCCGGGAGCTCCATCAG
>group_675_3 450 1 0 0 sg=450 px=0 gx=0
CTGCAGGCATGCAAGCTTCAGGAGGTGACGTCATGAACAAAGGTGTAATGCGACCGGGCC
>group_675_4 450 1 0 0 sg=450 px=0 gx=0
CACCTTTGTTCATGACGTCACCTCCTGAAGCTTGCATGCCTGCAGGTCGACTCTAGAGGA
>group_675_5 450 1 0 0 sg=450 px=0 gx=0
TTCCTGGCCTTTTGCTGGCCTTTTGCTCACATGGTACCCGGGAGCTCCATCAGGTGAGCA
>group_675_6 450 1 0 0 sg=450 px=0 gx=0
TTAATCTGTATCAGGCTGAAAAATTCACTGGCCGTCGTTTTACAACGTCGTGACTGGGAA
>group_675_7 450 1 0 0 sg=450 px=0 gx=0
GAAGCTTGCATGCCTGCAGGTCGACTCTAGAGGATCCCCGGGTACCGAGCTCGAATCTAG
>group_675_8 450 1 0 0 sg=450 px=0 gx=0
ATCAGGCTGAAAAATTCACTGGCCGTCGTTTTACAACGTCGTGACTGGGAAAACCCTGGC
>group_675_9 450 1 0 0 sg=450 px=0 gx=0
TTCATGACCGTGCTCACCTGATGGAGCTCCCGGGTACCATGTGAGCAAAAGGCCAGCAAA
>group_676_0 226 1 0 0 sg=226 px=0 gx=0
ACGACGAGGCTTGCAGGATCTACTCAAGCATTGAGTGGCCCGCCGGAGGCACCGCCTTGC
>group_676_1 226 1 0 0 sg=226 px=0 gx=0
TGCACAGATAGCGTGGTCCGGCCAGGACGACGAGGCTTGCAGGATCTACTCAAGCATTGA
>group_676_2 226 1 0 0 sg=226 px=0 gx=0
CCCTGAGTGCTTGCGGCAGCGTGAAGCTTACTCACTAGACTTTGCTTCGCAAAGTCGTGA
>group_676_3 226 1 0 0 sg=226 px=0 gx=0
GGCTTGCAGGATCTACTCAAGCATTGAGTGGCCCGCCGGAGGCACCGCCTTGCGCTGCCC
>group_676_4 226 1 0 0 sg=226 px=0 gx=0
GACGGGGGCAGCGCAAGGCGGTGCCTCCGGCGGGCCACTCAATGCTTGAGTAGATCCTGC
>group_676_5 226 1 0 0 sg=226 px=0 gx=0
GCCGTAGGCGGTCACGACTTTGCGAAGCAAAGTCTAGTGAGTAAGCTTCACGCTGCCGCA
>group_676_6 226 1 0 0 sg=226 px=0 gx=0
AGGCTTGCAGGATCTACTCAAGCATTGAGTGGCCCGCCGGAGGCACCGCCTTGCGCTGCC
>group_676_7 226 1 0 0 sg=226 px=0 gx=0
GCGGCAGCGTGAAGCTTACTCACTAGACTTTGCTTCGCAAAGTCGTGACCGCCTACGGCG
>group_676_8 226 1 0 0 sg=226 px=0 gx=0
GGTCACGACTTTGCGAAGCAAAGTCTAGTGAGTAAGCTTCACGCTGCCGCAAGCACTCAG
>group_676_9 226 1 0 0 sg=226 px=0 gx=0
AGTAAGCTTCACGCTGCCGCAAGCACTCAGGGCGCAAGGGCTGCTAAAGGAAGCGGAACA
>group_677_0 186 0 0 0 sg=186 px=0 gx=0
ACCATGATTACGGCTAGGTTCCGCGGCCGCATTCAAGGCCTCGAGGGCCCATATGCATGC
>group_677_1 186 0 0 0 sg=186 px=0 gx=0
GTACGTGCACGACGTCTTAAGCTTTCGAATTCGCGAGCTCCATGGATATCGATCGCATGC
>group_677_2 186 0 0 0 sg=186 px=0 gx=0
CTCGCGAATTCGAAAGCTTAAGACGTCGTGCACGTACGCGTGGCGCCTGCAGGTCGACTC
>group_677_3 186 0 0 0 sg=186 px=0 gx=0
GCAGGCGCCACGCGTACGTGCACGACGTCTTAAGCTTTCGAATTCGCGAGCTCCATGGAT
>group_677_4 186 0 0 0 sg=186 px=0 gx=0
GAAAGCTTAAGACGTCGTGCACGTACGCGTGGCGCCTGCAGGTCGACTCTAGAGGATCCC
>group_677_5 186 0 0 0 sg=186 px=0 gx=0
TGCATGCGATCGATATCCATGGAGCTCGCGAATTCGAAAGCTTAAGACGTCGTGCACGTA
>group_677_6 186 0 0 0 sg=186 px=0 gx=0
TCTAGAGTCGACCTGCAGGCGCCACGCGTACGTGCACGACGTCTTAAGCTTTCGAATTCG
>group_677_7 186 0 0 0 sg=186 px=0 gx=0
CGTCTTAAGCTTTCGAATTCGCGAGCTCCATGGATATCGATCGCATGCATATGGGCCCTC
>group_677_8 186 0 0 0 sg=186 px=0 gx=0
GACCATGATTACGGCTAGGTTCCGCGGCCGCATTCAAGGCCTCGAGGGCCCATATGCATG
>group_677_9 186 0 0 0 sg=186 px=0 gx=0
ATTACGGCTAGGTTCCGCGGCCGCATTCAAGGCCTCGAGGGCCCATATGCATGCGATCGA
>group_678_0 4412 1 0 184 sg=4228 px=0 gx=184
GCTCGTCATCGCCTTGCAGAAGAGCAGAGAGGATATGCTCATCGTCTAAAGAACATCCCA
>group_678_1 4412 1 0 184 sg=4228 px=0 gx=184
CTATTCGTCTTCCTACTGCAGGTCATCACAGAACACATTTGGTCTAGCGTGTCCACTCCG
>group_678_2 4412 1 0 184 sg=4228 px=0 gx=184
ATTGATAAAATGAACGGATACAGTTGCCCGACATTATCATTAAATCCTTGGCGTAGAATT
>group_678_3 4412 1 0 184 sg=4228 px=0 gx=184
CGAATAGGTGGCCTATGGCATTATTGTACGGAATGATAAACATTGCCTGCATAAATTCTT
>group_678_4 4412 1 0 184 sg=4228 px=0 gx=184
CCCTCTAGAAGTTAACGAGATCTCTTGTCGCCGCCAGTGTCAACTTGCAACTGAAACAAT
>group_678_5 4412 1 0 184 sg=4228 px=0 gx=184
CACAGAAGTAAGGTTCCTTCACAAAGATCCTGCTAGCTCACCCTATTATTTTTGACACCA
>group_678_6 4412 1 0 184 sg=4228 px=0 gx=184
TTCTTTAGACGATGAGCATATCCTCTCTGCTCTTCTGCAAGGCGATGACGAGCTTGTTGG
>group_678_7 4412 1 0 184 sg=4228 px=0 gx=184
AATGGACCCGACAAATTCTACGCCAAGGATTTAATGATAATGTCGGGCAACTGTATCCGT
>group_678_8 4412 1 0 184 sg=4228 px=0 gx=184
GTGTGCAAAACATGACATCATCTCGATTTGAAAAACAAATGACCATCATCCACTGATCGT
>group_678_9 4412 1 0 184 sg=4228 px=0 gx=184
TATTTTCTTGTTATAGATATCGTGACTAATATATAATAAAATGGGATGTTCTTTAGACGA
>group_679_0 578 3 0 0 sg=578 px=0 gx=0
GTGGCGGCGGCCAGCAGAAGTTCCGGGTAGATATGCCTGGCTCGGGCAGTGCCTTCATCC
>group_679_1 578 3 0 0 sg=578 px=0 gx=0
CAATCAACGCCATCACCACCAGCCAGGACCTGCAGTGGATGGTACAGCCCACAGTGATCA
>group_679_2 578 3 0 0 sg=578 px=0 gx=0
GCGCAGGAGAGCCGCTGCTGCCCCGGGACGAGGTGTCAAAGTTCCCGGGATAATCCTGGT
>group_679_3 578 3 0 0 sg=578 px=0 gx=0
TGTGCCCAGGGACTGAAGCCAGGCCTGGCAGGGGACTGTAGGGATGTGAGCGTGGATAGG
>group_679_4 578 3 0 0 sg=578 px=0 gx=0
CCAATCCCTATCCACGCTCACATCCCTACAGTCCCCTGCCAGGCCTGGCTTCAGTCCCTG
>group_679_5 578 3 0 0 sg=578 px=0 gx=0
CATCACCACCATCACGGCGAATTCAAGATCTTGTACCAGGATTATCCCGGGAACTTTGAC
>group_679_6 578 3 0 0 sg=578 px=0 gx=0
CTGGTACAAGATCTTGAATTCGCCGTGATGGTGGTGATGGTGGCTCATCTCGACCGGGGA
>group_679_7 578 3 0 0 sg=578 px=0 gx=0
TATCTACCCGGAACTTCTGCTGGCCGCCGCCACCGCTGGAGTAGGACTCGGCGTGCGCAG
>group_679_8 578 3 0 0 sg=578 px=0 gx=0
AGGTCCTGGCTGGTGGTGATGGCGTTGATTGTGGGGATGAAGGCACTGCCCGAGCCAGGC
>group_679_9 578 3 0 0 sg=578 px=0 gx=0
AACGCCATCACCACCAGCCAGGACCTGCAGTGGATGGTACAGCCCACAGTGATCACCTCC
>group_680_0 856 0 0 0 sg=856 px=0 gx=0
ATCAGCAGGGTCATCGCTAGCCAGATCCCCGCTGATTTATGCTGGTTACTGTTGCGCCTG
>group_680_1 856 0 0 0 sg=856 px=0 gx=0
CCTGCAGGCGCAGAACTGGTAGGTATGGAAGATCTCTAGAATTCGAGCTCGCCCGGGGAT
>group_680_2 856 0 0 0 sg=856 px=0 gx=0
CAGCTTGTCTGTAAGCGGATGCCGGGAGCANACAAGCCCGTCAGGGCGCGTCAGCGGGTG
>group_680_3 856 0 0 0 sg=856 px=0 gx=0
AGAGGATCGATCCCCGGGCGAGCTCGAATTCTAGAGATCTTCCATACCTACCAGTTCTGC
>group_680_4 856 0 0 0 sg=856 px=0 gx=0
AACCCCCCCCCCCCCCCCCCCCCCCCCCCCCCCTGCAGCAATGAACAACGTTGCCCGGAT
>group_680_5 856 0 0 0 sg=856 px=0 gx=0
CCGGTAGAACTCCGCGAGTCGTCCAGCCTCAGGCAGCAGCTGAACCAACTCGCGAGGGGA
>group_680_6 856 0 0 0 sg=856 px=0 gx=0
TGCCGCGCTAACAGGCGCAACAGTAACCAGCATAAATCAGCGGGGATCTGGCTAGCGATG
>group_680_7 856 0 0 0 sg=856 px=0 gx=0
CTCTGATGCGCTACGTGACTGGGTCATGGCTGCGCCCGACACCCGCCAACACCCGCTGAC
>group_680_8 856 0 0 0 sg=856 px=0 gx=0
AACGTTGTTCATTGCTGCAGGGGGGGGGGGGGGGGGGGGGGGGGGGGGGGTTCCATTGTT
>group_680_9 856 0 0 0 sg=856 px=0 gx=0
TCGAATTCTAGAGATCTTCCATACCTACCAGTTCTGCGCCTGCAGGGGGGGGGGGGGGGG
>group_681_0 198 0 0 0 sg=198 px=0 gx=0
CGGGATCCTTTCCTGGGACCCGGCAAGAACCAAAAACTCACTCTCTTCAAGGAAATCCGT
>group_681_1 198 0 0 0 sg=198 px=0 gx=0
GATCTGCAGCGGCCGCTCCAGAATTCTAGAAGGTACCCGGGATCCTTTCCTGGGACCCGG
>group_681_2 198 0 0 0 sg=198 px=0 gx=0
GATCAGATCTGCAGCGGCCGCTCCAGAATTCTAGAAGGTACCCGGGATCCTTTCCTGGGA
>group_681_3 198 0 0 0 sg=198 px=0 gx=0
AGTTTTTGGTTCTTGCCGGGTCCCAGGAAAGGATCCCGGGTACCTTCTAGAATTCTGGAG
>group_681_4 198 0 0 0 sg=198 px=0 gx=0
CTTGAAGAGAGTGAGTTTTTGGTTCTTGCCGGGTCCCAGGAAAGGATCCCGGGTACCTTC
>group_681_5 198 0 0 0 sg=198 px=0 gx=0
GGAGCGGCCGCTGCAGATCTGATCCGCGCCCGATGGTGGGACGGTATGAATAATCCGGAA
>group_681_6 198 0 0 0 sg=198 px=0 gx=0
TCATACCGTCCCACCATCGGGCGCGGATCAGATCTGCAGCGGCCGCTCCAGAATTCTAGA
>group_681_7 198 0 0 0 sg=198 px=0 gx=0
TGCCGGGTCCCAGGAAAGGATCCCGGGTACCTTCTAGAATTCTGGAGCGGCCGCTGCAGA
>group_681_8 198 0 0 0 sg=198 px=0 gx=0
GGTTCTTGCCGGGTCCCAGGAAAGGATCCCGGGTACCTTCTAGAATTCTGGAGCGGCCGC
>group_681_9 198 0 0 0 sg=198 px=0 gx=0
ACGGATTTCCTTGAAGAGAGTGAGTTTTTGGTTCTTGCCGGGTCCCAGGAAAGGATCCCG
>group_682_0 298 1 0 0 sg=298 px=0 gx=0
TTTTCACGAGCCATTCACCAACAAGGAGTTAATTAACTATCATAGCCGGCCACCATCACC
>group_682_1 298 1 0 0 sg=298 px=0 gx=0
TGGTGGCCGGCTATGATAGTTAATTAACTCCTTGTTGGTGAATGGCTCGTGAAAACACCT
>group_682_2 298 1 0 0 sg=298 px=0 gx=0
CAGTACTGCGATGAGTGGCAGGGCGGGGCGTAATGACTAGTGATTAAATCAGAACGCAGA
>group_682_3 298 1 0 0 sg=298 px=0 gx=0
ACTAGTGAGAAAAAAATCACTGGATATACCACCGTTGATATATCCCAATGGCATCGTAAA
>group_682_4 298 1 0 0 sg=298 px=0 gx=0
ACCATTAGACTAGTGAGAAAAAAATCACTGGATATACCACCGTTGATATATCCCAATGGC
>group_682_5 298 1 0 0 sg=298 px=0 gx=0
GTCCGTTTAGGTGTTTTCACGAGCCATTCACCAACAAGGAGTTAATTAACTATCATAGCC
>group_682_6 298 1 0 0 sg=298 px=0 gx=0
GTATATCCAGTGATTTTTTTCTCACTAGTCTAATGGTGATGGTGATGGTGGCCGGCTATG
>group_682_7 298 1 0 0 sg=298 px=0 gx=0
TTTTTTTCTCACTAGTCTAATGGTGATGGTGATGGTGGCCGGCTATGATAGTTAATTAAC
>group_682_8 298 1 0 0 sg=298 px=0 gx=0
TAGTCATTACGCCCCGCCCTGCCACTCATCGCAGTACTGTTGTAATTCATTAAGCATTCT
>group_682_9 298 1 0 0 sg=298 px=0 gx=0
TGGTGATGGTGGCCGGCTATGATAGTTAATTAACTCCTTGTTGGTGAATGGCTCGTGAAA
>group_683_0 252 3 0 0 sg=252 px=0 gx=0
GCTGCTGGTCTGCTGCTCCTCGCTGCCCAGCCGGCGATGGCCATGGATATCGGAATTAAT
>group_683_1 252 3 0 0 sg=252 px=0 gx=0
GGCCGCAAGCTTGTCGACGGAGCTCGAATTCGGATCCGAATTAATTCCGATATCCATGGC
>group_683_2 252 3 0 0 sg=252 px=0 gx=0
GGCGATGGCCATGGATATCGGAATTAATTCGGATCCGAATTCGAGCTCCGTCGACAAGCT
>group_683_3 252 3 0 0 sg=252 px=0 gx=0
CCTCGCTGCCCAGCCGGCGATGGCCATGGATATCGGAATTAATTCGGATCCGAATTCGAG
>group_683_4 252 3 0 0 sg=252 px=0 gx=0
CAGCAGCGGTCGGCAGCAGGTATTTCATATGTATATCTCCTTCTTAAAGTTAAACAAAAT
>group_683_5 252 3 0 0 sg=252 px=0 gx=0
TCTGCTGCTCCTCGCTGCCCAGCCGGCGATGGCCATGGATATCGGAATTAATTCGGATCC
>group_683_6 252 3 0 0 sg=252 px=0 gx=0
ACCTGCTGCCGACCGCTGCTGCTGGTCTGCTGCTCCTCGCTGCCCAGCCGGCGATGGCCA
>group_683_7 252 3 0 0 sg=252 px=0 gx=0
ATATCCATGGCCATCGCCGGCTGGGCAGCGAGGAGCAGCAGACCAGCAGCAGCGGTCGGC
>group_683_8 252 3 0 0 sg=252 px=0 gx=0
GTTTAACTTTAAGAAGGAGATATACATATGAAATACCTGCTGCCGACCGCTGCTGCTGGT
>group_683_9 252 3 0 0 sg=252 px=0 gx=0
TACCTGCTGCCGACCGCTGCTGCTGGTCTGCTGCTCCTCGCTGCCCAGCCGGCGATGGCC
>group_684_0 622 1 0 0 sg=622 px=0 gx=0
ATTGGTTTAAACGCCCGGGCACGTGGGATCCTCTAGAGTCGACCTGCAGGCATGCAAGCT
>group_684_1 622 1 0 0 sg=622 px=0 gx=0
CGCGACTCGAGTACGTAGGTACCGAGCTCGAATTCGCGGCCGCGGGCCCATATGGCCCAC
>group_684_2 622 1 0 0 sg=622 px=0 gx=0
ATGGGCCCGCGGCCGCGAATTCGAGCTCGGTACCTACGTACTCGAGTCGCGACGTACGTT
>group_684_3 622 1 0 0 sg=622 px=0 gx=0
GGGATAACAGGGTAATTAGCTTGGCACTGGCCGTCGTTTTACAACGTCGTGACTGGGAAA
>group_684_4 622 1 0 0 sg=622 px=0 gx=0
GCTTCGGTCCGCCTAGGGATAACAGGGTAATTAGCTTGGCACTGGCCGTCGTTTTACAAC
>group_684_5 622 1 0 0 sg=622 px=0 gx=0
CAGGAAACAGCTATGACCATGATTACGAATTTAATACGACTCACTATAGGGAATTTAAAT
>group_684_6 622 1 0 0 sg=622 px=0 gx=0
TACGTTCGAACAATTGGTTTAAACGCCCGGGCACGTGGGATCCTCTAGAGTCGACCTGCA
>group_684_7 622 1 0 0 sg=622 px=0 gx=0
AGGTCGACTCTAGAGGATCCCACGTGCCCGGGCGTTTAAACCAATTGTTCGAACGTACGT
>group_684_8 622 1 0 0 sg=622 px=0 gx=0
AGCTCGAATTCGCGGCCGCGGGCCCATATGGCCCACCGGTGGGCCGGCCAGATCTGCTAG
>group_684_9 622 1 0 0 sg=622 px=0 gx=0
CATGCATGATATCACGCGTGGCGCCACTAGTGCTAGCAGATCTGGCCGGCCCACCGGTGG
>group_685_0 164 1 0 0 sg=164 px=0 gx=0
ACGACGTTGTAAAACGACGGCCAGTGCCAAGCTTGCATGCCTGCAGGTCTAACGCCCGGC
>group_685_1 164 1 0 0 sg=164 px=0 gx=0
TTCATCCGGATTGACTCTAGAGGATCCCCGGGTACCGAGCTCGAATTCGTAATCATGGTC
>group_685_2 164 1 0 0 sg=164 px=0 gx=0
CCTGCAGGTCTAACGCCCGGCTTCATCCGGATTGACTCTAGAGGATCCCCGGGTACCGAG
>group_685_3 164 1 0 0 sg=164 px=0 gx=0
TGCCAAGCTTGCATGCCTGCAGGTCTAACGCCCGGCTTCATCCGGATTGACTCTAGAGGA
>group_685_4 164 1 0 0 sg=164 px=0 gx=0
GCAGGTCTAACGCCCGGCTTCATCCGGATTGACTCTAGAGGATCCCCGGGTACCGAGCTC
>group_685_5 164 1 0 0 sg=164 px=0 gx=0
CCCGGGGATCCTCTAGAGTCAATCCGGATGAAGCCGGGCGTTAGACCTGCAGGCATGCAA
>group_685_6 164 1 0 0 sg=164 px=0 gx=0
CAGCTATGACCATGATTACGAATTCGAGCTCGGTACCCGGGGATCCTCTAGAGTCAATCC
>group_685_7 164 1 0 0 sg=164 px=0 gx=0
ACCCGGGGATCCTCTAGAGTCAATCCGGATGAAGCCGGGCGTTAGACCTGCAGGCATGCA
>group_685_8 164 1 0 0 sg=164 px=0 gx=0
ATTACGAATTCGAGCTCGGTACCCGGGGATCCTCTAGAGTCAATCCGGATGAAGCCGGGC
>group_685_9 164 1 0 0 sg=164 px=0 gx=0
GCATGCCTGCAGGTCTAACGCCCGGCTTCATCCGGATTGACTCTAGAGGATCCCCGGGTA
>group_686_0 902 1 0 0 sg=902 px=0 gx=0
GCACAAGATAAAAATATATCATCATGTTAGAAAAACTCATCGAGCATCAAATGAAACTGC
>group_686_1 902 1 0 0 sg=902 px=0 gx=0
TTTTATTTTGTCACACAAAAAAGAGGCTCGCACCTCTTTTCCTTATTTCTTTTTATGATT
>group_686_2 902 1 0 0 sg=902 px=0 gx=0
CTAACTACGGTTACACTAGAAGAACAGTATTTGGTATCTGCGCTCTGCTGAAGCCAGTTA
>group_686_3 902 1 0 0 sg=902 px=0 gx=0
AAGAAGATCCTTTGATCTTTTCTACGGGGTCTGACGCTCAGGGAACGACGCGTACCGCTA
>group_686_4 902 1 0 0 sg=902 px=0 gx=0
GGTGCTACAGAGTTCTTGAAGTGGTGGCCTAACTACGGTTACACTAGAAGAACAGTATTT
>group_686_5 902 1 0 0 sg=902 px=0 gx=0
TCCTTATTTCTTTTTATGATTTAATACGGCATTGAGGACAATAGCGAGTAGGCTGGATAC
>group_686_6 902 1 0 0 sg=902 px=0 gx=0
GTGGTAAAATAACTCCATCAATGATAGAGTGTCAACAACATGACCAAAATCCCTTAACGT
>group_686_7 902 1 0 0 sg=902 px=0 gx=0
GATGCTCGATGAGTTTTTCTAACATGATGATATATTTTTATCTTGTGCAATGTAACATCA
>group_686_8 902 1 0 0 sg=902 px=0 gx=0
TCGGCAGAATGCTTAATGAATTACAACAGTACTGCGATGAGTGGCAGGGGGGGCGTAAAC
>group_686_9 902 1 0 0 sg=902 px=0 gx=0
CCCCCTGCCACTCATCGCAGTACTGTTGTAATTCATTAAGCATTCTGCCGACATGGAAGC
>group_687_0 2864 0 0 1918 sg=946 px=0 gx=1918
CATTATTATCCGATGTGACGCTGCAGAAGCAGAAATACACGCGGTCAGTGAAGCTATTCC
>group_687_1 2864 0 0 1918 sg=946 px=0 gx=1918
AACACTCACTCTTACGGTTGGGAAACAAATACTGCTGTGGAAAATGCTAGAGCTTACGTA
>group_687_2 2864 0 0 1918 sg=946 px=0 gx=1918
GCTGCAGAAGCAGAAATACACGCGGTCAGTGAAGCTATTCCGCTATTGAATAACCTCAGT
>group_687_3 2864 0 0 1918 sg=946 px=0 gx=1918
TCTTAACTTCTTCGGCGACAGCATCACCGACTTCCGTGGTACTGTTGGAACCACCTAAAT
>group_687_4 2864 0 0 1918 sg=946 px=0 gx=1918
GACGGAGTATACTAGTATAGTCTATAGTCCGTGGAATTCTTGAAGACGAAAGGGCCTCGT
>group_687_5 2864 0 0 1918 sg=946 px=0 gx=1918
AAAAGGCACTTCTACAATGGCTGCCATCATTATTATCCGATGTGACGCTGCAGAAGCAGA
>group_687_6 2864 0 0 1918 sg=946 px=0 gx=1918
AAAGGAAAGGTGAGAGCCGCGGAACCGGCTTTTCATATAGAATAGAGAAGCGTTCATGAC
>group_687_7 2864 0 0 1918 sg=946 px=0 gx=1918
CAGATTTGGTATTGGTAGATTTAGTACTGAAGAGGAGGTCGAGGAGAACTTCTAGTATAT
>group_687_8 2864 0 0 1918 sg=946 px=0 gx=1918
AGGCAATAATATTAGGTATGTAGATATACTAGAAGTTCTCCTCGACCTCCTCTTCAGTAC
>group_687_9 2864 0 0 1918 sg=946 px=0 gx=1918
AAGGCAATAATATTAGGTATGTAGATATACTAGAAGTTCTCCTCGACCTCCTCTTCAGTA
>group_688_0 1020 1 0 20 sg=1000 px=0 gx=20
CCCGGTGCTCCGGGGCGACCTCGATGTCCTCGACGGTCAGCCGGCGGTTCCAGCCGGAGT
>group_688_1 1020 1 0 20 sg=1000 px=0 gx=20
CGGACGTTCGTCGCGTACGGGGACGACGGCGACCTGGCGGGCTTCGTGGTCGTCTCGTAC
>group_688_2 1020 1 0 20 sg=1000 px=0 gx=20
TCCGTCGACCTGCAGCGTACGAAGCTTCAGCTGTCTAGCGGCCGCATATGAATTCGGTAC
>group_688_3 1020 1 0 20 sg=1000 px=0 gx=20
TCTTGAAAACAAGAATCTTTTTATTGTCAGTACTGATTAGGGGCAGGGCATGCTCATGTA
>group_688_4 1020 1 0 20 sg=1000 px=0 gx=20
CGGCCGCTAGACAGCTGAAGCTTCGTACGCTGCAGGTCGACGGATCCCCGGGTTAATTAA
>group_688_5 1020 1 0 20 sg=1000 px=0 gx=20
GCACGGGGTCGGGCGCGCGTTGATGGGGCTCGCGACGGAGTTCGCCCGCGAGCGGGGCGC
>group_688_6 1020 1 0 20 sg=1000 px=0 gx=20
GACCCGGGCTAGAATAGGCCACTAGTGGATCTGATATCATCGATGAATTCGAGCTCGTTT
>group_688_7 1020 1 0 20 sg=1000 px=0 gx=20
CCGGCGGTTCCAGCCGGAGTACGAGACGACCACGAAGCCCGCCAGGTCGCCGTCGTCCCC
>group_688_8 1020 1 0 20 sg=1000 px=0 gx=20
CGACGGATCCACTAGCTCGTTTCAAATTACCGATGATATCGGACCGTTCCAACTTACCGA
>group_688_9 1020 1 0 20 sg=1000 px=0 gx=20
AGCTGAAGCTTCGTACGCTGCAGGTCGACGGATCCCCGGGTTAATTAAGGCGCGCCAGAT
>group_689_0 852 0 294 292 sg=558 px=2 gx=0
AAACCAGCCATTGAGTAAGTTTTTAAGCACATCATCATCATAAGCTGACGAAAAAAACTA
>group_689_1 852 0 294 292 sg=558 px=2 gx=0
GAGCTGCTCGTTCGGCTATGGCGTAGGCGGATCTGGAGCTGTAATATAAAAACCTTCTTC
>group_689_2 852 0 294 292 sg=558 px=2 gx=0
TATGGCGTAGGCGGATCTGGAGCTGTAATATAAAAACCTTCTTCAACTAACGGGGCAGGT
>group_689_3 852 0 294 292 sg=558 px=2 gx=0
GCTATGGCGTAGGCGGATCTGGAGCTGTAATATAAAAACCTTCTTCAACTAACGGGGCAG
>group_689_4 852 0 294 292 sg=558 px=2 gx=0
AATCGTATTGCGCGAACAGATAAAGCTAGCATGCCAACGGTATACAGCGAGTCGCTCTTT
>group_689_5 852 0 294 292 sg=558 px=2 gx=0
GGTTTTTATATTACAGCTCCAGATCCGCCTACGCCATAGCCGAACGAGCAGCTCAGAGCG
>group_689_6 852 0 294 292 sg=558 px=2 gx=0
ATATCAGACCAGTCAACAAGTACAATGGGAATCGTATTGCGCGAACAGATAAAGCTAGCA
>group_689_7 852 0 294 292 sg=558 px=2 gx=0
TGATATCAAAACGCTCTGAGCTGCTCGTTCGGCTATGGCGTAGGCGGATCTGGAGCTGTA
>group_689_8 852 0 294 292 sg=558 px=2 gx=0
GTTTTTATATTACAGCTCCAGATCCGCCTACGCCATAGCCGAACGAGCAGCTCAGAGCGT
>group_689_9 852 0 294 292 sg=558 px=2 gx=0
ACTTAAAGCTGACGAAAAAAACTATCCTTGAGATCGCATTAAAATATCAATTTGATTCCC
>group_690_0 226 1 0 0 sg=226 px=0 gx=0
GTCAGTCAGTCACGATGAATTCCCGGGGATCCAACTGCGCCTCGCTCCGCGGAACCAGGC
>group_690_1 226 1 0 0 sg=226 px=0 gx=0
GCGAGGCAGATCGTCAGTCAGTCACGATGAATTCCCGGGGATCCAACTGCGCCTCGCTCC
>group_690_2 226 1 0 0 sg=226 px=0 gx=0
GGAGGAGGAGGCCTGGTTCCGCGGAGCGAGGCGCAGTTGGATCCCCGGGAATTCATCGTG
>group_690_3 226 1 0 0 sg=226 px=0 gx=0
CCAGGCCTCCTCCTCCTCCTGGAGGATGGTCGACACCACCAAACGTGGCTTGCCAGCCCT
>group_690_4 226 1 0 0 sg=226 px=0 gx=0
AGGCAGATCGTCAGTCAGTCACGATGAATTCCCGGGGATCCAACTGCGCCTCGCTCCGCG
>group_690_5 226 1 0 0 sg=226 px=0 gx=0
GACACCACCAAACGTGGCTTGCCAGCCCTGCAAAGGCCATGCTATATACTTGCTGGATTT
>group_690_6 226 1 0 0 sg=226 px=0 gx=0
ATATAGCATGGCCTTTGCAGGGCTGGCAAGCCACGTTTGGTGGTGTCGACCATCCTCCAG
>group_690_7 226 1 0 0 sg=226 px=0 gx=0
TATATAGCATGGCCTTTGCAGGGCTGGCAAGCCACGTTTGGTGGTGTCGACCATCCTCCA
>group_690_8 226 1 0 0 sg=226 px=0 gx=0
AGTTGGATCCCCGGGAATTCATCGTGACTGACTGACGATCTGCCTCGCGCGTTTCGGTGA
>group_690_9 226 1 0 0 sg=226 px=0 gx=0
CATGGCCTTTGCAGGGCTGGCAAGCCACGTTTGGTGGTGTCGACCATCCTCCAGGAGGAG
>group_691_0 174 1 0 0 sg=174 px=0 gx=0
AATTCCCGGGTCGACATCATCATCATTAGTAGTAGTAGGCGGCCGGCCGCTCTAGAGGAT
>group_691_1 174 1 0 0 sg=174 px=0 gx=0
CCGGCCGCTCTAGAGGATCCAAGCTTACGTACGCGTGCATGCGACGTCATAGCTCTTCTA
>group_691_2 174 1 0 0 sg=174 px=0 gx=0
CCGGCCGCCTACTACTACTAATGATGATGATGTCGACCCGGGAATTCCGGACCGGTACCT
>group_691_3 174 1 0 0 sg=174 px=0 gx=0
GCAGGTACCGGTCCGGAATTCCCGGGTCGACATCATCATCATTAGTAGTAGTAGGCGGCC
>group_691_4 174 1 0 0 sg=174 px=0 gx=0
TCCGGAATTCCCGGGTCGACATCATCATCATTAGTAGTAGTAGGCGGCCGGCCGCTCTAG
>group_691_5 174 1 0 0 sg=174 px=0 gx=0
GCGGCCGGCCGCTCTAGAGGATCCAAGCTTACGTACGCGTGCATGCGACGTCATAGCTCT
>group_691_6 174 1 0 0 sg=174 px=0 gx=0
TAATGATGATGATGTCGACCCGGGAATTCCGGACCGGTACCTGCAGGCGTACCAGCTTTC
>group_691_7 174 1 0 0 sg=174 px=0 gx=0
TAGGGAAAGCTGGTACGCCTGCAGGTACCGGTCCGGAATTCCCGGGTCGACATCATCATC
>group_691_8 174 1 0 0 sg=174 px=0 gx=0
CACTATAGGGAAAGCTGGTACGCCTGCAGGTACCGGTCCGGAATTCCCGGGTCGACATCA
>group_691_9 174 1 0 0 sg=174 px=0 gx=0
ACGTAAGCTTGGATCCTCTAGAGCGGCCGGCCGCCTACTACTACTAATGATGATGATGTC
>group_692_0 1596 1 0 0 sg=1596 px=0 gx=0
GAGGTTGTTGCGACGCACATTCACATGTCTTCATCTTATTTGTTGGTATATTTCCTTACT
>group_692_1 1596 1 0 0 sg=1596 px=0 gx=0
GCAGTAAGGAAATATACCAACAAATAAGATGAAGACATGTGAATGTGCGTCGCAACAACC
>group_692_2 1596 1 0 0 sg=1596 px=0 gx=0
CACCCCAAAACGAGCAGTAAGGAAATATACCAACAAATAAGATGAAGACATGTGAATGTG
>group_692_3 1596 1 0 0 sg=1596 px=0 gx=0
GTCGTCGCGGGTGGCGAGGCGCACCGTGGGCTTGTACTCGGTCATATGTCAAAGAGGCAG
>group_692_4 1596 1 0 0 sg=1596 px=0 gx=0
GCATTACGAGGATGAAGAAGAGGGAGAAAGTGCATAGCATGTGCAGAACCACCCGGCAGG
>group_692_5 1596 1 0 0 sg=1596 px=0 gx=0
ACCTGGGAACTTAGTCAACCTCCTCGACTTTAGGGAGCTCCAGCTTTTGTTCCCTTTAGT
>group_692_6 1596 1 0 0 sg=1596 px=0 gx=0
CTCACCTGTTAACTATGGTATTTAGTGGCCTCAGGAGGTTGCCTGGGTGGCTGGGTCTTT
>group_692_7 1596 1 0 0 sg=1596 px=0 gx=0
TAATGCTAACAGAATAAGTTGTGGAAAGCGTGAAGCGTGCAAACATGGCAGGCCTTGCGC
>group_692_8 1596 1 0 0 sg=1596 px=0 gx=0
TGTTAGCATTACGAGGATGAAGAAGAGGGAGAAAGTGCATAGCATGTGCAGAACCACCCG
>group_692_9 1596 1 0 0 sg=1596 px=0 gx=0
GAGGGGGGAAACAGCAAGACTTGTGCTGCAAGCAGCGCGGCAGATTCTCCCCTCTCTTTG
>group_693_0 3152 0 554 0 sg=2598 px=554 gx=0
CATGGCCCTGCTCAACCAAAACGGCTGGTACGTAGCCGCATATGGCAGCCCATTGAGCAA
>group_693_1 3152 0 554 0 sg=2598 px=554 gx=0
GTGGGGATTCCAGCCGCCTCAAGGCCAAGCCGCTACGCGTCGCTACGCGAGCCTTGACCC
>group_693_2 3152 0 554 0 sg=2598 px=554 gx=0
TGAGGCATCCGTTCTACGGATTGAGTACCGATTTAGTACGTTGGTCAATTACCACGCTGA
>group_693_3 3152 0 554 0 sg=2598 px=554 gx=0
GTGCTCTTACCCAAGGATGATTACATTTCCAGCGTACCGTTCCAGATTCCGCAGGATGAA
>group_693_4 3152 0 554 0 sg=2598 px=554 gx=0
CTGGGCGCTCGATCCCCAGTGGCGTGACACACAAAAACAGTACTTCCAAAGCCTTCCCAA
>group_693_5 3152 0 554 0 sg=2598 px=554 gx=0
CGCAGGATGAAATCCAGAAGATTCGTGAGGATGAGCATAAGATCGGTAAGCAGTTCTCCA
>group_693_6 3152 0 554 0 sg=2598 px=554 gx=0
CATATGCGGCTACGTACCAGCCGTTTTGGTTGAGCAGGGCCATGTAATTCTGTGCTGTGC
>group_693_7 3152 0 554 0 sg=2598 px=554 gx=0
GATGGAGGGGGTGGAAGCCGGGTCAAGGCTCGCGTAGCGACGCGTAGCGGCTTGGCCTTG
>group_693_8 3152 0 554 0 sg=2598 px=554 gx=0
GAATCTGAAGGATGGAGGGGGTGGAAGCCGGGTCAAGGCTCGCGTAGCGACGCGTAGCGG
>group_693_9 3152 0 554 0 sg=2598 px=554 gx=0
ACTGCTTTATCACGAAGGAAAGGAAAGGCCTGGATTACAGCAAAGCTGTGCTCTTACCCA
>group_694_0 84 1 0 0 sg=84 px=0 gx=0
ATAATGTGTGGAATTGTGAGCGGATAACAATTTCACACAGGAGATATACATATGAGTAAA
>group_694_1 84 1 0 0 sg=84 px=0 gx=0
ACTCATATGTATATCTCCTGTGTGAAATTGTTATCCGCTCACAATTCCACACATTATACG
>group_694_2 84 1 0 0 sg=84 px=0 gx=0
CAGGAGATATACATATGAGTAAAGGAGAAGAACTTTTCACTGGAGTTGTCCCAATTCTTG
>group_694_3 84 1 0 0 sg=84 px=0 gx=0
TTCTTCTCCTTTACTCATATGTATATCTCCTGTGTGAAATTGTTATCCGCTCACAATTCC
>group_694_4 84 1 0 0 sg=84 px=0 gx=0
TCACACAGGAGATATACATATGAGTAAAGGAGAAGAACTTTTCACTGGAGTTGTCCCAAT
>group_694_5 84 1 0 0 sg=84 px=0 gx=0
TCGTATAATGTGTGGAATTGTGAGCGGATAACAATTTCACACAGGAGATATACATATGAG
>group_694_6 84 1 0 0 sg=84 px=0 gx=0
TTCTCCTTTACTCATATGTATATCTCCTGTGTGAAATTGTTATCCGCTCACAATTCCACA
>group_694_7 84 1 0 0 sg=84 px=0 gx=0
CAGTGAAAAGTTCTTCTCCTTTACTCATATGTATATCTCCTGTGTGAAATTGTTATCCGC
>group_694_8 84 1 0 0 sg=84 px=0 gx=0
AAAAGTTCTTCTCCTTTACTCATATGTATATCTCCTGTGTGAAATTGTTATCCGCTCACA
>group_694_9 84 1 0 0 sg=84 px=0 gx=0
TCTTCTCCTTTACTCATATGTATATCTCCTGTGTGAAATTGTTATCCGCTCACAATTCCA
>group_695_0 278 1 0 0 sg=278 px=0 gx=0
ACATGGGGCCCCCGTTCTGCAGGATGCTGGGGTGGATGGCGCTCTTGAAGTGCATGTGGT
>group_695_1 278 1 0 0 sg=278 px=0 gx=0
CGGCCTCGCAGCGGTAGCTGAAGCTCACGTGCAGCACGCCGCCGTCCTCGTACTTCTCGA
>group_695_2 278 1 0 0 sg=278 px=0 gx=0
AACGTGCTGGTGGGCAGCTTCGCCCGCACCTTCAGCCTGCGCGACGGCGGCTACCACAGC
>group_695_3 278 1 0 0 sg=278 px=0 gx=0
GGGGTGGATGGCGCTCTTGAAGTGCATGTGGTTGTCCACCACGAAGCTGTGGTAGCCGCC
>group_695_4 278 1 0 0 sg=278 px=0 gx=0
AACCACATGCACTTCAAGAGCGCCATCCACCCCAGCATCCTGCAGAACGGGGGCCCCATG
>group_695_5 278 1 0 0 sg=278 px=0 gx=0
GAGAAGTACGAGGACGGCGGCGTGCTGCACGTGAGCTTCAGCTACCGCTGCGAGGCCGGC
>group_695_6 278 1 0 0 sg=278 px=0 gx=0
GGCGGCGTGCTGCACGTGAGCTTCAGCTACCGCTGCGAGGCCGGCCGCGTGATCGGCGAC
>group_695_7 278 1 0 0 sg=278 px=0 gx=0
GCAGCTTCGCCCGCACCTTCAGCCTGCGCGACGGCGGCTACCACAGCTTCGTGGTGGACA
>group_695_8 278 1 0 0 sg=278 px=0 gx=0
TACCGCTGCGAGGCCGGCCGCGTGATCGGCGACTTCAAGGTGGTGGGCACCGGCTTCCCC
>group_695_9 278 1 0 0 sg=278 px=0 gx=0
GGTGGACAACCACATGCACTTCAAGAGCGCCATCCACCCCAGCATCCTGCAGAACGGGGG
>group_696_0 23482 1 0 46 sg=23436 px=0 gx=46
AGCATTTGCGTGCCATGCTGGTACGTTGCTTGCCTTGATCGCTATTGTTAGACCCCGAAA
>group_696_1 23482 1 0 46 sg=23436 px=0 gx=46
ACGGGTCTCGTTCCCCGTGTGCACGTATATCCCGGCCACCATATGCGACCAGATGACAGG
>group_696_2 23482 1 0 46 sg=23436 px=0 gx=46
AAGCCGATAAGCACTGCAACGGCAGCTGAGACAACGGTTAGGATGGTATACGCAGGATGG
>group_696_3 23482 1 0 46 sg=23436 px=0 gx=46
AGTCTCCTGGTGGTGAGCAGTGTCAGGTGGTCCGTATCCAGTTGGAGGCTAATGTGTTTG
>group_696_4 23482 1 0 46 sg=23436 px=0 gx=46
ACAAACCCCTGCAAGAAGAGCATTGAGATAGATATTACAGGTACTACGAAGCCGAAGCCC
>group_696_5 23482 1 0 46 sg=23436 px=0 gx=46
CTGAAAGAAACGTCTGCTGGCTATATTACTATGCACAGACCTGGCCCACATGCCTACACG
>group_696_6 23482 1 0 46 sg=23436 px=0 gx=46
GACTTTCTGGACGTTCTTAATCTTATATTTTGGAAGCGGGGTCGAGGAGCACACAGTAAT
>group_696_7 23482 1 0 46 sg=23436 px=0 gx=46
TATTCCGCGTGGAGTAGGAGGCAGAGGTGACAGCGGCCGCCCGATTATGGACAACGCAGG
>group_696_8 23482 1 0 46 sg=23436 px=0 gx=46
CATACACCGACGAGATTACACAGTTCAAATGATGTGGAGTGAACTGCCGTGTACGGCTAT
>group_696_9 23482 1 0 46 sg=23436 px=0 gx=46
ACCAGCAAGTTACTCCGACCCGAAGTTCGCAGTTGCCGTCTGCAATAACTACTTGCATGA
>group_697_0 2394 1 0 0 sg=2394 px=0 gx=0
GCCAGTGCTGGTGCGCGATGGCAAGCCATGCCTAGGGGACTCGGCGCCCTACGCGCCTGC
>group_697_1 2394 1 0 0 sg=2394 px=0 gx=0
TGCCATCGCGCACCAGCACTGGCACCGCGATCCTGCGGGCAGGCGGCGGCGGCGGCGGGG
>group_697_2 2394 1 0 0 sg=2394 px=0 gx=0
CTACGCGCCTGCCTACGGCGTGGGCCTCAATCCCTACGGTTATAACGCCTACCCCGCCTA
>group_697_3 2394 1 0 0 sg=2394 px=0 gx=0
CCCGAGTTGCTCTGCGGAATCCCGGGGCTCTGAACCGCATTCAAGTCCCCGACGCCGAAG
>group_697_4 2394 1 0 0 sg=2394 px=0 gx=0
CTACGGTTATAACGCCTACCCCGCCTATCCGGGTTACGGCGGCGCGGCCTGCAGCCCTGG
>group_697_5 2394 1 0 0 sg=2394 px=0 gx=0
TAGGGCGCCGAGTCCCCTAGGCATGGCTTGCCATCGCGCACCAGCACTGGCACCGCGATC
>group_697_6 2394 1 0 0 sg=2394 px=0 gx=0
CGAGCCTGGTAGGGAAGGGACCCGCGTGGCGCGACCCTGACCGATCCCACCTCAACAGCT
>group_697_7 2394 1 0 0 sg=2394 px=0 gx=0
GGGGTCGCTGTAGGCACGTGGATAGAAGGCGGGGGCGGCGGGAAAGGCAGACGCACACTT
>group_697_8 2394 1 0 0 sg=2394 px=0 gx=0
CCCAGCGCAGCCGGCCACTGCCGCCGCCAACAACAACTTCGTGAACTTCGGCGTCGGGGA
>group_697_9 2394 1 0 0 sg=2394 px=0 gx=0
TGATCCACGCGTAACTTAAGTGCGGCCGCGGTACCGGGCCCGTCAGTTCCTAGGTCTCCG
>group_698_0 1328 1 0 0 sg=1328 px=0 gx=0
AAGTGCCACCTGACGGATCGCTTGCCTGTAACTTACACGCGCCTCGTAGGCCTGAGAGCA
>group_698_1 1328 1 0 0 sg=1328 px=0 gx=0
CAAATACTACCTTTTATCTTGCTCTTCCTGCTCTCAGGCCTACGAGGCGCGTGTAAGTTA
>group_698_2 1328 1 0 0 sg=1328 px=0 gx=0
CGCTGTCGACGGTGACCCTATAGTCGAGGGACCTAATAACCTCGTATAGCATCCATTATA
>group_698_3 1328 1 0 0 sg=1328 px=0 gx=0
TCAGAGCAGATTGTACTGAGAATGCACCATAATTCCCGTTTTAAGAGCTTGGTGAGCGCT
>group_698_4 1328 1 0 0 sg=1328 px=0 gx=0
CCGGTGATCGGGGTTGCTGCCCATAAAGGCGGCGTTTACAAAACCTCAGTTTCTGTTCAT
>group_698_5 1328 1 0 0 sg=1328 px=0 gx=0
TCGTGATACGCCTATTTTTATAGGTTAATGTCATGATAATAATGGTTTCTTAGGGTCCTT
>group_698_6 1328 1 0 0 sg=1328 px=0 gx=0
TGCACCATAATTCCCGTTTTAAGAGCTTGGTGAGCGCTAGGAGTCACTGCCAGGTATCGT
>group_698_7 1328 1 0 0 sg=1328 px=0 gx=0
CATCCATTATACGGAGTTATATTAAGGGTTCCGGATCAATTCTCATGTTTGACAGCTTAT
>group_698_8 1328 1 0 0 sg=1328 px=0 gx=0
CTCGTATAGCATCCATTATACGGAGTTATATTAAGGGTTCCGGATCAATTCTCATGTTTG
>group_698_9 1328 1 0 0 sg=1328 px=0 gx=0
GCCAGATCCTGAGCAAGATGAACAGAAACTGAGGTTTTGTAAACGCCGCCTTTATGGGCA
>group_699_0 226 1 0 0 sg=226 px=0 gx=0
GATACATATTTGAATGTATTTAGAAAAATAAACAAATAGGGGATCTATGTCGGGTGCGGA
>group_699_1 226 1 0 0 sg=226 px=0 gx=0
TGGCAGATCCAACATGTGAGCAAAAGGCCAGCAAAAGGCCAGGAACCGTAAAAAGGCCGC
>group_699_2 226 1 0 0 sg=226 px=0 gx=0
TGTCTCATGAGCGGATACATATTTGAATGTATTTAGAAAAATAAACAAATAGGGGATCTA
>group_699_3 226 1 0 0 sg=226 px=0 gx=0
ATCTATGTCGGGTGCGGAGAAAGAGGTAATGAAATGGCAGATCCAACATGTGAGCAAAAG
>group_699_4 226 1 0 0 sg=226 px=0 gx=0
TTTCATTACCTCTTTCTCCGCACCCGACATAGATCCCCTATTTGTTTATTTTTCTAAATA
>group_699_5 226 1 0 0 sg=226 px=0 gx=0
TATTGTCTCATGAGCGGATACATATTTGAATGTATTTAGAAAAATAAACAAATAGGGGAT
>group_699_6 226 1 0 0 sg=226 px=0 gx=0
GCAACGCGGCCTTTTTACGGTTCCTGGCCTTTTGCTGGCCTTTTGCTCACATGTTGGATC
>group_699_7 226 1 0 0 sg=226 px=0 gx=0
CCATTATGTTCCGGATCTATGTCGGGTGCGGAGAAAGAGGTAATGAAATGGCAGATCCAA
>group_699_8 226 1 0 0 sg=226 px=0 gx=0
GAAATGGCAGATCCAACATGTGAGCAAAAGGCCAGCAAAAGGCCAGGAACCGTAAAAAGG
>group_699_9 226 1 0 0 sg=226 px=0 gx=0
TTTAGAAAAATAAACAAATAGGGGATCTATGTCGGGTGCGGAGAAAGAGGTAATGAAATG
>group_700_0 252 1 0 0 sg=252 px=0 gx=0
GCGGCCAATTCACTGGCCGTCGTTTTACAACGTCGTGACTGGGAAAACCCTGGCGTTACC
>group_700_1 252 1 0 0 sg=252 px=0 gx=0
ACGTTGTAAAACGACGGCCAGTGAATTGGCCGCTCGCGAATCGATAGCTAGCGCGCACTA
>group_700_2 252 1 0 0 sg=252 px=0 gx=0
CGCACTAGTCTCGAGGCGCCGGCACGCGTACGAGATCTGTTAACATGCAAGCTTGGCGTA
>group_700_3 252 1 0 0 sg=252 px=0 gx=0
CCAAGCTTGCATGTTAACAGATCTCGTACGCGTGCCGGCGCCTCGAGACTAGTGCGCGCT
>group_700_4 252 1 0 0 sg=252 px=0 gx=0
GTCACGACGTTGTAAAACGACGGCCAGTGAATTGGCCGCTCGCGAATCGATAGCTAGCGC
>group_700_5 252 1 0 0 sg=252 px=0 gx=0
AATTTCACACAGGAAACAGCTATGACCATGATTACGCCAAGCTTGCATGTTAACAGATCT
>group_700_6 252 1 0 0 sg=252 px=0 gx=0
AGCTATGACCATGATTACGCCAAGCTTGCATGTTAACAGATCTCGTACGCGTGCCGGCGC
>group_700_7 252 1 0 0 sg=252 px=0 gx=0
ATGTTAACAGATCTCGTACGCGTGCCGGCGCCTCGAGACTAGTGCGCGCTAGCTATCGAT
>group_700_8 252 1 0 0 sg=252 px=0 gx=0
CGATTCGCGAGCGGCCAATTCACTGGCCGTCGTTTTACAACGTCGTGACTGGGAAAACCC
>group_700_9 252 1 0 0 sg=252 px=0 gx=0
ACGCGTGCCGGCGCCTCGAGACTAGTGCGCGCTAGCTATCGATTCGCGAGCGGCCAATTC
>group_701_0 2288 0 0 0 sg=2288 px=0 gx=0
TGTCCATCACCTGCACAGTCTCTGGTTTCTCATTAACTACCTATGGTGTACACTGGATTC
>group_701_1 2288 0 0 0 sg=2288 px=0 gx=0
GATGACCCAGTCTCCATCTTCCATGTATGCATCTCTAGGAGAGAGAGTCACTGTCACTTG
>group_701_2 2288 0 0 0 sg=2288 px=0 gx=0
GCCAAAAGACTCTGAGGCCTCGCGATAAGATTATTGGGGGAGAGTTCACCACCATCGAGA
>group_701_3 2288 0 0 0 sg=2288 px=0 gx=0
TGAGAAACCAGAGACTGTGCAGGTGATGGACAGGCTCTGTGAGGGCTGCACTAGGCCAGG
>group_701_4 2288 0 0 0 sg=2288 px=0 gx=0
CCTGGTTTGCGGCCATCTACCGTCGTCACCGCGGGGGCTCTGTCACCTACGTGTGTGGAG
>group_701_5 2288 0 0 0 sg=2288 px=0 gx=0
ATTTTAATTCTTCTGGAGGAGAGGAGGGCTTTTGTCCATCTGCTGAGGAGACGGTGACTG
>group_701_6 2288 0 0 0 sg=2288 px=0 gx=0
ACCTATGGTGTACACTGGATTCGCCAGTCTCCAGGAAAGGGTCTGGAGTGGCTGGGAGTG
>group_701_7 2288 0 0 0 sg=2288 px=0 gx=0
TGATTTCCAACTTTGTCCCCGAGCCGAACGTGAATGGAAACTCATCATACCGTAGACAAT
>group_701_8 2288 0 0 0 sg=2288 px=0 gx=0
CTCCCACATCTTCATACTCCAGGCTGCTGATGGTGAGAGAATAATCTTGCCCAGATCCAC
>group_701_9 2288 0 0 0 sg=2288 px=0 gx=0
TTCGCAGTCACACCAAGGAAGAGAATGGCCTGGCCCTCTGAGGGTCCCCAGGGAGGAAAC
>group_702_0 214 4 0 0 sg=214 px=0 gx=0
TTGAACGATCGGGGAAATTCGAGCTCTAAGCGGATCCACGCGGAACCAGATCCGATTTTG
>group_702_1 214 4 0 0 sg=214 px=0 gx=0
CATCCTCCAAAATCGGATCTGGTTCCGCGTGGATCCGCTTAGAGCTCGAATTTCCCCGAT
>group_702_2 214 4 0 0 sg=214 px=0 gx=0
TTATTGCCAAATGTTTGAACGATCGGGGAAATTCGAGCTCTAAGCGGATCCACGCGGAAC
>group_702_3 214 4 0 0 sg=214 px=0 gx=0
TTTATTGCCAAATGTTTGAACGATCGGGGAAATTCGAGCTCTAAGCGGATCCACGCGGAA
>group_702_4 214 4 0 0 sg=214 px=0 gx=0
TATTGCCAAATGTTTGAACGATCGGGGAAATTCGAGCTCTAAGCGGATCCACGCGGAACC
>group_702_5 214 4 0 0 sg=214 px=0 gx=0
CCCTTAATTTTCCAATAACCTAGTATAGGGGACATGCTGTTATCAACCACTTTGTACAAG
>group_702_6 214 4 0 0 sg=214 px=0 gx=0
TCTCGTTCAGCTTTCTTGTACAAAGTGGTTGATAACAGCATGTCCCCTATACTAGGTTAT
>group_702_7 214 4 0 0 sg=214 px=0 gx=0
CGTTTCTCGTTCAGCTTTCTTGTACAAAGTGGTTGATAACAGCATGTCCCCTATACTAGG
>group_702_8 214 4 0 0 sg=214 px=0 gx=0
CGATCGGGGAAATTCGAGCTCTAAGCGGATCCACGCGGAACCAGATCCGATTTTGGAGGA
>group_702_9 214 4 0 0 sg=214 px=0 gx=0
GGGTTGCACAAGGCCCTTAATTTTCCAATAACCTAGTATAGGGGACATGCTGTTATCAAC
>group_703_0 55714 1 0 54690 sg=1024 px=0 gx=54690
AAGGTATATTATTGATGATGTTAATTAATTTAAATCCGCATGCGATATCGAGCTCTCCCG
>group_703_1 55714 1 0 54690 sg=1024 px=0 gx=54690
CAGTCGAAGCTTGGATCCGGTACCTCTAGAATTCTCGAGCGGCCGCTAGCGACATCGGAT
>group_703_2 55714 1 0 54690 sg=1024 px=0 gx=54690
GGATCCAAGCTTCGACTGACTATAATAATAAAACGCCAACTTTGACCCGGAACGCGGAAA
>group_703_3 55714 1 0 54690 sg=1024 px=0 gx=54690
CGCTCGAGAATTCTAGAGGTACCGGATCCAAGCTTCGACTGACTATAATAATAAAACGCC
>group_703_4 55714 1 0 54690 sg=1024 px=0 gx=54690
ATATATTCTTTCCCACCCTTAAGCCACGCCCACACATTTCAGTGATCTGTCGAATCGGAT
>group_703_5 55714 1 0 54690 sg=1024 px=0 gx=54690
TAGCAGGCGCTGCTCTGTAATAATTCCGTCCATTTCTAGAGAAACCTGAATTAGAATAGC
>group_703_6 55714 1 0 54690 sg=1024 px=0 gx=54690
CCGGGAAGCTAGAGTAAGTAGTTCGCCAGTTAATAGTTTGCGCAACGTTGTTGCCATTGG
>group_703_7 55714 1 0 54690 sg=1024 px=0 gx=54690
GGCCCTGCCATAGCAGATCCGATTCGACAGATCACTGAAATGTGTGGGCGTGGCTTAAGG
>group_703_8 55714 1 0 54690 sg=1024 px=0 gx=54690
CCGGGAATTCGGATCTGCGACGCGAGGCTGGATGGCCTTCCCCATTATGATTCTTCTCGC
>group_703_9 55714 1 0 54690 sg=1024 px=0 gx=54690
CTCGAGAATTCTAGAGGTACCGGATCCAAGCTTCGACTGACTATAATAATAAAACGCCAA
>group_704_0 658 1 0 0 sg=658 px=0 gx=0
GAAGTTCGAGCGCTGCATCATGATGTTGCCCGAGTTGGTCTGCGACATGGCCTTCGGCCA
>group_704_1 658 1 0 0 sg=658 px=0 gx=0
GTCCGGCTCCGCCGGTTCCGCCGGCTCAGCTTCGAAAGGAGAAGAACTTTTCACTGGAGT
>group_704_2 658 1 0 0 sg=658 px=0 gx=0
TCTGCATAATCGGGTAGTTCTGCGACACCTTGCCGTCGGCGGCCTTGGCCTGCTGGGTCT
>group_704_3 658 1 0 0 sg=658 px=0 gx=0
GTTGCCCGAGTTGGTCTGCGACATGGCCTTCGGCCAGCACGCGGGCCTTGTGGCCCGGGC
>group_704_4 658 1 0 0 sg=658 px=0 gx=0
CCACGGTGTTGTACAGCGACTTGAGCTTCTCGGTGCCGGTCTGGAGGGCCGGCTGGAGCT
>group_704_5 658 1 0 0 sg=658 px=0 gx=0
GGTTCTGCATAATCGGGTAGTTCTGCGACACCTTGCCGTCGGCGGCCTTGGCCTGCTGGG
>group_704_6 658 1 0 0 sg=658 px=0 gx=0
TGCATAATCGGGTAGTTCTGCGACACCTTGCCGTCGGCGGCCTTGGCCTGCTGGGTCTTT
>group_704_7 658 1 0 0 sg=658 px=0 gx=0
AAGCAGATCATGAAGCAGCTCCAGCCGGCCCTCCAGACCGGCACCGAGAAGCTCAAGTCG
>group_704_8 658 1 0 0 sg=658 px=0 gx=0
AGCCGGCCCTCCAGACCGGCACCGAGAAGCTCAAGTCGCTGTACAACACCGTGGCCACCC
>group_704_9 658 1 0 0 sg=658 px=0 gx=0
GGAGGGCCGGCTGGAGCTGCTTCATGATCTGCTTGCAGCCCTCCGAGGTCTCCAGCAGGT
>group_705_0 1238 0 0 2 sg=1236 px=0 gx=2
TGAGGCTGTCCCCAGAGAGGATGGCAGCAGGGCAGTTCCTGCTGGACCAGACTCTCTGGC
>group_705_1 1238 0 0 2 sg=1236 px=0 gx=2
CGCCCTTCATTACTCGGACTGGACTTGCTGGCTTCCCTGAAACGGAGAGAGCGAGAGGAG
>group_705_2 1238 0 0 2 sg=1236 px=0 gx=2
CTCGTTATATTTGTAGGAGGGAGTGGCAGAGGCGTGTCATCCGAGTACTTGCCCCTCACA
>group_705_3 1238 0 0 2 sg=1236 px=0 gx=2
GGGGACAGCCTCAGCTCACAGACCAAAGCGGGCTGGCGTGCGGCGAGGGGTCATGGGCTC
>group_705_4 1238 0 0 2 sg=1236 px=0 gx=2
TTTTTTTTTTGGAGATTTTTTTTTTTGTTTTACAAATAATAAATTTATTTCCAAATCCTG
>group_705_5 1238 0 0 2 sg=1236 px=0 gx=2
TTTGCTGCTTTACACAAGGATTAAAAAAGACAGCCACAGCCAAGTCACGCATACACCAAG
>group_705_6 1238 0 0 2 sg=1236 px=0 gx=2
TTTTTTTTTTTTTTTTTTTTTTTTTGGAGATTTTTTTTTTTGTTTTACAAATAATAAATT
>group_705_7 1238 0 0 2 sg=1236 px=0 gx=2
TGTCCCCAGAGAGGATGGCAGCAGGGCAGTTCCTGCTGGACCAGACTCTCTGGCAGAGGA
>group_705_8 1238 0 0 2 sg=1236 px=0 gx=2
TTTTTTTTTTTTTTTTTTGGAGATTTTTTTTTTTGTTTTACAAATAATAAATTTATTTCC
>group_705_9 1238 0 0 2 sg=1236 px=0 gx=2
TGGCGGGAGCGGGGCTGCAGAGTATCCGAGGTGCTGCCGGGGCAGCGGGAGGTGGCTGGA
>group_706_0 36 1 0 0 sg=36 px=0 gx=0
AGTGAATTGGAGCTCATACTAGTTTGTTCAGCGGTTTCAGCCTCCAACTCAGCTTCCTCT
>group_706_1 36 1 0 0 sg=36 px=0 gx=0
AAAGCCGAAGAGGAAGCTGAGTTGGAGGCTGAAACCGCTGAACAAACTAGTATGAGCTCC
>group_706_2 36 1 0 0 sg=36 px=0 gx=0
TTGGAGCTCATACTAGTTTGTTCAGCGGTTTCAGCCTCCAACTCAGCTTCCTCTTCGGCT
>group_706_3 36 1 0 0 sg=36 px=0 gx=0
GGAGCTCATACTAGTTTGTTCAGCGGTTTCAGCCTCCAACTCAGCTTCCTCTTCGGCTTT
>group_706_4 36 1 0 0 sg=36 px=0 gx=0
CCGAAGAGGAAGCTGAGTTGGAGGCTGAAACCGCTGAACAAACTAGTATGAGCTCCAATT
>group_706_5 36 1 0 0 sg=36 px=0 gx=0
GTGAATTGGAGCTCATACTAGTTTGTTCAGCGGTTTCAGCCTCCAACTCAGCTTCCTCTT
>group_706_6 36 1 0 0 sg=36 px=0 gx=0
GAGCTCATACTAGTTTGTTCAGCGGTTTCAGCCTCCAACTCAGCTTCCTCTTCGGCTTTG
>group_706_7 36 1 0 0 sg=36 px=0 gx=0
TGGAGCTCATACTAGTTTGTTCAGCGGTTTCAGCCTCCAACTCAGCTTCCTCTTCGGCTT
>group_706_8 36 1 0 0 sg=36 px=0 gx=0
AGCTCATACTAGTTTGTTCAGCGGTTTCAGCCTCCAACTCAGCTTCCTCTTCGGCTTTGT
>group_706_9 36 1 0 0 sg=36 px=0 gx=0
CTAACAAAGCCGAAGAGGAAGCTGAGTTGGAGGCTGAAACCGCTGAACAAACTAGTATGA
>group_707_0 1460 1 0 0 sg=1460 px=0 gx=0
ACCTTTGTAGAAACGCAAAAAGGCCATCCGTCAGGATGGCCTTCTGCTTAATTTGATGCC
>group_707_1 1460 1 0 0 sg=1460 px=0 gx=0
GTTTTAGGGCGACTGCCCTGCTGCGTAACATCGTTGCTGCTGCGTAACATGGATCCGCTG
>group_707_2 1460 1 0 0 sg=1460 px=0 gx=0
GCCTTCATCCGTTTCCACGCGTGCGGCCGCTGCAGCTCGAGGGAATGTCTGTCAGAGATC
>group_707_3 1460 1 0 0 sg=1460 px=0 gx=0
CATGACCAAAATCCAGGTGGCACTTTTCGGGGAAATGTGCGCGCCCGCGTTAAGCTTAGA
>group_707_4 1460 1 0 0 sg=1460 px=0 gx=0
TTAATCTGTATCAGGCTGAAAATCTTCTCTCATCCGCCAAAACAGCGAGCTCTTAGGTGG
>group_707_5 1460 1 0 0 sg=1460 px=0 gx=0
CATCCAAGCAGCAAGCGCGTTACGCCGTGGGTCGATGTTTGATGTTATGGAGCAGCGGAT
>group_707_6 1460 1 0 0 sg=1460 px=0 gx=0
GCCTTGCGTATAATATTTGCCCATTCAAATATGTATCCGCTCATGAGACAATAACCCTGA
>group_707_7 1460 1 0 0 sg=1460 px=0 gx=0
TTTTCAAAGTTGGCGTATAACATAGTATCGACGGAGCCGATTTTGAAACCGCGGGCGGCC
>group_707_8 1460 1 0 0 sg=1460 px=0 gx=0
TTTAATTTAAAAGGATCTAGGTGAAGATCCTTTTTGATAATCTCATGACCAAAATCCAGG
>group_707_9 1460 1 0 0 sg=1460 px=0 gx=0
TCGAGGGAATGTCTGTCAGAGATCTATTCTGCCGACATGGAAGCCATCACAAACGGCATG
>group_708_0 2408 0 0 2260 sg=148 px=0 gx=2260
GGGCGGCACATTAGAACTGGGTGTCGACTACCGTCGTGCCAACTTCCGTGATAACTATCG
>group_708_1 2408 0 0 2260 sg=148 px=0 gx=2260
AGCAGTGAATAACCAGCCGTCTTTCGATGCGCCATCAACCAGACGATAGTTATCACGGAA
>group_708_2 2408 0 0 2260 sg=148 px=0 gx=2260
GGCGGCACATTAGAACTGGGTGTCGACTACCGTCGTGCCAACTTCCGTGATAACTATCGT
>group_708_3 2408 0 0 2260 sg=148 px=0 gx=2260
CGCAGATGGAAATCAACCCGGGCGGCACATTAGAACTGGGTGTCGACTACCGTCGTGCCA
>group_708_4 2408 0 0 2260 sg=148 px=0 gx=2260
GCACGACGGTAGTCGACACCCAGTTCTAATGTGCCGCCCGGGTTGATTTCCATCTGCGCT
>group_708_5 2408 0 0 2260 sg=148 px=0 gx=2260
ATCACGGAAGTTGGCACGACGGTAGTCGACACCCAGTTCTAATGTGCCGCCCGGGTTGAT
>group_708_6 2408 0 0 2260 sg=148 px=0 gx=2260
GCGCAGATGGAAATCAACCCGGGCGGCACATTAGAACTGGGTGTCGACTACCGTCGTGCC
>group_708_7 2408 0 0 2260 sg=148 px=0 gx=2260
GGTGTCGACTACCGTCGTGCCAACTTCCGTGATAACTATCGTCTGGTTGATGGCGCATCG
>group_708_8 2408 0 0 2260 sg=148 px=0 gx=2260
GATAGTTATCACGGAAGTTGGCACGACGGTAGTCGACACCCAGTTCTAATGTGCCGCCCG
>group_708_9 2408 0 0 2260 sg=148 px=0 gx=2260
GATGCGCCATCAACCAGACGATAGTTATCACGGAAGTTGGCACGACGGTAGTCGACACCC
>group_709_0 168 1 0 0 sg=168 px=0 gx=0
GTTTTCCCAGTCACGACGTTGTAAAACGACGGGATCCCGGGGAATTCCCCGGATCCGTCG
>group_709_1 168 1 0 0 sg=168 px=0 gx=0
ACCTGCAGGTCGACGGATCCGGGGAATTCTTGAAGACGAAAGGGCCTCGTGATACGCCTA
>group_709_2 168 1 0 0 sg=168 px=0 gx=0
CGGGATCCCGTCGTTTTACAACGTCGTGACTGGGAAAACCCTGGCGTTACCCAACTTAAT
>group_709_3 168 1 0 0 sg=168 px=0 gx=0
GACCTGCAGGTCGACGGATCCGGGGAATTCTTGAAGACGAAAGGGCCTCGTGATACGCCT
>group_709_4 168 1 0 0 sg=168 px=0 gx=0
CGACGTTGTAAAACGACGGGATCCCGGGGAATTCCCCGGATCCGTCGACCTGCAGGTCGA
>group_709_5 168 1 0 0 sg=168 px=0 gx=0
TTTCGTCTTCAAGAATTCCCCGGATCCGTCGACCTGCAGGTCGACGGATCCGGGGAATTC
>group_709_6 168 1 0 0 sg=168 px=0 gx=0
ATCCGTCGACCTGCAGGTCGACGGATCCGGGGAATTCTTGAAGACGAAAGGGCCTCGTGA
>group_709_7 168 1 0 0 sg=168 px=0 gx=0
GGGTTTTCCCAGTCACGACGTTGTAAAACGACGGGATCCCGGGGAATTCCCCGGATCCGT
>group_709_8 168 1 0 0 sg=168 px=0 gx=0
GGGGAATTCCCCGGATCCGTCGACCTGCAGGTCGACGGATCCGGGGAATTCTTGAAGACG
>group_709_9 168 1 0 0 sg=168 px=0 gx=0
TCACGAGGCCCTTTCGTCTTCAAGAATTCCCCGGATCCGTCGACCTGCAGGTCGACGGAT
>group_710_0 7582 0 0 2388 sg=5194 px=0 gx=2388
ACCCATATGTTGGCACCATTCCTGCCGGCTTTGACGACCCTCTTCAGGCTGACGGTCTTT
>group_710_1 7582 0 0 2388 sg=5194 px=0 gx=2388
AACGGAAGTGGCAATTACTTTATGGGACGCCCTGATGGTTGGCAAACTATGGATGATACC
>group_710_2 7582 0 0 2388 sg=5194 px=0 gx=2388
TTGCATCCCTTGACGATTTTCACGTAAATATCAGCCCTAACGTAATCGGTAAGCGAGTTG
>group_710_3 7582 0 0 2388 sg=5194 px=0 gx=2388
GTGCCAATTCAGCTGCAACTACGGTTACTGTCCACCGGGACCGTGTAAGTGCACCGCCTT
>group_710_4 7582 0 0 2388 sg=5194 px=0 gx=2388
CGTCCCATAAAGTAATTGCCACTTCCGTTATTAGCCGGGCGGTTAGAGGTGGTGTCGGTG
>group_710_5 7582 0 0 2388 sg=5194 px=0 gx=2388
TACCGACCAGCAACTCGGGTATGCCTATGACTCTGCCGACCGTAATGGCATGAAAGTCTT
>group_710_6 7582 0 0 2388 sg=5194 px=0 gx=2388
CCGGCAGGAATGGTGCCAACATATGGGTTGAAATTGTAGATACCGCAAGAGCAAACGTTG
>group_710_7 7582 0 0 2388 sg=5194 px=0 gx=2388
CTAACAGTATTGGCATGCCGTTGGCGGGCAGTAATTATGGTTACAACTGAAACTGCACAG
>group_710_8 7582 0 0 2388 sg=5194 px=0 gx=2388
CGTCACCAGCGAAGGAAGAGGCGAATGGCCGGTTGTCAACATACAGCTGGGCGGGACGGC
>group_710_9 7582 0 0 2388 sg=5194 px=0 gx=2388
ATCATGGGGCATATCATTGACCCATTTGGAGTTGCCATCATCGAAATGCTTAGACTTCAG
>group_711_0 5112 0 0 0 sg=5112 px=0 gx=0
GATGACAAAAATGTAGTACATTTTGTTTTTCCGAAATGTATTGGCAAGCAATCCCGAAAA
>group_711_1 5112 0 0 0 sg=5112 px=0 gx=0
TTAAAAATCTAACTTCTGAGCGAGTATTTATTGGGGGGAATAAACAATCTATGAATCGGA
>group_711_2 5112 0 0 0 sg=5112 px=0 gx=0
CTTTTCTCTTTCGCACACGAACACACATACATTACAGTTAGCGAACACGCATACACTCGC
>group_711_3 5112 0 0 0 sg=5112 px=0 gx=0
CGTGCTTGGATACCTATCTTATGCATAAACGGTTTCTGCACATGTAACTTGAACACATAC
>group_711_4 5112 0 0 0 sg=5112 px=0 gx=0
GCTTACCTTGTATGTGTTTTAATTTAACAGCAGAGATAAAAATATATATATATTTTCACT
>group_711_5 5112 0 0 0 sg=5112 px=0 gx=0
TTAGATTAAAGTTCTATTTTTTTGCCCGAGTTTGTAACCACGGGCGATAAAAAGTAGCTT
>group_711_6 5112 0 0 0 sg=5112 px=0 gx=0
TGCTCCAATTAATTATGAATGCTACGACACTACAAAGCAGCTTGGAAATCCGAATTTTAA
>group_711_7 5112 0 0 0 sg=5112 px=0 gx=0
GCGATAAAAAGTAGCTTTACGCCTCGCACACCAATACACGAACAGAAAAATTATGCCGGC
>group_711_8 5112 0 0 0 sg=5112 px=0 gx=0
ATTAACCAGCATTTGTTGGACATGCAAGGTTGATGTTCTAAGAACCGGTCATCTAGAAAT
>group_711_9 5112 0 0 0 sg=5112 px=0 gx=0
CATTGTTCACTGCCCATTTTCGATAATCATATTTCCCCACCCCCCTAGCACAAAATCTTT
>group_712_0 2046 1 0 2 sg=2044 px=0 gx=2
CTCTTATACACAAGTGCGGCCGCGCGAATTGATCCGGTGATTGATTGAGCAAGCTAATTC
>group_712_1 2046 1 0 2 sg=2044 px=0 gx=2
AGGGAAAACGCAAGCGCAAAGAGAAAGCAGGTAGCTTGCAGTGGGCCTACATGGCGATAG
>group_712_2 2046 1 0 2 sg=2044 px=0 gx=2
TAATGTGTGGAATTGTGAGCGGATAACAATTTCACACAGGAAACAGGATCGATCAAGAGA
>group_712_3 2046 1 0 2 sg=2044 px=0 gx=2
CGGCCGCAAGCTGGCCGCAAGCTAGCTTGGCTGCATCTAAAAAAAAGCCCGCTCATTAGG
>group_712_4 2046 1 0 2 sg=2044 px=0 gx=2
GATCAGCTTGCTCAATCAATCACCGGATCAATTCCCCAGAGTCCCGCTCAGAAGAACTCG
>group_712_5 2046 1 0 2 sg=2044 px=0 gx=2
GGATGGTCTCGATCCTCTCGTTTGTTGCGGTCAGGCTGTTACAGCTCAGAGAGAGCTTCA
>group_712_6 2046 1 0 2 sg=2044 px=0 gx=2
GAAGTTATCATGAACGTTACCATGTTAGGAGCTCACATGGAAGATCAGATCCTGGAAAAC
>group_712_7 2046 1 0 2 sg=2044 px=0 gx=2
GCCCAGTCGGCCGCACGATGAAGAGCAGAAGTTATCATGAACGTTACCATGTTAGGAGCT
>group_712_8 2046 1 0 2 sg=2044 px=0 gx=2
GATTGATTGAGCAAGCTGATCCGTCGATCGACCTGCATCTAGCCCGCCTAATGAGCGGGC
>group_712_9 2046 1 0 2 sg=2044 px=0 gx=2
CGCCACCCCCGGTACCNNNNNNNNNNNNNNNNNNNNNNNNGGTACCTTACCGTACTTCCT
>group_713_0 234 1 0 0 sg=234 px=0 gx=0
TTTACCTTGTCTACAAACCGATCTGCATCGCAGGATGCTGCTGGCTACCCTGTGGAACAC
>group_713_1 234 1 0 0 sg=234 px=0 gx=0
TTTTCTTGGAATTGTGCTGTTTTATCCTTTACCTTGTCTACAAACCGATCTGCATCGCAG
>group_713_2 234 1 0 0 sg=234 px=0 gx=0
TTATCAAAAAGGATCTTCACCTACCTTAAAAACGTTTTTAAAGGCTTTTAAGCCGTCTGT
>group_713_3 234 1 0 0 sg=234 px=0 gx=0
GATGTAGGTGTTCCACAGGGTAGCCAGCAGCATCCTGCGATGCAGATCGGTTTGTAGACA
>group_713_4 234 1 0 0 sg=234 px=0 gx=0
AACCGATCTGCATCGCAGGATGCTGCTGGCTACCCTGTGGAACACCTACATCTGTATTAA
>group_713_5 234 1 0 0 sg=234 px=0 gx=0
TCTAAATCGTGTTTTTCTTGGAATTGTGCTGTTTTATCCTTTACCTTGTCTACAAACCGA
>group_713_6 234 1 0 0 sg=234 px=0 gx=0
CACGTTAAGGGATTTTGGTCATGAGATTATCAAAAAGGATCTTCACCTACCTTAAAAACG
>group_713_7 234 1 0 0 sg=234 px=0 gx=0
CTCACGTTAAGGGATTTTGGTCATGAGATTATCAAAAAGGATCTTCACCTACCTTAAAAA
>group_713_8 234 1 0 0 sg=234 px=0 gx=0
GTCATGAGATTATCAAAAAGGATCTTCACCTACCTTAAAAACGTTTTTAAAGGCTTTTAA
>group_713_9 234 1 0 0 sg=234 px=0 gx=0
CCGATCTGCATCGCAGGATGCTGCTGGCTACCCTGTGGAACACCTACATCTGTATTAACG
>group_714_0 5626 1 0 4380 sg=1246 px=0 gx=4380
ACCTGTAACCGCAAGCTCCGTCCCCTGGCGGGTTATAGGGCCCGGGGTTGGACTCGACGT
>group_714_1 5626 1 0 4380 sg=1246 px=0 gx=4380
TCTGAAGCAGACTGGTCCTGTTTGCCTGCTGGCAACTACGGCGGCTACAATCCACCCATG
>group_714_2 5626 1 0 4380 sg=1246 px=0 gx=4380
AAAAAAAAAAAAAAAAAACTCGACAACTTGTTTATTGCAGCTTATAATGGTTACAAATAA
>group_714_3 5626 1 0 4380 sg=1246 px=0 gx=4380
CGGCCAGTGCCAAGCTCCTCGAGATCCAGACATGATAAGATACATTGATGAGTTTGGACA
>group_714_4 5626 1 0 4380 sg=1246 px=0 gx=4380
AACATCCTTAATGCATCCTTGCAAGTCGATCGTGACGCTGCTCGTTCTAGACGTCTAATG
>group_714_5 5626 1 0 4380 sg=1246 px=0 gx=4380
TGATCCCCCATATGGCGGCCGCGTAACGATGAGTTAGCAACATGCCTTACAAGGAGAGAA
>group_714_6 5626 1 0 4380 sg=1246 px=0 gx=4380
ACACAGGAAACAGCTATGACCATGATTACGAATTGATCCCCCATATGGCGGCCGCGTAAC
>group_714_7 5626 1 0 4380 sg=1246 px=0 gx=4380
GCCCTTGCTCACCATGGGTGGATTGTAGCCGCCGTAGTTGCCAGCAGGCAAACAGGACCA
>group_714_8 5626 1 0 4380 sg=1246 px=0 gx=4380
TAAACAAGTTGTCGAGTTTTTTTTTTTTTTTTTTTTTTTTTTTTTTTTTTTTTTTTTTTT
>group_714_9 5626 1 0 4380 sg=1246 px=0 gx=4380
TTTTTTTTTTTTTTTTTTTTTTTTTTTTTTTTTTTTTTTTTTTTTTTTTTTTTTGGTTCC
>group_715_0 516 1 0 0 sg=516 px=0 gx=0
GGGCAATCAATTTCAGTGGCACGGTGTTATCCTTCATATGTATATCTCCTTCTTGTCTAG
>group_715_1 516 1 0 0 sg=516 px=0 gx=0
GAATTTGACGCAGAGAAGAAGCCATATGTAAGTATTTCCTTAGATAACAATTGATTGAAT
>group_715_2 516 1 0 0 sg=516 px=0 gx=0
CTTGTCTAGATGGCCAGCTAGGCCAGGTTAGCGTCGAGGAACTCTTTCAACTGACCTTTA
>group_715_3 516 1 0 0 sg=516 px=0 gx=0
ACATATGGCTTCTTCTCTGCGTCAAATTCTGGATTCTCAAAAAATGGAATGGCGTTCTAA
>group_715_4 516 1 0 0 sg=516 px=0 gx=0
TCACCGTTCGCTAACAGGGCAATCAATTTCAGTGGCACGGTGTTATCCTTCATATGTATA
>group_715_5 516 1 0 0 sg=516 px=0 gx=0
ATTGTTATCTAAGGAAATACTTACATATGGCTTCTTCTCTGCGTCAAATTCTGGATTCTC
>group_715_6 516 1 0 0 sg=516 px=0 gx=0
ATTCAATCAATTGTTATCTAAGGAAATACTTACATATGGCTTCTTCTCTGCGTCAAATTC
>group_715_7 516 1 0 0 sg=516 px=0 gx=0
CAGTGGCACGGTGTTATCCTTCATATGTATATCTCCTTCTTGTCTAGATGGCCAGCTAGG
>group_715_8 516 1 0 0 sg=516 px=0 gx=0
GAATGGCGTTCTAACGCTGGTGGTTCTATGAGCGATAAAATTATTCACCTGACTGACGAC
>group_715_9 516 1 0 0 sg=516 px=0 gx=0
TACATATGGCTTCTTCTCTGCGTCAAATTCTGGATTCTCAAAAAATGGAATGGCGTTCTA
>group_716_0 2448 2 0 168 sg=2280 px=0 gx=168
ATTTGCAAGCTGGAGACCAACATGTGAGCAAAAAGATCAGCTTTAGTTATTAATAGTAAT
>group_716_1 2448 2 0 168 sg=2280 px=0 gx=168
TCAGCTTGTCGACGTCCGCGGAGCTCCTAGGCATATGAGATCCACCGGTCGCCACCATGG
>group_716_2 2448 2 0 168 sg=2280 px=0 gx=168
CATAACTTCGTATAGCATACATTATACGAACGGTAGTCGACCTGCAGGCATGCAAGCTTG
>group_716_3 2448 2 0 168 sg=2280 px=0 gx=168
GGGGACGTGGTTTTCCTTTGAAAAACACGATAATACCATGGGATCTATGGCCAATTTACT
[truncated: 7,386,633 more chars]
